# Supplementary material for: Captivity causes taxonomic and functional convergence of gut microbial communities in bats
Source: PeerJ. 2019 Apr 30;7:e6844. doi: 10.7717/peerj.6844 (PMC6499062; doi:10.7717/peerj.6844)
Supplement: Data S79 — Raw data of WFRf1. [file peerj-07-6844-s084.gz › ZTPSN18AB898-WFRf1_R2.fq]

@M04650:207:000000000-C238N:1:1101:9694:2231 2:N:0:19
CGACTACTGGGGTTTCTAATCCTGTTTGCTCCCCACGCTTTCGAGCCTCAGTGTCAGTTACAGTCCAGATAGCCTCTTTCGCCTCCGGTGTTCCTCCATATATCTACGCATTTCACCGCTACACCTGTAATTCCACTCTCCTCTCCTGCACTCAATTCTCCCAGTTTCCAATGCCCACAATGTTTGTGCCACTTCCTTTTACATCTGACTTACTACACCACCTTCCCTCGCTTTTCGCCCACTAAATCCGTACAACCCTTTGTACCTACCTCTTTCCTCCTCTTCTTTCCCCTTCTTTGTC
+
---8C7FGCEE+CCGFGF9FFGG-CFG8EFEEFF8C7CFGGG,,6@:FF8,C,CC9,CC9C9,,C@,:,,,5:5,C@BFG@:@@@,++@+CCFEFGF8F9F9>=F;C,=,?CFEAC<,8=4>,B,9,5,,AFFC,9=89EEDDFGGF8<86DF8=,A@EFDE8,A@FFA,3>=,,6,61,6,,8@,,,78,==,6==DEF7@,4;+5+3<?+*+++585*8*:))*0+0*)/:>*1*)61*(0(**1*2))(()+.*3(6).+)259).(7)7C)?9+.((/;)15>)9+.*4((44+)).
@M04650:207:000000000-C238N:1:1101:11370:2273 2:N:0:19
TGACTACCAGGGTATCTAATCCTGTTTGCTCCCCACGCTTTCGAGCCTCAGTGTCAGTTACAGGCCAGAGAGCCGCTTTCGCCTCCGGTGTTCCTCCATATATCTACGCATTTCACCGCTACACATGGAATTCCACTCTCCTCTCCTGCACTCAAGTCTCCCAGTTTCCAATGCACACAATGGTTGAGCCACTGCCTTTTACATCAGACTTAAGAAACCACCTGCGCTCGCTTTACGCCCAATAAATCCGGACAACGCTTGGTACCTCCGTTTTTACGCGGCTGCTGGCCCGTATTTTGCC
+
-68BCGGGGGGGGGGGGGGGGGGFGGGGGGGGGEGGGGGGGGEGEFGGGFGFGGFDFGGFAFFFGEECCG87@F:FEGGGGDFECF@CGDFGGGGGGGFAFCEGFGFGGFEGFGGCFGGGGG?F9FFGGCFGGGDGGGAEFFFFGGGCEGGFDDGFGGAFGFGFGGGGFG9EGFFFFGGDC=8EFG?DFE77?EDFGGGGFFEFF:>>@CF>0=C8>CE5CDDB=B995@=@DG+9)5ED778.*19);5.46547)612480.CF<)41:)4C(,0*((-(((-4,(4*3*4-(5A7<<7
@M04650:207:000000000-C238N:1:1101:16893:2378 2:N:0:19
GGACTACTAGTGTATCTAATCCTGTTTGCTCCCCACGCTTTCGAGCCTCAGTGTCAGTTACAGGCCAGAGAGCCGCTTTCGCCTCCGGTGTTCCTCCATATATCTACGCATTTCACCGCTACACATGGAATTCCACTCTCCTCTCCTGCACTCAAGTCTCCCAGTTTCCAATGCACACAATGGTTGAGCCACTGCCTTTTACATCAGACTTAAGAAACCACCTGCGCTCCCATTTCGCCCAATACATACGGACAACTCTTGGGACCTACGTACTTCCGCGCCTGCTGTCCCTTAGTTAACC
+
-A@C@EEFCA,C@6CFEFGGGFGFGEGGGGFEC,;@:FF@FEEFEEEFGGGGDFFGCCCEEGFCFGGGFFCGGFGDFFEFCEGG>FECFFECGFGGFFFGGFF;EDFFGGGGFCFF<BCCE@DF,,9,F<FFGGGGGGGD@FCFFFG8F,8<EG?CFA=EFGFGFC=>,,@;=8EF8=+3E,6CD+6D8D8D@,EC7BFCFFGFF??*)++5*++<*8:C97=E29)*0/5)15+00(6**((.*:**0))(3./1*.99;<C;CGDEF03)(3))5*(-((,(.,)).+)+)))..+.).
@M04650:207:000000000-C238N:1:1101:21718:2433 2:N:0:19
GGACTACACGGGTTTCTAATCCTGTTTGCTCCCCACGCTTTCGCACCTGAGCGTCAGTCTTCGTCCAGGGGGCCGCCTTCGCCACCGGTATTCCTCCAGATCTCTACGCATTTCACCGCTACACCTGGAATTCTACCCCCCTCTACGAGACTCAAGCCTGCCAGTTTCGAATGCAGTTCCCAGGTTGAGCCCGGGGATTTCACATCCGACTTGACAGACCGCCTGCGTGCGCTTTACGCCCAGTAATTCCGATTAACGCTTGCACCCTCCGTATTACCGCGGCTGCTGGCACGGAGTTAGC
+
CCCCCGGGGGGGGGGGGGGGGGGGGGGGGGGGGGGGGGGGGGGGGGGGGGGGGGGGGGGGGGGGGGGGGGGGGGGGGGGGGGGGGGGGEEGGGFGGGGGFGGGGAFGGEGGGGGGGGGGGGGFGFFGFCFGGGGGGGGGGGDGFAFGGDGGFGGGGCFF>CFGCFEFC@DGGFCFDGGGGGGGGGGGGGGGGDGGGGGGGGFGFFGFFFGGG37>FA3CGBGF<:FFD:DF;2E@BF:EGE:??GG>2FFFB(7CAG69?:<<3FFF6<<9?BG?2A7?6;90,7?04(24F?9>96FF>)
@M04650:207:000000000-C238N:1:1101:21791:2451 2:N:0:19
GGACTACAGGGGTTTCTAATCCTGTTTGCTCCCCACGCTTTCGCACCTGAGCGTCAGTCTTCGTCCAGGGGGCCGCCTTCGCCACCGGTATTCCTCCAGATCTCTACGCATTTCACCGCTACACCTGGAATTCTACCCCCCTCTACGAGACTCAAGCCTGCCAGTTTCGAATGCAGTTCCCAGGTTGAGCCCGGGGATTTCACATCCGACTTGACAGACCGCCTGCGTGCGCTTTACGCCCAGTACTTCCGAATAACGCTTGCCCCCTCCGTATTACCGCGGCTGCTGGCACGGAGTTAGC
+
CCCCCGGGGGGGFCFCGGGGGGGGGGGGGGGFGGGGGGGGGGG@FG7FD;FFFGGGGFGGGGGGGGGGGGEGDFGCGGGFGEEGEFGGFGFGGGGGGGGFEFCF9FGGGGCFGGGGGGGGDGGF=DCFF=FFGGGGAFGGD?=:E;EGGGGAFFGG9ECCEFFGGGGFGGG?FFGGGGG?CCFFFGFFGFCGEEGGGGGGGFGF649>@GGGFGGGA@CD9G>0<F>@BGFFFCFAFBECG?F2:*6<FFF0(09AF?6:B?7,0;903?>BFG?A<7-((-3((1::?C0?<;9;?*4<-
@M04650:207:000000000-C238N:1:1101:20015:2471 2:N:0:19
GGACTACTGGGGTTTCTAATCCTGTTTGCTCCCCACGCTTTCGAGCCTCAGTGTCAGTTACAGGCCAGAGAGCCGCTTTCGCCTCCGGTGTTCCTCCATATATCTACGCATTTCACCGCTACACATGGAATTCCACTCTCCTCTCCTGCCCTCAAGTCTCCCAGTTTCCAATGCACACAATGTTTGAGCCACTGCCTTTTACATCAGACTTAAGAAACCACCTGCGCTCGCTTTACGCCCAATAAATCCGGACAACGCTTTGGCCCTACGTCTTACCGCTGCTCCTGCCCCGTAGTTAGCC
+
CCCCCGGGFGFGGGGGGGGGGGGGGGGGGGGGGGGGGGFEGGEFFEFFG<FGDGGGGGGGGGGGGGGFGGGGFFGG@FFGGGE:FFGGEGGFDDFGC<FGG<DFGFGGG>:=EDGFCFEDBFFG@FFGGGGGFGFGEGFGGFGFGGF8F,4?ED>DFF,@9DGGFECGGFCD?:@DFF6DGG3,@,534>,,,49@CCFG7*;;@82*>F9C*5:+*8:45*-))*-*/2(8951802CFE/()*19<C53(3;C0/(((,4*)0;,(484(4:2<<*2(46>)).,(,*(/-(-,4+).4
@M04650:207:000000000-C238N:1:1101:23917:2566 2:N:0:19
GGACTACCAGGGTATCTAATCCTGTTTGCTCCCCACGCTTTCGAGCCTCAGTGTCAGTTACAGGCCAGAGAGCCGCTTTCGCCTCCGGTGTTCCTCCATATATCTACGCATTTCACCGCTACACATGGAATTCCACTCTCCTCTCCTGCACTCAAGTCTCCCAGTTTCCAATGCACACAATGGTTGAGCCACTGCCTTTTACATCAGACTTAAGAAACCACCTGCGCTCGCTTTACGCCCAATAAATCCGGACAACGCTTGGGACCTACGGATTACCGCGGCTGCTGGCACGTAGTTAGCC
+
CCCCCGGGGGGGFFFFGGGFFFGGGFGGGGG8FEGGEG7EFGGFGGGCGFGFGFFGFGFGGGGGGGGGFGDGGDFGFGGGGGGC:FFEFEFGFGGGGGGDFFGGDFCFCFG@EFFDEEEGGGGGGGGGGCCGGGFG8B=FG?@FDFFGGDEFGFGGFGGDFEFGGG8EEEDFDGGGGGG+AFGGGGGFGG?FC@FFGGFGCFCAFG>F@FC8ACF+9C:?CGFE2AB>>C>FF==:D@EF7;@@FGEFCDA;@>C;591;;6<<GG?7?((,(*,3CG;;(71(()4,:*<=4((,-+5))
@M04650:207:000000000-C238N:1:1101:6933:2590 2:N:0:19
GGCCTACCCGGGTTTCTAATCCTGTTTGCTCCCCACGCTTTCGAGCCTCAGCGTCAGTTACAGACCAGAGAGTCGCCTTCGCCACTGGTGTTCCTCCATATATCTACGCATTTCACCGCTACACATGGAATTCCACTCTCCTCTCCTGCACTCAAGTCTCCCAGTTTCCAATGCACACAATGGTTGAGCCACTGCCTTTTACATCAGACTTAAGAAACCACCTGCGCTCGCTTTACGCCCAATAAATCCGGACAACGCTTGGGACCTACGTATTACCGCGGCTGCTAGCCCGTAGTTAGCC
+
CC-ACEFFGCFEGDFGGFFCFGGGGGFGGGDGGGGGFGGGGGECEEGGGGFFGG@CEGGGGFGGGGGGC<FC@FGGGGGCFEFFGGGGEFGGGGGGGGGGG<DEGGGGGDEEEFFGGEEGGGFD9BDFGGGGGCFGGG4AEGFFDE9DFGGFC8BDFGFE9A,2:B:CFFFGFGGGGGED=FCBACF:9D@C,<ECFGGC9A;FF7C5)3?DE8CDC@GGFGF))/)99C5(/4+982=:E034*2<?6A8<@)C?C92(,3*.9EB?7(.))<)-0*((,299?)).(2.:9(41:+.63
@M04650:207:000000000-C238N:1:1101:7684:2606 2:N:0:19
GGACTACTAGGGTTTCTAATCCTATTTGCTCCCCACACTTTCGAGCCTACGCGTAAGTAATAGCCTAAGTTTTCGCCTTCGCCACTGGTGTTCTTCCATATATCTACGCATTCAACCGCTCCACATGGAGTTCCAAAACTCCCTACTATAATCTCGACTTGCAGTTTCCAATGCATACAACCGTTAAGCAGTTGTATTTAACACCAGACTTGCAAATCCGCCCGCGCTCGCTTGACGCCCAGTAAATCCGGAGAACGCTTGCATCCTATGTATTACCGCGGCTGTGAGCCCATCGTTAGCC
+
CCCCCEGGGGGG<FCFCFECFGGGF<CF9<CCFCFGGG8CEBFFGEGDFC:@C++6C6C9<<EF@AFFGCEE@9+8BCEGGCCFGGGGGG@FG9DEFF<FFFAFG95ABC,BEAFAFE6+@@EF8FF<8FF,A@,AE8=F,==?DEDEFG,?FG9DDEEGGGFF<BFAFDDCG,7EFDFGDCGDGCEEGF,,@F@FGCDFFF>:A9995*5@E5CCF@:;2;@9)5565C(6=*2)58**<:.):@?C;:>(()28D::B:(9<7C5.6354<+.6+*249>36(().(*(*((--(*(-.
@M04650:207:000000000-C238N:1:1101:17899:2628 2:N:0:19
GGACTACTGGGGTATCTAATCCTGTTCGCTCCCCACGCTTTCGCTCCTCAGCGTCAGGTAAGGCCCAGAGAACCGCCTTCGCCACCGGTGTTCCTCCTGATATCTGCGCATTCCACCGCTACACCAGGAATTCCGTTCTCCCCTGCCTACCTCTAGTCTGCCCGTATCGGAAGCAAGCTTGGGGTTGAGCCCCAGGTTTTCACTCCCGACGTGACGGACCGCCTACGAGCCCTTTACGCCCAATAATTCCGGACAACGCCCGCACCCTCCTTATTACCGCGCCTGCTGGCACGTAGTTGGC
+
CCCCCGGGGGGGGGGGGGGGGGGGGGGGGGGGGGGGGGGGGGGGGGGGGDGGDGGGGGGGGGFGGGEFGGEEGGGGGGGGGGGGGGGGGGGGGGGGGGGGGGGGGFGGGGGGFFFGGGGGGGGGGGGGFGGGGGGGGGGGFGEFCFGGFGGFGGGCGF99DGGGGGGFGEGG>7CFFGG7CEGGGEECFFGGC?:5?CFGGFGFFGG):DD<07FDF@EC>D;18??BFG9?8F4>F<CEGF:8FGFAG?7>()9(>9>(-432DGF0(((.6F<>GF(77(,((..32/(<:2(.-<):(
@M04650:207:000000000-C238N:1:1101:24732:2649 2:N:0:19
GGACTACCCGGGTATCTAATCCTGTTTGCTCCCCACGCTTTCGAGCCTCAGTGTCAGTTACAGGCCAGAGAGCCGCTTTCGCCTCCGGTGTTCCTCCATATATCTACGCATTTCACCGCTACACATGGAATTCCACTCTCCTCTCCTGCACTCAAGTCTCCCAGTTTCCAATGCACACAATGGTTGAGCCACTGCCTTTTACATCAGACTTAAGAAACCACCTGCGCTCGCTTTAAGCCCAATAAATCCGGACAACGCTTGGGACCTACGTATTACCGCGGCTGCTGGCACGTAGTTAGCC
+
CCCCCGGGGGGGFGFGCGGG@EFEFFGGFFGFFGGGGDE,CFGGGGGGGFF@FGGGGFFGDFGGGECGGGGCGGGG>FCAEGGGGFFGCFGEFGGDEGGGGGGFGGGFGEE@AFGEDFE6@FFGC@FEGFEGGGFGGGGGGGF+6@>D8DF<,8=DGF9FGGCDD;CFFDEEGF9FFGGGFDFECGGGFGG?C96@FFFG7CFAACCFE>;=;B8FAD6;BDDFFAA;5<225=8*;>FFC88EFF?ECB:?@:F6D9(3=:*398:27??D<?B99592(41((.436=<5(3::)2)))
@M04650:207:000000000-C238N:1:1101:13576:2701 2:N:0:19
GGACTACACGGGTATCTAATCCTGTTTGCTCCCCACGCTTTCGAGCCTCAGTGTCAGTTACAGGCCAGAGAGCCGCTTTCGCCTCCGGTGTTCCTCCACATATCTACGCATTTCACCGCTACACATGGAATTCCACTCTCCTCTCCTGCACTCAAGTCTCCCAGTTTCCAATGCACACAATGGTTGAGCCACTGCCTTTTACATCAGACTTAAGAAACCACCTGCGCTCGCTTTACGCCCAATAAATCCGGACAACGCTTGGGACCTACGTATTACCGCGGCTGCTGGCACGTAGTTAGCC
+
CCCCCGGGGGGGGGGGGGGGGGGGGGGGGGGGGGGGGGGCGGGGFFGGGGGGGGGGGGGGGGGGGGGGFGGGGGGGCCGGGGGGGGGGGGGGGFGGGG,FGGFGGGGGGGGGGGGGGGGGGGGGGGGGGGGGGGGGGGGGGGGFGGGGGGGFGGGGGGFDGGGGGGGGGGGGGGCGFGGGFFGGGG6CGCGG,,@@?FGGDFG+?FFA@52=E>DGF2FFFD@@)9=52?>>B:6;)5:FGFFFGGFFGB:<9AFFD6:03891CEF24427>FFAE14(490007??F74:(((44+5).
@M04650:207:000000000-C238N:1:1101:18520:2755 2:N:0:19
GGACTACTGGGGTATCTAATCCTGTTTGCTCCCCACGCTTTCGAGCCTCAGTGTCAGTTACAGGCCAGAGAGCCGCTTTCGCCTCCGGTGTTCCTCCATATATCTACGCATTTCACCGCTACACATGGAATTCCACTCTCCTCTCCTGCACTCAAGTCTCCCAGTTTCCAATGCACACAATGGTTGAGCCACTGCCTTTTACATCAGACTTAAGAAACCACCTGCGCTCGCTTTACGCCCAATAAATCCGGACAACGCTGGGGACCTACGTATTACCGCGGCTGCTGGCCCGTACTTAGCC
+
CCCCCGGGGGGGGGGGGGGGGGGG9FGGGGGGGGGGGGGGGGGGGGGGGGGGGGGGGGGGGGGGGGGGFGGGFGEGGGGGGEGGGGGGGGGGGGGGGGGGGGGGGGGGGGGDGGGGDG>CEFGF,EFGGGGGGGGGGGGGGGC@FGGGFGCDDCGDDGGGGGGG,EDFCFGFG@DFGGGGGGGGGGFFGGFCEGGGFFGGGFDCA<>ACFC>A<DGFCCFF;44@?)3)82(:?:>;@GEC(();C?CC)5;9BC?DB@((3C0CC4221(4A@42@3,7;31320)(-*,1-(((.+)-)
@M04650:207:000000000-C238N:1:1101:14590:2785 2:N:0:19
GGACTACACGGGTTTCTAATCCTGTTTGCTCCCCACGCTTTCGAGCCTCAGTGTCAGTTACAGGCCAGAGAGCCGCTTTCGCCTCCGGTGTTCCTCCATATATCTACGCATTTCACCGCTACACATGGAATTCCACTCTCCTCTCCTGCACTCAAGTCTCCCAGTTTCCAATGCACACAATGGTTGCGCCACTGCCTTTTACATCAGACTTAAGAATCCACCTGCGCTCGCTTTACGCCCACTAAATCCGGACAACGCTTGGGACCTACGTATTACCGCGGCTCCTGGCACGTAGTTTGCC
+
CCCCCGGDGGGGFGGGGGGGGGGGGGGGGGGGGGGGGGGGGGGFGGGGGDGCGGGGGGGGGFFCGGGGG@EFG8CF@BFGGGDG:EEFF@FGGGGGGGGGGGGGGGGFGGGGGGG9FGGGGDFFGGGGGGGGAFFGFF8<EFGF8EDF=D>9?E,@:3@==FEGGGGGD9DFGGGCDGCDDGFGGG,3C+8@,<@CCGGGCFGFF+;C@CCD*=+8+1>?>FB2<>@)()/2>EFEBDGFC(3367<<<:)6(8C?3(-13(/2>EB?:1()6EAA973(229(474>F*4:246BF+465
@M04650:207:000000000-C238N:1:1101:13849:2818 2:N:0:19
GGACTACCGGGGTTTCTAATCCTGTTTGCTCCCCACGCTTTCGAGCCTCAGTGTCAGTTACAGGCCAGAGAGCCGCTTTCGCCTCCGGTGTTCCTCCATATATCTACGCATTTCACCGCTACACATGGAATTCCACTCTCCTCTCCTGCACTCAAGTCTCCCAGTTTCCAATGCACACAATGGTTGAGCCACTGCCTTTTACATCAGACTTAAGAAACCACCTGCGCTCGCTTTACGCCCACTAAATCCGGACAACGCTTGGGACCTACGTATTACCGCGGCTGCTGGCACGTAGTTAGCC
+
CCCCCGGGGGGGGGGGGGGGGGGGGGGGGGGGGGGGGGGGGGGGGGGGGGGGGGGDGGGGGGGGGFCFFGGGGGGGGGFGGGGGGGGGGGGGGGGGGGGGGGFFGGGGGGGGGGGGGGGGGGGGCGGGGEGFGGGGGGFGGGGFGGGGFGGFGGGGGGGGDGGGGGGGGGFGFGGGGGCGCFGGGGGFGGFFGGGGGGGG>AFFF7**3*=+>D8FFDFFFGDEBBB?@GF=B:83>;ECC(3(087C4)0,3);<G>0026<?GGF)424))<:9<*1629992:?(1*)24(((5<<>:
@M04650:207:000000000-C238N:1:1101:19093:2865 2:N:0:19
GGACTACACGGGTATCTAATCCTGTTTGCTCCCCACGCTTTCGAGCCTCAGTGTCAGTTACAGGCCAGAGAGCCGCTTTCGCCACCGGTGTTCCTCCATATATCTACGCATTTCACCGCTACACATGGAATTCCACTCTCCTCTCCTGCACTCAAGTCTACCAGTTTCCAATGCATACAATGGTTGAGCCACTGCCTTTTACACCAGACTTAATAAACCACCTGCGCTCGCTTTACGCCCAATAAATCCGGACAACGCTCGGGACCTACGTATTACCGCGGCTGCTGCCGCCGAGTTAGCC
+
CCCCCGGGGGGDGGGGGGGGGGGGGGGGGGGGGGGGGGGGGGGGGGGGGGGGGGGGGGFFGGFGGGGGGGGGGGGGDGGGGGGGGGGGGFGGGGGGGGGGGGGGGGGGGGGGGGGGGGGGGGGFEGGGGGGGGGGGGGGGGGGF8FEFGGGFGGG?;=EAFGGGGGGG9EFFFGFCFGGGGG?>FGCFFG7ECC?FGDFGGF;C69CFFGGF@9EFF@FGBGDFFB592:@@D*=:?>GGGFF@GG3?FF>D;)C<):01;077DGB??B134CAA9*461,(((5>).*-*---(4+...
@M04650:207:000000000-C238N:1:1101:14403:2949 2:N:0:19
GGACTACTGGGGTTTCTAATCCTGTTTGCTCCCCACGCTTTCGAGCCTCAGTGTCAGTTACAGGCCAGAGAGCCGCTTTCGCCTCCGGTGTTCCTCCATATATCTACGCATTTCACCGCTACACATGGAATTCCACTCTCCTCTCCTGCACTCAAGTCTCCCAGTTTCCAATGCACACAATGGTTGAGCCACTGCCTTTTACATCAGACTTAAGAAACCACCTGCGCTCGCTTTACGCCCAATAAATCCGGACAACGCTTGGGACCTACGTATTACCGCGGCTGCTGGCCCGTAGTTAGCC
+
CCCCCGGGGGGGFGGGGGGFGGGGGGGGGGGGGGGGGGGGGGEGGGGGGGGGGGGGGGGGGGGGGGGGGGGGGGGGGGCFFFGGGGGGGGGGGGGGGGGGGGGGGGGGGGGGGGGGGGGDGG@FGGGGGGGGGGGGGGGGGGGFCGGGGGGFGFGGGGGGGGGGGGGGGGGGGGDFGFGFGGGGGGGGGGGFGFFGGGGGGFGFFFGFFGCFCFC>CDDFBDF=D4@?AGFFFG6;59CEC;DFCGFCDFEDFEGFG@D<0<<?GGF<BBFBAGAAE539>>9>B:88B58:>FF?FEAB?
@M04650:207:000000000-C238N:1:1101:17745:3052 2:N:0:19
GGACTACTAGGGTATCTAATCCTGTTTGCTCCCCACGCTTTCGAGCCTCAGTGTCAGTTACAGGCCAGAGAGCCGCTTTCGCCTCCGGTGTTCCTCCATATATCTACGCATTTCACCGCTACACATGGAATTCCACTCTCCTCTCCTGCACTCAAGCCTCCCAGTTTCCAATGCACACAATGGTTGAGCCACCGCCTTTTACATCAGACCTCAGCAACCCCCTGCGCTCCCCTTACCGCCCAGTAATTCGGGCAACGCTTGGGCCCTCCGTAGTACCCCCGCCTCTGGCCCCGTGGTTCCC
+
CCCCCGG<EFGGG8FGGGGGGGGGGGEGGGGGGGGGGGGGGGG,6FGGGGGCEGGGGCFFF<FCDFGFGGGGGGGG7CGGEGG@FGGGGGGGGGGGG8<@FGGGGFGGGEEGGGGGGGGGGGFG,AFFGCGGGG,EDFFGGDGFFGE8<8EDGFGG,=,6@F,@>AFGGG;>?FFF,=+66DEBD+,@EC,@,4377>FC78,+?+33)*2233*59):*);)/7/()()-(7?).)(=F10(.+;??C).(()13)((-((*,9E14134(-;5)2*(,3((,(,).8*3*,(,(-*)54
@M04650:207:000000000-C238N:1:1101:23617:3054 2:N:0:19
GGACTACCCGGGTTTCTAATCCTGTTTGCTCCCCACGCTTTCGCACCTGAGCGTCAGTCTTCGTCCAGGGGGCCGCCTTCGCCACCGGTATTCCTCCAGATCTCTACGCATTTCACCGCTACACCTGGAATTCTACCCCCCTCTACGAGACTCAAGCCTGCCAGTTTCGAATGCAGTTCCCAGGTTGAGCCCGGGGATTTCACATCCGACTTGACAGACCGCCTGCGTGCGCTTTACGCCCAGTAATTCCGATTAACGCTTGCACCCTCCGTATTACCGCGGCTGCTGGCACGGAGTTAGC
+
CCCCCGGGGGGGGGGGGGGGGGGGGEGGGGGGGGGGGGGGGGGGGGGGGGGGGGGGGGGGGGGGGGGGGGGGGGGGGGGFGGGGGGGGGGGGGGGGGGGGGGGGGGGGGGGGGGGGGGGGGGGGGGGGGGGGGGGFD>FCCGGFGGFGCCEBGFG?9EGGGGGGGDGGGGGGGGGGGGFGGGGGGCFGDFGGGGGGC5FFGCGFFGGEDGDDADGGFFGGFGFB<FB@:DFF(=FAF?EEGFBFGFFAGFFFF:CAGFFF6(*<FFFFB026:F:AGGFF>61>((5?FG?F?663-C)6.
@M04650:207:000000000-C238N:1:1101:12268:3057 2:N:0:19
GGACTACAGGGGTTCTAATCCTGTTTGCTCCCCACGCTTTCGAGCCTCAGTGTCAGTTACAGGCCAGAGAGCCGCTTTCGCCTCCGGTGTTCCTCCATATATCTACGCATTTCACCGCTACACATGGAATTCCACTCTCCTCTCCTGCACTCAAGTCTCCCAGTTTCCAATGCACACAATGGTTGAGCCACTGCCTTTTACATCAGACTTAAGAAACCACCTGCGCTCGCTTTACGCCCAATAAATCCGGACAACGCTTGGGACCTACGTCTTACCGCGGCTGCTGGCACGTAGTTAGCCG
+
CCCCCGGGGGGGGGGGGGGGGGGGGGGGGGGGGGGGGGGGGGGGGGGGFFGGGGGGGGGGGGGGGGGFGGGGGGGDFGG:FGEEGGFFGGGGGGGGGGGGGFFGGGGGGCEGGGGGGGGDGFGFGGGGGCGGGFGFGGGGGFGFGGGGFGCBFGGFGGGGGGG=FD=EFEGFGFFDGGGGGFAFGGGGG?FGGGDG+:E@?FFFAFFFEGG7;C>FFFGGDGED=DB>@G2=BGF>?(BFGFFEFGC@DFFFFFD9DFD<FFG?C=<:?1(3(362CD14>FFF72(8(24236(4)3)3(
@M04650:207:000000000-C238N:1:1101:8127:3072 2:N:0:19
GGACTACCAGGGTATCTAATCCTGTTTGCTCCCCACGCTTTCGAGCCTCAGTGTCAGTTACAGGCCAGAGAGCCGCTTTCGCCTCCGGTGTTCCTCCATATATCTACGCATTTCACCGCTACACATGGAATTCCACTCTCCTCTCCTGCACTCAAGTCTCCCAGTTTCCAATGCACACAATGGTTGAGCCACTGCCTTTTACATCAGACTTAAGAAACCACCTGCGCTCGCTTTACGCCCAATAAATCCGGACAACGCTTGGGACCTACGTATTACCGCGGCTGCTGGCACGTAGTTAGCC
+
CCCCCGGGGGGGGGGGGGGGGGGGGGGGGGGGGGGGGGGGGGGGGGGGGGGGGFGGGGGGGGGGGDGGGGGGGGGGGC@GGGGGGGGGGGGGGGGGGGGGFGGGGGGGDEFEFGGCEFGGGGGGGGGGFCFGGGGG,DFFGGGFGGEGGGGFGGGGGFCDGGGGGG8E,EFFGFGGGFGGGGGGGGGGGGFGGG6CGGGCFFGFFGGFFGFG@@7FFF:7C7>>BFA@>GFF=C=CD=C<F03@:DEC4>EF>DG?G@D(((9(>5:2??FF90:<<<126069?7?::6):104:6+.))
@M04650:207:000000000-C238N:1:1101:15769:3348 2:N:0:19
GGACTACTCGGGTATCTAATCCTGTTTGCTCCCCACGCTTTCGAGCCTCAGTGTCAGTTACAGGCCAGAGAGCCGCTTTCGCCTCCGGTGTTCCTCCATATATCTACGCATTTCACCGCTACACATGGAATTCCACTCTCCTCTCCTGCACTCAAGTCTCCCAGTTTCCAATGCACACAATGGTTGAGCCACTGCCTTTTACATCAGACTTAAGAAACCACCTGCGCTCGCTTTACGCCCAATAAATCCGGACAACGCTTGGGACCTACGTATTACCGCGGCTGCTGGCACGTAGTTAGCC
+
CCCCCGGGGGGGGGGGGGGGGGGGGGGGGGGGGGGGGGGGGGGGCBFGGGGGGGGGGGGFGGGGGGGGG88CFGGGDEGGGGGGEEGGGGGGGFGGGGGGGGGGGGFGGGDGGFGGGGGGGGGGC,CFGGGGGGFF8BAFGGGFFGGG?DFFGFGGFGCF=BFGFGGGGGGGGGGGCF6=2FE=FCCFE@7CCGFFCDGGGFC@FCFFECCF=FGGFDFDBGFF)9>*)265=C+*)/8F@<(5*;CEGE>:(88099127?9:CC:<?1<?9F<9:59((-32:0)4205/4(.-<0)65
@M04650:207:000000000-C238N:1:1101:25204:3391 2:N:0:19
GGACTACTGGGGTTTCTAATCCTGTTTGCTCCCCACGCTTTCGAGCCTCAGTGTCAGTTACAGGCCAGAGAGCCGCTTTCGCCTCCGGTGTTCCTCCATATATCTACGCATTTCACCGCTACACATGGAATTCCACTCTCCTCTCCTGCACTCAAGTCTCCCAGTTTCCAATGCACACAATGGTTGAGCCACTGCCTTTTACATCAGACTTAAGAAACCACCTGCGCTCGCTTTACGCCCAATAAATCCGGACAAAGATTGGGACCTACGTATTCGCGCGGCTGCTGCCCCCTGGTTTACC
+
CCCCCGGGF?FFG@FEFFGGGGFFFGGGGCGGGGGG>FGGGGCFGGGGGE<FGGFGGGGDFFFFFFGFCFGCGGGG7FDGG7F@FEFEGGGFCCFGGGGGGE9A;;FFGEFGGC<AEFCDEGFGF:9BEFFFGFGGFGG8EFEFFDGGFGGFGGCF,3>D,ADFBFGGGGFG+B=DCD==EG8DFCGG?@:FC697?FGGDFABEFD*:>+878D+;@EDB*7@=:95):@@BC86B=:::=@)*217DF)(.:*(*(./;150D?2242?2:F)(2)(((-7>072),*(*,((.4*(-.
@M04650:207:000000000-C238N:1:1101:18757:3516 2:N:0:19
GGACTACACGGGTTTCTAATCCTGTTTGCTCCCCACGCTTTCGCACCTGAGCGTCAGTCTTCGTCCAGGGGGCCGCCTTCGCCACCGGTATTCCTCCAGATCTCTACGCATTTCACCGCTACACCTGGAATTCTACCCCCCTCTACGAGACTCAAGCCTGCCAGTTTCGAATGCAGTTCCCAGGTTGAGCCCGGGGAGTGCACATCCGACTTGCCAGACCGCCTGCGTGCGCTTTACGCCCAGTACTTCCGATTAACGCTTGCACCCTCCGTATTACCGCGGCTGCTGGCCCTGCGTTAGC
+
CCC9CEGF?BFGGDGGGFGGGFGGGGGGGGGFFGFGGGGDGGGGD@FGGCFFGF7BFCFCFFGGGGCFFGDFCFEGEGDFFEGDGGDEC>FGGGGG,ECGGC9FFG9DE+C+EFFG,?8CCGFFEGGGGGGGGF=DA8++@==:FGFEFEG5:@CFFG?CF7<CFE7@E*,>*>CCCF:FGFC>F<CDGGF5EE=*>)F*:6+4ADGB@GD3)+;CA2:FFGFB3F>>0<>995><*458C:38**.-:?>:(75<D0123178FF114(4-(*.6E>8>;>BB0(,37*.2(.(44E(4)
@M04650:207:000000000-C238N:1:1101:13918:3584 2:N:0:19
GGACTACCGGGGTTTCTAATCCTGTTTGCTCCCCACGCTTTCGCGCATCAGCGTCAGTAATGTTCCAGCAGGTCGCCTTCGCAATGAGTATTCCTCTTGATCTCTACGGATTTTACCCCTACACCAAGAATTCCACCTACCTCTCCCACACTCTAGAAAAGCAGTTTCAAATGCAGTTCTGTAGTTAAGCTACAGGATTTCACATCTGACTTACTTTCCCGCCTACGCGCTCTTTACGCCCAGTGATTCCGAGTAACGCTTGCACCCTCCGTATTACCGCGGCTGCTGGCACGGAGTTAGC
+
CCCCCGGGGGGGGGGGGGGGGGGGGGGGGGGGGGGGGGGGGGGGGGGGGGGGGGGGGGGGGGGGGGGGGGGGGGGGGGGGGGGDGGGGGGGGGCGGFGGGGGGGGGGGBFFGGGGGGEEFGGGGGF<EGGGGGGGGGGGGGDFFGGGGGEGFGFGGGGFGFGDGCFGGGGG9DGGGGGGGGGEFGGGCGFGGG?8FGGGGGFGFFCF>;7DGECGFFFFG>D=A=FDFFD((6F=?C?GGGF?EFG?EGFFDBFG673(,,195CG6<FFFFFGFAFG?>>((47()525(<313>:@44)
@M04650:207:000000000-C238N:1:1101:22590:3590 2:N:0:19
GGACTACTAGGGTTTCTAATCCTGTTTGCTCCCCACGCTTTCGAGCCTCAGTGTCAGTTACAGGCCAGAGAGCCGCTTTCGCCTCCGGTGTTCCTCCATATATCTACGCATTTCACCGCTACACATGGAATTCCACTCTCCTCTCCTGCACTCAAGTCTCCCAGTTTCCAATGCACACAATGGTTGAGCCACTGCCTTTTACATCAGACTTAAGAAACCACCTGCGCTCGCTTTACGCCCAATAAATCCGGACAACGCTTGGGACCTACGTATTACCGCGGCTGCTGGCACGTAGTTAGCC
+
CCCCCGGGGGGGGGGGGGGGGGGGGGGGGGGGGGGGGGGGGGGDGGGGGGGGGGGGGGGGGGGGGGGGGGGGGGGGFGGGGGGGGGGGCFGGGGGGGGGGFGGGGGGGGGGGGGGGGGGGDGGGFGGGFGGGGGGGFGGGGGGF8EGGGGGFGGGGFFFGGGGGGGGGGGGGGGGGGGGEGAEFGGGGGGGGGGG6DFGGGFFFFGGFFGG7AFFFFC8FFG@E2BFFFG@@BGFC>@GGGFF3DGEFGFFFB3C199<8;<C:GGFFFF?):C<AFC970>>9080.-2,*333:AAADF
@M04650:207:000000000-C238N:1:1101:7136:3616 2:N:0:19
GGACTACAAGGGTTTCTAATCCTGTTTGCTCCCCACGCTTTCGAGCCTCAGTGTCAGTTACAGGCCAGAGAGCCGCTTTCGCCTCCGGTGTTCCTCCATATATCTACGCATTTCACCGCTACACATGGAATTCCACTCTCCTCTCCTGCACTCAAGTCTCCCAGTTTCCAATGCACACAATGGTTGAGCCACTGCCTTTTACATCAGACTTAAGAAACCACCTGCGCTCGCTTTACGCCCAATAAATCCGGACAACGCTTGGGCCCTACGTATTACCGCGGCTGCTGGCACGGAGTTATCC
+
CCCCCGGFGGGGGGGGGGGGGGGGGGGGGGGGGGGGGGGGGGG<FGGGGGGGGGGGGGGGGGGGGGGGGGGGGGGGFCFGGGGEC=FECFGGGGGGGGGGGFGGGGGGGGGGFGGGGGGGGGGGGGGGGGGGGGGGG89EFCD7DGGFFGFFGCFGFGFFGGGGFFFGDDE;DFGGGGGE83,EF+DFFG,@CFGGGFCG9CDFF77>C5<=EFG+?CDD=GFBDDF@@DF=DE+;DDGGG0;8FFCEFBD;BFG;39;D?0725?:4?B:FBEAD:*(4(263(4:0(*5:3(,8:7).6
@M04650:207:000000000-C238N:1:1101:13139:3666 2:N:0:19
GGACTACCGGGGTTTCTAATCCTGTTTGCTCCCCACGCTTTCGCACCTGAGCGTCAGTCTTCGTCCAGGGGGCCGCCTTCGCCACCGGTATTCCTCCAGATCTCTACGCATTTCACCGCTACACCTGGAATTCTACCCCCCTCTACGAGACTCTAGCTTGCCAGTTTCAAATGCAGTTCCCAGGTTGAGCCCGGGGATTTCACATCTGACTTAACAAACCGCCTGCGTGCGCTTTACGCCCAGTAATTCCGATTAACGCTTGCACCCTCCGTATTACCGCGGCTGCTGGCACGGCGTTAGC
+
CCCCCGGGGDGGGGGGGGFEFGGGGGGGGGGGGGGGGGGGGGGGGGGFG8FGGGGGGGGGGGGGGGGGGGGGGGGGGGGGGGGGGGGGGGGGGFFFGGFGGGGGGFGGGGGGFGGGGGGGGGGF:=FFG,FDFFFFGGFGGDEFGGE7C*@FGGFGGGGGGGGGGGGF;DDFFGGGGGGGGGGGGGGGFECFGGDGDGFGG=EFFCFFEGGGFGGGFFGGBGFBFF98:3;90E:BB?ECG:68>F4):?FFBFDFG<F::?D)9C?(444:<C?FGF:11>>>B??:7E<F271145414
@M04650:207:000000000-C238N:1:1101:11266:3729 2:N:0:19
GGACTACTGGGGTTTCTAATCCTGTTTGCTCCCCACGCTTTCGAGCCTCAGTGTCAGTTACAGGCCAGAGAGCCGCTTTCGCCTCCGGTGTTCCTCCATATATCTACGCATTTCACCGCTACACATGGAATTCCACTCTCCTCTCCTGCACTCAAGTCTCCCAGTTTCCAATGCACACAATGGTTGAGCCACTGCCTTTTACATCAGACTTAAGAAACCACCTGCGCTCGCTTTACGCCCAATAAATCCGGACAACGCTTGGGACCTACGTATTACCGCGGCTGCTGCCACGTAGTTAGCC
+
CCCCCGGGGGGGGGGGGGGGGGGGGGGGGGGGGGGGGGGGGGFGGGGGGGGGGGGGGEGGGGGGGGGGGGGGGGGGGDFGGGGGGGGDFGGFFGGGGGGGGGGGGFFGGGGGGGGGGGGGDGGGGGGGGGGGGGGGGGGGGGGFGGFCFGGFGGGGCAEFGFGGGGGGGGGG?FEDGGGGGGFGGG?FGGFGFGG?C+FGFFGFFGGFFG7DCGGCAC8DDGF6=E=>AG=DF*BCBDG7F?@EGG?CGFEFFFG<C9<<1156FG:8?B??FGF<<344119B:0:)2+5C:?:?A<<<4
@M04650:207:000000000-C238N:1:1101:8854:3798 2:N:0:19
GGACTACTCGGGTATCTAATCCTGTTTGCTCCCCACGCTTTCGCACCTGAGCGTCAGTCTTCGTCCAGGGGGCCGCCTTCGCCACCGGTATTCCTCCAGATCTCTACGCATTTCACCGCTACACCTGGAATTCTACCCCCCTCTACGAGACTCTAGCTTGCCAGTTTCACATGCAGTTCCCAGGTTGAGCCCGGGGATTTCACATCTGACTTAACAAACCGCCTGCGTGCGCTTTACGCCCAGTACTTCCGATTAACGCTTGCACCCTCCGTATTACCGCGGCTGCTGGCACGGAGTTAGC
+
CCCCCFGGGGGGGGGGGGGGGGGGGGGGGGGGGGGCEGGGGGGGGGGGGFGGGGGGGGGFFFGGGGGGGGGGGGGGGGGGGGGGGGGGGGGGGGGFGEE9FFGGGCGGGFGGGGGGGGDCGGGGGGGGFC9DECGGGFGGGGGF9FGDCCGFGFGGGGGCDCGEFFGGG,DCFFGC<DFGGFFGGGG?EGGGGDGGDCFGGFGCAC:ACGGFE>DGF@GGFG@@FFFB?GFF>G@BFFCGG04,:*64FF>(43CAG2;?F?C>FGB:6:>?BGF<DC:;>29;BF?2>C(<8,-(4F)6<
@M04650:207:000000000-C238N:1:1101:20022:3891 2:N:0:19
GGACTACAAGGGTTTCTAATCCTGTTTGCTCCCCACGCTTTCGAGCCTCAGTGTCAGTTACAGGCCAGAGAGCCGCTTTCGCCTCCGGTGTTCCTCCATATATCTACGCATTTCACCGCTACACATGGAATTCCACTCTCCTCTCCTGCACTCAAGTCTCCCAGTTTCCAATGCACACAATGGTTGAGCCACTGCCTTTTACATCAGACTTAAGAAACCACCTGCGCTCGCTTTACGCCCAATAAATCCGGACAACGCTTGGGACCTACGTATTACCCCGGCTGCTGGCCCGTAGTTAGCC
+
CCCCCGGGGGGGGGGGGGGGGGGGGGGGGGGGGGGGDFGGGGGGGGGGGGGGGGGGGGGGGG@EGGGGGGGGGGGGEGFFGGGGGGGGGEGGGGGGGGGGGGGGGGGGGGGGGGGGGGGCEGGGGGGGFBGGGGGGCGFGGDFBEG,=E1EDGFF@C@DFDGGCDDFGGGGGDF8DAF+==F?FFGG?6D3CCF?FGGGF7CD9C+;C@C9:>CC76=E9=GB>B?4*582@BG8*)(=BF?@3C><?FDBD05<2)(/;<;4(9C23:?03AG<<:*-4((,41)),(*-:,,-(63)62
@M04650:207:000000000-C238N:1:1101:12822:3955 2:N:0:19
GGACTACTAGGGTTTCTAATCCTGTTTGCTCCCCACGCTTTCGAGCCTCAGTGTCAGTTACAGGCCAGAGAGCCGCTTTCGCCTCCGGTGTTCCTCCATATATCTACGCATTTCACCGCTACACATGGAATTCCACTCTCCTCTCCTGCACTCAAGTCTCCCAGTTTCCAATGCACACAATGGTTGAGCCACTGCCTTTTACATCAGACTTAAGAAACCACCTGCGCTCGCTTTACGCCCAATAAATCCGGACAACGCTTGGGACCTACGTATTACCGCGGCTGCTGGCACGGAGTTAGCC
+
CCCCCGGGGGGGFGGGGGGGGGGGGGGGGGGGGGGGGGGGGGGGGGGGGGGGGGGGGGGGGGGGGGGGGGGGGGGGGGGGGGGGGGGGGGGGGGGGGGGGGGGGGGGGGGGGGGGGGGGGGGGGGGGGGGGGGGGGGGGGGGGFGGGGGGGFGFGGGGGGFGGGFGGGGGGGGGGGGGGGGGFGGGGGGGGGGGGGGGGGGAFFFGGFFGGCEGGGFCFGFGFBFE>9@GF@2:8>B@G@GDFFGGFFGFE@@ECDGF0;@FGBG8:<?FF?)2)5<C9>6>FF:?>>FGDGFB>::064,
@M04650:207:000000000-C238N:1:1101:19948:4050 2:N:0:19
GGACTACTAGGGTTTCTAATCCTTTTTGCTCCCCACGCTTTCGAGCCTCAGTGTCAGTTACAGGCCAGAGAGCCGCTTTCGCCTCCGGTGTTCCTCCATATATCTACGCATTTCACCGCTACACATGGAATTCCACTCTCCTCTCCTGCACTCAAGTCTCCCAGTTTCCAATGCACACAATGGTTGAGCCACTGCCTTTTACATCAGACTTAAGAAACCACCTGCGCTCGCTTTACGCCCAATAAATCCGGACAACGCTTGGGACCTACGTATTACCGCGGCTGCTGCCACGTAGTTAGCC
+
CCCCCGGGGGGGGGGGGGGGGGGGGGGGGGGGGGGGGGGGGGGGGGGGGGGGGGGGGGGGGGGGGGGGGGGGGGGGG7FGGGGGGGGGGGGGGGFGGGGGGGGGGGGFGGGGGGFGGGGGEGGGGGGGGGGGGGGGGGGGGGGFGGGGGGGFGGGGDFFCGGGGGGGGGGFFGGGGGGGGGGGGGGGGGGEFGDFFGGGGGFFFFGCFFG9D@8FFFF675>B:=A>*:C@F27BE>2BEEDF@FFF3F3;?>FG<590808C0<E04?:3,-@AFCC,--449??F)4+,*4:?1<9554
@M04650:207:000000000-C238N:1:1101:17196:4104 2:N:0:19
GGACTACCCGGGTTTCTAATCCTGTTTGCTCCCCACGCTTTCGCACCTGAGCGTCAGTCTTCGTCCAGGGGGCCGCCTTCGCCACCGGTATTCCTCCAGATCTCTACGCATTTCACCGCTACACCTGGAATTCTACCCCCCTCTACGAGACTCTAGCTTGCCAGTTTCAAATGCAGTTCCCAGGTTGAGCCCGGGGATTTCACATCTGACTTAACAAACCGCCTGCGTGCGCTTTACGCCCAGTAATTCCGATTAACGCTTGCACCCTCCGTATTACCGCGGCTGCTGGCACGGAGTTAGC
+
CCCCCGGGGGGGGGGGGGGGGGGGGGGGGGGGGGGGGGGGGGGGGGGGG@FGGGGGGGGGFGGGGGGGGGGGGGGGGGGGEGGGGGGGGGGGGGGGGGGGGGGGGGGGGGGDFGGGGGGGGGGGGFGGGGGGGCFGGGGGGGGFFGGGFEGFGCFFFGFGDDFFGGFF9DCGFFGGGGGGFB8DDFGGGGGGGGGD<DGGGFGFAFF6CGFF>>GGFFGG@36?FFFE0C>;F5>AF?C?EB<?7CA2CFF82576F66?1:FFDGB4(393?E(<@F:99BFF>FFF0=4C?1(4(*6<4
@M04650:207:000000000-C238N:1:1101:5365:4114 2:N:0:19
GGACTACAGGGGTATCTAATCCTGTTTGCTCCCCACGCTTTCGAGCCTCAGTGTCAGTTACAGGCCAGAGAGCCGCTTTCGCCTCCGGTGTTCCTCCATATATCTACGCATTTCACCGCTACACATGGAATTCCACTCTCCTCTCCTGCACTCAAGTCTCCCAGTTTCCAATGCACACAATGGTTGAGCCACTGCCTTTTACATCCGACTTAAGAAACCACCTGCGCTCGCTTTACGCCCACTAAATCCGTACAACCCTTCGGACCTCAGTATTACCCCGGGTGCTGGCACGTCGGTATCC
+
CCCCCGGGFFGGGGGGGGGGGGGGGGDFFGGGGGGGGGGGGGGGGGGGGGFGGA9FEGGGGGDCEGGGGGGGGGCGE>FGGDFEGFGGGGGGFCFGGGGCE,>EDGGGGD>FGGGGGDGDGE9FFECCF9FGCDCFFGGGGGGFGFGFGGGBFEG?@EDGGGGFFFGECG;F6F8,,=@88@DFC@E6@8777CF?7FGG9FGCA***:CDFC>@FFD6*)/:<)*5)-):@B788)07FG0=@G4)975)(65:)///((,51)20)(.)-)C<AF*49((,,84>.2*,::(((-/(.6
@M04650:207:000000000-C238N:1:1101:21400:4124 2:N:0:19
GGACTACAGGGGTATCTAATCCTGTTTGCTCCCCACGCTTTCGAGCCTCAGTGTCAGTTACAGGCCAGAGAGCCGCTTTCGCCTCCGGTGTTCCTCCATATATCTACGCATTTCACCGCTACACATGGAATTCCACTCTCCTCTCCTGCACTCAAGTCTCCCAGTTTCCAATGCACACAATGGTTGAGCCACTGCCTTTTACATCAGACTTAAGAAACCACCTGCGCTCGCTTTACGCCCAATAAATCCGGACAACGCTTGGGACCTACGTATTACCGCGGCTGCTGGCACGTAGTTAGCC
+
CCCCCGGGGGGGGGGGGGGGGGGGGGGGGAFGGGGGGGGGGGGGGGGGGGGGGGGGGGGGGGGGGGGGGGGGGGGGGGFGGGGGGGGGGGGGGGGGGGGGGGGFFGGGGGGGGGGGGGGGGGGGGGGGGGFFGGGGGGGGGGGFGGGGGGGFGGGGGGGGGGGGGGGGGGGGGGGGGGGGGGGGGGFGGGGGGFFGGGGGGFGFFGGFFGFFEGGGFFDD9GDFB9=4>G>==E=EEF>GGFFFGGFFGFE09AF7D9;<?FF?GE??BFFF9F:AC52(39>>6:D,124CBFB14<455
@M04650:207:000000000-C238N:1:1101:24322:4178 2:N:0:19
GGACTACTGGGGTATCTAATCCTGTTTGCTCCCCACGCTTTCGAGCCTCAGTGTCAGTTACAGGCCAGAGAGCCGCTTTCGCCTCCGGTGTTCCTCCATATATCTACGCATTTCACCGCTACACATGGAATTCCACTCTCCTCTCCTGCACTCAAGTCTCCCAGTTTCCAATGAACACAATGGTTGAGCCACTGCCTTTTACATCAGACTTAAGAAACCACCAGCGCTCGCTTTACGCCCACTAAATACGGACAACGCTTGGGACCTACGTATTAGCGCGGCTGCTGGCACGTAGTTAGCC
+
CCCCCGG,;EGGGGGFFFGGGGGGGGGGGGGGGGGGGGGGGGGGGGGGGGGGGGGGGFGFGGGFGDFGGGGGFFFGEF?FGEG@FFGGGGGGGGGGGGGGGGDFGGGGFGCEFGGGGGGDGFFGGCFC?B?FEFGGCGGGGGG71,BA<FGFGCFGCAFG8BFGAFFGGFGFG,,@98===DFGC=>@2DC6?EG92BFFFFEF+5;*3;C89?:<A),*);)-43)*>7@=>FB:6>EFG(((;76.+8:(();8<9:(61*(>:,5::4>AE92FC>>(131<BFB6:4/.28()+6<2
@M04650:207:000000000-C238N:1:1101:12519:4187 2:N:0:19
GGACTACTGGGGTTTCTAATCCTGTTTGCTCCCCACGCTTTCGAGCCTCAGTGTCAGTTACAGGCCAGAGAGCCGCTTTCGCCTCCGGTGTTCCTCCATATATCTACGCATTTCACCGCTACACATGGAATTCCACCCTCCTCTCCTGCACTCAAGTCTCCCAGTTTCCAATGCACACAATGGTTGAGCCACTGCCTTTTACATCAGACTTAAGAAACCACCTGCGCTCGCTTTACGCCCAATAAATCCGGACAACGCTTGGGACCTACGTATTACCGGGGCTGCTGGCCCGAAGTTAGCC
+
CCCCCGGGGGGGGGGGGGGGGGGGGGGGGGGGGGGGGGGGGGG@FDGGGGGGGGGGGGGGGGGGGGGGGGGGFFGGFFGGGGGGGGGCCGGGGGGGGGGGGFGGGGGGGGGGGGGGGGGDCGGG?EFGFFGGGGGGFEGGGGGFGGFDFGGFGG8FFGFFAFGGGGGG9AFDGDFFEC=?FGGGGDFFGGG?FEGGGGGG+*,?A8FAEGGG@FDGFDGGFG@2)/5A=D@@FGFEA9CGC?3.:;??<D)13A5().-((3/:G5:4::BFFG<)<*(--,-462>:0*(*((-(.+-65
@M04650:207:000000000-C238N:1:1101:14805:4205 2:N:0:19
GGACTACAAGGGTTTCTAATCCTGTTTGCTCCCCACGCTTTCGCGCATCAGCGTCAGTAATGTTCCAGCAGGTCGCCTTCGCAATGAGTATTCCTCTTGATCTCTACGGATTTTACCCCTACACCAAGAATTCCACCTACCTCTCCCATACTCTAGAAAAGTAGTTTCAAATGCAGTTCTATGGTTAAGCCATAGGATTTCACATCTGACTTACTTTCCCGCCTACGCGCTCTTTACGCCCAGTGATTCCGAGTAACGCTTGCACCCTCCGTATTACCGCGGCTGCTGGCACGGAGTTAGC
+
CCCCCGGGGFGGGGGGGGGGGGGGGGGGGGGGGGGGFGGGGGGGGGGGGGGGGGGGGGGGGGGGGGGGGGGGGGGGGGGGFGGGGGGFGGGGGGGGGGGFFGGGGFGFGGGGGGGGGGGGGGGGFDGGGGGGFGGGGGGGGGGFGGGCFFFFGGGGGGFGGGFGFGGGGGGGGGGGGGGGGGGGGGFFGGGGGGGGGGGFGFGFFGD8EGGFEGGGFFGG=CBAAFDD=DAFFGFCFFGGDFB22:7CGFF(9FFCF;91?DGFGGF;;D@?<;09C><>>0(-(8>:3EFG?0>BFGAA<
@M04650:207:000000000-C238N:1:1101:16476:4224 2:N:0:19
GGACTACACGGGTATCTAATCCTGTTTGCTCCCCACGCTTTCGAGCCTCAGTGTCAGTTACAGGCCAGAGAGCCGCTTTCGCCTCCGGTGTTCCTCCATATATCTACGCATTTCACCGCTACACATGGAATTCCACTCTCCTCTCCTGCACTCAAGTCTCCCAGTTTCCAATGCACACAATGGTTGAGCCCCTGCCTTTTACATCAGACTTAAGAAACCACCTGCGCTCGCTTTACGCCCAATAAATCCGGACAACGCTTGGGACCTACGTATTACCGCGGCTGCTGGCACGTAGTTAGCC
+
CCCCCGGGGGGGGGGGGGGGGG<FGGGGGGGGGGCFGGGGGGGFGGGGGGGFGFGGG6CEFGGGGGGGFGGGGGGG+FFGGGG@GAGGGGGGGGGGGG9FF<EFGGGGGGGGFGGGGGGGGGGGFFFGFGGGGGFGGDAFGGG??FB8FGGFG8BFGFBFFGGGFFGGGFEFCFD=DG6D9F?DGGGGFC+4+4DFFG@9CFG9B>FFEC>DFCGGFBG>BGBFBB=69CBDF=F=EFGEE?3)>79<CEFDFEGDD;(3:0*3DC?3:?,8)<AFFGB9BFF>F?F?6*)/(4342<:93
@M04650:207:000000000-C238N:1:1101:22538:4249 2:N:0:19
GGACTACCCGGGTATCTAATCCTGTTTGCTCCCCACGCTTTCGAGCCTCAGTGTCAGTTACAGGCCAGAGAGCCGCTTTCGCCTCCGGTGTTCCTCCATATATCTACGCATTTCACCGCTACACATGGAATTCCACTCTCCTCTCCTGCACTCAAGTCTCCCAGTTTCCAATGCACACAATGGTTGAGCCACTGCCTTTTACATCAGACTTAAGAAACCACCTGCGCTCGCTTTACGCCCAATAAATCCGGACAACGCTTGGGACCTACGTATTACCGCGGCTGCTGGACCGTCGTTAGCC
+
CCCCCGGEGGGEFGGGGGGGGFFFEEG@<FFFCFFE:CFGGGGGFGEEFFGGGGFFFFGGFGADFCGGGGGGGGGGGGGGGGEEGGGGGEGGEGGGGGGGGFFGGEFCGCGGGGGGGGGGDGCFG?DGGGGGGGFGGGGGGGGFGGGGGFGFGCFGGGGGFDFGGGGGGFGGGG8FGGGGGGFGGGGFGECEFFGGGGGFGFAAB8768CCF@FG:>BGGD9BB2>95@52@DE8=>?EDGF@FCGC?F5)/2BC@D>??:?<<FEB).-4<BCA9@*34-77(3??:(*(*4(44?*4>>
@M04650:207:000000000-C238N:1:1101:13715:4253 2:N:0:19
GGACTACTAGGGTTTCTAATCCTGTTTGCTCCCCACGCTTTCGAGCCTCAGTGTCAGTTACAGGCCAGAGAGCCGCTTTCGCCTCCGGTGTTCCTCCATATATCTACGCATTTCACCGCTACACATGGAATTCCACTCTCCTCTCCTGCACTCAAGTCTCCCAGTTTCCAATGCACACAATGGTTGAGCCACTGCCTTTTACATCAGACTTAAGAAACCACCTGCGCTCGCTTTACGCCCAATAAATCCGGACAACGCTTGGGACCTACGTATTACCGCGGCTGCTGGCACGTAGTTAGCC
+
CCCCCGGGGGGGGGGGGGGGGGGGGGGGGGGGGGGGGGGGGGGGGGGGGGGGGGGGGGGGGGGGGGGGGGGGGGGGEGFGGGGECGGGGGGEGGGGGGGGGGGGGGGGGGGGGGGGGGGGGGGGE@FGGGFFGF,,@DGGGGGFGGGGGGGFGGGGGGGGGGFFFFGGFCGGGGGGGGGF8FGGGGGGGFFGDFFCGGGGFBGCFDFFFD;89CFGFF6FCG@EBBB9=DFF=F6>?@CFGD@EGFCCFBD?9EG0/7;?;843CE:<????A8<>F<96>FF0(4??FC)/((4(6<<A?
@M04650:207:000000000-C238N:1:1101:11182:4469 2:N:0:19
GGACTACTCGGGTTTCTAATCCTGTTTGCTCCCCACGCTTTCGCGCATCAGCGTCAGTAATGTTCCAGCAGGTCGCCTTCGCAATGAGTATTCCTCTTGATCTCTACGGATTTTACCCCTACACCAAGAATTCCACCTACCTCTCCCACACTCTAGAAAAGCAGTTTCAAATGCAGTTCTGTAGTTAAGCTACAGGATTTCACATCTGACTTACTTTCCCGCCTACGCGCTCTTTACGCCCAGTGATTCCGAGTAACGCTTGCACCCTCCGTATTACCGCGGCTGCTGGCACGGAGTTAGC
+
CCCCCGGGGGGGGGGGGGGGGGGGGGGGGGGGGGGGGGGGGGGGGGGGGGGGGGGGGGGGFGGGGGGGGGFGGGEGGGGGGGGGGGGGGGGGGGGGGGGGGGGEGGGGGCCGGGGGGGGFGGGGGGGGGFGGGGGGGGGGFGGFGGGGGGGFGGGGGGGGGGFGFGGGGGGGGGGGGGGFGFEFGGGGEGGFGFGGGGGGGFGFFFGFEFGGFGGGFFGC=C@ADFFFFDFDFGF?FFGGG??=7CCCGFF;6A54@;>@?DGEGG;=?F9?FGFACD<6>>>BFFF:?=3C:(49?GBFA
@M04650:207:000000000-C238N:1:1101:13463:4483 2:N:0:19
GGACTACTGGGGTTTCAAATCCTGTTTGCTCCCCACGCTTTCGAGCCTCAGTGTCAGTTACAGGCCAGAGAGCCGCTTTCGCCTCCGGTGTTCCTCCATATATCTACGCATTTCACCGCTACACATGGAATTCCACTCTCCTCTCCTGCACTCAAGTCTCCCAGTTTCCAATGCACACAATGGTTGAGCCACTGCCTTTTACATCAGACTTAAGAAACCACCTGCGCTCGCTTTACGCCCAATAAATCCGAACAACGCTTGGGACCTACGTATTACAGCGGCTGCTGGCACGAAGTTCGCC
+
CCCCCGGGFFGGGGGGGGFGGAFGGGGGGGGGGGCFGGGGGGDGGGFGGGGGGGGGEEGFGGFGGGFGGFFGGGGGGGGGGGGGGGCF@=FGGGGGGGGGGGGGCGFG7?F>DFGGGGGGGGGGACGFEFFGFGGGGDGFCFFFFFGEGFGFGFGFFFGGGGFCABFGFEFGGGCFFGG89FCFAFGC6E@F67EGFCFG?AFFFFFFF7<CEDDGFDFGD45B45:A(:9>DFFEF=E<F08@FG<?8:)39BG()(/12:C:FE<)(,37-<)-+2.706(41),.8*)*(((-)+,(4
@M04650:207:000000000-C238N:1:1101:17054:4508 2:N:0:19
GGACTACAGGGGTTTCTAATCCTGTTTGCTCCCCACGCTTTCGCACCTGAGCGTCAGTCTTCGTCCAGGGGGCCGCCTTCGCCACCGGTATTCCTCCAGATCTCTACGCATTTCACCGCTACACCTGGAATTCTACCCCCCTCTACGAGACTCAAGCCTGCCAGTTTCGAATGCAGTTCCCAGGTTGAGCCCGGGGATTTCACATCCGACTTGACAGACCGCCTGCGTGCGCTTTACGCCCAGTAATTCCGATTAACGCTTGCACCCTCCGTCTTACCGCGGCTTCTGGCACGGGGTTAGC
+
CCCCCFGFGGGGGGGGGGGGGGGGGGGGGGGGGGGGGGGGGGGGGGGGGGGGGGGGGFDEDCGGGGGGGGGGGGGGGGGGGGGGGFGGGGGGGGGGGGGFCGGGGGGGGGGGGGGGGGGGCFGGGGGGGGGGGGGCGFGGGGDFGFFEGGGFGEEFFGGGGGGGGGG9BFFGGGGGC7EFFFGEFGGFGGGFGGGGGGFGGFG7AGF>;C5CEGGGFFGG;D900>00(9>>>EF27?C>G<?3*7<>F?F:07>4C?F?((/.>@?::?FF0*3)AC:61;>B((.68CBF61(-4E01)
@M04650:207:000000000-C238N:1:1101:19859:4569 2:N:0:19
GGACTACCAGGGTTTCTAATCCTGTTTGCTCCCCACGCTTTCGCACCTGAGCGTCAGTCTTTGTCCAGGGGGCCGCTTTCGCCTCCGGTGTTCCTCCATATATCTACGCATTTCACCGCTACACATGGAATTCCACTCTCCTCTCCTGCACTCAAGTCTCCCAGTTTCCAATGCACACAATGGTTGAGCCACTGCCTTTTACATCAGACTTAAGAAACCACCTGCGCTCGCTTTACGCCCAATAAATCCGGACAACGCTTGGGACCTACGTATTACCGCGGCTGCTGGCACGTAGTTAGCC
+
CCCCCGGGGGGGGCFGGGGGGGGGGGGGGGGGGGGGGGGGGGGGGGGGGGGGGGGGGGGGGGGGGGGGGG@EFGDGGGGGGGG>FGGGGGGGGGGGGGGGGGGGGGGGGGGGGGGGGGGGGGGGGCGFFGGGGGGGDG8FGGGFGGGGCGGFGGGGGGGCGGGGGGGGFGGAFGFFGGGGFGGGGECGGGFGGGGGF7CE9AFFF87A;F5:>FF8?B6DBCBEFFF4;C@FFFF3>?ECF0@@GGFCGF.:>FG6D663:3*,>EBB::4<ACFFF>99(2120))((*)2..3:A<>>0
@M04650:207:000000000-C238N:1:1101:20882:4592 2:N:0:19
GGACTACTGGGGTTTCTAATCCTGTTTGCTCCCCACGCTTTCGCACCTGAGCGTCAGTCTTCGTCCAGGGGGCCGCCTTCGCCACCGGTATTCCTCCAGATCTCTACGCATTTCACCGCTACACCTGGAATTCTACCCCCCTCTACGAGACTCAAGCCAGCCAGTATCAGATGCAGTTCCCAGGTTGAGCCCGGGGATTTCACATCTGACTTAACAGACCGCCTGCGTGCGCTTTACGCCCAGTAATTCCGATTAACGCTTGCACCCTCCGTATTACCGCGGCTGCTGGCCCGGGGTTAGC
+
CCCCCGGGGGGGGGGGGGGGGGGGGGGGGGGGGGGGGGGGGGGGGGGGGGGGGGGGGGGGGGGGGGFGGGGGGGGGGGDGGGGGGGGGGGGGGGGGGGGFGGGGGGGGGGGGGGGGGGGDEGGGGGGGGGGGGGGGGGGGGGGFDGGGGGGFGGGGGGCGGGGGGGCFADFGFGGGGGGGGFFFGGGGGGGGGGGGGGC67AG=FG=FFGGGFCFGFFGG;GFFFFFBFGFF9GFFF:GGGFFFG7<2>=@14>C2>0486058DC0(-3;<1FB<GG?FF>192,3:>C0E>9(33C(.6
@M04650:207:000000000-C238N:1:1101:21265:4600 2:N:0:19
GGACTACACGGGTATCTAATCCTGTTTGCTCCCCACGCTTTCGAGCCTCAGTGTCAGTTACAGGCCAGAGAGCCGCTTTCGCCTCCGGTGTTCCTCCATATATCTACGCATTTCACCGCTACACATGGACTTCCACTCTCCTCTCCTGCACTCAAGTCTCCCAGTTTCCAATGCACACAATGGTTGAGCCACTGCCTTTTACATCAGACTTAAGAAACCACCTGCGCTCTCTTTACGCCCAATACATCCGAACAACGCTTGGGACCTCCGTCTTGACCCGGCTGCTGGCACGTAGTTAGCC
+
CC<CC<CEE7FCFCCGGGFGGGGFAC9FCCD@FGDGGGG@FEGDFGGAGGGGGGGGFECFGFGG@FE,EEFFFFFGGDF9F@FB:=>FFCFGGG8FFF<FGEGFGGGFEGGGGGGGFEEDBFFF,AFAF,EDGGGGGF9EE+DD8FCFGGGFG88DDF,EGGFGGCGGG@A=6=@A,@EFG>DEGEGCFF@EC,<@CFE9B?>9C:;?5DGC*++<*:=*)9:)):@49*337@+*0>*<B((6*27?CD)/:>*6)61(,(40>AB),(,(4:))+*.119;6::FB?62*.(42)0)-5
@M04650:207:000000000-C238N:1:1101:6247:4658 2:N:0:19
GGACTACTGGGGTTTCTAATCCTGTTTGCTCCCCACGCTTTCGCACCTGAGCGTCAGTCTTCGTCCAGGGGGCCGCCTTCGCCACCGGTATTCCTCCAGATCTCTACGCATTTCACCGCTACACCTGGAATTCTACCCCCCTCTACGAGACTCAAGCCTGCCAGTTTCGAATGCAGTTCCCAGGTTGAGCCCGGGGATTTCACATCCGACTTGACAGACCTCCTGCGTGCGCTTTACGCCCAGTCCTTCCGATTAACTCTGTCACCCTCCGTATTACCGCGGCGTCTGTCCCGGAGTTAGC
+
CC-AACFGGGGGBFGGGCDFFFGGGGFGGGGGG@FGEDGGFGGGGGGGG,EFFGGGGGGGGGGGGGGGGCGGDGGCFEEGF=FFGGDEF=DFGCFEFFFEGGGGGGGGGGFGFGGGEGGGECFGGGGFFAFGGGGGA>?@EGGFDEG+@78AGF,,F8?FFCDGGFCCGDGGGGGFGGGCF<FFGGGG6F@FEGGGGGCFGFF6CFGDFD38AFFG4655)66?:?;DBG>(4:06B1;CE1((**.-*55(15<5*-65).2-:C((-4741F0)::1(,30(-(-4)+,+4(19(269:
@M04650:207:000000000-C238N:1:1101:11892:4685 2:N:0:19
GGACTACTCGGGTTTCTAATCCTGTTTGCTCCCCACGCTTTCGCGCATCAGCGTCAGTAATGTTCCAGTAGGTCGCCTTCGCAATAAGTATTCCTCTTGATCTCTACGGATTTTACCCCTACACCAAGAATTCCACCTACCTCTCCCATACTCTAGAAAAGTAGTTTCAAATGCAGTTCTATGGTTAAGCCATAGGATTTCACATCTGACTTACTTTCCCGCCTACGCGCTCTTTACGCCCAGTGATTCCGAGTAACGCTTGCACCCTCCGTATTACCGCGGCTGCTGGCACGGAGTTAGC
+
CCCCCGGGGGGGGGGGGGGGGGGGGGGGGGGGGGGGGGGGGGGGGGGGGGGGGGGGGGGGGGGGGGGGGGGGGGGGGGGGGGGGGGGGGGGGGGGGGGGGGGGGGGGGGDCGGGGGGGGGFFGFGGCCGGGGGGGGGGGGGFGFFGGGGGGFGFCFFCGGGGGGGGGGGGGGGGGGGGGFGFGGGGGGGGFGGGGGGFGFGFGFFGGFF?DGFGGGFFF>@GFAFFD>BD2@FGFFFF@CFDFFGGE?GFA?;F4;C16<8@GFGGF@??FF:F?>G719>,39>?).2:8F:(7;?D496
@M04650:207:000000000-C238N:1:1101:5788:4769 2:N:0:19
GGACTACTCGGGTTTCTAATCCTGTTTGCTCCCCACGCTTTCGCACCTGAGCGTCAGTCTTCGTCCAGGGGGCCGCCTTCGCCACCGGTATTCCTCCAGATCTCTACGCATTTCACCGCTACACCTGGAATTCTACCCCCCTCTACGAGACTCAAGCCTGCCAGTTTCGAATGCAGTTCCCAGGTTGAGCCCGGGGATTTCACATCCGACTTGACAGACCGCCTGCGTGCGCTTTACGCCCAGTAATTCCGATTAACGCTTGCACCCTCCGTATTACCGCGGCTGCTGGCACGGAGTTAGC
+
CCCCCGGGGGGG<FGGGGGGGGGFGGGGGGGGGGGGGGGGGGGGGGGGGGGGGGGGDGGGGGGGGDGGDGGGGGGGGGGGGGGGGGGGGGGGGFFGCFFGGGGGFFGGGG7FGGGGGDGGGGGGG@FDGGGGGGGGGGGGEGGFCFGGCGGFGGGGGGGFFGGGGGGGGGFGGGGGGFEFGGGFGC>FGFD==CGG59AFCFFFFFFDFCGC<CF+8=F<9GBFFF>DFG>13E):98EG5(44>D<9*96:0)*6>01<<:FBGGB((,28<C?<GD:90((-13?:7G7C?FFFF65).
@M04650:207:000000000-C238N:1:1101:4940:4792 2:N:0:19
GGACTACAGGGGTTTCTAATCCTGTTTGCTCCCCACGCTTTCGCACCTGAGCGTCAGTCTTCGTCCAGGGGGCCGCCTTCGCCACCGGTATTCCTCCAGATCTCTACGCATTTCACCGCTACACCTGGAATTCTACCCCCCTCTACGAGACTCAAGCCTGCCAGTTTCGAATGCAGTTCCCAGGTTGAGCCCGGGGATTTCACATCCGACTTGACAGACCGCCTGCGTGCGCTTTACGCCCAGTAATTCCGATTAACGCTTGCACCCTCCGTATTACCGCGGCTGCTGGCACGGAGTTAGC
+
CCCC@GGDFFGGGGGGGGGGGGGGGGGGGGGGGGGGGGGGGGGGGGGGGGCGGGGGGGFGGFGGGGGGGDGGGGGGGGGGGGGGGGGGGDGGGGFGGGGGGGGFGFGFGGGGGGGGGGDDGGGGGGGGGGGGGGGGEGGGEGGFCGGGEDEFFFGGGGGGFGGGGGDFGFCCFGGGGGGCCFGGG?:EGGCEE*/773B@7@FFF4CAFGC*3;;FFFGG>GFFFFFEFG26>53<B?GGGFFFFGFBFFFB?.9<D?9<((9)*;:0,4>B?8?AGF293>>B>?>DFG093-426E2:6
@M04650:207:000000000-C238N:1:1101:14993:4794 2:N:0:19
GGACTACCCGGGTATCTAATCCTGTTTGCTCCCCACGCTTTCGCACCTGAGCGTCAGTCTTTGTCCAGGGGGCCGCCTTCGCCACCGGTATTCCTCCAGATCTCTACGCATTTCACCGCTACACCTGGAATTCTACCCCCCTCTACGAGACTCAAGCCTGCCAGTTTCGAATGCAGTTCCCAGGTTGAGCCCGGGGATTTCACATCCGACTTGACAGACCGCCTGCGTGCGCTTTACGCCCAGTACTTCCGATTAAAGCTTTCACCCTCCGTATTACCGCGGCTGCTGGCACGGAGTTAGC
+
CCCC@FGGGGGGGGGGGGGGGGGGGGGGGGGGGGGGGGGGGGGGGGGGGGGGGCEGGFFGGGGGGGGCGGFGGGGGGGGGFGGDGGGGGGGFGGGFFGGFDFGFDAFGGGGCGGGGGGGGGGGGFFFGG,DFGGGGC?FGGGGFGGGD7+@5@8FGFGGGGG67FFAD3D:FCC=FGGFGGGD@FFGFGGGGGGGGDCFGGFGFFGG:65<*7DGD45CC>G0((7,8:D(2(1))9:ECE<?2D744>?51(7347.).6)25DGB(3-,4<FFBF7<0(310((.,55:C:9>9185))
@M04650:207:000000000-C238N:1:1101:14615:4800 2:N:0:19
GGACTACAGGGGTATCTAATCCTGTTTGCTCCCCACGCTTTCGAGCCTCAGTGTCAGTTACAGGCCAGAGAGCCGCTTTCGCCTCCGGTGTTCCACCATATATCTACGCATTTCACCGCTACACATGGAATTCCAATCTCCTCTTCTGCGCTCAAGTCTCCCAGTTTCCAATGCACACAATGGTTGAGCCACTGCCTTTTACATCAGACTTAAGAAACCACCTGCGCTCGCTTTACGCCCAATAAAACCGGACAAAGCTAGGTACCTACGTATTACAGCTGCTGCTGTACCGTTGTTTGCC
+
ACCC,<FFE<;@FC<<CF<66CCEEGFFFCF<CFGE@FGGE<:CFC@,ACFC96EE<E,C@E<E<,C,CE,@,B@FFGF=C:@,BF+6FCFG<F,:9=FCGGG9,A<ABFFGGGG,BFCD7@,E==A8E=,A4?=,9D;EF=,+,8>FG+=@?+>=D,@,@FGF=;,@>DFGDFGACCEE2F,,@:DD7DFG@?3@?2FCCAAAF+*0:A5:58@895@D9DF:4*)8(8>25?8=B;EGCD@3*2)7*))(6);(*6<-.,*)2<<5842)6C<A0*.).4??27)-)+)*4(4,(24>4
@M04650:207:000000000-C238N:1:1101:18111:4899 2:N:0:19
GGACTACTAGGGTATCTAATCCTGTTTGCTCCCCACGCTTTCGAGCCTCAGTGTCAGTTACAGGCCAGAGAGCCGCTTTCGCCTCCGGTGTTCCTCCATATATCTACGCATTTCACCGCTACACATGGAATTCCACTCTCCTCTCCTGCACTCAAGTCTCCCAGTTTCCAATGCACACAATGGTTGAGCCACTGCCTTTTACATCAGACTTAAGAAACCACCTGCGCTCGCTTTACGCCCAATAAATCCGGACAACGCTTGGGACCTACGTATTACCGCGGCTGCTGGCACGTAGTTAGCC
+
CCCCCGGGGGGGGGGGGGGGGGGGGGGGGGGGGGGGGGGGGGGGGGGGGGGGGGGGGGGGGGGGGGGGGGGGGGGGGDFGGGGGGGGGGGGGGGGFGGGGGGGGGGGGGGGGFGGGGGGGGGGGFGGGGGGGGGGCFGGGGGGCFFGGGGGFGGGGEGGGFFFGGGGGGGGCGGGGGGGGGGGGGGGGGGGGCGCFGGGGFCFCFG?AFGFGEGGGF:EG5?=BDFA4@>@>9=AEFDEGGF@@7FC37>=;BEF@C>1(/:*8C=(,8??<DGFB@D1-39>FF:)5<68767::B+4<8
@M04650:207:000000000-C238N:1:1101:17271:4969 2:N:0:19
GGACTACTGGGGTTTCTAATCCTGTTTGCTCCCCACGCTTTCGCGCATCAGCGTCAGTAATGTTCCAGCAGGTCGCCTTCGCAATGAGTATTCCTCTTGATCTCTACGGATTTTACCCCTACACCAAGAATTCCACCTACCTCTCCCACACTCTAGAAAAGCAGTTTCAAATGCAGTTCTGTAGTTAAGCTACAGGATTTCACATCTGACTTACTTTCCCGCCTACGCGCTCTTTACGCCCAGTGATTCCGAGTAACGCTTGCACCCTCCGTATTACCGCGGCTGCTGGCACGGAGTTAGC
+
CCCCCGGGGGGGGGGGGGGGGFGGGEGGGGGGGGGGFGEEEGGGEECGGFGGGFGFGGGGGGGGGGGGGGGGGGGGGGDFGGGGGGFFGGFCGGA<FEGGGGGGGGGGGGEGGGGFFFCDFEFFFFGGGGGGEFGGGGGGGGGFGGGGFGCFGGGFFGGCDDGGF9==EFGGFGFDFGGGGGGGGFDGGFGG6EEFG+D@FEFFFF;@EC+<AGGGFF@*:<=>=AA>AG9@=EFEA2EGG@?3FGE?FFF;1FG<C((66=CEGG6??660(;8AGF?09B;((-::?=?G?;09<*.<)
@M04650:207:000000000-C238N:1:1101:6447:5018 2:N:0:19
GGACTACTGGGGTATCTAATCCTGTTTGATCCCCACGCTTTCGCACATCAGCGTCAGTTACAGACAAGAAAGTCGCCTTCGCCACTGGTGTTCCTCCATATCTCTGCGCATTTCACCGCTACACATGGAATTCCACTCTCCTCTCCTGCACTCAAGTCTCCCAGTTTCCAATGCACACAATGGTTGAGCCACTGCCTTTTACATCCGACTTAAGAAACCACCTGCGCTCGCTTTCCGCCCAATAAATCCGGACAAAGCTTGGGACCTACGTATTACCGCGGCTGCTGCCACGTAGTGCGCC
+
CCCCCGGG@FFGGGFGGGGFFGGGGGGGFGGGGGGGGGGGGGGDGGGFGGGGDGGFGGGGGGG9FFGGG8FE@FGGGGGGGGGGGGGDGCFGGGGGGGGCEGGGG;FFGGGDEDFGGGGGGGGGGFGGGGGGGGFGEGDGGGGFF8FGGGGFGG8DFFE9DD?8AFCGFGCF6F8EF+@=@FFFGGGCEF8CCFGFFGGGDFD1;++057CF5++=9@F>4CBBD>A>2)6>BG4408CGE?D)*1)97B>@>);35(.7///4CE:<B::2<F))3/470127???)4+)*,224(0((-
@M04650:207:000000000-C238N:1:1101:7502:5048 2:N:0:19
GGACTACTCGGGTATCTAATCCTGTTTGCTCCCCACGCTTTCGAGCCTCAGTGTCAGTTACAGGCCAGAGAGCCGCTTTCGCCTCCGGTGTTCCTCCATATATCTACGCATTTCACCGCTACACATGGAATTCCACTCTCCTCTCCTGCCCTCAAGTCTCCCAGTTTCCAATGCACACAATGGTTGAGCCACTGCCTTTTCCATCAGACTTAAGAAACCACCTGCGCTAGCTTTACGCCCAATAAATCCGGACAACGCTTGGGACCTACATATTACCGCGGACGCTGGCCCGTGGTTAGCC
+
CCCCCGCFFFGDFGGGGGFGFGFEGGECEGGFG:8FGCFCGGF,FGEGGFFGCFGGF<,CFACFG:F<F@EF<FBE6F7FGECC@FGEEFCGGGGCF8<5AB9FGGGGDCCC9EFGACCDGGGGGCFGFGFGCFEEF,4EFGG?D8=8,6,;@8D,7,3@9FGG<FCF,6E>6====?CF99B6D3,DEF7E6?,@CCGF7*,49*9*892==2+=*)@?BD5>D>>>(8>C?91*/(4FF(=3::))258;(8*(1.(,(67;FE(42(644@<4+*(-((((-(-,(*(*-,-(4<(.8
@M04650:207:000000000-C238N:1:1101:20052:5098 2:N:0:19
GGACTACTCGGGTTTCTAATCCTGTTTGCTCCCCACGCTTTCGAGCCTCAGTGTCAGTTACAGGCCAGAGAGCCGCTTTCGCCTCCGGTGTTCCTCCATATATCTACGCATTTCACCGCTACACATGGAATTCCACTCTCCTCTCCTGCACTCAAGTCTCCCAGTTTCCAATGCACACAATGGTTGAGCCACTGCCTTTTACATCAGACTTAAGAAACCACTTGCGCTCGCTTTACGCCCAATAAATCCGGACAACGCTTGGGACCTCCGTATTACCGCGGCTCCTGGCCCGTAGTTAGCC
+
CCCCCGGGGGGGGGGGGGGGGGGGGGGGGGGGGGGGGGGGGGGGGGGGGGGGGGGGGGGGGGGGGGGGGGGGGGGGGGGGGGGGEFGGGGGGGGGGGCFGGGGGGGGGGGGGGGGGGGGGGGGG9EGGFFGGGFGGFGGGGGGFGGGGGGGFGGGGFGGFDFCCFCFGGGDGGGGGCGG6=DFGGGDFFG,7,59CC@FFFFFFF7C5@*9DC+8C5@8FB*66ABBD9:@>B==>4>G7*=;@GDC3<B3((0;8),4(6(*.9C:).4327A<<<*24,11,,4:(4:(*---4<+-.8
@M04650:207:000000000-C238N:1:1101:11691:5103 2:N:0:19
GGACTACCCGGGTTTCTAATCCTGTTTGCTCCCCACGCTTTCGAGCCTCAGTGTCAGTTACAGGCCAGAGAGCCGCTTTCGCCTCCGGTGTTCCTCCATATATCTACGCATTTCACCGCTACACATGGAATTCCACTCTCCTCTCCTGCACTCAAGTCTCCCAGTTTCCAATGCACACAATGGTTGAGCCACTGCCTTTTCCATCAGACTTAAGAAACCACCTGCGCTCGCTTTACGCCCAATAAATCCGGACAACGCTTGGGACCCACGTATTACCCCGGCTGCTGGCCCGTAATGTACC
+
CCCCCGGGGGGGGGGGGGGGGGGGGGGGGGGGGGGGGGGGGGGGGGGGGGGGGGGGGGGEGGGFGGGGFGGGGGGG7CGGGGGGGGGGGGGGGGGGGGGGGFGGGGGGGGGGFGAAFGGDGFCE,AFGGGGGGFFGGGEGGGFF?FFGGGGBFFCFD=FGGGG?CFGGEFGGGGGGFF68AF6,ECBDCF,@,AFCFGGG7?3=<*958;C878DGF@8CBD).)/:525=29F+0/>CE*(3):D?575)/1)*,:9(4(-14>C((36?:BF):<*((((96:))((*(2(-(-)3---
@M04650:207:000000000-C238N:1:1101:21247:5122 2:N:0:19
GGACTACCAGGGTATCTAATCCTGTTTGCTCCCCACGCTTTCGAGCCTCAGTGTCAGTTACAGGCCAGAGAGCCGCTTTCGCCTCCGGTGTTCCTCCATATATCTACGCATTTCACCGCTACACATGGAATTCCACTCTCCTCTCCTGCACTCAAGTCTCCCAGTTTCCAATGCACACAATGGTTGAGCCACTGCCTTTTACATCAGACTTAAGAAACCAACTGCGCTCGCTTTACGCCCAATAAATCCGGACAACGCTTGGGACCTACGTATTACCGCGGCTGCTGGCCCGTAGTTAGCC
+
CCCCCGGGGGGGGGGGGGGGGGGGGGGGGGGGGGGGGGGGGGGGGGGGGGGGGGGGGGGGGGGGGGGGGGGGGDGGCFGGGGGGGGGGEFGGGGGGGGFGGGGGGGGGGGFFFGGGGGGGGFGGGGGGGGFGGGGGGGGGGGGFG@EFGGGFGGGFFGCEGGFGGGGGGGGGGGGGGGGGDFGGGGGGGGGFGFFFGGGGGFGFFDCFEDGCEDFFFBF50@@B=@94<DFDF58>;@EGGFDFC7<?DEF?>EGDG;@FF@4:FGF>><??AGF<FG64>>>FFFF>0*(>30:-::AA7
@M04650:207:000000000-C238N:1:1101:21934:5130 2:N:0:19
GGACTACCGGGGTTTCTAATCCTGTTTGCTCCCCACGCTTTCGAGCCTCAGTGTCAGTTACAGGCCAGAGAGCCGCTTTCGCCTCCGGTGTTCCTCCATATATCTACGCATTTCACCGCTACACATGGAATTCCACTCTCCTCTCCTGCACTCAAGTCTCCCAGTTTCCAATGCACACAATGGTTGAGCCACTGCCTTTTACATCAGACTTAAGAAACCACCTGCGCTCGCTTTACGCCCAATAAATCCGGACAACGCTTGGTACCTACGTATTACCCCGGCTGCTGGCGCGAAGTTAGCC
+
@C9CCGGFGGC@:FGGGFEGGCCEG@CCC@FCFCE@F:BCGGGFF:EFEADFFGGFEEF,6C@EFCGCGFGG?E@FCFGGGGDFDFEG4@F=<EFFGFFAEE=@E@??FEFFGGCEFEE+C=EFGGEFF??8,7=,@8D<E?FF==ECF?F5EGG=A9=EGGG8F>:;>DDFD?CFFFE+@AFGFEFFGGC>9ECCGCF9+3>>F<5ACC+:/:=:94DFFGBE2?2/(?>22784.,:FF33@>D))7=8;03/3C;<B6(*)03-.8??<)+6>0*-((-(,12?(4*,/((--:?:).
@M04650:207:000000000-C238N:1:1101:24103:5132 2:N:0:19
GGACTACTGGGGTATCTAATCCTGTTTGCTCCCCACGCTTTCGCACCTGAGCGTCAGTCTTCGTCCAGGGGGCCGCCTTCGCCACCGGTATTCCTCCAGATCTCTACGCATTTCACCGCTACACCTGGAATTCTACCCCCCTCTACGAGACTCAAGCCTGCCAGTTTCGAATGCAGTTCCCAGGTTGAGCCCGGGGATTTCACATCCGACTTGACAGACCGCCTGCGTGCGCTTTACGCCCAGTAATTCCGATTCACGCTTGCACCCTCCGTATTACCGCGGCTGCTGGCACGGAGTTAGC
+
CCCCCGGGGGGGGGGGGGGGGGGGGGGGGGGFGGGGGGGGGGGGGGGFGGGGGGGGGGGGGGGGGGGGGGGGGGGGGGGGGGGGGGGGGGGGGGGGGCGFGGGGGGGGGGGGGGGGGGGGGGGCFGGGGGGGGCFGGGGCGGGFGGGGGGGFGGGC@DGGGGGGGGGGGFGGGGGGFGGGGGGGGGGGGGFGGGGDCDGF@89@FGGFFGGGEFC74=GFBGBB?:>FFGB99G3AFFGEGBF7FFBFGF?1:>*4:4:?FF<<GG?0,31?BG?9EF19>B(((,:)452F61-7:F<D6
@M04650:207:000000000-C238N:1:1101:24252:5192 2:N:0:19
GGACTACTCGGGTTTCTAATCCTGTTTGCTCCCCACGCTTTCGAGCCTCAGTGTCAGTTACAGGCCAGAGAGCCGCTTTCGCCTCCGGTGTTCCTCCATATATCTACGCATTTCACCGCTACACATGGAATTCCACTCTCCTCTCCTGCACTCAAGTCTCCCAGTTTCCAATGCACACAATGGTTGAGCCACTGCCTTTTACATCAGACTTAAGAAACCACCTGCGCTCGCTTTACGCCCAATAAATCCGGACAACGCTTGGGACCTACGTATTACCGCGGCTGCTGGCACGTAGTTAGCC
+
CCCCCGGEFGGGGGGGGGGGGGGGGGGGGGGGGGGGGGGGGGGGGGGGGGGGGGGGGGGAFFGGGGGGGGGDD@FD7FGG@FGCFDGGBFGGGGGFGGGGGGGGGGGGGGGGGGGGGGGGGGGGGGGFFACEGEFGGGFGGGGFGGGGCGGFGCF?FC;=,AEFGGGGGGGGGGGGCDCFFFGGGGFGGG@EFG?FGCGGGFGFFGGFFFFFE7@<5@EGFGFED>>@4C=@DGFEF@ECF?@EGGEFGEADB:D0>1;<?:5:DG?3???>FG>9FD442>((2:>?<F3:222:4+44:
@M04650:207:000000000-C238N:1:1101:24549:5400 2:N:0:19
GGACTACTCGGGTATCTAATCCTGTTTGCTCCCCACGCTTTCGAGCCTCAGCGTCAGTTACAGGCCAGAGAGCCGCCTTCGCCTCCGGTGTTCCTCCATATATCTACGCATTTCACCGCTACACCACGAATTCCACTCTCCTCTCCCGCACTCAAGTCTCCCAGTTTCCACTGCACTCCATGGTTTAGCCCCTGCCTTTTACATCCTAATTAATAAACCACCTGCCCCCGCTTTTAGCCCAATAAATACCGACAACCCTTGGCACCTACGTATTACCGCGGCTGCTGGCCCGTACTTTGCC
+
CCCCCGGGGGGGGGGGGGGGGGGGGGAF<F,FGGGGEG:FGGGGGGEGGGG,CGGGGGC,6;,CF:EF8,:CFEFE+CCFDG7,8EFG@FFGGGGGF8<FFGGGGGEGGGGGGGGGGEGGGGGG8++8FFGGGGFG84@FFFGDED3++@GFGGGG,77E3FFGGFGGGG,=CG,7,0,,@>D,F:,,2@,@*@,@*?FF>F;++**+*+526++5=*87(:(.()8/>5:(62*)))5C*66)0;<);):36>G(*((.(5*,9C((4(444C)5A/1(((((-4.4:*3*-4((.+)).
@M04650:207:000000000-C238N:1:1101:4427:5410 2:N:0:19
GGACTACCCGGGTTTCTAATCCTGTTTGCTCCCCACGCTTTCGAGCCTCAGTGTCAGTTACAGGCCAGAGAGCCGCCTTCGCCTCCGGTGTTCCTCCATATATCTACGCATTTCACCGCTACACATGGAATTCCACTCTCCTCTCCTGCACTCAAGTCTCCCAGTTTCCAATGCACACAATGGTTGAGCCACTGCCTTTTACATCAGACGTAAGAAACCACCTGCGCTCGCTTTACGCCCAATAAATCCGGACAACGCTTGGGACCTAGCTCTTACCGCGGCTGCTGTGCCGTAGTTAGCC
+
CCCCCGGCFFGGGGGGGGGGGGGGGGGGGGGGGGEGGGGGGGG@FGGGDGGGGGGGGGG,<EFDGGGGGGGFGGGG+BFFGGGE7FGGGGGGGGGGGGBGF9FGGGGGGGGGGGGGCFGDGGGF,,:BDFGGGGGGFFFGGGGFECFGGGGFG?FG,DF9EGGGGGGDFF@A8FCEFC>?,7,8>+D?CF76,@9CGGGGGFFFCDFF)*;7>FFFF=D4/;-54AB?@C=(>C6>EFGCC08@C7?57BA;@>F7)((((4/3DE:2)())6+))2*(-2319:0?)(+-14((-6+6).
@M04650:207:000000000-C238N:1:1101:13057:5431 2:N:0:19
GGACTACTGGGGTTTCTAATCCTGTTTGCTCCCCACGCTTTCGAGCCTCAGTGTCAGTTACAGGCCAGAGAGCCGCTTTCGCCTCCGGTGTTCCTCCATATATCTACGCATTTCACCGCTACACATGGAATTCCACTCTCCTCTCCTGCACTCAAGTCTCCCAGTTTCCAATGCACACAATGGTTGAGCCACTGCCTTTTACATCAGACTTAAGAAACCACCTGCGCTCGCTTTACGCCCAATAAATCCGGACAACGCTTGGGACCTACGTATTACCGCGGCTGCTGTCACGTAGGTAGCC
+
CCCCCGGGGGGGFGGGGGGDGGGGGGGGGGGGGGGGGGGGGGGGDGGGGGGGGGGGGGGFGGGGGGGGGGGGGGGGGGFFGGGGGGGGGGGGFGGGGGGGGGGGGGGGCGGEGGGGGEGGDGGGGGG?FGGGFGGGGGGGGGGFGGGGGDGFGGGGFC=DGFFFGGGGGFGGGGGGGGGCAFGEFEGGGGGGFGGGGGFGGFFAFF>FF;9CACFGFF8FFD=@DDFB=CB@FC6CFFGC<=@3DGC?FBED>BFFG0,6:?<?GC(,(4289GA<EC097>;92?B)3+)*,4<0:<834
@M04650:207:000000000-C238N:1:1101:24975:5498 2:N:0:19
GGACTACTCGGGTATCTAATCCTGTTTGCTCCCCACGCTTTCGCACCTGAGCGTCAGTCTTCGTCCAGGGGGCCGCCTTCGCCACCGGTATTCCTCCAGATCTCTACGCATTTCACCGCTACACCTGGAATTCTACCCCCCTCTACGAGACTCAAGCCTGCCAGTTTCGAATGCAGTTCCCAGGTTGAGCCCGGGGATTTCACATCCGACTTGACAGACCGCCTGCGTGCGCTTTACGCCCAGTAATTCCGATTAACGCTTGCACCCTCCGTATTACCGCGGCTGCTTGCACGGCGTTAGC
+
CCCCCGGGGGGGGGGGGGGGGGGGGGGGGGGGGGGGGGGGGGGGGGGGFFFGGGGGGGGGGGGGGGGGGGGGGGGGGGGGGGGGGGGGGGGGGGGGGGGFFGFGGGGGGEGGGGGGGGGGGGGGGGGGFGGFGGGGGGFEGGGFGGGGEGGFGGGGGCGGFFGGCGGGGGFFGGGFGFGGGGGGGGGFGGGFGGGGGCFFGFGFFGGFFG:<ACFGF@FF;DB??FF>0C>B(*7<F<EDEF0?DC2>GFF?0@*4:6><?BFFFE?F<1-80;0<FC?>>FF>01:)4A?F60(--*2:6
@M04650:207:000000000-C238N:1:1101:18609:5517 2:N:0:19
GGACTACCGGGGTTTCTAATCCTGTTTGCTCCCCACGCTTTCGAGCCTCAGTGTCAGTTACAGGCCAGAGAGCCGCTTTCGCCTCCGGTGTTCCTCCATATATCTACGCATTTCACCGCTACACATGGAATTCCACTCTCCTCTCCTGCACTCAAGTCTCCCAGTTTCCAATGCACACAATGGTTGAGCCACTGCCTTTTACATCAGACTTAAGAAACCACCTGCGCTCGCTTTACGCCCAATAAATCCGGACAACGCTTTGGACCTACGTATTACCGCGGCTGCTGGCACGTAGTTAGCC
+
CCCCCGGGGGGGGGGGGGGGGGGGGGGGGGGGGGGGGGGGGGGGGGGGGGGGGGGGGGGGGGGGGGGGGGGGGGGGEEFGGGGGGGGGGGGGGGGGGGGGGGGGGGGGGGGGGGGGGGEGGGGGGGGGGGGGGGGGGGGGGGGFGGGGGGGFGGGGGGGGGGGGFGGGGGGDGGGGGGGGGGGFC<FG?EFGGGGFGGGGFFGFF7DF@FGFEGGGFFGGFGFFFF@:@D>>B=CC><C:C@@3CFC3DDEF@:FBD>4?1598FDF226:)5<)<@C9>0960(487?*8:?:B:<:)).
@M04650:207:000000000-C238N:1:1101:20492:5592 2:N:0:19
GGACTACACGGGTTTCTAATCCTGTTTGCTCCCCACGCTTTCGCACCTGAGCGTCAGTCTTCGTCCAGGGGGCCGCCTTCGCCACCGGTATTCCTCCAGATCTCTACGCATTTCACCGCTACACCTGGAATTCTACCCCCCTCTACGAGACTCAAGCTTGCCAGTTTCAAATGCAGTTCCCAGGTTGAGCCCGGGGATTTCACATCTGACTTAACAAACCGCCTGCGTGCGCTTTACGCCCAGTAATTCCGATTAACGCTTGCACCCTCCGTATTACTGCGGCTGCTGGCACGGAGTTAGC
+
CCCCCGGGGGGGGGGGGGGGGGGGGGGGGGGGGGGGGGGGGGGGEGFGGGGGGGGGGGGGGGGGGGGGGGGGGGGGGGGGGGGGGGGGGGGGGGGGGGGGGGGGGGGGGGGGDGGGGGGGGGGGGGGGGGCFGGGGGGFGGGGFGGGGFGGFGGGGGGFFCCEGFFFFGGGGGGGGGGGGGGGGG@FGGGGGGGGGDDGGGFGFAFFFFGGGFGGGFDG5@GF615;><DFFF5;AFFE>E:?>CG<AF?@:15C<><6?F?C?FG:::?1:?G:AFF4<?9B;B?FF?G?F1903,A46.
@M04650:207:000000000-C238N:1:1101:23020:5630 2:N:0:19
GGACTACAGGGGTATCTAATCCTGTTTGCTCCCCACGCTTTCGCACCTGAGCGTCAGTCTTCGTCCAGGGGGCCGCCTGCGCCACCGGTATTCCTCCAGATCTCTACGCATTTCACCGCTACACCTGGAATTCTACCCCCCTCTACGAGACTCAAGCCTGCCAGTTTCGAATGCAGTTCCCAGGTTGAGCCCGTGGACTTCACATCCGACTTGACCGACCGCCTGCGTGCGCTTTACGCCCTGTAATTCCGCTTAACGCTTGCACCCTCCGTATTACCGCGGCGGCTGGCACGGCGTTACC
+
BCCC8CDFFGGGGGEEACE<CCFCC,CFGDDGG7FCG+669AFGGG>FE8CACGC:B<C9<FDFF@:E,,@FGEGE@?,4CGGDE<C7FCBF<FFG@,:,?FFF94C:C++B5,,8,6=08FFEGGG,=BF,><AB=DD@EDC5:=37+4@0,,8<FF?:@>,<<EDF*6,?9>C,5:C:FFB*7>DC?CBAE*4/5*7<@7+11*28())17;F*.3:DB)4:(.35-7412:7<?:888(4:F:)5CF)(47>4:8>::17)7A?:6392<6:AGC14179((,46:5(0((((-:2(.
@M04650:207:000000000-C238N:1:1101:26512:5696 2:N:0:19
GGACTACACGGGTATCTAATCCTGTTTGCTCCCCACGCTTTCGCACCTGAGCGTCAGTCTTCGTCCAGGGGGCCGCCTTCGCCACCGGTATTCCTCCAGATCTCTACGCATTTCACCGCTACACCTGGAATTCTACCCCCCTCTACGAGACTCAAGCCTGCCAGTTTCGAATGCAGTTCCCAGGTTGAGCCCGGGGATTTCACATCTGACTTAACAAACCGCCTGCGTGCGCTTTACGCCCAGTAATTCCGATTAACGCTGACACCCTCCGTATTACCGCGGCTGCTGTCACGGATTTAGC
+
CCCCCGGGGGGGGEGGGGGGGGGCGGGGGGGGGGGGGGGGGGGGGGGGGFGGGGGGGGGGDEFGGEGGFDGGGGGGGGGGCGGGCFGGGGGGGGGFGGFGGGGGF9BFCGCGGGGGG:CGGGGGFGGGGFGGGGGGGGFGGGGF:DFE+CCAFFCG9FCE>FGFDGFFBFGFFGGFG+B,<FFCGGDGGGGGD5:=)>FE+++11;:F6:D+.3:C*6FF9C91::9>1D>F;=FAF?GE:21(*;AAF4)8?>GFGB10((9)9CB8081238(-C7(32290((44)+)<::2(2+6<>
@M04650:207:000000000-C238N:1:1101:22447:5708 2:N:0:19
GGACTACTCGGGTTTCTAATCCTGTTTGCTCCCCACGCTTTCGAGCCTCAGTGTCAGTTACAGGCCAGAGAGCCGCTTTCGCCTCCGGTGTTCCTCCATATATCTACGCATTTCACCGCTACACATGGAATTCCACTCTCCTCTCCTGCACTCAAGTCTCCCAGTTTCCAATGCACACAATGGTTGAGCCACTGCCTTTTACATCAGACTTAAGAAACCACCTGCGCTCGCTTTACGCCCAATAAATCCGGACAACGCTTGGGACCTACGTATTACCGCGGCTGCTGGCCCGTAGTTAGCC
+
CCCCCGGGGGGGGGGGGGGGGGGGGGGGGGGGGGGGGGGGGGGFGGGGGFGGGGGGGGGGGGGGGGGGGGGGGGGGGGGGGGGGGGGGGGGGGGGGGGGGGGGGGGGGGGGCGGGGGGGGGGGGGGGGGGGGGGGGGGGGGGFFFGGGGGGFGGGGGGGGGGGGGGGGGGFGGGGGGGGFAFGGGGGGGGGGGGGGGGGG?CGFFGGF@FGFC>FGA@CGFGFEFDA>@G@DBCFCEFDFGDFFGGFFFBE;6BD;5(3<7?FFGGFFFFFB2<:BFC790;>6:?D2?*,:70:6A+<B?
@M04650:207:000000000-C238N:1:1101:6003:5712 2:N:0:19
GGACTACCGGGGTATCTAATCCTGTTTGCTCCCCACGCTTTCGCACCTGAGCGTCAGTCTTCGTCCAGGGGGCCGCCTTCGCCACCGGTATTCCTCCAGATCTCTACGCATTTCACCGCTACACCTGGAATTCTACCCCCCTCTACAAGACTCTAGCCTGCCAGTTTCGAATGCAGTTCCCAGGTTGAGCCCGGGGATTTCACATCCGACTTGACAGACCGCCTGCGTGCGCTTTACGCCCAGTAATTCCGATTAACGCTTGCACCCGCCGTATTACCGCGGCTGCTGGCCCGGCGTTAGC
+
CCCCCGGGGGGGGGGGGGGGGGGGGGGGGGGGGGGGGGGGGGGGGGGGGGGGGGGGGGGGGGGGGGGGGGGGGGGGGGGGDGGGGGGGGGGGGGGGGGGGGGGGGDGGGGGGGGGGGGDD8FGGGGGFF,FFGGGGGGGGGGGF7FGFDFE8FFGGGGGGGGGGGFGFCDCGCGGGGGGGG9FFGGGGEGGGGGCGGDFGGFGFFGGBFGGGFGFGFDGG0<>6?F;B0D>F;5>2@:C?EFFFGFF2>9)3:>DAG:024:FFGG6(71(,1;4<FF:2909>>(.2(*(2(4(29*4:6
@M04650:207:000000000-C238N:1:1101:11872:5762 2:N:0:19
GGACTACACGGGTATCTAATCCTGTTTGCTCCCCACGCTTTCGAGCCTCAGTGTCAGTTACAGGCCAGAGAGCCGCTTTCGCCTCCGGTGTTCCTCCATATATCTACGCATTTCACCGCTACACATGGAATTCCACTCTCCTCTCCTGCACTCAAGTCTCCCAGTTTCCAATGCACACAATGGTTGAGCCACTGCCTTTTACATCAGACTTAAGAAACCACCTGCGCTCGCTTTACGCCCAATAAATCCGGACAACGCTTGGGACCTACGTATTACCGCGGCTGCTGTCACGTAGTTAGCC
+
CCCCCGGGGGGGGDGGGGGGGGGGGGGGGGGGGGGGGGGGGGGGGGGGGGGGGGGGGGGGGGGGGGGGGCGGGGGGG@FGGGGGGGGGGGGFGGGGGGGGGGGGGGGGGGGGGGGGGGGGGGGGGGGGGGFFGGGGGGGGGGGFGGGGGGGFGG8DDDD9EFD8,CFGGGFGGFFGFGGGGGGGGGGGGGGGGGGFFCGGGFGFFFGFFF7CEGGGFFFGDG@BDDB?DG==BCFEE?CBF;@EGGFEFA:?BFGDGBF03:D?G:???FBB<CA<299B(311:>:.5+.A708:A<)6,
@M04650:207:000000000-C238N:1:1101:22855:5772 2:N:0:19
GGACTACTGGGGTATCTAATCCTGTTTGCTCCCCACGCTTTCGAGCCTCAGTGTCAGTTACAGGCCAGAGAGCCGCTTTCGCCTTCGGTGTTCCTCCATATATCTACGCATTTCACCGCTACACATGGAATTCCACTCTCCTCTCCTGCACTCAAGTCTCCCAGTTTCCAATGCACACAATGGTTGAGCCACTGCCTTTTACAACAGACTTAAGAAACCACCTGCGCCCGCTTTACCCCCAATAAATCCGGACAACGCTTGGGACCCACGTATTACCCCGGCTGCTGGGCCGTAGTTGGCC
+
CCCCCGGGGGGGGCGGGGGGGGGGGGGGGGGGGGGGGGGGGGGDGGGFFGGGGGGGGGGGGGGFGCGFGEDEGGGG:FFGGGG7BFGGEGGGGGGGGGFGGFGGGGGGGGEGGGGGGGGGGGGGFFGFGGGGGGGF;=DFGGGBFGGGGGGFG8EG@AADGGGGFFGGGGD;DGFD8DC6==DGF7@DFGEGC7FGDCFG+3,+*+3*1*22>+2=A)D7);=2)*/*)*8(55+**7CEG935CF36>8><0B73)7(;03*4CG((4211)<44:04(329;0)),(*-*-(--6+(,3
@M04650:207:000000000-C238N:1:1101:24719:5777 2:N:0:19
GGATACCGGGGTTTCTAATCCTGTTTGCTCCCCACGCTTTCGAGCCTCAGTGTCAGTTACAGGCCAGAGAGCCGCTTTCGCCTCCGGTGTTCCTCCATATATCTACGCATTTCACCGCTACACATGGAATTCCACTCTCCTCTCCTGCACTCAAGTCTCCCAGTTTCCAATGCACACAATGGTTGAGCCACTGCCTTTTACATCAGACTTAAGAAACCACCTGCGCTCGCGTTACGCCCAATAAATCCGGACAACGCTTGGGACCTACGTATTACCCCGGCTGCTCGCACGCAGTTATCCC
+
CCCCCGG@FEGGGGGFCGAEGEFGGGGGGFFGGGGCE:FFGGGGEFFGFDGFGC9<FGDE@EFGGGG8EEFGGGGGGG9@FFE:FFEE:BFAFGCGGGGF<BEFFGFE::FGGGGGGEGGGCFCEDFGGGGGGDG9@9DF9D;9?=DDGG966DFFGFGGG@FEFFDFGBF@DFGFF77CEDFG:>:CFFGFFGEGGDGFCFB6?CGFEG7C?CCGF28CAFB2@FFFBG(66:5;D0CE*3=@@>E8CD36>4*,C1(26:*15*).,.2:3+)6+/49(446))4((23*43144+.))
@M04650:207:000000000-C238N:1:1101:19904:5817 2:N:0:19
GGACTACAAGGGTTTCTAATCCTGTTTGCTCCCCACGCTTTCGAGCCTCAGTGTCAGTTACAGGCCAGAGAGCCGCTTTCGCCTCCGGTGTTCCTCCATATATCTACGCATTTCACCGCTACACATGGAATTCCACTCTCCTCTCCTGCACTCAAGTCTCCCAGTTTCCAATGCACACAATGGTTGAGCCACTGCCTTTTACATCAGACTTAAGAAACCACCTGCGCTCGCTTTACGCCCAATAAATCCGGACAACGCTTGGGACCTACGTATTACCGCGGCTGCTGGCACGTAGTTAGCC
+
CCCCCGGGGGGGGGGGGGGGGGGGGGGGGGGGGGGGGGGGGGGGGGGGGGGGGGGGGGGGGGGGGFFGGGGGGGGGGGGGGGGGGGGGGGGGGGGGGGGGGGGGGGGGEDGGGGFGGGGGGGGGGFGGGGGGGGGGEGGFGGGFGGGGGGGFGGFGGGFFGGFGGGGGFFFGGGGGGGDFGFFGGGGFGGFF,@EFFGGGGFGFFGGFECFF7>7CFFFGFGBFF>9?FDF?>FCEADCGD63);CEEFFE;;FGF<>;?FFGFGGB?::022CB<E944(4;(1)).3*4*(,((.2-6,
@M04650:207:000000000-C238N:1:1101:24483:5818 2:N:0:19
GGACTACAGGGGTATCTAATCCTGTTTGCTCCCCACGCTTTCGAGCCTCAGTGTCAGTTACAGGCCAGAGAGCCGCTTTCGCCTCCGGTGTTCCTCCATATATCTACGCATTTCACCGCTACACATGGAATTCCACTCTCCTCTCCTGCACTCAAGTCTCCCAGTTTCCAATGCACACAATGGTTGAGCCACTGCCTTTTACATCAGACTTAAGAAACCACCTGCGCTCGCTTTACGCCCAATAAATCCGGACAACGCTTGGGACCTACGTATTACCGCGGCTGCTGGCACGTAGTTAGCC
+
CCCCCGGGGGGGGGGGGGFGGGGGGGGGGGGGGGGGGGGGGGGGGGGGGGGGGGGGGGGGGGGGGGGGG?FDGGGGGGGGGGGGGGGGGGGGGGGGGGGGGGGGGGGGGGGGGGGGGGGGGGGGGGGGGEGFGGGGGGGGGGGFGGGGGGGFGGGGGGGGGGGGGGGGGGGGGGGGCFGGDFDFGGGGGGGGGGGGGGGGGFGFFGGFFF9>EF>FFFFFBDBFFEA44522>=BFB@GGGFDE7@<<8A;@FDGFG6<0=651FGF2:?:B<FFFGC11((29<BF(,*4*4::1<<<>B
@M04650:207:000000000-C238N:1:1101:11601:5829 2:N:0:19
GGACTACAAGGGTATCTAATCCTGTTTGCTACCCACGCTTTCGCACCTGAGCGTCAGTCTTGCGCCAGTATGCCGCCTTCGCCATCGGTCTTCCTCCAGATCTCTACGCATTTCACCGCTACACCACGAATTCTACCCCCCTCTACGACACTCAAGACTGCCAGTTTCCACTGCGGCTCGCAGGTCAAGCCCGGGGATTTACCATCCGCCTTCACCCACCGCCAGCGTCCGCTTAACGCCCAGTAATTCCGATTACCGCCTTCTCCCCCCTTATTACCCCGCCGGCTGGCCCGTAGTTAGC
+
CCCCCDF,,,;@CF@CEEEDCEFAFG,C,B,CCF@BFFFFGGG,,@:A,CFG@F:7:CF,C,,++B+@,,,CCA4CCGGGFF,C6A7B6,8959@F,,B<A,,EFF,?FC=FAFGFBF>DGGGFG++?+@<FG<,C,,6FEDEF9,6++@CFF?,@3,,4:>9FFCCG,,,,33+@**@***>8F3,,4?FF*?**19:@+8C++**2(*1*)***),A<(>1((7(0(9(,(:)5*-2:E?(.?C4)0*9<?BD2;(((,(*)*3((,(((.<))3*((-((((((((*(/--((3+)).
@M04650:207:000000000-C238N:1:1101:17664:5878 2:N:0:19
GGACTACTCGGGTTTCTAATCCTGTTTGCTCCCCACGCTTTCGAGCCTCAGTGTCAGTTACAGGCCAGAGAGCCGCTTTCGCCTCCGGTGTTCCTCCATATATCTACGCATTTCACCGCTACACATGGAATTCCACTCTCCTCTCCTGCACTCAAGTCTCCCAGTTTCCAATGCACCCAATGGTTGAGCCACTGCCTTTTACATCAGACTTAAGAAACCACCTGCGCTCGCTTTACGCCCAACAAATCCGGACAAAGCTGGGGCCCCACGTATTACCGTGCCGTCTGGCCTGTAGTTAGCC
+
CCCCCGGEFDEGFF,<CEFAFFGGFEFGEB<<F@FD7CFC<,CDECGGGFCEDGC<AFAFCGFCGGGGGGFGGDCF+CDFGGC7BEFB@FFCGGGG?GFGG9=EFGGDEEF+5CEFGGGCEFEFGCCFGEFGGGCFGFAEEDFFFGGG888DCCFC;E;=D@CFFFGFCF;;FFA,1==EGG8CBCDEFGGFGGGGCF9E?A>6BG758778=FGFFD,;>9B2=4:57?2(6*:@)2=CC@(:5*)7*8:(()/,;34)5(7(/*((((-1)3))35(.(--,,8?()*)2.-::)+.52
@M04650:207:000000000-C238N:1:1101:22629:5899 2:N:0:19
GGACTACCGGGGTTTCTAATCCTGTTTGCTCCCCACGCTTTCGAGCCTCAGTGTCAGTTACAGGCCAGAGAGCCGCTTTCGCCTCCGGTGTTCCTCCATATATCTACGCATTTCACCGCTACACATGGAATTCCACTCTCCTCTCCTGCACTCAAGTCTCCCAGTTTCCAATGCACACAATGGTTGAGCCACTGCCTTTTACATCAGACTTAAGAAACCACCTGCGCTCGCTTTACGCCCAATAAATCCGGACAACGCTTGGGACCTCCGTATTACCCCGGCTGCTGACACGTAGTTTGCC
+
CCCCCGGGGGGGGGGGGGGGGGGGGGGGGGGGGGGGGGGGGGGGGGGGGGGGGGGGGGGGGGGGGGGGGGGGGGGGEEFGGGGGDGFEGGGGGGGGGGGGGGGGGGGGDGGGGGGGGGGGGGGGGGGGGGGGGFGGGGGGGGGFGGGGGGGFGGGGFC;DFDFGGGGGGFCBFGGGGGG6AFGGGGGGGGGGG66CGG9CFFGFFDFAEF9:>CGGFFGGFGDE=)5265@=2F6)),BC:?@8CD?5CE>DB><?G91:B<4:F=7)22,,4CAFC*(1(4(462:)4+)*(.88)+.)-
@M04650:207:000000000-C238N:1:1101:4215:5903 2:N:0:19
GGACTACCAGGGTTTCTAATCCTGTTTGCTCCCCACGCTTTCGAGCCTCAGTGTCAGTTACAGGCCAGAGAGCCGCTTTCGCCTCCGGTGTTCCTCCATATATCTACGCATTTCACCGCTACACATGGAATTCCACTCTCCTCTCCTGCACTCAAGTCCTCCAGTTTCCAATGCACACAATGGGTGAGCCACTGCCTTTTACATCAGACTTAAGAAACCACCTGCGCTCGCTTTACGCCCCATAAATCCGTACAACGCATGGGCCCGACCTAGTACCGCGGCTGACTGCACGTAGTATGAC
+
CCCCCGGG8EEGGGGGGGGGGGFGGGGGGCGGGGGDCGGFGFG,,:+AFGGEEFGGGG<,<,CFGGGGFCFEGGGG7@FAFFF@E=BFFGGFF<D,AA<FGGG9EFFG7FFGFA<FE+=CEE@FDFC=FD9FAFEFGGD@EGGCFDDGFFG5DB=D=9,,7>DFF,=DD9@DF8,,76+=,=,,@>D55@FC,7EGGGGGGFF6+<99C;2D*?DCC8:7)9)))*)@=8((6:@>D@E7*/63D+)1;5)6,);)1((,,6*.7*(--(())<6<9/(((((,(().1+(2.(.()+)..
@M04650:207:000000000-C238N:1:1101:21094:5936 2:N:0:19
GGACTACCCGGGTATCTAATCCTGTTTGCTCCCCACGCTTTCGAGCCTCAGTGTCAGTTACAGGCCAGAGAGCCGCTTTCGCCACCGGTGTTCCTCCATATATCTACGCATTTCACCGCTACACATGGAATTCCACTCTCCTCTCCTGCACTCAAGTCTACCAGTTTCCAATGCATACAATGGTTGAGCCACTGCCTTTTACACCAGACTTAATAAACCACCTGCGCTCGCTTTACGCCCAATAAATCCGGACAACGCTCGGGACCTCCGTATTACCGCGGCTGCTGGCACGTAGTTAGCC
+
CCCCCGGGGGGGGGGGGGGGGGFGGGGGGGGGGGGGGGGGGGGGGGGGGFGGGGGGGCGGGDCGGGGGGGDCGGGG7FFGGGGGCFGGGGGGGGGGGGGFGGGGGGGGGGGGGGGGGDEDGGGGFFGGGGGGGGGGAFEGGGGFGGDFFFGFGGGFFGGGGGGGFFFDDFFF?CAFGGGDCFGGGEC<<EFFGFGGGGGFFFGFF>CFD?CFEFGG66FGFGFBD@2/5CB@FG=485=FG(3=GGEFGD:61:C1:93:0279DC1)(,147F44FD290039::05105:,.44>2:).
@M04650:207:000000000-C238N:1:1101:23909:5942 2:N:0:19
GGACTACCAGGGTTTCTAATCCTGTTTGCTCCCCACGCTTTCGCACCTGAGCGTCAGTCTTCGTCCAGGGGGCCGCCTTCGCCACCGGTATTCCTCCAGATCTCTACGCATTTCACCGCTACACCTGGAATTCTACCCCCCTCTACGAGACTCAAGCCTGCCAGTTTCGAATGCAGTTCCCAGGTTGAGCCCGGGGATTTCACATCCGACTTGACAGACCGCCTGCGTGCGCTTTACGCCCAGTAATTCCGATTAACGCTTGCACCCTCCGTATTACCGCGGCTGCTGGCACGGAGTTAGC
+
CCCCCGGGGGGGGGGGGGGGGGGGGGGGGGGGGGGGGGGGGGGGGGGGGGGGGGGGGGGGGGGGGGGGGGGGGGGGGGGGGGGGEFGEEFGGGGGGGGGGGGGFGGGGGGGGGGGGGGGGGGGFGGGGGGGGGGGFFGDGGGGFGGGGGGGFGGGFGGGCGFGGGGGGGFFGGFGFGGGGGGGGGGGGGGGGGGGGDDFGGFGFFGF>DDGGAGGGF@GGFGFFFFFF6G>;4E@<?08CE??BGCBA7B:?(5DDG?FFBBF4CF0:BBFF?G?AG:3>F66;B:>:?D?F<034?C4<)
@M04650:207:000000000-C238N:1:1101:25060:5982 2:N:0:19
GGACTACCAGGGTTTCTAATCCTGTTTGCTCCCCACGCTTTCGAGCCTCAGTGTCAGTTACAGGCCAGAGAGCCGCTTTCGCCTCCGGTGTTCCTCCATATATCTACGCATTTCACCGCTACACATGGAATTCCACTCTCCTCTCCTGCACTCAAGTCTCCCAGTTTCCAATGCACACAATGGTTGAGCCACTGCCTTTTACATCAGACTTAAGAAACCACCTGCGCTCGCTTTACGCCCAATAAATCCGGACAACGCTTGGGACCTACGTATTACCGCGGCTGCTGGCACGTAGTTAGCC
+
CCCCCGGGGGGGGGGGGGGGGGGGGGGGGGGGGGGGGGGGGGGGGGGGGGGGGGGGGGGGGGGGGGGGGGGGGGGGGGGGGGGGGGGGGGGGGGGGGGGGGGGGGGGGGGGGGGGGGGGGGGGGGGGGGGGGGGGGGGGGGGGFGGGGGGGFGGGGGCFGGGGGFGGGGGGGGGGGGGCGGGGGGGGGGGCFFFFGGFGFGFGFFGFFFGDGFGGGFFFFFDFFFFFEAGF@BGFCA@GE:;@@GGFFFF376:F?7;?;?FC?GE:??01<BGA>@>106;>9??D.::27:?66A2-64
@M04650:207:000000000-C238N:1:1101:18705:5983 2:N:0:19
GGACTACTCGGGTTTCTAATCCTGTTTGCTCCCCACGCTTTCGAGCCTCAGTGTCAGTTACAGGCCAGAGAGCCGCTTTCGCCTCCGGTGTTCCTCCATATATCTACGCATTTCACCGCTACACATGGAATTCCACTCTCCTCTCCTGCACTCAAGTCTCCCAGTTTCCAATGCACACAATGGTTGAGCCACTGCCTTTTACATCAGACTTAAGAAACCACCTGAGCTCGCTTTACGCCCAATAAATCCGGACAACGCTTGGGACCTACGTATTACCGCGACTGCTGGCACGTAGTTAGCC
+
CCCCCCFGGGGGGGGGGGGGGGGGGGGGGGGGGGGGFGGGGFFGGGGFGEFDFGGFGGGFGGGGGGGGFGGGGGGGC>@GEDGCEGGGFGGGAFGGGGG9<E;FGGGGGGG+AAFFGDGGGGGEFFFFGFFGCEGFGGGFGGGFGGGGGGGFGGGECADFCFGGFGGFGGGCFGGGGGEGGGDFGGFCFFGGGGGFGGGG7FF+1<FFECCD5CDFFD8CBDB=);>:>C926F6>6=EGG>BF;F7?C>:;@E:07223=;46CC?7(4:<ACAB?C61-449744:6*)2.:3(-2).,
@M04650:207:000000000-C238N:1:1101:6984:5985 2:N:0:19
GGACTACCGGGGTTTCTAATCCTGTTTGCTCCCCACGCTTTCGAGCCTCAGTGTCAGTTACAGGCCAGAGAGCCGCTTTCGCCTCCGGTGTTCCTCCATATATCTACGCATTTCACCGCTACACATGGAATTCCACTCTCCTCTCCTGCACTCAAGTCTCCCAGTTTCCAATGCACACAATGGTTGGGCCACTGCCTTTTACATCAGACTTAAGAAACCACCTGCGCTCGCCTTACGCCCAATAAATCCGGACAAACCTTGGGACCTACGTATTACCGCGGCTGCTGGCACGTAGTTAGCC
+
@BCCCGGGGEGGGGGGEGGGADGGGGGGGGGEG,,@EEGEGGGFGGCFFFCEAFFF66EEFF@FEEFGF8@:DF:FGFFGCFGCCFGGEGG?9@FFGFGBFF,@D;5FGGGGEEEFGG8DECFGGGGGGFGGFGGGCCF=ED,=FGGC<8DFFGGGFD9EFGCDGGGGG;EFDEG87CGFC98EEG++,*>7C2<EFGCGDF9+9CFA)*=:EDCDA@,3):>ED4=8()6(6EA;:<C:4((4CCFFDE)29D*(*-3).(5(9C:),-8868))3*(((4(1:?>((:4*.((4:36).
@M04650:207:000000000-C238N:1:1101:25860:6012 2:N:0:19
GGACTACTGGGGTTTCTAATCCTGTTTGCTCCCCACGCTTTCGCGCATCAGCGTCAGTAATGTTCCAGTAGGTCGCCTTCGCAATAAGTATTCCTCTTGATCTCTACGGATTTTACCCCTACACCACGAATTCCACCTACCTCTCCCATACTCTAGCAAAGTAGTTTCAAATGCAGTTCTATGGTTAAGCCATAGGATTTCACATCTGACTTACTTTCCCGCCTACGCGCTCTTTACGCCCAGTGATTCCGAGTAACGCTTGCACCCTCCGTATTACCGCGGCTGCTGGCACGTAGTTAGC
+
CCCCCFGGGGFGGGGGGGGGGGGGGGGGGGGGGGGGGGGGG9FEGGGFFFGGGGGGGGDGGGGGGGGGGFGGGGGDGGGGGG7=F,CFFDFGGGGCGCEEGGGGG;CF7@CCFF9FFFGD=FGFFD+BC@FGGGGGDGGC>=FDG@ECF?=DGGFC=D9DD?:FGGFGGD9BDEFADFF::,@DFG;DFGG,,4<<8CFFDFGAFFGFEGFGEFCG6CF55?8549<DFG2(/4+*B@EG7(8(*+));AF?0041;(2,/6*);<?;6?06?E?)3*,41(717:??FG(+-.1(4FF2A
@M04650:207:000000000-C238N:1:1101:14456:6019 2:N:0:19
GGACTACTAGGGTATCTAATCCTGTTTGCTCCCCACGCTTTCGAGCCTCAGTGTCAGTTACAGGCCAGAGAGCCGCTTTCGCCTCCGGTGTTCCTCCATATATCTACGCATTTCACCGCTACACATGGAATTCCACTCTCCTCTCCTGCACTCAAGTCTCCCAGTTTCCAATGCACACAATGGTTGAGCCACTGCCTTTTACATCAGACTTAAGAAACCACCTGCGCTCGCTTTACGCCCAATAAATCCGGACAACTCTTGGGACCTACGTATTACCGCGGCTGCTGGCACGTAGTTAGCC
+
CCCCCCGGGGGGGGGGGGGGGGGGGGGGGGGGGGGGFGGGGGGFGDEGG8FGGGGGGGGGGDFGGGGGFGGGGGGGDEGGGGEE7EFDGGGGGGGGGGGGGGGGGGG?FGGGGGCFGGGGGGGGGGGG8FFFGGGGFFGGGGGFGGGGGGGFGGGFFGFGFFDGGGGGGGGCGGGGGGG6EF8CFEGFGGGGGGCGGBFGDAF7C?F*379CCGGDFFGGFG@B=?>:@7@?B56@?@DEGBFE*;?E8B5(6>8=*769<EF0FG;..434)<<DF3(,,311:??(3*,72.,-5344:
@M04650:207:000000000-C238N:1:1101:21139:6026 2:N:0:19
GGACTACTCGGGTTTCTAATCCTGTTTGCTCCCCACGCTTTCGAGCCTCAGTGTCAGTTACAGGCCAGAGAGCCGCTTTCGCCTCCGGTGTTCCTCCATATATCTACGCATTTCACCGCTACACATGGAATTCCACTCTCCTCTCCTGCACTCAAGTCTCCCAGTTTCCAATGCACACAATGGTTGAGCCACTGCCTTTTACATCAGACTTAAGAAACCACCTGCGCTCGCTTTACGCCCAATAAATCCGGACAACGCTTGGGACCTACGTATTACCGCGGCTGCTGGCACGTAGTTAGCC
+
CCCCCGGGGGGGGGGGGGGGGGGGGGGGGGGGGGGGGGGGGGGGGGGGGFFGGGGGGGFGGGGGGGGGGCFGGGGG@CFGGGGGEEFGGGGGGGFGGGGGGGGGGGGGGGGGGGGGGGGGGGGGFDFGGFFGGGGGGGDFGGGFGGFGGGGFFG,D7=3EFGFFGGGGGFFGGGGGFGG6DFGEGGGFGGFFFGFGGFCFCFEFFDF5CDFGFGGGFDEFFGFBDBA>AGFF>GFC;9EFG;D;FGF?<5)36>F0C(//16F<FGFBFFF<A@AA<76;BF;B?2306*5E24:(5+6:2
@M04650:207:000000000-C238N:1:1101:17131:6037 2:N:0:19
GGACTACCGGGGTATCTAATCCTGTTTGCTCCCCACGCTTTCGAGCCTCAGTGTCAGTTACAGGCCAGAGAGCCGCTTTCGCCTCCGGTGTTCCTCCATATATCTACGCATTTCACCGCTACACATGGAATTCCACTCTCCTCTCCTGCACTCAAGTCTCCCAGTTTCCAATGCACACAATGGTTGAGCCACTGCCTTTTACATCAGACTTAAGAAACCACCTGCGCTCGCTTTACGCCCAATAAATCCGGACAACGCCTGGGACCTACGTATTACCGCGGCTGCTGGCCCGTAGTTAGCC
+
CCCCCGGGGGGGGGGGGGGGGGGGGGGGGGGGGGGGGGGGGGGGGGGGGFGGGGGGGGGGGGGGGGGGGGGGGGGGGGGGGGGGGGGGGGGGGGGGGGGGGGGGGGGGGGGGGGGGGGGGGGGGGGGGFFGGGGFGGGGGGGGFGGGCFGGFGGD@FGCGGGGGGGGGGGGGFGDFEGEGAFFGGGGGGGGGC7EFGGGGFFFFFGFFECCGFCFGFFGGFGFEBB>DDGB9B5AEE?GGGFDEFGFFGF3?@DC750(,-1C(9CF?FBF?DCB<?C;>00(3:4?:65:E99<:A:>55
@M04650:207:000000000-C238N:1:1101:21056:6051 2:N:0:19
GGACTACTCGGGTATCTAATCCTGTTTGCTCCCCACGCTTTCGAGCCTCAGTGTCAGTTACAGGCCAGAGAGCCGCTTTCGCCTCCGGTGTTCCTCCAGATCTCTACGCATTTCACCGCTACACCTGGAATTCTACCCCCCTCTACGAGACTCAAGCCTGCCAGTATCAGATGCAGTTCCCAGGTTGAGCCCGGGGATTTCACATCTGACTTAACAAACCGCCTGCGTGCGCTTTACGCCCAGTAATTCCGATTAACGCTTGCACCCTCCGTATTACCGCGGCTGCTGGCACGGAGTTAGC
+
CCCCCGGGGGGGGGGGGGGGGGGGGGGGGGGGGGGGGGGGGGGGGGGGGGGGGGGGGGGGGGGGGGGGGCFGGGGGGGGGGGGGGGGGGGGGGGGGGGGGEGGGGGGGGGGGGGGGGGGGGGGGGGGGGGGGGGGGGGGGGGGFGGGGGGGFGGGGGGGGGFGGGGGGGGGEGGGGGGFGGGGGGCFGGGGGGGGGG>FFFFGFFGGAEGGDEGGCFFGFBG62?A@81<703=ACA?EEG<?::C><:@FBBDGFG?FFF?GFDG<F:06<B=?BGC?BBF;6;:7?:=2CBB9>:FAF9
@M04650:207:000000000-C238N:1:1101:22731:6083 2:N:0:19
GGACTACCGGGGTTTCTAATCCTGTTTGCTCCCCACGCTTTCGAGCCTCAGTGTCAGTTACAGGCCAGAGAGCCGCTTTCGCCTCCGGTGTTCCTCCATATATCTACGCATTTCACCGCTACACATGGAATTCCACTCTCCTCTCCTGCACTCAAGTCTCCCAGTTTCCAATGCACACAATGGTTGAGCCACTGCCTTTTACATCAGACTTAAGAAACCACCTGCGCTCGCTTTACGCCCAATAAATCCGGACAACGCTTGGGACCTACGTATTACCGCGGCTGCTGTCACGTAGTTAGCC
+
CCCCCGGGEEFGGGGGGGGGGGGGGGGGGGGGGGGGGGGGGGGGGGGGGGGGGGGGGFGGGGFFGGGGGGGGGGGGGEGGEEGF@FEFGGGGGGGGG8FGGGGGGGGGGGGGGGGGGCGGGGGGGDFFFGGGGGFGFCFGGGGFFGGGEFGFGGGGFGAEFGGGGGGGDCFG6FGGGGGFFG6EGEGFGGGGGFGGGGGG9CEFFC59@4CCC+BCAF>C=C44:4>>2?@@BGFF3;EGE;3@7FCE6A589:FF<9422:C<FGFFB<,52@<<:544,(,144:..+67:?:4A:4<5
@M04650:207:000000000-C238N:1:1101:26946:6152 2:N:0:19
GGACTACCCGGGTTTCTAATCCTGTTTGCTCCCCACGCTTTCGCACCTGCGCGTCAGTCTTCGTCCAGGGGGCCGCCTTCGCCACCGGTATTCCTCCAGATCTCTACGCATTTCACCGCTACACCTGGAATTCTACCCCCCTCTACGAGACTCAAGCCTGCCAGTTTCGAATGCAGTTCCCAGGTTGAGCCCGGGGATTTCACATCCGACTTGACAGACCGCCTGCGTGCGCTTTACGCCCAGTAATTCCGATTAACGCTTGCACCCTCCGTATTACCTCTGCTGCTGTCACCGAGTTCTC
+
CCCCCFGGFGDGGGGGGGGGGGGGGGGGGGGGGGGEEGGGGGGGGGGGG,+@EGGG@FGGGGGGGGGFGDGGGGGGEGGGGGGGCGFGGGGGGGGGGFGGGGGGFGGGGGGGFGEGGGGG7F9FCFGDF<FFGGGAFFFFGGGF9FG5FEGFGCFF9:FGGGFCGGFGE>CGFF?GGGF?F@8:<F6>EGGGEGGG3>?CF=FFFGG>(CGD<CFF=BFG079BB@6B0DB>>E354:C8C:(4C*:A7@?(45*.:((-4(/)2C?1(3(-1C>9FF>2)4)6)43:)3):)-(,,2)..
@M04650:207:000000000-C238N:1:1101:23319:6202 2:N:0:19
GGACTACAGGGGTTTCTAATCCTGTTTGCTCCCCACGCTTTCGAGCCTCAGTGTCAGTTACAGGCCAGAGAGCCGCTTTCGCCTCCGGTGTTCCTCCATATATCTACGCATTTCACCGCTACACATGGAATTCCACTCTCCTCTCCTGCACTCAAGTCTCCCAGTTTCCAATGCACACAATGGTTGAGCCACTGCCTTTTACATCAGACTTAAGAAACCACCTGCGCTCGCTTTACGCCCAATAAATCCGGACAACGCTTGGGACCTACGTATTACCGCGGCTGCTGGCACGTAGTTAGCC
+
CCCCCGGGGGGGGGGGGGGGGGGGGGGGGGGGGGGGGGGGGGGFFGGGGGGGGGGGGGGGGGGGGGGGGGGGGGGGGGGGGGGGGGGGGGGGGGGGGGGGGFFGGGGGGGGGGGGGGGGGGGGGGGGGGFFGGGGGGGGGGGGFGGGGGGGFG8FGGGFGGGFFGGGGGGGGGGGGGG6EGGGGGGGGGFBCFGGGGGGGGFE697?FECFD@GGGFDFFFGFFFEA>9<@FFG8>EFGGG6DFGGC?7>:(3>57D6;(2:<1CE:?BFFFAFAFF3699(-7?B?:?*452(,:<:-68
@M04650:207:000000000-C238N:1:1101:10435:6239 2:N:0:19
GGACTACCGGGGTATCTAATCCTGTTTGCTCCCCACGCTTTCGAGCCTCAGTGTCAGTTACAGGCCAGAGAGCCGCTTTCGCCTCCGGTGTTCCTCCATATATCTACGCATTTCACCGCTACACATGGAATTCCACTCTCCTCTCCTGCACTCAAGTCTCCCAGTTTCCAATGCACACAATGGTTGAGCCACTGCCTTTTACATCAGACTTAAGAAACCACCTGCGCTCGCTTTACGCCCAATAAATCCGGACAACGCTTGGGACCTACGTATTACCGCGGCTGCTGGCCCGTAGTTAGCC
+
CCCCCGGGGGGGGGGGGGGGGGGGGGGGGGGGGGGGGGGGGGGGGGGGGGGGGGGGGGGGGGGGGGGGGGGEGGGGGGFGGGGGGGGGGGGGGGGGGGGGGGGGGGGGGGGGGGGGGGGGGGGGGGFGGGGGGGGGGGGGGGGFGGGGGGGFGG@A=FGGGGGGGGGGGGGGGGFFDGCFGACFGGGGGGGGFCCFGGGGGF;EFFGFEGE>ADGFFBFGFGFEBBFDFD>DFFFFA<EGGFFFFGFFGF389AG@D3-4:?<:FGF?F<??<C<<9*4949>>:::2:*4:9>FFB9<<5
@M04650:207:000000000-C238N:1:1101:12507:6267 2:N:0:19
GGACTACTGGGGTTTCTAATCCTGTTTGCTCCCCACGCTTTCGCACCTGAGCGTCAGTCTTTGTCCAGGGGGCCGCCTTCGCCACCGGTATTCCTCCAGATCTCTACGCATTTCACCGCTACACCTGGAATTCTACCCCCCTCTACAAGACTCTAGCCTGCCAGTTTCGAATGCAGTTCCCAGGTTGAGCCCGGGGATTTCACATCCGACTTGACAGACCGCCTGCGTGCGCTTTACGCCCAGTAATTCCGATTAACGCTTGCCCCCTCCGTATTACCGCTGCTGCTGGCACGGAGGTAGC
+
CCCCCGGGGGGGGGGGGGGGGGGGGGGGGGGGGGGGGGGGGGGGGGGGGFGGGGGGGGGGGGGGGGGGGGGGGGGGGGGGGGG:EGGGGGGGGGGGGEFGGGGGGGGGGGGGGGGGGGGGGGGGGGGGGGGGGGGGGGGGGGGFGGGFFFGFGGGGGGGGGGGGGGFG>EGGGFGFGGGGGFGGFCFGGGGGGGGGDDGGGFGAAFFFFGG3):D7ADGGFG>6<49>3>>B>D5)14C8C02:FCAAFFF6<BGFG09???3,>FB>BFB:1*84EFF>(460:?FFFG(+(-4((;)),
@M04650:207:000000000-C238N:1:1101:9885:6336 2:N:0:19
GGACTACCAGGGTTTCTAATCCTGTTTGCTCCCCACGCTTTCGCACCTGAGCGTCAGTCTTCGTCCAGGGGGCCGCCTTCGCCACCGGTATTCCTCCAGATCTCTACGCATTTCACCGCTACACCTGGAATTCTACCCCCCTCTACGAGACTCAAGCCTGCCAGTATCAGATGCAGTTCCCAGGTTGAGCCCGGGGATTTCACATCTGACTTAACAGACCGCCTGCGTGCGCTTTACGCCCAGTAATTCCGATTAACGCTTGCACCCTCCGTATTACCGCGGCTGCTGGCACGGAGTTCGC
+
<CCCCFGGGGGGGGGGGGGGGGGGGGGGGGGGGGGGEGGGGGGGGGGGGGGGGGGGGGGGGGGGGGGGGGGGGGGGGGGGGGGGGGGEGEGGGGGGGGGGGGGGGGGGGEGGGGGGGGGGGGGGGGGGGGGGGGGGGGGGGGGFGGGGGGGFGGG6FFGGGGFFGFGGGGFFGGGGGGGGGFFGGGFGGGGGGGGGDGGGGFFFFGGFFGGG3FGGF1;<:G@FFFFF(979>DFAFFDGG?(4*:<4>F?(4>GAG:>B?B32CFF:6?9?(87AGG(70-6>>?D>BG0F:6>2?FA14
@M04650:207:000000000-C238N:1:1101:5366:6340 2:N:0:19
GGACTACTGGGGTATCTAATCCTGTTTGCTCCCCACGCTTTCGCACCTGAGCGTCAGTCTTCGTCCAGGGGGCCGCCTTCGCCACCGGTATTCCTCCCGATCTCTACGCATTTCACCGCTACACCTGGAATTCTACCCCCCTCTACGAGACTCAAGCCTGCCAGTTTCGAATGCAGTTCCCAGGTTGAGCCCGGGGATTTCACATCCGACTTGACAGACCGCCTGCGTGCGCTTTACGCCCAGTAATTCCGATTAACGCTTGCACCCTCCGTATTACCGCGGCTGCTGGCCCGGAGTTAGC
+
-<<BCEFGGGGGGGFGGGGGGGGGGGGDFGGGGGGGGGGGGGGGGGGGG8FGGGGGDEFGGGGGGGGGDGDG@F:FFGGGDGGGEFFGF@FGGFFFG+:B:CFGGGGGGGGGFGDGFGGGGG9DFGF8FFEAFGEGGG6FGGGFGGFCFEGFGGG?FCGDFFG6FFFG>8EG*?CGGGGGGFGGGG64=FGGGDG5CDGGGFGFFGG>@GDG3:C>=;CG>GF??430(90(-2<46<C?C?F??GB>GF4:<@C2C09??2>)*@????;B088:CF:>0(4((-4445(*29(3(2--.
@M04650:207:000000000-C238N:1:1101:23624:6356 2:N:0:19
GGACTACACGGGTTTCTAATCCTGTTTGCTCCCCACGCTTTCGCACCTGAGCGTCAGTCTTTGTCCAGGGGGCCGCCTTCGCCACCGGTATTCCTCCAGATCTCTACGCATTGCACCGCTACACCTGGCATTCTACCCCCCTCTACGAGACTCTAGCTTGCCAGTTTCAAATGCAGTTCCCAGGTTGAGCCCGGGGATTTCACATCTGACTTAACAAACCGCCTGCGTTCGCTTTACGCCCAGTAATTCCGATTCACGCTTGCACCCTCCGTCTTACCGCGGCTGCTGGCACGGAGTTAGG
+
CCCCCGGCF@FCFBFGFG<<CACD-EFGG9FGFGF@@F7@CECEEEFFDFFDFFF@CEFGGFFFFEEEC7C@FCEC:FCFC7CC?FCEC+B,B<=FE,B5AFCEFGFD7:4F,F<<D:C+@F9FDDDF,,53AFFF98=F@CEFEGGGGCEFFG,DC;E,:F7C:3@EF9,7+F9?,5=DC9DCF>2D9>:955CG4DCFCAF+AG=+5:F7>+0+22CG>C>?0FB3(*49(:59FFGEG?(8C74<FF@0(5*):2::4:3)>F:1?69((*(-998(709(9?DB7/(<1(19,*6:(
@M04650:207:000000000-C238N:1:1101:25382:6377 2:N:0:19
GGACTACAGGGGTTTCTAATCCTGTTTGCTCCCCACGCTTTCGAGCCTCAGTGTCAGTTACAGGCCAGAGAGCCGCTTTCGCCTCCGGTGTTCCTCCATATATCTACGCATTTCACCGCTACACATGGAATTCCACTCTCCTCTCCTGCACTCAAGTCTCCCAGTTTCCAATGCACACAATGGTTGAGCCACTGCCTTTTACATCAGACTTAAGAAACCACCTGCGCTCGCTTTACGCCCAATCAATCCGGACAACGCTTGGGACCTACGTATTACCGCGCCTGCTGGCACGTAGTTCGCC
+
CCCCCCGGGGGGGGGGGGGGGGGGGGFGGGGGGGGGGGGGGFGGGGGGGGGGGGGGGGGGGFEFGGGGG?EFGGGGGGGGGGGGFFGCFGGGGGGGGGGGFGGGFGGGG7FFGGGCG@EGEGGCB8FDFEGGGGGGGGGGGGGFDGCGGFGFGGFCFFFGGGGGDFGGGDFF+@@EAD=DDC,C@F?FGGCCGEGGGGGFGFCAF77>8CCC5C+BFDGGFG@:>EFFFDB2@5=>5=CF*4@(8*77D>E12.51D9@F?BGFGE<)5???DFF)<>(-(--3::>(424:1032<+4(8
@M04650:207:000000000-C238N:1:1101:6566:6412 2:N:0:19
GGACTACTCGGGCTTCTAGTCCTTTGTGCTCCCCACGCTTTCGGGCCGCAGTGTCACTTACAGGCCAGAGAGCCGCCTTCGCCTCCGGTGTTCCTCCATATATCTACGCTTTGCACCGCTCCACCTGGAATTCCACTCTCCTCTCCTGCACTCAAGCCCCCCCGTTTCCACTGCACACAATTGTGGACCCCCTGCCGTTTACCTCAGACTTAAGAAACCACCTGCGCCCGCGTCACGCCCCATAAATCCGGACCACGCTTGGGACCCCCGTATTACCGCCGCTGCGCGCCCGTCGGTGTCC
+
888A,,;,6B,6+76;,C,F<@666,CFFGGAG:,@FE@6DFG+@FD+@+@,,<9F,6,<CC,,:BE<FFFGGGC@+B,9,8BCFGGGECC+AB,CF8?,EF9C>,<+@+4=,CE<FEC>+C,?4,:EE,7,3BG9,3373=891>3,,6@+=,8,3336@:**@,4>F9,,37>A,;41,,46,*,,4=87:/8;):<+51+1*2*238C7)+22)/:8;C(63>0)(92(9*04)(AE5(.(**..>>5(4)*4*(((48489;((-7490<))<*,((4((6((-354*4,3(-*236
@M04650:207:000000000-C238N:1:1101:10075:6462 2:N:0:19
GGACTACAGGGGTATCTAATCCTGTTTGCTCCCCACGCTTTCGCACCTGAGCGTCAGTCTTCGTCCAGGGGGCCGCCTTCGCCACCGGTATTCCTCCAGATCTCTACGCATTTCACCGCTACACCTGGAATTCTACCCCCCTCTACGAGACTCAAGCCTGCCAGTTTCGAATGCAGTTCCCAGGTTGAGCCCGGGGATTTCACATCCGACTTGACAGACCGCCTGCGTGCGCTTTACGCCCAGTAATTCCGATTAACGCTTGCACCCTCCGTATTACCGCGGCTGCTGGCCCGGAGTTAGC
+
CCCCCGGGGGGGGGGGGGGGGGGGGGGGGGGGGGGGGGGGGGGGGGGGGGGGGGGGGGGGGGGGGGGGGGGGGGGGGGGGGGEGGGGCG+FGGGGGGFGGGGGGGGGGGGGGGGGGGGGGGGGGGGGGGGGGGGGGGFFGGGGFGGG>F>GFGGG?FCGDGGGGGGGGGF,DGGGGFGGGG<FGGFGGFGGGEGGD3<FFGFGFFGGFFGGGF*7@A3FGFGFB:FFFFGFFFGF<F?CCE:(47>A<G4)(8BC5FBFFB093>FF:<631:C?AFF?BF96(-:?F?E(730(486)6.
@M04650:207:000000000-C238N:1:1101:14309:6491 2:N:0:19
GGACTACTAGGGTTTCTAATCCTGTTTGCTCCCCACGCTTTCGCACCTGAGCGTCAGTCTTCGTCCAGGGGGCCGCCTTCGCCACCGGTATTCCTCCAGATCTCTACGCATTTCACCGCTACACCTGGAATTCTACCCCCCTCTACGAGACTCTAGCTTGCCAGTTTCAAATGCAGTTCCCAGGTTGAGCCCGGGGCTTTCACATCCGACTTGACAGACCGCCTGCGTGCGCTTTACGCCCAGTAATTCCGATTACCGCTTCCACCCTCCGTCTTACCCCGGCTGCTGTCCCGGAGTTAGC
+
CCCCCGGGGGGGGGGGGGGGGGGGGGGGGGGGGGGGGGGGGGGGGGGFFFGGGGGGGGGGGGGGGGGGFEDDGGGGGGGGGGGGGGGGGDGGGGGGGGGGGGGGGGGGGGGGGGGGGGGGGGCGG@FGEEFGGFGGGGGGGGGFFGF6:EGFGFCGGGBCFGGCDCGGG9C,BFFFF;FGGGGGGGGGGGGGGDGG)8FGG7FFFGF5(1CDADF7A(AC9DB?:F>E?D>;7=5<??GEGB:4**<ADFF:<>5):193((0)2;1(4804(;:9F<(,(,((-34?)2)3471(46)64
@M04650:207:000000000-C238N:1:1101:23943:6537 2:N:0:19
GGACTACCAGGGTTTCTAATCCTGTTTGCTCCCCACGCTTTCGAGCCTCAGTGTCAGTTACAGGCCAGAGAGCCGCTTTCGCCTCCGGTGTTCCTCCATATATCTACGCATTTCACCGCTACACATGGAATTCCACTCTCCTCTCCTGCACTCAAGTCTCCCAGTTTCCAATGCACACAATGGTTGAGCCACTGCCTTTTACATCAGACTTAAGAAACCACCTGCGCTCGCTTTACGCCCAATAAATCCGGACAACGCTTGGGACCTACGTATTACCGCGGCTGCTGGCACGTAGTTAGCC
+
CCCCCGGGGGGGGGGGGGGGGGGGGGGGGGGGGGGGGGGGGGGGGGGGGGGGGGGGGGFGGGGGGGFGGGGGGGGGGGGFGGGGGGGGGGGGGGGGGGGGGGGGGGGGGGGGGGGGGGGDECDFCGGGEFFGGGGGGGGGGGGFGGGGGGGFGGFGFGGGGGGGGGGGGGGAFGGGGGGGDGGGGGGGF83CGGGGGCGGGFGFFGFAEDFGFG7FFF69CGFFFFA>4892>CBCF=EFGFFFGGEEFFE@95FFGB6<DDG:CC?77B<7>GABC<669B(368???*5C???0)2.45
@M04650:207:000000000-C238N:1:1101:7041:6543 2:N:0:19
GGACTACCCGGGTTTCTAATCCTGTTTGCTCCCCACGCTTTCGAGCCTCAGTGTCAGTTACAGGCCAGAGAGCCGCTTTCGCCTCCGGTGTTCCTCCATATATCTACGCATTTCACCGCTACACATGGAATTCCACTCTCCTCTCCTGCACTCAAGTCTCCCAGTTTCCAATGCACACAATGGTTGAGCCACTGCCTTTTACATCAGACTTAAGAAACCACCTGCGCTCGCTTTACGCCCAATAAATCCGGACAACGCGTGGGACCTACGTATTACCGCGGCTGCTGCCCCCTAGTTTACC
+
CCCCCGGGGGGGGGGGGGGGGGGGGGGGGGGGGGGGGGGGGGGFFGCFFFGGFGGGGGGFGGGGGGGGGGGGGGGGGGFGGGGGGGGGGGGGGGGGGGGGGGGGGGGGGGG>FGFGGGGGGGFGGGGGG?FGGGGGCFAGGGGFGGGGC?D?CGFGGGGGFFFCDGGG;DFEGGGGGGG8DGCFGGDFGGFG??FGF?FFDFC9FGGFFFF888BFFFCC9DFFDFFE2C@=@C+>>;7CC@DEG7)99A>0(8D0C((499C15?<<44(,6C9>9C7913>608:)(1(*((.6)+)-.
@M04650:207:000000000-C238N:1:1101:13615:6549 2:N:0:19
GGACTACTCGGGTTTCTAATCCTGTTTGCTCCCCACGCTTTCGCACCTGAGCGTCAGTCTTCGTCCAGGGGGCCGCCTTCGCCACCGGTATTCCTCCAGATCTCTACGCATTTCACCGCTACACCTGGAATTCTACCCCCCTCTACGAGACTCTAGCTTGCCAGTTTCAAATGCAGTTCCCAGGTGGAGCCCGGGGATTTCACATCTGACTTAACAAACCGCCTGCGTGCGCTTTACGCCCAGTAATTCCGATTAAGGCGAGCACCCCCCGTATTACCGCACCTGCTGGCACGGAGGTAGC
+
C<CCCFGEFFEEF@7FGGGGGGECE9EFDFAG<FGGGGEGGGGGGGGGGFGGGEFFC6CFF9FGEGG@EE7:CCCGGGDF=:?@FFGGFEDGFCF,EFGGEGGGEEEGCFGC<F5<<?ED77B<EAFGGGFGADFE,8DBEGEFFGDGG7@8D,@FC;,>@FAF:EGFGG;,<,3A<CFGC>D@7,>:CCEG:*=C)*?@D+2@=*1+17+7>CF+96C<1C936@104<0;(*827::2:3:2**))09;:()/.*,4(-(9178(,,49,(0,)3081,((,,(32::2C4((,(*.4.
@M04650:207:000000000-C238N:1:1101:23305:6592 2:N:0:19
GGACTACAGGGGTATCTAATCCTGTTTGCTCCCCACGCTTTCGCACCTGAGCGTCAGTCTTCGTCCAGGGGGCCGCCTTCGCCACCGGTATTCCTCCAGATCTCTACGCATTTCACCGCTACACATGGAATTCCACTCTCCTCTCCTGCACTCAAGTCTCCCAGTTTCCAATGCACACAATGGTTGAGCCACTGCCTTTTACATCAGACTTAAGAAACCACCTGCGCTCGCTTTACGCCCAATAAATCCGGACAACGCTTGGGACCTACGTATTACCGCGGCTGCTGGCACGTAGTTAGCC
+
CCCCCGGGGGGGGGGGGGGGGGGGGGGGGGGGGGGGGGGGGGGGGGGGGGGGGGGGGGGGGGGGGGGFFEGGGFGGGGGGGGGE=CFEFDGGGGGGGGGGGGGGGGDGG:BFFGGCGGGGGGGGFGGGGGGGGGGG8,@FF=FFG89FGGGBGGGGGGAFGGFGGGGG9CFCDGFGGGGDFGGGGGFGGGFGGGGGFCGFGFGFFDFABG7CEFFGF:EC@GFEFA;5;D9?(:ACEFEEGFD;FF<<9B569D*(/24:B<F1FGB??FB>D<AA<9746>FBBB?20*4C???:2+4<:
@M04650:207:000000000-C238N:1:1101:19879:6599 2:N:0:19
GGACTACACGGGTATCTAATCCTGTTTGCTCCCCACGCTTTCGCACCTGAGCGTCAGTCTTCGTCCAGGGGGCCGCCTTCGCCACCGGTATTCCTCCAGATCTCTACGCATTTCACCGCTACACCTGGAATTCTACCCCCCTCTACGAGACTCTAGCTTGCCAGTTTCAAATGCAGTTCCCAGGTTGAGCCCGGGGATTTCACATCTGACTTAACAAACCGCCTGCGTTCGCTTTACGCCCAGTAATTCCGATTAACGCTTGCACCCTCCGTATTACCGCGGCTGCTGGCACGGAGTTAGC
+
CCCCCFGGGGGGGGGGGGGGGGGGGGGGGGGGGGGGGGGGGGGGGGGGGGGGGGGGGGGGGGGGGGGGGGGGGGGGGGGGGGGGGGGGGEGGGGGGGGGCFGGGGGGGGGGGGGGGGGGGGGGGGGGGFFFGGGGGGGGGGGGFGGG>F>EFGFCFGGGGGGGDFCFGGFGGGGGGGFGGFGGGGGGGDFGGGGGG:DGFC+?+7CFFFGGGECGGF(@F6DB?6F()(18;<5@DFFGGGF?FFGAFGF4(,)7<D0>F?FGFGG6?FF(43C?2CFB;19>F90:):C0C:;(-,;)69
@M04650:207:000000000-C238N:1:1101:20122:6666 2:N:0:19
GGACTACACGGGTTTCTAATCCTGTTTGCTCCCCACGCTTTCGAGCCTCAGTGTCAGTTACAGGCCAGAGAGCCGCTTTCGCCTCCGGTGTTCCTCCATATATCTACGCATTTCACCGCTACACATGGAATTCCACTCTCCTCTCCTGCACTCAAGTCTCCCAGTTTCCAATGCACACAATGGTTGAGCCACTGCCTTTTACATCAGACTTAAGAAACCACCTGCGCTCGCTTTACGCCCAATAAATCCGGACAACGCTTGGGACCTACGTATTACCGCGGCTGCTGGCCCGTATTTAGCC
+
CCCCCGGGGGGGGGGGGGGGGGGGGGGGGGGGGGGGGGGGGGGGGGGGGGGGGGGFGGGGGGGGGGGGGGGGGGGGGGGGEGGGGGGGGGGGGGGGGGGGGGGGGGGGGGGGGGGGGGGGGGGGGGGGGGGGGGGGGGGGGGGFGGGGGGGFGGGGGGGGGGGCDFGGGGGGGGGGGGEGGGGGGGGGGGCGGGGGGGGGDCGFFGGFEGFGFGG7F@EDDGFBB>AADG@@DFAE6@EGG?;E7FCCF>8,6BC().6(26C?GE:<:14?>8)6:92169>BBFF(8*-231(.<<4::
@M04650:207:000000000-C238N:1:1101:25096:6686 2:N:0:19
GGACTACTGGGGTTTCTAATCCTGTTTGCTCCCCACGCTTTCGAGCCTCAGTGTCAGTTACAGGCCAGAGAGCCGCTTTCGCCTCCGGTGTTCCTCCATATATCTACGCATTTCACCGCTACACATGGAATTCCACTCTCCTCTCCTGCACTCAAGTCTCCCAGTTTCCAATGCACACAATGGTTGAGCCACTGCCTTTTACATCAGACTTAAGAAACCACCTGCGCTCGCTTTACGCCCAATAAATCCGGACAACGCTTGGGACCTACGTATTACCGCGGCTGCTGGCACGTAGTTAGCC
+
CCCCCGGGGGGGGGGGGGGGGGGGGGGGGGGGGGGGGGGGGGGGGGGGGGGGGGGGGGGGGGGGGGGGGGGGGGGGDGGGGGGGGGGGGGGGGGGGGGGGGGGGGGGGGGGGGGGGGGGGGGGGFFGGGGGGGGFGGGGGGGGFGGGGGGGFGF@FGDGGGGGGGGGGGGGGGGGGGG>=FGFFGGGGFGCFCFF?CFGGFFFFF89ACDFFCGG8ACGGFGBFBEA>A<@?FGF;>@C@C?DEGG?CGFFF@AG;8;6?FFGFGD?<?115>F9AC3232>B0,,:::*8EF?:()064:
@M04650:207:000000000-C238N:1:1101:24853:6706 2:N:0:19
GGACTACCCGGGTTTCTAATCCTATTTGCTCCCCACACTTTCGAGCCTAAGCGTCAGTAATAGCCTAAGTTTTCGCCTTCGCCACTGGTGTTCTTCCATATATCTACGCATTCCACCGCTCCACATGGAGTTCCAAAACTCCCTACTATACTCTAGACTTGCAGTTTCCAATGCATACAACCGTTAAGCAGTTGTATTTAACACCAGACTTGCAAATCCGCCCGCGCTCGCTTTACGCCCAGTAAATCCGGATAACGCTTGCATCCTATGTATTACCGCGGCTGCTGGCACATAGTTAGCC
+
CCCCCGGGGGGGGGGGGGGGGGGGGGGGGGGGGGGGDGGGGGGGGGGGG@FGGGGGGGGGGFGFGGGFGGGGGGGGGGGGGGGGGGGGGGGGGGGGGGFGGGGGGGGGGGGGGGGGGDGGGGGGGGGGGGGGGGGGGGGGFGGFGGGGGGGFGGGGGGGGGGGGGGGGGGFGGGGGGGGCGFGGGEGGGGGGGGG7CDGF@FFFDGGFFGGGEGGGFBDGDGBFFFAEFGFFFCFFF?@FC?;9DFF?CE>0;EGFD>7<?<D)0<24<AA24C<<FG6(490114346*,06)6>B0655
@M04650:207:000000000-C238N:1:1101:22816:6708 2:N:0:19
GGACTACCCGGGTTTCTAATCCTGTTTGCTCCCCACGCTTTCGAGCCTCAGTGTCAGTTACAGGCCAGAGAGCCGCTTTCGCCTCCGGTGTTCCTCCATATATCTACGCATTTCACCGCTACACATGGAATTCCACTCTCCTCTCCTGCACTCAAGTCTCCCAGTTTCCAATGCACACAATGGTTGAGCCACTGCCTTTTACATCAGACTTAAGAAACCACCTGCGCTCGCTTTACGCCCAATAAATCCGGACAACGCTTGGGCCCTACGTATTACCCCGTCTGCTGGCACGTAGTTAGCC
+
CCCCCGGGFFCGGCGGGGGGGGGGGGGCFGGGGGGGEGGGGGG<FGGGGFFCEFFCFFGFGGFCFGDF@FFGGGCEFGGGGGGDDDGGECFFGFGGGFGGGGGGGGGGGDGGGGGGFGGDEF?F9=FCGGGGFGGGCFGGGGGFGGFGGGGFG8D,,73DFGG?FDA3EE;;=FDGGGCDGGFCGFGGGF8@CCFGFGGGGFC@FC>CC?C7*B+CFBCC=GB:4?>8>:@DFF+@B0C@:3@@CG5)7>:/35C?C;?B(4*,/?221::)68):E*-4-(3(458(-*5*:??FF+6):
@M04650:207:000000000-C238N:1:1101:16919:6723 2:N:0:19
GGACTACAGGGGTTTCTAATCCTGTTTGCTCCCCACGCTTTCGAGCCTCAGTGTCAGTTACAGGCCAGAGAGCCGCTTTCGCCTCCGGTGTTCCTCCATATATCTACGCATTTCACCGCTACACATGGAATTCCACTCTCCTCTCCTGCACTCAAGTCTCCCAGTTTCCAATGCACACAATGGTTGAGCCACTGCCTTTTACATCAGACTTAAGAAACCACCTGCGCTCGCTTTACGCCCAATAAATCCGGACAACGCTTGGGACCTACGTATTACCGCGGCTGCTGGCCCGTAGTTAGCC
+
CCCCCFGFGGGGGGGGGGGGGGGGGGGGGGGGGGGGGGGGGG@CFGGGFFGGGGGGGGGGGGGGGGGGGFGGGGGGGGFFGGGGGGGGGGGGGGGGGGG<FFGGGGGGGGGGGGGGGGGDGGGGGGGGGGGGGGGGGGGGGGGFGGGGGGGFGFG8FFGGFGG?FFGGGG9E?FEGGGGDGGGGGGGCGG,CGGFGGFFFGFFCF<CF@FCCE+C8F@>42DDFF99BFDFFFGFCB2CEC;@8:F?C4)5(9AF7C;@:::>1>EB)5:<2>F<AC7147>B0(57(-*(/-7<:<+..5
@M04650:207:000000000-C238N:1:1101:27984:6724 2:N:0:19
GGACTACTGGGGTATCTAATCCTGTTTGCTCCCCACGCTTTCGAGCCTCAGTGTCAGTTACAGGCCAGAGAGCCGCTTTCGCCTCCGGTATTCCTCCAGATCTCTACGCATTTCACCGCTACACCTGGAATTCTACCCCCCTCTACGAGACTCAAGCCTGCCAGTTTCGAATGCAGTTCCCAGGTTGAGCCCGGGGATTTCACATCCGACTTGACAGACCGCCTGCGTGCGCTTTACGCCCATTAATTCCGATTAACGCTTGCACCCTCCGTATTACCGCGGCTGCTGGCACGGATGTAGC
+
C<@CCAFGGFCEFGGGGGGGGGGGGGGGGGGGGGDGGGGGGGGGGGGGGGGGGGGGGGGGGGFCGGGGGGGGGGGGGGGGGGGGGGGGGGGGGGGGGGFGGGGFFGGGGDGGGGGGGGGGCFGGGGGGFFGGGGGGGCGGGGGFGFGCCEGFGFGD9FFGGGGGGGGGGFGGCFGGFGGGGCGGGGG?CDGGGGGGG7FGGFGFFGG42CCDEGGFADGD1C@?(;:=(:3>0EF)81CCE(()2:44C6?:6E347(,(41C<FGF:?F((:E>27?2>FFF;16222C:F1(-((<>A:
@M04650:207:000000000-C238N:1:1101:9894:6810 2:N:0:19
GGACTACCGGGGTTTCTAATCCTGTTTGCTCCCCACGCTTTCGCACCTGAGCGTCAGTCTTCGTCCAGGGGGCCGCCTTCGCCACCGGTATTCCTCCAGATCTCTACGCATTTCACCGCTACACCTGGAATTCTACCCCCCTCTACGAGACTCAAGCCTGCCAGTTTCGAATGCAGTTCCCAGGTTGAGCCCGGGGATTTCACATCCGACTTGACAGACCGCCTGCGTGCGCTTTACGCCCAGTAATTCCGATTAACGCTTGCACCCTCCGTATTACCGCGGCTGCTGGCACGGAGTTAGC
+
C?CCCGGGGGGGGGGGGGGGGGGGGGGGGGGGGGGGGGGGGGGGGGGGFGGGGGGGGGGGGGGGGGGGGG:FGGGGGGGGGGGGGGGGGGGGGGGGGGGCFGGGGGGGGGGGGGGGGGGGGGGFGGCFGGGGGGGGGFGGGGGFGGG9@EEFGGGGCFGGGGGGGGGGGG>GGGFGGGGGGFDGGGGGGGGGGCGGGGGGGFGF=CFFFGGGF:FGFFGGFDFBFFFF:GB>>EF9B:8EGFF?GGAAGFF1?E39F:>F02F26FB1:<FF0EBBGG:113999:0)5=?C01((4;>A>
@M04650:207:000000000-C238N:1:1101:14931:6825 2:N:0:19
GGACTACACGGGTATCTAATCCTGTTTGCTCCCCACGCTTTCGAGCCTCAGTGTCAGTTACAGGCCAGAGAGCCGCTTTCGCCTCCGGTGTTCCTCCATATATCTACGCATTTCACCGCTACACATGGAATTCCACTCTCCTCTCCTGCACTCAAGTCTCCCAGTTTCCAATGCACACAATGGTTGAGCCACTGCCTTTTACATCAGACTTAAGAAACCACCTGCGCTCGCTTTACGCCCAATAAATCCGGACAACGCTTGGGACCTACGTTTTACCCCGGCTGCTGGCCCGTAATTAGCC
+
CCCCCGGGGEGGGGGGGGGGGGGGGGGGGGGGGGGGGGGGGGGGGGGGGGGGGGGGGGGGGGGGGGGGGGGGGGGGEGGGGGGGCFGGGGGGGGGGGGGGGGGGGGFGGGGGGGGGGGGGGGGGGFGGGGGGGGGGGGGGGGGFGGGGGGGFGGGGGGGGGGGGGGFGGGGGGGGGGGEFFGGGFGDGGG?GGEFC?FGGCFEFFCGFFGCCEDCFFDFCDDD2=?9/()(/5AFE?@GECD8);D<CG3A695<0)41((-C?G=08::7(4:4<F4414(4(-43,(/454-(,6+)(8
@M04650:207:000000000-C238N:1:1101:6085:6887 2:N:0:19
GGACTACCGGGGTTTCTAATCCTGTTTGATCCCCACGCTTTCGCACATCAGCGTCAGTTACAGACCAGAAAGTCGCCTTCGCCACTGGTGTTCCTCCATATCTCTGCGCATTTCACCGCTACACATGGAATTCCACTTTCCTCTTCTGCACTCAAGTTTTCCAGTTTCCAATGACCATCCACGGTTGAGCCGTGGGCTTTCACATCAGACTTAAAAAACCGCCTACGCGCGCTTTACGCCCAATAATTCCGGATAACGCTTGCACCCTACGTATTACCGCGGCTGCTGGCCCGGAGTTAGC
+
CCCCCGGGGGGGGGGGGGGGGGGGGGGGGGGFGGGGGGGGGGGGGGGDDEFDFGGGGGFGGGGGGGGGGGGFGGGGGGGG<CGGGGGFGGFGGGGGGGGF9FFCFGGGDGEGGGGFFG8+BFFGGGGGCFCFGGGGF@E<>DFFGGGGGGGDFDFGGF9DEFCAFBEFGGGG+;FGGGFGCC>8:F>CFGGGC*@C7DGCGAAF>4C6>4996DGGF>ED@)>=@)3>9DFF0=:)67GEE::(>7<>C*?9()*.*-9::?G?**30::<(4A:AG74>64740(:>?5(:1(---C546
@M04650:207:000000000-C238N:1:1101:10456:6919 2:N:0:19
GGACTACAGGGGTTTCTAATCCTGTTTGCTCCCCACGCTTTCGAGCCTCAGTGTCAGTTACAGGCCAGAGAGCCGCTTTCGCCTCCGGTGTTCCTCCATATATCTACGCATTTCACCGCTACACATGGAATTCCACTCTCCTCTCCTGCACTCAAGTCTCCCAGTTTCCAATGCACACAATGGTTGAGCCACTGCCTTTTACATCAGACTTAAGAAACCACCTGCGCTCGCTTTACGCCCAATAAATCCGGACAACGCTTGGGACCTACGTATTACCGCGGCTGCTGGCACGTAGTTAGCC
+
CCCCCCGGGGGGGGGGGGGGGGGGGGGGGGGGGDGGGGGGGGGGGDGGGGGGGGGGGFGGGGGGGGGGGGGGGGFG@BAFEFGGEGGGEGCGGGGGGGGGGGGGGGFFGGGGGGGFGGGGGGFGFGGGFGFGGGGGGGGGGDGFGGGG8FGFGCEG;AFGFGGGFGFFCFGGGGGGFGGDEGFCFGFGFF@FFEFFFGGF7AC6+=FFEDFFECFCA@GGFGFF9B=5=DBDFGFFDFGGGFF;DC36<>317>4186((2171C:747:<<<C6:F53>431;(,54?68>?0(,6+665
@M04650:207:000000000-C238N:1:1101:18702:6925 2:N:0:19
GGACTACTGGGGTATCTAATCCTGTTTGCTCCCCACGCTTTCGTGCCTCAGTGTCAGTTACAGGCCAGAGAGCCGCTTTCGCCTCCGGTGTTCCTCCATATATCTACGCATTTCACCGCTACACATGGAATTCCACTCTCCTCTCCTGCACTCAAGTCTCCCAGTTTCAAATGCACACAATGGTTGAGCCCCTGCCTTTTACATCAGACTTAAGAACCCACCTTCGCACGCTTTACGCCCAATCAATCCGTACAACGCTCGGGACCTCCGTATTACGGCGGCTGCTGGCCAGTAGTTAGCC
+
CCCCCFFG?D8@@CFGGGGGGFF9FGEEC@@F@CFFEGEGGG7,CCDFE<EFGECFG6E<,,,;C7,CD<CFF,FF:F@BFE,B,EFG:FEFG,4?,<9CFF;,,95D>@FEGGG<AFBDBC9F,AEFGG9?9E,C,,,AE?F98,6,,,@9FG@D;DE9E88DF9FF,C,8?D8AFGE+EF?FGGCEGG+@6:F?CDEAC:D+1+*;39++9@7F5C**5C))035*:8@2(4=>42=<F1,52*<34>.6(2;376;(6:)(1;1).43((06:**,-((,((.3((/(*.-66<3-6)
@M04650:207:000000000-C238N:1:1101:12836:7020 2:N:0:19
GGACTACTAGGGTTTCTAATCCTGTTTGCTCCCCACGCTTTCGCACCTGAGCGTCAGTCTTCGTCCAGGGGGCCGCCTTCGCCACCGGTATTCCTCCAGATCTCTACGCATTTCACCGCTACACCTGGAATTCTACCCCCCTCTACGAGACTCAAGCCTGCCAGTTTCGAATGCAGTTCCCAGGTTGAGCCCGGGGATTTCACATCCGACTTGACAGACCTCCTGCGTGCGCTTTACGCCCAGTAATTCCGATTAACGCTTGCACCCTCCGTATTACCGCGGCTGCTGGCACGGAGTTAGC
+
CCCCCGGGGGGGGGGGGGGGGGGGGGGGGGGGGGGGGGGGGGGGGGGGGGGGGGGGGGGGGGGGGGGGGDDGGGGGGGGGGGGGGGGGGGGGGGGGGGGGGGGGGGGGGGGGGGGGGGGGGGGGGGGGGGGGGGGGGGCFGGGFGGGDEGGFGGGFGGGGGGGFGGGGGGGGGGGGGGGGGGGGGFGGFCGGGGGGGDGGGFGFFDFE?CDD<7CF43FC)0=@@@4>099;B5>AFBEGGFB::C<<DFF::>DBC?B6<63<GGF??:>F6C?>GG07B>9(4:?FFGFGF9>90*4).
@M04650:207:000000000-C238N:1:1101:12360:7029 2:N:0:19
GGACTACAAGGGTTTCTAATCCTGTTTGCTCCCCACGCTTTCGCACCTGAGCGTCAGTCTTCGTCCAGGGGGCCGCCTTCGCCACCGGTATTCCTCCAGATCTCTACGCCTTTCACCGCTACACCTGGAATTCTACCCCCCTCTACGAGACTCAAGCCTGCCAGTTTCGAATGCAGTTCCCAGGTTTAGCCCGGGGATTTCACATCCGACTTGACAGACCGCATGCGTTCGCTTTCCGCCCATTAATTCCGATTCACGCTTTGTCCCTCCGTGTTCCCGGGGCTGCTGGCCCGGAGTCAGC
+
B<@666CEFEFFG@@F<ECEFGA<E@AEFFFE,CFBC+BFF,,BFCEF:CEC:@,,BFFGFGGGGEEC8FGGDGC=7?FFGED@FDGEFCGEC,CCEGF,?EFFGFCGG+,BEFFFC+6@+8>B:=D8DGGGGDCGAB6FEGGFGDE7::CFGGCF:DFDG:C<FBAD*6>>*7<?FGGGF>,>FE,>=9ECC5CEDDCFCFFFFDC;;C587C<7*(;*,7(,,)-7(*((-A5)/(;C*1()27<)**/(4<*)2(,220*)*0,-2,-8(C()0*4,(4((-().(2.2-((,-+.4)
@M04650:207:000000000-C238N:1:1101:9443:7036 2:N:0:19
GGACTACTGGGGTATCTAATCCTGTTTGCTCCCCACGCTTTCGAGCCTCAGTGTCAGTTACAGGCCAGAGAGCCGCTTTCGCCTCCGGTGTTCCTCCATATATCTACGCATTTCACCGCTACACATGGAATTCCACTCTCCTCTCCTGCACTCAAGTCTCCCAGTTTCCAATGCACACAATGGTTGAGCCACTGCCTTTTACATCAGACTTAAGAAACCACCTGCGCTCGCTTTACGCCCAATCAATCCGGACAACGCTTGGGACCTACGTATTACCGCGGCTGCTGGCACGTAGTTAGCC
+
CCCCC,CFFFDEFEGGGGGGGGGGGGGGGGGGGGGGGGGGGGGGGGEGGFFFFGGGGGGGGGGGGEAFFGCGFGGGEEFGGGGEFFGGGCFGGGCADECFFFGGFFGGG7CFGFGGGGGGGGGG,FFF?FDFGGGGGGGFEDF?FCFFGDGFGGGGGGGFGGGGDFEGGF99@CEFFGG?8:,,@CDFFG@F69?EGGFFFAF7BCG5>>EGFFFCFF6FBDBFBD=DA5=D@7@C5>GGD(6(;FEE4524;3C()(6;?<51CGF>F115-<4)21(-,7>;?:B(305CFF(-6+.<:
@M04650:207:000000000-C238N:1:1101:25399:7037 2:N:0:19
GGACTACCAGGGTATCTAATCCTGTTTGCTCCCCACGCTTTCGAGCCTCAGTGTCAGTTACAGGCCAGAGAGCCGCTTTCGCCTCCGGTGTTCCTCCATATATCTACGCATTTCACCGCTACACATGGAATTCCACTCTCCTCTCCTGCACTCAAGTCTCCCAGTTTCCAATGCACACCATGGTTGAGCCACTGCCTTTTACATCAGACTTAAGAAACCACCTGCGCTCGCTTTACGCCCACTAAATCCGGACAACGCTTGGGACCTACGTATTACCGCGGCTGCTGGCACGTCGTTAGCC
+
CCCCCGGGGGGGGGGGGGGGGGGGGGGGGGGGGGFGGGGGGGGFGGGGGGGGGGGGGGGGGGGGGGGGGGGGGDGGEGFGGGGEGGGGGGGGGGGGGFGGGGGFGGFGGGGGFGGGGGGGGGGG=BEGGGGGGGGFFGDGGGDFGGGGCFGFGGFAFGGGGGFGGGGGCGFG6CFG9D+3@;FFGFG@F8@C,@@EDGGGFFCFA7FCCFCCEG8DFFFDCDFFDF>959@5>C6*:5BFE(=@FGE5>>)/::D6>131=7*4CEF2:::))<2)A*491627?FF.36,2.(-4?8(62
@M04650:207:000000000-C238N:1:1101:27541:7045 2:N:0:19
GGATACAGGGGTTTCTAATCCTGTTTGCTCCCCACGCTTTCGAGCCTCAGTGTCAGTTACAGGCCAGAGAACCGCTTTCGCCTCCGGTGTTCCTCCATATATCTACGCATTTCACCGCTACACATGGAATTCCACTCTCCTCTCCTGCACTCAAGTCTCCCAGTTTCCAATGCACACAATGGTTGAGCCACTGCCTTTTACATCAGACTTAAGAAACCACCTGCGCTCGCTTTACGCCCAATAAATCCGGACAACGCTTGGGACCTACGTATTACCGCGTCTGCTGGCACGTAGTTACCCG
+
CCCCCGG<FGGGGGGGGFGGGGGGGGGGGGGGGGGGGGGGGGGEGGGFGFGDFGGGGGGGGGGGGGGGGF8FGGGGGGGGGC@FGGCEGGGGGFGFGGFGFFFGGGGGFGGGGGGGEGGGGFG<FGGGGGGGGGGEGGFEGFGFGGG?AFGFG8FFFGGGFCFGGGGGGEFFGGD9FC8FGGFFF7EGCFGGGGGGGGGFFFFFA>FFF7CGCCGGFBGFAGB:>47@97@FDC=@5>*=:3;3:@?;383:B4D@G;;?B<48C@<:BF2<2944*90-4:3)6)((30(A?:1<)+).(
@M04650:207:000000000-C238N:1:1101:21528:7057 2:N:0:19
GGACTACTAGGGTTTCTAATCCTGTTTGCTCCCCACGCTTTCGCGCATCAGCGTCAGTAATGTTCCAGCAGGTCGCCTTCGCAATGAGTATTCCTCTTGATCTCTACGGATTTTACCCCTACACCAAGAATTCCACCTACCTCTCCCACACTCTAGAAAAGCAGTTTCAAATGCAGTTCTGTAGTTAAGCTACAGGATTTCACATCTGACTTACTTTCCCGCCTACGCGCTCTTTACGCCCAGTGATTCCGAGTAACGCTTTCACCCTCCGTATTACCGCGGCTGCTGGCACGGAGTTAGC
+
CCCCCGGGGGGGGGGGGGGGGGGGGGGGGGGGGGGGGGGGGGGGGGGGGGGGGGGGGGGGGGGGGGGFGGGGGGGGGGGGGGGGGGGGGGGGGGGGGCFGGGGGGGGGEEGGGGGGGGGGGGGGGGGGGGGGGGGGGGGGGGGFGGGGGGGFGGGGGGGGFGGFGGGGGGGGGGGGFGGGGGCEGGGGFGGGGGGGGGGGGFGFFFGFFGGGFGGGFEGF=GFFFFFFFGBFFGFEFFGGGFDF*><CFFFDFFGFGFBF0(:9FG@<@F920A:2CD19B0194::7?G0C?9(6<FFF<
@M04650:207:000000000-C238N:1:1101:8979:7062 2:N:0:19
GGACTACTGGGGTATCTAATCCTGTTTGCTCCCCACGCTTTCGAGCCTCAGTGTCAGTTACAGGCCAGAGAGCCGCTTTCGCCTCCGGTGTTCCTCCATATATCTACGCATTTCACCGCTACACATGGAATTCCACTCTCCTCTCCTGCACTCAAGTCTCCCAGTTTCCAATGCACACAATGGTTGAGCCACTGCCTTTTACATCAGACTTAAGAAACCACCTGCGCTCGCTTTACGCCCAATAAATCCGGCCAAACCTTGGGACCTACGTCTTACCGCGGCTGCTGGACAGTAGTTAGCC
+
CCCCCGGGGGGGGGGGGGGGGGGGGGGGGGEFGGGGGGGGGGGGGGGGGGGGGGGGGGGGGGGGGDGGGGGGGGGGB7?EFGGGGGGGGGGGGGGFGGGGGFFFCDDFGG7FGGGGGGGGGGGGGGGGGFFFFGGGGGGFGGGFFFGGGGGFGFGGFGADFGGDFFGGFG9EGFFFGGG+=FFGABD3,D8?7CC?FGC7EFFA+2A*@C9:7FF8C53C>D::>DFDA426=E=@D@8CE?@;CD7?C>)(,8C(*(6341;=GGF22:3(486<<*(43(366?23(:)*).:6.+-.:
@M04650:207:000000000-C238N:1:1101:3940:7083 2:N:0:19
GGACTACCGGGGTATCTAATCCTGTTTGCTCCCCACGCTTTCGAGCCTCAGTGTCAGTTACAGGCCAGAGAGCCGCTTTCGCCACCGGTGTTCCTCCATATATCTACGCATTTCACCGCTACACATGGAATTCCACTCTCCTCTCCTGCACTCAAGTCTCCCAGTTTCCCATGCCCACAATGGTTGAGCCACTGCCTTTTACATCAGACTTAAGAAACCACCTGAGCTCGCTTTACGCCCAATAAATCCGGACAACGCTTGGGACCTACTTATTACCGCGACTGCTGCCACGTAGTTAGCC
+
A9@CCCDFFCFGG7FFGGGGGGGGGGGDGGGGGCFF@FGGGGGDFCFGFFGGGGGGGGGGGAGCGEFD8A8FFFGGDGFFGGGGGGGGGDFFFGGGG,EFFEFGDFGGGGGGGGFGFGGDEFE@,AFFGGGGF<AFGDGGGG?=ECEEFGGFGCDFG,EDEGC8DFGGD,3@=B,D,:+,@,4@F+@@C@,@7@?FGDFCC;BFA<96CGG8A+:8ABGGF45<))016/9(5=8>B28CF01)0;6573)(6)8;D6:B::*(0;??0)).6@9)<92(4,32:A7)80)22((-)+)..
@M04650:207:000000000-C238N:1:1101:4841:7093 2:N:0:19
GGACTACAGGGGGATCTAATCCTGTTTGCTCCCCACGCTTTCGCACCTGAGCGTCAGTCTTCGTCCAGGGGGCCGCCTTCGCCACCGGTATTCCTCCAGATCTCTACGCATTTCACCGCTACACCTGGAATTCTACCCCCCTCTACGAGACTCTAGCCTGCCAGTCTTGAATGCAGTTCCCAGGTTAAGCCCGGGGATTTCACAGCCAACTTAACAGACCGCCGACGTGCGCTTTACGCCCAGTCATTCCGATTAACGCTTGCACCCTCCGTATTACGGCTGCTGCGTGCACGGAGTTCGC
+
9CCCCC6EEFGD+@@CFGGEGGFFFGFFGGGGGGGGGGDGGGGGGGGFGGGGGGGGGFFE9CFFGGGGFGGGGGGGGGGGGGGGGGGGGGGAFGGGGGGGGGFFGFFGCFGGGGFFFGGDGGGGGEFG@FGGGFF@DGDFEG>F:EGEEEGFGGFG9@EDEFFGACF9>EFF:,DF,=<,42,=FFFFGD7CEG=CCDGGFA9:0*:83FF>;CFFF3/:0D(((0,),*193C759(**2344DF<6*/??05CAFF>?((*,*2(,417:<;:AC*,,(4(4:2-,.:39:0(3:*)-,
@M04650:207:000000000-C238N:1:1101:5151:7131 2:N:0:19
GGACTACTCGGGTTTCTAATCCTGTTTGCTCCCCACGCTTTCGAGTCTCAGTGTCAGTTACAGGCCAGAGAGCCGCTTTCGCCTCCGGTGTTCCTCCATATATCTACGCATTTCACCGCTACACCTGGAATTCCACTCTCCTCTCCTGCACTCAAGTCTCCCAGTTTCCAATGCACACCATTGTTGAGCCCCTGCCTTTTACATCAGACTTAATAAACCACCTGCTCCCGCTTTACGCCCACTAAATCCTGACAACGCTTGGGACCTACGTATTACCGCGGCTGCTGGCACGTAGTTTGCC
+
AB-6CE@F,BCFFCFEFGGDGED9FGG?FGGECFFE@FGFEFFE<,C?EECF9FFFFFFFG9,;CBEDGFCCDFEEFEGFCG:C:F77CEGC<F8,BE<,FEEFFEFFDFCFGGCB<4>8+@,A,=,<EFCFE9DADFDF@+,91EFGG?FFG,>9FGGD=DF?FGGGAD,,+88E,=++@,@ED,@,,8+4@C8CDFFE9?AF12*017C+0+5C+98CCG@42*:*)399==+*85*=*(-0*86?C+;C;8+(:66(/,;02=@E@?;@CC2)<*-(--9>?B?:0*4*8:(-)+.).
@M04650:207:000000000-C238N:1:1101:7822:7142 2:N:0:19
GGACTACTGGGGTTTCTAATCCTGTTTGCTCCCCACGCTTTCGAGCCTCAGTGTCAGTTACAGGCCAGAGAGCCGCTTTCGCCTCCGGTGTTCCTCCATATATCTACGCATTTCACCGCTACACATGGAATTCCACTCTCCTCTCCTGCACTCAAGTCTCCCAGTTTCCAATGCACACAATGGTTGAGCCACTGCCTTTTACATCAGACTTAAGAAACCACCTGCGCTCGCTTTACGCCCAATAAATCCGGACAACGCTTGGGACCTACGTATTACCGCGGCTGCTGGCACGTAGTTAGCC
+
CCCCCGGGGGGGGGGGGGGGGGGGGGGGGGGGGGGGGGGGGGGGGGGGGGGGGGGGGGGGGGGGGGGDAFGGGGGGGGGGGGGGGGGGGGGGFGGGGGGGG9;FGGGGGGGGGGDFGGGGGGGGGCGGFGGGGGFGGGGGGGGFGGGGGGGFGGGGGGCGGGGGDEFGGGGGGGGGGGD=FGGGCEFGGGGG?CFGFCGGGFFFFFG9@FC:8C>FFF>7@CBB@EFBADBFF:==EFCEFD(4CF35*=279><DC;;;6:C6FGF7?B8<9<A4+143(391(33,4C>EB?(4:+6<:
@M04650:207:000000000-C238N:1:1101:5680:7145 2:N:0:19
GGACTACTAGGGTATCTAATCCTGTTTGCTCCCCACGCTTTCGAGCCTCAGTGTCAGTTACAGGCCAGAGAGCCGCTTTCGCCTCCGGTGTTCCTCCATATATCTACGCATTTCACCGCTACACATGGAATTCCACTCTCCTCTCCTGCACTCAAGTCTCCCAGTTTCCAATGCACACAATGGTTGAGCCACTGCCTTTTACATCAGACTTAAGAAACCACCTGCGCTCGCTTTACGCCCAATAAATCCGGAAAACGCTTGGTACCTACGTATTACCGCGGCTGCTGGCACGTAGTTAGCC
+
CCCCCGGGGGGGGGGGGGGGGGGGGGGGGGGGGGGGGGGGGGGGGGGGGFGGGGGGGGGGGGGGGGGGGGGGGGGGGGGGGGGGGGGGGGGGGDDGGGGGGGGGGGFFGGGGGGGGGGGGGGGGGGGGGGGGGGGGGGGFFGGFGFFFGFDDDFFGADDFGGGFFFGFGGGGFGGGGGGGFFFGGEFGFF79,@D7DGGGGFGFFGF?CFGFFGGDFFGGF5@EFF2?=C=D(:FEF@EGGFF3>F5?75>;(823C303=;*/+>)6:?BFAGAA954916>1,4:0:22*(((4:+.6:
@M04650:207:000000000-C238N:1:1101:8806:7148 2:N:0:19
GGACTACCGGGGTTTCTAATCCTGTTTGCTCCCCACGCTTTCGAGCCTCAGTGTCAGTTACAGGCCAGAGAGCCGCTTTCGCCTCCGGTGTTCCTCCATATATCTACGCATTTCACCGCTACACATGGAATTCCACTCTCCTCTCCTGCACTCAAGTCTCCCAGTTTCCAATGCACACAATGGTTGAGCCACTGCCTTTTACATCAGACTTAAGAAACCACCTGCGCTCGCTTTACGCCCAATAAATCCGGACAACGCTTGGGACCTACGTATGAACGCGGCTGCTGGCACGTAGTTAGCC
+
9CCCCCF@FGGGGGEG9FFFGGFAFFEGGFGGGGEGGGGFF<FGGGGGC,FFFGGGGEGGEGFCGGEFGCFFGFGEE:=FFGGGGGGGGECFFCDGFGGGDFFFFGFGGGG79EFFFEGDEFGGCFDDFFFFGGGDGDFFGCF7@FGGGGCFCDFFFGDFGDFGFFGGGFD=DFFFGF>EGGFGDG6FGFDCCFGFGCGF7AFFAFG*57:FEFGFF78FD7<6@2652:>627645?EFG;(/;D5<<EB0(8>19043?(9,*;<)2(44<*-)+146>>93()820*5C1((,)26))
@M04650:207:000000000-C238N:1:1101:25252:7169 2:N:0:19
GGACTACCCGGGTATCTAATCCTGTTTGCTCCCCACGCTTTCGCACCTGAGCGTCAGTCTTCGTCCAGGGGGCCGCCTTCGCCACCGGTATTCCTCCAGATCTCTACGCATTTCACCGCTACACCTGGAATTCTACCCCCCTCTACGAGACTCAAGCCTGCCAGTTTCGAATGCAGTTCCCAGGTTGAGCCCGGGGATTTCACATCCGACTTGACAGACCGCCTGCGTGCGCTTTACGCCCAGTAATTCCGATTAACGCTTGCACCCTCCGTATTACCGCGGCTGCTGGCACGGAGTTAGC
+
CCCCCFGGGGGGGGGGGGGGGGGGGGGGGGGGGGGGGGGGGGGGGGGGGGGGGGGGGGGGGGGGGGGGGGGGGGGGGGGGGGGGGGGGGGGGGGGGGGGGGGGGGGGGGGGGGGGGGGGGGGGGGGGGGGGGGGGGGGGGGGGFGGGGGGGFGGGGGGGFFGGGFGGGGGGFGGGGGGGEFCFBF,=EGGGGGGGDG:EFGFGCFGGF@DGGFDFGFFGFFG>FFFFFFGFF0A5<?:>CGFF0CF2<FFF<BFGFG09:?BFDDCB013;:38(.<:4>F0-(9?::?G<G?99BBD24.
@M04650:207:000000000-C238N:1:1101:12937:7229 2:N:0:19
GGACTACACGGGTATCTAATCCTGTTTGCTCCCCACGCTTTCGCACCTGAGCGTCAGTCTTCGTCCAGGGGGCCGCCTTCGCCACCGGTATTCCTCCAGATCTCTACGCATTTCACCGCTACACCTGGAATTCTACCCCCCTCTACGAGACTCAAGCCTGCCAGTTTCGAATGCAGTTCCCAGGTTGAGCCCGGGGATTTCACATCCGACTTGACAGACCGCCTGCGTGCGCTTTACGCCCAGTAATTCCGATTAACGCTTGCACCCTCCGTATTAGCGCGGCTGCTGGCACGGAGTTAGC
+
CCCCCGGGGGGGGGGGGGGGGGGGGGGGGGGGGGGGGGGGGGGGGGGGGGGGGGGGGGGGGGGGGGGGGGGGGGGGGGGGGGGGGGGGGGGGGGGGGGGGGGGGGGGGGGGGGGGGGGGG7FGGGGGGGGGGGGGGGGGGGGGFGGGGGGGFGGFGGGGGGGGGGGGGEGGGGGGGGGGGGGGGGGGGGGGGGCEGGCGCGACCFGFDFGGGF74@FDGGBGFB?FFFBDF90CFDFFGGGFF?G=4>GFF:(8<AF?;F<FG?GGFFFF;F0F7)<74;9>B;91?):E0A?17>BGA<5
@M04650:207:000000000-C238N:1:1101:17470:7252 2:N:0:19
GGACTACCGGGGTTTCAAATCCTGTTTGCTCCCCACGCTTTCGCACCTGAGCGTCAGTCTTCGTCCAGGGGGCCGCCTTCGCCACCGGTATTCCTCCAGATCTCTACGCATTTCACCGCTACACCTGGAATTCTACCCCCCTCTACGAGACTCAAGCCTGCCAGTTTCGAATGCAGTTCCCAGGTTGAGCCCGGGGATTTCACATCCGACTTGACAGACCGCCTGCGTGCGCTTTACGCCCAGTAATTCCGATTAACGCTCGAACCCTACGTATTACCGCGGCTGCTGGCACGTAGTTAGC
+
CCCCCGGGGGGGGGGGGGGGGGGGGGGGGGGGGGGGGGGGGFEGGGGGGGGGGGGGGGGGGGGGGGGGGGGGGGGGGGGGGGGGGGGGGGGGGGGGGGGGGGGGGGGGGGGGGGGGGGGGGGGGGGGGGGGGGGFGGFFGGGGFGGG6CEGFGGGGGGGGGGGGGGGGECGFGGGFECCFGGFGGGFGGGGGGGGGGGGGGFGFFGGA<CGD2:FCF0EFBGF??>B.(9302C5AF<EGGFB>GGADGFFB?FGFF?>:04),>E::1((44FFBFGBF;0>F4:BF0=(3827:?GFA<
@M04650:207:000000000-C238N:1:1101:17807:7289 2:N:0:19
GGACTACACGGGTATCTAATCCTTTTTGCTCCCCACGCTTTCGAGCCTCAGTGTCAGTTACAGGCCATAGAGCCGCTTTCGCCTCCGGTGTTCCTCCATATATCTACGCATTCCACCGCTACACATGGAATTCCACTCTCCTCTCCTGCACTCAAGTCCCCCAGTTTCCAATGCACACACTGGTTGAGCCCCTGCCTTTTACATCAGACTTAAGCAACCCCCTGCGCTCCCTTTCCGCCCAATAAATCCGGACAACGCTTGGCCCCTACGGATTACCGCGGCTGCTGGCACGTAGTTATCC
+
C-6@@,CC@FC@F+;CCF,CFEF-EF9+9<FGGCA@77FGD?@6CFD8EGFE,<EE<F9,6,<,C7C,CC,5E@@FFFE,,FF46,>BFBF7FE;AAF9AFF;@>9E,>:FE,,5FD@>C+4@E:8F<FCEFEACGGF9FFC=9DGC8D,6<DGG?7=,6DCECGG:E>DFC+,6@DDC+,@6EEC?FF7DC+@ECFFGCCF;@FGG6>>DC*2+=*0,*0C>2BBF455>=>?+7:;EF:03);7<768)((222136B:<*)9:66:,(3(25<F<>(4>>B<D>4,*5/32(4<+).6
@M04650:207:000000000-C238N:1:1101:7476:7302 2:N:0:19
GGACTACCCGGGTTTCTAATCCTGTTTGCTCCCCACGCTTTCGCACCTGAGCGTCAGTCTTCGTCCAGGGGGCCGCCTTCGCCACCGGTATTCCTCCAGATCTCTACGCATTTCACCGCTACACCTGGAATTCTACCCCCCTCTACGAGACTCTAGCTTGCCAGTTTCAAATGCAGTTCCCAGGTTGAGCCCGGGGAGTTCACATCTGACTTAACAAACCGCCTGCGTTCGCTTTACGCCCAGTAATTCCGATTAACGCTTGCACCCTCCTGATTACCGCGGCTGCTGGCACGGAGTTAGC
+
CCCCCGGGGGGGGEDGGGGGGGGGFGGGGGGGGGGGGGGGGGFFFGGFCFFGGGGGGGGGGFFGGGDGGGGDEGGGGGGFGGEGGGEGCGGGFGDGGGGDGGGGGGGGGGG@FGGFGGGGGGGGGGGG,8?ABFCDFDDGGDCFGGG6C>EFGGGFGFGCFD9@@C7FGGGGGGGGGGGD9CGFGGGCFFFCG=8E3)=CFFGFFGGF?7D@9@FGF@FC6DB?FFB)(9:;B*7)91C8??:8::6):BF?<><<F?>04?D?CG?::B().<:<FG03999(48:7(23F?9>>:*)..
@M04650:207:000000000-C238N:1:1101:13729:7310 2:N:0:19
GGACTACACGGGTATCTAATCCTGTTTGCTCCCCACGCTTTCGAGCCTCAGTGTCAGTTACAGGCCAGAGAGCCGCTTTCGCCTCCGGTGTTCCTCCATATATCTACGCATTTCACCGCTACACATGGAATTCCACTCTCCTCTCCTGCACTCAAGTCTACCAGTTTCCAATGCATACAATGGTTGAGCCACTGCCTTTTACACCAGACTTAATAAACCACCTGCGCTCGCTTTACGCCCAATAAATCCGGACAACGCTCGGGACCTACGTATTACCGCGGCTGCTGGCCCGTAGTTCGCC
+
CCCCCGGGGGGGGGGGGGGGGGGGGGGGGGGGGGGGGGGGGGEGGGGGGGGGGGGGGGGGGGGGGGGFGGGGGGGGGGGGGGGGGGGGGGGGGGGGGGGGGGGGGGGGGGGGGGGGGGGGGGGGGFGGGGGGGGGGGCFGGGGFGGGGGGFFGFGF=EGGGGGGGGGGGGGGGGGGGDC8@DGGACGGGG7CFFGGGFGGGFGFFGFADGGGCGG7FFGGFGFFFEB?2?@?FGFF>DGGGF@FFGCEGFFFBEGFG6?<9>D9DGB<>BB>DGFBCC27119;(4:>B*(:9>:14+(--
@M04650:207:000000000-C238N:1:1101:7227:7373 2:N:0:19
GGACTACTAGGGTTTCTAATCCTGTTTGCTCCCCACGCTTTCGAGCCTCAGTGTCAGTTACAGGCCAGAGAGCCGCTTTCGCCTCCGGTGTTCCTCCATATATCTACGCATTTCACCGCTACACATGGAATTCCACTCTCCTCTCCTGCACTCAAGTCTCCCAGTTTCCAATGCACACAATGGTTGAGCCACTGCCTTTTACATCAGACTTAAGAAACCACCCGCGCTCGCTTTACGCCCAATAAATACGGACAACGCTTGGGACCTCAGTATTTCCGCGGCTGCTGGCACGTAGTTAGCC
+
CC@@B<FFGGF?FECFEFFFGGGGGGFGGGAFFGC@EGGGGGBD<FFFGFCFGGGCDEFFGEFGGCFGFFGCGGGGE@GFEGFG@@CGEEGGGFGFGGFGGGFGGGG7B@E:FEFFFEE6EEGF,,5BFFFEG9EE;D9A@==D?@DFGG88FDCDAEFGFGFEDDCGGGGGF@=A,=+8=E8,=@>DEDCFCF6FD?:CCFF798FA)3;+8DC+;=3;)<):)*))(29(/=6>)3*<<73@C><);A8298;656336:F?GD?)((..)3))2*-444(4()5.,*35((4()+.42
@M04650:207:000000000-C238N:1:1101:20190:7419 2:N:0:19
GGACTACACGGGTTTCTAATCCTGTTTGCTCCCCACGCTTTCGAGCCTCAGTGTCAGTTACAGGCCAGAGAGCCGCTTTCGCCTCCGGTGTTCCTCCATATATCTACGCATTTCACCGCTACACATGGAATTCCACTCTCCTCTCCTGCACTCAAGTCTCCCAGTTTCCAATGCACACAATGGTTGAGCCACTGCCTTTTACATCAGACTTAAGAAACCACCTGCGCTCGCTTTACGCCCAATAAATCCGGACAACGCTTGGGACCTACGTATTACCCCGGCTGCTGGCCCGTAGTTAGCC
+
CCCCCFGGGGGGGGGGGGGGGGGGGGGGGGGGGGGGGGGGGGGGGGGGGGGGGGGGGGGGGGGGGGGGGGGGGGGGGGGGGGECFGGGGGGGGGGGGGGGGGGGGGGGDGGGGGGGGGGGGGGGFFGGGGGGGGGGGGGGGGGFFGGGGGGFGFGGFGGGGGGDFGGGGGGGFGGDGGG6FGGGGEG8CE,ACFCFGGGGGFCEFDD559@CEGFFFBGFBGDF=>=:@DFDFGFFA@CGG;@E=F5CCB)16;CDD@20(4FBGG?FF:()6E<A<*-4019(4?B??*4C4,-,63.6?
@M04650:207:000000000-C238N:1:1101:12327:7439 2:N:0:19
GGACTACCGGGGTTTCTAATCCTGTTTGCTCCCCACGCTTTCGAGCCTCAGTGTCAGTTACAGGCCAGAGAGCCGCTTTCGCCTCCGGTGTTCCTCCATATATCTACGCATTTCACCGCTACACATGGAATTCCACTCTCCTCTCCTGCACTCAAGTCTCCCAGTTTCCAATGCACACACTGGGTGAGCCCCTGCCTTTTAACTCAGACTTAAGAAACCAGCTGCGCTCTCTTTACGCCCAATAAATCCGGACAAACCTTGGGACCTACCGATTACCCCGGCTGCTGGCCCCGTGGTTGGC
+
CCCCCGGGGGGGFGGGGGGGGGGGGGGGGGGGGGGGGGGGGG@CFEGFFEFEFGGGGGGGGFG8FGGGGGGGFGDGFGGGGGGGGGGGGGGGGGGGGGDGGFGGFFGGGGEGGGGGGGGGGGFG,AFGGGGFGGCFFGGGGGGFDGFGGGGFGDGGDGCAGG8FFAFFFGGGGGCCGG++@:6,@@EF7D*A9CCCCGFG>*,+;8*/.*5=>D=D*)D*)2;33894-*07*=+))/CFE0=42CEFGB)61)/(*-(4:35(>/().((-2C()+0(((-((,)).,:3*2(,18/((.
@M04650:207:000000000-C238N:1:1101:10831:7442 2:N:0:19
GGACTACAGGGGTTTCTAATCCTGTTTGCTCCCCACGCTTTCGAGCCTCAGTGTCAGTTACAGGCCAGAGAGCCGCTTTCGCCTCCGGTGTTCCTCCATATATCTACGCATTTCACCGCTACACATGGAATTCCACTCTCCTCTCCTGCACTCAAGTTTTCCAGTTTCCAATGACCCTCCACGGTTGAGCCGTGGGCTTTCACATCCGACTTAAAAAACCGCCTACGCGCGCTTTACGCCCAATAATTCCGGATAACGCTTGCCACCTACGTATTACCGCGGCTGCTGGCACGGAGTTAGC
+
CCCCCGGGGGGGGGGGGGGGGGGGGGGFCGGGGGFEEGGEGGG<@CGGGEGGCFGGGGAFGGGGGGGG8<FEDGGG:FGGGGGCFCGGGGGGGGGGG?GGGGGGGGGGEFGGGGGGGFGGGGGF:EGGGGGGGDGGGDCF8?FFFGGCGFG8F8DFG,,>,CCDCD=>,6EFGFGG8DFD?BEE3@+@FGG>CE:E>FFGGFFFAC**0@DCEGFDA@CD>D=DFFDB9DFFFGFFFF8EGF1?GGFBGFFB0>D<G(9?:<G0:C6428:3)<:2<:((((7(((552EBF:-,3:F2:-
@M04650:207:000000000-C238N:1:1101:5432:7454 2:N:0:19
GGACTACCCGGGTTTCTAATCCTGTTTGCTCCCCACGCTTTCGAGCCTCAGTGTCAGTTACAGGCCAGAGAGCCGCTTTCGCCTCCGGTGTTCCTCCATATATCTACGCATTTCACCGCTACACATGGAATTCCACTCTCCTCTCCTGCACTCAAGTCTCCCAGTTTCCAATGCACACAATGCTTGAGCCACTCCCTTTTACATCAGACTTAAGAAACCACCTGCGCTCGCTTTACGCCCAATAAATCCGGACAACGCTTGGTACCTACGTATTACCCCGGCTGCTGGCCCGTAGTTTGCC
+
CCCCCGGGGGGGGGGGGGGGGGGGGGGGGGGGGGGGGGGGGGGGGGGGGGGGEGGGGGGGGCFFGGGDC8EFGGGGGGFGFGGGGGEGGGFGGFGGGGGFGFFGFFGG@FGGGGGGGGGG7FGGGFFFFFFGGGGGGFDGGG?BFGF8FGGBFGGGGCFGGGGGGGDCGCD;+FFADGE=9D,5E<DEFF@F?,@CG?CG+8,31=DFCF9@9+:C?2:>=DF@BB=?=<>DBFFEB<CGG033:7<?C>521)/=<6,346*6D9<4::<?<C)6A*21(,,((4500*-*-,(34+644
@M04650:207:000000000-C238N:1:1101:11806:7456 2:N:0:19
GGACTACAGGGGTTTCTAATCCTGTTTGCTCCCCACGCTTTCGAGCCTCAGTGTCAGTTACAGGCCAGAGAGCCGCTTTCGCCTCCGGTGTTCCTCCATATATCTACGCATTTCACCGCTACACATGGAATTCCACTCTCCTCTCCTGCACTCAAGTCTCCCAGTTTCCAATGCACACAATGGTTGAGCCACTGCCTTTTACATCAGACTTAAGAAACCACCTGCGCTCGCTTTACGCCCAATAAATCCGGACAACGCTTGGGACCTACGTATTACCGAGGCTGCGGGCACGGAGTTGGCC
+
CCCCCGGGGGGGGCCEEGGGGGGGGGCFA@FGGGFECFGGGGG8@EGFCF<@FGGGGGGGEFGGFGEGGGGGEGGGGGGGGEG:6AF+@FFGFGGGGGG9<9@DF;<A@FCF,A<EFEEGGGGG9EFFGFCGGFGGGGGFFGDDGGGGGCF?DFGFGDAF9>DFFGGGGGA,=FCF9?8DAADFGGGGFG8CEG6?C;FFGFCAFFCFEFCDF@F7*8CD2DB24@A?25(/5=ACBDG7<81);:?CCDD06BGFD9??::7?C8:2213.:<6>GC0(4962(((,-*,*3(--3+,..
@M04650:207:000000000-C238N:1:1101:21050:7466 2:N:0:19
GGACTACCGGGGTATCTAATCCTGTTTGCTCCCCACGCTTTCGCACCTGAGCGTCAGTCTTTGTCCAGGGGGCCGCCTTCGCCACCGGTATTCCTCCAGATCTCTACGCATTTCACCGCTACACCTGGAATTCTACCCCCCTCTACGAGACTCTAGCTTGCCAGTTTCAAATGCAGTTCCCAGGTTGAGCCCGGGGATTTCACATCTGACTTAACAAACCGCCTGCGTGCGCTTTACGCCCAGTAATTCCGATTAACGCTTGCACCCTCCGTATTACCGCGGCTGCTGGCACGGAGTTAGC
+
CCCCCGGGGGGGGGGGGGGGGGGGGGGGGGGGGGGGGGGGGGGGGGGGGEFGGGGGGGGGGGGGGGGGGDGGGGGGGGGGGGGGGGGGGGGGGGGGGGGGGGGGGGGGGGGGGGGGGGGGGGGGGGGGGGGGGGGGG?CEGGGFGGGGGGDFGFFGGFGGGGGGGGGGGCFGGGGGGGGGGGDGGGGGDFGGEEDG3CGGFFGFFFFF?GGGFGGGFFGGFGFFF>>>251;BG@:FFG8:3?BFGFBGF@(-8CAG0>FFFG?CF?46:;<BGFFGG?F;;((48>B:G(<801,4@2<9
@M04650:207:000000000-C238N:1:1101:6438:7509 2:N:0:19
GGACTACTCGGGTTTCTAATCCTGTTTGCTCCCCACGCTTTCGCACCTGAGCGTCAGTCTTCGTCCAGGGGGCCGCCTTCGCCACCGGTATTCCTCCAGATCTCTACGCATTTCACCGCTACACCTGGAATTCTACCCCCCTCTACGAGACTCTAGCTTGCCAGTTTCAAATGCAGTTCCCAGGTTGAGCCCGGGGATTTCACATCTGACTTAACAAACCGCCTGCGTGCGCTTTACGCCCAGTAATTCCGATTAACGCTTGCACCCTCCGTATTACCGCGTCTGCTGGCACGGAGTTCGC
+
CC@CCGGGGGGDGDGGGGFGGGGGGGGGGGGGGGGGGGGGGGGEGGGFBFFGGGDGGGGGGGGGGGGGGGDFGFEGGGGGGGGGGGDEGGGGGGGGGC@GGGGGGGGGGEGG9EGGGGGGGGGGGFGCCDGGGGGGGGFGGGGFFGCCGCEFGGGGGGGCGGFGGFGGGCB;FGGECDGGGFGCFCGGGGGGGGCGDG7CFFEA6*18CGG=72;CBDGF;C>@DFBF07;>2E54F(;CE?64DDBAC6F:05>4*46?F:GFGGBBBB1,,;2<FG?>F29(2>A4?5:<30291@)40
@M04650:207:000000000-C238N:1:1101:12158:7520 2:N:0:19
GGACTACTGGGGTATCTAATCCTGTTTGCTCCCCACGCTTTCGAGCCTCAGTGTCAGTTACAGGCCAGAGAGCCGCTTTCGCCTCCGGTGTTCCTCCATATATCTACGCATTTCACCGCTACACATGGAATTCCACTCTCCTCTCCTGCACTCAAGTCTCCCAGTTTCCAATGCACACAATGGTTGAGCCACTGCCTTTTACATCAGACTTAAGAAACCCCCTGCGCTCGCTTTACGCCCAATAAATCCGGACAACGCTTGGGACCTACGTATTACCGCGGCTGCTGGCACGTAGTTAGCC
+
CCCCCGGGGGGGGGGGGGGGGGGGGGGGGGGGGGGGGGGGGGGGGGGGGGGGGGGGGGGGGGGGGGGGGGGGGGGGGGGGCGGE@GGGGGGGGGGGGGGGGFGGGFGGGGGGFFGGGGCDGGGGGFGGGACGGGGFFFFGGFGFGFGGGGGFGFCFGGFGGGGFFDFGGGGGGGGGGGD6=F8EGGGFFGGGGFGGGGGGGFDAEFFF@C<C*?FG5C,*09=545:42)(625CC>DEGGF(;*+5<FF)/:FC;7>7066*,DGF<B0.56<)6079>21(3<BF::62C,114<7)64
@M04650:207:000000000-C238N:1:1101:15192:7524 2:N:0:19
GGACTACTGGGGTATCTAATCCTGTTTGCTACCCACGCTTTCGCTCCTCAGCGTCAGTTTCGGCCCAGACCACTGCCTTCGCCATCGGTGTTCCTCCTGATATCTGCGCATTTCACCGCTACACCAGGAATTCCATGGTCCCCTACCGAACTCAAGCCATAGCAGTATCAAGTGGCGTCTCCAGGTTGAGCCTGGAGTTTTCACACCTGACTTGCTAAGCCGCCTACGAGCTCTTTACGCCCAATAAATCCGGACAACGCTTGCTCCCTACGTATTACAGCGGCTGCTGCCACGTAGTT
+
CCCCCGGGGGGGGGGGGGGGGGGGGGGGGGGGGGGGGGGGGGGGGGGGGFGGGGGGEGGGGGGGGGGGGGGFFG?FGGGGGGGGGGGGCFGGGGGGGGGAFFGGGGGGGGGGGGGGG@CDGGGGGFGGGGGGGGGGEDFFGGGFDEGD+@GFGGGGGGCGGDG8DBDAEDF9DF9A>DEECD;873EEGFGGGGGGGGGGGF;EAGCFBCFGFGFFCEFGED28=5>;97>FE7A5A9*4=6<?<<<C7AAB(0/254(411C?>FB:<<63:+<?+C)).,(3431)4+,2514:1E)
@M04650:207:000000000-C238N:1:1101:5923:7587 2:N:0:19
GGACACAGGGGTATCTAATCCTGTTTGCTCCCCACGCTTTCGAGCCTCAGTGTCAGTTACAGGCCAGAGAGCCGCTTTCGCCTCCGGTGTTCCTCCATATATCTACGCATTTCACCGCTACACATGGAATTCCACTCTCCTCTCCTGCACTCAAGTCTCCCAGTTTCCAATGCACACAATGGTTGAGCCACTGCCTTTTACATCAGCCTTAAGAAACCACCTGCGCTCGCTTTACGCCCAATAAATCCGGACAACGCTTGGGACCTACGTATTACCGCGGCTGCTGGCACGTAGTTAGCCG
+
CCCCCGGGGGGGGGGGGGGGGGGGGGGGGGGGGGGGGGGGGFFCGGGGGGGGGFGGGGGGGGGGGGGGGG@FGGGGFCGGGGGGGGEGGGGGGGGGGGGGG9DGGGGGGDGGFGGGGGGGGGGGFFFFGFGGGGGGFGGGGGGFGGGGGGCDG?FFAEFGGDFGFGGGGGGGGGGFGDGADFFFGCFG68DFFGDGGCFGGF@A>>*;@CGGEF8FFD8*:CE2>B4A@D=((,1(:>BFG;;ECC)4C>ABFF:()1010:DBD8<?0()5(0:9=D96>1>:>??:49:*1::<B?244
@M04650:207:000000000-C238N:1:1101:24564:7590 2:N:0:19
GGACTACCGGGGTTTCTAATCCTGTTTGCTCCCCACGCTTTCGAGCCTCAGTGTCAGTTACAGGCCAGAGAGCCGCTTTCGCCTCCGGTGTTCCTCCATATATCTACGCATTTCACCGCTACACATGGAATTCCACTCTCCTCTCCTGCACTCAAGTCTCCCAGTTTCCAATGCACACAATGGTTGAGCCACTGCCTTTTACATCAGACTTAAGAAACCACCTGCGCTCGCTTTACGCCCAATAAATCCGGACAACGCTTGGGACCTACGTATTACCGCGGCTGCTGGCACGTACTTAGCC
+
CCCCC?GGGGGGGGGGGGGGGGGGGGGGGGGGGGGGGGGGGGGFGGGGGGGGGGGGGGGGGGGGGGGGGGGEGGEGEGGGGGGGGGGGGGGGGGGGGGGGGGGGGGGGGGGGGGGGGGGGGGGGGGGCGFGCGGFG8FFGFGGCEGGFGFGFGGGGGGG9EFCEFGGGGCFGFGGGGGG6ECFGGEGFCFGGGDCFGGDGCA@CFD7A@C>FEFGFFB6DBD:@FD@E>C>FFGFCBFEGG;8@>F<?4>A(6B4(>733:242C8?7??12<<6<<*36(410(5804*5241((63-64
@M04650:207:000000000-C238N:1:1101:14942:7648 2:N:0:19
GGACTACTAGGGTTTCTAATCCTGTTTGCTCCCCACGCTTTCGAGCCTCAGTGTCAGTTACAGGCCAGAGAGCCGCTTTCGCCTCCGGTGTTCCTCCATATATCTACGCATTTCACCGCTACACATGGAATTCCACTCTCCTCTCCTGCACTCAAGTCTCCCAGTTTCCAATGCACACAATGGTTGAGCCACTGCCTTTTACATCAGACTTAAGAAACCACCTGCGCTCGCTTTACGCCCAATAAATCCGGACAACGCTTGGGACCTACGTATTACCGCGGCTGCTGGCCCGTAGTTAGCC
+
CCCCCGGGGGGGGGGGGGGGGGGGGGGGGGGGGGGGGGGGGGGGGGGGGGGGGGGGGGGGGGGGGGGGGGGGGGGGGDGGGGGGGGG7FGGGCGGGGGGGGGGGGGGGGGGGGFGGGGGGGEGGCG,FGGGGFFGGGGFGGGGFGGGFGGGFGGGGGGGGGGGGEGGGGFGGGGGGGGG6=,8DF@FFFCCCFGGGGGGFCFFFFGDCFDFGFCG7FDGCCGF)-:99AD99B7BEFFDGDFD@>FFCFFDFBE:;C6?F@0>:GG?<::B<5F9<F*46;>6>BFF76/8590(4<76<>
@M04650:207:000000000-C238N:1:1101:6997:7685 2:N:0:19
GGACTACAGGGGTATCTAATCCTGTTTGCTCCCCACGCTTTCGCACCTGAGCGTCAGTCTTCGTCCAGGGGGCCGCCTTCGCCACCGGTATTCCTCCAGATCTCTACGCATTTCACCGCTACACCTGGAATTCTACCCCCCTCTACAAGACTCTAGCCTGCCAGTTTCGAATGCAGTTCCCAGGTTGAGCCCGGGGATTTCACATCCGACTGGACAGACCGCCTGCGTGCGCTTTACGCCCAGTAATTCCGATTAACGCTGGCACCCTCCGTATTACCGCGGCTGCTGGCACGGAGGTAGC
+
CCCCCFGGGGGGGGFFGGFGGGGGGGGGGGGGGGGGGGGGGGGGGGGDG8EGGEGGGGGGGGGGGGGGGGGGGGGGGGGGGGGGGGGGGGGGFFGGGGGGAFAFGGGGGGGGGGGGGGGDGGGGFGGGGGAFGGGGGGGGGGGDGGGGGGFFFFGGGGGGGGGGGGGGGFGGFCFGGGGGGFGGGC8DFGGGEGGGGGGGGFGA+9;>;DG)(*;<A18D9D90?F>>?GF>95><FF>CE3:BG><:FFF::BC)7308((7(7C<0??>12*46@C?B;64(2:7?:E0<0(2((*)5.
@M04650:207:000000000-C238N:1:1101:16268:7736 2:N:0:19
GGACTACCAGGGTTTCTAATCCTGTTTGCTCCCCACGCTTTCGAGCCTCAGTGTCAGTTACAGGCCAGAGAGCCGCTTTCGCCTCCGGTGTTCCTCCATATATCTACGCATTTCACCGCTACACATGGAATTCCACTCTCCTCTCCTGCACTCAAGTCTCCCAGTTTCCAATGCACACAATGGTTGAGCCACTGCCTTTTACATCAGACTTAAGAAACCACCTGCGCTCGCTTTACGCCCAATAAATCCGGACAACGCTTGGGACCTACGTATTACCGCGGCTGCGGGCCCGTAGTTAGCC
+
CCCCCGGGGGGGGGGGGGGGGGGGGGGGGGGGGGGGGGGGGGGGGGGGGGGGGGGGGGGGGGGGGGGGGGGGGGGGDEGGGGGGGGGGGGGGGGGGGGGGGGGGGGGGGGGGGGGGGGGGGGGGGGGGGGGGGGGGGGGGGGGFGGGGGGGFGGGGGGGGGGFFFGGGGGGGGGGGGGG6CFDFGGGGFDCFGGFGGGGGGFDFFFC9CGFGFGGGFBFFDGFFFEF@DGFFFGACEFEEG?@EGGEFFEFFFFGFGB;(/89?GGFFFF?2<<A<+13--07>((4((*(:90?B9+)65
@M04650:207:000000000-C238N:1:1101:15205:7761 2:N:0:19
GGACTACTGGGGTTTCTAATCCTGTTTGCTCCCCACGCTTTCGCGCATCAGCGTCAGTAATGTTCCAGCAGGTCGCCTTCGCAATGAGTATTCCTCTTGATCTCTACGGATTTTACCCCTACACCAAGAATTCCACCTACCTCTCCCACACTCTAGAAAAGCAGTTTCAAATGCAGTTCTGTAGTTAAGCTACAGGATTTCACATCTGACTTACTTTCCCGCCTACGCGCTCTTTACGCCCAGTGATTCCGAGTAACGCTTGCACCCTCCGTATTACCGCGGCTGGTGGCACGGAGTTAGC
+
CCCCCGGGGGGGGGGGGGGGGGGGGGGGGGGGGGGGGGGGGGGGGGGGGGGGGGGGGGGGGGGGGGGGGGGGGGGGGGGGGGGGGGGGGGGGGGGGGGGGGGGGGGGGGG7FEGGFGGFGGGFGGGGFGGGGGGGGGGGGFGGFGGGDEGGFGGGGGGFGGFGGFGGGGGGGGGGGGGGFGGGGFFGFGGGGGGGGGGEGGFFFFFFFFGGG5CFDFEGG=G9ADFDB=D>F=?F<+(=FG<;EGFFFGFF@6FGFF66D<?<@FG@0?BB16=44EGFF>;9>((43(A?C:B((4A2).
@M04650:207:000000000-C238N:1:1101:20671:7764 2:N:0:19
GGACTACCGGGGTTTCTAATCCTGTTTGCTCCCCACGCTTTCGCACCTGAGCGTCAGTCTTCGTCCAGGGGGCCGCCTTCGCCACCGGTATTCCTCCAGATCTCTACGCATTTCACCGCTACACCTGGAATTCTACCCCCCTCTACGAGACTCTAGCTTGCCAGTTTCAAATGCAGTTCCCAGGTTGAGCCCGGGGATTTCACATCTGACTTAACAAACCGCCTGCGTGCGCTTTACGCCCAGTAATTCCGATTAACGCTTGCACCCTCCGTATTACCGCGGCTTCTGTCCCGGAGTTAGC
+
CCCCCGGGGGGGGGGGGGGGGGGGGGGGGGGGGGGGGGGGGGGGGGGGGGGGGGGGGGGGGGGGGGDEGGGGGGGGGGGGGGGGGFGGGDGGGGGGGGG9<FFGGFGGGGGGGGGGGGGGGGFCFGGGGGGGGGFEE?FGGGGFGGGGGGGFGC>CGGGGGGGGGGGGFFGGGGFGFGFFGGFGGGGGDGCEGGDGGDGGGFGAFGGFFGGC4CFCFDGGFGFFFFFE?D6>6EFBF?EGG??>DGF>F7603>DAG6>FF?F>GGFFFF>BFG0)AC:999;9((66)+)<(3,-(;<46
@M04650:207:000000000-C238N:1:1101:25722:7845 2:N:0:19
GGACTACAGGGGTATCTAATCCTGTTTGCTCCCCACGCTTTCGAGCCTCAGTGTCAGTTACAGGCCAGAGAGCCGCTTTCGCCTCCGGTGTTCCTCCATATATCTACGCATTTCACCGCTACACATGGAATTCCACTCTCCTCTCCTGCACTCAAGTCTCCCAGTTTCCAATGCACACAATGGTTGAGCCACTGCCTTTTACATCAGACTTAAGAAACCACCTGCGCTCGCTTTACGCCCAATAAATCCGGACAACGCTTGGGACCTACGTATTACCGCGGCTGCTGGCACGTAGTTAGCC
+
CCCCCGGGGGGGGGGGGGGGGGGGGGGGGGGGGGGGGGGGGGGGGGGGGGGGGGGGGGGGGGGGGGGGGGGGGGGGGGGGGGGGGGGGGGGGGGGGGGGGGGGGGGGGGGGGGGGGGGGGGGGGGGGGGGGGGGGGGGGGGGGFGGGGGGGFGGGGGGDGGGGGGGGGGGGGGGGGGGGGGGGGGGGGGGGGGGGGGGGGGFFFFGGF@CGGEGGGFFGGDDFFFFFBAG>=@FFFFFGGG@;@FC<ECBA<;BGFGBF@@BG<CEFFFB:?BC)<AD9B6;9B??B0?62C17:0<064:
@M04650:207:000000000-C238N:1:1101:22809:7845 2:N:0:19
GGACTACCCGGGTTTCTAATCCTGTTTGCTCCCCACGCTTTCGAGCCTCAGTGTCAGTTACAGGCCAGAGAGCCGCTTTCGCCTCCGGTGTTCCTCCATATATCTACGCATTTCACCGCTACACATGGAATTCCACTCTCCTCTCCTGCACTCAAGTCTCCCAGTTTCCAATGCACACAATGGTTGAGCCACTGCCTTTTACATCAGACTTAAGAAACCACCTGCGCTCGCTTTACGCCCAATAAATCCGGACAACGCTTGGGACCTACGTATTACCGCGCCTGCTGGCACGTAGTTAGCC
+
C@BCCGGGGGGGGGGGGGGGGGGGGGGGGGGGGGGGGGGGGGGGGGGGGEGGGGGGGGGGGGCGGGGGGGFGGGGGGGGGGGGGGGGGGGGGGGGGGGGGGGGGGGGGGGGGGGGGGGGGGEFGGFGGGGGGDFFGGGGGGGGFGGGGFGGFGGFFFFEFCEGGGFCEFGGCGFGFGGG=FG6EGGG69>,;CFGFF8CFCFF6++AFEGFF@F>B6@@CDGFE=E)2>G=DFEF:??EEGFFE*CEEFE>0>BF@GFB??FGBGGF40832)<<<C37>(48(1:B0<*.A3:(45062.
@M04650:207:000000000-C238N:1:1101:3540:7947 2:N:0:19
GGACTACAAGGGTTTCTAATCCTGTTTGCTCCCCACGCTTTCGAGCCTCAGTGTCAGTTACAGGCCAGAGAGCCGCTTTCGCCTCCGGTGTTCCTCCATATATCTACGCATTTCACCGCTACACATGGAATTCCACTCTCCTCTCCTGCACTCAAGTCTCCCAGTTTCCAATGCACACAATGGTTGAGCCACTGCCTTTTACATCAGACTTAAGAAACCACCTGCGCTCGCTTTACGCCCAATAAATCCGGACAACGCTTGGGCCCTACGTATTACCGCGGCTGATGGCACCTAGTTAGCC
+
CCBCCGGGGGGGC?FFGFGFFFGGGGGGG9F6DCDGGGGCFFGGGGFGFGFGGFC9FGCFDFFGFGGGGGGGFFGGGGG:FFCEGGCEGEGGGE8?=FGGGGCFFFGGGGEGD,AFF7C>GGGG=FGGG<BFFGFFF8DGGG?+,8@EGGGB8?FFF8D;3=1@AFFG9=DEDFGCGFEGGGGFA:D@C8861939+?FD<FFF7+9A@CF+87@F65398*))0*75<DB0978CE(1*=;@;DD3CG5B;;BG17:1:=0<0*8(412?F>EAAFD;29>F;1)5),05*(.46)3663
@M04650:207:000000000-C238N:1:1101:17142:7954 2:N:0:19
GGACTACCGGGGTTTCTAATCCTGTTTGCTCCCCACGCTTTCGCACCTGAGCGTCAGTCTTCGTCCAGGGGGCCGCCTTCGCCACCGGTATTCCTCCAGATCTCTACGCATTTCACCGCTACACCTGGAATTCTACCCCCCTCTACGAGACTCAAGCCTGCCAGTTTCGAATGCAGTTCCCAGGTTGAGCCCGGGGATTTCACATCCGACTTGACAGACCGCCTGCGTGCGCTTTACGCCCAGTAATTCCGATTAACGCTTGCACCCTCCGTATTACCGCGGCTGCTGGCACGGAGTTAGC
+
CCCCCGGGGGGGGGGGGGGGGGGGGGGGGGGGGGGGDGGGGGGGGGGGGGGGGGGGGGGGGGGGGGGGGGGGGGGGGGGGGGGGGGGGGGGGGGGGGGGGGGGGGGGGGGGGGGGGGGGGGGGGGGGGGFGGGGGGFFEFGGGFGGFG7@EFGGGGGFGFFFGGGGGGEEGGGFGGGFGGGGGGGGFFGCGGGGGGDGGGGFGFFGGEFGGCAGGC??GG0DFF:>BEBG>FFE5:@:GEG?6(2:4>G=6027>):<>?0(92CEB:??9?FGF2FG<>F>BF>FFBFC?GF0>9BCBDA
@M04650:207:000000000-C238N:1:1101:4443:8055 2:N:0:19
GGACTACCGGGGTTTCTAATCCTGTTTGCTCCCCACGCTTTCGCACCTGAGCGTCAGTCTTCGTCCAGGGGGCCGCCTTCGCCACCGGTATTCCTCCAGATCTCTACGCATTTCACCGCTACACATGGAATTCTACCCCCCTCTACGAGACTCTAGCTTGCCAGTTTCAAATGCAGTTCCCAGGTTGAGCACGGGGATTTCACATCTGACTTAACAAACCGCCTACGTGCGCTTTACGCCCAGTCATTCCGATTAACGCTTTCACCCTCCGTATTCCCGCGGCTGCTGTCACGGATGTATC
+
CCCC@FGGGE@@FFFGGG9ECFGGGFFGGGGGFEGGGGDCCF@CC+@:,;CF@FGCFFFECC,CB:F@EDFGG+C:4CC?7:?FGGG7FC<FFFFEF?4,FCFFGGG@7CFFCFG9FGGGGG9F,A,,BDGGGGA99D8+:?8FFFF+5@CFFE9D9E;8559@FC@FCB;,=;A7CCEA?,8><<F,,?,=?5*:):<EF=FFAC7AEFCC4F7:*,*:7C16(7-8(*39>G7)9(2?*-17**-)099:(.7):(4:4(:<FF01(((-.;>)<7((,322-3:7<C)<(-3((0.)6
@M04650:207:000000000-C238N:1:1101:19024:8076 2:N:0:19
GGACTACTGGGGTTTCTAATCCTGTTTGCTCCCCACGCTTTCGAGCCTCAGTGTCAGTTACAGGCCAGAGAGCCGCTTTCGCCTCCGGTGTTCCTCCATATATCTACGCATTTCACCGCTACACATGGAATTCCACTCTCCTCTCCTGCACTCAAGTCTCCCAGTTTCCAATGCACACAATGGTTGAGCCACTGCCTTTTACATCAGACTTAAGAAACCACCTGCGCTCGCTTTACGCCCATTAAATCCGGACAACGCTTGGGACCTACGTATTACCCCGGCTGCTGGCCCGTAGTTAGCC
+
@@CCCEGGGFGGGGGGGFCGGGGGGGGGGGGGGGGGGGGGGGGGGGGGGGGGGGGGGGGGGGGGGGFFGGGDGGGGGGGGGGGGFGGCGGGGGGGGGFDGGGGGGFGGGGGGGGGGGGGGGGGGFFGFFGGGGGGGGGGGGGGFGGGFFGGFGGGGGGGGGFGFGGGGGGFGGGGGFGG6FD?DG7:ECD7AC9?CGGGGDFFCC<>5=FDFA+8CF=,7=CDE@?9BFDFFD5+;)8E7F(/):CCEGFFFF3<@G13;@(*.98<<:(4<5<6:<*,(,3113>)80:(5436?B+6>:
@M04650:207:000000000-C238N:1:1101:12180:8096 2:N:0:19
GGACTACCAGGGTATCTAATCCTGTTTGCTCCCCTTGCTTTCGCGCCTCAGCGTCAGGAATAAACTAGAAAAGCGCCTTCGCCACCGGTGTTCTTCCACATATCTACGCATTTCACCGCTACACGTGGAATTCCCTTTTCTCCGTCTATCCTCTAGATAGATAGTATTAGTTGCTTTTTCGAAGTTGAGCTTCGAGATTTAACAACTAACTTACCTTTCCGCCTACACGCCCTTTACGCCCACTAAATCCGATTAACGCTAGCACCCTCCGTATTACCGCAGCTGCTGGCACGGAGTTAGC
+
CCCCCGGGGGGGGGGGGGGGGGGGGGGGGGGGGGGGFGGGGGGGGGGGGGGGGGGGGGGFGGGGGGGGGGGGGGGGGGGGGGGGGGGGGGGGGGGGGGGGGGGGGGGGGGGGGGGGGGGGGGGGGGGDGGGGGGGGGGGGGGGFGGGGGGGFGGGGGGGFGGG,ADGGGGGGFGFGDFDGGGGGGGFGGFGGGGGFGGGGGFGFFGDFFFGGEGAFFFGGFGFDFFFFFDDF2CFEF=CG@?(37F8)@8:;?DDED;BD;@GFGGF<<?F<?GF<EC09>6>?FFD?:E(C1(41:FB>)
@M04650:207:000000000-C238N:1:1101:12392:8108 2:N:0:19
GGACTACAGGGGTATCTAATCCTGTTTGCTCCCCACGCTTTCGAGCCTCAGTGTCAGTTACAGGCCAGAGAGCCGCTTTCGCCTCCGGTGTTCCTCCATATATCTACGCATTTCACCGCTACACATGGAATTCCACTCTCCTCTCCTGCACTCAAGTCTCCCAGTTTCCAATGCACACACTGGTTGAGCCACTGCCTTTTACATCAGACTTAAGAAACCACCTGCGCTCGCTTTACGCCCAATAAATCCGGACAACGCTTGGGACCTACGTATTACCGCGGCTGCTGGCACGTAATTAGCC
+
CCCCCFGGGGGGGGGGGGGGGGGGGGGGGGGGGGGGGGGGGFCFFGGGGGGGGGGGGGGGGGGGEEGCGGFGGGGGGGGGGGGCFGGEGGGGFDEGGGGGGDFFEFGGGGGGFGGFGGGDGECG,EFCFEGGGGGGGGFFGG8DGGFCG8FDFDDGGGGGGGGGGGGGGAEFFGGGGF>+=3,EFGFECGCF7CFGGFGGCF;BF:79:9DDA=F:6:FGFGD22:>*5:=5>C=*:>@FG1;3:F??F3572>41).,6:?<:DD:<??FFFG<>C3492969:B)5(*.*.4((63.(.
@M04650:207:000000000-C238N:1:1101:3876:8126 2:N:0:19
GGACTACTAGGGTATCTAATCCTGTTTGCTCCCCACGCTTTCGCACCTGAGCGTCAGTCTTCGTCCAGGGGGCCGCCTTCGCCACCGGTATTCCTCAGATCTCTACGCATTTCACCGCTACACCTGGAATTCTACCCCCCTCTACGAGACTCAAGCCTGCCAGTTTCGAATGCAGTTCCCAGGTTGAGCCCGGGGATTTCACATCCGACTTGACCGACCGCCTGCGTGCGCTTTACGCCCATTACTTCCGATTACCCCTTGCACCCTCCGTATTACCGCGCCTGCTGGCACGGAGTTAGCC
+
CCCCC<FGDFGGGGGGGGFGFGGGGGGGGGGGGGGGGEGGGGGD7FGGGG8EFGGGGGGGGGGGGGGDFGGGBCFGGGGGGGGGGGGGGEGFGGFGFCAFFGCGAF@FGGGGGFGGEGGCG5EFGD==FG,EDECFFGGFGGF?F++@+@FFDE9ECFEFGCFCF;E5*6DED>FGGG:EC21?FCF6A?@C*4*45;FFGFFFADG>:DDDAD*5562)49?21)3<?C92::9AE:CE8(6)*2-:FB33:>*)*(4((5>?>C?<?033:<)62*24(36(4:>2:05/3(1379)).
@M04650:207:000000000-C238N:1:1101:19998:8132 2:N:0:19
GGACTACTGGGGTTTCTAATCCTGTTTGCTCCCCACGCTTTCGCACCTGAGCGTCAGTCTTCGTCCAGGGGGCCGCCTTCGCCACCGGTATTCCTCCAGATCTCTACGCATTTCACCGCTACACCTGGCATTCTACCCACCTCTACGACACTCAAGCCTGCCAGTTTCGAATGCAGTTCCCAGGTTGAGCCCGGGGCTTTCACATCCGACTTGACAGACCGCCTGCGCGCCCTTTACGCCCAGTAATTCCGATTAACGCTTCCCCCCTCCGTATTACCGCTGCTGCTGGCACTGCGTTAGC
+
C@CCCGG9@EGGGGGGGGFGGGGGGGGGGGGGGGGGGGGGGGEE7FGG,CEFFGGGGGG,66FFF@FF8B++@CFGGGGGGGGGGDGGGDGGGFFGG<EFGGGGGGGGGGGGGGFGGGGGCGGGG,AF,BFGG9=FD33@CGGF,E=A+=CFG:DGF?,>6FFCFGGG*>8DFF72E2;EGBEFGGFF9F8;77C5))4CFFGFFG*8<GGGF7<+;@FG9D;B->9)2C1>9G4)1-;EGF147*.6CF?(-7D9F?FB?(0(<C;6::23(;2:C7(((-())4:B(:0C(.),-8:<9
@M04650:207:000000000-C238N:1:1101:15496:8146 2:N:0:19
GGACTACAAGGGTTTCTAATCCTGTTTGCTCCCCACGCTTTCGCACCTGAGCGTCAGTCTTCGTCCAGGGGGCCGCCTTCGCCACCGGTATTCCTCCAGATCTCTACGCATTTCACCGCTACACGTGGAATTCCCTTTTCTCCGTCTATCCTCTAGATAGATAGTATTAGTTGCTTTTTCGAAGTTGAGCTTCGAGATTTAACAACTAACTTACCTTTCCGCCTACACGCCCTTTACGCCCAATAAATCCGATTAACGCTAGCACCCTCCGTATTACCGCAGCTGCTGGCACGGAGTTAGC
+
CCCCCGGGGGGGGGGGGGGGGGGGGGGGGGGGGGGGDGGGGGGGGGGGGGGGGGGGGGGGGGGGGGGGGGGGGGGGGGGGGGGGGGGGGGGGGGGGGGGGGGGGGGGGGGGGGGGGGGGGGGGGGGGGGGGGGGFFGGGGGGGFGGFGGGGFGFFG9F99AFGGGGGGGGGCCGGGGFFFE::BFGD;EFGFG5EGGGGGGFD@FGGFEGGGFGFFFFCCDG5>FAEF0D@60FA<FFGDGDFFGG3<C?E0,<DBG?>?0102CEB?BFB?1C?FCG610,3<B?:??E(6090(4@>2:
@M04650:207:000000000-C238N:1:1101:9246:8151 2:N:0:19
GGACTACCCGGGTATCTAATCCTGTTTGCTCCCCACGCTTTCGAGCCTCAGTGTCAGTTACAGGCCAGAGAGCCGCTTTCGCCTCCGGTGTTCCTCCATATATCTACGCATTTCACCGCTACACATGGAATTCCACTCTCCTCTCCTGCACTCAAGTCTCCCAGTTTCCAATGCACACAATGGTTGAGCCACTGCCTTTTACATCAGACTTAAGAAACCACCTGCGCTCGCTTTACGCCCAATAAATCCGGACAACGCTTGGGACCTACGTATTACCGCGGCTGCTGGCCCGTAGTTAGCC
+
CCCCCGGGGGGGFGGGGGGGGGGGGGGGGGGGGGGGGGGGGGGGGGGGGGGGGGGGGGGGGGFGGGGGGGFCFGGGGGGGGGGEGGGGGGGGGGGGGGGGGGGGGGGGGGGGGGGGGGGGGGGGCFGGGGGGGGGGGGGFGGGFGGGGGGGFGCGGGGGGGGGGGGGGGGGFFGGGGGGCEGDFGEFGGGFFGGGGGGGGFF;AFDCFEGFGEGGGFFGGFGFFBFF?@DB@FGFC4@CCB;@EFGE?7B),:><0968?<0<2DEF?0(42<FAAF9670909??F0:5-*-1(3A0:9:
@M04650:207:000000000-C238N:1:1101:28584:8156 2:N:0:19
GGACTACCAGGGTTTCTAATCCTGTTTGCTCCCCACGCTTTCGCACCTGAGCGTCAGTCTTCGTCCAGGGGGCCGCCTTCGCCACCGGTATTCCTCCAGATCTCTACGCATTTCACCGCTACACCTGGAATTCTACCCCCCTCTACGAGACTCAAGCCTGCCAGTTTCGAATGCAGTTCCCAGGTTGAGCCCGGGGATTTCACATCCGACTTGACAGACCGCCTGCGTGCGCTTTACGCCCAGTAATTCCGATTAACGCTTGCACCCTCCGTATTACCGCGGCTGCTGGCCCGGAGTTAGC
+
CCCCCGGGGGGG<FGGGGGGGGGGGGGGGGGGGGGGGGGGFGGGGGGGGGGGGGGGGGGGGGGGGGGGGGGGGGGGGGGGGGGGGGGGGGGGGGGGFGGGGGGGFGGGGGGEFGGGGGGGGGGGGGFGGGGGGGGGGGGGGGGFGGGGGGDFGGGG9CFFFFGGGGFGGGGGGFGGGGG7CFGGGFGGGGGGGGGGGDEGGFGFFGGBDGGCEGGF=@GG93;B:F>FFGBBFC>AF?GE*2:?GFAFGFF0(7C27:BFF(*)CF:,:?FBFG:AGF090(-6>B??>E(590(-(26<6
@M04650:207:000000000-C238N:1:1101:6702:8173 2:N:0:19
GGACTACCCGGGTATCTAATCCTGTTTGCTCCCCACGCTTTCGCACCTGAGCGTCAGTCTTTGTCCAGGGGGCCGCCTTCGCCACCGGTATTCCTCCAGATCTCTACGCATTTCACCGCTACACCTGGAATTCTACCCCCCTCTACGAGACTCTAGCTTGCCAGTTTCAAATGCAGTTCCCAGGTTGAGCCCGGGGATTTCACATCCGACTTGACAGACCGCCTGCGTGCGCTTTACGCCCAGTAATTCCGATTAACGCTTGCACCCTCCGTATTACCGCGGCTGCTGGCACGGAGTTAGC
+
CCCCCGGGGGGGGGGGGGGGGGGGGGGGGGGGGGGGGGGGGGGGGGGGGGGGGGGGGGGGGGGGGGGGGGGGGGGGGGGGGGEGGGGGDGGGGGGGF8FGDBAFFFGGGGGGGGGGGGGGGGGGG?FGGGGGGGGGGGGGGGGFF989CEG5FGGGGDGGFGGGGGGGGGGGFGGGGGG7CFGGGGGGGGGFGGGG<DGG>6986>9AFGGG<;DDAFGGFGF?FFFFFGFFBGFAFFGGG?F?G*)5CFF04>GBC:BF??GFGGFFF?>3:F?BGF37>6>6;37??C0+(-(((0).-
@M04650:207:000000000-C238N:1:1101:22405:8180 2:N:0:19
GGACTACACGGGTATCTAATCCTGTTTGCTCCCCACGCTTTCGAGCCTCAGTGTCAGTTACAGGCCAGAGAGCCGCTTTCGCCTCCGGTGTTCCTCCATATATCTACGCATTTCACCGCTACACGTGGAATTCTACCCCTCCCTAAAATACTCTAGCGACCCAGTATGAAATGCAATTCCCAAGTTAAGCTCGGGGCTTTCACATCTCACTTAAGTCACCGCCTGCGTGCCCTTTACGCCCAGTCATTCCGATTAACGCTCGCACCCTCCGTATTACCGCGGCTGCTGGCACGGAGTTAGC
+
CCCCCGGGGGGGGGGGGGGGGGGGGGGGGGGGGGGGGGGGGGGGGGGGGGGGGGGGGGGGGGGGGGGGGGGGGGGGGGGGDGGGEGGGGGGGGGGGGGGGGGGGGGGGGGGGGGGGGGGGGGGGGGGG@FGGGFGGGGGGDDGFGFGFFGGFGFGGGGGGGGGGFFFGFGGGGGFGGFGGGGGGGGFCAF=?GGDDDGGGGFGFFF7C?FFGFGFGFCFGFGFDFFFF?GDFEGFFFFGGG0(.>CEEGFF62>C<GFB13(91DG0(4?6<:C?<GG0>B03((4))(/(A:>9BFG226
@M04650:207:000000000-C238N:1:1101:27281:8218 2:N:0:19
GGACTACAGGGGTTTCTAATCCTGTTTGCTCCCCACGCTTTCGCACCTGAGCGTCAGTCTTCGTCCAGGGGGCCGCCTTCGCCACCGGTATTCCTCCAGATCTCTACGCATTTCACCGCTACACCTGGAATTCTACCCCCCTCTACAAGACTCTAGCTGGACAGTTTTAAATGCAATTCCCAGGTTGAGCCCGGGGCTTTCACATCTAACTTATCCAACCGCCTGCGTGCGCTTTACGCCCAGTAATTCCGATTAACGCTTGCACCCTCCGTATTACCGCGGCTGCTGGCCCGGAGTTAGC
+
CCCCCGGGGGGGGGGGGGGGGGGGGGGGGGGGGGGGGGGGGFGGDGGGGFGFEGDGGGGGGGFGGGGGGGGGGGGGGGGGGGGGGGGGGGGGGGGGGGGGGGGGCEGGGGEGGDGGGGGGGGGGGBFFD<FGGGGGGGGGGGGFCFGEFGFFGGGGGGGGCGGCFECFG7DGGACFGGGGGFGCFEGCFCFGEEECDCC9CA?==DD@?FFCAFGGFFGGFG9((<9BFGB;>C3<F?DEC0:?FCDF=F@:BFG<C2>?0(9<GGFFF?>B088AGF:9>6>F>B),4:(C443((*))-
@M04650:207:000000000-C238N:1:1101:17379:8219 2:N:0:19
GGACTACACGGGTATCTAATCCTGTTTGCTCCCCACGCTTTCGAGCCTCAGTGTCAGTTACAGGCCAGAGAGCCGCTTTCGCCTCCGGTGTTCCTCCATATATCTACGCATTTCACCGCTACACATGGAATTCCACTCTCCTCTCCTGCACTCAAGTCTCCCAGTTTCCAATGCACACAATGGTTGAGCCACTGCCTTTTACATCAGACTTAAGAAACCACCTGCGCTCGCTTTACGCCCCATAAATCCGTACAACGCTTGGGACCTACGTATTACCGCGGCTGCTGGCACGTAGTTCGCC
+
CCCCCFGCGGGGGGGGGGGGGGGGGGGFGGGGGGGGEGGGGGGGGGGGGGGGGGGGGGGGGGGGGGG?FGGGGGGGEGGGGGGEGFGGGGGGGGGGGGGGGGGGGGGGGGGGGGGGGGGGGGGGCGGGFAFFGGGGGGGGGGGFGGGGGGGFGGGFFFEGGGGCFFGGGFDFFGFGGGC6EGDGGGGCFF,9@,ECCGGG+AEFF+?*:CDDCCGFFCC*<DF=)3)3:)86>:6>5@GE*,(8C+966A20;BFE313;?09:GC?2>B,4:<):</-3(49(37>:1*4*4(.3)2(-4
@M04650:207:000000000-C238N:1:1101:6958:8234 2:N:0:19
GGACTACTAGGGTTTCTAATCCTGTTTGCTCCCCACGCTTTCGAGCCTCAGTGTCAGTTACAGGCCAGAGAGCCGCTTTCGCCACCGGTGTTCCTCCATATATCTACGCATTTCACCGCTACACATGGAATTCCACTCTCCTCTCCTGCACTCAAGTCTACCAGTTTCCAATGCATACAATGGTTGAGCCACTGCCTTTTACACCAGACTTAATAAACCACCTGCGCTCGCTTTACGCCCAATAAATCCGGACAAAGCTCGGGACCTACGTCTCACCGCGGCTGCTGGCACGTAGTTAGCC
+
CC@CC<FGGFGG6<6;E<FEFCFGFGDFGCFGGEFFGDG7FGG@FCFDGEDFDF<FEE<CF9<@DFGGFEEGCFECC,AFGGCEGGGGGGFGGFFFGGGFGGGGGGGGGGC7@<FFDGG8CFGF?FFFG9E:FEBF8DDG@FGBGFDEFC8+@FFGD8,,6FG=C>:E9ECF?FGA:=?EFFFFCE8=DCC7C?6CF;CE+:A8::7*1*<:=+5B8@8*1@47-3):>DF?FG=C4@EGG>(/:;9<*5:;9:4(26/6;0:93;28,-.((*..A*2(((-(,),.8*2/((((.06)4
@M04650:207:000000000-C238N:1:1101:4459:8264 2:N:0:19
GGACTACCAGGGTTTCTAATCCTGTTTGCTCCCCACGCTTTCGCACCTGAGCGTCAGTCTTTGTCCAGGGGGCCGCCTTCGCCACCGGTATTCCTCCAGATCTCTACGCATTTCACCGCTACACCTGGAATTCTACCCCCCTCTACAAGACTCTCGTCTGCCAGTTTCGAATGCAGTTCCCAGGTTGAGCCCGGGGATTTCACATCCGACTTGACAGACCGCCTGCGTGCGCTTTACGCCCAGTAATTCCGATTAACGCTTTCCACCTCCGTATTACCGCGGCTGCTGGCACTGAGTTCGC
+
CCCCCGCG8FGGFGGGGGGGGGGGGGGGGC<@FGGGCEEGGGGGGDFFGGGGGCEFGFGGFGGGGGGGGGGGGF:FGGGGGGGDEFGGGGFGDF;EG<<E=EFGGGGGGGG7FGGE9:>8@F9AFFGFG8FBFGAGFF+FEGEFFGGG9FGFGE,33@D8EGGGGG;EC@EGCF7<ECFGG9BFFFFGFFC5?*8C4*CFGFG=@CFFFGGD3CFCF@GC@GFB?FBE<3>FB5;2/8EGE??:F=B):94:()7:>?>:((*6*<823(6(3C:<?>(-((149??FB=:6(:2).<>(,
@M04650:207:000000000-C238N:1:1101:17063:8270 2:N:0:19
GGACTACAAGGGTATCTAATCCTGTTTGCTCCCCACGCTTTCGCACCTGAGCGTCAGTCTTTGTCCAGGGGGCCGCCTTCGCCACCGGTATTCCTCCAGATCTCTACGCATTTCACCGCTACACCTGGAATTCTACCCCCCTCTACAAGACTCTAGCCTGCCAGTTTCGAATGCAGTTCCCAGGTTGAGCCCGGGGATTTCACATCCGACTTGACAGACCGCCTGCGTGCGCTTTACGCCCAGGAATTCCGATTAACGCTTGCCCCCTCCGTATTACCGCGGCTGCTGGCACGGCGTTAGC
+
C9CCCGGGGGGGGGGGGGGGGGGGGGGGGGGGGGGGGGGGGGGGGGGGGGCF@FGGGGGGGGGGGGGDDGDGGGGGGGGGGGGGGGGGGDGGGGGGGGGGGGGGGGGGGGGGGGGGGGGGGGGGGGGGFGGFFGGG9?FGGGGFGGEGFGGFGGGFDGGGGGGFGFGGG7FGGCFGGGGGGDFFF@,<,DFGEGGGGCGGGFGFFGGEFGGGFGG7A@GFFDFF?F0>(>6>>CF<F(;EG0((/*53FFF?6DC9C?B?FBF(7@;>BF;:<;?AFG(4>(460<?00C0<07((,:?(4
@M04650:207:000000000-C238N:1:1101:19954:8286 2:N:0:19
GGACTACCGGGGTTTCTAATCCTGTTTGCTCCCCACGCTTTCGCACCTGAGCGTCAGTCTTCGTCCAGGGGGCCGCCTTCGCCACCGGTATTCCTCCAGATCTCTACGCATTTCACCGCTACCCCTGGAATTCTACCCCCCTCTACGAGACTCTAGCTTGCCAGTTTCAAATGCAGTTCCCAGGTTGAGCCCGGGGTTTTCACATCTGACTTAACAAACCGCCCGCGTCCACTTTACGCCCCGCGTTTCCGATTAACGCTTGCACCCTCCTTATTACCGCGCTTTCTGTCACCTATTTATC
+
-6868<FFGCD7@FF<FCA<EEF-CCFGGFFGGGGGFGGGGC@@GGGEF8CF@F:F@EECGCDFEE@8F7FGGECFEECEDEEEFE::F@F9FFDFFG8?FFFEFFFF77=?FEFFD?+++@,,AFF7BFBFFGF9EF3>CDG5:>D+C>EFC9@ECCCFGF?C7DFG@,?;+?7EE8E>FF6=FG,>CCFGD5*>)CF5>7CF+*1+)+:C)32:*85/3C0((0(02/()6AF496EGD((())--9*8(()/)2322<(*)9*-(:(,.4:.-0:89(((((..))+)3))(.4E4))
@M04650:207:000000000-C238N:1:1101:16977:8310 2:N:0:19
GGACTACCGGGGTTTCTAATCCTGTTTGCTCCCCACGCTTTCGCACCTGAGCGTCAGTCTTCGTCCAGGGGGCCGCCTTCGCCACCGGTATTCCTCCAGATCTCTACGCATTTCACCGCTACACCTGGAATTCTACCCCCCTCTACGACACTCAAGCCTGCCAGTTTCGAATGCAGTTCCCAGTTTGAGCCCGGGGATTTCACATCCGACTTGCCAGACCGCCTGCGTTCGCTTTACGCCCAGTAATTCCGATTAACCCTTGCACCCTCCGTATTACCGCGGCTGCTGTCCCGGCGTTAGC
+
CCCCCGGGGGGGGGGGGGFGGGGGGGGGGGGGGGGGGGGGGGGCCFGG:FEGGGGGGGC@@@FFEGGG8FCFCGGGGGGGDGGGGGGGGCFGGGGGGC=FFEGGGGGGGGGGGGGGGGGGGGGGGGGGGGGGG<FGD88FGGGF7FF>+@EFGCDAFGG>FGGGGGGGC7FCGGG??@F<<7?,?FG9*?FGE=E*29FGGFGA@4DA;<DGA*0*/(@CB3>B?F9<(74>FFFAFBGCG(64:C>9?*90()*):)440(2)9:(,4:68(2.5<7(-4917(4))-2)34(((-?(4<
@M04650:207:000000000-C238N:1:1101:20292:8373 2:N:0:19
GGACTACTGGGGTTTCTAATCCTGTTTGCTCCCCACGCTTTCGAGCCTCAGTGTCAGTTACAGGCCAGAGAGCCGCTTTCGCCTCCGGTGTTCCTCCATATATCTACGCATTTCACCGCTACACATGGAATTCCACTCTCCTCTCCTGCACTCAAGTCTCCCAGTTTCCAATGCACACAATGGTTGAGCCACTGCCTTTTACATCAGACTTAAGAAACCACCTGCGCTCGCTTTACGCCCAATAAATCCGGACAACGCTTGGGACCTACGTATTACCGCGGCTGCTGGCACGTAGTTAGCC
+
CCCCCCGFGGGGGGGGGGGGGGGGGGGGGGGGGGGGGGGGGGGGGGGGGGGGGGGGGGGGGGCFGGGFFGGGGGGGEGGGGGGGGGGGGGGGGGGGGGGGGDFGGGFGGGGGGGGGGD6>BFGGGGGGFGEGGGGGGCGGCFFFFGGGGGGFGGGGFFGGGGGCAFFGFGGD?==FGGGGGGGGGDG?ED:9CFGGGGGGGFGFFDGCCGCG7+=D*=:CBC=@BDAA=C25BA+*?9=FFD@EFF??4>DD@FGF5:<;<(9?G51.5::?><:AA*(-4230:?B0(*4C1:??F::A:
@M04650:207:000000000-C238N:1:1101:9406:8383 2:N:0:19
GGACTACTCGGGTTTCTAATCCTGTTTGCTCCCCACGCTTTCGAGCCTCAGTGTCAGTTACAGGCCAGAGAGCCGCTTTCGCCTCCGGTGTTCCTCCATATATCTACGCATTTCACCGCTACACATGGAATTCCACTCTCCTCTCCTGCACTCAAGTCTCCCAGTTTCCAATGCACACAATGGTTGAGCCACTGCCTTTTACATCAGACTTAAGAAACCACCTGCGCTCGCTTTACGCCCAATAAATCCGGACAACGCTTGGGACCTACGTATTACCGCGGCTGCTGGCACGTAGTTAGCC
+
CCCCCGGGGGGDGGGGGGGGGGGGGGGGGGGFFGGGGGGGGGGFGGGEFFGGGGGGFGFGGGGGGFGGGGFGGGGGFEFFEEGDEGEEGGGGGGGGGGGFGGGGGFGGGGGGGGGGGGGGGGGGGGGGGGGGGGGGFG8FGGGFGGGGGGGFGFGGGGGFGGG8FGGFGCFGGGCCFD8+=FCGG+D8CDBFCFGGGGGG783?BFGFEFGG@F7C>C>05?):<BAB=)6>BGF>5>7C<;@3CG5?C3)3:A*6767((4*.9E??F?:)6A4AC7990(,43)),8*)1,3:043645
@M04650:207:000000000-C238N:1:1101:25609:8388 2:N:0:19
GGACTACAGGGGTTTCTAATCCTGTTTGCTCCCCACGCTTTCGAGCCTCAGTGTCAGTTACAGGCCAGAGAGCCGCTTTCGCCTCCGGTGTTCCTCCATATATCTACGCATTTCACCGCTACACATGGAATTCCACTCTCCTCTCCTGCACTCAAGTCTCCCAGTTTCCAATGCACACAATGGTTGAGCCACTGCCTTTTACATCAGACTTAAGAAACCACCTGCGCTCGCTTTACGCCCAATAAATCCGGACAACGCTTGGGACCTACGTATTACCGCGGCTGCTGGCACGTAGTTAGCC
+
CCCCCGGGGGGGGGGGGGGGGGGGGGGGGGGGGGGGGGGGGGGGGGGGGGGGGGGGGGGGGGGGGGGGGGGGGGGGGGFGGGGGGGGGEGGGGGGGGGGGGGGGGGFFGGGGGGGGGGGGGGGGDGGGGGGGGGGGGGGGGGGFGGGGFGGFG8FGGGAG9FGGFGGGGGGGGGGGGGGFGGGGGGGGGGGGGGGGGGGGGFG9FGGFFGFCEFGGFFEFDGFFBF=?9C@?DG=CB@EGG;3);DFFGEFFFFGF36033:7?FE?2???FFE>6+149209>?F?:?*5/4.:?FEA25
@M04650:207:000000000-C238N:1:1101:21272:8414 2:N:0:19
GGACTACCGGGGTTTCTAATCCTGTTTGCTCCCCACGCTTTCGCACCTGAGCGTCAGTCTTCGTCCAGGGGGCCGCCTTCGCCACCGGTATTCCTCCAGATCTCTACGCATTTCACCGCTACACCTGGAATTCTACCCCCCTCTACGAGACTCTAGCTTGCCAGTTTCAAATGCAGTTCCCAGGTTGAGCCCGGGGATTTCACATCTGACTTAACAAACCGCCTGCGTGCGCTTTACGCCCAGTAATTCCGATTAACGCTTCCACCCTCCGTATTCCCGCGGCTTCTGGCACGGAGTTAGC
+
CCCCCGGGGGGGGGGGGGGGGGGGGGGGGGGGGGGGGGGGGGGGGGGGGGGGGGGGGGFGGGGGGGGFGFGGGGGGGGGGGGGGGGGGGGGGGGGGGGGGGGGGGGGFCGGGGGGGGGGGGGGGDGGFGGGGGGGGGGGGGGGFGGGGGGG*DE;AFGGGGGGGGGGGFGGGGGFGGFFGGGGGG988,BFEGDDE:CFCFFFAFGGFFFCCCDGFFDFGFGF?6F9>(9169E@AFBEEG?(,*2<>FF:<?FD272;36(9:7C?BFB680;3)+0406;>>0,6.<C,9:017,@)-)
@M04650:207:000000000-C238N:1:1101:14381:8415 2:N:0:19
GGACTACTCGGGTTTCTAATCCTGTTTGCTCCCCACGCTTTCGCACCTGAGCGTCAGTCTTCGTCCAGGGGGCCGCCTTCGCCACCGGTATTCCTCCAGATCTCTACGCATTTCACCGCTACACCTGGAATTCTACCCCCCTCTACGAGACTCAAGCCTGCCAGTTTCGAATGCAGTTCCCAGGTTGAGCCCGGGGATTTCACATCCGACTTGACAGACCGCCTGCGTGCGCTTTACGCCCAGTAATTCCGCTTAACGCTTGCACCCTCCGTATTACCGCGGCTGCTGGCCCGGAGTTAGC
+
CCCCCGGGGGGGGGGGGGGGGGGGGGGGGGGGGGGGGGGGGGGGGGGGFFFGGGGGGGGGGGGGGGGGGGGGGGGGGGGGGGGGGGGDGGGGGGGGGGGGGGGGGGGGGGGGGGGGGGGGGGGGGGGGGGGGGGGGFGGGGGGFGGGCGGGFGGG6CGGGGGGFGGGGGGGGGGGGGGGGGGGFGGGFFGGFEGGGC<FGGFGFFGGE@DGGFGGGFFGGFG9??F>D6GFBBDF2@?GDG6:?C7>2>FF(25CAC19?0:72DF?((434<E?>FC?B9BFF>?FF(*,247191;)..
@M04650:207:000000000-C238N:1:1101:4133:8427 2:N:0:19
GGACTACAGGGGTATCTAATCCTGTTTGCTCCCCACGCTTTCGCACCTGAGCGTCAGTCTTCGTCCAGGGGGCCGCCTTCGCCACCGGTATTCCTCCAGCTCTCTACGCATTTCACCGCTACACCTGGAATTCTACCCCCCTCTACGAGACTCTAGCTTGCCAGTTTCAAATGCAGTTCCCAGGTTGAGCCCGGGGATTTCACATCTGACTTAACAAACCGCCTGCGTGCGCTTTACGCCCAGTAATTCCGATTAACGCTTGCACCCTCCGTATTACCGCGGCTGCTGGCCCGGGTTTAAC
+
CCCCCFF@FGGGFGG<EFCFGFGG<FGGGGGGGGGGDGGGGGGGGCEFG,CDFGGGEFGGGGGGGGGGGGCFCFFG7FGGGEGDGGGGGGGGGGFDGGG,?EEFGFGDGGGGGGGFFDGGCF,4EAFDFGGFGGGCFFCFGGGFGGGEC@EFGGGGGGGGGFGFFGGGGFGGGGCCFGGGDFFCGGGG6;CEE5EG4:+AC79AFD7:3CGGCCFCADGD;510=>;:0>>FF55<BBEGE?4.:C947/)3(7*6*((,4<C<CC238:91?8?<FG((-(102,5:02(240(-(;()6
@M04650:207:000000000-C238N:1:1101:18650:8427 2:N:0:19
CGGCACCCCACGGGATTAAATCCTTTTTTTTCTCCCCCCCCTCTCCCCCCCTATCCAGTTTAGGTCCCCCAGCCCCCTTTCCCCCCCCCGTTTCTTCCCTATTTCTCCACCTTTTTCTCGCCCCCCCGAATATCCCACTCCCCTCCCCCCCTCACCACCTCCCCCTTCTTTTACTACCCCAATTTTGGTCGCACCCCTTCTCTTCTCCAACTAAAAAAAACACCTCGCCTCCGCCTCTCCCACCAAACACAGGACAACACCTGTGCGCCCCCTTATCTCCGCCTATGTCCGCGCCTGTTGC
+
-8--6+:@C,6+@+B+;,,6<,,-;6C<@C78,,CCF7@++78C,,:::+++,,,,,,<,,,5,<?94,+++:+++8:F,,,5,+8+8+++,3,,,,,,,,,,,3,,3,33,,,8,,37++:@**:*5*1**,,6,4,,3,/=)***1**1)/*4*3/**;;*/2/;*++++20+++**/***++3+8:<*:/*1A<58*2*+**0:6)***(*2:*(:<:F1((0(),*(,,*0,)(*02(((**((*))((.147:38:(6)*+(-((,(,2.-0*.)(4((())))+(2(-342+)))
@M04650:207:000000000-C238N:1:1101:10897:8431 2:N:0:19
GGACTACCAGGGTTTCTAATCCTGTTTGCTCCCCACGCTTTCGAGCCTCAGTGTCAGTTACGGGCCAGTAAGCCGCTTTCGCCTCCGGTGTTCCTCCATATATCTACGCATTTCACCGCTACACCTCGAATTCCGCATACCTCTCCCGCACTCAAGTCCCCCAGTTTCCAATGCACACCATGGTTGAGCCCCTACCTTTTACCTCTGACTTAAGCAACCACCTACGCTCCCTTTACGCCCAATAAATCCCGACAACACTTGCACCCTCCGTATTACCGCCGCTGCTGGCACGTAGTTTGCC
+
CCCCCGG,,CFGGGGGGGGGGGGGGG9FDGCGGGGGGGGGGGGCGGGGGGF6EFGGGGGDA,,6@F@F6,6BFEGG+CFGGGC,,AFF@FFGG?,EB,5BFGFGGGCFGEGGGGGGGGGGGGGG,,,B4FGGGG?F++4EBDGFGE8+:CGFG?@F,,,6@FGGGFGG,E,,3D,A<+++,=6,@*3<?E7A4*;7>CGFFF?+@*?CA+9=@7++)0<46*((652)3)2(76AC)3*C<(5)2:6CF)882B<:*43)6)*.7?:(8-(4:+66C1,((-4(1),(,:32((444+.:5
@M04650:207:000000000-C238N:1:1101:19061:8469 2:N:0:19
GGACTACAGGGGTTTCTAATCCTGTTTGCTCCCCACGCTTTCGAGCCTCAGTGTCAGTTACAGGCCAGAGAGCCGCTTTCGCCTCCGGTGTTCCTCCATATATCTACGCATTTCACCGCTACACATGGAATTCCACTCTCCTCTCCTGCACTCAAGTCTCCCAGTTTCCAATGCACACAATGGTTGAGCCACTGCCTTTTACATCAGACTTAAGAAACCACCTGCGCTCGCTTTACGCCCAATAAATCCGGACAACGCTTGGGACCTACGTATTACCGCGGCTGCTGGCACGTAGTTAGCC
+
C9ACCGGGGFGGGGGGGGGGGGGGGGGGGGGGGGGGGGGGGGGGGGGGGGGGGGGGGGGGGGGGGGGGGGGGGGGGGGGGGGGGGGGGGGGGGGGGGGGGGGGGGGGGDGGGGGGGGGGGGGGGGGGGFFFGGGGGGGGGGGGFGGGDGGGFGG8=FGGGGGGGGGGGGGGGGFGGGGGFGGGGGGGFGCCFFFGGGFGGFFGFFGGFEGFFFFGFA56FDCBFFE@EFGFD>CFCB@EEGF@@FDEE<:D@FFGFGFF06052CC:<?BFFF@AA:97;21>>6?D2:*,1.(434+)::
@M04650:207:000000000-C238N:1:1101:23445:8518 2:N:0:19
GGACTACTGGGGTATCTAATCCTGTTTGCTCCCCACGCTTTCGCACCTGAGCGTCAGTCTTCGTCCAGGGGGCCGCCTTCGCCACCGGTATTCCTCCAGATCTCTACGCATTTCACCGCTACACCTGGAATTCTACCCCCCTCTACGAGACTCAAGCCTGCCAGTTTCGAATGCAGTTCCCAGGTTGAGCCCGGGGATTTCACATCCGACTTGACAGACCGCCTGCGTGCGCTTTACGCCCAGTAATTCCGATTAACGCTTGCACCCTCCGTATTACCGCGGCTGCTGGCACGGAGTTAGC
+
CCCCCGGGGGGGGGGGGGGGGGCGGGGGGGGGGGGGGGGGGGGGGGGGGGGGGGGGGGGGDFGGGGGGGGGGGGGGGGGGGGGGEFEEGGGGGGGGGGDFGGGGGGGGGGGGGGGGGGGGGDFGGGGGGGGGGAFGGDFGGGGFGGGGGGGFGGGGGGFFFFCGGGGGGGGGGGGGGGGGGGGGGGGGGGGGEGGGDGGGGFGFFGFBDGGGECGC=;CFFGFFFF6<6D9BFE:<FBDGG0<37D99CF?61BCAF?FF??G<CGB?F?>FBGF4FF?>909B9<???G(A:0(466:>6
@M04650:207:000000000-C238N:1:1101:3012:8522 2:N:0:19
GGACTACCGGGGTTTCTAATCCTGTTTGCTCCCCACGCTTTCGAGCCTCAGTGTCAGTTACAGGCCAGAGAGCCGCTTTCGCCTCCGGTGTTCCTCCATATATCTACGCATTTCACCGCTACACATGGAATTCCACTCTCCTCTCCTGCACTCAAGTCTCCCAGTTTCCAATGCACACAATGGTTGAGCCACTGCCTTTTACATCAGACTTAAGAAACCACCTGCGCTCGCTTTACGCCCAATAAATCCGGACAACGCTTGGGACCTACGTATTACCGCGGCTGCTGGCACGTAGTTAGCC
+
CCCCCGGGGGGGG7FGGGGGGGGGGGGGGGGGGGGGGGGGGGGGGGGGGEGGGGGGGGCEGGGGGGGFGGGGGGGGGFDFGGGGEFG7F=FFFGGGGGGGGGFGGGGGGGGGGGGGGFGGGGG@FFGGGGCEGGGFGGGGGGGFGGGGGGGFGGGGFGCCFFGGGGFGGGFGGGGGGGC?FGGGGECFGFGGGGGEFGGGGFGFFGFAEGCFEFGGA4DFDD@EDF=59C@FD5A>E28CF05;FF3?*.8;>DF(14?(4:C(CE15:???<8AFFG71-((-:0?:<627::(,6+6<5
@M04650:207:000000000-C238N:1:1101:5098:8580 2:N:0:19
GGACTACCGGGGTATCTAATCCTGTTTGCTCCCCACGCTTTCGAGCCTCAGTGTCAGTTACAGGCCAGAGAGCCGCTTTCGCCTCCGGTGTTCCTCCATATATCTACGCATTTCACCGCTACACATGGAATTCCACTCTCCTCTCCTGCACTCAAGTCTCCCAGTTTCCAATGCACACAATGGTTGAGCCACTGCCTTTTACATCAGACTTAAGAAACCACCTGCGCTCGCTTTACGCCCAATAAATCCGGACAACGCTTGGGACCTACGTATTACCGCGTCTGCTGGCACGTAGTGAGCC
+
CCCCCGFGGGGEGGFFGGGGGGGGGGGGGGGGGGGGGGGGGGGGGGGGGFGGGGGGGGGGDD,EF@GCFCF7EFEF:@<EFGFC@FCGGGGGGGGGGFGGFEEEFGFGGGCGGGGGG>B6CFGG:AFFE99EFGGGG,7AE8DBGG9DGGGFGGFFGGGGGG??FGGGGGGGGGGGDGG+AFGGGGGGGCBFFFFGGCGGFFGFFCCAEG7FE77B6<8DFD=ED>>6=C>=BE+9>0E7C?@)77?C7>:6@AGFD>?BB0/4>EF<26?FAA>FFD3;-46:>A?(1:2*.3(8(0,48
@M04650:207:000000000-C238N:1:1101:16230:8584 2:N:0:19
GGACTACCGGGGTTTCTAATCCTGTTTGCTCCCCACGCTTTCGCGCATCAGCGTCAGTAATGTTCCAGTAGGTCGCCTTCGCAATAAGTATTCCTCTTGATCTCTACGGATTTTACCCCTACACCAAGAATTCCACCTACCTCTCCCATACTCTAGAAAAGTAGTTTCAAATGCAGTTCTATGGTTAAGCCATAGGATTTCACATCTGACTTACTTTCCCGCCTACGCGCTCTTTACGCCCAGTGATTCCGAGTAACGCTTGCACCCTCCGTATTACCGCGGCTGCTGGCACGGTGTTAGC
+
CCCCCGGGGGGGGGGGGGGGGGGGGGGGGGGGGGGGGGGEGGGGGGGGGGGGGGGGGGGGGGGGGGGGGGGFGGGGGGGGGGGGGG5FFGGGGGGGGGGGGGGGGGGGGGGGGGGGGGGGGCGGDGAFGGGGGGGGGGGGGGGFGGGGGGGFGGGGFGGFGGGCGGGGGGGGGGFCFFFGGGGGGGGGCFGGGGGGGGGGGFGFFGG6ACFG@FFGFFGGAGBD=A=A=:9@FGFCF9>CCDFF=+9CGFFF(>G4709:(,87DGB:??9<:FBFGGFBF627-6>>F57CB>(4<>2)5
@M04650:207:000000000-C238N:1:1101:7543:8587 2:N:0:19
GGACTACTGGGGTTTCTAATCCTGTTTGCTCCCCACGCTTTCGCACCTGAGCGTCAGTCTTCGTCCAGGGGGCCGCCTTCGCCACCGGTATTCCTCCAGATCTCTACGCATTTCACCGCTACACCTGGAATTCTACCCCCCTCTACGAGACTCAAGCCTGCCAGTTTCGAATGCAGTTCCCAGGTTGAGCCCGGGGATTTCACATCCGACTTGACAGACCGCCTGCGTGCGCTTTACGCCCAGTAATTCCGATTAACGCTTGCACCCTCCGTATTACCGCGGCTGCTGGCACGGAGTTAGC
+
@CCCCGGGGGGGGGGGGGGGGGGGGGGGGGGGGGGGGGGGGGGGGGGGGGGGGGGGGGGGGGGGGGGGGGGGGGGGGGGGGGGGGGGGGGGGFGGGGGGFGGGFFGGGGGGGFGGGGGGGGGGGGGGGDFGGGGFFGGGGGDGFGGGGGEGFGGGGGGGGGCCGFGGGGCGGGGFG?8EG?:BFFGCFFGGGGGGGC<CGGFGFADDB?GGDEGGC*5FGFGFFFFFF(9>F0=>278CCC(.4D>257@?(:5D):1;??FD?GG263?BBBC7AGG(7904(,4)53E0FB>19:E<>5
@M04650:207:000000000-C238N:1:1101:25645:8598 2:N:0:19
GGACTACCCGGGTTTCTAATCCTGTTTGCTCCCCACGCTTTCGAGCCTCAGTGTCAGTTACAGGCCAGAGAGCCGCTTTCGCCTCCGGTGTTCCTCCATATATCTACGCATTTCACCGCTACACATGGAATTCCACTCTCCTCTCCTGCACTCAAGTCTCCCAGTTTCCAATGCACACAATGGTTGAGCCACTGCCTTTTACATCAGACTTAAGAAACCACCTGCGCTCGCTTTACGCCCAATAAATCCGGACAACGCTTGGGACCTACGTATTACCGCGGCTGCTGGCACGTCGGTAGCC
+
CCCCCGGGGGGGGGGGGGGGGGGGGGGGGGGGGGGGGGGGGGGGGGGGGGGGGGGGGGGFGGGGGGGGGGGGGGGGGGGGGGGGGGGGGGGGGGGGGGGGGGGGGGGGGGGGGFGGFFGGGGGFGGGGGGGGGGGGGGGGG8FFGGGGG?CDGDFFFFDGGGGGGCCGEFGGFFFGGGGFDFCBFGGGGGGGFFGGGFEGGFGAAFF9EGGG5>DGFDEG)?@EF?BB=DBFFCFFFFGDG@D3DD<CDEF;;A<@G>?1:<CBGDB7??BFFGFFFG92993>FB???:2:((,(-2-,5
@M04650:207:000000000-C238N:1:1101:4347:8610 2:N:0:19
GGACTACTAGGGTTTCTAATCCTGTTTGCTCCCCACGCTTTCGAGCCTCAGTGTCAGTTACAGGCCAGAGAGCCGCTTTCGCCTCCGGTGTTCCTCCATATATCTACGCATTTCACCGCTACACATGGAATTCCACTCTCCTCTCCTGCACTCAAGTCTCACAGTTTCCAATGCACACAATGGTTGAGCCACTGCCTTTTCCATCAGACTTAAGAAACCACCTGCGCGCGCCTTACGCCCAATCAATCCGGACAACGACTGGGACCTACGTAGTACCGCGCCTGCTCGCCCGTCTTTAGCC
+
@@BCC8FE66C86;7CCCFCE9DFGG<FG9CEGGCB@FGG<FFFEE@8=F,;CFFFEFGGGGFF8@<FGCF@FF@F+@<E:FFCEF:==6CCGG8FFFFEFGFGGGGGG:CGDGEGFG>D@C=F:,CEF@,,=ECDD89F88@98EGCE8,3DE@DDFGG8A,9,,@ECADF8FGGGG6+2@8>=FGGG8,@9<,@9;AEFB9<82@6)*5+0+5C?DF*)3-))375)25(-=6>:(::<78(2;.9F3),28C@D?(,4(/(781<2(4)(25591(((-(3((),,14=(,(-)+-).
@M04650:207:000000000-C238N:1:1101:15096:8614 2:N:0:19
GGACTACCCGGGTATCTAATCCTGTTTGCTCCCCACGCTTTCGAGCCTCAGTGTCAGTTACAGGCCAGAGAGCCGCTTTCGCCTCCGGTGTTCCTCCATATATCTACGCATTTCACCGCTACACATGGAATTCCACTCTCCTCTCCTGCACTCAAGTCTACCAGTTTCCAATGCATACAATGGTTGAGCCACTGCCTTTTACACCAGACTTAATAAACCACCTGCGCTCGCTTTACGCCCAATAAATCCGGACAACGCTTGGGACCTACGTATTACCGCGGCTGCTGGCACGTAGTTAGCC
+
CCCCCGGFGGGGGGGGGGGGGGGGGGFGGGGGGGGDGGGGGGG8FEGGGGFFGGGGGGGGGGGGGGFGGGDEGGGG7FFGGGGGGFGDFDGGGGGGGGGGGGGGGGGGGGGGGGGGFGGGGGGGC8FGFFGGGGGGGGGGGGGFGGGGGGGFGGGGGGGGGGGFF,EFFFGGGGGCDFCAFCFGGDGGFGFGG7?FFFGGGFGFF>FAC5>C=FGGA=GG9DBFBEB;@CB2@F6@B?GGE088FFC?FB38>FGF7203??G07E?),,4))AABG*(,7>3303:(:*5*(,4(6<648
@M04650:207:000000000-C238N:1:1101:11667:8619 2:N:0:19
GGACTACAAGGGTTTCTAATCCTGTTTGCTCCCCACGCTTTCGAGCCTCAGTGTCAGTTACAGGCCAGAGAGCCGCTTTCGCCTCCGGTGTTCCTCCATATATCTACGCATTTCACCGCTACACATGGAATTCCACTCTCCTCTCCTGCACTCAAGTCTCCCAGTTTCCAATGCACACAATGGTTGAGCCACTGCCTTTTACATCAGACTTAAGAAACCACCTGCGCTCGCTTTACGCCCAATAAATCCGGACAACGCTTGGGACCTACGTATTACCGCGGCTGCTGCCCCGTAGTTAGCC
+
CCCCCGGGGGGGGGGGGGGGGGGGGGGGGGGGGGGGGGGGGGGGGGGGGGGGGGGGGGGGGGGGGGGGGGGGGGGGGGGGGGGGFGGGGGGGGGGGGGGGGGGGGGGGGGGGGGGGGGGGGGGGG?FGGGGGGGGGGGGGGFGFGGGGGGGFGG@FGGGGGGGGGGGGGGGGGGGGGGGGFGGGGGGDGGGGCCCFGGGFFF,1C8FFFGCDEGGGFFGFBDFEBEA>A<=FDFFCB=CFG@@;FFFECA>6@FC?G@@@D;*,9=3<B?:?404<@*1((399BFF2:*4*29BF20):4
@M04650:207:000000000-C238N:1:1101:16537:8622 2:N:0:19
GGACTACTGGGGTATCTAATCCTGTTTGCTCCCCACGCTTTCGAGCCTCAGTGTCAGTTACAGGCCAGAGAGCCGCTTTCGCCTCCGGTGTTCCTCCATATATCTACGCATTTCACCGCTACACATGGAATTCCACTCTCCTCTCCTGCACTCAAGTCTCCCAGTTTCCAATGCACACAATGGTTGAGCCACTGCCTTTTACATCAGACTTAAGAAACCACCTGCGCTCGCTTTACGCCCAATAAATCCGGACAAAGCTTGGGACCTACGTATTACCCCGACTGCTGGCCCCTAGTTTGCC
+
CCCCCGGGGGGGGGGGGGGGGGGGGGGGGGGGGGGGGGGGGGGGGGGGFGGGGGGGGGGGGGGGGGGFFGGGGGGGCGFGGGGGGGGGGGGGFGGGGGGGGFGGGAFFGGGGGGGGGGGGGGGGFGGGGGGGGGGGGGGGGGGFGGGCGGGFGCEGFGGGGGGFGGGGGGGGGGGGGGGDFG,>FFGGF8,A9CGGGGGG79DCF<5AE>;<A<FDF@FGFGFBF>9?A4>@B:B@D=EGG0=E7C))0):1;><(*6@3(6CDGE7?F688>8).<*4((,-(())(4/(*-4(6A+6<A
@M04650:207:000000000-C238N:1:1101:6778:8636 2:N:0:19
GGACTACAGGGGTATCTAATCCTGTTTGCTCCCCACGCTTTCGAGCCTCAGTGTCAGTTACAGGCCAGAGAGCCGCTTTCGCCTCCGGTGTTCCTCCATATATCTACGCATTTCACCGCTACACATGGAATTCCACTCTCCTCTCCTGCACTCAAGTCTCCCAGTTTCCAATGCACACAATGGTTGAGCCACTGCCTTTTACATCAGACTTAAGAAACCACCTGCGCTCGCTTTACGCCCAATAAATCCGGCCAAAGCTTGGGACCTACGTATTACCGCGACTGCTGGCCACGAGTTTGCC
+
CCCCCGGGFGGGGGGGGGGGGGGGGGGGGGGGGGGGGGGGGGGGGGGGGGGCFGGGGGGGGFGGGGGGGGFGGGGGCF@GGGGGGGGG@FFGGGGGGGGGGGGGGGGGGDFGGGGGFGGGGGGGGGGGGGFGFGGGGGGGGFFFDGGGFDEBGGGGDFFGGGFGGFGGFGGGGGGGGGG=ACF;FGGGGGCC6@<CCFFGGFGFB+?A5?CFE>FGFFGDB7)<):>?@DF92FF:?2EED;8;FGEFGFF(.8F(*:4)3(*(<C<>02:7<F)4E302((((,6):<*(*(3(-43).-
@M04650:207:000000000-C238N:1:1101:4301:8679 2:N:0:19
GGACTACTGGGGTTTCTAATCCTGTTTGCTCCCCACGCTTTCGCACCTGAGCGTCAGTCTTCGTCCAGGGGGCCGCCTTCGCCACCGGTATTCCTCCAGATCTCTACGCATTTCACCGCTACACCTGGAATTCTACCCCCCTCTACGAGACTCAAGCCTACCAGTTTCGAATGCAGTTCCCAGGTTGAGCCCGGGGATTTCACATCCGACTTGACAGACCGCCTGCGTGCGCTTTGCGCCCAGTAATTCCGATTAACGCTTGCACCCTCCGGATTCCCGCGGCGGCTGGCCCGGAGTTAGC
+
9CBCCEGGGGGGGEFGGGEDGCFFFGGGGFGGGGGGEGGGGGGGGEGFGCFGGGGGGEGGFGGGGGGFF7FEEGGCEEGGGCCCGCGFGECGGFFFGGGGFGFGC9?FFGGEFGGGDGGGDG9EF@CAEFGGFGEFGFF=EGGDFFGGG7>88C7:FFECFGGGGC;98CGGCFFEFFFFGFGGGGFGD7B=EGGCDDFCCFG61;F31))2=7;7A@E57D;?6>>F(111(:5)90*881:>*:<)0=?1<DC<*44(1173FC::?B1(,;14CD(7(42(2((,354:99((3@)44
@M04650:207:000000000-C238N:1:1101:16249:8690 2:N:0:19
GGACTACACGGGTTTCTAATCCTGTTTGCTCCCCACGCTTTCGAGCCTCAGTGTCAGTTACAGGCCAGAGAGCCGCTTTCGCCTCCGGTGTTCCTCCATATATCTACGCATTTCACCGCTACACATGGAATTCCACTCTCCTCTCCTGCACTCAAGTCTCCCAGTTTCCAATGCACACAATGGTTGAGCCACTGCCTTTTACATCAGACTTAAGAAACCACCTGCGCTCGCTTTACGCCCAATAAATCCGGACAACCCTTGGGACCTACGTATTACCGCGGCTGCTGGCCCGTAGTTAGCC
+
CCCCCGGC<FEEGGGGGGGGFGGGGGGGCEEFGCFEGGGFFAEGFGGCFEFEEFGGCEDFGGGFFEFFAEE:FFEGG@DECFEGGGGGFGGGFFGGE<FFGGFE>EEFDEGGGGGGCFGGGCDEG,=FDCAFGGGF8D8EFFGFGFADGEFDGCFGGCGG,AF?FGGGGAFGCDGAEDEG,EDGCEGGFGCCC6@E9DGGFFGFAFGFE>9CE+=>6)DGFGF==E9*5495=::45(8::=@;FGFEC5):135(*/6(/5*(9C7<01379F2)<5(31990(.4?(*-27(21)+.6>
@M04650:207:000000000-C238N:1:1101:3254:8711 2:N:0:19
GACTACAGGGGTTTCTAATCCTGTTTGCTCCCCACGCTTTCGCACCTGAGCGTCAGTCTTCGTCCAGGGGGCCGCCTTCGCCACCGGTATTCCTCCAGAACTCTCCGCATTTCACCGCTACACCTGGAATTCTACCCCCCTCTACGAGACTCAAGCCTGCCAGTTTCGAATGCAGTTTCCAGGTTGCGCCCGGGGATTTCACATCTGAATTAAAAAACCGCCTTCGTGCGCTTTAAGCCCAGTACTTCCGATTAACGCTTGCACCACCCGTTTTACCCCGGCGCCTGGCGCGAGGTTTGCC
+
CCCCCF,6<FFGGGGGFGGGGF<EFGFGGGGGG@7@:@EEGGGGDGFC:<C6CFGD,CFFGF9@FCCEFGGGGGGGF7F:FGC7EFGCFGGGGGGGFFE,959C,,86CCFGG9EF@BCDD,DFG8D8B,AFGADFGGDGEGFFGE6E7;>AF6,9><6C@,247EC@:CF78>>,:+5:,?:,,,,*/=:*=CE59*C?:AFC)++3)11;4++2),*)-9-(.)4)17611AF294<F/4(5*0..C332(5C<7361(,0.>*(4-4(.(/)530-4(,(((--6?*,:(,(((+(.)
@M04650:207:000000000-C238N:1:1101:28930:8725 2:N:0:19
GGACTACCCGGGTATCTAATCCTGTTTGCTCCCCACGCTTTCGAGCCTCAGTGTCAGTTACAGGCCAGAGAGCCGCTTTCGCCTCCGGTGTTCCTCCATATATCTACGCATTTCACCGCTACACATGGAATTCCACTCTCCTCTCCTGCACTCAAGTCTCCCAGTTTCCAATGCACACAATGGTTGAGCCACTGCCTTTTACATCAGACTTAAGAAACCACCTGCGCTCGCTTTACGCCCAATAAATCCGGACAACGCTTGGGACCTACGTATTACCGCGGCTGCTGGCCCGTAGTTAGAC
+
CCCCCGGGGGGG@CFEFGGGGGGGGGGGGGGGGGGGGGGGGGGGGGGGGGGGGGGGGGGGGGGGGGGGCEGGGGGGGGGGGGGGGGGGGGGGFGGGGFGGGGGGGGGGGGGGGGGGGGGGGGFGGFGGGGGGGGGGGGAEGFGFGCGGGGGFGGGGE=;EGGGGGFGGGGF3=FGGFFEEGG6FGGGGG?EGCFGGFCFGFAEFACGFFGGCCGG7A4:FF4@E2*))/:=(67=@?DGGG6(6C><CGA)(65CDD>66(07:GGFFF0354C<AG5499039028,2*3:3>B0<+-)4
@M04650:207:000000000-C238N:1:1101:26078:8730 2:N:0:19
GGACCACTCGGGATGCTAATCCTGTCTGCTCCCCACGCTTTCGAGCCTCATTGTCAGTTACAGGCCAGAGAGCCGCTTTCGCCATCGGTTTTCTTCCATATAACCACGCATTTCACCGCTACACATGGAATTCCACTCTCCTCTCCTGCACTCACGGCTCCAAGTTTCCAATGCATCCTATGCTTGAGTCACTGCCTTTTACATCAGACTTAAGAAACCAAGTGCGCTCGTTTTACTCCCAATAAATCCGGACAACACCTGGGACCTACGTATTACTGCGGCTGCTAGCACGTAGTTAGCC
+
6---,,6CC,,++@,C,,6C@C;-C,,6,C,FC@,7C+FCF,FG8FFE8F,;,<C,CC@EFG,,CB8FE8<,C8F+F,A9FC7:6,,,8,,9B,,C9,,5C,,9,C<:::F7,A9,B6BCE@9EE@9,E=9,,9@<9=DFCDFDDGG?<=E<,@,6+@+33,,@FFCCF9@>+,@,,0,,,3,@@,6,2,8,7<CC+5D,+*;??C7*1;+=*+++98,*)*16**-309(/5:=>+*,,:35@C+).08)(,=F(*/2(//*(0*638:3<BFA9+*),((3164)-(<)*.(((.+-))
@M04650:207:000000000-C238N:1:1101:19895:8886 2:N:0:19
GGACTACCGGGGTTTCTAATCCTGTTTGCTCCCCACGCTTTCGCACCTGAGCGTCAGTCTTTGTCCAGGGGGCCGCCTTCGCCACCGGTATTCCTCCAGATCTCTACGCATTTCACCGCTACACCTGGAATTCTACCCCCCTCTACAAGACTCTAGTCTGCCAGTTTCGAATGCAGTTCCCAGGTTGAGCCCGGGGATTTCACATCCGACTTGACAGACCGCCTGCGTGCGCTTTACGCCCAATAAATCCGGACAACGCTTGGGACCTACGTATTACCGCGGCTGCTGGCACGTAGTTAGC
+
CCCCCFGGGGGGGGGGGGGGGGGGGGGGGGGGGGGGGGGGGGGGGGGGGGGGGGGGGGGGGGGGGGGGGGGGGGGGGGGGGGGGGGGGGGGGGGGGGGGGGGGGGGGGGGGGGGGGGGGGGGGGGGGGGGGGGGGGGGGGGGGFGGGFGGGFGGGGGGGGGGGGGGGGGGGGGGGGGGGGGFGGGGGGGGGGGGGGGGGGGFGFFGGFFGGGFGGGFDGG>GFFFFFE:C9B9E:AFFGGGFB16FAFGFF6?EGBG>FF<:<:GGF???6?B?3-<F:BFB>0-6,:0E?F?F?(-A926
@M04650:207:000000000-C238N:1:1101:4386:8890 2:N:0:19
GGACTACCGGGGTTTCTAATCCTGTTTGCTCCCCACGCTTTCGAGCCTCAGTGTCAGTTACAGGCCAGAGAGCCGCTTTCGCCTCCGGTGTTCCTCCATATATCTACGCATTTCACCGCTACACATGGAATTCCACTCTCCTCTCCTGCACTCAAGTCTCCCAGTTTCCAATGCACACAATGGTTGAGCCACTGCCTTTTACATCAGACTTAAGAAACCACCTGCGCTCGCTTTACGCCCAATAAATCCGGACAACGCTTGGGACCTACGTATTACCGCGGCTGCTGACACGTAGTTAGCC
+
CCCCCGGGGGGGGGGGGGGGGGGGGGGGGGGGGGGGGGGGGGGGGGGGGGGGGGGGGGGGGGGGGGGGGGGGGGGGGGGGGGGGFFGGEEGGGGGGGGGGGGGGGGGGGGGDGGGGGEGDEGGGGGGGFFGGGGGGFGGGGGGFGGGGGGGFFFGGFFFG8DFGGFGGGGGGGGGG8FGCGGGFCFGGG@8F?<CFGGGGGFGFFCGFEG98A7+BA=>CBGF4:?>02?@@BACE:DEEG@;4FGEE4=AFFEDBD6?BF:1(CGBFB?B?906<+/(4(40(4>B),+.:31??<0448
@M04650:207:000000000-C238N:1:1101:10738:8926 2:N:0:19
GGACTACAGGGGTATCTAATCCTGTTTGCTCCCCACGCTTTCGCACCTGAGCGTCAGTCTTTGTCCAGGGGGCCGCCTTCGCCACCGGTATTCCTCCAGATCTCTACGCATTTCACCGCTACACCTGGAATTCTACCCCCCTCTACAAGACTCTAGCTTGCCAGTTTCAAATGCAGTTCCCAGGTTGAGCCCGGGGATTTCACATCTGACTTAACAAACCGCCTGCGTGCGCTTTACGCCCAGTAATTCCGATTAACGCTTGCACCCTCCGTATTACCGCGGCTGCTGGCACGGAGTTAGC
+
CCCCC8FGGGGGGGGGGGGGGGGGGGFGGGGGGGGGGGGGGGDGGGGGGGGGGGGGGGGGGGGFGGCFGGGGGGGGGGGGGGGGGGGGGGGGGGGGGGGGGGGGGGGGGGGGGGFGG@CG8FGGGGGGGGGGGGGFGGGGDGGFGGG9>CGFGFDFFGGGGGGGGGGGGBFGFGGGGGGGGGG7>FFFGGGGGGGGGGFFCFGFFDF6?CFDEGGG42FG9DBFFF;E2<(,(2<)=3AE/(.(?>)<FFF01)7<G09:??*)>FF:6<9??EF29C116((32(.)470??>>((26).
@M04650:207:000000000-C238N:1:1101:6328:8971 2:N:0:19
GGACTACAGGGGTATCTAATCCTGTTTGCTCCCCACGCTTTCGCGCATCAGCGTCAGTAATGTTCCAGCAGGTCGCCTTCGCAATGAGTATTCCTCTTGATCTCTACGGATTTTACCCCTACACCAAGAATTCCACCTACCTCTCCCACACTCTAGAAAAGCAGTTTCAAATGCAGTTCTGTAGTTAAGCTACCGGATTTCACATCTGACTTACTTTCCCGCCTACGCGCTCTTTACGCCCAGTGATTCCGAGTAACGCTTGCACCCTCCGTATTACCGCGGCTGCTGGCGCGGAGTTCGC
+
C@CCCGGGGGGGGDFGGGFGGGGGGGGGGDGGGGGGGGGGGGGGCGGGGCGGGGDEGGGGCGGGGGGGGGFFGGGGGGGGGG@CEDGGGFFFFFGGGGGGGGGFGFGCFCF=FFFFF8CFGGGGGGGGFEFGGGGFGGGGGGGFGGGGGGGFGGF9F,>@8FGGGGGGFDFFG99FGCDDGGGGGGGG@DFAF6C7CDFGG?CAA?CFEGGGEGGCFECG>D4@>AAFBGF9@GFEF@GGG@;FGC?);+;@(:C<G(2?@;D<6C??F<>FBG0)<>09FFFFF?0)5*(:9((-8E)43
@M04650:207:000000000-C238N:1:1101:20566:8980 2:N:0:19
GGACTACTGGGGTTTCTAATCCTGTTTGCTCCCCACGCTTTCGAGCCTCAGTGTCAGTTACAGGCCAGAGAGCCGCTTTCGCCTCCGGTGTTCCTCCATATATCTACGCATTTCACCGCTACACATGGAATTCCACTCTCCTCTCCTGCACTCAAGTCTCCCAGTTTCCAATGCACACAATGGTTGAGCCACTGCCTTTTACATCAGACTTAAGAAACCACCTGCGCTCGCTTTACGCCCAATAAATCCGGACAACGCTTGGGACCTACGTATTACCGCGGCTGCTGGCACGTAGTTAGCC
+
C@CCCEGGGGGGGGGGGGGGGGGGGGGGGGGGGGGGGGGGGGGGGGGGGGGGGGGFDFGGGGGGGGGGDEGGGGGGGDGGGGGGGGGGGGGGGGGGGGGGGGGGGGGGGGGGGGGGGGGGGGGGGGGGGFGGGGGGGGGGGGGFGGGGGGGFGFFGGGGGGGGDFGGGGGGG?DCEFGCG8EDFFGFFGGGFGFGGGGGG?FFFF7C6@FFGFCFF6CGC)7B5=EADADFFFGF=>=GGG?16:C36FBFF0);=DB;;0:*8FE?BFFB?<FDB993-4;63:030(*,/4:?BAC).5
@M04650:207:000000000-C238N:1:1101:18032:9020 2:N:0:19
GGACTACTAGGGTTTCTAATCCTGTTTGCTCCCCACGCTTTCGAGCCTCAGTGTCAGTTAGAGGCCAGAGAGCCGCTTTCGCCTCCGGTGTTCCTCCATATATCTACGCATTTCACCGCTACACATGGAATTCCACTCTCCTCTCCTGCACTCAAGTCTCCCAGTTTCCAATGCACACAATGGTTGAGCCACTGCCTTTTACATCAGACTTAAGAAACCACCTGCGCTCGCTTTACGCCCAATAAATCCGGACAACGCTTGGGACCTACGTATTACCGCGGCTGCTGGCACGTAGTTAGCC
+
CCCCCGGGGGGGGGGGGGGGGGGGGGGGGGGGGGGGGGGGGGGGGGGGGGFGGGGGGGGGFGGGGGGGGGGGGGGGDGFGGGGGGGGGGGGGGGGGGGGGGGGGGGGGGGGGGGGGGGGGGGGGGGGGGGGGGGGGDFGGGGGFGGGGFGGFGGGGGGGGGGGGGGGGGGGGGGGGGGG?89E;FBEFFF,CEFGGGGGGGFD7CCFA@FFGFGFGFFGFDGBEFE955>@=2F8CB9GGE7;@7DFFC8A((.>@578?7;FFGGF28??FFFBAEC349B16<B7:1*55(4?6BC445
@M04650:207:000000000-C238N:1:1101:27581:9034 2:N:0:19
GGACTACCCGGGTTTCTAATCCTGTTTGCTCCCCACGCTTTCGAGCCTCAGTGTCAGTTACCGGCCAGAAAGCCGCTTTCGCCTCCGGTGTTCCTCCATATATCTACGCATTTCACCGCTACACATGGAATTCCACACTCCTCTCCTTCACTCAAGTCTCCCAGTTTCCAATGCACACCATGGTTGAGCCCCTGCCTTTTACATCTGACTTAAGAAACCACCTGCGCACGCTTTACACCCAATAAATCCGGATAACGCTTGGCACCTACGTATTACCGCTGCTGCTGGCACGTAGTTAGCC
+
CCCCCGGGGGGGGEEGGGGGGGFGGGGGCGGGGGC@FFGGGGG<FGGGGGGCFGGGG@,,,,,@FFCC@,6BFFGGFGGGGG:,,ACF+@FEGFFFF,,CFGGGG9AFDFGGGGGGGGGG7CFGF,=EFFFFGG;E,+,6EDFF?>9,,,EFGGFGFG,>3FEGGGFGDF,3=F=E89+32,@EF:BFFF@*4@:75CCECC,9B+5:6C7C17:=A:FC59<2>?=)575?(7;)+7EE77;3>DFFF.>?();@56:48:04DGFBF?:))3-::7,,(,,382>43*.*.20:<7:AF
@M04650:207:000000000-C238N:1:1101:21270:9045 2:N:0:19
GGACTACTGGGGTTTCTAATCCTGTTTGCTCCCCACGCTTTCGAGCCTCAGTGTCAGTTACAGGCCAGAGAGCCGCTTTCGCCTCCGGTGTTCCTCCATATATCTACGCATTTCACCGCTACACATGGAATTCCACTCTCCTCTCCTGCACTCAAGTCTCCCAGTTTCCAATGCACACAATGGTTGAGCCACTGCCTTTTACATCAGACTTAAGCAACCACCTGCGCTCGCTTTACGCCCAATAAATCCGGACAACGCTTGGGACCTCCGTATTACCGCGGCTGCTGGCACGTAGTTAGCC
+
CCCCCGGGGGGGGGGGGGGGGGGGGGGFGGGGGGGGGGGGGGGGGGGGGGGGGGGGGFGGGGGGGGGGGGGGGGDGEGGGGGGGGGGGGGGGGGGGGFFGGGGGGGGGGGGGGGGGGGGGEEGGFGGGCGGGGG9FFFGGGGGFGGG8AFGFGGFGFGFFEGG8>EFGGGGGGGGGGGD6DFFGGGGGFCCGFGGGGGG77ADFFF5*33?+*++5?@FGDDBFF4>:2C2665+>?2BFD(/6CF)<*).3;5C1DB?16<46FCB)(43:?CA>:*,-(,3>?3>0(*.A41(-6+))5
@M04650:207:000000000-C238N:1:1101:18304:9066 2:N:0:19
GGACTACAGGGGTATCTAATCCTGTTTGCTCCCCACGCTTTCGAGCCTCAGTGTCAGTTACAGGCCAGAGAGCCGCTTTCGCCTCCGGTGTTCCTCCATATATCTACGCATTTCACCGCTACACATGGAATTCCACTCTCCTCTCCTGCACTCAAGTCTCCCAGTTTCCAATGCACACAATGGTTGAGCCACTGCCTTTTACATCAGACTTAAGAAACCACCTGCGCTCGCTTTACGCCCAATAAATCCGGACAACGCTTGGGACCTACTTATTACCGCGGCTGCTGGCCCGTAGTTAGCC
+
CCCCCGGGGFGGGGGGGGGGGFGGGGGGGGGGGGGGGGGGGGGGGGGGGGGGGGGGGGGGGGGGGFFDFGGGGGGGGEFFGGGGGGGGGGGGGGGGGGGGGGGGGGGGGGGGGGGGGGGGGGGGGGGGGGGGGGGGGGGGGGGFGFGGGGGDDGFFFGFGFDGGGFFGGGGGGFFGGGGGGGGGGG,@7F7??CGGGGGG7CGFFFGAEG@CEFGG6=89);245>23:C>@FAFF;@GCC;DEGC9<*=BFF:DD3627?<46F::22).)-<:<</1(119BBF:(2*(/-(-3<+)6,
@M04650:207:000000000-C238N:1:1101:16414:9105 2:N:0:19
GGACTACCGGGGTATCTAATCCTGTTTGCTCCCCACGCTTTCGCACCTGAGCGTCAGTCTTCGTCCAGGGGGCCGCCTTCGCCACCGGTATTCCTCCAGATCTCTACGCATTTCACCGCTACACCTGGAATTCTACCCCCCTCTACGAGACTCTAGCTTGCCAGTTTCAAATGCAGTTCCCAGGTTGAGCCCGGGGATTTCACATCTGACTTAACAAACCGCCTGCGTGCGCTTTACGCCCAGTAATTCCGCTTAACGCTTGCACCCTCCGTATTACCGCGGCTGCTGGCACGGAGTTAGC
+
CCCCCGGGGGGGGGGGGGGGGGGGGGGGGGGGGGGGGGGGGGGGGGGGGGGGGGGDGGGGFGGGGGGGGGGGGGGGGGGGGGGGGDGGGGGGGGGGGGGGFGGGGGGGGGGGGGGGGGGGGGGGF@FGGGGGGGDGGGGGGGGFGGGE:EGFGGFGGGGFGGGGGGGGGGGGGGGGGFFGG:FGGGGGGGGGEGGG)CFGGFGFFGG6<GGGEFGGFFGGFGFFFFFF?GFFFGFFFFGGGFFFGF26C?6(45C<F<;:<<G>6F????B:BG?BGF:0(4799?F?FGFG(44>BGAA<
@M04650:207:000000000-C238N:1:1101:16492:9115 2:N:0:19
GGACTACTCGGGTATCTAATCCTGTTTGCTCCCCACGCTTTCGAGCCTCAGTGTCAGTTACAGGCCAGAGAGCCGCTTTCGCCTCCGGTGTTCCTCCATATATCTACGCATTTCACCGCTACACATGGAATTCCACTCTCCTCTCCTGCACTCAAGTCTCCCAGTTTCCAATGCACACAATGGTTGAGCCACTGCCTTTTACATCCGACTTAAGAAACCACCTGCGCTCGCTTTACGCCCAATAAATCCGGACAACGCTTGGGACCTACGTATTACCGCGGCTGCTGGCCCGTAGTTTGCC
+
CCCCCGGGGGGGGGGGGGGGGGGGGGGGGGGGGGGGGGGGGGGGGGGGGGFGGGGGGGGGGGGGGGGGGGGGFGGG@FFGGGGGGGGGGGGGGGGGGGGGGGGGGA9DFGGGGGGGGGGGGGGGGGGGG@FGGGGGGGGGGGGFGGGGGGGFGFGGDGGFGGGGGGGGGGGGGGGFFGE8=D?FG+D:CFGGCF?FGGGG+8CEF*7@ACC7AFFGA>EGFGFBDFF:5D@=FGFEB@EEE<DE=F)<FFE<@AC?D9(2(4<<GGFDFB?<>C><</24906;:>::6*4:>1??>+.)8
@M04650:207:000000000-C238N:1:1101:17063:9175 2:N:0:19
GGACTACTAGGGTATCTAATCCTGTTTGCTCCCCACGCTTTCGAGCCTCAGTGTCAGTTACAGGCCAGAGAGCCGCTTTCGCCTCCGGTGTTCCTCCATATATCTACGCATTTCACCGCTACACATGGAATTCCACTCTCCTCTCCTGCACTCAAGTCTCCCAGTTTCCAATGCACACAATGGTTGAGCCACTGCCTTTTACATCAGACTTAAGAAACCACCTGCGCTCGCTTTACGCCCAATAAATCCGGACAACGCTTGGGACCTACGTATTACCGCGGCTGCTGGCACGTAGTTAGCC
+
CCCCCGGGGGGGGGGGGGGGGGGGGGGGGGGGGGGGGGGGGGGGGGGGGGGGGGGGGGGGGGGGGGGGGGGGGGGGGGGGGGGGGGGGGGGGGGGGGGGGGGGGGGGGGGGGGGGGGGGGGGGGGGGGFFFGGGGGGGGGGGGFGGGGGGGFGGGGGGGGGGGGGGGGGGGGGGGGGGGGGGGGGGGGGGFGGGGGGGGGGFGFFGGFFFFGFGGGFFFGFGFFF>4BAGFFB=CEBFGGGD;3FFFCGDF?9BF;G9;?;;C65EB?FF?FFGBFGC(44>930:>>F*4:43244+64:
@M04650:207:000000000-C238N:1:1101:2875:9265 2:N:0:19
GGACTACCGGGGTTTCTAATCCTGTTTGCTCCCCACGCTTTCGAGCCTCAGTGTCAGTTACAGGCCAGAGAGCCGCGTTCGCCTCCGGTGTTCCTCCATATATCTACGCATTTCACCGCTACACATGGAATTCCACTCTCCTCTCCTGCACTCAAGTCTCCCAGTTTCCAATGCACACAATGGTTGAGCCACTGCCTTTTACATCAGACTTAAGAAACCACCTGCGCTCGCTTTACGCCCAATAAATCCGGACAACGCTTGGGACCTACGTATTACCGCGGCTGCTGGCGCGTAGTTAGCC
+
CCCCCFGGGGGGCFGGGGGGGGGGGGGGGGGGGGFGGFFGGGGGGGGGCEGGGAFFGCEF9FFE,@FFGEGGFGGD+@@FGGE7BEFECEGGEGGGGGGGGGGGGGGGGEF7AEGGAFGGG7EE:FGGFFFGGDFCGF8AF38==DFG8DFFGF8@CEC;9FGFFFGGGGFGGGFFF9@DAF?DFFFG,D@E6C6,97D,B*2+=83*772:AFGGF),62*8((:(?9D6;6:@3;2BFG8;5>F))*:;?>ED0CBBBB?<(*:(.4?44<+6<<C(49297(52,(*(2(,4,)+6).
@M04650:207:000000000-C238N:1:1101:27156:9267 2:N:0:19
GGACTACCAGGGTTTCTAATCCTGTTTGCTCCCCACGCTTTCGCACCTGAGCGTCAGTCTTCGTCCAGGGGGCCGCCTTCGCCACCGGTATTCCTCCAGATCTCTACGCATTTCACCGCTACACCTGGAATTCTACCCCCCTCTACGAGACTCAAGCTGCCAGTTTCGAATGCAGTTCCCAGGTTGAGCCCGGGGATTTCACATCCGACTTGACAGACCGCCTGCGTGCGCTTTACGCCCAGTAATTCCGATTAACGCTTGCACCCTCCGTATTACCCCGGCTGCTGGCCACGGGTTAGAC
+
CCCCCGGGGGGGGGGGGGGGGGGGGGGGGDGGGGGGEGGGGGGGGGGGFGGGGGGGGGGGGGGGGGGGGGGGGGGGGGGGGGGGGGGGGGGGGGGGGGGGGGGGGGGGGGDF9FFGGGGDGGGGGGGCDFFGGACFFGCEGGGFFGFC<CEBFFFGGGGGGG?EGGGG:C8DFFF9E+DG,DCGG7FFFGGGGGGE*CGFCAC8A<75;5>:)0+982FDFG<:?>?D<C9(4F?AE?GG>43:FDAFG)83:B*-*-(-(302CC,((43((36<?*43(,(40)).22(*,(-761().
@M04650:207:000000000-C238N:1:1101:5992:9280 2:N:0:19
GGACTACCCGGGTTTCTAATCCTGTTTGCTCCCCACGCTTTCGAGCCTCAGTGTCAGTTACAGGCCAGAGAGCCGCCTTCGCCTCCGGTGTTCCTCCATATATCTACGCATTTCACCGCTACACATGGAATTCCACTCTCCTCTCCTGCACTCAAGTCACCCAGTTTCCAATGCACACACTGGTTGAGCCCCGGCCTTTTACATCAGACTTAAGTAACCACCTGCCCTCGCTTTAAGCCCAAGAAATCCGGACAACGCTTGGGACCTACGTTTTACCGCGGCTGCTGGCCCGTAGTGAGCC
+
CCCCCGG<<@FGGGEGGGFGGGGGGGGGGGCFGGGGGGGGGGG?EEGGGGGCCFGGGGG9FEG8FGGGEFGGGGGG7FGGGGG,C8F@@FGGGFGCGGGGGGGFGGGGDGGGGGGFGGGGCEGGDFFGG?FGGGGGC?8FEAEF8ED?=DGFGCGGC89,,:@8FGF,EFGGGGG@,=8+7<FFG+65,@+A71**3AFC78,+:C>9B2CC6C+=B*,;28:3()0?@/25=GC)0)5FF(/3CFE4C).31>F0121(((*.7E:?7(,(,:44<*-(-((480)(4*(/-((4(+),.
@M04650:207:000000000-C238N:1:1101:18283:9316 2:N:0:19
GGACTACAGGGGTATCTAATCCTGTTTGCTCCCCACGCTTTCGCGCATCAGCGTCAGTAATGTTCCAGCAGGTCGCCTTCGCAATGAGTATTCCTCTTGATCTCTACGGATTTTACCCCTACACCAAGAATTCCACCTACCTCTCCCACACTCTAGAAAAGTAGTTTCAAATGCAGTTCTATGGTTAAGCCATAGGATTTCACATCTGACTTACTTTCCCGCCTACGCGCTCTTTACGCCCAGTGATTCCGAGTAACGCTTGCACCCTCCGTATTACCGCGGCTGCTGGCACGTATTTAGC
+
CCCCCGF,,CCGG;FGGGGGGFFGFFCGFG<E<FC+@BB;@BF@@FG7@FDFE:@FGGGFDE,CCDEC,6CB,EFGGEFFFGD:=F6FGEFFDFDFAF9@F<CFEGGG:FGD9FGGG:@?FFFEF7=EF8EFGGGG8@@G86D9=ECCA8C*@DAFGFCFFC:DFGD,3C>DFCDEFDFFCCDEGCFEGD>85,3@+?=E+;EAFFDF<CG>C78>F7A9);A=<?>>99@?DGFE8>E@<:((0:?CFFF;08C>FD6@F<37FG?1::>FFG?FFGB;FF(((,4)4:7C?3:)(<>92
@M04650:207:000000000-C238N:1:1101:9622:9338 2:N:0:19
GGACTACAAGGGTATCTAATCCTGTTTGCTCCCCACGCTTTCGCACCTGAGCGTCAGTCTTCGTCCAGGGGGCCGCCTTCGCCACCGGTATTCCTCCAGATCTCTACGCATTTCACCGCTACACCTGGAATTCTACCCCCCTCTACAAGACTCTAGCCTGCCAGTTTCGAATGCAGTTCCCAGGTTGAGCCCGGGGATTTCACATCCGACTTGACAGACCGCCTGCGTGCGCTTTACGCCCAGTAATTCCGATTAACGCTTGCACCCTCCGTATTACCGCGGCTGCTGGCACGGAGTTAGC
+
CCCCCGGGGGGGGGGGGGGGGGGGGGGGGGGGGGGGGGGGGGGGGGGGGGGGGGGGGGGGGGGGGGGGGGGGGGGGGGGGGGGGGGGGGGGGGGGGGFGGGGGGGGGGGGGGGGGGGGGDGGGGGGGG@FGGGFGGGGGGGGGFGGGGDFGFGGGGGGG6FGFFGGGGGCFGGGGGFFFGGGGGGGGGGGGGGGGGDDGGGFGF6<F517DGF7C>A@GGFGFFBFFFFDB>9E3)@?GGE0((2::2CF??F3DDGFFB:?GFGG1?BB>F6;79FC:9(46336?FBGFG?F(42FA96
@M04650:207:000000000-C238N:1:1101:21035:9375 2:N:0:19
GGACTACCCGGGTTTCTAATCCTGTTTGCTCCCCACGCTTTCGCACCTGAGCGTCAGTCTTTGTCCAGGGGGCCGCCTTCGCCACCGGTATTCCTCCAGATCTCTACGCATTTCACCGCTACACCTGGAATTCTACCCCCCTCTACAAGACTCTAGCCTGCCAGTTTCGAATGCAGTTCCCAGGTTGAGCCCGGGGATTTCACATCCGACTTGACAGACCGCCTGCGTGCGCTTTACGCCCAGTTATTCCGATTAACGCTTGCACCCTCCGTATTACCTCGGCTGCTGGCACGGAGTTAGC
+
CCCCCGGGGG+CCFGGGGGGGGGGGGGGGGGGGGGGGGGGGGGGGGGGGGGGGGGGGGFGGGGGGGGGGGGGGGGGGGGGGGGGDGGEGGGGGGGGGGGGGGFGGCFGGGGGGGGGGGGGGGGGGGGGGGGGGAFGFGCGDGGFGGGGGGGFGGFGGGGGGGGGFGGGGGGGGGGGGGGCEFGGGGEGGGGGGDGGDDGGGFGFFGGEFGGD@GFG48FC9DF0<F>>BDFFFDFAB?GDGBF?:::2F6),1>*4D(4?BFGBGF??34>?6E3:F7.3:?FF612.,A3GB;69?8)).
@M04650:207:000000000-C238N:1:1101:10189:9439 2:N:0:19
GGACTACCCGGGTTTCTAATCCTGTTTGCTCCCCACGCTTTCGAGCCTCAGTGTCAGTTACAGGCCAGAGAGCCGCTTTCGCCTCCGGTGTTCCTCCATATATCTACGCATTTCACCGCTACACATGGAATTCCACTCTCCTCTCCTGCACTCAAGTCTCCCAGTTTCCAATGCACACAATGGTTGAGCCACTGCCTTTTACATCAGACTTAAGAAACCACCTGCGCTCGCTTTACGCCCAATAAATACGGACTACGCTTGGGACCTACGTATTACCGCGCCTGCTGGCCCGTAGTTAGCC
+
CCCCCGGGGGGGEGEGGGGGGGGGGGGGGGGGGDFGGGGGGGGGGDGGGGGGGGGGGGGGGCFGGGFGGGGGGGGGGGGGGGGGGGGGGGGGGGGGGGGGGGGGGGGGGDGGGGGGGGGGGGGGCFGCFGGGDGGGGGGFGGGFGGGGGGGFGDFGCDGGAF8FDFGGFFDFFC8AFFEGFFCGFG8DGGFG6EFGGFGFGFGFFGFFFG9CEGDGFBFFBDBFDBADDD2555BE?6GGGD@@GG6)>F3(()269;616118FE:?7134>FA-+/41,14?0(,((*3:991:<0.67
@M04650:207:000000000-C238N:1:1101:13880:9449 2:N:0:19
GGACTACAGGGGTTTCTAATCCTGTTTGCTCCCCACGCTTTCGAGCCTCAGTGTCAGTTACAGGCCAGAGAGCCGCTTTCGCCTCCGGTGTTCCTCCATATATCTACGCATTTCACCGCTACACATGGAATTCCACTCACCTCTCCTGCACTCAAGTCTCCCAGTTTCCAATGCACACAATGGTTGAGCCACTGCCTTTTACATCAGACTTAAGAAACCACCTGCGCTCGCTTTACGCCCAATAAATCCGGACAACGCTTGGGACCTACGTATTACCGCGGCTGGTGGCACGTAGTTAACC
+
CCCCCGGGGGGGGGGGGGGGGGGGGGGGDGGGGGGGGGGGGGGGGG:FGGGGGGGGGGGGGGGG8,CFAEGGG8FG7FFGGGGC:FFFFGGGG,=F<4?FGGGGGGGGDGGGGGGGGGGGGGGG94CEF9FGGGGF,6,ADGDB,EGGDFFFGFDG;EC@FFGGG,@A;E,38FD82==+@>FGGG??,>@C@6,6;FGGCF;AFFC6)4?+9<>+@C64)35@49A9>52>=FF4;@B<*,(4775);8>D2A<?59(446>(9C7<B?:>BF:9G*919(,(((.4:*41.4:19+)-.
@M04650:207:000000000-C238N:1:1101:19989:9459 2:N:0:19
GGACTACAGGGGTTTCTAATCCTGTTTGCTCCCCACGCTTTCGAGCCTCAGTGTCAGTTACAGGCCAGAGAGCCGCTTTCGCCTCCGGTGTTCCTCCATATATCTACGCATTTCACCGCTACACATGGAATTCCACTCTCCTCTCCTGCACTCAAGTCTCCCAGTTTCCAATGCACACAATGGTTGAGCCACTGCCTTTTACATCAGACTTAAGAAACCACCTGCGCTCGCTTTACGCCCAATAAATCCGGACAACGCTTGGGACCTACGTATTACCGCGGCTGCTGGCACGTAGTTAGCC
+
CCCCCGGGGGGGGGGGGGGGGGGGGGGGGGGGGGGGGGGGGGGGFGGGGGGGGGGGGGGGGFGGGGGGGGFGGGGGGGGGGGGGGGGGGGGGGFGGGGGGGGGGGGGGGGGGGGGGGGGGGGGGGGGGGGGGGGGGGGGGGGGFGGGGGGGFGGGGGGACDGGGGGGGGGGGFFCGGGDF8>=EGF?39EGFFFGGGGGGGF9<FFGFFGG79=CFFDGFFCB>BBA>97@=BC+4)6:FF0@EGGCE6>5;>EG@:9?FFFG:FG?)34:)6<46<*(-,79>0022<0,/8(43<+)6:
@M04650:207:000000000-C238N:1:1101:2684:9506 2:N:0:19
GGACTACCGGGGTTTCTAATCCTGTTTGCTCCCCACGCTTTCGAGCCTCAGTGTCAGTTACAGGCCAGAGAGCCGCTTTCGCCTCCGGTGTTCCTCCATATATCTACGCATTTCACCGCTACACATGGAATTCCACTCTCCTCTCCTGCACTCAAGTCTCCCAGTTTCCAATGCACACAATGGTTGAGCCACTGCCTTTTACATCAGACTTAAGAAACCACCTGCGCTCGCCTTACGCCCAATAAATCCGGACAAAGCTTGGGACCGACGTATTACCGCGGCCGCTGGCACGTAGTTTGCC
+
CCCCCGGGDFGGGGGGGGGGGGFGGGFGGGGGGGGGGGGGGGGGGGGGGGGFGDFGGCCECCDGGGFGFFCGFGGG+F<FGGGGGDEGCCFGGGGGGGGGFGFCFGGGEFD7FFGGF=8CE7EGDGGGGGEFGGGG,DAEEF@7ADGG==D9D?8D=D>>EFF?:EEG@DEFF,@8=7C32:D3=7C3,::F?C6,7CC,90>+++39537BAC8=ABGF=>).08(0(/0(/CA@F0B:@=13CGFEGFBF0.9(972<1?D64E1(,4(89C45@*4;1(((,((44*)2423(63--)
@M04650:207:000000000-C238N:1:1101:13533:9526 2:N:0:19
GGACTACCAGGGTATCTAATCCTGTTTGCTCCCCACGCTTTCGAGCCTCAGTGTCAGTTACAGGCCAGAGAGCCGCTTTCGCCTCCGGTGTTCCTCCATATATCTACGCATTTCACCGCTACACATGGAATTCCACTCTCCTCTCCTGCACTCAAGTCTCCCAGTTTCCAATGCACACAATGGTTGAGCCACTGCCTTTTACATCAGACTTAAGAAACCACCTGCGCTCGCTTTACGCCCAATAAATCCGGACACCGCTTGGGACCTACGTATTACCGCGGCTGCTGGCACGTAGTTAGCC
+
CCCCCGGGGGGGGGGGGGGGGGGGGGGGGGGGGGGGGGGGGGGGGGGGGGGGGGGGGGGGGGGGGGGGGGGGGGGGGGGGGGGGGGGGGGGGGGGGGGGGGGGGGGGGGGGGGGGGGGGGGGGGGGGGGFGGGGGGGGFGGGGFGGGGGGGFGGFFGGGGGGGGGGGGGGGGGGGGGGG=AGGGGGGFGFGGFFGGGGDCCFGFFGFAE7CG@GGGFFFGDDB==D=99;2@>:8>AFGEG;;EGGFC*=)69B*,)(:4=?9?GE?7?::?)06:+/(419(-(52(405=81?:9+665
@M04650:207:000000000-C238N:1:1101:12098:9530 2:N:0:19
GGACTACCGGGGTATCTAATCCTGTTTGCTCCCCACGCTTTCGCACCTGAGCGTCAGTCTTCGTCCAGGGGGCCGCCTTCGCCACCGGTATTCCTCCAGATCTCTACGCATTTCACCGCTACACCTGGAATTCTACCCCCCTCTACGAGACTCAAGCCTGCCAGTTTCTAATGCAGTTCCCAGGTTGAGCCCGGGGATTTCACATCCGACTTGACAGACCGCCTGCGTGCGCTTTACGCCCAGTAATTCCGATTAACGCTTGCACCCTCCGTATTACCGCGGCTGCTGGCACGTATTTAGC
+
6@@CC8FGGGGGGGGGGGGGGGGGGGGGGGGGGGGGGGGGGGCFEGGGFFGGGGGGDGGGGGFGGGGCFD>FGFGGGGGGGGGCCFFGGDGGGGGGGF@AEFGGGGGCFGGGGGGGFGGGGEGGGG8D8CFGGGFFFFGGGGGFFGF6<7EFGG89CFGGGGGGGGGG,@,@8F,9CFFFF?,;FC8@6BFGDC8C<CGGGFGAFGG3?DDG<7CD=(;>(C9?0>>B0C(7;=@AF0?EE:(4>74:FF),(8*)?<>:?(3)283?:<0?0CB<C7,4((((,,5)(/(2(34)49).)
@M04650:207:000000000-C238N:1:1101:17129:9533 2:N:0:19
GGACTACAGGGGTATCTAATCCTGTTTGCTCCCCACGCTTTCGCACCTGAGCGTCAGTCTTTGTCCAGGGGGCCGCCTTCGCCACCGGTATTCCTCCAGATCTCTACGCATTTCACCGCTACACCTGGAATTCTACCCCCCTCTACGAGACTCAAGCCTGCCAGTTTCGAATGCAGTTCCCAGGTTGAGCCCGGGGCTTTCACATCCGACTTGACAGACCGCCTGCGTGCGCTTTACGCCCAGTAATTCCGGTTAACGCTTGCACCCTCCGTATTACCGCGGCTGCTTGCACGGAGTTAGC
+
CCCCCGGCEGGGGEGGGGGGGGGFGGGGGGGGGGGGGGGCFGGGGGGG@FGGGGGGGGGGDFGEGGGGCDGGGGGGGGGGGGGGGGGGG7FGGGGGGCFFGGGGGGGGGGGGGGGGGGGGGGGGGCFGFGGGGCEGGGEGGDGFGGFC:CEFG6D6FGCFGGGGGGGC:>:EFG7CCGGGF:DGGGGGGGGGGEGG3CGGGFGFFF*:1DDDE0>C4;C36C>?:FB;?D6>B5>BFBEEGBFF7?AFFF?(-0/6F09?(8F?GGFFFFF308:AGG?>0;;>;:4).:)<4>,,889).
@M04650:207:000000000-C238N:1:1101:3173:9542 2:N:0:19
GGACTACCCGGGTATCTAATCCTGTTTGCTCCCCTTGCTTTCGCGCCTCAGCGTCAGGAATAAACTAGAAAAGCGCCTTCGCCACCGGTGTTCTTCCACATATCTACGCATTTCACCGCTACACGTGGAATTCCCTTTTCTCCGTCTATCCTCTAGATAGATAGTATTAGTTGCTTTTTCGAAGTTGAGCTTCGAGATTTAACAACTAACTTACCTTTCCGCCTACACGCCCTTTACGCCCAATAAATCCGATTAACCCTAGCACCCTCCGTATTACCTCAGCTTCTGGCACGGAGTTAGC
+
-CBCCEFGFGGGGGGGGGGGGGGGGGGGGGDGGGGGGGGGGGGGDGGGGEFGGGDGGGGGGGGGGGGGGGFG<F@FGGGGGGGGGGEFFFGGGGGGGGGGGGGGGGGGGGGGGGGGGDGGCGGGGFFFDGGGGGGGGGGGGGGDFGGGGGGFGGAF,@,@DFGEGFEEDAEGGGGGAFGGGF6CGFC7F7BEG5*@CGGDFFGFFCF5CDGGFGD7EB9C@>AF@FEFF4>BFGF8C<7FF?(:*;4?GF3(/):);)(/(/>2CC:<??F?2CB49>)8(.))-.4<2C:DF(-(-A54:
@M04650:207:000000000-C238N:1:1101:24716:9593 2:N:0:19
GGACTACCGGGGTTTCTAATCCTGTTTGCTCCCCACGCTTTCGAGCCTCAGTGTCAGTTACAGGCCAGAGAGCCGCTTTCGCCTCCGGTGTTCCTCCATATATCTACGCATTTCACCGCTACACATGGAATTCCACTCTCCTCTCCTGCACTCAAGTCTCCCAGTTTCCAATGCACACACTGGTTGAGCCACTCCCTTTTACATCAGACTTAAGAAACCACCTGCGCTCGCTTTACGCCCAATAAATCCGGCAAACGCTTGGGCCCTACGTATTACCGCGGCTGCTGGCACGTATTTAGCC
+
CCCCCGGGGGGGGGGGGGGGGGAFGGFGGGGGGGGGGGGGGGGCFGGGGGGEFGGGGG9EGFAEFGDFF<<FG,@@7CFGGGGC?FGG@FGGGC@F@,?EFGFGGFEBCFGGGGGGGGGGGGGE,?FFGGGGGGGF,,4A>DGBGDC,C,DDFGGCCG9DGG8DGGGG9C;3AFDGFFE+,@D=F@DFGFFC<,@>FGGGFFA9<52/:FCFFFFC*<CCBDBF=6=8>)>>=C+60:EGD1,=GFC?CB)((09<59:,41*.9EB12144<E<<:/44(,,1:03,(*5*(.),.+))5
@M04650:207:000000000-C238N:1:1101:15255:9605 2:N:0:19
GGACTACTGGGGTTTCTAATCCTGTTTGCTCCCCACGCTTTCGAGCCTCAGTGTCAGTTACAGGCCAGAGAGCCGCTTTCGCCTCCGGTGTTCCTCCATATATCTACGCATTTCACCGCTACACATGGAATTCCACTCTCCTCTCCTGCACTCAAGTCTCCCAGTTTCCAATGCACACAATGGTTGAGCCACTGCCTTTTACATCAGACTTAAGAAACCACCTGCGCTCGCTTTACGCCCAATAAATCCGGACAACGCTTGGTACCTACGTATTACCGCGGCTGCTGGCCCGGAGTTAGCC
+
CCCCCGGGGGGGGGGGGGGGGGGGGGGGGGGGGGGGGGGGGGGGGGGGGGGGGGGGGGGGGGFGGGGGGGGGGGGGGEFGGGGGGGGGGGGGGGGGGGGGGGGGGGGGGGGGGGGGGGGGGGGGGGGGFF9FFFGGGGGGGGGFGGGGGGGFGGGCGGGGGGGGGGGGGGGGGGGGCFG@FGGGD@FCFFGGGFFGGGGG+9FFF>DFEGGGFFGGF@GGBGFE@DA9AGF29FFCFFGCF<@8GD<?CE><FEG;D;;;:2*.?+64?<72)<45A/446>F614:(,*(*-444?+6<4
@M04650:207:000000000-C238N:1:1101:25291:9630 2:N:0:19
GGACTACTAGGGTTTCTAATCCTGTTTGCTCCCCACGCTTTCGAGCCTCAGTGTCAGTTACAGGCCAGAGAGCCGCTTTCGCCTCCGGTGTTCCTCCATATATCTACGCATTTCACCGCTACACATGGAATTCCACTCTCCTCTCCTGCACTCAAGTCTCCCAGTTTCCAATGCACACAATGGTTGAGCCACTGCCTTTTACATCAGACTTAAGAAACCACCTGCGCTCGCTTTACGCCCAATAAATCCGGACAACGCTTGGGACCTACGTATTACCGCGGCTGCTGGCCCGTAGTGAGCC
+
CCCCCGGGGGGGGGCFFCDFGFGGFGGGGGGGGGGGCGGGGGGGFEGGGFFFGGGGGGGGGGGGDFGGGFGGGFGGEGGGGEGGGGEDFCGGGGDFFGGGGGFGGGGGGGEFGGGGGGGGGGGFGGGGG9EGGGGGGGFGGGGFGFDDGDFFGGFGGGGGFFEF=FGGG;FGCFGGGGGGGGEGF:CCCFGGGGGFGGCGDFFFFCCAEGDFFGD:CDGGFGBFDFF>>D@=(A6@?@EGC?;;CFEFCED@B>5?72373(/2FC?7:::>AFBFFG9199>B??F(1*(29>:?(0.48
@M04650:207:000000000-C238N:1:1101:6922:9644 2:N:0:19
GGACTACTGGGGTTTCTAATCCTGTTTGCTCCCCACGCTTTCGAGCCTCAGTGTCAGTTACAGGCCAGAGAGCCGCTTTCGCCTCCGGTGTTCCTCCATATATCTACGCATTTCACCGCTACACATGGAATTCCACTCTCCTCTCCTGCACTCAAGTCTCCCAGTTTCCAATGCACACACTGGTTGAGCCACTGCCTTTTACCTCAGACTTAAGAAACCACCTGCGCTCGCTTTCAGCCCAATAAATACGGACAACGCTTGGAACCTCCGTATTACCCGTGCTGCTGGCACGTAGTTTACC
+
CCCCCGGGCEGGGGGGGGGGGGGGGGAFAFGFGGGGGGGFGGFDGGCFFCGC9CF<FGFFF@CDFGEFCCFFFFGG@FGGCG>:6EEGCGEGGGGGCEFGGGGGGC,DFGGGGCFGGGGC>CFG,4AF?EGFFFDGG89F8CGBGFG?F?FD?G8CFF9FFGGF=EGGGGGGGGFFCD++,8=,@+3,<F,@F,,@?CEC+;,<9*3*:*?BA8DC5=FC@DBB=>>997/(87+*41:<*6()*2).25811>GFC@@?0(*)0;1(,4:,8+))30(----530).308/4,(,-<)64
@M04650:207:000000000-C238N:1:1101:9739:9677 2:N:0:19
GGACTACCGGGGTTTCTAATCCTGTTTGCTCCCCACGCTTTCGAGCCTCAGTGTCAGTTACAGGCCAGAGAGCCGCTTTCGCCTCCGGTGTTCCTCCATATATCTACGCATTTCACCGCTACACATGGAATTCCACTCTCCTCTCCTGCACTCAAGTCTCCCAGTTTCCAATGCACACAATGGTTGAGCCACTGCCTTTTACATCAGACTTAAGAAACCACCTGCGCTCGCTTTACGCCCAATAAATCCGGACAACGCTTGGGACCTACGTATTACCGCGGCTGCTGGCCCGTAGTTAGCC
+
CCCCCGGGGGGGGGGGGGGGGGGGGGGGGGGGGGGGGGGGGGG@EGGGGGGGGGGGGGGGGGGGGGGGGGGGGGGGEGFGFGGGGGGGGGGGGGGGGGGGGGGGGGGFGGGGGGGGGGGGGGGG9FGFFGGGGGGGGGGGGGGFGGGECGGFGFGFFG9CFGGGGAFGGGGAFGGGC7+5@CFGGFGGGFFF?6CGGGGG+AFFFGGFEGCGFGGF>=FCDGFE:D>;@DBFBGFFFFGGG1@E7CCCCA5;@BG:D636??F:GE?2318>AGDFC*39(36-::F(3*4/33:BA9:4>
@M04650:207:000000000-C238N:1:1101:12935:9688 2:N:0:19
GGACTACAGGGGTATCTAATCCTGTTTGCTCCCCACGCTTTCGCGCATCAGCGTCAGTAATGTTCCAGCAGGTCGCCTTCGCAATGAGTATTCCTCTTGATCTCTACGGATTTTACCCCTACACCAAGAATTCCACCTACCTCTCCCATACTCTAGAAAAGTAGTTTCAAATGCAGTTCTATGGTTAAGCCATAGGATTTCACATCTGACTTACTTTCCCGCCTACGCGCTCTTTACGCCCAGTGATTCCGAGTAACGCTTGCACCCTCCGGATTACCGCGGCTGCTGGCACGGAGTTAGC
+
CCCCCGGGGGGGGGGGGGGGGGGGGGGGGGGGGGGGGGGGGGGGGGGGGGGGGGGGGGGGGGGGGGGGGGGGGGGGGGGGGGGDGGGGGGGGGGGGGGGGGGGGGGGGGGGGGGGGGGGFGGGFGGFGGGGGGGGGGGGGGFGFGGGGDGGFGGGGGGGGGGGGFGGGGGGGGGGGGGGGGGGGGGDGGGGGGGGGGFGGGFGFFGGFFGGGFGGGFFGFAGFFFFFFFG@FFGFEFFGGFFFFCCCCFFF?9FG9C?@@;DD<FGF1=<3((;:2FF0>3(496?D7?G?FFB61(;:49
@M04650:207:000000000-C238N:1:1101:13442:9784 2:N:0:19
GGACTACTCGGGTATCTAATCCTGTTTGCTCCCCACGCTTTCGCACCTGAGCGTCAGTCTTCGTCCAGGGGGCCGCCTTCGCCACCGGTATTCCTCCAGATCTCTACGCATTTCACCGCTACACCTGGAATTCTACCCCCCTCTACGAGACTCAAGCCTGCCAGTTTCGAATGCTGTTCCCAGGTTGAGCCCGGGGATTTCACATCCGACTTGCCAGACCGCCTGCGTGCGCTTTACGCCCAGTAAGTCCGATTAACGCTTGCACCCTCCGTATTCCCGCGGCTGCTTGCACGGCGTTAGC
+
CCCCCGGCGGGEGGGGGGGGGGCEGGGGGGGGGGGGGGGGGGGGGGGGFEFGGGGG@EFFGGGGGGGGGCEDG:FGGGGGGGGGEGGG:>FGGGFFGEDFGGGGGFGGGGDGGGGGGGGGGGEGGGGGCFGGGGGGF8?FDGGFFGGD+:BAG6DFFFGGDC,AFCFG**@@FG,<52=FG,BFGGF6<CGF5CCE59CGFAFFF7<>DGD*77<C68EGFGFFFF>7(96>17@>?:EGE?BFF*-.09>--5<<GB><4?G?FGF?B<>1:CB)<*,,4(((433))*49(4((,:(,6
@M04650:207:000000000-C238N:1:1101:28914:9808 2:N:0:19
GGACTACACGGGTATCTAATCCTGTTTGCTCCCCACGCTTTCGAGCCTCAGTGTCAGTTACAGGCCAGAGAGCCGCTTTCGCCTCCGGTGTTCCTCCATATATCTACGCATTTCACCGCTACACATGGAATTCCACTCTCCTCTCCTGCACTCAAGTCTCCCAGTTTCCAATGCACACAATGGTTGAGCCACTGCCTTTTACATCAGACTTAAGAAACCACCTGCGCTCGCTTTACGCCCACTAAATCCGGACAACGCTTGGGACCTACGTATTACCGCGGCTGCTGGCACGTAGTTAGCC
+
CCCCCGGGGGGGGGGGGGGGGGGGGGGGGGGGGGGGGGGGGGE@FCFGGGGGGGGGGGGGFCFFGD@FGGGGGGGGF@FGGFGG7EFEGGGGFGGGEFGDGGGGGGGGGGGGGGGGGGGGGGDF9FFFEEGGGGFFGFGGFFGFGGGGGFGFFGGGGGDEGGGGGCDFGGGGGGDFCFC+AFEGGGGGDGGGFGGGGFGEGADFF8F68DFG*@FF>CGGFGFFBFFD@D@>=EFF>5:@1(5=<FFE<BAFBDDDG9@(4:91FE?B?B?740)6C51,34>>:???F6)*,:(44+-6.
@M04650:207:000000000-C238N:1:1101:8500:9823 2:N:0:19
GGACTACCAGGGTTTCTAATCCTGTTTGCTCCCCACGCTTTCGCGCATCAGCGTCAGTAATGTTCCAGCAGGTCGCCTTCGCAATGAGTATTCCTCTTGATCTCTACGGATTTTACCCCTACACCAAGAATTCCACCTACCTCTCCCACACTCTAGAAAAGCAGTTTCAAATGCAGTTCTATGGTTAAGCCATAGGATTTCACATCTGACTTACTTTCCCGCCTACGCGCTCTTTACTCCCAGTGATTCCGAGTAACGCTTGCACCCTCCGTATTACCGCGGCTGCTGGCACGTAGTTAGC
+
@CCCCGFGGGGGGGGGGGGGGGGFGGGGGGGGGGGGGGGGGGGGDGGGGCGFGGGG>FFEGGGGGGFFGCGGFGCGEGGGCGGCCCFGGGGGGGGFFGGGGGGGGGGG7?CGGGDEG:FDDFGGDGGFGCFGGGGGEGGGGGCFDGGGGGGFGGG8DD;,@FDFFGFGG9;EGGGGGGGG8BB8FF=ECDC=FD677DCFGFGFFGFFFGGF@CDCFCFC>C=AAF99@>269FFEF*?FF(086+9?FF4,(:46;29;D@C);<<31;9;0CB>:D:>FF61((42(21A?1,1:F2><
@M04650:207:000000000-C238N:1:1101:27203:9861 2:N:0:19
GGACTACTCGGGTATCTAATCCTGTTTGCTCCCCACGCTTTCGCACCTGAGCGTCAGTCTTTGTCCAGGGGGCCGCCTTCGCCACCGGTATTCCTCCAGATCTCTACGCATTTCACCGCTACACCTGGAATTCTACCCCCCTCTACAAGACTCTAGCCTGCCAGTTTCGAATGCAGTTCCCAGGTTGAGCCCGGGGATTTCACATCCGACTTGACAGACCGCCTGCGTGCGCTTTACGCCCAGTCATTCCGATTAACGCTTGCACCCTCCGTATTACCGCGGCTGCTGGCCCGGAGTTAGC
+
CCCCCGGGGGGGGGGGGGGGGGGGGGGGGGGGGGGGGGGGGGGGGGGGGGGGGGGGGGGGGGGGGGGGGGGGGGGGGGGGGGGGGGGGGCFGGGGGGGGGGGGGGFGGGGDGGGGGGGGGEGGGGGGGGGGGGGGGGGGGGGGFDGGGFGGFGGGGGGGGGGGGGGGGGCFDGGGFFGGGGGGGGGGFGGGGGGC5)9FGG6FFFGFBDGGGEGGC41FGFGFFBFFF:C6>BGFFFFGEEFFF4*567@F??>DFG:>?14C)9F?(-3>F6EBAGG:>60;B((550C(/(-266FA<6
@M04650:207:000000000-C238N:1:1101:8888:9887 2:N:0:19
GGACTACTAGGGTTTCTAATCCTGTTTGCTCCCCACGCTTTCGCACCTGAGCGTCAGTCTTCGTCCAGGGGGCCGCCTTCGCCACCGGTATTCCTCCAGATCTCTACGCATTTCACCGCTACACCTGGAATTCTACCCCCCTCTACGAGACTCTAGCTTGCCAGTTTCAAATGCAGTTCCCAGGTTGAGCCCGGGGATTTCACATCTGACTTAACAAACCGCCTGCGTGCTCTTTACGCCCAGTAATTCCTATTAACGCTTGCACCCTCCGTATTACCGCGGCTGCTGGCACGGCGTTCGC
+
-<@CCDGGCF<EFGGGGFDFGGG<FGGGGGGGGGGGEGGGGGFGEGGGE<FG:FE77FEGFGCFGGD@C7CFGEGGGGGGFGGEFGD7FCGGFGGGG8<,EFFGGCFGGEGGGGGGGDEG8CEFGG?8,=DFGGGFFGGGGGGFCG?+3+>FGG9;DEF6:FECFGGGAE,E79,@CFGDG,28FF,89BFG>=**99FGGFG6FCC6?FGGCF:2;0AD(5>?7A9B<C(6<FF4715C8((4**6<7F*-67:)*196?0947@<?B16(2;:<C>10((364:7)553?1(((-?0:1
@M04650:207:000000000-C238N:1:1101:25086:9905 2:N:0:19
GGACTACCAGGGTATCTAATCCTGTTTGCTCCCCACGCTTTCGCGCATCAGCGTCAGTAATGTTCCAGTAGGTCGCCTTCGCAATAAGTATTCCTCTTGATCTCTACGGATTTTACCCCTACACCAAGAATTCCACCTACCTCTCCCATACTCTAGAAAAGTAGTTTCAAATGCAGTTCTATGGTTAAGCCATAGGATTTCACATCTGACTTACTTTCCCGCCTACGCGCTCTTTACGCCCAGTGATTCCGAGTAACGCTTGCACCCTCCGTATTACCGCGGCTGCTGGCACGGAGTTAGC
+
CCCCCGGGGGGGGGGGGGGGGGGGGGGGGGGGGGGGGGGGGGGGGGGGGGGGGGGGGGGGGGGGGGGGGGGGGGGGGGGGGGGCFFFGGGGGGGGGGGGGGGGGGGGGGGGGGGGGGGFFGGGGGGGGGGGGGGGGGGGGGGGFGGGGGGGFGGGFGGGGGGGGGGGGGGGGGGGGGGGGGGGGGGGGGGGGGGGGGGGGGFGFFGGFFGGGFGGGFFCGDDBDFFFFBGAADGFFA=CGFDBFGGFFGFFFFFGFGFFDDDGEGF@=?FFFFGFFGGF>FFFFFF:70E?GFF9(,;466
@M04650:207:000000000-C238N:1:1101:20283:9963 2:N:0:19
GGACTACTGGGGTTTCTAATCCTGTTTGCTCCCCACGCTTTCGAGCCTCAGTGTCAGTTACAGGCCAGAGAGCCGCTTTCGCCTCCGGTGTTCCTCCATATATCTACGCATTTCACCGCTACACCTGGAATTCTACCCCCCTCTACAAGACTCTAGCCTGCCAGTTTCGAATGCAGTTCCCAGGTTGAGCACGGGGATTTCACATCCGACTTGACAGACCGCCTGCGTTCGCTTTACGCCCAGTAATTCCGATTAACGCTTGCACCCTCCGTAGTACCGCGGCTGCTGGCCCTGAGTTAGC
+
CCCCCGGGGGD@GGBFFGEGFFDEFFFCF<CECFFGGGDEDDBEEGGGGFGGGGFGGFGF9FEF@CFGGFDCGGGGE@FBFGGCG<6C+>8FFGFCECG<BF>E9CFFBFGEFFA<FGCDEFFGGC<,BEFFDFG,EF6C>8=*EFGG>EGB@FCA9DG?DF?2@EDD+8=;A;EFGFGGGF,BCAFC?F,4@EE>D>:DC9DA+;>?ADG?3CCD63=?(76;6:(2(/62(2.7;01**314:7)6CF)(4.*)0(,,((*)2*(,(4(4(*-672((4((-21:)(:(5(.((.<62-
@M04650:207:000000000-C238N:1:1101:22804:9976 2:N:0:19
GGACTACCGGGGTTTCTAATCCTGTTTGCTCCCCACGCTTTCGCACCTGAGCGTCAGTCTTCGTCCAGGGGGCCGCCTTCGCCACCGGTATTCCTCCAGATCTCTACGCATTTCACCGCTACACCTGGAATTCTACCCCCCTCTACGAGACTCAAGCCTGCCAGTTTCGAATGCAGTTCCCAGGTTGAGCCCGGGGATTTCACATCCGACTTGACAGACCACCTGCGCTCGCTTTACGCCCAATAAATCCGGACAACGCTTGGGACCTACGTATTACCGCGGCTGCTGGCACGGAGTTAGC
+
CCCCCGGGGGGGGGGGGCCCFFGDGGGGGGGGGGGGGGGGGGGGGGGGGGGGGGGGGGGGGGGGGGGGGGGGGGGGGGGGGGGGGGGGGGGGGGGGGGGGGGGGGGGGGGGGGGGGGGGGDGGGGGGGGGGGGGGGGG6CEDGFGGG6FEGFGGGDFFGGGGGGGGGG5D>GGGGGGGGGGGGGGGGGGGGGGGGGGGGGGFG6=FGF0)>/5*CFFFGF?GFFFFFFFGFFBGF<??EEE?6?D79>GFEFF><?GFFFB<3:*;4(.::,)035CGF>((-(,8>3:D0C<((-4E)46
@M04650:207:000000000-C238N:1:1101:18665:10009 2:N:0:19
GGACTACCCGGGTATCTAATCCTGTTTGCTCCCCACGCTTTCGCACCTGAGCGTCAGTCTTCGTCCAGGGGGCCGCCTTCGCCACCGGTATTCCTCCAGATCTCTACGCATTTCACCGCTACACCTGGAATTCTACCCCCCTCTACGAGACTCTAGCTTGCCAGTTTCAAATGCAGTTCCCAGGTTGAGCCCGGGGATTTCACATCTGACTTAACAAACCGCCTACGCGCTCTTTACGCCCAGTGATTCCGAGTAACGCTTGCACCCTCCGTATTACCGCGGCTGCTGGCACGGAGTTAGC
+
CCCCCGGGGGGGGGGGGGGGGGGGGGGGGGGGGGGGGGGGGGGGGGGGGFGGGGGGGGGGGGGGGGGGGGGGGGGGGGGGGGGEEGGGGGGGGGGGGGGGGGFGGGGGDGGEGFGGGGGGGGGGFFFGGGGGGGGGGGGGGGGCGGGGGGGFGGGGGG9FGGGGFFGFGGGCFC9AEDFGFGGGGGG6?FGGEDDGGGGGGFCCFGGFFGGGEGGGF?FDFGFFFFBFBG066GFFFFGCE?BFG*).0=731>C<CBB?0(136EBBBF9(4C0AFG0(49(4,3:3(:<GFF9>1*6<.
@M04650:207:000000000-C238N:1:1101:28579:10016 2:N:0:19
GGACTACAAGGGTATCTAATCCTGTTTGCTCCCCACGCTTTCGCACCTGAGCGTCAGTCTTCGTCCAGGGGGCCGCCTTCGCCACCGGTATTCCTCCAGATCTCTACGCATTTCACCGCTACACCTGGAATTCTACCCCCCTCTACGAGACTCAAGCCTGCCAGTTTCGAATGCAGTTCCCAGGTTGAGCCCGGGGATTTCACATCCGACTTGACAGACCGCCTGCGTGCGCTTTACGCCCAGTAATTCCGATTAACGCTTGCACCCTCCGTATTACCTCGGCTACTGGCACGGAGGTAGC
+
CCCCCGGGGGGGGGGGGGGGGGGGGGGGGGGGGGGGGGGGGGGGGGGFFGGGGGGGGGGGGGGGGGGGGGGGGGGGGGGGGGGGGGGGGGGGGGGGGGGGGGGGGGGGGGGGGGGGGGGGGGFFGGGGFGGGGGGDGGGGGGE?9EF+C6:;FFGGGGGGGDFGFGFCEGGGC9AFFFFGGGGDFDGGGFF5?EGE:8<FGACFFFFDDGGDEG*+;@GGFGFFFF9D?GF>>E3)*-/::?BFF*6AFF?0:3*<C66<?3C2CF:B??>F:C?)2:).(1::(3)42FBC:0(-(;)5,
@M04650:207:000000000-C238N:1:1101:4640:10044 2:N:0:19
GGACTACAGGGTTTCTAATCCTGTTTGCTCCCCACGCTTTCGCACCTGAGCGTCAGTCTTCGTCCAGGGGGCCGCCTTCGCCACCGGTATTCCTCCAGATCTCTACGCATTTCACCGCTACACCTGGAATTCTACCCCCCTCTACGAGACTCTAGCTTGCCAGTTTCAAATGCAGTTCCCAGGTTGAGCCCGGGGATTTCACCTCTGAATTAACAAACCGCCTGCGTGCGCTTTACGCCCCGTAATTCCGATTAAAGCTTGCCCCCTACGTATTACCGCGGCTGCTGGCCCGTACTTAGCC
+
CCCCCGGGGGGGGGGGGGGGGGGGGGGGF@EGGF7@7FFFGGGGD>EGGAFEGCFEGGGGGGGGEDEFGGCCGDED=EEGCBCEGGGBC?FGFFGGGGGGEFFGGFFGGCFGGGGG@@6@E<8EFCFA,BFBFGGGGG6BEDFFGC+9CCFFGFEFGGGGGE,,@CFCBF;9<F,:EFF6CGFCEEFF<2DEGEE:*CF++1+0);;+)3:;)1+7;7CC3)6=;5376309?GF)0-*:*(4195A<>4)18.0)*4).(1*.1:((4(2).<)6A*(4(32244?:0*-/49((6+)).
@M04650:207:000000000-C238N:1:1101:8626:10067 2:N:0:19
GGACTACAAGGGTTTCTAATCCTGTTTGCTCCCCACGCTTTCGCACCTGAGCGTCAGTCTTCGTCCAGGGGGCCGCCTTCGCCACCGGTATTCCTCCAGATCTCTACGCATTTCACCGCTACACCTGGAATTCTACCCCCCTCTACGAGACTCTAGCTTGCCAGTTTCAAATGCAGTTCCCAGGTTGAGCCCGGGGATTTCACATCTGACTTAACAAACCGCCTGCGTGCGCTTTACGCCCAGTAATTCCGATTAACGCTTGCACCCTCCGTATTACCGCGGCTGCTGGCACGGAGTTAGC
+
CCCCCGGD9FFDGGGGGGGGGGGGGGGGGGGGGGGGGGGGGGGGGFGGGFFFCFFE@FFGGGGDGGEFCGGGCCFFFGGGGDECFGGGGGGGGGGGGFGFF4@FGGGGGGG:?EEGAC6DG:EFFFFGGGGGGGECFE@FEDEFFGGGGDGBECFE9E;DCCGGGGGGGCFFG9FFGGGGGFGCGFCE?DFFGGG=D*CGG=CFFC>A<FCF3:>FFFGG@GBF@F9@?DF96:@AF?CC8:1(::4AFFF?BEC9:103:B3<FF6:?42:?C()3??;6>;(((5:75(+-449(;)6.
@M04650:207:000000000-C238N:1:1101:6406:10199 2:N:0:19
GGACTACTGGGGTATCTAATCCTGTTTGCTCCCCACGCTTTCGAGCCTCAGTGTCAGTTACAGGCCAGAGAGCCGCTTTCGCCTCCGGTGTTCCTCCATATATCTACGCATTTCACCGCTACACATGGAATTCCACTCTCCTCTCCTGCACTCAAGTCTCCCAGTTTCCAATGCACACAATGGTTGAGCCACTGCCTCTTACATCAGACTTAAGAAACCACCTGCTCTCGCTTTACGCCCAATAAATCCGGACAACGCTTGTGACCTACGTATTACCCCGGCTGCTGGCCCGTAGTTTGCC
+
CCCCCGGGCFGGGDGGGGGGGGGGGGGGGGGGGGGGGGGGGGGCFGGGGGGGGGGGGGGGGCGGGGGGCFGGGGGG7CFGCGGCF8FGGGGGGGGGGFGGGGGGGGGGGEEGFFGGGCEDGGGGCGGGFFGGFFFGGGGGGGGFGGGGGCGFG8D8CF;;DDCF=EFGG9ECFGGEEF++2,=DFC,,@@,@CC6?7+@ECBCFF>908??7*2+=*:@*:;7.:*.9799A=G64)0:C:(8B7F4CC>33>AD05((63:F);97)//.,6<).3*-(-3(((.)(,1(*--(,.+.63
@M04650:207:000000000-C238N:1:1101:18487:10202 2:N:0:19
GGACTACTGGGGTATCTAATCCTGTTTGCTCCCCACGCTTTCGAGCCTCAGTGTCAGTTACAGGCCAGAGAGCCGCTTTCGCCTCCGGTGTTCCTCCATATATCTACGCATTTCACCGCTACACATGGAATTCCACTCTCCTCTCCTGCACTCAAGTCTCCCAGTTTCCAATGCACACAATGGTTGAGCCACTGCCTTTTACATCAGACTTAAGAAACCACCTGCGCTCGCTTTACGCCCAATAAATCCGGACAACGCTTGGGACCTACGTATTACCGCGGCTGCTGGCACGTAGTTAGCC
+
CCCCCGGGGGGGGGGGGGGGGGGGGGGGGGGGGGGGGGGGGGGGGGGGGGGGGGGGGGGGGGGGGGGGGGGGGGGGFEGGGGGGGGGGGGGGGGGGGGGGGGGGGGGGGGGGGGGGGGGGGGGGCFGGFFFGGGFGGGGGGGGFGGGGFGGFCGGGGFFFGGGGFDGGGGGGGGFGGGGGGGGGGGD8FCFGCFGGGGGG7CFFFCCA@FBF@GGGFF6CDGFFB>)*)29@2C645@EGD?3=FDEFD;3;@FF<G(/6?:*4<E:8::82>E<A<592(2>;(24(4*,24(.-:<:24
@M04650:207:000000000-C238N:1:1101:8369:10206 2:N:0:19
GGACTACACGGGTTTCTAATCCTGTTTGCTCCCCACGCTTTCGAGCCTCAGTGTCAGTTACAGGCCAGAGAGCCGCTTTCGCCTCCGGTGTTCCTCCATATATCTACGCATTTCACCGCTACACATGGAATTCCACTCTCCTCTCCTGCACTCAAGTCTCCCAGTTTCCAATGCACACAATGGTTGAGCCACTGCCTTTTACATCAGACTTAAGAAACCACCTGCGCTCGCTTTACGCCCAATAAATCCGGACAACGCTTGGGACCTACGTATTACCGCGGCTGCTGCCCCGTACTTAGCC
+
<BCCCFGFGGGGGDGGGGGGGGGGGGGGGGGGGGGDGGGGGGGGGGGGGFGGGGGGGGGGGGFGGGGGCD<FGGGGCEGGFGGGFGGDEFFFGGGGGFGGGGGGGGGGGGGDFGGGGGGGGGGGFGGGGGGGGGCGGGGGGFFFGGGFGFGFGGGGDFEAFGGGGGGGGFGGGG8E8?+@EFDFG76EEG7AFFGGGCFG+;9BF7CFEC92ADCC6CDC=D=ED/4?DDF?DGFE498CC<@@*CCFCEED>>*2/6;?<(76FG7?:?7?<?<<F<19(7>0<,2)(*-*-1(,62-64
@M04650:207:000000000-C238N:1:1101:13356:10214 2:N:0:19
GGACTACTGGGGTTTCTAATCCTGTTTGCTCCCCACGCTTTCGCACCTGAGCGTCAGTCTTCGTCCAGGGGGCCGCCTTCGCCACCGGTATTCCTCCAGATCTCTACGCATTTCACCGCTACACCTGGAATTCTACCCCCCTCTACGAGACTCTAGCTTGCCAGTTTCAAATGCAGTTCCCAGGTTGAGCCCGGGGATTTCACATCTGACTTAACAAACCGCCTGCGTGCGCCTTACGCCCAATAAATCCGGACAACGCTTGGGACCTACGTATTACCGCGGCTGCTGGCACGTAGTTAGC
+
CCCCCGGGGGGGGGGGGGGGGGGGGGGGGGGGGGGGGGGGGGGEGGGGGGGGGGGGGGFGFFGGGGGGGGGGGGGGGGGGGGGGGGGGGEGGGGGGGGGGGGGGGGGGGGGGGGGGGGGGGGGGGGGGGGGDFEGGGGGGGGGFGGGGEGGFGGGFGGGGGGGGFGFGGGGFGGGGGGGGGGGGGGGGGGGGGGGG<DFFGFGFFGGFFGGGFGGGFFGGFGBF?FFB:D>BFC@?FFGGGB<?GFAAGFFF05<:D>FFFFD6*::??24,5C7AFF<BFFFFF<)4>C(+,,24,<<9)
@M04650:207:000000000-C238N:1:1101:18460:10225 2:N:0:19
GGACTACAGGGGTTTCTAATCCTGTTTGCTCCCCACGCTTTCGCACCTGAGCGTCAGTCTTCGTCCAGGGGGCCGCCTTCGCCACCGGTATTCCTCCAGATCTCTACGCATTTCACCGCTACACCTGGAATTCTACTCACCTCTACGAGACTCTAGCTTGCCAGTTTCAAATGCAGTTCCCAGGTTGAGCCCGGGGCTTTCACTTCCGACTTAATAAACCGCCTACGTGCGCTTTACGCCCAGTAATGCCGAATAACGCTTGCACCCTCCGCATTACCGCGGCTGCTGGCACGTAGTTAGC
+
AC<CC,E,CFGGCFGGGGGFFGFFFFGGFGGG8FFGEDGEGFGBFEEFEGCG>CC:@F9F,@DDC7CFG@:CEFGGGDGGDGFGGFD@FG=AFG8CF8BFFFCEFEEGEGFEFAFFGFGGCGGC8,>FDGFGGGGF8D,=DFCDCCFE+1B8FGF9AFFGCGGGGGGGGF,@CBFGF@FG?,@DGC6@<FCFE58C)2FFGFB6A80)6CD<7+++;)0*(:12(0(0.C6>0=)4@(/18:6(:*))*0)4(8<)*(,1:6346@?6(1((,/2-<C109(-438::.7(2,(.:1+)..
@M04650:207:000000000-C238N:1:1101:10290:10233 2:N:0:19
GGACTACCGGGGTTTCTAATCCTGTTTGCTCCCCACGCTTTCGAGCCTCAGTGTCAGTTACAGGCCAGAGAGCCGCTTTCGCCTCCGGTGTTCCTCCATATATCTACGCATTTCACCGCTACACATGGAATTCCACTCTCCTCTCCTGCACTCAAGTCTACCAGTTTCCAATGCATACAATGGTTGAGCCACTGCCTTTTACACCAGACTTAATAAACCACCTGCGCTCGCTTTACGCCCAATAAATCCGGACAACGCTCGGCACCTACGTAGTACCGCGGCTGCTGGCACGTAGTTAGCC
+
CCCCCGGFGGEGGGGGGGGGGGGGGGGGGGGGGGGGGGGFGGGGGGGGGGGGGGGGGGGGGEFFGGFEFGFGGG@@@@DF:BFCCGEGEGGGEFGCF8B@@FA=@@?FGEECFGGGGGGGEEGF9?=FFGGGGFDCEFFCGGGDG>,DC,,+,,83EFGGGGGC,8@>,@BDGFC=FGDC2FDEFECFFC,AE,9EGDFFCCGFF7**:42+12BEA=6;<CBB@EB>()55>/@EE<E7E@1;C76<*=),.8C73,((((*()24(4<1.(2:<01-(-699()5(,*)2.2(-)+).5
@M04650:207:000000000-C238N:1:1101:15039:10237 2:N:0:19
GGACTACCCGGGTATCTAATCCTGTTTGCTCCCCACGCTTTCGCACCTGAGCGTCAGTCTTCGTCCAGGGGGCCGCCTTCGCCACCGGTATTCCTCCAGATCTCTACGCATTTCACCGCTACACCTGGAATTCTACCCCCCTCTACGAGACTCTAGCTTGCCAGTTTCAAATGCAGTTCCCAGGTTGAGCCCGGGGATTTCACATCTGACTTAACAAACCGCCTGCGTGCGCTTTACGCCCAGTAATTCCGATTAACGCTTGCACCCTCCGTATTACCGCGGCTGCTGGCACGGAGTTAGC
+
CCCCCGGGGGGGGGGGGGGGGGGGGGGGGGGGGGGGGGGGGGGGGGGGGFGGGGGGGGGGGGGGGGGGGGGGGGGGGGGGGGGGGGGGGGGGGGGGGGGGGGGGGGGGGGGGGGGGGGGGGGGGGGGGGGGGGGGGGGGGGGGFGGGDFEGFGFGGGGGGGGGGGGGGGGGGGGGGGGGGGGGGGGGGGGGGGGGGGGGGGFGFFGGC?GGFEGGGFFGGFGFFBFFFFG69>GFFFFGGG<BFGGFFGFFFFFG<FFFFFFGFGGFF?F(-4:42EG:B6((3,4:42=:E:((-,C)).
@M04650:207:000000000-C238N:1:1101:28826:10244 2:N:0:19
GGACTACAGGGGTTTCTAATCCTGTTTGCTCCCCACGCTTTCGCACCTGAGCGTCAGTCTTCGTCCAGGGGGCCGCCTTCGCCACCGGTATTCCTCCAGATCTCTACGCATTTCACCGCTACACCTGGAATTCTACCCCCCTCTACGAGACTCAAGCCTGCCAGTTTCGAATGCAGTTCCCAGGTTGAGCCCGGGGATTTCACATCCGACTTGACAGACCGCCTGCGTGCGCTTTACGCCCAGTACTTCCGATTAACGCTTGCACCCTCCGTATTACCGCGGCTGCTGGCACGGAGTTAGC
+
CCCCCGGGGGGGGGGGGGGGGGGGGGGGGGGGGGGGGGGGGGGGGGGGGGGGGGGGCGGGFGGGGDGGGGGGGGGGGGGGGGGGGGGGGGGGGGGFGGFAFGGGGGGGGGGGGGGGGGGGGGGGGGGGBFGGGGGGGGGGGGGFGGGGG6CFGGGGDFGGGGGGGGGGGGGGGGGGGGGGGGCFGGGGGGGCEGGDGGGFDCGFFGGFFGGGFC<7A;GG9C;::FFF?DFF9G>A=?CEG?F:C*64FFB::)1:D06??FGFGGF?BBB??A:AGF?>6>BFFFF:25:C<BF>BF))-
@M04650:207:000000000-C238N:1:1101:20335:10286 2:N:0:19
GGACTACCGGGGTTTCTAATCCTGTTTGCTCCCCACGCTTTCGCACCTGAGCGTCAGTCTTCGTCCAGGGGGCCGCCTTCGCCACCGGTATTCCTCCAGATCTCTACGCATTTCACCGCTACACCTGGAATTCTACCCCCCTCTACGAGACTCAAGCCTGCCAGTTTCGAATGCAGTTCCCAGGTTGAGCCCGGGGATTTCACATCCGACTTGACAGACCGCCTGCGTTCGCTTTACGCCCAGTAATTCCGATTAACGCTTGCACCCTCCGTATTACCGCGGCGGCTGGCACGGAGTTAGC
+
C@CCCGGGGGGGGGGCFFFDFGFFGGGCFGGGGGGGGGGGEDFFEGGGGGGGGGGGGFFCFGGGGFGGGEGGGGGDGGGGFGGGGGGGGGGGGGGGFGG9EFGGGGFGGGCEGGGFBFEGGGGFGAFGGGGFG9EFGGGGGGGFGGGGGGGFGFFFF>?FGG6CFEFF5FGGGGGC:CGG,24=<BC,0:2:CCEEGCGCFF+;@4CEF:3DBF4:62F<>DB?6F>)(1413F3<??EEG:B2F7<<DF?08@DAD(4::<F?FG0:6?9?:C?AGGFF>B(((4(2:G(91;0(4FAA4
@M04650:207:000000000-C238N:1:1101:16711:10306 2:N:0:19
GGACTACCAGGGTTTCTAATCCTGTTTGCTCCCCACGCTTTCGAGCCTCAGTGTCAGTTACAGGCCAGAGAGCCGCTTTCGCCTCCGGTGTTCCTCCATATATCTACGCATTTCACCGCTACACATGGAATTCCACTCTCCTCTCCTGCACTCAAGTCTCCCAGTTTCCAATGCACACAATGGTTGAGCCACTGCCTTTTACATCAGACTTAAGAAACCACCTGCGCTCGCTTTACGCCCAATAAATCCGGACAACGCTTGGGACCTACGTATTACCGCGGCTGCTGGCACGTAGTTAGCC
+
CCCCCGGGGGGGGGGGGGGGGGGGGGGGGGGGGGGGGGGGGGGGGGGGGGGGGGGGGGGGGGFGGGGGGGGGGGGGECFGGFGGGGGGGGGGGGGGGGGGGGGGGGGGGGGGGGGGGGGGEGGGGCGFFFGGGGGGGGGGGGGFGGGGGGGFGGGGEGEGGGGGGGGGGGFGGGGGGGGGGFGFGFCGFF8FGFGGGGGGGFGFFFDAEFDGFGFGFD:FDDFBDEA>2)6@D*+@;@GFG?@;FGFCGB316>C<D9?D?DC04C7226<<AF9>:36(499>:)30364:8((:4:4<?
@M04650:207:000000000-C238N:1:1101:3983:10336 2:N:0:19
GGACTACTGGGGTTTCTAATCCTGTTTGCTCCCCACGCTTTCGAGCCTCAGTGTCAGTTACAGGCCAGAGAGCCGCTTTCGCCTCCGGTGTTCCTCCATATATCTACGCATTTCACCGCTACACATGGAATTCCACTCTCCTCTCCTGCACTCAAGTCTCCCAGTTTCCAATGCACACAATGGTTGAGCCACTGCCTTTTACATCAGACTTAAGAAACCACCTGCGCGCGCTTTACGCCCCATAAATCCGGACAACGCTTGGTACCTACGTATTACCGCGGCTGCTGGCAAGTAGTTAGCC
+
CCCCCGGGGGGGGCFGGGGGGGGGGGGGGGCGGGGGGGGGGGGGGGGGGGGGGGGGGGGGGGG8FGGGGFFGGGGG7CFGGGG:FEGGGGGGGGGGGFDFGGGGGGGFCGGGGGGGGEGGDFDG,EFFGGGGGGAFGF8FGGG?FGGGGGGFGGFE@D,;AF,@FFGGGGG9DFF89?C8EGCF<:@89C,A?C6@FFFGFF;9E8CFF5@DC+CFF@>F>425BB4)//5(6=+).(=7*618FGFE;BB@FBG0)(-,230)2@:42?())<))<*,-(-4>FBF5<0)*.6AAA<4:4
@M04650:207:000000000-C238N:1:1101:23981:10346 2:N:0:19
GGACTACCCGGGTATCTAATCCTGTTTGCTCCCCACGCTTTCGAGCCTCAGCGTCAGTTACAGGCCAGAGAGCCGCCTTCGCCTCCGGTGTTCCTCCATATATCTACGCATTTCACCGCTACACATGGAATTCCACTCTCCTCTCCTGCACTCAAGTCTCCCAGTTTCCAATGCACACCCTGGTTGAGCCCCTGGCTTTTACATCAGACTTAAGAAACCACCTTCGCCCGCTTTACCCCCCATAAAACCGGAACACGCTTGGCACCCTCGTCTTTCCCGGGGTGCGGGGCCGCTGGTTACC
+
CCCCCGGGGGGGGEGGGGGGGGGGGGGGGGGGGGGGEGGGGGGGGGGGGGG,@FGGGGEFGGGCFGGGGGGGDGDE:FGGGGG,C,@FFGGGGFGGG,,CFCEGGGGGGDGGGGGDCFGDGEGG9,C<FGGGGGGGDGGGGGGFGGGG8DGFG8=A;,@EGGGGGGGG;EAD8@E9,0++4@D,F3:@?C*@*1*13@GG+*2=++2*:29+:+DFFBG*/:()5)(/-/5(3C+)*.BE<6((21)/*)0(,)93*((4(40)>F6(-((((2).+94(((,-,(32(:(*((((4+))6
@M04650:207:000000000-C238N:1:1101:18654:10387 2:N:0:19
GGACTACACGGGTTTCTAATCCTGTTTGCTCCCCACGCTTTCGCACCTGAGCGTCAGTCTTCGTCCAGGGGGCCGCCTTCGCCACCGGTATTCCTCCAGATCTCTACGCATTTCACCGCTACACCTGGAATTCTAACCCCCTCTACGAGACTCTAGCTTGCCAGTTTCAAATGCAGTTCCCAGGTTGAGCCCGGGGATTTCACATCTGAATTAACAAACCGCCTGCGTGCGCTTTACGCCCAGTAATTCCGATTAACGCTTGCACCACCCGCATTACCGCGGCTGCTGGCAAGGAGGTAGC
+
CCCCCGGGGGGGGGGCGGGGGGGGGGGGGGFFGGGGGGGGGFGGGGGFD8EFGEGGGCF@FCGFGFGFGGGGFGEFEGDFGFGCF=FGGGGGFGDGFFFF<EAFGGGG>C=?FFEGGDECEGG8DDF>=AFGDFG,@@?GGGGFGGGECEGFGGGGGGGGGEGG@EFGGGGGGGCFFGFC9FFFF9D><?B5CEGGG*<9CAC66CCAC7+17FCC=0399)(,,)()3*311*8)*4;:CF03:C4.*0?:05D<C:914?C29;(((-2(,2(63:(---(--1:7?G1+31?(3?23,
@M04650:207:000000000-C238N:1:1101:11376:10390 2:N:0:19
GGACTACTGGGGTTTCTAATCCTGTTTGCTCCCCACGCTTTCGCACCTGAGCGTCAGTCTTTGTCCAGGGGGCCGCCTTCGCCACCGGTATTCCTCCAGATCTCTACGCATTTCACCGCTACACCTGGAATTCTACCCCCCTCTACAAGACTCTAGCCTGCCAGTTTCGAATGCAGTTCCCAGGTTGAGCCCGGGGATTTCACATCCGACTTGACAGACCGCCTGCGTGCGCTTTACGCCCAGTAATTCCGATTAACGCTTGCACCCTCCGTATTACCGCGGCTGCTGGCACGGGGGTAGC
+
CCCCCGGGGGGGGGGGGGGGGGGGGGGGGGGGGGGGGGGGGGGGGGGGGFGGGGGGGFGGGGGGGGGGGGGGGGGGGGEGGGGGGGGGGGGGGGGGGGGGGGGGGGGGGGGGGGGGGGGGGGGGGGGGGGGGGGGGGGGGGGGFGGGGGGGFGCGGG?EFGGGGFGGGGGGGGGGGGFGGGGGGGGGFGGGGGGGG4D@EFFFFFG;>@G:DAG<;=@5FFDB0:44>:GB;>=F:F0CEG<<?G:A)?FF0-8DBD09?083)9F2(489:?C0<F:(7>;;90620:G09,((((2435
@M04650:207:000000000-C238N:1:1101:25031:10424 2:N:0:19
GGACTACAGGGGTTTCTAATCCTGTTTGCTCCCCACGCTTTCGCACCTGAGCGTCAGTCTTCGTCCAGGGGGCCGCCTTCGCCACCGGTATTCCTCCAGATCTCTACGCATTTCACCGCTACACCTGGAATTCTACCCCCCTCGACGAGACTCAAGCCCGCCAGTTTCGAATGCAGTTCCCAGGTTGAGCCCGGGGATTTCACATCCGACTTGACATACCGCCTGCGTGCCCTTTACGCCCAGTAATTCCGGTTAACCCTTGCACCCTCCGTATTCCCGCGGCTTCTGGCACGGAGTTCGC
+
CCCCCCFEFGGEEGGGGGGGGGGGGGGGDGFGGGGG7CFGGGGCFG+EFGFGGGGG>FGD@,FFGCFF,,@FG7FFGGGGFGCFEFGGGCFGGCGGA<BFGGGGFCAFGGGGGGGFFGGGGGGCFD<F@FGGGGEGGG6FGDE*@7++3@CFGCCDF5*@>FDGFGGF8*2>?EDFFGG7?,?EFFG?CCFGG5E75<<ECFG6+>C)891CAFGG=>FF?311:FF>0C(4:6?46(8C:01:*:))7@<3(7<4F),4(4C<78<0:6(41;()3931;09>((94)C0?3>((-;)(4
@M04650:207:000000000-C238N:1:1101:18121:10433 2:N:0:19
GGACTACCGGGGTATCTAATCCTGTTTGCTCCCCACGCTTTCGAGCCTCAGTGTCAGTTACAGGCCAGAGAGCCGCTTTCGCCTCCGGTGTTCCTCCATATATCTACGCATTTCACCGCTACACATGGAATTCCACTCTCCTCTCCTGCACTCAAGTCTCCCAGTTTCCAATGCACACAATGGTTGAGCCACTGCCTTTTACATCAGACTTAAGAAACCACCTGCGCTCGCTTTACGCCCAATAAATCCGGACAACGCTTGGGACCTACGTATTACCGCGGCTGCTGGCACGTAGTTAGCC
+
CCCCCGGGGGGGGGGGGGGGGGGGGGGGGGGGGGGGGGGGGGGGGGGGGGGGGGGGGGGGGGGGGGGGGGGGGGGGGGGGGGGGGGGGGGGGGGGGGGGGGGGGGGGGGGGGGGGGGGGGGGGGGGGGFFFGGGGGGGGGGGGFGGGGGGGFGGGGGGGGEGGGGGGGGGGGGGGGGGG:CGGGGGGGGGGGGGGGGGGGGFGFFGGFFGFCAFFGFFFGFGFFFFF>@<29B?AEDFG*<8DEFDEEFFF@BFFDG>F?FFC(9EB<BBBDAC>4:/74>FBFF0026C32.(4:2+)68
@M04650:207:000000000-C238N:1:1101:4811:10472 2:N:0:19
GGACTACTAGGGTTTCTAATCCTGTTTGCTCCCCACGCTTTCGAGCCTCAGTGTCAGTTACAGGCCAGAGAGCCGCTTTCGCCTCCGGTGTTCCTCCATATATCTACGCATTTCACCGCTACACATGGAATTCCACTCTCCTCTCCTGCACTCAAGTCTCCCAGTTTCCAATGCACACAATGGTTGAGCCACTGCCTTTTACATCAGACTTAAGAAACCACCTGCGCTCGCTTTACGCCCAATAAATCCGTACAACGCTTGGGACCTACGTATTACCGCGGCTGCTGCCACCTGTTTGGCC
+
CC@CCGGGGGFFGGGGGGGGGCGGGGGGGGGGGGGGEGGGGGGGGGGEGFFGFFEGGGGFGDFFCC@F@F@CCFCE7FGGDEGCEFFCFGGGG<FFG8FFGCGGGGGGGEFGGFFFG7C?CFGGDFFGGFGGGGCDFFCGCFCFG?9,4=FF8DGGE,@@@FGGGGGGCF9EGG8DF8+6EF,EFGGCFF8AE2:?CFFGFFAFF7?98;D7CFCF5@GFCDFFF>2*<*>>>FCFF9EE@1@E7>7?FB)(1):@)682(8C(9;(<01:2)<4<+13((,(((47)464*((.)-2(),
@M04650:207:000000000-C238N:1:1101:12959:10476 2:N:0:19
GGACTACTAGGGTTTCTAATCCTGTTTGCTCCCCACGCTTTCGCACCTGAGCGTCAGTCTTTGTCCAGGGGGCCGCCTTCGCCACCGGTATTCCTCCAGATCTCTACGCATTTCACCGCTACACCTGGAATTCTACCCCCCTCTACAAGACTCTAGCCTGCCAGTTTCGAATGCAGTTCCCAGGTTGAGCCCGGGGATTTCACATCCGACTTGACAGACCGCCTGCGTGCGCTTTACGCCCAGTAATTCCGATTAACGCTTGCACCCTCCGTATTACCGCGGCTGCTGGCACGGAGTTAGC
+
CCCCCGGGDGGGGGGGGGGGGGGGGGGGGGGGGGGGGGGGGGGGGGGGGGGGGGGGGGGGGGGGGGGGGGGGGGGGGGGGGGGGGGGGGGGGGGGGGGGGGGGGFGGGGGDEGGGGGGGGGGGGGGGGGGGGGGGGGGGGGGEFGGGGGGGFGGGGGGGGGGGGGFGGGGGGGGGFGGC7CCFGGGDGGGGGGGGGCDGFFFGFFGGFFG35=DFFFFGG@GF6<:3>?3>;F5F2@<EEEF<2FCBBCFFF0>DAGFFFFFGFGGB:B?;(2E02CF:99>F;9(237E7F?9B(,;2:9
@M04650:207:000000000-C238N:1:1101:2818:10477 2:N:0:19
GGACTACTCGGGTTTCTAATCCTGTTTGCTCCCCACGCTTTCGAGCCTCAGTGTCAGTTACAGGCCAGAGAGCCGCTTTCGCCTCCGGTGTTCCTCCATATATCTACGAATTTCACCGCTACACATGGAATTCCACTCTCCTCTCCTGCACTAAAGTCTCCCAGTTTCAAATGCACACAATGGGTGAGCCACTGCCTTTTACATCAGACTGAAGGAACCACCTGCGCTCGCTTTACGCCCAATAAATCCGGACAAAGCTTGGGACCTACGTGTTCCCGCGGCTGCTGGCAAGTAGGTAACC
+
CCCCCFGGCFFGFEGGFFGGGFDFECFGGGGGGGG:@CCCFGGG?E@FGFGGGGGGDFGFG,C,CBFFFEGFGGGGFGCGDGGGGEC:+@::<FF9FGGFFGEFF;FB,AABAAEFGGGD7FDF:,CEFGFGGGGGGDDBE+@?FF9DCGG8,,>ADFAF8FGG@9:B,@D,==EFGFEEA>3,@3+,48,@AF6@C+,<CFF71<9*:D**:**49@875*:<<*)3>4>(-*+16-==F03@FCE?*8>?0:43*//7117(*;(,((((.2))+1-(2;0(4))((*)2-5))-2)).
@M04650:207:000000000-C238N:1:1101:26528:10524 2:N:0:19
GGACTACAGGGGTTTCTAATCCTGTTTGCTCCCCACGCTTTCGAGCCTCAGTGTCAGTTACAGGCCAGAGAGCCGCTTTCGCCTCCGGTGTTCCTCCATATATCTACGCATTTCACCGCTACACATGGAATTCCACTCTCCTCTCCTGCACTCAAGTCTCCCAGTTTCCAATGCACACAATGGTTGAGCCACTGCCTTTTACATCAGACTTAAGAAACCACCTGCGCTCGCTTTACGCCCAATAAATCCGGACAACGCTTGGGACCTACGTATTACCGCGGCTGCTGGCACGTAGTTAGCC
+
CCCCCGGGGGGGGGGGGGGGGGGGGGGGGGGGGGGGGGGGGGGGGGGGGGGGGGGGGGGGGGGGGGGGGGGGGGGGGGGGGGGGEGGGGGGGGGGGGGGGGGGGGGGGGGGGGGCFGFGGGGGGGGGGGGGGGGGGGGGGGGGFGGGGGGGFGGGGGGGGGGGGGGGGGGGGGGGGGFGFGGGGGGGGG7BFGGGGGGGGGFGFFGGFFGFFEGGGFC6CBGFEBFFAFG@FFFFCDFGGGF=@DGE<CB:?FFFFD9;,8?<6DE:)56?>FF<AC*433>94::?7?C7531?8B+6)5
@M04650:207:000000000-C238N:1:1101:12833:10531 2:N:0:19
GGACTACTGGGGTTTCTAATCCTGTTTGCTCCCCACGCTTTCGAGCCTCAGTGTCAGTTACAGGCCAGAGAGCCGCTTTCGCCTCCGGTGTTCCTCCATATATCTACGCATTTCACCGCTACACATGGAATTCCACTCTCCTCTCCTGCACTCAAGTCTCCCAGTTTCCAATGCACACAATGGTTGAGCCACTGCCTTTTACATCAGACTTAAGAAACCACCTGCGCTCGCTTTACGCCCAATAAATCCGGACAACGCTTGGGACCTACGTATTACCGCGGCTGCTGGCACGTAGTTAGCC
+
CCCCCGGGGGGGGGGGGGGGGGGGGGGGGGGGGGGGGGGGGGGGGGGGGGGGGGGGGGGGGGGGGGGGGGGGGGGGGGGGGGGGGGGGGGGGGGGGGGGGGGGGGGGGGGGGGGGGGGGGGGGGGGGGGFGGGGGGGGGGGGGFGGGGGGGFGGGGGGGGGGDGGGGGGGGGGGGGGGGGGGGGFGGGGG@CFGGGGGGGGFGFFGFACFCGEGFDFF8CBDDFFEABAGBDFCFEFDGGGFF3FGE<DD>;>EFFD>@FF<41*A:4??B<ACF></39262715?(3*45:0<?B+).5
@M04650:207:000000000-C238N:1:1101:24797:10562 2:N:0:19
GGACTACTGGGGTATCTAATCCTGTTTGCTCCCCACGCTTTCGAGCCTCAGTGTCAGTTACAGGCCAGAGAGCCGCTTTCGCCTCCGGTGTTCCTCCATATATCTACGCATTTCACCGCTACACATGGAATTCCACTCTCCTCTCCTGCACTCAAGTCTCCCAGTTTCCAATGCACACAATGGTTGAGCCACTGCCTTTTACATCAGACTTAAGAAACCACCTGCGCTCGCTTTACGCCCACTAAATCCGGACAACGCTTGGGACCTACGTATTACCCCGGCTGCTGGCACGTAGTTAGCC
+
CCCCCGGGFGGGGGGGGGGGGGGGGGGGGGGGGGGGGGGGGGGGGGGGGGGGGGGGGGGGGGGGGGGGGGGGGGGGEGFGGGGGGGGGGGFGGGGGGFFGGGGGGGGGGGG7FGGFDFGGGGGGFGGGGGGGGFGGGGGGGGGFGGGGGGGFGGGGGFFF,FGGGGGGEGGGGGGGGGGGFGCGGGF<CGGFFFGGGGGGGFGCBCFA@G9C58CFADDCDGFE=D2*<CB>BCFCD@BGG0=EDC?);>5;>>C@C@@;66C?FGF254,84A)6@*((1141(.,(-*5242,8<+64.
@M04650:207:000000000-C238N:1:1101:15938:10587 2:N:0:19
GGACTACTAGGGTATCTAATCCTGTTTGCTCCCCACGCTTTCGCACCTGAGCGTCAGTCTTCGTCCAGGGGGCCGCCTTCGCCACCGGTATTCCTCCAGATCTCTACGCATTTCACCGCTACACCTGGAATTCTACCCCCCTCTACGAGACTCTAGCTTGCCAGTTTCAAATGCAGTTCCCAGGTTGAGCCCGGGGATTTCACATCTGACTTAACAAACCGCCTGCGTGCGCTTTACGCCCAGTAATTCCGATTAACGCTTGCACCCTCCGTATTACCGCGGCTGCTGGCACGGAGTTAGC
+
CCCCCGGGGGGGGGDGGGFFGGGGGGGGGGGGGGGGGGGFGGGGGGGGGGFGGGGGGFGGGGGGGGGGGGGGGGGGGGGGGGGGGGGGGGGGGFGFGGGFGGGGGGGGGGGGGGGAFGGCEFCGBFFGFGGGGGEFGGGGGGGFDADC:CEFGGGGGFGGGGGGGGCFDCFGGF7EFFGG6<:CF:,DECC?C5?E4DGGFFGFFGGFCGGGFGDGFDGG(:3(,A>>0C0>9EF9F6CCGFFFG:6<DBF02)*:C?>?6:C)>FFF114:<;04@71;(29BF6),4:3<((4--;)))
@M04650:207:000000000-C238N:1:1101:4575:10601 2:N:0:19
GGACTACTGGGGTTTCTAATCCTGTTTGCTCCCCACGCTTTCGAGCCTCAGTGTCAGTTACAGGCCAGAGAGCCGCTTTCGCCTCCGGTGTTCCTCCATATATCTACGCATTTCACCGCTACACATGGAATTCCACTCTCCTCTCCTGCACTCAAGTCTCCCAGTTTCCAATGCACACAATGGTTTAGCCACTGCCTTTTACATCTGACTTAAGAAACCACCTGCGCTCGCTTTACGCCCAATAAATCCGGCCAACGCTTGGGACCTCCGTATTACCGCGCCTGCTGTCCCGTAGTTTGCC
+
@C9CCFGGGGF>FFGGGGGGGGGGGGGGGGGGGGGGGEGGGGGFGGGGGFGGGFGGFGFGGGFGGGCDFCFFGGGGDGGGGGGGGGGGGGGGGGGGGGGGG9DAFCFFGGGGGGFGGGGGEGGGF?<DGGGGGGGGGGFDGGGFGGGGGFFFGC@DDF;EGGGCFFFGFEA=+,,,,=++9D8>C,3,78,:@@6CFGGGCFC@=+59ACF+1?7=CCG55?<5=4)9A<29BE665>GE>0=37+<ED3),(.*/*.:1(4/(9??).(-(4C)4<*40(--(3:7)4+45.((,6+.).
@M04650:207:000000000-C238N:1:1101:22688:10609 2:N:0:19
GGATACCAGGGTATCTAATCCTGTTTGCTCCCCACGCTTTCGAGCCTCAGTGTCAGTTACAGGCCAGAGAGCCGCTTTCGCCTCCGGTGTTCCTCCATATATCTACGCATTTCACCGCTACACATGGAATTCCACTCTCCTCTCCTGCACTCAAGTCTCCCAGTTTCCAATGCACACAATGGTTGAGCCACTGCCTTTTACATCAGACTTAAGAAACCACCTGCGCTCGCTTTACGCCCAATAAATCCGGACAACGCTTGGGACCTACGTATTACCGCGGCTGCTGGCACGTAGTTAGCCG
+
CCCCCGGGGGGGGGGGGGGGGGGGGGGGGGGGGGGGGGGGGGGGGGGGGGGGGGGGFGGGGGGGGGGGGGGGGGG@FGGGGEGGGGEEGGGGGGGGGGGGGGFGGGGGGGGGGGGGGGGDGFG@EFGFGGEEFGGEFEGGDGCFGGGGFGGFGFFDF8FDFFGFGGGGGGAFFGGGGGFDGFGGGGECGGGGGGFFGGGGGFC7FF*AEGGF5FGGFFFDDG=BFE2@BD(6>BF>B@EFC;E);D?EDFF>BFG;D(13<;GFD=)48.).4<<A:C2;(46B7:0(,34136?F<9::(
@M04650:207:000000000-C238N:1:1101:5652:10652 2:N:0:19
GGACTACCCGGGTTTCTAATCCTGTTTGCTCCCCACGCTTTCGAGCCTCAGTGTCAGTTACAGGCCAGAGAGCCGCTTTCGCCTCCGGTGTTCCTCCATATATCTACGCATTTCACCGCTACACATGGAATTCCACTCTCCTCTCCTGCACTCAAGTCTCCCAGTTTCAAATGCACACACTGGTTGAGCCACTGCCTTTTACATCAGACTTAAGAAAACAGCTGAGCTCGCTGTACGCCCAATAAATCCGGACAACGCCTGGGACCTGCGTAGTTCCGCGGCTGCTGGCCTGTAAGTGACC
+
CCCCCGGG8@CCGGGFGGGGCGGGGGGGGGGGGGGGCEGGGGGGFGGFFGGGFGGGDFAEFFGCFGEGCFGD7<@7+BFGFGG7E=FFFEGEF<EFF8,AFGGFGGGGEEDCFFFFC=CCEFCFF8FGEFEF9<FGFG=<EFE?D=,@,A8D@,@@;,739B@EF,@D,8ED=F9=E8EE,EB,F:8,4D8ECG,1+?CC;8EAF:7>@*2<:88@A)D>)0.)**04)*((0:=>49EGG(54FG??C5)(,)56/,36(,1(9C:(1(3((;))+*,-11;(-43.(2)*6))).+.-.
@M04650:207:000000000-C238N:1:1101:28351:10687 2:N:0:19
GGACTACCAGGGTTTCTAATCCTGTTTGCTCCCCACGCTTTCGAGCCTCAGTGTCAGTTACAGGCCAGAGAGCCGCTTTCGCCTCCGGTGTTCCTCCATATATCTACGCATTTCACCGCTACACATGGAATTCCACTCTCCTCTCCTGCACTCAAGTCTCCCAGTTTCCAATGCACACAATGGTTGAGCCACTGCCTTTTACATCAGACTTAAGAAACCACCTGCGCTCGCTTTACGCCCAATAAATCCGGACAACGCTTGGGACCTACGTATTACCGCGGCTGCTGGCACGTAGTTAGCC
+
CCCCCGGGFFFGGGGGGGGGGGGGGGGGGGGGGGGGGGGGGGGGGGGGGGGGGGGGGGGGGGGGGGGGGGGDGGGGGGGGGGGGGGGGGGGGGGGGGGGGGGGGGGGGGGGGGGGGGGGGGGGGG?GGGFGGGGGGGGGEGGGFGGGGGGGFGGGGGGGGGGGGGGGGGF9DGGFFAFG?CFGGGGGGGFFCGGFCFFGGCFCFF:CFFGGDE7DCFDGGFGFFDE=5>:=?BCBCDFGGG08)>7CEGAAFBFG@D><1(890DGF7:1,5AG<<<*-(3672:?F.8*5/4123<+6<:
@M04650:207:000000000-C238N:1:1101:7659:10700 2:N:0:19
GGACTACACGGGTATCTAATCCTGTTTGCTCCCCACGCTTTCGCACCTGAGCGTCAGTCTTCGTCCAGGGGGCCGCCTTCGCCACCGGTATTCCTCCAGATCTCTACGCATTTCACCGCTACACCTGGAATTCTACCCCCCTCTACAAGACTCAAGCCTGCCAGTTTCGAATGCAGTTCCCAGGTTGAGCCCGGGGATTTCACATCCGACTTGACAGACCGCCTGCGTGCGCTTTACGCCCAGTAATTCAGATTAACGCTTGCACCCTCCGTATTACCGCGGCTGCTGGCACGGAGTTAGC
+
CCCCCGGGGGGGGGGGGGGGGGGGGGGGGGGGGGGGGGGGGGGGGGGGFGGGGGGGGGEGGGGGGGGGGGGGGGGGGGGGGGGGGGGGGGGGGGGGGGGGGGGGGGGGGGDFGGGGGGGGGGGGGGGGGGGGGGGGGGGGGGGFGGA9FGGFGGGGFFFGGGGG@FFGGGGGGGGGGGGGGGGGGGGGGGGGGDGGDCFFGFGFFDGFDG:CECGF=;GGFG0?FFFF0*490CFBFFDCE?BFFCADG*9426DDF?FFFFG?4@:::60((;4<FF:((,793:::?E?GB0372FDB4
@M04650:207:000000000-C238N:1:1101:25022:10703 2:N:0:19
GGACTACACGGGTATCTAATCCTGTTTGCTCCCCACGCTTTCGCGCATCAGCGTCAGTAATGTTCCAGTAGGTCGCCTTCGCAATAAGTATTCCTCTTGATCTCTACGGATTTTACCCCTACACCAAGAATTCCACCTACCTCTCCCATACTCTAGAAAAGTAGTTTCAAATGCAGTTCTATGGTTAAGCCATAGGATTTCACATCTGACTTACTTTCCCGCCTACGCGCTCTTTACGCCCAGTGATTCCGAGTAACGCTTGCACCCTCCGTATTACCGCGGCTGCTGGCACGGAGTTAGC
+
CCCC8FGGGGGGGGGGGGGGGGGGGGFGGGGGGGGGGGGEFGGGGGGGGGG?FGGGGGGDCGGGGGGGGGGGFGGGGGGGGGFGEF9FGGGGGGCEGFGGGGGGGFGGGGGGGFGGGFDFGGGFFF<FGGGGGGGGFGGGGFGFGFGGGGGFGFFG;EAEFGGGGGGGGGADGGFGFFFGGGCFFFGGGGFFDGGGGGGGGFGFFFD7CFGGFGGGFAFFFGBAFFDBFG2@BGFFFFGGEF?FG=?EG663(28>FF>?<FG<FGD?;@>F?G>2FC1307>BBBFF?G?F(1(4:C<B2
@M04650:207:000000000-C238N:1:1101:7155:10704 2:N:0:19
GGACTACTCGGGTATCTAATCCTGTTTGCTCCCCACGCTTTCGAGCCTCAGTGTCAGGTACAGGCCAGAGAGCCGCTTTCGCCTCCGGTGTTCCTCCATATATCTACGCATTTCACCGCTACACATGGAATTCCACTCTCCTCTCCTGCACTCAAGTCTCCCAGTTTCCAATGCACACAATGGGTGAACCACTGCCTTTTACCTCAGACCTAAGAAACCACCTGCGCTCGCTTTACCCCCAATAAATCCGGACCACCCTGGGGCCCTCCGGATTACCCCGGCTGCGGGCACGTCGCTAGCC
+
CCCCCGG<FCGGGGGGGFGGGCAGDEDFGGGGGGFGGGGGGDGCFCGGGGG<FCFFE,<CFGDGGGDFFG8FFFGG+@4E7F@7FG+@:F@FGEFA8A<,CFGGGG<FC@+=FGGGG7EDGGGGF,C?FEGGFG9BEC,AFFGFG@FDGGFBDGEE=EDG8CFF>C:FDFFEC8,=ADECFFG,@++,,8,41@FCFCBCD>,+;0;*1**3:7:C*:6CDG2)0/50(1>@>A6**0=CE?(/;:.?<3512)*(*(,((33(1::(((((-2))2*(4(16((,(3(*-13(3(,*((.
@M04650:207:000000000-C238N:1:1101:22137:10728 2:N:0:19
GGACTACCAGGGTTTCTAATCCTGTTTGCTCCCCACGCTTTCGAGCCTCAGTGTCAGTTACAGGCCAGAGAGCCGCTTTCGCCTCCGGTGTTCCTCCATATATCTACGCATTTCACCGCTACACATGGAATTCCACTCTCCTCTCCTGCACTCAAGTCTCCCAGTTTCCAATGCACACAATGGTTGAGCCACTGCCTTTTACATCAGACTTAAGAAACCACCTGCGCTCGCTTTACGCCCAATAAATCCGGACAACGCTTGGGACCTACGTATTACCGCGGCTGCTGGCACGTAGTTAGCC
+
CCCCCGGGGGGGGGGGGGGGGGGGGGGGGGGGGGGGGGGGGGGGCFGGGGGGGGGGGGGGGGGGGGGGGGGGGGGGGGGGGGGGGGGGGGGGGGGGGGGGGGGFGGGGGGGGGGGFGGGGGGGGGGGGGGGGGFGGGGGGGGGFGGGGGGGFGGGFGGGFGGGGGGGGGGGGGGGGGGGGGDGGGGGGGGGGGFGGGGGFFFDFFGDFFGGGFGGGFFCGFCBFFF=59D@DFC==E=CFD<@3>GFFGFDFFDGFDF?@?69:DGF>BBB<AFB>AD091;>BBF?(8:2:4<:(626:?
@M04650:207:000000000-C238N:1:1101:26701:10732 2:N:0:19
GGACTACCAGGGTTTCTAATCCTGTTTGCTCCCCACGCTTTCGCACCTGAGCGTCAGTCTTCGTCCAGGGGGCCGCCTTCGCCACCGGTATTCCTCCAGATCTCTACGCATTTCACCGCTACACCTGGAATTCTACCCCCCTCTACAAGACTCTAGCCTGCCAGTTTCGAATGCAGTTCCCAGGTTGAGCCCGGGGATTTCACATCCGACTTGACAGACCGCCTGCGTGCGCGTTACGCCCAGTAATTCCGATTAACGCTTGCACCCTCCGTAATACCTCGGCTGCTGGCACGGAGTTAGC
+
CCCCCGGGGGGGGGGGGGGGGGGGGGGGGGGGGGGGGGGGGGGGGGGGGGGGGGGGGGGGGGGGGGGGGGGGGGGGGGGGGGGGGFGGGGGGGGCDGGGGGGFGGGGGGGGGGGGGGGGGGGGGGGGGGGGGGGGGGGGEEDGFGGGG<?FFGGGFGGGGGGGGGGCAE>CEGGGGFGGGGGGGGGGGGGGGGDGGCDGF7AFFFGGFFGD<EGGGFFGGFG>??FB@B719(:>?3:EEG03:CCBBGFFF<DGFFFFFF?C?GFF???>F?=(4FC2)(4:(3??)7=?C?>B6(;)6.
@M04650:207:000000000-C238N:1:1101:18783:10771 2:N:0:19
GGACTACTAGGGTTTCTAATCCTGTTTGCTCCCCACGCTTTCGAGCCTCAGTGTCAGTTACAGGCCAGAGAGCCGCTTTCGCCTCCGGTGTTCCTCCATATATCTACGCATTTCACCGCTACACATGGAATTCCACTCTCCTCTCCTGCACTCAAGTCTCCCAGTTTCCAATGCACACAATGGTTGAGCCACTGCCTTTTACATCAGACTTAAGAAACCACCTGCGCTCGCTTTACGCCCAATAAATACGGACAACGCTTGGGACCTACGTATTACCGCGCCGGCTGGCCCGTAGTTAGCC
+
CCCCCGGGGGGGGGGGGGGGGGGGGGGGGGGGGGGGGGGGGGGGGGGGGGGGGGGGGGGGGGGCFGGGGFGGGGGG:FFGGGGGGGGGGGGGGGGGGF?FGGGGGGGGGGGGGGGGGGGGGGGGF8FGGGGGGGGGGFDGGGGFGGDG?EFFGFEGEF9,@FGGFFGGGGG;DGGCEFE6DFE;F73DFGCFCFFGFFGGGFCFC8?FE7C:A;8=98D*0<)75*)*//625C+0)/:F*6(.;D66>58(1:<289(4(6*(>E:7?1(4)865C*(-((,((--4674/(-(-6+6<B
@M04650:207:000000000-C238N:1:1101:24305:10808 2:N:0:19
GGACTACCGGGGTATCTAATCCTGTTTGCTCCCCACGCTTTCGAGCCTCAGTGTCAGTTACAGGCCAGAGAGCCGCTTTCGCCTCCGGTGTTCCTCCATATATCTACGCATTTCACCGCTACACATGGAATTCCACTCTCCTCTCCTGCACTCAAGTCTCCCAGTTTCCAATGCACACAATGGTTGAGCCACTGCCTTTTACATCAGACTTAAGAAACCACCTGCGCTCGCTTTACGCCCAATAAATCCGGACAACGCTTGGGACCTACGTATTACCGCGGCTGCTGGCACGTAGTTAGCC
+
CCCCCGGGGGGGGGGGGGGGGGGGGGGGGGGGGGFGGGGGGGGGGGGGGGGGGGGGGGGFGGGGGGGGGGGGGGGGGDFGGGGGGGGGGGEGGGFGGGGGGGFFAFGGGGDEGGGFGGGGGCFFFGGGGGEGGGGGGGGGGGGFGGGGFFGFGGGGFGGGGGGGDF:AEDGGGGGGGGGGGGGGGGGGGGFGGGFGGGGGGFGFFGGFFG+=CCCGFF6DBD@E4A=)2D@=5*AEFFGDGFFFGGFCFED;>BGFC920:1C?CE?>04<2)<<D<>6>FFFF<7?7::5C?0?<6A<28
@M04650:207:000000000-C238N:1:1101:5349:10869 2:N:0:19
GGACTACCAGGGTTTCTAATCCTGTTTGCTCCCCACGCTTTCGAGCCTCAGTGTCAGTTACAGGCCAGAGAGCCGCTTTCGCCTCCGGTGTTCCTCCATATATCTACGCATTTCACCGCTACACATGGAATTCCACTCTCCTCTCCTGCACTCAAGTCTCCCAGTTTCCAATGCACACAATGGTTGAGCCACTGCCTTTTACATCAGACTTAAGAAACCACCTACGCTCGCTTTACGCCCAATAAATCCGGACAACGCTTGGGACCTACGTATTACCGCGTGTGCTGGCACGTAGTTAGCC
+
CCCCCGGGGGGGGGGGGGGGGGGGGGGGGGGGGGGGGGEGGGDFGGGFGCFGGGGGGGGGGFFFGC8FED@FGEGGDFGFGDGDFGGGGGGGGGGGGGFGGGGGFGGGGGGGGGGGGDGGGGGG,AFGGGGDGGCE38EGF?DDF@>FGGFFGGGGD=8>AFGG<DDG9FGGGG8EA8=?=DCFGGGGGF:;<7E??FGFFFFCC>D>@57=A@FGFDGFDDF)<DB4)*59@GF=?:CGGBDEGGFE*>:72AF(:9(483*(>EFF02:)68<><1(-,(-3<9A?B68C:1(45+4-5
@M04650:207:000000000-C238N:1:1101:21447:10906 2:N:0:19
GGACTACCAGGGTTTCTAATCCTGTTTGCTCCCCACGCTTTCGCGCCTCAGCGTCAGTAATGTTCCAGCAGGTCGCCTTCGCAATGAGTATTCCTCTTGATATCTACGGATTTTACCCCTACACCAAGAATTCCACCTACCTCTCCCACACTCTAGAAAAGCAGTTTCAAATGCAGTTCTGTGGTTAAGCTACAGGATTTCACATCTGACTTACTTTCCCGCCTACGCGCTCTTTACGCCCAGTGATTCCGAGTAACGCTGGCCCCCTCCGTATTACCGCGCCTGCTGGCACGGAGTTAGC
+
CCCCCFGFGGGGG<FFFGEFGGGGGGGGGFGFGG?FEGGGGGE,CF+?FFFFGGGGGGFE<FEFGGFGCFC@CFFGEGGGGG7=?FCFF?FFGGGFCFFGG,@EEGGC,?FFE,EEG8EGGGGC,A<=FFGF9FEGGG?FGGGFGCF8FCEFGFGGA,38@BFGGGGGBADE?CGDFFG8=F,@FGF8EF9,@,D?+=FFGFG+9?7B=88;9<C+?;FGFDA>>FDFA*(/>FF4B(;<F@FF4>5)CCA@0=4;F<F;(3C(:C>9??((,:()C:2;>(((,((5(7:9:(,2:?5:6
@M04650:207:000000000-C238N:1:1101:21904:10917 2:N:0:19
GGACTACCCGGGTTTCTAATCCTGTTTGCTCCCCACGCTTTCGCGCATCAGCGTCAGTAATGTTCCAGTAGGTCGCCTTCGCAATAAGTATTCCTCTTGATCTCTACGGATTTTACCCCTACACCAAGAATTCCACCTACCTCTCCCATACTCTAGAAAAGTAGTTTCAAATGCAGTTCTATGTTTAAGCCATAGGATTTCACATCTGACTTACTTTCCCGCCTACGCGCTCTTTACGCCCAGTGATTCCGAGTAACGCTTGCACCCTCCGAATTACCGCGGCTGCTGGCACGCAGTCACC
+
CC9CCFGGECGG@@FCCECEFAFGFD@FE<FFGGGGGGGBCFDGGDGGGCAGEGEDCFFAF<@FFGGFCFGFF<:FGGGFFGECE9ECCFF9FGGGFEFFF<BFAE<BC:F+A5,,59D?FEF=FG,BFEB,EFFGGFFF8+668EF8<@GF?>FGGGGGG<,3A,@D=EGGD,7DFG,@=FC,,@EGC9@8EFG9F7,4<C;FCFGF7==FCC8BFEAFDGFA9AA>9D922C6/+5:FGD?3*;??7@/1,);>C;>DD09<GF1((,(((2,6:*((((3(7<2)(:(3(((,,+-).
@M04650:207:000000000-C238N:1:1101:15417:10934 2:N:0:19
GGACTACTCGGGTTTCTAATCCTGTTTGCTCCCCACGCTTTCGAGCCTCAGTGTCAGTTACAGGCCAGAGAGCCGCTTTCGCCTCCGGTGTTCCTCCATATATCTACGCATTTCACCGCTACACATGGAATTCCACTCTCCTCTCCTGCACTCAAGTCTCCCAGTTTCCAATGCACACAATGGTTGAGCCACTGCCTTTTACATCAGACTTAAGAAACCACCTGCGCTCGCTTTACGCCCAATAAATCCGGACAACGCTTGGGACCTACGTATTACCGCGGCTGCTGGCACGTAGTTAGCC
+
CCCCCGGGGGGGGGGGGGGGGGGGGGGGGGGGGGGGGGGGGGGGGGGGGGGGGGGGGGGGGGGGGGGGGGGGGGGGGGGGGGGGGGEGGGGGGGGGGGGGGGGGGGGGGGGGGGGGGGGGGGGGGGGGGGGGGGGGGGGGGGGFGGGGGGGFGGGGGGCDCGGGFAEGGEGGGGGGGGGDGFGFGGGGGGCGGGGGGGGGGFGFFDDAEG7FFFGGFFGGFGFFFFADAGF>BC:@D=EG@@;5FGF?DF8865CDC>D;<0D?GG:8?FFFFFAFFD346>;BB:>000.:1::2<:AA?
@M04650:207:000000000-C238N:1:1101:21950:10940 2:N:0:19
GGACTACCAGGGTTTCTAATCCTGTTTGCTCCCCACGCTTTCGCACCTGAGCGTCAGTCTTTGTCCAGGGGGCCGCCTTCGCCACCGGTATTCCTCCAGATCTCTACGCATTTCACCGCTACACCTGGAATTCTACCCCCCTCTACAAGACTCTAGCCTGCCAGTTTCGAATGCAGTTCCCAGGTTGAGCCCGGGGATTTCACATCCGACTTGACAGACCGCCTGCGTGCGCTTTACGCCCAGTAATTCCGATTAACGCTTGCACCCTCCGTATTACCGCGGCTGCTGGCACGGAGTTAGC
+
CCCCCGGGGGGGGGGGGGGGGGGGGGGGGGGGGGGGGGGGGGGGGGGGGGGGGGGGGFGGGGGGGGGGGGGGGGGGGGGGGGGGGGGGGGGGGGGGGGGGGGGGGGGGGGGCGGGGGGGGGGGGGGGGGGGGGGGGGGGGGGGFGGGGGGFFGGGGGGGGGGGGFGGGGGGGGEGGGGGGGGGGGGGGGDGGGGEGGDGGGFGFFGDEDGGDFGGGFFGGFG@FFFFB<C29>GFFFFEEGFBFGGFADFFF?)9<F?BF<6CFGGF?BFF?BC:DFF0-(4;>1,)2:E2C<B>>BFD9<
@M04650:207:000000000-C238N:1:1101:9825:10969 2:N:0:19
GGACTACTAGGGTATCTAATCCTGTTTGCTCCCCACGCTTTCGCACCTGAGCGTCAGTCTTCGTCCAGGGGGCCGCCTTCGCCACCGGTATTCCTCCAGATCTCTACGCATTTCACCGCTACACCTGGAATTCTACCCCCCTCTACGAGACTCAAGCCTGCCAGTTTCGAATGCAGTTCCCAGGTTGAGCCCGGGGATTTCACATCCGACTTGACAGACCGCCTGCGTGCGCTTTACGCCCAGTAATTCCGATTAACGCTTGCACCCTCCGTATTACCGCGGCTGCTGGCACGGCGTTCGC
+
CCCCCGGGGGGFGGGGGGGGGGGGGGGGGGGGGGGGGGGGGGGGGGGGGFDGGGGGGFFGGGGGGGGGGGGGGGGGGGGGGGGGGGGGGGGGGGGGGGGGGGGGGGGGGGGGGGGGGDGGGGGGGGGGGGGGGGGGCFFFGDGFGGGGGGGFGGGCCGFFGGGGGGGGGGGGGGGGGGGGFGGGGGGGGGGFGGGGGGGFDFFFFFGFFGGGFGGGFFDFBDBFF>>@?GFFFGFFFFGGGF?7CDB>FFF?()CAG<F??FGFGG<?FFBB?G?FGG?;((-(((427C1<?B003C((-
@M04650:207:000000000-C238N:1:1101:7814:10984 2:N:0:19
GGACTACTCGGGTTTCTAATCCTGTTTGCTCCCCACGCTTTCGCACCTGAGCGTCAGTCTTCGTCCAGGGGGCCGCCTTCGCCACCGGTATTCCTCCAGATCTCTACGCATTTCACCGCTACACCTGGAATTCTACCCCCCTCTACGAGACTCTAGCTTGCCAGTTTCAAATGCAGTTCCCAGGTTGAGCCCGGGGATTTCACATCTGACTTAACAAACCGCCGGCGTGCGCTTTACGCCCAGTAATTCCGATTAACGCTTGCACCCTCCGTATTACCGCGGCTGCTGGCACGGAGTGAGC
+
CCCCCGGGGGGGGGGGGGGGGGGGGGGGGFGGGGGGGGGGGGGGGGGGGGGGGGGGGFGGGGGGGGGGGGGGGGGGGGGGGGGGGGGGGGGGGGGGGGGGFGGFFGGGGGGGGGGGGGGGGGGGGGGGFFFGGFGGGGGGDDEFGGGEEEGFGGGFFGGGGGFGFGDGGGGGGCFGGFGGGCFGGDGGGGCC=EGGDGC6CAFFF<DCCD77;FGFFDGG;G>(35;>6D;145;:?:C/?(1,0?<9C8;13BGAGB0((494CF<??F633E:AF*44>B>6630,3E2+,6>01*.<4
@M04650:207:000000000-C238N:1:1101:14904:11027 2:N:0:19
GGACTACCAGGGTTTCTAATCCTGTTTGCTCCCCACGCTTTCGAGCCTCAGTGTCAGTTACAGGCCAGAGAGCCGCCTTCGCCTCCGGTGTTCCTCCATATATCTACGCATTTCACCGCTACACATGGAATTCCACTCTCCTCTCCTGCACTCAAGCCTCCCAGTTTCCAATGCACACAAGGGTTGAGCCACTGCCTTTTACCTCAGACCTAAGAAACCACCCTCGCTCGCTTTACCCCCAATAAATCCGGACCACCCCTGGCACCCACGTAATACCGCCGCCGGCGGCACGTAGGTAACC
+
CCCCCGGECGGGGGGGGGGGGGGGGGGGGGGGGGGGGGGGGGG<FGGGGGG6FGGGGGGFG@EFGGGGFGGGGGGG7FFGGGG7FDGGGGGGGGGGGGCCGGGGGGGGEGGGGGGGGGGGGDGGF:FGGGGGGGGGFGGGGGGFGG98,AEDGGGG,@,3=BFGG,EFGGGDGGGC8=@+,@+4DEF@?FDG<CF6*BFG7*,+**0*3*;*:*;:A2D9-9))//025/6(0C8>*(BF73();CE)*):?6>F<*(,-(4*(7C(4613((*-.<*6,71((((((-*,*(.2::3)).
@M04650:207:000000000-C238N:1:1101:16083:11039 2:N:0:19
GGACTACCGGGGTTTCTAATCCTGTTTGCTCCCCACGCTTTCGAGCCTCAGTGTCAGTTACAGGCCAGAGAGCCGCTTTCGCCTCCGGTGTTCCTCCATATATCTACGCATTTCACCGCTACACATGGAATTCCACTCTCCTCTCCTGCACTCAAGTCTCCCAGTTTCCAATGCACACAATGGTTGAGCCACTGCCTTTTACATCAGACTTAAGAAACCACCTGCGCTCGCTTTACGCCCAATAAATCCGGACAACGCTTGGGACCTACGTATTACCGCGGCTGCTGGCACGTAGTTAGCC
+
CCCCCGGGGGGGGGGGGGGGGGGGGGGGGGGGGGGGGGGGGGGGGGGGGGGGGGGGFGGGGGGGGGGGGFGGGGGGGGGGGGGGGGGGGGGGGGGGGGGGGGGGGGGGGGGGGGGGGGDDGGGGGGGGGGGGGGGGGGGGGGGFGFGGGGGFGGGGGGCGGGGGGGGGGGGGGGGGGGGFGFGGGGGGGGGGGFGGGGGGGFGFF7CFFFGGECFDF=GGBCB@=828@D>2=CFFFDGGGFDECFFEGDEFF>FBC>8?BFGBGGF>BFB>BG2)<*3316>0?F???*5CB?FFA+6::
@M04650:207:000000000-C238N:1:1101:8690:11043 2:N:0:19
GGACTACAGGGGTTTCTAATACTGTTTGCTCTCCACGCTTTCGAGCCTCAGTGTCAGTTACAGGCCAGAGAGCCGCTTTCGCCTCCGGTGTTCCTCCATATATCTACGCATTTCACCGCTACACATGGAATTCCACTCTCCTCTCCTGCACTCAAGTCTCCCAGTTTCCAATGCACACACTGGTTTAGCCACTGCCTTTTACATCAGACTTAAGAAACCACCTGAGCTCGCTTTACGCCCAATAAATCCGGACAACGCTTGGGACCTACGTATTATCGACGCTGCTGCCACGTAATCAGCC
+
CCCBCGGE,@7FB@BEEGE,,6,CCFGAF,E,;6<FC76@FGCFGGEGBFGG9FFGGFFD@AC,C7F@F@CC<FFGG:?F@@CFEF@=FFGFGCE,EFGGAFGCFGE=+??BEFE?5CE+6=EB=FE8F=,?FC45@8DF@?G78F9E8?E<8=B,CFGG8F86A,,EDFFC+,,,2@C3@96@,,=39BBCF,99DFFFFAACC87A8F+<ACCFFFGDFD=))/.9@DA945A=;@EED=B>CC4?>B)62>G081;2;8C0**/;(4189+-)3*(((-41(584<6</(,(()+-..
@M04650:207:000000000-C238N:1:1101:18072:11046 2:N:0:19
GGACTACAGGGGTATCTAATCCTGTTTGCTCCCCACGCTTTCGCACCTGAGCGTCAGTCTTTGTCCAGGGGGCCGCCTTCGCCACCGGTATTCCTCCAGATCTCTACGCATTTCACCGCTACACCTGGAATTCTACCCCCCTCTACGAGACTCAAGCCTGCCAGTTTCGAATGCAGTTCCCAGGTTGAGCCCGGGGATTTCACATCCGACTTGACAGACCGCCTGCGTGCGCTTTACGCCCAGTAATTCCGATTAACGCTTGCACCCTCCGTATTACCGCGGCTGCTGGCACGGAGTTAGC
+
CCCCCGGGGGGGGGGGGGGGGGGGGGGGGGGGGGGGGGGGGGGGGGGGGGGGGGGGGGGGGGGGGGGGGGGGGGGGGGGGGGGGGGGGGGGGGGGGGGGGFGFGGGGGGGEGGGGGGGGGGGGGFFGGGGGGGGGGGFGGGGGFGGGGFGGCGGGGGGGGGGFGGGGGGGGGGGGGGGGGGGGGGGGGGGGGGGGGDGGGGFGFFGGF;DGGFFGGFD=D@DB??FB>:D0(3:FBFFEEEB?2CFB2CF@F:>DAF:>?BBF?GG:(,89,2;:<FD?FBBBBFFFFBG(3,319:?<B<
@M04650:207:000000000-C238N:1:1101:12787:11078 2:N:0:19
GGACTACTGGGGTTTCTAATCCTGTTTGCTCCCCACGCTTTCGAGCCTCAGTGTCAGTTACAGGCCAGAGAGCCGCTTTCGCCTCCGGTGTTCCTCCATATATCTACGCATTTCACCGCTACACATGGAATTCCACTCTCCTCTCCTGCACTCAAGTCTCCCAGTTTCCAATGCACACAATGGTTGAGCCACTGCCTTTTACATCAGACTTAAGAAACCACCTGCGCTCGCTTTACGCCCAATAAATCCGGACAACGCTGGGAACCTACGTATTACCGCGTCTGCTGGCACGTAGTTAGCC
+
CCCCCGGGGGGGGGGGGGGGGGGGGGGGGGGGGGGGGGGGGGGGGGGGGGGGGGGGFGGGGGGGGGGGGGGGGGGGGDGGGGGEEGGGGGGGGGGGGGGGGGGGGGGGGGGGGGGFGGGGGGGGGCFGGGGFGGGGGGGGGFGFGGGGGGGFGDGGFGDFGGGGGGGGFGGA?:EFFFGGCG8ECFEC?FGF6<EFG?FGCFF6;+9CCFDFFGGDFFF4<C::>B>*5:@@B/=4?9=CF78;*;7<;8.(.)/8D9@(73*.9FF7234):A<A:*(3(.2()42((0558<<3)0)6)
@M04650:207:000000000-C238N:1:1101:23552:11100 2:N:0:19
GGACTACCCGGGTATCTAATCCTGTTTGCTCCCCACGCTTTCGAGCCTCAGTGTCAGTTACAGGCCAGAGAGCCGCTTTCGCCTCCGGTGTTCCTCCATATATCTACGCATTTCACCGCTACACATGGAATTCCACTCTCCTCTCCTGCACTCAAGTCTCCCAGTTTCCAATGCACACAATGGTTGAGCCACTGCCTTTTACATCAGACTTAAGAAACCACCTGCGCTCGCTTTACGCCCAATAAATCCGGACAACGCTTGGGACCTACGTATTACCGCGGCTGCTGGCCCGTAGTTAGCC
+
CC@CCGGGGGGGGGGGGGGGGGGGGGGGGGGGGGGGEEGGGGGGGGGGGGGGGGGGGGGGGGGGGGGGGGGGGGGGGGGGGGGGGGGGGGGGGGGGGGGGGGGGGGGGGGGGGGGGGGGDGGGGGGGGGGGGGGGGGGGGGGGFGGGGGGGFGGGGGGFFGGGGGGGGGGGGGGGGGGG6DGGGFFGGGGGGGFFFGGGGFFGFF<FFFG>FEGGFFF>FFGFF@EA;@DF?BG=4;@GCGF@@FF3?FFB?FEGFG>(3:BGFGGF??B?FFC<AE7730(39027><*4>93??D94A:
@M04650:207:000000000-C238N:1:1101:23281:11142 2:N:0:19
GGACTACCGGGGTTTCTAATCCTGTTTGCTCCCCACGCTTTCGCACCTGAGCGTCAGTCTTCGTCCAGGGGGCCGCCTTCGCCACCGGTATTCCTCCAGATCTCTACGCATTTCACCGCTACACCTGGAATTCTACCCCCCTCTACGAGACTCAAGCCTGCCAGTATCAGATGCAGTTCCCAGGTTGAGCCCGGGGATTTCACATCTGACTTAACAGACCGCCTGCGTGCGCTTTACGCCCAGTAATTCCGATTAACGCTTGCACCCTCCGTCTTACCGCGGGTGCTGGCACGGAGTTAGC
+
CCCCCGGGGGGGGGGGGGGGGGGFGGGGGGGGGGGGGGGGGGGGGGGGGGFGGGDGDFGGGGGGGGGGGGGGGGGGGGGGGGGEGGDFGGGGGGGGGGGGGGFGGGGGGGGEGGGGGGGGGDFGGFGGDGGGGGGGGGGEECGFGGGDGGGFGGGGGGGFGGGFGGFGGG?FFFCF9CGGGFFFF:C:FFGGGGGGGCFFGFGFFG7F3CCFCGGGFFGGFGF??F0<<C;>;C@F=?GGE067CF<<FFF02:C>GB>004*8DF:3:BF0(249EG67>BB1(32:?G(<<FF9<EAA6
@M04650:207:000000000-C238N:1:1101:10386:11159 2:N:0:19
GGACTACCCGGGTTTCTAATCCTGTTTGCTCCCCACGCTTTCGAGCCTCAGTGTCAGTTACAGGCCAGAGAGCCGCCTTCGCCTCCGGTGTTCCTCCATATATCTACGCATTTCACCGCTACACATGGAATTCCACTCCCCTCTCCTGCACTCAAGTCTCCCAGTTTCCAAAGCACACAATGGTTGAGCCACTGCCTTTTACAACAGACTTAAGAAACCACCTGCGCTCGCTTTACGCCCAAGAAATCCGGACAACGGCTGGGACCTACGTATTTCCGCGGCTGCTGGCACGGAGTTAGCC
+
CCCCCGGFFFGGGGGGGFGGGGGGFGGGGGGGGGGGGG>FFGGFGGGGGGGEEFGFGE@FAEGGGGGGDGGGGGEG+BCFGGGE:FFGGGEGGGGGGDFF9?DFGGGGGGGGGGGGFFGDEFGGFDFGGGFGGGGGEC,AC?EF8FG8AEGFFGGFCC9;E=EG>BFF9=,,6DDFCF7DA:B,E+DE?F@C9?::*+=EC8>+0*;*:3=FFFGGF):C4C:4B52?25(525A3)(::F=((>F)4<55?15C0)((,483:DG:<B2,))+))37-(-(--(5,2(*3*(-(,1+))5
@M04650:207:000000000-C238N:1:1101:8338:11175 2:N:0:19
GGACTACACGGGTATCTAATCCTGTTTGCTCCCCACGCTTTCGAGCCTCAGTGTCAGTTACAGGCCAGAGAGCCGCTTTCGCCTCCGGTGTTCCTCCATATATCTACGCATTTCACCGCTACACATGGAATTCCACTCTCCTCTCCTGCACTCAAGTCTCCCAGTTTCCAATGCACACAATGGTTGAGCCACTGCCTTTTACATCCTACTTAAGAAACCACCTGCGCTCGCTTTACGCCCAATAAATCCGGACAACGCTTGGGACCTACGTATTACCGCGGCTGCCGGCACGTAGTTAGCC
+
CCCCCGGGCF@7FGGGFFF<ECFGGGGGGGGGGGGGGGGGGGGFCFGGG?DEFGGCECEFGGGGECGGFECFGFGGEEFGGEEC,ACF@FGGGFGGGGFGGGFFFGGFCFFEGGFCGFE8CFGFF=,EDGFGDFGGA=@FFGGFG8==FGFFGG8DGGAF,A62:CCFFFGGGGFGGG6?F9=EEB8:CDCF69ACDFCD7;DFF**3*2++>+CF*=CCDGF)555*6/5@FG+@)(=FEF8):DCEF3.6@D*12(/((-10CGFFBFFFFG269*47>>BF((((4:2E<:?:)+.)5
@M04650:207:000000000-C238N:1:1101:19063:11186 2:N:0:19
GGACTACAGGGGTATCTAATCCTGTTTGCTCCCCACGCTTTCGAGCCTCAGTGTCAGTTACAGGCCAGAGAGCCGCTTTCGCCTCCGGTGTTCCTCCATATATCTACGCATTTCACCGCTACACATGGAATTCCACTCTCCTCTCCTGCACTCAAGTCTCCCAGTTTCAAATGCACACAATGGTTGAGCCACTGCCTTTTCCATCCGACTTAAGAAACCACCTGCGCTCGCTTTACGCCCAATAAATCCCGACAACGCTTGGAACCTACGTATTTACGCGGCTGCTGGCCCGTAGTTTGCC
+
CCCCCGGGGGGGGGGGGGGGGGGGGGDGGGFGGGGGGGGGGGGGGGGGGGGDGGGGGGGGGGGFGGGGGFGG7FGG7FGGGGGGGFGGGGGGGGGGGDFGGGGGGGGGGGGGGGGGGGGGGGGGGGGGGGGGGGGGEFFGGGGFGGGCGCGFGGEFADGFGGGGGGGG,CAFFFGGCD>+6@DGG:=DGG,ACEFG?@GF+@E<F***0*<CE878FFG4-@4))*-)-)65BFCC6?GG72(4DDFEG);763D2)((4(40.9F03>,()-<))3/43-44(2>FB?*(*--(,634)<
@M04650:207:000000000-C238N:1:1101:25144:11221 2:N:0:19
GGACTACCAGGGTATCTAATCCTGTTTGCTCCCCACGCTTTCGAGCCTCAGTGTCAGTTACAGGCCAGAGAGCCGCTTTCGCCTCCGGTGTTCCTCCATATATCTACGCATTTCACCGCTACACATGGAATTCCACTCTCCTCTCCTGCACTCAAGTCTCCCAGTTTCCAATGCACACAATGGTTGAGCCACTGCCTTTTACATCAGACTTAAGAAACCACCTGCGCTCGCTTTACGCCCAATAAATCCGGACAACGCTTGGGACCTACGTATTACCGCGGCTGCTGGCCCGTAGTTAGCC
+
CCCCCGGGGGGGGGGGGGGGGGGGGGGGGGGGGGGGGGGGGGGGGGGGGGGGGGGGGGGGGGGGGGGGGGGGGGGGGGGGGGGGGGGGGGGGGGGGGGGGGGGGGGGGGGGGGGGGGGGGGGGGGFGGGGGGGGGGGGFGGGGFGGGGGGGFGGGGGGGGGGGGGFGGGGGGGGGGGGGFGG8EGGGGGGGGGGGGGGGGFFGFFGGFFGFGFGGGFFGGFGDFFB>>DDF@D?FFBFGEGFD@CFFFDE)1:DGFC>?DDFG?GGFDFB?7<CAF7*-,-(49?:>,8*-:7;?:<2).:
@M04650:207:000000000-C238N:1:1101:6528:11243 2:N:0:19
GGACTACACGGGTTTCTAATCCTGTTTGCTCCCCACGCTTTCGAGCCTCAGTGTCAGTTACAGGCCAGAGAGCCGCTTTCGCCTCCGGTGTTCCTCCATATATCTACGCATTTCACCGCTACACATGGAATTCCACTCTCCTCTCCTGCACTCAAGTCTCCCAGTTTCCAATGCACACAATGGTTGAGCCACTGCCTTTTACATCAGACTTAAGAAACCACCTGCGCTCGCTTTACGCCCAATAAATCCGGACAACGCTTGGGACCTACGGATTACCGCGTCTGCTGGCACGTATGTAGCC
+
CCCCCGGGGGGGFGGGGGGGGGGGGGGGGGGGGGGGGGGGGGGGGGGGGGGGGGGGGGGGGGGGGGGGGGGGGGGGDGGGDGGGGGGGCFGGGGGGGGGGFFCGGGGGGGGGGGGGGGGGGGGGG8FFFC?FGGFGFGEFFGCDFFG88AFFDEDFGGCGDFGFGGGGGGCGGFFGADE8A=FFDGF86@3@7<D?C=FG99D4+2**8C7:*+<CADC4B707:A9*57@DFG6CAFGC7=@EGG?CG:3(355(12(16?*(2A?D>(((425<C*7,((-4-).(8*)28?)(6+.65
@M04650:207:000000000-C238N:1:1101:24460:11249 2:N:0:19
GGACTACACGGGTATCTAATCCTGTTTGCTCCCCACGCTTTCGCACCTGAGCGTCAGTCTTCGTCCAGGGGGCCGCCTTCGCCACCGGTATTCCTCCAGATCTCTACGCATTTCACCGCTACACCTGGAATTCTACCCCCCTCTACGAGACTCTAGCTTGCCAGTTTCAAATGCAGTTCCCAGGTTGAGCCCGGGGATTTCACATCTGACTTAACAAACCGCCTGCGTGCGCTTTACGCCCAGTAATTCCGATTAACGCTTGCACCCTCCGTATTACCGCGGCTGCTGGCACGGAGTTAGC
+
-@<CCGGGGGGGGEGGGG9FFGGGGGGGGGGGGGGGCGGEFG7FEGGGGEFGGGGGGGGGGGGGGG>EC7FFFEGGGGGFFEG>FFGGFGGGGGDGGGGEGF,C;BCFEGDEFGGGGGGGGGF8B>FFGFFGGGFGFGFFEGGF7D6C++8AEA,<FGFGGGGCCA7@@CCGGGGGG>CFG?FGGF6,4BEGGDEEG3FCFAGFA7:A?GCFCCGC40CC9DFF:F><6D>BFCFAB?EGGB?:7?>47@)--)79D:66?693FG?<?F>:(28)<CBFFF;01()2453<<6(((2)46
@M04650:207:000000000-C238N:1:1101:4338:11270 2:N:0:19
GGACTACCGGGGTATCTAATCCTGTTTGCTCCCCACGCTTTCGCGCATCAGCGTCAGTAATGTTCCAGTAGGTCGCCTTCGCAATAAGTATTCCTCTTGATCTCTACGGATTTTACCCCTACACCAAGAATTCCACCTACCTCTCCCATACTCTAGAAAAGTAGTTTCAAATGCAGTTCTATGGTTAAGCCATAGGATTTCACATCTGACTTACTTTCCCGCCTACGCGCTCTTTACGCCCAGTGATTCCGAGTAACGCTTGCACCCTCCGTATTACCGCGGCTGCTGGCACGGAGTTAGC
+
CCCCCGGGCFGGGGGGGGG,CFGGGGGGGGGGGGGGGGGG@EGGGGGGGGGGGGGGGGGGGGGGGGGGFCGGGGGGGGGGGGEDGGGGGGGGGFFAFFGGGGGFGGGGGDDFGGFFFGGF7FFFDFGGGGGGGFAEDDGGGFFBFGGGGGGFGGGGGFGGGGGGDGGFFFG9DFGG8BFGFFGGGGGGFGGGGGGGGGGGGFGFFGGFEFGGEGGCFEFG>GF9);>E>C29BCFFF@EFE6?EG:<CG=)16FD<C;@@;?3)*;6(,-4(4F?>F>:9>F>9((5)(*3949;(-06>2
@M04650:207:000000000-C238N:1:1101:18923:11286 2:N:0:19
GGACTACCGGGGTTTCTAATCCTGTTTGCTCCCCACGCTTTCGAGCCTCAGTGTCAGTTACAGGCCAGAGAGCCGCTTTCGCCACCGGTGTTCCTCCATATATCTACGCATTTCACCGCTACACATGGAATTCCACTCTCCTCTCCTGCACTCAAGTCTACCAGTTTCCAATGCATACAATGGTTGAGCCACTGCCTTTTACATAAGACTTAAGAAACCACCTGCGCTCGCTTTACGCCCAATAAATCCGGACAACGCTTGGGACCTACGTATTACCCCGGCTGCTGGCCGGGAGTTAGCC
+
CCCCCGGGGGGGGGGGGGGGGGGGGGGGGGGGGGGGGGGGGGGFGGGGGFGGGGGGGGGFFFG8FFGGGGGGGGGGGGGFGGGGFGGGGECFGGGGGGGGGGGFGGGGFGGGGGGGGGGGGGGGFGGGGGGGGGFGCGDGGGGFGGGFDFGFGGGGFGGGGGGGGGA,DFGGGFGD8FFGGGGFFF6CCF,CFFGFGGFG+*,+++5?CCF8ACFD>BG>>DB@B;>?@GFFF:FFBDGGE=D8FGFFGF>@F>F?570::07:GE(.4-8248<FC*(4(409638B?*(/,,2(,2.45
@M04650:207:000000000-C238N:1:1101:21749:11290 2:N:0:19
GGACTACACGGGTATCTAATCCTGTTTGCTCCCCACGCTTTCGAGCCTCAGTGTCAGTTACAGGCCAGAGAGCCGCTTTCGCCTCCGGTGTTCCTCCATATATCTACGCATTTCACCGCTACACATGGAATTCCACTCTCCTCTCCTGCACTCAAGTCTCCCAGTTTCCAATGCACACAATGGTTGAGCCACTGCCTTTTACATCAGACTTAAGAAACCACCTGCGCTCGCTTTACGCCCAATAAATCCGGACAACGCTTGGGACCTACGTATTACCGCGGCTGCTGGCACGTAGTTAGCC
+
CCCCCGGGGGGGGGGGGGGGGGGGGGGGGGGGGGGGGGGGGGGGGGGGGGGGGGGGGGGGGGGGGGGGGGGGGGGGGGGGGGGGGGGGGGGGGGGGGGGGGGGGGGGGGGGGGGGGGGGGGGGGGGGFFGGGGGFGGGFGGGDFGGGGGGDFGCGGGGGGGGGGGGGGGGGGGGGGGGGF8DEDFGGGGGEGCGGGGGGGGFEFC73?CFFC7DF@CCGGDGD2)*)99C@@FFFC)5EDGFDFGG3<6:)135CDCB6:??FBGG?<?F<))<<DGG9>6>061:D23*4:(3<FF75<7
@M04650:207:000000000-C238N:1:1101:4525:11303 2:N:0:19
GGACTACAAGGGTATCTAATCCTGTTTGCTCCCCACGCTTTCGCACCTGAGCGTCAGTCTTCGTCCAGGGGGCCGCCTTCGCCACCGGTATTCCTCCAGATCTCTACGCATTTCACCGCTACACCTGGAATTCTACCCCCCTCTACGAGACTCTAGCTTGCCAGTTTCAAATGCAGTTCCCAGGTTGAGCACGGGGATTTCACATCTGACTTAACAAACCGCCTGCGTACGCTTTACGCCCAATAAATCCGGACCACGCTTGGGACCTACTTATTACCGCGGCTGCTGGCCCGTAGTTAGC
+
CCCCCFGGGCE;FGGGGGGGGGFGGG<FGCGGGGGGDECEGGGGEEGGGFFG7@BFEGA<EGFFGGGGGDGGGGDDDGFGGGFGGG7CCGDFFFGGGFGFFFGDDFGGGGCBFFGGGEEDEEGG8F?FB<FGGGGGGGGGG+=:EFGGDGEFGBCF;FGFGFFG,@EF,=AEFAEFGGGGFFGDAFFFFG,:555E4<FCFFGFF4F+<7FGCCC;62=C9C>@0A6>(99B6=F<F:EE54(4C>9<DF>;())4719<:6D04C:.)(,.-<)4AC(,1106((.)(5(234;(406A6
@M04650:207:000000000-C238N:1:1101:16837:11324 2:N:0:19
GGACTACTAGGGTTTCTAATCCTGTTTGCTCCCCACGCTTTCGCACCTGAGCGTCAGTCTTCGTCCAGGGGGCCGCCTTCGCCACCGGTATTCCTCCAGATCTCTACGCATTTCACCGCTACACCTGGAATTCTACCCCCCTCTACGAGACTCTAGCTTGCCAGTTTCAAATGCAGTTCCCAGGTTGAGCCCGGGGATTTCACATCCGACTTGACAGACCGCCTGCGTGCGCTTTACGCCCAGTAATTCCGATTAACGCTTGCACCCTCCGTATTACCGCGGCTGTTTGCACGGCGTTAGC
+
CCCCCGGGFGGGGGGGGGGGGGGGGGGGGGGGGGGGGGGGGGGGGGGGGFFGGGGDGGGGGGGGGGGGGGGGGGGGGGGGGGGGGGGGGGGGGGGGGGGGDGGGGGGGGGGGGGGGGDGGCFGGGGGFGGGGGGGGGGGGGGGFFGGDCEGFGGGFGGCCGGCEFFGGCFGGGGGGFGGGGGGGGGG66DFGG=CC4?FGGFGFFGGE?GGGFGGF48FGFDB6?F(0(79BFGFFF02?E:6:FC:2CF:(4@<4D?>FF(*)9FB260138FFAGC<>>0142()).A>GFB(4,::1:
@M04650:207:000000000-C238N:1:1101:27998:11349 2:N:0:19
GGACTACTCGGGTTTCTAATCCTGTTTGCTCCCCACGCTTTCGAGCTTCAGTGTCAGTTACAGGCAAGAGAGCCGCTTTCGCCCTCGGTGTTCCTCCATATATCTATGCATTTCACCGCTACACATGGAATTCCACTCTCCTCTCCTGCACTCAAGTCTCCCAGTTTCCAATGCACACACTGGTTGAGCCACTGCCTTTTACATTAGACTTATGAAACCACCTTCGCCCGCTTTACGCCCAATAAATCCCGACAACGCTCGAGATCTACGTATTAACGCGTCTGCTGGCACGTAGTCAGCC
+
<6BC8FEF@@,+CF@,@FGGCEFEEFC<F9FC,@,@@@@@FEF<FG+E=CEFC@CFC@<6CFEFC,CCE@,,C,+@F8,C,@6,+9+,BC?=?FDEGDFBF?DGEA,95C<????<?FED7>=FC,,EB?FFF?;FEDDB8F8?8EFG8E8?F=,,9EEDEF8E<,6,,DFFDFGF=DG68:,8:33D8B8DF6CFDFFCF:F;+5+1:F7B*5?CBBF759=))*:*/7>AA5645(=CFFF=FF*86).:@EGFC@F31(/3*3<4>,32426)<*,1(,-4).0(8FBG0<(4)0-4.
@M04650:207:000000000-C238N:1:1101:24020:11355 2:N:0:19
GGACTACCAGGGTATCTAATCCTGTTTGCTCCCCACGCTTTCGAGCCTCAGTGTCAGTTACAGGCCAGAGAGCCGCTTTCGCCTCCGGTGTTCCTCCATATATCTACGCATTTCACCGCTACACATGGAATTCCACTCTCCTCTCCTGCACTCAAGTCTCCCAGTTTCCAATGCACACAATGGTTGAGCCACTGCCTTTTACATCAGACTTAAGAAACCACCTGCGCTCGCTTTACGCCCAATAAATCCGGACAACGCTTGGGACCTACGTATTACCGCGGCTGCTGGCCCGTGGTTAGCC
+
CCCCCGGGGGGGGGGGGGGGGGGGGGGGGGGGGGGGGGGGGGGGGGGGGGGGGGGGGGGGGGGGGGGGGGGGGGGGGGFFGGGGGGGCFGGGGGGCFGGGGGGGGGGGGGGGGGGGGGGGCFFFDFGGGCFGGGGGGGGFGGGFGDFGGGGFGGEGDEFFGGGGGGGGGGGGGFGGGGGGGGGG9>=FGFFFGGGGGGGGFFFCFGGA@G=CCFGFFFGGDDDBFEFFADFFFG8;8@EEC=8;CC<)8A)((:DDD@?FF@4(7:?<3?B2AA<23*,3(-7>BBF(1*,246(42+365
@M04650:207:000000000-C238N:1:1101:19879:11371 2:N:0:19
GGACTACAGGGGTATCTAATCCTGTTTGCTCCCCACGCTTTCGAGCCTCAGTGTCAGTTACAGGCCAGAGAGCCGCTTTCGCCTCCGGTGTTCCTCCATATATCTACGCATTTCACCGCTACACATGGAATTCCACTCTCCTCTCCTGCACTCAAGTCTCCCAGTTTCCAATGCACACAATGGTTGAGCCACTGCCTTTTACATCAGACTTAAGAAACCACCTGCGCTCGCTTTACGCCCAATAAATCCGGACAACGCTTGGGACCTACGTATTACCGCGCCTGCTGGCACGTAGTTAGCC
+
CCCCCFGGGGGGGGGGGGGGGGGGGGGGGGGGGGGGGGGGGGGGGGGGGGGGGGGGGGGGGGEGGGGGGGGGGGGGGDFGGGGGGGGGGGGGGGGGGGGGGGGGGGGGGDFGGGGGGGGGGGFGGFFGGGGGGGGGGGGGGGGFGGGGGGGFGDFGGFFGGGGGFGGGGGGGGGGFGGGFGGGFGGGFGCFGFGGGGGGFGCFFFCFFFG>C@FFCFC@FFCDEDD9?AD@@FGFEFFGGFDFEDCCC455;>D5;<::??::2DC47:B?>)0:AC*,3(4((.825<*42.,4-40--5
@M04650:207:000000000-C238N:1:1101:26752:11419 2:N:0:19
GGACTACACGGGTATCTAATCCTGTCTGCTCCCCACGCTTTCGAGCCTCAGTGTCAGTTACAGGCCAGAGAGCCGCTTTCGCCTCCGGTGTTCCTCCATATATCTACGCATTTCACCGCTACACATGGAATTCCACTCTCCTCTCCTGCACTCAAGTCTCCCAGTTTCCAATGCACACAATGGTTGAGCCACTGCCTTTTACATCAGACTTAAGAAACCACCTGCGCTCGCTTTACGCCCAATAAATCCGGACAACGCTTGGGACCTACGTATTACCGCGGCTGCTGGCCCGTAGTTAGCC
+
CCCCCGGGGGGGGGGGGGGGGGGGGFGGGGGGGGGGGGGGGGGGGGGGGGGGGGGGGGGGGGGGGGGGGGGGGGGGGGGGGGGGFGGGGGGGGGGGGGGGGGGGGGGGGGGGGGGGGGGGEGFFFGGGGGGGGGGGGGGGGGGFGGGGGFGFGGGGGGGGDGGFGGGGFGGGGEAFFFEGDFFGGGCGGGGGGGGGGGGGGFGFAC95@GFGFFGGFDDF=D=;2?AD=:95@5+/8>EGD?FFGGFFGFA0();799@:??CBGG?)34?BAC<><9>;001-,::78*4>>>61<+-)5
@M04650:207:000000000-C238N:1:1101:20608:11440 2:N:0:19
GGACTACTAGGGTTTCTAATCCTGTTTGCTCCCCACGCTTTCGAGCCTCAGTGTCAGTTACAGGCCAGAGAGCCGCTTTCGCCTCCGGTGTTCCTCCATATATCTACGCATTTCACCGCTACACATGGAATTCCACTCTCCTCTCCTGCACTCAAGTCTCCCAGTTTCCAATGCACACAATGGTTGAGCCACTGCCTTTTACATCAGACTTAAGAAACCACCTGCGCTCGCTTTACGCCCAATAAATCCGGACAACGCTTGGGACCTACGTATTACCGCTGCTGCTGGCACGTAGTTAGCC
+
CCCCCGGGGGGGGGGGGGGGGGGGGGGGGGGGGGGGGGGGGGGGGGGGGFGGGGGGGGGGGGGGGGGGGGGGGGGGGGGGGGGGGGGGGGGGGGGGGGGGGGGGGGGGGGGGFGGGGGGGGGDGFGGGGGGGGGGGGGGGGGGFGGGGGGGFGGFGGGGFECEFGGFGDGGGDGFGDGGFGGDGGGGED8FFGGGGGGGGFFGFFC?FEGFGC8DGADGGFGDBB?@947@=DF6C49GCGFF@GGFFGD>7@BGFD;<(/(72CG<<?BB<<844+74(,33:BFF21*4::?(3)3)6:
@M04650:207:000000000-C238N:1:1101:24169:11445 2:N:0:19
GGACTACTCGGGTATCTAATCCTGTTTGCTCCCCACGCTTTCGCACCTGAGCGTCAGTCTTCGTCCAGGGGGCCGCCTTCGCCACCGGTATTCCTCCAGATCTCTACGCATTTCACCGCTACACCTGGAATTCTACCCCCCTCTACGAGACTCTAGCTTGCCAGTTTCAAATGCAGTTCCCAGGTTGAGCCCGGGGATTTCACACCTGACTTAACAAACCGCCTGCGTGCGCTTTACGCCCAGTAATTCCGATTAACGCTTGCACCCTCCGTATTACCGCGGCTGCTGGCACGGAGTTAGC
+
CCCCCGGGGGGGGGGGGGGGGGGGFGGGGGGGGGGGGGGGGGGGGGGGGGGGGGGGGGFGGGGGGGGGGGGEGGGGGGGGGGGGGGGGGGGGGGGGGGGFFGGGGGGGGGG7FFGGGGGGGGGFGGGGFGGDFGFEFGGDGGGFGGGGGGGFGGGGGGGGGGGGCGCGGGGGDDGGFGGEGFEGFGGFGCFGGGGGGDG?FFCA)55;(6C7CGGGA3FF951?BF>73D>BFGF<60;CE?:?G79<FFFB0BGFGBF:((><CC::??>?(;3AEC09639>16252A?F:>F04C>2)
@M04650:207:000000000-C238N:1:1101:8899:11515 2:N:0:19
GGACTACTCGGGTATCTAATCCTGTTTGCTCCCCACGCTTTCGAGCCTCAGTGTCAGTTACAGGCCAGAGAGCCGCTTTCGCCTCCGGTGTTCCTCCATATATCTACGCATTTCACCGCTACACATGGAATTCCACTCTCCTCTCCTGCACTCAAGTCTCCCAGTTTCCAATGCACACAATGGTTGAGCCACTGCCTTTTACATCAGACTTAAGAAACCACCTGCGCTCGCTTTACGCCCAATAAATCCGCACAACGCTTGGGACCTACGTATTACCCCGGCTGCTGGCACGTAGTTTCCC
+
-A6AC,FEFGGGGGGGGGGGGFGCGFFGGGGCFE8FGGGGGFF@FEGGG8EFGGGGGGG9FD<,CCCF8EFEEF@FEFGGGGGGDEFCGGGGGD=FFGGGGGFGGFGGGGGGGCAF9EGG@FEF,AEFGEFGGGGGFCCFGFGFGGEFFGGDFFFGEDDDGGF8FGGGGFEFGCEGGF6+@:DBFG8:C8,:@@FGGFGGCAABADF5@5?+8@8=A@,3:?@))945>C2-5?18B2BE:0=.C7CEFE)66)>;D@?1(6F6F5180,3<>CA<@*(2(4>>??041*<:32((6+)).
@M04650:207:000000000-C238N:1:1101:26679:11544 2:N:0:19
GGACTACCCGGGTTTCTAATCCTGTTTGCTCCCCACGCTTTCGAGCCTCAGTGTCAGTTACAGGCCAGAGAGCCGCTTTCGCCTCCGGTGTTCCTCCATATATCTACGCATTTCACCGCTACACATGGAATTCCACTCTCCTCTCCTGCACTCAAGTCTCCCAGTTTCCAATGCACACAATGGTTGAGCCACTGCCTTTTACATCAGACTTAAGAAACCACCTGCGCTCGCTTTACGCCCAATAAATCCGGACAACGCTTGGGACCTACGTATTACCGCGGCTGCTGGCACGTAGTTTACC
+
@CBCCGFDFEG>GGGGFFGGGGGGGGGGGGGGGGGEGGGGGGGGGGGGGGEGGGGEFGGGGG@FFEGDGCFCFEEGGGGGGGCGFFGGGGGGCEGGGGFCGGGGGGCFECFDFFFF,@CDEEEFDCGGFGGGGDEGGE8EEGGFEFFCGGGFG8DCGGGGGCFGGGGGGGGGGGGGGGEFFG8FFGD@FCBCCGDFGGGGGFGFF7CF@;>FEGFF>BCCDGFEB4@?2C2=DF+4?<C7F@@;GD7)2:)3935;D@B0<?C?F214(372:@4A:7>12(-11270(0,*34(--+)-5
@M04650:207:000000000-C238N:1:1101:10387:11550 2:N:0:19
GGACTACACGGGTTTCTAATCCTGTTTGCTCCCCACGCTTTCGCACCTGAGCGTCAGTCTTCGTCCAGGGGGCCGCCTTCGCCACCGGTATTCCTCCAGATCTCTACGCATTTCACCGCTACACCTGGAATTCTACCCCCCTCTACGAGACTCTAGCTTGCCAGTTTCAAATGCAGTTCCCAGGTTGAGCCCGGGGATTTCACATCTGACTTAACAAACCGCCTGCGTGCGCTTTACGCCCAGTAATTCCGATTAACGCTTGCACCCTCCGTATTACCGCGGCTGCTGGCACGGAGTTAGC
+
CCCCCGGGGGGGGGGGGGGGGGGGGGGGGGGGGGGGGGGGGFGGGGGGGGGGGGGGGGGGGGGGGGGGGGGGGGGGGGGGGGGGGGGGGGGGGGCGGGGGGGGGGGGGGGCFGGCGGGGGCFGGGDGGGGGGGGGGGGGGGGGFGGGGGGGBFGGGGGGGGGGGFGGGGGGAB>FFGFGFGGGGGGGGGGCFGGGEDDE9FFGFAFCFCGGGEGGGA?836D>6646@FGBF(::2F?E:8?F:F*6-?@@11BDFF:BFFB34FF?B6<B?FGF2CF(36BF>((.80E?GFB>B:86<.
@M04650:207:000000000-C238N:1:1101:21064:11566 2:N:0:19
GGACTACCAGGGTTTCTAATCCTGTTTGCTCCCCACGCTTTCGAGCCTCAGTGTCAGTTACAGGCCAGAGAGCCGCTTTCGCCTCCGGTGTTCCTCCATATATCTACGCATTTCACCGCTACACATGGAATTCCACTCTCCTCTCCTGCACTCAAGTCTCCCAGTTTCCAATGCACACAATGGTTGAGCCACTGCCTTTTACATCAGACTTAAGAAACCACCTGCGCTCGCTTTACGCCCAATAAATCCGGACAACGCTTGGGACCTACGTATTACCGCGGCTGCTGGCACGTAGTTAGCC
+
CCCCCGFGGGGGGGGGGGGGGGGGGGGGGGGGGGGGGGGGGGGGGGGGGFGGGGGGGGGGGGGGGGGGGGGGGGGGGGGGGGGCFGGGGGGGGGGGGGGGGGGGGGGGGGGGGGGGGGGGGGGGGGGGGGGGGFFGGGGGGGGFGGGGGGGFGGGGGGGGGGGGGGGGGGGGGGGGDGG8EFGGFGGGDFGGGFGGGGGGGFGFFGG5CFGGFGGGFF>GFDBEFFB5>GB?BGFFFFGGGFFFGGC?6A>?0=GFG;@FFFC?GGF7>B<))@AA3*(--4966)8(3*35:B<F<<<24
@M04650:207:000000000-C238N:1:1101:9252:11598 2:N:0:19
GGACTACCGGGGTTTCTAATCCTGTTTGCTCCCCACGCTTTCGCACCTGAGCGTCAGTCTTCGTCCAGGGGGCCGCCTTCGCCACCGGTATTCCTCCAGATCTCTACGCATTTCACCGCTACACCTGGAATTCTACCCTCCTCTCCGAGACTCAAGCCTGCCAGTTTCGAATGCAGTTCCCCGGTTGAGCCCGGGGATTTCACATCCGACTTGACAGCCCGCCTGCGTGCGCTTTACGCCCAGTAATTCCGATTAACGCTTGCACCCTTCGTATTACCGCGGCTGCTTGCACGTACTTTGC
+
6@<CCDGGEGGGGGGGGGGGGGGGGGGGGGGGGGGGGGGGGGGGG:FFGFEGGGGG>FGDFGFGDGGGGGGGGGGGGGGGGGGGEGGGGGGGGGFGFBCGGGGGGEFFGGGGFGGGGGGDBC@AFGFGCFGGFEEFGG,FEFCF,@CCEGGFGG7:FFGFFG6CFFGGC*88*@D7CDFFC,>EGGEF6CCC:=CG5/<FGFGFC>F5/<<77>D>6(;D6DB:?47)(9696*)-8:58E(4?77ABC?601794:091:0>)2;:?(((.,;7A?D<04033(()).A<+-(,(-3)99
@M04650:207:000000000-C238N:1:1101:17137:11649 2:N:0:19
GGACTACCGGGGTATCTAATCCTGTTTGCTCCCCACGCTTTCGAGCCTCAGTGTCAGTTACAGGCCAGAGAGCCGCTTTCGCCTCCGGTGTTCCTCCATATATCTACGCATTTCACCGCTACACATGGAATTCCACTCTCCTCTCCTGCACTCAAGTCTCCCAGTTTCCAATGCACACAATGGTTGAGCCACTGCCTTTTACATCAGACTTAAGAAACCACCTGCGCTCGCTTTACGCCCAATAAATCCGGACAACGCTTGGGACCTACGTATTACCGCGGCTGATGGCACGTAGTTATCC
+
CCCCCGGGGGGGGGGGGGGGGGGGGGGGGGGGGGGGGGGGGGGGGGGGGGGGGGGGGGGGGGGGGGGGGGGGGGGDEGGGGGGFCGGGE@FGGGGFGFCFGGGGGGGGGGGGGGGGGGGCGGGGGFGDFFGGGGFGGGGCGGE@FGCGGGFFGGGGGGGGGGGGFDGGGGAFGGGGGFGGGGGGGGGGGG@CC7EFGFGF7AFF>DFFFG?CEGCGFBCGFGB<26>;=C@DDGFE>?G@C?;ECFC?C3):>5F<52:68:>:GE1<?:?B4C<4A569(46((.62:*)*44:2<+)..
@M04650:207:000000000-C238N:1:1101:16643:11687 2:N:0:19
GGACTACTAGGGTTTCTAATCCTGTTTGCTCCCCACGCTTTCGAGCCTCAGTGTCAGTTACAGGCCAGAGAGCCGCTTTCGCCTCCGGTGTTCCTCCATATATCTACGCATTTCACCGCTACACATGGAATCCCACTCTCCTCCCCTGCACTCAAGTCTCCCAGTTTCCAATGCACACAATGGTTGAGCCACTGCCTTTTACATCAGCCTTAAGAAACCACCTGCGCTCGCTTGACCCCCAATAAATCCGGACAACGCTTGGGACCTACGTATTACCGCGGATGCTGGCACGTTTTTAGCC
+
CC9CCCFFGDFFCEFDG<CFF<F<CEAF<FFGFCCFF>,8DFD<FGEGFEGA9FGCEEE9E,;;@FGFF8EBFG@C6BFGFE>@FBF:>>FF<EDA=,BB<,>FGGDFGG@4FFB<,?CCECDCD,AFGGC9FEF8D,EAFC8*14D+A8EDF8FF36,,@FFDFFGAAEF;8,ECFD8+=,@;F:,@C8,1,5@6FFGE?5;@F79*);>D0?DFF@,;BC7=)3:?@DFD(*/)*(4<FFF;C+?C*=>D:)/6:6,;8(71>=(5::?FBA9<+/((,-(30<<:?=5:((((-1())
@M04650:207:000000000-C238N:1:1101:13381:11729 2:N:0:19
GGACTACTCGGGTTTCTAATCCTGTTTGCTCCCCACGCTTTCGCACCTGAGCGTCAGTCTTCGTCCAGGGGGCCGCCTTCGCCACCGGTATTCCTCCAGATCTCTACGCATTTCACCGCTACACCTGGAATTCTACCCCCCTCTACGAGACTCAAGCCTGCCAGTTTCGAATGCAGTTCCCAGGTTGAGCCCGGGGATTTCACATCCGACTTGACAGACCGCCTGCGTGCGCTTTACGCCCAGTAATTCCGATTAACGCTTGCACCCTCCGTATTACCGCGGCTGCTGGCACGGAGTTAGC
+
CCCCCGGGGGGGGGGGGGGGGGGGGGGGGGGGGGGGGGGGGGGGGGGGGGGGGGGGGGGGGGGGGGGGGGGGGGGGGGGGGGGGGGGGGGGGGGGGGGGGGGGGGGGGGGGGGGGGGGGGGGGGGGGGGGGGGGGGGGGGGGDFFGGGGGGFGGGGGGGGGGGGGGGGGGEFGGGGGDGGGGFGGFGGGGGFGG5?CCEFGFGFFGGFFDGC=GGC*,EGFGFF?F>7:D>>95>4F?DEG::8>D<AGFF(8)1:F?FB<BC<DFFBFFF?BGFFGGB99003>F0)5=7C?F(48@>B:
@M04650:207:000000000-C238N:1:1101:8349:11773 2:N:0:19
GGACTACTCGGGTTTCTAATCCTGTTTGCTCCCCACGCTTTCGAGCCTCAGTGTCAGTTACAGGCCAGAGAGCCGCTTTCGCCTCCGGTGTTCCTCCATATATCTACGCATTTCACCGCTACACATGGAATTCCACTCTCCTCTCCTGCACTCAAGTCTCCCAGTTTCCAATGCACACAATGGTTGAGCCACTGCCTTTTCCATCAGACTTAAGAAACCACCTGCGCTCGCTTTACGCCCAACAAATCCCGACAAAGCTTTGGACCTTCCGATTACCCCTGCCGCTTGCCCGTCGGTTGCC
+
CCCCCGGGFGGGGGGGGGGGGGGGGGFGGGGGGGGGGGGGGGGGGGGGGDGFGGGGGGGFGGG8FGGGGGGGGGGG+FFGGGGCG8CFGGGGGAEEFGGGGGGGGGGGGGGGAFGGGGGGGGFGGGFGGCGGGGGGGGGGGGGFGFGGGGGBGFCGCA=D,ADGGGGGG@EFGGFCF8=+@:D>F+@DFG7E6??;=CFG+*,53;DA53CCEC7+3)53:C4)<5>@5?2(:F:>?9EG:0((2/));).(,:/(*().)7*64C:)((((,;-)<*,(-((-,((44+./4(-(42(,5
@M04650:207:000000000-C238N:1:1101:13937:11791 2:N:0:19
GGACTACTCGGGTTTCTAATCCTGTTTGCTCCCCACGCTTTCGAGCCTCAGTGTCAGTTACAGGCCAGAGAGCCGCTTTCGCCTCCGGTGTTCCTCCATATATCTACGCATTTCACCGCTACACATGGAATTCCACTCTCCTCTCCTGCACTCAAGTCTCCCAGTTTCCAATGCACACAATGGTTGAGCCACTGCCTTTTACATCAGACTTAAGAAACCACCTGCGCTCGCTTTACGCCCAATAAATCCGGACAACGCTTGGGACCTACGTATTACCGCGGCTGCTGGCACGTAGTTAGCC
+
CCCCCGGGGGGGGDGGGGGGGGGGGGGGGGGGGGGGGGGGGGGGGGGGGGGGGGGGGGGGGGGGGGGGGGGGGGGGGGGGGGGGGGGGFFGGGGGGGGGGGGGGGGGGGGGGGGGGGGGGDGGGG8FGGGGGGGGGGGGGGGGFGGGGGGGFGGGGGGGGGGGGGFGGFGGGGGGGGGGGGGFF9FFGGGGGGGGGGGGGGFGFF8@6=*2=CFGGFFFG99BEDFB5)992(:F4?DGGGFFEGFE?FE3;9EFDD90;16*4FCB833(46<5-<739;;040:?:?62:6::46+.).
@M04650:207:000000000-C238N:1:1101:2376:11868 2:N:0:19
GGACTACAGGGGTATCTAATCCTGTTTGCTCCCCACGCTTTCGCACCTGAGCGTCAGTCTTCGTCCAGGGGGCCGCCTTCGCCACCGGTATTCCTCCAGATCTCTACGCATTTCACCGCTACACCTGGAATTCTACCCCCCTCTACGAGACTCAAGCCTGCCAGTTTCGAATGCAGTTCCCAGGTTGAGCCCGGGGATTTAACATCCGCCTTGACAGACCGCCGGCGTCCGCTTTACGCCCAGTAAGTCCGATTACAGCTTGCACCCTCCGTATTACCGCGGACGCTGGCCGGGAGTTGGC
+
CCCCCGGGCFGGGDFGGGGAFGGGGGGGGGGGGGGGGGGGGGGDEG+AFEEGGGGGGGGGFGFGFGDGGGGGGCFGGGGGGGGGCFCD@=FGGGFFFFGGGGGFDCEG+@FGGG9FFGGGGGGG8FFGGCDFGGFGGG?7CDEF8EGEEDGFGGG?:*3>DCGGFGGGDF>8?CEFF>@:FFF7,@88CFGGG=EECDG6+1;68C55//:/)*2+;(A9,1-(3)()()-,2>)6*-?C860:*C)-:6>((0*)*))))(*.9;603((-(2.)3::(,(((((-3(*4*-49>BF)(.
@M04650:207:000000000-C238N:1:1101:17824:11871 2:N:0:19
GGACTACTGGGGTTTCTAATCCTGTTTGCTCCCCACGCTTTCGCACCTGAGCGTCAGTCTTCGTCCAGGGGGCCGCCTTCGCCACCGGTATTCCTCCAGATCTCTACGCATTTCACCGCTACACCTGGAATTCTACCCCCCTCTACGAGACTCAAGCCTGCCCGTTTCGAATGCAGTTCCCAGGTTGAGCCCGGGGATTTCACATCCGACTTGACCGACCGCCTCCGTTCGCTTTACGCCCAGTAATTCCGATTAACGCTTGCACCCTCCTGATTACCGCGGCTGCTGGCACGGAGTTAGC
+
CCCCCGGGGGGGGGGGGGGGGGGGGGFGGFFGGGGGGG@GGGG7CF:F=FGGGGGGGGGGGFDFGE:F?F@EGEGGGGGGGGGGCGEEECFGG<,?=,BBFFGGGGGGGGGGGGGGGGGDGGGGGFFGGCDGG<EGG?6FE6EFGG6@::8@F8DGGGD,8F,1>D8F18D@DGGGGFFGC,DFGGFGGGGG5ECE<DGGDAF+1>78;GGGF***2,?5>)41(09),9(4?G:>F?GGG02?C76:F?)(()94DBB11:F?DC?<F:())362<:3>(69>B008(:193(4(-A)).
@M04650:207:000000000-C238N:1:1101:23155:11912 2:N:0:19
GGACTACTGGGGTTTCTAATCCTGTTTGCTCCCCACGCTTTCGAGCCTCAGTGTCAGTTACAGGCCAGAGAGCCGCTTTCGCCTCCGGTGTTCCTCCATATATCTACGCATTTCACCGCTACACATGGAATTCCACTCTCCTCTCCTGCACTCAAGTCTCCCAGTTTCCAATGCACACAATGGTTGAGCCACTGCCTTTTACATCAGACTTAAGAAACCACCTGCGCTCGCTTTACGCCCAATAAATCCGGACAACGCTTGGGACCTACGTATTACCGCGGCTGCTGGCACGTAGTTAGCC
+
CCCCCGGGGGGGFEGGGFGGGGGGGGGGGDFGGGFGGGEGGGGGGGGGGGGGGGGGGFDFGGGGGGGGGGGGGGGGEGEFGGGGGCGDCEGGGGGGGGGGGGGGGGCGGGDBFFGFFGGDGEGGFGGGGGGGGFGGFFGGGGGFGFFFGGFFFGCFGGFGGGGGGGGGGFFGGCFGCGEG8FFGCE68EFCCEFGGFGGGGFFEAFFFEG+CEGGGF@FGFGDFBEBBDGFFFF+/?DGGGF13DF3?<DFFF)9=D@<;21*:GG?>B?<7)<<A@34>,3;9BB>4:*)7,412)<6).
@M04650:207:000000000-C238N:1:1101:11990:11965 2:N:0:19
GGACTACACGGGTTTCTAATCCTGTTTGCTCCCCACGCTTTCGCGCATCAGCGTCAGTAATGTTCCAGCAGGTCGCCTTCGCAATGAGTATTCCTCTTGATTTCTACGGATTTTACCCCTACACCAAGAATTCCACCTACCTCTCCCACACTCTAGAAAAGCAGTTTCAAATGCAGTTCTGTAGTTAAGCTACAGGATTTCACATCTGACTTAACAGACCGCCTGCGTGCGCTTTACGCCCAGTAATTCCGATTAACGCTTGCACCCTCCGTATTACCGCGGCTGCTGGCCCGGAGTTAGC
+
CCCCCGGGGGGGGGGGGGGGGGGGGGGGGGGGGGGGGGGGGGGGGGGGGGGGGGGGGGGGGGGGGGGGGGGGGGGGGGGGGGGGGGGGGGGGGGGGGGGGGGGGGGGGGGGGGGGGGGGGCFGGGGGGGGGGFGGGGGGGGGGFGGGGGDGFGGGGGGGFGFGGGGGGGGFFFGGGGGGGGDFGGGGGGGFGGGGGGGGG?FGFFGGFFGGGFFDFFFGGFGA>=FBE@GFF@GFFF@DGGF0;GFFEGFFF;EGFGD>;<?C@GGFBF?913EB)<>:926>69BDFBC3=9>1><?:44
@M04650:207:000000000-C238N:1:1101:28614:12009 2:N:0:19
GGACTACCCGGGTTTCTAATCCTGTTTGCTCCCCACGCTTTCGCACCTGAGCGTCAGTCTTTGTCCAGGGGGCCGCCTTCGCCACCGGCATTCCTCCAGATCTCTACGCATTTCACCGCTACACCTGGAATTCTACCCCCCTCTACAAGACTCTAGCCTGCCAGTTTCGAATGCAGTTCCCAGGTTGAGCCCGGGGATTTCACATCCGACTTGACAGACCGCCTGCGTGCGCTTTACGCCCCGTAATTCCGATTAACGCTTGCACCCTCCGTATTACCGCGGCTGCTGGCACGGAGTTCGC
+
CCCCCGGGGGGGGGGGGGGGGGGGGGGGGGGGGGGGDGGGGGGGGGGGGGGGGGGGGGGGGGGGGGGGGGGGGGGGGGGGGGGGGGGEECGGGGGGGGGGGGGGGGGGGGGGGGGGGGGD@FFGGGGGGGGGGGADGGGGEGGFGGGGGGGFGG97FGGGGGGGGGGGG8CFCFFGGGGG6,DFGGC6CFGF5EDG33FCCFGFFGGF;<GGEFCD=@GGFG>?0@6DFGFFFCF46:CEG(4:)9:):F@??B:>D?FFF?<?GE0(4:;:1F7AFF:>B9B;3?DB>G0A29(91A),4
@M04650:207:000000000-C238N:1:1101:13502:12056 2:N:0:19
GGACTACTCGGGTATCTAATCCTGTTTGCTCCCCACGCTTTCGAGCCTCAGTGTCAGTTACAGGCCAGAGAGCCGCTTTCGCCTCCGGTGTTCCTCCATATATCTACGCATTTCACCGCTACACATGGAATTCCACTCTCCTCTCCTGCACTCAAGTCTCCCAGTTTCCAATGCACACAATGGTTGAGCCACTGCCTTTTACATCAGACTTAAGAAACCACCTGCGCTCGCTTTACGCCCAATAAATCCGGACAACGCTTGGGACCTACGTATTACCGCGGCTGCTGGCACGTAGTTAGCC
+
CCCCCGGGGGGGGGGGGGGGGGGGGGGGGGGGGGGGGGGGGGGGGGGGGGGGGGGGGGGGGGGGGGGGGGGGGGGGGGGGGGGGGGGGGGGGGGGGGGGGGGGGGGGGGGCGGGGGGGGGGGGGGGGGGFFGGGGGGGGGGGGFGGGGGGGFGGGGGGGGGGGGGGGGGGGADGGGGGGDFGGGGEGGGGGCEGGGGGGGGFGFFGGFFGFFFFGGFFGGFGFFFFF@@D@@=FFEE@GGG;@FGG?E6:A;0:F;C((/:<CBGGFFF<??9FABE3919B0204?BFC?714??436A:
@M04650:207:000000000-C238N:1:1101:8325:12075 2:N:0:19
GGACTACTAGGGTATCTAATCCTGTTTGCTCCCCACGCTTTCGCACCTGAGCGTCAGTCTTCGTCCAGGGGGCCGCCTTCGCCACCGGTATTCCTCCAGATCTCTACGCATTTCACCGCTACACCTGGAATTCTACCCCCCTCTACGAGACTCAAGCCTGCCAGTTTCGAATGCAGTTCCCAGGTTGAGCCCGGGGATTTCACATCTGACTTAACAGACCGCCTGCGTGCGCTTTACGCCCAGTAATTCCGATTAACGCTTGCACCCTCCGTATTACCGCGGCTGCTGGCACGGAGTTAGC
+
CCCCCGGFGGGGGGGGGGFGFGFCFGGGGGGGCCFGGGGGGGGGGFGGCFFGGGGGGGGGGFGGGGGGGCGGGGGDGGGFDGGGGGGGGFGFGG8FFFGGGGGGGGGF=FEGFFFFC:8CEGGGCGGGFGGGGGGGGGGGGDE*=BD>@E7*DDFGGGGFGGGCFCGGEE:EFFGCFDGFGGGGFGGGCFFF5CEDD<FC:FGF@77AEFGFFD+3*58C9DF61>><?DB9(*)<4:E:E:<BFGAFDFF(4)5>D03043FDFC?<??>F?FB4C:1;99191().458F:(99?G2).
@M04650:207:000000000-C238N:1:1101:27961:12097 2:N:0:19
GGACTACTAGGGTTTCTAATCCTGTTTGCTCCCCACGCTTTCGAGCCTCAGCGTCAGTTACAGGCCAGAGAGCCGCCTTCGCCTCCGGTGTTCCTCCATATATCTACGCATTTCACCGCTACACCTGGAATTCTACCTCCCTCTACGAGACTCTAGCTTGCCAGTTTCAAATGCAGTTCCCAGGTTGAGCCCGGGGCTTTCACATCTGACTTGACAACCCGTCTGCGCTCGCTTTACGCCCAGTAATTCCGATTAACGCTTGCATCCTCCGTATTACCGCGGCTGCTGGCACGGAGTTCGC
+
CCCCCGG9,EGGG8FFGGGGGGGGGGGG<EAFGGFF:FGGGGGGGG+EFG8,CFGGEG<CF,E@F,CF<,6BF<@E+FCGGGG,6AFG@FFGG<FE=?,FGGGGGGFGGDGGGFGGGGDGGGGGGAFGFGGGGAAFG9,FEGGFGC+1+@EFG,CDA:,6DFFFFCEGGG9D7=A,@DG76CFCGGGGFGGGGEG57@FFGFGF+CGFEFCF*;FFB(:D5*5>2B9)(:6:7FFC+6EGF<<E7CAACFF(37D2*,,38?G2*<025<><(A5>FG:9>BF>0<0:07(24((--*)-2
@M04650:207:000000000-C238N:1:1101:18846:12101 2:N:0:19
GGACTACCAGGGTATCTAATCCTGTTTGCTCCCCACGCTTTCGAGCCTCAGTGTCAGTTACAGTCCAGAGAGCCGCTTTCGCCTCCGGTGTTCCTCCATATATCTACGCATTTCACCGCTACACATGGAATTCCACTCTCCTCTCCTGCACTCAAGTCTCCCAGTTTCCAATGCACACAATGGTTGAGCCACTGCCTTTTACATCAGACTGAAGAAACCACCTGCGCTCGCTTTACGCCCAAGAAATCCGGACAACGCTTGGGCCCTACGTATTACCGCGCCTGCTGGCCCCTAGTTTGCC
+
CCCCCCGGGF@FE@EEECFAE<,CCEFGCE@<6@8FFGG@FEG,E:CD=FF;CFEEGF<,EFE,CFDFFE,F<@@+6B=B@CF,CAFC>FFGF<FG8FCEGDFFGEEF@,4FE9FEACCDD@GG,==,,CFEFGEF,>9?>8DFGFC8FFDFGG8EDD;=C<8=A;:EF;=;=D9,,01==AF;3=,=,D87@@,1=2@F7@,+4:C;855*:5=*30<7>DCEDFF9)3522:+//(*=1((/;5<368B;>5;8C(4(/44(9?((24826A<:<739,,4(2>F02*-*((4-.<.45
@M04650:207:000000000-C238N:1:1101:25882:12128 2:N:0:19
GGACTACTAGGGTATCTAATCCTGTTTGCTCCCCACGCTTTCGAGCCTCAGTGTCAGTTACAGGCCAGAGAGCCGCTTTCGCCTCCGGTGTTCCTCCATATATCTACGCATTTCACCGCTACACATGGAATTCCACTCTCCTCTCCTGCACTCAAGTCTCCCAGTTTCCAATGCACACAATGGTTGAGCCACTGCCTTTTACATCAGACTTAAGAAACCACCTGCGCTCGCTTTACGCCCAATAAATCCGGACAACGCTTGGGACCTACGTATTACCGCGGCTGCTGGCCCGTAGTTAGCC
+
CCCCCGGGGGGGGGGGGGGGGGGGGGGGGGGGGGGGGGGGGGGGGGGGGGGGGGGGGGGGGGGGGGGGGGGGGGGGGGGGGGGGGGGGGGGGGGGGGGGGGGFCGGGGGGGGGGGGGGGGGGGGGGGGGGGGGGGGGGGGGGGFGGGGGGGFGGGGGGGGGGGGGGGGGGGGGGGFFFG@DFCEGGFFGGC?GGGGGGGGCCFFFFFACGG8AGGGFFGGFDFEFDBDFGFFFGFC??ECGFFEGG?<C:51:B46C6?F<;<:GGFFFF?)4<45<D9>40-4<:7((24/4(4?>+6<8
@M04650:207:000000000-C238N:1:1101:9538:12142 2:N:0:19
GGACTACTCGGGTATCTAATCCTGTTTGCTCCCCACGCTTTCGAGCCTCAGCGTCAGTTACAGACCAGAGAGTCGCCTTCGCCACTGGTGTTCCTCCCAGTATCTACGCATTTCACCGCTACACTGGGAATTCCACTACCCTCTCCCGGCCTCAAGCCAGGCAGTATCCAAGGCAGTTCCTCGGTTGAGCCGAGGGATTTCACCTTGGACTTACCCAGCCGCCTACGCGCCCTTTACGCCCAATGATTCCGAATAACGCTCGCCCCCTCTGTATTACCGCGGCTGCTGGCACAGAGTTCGC
+
CCCCCGGGGGGGGGGGGGGGGGGGGGGGGGGGGGGGGGGGGGGGGGGGGGGGGGGGGGGGGGGGGGGGGGGGGGGGGGGGGGGGGGGGGGGGGGGGGGGGGGGGGGGGGGGGGGGGGGGGGGGGGGGGGGGGGGGGGGDFGGGFGGGGGGGFGGGFGGC8FGEGGGGGGGGGGGFGGGGGGGGGGGGGGGGGGGGGGG7FGFFFFGGFFGGFEGGGFFGGFGFFFF?F>DFF>CFFFDGGGF61CGDFGF?2:BDAG6>?6150>CFFFFB)4<A2@F:B(9B>>?FF(:?E((57:FB(-
@M04650:207:000000000-C238N:1:1101:10169:12196 2:N:0:19
GGACTACCGGGGTATCTAATCCTGTTTGCTCCCCACGCTTTCGCACCTGAGCGTCAGTCTTCGTCCAGGGGGCCGCCTTCGCCACCGGTATTCCTCCAGATCTCTACGCATTTCACCGCTACACCTGGAATTCTACCCCCCTCTACGAGACTCTAGCTTGCCAGTTTCAAATGCAGTTCCCAGGTTGAGCCCGGGGATTTCACATCTGACTTAACAAACCGCCTGCGTGCGCTTTACGCCCAGTAATTCCGATTAACGCTTGCACCCTCCGTATTACCGCGGCTGCTGGCACGGAGTTAGC
+
CCCCCGGGGGCGGEGGGGGGGGGGGGGGGGGGGGGGGGGGGGGGGGGGGFGGGGGGGGGGGGGGGGGGGEGGGGGGGGGGGGGGGFGGGGGGGGGGGGGGGGGGGGGGGGGGGGGGGGGGEGGGGGGGFGGGGGGGGGDGGGGFGGFGGGGFGGFGGGGGGCFGGGGGGGFGGGGGGGGGGFGGGGGFGGGGGGGDGCEGGFGFFGGFEGGGFGGGF6FGF39B?FB5(9606E:4=?GGG?<BGCAAGFF445CBGFFFFFGFGG?<?B(31A:>GC3-(39>01:02:(C00314C<)-
@M04650:207:000000000-C238N:1:1101:25308:12207 2:N:0:19
GGACTACAGGGGTATCTAATCCTGTTTGCTCCCCACGCTTTCGAGCCTCAGTGTCAGTTACAGGCCAGAGAGCCGCTTTCGCCTCCGGTGTTCCTCCATATATCTACGCATTTCACCGCTACACATGGAATTCCACTCTCCTCTCCTGCACTCAAGTCTCCCAGTTTCCAATGCACACAATGGTTGAGCCACTGCCTTTTACATCAGACTTAAGAAACCACCTGCGCTCGCTTTACGCCCAATAAATACGGACAACGCTTGGGCCCTACGTATTACCGCGGCTGCTGGCACGTAGTTAGCC
+
CCCCCGGGGGGGGGGGGGGGGGGGGGGGGGGGGGGGGGGGGGGGGGGGGFGGGGGGGGGGGGCGGGGGGGGGGGGGGGGGGGGGGGGGGGGGGGGGGGGGGGGGGGGGDGGGGGGGGGGGGGGGGGGFGFFGGGGGGGGGGGGDDGGFGGGFGGGGGGGGGGGGGGGFGGGGGGGGGGGD8:EGGGGGGG@CF@FGGGGGGFGFFGG>C5@FCGGGFFGG@;4>DEB4>DFFF=A4?@8FG?FEDGE<CF5<FFGDGBDDF<:(1C::?:13:8:A<9(4(999(587<*3::(4:6+.<5
@M04650:207:000000000-C238N:1:1101:24157:12256 2:N:0:19
GGACTACTGGGGTTTCTAATCCTGTTTGCTCCCCACGCTTTCGCGCATCAGCGTCAGTAATGTTCCAGCAGGTCGCCTTCGCAATGAGTATTCCTCTTGATCTCTACGGATTTTACCCCTACACCAAGAATTCCACCTACCTCTCCCACACTCTAGAAAAGCAGTTTCAAATGCAGTTCTGTAGTTAAGCTACAGGATTTCACATCTGACTTACTTTCCCGCCTACGCGCTCTTTACGCCCAGTGATTCCGAGTAACGCTTGCACCCTCCGTATTACCGCGGCTGCTGGCACGGAGTTAGC
+
CCCCCGGGGGGGGGGGGGGGGGGGGGGGGGGGGGGGGGGGGGGEGGGGGGGGGGGGGGGGFGGGGGGG?FGFDGGGGGGGGGDGGFFDGGGGG9FGF9EFGFEFGGGGGGGGGAFGGGGGGFGGFGGGGGGGGGCGGGFDFGGFFGGCFGGFGFCFFDF8DFE?FFGEGDEGGDGGFDDEGFGGGGGGCA;FG?EGCFGGGFGF+:FACGGFFGG;FFGGFDFFAFAD=G2=BGFFFDCCFFDFCFFCGFFF(=F;F(3@F;F)>C?B?BBF0EB<CC3>9>>(3:?D7C?C((1;:E29:
@M04650:207:000000000-C238N:1:1101:7153:12309 2:N:0:19
GGACTACACGGGTATCTAATCCTGTTTGCTCCCCACGCTTTCGAGCCTCAGTGTCAGTTACATGCCAGAGAGCCGCTTTCGCCTCCGGTGTTCCTCCATATATCTACGCATTTCACCGCTACACATGGAATTCCACTCTCCTCTCCTGCACTCAAGTCTCCCAGTTTCCAATGCACACAATGGTTGAGCCCCTGCCTTTTACATCAGACTTAAGAAACCACCTGCGCTCGCTTTACGCCCAATAAATCCGGACAACGCTTGGGACCTACGTATTACCGCGGCTGCTGGCCCCTAGTTGGCC
+
CCBCCGGGGGGEGGGGGGG9FGGGGGGGGGDGGGGGGGGGGGGDEEGGG<ECFGGGGGG9FF,<EGGGG?CFFFGG:FFGGGGCEFGGG:FGGGGGGFGEGCEFGFGGGGGGGGGGGDBDEFFGCEFGFGGGGGGGG?FGGGGFGF=,?DFFGGGGGGF9DFG?AFGDFGGFC:9=,D6+@FFGG7F66D+@CC?FFFFG+;;+++;*)*221@FGA5DC=GB=)3)/5)/-9*+9B9BFD@;3DGFFGF)29:C(/(,,:(*4<E?2:(4<<FDFG3443>BB0?B(8*,*(3:94+,.8
@M04650:207:000000000-C238N:1:1101:3063:12313 2:N:0:19
GGACTACAGGGGTATCTAATCCTGTTTGCTCCCCACGCTTTCGAGCCTCAGTGTCAGTTACAGGCCAGAGAGCCGCTTTCGCCTCCGGTGTTCCTCCATATATCTACGCATTTCACCGCTACACATGGAATTCCACTCTCCTCTCCTGCACTCAAGTCTCCCAGTTTCCAATGCACACAATGGTTGAGCCACTGCCTTTTACATCAGACTTAAGAAACCACCTGCGCTCGCTTTACGCCCAATAAATCCGGACAAAGCTGGGGACCTACGTATTACCGCGGCTGCTGGCACGTCGTTAGCC
+
CCCCCGGGGGGGGGGGGGGFGGGGGGGGGGGGGGGGGGGGGGGGGGGGFGGGGG@FGGCFEGFGGGGGGGGGGFGGCG@GGGGGGGEGCGGGGCDFGGGGGGGGGGFGGGDFFGDFGGCGDEFGGGGGGAAFFGGGFGCGGGGFGGGGGGFD8=DEAADFGGGG@DFFGGGGGGGGFGG6FGGFDCDFDFC6AFCGG7FG+;E6>7;FEFFFEGGGFF6CB4@EFB>*7C26@FA:B?ECFDD;7D7CD>26>5C(8:))(/:8DEB2(4:,)<<A?119(179<77((*,::((44/8A5
@M04650:207:000000000-C238N:1:1101:9109:12341 2:N:0:19
GGACTACTGGGGTTTCTAATCCTGTTTGCTCCCCACGCTTTCGAGCCTCAGTGTCAGTTACAGGCCAGAGAGCCGCTTTCGCCTCCGGTGTTCCTCCATATATCTACGCATTTCACCGCTACACATGGAATTCCACTCTCCTCTCCTGCACTCAAGTCTCCCAGTTTCCAATGCACACACTGGTTGAGCCACTGCATTTTACCTCAGACTTAAGAAACCACCTGCGCTCGCCTTTCGCCCCATAAATCCGGACAACGCTTGGGACCTACGTAGTACCGCGGCTGCTGTCCCCGAGTGAGCC
+
CCCCCGGFGGGGGGGGGGGGGGGGGGGGGGGGGGGGGGGFFGGFGGGGGGGGGGGGGGDEE9EGGGGGFFGFCFGG+FGGGGGCCFGGGGGGGGGGGGGGGGGGGGGGGGGGGGGGGGGGGGGF,AFGGGGGGFGGFFFGGGFFGGAD,@EDFGFF@9DFGGGGGGGG9FGGGGGGD+++@>DGG@FE6D,@5AC,5DGG+9,+03*;57D8=DCFFFGGB45=:92954>(85*0/(=<*63(;>?CGA:<BEG1)4-43<<45837::?2(;44C503(-231::6,0)*-((-(2)(.
@M04650:207:000000000-C238N:1:1101:2341:12355 2:N:0:19
GGACTACCAGGGTTTCTAATCCTGTTTGCTCCCCACGCTTTCGCACCTGAGCGTCAGTCTTTGTCCAGGGGGCCGCCTTCGCCACCGGTATTCCTCCAGATCTCTACGCATTTCACCGCTACACCTGGAATTCTACCCCCCTCTACAAGACTCTAGCCTGCCAGTTTCGAATGCAGTTCCCAGGTTGAGCCCGGGGATTTCACATCCGACTTGACAGACCGCCTGCGTGCGCTTTACGCCCAGTAATTCCGGTTAACGCTTGCACCCTCCGTATTACCGCGGCTGCTGGCACGGATTTAGC
+
CCCCCGGGGGGGGGGGGGGGGGGGGGGGGGGGGGGGGGGGGGGGGGGEFGFFGGFGGGGDGFGGGGGGGGGGGGGGGGGGGGCFGGGGGGGGGGGGGEFGGGGGGGGGCFDGGFGGGGGDEFGGGDGGGGGGGGGGG8@:@CGFD9A8FFGFGGGGGGGGGGGGFGGGEGEDGFGGGGGGFFG7>CFGDGGGGGGGGGGGFFCFCDG)1)>C)>FGA@GF>C6@?59B0C>BBEFFF<55C8.4CFADGF:(4@5<C1;??6FBGF:BFFFFFG?2CC:>>70(((),5526(-4(-<6--
@M04650:207:000000000-C238N:1:1101:29067:12360 2:N:0:19
GGACTACACGGGTTTCTAATCCTGTTTGCTCCCCACGCTTTCGAGCCTCAGTGTCAGTTACAGGCCAGAGAGCCGCTTTCGCCTCCGGTGTTCCTCCATATATCTACGCATTTCACCGCTACACATGGAATTCCACTCTCCTCTCCTGCACTCAAGTCTCCCAGTTTCCAATGCACACAATGGTTGAGCCACTGCCTTTTACATCAGACTTAAGAAACCACCTGCGCTCGCTTTACGCCCAATAAATCCGGACAACGCTTGGGACCTACGTATTACCGCGGCTGCTGGCACGTAGTTAGCC
+
CCCCCGGFFGGGGGGGGGGGGGGGGGGGGGGGGGGGGGGGGGGCGGGGGGGGGGGGGGGGGGGGGGGGG?FEGGGGDEFFGGGGGEGGGGGGGGGGGFGGGGGGGGGGGGGGGGGGGGGGGGGGC8FGGGGGGGGGGGGGGGGFGGGGGGGFGFFGFGFGGGGGGGGGGGDA6FCFFFE6EF?DECGGGG,:CEGFFFGGCFCFFGC>C>DGCFG7ADGGDGF2>BA>=D=2BF+9A@GGE1=@CGFFCD813BC;7(3-(,9?GGF?F?BBBGFFC*4>19>(2:?(2*5:23<0:+6<4
@M04650:207:000000000-C238N:1:1101:4132:12395 2:N:0:19
GGACTACCCGGGTTTCTAATCCTGTTTGCTCCCCACGCTTTCGAGCCTCAGTGTCAGTTACAGGCCAGAGAGCCGCTTTCGCCTCCGGTGTTCCTCCATATATCTACGCATTTCACCGCTACACATGGAATTCCACTCTCCTCTCCTGCACTCAAGTCTCCCAGTTTCCAATGCACACAATGGTTGAGCCACTGCCTTTTACATCAGACTTAAGAAACCACCTGCGCTCGCTTTACGCCCAATAAATCCGGAAAACGCTTGGGACCTACGTATTACCGCGGCTGCTGGCACGTAGTTAGCC
+
CC9CCFG,CFFGGG7FGFEFGGGGGGGGGGFC@FFFEECEGGGCFGGFFEFFAEGFGGGFAFFFGGGGGGGGGGGGGGGGGGGGFFGGGGGGGGGGGGGGGGGDFCAFGGGGGGGGGGGGGEGGGCGGGGGGGGGGGGGGGGFF=FGGCGGFGGGG=DGGGGGGFFGGGFGFFFFFFGGG,>8ECFC6<,>F??67DCFGGFGFFDGF@FGGFGFFFFGGDDB:DFF>(9@@97BCF0CEGD@@CDEF4>><();5D03(4(9(CE?F?BF<)84><*,17>((42:44*)*.234<9498
@M04650:207:000000000-C238N:1:1101:27760:12397 2:N:0:19
GGACTACTGGGGTTTCTAATCCTGTTTGCTCCCCTTGCTTTCGCGCCTCAGCGTCAGGAACAAACTAGAAAAGCGCCTTCGCCACCGGTTTTCTTCCACATATCTACGCATTTCACCGCTACACGCGGAATTCCCTTTTCTCAGTCTATACTCTAGATAGATAGTATTAGATGCTTTTTCGAAGTTGAGCTTCGACATTTAACAACTAACTTACCTTTCCGTCTACGCGCCCGTTACGCTCAATAATTCCACATAACTATAGCACCCGCCCTATTACCGCAGCTGCTGTCCCGACGTTCAC
+
@-BCC8EF9CFGFFCACE@9FFF-;FFF<F9;,,,;6@@6C5BB@+C6,CFF:FCB6,,,,:CF,E6CC6,@,,C++B,4,,BF:F=+8+BF@FF9<F,EFEFC;E,,+@F7B,C,,6+66FF,@+6+@@<,3,3,,3@F99,<,8>C<,3?DC;@F8,,=,@83,33@,,,28@,;3<F+@E8D,,@9DCE@>C**;,2=1,+9;FFF*2=:=C78*>820/5=6().59>(/5()6**46)77*)1;8*-()::*.)6:):>F*(((((((3:<904((7(.,(,)-+)+-(4-(/(()
@M04650:207:000000000-C238N:1:1101:13558:12407 2:N:0:19
GGACTACAGGGGTTTCTAATCCTGTTTGCTCCCCACGCTTTCGAGCCTCAGTGTCAGTTACAGGCCAGAGAGCCGCTTTCGCCTCCGGTGTTCCTCCATATATCTACGCATTTCACCGCTACACATGGAATTCCACTCTCCTCTCCTGCACTCCAGTCTCCCAGGTTCCAATGCCCACAATGGTTGAGCCACTGCCGTTTACATCAGACTTAAGAAACCACCTGCACTCGCTTTACGCGCAATAAATCCGGACAACACTCGGGACCTACGTGTAGCCGCGGCTGCTGGGACGCAGTGTGCC
+
CCCCCGGGGGGGGGGGGGGGGGGGGGGGGGGGGG8+@FGGGGG8EC@?E6CF,EA<E6@,;6FE8F8CC<D:7E:+68A=46F:6E>F>F,C<E,AFFDBF<,,,954>:=FGGGFGED6=4,,4,CFFGFGFGCC,,,,@=D76E9?E8E?,3D8FG=C8>=,+@D,DB;,+8,,601,=>?=<F?D6:8C,<,@**@D*+33++255*5B*52+;)4;>C)72*8+.9=527+*06*<4,1>:75?400,6>DD*4)3<(11CE37?12,8*-)3)41(((((.4((*.2((-((+.).
@M04650:207:000000000-C238N:1:1101:4946:12414 2:N:0:19
GGACTACTCGGGTTTCTAATCCTGTTTGCTCCCCACGCTTTCGCACCTGAGCGTCAGTCTTCGTCCAGGGGGCCGCCTTCGCCACCGGTATTCCTCCAGATCTCTACGCATTTCACCGCTACACCTGGAATTCTACCCCCCTCTACGAGACTCAAGCCTGCCAGTATCAGATGCAGTTCCCAGGTTGAGCCCGGGGATTTCACATCTGACTTAACAGACCGCCTGCGTGCGCTTTACGCCCAGTAATTCCGATTAACGCTTGCACCCTCCGTATTACCGCGGCTGCTGGCACGGAGTTAGC
+
CCCCCGFGGGGGGGGGGGGGGGGFGGGGGGGGGDGGGGGGFGGGGGGGDGGGGGGGGGGGGGGGGGGGGGGGCGEGGGDFGGEGGGDGGGGGGGGGGGGECGGGGFGGGGGGGGGGGGGGCCFEFGGGGGFDFGGCECGEEGGBCFCCFGDFGGFCFGFGFGGGGGGFGGFGGDFGGGGECFEFGGGG6FGGG=EGGGGGGFGFFFDCCGGGFGGFFFG3:G@B<F0.,5(((:>BF?5EE<((:CDFD9:6()*6D:922:GFGGF:<B>B?C?)<D00(3>>0:?7:E(+-9(-8C4<4
@M04650:207:000000000-C238N:1:1101:28704:12417 2:N:0:19
GGACTACTCGGGTATCTAATCCTGTTCGCTCCCCATGCTTTCGCTCCTCAGCGTCAGTTACGGCCCAGAGATCTGCCTTCGCCATCGGTGTTCCTCCTGATATCTGCGCATTCCACCGCTACACCAGGAATTCCAATCTCCCCTACCGCACTCTAGTCTGCCCGTACCCACTGCAGGCCCGAGGTTGAGCCCGGGGATTTCACATCCGACTTGACAGACCGCCTGCGTGCGCTTTACGCCCAGTAATTCCGATTAACGCTTGCACCCTCCGTATTACCGCGGCTGCTGGCACGGAGTTAGC
+
CCCCCGGGGGGGGGGGGGGEGGGGGGGGGGGGGGGGGGGGGGG7FGGGGGGGGGGGGGGGGGGGGGGGGGGGGGGGGGGGGGGGGGGGGGGGGFGFGGGGGGGGGGGGGGGG9FGGGGGGGGGGGFGEFFFGGGGGGGGGG6EFFG8CECGBGDFGFECC8FFGGE>EDEGFDGGGCG6CE7CGGGGGGGGGCGGGCGGGGFGFFGGFFGGGEG4+/6FGFGB;(;;73D>B9EFFFFGGG::?GGA<DFF40)9>G:034?G<=F62(8>BBF?FGG:>BFF>BF:>?EBGB0(486)66
@M04650:207:000000000-C238N:1:1101:19338:12437 2:N:0:19
GGACTACCCGGGTTTCTAATCCTGTTTGCTCCCCACGCTTTCGCACCTGAGCGTCAGTCTTCGTCCAGGGGGCCGCCTTCGCCACCGGTATTCCTCCAGATCTCTACGCATTTCACCGCTACACCTGGAATTCTACCCCCCTCTACGAGACTCAAGCCTGCCAGTTTCGAATGCAGTTCCCAGGTTGAGCCCGGGGATTTCACATCCGACTTGACAGACCGCCTCCGTGCGCTTTACGCCCAGTAATTCCGATTACCGCTTGCACCCTCCGTATTACCGCGGCTTCGCGCCCGTAGTTAGC
+
CCCCCGGDCGGGGEEGGGGGGGGGGGGGFGGGGGGGFFGGGGGG7FGFFFCGEGGGGGGGCGGGGGGGFGGGGGGGGGGGGGGGEGDFGCFGFEGGGGGCFFFGGGGGGEGG9EFEGGGDGGGGGF,F8FGGGGGGGFECEDGFGF?+:@CFC8DFCGGGG>FFGF,E>BE7;CFF9@FFGFFCG:B,,<CCC58=<9FEGFG=67<B@DCD37FFF(*C1C>:(03)(1(46E>9=6EGG:6(:064:=?(4)*)*(--((1)224,4<BF0;?9FG093(40(.1(4C01-,-((0)6<
@M04650:207:000000000-C238N:1:1101:21292:12490 2:N:0:19
GGACTACCGGGGTATCTAATCCTGTTTGCTCCCCACGCTTTCGCACCTGAGCGTCAGTCTTCGTCCAGGGGGCCGCCTTCGCCACCGGTATTCCTCCAGATCTCTACGCATTTCACCGCTACACCTGGAATTCTACCCCCCTCTACAAGACTCTAGCCTGCCAGTTTCGAATGCAGTTCCCAGGTTGAGCCCGGGGATTTCACATCCGACTTGACAGACCGCCTGCGTGCGCTTTACGCCCAGTAATTCCGATTAACGCTTGCACCCTCCGTATTACCGCGGCTGCTGGCACGGAGTTAGC
+
CCCCCGGGGGGGGGGGGGGGGGGGGGGGGGGGGGGGGGGGGGGGDGGGGGGGGGGGGGFFFGGFGGGGGGGGGGGGGGGGGGGGGGGGGGGGGGGGGGGGGGGGGGGGGGGGGGGGGGGDGGGGGGGFGGGGGGGFCGGGGGGFGGC?FFGFGGGACGGGGGFFFFFGEGDFGGGGGGGGGGGGGGGFGGGGGGGGGGGGGFGF=DGFFD:C@GGGFFGGFGFFFFBDBC>69E:AFFEEGFFFD:A<>4??:)74789??BFBGGF62:>F0A0<CF<>9>FF>0:?BG:C:B04(2)..
@M04650:207:000000000-C238N:1:1101:14024:12523 2:N:0:19
GGACTACCCGGGTATCTAATCCTGTTTGCTCCCCACGCTTTCGAGCCTCAGTGTCAGTTACAGGCCAGAGAGCCGCTTTCGCCTCCGGTGTTCCTCCATATATCTACGCATTTCACCGCTACACATGGAATTCCACTCTCCTCTCCTGCACTCAAGTCTCCCAGTTTCCAATGCACACAATGGTTGAGCCACTGCCTTTTACATCAGACTTAAGAAACCACCTGCGCTCGCTTTACGCCCAATAAATCCGGACAACGCTTGGGACCTACGTATTACCGCCGCTGCTGGCCCGTAGTTTGCC
+
@96ACEFGGGDGGGGGGGGGGGG9FDFGGGGGGGGGGGGGGGGGFGGGGGGGGGGGGFGGGGGGGGGGGGGGGGGGCEGGGGEG@FDEGGEGGGGGGFGGGEGGGGGGGGGGGFGGGGGGGGGGC@FFFFGGGGGGFGGFGGGFGGGFCFGFFFDFCFFG9FGGGGGGGGFDCFDFEGGDFCFGGGGCGDD??FGGGGGGFFABF77*:C=:A8B>F@>47CB4294?=)5@=?6@4(=<C@(5CFEEC>>;B3D;52,4:01,>C3?B0:2>F<<:*,(--79BB:8<*4*4218A+644
@M04650:207:000000000-C238N:1:1101:14462:12539 2:N:0:19
CGACTACAGGGGTTTCTAATCCTGTTTGCTCCCCACGCTTTCGAGCCTCAGTGTCAGTTACAGGCCAGAGAGCCGCTTTCGCCTCCGGTGTTCCTCCATATATCTACGCATTTCACCGCTACACATGGAATTCCACTCTCCTCTCCTGCACTCAAGTCTCCCAGTTTCCAATGCACACAATGGTTGATCCACTTCCTTTTCCCTCAGCCTTTAGAAACCACCTGCGCTCGCTTTACGCCCAATAAATCCGCACAACGCTTTGGACCTACTTTTTTCCTCCGCTGCTTGCCCCTATTTTTCC
+
---AA+C,,,,+BECFF9,CFGG-EFGCEFFAFECF@FGGGGE,,@FFG8<E,EF9<FFED9<8@B8,,,,4CE:CCCFG,:@C=?+7@+BFFFGFF8FAE9DEF9F,@@EGFF,EE+@D+@,9,A=,=,AFFF9DDCEGFFEFEDD8<,=<D,,,C=>C,A88DDGF9,,@+,,@,0++6,,8@+,,53,4<,<@<EEF+;,4;***3;8**+*++3:*/*5)-*-/-)/-8=+8)(41*(/)*+15;))(.)*(),/6()*(224).).).<(,3*.((,4(,.)),+5*4(.-4+),)
@M04650:207:000000000-C238N:1:1101:17219:12590 2:N:0:19
GGACTACTCGGGTATCTAATCCTGTTTGCTCCCCACGCTTTCGCACCTGAGCGTCAGTCTTCGTCCAGGGGGCCGCCTTCGCCACCGGTATTCCTCCAGATCTCTACGCATTTCACCGCTACACCTGGAATTCTACCCCCCTCTACGAGACTCAAGCCTGCCAGTTTCGAATGCAGTTCCCAGGTTGAGCCCGGGGATTTCACATCCGACTTGACAGACCGCCTTCGTGCGCTTTACGCCCAGTAATTCCGATTAACGCTTGCACCCTCCGTATTACCGCGGCTGCTGGCACGGAGTTAGC
+
CCCCCFGGFEGGFFGGFFGGGGGFEF<FAEFGE@EEGGGGFF@@@FGGCFGGGFFEGAFGGDFGGGEGG@FGGCFG>F@FFGGEFFECFCFGG9EEFFGFGGFFGFGGGGGGGGGGGGGDEBFGFFFFFGGCFFFGC,DFEGGF9DC6C@@AF?FGG86,DCCCFGC;CF>DC<DFGCFCFGGCFGGGGGGGGGG5CGFFFFGCADDEFG3DA>DF4(;C>DF6(9:;?G9;6EFA??CEE?6>DC>)2*/4(.*6>:B033<7DE<630(-4635E71;>9>6>0342A:G<1(4:;<>4
@M04650:207:000000000-C238N:1:1101:25194:12646 2:N:0:19
GGACTACTCGGGTTTCTAATCCTGTTTGCTCCCCACGCTTTCGAGCCTCAGTGTCAGTTACAGGCCAGAGAGCCGCTTTCGCCTCCGGTGTTCCTCCATATATCTACGCATTTCACCGCTACACATGGAATTCCACTCTCCTCTCCTGCACTCAAGTCTCCCAGTTTCCAATGCACACAATGGTTGAGCCACTGCCTTTTACATCAGACTTAAGAAACCACCTGCGCTCGCTTTACGCCCAATAAATCCGGACAACGCTTGGGACCTACGTATTACCGCGGCTGCTGGCCCCTAGTTAGCC
+
CCCCCGGGGGGGGGGGGGGGGGGGGGGGGGGGGGGGGGGGGGGGGGGGGGGGGGGGGGGGGGGGGGGGGGGGGGGGGGGGGGGGGGGGGGGGGGGGGGGGGGGGGGGGGGGGGGGGGGGGGGGGFGGGGGGGGGGGGGGGGGGFGGGGGGGFGGFGGG=FGGGEFGFGGGGGGGGGGFGEFG?EG+DDGGGGGGGGGGGCGF9@FGGFEGF>=CFFACGGBDB)795*:DB=BC+6;2EEGFDFFG?5<:5;@5FFC03?@FG?GE?<8??>DF2-<*,-2>>><BB?B5(*(44660448
@M04650:207:000000000-C238N:1:1101:20966:12700 2:N:0:19
GGACTACCAGGGTTTCTAATCCTGTTCGCTCCCCACGCTTTCGCACCTGAGCGTCAGCCTCCGTCCAGGGGGCCGCCTACGCCACCGGTATTCCTCCCGATCTCTACGCATTTCACCGCTACACCTGGAATTCCACCTACCTCTACTAGACTCTAGCTGGCCAGTTTCAACTGTAGTTCCCAGGTTGAGCCCGGGGCTTTCACTTCTGACTTAACAAACCACCTGCGTGCGTTTTACCCCCAGTTATTCCGATGAACGCTTCCACCCTCCGTATTGCCCGCGGTGTCGGCACGGCATTTAC
+
CCCCA@F,,CFGG8@@FGGGGG<FGG,BCFFGGCFGGGGGGGG7,@FF,CE8FFGCF,,:,,@6:@:E,,+8F=FCEF,A@C=F+4@=F@DF9FEGG++8FEGFCBFC+FGGGGGG9+@=CFF@,,:F,F<DF,@>D,3>EFGFFF,,,,8=,@BCAG,,*,4:@C,,,7330,,75DCCF9FGGGCC?7C*?585)8F?FFG++2;1);7F>GG78(=<(963(=@50*(-->B)7)3/8(,(224)2@44()*4:,((((*.:0,((-,,(2,.+C0((((-(-,495(2(-((-+))-
@M04650:207:000000000-C238N:1:1101:23403:12715 2:N:0:19
GGACTACAAGGGTATCTAATCCTGTTTGCTCCCCACGCTTTCGCACCTGAGCGTCAGTCTTTGTCCAGGGGGCCGCCTTCGCCACCGGTATTCCTCCAGATCTCTACGCATTTCACCGCTACACCTGGAATTCTACCCCCCTCTACAAGACTCTAGCTGGACAGTTTTAAATGCAATTCCCAGGTTGAGCCCGGGGCTTTCACATCTAACTTATCCAACCGCCTGCGTGCGCTTTACGCCCAGTAATTCCGATTAACGCTTGCACCCTCCGTATTACCGCGGCTGCTTGCTCGGAGTTAGC
+
CCCCCGGGGGGGGGGGGGGGGGGGGGGGGGGGGGGGGGGGGGGGGGEGG?FGEGGGGFFGG9CFGGGGFGGGGGGGGGGGGGGGGGGDFGGGGGGGGGG9FGGGGGGGGEDGGGGGFGGGEGGGGDEFFGGGGGGDEEFCEGGFGGGFGFGFGGGGGGGGC>FGGGDGG@EFCGD,,=FFFFCFFFGGFFGGGEGGGD>FGFGFAFD=7DGGEGFGF3CD>3:DFA;B839>;5>AFFGGG6<FGFDFGFF02@C<D10(::5?C:<?FB(4:C0-::19B,4;067)):)+,9(((2)..
@M04650:207:000000000-C238N:1:1101:6631:12791 2:N:0:19
GGACTACAGGGGTTTCTAATCCTGTTTGCTCCCCACGCTTTCGAGCCTCAGTGTCAGTTACAGGCCAGAGAGCCGCTTTCGCCTCCGGTGTTCCTCCATATATCTACGCATTTCACCGCTACACACGGAATTCCACTCTCCTCTCCTGCACTCAAGGCTCCCAGTTTCCAATGCACACAATGGTTGAGCCACGGCGTTTTACATCAGACTTAAGAAACCACCTGCGCTCGCTTTACGCCCAATAAATCCGGACAACGCTAGGGACCTACGTAGTAACGCGGCTGCTGGCACGGAGTTAGCC
+
-@9BCFEFFGGG;F,EA<FGF9CD9,CFCAFC@FFG:FB@FFG,@@F84CEFGGGFFE,CCEFE,BE7EFGFFEFG:FFGFGG7CEECF7==FCFGCB<FGE,C9=CA=FC+@AFGFDG>EGGC@+@=@CC:FFEEFF8FEFE788=EFC@D?FF8A+6>EGDFFDC9,@DC=,=A9+1@,EFGFGGGEF7C>9**;@7::AE+=+;?)*=CCGGGF(08(*07(:(0(1702=C))68*=1=87:4)27519DC(14((-./.>*443?72(C<4@D(1((,4())(-*)2(-(4(+--)
@M04650:207:000000000-C238N:1:1101:15679:12799 2:N:0:19
GGACTACTAGGGTTTCTAATCCTGTTTGCTCCCCACGCTTTCGAGCCTCAGTGTCAGTTACAGGCCAGAGAGCCGCTTTCGCCTCCGGTGTTCCTCCATATATCTACGCATTTCACCGCTACACCTGGAATTCCACTCTCCTCTCCTGCACTCAAGTCTCCCAGTTTCCAATGCACACAATGGTTGAGCCACTGCCTTTTACCTCCGGCTTAAAAAACCACCTGCGCTCGCTTTACCCCCAATAAATCCTGACAACGCTTGGCACCTACGTCTTTCCCCGGCTGCGTGCACGTAACTTGCC
+
CCCCCGGGGGGGGGGGGGGGGGGGGGGGFGGGGGGGGGGGGGGDCFEGGGGEGGGGGGDCEFGGGGGDEFCGGGGD+CDEFGGGGFCFCCFGGGGGGGGGG?FGGGGGGGG@FEGGFDDDGGGG::FGGFFGF?E9AF,?EGGF,@,@EDGDFF@CC=;;EF8?G8@FA@;BDGF,,++3=>>;<+3=8B@C7FEFGG>F7A,1:*9*)<7*1+23:)=45;5(()-?()((3:+9*6FG*65;*;C67+/)/2;(),,4(4*57E?08<?04*)-<*3(,39>(-(-,*5*42((.0)6:
@M04650:207:000000000-C238N:1:1101:21771:12804 2:N:0:19
GGACTACTGGGGTTTCTAATCCTGTTTGCTCCCCACGCTTTCGCACCTGAGCGTCAGTCTTCGTCCAGGGGGCCGCCTTCGCCACCGGTATTCCTCCAGATCTCTACGCATTTCACCGCTACACCTGGAATTCTACCCCCCTCTACGAGACTCAAGCCTGCCAGTTTCGAATGCAGTTCCCAGGTTGAGCCCGGGGATTTCACATCCGACTTGACAGACCGCCTGCGTGCGCTTTACGCCCATTAATTCCGATTAACGCTTGCACCCTCCGTATTACCGCGGCTGCTGGCACGGAGTTAGC
+
CCCCCGGGGGGGGGGGGGGGGGGGGGGGGGGGGGGGGGGGGGGGGGGGGGGGGGGGGGGGDGGGGDCGGGGGGGGGGGGGGGGGGGGGGGGGGGGGGGGGGGGGGGGGGGGEGFGGGDGGGGGGGGGGGFGGGGGGFGGGD6EFEGGGGGEFGGGGGFGGGGGGGGGGGGGCFGGGFGGGGGGGGGGGGGGGGGDGGD7@FFGFFGFFDGGGECG>A@GG0D>?BFFEB3;01CF)*4*::1();CA>GFF?0@D2>86?B3C?FF:0:?>?BG:<G>((7(9;;???BG0<:0>9?;:>A
@M04650:207:000000000-C238N:1:1101:24005:12812 2:N:0:19
GGACTACAAGGGTTTCTAATCCTGTTTGCTCCCCACGCTTTCGCACCTGAGCGTCAGTCTTCGTCCAGGGGGCCGCCTTCGCCACCGGTATTCCTCCAGATCTCTACGCATTTCACCGCTACACCTGGAATTCTACCCCCCTCTACGAGACTCAAGCCTGCCAGTATCAGATGCAGTTCCCAGGTTGAGCCCGGGGATTTCACATCCGACTTGACAGACCGCCTGCGTGCGCTTTACGCCCAGTAATTCCGATTAACGCTTGCACCCTCCGTATTACCTCGGCTGCTGGCACGGATTTAGC
+
CCCCCGGGGGGGGGGGGGGGGGGGGGGGGGGGFGGGGGGGGGGGGGGGGGGGGGGGGGGGGGGGGGGGGGGGGGGGGGGGGGGGGGGGGGGGGGGGGGGGGGGGGGGGGGGGGGGGGGGGGGGGGGGGFFGGGGGGGGGGGGGFGGGGEGGFGGGGGGGGGGGFGGGGGGGCFGGGGGGGGGC7FGGGGGGGGGGGGGGGGFGFFGGE;DDGAFGFFFGGFGFF?F9E?D>FFGFAFFGGG?057:<AFFFFFEGFF<>BBFGFFGB:?0;:?E:<F7).8(:?;?D08E:F:>6(4<<<>
@M04650:207:000000000-C238N:1:1101:20687:12831 2:N:0:19
GGACTACAGGGGTATCTAATCCTGTTTGCTCCCCACGCTTTCGAGCCTCAGTGTCAGTTACAGGCCAGCGAGCCGCTTTCGCCTCCGGTGTTCCTCCCTATATCTACGCATTTCACCGCTACACATGGAATTCCACTCTCCTCTCCTGCACTCAAGTCTCCCAGTTTCCACTGCACACAATGGTTTAGCCACTGCCTTTTCCATCAGACTTAAGAAACCACCTGCCATCGCTTTACGCCCAATAAATCCGGACAACCCTTGGGACCGCCGTATTTCCGCGTCGCCGTGCCCGTGTGTATCC
+
CCCCCGGAFGGGFCFFFCFGGGGCFGGGGGGGGECGGGGFFCF,;CFGGCEF<EEFEF<EE,FFGG?7,@CGGGG>FGFGGGG:FGE@+@FFG<EGG,BEE,=;EFGGGDEGEFGGEFGGDFFG9FFGF9FGCE,A@DFGGGGFGGD?FFGF?,8=CF,@FG,@DD,D=;,,=D9D9?9+@DCGG,,7,4,442<AFGGC7*,51*;*33;<*=C2*):79D)))*)1(/(7>789?=EE*6()*;7<DA)6;);(/6(6((1(2?(((-(-(2).C*---4((((,-,*,/-(.(.+).6
@M04650:207:000000000-C238N:1:1101:16504:12845 2:N:0:19
GGACTACACGGGTTTCTAATCCTGTTTGCTCCCCACGCTTTCGAGCCTCAGTGTCAGTTACAGGCCAGAGAGCCGCTTTCGCCTCCGGTGTTCCTCCATATATCTACGCATTTCACCGCTACACATGGAATTCCACTCTCCTCTCCTGCACTCAAGTCTCCCAGTTTCCAATGCACTCCATGGTTGAGCCACTGCCTTTTACATCAGACTTAAGAAACCACCTGCGCTCGCTTTACCCCCAATAAATCCGGACAACGCTTGGGACCTACGTATTACGGCGGCTGCTGGCACGTAGTTCGCC
+
CCCCCGGFGGGGGGGGGGGAGGGGGGGGGGGGGGGGGGGGGGG<FGCF?FGEGGGGFFA<,CF8DFGGG<FF@FGGGGFGGGGCE,F+@FGGGGGFGGCGGGGGGGGGGGGGGGGGGGGGGGFGDDF8FEGGGGGGGG8FGGGFDFF==FGFGDFG,,7,,AEGGAFGFG9DDFG8,6,=EFFDEDGC6CCFGGGF6CGF+3,?F+A>@FCDC>FGF@C4>D=)49AA9)>=(:+**.4<<?@3;;EF4D>0:5C;D9@;(4727?(53484<?26*1--3329?F>3(*.*.4<:A0(,4
@M04650:207:000000000-C238N:1:1101:26483:12870 2:N:0:19
GGACTACCGGGGTTTCTAATCCTGTTTGCTCCCCTTGCTTTCGCGCCTCAGCGTCAGGAATAAACTAGAAAAGCGCCTTCGCCACCGGTGTTCTTCCACATATCTACGCATTTCACCGCTACACGTGGAATTCCCTTTTCTCCGTCTATCCTCTAGATAGATAGTATTAGTTGCTTTTTCGAAGTTGAGCTTCGAGATTTAACAACTAACTTACCTTTCCGCCTACACGCCCTTTACGCCCAATAAATCCGATTAACGCTAGCACCCTCCGTATTACCGCAGCTGCTGGCACGGAGTTAGC
+
CCCCCGGGGGGGGGGGGGGGGGGGGGGGGGGGGGGGGGGGGGGGGGGGGGGGGGGGGGGGGGGGGGGGGGGGFGGGGGGGGGGGGGGGGGGGGGGGGGGGGGGGGGGGGGGGGGGGGGGGGGGGGGGGGGGFGGGGGGGGGGGFGGGDFGGFGGGGBFGGGGGGGGGGFGGGGGGGGGGGGGGGGGGGGGGGGGFGGGGGGFGFFGFFFGGGFGGGFFCF?D@@FFFF?GB>6FFFF;EGE;(8DGFEGFF;?EGFGFFF:6F2CGBF<<9BBFBBGG?FFFFFFFFFFGFGF>;;F6445
@M04650:207:000000000-C238N:1:1101:28969:12883 2:N:0:19
GGACTACACGGGTATCTAATCCTGTTTGCTCCCCACGCTTTCGAGCCTCAGCGTCAGTTACAGACCAGAGAGTCGCCTTCGCCACTGGTGTTCCTCCATATATCTACGCATTTCACCGCTACACATGGAATTCCACTCTCCTCTCCTGCACTCAAGTCTCCCAGTTTCCAATGCACACAATGGTTGAGCCACTGCCTTTTCCATCAGACTTAAGAAACCACCTGCGCTCGCTTTACGCCCACTAAATCCGGACAACGCTTGGGACCTACGTATTACCGCGGCTGCTGGCACGTAGTTAGCC
+
AC<@CGGGGGDGGCFGGGGGGGGDGGEGGGGGGCFGGGEFGGEFGGGFGFEGEGEGGGGFC,CFFGFFGFCFFFFGGGGGBCGGCFFGGGFGFFGGGGGGGFFFFA?FGDGEEFGFFECCEF,FFCF8F9FFG9DF;BFGGFGF8EEFGFGFGFBEFCFGFDFCFGC>DB;D+F9EG==@E,@BFC86EECCFGDFF;EF+;EFF*29>C9=ACFDFF6?DDD9):@*78=DBF=C>>BFE(63;>CCGF3;>><8D2787:<0C:4,53:<DGB<<719((422:?:BF7=??FB<75<,
@M04650:207:000000000-C238N:1:1101:16303:12891 2:N:0:19
GGACTACTGGGGTTTCTAATCCTGTTTGCTCCCCACGCTTTCGCACCTGAGCGTCAGTCTTCGTCCAGGGGGCCGCCTTCGCCACCGGTATTCCTCCAGATCTCTACGCATTTCACCGCTACACCTGGAATTCTACCCCCCTCTACGAGACTCAAGCCTGCCAGTTTCGAATGCAGTTCCCAGGTTGAGCCCGGGGATTTCACATCCGACTTGACAGACCGCCTGCGTGCGCTTTACTCCCAGTAATTCCGATTCACGCTTGCACCCTCCGTATTACCGCGGCTGCTGGCACGTAGTTAGC
+
CCCCCFGGGGGGGGGGGGGGGGFGGFGFGGGGGGGGGGGGFEGGGGGFGFGGDGGGGGGGGGGGEGGFFEGGEGGGGGGDFEEGGCGGGGGG9FFGGCGGGGGGGGGGGGGGGGGFGGGGEFFFG8=B8AFFCFDFFFFGEGGFGGCE<>EFEFEEF8FFFFGG:EDG88B77FFFGGGFA>:EDGGGG?CFEGCE:*<@>;?AFGCE<38<37;FA(=*,96:3F9B?C9>4EF94)02143200)40@F(43*.:,3611*<6C?:(404(244C*(-7029((82:=796(,81::)-
@M04650:207:000000000-C238N:1:1101:18113:12911 2:N:0:19
GGACTACCAGGGTATCTAATCCTGTTTGCTCCCCACGCTTTCGAGCCTCAGTGTCAGTTACAGGCCAGAGAGCCGCTTTCGCCTCCGGTGTTCCTCCATATATCTACGCATTTCACCGCTACACATGGAATTCCACTCTCCTCTCCTGCACTCAAGTCTCCCAGTTTCCAATGCACACAATGGTTGAGCCACTGCCTTTTACATCAGACTTAAGAAACCACCTGCGCTCGCTTTACGCCCAATAAATCCGGACAACGCTTGGGACCTACGTATTACCGCGGCTGCTGGCACGTAGTTAGCC
+
CCCCCGGGGGGGGGGGGGGGGGGGGGGGGGGGGGGGGGGGGGGFFGGGGGGGGGGGGGGGGGGGGGGGGGGGGGGGGGGGGGGGGGGGGGGGGGGGGGGGGGGGGGGGGGGGGGGGGGGGGGGGGGGGGGGGGGGGGGGGGGGFGGGGGGGFGGGGGGGGGGGGGGGGGGGGGGGGGG6EGGGGGGGGFFEGGGGGGGGGGFGFFGGFCDFGFGGGFFGGFGF@@EFBD4@DB=A=EFGGG;;EGGFFFEE?>EGFG9@;;7*4CEB<BFBFFGFAC79>>BFFFFF?FC7C:??FB+648
@M04650:207:000000000-C238N:1:1101:22471:12918 2:N:0:19
GGACTACACGGGTATCTAATCCTGTTTGCTCCCCACGCTTTCGCGCATCAGCGTCAGTAATGTTCCAGTAGGTCGCCTTCGCAATAAGTATTCCTCTTGATCTCTACGGATTTTACCCCTACACCAAGAATTCCACCTACCTCTCCCATACTCTAGAAAAGTAGTTTCAAATGCAGTTCTATGGTTAAGCCATAGGATTTCACATCTGACTTACTTTCCCGCCTACGCGCTCTTTACGCCCAGTGATTCCGAGTAACGCTTGCACCCTCCGTATTACCGCGGCTGCTGGCACGGAGTTAGC
+
CCCCCGGGGGGGGGGGGGGGGGGGGGGGGGGGGGGGGGGGGGGGGGGGFFGGGGGGGGGGGFGGGGGGFFGFGGGGGGGGGGGGGGGFFGGGGGGGGGGFGGGGGGGGDEGCFFFFFGGFGGGBFGGEGGFGGGFFGGGFGFGFDGGGGGGFD;>DDDEFFFAFFFCEGFGGGGGGGGFGGGGGGGGGGGFCGGGGC?F99=EFFGGFEGGG@DGGFEA9@7@ADAABFGF9BF>EFFGEE@?FCCE):8A0:F*;F?;;D;37CF66(29<:6:<CF?B32;FFFF?2EBG?192,;AD2
@M04650:207:000000000-C238N:1:1101:16290:12942 2:N:0:19
GGACTACCGGGGTATCTAATCCTGTTTGCTCCCCACGCTTTCGAGCCTCAGTGTCAGTTACAGGCCAGAGAGCCGCTTTCGCCTCCGGTGTTCCTCCATATATCTACGCATTTCACCGCTACACATGGAATTCCACTCTCCTCTCCTGCACTCAAGTCTCCCAGTTTCCAATGCACACAATGGTTGAGCCACTGCCTTTTACATCAGACTTAAGAAACCACCTGCGCTCGCTTTACGCCCAATAAATCCGGACAACGCTTGGGACCTACGTATTACCGCGCCTGCTGGCACGTAGTTAGCC
+
CCCCCGGGGGGGGGGGGGGGGGGGGGGGGGGGGGGGGGGGGGGFGGGGGGGGGGGGGEGGGGGGGGGGGGGGGGGGGGGGGGGGGGGGGGGGGGGGGGGGGGGGGGGGGGGGGGGGGGGGGGGGGFGGGGGGGGGGGGGGGGFFGGGGGGG?FGFFFGGGGGGGGGGG9DCGGGGFFGGCFFGGGGGGGFDFGGGGGFGGCAE692CA@G+=CGCCFB@FFG@=BFFADG>==FACB@EB:=@EGG<E8D:<(.8;D>?<13*(>C7)43(5<8<AFC9B(4((4(.23*.2.4,,:+6A)
@M04650:207:000000000-C238N:1:1101:26753:12976 2:N:0:19
GGACTACTGGGGTTTCTAATCCTGTTTGCTCCCCACGCTTTCGAGCCTCAGTGTCAGTTACAGGCCAGAGAGCCGCTTTCGCCTCCGGTGTTCCTCCATATATCTACGCATTTCACCGCTACACATGGAATTCCACTCTCCTCTCCTGCACTCAAGTCTCCCAGTTTCCAATGCACACAATGGTTGAGCCACTGCCTTTTACATCAGACTTAAGAAACCACCTGCGCTCGCTTTACGCCCAATAAATCCGGACAACGCTGGGAACCTACGTATTACCGCGTCTGCTGGACCGTAGTTAGCC
+
CCCCCGGGGGGGGGEGGGGAAFGEE<<F,BFCFGDC:@FEGFEFG7BFEFGGGGGFGG<F,C9F8@,DE8,B<8FF@FFGGEF@,A:FBBFGGGFGF,CFGGFGGFFGGGGFFFFD,=8DEF9B,=<E8FFGFGAFD,,5,=8DE,4@FDGFE,BDF8D>DFGGFDAE,@E90>,=AF639FC;FGF,,@,9@7?6=D:DGA;A+299);7<ACC+*3,35C42>?2*/?@@/A8>65:=F?14CDEE7A><9E41/(/(((*.9F:(513).+))3*(,-(464<2,(*.:,:,4)+))5
@M04650:207:000000000-C238N:1:1101:11648:13070 2:N:0:19
GGACTACAGGGGTTTCTAATCCTGTTTGCTCCCCACGCTTTCGCACCTGAGCGTCAGTCTTTGTCCAGGGGGCCGCCTTCGCCACCGGTATTCCTCCAGATCTCTACGCATTTCACCGCTACACCTGGAATTCTACCCCCCTCTACAAGACTCTAGCCTGCCAGTTTCGAATGCAGTTCCCAGGTTGAGCCCGGGGATTTCACATCCGACTTGACATACCGCCTGCGTGCGCTTTACGCCCAGTAATTCCGATTAACGCTTGCACCCTCCGTATTACCGCGGCTGCTTGCACGGAGTTAGC
+
CCCCCGGGGGGGG@FGGGGGGGGGGGGGGGGGGGGDGGGGGFFGGGGGGGCGGGGGGGGGGGGGGGGGGGGGGGGGGGGGGGGGGCGGGGGGGGGGGGGGGGGGGGGGGGGGGGGGGGGGGGGGGGGGFGGGGGGGGGEGGGGFFGG,@7ECGEFGGGFCGGGGGGGGC>CEGFGFFDGGGFGGGGCFFGGGGGGGCDFFGFGFFGGA@CGDF**@+)AF<GBDDFBE<G>>6EFF?6EEGF:?FC46:@F?:)7>F6>B<:G?GGBF??BFFF?AGGB903,29B2-4FFGB>F>??)4:
@M04650:207:000000000-C238N:1:1101:7786:13092 2:N:0:19
GGACTACAAGGGTTTCTAATCCTGTTTGCTCCCCACGCTTTCGCACCTGAGCGTCAGTCTTCGTCCAGGGGGCCGCCTTCGCCACCGGTATTCCTCCAGATCTCTACGCATTTCACCGCTACACCTGGAATTCTACCCCCCTCTACGAGACTCTAGCTTGCCAGTTTCCAATGCAGTTCCCAGGTTGAGCCCGGGGATTTCACATCTGACTTAACAAACCGCCTGCGTGCGCTTTACGCCCAGTAATTCCGCTTAACGCTTGCACCCTCCGTATTACCGCGGCTGCTGGCCCGGAGTTAGC
+
CCCCCDGGGGGGGGGGGGGGGGGGGGGGGGGGGGGGGGGGGGGGGGGGGGGGGGGGGGGGGGGGGGGGGDCFEGGGGGGGGGGGG?FGG7FGGGGGGCG5=DFGGGGGGGGGFGGGGGGD7FGGGFFGGGGGGGGGG8=FGGGFCGG6FCEFGGGGGGGGGFFGGGGG,@FFGGGGFGGG6:D7FGGGGGFGGC8ED4FGG69@64@F3F7DF=FG*4CGFGB<0AB54C9>BEFFF:GCGF?FGG26DFF02BC<D8>?B:1,7C:(,43:0C36CF?;;B>;;:052:(14039:0)-6
@M04650:207:000000000-C238N:1:1101:23448:13096 2:N:0:19
GGACTACTCGGGTATCTAATCCTGTTTGCTCCCCACGCTTTCGCGCATCAGCGTCAGTAATGTTCCAGCAGGTCGCCTTCGCAATGAGTATTCCTCTTGATCTCTACGGATTTTACCCCTACACCAAGAATTCCACCTACCTCTCCCACACTCTAGAAAAGCAGTTTCAAATGCAGTTCTGTAGTTAAGCTACAGGATTTCACATCTGACTTACTTTCCCGCCTACGCGCTCTTTACGCCCAGTGATTCCGAGTAACGCTTGCACCCTCCGTATTACCGCGGCTGCTGGCACGGATTTAGC
+
9<CCCGGGGGGEFFGGGGGGGGGGGGGGGGGGGGGGGGGGGGGGGGEFEFFGGGGGGGGFGFGGGGGGGCGGGGGGGGGGGGG@FFEEGGGGGGGGFGGGGGGGGGGGE:FEGGGGGDFFGGGGFFGGGGFGGGGFGGGGGGGFGGGFD8EFGGGGDFAECGGCGGGGFCFFGGDGGGGGGD9DFGFF8BDEFGGC6FGGGFFFCFGF@CGGEGGFFF9C5DA>AAA>A42>BGFCFFEC@;7;7>EEGF;0(=9)@1132?C8F6;;<06??GFF?D09(2;B96?:(A0C?6031C4<4
@M04650:207:000000000-C238N:1:1101:4014:13124 2:N:0:19
GGACTACAGGGGTTTCTAATCCTGTTTGCTCCCCACGCTTTCGCACCTGAGCGTCAGTCTTCGTCCAGGGGGCCGCCTTCGCCACCGGTATTCCTCCAGATCTCTACGCATTTCACCGCTACACCTGGAATTCTACCCCCCTCTACGAGACTCAAGCCTGCCAGTTTCGCATGCAGTTCCCAGGTTGAGCCCGGGGATTTCACATCCGACTTGCCAGACCGCCTGCGTGCGCTTTACGCCCAGTAATTCCGATTAACGCTTGCACCCTCCGTCTTACCGCGGCTGCTGGCACGGAGTTAGC
+
CCCCCFGGGCFDFGGGGGGGGGGGGGFFGGGFGDGGGGGGGDGGGGEGGGGGGGGGGGGFGGGGGGGGGGGGGGGGGGGGCEGGGGGGGEGFGGGGGGG?FFFDGGGGG7FGFG<FGGGGCGGGGFGFFFCGEGGGGGFGGGGFGGG+>7EFGGFGGGGCCF,ADFGGC*8>9FA?<+=;?C,>F9,8CFGG5?5>DCBFGFFFFGGEDGGGA+6:;=GC>3236>BB:D990:35=:;CG?:?7*44>40((752C:>BB?C)>C<?F0(-,24:FG07>07>>130(:(+4(7(4@<)6
@M04650:207:000000000-C238N:1:1101:24019:13175 2:N:0:19
GGACTACTAGGGTTTCTAATCCTGTTTGCTCCCCACGCTTTCGAGCCTCAGTGTCAGTTACAGGCCAGAGAGCCGCTTTCGCCTCCGGTGTTCCTCCATATATCTACGCATTTCACCGCTACACCTGGAATTCCACTCTCCTCTCCTGCACTCAAGTCCCCCAGTTTCCAATGCACACAATGGTTGAGCCACTGCCTTTTACATCAGACTTAAGAAACCACCTGCGCTCGCTTTACGCCCAATAAATCCGGACAACGCTTGGGACCTACGTATTACCCCGGCTGCTGGCCCGTAGTTAGCC
+
CCCCCGGGGGGGGGGGGGGGGGGGGGGGGGGGGGGGGGGGGGGFGGGGGFE<CFFFAFG9CG9EGGGF8E@FFGGGCF?FFGGGCGGCGGGGG?EFGFCFFCGGDGGGC:CFGGG9FGGGGFCG8?FEFGGCGCDG8,4A>?D=DEFF?CGFGFGG9,,>DC+CFEDAEFAEDFDAEDC6,>BCFFFEFG@:<2DFFFGF+@;+=<**>CFG5<CF>CG4<D=)5*:9>)5(8=+*:97FED5;>C<<7)889D81)./:(4/3>E1?B?BFBF9AF<((,,-0072((:8*7908A<)44
@M04650:207:000000000-C238N:1:1101:16432:13176 2:N:0:19
GGACTACTAGGGTTTCTAATCCTGTTTGCTCCCCACGCTTTCGCACCTGAGCGTCAGTCTTCGTCCAGGGGGCCGCCTTCGCCACCGGTATTCCTCCAGATCTCTACGCATTTCACCGCTACACCTGGAATTCTACCCCCCTCCACGAGACTCAAGCCTGCCAGTTTCGAATGCAGTTCCCAGGTTGAGCCCGGGGATTTCACATCCGACTTGACAGACCGCCTGCGTGCCCTTTCCGCCCAGTAATTCCGATTAACGCTTGCACCCTCCGTATTACCCCGGCTGCTGGCAGGTGGTTAGC
+
CCCC,CE<FGFGGGGFGGGGGGGGGGAFFGGGGGGGGGGGGGG7CGEDFEEFFFCGEGGGGGGGD7CFGEGCG7FGEGGFGGCF,?CEFCGGG,DF,AEFGGGGGG?FGGEE<FGGGGGGGEGG?EFF,FFFGEFFG8EFGDG*6DBC>7EBGFFGGC>GCCC9@EDFE*,,;FCCF+<:?<BDG>>EEDC:EEGDDDB91;FFC4*8,:7D77CDF1=D>G90:FF)(/(((::)08EEE66?G*)<7FF6,5<<FF>033>4CG<62?(-(:4)3*(-((,,4<:0>E(*(.(((*.7:
@M04650:207:000000000-C238N:1:1101:11086:13177 2:N:0:19
GGACTACCAGGGTTTCTAATCCTGTTTGCTCCCCACGCTTTCGAGCCTCAGTGTCAGTTACAGGCCAGAGAGCCGCTTTCGCCTCCGGTGTTCCTCCATATATCTACGCATTTCACCGCTACACATGGAATTCCACTCTCCTCTCCTGCACTCAAGTCTCCCAGTTTCCAATGCACACAATGGTTGAGCCACTGCCTTTTACATCAGACTTAAGAAACCACCTGCGCTCGCTTTACGCCCAATAAATCCGGACAACGCTTGGGACCTACGTATTACCGCGGCTGCTGGCACGTAGTTAGCC
+
CCCCCGGGGGGGGGGGGGGGGGGGGGGGGGGGGGGGGGGGGGGGGGGGGGGGGGGGGGGGGGGGGGGGGGGGGGGGGGGGGGGGGGGGGGGGGGGGGGGGGGGGGGGGGGGGGGGGGGGGGGGGGGGGGGGGGGGGGGGGGGGFGGGGGGGFGGFCFFGGGGGGFGGGGGGGGGGGGGGGCGGGFFGGGGGGGFFGGGGGGFGFFFFFEGCFEGGGFB6>CG@EB92?AD@DFFF=;>GGG;;@G>95*::12B71>96;D;C6FEF?32:D9@<AC<99(434:?B7?C<C:1??AC493
@M04650:207:000000000-C238N:1:1101:19509:13178 2:N:0:19
GGACTACTCGGGTTTCTAATCCTGTTTGCTCCCCACGCTTTCGCACCTGAGCGTCAGTCTTCGTCCAGGGGGCCGCCTTCGCCACCGGTATTCCTCCAGATCTCTACGCATTTCACCGCTACACCTGGAATTCTACCCCCCTCTACGAGACTCAAGCCTGCCAGTTTCGAATGCAGTTCCCAGGTTGAGCCCGGGGATTTCACATCCGACTTGACAGACCGCCTGCGTGCGCTTTACGCCCAGTAATTCCGATTAACGCTTGCACCCTCCGTATTACCGCGGCTGCTGGCACGGAATTAGC
+
CCCCCGGGGGGGGGGGGGGGGGGGGGGGGGGGGGGCFFGGGGGGGGGGGGGGGGGGGGGGGGGGGGGGGGGGGGCCEFGGGGGGGGDGGGGGGGGFGGGBGGGGGGGGGGCCFGGGGGGDGGGFGGGGGGGGGGGGGGGGGGGFGGGGCGGFGG7:9DFDFF67FG7;EFGGFGGGGCFFE9>@FGGG6B@FEEGG3:CGGFGFFGGFFGCDEGGGF;D<9D>?:FB@?DFFFGFAB6;:E??FGG)):7;683>4?16???3)>C61229::::AFG0,3036>?B:(53C6;(((+.).
@M04650:207:000000000-C238N:1:1101:17489:13191 2:N:0:19
GGACTACTGGGGTTTCTAATCCTGTTTGCTCCCCACGCTTTCGAGCCTCAGTGTCAGTTACAGGCCAGAGAGCCGCTTTCGCCTCCGGTGTTCCTCCATATATCTACGCATTTCACCGCTACACATGGAATTCCACTCTCCTCTCCTGCACTCAAGTCTCCCAGTTTCCAATGCACACCATGGTTGAGCCACTGCCTTTTACAGTAGACTTAAGAAACCACCTGCGCTCGCTTTACGCCCAATAAATCCGTACAACGCTTGGGACCTACGTATTACCGCGCCCGCTCGCACTCATTTTTCC
+
CCCCC8EGC8FCF:@FEGGFFG<FFGCFFCACGGFGBFG@FFG?@7FFC,CC,C<,C<EF<@CEFF87CD@:EFF:7@FA::,BFFCCGGGG?,@F?DFGGF=;EFF,@=BFFGGGGEECEEFF9,AF<=FEC5EEFB9E,==DGGAE,,@DFF89D,>DEA?DDEGGGG;D6D,@9=++@D@DBC38<8,,@9DFGF9E@F,*++5+*+2+*2<8;):?2D>2BB94)7@25?84)(4*463)*19)08263);;)(/(6/;(0*(.:(42535>+*,4(((((4(-(*,*(,).)0),.
@M04650:207:000000000-C238N:1:1101:12361:13234 2:N:0:19
GGACTACACGGGTATCTAATCCTGTTTGCTCCCCACGCTTTCGCACCTGAGCGTCAGTCTTCGTCCAGGGGGCCGCCTTCGCCACCGGTATTCCTCCAGATCTCTACGCATTTCACCGCTACACCTGGAATTCTACCCCCCTCTACGAGACTCAAGCCTGCCAGTTTCGAATGCAGTTCCCAGGTTGAGCCCGGGGATTTCACATCCGACTTGACAGACCGCCTGCGTGCGCTTTACGCCCAGTAATTCCGATTAACGCTTGCACCCTCCGTATTACCGCGGCTGCTGGCACGGAGTTAGC
+
CCCCCGGGGGGGGGGGGGGGGGGGGGFGGGGGGGGGGGGGGGGGGGGGGGGGGGGGGGGGGEFFDGGGGGGGGGGGGGGGGDGGGGGGGGGGGGGGGGGGFFGGGGGGGGGGCGGGGGGGGGGGGGGGGGGFGGGFD,@FGGGF7@CEEDDFGGGGGCFFGGEFFFAF>EFF;;7CFCGCFFG7DGFGGGGCEEGGDGGFFFGFFGGFFGGGFGGCA@GGFGFF6>>;0C039=>484ECE??>CCA<GFF6:BG<*212045>=@<61?0218:2CC?;BF07418?75(33(,--;:64
@M04650:207:000000000-C238N:1:1101:12503:13268 2:N:0:19
GGACTACAGGGGTTTCTAATCCTGTTTGCTCCCCACGCTTTCGAGCCTCAGTGTCAGTTACAGGCCAGAGAGCCGCTTTCGCCTCCGGTGTTCCTCCATATATCTACGCATTTCACCGCTACACATGGAATTCCACTCTCCTCTCCTGCACTCAAGTCTCCCAGTTTCCAATGCACACAATGGTTGAGCCACTGCCTTTTACATCAGACTTAAGAAACCACCTGCGCTCGCTTTACGCCCAATAAATCCGGACAACGCTTGGGACCTACGTATTAACGCGGCGTCTGCCCCGTAGTTAGCC
+
CCCCCGGGGGGGGGGGGGGGGGGGGGGGGGGGGGGGGGGGGGGGGGGGGFGGGGGGGGGGGGGGGGGGGGGGGGGGEGGGGGGGGGGGFGGGGGGGGGGGGGGGGGGGGGGGGGGGGGGGGGGGGDGGGGGGGGGGGGGGGGGFGGGGGGGBDFDFDADFGGGGFFFGGGCFC@9FGG>6FGCEFFGDGGFEEGGGGFGG9FCF>F7>CFDF;DCGFDFGFGFFFA)*8)>9(=6C>=7CC@DEFGCEGEB?>FG;D6(4,:F<5?:BFF?B<?))<7376>((-4?))*-*((-369-55
@M04650:207:000000000-C238N:1:1101:13981:13333 2:N:0:19
GGACTACAGGGGTATCTAATCCTGTTTGCTCCCCACGCTTTCGCACATGAGCGTCAGTATATTCCCAAGGGGCTGCCTTCGCCTTCGGTATTCCTCCACATCTCTACGCATTTCACCGCTACACTAGGAATTCCACTCTCCTCTCCTTCACTCTAGACTTCCAGTTTGGAATGCAGCCCCCAGGTTGAGCCTGAGTATTTCACATCCCACTTAAAAATCCGCCTACGCTCCCTTTACGCCCAGTAAATCCGGACAACGCTCGCCACCTACGTCTTACCGCGCCTGCTGGCACGGAGTTAGC
+
A-BC,;CFEGECF@FGFDGGGGCCFFGEGGFGFEFEGDGGG,CEEG@FGFFCGEGCGFGGFGGFFFGGGGDFGCFEGGGGGGDEEEFE=EFGGE=5BAFAEF;FDGFG7FF=E<FGGGEDEGDF9FF8BAFCEGCFDG9AEGGFGFA,,66?F9,E;DFFGGFCGGGG>CCD6,EFF6EG>++@DGG?F@D7,,3,?CFGFFGFFGGFEGDGCCFGACGG>CAD=FAFFGFDDGFFF2CG<1,4C@?3CFE0()16C(76<,9>DDB:(((.(22)+7(,4((442?2(:2?(2(((2.6<
@M04650:207:000000000-C238N:1:1101:12193:13363 2:N:0:19
GGACTACTAGGGTGTCTAATCCTGTTTGCTCCCCACGCTTTCGCACCTGAGCGTCAGTCTTCGTCCAGGGGGCCGCCTTCGCCACCGGTATTCCTCCAGATCTCTACGCATTTCACCGCTACACCTGGAATTCTACCCCCCTCTACGAGACTCAAGCCGGCCAGTTTCGCATGGCGTTCCCAGGGTGAGCCCGGGGATTTCACATGCGACTTGACAGACCGCCTGCGTGCGCGTTACGCCCAGTGATGCCGATTAACGCTCGCACCCTCCGTGTTACCGCGGCTGCTGGCACGTAGTTAGC
+
C9CC@FFGFFGGD;CCFGGGGGGGGG9FFGGEGG,@FE,;FGG,F+@FEFGGD+CFFFA@,CFEEGBFFD7F@FGGDGC9ECFGG@GGGE7FGDDGGGGG?=FGGFGGGG>4,EFEEEE>EGGGC,ECDGCDA,EF9,@FEDG58DG6+9@?E,@F,D*>EG57F,>B1**13,,4/)=CG9<@*=CDFF7*>E=G3D<>@FE=+**=29CDDGC:?:GC><9(,)3.25>F6E34>?EGE???47<):?@(4)*-*-(-((9(7=?6?F9((2(6::(,2416(8)5(/,6-((.-2546
@M04650:207:000000000-C238N:1:1101:3735:13383 2:N:0:19
GGACTACCCGGGTTCCTAATCCTGTTTGCCCCCCACGCTTTCGAGCCTCAGTGTCAGTTACAGGCCAGAGAGCCGCTTTCGCCCCCGGTGTTCCCCCATATATCTACGCATTTCACCGCTCCCCATGGAATTCCACTCTCCTCCCCTGCCCCCAAGTCTCCCAGTTCCCAATGCCCACAATGGTTGAGCTCCTGCCTTTTACACCAGACTTACGCAACCACCTGCGCTCGCTTTACGCCCAATAAATCCGGACAACGCTCGGGCCCTCCGTATTACCGCGGCTGCTGGCACGTAGTTAGCC
+
CC@CCEF<CFGEGG,66C,,;<FCGGGGD,EFF++@+CFGD?,66B@,EC,<,<6<CCC@CFG<FFGGGCCCFF:FGEBFCEE,8BBCFEF@FF,A>@FD9@,9@,?4=+FE9F,CE76++@=FEEGFF9?3D9,57D=F>+,*6BCFF,,*5B+@>F,,@<,,:@,>>3:@*,5,4<*3,?6D;7,:<;,<,<EFFFFCFFC*8**6:68=**/9)6C*6CD1@>95;)2<;:9>5?:E>?::G>)6CD383)92)462(-)(188(:>(2:64-<961(7>0:??0:*5*.(234+46:
@M04650:207:000000000-C238N:1:1101:16094:13383 2:N:0:19
GGACTACTGGGGTTTCTAATCCTGTTTGCTCCCCACGCTTTCGCGCATCAGCGTCAGTAATGTTCCAGTAGGTCGCCTTCGCAATAAGTATTCCTCTTGATCTCTACGGATTTTACCCCTACACCAAGAATTCCACCTACCTCTCCCATACTCTAGAAAAGTAGTTTCAAATGCAGTTCTATGGTTAAGCCATAGGATTTCACATCTGACTTACTTTCCCGCGTACGCGCTCTTTACGCCCAGTGATTCCGAGTAACGCTTGCACCCTCCGTATTACCGCGGCTGCTGGCACGGGTTTAGC
+
BCCC,=C,;CCFGGGGGFFFFGEGGGC,CCFECFFGE@FGGGEE@FGGGGGGGGGGGGAFFGGGGGFGGGGGGFE7FFGGGGGDGFFE?EFGGG;F?9FFDGGGGGCF7?CFGGGFGCFFGGG<EDGEGGGGGGGGGGGGFDFFGGGGGGGFGGGGGGC8=?DGGG=DDGGACFGGCFF8A@D,@ADAECCFFGFGFCAC;CFF?CDCEFGGA7FFCC798?):79:*75(59AF?=5@C:7(.7:<6::81.=*.:2917;3);C1:0:(41C4:F786>9;6((::>E(34,(,,;(-.
@M04650:207:000000000-C238N:1:1101:11010:13395 2:N:0:19
GGACTACCCGGGTTTCTAATCCTGTTTGCTCCCCACGCTTTCGAGCCTCAGTGTCAGTTACAGGCCAGAGAGCCGCTTTCGCCTCCGGTGTTCCTCCATATATCTACGCATTTCACCGCTACACATGGAATTCCACTCTCCTCGCCTGCACTCAAGTCTCCCAGTTGCCAATGCAACCAATGGTTGAGCCACTGCCTGTTACATCAGACTTAAGAAACCACCTGCGCCCGCATTACGCCCAATTAATCCGGACAAACCCTGGGACCCACGTATTACCGCGTATGCCGGCCAGTTGTTTCGC
+
A9<CB<C8@FE7F,BC;FGFGFGGGFGFCGCEDCFEDE@FFF@@CGE:AF,;6FFFA,CCEAFF@FGFFFCEF@:F+:?F:FC,=?CG:FFFG<AE,FCFFF;EDFE7@:BB@EBE?@ECB=EFAF,EFDAFEECGF,A<,?F*+3@+A@8+=8,,9=E,,@,,:>,,6@8,=:=,2=CG,,7@<C6,,,,4@F9C58@E+?,?A+2*0*586BCG>7F>27))-/(0(22/:*+9:(C*163)71)7+0)6(5<(*-(((,1(7?(((-449+))0/(((((.)-(-,*1*5)-.3*)(,
@M04650:207:000000000-C238N:1:1101:29103:13471 2:N:0:19
GGACTACAGGGGTTTCTAATCCTGTTTGCTCCCCACGCTTTCGAGCCTCAGTGTCAGTTACAGGCCAGAGAGCCGCTTTCGCCTCCGGTGTTCCTCCATATATCTACGCATTTCACCGCTACACATGGAATTCCACTCTCCTCTCCTGCACTCAAGTCTCCCAGTTTCCAATGCACACAATGGTTGAGCCACTGCCTTTTACCTCATACTTAACAAACCACCTGCGCTCGCTTTCCGCCCAATAAATCCGGACAACGCTTGGGTCCTACGTATTACCGCGGCTGATGGCCCGTAGTTCGCC
+
@<<CCGGGGGGGGGGGGGGGGGGGGGFGGGGGGGGGDGGGGGGFGGEGGFGFGGGGGGGGGFGFGGGGGFCEGGGGCFGGGGGDGGGGGGGGGGGGGGGGGGGDFGGGGGGGFGGGGGGDGGGGFGGGGFGGGGGGACDEGGGF1EFCGGGFDGGFFC,3=F?D>DFFFCGFGFGGFC6=9FFFFG?C@C,@?CGGGGGGFB,197+=CCF+3+2A>CGC)@:)599?>DB56E+84-=FGDD;C7<5D3:(65C;C0(40(*-0A)))(.)-<)6+94(4299.)..(38C7(((-0-44
@M04650:207:000000000-C238N:1:1101:27890:13486 2:N:0:19
GGACTACTGGGGTATCTAATCCTGTTTGCTCCCCACGCTTTCGAGCCTCAGTGTCAGTTACAGGCCAGAGAGCCGCTTTCGCCTCCGGTGTTCCTCCATATATCTACGCATTTCACCGCTACACATGGAATTCCACTCTCCTCTCCTGCACTCAAGTCTCCCAGTTTCCAATGCACACAATGGTTGAGCCACTGCCTTTTACATCAGACTTAAGAAACCACCTGCGCCCGCTTTACGCCCAATCAATCCGGACAACGCTTTGCACCTACGTATTACCGCGGCTGCTGACACGTAGTTCGCC
+
CCCCC<FGFGGGGGGGGGGGGGFAFGEGGGGGGGGGGGGGGGGFFGGGGGGGGGGGGGGGGGCGGGGGGFGGGGGG+CCEFGGGGGGGGGGGFGGGGGGGGGGGGGGGGGGGGGGGGGDGGGGGGGGGFGGGGGDGGGGGGGGFGGGG8?FFGGGGGGADGGEGGDEDDAFBDFGGGCE?9,>E9=8DEGFF,7EF7CFFDF;ACF*9@CCFE+5=6)DF9D-:=B=*:9@>DGFF;2EE763(;F?4<8><;AC()3(3(4*.7CB(323?>GFAEC4-29((4),)4+4/,,4,6+4,4
@M04650:207:000000000-C238N:1:1101:29318:13494 2:N:0:19
GGACTACCGGGGTATCTAATCCTGTTTGCTCCCCACGCTTTCGCACCTGAGCGTCAGTCTTCGTCCAGGGGGCCGCCTTCGCCACCGGTATTCCTCCAGATCTCTACGCATTTCACCGATACACCTGGAATTCTACCCCCATCTACGAGACTCTAGCCTGCCAGTTTCGAATGCAGTTCCCAGGTTGAGCCCGGGGATTTCACATCCGAATTGACAGACCGCCTGCGTGCGCTTTACGCCCAGTAATTACGATTAACGCTTGCACCCTCCGTATTACCGCGGCTGCTGGCACGGAGTTAGG
+
CCCC@EF8F@CFGGDFGGGGGGDGFFFGGAFCFGGGGG7F8EFCEEFFFFG<FGEGG<CEGGFGC,@@FCGGGGGGDCEGFEFFGGGGGEGCGFGG8FFGFGG,EFGF@FGFEFEF9C+=BFFF,=FGGGFGGGFDFGGG+0:@C,>1C675DFGGGG9FF@EF,;@CEFGGFFECC+::<CG:>F6CG?87EGGGG3C+CFF=6;C>0**>;CFCA@G99G0::4>7:*301C34@6*2:3:?GF2>*=<34:C4:?B0(37<GF:?(4,2(0(492,(-49>9:).853A01623A<9(
@M04650:207:000000000-C238N:1:1101:7596:13499 2:N:0:19
GGACTACTCGGGTATCTAATCCTGTTTGCTCCCCACGCTTTCGAGCCTCAGTGTCAGTTACAGGCCAGAGAGCCGCTTTCGCCACCGGTATTCCTCCAGATCTCTACGCATTTCACCGCTACACCTGGAATTCTACCCCCCTCTACAAGACTCTAGCCTGCCAGTTTCGAATGCAGTTCCCAGGTTGAGCCCGGGGATTTCACATCCGACTTGACAGACCGCCTGCGTGCGCTTTACGCCCAGTAATTCCGATTAACGCTTGCACCCTCCGTATTACCGCGGCTGCTGGCACGGAGTTAGC
+
CCCCCGGGGGGGGGGGGGGGGGGGGGGGGGGGFGGGGGGGGGGGGGGGGFGFGGGGGGGGGGFGGGGGGGGGGGGGGGGGGGGGGGGGGGGGGGGGGGGGGGGGGGGGGGGGGGGGGGGGGGGG?FGDGGGGGGGGGGGEGGGFGGGGGGGFGGGGFFGGGGGGFGEGECFGGGGCFGGGFCFGGGG:7FFGGGG>DDGGF>FFFGGADD45;:FGFDFGFDF@;F3)(/.(65>CF?EGE1(5*:4:D76:B37>F?F?1(9?FCBF<<(,,244:;:32>>>FF:02::?:96>FG294
@M04650:207:000000000-C238N:1:1101:7392:13525 2:N:0:19
GGACTACACGGGTTTCTAATCCTGTTTGCTCCCCACGCTTTCGAGCCTCAGTGTCAGTTACAGGCCAGAGAGCCGCTTTCGCCTCCGGTGTTCCTCCATATATCTACGCATTTCACCGCTACACATGGAATTCCACTCTCCTCTCCTGCACTCAAGTCTCCCAGTTTCCAATGCACACAATGGTTGAGCCACTGCCTTTTACATCAGACTTAAGAAACCACCTGCGCTCGCTTTACGCCCAATAAATCCGGACAACGCTTGGGACCTACGTATTACCGCGGCTGCTGGCACGTAGTTAGCC
+
CCCCCGGGGGGGCGGGGGGGGGGGGGGGGGGGGGGGGGGGGGGGGGGGGCGGGGGGGGGGGGGGGGGGGGGGGGGGGGGGGGGGGGGGGGGGGGGGGGGGGGGGGGGGGGGGGGGGGGGGGGGGGGGGGFGGGGGGGGGFGGFFGGGGGGGFGGGGGGGGGGGGGGGGGGGGGGGGGGG6AFGGGEGGGGGGGGGGGGGFGFGFFGGAEFFGEGGGFFFFFDD@B@=B?C@==*B6BDGGDF@FFGFFFED19BG@G;2(-4<<GEF>BF:)-3)-<*3349>>BFF3:6.*,31,43528
@M04650:207:000000000-C238N:1:1101:25862:13547 2:N:0:19
GGACTACAGGGGTATCTAATCCTGTTTGCTCCCCACGCTTTCGAGCCTCAGTGTCAGTTACAGGCCAGAGAGCCGCTTTCGCCTCCGGTGTTCCTCCATATATCTACGCATTTCACCGCTACACATGGAATTCCACTCTCCTCTCCTGCACTCAAGTCTCCCAGTTTCCAATGCACACAATGGTTGAGCCACTGCCTTTTACATCAGACTTAAGAAACCACCTGCGCTCGCTTTACGCCCAATAAATCCGGACAACGCTTGGGACCTACGTATTACCGCGGCTGCTGGCACGTAGTTAGCC
+
CCCCCGGGGGGGGGGGGGGGGGGGGGGGGGGGGGGGGGGGGGGGGGGGGGGGGGGGGGGGGGGGGGGGGGGGGGGGDGGGGGGGGGGGGGGGGGGGGGGGGFGGGGGGGGGGEAFGGGGGGGGGGGGGGGGGGGGGGGGGGGGFGGGGGGGFGGGGGGGGGGGGGGGGGGGFGGGGGGGCGGGGGGGGGGFGGGGGGGGGFFFFFFGFFDFGCGGGFFGGFDDFDDB*57@>@?=:5@GGG;@;FFEEFDA?;>F@C6(38:74CEFF?FB<AFABGD>9>66BF:0:B78C2138<+4<>
@M04650:207:000000000-C238N:1:1101:19561:13551 2:N:0:19
GGACTACACGGGTTTCTAATCCTGTTTGCTCCCCACGCTTTCGAGCCTCAGTGTCAGTTACAGGCCAGAGAGCCGCTTTCGCCTCCGGTGTTCCTCCATATATCTACGCATTTCACCGCTACACATGGAATTCCACTCTCCTCTCCTGCACTCAAGTCTCCCAGTTTCCAATGCACACAATGGTTGAGCCACTGCCTTTTACATCAGACTTAAGAAACCACCTGCGCTCGCTTTACGCCCAATAAATCCGGACAACGCTTGGGACCTACGTATTACCGCGGCTGCTGGCCCGGAGTTAGCC
+
CCCCCGGGGGGGGGGGGGGGGGGGGGGGGGGGGGGGGGGGGGGGGGGGGGGGGGGGGGGGGGGGGGGGGGGGGGGGGGGGGGGGGGGGGGGGGGGGGFGGGGGGGGGGGGGGGGGGGGGGGGGGGGGGGGGGGGGGGGGGGGGFGGGGGGGFGGFGGGGGGGGGGGGGGGGGGGGGGGGDFGGGG7DFG?8EGGGFGGGGGFAAC7;CEGC@CGGGFC>CBCDFFFB52C=92:FEDFGGGF@4F>7)>>E09EFDG0(248F0<G???:??BGAFGC79>>B1(4:8<*3C2718(3)).
@M04650:207:000000000-C238N:1:1101:8934:13597 2:N:0:19
GGACTACCGGGGTATCTAATCCTGTTTGCTCCCCACGCTTTCGAGCCTCAGTGTCAGTTACAGGCCAGAGAGCCGCTTTCGCCTCCGGTGTTCCTCCATATATCTACGCATTTCACCGCTACACATGGAATTCCACTCTCCTCTCCTGCACTCAAGTCTCCCAGTTTCCAATGCACACAATGGTTGAGCCACTGCCTTTTACATCAGCCTTAAGAAACCCCCTGACCCCCCTTTACGCCCAATAAATCCGGACAACCCCTTGGACCTTCTTATTCCCCCGGCTGCCGGCCCGTTATTTGCC
+
CC@CCGGFGGGGGGGGGGGGGGGGGGGGGGGGGGGGGGGGGGGEGGGGGFFFGGGFGFGGDGGGGGGG8FFCGGGG:FCFGGG?FGGGGGGGGGGGGECFGGGGGGGGGGGGGGGGGGGGEFGGAFGFG@FFGGFGGFGGGGGFDGEGFEGFF3@E=FG9ADFGFGGGGFGGDFFDC=:+<DFDG+@:CF8C67DF5@FF+;,B129*8;874=+595:/7*)((/0/(29(56+))/:<*/33*2.66))((0/(/-(3(8*)2;()())))3).C*,-(-(-0((-(*,*4(((6+.4A
@M04650:207:000000000-C238N:1:1101:10314:13647 2:N:0:19
GGACTACAAGGGTTTCTAATCCTGTTTGCTCCCCACGCTTTCGAGCCTCAGTGTCAGTTACAGGCCAGAGAGCCGCTTTCGCCTCCGGTGTTCCTCCATATATCTACGCATTTCACCGCTACACATGGAATTCCACTCTCCTCTCCTGCACTCAAGTCTCCCAGTTTCCAATGCACACAATGGTTGAGCCACTGCCTTTTACATCAGACTTAAGAAACCACCTGCGCTCGCTTTACGCCCAATAAATCCGGACAACGCTTGGGACCTACGTATTACCGCGGCTGCTGGCCCGTAGTTAGCC
+
CCCCCGGGGGGGGGGGGGGGGGGGGGGGGGGGGGGGGGGGGGGGGGGGGFGGGGGGGFGGGGGGGGGGGGGGGGGGGGGGGGGGGGGGGGGGGGGGGGGGGGGGGGGGCGGGGGGGGGGGGGGGGGGGGGGGGGGGGGGGGGGFGFFGGGGFGGGGGGGGGGGGGGGGGGGGGGGGGGGGGGGGAF8DGGGGGFFFGGGGGFF9CCFFFGGGFGD8ADFGFGFFF>>:97@@BCFEEFECG0;;C:?C*8:79>FFGFD<1(71CEF?BF?2<824CC14176(4?B>F5:E02(--+).4
@M04650:207:000000000-C238N:1:1101:16979:13674 2:N:0:19
GGACTACACGGGTTTCTAATCCTGTTTGCTCCCCACGCTTTCGCACATGAGCGTCAGTATATTCCCAAGGGGCTGCCTTCGCCTTCGGTATTCCTCCACATCTCTACGCATTTCACCGCTACACGTGGAATTCTACCCCTCCCTAAAATACTCTAGCGACCCAGTATGAAATGCAATTCCCAAGTTAAGCCCGGGGCTTTCACATCTCACTTAAGCAACCGCCTGCGTGCCCTTTACGCCCAGTCATTCCGATTAACGCTCGCACCCTCCGTATTACCGCGGCTGCTGGCACGGAGTTAGC
+
CCCCCGG8FGGGGGGGGGGGGGGGGGGGGGGGGGGGGGGGGGGCFGGGGCGGGGGGGGGGD<FFGGGGGGGGGGGGGGGGGGGDGGGGGFGGGGGGGGGGGDFGGGGGGGGGGGGGDGGGGGGGGGFGEEFFFGGGGGG7B8EFD8>99=AFGFGGGE6EGGGGG,E@DFFFFGGFGGGGGGDGGGGGGG7CEGGGDGDFGFGABGFBEFGGE>7+48FGFGFFFFF8/C,6@GFFFFGGGFFEFFAAGFF0::<AF09:09DFGGF?6?B?0254FF<60;>99:?4>G0C<9;BFG2:<
@M04650:207:000000000-C238N:1:1101:11457:13678 2:N:0:19
GGACTACTCGGGTATCTAATCCTGTTTGCTCCCCACGCTTTCGCACCTGAGCGTCAGTCTTCGTCCAGGGGGCCGCCTTCGCCACCGGTATTCCTCCAGATCTCTACGCATTTCACCGCTACACCTGGAATTCTACCCCCCTCTACGAGACTCAAGCCTGCCAGTTTCGAATGCAGTTCCCAGGTTGAGCCCGGGGATTTCACATCCGACTTGACAGACCGCCTGCGTGCGCTTTACGCCCAGTAATTCCGATTAACGCTTGCACCCTCCGTATTACCGCGGCTGCTGGCACGGCTTTAGC
+
CCBCCFGGGGGGGGGGGGGGGGGGGGGGGGGGGGGGGGGGGGGGGGGGGGFGGGGGGGGGGGGGGGGGGCGGGGGGGGGGGGGGGGGGGGGGGGGGGGGFGGGGGEGGGGGGGGGGGGGD8FFGGGFCDFGGGGGGGGGDGGGFGGGGCGCFGGGGGGGGGGCGGGGGBDFGDF7FFGGGGGGGGGGGGGGGGGGGGGGGGFGFFGGDDGGG<CD7*5FG>GFBBF07->1(3C><FFGGE:?BFGAADF6((7<2C(314(9,9FB?6:,:?=?>GGF93;;09BFB:E<C:11(,0)..
@M04650:207:000000000-C238N:1:1101:10878:13702 2:N:0:19
GGACTACTGGGGTTTCTAATCCTGTTTGCTCCCCACGCTTTCGAGCCTCAGTGTCAGTTACAGGCCAGAGAGCCGCTTTCGCCTCCGGTGTTCCTCCATATATCTACGCATTTCACCGCTACACATGGAATTCCACTCTCCTCTACTGCACTCAAGTCTCCCAGTTTCCAATGCACACAATGGTTGAGCCACTGCCTTTTCCATCAGACTTAAGAAACCACCTGAGCTCGCCTTACGCCCACTAAATCCGTACAACGCGTCGAGCCTACGTATTACCGCGGACGCTGGCCCGTACTTTGCC
+
CCCCCGGGGGGGGGGGGGGGGGGGGGGGGFGGGGGGGG7F8ACEGG@GGCEGGGGFGFFFGGAFGGGGGGFFGGCE@FFGG:FFGCGGGGEFFGGGGGGGGACB=EA:+?:FFGFGGD6?CFEEEFFCFFE@EE=AEGGGGGGF,CACBF8DECDFC=EGGFFECEGFGGAD+@DA,=8+@F8>C+,<78>6@23C?FGF7*;@+*30:*=7>CFF65DDDD)))/.+)*5(0**5?9E=<(0.9769<A)(6>C@31(.(-)(*1,58((,6+.)+19(7(((-(46(:2*320(62)4.
@M04650:207:000000000-C238N:1:1101:15524:13724 2:N:0:19
GGACTACAGGGGTATCTAATCCTGTTTGCTCCCCACGCTTTCGAGCCTCAGTGTCAGTTACAGGCCAGAGAGCCGCTTTCGCCTCCGGTGTTCCTCCATATATCTACGCATTTCACCGCTACACATGGAATTCCACTCTCCTCTCCTGCACTCAAGTCTCCCAGTTTCCAATGCACACAATGGTTGAGCCACTGCCTTTTACATCAGACTTAAGAAACCACCTGCGCTCGCTTTACGCCCAATAAATCCGGACAACGCTTGGGACCTACGTATTACCGCGGCTGCTGGCACGTAGTTAGCC
+
CCCCCGGGGGGGGGGGGGGGGGGGGGGGGGGGGGGGGGGGGGGGGGGGGGGGGGGGFGGGGGGGGBEGGGGGGGGGFGGGGGGGFGGGGGGGGGGGGGGGGGFFGGFGDEGGFGGDGGGGGGGGAFGGGCGGGGGGGGGGGGGFGGGGGGGFFFGGGGFGAFFFFFGGFFGGGGFGGGGGGGGGGGFG6@FGGCFG?FGGFFGFFGGFFCDFFGGGFFGGFGBEFFBEFGFFFGC=>>ECEFDEGGFFCB3;@BGFG>D13193FC???BF7AA<A953966>><BF(1255::?B>7):5
@M04650:207:000000000-C238N:1:1101:19103:13734 2:N:0:19
GGACTACACGGGTATCTAATCCTGTTTGCTCCCCACGCTTTCGAGCCTCAGTGTCAGTTACAGGCCAGAGAGCCGCTTTCGCCTCCGGTGTTCCTCCATATATCTACGCATTTCACCGCTACACATGGAATTCCACTCTCCTCTCCTGCACTCAAGTCTCCCAGTTTCCAATGCACACAATGGTTGAGCCACTGCCTTTTACATCAGACTTAAGAAACCACCTGCGCTCGCTTTACGCCCAATAAATCCGGACAACGCTTGGGACCTACGTATTACCGCGCCTGCTGGCACGTAGTTAGCC
+
CCCCCGGGGGGGGGGGGGGGGGGGGGGGGGGGGGGGGGGGGGGGGGGFGGGGGGGGGGGGGGGGGGGGGGGGGGGGGGGGGGGGGGGGGGGGGGGGGGGGGGGGGGGGGGGGGGGGGGGGGGGGGGGGGFGGGGGGGGGGGGGFGGGGGGGFGFGGGGGGGGGGGGGGGFGGGGGGDGE8EGGGGGD6CFFFGGGGGGGGGFGFFGGFFG7CEGGGFFDFDGB4:@=5=C>FFGFFF@ECG;@@FGFFFBB(.=7=79@(86*(9????B?F<C>AC54;(4126??2::4C2808A?2).
@M04650:207:000000000-C238N:1:1101:10933:13741 2:N:0:19
GGACTACAAGGGTTTCTAATCCTGTTTGCTCCCCACGCTTTCGAGCCTCAGTGTCAGTTACAGGCCAGAGAGCCGCTTTCGCCTCCGGTGTTCCTCCATATATCTACGCATTTCACCGCTACACATGGAATTCCACTCTCCTCTCCTGCACTCAAGTCTCCCAGTTTCCAATGCACACAATGGTTGAGCCCCTGCCTTTTACATCAGACTTAAGAAACCACCTGCGCTCGCTTTACGCCCAATAAATCCGGACAACGCTTGGGACCTACGTATTACCGCGGCTGCTGGCCCGTAGTTAGCC
+
CCCCCGGGGGGGGGGGGGGGGGGGGGGGGGGGGGGGGGGGGGGGGGGGGGGGGGGGGFGGGGGGGGGGGGGGGGGGDGGGGGGGGGGGGGGGGGGGGGGGGFGGGGGGGGGGGGGGGGGGGGGGGGGGGGGGGGGGGGGGGFGFGGGGGGGFGGGGFGEGGGGGGGGGGGGGGGGG8?CDFG,EF=EDGG+11@EFGGGGFFFF>FF9=9FCEFGGFFGGFG@BFAA4<DB>BGF=59EG788;GGFEFEEF0;FF<9(2(-13CE<>BF?72862C<>9>BF6?7)28*(2441:A9-).
@M04650:207:000000000-C238N:1:1101:25553:13777 2:N:0:19
GGACTACCAGGGTTTCTAATCCTGTTTGCTCCCCACGCTTTCGAGCCTCAGTGTCAGTTACAGGCCAGAGAGCCGCTTTCGCCTCCGGTGTTCCTCCATATATCTACGCATTTCACCGCTACACATGGAATTCCACTCTCCTCTCCTGCACTCAAGTCTCCCAGTTTCCAATGCACACAATGGTTGAGCCACTGCCTTTTACATCAGACTTAAGAAACCACCTGCGCTCGCTTTACGCCCAATAAATCCGGACAACGCTTGGGACCTACGTATTACCGCGGCTGCTGGCACGTAGTTAGCC
+
CC@CCGGGGGGGGGGGGGGGGGGGGGGGGGGGGGGGGGGGGGGGGGGGGDGGGGGGGGGGGGGGGGGGGGGFGGGGGGGGGGGGGGGGGGGGGGGGGGGGGGGGGGGGGGGGGGGGGGCGGGGGGGGGFCEFGGEGGGGGFFGFGGGGGGGFGGFFGGFFGGGGGGGGGGGGGGGGGGCFAFGGGGGGGGGFGGGGGGGGGFFFFGGFFGGFEFFFFFGGFCB=B@4?=CBFFFFE>@GGG?1)CFEFFEF;05F@8(6;6;429E<4214248))<<9BF>B11>708*5::018A9.).
@M04650:207:000000000-C238N:1:1101:9861:13814 2:N:0:19
GGACTACCAGGGTATCTAATCCTGTTTGCTCCCCACGCTTTCGAGCCTCAGTGTCAGTTACAGGCCAGAGAGCCGCTTTCGCCTCCGGTGTTCCTCCATATATCTACGCATTTCACCGCTACACATGGAATTCCACTCTCCTCTCCTGCACTCAAGTCTCCCAGTTTCCAATGCACACAATGGTTGAGCCACTGCCTTTTACATCAGACTTAAGAAACCACCTGCGCTCGCTTTACGCCCAATAAATCCGTACAACGCTTGGGACCTACGTATTACCGCGTCTGCTGGCACGTAGTTAGCC
+
CCCCCGGGGGGGGGGGGGGGGGGGGGGGGGGGGGGGGGGGGGGGGGGGGGGGGGGGGGGGGGGGGGGGGGFGGGGGGGGGGGGDEFGGGGGGGGGGGGGGGGGGGGGGGGGGGGGGGGGGGGFGCFGGFFGGGGGGGGGGGGGFGGGGGGGFGGGFGGGGGGGGGGGGCFFGDEGGFGDGCFGGGCGGGC7CGGGGCDGGGFFFFGGFEGFGFGGGFFGGFGFE=?A94CBD>FACEDGGG63;7F)9<;)61>G@)37;@DGDDE:3:B<?BE>2ED9F(4609<?41:4:6:63A9-55
@M04650:207:000000000-C238N:1:1101:10257:13889 2:N:0:19
GGACTACACGGGTATCTAATCCTGTTTGCTCCCCACGCTTTCGAGCCTCAGTGTCAGTTACAGGCCAGAGAGCCGCTTTCGCCTCCGGTGTTCCTCCATATATCTACGCATTTCACCGCTACACATGGAATTCCACTCTCCTCTCCTGCACTCAAGTCTCCCAGTTTCCAATGCACACAATGGTTGAGCCACTGCCTTTTACATCAGACTTAAGAAACCACCTGCGCTCGCTTTACGCCCAATAAATCCGGACAACGCTTGGGACCTACGTATTACCGCGGCTGCTGGCACGTAGTTAGCC
+
CCCCCGGGGGGGGGGGGGGGGGGGGGGGGGGGGGGGGGGGGGGGGGGGGGGGGGGGGGGGGGGGGGGGGGGGGGGGFGDGGGGGGGGGGGGGGGGGGGGGGGGGGGGGGGGGGGGGGGGGGGGGDFGGGGGGGGGGGGGGGGGFGGGGGGGFGGGGGGGGGGGGGGGGGGGGGGGGGGGFGGGGGGGGGGGGGGGGGGGGGFGFFGGFEGFGFGGDFFEGDD@EFFABFGFFFGFEF?EEGFFFGGFFDD:;9A*(91:??BFFG*,,(((5:A<></7>>>020:?34*)*4((4<<:>:
@M04650:207:000000000-C238N:1:1101:5916:13953 2:N:0:19
GGACTACAGGGGTATCTAATCCTGTTTGCTCCCCACGCTTTCGCACCTGAGCGTCAGTCTTCGTCCAGGGGGCCGCCTTCGCCACCGGTATTCCTCCAGATCTCTACGCATTTCACCGCTACACCTGGAATTCTACCCCCCTCTACGAGACTCTAGCTTGCCAGTTTCAAATGCAGTTCCCAGGTTGAGCCCGGGGATTTCACATCTGACTTAACAAACCGCCTGCGTGCGCTTTACGCCCAGTAATTCCGCTTAACGCTTGCACCCTCCGTATTACCGCGGCTGCTGGCACGGAGTTAGC
+
CCCCCGGGGGGGGGGGGGGGGGGGGGGGGGGGGGGGGGGGGGGGGGGGGGGGGGGGGGGGGGGFGGGGGGGGGGGGGGDFGGGGGGGGGDGGGGGGGCFFGGGGGGGGGGGGGGGGGGGGGGGGGGGGGGGGGGGGGGGGGDGFGGGGGEEAEEGGFFEGGGGGGDACFFGA>CFFCFCFFFFGGGGGGDEFGDGGD*F?FFGFAGFCEGGGFGGGFFGF@D;6;:>E0DBF>GFFF?GGGFFF>C<4:@:((7>>FFBF::G?GG<:86>?(246CD:66>F64:2?0EFG6>>038)56
@M04650:207:000000000-C238N:1:1101:25651:13965 2:N:0:19
GGACTAGGGGTATCTAATCCTGTTTGCTCCCCACGCTTTCGAGCCTCAGTGTCAGTTACAGGCCAGAGAGCCGCTTTCGCCTCCGGTGTTCCTCCATATATCTACGCATTTCACCGCTACACATGGAATTCCACTCTCCTCTCCTGCACTCAAGTCTCCCAGTTTCCAATGCACACAATGGTTGAGCCACTGCCTTTTACATCAGACTTAAGAAACCACCTGCGCTCGCTTTACGCCCAATAAATCCGGACAACGCTTGGGACCTACGTATTACCGCGGCTGCTGGCACGTAGTTAGCCGT
+
CCCCCGGCGGGEFGGGGGGGGGGGGGGGGFGG<FGGGGGGGFGGGGGGFFGGF,EAFGGGFFFCFEGGGGGGGGFEGGCF:@GGGDFGGGFGFGDGGGGGGGGGFFGEFGGFDFC:FGGDGGGFFGGEFGGGGGGGGGGGGGGFGGGGGGGFGGDEFGGGG@DDGGGGGGGGDGGGGGGGGFGGFGGFFG7@FGGGGGFGGFGFFGGFCGFGEGGGFFGCBGBF9>AFFD29CFFF8>GCC=8CDC;@DEFFFFC078:8=?G0CE???>A0>:<?GC>BB>??>??(45(*((66)0,7(
@M04650:207:000000000-C238N:1:1101:7575:13969 2:N:0:19
GGACTACTAGGGTATCTAATCCTGTTTGCTCCCCACGCTTTCGAGCCTCAGCGTCAGTTACAGGCCAGAGAGCCGCTTTCGCCTCCGGTGTTCCTCCATATATCTACGCATTTCACCGCTACACGTGGAATTCCACTCTCCTCTCCTGCACTCAAGTCTCCCAGTTTCCAATGCACACAACGGGTGAGCCCCTGCCTTTTACATCCGACTTAAGAAACCACCTGCGCTCGCTTTACGCCCAATAAATCCGGACAACGCTTGGGACCTACGTATTACCGCGGCTGCTGGCACGTAGTTGACC
+
9CCCCFFACFGGF8FGGGA9EGFFGGFGGGFGGGGGGG7FFGGEGGEFCGF,@FGEGGACF<EE@CFGGG8FGGGG7,AF:CE,BFFGGCFEGGFFGG,@FAFGGGGGGGGEGGGGFEEGGGFG+4ACFEGCFG=F,>FAFFGFFG9A<=EFC6@F,7>D,FDFGGGGC=E98DF,,8=++55+8+@C,@*417@79=F7+9E>A*3*/77:;+5+25C*5?(((0(05C;0:=+.)(4<:8(/>>?EG3>B()91<>61,271>583::2))<:<97;B(,(482371*5/2..,6+),4
@M04650:207:000000000-C238N:1:1101:3457:13969 2:N:0:19
GGACTACCCGGGTATCTAATCCTGTTTGCTCCCCACGCTTTCGAGCCTCAGTGTCAGTTACAGGCCAGAGAGCCGCTTTCGCCTCCGGTGTTCCTCCATATATCTACGCATTTCACCGCTACACATGGAATTCCACTCTCCTCTCCTGCACTCAAGTCTCCCAGTTTCCAATGCACACAATGGTTGAGCCACTGCCTTTTACATCAGACTGAAGAAACCACCTGCGCTCGCTTTACGCCCAATAAATCCGGACAACGCTGGGGACCTACGTATTACGGCGGCTGCTGGCCCGTGGTTAGCG
+
CCCCCGFGCEGG@CFGGGGGGGFGGGGGGGGGGGFGGGGDGGGGGGGGGGGGGGC<F<FC<EFFFCFGGGGGGGGGGGGGFCFGGGGGFGEGGGGGGGGGBFFGGGGDFC7?FGFFFFCDGEF8E8FGGFCAGFGGG?FGGGGFGGGGGGFBF=DFFGGGFD?FAE8DFDEEGGGGGGEFGGGGEFGGGGCG,<DC72>E>FGFFGGFFC*;*2:4?=FFF>4.)9)8@G>=9:A;?DE:FDFEGGF)2:2/3;C@D>60(4735;<),:2)43:A*/((21(-37>.,*-C0(48(+4<(
@M04650:207:000000000-C238N:1:1101:4083:13976 2:N:0:19
GGACTACTCGGGTTTCTAATCCTGTTTGCTCCCCACGCTTTCGAGCCTCAGTGTCAGTTACAGGCCAGAGAGCCGCTTTCGCCTCCGGTGTTCCTCCATATATCTACGCATTTCACCGCTACACATGGAATTCCACTCTCCTCTCCTGCACTCAAGTCTCCCAGTTTCCAATGCACACAATGGTTGAGCCACTGCCTTTTACATCAGACTTAAGAAACCACCTGCGCTCGCTTTACGCCCAATAAATCCGGACAACGCTGGGGACCTACGTATTACCGCGGCTTCTGGCACGTACTTAGCC
+
CCCCCGGCGEGGGGGFFFFFFGGGGGGGGGGFFGGGGGGGFGGGGCFGFFGGGGDFGFGGGGGGFEGGCFFGFGE>EBFGGFEG,A=:FFGGGGGFGGGGGG,EDFE@EGFCFGGGGFEGGEGFEBFFGCFFG9AFDGGCEAEF8FGGGGGBGGEGFFGGGGFFFGGADFGGGGGADFCEGGGGGGGFDDC:6,3@CDFGDFFFFFFFEF988CGGFFG99@===>9?AG(86?A45(:=F<@;7:<7*882(.>?<@D(7?C0>*2<?BF?F<5>+919>B((..<-)*,:<1(()2-6)
@M04650:207:000000000-C238N:1:1101:19320:13978 2:N:0:19
GGACTACAGGGGTTTCTAATCCTGTTTGCTCCCCACGCTTTCGAGCCTCAGTGTCAGTTACAGGCCAGAGAGCCGCTTTCGCCTCCGGTGTTCCTCCATATATCTACGCATTTCACCGCTACACATGGAATTCCACTCTCCTCTACTGCACTCAAGTCTCCCAGTTTCCAATGCACACAATGGTTGAGCAACTGCCTTTTACATCAGACTTAAGAAACAACATGCGCGCGCTTTACGCCCAATAAAACCGGATAACGCTTGGGACCTACGTATTACCGCGGCTGCTGGCACGTAGTTAGCC
+
CCCCCEGGG,;6BC6<,EF,6CCAFGGAD@FGFGG7@F7B<AF@AFCF8<EEF<C<A<<CC@FGG7C<CF8F,4@:@4==B,,C=,+=>CFF9<,A,FFGGGE=F@,AF=F79E<F9=B=>@EA:FFFA<,F9FAFGFFE8+@9,8>EAFG<88D9FAEGGGGG:>DC9EEDFC9ECCG6,78@,C8<9,89C7C;?+:AEFGFFF>F5C@C*=8FFB,/7*55)9=*(95=(*1)5;*4463@C7)7/5.(3;+4<70(,(909125:B()60.)2*((,4((-48(4*.A4,3,)+)).
@M04650:207:000000000-C238N:1:1101:28456:14013 2:N:0:19
GGACTACAGGGGTTTCTAATCCTGTTTGCTCCCCACGCTTTCGCACCTGAGCGTCAGTCTTCGTCCAGGGGGCCGCCTTCGCCACCGGTATTCCTCCAGATCTCTACGCATTTCACCGCTACACCTGGAATTCTACCCCCCTCTACGAGACTCTAGCTTGCCAGTTTCAAATGCAGTTCCCAGGTTGAGCCCGGGGATTTCACATCTGACTTAACAAACCGCCTGCGTGCGCTTTACGCCCAGTAATTCCGATTAACGCTTTCACCCTCCGTATTACCGCGGCTGCTGGCACGGAGTTAGC
+
CCCCCGGGGGGGGGGGGGGGGGGGGGGGGGGGGGGGGGDGGGGGGGGGGGGGGGGGGGGGGGGGGGGGGGGGGGGGGGGGGGGGGDGFGGGGGGGGGGGGGGGGGEGGGGGCGGGGGGGDGGGGGGGGGGGGGGGGGGGGGGGFCFD7FEGBGCFGGGFGGGGGGGGGGFGGGGGGFGGGGFFGGGGGGGGGEGGGGGGGFFFFFFCFFGGGEGGC4=GGFDB<?FFE?D>BBGF>BFGGGF:2C>AAGFF??@GBGFF?1(06FGFBB?><:FF<GG:2(4639?>?FGFG:>9;6C<BA
@M04650:207:000000000-C238N:1:1101:27687:14024 2:N:0:19
GGACTACTGGGGTATCTAATCCTGTTTGCTCCCCACGCTTTCGAGCCTCAGTGTCAGTTACAGGCCAGAGAGCCGCTTTCGCCTCCGGTGTTCCTCCATATATCTACGCATTTCACCGCTACACATGGAATTCCACTCTCCTCTCCTGCACTCAAGTCTCCCAGTTTCCAATGCACACAATGGTTGAGCCACTGCCTTTTACATCAGACTTAAGAAACCACCTGCGCTCGCTTTACGCCCAATAAATCCGGACAACGCTTGGGACCTACGTATTACCGCGGCTGCTGGCACGTAGTTCGCC
+
CCCCCGGGGGEGGGGGGGGGGGGGGGGGGGGGGGGGGGGGGGGGGGGGGGGGGGGGGGGGGGGGGDGGGGGGGGGGGGGGGGGGGGGGGGGGGGGGGGGGGGGGGGGGGGGGGGGGGGGGGGGGCFGGGGFGGGGGGGGGGGGFGGGGGGGFGGFGGGFGGGGGFGGGGGGFDGGFGGGFGGGGGGGGFGFGGFFGGCFGGFGFFGGFFGCFFGGCFDEGBDBB@EFFFDBFFFFEBFGGGFD;GGFFFFA;BFG<GFFDDFF:G5:802:?>@4>+*(,-,3902:(4:<C?((--2((-
@M04650:207:000000000-C238N:1:1101:14375:14056 2:N:0:19
GGACTACAGGGGTTTCTAATCCTGTTTGCTCCCCACGCTTTCGAGCCTCAGTGTCAGTTACAGGCCAGAGAGCCGCTTTCGCCTCCGGTGTTCCTCCATATATCTACGCATTTCACCGCTACACATGGAATTCCACTCTCCTCTCCTGCACTCAAGTCTCCCAGTTTCCAATGCACACAATGGTTGAGCCACTGCCTTTTACATCAGACTTAAGAAACCACCTGCGCTCGCTTTACGCCCAATAAATCCGGACAACGCTTGGGACCTACGTATTACCGCGGCTGCTGGCACGTAGTTAGCC
+
CCCCCGGGGFEFFGGGGGGGGGGGGGGGGGGGGGGGGGGGGGGFGGGGGGGGGGGGGGGGGGEFGGGGGGGGGGGGDCGGGGGGGGGGGGGGGGGGGFGGGGGGGGGGGGGGGGGGGGGGGGGGGGGGGFGGGGGGGGGGGGGFGGGGGGGFGG8EGGGGGGGGGGGGGGGGGGFFGGGCGG?FGGGFGCFGGFGGGGGGDFGCFGF*>79BEGGGFC:DDGFFFFFB@G2(9CFF45CFG28@GC3?DEA<>AFFGF;(-49:FC7>B:25<8<B77(--799:?B?(*./4(446<-65
@M04650:207:000000000-C238N:1:1101:11866:14072 2:N:0:19
GGACTACACGGGTTTCTAATCCTGTTTGCTCCCCACGCTTTCGCTCCTGAGCGTCAGTCTCCGTCCAGGGGGCCGCCTTCGCCACTGGAATTCCTCCAGATCTCTACGCATTTCACCGCTTCACCGGGAATCCAACCCCCCTCTACGAGACTCGAGCTTGACAGTTTCCTAGGCAGTTCCCAGGTTCAGCCCGGGGATTTCACTTCTGAGTTACTGTTCCGCCGACGTGCAGTTTACGCCCAGTAATTCCGTTTAACGCTTGCACCCCTCGTACTGCCGCGGCGCCGGGCACGGAGTTAGC
+
CC<@C8F6EF@@6@BECFCF@F<FCE6,CF@@,8CF:F7F@B:F,CF:,C,C6@CB:CCF,,@DC@@C8,+8@=++7C=FFFGG@,C,,4,,?<DEF,4B,,@4E,<94+4C,9?@5=C0+8,:,6++3@D,7,3A1=8::;+*<=6CCC3;<48:::6,,,=,,5>,2,26;,DEG72;4?6*7?,1,BF=GG*/)*+++@;++*3@)+;@5:7++)5;(*,(4.4<43())+*6*(/:C??00:A2>F4.4?D)2(-1167)9@((11011*,)+2(7(,(((-(40:(*-(((-*)))
@M04650:207:000000000-C238N:1:1101:15526:14073 2:N:0:19
GGACTACTGGGGTTTCTAATCCTGTTTGCTCCCCACGCTTTCGAGCCTCAGTGTCAGTTACAGGCCAGAGAGCCGCTTTCGCCTCCGGTGTTCCTCCATATATCTACGCATTTCACCGCTACACATGGAATTCCACTCTCCTCTCCTGCACTCAAGTCTCCCAGTTTCCAATGCACACAATGGTTGAGCCACTGCCTTTTACATCAGACTTAAGAAACCACCTGCGCTCGCTTTACGCCCAATAAATCCGGACAACGCTTGGGACCTACGTATTACCGCGGCTGCTGGCACGTAGTTAGCC
+
CCCCCFGGFFGGGFGGGFECFCFFFDFFFF9FGGGGGGGGGGGGGGGCGFEFFGGGGGGGGGG?FGGGGGFFEFDGG7DFGFG@@FGDGGFGGGGGGGGGGGGGGGGGGGG+ABEGGGGGEFGGGGGGF,?8FFGGGFDFFFGFFGDEEFF?FF8=CFEDGGDD<,ED>EFFGGG89=86EF?,CFE@<DEG9<C63+,E+@FFA+398*2+:87=ADCFDG=EDB@55)299C+/)0=FED@67C5<FAB6@3D0/1(,(41,5C1,51.,)<24ED9(4((4-3:?0*)/,(,-)+)-5
@M04650:207:000000000-C238N:1:1101:6235:14087 2:N:0:19
GGACTACCGGGGTATCTAATCCTGTTTGCTCCCCACGCTTTCGAGCCTCAGTGTCAGTTACAGGCCAGAGAGCCGCTTTCGCCTCCGGTGTTCCTCCATATATCTACGCATTTCACCGCTACACATGGAATTCCACTCTCCTCTCCTGCACTCAAGTCTCCCAGTTTCCAATGCACACAATGGTTGAGCCACTGCCTTTTACATCAGACTTAAGAAACCACCTGCGCTCGCTTGACGCCCAATAAATCCGGACAACGCTGGGGCCCTACGTATTACCGCGGCTGCTGGCACGTAGTTAGCC
+
CC<CCGGGGGGGGGGGGDFFFGGGGGGGC,EFCECCFGGFFGGC,FCFGDFGFFFAFFGGGEF<FC,<<EFG7FFGEGDGDFGGGGEGGGGGGDGGGGGFFFFGGGGFE7CCFGGGGEGGGGFGFFFCFFDGGFFFGFGGG8@D?@==<FGFFEGGFFEC=DDFGGGGFFFCDGGADFE8EG8EGDFDF@>EFC,,;2@,59EFF>F9CF9C6:+2AD69>D=EB;=)55>=B*;;5;:F@433>C6CC>)16BC:C;0((4<(9C1(43322845<969(461:744:6)24??F2744.
@M04650:207:000000000-C238N:1:1101:24783:14152 2:N:0:19
GGACTACTGGGGTATCTAATCCTGTTTGCTCCCCACGCTTTCGAGCCTCAGTGTCAGTTACAGGCCAGAGAGCCGCTTTCGCCTCCGGTGTTCCTCCATATATCTACGCATTTCACCGCTACACATGGAATTCCACTCTCCTCTCCTGCACTCAAGTCTCCCAGTTTCCAATGCACACAATGGTTGAGCCACTGCCTTTTACATCAGACTTAAGAAACCACCTGCGCTCGCTTTACGCCCAATAAATCCGGACAACGCTTGGGACCTACGTATTACCGCGGCTGCTGGCACGTAGTTAGCC
+
CCCCCGGGGGGGGGGGGGGGGGGGGGGGGGGGGGGGGGGGGGGGGGGGGGGGGGGGGGGGGGGGGGGGGGGGGGGGGGGGGGGGGGGGGGGGGGGGGGGGGGGGGGGGGGGGGGGGGGGGGGGGGGGGGGGGGGGGGGGGGGGFGGGGGGGFGG8DFGGGGGGGGGGGGGGGGGGGGGGFGGGGGGGGGG7CFGGFGGGGGFFFFGGFFGFGFGGGFFGGFGFBFFBDFGFDDFFCD@ECFF@EGGFF6>81>FD@G><;D(C<FGF??BFBAA>FGDB>>>F>FFF??68::?BBB<5<:
@M04650:207:000000000-C238N:1:1101:8301:14309 2:N:0:19
GGACTACACGGGTATCTAATCCTGTTTGCTCCCCACGCTTTGGAGCCTCAGTGTCAGTTCCGGGCAAGAGGGCCGCTTTCCCCTCCGGTTTTCCTCATAATACCAACGCATTTCACCGCTACCCAGGAAATTCAACTTTCCTCTCCTCACCTAAAGTCCCCAAGTTTCAAATGCAACAAATGGTTGACCCCCTGCCTTTTAACTCAGACTAAAGAACCACCCTGCCCTGGCTTTCCGCCAAATAAATCCGGCCAACGCTGGGAACCTCCGTTTAACCGCGCCTCCTGGCCCGAAGTTAGCG
+
CCCCCGGGGGGGEGGGGGGGGGGGGGGGGGGGGC8+7+BF@,,,,C8,4,C66;,,<F,,,,88C7,,6,,48,+66@=,,=9,B8CB>:CFGFFF,,,,,5,4,,+++8BF,,,<,+6++499,,A+B4FFF,,9,,,8>+,+6,,,,,,+,38,,3,==,6,CD=C,@,@2,,,,5,,,=,E,8,,4,****5,AFFA+*,49***.3*A)3:?6>,*/*-(7)()(*(07++).6@*=()97:)<6))(,.1(*(((-4*(58,(.91)4*)6+)(4(,4(,38((1,*(((--+.6(
@M04650:207:000000000-C238N:1:1101:17641:14326 2:N:0:19
GGACTACCAGGGTTTCTAATCCTGTTTGCTCCCCACGCTTTCGCACCTGAGCGTCAGTCTTCGTCCAGGGGGCCGCCTTCGCCACCGGTATTCCTCCAGATCTCTACGCATTTCACCGCTACACCTGGAATTCTACCCCCCTCTACGAGACTCAAGCCTGCCAGTTTCGAATGCAGTTCCCAGGTTGAGCCCGGGGATTTCACATCCGACTTGACAGACCGCCTGCGTGCGCTTTACGCCCAGTAATTCCGATTAACGCTTGCACCCTCCGTATTACCGCGGCTGCTGGCACGGATTTCGC
+
CCCCCGGGGGGGGGGGGGGGGGGGGGGGGGGGGGGGGGGGGGGGGGGGGGGGGGGGDGGGGGGGGGGGGGGGGGGGGGGGGGGGEGGGGGGGGGGGGGGGGGGGGGGGGGGGGGGGGGGGGGGGGGGGGGGGGGGGGGGCCDEFGFGEFGGFGGGGGGF,@FGFGFG;ECEGGGFGGGGGGCF*7?FFDFGGGGGGC<FGFFFCFFFADGGGFGGC=3@59GBF?>BF059B;E>BF?GEG:(.CCAACFF?0BD9D<B64:D4C622:1>?6FFFGG(,99>;>(843=0E63>:,@)34
@M04650:207:000000000-C238N:1:1101:24631:14346 2:N:0:19
GGACTACTAGGGTATCTAATCCTGTTTGCTCCCCACGCTTTCGCACCTGAGCGTCAGTCTTCGTCCAGGGGGCCGCCTTCGCCACCGGTATTCCTCCAGATCTCTACGCATTTCACCGCTACACCTGGAATTCTACCCCCCTCTACGAGACTCAAGCCTGCCAGTTTCGAATGCAGTTCCCAGGTTGAGCCCGGGGATTTCACATCCGACTTGACCGACCGCCTGCGTGCGCTTTACGCCCAGTAATTCCGATTAACGCTTGCACCCTCCGTATTACCGCGGCTGCTGGCACGGAGTTAGC
+
CCCCCGGGGGGGGGGGGGGGGGGGGGGGGGGGGGGGGGGGGGGGGGGGGFFGGGGGGGGGGGGGGGGGGGGGGGGGGGGGGGGGGFGGGGGGGGGGGGGGGGGGGGGGGGGGGGGGGGGGGGGGGGGGBFDGGGGGGGGGGGGFGGGGGGGFGFCGGGGGGGGCFGGGGGGFDGGGGGGGGGFGGGG?7FFF5EC5DCFGGFGFFGFB@<DGEGG*06EC9<>16@7B(9,69EFFF?EEGFB?>FFFGFF047*6>16:?:F)9C?:?1>((;:BGGFFFF>>,1702C1CB(,96E)65
@M04650:207:000000000-C238N:1:1101:29271:14348 2:N:0:19
GGACTACCCGGGTATCTAATCCTGTTTGCTCCCCACGCTTTCGCGCATCAGCGTCAGTAATGTTCCAGTAGGTCGCCTTCGCAATAAGTATTCCTCTTGATCTCTACGGATTTTACCCCTACACCAAGAATTCCACCTACCTCTCCCATACTCTAGAAAAGTAGTTTCAAATGCAGTTCTATGGTTAAGCCATAGGATTTCACATCTGACTTACTTTCCCGCCTACGCGCTCTTTACGCCCAGTGATTCCGAGTAACGCTTGCACCCTCCGTATTACCGCGGCTGCTGGCACGGAGTTAGC
+
CCCCCGGGGGGGGGGGGGGGGGGGGGGGGGGGGGGGGGGGGGGGGGEGGGGGGGGGGGGGGGGGGGGGGGGGGGGGGGGGGGFGG<FGGGGGGGGGGGGGGGGGGGGGGDGGGGGGGGGGGGGGGG8FFGGGGGGFGGGGGGGFGGGGGGGFGGGGGGGEFFGGGGGGGGGGGGGGGGGGGGGGGGGGGGGFGGGFDCGGGFGFFGGFFGGGFGGGFFAF5DAAFFFDFDFFFGFFF@CFGF?@GCEEGFF19FD);8>D0?GFGGD<?BFF?GBDGGF>6>66>:???G?G<>>FF6))-
@M04650:207:000000000-C238N:1:1101:20846:14355 2:N:0:19
GGACTACCCGGGTATCTAATCCTGTTTGCTCCCCACGCTTTCGAGCCTCAGTGTCAGTTACAGGCCAGAGAGCCGCTTTCGCCTCCGGTGTTCCTCCATATATCTACGCATTTCACCGCTACACATGGAATTCCACTCTCCTCTCCTGCACTCAAGTCTCCCAGTTTCCAATGCACACAATGGTTGAGCCACTGCCTTTTACATCAGACTTAAGAAACCACCTGCGCTCGCTTTACGCCCAATAAATCCGGACAACGCTTGGGACCTACGTATTACCGCGGCTGCTTGCACGTAGTTAGCC
+
CCCCCGGGGGGGGGGGGGGGGGGGGGGGGGGGGGGGGGGGGGGGGGGGGGGGFGGGGGGGGGGFGGGGGGGGGGGGGGGGGGGGGGGGGGGGGGGGGGGGGGGGGGGGGGGGGGGGGGGDGGGGGGGGF=FGGGGGGGGGGGGFGGGGGGGFGFGG@EGGGGCCFGGGGGGGGGFFFGG?EFGGGGGGGGFGGGGGGGGGFFEFFGFFFGGGFG:FFFGGBGFEF>>;2C92BF=CD?EEC@@FGGFFG>:(6DGFGBB131C?GG:<?<B<<66A@1474;6>?>),:98C:362<0-5:
@M04650:207:000000000-C238N:1:1101:18283:14358 2:N:0:19
GGACTACCGGGGTATCTAATCCTGTTTGCTCCCCACGCTTTCGCACCTGAGCGTCAGTCTTCGTCCAGGGGGCCGCCTTCGCCACCGGTATTCCTCCAGATCTCTACGCATTTCACCGCTACACCTGGAATTCTACCCCCCTCTACGAGACTCTAGCTTGCCAGTTTCAAATGCAGTTCCCAGGTTGAGCCCGGGGATTTCACATCTGACTTAACAAACCGCCTGCGTGCGCTTTACGCCCAGTAATTCCGATTAACGCTTGCACCCTCCGTATTACCGCGGCTGCTGGCACGGAGTTAGC
+
CCCCCGGGGGGGGGGGGGGGGGGGGGGGGGGGGGGGGGGGGGGGGGGGGGGGGGGGGGGGGGGGGGGFG@CFEGGGGGGGFGGGGGGGGEGGGGGEEAFGGGGGGGGGGGGGGGGGGGGGGGGGGGGCGGGGGGGGGGGGGGGFGGCEB7CAFDGGFFGCGGGGGFFFGGCGGGGGGGGGGGGGGGGFFGGGGGGDGGGGGCGFFFGCEGGGFGGGFFGC9GBF<FF5(>>FFGFDFBGEGBF?7DFAGFF01B<ADBF6<FGFGG:(,41-3@24EF01(7>F><DBFG(CBF66:CAAB
@M04650:207:000000000-C238N:1:1101:25740:14374 2:N:0:19
GGACTACCGGGGTTTCTAATCCTGTTTGCTCCCCACGCTTTCGAGCCTCAGTGTCAGTTACAGGCCAGAGAGCCGCTTTCGCCTCCGGTGTTCCTCCATATATCTACGCATTTCACCGCTACACATGGAATTCCACTCTCCTCTCCTGCACTCAAGTCTCCCAGTTTCCAATGCACACAATGGTTGAGCCACTGCCTTTTACATCAGACTTAAGAAACCACCTGCGCTCGCTTTAAGCCCACTAAATCCGGACAACGCTTGGGACCTACGGATTTACGCCGCTGCTGGCCCGTCGTTTGCC
+
CCCCCGGGGGGGGGGGGGGGGGGGGGGGGGGGGGGGGGGGGGGFGDGGGGGFGGGGGGGGGGGGGGGGGGGGGGGGCGGGGGGGGGGGGGGGGGGGGGFGGGGGGGDGDGGEGGGGGGGGGGGG:FFGGGGGGGGGGGGGGGGFGGGGGGGBGGGG==AEAGGDGFGGFGFGGF8,9C18AEF>FCF8<FGCCFG?DGGG79BA979*:9CFC=>DFBGGFGBBB8@)8CBDFG6)/7CFG(3/>FECF)=;()81)((,36C0DE??70(,4C)-<*,(-(((43?76*(/4(((,*().
@M04650:207:000000000-C238N:1:1101:19037:14422 2:N:0:19
GGACTACTCGGGTTTCTAATCCTGTTTGCTCCCCACGCTTTCGAGCCTCAGTGTCAGTTACAGGCCAGAGAGCCGCTTTCGCCTCCGGTGTTCCTCCATATATCTACGCATTTCACCGCTACACATGGAATTCCACTCTCCTCTCCTGCACTCAAGTCTCCCAGTTTCCAATGCACACAATGGTTGAGCCACTGCCTTTTACATCAGACTTAAGAAACCACCTGCGCTCGCTTTACGCCCAATAAATCCGGACAACGCTTGGGACCTACGTATTACCGCGGCTGCTGGCACGTAGTTCGCC
+
CCCCCCGGGGGGGGGGGGGGGGGGGGGGGGGGGGGGGGGGGGGGGGGGGGGGGGGGGGGGGGGGGGGGGGGGGGGGGGGGGGGGGGGGFEGGGGGGGGGGGGGGGGGGGGGGGGGGGGGGGGGGGFGGGGGGGGGGGGFFGGGFGGGGGGGFF8=FFGFFGG8EFGGGFGDFGGGGGGGFGCFGGCC<CGCFGGGCFFGGGFCEFCDFECDGFGGGFFGGFGFFFFF5)7>@FF665=EGG@FFGF?EGD);BFFF<028??D0CC(.:???:26A:*((49>;<32(424A:71?A+4(-
@M04650:207:000000000-C238N:1:1101:23015:14438 2:N:0:19
GGACTACTCGGGTATCTAATCCTGTTTGCTCCCCACGCTTTCGAGCCTCAGTGTCAGTTACAGGCCAGAGAGCCGCGTTCGCCTCCGGTGTTCCTCCATATATCTACGCATTTCACCGCTACACATGGAATTCCACTCTCCTCTCCTGCACTCAAGTCTCCCAGTTTCCAATGCACACAATGGTTGAGCCACTGCCTTTTACATCCTACCTAAGAAACCACCTGCCCTCGCTTTTCGCCCAATCAAACCCGCAAACGCTTTTGACCTCCTGTTTTCCCCGGGTTCCTGCCCCTCGTTCGCC
+
CCCCCGGFFGGDG:FFGGGGGGGGGGGGGGGGGGGGGGGGGGG<FGGGCEFGEGGFGGFGGFG8FGGGGGE7DAFG+@CFEFGD7FFFEGGGFGGGG8?BEGFDGGGGEGGGGGFGF7BDEGCG9=FGGGGGGGC?3=,AFFGFG@,@=EGFG@EDD8=FAFGGGFFDGGA;=:F=DG6@,,@,F:@,<E,:,,@,*?:E+*,1+0*4:*;+)*4+*)=*);5))*7)(28555*12:*=*(((*2./2)).()2(*(-(()*(2<-44()-6<(-@*.((((,(()60:(*((,--*((3
@M04650:207:000000000-C238N:1:1101:24960:14439 2:N:0:19
GGACTACCAGGGTTTCTAATCCTGTTTGCTCCCCACGCTTTCGAGCCTCAGTGTCAGTTACAGGCCAGAGAGCCGCTTTCGCCTCCGGTGTTCCTCCATATATCTACGCATTTCACCGCTACACATGGAATTCCACTCTCCTCTCCTGCACTCAAGTCTCCCAGTTTCCAATGCACACAATGGTTGAGCCACTGCCTGTTACATCAGACTTAAGAAACCACCTGCGCTCGCTTTACGCCCAATACATCCGGACAACGCCTGGGACCTACGTATTACCGCGGCTGCTGGCACGTAGTTAGCC
+
CCCCCFGGCFDGFGEFGGGFGGFGGFFEFFDGGGGGGGGGGGG?8CFFFFG@EFGGE9<EFGGGGCCGGGGEGFGD:B7::FFCFFGGGGGGFFGEFGGGFFFGGGGGGE@GF9F<FGGGEGGG9ECG@FGGGGGGFGGGGGCDGFFGGFGFGGEGFF;FGGG8A;DEFD9>=FDE88@+2>D=FEFDGC8E9C<7A2DFD?;;C7C5@CC+88FDABDFCD97:49?AD5255+9?=@CE;8@*><CFE)49B48)((/((*3CE(5>BF<AF)6C704,7,1(43(3*4:.(,8235)5
@M04650:207:000000000-C238N:1:1101:15213:14447 2:N:0:19
GGACTACCGGGGTTTCTAATCCTGTTTGCTCCCCACGCTTTCGAGCCTCAGTGTCAGTTACAGGCCAGAGAGCCGCTTTCGCCTCCGGTGTTCCTCCATATATCTACGCATTTCACCGCTACACATGGAATTCCACTCTCCTCTCCTGCACTCAAGTCTCCCAGTTTCCAATGCACACAATGGTTGAGCCACTGCCTTTTACATCAGACTTAAGAAACCACCTGCGCTCGCTTTACGCCCAATAAATCCGGACAACGCTTGGGACCTACGTATTACCGCGGCTGCTGGCACGTAGTTAGCC
+
<CCCCGGGGGGGGGGGGGGGGGGGGGFGGGGGGGGGGGGGGGGFGGGGGGGGGGGGGGGGGGGGGGGGGGGGGGGGEGGGGFGGGGGGEGFFGGGGGGGGGGGGGGGGGGGGGGGGGGGGGGGGGGGGGFFGGGGGFF8FGGGFGCFGGGGFGGGGGFGGGGGFGGGGGGGGF:CFGGGGGGFCFFFG?CGG7<FGGGGGGFGAFFGFFG9FE>FFFF6C=D9==A94=G>D6*8>D@EGG<;@GFFCF>EFFFG?GBB:<:*8GE?22:<<:+6<+77;(4>>??FFF6<G:BB?AA993
@M04650:207:000000000-C238N:1:1101:29243:14458 2:N:0:19
GGACTACCGGGGTATCTAATCCTGTTTGCTCCCCACGCTTTCGAGCCTCAGTGTCAGTTACAGGCCAGAGAGCCGCTTTCGCCTCCGGTGTTCCTCCATATATCTACGCATTTCACCGCTACACATGGAATTCCACTCTCCTCTCCTGCACTCAAGTCTCCCAGTTTCCAATGCACACAATGGTTGAGCCACTGCCTTTTACATCAGACTTAAGAAACCACCTGCGCTCGCTTTACGCCCAATAAATCCGGACAACGCTTGGTACCTACGTATTACCGCGTCTGCTGGCCCGTAGTTAGCC
+
CCCCCGGGGGGGGGGGGGGGGGGGGGGGGGGGGGGGGGGGGGGGGGGGGGGGGGGGGGGGGGGGGGGGGGFGGGGGGGGGGGGGGGGGGGGGGGGGGGGGGGGGGGGGGGGGGGGGGGGGEFGG9EEFEEGGGGGGCGGGGGGFGFDGGGGFGGGGGGGGGGGGGGGGGGGGFGGGDGDFGGCGGGFGGG8EFGFGGGGGGFGFF>D>CGF7ACGGFF:CDGDFFF=>>G==B=6>D?GDFFFFGGFFGFB<FF:;C9BBFB*5>FDBFBFFA<4)@74;,4:?F9778*3E>B<<B76).
@M04650:207:000000000-C238N:1:1101:23090:14461 2:N:0:19
GGACTACCAGGGTTTCTAATCCTGTTTGCTCCCCACGCTTTCGAGCCTCAGTGTCAGTTACAGGCCAGAGAGCCGCTTTCGCCTCCGGTGTTCCTCCATATATCTACGCATTTCACCGCTACACATGGAATTCCACTCTCCTCTCCTGCACTCAAGTCTCCCAGTTTCCAATGCACACAATGGTTGAGCCACTGCCTTTTACATCAGACTTAAGAAACCACCTGCGCTCGCTTTACGCCCAATAAATCCGGACAACGCTTGGGACCTACGTATTACCGCGGCTGCTGGCACGTAGTTAGCC
+
CCCCCGGFGGGGGGGGGGGGGGGGGGGGGGGGGGGGGGGGGGGCFFGGGGGGGGGGGGGGGGGGGGGGGGGGGGGGFFFGGGGGGGGGGGGGGGGFFDGGGGGGGFFGDEFFFGGGGGGGGGGGGGGGGCFGGGGGGGGGGGGFGGGF?EGBFCGGFGGGGGFG@DFGGGGDFFGGGGEEGGC>DFFC,@BC@9F9CFFGGFGFFGGFEFGFCFFFFCFFF>BEBF=BFG>9=C+6?58FF6@8DGFEGFA7BEC;568;63DBFGFF?BF22844<>>9;((-8>BB?64:618:42:4:
@M04650:207:000000000-C238N:1:1101:16310:14462 2:N:0:19
GGACTACCGGGGTATCTAATCCTGTTTGCTCCCCACGCTTTCGCACCTGAGCGTCAGTCTTCGTCCAGGGGGCCGCCTTCGCCACCGGTATTCCTCCAGATCTCTACGCATTTCACCGCTACACCTGGAATTCTACCCCCCTCTACGAGACTCTAGCTTGCCAGTTTCAAATGCAGTTCCCAGGTTGAGCCCGGGGATTTCACATCTGACTTAACAAACCGCCTGCGTGCGCTTTACGCCCAGTAATTTCGATTAACGCTTGCACCCTCCGTATTACCGCGGCTGCTGGCACGGAGTTAGC
+
CCCCCGGGGGGGGGGGGGGGGGGGGGGGGGGGGGGGGGGGGGGGGGGGGGGGGGGGGGGGGGGGGGGGGGGGGGGGGGGGGGGGGGGGGGGGGGGGGGGFGFGGGGGGGGEEGGGGGEGGGGGGGGGGGGGGGGGGGGGGGGGFGGGGEGDFGFDGGGGGGGGGGGGGGGGGGGGGGGGGGGGGGGGGGGGGGGGGGGGGGFGFFGGFFGGGFGGGF;CFFGFFFFFFFGFBF7@<@:CEGB??GCAFFFFFFFGA=3;BFFGBGGB?B?B??@24AF?>B>;018?>BGFGB>67:C426
@M04650:207:000000000-C238N:1:1101:7712:14467 2:N:0:19
GGACTACCCGGGTTTCTAATCCTGTTTGCTCCCCACGCTTTCGCACCTGAGCGTCAGTCTTCGTCCAGGGGGCCGCCTTCGCCACCGGTATTCCTCCAGATCTCTACGCATTTCACCGCTACACCTGGAATTCTACCCCCCTCTACGAGACTCAAGCCTGCCAGTTTCGAATGCAGTTCCCAGGTTGAGCCCGGGGATTTCACATCCGACTTGACAGACCGCCTGCGTGCGCTTTACGCCCAGTAATTCCGATTAACGCTTGCACCCTCCGTATTACCTCGGCTGCTGGCACGGAGTTAGC
+
CCCCCGGGGGGGGGGGGGGGGGFGGGGGGGGGGGFGGGGGGGGGGGGGGFFGGGGCFFGGGGGGGGGGGGGGGGGGCEGGGGGGGGEGGGGGGGGGGGFFCF,AFCFGGGGGGGGGGGGGGFGG?D@FGGGGGGGGGGFGGGGFGGG+<CEFGFGGGGGGGGGGGGG;*6D@7CGGGGGGGED*C<:CCGGGGDGEDCF9>797A4CA<<CC<*;C=;GGFD;2,.2@:D9>FDF2=?EE50<4DFBFGFF<?:G):16::?F)>FBF:?;BFF?2<C)5(81(2().7E?G?192<*:<:
@M04650:207:000000000-C238N:1:1101:9652:14469 2:N:0:19
GGACTACCGGGGTTTCTAATCCTGTTTGCTCCCCACGCTTTCGAGCCTCAGTGTCAGTTACAGGCCAGAGAGCCGCTTTCGCCTCCGGTGTTCCTCCATATATCTACGCATTTCACCGCTACACATGGAATTCCACTCTCCTCTCCTGCACTCAAGTCTCCCAGTTTCCAATGCACACAATGGTTGAGCCACTGCCTTTTACAGCAGACTTAAGAAACCACCTGCGCTCGCTTTACGCCCAATAAATCCGGACAACGCTTGGGACCTACGTATTACCGCGCCTGCTGGCACGTAGTTAGCC
+
CCCCCGGGGGGGGGGGGGGGGGGGGGGGGGGGGGGGGGGGGGGGGGGGGGGGGGGGGGFGFGGGGGGGGGGGGGGG>FEGGGGGGGGGGGGGGGGGGGGGGGGGGGGGGGGGGGGGGGGGGGGGGGGGGGGGGGGGGGGGGGGFGGGGGGGBFGECFFDGGGGGGGGGGGGGGGF,EFGCFGFGFFDFGGGGGGGGGGGGCFE**;56=@9C4C=DFFGGDGBEFEF>=CB@@CFE>DGDD=@8>F??F>>;9DGFC1:033*(0218?FB>AFF<<999((-1108(3*./(((,6<665
@M04650:207:000000000-C238N:1:1101:10861:14474 2:N:0:19
GGACTACTCGGGTATCTAATCCTGTTTGCTCCCCACGCTTTCGAGCCTCAGTGTCAGTTACAGGCCAGAGAGCCGCTTTCGCCTCCGGTGTTCCTCCATATATCTACGCATTTCACCGCTACACATGGAATTCCACTCTCCTCTCCTGCACTCAAGTCTCCCAGTTTCCAATGCACACAATGGTTGAGCCACTGCCTTTTACATCAGACTTAAGAAACCACCTGCGCTCGCTTTCCGCCCACTAAATCCGTACAACGCTTGGGACCTACGTATTACCCCGGCTGCTGGCCCGTAGTTTGCC
+
CCCCCGGGGGGGGGGGGGGGGGGGGGGGGGGGGGGG7FGGGGGGGGGGGGGGGGGGGGGGGGGGGGGGGGGGGGGGCFDGGGGDGGGGGGGGGGGGGGGGGGGGGGGGGGGGGGGGGGGGGGGGGGGGFGFFGGFGGGGGGGGFGGGGGGGFGFGGFFFFCFGGGGGGGGGGGGG9E6+3@F?EGGGGFCCEGF6CCFGG7;CFFCGFF9+=7?@F>CCC>D5=4953<DB(>7+0)2CFD114;F)67>>1(8+)/:7;03;1FGF2:?3)634><*3(-403:7>0?13E92,,)+)).
@M04650:207:000000000-C238N:1:1101:16383:14494 2:N:0:19
GGACTACCAGGTATCTAATCCTGTTTGCTCCCCACGCTTTCGAGCCTCAGTGTCAGTTACAGGCCAGAGAGCCGCTTTCGCCTCCGGTGTTCCTCCATATATCTACGCATTTCACCGCTACACATGGAATTCCACTCTCCTCTCCTGCACTCAAGTCTCCCAGTTTCCAATGCACACAATGGTTGAGCCACTGCCTTTTACATCAGACTGAGGAAACCACCTGCGCTCGCTTTACGCCCAATAAACCCGGACAACGCTTGGGACCTACGTATTACCGCGGCTGCTGGCACGTATGTCGCCC
+
CCCCCGGFGGGGGGGGGGGGGGGGGGGGGGGGGGGGGGGGGGGD:FAFFGGGGGGGFGFGFEGGGFGGFGGDFGGGGGA=FGCFGGGEGGGD<,,AFFFA<FGEFGFGEEGGCFFGEGBD8<E?FFFFGGGFEAEFGGCGFG8?GAFGGG9DGDFFFGG9FD?8FEFCFFGFGGGGF6DDG@;DC8B,A>FF?FG?CGF:DF,++;90823*1;7ACBCC>F=9AF=BFC@5B7==D2:F*/.):*(,23)(,8C0<?634:*8*2).4.,5>+695D9((42(8:0(8982()4..24:(
@M04650:207:000000000-C238N:1:1101:4547:14498 2:N:0:19
GGACTACAAGGGTTTCTAATCCTGTTTGCTCCCCACGCTTTCGAGCCTCAGTGTCAGTTACAGGCCAGAGAGCCGCTTTCGCCTCCGGTGTTCCTCCATATATCTACGCATTTCACCGCTACACATGGAATTCCACTCTCCTCTCCTGCACTCAAGTCTCCCAGTTTCCAATGCACACAATGGTTGAGCCACTGCCTTTTACATCAGACTTAAGAAACCACCTGCGCTCGCTTTACGCCCAATAAATCCGGACAACGCTAGGGACCTACGTATTACCGCGGCTGCTGGCCCGTAGTTAGCC
+
CCCCCGGGGGGGGGGGGGEGGGGGGGGGGGGGGGGDEGGGGGGGGGGGGGGGGGGGGGGGGGGGGGGGGFFGGGGGEGGGGGGGGGGGGDGGGGGGGGGGFA9F,AFFGGGGGGGGGDGGGGGGAFGGGGGGGFFGGFGGGGGF8EDCCFGFGGFFDFFE9,@ADFGD9FGGGGGFGDGFGGGGGCGCEFGGGGGFFGGGGFG7EGG5C7@C8?CF>8:CCGBE=9=?2<@?FGFEB@GDGD;=GGEF*5)(1>F(/22((/14C:(4:03?AE92:*-4(4;FBFF:8*3*-(38A0:24
@M04650:207:000000000-C238N:1:1101:27621:14499 2:N:0:19
GGACTACCGGGGTATCTAATCCTGTTTGCTCCCCACGCTTTCGAGCCTCAGTGTCAGTTACAGGCCAGAGAGCCGCTTTCGCCTCCGGTGTTCCTCCATATATCTACGCATTTCACCGCTACACATGGAATTCCACTCTCCTCTCCTGCACTCAAGTCTCCCAGTTTCCAATGCACACAATGGTTGAGCCACTGCCTTTTACATCAGACTTAAGAAACCACCTGCGCTCGCTTTACGCCCAATAAATCCGGACAACGCTTGGGACCTACGTATTACCGCGGCTGCTGGCACGTAGTTCGCC
+
CCCCCFGGGGGGGDGGGGFGGGGGGGGGGGGGGGGGGGGGGGFGFGGGGGGGGGGGGGGGGGFGGGGGG8FEGGGGGGGGGGGGGGFGGGGGGGGGGGGGGGGGGGGGGGGGGGGGGGGGGGGGGGGGGGGGGGGGGGFFGGFFGGGGGGGFG?FFGGGGGG?FFGGGGGGGGGCEGGG?FGCGGGGCGG8FGFEFGGGGGFFBFDFA@G;7A++:A=>F=DDBDF@;=C@?>F67>@GGC?FE7CCFG>82:BD@D6?062*(7C:244:)6<>><*,((49BF?2(3:2:431(.+-6?
@M04650:207:000000000-C238N:1:1101:27742:14513 2:N:0:19
GGACTACTGGGGTTTCTAATCCTGTTTGCTCCCCACGCTTTCGCACCTGAGCGTCAGTCTTCGTCCAGGGGGCCGCCTTCGCCACCGGTATTCCTCCAGATCTCTACGCATTTCACCGCTACACCTGGAATTCTACCCCCCTCTACGAGACTCAAGCCTGCCAGTTTCGAATGCAGTTCCCAGGTTGAGCCCGGGGATTTAACATCCGACTTGACAGACCGCCTGCGTGCGCTTTACGCCCAGTAATTCCGCTTAACGCTTGCACCCTCCGTATTACCGCGGCTGCTTGCACGGAGTTCGC
+
C<CCCFGGGGGGGGGGGGGGGGGGGGGGGGGGGGGGGGGGGG:FGGDGGFFGGGGGGGGGGGGGGGGGGGGGGGGGGGGGGGGGGGGGGGGGDGGGGGGGFFGGGGGGGGGGGEGGGGGGEGGGGGGDFGGGFGGGFFFGEGGFGFF>F6CAGGGGGGGGGGGGFFGGG7DGGGDGGGGGGGGGGGGGGGGGGGGGD5FE@FFFFGGEFGGGFGG:A:FFBGFFFF>D<D691>FD?6EEGB:?C:>ACF@(1>*6::9:<?G7=F:63:>06=0)9C202-2(-8?)<F2C0>(44F21,
@M04650:207:000000000-C238N:1:1101:13132:14532 2:N:0:19
GGACTACAGGGGTTTCTAATCCTGTTTGCTCCCCACGCTTTCGAGCCTCAGTGTCAGTTACAGGCCAGAGAGCCGCTTTCGCCTCCGGTGTTCCTCCATATATCTACGCATTTCACCGCTACACATGGAATTCCACTCTCCTCTCCTGCACTCAAGTCTCCCAGTTTCCAATGCACACAATGGTTGAGCCACTGCCTTTTACATCAGACTTAAGAAACCACCTGCGCTCGCTTTACGCCCAATAAATCCGGACAACGCTTGGGACCTACGTATTACCCCGGCTGCGGGCACGTATTTAGCC
+
CCCCCGGGGGGGGGGGGGGGGGGGGGGGGGGGGGGGGGGFFGGGGGGGGGGGGGGGGGGGGGFGGGGGGGGGGGGGGGGGGGGGGGGGFGGGGGGGGGGGGGGGGGGGGGGGGGGGGGGGGGGGGFGGGGFGGGGGGGGGGGGFGGGGGGGFGGFGGGFGGGGGGGGGGGGGGGGGGFCFGGCGGGGFGGGFGGGGGGGGFFFFAFCFEGC8AGGFFC8FBCB4=BAA>GFFDC8@45EGD?@3FFE?GFB<BDF6:66066C0FGB>?0().@<B7*-239>9<((,1*4:.3:(6+.64
@M04650:207:000000000-C238N:1:1101:29134:14540 2:N:0:19
GGACTACAGGGGTTTCTAATCCTGTTTGCTCCCCACGCTTTCGAGCCTCAGTGTCAGTTACAGGCCAGAGAGCCGCTTTCGCCTCCGGTGTTCCTCCATATATCTACGCATTTCACCGCTACACATGGAATTCCACTCTCCTCTCCTGCACTCAAGTCTCCCAGTTTCCAATGCACACACTGGTTGAGCCACTGCCTTTTCCCTCAGCCTTAAGAAACCACCTGCGCTCGCTTTACGCCCAATAAATCCGGACAACGCCTGGGACCTACGTATTACCGCGGCTGCTGGCCCGTAGTTAGCC
+
CCCCCGGGGGGGGGGGGFGFGGGFGGFGGGGGGGGGGGFGGGGCGGGGGGGGGGGGGGGGGGCFF@8FFGGGGGGG@CGGGGGGGGGGGGGGGGGGG?FGGGGGGGGGFGGEGGGG9FGGEGCF@:FEFGGGGGGGGGGGGGFFGGGGGGGFGF8EFGFGGGGGGGGGGGFF==DGGFE+1>8@F+,,5D,:7CFCF?@F+*600*0*1;27C7@C*7>4-7:;=*))025(:A=@:?EGF23)>+9C>)2(6>F?7((.48*,08:)3??4<<)5A*4(-(12(.)(-*-1((((.+.65
@M04650:207:000000000-C238N:1:1101:16250:14542 2:N:0:19
GGACTACAGGGGTATCTAATCCTGTTTGCTCCCCACGCTTTCGAGCCTCAGTGTCAGTTACAGGCCAGAGAGCCGCTTTCGCCTCCGGTGTTCCTCCATATATCTACGCATTTCACCGCTACACATGGAATTCCACTCTCCTCTCCTGCACTCAAGTCTCCCAGTTTCCAATGCACACAATGGTTGAGCCACTGCCTTTTACATCAGACTTAAGAAACCACCTGCGCTCGCTTTACGCCCAATAAATCCGGACAACGCTTGGGACCTACGTATTACCGCGGCTGCTGGCACGTAGTTAGCC
+
CCCCCGGGGGGGGGGGGGGGGGGGGGGGGGGGGGGGGGGGGGGDGGGGGGGGGGGGGGGGGGGGGGGGGGGGGGGGEFGGGGGGDGGGGGGGGGGGGGGGGFGGGGGGGGGGGGGGFGGGGDGGFFFFFFGGGGGGGGGGGGGFGGCGGGGFFDGGCE>EGGGFFDGGCFFEFG8EFGG?=F,8FCGGGGGGDEG??+FFFFFFFFFA@;@@EFCFFF:74DBEDEB5>?=@BF+4?9=FGD18CGC);>BFFFC<D92<289:FG?BFFF<<FFAF59;6>>1(4>B6*4A3:?6:+425
@M04650:207:000000000-C238N:1:1101:8285:14550 2:N:0:19
GGACTACAGGGGTTTCTAATCCTGTTTGCTCCCCACGCTTTCGAGCCTCAGTGTCAGTTACAGGCCAGAGAGCCGCTTTCGCCTCCGGTGTTCCTCCATATATCTACGCATTTCACCGCTACACATGGAATTCCACTCTCCTCTCCTGCACTCAAGTCTCCCAGTTTCCAATGCACACAATGGTTGAGCCACTGCCTTTTACATCAGACTTAAGAAACCACCTGCGCTCGCTTTACGCCCAATAAATCCGGACAACGCTTGGGACCTACGTATTACCGCGACTGCTGGCACGTAGTTCGCC
+
CCCCCGGGGGGGGEGGGGGGGGGGGGGGGGGGGGGGGGGGGGGGGGGGGGGFGGGGGGGGGFGGGGGGGGGGGGGGGGFGGGGGGGGGGGECGGFGGGGGGGGGGGGGGEECFGGFGDGGGGGGGGGGFFEGGGGGGCCFFGGFGFDGGGGFGGFGGGGGGGGGGGGGFGGECFGGGGGGGGGGGCGGGGDE?C6CFDCFGFF6EGDFEFGFFGGGFFGGDG4>FBAA@4>==C=>E@GFGF@)2@??FE>D;>D@GF<BB:D6CEF2:<?F9<AA:929(4661<::<6<EB?:1)+47(
@M04650:207:000000000-C238N:1:1101:28020:14570 2:N:0:19
GGACTACTCGGGTTTCTAATCCTGTTTGCTCCCCACGCTTTCGCACCTGAGCGTCAGTCTTCGTCCAGGGGGCCGCCTTCGCCACCGGTATTCCTCCAGATCTCTACGCATTTCACCGCTACACCTGGAATTCTACCCCCCTCTACGAGACTCAAGCCTGCCAGTTTCGAATGCAGTTCCCAGGTTGAGCCCGGGGATTTCACATCCGACTTGACAGACCGCCTGCGTGCGCTTTACGCCCAGTAATTCCGATTAACTCTTGCACCCTCCGTATTACCGCGGCTGCTGGCCCGGAGTTAGC
+
CCCCCGGGGGGGGGGGGGGGGGGGGGGGGGGGGGGGGGGGGGGGGGGGGFGGGGGGGGGGGGGGGGGGGGGGGGGGGGGGGGGGGGGGGGGGGGGGGFGGGGGGGGGFGGGGGGGGGGGGGGGGGGGGGGGGGGGGGGGGGGDFGGGGEEGFGGGGGGGGGGGGFGGFGFGGFACFGGGGGFGGGGGGGGGGGDGGDGCGGFGFFGGFFGGDEGGGFDGGFG><(>97(919(A@AF?CEE???FD>AF@?00<C>D26>42C?GGFFFF634A8<EG:;923;(4:72E(/-3((-;456
@M04650:207:000000000-C238N:1:1101:5955:14584 2:N:0:19
GGACTACCGGGGTATCTAATCCTGTTTGCTCCCCACGCTTTCGAGCCTCAGTGTCAGTTACAGGCCAGAGAGCCGCTTTCGCCTCCGGTGTTCCTCCATCTATCTACGCATTTCACCGCTACACATGGAATTCCACTCTCCTCCCCTGCACTCAAGTCTCCCAGTTTCCAATGCACACAATGGTTGAGCCACTACCTTTTACATCAGACTTAAGAAACCACCTGCGCTCGCTTTACGCCCAATAAATCCGGACAACGCTTGCGCACTACGTATGACAGCGGCTGGTGGCACGTAGTTACGC
+
<9CCCCGGGF:FFGD<DCFDFCFFFGGFF<D,C:EFFGD;FFGGCCG:=@@,,C<@@<CFFG9FGGFGFG8FEDEGGE,,@BF,CF7=64=C@FEGFF<5AA=BDC?F:CC:??F,5=>>B8,FE8,BFC<FAEC,7@,AE?,*@CF+68,3@=88DF@@,@D?>,7@CCFGD>,,,3@DFCFGGEFFFFGE,,34?;:CF>;BFCF6>FC:6DDC>BEG4*75BF2:2)(6//;CE(1*=61=7@?<6;>DFFD?D(((-(1()2143:()6*).02(-(,,4((((.*5*3(43<@)(-
@M04650:207:000000000-C238N:1:1101:26864:14593 2:N:0:19
GGACTACCGGGGTATCTAATCCTGTTTGCTCCCCACGCTTTCGAGCCTCAGTGTCAGTTACAGGCCAGAGAGCCGCTTTCGCCTCCGGTGTTCCTCCATATATCTACGCATTTCACCGCTACACATGGAATTCCACTCTCCTCTCCTGCACTCAAGTCTCCCAGTTTCCAATGCACACAATGGTTGAGCCACTGCCTTTTACATCAGACTTAAGAAACCACCTGCGCTCGCTTTACGCCCAATAAATCCGAACAACGATTGGGACCTACGTATTACCGCGGCTGCTGGCACGTAGGTAGCC
+
CCCCCGGGGEFC6FF9EFGFGGFGEFFFGGG,@CFFGGGCGGGFGE@AFCGFGGFFFDFEEGGGF6CFFGGGGGEGDEGGGGG>?FGEFGEGGGGCFFFFFFDFGGGEFEGGGGCFG>CDEGGGGGGGGGGGGGGFGGGGGFFFGGGGFGFFDFGGGA>9=,=ACDFFGFGGGFFFC8CDGGGGGGGGGFGFGECCDGCCCFFFFGGFFF+88CFFFFDDD9>@9)6)/C9>2?F<E@EFG0@FDG3C*:)6>DF@G(332154C=7<??2<AE9):5(7019>B78?F*):(.3(6+4:2
@M04650:207:000000000-C238N:1:1101:17845:14613 2:N:0:19
GGACTACCGGGGTTTCTAATCCTGTTTGCTCCCCACGCTTTCGAGCCTCAGTGTCAGTTACAGGCCAGAGAGCCGCTTTCGCCTCCGGTGTTCCTCCATATATCTACGCATTTCACCGCTACACATGGAATTCCACTCTCCTCTCCTGCACTCAAGTCTCCCAGTTTCCAATGCACACAATGGTTGAGCCACTGCCTTTTACATCAGACTTAAGAAACCACCTGCGCTCGCTTTACGCCCAATAAATCCGGACAACGCTTGGGACCTACGTATTACCGCGGCTGCTGGCACGTAGTTAGCC
+
CCCCCGGGGGGGCGGGGGGGGGGGGGGGGGGGGGGGGGGEGGGGGGGGGFGGGGGGGGGGGGFDFGGGGGGGFFEG>F@FGGGGGGGGGGGGD9DGGGGGGGGGFFDGGGGGGGGGGGGGGGGGF8FGGGGGGGGGGGGGGGGFGGGGGFGFGGGG=EFFGGFGGGGGGGEFDFEGGGCGFFFFFFGFFGGGGGGGGFGGGFD99CDFEFDGFGGGFFEC=DFEBA=:@GFF>FACFDEDF@1@FFCEDDE;@FFFG9:1(-9:FEF<B?0<A<9<<149(412<>>8:64*3(,4<9).5
@M04650:207:000000000-C238N:1:1101:28978:14614 2:N:0:19
GGACTACTGGGGTTTCTAATCCTGTTTGCTCCCCACGCTTTCGAGCCTCAGTGTCAGTTACAGGCCAGAGAGCCGCTTTCGCCTCCGGTGTTCCTCCATATATCTACGCATTTCACCGCTACACATGGAATTCCACTCTCCTCTCCTGCACTCAAGTCTCCCAGTTTCCAATGCACACAATGGTTGAGCCACTGCCTTTTACATCAGACTTAAGAAACCACCTGCGCTCGCTTTACGCCCAATAAATCCGGACAACGCTTGGGCCCTACGTATTACCGCGGCTGCTGGCACGTAGTTAGCC
+
C9BCCGGGGGGGGGGGGGGFGGGGGGGGGGGFGGGGGGGGGGGGGGGFGGGGGGGGFGGGGFFGGGGDFFGGGGGGGGGGFGDEFEE7CGGGGFGGGFGGGGFGGGGGGGGGGGGGGGGGGGGGGGGGGGGGGGFGEGGGGGGFGGGGGDGFGGGGGFGGGFGGEFFGFCFGGGFFF?ECEF?DGDGGGF7@7CGG?CF;FFFFF79F59CGFF@>CDEGB9>EFBABFGFFFC8CB9E@FDDEGG<50:)(235<D18@?F7(*:??<::<<F4)994299B96:?:004>::B?<+.55
@M04650:207:000000000-C238N:1:1101:21220:14654 2:N:0:19
GGACTACACGGGTTTCTAATCCTGTTTGCTCCCCACGCTTTCGAGCCTCAGTGTCAGTTACAGGCCAGAGAGCCGCTTTCGCCTCCGGTGTTCCTCCATATATCTACGCATTTCACCGCTACACATGGAATTCCACTCTCCTCTCCTGCACTCAAGTCTCCCAGTTTCCAATGCACACAATGGTTGAGCCACTGCCTTTTACATCAGACTTAAGAAACCACCTGCGCTCGCTTTACGCCCAATAAATCCGGACAACGCTTGGGACCTACGTATTACCGCGGCTGCTGGCCCGTAGTTAGCC
+
CCCCCGGGGGGGGGGGGGGGGGGGGGGGGGGGGGGGGGGGGGGGGGGGGGGGGGGGGGGGGGGGGGGGGGGGGGGGGGGGGGGGGGGGGGGGGGGGGGGGGGGGGGGGGGGGGGGGGGGDEFGGCGGGFFFGGGGGGGGGGGGFGGGGGGGFGGFGGGGGGGGGGGGGGGGGGGGGGGGFGGGGGGGGGGFGFGGGGGGGGFGFFGGF9D>F5DCF5=CDDG=EFFFDFD@FFG8CADGGGF;EGGF?D>BFFFGFG;D?FFGFFC1),8:29<<<CC09-969?BF>B*4E90<?FA)63
@M04650:207:000000000-C238N:1:1101:14481:14672 2:N:0:19
GGACTACAGGGGTTTCTAATCCTGTTTGCTCCCCACGCTTTCGCACCTGAGCGTCAGTCTTCGTCCAGGGGGCCGCCTTCGCCACCGGTATTCCTCCAGATCTCTACGCATTTCACCGCTACACCTGGAATTCTACCCCCCTCTACAAGACTCTAGCCTGCCAGTTTCGAATGCAGTTCCCAGGTTGAGCCCGGGGATTTCACATCCGACTTGACAGACCGCCTGCGTTCGCTTTACGCCCAGTAATTCCGATTAACGCTTGCACCCTCCGTATTACCGCGGCTGCTGTCACGGAGTTAGC
+
CCCCCFGGGGGGGGGGGGGGGGGGGGGGGGGGGGGGGGGGGGGGGGDGGGGGGGGGGGGGGGGGGGEGGGGGGGGGGGGGFGGDGGGGGGGGGGGGGGGGEFFGGGGGGGGGGGFFGGEGGGDGGCFFFFGGD9EFGDFGGGGF7BEECGGFGFGGGGFGGGFGGGFFGGDGFGGGGDFFGF?GGC6DGGGGGGGD43FFGFGFFGGD0CDG<7D+/6EG9DB0(8>)(1(-(AF)9:EEG:<BC><AFFF0:D:>GB;2(,/,CFF0?0>13;2)CF:9(36>FF73)<5F(1;6?FFA<
@M04650:207:000000000-C238N:1:1101:27172:14684 2:N:0:19
GGACTACCGGGGTTCTAATCCTGTTTGCTCCCCACGCTTTCGAGCCTCAGTGTCAGTTACAGGCCAGAGAGCCGCTTTCGCCTCCGGTGTTCCTCCATATATCTACGCATTTCACCGCTACACATGGAATTCCACTCTCCTCTCCTGCACTCAAGTCTCCCAGTTTCCAATGCACACAATGGTTGAGCCACTGCCTTTTACATCAGACTTAAGAAACCACCTGCGCTCGCTTTACGCCCAATAAATCCGGACAACGCTTGGGACCTACGTATTACAGCGGCTGCTGGCACGTAGTTAGCCG
+
CCCCCGGGGGGGGGGGGGGGGGGGGGGGGGGGGGGGGGGGGG<FGGGGGGGGGGGGGGGGGFGGGGGCFGGGGGGGG?FEGFGGGGGGGGGGGFGGGGGGGGGGFGGGEDGGGGGGGGGGGFGDFGGFFFGGGFGFGGGGGGDFFGGGGGGFGGGGGAFGGGGGGGGGGGGGGGGGGGGGGCFGGGGGGGGDFDEFGGGGGFGFFGGFFGGGFGGGFFGFAF:=BA2A@GFBB?A(=>EG@33<CFF@GFDFFA<9GB?::BFBD@>::4>D?FD)+2(7>9BF??:??E1*4:?D9C9:1
@M04650:207:000000000-C238N:1:1101:9643:14694 2:N:0:19
GGACTACAAGGGTATCTAATCCTGTTTGCTCCCCACGCTTTCGAGCCTCAGTGTCAGTTACAGGCCAGAGAGCCGCTTTCGCCTCCGGTGTTCCTCCATATATCTACGCATTTCACCGCTACACATGGAATTCCACTCTCCTCTCCTGCACTCAAGTCTCCCAGTTTCCAATGCACACAATGGTTGAGCCACTGCCTTTTACATCAGACTTAAGAAACCACCTGCGCTCGCTTTACGCCCAATAAATCCGGACAACGCTTGGGACCTACGTATTACCGCGGCTGCTGGCACCTAGTTAGCC
+
CCCCCGGGGGGGGGGGGGGGGGGGGGGGGGGGGGGGGGGGGGGFGEGGGGGGGGGGGGGGGGFFGGGGGGGGGGGGGGGGGGGGGGGGGGGGGGFGGGFGGGGGGGGGGGGGGGGGGE>DGGGGGGGGFEGGGGGFGGGFGGGFGGGGGGGFFGGGGGGGGGGDGGGGGGGGGFCG8DEDFGCGGGGGGGCFCEFGGGGGGAEFFGGF55++9CFCACGGFGFEBFFEFGFFFGFE>DEGGFF8FFFFGFFFFAG6<02;=;*4DGB721??<C9ACG047;13?>BF6*5*(5<A2<:45
@M04650:207:000000000-C238N:1:1101:9925:14702 2:N:0:19
GGACTACAGGGGTATCTAATCCTGTTTGCTCCCCACGCTTTCGAGCCTCAGTGTCAGTTACAGGCCAGAGAGCCGCTTTCGCCTCCGGTGTTCCTCCATATATCTACGCATTTCACCGCTACACATGGAATTCCACTCTCCTCTCCTGCACTCAAGTCTCCCAGTTTCCAATGCACACAATGGTTGAGCCACTGCCTTTTACATCAGACTTAAGAAACCACCTGCGCTCGCTTTACGCCCAATAAATCCGGACAACGCTTGGGACCTACGTATTACCGCGGCTGCTGGCACGTAGTTAGCC
+
CCCCCGGGGGGGGGGGGGGGGGGFGGGGGGGGGGGGGGGGGGGGGGGGGGGGGGGGGGGGGGFGGGGGGGGGGGGGGEGGGGGGGGGGGGGGGGGGGGGGGGGGGGGGGDGGGGGGGGDGGGGGGGGGFEFCEFFGGGGGGGG7@FGGGGGFGGGGGGFGGGGCFGFFGEF9=FDFFG8FGGGFFFGGGC7FGFGGDCCE?FCF6=DF:?9CEGGG>C@DDGFFBD)*)159>4+98@GGG;DF*;CCFEDFFFGFG>@038<67E:?B??F<<AA<933(((,8?2(422*,((-:+-)8
@M04650:207:000000000-C238N:1:1101:12410:14716 2:N:0:19
GGACTACCCGGGTTTCTAATCCTGTTTGCTCCCCACGCTTTCGAGCCTCAGTGTCAGTTACAGGCCAGAGAGCCGCTTTCGCCTCCGGTGTTCCTCCATATATCTACGCATTTCACCGCTACACATGGAATTCCACTCTCCTCTCCTGCACTCAAGTCTCCCAGTTTCCAATGCACACAATGGTTGAGCCACTGCCTTTTACATCAGACTTAAGAAACCACCTGCGCTCGCTTTACGCCCAATAAATCCGGACAACGCTTGGGACCTACGTATTACCGCGGCGGCTGGCACGTAGTTGGCC
+
CCCCCGGGGGGGGGEGGGGGGGGGGGFFGGGGGGGGGGGGGGGGGGGGGGGFFGGGGGGGGGGGGGGGGGGGGGGGFG=FGGGGGGGGFGGGGGGGGGGGGGGGGGGGGGGGGFGGGGGDGFFFDGGGFGGGGGGGFGGGGGGFCGGGGGGFGGGGGGAFGGGGFCGGGGGGGFFGGGGFDGFFGGGG?FFCFEFGFFGGGFGF;>CAEGDFEFFFAFD>BD@:::=?24>D(7=CE6B:FD@FGGE39AAFFDD;5(-(2698FEB?FB1))344<<,-2((,-24,4645(,8?>+(45
@M04650:207:000000000-C238N:1:1101:24720:14716 2:N:0:19
GGACTACTGGGGTTTCTAATCCTGTTTGCTCCCCACGCTTTCGAGCCTCAGTGTCAGTTACAGGCCAGAGAGCCGCTTTCGCCTCCGGTGTTCCTCCATATATCTACGCATTTCACCGCTACACATGGAATTCCACTCTCCTCTCCTGCACTCAAGTCTCCCAGTTTCCAATGCACACAATGGTTGAGCCACTGCCTTTTACATCAGACTTAAGAAACCACCTGCGCTCGCTTTACGCCCAATAAATCCGGACAACGCTTGGGACCTACGTATTACCGCGGCTGCTGGCACGTAGTTAGCC
+
CCCCCGGGGGGGGGGGGGGGGGGGGGGGGGGGGGGGGGGGGGGGGGGGGGGGGGGGGGGGGGGGGGGGFFGGGGGGGGGGGGGGGGGGGGGGGGGGGGGGGGGGGGGGGGGGGGGGGGGGGGGGDGGGFGGGGGGGGGGGGGGFGGGGGGGFGDGGGGGGGGGGGFGGGGGGGGGGGGGGGGGGGGGFFGFGGGGGGGGGFFGFFGG>EGF7ADGGF@CC9D=EDBAEFD>25=ACFDGGGFFFGG?CF>BD9BG?DB?DFFDBGGBFFF084CAFGGB6>91(:2??B635.(26>+4<4
@M04650:207:000000000-C238N:1:1101:6825:14720 2:N:0:19
GGACTACCGGGGTTTCTAATCCTGTTTGCTCCCCACGCTTTCGAGCCTCAGTGTCAGTTACAGGCCAGAGAGCCGCTTTCGCCTCCGGTGTTCCTCCATATATCTACGCATTTCACCGCTACACATGGAATTCCACTCTCCTCTCCTGCACTCAAGTCTCCCAGTTTCCAATGCACACAATGGTTGAGCCACTGCCTTTTACCTCAGACTTAAGAAACCACCTTCGCTCGCTTTACTCCCAATAAATCCGTACAAAGCTTGGGACCTACGTATTACCGACACTGCTGGCACGTAGTTTGCC
+
CCCCC@<FFGDC@7FFF<ECFFGFFGDFGDFFFEGGCFF@CFCDFG>BD<CF<FGFFGGDCF,F<FFGG,EFGGC@ECFFFGFGGGGGGGGGF9=<BE<F,F>9;E,?FCGGGGG<FF+=CGGFAFG,=,CFEEEEFGGCGDGFEGCGFGGFF,@F,@EGGGEGFDECECDD?FGGFFD?A,,DB+,@C@CC?76,22@<7;,4?D9>4*+56B>FA>CC>G@7(26>9DB=B=+)+/B*+(65DD5)08.6<.:);3;9;<*(;5:).,(,.C<A77((((,,8<)(3:3*((,,)+-6.
@M04650:207:000000000-C238N:1:1101:7103:14810 2:N:0:19
GGACTACTCGGGTTTCTAATCCTGTTTGCTCCCCACGCTTTCGAGCCTCAGCGTCAGTTACAGGCCAGAGAGCCGCTTTCGCCTCTGGTGTTCCTCCATATATCTACGCATTTCACCGCTACACATGGAATTCCACTCACCTCTCCTGCACTCAAGTCTCCCAGTTTCCAATGCACACACTGGTTGAGCCCCCGCCTTTTACCTCAGACCTAAGAACCCCCCTGCGCTCGCTTTACGCCCAAGAAAGCCGGACACACCTTGGGTCCTACGTATTACCCCGGCTGCTGGGCCGTAGTTTGCC
+
CC@C86CD,BFGGDGGFFEGGGGGGGFGGGGGGGGGGGGGGGGGGGGGGG8,88CCFFFGGGAA<FFG,6EFD8@FCFGGGGG7F8EDGGGGGGGEG8<FF9=EFBAEE@EGGGGGG@ED7CEGF:EFG?FDEFCFG,,EFFFFGFGGFEF?F8DFA=EGGGFFFGGGDGC,=DD@C6++,8,3>F,,9839++*@*<FGC*3987;9>*27)0*5*/:*-)-((::),).1=C;;:(*<<1(/5C((95.905*,/44))55(0/947?.))<4)<*-1(4((82)((*-71(,-6+)).
@M04650:207:000000000-C238N:1:1101:7845:14812 2:N:0:19
GGACTACCGGGGTTTCTAATCCTGTTTGCTCCCCACGCTTTCGAGCCTCAGTGTCAGTTACAGGCCAGAGAGCCGCTTTCGCCTCCGGTGTTCCTCCATATATCTACGCATTTCACCGCTACACATGGAATTCCACTCTCCTCTCCTGCACTCAAGTCTCCCAGTTTCCAATGCACACAATGGTTGAGCCACTGCCTTTTACAGCAGACTTAAGAAACCACCTGCGCTCGCTTTACGCCCAATAAATCCGGACAACGCTTGGGACCTACGTATTACCGCGGCTGCTGGCACGTAGTTTACC
+
CCCCCGGGGGGGGGGGGGFGGGGFGFGGGGGGGGGGGGEGFGGGGGGGGGFFGGGGGGGGGGFEFFGFGGGGGGGGEC@FGGGGGGGGGGGGGGGGGGGFGDGGGGGGGGG7FGGFGGGGGGFGFFFGFBFGGGFGGGDFFGGFFF98<DFFGGGFFGGGGG=DFG:FGGGGGGGGGGGCECFGG@EDF7DECCCGFC=F7*,*69**:CFGEDG7A@697C@;25>>9DB5=*37>?EGGFFFGCCC6AE6(:<?<93(2:46C=(5:?B?906<+*1((34;:2,2368:(.(,)2)..
@M04650:207:000000000-C238N:1:1101:25285:14817 2:N:0:19
GGACTACTCGGGTATCTAATCCTGTTTGCTCCCCACGCTTTCGCACCTGAGCGTCAGTCTTCGTCCAGGGGGCCGCCTTCGCCACCGGTATTCCTCCAGATCTCTACGCATTTCACCGCTACACCTGGAATTCTACCCCCCTCTACGAGACTCAAGCCTGCCAGTTTCGAATGCAGTTCCCAGGTTGAGCCCGGGGATTTCACATCCGACTTGACAGCCCGCCTGCGTTCGCTTTACGCCCAGCAATTCCGATTAACGCTTGCACCCTCCGGATGACCTCGGCGGCGGGCACGGAGTTAGC
+
CCCCCGG<EGGGGGCEEFFFGGEFGGGEEDGGGEGGGGGGGGGGEFGFBGDFEBFGGGFAFGGGGGGCEFG@FEGGGGFGGGGCGGGGG@GGGFFGGGGD=EFEF;FEGDGG9EFFFECDEG=FCDFGC8DFGADC,@EGG8CD,CEE:EEFFFGGCFGGGGGGGGGG5@E84<AFC+<C9,?EGFG67CCFEGCE)>FFGCGFFGG>(7:7);D7A(=C6D>01:97(1,7:E))9:GGG1((2><)?9@3:55:>3180(13DC?:06(((;((<0).430(((((,59C<(41:G>A<
@M04650:207:000000000-C238N:1:1101:7711:14863 2:N:0:19
GGACTACCGGGGTATCTAATCCTGTTTGCTCCCCACGCTTTCGAGCCTCAGTGTCAGTTACAGGCCAGAGAGCCGCTTTCGCCTCCGGTGTTCCTCCATATATCTACGCATTTCACCGCTACACATGGAATTCCACTCTCCTCTCCTGCACTCAAGTCTCCCAGTTTCCAATGCACACAATGGTTGAGCCACTGCCTTTTACATCAGACTTAAGAAACCACCTGCGCTCGCTTTACGCCCAATAAATCCGGACAACGCTTGGGACCTACGTATTACCGCGGCTGCTGGCACGTAGGTATCC
+
CCCCCGGGGGGGGGGGGGGGGGGGGGGGGGGGGGGGGGGGGGGGGGGGGGGGGGGGGGGGGGGGGGGGDGGGGGGGGGGGGGGGGGGGGGGGGGGGGGGGGGA;DEGGGGGGGGGGGGGGGGGGGGGGGFGGGGGFGGGGGGGFGGFGGFEFGGGGGGGGGGDGFFGGGGGGGGGGGGGGAFCFFGGFE8>EFFGGGGGCCCFFFGG5CC;FCGGG45DC=G4)482A>GFFBF6>>0CB7(/6FGF?CE:105DDG><??FFFGGF?FF<D<<A:9*((-499<?708*,/,80(6+)).
@M04650:207:000000000-C238N:1:1101:21795:14882 2:N:0:19
GGACTACTGGGGTATCTAATCCTGTTTGCTCCCCACGCTTTCGAGCCTCAGTGTCAGTTACAGGCCAGAGAGCCGCTTTCGCCTCCGGTGTTCCTCCATATATCTACGCATTTCACCGCTACACATGGAATTCCACTCTCCTCTCCTGCACTCAAGTCTCCCAGTTTCCAATGCACACAATGGTTGAGCCACTGCCTTTTACATCAGACTTAAGAAACCACCTGCGCTCGCTTTACGCCCAATAAATCCGGACAACGCTTGGGACCTACGTATTACCGCGGCCGCTGGCACGTAGTTAGCC
+
CC9CCFEFCGDEF7@E<EEGDFFAF@FCGGGFGB@FEGGCGGGFGGCEGFFFFEEFC,C6CEFAFFGGGGGGFGFF+B=FCFGEGGGG@+BCDD,AFFFGGGA=,EFFG7:C<FA?FFE>CGGE,,EFFC<8;CFAAD4A=D?F?EF,=?DFFGFG;,7@EEGFG9C>ECF9?DD,=DCFGFE>C7D:?FCE7,5CFDGAFFAA<CCF@F78:+28?86*);7B:A=>@42((*19?9GC@:8@GC?3CD:(3>GFGFF17:F<GC?7BB?<<C9>CC27(((((249?*3/40:,<+...
@M04650:207:000000000-C238N:1:1101:11137:14894 2:N:0:19
GGACTACACGGGTTTCTAATCCTGTTTGCTCCCCACGCTTTCGCGCATCAGCGTCAGTAATGTTCCAGCAGGTCGCCTTCGCAATGAGTATTCCTCTTGATCTCTACGGATTTTACCCCTACACCAAGAATTCCACCTACCTCTCCCACACTCTAGAAAAGCAGTTTCAAATGCAGTTCTGTAGTTAAGCTACAGGATTTCACATCTGACTTACTTTCCCGCCTACGCGCTCTTTACGCCCAGTGATTCCGAGTAACGCTTGCACCCTCCGTATTACCGCGGCTGCTGGCACGGAGTTAGC
+
CCCCCGGGGGGGGGGGGGGGGGGGGGGGGGGGGGGGGGGGGGGFGGGGGFGGGGGGGAFGGGGGGGGGGGGGGGGGGGGGGGGGGGGGGGGGGGGGGGGFFGGGGGGGGC@FGGGFDGGGGFGFFGGGGDFGGGGGGGGGGGGFGFGFFEGFGGGGGGFGGGFGGGGGGFGGGGGGGGGGGGGGGGGGGFFEFGFGGGGFFCGFFGGFFGGGFGGGFF7>AGFDDF@>=D22>FFEA2EGED@8=+??CAA?0>F<+(:;<?>@GG?18<(-0@?AGC(4;06>>BFB7E:ABF0(:*-66
@M04650:207:000000000-C238N:1:1101:21064:14902 2:N:0:19
GGACTACTCGGGTTTCTAATCCTGTTTGCTCCCCACGCTTTCGAGCCTCAGTGTCAGTTACAGGCCAGAGAGCCGCTTTCTCCTCCGGTGTTCCTCCATATATCTACGCATTTCACCGCTACACATGGAATTCCACTCTCCTCTCCTGCACTCAAGTCTCCCAGTTTCCAATGCACACAATGGTTGAGCCACTGCCTTTTACATCAGACTTAAGAAACCACCTGCGCTCGCTTTACGCCCAATAAATCCGGACAACGCTTGGGACCTACGTATTACCGCGGCTGCTGGCACGTAGTTAGCC
+
CCCCCGGGGGGGGGGGGGGGGGGGGGGGGGGGGGGGGGGGGGGGGGGGGGGGGGGGGGGGGGGGGGGGGGGGGGGGGGGGGGGGGGGGGGGGGGGGGGGGGGGGGGGGGGGGGGGGGDGGGGGGGGGGGGGGGGGGGGGGGGGFGGGGGGGFGGGGGGCEEGGGGGGGGGGGGGGGGGGGGGGGGGGGGGGFEFGGGGGGGFGFFGGA@FCF*=D>FF@GFG@=:?ADFG>2BGFFFFGGGDBFFFFCCD3;>DFDD6:;@0<<GE1<?FB?AGDAAC9;-26>FBF06*4*((.-:<62.
@M04650:207:000000000-C238N:1:1101:25541:14918 2:N:0:19
GGACTACCCGGGTATCTAATCCTGTTTGCTCCCCACGCTTTCGAGCCTCAGTGTCAGTTACAGGCCAGAGAGCCGCTTTCGCCTCCGGTGTTCCTCCATATATCTACGCATTTCACCGCTACACATGGAATTCCACTCTCCTCTCCTGCACTCAAGTCTCCCAGTTTCCAATGCACACAATGGTTGAGCCACTGCCTTTTACATCAGACTTAAGAAACCACCTGCGCTCGCTTTACGCCCAATAAATCCGGACAACGCTTGGGACCTACGTATTACCGCGGCTGCTGGCACGTAGTTAGCC
+
CCCCCGGGGGGGGGGGGGGGGGGGGGGGGGGCGFGGGGGGGGGGGGGGGGGFFGGGGGGGGGGGGGGGGFGGGGGGGGGGGGGDGGGGGGGGGGGGGGGGGGGGGGGGFGGGGGGGGGGGGGGGFGGGGGGGGGGGGGGGGGGFGGGGGGGFGGGGFFGGGGGGFFGGGFEFGGGGGGG6DFCFGEFGFDFGGGGGGGGGGFGFFGGFFDFG;FFGFFFGFDFB4@>??G>DBFFFFFGGG@@FGGFEGF>D9EG(:6<F??FFFGFBFFFFFF22<<(46;9903721*)54??<9A54.
@M04650:207:000000000-C238N:1:1101:19834:15010 2:N:0:19
GGACTACCGGGGTATCTAATCCTGTTTGCTCCCCACGCTTTCGAGCCTCAGTGTCAGTTACAGGCCAGAGAGCCGCTTTCGCCTCCGGTGTTCCTCCATATATCTACGCATTTCACCGCTACACATGGAATTCCACTCTCCTCTCCTGCACTCAAGTCTCCCAGTTTCCAATGCACACAATGGTTGAGCCACTGCCTTTTACATCAGACTTAAGAAACCACCTGCGCTCGCTTTACGCCCAATAAATCCGGACAACGCTTGGGACCTACGTATTACCGCGGCTGCTGGCCCGTAGTTAGCC
+
CCCCCGGGGGGGGGGGGGGGGGGGGGGGGGGGGGGGGGGGGGGGGGGGGGGGGGGGGGGGGGGGGGGGGGGGGGGGGGGGGGGGGGGGGGGGGGGGGGGGGGGGGGGGGGGGGGGGGGGGGGFFCEFGGGGGGGGGGGGGGGGFGGGGGGGFGGDGGGGGGGGGGGGGGGGGGGGGGGGDFCFFGFGGGG@?@CFFFFGGGBAFFCF55;FG=BDCFFGGFGFEDDFD=G>9BFFE);E7C3;@DD5)6>.7@FD;DBFBF?GFGGF???BFFGFF@*4((396:BB20*3:7>(8:?)5:
@M04650:207:000000000-C238N:1:1101:15150:15020 2:N:0:19
GGACTACCCGGGTTTCTAATCCTGTTTGCTCCCCACGCTTTCGAGCCTCAGTGTCAGTTACAGGCCAGAGAGCCGCTTTCGCCTCCGGTGTTCCTCCATATATCTACGCATTTCACCGCTACACATGGAATTCCACTCTCCTCTCCTGCACTCAAGTCTCCCAGTTTCCAATGCACACAATGGTTGAGCCACTGCCTTTTACATCAGACTTAAGAAACCACCTGCGCTCGCTTTACGCCCAATAAATCCGGACAACGCTTGGGACCTACGTATTACCGCGGCTGCTGGCACGTAGTTTGCC
+
CCCCCGGGGGGGGGDGGGGGGGGGGGGGGGGGGGGGGGGGGGGGGGGGGGGGGGGGGGGGGGDFGGGGGGGGGGGGGGGGGGGGGFGGGGGGGGGGGGGGGGGGGGGGGDGDAFGGGGGGDFG@AFGGGGGGGGGGGGGGGGGFGGGGGFGFEGFFFGFGGGGGGGGGGGCGFGGGFFG?EGGFGGGGGFGGGGGGGGGGGFAAFCC90;;CE>C7ADFF9DBFFFFBDD2(5C=CD0BFD@@@GGEE*=)8>AGD72(,(47(>EF7?:?2)86<9524>>>13))(4*5C<:?04+)).
@M04650:207:000000000-C238N:1:1101:4225:15046 2:N:0:19
GGACTACTCGGGTTTCTAATCCTGTTTGCTCCCCACGCTTTCGAGCCTCAGTGTCAGTTACAGGCCAGAGAGCCGCTTTCGCCTCCGGTGTTCCTCCATATATCTACGCATTTCACCGCTACACATGGAATTCCACTCTCCTCTCCTGCACTCAAGTCTCCCAGTTTCCAATGCACACAATGGTTGAGCCACGGCCTTTTACATCAGACTTAAGCAACCACCTGCGCTCGCTTTACGCCCAATAAATCCGGACAACGCTTGGGACCTACGTATTACCGCGGCTGCTGGCACGTAGTTTGCC
+
CCCCCGGDEFCGGGGGGGGGCFFGGFFFGGGGGCFGGGGGGGGGGGDCGGGGGFGGFGCGGGFFG7FCE<FGGGDGCFDCGFCF@,@FGGGEGGC<EEBFGGFGGGCB+CCG9F?FA7BDE>FEFGFGGFFDGGAFGFGFGFG+1@BF8=@9,@@@EA;C8>D?,ECFDFF9DD9D@?8=EFEDCFFF,@EG+6EGDGFFFF,+?+;A@*==A2+23<,*)307@>=8@D=5(*+.)6*=<=(6CFE)7:;(35C()((((4*47C1<(-,)6+.)<>991((-(5)((2)2.2:243.))
@M04650:207:000000000-C238N:1:1101:18408:15057 2:N:0:19
GGACTACCCGGGTTTCTAATCCTGTTTGCTCCCCACGCTTTCGAGCCTCAGTGTCAGTTACAGGCCAGAGAGCCGCTTTCGCCTCCGGTGTTCCTCCATATATCTACGCATTTCACCGCTACACATGGAATTCCACTCTCCTCTCCTGCACTCAAGTCTCCCAGTTTCCAATGCACACAATGGTTGAGCCACTGCCTTTTACATCAGACTTAAGAAACCACCTGCGCTCGCTTTACGCCCAATAAATCCGGACAACGCTTGGGACCTACGTATTACCGCGGCTGCTGGCACGTATTTTGCC
+
CCCCCFGGGGGGGGGGGGGGGGGGGGGGGGGGGGGGGGGGGGGGGGGGGGGGGGGGGGGGGGGGGGGGGGGDGGGGGGGGGGGGGGGGGGGGGGGGGGGGGGGGGGGGGGGGGGGGGGGGGGGGGGGGFFGGGGGGGGGGGGGFGGGGGGGFFDGGFGGGGFGGGGGGGGGGGGGGGGEFGGDFGGGGGGFGGGGGGFGGFFDCFGG5@FFDCFG8FDGGFGFF2@A?25>@FFFEF1BCFFF@FFE?CD:2;BC0)66(3:>1CE2338:<AE))97--(79B0)5,3*5:80)(5+625
@M04650:207:000000000-C238N:1:1101:4406:15062 2:N:0:19
GGACTACTGGGGTATCTAATCCTGTTTGCTCCCCACGCTTTCGCACCTGAGCGTCAGTCTTTGTCCAGGGGGCCGCCTTCGCCACCGGTATTCCTCCAGATCTCTACGCATTTCACCGCTACACCTGGAATTCTACCCCCCTCTACAAGACTCTAGCCTGCCAGTTTCGAATGCAGTTCCCAGGTTGAGCCCGGGGATTTCACATCCGACTTGACAGACCGCCTGCGTGCGCTTTACGCCCAGTAATTCCGATTAACGCTTGCACCCTCCGTATTACCGCGGCTGCGGGCACGGAGTTAGC
+
CCCCCGGDFGGGGGGGGGGGGGGGGGGGGGGGGEGGGGGGGGG7@FGGGGGGEGGGGGGGGGGGGGFGG>EGGGDGGGDGGGDFEGEGG@FGGE8FGGGGEEFGFGGFGEGGGGGGGGGGGGGEDGFGGGGGDFGGGG+@CGDFAFC=<FFFGGGGDGADFCGGGGGGCEECGF,5225D9,DFG:F@CCFGGGGGGGCC:8FCFFGEFGGGFGGGFDG3(7:;6>BD<GFFF*).9:8CG?677><):6641)7:D6;B0:<876:<::BF1C(6CF4(79(,7(,-2C652>>61;<4)
@M04650:207:000000000-C238N:1:1101:23565:15078 2:N:0:19
GGACTACAGGGGTTTCTAATCCTGTTTGCTCCCCACGCTTTCGCGCATCAGCGTCAGTAATGTTCCAGCAGGTCGCCTTCGCAATGAGTATTCCTCTTGATCTCTACGGATTTTACCCCTACACCAAGAATTCCACCTACCTCTCCCACACTCTAGAAAAGCAGTTTCAAATGCAGTTCTGTAGTTAAGCTACAGGATTTCACATCTGACTTACTTTCCCGCCTACGCGCTCTTTACGCCCAGTGATTCCGAGTAACGCTTGCACCCTCCGTATTACCGCGTCTGCTGGCACGGAGTTAGC
+
CCCCCGGGGGGGGGGGGGGGGGGGGGGGGGGGGGGGGGGGGGGGGGGGGGGGGGGGGGGGGGGGGGGGGGGFGGGGGGGGGGEGGGGGGGGGGGGGGGGGGGGGGGGGGGGGGGGGGGGGGGGFGGGGGGGGGGGGGGGGGGGFGGGGGGGFGGG8FC9@CGGCFGGGGGGGGGGGGGGGGGGGGGGGGFGFGGGFGGGGGCGFF?FFFGGGFGGGFEGG=GFDDFDFBD=@DGFFFFGGGDFFGFEEGFF?1AFFGFFFFFGFGGFFF?96:E>AFG(7>((432<>?G?GF00-(;:64
@M04650:207:000000000-C238N:1:1101:19389:15081 2:N:0:19
GGACTACTCGGGTATCTAATCCTGTTTGCTCCCCACGCTTTCGCACCTGAGCGTCAGTCTTCGTCCAGGGGGCCGCCTTCGCCACCGGTATTCCTCCAGATCTCTACGCATTTCACCGCTACACCTGGAATTCTACCCCCCTCTACGAGACTCAAGCCTGCCAGTTTCGAATGCAGTTCCCAGGTTGAGCCCGGGGATTTCACATCCGACTTGACAGACCGCCTGCGTGCGCTTTACGCCCAGTAATTCCGATTAACGCTTGCACCCTCCGTATTACCGCGGCTGCTGGCACGGAGTTCGC
+
CCCCCGGGGGGGGGGGGGGGFGGGGGGGGGGGGEFGGGGGGGGEDGGG8EFFGGGGGGGGGGGGGGGGFF>CFEGGGGGFGDFGGCGGG7FFAFFGFDFGGFFGGGEFEGGGGGGGGEGGGGCF8FFGDFGGGGGGGFGGGDCD,ECEFG7?F6F:FFG6FGFGGGGG5:DB?C9EFDFF9:>CCFFGGG@F7C:CDC@FGFG6FGFF@GGGA=4:A@GG>DB?6F>E6G9B>G>A4:EGE1187C<<:?F0,736F3;??FF?FG(-26>1(24<C7(3((7;>?B2:E?F?017BC)(-
@M04650:207:000000000-C238N:1:1101:27620:15086 2:N:0:19
GGACTACCGGGGTTTCTAATCCTGTTTGCTCCCCACGCTTTCGAGCCTCAGTGTCAGTTACAGGCCAGAGAGCCGCTTTCGCCTCCGGTGTTCCTCCATATATCTACGCATTTCACCGCTACACATGGAATTCCACTCTCCTCTCCTGCACTCAAGTCTCCCAGTTTCCAATGCACACAATGGTTGAGCCACTGCCTTTTACATCAGACTTAAGAAACCACCTGCGCTCGCTTTACGCCCAATAAATCCGGACAACGCTTGGGACCTACGTATTACCGCGTCTGCTGGCACGTAGTTAGCC
+
CCCCCGGGDGCFGGGGGGGGGGGGGGGGGGGGGGGGGGEGGGGGGGGGGEFGFGGCGGGGGGDFCCGGFFCFGGGGFFGGG>FGGG@FGGGGGGGGGGGFGGGGG9FFGGGGG9FGGEGDDCE<EGCFGGGGFGGGGGGGGGGFFGGG?FGBF,>FGFFGGFF8=C:D;FGDF@EGCFEDCFCCGGC,@8:C@FCFF8FF>FAFA>F5@?F7A+DCA=GFDGB4B?@BF<25BAAE3;GD@=@3::75C>B19B4,543:317:<E?<?<02<8)40744,(::DFF((*5/.2(-406).
@M04650:207:000000000-C238N:1:1101:28212:15091 2:N:0:19
GGACTACTGGGGTATCTAATCCTGTTTGCTCCCCACGCTTTCGCACCTGAGCGTCAGTCTTCGTCCAGGGGGCCGCCTTCGCCACCGGTATTCCTCCAGATCTCTACGCATTTCACCGCTACACCTGGAATTCTACCCCCCTCTACGAGACTCAAGCCTGCCAGTTTCGAATGCAGTTCCCAGGTTGAGCCCGGGGATTTCACATCCGACTTGACAGACCGCCTGCGTGCGCTTTACGCCCAGTAATTCCGATTAACGCTTGCACCCTCCGTATTACCGCGGCTGCTGGCACGGAGTTATC
+
@CCCCGGGGGGGGGGGGGGGGGGGGGGGGGGGGGGGGGGGDFGGGGGFGGGGGGGGGGGGGFFFEGGGGFEGGGGGEGGGGGGGEFGGGGGGGGGGGGF9EFFGFGGGGGGGGCFGFGGDDGGGGGGGFGGGGGGGEDFGGGGFFGF6+@CFGGGCGFGCFFG6FFGGB8D87B,9FGGFGEGFGCDDCFGGGGGGD:+>>CGFFGGFF<DDEGGG4(:D;D6<BFB:2C9;>G>AFFGGG?B?G74)CB@(,8C<DBFF06C>CG?01:6<BG?>G?((-7>0((5:(:1C6((-48)).
@M04650:207:000000000-C238N:1:1101:3146:15095 2:N:0:19
GGACTACAGGGGTTTCTAATCCTGTTTGCTCCCCACGCTTTCGCACCTGAGCGTCAGTCTTCGTCCAGGGGGCCGCCTTCGCCACCGGTATTCCTCCAGATCTCTACGAATTTCACCGCTACACCTGGAATTCTACCCGCCTCTACGAGACTCTAGCTTGCCAGTTTCAAATGCAGTTCCCAGGTTGAGCCCGGGGATTTCACATCTGACTTAAAAAACCGCCTGCGTGCGCTTTACGCCCAGTAATTCCGATCAACGCTGGCACCCTCCGTATTACCGCGGCGGCGGGCACGGAGTTAGC
+
BC-B<FGGGFEGEEFFGFGGGFCGGFFFFCFGFGGGGGGGGGGGGFCAC<CC@CFCF@FFCFGFEFGE<@@CFFFGDGGFFGDEGFFFFGGG9<=?,ADEGF,FAFFF+4BFGGGFFDGGCFE@FFG,=DDCFGEF,@+3==6D8=6ACD7FGAFG9DF,DFGG,==BEAGCFDGC@5@7?=C7F<2:7@@>EDCGDC@EDFEAF4CAEGGGE++2*./C6)2345-81C9615>A?6C>*23::>-6*198()147<(8((*4CG<1031602:2<D(--39411(((24*420((*).)
@M04650:207:000000000-C238N:1:1101:13082:15108 2:N:0:19
GGACTACAAGGGTTTCTAATCCTGTTTGCTCCCCACGCTTTCGAGCCTCAGTGTCAGTTACAGGCCAGAGAGCCGCTTTCGCCTCCGGTGTTCCTCCATATATCTACGCATTTCACCGCTACACATGGAATTCCACTCTCCTCTCCTGCACTCAAGTCTCCCAGTTTCCAATGCACACAATGGTTGAGCCACTGCCTTTTACATCAGACTTAAGAAACCACCTGCGCTCGCTTTACGCCCAATAAATCCGGACAACGCTTGGGACCTACGTATTACCGCGGCTTCTGGCACGTAGTTTGCC
+
CCCCCGGGGGGGGGGGGGGGGGGGGGGGGGGGGGGGGGGGGGGGGGGGGGGGGGGGGGGGGDEGGGFGGGGGGGGGGGGGGGGGGCFEFGGGGGGGGGGGGGFGFBFGDEGGFGGGGEGGGEFFGGFGGDGGGGGGGGG@EFGFGGGGGDGFFFGDGGGGGGDGFFGGGDCG+F8=8D63@3,CFG8=@D:FGCFGGGGFFF,CFF5AEFC>888:FCFCCCD=DB@DF:@?BC8E;@8::1;@7FEFGF>DB:C?G((/67*.5C?B:?F<BGA<751(492(42).2*)*38:?F+:45
@M04650:207:000000000-C238N:1:1101:25602:15108 2:N:0:19
GGACTACTGGGGTTTCTAATCCTGTTTGCTCCCCACGCTTTCGAGCCTCAGTGTCAGTTACAGGCCAGAGAGCCGCTTTCGCCTCCGGTGTTCCTCCATATATCTACGCATTTCACCGCTACACATGGAATTCCACTCTCCTCTCCTGCACTCAAGTCTCCCAGTTTCCAATGCACACAATGGTTGAGCCACTGCCTTTTACATCAGACTTAAGAAACCACCTGCGCTCGCTTTACGCCCAATAAATCCGTACAACGCTTGGGACCTACGTATTACCGCGGCGGCTGGCACGTAGTTATCC
+
CCCCCGGGGGGGGGGGGGGGGGGGGGGGGGGGGGGGGGGGGGGGGGGGGGGGGGGGGGGGGGGGGGGGGGGGGGGGEGFGGGGGGGGGGGGGGGGGGGGGGGGGGGGGGGGGGGGGGGGGGGGGGGGGGGGGGGGGGGGGGGGFGGGGGGGFGGGGGGGGGGGGFGGGGGGGGGGFGGGFGGCGGGGGGG7EGGGGGGGGGFG6ACFFFGCFFGGFFDCGFCD=D>=5=D>DB:8;?DGGGDDFGFEEFF.6?ECED@<DF0C;5E<<?FFFF<AAA99>>6(((4>3<645,.8::+)..
@M04650:207:000000000-C238N:1:1101:20277:15125 2:N:0:19
GGACTACACGGGTATCTAATCCTGTTTGCTCCCCACGCTTTCGAGCCTCAGTGTCAGTTACAGGCCAGAGAGCCGCTTTCGCCTCCGGTGTTCCTCCATATATCTACGCATTTCACCGCTACACATGGAATTCCACTCTCCTCTCCTGCACTCAAGTCTCCCAGTTTCCAATGCACACAATGGTTGAGCCACTGCCTTTTACATCAGACTTAAGAAACCACCTGCGCTCGCTTTACGCCCAATAAATCCGGACAACGCTTGGGACCTACGTATTACCGCGGCTGCTGGCCCGTAGTTAGCC
+
CCCCCGGGGGGGGGGGGGGGGGGGGGGGGGGGGGGGGGGGGGGGGGGGGGGGGGGGGGGGGGGGGGGGGGGGGGGGFGGGGGGGGGGGGGGGGGGGGGGGGGGFGGGGGGGGGGGGGGGGGGGGGGGGGGGGGGGGGGGGGGGFGGGGGGGFGGGGGGGGGGGGGGGGGGGGGGGGGGGFGG8FGGFGEGGFFGGGFGGGGFFFFCFFCGFG@FFGFFFGFGFEF>ABDGFFFFFCEFGEGF3@FDEFGAED>:FFD><?:0C8CC??B:7<BGAA:*--(24(,5::<*2749?:A9.6:
@M04650:207:000000000-C238N:1:1101:23532:15128 2:N:0:19
GGACTACCGGGGGTTTCTAATCCTGTTTGCTCCCCACGCTTTCGAGCCTCAGTGTCAGTTACAGGCCAGAGAGCCGCTTTCGCCTCCGGTGTTCCTCCATATATCTACGCATTTCACCGCTACCCATGGAATTCCACTCTCCTCTCCTGCACTCAAGTCTCCCAGTTTCCAATGCACACAATGGTTGAGCCACTGCCTTTTCCATCAGACTTAAGAAACCACCTGCGCTCGCTTTACGCCCAATAAATCCGGACAACGCTTGGGCCCTACGTATTCCCGCGGCTGCGGGCACGTAGTTAGC
+
CCCCCGGGGGGGGGGGGGG,FGGGGGGGFGFGGG@<CFGGGGFFD@FB:6,6<EE@<9FF9FFGDFGG@8FG:FFCFGGDE?FF@FAF7F@FBF85C=<FGDFEFEFF<CCF:,C,FFB+>+8,D=8=BBCF:FF9EADAFG3D8E88,@,:=:F6<5@3EFG6,DFCF;C9B,3=C7E5@CF7CC:DCGGGGF?FGGGGG+>BADC43CGFCGCFF2CGDGFF@F>B156;@GF3CDGGGB307C4<G?F025C04,1::1<(*;98(4:?<G7)<9((-49B>:(-1715(.,((3)-6
@M04650:207:000000000-C238N:1:1101:21092:15158 2:N:0:19
GGACTACAAGGGTTTCTAATCCTGTTTGCTCCCCACGCTTTCGAGCCTCAGTGTCAGTTACAGGCCAGAGAGCCGCTTTCGCCTCCGGTGTTCCTCCATATATCTACGCATTTCACCGCTACACATGGAATTCCACTCTCCTCTCCTGCACTCAAGTCTCCCAGTTTCCAATGCACACAATGGTTGAGCCACTGCCTTTTACATCAGACTTAAGAAACCACCTGCGCTCGCTTTACGCCCAATAAATCCGGACAACGCTTGGGACCTACGTATTACCGCGGCTTCTGTCACGTAGTTAGCC
+
CCCCCGGGGGGGGGGGGGGGGGGGGGGGGGGGGGGGDGGGGGGGGGGGGGGGGGGGCGGFGGGFGGGGGFGGGGGGGGGGGGGGGGGGGGGGGGGGGGGGGGGGGGGGGGGGGGGGGGGGGGGGCGGGGFGGGGCFDFDGGGGFGGGGGGGFGGGGGGFGGGGGFGGGGGGFFGGGGGG8DD?CFGGGGGFGFGGGG7FFDFEFFDFACF9+ACFG>CDFDGB2)/)548>@BF=@?DEEG@13DGF3*:8<;EG1)2(6=0>?GGBF::?2<C49C3211;7(4<B))+.:3,8<A:)6:
@M04650:207:000000000-C238N:1:1101:15087:15165 2:N:0:19
GGACTACTCGGGTTTCTAATCCTGTTTGCTCCCCACGCTTTCGAGCCTCAGTGTCAGTTACAGGCCAGAGAGCCGCTTTCGCCTCCGGTGTTCCTCCATATATCTACGCATTTCACCGCTACACATGGAATTCCACTCTCCTCTCCTGCACTCAAGTCTCCCAGTTTCCAATGCACACAATGGTTGAGCCACTGCCTTTTACATCAGACTTAAGAAACCACCTGCGCTCGCTTTACGCCCAATAAATCCGGACAACGCTGGGGACCTACGTATTACCGCGGCTGCTGGCCCGTAGTTAGCC
+
CCCCCGGGGGGGGGGGGGGGGGGGGGGGGGGGGGGGGGDGGGGGGGGGGGGGGGGGGGGGGGGGGGGGGGGGGGGGEEGGGGGGGGGGGGGGGGFGGGGGDF9FGGGGGGGGFGGGGGGGGGGGFFGGGGGGFGDFGGGGGGFFG@DFGFGFGGGGGFFFGGFGFFFGGGGGGGGGFGGFFGFGGGFGG88@@?C77DFG;CFFFGCAED>@A@GGFDCGFDDEBF9AAD9=BFAC>2E7C@@;CFEFFB:7@FD;<6?(7<3?G8<48,8<:CADE51>,49>?:>(3*,:49?F2+645
@M04650:207:000000000-C238N:1:1101:3051:15202 2:N:0:19
GGACTACCCGGGTATCTAATCCTGTTTGCTCCCCACGCTTTCGCACCTGAGCGTCAGTCTTTGTCCAGGGGGCCGCCTTCGCCACCGGTATTCCTCCAGATCTCTACGCATTTCACCGCTACACCTGGAATTCTACCCCCCTCTACGAGACTCTAGCTTGCCAGTTTCAAATGCAGTTCCCAGGTTGAGCCCGGGGAGTTCACATCTGACTGAACAGACCGCCTGCGTGCGCTTTACGCCCAGTAATTACGATTAACGCTTGCACCCGCCGTCTTACCGCGGCTGCTGGCACTGAGTTAGC
+
CCCCCF<FGEDEGG8EFGGAFGGGFEGGGGGGFGGGGGGDDGGGGFEF:CCFE+@FG,FFGFGGGEEFEEDGGGGGGGGFFEGEEECGGEFFD<DAEGGGGGAFCFEGGE7+CFGGGG>DECFDF8FFGGGGGFF9,6+@E8?DCFGGGGG?,,89=,5DF7:C7@<FA,ECFFGGFDGF9FFC<92<CFGGG5CEG)4A@AEAFGFFCC>+)2CFF@C3;C;(4<3)(9966*8AF?8::868C*).**)4?:DAG1230(*4D8:1(49((*(69*,-466140))3:(<(,38A7-))
@M04650:207:000000000-C238N:1:1101:21880:15213 2:N:0:19
GGACTACTGGGGTTTCTAATCCTGTTTGCTCCCCACGCTTTCGAGCCTCAGTGTCAGTTACAGGCCAGAGAGCCGCTTTCGCCTCCGGTGTTCCTCCATATATCTACGCATTTCACCGCTACACCTGGAATTCCACTCTCCTCTCCTGCACTCAAGTCCCCCAGTTTCCAATGCACACAATGGTTGAGCCACTGCCTTTTACACCAGACTTAATAAACCACCTGCGCCCGCTTTACGCCCAATAAATCCGGACAAAGCTTGGGACCTACGTATTACCCCGGCTGCTGGCCCGTAGTTAGCC
+
CCCCCGGFGGGGFEGGGGGGGGGGGGGGFGFGGG8CEGGGGGGGGGEFGFF@FGGGGGGGGCG@FGGFG8FFGGGE:FFGGGGCCGGG@EGGGGGGCBBFGGGGGGAFGGGGFGGFGGGGGGGG,?EFGGGGGGGGA?EFGGGFEGGGCFGFGFFG=@,6DFGGGDFG9E9=DGC,@=C6ABFFG:88EGDFC769F>FGFFDFF7**)9BFFG7FFFGF=*::>?=)5892>C6C01EEE71=CD?39BB;(8C(*/).(3*.CE2<2(442C24:*(,-(((-)438*(*((--6+.45
@M04650:207:000000000-C238N:1:1101:24939:15274 2:N:0:19
GGACTACTCGGGTATCTAATCCTGTTTGCTCCCCACGCTTTCGAGCCTCAGTGTCAGTTACAGGCCAGAGAGCCGCTTTCGCCTCCGGTGTTCCTCCATATATCTACGCATTTCACCGCTACACATGGAATTCCACTCTCCTCTCCTGCACTCAAGTCTCCCAGTTTCCAATGCACACAATGGTTGAGCCACTGCCTTTTACATCAGACTTAAGAAACCACCTGCGCTCGCTTTACGCCCAATAAATCCGGACAACGCTTGGGACCTACGTATTACCGCGGCTGCTGGCACGTAGTTAGCC
+
CCCCCGGGGGGGGGGGGGGGGGGGGGGGGGGGGGGGGGGGGGGGGGGGGGGGGGGGGGGGGGEGGGGGGGGGGGGGGGGGGGGGGGGDFGGGGGGGGGGGGGGGGGGGGGGGGGGGGGGGGGGGGGGGGGGGGGGGGGGGGGGFGGGGGGGFGGGGGGGGGGGGGFGGGGGGGGGGGGGGGGGGGGGGGGGGGGGGGGGGFFGFFGGFFGGGEGGGFFFGDG9)<B29>G@9=FFFB@GGGF@FGGF<FDFFFFGDG>DF@:C<GGFBFFF?ACBFCD>699B>B??26=8*.0:8AFD:4
@M04650:207:000000000-C238N:1:1101:24180:15296 2:N:0:19
GGACTACTGGGGTATCTAATCCTGTTTGCTCCCCACGCTTTCGAGCCTCAGTGTCAGTTACAGGCCAGAGAGCCGCTTTCGCCTCCGGTGTTCCTCCATATATCTACGCATTTCACCGCTACACATGGAATTCCACTCTCCTCTCCTGCACTCAAGTCTCCCAGTTTCCAATGCACACAATGGTTGAGCCACTGCCTTTTACATCAGACTTAAGAAACCACCTGCGCTCGCTTTACGCCCAATAAATCCGGACAACGCTTGGGACCTACGTATTACCGCGGCTGCTGGCACGTAGTTAGCC
+
CCCCCGGGGGGGGGGGGGGGGGGGGGGGGGGGGGGGGGGGGGGGGGGGFGGGGGGGGGGGGGFGGGGGGGGGGGGGEGGGGGGGGGGGGGGGGGGGGGGGGGGGGGGGGGGGGFGGGGGGGGGGGGGGGGGGGGGGGGGGGGGFGGGGGFGFGGGGFGGGGGGGGGGGFGGGGGGGGGDGDFGGGGGGGGGG6<FGGGFGGFGFFGGFF>C>AF7@ADDFFGFE@E>?DDFFFCACBDEDG@@@GGFFGFD@FEGFGB;12:FBGD??BFF<2@AB<93(2;202?:7?*,:.(,44<448
@M04650:207:000000000-C238N:1:1101:16739:15303 2:N:0:19
GGACTACCGGGGTTTCTAATCCTGTTTGCTCCCCACGCTTTCGCACCTGAGCGTCAGTCTTCGTCCAGGGGGCCGCCTTCGCCACCGGTATTCCTCCAGATCTCTACGCATTTCACCGCTACACCTGGAATTCTACCCCCCTCTACGAGACTCAAGCCTGCCAGTTTCGAATGCAGTTCCCAGGTTGAGCCCGGGGATTTCACATCCGACTTGACAGACCGCCTGCGTGCGCTTTACGCCCAGTAATTCCGATTAACGCTTGCACCCTCCGTATTACCGCGGCTGCTGGCACGGAGTTAGC
+
CCCCCGGGGGGGGGGFGGGGGGGGGGGGGGGGGGGGGGGGGGGGGGGGGGGGGGGGGGGGGGGGGGGGGGGGGGGGGGGGGEGGGGGGGGGGGGDFGGGGGGGGFGGEGGGGGGGGGGGGGGGGGGGGGGGFGGCGGFF7C;EFFFFDGGGFGGGGGGGGGGGGGCGGGGGGFFEGGGGGGGGGEFFGGGFD5CEG>DGGGFEFFDFFFGGDACGG?7ECBGB?BFFFFGF>>D3<F?CEG:?F=CA6CFF0:)9>C14<16>?GGB0(8;2(*,4<721,0(341.)(:(3(3(2(*)--
@M04650:207:000000000-C238N:1:1101:3418:15353 2:N:0:19
GGACTACACGGGTATCTAATCCTGTTTGCTCCCCACGCTTTCGAGCCTCAGTGTCAGTTACAGGCCAGAGAGCCGCTTTCGCCTCCGGTGTTCCTCCATATATCTACGCATTTCACCGCTACACATGGAATTCCACTCTCCTCTCCTGCACTCAAGTCTCCCAGTTTCCAATGCGCACAATGGTTGAGCCACTGCCTTTTACATCAGCCTTAAGAAACCACCTGCGCTCGCTTTACGCCCAATAAATCCGGACAACGCTTGGGACCTACGTATTACCGCGGCTGCTGGCACGTAGTTAGCC
+
CCCCCFFGGGGGGGGGGGGGGGGGGGCFFGGGGEFDEGGGGGEGGGGGDFEGGGGGGGGGGGGGGGGGGGGGGGGGGG7FCEG,?FGGGGGGGG;F<FGGGGFGGGFFGGGG<E9FFFEGGG9FCGGCGGFGG<9EFFFEFGGF?EGFGGGFGGGG;==DG8@EGGFGG9EDF?CEEGG8,FGGGGGFGCDGCCFGGGGACAFECCF*:F77BGCFAB:FFC).<?FBFGB@==AEF<CCGDFFGCEEGF:?6>C;5(8(4:FBGGB2:?BFF@A>GG>>069(1420:245,8(4:9<64
@M04650:207:000000000-C238N:1:1101:5348:15366 2:N:0:19
GGACTACCGGGGTTTCTAATCCTGTTTGCTCCCCACGCTTTCGCACCTGAGCGTCAGTCTTCGTCCAGGGGGCCGCCTTCGCCACCGGTATTCCTCCAGATCTCTACGCATTTCACCGCTACACCTGGAATTCTACCCCCCTCTACGAGACTCAAGCCTGCCAGTTTCGAATGCAGTTCCCAGGTTGAGCCCGGGGATTTCACATCCGACTTGACAGACCGCCTGCGTGCGCTTTACGCCCAGTAATTCCGATTAACGCTTGCACCCTCCGTATTACCGCGGCTGCTGGCACGGAGTTAGC
+
CCCCCGGGGGGGGGGGGGGGGGGGGGGGGGGGGGGGGGGGGGGGGGGGGGGGGGGGGGGGGGGGGGGGGDGGGGGGGGGGGGGGGGGGGGGGGGGGGGGGGGGGGDFGGGGGGGGGGGGGGGGGGGGGGGGGGGGGGGGDGGGFGGGGGGGFGBFGGGGGGGGGGGGGECGGGGGGG7?BFGGGGGGGGGFFGGEGGGGG>:9=FGFFFGGGFGGGFFG<3CB<FFF@:GFF9G5)76GGEB?7FFA>GFFF:@GFG:>BFFF<GG:BF?>B0C:9E>?FF9>>>F>?FD1?<>(22@4<<
@M04650:207:000000000-C238N:1:1101:13110:15386 2:N:0:19
GGACTACTCGGGTTTCTAATCCTGTTTGCTCCCCACGCTTTCGAGCCTCAGTGTCAGTTACAGGCCAGAGAGCCGCTTTCGCCTCCGGTGTTCCTCCATATATCTACGCATTTCACCGCTACACATGGAATTCCACTGTCCTCTCCTGCACTCAAGTCTCCCAGTTTCCAATGCACACAATGGTTGAGCCACTGCCTTTTACATCAGACTTAAGAAACCACCTGCGCTCGCTTTACGCCCAATAAATCCGGACAACGCTTGGGACCTACGTATTACCGCCGCTGCTGGCCCGTATTTTGCC
+
9CCCCGGGGEGGGGGGGGGGGGGGGGGGGGGGGGGGGGGGGGGGGGGGGGGGGGGGGGGGGGCGGGGGGGGGGGGGGGGGGGGGDGGGGGGGGGGGGGGGGGGGGGGGGGGGGGGGGGGGGDGGGGGGGFGGGGFGGGGGGGGFGGGGGDFFGGGGGGGGGFGGGGGGGGGFFGGGGGGFGGCGGEDCFF?C7<FGGGGFGFFFFGGFFGDGE7CGFFCFDCB))3:?A42@FGFF>@C7F(6=F7??*:)3::C096;2=?41<C?)5((,6<4>G*((,(419),((*(*-((.<+-44
@M04650:207:000000000-C238N:1:1101:7635:15393 2:N:0:19
GGACTACTGGGGTATCTAATCCTGTTTGCTCCCCACGCTTTCGAGCCTCAGTGTCAGTTACAGGCCAGAGAGCCGCTTTCGCCTCCGGTGTTCCTCCATATATCTACGCATTTCACCGCTACACATGGAATTCCACTCTCCTCTCCTGCACTCAAGTCTCCCAGTTTCCAATGCACACAATGGTTGAGCCACTGCCTTTTACATCAGACTTAAGAAACCACCTGCGCTCGCTTTACGCCCAATAAATCCGGACAACGCTTGGGACCTACGTATTACCGCGGCTGCTGGCACGTAGTTATCC
+
@C@CCEFGGGGGGGGGGFFGGGGGFGGGGGGGGGGGFEGGGGFGGGGGGGGGGGGGGGGGGGFGGGGGGGGGGGGGGEGGGGEGEGGDGGGGGGGGGGGGGGFGGGGGGGGGGGGGGGGGGGGGFDGGGEFGGGGGGGFFGGGFGGGGGGGBGG@FGGGGGGFGG9EGFFGGDGGGGGEDGGGFFGCGGFFGGFGGGGGGCFCC6+;5>FFFEGGGADGGFGF==E2/9D>FBD+*)08FF03@>7<<C;5198D?G;776?F:FEF>208)4<AA<743(29BFFF:?*)1.((-6:).6
@M04650:207:000000000-C238N:1:1101:27867:15433 2:N:0:19
GGACTACAGGGGTTTCTAATCCTGTTTGCTCCCCACGCTTTCGAGCCTCAGTGTCAGTTACAGGCCAGAGAGCCGCTTTCGCCTCCGGTGTTCCTCCATATATCTACGCATTTCACCGCTACACATGGAATTCCACTCTCCTCTCCTGCACTCAAGTCTCCCAGTTTCCAATGCACACAATGGTTGAGCCACTGCCTTTTACATCAGACTTAAGAAACCACCTGCGCTCGCTTTACGCCCAATAAATCCGGACAACGCTTGGGACCTACGTATTACCGCGGCTTCTGGCACGTAGTTAGCC
+
CCCCCGGGGGGGGGGGGGGGGGGGGGGGGGGGGGGGGGGGGGGGGGGGGGGGGGGGGGGGGGFGGGGGGGGGGGGGFGGGGGGGGGGGGGGGGGGGGGGGGGGGGGGGGGGGGGGGGGGGGGGGGFGGFFFGGGGGGGGGGGGFGGGGGGGFGGGGGGGGGGGGGGGGGGGGGGGGGGGGGGGGGGGGGFCFGGGGGGGGGFAFFGFFFFCCEGGGFFGGFGFFFFFD@G>?BE6=D@EGG6@EGGFFGDBFF>FFD>;BB07:GE?>:?BF<F<A@*4(411(,6AA?G>C<?B?A+6::
@M04650:207:000000000-C238N:1:1101:12088:15438 2:N:0:19
GGACTACAGGGGTATCTAATCCTGTTTGCTCCCCACGCTTTCGCACCTGAGCGTCAGTCTTCGTCCAGGGGGCCGCCTTCGCCACCGGTATTCCTCCAGATCTCTACGCATTTCACCGCTACACCTGGAATTCTACCCCCCTCTACGAGACTCTAGCTTGCCAGTTTCAAATGCAGTTCCCAGGTTGAGCCCGGGGATTTCACATCCGACTTGACAGACCGCCTGCGTGCGCTTTACGCCCAGTAATTCCGATTAACGCTTGCACCCTCCGTATTACCGCGGCTGCTGGCACGGAGTTAGC
+
CCCCCGGGGGGGGGGGFGGGGGGGGGGGGGGGGGGGGEGGGGGGGGGGGGGGGGGGGFGGEFGGGGGGGGEEGGD7FGGGGGGGGFGGGDFGGGGGGGGGCFDFGGGGGGGDFGGGGGGGGGGGGGFDFEGGGGA<EFGCGGGFFGG>C>EFGCFFGG,DFGCFGECFFGDGGGGGGGGEFFGGGFGGGGGGGGEECDFGGFGFFGGF;DG3;DGCF@GGFD>FFF;B:D9>>DFAF?>EE?<?GGF2CF:?2>GFG0>F?BGFGGF?66;:?C3)<F:99;>9;<??:=7<069B0:<B6
@M04650:207:000000000-C238N:1:1101:6987:15455 2:N:0:19
GGACTACCGGGGTTTCTAATCCTGTTTGCTCCCCACGCTTTCGCACCTGAGCGTCAGTCTTCGTCCAGGGGGCCGCCTTCGCCACCGGTATTCCTCCAGATCTCTACGCATTTCACCGCTACACCTGGAATTCTACCCCCCTCTACGAGACTCAAGCCTGCCAGTTTCGAATGCAGTTCCCGGGTTGAGCCCGGGGATTTCACATCCGACTTGCCAGACCGCCTGCGTGCGCTTTACGCCCCGTAATTCCTATGAACGCTGGCACCCTCCGCATTACCTCGGCTGCTGGCACGTAGTTAGC
+
CCCCCGFFCFGGGGEGGGGGGGGGGGGGFGGGGGGGEGGGGGGGGGD@:CFGGGGGGGFEFGGFCFCGGG7FG@FGEGGGGGEGCFEEC:FGGAAFBEEFGFGEGG9FGFGGGGGGGGDDEGFGGF,D,BFGFDGCF?DFGGGFFFC+:**0@686DCC8FGCGEGCE4D:DCGGC98EC,*:*<<:6,4?C5:*1)*?CCFGF=*58(7DGA**:).;50C9(30()(90((:74*,2?8(,-CDF>F**)6**-:8(2(-*(9C02:<(((;1:FG2<2:1(2::.5E091,((-<6).
@M04650:207:000000000-C238N:1:1101:16267:15678 2:N:0:19
GGACTACTAGGGTATCTAATCCTGTTTGCTCCCCACGCTTTCGAGCCTCAGTGTCAGTTACAGGCCAGAGAGCCGCTTTCGCCTCCGGTGTTCCTCCATATATCTACGCATTTCACCGCTACACATGGAATTCCACTCTCCTCTCCTGCACTCAAGTCTCCCAGTTTCCAATGCACACAATGGTTGAGCCACTGCCTTTTACATCAGACTTAAGAAACCACCTGCGCTCGCTTTACGCCCAATAAATCCGGACAACGCTTGGGACCTACGTATTACCGCGGCTGCTGGCCCGTAGTTAGCC
+
CCCCCGGGGGGGGGGGGGGGGGGGGGGGGGGGGGGGGGGGGGGGGGGGGGGGGGGGGGGGGGGGGGGGGGGGGGGGDGGGGGGGGGGGGGGGGFGGGGGGGGGGGGGGGGGGGGGGGGDGEGGGGFGGFFFGGGGFGFGEGGGFGGGGGGGFGFDFEFDGGGGFFFGGD9DGGGGGGGGFGGGFGEGGGFFFGFG?FGGGGFG?7?CFFG7FE8FCFF69CDFFFFADAG>@BC@4;@EEE(5@DF?EGFA;(>G@D>3(4(*4<E?<?:82AEB<CC9>09>;??>?6*1546::494<4
@M04650:207:000000000-C238N:1:1101:23580:15707 2:N:0:19
GGACTACAAGGGTATCTAATCCTGTTTGCTCCCCACGCTTTCGAGCCTCAGTGTCAGTTACAGGCCAGAGAGCCGCTTTCGCCTCCGGTGTTCCTCCATATATCTACGCATTTCACCGCTACACATGGAATTCCACTCTCCTCTCCTGCACTCAAGTCTCCCAGTTTCCAATGCACACAATGGTTGAGCCACTGCCTTTTACATCAGACTTAAGAAACCACCTGCGCTCCCTTTACGCCCAAGAAATCCGGACAACGCTTGGGACCTACGTATTACCGCGGCTGCTGGCCAGTAGTTTGCC
+
CCCCCGGFFFGGGFGGGGGGGGGGGGGGGGGGGGGEGGGGGGGGGGGGGGGFGGGGGEGDGCF8FGGGGCGGFGGG@EGGGGGEGCGGGGGGGGGGGGEGGGGGGGGGGGGGGGGGGGGGGGGG:FFGFGGGGGGGGGGCFGGFEFFFE8EFGGGG,D>DCGGCFCAFAFF9DGG8A8+@FGGGGGGD=8:C@CEFGGGGFF9?++;952BCE5BFAC698D:)0*)*)*0(>F+802CG:>((?CEEGE:<@)>(1.(,63*(;EB<2(442@)-</(((,(,(,.80/(*.)-)6+66A
@M04650:207:000000000-C238N:1:1101:26108:15720 2:N:0:19
GGACTACCGGGGTTTCTAATCCTGTTTGCTCCCCACGCTTTCGAGCCTCAGTGTCAGTTACAGGCCAGAGAGCCGCTTTCGCCTCCGGTGTTCCTCCATATATCTACGCATTTCACCTCTACACATGGAATTCCACTCTCCTCTCCTGCACTCAAGTCTCCCAGTTTCCAATGCACACACTCGTTGAGCCACTGCCTTTTACATCATACTTAATAAACCACCTGCTCTCCCTTTACGCCCCATAAATCCGTACAACCCTTCGCACCTACGTATTACCCCTGCTGCTGTCCCGTAGTTTGCC
+
6--AC8E@++::FGGDFECGFAECFGGCFFFGGEFC:CGGGGG,,BFFFDCFFFGFAFE,E,EC7FGC,C8FFB7FC@FG7CEE=F7+>7CFF,9<?<?<ECCFE,?+7+BFAEABF,@F9FFF:AEFF9EFFCCF=89=EFFFFG9?<8DDF8,3AF===C=8F;D=@D,;88AD,6++@,6@C,+@6E,415,77BFF+;,BA+++:B;+*++++:,*7C=))*.:>*(0*?+1)/8**/6(*17C6))(/)+)*/5,(/*,1=364(4).8)5:*-((43),5)))+.*,(,-6+)).
@M04650:207:000000000-C238N:1:1101:10868:15725 2:N:0:19
GGACTACTGGGGTTTCTAATCCTGTTTGATCCCCACGCTTTCGCACATCAGCGTCAGTTACAGACCAGAAAGTCGCCTTCGCCACTGGTGTTCCTCCATATCTCTGCGCATTTCACCGCTACACCTGGAATTCCACTTTCCTCTTCTGCACTCAAGCTTTCCAGTTTCCAATGACCCTCCACGGTTGAGCCGTGGGCTTTCACATCAGACTTAAAAAACCGCCTACGCGCGCTTTACGCCCAATAATTCCGGCTAACGCTTGCCACCTCCGTCTTACCGCGGCTGCTGGCACGTAGTTAGC
+
CCCCCGGGCFGGGFGGGGGGGGFCFGGGFGGGGGF7FFGGGGGGDFCFGFGGGGGGGGGGGFG,CFGG<FGGDEGCEGG@FFGDEGGGGGGGGGFGGFGGGGGGGCAGGGGFFGGGGGGDCGGG,A?BD<FGGGDGGGGGGGGFGGCDEFGFGBFG,@=;@?,@CDGGGGGC6,@DFGFE8A6CEDG?CGGCC7@ECFGG7AF>FC>9=CGF6D>7;@ED24@FFFF>,>;@(=36+(1FE0:04:<BGFF9(8<?GFB2((1(:9:(..441:?AGF(411(49BFBBG<E6:11?76-.
@M04650:207:000000000-C238N:1:1101:11659:15727 2:N:0:19
GGACTACAGGGGTATCTAATCCCGTTCGCTACCCTAGCTTTCGCACATGAGCGTCAGTCTTGTGCCAGGAAGCCGCCTTCGCCACTGGTGTTCTTCCCGATATCTACGCATTTCACCGCTACACCGGGAGTTCCACTTCCCTCTCACATACTCTAGGCTTACAGTATCAGATGACAAACAGATGGTAAGCACCTGCCTTTTACATCTGACTTATAAACCCGCCTGCGTGCGCTTTACGCCCAGTAATTCCGGACAACGCTTGCCCCCTACGTATTACCGCGGCTGCTGGCACGTAGTTTGC
+
CCCCCGGGGGGGGGGGGGGGGGGGGGGGGGGGGGGGGGGGGGGGGGGGGGGGGGGGGGGGGGGGGGGGGGGGGGGGGGGGGGGGGGGGGGGGGGGGGGGGGGGGGGGGGGGGGGGGGGGGGGGGGGGGGGGGGGGGGGFGGGGFGGGGGGGFGGGGFFGGGGGGGGGGGGGGGAFGCDGGG7CFFFGGCGGGGGGGGGGGGAGFFFGFFFFGCGGDFB?C@D@FBFFB1D@F>5AFF?GFG2;@GGC?FFF9:DG?GFF??FC?<C69?FFF?9><F>:6>>B>>B>:>C1C?:708C)-5
@M04650:207:000000000-C238N:1:1101:8056:15733 2:N:0:19
GGCCTACACGGGTTTCTAATCCTGTTTGCTCCCCACGCTTTCGAGCCTCAGTGTCAGTTACAGGCCAGAGAGCCGCTTTCGCCTCCGGTGTTCCTCCATATATCTACGCATTTCACCGCTACACATGGAATTCCACTCTCCTCTCCTGCCCTCAAGTCTCCCAGTTTCCAATGCACACAATGGTTGAGCCCCTGCCTTTTACATCCGACTTAAGAAACCCCCTTCGCTCGCTTTACGCCCACTAAATCCGTACAACCCTTCGCACCTACGTATTACCCCCGCTGCTGGCACGTTTTTTTCC
+
---8B@E8EF7@FEFGGCEEGGG9EFGFGGGGGG8C+FCGGGD8,BFFG<;<CCFC<FF9F9E8CC,:,:<,DB7F@EFG7CCB??8+@6FFGFGFG,EAF,@FF9F=E:FEGG9@F+@D+C,B,A<,8,AFGGFGF,7?EFFFFGF,4,@DF8,,9=;B,A,6ADFDG,,>+@,6,=++2,,8@+,,2>+@:+59;DGG+;,+1***17;+*+++*-:*)38(0)(/5)52=E+9)68<*,6(0*1928.(,)+/*((4((*(12.(2(.)68)60*((,--(,8)(-*)*.((,4*,,.
@M04650:207:000000000-C238N:1:1101:17556:15738 2:N:0:19
GGACTACTAGGGTTTCTAATCCTGTTTGCTCCCCACGCTTTCGAGCCTCAGTGTCAGTTACAGGCCAGAGAGCCGCTTTCGCCTCCGGTGTTCCTCCATATATCTACGCATTTCACCGCTACACATGGAATTCCACTCTCCTCTCCTGCACTCAAGTCTCCCAGTTTCCAATGCACACAATGGTTGAGCCACTGCCTTTTACATCAGACTTAAGAAACCACCTCCGCTCGCTTTACGCCCAATAAATCCGTACAACGCTTGGGACCTACGTATTACCGCGGCTGCTGCCACGTAGTGATCC
+
CCCCCFGGGGGGGGGGGGGGGGGGGGGGGGGGGGGGGGGGGGGGGGGGGGGGGGGGGGGGGGGGGGGDGGGGGGGGGGGGGGGGGGGGGGGGGGGGGGGGGGGGGGGGGGGGGGGGGGGGGGGGGGGGGGGGGGGGGFFGFGGFFGFGGFGFGGGFFFGFGGFGFGGGGGFGGGGGGGGGGGFGGGGGGG@:69DFGGGGGFGF?++08?;FEFGGFF8;CG@))*037CB=9FFEA>GEE=1/>FC3CE)(/8+)1.6<;111DE@?20489<<A<*(--719?BF)104/,,,2(3)).
@M04650:207:000000000-C238N:1:1101:8660:15772 2:N:0:19
GGACTACAGGGGTATCTAATCCTGTTTGCTCCCCACGCTTTCGAGCCTCAGTGTCAGTTACAGGCCAGAGAGCCGCTTTCGCCTCCGGTGTTCCTCCATATATCTACGCATTTCACCGCTACACATGGAATTCCACTCTCCTCTCCTGCACTCAAGTCTCCCAGTTTCCAATGCACACAATGGTTTAGCCACTGCCTTTTACATCAGACTTAAGAAACCACCTGCGCTCGCTTTACGCCCAATAAATCCGGACAACGCTTGGGACCTACGTATTACCGCGGCTGCTGGCCCGTAGTTAGCC
+
<<CCCFGGGGGGGGGGGGGGGGGGGGGGGGGGGGGGGGGGGGGFFGGEGFFGGGGGGGGGGGGGGGGGGGGGGGGGGGGGGGGGGGGCFGGGGGGGGGGGGGGGGGGGD:FGGGGGGGGGGGGGGGFGF9FGGCEGGGFGGFGFGGGGGGG5DGCFGGAAAF?EFFGGGGFGGGDC,?ECAFGFF,3@EFFFEGGGGFGEFFFFFFG>CFGFFGFFFFFFFDDF9>@>2?2>BEFC8@@FF6(5:@EE8;3(35>?3:?23?54FG?)5?<D9<ABE*4(791112)21*,1-(3()2)).
@M04650:207:000000000-C238N:1:1101:12385:15806 2:N:0:19
GGACTACCGGGGTATCTAATCCTGTTTGCTCCCCACGCTTTCGCACCTGAGCGTCAGTCTTCGTCCAGGGGGCCGCCTTCGCCACCGGTATTCCTCCAGATCTCTACGCATTTCACCGCTACACATGGAATTCCACTCTCCTCTCCTGCACTCAAGTCTCCCAGTTTCCAATGCACACAATGGTTGAGCCACTGCCTTTTACATCAGACTTAAGAAACCACCTGCGCTCGCTTTACGCCCAATAAATCCGGACAACGCTTGGGACCTACGTATTACCGCTGCTGCTGGCACGTAGTTGGCC
+
CCCCCFFGGGGGGGGGGGGGGGGGGGGGGGGGGGGGGGGGGGGGGGGGGEGGGGGGGGGGGGGGGGGGGGGGGGGGGGGGDGGGGGGGGGGGGFGGGGGGGGGGGGGGGGGGGGGGGGGGECFGGGGGFDFFGDFGGGGGGGGFGGGGGGGFGGGGGGGGGGGGGGGGGGGGGGGGGGGGGFFGGGGGGF:CGGFCGCGGFFGFFGGFFG8167:DAB6F@<@=@F981761?F6>D<GGG?0):7:4>>@?15FBCBB0-87<FGB<?FB?>?4>C*((,4?:BBF2?=>::0684+55.
@M04650:207:000000000-C238N:1:1101:20037:15832 2:N:0:19
GGACTACAGGGGTTTCTAATCCTGTTTGCTCCCCACGCTTTCGAGCCTCAGTGTCAGTTACAGGCCAGAGAGCCGCTTTCGCCTCCGGTGTTCCTCCATATATCTACGCATTTCACCGCTACACATGGAATTCCACTCTCCTCTCCTGCACTCAAGTCTCCCAGTTTCCAATGCACACAATGGTTGAGCCACTGCCTTTTACATCAGACTTAAGAAACCACCTGCGCTCGCTTTACGCCCAATAAATCCGGACAACGCTTGGGACCTACGTATTACCGCGGCTGCTGGCACGTAGTTAGCC
+
CCCCCGGGGGGGGGGGGGGGGGGGGGGGGGGGGGGGGGGGGGGGGGGGGGGGGGGGGGGGGGGGGGGGGGGGGGGGGGGGGGGGGGGGGGGGGGGGGGGGGGGGGGGGGGGGGGGFGGGGGGGGGGGFFFGGGGGGGGGGGGGFGGGGGGGFFGGGGFGGGGGGGGFFGGGGGGGGGGG6EGGGGEGGGGGGCCFFGGGGGFGFFFD>8F9DFFFCFBCGFGFFFB=55D>FFGFCA=::F?DFGGFEGFB(,.>@D(4:B?40<=?8?FFFFFFF9C39;996?DFF:*4>?F<:F9:55
@M04650:207:000000000-C238N:1:1101:13396:15875 2:N:0:19
GGACTACCGGGGTTTCTAATCCTGTTTGCTCCCCACGCTTTCGAGCCTCAGTGTCAGTTACAGGCCAGAGAGCCGCTTTCGCCTCCGGTGTTCCTCCATATATCTACGCATTTCACCGCTACACATGGAATTCCACTCTCCTCTCCTGCACTCAAGTCTCCCAGTTTCCAATGCACACAATGGTTGAGCCACTGCCTTTTACATCAGACTTAAGAAACCACCTGCGCTCGCTTTACGCCCAATAAATCCGTACAACGCTTGGGACCTACGTATTACCGCGGCTGCTGGCACGTAGTTAGCC
+
CCCCCGGGGEEGGGGGGGGGGGGGGGGGGGGFGGGGGGGGGGGGGEGGFGGGGGGGGGGGGGGGGGGGGGGGGGGGGCFGGGGGCDGGGGGGGGGGGGGGGGGGGGGGGGGGGGGGGGGGGEGGGGGGGFGGFGGG88DGGGGBFGDEFGFFFGDFGGGGGGGGFGGGGCFFFGCFGGDGGCFFGEDGCGFDFGGGGGGGGFF6A:*38D+=*=:DFDCC27BFFF>)5DFD>GFFFFEFF6;EF77?GE)2;:7E37:?:<C?GGFFB:(,)3:A9C2;>2;BF>B(205E(.48)0.).
@M04650:207:000000000-C238N:1:1101:17570:15882 2:N:0:19
GGACTACACGGGTATCTAATCCTGTTTGCTCCCCACGCTTTCGCACCTGAGCGTCAGTCTTCGTCCAGGGGGCCGCCTTCGCCACCGGTATTCCTCCAGATCTCTACGCATTTCACCGCTACACCTGGAATTCTACCCCCCTCTACGAGACTCAAGCCTGCCAGTATCAGATGCAGTTCCCAGGTTGAGCCCGGGGATTTCACATCTGACTTAACAGACCGCCTGCGTGCGCTTTACGCCCAGTAATTCCGATTAACGCTTGCACCCTCCGTATTACCGCGGCTGCTGGCACGGAGTTAGC
+
CCCCCGGGGGGGGGGGGGGGGGGGGGGGGGGGGGGGGGGGGGGGCGGFEFFGGGGGGGGGFFGGGGGGGEDEGGGGGGGGGGGGGGGGGGGGGGGGGFGGGGGGGGGGGGGGGGGGGGGGGGGGGGGGGGGGGG9BECGGGGGFCGGGFEGCFFFGGGGGFGGFFFFGGDGGGGCGFGGGG??CCFGFGGGGGGGGDGGGG+;8FFGFFGG@>@CF83FF9GB:?F9>?GFFFGF>FFGG>12:F*5<FB?6?BD4F<>?8<<)9FF?:19B0C?DGF:9(2(((48:?=:GF>>(3@4)-
@M04650:207:000000000-C238N:1:1101:17456:15910 2:N:0:19
GGACTACAGGGGTTTCTAATCCTGTTTGCTCCCCACGCTTTCGAGCCTCAGTGTCAGTTACAGGCCAGAGAGCCGCTTTCGCCTCCGGTGTTCCTCCATATATCTACGCATTTCACCGCTACACATGGAATTCCACTCTCCTCTCCTGCACTCAAGTCTCCCAGTTTCCAATGCACACAATGGTTGAGCCACTGCCTTTTACATCAGACTTAAGAAACCACCTGCGCTCGCTTTACGCCCAATAAATCCGGACAACGCTTGGGACCTACGTATTACCGCGGCTGCTGGCACGTAGTTAGCC
+
CCCCCGGGGGGGGGGGGGGGGGGGGGGGGGGGGGGGGGGGGGGGGGGGGGGGGGGGGGGGGGGGGGGGGGGGGGGGGGGGGGGGGGGGGGGGGGGGGGGGGGGGGGGGGGGGGGGGGGGGGGGGGGGGGGGGGFGGGGGGGFFFGGGGGGGFGGGGGGFGGGGGGGGGGGGGGGGGGG6DFGGGGFGFFGFGFGGGGGGGFFFFFGGFFFGGFGGGFDCGDGFEDDF4(9@DFGC=45:BG0:4C>?EFFE<@FC052;B::92FG??:142<FA29*,(43616>?:B*45:0<?B7:A:
@M04650:207:000000000-C238N:1:1101:20627:15917 2:N:0:19
GGACTACTAGGGTATCTAATCCTGTTTGCTCCCCACGCTTTCGCACCTGAGCGTCAGTCTTCGTCCAGGGGGCCGCCTTCGCCACCGGTATTCCTCCAGATCTCTACGCATTTCACCGCTACACCTGGAATTCTACCCCCCTCTACGAGACTCTAGCTTGCCAGTTTCAAATGCAGTTCCCAGGTTGAGCCCGGGGATTTCACATCTGACTTAACAAACCGCCTGCGTGCGCTTTACGCCCAGTAATTCCGATTAACGCTTGCACCCTCCGTATTACCGCGGCTGCTGTCACGGAGTTAGC
+
CCCCCGGGGGGGGGGGGGGGGGGGGGGGGGGGGGGGGGGGGGGGGGGGGGFGGGGGGGGGGGFGGGGGGDEFGGGCGGGGGGGGGGGGG7DFGGGGGGGG?FGGGGGGGGGGGGGGGGGGGGGGGGGGGGGFFGGGGEEGGGGFDFFE@>EFGGGGGGGGFFEGGGFECFCGGGFCFC:FG:CFGGGGGGGGGEGGGGGGGFGFFGGF?CGGF7FFFFGG939?;FBFB39>BGFB4<GGG?32>><<CFF<?3D<>?FBBF53FGF<BFFF08>)<C1960;>>?FF5?4C(((,4FA<<
@M04650:207:000000000-C238N:1:1101:12205:15936 2:N:0:19
GGACTACCGGGGTTTCTAATCCTGTTTGCTCCCCACGCTTTCGAGCCTCAGTGTCAGTTACAGGCCAGAGAGCCGCTTTCGCCTCCGGTGTTCCTCCATATATCTACGCATTTCACCGCTACACATGGAATTCCACCCTCCTCTCCTGCACTCAAGTCTCCCAGTTTCCAATGCACACAATGGTTGAGCCACTGCCTTTTACCTCAGACTTCAGAACCCACCTGCGCCCCCTTTACGCCCAATAAATCCGGACAACGCGTGGGACCTGCGTATTACCGCGGCTGCTGCGACCGAGTTTTCC
+
CCCCCFE,@@FEEEFGFGGGGFGGGFEGAFDGGDFGFGGGGGGGFGGFF@FFFG9EFFGFFFGCF7FFC,6BFFGGCG<F@=C:C,@FGEGEFFFGF=FAF<E;,9C+@@FGGFG9FEBDEBFF,?=CF<,F;E;B,+D?EF,56,@AGGGFEBD8;EB,,,,@DFGGEGFFDF9797+5@F,=FFCFGGFCC@CFDCGGF>,9C;496CF27:@C4)=*-:23262)(),.(0+1)(4<*/36DGCCG>)(,5*(97(431)(*1((4(41(32:<*(22,-(-54)(*(*((,((+)).
@M04650:207:000000000-C238N:1:1101:13533:15969 2:N:0:19
GGACTACTGGGGTATCTAATCCTGTTTGCTCCCCACGCTTTCGCACATGAGCGTCAGTATATTCCCAAGGGGCTGCCTTCGCCTTCGGTATTCCTCCACATCTCTACGCATTTCACCGCTACACGTGGAATTCTACCCCTCCCTAAAATACTCTAGCGACCCAGTATGAAATGCAATTCCCAAGTTAAGCTCGGGGCTTTCACATCTCACTTAAGTCACCGCCTGCGTGCCCTTTACGCCCAGTCATTCCGATTAACGCTCGCACCCTCCGTATTACCGCGGCTGCTGGCACGGAGTTAGC
+
B@CCCGGGGGGGGEGFGGGGGGGGGGGGGGGGGGGGGGGGGGGGGGGGGGGGGGGGGGGGGFGGGGGGGDEGGGGGGGGGGGGGGGGGGGGGGGGGGDEEFGFGGFGGGGGGCCFGGGGGGGGGDGGGGGGGGGGFF?D=CDGFFEFFDFGFFGGGGGGGGGGGGGGGGGGGGGG9EFCFGG6DFFGGGG9A+4@EGGGFFAGFFG=C<DFFFGG9+/<FDGF29F@??GF81CAEF<CEG?F46CCCGFF@D=DAD<0,,(91DCB?:0(,:F?>FF09;>616(,4>=0CBB011@A<6
@M04650:207:000000000-C238N:1:1101:24069:15976 2:N:0:19
GGACTACTGGGGTTTCTAATCCTGTTTGCTCCCCACGCTTTCGCACCTGAGCGTCAGTCTTCGTCCAGGGGGCCGCCTTCGCCACCGGTATTCCTCCAGATCTCTACGCATTTCACCGCTACACCTGGAATTCTACCCCCCTCTACGAGACTCAAGCCTGCCAGTTTCGAATGCAGTTCCCAGGTTGAGCCCGGGGATTTCACATCCGACTTGACAGACCGCCTGCGTGCGCTTTACGCCCAGTAATTCCGGTTAACGCTTGCACCCTCCGTATTACCGCGGCTGCTGGCACGGAGTTAGC
+
CCCCCFGGGGGGGGGGGGGGGGGGGGGGGGGGGGGGGGGGGGGGGGGGGGGFGGGGGGGGGGFGGGGGGGGGGGGGGGGGGGGGGGGGGEGGGGGGGGGGGGGGGFGGGGGGGGGGGGGGEGFGGGGCCFGGGGGGCFGGDDGFGGGGDEEFGFGGGGGFGCDFGGGGG7EFGGGGGGGFGGGGGGFGGG7C5CEGGC<FGFGFFFGFFG<DFFGCA@CF6DB?FFF@:GF;0C:AF?EGG024*?AAGFF(27C2729BF(9)>CB:1?FF0;04<C?9(461(8247E0A?>0;?D)..
@M04650:207:000000000-C238N:1:1101:10751:15990 2:N:0:19
GGACTACTGGGGTTTCTAATCCTGTTTGCTCCCCACGCTTTCGAGCCTCAGTGTCAGTTACAGGCCAGAGAGCCGCTTTCGCCTCCGGTGTTCCTCCATATATCTACGCATTTCACCGCTACACATGGAATTCCACTCTCCTCTCCTGCACTCAAGTCTCCCAGTTTCCAATGCACACAATGGTTGAGCCACTGCCTTTTACATCAGACTTAAGAAACCACCTGCGCTCGCTTTACGCCCAATAAATCCGGACAACGCTTGGGACCTACGTATTACCGCGGCTGCTGGCACGTAGTTCGCC
+
CCCCCGGGGGGGGGGGGFGGGGGGGGGGGGGGGGGGGGGGGGGGGGGGGGGGFGGGGGGGGGGGGGGGGGECFGFE7F7FEFEGGGGEFGGFGFGGGGEFEGGGGGGGGGGGGGGGGGGGECCEBFFGFFGGGFFGGFGGGFGFGGGGGGGFDGGGGGFGFGGGGECFE9EFGGFGCFEG=FFGGF6DFF7EGCF?C=FGFAD>9<C5@F9C@7CFFFFGFC>=BE9*:9:D==6>??GGG;887:CE6)),::*0)6;,-4/(988)8::D<+))3*44169>02:2:62:3((:4+,,-
@M04650:207:000000000-C238N:1:1101:22197:16023 2:N:0:19
GGACTACTCGGGTATCTAATCCTGTTTGCTCCCCACGCTTTCGAGCCTCAGTGTCAGTTACAGGCCAGAGAGCCGCTTTCGCCTCCGGTGTTCCTCCATATATCTACGCATTTCACCGCTACACATGGAATTCCACTCTCCTCTCCTGCACTCAAGTCTACCAGTTTCCAATGCATACAATGGTTTAGCCACTGCCTTTTACACCAGACTTAATAAACCACCTGCGCTCGCTTTACGCCCAATAAATCCGGACAACGCTCCGGACCTACGTATTACCGCGGCTGCTGGCCCGTAGTTTGCC
+
CCCCCGGGGGGGGGGGGGGGGGGGGGGGGGGGGGGGGGGGGFGFGGGGGGGGGGGGGGGCGGGGGEFGGGGGGGGGEF@FFFGE@FGGGGGGGGGGGFFGGGGGGGGGGGGGGGGGGDEGGGGGGGGGGGGGGGGFFFFGGGGFGGGGGGGFFFFGFEFGFGGGGCEGGGGGGGGGGGC9EEGGG8=9EF9CECC?FDGGGFFFFF*;59C7ECCDFEGF=DB=BFA?9>@(:FAC4>EF14;E7:7?C>B6@DC0<717(496DGB24((2:8>9F7;>(27920,(21(:30(--+.).
@M04650:207:000000000-C238N:1:1101:15561:16025 2:N:0:19
GGACTACCCGGGTTTCTAATCCTGTTTGCTCCCCACGCTTTCGCACCTGAGCGTCAGTCTTCGTCCAGGGGGCCGCCTTCGCCACCGGTATTCCTCCAGATCTCTACGCATTTCACCGCTACACCTGGAATTCTACCCCCCTCTACGAGACTCAAGCCTGCCAGTTTCGAATGCAGTTCCCAGGTTGAGCCCGGGGATTTCACATCCGACTTGACAGACCGCCTGCGTGCGCTTTACGCCCAGTAATTCCGATTAACGCTTGCACCCTCCGTATTACCGCGGCTGCTGGCACGGAGTTAGC
+
CCCCCGGGGGGGGDGGGGGGGGGGGGGGGGGGGGGGGGGGGGGGGGGGGEGGGGGGGGGGGGGGGGGGGGGGGGGGGGGGGGGGGGGGGGGGGGGGGGGGGGGGGGGGGGGEGGGGGGGGGGGGGGGGGGGGGGGGGGGGGGGFGGGGGGGBFFFGFGGGGGFGFGGGGGGGGGGGFFGGGGGGGGGGGGGFGGGGGGGGGFGFFGGF;CCDFGGGFFGD7D><FFFFFGFF95FAFBGEEBB?GFD<FFF61>GFGFF:??<7DGFFB?F::G?BGG<>F>FF>FBFFE:<:B>><F<<6
@M04650:207:000000000-C238N:1:1101:8572:16036 2:N:0:19
GGACTACAGGGGTTTCTAATCCTGTTTGCTCCCCACGCTTTCGAGCCTCAGTGTCAGTTACAGGCCAGAGAGCCGCTTTCGCCTCCGGTGTTCCTCCATATATCTACGCATTTCACCGCTACACATGGAATTCCACTCTCCTCTCCTGCACTCAAGTCTCCCAGTTTCCAATGCACACAATGGTTGAGCCACTGCCTTTTACATCAGACTTAAGAAACCACCTGCGCTCGCTTTACGCCCAATAAATCCGGCCAACGCTTGGGACCTACGTATTACCGCGGCGTCTGCTCCCTCGTTAGCC
+
CCBCCGGGCFGGGGGGGGGGGGFGGGGGGGGGGGFGEGEGGGGCEGGGG,<ECFFFGGGFGGGGF@FGFGGGGGGGGDFGGGGE@FGGG7FEG9DGGGFGGGCFFFGGGGGECGGFGGDG7FFGG8F8F9FGGGGGGGFCGGGFGG98A888D8>FGGF3@FGF=DFFG99;?D8E,=C=AFGDGC,,@:,@<??FDFGECA54?8F*892=88C:6@6CBDF):/7*2?@@BC+85=8<*4837:<EG>511:7?52(1(,925C7),(.24+).<*-,16(--6:))+5*.4(4(*(.4
@M04650:207:000000000-C238N:1:1101:24361:16049 2:N:0:19
GGACTACTCGGGTTTCTAATCCTGTTTGCTCCCCACGCTATCGAGCCTCAGTGTCCGTTACAGGCCAGCGAGCCGCTTTCGCCTCCGGTGTTCCTCCATATATCTACGCATTTCACCGCTACACATGGAATTCCACTCACCTCTCCTGCAATCACGTCTCACAATTCCCAATGAACACAAGGGTTGAGCCACTGCCTTTTACATCTGACTTAAGAAACCACCTACGCTCGCTTTACGCCCACTAAATCCGGCCAACGCTTCGAACCTACGTATTACCGCGGCAGCTGGCACGTAGTTAGCC
+
--868,F,6,,@6B@FC6FEFCACEFFGF@@,C@CFGGE,@AFGGDGAA<@,;C<@F<<@F,,,:BCF,@+CF:++74,4@:C,B?6:FCCF?DFA=F<BF9D9EA<:F+4FAEFF<68048EF:A,AF,:A,,,53,,6,+,0AB>=<F,26,,6F8=E,3,,,8,3@>,=A,5,,3;E,DGG<:,@@E,1,@34*+@@@92+:+536+2=62=8?>ECBC=3(:98(16(6*+9817*=3(.2>)7685(,)9,141(((*.92,.4<1263).+/,(4((((4(18*5*48:3)+)..
@M04650:207:000000000-C238N:1:1101:13829:16049 2:N:0:19
GGACTACACGGGTATCTAATCCTGTTTGCTCCCCACGCTTTCGAGCCTCAGTGTCAGTTACAGGCCAGAGAGCCGCTTTCGCCTCCGGTGTTCCTCCATATATCTACGCATTTCACCGCTACACATGGAATTCCACTCTCCTCTCCTGCACTCAAGTCTCCCAGTTTCCAATGCACACAATGGTTGAGCCACTGCCTTTTACATCAGACTTAAGAAACCACCTGCGCTCGCTTTACGCCCAATAAATCCGGTCAACGCTTGGGACCTACGTATTACCCCGGCTGCTGGCACGTAGTTAGCC
+
<@CCCGGGGGGGGEGGGGGGGGGFGGGGGGGGGGGGGGGGGGGGGGGGGFGGGGGGGGGGGGGGGGGGGCCGGGGGGGGGEGGGGGGGGGGGGGGGGGGGGGGGGGGGGGGGGGGGGGGGGGGFFFGGGFFGGGGGGGFGGGGDGGGGGGGFGGG?FGFGGGGGGGDFGGGGFGGGGGEFFF8DGEFFFF,CFFGGGGGGGF,B>?F*:C7D7@FGADEFDDD=@9>@@)52>/+8)8:FF084FCE6C55(.8DE<2<D@F48C*(2((43:<>BC*4((-2((,4(4*.A1.(-.+6:.
@M04650:207:000000000-C238N:1:1101:28991:16070 2:N:0:19
GGACTACCGGGGTTTCTAATCCTGTTTGCTCCCCACGCTTTCGAGCCTCAGTGTCAGTTACAGGCCAGAGAGCCGCTTTCGCCTCCGGTGTTCCTCCATATATCTACGCATTTCACCGCTACACATGGAATTCCACTCTCCTCTCCTGCACTCAAGTCTCCCAGTTTCCAATGCACACAATGGTTGAGCCACTGCCTTTTACATCAGACTTAAGAAACCACCTGCGCTCGCTTTACGCCCAATAAATCCGGACAACGCTTGGGACCTACGTATTACCGCGGCTGCTGGCACGTAGTTAGCC
+
CCCCCGGGGGGGGGGGGGGGGGGGGGCFGGGGGGGGGGGGGGGGGGGGGGGGGGGGGGGGGGGGGGGGGGGGGGGGGDGGGGGGGGGGGGGDFGGGGGGGGGGGGGGGDGGGGGGGGGGGGGGGGGGGGFFGGGGGGFGGGGCFGGGGGGGFGGGGGGGFGGFGGGGGGGGGF?ADGFCFGGGGGGGFFF8CG79CF?FGFFFFF8FFFGFFCFF>AD874;<=755?24>2>*;>A<CDG?@3D@5?DDE0>:FFD04:?F7:GG087:??)C<4+1-4(12((4703*3A?:1:9C><4
@M04650:207:000000000-C238N:1:1101:9819:16124 2:N:0:19
GGACTACTGGGGTATCTAATCCTGTTTGCTCCCCACGCTTTCGAGCCTCAGTGTCAGTTACAGGCCAGAGAGCCGCTTTCGCCTCCGGTGTTCCTCCATATATCTACGCATTTCACCGCTACACATGGAATTCCACTCTCCTCTCCTGCACTCAAGTCTCCCAGTTTCCAATGCACACAATGGTTGAGCCACTGCCTTTTACATCAGACTTAAGAAACCACCTGCGCTCGCTTTACGCCCAATAAATCCGGACAACGCTTGGGACCTACGTATTACCGCGGCTGCTGGCACGGAGTTAGCC
+
<BCCCFFGFCG7FFGGGGGGGGGFGGEFGDGGGGCGGGGFGGGGEGGFGFFFGGGGGEGGGFGGGGGGFGGG?FEE@FDFGGGGCFGGFGGGGGFFGGGFEDFGGGGGGGGDFGCGGDEGGEGGGCFGGGGGFFFG,DEGGFG?FG9AFGGFGGGGFGGGGGGGFFGG99E9FGFGFGGFCGGFAFGG6BFE?<?CFGAE7A,;<CGF@C+<52<+@@GGFDBE@F9/5CF>2*8@DDCEEFFEFGF?8BE;()>7C;((6,769C72::15<8<9C549963,-473<62=4-7(49-),
@M04650:207:000000000-C238N:1:1101:26842:16153 2:N:0:19
GGACTACAGGGTTTCTTATACTGTTTGCTCCCCACGCTTTCGAGCCTCAGTGTCAGTTACAGGCCAGAGAGCCGCTTTCGGCTCCGGTGTTCCTCCATATTTCTACGCAATTCAACGCTAAACATGGAAATTCACCCTCCTCTTCTGCACTCAAATCTTACTGTTTTCAATGTACACAATGGTTTTGCCACAGTCTTTTTCATCATACTTAAGAAACCACATCATCTCCCTTTTCGCCCAATAAAAAAGGACAAAGATTGTGAACTAAGAATTTGCACGGATGCTGTTGCGAAGTTATCTT
+
@-ACCFCF86@<FF<,,=,,6CC-CC@DF96C,C::@7@F<@,6@FD;A8C;CAEGEFA@C,,,,6,,,:C<FGDDGD,@+@<,6,@+6,,5C,@,BFE?,,9,9C=+4+B??E,EE+4++C,E,,:85,9,,5,,14+@,==9DDDA5@934,,7,,36=5,,:@,@EC,3+,,,2+@,26@,,+3,633,4,4@;CA,9=,+12++*2=FCC8;;),*)3)**+*4*;)*),4)*)46<37*++*(*/03=);(*)47)91):+.)))))/+1)+22:(/,442.))+,*-91).94))
@M04650:207:000000000-C238N:1:1101:25795:16155 2:N:0:19
GGACTACTGGGGTATCTAATCCTGTTTGCTCCCCACGCTTTCGAGCCTCAGTGTCAGTTACAGGCCAGAGAGCCGCTTTCGCCTCCGGTGTTCCTCCATATATCTACGCATTTCACCGCTACACATGGAATTCCACTCTCCTCTCCTGCACTCAAGTCTCCCAGTTTCCAATGCACACAATGGTTGAGCCACTGCCTTTTACATCAGACTTAAGAAACCACCTGCGCTCGCTTTACGCCCAATAAATCCGGACAACTCTTGGGACCTACGTATTACCGCGCCTGCTGCCCCCTAGTTCGCC
+
CCCCCFGGGGFGGGGGGGGGGGGGGGGGGGGGGGGGGGGGGGGGGGGGGGGGGGGGGGGGGFFGGGGGGDGDGGGGGGGGGGGGGGFGGGGGGGGGGGGGFGGGGGGGGGGGGGGGGGGGGGGGCDEFEGFGGGCFGGGFGGGFGFGGGGGFGDGGGGGGFGCGFGGGFEDFGF8FGGGCFGFEGCG6CCFFG??FGGFGFFACAFG5@C;+:F>8ADFG>DDE=BA?AG9@DFFC?2=C@0=37@??C::09EGF646?@@5;GGFFB6?2AG<ACC,4(4?BFFF)2*4*--(65+-44
@M04650:207:000000000-C238N:1:1101:25343:16196 2:N:0:19
GGACTACCCGGGTTTCTAATCCTGTTTGCTCCCCACGCTTTCGAGCCTCAGTGTCAGTTACAGGCCAGAGAGCCGCTTTCGCCTCCGGTGTTCCTCCATATATCTACGCATTTCACCGCTACACATGGAATTCCACTCTCCTCTCCTGCACTCAAGTCTCCCAGTTTCCAATGCACACAATGGTTGAGCCACTGCCTTTTACATCAGACTTAAGAAACCACCTGCGCTCGCTTTACGCCCAATAAATCCGGACAACGCTTGGGACCTACGTATTACCGCGGCTGCTGGCACGTAGTTAGCC
+
CCCCCGGGGG>FGGDGGGGGGGGGGGGGGGGGGGGGGGEEGGGGGGGFGFFGGGGGFGGFGGGGGGGGGFGGGGGGGEGGGGGDEGDEFFGGGGGGGGGGGGGGEFFGGGEGCFGGCFEDGGDFGFECEGFFEGFGGGFEFF=DFF=FGCDFF8>DFG9FAFGGGGFGAF9FF@FGGGGGGFGCB@E6CF,ACG??FFFFCC;AC7CAEFCFFFG>FB>F2DFFFAAA>4@@DCFE>1C7F?D@CCCFG55(2)CDDB<(,212DE?3:(.4)356+91(79B9022(3*55:?:64+6<5
@M04650:207:000000000-C238N:1:1101:26733:16204 2:N:0:19
GGACTACTGGGGTTTCTAATCCTGTTTGCTCCCCACGCTTTCGCACCTGAGTGTCAGTCTTTGTCCAGGGGGCCGCCTTCGCCACCGGTATTCCTCCAGATCTCTACGCATTTCACCGCTACACCTGGAATTCTACCCCCCTCTACAAGACTCTAGTCTGCCAGTTTCGAATGCAGTTCCCCGGTTGAGCCCGGGGATTTCACATCTGACTTAACAAACCGCCTGCGTGCGCTTTACGCCCAGTAATTCCGATTAACGCTTGCACCCTCCGTATTACCGCGGCGTCTGGCACGGATTTAGC
+
@CCCCGGGGGGGGGGGGGGGGGGGGGGGGGGGGGGGDGGGGGGGGGGF=FE,CFGGFG9F,CFGG<FGDFGGGGGGGGGCGGCFEFGGGDFGG9@FG8FFFEFGGGFGGGGGGGGGGGDGGGGGGEFGFGFFF9D<E8+@E6EFCGG99EFFG9DGFGGGFFCDFGGGGGCFGGGFGGA3,,4BCF8DGFGFC5EGDGGGGCGA@FFFEGGF9:++;2FCB3>D74:7(99>FD>BF6E:E:<FGCAFGFF:(75AF17??BC7CC??0<6((;8<?C?>900,(4<1:E(C<06(,AA).
@M04650:207:000000000-C238N:1:1101:5500:16206 2:N:0:19
GGACTACCGGGGTTTCTAATCCTGTTTGCTCCCCACGCTTTCGAGCCTCAGTGTCAGTTACAGGCCAGAGAGCCGCTTTCGCCTCCGGTGTTCCTCCATATATCTACGCATTTCACCGCTACACATGGAATTCCACTCTCCTCTCCTGCACTCAAGTCTCCCAGTTTCCAATGCACACAATGGTTGAGCCACTGCCTTTTACATCAGACGTAAGAAACCACCTGCGCTCGCTTTACGCCCAATAAATCCGGACAACGCTTGGGACCTACGTATTACCGCGGCTGCTGTCCCGTAGTTAGCC
+
CCCCCGGGGGGGGGGGFGGGGGGGFGGGGGGGGGGGGGGGGGGGGGEGGEFGGGGGGGDFGGGGGGGGGGFGGGGGGGGGGGGGGGGGGGGGGGGGGGGGGGGDGGGFEGFGGGGGGGGGGGGGGGGCFD9FGGGGGGGGGGGFGGGGFC@DGGGG;DBDFFDEGDFGGGGGGFGGGFDFGGGGGGGG77DEFFE?FG9F9AEFFF7C5*3;>CDCA28FBD:25;2)/91?<GFFB@BCG@FF>D5<*08?>EG?)(3(,(11CGB?033)6829FD>0(((-48?))+):?(28A952,
@M04650:207:000000000-C238N:1:1101:17886:16207 2:N:0:19
GGACTACAAGGGTTTCTAATCCTGTTTGCTCCCCACGCTTTCGAGCCTCAGTGTCAGTTACAGGCCAGAGAGCCGCTTTCGCCTCCGGTGTTCCTCCATATATCTACGCATTTCACCGCTACACCTGGAATTCTACCCCCCTCTACGAGACTCTAGCTTGCCAGTTTCAAATGCAGTTCCCAGGTTGAGCCCGGGGATTTCACATCTGACTTAACAAACCGCCTGCGTGCGCTTTACGCCCAGTAATTCCGATTAACGCTTGCACCCTCCGTATTACCGCGGCTGCTGGCACGGAGTTAGC
+
CCCCCGGGGGGGGGGGGGGGGGGGGGGGGGGGGGGGGGGGGGGGGGGGGGGGGGGGGGGGGGGGGGGGGGGGGGGGGGGGGGGGGGGGGGGGGGGGGGGGGGGGGGGGGGGGGGGGGGGGGGGGGGGGGGGGGGGGGGGDEDGFGGC+>CGFGGGGFGGGGFFFGGCDECGFGGGFFFCGGFGFGBC6CCFGGGGE*@CDFFCFFGGFCFFGFGGGFFF<@DB00ABD<GFFFGFCFDGGG048CFAFGFF0:DGA739BFBF<FFFFFF9<BF?FCG?FFFFF>?>DFD194(49?EAA<
@M04650:207:000000000-C238N:1:1101:8465:16225 2:N:0:19
GGACTACCGGGGTTTCTAATCCTGTTTGCTCCCCACGCTTTCGCACCTGAGCGTCAGTCTTCGTCCAGGGGGCCGCCTTCGCCACCGGTATTCCTCCAGATCTCTACGCATTTCACCGCTACACCTGGAATTCTACCCCCCTCTACAAGACTCTAGCCTGCCAGTTTCGAATGCAGTTCCCAGGTTGAGCCCGGGGATTTCACATCCGACTTGACAGACCGCCTGCGTGCGCTTTACGCCCAGTAATTCCGATTAACGCTTGCACCCTCCGTATTACCGCGGCTGCTGGCACGGACTTACC
+
CCCCCGGGGGGGGGGGGGGGGGGGGGGGGGGGGGGGDGGGGFGGGGGGGFGGGGGGGGGGGFGGGGGGFFGGGGGGGGGGGGGGGGGGGGGGGGGGG?FGGGGGGGGGGGGGGGGGGGGGGGGGGGGGGGGGGDGGGGGGGGGFGGGFEFFAFC9EGGGGGGGGGGGGGGGGGGGGGGGGGGGFFDCFDFGFEGGG):FGGFGAFFFD@GGGF>FGFFGGFC>04F>E0DBF0E3-=(;?E08?FG<AGFF08D3<FFBFF1D76E??FF(,,*35CG<B9BBF1:?::E?G?6;(396).
@M04650:207:000000000-C238N:1:1101:23728:16257 2:N:0:19
GGACTACTGGGGTTTCTAATCCTGTTTGCTCCCCACGCTTTCGAGCCTCAGTGTCAGTTACAGGCCAGAGAGCCGCTTTCGCCTCCGGTGTTCCTCCATATATCTACGCATTTCACCGCTACACATGGAATTCCACTCTCCTCTCCTGCACTCTAGATCCCCAGTTTGGAATGCAGCCCCCAGGTTGAGCCCGAATATTTCACATCCCACTTAAAGATCCGCCTACGCTCCCTTTACGCCCAGTAAATCCGGACAACGCTTGGGACCTACGTATTACCGCGGCTGCTGGCACGTAGTTAGC
+
CCCCCGGGGGGGGGGGGGGGGGGGGGGGGGGGGGGGGGGGGGGGGGGGGGGGGGGGGGGGGGGGGGGGGGGGGGGGGGGGGGGGGGGGGGGGGGGGGGGGGGGGGGGGGGGGGGGGGGGGGGGGGGGGGCGGGGGGGGGGGF@FGGGGGGGFGGG8FGCGFGGGGGGGGGGGGGGGGGGGGGGGGFGGDFFFGDEGGGFGGFGFFGGA@FDFFFGGFBGGFG?DDFFE?C9=DGFEF@GGGF;@GGF?C)80257=<39BFFC:FDF:BF???F?>GGF>BF>BB?::?G0C((482CA2:
@M04650:207:000000000-C238N:1:1101:17273:16266 2:N:0:19
GGACTACTGGGGTTTCTAATCCTGTTTGCTCCCCACGCTTTCGAGCGTCAGTGTCAGTTACAGGCCAGAGAGCCGCTTTCGCCTCCGGTGTTCCTCCATATATCTACGCATTTCACCGCTACACATGGAATTCCACTCTCCTCTCCTGCACTCAAGTCTCCCAGTTTCCAATGCACACAATGGTTGAGCCACTGCCTTTTACATCAGACTTAAGAAACCACCTGCGCTCGCTTTACGCCCAATAAATCCGGACAACGCTTGGGACCTACGTATTACCGCGGCTGCTGGCCCGTAGTTAGCC
+
B--A<6C,C,C++@,6E6,6,,,-;;,6,C,,:6C:@+,6,;B<,B+8C:@,,<CA,CEF,CCCC:FDFFGEGGGGFFGGGGGGGGGGDGGGGFFGGGGGGGGGAFFDGFGGFGGGGGDGGGGGGGGGGGGGGGGGGGGGGGGFGGFGGGGFGGGFGGEFGGGGF,E;EFFFFGGGGGGGGGGGFCGGFGFGGGGGGGGGGFGFFFFFFFCGFFGDA@FFBG=EBF@?@)(59CF=40CFF;;):F<5CEF@9>C0<1((-(50FEB7:?22)3:>+74-4((7B?:(4*-296:6)069:
@M04650:207:000000000-C238N:1:1101:8253:16278 2:N:0:19
GGACTACCGGGGTTTCTAATCCTGTTTGCTCCCCACGCTTTCGAGCCTCAGTGTCAGTTACAGGCCAGAGAGCCGCTTTCGCCTCCGGTGTTCCTCCATATATCTACGCATTTCACCGCTACACATGGAATTCCACTCTCCTCTCCTGCACTCAAGTCTCCCAGTTTCCAATGCACACAATGGTTGAGCCACTGCCTTTTACATCAGACTTAAGAAACCACCTGCGCTCGCTTTACGCCCAATAAATCCGGACAACGCTTGGGACCTACGTATTACCCCGGCTGCTGGCCCGTATTTAGCC
+
BCBCCFGGGGGGGGGGGGGGGGGFGGGGGGGGGGGGGGGGGGGGGGGGGGGGGGGGGGGGGGFGGGGGGGGGGGGGGGGGGGGGGGGGGGGGGGGGGGGGGGGGGGGGGGGGGGGGGGGGGGGGGGGGGGGGGGGGGGGGGGFFGGGGGGGFGGGGGGGGGGGGGGFGGGGFGGGFGGGGGGDGGGGFFFGGC@EFGGGGGFF>6>5ACGFGFGGFFFG>BGFBBA@5@C=9BGCE>;BFD?F3:7?CGD><@A56)366<:4(CG?BF??)4@A<<*-74;B1:?D2:*4*72.(.+.47
@M04650:207:000000000-C238N:1:1101:21791:16279 2:N:0:19
GGACTACACGGGTTTCTAATCCTGTTTGCTCCCCACGCTTTCGAGCCTCAGTGTCAGTTACAGGCCAGAGAGCCGCTTTCGCCTCCGGTGTTCCTCCATATATCTACGCATTTCACCGCTACACATGGAATTCCACTCTCCTCTCCTGCACTCAAGTCTACCAGTTTCCAATGCATACAATGGTTGAGCCACTGCCTTTTACATCAGACTTAAGAAACCACCTGCGCTCGCTTTACGCCCAATAAATCCGGACAACGCTTGGGACCTACGTATTACCGCGGCTGCTGGCCCGGAGTTAGCC
+
CCCCCGGGGGGGGGGGGGGGGGGGGGGGGGGGGGGGGGGGGGGGGGGGGGGGGGGGGGGGGGGGGGGGGGGGGGGGGGFGGGGGGGGGGGGGGGGGGGGGGGGGGGGGGGGGGGGGGGGGGGGGGGGGGGGGGGGGGGGDGGGFGGGGGGGFGGGGGGGGGGGGFFGGGGGGGGGGGGGGGGGGGGGGGGGGGGGGGGGGGFGFFGGF@CBFFGGGFDGG9D@E=DA@AG>@9EF6)2C7FFFFGGFFGFBD0BF?GF6DF?GBFGB8?B??FFFFGD616>FF::B7:*3/((2-3+)6,
@M04650:207:000000000-C238N:1:1101:15787:16312 2:N:0:19
GGACTACTGGGGTATCTAATCCTGTTTGCTCCCCACGCTTTCGCACCTGAGCGTCAGTCTTCGTCCAGGGGGCCGCCTTCGCCACCGGTATTCCTCCAGATCTCTACGCATTTCACCGCTACACCTGGAATTCTACCCCCCTCTACGAGACTCTAGCTTGCCAGTTTCAAATGCAGTTCCCAGGTTGAGCCCGGGGATTTCACATCTGACTTAACAAACCGCCTGCGTGCGCTTTACGCCCAGTAATTCCGATTAACGCTTGCACCCGCCGTATTACCGCGGCTGCTGGCACGGAGTTAGC
+
CCCCCGGGGGGGGGGGGGGGGGGGGGGGGGGGGGGGGGGGGGGGEGGGFGGGGGGGGGCEEGGGGDGGFGGGGGGGGGGGGGGGGFGGGGGFGGGGCAFFGGCFDCFFGGGCFGGGCFGGDFGGF:FGGFGGGGGGFGGGGDE?EGGGFEGFGEGGFFCGGGGGFGGGGCFFGGEGGDGFGGGFGGGGGGGGGGGGGGDGDFGFFG7FFD7CCCFF8(88:<>D@AF>:C6>;E>BB?EDGFF7FGD>DFF0:>5>FBFB?:FDFF1((4((4;2<GG096>FFF?>?BC?F?>09?*5<6
@M04650:207:000000000-C238N:1:1101:13338:16319 2:N:0:19
GGACTACTAGGGTTTCTAATCCTGTTTGCTCCCCACGCTTTCGAGCCTCAGTGTCAGTTACAGGCCAGAGAGCCGCTTTCGCCTCCGGTGTTCCTCCATATATCTACGCATTTCACCGCTACACATGGAATTCCACTCTCCTCTCCTGCACTCAAGTCTCCCAGTTTCCAATGCACACAATGGTTGAGCCACTGCCTTTTACATCAGACTTAAGAAACCACCTGCGCTCGCTTTACGCCCAATAAATCCGGACAACGCTTGGGACCTACGTATTACCGCGGCTGCTGGCACGTAGTTAGCC
+
CCCCCGGGGGGGGGGGGGGGGGGGGGGGGGGGGGGGGGGGGGGGGGGGGGGGGGGGGGGGGGGGGGGGGGGGGGGGGGFGGGGGGGGGGGEGGGGGGGGGGGGGGGGGGGGGGGGGGGGGGGGGGFGGGGGGGGGGGGGGGGGFGGGGGGGFGGGGGGGGGGGGFGGGGGGGGGGGGGGGGG8EGGGGGGGGGGGGDFGGGFFFFGGFFDCCEGGGFFGGFGFFFBA?=DF(>CCCADEGGF@FGGEFGF>?BF5;C;17;;GFGC7<??<BFG94<D62709>F:?4(0./.2<B><6>3
@M04650:207:000000000-C238N:1:1101:8460:16338 2:N:0:19
GGACTACAGGGGTTTCTAATCCTGTTTGCTCCCCACGCTTTCGAGCCTCAGTGTCAGTTACAGGCCAGAGAGCCGCTTTCGCCTCCGGTGTTCCTCCATATATCTACGCATTTCACCGCTACACATGGAATTCCACTCTCCTCTCCTGCACTCAAGTCTCCCAGTTTCCAATGCACACCATGGTTGAGCCACTGCCTTTTACATCAGACTTAAGAAACCACCTGCGCTCGCTTTACGCCCAATAAATCCGGACAACGCTTGGGACCTACGTATTACCGCGGCTGCTGGCCCGTGATTAGCC
+
CCCCCGGGGGGGGGGGGGGGGGGGGGGGGGGGGGGGGGGGGGGGGGGGGGGGGGGGGGDCFDGFFGGGFGGGGGGGEGGGGGGEFGEGGGGGGGGGGGGGGGGGGGGGGGGGGGGGGGGGGGGGAFGGGAFGGGGGGGFFGGGFCDDFGGGFGFFGDFGGGGGGGGFE;@,DF?EGGG+D=,@EGFE6AF,A6@FCF+@F7>;;@8FFFGGG@8+=>CCFBDDBB>2?27@59F6*:97CC0(5;;5<FA32;EG6)(36(-/.9C?<:??>FGAAC*((-(4,0:BF?58=9(((.+)(5
@M04650:207:000000000-C238N:1:1101:21934:16352 2:N:0:19
GGACTACCGGGGTTTCTAATCCTGTTTGCTCCCCACGCTTTCGCACCTGAGCGTCAGTCTTCGTCCAGGGGGCCGCCTTCGCCACCGGTATTCCTCCAGATCTCTACGCATTTCACCGCTACACCTGGAATTCTACCCCCCTCTACGAGACTCAAGCCTGCCAGTTTCGAATGCAGTTCCCAGGTTGAGCCCGGGGATTTCACATCCGACTTGACAGACCGCCTGCGTGCGCGTTACGCCCAGTAATTCCGATTAACGCTTGCACCCTCCGTATTACCGCGGCTGCGTGCACGGAGTTAGC
+
CCCCCGGGGGGGFCGGGGGGGGGGGFGGGGGGGGGGGGGGGGGGGGGGGGGGGGGGGGGGGGGGGGGGGGGGGGGGGGGGGGFGGGGGGGGGFFFGGGGD=BAFGGGGGGEGGGGGGGGGGGGGGGFGFGGGGGGGGGGGGGGFFGG?FEE5?CFGGDGGFGGGCFGGGFGGDCFGGGGGGGGGGGG6C7CFGE5:CDFGGFGFFGGFFDD5<CGGF1ECBGF6?FFB:790(:7(0(;?E<FFGDA<*=?6<3C47:>:B?C27F?<(2;?:C:AFGBFF>03>B(44C2FB2;(4@>AA
@M04650:207:000000000-C238N:1:1101:19251:16364 2:N:0:19
GGACTACCAGGGTATCTAATCCTGTTTGCTCCCCACGCTTTCGAGCCTCAGTGTCAGTTACAGGCCAGAGAGCCGCTTTCGCCTCCGGTGTTCCTCCATATATCTACGCATTTCACCGCTACACATGGAATTCCACTCTCCTCTCCTGCACTCAAGTCTCCCAGTTTCCAATGCACACAATGGTTGAGCCACTGCCTTTTACATCAGACTTAAGAAACCACCTGCGCTCGCTTTACGCCCAATAAATCCGGACAACGCTTGGGACCTACGTATTACCGCGGCTGCTGGCACGTAGTTAGCC
+
CCCCCGGGGGGGGGGGGGGGGGGGGGGGGGGGGGGGGGGGGGGGGGGGGGGGGGGGGGGGGGGGFGGGGGGGGGGGDGGFGEEGGGGGGGGGGGGGGGGGGGGGGGGGGGGGGGGGGFGDGGFGFGGGFFGGGGGDFFGGGGGFGGGGGGGFGGGGGGGGAFDFADEFGGFGGGAFGGGFCFFAGEGGGGGGGGGGGGGGGFGFFGGFC5FFFGGFF@,;=DDED?AEFGFFFGFFF>EFGFDEFGCEGD>@FFGFG;?FF09<GEB??<?D<66A:32;(9B>6>F(:C354048AC>).
@M04650:207:000000000-C238N:1:1101:21777:16385 2:N:0:19
GGACTACTGGGGTTTCTAATCCTGTTTGCTCCCCACGCTTTCGCACCTGAGCGTCAGTCTTGGTCCAGGGGGCCGCCTTCGCCACCGGTATTCCTCCAGATCTCTACGCATTTCACCGCTACACCTGGAATTCTACCCCCCTCTACAAGACTCTAGCCTGCCAGTTTCGAATGCAGTTCCCAGGTTGAGCCCGGGGAGTTCACATCCGACTTGACAGACCGCCTGCGTGCGCTTTACGCCCAGTAATTCCGAATAACGCTTGCACCCTCCGTATTACCGCGGCTGCTGGCACGGAGTTAGC
+
CCCC8FFFGFGGFF@FGFFCFGGGGA9;<FFFGGEGGGGGGGG7CFGGDCEFFE@BFEEFE,CCF<FFGGDGFG>B@BF=FFEC?FCE@FF9?9EFCDFG@ED;DDFGGE@+AED9FGGGE>EFEFFGGGFGGFF?9DF7@>+5EDCFFFGFG;CFFCCFGGGF>C:EE8F8CC7C9BCFGGGCGFB?7CCGECGGG)C8FFGFFGD87D3>EG4CF@E31>BB?>>>?G90(:549?CCC?F:7C2)7*9:(0/6*-70:?FF*;8:1?6(462<FF3436;BFF:::5(<3912(;)6.
@M04650:207:000000000-C238N:1:1101:25929:16442 2:N:0:19
GGACTACAGGGGTTTCTAATCCTGTTTGCTCCCCACGCTTTCGCACCTGAGCGTCAGTCTTCGTCCAGGGGGCCGCCTTCGCCACCGGTATTCCTCCAGATCTCTACGCATTTCACCGCTACACCTGGAATTCTACCCCCCTCTACGAGACTCAAGCCTGCCAGTTTCGAATGCAGTTCCCAGGTTGAGCCCGGGGATTTCACATCCGACTTGACAGACCGCCTGCGTGCGCTTTACGCCCCGTAATTCCGATTAACGCTTGCACCCTCCGTATTACCGCGGCTGCTGGCACGGAGTTCGC
+
CCCCCGGGGGGGGGGGGGGGGGGGGGGGGGGGGGGGGGGGGGGGGDGGGGGGGGGGGGGGFGGGGGGGGGGGGGGGGGGFGGGGGGGDFGGGGGGGGFFFGGGGGGGGGGGG?FGGFGGDGEGGGGGFGGG8DFGGG,D=EGG6FGFEGDG5DGGGGGGGGGGGGGGGGFGGCFFGCFGGGGFCFFGGGGGGEGGGGCFFGFGFFFGB0DDG8>4FF@GGBD;<BFFF257>BC:AF?EEE(2()14):F@:(.96C:;B((1<CGFBFBB86;75F729>B;>9,:>37(<:694(;)32
@M04650:207:000000000-C238N:1:1101:2851:16462 2:N:0:19
GGACTACTCGGGTATCTAATCCTGTTTGATCCCCACGCTTTCGAGCCTCAGTGTCAGTTACAGGCCAGAGAGCCGCTTTCGCCTCCGGTGTTCCTCCATATATCTACGCATTTCACCGCTACACATGGAATTCAACTCTCCTCTCCTGCACTCAAGTCTCCCAGTTTCAAATGCACACAATGGTTGAGCCACTGCATTTTACATCAGACTTAAGAAACCACCTGCGCTCGCGTTACGCCCAATAAATACGGACAAAGCTTGGGACCTACGGAGTACCGCGGCTGCTGGCACGTAGTTAGCC
+
CCCCCGGGCGEGGGGGGFF@ECEEGGEG,@FFF8EFFGFGFFGGGF:B=<CEFDFEE@AEFECCF@CFCFGEFCCFEG<FFFCFC<FGB@CE9E,C8E,E,C,CEECF+@4FG9AFCFEGGFGGFGEFGC,ED<DD;E,=BC8FE8,D<EGFFEED;A9EC<FFBDF9,@ECDFDDD=EFCAD@>FFFGFGG67E7+=CFGFC9FCDF);++055BFC89C*46:?9@)9>(:*55?@E*<(58CF))+83;9EG37(3),6<<4/4).3,,,154+93((((283:>:C7E::6(-<6<)
@M04650:207:000000000-C238N:1:1101:16031:16467 2:N:0:19
GGACTACTCGGGTTTCTAATCCTGTTTGCTCCCCACGCTTTCGAGCCTCAGTGTCAGTTACAGGCCAGAGAGCCGCTTTCGCCTCCGGTGTTCCTCCATATATCTACGCATTTCACCGCTACACATGGAATTCCACTCTCCTCTCCTGCACTCAAGTCTCCCAGTTTCCAATGCACACAATGGTTGAGCCACTGCCTTTTACATCAGACTTAAGAAACCACCTGCGCTCGCTTTACGCCCAATAAATCCGGACAACGCTTGGGACCTACGTATTACCGCGGCTGCTGGCACGTAGTTAGCC
+
CCCCCGGGGGGGGGGGGGGGGGGGGGGGGGGGGGGGGGGGGGGGGGGGGGGGGGGGGGGGGGGGGGGGGGGGGGGGGGFGGGGGGGGGGGGGGGGGGGGGGGGGGGGGGGGGGGGGGGGGGGGGGGGGGGGGGGGGGGGFGGGFGGGGGGGFGGFGGGDFFGGGGGGGFGGGGGGGGGGGGGGGGGGGGGGGGGGGGGGGGFGFFGGFFGFGFGGGFFFGFD9;BAFBAGFFDFCEFFGDG;DEGC?CCEDFFFGFC>@F?:9:DGF<?68><<9A+9,,-49B6:74<625:?<<2<69:
@M04650:207:000000000-C238N:1:1101:23551:16483 2:N:0:19
GGACTACCGGGGTTTCTAATCCTGTTTGCTCCCCACGCTTTCGAGCCTCAGTGTCAGTTACAGGCCAGAGAGCCGCTTTCGCCTCCGGTGTTCCTCCATATATCTACGCATTTCACCGCTACACATGGAATTCCACTCTCCTCTCCTGCACTCAAGTCTCCCAGTTTCCAATGCACACAATGGTTGAGCCACTGCCTTTTACATCAGACTTAAGAAACCACCTGCGCTCGCTTTACGCCCAATAAATCCGGACAACGCTTGGGACCTACGTATTACCGCGGCTGCTGGCACGTAGTTAGCC
+
CCCCCGGGGGGGGGGGGGGGGGGGGGGGGGGGGGGGGGGGGGGGGGGGGGGGGFFGGGGGFGGGGGGGGFGGGGGGFEEGGGGGGGGGCFGGGGGGGGFGGGGGGGGGGGG:EEFGGGGDEGGGGGGGFEFEGGGGGGFGGGGF?FGGGGGFGGFGGGGGGGGGGGGGCFGFFDGGGGGGFGCGFGGGGCFFFG6C7CFFFFGFAFGFB>7=8>7CFFGGDGFB=5>>?CBDD=AC5(8FF?D;FFC3CE>@@FG?D943(35<GG?<?B7))3<<+13-490((5).0*5*(4:3<+.:.
@M04650:207:000000000-C238N:1:1101:8302:16523 2:N:0:19
GGACTACACGGGTATCTAATCCTGTTTGCTCCCCACGCTTTCGCACCTGAGCGTCAGTCTTCGTCCAGGGGGCCGCCTTCGCCACCGGTATTCCTCCAGATCTCTACGCATTTCACCGCTACACCTGGAATTCTACCCCCCTCTACGAGACTCAAGCCTGCCAGTTTCGAATGCAGTTCCCAGGTTGAGCCCGGGGATTTCACATACGACTTGACAGACCGCCGGCGTGCGCTTTACGCCCAGTAATTCCGATTAACGCTTGCACCCTCCGTATTACCGCGGCTGCGGGCACGGAGTTCTG
+
CCCCCEFFGGGFEG<<FGGGGFCFGGGGGGGF@CG7CFFC<EGEGEBA8EFCFCCGGF,@,EFFFGCFGEDGCCBFF7FGFEFFC<BFGGGGGFFDGGGGGGAF9;FFFGGGFAFG,@=CE@>,8FGG@FCCFCFF8,@:EDE:FGGGG6CCFD:,,:6::@9,3@F9B>D8D9<CFGGCCGGGGGG8CGGCEEGGGCACFF?=C+;5@GGC3CGGFDG5959(1)-7176>>=34*(2:C(457*))**9-(07AC<4-,41)2;12(,14(*5:EC0(((-(4:0065(2(4(,(2)))
@M04650:207:000000000-C238N:1:1101:28590:16564 2:N:0:19
GGACTACAGGGGTTTCTAATCCTGTTTGCTCCCCACGCTTTCGCGCATCAGCGTCAGTAATGTTCCAGTAGGTCGCCTTCGCAATAAGTATTCCTCTTGATCTCTACGGATTTTACCCCTACACCAAGAATTCCACCTACCTCTCCCATACTCTAGAAAAGTAGTTTCAAATGCAGTTCTATGGTTAAGCCATAGGATTTCACATCTGACTTACTTTCCCGCCTACGCGCTCTTTACGCCCAGTGATTCCGAGTAACGCTTGCACCCTCCGTATTACCGCGGCTGCTGGCACGGAGTTAGC
+
CCCCCGGGGGGGGEGGGGGGGGGGGGGGGGGGGGFGGGGGGGG7FGEGGGFGGGGGGGFECEFFGGGGGGGGFGGGDGGGGGGGGGGGGGGCGGFGFGGGGGGGGGFFEGCEGEGEG:EFGGGGFFGGGGGGGGGGGGFGGFFBFFFEEDFCGDGGGFGCDDEGFFGGGGG9DDFGGGEGG9EGGGGGGGGFF8D?CFC?FFEFFG+<ECFGFGGG@5EFADBAAAA>AD29>GFEF@GGG@2(2>C)@FA62>GEG62<,6C39C631/28684<FD:6>9>>FFB?0:8C?>;0,;4-.
@M04650:207:000000000-C238N:1:1101:6544:16582 2:N:0:19
GGACTACTCGGGGTGCTAATCCTGTTTGCTGCCCACGCTTTCGAGCCTCAGTGTCAGTTACAGGCCAGAGAGCCGCTGTCGCCTCCGGTGTTCCTCCATATATCTACGCATTTCACCGCTACCCATGGAATTCCACTCTCCTCTCCTGCACTCAAGTCTCCCAGTTTCCAATGCACACAATGGTTGAGCCACTGCCTTTTACATCAGACGTAAGAAACCACCTACGCGCGCTGTACGCCCAATAAATCCGGACAACGCTTGGTACCTACGTATTACCGCGGCTGCTGGCACGAAGTGATCC
+
<9BC<C8EFBE:+@+,@<,CCFGCEGFGGF,@EEC@@@FGGAFGF,+AF6EGGGCFE,CE,F9CCCEG@D@,:ECEB+@FG7:7FFFGGGGD<F,AEFCCCEDEFGG?FC++@9EAFG++>+,,9A<FFAFGCFGGGCFF==,==89,F?CD,>@9A=6@ECFGFEF;EA>F?@FDEDE@9>6E,<8D,@8:?66:*2@FFA;BA+95>***/?FGF2,/-3:)7?2)(:631EA?>B7*C?;;*;<C>5)49:9<GF(2-1*.*3:4:1(,6<:)+133(449:73,8:.*(-14)+).)
@M04650:207:000000000-C238N:1:1101:11535:16637 2:N:0:19
GGACTACCGGGGTATCTAATCCTGTTTGCTCCCCACGCTTTCGCACCTGAGCGTCAGTCTTCGTCCAGGGGGCCGCCTTCGCCACCGGTATTCCTCCAGATCTCTACGCATTTCACCGCTACTCCTGGAATTCTACCCCCCTCTACGAGACTCAAGCCTGCCAGTTTCGAATGCAGTTCCCAGGTTGAGCCCGGGGATTTCACATCCGACTTGACAGACCGCCTGCGTGCGCTTTACGCCCAGTAATTCCGATTAACGCTTGCACCCTCCGTATTACCGCGGCTGCTGGCACGGAGTTAGC
+
CCCCCGGGGGGGGGGGGGGGGGGGGGGGGGGGGGGGGGGGGGGGGGGGGGGGGGGGGGGGGGGGGGGGGGGGGGGGGGGGGGGGGGGGGGGGGGGFGGGGGGGGGGGGGGGEGGGGGGGGGG8FGGGGGGGGGGFFDFGGGDGFGGGGFEGFGFGCG8FGGFFF?D>F*>EFCFGG7CFFGGGGGGG,CFFCCDEGD<FGGFGFFF534DDC@GGF@:FF;D9BBF;E039>7GFBFBGGC0::D*<)29?<0)*6C?64(4*8GGBFBF((42:2<729(969B2822C(926(,4*55<
@M04650:207:000000000-C238N:1:1101:10511:16655 2:N:0:19
GGACTACACGGGTATCTAATCCTGTTTGCTCCCCACGCTTTCGAGCCTCAGTGTCAGTTACAGGCCAGAGAGCCGCTTTCGCCTCCGGTGTTCCTCCATATATCTACGCATTTCACCGCTACACATGGAATTCCACTCTCCTCTCCTGCACTCAAGTCTCCCAGTTTCCAATGCACACAATGGTTGAGCCACTGCCTTTTACATCAGACTTAAGAAACCACCTGCGCTCGCTTTACGCCCAATAAATCCGGACAACGCTTGGGACCTACGTATTACCGCGGCTGCTGGCGCGTAGTTTGCC
+
CCCCCGGGGGGGGGGGGGGGGGGGGGGGGGGGGGGGGGGGGGGGGGGGGGGGGGGGGGGGGGGGGGGGGGGGGGGGGGGGGGGDGGGGGGGGGGGGGGGGGGGGGGGGGGGGGGGGGGGGGGGGGGGGGGGGFGGGGGGGGGGFFDGGGGGFGGFGFGGGGGGGGGGGGGGGGGGGGGGGGGGGGGGGDGCG6FGGGGGGGFGFFFFFEFFFFGGGFFFGB>BEDBF>DG@DFFBE>>:<F@FF=FCEDE8?6BGF33;:68C?FEF22:B<AFD<2149(((-807(2*(14(((-+.-7
@M04650:207:000000000-C238N:1:1101:18332:16707 2:N:0:19
GGACTACCCGGGTTTCTAATCCTGTTTGCTCCCCACGCTTTCGAGCCTCAGTGTCAGTTACAGGCCAGAGAGCCGCTTTCGCCTCCGGTGTTCCTCCATATATCTACGCATTTCACCGCTACACATGGAATTCCACTCTCCTCTCCTGCACTCAAGTCTCCCAGTTTCCAATGCACACAATGGTTGAGCCACTGCCTTTTACATCAGACTTAAGAAACCACCTGCGCTCGCTTTACGCCCAATAAATCCGGACAACGCTTGGGACCTACGTATTACCGCGGCTGCTGGCACGTAGTTAGCC
+
CCCCCGGGGGGGGGGGGGGGGGGGGGGGGGGGGGGGGGGGGGGGGGGGGGGGGGGGGGGGGGGGGGGGGGGGGGGGGECFGGGGGGGGGGGGGGGGGGGGGGGGGGGGGGGGGGGGGGGDGGGGFGGGFFFGGGGGGGGGGGGFGGGGGGGFGGFGGGGGGGGGCFFGGGGGGGGGFDGDFG6EDGGGGD7EGGGGGFGGGFGFFGGFFGFFEDFF*419=CB@BD=)>GFFFC6457EEG?DFGG<?*5):9DD;D960:6C15C?28??2<069:94909>BF?::?><G:?<:D7-65
@M04650:207:000000000-C238N:1:1101:17653:16718 2:N:0:19
GGACTACACGGGTTTCTAATCCTGTTTGCTCCCCACGCTTTCGAGCCTCAGTGTCAGTTACAGGCCAGAGAGCCGCTTTCGCCTCCGGTGTTCCTCCATATATCTACGCATTTCACCGCTACACATGGAATTCCACTCTCCTCTCCTGCACTCAAGTCTCCCAGTTTCCAATGCACACAATGGTTGAGCCACTGCCTTTTACATCAGACTTAAGAAACCACCTGCGCTCGCTTTACGCCCAATAAATCCGGACAACGCTTGGGACCTACGTATTACCGCGGCTGCTGGCACGTAGTTAGCC
+
CCCCCGGGGGGGGGGGGGGGGGGGGGGGGGGGGGGGGGGGGGGGGGGGGFGGGGGGGFFGGGFGGGGGGGGCFGGGGGGGGGGGGGGGGGGGGGGGGGGGGGGGGGGGGGGGGGGGGGGGGGGGGGGGGGFFGGGGGGGGGGGFGGGGGGGFGGFGGGGGFGGFFFGGGGGGGGGGGGGCGGGGGGFGGGDGGGFGGGGGGFGFFDGAE9CFE+BCFBGGFGFFFE>E9C@@DGFFFFGGG?DFGFFEGF:;BFGFGB?F?BF?GGB>BFF?2E<BCC(107(2:2:5:*47::0:<E>F?
@M04650:207:000000000-C238N:1:1101:11372:16758 2:N:0:19
GGACTACCCGGGTTTCTAATCCTGTTTGCTCCCCACGCTTTCGAGCCTCAGTGTCAGTTACAGGCCAGAGAGCCGCTTTCGCCACCGGTGTTCCTCCATATATCTACGCATTTCACCGCTACACATGGAATTCCACTCTCCTCTCCTGCACTCAAGTCTACCAGTTTCCAATGCATACAATGGTTGAGCCACTGCCTTTTACACCAGACTTAATAAACCACCTGCGCTCGCGTGACGCCCAGTAATTCCGCTTACCGCTTTCACCCTCCGTTTTACCGCTGCTGCTAGCACGGAGTTCGCC
+
CCCCCGGGGGGGGEGGGFGCFDGAFGGGGGGFFGGGGGFEGGGGGGGFGFFGFFFGGFFGGFFA,CAFCFFGF8FC7B<EGECGGCFF>FFFEGGFFGCFFGGGGGGFEDGGGGGGFEGD7FGGCFFGGFF8EFGFFGGGGGCBECGGGGGDCDED=E9D8988CBGGGCFAF8DF8=FGGGGAF>DFCFC??7FFG7FGGFEB5*9ACFGDCGFGFECGD>>@DD2?=:9(6*2283*=<;3;CF33CF),1>*(77>1(6:6CF1:BFF),;-)</-,,(2:<0)-49)*,-(3.+-,8
@M04650:207:000000000-C238N:1:1101:9062:16766 2:N:0:19
GGACTACCAGGGTTTCTAATCCTGTTTGCTCCCCACGCTTTCGCACCTGAGCGTCAGTCTTCGTCCAGGGGGCCGCCTTCGCCACCGGTATTCCTCCAGATCTCTACGCATTTCACCGCTACACCTGGAATTCTACCCCCCTCTACGAGACTCTAGCTTGCCAGTTTCAAATGCAGTTCCCAGGTTGAGCCCGGGGATTTCACATCTGACTTAACAAACCGCCTGCGTGCGCTTTACGCCCAGTAATTCCGATTAACGCTTGCACCCTCCGTATTACCGCGGCTGCTGGCACGGAGTTAGC
+
CCCCCGGGGGGGGGGGGGGGGGGGGGGGGGGGGGGGGGGGGGGGGGGGGFGGGGGGGGGGGGGGGGGGGCGGGGGGGGGGGGGGGGGGGGGGGGGGGGGGGGGGGGGGG7FGGGGGGGGGGGGGGGGGF8FFFGGGGGGGGGGFGGGDGCGFGGFGGGGGCGGGGGGGGFGGGFGGGGGGGGGGGCDC6EGDGEDG<DGGGFGFFGGFEGGGFDFFF<GGBD9?FFBEFGFFFDF2@?EGEFFFGC>AGF:B6>5AG:>??FGFGGFFFFFFFGFFGG<>>F>09BF::E<F:B(-4C2<:
@M04650:207:000000000-C238N:1:1101:21297:16810 2:N:0:19
GGACTACAAGGGTTTCTAATCCTGTTTGCTCCCCACGCTTTCGCACCTGAGCGTCAGTCTTCGTCCAGGGGGCCGCCTTCGCCACCGGTATTCCTCCAGATCTCTACGCATTTCACCGCTACACCTGGAATTCTACCCCCCTCTACGAGACTCTAGCTTGCCAGTTTCAAATGCAGTTCCCAGGTTGAGCCCGGGGATTTCACATCCGACTTGACAGACCGCCTGCGTGCGCTTTACGCCCAGTAATTCCGATTAACGCTTGCACCCTCCGTATTACCGCGGCTGCTGGCACGGAGTTAGC
+
CCCCCGGGGGGGGGGGGGGGGGGGGGGGGGGGGGGGGGGGGGGGGGGGGGGGGGGGGGGGGGGGGGGGGGGGGGGGGGGGGGGGGGGGGGGGGGGGGGGGGGGGGGGGGGG@FGGGGGGGGGGGGGGGGGGGGGGGGGGGGGGFCGGGGGGFGGGGGGGGGGGGGGGFAFFGGGGGGGGGGGGGGGGGFDGGEDEGGGGGGFGFFGGFFGGGFGGDA@GGFGF?15;;0CBF>G7<FFGGEBFBGGBDGFF0:59>F?BFF?C<GG::<F>?BG?ACF69>;>BFF?FFGFGF>>F?G).6
@M04650:207:000000000-C238N:1:1101:15061:16842 2:N:0:19
GGACTACTAGGGTATCTAATCCTGTTTGCTCCCCACGCTTTCGAGCCTCAGTGTCAGTTACAGGCCAGAGAGCCGCTTTCGCCTCCGGTGTTCCTCCATATATCTACGCATTTCACCGCTACACATGGAATTCCACTCTCCTCTCCTGCACTCAAGTCTCCCAGTTTCCAATGCACACAATGGTTGAGCCACTGCCTTTTACATCCGACTTAAGAAACCACCTGCGCTCGCTTTACGCCCAATAAATCCGGACAACGCTTGGGACCTACGTATTACCGCGGCTGCTGGCACGTAGTTAGCC
+
CCCCCGGGGGGGGGGGGGGGGGGGGGGGGGGGGGGGGGGGGGGGGGGGGGGGGGGGGGGGGGGGGGGGGGGGGGGGFGFGGEGGGGGGGGGGGGGGGGGGGGGGGGGGGGGGGGGGGGGGGGGGG?FGGGGGGGGGGGGGGGGFGGGGGGFFGFDGGGGGGGGGGGGGGGGGGGGFCGGGCFGFGGGGGFGGFGCGGGGGCFGFF+**0;CD@FGGFDFCBGFF=>)9(8925?AEB?GGGFF3DGF?FDEFFFG?D;0(427:GG0473<B>FAAF5043699BFF7:*4*(,8?F+.64
@M04650:207:000000000-C238N:1:1101:12240:16871 2:N:0:19
GGACTACTCGGGTTTCTAATCCTGTTTGCTCCCCACGCTTTCGAGCCTCAGTGTCAGTTACAGGCCAGAGAGCCGCTTTCGCCTCCGGTGTTCCTCCATATATCTACGCATTTCACCGCTACACATGGAATTCCACTCTCCTCTCCTGCACTCAAGTCTCCCAGTTTCCAATGCACACAATGGTTGAGCCCCTGCCTTTTACATCAGACTTAAGAAACCACCTGCGCTCGCTTTACGCCCAATAAATCCGGACAACGCTTGGGACCTACGTATTACCGCGGCTGCTGGCACGTAGTTAGCC
+
CCCCCGGGGGGGGGGGGGGGGGGGGGGGGGGGGGGGGGGGGGGGGGGGGGGGGGGGGGGGGGGGGGGGGGGGGGGGGGGGDGGGGGGGGGGGGGGGGGGGGGGGGDGGGGGGGGGGGGGGGGGGGGGGGGGGGGGGGGGGGGGFGGGGGGGFGGGGGGGGGGGGGGGGCFEFGGGGGGGGFGFGCEGCFF+@?EFFGGGGCFCAEGGA@FCC*<CFFF:>BDDEDFFB@C2@=5@CE=4=B0@@>FEFGDA1;F<?D03666<1CGF<?BFF<<5<@<0,,90,87)(4A<5:((4634>3
@M04650:207:000000000-C238N:1:1101:23036:16901 2:N:0:19
GGACTACACGGGTATCTAATCCTGTTTGCTCCCCACGCTTTCGCACCTGAGCGTCAGTCTTTGTCCAGGGGGCCGCCTTCGCCACCGGTATTCCTCCAGATCTCTACGCATTTCACCGCTACACCTGGAATTCTACCCCCCTCTACAAGACTCTAGCCTGCCAGTTTCGAATGCAGTTCCCAGGTTGAGCCCGGGGATTTCACATCCGACTTGACAGACCGCCTGCGTGCGCTTTACGCCCAGTAATTCCGATTAACGCTTGCACCCTCCGTATTACCGCGGCTGCTGGCACGGAGTTAGC
+
CCCCCGGGGGGGGGGGGGGGGGGGGGGGGGGGGGGGGGGGGGGGGGGGGGGGGGGGGGGGGGGGGGGGGDFGGGGGGGGGGGGGGGGGGGGGGGGGGGGGGFGGGGGGGGGGGGGGGGGGEGGGGGGG8FGGGGGGGGGGGGEBFGGFBGGFFGGGGGGGGGGGGGGGEGGGGGGGGGGGGGFDFFG6FGFGEEGGDGGGCFGFFGGF?GGGEDGGF@GG9GF?:FFF0D9>FDFFFFGDDBFF7><DGFF6?EDFGFFFFFG>FGFFFF;:?FFDGG:900>B;FF7(A?G1-((-@A26
@M04650:207:000000000-C238N:1:1101:11908:16930 2:N:0:19
GGACTACTGGGGTTTCTAATCCTGTTTGCTCCCCACGCTTTCGAGCCTCAGTGTCAGTTACAGGCCAGAGAGCCGCTTTCGCCTCCGGTGTTCCTCCATATATCTACGCATTTCACCGCTACACATGGAATTCCACTCTCCTCTCCTGCACTCAAGTCTCCCAGTTTCCAATGCACACAATGGTTGAGCCACTGCCTTTTACATCAGACTTAAGAAACCACCTGCGCTCGCTTTACGCCCAATAAATCCGGACAACGCTTGGGACCTAGGTATTACCGCGGCTGCTGGCACCTAGGTACCC
+
CCCCCGGGFGGGGGGGFGEGGGGGGGGGGGGFFGFGGGGGGGGGGGGGGGGGGGGGGEFFGGFGGGGGGGGDGGGGGGC=FCFEFGCDGGEEGGGGGGGGGGCGGEGGGGGGGGCGGGGGC>EGGGGGFEGGGGFGGGGGGGGFGGGGGFG9DFFCGDGGGA8=FFGGGGGGG?FGG?C6EFF;>BFFF7:FFCFGGCGFGFGFFGG>EGCFFFFFA@>FFCB2)*::2?@@F=C8B@7CE(6@C+)9>83;>:D?7,/,8:C?GGF<)(.:AFF>A*49(49;0:?(-0.*(5)(.+)).
@M04650:207:000000000-C238N:1:1101:22510:16998 2:N:0:19
GGACTACACGGGTTTCTAATCCTGTTTGCTCCCCACGCTTTCGAGCCTCAGTGTCAGTTACAGGCCAGAGAGCCGCTTTCGCCTCCGGTGTTCCTCCATATATCTACGCATTTCACCGCTACACATGGAATTCCACTCTCCTCTCCTGCACTCAAGTCTCCCAGTTTCCAATGCACACAATGGTTGAGCCACTGCCTTTTACATCAGACTTAAGAAACCACCTGCGCTCGCTTTACGCCCAATAAATCCGGACAACGCTTGGGACCTACGTATTACCGCGCCTGCTGGCCCGTCGTTAGCC
+
CCCCCGGGGGGGGGGGGGGGGGGGGGGGGGGGGGGGGGGGGGGGGGGGGGGGGGGGGGGGGGGGGGGGGGGGGGGGGGGGGGGGFGGDGGGGGGGGGGGGGGGGGGFGGGGGGGGGGGGGGGGGGGGGGGGGGGGGGGGGGGGFGGGGGGGFGGGGGGGGFGGGGGGGGGGGGGGGGGGGGGFFGGGGGGGGGGGGGGGGGFGFAFCFFGDFEFDFFFGGFDDFDEAEFGFFFGFC?DECC6@FGGFE9BB<@FC?D9D:3?D:GG??FF?79A>A<>64(-8<FFB?<*4C9(490;3>5
@M04650:207:000000000-C238N:1:1101:18537:17037 2:N:0:19
GGACTACTGGGGTATCTAATCCTGTTTGCTCCCCACGCTTTCGAGCCTCAGTGTCAGTTACAGGCCAGAGAGCCGCTTTCGCCTCCGGTGTTCCTCCATATATCTACGCATTTCACCGCTACACCTGGAATTCTACCCCCCTCTACAAGACTCTAGCTTGCCAGTTTCAAATGCAGTTCCCACGTTAAGCGCGGGGATTTCACATCTGACTTAACAAACCACCTGCGCTCGCTTTACGCCCAATAAATCCGGACAACGCTTGGGACCTACGTATTACCGCGGCTGCTGGCACGTAGTTAGC
+
CCCCCGGEGGGGG;FGGGGGGGGGGGGGGGGGGGGGGGGGGGGFFECFDFGEFGGGGG<@FCGGGGFFC<FGC,CF6CDFGGGF:FFG=BCFFFGAFGFGGFFGGGCFCFGGGGGGGG68EEGGAEFGFA?FG,>F,4=>EGGFFGG,,@@?DDGGFA;88F9@DDGGGF=EG9D,622@ECGE<F8?AECE5@GE44CFGF,@AFC=5777>+:DF(/>278((;9DBGBF?F:>F(?>E6317*:):?590.>(146?1,/(/*4(,(342059<>4-1460((.3>G(314(:-+664
@M04650:207:000000000-C238N:1:1101:9979:17086 2:N:0:19
GGACTACACGGGTTTCTAATCCTGTTTGCTCCCCACGCTTTCGAGCCTCAGTGTCAGTTACAGGCCAGAGAGCCGCTTTCGCCTCCGGTGTTCCTCCATATATCTACGCATTTCACCGCTACACATGGAATTCCACTCTCCTCTCCTGCACTCAAGTCTCCCAGTTTCCAATGCACACAATGGTTGAGCCACTGCCTTTTACATCAGACTTAAGAAACCACCTGCGCTCGCTTTACGCCCAATAAATCCGGACAACGCTTGGGACCTACGTATTACCGCGGCTGCTGGCACGTAGTTAGCC
+
CCCCCGGGGGGGGGGGGGGGGGGGGGGGGGGGGGGGGGGGGGGGGGGGGFGFGGGGGEFFGFGCGGGGGGGGGGGGGGGGGGGGGGGGGGGGGDEAFGGGGGGGGGGGGDGGGGGFGGGGGGGGGGGGGFFCGGGFGGGGGGGFFFGGGGFBCF8=CDFFDFFGGGGGGFFFGCFEFGECDFFGGGGG6BDGGGGFGGCGGFGFFFG*>F?FFFFGAC6C@GF@=:9?549@B/==)(=7::53*+7)>BE<>DCDG780(09:DE:>?628486<97(-4>BBFB?5?*5:41(8<764.
@M04650:207:000000000-C238N:1:1101:28723:17102 2:N:0:19
GGACTACTCGGGTTTCTAATCCTGTTTGCTCCCCACGCTTTCGAGCCTCAGTGTCAGTTACAGGCCAGAGAGCCGCCTTCTCCTCCGGTGTTCCTCCATATATCTACGCATTTCACCGCTACACATGGAATTCCACTCTCCTCTCCTGCACTCAAGTCTCCCAGTTTCCATTGCACACAACGGTTGAGCCACTGCCTTTTACATCAGACTTAACAAACCACCTGAGCCCGCCTTACGCCCAATAAATCCGGACAACGCCTGGGCCCTACGTATTACCGACGCTGCCGGCACGTCGTTTGCC
+
CC9B@EG9FEGGGGGGFFAAFC<-CFFFGFGE@@<+@:@FFFE8ECEFFFG6EFGGGGGGF@FCDCGFFCFEFCFG+@:F,CF9F8:BFEFGEFGEEEGGGCGGDFGDGGGGFGDGGECGECFGG?EFFEFCDC>FFD@<>D87,89DGFDFG,6,9=E9EFFCDFC;E,,83>DFGG>F+++8C+,@9F7C92<F+;>@2@FCAC99)*?@E+?8*5>C5*:))3./))((8=6>52BFG<1=7C?)25)3();(5((/((1(12(2(3.))06-+1(((,(-6(3((1-:3(3;B*425
@M04650:207:000000000-C238N:1:1101:22959:17113 2:N:0:19
GGACTACAGGGGTATCTAATCCTGGTTGCTCCCCACGCTTTCGCACCTGAGCGTCAGTCTTTGTCCAGGGGGCCGCCTTCGCCACCGGTATTCCTCCAGATCTCTACGCATTTCACCGCTACACCTGGAATTCTACCCCCCTCTACAAGACTCTAGCTGGACAGTTTTAAATGCAATTCCCAGGTTGAGCCCGGGGCTTTCACATCTAACTTATCCAACCGCCTGCGTGCGCTTTACGCCCAGTAATTCCGATTAACGCTTGCACCCTCCGTATTACCGCGGCTGCTGGCACGGAGTTAGC
+
CCCCCGGGGGGGGGGGGGGGGGGGGGGGGGGGGGGGGGGGGGGGGGGGGFFGGGGGGGGGGGGGGGGGGGGGGGGGGGGGGGGGGGGGGGGGGGGGGGGGGGGGGGGGGGGGGGGGGGGGGGGGGGGGGGGGGGGGGGGGGGGFGGFFCGGFGGGGGGGGGGGGGFGGGEGGGGGFGGGGFGGGGGGGGGGGGDDEDGGFFFGFFGGFFGGGEGGGF@GGFGFFDF;DBG>FFGFFF?GEGFBFGGFFGF4??:9AGB9(:(9)>@?:1?9?0C75EC<9>6>,1:F0?EFGB0(-4?2<:
@M04650:207:000000000-C238N:1:1101:20432:17129 2:N:0:19
GGACTACACGGGTTTCTAATCCTGTTTGCTCCCCACGCTTTCGAGCCTCAGTGTCAGTTACAGGCCAGAGAGCCGCTTTCGCCTCCGGTGTTCCTCCATATATCTACGCATTTCACCGCTACACATGGAATTCCACTCTCCTCTCCTGCACTCAAGTCTCCCAGTTTCCAAGGCACACAATGGTTGAGCCACTGCCTTTTACATCAGACTTAAGAAACCACCTGCGCTCGCTTTACGCCCAATAAATCCGAACAACGCTTGGGACCTACGTATTACGGCGGCTGCTGGCAGGTAGGTAGCC
+
BCCC8EFG@CFEG@CFGFFFGGGGGGFGGFAFFGGGCFEGGGGF<BCFFFEFGGEAF@CAFC,C<:FGFFG:FFEG@:@FCCB@,<=CFEGGGFC<FGFFGGD;DF<FCEEFGGGGGEEDGG@FGFFGGFFFGFGGEGGFFGGFFCFGGFED?ECF@FF9,6@EFDFDEFF,+6DFGD8DEFGG97D6@D8CCFGGGGG9FCCCC7C55C+=@+=29BFDDG==DF9>D:>>(4+9:(8<B<@47DCCC>),35F?D0;631F0CC().4:<A<<A*97119B>B?:22:(/,6865+43-
@M04650:207:000000000-C238N:1:1101:23992:17142 2:N:0:19
GGACTACTGGGGTATCTAATCCTGTTTGCTCCCCACGCTTTCGCACCTGAGCGTCAGTCTTCGTCCAGGGGGCCGCCTTCGCCACCGGTATTCCTCCAGATCTCTACGCATTTCACCGCTACACCTGGAATTCTACCCCCCTCTACGAGACTCTAGCTTGCCAGTTTCAAATGCAGTTCCCAGGTTGAGCCCGGGGATTTCACATCTGACTTAACAAACCGCCTGCGTGCGCTTTACGCCCAGTAATTCCGATTAACGCTTGCACCCTCCGTATTACCGCGGCTGCTGGCACGGAGTTAGC
+
CCCCCGGGGGGGGGGGGGGGGGGGGGGGGGGGGGGGGGGGGGGGGGGGGFGGGGGGGGGGGGGGGGGGGGGGGGGGGGGGGGGGGGGGGGGGGGGGGGGGGGGGGGGGGGGGGGGGGGGGGGGGGGGGGGGGGGGGGGFGGGGFGGGGGGGFGGFGGGGGGGGGGGGGG;EGGGGGGGGGFGGFGGGGGGFFGDCEGGGGGFGFFGGFFGGFCFGGFDGGFGFF<F>>BGFFFG:>?6EEGBF>C>><CF@?BFGBGFFF??GDGFF?B:B?FF?FGGF19>>04<B>BGBGF;003;)4:
@M04650:207:000000000-C238N:1:1101:26937:17149 2:N:0:19
GGACTACACGGGTTTCTAATCCTGTTTGCTCCCCACGCTGTCGCGCCTCAGCGTCAGCAACAGCCCAGCAGGCCGCCTTCGCCACTGATGTTCTTCCCGATCTCTACGCATTCCACCGCTACACCGGGAATTCCACCTGCCTCTACTGTGCTCGAGCCTGACAGTTTAGAGGGCAGCCCTGCGGTTAAGCCGCAGGATTTCACCCCCTACTTACCAGGCCGCCTACGCGCCCTTTACGCCCAGTGATTCCGGACAACGCTCGAACCCTCCGTATTACCGCGGCTGCTGGCACGGAGTTAGC
+
CCCCCFGGGGGGGGGGGGGGGFGGGGGFGGGGGGGGEGGGGGGGGDGGGGGGGGGGGGGGGGGGGEFFGGGGGGGGGGDFFDGGGGGGGGGGGGFGGGGGGDFGGGGGGGGCGGGGFEGGGGGGGEGDGGGFFFGFGGGGGGGFGFFGGGGFFGG+CEEGGGGFFFGEFGAFGDGDEFGG5AGEGFGGD9EEGC859CFGGFEFFDDEFCFG?FGGFFG<@G>FFF?)4>191*<AF?C>C4<4CCABDFFF0@D?5,206().<E?70:6(4;25<C(2-99(41),(71+4>((-A26.
@M04650:207:000000000-C238N:1:1101:25799:17191 2:N:0:19
GGACTACTAGGGTTTCTAATCCTGTTTGCTCCCCACGCTTTCGAGCCTCAGTGTCAGTTACAGGCCAGAGAGCCGCTTTCGCCTCCGGTGTTCCTCCATATATCTACGCATTTCACCGCTACACATGGAATTCCACTCTCCTCTCCTGCACTCAAGTCTCCCAGTTTCCAATGCACACAATGGTTGAGCCACTGCCTTTTACATCAGACTTAAGAAACCACCTGCGCTCGCTTTACGCCCAATAAATCCGGACAACGCTTGTGACCTACGTATTACCCCGGCTGCTGGCACGTAGTTAGCC
+
CCCCCGGGGGGGGGGGGGGGGGGGGGGGGGGGGGGGGGGGGGGGGGGGGGGGGGGGGGGGGGGGGFGGFGGGGGGGFGGGGGGGEFGCGGGGGGGGGCGGGGGGGGGFGGGGGGGGGGGGGGGFCFGGGGGEFGGGGGGGGFCFGGGGFGGFGG8D=EGGDGGGGGGGGGGGF8DCFFGGFCFGGGFGD7DC7CGGGGGGGF,?CFGFE5;B:7=CFC:FFD=B4?9?=7:?BC8=8>EFD=15FG?5C>B?FFG@C9;2=(9??C43:(,))<6-+*(,,(,41,3(4*57:0<14+-)5
@M04650:207:000000000-C238N:1:1101:24724:17216 2:N:0:19
GGACTACAGGGGTTTCTAATCCTGTTTGCTCCCCACGCTTTCGCGCATCAGCGTCAGTAATGTTCCAGCAGGTCGCCTTCGCAATGAGTATTCCTCTTGATCTCTACGGATTTTACCCCTACACCAAGAATTCCACCTACCTCTCCCACACTCTAGAAAAGCAGTTTCAAATGCAGTTCTGTAGTTAAGCTACAGGATTTCACATCTGACTTACTTTCCCGCCTACGCGCTCTTTACGCCCAGTGATTCCGAGTAACGCTTGCACCCTCCGTATTACCGCGGCTGCTGGCACGGAGTTATC
+
9CCCCGGGGGGGGGGGGGGGGGGGGGGGGGGGGGGGGGGGGGGGGGGGGGGGGGGGGGGGGGGGFGFGGGFGGGDGGGGGGGGGGGCFGFGGGFGGGGGGGGGGGGFGEDEDFFGGGGFGGGGGGGGFGCGGGGGGFFGFGGFFGGGGGGGFGGGFGFFF?FFGGGGGGGFGGGGGGGGGFFGGGGG8ECGGGGE6FDGGGAGFFGGFEGGGFGGFFEDF9DAA9F=B=GFFFGFFFFDGE;?;CFEEGFF?0>>4F(:@FFF8C@@?FF;<6F0>GD<F>0702<BF(:<FF>6(8F).6
@M04650:207:000000000-C238N:1:1101:12747:17234 2:N:0:19
GGACTACTAGGGTTTCTAATCCTGTTTGCTCCCCACGCTTTCGCGCATCAGCGTCAGTAATGTTCCAGTAGGTCGCCTTCGCAATAAGTATTCCTCTTGATCTCTACGGATTTTACCCCTACACCAAGAATTCCACCTACCTCTCCCATACTCTAGAAAAGTAGTTTCAAATGCAGTTCTATGGTTAAGCCATAGGATTTCACATCTGACTTACTTTCCCGCCTACGCGCTCTTTACGCCCAGTGATTCCGAGTAACGCTTGCACCCTCCGTATTACCGCGGCTGCTGGCACGGTGTTCGC
+
CCBCCGGGGGGGGGGGGGGGGGGGGGGGGGGGGGGGGGGGGFGGGGGGGGGGGGGGGGGGGGGGGGGGGGGGGGGGGGGGGGGGGGFGGGGGGCGGGGGGGGFGGGGGGGGGGGGGGGGFGGGGFGGGGGGGGGGGGGGGEFGFGFGDGDGFFGGGFF9DGGFGGGGFGGFGGGGGGGGGGGGGGGGGGDE?DCEGGGGDGFGFF?FFFF7CCFGFF@C?8>=@5;>>AGAFDGF*B(CCF5=7D+9>GFFF1>4>7(.3;;C<GGF@DD9<0:4>EC?6>>B>B?:??G?A06(-48)32
@M04650:207:000000000-C238N:1:1101:12969:17331 2:N:0:19
GGACTACTGGGGTTTCTAATCCTGTTTGCTCCCCACGCTTTCGAGCCTCAGTGTCAGTTACAGGCCAGAGAGCCGCTTTCGCCTCCGGTGTTCCTCCATATATCTACGCATTTCACCGCTACACATGGAATTCCACTCTCCTCTCCTGCACTCAAGTCTCCCAGTTTCCAATGCACACAATGGTTGAGCCACTGCCTTTTACATCAGACTTAAGAAACCACCTGCGCTCGCTTTACGCCCAATAAATCCGGACAACGCTTGGGACCTACGTATTACCGCGGCTGCTGGCCCGTAGTTCGCC
+
CCCCCGGGGGGGGGGGGDGGGGGGGGGGGGGGGGGGGGGGGGGGGGGGGGGGGGGGGGGGGGGFGGGGGGGGGGGGGGGGGGGEEFFEGDGGGGGGGGGGGGGGGGGGGGGGGGEFGGGGGGDG9FGBFGGGGFGGGGGGGGFBGGGGGGGFGG8AFFEGGGGGGGGGGGGGCF898=+=,@DFGGCFCC:CC,DFGGGG9CEFF729@FCCEGGGADCFDGF=B4>@=/:9>A@:)6EB@(5;7;5?C>D;FF43/,6/,413FE:)(-4))<94EDB1((46?D?7?*22(-116+(,4
@M04650:207:000000000-C238N:1:1101:28092:17365 2:N:0:19
GGACGACTCGGGTTTCTAATCCTGTTTGCTCCCCACGCTTTCGAGCCTCAGTGTCAGTTACAGGCCAGAGAGCCGCTTTCGCCTCCGGTGTTCCTCCATATATCTACGCATTTCACCGCTACACATGGAATTCCACTCTCCTCTCCTGCACTCAAGTCTCCCAGTTTCCAATGCACACAATGGTTGAGCCACTGCCTTTTACATCAGACTTAAGAAACCACCTGCGCTAGCTTTACGCCCACTAAATCCGGACAACGCTTGGAACCTACGTATTACCGCGCCTGCTGGCACGTAGTTAGCC
+
6-A-,7@@EGGCCB,,CFGGGFE<CFAFFF<,6,CF@FG;F9FFGCGDF,@C<FFFF,C,CC,C<,F<6<EBDFC:EG7FF7C=FF@:+@FB<CAFGFBF9<9FFGGCGGB4@FCEFEED7F,E:=E?EAFC=?@FEEGCFGC+=EFFD8B<,D,3EE;CAFFF<DDDD=ED8,EADDCDDFGG3>@,4,,55@CE>FFE>FGFF+**)*52*?=5AD=?=4>)<A>/()(*9,11?2:FG03@G*76*.)/.)*6/2?((-*.9EF(5:3<)<<4752(,-21(5:7(*.*(.(4-3)),
@M04650:207:000000000-C238N:1:1101:28239:17376 2:N:0:19
GGACTACCCGGGTATCTAATCCTGTTTGCTCCCCACGCTTTCGCACCTGAGCGTCAGTCTTCGTCCAGGGGGCCGCCTTCGCCACCGGTATTCCTCCAGATCTCTACGCATTTCACCGCTACACCTGGAATTCTACCCCCCTCTACGAGACTCTAGCTTGCCAGTTTCAAATGCAGTTCCCAGGTTGAGCCCGGGGATTTCACATCTGACTTAACAAACCTCCTGCGTGCGCTTTACGCCCAGTAATTCCGATTAACGCTTGCACCCTCCGTCTTACCGCGGCTGCTGGCACGGAGTTAGC
+
CCCCCGGGGGGGGGGGGGGGGGGGGGGGGGGGGGGGDGGGGGGGGGGGGFFGGGGGGGGGGGGGGGDGGGGGGGGGGGGGGGGGGGGGGGGGGGGGGGACFGGGCFFGGGGGGGGGGEECEG9DFGGFGGGGGGGGGGGGGGGFFGFEECEFGCGFGFGGGGG?FGDFEFGGFGGGGGFCFGFGGGCFGFFCGGGGGGGGGFGFFGFFEGG:CGGGF?F<(;03366<<G9BBGF<B:EEGB?FG*62F?F?FFDAG0>?::FFGGB:?234(/45C<<B01123(.80CBEB9((,C)).
@M04650:207:000000000-C238N:1:1101:13578:17438 2:N:0:19
GGACTACTCGGGTATCTAATCCTGTTTGCTCCCCACGCTTTCGCACCTGAGCGTCAGTCTTCGTCCAGGGGGCCGCCTTCGCCACCGGTATTCCTCCAGATCTCTACGCATTTCACCGCTACACCTGGAATTCTACCCCCCTCTACGAGACTCTAGCTTGCCAGTTTCAAATGCAGTTCCCAGGTTGAGCCCGGGGATTTCACATCTGACTTAACAAACCGCCTGCGTGCGCTTTACGCCCAGTAATTCCGATTAACGCTTGCACCCTCCGTATTACCGCGGCTGCTGGCACGGAGTTAGC
+
CCBCCFGGGGGGGGGGGGGGGGGGGGGGGGGGGGGGGGGGGGGGGGGGGGGGGGGGGGGGGGGGGGGFGGGGGGGGGGGGGGGGGGGGGGGGFGGGGGGGFFGGGGGGGGG>EFGGFGGGGEGGGGGFGGGGGGGGGGCGGDCFGGGGGGCFG9DFGGGCGGGGGFFGGGGGGGGGGGGGGGGDFGGGGFGGGDGGDDGGGFFFFGGFFFGGC7>CF?FC0DBFF:;E?GF69EF<F?ECGBBFG*:<GFF<<559:?611(C?GGF066;?BG04AC(490232?FD:E?6:(444F)).
@M04650:207:000000000-C238N:1:1101:25613:17480 2:N:0:19
CGCCTACCCGGGTCTCTCATCCTCTTTCCTCCCCACGCTTTCGAGCCTCACTGTCAGTTACACGCCAGAGAGCCGCTTTCGCCTCCCGTGTTCCTCCATATATCTACGCATTTCACCGCTACCCATGGAATTCCACTCTCCTCTCCTGCACTCAACTCTCCCAGTTTCCACTGCACACACTCGTTGAGCCACTGCCTTTTACATCAGACTCAAGCCACCACCTGCGCCCGCTTCACGCCCACTAACTCCGGACACCGCCTGCGCCCTCCGTCTTCCCCCGCCGGCTGCCCCCTCGTTCCCC
+
-66A,,CF,+++7+,C<,,6CF<-;6,6C6EFGGCGFE:6CF6,6BF,E,,6,;C6666,C,,6@FB66@C,CF:F:,:C7FG=FG,76,99EFAGG<?<,,4C=,E:FB++@F,FG@EG+@,E,,4:,5,8CF,FFGEGGGGFGGA=E8D8D,6,3=,@DG8,3>,@F;,,6=9EDF>+;<843,+,@@CF,,@EG7>95A;9F>*0:4*2)2**;<FGDG)3(/()/16>1*/7)3B7*(((**)/>))/:59352((,()(*/-(-(3,(*));*--(((-,(((.*-240,(-*()4
@M04650:207:000000000-C238N:1:1101:5579:17489 2:N:0:19
GGACTACCCGGGTTTCTAATCCTGTTTGCTCCCCACGCTTTCGAGCCTCAGTGTCAGTTACAGGCCAGAGAGCCGCTTTCGCCTCCGGTGTTCCTCCATATATCTACGCATTTCACCGCTACACATGGAATTCCACTCTCCTCTCCTGCACTCAAGTCTCCCAGTTTCCAATGCACACAATGGTTGAGCCACGCCCTTTTACATCAGACTTAAGAAACCACCTGCGCTCGCTTTACGCCCAATAAATCCGGACAACGCTTGCGACCTACGTATTACCGCGCCTGCTGGCACGTATTTAGCC
+
BC<CCFGG<FFG@FEGGGGGGGGGGGGGGGGFGGGGGGGGGGDFGGGGGGGGGGGGGGGGGGG?FCGGEGGGGEGGGEGG=FGGEFFGGDGGGGGGGGGGGGGGGGGGGGGGGGGGGGDDGGGGF?EEF=EEFGGFFFGGGGGFGGFGGGGFGGGDFFFCGGGGFGFGCCAFFGF,@@CE8=FF9+,<@D7;++5;5CFFDFGFFGGFFGC8A2BCAB6C29@4>866@CBDFGF<>?C7C353*;<?6>>(6><1/1:?F0<0):(5:08<><4<@*44(4((.(4.:6)*.()(6+665
@M04650:207:000000000-C238N:1:1101:9537:17538 2:N:0:19
GGACTACCCGGGTTTCTAATCCTGTTTGCTCCCCACGCTTTCGAGCCTCAGTGTCAGTTACAGGCCAGAGAGCCGCTTTCGCCTCCGGTGTTCCTCCATATATCTACGCATTTCACCGCTACACATGGAATTCCACTCTCCTCTCCTGCACTCAAGTCTCCCAGTTTCCAATGCACACAATGGTTGAGGCACAGCCTTTTACATCAGACTTAAAAAACCACCTGCGCTCGCTTTACGCCCAATAAAACCGGACAACCATTGGGCCCTACGTATTTACGCGGCTGCTGGCCAGTAGTTTGCC
+
CCCCCGF@,@FGCCFGGGGGGGGGFFGFFFFGGGGGGGGGGGGGGGGGGGGADFGGGEGGGGGGGGGGGGGGGGGGGEFGGGGDGGGGEGCFFGGFGGGGFGGGGGFGGGFFGGGFGGGGGGGGFGGGGGFGGGFGGGDFFG8?=EFGGG8+=DFGGFFFG8=DCEEGGFGGFEFDCDCFFCF8>@E,,@BF,5:5*:>E;?>9;<2*)2?D8+=94)89);07B45;@42(6CFC>@C7C@()07))9;>(()9(*()-.8>(*:2,(,.4)+))31(-32(4())(,/(154).40)-4
@M04650:207:000000000-C238N:1:1101:26692:17569 2:N:0:19
GGACTACAGGGGTTTCTAATCCTGTTTGCTCCCCACGCTTTCGAGCCTCAGTGTCAGTTACAGGCCAGAGAGCCGCTTTCGCCTCCGGTGTTCCTCCATATATCTACGCATTTCACCGCTACACATGGAATTCCACTCTCCTCTCCTGCACTCAAGTCTCCCAGTTTCCAATGCACACAATGGTTGAGCCACTGCCTTTTACATCAGACTTAAGAAACCACCTGCGCTCGCTTTACGCCCAATAAATCCGGACAACGCTTGGGACCTACGTATTACCGCGGCTGCTGGCACGTAGTTAGCC
+
CCCCCGGGGGGGGGGGGGGGGGGGGGGGGGGGGGGGGDGGGGGGGGGGGGGGGGGGGGGGGGGGGGGGGGGGGFGGGDFGGGGGGGGGGGGGGGGGGGGGGGGGGGFGGGGG9FGGGGGGGFGGGGF8FFFGGGGGGFFEF8DD?F9D8FF?FGGGGGGGGGGFFEFGGGGGGGGGFGGGFGGGGGC6CGGECFGGGFFFGFGFFGGFFFC77C+BACFFDD:@BE>BF4@@=588?9=FF063>CE?D3336BC?G9<6?6FBFG?2?62>234:FG444>9;BFF:B6,*403:A<:<5
@M04650:207:000000000-C238N:1:1101:24993:17595 2:N:0:19
GGACTACAAGGGTTTCTAATCCTGTTTGCTCCCCACGCTTTCGAGCCTCAGTGTCAGTTACAGGCCAGAGAGCCGCTTTCGCCTCCGGTGTTCCTCCATATATCTACGCATTTCACCGCTACACATGGAATTCCACTCTCCTCTCCTGCACTCAAGTCTCCCAGTTTCCAATGCACACAATGGTTGAGCCACTGCCTTTTACATCAGACTTAAGAAACCACCTGCGCTCGCTTTACGCCCAATAAATCCGGACAACGCTGTGGACCTACGTATTACCGCGGCTGCTGGCACGTAGTTAGCC
+
CCCCCGGGGGGGGGGGGGGGGGGGGGGGGGGGGGGGGGGGGGGGFGGGGGGGGGGGGGGGECCFFGGGGGGGGGGGGGGGGGGGGGGGGGGGGGGGGGGGGGGGGGGGGE,CFG<AFDGCEGGGC8EGGGGGGGGGGGGGGGGFGGGGGGGFGGGFDDDFGGGGGGFFFF9EFGGFGGD=FGDGG+DFDGGGFGG?+?@<7C,CC75*>;C<78CCFF858CB4@92/<C@@DG=C?DGGGFF@FFCED5A;9)>?<221(/2)2C?4?::2)<44E*(-(4,(-:88?:2*4?0:43-4:
@M04650:207:000000000-C238N:1:1101:14036:17599 2:N:0:19
GGACTACCGGGGTTTCTAATCCTGTTTGCTCCCCACGCTTTCGAGCCTCAGTGTCAGTTACAGGCCAGAGAGCCGCTTTCGCCTCCGGTGTTCCTCCATATATCTACGCATTTCACCGCTACACCTGGAATTCCACTCTCCTCTCCTGCACTCAAGTCTCCCAGTTTCCAATGCACACAATGGTTGAGCCACTGCCTTTTACATCAGACTTAAGAAACCACCTGCGCTCGCTTTACGCCCAATAAATCCGGACAACGCTTGGGACCTACGTATTACCCCGGCTGCTGGCACGTAGTTAGCC
+
CCCCC@FACGGGGEFGGGGGGGFFGGGGGGGGGGFGGGGGGGGGGGGGGFGGGGGGGGGGGGGGGGGGFGGGFFGGGGGGEGGCFGGGGGEGGGGCGGGGGAFGGGGFDFGGGGGGGGGGGGGG,AFFGEGGFGFGGGFGGGGFGGFGFGGFG8EGDFFGGFEFGGGGGGGC6FD9ECC+@FCFGGDFGGC7EFGGGGGGDFFFFFD5@FD7ACG7FFGDDG@=D?9ADDFDDGFF3;@<*65;:7?EG3.(,=CB773:66*47E:7>(422C96C*3(7>9>B?2(,2./.((440)6:
@M04650:207:000000000-C238N:1:1101:9454:17615 2:N:0:19
GGACTACAGGGGTTGCGAATCCTGGTTGCTCCCCACGCGGTCGCACAGGAGCGGCAGGATATTCACAAGGGGCTGCCTTCGCCTTCGGTAGGCCTCCACAGCTCTACGCAGTGCACCGCGAAAAGTGGAAGGCTAACCCGCCGTAAAATACTCTAGCGACCCAGTAGGAAAGGCAATTCAGAAGAGAAGCGAGGGGCTGGCAGAGATCACTTAAGGAACCGGCGGAGGGGCCGGGAAGAGAAGTAAGGCCGAAGAAAGGACGAACAACGCGGATGACGGAGGCTGGTGGGACGGAGGGGGG
+
BCCB8CEFGGGGG@+,+6@@,;9C-,,8,;CC<B;@@@+++8@+@@B,FDF7@++@>68:C66,,9<CFFEC:+?,,,,4:++4+5BC+A+:5=,9,4:?,,,4,4,8+6++,,5,,86+3+3+88>C=>,+,838,,5+***0*3><@2,+,,25,=:*41/7,6,6<;8,*,37+*+5+7?C,+3<7+**1:=E))***.*.)***,*2*.::*/.**4)(,204)4)((4*7273***(..22))*).(()1,*.(((,1,1:((((4192(.0*--3((((((.(*.*-0390*(((
@M04650:207:000000000-C238N:1:1101:24746:17624 2:N:0:19
GGACTACACGGGTTTCTAATCCTGTTTGCTCCCCACGCTTTCGAGCCTCAGTGTCAGTTACGGGCCAGAGAGCCGCTTTCGCCTCCGGTGTTCCTCCATATATCTACGCATTTCACCGCTACACATGGAATTCCACTCTCCTCTCCTGCACTCAAGTCTCCCAGTTTCCAATGCACACAATGGTTGAGCCACTGCCTTTTACATCAGACTTAAGAAACCACCTGCGCTCGCTTTACGCCCAATAAATCCGGACAACGCTTGGGACCTACGTATTACCGCGGCTGCTGGCACGTAGTTAGCC
+
CCCCCGGGGGGGGGGGGGAFGGGGGGGGGGGGGGGGGGGGGGGGGGGGGGGGFGGGGGGGGGGGGGGFGGGGGGGGGDGGGGGGGGGGGGGGGGGGGGGGGGFGGGGGGEEGGGGGGGGGGGGGGGGGGFGGGGGGGGFGGGGFGGGGGCFFGGGGGGGFFGGFGGGGGFGGGGGGGGGFEGGFGGCGGFFGGFFGGGGFDF9BFGGAEFDGEGFFFF>DBGB4BB2)-C=@B=FE8<EGG(8;CGFF6B>6@>FFG(,-4(/,>E?>BFF2A84A<C26(4190?B7:E<7:??:<C4A?
@M04650:207:000000000-C238N:1:1101:20336:17753 2:N:0:19
GGACTACTCGGGTTTCTAATCCTGTTTGCTCCCCACGCTTTCGCACCTGAGCGTCAGTCTTCGTCCAGGGGGCCGCCTTCGCCACCGGTATTCCTCCAGATCTCTACGCATTTCACCGCTACACCTGGAATTCTACCCCCCTCTACGAGACTCAAGCCTGCCAGTTTCGAATGCAGTTCCCAGGTTGAGCCCGGGGATTTCACATCCGACTTGACAGACCGCCTGCGTGCGCTTTACGCCCAGTAATTCCGATTAACGCTTGCACCCTCCGTATTACCGCTGCTGCTTGCACGGAGTTAGC
+
CCCCCGGGGGGGGGGGGGGGGGGGGGGGGGGGGGGGGGGGGGGGDGGG:FFGGGGGGGDG,CFFEGGGGGDGGDGGGGGGFGDGDGGGGGGGGGGGGGGFGGGGFGGGGGGGGGGGGGGGGGGGGGGGGGGGGFGGG8DGGGGFDGGDCGGFGGGGGGGGGGGGGGFGEGFGGFGGGFGGGGGGGGGGGGGGGGGC3CGFGFGFFGGF@GGGFGGGA@GGFGBFFFF53C9B;EF>FBGGGFFFGG)6FF?(,)5<GBF:8?F?DGB?:<>?BGBDGG:0(422?<)).1)<<>(-4A5)6
@M04650:207:000000000-C238N:1:1101:15520:17778 2:N:0:19
GGACTACTAGGGTATCTAATCCTGTTTGCTCCCCACGCTTTCGCACCTGAGCGTCAGTCTTTGTCCAGGGGGCCGCCTTCGCCACCGGTATTCCTCCAGATCTCTACGCATTTCACCGCTACACCTGGAATTCTACCCCCCTCTACAAGACTCTAGCCTGCCAGTTTCGAATGCAGTTCCCAGGTTGAGCCCGGGGATTTCACATCCGACTTGACAGACCGCCTGCGTGCGCTTTACGCCCAGTAATTCCGATTAACGCTTGCACCCTCCGTATTACCGCGGCTGCTGGCACGGAGTTAGC
+
CCCCCGGGGGGGGGGGGGDGGGGGGGGGGGGGGGGGGGGGGGGGGGGGGGGGGGGGGGGGGGGGGGGGGGGGGGGGGGGGGGGGGGEGGEGGGGGGGGGGGGGGGGGGGGGGGGGGGGGGGGGGGGGGGFFGGGGGGGGGGGGFGGGCDFGFGGGGGGGGGGFGGGGGCFGGGGGGGGGGGGGGGGGC,DFGG>EGDGGGFFGFFGGFFGGGEGGFFFGG@GFFFFBE:DBB>EF2F0EEG??B7:<AGF@<?DC2>?B?F6<)9EB?:BFF:8?BGF0>F>;03:B7?G(<<6(2:G)-6
@M04650:207:000000000-C238N:1:1101:11600:17787 2:N:0:19
GGACTACCCGGGTTTCTAATCCTGTTTGCTCCCCACGCTTTCGCACCTGAGCGTCAGTCTTCGTCCAGGGGGCCGCCTTCGCCACCGGTATTCCTCCAGATCTCTACGCATTTCACCGCTACACCTGGAATTCTACCCCCCTCTACAAGACTCTAGCCTGCCAGTTTCGAATGCAGTTCCCAGGTTGAGCCCGGGGATTTCACATCCGACTTGACAGACCGCCTGCGTGCGCTTTACGCCCAGTAATTCCGATTAACGCTTGCACCCTCCGTATTACCGCGGCTGCTGGCACGGAGTTAGC
+
CCCCCFGGGGGGGGGGGGGGGGGGGGGGGGGGGGGGGGGGGGGGGGGGGGGGGGGGGGGGGGFGGGGGGGGGGGGGGGGGFGGEGGGEGEGGGGGGGGGCFFGGGCGFGGGGGGGGGGGGGGGGGGGGGGGGGGGFFGGGDCEFGGG,@6EFGGGFGGGG5CEGFGFFEFGFFFFEFFGGGGEGGGGGGGFGGGGGGGFGGFGFFGFBDGGGFCGDA@FGFGF6:FBD(99>(CFDFFGGGFF0FDAFGFF:(7C<G09:<BC)>FF::?BF0:?DGC1990196:??2E?G:(1-3:52.
@M04650:207:000000000-C238N:1:1101:7407:17799 2:N:0:19
GGACTACAGGGGTTTCTAATCCTGTTTGCTCCCCACGCTTTCGAGCCTCAGTGTCAGTTACAGGCCAGAGAGCCGCTTTCGCCTCCGGTGTTCCTCCATATATCTACGCATTTCACCGCTACACATGGAATTCCACTCTCCTCTCCTGCACTCAAGTCTCCCAGTTTCCAATGCACACAATGGTTGAGCCACTGCCTTTTACATCAGACTTAAGAAACCACCTGCGCTCGCTTTACGCCCAATAAATCCGGACAACGCTTGGGACCTACGTATTACCGCGGCTGCTGGCACGTAGTTAGCC
+
CCCCCDGGGFGGGGGGGGGGGGGGGFEFGGGGGGFGGGGDGGGGGGGFGEGGCEEGGGGGGGGGGGGGGGGGGGGGGGGGGGGGGGFGGCFGGGGGGGFGDGGFGDGGGGGGGGGGGEGGDE9EEGGGFEGGGGGGGGGGGGGFGGGGGGGFEGG8FGGGGGGGGGGGADFGGGGGGGGGGCFFFCEFFBBEFGGGGGGFGFGFFGGF@?>8*DFCFD69BGB=B49>2DBFFGCEEDEEF0;ECFFFGE:?FFF@5:;01291<EF2>,,823)6<C242971(4>4:F?=47364<465
@M04650:207:000000000-C238N:1:1101:10809:17823 2:N:0:19
GGACTACTCGGGTTTCTAATCCTGTTCGCTCCCCACGCTTTCGCACCTGAGCGTCAGTCTTCGTCCAGGGGGCTACCTTCGCCACCGGTATTCCTCCAGATCTCTACGCATTTCACCGCTTCACCTGGAATTCTACCTCCCTCTACGACACTCAAGCCTGCCAGTTTTGAATGCAGTTCCCAGGTTCAGCCCGGGGATTTCACATCCGAGTTGACACACCGCCTCCGTGCGTGTTACGCCCAGTAATTCCTATTAACGCTTGCCCCCTCTGTATTCCCGTGGCTGCGGGCCCGGAGTTAGC
+
CCCCCGFFG7,6CFBFF@FEFGGGFC,BCEG@D@CEGDGGGCG;CEEF8<@E:FC,8C,<<<,C8,@,,@++C+B=,CFGCCCCGCCFEEEG<F,AF8<,=,,9>=,A@BCFGAF<BCCD+C9FGF@FF8<E;FA<E,3=+8=DF,+++@CBFFF,3+,6,,22,@F,6+,,9;9C<8AF,,46DA;<7,,=?*17:*?E:BB6+2;/()*27+2+)/89(::1(),2(2(((18<4:E8*4(5C*627=*.)9><0:(-((15*;;10(.6)3).+2((-(((4((((*,*(3(((;)).
@M04650:207:000000000-C238N:1:1101:7605:17857 2:N:0:19
GGACTACAGGGGTTTCTAATCCTGTTTGCTCCCCACGCTTTCGCACATGAGCGTCAGTATATTCCCAAGGGGCTGCCTTCGCCTTCGGTATTCCTCCACATCTCTACGCATTTCACCGCTACACGTGGAATTCTACCCCTCCCTAAAATACTCTAGCGACCCAGTATGAAATGCAATTCCCAAGTTAAGCTCGGGGCTTTCACATCTCACTTAAGTCACCGCCTGCGTGCCCTTTACGCCCAGTCATTCCGATTAACGCTCGCCCCCTCCGTATTACCGCGGCTGCTGGCACGGCGTTAGC
+
CCCCCGGGGGGGGGGGGGGGGGGGGGGGGGGGGGGGGGEGGGGGGGGGGGGGGGGGGGFFGFGGGGGDFGGGGGGGGGGGGGGGGGGGFGGGGGFGGGGGGGGFGAFGGG>CEGGGGGGGGGGGGGDGFFGGGFGGFFF7=CEFGFG89,C;=FEFGDGGD@=F=EGFGGFGGGG7:FGGGGCDFFGG<BBCG>GDDDFGGFG>FGGC?8FGEGCFA?FFFG225F9DFGD;(AAEFFGEE@?@D+9CFA4(:BG2F:>(2()(18,,3:(-(;:)AF699(,471)).:7C?F09,C?FF
@M04650:207:000000000-C238N:1:1101:25291:17864 2:N:0:19
GGACTACCGGGGTATCTAATCCTGTTTGCTCCCCACGCTTTCGAGCCTCAGTGTCAGTTACAGGCCAGAGAGCCGCTTTCGCCTCCGGTGTTCCTCCATATATCTACGCATTTCACCGCTACACATGGAATTCCACTCTCCTCTCCTGCACTCAAGTCTACCAGTTTCCAATGCACACAATGGTTGAGCCACTGCCTTTTACATCAGACTTAAGAAACCACCTGCGCTCGCTTTACGCCCAATAAATCCGGACAACGCTGGGGACCTACGTATTACCGCGGCTGCTGGCCCGTAGTTAGCC
+
CCCCCGGGGGGGGGGGGGGGGGGGGGGGGGGGGGGGGGGGGGGGGGGGG<FGGGGGGGGFGGFEGGGGGGGGGGGGGGFFGGGGGFGGGGGGGGGEGGGGGDGGGGGGGEGGFG9FG@EGGG?FFFDGGGGGGGGGGGGGGGGFGGGGGGGFGDEFAEFCGGGGGDGGF,EFGGGFFGGG7FFCEEFFC@CFCEGGGGGGGFFFFGGF@C?DEFG76<879D9=D?959?@FFGFFFFGE:?F3D7))08;19>FD<9:((474DEF?B<?DA+))39;30(,-37?,2*4=;2?FA+).8
@M04650:207:000000000-C238N:1:1101:27244:17873 2:N:0:19
GGACTACTCGGGTTTCTAATCCTGTTTGCTCCCCACGCTTTCGAGCCTCAGTGTCAGTTACAGGCCAGAGAGCCGCTTTCGCCTCCGGTGTTCCTCCACATATCTACGCATTTCACCGCTACACATGGAATTCCACTCTCCTCTCCTGCACTCAAGTCTCCCAGTTTCCAATGCACACAATGGTTGAGCCACTGCCTTTTACATCCGACTTAAGAAACCACCTGCGCTCGCTTTACGCCCAATAAATCCGGACAACGCTTGGGACCTACGTATTACCGCGGCTGCTGGCACGTAGTTTGCC
+
C9CCCGGGGGGGGGGGGGGGGFGGGGGGGGGGGGGGGGGGGGGGGGGGGGGEGGGGGGGGFGGGGGGF@FGGGGGG+CFGGGGGGEGGGGGGAFFFF,=FGGGGGGGGGGGGGGGGGGGDEGFGC:E8FEFGGGCGGC9FGGGF?GFDCFGFGFD?CDDCD8,@BFFFGGGC?FDE=FGG8DGGG7BFGGG7,@?FGGDECFFF+03<=5?8C7C29=D>)*))-*5?@D@@>F6*)3CG7;(6:;758>>;;EF()(3:6?<:F8(478142A4<:<6990(,1)).3*):116(5+--5
@M04650:207:000000000-C238N:1:1101:15711:17886 2:N:0:19
GGACTACAGGGGTTTCTAATCCTGTTTGCTCCCCACGCTTTCGAGCCTCAGTGTCAGTTACAGGCCAGAGAGCCGCTTTCGCCTCCGGTGTTCCTCCATATATCTACGCATTTCACCGCTACACATGGAATTCCACTCTCCTCTCCTGCACTCAAGTCTCCCAGTTTCCAATGCACACAATGGTTGAGCCACTGCCTTTTACATCAGACTTAAGAAACCACCTGCGCTCGCTTTACGCCCAATAAATCCGGACAACGCTTGTGACCTACGTATTACCGCGCCTGCTGCCACCTAGTTTGCC
+
CCCCCEGGGFGGGGGGGGGGGGGGGGGGGGGGGGGGGDGGGGGGFGGGGGGGGGGGGFGGGGGGFFGGGGGGGGGGGFFGGGGGGGFGGGGGGGGGGGGGGGGGFDGGGGGGGGGGGGGGGGGGGFGGGDGFGGGGGGGGGGGFGGGGGGGFGGGGGGGGFGGGGFGGDFGGGGFGGFGG8F8FFFFFGGGFFGGGGGG7+?DCFF5FFG@FCG7=6)DFDGDE2?=@DGFFDGFCE@BFC@F3>7756:B?9><?DBDF1(25:FA2:::7)<6>9*27(34<BFF)4+)*4>)6:+6)5
@M04650:207:000000000-C238N:1:1101:8973:17902 2:N:0:19
GGACTACAAGGGTTTCTAATCCTGTTTGCTCCCCACGCTTTCGCACCTGAGCGTCAGTCTTCGTCCAGGGGGCCGCCTTCGCCACCGGTATTCCTCCAGATCTCTACGCATTTCACCGCTACACCTGGAATTCTACCCCCCTCTACGAGACTCTAGCCTGCCAGTTTCGAATGCAGTTCCCAGGTTGAGCCCGGGGATTTCCCATCCGACTTGACAGACCGCCTGCGTGCGCTTTACGCCCAGTAATTCCGATTCACGCTTTCACCCTCCGTATTACCGCGGCTGCTGTCACGGTGTTAGC
+
CCCCCCFCFEG7FFGGGG9FGGGFGGGGGGGGGGGGGGGGGG@GDFGGGCFGGGGD@FGFFGFGGGGFD@FGEEGGGGGGFGGGDGEEGCFFGGGGGF8FFDGGGAGFE:FGGGGGGGGGGGFG8EGGC8FGGGGG=>DFGDGF9F?++@CBGCCFFCFFFGF6DGGG>DFDGAD9CFFGG,D*?FC8CGGGCC*5<*CFG+:=ADF>DCDG3*;+*(=C05>?<:>E:C>;>CFFB8E8E?(:**:>GF)4(8*)>(4?1(:)CF?BBB((.::<FC,9909B(,8).3)<6((--;464
@M04650:207:000000000-C238N:1:1101:10718:17904 2:N:0:19
GGACTACAGGGGTTTCTAATCCTGTTTGCTCCCCACGCTTTCGCACCTGAGCGTCAGTCTTCGTCCAGGGGGCCGCCTTCGCCACCGGTATTCCTCCAGATCTCTACGCATTTCACCGCTACACCTGGAATTCTACCCCCCTCTACGAGACTCAATCCTGCCAGTTTCGAATGCAGTTCCCAGGTTGAGCCCGGGGATTTCACATCCGACTTGACAGACCGCCTGCGTGCGCTTTACGCCCAGTAATTCCGATTAACGCTTTCCCCCTCCGTATTACCGCGACTGCTGGCCCGGAGTTCGC
+
@CCCCFGGGGGGGGGGGGFGGGGDGGGGGGGGGGGGGGGGGGGGGGGGGFGGGFGGGGGGGGGGGGGGGGGGGGGGGGGGGGGFGGFGGGGGGGGGGGGDGGGGGGGGGGGGGGGGGGGGGGGGGGGGGFGGGGFDFGGGGGGFGGGECGGFGCF,@EFD?FG6DFGGE@C@CFGGGGGGGCF8FFGE<CFFGCDGDDG9DFFFFGG3<GDG477>F8FG0DBFFF>EBGFF>C:AF?GGE6?>*7<27B6(:DGFGFB0?,*)*;761<B(3;:>E:12(,,4>()5(:(2-,4338)(-
@M04650:207:000000000-C238N:1:1101:24426:17938 2:N:0:19
GGACTACAAGGGTTTCTAATCCTGTTTGCTCCCCACGCTTTCGCACCTGAGCGTCAGTCTTTGTCCAGGGGGCCGCCTTCGCCACCGGTATTCCTCCAGATCTCTACGCATTTCACCGCTACACCTGGAATTCTACCCCCCTCTACAAGACTCTAGCTGGACAGTTTTAAATGCAATTCCCAGGTTGAGCCCGGGGCTTTCACATCTAACTTATCCAACCGCCTGCGTGCGCTTTACGCCCAGTAATTCCGATTAACGCTTGCACCCTCCGTATTACCGCGGCTGCTGGCACGGAGTTAGC
+
9CCCCGGGGGGGGGGGGGGGGGGGGGGGGGGGGGGGGGGGGGGGGGGGGGGGGGGGGGGGGGGGGGGGGGGGGGGGGGGGGGGGGGGGGGGGGGGGGGGGGGGGGGGGGGGEGGGGGGDDGGGGGGGGGGGGGGGGGGGGGGGFGGGGGGGFGDFGGGGGFGFGGGGGGFFGFFGFGGGGGGGGGGGGGGGFGDEGDDG?FFFFFGGFEGGGFGGGC@GG>DB?FF@A75>B>GFFF0?GGF?>GG24FFFF?BGFGFBFF:FBGFB?:BFFFF?FGF3>>BFFF?FF37(<,7>0-8<96
@M04650:207:000000000-C238N:1:1101:7221:17939 2:N:0:19
GGACTACACGGGTATCTAATCCTGTTTGCTCCCCACGCTTTCGAGCCTCAGTGTCAGTTACAGGCCAGAGAGCCGCTTTCGCCTCCGGTGTTCCTCCATATATCTACGCATTTCACCGCTACACATGGAATTCCACTCTCCTCTCCTGCACTCAAGTCTCCCAGTTTCCAATGCACACAATGGTTGAGCCACTGCCTTTTACATCAGACTTAAGAAACCACCTGCGCTCGCTTTACGCCCAATAAATCCGGACAACGCTTGGGACCTACGGATTACCGCGGCTGCTGGCACGTAGTTAGCC
+
CCCCCGGFGGGGGGGFGGGGGGGGGGGGGGGGGGGGDGGGGGGGGGGGGGGGGGGGGGFCCFGFGGFEEF@FGGGG:CFGGGGGEFGGEGGGGGGGGGFFGFFGGGGGGGGGGGGGGGGDGGF8:ECEFEFFGDDFBF=FGGGF8FECGGGFF,8EDFGGGGFDFFGG,EBBFFFFFGG+@F?FGGGCCFGFFGG?DFGGC>>9BGGFB*?20?+=F@8F@C47B>4*8<=2=G64/2EE71();CE<*))6(:C;D1(8B0C?GE<??<(((2,3+931(66;6?B7?F42,.:1<+:4.
@M04650:207:000000000-C238N:1:1101:23693:18010 2:N:0:19
GGACTACACGGGTTTCTAATCCTGTTTGCTCCCCACGCTTTCGCACCTGAGCGTCAGTCTTCGTCCAGGGGGCCGCCTTCGCCACCGGTATTCCTCCAGATCTCTACGCATTTCACCGCTACACATGGAATTCTACCCCCCTCTACGAGACTCAAGCCTGCCAGTTTCGAATGCAGTTCCCAGGTTGAGCCCGGGGATTTCACATCTGACTTAACAAACCGCCTGCGTTCGCTTTACGCCCAGTAATTCCGATTAACGCTTGCACCCTCCGTATTACCGCGGCTGCTGGCACGGAGTTAGC
+
BCCCCGGGGGGGGGGGGGGGGGGGGGGGGGGGGGGGGGGGGDFGGFGGDGGFGGGGGGGGGGGGGGGGGGGGGGGGGGGGGGGGGGGGGGGGGGGGGGGGGGFGGDFGGEGGFGGGGGGGGGGGFGGGDEGGGGGGEEFGEDGFFGGG>CGFGCGGGGGGGGGGFGGGGG6DFFDF9CGGGGCFGGGFDGFGG5EG5<FFGFGFFGGFEGFC>GGDF?EC@GFF:F67(9:F?GFFF?GGDFFFGCABGF@F?FGFG?B1(4D?GG?::?0:0;2<GG:9>>9;0:707C0+:1(18C.5.
@M04650:207:000000000-C238N:1:1101:17207:18042 2:N:0:19
GGACTACCCGGGTATCTAATCCTGTTTGCTCCCCACGCTTTCGCACCTGAGCGTCAGTCTTCGTCCAGGGGGCCGCCTTCGCCACCGGTATTCCTCCAGATCTCTACGCATTTCACCGCTACACCTGGAATTCTACCCCCCTCTACAAGACTCTAGCCTGCCAGTTTCGAATGCAGTTCCCAGGTTGAGCCCGGGGATTTCACATCCGACTTGACAGACCGCCTGCGTGCGCTTTACGCCCAGTAATTCCGATTAACGCTTGCACCCTCCGTATTACCGCGGCTGCTGGCACGGAGTTAGC
+
CCCCCGGGGGGGGGGGGGGGGGGGGGGGGGGGGGGGGGGGGGGGGGGGGGGGGGGGGGGFGFGGGGGGGGGGGGGGGGGGGGGGGFGGGGGGGGGGGGGGGGGGGGGGGGGGGGGGGGGGGGGGGGGGGGGGGGGG8BGGGGGFFGFDCGGFGDGGGGGGGGGGGCFFGGGGGFFGGGGGFFGGGGFGGGCFEGGGGGGGGFGFFGGFFGGGEGGGF@GGFGF?<F>>?D>9B5>AFFGGGFFBGF>AGFF?:37A7?604?C>GGF??FFF6F?2AF:39BB63,:B>C(<80160C2<4
@M04650:207:000000000-C238N:1:1101:8394:18048 2:N:0:19
GGACTACCGGGGTTTCTAATCCTGTTTGCTCCCCACGCTTTCGCGCATCAGCGTCAGTAATGTTCCAGCAGGTCGCCTTCGCAATGAGTATTCCTCTTGATCTCTACGGATTTTACCCCTACACCAAGAATTCCACCTACCTCTCCCACACTCTAGAAAAGCAGTTTCAAATGCAGTTCTGTAGTTAAGCTACAGGATCTCACATCTGACTTACTTTCCCGCCTACGCGCTCTTTACCCCCAGTGATTCCGACTAACGCTTGCACCCTCCGCATTACCGCGCCTGCTGGCACGCCGTTCGC
+
CCCCCGGGGGGGGGGGGGGGGGGGGGGGGGGGGGGGGGGGGGGGGGGGGGGGGGGGGGGGGGGGGGGGGGGGGGGGGGGGGGGGGGFFFGFGGGGGGGGGGGGGGGGGGCGGGGGGFFGGGGGGGGGGGGGGGGGGGFFGGGGFGFGGGGGFGGGGCGCFFDGFFGGGGEGGGGGFAFGGGGGGGGGG7FGGGGGGCF,,5+DC@FDFCF+;*DC;9CGG=7A5AF9?9D(::0+);.2CG9(5*09.@FA?(2));396((92DC?(-80((1,)AF0;((-(-4(.(:2E?0224*(-4
@M04650:207:000000000-C238N:1:1101:19628:18069 2:N:0:19
GGACTACTAGGGTTTCTAATCCTGTTTGCTCCCCACGCTTTCGAGCCTCAGTGTCAGTTACAGGCCAGAGAGCCGCTTTCGCCTCCGGTGTTCCTCCATATATCTACGCATTTCACCGCTACACATGGAATTCCACTCTCCTCTCCTGCACTCAAGTCTCCCAGTTTCCAATGCACACAATGGTTTAGCCACTGCCGTTTACATCAGACTTAAGAAACCACCTGCGCTCGCTTTACGCCCAATAAAGCCGGACAACGCTTGGGACCTACGTATTACCGCGCCTGCTGGCACGTAGTTAGCC
+
<@CCCGGEFGGG6C;E<EEFD<FFFFFGFFG<CCEFBCCEFEGCF:FG8CFFCFFGGGEGGF@GF7<FFGGE7FFCF,=FFFGGCEFDFG@@FGFFFFF?F<;EFEFF7CF>AFFGFC>C8C@FFEFGGBAE,,@FE?D,>8DFFCG8<AE<??>AFCDGGGGG=BFFFCFFGGGCFGD8EDFG<,@,,,;@,7DF+CCDDFC9;8>F@5++8DGGAD6FFG):492?95>9BCAED(**=7(6FF)7C>>96AF0D;<((3/,2;128:?<A<4<:>9>((-1(2>(36,:4((-6+.48
@M04650:207:000000000-C238N:1:1101:27895:18077 2:N:0:19
GGACTACACGGGTTTCTAATCCTATTTGCTCCCCACGCTTTCGAGCCTCAGCGTCAGTTACAGACCAGAGAGCCGCCTTCGCCACTGGTGTTCCTCCATATATCTACGCATTTCACCGCTACACATGGAATTCCACTCTCCTCTTCTGCACTCAAGTCTCCCAGTTTCCAATGACCCTCCCCGGTTGAGCCGGGGGCTTTCACATCCGACTTAAGAAACCGCCTGCGCTCGCTTTACGCCCAATAAATCCGGACAACGCTTGCCACCTACGTATTACCGCGGCTGCTGGCACGTAGTTAGC
+
C@CCCGGFFFGGGDCGGGGGGGGGGGFFGGGGGGGGDDGFGFC<FFGGGFFGGGGGGGFF,FFFG7FGGGCF7FGEDGGGGGGDGGGGG@=FEFFGGGGFFGFDGGGGGGGEFGGGGCEGGGGGFFGGFFFFGGGGGGFGGGGCCCFG?,><FEGCDFFEEGDGGGGGDFGGCCCFDGGGGGGGGGGG?FCGCE5CGDF6?CFFF4*/85DGCG:C68*;9D@DFFFEBGBBBG3)92EGCB?:FF>AGF),4@DFGFF:<:D?FD:747?<)3(.3:66;BB>FF?F?G(<8??13CAA<
@M04650:207:000000000-C238N:1:1101:20790:18144 2:N:0:19
GGACTACCAGGGTATCTAATCCTGTTTGCTCCCCACGCTTTCGCACCTGAGCGTCAGTCTTCGTCCAGGGGGCCGCCTTCGCCACCGGTATTCCTCCAGATCTCTACGCATTTCACCGCTACACCTGGAATTCTACCCCCCTCTACGAGACTCAAGCCTGCCAGTTTCGAATGCAGTTCCCAGGTTGAGCCCGGGGATTTCACATCCGACTTGCCAGACCGCCTGCGTGCGCTTTACGCCCAGTAATTCCGATTAACGCTTGCACCCTCCGTATTACCGCGGCTGCTGGCACGGAGTTAGC
+
CCCCCGGGGGGGGGGGGGDFGGGGGGGGGGGGGGGGGGGGGGGGGGGGGFGGGGGGGGFEFGGGGGGGGGGFEGGGGGGGGGGGGGGGGGGGGGGGGEDGGGGGGGGGGGGGGGGGGGGGGGGGGGGGGGGGGGGGGGGGGGGFEGGGCEGFGGGFFFGGFGGGGGGGGF>GGGCGEGGGGFDGGGGGGGGGGGGGGDGGGFGF=<FADGGG8+7:6(;F>G9B?F9E0DF>0:>2@?GGG?BBGGABGF642>7>F:B?FFG)6CBFFFF?0:?)@:1>B06,7??:?GFG001(8G<><
@M04650:207:000000000-C238N:1:1101:15787:18152 2:N:0:19
GGACTACCAGGGTTTCTAATCCTGTTTGCTCCCCACGCTTTCGATCCTCAGTGTCAGTTACAGGCCAGAGAGCCGCTTTCGCCTCCGGTGTTCCTCCTTATATCTGCGCATTTCACCGCTACACATGGAATTCCAGTCTCCTCTACCGCACTCAAGTCTCCCAGTTTCCACTGCAAACAAGGGGTGGAGCACCGCCTTTTCCAACCGACTGAAGAAAACCCCTGCGCACGCTTTACCCCCAATAAATCCGGACAAAGCGTGGGACCCACGTTATTACGCGGCCGACGGGCCCTAGGTGGCC
+
CCCCCGFGGGGGGGGGGGGGGGGGGG,F9FGGGGGGGGGGGGG,,CFGGGGCFFFGGGGGG9F,FEGGGGG:FEGG+@FGGGG7FGGGGGGGGGGGG8,CFGGGG,CFEGGGGGGGGGGGGGGGC,CFGGGGGGG,@9AFF?GF,E,@CEG>GBGGGDE;EG=EF;FG,@3CDGD,@D,,,@E7>+++,63A,@**09FG9*,+*3*925)2**18)(4*(9,,(26)()3(3C+7*(4=83()27:)9)5(,)9(*((-(().7:1(,(-((2-60*((4,(-(((,-*,*((,(6+((.
@M04650:207:000000000-C238N:1:1101:9878:18174 2:N:0:19
GGACTACCGGGGTTTCTAATCCTGTTTGCTCCCCACGCTTTCGAGCCTCAGTGTCAGTTACAGGCCAGAGAGCCGCTTTCGCCTCCGGTGTTCCTCCATATATCTACGCATTTCACCGCTACACATGGAATTCCACTCTCCTCTCCTGCACTCAAGTCTCCCAGTTTCCAATGCACACAATGGTTGAGCCACTGCCTTTTACATCAGACTTAAGAAACCACCTGCGCTCGCTTTACGCCCAATAAATCCGGACAACGCTTGGGACCTACGTATTACCCCGGCTGCTTGCGCGTAGTTAGCC
+
CCCCCGGGG7FFGDGGGGGGGGGGGGGGGGGGGGGGGGDGFF7FGDGGFGGGGGGGEFGGGFFFG7F7FFGGGGGGDDFGCEEG@FCBFGGGGFFGFGGGGFGDGFE?BE7CFFFGGCEGGGGGF@<FGGGGGGGGFGDFEF8=,@FGG@FFF8D9E9DADDGGDFGDA;>,+@=FGDGFCGCGE@:FGFFGFGFGG>FF>FGFF?>FE>7+9CFGFBFGDDBBF>@B@G>>@5@C5;7=788;D@C37D)6>:C?C>?0(,*(083)437)4@<>+*((,((-606.(*(*-,4:A+).4
@M04650:207:000000000-C238N:1:1101:17443:18197 2:N:0:19
GGACTACACGGGTTTCTAATCCTGTTTGCTCCCCACGCTTTCGAGCCTCAGTGTCAGTTACAGGCCAGAGAGCCGCTTTCGCCTCCGGTGTTCCTCCATATATCTACGCATTTCACCGCTACACATGGAATTCCACTCTCCTCTCCTGCACTCAAGTCTCCCAGTTTCCAATGCACACAATGGTTGAGCCACTGCCTTTTACATCAGACTTAAGAAACCACCTGCGCTCGCTTTACGCCCAATAAATCCGGACAACGCTTGGGACCTACGTATTACCGCGGCTGCTGGCCCGTAGGTCGCC
+
CCCCCGGGGGGGGGGGGGGGGGGGGGGGGGGGGGGGGGGGGGGGGGGGGGGGGGGGGGGGGG?FGGGGGGGGGGGGGGGGGGGGFFGGGGGGGGGGGGGGGGGGGGGGGGGGGGGGGGGGGGGGGGGGGGGGGGGGGGGGGGGFGFGGFGGFGGGGGGGGGGGGFFGGFFGGFFFGGGG?CFGGGGGGGG:F6@FGGGGG@FGFFGDFFGFFCCGCFF6DBD:@BAB>5DB5>FAEFFGGGFFFGGF?FE51;>F;D>(44(90<*3.((,)6AA<3149((4,0:?(8*-*((-(.+421
@M04650:207:000000000-C238N:1:1101:7593:18260 2:N:0:19
GACTACACGGGTATTTAAACCCGTTTGCCCCCCACGCTTTTGAGCCCCAGTGTCAGTTACCCGCCCGGGGGGCGCTTTTGCCTCCGGTGTTTCTCCAAATTATTTCGGCTTTTACCCGCCACACTTGAATTTCCCTCCTCTCCCCTGCCCTCAAATCCCCCAAGTTCCCAAGCCAACACAGGGTGGTCCCATGCCTTTTTACTCCGACCTAAAAACTCCCCTGCCACTCGTTTTACCCCAACAAACTCGGGCAACGCTTTGGCACCTCTGTGTTCAGCCGTTGCTGGCACGTGCTTTCGCC
+
6-8-,=,;,@766,,,<6,,C,6BFG7,,,:CF++@@,BF<,,6,C6,,,9,<,,,6<<<,,8+@@++6+::F+<*8@,33>,@F7***>F,,<,7,,,,,,2,,,,1111>7,,88**/*+<12,7,2,?,?,+,0**200*0:0*1**00*2+++2+2:***<F9+0:0*/*0*:**1***;/**+3/++2+8+*:9+**+*/*))(1*2)2>9).+*45(((),/.*(-4**)1./**(,45*).9))(()*(12(().04C;(().)).*.)+0((-((-))(-(A3:(((64+-31
@M04650:207:000000000-C238N:1:1101:23260:18260 2:N:0:19
GGACTACAAGGGTTTCTAATCCTGTTTGCTCCCCACGCTTTCGAGCCTCAGTGTCAGTTACAGGCCAGAGAGCCGCTTTCGCCTCCGGTGTTCCTCCATATATCTACGCATTTCACCGCTACACATGGAATTCCACTCTCCTCTCCTGCACTCAAGTCTCCCAGTTTCCAATGCACACCATGGTTGAGCCACTGCCTTTTACATCCGACGTAAGAAACCACCTGCGCTCGCTTTACGCCCAATAAATCCGTACAACGCTTGGCACCTACGTATTACCCCTGCTGCTGGCCAGTAGGTTGCC
+
CCCCCEEGGGFECFEGGFFFFGGGGGGGGGEFDGFGGDGGGGGFGE@@FFFEFGGEFE9EEF?FEFGFAE@@FGGD:FBBEFDFF<FGG@FEFEFG@FECGGFGEFAD@FFCFEFCFCCDCFGFFCF<FFFFGAEEEFDGEGGFC8@=FEGFD?,@,7=E8DD?DDFGAD,E?FF=2=+=9,@FGC,66D,@CF6@6BFG9*;EF*<90*03)3::FDG>2C@BBF9)(55(5=+;22::C;8EFD<);5.3(0C;C030(8647:1:714)5F):E40((,(),38(1585,)))62(.8
@M04650:207:000000000-C238N:1:1101:19389:18299 2:N:0:19
GGACTACCCGGGTTTCTAATCCTGTTTGCTCCCCACGCTTTCGAGCCTCAGTGTCAGTTACAGGCCAGAGAGCCGCTTTCGCCTCCGGTGTTCCTCCATATATCTACGCATTTCACCGCTACACATGGAATTCCACTCTCCTCTCCTGCACTCAAGTCTCCCAGTTTCCAATGCACACAATGGTTGAGCCACTGCCTTTTACATCAGACTTAAGAAACCACCTGCGCTCGCTTTACGCCCAATAAATCCGGACAACGCTTGGGACCTACGTATTACCGCGGCTGCTGGCACGTAGTTAGCC
+
CCCCCGGGGGGGGGGGGGGGGGGGGGGGGGGGGGGGGGGGGGGGGGGGGGGGGGGGGGGGGGGGGEGGGGGGGGGGGGGGGGGGFGGGGGGGGGGGGGGGGGGGGGGGGGGGGGGGGGGGGGGGGGGFFFGGGGGGGGGGGGGFGGGGGGGFGGGGGGGGGGGGGGGGGGGGGGGGGGGGFGGGGG8FGGFGGGFGGGGGGFGFCFF58?;:AGGGFF6CBGFFFFFFFGFDDF8CDFGGG0@8CFEE;B5;BFGFD;?::?4:GGF??0:?FEFF<74729BFFFF0:*5::<?FA<52:
@M04650:207:000000000-C238N:1:1101:7026:18347 2:N:0:19
GGACTACCGGGGTTTCTAATCCTGTTTGCTCCCCACGCTTTCGAGCCTCAGTGTCAGTTACAGGCCAGAGAGCCGCTTTCGCCTCCGGTGTTCCTCCATATATCTACGCATTTCACCGCTACACATGGAATTCCACTCTCCTCTCCTGCACTCAAGTCTCCCAGTTTCCAATGCACACAATGGTTGAGCCACTGCCTTTTACATCAGACTTAAGAAACCACCTGCGCTCGCTTTACGCCCAATAAATCCGGAAAACGCTTGGGACCTACGTAGTACCGCGGCTGCTGGCACCTAGTTAGCC
+
CCCCCFGGGGGGCGGGGGGGGGGGGGGGGGGGGGGGGGGGGGGGGGGGGGGGGGGGGGGFGGGGGGGGGF@FGGGGGGGGGGGGGGGGGGGGGGGGGGGGGGGGGGGGGGGGGGGGGGGGGGGGFCDGGGGGGGAFFCDFGGGFGGGGGGGFGFG?FGGGFGGFBEFGDFEGGGGGGGGGGGGGGGF?@DFGGGGGGGGGCFDFFGDFEF:+:5C2@B8>>4<)(//858@@2:A<:(=CE<@F*@EEF:>(,);894416?DBGGB20::7(;6A95(4911(80)(3*.*(5)-.36<0
@M04650:207:000000000-C238N:1:1101:24487:18373 2:N:0:19
GGACTACTGGGGTTTCTAATCCTGTTTGCTCCCCACGCTTTCGCACCTGAGCGTCAGTCTTTGTCCAGGGGGCCGCCTTCGCCACCGGTATTCCTCCAGATCTCTACGCATTTCACCGCTACACCTGGAATTCTACCCCCCTCTACAAGACTCTAGCCTGCCAGTTTCGAATGCAGTTCCCAGGTTGAGCCCGGGGATTTCACATCCGACTTGACAGACCGCCTGCGTGCGCTTTACGCCCAGTAATTCCGATTAACGCTTGCACCCTCCGTATTACCGCGGCTGCTGGCACGGAGTTAGC
+
CCCCCGGGGGGGGGGGGGGGGGGGGGGGGGGGGGGGGGGGGGGGGGGGGGGGGGGGGGGGGGGGGGFGFGGGGGGGGGGGFGGGGGGGGGGGGGGGGGGGGGGGGGGGGGGGGGGGGGGGGGGGGGGGGGGGGGGGGGFGGGGFGGG?F6FFGFGGGGGGFGGGFGGGCGGGGGGCFGGGGGGGD9DECCGGGGGG<DEEGFGAFGGFDGGG37FFF;FG0DF??FFEFGB01C>4@?ECG<8?**:ACF@:087:D?9?(4C<DGFFFFFB0CB9FC?>FF0(,3:?0C2EB9BB:E)).
@M04650:207:000000000-C238N:1:1101:12017:18388 2:N:0:19
GGACTACACGGGTTTCTAATCCTGTTTGCTCCCCACGCTTTCGAGCCTCAGTGTCAGTTACAGGCCAGAGAGCCGCTTTCGCCTCCGGTGTTCCTCCATATATCTACGCATTTCACCGCTACACATGGAATTCCACTCTCCTCTCCTGCACTCAAGTCTCCCAGTTTCCAATGCACACAATGGTTGAGCCACTGCCTTTTACATCAGACTTAAGAAACCACCTGCGCTCGCTTTCCGCCCAATAAATCCGGACAACGCTTGGGACCTACGTATTACCGCGACTGCTGGCACGTAGTTAGCC
+
CCCCCGGGGGGGGGGGGGGFFGGGGGGGGGGGGGGGGCGGGGGGGGGGGGGGGGGGGGGGGGGGGGG7EGGGGGGGGGGGGDGGGGGGGGGGGGGGGGGGGGGGGGGGGGGCCFGFGGGGEEGFGGGGFGFFGGFGFGGFGGGFGDF8FDFDFGFFGGGFGGGGFGGGGGA;D:FGGGG6EGG=DFCFC,:AFG6AFFGGCFCFFGFFFF>@*+=@AD8?D45)54=BDG@DDF+8D9@*F0()>:?EF):0(2<7D>BF?(90C?2386...<:50513(49BBD?01*4A3(.4>@4<3
@M04650:207:000000000-C238N:1:1101:7340:18485 2:N:0:19
GGACTACCCGGGTTTCTAATCCTGTTTGCTCCCCACGCTTTCGAGCCTCAGTGTCAGTTACAGGCCAGAGAGCCGCTTTCGCCTCCGGTGTTCCTCCATATATCTACGCATTTCACCGCTACACATGGAATTCCACTCTCCTCTCCTGCACTCAAGTCTCCCAGTTTCCAATGCACACAATGGTTGAGCCACTGCCTTTTACATCAGACTTAAGAAACCACCTGCGCTCGCTTTACGACCAATAAATCCTGCCAACGCTTGGGACCTACGTATTACCGCGGCTGATGGCCACTAGTTTGCC
+
CCCCCGGGGGGGGD7CFFFGGFFGGG<FG<FF?CFEGGGGGGGGFGGFGE@FGFE6E@FGGDFGGGGFGGGFGDFGE@,C,BFG?<FEFGGG,CFGGGDCFGGEF,<:+4BC,,CFFF688F9F@FFFGGGGGFDFGG8AEGFB8EEDFEF58FE9CAEEG@CFDE:EGAAA+@A,7DCGF>8>FF639@,@C,39C?B;+@A>9:**3;98527=A@,;=C42>*)8-)5295@C)(1**:).*;5)0+06(9*77:0(/2D0*;:<7(,).064<*(((-,(.)-)(+(*.(,6A+)58
@M04650:207:000000000-C238N:1:1101:11886:18513 2:N:0:19
GGACTACAGGGGTATCTAATCCTGTTTGCTCCCCACGCTTTCGAGCCTCAGTGTCAGTTACAGGCCAGAGAGCCGCTTTCGCCTCCGGTGTTCCTCCATATATCTACGCATTTCACCGCTACACATGGAATTCCACTCTCCTCTCCTGCACTCAAGTCTCCCAGTTTCCAATGCACACAATGGTTGAGCCACTGCCTTTTACATCAGACTTAAGAAACCACCTGCGCTCGCTTTACGCCCAATAAATCCGGACAACGCTTGGGACCTACGTATTACCGCGGCTGCTGGCACGGAGTTAGCC
+
CCCCCGGGGGGGGGGGGGGEGGGGGGFGFGGGGGGGGGGGGFGFGGCGGGGGGGGGGGGGGGFGFEGGGGGCFGGGGEGFGFEGFCEC=7BFFGGGGGEGGGFFGGGGFGEGGGFFEFGDGGGCFGGGGGFGGGG9;FGGGGG9FFGFGGGFGGGGDFGGGCFGAFGGGGDAFGGGGGGGAFGGGGGGF@FEGGFFFGFC9AGFFGFFF5?>@FGFFFCCD>B=2?AE=D@DF76>4(*1<4167F?EFA37BDG09;00,-9(C?14:?77AGF<A33(11;>047((:8*(41283645
@M04650:207:000000000-C238N:1:1101:6077:18546 2:N:0:19
GGACTACCAGGGTATCTAATCCTGTTTGCTCCCCACGCTTTCGAGCCTCAGTGTCAGTTACAGGCCAGAGAGCCGCTTTCGCCTCCGGTGTTCCTCCATATATCTACGCATTTCACCGCTACACATGGAATTCCACTCTCCTCTCCTGCACTCAAGTCTCCCAGTTTCCAATGCACACAATGGTTGAGCCACTGCCTGTTACATCAGACTTAAGAAACCACCTGCGCTCGATTTACGCCCAATAAATCCGGACAACGCTTGGGACCTACGTATTACCGCGGCTGCTGGCACGTAGTTAGCC
+
CCCCCGGGGGGGGGFGGGGGGGGGFFFGGGGGGGFEGGCCGGGFGGEGGFGGGGFGGFGGGGGGGGGGCFGGGGGGGEGGGGGGGFGGGEGGGGCFGGGGGGCFGGFG@EEGGGGGGCCDE=,BFDGGFGFGGGGGGGGGGFGFG@AF?EF+DEEFGGCF9DDGFFDGGGGGGFGGDDCFDGGGGGGGECFG6CGFG2E;FFGFFGG>E52CAFGGFFCFBGFEBE95)*(01*49?=7:C2=EFC53;5871A412(3(,(/3DG?74:<)-3)-33((,9;B<??>BF7A?4?:>7.).
@M04650:207:000000000-C238N:1:1101:6591:18569 2:N:0:19
GGGCTACTCGGGTTTCTAATCCTGTTTGCTCCCCACGCTTTCGCACATGAGCGTCAGTATATTCCCAAGGGGCTGCCTTCGCCTTCGGTATTCCTCCACATCTCTACGCATTTCACCGCTACACGTGGAATTCTACCCATCCCTAAAATACTCTAGCGACCCAGTATGAAATGCAATTCCCAAGTTAAGCTCGGGGCTTTCACATCTCACTTAAGTCACCGCCTGCGTGCCCTTTACGCCCAGTCATTCCGATTAACGCTCGCACCCTCCGTATTACCGCGGCTGCGCGCACGGAGTTAGC
+
66-6A6EEC,CEEFC@FCFAA<FAFFGFFFFGFDCE7F,@F<B,868EF,C<CF:EDFFF9CF,F,,9E77B+@@,65AFFFEECG<FG8<E<5E<4,E<<ADF,FGG7:FFF<E<E:+++8C,BAEFFFGGGGAFCF,AB+=DE4DA@,>?DEFGG++6@==?FFA99@BC2;E9:8:CC=CGFFGCFA>979CG5CC,;AF+=?CC?DFF67C:B<<CDD26>F901*(8(A;9FFCFG?D@*+/7C@)6(5*6>?;264C9<C0(4:>?:84270-1,2(-(4(((*,:179(,0-).
@M04650:207:000000000-C238N:1:1101:11786:18640 2:N:0:19
GGACTACTGGGGTATCTAATCCTGTTTGCTCCCCACGCTTTCGAGCCTCAGTGTCAGTTACAGGCCAGAGAGCCGCTTTCGCCTCCGGTGTTCCTCCATATATCTACGCATTTCACCGCTACACATGGAATTCCACTCTCCTCTCCTGCACTCAAGTCTCCCAGTTTCCAATGCACACAATGGTTGAGCCACTGCCTTTTACATCAGACTTAAGAAACCACCTGCGCTCGCTTTACGCCCAATAAATCCGGACAACGCTTGGGACCTACGTATTACCCCGGCTGCGGGCACGTAGTTAGCC
+
[truncated: 19,205,627 more chars]
