# Supplementary material for: Captivity causes taxonomic and functional convergence of gut microbial communities in bats
Source: PeerJ. 2019 Apr 30;7:e6844. doi: 10.7717/peerj.6844 (PMC6499062; doi:10.7717/peerj.6844)
Supplement: Data S80 — Raw data of WFRf14. [file peerj-07-6844-s085.gz › ZTPSN18AB899-WFRf14_R1.fq]

@M04650:207:000000000-C238N:1:1101:17182:2293 1:N:0:19
ACTCCTACGGGAGGCAGCAGTGGGGAATATTGCACAATGGGCGCAAGCCTGATGCAGCCATGCCGCGTGTATGAAGAAGGCCTTCGGGTTGTAAAGTACTTTCAGCGGGGAGGAAGGGAGTAAGGTTAATAACCTTATTCATTGACGTTACCCGCAGAAGAAGCACCGGCTAACTCCGTGCCAGCAGCCGCGGTAATACGGAGGGTGCAAGCGTTAATCGGAATTACTGGGCGTAAAGCGCACTCAGGCGGTCTGTCAAGTCGGATGTGAAAGCCCCGGGCTCAACCTGGGAAC
+
GGGGGGGGGGGGGGGGGGGGGCFGGGGGFGG<FGGGGG99@EEFGGGGGGFGGEGGGGGDGGGGGGGGDGGGGGGGGGGGF8FGGGECGGGFCFGGGGGGGGGGGGD>ECC7FGDFGG?CFFGGGCGG<FCFGGGGCEGGGGGGGGGGGGGGGDGGGGG7:@F:DFGGGGGGGGGFGGGGDGGGGGFG8:CEGGGGGGGGDCEEEGGGGGFG51;CFGFGGDGGGGDFGDGGB557>CFG>>D)CFC47DGD<DFFFFF4FF3D@DGFFFF4*)07(35::17=*7;:<).(2,
@M04650:207:000000000-C238N:1:1101:19154:2304 1:N:0:19
ACTCCTACGGGAGGCAGCAGTGGGGAATATTGCACAATGGGCGCAAGCCTGATGCAGCCATGCCGCGTGTGTGAAGAAGGCCTTCGGGTTGTAAAGCACTTTCAGCGAGGAGGAAGGGTTCGGTGTTAACAGCGCCGTTCATTGACGTTACTCGCAGAAGAAGCACCGGCTAACTCCGTGCCAGCAGCCGCGGTAATACGGAGGGTGCAAGCGTTAATCGGAATTACTGGGCGTAAAGCGCACGCAGGCGGTCTGTTAAGTCAGATGTGAAATCCCCGAGCTTAACTTGGGAAC
+
GGGGGGGGGGGGGGGGGGGGGGGGGGGGGGGGGGGGGGEFGGGDGGGGGGGCFFGGGGGGGGGGGGGGGGGGFGGGGGGGGGGGGGGDGGDGGGGGGGGGGGGGGGGFCDGGGGGGCGGGGGGGGGGGEGGGGEGGGGGGGGGGGGGGGGGGGGGGGGGGGGGGGGGGGGGGGGGFGGGGGGFFGGGGGGGCCGCGGGGGCGGGGGEGGGGGDGGGGGGFGGDGGGFD77CFFGGGGG?DE3>DCDG339DGGG49=F?7CFGF4FCB44@=@/<F?(/)72<F=FF>24>B04
@M04650:207:000000000-C238N:1:1101:15313:2338 1:N:0:19
ACTCCTACGGGAGGCAGCAGTGGGGAATATTGCACAATGGGCGCAAGCCTGATGCAGCCATGCCGCGTGTATGAAGAAGGCCTTCGGGTTGTAAAGTACTTTCAGCGGGGAGGAAGGGAGTAAGGTTAATAACCTTATTCATTGACGTTACCCGCAGAAGAAGCACCGGCTAACTCCGTGCCAGCAGCCGCGGTAATACGGAGGGTGCAAGCGTTAATCGGAATTACTGGGCGTAAAGCGCACGCAGGCGGTCTGTCAAGTCGGATGTGACATCCCCGGGCTCAACCTGGGAAC
+
GGGGGGGGGGGGGGGGGGGGGGGGGGGGGGGGGGGGGGGGGGGGGGGGGGGGGGGGGGGGGGGGGGGGGGGGGGGGGGGGGGGGGGGDEFGGGGGGGFGGGGGGDGGGGGGGGDFFGGGGGGGGGGGGGGGFGGGGGGGGGGGGGGGGGGGGGGGGGGGGGGGGGGGGGGGGGGGGGGGGGGGGGGGGGGGGGG>GGGGGGEGDDCCEGGGGCEGEGGGGGGGGGGFGGFGGEEGD>FFD>GF3)93>>DDDGDGFFFFFFFGGFGGFFF*94??F:9CBB(***7>3<)7<B3
@M04650:207:000000000-C238N:1:1101:15900:2356 1:N:0:19
ACTCCTACGGGAGGCTGCAGTGGGGAATATTGCACAATGGGCGCAAGCCTGATGCAGCCATGCCGCGTGTATGAAGAAGGCCTTCGGGTTGTAAAGTACTTTCAGCGGGGAGGAAGGTGTTGTGGTTAATAACCGCAGCAATTGACGTTACCCGCAGAAGAAGCACCGGCTAACTCCGTGCCAGCAGCCGCGGTAATACGGAGGGTGCAAGCGTTAATCGGAATTACTGGGCGTAAAGCGCACGCAGGCGGTCTGTCAAGTCGGATGTGAAATCCCCGGGCTCAACCTGGGAAC
+
GGGGGGGGGGGGGGGGGGGGGGGGGGGGGGGGGGGGGGGGGGGGGGGGGGGGGGGGGGGGGGGGGGGFGGDGGGGGGGGGGGGGGGGGGGGGGGGGGGGGGGGGGGGGGGGGGGGGGGGGGGGGGGGGGGGGGGGGGGGGGFGGGGGGGGGGGGGGGGGGGGGGGGGGGGGGGGGGGGGGGGGGGGGGGGGGGGGGFGGGGGGGGGGGGGGGG=EGGGGGGGGGGGGGFGGGFCDGGGFGFGFFGGGGFDDD<DFFFFF@GFGDBGGBFFF?FFFFFFGFD9DFFFF??4::?2
@M04650:207:000000000-C238N:1:1101:24344:2412 1:N:0:19
ACTCCTACGGGAGGCAGCAGTAGGGAATCTTCGGCAATGGGGGCAACCCTGACCGAGCAACGCCGCGTGAGTGAAGAAGGTTTTCGGATCGTAAAACTCTGTTGTTAGAGAAGAACGTTAAGTAGAGTGGAAAATTACTTAAGTGACGGTATCTAACCAGAAAGGGACGGCTAACTACGTGCCAGCAGCCGCGGGAATACGTAGGTCCCAAGCGTTGTCCGGAGGTATTGGGCGTAAAGCGAGCGCAGGTGGTTTCTTAAGTCTGATGTAAAAGGCAGTGGCTCAAGCATTGTG
+
GGGGGGGGGGGGGGGGGGGGGGGGGGGGGGGGGDGGGGGGGGGGGGGGGGGG8AFGGGGGGGGGGGGCCGGGGGGGGGGGGCGDGGGGGGGGGGGFGFGGGGGGGFGGGGGGGGGGGGGG?EFEDDFGGGDCF=DAEEFCGDEBFF,CBFG7=FGGGGGGGGGGGGFFGEEGEGCFF7FFFGGFFFFFF,?*38*=CECCGFGCG?CFCCCFCE88C9:C?DA**:9FFGGCFGC559F>:7>@G3DD>FGF910974=BG=7097::7=6@F4B418*<??4)9?*436=?-6
@M04650:207:000000000-C238N:1:1101:18212:2424 1:N:0:19
ACTCCTACGGGAGGCAGCAGTAGGGAATCTTCGGCAATGGACGAAAGTCTGACCGAGCAACGCCGCGTGAGTGAAGAAGGTTTTCGGATCGTAAAACTCTGTTGTTAGAGAAGAACAAGGACGTTAGTAACTGAACGTCCCCTGACGGTATCTAACCAGAAAGCCACGGCTAACTACGTGCCAGCAGCCGCGGTAATACGTAGGTGGCAAGCGTTGTCCGGATTTATTGGGCGTAAAGCGAGCGCAGGCGGTTTCTTAAGTCTGATGTGAAAGCCCCCGGCTCAACCTGGGAAC
+
GGGGGGGGGGGGGGGGGGFGGGGGDEGGGGGGGGGGGGGGGGGGGGGGGGGGGGGGGGGGGGGGGGGGGGGGFGFGGGGGGFGGGGGGGGGGGGGGFGGGGGFFGGGGGDGGGGGGGGGGGGGCFGGGGGGGGGGGFGGGGGGGGGGGGGGGGGGGGGGGDGGGGGGGGGGGGGGGGGGGGGDGGGGFGGDGGEGCCFGGGGGGGGFGGGGGGGGGEGGGGGGGGGGGGGGGFGGGGGFGFGEFGGGGFGDGDCF4FFFF<FGGFGGBFFFFFFFFFBGFF>GFFFF??FF::3
@M04650:207:000000000-C238N:1:1101:14732:2463 1:N:0:19
ACTCCTACGGGAGGCAGCAGTGGGGAATATTGCACAATGGGCGCAAGCCTGATGCAGCCATGCCGCGTGTATGAAGAAGGCCTTCGGGTTGTAAAGTACTTTCAGCGGGGAGGAAGGGAGTAAAGTTAATACCTTTGCTCATTGACGTTACCCGCAGAAGAAGCACCGGCTAACTCCGTGCCAGCAGCCGCGGTAATACGGAGGGTGCAAGCGTTAATCGGAATTACTGGGCGTAAAGCGCACGCAGGCGGTTTGTTAAGTCAGATGTGAAATCCCCGGGCTCAACCTGGGAAC
+
GGGGGGGGGGGGGGGGGGGGGGGGGGGGGGGGGGGGGGGGGGGGGGGGGFGGGGGGGGGGGGGGGGGGGGGGDGGGGGGGGGGGGGGGGDGGGGGGGGGGGGGGGGGGGGGCGGFGGGGGGGGGGGGGGGGGGGGGFGGGGGGGGGGGGGGGGGGDGGGGGGGGGCFGDGGDGGG@GGGCEGGGGGGGGGGGGG>EGGGGGGGGGGGGGGGGGGGGFGGGGCCGFG77CFGG>GGGGG*/5)0./9DD>CGD<DG5FFFFFFCC?FGA=FFF=7?F?>G)5-769@FB<FF?24
@M04650:207:000000000-C238N:1:1101:22972:2533 1:N:0:19
ACTCTACGGGAGGCAGCAGTGGGGAATATTGCACAATGGGCGCAAGCCTGATGCAGCCATGCCGCGTGTATGAAGAAGGCCTTCGGGTTGTAAAGTACTTTCAGCGGGGAGGAAGGGAGTAAAGTTAATACCTTTGCTCATTGACGTTACCCGCAGAAGAAGCACCGGCTAACTCCGTGCCAGCAGCCGCGGTAATACGGAGGGTGCAAGCGTTAATCGGAATTACTGGGCGTAAAGCGCACGCAGGCGGTTTGTTAAGTCAGATGTGAAATCCCCGGGCTCAACCTGGGAACT
+
GGGGGGGGGGGCFGGGGGGGGGGGGGGCGGGGGGGGGGGGGGGGGGGGGGGGGGGGGFGGGGGGGGGGGGGGGGG9FGGGGGGGGGGGGGGGGGGGGGGGGGGGGGGGGGGGGGGGGGGGGGGGGGGGGGGGGGGGGFGGGGGGGGGGGGGGGGGGGGGGGGGGGGGGGGGFFGGGGGGGGGGGGGGGGGGGGGGGGGGGGGGGGGGGGGGGE5EF?DGGDGCGGGGGGGGGFGGGGGFGFGFFGCDGEG)CDGGF4=FFGFGG?7>AFFFFFFFFF>GF38F=@FFBFF>:B)
@M04650:207:000000000-C238N:1:1101:20184:2536 1:N:0:19
ACTCCTACGGGAGGCAGCAGTGGGGAATATTGCACAATGGGCGCAAGCCTGATGCAGCCATGCCGCGTGTATGAAGAAGGCCTTCGGGTTGTAAAGTACTTTCAGCGAGGAGGAAGGCATTGTGGTTAATAACCGCAGTGATTGACGTTACTCGCAGAAGAAGCACCGGCTAACTCCGTGCCAGCAGCCGCGGTAATACGGAGGGTGCAAGCGTTAATCGGAATTACTGGGCGTAAAGCGCACGCAGGCGGTCTGTCAAGTCGGATGTGAAATCCCCGGGCTCAACCTGGGAAC
+
GGGGGGGGGGGGGGGGGGGGGGGGGFGGGGGFGGGGGGGGGGGGGGGGGGGGGGGGGGGGFFGGGGGEGGGGGGGGGGGGGGGGGGGGGGGGGGGGGGGGGGGGGGGEGGGGGGGD7BFGGGGGCFGGGGGGG?=F++3@FGGGFGGGGGDGGGDEG7FGGGFFCF@F:CFGFGGFEDGFGGGGGGGFGGEEEGGD9E9B88:CEEGGGFFGG5>CFGG*CGDF+AGC<7FG:>5CFF?D>DFFGDCC5)57>5D*8F**<@DD)9C:?B@FF@4<?;GE@>D=FF),8>F?:(
@M04650:207:000000000-C238N:1:1101:18822:2565 1:N:0:19
ACTCCTACGGGAGGCAGCAGTGGGGAATATTGCACAATGGGCGCAAGCCTGATGCAGCCATGCCGCGTGTATGAAGAAGGCCTTCGGGTTGTAAAGTACTTTCAGCGGGGAGGAAGGGAGTAAGGTTAATAACCTTATTCATTGACGTTACCCGCAGAAGAAGCACCGGCTAACTCCGTGCCAGCAGCCGCGGTAATACGGAGGGTGCAAGCGTTAATCGGAATTACTGGGCGTAAAGCGCACGCAGGCGGTCTGTCAAGTCGGATGTGAAATCCCCGGGCTCAACCTGGGAAC
+
GGGGGGGGGGGGGGGGGGFGGGGGGGGGGGGGGGGGGGGGGGGGGGGGGGGGGGGGGGGGGGGGGGG:FGGGGGGGGGGGGGGGGGGGGGGGGGGGGGGGFFGGGGGGGGGGGGGGGGGGGGGGGGGGGGGGGGGGGGGGGGFFGGGGGGGGGGGGGGFFFFGG7:FFEECGGGCCFGGGGGGGGGGGGGGEDCGGGGGGGEEGGGGGGFGGGGGEFGGGGGGGGGCCFDGGFGGGGFFGEDD@GGCDFGGGGDGFFFFFF*>)7973BFFFF=FF?-C5:0CFF4@?BFF0?8
@M04650:207:000000000-C238N:1:1101:22146:2582 1:N:0:19
ACTCCTACGGGAGGCAGCAGTGGGGAATATTGCACAATGGGCGCAAGCCTGATGCAGCCATGCCGCGTGTATGAAGAAGGCCTTCGGGTTGTAAAGTACTTTCAGCGAGGAGGAAGGCGTTAAGGTTAATAACCCTGGCGATTGACGTTACTCGCAGAAGAAGCACCGGCTAACTCCGTGCCAGCAGCCGCGGTAATACGGAGGGTGCAAGCGTTAATCGGAATTACTGGGCGTAAAGCGTGCGTAGGCGGCCAATTAAGTCAAATGTGAAATCCCCGAGCTTAACTTGGGAAT
+
GGGGGGGGGGGGGGGGGGGGGGGGGGGGGGGGGGGGGGGGGGGGGGEGGGGGGGGGGGGGGGGGGGGGGGGGGGGGGGGGGGGGGGGGGGGGGGGGGGGGGGGGGFFFGGGGGGGGGGGFGGGGGCDF<FGGGGGGFGFE@@FGGGGGGGGGGGGGGGGGGFGGGGDGECCEGGDFGGGGGGGGGGGGGGGGGEG8FFGGGDEGGGGDFCGFGGGDCFGGCC=FGGGGGGGC@EDEFGFGBG37DDGDFGGDDGFFBFFFCFGGBGGA?FF7FFFF?;3>B>CB@*9<A?>B74
@M04650:207:000000000-C238N:1:1101:16979:2715 1:N:0:19
ACTCCTACGGGAGGCAGCAGTGGGGAATATTGCACAATGGGCGCAAGCCTGATGCAGCCATGCCGCGTGTATGAAGAAGGCCTTCGGGTTGTAAAGTACTTTCAGCGGGGAGGAAGGGAGTAAAGTTAATACCTTTGCTCATTGACGTTACTCGCAGAAGAAGCACCGGCTAACTCCGTGCCAGCAGCCGCGGTAATACGGAGGGTGCAAGCGTTAATCGGAATTACTGGGCGTAAAGCGCACGCAGGCGGTCTGTTAAGTCAGATGTGAAATCCCCGGGCTTAACCTGGGAAC
+
GGGGGGGGGGGGGGGGGGGGGGGGGGGGGGGGGGGGGGGGGGGGGGGGGGGGGGGGGGGGGGGGGGGGGGGGGGGGFGGGGGGGGGGGGGGGGGGGGGGGGGGGGGGGGGGGDGFGGGGGGGFGGGGGGGGGGGGGGF<DFGGGGGGGGGGGGGGGDDFGGGGGGGGGGEGDGGGGGCFGGGFGGGGGFEDGGGGGGGGGGGGGGGGGGGGGGGEGFGCGC3?GGCGFFGGG@GDCFFFCB7DF3DGGFGGDGGFF4*66<FGGFG7:FFFFF4?FFFG5BB4?FF4-4FFF>3
@M04650:207:000000000-C238N:1:1101:22165:2726 1:N:0:19
ACTCCTACGGGAGGCAGCAGTAGGGAATCTTCGGCAATGGACGAAAGTCTGACCGAGCAACGCCGCGTGAGTGAAGAAGGTTTTCGGATCGTAAAACTCTGTTGTTAGAGAAGAACAAGGACGTTAGTAACTGAACGTCCCCTGACGGTATCTAACCAGAAAGCCACGGCTAACTACGTGCCAGCAGCCGCGGTAATACGTAGGTGGCAAGCGTTGTCCGGATTTATTGGGCGTAAAGCGAGCGCAGGCGGTTTCTTAAGTCTGATGTGAAAGACCCCGGCTCAACCGGGGAGG
+
GGGGGGGGGGGGGGGGGGGGGGGGGGGGGGGGGGGGGGGGGGGGEGGGGGGGGGGGGGGGGGGGGGGGGGGGGGGGGGGGGGGGGGGGGGGGGGGGGGGGGGGGGGGGGGGGGGGGGGFGGGGGGGGGGGGGGGGGGGGGGGGGGGGGGGGGGGGGGGGGGGGGGGGGGGGGGGGGGGFCGGGGGGGGGGGGGGDGGFFFCFGEGGGGGFFCEGCDCCFGEG=CFCGGGGDGFGGEG>?DDDBFGGGDEDGCC>CFFFFFFFCF?FGFFFFFF)<5(4<BF>GFFFF>BEB17;
@M04650:207:000000000-C238N:1:1101:16324:2752 1:N:0:19
ACTCCTACGGGAGGCAGCAGTAGGGAATCTTCGGCAATGGACGAAAGTCTGACCGAGCAACGCCGCGTGAGTGAAGAAGGTTTTCGGATCGTAAAACTCTGTTGTTAGAGAAGAACAAGGACGTTAGTAACTGAACGTCCCCTGACGGTATCTAACCAGAAAGCCACGGCTAACTACGTGCCAGCAGCCGCGGTAATACGTAGGTGGCAAGCGTTGTCCGGATTTATTGGGCGTAAAGCGAGCGCAGGCGGTTTCTTAAGTCTGATGTGAAAGCCCCCGGCCCAACCGGGGAGG
+
GGGGGGGGGGGFGGGGGGGGGGGGGGGGGGGGGGGGGFGGGGGGGGCGGGGGGGGGGGGGGGGGGGG:FGGGGGGGGGGGGFGGDGGEFGGGGGGGGGGFCFEFFGGG?BFGGGGGGGG8=DG=@FGGGGGFFGGGGGG=FGGGGGGDFCGGGGGGFGGGGFFGGGGGGG7@FGGGGGGFFFGGFGGFGE=CGGGGGFGGGGGCEGFGGGGGGG*8=DFDEC*1<+ACCCFFDEG5FC=C>GDDGGG:DGG<5<F?==BFFFFGFCG:??FF=?)78>DEE(/8:B>;>:@BFF
@M04650:207:000000000-C238N:1:1101:21651:2795 1:N:0:19
ACTCCTACGGGAGGCAGCAGTGGGGAATATTGCACAATGGGCGCAAGCCTGATGCAGCCATGCCGCGTGTATGAAGAAGGCCTTCGGGTTGTAAAGTACTTTCAGCGGGGAGGAAGGGAGTAAGGTTAATAACCTTATTCATTGACGTTACCCGCAGAAGAAGCACCGGCTAACTCCGTGCCAGCAGCCGCGGTAATACGGAGGGTGCAAGCGTTAATCGGAATTACTGGGCGTAAAGCGCACGCAGGCGGTCTGTCAAGTCGGATGTGAAATCCCCGGGCTCAACCTGGGAAC
+
GGGGGGGGGGGGGGGGGGGGGGGGGGGGGGGGGGGGGGGGGGGGGGGGGGGGGGGGGGGGGGGGGGGGGGGGGGGGGGGGGGGGGGGGGGGGGGGGGGGGGGGGGGGGGGGGGGGGGGFGGFFGGGGGGGCGEFFGGGCFFCCFGGGGGFGGGGGGGGGGGGGGGGGGGGGGGGDGGGGGGGGGGGGGGGGGGGGGGGFGGGGGGGGGFCFCGG8EGGGGGDGGGGGFGGGGEEGGFF?DEGDBGGGGFDD>DGFFF?FFGFGGFDG7FFFFBFF?BBC>DBGFFFFFFFFFF?
@M04650:207:000000000-C238N:1:1101:15238:2805 1:N:0:19
ACTCCTACGGGAGGCAGCAGTGGGGAATATTGCACAATGGGCGCAAGCCTGATGCAGCCATGCCGCGTGTATGAAGAAGGCCTTCGGGTTGTAAAGTACTTTCAGCGGGGAGGAAGGGAGTAAGGTTAATAACCTTATTCATTGACGTTACCCGCAGAAGAAGCACCGGCTAACTCCGTGCCAGCAGCCGCGGTAATACGGAGGGTGCAAGCGTTAATCGGAATTACTGGGCGTAAAGCGCACGCAGGCGGTCTGTCAAGTCGGATGTGAAATCCCCGGGCTCAACCTGGGAAC
+
9FGGFGGGGGGGGGGGGGFGGGGGGGCF@FGFGFGGGGGGGGGGGGGGGFGGGGGGGGGGGGGGGGGGGGGGGGFGGGGGGGGGGGGGGGEGFGGGGGGG?FGFGGGGGGDGGGGGGG@FF8FGFDGGFGGGGGGFGGGGGGGGGGGGGGGFFGGGGGFGGGGGGGGGGGFGGGGGGGGGGGGGGGGGGGGGGECEGGGFGGGGGGGGGGGGGGGCGFGGGG5C@FGGFFGGFGD=FGFGFDFFGDGGFGGDGGFFFFF@GFGG3DD:?F?BB?FFFFGEFFGF*?F:1>:?23
@M04650:207:000000000-C238N:1:1101:14251:2808 1:N:0:19
ACTCCTACGGGAGGCAGCAGTAGGGAATCTTCGGCAATGGACGAAAGTCTGACCGAGCAACGCCGCGTGAGTGAAGAAGGTTTTCGGATCGTAAAACTCTGTTGTTAGAGAAGAACAAGGACGTTAGTAACTGAACGTCCCCTGACGGTATCTAACCAGAAAGCCACGGCTAACTACGTGCCAGCAGCCGCGGTAATACGTAGGTGGCAAGCGTTGTCCGGATTTATTGGGCGTAAAGCGAGCGCAGGCGGTTTCTTAAGTCTGATGTGAAAGCCCCCGGCTCAACCGGGGAGG
+
FGGGGGGGGGGGGGGGGGGGGGGGGGGGGCFGGCGGGGGGGGGGGGGEFGGGGGGGGGGGGGGGGGGGGGGGGGGGGGGGG9ECFGGGEGGGGGGGGGGGGGGGGFGGAFFGGGGGGGG=FFGGFFDFGGCFAEF@FFG7FFGG8<FGGGFGGGGGGGGEGGGGGCFGGEEEGGGGFGGGG7DFFFECCEGGGCCGGGCGGGGGFGGDFGGGEEEEGCGG5C*:AFGGGGGGFGGGGFBGFGFFDGGGFCDDGDCFFBFF7=CFBGD9@FFFF:5)39<EE><76FF27B>6>F
@M04650:207:000000000-C238N:1:1101:20949:2812 1:N:0:19
ACTCCTACGGGAGGCAGCAGTAGGGAATCTTCGGCAATGGACGAAAGTCTGACCGAGCAACGCCGCGTGAGTGAAGAAGGTTTTCGGATCGTAAAACTCTGTTGTTAGAGAAGAACAAGGACGTTAGTAACTGAACGTCCCCTGACGGTATCTAACCAGAAAGCCACGGCTAACTACGTGCCAGCAGCCGCGGTAATACGTAGGTGGCAAGCGTTGTCCGGATTTATTGGGCGTAAAGCGAGCGCAGGCGGTTTCTTAAGTCTGATGTGGAAGCCCCCGGCTCAACCGGGGAGG
+
FGGGGGGGGGGGGGGGGGGGGGGGGGGGGGGGGGGGGGGGGGEFC@CEFFFGGDFFGGFGGCCGGGEGGGEFFGGFGGGGGG9FFFGGGDCFCGGGGGF<5EFFFGDGGGGGGGGGGG=FE8FB<FCGGGGGGGGGGGGGGG8FFGGC>FFGGGGGGDFGGGGGGGG@GGEEGGGGF*FFGGGCGG8BFGDEGGEG9CFGFGFEG+BFFG:58:8ECFGGGG*A+A?9EGGG>EGEGF?D>DEFGDG3>CD5D<D6@9@4<@2:*:C<FB?@?4<<:9DBE9C?=?@;9>B019
@M04650:207:000000000-C238N:1:1101:23887:2917 1:N:0:19
ACTCCTACGGGAGGCAGCAGTAGGGAATCTTCGGCAATGGACGAAAGTCTGACCGAGCAACGCCGCGTGAGTGAAGAAGGTTTTCGGATCGTAAAACTCTGTTGTTAGAGAAGAACAAGGACGTTAGTAACTGAACGTCCCCTGACGGTATCTAACCAGAAAGCCACGGCTAACTACGTGCCAGCAGCCGCGGTAATACGGAGGGTGCAAGCGTTAATCGGAATTACTGGGCGTAAAGCGCACGCAGGCGGTCTGTCACGTCGGATGTGAAATCCCCGGGCTCAACCTGGGAAC
+
GGGGGGGGGGGGGGGGGGGGGGGGGGGGGGGGF;FGGGGGGGG:CGGFGGGGGCFGGGGGGDGGGGGGGGGGGGGGGGGGCFGGGGGEGGGGGGGGGGGGGGGGGGEGGGGGGGGGDFGD,AF3BFFGGGGGGFAF=>=EGCFGGGGGGGGGGGGGGGGGGGG@FGGGEGFGGGGGGGGGGGGGGGGGGGGGGGGGGGGGCEEG*=CGFGGGGGGGCGGGGGEF?FFGGGGGFGGGGGFGB3>EC5DGFGD)93C=FF*0:5CD5*9>FFF4@F4:(7DBBBGFFF7(,<F12:
@M04650:207:000000000-C238N:1:1101:17458:2922 1:N:0:19
ACTCCTACGGGAGGCAGCAGTAGGGAATCTTCGGCAATGGACGAAAGTCTGACCGAGCAACGCCGCGTGAGTGAAGAAGGTTTTCGGATCGTAAAACTCTGTTGTTAGAGAAGAACAAGGACGTTAGTAACTGAACGTCCCCTGACGGTATCTAACCAGAAAGCCACGGCTAACTACGTGCCAGCAGCCGCGGTAATACGTAGGTGGCAAGCGTTGTCCGGATTTATTGGGCGTAAAGCGAGCGCAGGCGGTTTCTTACGTCTGATGTGAAAGCCCCCGGCTCAACCGGGGAGG
+
GGGGGGGGGGGGGGGGGGGGGGGGGGFGGGGGGGGGGGGGGGGGFGFGGGGEAFGFFCCGGGGGGGG@FEGGGGFGGGGGGGGGGGGGGGGGGGGGGGGGGGGGGGGGGGGGGGFGGGFGGGGFFGGGGGGGGGGGGGGGGGGGGGGGGGGGGGGGGGGGGGGGGGGFGGGGCFGGGCFFFGGGGGGGGGGGGGGGGCGGFGGGGGGGGCCGCEECCFCGCG?5EGGGGGGGFGGGGGFGECDFGCDDEGDDDCFFFF9;=:<F?7:<FFBF4F57:3DFD0DF4?FB>>>(,7
@M04650:207:000000000-C238N:1:1101:20819:2933 1:N:0:19
ACTCCTACGGGAGGCAGCAGTGGGGAATATTGCACAATGGGCGCAAGCCTGATGCAGCCATGCCGCGTGTATGAAGAAGGCCTTCGGGTTGTAAAGTACTTTCAGCGGGGAGGAAGGGAGTAAAGTTAATACCTTTGCTCATTGACGTTACCCGCAGAAGAAGCACCGGCTAACTCCGTGCCAGCAGCCGCGGTAATACGGAGGGTGCAAGCGTTAATCGGAATTACTGGGCGTAAAGCGCCCGCAGGCGGTTGGTTAAGTCAGAGGTGAAATCCCCGGGCTCAACCTGGGAAC
+
GGGGGGFGGGGGGGGGGGGGGGGGGGGGGGGGGGGGGGGGGGGGGGGGGGGGGFGGGGGGGGGGGGGGGGGGGGGGGGGGGGGGGGGGGGGGGGGGGGGGGGGGGGGGGGDGGGGGGGGGGGGGGGGGGGGGGGGGGGGGGGGGGGGFGGGGGGGGGGGGGGGGGGGGGGGGGGGGGGGGGGGGGGGGGGGGGGGGGGGGGEGGEGGGFGFFGGDEGGGGCDGGG9:<9C**.27E*:?D>)0.)/9)7CGGG5)<>778+*****15>FFFFF:?(4>)5,*?*85(4@::0,
@M04650:207:000000000-C238N:1:1101:20024:2983 1:N:0:19
ACTCCTACGGGAGGCAGCAGTGGGGAATATTGCACAATGGGCGCAAGCCTGATGCAGCCATGCCGCGTGTATGAAGAAGGCCTTCGGGTTGTAAAGTACTTTCAGCGGGGAGGAAGGGAGTAAGGTTAATAACCTTATTCATTGACGTTACCCGCAGAAGAAGCACCGGCTAACTCCGTGCCAGCAGCCGCGGTAATACGGAGGGTGCAAGCGTTAATCGGAATTACTGGGCGTAAAGCGCACGCAGGCGGTCTGTCAAGTCGGATGTGAAATCCCCGGGCTCAACCTGGGAAC
+
GGGGGGGGGGGGGGGGGGGGGGGGGGGGGGGGGGGGGGGGGGGGGGGGGGGGGGGGGGGGGGGFGGGGGGGGGGGFGGGGGGGGGGGGGGGGGGGGGGGGGGGGGGGGGGGGGGGGGGGGGGGGGGGGGGGGGGGGGGGGGGGGGGGEGGGGGGGGGGGGGGGGGGGGGGGGGGGGGGGGGGGGGGGGGGG8CEEGGFGGGGGG>EGGFCFGGEECGFGGCC5FC7CF?FFGFGGGGGFGFDDDGC9DDGGGGDF4=@FFF?DC39/4=F?@FFF?B>DDB>GF6:F:?FFFF?
@M04650:207:000000000-C238N:1:1101:20073:3063 1:N:0:19
ACTCCTACGGGAGGCAGCAGTGGGGAATATTGCACAATGGGCGCAAGCCTGATGCAGCCATGCCGCGTGTATGAAGAAGGCCTTCGGGTTGTAAAGTACTTTCAGCGGGGAGGAAGGGAGTAAGGTTAATAACCTTATTCATTGACGTTACCCGCAGAAGAAGCACCGGCTAACTCCGTGCCAGCAGCCGCGGTAATACGGAGGGTGCAAGCGTTAATCGGAATTACTGGGCGTAAAGCGCACGCAGGCGGTCTGTCAAGTCGGATGTGAAATCCCCGGGCTCAACCTGGGAAC
+
GGGGGGGGGGGGGGGGGGGGGGGGGGGGGGGGGGGGGGGGGGGGGGGGGGGGGGGGGGGGGGGGGGGGGGGGGGFGGGGGGGGGGGGGAFGGGGGGGGFFGGGGGGDFEEEEGGGGDGGGFGFGGGGGGGGGGGGGGGGGGGGGGGGGGGEGGGGGGGFFFGGFGGGEFGCEGDGGGEGGGGGGF:FGGGDCEGGGCFGGG52CEGGGFFDFEEGGGFCFCCC5CCGGGGGGDGGDCDFGFDFEC3)9BDDCCDC?B4=4:@GD>19.9FFFFF?F?9<)>3C66:>:1>7702
@M04650:207:000000000-C238N:1:1101:13809:3069 1:N:0:19
ACTCCTACGGGAGGCAGCAGTGGGGAATATTGCACAATGGGCGCAAGCCTGATGCAGCCATGCCGCGTGTATGAAGAAGGCCTTCGGGTTGTAAAGTACTTTCAGCGGGGAGGAAGGGAGTGAGGTTAATAACCTCATTCATTGACGTTACCCGCAGAAGAAGCACCGGCTAACTCCGTGCCAGCAGCCGCGGTAATACGGAGGGTGCAAGCGTTAATCGGAATTACTGGGCGTAAAGCGCACGCAGGCGGTCTGTTAAGTCAGATGTGAAATCCCCGGGCTCAACCTGGGAAC
+
GGGGGGGGGGGGGGGGGGGGGGGGGGGGGGGGGGGGGGGGGGGGGGGGGGGGGGGGGGGGGGGGGGGGGGGGGGGGGGGGGGGGGGGGGGGGGGGGGGGGGGGGGGGGGGCEGGGGGGGGGGGGGGFGGGGGGGGGGGGGGGGGGCFGGGGFFGGGGGCFGGGGGGGGGGGGGGGGGGGGGGGGGGGGGGGGGGGGG9CFEGGGGGGGFFGGGGGGDGGGGGGGGGGGGDFGFGGGGGFGFGFFGGC<BGGGGDGFFFFFGFGGFGGA?FFFFFFFF>GFFFG@?FF??>F(4-
@M04650:207:000000000-C238N:1:1101:24022:3098 1:N:0:19
ACTCCTAGGGAGGCAGCAGTAGGGAATCTTCGGCAATGGACGAAAGTCTGACCGAGCAACGCCGCGTGAGTGAAGAAGGTTTTCGGATCGTAAAACTCTGTTGTTAGAGAAGAACAAGGACGTTAGTAACTGAACGTCCCCTGACGGTATCTAACCAGAAAGCCACGGCTAACTACGTGCCAGCAGCCGCGGTAATACGTAGGTGGCAAGCGTTGTCCGGATTTATTGGGCGTAAAGCGAGCGCAGGCGGTTTCTTAAGTCTGATGTGAAAGCCCCCGGCTCAACCGGGGAGGG
+
GGGGGGGGGGGGGGGGGGGFGGGGGGGGGGGGGGGGGGGEFGGFGGGGGGGGGGGGGGFGGGGGGGGGBFGGFGGGGGGGGGGGGGGGGGGGGGGGGGGGGGFFGGGGGGGGGFGGGGCGGGEGGGGGGGGGGGGGGGFGGGGGGGGGGGGGGGGCFDGGGGFGGGGGGGGGGGCGGFCGGGGGFGGGGEGDGGGGGGGGGGGGGGEFFGGGGGCEFCDCE3CGGFFFGGGGEGGGGGEG>CEEGGGGEDD35CFFF4FFGFGCF70:?*/6?FFE99DF@:9?4)<9>E<>;>
@M04650:207:000000000-C238N:1:1101:15971:3098 1:N:0:19
ACTCCTACGGGAGGCAGCAGTAGGGAATCTTCGGCAATGGACGAAAGTCTGACCGAGCAACGCCGCGTGAGTGAAGAAGGTTTTCGGATCGTAAAACTCTGTTGTTAGAGAAGAACAAGGACGTTAGTAACTGAACGTCCCCTGACGGTATCTAACCAGAAAGCCACGGCTAACTACGTGCCAGCAGCCGCGGTAATACGTAGGTGGCAAGCGTTGTCCGGATTTATTGGGCGTAAAGCGAGCGCAGGCGGTTTCTTAAGTCTGATGTGAAAGCCCCCGGCTCAACCGGGGAGG
+
GGGFGGGGGGGGGGGGGGGGFGGGGGGGGGGGGGGGGGGGGGGCGGGGGGGGGGGGGGGGGGGGGGGGFGGGGGGGGGGGGGGGGGGGGDGGGGGGGGGGGGGGGGGGGGGGGGGGGGGGGGGFGFFGGGGGGFGGFFGGGGGGGGGGGGGGGGGGGGGGGGGGGGGGDGGDGGGGGGGGGCGGGG6FFEEEGGGGGGGGGFFGGGGGGGGGGECEGGGGCDEGFGGGFGGGFGGGGGFCBGDED3CDFGG)9*:=F6BFGFGGFGG<FF?FFFF),->DF2<@FFFFFFF63;
@M04650:207:000000000-C238N:1:1101:13863:3116 1:N:0:19
ACTCCTACGGGAGGCAGCAGTGGGGAATATTGCACAATGGGCGCAAGCCTGATGCAGCCATGCCGCGTGTATGAAGAAGGCCTTCGGGTTGTAAAGTACTTTCAGCGGGGAGGAAGGGAGTAAAGTTAATACCTTTGCTCATTGACGTTACCCGCAGAAGAAGCACCGGCTAACTCCGTGCCAGCAGCCGCGGTAATACGGAGGGTGCAAGCGTTAATCGGAATTACTGGGCGTAAAGCGCACGCAGGCGGTCTGTCAAGTCGGATGTGAAATCCCCGGGCTCAACCTGGGAAC
+
GGGGGGGGGGGGGGGGGGGGGGGGGGGGGGGGGGGGGGGGGGGGCGGGGGGGGFGGGGGG9FEGGGGGGGFFGGGGGGGGGGFGFFFG,FEFFFGFGGGFFGFGGGGGGG7FGGF<>FFEGDB@CFDDCFGGG<FGGG9FDGGCFFE:FDBBFGGGGGGFGGGGGGG7C@FECFGGD8<<8CFED6C7::8ECBECFFFFEC?EDECCEFFGG=E*CGGGCCC56+<C:CE*0*97<>9DB<3557C7)5D7>*97F@8*2*9C>/):FF*64*9@?;D5>256?FF(2>5(.-
@M04650:207:000000000-C238N:1:1101:18256:3118 1:N:0:19
ACTCCTACGGGAGGCAGCAGTAGGGAATCTTCGGCAATGGACGAAAGTCTGACCGAGCAACGCCGCGTGAGTGAAGAAGGTTTTCGGATCGTAAAACTCTGTTGTTAGAGAAGAACAAGGACGTTAGTAACTGAACGTCCCCTGACGGTATCTAACCAGAAAGCCACGGCTAACTACGTGCCAGCAGCCGCGGTAATACGTAGGTGGCAAGCGTTGTCCGGATTTATTGGGCGAAAAGCGAGCGCAGGCGGTTCCTTAAGGCCGATGTGGAAGCTCCCGGCTCAACCGGGGAGG
+
GGGGGGGGGGGGGGGGGGGGGFGGGGGGGGGF6;FGGGGGGGGGGGGGGGGGA@:FGGGGGCFGGGGFGGGGGG9CGGGGEFEFGGGCGGGGGGGGGGGGGGFGFFGG?FGGGG?EGGDFGGGGGG:BFFD9FGG8=<<FFF8FCGG>>FGC99<FFFF:FGAFF,DFCE*>FCFGG*>F8*,?*ACC8::EC11*2?<*2?/CBFEGCC=5?:;CE7CD8C**300<?6**8*175C4DE3.7)979>)1)/*0*167*35*1))5.9*9*7)))(4>>),*06)7915>6>B
@M04650:207:000000000-C238N:1:1101:19439:3193 1:N:0:19
ACTCCTACGGGAGGCAGCAGTGGGGAATATTGCACAATGGGCGCAAGCCTGATGCAGCCATGCCGCGTGTATGAAGAAGGCCTTCGGGTTGTAAAGTACTTTCAGCGGGGAGGAAGGGAGTAAAGTTAATACCTTTGCTCATTGACGTTACCCGCAGAAGAAGCACCGGCTAACTCCGTGCCAGCAGCCGCGGTAATACGGAGGGTGCAAGCGTTAATCGGAATTACTGGGTGTAAAGCGCACGCAGGCGGTTTGTTAAGTCAGATGTGAAATCCCCGGGCCCAACCTGGGAAC
+
GGGGGGGGGGGGGGGGGGGGFGFGGGGGCGGAFGGGGGGGGGGGGGGGGGGGGGGGGGEFCFGGGGGGGGGGGGGGGGGFF<FGGGGGGGGGGGGFGGGGGGAEFFGGGGGGGGGGGGGGGGGGGDCGGFGGGGFCD<<FE9:<F9C@DFCF@BFEGEGGGGCCCGGGGGGEGCCECEGFCFGGGFF8CC=C5:8E9<<>E8:CCEGGGGFFC*:;C7><C<E5FFGGGGG*0>*?77@D:CD:/)97><G9935>4B=B09C*80:484@F*794(43>0())7)7(47>?F-
@M04650:207:000000000-C238N:1:1101:14952:3236 1:N:0:19
ACTCCTACGGGAGGCAGCAGTAGGGAATCTTCGGCAATGGACGAAAGTCTGACCGAGCAACGCCGCGTGAGTGAAGAAGGTTTTCGGATCGTAAAACTCTGTTGTTAGAGAAGAACAAGGACGTTAGTAACTGAACGTCCCCTGACGGTATCTAACCAGAAAGCCACGGCTAACTACGTGCCAGCAGCCGCGGTAATACGTAGGTGGCAAGCGTTGTCCGGATTTATTGGGCGTAAAGCGAGCGCAGGCGGTTTCTTAAGTCTGATGTGAAAGCCCCCGGCTCAACCGGGGAGG
+
GGGGGGGGGGGGGGGGGGGGGGGGGGGGGGGGGGGGGGGGGGGGGGGGGGGGGGGGGGGGGGGGGGGFGGGGGGGGGGGGGGGGGGGGGGGGGGGGGGGGGGGGGGGGGGGGGGGGGGFGGGGBFGGGGGGGGGGGGGGGEFGGGGGGGGGGGGGGGGGGGGGGCFCFEGGGFGGFGDGGGGGGGGGGGGGGGGGGGGGGGGGGGGGGGGGGGGGGGFGGGG?CCFFGGGGGFGGGGGFGEDEFC<DDEGGGGGF?FFFFGFGG47:>FF?FFF4@FFGFFFGFFFFFFFF64>
@M04650:207:000000000-C238N:1:1101:13702:3237 1:N:0:19
ACTCCTACGGGAGGCAGCAGTGGGGAATTTTGCACAATGGACGAAAGTCTGATGCAGTAACGCCGCGTGGGGGATGACGGCCTTCGGGTTGTAAACCTCTTTCGCTATCGACGAAGGGCCCCTTTGTGGGGTTTGACGGTAGGTGGAGAAGAAGCACCGGCCAACTACGTGCCAGCAGCCGCGGTAATACGTAGGGTGCGAGCGTTGTCCGGAATTATTGGGCGTAAATAGCTCGTAGGGGGTGTGTCGCGTCGGCTGTGAAAGCTCCTGGCTTAACTGGGGGTGGGTGGTCGG
+
GGGGGGGGGGGGGGGGGGGGGGGGGGGGGGGGGGGGGGGGGGGGGGGGGFGGGGGGGGGGGGGGGGGGGGGGGGGGGGGGGGGGGGGGGGGGGGGGGGGGGGGGGGGGGGGGGGGGGGGEGDFGGFGGEG>5>CECGGGEGGF>BFFFGGGCFGFCGGGGGEGGGFGGGG78FC7CFGGGGGGEBEC++<;0AEEGCCCEEG5CE5*/<9EGCEG+ACD*<4*5:EE5+2<9*+9:9CB*775>)***)17C<DGD>>5)29:*):C4?6<4)0769<F6>>G5))0(-)))-4
@M04650:207:000000000-C238N:1:1101:22129:3243 1:N:0:19
ACTCCTACGGGAGGCAGCAGTAGGGAATCTTCGGCAATGGACGAAAGTCTGACCGAGCAACGCCGCGTGAGTGAAGAAGGTTTTCGGATCGTAAAACTCTGTTGTTAGAGAAGAACAAGGACGTTAGTAACTGAACGTCCCCTGACGGTATCTAACCAGAAAGCCACGGCTAACTACGTGCCAGCAGCCGCGGTAATACGTAGGTGGCAAGCGTTGTCCGGATTTATTGGGCGTAAAGCGAGCGCAGGCGGTTTCTTAAGTCTGATGTGAAAGCCCCCGGCTCAACCGGGGAGG
+
GGGGGGGGGGGFGGGGGGGGGGGGGGGGGGGGGGGGGGGGGGGGGGGGGGGGGGGGGGGGGGGGGGGGGGGGGGGGGGGGGGGGGGGGGGGGGGGGGGGGGGGGGGGGGGGGGGGGGGGGGFGGGGEGGGGGGGGGGGGGGGGGGGGGGGFGGGGGGGGGGGGGGFCFFGGGCGGGGGGGGGGGGGGGGGGGGGGGGGGG9?=EEFGGGDGGGGG=GFGD=DEECFFGFGFFBGGGCFFC5))8<DGGBGGCG3CFBF?FGFGGF*:6?6@*7?FF01C>BBGFF:FFBBE09F
@M04650:207:000000000-C238N:1:1101:10759:3304 1:N:0:19
ACTCCTACGGGAGGCAGCAGTAGGGAATCTTCGGCAATGGACGAAAGTCTGACCGAGCAACGCCGCGTGAGTGAAGAAGGTTTTCGGATCGTAAAACTCTGTTGTTAGAGAAGAACAAGGACGTTAGTAACTGAACGTCCCCTGACGGTATCTAACCAGAAAGCCACGGCTAACTACGTGCCAGCAGCCGCGGTAATACGTAGGTGGCAAGCGTTGTCCGGATTTATTGGGCGTAAAGCGAGCGCAGGCGGTTTCTTAAGTCTGATGGGAAAGCCCCCGGCTCAACCGGGGAGG
+
GGGGG,CFGGGGGGGGGGGGGGGGDGGGGGFCFGDEGGGDGFGGGGGFGGGGGDFGGGGGGGGGGGGGDGGGFFGEGGFGCE9DFGGGGE:EFGDGGGGGAFGFC8FFFGFFGGFGGGGGGGG8DDGGGGGGGFFFGFFE7FFGGDGGEGFGFGGGF9FGGGGDFA@FCEDEF@FFG7FFFGGGFFG78:*:C:78?CE><9@@FGGGGGGC8:**1>:DDC5*+<<FGG5=>=CG3>FGFD<DGGGGFD77)5:**07=?7>D?FG25??FFF4866355(964)04>3719B
@M04650:207:000000000-C238N:1:1101:19281:3318 1:N:0:19
ACTCCTACGGGAGGCAGCAGTAGGGAATCTTCGGCAATGGACGAAAGTCTGACCGAGCAACGCCGCGTGAGTGAAGAAGGTTTTCGGATCGTAAAACTCTGTTGTTAGAGAAGAACAAGGACGTTAGTAACTGAACGTCCCCTGACGGTATCTAACCAGAAAGCCACGGCTAACTACGTGCCAGCAGCCGCGGTAATACGTAGGTGGCAAGCGTTGTCCGGATTTATTGGGCGTAAAGCGAGCGCAGGCGGTTTCTTAAGTCTGATTTGAAAGCCCCCGGCTCAACCGGGGAGG
+
GGFGGGGGGGGGGGGGGGGGGGGGGGGGFGGGFFGFFF,C9FEGGGDGGGGGGGEFGGF<EFGGGGGGGGGGGGGDGGGGGFFFGDFEGGCFGGGFFGFGGFGFGGGGGGGFFGGGGGF,?FE3BFCFGGGGGGFGGG<FDGDFFGGGFCFGCCFCC,DFFF7FFGGGGEGG7FF9FGGGGGGGGC,:CEGDGGCEGGGFGGFBEEFGF?:ECCB8:7CDEG=:F<?F7C5ED5):FGFC@C>DD<7957D<)C>/=**0<**:/**)*1*0=?>>B95)737*=543;)5(,7
@M04650:207:000000000-C238N:1:1101:7522:3326 1:N:0:19
ACTCCTACGGGAGGCAGCAGTGGGGAATATTGCACAATGGGCGCAAGCCTGATGCAGCCATGCCGCGTGTGTGAAGAAGGCCTTCGGGTTGTAAAGCACTTTCAGCGAGGAGGAAGGGTTCGGTGTTAATAGCACCGTTCATTGACGTTACTCGCAGAAGAAGCACCGGCTAACTCCGTGCCAGCAGCCGCGGTAATACGGAGGGTGCAAGCGTTAATCGGAATTACTGGGCGTAAAGCGCACGCAGGCGGTTTGTTAAGTCAGATGTGAAATCCCCGAGCTTAACTTGGGAAC
+
GGGGGGGGGGEGGGGCGGGGGGGGGGGGGGGGGGGGGGGGFGGGGGEGGGGGGGGFFFGGGGGGGGGGGGFGGGGGGGGGGGFGFGGG<FGEGAFFEGGGGGGGGEEFGGFGDC,E@FFGGGGGGGGGGGGGGFGGGEGGGGGGFFGG7FGGA:FFFFFGGGGFGF7FGDGDFFDEFGGGGGGGGGBCCEGGGGGGGFGGGDGEGGGGGGGGGC5C5FGFGGGGGGGG+755@CDEFFFD>CBEG3CD@GGGDGG@F===G=D>6DGFFFFFFF?:?9D@EBDFFFB247FF?(
@M04650:207:000000000-C238N:1:1101:13410:3341 1:N:0:19
ACTCCTACGGGAGGCAGCAGTAGGGAATCTTCGGCAATGGACGAAAGTCTGACCGAGCAACGCCGCGTGAGTGAAGAAGGTTTTCGGATCGTAAAACTCTGTTGTTAGAGAAGAACAAGGACGTTAGTAACTGAACGTCCCCTGACGGTATCTAACCAGAAAGCCACGGCTAACTACGTGCCAGCAGCCGCGGTAATACGTAGGTGGCAAGCGTTGTCCGGATTTATTGGGCGTAAAGCGAGCGCAGGCGGTTTCTTAAGTCTGATGTGAAAGCCCCCGGCTCAACCGGGGGGG
+
GGGGGGGGGGGGGGGGGGGGGGGGGGGGGGGGGGGGGGGGGGGGGGEGGGGGGGGGGGGGGGGGGGGGGGGGGGGGGGGGGGGGGGGDGGGGGGGGGGGGGGGGGFGGFGGGGGGGGFF8FFC>FGCDFFGGGGGGGGGGGGGGGGGGGFGGGGCGGGGGGGGGGCFGGGGG:FGGGGGGGFFGGGFFFGC78CECGGCFGFFGGGGF6E:FDCGGGGGG=D55+++<?CEFEEDG:F7CB37>3>DDEDG5DGFFFFFFFFGG?**67**/9?<FF9GFFFC?=F>>FE)(49
@M04650:207:000000000-C238N:1:1101:20999:3359 1:N:0:19
ACTCCTACGGGAGGCAGCAGTGGGGAATATTGCACAATGGGCGCAAGCCTGATGCAGCCATGCCGCGTGTATGAAGAAGGCCTTCGGGTTGTAAAGTACTTTCAGCGGGGAGGAAGGGAGTAAAGTTAATACCTTTGCTCATTGACGTTACCCGCAGAAGAAGCACCGGCTAACTCCGTGCCAGCAGCCGCGGTAATACGGAGGGTGCAAGCGTTAATCGGAATTACTGGGCGTAAAGCGCACGCAGGCGGTTTGTTAAGTCAGATGTGAAAGCCCCCGGCTCAACCGGGGAGG
+
GGGGGGGGGGGGGGGGGGGGGGGGGGGGGGGGGGGGGGGGGGGGGGGGGGGGGGGGGGGGGGGGGGGGGGGGGGGGGGGGGGGGGGGGGGGGGGGGGGGGGGGGGGGGGGGGGGGGGGGGGGGGGGGGGGGFGGGGGGGGGGGGGGGGGGGGGGGGGGGGGGGGGGGGGGGGGGFGGGGGGGGGGGGGGGGGGGGGGGGGGGGGGGGGGGGGGGGGGGGGGGGGFFFGGGGGFGGGC>FGFGFFGDDDEGGDCDDFFFFFCFGGFFGBFFFFFFFFFFGFF1DFFFF>9DFFFF
@M04650:207:000000000-C238N:1:1101:8810:3373 1:N:0:19
ACTCCTACGGGAGGCAGCAGTGGGGAATATTGCACAATGGGCGCAAGCCTGATGCAGCCATGCCGCGTGTATGAAGAAGGCCTTCGGGTTGTAAAGTACTTTCAGCGGGGAGGAAGGGAGTAAAGTTAATACCTTTGCTCATTGACGTTACCCGCAGAAGAAGCACCGGCTAACTCCGTGCCAGCAGCCGCGGTAATACGGAGGGTGCAAGCGTTAATCGGAATTACTGGGCGTAAAGCGCACGCAGGCGGTTTGTTAAGTCAGATGTGAAATCCCCGGGCCCAACCTGGGAAC
+
GGGGGGDGGGGGGGGGGGGGGGGGGGEGFGGGGGGGGGFGGGGGGGGGGGGGGGGGGGGGGGGGGGGGGGGGGGGGFGGGGGGGGGGGGGGGGGGGGGGCFGGGGGGGGGGGGGFGGGGGGGFFEGFFECGGGGGGGGAEGGGCFGGEGGGGGGGGEFFGGGGFGGDGGGEGCEGFGGGF7:F?FGGGC>EDGGGEGCGFEEEEEEGEFGFEDE5CFGFCCCEGGF:FFGGGDGGGF71759<>D))777993**7@FFFF?C***26@494@FFFFFGF3()08>@705;??(
@M04650:207:000000000-C238N:1:1101:17272:3396 1:N:0:19
ACTCCTACGGGAGGCAGCAGTGGGGAATATTGCACAATGGGCGCAAGCCTGATGCAGCCATGCCGCGTGTATGAAGAAGGCCTTCGGGTTGTAAAGTACTTTCAGCGGGGAGGAAGGGAGTAAGGTTAATAACCTTATTCATTGACGTTACCCGCAGAAGAAGCACCGGCTAACTCAGTGCCAGCAGCCGCGGTAATACGGAGGGTGCAAGCGTTAATCGGAATTAATGGGCGTAAAGCGCACGCAGGCGGTCTGTCAAGTCGGAGGTGAAATCCCCGGGCTCAACCGGGGAGG
+
GGGGGGGGGGGGGGGGGGGGEGGGGGGGGGGGGGGGGGGGGGGGGGGGGGGGGGGGGGGGGGGGGGGGGCFFGGGFFGGGG?FFFGEGGGGGGGGGGGGGGGGGGGGGGGGGGGGGGGGGGFFCFDCFFG9CFDGGGF9FGF<FCCE<FFGGGEGGGGGGGGFGCGGG>EGDGG9B,?FFGGFF7::CB>EGEEEEE?<E88=EE8EEGF?CGG5CFGFG=*;*@++<<D*:7:7E3D=C)9<8DGGDFGG<DDG466BFC4>C;/)(7@F?F?4:?6DE>>D=?@FF6>@>FF
@M04650:207:000000000-C238N:1:1101:7743:3422 1:N:0:19
ACTCCTACGGGAGGCAGCAGTAGGGAATCTTCGGCAATGGACGAAAGTCTGACCGAGCAACGCCGCGTGAGTGAAGAAGGTTTTCGGATCGTAAAACTCTGTTGTTAGAGAAGAACAAGGACGTTAGTAACTGAACGTCCCCTGACGGTATCTAACCAGAAAGCCACGGCTAACTACGTGCCAGCAGCCGCGGTAATACGTAGGTGGCAAGCGTTGTCCGGATTTATTGGGCGTAAAGCGAGCGCAGGCGGTTTCTTAAGTCTGATGTGAAAGCCCCCGGCTCAACCGGGGAGG
+
GGGGGGGGGGG@FGGGGGGGGGGGGGGGGGGGGGGGGGGGGGGG:EGGGGGGGGGGGGGGGGGGGGGEGGGGGGFFGGGGFGGFGGGDGGGGGGGGGGGGGGGGGGGGGGGGGGGFGGGGGGGGGGGGGGGGGGGGFGGGGGGGGGGGGGGGGGGGGGDDFGGGGGGGGGGGGGGGGGGGGGGGGGGGGGGGDECBFGGGFGFEFGGFGGGGG5B5CF7DGG*A6EGGFGGG>EGGGC?DBGFBC9DGEGG<<DG?FF?FGFFG?77:9FF=FF55:BC@>9DF?FFF>EFBFF
@M04650:207:000000000-C238N:1:1101:19019:3472 1:N:0:19
ACTCCTACGGGAGGCAGCAGTGGGGAATATTGCACAATGGGCGCAAGCCTGATGCAGCCATGCCGCGTGTATGAAGAAGGCCTTCGGGTTGTAAAGTACTTTCAGCGGGGAGGAAGGGAGTGAGGTTAATAACCTCATTCATTGACGTTACCCGCAGAAGAAGCACCGGCTAACTCCGTGCCAGCAGCCGCGGTAATACGGAGGGTGCAAGCGTTAATCGGAATTACTGGGCGTAAAGCGCACGCAGGCGGTCTGTCAAGTCGGATGTGAAATCCCCGGGCTCAACCTGGGAAC
+
GGGGGGGGGGGGGGGGGGGGGGGGGGGGGGGGGGGGGGGGGGGGGGGGGGGGGGGGGGGGGGGGGGGGGGGGGGGGGGGGGGGGGGGGGGGGGGGGGGGGGGGGGGGGGGGGGGGGGGFGGGDGGGGGGGGGGGGGGGGGGFFFGGGFFGGGGGDGGGGGGGGGGGGGGGGGGGGGGGGGGGGGGGGGGGGGGGGGGGGGGGGGGGGGGGGDEGEDGGGGGGGGGGGGGGGCDEGGGGFGFG>BGDDGFGGGGDFFFF?FGFGG>DGFFFBFFB)9?FGFFFGF?FF>:@31:,
@M04650:207:000000000-C238N:1:1101:24119:3477 1:N:0:19
ACTCCTACGGGAGGCAGCAGTAGGGAATCTTCGGCAATGGACGAAAGTCTGACCGAGCAACGCCGCGTGAGTGAAGAAGGTTTTCGGATCGTAAAACTCTGTTGTTAGAGAAGAACAAGGACGTTAGTAACTGAACGTCCCCTGACGGTATCTAACCAGAAAGCCACGGCTAACTACGTGCCAGCAGCCGCGGTAATACGTAGGTGGCAAGCGTTGTGCGGATTTATTGGGCGTAAAGCGAGCGCAGGCGGTTTCTTAAGTCTGATGTGAAAGCCCCCGGCTCAACCGGGGAGG
+
GGGGGGGGGGGGGGGGGGGGGGGGGGGGGGGGGGGGGGGGGFGGGGGGGGGGGGGGGGGGGGGGGGGFEGGGGGGGGGFGGGGGGGGGGGGGGGGGGGGGGGGGGGGGGGGGGGGGGGFGGGGGGGGGGGGGGGGGGGGGGGGGGGGGGGGGGGGGGG?GGGGGGGGGGGGGGGGGGGGGGGGGGGGGGGGGGEGGGGGGGGGGGGGGEFGGGEGGG7DDGGG=CGGFGGGGFGGGDFFGFGBEGGGDDGG<GDCFFFFFGFGGFFG4@?FFFF>>?9GFD>GFFFFFBFFF;>
@M04650:207:000000000-C238N:1:1101:6691:3480 1:N:0:19
ACTCCTACGGGAGGCAGCAGTAGGGAATCTTCGGCAATGGACTAAAGTCTGACCGAGCAACGCCGCGTGAGTGAAGAAGGTTTTCGGATCGTAAAACTCTGTTGTTAGAGAAGAAAAAGGACGTTAGTAACTGAACGTCCCCTGACGGTATCTAACCAGAAAGCCACGGCTAACTACGTGCCAGCAGCCGCGGTAATACGTAGGTGGCAAGCGTTGTCCGGATTTATTGGGCGTAAAGCGAGCGCAGGCGGTTTCTTAAGTCTGATGTGAACGCCCCCGGCTCAACCGGGGAGG
+
GGGGGGGGGGGGGGGGGGGGFFGGGGGGFGGGGGGGGFGGGGGFFGGFGGGGGGGGGGGGGGGGGGGGGBFEFGGGGGGGGFGFFFGCB>FEFFGGGFFDFGGFGG9?FGGGGFG,BF:FAEFFFEDFGFG,BFGF,A+3CDEGGGEFFGFCFGFGGGFGGGGGG@FEEGCGFFFGGGGGEFG6FFFGEGCEG*8BFFFCCGCCFGGFGFF*:=EG*+;DG38*<FGDCF@C>EGGGDFGFGFBC7D<37C7)9>FFF70<=CF**::FFF*)<B>>>D>@(>6*0741B:939
@M04650:207:000000000-C238N:1:1101:22372:3482 1:N:0:19
ACTCCTACGGGAGGCAGCAGTGGGGAATATTGCACAATGGGCGCAAGCCTGATGCAGCCATGCCGCGTGTATGAAGAAGGCCTTCGGGTTGTAAAGTACTTTCAGCGGGGAGGAAGGGAGTAAAGTTAATACCTTTGCTCATTGACGTTACCCGCAGAAGAAGCACCGGCTAACTCCGTGCCAGCAGCCGCGGTAATACGGAGGGTGCAAGCGTTAATCGGAATTACTGGGAGTAAAGCGCACGCAGGCGGTTTGTTAAGTCAGATGTGAAATCACCGGCCTCAACCTGGGAAC
+
CFGGGC@FE@FGGCCFCF8<FE<<+BCFGGGFCFC<FC@EF8+BFF@FGGGGFGFCC@F8FGFGEDEGGGGGACFDFGFG8CFCFGECEGGGGGE<EEFE<EFFF<F=C>=FEEGGDDFGCFGG9,=FGGGGGGACFFGGGA<=DFGGGGGGGGCECFFCFDEGEGGGGGEC7,>EEGGGGEGGFCCFF>=@8BB:FF;E5*/12;CE?EFFGEECEDGGCD5C8CFGGF=*8ECGG7BDDC>>319C>7C7)19@:@?FF7>7*2*)**/*9@*)(,/)08<F)07??F:?((
@M04650:207:000000000-C238N:1:1101:22704:3494 1:N:0:19
ACTCCTACGGGAGGCAGCAGTGGGGAATATTGCACAATGGGCGCAAGCCTGATGCAGCCATGCCGCGTGTATGAAGAAGGCCTTCGGGTTGTAAAGTACTTTCAGCGGGGAGGAAGGGAGTAAGGTTAATAACCTTATTCATTGACGTTACCCGCAGAAGAAGCACCGGCTAACTCCGTGCCAGCAGCCGCGGTAATACGGAGGGTGCAAGCGTTAATCGGAATTACTGGGCGTAAAGCGCACGCAGGCGGTCTGTCAAGTCGGATGTGAAATCCCCGGGCTCAACCTGGGAAC
+
GGGGGGGGGGGGGGGGGGGGGGGGGGGGGGGGGGGGGGGGGGGGGGGGGGGGGGGGGGGGGGGGGGGGGGGGGGGGGGGGGGGGGGGGGGGGGGGGGGGGGGGGGGGGGGEGGGFGGGGGGGGGGFGGGGGGGGGGGGGGGGGGGGGGGGGGFGGGGGGGGGGGGGGGGGGGGGGGGGGGGGGGGGGGGGGGGEGGGGGGGGGGGGGGGGGGGGDEGGGGDCEGFGEGCCCFFGGEFFFGFGFFGGGGFDGGG:FFFFFFGFGGFGGFFFFBFF:F:9<BFF<@FF>:0;F?71
@M04650:207:000000000-C238N:1:1101:24352:3530 1:N:0:19
ACTCCTACGGGAGGCAGCAGTAGGGAATCTTCGGCAATGGACGAAAGTCTGACCGAGCAACGCCGCGTGAGTGATGAAGGTTTTCGGATCGTAAAACTCTGTTGTTAGAGAAGAACAAGGACGTTAGTAACTGAACGTCCCCTGACGGTATCTAACCAGAAAGCCACGGCTAACTACGTGCCAGCAGCCGCGGTAATACGTAGGTGGCAAGCGTTGTCCGGATTTATTGGGCGTAAAGCGAGCGCAGGCGGTTTCTTAAGTCTGATGTGAAAGCCCCCGGCTCAACCGGGGAGG
+
GGGGGGGGGGGGGGGGGGGGGGGGGGGGGGGGGGGGGGGGGGGGGGGGGGGGGGGGGGGGGGGGGGGGGGGGGGGGGGGGGGGGGGGGGGGGGGGGGGGGGGGGGGGGGGGGGGGGGGGGGFGGGGGGGGGGGGGGGFFGGGGGGGGGGGGGGGGGGGGGGGGGGGGGGGGGGGGGGGGGGGGFGGGGGGGGGGGGGG?;BFGGGGGGGGGGGC5EECCDEC87?GGGGGGGFGDDGGFGFGBEGGGGFGGD3DDFFFFB<=CFFGGFFBFFF?>>?0DBDBGFF4@;BEF66>
@M04650:207:000000000-C238N:1:1101:25055:3574 1:N:0:19
ACTCCTACGGGAGGCAGCAGTAGGGAATCTTCGGCAATGGACGAAAGTCTGACCGAGCAACGCCGCGTGAGTGAAGAAGGTTTTCGGATCGTAAAACTCTGTTGTTAGAGAAGAACAAGGACGTTAGTAACTGAACGTCCCCTGACGGTATCTAACCAGAAAGCCACGGCTAACTACGTGCCAGCAGCCGCGGTAATACGTAGGTGGCAAGCGTTGTCCGGATTTATTGGGCGTAAAGCGAGCGCAGGCGGTTTCTTAAGTCTGATGTGAAAGCCCCCGGCTCAACCGGGGAGG
+
GGGGGGGGGGGGGGGEGGGGGGGGGGGGGGGGGGGGGGGGGFDFCGGGGFGGGGGGGGGGGCGGDGGGGGG<FGGGGGGGFDFGGGGGGGGGGGGGGGGGGGGGGGGAGFGGCGGGGGGGGFDFGGGGGGGGGGGGGGGDGGGGGGGGGGGGGAGCFGGGGGG?DGGGGGGGGFGGGGGGGFGGGGGGGGGG>EGGGGGGGDEGGGCGGGGGCEE5C>FGCD5CFGGG76F57:3=CG45>DE:DGDDECDGGGGFFBBFFFFGFGFAFFFFF)5;?9DFD0*9FFFBBFFFFF
@M04650:207:000000000-C238N:1:1101:22183:3746 1:N:0:19
ACTCCTACGGGAGGCAGCAGTGGGGAATATTGGACAATGGGCGCAAGCCTGATCCAGCCATGCCGCGTGAGTGATGAAGGCCCTAGGGTTGTAAAGCTCTTTCACCGGTGAAGATAATGACGGTAACCGGAGAAGAAGCCCCGGCTAACTTCGTGCCAGCAGCCGCGGTAATACGAAGGGGGCTAGCGTTGTTCGGATTTACTGGGCGTAAAGCGCACGCAGGCGGTTTGTTAAGTCAGATGTGAAATCCCCGGGCTCAACCTGGGAACTGCATCTGATACTGGCAAGCTTG
+
GGGGGGGGGGGGGGGGGGGGGGGGGGGGGGGGGGGGGGGGGGGGGGGGGGGFGGGGGGGGGGGGGGGFGGGGGGAEGGGGGGGGGGGGGGGGGGGGGGGGGGGGGGGGEGGGGGGGGGGGGGGGGDFGGGEGGGGDGGFGGGGGGGGGGGGGGGGGGFGGGGGGGGGGGGGCGGG@FGGCGEG>7EFGGGGGCGGGGG>F9EGFFCGGGGGGFCGGGCDGGGDGEGEEGDFFFFGGFF?FFGFFFD*C@6CC)9/3)8FFG4FGFGGFF?FFFFFFFFGFFACFFFF??FFB
@M04650:207:000000000-C238N:1:1101:18517:3777 1:N:0:19
ACTCCTACGGGAGGCAGCAGTGGGGAATCTTGCACAATGGGCGCAAGCCTGATGCAGCCATGCCGCGTGTATGAAGAAGGCCTTCGGGTTGTAAAGCACTTTCAGCGAGGAGGAAGGGTTCGGTGTTAATAGCGCCGTTCATTGACGTTACTCGCAGAAGAAGCACCGGCTAACACCGTGCCAGCAGCCGCGGTAATACTGAGGGTGCAAGCGTGAATCGGAATTACTGGGGGTAAAGGGCACGCAGGCGGTCGGTTAAGCCAGATTTGAAATCCCCGAGCCTAACTGGAGACC
+
FGGGGGGGGGGGGGGGGGGGGGGGGEGG,EFGG@FGGGGGGGGGGGGGGGGGAFGGGG8F,FFGGGGGGF,,CFFGGGGGG<FGGGGGGGGGGGG9F,FGGADAE<=+@EF7CFEG:4,84@CC>::F?FCF9+@FG>@,,C@=,=CF@,>@>FE<*@@,@CEECFFCEE71,>,?:CC=B;F8CG,<488CB:CB9+2+<+<88*:CG<7=5C*8*0278<5><:+0<C5*0*1<*0**)*)))/>D)9773)95736/+9*97**-*9*918/9(9)00(99@@?)()0((,
@M04650:207:000000000-C238N:1:1101:18718:3787 1:N:0:19
ACTCCTAGGGAGGCAGCAGTAGGGAATCTTCGGCAATGGACGAAAGTCTGACCGAGCAACGCCGCGTGAGTGAAGAAGGTTTTCGGATCGTAAAACTCTGTTGTTAGAGAAGAACAAGGACGTTAGTAACTGAACGTCCCCTGACGGTATCTAACCAGAAAGCCACGGCTAACTACGTGCCAGCAGCCGCGGTAATACGAAGGTGGCAAGCGTTGTCCGGATTTATTGGGCGTAAAGCGAGCGCAGGCGGTTTCTTAAGTCTGATGTGAAAGCCCCCGGCTCAACCGGGGAGGG
+
GGGGGGGGGGGFGGGFEGGFGGGGGGGGGGGGGGGGGGGGGGGGGGGGGGGGFGGGGGGGGGGGDGFGGCFFFFGGGGGEEFGGGGGCGGGGGGGGGGGGGGGFGGGGGGGCEFGGGGGGGGGGGGGGGGGGGG<FFFEGGGCDFGGGFGGGGGGGGGCFFGGGGGGDGGGFGEFGGGG7DFGGGGGGGGGGGDGCG9F**=E+8EGC9FGG*=CEDFGD8D*39:E+?4CGDEDEFC>CDGFDC39DDC5CCD>F?FFFG?C78?>A=???F:@BBFGF)4C*7>E045)9;B
@M04650:207:000000000-C238N:1:1101:16936:3880 1:N:0:19
ACTCCTACGGGAGGCAGCAGTAGGGAATCTTCGGCAATGGACGAAAGTCTGACCGAGCAACGCCGCGTGAGTGAAGAAGGTTTTCGGATCGTAAAACTCTGTTGTTAGAGAAGAACAAGGACGTTAGTAACTGAACGTCCCCTGACGGTATCTAACCAGAAAGCCACGGCTAACTACGTGCCAGCAGCCGCGGTAATACGTAGGTGGCAAGCGTTGTCCGGATTTATTGGGCGTAAAGCGAGCGCAGGCGGTTTCTTAAGTCTGATGTGAAAGCCCCCGGCCCAACCGGGGAGG
+
GGAFGGGGGGGFGGGGGGGGGCFGGGGGGGGGGGGGGGGGGGGGEGDGFGGGGGEGGGGGGGGGGGGGFGGGGGGGGGGGDGGGGGGGGGGGGGGGGGGGGGGGGGGGGGGGGGGGGG,?FGCFFGGGFGGGGGGFGGGC7,DDFGGDGGGGGGG=7<FFGGGGGGGCEGGGGGGGG@FGGGGGGGGFGGGGEGGGGGGG9>C*CFF=>CGGGGGEGGGDGG:CGGDGGGDGEECGGCB))/8>DGDGFG3CCDFFF=B4</*:9*:<FFFFFFFFF93>>(7575@B>EE;BF
@M04650:207:000000000-C238N:1:1101:22622:3922 1:N:0:19
ACTCCTACGGGAGGCAGCAGTGGGGAATATTGCACAATGGGCGCAAGCCTGATGCAGCCATGCCGCGTGTATGAAGAAGGCCTTCGGGTTGTAAAGTACTTTCAGCGGGGAGGAAGGGAGTGAGGTTAATAACCTCATTCATTGACGTTACCCGCAGAAGAAGCACCGGCTAACTCCGTGCCAGCAGCCGCGGTAATACGGAGGGTGCAAGCGTTAATCGGAATTACTGGGCGTAAAGCGCACGCAGGCGGTCTGTCAAGTCGGATGTGAAATCCCCGGGCTCAACCTGGGAAC
+
GGGGGGGGGGGGGGGGGGGGGGGGGGGGGGGGGGGGGGGGGGGGGGGGGGGGGGGGGGGGGGGGGGGGGGGGGGGGGGGGGGGGGGGGGGGGGGGGGGGGGGGGGGGGGGGGGGGGGGFGGGGGGGGGGGGGGGGGGGGGGGGGGGGGGGGGGGGEGGGGGGGGGGGGGGGGGGGGGGGGGGGGGGFGFGEEGEGGGGGGC*?EEEGGGGGGGEGGGFFFGGGCGGGGGGGGBECEFCFDFGFEDCCDDDDDG5F?FFFF7@GGDGGFF?FFFFF@?BD@F9F?FFFF?@FFF4
@M04650:207:000000000-C238N:1:1101:18039:3923 1:N:0:19
ACTCCTACGGGAGGCAGCAGTAGGGAATCTTCGGCAATGGACGAAAGTCTGACCGAGCAACGCCGCGTGAGTGAAGAAGGTTTTCGGATCGTAAAACTCTGTTGTTAGAGAAGAACAAGGACGTTAGTAACTGAACGTCCCCGGACGGTATCTAACCAGAAAGCCACGGCTAACTACGGGCCAGCAGCCGCGGTAATACGTAGGTGGCAAGCGTTGTCGGGATTTATTGGGCGTAAAGGGAGCGCAGGCGGTTTCTTAAGTCTGATGTGAAAGCCCCCGGCCAACCCGGGGAGG
+
GGGGGGGGGGGFG@@CECCGFFFGGGAFCFC,C,:FB<FGGGGGGDGG@<ECEG@FEEGFC@FFGEGEGEG,CFFFG8EG<AFFC=FEFCEBEFCDEGG9FFC?,<FGGAFFDCGGFGEFGGGGBCFGFGGA5<,@FF+3@,+@@+>FFF7DFFAF,77FF7FCGGGG771B?3<=C7**=:8*:CFG**3:8:C>+++;<+2;9C>*;9=C=EEEGF*1*5?F+<F:CFC*729C30*177)7C)>55CC9D3C@1@**3*:C97:26@?F67>@(9G:@()0))<;>BB023
@M04650:207:000000000-C238N:1:1101:6149:3948 1:N:0:19
ACTCCTACGGGAGGCAGCAGTAGGGAATCTTCGGCAATGGACGAAAGTCTGACCGAGCAACGCCGCGTGAGTGAAGAAGGTTTTCGGATCGTAAAACTCTGTTGTTAGAGAAGAACAAGGACGTTAGTAACTGAACGTCCCCTGACGGTATCTAACCAGAAAGCCACGGCTAACTACGTGCCAGCAGCCGCGGTAATACGTAGGTGGCAAGCGTTGTCCGGATTTCTTGGGCGTAAAGCGAGCGAAGGCGGTTTCTTAAGTCTGATGTGAAAGCCCCCGGCTCAACCGGGGAGG
+
GGGGGGGGGGGGGGGGGGGGGGEFGFEGGGGGGGGGGGGGGGGGGDEGGGGGGGGGGGGGGGGGGGGGGGGGGGGGGGGGDBFFGGGG@FGFGGGGGGGGGGFGEDGFFGGGGGGGGGF,<CFCBFGGGFGGGGFA=FFGGGGGGD:@:F<FGF9FFGGCGGEFGFGGG7<*?CFGGGFGDF9BCGGFFGGGGCEB+?BE99EEGF>CFG5CG:>EEFFDECE5<+<CC6CE@CDCCFFD:)009DDCFGGGDGF?=?8=CFD7*0:AB/96*05562CD<(9=??>>F5)(76
@M04650:207:000000000-C238N:1:1101:20072:3953 1:N:0:19
ACTCCTACGGGAGGCAGCAGTGGGGAATATTGCACAATGGGCGCAAGCCTGATGCAGCCATGCCGCGTGTATGAAGAAGGCCTTCGGGTTGTAAAGTACTTTCAGCGGGGAGGAAGGGAGTAAAGTTAATACCTTTGCTCATTGACGTTACCCGCAGAAGAAGCACCGGCTAACTCCGTGCCAGCAGCCGCGGTAATACGGAGGGTGCAAGCGTTAATCGGAATTACTGGGCGTAAAGCGCACGCAGGCGGTGTGTTAAGTCAGATGTGAAATCCCCGGGCTCAACCTGGGAAC
+
GGGGGGGGGGGGGGGGGGGGGGGGGGGGGGGGGGGGGGGGGGGGGGGGGGGGGGGGGGGGGGGGGGGGGGGGGGFGFGGGGGGGGGGGGGGGFGGGGGGGGGGGGGGGGGGGGGGGGGGGGGGGGGGEDGGFGGGGGGGGGFCFCGGG7CFGGGGGGGGGGGGGGGGGDGGGFGGGFGGCBCFCFGGGGGGGGGGGGFFFGGGGGGGEF7FGG:EGFGGGGGGG+<FGCFGF7CDEGGBC@GFFGGGGFGGG)CC@:F6F79CGFGG<*9@878F::>GEE6C7?FF04>F:4-
@M04650:207:000000000-C238N:1:1101:18810:3968 1:N:0:19
ACTCCTACGGGAGGCAGCAGTGGGGAATATTGCACAATGGGCGCAAGCCTGATGCAGCCATGCCGCGTGTGTGAAGAAGGCCTTCGGGTTGTAAAGCACTTTCAGCGAGGAGGAAGGGTTCGGTGTTAACAGCGCCGTTCATTGACGTTACTCGCAGAAGAAGCACCGGCTAACTCCGTGCCAGCAGCCGCGGTAATACGGAGGGTGCAAGCGTTAATCGGAATTACTGGGCGTAAAGCGCACGCAGGCGGTCTGTTAAGTCAGATGTGAAATCCCCGAGCTTAACTTGGGAAC
+
GGGGGGGGGGGGGGGGGGGGGGGGGGGGGGGGGGGGGGFGGGGGGGGGGGGGGGGGGGGGGGGGGGGGGFGGGGGGGGGGGGGGGGGGGGGGGGGGFGGGGGGGGGGGGGGGGBDGGG<FGGGEGGGGFGGG?FGGGCCFGCFFGGGGGGGF9FGGGGGGGGGGGGGGGGGGGGGGGGFGDGGGGGGGCEGGG8EGGGFGGGGDGGGGGGGGGGDEFCGGDGECFFGGGGGGFEGGGGFGFGDEDGGDFGGDCDG?F?FF97DFF=FBFFFFF?66(4C356DFFFF2>FFFF(
@M04650:207:000000000-C238N:1:1101:8809:4005 1:N:0:19
ACTCCTACGGGAGGCAGCAGTGGGGAATATTGCACAATGGGCGCAAGCCTGATGCAGCCATGCCGCGTGTATGAAGAAGGCCTTCGGGTTGTAAAGTACTTTCAGCGGGGAGGAAGGGAGTAAAGTTAATACCTTTGCTCATTGACGTTACCCGCAGAAGAAGCAACGGCTAACTCCGTGCCAGCAGCCGCGGTAATACGGAGGGTGCAAGCGTTAATCGGAATTACTGGGCGTAAAGCGCTCGCAGGCGGTTTGTTAAGTCAGATGTGAAATCCCCGGGCTCAACCGGAGAA
+
A@FEGGEFEDFCFBFCCFFF<CEFGGGG9FA<EDGGFFGFGCFGGGGGGGGGGG9CDCEGEDCFGGGCF?FGFGFGGFGGF,FFFCEEC,@FFEFEE,EEFF,<FAFCCFECFGGFGEF:F8,BD8,,C3FCFDFDFGGCFGGGGGGFDGECAC7C>C7>>FFD,,,11>FGGG?9CEGGEFG:8CFFEGDEEEEGGC9C5BEEC8?EFFGGGEDGC*27EDEFFG+<ED5:7CDEFGFG)*)8)/9CDDD975*8FFFFC8:C=:FF?F=FFFF4(,)7@;<FFF4(,)8(4
@M04650:207:000000000-C238N:1:1101:5635:4010 1:N:0:19
ACTCCTACGGGAGGCAGCAGTAGGGAATCTTCGGCAATGGACGAAAGTCTGACCGAGCAACGCCGCGTGAGTGAAGAAGGTTTTCGGATCGTAAAACTCTGTTGTTAGAGAAGAACAAGGACGTTAGTAACTGAACGTCCCCTGACGGTATCTAACCAGAAAGCCACGGCTAACTACGTGCCAGCAGCCGCGGTAATACGTAGGTGGCAAGCGTTGTCCGGATTTATTGGGCGTAAAGCGAGCGCAGGCGGTTTCTTAAGTCTGATGTGAAAGCCCCCGGCTCAACCGGGGAGG
+
GGGGGGGGGGGGGGGGGGGGGGFGGGGGGGGGGGGGGGGGGGGGGGGGGGGGGGGG@FGGGGGGGGGGGGGGGFGGGGGGGGGGGGGGFGGGGGGGGGGGGGGGGGGGGGGGGGGGGGFEGGE>BFGGGGGGGFGGGGGGGFGGGGGGGGGGGGFFDFGGGGGGGGGGGGDGDGGFGGGCFFGGGCGGGEEGGGGGFGG5?+/BFGDFGGGGE5CCEFFG=<8E?FGGGG5EFGGGGGFGDDDFGGGGFDD<DGG4=9@=CF7C9C7)=@BFFF4:?FGF3(1=FF>1;@B6>F
@M04650:207:000000000-C238N:1:1101:23448:4012 1:N:0:19
ACTCCTACGGGAGGCAGCAGTGGGGTATATTGCACAATGGGCGCAAGCCTGATGCAGCCATGCCGCGTGTATGAAGAAGGCCTTCGGGTTGTAAAGTACTTTCAGCGGGGAGGAAGGGAGTAAAGTTAATACCTTTGCTCATTGACGTTACCCGCAGAAGAAGCACCGGCTAACTCCGTGCCAGCAGCCGCGGTAATACGGAGGGTGCAAGCGTTAATCGGAATTACTGGGCGTAAAGCGCACGCAGGCGGTTTGTTAAGTCAGATGTGAAATCCCCGGGCTCAACCTGGGAAC
+
CEFGGGFGGGGGGGGGGGGGEFFGGFEGFAFGGGEGGGG9DFGGGECFDFGGGGGGGGCFFFFGGCGGGGGGGGFGGGGGGGFFAFEGGGGGGGGGGGFGGGGGFFGGGGGGGGGGGGC@FG=FGGGGGGGCFGFGGG,FAFGGGGGGGGFFGGGGGGFCFGGGGGGDGGGCFFGGGGGGDFGGGGGGGDGCCGDGGGGGGGGGDGGGGGGGGEEGGCGDDGG5FGGGC<5E>EDGGGFDF7>:DDDDDGDC7>CFFFF*0/:D?FG>F4@?F=<FB>DF>BGFFFFFFF:::(
@M04650:207:000000000-C238N:1:1101:14316:4042 1:N:0:19
ACTCCTACGGGAGGCAGCAGTAGGGAATCTTCGGCAATGGGGGCAACCCTGACCGAGCAACGCCGCGTGAGTGAAGAAGGTTTTCGGATCGTAAAACTCTGTTGTTAGAGAAGAACGTTAAGTAGAGTGGAAAATTACTTAAGTGACGGTATCTAACCAGAAAGGGACGGCTAACTACGTGCCAGCAGCCGCGGTAATACGTAGGTCCCAAGCGTTGTCCGGATTTATTGGGCGTAAAGCGAGCGCAGGTGGTTTCTTAAGTCTGATGTAAAAGGCAGTGGCTCAACCATTGGG
+
GGGGGGGGGGGGGGGGGGGGGGGGGGGGGGGGGGGGGGGGGGGGGGGGGGGGGGGGGGGGGGGGGGGGGEGGGGGGGGGGEFFGGGGGGGGGGGEGFGGGGGGGGGFGGGGGGGGGGGGGGGGGGGF5EFGFGGFGGGGGGCFGGGGGGEGGGGGGGGGGFFFGFEC*FEEGGGGFGGGGGGGGGFGGGGEEEE88CFGGGGGGGGDFGFFCCEGGC77:EDE:C?<ACGFFFGDGGGF:><>>5CDD710><GG?FFF?CFG**2C<FFFFFFB>719FF(*)*9?7:FF2)(
@M04650:207:000000000-C238N:1:1101:6562:4099 1:N:0:19
ACTCCTACGGGAGGCAGCAGTGGGGAATATTGCACAATGGGCGCAAGCCTGATGCAGCCATGCCGCGTGTATGAAGAAGGCCTTCGGGTTGTAAAGTACTTTCAGCGAGGAGGAAGGCATTGTGGTTAATAACCACAGTGATTGACGTTACTCGCCGAAGAAGCACCGGCTAACTCCGTGCCAGCAGCCGCGGTAATACGGAGGGTGCAAGCGTTAATCGGAATTACTGGGCGTAAAGCGCACGCAGGCGGTTTGTTAAGTCAGATGTGAAATCCCCGGGCTCAACCTGGGAAC
+
GGGGGGDGGGGGGGGGGGGGGGGGGGGGGGGGGGGGGGGGGGGGGGGGGGGGGGGGGGFGGGGGGGGCEGGGGGGGGGGGDGGGGGGGGGGGFGGGG,FGGGGGF9C:CFGGGGEF:FGGGGGFGFGGFFFF<FCFFDFFGFGGFDG+>FGG9FGEEGE@FGCFGGGG@7BCGGGGFGGFGFDFGF88EDEGGGGCFGGG**:CE>E5CGC=EGCEAFGGGGCFFF7CFCDG>EGC*CFD355>7<DD)9C>5*7;:6@FFF7DFCG<FF@4=4<019C5B>D==@7(35532-
@M04650:207:000000000-C238N:1:1101:15011:4113 1:N:0:19
ACTCCTACGGGAGGCAGCAGTGGGGAATATTGGACAATGGGGGCAACCCTGATCCAGCGACGCCGCGTGTGTGAAGAAGGCCTGCGGGTTGTAAAACACTTTTAGTGGGGATGAAAAGCTCGGTGATAACACCGCCGGGTCTTGACCTAACCCACAGAAAAAGCACCGGCTAACTCTGTGCCAGCAGCCGCGGTAATACGGAGGGTGCAAGCGTTAATCGGAATTACTGGGCGTAAAGCGTGCGTAGGCGGCTTTTTAAGTCGGATGTGAAATCCCTGAGCTTAACTTAGGAAT
+
GGGGGGGGGGGGGGGGGGGGGGGGGGGGGGGGGGGGGGGGGGGGGGGGGGGGGGGGGGGGGGGGGGGFGGGGGGGGGGGGGGGGGGGGGGGGGGGGGGGGGGGGGFGGGGGGGGGGGGGGGGGGGGGGGGGGGGGGGGGGGGGGGGGGGGGGGGGGGGGGGGGGGGGGGGGGGGGFFGGGGGGGGGGGGGGGGCGGGGGGGGGGGGGGGGGGGGGGFGGGGGGGFGGGGGGGFGGCFGFGEGFFGD<DFGGG:CDFFFFFGFGGFDGFFFFFFF?FFFGFFFFFFFB>>FFFF0
@M04650:207:000000000-C238N:1:1101:9378:4130 1:N:0:19
ACTCCTACGGGAGGCAGCAGTGGGGAATATTGCACAATGGGCGCAAGCCTGATGCAGCCATGCCGCGTGTATGAAGAAGGCCTTCGGGTTGTAAAGTACTTTCAGCGGGGAGGAAGGGAGTAAGGTTAATAACCTTATTCATTGACGTTACCCGCAGAAGAAGCACCGGCTAACTCCGTGCCAGCAGCCGCGGTAATACGGAGGGTGCAAGCGTTAATCGGAATTACTGGGCGTAAAGCGCACGCAGGCGGTCTGTCAAGTCGGATGTGAAATCCCCGGGCTCAACCTGGGAAC
+
GGGGFG@FGGGFGGGGD7;@CFFGFGGGGGCECFGGGAGGGFCFGGGGFEFFFFGE@CEEE6CFFC@+@=FGGGFFGGGFGGFCCFGGGGG?EF?FFADGGFF<A9@FEEGGGE,DEE=FFG9FGDAFGGGGCCCCE,,,F<AEFGGC<7:AFGDCGGGG7FCGGCGGGGCEFFCCCGGFEFGGFF>+*:=EGEGGGGF>CG=88EGG89+**:*2:C>D5*CC<?EFFGGGE:C55:@GEGD:DCDC3DC)197@*7*9+4>3@D94@7*9B*)),2C7563?FFF(3>@704
@M04650:207:000000000-C238N:1:1101:17194:4140 1:N:0:19
ACTCCTACGGGAGGCAGCAGTGGGGAATATTGCACAATGGGCGCAAGCCTGATGCAGCCATGCCGCGTGTATGAAGAAGGCCTTCGGGTTGTAAAGTACTTTCAGCGGGGAGGAAGGGAGTAAGGTTAATAACCTTATTCATTAACGTTACCCGCAGAAGAAGCACCGGCTAACTCCGTGCCAGCAGCCGCGGTAATACGGAGGGTGCAAGCGTTAATCGGAATTACTGGGCGTAAAGCGCACGCAGGCGGTCTGTCAAGTCGGATGTGAAATCCCCGGGCTCAACCTGGGAAC
+
GGGGGGGGGGGGGGGGGGGGGGGGGGGGGGGGGGGGGGFGGGGGGGGGGGGGGGGGGGGGGGGGGGGGGGGGGGGGGGGGGGGGGGGGGGGGGGGGGGGGGGGGGGGGGGGGGGGGGGGGGGGGGGGGGGGGGGAFGGGGGGGGGGGGGFFFGGGGGGGGGGGGGGGGGGGGGGGGGGGFGGFGFGGGGGGGGGGGGGGGGGGGGGGEGGGGGGGGGGGDCGGGGGGGFFGGFEGGGGFG>DEFDDDGEGDDGGGFF?FFGFGGFGG7?FFF=F?F?FGDF>GFFFF:7FFFF:
@M04650:207:000000000-C238N:1:1101:5407:4162 1:N:0:19
ACTCCTACGGGAGGCAGCAGTAGGGAATCTTCGGCAATGGACGAAAGTCTGACCGAGCAACGCCGCGTGAGTGAAGAAGGTTTTCGGATCGTAAAACTCTGTTGTTAGAGAAGAACAAGGACGTTAGTAACTGAACGTCCCCTGACGGTATCTAACCAGAAAGCCACGGCTAACTCCGTGCCAGCAGCCGCGGTAAAACGTAGGTGGCAAGCGTTGTCCGGATTTATTGGGCGTAAAGCGAGCGCAGGCGGTTTCTTAAGTCTGATGTAAAAGCCCCCGGCTAAACCGGGGAGG
+
GGGGGGGGGGGGGGGGGGGGGFGGGGGGGGGGGGGGGGGCGGGE7FGGGGGGGGGGGGGGGGGGGGG:CFCFFGCGGGGGGG9FFEG@+@CFGGFGGGCFGGGGGGG,FAF8FFFFFGFFFGCFGGGGGGGGFG9F@EFE:C,=DFED@+@>FCGG@FFFGGGCFGGGGGDECD;9B8F***2:CCGG7BEGDB:8+++33<8CFFCGGGFFC=;C7CFG*9E5C+<CFDCFFCDE506<5)<7)/9/<DCC5/77FFB6<7CGFC7)*19*/)7:1655:(*007;;>D309B
@M04650:207:000000000-C238N:1:1101:11478:4230 1:N:0:19
ACTCCTACGGGAGGCAGCAGTAGGGAATCTTCGGCAATGGACGAAAGTCTGACCGAGCAACGCCGCGTGAGTGAAGAAGGTTTTCGGATCGTAAAACTCTGTTGTTAGAGAAGAACAAGGACGTTAGTAACTGAACGTCCCCTGACGGTATCTAACCAGAAAGCCACGGCTAACTACGTGCCAGCAGCCGCGGTAATACGTAGGTGGCAAGCGTTGTCCGGATTTATTGGGCGTAAAGCGAGCGCAGGCGGTTTCTTAAGTCTGCTGTGAAAGCCCCCGGCTCCACCGGTGATG
+
GGGGGGGGGGGGGGGGGGFGGGGGGGGGGGGGGGGGGGGG9FGGEGGGGGGGGDGGGGGGGGGGGGGGGGGGGGGGGGGGGGGGGGEGGGGGGGGGGGGGGGGGGGGGF<FGGFGGGGFFGGGGGGGCGGGGGGGGGGGGGGGGGGGGGGGGCFDFGCGGFEFGGGFEGEGGGCDGF>FGGGGGGGFGGGG@ECECF9EFEEGCFG*:CFGGEEG5CFG3?<*:039CF4A*0:CEGGFGBGE5DCCDFGG<DGFFFF?=+9F7/0>:F6FBF?4>:7)7;9C)0>>9>))().
@M04650:207:000000000-C238N:1:1101:16336:4281 1:N:0:19
ACTCCTACGGGAGGCAGCAGTGGGGAATATTGCACAATGGGCGCAAGCCTGATGCAGCCATGCCGCGTGTGTGAAGAAGGCCTTCGGGTTGTAAAGCACTTTCAGCGAGGAGGAAGGGTTCGGTGTTAATAGCGCCGTTCATTGACGTTACTCGCAGAAGAAGCACCGGCTAACTCCGTGCCAGCAGCCGCGGTAATACGGAGGGTGCAAGCGTTAATCGGAATTACTGGGCGTAAAGCGCACGCAGGCGGTCTGTTAAGTCAGATGTGAAATCCCCGAGCTTAACTTGGGAAC
+
GGGGGGGGGGGGGGGGGGGGGGGGGGGGGGGGGGFGGGGGGGGGGGGGGGGGGGGGGGGGGGGGGGGGGGGGGGGGGGGGGGGFGGGGGGGGGGGGGGGGGGGGGGGGGGGGGGGGGGFGGGG=FGDGGGGGGGGGGCEFFAFGGGGGGGGGGGCCFFFGFFFGGGGGGGGGGGGG?CFGGGGFGGGGGGGGGGGGGGGGG>8CGGGGGGGFGCEGGFGGGGGGGFGGGFCFBEGGGGFGFGFFGGCCEDGGDGGFFFFF9=FF?:>AFFFF*@?FFB<>392=F?9:AFFB:,
@M04650:207:000000000-C238N:1:1101:6025:4336 1:N:0:19
ACTCCTACGGGAGGCAGCAGTAGGGAATCTTCGGCAATGGACGAAAGTCTGACCGAGCAACGCCGCGTGAGTGAAGAAGGTTTTCGGATCGTAAAACTCTGTTGTTAGAGAAGAACAAGGACGTTAGTAACTGAACGTCCCCTGACGGTATCTAACCAGAAAGCCACGGCTAACTACGTGCCAGCAGCCGCGGTACTACGAAGTTGGCAAGCGTTGTCCGTATTAATTGGGCGTAAAGCGAGCGACGGCGGTTGCTTAAGTATGATGTGAAAGCCCACGGCTCAACCGGGGAGG
+
GGDE@CFDFEGCCD>G,B,CFGGGGFGGGGGGDFG7FGG<@FCE+,@,CEFCGG:7+@FC,@:C+BCF:B?EFEFEFF=F=EEGGDEDC:+?FE<FGG9FBFGFECF<F<EECFGGGGBEFGGEGFGGGGGGGGGDC+=33@CDFGGGCFFFF9ACBFFGGF:D,@DF*>F@FEFGGGGDG8EFC,<B;=81:CE8<C9**3A*5<CCGG*5?C;/:::7/*0<+3+<:9**72>*9FFDED58)))))17<<)7*97*/+****2*)*199=@:<(,9).(**95>9BF7(3;
@M04650:207:000000000-C238N:1:1101:10387:4342 1:N:0:19
ACTCCTACGGGAGGCAGCAGTGGGGAATATTGCACAATGGGCGCAAGCCTGATGCAGCCATGCCGCGTGTGTGAAGAAGGCCTTCGGGTTGTAAAGCACTTTCAGCGAGGAGGAAGGGTTCGGTGTTAACAGCGCCGTTCATTGACGTTACTCGCAGAAGAAGCACCGGCTAACTCCGTGCCAGCAGCCGCGGTAATACGGAGGGTGCAAGCGTTAATCGGAATTACTGGGCGTAAAGCGCACGCAGGCGGTCTGTTAAGTCAGATGTGAAATCCCCGAGCTTAACTTGGGAAC
+
GGGGGGGGGGGGGGGGGGGGGGGGGEGGGGGGGGGGGGFGGGGGGGGGGGGGGGGGGGGGGGGGGGGGGGGGGGGGGGGGGGGCFGGGGGGGGFGFEFFFGGGGGGGGGGGGGG?FGGGGGGGGGGDFGGGGGGGGGGGGGGGGGGGGGGEGGGGGGGFGGGGGGGGGGGGGGGGGGGGGDGGGGGGGGGGGGECGFFCGEGGGGGGGGGG5EEGGGGGGGD5=<CFGGGGGFGGGGFFGFDEBGGDD@DDGGGGFFFFF:?FG4*>9FFFFFFFFBFG>B>*7?B6>DFF?>4
@M04650:207:000000000-C238N:1:1101:23164:4349 1:N:0:19
ACTCCTACGGGAGGCAGCAGTGGGGAATATTGCACAATGGGCGCAAGCCTGATGCAGCCATGCCGCGTGTATGAAGAAGGCCTTCGGGTTGTAAAGTACTTTCAGCGGGGAGGAAGGGAGTGAGGTTAATAACCTCATTCATTGACGTTACCCGCAGAAGAAGCACCGGCTAACTCCGTGCCAGCAGCCGCGGTAATACGGAGGGTGCAAGCGTTAATCGGAATTACTGGGCGTAAAGCGCACGCAGGCGGTCTGTCAAGTCGGATGTGAAATCCCCGGGCTCAACCTGGGAAC
+
GGGGGGFGGGGGGGGGGGGGGGGGGGGGGGGGGGGGGGGGGGGGGGGGGGGGGGGGGGGGGGGGGGGGGGGGGGGGGGGFGGFGGGGGGGGGGFFCFGFGGGGFGGGEGGECFGGGGGGGGGGGGGGGGGFFFFFGGGGDGGCFFEGGGGGGGGGGGGGGGGGGGGGGGEFEGGGGFGFGGGFGGGFGGGGGGGGGGGGGGEGGGGGGGGGGGGGGGGGGEDCGGFCFGGGFEGGGGGFGFDFEGGGGEGGGGDGF==BFG?GD>DGFFFFFFF4<?BGFF;GFFF>B?>F7>4
@M04650:207:000000000-C238N:1:1101:21466:4396 1:N:0:19
ACTCCTACGGGAGGCAGCAGTAGGGAATCTTCGGCAATGGACGAAAGTCTGACCGAGCAACGCCGCGTGAGTGAAGAAGGTTTTCGGATCGTAAAACTCTGTTGTTAGAGAAGAACAAGGACGTTAGTAACTGAACGTCCCCTGACGGTATCTAACCAGAAAGCCACGGCTAACTACGTGCCAGCAGCCGCGGTAATACGTAGGTGGCAAGCGTTGTCCGGATTTATTGGGCGTAAAGCGAGCGCAGGCGGTTTCTTAAGTCTGATGTGAAAGCCCCCGGCTCAACCGGGGAGG
+
FGGGGGGGGGGGGGGGGGGGGGGGGGGFFGGGFGGGGGGGGGGGGGGGGGGGGGGGGGGGGGGGGGGGGEECFGEGGGGGFFGGGGGGGGGGGGGAFGGGAFGFGGGGGGGCGGGFFGGF@FGGGGGFDFCECFFFGGC6@FGGFG@FFGFFGCGGGGFGG7EGGFCFDE::FGGG7C<7@FFG*AFGFGGGCB8*;CCCBE=EGGFGGF5CG5CCC7?DDDCCE?C??FGC@CG=57=D37@>C<C3;D<D)/C*=4*10=77=FC:6@4BFFFFFBGFF(CF4@56>)799>
@M04650:207:000000000-C238N:1:1101:24432:4417 1:N:0:19
ACTCCTACGGGAGGCAGCAGTGGGGAATCTTGCGCAATGGGCGAAAGCCTGACGCAGCGACGCCGCGTGAGGGATGACGGCCTTCGGGTTGTAAACCTCTTTCAGCTCCGACGAAGCGAGAGTGACGGTAGGAGCAGAAGAAGCACCGGCCAACTACGTGCCAGCAGCCGCGGTAATACGTAGGGTGCAAGCGTTGTCCGGAATTATTGGGCGTAAAGAGCTCGTAGGCGGTCTGTCGCGTCGGCTGTGAAAACTCGGGGCTCAACCCCGAGCTTGCAGTCGATACGGGCAGGC
+
GGGGGGGGGGGGGGGGGGGGGGGGGGGGGGGGGGGGGGGGGGGGGGGGGGGGGGGGGGGGGGGGGGGGGGGGGFGGGGGDDGGGGGGGFGGGGGGGGGGGGGGGGGGGGGGGGGGGGGGGGGCFAGGGGGGGGGGGGGGGFGGGGGGGGDFGGG@FGGGGFGDGGGGGGGCEG7CGGGFFEGGGDFGGGEFFGEEGGGGGEG=>FGGGFFFGGEGGGGGGGFGGGGGGFDGGEGGG=CFGFGB<>FGGFFGGGCFF@3>5C3CC40>?@DFBEBFFFFGFFF7>>;F:>)0-3(
@M04650:207:000000000-C238N:1:1101:21712:4446 1:N:0:19
ACTCCTACGGGAGGCAGCAGTAGGGAATCTTCGGCAATGGACGAAAGTCTGACCGAGCAACGCCGCGTGAGTGAAGAAGGTTTTCGGATCGTAAAACTCTGTTGTTAGAGAAGAACAAGGACGTTAGTAACTGAACGTCCCCTGACGGTATCTAACCAGAAAGCCACGGCTAACTACGTGCCAGCAGCCGCGGTAATACGTAGGTGGCAAGCGTTGTCCGGATTTATTGGGCGTAAAGCGAGCGCAGGCGGTTTCTTAAGTCTGATGTGAAAGCCCCCGGCTCAACCGGGGAGG
+
GGGGGGGGGGGGGGGGGGGGGGGGGGGGGGGGGGGGGGGGGGGGGGGGGGGGGGGGGGGGGGGGGGEGGGCGGGGGGGGGGGGGGGGGGGGGGGGGGGFGGGGGGGGGGGGGGGGGGGGGGGG@FGGGGGGGFFGGGGGGGGGGFGGGGGGGGGGGGGGGGGGGFFGGGGGGGGGGGGGGGGGGGGGGGGGG>BEGFGGGGGGDGGGGDFGGGEECEGGGG:8:9CFGGGFGFGGGGGFD>D:>3CDDEGGGDGFFFFFFGFFGFGF<?FFF4?>>:9DFF>GFFFF02)<6>F
@M04650:207:000000000-C238N:1:1101:20009:4473 1:N:0:19
ACTCCTACGGGAGGCAGCAGTGGGGAATATTGCACAATGGGCGCAAGCCTGATGCAGCCATGCCGCGTGTATGAAGAAGGCCTTCGGGTTGTAAAGTACTTTCAGCGGGGAGGAAGGGAGTGAGGTTAATAACCTTATTCATTGACGTTACCCGCAGAAGAAGCACCGGCTAACTCCGTGCCAGCAGCCGCGGTAATACGGAGGGTGCAAGCGTTAATCGGAATTACTGGGCGTAAAGCGCACGCAGGCGGTCTGTCAAGTCGGATGTGAAATCCCCGGGCTCAACCTGGGAAC
+
GGGGGGGGGGGGCFGGGGGGGGGGGGGGGGGGGGGGGGGGGGGGGGGGGGGGFGGGGGGGGGGGGGGGGGGGGGGGGGGGGGGGGGGGFGGGGGGGGGGGGGGGGGGGGGGGGGGGEFFGGGGFFGGGDGFGGGGGGGGGG<FGGFGG?FCGFCEGGGF@ADFGGGGGGGGGGFGGGGGGGGFGFGFFG5=EGGGGCEDFGDGGGC5CEGGGGECEGFGFGGGGFDFGCFGG>EGGFDFGFGEFCCCDBGDDGGGFFBF?FFG5)>D?FFFF*8?@?>GFF1C6F4@>BF>02(
@M04650:207:000000000-C238N:1:1101:20404:4474 1:N:0:19
ACTCCTACGGGAGGCAGCAGTGGGGAATATTGCACAATGGGCGCAAGCCTGATGCAGCCATGCCGCGTGTATGAAGAAGGCCTTCGGGTTGTAAAGTACTTTCAGCGAGGAGGAAGGCATTGTGGTTAATAACCGCAGTGATTGACGTTACTCGCAGAAGAAGCACCGGCTAACTCCGTGCCAGCAGCCGCGGTAATACGGAGGGTGCAAGCGTTAATCGGAATTACTGGGCGTAAAGCACACGCAGGCGGTCTGTCAAGTCGGATGTGAAATCCCCGGGCTCAACCTGGGAAC
+
GGGGGGGGGGGGGGGGGGGGGGGGGGGGGGGGGGGGGGGGGGGGGGGGGGGGGGGGGGGGGGGGGGGGGDEGGGGGGGGGGGGGGGGGGGGGGGGGGFGGGG9FGGGFGGGCFGEGDGGGGGGGGGGGGDGFDFCEGGFFGEFGGGG:DFGCEEEEGGGGGGFGFGFGFGDCGGCGGGGGGGF6;EGGGGGGGGGEFGGFGEGGGGGC89CCGC5/>DCCCCGC@:FF7CCF@EGEGFFC5CFFDDCDFCG)9/C@@*9*+9*755<8@?B=FF:FFBGFFBC*9@F7(5<??-
@M04650:207:000000000-C238N:1:1101:16131:4519 1:N:0:19
ACTCCTACGGGAGGCAGCAGTGGGGAATATTGCACAATGGGCGCAAGCCTGATGCAGCCATGCCGCGTGTATGAAGAAGGCCTTCGGGTTGTAAAGTACTTTCAGCGGGGAGGAAGGGAGTAAGGTTAATAACCTTATTCATTGACGTTACCCGCAGAAGAAGCACCGGCTAACTCCGTGCCAGCAGCCGCGGTAATACGGAGGGTGCAAGCGTTAATCGGAATTACTGGGCGTAAAGCGCACGCAGGCGGTCTGTCAAGTCGGATGTGAAATCCCCGGGCTCAACCTGGGAAC
+
GGGGGGGGGGGGGGGGGGGGGGGGGGGGGGGGGGGGGGGGGGGGGGGGGGGGGGGGGGGGGGGGGGGGGGGGGGGGGGGGGGGGGGGGGGGGGGGGGGGGGGGGGGGGGGGGGGGGGGGGGGGGGGGGGGGGGGFGGGGGGGDFGGGFGGGGGGGGGGGGGGGGGGGGGGGGGGFFGGGGGFGGGGGGGGGGGEGGGGGGGCEGGGGGGGGGGGGGGGGGED5CFGGGGGGGFEDGCC?DDGFFC>DCDGG37DGF*/9@GFGGFGD?BFFFFFFFFFGFB>*?FF>?BFFFF0
@M04650:207:000000000-C238N:1:1101:11504:4535 1:N:0:19
ACTCCTACGGGAGGCATCAGTAGGGAATCTTCGGCAATGGACGAAAGTCTGACCGAGCAACGCCGCGTGAGTGAAGAAGGTTTTCGGATCGTAAAACTCTGTTGTTAGAGAAGAACAAGGACGTTAGTAACTGAACGTCCCCTGACGGTATCTAACCAGAAAGCCACGGCTAACTACGTGCCAGCAGCCGCGGTAATACGTAGGTGGCAAGCGTTGTCCGGATTTATTGGGCGTAAAGCGAGCGCAGGCGGTTTCTTAAGTCTGATGTGAAAGCCCCCGGCTCAACCGGGGAGG
+
GGGGGGGGGGGGGGGGGGGGGGGGGGGGGGGGGCGGGGFGGGGGCCFGGGGGGGGGGGGGGGGGGGGGGGGGGGGGGGGGGGGGGEGGGGGGGGGGGGGGGGGGGGGGGGGGGGGGGGGGGGGGGGGGGGGGGGCGGGGGGGF+FFECGGGGGGGGGGGGGGGGGFGDDEGGFGGFGGGGGGGGGFGGCGGGGGDGFGGFG98EFGFGGGFGGEGGGGGG*/;*9<CGC=EFFGGGGDFD:DEEGDG3@DGGGC>=BF?=9FGGFFGFF496=7>F6>D>B9DFFFFB>;B1-7
@M04650:207:000000000-C238N:1:1101:16670:4605 1:N:0:19
ACTCCTACGGGAGGCAGCAGTGGGGAATATTGCACAATGGGCGCAAGCCTGATGCAGCCATGCCGCGTGTGTGAAGAAGGCCTTCGGGTTGTAAAGCACTTTCAGCGAGGAGGAAGGGTTCGGTGTTAATAGCACCGTTCATTGACGTTACTCGCAGAAGAAGCACCGGCTAACTCCGTGCCAGCAGCCGCGGTAATACGGAGGGTGCAAGCGTTAATCGGAATTACTGGGCGTAAAGCGCACGCAGGCGGTTTGTTAAGTCAGATGTGAAATCCCCGAGCTTAACTTGGGAAC
+
GGGGGGGGGGGGGGGGGGGGGGGGGGGGGGGGGGGGGGGGGGGGGGGGGCGGGGGGGGGGGGGGGGGGGGGGGGGGGGGGGGGGGGGGGGGGGGGGGGGGGGGGGGGGGGGGGEGGGGGGGGGFGEGGGGGGGGGGGGEGCGGGGGGGGGGGGGGGGGGGGGGGGGGGGGGGGGGGGGGGGGGGFGGGGGGGGGGEGGGGGEGGGGGGGGGGGGGEGGGGGGGGGGGGGGGGFGGGGGFGFDFFGGGGFGGGGDGFFFFFGFGGFFGBFFFFFFFFFBGFE9FFFFFFFFFFF4
@M04650:207:000000000-C238N:1:1101:24889:4632 1:N:0:19
ACTCCTACGGGAGGCAGCAGTGGGGAATATTGCACAATGGGCGCAAGCCTGATGCAGCCATGCCGCGTGTATGAAGAAGGCCTTCGGGTTGTAAAGTACTTTCAGCGGGGAGGAAGGGAGTAAAGTTAATACCTTTGCTCATTGACGTTACCCGCAGAAGAAGCACCGGCTAACTCCGTGCCAGCAGCCGCGGTAATACGGAGGGTGCAAGCGTTAATCGGAATTACTGGGCGTAAAGCGCACGCAGGCGGTCTGTTAAGTCAGATGTGAAATCCCCGAGCTTAACTTGGGAAC
+
GGGGGGGGGGGGGGGGGGGGGGGGGGGGGGGGGGGGGGGEGGGGGGGGGGGGGGGGGGGGGGGGGGGGGGGGGGGGGGGGGGGEGGGGGGGGGGGGFGGGGGGGGGGGGGGGGGGGGGGGGDGGGGGGGGGGGGGGGGGGGGGGGGGGGGGGGGGGFGGGGGGGGGGGGGGGGGGGGGGGGGGGGGGGGGGGGGGGGGGGGGGCEEEGGGGGGEEGCFGGEGDGGGGGGGGGF5CACFFGFDE>GGGGFGGGGGGFFFFFEFGGFFGFFFFFFF46?BGE:B**9=6<DFF?>3
@M04650:207:000000000-C238N:1:1101:26498:4694 1:N:0:19
ACTCCTACGGGAGGCAGCAGTAGGGAATCTTCGGCAATGGACGAAAGTCTGACCGAGCAACGCCGCGTGAGGGAAGAAGGTTTTCGGATCGTAAAACTCTGTTGTTAGAGAAGAACAAGGACGTTAGTAACTGAACGTCCCCTGACGGTATCTAACCAGAAAGCCACGGCTAACTACGTGCCAGCAGCCGCGGTAATACGTAGGTGGCAAGCGTTGTCCGGATTGATTGGGCGTAAAGCGAGCGCAGGCGGTGTCTTAAGTCGGATGTGAAAGCCGCCGGCTCAACCGGCGAGG
+
CFFGGFGGGGCFFGCBFGFEF,CFFGGGDF9,C@EFG?FDGFGFC@CC<FFGFG7@CGGGGDEEEGEFGGE,BC=C@C=F9,B=@:CFE+:BFGF9FFGF?5FFGFFCEGGCGC8EFCF?GGGCD3+CDFG9BFEFGCCE=<F@F7:7<<+83FFGGFGGGGFG:FFEGGECGFC9?C>F@8,4=0B,644B*:*:+?9;?:@EFBC68CCFD*8CEF*//***22A<?0CGF2)55DFG5C5DGGGCBC<7)*27=F?*+1*).*93****97))-(17@4**1)<;>)5((4
@M04650:207:000000000-C238N:1:1101:20461:4726 1:N:0:19
ACTCCTACGGGAGGCAGCAGTAGGGAATCTTCGGCAATGGACGAAAGTCTGACCGAGCAACGCCGCGTGAGGGAAGAAGGTTTTCGGATCGTAAAACTCTGTTGTTAGAGAAGAAAAAGGACGGTAGTAACTGAACGTCCCCTGACGGTATCTAACCAGAAAGCCACGGCTAACTACGTGCCAGCAGGCGCGGTAATGCGTGGGTGGCAAGCGTTGTTCGGTATGAGTGTGCGTAAGTCGAGCGCCGGCGGTCACTGAAGTCTGATGGGAAGGCGCCCGGCACAACCTGGGAAC
+
GGGGGGGGGGGGGGGGGGGGG9EGGGGG?FGGDFGGGGGG<FGEGGGCFFGGGCFGGGGGCGGGGGGGG@,,B4,BFGGG,?E+CBF+BBFF8FG9,EEF,FF9E,5CFGGGGGG8FF:+6,=+88>FDA9,C,E>=3+3C3@+8<>+8@*3;3335E:F74,,@7,1>4FCF,,28ECFF7;BFGG*=:8:*=8C++21=**:CGG*2+***1*/**:*C/**0+++30<:)*1:*20*.1>@))11)9)9)*29*7**0*****:2.0?)<F571(9))(>@5>B(,8).,,
@M04650:207:000000000-C238N:1:1101:12181:4744 1:N:0:19
ACTCCTACGGGAGGCAGCAGTGGGGAATATTGCACAATGGGCGCAAGCCTGATGCAGCCATGCCGCGTGCAGGATGAAGGCCTTCGGGTTGTAAACTGCTTTTGTACGGAACGAAAAAGCTTCTCCTAATACGAGAGGCCCATGACGGTACCGTAAGAATAAGCACCGGCTAACTACGTGCCAGCAGCCGCGGTAATACGGAGGGTGCAAGCGTTAATCGGAATTACTGGGCGTAAAGCGCACGCAGGCGGTTTGTTAAGTCAGATGTGAAATCCCCGGGCTCAACCTGGGAAC
+
GGGGGGGGGGGGGGGGGGGGGGGGGGGGGGGFGGGGGGGGGGGGCFGGGGGGGGGGGGGGGGGGGGGGGGGGGGGGGGGGGGGGGGGGGCEGGGGGGGGGGGGGGGFGGFFFDGGGGGGGGGGFGGGGFGGFGGCF@FEGGGGGFGGDEGGGGGGGA>FC;DFGGGGGGGGGGGFGCGGGGGGFGGGGGCEGGGGGGGFGGGGGGGG=FGGGGGGECFGGG3CCDCFGFGGDEGGGFGFG>DB:DDD>>GGDDCDFFFFFGFGCFGCAFF@6@F)<?BDDE>GFFFFF7FF<?(
@M04650:207:000000000-C238N:1:1101:20067:4773 1:N:0:19
ACTCCTACGGGAGGCAGCAGTGGGGAATATTGCACAATGGGCGCAAGCCTGATGCAGCCATGCCGCGTGTATGAAGAAGGCCTTCGGGTTGTAAAGTACTTTCAGCGGGGAGGAAGGGAGTAAAGTTAATACCTTTGCTCATTGACGTTACCCGCAGAAGAAGCACCGGCTAACTCCGTGCCAGCAGCCGCGGTAATACGGAGGGTGCAAGCGTTAATCGGAATTACTGGGCGTAAAGCGCACGCAGGCGGTTTGTTAAGTCAGATGTGAAATCCCCGGGCTCAACCTGGGAAC
+
GGGGGGGGGGGGGGGGGGGGGGGGGGGGGGGGGGGGGGGGGGGGGGDGGGGGGGGGGGGGGGGGGGGGGBFGGGGGGGGGGGGGGGGGGGGGGGGGGGGGGGGGGGGGGGGGGGGGGGGGGGGGGGGGGGGGGFGGGGGGGGGGGGGGGGGGGGDEGGGGCFGGGGGGGGGGGGGGGGGGGGGGGGGGGGGGGGGGGGGGGGGGGGGGGGGFG*ACFDGGGGGGCGFGFFFGFGGECDFGEDFFGGGGDGD>7<C7FFFFFFGGF>DBFFFF?=46<(>BDFG?FFFFF>FBF-
@M04650:207:000000000-C238N:1:1101:7176:4801 1:N:0:19
ACTCCTACGGGAGGCAGCAGTGGGGAATATTGCACAATGGGCGCAAGCCTGATGCAGCCATGCCGCGTGTATGAAGAAGGCCTTCGGGTTGTAAAGTACTTTCAGCGGGGAGGAAGGGAGTAAGGTTAATAACCTTATTCATTGACGTTACCCGCAGAAGAAGCACCGGCTAACTCCGTGCCAGCAGCCGCGGTAATACGGAGGGTGCAAGCGTTAATCGGAATTACTGGGCGTAAAGCGCACGCAGGCGGTCTGTCAAGTCGGATGTGAAATCCCCGGGCTCAACCTGGGAAC
+
GGGGGGFGGGGGGGGGGGGGGGGGGFGGDGGGGGGGGGGGGGGGGGGGGGGGGGGGGGGGFGGGGGGGGGGGCGGGGGGGGGGGGGGGGGGGGGGGGGGGGGF9FGGGGGGGEG,BFE8FFGGGGGGGGGFFGFGGFFGGGFFGCGGEGGG9FFEGGGFGFGGGGFGGGGDEGC9BFGCCCGGFGGGGF5EEGGGGGDGGGGGGGCEEGGGGGGGGGGGGGG?C6EFGGGFGFEGGGGFD>GEEGGGGFGGGGGGFFF?FGBDDEDC?FF4@=FFF09>BE>CF*7>?<F7(88
@M04650:207:000000000-C238N:1:1101:4752:4841 1:N:0:19
ACTCCTACGGAGGCAGCAGTAGGGAATCTTCGGCAATGGACGAAAGTCTGACCGAGCAACGCCGCGTGAGTGAAGAAGGTTTTCGGATCGTAAAACTCTGTTGTTAGAGAAGAACAAGGACGTTAGTAACTGAACGTACCCTGACGGTATCTAAACAGAAAGCCACGGCTAACTACGTGCCAGCAGCCGCGGTAATACGTAGGTGGCAAGCGTTGACCGGATTTATTGGGCGTAAAGCGAGCGCAGGCGGTTTCTTCAGCCTGATGTGAAAGCCCCCGGCTCACCCGTGGAGGG
+
FGGGGGGGGG,@CFCCGGGFCFFGGGGGAGGG@:FGDEGFEF7F,+CEFA9E8CGFFC<D+:+8+@FECFCC5CE9FE<C9FFD@EEG+BFF<FGC8FEFGGFBFGCE,EFGGFGGFF<FGGG+,F,@DGFAGD8F>,:@<B<D8:>CBFEEA@,@<7,>,4@FGCC3C8FFC;9>>D:BE;8:7CFC*:=EGB8FCG>BFC=EF>FFECC5/1**+;))/9:?FFC7?FF*0CD:>*)>>C5)/7)933)1>>FF96=*25959*2)98F??)8)(4)0)(9*0)0(-<)(49
@M04650:207:000000000-C238N:1:1101:4668:4868 1:N:0:19
ACTCCTACGGGAGGCAGCAGTAGGGAATCTTCGGCAATGGGGGCAACCCTGACCGAGCAACGCCGCGTGAGTGAAGAAGGTTTTCGGATCGTAAAACTCTGTTGTTAGAGAAGAACGTTAAGTAGAGTGGAAAATTACTTAAGTGACGGTATCTAACCAGAAAGGGACGGCTAACTACGTGCCAGCAGCCTCGGTAATACGTAGGTCCCAAGCGTTGTCCGGATTTATTGGGCGTAAAGCGAGCGCAGGTGGTTTCTTAAGTCTGATGTAAAAGGCAGTGGCGCAACCATTGTG
+
GGGGGGGGGGGGGGGGGGGGFGGGGGGGGFGFF>FGGGFC<@C+@DCFFGGGGD@FGGCF<@=@FGGGG>EGGAFFFEGGEA5FFGDBBFCGAFGFFFFCFGGFFF9EAFGFCGF@B+>,AFFGDGGGGC,C>=FFDGGGGF9@=<FE:@DECFGG9FFFFGGCCGGGGGGGGFFGGGC,<FFEC5E8,4,61*BF5<CG>EC:7++0;E*=:CB**1;7C<;5*<979:65;*7:CD*77/8@C5)95C*99DFF6FF6E/::=:FF*0/*1*07?:C7)4))0.<(464:A2
@M04650:207:000000000-C238N:1:1101:6696:4881 1:N:0:19
ACTCCTACGGGAGGCAGCAGTAGGGAATCTTCGGCAATGGACGAAAGTCTGACCGAGCAACGCCGCGTGAGTGAAGAAGGTTGTCGGATCGTAAAACTCTGTTGTTAGAGAAGAACAAGGACGTTAGTAACTGAACGTCCCCTGACGGTATCTAACCAGAAAGCCACGGCTAACTACGTGCCAGCAGCCGCGGTAATACGTAGGTGGCAAGCGTTGTCCGGATTTATTGGGCGTAAAGCGAGCGCAGGCGGTTTCTTAAGTCTGATGTGAAAGCCCCCGGCTCAACCGGGGAGG
+
FGGGGGGGGGGGGGGGGGGGGGGGGGGGGGGGGGGGGGGGFGGGGEEGGGGGGCFGGGFGGGGGGGGFGGGGGFGGGGFGFDEECGGCCFGFGGGGGGGGGGGGFFGFFGGFFGGEGGGEGGGCFGFGFFDDGFEEGGGGGGGGGGGCFFGGGGFFFGGGGGGGGGGGG7BEGFGGG8:FFGGGGGGGGGDGGGEE+CFFFFFEFCF=8=EFGECGGG>DED55+0<CFGGGEECE7?FDBD7BD59CEDG)7*>@FFFFFF*09:D<FFF*8))01(9:>93=*5>11<D6;F
@M04650:207:000000000-C238N:1:1101:17774:4910 1:N:0:19
ACTCCTACGGGAGGCAGCAGTGGGGAATATTGCACAATGGGCGCAAGCCTGATGCAGCCATGCCGCGTGTATGAAGAAGGCCTTCGGGTTGTAAAGTACTTTCAGCGAGGAGGAAGGCATTGTGGTTAATAACCACAGTGATTGACGTTACTCGCAGAAGAAGCACCGGCTAACTCCGTGCCAGCAGCCGCGGTAATACGGAGGGTGCAAGCGTTAATCGGAATTACTGGGCGTAAAGCGCACGCAGGCGGTTTGTTAAGTCAGATGTGAAATCCCCGGGCTCAACCTGGGAAC
+
GGGGGGFGGGGFFGGGGGFGGGGGGGGGGGGGGGGGGGGGGGGGGGGGGGGGGGGGGGGGGGGGGGGGGGGGGGGGGGGGGGGGGGGGGGGGGGGGGGGGGGCGGGGGGGGGGGGGGGGGGGGGGGGFGGGGGGGGGGCFGGGGFGGEGGGGGGGGGGGGGGGGGGGGGGFGGGAFGGGGGGDFGGEGG5::CCCECC9CCGGGGGGGGGGGE588:77CCGECC7?FGF5CEGGGGGFGFG3BDDDGFGG9DDDFFF=FCFFCFFF>4BFFFB?@00)7;(>?FFF>B@>7?0
@M04650:207:000000000-C238N:1:1101:25490:4920 1:N:0:19
ACTCCTACGGGAGGCAGCAGTAGGGAATCTTCGGCAATGGACGAAAGTCTGACCGAGCAACGCCGCGTGAGTGAAGAAGGTTTTCGGATCGTAAAACTCTGTTGTTAGAGAAGAACAAGGACGTTAGTAACTGAACGTCCCCTGACGGTATCTAACCAGAAAGCCACGGCTAACTACGTGCCAGCAGCCGCGGTAATACGTAGGTGGCAAGCGTTGTCCGGATTTATTGGGCGTAAAGCGAGCGCAGGCGGTTTCTTAAGTCTGATGTGAAAGCCCCCGGCTCAACCGGGGAGG
+
GGGGGGGGGGGGGGGGGGGGGGGGGGGGGGGGGGGGGGGGGGGGGGGGGGGGGGGGGGGGGGGGGGGGGGGGGGGGGGGGFGGGGGGGGGGGGGGGGGGGGGGGGGGGFGGGGGGGGGGGGGGGGGGGGGGGGGGGGGGGGGGGGGGGGGGGGGGGGGGGGGGGGGGGDGGGGGGGGGGGGGGGGGGGGGGGGGGGGGGGECGGGGGFEFGFGGGGGFGGGGC5C9FGGGGGFGCEGGFGFGFFGCDDFGGCD<C6BFFF<@FGFGCA?=BFFFFFFFGFFFGFFFFFFF>>>>
@M04650:207:000000000-C238N:1:1101:14964:4944 1:N:0:19
ACTCCTACGGGAGGCAGCAGTGGGGAATATTGCACAATGGGCGCAAGCCTGATGCAGCCATGCCGCGTGTATGAAGAAGGCCTTCGGGTTGTAAAGTACTTTCAGCGGGGAGGAAGGGAGTAAAGTTAATACCTTTGCTCATTGACGTTACCCGCAGAAGAAGCACCGGCTAACTCCGTGCCAGCAGCCGCGGTAATACGGAGGGTGCAAGCGTTAATCGGAATTACTGGGCGTAAAGCGCACGCAGGCGGTTTGTTAAGTCAGATGTGAAATCCCCGGGCTCAACCTGGGAAC
+
GGGGGGGGGGGGGGGGGGGGGGGGGGGGGGGGGGGGGGGGGGGGGGGGCGGGGGGGGGGGGGGGGGGGGGGGGGGGGGGGGGGGGGGGGGGGGGGGGGGGGGGGGGGGGGGGGGGGGGGGGGGFGGGGFGGGGGGGGGGGGGGFGGGGGGGGGDGGGGGGGGGGGGGGGGGGGGGGGGFGGGGGGGGGGGGGGGGGGGGGGGGGGGGGGGGGGGDGGGGGCDGGGGGGGGCEEGGCFGFGFGFFGGGD@GG7<5C@FFFFGFGG*2:649?FFFFFB>GBF>DFF?@7:FFF?4
@M04650:207:000000000-C238N:1:1101:4542:4976 1:N:0:19
ACTCCTACGGGAGGCAGCAGTGGGGAATATTGCAAAATGGGCGCAAGCCTGATGCAGCCATGCCGCGTGTATGAAGAAGGCCTTCGGGTTGTAAAGTACTTTCAGCGGGGAGGAAGGGAGTAAGGTTAATAACCTTATTCATTGACGTTACCCGCAGAAGAAGCACCGGCTAACTCCGTGCCAGCAGCCGCGGTAATACGGAGGGTGCAAGCGTTAATCGGAATTACTGTGCGTAAAGCGCACGCAGGCGGTCTGTCAAGTCGGATGTGAAATCCCCGGGCTCAACCTGTGAAC
+
GFG8EF<EFGGGGEGCFFGG<FCCCGGGGGGGGG,-FFFFFGG7FGGGGGGGCGFFFCCFEGG<FEFGGGGGGGGGGGGDFFFGGGGEG@FGGGFGFGGC@FGGGGGGG>:CFFGFGECEGGGFCBFDF<FGFGFGGGGGF9F=CCGGGGGF7FG*:FC<::5<CC,C:EGGG7C9FEGGGGGDC8:9CBCE5*13CF98**3C8:8C?FF58:E87CG3ED=FGGGGG*A+.CCCDFBDFG>5335337CG<DCFFFBFG437357:=F**=FF)34)0)->6?4>:?/92<4
@M04650:207:000000000-C238N:1:1101:9125:4994 1:N:0:19
ACTCTACGGGAGGCAGCAGTGGGGAATATTGCACAATGGGCGCAAGCCTGATGCAGCCATGCCGCGTGTATGAAGAAGGCCTTCGGGTTGTAAAGTACTTTCAGCGGGGAGGAAGGGAGTAAGGTTAATAACCTTATTCATTGACGTTACCCGCAGAAGAAGCACCGGCTAACTCCGTGCCAGCAGCCGCGGTAATACGGAGGGTGCAAGCGTTAATCGGAATTACTGGGCGTAAAGCGCACGCAGGCGGTCTGTCAAGTCGGATGTGAAATCCCCGGGCTCAACCTGGGAACT
+
GGGGGCGGGGGGGGGGGGGFFGGGGGGGGGGGGGGGGGGGGGGGGGGGGGGGGGGGGGGGFGGGGGCGEGFGGGGGGGFGGGGGGGGGGDGGGGGGGGGGGGGGGGGDGEFGG8BCFDFGGGGGGGGGGGGGGFGGGGGGGGGGGGG7FGGGGGGGGGGGGGCFGCEGGGGFGGGGGGGGGGGFFGGGGGGGGGGGF9EGECEE8C:EGFCGCEGGGGGDDDG6CFFEFGGGFE3CFGFG>3>>CGC)7D>D3DFFFFFFCDGG3DC9F=BFFFFFFFCD)2CFFF:76:;??.
@M04650:207:000000000-C238N:1:1101:25047:5037 1:N:0:19
ACTCCTACGGGAGGCAGCAGTAGGGAATCTTCGGCAATGGACGAAAGTCTGACCGAGCAACGCCGCGTGAGTGAAGAAGGTTTTCGGATCGTAAAACTCTGTTGTTAGAGAAGAACAAGGACGTTAGTAACTGAACGTCCCCTGACGGTATCTAACCAGAAAGCCACGGCTAACTACGTGCCAGCAGCCGCGGTAATACGTAGGTGGCAAGCGTTGTCCGGATTTATTGGGCGTAAAGCGAGCGCAGGCGGTTTCTTAAGTCTGATGTGAAAGCCCCCGGCTCAACCGGGGAGG
+
GGGGGGGGGGGGGGGGGGGGGFGGGGGGGGGGGGGGGGGGGGGGGGGGGGGGGGGGGGGGGGGGGGGGGGGGGGGGGGGGGGGGGGGGGGGGGGGGGGGGGGGGGGGGGGGGGGGGGGFGGGGFCFGFGGGGGGGGGGGGGGGGGGEGGGFFFFGGGGGGGGGGGGGFGGGDCGGFGCGG>DGGGGFGGGGEEGGGGGGGEGFEGGGGF6CGDCEEEGGGEDCEEGGFFC@CBECCGGFCDCB@DGGGEDC>C5F?BF==E@CCB7>29*/*9FFFFFDBE0C*6<FB(5@033
@M04650:207:000000000-C238N:1:1101:16395:5053 1:N:0:19
ACTCCTACGGGAGGCAGCAGTAGGGAATCTTCGGCAATGGACGAAAGTCTGACCGAGCAACGCCGCGTGAGTGAAGAAGGTTTTCGGATCGTAAAACTCTGTTGTTAGAGAAGAACAAGGACGTTAGTAACTGAACGTCCCCTGACGGTATCTAACCAGAAAGCCACGGCTAACTACGTGCCAGCAGCCGCGGTAATACGTAGGTGGCAAGCGTTGTCCGGATTTATTGGGCGTAAAGCGAGCGCAGGCGGTTTCTTAAGTCTGAGGTGAAAGCCCCCGGCTCAACCGGGGAGG
+
GGGGGGGGGGGGGGGGGGGGGGGGGGGGGGGGGGGGGGGGGGGGGGGGGGGGGGGGGGGGGGGGGGGGGGGGGGGGGGGGGGGGGGGGGGGGGGGGGGGGGGGGGGGGGGGGGGGGGGDFGGGFGFGGFGGGGGGGGGGGGGGGGGGGGGFGGGGGGGGGGGGGGGGGGGGGGFFGGDGGGGGGGGGGGGGGGGGGGGFGFGGGGGGGGFDGGGG5=CGGGDCGGF?FGGG=BGGGGCFD@CEFGGDCEGGG3*:@FFBBC**09*14;FFFFFF)29GFF(9?F4>>>EFF0>
@M04650:207:000000000-C238N:1:1101:8114:5091 1:N:0:19
ACTCCTACGGGAGGCAGCAGTAGGGAATCTTCGGCAATGGACGAAAGTCTGACCGAGCAACGCCGCGTGAGTGAAGAAGGTTTTCGGATCGTAAAACTCTGTTGTTAGAGAAGAACAAGGACGTTAGTAACTGAACGTCCCCTGACGGTATCTAACCAGAAAGCCACGGCTAACTACGTGCCAGCAGCCGCGGTAATACGTAGGTGGCAAGCGTTGTCCGGATTTATTGGGCGTAAAGCGAGCGCAGGCGGTTTCTTAAGTCTGATGTGAAAGCCCCCGGCTCAACCGGGGAGG
+
GGGGGGGGGGGGGGGGGGGGGGGGGGGGGGGGGGGGGGGGGGGGGGGGGGGGGGGGGGGGGGGGGGGGGGGGGGGGGGGGGGGGGGGGGGGGGGGGGGGGGGGGGGGGGGGGGGGGGGFFGGGGGGGGGGGGGGGGGGGGGGGGGGGGDGGGGGGGGGGGGGGGGGGGGGGGGGGGG>CGGGGGGGGGGGGGGGGGGGGGCEGCCGGGGFGGGEGGGGGDCCEE9FFF?FGGBGDGGGFGFD>@DDGC3CGGCDFFFFFBCF*7@CCA=BFFF?F>?>D>>1DFFFFB9>D(4>
@M04650:207:000000000-C238N:1:1101:15817:5143 1:N:0:19
ACTCCTACGGGAGGCAGCAGTGGGGAATATTGCACAATGGGCGCAAGCCTGATGCAGCCATGCCGCGTGTATGAAGAAGGCCTTCGGGTTGTAAAGTACTTTCAGCGAGGAGGAAGGCGTTAAGGTTAATAACCCTGGCGATTGACGTTACTCGCAGAAGAAGCACCGGCTAACTCCGTGCCAGCAGCCGCGGTAATACGGGGGGTGCAAGCGTTAATCGGAATTACTGGGCGTAAAGCGCACGCAGGCGGTCTGTTAAGTCAGATGTGAAATCCCCGGGCTCAACCTGGGAAC
+
GGGGGGGGGGGGGGGGGGGGGGGGGGGGGGGGGGGGGGGGGGGGGGGGGGGGGGGGGGGGGGGGGGGGGGGGGGGGGGGGGGGGGGGGGGGGGGGGGGGGFGGGGGGGGGEGGDFGGGGGGGGGGGGGGFFFFFECGEEEEE@6C<FEGGGGGGCECG@FG,@,,33@78B>@F9ECE:FEC98*<CFC*/=C*CC99?B**3?8/?*A:9*/:8EFC*78CEECFFFGGG53*9E*:*)))0>C359)9C>597@?@99+**:60:4=FF@9B@F?>C>51CF*)72:557(-
@M04650:207:000000000-C238N:1:1101:17729:5167 1:N:0:19
ACTCCTACGGGAGGCAGCAGTAGGGAATCTTCGGCAATGGACGAAAGTCTGACCGAGCAACGCCGCGTGAGTGAAGAAGGTTTTCGGATCGTAAAACTCTGTTGTTAGAGAAGAACAAGGACGTTAGTAACTGAACGTCCCCTGACGGTATCTAACCAGAAAGCCACGGCTAACTACGTGCCAGCAGCCGCGGTAATACGTAGGTGGCAAGCGTTGTCCGGAGTTATTGGGCGTAAAGCGAGCGCAGGCGGTTTCTTAAGTCTGATGTGAAAGCCCCCGGCTCAACCGGGGAGG
+
GGGGGGGGGGG@FFGEGEFGGDGGGGGGGGGFGDEFGGFGFCG7@FCCFGGGGGGCFGGGGGGGGGGEGBFEE9FFFFGGFCGGGGEEEEGGGGGCFFGGDFGGGE9EFFFFGGGGGCF?FGGGF<7FEFFCFGFGDEFGGFGGGGGGGGGGFEDA>FF,D@F@@FFEEGCEFGFFGGGGGGGGGGFGGGGCEGGGGGGGG9EDFFGFGGG5?EGEEGDG53*2000<FGGGEGGGFGFC>D:@59C755>7CCC64=6@??CF=CFFFFFF?FFFF>GF@9C?FFFBFF:(-9
@M04650:207:000000000-C238N:1:1101:12835:5172 1:N:0:19
ACTCCTACGGGAGGCAGCAGTGGGGAATATTGCACAATGGGCGCAAGCCTGATGCAGCCATGCCGCGTGTATGAAGAAGGCCTTCGGGTTGTAAAGTACTTTCAGCGAGGAGGAAGGCGTTAAGGTTAATAGCCTTGGCGATTGACGTTACTCGCAGAAGAAGCACCGGCTAACTCCGTGCCAGCAGCCGCGGTAATACGGAGGGTGCAAGCGTTAATCGGAATTACTGGGCGTAAAGCGCACGCAGGCGGTCTGTTAAGTCAGATGTGAAATCCCCGGGCTCAACCTGGGAAC
+
GGGGGGGGGGGGGGGGGGGGGGGGGGGGGGGGGGGGGGGGGGGGGGGGGGGGGGGGGGGGGGGGGGGGGGGGGGGGGGGGGGGGGGGGGGGGGGGGGGGGGGGGGGGGGGGGGGGGGGGGGGGGGGGGGGGGGGGGGGGGGGGGGGGGGGGGGGGGGGGGGGGGGGGGGGGGGGGGGGFGGGGGGGGGGGGGGGGGGGGGGGGGGGGGGGGGGGGGGGGGGCGGGGGGGGGGFGGGGGFGFGFDGGGGFGGGG3F?F=FFGFGGFGGFFFFFFFFFFBCBFFGFFFF::7>?F(
@M04650:207:000000000-C238N:1:1101:5876:5174 1:N:0:19
ACTCCTACGGGAGGCAGCAGTAGGGAATCTTCGGCAATGGACGAAAGTCTGACCGAGCAACGCCGCGTGAGTGAAGAAGGTTTTCGGATCGTAAAACTCTGTTGTTAGAGAAGAACAAGGACGTTAGTAACTGAACGTCCCCTGACGGTATCTAACCAGAAAGCCACGGCTAACTACGTGCCAGCAGCCGCGGTAATACGTAGGTGGCAAGCGTTGTCCGGATTTATTGGGCGTAAAGCGAGCGCAGGCGGTTTCTTAAGTCTGATGTGAAAGCCCCCGGCTCAACCGGGGAGG
+
FGGGGGGGGGGGGGGGGGGGGGGGGGGGGGFGGGCGCFFGGGGGGGGGGGGGGGGCGGGF?BFGGGGFGGGGGGGGGGGGFGFGGGDGGGGGGGGGGGGFGGGGCFGGGGGGGGFGGF8EGGGGFFGGGGGGDFGGG=7CBFGGGGGGGGGGGGCGCEGGFDFGBFGGDCFEFGCFCCF71DGGGGFCFGGGGGEE9CFGGGG7CFFGGGGFGECEGFFC8<*/<C:FGGGG>5CEGGFGFGFFGGGCBCD57DFF?66=+0:FF*:<6=BBFF5<?9DFB>CFFFF>BEE(39
@M04650:207:000000000-C238N:1:1101:10115:5201 1:N:0:19
ACTCCTACGGGAGGCAGCAGTAGGGAATCTTCGGCAAAGGACGAAAGTCTGACCGAGCAACGCCGCGTGAGTGAAGAAGGTTTTCGGATCGTAAAACTCTGTTGTTAGAGAAGAACAAGGACGTTAGTAACTGAACGTCCCCTGACGGTATCTAACCAGAAAGCCACGGCTAACTACGTGCCAGCAGCCGCGGTAATACGTAGGTGGCAAGCGTTGTCCGGATTTATTGGGCGTAAAGCGAGCGCAGGCGGTTTCTTAAGTCTGATGTGAAAGCCCCCGGCTCAACCGGGGCGG
+
GGGGGGGGGGGGGGGGGGGGGGGGGGGGGGGGGGGGGGGGGFGGGGGGFGGGFGGEEGGGGGGGGGGGDDGGGGGGGGGGGGGGGGGGCGGGGGFGGGGGGGGFGGGGFGGGGGGGGGGFGGEGGGGGGGGFGGGGDFGGGGGGGGGGGGGGGGGGGGGGGF<EGGC7:BFEFGGGGGGGGGGCGD6FGGGGGGGGGGGCCDGG@BFFCF=F5::8EGGGCDGCGGGGFGGGFGGGGGFGFDD@DCGC>GGDDGGBFFFFG=:76:FAFFF@FFF:?>DDD0C=/55;2@@(3>
@M04650:207:000000000-C238N:1:1101:13483:5207 1:N:0:19
ACTCCTACGGGAGGCAGCAGTAGGGAATCTTCGGCAATGGACGAAAGTCTGACCGAGCAACGCCGCGTGAGTGAAGAAGGTTTTCGGATCGTAAAACTCTGTTGTTAGAGAAGAACAAGGACGTTAGTAACTGAACGTCCCCTGACGGTATCTAACCAGAAAGCCACGGCTAACTACGTGCCAGCAGCCGCGGTAATACGTAGGTGGCAAGCGTTGTCCGGATTTATTGGGCGTAAAGCGAGCGCAGGCGGTTTCTTAAGTCTGATGTGAAAGCCCCCGGCTCAACCGGGGAGG
+
GGGGGGGGGGGGGGGGGGGGGFGGGGGEGGGGGGGGGGGGGGGGGGGFGGGGGGGGGGGGGGGGGGGGGGGGGGGGGGGGGGGGGGGGGGGGGGGGGGGGGGGGGCGGGGGGGGGDGGGEFGGCFGGGGGGGGGGGGGGGGGGGGGGGGGGGGGGEGGGGGGGGFGCGGGGGGGGFGGGGGF@CCFFGGGEGGGGGEGGGFBEG9CFFFG7FE:CGGGGGGGGGCGGCGGGFBEDGFGFGFGFFGGGD@GGG)5CBFFFF?4***2:>FFF=F:F:?0CB>;DFFFFFFFF((4
@M04650:207:000000000-C238N:1:1101:23194:5227 1:N:0:19
ACTCCTACGGGAGGCAGCAGTAGGGAATCTTCGGCAATGGACGAAAGTCTGACCGAGCAACGCCGCGTGAGTGAAGAAGGTTTTCGGATCGTAAAACTCTGTTGTTAGAGAAGAACAAGGACGTTAGTAACTGAACGTCCCCTGACGGTATCTAACCAGAAAGCCACGGCTAACTACGTGCCAGCAGCCGCGGTAATACGTAGGTGGCAAGCGTTGTCCGGATTTATTGGGCGTAAAGCGAGCGCAGGCGGGTTCTTAAGTCTGATGTGAAAGCCCCCGGCTCAACCGGGGAGG
+
GGGGGGGGGGGGGGGGGGGGGGGGGGGGGGGGGGGGGGGGCGGGGGGGGGGGGGGGGGGGGGGGGGGGGGGGGGGGGGGGGGGGGGGGGGGGGGGGGGGGGGGFFEGGGGGGGGGGGGGFGFGGGDEGGGGGGGGG?DFEGGGGGGGGGGGGGGGFGGGFGGFGGGGGGGGGDGGGGGGGGGGGGGEFGGGGDGGGGGGGCFGGDDCFFG5=CC*:EFFGG</:CFGGGCCF>E>CCCFGFD55<DCGFGD)9DFFFFF?F4F>6>FA=749BF5)(4>>EBD*9:520>3((4
@M04650:207:000000000-C238N:1:1101:19449:5227 1:N:0:19
ACTCCTACGGGAGGCAGCAGTAGGGAATCTTCGGCAATGGACGAAAGTCTGACCGAGCAACGCCGCGTGAGTGAAGAAGGTTTTCGGATCGTAAAACTCTGTTGTTAGAGAAGAACAAGGACGTTAGTAACTGAACGTCCCCTGACGGTATCTAACCAGAAAGCCACGGCTAACTACGTGCCAGCAGCCGCGGTAATACGTAGGTGGCAAGCGTTGTCCGGATTTATTGGGCGTAAAGCGAGCGCAGGCGGTTTCTTAAGTCTGATGTGAAAGCCCCCGGCTCAACCGGGGAGG
+
GGGGGGGGGGGGGGGGGGGGGGGGGGGGGGGGGGGGGGGGGGGGGGGGGGGGGGGGGGGGGGGGGGGGGGGGGGGGGGGGGGGGGGGGGGGGGGGGGGGGGGGGGGGGGGGGGGGGGGGGGGGGGGGGGGGGGGGGGGGGGGGGGGGGGGGGGGGGGGGGGGGGGGGGGGGGGGGGGGGGGGGGGGGGGGGGGGGGGGGGGGGGGGGGGGGGGGGGGGGGGG8EGGGGFGFDDGGGGGFGFGFFGGGGFGG<DGGFFFFFDFGGF7>6@FFF4?@FFFGFFFGFFFFFFFF99B
@M04650:207:000000000-C238N:1:1101:25953:5253 1:N:0:19
ACTCCTACGGGAGGCAGCAGTGGGGAATATTGCACAATGGGCGCAAGCCTGATGCAGCCATGCCGCGTGTATGAAGAAGGCCTTCGGGTTGTAAAGTACTTTCAGCGGGGAGGAAGGGAGTGAGGTTAATAACCTTATTCATTGACGTTACCCGCAGAAGAAGCACCGGCTAACTCCGTGCCAGCAGCCGCGGTAATACGGAGGGTGCAAGCGTTAATCGGAATTACTTGGCGTAAAGCGCACGCAGGCGGTTTGTTAAGTCAGATGTGAAATCCCCGGGCTCAACCTGGGAAC
+
GGGGGGGGGGGDGGGGGGGGGGGGGGGGGGGFGGFGGGGGGGGGGGGGGGGGGGGGGGGGGGGGGGGGGGGGGGGGGGGGGGGGGGGGGGGGGGGGGGGGGGGGGGGGGG7CEGFFGGGGGGD<FGGGFGGGGGGGGGGGGGGGGGGGGFGFFGGGGCFGDFFFGGGGGGGGGGGGGGFGDGCFGGGGGDGGGGGGGGGGD:CGGGGGGGGGGGDEGFDFEDEGG7FG+CFGEEGGGGFGDCDFGDDDFGGG5CD45FFFGFGC47CAFFF?F?0?:;DDB9C6@?@BFFF7?4
@M04650:207:000000000-C238N:1:1101:9607:5266 1:N:0:19
ACTCCTACGGGAGGCAGCAGTAGGGAATCTTCGGCAATGGACGAAAGTCTGACCGAGCAACGCCGCGTGAGTGAAGAAGGTTTTCGGATCGTAAAACTCTGTTGTTAGAGAAGAACAAGGACGTTAGTAACTGAACGTCCCCTGACGGTATCTAACCAGAAAGCCACGGCTAACTACGTGCCAGCAGCCGCGGTAATACGTAGGTGGCAAGCGTTGTCCGGATTTATTGGGCGTAAAGCGAGCGCAGGCGGTTTCTTAAGTCTGATGTGAAAGCCCCCGGCTCAACCGGGGCGG
+
GGGGGGGGGGGGGGGGGGGGGGGGGGGGGGGGGGGGGGGGGGGDCGGDGGGGGGGGGGGGGGGGGGGFGGGGGGGGFDGGEGGGGGGGEGGGGGGGGGGGAFGGGGGGGGGGGFGGGGGDFGGGGGGGGGGGGGGGFEFCEFGGGGGGGGFGGGGGGGGGGGGGGGGGGG7EGGFFGGGGGGGGFGGGDBEEGGGDGGGGFFG*5BCF>FGGGGGGE7CDEC;5<CCEGGGFFGDEGGFDFC)<7CGC5/95C5:FFFFFFFGG@FGFFFFF?57@:>G5>1C@FFFFBFF(4>
@M04650:207:000000000-C238N:1:1101:10863:5287 1:N:0:19
ACTCCTACGGGAGGCAGCAGTGGGGAATATTGCACAATGGGCGCAAGCCTGATGCAGCCATGCCGCGTGTATGAAGAAGGCCTTCGGGTTGTAAAGTACTTTCAGCGAGGAGGAAGGCGTTAAGGTTAATAACCTTAGCGATTGACGTTACTCGCAGAAGAAGCACCGGCTAACTCCGTGCCAGCAGCCGCGGTAATACGGAGGGTGCAAGCGTTAATCGGAATTACTGGGCGTAAAGCGCACGCAGGCGGTCTGTTAAGTCAGATGTGAAATCCCCGGGCTCAACCTGGGAAC
+
GGGGGGGGGGGGGGGGGGGGGGGGGGGGGGGGGGGGGGGGGGGGGGGGGEGGGGGGGGGGGGGGGGEFGGGGGGGGGGGGGGGGGGGGGGGGGGGGGGGGGGGGGGGGGGGGGGGGGGGGGGGGGGGGGGGFGGGGGDFGGGGGGGGGGGGGGGGGGGFDGGGGGGGDGGGGGGGGGGGGGFGGGGGGGGGGGGGGGGGGGGGGGGD5FGGGGG>CEFGF8<EGGGGGFGFFEGDG:FFGFGBDGGGGFGGDGDFBFFFFFFFGFGG<?FB=?FFFFFGFE6C?FFF??F3174
@M04650:207:000000000-C238N:1:1101:9623:5298 1:N:0:19
ACTCCTACGGGAGGCAGCAGTGGGGAATATTGCACAATGGGCGCAAGCCTGATGCAGCCATGCCGCGTGTGTGAAGAAGGCCTTCGGGTTGTAAAGTACTTTCAGCGGGGAGGAAGGTGTTGTGGTTAATAACCACAACAATTGACGTTACCCGCAGAAGAAGCACCGGCTAACTCCGTGCCAGCAGCCGCGGTAATACGGAGGGTGCAAGCGTTAATCGGAATTACTGGGCGTAAAGCGCACGCAGGCGGTCTGTCAAGTCGGATGTGAAATCCCCGGGCTCAACCTGGGAAC
+
GGGGGGGGGGGGGGGGGGGGGGGGGGGGFGGGGGGGGGGGGGGDEGGGGGGGGGGGGGGGGGGGGGGGGGGGGGGGGGGGGGGGGGGGGGGGGGGGGGGGGGGGGGGGGGGGGGGGGGGFGGGGGFGGGGGGG8FDGGGGGF<BFFG<FFDCFEGGE*DFAFGGGGGDEGGEGGGGCEGGGGGFBCFGFGGGGEGGCFFGCCEEGGGGFCGDGEEEGGGGGGGFFGGGGGCG:*1>5CFG>DBD3CC<3CG)9*5/9=BF9@<7@<G7F7B4BF?F<BG>@09?FF>7?:::?0
@M04650:207:000000000-C238N:1:1101:8203:5321 1:N:0:19
ACTCCTACGGGAGGCAGCAGTAGGGAATCTTCGGCAATGGACGAAAGTCTGACCGAGCAACGCCGCGTGAGTGAAGAAGGTTTTCGGATCGTAAAACTCTGTTGTTAGAGAAGAACAAGGACGTTAGTAACTGAACGTCCCCTGACGGTATCTAACCAGAAAGCCACGGCTAACTACGTGCCAGCAGCCGCGGTAATACGTAGGTTGCAAGCGTTGTCCGGATTTATTGGGCGTAAAGCGAGCGCAGGCGGTTTCTTAAGTCTGATGTGAAAGCCCCCGGCTCAACCGGGGAGG
+
GGGGGGGGGGGGGGGGGGGGGEGGGGGGGGGG<6FGGGGGEGGGGGGEFGGGECCFGG>FAFGGGGGGGC=FGGGGGGGGE?FGGGGGG>FGGGFFE<FG<F<BECEGDFGCGGGCFF<F,3C33B:AFFFDFFF>FB+C:>FGGGGCGG7FAC3EFC:>DFGG@<FDGGDCGGGCGGGGGGGGGGGGGGGGGGGGFFGG+CFG++=5CFGGGEG==:?CEC*AEF?CGGGGFGGGGGFG)15<GGGGFGG/9D06@FFFCF*:FF>4*=BF6?F3:>CBFFGF*)<(4<>219
@M04650:207:000000000-C238N:1:1101:21139:5370 1:N:0:19
ACTCCTACGGGAGGCAGCAGTAGGGAATCTTCGGCAATGGACGAAAGTCTGACCGAGCAACGCCGCGTGAGTGAAGAAGGTTTTCGGATCGTAAAACTCTGTTGTTAGAGAAGAACAAGGACGTTAGTAACTGAACGTCCCCTGACGGTATCTAACCAGAAAGCCACGGCTAACTACGTGCCAGCAGCCGCGGTAATACGTAGGTGGCAAGCGTTGTCCGGATTTATTGGGCGTAAAGCGAGCGCAGGCGGTTTCTTAAGTCTGATGTGAAAGCCCCCGGCTCAACCGGGGGGG
+
GGGGGGGGGGGGGGGGGGGGGGGGGGGGGGGGGGGGGGGGGGGGGGGGGGGGGGGGGGGGGGGGGGGGGGGGGGGGGGGGFGFGGGGGGGGGGGGGGGGGGGGGGGGGGGGGGGGGGG<FGGGFGGGGGFFGGGGGGGGGCGGGGGGGGGGGGGGGGGGGGGFFGGGGGGGGGGGGGGGGGGGGGGGGGGGGGGDGGGCC9ECGFFGGGGCGGGGGGGGGGG=E6?<FGFGGFGGGFGFGEGFFDDGG3CDC5CFFFF@FGFGGFGGDF=BFFFFFFFGF>95=FF49>D3(-4
@M04650:207:000000000-C238N:1:1101:17102:5374 1:N:0:19
ACTCTACGGGAGGCAGCAGTGGGGAATATTGCACAATGGGCGCAAGCCTGATGCAGCCATGCCGCGTGTATGAAGAAGGCCTTCGGGTTGTAAAGTACTTTCAGCGGGGAGGAAGGGAGTAAAGTTAATACCTTTGCTCATTGACGTTACCCGCAGAAGAAGCACCGGCTAACTCCGTGCCAGCAGCCGCGGTAATACGGAGGGTGCAAGCGTTAATCGGAATTACTGGGCGTAAAGCGCACGCAGGCGGTTTGTTAAGTCAGATGTGAAATCCCCGGGCTCAACCTGGGAACT
+
GFEFGGFGGCGGGGGGGGGGGGGGGGGGGGGGGGGFGGFGGGGGGEGGGGFGGGGGGGGGGGGGGGGGGFAFGGGGCGGGGGGGGGGFGEGGGGGGGGGFGGGFGGGGGGGGGGGDGGGGGGGGGGFFGGGGGGGGGFGFGC9FGGFFFEGGGGGGDGGGGGGGGGEBCEGFGGGFDEFEGGGG@GGFEGGGEGGGGGGC5BC5AEGG<EGGGCCFFCDDC<G?GG7EGCFGFGG*27>GF3BDGGGGBD/)9CD?==FF?67C?GG<FFF4@F?FBB<DB?G6FF:BBFF?<)
@M04650:207:000000000-C238N:1:1101:26115:5397 1:N:0:19
ACTCCTACGGGAGGCAGCAGTGGGGAATATTGCACAATGGGCGCAAGCCTGATCCAGCCATGCCGCGTGCGGGAAGAAGGCCTTCGGGTTGTAAACCGCTTTTGTCAGGGAAGAAAAGGTTCTGGCTAATACCTGGGACTCATGACGGTACCTGAAGAATAAGCACCGGCTAACTACGTGCCAGCAGCCGCGGTAATACGTAGGGTGCAAGCGTTAATCGGAATTACTGGGCGTAAAGCGTGCGCAGGCGGTTATGCAAGACAGAGGTGAAATCCCCGGGCTCAACCTGGGAAC
+
GGGGGGGGGGGGGGGGGGGGGGGGGGGGGGGGGGGGGGGGGGGGGGGGGGGGGGGGGGGGGGGGGGGGGGGGGGGGGGGGGGGGGGGGGGEGGGGGGGGGGGGGGGGGGGGGGGGGDGGGGGGGGGGGGGGGGGGGGGGGGGGGGGGGGGGGGGGGGGGGGGGGGGGGGGGGGGGGGGGGGGGGGGGGGGGGGGGGGGGGFGGGGGGGGGGFGGGGFFGGDGGGGGGGGGFGFGGGGGFGFGFFGGGGFGGGGDC8FFFFFFGFFGD?F@6FFBF@69DDB07*=?F20FFBF4
@M04650:207:000000000-C238N:1:1101:11359:5419 1:N:0:19
ACTCCTACGGGAGGCAGCAGTGGGGAATATTGCACAATGGGCGCAAGCCTGATGCAGCCATGCCGCGTGTATGAAGAAGGCCTTCGGGTTGTAAAGTACTTTCAGCGGGGAGGAAGGGAGTAAGGTTAATAACCTTATTCATTGACGTTACCCGCAGAAGAAGCACCGGCTAACTCCGTGCCAGCAGCCGCGGTAATACGGAGGGTGCAAGCGTTAATCGGAATTACTGGGCGTAAAGCGCACGCAGGCGGTCTGTCAAGTCGGATGTGAAATCCCCGGGCTCAACCTGGGAAC
+
GGGGGGGGGGGGGGGGGGGGGGGGGGGGGGGGGGGGGGGGGGGGGGGGGFGGGGGGGGGGGGGGGGGFGEGGGGGGGGGGGG8FFGGGGGGGGGGGCFCGFFGGGGGGGGGGGGGGGGGGGGGGGGFGGGGGGGFDG<FGGGGGGGGGGFGGGGGGGEGGGGGGGGDFFGGGGGGGGGGGGGGGFFFGGGGGGCEGFF9>8;EEG855CFGGGC8?CFG<5CEC8C7CFGGGBCDGGG?C;GEEGDGGEGG315C/*9@7:BGC5*>4FFF**9<FFFD@53CF4<F:3<>?7(
@M04650:207:000000000-C238N:1:1101:20666:5431 1:N:0:19
ACTCCTACGGCGGCAGCAGTGGGGAATATTGCACAATGGGCGCAAGCCTGATGCAGCCATGCCGCGTGTATGAAGAAGGCCTTCGGGTTGTAAAGTACTTTCAGCGGGGAGGAAGGGAGTAAGGTTAATAACCTTATTCATTTACGTTACCCGCAGAAGAAGCACCGGCTAACTCCGTGCCAGCAGCCGCGGTAATACGGAGGGTGCAAGCGTTAATCGGAATTACTGGGCGTAAAGCGCACGCAGGCGGTCTGTCAAGTCGGATGTGAAATCCCCGGGCTCAACCTGGGAACT
+
AFCFGGGCGE:@F+@FCC86-6C@CEFGGG9C<F,6E<FFGGGDGGFGGG8FFFAFCFF<FFGGGCF:4EE9EFF<EEFCE,BBB:F<F+FEFF,FGGGGGFE<FFGE+@==B=<CDC>F<FAFGC=FEF<CD,EFGE,,@C,@;CFGGGGGGGDCEGCGGGGGGGD*=8FF7<+2:4:FFF<580*=*=5:**8:7+**;888C**6+<=:A58@?F<C55FF+0++29AC559C:>D::C7)1)17>D<39*:866*=C>)/)126*/=6/9?>9(95)-*97>F7?@;014
@M04650:207:000000000-C238N:1:1101:10685:5483 1:N:0:19
ACCCTACGGGAGGCAGCAGTAGGGAATCTTCGGCAATGGACGAAAGTCTGACCGAGCAACGCCGCGTGAGTGAAGAAGGTTTTCGGATCGTAAAACTCTGTTGTTAGAGAAGAACAAGGACGTTAGTAACTGAACGTCCCCTGACGGTATCTAACCAGAAAGCCACGGCTAACTACGTGCCAGCAGCCGCGGTAATACGTAGGTGGCAAGCGTTGTCCGGATTTATTGGGCGTAAAGCGAGCGCAGGCGGTTTCTTAAGTCTGATGTGAAAGCCCCCGGCTCAACCGGGGAGGG
+
GGGGGCGGGGGGGGGGGGGGGGGGGGGGGGGGGGGGGGGGGGGGGGGGGGGGGGGEGGGGGGGGGGGFGGGGGGGGGGGGGFGGGGGGGGGGGGGGGGGGGGGFGFGGGGGGGGGGGGGGGDGGGGGGGGGGEFGFGGGGGGGGG>CGGGGGGGGCFEGGGGGGGGGDGDGGGGGGEGGGGGFGF<C7BE5CG>EFGFGGGFGFGFGGGDFGGGGGGGGGECGGGGGGGGGEDCDGGGFGFGFEGGGDEG3C7DGFFF=@CFGGBFGFFFFFF4>D6>DF3:DFFFEFBBB>FB
@M04650:207:000000000-C238N:1:1101:11957:5514 1:N:0:19
ACTCCTACGGGAGGCAGCAGTGGGGAATATTGCACAATGGGCGCAAGCCTGATGCAGCCATGCCGCGTGTATGAAGAAGGCCTTCGGGTTGTAAAGTACTTTCAGTGAGGAGGAAGGGCTCGGCGTTAATACCGTCGTTCATTGACGTTACCCGCAGAAGAAGCACCGGCTAACTCCGTGCCAGCAGCCGCGGTAATACGGAGGGTGCAAGCGTTAATCGGAATTACTGGGCGTAAAGCGCACGCAGGCGGTTAGTTAAGTCGGATGTGAAATCCCCGGGCTCAACCTGGGAAC
+
GGGGGGGGGGGGGGGGGGGGGGGGGGGGFGGG@FGGGGGGGGGGGGGGGGGGG,FFGGFGGGGGGGGGGF<FGGGGGGGG,CFGGGG7FFGGGGGG@EFGGG9FF<<,BFGCFFGFGG+,++6+8=FCGGG,,+:6+@7F3DFDAFGFGGE98+>7*F7<FGGGGGGGGGDCGFGE:CGGEFGGGFFFGGGGGGGGGGG5B1:E51ACFEGGGGGGC*:F**;56FEFFGGGFEDEGFFGF37@)C<<09DD7*99**19E**9>CDBFFBF*9@44>DE>><=?;>(2@:(3-
@M04650:207:000000000-C238N:1:1101:21890:5523 1:N:0:19
ACTCCTACGGGAGGCAGCAGTAGGGAATCTTCGGCAATGGACGAAAGTCTGACCGAGCAACGCCGCGTGAGTGAAGAAGGTTTTCGGATCGTAAAACTCTGTTGTTAGAGAAGAACAAGGACGTTAGTAACTGAACGTCCCCTGACGGTATCTAACCAGAAAGCCACGGCTAACTACGTGCCAGCAGCCGCGGTAATACGTAGGTGGCAAGCGTTGTCCGGATTTATTGGGCGTAAAGCGAGCGCAGGCGGTTTCTTAAGTCTGATGTGAAAGCCCCCGGCTCAACCGGGGAGG
+
GGGGGGGGGGGGGGGGGGGGGGGGGGGGGGGGGGGGGGGGGGGGGGGGGGGGGGGGGGGGGGGGGGGGGGGGGGGGGGGGGGGGGGGGGDGGGGGGGGGGGGGGGGGGGGGGGGGGGGFGGGGGGGGGGGGGGGGGGGGGGGGGGGGGGGGGGGGGGGGGGGGGGGGGGGGGGGGGGGGGGGGGGGGGFGGGGGGGGGGGEGGGGGGGGGGGGGEGGGGGEG57@FFGGGGFEGGGGGFGEGEFGGGGFGGGD5F?FFFFF?DFF7FFFFFFFF@@?>D@B0CFFFFFFFFF>>
@M04650:207:000000000-C238N:1:1101:12727:5537 1:N:0:19
ACTCCTACGGGAGGCAGCAGTAGGGAATCTTCGGCAATGGGGGCAACCCTGACCGAGCAACGCCGCGTGAGTGAAGAAGGTTTTCGGATCGTAAAACTCTGTTGTTAGAGAAGAACGTTAAGTAGAGTGGAAAATTACTTAAGTGACGGTATCTAACCAGAAAGGGACGGCTAACTACGTGCCAGCAGCCGCGGTAATACGTAGGTCCCAAGCGTTGTCCGGATTTATTGGGCGTAAAGCGAGCGCAGGTGGTTTCTTAAGTCTGATGTAAAAGGCAGTGGCTCAACCATTGTG
+
GGGGGGGGGGGGGGGGGGGGGGGGGGGGGGGGGGGGGGGGGGGGGGGGGGGGGGGGGGGGGGGGGGGGGGGGGGGGGGGGGGGGGGGGGGGGGGGGGGGGGGGGGGGGGGGGGGGGGGGGGGFGGGGGGGGGGGFGGGGGGGGFGGGGGEGFGGGGGGGGGGGGGGGGGGGGGGGGGGGGGGFGGGGGGGGGGGGGGGGGGGGGGGGGGGGGGGGCEGGFED=CCFGFFGFFFGGGGGFGFGFBGDGG>9FGGGGF?FFFGFC79*069@?@FFFF?B9FFFFFFFF<:@*:A<
@M04650:207:000000000-C238N:1:1101:4824:5556 1:N:0:19
ACTCCTACGGGAGGCAGCAGTAGGGAATCTTCGGCAATGGACGAAAGTCTGACCGAGCAACGCCGCGGGAGTGAAGAAGGTTTTCGGATCGTAAAACTCTGTTGTTAGAGAAGAACAAGGACGTTAGTAACTGAACGTCCCCTGACGGTATCTAACCAGAAAGCCACGGCTAACTACGTGACAGCAGCCGCGGTAATACGTAGGTGGCAAGCGTTGTCCGGATTTATTGGGCGTAAAGCGAGCGCATGCGGTTTCTTAAGTCTGATGTGAAAGCCCCCGGCTCAACCGGGGAGG
+
GFFGGGGDGGGGGGDGGGGGGFFGGGGGFF9CFG@FFFFFGGGGGCFE,CFGDGC@FEGGFDC+@6C+:@FFFEGAFCFCDF9FGEFGCEEFGGGFDFF?FF9FFGGFGGGCFGGGGGCDFGGFGEFGGGG9>FCFFFF7BFGGD,:@FDGFGGGGGGGG:>C5,FGD*8FGCG9BE*C7,6??CF,=:85CECE5CC9CCE8;@?ECFC55AG8*:7?783A*+3:CE*A/375:9*41)))75)*1<D<*1777=?*03***9:DF4684*)00495:)(**15:(3)7-19
@M04650:207:000000000-C238N:1:1101:17794:5621 1:N:0:19
ACTCCTACGGGAGGCAGCAGTGGGGAATATTGCACAATGGGCGCAAGCCTGATGCAGCCATGCCGCGTGTATGAAGAAGGCCTTCGGGTTGTAAAGTACTTTCAGCGGGGAGGAAGGGAGTGAGGTTAATAACCTCATTCATTGACGTTACCCGCAGAAGAAGCACCGGCTAACTCCGTGCCAGCAGCCGCGGTAATACGGAGGGTGCAAGCGTTAATCGGAATTACTGGGCGTAAAGCGCACGCAGGCGGTCTGTCAAGTCGGATGTGAAATCCCCGGGCTCAACCTGGGAAC
+
GGGGGGGGGGGGGGGGGGGGGGGGGGGGGGGGGGGGGGGGGGGGGGGGGGGGGGGGGGGGGGGGGGGGGGGGGGGGGGGGGGGGGGGGGGGGGGGGGGGGGGGGGGGGGGGGGCGGGGGGGGGGGGGGGGGFFGGGGGGGGFGGGGGGGGGGGGGGGGGGGGGGGGGDGGGGC:FFFGGGGGGGGGGGCEEGGEGGGGGGGGGGEGGGGGGGGEEGGGGFGGGGGGGGDGFGDEGGFGFGBGEFDGGDFGGGGDGFFFFFGFDG:CG3=FFFFFF)8>GEFFGFFFFBFFFFF(
@M04650:207:000000000-C238N:1:1101:23285:5622 1:N:0:19
ACTCCTACGGGAGGCAGCAGTAGGGAATCTTCGGCAATGGACGAAAGTCTGACCGAGCAACGCCGCGTGAGTGAAGAAGGTTTTCGGATCGTAAAACTCTGTTGTTAGAGAAGAACAAGGACGTTAGTAACTGAACGTCCCCTGACGGTATCTAACCAGAAAGCCACGGCTAACTACGTGCCAGCAGCCGCGGTAATACGTAGGTGGCAAGCGTTGTCCGGATTTATTGGGCGTAAAGCGAGCGCAGGCGGTTTCTTAAGTCTGATGTGAAAGCCCCCGGCTCAACCGGGGAGG
+
GGGGGGGGGGGGGGGGGGGGGGGGGGGGGGGFGGGGGGGGCGGGGGGGGGGGGGGGGGGGGGGGGGGGGGGGGGGGGGGGGGGGGGGGGGGGGGGGGGGGGGGGFGGGGGGGGGGFGFEFCFGCCFGGGGGGG9FGGGF7BFDCF,<FFFFGDFGGCGGGGGG?GGGGGGGGGGGGG8FCFGGEFGFGGEGBEC8>F<B>:CGGGFGF6+:CC=EEGF>CED85CGFGGGGGD=DGG>FD395@DGDGFGG<DGFBB?FF:**;@FGFFFFFFFFFF2DEF;C?F?FF>7:7>F
@M04650:207:000000000-C238N:1:1101:21140:5625 1:N:0:19
ACTCCTACGGGAGGCAGCAGTGGGGAATATTGCACAATGGGCGCAAGCCTGATGCAGCCATGCCGCGTGTATGAAGAAGGCCTTCGGGTTGTAAAGCACTTTCAGCGGGGAGGAAGGGAGTAAAGTTAATACCTTTGCTCATTGACGTTACCCGCAGAAGAAGCACCGGCTAACTCCGTGCCAGCAGCCGCGGTAATACGGAGGGTGCAAGCGTTAATCGGAATTACTGGGCGTAAAGCGCACGCAGGCGGTTTGTTAAGTCAGATGTGAAATCCCCGGGCTCAACCTGGGAAC
+
GGGGGGGGGGGGGGGGGGGGGGGGGGGGGGGGGGGGGGGGGGGGGGGGGGGGGGGGGGGGGGGGGGGGGGGGGGGGGGGGGG8FFGGGGGGGGGGG,EFGGGGGFFGEGGGGGFGGGGGGGGGGGDFGGFGGGGGFGF<FFCFGGGGEGFGGFGGGGGGGGFGGGGGCEGGGGGGGGGCDCFGGCGGGGGGGEEGGGGGGGGGGGGGGGGG*;CE5FFGGGGGCFFFGGGGGFGGEGGFGEGDECDGGFGD/9DD5?FFFCFGGF>CAFFFFFFF6:>DEF;FFFFF??FF0:-
@M04650:207:000000000-C238N:1:1101:22645:5646 1:N:0:19
ACTCCTACGGGAGGCAGCAGTAGGGAATCTTCGGCAATGGACGAAAGTCTGACCGAGCAACGCCGCGTGAGTGAAGAAGGTTTTCGGATCGTAAAACTCTGTTGTTAGAGAAGAACAAGGACGTTAGTAACTGAACGTCCCCTGACGGTATCTAACCAGAAAGCCACGGCTAACTACGTGCCAGCAGCCGCGGTAATACGTAGGTGGCAAGCGTTGTCCGGATTTATTGGGCGTAAAGCGAGCGCAGGCGGTTGCTTAAGTCTGATGTGAAAGCCCCCGGCTCAACCGGGGAGG
+
GGGGGGGGGGGGGGGGGGGGGGGGGGGGGGGGGGGGGGGGGGGGGGGCFGGGCGEGGGGGFGGGGGGFGGGGGGGGGGGGGGGGGGGGCCGGGGGGGGGGGGGGGGGGGGGGGGGGGGFFGGG:FGGGGGGGGGGEFGGGGGGDFGEG@F@FFFCFGGGGGGGGGGGGEECEFGGGG@GFGGG:;EGG@EEGGCGECFGGGGFGGGGGFCC582BEEGDDDGCC9EFG96F78:CEFC?DFG@<CDDGFGGG>)/*967F09DF*2:)19FF??F)46DDF99??:<9;>>-2>
@M04650:207:000000000-C238N:1:1101:19761:5723 1:N:0:19
ACTCCTACGGGAGGCAGCAGTGGGGAATATTGCACAATGGGCGCAAGCCTGATGCAGCCATGCCGCGTGTATGAAGAAGGCCTTCGGGTTGTAAAGTACTTTCAGCGGGGAGGAAGGTGTTGTGGTTAATAACCGCAGCAATTGACGTTACCCGCAGAAGAAGCACCGGCTAACTCCGTGCCAGCAGCCGCGGTAATACGGAGGGTGCAAGCGTTAATCGGAATTACTGGGCGTAAAGCGCGCGCAGGCGGTCTTTTAAGTCTGAGGTGAAAGCCCCCGGCTCAACCGTGGAGG
+
GGGGGGGGGGGGGGGGGGGGGGGGGGGGGGGGGGGGGGGGGGGGGGGGGGGGGGGGGGGGGGGGGGGFGGGGGGGGGGGGFGFGGGGGGGGGGGGGGGGGGGGGGFGGGGGGGGGGGFFDEGCGGGGGGGGGGGGGGGGGGGGGFGGFGGCDAFDGGGGGGGGGGGFGGGDGGGFFGGGGGGGC;EGCGGGGGGGG?FGGGDGGGGGGGCGGGGCEGGGGGDGFFFGFGGGGDGGEDGFGFGFFGGGGDGG)5*:*94:6<?7C?*9>36F?FF5FB09.72DFFFF9(8:2<B
@M04650:207:000000000-C238N:1:1101:10981:5758 1:N:0:19
ACTCCTACGGGAGGCAGCAGTGGGGAATATTGCACAATGGGCGCAAGCCTGATGCAGCCATGCCGCGTGTATGAAGAAGGCCTTCGGGTTGTAAAGTACTTTCAGCGGGGAGGAAGGGAGTGAGGTTAATAACCTCATTCATTGACGTTACCCGCAGAAGAAGCACCGGCTAACTCCGTGCCAGCAGCCGCGGTAATACGGAGGGTGCAAGCGTTAATCGGAATTACTGGGCGTAAAGCGCACGCAGGCGGTCTGTCAAGTCGGATGGGAAATCCCCGGGCTCAACCTGGGAAC
+
GGGGGGGGGGGGGGGGGGFGGGGGGGGGGGGGGGGGGGGGGGGDGGGDFFGGGGGGGGGGGFGGGGGFGCFFFGGGGGGGGCFCFGGGEGEGGGGGFGFGFGGFG9:CFGCFFGGGGGGGGGGGGF@BDFGGDD>DFCGGGC9DFCFCFGGGCE<CF>AFEFC7@,>FFCFGFGGFFCFFGFGGGGGGGGGEGCCECF9CECCGG8CCGFFGCC5CCGG<C3/28C+<CGG=B=D=DF=C>D@3D53>)9D)97D7*0/9?6CG@*7(7FF>FFF629D>3,76*7>(3;>12(
@M04650:207:000000000-C238N:1:1101:5079:5760 1:N:0:19
ACTCCTCCGGGAGGCAGCAGTAGGGAATCTTCGGCAATGGACGAAAGTCTGACCGAGCAACGCCGCGTGAGTGAAGAAGGTTTTCGGATCGTAAAACTCTGTTGTTAGAGAAGAACAATGACGTTAGTAACTGAACGTCCCCTGACGGTATCTAACCAGAAAGCCACGGCTAACTACGTGCCAGCATCCGCGGTAATACGTAGGTGGCAAGCGTTGTCCGGATTTATTGGGCGGAAAGCGAGCGCAGGCGGTTTCTTAAGTCTGATGTGAAAGCCCCCGGCTCAACCGGGGAGG
+
AFFGGG,,F@FEEGGGGGG@FFFGGGGGGFGGGGGGDFGGGFGGFCFEEFGFFG7:C7FGGGGGFGG@CFFG9FFCGFFGFFFCFE::@FGGFGFEDE,BEEFGFGGEGDGE8EFGGG,,AFF3DFDGGGGFC9FFGGGGGDGGGG7FGGGDGFFFGF7FAC7F87DFG@C8CGGGG8FFGFFGG6,>B8@7B:*BCGGGFCCEFGC68CGGC::5=>CDGGG5AFFGFCC55*7=)*8).))7<5/>@CDDD:C@=9*991*:8**-*9@94?)7<9D)7116=F43(0)-(3
@M04650:207:000000000-C238N:1:1101:20915:5765 1:N:0:19
ACTCCTACGGGAGGCAGCAGTGGGGAATATTGCACAATGGGCGCAAGCCTGATGCAGCCATGCCGCGTGTATGAAGAAGGCCTTCGGGTTGTAAAGTACTTTCAGCGGGGAGGAAGGGAGTAAAGTTAATACCTTTGCTCATTGACGTTACCCGCAGAAGAAGCACCGGCTAACTCCGTGCCAGCAGCCGCGGTAATACGGAGGGTGCAAGCGTTAATCGGAATTACTGGGCGTAAAGCGCACGCAGGCGGTTTGTTAAGTCAGATGTGAAATCCCCGGGCTCAACCTGGGAAC
+
GGGGGGGGGGGGGGGGGGGGGGGGGGGGGGGGGGGGGGGGGGGGGGGGGGGGGGGGGGGGGGGGGGGGGGGGGGGGGGGGGGGGGGGGGGGGGGGGGGGGGGGGGGGGGGGGGGGFGGFEGCEFGFGGGGEGGGGGGGGFGGCGGGGC@DEGGGEEDGFGGGGGGGEGDEFEGGGGGEFFGGGGGGG7CCEGGEGGEFDFDGEEGGGGC7?CGE8;CFGGDGG58CGGGGF53*9C<FFG@DE3)577>CG)57<<5F6?+7*>=CFFFFF/**)08(7))4F76)7:?>@04(
@M04650:207:000000000-C238N:1:1101:16531:5783 1:N:0:19
ACTCCTACGGGAGGCAGCAGTAGGGAATCTTCGGCAATGGACGAAAGTCTGACCGAGCAACGCCGCGTGAGTGAAGAAGGTTTTCGGATCGTAAAACTCTGTTGTTAGAGAAGAACAAGGACGTTAGTAACTGAACGTCCCCTGACGGTATCTAACCAGAAAGCCACGGCTAACTACGTGCCAGCAGCCGCGGTAATACGTAGGTGGCAAGCGTTGTCCGGATTTATTGGGCGTAAAGCGAGCGCAGGCGGTTTCTTAAGTCTGATGTGAAAGCCCCCGGCTCAACCGGGGAGG
+
GGGGGGGGGGGGGGGGGGGGGGGGGGGGGGGGGGGGGGGGGGGGGGGGGGGGGGGGGGGGGGGGGGGFGGGGGGGGGGGGGGGGGGGGGGGGGGGGGGGGGGGGGGFGGGGGGGGGGGGGGGGGGGGGGGGGGGGGGGGGGGGGGGGGGGGGGGGGGGGGGGGGGGGGGGGGGGGGGGGGGGGFGGGGGGGGEGGGGGGGF?FGGGGGGGGGGGGGGGFC=*?7EGGGGGFGFGGGGGFG>GF:DDGGFGGGGDGFFFFFFFGGFGGFFFFF?5@>?FGFE9DFFFFF>@B6>F
@M04650:207:000000000-C238N:1:1101:9767:5846 1:N:0:19
ACTCCTACGGGAGGCAGCAGTAGGGAATCTTCGGCAATGGACGAAAGTCTGACCGAGCAACGCCGCGTGAGTGAAGAAGGTTTTCGGATCGTAAAACTCTGTTGTTAGAGAAGAACAAGGACGTTAGTAACTGAACGTCCCCTGACGGTATCTAACCAGAAAGCCACGGCTAACTACGTGCCAGCAGCCGCGGTAATACGTAGGTGGCAAGCGTTGTCCGGATTTATTGGGCGTAAAGCGAGCGCAGGCGGTTTCTTAAGTCTGATGTGAAAGCCCCCGGCTCAACCGGGGGGG
+
GGGGGGGGGGGGGGDGGGGGFGGGGGGGGGGGGGGGGGGGGGGGGGGFGFGGGGGGGFGGGGGGGGGGGGGFGGGGGEFGA9FEGGGGGGGGGGGGGGGGGGGGCGGGGGGGGGGGGGGDGFG=FGGGGGGFGEGGGGGGGGGGGGGGEGFGGGGGGGGGGGGGGGGGGGEGGGFFFGDCFGGGGGGGFGGGGGGGGG+1?:5BBFF6CFGGGE5=7FGDEGC7@C+<FFCFEGCE5:@DEDFFGGGGFGG))97F=?B727CDF7>-@=9F?FF3:1CB39G4=?:99B)(,4
@M04650:207:000000000-C238N:1:1101:18479:5873 1:N:0:19
ACTCCTACGGGAGGCAGCAGTAGGGAATCTTCGGCAATGGACGAAAGTCTGACCGAGCAACGCCGCGTGAGTGAAGAAGGTTTTCGGATCGTAAAACTCTGTTGTTAGAGAAGAACAAGGACGTTAGTAACTGAACGTCCCCTGACGGTATCTAACCAGAAAGCCACGGCTAACTACGTGCCAGCAGCCGCGGTAATACGTAGGTGGCAAGCGTTGTCCGGATTTATTGGGCGTAAAGCGAGCGCAGGCGGTTTCTTAAGTCTGATGTGAAAGCCCCCGGCTCAACCGGGGAGG
+
GGGGGGGGGGGGGGGGGGGGGGGGGGGGGGGGGGGGGGGGGGGGGGGGGGGGGGGGGGGGGGGGGGGGGGGGGGGGGGGGEFGGGGGGGGGGGGGGGGGGGGGGGFGGGGGGGGGGGGGGGGGGGGGGGGGGGGGGGGGGGGGGGGGGGGGGGGGGGGGGGGGGGGGGGGGGGGGGG@FGGGGGGGGGGGDGGGGGGGGGFEGEGFGGGGGGGGGGGGGGGGC=9FGGGGGGFGGGGGFGFGFFGGGGFGG<DDG?FFFFGF>C?*:<FF@7=FF)(,9>EFGFF4>09BB>9>
@M04650:207:000000000-C238N:1:1101:11911:5886 1:N:0:19
ACTCCTACGGGAGGCAGCAGTAGGGAATCTTCGGCAATGGACGAAAGTCTGACCGAGCAACGCCGCGTGAGTGAAGAAGGTTTTCGGATCGTAAAACTCTGTTGTTTGAGAAGAACAAGGACGTTAGTAACTGAACGTCCCCTGACGGTATCTAACCAGAAAGCCACGGCTAACTACGTGCCAGCACCCGCGGTAATACGAAGGTGGCAAGCGTTGTCCGGATTTATTGGGCGTAAAGCGAGCGCAGGCGGTTTCTTAAGTCTGATGTGAAAGCCCCCGGCTCAACCGGGGAGG
+
FGGGGGGGGGGGGGGGGGGGGGGGGGGGGGGGGDGGGGGGFGGDGGGGGGGGGGGGGGGGGGGGGGGGGDGAGGGGGGGGGGGGGGGCEGGGGGGFFCFGGGGGBFAFDGGGGGGEGGGFG<F7>>CDFGFGFGGGGGGF@F8FFGCFGG?FGGCF@FEFD8:D,>@FGEEGGGCGGGGGGGGGF8,,6:8:*1:BBFGF*;;C<BFFFECGGG*:C7FGEG=C9C+<7>:EFC9AC>4DB<3>D39DBDDD3>C*9@F?37CD4CF)=?FFFF)083C@33C605890:>0>B
@M04650:207:000000000-C238N:1:1101:9738:5887 1:N:0:19
ACTCCTACGGGAGGCAGCAGTGGGGAATATTGCACAATGGGCGCAAGCCTGATGCAGCCATGCCGCGTGTATGAAGAAGGCCTTCGGGTTGTAAAGTACTTTCAGCGGGGAGGAAGGGAGTAAAGTTAATACCTTTGCTCATTGACGTTACCCGCAGAAGAAGCACCGGCTAACTCCGTGCCAGCAGCCGCGGTAATACGGAGGGTGCAAGCGTTAATCGGAATTACTGGGCGTAAAGCGCACGCAGGCGGTTTGTTAAGTCAGATGTGAAATCCCCGGGCTCAACCTGGGAAC
+
GGGGGGGGGGGGGGGGGGGGEFGGGGGGGGGGGGGGGGGGGGGGGGGGGGGGGGGGGGGGGGGGGGGFGGGGGGGGGGGGGGGGGGGGGGGGGGGGGGGGGGFGGGGGGGGGGGGGGGGGGGGGGDGGGGGGGGFGGGGGGGGGGGGGGGFGGGGE7FGFGGGGGGGGGGGGGGGGGGGGGGGGGGGGGGGGGGGGGGGGGGGGGGGDGGGGC=C=FGGGEGGGGGGGDGGGFGGGGGFG@DFFGGG3>DGG<*CFFFFFFFGGFGGFFFFF??FFFFDEDBGFFFFBF>FB:-
@M04650:207:000000000-C238N:1:1101:5414:5892 1:N:0:19
ACTCCTACGGGAGGCAGCAGTGGGGAATTTTGGACAATGGGCGAAAGCCTGATCCAGCAATGCCGCGTGCAGGAAGAAGGCCTTCGGGTTGTAAACTGCTTTTGTACGGAACGAAAAAGCTTCTCCTAATACGAGAGGCCCATGACGGTACCGTAAGAATAAGCACCGGCTAACTACGTGCCAGCAGCCGCGGTAATACGTAGGTGGCAAGCGTTGTCCGGATTTATTGGGCGTAAAGCTAGCGCAGGCGGTTTCTTAAGTCTGAAGTGAAAGCACCCGGCTCAACCGGGGAGG
+
CEFFDCFFFGGEBFEC:B<@EGGGCCFEEEF9BFGGGGGCEFECGEG<EFEFFGG?CEFGGC,C@::FEGGGGE,9<EF,,CEFGGDGGG+CFGGGG99B,9FFGGGF7?CFG7FGGFCEGGGCFGCGFGDF@F:CF77FFEFGGGGGGGGGE<FGFFGFGD9EFF,@3:FEGGG?FEG7CCGEGFC>,**41:CGGGG8CC*8B+8*:FGCC5=:E*0C8<*:CFFF7D*::E<55:6*17?3<31/7C<)1**9=99@FFGG***.9@9=*5))4(7>)(/==5@B>571,6
@M04650:207:000000000-C238N:1:1101:11181:5951 1:N:0:19
ACTCCTACGGGAGGCAGCAGTGGGGAATATTGCACAATGGGCGCAAGCCTGATGCAGCCACGCCGCGTGTATGAAGAAGGCCTTCGGGTTGTAAAGTACTTTCAGCGGGGAGGAAGGGAGTAAAGTTAATACCTTTGCTCATTGACGTTACCCGCAGAAGAAGCACCGGCTAACTCCGTGCCAGCAGCCGCGGTAATACGGAGGGTGCAAGCGTTAATCGGAATTACTGGGCGTAAAGCGCACGCAGGCGGTTTGTTAAGTCAGATGTGAAATCCCCGGGCTCAACCTGGGAC
+
GGGGGGGGGGGGGGGGGGGGGGGGGGGGGGGGGGGGGGGGGGGGGGGGGGGGGGGGGGGGGGGGGGGGGGGGGGGGGGGGGGGGGGGGGGGGFGGGGGGGGGGGGGGGGG>FDGGGGGGGFFFFC<FGGGGGGF9FFGFGGGFGGGGEGGGGGGGGDFFGGGGFGEGCGGGGGGFGGGGGEGGGFGGGGEGCG>EGCGFGGGGEGEGDFGGFGGGG=7FGED8C8CCE?C@CEGGEGGFDEGF>GGG5<DG7)5C7FF4??=FCFGCA/9BFFFFFFFGFB6<6450(2>@2(
@M04650:207:000000000-C238N:1:1101:12209:5968 1:N:0:19
ACTCCTACGGGAGGCAGCAGTAGGGAATCTTCGGCAATGGACGAAAGTCTGACCGAGCAACGCCGCGTGAGTGAAGAAGGTTTTCGGATCGTAAAACTCTGTTGTTAGAGAAGAACAAGGACGTTAGTAACTGAACGTCCCCTGACGGTATCTAACCAGAAAGCCACGGCTAACTACGTGCCAGCAGCCGCGGTAATACGTAGGTGGCAAGCGTTGTCCGGATTTATTGGGCGTAAAGCGCACGCAGGCGGTTTGTTAAGTCAGATGTGAAATCCCCGGGCTCAACCTGGGAAC
+
GGGGGGGGGGGGGGGGGGGGGGGGGGGGGGGGGGGGGGGGGGGGGGGFFGGGGGGGGGGGGGGGGGGGGGGGGGGGGGGGDFGGGGDGCEGGGGGGGGGGGGGGGGGGGGGGGGGGGGFDFFGEGGGGGGGGGFGGGFGEGCGGGGGGGCFGGGFGCGGDGGFG@FGGGGGGGGDGGGCGGFGGGGGGGGEGGEEGGGGGGGGGGFFGGGGGGGEE5DGD=C*>EFGGGGGGFGGGGGFGFGFFC5CD@GGD3DDF@FBFCFGGFGFAFFFFF=?6:9D:BBCFFF:(8@FFF(
@M04650:207:000000000-C238N:1:1101:8954:5981 1:N:0:19
ACTCCTACGGGAGGCAGCAGTAGGGAATCTTCGGCAATGGACGAAAGTCTGACCGAGCAACGCCGCGTGAGTGAAGAAGGTTTTCGGATCGTAAAACTCTGTTGTTAGAGAAGAACAAGGACGTTAGTAACTGAACGTCCCCTGACGGTATCTAACCAGAAAGCCACGGCTAACTACGTGCCAGCAGCCGCGGTAATACGTAGGTGGCAAGCGTTGTCCGGATTTATTGGGCGTAAAGCGAGCGCAGGCGGTTTCTTAAGTCTGATGTGAAAGCCCCCGGCTCAACCGGGGAGG
+
GGGGGGGGGGGGGGGGGGGGGGGGGGGGGGGGFGGGGGGGFGG:FDGGGGGGGGGGGGGGGGGGGGGGGDEGGGGGGFGGFGGGGGGGGGGGGGGGGFGGGGGGGGGF<EFCGGGGFEF=?FGFGFGGGGGGGCDGFGF7:@FGGGGGGGGGGGGFFFGGFGGGGGGGGGGGGGGFGGGGGGFFGGGGGGGGGGGDC+BFCFFGGGGGDGFGGG>=E7FCED:5FF?FGG=EDEDGGGF3>GEF:3DC5<DGCDGFFF@FGF7:6:DF?=??6)0829CE@0**6<@6>>>(7>
@M04650:207:000000000-C238N:1:1101:14296:6073 1:N:0:19
ACTCCTACGGGAGGCAGCAGTAGGGAATCTTCGGCAATGGACGAAAGTCTGACCGAGCAACGCCGCGTGAGTGAAGAAGGTTTTCGGATCGTAAAACTCTGTTGTTAGAGAAGAACAAGGACATTAGTAACTGAACGTCCCCTGACGGTATCTAACCAGAAAGCCACGGCTAACTACGTGCCAGCAGCCGCGGTAATACGTAGGTGGCAAGCGTTGTCCGGATTTATTGGGCGTAAAGCGAGCGCAGGCGGTTTCTTAAGTCTGATGTGAAAGCCCCCGGCTCAACCGGGGAGG
+
GGGGGGGGGGGGGGGGGGGGGGGGGGGGGGGGGGGGGGGGGGGGGGGGGGFEGGGGGGGGGGGGGGGGGGGGGGGGGGGGGGGGGGGGGGGGGGGGGGGGGGGGGGGGGGGGGGGGGGGGGGGGGGGCGGGGGGGGGGGDGGGGGGGGGGGGGGGGGGGGGGGGGGGGGGGGGGGGGGGGGGGGGGGGGGGGGGGGGGGGGGGGGGGGGGGGGGGGGGGGGGGGFGGGGGGGFGGGGGFGFGFFGGGGDDG7DDGFFFFFF?FFFGGAFFFFFFFFB(9>:,9?FFF1;EF9>F
@M04650:207:000000000-C238N:1:1101:22821:6083 1:N:0:19
ACTCCTACGGGAGGCAGCAGTAGGGAATCTTCGGCAATGGACGAAAGTCTGACCGAGCAACGCCGCGTGAGTGAAGAAGGTTTTCGGATCGTAAAACTCTGTTGTTAGAGAAGAACAAGGACGTTAGTAACTGAACGTCCCCTGACGGTATCTAACCAGAAAGCCACGGCTAACTACGTGCCAGCAGCCGCGGTAATACGTAGGTGGCAAGCGTTGTCCGGATTTATTGGGCGTAAAGCGAGCGCAGGCGGTTTCTTAAGTCTGATGTGAAAGCCCCCGGCTCAACCGGGGAGG
+
GGGGGGGGGGGGGGGEGGGGGGGGGGGGGGGGGGGGGGGGGGGGGGGGGGGGGGGGGGGGGGGGGGGGGGGGFGGGGGGGGGGGGGGGGGEGGGGGGGGGGGGGGGGGGGGGGGGGGGFFGGGFGGGGGGGGGGGGGGGGGGGFGGGGGGGGGGGGGGGGGGGGGGGGGGGGGGGGGGGGGGGGGGGGGGGGGGGGGGGGGGGGGGGGGGGGGGDCGFCDGG=7?FFGGCGGEGGGGGFGFGFFDCDDEGGGCDG?FF@?79DFFGGA6BBFFFFF<>DBF(>FFFFFF@BBFF
@M04650:207:000000000-C238N:1:1101:8265:6119 1:N:0:19
ACTCCTACGGGAGGCAGCAGTAGGGAATCTTCGGCAATGGACGAAAGTCTGACCGAGCAACGCCGCGTGAGTGAAGAAGGTTTTCGGATCGTAAAACTCTGTTGTTAGAGAAGAACAAGGACGTTAGTAACTGAACGTCCCCTGACGGTATCTAACCAGAAAGCCACGGCTAACTACGTGCCAGCAGCCGCGGTAATACGTAGGTGGCAAGCGTTGTCCGGATTTATTGGGCGTAAAGCGAGCGCAGGCGGTTTCTTAAGTCTGATGTGAAAGCCCCCGGCTCAACCGGGGAGG
+
GGGGGGGGGGGGGGGGGGGGGGGGGGGGGGGGGGGGGGGGGGGGGGGGGGGGGGGGGGGGGGGGGGGGGGGGGGGGGGGGGGGGGGGGGGGGGGGGGFGGFGGFFFCFGGGGGGGGGGGGGGGFGGGGGGGGGG9FEGGCGGGGGGGGGGGGGGFGGGGGGGGG@CGEGGGGGGGGGGGGGGGGGGGGGGGGGGGGGGGGBEFEGGGGGGG=EEEECDFDGC8/9+:CGGGGEC3=<FFGFG55CCDGFGGDDD7@FFFFCFC>F>F:FFFFB:FFF;G5>>G??FF>9E:>FF
@M04650:207:000000000-C238N:1:1101:23428:6140 1:N:0:19
ACTCCTACGGGAGGCAGCAGTGGGGAATATTGCACAATGGGCGCAAGCCTGATGCAGCCATGCCGCGTGTATGAAGAAGGCCTTCGGGTTGTAAAGTACTTTCAGCGGGGAGGAAGGGAGTAAAGTTAATACCTTTGCTCATTGACGTTACCCGCAGAAGAAGCACCGGCTAACTCCGTGCCAGCAGCCGCGGTAATACGGAGGGTGCAAGCGTTAATCGGAATTACTGGGCGTAAAGCGCACGCAGGCGGTTTGTTAAGTCAGATGTGAAATCCCCGGGCTCAACCTGGGAAC
+
GGGGGGGGGGGGGGGGGGGGGGGGGGGGGGGGGGGGGGGGGGGGGGGGGFGGGGGGGGGGGGGGGGGFCGFGGGGGGGGGGGGGGGGGGGGGGGGGGGGGGGGGGGGGGGGGGGGGGGGGGAFGGGGGGGGGGGGGGGGGGGGGGGGGGGGGGGGGGGGGFGGGGGFGGGGGGGGGGGGGGGGGGGGGGGGGGGG5CCGGGGGGGGGGGGCGGGGG=FDGDDCGGGGGF7EGDEGG<FFGFGFFGGGGFGGGGDGFF?FFGFGFFGGFFFF@?FFF?>GEF>GFFFF?FFFF>3
@M04650:207:000000000-C238N:1:1101:10160:6162 1:N:0:19
ACTCCTACGGGAGGCAGCAGTAGGGAATCTTCGGCAATGGGGGCAACCCTGACCGAGCAACGCCGCGTGAGTGAAGAAGGTTTTCGGATCGTAAAACTCTGTTGTTAGAGAAGAACGTTAAGTAGAGTGGAAAATTACTTAAGTGACGGTATCTAACCAGAAAGGGACGGCTAACTACGTGCCAGCAGCCGCGGTAATACGTAGGTCCCAAGCGTTGTCCGGATTTATTGGGCGTAAAGCGAGCGCAGGTGGTTTCTTAAGTCTGATGTAAAAGGCAGTGGCTCAACCATTGTT
+
GGGGGGGGGGGGGGGGGGGGGGGGGGGGGGGGGGGGGGGGGGGGGGGGGGGGGGGGGGEGGGGGGGGGGGGGGGGGGGGGFGFFGGGDGGGGGGGGGGGGGGGGGGGGFGGGGGGGGGGFGGFFGGGFGGGGGDGGGGGGGGGGGGGFEGGGGGFFGGG:>BFGGG7<FEGGGGGFFFGGGGGFCF66:FGGGGGEB++5CFFFEFGGGG6*8/;E5CGCGGCEGF7ECFF5FGGGGFFFEGE:C:)9B7DGG3FFFFFFEFCF42:568F=*=>F:0<6FF7<?457,**)))
@M04650:207:000000000-C238N:1:1101:13210:6172 1:N:0:19
ACTCCTACGGGAGGCAGCAGTGGGGAATATTGCACAATGGGCGCAAGCCTGATGCAGCCATGCCGCGTGTATGAAGAAGGCCTTCGGGTTGTAAAGTACTTTCAGCGAGGAGGAAGGTGCTGAGGTTAATAACCTCAGCAATTGACGTTACTCGCAGAAGAAGCACCGGCTAACTCCGTGCCAGCAGCCGCGGTAATACGGAGGGTGCAAGCGTTAATCGGAATTACTGGGCGTAAAGCGCACGCAGGCGGTCTGTTAAGTCAGATGTGAAATCCCCGGGCTCAACCTGGGAAC
+
GGGGGGGGGGGEGGGGGGGGGGGGGFGFGGGFGGGGGGGGGGGGGGGGGGGGGGGGGGGGGGGGGGGGGGGGGGGDGGGGGGGGGGGGGGGGGGGGF<FCEGGGGGG7CGEGGGGGGGGGGGGGGGGGGGGGGGGGGGGGGGGGFFFGGGGGGGGGGGGGGGGGGGGGGEGGGGGGFGGGGGGGGGGGGG5EEGGGGGGFGEGGGGGGCGGGEGGGGGGGEGEFGDFGDGFFE5):<>?D5CDFGDDGFDGC)7DFFFF?A=:DFGGA*//=F66943C3<(//9FF(45502,
@M04650:207:000000000-C238N:1:1101:11767:6176 1:N:0:19
ACTCCTACGGGAGGCAGCAGTAGGGAATCTTCGGCAATGGACGAAAGTCTGACCGAGCAACGCCGCGTGAGTGAAGAAGGTTTTCGGATCGTAAAACTCTGTTGTTAGAGAAGAACAAGGACGTTAGTAACTGAACGTCCCCTGACGGTATCTAACCAGAAAGCCACGGCTAACTACGTGCCAGCAGCCGCGGTAATACGTAGGTGGCAAGCGTTGTCCGGATTTATTGGGCGTAAAGCGAGCGCAGGCGGTTTCTTAAGTCTGATGTGAAAGCCCCCGGCTCAACCGGGGAGG
+
GGGGGGGGGGGGGGGGGGGGGGGGGGGGGGGGGGGGGGGGGGGGGGGGGGGGGGGGGGGGGGGGGGGGGGGGGGGGGGGGGGGGGGGGGGGGGGGGGGGGGGGGGGGGGGGGGGGGGGGGFGGFGGGGGGGGGGGGGGGGGGGGGGEGGGGGGGFGGGGGGGGGGGGGGGGGGGGGGGGGGGGGGGGGGGGGGGGGGGGGGGGGGGGGGGFGGEGGGGGGGG*:CFGFGGGGFEGEGGFGFGFECCDGDGGGGCG=FFBFGFGGFDGFFFFF?4>539DFFFG?FFF19E@6>F
@M04650:207:000000000-C238N:1:1101:25065:6205 1:N:0:19
ACTCCTACGGGAGGCAGCAGTAGGGAATCTTCGGCAATGGACGAAAGTCTGACCGAGCAACGCCGCGTGAGTGAAGAAGGTTTTCGGATCGTAAAACTCTGTTGTTAGAGAAGAACAAGGACGTTAGTAACTGAACGTCCCCTGACGGTATCTAACCAGAAAGCCACGGCTAACTACGTGCCAGCAGCCGCGGTAATACGTAGGTGGCAAGCGTTGTCCGGATTTATTGGGCGTAAAGCGAGCGCAGGCGGTTTCTTAAGTCTGATGTGAAAGCCCCCGGCTCAACCGGGTAGG
+
GGGGGGGGGGGGGGGGGGGGGFGGGGGGGGGGGGGGGGFCFGGGGGGGGGGGFGDEGGGGGGGGGGGGGGGGGGGGGGGGGGGGGGGGGGGGGGGFGGGGGGGAG@FGGGGGGG@FGGFEEGGGGCFGGGGG9FGGGGGGGGGG:DEFEFGGGGGGGGG:FGFFD7DGGGGGGGGGGGGAFGCCGCFGG5C*81:BFFF5C28@GG>C>FF=CGGGGGGCEC5*2:9AFF=EEEGGFGF<>GBDDDC7553CGGF?FB@F2@CF4:CAF*/**8)8<FD7>63*/8F>>>73:B
@M04650:207:000000000-C238N:1:1101:26714:6256 1:N:0:19
ACTCCTACGGGAGGCAGCAGTAGGGAATCTTCGGCAATGGACGAAAGTCTGACCGAGCAACGCCGCGTGAGTGAAGAAGGTTTTCGGATCGTAAAACTCTGTTGTTAGAGAAGAACAAGGACGTTAGTAACTGAACGTCCCCTGACGGTATCTAACCAGAAAGCCACGGCTAACTACGTGCCAGCAGCCGCGGTAATACGTAGGTGGCAAGCGTTGTCCGGCTTTATTGGGCGTAAAGCGATCGCAGGCGGTTTCTTAAGTCTGATGTGAAAGCCCCCGGCTCAACCGGGGAGG
+
GGGGGGGGGGGGGGGGGGGGGGGGGGGFDGGGGGGGGGGGCEF:F7FGGGFGGGFFFGEFGGGGGGGFG>FGGFEFGFGGGGGGGDEGGGGGGGGGGGGFFGGGGFCGFGFED=FGGGGFGGGGGGEEC<DFFFGGGGGGGGGEC8FGFFFGGGGGGGDGG7FFFGGGCCFE<FGFGGGCFGGFC8CFFBEE:EG5E?GGFGGGCF5FEGCFEGC/AFFGE):CC7EFCCCGDGGECFB33*0<DGDGFGGD<DGFF*/728CF=7D667*9?:5.4;C@>><*=?@29BF06>
@M04650:207:000000000-C238N:1:1101:27452:6271 1:N:0:19
ACTCCTATGGGAGGCAGCAGTGGGGAATATTGCACAATGGGCGCAAGCCTGATGCAGCCATGCCGCGTGTATGAAGAAGGCCTTCGGGTTGTAAAGTACTTTCAGCGGGGAGGAAGGGAGTAAGGTTAATAATCTTATTCATTGACGTTACCCGCAGAAGAAGCACCGGCTAACTCCGTGCCAGCAGCCGCGGTAATACGGAGGGTGCAAGCGTTAATCGGAATTACTGGGCGTAAAGCGCACGCAGGCGGTCTGTCAAGTCGGATGTGAAATCACTCGGCTCAACCTGGGAAC
+
GGGGGGC;<88-BFFEDGFGGGGGDGGGGGGFFGGGGFGGCGGGGGGGGCCFGGGGAFGGGGFGGGGEGGGF<AFFGDFGGGGGCFGGGGGGGGGGFGFGGGGGGG@FGGGGG7=<FFFGFDDFCFG,CDFF,@<FGGGGGGGG,CCGGGE,FGGCEC7FFGGG@FF*1*F8FGGCFCG>EFGF7@FGGGGGGGDEGGF=E*8CGEGEDEC*2CE5CFG:*9EGGGG03*2:@5C*129DDG@3C3D3>))97>CFF?66FFGD393:4@F4@F*0))*076D6?5587))(.(
@M04650:207:000000000-C238N:1:1101:4528:6303 1:N:0:19
ACTCCTACGGGAGGCAGCAGTAGGGAATCTTCGGCAATGGACGAAAGTCTGACCGAGCAACGCCGCGTGATTGAAGAAGGTTTTCGGATCGTAAAACTCTGTTGTTAGAGAAGAACAAGTACGTTCGTAACTGAACGTCCCCTGACGGTATCTAACCAGCAAGCCACCGCTAACTACGTGCCAGCAGCCGCGGTAATACGTAGGTGGCACGCGTTGTCCGGTTTTATTGGGCGTGACGCGAGCGCAGTCGGTTTCTTAAGTCTGATGTGTATGCCCCCTGCTCAACCGGGTGGG
+
<EFGGGGGEEGCFGC7@FDGGGGGG?8@EGGG8FECCFG9<FEG@:FCC<<FEFCGEFBFGEGGDGGGE,,<FGE<<FGC=5CFG7CFFDGGGC+5CFFFFFFFGG9<?BD,6?F8<=B,CAFF,,B+ABFEFF?8,>F7C@,+3=>+88DEE9>FFE,,@,3@EFF,*@FGC,;D7C5,48FC=8,42*/4*3*3++5;+<*=C+**<+*2318*/2?C5)**2+<?0685:C)*193C>)5;)95/7*59D3>7=*0*01:**:*.8*1*97*7:0))74C**0.32B)-(-
@M04650:207:000000000-C238N:1:1101:25150:6349 1:N:0:19
ACTCCTACGGGAGGCAGCAGTAGGGAATCTTCGGCAATGGACGAAAGTCTGACCGAGCAACGCCGCGTGAGTGAAGAAGGTTTTCGGATCGTAAAACTCTGTTGTTAGAGAAGAACAAGGACGTTAGTAACTGAACGTCCCCTGACGGTATCTAACCAGAAAGCCACGGCTAACTACGTGCCAGCAGCCGCGGTAATACGTAGGTGGCAAGCGTTGTCCGGATTTATTGGGCGTAAAGCGAGCGCAGGCGGTTTCTTAAGTCTGATGTGAAAGCCCCCGGCTCAACCGGGGAGG
+
GGGGGGGGGGGDGEGGGGGGGGGGGGGGGGGGGGGGDGGGGGGFCEGGGGGGGFGGGGGGGGGGGGGGGGEGGGGGGFGGGGGGGGCGGGGGGGFGGGGGGGGGGGGGGGFGGGGGGGB<FFFGGGGGGGGGFGGGGGGGGGGGGGCFGGGGGGFGGGGGFGGGGFGFGGGDGGGGGGGFGGGGGGGGGGGGGGD>CFGGFFGDFGGGF?FGGEGGGGFGGCEGFGGG7DGGEGDCF=FG>CDDGCDGDGDGDGFF7B7?CFGG?GGAFFB4?F55?93B>>G=?FF;;BD616
@M04650:207:000000000-C238N:1:1101:10865:6349 1:N:0:19
ACTCCTACGGGAGGCAGCAGTGGGGAATATTGCACAATGGGCGCAAGCCTGATGCAGCCATGCCGCGTGTATGAAGAAGGCCTTCGGGTTGTAAAGTACTTTCAGCGGGGAGGAAGGGAGTGAGGTTAATAACCTTATTCATTGACGTTACCCGCAGAAGAAGCACCGGCTAACTCCGTGCCAGCAGCCGCGGTAATACGGAGGGTGCAAGCGTTAATCGGAATTACTGGGCGTAAAGCGCACGCAGGCGGTCTGTCAAGTCGGATGTGAAATCCCCGGGCTCAACCTGGGAAC
+
GGGGGGGGGGGGGGGGGGGGGGGGGGGGGGGGGGGGGGGGGGGGGGGGGGGGGGGGGGGGGGGGGGGGGGGGGGGGGGGGGGGGGGGGGGGGGGGGGGGGGGGGGGGGGGGGGGGGGGEGGGGGGFGGFGGGGGGGGGGGGGGGGGGGGGGGGGGGGGGGGGGGGGGGGDGGGGGGGGGGGGGGGGGGGGGGGGGGGGGGGCEGGGGGGGGGCGE=CGGGGG8C6CFGGGGGFGGECFFC57BDDDGGFGGGGDFFFFF4<=CC39DFFFFFFFF@?BGFFFGFFFF(4>FFF?
@M04650:207:000000000-C238N:1:1101:22890:6352 1:N:0:19
ACTCCTACGGGAGGCAGCAGTGGGGAATATTGCACAATGGGCGCAAGCCTGATGCAGCCATGCCGCGTGTATGAAGAAGGCCTTCGGGTTGTAAAGTACTTTCAGCGAGGAGGAAGGCGTTAAGGTTAATAACCTTAGCGATTGACGTTACTCGCAGAAGAAGCACCGGCTAACTCCGTGCCAGCAGCCGCGGTAATACGGAGGGTGCAAGCGTTAATCGGAATTACTGGGCGTAAAGCGCACGCAGGCGGTCTGTTAAGTCAGATGTGAAATCCCCGGGCTCAACCTGGGAAC
+
GGGGGGGGGGGGGGGGGGGGGGGGGGGGGGGGGGGGGGGGGGGGGGGGGGGGGGGGGGGGGGGGGGGGGGGGGGGGGGGGGGGGGGGGGGGGGGGGGGGGGGGGGGG@FGGGGGGGGGGGGGGGGGGGGGGGGGGGGFGGGGGGGGGGGGGGGGGGGEGGGGGGGGGGGGGGGGGGGGGGGGGGGGGGGGGDGGEGGFGGGEEEEEGGGGGGGGGGGGGGGG5FGGGGGGGGFGGGGGFGFGFFGGGGF3CDGDGFFFFFGFGGBFDA4=BFFFF??>G>5;FFF:F??FFB?:
@M04650:207:000000000-C238N:1:1101:24829:6366 1:N:0:19
ACTCCTACGGGAGGCAGCAGTGGGGAATATTGCACAATGGGCGCAAGCCTGATGCAGCCATGCCGCGTGTATGAAGAAGGCCTTCGGGTTGTAAAGTACTTTCAGCGGGGAGGAAGGGAGTAAGGTTAATAACCTTATTCATTGACGTTACCCGCAGAAGAAGCACCGGCTAACTCCGTGCCAGCAGCCGCGGTAATACGGAGGGTGCAAGCGTTAATCGGAATTACTGGGCGTAAAGCGCACGCAGGCGGTTTGTTAAGTCAGATGTGAAATCCCCGGGCTCAACCTGGGAAC
+
GGGGGGGGGGGGGGGGGGGGGGGGGGDGGGGGGGGGGGGFGFGGGDGGGGG@FFG9FGGGGGGGGGEGGFFFGGGGGGGGGGGGGGDGGGGGGGGGGGGGGGGGGGGGGGDGGGFDGGGGGDGGGGGGGGGGGGGGGGGGGGGFGFEEFFGGGGGFEFGECFGGGGGGGEG*CFEGGGGGEFGGGDFGGDGGG>ECGGGGGBEGGGGGF+<CCG*;7DFCECEGGCGGGCFGFGGGGGFGFGF>D3C).)7>DGGFFFFFD8C>6CFD?F?=FFFF:93@BFGFFFFB:)81(,
@M04650:207:000000000-C238N:1:1101:24486:6369 1:N:0:19
ACTCCTACGGGAGGCAGCAGTAGGGAATCTTCGGCAATGGACGAAAGTCTGACCGAGCAACGCCGCGTGAGTGAAGAAGGTTTTCGGATCGTAAAACTCTGTTGTTAGAGAAGAACAAGGACGTTAGTAACTGAACGTCCCCTGACGGTATCTAACCAGAAAGCCACGGCTAACTACGTGCCAGCAGCCGCGGTAATACGTAGGTGGCAAGCGTTGTCCGGATTTATTGGGCGTAAAGCGAGCGCAGGCGGTTTCTTAAGTCTGATGTGAAAGCCCCCGGCTCAACCGGGGAGG
+
GGGGGGGGGGGGGGGGGGGGGGGGGFGGGGGGGEGGGGGGGGGGGGGGGGGGGGGGGGGGGGGGGGGGGGGGGGGGGGGGGGGGGGGGGGGGGGGGGGGGGGGGGGFGGGGGGGFFGGGCGGGGGGGGGGGGGGGGGGGGGGGGGGGDEGGGGGGGGGGGGGGGGGGGGGGGGGGGGGFGGGGGGGGGGGGGGGDDGGGGGGGGGGGFGGGFGGC5EFGGGGEGF79C<F8FFG<EFCFGFGFFG<DGFGGGGGGFF?FFCFGGBFGFBFFF4@FF?BGED9D???F>BFF6>F
@M04650:207:000000000-C238N:1:1101:14337:6371 1:N:0:19
ACTCCTACGGGAGGCAGCAGTGGGGAATATTGCACAATGGGCGCAAGCCTGATGCAGCCATGCCGCGTGTATGAAGAAGGCCTTCGGGTTGTAAAGTACTTTCAGCGAGGAGGAAGGCATTGTGGTTAATAACCGCAGTGATTGACGTTACTCGCAGAAGAAGCACCGGCTAACTCCGTTCCAGCAGCCGCGGTAATACGGAGGGTGCAAGCGTTAATCGGAATTACTGGGCGTAAAGCGCACGCAGGCGGTCTGTCAATTCGGATGTGAAATCCCCGGGCTCAACCTGGGAAC
+
GGGGGGGGGGGGGGGGGGGGGGGGGGGGGGGGGGGGGFFGGGEGEGGGGFFEGCFGGGGFGGGGGGGFFGGGGGGGGFGGGFGGGGGGGG>FGFFGFGGGGGGGGGGGGGGGFGFFGGGGGGGGGGGGGGGGGGCGDC7=FGGGFFGGGGGGGGGGEGGCFFCGCFCGGGGG7FCFGGG,?FF9FGGGGGGGGGGGGFGG58EGGEGGGGFGCECGGGGGG:AEFCFFDFFGFGGGGGBD337>DDDDFGGDDGF?BFF49@F<5DD>?BFFFFFFFFGFD>3*9?F?:F@??2
@M04650:207:000000000-C238N:1:1101:11513:6470 1:N:0:19
ACTCCTACGGGAGGCAGCAGTGGGGAATATTGCACAATGGGCGCAAGCCTGATGCAGCCATGCCGCGTGTATGAAGAAGGCCTTCGGGTTGTAAAGTACTTTCAGCGAGGAGGAAGGCGATAAGGTTAATAACCTTGTCGATTGACGTTACTCGCAGAAGAAGCACCGGCTAACTCCGTGCCAGCAGCCGCGGTAATACGGAGGGTGCAAGCGTTAATCGGAATTACTGGGCGTAAAGCGCACGCAGGCGGTCTGTCAAGTCGGATGTGAAATCCCCGGGCTCAACCTGGGAAC
+
GGGGGGGGGGGGGGGGGGGGGGGGGGGGGGGCGGGGGGGGGGGGGGGGGGGGGGGGGGGGGGGGGGGFGGGGGGGGGGGGGGGGGGGGGGGGFGGGGFGGGGGGGGG=FEGEEGFFGGGGGGDGGGGGFGGGGGGGGGGG7FEGGGDGF@CFGGDECEGFFFFGCFGGGGEGGGGGDDGGGGGFDFBFGGC8:BC>FFGGGGGGGGGGGCFDEE>EGGGGGG=F??FC?D5=@CD55>FGFDEEGGGGFGG<DCCFFFF?FFDD>5<:FF*=B?9?BFG370C=?FFFFF><(-
@M04650:207:000000000-C238N:1:1101:15743:6471 1:N:0:19
ACTCCTACGGGAGGCAGCAGTGGGGAATATTGCACAATGGGCGCAAGCCTGATGCAGCCATGCCGCGTGTATGAAGAAGGCCTTCGGGTTGTAAAGTACTTTCAGCGGGGAGGAAGGGAGTAAAGTTAATACCTTTGCTCATTGACGTTACCCGCAGAAGAAGCACCGGCTAACTCCGTGCCAGCAGCCGCGGTAATACGGAGGGTGCAAGCGTTAATCGGAATTACTGGGCGTAAAGCGCACGCAGGCGGTCTGTTAAGTCAGATGTGAAATCCCCGGGCTCAACCTGGGAAC
+
GGGGGGGGGGGGGGGGGGGGGGFFEGGGGGGGGGGGGGFFGGGGGGGGGGGGGGGGGGGGGGGGGGGFFGGGGGGGGGGGGGGGGGGGGGGGGFFGGGGGGGGGGGGDGGGGGGGFGGGGFGBFGGGGGGGGGGGGGGGGGGGGGGGGGGGGFGGGGGGGGGGGGGGGGGGGFFGGGGGGGGGCGGFGFGGGGGGCFFGGGGG:CEGGGGGFEGEGGGGGGGGGGG9?CFFGBECCCGFGDGFFGG:DFDDCDGC@?FFFFFGCFCGFFBFFFF)6<(9>B6FFFFFFBFF0>:
@M04650:207:000000000-C238N:1:1101:9519:6484 1:N:0:19
ACTCCTACGGGAGGCAGCAGTAGGGAATCTTCGGCAATGGACGAAAGTCTGACCGAGCAACGCCGCGTGAGTGAAGAAGGTTTTCGGATCGTAAAACTCTGTTGTTAGAGAAGAACAAGGACGTTAGTAACTGAACGTCCCCTGACGGTATCTAACCAGAAAGCCACGGCTAACTACGTGCCAGCAGCCGCGGTAATACGTAGGTGGCAAGCGTTGTCCGGATTTATTGGGCGTAAAGCGAGCGCAGGCGGTTTCTTAAGTCTGATGTGAAAGCCCCCGGCTCAACCGGGGAGG
+
GGGGGGGGGGGGGGGGGGGGGGGGGGGGGGGGGGGGGGGGGGGGGGGGGGGGGGGGGGGGGGGGGGGGGGGGGGGGGGGGGGGGGGGGGGGGGGGGGGGGGGGGGGGGFFGGGGGGGGGGGGGGGGGGGGGGGGGGGGGGGGGGGGGGGGGGGGGGGGGGGGGGGGGGGGGGGGGGGGGGGGGGGGGGGGGGGGGDGGGGGGGCEGFGGGGGEGECEGGGGGGDGGGGGGGGFGGGGGFGFGFFGGGGFGGGCGGFFFB?9@GG?GGA?BFFFF4F?>GFFBGF@FFFFFF;0;
@M04650:207:000000000-C238N:1:1101:10335:6489 1:N:0:19
ACTCCTACGGGAGGCAGCAGTAGGGAATCTTCGGCAATGGGGGCAACCCTGACCGAGCAACGCCGCGTGAGTGAAGAAGGTTTTCGGATCGTAAAACTCTGTTGTTAGAGAAGAACGTTAAGTAGAGTGGAAAATTACTTAAGTGACGGTATCTAACCAGAAAGGGACGGCTAACTACGTGCCAGCAGCCGCGGTAATACGTAGGTCCCAAGCGTTGTCCGGATTTATTGGGCGTAAAGCGAGCGCAGGTGGTTTCTTAAGTCTGATGTAAAAGGCAGTGGCTCAACCATTGTG
+
GGGGGGGGGGGGGGGGGGGGGGGGGGGGGGGGGGGGGGGGGGGGGGGGGGGGFGGGGGGFFGGGGGGGGGFGGGGGGGGGFFGGGGGGGGGGGGGGGGGGDGFFEDGGFGFGFGGGGDEF=FAFFFG?DFFFCFGDFFGGGDEDFCFF7>FGGGGGGGGGGG@FFD:3@C7BFGCFF@<<BFEFGGFCFGGGGGEEEGGCCBCBEG+<:CEGG=**2>FGGGG=5++?FFFFFDCGD5BFECE@3))1596C994@FFFFF*0?F7::@F*@48<F?B7FFB4?@FFBF??AA4
@M04650:207:000000000-C238N:1:1101:27074:6546 1:N:0:19
ACTCCTACGGGAGGCAGCAGTGGGGAATCTTGCGCAATGCGCGAAAGCGTGACGCAGCAACGCCGCGTGGGGGAAGACGGCCTTCGGGTTGTAAACCCCTTTCAGTTGGGACGAAGCTTCGCCGGTGAATAGCCGGCTGGAGTGACGGTACCTTCACAAGAAGCCCCGGCTAACTACGTGCCAGCAGCCGCGGTAATACGTAGGGGGCTAGCGTTGTCCGGAATCATTGGGCGTAAAGCGCGTGTAGGCGGTCCGGTAAGTCCGCTGTGAAAGTCGGGGGCTCAACCCTCGAA
+
GGGGGGGGGGGGGGGGGGGGGGGGGGGGGGGGGGGGGGGGGGGGGGGGGGEGGGGDFGFGGEGGGGEG7FEFFEGGEGGGGGGGG@EGFFGGFGGFG@EFGGFFEGFDFGFGGEG7@DFGG@FEEGGGGGGFGGGGDGGGGGGGGGGGEFGGGGF,F@FGGGFF7FECFEDD6:CFC88*;;EGG?CFGCGGGEGEF+<8<<55CE>EGGFFGGE*77DC=D8=@GFF+7EG:/9C5*/179>DGGF7?)57CC)7@EFFGFG5BD32)*8748@D90DFDF3*6?@?:;@:?
@M04650:207:000000000-C238N:1:1101:12470:6558 1:N:0:19
ACTCCTACGGGAGGCAGCAGTGGGGAATATTGCACAATGGGCGCAAGCCTGATGCAGCCATGCCGCGTGTATGAAGAAGGCCTTCGGGTTGTAAAGTACTTTCAGCGGGGAGGAAGGGAGTAAGGTTAATAACCTTATTCATTGACGTTACCCGCAGAAGAAGCACCGGCTAACTCCGTGCCAGCAGCCGCGGTAATACGGAGGGTGCAAGCGTTAATCGGAATTACTGGGCGTAAAGCGCACGCAGGCGGTCTGTCAAGTCGGAGGTGAAATCCCCGGGCTCAACCTGGGAAC
+
GGGGGGGGGGGGGGGGGGGGGGGGGGGGGGGGGGGGGGGGGGGGGGGGGGGGGGGGGGGGGGGGGGGFGGGGGGGGGGGGGGGGGGGGGGGGFGGGGGGGGGGGGGGGGGGGGEGGGDDCFCFFCDFFFGGGCFFGGFGGGGGFFGGGGGGAFGGGGGGFFGGGGGGGGGFGGGGGGGGCGGGFGGGGGGGGGGGCGGGGGEGGGGGGGGGGGGC*5CFG?C8EGGGGFCFGFED*>FFD337>DCGGBCGDG<<FFF*=CFGD>)9?F=F9FF?F6>G>@(/9*8@?<@>:0-
@M04650:207:000000000-C238N:1:1101:10226:6601 1:N:0:19
ACTCCTACGGGAGGCAGCAGTGGGGAATATTGCACAATGGGCGCAAGCCTGATGCAGCCATGCCGCGTGTATGAAGAAGGCCTTCGGGTTGTAAAGTACTTTCAGCGCGGAGGAAGGCGTTAAGGTTAATAACCTTAGCGTTTGACGTTACTCGCAGAAGCAGCACCGGCTAACTACGTGCCAGCAGCCGCGGTACTACGTAGGTGGCACGCGTTGTCCGGATTTATTGGGCGTAAAGCGAGCGCAGGCGGCTTCTTACGTCTGATGTGAAAGCCCCCGGCTCAACTGGGGAGG
+
@<EFFGG@7E@;F:-BCGFGC@CFG7,CCFFFFFG<@FG@@FEGGEGGGGGGG,FGFE8<<C,<7C+FF:F<C,,?FFGFDGFEF7BGF:>FFAA<<?5BFGFGFGG+=4+4:+,:CFG>F++?<FFD<DFCED<FG,CF+@F@;FEEFGECCCC*3@,6,6:,2,>>F8BB<FFGG7,2*;FECFGC83*4:1:*+5CCE987+<E6;+/7CC*/::D7**;*27?3:9C*)/)5*:@D>3)7))9)097))196***0:5FFFC>BF*1*9@F>19CBB1DF*7*(.75(7>
@M04650:207:000000000-C238N:1:1101:26799:6612 1:N:0:19
ACTCCTACGGGAGGCAGCAGTGGGGAATATTGCACAATGGGCGCAAGCCTGATGCAGCCATGCCGCGTGTATGAAGAAGGCCTTCGGGTTGTAAAGTACTTTCAGCGGGGAGGAAGGGAGTAAGGTTAATAACCTTATTCATTGACGTTACCCGCAGAAGAAGCACCGGCTAACTCCGTGCCAGCAGCCGCGGTAATACGGAGGGTGCAAGCGTTAATCGGAATTACTGGGCGTAAAGCGCACGCAGGCGGTCTGTCAAGTCGGATGTGAAATCCCCGGGCTCAACCTGGGAAC
+
GGGGGGGGGGGGGGGGGGGGGGGGGGGGGGGGGGGGGGGGGGGGGGGGGGGGGGGGGFGGGGGGGGGGGGGGGGGGGGGGGGGFFGGGGGGGGGGGGGGGGGGGGGGGGGDGGGGGGGFGGGGGGGGGGGGGGGGGGGGGGGGGGGGGGGGGFFFGGGGGGGGGGGGGGGGGGGGGGGGGGGGGGGGGGGGGGGGGGGGGGGGGGGGGGGGGDEECGGDGGGEGGGGGGGGG>EGGGGFC5D@:CCDGEGGDGDD8BFFFGFCG>7DFFFBFF4;F:FDFFFGFFFF7<FFF:,
@M04650:207:000000000-C238N:1:1101:15044:6689 1:N:0:19
ACTCCTACGGGAGGCAGCAGTAGGGAATCTTCGGCAATGGACGAAAGTCTGACCGAGCAACGCCGCGTGAGTGAAGAAGGTTTTCGGATCGTAAAACTCTGTTGTTAGAGAAGAACAAGGACGTTAGTAACTGAACGTCCCCTGACGGTATCTAACCAGAAAGCCACGGCTAACTACGTGCCAGCAGCCGCGGTAATACGTAGGTGGCAAGCGTTGTCCGGATTTATTGGGCGTAAAGCGAGCGCAGGCGGTTTCTTAAGTCTGATGTGAAAGCCCCCGGCCCAACCGGGGAGG
+
GGGGGGGGGGGFGGGGGGGGGGGGGGGGGGGGGGGGGGGGGGGGG@FFGGGGGGGGGGGGGGGGGGGGGGGGGGGGGFGGEFGFGGGEFGGGGGGCDFGGGGGGGGGGGGGGGGGGGGFFGGGCFGGGGEFFAFGGGGGGGGGGGFGGGGGGGGCGGGGGGGGGGGGGGDFEGGGGCEF:CFCFGGGF:BEGGGDE9<CECFG>ECCGGGF5CG*/AFGGGDGG6+<FFGGG@GCEFGFG3DF>3DDG5CD55308?=FFGFGGFGG<FF=8@FFFB19>B(95>B<;0>D,7;
@M04650:207:000000000-C238N:1:1101:6878:6691 1:N:0:19
ACTCCTACGGGAGGCAGCAGTGGGGAATATTGCACAATGGGCGCAAGCCTGATGCAGCCATGCCGCGTGTATGAAGAAGGCCTTCGGGTTGTAAAGTACTTTCAGCGGGGAGGAAGGGAGTGAGGTTAATAACCTTATTCATTGACGTTACCCGCAGAAGAAGCACCGGCTAACTCCGTGCCAGCAGCCGCGGTAATACGGAGGGTGCAAGCGTTAATCGGAATTACTGGGCGTAAAGCGCACGCAGGCGGTCTGTCAAGTCGGATGTGAAATCCCCGGGCTCAACCTGGGAAC
+
GGGGGGGGGGGGGGGGGGGGGGGGGGGGGGGGGGGGGGGGGGGGGGGGGGGGGGGGGGGGGGGGGGGGGGGGGGGGFGGGFGGGGGGGGGGGGGGGGGGGFFGGGGGGGGGDGCGGGGGGGGFFGGGGGGFGFGGFGGGGGCFGGGGGGGGGGGGGGDGFGGGGFCFGGGGGGG9@CEGGGGGG@FFFGGEEEGGCFGC>83?EG8*5CCFGE=E=C*29E:CF69CCFF=*7>CEG:@<BD>E:CCGBCDC37DF*9FFEFDDBCG:FFFFF=4??>C>:4<**).,8>:174
@M04650:207:000000000-C238N:1:1101:14534:6709 1:N:0:19
ACTCCTACGGGAGGCAGCAGTAGGGAATCTTCGGCAATGGACGAAAGTCTGACCGAGCAACGCCGCGTGAGTGAAGAAGGTTTTCGGATCGTAAAACTCTGTTGTTAGAGAAGAACAAGGACGTTAGTAACTGAACGTCCCCTGACGGTATCTAACCAGAAAGCCACGGCTAACTACGTGCCAGCAGCCGCGGTAATACGTAGGTGGCAAGCGTTGTCCGGATTTATTGGGCGTAAAGCGAGCGCAGGCGGTTTCTTAAGTCTGATGTGAAAGCCCCCGGCTCAACCGGGGAGG
+
GGGGGGGGGGGGGGGGGGGGGGGGGGGGGGGGGGGGGGGGGGGDGGGGGGGGGGGGGGGGGGGGGGGGGGGGGGGGGGGGGGGGGGGGGGGGGGGGGGGGGGGGGGGGGGGGGGGGGGGFGGGGGGGGGGGGGGGGGGGGGGGGGGGGGGGGGGGGGGGGGGGGGGGGGGGGGGGGGGGGGGGGGGGGGGGGGGGGGFGGGGGGGGGGGGGGGGGGGGGGGGGGGGGGE=FGFGDGGGFDFCBEGGGGFGGDGGGFFFFFE67C4CF)*98BFFF>47DEEBGFFFFFFEF07B
@M04650:207:000000000-C238N:1:1101:25538:6715 1:N:0:19
ACTCCTACGGGAGGCAGCAGTAGGGAATCTTCGGCAATGGACGAAAGTCTGACCGAGCAACGCCGCGTGAGTGAAGAAGGTTTTCGGATCGTAAAACTCTGTTGTTAGAGAAGAACAAGGACGTTAGTAACTGAACGTCCCCTGACGGTATCTAACCAGAAAGCCACGGCTAACTACGTGCCAGCAGCCGCGGTAATACGTAGGTGGCAAGCGTTGTCCGGATTTATTGGGCGTAAAGCGAGCGCAGGCGGTTATGTAAGACAGATGTGAAATCCCCGGGCTCAACCTGGGAAC
+
GGFGGGGGGGGGGGGGGGGGGGGGGGGGFGGGGGGGGGGGGGGGFGGGGGGGGGGGGGGGGGGGGGGCFGGGGGGGGGGGFFGGGGGGGGGGGGGGGGGGGGGGGGGGGGGCCGGGGGFGGGGGGGGGGGGGGGGGCGDG78FGGGGGGGGGFFFGGGFGGDG?7FGDEGGGGGGGGGGGGGGGFCEGGGGGCCCE9FGGFGGGGGGGGGGGE7;EEDGDEG=ECEEC?4*A:EGGG79DED@DC)573C99DD>FFFF4+9<FFDFA@69BF?FF(9C@39C*=:::BFF<?4
@M04650:207:000000000-C238N:1:1101:15447:6720 1:N:0:19
ACTCCTACGGGAGGCAGCAGTAGGGAATCTTCGGCAATGGACGAAAGTCTGACCGAGCAACGCCGCGTGAGTGAAGAAGGTTTTCGGATCGTAAAACTCTGTTGTTAGAGAAGAACAAGGACGTTAGTAACTGAACGTCCCCTGACGGTATCTAACCAGAAAGCCACGGCTAACTACGTGCCAGCAGCCGCGGTAATACGTAGGTGGCAAGCGTTGTCCGGATTTATTGGGCGTAAAGCGAGCGCAGGCGGTTTCTTAAGTCTGATGTGAAAGCCCCCGGCTCAACCGGGGAGG
+
GGGGGGGGGGGGGGGGGGGGGGGGGGGGGGGGGGGGGGGGGGGGGGGGGGGGGGGGGGGGGEGGGGGGGGGGGGGGGGGGGGGGGGGGGGGGGGGGGGGGGGGGFGGFGGGGGGGGGGGGGGGGGGGGGGGGGGGGGGGGGGGGGGGGGGGGGGGGGGGGGGGGGGGFEGGDGGGGGDGFGGGGGGGGGGGGGGGGGGGGGGGGGFGFGGGGGGGDGGGGGGCGGGGG7DFGFGGGGGFGEGFFGGGGFGG5DDGFFFFFGFGGFGGA4@FF?FFFFFGFFFGF@FFFF>DBBF
@M04650:207:000000000-C238N:1:1101:27975:6755 1:N:0:19
ACTCCTACGGAGGCAGCAGTGGGGAATCTTGCACAATGGGCGCAAGCCTGATGCAGCCATGCCGCGTGTATGAAGAAGGCCTTCGGGTTGTAAAGTACTTTCAGCGGGGAGGAAGGGAGTAAAGTTAATACCTTTGCTCATTGACGTTACCCGCAGAAGAAGCACCGGCTAACTCCGTGCCAGCAGCCGCGGTAATACGGAGGGTGCAAGCGTTAATCGGAATTCCTGGGCGTAAAGCGCACGCAGGCGGTTTGTTAAGTCAGATGTGAAATCCCCGGGCTCAACCTGTGAACT
+
GGGGGGGGCF@:CBB@FGGCFGFC;FE,EFFF@FGFFFE9FFC@EEGGFFEFFFGGCFFGGGGGGGGGGGGAAFG9EGFGGGGGGGGF=7CCGGGFFGGGGGGGGGGE7@GGGGGD7DCFFDDFGGEFGFAFFFGGGGG=FFF9CGFFFEGGCCG@G@FGFFGGGGG>EE<FGGGGGG@EGG75BGGFGGGDE5EGGFC5*B=?EE5EEGGG85CCGGGD5CG?++<C<**:<5D=CGF)8755)CCDFGDGDC>F=BBF7*:*87CA4==B4@:FFBDF33=6?F6(-)8-..
@M04650:207:000000000-C238N:1:1101:22152:6757 1:N:0:19
ACTCCTACGGGAGGCAGCAGTAGGGAATCTTCGGCAATGGACGAAAGTCTGACCGAGCAACGCCGCGTGAGTGAAGAAGGTTTTCGGATCGTAAAACTCTGTTGTTAGAGAAGAACAAGGACGTTAGTAACTGAACGTCCCCTGACGGTATCTAACCAGAAAGCCACGGCTAACTACGTGCCAGCAGCCGCGGTAATACGTAGGTGGCAAGCGTTGTCCGGATTTATTGGGCGTAAAGCGAGCGCAGGCGGTTTCTTAAGTCTGATGTGAAATCCCCGGGCTCAACCTGGGAAC
+
GGGGGGGGGGGGGGGGGGGGGGGGGGGGGGGGGGGGGGGGGGGGGGGGGGGGGGGGGGGGGGGGGGGGGGEGGGGGGGGGGGGGGGGGGGGGGGGGGGGGGGGGGGGGFFGGGGGGGGCGFFCFGGGGGGGGGGGGGGGGGGGGFGGDEGGGGGGGGGGGGGFFGGGGGGGGGGGGGCFFGGGGGGGGGCEGGGGGGGGGGGGDGGFGG?EFGGGGGFFGGDGEGGGGCGGG@GGGGGBDFGFFD3CD@GCCDGGFFFFFGFGGFF7<6*97FFFFBFDBD9FFFFFFFFF02:
@M04650:207:000000000-C238N:1:1101:19239:6760 1:N:0:19
ACTCCTACGGGAGGCAGCAGTAGGGAATCTTCGGCAATGGACGAAAGTCTGACCGAGCAACGCCGCGTGAGTGAAGAAGGTTTTCGGATCGTAAAACTCTGTTGTTAGAGAAGAACAAGGACGTTAGTAACTGAACGTCCCCTGACGGTATCTAACCAGAAAGCCACGGCTAACTACGTGCCAGCAGCCGCGGTAATACGTAGGTGGCAAGCGTTGTCCGGATTTATTGGGCGTAAAGCGAGCGCAGGCGGTTTCTTAAGTCTGATGTGAAAGCCCCCGGCCCAACCGGGGAGG
+
GGGGGGGGGGGGGGGGGGGGGFGGGGGGGGGGEGGGGGGG9FGGGGGGGGGGGGGGGGGGGGGGGGGGGGGEFG9FGGGGGGGGGGGGGGGGGGGAGGGGGGFGFFAGAEGFFGGGGGCEGGGGGGGGGGGGGFCDFGGEGGGFGGGG@FDGGGCFEFG:FGGGGGGGGGGGGGGGGEFEFFFG@?FFFGDEDGG5CFFFCFGGFFDFCFG5=:CEGGG3EDECCCFCC=;7>:5CFGFD5D>)79<357CCDDFBFF46C?CF*:C4*/68*)532>DBB(175@BF0>>49B
@M04650:207:000000000-C238N:1:1101:7719:6806 1:N:0:19
ACTCCTACGGGAGGCAGCAGTAGGGAATCTTCGGCAATGGACGAAAGTCTGACCGAGCAACGCCGCGTGAGTGAAGAAGGTTTTCGGATCGTAAAACTCTGTTGTTAGAGAAGAACAAGGACGTTAGTAACTGAACGTCCCCTGACGGTATCTAACCAGAAAGCCACGGCTAACTACGTGCCAGCAGCCGCGGTAATACGTAGGTGGCAAGCGTTGTCCGGATTTATTGGGCGTAAAGCGAGCGCAGGCGGTTTCTTAAGTCTGATGTGAAAGCCCCCGGCTCAACCGGGGAGG
+
GGGGGGGGGGGEGGGGGGGGGGGGGGGGGGGGGGGGGGGGGGGGGCFGGGGGGGDEGGGGGGGGGGGGGGGEFFFGEGGGGGGGGGGGGGGGGGGGGGGGGGGGGGGGFGGGGGGGGGFGGGGGCDCDAGCFGGGCFGGGG8FGGFGGGGGGAAEGGFGGGGGGGGGEGDGGGGGGGGG,>FGFGGGGF5CEEGG>FFCGFGGGGGGGGGGGGGGEGGGGG:AEGC?ACGGFFCCGFG4DBG3>5<D3>GGGGGGFFFFFG?FGFFDAFF???F;>?FDBB0DFFFFB6>>26>
@M04650:207:000000000-C238N:1:1101:27814:6863 1:N:0:19
ACTCCTACGGGAGGCAGCAGTGGGGACTATTGCACAATGGGCGCAAGCCTGATGCAGCTATTCCGCGTGTATGAAGAAGGTCTCCGGGTTGGAAAGTACTTTCAGCGGGGAGGAAGGGAGTAAAGTTACTACCTTTGCTCATCGACGTTACCCGCAGAAGAAGCACCGGCTAACTCCGTGCCAGCAGCCGCGGTAATACGGTGGGTGCAAGCGTTCATCGGCATTACTGAGCGTAAAGCGCATTCAGGCGGTTTGTTACGTAGGATGTGAAATCCCCGGGCTCAACCTGGGAAC
+
GFG<FFFFF>F-7@BCCEGFG8F<7;+CCCF<,66;6666C,7+@++CCF<,C6CEF@,CF,CFF76@+8CF,E?ECE<8,C<,5>44CC++9C<BA5<EFGF,9FFGF++4+:=FGD8>C,?,EDF<3,@F8<BF<,CD,C,,,@C7<FBB@F73@*3@,6@<,<,5*14B7<CCF*FC8*481:6+B88*=:1*?99**2;C*8*>+++*/:*2A7*9C)*1C9C:C*+A3C75CC?G>)))**2*79)1)**058*)****1:*57B*869))-2)7;>*/*))584>:04
@M04650:207:000000000-C238N:1:1101:11095:6906 1:N:0:19
ACTCCTACGGGAGGCAGCAGTAGGGAATCTTCGGCAATGGGGGCAACCCTGACCGAGCAACGCCGCGTGAGTGAAGAAGGTTTTCGGATCGTAAAACTCTGTTGTTAGAGAAGAACGTTAAGTAGAGTGGAAAATTACTTAAGTGACGGTATCTAACCAGAAAGGGACGGCTAACTACGTGCCAGCAGCCGCGGTAATACGTAGGTCCCAAGCGTTGTCCGGATTTATTGGGCGTAAAGCGAGCGCAGGTGGTTTCTTAAGTCTGATGTAAAAGGCAGTGGCTCAACCATTGTG
+
FGGGGGGGGGGGGGGGGGGGGGGGGGGGGGGGGGGGGGGGGGGGGGGGGGGGGGGGGGGGGGGGGGGGGGGFGGGGGGGGFGGGGGGEGGGGGGGGGGGGGGGGGGGGFGGGGGGGG+FDEFFFDDEDFEDCGGGFGGEEG@DAFFGGGEGGGGGGFGGGGGGGG7DGFEDDGGGGGGGGGGGFCGFFGFGGGGGGEGGGGG?FGGFGCFGC:=ECCDGGGGG5CFFECGGFFGGGGGFDBDBEG39DD<C>CF4BBFF4E67D@FCA7FB?FFBFFFGFFBDFFF578*=<6)
@M04650:207:000000000-C238N:1:1101:6935:6907 1:N:0:19
ACTCCTACGGGAGGCAGCAGTGGGGAATATTGCACAATGGGCGCAAGCCTGATGCAGCCATGCCGCGTGTATGAAGAAGGCCTTCGGGTTGTAAAGTACTTTCAGCGGGGAGGAAGGGAGTAAAGTTAATACCTTTGCTCATTGACGTTACCCGCAGAAGAAGCACCGGCTAACTCCGTGCCAGCAGCCGCGGTAATACGGAGGGTGCAAGCGTTAATCGGAATTACTGGGCGTAAAGCGCACGCAGGCGGTTTGTTAAGTCAGATGTGAAATCCCCGGGCTCAACCTGGGAAC
+
GGGGGGGGGGGGGGGGGGGGGGGGGGGGGGGGGGGGGGGGGGGGGGGGGGGGGGGGGGGFGGGGGGGGGGGGGGGGGGGGGGGGGGGGGGGGGGGGGGGGGGGGGGGGGGGGGGFGEGCFFFFFGGGGGGGGGGGFFGGGGGGGGGGGFGGGGGGGGGGGGGGGGGGGGGFGGGGGGGGGGGGGGGGGGGGGGGDECGGGGGGGGGGGGGEGGEGEGGCFEGGGGGGGGGGGBGGGGGFGFGFFDGGD><DD35CF5F?FGFGGFFGDFFFF?F?F<>DFB>GFFFF:(;F::,
@M04650:207:000000000-C238N:1:1101:9165:6917 1:N:0:19
ACTCCTACGGGAGGCAGCAGTGGGGAATCTTGCGCAATGGGCGAAAGCCTGACGCAGCGACGCCGCGTGAGGGATGACGGCCTTCGGGTTGTAAACCTCTTTCAGCTCCGACGAAGCGAGAGTGACGGTAGGAGCAGAAGAAGCACCGGCCAACTACGTGCCAGCAGCCGCGGTAATACGTAGGGTGCCAGCGTTGTCCGGAATTATTGGGCGTAAAGCGAGCGCAGGCGTTTTCTTAAGTCTGATGTGAAAGCCCCCGGCGCAACCGGGGAGGGTCATTGGAAAGTGGGAGCG
+
CFGFGGDECFGGGGGGDGFCEE@C:CGG9FFAE@CECEFGFFEGCC7EFF@GGGGG@EGG@EDECCGFGEGGGG<FEFGDDGCFG<C:FFGCA?FDG<,,BFD,5C,:A>F:=+@+<CEG7F>FCEE:68C<@<D>BCC:FCFEFFCC:FGCCC:<F<=<FCFGGGGGDECBGFC8+<FE<+2C*;A5*3A5C:*C8F:8?;8CF7C?@CGDG7*;FGFGGD*5:*:CEG*75*:EG*977:FFGGDGFF=70>557>DFD)CC57<7>5..85><127@F?*9?48:<.),-,
@M04650:207:000000000-C238N:1:1101:11440:6950 1:N:0:19
ACTCCTACGGGAGGCAGCAGTAGGGAATCTTCGGCAATGGACGAAAGTCTGACCGAGCAACGCCGCGTGAGTGAAGAAGGTTTTCGGATCGTAAAACTCTGTTGTTAGAGAAGAACAAGGACGTTAGTAACTGAACGTCCCCTGACGGTATCTAACCAGAAAGCCACGGCTAACTACGTGCCAGCAGCCGCGGTAATACGTAGGTGGCAAGCGTTGTCCGGATTTATTGGGCGTAAAGCGAGCGCAGGCGGTTTGTTAAGTCAGATGTGAAATCCCCGGGCTCAACCTGGGAAC
+
GGGGFEFFGGECGEGGGGFFGGGGGGGGGGGGGDGGGFGFGGGC@@FEGGGCFGFGEGGGGCGGGGGGGGGGGGGGGFFGFFGGEGGGEGGGGGFGGDEGGFFGEEFG9EEGGGCG<FFCFGG=FGGGGGGGGGFGG>FFGFFGGGGGFFFGFGFGGG<,@8FCFFGGGGCGFGGGGEFFGGGGGGGFG8CEGGG>F9FGCFFGGGGGEGCF=*=5AFGDEDEG6CGGGGFFDGGGCGFGFC>5C53>:DG<)/9>@F@6<8FG*:>4*9=/=F6)13D33(<6?)<(4>)::(
@M04650:207:000000000-C238N:1:1101:5680:6972 1:N:0:19
ACTCCTACGGGAGGCAGCAGTGGGGAATATTGCACAATGGGCGCAAGCCTGATGCAGCCATGCCGCGTGTATGAAGAAGGCCTTCGGGATGTAAAGTACTTTCAGCGAGGAGGAAGGCATTGTGGTTAATAACCACAGTGCTTGACGTTACTCGCAGAAGAAGCACCGGCTAACTCCGTGCCAGCAGCCGCGGTAATACGGAGGGTGCAAGCGTTAATCGGAATTACTGGGCGTAAAGCGCACGCAGGCGGCCTGTCAAGTCGGATGTGAAATCCCCGGGCTCAACATGGGAAC
+
GGGGFGFGGGGGGGGGGGCG@FCFG@F,FFFGGGGGFGGFGGGGGGGGGGGGGGGGGGGGGGDGGDFFG:FGGGGGGGGGF8EFFGGE+@FFAFGGGGGGAGFFGGGEGGGCGGFGGGGGGGFGGGFCFGFFGGG@<D,E,:A>FFGGGGGGFGDEE>7>@:FBFGCCFGGGGF,>4CCFEFGGGGGCEEEGGGGGGGGFG::CEGGGGFGGG:EDFFG5=7*:8CCGGGGGECCEFGFGFG3>D<DC397))/9=?*99+*95;*9,96@=4=4<3>GE:,9FF5*(.5)34(
@M04650:207:000000000-C238N:1:1101:12546:7002 1:N:0:19
ACTCCTACGGGAGGCAGCAGTGGGGAATATTGCACAATGGGCGCAAGCCTGATGCAGCCATGCCGCGTGTATGAAGAAGGCCTTCGGGTTGTAAAGTACTTTCAGCGGGGAGGAAGGGAGTAAAGTTAATACCTTTGCTCATTGACGTTACCCGCAGAAGAAGCACCGGCTAACTCCGTGCCAGCAGCCGCGGTAATACGGAGGGTGCAAGCGTTAATCGGAATTACTGGGCGTAAAGCGCACGCAGGCGGTTTGTTAAGTCAGATGTGAAATCCCCGGGCTCAACCTGGGAAC
+
GGGGGGGGGGGGGGGGGGGGGGGGGGGGGGGGGGGGGGGGGGGGGGGGGGGGGGGGGGGGGGGGGGGGGGGGGGGGGGGGGGGGGGGGGGGGGGGGGGGGGGGGGGGGGGGGGGGGGGGGGGGGGGGGGGGGGGGGGGGGGFGGGGGGGGGGGGGGGGFFGGGGGGGGGGGGGGGGGGGGGGGGGGGGGDGGGGGGGGGEEGGGGGGGGFGGGC8=EFFGGGGGGFGGGGGGFGGGGGFGDCBFGGGGFGGDDDD@FFFFEFGDFGGFFFFFFFFFFFGFF0CF9@F?FFF08-
@M04650:207:000000000-C238N:1:1101:18085:7016 1:N:0:19
ACTCCTACGGGAGGCAGCAGTGGGGAATATTGCACAATGGGCGCAAGCCTGATGCAGCCATGCCGCGTGTGTGAAGAAGGCCTTCGGGTTGTAAAGCACTTTCAGCGAGGAGGAAGGGTTCGGTGTTAACAGCGCCGTTCATTGACGTTACTCGCAGAAGAAGCACCGGCTAACTCCGTGCCAGCAGCCGCGGTAATACGGAGGGTGCAAGCGTTAATCGGAATTACTGGGCGTAAAGCGCACGCAGGCGGTCTGTTAAGTCAGATGTGAAATCCCCGAGCTTAACTTGGGAAC
+
GGGGGGGGGGGGGGGGGGGGGGGGGGGGGGGGGGGGGGGGGGGGGGGGGGGGGGGGGGGGGGGGGGGGGEGGGGGGGGGGFGGGGGGGGGGGGGGGGFGGGGGGGGGGGGGGEEGGGGFGGGCFEGGGGGGGGGGGGEGGGGFFGGFGEGGGGGGGGGGFGGGGGGGGGGGGGGFGGGGGGGGGGGGGGGGGGGEGGGGGGEGGGGGGGGGGGGGEGGGGGDGGGCCGG4FC>*>CG>FGBDB@GGGGFGC)9DF/@FFBCFGGF775FFFBBFFFF;DED>DFBFFFAFFFF2
@M04650:207:000000000-C238N:1:1101:27563:7016 1:N:0:19
ACTCCTACGGGAGGCAGCAGTGGGGAATATTGCACAATGGGCGCAAGCCTGATGCAGCCATGCCGCGTGTATGAAGAAGGCCTTCGGGTTGTAAAGTACTTTCAGCGGGGAGGAAGGGAGTGAGGTTAATAACCTTATTCATTGACGTTACCCGCAGAAGAAGCACCGGCTAACTCCGTGCCAGCAGCCGCGGTAATACGGAGGGTGCAAGCGTTAATCGGAATTACTGGGCGTAAAGCGCACGCAGGCGGTCTGTCAAGTCGGATGTGAAATCCCCGGGCTCAACCTGGGAAC
+
GGGGGGGGGGEGGGGGGGGGGGGGGGGGGGGDGGGGGGGGGGFGGEGGGGGGGGGGGGGGGGGGGDGGGGFGCFGGGGGGGGGGGDEGGGGGFGCFEFGGGGGGGGGDGGDFGGFFGGFGGGGGGGGGGGGGGGGGEEGGGGGGGGGGGGGGGGGGGFFFEFGGGGFDGGGGGGGGGGGGGGGGGGGFCEDEGGGGGGGGGDCGGGGGGGGGGGGDGGGGED*:FFGGGGGGFGGGGGFGFGFEGGDDFGGGGGGFFFFFGFGG@CD?FFFFFFFFBFGFFFGFFFFF?FF<?0
@M04650:207:000000000-C238N:1:1101:26970:7035 1:N:0:19
ACTCCTACGGGAGGCAGCAGTAGGGAATCTTCGGCAATGGACGAAAGTCTGACCGAGCAACGCCGCGTGAGTGAAGAAGGTTTTCGGATCGTAAAACTCTGTTGTTAGAGAAGAACAAGGACGTTAGTAACTGAACGTCCCCTGACGGTATCTAACCAGAAAGCCACGGCTAACTACGTGCCAGCAGCCGCGGTAATACGTAGGTGGCAAGCGTTGTCCGGATTTATTGGGCGTAAAGCGAGCGCAGGCGGTTTCTTAAGTCTGATGTGAAAGCCCCCGGCTCAACCGGGGCGG
+
GGGGGGGGGGGGGGGGGGGGGGGGGGGGFGGGGEGGGGGGGGGGDGGGGGGGCFGGGGGG8CCFGGGGGGDGGGGGGGFGGGFGGGGGE:FGEFGGFGFAEGGGFGFFFGGGFFFAFG<?EFG:DFEGGFGFFGGGGE=FGGGGGGGGGGDGGGGGGGGGGGGG7DFCGGGGGGGCDBFFFGGCGFF7CEEEGGGEEFGFEFFGGGGGGCGG=CECEGGGG3/>CFECFFGGFGGEGGFDD355<77CB5))9/797BFFGFDG4:>>FFF=64>5:9DF>B3**7)11@@(,7
@M04650:207:000000000-C238N:1:1101:22004:7047 1:N:0:19
ACTCCTACGGGAGGCAGCAGTAGGGAATCTTCGGCAATGGACGAAAGTCTGACCGAGCAACGCCGCGTGAGTGAAGAAGGTTTTCGGATCGTAAAACTCTGTTGTTAGAGAAGAACAAGGACGTTAGTAACTGAACGTCCCCTGACGGTATCTAACCAGAAAGCCACGGCTAACTACGTGCCAGCAGCCGCGGTAATACGTAGGTGGCAAGCGTTGTCCGGATTTATTGGGCGTAAAGCGAGCGCAGGCGGTTTCTTAAGTCTGATGTGAAAGCCCCCGGCTCAACCGGGGAGG
+
GGGGGGGGGGGGGGGGGGGGGGGGGGGGGGGGGGGGGGGGGGGGGGFFGGGGGGGGGGGGGGGGGGGGGGGGGGGGGGGG=DGGGGGGGGGGGGGGGGGGGGGGGGGGGGGGGGGGGGGGGGGGGGGGGGGGGGGGGGGGGGGGGFGGFGGGGGGGGGGFGGGGCFGGGGGGGGGGGGGGGGECGGGFGGGGGCEDGFGGCCGGGGCFCCECECCGGGFGGD5:0C9CGGGGFEGEGFFGBG>EGGGGFGC9C<GFF4FFGFFG?CC<@46?FFFFB>GFFFCF4)<;BEFF>B
@M04650:207:000000000-C238N:1:1101:8772:7079 1:N:0:19
ACTCCTACGGGAGGCAGCAGTGGGGAATATTGCACAATGGGCGCAAGCCTGATGCAGCCATGCCGCGTGAGTGATGAAGGCCCTAGGGTTGTAAAGCTCTTTCACCGGTGAAGATAATGACGGTAACCGGAGAAGAAGCCCCGGCTAACTTCGTGCCAGCAGCCGCGGTAATACGAAGGGGGCTAGCGTTGTTCGGATTTACTGGGCGTAAAGCGCACGCAGGCGGTTTGTTAAGTCAGATGTGAAATCCCCGGGCTCAACCTGGGAACTGCATCTGATACTGGCAAGCTTG
+
GGGGGGGGGGGGGGGGGGGGGGGGGGGGGGGGGGGGGGGGGGGGGGGGGGGGGGFFGGGGGGGGGGGGGGGGGGGGGGGGGGGGGGGGFGGGGGGGGGGGGGGGGGFEGGGGGGGGGGGGGGGGGGGGGGGGGGGGGGGGGGGGGGGGGGGGGGGGGGGGGGGGGGGGGG:EGGFFGGGGGGGGGGGGGGGGGGGGGGDGGGGGGGGGGGGGGGGDGGGGGGGGGGEGGD;FFGGGGGFGFGFFGGFDF<FGGGGFE37@FFGGFFGFFFFFFFFFDFGFF>FFFFF?F6=?
@M04650:207:000000000-C238N:1:1101:9357:7125 1:N:0:19
ACTCCTACGGGAGGCAGCAGTGGGGAATCTTGCGCAATGGGCGAAAGCCTGACGCAGCGACGCCGCGTGAGGGATGACGGCCTTCGGGTTGTAAACCTCTTTCAGCTCCGACGAAGCGAGAGTGACGGTAGGAGCAGAAGAAGCACCGGCCAACTACGTGCCAGCAGCCGCGGTAATACGTAGGGTGCAAGCGTTGTCCGGAATTATTGGGCGTAAAGAGCTCGTAGGCGGTCTGTCGCGTCGGCTGTGAAAACTCGGGGCTCAACCCCGAGCTTGCAGTCGATACGGGCAGGC
+
FGGGGGGGGGEGGGGGGGGGGGGGGGGGGGGGGGGGGGGGGGGGGGGGGGFGGGGGEGGFGGGEFEGGGGEGGGGGGGGGGGGGGGGEGGGGGGCEFGGGGGGGGGGGGGCFGGB<FGFCGGFCGGGGEGGGGGC:C:FF7FCFDGFGGGGECFG:FFGGGGGGGGGGG@FGFFCEGFFGGFFEGGGG?CCEGGEGGGFGDE8EFFGGFC>EGEGGGGGGGFGEEGGGFDEG:EGGGGFD>G)7CFGF47*?*><?BFE@E3**9DFBEB@355F?2?C@??9>5@FF>3)-7(
@M04650:207:000000000-C238N:1:1101:28203:7136 1:N:0:19
ACTCCTACGGGAGGCAGCAGTAGGGAATCTTCGGCAATGGACGAAAGTCTGACCGAGCAACGCCGCGTGAGTGAAGAAGGTTTTCGGATCGTAAAACTCTGTTGTTAGAGAAGAACAAGGACGTTAGTAACTGAACGTCCCCTGACGGTATCTAACCAGAAAGCCACGGCTAACTACGTGCCAGCAGCCGCGGTAATACGTAGGTGGCAAGCGTTGTCCGGATTTATTGGGCGTAAAGCGAGCGCAGGCGGTTTCTTAAGTCTGATGTGAAAGCCCCCGGCTCAACCGGGGAGG
+
GGGGGGGGGGGGGGGGGGGGGGGGGGGGGGGGGGGGGGGGGGGGGGGGGGGGGGGGGGGGGGGGGGGGGGGGGGGGGGGGGGGGGGGGGGGGGGGGGGGGGGGGGGGGGGGGGGGGGG,EFGGFCGGGGFFGGGGGGGFGGGFGGFGGGGGGGGGGGGGGGGFFFGGGGGGGGGGGGGGFCGGBF6CFGCGCGGGEGFC8+<CGGGGGCEGGECECCCFGGG5CFGGF+7FGFEGGG=BDFCBDCDDDFGGGGGGFFFF40=DGFGGAFFFFF)072>DF@(*6@FF09EFF;B
@M04650:207:000000000-C238N:1:1101:25035:7141 1:N:0:19
ACTCCTACGGGAGGCAGCAGTGGGGAATATTGCACAATGGGCGCAAGCCTGATGCAGCCATGCCGCGTGTATGAAGAAGGCCTTCGGGTTGTAAAGTACTTTCAGCGGGGAGGAAGGGAGTAAGGTTAATAACCTTATTCATTGACGTTACCCGCAGAAGAAGCACCGGCTAACTCCGTGCCAGCAGCCGCGGTAATACGGAGGGTGCAAGCGTTAATCGGAATTACTGGGCGTAAAGCGCACGCAGGCGGTCTGTTAAGTCAGATGTGAAATCCCCGGGCTCAACCTGGGAAC
+
GGGGGGGGGGGGGGGGGGGGGGGGGGGGGGGGGGFGGGG9FGGGGGGGGGGGGGGGGGGGGGGGGGGGGGGGGGGGGGGGGGGGGGGGGGGGFFGGGGGGGGGFFGGGGGGGGGGGGGGGGGGCFFCFGGGGGGGGGGGGGGGGGGGGGGGGFGGGGGGGGGCFGGGGGGGGGGGGGGGGEGGGGGGGGGGGGGGCFGGGGGGGGEGGGGGGGGCEECFGGGGGGGGGGFGGBGGG3C?DFGEBCGGGFGGGG3D49F*639FG=77)*=BF?F<F?BDDE>*/*00475@7?4
@M04650:207:000000000-C238N:1:1101:21870:7150 1:N:0:19
ACTCCTACGGGAGGCAGCAGTAGGGAATCTTCGGCAATGGACGAAAGTCTGACCGAGCAACGCCGCGTGAGTGAAGAAGGTTTTCGGATCGTAAAACTCTGTTGTTAGAGAAGAACAAGGACGTTAGTAACTGAACGTCCCCTGACGGTATCTAACCAGAAAGCCACGGCTAACTACGTGCCAGCAGCCGCGGTAATACGTAGGTGGCAAGCGTTGTCCGGATTTATTGGGCGTAAAGCGAGCGCAGGCGGTTTCTTAAGTCTGATGTGAAAGCCCCCGGCTCAACCGGGGAGG
+
GGGGGGGGGGGGGGGGGGGGGGGGGGGGGGGGGGGGGGGGGGGGGGGGGGGGGGGGGGGGGGGGGGGGGGGGGGGGGGGGGGGGGGGGGGGGGGGGGGGGFGGGGGGGGGGGGGGFGGFGGGGFGGGGGGGGGGGGGGGGGGGGGGGGGGGGGGGGGGGGGGGGCGGGGGGGGGGGGGGCFGGGGGGFGGGGGGGGGGGGGGGEGGGGGGGGGGGCGGF3=DGGGGGGGGFG>=CCF7?GDG>EGGGGFGGGGGGFFFFFGF>D6DFFFFFFFFF@BFGE@(1?6<>>B>>6(9
@M04650:207:000000000-C238N:1:1101:28145:7167 1:N:0:19
ACTCCTACGGGAGGCAGCAGTAGGGAATCTTCGGCAATGGACGAAAGTCTGACCGAGCAACGCCGCGTGAGTGAAGAAGGTTTTCGGATCGTAAAACTCTGTTGTTAGAGAAGAACAAGGACGTTAGTAACTGAACGTCCCCTGACGGTATCTAACCAGAAAGCCACGGCTAACTACGTGCCAGCAGCCGCGGTAATACGTAGGTGGCAAGCGTTGTCCGGATTTATTGGGCGTAAAGCGAGCGCAGGCGGTTTCTTAAGTCTGATGTGAAAGCCCCCGGCTCAACCGGGGAGG
+
GGGGGGGGGGGGGGGGGGGGGGGGGGGGGGGGGGGGGGGGGGGGGGGGGGGGGGGGGGGGGGGGGGGGGGGGGGGGGGGGE?FGGGGGGGGGGGGGGGGGGGGGGGGGGGGGGGGGGGFCFCFFFGDGGFGGGGGGGGFGGGGGGGGGGGGGGGGGGGGGGGGGGGGGGGGGGGGGGGGGGGGGGGFGGGGGGGGGGGGGGGGGGGGGGGGGGGGGGGGGGG;EFCFFGFGGFGGGGGFGBGDEGGGGFGGGDGGFFFFF?FFFFCFFFFFFFFFFF>C@F>CFFFF>BFE09>
@M04650:207:000000000-C238N:1:1101:19931:7212 1:N:0:19
ACTCCTACGGGAGGCAGCAGTGGGGAATATTGCACAATGGGCGCAAGCCTGATGCAGCCATGCCGCGTGTATGAAGAAGGCCTTCGGGTTGTAAAGTACTTTCAGCGGGGAGGAAGGGAGTAAAGTTAATACCTTTGCTCATTGACGTTACCCGCAGAAGAAGCACCGGCTAACTCCGTGCCAGCAGCCGCGGTAATACGGAGGGTGCAAGCGTTAATCGGAATTACTGGGCGTAAAGCGCACGCAGGCGGTTTGTTAAGTCAGATGTGAAATCCCCGGGCTCAACCTGGGAAC
+
GGGGGGGGGGGGGGGGGGGGGGGGGGGGGGGGGGGGGGGGGGGGGGGGGGGGGGGGGGGGGGGGGGGEGGGGGGGGGGGGGGGGGGGGGGGGGGGGFGGGGGGGGGGGGGGGGGGGGGGGGGGGGGGGGGGGGGGGGGGGGGGGGGGGGGGGGGGGGGGGGGGGGGGGGGGGGGGGGGGGGGGGGGGGGGGGGGGGGGGGGEGGGGGGGGGGGCGGGGGGGDGGGGGGGGGGFGGGGGFGFGFEDGGDEGGDGGGFFFFFCBGDFC>AF4@FFF:6:>GBD95@FFFFFFFF?2
@M04650:207:000000000-C238N:1:1101:23117:7249 1:N:0:19
ACTCCTACGGGAGGCAGCAGTGGGGAATATTGCACAATGGGCGCAAGCCTGATGCAGCCATGCCGCGTGTATGAAGAAGGCCTTCGGGTTGTAAAGTACTTTCAGCGGGGAGGAAGGGAGTAAAGTTAATACCTTTGCTCATTGACGTTACCCGCAGAAGAAGCACCGGCTAACTCCGTGCCAGCAGCCGCGGTAATACGGAGGGTGCAAGCGTTAATCGGAATTACTGGGCGTAAAGCGCACGCAGGCGGTTTGTTAAGTCAGATGTGAAATCCCCGGGCTCAACCTGGGAAC
+
GGGGGGGGGEGGGGGGGGGGGGGGGGGGGGGGGGGGGGGGGGGGGGGGGGGGGGGGGGGGGGGGGGGGGGGGGGGGGGGGGGGGGGGGGGGGGGGGGGGGFGGGGGGGGGGGGGGGGGGGG<FGGFGGGGGGGGGGGGGGGGGGGGGGGGGGGGGGGGGGGGGGGGGGGG7EGGGGGGGGGGGGGGGGGGGGGGGGGFGGGGGGGGEGGGGGGEGGGGGGGGGGGGGGGFFGFGGGGGFGFG>EGDGGFGGDDGGFFFFFGFGD4FGFFFFFFFFFFFGFFFGF457:?FFFF3
@M04650:207:000000000-C238N:1:1101:10682:7253 1:N:0:19
ACTCCTACGGGAGGCAGCAGTGGGGAATATTGCACAATGGGCGCAAGCCTGATGCAGCCATGCCGCGTGTATGAAGAAGGCCTTCGGGTTGTAAAGTACTTTCAGCGGGGAGGAAGGGAGTAAAGTTAATACCTTTGCTCATTGACGTTACCCGCAGAAGAAGCACCGGCTAACTCCGTGCCAGCAGCCGCGGTAATACGGAGGGTGCAAGCGTTAATCGGAATTACTGGGCGTAAAGCGCACGCAGGCGGTTTGTTAAGTCAGATGTGAAATCCCCGGGCTCAACCTGGGAAC
+
GGGGGGGGGGGGGGGGGGGGGGGGGGGGGGGGGGGGGGGGGGGGGGGGGGGGGGGGGGGGGGGGGGGGGGGGGGGGGGGGGGGGGGGGGGGGGGGGGGGGGGGGGGGEGGGGGGGGGGGGGGGGGGGGGGGGGGGGGGGGGGGGGFCFFGGGGGGGGGDGFGGGGGGGGGGGGGGGFGGGDC@FGFFGGGGGGGGGGGGGDCGGGGGGGGGFGGGGFFGGDGGCGGGGGFE5>EGEGGFG@C@DG37DDGG9CDG)748B??*:@D>64@FFFB;641C))49=FFF>?4>?F4
@M04650:207:000000000-C238N:1:1101:23732:7260 1:N:0:19
ACTCCTACGGGAGGCAGCAGTGGGGAATATTGCACAATGGGCGCAAGCCTGATGCAGCCATGCCGCGTGTATGAAGAAGGCCTTCGGGTTGTAAAGTACTTTCAGCGGGGAGGAAGGGAGTAAGGTTAATAACCTTATTCATTGACGTTACCCGCAGAAGAAGCACCGGCTAACTCCGTGCCAGCAGCCGCGGTAATACGGAGGGTGCAAGCGTTAATCGGAATTACTGGGCGTAAAGCGCACGCAGGCGGTCTGTCAAGTCGGATGTGAAATCCCCGGGCTCAACCTGGGAAC
+
GGGGGGGGGGGGGGGGGGGGGGGGGGGGGGGGGGGGGGGGGGGGGGGGGGGGGGGGGGGGGGFGGGGGGGGGGGGGGGGGGGGGGGGGGGGGGGGGGGGGGGGGGGGGGGGGGGGGDCFFGGGCGGFFFGGGGGGGGGGGGGGGFEGGGGGGGGGGGDFFGGGGGGFCFGDGGGGGFGGGGGGGFGGGGGGGG8CEGFCGE58EGGGGGGGCGCEG5C0/;CE:+?<?94EFECDCGGFGB<>BDDCDED</C<C?FFF@CFGGFDG>FFF4@FFF6(9BB;CFF4742>F::,
@M04650:207:000000000-C238N:1:1101:12500:7261 1:N:0:19
ACTCCTACGGGAGGCAGCAGTAGGGAATCTTCGGCAATGGACGAAAGTCTGACCGAGCAACGCCGCGTGAGTGAAGAAGGTTTTCGGATCGTAAAACTCTGTTGTTAGAGAAGAACAAGGACGTTAGTAACTGAACGTCCCCTGACGGTATCTAACCAGAAAGCCACGGCTAACTACGTGCCAGCAGCCGCGGTAATACGTAGGTGGCAAGCGTTGTCCGGATTTATTGGGCGTAAAGCGAGCGCAGGCGGTTTCTTAAGTCTGATGTGAAAGCCCCCGGCTCAACCGGGGAGG
+
GGGGGGGGGGGGGGGGGGGGGGGGGGGGGGGGGGGGGGGGGGGGGGGGGGGGGGGGGGGGGGGGGGGFGGGGGGGGGGGGGGGGGGGGGGGGGGGGGGGGGGGGGGGGGGGGGFGGGGGGFFEFGGGGGGGGGGGGGGGCGFGGGGGGGGGGGG<FGGGGGGGGGGGGGGGGGGGGGGGGGGGGGGEFGGGGGGGGGGGFEGGDGGGGGGGGGGGGGGGGEDEEGGGGGGGGFGDGGFFGEGFFGDC<DGGGCGGFFFFF:F>CFGGFFFFFFF)7?>GFFFDFFFF>FEF07>
@M04650:207:000000000-C238N:1:1101:28309:7262 1:N:0:19
ACTCCTACGGGAGGCAGCAGTGGGGAATATTGCACAATGGGCGCAAGCCTGATGCAGCCATGCCGCGTGTATGAAGAAGGCCTTCGGGATGTAAAGTACTTTCAGCGGGGAGGAAGGGAGTAAAGTTAATACCTTTGCTCATTGACGTTACCCGCAGAAGAAGCACCGGCTAACTCCGTGCCAGCAGCCGCGGTAATACGGAGGGTGCAAGCGTTAATCGGAATTACTGGGCGTAAAGCGCACGCAGGCGGTCTGTTAAGTCCGATGTGAACTCCACGGGCTCAACCTGGGACC
+
EFDGGFGGG7CFFGFGCCFGGDGGG7FGGGGGFGGGGGDFG?FDGGEGDAFGGFG<EGFGGFFD:F@FGGFE?EDGFGGD,=EF@C?:+@:F<FFGAFFGGFFGGGGGG77@@FF8EC,:F=<FFGGGFFGFGFD>>39FDDGDFGGBFCCF,<<F@FGCGGFEGGCEDGG:7FGGC7FC:EGF7:BFGEEC8:CC?9EGD**/:EEEFFFGCCECEGGGEDEGF7CGFC=F>CGG3:?D355D))95@5D9319979@?C**/73/.@?B*/*)).433<37?*)7,,).80(
@M04650:207:000000000-C238N:1:1101:23199:7311 1:N:0:19
ACTCCTACGGGAGGCAGCAGTGGGGAATATTGCACAATGGGCGCAAGCCTGATGCAGCCATGCCGCGTGTATGAAGAAGGCCTTCGGGTTGTAAAGTACTTTCAGCGGTGAGGAAGGGAGTAAAGTTAATACCTTTGCTCATTGACGTTACCCGCAGAAGAAGCACCGGCTAACTCCGTGCCAGCAGCCGCGGTAATACGGAGGGTGCAAGCGTTAATCGGAATTACTGGGCGTAAAGCGCGCGCAGGCGGTTTGGTAAGTCAGATGTGAAATCCCCGGGCTCAACCTGGGAAC
+
GGGGGGGGGGGGGGGGGGGGFGGGGGGGFGGGFGGGGGGGGGGGGGGGGGGGGDGGGGGGGGGGGGGGG?=EGGGGGGGGGGGGGGGGGGGGGGG<5AFGGG<<B9BF7FG8FGGDF@=FFF9BFDFGFGGGGCGGFD<59BEGDGGGFFGGAF7FFFFFGGGGGFGGEG7>FGA,DGBDCFFFFCFGGGGCG:EGFFFGCECEG*3=FFGGGGDCEFGGGGGGG9FG7CCFEGCG<FFG>))77<DGFGD<)9*))19@?BFGFDCAF4@F?B76:><>>>G4?FF0:5:3:(
@M04650:207:000000000-C238N:1:1101:6066:7332 1:N:0:19
ACTCCTACGGGAGGCAGCAGTAGGGAATCTTCGGCAATGGACGAAAGTCTGACCGAGCAACGCCGCGTGAGTGAAGAAGGTTTTCGGATCGTAAAACTCTGTTGTTAGAGAAGAACAAGGACGTTAGTAACTGAACGTCCCCTGACGGTATCTAACCAGAAAGCCACGGCTAACTACGTGCCAGCAGCCGCGGTAATACGGAGGTGGCAAGCGTTGTCCGGATTTATTGGGCGTAAAGCGAGCGCAGGCGGTTTCTTAAGTCTGATGTGAAAGCCCCCGGCTCAACCGGGGAGG
+
GGCGGGGGGGGGGGGGD@EGEFGGEGGGGGFGGGGG7FG9F8FGGGGFGFGGGGGGGGGGGGCFGGG=FGGFGGGGFGGGFEGGGGGGFGGGDGGGGGGGGGGGGFGGGGGGGGGGGGGFGGG+AFGFGGGGGGGGGGGGGGFGGGGGGGFGGGGGGGGGGGGGGGGGDGGGGGGGGEGGGGGGGGGGGGGGGGGGGGGG*=?EGFDCFDFGGEGGGCCGGCE=EFFGFFGG3ED=<CFGFDBEDDGGFGGGGGGFFFFF:@F>B*2)9@FFF?4<?>DE:0C4?F@>>@E0,9
@M04650:207:000000000-C238N:1:1101:20430:7373 1:N:0:19
ACTCCTACGGGAGGCAGCAGTAGGGAATCTTCGGCAATGGACGAAAGTCTGACCGAGCAACGCCGCGTGAGTGAAGAAGGTTTTCGGATCGTAAAACTCTGTTGTTAGAGAAGAACAAGGACGTTAGTAACTGAACGTCCCCTGACGGTATCTAACCAGAAAGCCACGGCTAACTACGTGCCAGCAGCCGCGGTAATACGTAGGTGGCAAGCGTTGTCCGGATTTATTGGGCGTAAAGCGAGCGCAGGCGGTTTCTTAAGTCTGATGTGAAAGCCCCCGGCTCAACCGGGGAGG
+
GGGGGGGGGGGGGGGGGGGGGGGGGGGGGGGGGGGGGGGGGGGGGGGGGGGGGGGGGGGGGGGGGGGFGGGGGGGGGGGGGGGGGGGGGGGGGGGGGGGGGGGGGGGGGGGGGGGGGGFGGGGFGFGGGGGGGGGGGGGGGGGGGGGGGGGGGGGGGGGGGGGGGGGGGGGGGGGGGGGGGGGGGGGGGGGEGGGGGGGFGGGGGGGGGGGGGGGCEFGGGDGGFGFGGGDF@EGGGG?CBGFDGGGGFGG3CCGFFFFFGFGGFFGFFFFFFFFFF;DBEFGFFFFFFFF9BF
@M04650:207:000000000-C238N:1:1101:18314:7376 1:N:0:19
ACTCCTACGGGAGGCAGCAGTAGGGAATCTTCGGCAATGGACGAAAGTCTGACCGAGCAACGCCGCGTGAGTGAAGAAGGTTTTCGGATCGTAAAACTCTGTTGTTAGAGAAGAACAAGGACGTTAGTAACTGAACGTCCCCTGACGGTATCTAACCAGAAAGCCACGGCTAACTACGTGCCAGCAGCCGCGGTAATACGTAGGTGGCAAGCGTTGTCCGGATTTATTGGGCGTAAAGCGAGCGCAGGCGGTTTCTTAAGTCTGATGTGAAAGCCCCCGGCTCAACCGGGGAGG
+
GGGGGGGGGGGGGGGGGGGGGGGGGGGGGGGGGGGGGGGGGGGGGGGGGGGGGGGGGGGGGGGGGGGGGGGGGGGGGGGGGGGGGGGGGGGGGGGGGGGGGGGGGDGGGGGGGGGGGGCCGGGGGFGGGGGGGGGGGGGGGGGGGGGGGGGGFGGGG9<FAFFGGGGGGGGGGGGGGGGGGGGGGGGGGCEGC>ECEEGGEEGGECEGGGGGGGGDD>FGGDEGGGGG7=8C>GGGGGFGFGFFGGCGFGGGGGFFFFF4?FGC=CFD@F=FFFFFFFG>@BD?=@FF;>D;6>
@M04650:207:000000000-C238N:1:1101:20363:7388 1:N:0:19
ACTCCTACGGGAGGCAGCAGTAGGGAATCTTCGGCAATGGACGAAAGTCTGACCGAGCAACGCCGCGTGAGTGAAGAAGGTTTTCGGATCGTAAAACTCTGTTGTTAGAGAAGAACAAGGACGTTAGTAACTGAACGTCCCCTGACGGTATCTAACCAGAAAGCCACGGCTAACTACGTGCCAGCAGCCGCGGTAATACGTAGGTGGCAAGCGTTGTCCGGATTTATTGGGCGTAAAGCGAGCGCAGGCGGTTTCTTAAGTCTGATGTGAAAGCCCCCGGCTCAACCGGGGAGG
+
GGGGGGGGGGGGGGGGGGGGGGGGGGGGGGGGGGGGGGGGGGGGGGGGGGGGGGGGGGGGGGGGGGGFGDGGGGGGGGGGFFGGGGGGDGGGGGGGGGGGGGGGGGGGGGGGGGGGGGGFGGGCFGGGGGGGGGGGGGGGGGGGGGGGGGGGGGGGGGGGGGGGGGGCGGGGGGGGGGGGGGGGGGFFFGGGGGGGGGGGGGGGGGGGGGGGGGGGGGGGGDGGCCF?+>FGFEGGF>FD3C@EGGDDFG3CC3>?FFFF?F7DFGG44=FFFF@FFFGF517=*07>>FE49B
@M04650:207:000000000-C238N:1:1101:12259:7394 1:N:0:19
ACTCCTACGGGAGGCAGCAGTAGGGAATCTTCGGCAATGGACGAAAGTCTGACCGAGCAACGCCGCGTGAGTGAAGAAGGTTTTCGGATCGTAAAACTCTGTTGTTAGAGAAGAACAAGGACGTTAGTAACTGAACGTCCCCTGACGGTATCTAACCAGAAAGCCACGGCTAACTACGTGCCAGCAGCCGCGGTAATACGTAGGTGGCAAGCGTTGTCCGGATTTATTGGGCGTAAAGCGAGCGCAGGCGGTTTCTTAAGTCTGATGTGAAAGCCCCCGGCTCAACCGGGGAGG
+
GGGGGGGGGGGGGGGGGGGGGGGGGGGGGGGGGGGGGGGGGGGGGGGGGGGGGGGGGGGFGGGGGGGGGGGGGGGGDGGGGGGGGGGGGGGGGGGGGGGGGGGGGGGGGGGGGGGGGGFFGGGGGGGGGGGGGGGGGGFFGGGGGGGGGGGGGGGGGGGGGGGGGGGGGGGGGGGGGEGGGGGGGGGGGGGGGGGGGGGGGGGGGGFGFGGGGGGGCCFGGCECE+CFGF=FEEDCDFFGFDEFC5<DFGD7CGFFFFBBC@>04CFFF6@?457>?FGDD>DFFFF9;BF>BF
@M04650:207:000000000-C238N:1:1101:21339:7407 1:N:0:19
ACTCCTACGGGAGGCAGCAGTGGGGAATATTGCACAATGGGCGCAAGCCTGATGCAGCCATGCCGCGTGTATGAAGAAGGCCTTCGGGTTGTAAAGTACTTTCAGCGGGAGGGAGGGGGGGGGGTTTAATAACTTATTCCTTGACGGTTACCCCAAAAAAAACACCGGCTTACTCCGTGGCAAGAAGCCGCGGTAAACGGGAGGGTGCAAGCGTTAACCGGATTAATTGGGGGTAAAGCGCACGCAGCGGTTCTGTAAAGTCGGTTGTGAATTCCCGGGGCCAACCCTGGGACC
+
GGGGGGGGGGGGGGGGGGGGGGGGGGGGGGGGGGGGGGGGGGGGGGGGGFGGGGGGGGGGGGGGGGGGDGGGGGGGGGGGGGGGGGGGGGGGGGGGGGGGFGGGGGGGG++@+C+CG++****:*:*<+,3,<+<++<++2<+++**;**<@+****;**:*/**;*:***3++0<*1/*:*+***+<*/*:8*:*0+*;**:C5;**<+0*/:*;*009*>*:++++<6**)/9C70*)./))9)1)07*)12*/*96*3/9))/1-57@*/9FF(4D)5,*))75(4)).(,
@M04650:207:000000000-C238N:1:1101:20000:7410 1:N:0:19
ACTCCTACGGGAGGCAGCAGTAGGGAATCTTCGGCAATGGACGAAAGTCTGACCGAGCAACGCCGCGTGAGTGAAGAAGGTTTTCGGATCGTAAAACTCTGTTGTTAGAGAAGAACAAGGACGTTAGTAACTGAACGTCCCCTGACGGTATCTAACCAGAAAGCCACGGCTAACTACGTGCCAGCAGCCGCGGTAATACGTAGGTGGCAAGCGTTGTCCGGATTTATTGGGCGTAAAGCGAGCGCAGGCGGTTTCTTAAGTCTGATGTGAAAGCCCCCGGCTCAACCGGGGTGG
+
GGGGGGGGGGGEGGGGGGGGGGGGGGGGGGGGGGGGGGGFGGGGEGGGGGGGGGGGGGGGGGGGGGGGGGGGGGGGGGGGGGGGGGGGGGGGGGGGGGGGGGGGGGGGGGGGGGGGGGGGGGGGGGGGGGGGFGGGGGGGGGGGGGGGGGGGGGGGGFGGGGGGGGGGGGGGGGGFGGGCGGFGGGGGGGGGGGGGGFGGGGGEGDFGGGGGGGGGGFGGGDGDGGGG7C5=BEDGGGFGFGFFGDGG>DGGGGGFFF=FG6DF7>CBFFFFFFFF?>DE>1D@??F6;3@(3>
@M04650:207:000000000-C238N:1:1101:5999:7456 1:N:0:19
ACTCCTACGGGAGGCAGCAGTGGGGAATATTGCACAATGGGCGCAAGCCTGATGCAGCCATGCCGCGTGTATGAAGAAGGCCTTCGGGTTGTAAAGTACTTTCAGCGGGGAGGAAGGGAGTAAGGTTAATAACCTTATTCATTGACGTTACCCGCAGAAGAAGCACCGGCTAACTCCGTGCCAGCAGCCGCGGTAATACGGAGGGTGCAAGCGTTAATCGGAATTACTGGGCGTAAAGCGCACGCAGGCGGTCTGTCAAGTCGGATGTGAAATCCCCGGGCTCAACCTGGGAAC
+
GGGGGGGGGGGGGGGGGGGGGGGGGGGGGGGGGGGGGGGGGGGGGGGGGGGGGGGGGEGGFGFFGGG@GGGDGGGGFGGGGGFGGGGGGGGGFFGGGGGGGGGGEFFGGGCFGGGFGGGGGGGGGFFGGGFFFGGGFF9FFGGGGGGEEGDGFGDGGCFGGGGGGGGCCEG7FFFFGGGGGGGGGGF:EEGGGGGGGGFFGEGGEGGGDFFFGECG::DGEGGGG?CFGFGGE=CGGGFGFGBD:)95@DG9>DG?=4FFGFGGBCD0BF4FFF?F<6/<7736?@>(,7F:?(
@M04650:207:000000000-C238N:1:1101:9096:7457 1:N:0:19
ACTCCTACGGGAGGCAGCAGTGGGGAATATTGCGCAATGGGCGAAAGCCTGACGCAGCGACGCCGCGTGAGGGATGACGGCCTTCGGGTTGTAAACCTCTTTCAGCAGGGACGAAGCGCAAGTGACGGTACCTGCAGAAGAAGCACCGGCCAACTACGTGCCAGCAGCCGCGGTAATACGTAGGGTGCAAGCGTTGTCCGGAATTATTGGGCGTAAAGAGCTCGTAGGCGGTCTGTCGCGTCGGCTGTGAAAACTCGGGGCTCAACTCCGAGCCTGCAGTCGATACGGGCAGAC
+
GGGGGGGGGGGEGGGGGGFGGGGGGGGGGGG9FGGGGGGGGGGGGGGGGGFGGGGGGGGGGGGGGGGGGGGGGGGGFGGGGGGGGGEGGGGGGGGGGGGGGGGGGGGGGGGGGGDGGGGGDGGGAFFGGGEGFFGGFDGGGGGGGGGGGGGGGGGGGGGGGGFFGGGGGGGGGGCEFFGGGGGGGGGGCGGGGGEDGGGGGEEFFFGGDGGGGGGGGGGFGGCEGGGGGGGGFDCFGGFD@C@EDFD<FG=:FFFFFBEEC@D4?<:AFE)7<BFF8:FFF?CF@3369E@:<0
@M04650:207:000000000-C238N:1:1101:26797:7468 1:N:0:19
ACTCTACGGGAGGCAGCAGTAGGGAATCTTCGGCAATGGACGAAAGTCTGACCGAGCAACGCCGCGTGAGTGAAGAAGGTTTTCGGATCGTAAAACTCTGTTGTTAGAGAAGAACAAGGACGTTAGTAACTGAACGTCCCCTGACGGTATCTAACCAGAAAGCCACGGCTAACTACGTGCCAGCAGCCGCGGTAATACGTAGGTGGCAAGCGTTGTCCGGATTTATTGGGCGTAAAGCGAGCGCAGGCGGTTTCTTAAGTCTGATGTGAAAGCCCCCGGCTCAACCGGGGAGGG
+
GGGGFFCFGG@:FBECBC<;;CFGFGFGGGFGGDGG<EG9FFCFGGFFEFEFGGCFEGGAF:FGGGB>:B?F?FF?FCGFEFGACGDEGC4AFGGGFEEDFGGAEFGFGCGCAFFEFGGGCFFFGC@CA9FFFGGGDD7=FEFFGGGGGFFGGGGDFFCFCFF>CCGGGGGGEFGFC4>BDEGFGGFGGDG@C8EFG9*2BCCFGGCFFE==:EGEEFDGEG=+<<<C<CCC5><*>C:C>D33CCGGB))9*:CF4=??FFGGFGGAFFFFF<>:9BG:B04?@>EF>B766;
@M04650:207:000000000-C238N:1:1101:10753:7475 1:N:0:19
ACTCCTACGGAGGCAGCAGTCGGGAATCTTCGGCAATGGACGAAAGTCTGACCGAGCAACGCCGCGTGAGTGAAGAAGGTTTTCGGATCGTAAAACTCTGTTGTTAGAGAAGAACAAGGACGTTAGTAACTGAACGTCCCCTGACGGTATCTAACCAGAAAGCCACGGCTAACTACGTGCCAGCAGCCGCGGTAATACGTAGGTGGCAAGCGTTGTCCGGATTTATTGGGCGTAAAGCGAGCGCAGGCGGTTTCTTAAGTCTGATGTGAAAGCCCCCGGCTCAACCGGGGAGGG
+
GGGGGGGGGGGGGGGGGGGG-FGGGGGGGGGGGGGGGGG@GG7FBFGGGGGGGGGGGGGGGGGGGGGGGGGGGGGGGGFGGGGGGGEGGGGGGGGGGGGGGGGGGGGGGGGGGGGGGGGGGGGGGGFGGGGGGGGGGGGGGGGGGGGGGGGGGGGGGGGGGGGGGGGGGGGGGGGGGGFGGGGGGGGGGGGGGGGCEDGFFFGGGGCCCFFGGGEEGGGGGGCF7CGGGGGGBGDGGGFGF:DFDDGDEDDDGFGFFFF7?@>C?FGFFFFFF>FFFFGF>?F4FFF>>E7;6>
@M04650:207:000000000-C238N:1:1101:18080:7528 1:N:0:19
ACTCCTACGGGAGGCAGCAGTGGGGAATATTGCACAATGGGCGCAAGCCTGATGCAGCCATGCCGCGTGTATGAAGAAGGCCTTCGGGTTGTAAAGTACTTTCAGCGGGGAGGAAGGGAGTAAAGTTAATACCTTTGCTCATTGACGTTACCCGCAGAAGAAGCACCGGCTAACTCCGTGCCAGCAGCCGCGGTAATACGGAGGGTGCAAGCGTTAATCGGAATTACTGGGCGTAAAGCGCACGCAGGCAGATTGTTAAGTCAGATGTGAAATCACCGGGCTCAACCTGGAAAC
+
GFGDFGGGEGCFECGGEGGGGGFGGEFGEGC9<CFGGG<F8CFBGE@CFGAFGCFGFGGFF,CEFGGGGBGFG9DFG<<EECFFFGGGGGGGGDGGGDFGCFFGGGGGGCFDEEFGCEGGG8D9==FE<EFFEFF<<,3CDF9FFGCFGFGG7B7CEGFCFE7F8>8C7:*=3<;CFEFGGGG?FGGGGE*B5C8EGEGGGC5*:E5=EF?FEGGDGG7C1**:CGDC+0*ABG5C7:=C39@EG5C)5*1*2:**/9?6C?FF=7C-08686@*/4())06C*6?53(>)282
@M04650:207:000000000-C238N:1:1101:13727:7550 1:N:0:19
ACTCCTACGGGAGGCAGCAGTGGGGAATATTGCACAATGGGCGCAAGCCTGATGCAGCCATGCCGCGTGTATGAAGAAGGCCTTCGGGTTGTAAAGTACTTTCAGCGGGGAGGAAGGGAGTAAAGTTAATACCTTTGCTCATTGACGTTACCCGCAGAAGAAGCACCGGCTAACTCCGTGCCAGCAGCCGCGGTAATACGGAGGGTGCAAGCGTTAATCGGAATTACTGGGCGTAAAGCGCACGCAGGCGGTTTGTTAAGTCCGATGTGAAATCCCCGGGCTCAACCTGGGAAC
+
GGGGGGGGGGGGGGGGGGGGGGGGGGGGDFGGGGGGGGGGGGGGGGGGGGGGGGGGGGDEFGGGGGGGDGGGGGGGGGGFGGGGGGGGGGGGGGGGGGGGGGGCFGGGGGGGDGF,>7>CFFDFGGGG9DF9DF<DCGCFGFGGGGCGGGGGGGC::C,DFFGCCGGG7EGGGGGGGGGGGGGGGF6CFCGGEGEE?C9:*CCED>>E6FGG5:E5::CFC3?CG7C9<**:>GGDF7=>3CBEDGDD@DD)55<F?FF*21*957C:FFF6*@)9:(7531*/9:;:?F@7?3
@M04650:207:000000000-C238N:1:1101:15113:7560 1:N:0:19
ACTCCTACGGGAGGCAGCAGTAGGGAATCTTCGGCAATGGACGAAAGTCTGACCGAGCAACGCCGCGTGAGTGAAGAAGGTTTTCGGATCGTAAAACTCTGTTGTTAGAGAAGAACAAGGACGTTAGTAACTGAACGTCCCCTGACGGTATCTAACCAGAAAGCCACGGCTAACTACGTGCCAGCAGCCGCGGTAATACGTAGGTGGCAAGCGTTGTCCGGATTTATTGGGCGTAAAGCGAGCGCAGGCGGTTTCTTAAGTCTGATGTGAAAGCCCCCGGCTCAACCGGGGAGG
+
GGGGGGGGGGGGGGGGGGGGGGGGGGGGGGGGGGGGGGGGGGGGGGGGGGGGGGGGGGGGGGGGGGGGGGGGGGGGGGGGGGGGGGGGGGGGGGGGGGGGGGGGGGGGGGGGGGGGGGGGGGGGGGGGGGGGGGGGGGGGGGGGGGGGGGGGGGGGGGGGGGGGGGGGGGGGGGGGGGGGGGGGGGGGGGGGGGGGGGFGFGGGCFGGGGGGGGDEGGDDGGEEEFGGGGFGEGGGGGFG5<@EDGGGDGGDCGG=FF@FFFCGF77-9FB=B?5><>G>3(76?F49>@E(4>
@M04650:207:000000000-C238N:1:1101:18587:7600 1:N:0:19
ACTCCTACGGGAGGCAGCAGTAGGGAATCTTCGGCAATGGACGAAAGTCTGACCGAGCAACGCCGCGTGAGTGAAGAAGGTTTTCGGATCGTAAAACTCTGTTGTTAGAGAAGAACAAGGACGTTAGTAACTGAACGTCCCCTGACGGTATCTAACCAGAAAGCCACGGCTAACTACGTGCCAGCAGCCGCGGTAATACGTAGGTGGCAAGCGTTGTCCGGATTTATTGGGCGTAACGCGAGCGCAAGCGGTTTCTTAATTCTGAGGTGAAAGCCCCCGGCTCAACCGGGGAGG
+
GGGGGGGGGGGGGGGGGGGGGGGGGGGGGGGGGGGGGGGGGGGGCFGGGGFGGGE>FEGGGGGGGGGEGGGGEGGGGGGGDFGGGGGGGGGGGCGDGGGFFGGCGGGGEFFGFGGGGG<EEFEE<FFAFGGCGGGGGG7FCFGGCFCECFGFGGGGFGGG?C7FFGG>FCFEGGEFGEGACCFGC62CF8EG5ECGGGGGGDGGCCGCFGFFCEG=57CCCGG5CGCEGGGFDE3:**7C>D3BDC)979C>DGC*8@6*<6DD**9:5***0)753-7>347/7@)1;>D6(4
@M04650:207:000000000-C238N:1:1101:5145:7667 1:N:0:19
ACTCCTACGGGAGGCAGCAGTGGGGAATATTGCACAATGGGCGCAAGCCTGATGCAGCCATGCCGCGTGTATGAAGAAGGCCTTCGGGTTGTAAAGTACTTTCAGCGAGGAGGAAGGCATTGTGGTTAATAACCGCAGTGATTGACGTTACTCGCAGAAGAAGAACCGGCTACCTCCGTGCCAGCAGCCGCGGTAATACGGAGGTTGCAAGCGTTAATCGGTATTAATGGGCGTAAAGCGCTCGCAGGCGGTCTGTCTAGTCGGATGTGCAACACACCGTCTTAACCTGGGAAC
+
GGGGGGGGDGGGGGGGGGGGGF8E@FEG9EF,FEGGGGGFGGE:FECGGGGGGACCCFEF<@FGGGGGG7CFDG?,?FFF,CAFFFGGFGGGACG?@,EBFGA,9,@+@:F=F:,BF8E8BFGCEEGF,CF<<D7CFGFC3,,9:>C=D=CFG7F+:+3,,,8,@D,*5@B>,:DD,BF*B@CF*,2:7:?CCB@8?2+1=CED*=C5+<C=8CEEEFGC?*1:+2+:?7**0:75D7=55*)0/9<D3DDDD79@F*9698)955)5?*1/))0)-())0(*19@*).))(,-
@M04650:207:000000000-C238N:1:1101:28247:7718 1:N:0:19
ACTCCTACGGGAGGCAGCAGTAGGGAATCTTCGGCAATGGACGAAAGTCTGACCGAGCAACGCCGCGTGAGTGAAGAAGGTTTTCGGATCGTAAAACTCTGTTGTTAGAGAAGAACAAGGACGTTAGTAACTGAACGTCCCCTGACGGTATCTAACCAGAAAGCCACGGCTAACTACGTGCCAGCAGCCGCGGTAATACGTAGGTGGCAAGCGTTGTCCGGATTTATTGGGCGTAAAGCGAGCGCAGGCGGTTTCTTAAGTCTGATGTGAAAGCCCCCGGCTCAACCGGGGAGG
+
GGGGGGGGGGGGGGGGGGGGGGGGGGGGGGGGGGGGGGGGGGGGGEGGGGGGGGGGGGGGGGGGGGGGGGGGGGGGGGGGGDGGGGGGGGGGGGGGGGGGGGGGGGGGGGGGGGGGGGFGGGGGGGGGGGGGGGGGGGGGGGGGGGGGEFGGGGGGGGGGGGGEGGGGGGDGGGGGGGGGGGGGGGGGDGGGGGGGFGGGGGGGGGGGGGGGGGDGG=CD17*:EFGGGGFGEGGGGGFDFGFFDGGD@GGGDDFFFFFFGFGGFFFB?FFFFF;FF9GFFFGFFFFFFFFFFF
@M04650:207:000000000-C238N:1:1101:9283:7759 1:N:0:19
ACTCCTACGGGAGGCAGCAGTGGGGAATATTGCACAATGGGCGCAAGCCTGATGCAGCCATGCCGCGTGTGTGAAGAAGGCCTTCGGGTTGTAAAGCACTTTCAGCGAGGAGGAAGGCGTTAAGGTTAATAACCTTAGCGATTGACGTTACTCGCAGAAGAAGCACCGGCTAACTCCGTGCCAGCAGCCGCGGTAATACGGAGGGTGCAAGCGTTAATCGGAATTACTGGGCGTAAAGCGCACGCAGGCGGTCTGTTAAGTCAGATGTGAAATCCCCGGGCTCAACCTGGGAAC
+
GGGGGGGGGGGGGGGGGGGGGGGGGFGGGGGGGGGGGGGGGGGGGGGGGGGGGGGGGGGGFGGGGGGGGEGGGGGGGFGGGGGGGGGEGGGGGGGGGGGGGGGGGGG7CGDEFGGGG8@CBFGGGFFEFFFGGFGGGFFGED=+FF:>BFGGGEGGGGGG?:<DFGGD77>CFGGFCEE7CFFGF?FF:=?@GE8EGFFGGCGC78CCGGGCGGDGGGGGCD55@GFFCGGFDCDG*CFGFGFFGDGD5)97<DGBF4=B??DFFGFAF?FF4@?F<BC3>;CF455(4:8124
@M04650:207:000000000-C238N:1:1101:10679:7767 1:N:0:19
ACTCCTACGGGAGGCAGCAGTGGGGAATCTTGCGCAATGGGCGAAAGCCTGACGCAGCGACGCCGCGTGAGGGATGACGGCCTTCGGGTTGTAAACCTCTTTCAGCTCCGACGAAGCGAGAGTGACGGTAGGAGCAGAAGAAGCACCGGCCAACTACGTGCCAGCAGCCGCGGTAATACGTAGGTGGCAAGCGTTGTCCGGATTTATTGGGCGTAAAGCGAGCGCAGGCGGTTTCTTAAGTCTGATGTGAAAGCCCCCGGCTCAACCGGGGAGGGTCATTGGAAACTGGGAGAC
+
GGGGGGGGGGGGGGGGGGGGGGGGGGGGGGGGGGGGGGGGGGGGDGFGGGGGGGGGGGGGGGGGGGGGGGGGGGGGGGGGGGGGGGGGGGGGGGGGGGGGGGGGGCGGGDGEEGGGGGGGFGDFGGGGGGGGGDGGGFFGGGGGGGGGGGGGGGGGGGGGGGGGGGGGGGGGGGEGGGGGGGGGGGGGGFGGGGGC8<CE5EG*AEGGGFG=EGEGFGGGGGGGGGGDGGGGBGGFGFFGFGFFGGGGFFGGCC75@3>3C>DC@CG9>>E3>BE)(3F47?FFF?FA>@5:?2
@M04650:207:000000000-C238N:1:1101:18440:7782 1:N:0:19
ACTCCTACGGGAGGCAGCAGTGGGGAATATTGCACAATGGGCGCAAGCCTGATGCAGCCATGCCGCGTGTATGAAGAAGGCCTTCGGGTTGTAAAGTACTTTCAGCGAGGAGGAAGGCATTGTGGTTAATAACCGCAGTGATTGACGTTACTCGCAGAAGAAGCACCGGCTAACTCCGTGCCAGCAGCCGCGGTAATACGGAGGGTGCAAGCGTTAATCGGAATTACTGGGCGTAAAGCGCACGCAGGCGGTCTGTCAAGTCGGATGTGAAATCCCCGGGCTCAACCTGGGAAC
+
GGGGGGGGGEGGGGGGGGGGGGGGGGGGGGGGGGGGFGGGGGGGGGGGGGGGGGGGGGGGGGGGGGGGGGGGGGGCGG<FGGGGGGGCFEGGGGGGGGGGGGGGGGGGGGCFGDGGGGGGGGGGGGGGGGGGGGGGDGGGGGGGGGGGGGGGGGGGGGGGCGGGGGGGEEEGFGGGGGGGEFGGGGGGGGGGGGGGGGGGGGGGDGGGGGGGGGGGGGGGGGCCCFGFGFGCFEDEGGFGFGFFGGGG>DDCDGGF4F=FGFGDB5C:?FFFFF:6:0>@BFGFFF:(8@>??1
@M04650:207:000000000-C238N:1:1101:24821:7782 1:N:0:19
ACTCCTACGGGAGGCAGCAGTAGGGAATCTTCGGCAATGGACGAAAGTCTGACCGAGCAACGCCGCGTGAGTGAAGAAGGTTTTCGGATCGTAAAACTCTGTTGTTAGAGAAGAACAAGGACGTTAGTAACTGAACGTCCCCTGACGGTATCTAACCAGAAAGCCACGGCTAACTACGTGCCAGCAGCCGCGGTAATACGTAGGTGGCAAGCGTTGTCCGGATTTATTGGGCGTAAAGCGAGCGCAGGCGGTTTCTTAAGTCTGATGTGAAAGCCCCCGGCTCAACCGGGGAGG
+
GGGGGGGGGGGGGGGGGGGGGGGGGGGGGGGGGGGGGGGGGGGGGGGGGGGGGGGGGGGGGGGGGGGGGEGGGGGGGGGGGGGGGGGGGGGGGGGGEFGGGGGGGGGGGGGGGGFGGGGAFGEGGGGGGGGFGGGGGGFGGGGFFFGGGGGGGGGGGGG7FFECFGG>FGFEGGGDGEGCFGFCGGFGFEGGGGGEFGFGC?C*>BFGCFECGEG5>CFGEG=ECCFGGFCEEGDE<C?GFGFFCC<D>DDGGDFFF?4=C7;D6:CA66/99?F@<;GBF07==F>BF@3(7B
@M04650:207:000000000-C238N:1:1101:25413:7800 1:N:0:19
ACTCCTACGGGAGGCAGCAGTGGGGAAAATTGCACAATGGGCGCAAGCCTGATGCAGCCATGCCGCGTGTATGAAGAAGGCCTTCGGGTTGTAAAGTACTTTCAGCGGGGAGGAAGGGAGTAAGGTTAATAACCTTATTCATTGACGTTACCCGCAGAAGAAGCACCGGCTAACTCCGTGCCAGCAGCCGCGGTAATACGGAGGGTGCAAGCGTTAATCGGAATTACTGGGCGTAAAGCGCACGCAGGCGGTCTGTCAAGTCGGATGTGAAATCCCCGGGCTCAACCTGGGAAC
+
GGGGGGGGGGGGEGGGGGGGGGGGGEGGGGGGGGGGGGGGGGGGGGGGGFGGGGGGGFGGGGGGGGGGGGGGGGGGGGGGGGGGGGGGGGGGGGGGGGGGGGGGGGGGGGGGGGGGGGGGFGGGGGGGGGGGGGGGGGGGGFGFFGGFGGGFGGGGGGGGGGFGGGGGGGGGGGGGGGGGGGEGGGGFGGGGGEEDGGGGDGDGGGGGGGGGGDGGCFGGGGCFGGGGGGGFB5>EFGFCECDDGDDCBDDDDDGFBFFFEBGGFGG?FFF48=?4:BGBFFGFF?>>BFF::2
@M04650:207:000000000-C238N:1:1101:18141:7826 1:N:0:19
ACTCCTACGGGAGGCAGCAGTAGGGAATCTTCGGCAATGGACGAAAGTCTGACCGAGCAACGCCGCGTGAGTGAAGAAGGTTTTCGGATCGTAAAACTCTGTTGTTAGAGAAGAACAAGGACGTTAGTAACTGAACGTCCCCTGACGGTATCTAACCAGAAAGCCACGGCTAACTACGTGCCAGCAGCCGCGGTAATACGTAGGTGGCAAGCGTTGTCCGGATTTATTGGGCGTAAAGCGAGCGCAGGCGGTTTCTTAAGTCTGATGTGAAAGCCCCCGGCTCAACCGGGGAGG
+
GGGGGGDGGGGGGGGGGGGGGGGGGGGGGGGGGGGGGGGGFGGGGCFFGGGGGGGGGGGGGGGGGGGGGGGGGGGGGGGGFGGGGGGGGGGGGGGGGGGGGGGGGGGGGFGGGGGFGGDFFFGECFGGGGGGGGGCGGGEGGGGGGGGGGGFGGGGGGGGFGGGFCGEGGGGGGGGGGGGGGGGGFGGGGGG5CEEGGGGGFGGGGGGGCEFGGGGGGGGGD8ECGGGFDG=3C5E3>?3;DBEGDC559DGD<CF=FFFC=FGFGG9*0796:@337DBEBG@?FF;9B>1>F
@M04650:207:000000000-C238N:1:1101:21983:7836 1:N:0:19
ACTCCTACGGGAGGCAGCAGTAGGGAATCTTCGGCAATGGACGAAAGTCTGACCGAGCAACGCCGCGTGAGTGAAGAAGGTTTTCGGATCGTAAAACTCTGTTGTTAGAGAAGAACAAGGACGTTAGTAACTGAACGTCCCCTGACGGTATCTAACCAGAAAGCCACGGCTAACTACGTGCCAGCAGCCGCGGTAATACGTAGGTGGCAAGCGTTGTCCGGATTTATTGGGCGTAAAGCGAGCGCAGGCGGTTTCTTAAGTCTGATGTGAAAGCCCCCGGCTCAACCGGGGAGG
+
GGGGGGGGGGGGGGGGGGGGGGGGGGGGGGGGGGGGGGGGGGGGGGGGGFGGGGGGGGGGGGGGGGGGGGGGGGGGGGGGFGGGGGGGGGGGGGGGGGGGGGGGGGGGGGGGGGGGGGGGGGGFGGGGGGGGGGGGGGGDECGDGGGGGGGGGGGGGGGGGGFGFGGGGGGGGGGGGCFGGGGGGGGGFC=BEEGGGGGGGGGGGGGFFCCFGCEEGG*CEGA5CFGGFGGGFDDEGGFGFGFFGGGGFGD1>3C?FF=?0/:D4*:)9?F46@)731CBE0DFFF@635>7>F
@M04650:207:000000000-C238N:1:1101:23815:7948 1:N:0:19
ACTCCTACGGGAGGCAGCAGTAGGGAATCTTCGGCAATGGACGAAAGTCTGACCGAGCAACGCCGCGTGAGTGAAGAAGGTTTTCGGATCGTAAAACTCTGTTGTTAGAGAAGAACAAGGACGTTAGTAACTGAACGTCCCCTGACGGTATCTAACCAGAAAGCCACGGCTAACTACGTGCCAGCAGCCGCGGTAATACGTAGGTGGCAAGCGTTGTCCGGATTTATTGGGCGTAAAGCGAGCGCAGGCGGTTTCTTAAGTCTGATGTGAAAGCCCCCGGCTCAACCGGGGAGG
+
GGGGGGGGGGGGGGGGGGGGGGGGGGGGGGGGGGGGGGGGGGGGGGGGGGGGGGGGGGGGGGGGGGGGGGGGGGGGGGGGGGGGGGGGGGGGGGGGGGGGGGGGGGGGFGGGGGGGGGGFGGGGGGGGGGGGGGGGGGGEGGGGGGGGGGGGGGGGGG7FDFCGGGGFGGGGGGGGGGGGGGGGGGGGGGGDEGGGGFFFGFCGGGGGFDFGGGGGGGGCGCEGGGGGEGCF>GGGG>FDDCBBGGGCDGGGGGGFFFFFGFFF@GGFF?B?FFFF1;DBDFGF4?FBF3@B(7
@M04650:207:000000000-C238N:1:1101:18525:7986 1:N:0:19
ACTCCTACGGGAGGCAGCAGTAGGGAATCTTCGGCAATGGACGAAAGTCTGACCGAGCAACGCCGCGTGAGTGAAGAAGGTTTTCGGATCGTAAAACTCTGTTGTTAGAGAAGAACAAGGACGTTAGTAACTGAACGTCCCCTGACGGTATCTAACCAGAAAGCCACGGCTAACTACGTGCCAGCAGCCGCGGTAATACGTAGGTGGCAAGCGTTGTCCGGATTTATTGGGCGTAAAGCGAGCGCAGGCGGTTTCTTAAGTCTGATGTGAAAGCCCCCGGCTCAACCGGGGAGG
+
GGGGGGGGGGGGGGGGGGGGGGGGGGGGGGGGGGGGGGF9FGGGEGGGGGGGGGGGGGGGGGGGGGGGGDGGGG9EFGGGGGGGGGGGGGGGGGGGGGGGGGGGGGGGFGGGGGGGGGGDFGGFGGGGGGGGGGGGGGGGGGGGGGGGGFGGGGGGGGDGGGGGGGGGGGGGGGGGGGGGGGGGGFGGGGGGGGEGGGGGGGGGGGGCFGGG578CCFGGGGGGGGGGGGFFFGGGGGFDEDBFGCGGFGG5C5C?F?FFGFGCFGGFFFFFF@@F09D>EBG=6:>>6B@(4;
@M04650:207:000000000-C238N:1:1101:25316:8019 1:N:0:19
ACTCCTACGGGAGGCAGCAGTGGGGAATATTGCACAATGGGCGCAAGCCTGATGCAGCCATGCCGCGTGTATGAAGAAGGCCTTCGGGTTGTAAAGTACTTTCAGCGGGGAGGAAGGGAGTAAAGTTAATACCTTTGCTCATTGACGTTACCCGCAGAAGAAGCACCGGCTAACTCCGTGCCAGCAGCCGCGGTAATACGGAGGGTGCAAGCGTTAATCGGAATTACTGGGCGTAAAGCGCACGCAGGCGGTTTGTTAAGTCAGATGTGAAATCCCCGGGCTCAACCTGGGAAC
+
GGGGGGGGGGGGGGGGGGGGGGGGGGGGGGGGGGGGGGGGGGGGGGGGGGGGGGGGGGGGGGGGGGGGGGGGGGGGGGGGGGGGGGGGGGGGGGGGGGGGGGGGGGGGGGGGGGGGGGGGFGGGGGGGGGGGGGGGGGGGGGGGGGGGGGGGGGGGGGGGGGGGGGGGGGGGGGGGGGGGGGGGGCFGGGGGGGGGGGGGGGGGGGGGCGGGEEEGGGGGGGGGGGGGGGGGFGGGCFFGBDFFGGGGFGGD3CGFFFFF<@>CFGGFFFFFFFFF2(93BBF??FF>:@F??(
@M04650:207:000000000-C238N:1:1101:22082:8045 1:N:0:19
ACTCCTACGGGAGGCAGCAGTGGGGAATATTGCACAATGGGCGCAAGCCTGATGCAGCCATGCCGCGTGTATGAAGAAGGCCTTCGGGTTGTAAAGTACTTTCAGCGGGGAGGAAGGGAGTAAAGTTAATACCTTTGCTCATTGACGTTACCCGCAGAAGAAGCACCGGCTAACTCCGTGCCAGCAGCCGCGGTAATACGGAGGGTGCAAGCGTTAATCGGAATTACTGGGCGTAAAGCGCACGCAGGCGGGTTGTTAAGTCAGATGTGAAATCCCCGGGCTCAACCTGGGAAC
+
GGGGGGGGGGGGGGGGGGGGGGGGGGGGGGGGGGGGGGGGGGGGGGGGGGGGGGGGGGGGGGGGGGGGGGGGGGGGGGGGGGGGGGGGGGGGGGGGGGGGGGGGGGGGGGGGGGGGGGGGGGGGGGGGGGGGGDGFFGEGGGCFGGGGGGGGGGGGGDGGGGGGGDGFFCFGGGGGGEGFGGGGG6EFGECEGGGGGGGGDECECEEGGGGGGGDEC7FGGGCC8CGGGGGGBEGEFFFG><7>GGGGED5)939>>F?@:=FGFDG-=FFFFF@FBFGDF6<??:F:<FFF:-
@M04650:207:000000000-C238N:1:1101:17092:8049 1:N:0:19
ACTCCTACGGGAGGCAGCAGTGGGGAATATTGCACAATGGGCGCAAGCCTGATGCAGCCATGCCGCGTGTATGAAGAAGGCCTTCGGGTTGTAAAGTACTTTCAGCGAGGAGGAAGGCGTTAAGGTTAATAGCCTTGGCGATTGACGTTACTCGCAGAAGAAGCACCGGCTAACTCCGTGCCAGCAGCCGCGGTAATACGGAGGGTGCAAGCGTTAATCGGAATTACTGGGCGTAAAGCGCACGCAGGCGGTCTGTTAAGTCAGATGTGAAATCCCCGGGCTCAACCTGGGAAC
+
GGGGGGGGGGGGGGGGGGGGGGGGGGGGGGGGGGGGGGGGGGGGGGGGGGGGGGGGGGGGGGGGGGGGGGGGGGGGGGGGGGGGGGGGGGGGGGGGGGGGGGGGGGGGGGGGGGGGGGGGGGGGGGGGGGGGGGGGGGGGGGGGGGGCGGGGGCCEGGGGGGGGGGGGGGGGGGGGGGGGGGGGGGGGGGGGGGGGGGGGG5EGGGGGGGGGDCEGGGGGGGGGGGGGFGGGFGGGGGFGEGFBD3<<3CG5C<F9FFF=FF7:FGGFFFFFFFFFFFGFF6GFFFF(8FF<B:
@M04650:207:000000000-C238N:1:1101:21877:8060 1:N:0:19
ACTCCTACGGGAGGCAGCAGTGGGGAATATTGCACAATGGGCGCAAGCCTGATGCAGCCATGCCGCGTGTATGAAGAAGGCCTTCGGGTTGTAAAGTACTTTCAGCGGGGAGGAAGGGAGTAAGGTTAATAACCTTATTCATTGACGTTACCCGCAGAAGAAGCACCGGCTAACTCCGTGCCAGCAGCCGCGGTAATACGGAGGGTGCAAGCGTTAATCGGAATTACTGGGCGTAAAGCGCACGCAGGCGGTCTGTCAAGTCGGATGTGAAATCCCCGGGCTCAACCTGGGAAC
+
GGGGGGGGGGGGGGGGGGGGGGGGGGGFGGGGGGGGGGGGGGEGGGGGGGGGGGGGGGGGGDGGGGDGGGGGGGGGGGGGGGGGGGGGGGGGGGGGGGGGGFGGGGDGGGGEGG>FGGGGGGFGGGCFGGGGG,EEGFGGGGGGGFGG7DFFGGGGGGGGGGGGCDEGGG7EFGG@FGGGGGGGGGGGGGGGGEGGGGFGGGGG8EGGF?F=8A8?FDGFGDGGGGGEFD8=:5>EFGFDBD>EGGDD>D)/99F=FFFFGFGGB*9:FF?*=F4)44D:52>FFF@??F:(8(
@M04650:207:000000000-C238N:1:1101:12643:8066 1:N:0:19
ACTCCTACGGGAGGCAGCAGTGGGGAATATTGCACAATGGGCGCAAGCCTGATGCAGCCATGCCGCGTGTATGAAGAAGGCCTTCGGGTTGTAAAGTACTTTCAGCGGGGAGGAAGGGAGTAAGGTTAATAACCTTATTCATTGACGTTACCCGCAGAAGAAGCACCGGCTAACTCCGTGCCAGCAGCCGCGGTAATACGGAGGGTGCAAGCGTTAATCGGAATTACTGGGCGTAAAGCGCACGCAGGCGGTCTGTCAAGTCGGATGTGAAATCCCCGGGCTCAACCTGGGAAC
+
GGGGGGGGGGGGGGGGGGGGGGGGGGGGGGGGGGGGGGGGGGGGGGGGGGGGGGGGGGGGGGGGGGGGGGGGGEGGFGGGGGGGGGGGGGGGGGGGGGGGGGGGFGDGGGGEFGGGGGDGGGGFGGGGGGGGGGGGGGGGGGGFGGGGGGGGGGD@FGFGGGGGGGGGGGGGGGGGGGGGGGGGGGGGGGGGGGGGGGGGGGGGGGGGGGGGGGGGFGGGCDEGGFGG<<@GEEG5FG?DEDFFGGGGEGGGGDCFBFB?FFG:>DGBFFBFF?FF?BDFF67@FF@7?4@?:3
@M04650:207:000000000-C238N:1:1101:26853:8102 1:N:0:19
ACTCCTACGGGAGGCAGCAGTGGGGAATATTGCACAATGGGCGCAAGCCTGATGCAGCCATGCCGCGTGTATGAAGAAGGCCTTCGGGTTGTAAAGTACTTTCAGCGGGGAGGAAGGGAGTAAAGTTAATACCTTTGCTCATTGACGTTACCCGCAGAAGAAGCACCGGCTAACTCCGTGCCAGCAGCCGCGGTAATACGGAGGGTGCAAGCGTTAATCGGAATTACTGGGCGTAAAGCGCACGCAGGCGGTGTGTTAAGTCAGATGTGAAATCCCCGGGCTCAACCTGGGAAC
+
GGGGGGGGGGGGGGGGGGGGGGGGGGGGGGGGGGGGGGGGGGGGGGGGGGEGGGGGGFGGGGGGGGGGGGGGGGGGGGGGGGGGGGGGGGGGGGGGGGGGFGGGGGGGGGGGGGGGGGGGGGGGGGGGGGGFGDFGGGGGGGGGFGGGGFEGGGGGGGGGGGGGFFGGGGGGGGGGGGGGGFEFGGGGGCEDGGGGFGCEGDGGGGGGGGGDEEEGF=CF;DGGGEGGFCFFEGGDGGFGDC>>DGDDFGGG)>DFFFF4+9CGF7FFFFFF?F:6<BC>>;3=FFF?<F@7:-
@M04650:207:000000000-C238N:1:1101:25537:8108 1:N:0:19
ACTCCTACGGGAGGCAGCAGTGGGGAATATTGCACAATGGGCGCAAGCCTGATGCAGCCATGCCGCGTGTATGAAGAAGGCCTTCGGGTTGTAAAGTACTTTCAGCGGGGAGGAAGGGAGTAAAGTTAATACCTTTGCTCATTGACGTTACCCGCAGAAGAAGCACCGGCTAACTCCGTGCCAGCAGCCGCGGTAATACGGAGGGTGCAAGCGTTAATCGGAATTACTGGGCGTAAAGCGCACGCAGGCGGTTTGTTAAGTCAGATGTGAAATCCCCGAGCTTATCTTGGGAAC
+
GGGGGGGGGGGGGGGGGGGGGGGGGGGGGGGGGGGGGGGGGGGGGGGGGGGGGGGFGGGGGGGGGGGFGGGGGGGGGGGGGGGGGGGGGGGGGGGGGGGGGGGGFGGGGGGGGGGGGGGGGGGDFGGFFGGGGGGGGGFGGGFGGGG@FGGGGGFGGGGGGGGGFCFGGGGGGGGGGGGGGGGGGGGGGGGGGGGGGGCCEGGGGGGGGGGGGGCCEGD>CGGGGGGGFGGGBEDGGGFG>DDFGGGGDGG)>CGF@BFF+9:>B*0:FFFFFFFFF9DE>0F?6FF2A@FBF1
@M04650:207:000000000-C238N:1:1101:24700:8109 1:N:0:19
ACTCCTACGGGAGGCAGCAGTGGGGAATATTGCACAATGGGCGCAAGCCTGATGCAGCCATGCCGCGTGTATGAAGAAGGCCTTCGGGTTGTAAAGTACTTTCAGCGGGGAGGAAGGGAGTAAAGTTAATACCTTTGCTCATTGACGTTACCCGCAGAAGAAGCACCGGCTAACTCCGTGCCAGCAGCCGCGGTAATACGGAGGGTGCAAGCGTTAATCGGAATTACTGGGCGTAAAGCGCACGCAGGCGGTTTGTTAAGTCAGATGTGAAATCCCCGGGCTCAACCTGGGAAC
+
GGGGGGGGGGGGGGGGGGGGGFGGGGGGGGGGGGGGGG<FFFGGEGGGGGGGGGGGFGGGGFGGGGGGGGGGGGGGGGGGGGGGGGGGGGGGGGFGGGGGGGGGGGGGGGGGEGFGGGGGGGGFGGGGGGGGGGGGGG9FGFGGGGDGF>FGGGGGGGGGGGFGGGGGGGGGGGGGFEGECFG6FGGGGGGGEGGGGFGCG>EEGGGGCFFG5AGCEFGGCGEGGGGFCGGGFGGCGGFC>D@>G:DGFCD>CDDFFF?FGFGG4CFFB?F==7?F?0<>B21165.(8:F?5-
@M04650:207:000000000-C238N:1:1101:19101:8152 1:N:0:19
ACTCCTACGGGAGGCAGCAGTAGGGAATCTTCGGCAATGGACGAAAGTCTGACCGAGCAACGCCGCGTGAGTGAAGAAGGTTTTCGGATCGTAAAACTCTGTTGTTAGAGAAGAACAAGGACGTTAGTAACTGAACGTCCCCTGACGGTATCTAACCAGAAAGCCACGGCTAACTACGTGCCAGCAGCCGCGGTAATACGTAGGTGGCAAGCGTTGTCCGGATTTATTGGGCGTAAAGCGAGCGCAGGCGGTTTCTTAAGTCTGATGTGAAAGCCCCCGGCTCAACCGGGGAGG
+
GGGGGGGGGGGGGGGGGGGGGGGGGGGGGGGGGGGGGGGGGGGGGGGGGGGGGGGGGGGGGGGGGGGGGGGGGGGFGGGGGGGGGGGGGGGGGGGGGGGGGGGGGGGGGGGGGGGGGGFGFGGGGGGGGGGGFGGGGGGGGGGGGGGGGGGGGGGGGGGGGGGGGGGGGGGGGGGGGGGGGGGFFEFGGGGEGGGGGGGGGGGDGGGGGGGGGGG5EFDGCCEGGFGFGGFGFGGGGG?C>CDDGGCGEDD5DDGFFFFFFFGG47*6@@FFFFFF<>GBFFGFFFF>>F@09>
@M04650:207:000000000-C238N:1:1101:24737:8174 1:N:0:19
ACTCCTACGGGAGGCAGCAGTAGGGAATCTTCGGCAATGGACGAAAGTCTGACCGAGCAACGCCGCGTGAGTGAAGAAGGTTTTCGGATCGTAAAACTCTGTTGTTAGAGAAGAACAAGGACGTTAGTAACTGAACGTCCCCTGACGGTATCTAACCAGAAAGCCACGGCTAACTACGTGCCAGCAGCCGCGGTAATACGTAGGTGGCAAGCGTTGTCCGGATTTATTGGGCGTAAAGCGAGCGCAGGCGGTTTCTTAAGACTGATGTGAAAGCCCCCGGCTCAACCGGGGAGG
+
GGGGGGGGGGGGGGGGGGGGGGGGGGGGGGGGGEGGGGGGGGGGGGGGGGGGGGGGGGGGGGGGGGGGGGGGGGGGGGFGFGGGGGGGGGGGGGGGGGGGGGGGFFGGGGGGGGGGGGF@FFGFGGGGGGGGGGGGGGGGGGGGGGGGG?FGGGFGGFGFCGGGGGGGGGGGGGGGGGGGGGGGGGGGGGGEGGGGGFEGGGGGGGGGGGGFEEG5EF>GCDGCGFGGDFGGFGGGFF4D39D>GDC<BCC<59>FF4=?F?DF)**6=BFF??><:7CDD09*9)701>B;FB
@M04650:207:000000000-C238N:1:1101:25606:8182 1:N:0:19
ACTCCTACGGGAGGCAGCAGTAGGGAATCTTCGGCAATGGACGAAAGTCTGATCGAGCAACGCCGCGTGAGTGAAGAAGGTTTTCGGATCGTAAAACTCTGTTGTTAGAGAAGAACAAGGACGTTAGTAACTGAACGTCCCCTGACGGTATCTAACCAGAAAGCCACGGCTAACTACGTGCCAGCAGCCGCGGTAATACGGAGGGTGCAAGCGTTAATCGGAATTACTGGGCGTAAAGCGCACGCAGGAGGTTTGTTAAGTCAGATGTGAAAGCCCCCGGCTCAAACGGGGGGG
+
FGGGGGGGGGGGGGGGGGGGGEGGGGGGFGGFC,FFGGGGCFFGGGD,EGGG,C<FFGGGGGGGGGGGGGGGGGCGG=EGGFGGGGGGG7CGGGG9FFGGGG9BFGGGFGGFGG?EF@F,E,@F@<+CDFC,C,<,==FEGGGGFFFGF<@FB@,7FFG,DC:F,,6C*CC3FFC;?EG:FGF6:DCCCEEGG>8EFC+;8:8BEEEEC??FG:EE=>C7?/8AF7CFF48CEGD=5>?G>5>3DGDD5*/**:D>?7F=:@CG47F-**7**)0763D)7>7*9**14))(,4
@M04650:207:000000000-C238N:1:1101:6750:8202 1:N:0:19
ACTCCTACGGGAGGCAGCAGTGGGGAATATTGCACAATGGGCGCAAGCCTGATGCAGCCATGCCGCGTGTATGAAGAAGGCCTTCGGGTTGTAAAGTACTTTCAGCGAGGAGGAAGGTGCTGAGGTTAATAACCTCAGCAATTGACGTTACTCGCAGAAGAAGCACCGGCTAACTCCGTGCCAGCAGCCGCGGTAATACGGAGGGTGCAAGCGTTAATCGGAATTACTGGGCGTAAAGCGCACGCAGGCGGTCTGTTAAGTCAGATGTGAAATCCCCGGGCTCAACCTGGGAA
+
FGGGGGGGGGGGGGGGGGGGGGGGGGGGGGGGFGGGGGGGGGGGGGGGGGGGGGGGGFGGGGFFGGGGGEGGGGGGGGGGGFG<AFGGGGGGGGGGGGGGGGGGFGG@FGGGGGGGDFFAFGCFGGGGGGGA<FFGFG8DFCDFGGGGGGCAFGGGEGGGGGGGGFGGG7<@FGFGCEFEGFGGGFGFDGGGGGGGFDGGG88EGEGGFF:CE>CEFGGF=CGFCCGFGGGGBCDE3C@<B35>CDDD39DC<3CF4@=FFF7:777:@?FFFFF??FDDF019*55:?FF:2
@M04650:207:000000000-C238N:1:1101:16470:8225 1:N:0:19
ACTCCTACGGGAGGCAGCAGTGGGGAATATTGCACAATGGGCGCAAGCCTGATGCAGCCATGCCGCGTGTATGAAGAAGGCCTTCGGGTTGTAAAGTACTTTCAGCGAGGAGGAAGGCATTGTGGTTAATAACCGCAGTGATTGACGTTACTCGCAGAAGAAGCACCGGCTAACTCCGTGCCAGCAGCCGCGGTAATACGGAGGGTGCAAGCGTTAATCGGAATTACTGGGCGTAAAGCGCACGCAGGCGGTTTGTTACGTCAGATGTGAAATCCCCGGGCTCAACCTGGGCAC
+
GGGGGGGGGGGGGGGGGGGGGGGGGGGGGGGGGGGGGGGGGGGGGGGGGG8,FGGGGGGDFGGGGGGGGGGGGGGGGGGGGGGGGGGGGGGGGGGGGGGGGGFGGGGDFGGECGFCEG@FGGGGGGGGGFGGGGGGGGEGGGGGGGDGGGGGGGGGG7BFG@FFGGGEGGGGGGGGGGGGGGGGGGGGGGGGGCEGGGGGGCEEGGGGGGGFGGGGGGGCCCEGGGGF7<=FBGGEGGFGFDFFGDGDECD9CCDFFF*7A@39BDGFFF?FF49??195>9FF=FFB?@F(3-
@M04650:207:000000000-C238N:1:1101:26247:8245 1:N:0:19
ACTCCACGGGAGGCAGCAGTAGGGAATCTTCGGCAATGGACGAAAGTCTGACCGAGCAACGCCGCGTGAGTGAAGAAGGTTTTCGGATCGTAAAACTCTGTTGTTAGAGAAGAACAAGGACGTTAGTAACTGAACGTCCCCTGACGGTATCTAACCAGAAAGCCACGGCTAACTACGTGCCAGCAGCCGCGGTAATACGTAGGTGGCAAGCGTTGTCCGGATTTATTGGGCGTAAAGCGAGCGCAGGCGGTTTCTTAAGTCTGATGTGAAAGCCCCCGGCTCAACCGGGGAGGG
+
GGGGGGGGGGGGGGGGGGGGGGGGGGGGGGGGGGGGGGGGGG+FGGGGGGGGGGGGGGGGGGGGGGGGGGGGGGGGGGGGGGGGGGGGGGGGGGGGGGGGGGGGGGGGGGGGFGGGGGGGGGGGGGGGGGGGGGGGGGGGGGGGGGGG?FGGGGGGGGGGGCGGGGEGGGGGGGGGGGGGGGGGGGGGGGGGGDGGGGGFGGGGGGGGGGGGGGDGGGGG5*;CGGGGFGGGFGGGGGFGFGFFGGGGFGCCCFGFFFFFGFGC=:DDFFFFFFFBFFGEBFGFFFFF;EBF>F
@M04650:207:000000000-C238N:1:1101:16160:8291 1:N:0:19
ACTCCTACGGGAGGCAGCAGTAGGGAATCTTCGGCAATGGACGAAAGTCTGACCGAGCAACGCCGCGTGAGTGAAGAAGGTTTTCGGATCGTAAAACTCTGTTGTTAGAGAAGAACAAGGACGTTAGTAACTGAACGTCCCCTGACGGTATCTAACCAGAAAGCCACGGCTAACTACGTGCCAGCAGCCGCGGTAATACGTAGGTGGCAAGCGTTGTCCGGATTTATTGGGCGTAAAGCGAGCGCAGGCGGTTTCTTAAGTCTGATGTGAAAGCCCCCGGCTCAACCGGGGAGG
+
GGGGGGGGGGGGGGGGGGGGGGGGGGGGGGGGGGGGGGGGGGGGCFGGGGGGGGGGGGGGGGGGGGGGFGGGGGGGGGGGGGGGGGGGGGGGGGGGGGGGGGGFGGGGE<FFGGGGGGDFGGGGGFGGGGGGGGGFGGGGGGGGGGGGGGDGGGGGGGGGGGGGGGGFGGGGGGGGGCFGGGFGGFBGGGGGEGGGG?GGGGG*52;:>?=EGGE=C*:CEDE=FGGGFCGGFEGEGGF:@7@FGGGDFGG3<DFFFF4=777*10066@=F*7)<69D>D(17@FF>FFD39F
@M04650:207:000000000-C238N:1:1101:23788:8308 1:N:0:19
ACTCCTACGGGAGGCAGCAGTGGGGAATATTGCACAATGGGCGCAAGCCTGATGCAGCCATGCCGCGTGTATGAAGAAGGCCTTCGGGTTGTAAAGTACTTTCAGCGGGGAGGAAGGGAGTAAAGTTAATACCTTTGCTCATTGACGTTACCCGCAGAAGAAGCACCGGCTAACTCCGTGCCAGCAGCCGCGGTAATACGGAGGGTGCAAGCGTTAATCGGAATTACTTGGCGTAAAGCGCACGCAGGCGGTTTGTTAAGTCAGATGTGAAATCCCCGGGCTCACCCTGGGAAC
+
GGGGGGGGFGGGGGGGGGGGGGGGGGGGGGG<FGGFGGGFGGGGGGDGGGGGGGGGGGGGGDGGGGGGGGGGGGGGGGGGGFGGGFGGGGGGGGGAGGGGGGGCEGGDGDGGGGGGGGF7CDFGGGFFCGCGCFFGGGC><FGGFFGGFFGGGCF7*CFFFGCGGFFFDGGCFG99CEG:CC;EGGGF8CGC>CCCG?CCGD8CDG5=6?FGGGGGGGFF8DGFG?CG+:FGEGGGCFFDF<B:D3<C7)99DDGFF4=FFF:C*;*67@F*@=?68>3)79D**071(8)354
@M04650:207:000000000-C238N:1:1101:23883:8339 1:N:0:19
ACTCCTACGGGAGGCAGCAGTAGGGAATCTTCGGCAATGGACGAAAGTCTGACCGAGCAACGCCGCGTGAGTGAAGAAGGTTTTCGGATCGTAAAACTCTGTTGTTAGAGAAGAACAAGGACGTTAGTAACTGAACGTCCCCTGACGGTATCTAACCAGAAAGCCACGGCTAACTACGTGCCAGCAGCCGCGGTAATACGTAGGTGGCAAGCGTTGTCCGGAGTTATTGGGCGTAAAGCGAGCGCAGGCGGTTTCTTAAGTCTGATGTGAAAGCCCCCGGCTCAACCGGGGAGG
+
FGGGGGGGGGEEGGGGGGGGGGGGGCGGGGGG<FFGGFGFGGG@:CGGGFFGGGEGGG@8F7CGGGGGGFFFGGGGGCF@=FFGGEEECCGGG8=E=FFG9FGGGEFC?EDFCDGGGGEF<D@BF8FFCFFG<F,@D>BFGDFGGGGCGGGGBD>FGGE,D;FGGDF*FCEEFGG9F:FFFGGDGGGGFGGEEE75EFGGGGGGG9CGGGGFGGGGD:FGD3*:CE?F7CCDBGGDGFFDDCEBG353>DGGGD:F?49*2*2*@FG:9B=46:F)4;GE@2>4*7@99BE616
@M04650:207:000000000-C238N:1:1101:6150:8340 1:N:0:19
ACTCCTACGGGAGGCAGCAGTAGGGAATCTTCGGCAATGGGGGCAACCCTGACCGAGCAACGCCGCGTGAGTGAAGAAGGTTTTCGGATCGTAAAACTCTGTTGTTAGAGAAGAACGTTAAGTAGAGTGGAAAATTACTTAAGTGACGGTATCTAACCAGAAAGGGACGGCTAACTACGTGCCAGCAGCCGCGGTAATACGTAGGTCCCAAGCGTTGTCCGGAGTTATTGGGCGTAAAGCGAGCGCAGGTGGTTTCTTAAGTCTGATGTAAAAGGCAGTGGCTCAACCATTGTG
+
GGGGGGGGGGGGGGGGGGGGGGGGGGGGGGGFGGGGGGG9FGGGGGGGGGGFEGGGGEGGFGGGGGGFG:EFGGGGGGGGGGGGGGGGGGGGGGGGGGGGGGGGGGGGGFGGGGGGGGGGGFEGA<FCFCGGGGGGGGGGGGGGGGGEGGGGGGGGCCFGGGGGGGGGGGGGGGGGGGGGGGGGGGGCGGG7BECEGG9EGEC@*<;<8FGGGGCC*CDGGGC*;F+<C:E*.:DE:GFGECBED)/CB*9CCCCFF?BBCF*7@:C9B?79BFFFF026.(/7?@?((97)5)
@M04650:207:000000000-C238N:1:1101:7231:8343 1:N:0:19
ACTCCTACGGGAGGCAGCAGTGGGGAATATTGCACAATGGGCGCAAGCCTGATGCAGCCATGCCGCGTGTATGAAGAAGGCCTTCGGGTTGTAAAGTACTTTCAGCGGGGAGGAAGGGAGTAAAGTTAATACCTTTGCTCATTGACGTTACCCGCAGAAGAAGCACCGGCTAACTCCGTGCCAGCAGCCGCGGTAATACGGAGGGTGCAAGCGTGAATCGGAATTACTGGGCGTAAAGCGCACGCAGGCGGTTTGTTAAGTCAGATGTGAAATCCCCGGGCTCAACCTGGGAAC
+
GG9FCCEFECF7@@CEEFGGFGGFFGGC<FFGGGGGEG<FGCEFEEE?F<FCFGGGGGGGFDFGCGEGGEFGGGCGAFG?C=EFFG7FF7FCEC<FFFGGGGFF?FECCCFCGGGGGCCFGGGGFGCAFDGGAFADFADDGD<@F=FCCGDFGFC*FEFGG7<BFFFDFE*:CF,48C<@*=BFGG>FFCC*:CEG++98CEE88E5E:CE=*A*ACCCC;C=CCGGGEG5=DEDGGG?DB<D>)>C<@CD739<>5@@FC@G7@7>AFF6*766)4()8)(/0?:>?:47:7-
@M04650:207:000000000-C238N:1:1101:26650:8347 1:N:0:19
ACTCCTACGGGAGGCAGCAGTAGGGAATCTTCGGCAATGGACGAAAGTCTGACCGAGCAACGCCGCGTGAGTGAAGAAGGTTTTCGGATCGTAAAACTCTGTTGTTAGAGAAGAACAAGGACGTTAGTAACTGAACGTCCCCTGACGGTATCTAACCAGAAAGCCACGGCTAACTACGTGCCAGCAGCCGCGGTAATACGTAGGTGGCAAGCGTTGTCCGGATTTATTGGGCGTAAAGCGAGCGCAGGCGGTTTCTTAAGTCTGATGTGAAAGCCCCCGGCTCAACCGGGGAGG
+
GGGGGGGGGGGGGGGGGGGGGGGGGGGGGGGGGGGGGGGGGGGGGGGGGGGGGGDGGGGGGGGGGGGGGGGGGGGGGGGGGGGGGGGGGGGGGGGGGGGGGGGGGGGGGGGGGGGGGGGGGGGFGGGGGGGGGGGGGGGGGGGGGGGGGGGGGGGGGGGGGGGGGGGGGGGGGGGGGGGGGGGGGGGGGGGGGGGGGGGGGGGGGGGGGGGGGGGGGGGGCC*ACGGG?C55>EGGGGFGFGFEGGGGFGGGDD>BFFBFF?FG6*06@??4=4)<69DFE>3?FFF;BFEBFB
@M04650:207:000000000-C238N:1:1101:20781:8353 1:N:0:19
ACTCCTACGGGAGGCAGCAGTGGGGAATATTGCACAATGGGCGCAAGCCTGATGCAGCCATGCCGCGTGTATGAAGAAGGCCTTCGGGTTGTAAAGTACTTTCAGCGGGGAGGAAGGGAGTAAAGTTAATACCTTTGCTCATTGACGTTACCCGCAGAAGAAGCACCGGCTAACTCCGTGCCAGCAGCCGCGGTAATACGGAGGGTGCAAGCGTTAATCGGAATTACTGGGCGTAAAGCGCACGCAGGCGGTCTGTCAAGTCGGATGTGAAATCCCCGGGCTCAACCTGGGAAC
+
GGGGGGGGGGGGGGGGGGFFFG?FEGGGGGGGGGGGGGCFGGGGGGGGGGGGGGGGGGGGGGGGGGGGGEGG9FGGGGGGGGGGGGGGGGGGGGGGCFGGAFGGGGGGD+CFEGFGGGFCC8DECFFFGCFGGGGFGGGGGGGGGGGGGGGFGGGGGEFGGGFDFGFCCEGGGCGGGEGGGGGGGGGGGGGGD8EEGGGGGGDGDEGGDGDGGGGDFGGGGGCGGGFG775CDEDGD:?GBCFEGD3DB3><CDGFFFFFGFDGE35>FF=?B?@)4935>>3667>28@F<71
@M04650:207:000000000-C238N:1:1101:7097:8397 1:N:0:19
ACTCCTACGGGAGGCAGCAGTAGGGAATCTTCGGCAATGGGCGAAAGTCTGACCGAGCAACGCCGCGTGAGTGAAGAAGGTTTTCGGATCGTAAAACTCTGTTGTTAGAGAAGTACAAGGACGTTAGTAACTGAACGTCCCCTGACGGTATCTAACCAGAAAGCCACGGCTACCTCCGTGCCAGCAGCCGCGGTAATCCGGCGGGTGCAAGCGTTAATCGGAATTACTGGTCGTAAAGCGCCCGCAGCCGGTCGGTCAAGTCGGATGTGAAGTCCCCGGGCTCACCCTGGGAAC
+
G<FGGFEF,:F@::F;ECGG-C,<@@,;C@FD@EG@CC@F,67B@@+6CEFCGGG7:@:EC@FC:FE>>CCFG<FEFGFG<<,BFG:+8FF=E=FDF8E9F5FDFC5?BEB8,,,5BE,8A,@+BB=F,<,?A<ED=@=>@@>F@BF7F@<=3@BCFC>FCEF>::@**41B,?,42>F<C8;C7@CFGCEC8BCG+++***=>CCGC6997;:;/:C>DCCC*+<A79C+<7:>F3C8C>).57<1)79919)70)796C@<C)99:9*=*96*64297379?4>)((05(84
@M04650:207:000000000-C238N:1:1101:22060:8438 1:N:0:19
ACTCCTACGGGAGGCAGCAGTGGGGAATCTTGCGCAATGGGCGAAAGCCTGACGCAGCGACGCCGCGTGAGGGATGACGGCCTTCGGGTTGTAAACCTCTTTCAGCTCCGACGAAGCGAGAGTGACGGTAGGAGCAGAAGAAGCACCGGCCAACTACGTGCCAGCAGCCGCGGTAATACGTAGGGTGCAAGCGTTGTCCGGAATTATTGGGCGTAAAGCGCACGCAGGCGGTTTGTTAAGTCAGATGTGAAATCCCCGGGCTCAACCGGGGAACTGCATTCGAAACTGGCAGGC
+
GGGGGGGGGGGGGGGGGGGGGGGGGGGGGGGFGGGGEEGGGGGGGGGGGGGFGGDGGGGGGGGGGGGGDEGGGGGGGGGGGGGGGEFGGGGGGGGGGGGGGGGGGGGGGGGGGGGGGGCFGECFGGGGGGGFGGGGGGGGGGGGGGGGGGGGGGGGGGGGGGGGGGGGGGGDGGGGGGGGGGGEECEECF@FG/;>C+2;*A:F8CFC9FGGGGCGFFGGGGGGDCEGGGG2757C4DFFBF?F7:FC?7F7>7C4FDE:EDGGFGG()8))<>)94A>@FF*)7:?B?47(4,
@M04650:207:000000000-C238N:1:1101:5973:8445 1:N:0:19
ACTCCTACGGGAGGCAGCAGTAGGGAATCTTCGGCAATGGGGGCAACCCTGACCGAGCAACGCCGCGTGAGTGAAGAAGGTTTTCGGATCGTAAAACTCTGTTGTTAGAGAAGAACGTTAAGTAGAGTGGAAAATTACTTAAGTGACGGTATCTAACCAGAAAGGGACGGCTAACTACGTGCCAGCAGCCGCGGTAATACGTAGGTCCCAAGCGTTGTCCGGATTTATTGGGCGTAAAGCGAGCGCAGGTGGTTTCTTAAGTCTGATGTAAAAGGCAGTGGCTCAACCATTGTT
+
GGGGGGGGGGGEGGGGGGGGGGGGGGGGGGGGGGGGGGGGGGGGGGGGGGGGGGGGGGGGGEGGGGGGGGGEFGGGGGGGGGGGGGGGGGGGGGGGGGGGGGGGGGGGGGGGGGGGGGGGGDAFGGGGGGGGGGGDGGGGGGGGGGGGGCFGGGGGGFGGGFFGGGGGGGGGGGGGCFFFGGGGGGFGGGGGCC*BEGGFGGGGGGFGFGDGGGGGDGGGGG;:E6CE<7CCF5CEDFFGED:><33>>GGGDGCF6@7BFFFGFF7<F?FF4*8>?FGFFBDFFFF0:66)))
@M04650:207:000000000-C238N:1:1101:5459:8463 1:N:0:19
ACTCCTACGGGAGGCAGCAGTAGGGAATCTTCGGCAATGGACGAAAGTCTGACCGAGCAACGCCGCGTGAGTGAAGAAGGTTTTCGGATCGTAAAACTCTGTTGTTAGAGAAGAACAAGGACGTTAGTAACTGAACGTCCCCTGACGGTATCTAACCAGAAAGCCACGGCTAACTACGTGCCAGCAGCCTCGGTAATACGTAGGTGGCAAGCGTTGTCCGGATCTATTGGGCGTAAAGCGAGCGCAGGCGGTTTCTTAAGTCTGTTGTGAAAGCCCCCGGCTTAACCGTGGAGG
+
9A9CAFG@:@7-@BFEE7EA<E<E;@E<E<@C<,CFEFFGG<FDCGEGDEFFEAF>C7@CC7:F7=:@CF7FGF9??FFE=FEDDCCF:F@FGFCFGGGGGGF9BCBAEAGGGDFFDCCF=DEGGGEGFCAFF,,,@D7:8@FF8=FDF@FGGGGFCC@DF8E78FG@:8CEGGGGGEF,7:,CFF872,4;56=*?FC5CGGEGGCC6+=*?:E*=:7D=DD*<?EC<75C>E<*9767>D30/9<5BGDGD3:99*9=:@GD*2*4@4*94)))(-)08())1969(851,(
@M04650:207:000000000-C238N:1:1101:2848:8468 1:N:0:19
ACTCCTACGGGAGGCAGCAGTGGGGAATATTGCACAATGGGCGCAAGCCTGATGCAGCCATGCCGCGTGTATGAAGAAGGCCTTCGGGTTGTAAAGTACTTTCAGCGGGGAGGAAGGGAGTAAAGTTAATACCTTTGCTCATTGACGTTACCCGCAGAAGAAGCACCGGCTAACTCCGTGCCAGCAGCCGCGGTAATACGGAGGGTGCAAGCGTTAATCGGAATTACTGGGCGTAAAGCGCACGCAGGCGGTTTGTTAAGTCAGATGTGAAATCCCCGGGCTCAACCTGGGAAC
+
GFFGGFGGGGGGGGGGEGGGCFGGGGFGGGGGGGGGGGGGGGGGGGGGGGGGGGGGGGGGGGGGEGCFCFFGGGGFGGFGGGGGGFGEEEGGEFGGGGGGGGGGGGGGGGEFGEFFGGGGGGF3FFFCFGGGGGGCGGGGG9FFGGGEGGGGGGGGGDFGGGFFGFGG>EBCFGGG7BFG>FFFCFFGGGG8C5EEGGFGG5EGGGG*@+:CGEGGGGFGC*;*8CCFFG5CEGCE3?=DBGFFD:5DDGC9<*/0?B6=F?FGFCGFF4@@FFFFBFGDD654*7>::4@14(
@M04650:207:000000000-C238N:1:1101:8718:8482 1:N:0:19
ACTCCTACGGGAGGCAGCAGTGGGGAATATTGCACAATGGGCGCAAGCCTGATGCAGCCATGCCGCGTGTATGAAGAAGGCCTTCGGGTTGTAAAGTACTTTCAGCGGGGAGGAAGGGAGTAAGGTTAATAACCTTATTCATTGACGTTACCCGCAGAAGAAGCACCGGCTAACTCCGTGCCAGCAGCCGCGGTAATACGGAGGGTGCAAGCGTTAATCGGAATTACTGGGCGTAAAGCGCACGCAGGCGGGTTGTTAAGTCAGATGTGAAATCCCCGGGCTCAACCTGGGAAC
+
GGGGGGGGGGGGGGGGGGGGGGGGGGGGGGFGGGGGGGGGGGGGGGGGGGGGGGGGGGGGEFGGGGGCF=FEGGFGGGGGFFGGGGGGGGGGGGGGGGGGGGGGGGGGGGGGFGGGGGGGGGFGGD<FCCGG9=F=F9DFGFFFFGGGGGGFFGGGCFFFGGGGGGGGGGGCGFGGGGF<8FFGGFGGFGGGG5EEG9EFEEGGG8CEFGGFGGDCG7CFGGGGCF7FFGFF>EGEFFF:DGFE:DGG>DG)C3C:)7BFA@C:97:-@?B7B=FF:6CB@(C69?5(4.745,
@M04650:207:000000000-C238N:1:1101:25130:8600 1:N:0:19
ACTCCTACGGGAGGCAGCAGTGGGGAATATTGCACAATGGGCGCAAGCCTGATGCAGCCATGCCGCGTGTATGAAGAAGGCCTTCGGGTTGTAAAGTACTTTCAGCGGGGAGGAAGGGAGTAAAGTTAATACCTTTGCTCATTGACGTTACCCGCAGAAGAAGCACCGGCTAACTCCGTGCCAGCAGCCGCGGTAATACGGAGGGTGCAAGCGTTAATCGGAATTACTGGGCGTAAAGCGCACGCAGGCGGTTTGTTAAGTCAGATGTGAAATCCCCGGGCTCAACCTGGGAAC
+
GGGGGGGGGGGGGGGGGGGGGGGGGGGGGGGGGGGGGGGGGGGGGGGGGGGGGGGFGGGGGGGGGGGGGGGGGGFGGGGGGGGGGGGGGGGGGGGGGGGGGGGGGGGDGGGGGGGGGGGGGGGGGGGGGGGGGGGGGGGGGGGGGGGGGFGGGGGGGGGGGFGGGGGGGGGGGGGGGGGGGGGGGGGGGGGGGGGGGGGGGGDGGGGGGGGGGGGGGGGGDCGGGGGGGGGGFGGGGGFGFGFFGGGGFGGCCDGFFFFFGFGGFGGFFFFFFF4?:>GFF>GFFFFFFFFFF1
@M04650:207:000000000-C238N:1:1101:20811:8603 1:N:0:19
ACTCCTACGGGAGGCAGCAGTAGGGAATCTTCGGCAATGGACGAAAGTCTGACCGAGCAACGCCGCGTGAGTGAAGAAGGTTTTCGGATCGTAAAACTCTGTTGTTAGAGAAGAACAAGGACGTTAGTAACTGAACGTCCCCTGACGGTATCTAACCAGAAAGCCACGGCTAACTACGTGCCAGCAGCCGCGGTAATACGTAGGTGGCAAGCGTTGTCCGGATTTATTGGGCGTAAAGCGAGCGCAGGCGGTTTCTTAAGTCTGATGTGAAAGCCCCCGGCTCAACCGGGGAGG
+
GGGGGGGGGGGGGGGGGGGGGGGGGGGGGGGGGGGGGGGGGGGGGGGGGGGGGGGGGGGGGGGGGGGGGGGGGGGGGGGFFGGGGGGGGGGGGGGGFGGGGGGGGGGGGGGGGGGGGGFGFFGFGGGGGGGGGGGGGGGGGGGGGGGGGGGGGGGGGGGGGGGFGGGGGGGEGGGGGGGGGGGGGGGGG>EGGGGGGGGGGGGGGGGGFGGGGGGDCGGGG9CEGGGGGGGGFGGGGGFGFGFFGGCDBGGDC*:@FFFBC?FGFGC<FFBFFFFFFFGEFFGFFFFF>>@(9B
@M04650:207:000000000-C238N:1:1101:2648:8664 1:N:0:19
ACTCCTACGGGAGGCAGCAGTGGGGAATATTGCACAATGGGCGCAAGCCTGATGCAGCCATGCCGCGTGTATGAAGAAGGCCTTCGGGTTGTAAAGTACTTTAAGCGAGGAGGAAGGCATTGTGGTTAATAACCACAGGGATTGACGTTACTCGCAGAAGAAGCACCGGCTAACTCCGTGCCAGCAGCAGCGGTAATACGGAGGGTGCAAGCGTTAATCGGAATTACTGGGCGTAAAGCGCACGCAGGCGGTATGTCAAGTCGGATGTGAAATACCCGGGCTCAACCTGGGAAC
+
CCFGCGDGGGGECG7FFCGFFGGGEEFFFEFGFE9DF9FGGGGCF@G,CFFGGGGGD,@,,C,EFEDFFGCFG,,9CE<E@,C,,CF@CCC?FCFGFGGFAE,FEFEGE@FFEFFGGGFC<<E?+BEEGGFGF@D<DB,=D=,,CB=C@DEFGEGDEFGEAFFFGFGGEGGCFC@DFEGGEGFCCDEF7:EECEC8=,>EEGGGDCC5+=EG5**3*+;55*;/<?+<<>85</9*9C6>3C>7DDGG:DGC3CC@@F?FE47CE>)8=FFF4**9>9C@:(96@?F::7>?B3
@M04650:207:000000000-C238N:1:1101:12703:8673 1:N:0:19
ACTCCTACGGGAGGCAGCAGTAGGGAATCTTCGGCAATGGACGAAAGTCTGACCGAGCAACGCCGCGTGAGTGAAGAAGGTTTTCGGATCGTAAAACTCTGTTGTTAGAGAAGAACAAGGACGTTAGTAACTGAACGTCCCCTGACGGTATCTAACCAGAAAGCCACGGCTAACTACGTGCCAGCAGCCGCGGTAATACGTAGGTGGCAAGCGTTGTCCGGATTTATTGGGCGTAAAGCGAGCGCAGGCGGTCTGTTAAGTCAGATGTGAAATCCCCGAGCTTAACTTGGGAAC
+
GGGGGGGGGGGGGGGGGGGGGGGGGGGGGGGGGGGGGGGGGGGGGGGGGGGGGGGGGGGGGGGGGGGFGGGGGGGGGGGGGGGGGGGGGGGGGGGGGGGGGGGGGGGGGGGGGGGGGGGGGGGEGGGGGGGGGGGGGGGGGGGGGGGGGGGGGGGGGGGGGGGGGGGGGGGGGGGGGGGGFFGGGGGGGGGGGGGGGGGGCFDGGGGDGGGGGE8CEFGDG:?EDGFGGGGGF5CCFFFDDG@DGGGDEGDGGGGFFF?FFFGGFCGDFFFFFF?FBFDF>>4@F??BDFF?F3
@M04650:207:000000000-C238N:1:1101:23812:8724 1:N:0:19
ACTCCTACGGGAGGCAGCAGTAGGGAATCTTCGGCAATGGACGAAAGTCTGACCGAGCAACGCCGCGTGAGTGAAGAAGGTTTTCGGATCGTAAAACTCTGTTGTTAGAGAAGAACAAGGACGTTAGTAACTGAACGTCCCCTGACGGTATCTAACCAGAAAGCCACGGCTAACTACGTGCCAGCAGCCGCGGTAATACGTAGGTGGCAAGCGTTGTCCGGCTTTATTGGCCGTAAAGCGAGCGCAGGCGGTTTCTTAAGTCTGATGTGAAAGCCCCCGGCTCAACCGGGGAGG
+
DAF@FGGFFFCCEEGG@FDCEFFGDGGDFFFFEGGGGFG@CEF:6BED9CF9FE::CCFCC@C:FGC8:,4C<FEEFEDGCFFGGGE7FFFFGGGFGDGA5@FEFGGFFGGFGFEF<EFFFGGECCEFF,AFGEDFDCFG:D<FDGFDGFGDGABGGGGGG7FCEGCC*>FGCAF9E@FFGG9BE?CGGGGGG8C8+CF82>C7B9EFGC7FGCBGG>C<=)**0<:?FF+<>EGG3*9/59>BGC//<3DCGCFFB478CF77=FFBF6BFFFF>6>D:B1/6*8F>>:5>>B
@M04650:207:000000000-C238N:1:1101:13630:8756 1:N:0:19
ACTCCTACGGGAGGCAGCAGTGGGGAATATTGCACAATGGGCGCAAGCCTGATGCAGCCATGCCGCGTGTATGAAGAAGGCCTTCGGGTTGTAAAGCACTTTCAGCGAGGAGGAAGGGTTCGGCGTTAATAGCGCCGTTCATTGACGTTACTCGCAGAAGAAGCACCGGCTAACTCCGTGCCAGCAGCCGCGGTAATACGGAGGGTGCAAGCGTTAATCGGAATTACTGGGCGTAAAGCGCACGCAGGCGGTCTGTTAAGTCAGATGTGAAATCCCCGAGCTTAACTTGGGAA
+
GGGGGGGGGGGGGGGGGGGGGGGGGGGGGDGGGGGGGGGGGGGGGGGGGGGGGGGGGGGGGGGGGGGGGGGGGGGFGGGGGGGGGGGGFCGGGGGGFGGGGGGGGGGGGGGGGEGGGGGFGGGCFCGCFGGGGGGGGEGGGGGGGGG7@CFGGGGGGFGGGGGGGFFGGGGEGGGGGGCFGGGGGGGFGGGGGGGEFGGGEGGGGEG*<EEGGDGGGGGGGGECFFFGGGGGE>)7>FFG>GFEGGGG3CG3<*>FFFFFFFGGFGFFFFFF==@)(45>B07@FBFBAF4?7
@M04650:207:000000000-C238N:1:1101:19390:8773 1:N:0:19
ACTCCTACGGGAGGCAGCAGTAGGGAATCTTCGGCAATGGACGAAAGTCTGACCGAGCAACGCCGCGTGAGTGAAGAAGGTTTTCGGATCGTAAAACTCTGTTGTTAGAGAAGAACAAGGACGTTAGTAACTGAACGTCCCCTGACGGTATCTAACCAGAAAGCCACGGCTAACTACGTGCCAGCAGCCGCGGTAATACGTAGGTGGCAAGCGTTGTCCGGATTTATTGGGCGTAAAGCGAGCGCAGGCGGTTTCTTAAGTCTGATGTGAAAGCCCCCGGCTCAACCGGGGAGG
+
GGGGGGGGGGGGGGGGGGGGGGGGGGGGGGGGGGGGGGGGGGGGGGGGGGGGGGGGGGGGGGGGGGGFGGGGDGGGGGGGFGGGGGGGGGGGGGGGGGGGGGGGGGGGGGGGGGGGGGGGGGGFFGGGGGGGGGGGGGGGGGGGGGGGGGGGGGGGGGGGGGGGGGGGGGGGGGGGGGGGGGGGGGGGGGGGGGGGGGGGGGGGFGGGGGGGGGGGGGGGGDEEFGGGGGGGFGGGGGFGEGFFGGGGFGG5DGGFFFFFFFD7@FF<FFFFFF@F?FGFE(CFFFF;BFB(4>
@M04650:207:000000000-C238N:1:1101:14603:8779 1:N:0:19
ACTCCTACGGGAGGCAGCAGTGGGGAATATTGCACAATGGGCGCAAGCCTGATGCAGCCATGCCGCGTGTATGAAGAAGGCCTTCGGGTTGTAAAGTACTTTCAGCGGGGAGGAAGGGAGTAAAGTTAATACCTTTGCTCATTGACGTTACCCGCAGAAGAAGCACCGGCTAACTCCGTGCCAGCAGCCGCGGTAATACGGAGGGTGCAAGCGTTAATCGGAATTACTGGGCGTAAAGCGCACGCAGGCGGTTTGTTAAGTCAGATGTGAAATCCCCGGGCTCAACCTGGGAAC
+
GGGGGGGGGGGGGGGGGGGGGGGGGGGGGGGDFGGGGGGGGGGGGGGGGGGGGGGGGFGGGGGGEGGGGGGGGGGGGGGGGGGGGGGGGGGGGGGGGGGGGGGGGGGGGGGGGGGGGGGGEGGGGGGGGGGGGDFDFFGGGGGGGGG+DFGGGGGGGCGGGGGFGGGEGCCGGGGCBEFFGGGGGGGCFEEGD8CGFFFGGEGGGGGGGF7EEGCEGGFGEGCFGEFGGG;:>G3C3**9:75@GGDCDGG<)9D@FFBFGFCDFDGFFFF6@4/6,3CB3(96=4>><F31?2
@M04650:207:000000000-C238N:1:1101:11914:8837 1:N:0:19
ACTCCTACGGGAGGCAGCAGTGGGGAATATTGCACAATGGGCGCAAGCCTGATGCAGCCATGCCGCGTGTGTGAAGAAGGCCTTCGGGTTGTAAAGCACTTTCAGCGAGGAGGAAGGGTTCGGTGTTAACAGCGCCGTTCATTGACGTTACTCGCAGAAGAAGCACCGGCTAACTCCGTGCCAGCAGCCGCGGTAATACGGAGGGTGCAAGCGTTAATCGGAATTACTGGGCGTAAAGCGCACGCAGGCGGTTTGTTAAGTCAGATGTGAAATCCCCGGGCTCAACCTGGGAAC
+
GGGGGGGGGDGGGGGGGGGGGGGGGGGGGGGGGGGGGGGGGGGGGGGGGGGFGGGGGGGGGGGGGGGGEGGGFFGGGGGGGGGGGGGGGGGGGGGGGGGGGGGGGGGGGGGGGGFGGGGGGGGGGGGGGGGGGGGGGGGGGGGGGGGGGGGGGEGGGGGGGGGGGGFGGGGGGGGGGGGGGGGGGGGGGGGGGGGGGGGGGGGGEGGGGGGGGGGCGGGGDGGGGGFGGGFFEGGCFG4DECDECCDG:DDDGGGF?BFFGFGG4>F<FFFFF4;@FFDFE>CFFFFF:FF(4-
@M04650:207:000000000-C238N:1:1101:4165:8859 1:N:0:19
CTCCTACGGGAGGCAGCAGTAGGGAATCTTCGGCAATGGACGAAAGTCTGACCGAGCAACGCCGCGTGAGTGAAGAAGGTTTTCGGATCGTAAAACTCTGTTGTTAGAGAAGAACAAGGACGTTAGTAACTGAACGTCCCCTGACGGTATCTAACCAGAAAGCCACGGCTAACTACGTGCCAGCAGCCGCGGTAATACGTAGGTGGCAAGCGTTGTCCGGATTTATTGGGCGTAAAGCGAGCGCAGGCGGTTTCTTAAGTCTGATGTGAAAGCCCCCGGCTCAACCGGGGAGGG
+
GGGGGCFGFG;FFGFGGGGGGGGGGGGGGGGGGGGGGGGGGGCFFGGGGGGGGGGGGGGGGGGGGGGECEGGGGGGGGGGGGGGGGGGGGGGGFCGGGGGGGGGGGGGGGGGGFGGGFGFGGGGGGGGGGGFGFGGGGFFGGGGGGGGGGGGGGCFGGGGGGGGGGG7EEGGGGCFEGEGGGGGGGGGGGGGGCGGGGGGGGGGGGGGGFGG=EGGGGGG=DE?FGGGGGGEDGGCG=BGDGFFDGGGFG7CDGGFFFFFGFFCFGF<FFFFFF3BBFGFFBGFFFF9>D<699
@M04650:207:000000000-C238N:1:1101:14765:8892 1:N:0:19
ACTCCTACGGGAGGCAGCAGTGGGGAATCTTGCGCAATGGGCGAAAGCCTGACGCAGCGACGCCGCGTGAGGGATGACGGCCTTCGGGTTGTAAACCTCTTTCAGCTCCGACGAAGCGAGAGTGACGGTAGGAGCAGAAGAAGCACCGGCCAACTACGTGCCAGCAGCCGCGGTAATACGTAGGGTGCAAGCGTTGTCCGGAATTATTGGGCGTAAAGAGCTCGTAGGCGGTCTGTCGCGTCGGCTGGCAAAACTCGGGGCTCAACCCCGAGCTTGCAGTCGATACGGGCAGGC
+
GGGGGGGGGGGGGGGGGGGGGGGGGGGGGGGGGGGGGGGGGGGGGGGGGGGGGGGGGGGGGGGGGGGGGGGGGGGGGGGGGGGGGGGGGGGGGGGGGGGGGGGGGGFGGGGGGGDGGGGGDGFGGGGGFFGGCGGFGGGGGGGGGGGGGGGGGGGGGGGGGGGGGGGGGGGGG:?EGFGGFFGGGGGGFGGGGCEEEGFGGGDGFFGF@FGGGGGGGGGGGGGCEGGG67C:@EGGGCFCEG7BD35*)227FGDF:BBBEDGGFCFFEF3BEF?F??GF?:CDFFFFF@589(
@M04650:207:000000000-C238N:1:1101:4921:8895 1:N:0:19
ACTCCTACGGGAGGCAGCAGTAGGGAATCTTCGGCAATGGGGGCAACCCTGACCGAGCAACGCCGCGTGAGTGAAGAAGGTTTTCGGATCGTAAAACTCTGTTGTTAGAGAAGAACGTTAAGTAGAGTGGAAAATTACTTAAGTGACGGTATCTAACCAGAAAGGGACGGCTAACTACGTGCCAGCAGCCGCGGTAATACGTAGGTCCCAAGCGTTGTCCGGATGTATTGGGCGTAAAGCGAGCGCAGGTGGGTTCTTAATGCTGAGTGAAAAGGCAGTGGCTCAACCATTATG
+
GGGGGGGGGGGGGGGGGGGGGGGGGGGGGGGGGGGDGGGGGGGGGGGGGGGGGFGGGEEECGGGGGGEGGGGGGGFFGGGFGGGGGGGGGGGGGGGGGGGGGGGGFGGGGEFFGGGGGGCGFFGGGGDFDF<FCGGGGGGGFGFGGGGGGGFDGGGGG?:FFD@FCEGGC*>FGGGGGCFFCGGGG6,CFCGG8*1=F?FBF<B@FFCCFGAC:E/51:FGC*A*<7CFFFGFGGEC3=>5C3>D5>D3743)9>F?FF4+***90*)***=B@>:?<*684*)9FF<BF6))-
@M04650:207:000000000-C238N:1:1101:26926:8904 1:N:0:19
ACTCCTACGGGAGGCAGCAGTAGGGAATCTTCGGCAATGGACGAAAGTCTGACCGAGCAACGCCGCGTGAGTGAAGAAGGTTTTCGGATCGTAAAACTCTGTTGTTAGAGAAGAACAAGGACGTTAGTAACTGAACGTCCCCTGACGGTATCTAACCAGAAAGCCACGGCTAACTACGTGCCAGCAGCCGCGGTAATACGTAGGTGGCAAGCGTTGTCCGGAGTTATTGGGCGTAAAGCGAGCGCAGGCGGTTTCTTAAGTCTGATGTGAAAGCCCCCGGCTCAACCGGGGAGG
+
@FFGEFCGGGECBG7B@@@CFFAEFFGFGFDAFEEGDFGGGGGEF@CFEGGFFGG77FFFGG>FFFG>FEGGFCAEAFGGAFG@CF>?FCC?FGGGG?FFFFFGGGGFFFGFGGFGFGFGDFCF7<FFFDFGGGGGGG@@FEGDDGGDGGGGFGGFGGGGGGFFEFGEGGGEDFCDGEA>@FFGGGDFD5EGGGGG+>9>E98CCC>FF9C587CECD73C</:CEFFCDGGFGGEGGFGFG>:DDDGEDDD3DC?F=?B+6:CFG>4=4BB4))789C)<7DF?))7>3>06;
@M04650:207:000000000-C238N:1:1101:2995:8929 1:N:0:19
ACTCCTACGGGAGGCAGCAGTGGGGAATATTGCACAATGGGCGCAAGCCTGATGCAGCCATGCCGCGTGTATGAAGAAGGCCTTCGGGTTGTAAAGTACTTTCAGCGGGGAGGAAGGGAGGGAGGTTAATAACCTCATTCATTGACGTTACCCGCAGAAGAAGCACCGGCTAACTCAGTGCCAGCAGCCGCGGTAATACGGAGGGTGCAAGCGTTAATCGGAATTACTGGGCGTAAAGCGCACGCAGGCGGTCTGACTAGTCGGATGTGAAATCCCCGGGATCAACCTGGGAAC
+
GGGGGGGGGGGGGGGDEGGGDFGGGGGGFGGGGGGGGGGGFGGCEFGFFFGGGGFGGG8F9FGGGGG>FFFFGGGGFFFGGFGGGGGGFED?EGG9@FEFEGGGCFGGDFDFEFGDEGG=+8+BF>BFGDEF9FC<F>FFF,,8,,@<*@3:DEFGE@G7BFFGGGGCFE7CF7BC,?,2,?ECFFEF7CEEDEGGGG98/**CECEEGGCFGGGEGGGGGCEFGG7C<FGGE*CGGGFD5D>BD))/3/7CG3C*/9/)09DC3*9(6=FFF?)?1>CD3(1)95724)5(:(
@M04650:207:000000000-C238N:1:1101:15684:8961 1:N:0:19
ACTCCTACGGGAGGCAGCAGTAGGGAATCTTCGGCAATGGACGAAAGTCTGACCGAGCAACGCCGCGTGAGTGAAGAAGGTTTTCGGATCGTAAAACTCTGTTGTTAGAGAAGAACAAGGACGTTAGTAACTGAACGTCCCCTGACGGTATCTAACCAGAAAGCCACGGCTAACTACGTGCCAGCAGCCGCGGTAATACGTAGGTGGCAAGCGTTGTCCGGATTTATTGGGCGTAAAGCGAGCGCAGGCGGTTTCTTAAGTCTGATGTGAAAGCCCCCGGCTCAACCGGGGAGG
+
GGGGGGGGGDGGGGGGGGGGGGGGGGGGGGGGGGGGGGGGGGGGGGGGGGGGGGGGGGGGGGGGGGGGGGGGGGGGGGGGGGGGGGGGGGGGGGFGGGGGGGGGGGGGFGGGGGGGGG8FGGGEGGGGGGGGGGGGGGGGGGGGGGGGGGGGGGGGGGGGGGGGGGGGGGGGGGGGGGGGGGGGGGGGGGGGGGGGGGGGGGGGGGGGGFGGGGGGGGGGGGGGGGGGGGGGFGDEGGFGFGFFGGGCEGGGGGGFFFFFGFGGFGGAFFFFFFFFFFGFF9GFFFFFF:@F>F
@M04650:207:000000000-C238N:1:1101:4057:9009 1:N:0:19
ACTCCTACGGGAGGCAGCAGTAGGGAATCTTCGGCAATGGACGAAAGTCTGACCGAGCAACGCCGCGTGAGTGAAGAAGGTTTTCGGATCGTAAAACTCTGTTGTTAGAGAAGAACAAGGACGTTAGTAACTGAACGTCCCCTGACGGTATCTAACCAGAAAGCCACGGCTAACTACGTGCCAGCAGCCGCGGTAATACGTAGGTGGCAAGCGTTGTCCGGATTTATTGGGCGTAAAGCGAGCGCAGGCGGTTTCTTAAGTCTGATGGGAAAGCCCCCGGCTCAACCGGGGAGG
+
FGGGGGGGGGG@FGGGGGFGGGGGGGGGGGGGGGGGGGGGGGGGGGEGGGGCGGGDEEGGGGGGGGGGEGCGGGGFDGGGGGGGGGDGEGGGGGGGGGGGGGGGGFGGGGGCFGCGGGGGGGGGFGGGGGGGGGGGGGGGGGFGGGGGGGGGGFGGGGGGFFGGDFGGGGGGGGGG7CGFGGFGGGFFFDGGEED>CGGGGGDGGFGGGGGGGGGGGGGGDCEGFGCFGG*5>EGGCCFDEGFFGGG3>GGGDDGFFF769=77=:F)5)9<457389DFB>DFFFFF0@59;B
@M04650:207:000000000-C238N:1:1101:27978:9045 1:N:0:19
ACTCCTACGGGAGGCAGCAGTGGGGAATATTGCACAATGGGCGCAAGCCTGATGCAGCCATGCCGCGTGTATGAAGAAGGCCTTCGGGTTGTAAAGTACTTTCAGCGGGGAGGAAGGGAGTGAGGTTAATAACCCCATTCATTGACGTTACTCGCAGAAGAAGCACCGGCTAACTCCGTGCCAGCAGCCGCGGTAATACGGAGGGTGCAAGCGTTAATCGGAATTACTGGGCGTAAAGCGCACGCAGGCGGTCTGTCAAGTCTGATGTGAAATCCCCGGGCTCAACCTGGGAAC
+
FGGGGGGGGGGGGGGGGGGGF,FGGGGG9FG<FFGGGGGG8FGGGGG?FCGGGGFGGGCF9@EGGGGGGGFGGGEGGGGG,<FEGGGEC=CGGGGGGGGG9FC<A,@F7FDCF7FGGDD>:B9DFD,,FBDD,<,85>F,@FECGGG>FF+,@B*5>FC:DFG:85DFGGGGGGG,CGGFGGGFGGGGGGGGGGGGGGGG5E5:*;CGGGGGEGG57:FGGGCGGF7EFFGGEGGGGGFG>))<DD3CDDG/9/2/96FFFF*?F>FFFFFF6@6?03DBE>3?@@F244>?F(
@M04650:207:000000000-C238N:1:1101:7059:9050 1:N:0:19
ACTCCTACGGGAGGCAGCAGTGGGGAATATTGCACAATGGGCGCAAGCCTGATGCAGCCATGCCGCGTGTATGAAGAAGGCCTTCGGGTTGTAAAGTACTTTCAGCGGGGAGGAAGGGAGTGAGGTTAATAACCTTATTCATTGACGTTACCCGCAGAAGAAGCACCGGCTAACGCCGTGCCAGCAGCCGCGGTAATACGGAGGGTGCAAGCGTTAATCGGAATTACTGGCCGTAAAGCGCACGCAGGCGGCTTGTTAAGTCAGATGTGAAATCCCCGGGCTCAACCTGGTAAC
+
GGGGGGGGGGGGFGGGGGGGGGGGGGGGFFGGGGGGGGGGG?FEGG+FGGGFGFGGGG?FCGGGGGGGGDDGFGGGFGFDGEGGFGGEFDEGFGGGGFGGCGGGGGGGGGGE7FD@FGDFFF9DC=FGAFGB@FFDCG9DC99FACEFD<>FA<*@CCGFG:>CCF7FFE7BFG*:4:<CEGGGGGGGG58=*BC8CFGC5/*:EGC=<EFGGCEGCFCFEG5:CGCEGG*:;=5:7DFG3/<>CCCC>D3)/)9>F474+9:>?77:F98*94@7:2/5>65**7)(4>)-..
@M04650:207:000000000-C238N:1:1101:12325:9061 1:N:0:19
ACTCCTACGGGAGGCAGCAGTAGGGAATCTTCGGCAATGGACGAAAGTCTGACCGAGCAACGCCGCGTGAGTGAAGAAGGTTTTCGGATCGTAAAACTCTGTTGTTAGAGAAGAACAAGGACGTTAGTAACTGAACGTCCCCTGACGGTATCTAACCAGAAAGCCACGGCTAACTACGTGCCAGCAGCCGCGGTAATACGTAGGTGGCAAGCGTTGTCCGGATTTATTGGGCGTAAAGCGAGCGCAGGCGGTTTCTTAAGTCTGATGTGAAAGCCCCCGGCTCAACCGGGGAGG
+
GGGGGGGGG7BFGGGGGGGFGGFGGGGGGGGGGGGGGGGFFGGGFCFGGGGGFGGCEGGGGGGGGGGGGEDGGGGGGGGFGFGGGG@EGGGGGGGGGGGGGGGGGGGGGGFFGGGGGGG<EGGGGGGGGGGGGGGGGGGGGGGGGFEGGGGGGFFFGGGFCCFGFGGGGCFGFFGGGGG@FGGCF6FGGEGGGGG8FFGGGFF@FGFFGFGGGGG=GFGGE38ECFGG7=8CBE:E3>=>B3@@GGD3@<CDGGFFF=@7EBGF6DFA*/988::3:63)8-C?4;>96:57(4
@M04650:207:000000000-C238N:1:1101:18900:9079 1:N:0:19
ACTCCTACGGGAGGCAGCAGTGGGGAATATTGCACAATGGGCGCAAGCCTGATGCAGCCATGCCGCGTGTATGAAGAAGGCCTTCGGGTTGTAAAGTACTTTCAGCGAGGAGGAAGGCGTTAAGGTTAATAACCTTAGCGATTGACGTTACTCGCAGAAGAAGCACCGGCTAACTCCGTGCCAGCAGCCGCGGTAATACGGAGGGTGCAAGCGTTAATCGGAATTACTGGGCGTAAAGCGCACGCAGGCGGTCTGTTAAGTCAGATGTGAAATCCCCGGGCTCAACCTGGGAAC
+
GGGGGGGGGGGGGGGGGGGGGGGGGGGGGGGFGGGGGGGGGGGGGGGGGGFGGGGGGGGGGGGGGGGGGGCGGGGGGGGGGGGGGGGGGGGGGGGGGGGGGGGGGGGGGGGGGGGGGGGGFEGGGGGFDGGGFGGGGG9FFGGGGGGGGGGGGGCFGGGGGGFGGGGGGGGGGGGGGGGGGGGGGGGGGGGGGGGGGGGGGGGEGGGGGGGGGGGGGGGGGGDGGGGGGCFGE=CEDGFGFGFFGDGGFGGDCGGFFFFFGFGGFGGFFFFFF=)9?B<BE(7FFFF77>F?0(
@M04650:207:000000000-C238N:1:1101:8675:9093 1:N:0:19
ACTCCTACGGGAGGCAGCAGTGGGGAATATTGCACAATGGGCGCAAGCCTGATGCAGCCATGCCGCGTGTATGAAGAAGGCCTTCGGGTTGTAAAGTACTTTCAGCGGGGAGGAAGGGAGTGAGGTTAATAACCTTATTCATTGACGTTACCCGCAGAAGAAGCACCGGCTAACTCCGTGCCAGCAGCCGCGGTAATACGGAGGGTGCAAGCGTTAATCGGAATTACTGGGCGTAAAGCGCACGCAGGCGGTCTGTCAAGTCGGATGTGAAATCCCCGGGCTCAACCTGGGAAC
+
GGGGGGGGGGGGGGGGGGGGGGGGGGGGGGGGGGGGGGGGGGGGGGGGGGGGGGGGGGGGGGGGGGGGGGGGGGGGGGGGFGCGGGGDGGGGGGGGGGGGGGGGGFGGGGGDGGGGGGGGEFFDFFFFGGGGC<DFGGCFFGGGGGGEGGEGGCEGGGF7FFGGGCFGGGGGGGGGFGGGGGGGGGGGGGGGGEGGGGGGDCEGGEGGGGGGGGGGFFCFGGEGGFGGGGFGFGGGGGFGFGFFGDGDFGDCDGFFFFFFGFGGFGGFFFFFFFFF:>GFF>GF?FF3?FFF>4
@M04650:207:000000000-C238N:1:1101:12249:9108 1:N:0:19
ACTCCTACGGGAGGCAGCAGTGGGGAATATTGCACAATGGGCGCAAGCCTGATGCAGCCATGCCGCGTGTATGAAGAAGGCCTTCGGGTTGTAAAGTACTTTCAGCGGGGAGGAAGGGAGTAAAGTTAATACCTTTGCTCATTGACGTTACCCGCAGAAGAAGCACCGGCTAACTCCGTGCCAGCAGCCGCGGTAATACGGATGGTGCAAGCGTTAATCGGAATTACTGGGCGTAAAGCGCACGCAGGCGGTTTGTTACGTCAGCTGTTAAATCCCCTGGCTCAACCTGGGAAC
+
FGGGGGFGGGG@FGGGGGFGGFG?E@BFFGGCFGGF8FAFCFEGC:@FFGFGG9FFFGGFFGGGGGEGDFFEFFA<CCC<FFGGGFC+FE:FA?F9FCFGGGGG<FC>EDCED+8,>E8C@=F,DFFF9F9BFGFFDD=FFAF,@>CFGGGGCFGC<CE@GGGGGGFE>EE>FFGGC7FCEDFFG6,<F>EE5C7C<9BF*13:*<CF<+<5?E885C>F*1;CFCFG?*2:):)5C*/)89.7DG)7)/)197*<F@*)*0*9)7*.*/*9@89/2.9)0(2*0805(.)..(
@M04650:207:000000000-C238N:1:1101:10159:9114 1:N:0:19
ACTCCTACGGGAGGCAGCAGTGGGGAATATTGCACAATGGGCGCAAGCCTGATGCAGCCATGCCGCGTGTATGAAGAAGGCCTTCGGGTTGTAAAGTACTTTCAGCGGGGAGGAAGGGAGTGAGGGTAATAACCTGATTCATTGACGTGACCCGCAGAAGAAGCACCGGCTAACTCCGTGCCAGCAGCCGCGGTAATACGGAGGGTGCAAGCGGTAATCGGAATTACTGGGCGTAAAGCGCACGCAGGCGGGCTGTCAAGTCGGATGTTAAATCCCCGGGCTCAACCTGGGAAC
+
FGGGGGGGGGGGGGGGGGGGGGGGGGGGCGGFGFGGGGGGGGGEGGGGGGGGFGCGGGGGFGGGGGGGGG=FGGGGGGGG8FGGGGGCEEGGGGGGFGGFAFFFD5>:=FGEFGGFGG<+@F=DC+C=F,,F3>A,3@93@,,@>=FC+>>8@C<FCCFGFGCACF7CFGE@C<,,:CF7EEGFFF>EGCCEG:CE+2+3:;8EG/8:+9:5:*;CEFGFE3CFGF9?+7*17:7CFC=D)5)7<55D)9C)))176*99?=D3.1>,**1=6*/)-7DD5;5?=5@(2:582(
@M04650:207:000000000-C238N:1:1101:4909:9116 1:N:0:19
ACTCCTACGGGAGGCAGCAGTGGGGAATATTGCACAATGGGCGCAAGCCTGATGCAGCCATGCCGCGTGTATGAAGAAGGCCTTCGGGTTGTAAAGTACTTTCAGCGAGGAGGAAGGCATTGTGGTTAATAACCACAGTGATTGACGTTACTCGCAGAAGAAGCACCGGCTAACTCCGTGCCAGAAGCCGCGGTAATACGGAGGGTGCAAGCGTTAATCGGAATTACTGGGCGAAAAGCGCACGCAGGCGGTGTGTCAAGTCGGAGGTGAAATCCTCGGGCTCAACCTGGGAA
+
EFGGGGGGGGGGGGGGGGGGG8FGGGGGFGGGGAGGGGEFDFG:FE@DFGGGCGGGGGFG9EFGGGGGG,:<FGEFGEGGGGGGGGGGGCGFGGGG<EFGCFFEED=+>EG7CGGF=,,BBAGGG4D,F<FCFDGGGGFBFFFD,7=F<=FFF@C:FGGFF:,,4F8BF7*@7,EE,>DFECGG7:,>BGGG54:>+BCF*3?EG*:CGGF5;AE5/*0>5C*:<FFGFGFC5*9:777/)))77CD3:9C//*9<**09C=DD>)9,7*0/*17*.1C57(*97:@:(<>B0
@M04650:207:000000000-C238N:1:1101:4631:9122 1:N:0:19
ACTCCTACGGGAGGCAGCAGTGGGGAATATTGCACAATGGGCGCAAGCCTGATGCAGCCATGCCGCGTGAATGAAGAAGGCCTTCGGGTTGTAAAGTACTTTCAACTGGGAGGAAGGGAATAATGTTGATAACCTTATTCATTGACGTTACCCACAGAAGGAGCACCAGCTACCTCCATGCGCGGAGCCACGCTAATACGGAGGGTCATAGCGTTGAACTGACTTACGTGAGGTAAAGCGCACGCAGGCGGCATTTCAAGTCAGACATGAGAGCCCCGAGCTCGACCACGGAAC
+
GGGGGGGGGGGGGDCFEGDFFGEGGGGGCGGGGGGGGGF@6EC7F@8,,CCEGCFGGGGGD,<8BCGF7,:,?EC,EF<,8EFFGDGC<:=FFFG9F,EFDEF<,?,B8EG?+8B,8?,,::,,8:?,C<,C,<,C9F5<,,7,,A++A>F,,:+8,,@<,8,=B7,>3>3,8@9>D8,,,*35*4BC*64:*4**6,,1**4**3*2++++*/8*11*1<C8++:0*2*/*0+2+70*).17))))1)))))1***1**+**29**.7*)*/)<)3().8(*..0.(()0(8(
@M04650:207:000000000-C238N:1:1101:21054:9140 1:N:0:19
ACTCCTACGGGAGGCAGCAGTAGGGAATCTTCGGCAATGGACGAAAGTCTGACCGAGCAACGCCGCGTGAGTGAAGAAGGTTTTCGGATCGTAAAACTCTGTTGTTAGAGAAGAACAAGGACGTTAGTAACTGAACGTCCCCTGACGGTATCTAACCAGAAAGCCACGGCTAACTACGTGCCAGCAGCCGCGGTAATACGTAGGTGGCAAGCGTTGTCCGGATTTATTGGGCGTAAAGCGAGCGCAGGCGGTTTCTTAAGTCTGATGTGAAAGCCCCCGGCTCAACCGGGGAGG
+
GGGGGGGGGGGGGGGGGGGGGGGGGGGGGGGGGGGGGGGGGGGGGGGGGGGGGGGGGGGGGGGGGGGGGGGGGGGGGGGGGGGGGGGGGGGGGGGGGGGGGGGGGGGGGGGGGGGGGGGFGGGGGGGGGGGGGGGGGGGGGGGGGGGGGGGGGGGGGGGGGGGGGGGGGGGGGGFGGGGGGGGGGFFGGGGGGGGGGGGGGGGGGGGGGGGGGCGGGGGGGDEEGGGGGGGGFGGGGGFGEG>:CDGGFGGGDGGFFFFF<=FGFGGFFFFFFF@F?;DFFFGF?FFFFFF91>
@M04650:207:000000000-C238N:1:1101:18922:9146 1:N:0:19
ACTCCTACGGGAGGCAGCAGTAGGGAATCTTCGGCAATGGACGAAAGTCTGACCGAGCAACGCCGCGTGAGTGAAGAAGGTTTTCGGATCGTAAAACTCTGTTGTTAGAGAAGAACAAGGACGTTAGTAACTGAACGTCCCCTGACGGTATCTAACCAGAAAGCCACGGCTAACTACGTGCCAGCAGCCGCGGTAATACGTAGGTGGCAAGCGTTGTCCGGATTTATTGGGCGTAAAGCGAGCGCAGGCGGTTTCTTAAGTCTGATGTGAAAGCCCCCGGCTCAACCGGGGATG
+
GGGGGGGGGGGGGGGGGGGGGGGGGGGGGGGGGGGGGGGGGGGGGGGGGGGGGGGGGGGGGGGGGGGGGGGGGGGGGGGGGGGGGGGGGGGGGGGGGGFGGGGGGGGGGGGGGGGGGGFGGGGGGGGGGGGGGGGGGGGGGGGGGGGGGGGGGGGGFGGGGGGGGGGGGGGGGGGGGGGGGGGGGGGGGGGGGGGGGGFGGGGGGGGGFFGGGGEGGFGDCGGGGGGGGGFFBGGGGGFGFGEBCDGGFGGGG3C=FFBF96FGBFGFFF????)7:;DDF>GFFFFF6EE0(8
@M04650:207:000000000-C238N:1:1101:5991:9156 1:N:0:19
ACTCCTACGGGAGGCAGCAGTGGGGAATATTGCACAATGGGCGCAAGCCTGATGCAGCCATGCCGCGTGTATGAAGAAGGCCTTCGGGTTGTAAAGTACTTTCAGCGGGGAGGAAGGGAGTAAAGTTAATACCTTTGCTCATTGACGTTACCCGCAGAAGAAGCACCGGCTAACTCCGTGCCAGCAGCCGCGGTAATACGGAGGGTGCAAGCGTTAATCGGAATTACTGGGCGTAAAGCGCACGCAGGCGGTTTGTTAAGTCAGATGTGAAATCCCCGGGCTCAACCGGGGAGG
+
GGGGGGGGGGGGGGGGGGGGGGGGGGGGGGGGGGGGGGGGGGGGGGGGGGGGGGGGGGGGGGGGGGGGGGGGGGFFFGGGGGGGGGGGGGGGGGFGGGGGGGGGFGGGGGGGGGGGGGGGGGGGGGGGGGGGGGGGGGGGGGGGGGGGGGEGGGGGGGGGGGGGGGGGGGDGGGGGGGGGGGGGFGGGGGGGGGGGGGGGGGGGGGEEGFGFGGGDCFFGDDCCFFGGGGGCDGGGGGFGEDEFDDGGEGGGG3D>FFFFGFGGFGGFFFFFFB6?6>DEFBGFFFF>;F>69F
@M04650:207:000000000-C238N:1:1101:27405:9168 1:N:0:19
ACTCCTACGGGAGGCAGCAGTAGGGAATCTTCGGCAATGGACGAAAGTCTGACCGAGCAACGCCGCGTGAGTGAAGAAGGTTTTCGGATCGTAAAACTCTGTTGTTAGAGAAGAACAAGGACGTTAGTAACTGAACGTCCCCTGACGGTATCTAACCAGAAAGCCACGGCTAACTACGTGCCAGCAGCCGCGGTAATACGTAGGTGGCAAGCGTTGTCCGGATTTATTGGGCGTAAAGCGAGCGCAGGCGGTTTCTTAAGTCTGATGTGAAAGCCCCCGGCTCAACCGGGGAGG
+
GGGGGGGGGGGGGGGGGGGGGGGGGGGGGGGGGGGGGGGGGGGGFGGGGGGGGGGGGGGGGGGGGGGGGGGGGGGGGGGGGGGGGGGGGGGGGGGGGGGGGGGGGGGGGGGGGGGGGGGGGGGGGGGGGGGGFGGGGGGDGGGGGGGGGGGGGGGGGGGGGGGGGGGGGGGGGGGGGGGGGGGGGGGGGGGEEGEGGGGGGGGGGGGGGGGGGEGGGGGGGGCEGFFCCGGFFDGEGGFGFGFFGDDGFGGGGDGFFFFFGFGGFGGF4??FFF:>?9CBFFGFFFFFFDE>FF
@M04650:207:000000000-C238N:1:1101:18253:9208 1:N:0:19
ACTCCTACGGGAGGCAGCAGTGGGGAATATTGCACAATGGGCGCAAGCCTGATGCAGCCATGCCGCGTGTATGAAGAAGGCCTTCGGGTTGTAAAGTACTTTCAGCGGGGAGGAAGGGAGTAAAGTTAATACCTTTGCTCATTGACGTTACCCGCAGAAGAAGCACCGGCTAACTCCGTGCCAGCAGCCGCGGTAATACGGAGGGTGCAAGCGTTAATCGGAATTACTGGGCGTAAAGCGCACGCAGGCGGTCTGTTAAGTCAGATGTGAAATCCCCGGGCTCAACCTGGGAAC
+
GGGGGGGGGGGGGGGGGGGGGGGGGGGGGGGGGGGGGGGGGGGGGGGGGGGGGGGGGGGGGGGGGGGGGGGGGGGGGGGGGGGGGGGGGGGGGGGGGGGGGGGGGGGGGGGGGGGGGGGGGGGGGGGGGGGGGGGGGGGGGGGFGGGGFGGGGGGGGGGGGFFGGGGGGGGGGGGGGGGGGGGGGGGGFGGGGGGEGFGGGGGGGGGGGGGGGGDGGGGGGGGGGGGGGGGGFGGGGGFGBG>EGGGGEGCCGGGFFFFFGFGG6FG>FBFFFFF?<FGFFFGFF?FBFFF784
@M04650:207:000000000-C238N:1:1101:3035:9296 1:N:0:19
ACTCCTACGGGAGGCAGCAGTAGGGAATCTTCGGCAATGGACGAAAGTCTGACCGAGCAACGCCGCGTGAGTGAAGAAGGTTTTCGGATCGTAAAACTCTGTTGTTAGAGAAGAACAAGGACGTTAGTAACTGAACGTCCCCTGACGGTATCTAACCAGAAAGCCACGGCTAACTACGTGCCAGCAGCCGCGGTAATACGTAGGTGGCAAGCGTTGTCCGGATTTATTGGGCGTAAAGCGAGCGCAGGCGGTTTCTTAAGTCTGATGTGAAAGCCCCCGGCTCAACCGGGGAGG
+
GGGGGGGGGGGEGGCFGEGGCFFGGGGGGGCFDCFEEGGDGGGGGGGGGGFGGGGGGGGFCGGGGGGECFEFGGGCFGFGEFF7FFGGGDCFGGFGGGGGCGAFEFFFGGGGGGGGGG=FEEF=<DFFGGGGGGFGG@7+CDGGCGEGGFCCGGFGCFGDFGGC8FFCGGGGGGFGFEFGGGGGF@8FBB*:CE@EGFF;CEGGGFCGGCF*8E5::DGGG3**+<C7FFGGFG)CGGFGEDFDGGD3BGG5<CD?7FFBF?77?CDBFF*9B?>F(4CBE9DF4)807EB;>B
@M04650:207:000000000-C238N:1:1101:7171:9304 1:N:0:19
ACTCCTACGGGAGGCAGCAGTAGGGAATCTTCGGCAATGGACGAAAGTCTGACCGAGCAACGCCGCGTGAGTGAAGAAGGTTTTCGGATCGTAAAACTCTGTTGTTAGAGAAGAACAAGGACGTTAGTAACTGAACGTCCCCTGACGGTATCTAACCAGAAAGCCACGGCTAACTACTTGCCAGCAGCCGCGGTAATACGTAGGTGGCAAGCGCTGTCCGGATTAATTGGGCGTAAAGCGATCGCAGGCGGTTTCTTAAGTCTGATGTTAAAGCCCCCGGCTCAACCGGGGAGG
+
GGCE<,EF@BF@FGGGGGGACF<E;FACFGGG@7FFDFGGFC@FC@FFFGDGGFGC6:CFFGGEE7:++B?FE?<FFCFGGGFCFGGG:CEB<=F9F8F?,55<E@@EFFGGCF<AEF<BCD:C@AEGFFFGGGFFGGGGGCFEDFF+@CCF=F,3@FFDFGCGGFGG7CCEFG,>D9A9;:,4:@6@,*:CEG*8<EC8?B8;F:F>:C5=**=::FFC*75A+3AC+985.:75**8).*0)9DD53DD5)/>88@*9+9*:97>4**8@FFF>?BG3:(19*7)(-7)37>
@M04650:207:000000000-C238N:1:1101:23663:9322 1:N:0:19
ACTCCTACGGGAGGCAGCAGTAGGGAATCTTCGGCAATGGACGAAAGTCTGACCGAGCAACGCCGCGTGAGTGAAGAAGGTTTTCGGATCGTAAAACTCTGTTGTTAGAGAAGAACAAGGACGTTAGTAACTGAACGTCCCCTGACGGTATCTAACCAGAAAGCCACGGCTAACTACGTGCCAGCAGCCGCGGTAATACGTAGGTGGCAAGCGTTGTCCGGATTTATTGGGCGTAAAGCGAGCGCAGGCGGTTTCTTAAGTCTGATGTGAAAGCCCCCGGCTCAACCGGGGAGG
+
GGGGGGGGGGGGGGGGGGGGGGFGGFGGCGGGGDGGGGGGF<FGGGEEFGGGFGGGGGGGGGGGGGGGGGGFGGGGGGGGGGGGGGGGGGGGGGGGGGGGGGGFGGGGFGGGGGGGGGGCDFGGGGCFFGECECEGD=FEGGDGD=FFGGFGFFGGGGGEGECGE@>FGGEEGGGGFGGGCFDGGGGFGGGGGGEEGGFF<CFGCG5;CFF5EE88CG><89?E+:9C9CFGEEDGGD6CDGDF:775:9DDGDF?@@FFEFF=47>AF49775)04(/>>B3=@5:;>38(-9
@M04650:207:000000000-C238N:1:1101:23323:9345 1:N:0:19
ACTCCTACGGGAGGCAGCAGTGGGGAATATTGCACAATGGGCGCAAGCCTGATGCAGCCATGCCGCGTGTATGAAGAAGGCCTTCGGGTTGTAAAGTACTTTCAGCGGGGAGGAAGGGAGTAAGGTTAATAACCTTATTCATTGACGTTACCCGCAGAAGAAGCACCGGCTAACTCCGTGCCAGCAGCCGCGGTAATACGGAGGGTGCAAGCGTTAATCGGAATTACTGGGCGTAAAGCGCACGCAGGCGGTCTGTCAAGTCGGATGTGAAATCCCCGGGCTCAACCTGGGAAC
+
GGGGGGGGGGGGGGGGGGGGGGGGGGGGGGGGGGGGGGGGGGGGGGGGGGGGGGGGGGGGGGGGGGGGGGGGGGGGGGGGGGGGGGGGGGGGGGGGGGGGGGGGGGGGGGGGGGGGGGGGGGGGGGGGGGGGGGGGGGGGGGGGGGGGGGGGGGGGGGGGGGGFGGGGGGGGGGGGGGGGGGGGGGGGGGGGGGGGGGGGGGGGGGGGGFGGGGGGGGGGGGGGGGGGGGGGFGGGGGFGFGFFGGGGDGGDGGGFFFFFGFGGFDD?FFF=B?FF07>@DFFFFFFBBFF<?8
@M04650:207:000000000-C238N:1:1101:18787:9362 1:N:0:19
ACTCCTACGGGAGGCAGCAGTAGGGAATCTTCGGCAATGGACGAAAGTCTGACCGAGCAACGCCGCGTGAGTGAAGAAGGTTTTCGGATCGTAAAACTCTGTTGTTAGAGAAGAACAAGGACGTTAGTAACTGAACGTCCCCTGACGGTATCTAACCAGAAAGCCACGGCTAACTACGTGCCAGCAGCCGCGGTAATACGTAGGTGGCAAGCGTTGTCCGGATTTATTGGGCGTAAAGCGAGCGCAGGCGGTTTCTTAAGTCTGATGTGAAAGCCCCCGGCTCAACCGGGGAGG
+
GGGGGGGGGGGGGGGGGGGGGGGGGGGGGGGGGGGGGGGGGGGGGGGGGGGGGGGGGGGGGGGGGGGGGGGGGGGGGGGGGGGGGGGGGGGGGGGGGGGGGGGGGGGGGGGGGGGGGGGGGGGFGGGGGGGGGGGGGGGGGGGGGGGGGGGGGGGGGGGGGGGGGGGGGGGGGGGGGGGGGGGGGGGGGGGGGGGGGGGGGGGGGGGGGGGGGGGGGGFGGG5EGGGGGGGGEGGGGGFGFDFFGGGGFGGDGGGFFFF?FFGGFGGFFFFF=F:F?;GFFFGFFFFFFEFFFF
@M04650:207:000000000-C238N:1:1101:20948:9413 1:N:0:19
ACTCCTACGGGAGGCAGCAGTGGGGAATATTGCACAATGGGCGCAAGCCTGATGCAGCCATGCCGCGTGTATGAAGAAGGCCTTCGGGTTGTAAAGTACTTTCAGCGGGGAGGAAGGGAGTGAGGTTAATAACCTCATTCATTGACGTTACCCGCAGAAGAAGCACCGGCTAACTCCGTGCCAGCAGCCGCGGTAATACGGAGGGTGCAAGCGTTAATCGGAATTACTGGGCGTAAAGCGCACGCAGGCGGTCTGTCAAGTCGGATGTGAAATCCCCGGGCTCAACCTGGGAAC
+
GGGGGGGGGGGGGGGGGGGGGGGGGGGGGGGGGGGGGGGGGGGGGGGGGGGGGGGGGGGGGGGGGDGFGGGGGGGGGGGGGGGGGGGGGGGGGGGGGGGGGGGGGGGGGGGGGGFGGGGGGGGGGGGGGGGGGGGGGGG9FGGGGGGGGGGGGGGGGGFFCFGGGGGGGGGGGGGGGGGGGGGGFFFGCCGGGGGGEGGGGGGGGCEGGGGGGGGGGGGGGGGGGDFGFGGGF7CEGFFG><>FGGDDFGG5CDFFFFFFFFGGBDD?FF?FFF4?BFDD:07=?FF(,5;??3
@M04650:207:000000000-C238N:1:1101:16618:9426 1:N:0:19
ACTCCTACGGGAGGCAGCAGTAGGGAATCTTCGGCAATGGACGAAAGTCTGACCGAGCAACGCCGCGTGAGTGAAGAAGGTTTTCGGATCGTAAAACTCTGTTGTTAGAGAAGAACAAGGACGTTAGTAACTGAACGTCCCCTGACGGTATCTAACCAGAAAGCCACGGCTAACTACGTGCCAGCAGCCGCGGTAATACGTAGGTGGCAAGCGTTGTCCGGATTTATTGCGCGTAAAGCGAGCGCAGGCGGTTTCTTAAGTCTGATGTGAAAGCCCCCGGCTCAACCGGGGAGG
+
GGGGGGGGGGGGGGGGGGGGGGGGGGGGGGGGGGGGGGGGGGGGGGGGGGGGGGGGGGGGGGGGGGGGGGGGGGGGGGGGGGGGGGGGGGGGGGGGGGGGGGGGGGGGGGGGGGGGGGGGGGGGGGGGGGGGGGGGGGGGGGGGGGGGGGGGGGGGGGGGGGGGGGGGGGGGGGGGGGGGGGGGGGGGGGGGGGGGGGGGGGGGGGGGGGGGGGC8EFGGGGGGGGGGGGGGFGGGGGFGFGFFDGGGFGGGGGGFFFFFGFGG?**:FFFFFFFFFFG>B>GFFFFF0BE6>F
@M04650:207:000000000-C238N:1:1101:19301:9430 1:N:0:19
ACTCCTACGGGAGGCAGCAGTAGGGAATCTTCGGCAATGGACGAAAGTCTGACCGAGCAACGCCGCGTGAGTGAAGAAGGTTTTCGGATCGTAAAACTCTGTTGTTAGAGAAGAACAAGGACGTTAGTAACTGAACGTCCCCTGACGGTATCTAACCAGAAAGCCACGGCTAACTACGTGCCAGCAGCCGCGGTAATACGTAGGTGGCAAGCGTTGTCCGGATTTATTGGGCGTAAAGCGAGCGCAGGCGGTTTCTTAAGTCTGATGTGAAAGCCCCCGGCTCAACCGGGGAGG
+
GGGGGGGGGGGGGGGGGGGGGGGGGGGGGGGGGGGGGGGGGGGGGGGGGGGGGGGGGGGGGGGGGGGFGGGGGGGGGGGGGGGGGGGGGGGGGGGGGGGGGGGGGGGGGGGGGGGGGGGGGGGGGGGGGGGGGGGGGGGGGGGGGGGGGGGGGGGGGGGGGGGGGGGGGGGGGGGGGGGGGGGGGFFGGGGGGGGGGGGGGGGGF?FGGGGGGGG8EFGGGC=EFGGGGGGGFGGGGGFGFGFFDGGGFGGDCDCFFFFFFFGG@7>BFFFFFFFF0;GFEFGFFFFFFBF03;
@M04650:207:000000000-C238N:1:1101:16745:9433 1:N:0:19
ACTCCTACGGGAGGCAGCAGTAGGGAATCTTCGGCAATGGACGAAAGTCTGACCGAGCAACGCCGCGTGAGTGAAGAAGGTTTTCGGATCGTAAAACTCTGTTGTTAGAGAAGAACAAGGACGTTAGTAACTGAACGTCCCCTGACGGTATCTAACCAGAAAGCCACGGCTAACTACGTGCCAGCAGCCGCGGTAATACGTAGGTGGCAAGCGTTGTCCGGATTTATTGGGCGTAAAGCGAGCGCAGGCGGTTTCTTAAGTCTGATGTGAAAGCCCCCGGCTCAACCGGGGAGG
+
GGGGGGGGGGGGGGGGGGGGGGGGGGGGGGGGGGGGGGGGGGGGGGGGGGGGGGGGGGGGGGGGGGGGGGGGGGGGGGGGGGGGGGGGGGGGGGGGGGGGGGGGGGGGGGGGGGGGGGGGGGGGGGGGGGGGGGGGGGGGGGGGGGGGGGGGGGGGFGGGGGGGGGGGGGGGGGGGGGGGGGGGGGGGGGGGGGGGGGGGGGGGGGGGGGGGGGEEE>DDGGCEFGGGGGGGFGGGGGFGDGFFGGGGFGGGGGGFFFFFCFGGFGG<?F4@FFFFFFGED;GFFFFFFFFFFF
@M04650:207:000000000-C238N:1:1101:14199:9453 1:N:0:19
ACTCCTACGGGAGGCAGCAGTAGGGAATCTTCGGCAATGGACGAAAGTCTGACCGAGCAACGCCGCGTGAGTGAAGAAGGTTTTCGGATCGTAAAACTCTGTTGTTAGAGAAGAACAAGGACGTTAGTAACTGAACGTCCCCTGACGGTATCTAACCAGAAAGCCACGGCTAACTACGTGCCAGCAGCCGCGGTAATACGTAGGTGGCAAGCGTTGTCCGGATTTATTGGGCGTAAAGCGAGCGCAGGCGGTTTCTTAAGTCTGATGTGAAAGCCCCCGGCTCAACCGGGGAGG
+
GGGGGGGGGGGGGGGGGGGGGGGGGGGGGGGGGGGGGGGGGGGGGGGGGFGGGGGGGGGGGGGGGGGGGGGFGGGGGGGGFGGGGGGGGGGGGGGGGGGFGGGGGGGGGGGGGGGGGGGFGGGGGGGGGGGGGGGGGGGGGGGGGGGGGGGGGGGGGGGGGGGFFGGGGGGGGGGGGGGGGGGGGGGGGGGGGGGEGGGG?FGGGGGGGGGGGGGGGGGGGGCCEGFCGGGGFGGEFGFGFGFFCDGGFGGCCCGFFFFFCFDFFGGFFFFFFF>FBFDFF>GFFF>9BEFFFF
@M04650:207:000000000-C238N:1:1101:21935:9465 1:N:0:19
ACTCCTACGGGAGGCAGCAGTAGGGAATCTTCGGCAATGGACGAAAGTCTGACCGAGCAACGCCGCGTGAGTGAAGAAGGTTTTCGGATCGTAAAACTCTGTTGTTAGAGAAGAACAAGGACGTTAGTAACTGAACGTCCCCTGACGGTATCTAACCAGAAAGCCACGGCTAACTACGTGCCAGCAGCCGCGGTAATACGTAGGTGGCAAGCGTTGTCCGGATTTATTGGGCGTAAAGCGAGCGCAGGCGGTCTGTCAAGTCGGATGTGAAATCCCCGGGCTCAACCTGGGAAC
+
GGGGGGGGGGGGGGGGGGGGGGGGGGGGGGGGGGGGGGGGGGGGGGGGGGGGGGGGGGGGGGGGGGGGGGGGGGGGGGGGDFDFGGGGGGGGGGGGGGGGGGGGGGGGGGGGGGGGGGGGGGGFFGGGGGGGGGGGGGGGGGGGGGGGEGGGGGGGGGGGGGGGGGGGGGGGGGGGGGGGGFGGGGGGGGGGGGGGFFGGGGGGGFFFGGGGGGGGGGGGGD5ECGGGFCFFEEGGGGFDFGFFGGGGFGGCDGGFFFFFCFGGFGGFFFFFF?FFBBGBE(>?FFFBFFF<?1
@M04650:207:000000000-C238N:1:1101:25105:9472 1:N:0:19
ACTCCTACGGGAGGCAGCAGTAGGGAATCTTCGGCAATGGACGAAAGTCTGACCGAGCAACGCCGCGTGAGTGAAGAAGGTTTTCGGATCGTAAAACTCTGTTGTTAGAGAAGAACAAGGACGTTAGTAACTGAACGTCCCCTGACGGTATCTAACCAGAAAGCCACGGCTAACTACGTGCCAGCAGCCGCGGTAATACGTAGGTGGCAAGCGTTGTCCGGATTTATTGGGCGTAAAGCGAGCGCAGGCGGTTTCTTAAGTCTGATGTGAAAGCCCCCGGCTCAACCGGGGAGG
+
GGGGGGGGGGGGGGGGGGGGGGGGGGGGGGGGGGGGGGGGGGGGGGGGGGGGGGGGGG:FGGGGGGGFGGGGGGGGGGGGGGGGGGGGGGGGGGGGGGGFGGGGGGGGGGFFFGGGGGF<EGGFFFGGGGGGFGFFGGGGGGGGGGGGGGGGGGGGDGGGGGGGFGGGGGFGGGGGGGGGGGGGGGGGGGDGGGGGGGGGGFGEGGGGGGGGGGCCEGGGEG*AFGGGGGGGFGGGGGFGFGFFGGG5@GGDGDGFFFFBCFGGFFGFFF?FFF7<01DDDBGFFFFFBFFFFF
@M04650:207:000000000-C238N:1:1101:9264:9486 1:N:0:19
ACTCCTACGGGAGGCAGCAGTGGGGAATATTGCACAATGGGCGCAAGCCTGATGCAGCCATGCCGCGTGTATGAAGAAGGCCTTCGGGTTGTAAAGTACTTTCAGCGGGGAGGAAGGGAGTAAAGTTAATACCTTTGCTCATTGACGTTACCCGCAGAAGAAGCACCGGCTAACTCCGTGCCAGCAGCCGCGGTAATACGGAGGGTGCAAGCGTTAATCGGAATTACTGGGCGTAAAGCGCACGCAGGCGGTTTGTTAAGTCAGATGTGAAATCCCCGGGCTCAACCTGGGAAC
+
GGGGGGGGGGGGGGGGGGGGGGGGGGGGGGGGGGGGGGGGGGGGGGGGGGGGGGGGGGGGGGGGGGGGGGGGGGGGGGGGGGGGGGGGGGGGFGGGGGGGGGGGGGGDGGGGGGGGGGGGGCFGGGGCFGFFGGGGGGGGGGGGGGGFFGGGGGGDGCFFGGGGGGGGGGDDGGGGGGGGGGGGGGGGGGGGGGEEGGGGG>EGGEE=CFGGGGGGGGCC8CEFFGGGGGGGFGCEDFFG3DB>CCGGFGGDGGGFF4=?GFGG=DFAFF==FF?6?FDEEBGF@5>7?F>B8-
@M04650:207:000000000-C238N:1:1101:2688:9526 1:N:0:19
ACTCCTACGGGAGGCAGCAGTGGGGAATTTTGGACAATGGGCGAAAGCCTGATCCAGCAATGCCGCGTGCAGGATGAAGGCCTTCGGGTTGTAAACTGCTTTTGTACGGAACGAAAAAGCTTCTCCTAATACGAGAGGCCCATGACGGTACCGTAAGAATAAGCACCGGCTAACTACGTGCCAGCAGCCGCGGTAATACGTAGGGTGCGAGCGTTAATCGGAATTACTGGGCGTAAAGCGTGCGCAGGCGGTTATGTAAGACAGATGTGAAATACCCGGGCTCAACCTGGGAAC
+
ECFGFFGGGGGGGGDEE:FF-CCFGCGFFFFCFFFGGCFGGFCCGGGEFGGGGGGFG<FFGGGGGGGGGGGGGGFGGFFFF8EFGGGGGGGDGGGGGFGGGGGGFG9B@FFCFE+:FFEFCF,?BFFGFDECFGFGGGGGGBFGGFGGCFFGGGGGGGFGGGGGGGGGGCFGGGFGGGGGG7FE86CF8EEDEG@;9CFE9C@=C<:CEE5E:E8AEGF<EGCEFGFFGGGGFCDEGG4DEGFFCDCDFGD)1CGB*9**+/*9?DG>===F4**92;GFF(*9?F52:::8:1
@M04650:207:000000000-C238N:1:1101:19092:9566 1:N:0:19
ACTCCTACGGGAGGCAGCAGTAGGGAATCTTCGGCAATGGACGAAAGTCTGACCGAGCAACGCCGCGTGAGTGAAGAAGGTTTTCGGATCGTAAAACTCTGTTGTTAGAGAAGAACAAGGACGTTAGTAACTGAACGTCCCCTGACGGTATCTAACCAGAAAGCCACGGCTAACTACGTGCCAGCAGCCGCGGTAATACGTAGGTGGCAAGCGTTGTCCGGATTTATTGGGCGTAAAGCGAGCGCAGGCGGTTTCTTAAGTCTGATGTGAAAGCCCCCGGCTCAACCGGGGAGG
+
GGGGGGGGGGGGGGGGGGGGGGGGGGGGGGGGGGGGGGGGGGGGGGGGGGGGGGGGGGGGGGGGGGGCGGGGGGGGGGGGGGGGGGGGGGGGGGGGGGGGGGGGGGGGGGGGGGGGGGFGGGGGFGGGGGGGGGGGGFFGGGGGGGGGGGFGGGGGGGGGGGGGGGGGGGGGFGGGGGGGGGGGGGGGGGGGGGGGGGGFFGGGGGGGGGGFGGGD7FGGGGGGGGGGGGGGFGGGGGFGFD@>CDGGFGGDGGF4=?@B+=FGFGFFF?@F??F>1;GEE>D@?F49BDFB>F
@M04650:207:000000000-C238N:1:1101:5450:9580 1:N:0:19
ACTCCTACGGGAGGCAGCAGTAGGGAATCTTCGGCAATGGACGAAAGTCTGACCGAGCAACGCCGCGTGAGTGAAGAAGGTTTTCGGATCGTAAAACTCTGTTGTTAGAGAAGAACAAGGACGTTAGTAACTGAACGTCCCCTGACGGTATCTAACCAGAAAGCCACGGCTAACTACGTGCCAGCAGCCGCGGTAATACGTAGGTGGCAAGCGTTGTCCGGATTTATTGGGCGTAAAGCGAGCGCAGGCGGTTTCTTAAGTCTGATGTGAAAGCCCCCGGCTCAACCGGGGAGG
+
GGGGGGGGGGGFGGGGGGGFCFGGGFGGGGGGGGGGGGFGGGGGGGGGGGGGDGECFDGGGGGGGGGFGGGGGGGGGGGGGGGGGGEGGGGFGGGGGGGGGGGGGGGFFCGGGGGGGGFFFGGGGD:FGGGGGGGGGGGGCFGGGGGGGGGGGGGFF9@@FGFF7FF7:BFGFGGGFGGCFFDGCGECFGGGGGG>9FGGFGG7FFCDFG=/=CEGGGGGG312<C??7CC=>GGDGGFGEGEBDGGDFDGGGGGF?6=FFFGC***-9BBFF?FF66C>B6DF4)049>)(49
@M04650:207:000000000-C238N:1:1101:8383:9588 1:N:0:19
ACTCCTACGGGAGGCAGCAGTGGGGAATATTGCACAATGGGCGCAAGCCTGATGCAGCCATGCCGCGTGTATGAAGAAGGCCTTCGGGTTGTAAAGTACTTTCAGCGGGGAGGAAGGGAGTGAGGTTAATAACCTTATTCATTGACGTTACCCGCAGAAGAAGCACCGGCTAACTCCGTGCCAGCAGCCGCGGTAATACGGAGGGTGCAAGCGTTAATCGGAATTACTGGGCGTAAAGCGCACGCAGGCGGTCTGTCAAGTCGGATTTGAAATCCCCGGGCTCAACCTGGGCAC
+
GGGGGGGGGGGGCEGGGGGGGGGGGGGGGGGFF9FGGGGGGGGGCGGGGGGGGGGGGGGGGGGGGGGGGGGGGGGGFFGGGGGGGGEGGGGGFEGFFEDFGGFAFFGFGDEEF7<F>F<FFGGGGEGCFGFFGFGG,@FGC9F<CFFEFFGFGG7FFGGDFFGDFG>E7:F:BCFGGCFFEG9B@CFGC5E7B5*3C9CE5C*:>EEC8CC=87C5CF7CC**AF+3<<7:CEGGC9:@)<<@:<9)17C)97<*9=*9/</75>*12/9=@FF?F<0C)7,**185:0)7(.4
@M04650:207:000000000-C238N:1:1101:27998:9599 1:N:0:19
ACTCCTACGGGAGGCAGCAGTGGGGAATATTGCACAATGGGCGCAAGCCTGATGCAGCCATGCCGCGTGTATGAAGAAGGCCTTCGGGTTGTAAAGTACTTTCAGCGGGGAGGAAGGGAGTAAAGTTAATACCTTTGCTCATTGACGTTACCCGCAGAAGAAGCACCGGCTAACTCCGTGCCAGCAGCCGCGGTAATACGGAGGGTGCAAGCGTTAATCGGAATTACTGGGCGTAAAGCGCACGCAGGCGGTTTGTTAAGTCAGATGTGAAATCCCCGGGCTCAACCTGGGAAC
+
GGGGGGGGGGGGGGGGGGGGGGGGGGGGGGGGGGGGGGGGGGGDGGGGGGGGGGGGGGGGGGGGGDGGGGGGGGGGGGGGGGGGGGGGFFGGGGGGGGGGGGGGGGFGGGGGGEGGGGGGGGGGGGGGGGGGGDFFGGGGGGCEGGGFCFGFEFGGGGGFGGGGGGG7FGGEGGGGGGGGGGGGGGGGGGGGGGGGFGGGGEEDGGGGGGGGG=8EGGGGEGGGCEGGGGFFBGGEFGFGEDB>DDDDEGGDC*>F:FBFFFGFF7C<FFFF=FF?:995@>FF??4>:;F??-
@M04650:207:000000000-C238N:1:1101:9849:9661 1:N:0:19
ACTCCTACGGGAGGCAGCAGTAGGGAATCTTCGGCAATGGACGAAAGTCTGACCGAGCAACGCCGCGTGAGTGAAGAAGGTTTTCGGATCGTAAAACTCTGTTGTTAGAGAAGAACAAGGACGTTAGTAACTGAACGTCCCCTGACGGTATCTAACCAGAAAGCCACGGCTAACTACGTGCCAGCAGCCGCGGTAATACGTAGGTGGCAAGCGTTGTCCGGATTTATTGGGCGTAAAGCGAGCGCAGGCGGTTTCTTAAGTCTGATGTGAAAGCCCCCGGCTCAACCGGGGAGG
+
GGGGGGGGGGGFGGGGGGGGGGGGGGGGGGGGGGGGGGGGGGGGGGGGGGGGGGGGGGGGGGGGGGGGGGGGGGGGGGGGGGGGGGGGGGGGGGGGGGGGGGGGGGGGAFGGGGGGGGFEFGGFGGGGGGGGGGGGGGGGGGGGGGGGGGGGGGGGGGGGGGGGGGGGGGGGGFFGGGGGGGGGGGGGGGGGGG8EGGGGCGGGGGGFGGGGGEECCFGGGGDGGFGEEFCE>EDEGGFGFGFFGGGGBCG7D<CFFF?FG=FGFFCAFFF?FFFFFFGFB1>?*7>9;BF93>
@M04650:207:000000000-C238N:1:1101:25094:9707 1:N:0:19
ACTCCTACGGGAGGCAGCAGTGGGGAATATTGCACAATGGGCGCAAGCCTGATGCAGCCATGCCGCGTGTATGAAGAAGGCCTTCGGGTTGTAAAGTACTTTCAGCGGGGAGGAAGGTGTTGTGGTTAATAACCGCAGTGATTGACGTTACTCGCAGAAGAAGCACCGGCTAACTCCGTGCCAGCAGCCGCGGTAATACGGAGGGTGCAAGCGTTAATCGGAATTACTGGGCGTAAAGCGCACGCAGGCGGTCTGTCAAGTCGGATGTGAAATCCCCGGGCTCAACCTGGGAAC
+
GGGGGGGGGGGGGGGGGGGGGGGGGGGGGGGGGGGGGGGGGGGGGGGGGGGGGGGGGGGGGGGGGGGGGGGGGGGGGGGGGGGGGGGGGGGGGGGGGGGGGGGGGGGGGGGGGGGGGFGGGGGGGGGGGGGGGGGGGGGGGGGGGGGGGGGGGGGGGGGGGGGGGGGGGGGGGGGGGGGCEGGGGGGGGGGGGGGGGGGGGGGGCGGGGGGGGGGGFFFGGGDGGGGGFGGG@EGCFGFGFGFFGGGGFGGGG3<FFFFFGF5C;DGFFFFF=FF@<>GFF>3?FF>?FFF7?3
@M04650:207:000000000-C238N:1:1101:28796:9717 1:N:0:19
ACTCCTACGGGAGGCAGCAGTAGGGAATCTTCGGCAATGGACGAAAGTCTGACCGAGCAACGCCGCGTGAGTGAAGAAGGTTTTCGGATCGTAAAACTCTGTTGTTAGAGAAGAACAAGGACGTTAGTAACTGAACGTCCCCTGACGGTATCTAACCAGAAAGCCACGGCTAACTACGTGCCAGCAGCCGCGGTAATACGTAGGTGGCAAGCGTTGTCCGGATTTATTGGGCGTAAAGCGAGCGCAGGCGGTTTCTTAAGTCTGATGTGAAAGCCCCCGGCTCAACCGGGGAGG
+
GGGGGGGGGGGGGGGGGGGGGGGGGGGGGGGGGGGGGGGGGGGGGGGGGGGGGGGGGGGGGGGGGGGGGGGGGGGGGGGFGGGGGGGGGGGGGGGGGGGGGGGGGGGGGGGGGGGGGGFGGGGGGGGGGGGGGGGGGGGGGGGGGGGGGGGGGGGGGGGGGGGGGGGEEE7EDGGFGGGGGGGGGGGFGGGGGGGGFGGGCFGGGGGG>FDGGGGGGGGGGDG5CFGFGGGGFGGGGGFDBGFFGGGGFGGGC<FFF=FFCFGFBGGFF469BFF>09GFF6>7@FFF>FBFFF
@M04650:207:000000000-C238N:1:1101:17572:9814 1:N:0:19
ACTCCTACGGGAGGCAGCAGTAGGGAATCTTCGGCAATGGACGAAAGTCTGACCGAGCAACGCCGCGTGAGTGAAGAAGGTTTTCGGATCGTAAAACTCTGTTGTTAGAGAAGAACAAGGACGTTAGTAACTGAACGTCCCCTGACGGTATCTAACCAGAAAGCCACGGCTAACTACGTGCCAGCAGCCGCGGTAATACGTAGGTGGCAAGCGTTGTCCGGATTTATTGGGCGTAAAGCGAGCGCAGGCGGTTTCTTAAGTCTGATGTGAAAGCCCCCGGCTCAACCGGGGAGG
+
GGGGGGGGGGGGGGGGGGGGGGGGGGGGGGGGGGGGGGGGGGGGGGGGGGGGGGGGGGGGGGGGGGGGGGGGGGGGGGGGGGGGGGGGGGGGGGGGGGGGGGGGGGGGGGGGGGGGGGGFGGGGGGGGGGGGGGGGGGGFGGGGGGGGGGGGGGGGGGGGGGGGGGGGGGGGGGGGGGGGGGGGGGGGGGGDGGEGGGGGGGGGGGGGGGGGDGGGGGG3CGEEGGGG+C5F@GGGGGFGFGFFGGGGBGGGGDGFFFFFGFGGFFGB=96B74@3:>GDF6DFFFFFFFF>BF
@M04650:207:000000000-C238N:1:1101:23133:9824 1:N:0:19
ACTCCTACGGGAGGCAGCAGTGGGGAATATTGCACAATGGGCGCAAGCCTGATGCAGCCATGCCGCGTGTATGAAGAAGGCCTTCGGGTTGTAAAGTACTTTCAGCGGGGAGGAAGGGAGTAAGGTTAATAACCTTATTCATTGACGTTACCCGCAGAAGAAGCACCGGCCAACTACGTGCCAGCAGCCGCGGTAATACGTAGGGTGCAAGCGTTGTCCGGAATTATTGGGCGTAAAGAGCTCGTAGGCGGTCTGTCGCGTCGGCTGTGAAAACTCGGGGCTCAACCCCGAGCT
+
GGGGGGGGGGGGGGGGGGGFGGGGGGGGCGGDFCGGGFEGEFGDGGGGGGGGGGFGGGCGGGGGGGGGGEGGGGCGG<FGGGGFDGGBF@FGGGGCEGGGFGGGGGGGGGGGGGGGDCDFFGEGFGGFGFAFCF9FGGGCF9FGFCEFEBCFGECFGCFGGGGFCGGGGGGEGFGG7=<2BCEFG?CGGBEEGG@8<2BCCC8EEGG5+<EFGGE=:C79E<:C6EFF+7=CDEGEFC=C:FFDD*93*9CGG:FFFFFD=BD<55)8@?FF=7FF:0CFF(/1=57::))4;4
@M04650:207:000000000-C238N:1:1101:21184:9854 1:N:0:19
ACTCCTACGGGAGGCAGCAGTGGGGAATTTTGGACAATGGGCGCAAGCCTGATCCAGCAATGCCGCGTGCAGGAAGAAGGCCTTCGGGTTGTAAACTGCTTTTGTCAGGGAAGAAATCTTCTGGGTTAATACCTCGGGAGGATGACGGTACCTGAAGAATAAGCACCGGCTAACTACGTGCCAGCAGCCGCGGTAATACGTAGGTGGCAAGCGTTGTCCGGATTTATTGGGCGTAAAGCGAGCGCAGGCGGTTTCTTAAGTCTGATGTGAAAGCCCCCGGCTCAACCGGGGAGG
+
GGGGGGGGGGGGGGGGGGGGGGGGGGGGGGGGGGGGGGGGGGGGGGGGGGGGGGGGGGGGGGGGGGGGGGGGGGGGGGGGGGGGGGGGGGGGGGGGGGGGFGGGGGGGGGGGGGGGGGGGGGGGGGGGGGGGGGGGGGGGGCFGGGGGGGGGGGGGGGGGGGGGGGGGGGGGGGGGGGGGGGGFGGGGGGGGGGGGGGGGGGGGGGDDGGGGGEGGGCGDGGEGGGGGGGGGFGGGGGFGFGFFGGGGFGGGGGGFFFFFFFGGFGGDFFFFFF>F<BGFFFGFFFFF>FD9>F
@M04650:207:000000000-C238N:1:1101:11430:9882 1:N:0:19
ACTCCTACGGGAGGCAGCAGTGGGGAATATTGCACAATGGGCGCAAGCCTGATGCAGCCATGCCGCGTGTATGAAGAAGGCCTTCGGGTTGTAAAGTACTTTCAGCGGGGAGGAAGGGAGTGAGGTTAATAACCTCATTCATTGACGTTACCCGCAGAAGAAGCACCGGCTAACTCCGTGCCAGCAGCCGCGGTAATACGGAGGGTGCAAGCGTTAATCGGAATTACTGGGCGTAAAGCGCACGCAGGCGGTCTGTCAAGTCGGATGTGAAATCCCCGGGCTCAACCTGGGAAC
+
GGGGGGGGGGGGGGGGGGGGGGGGGGGGGGGGGGGGGGGGGGGGGGGGGGGGGGGGGGGGGGGGGGGGGGGGGGGGGGGGGGGGGGGGGGGGGGGGGGGGGGGGGGGGGGGGGGGGGGGGGGGGGGGGGFGGGGGGGGGGGGGGGGGGGGGGGGGGGGGGGGGGGGGGGGGGGGGGGGGFEFGGGGGGGEGGGGGGGGGGCGGE*CEGGDGGGCCEGGGF=7EFCCFGGGCGB=CEFGFGFGFDGCDGEGGGGGGFFFFFGFGC>GGB?FFF?6?@B>C>D6C47?F?<>>?71
@M04650:207:000000000-C238N:1:1101:12626:9883 1:N:0:19
ACTCTACGGGAGGCAGCAGTAGGGAATCTTCGGCCATGGACGAAAGTCTGACCGAGCAACGCCGCGTGAGTGAAGAAGGTTTTCGGATCGTAAAACTCTGTTGTTAGAGAAGAACAAGGACGTTAGTAACTGAACGTCCCCTGACGGTATCTAACCAGAAAGCCACGGCTAACTACGTGCCAGCAGCCGCGGTAATACGTAGGTGGCAAGCGTTGTCCGGATTTATTGGGCGTAAAGCGAGCGCCGGCGGGTTCTTTAGTCTGATGTTAAAGCCCCCGGCCCAACCGGGGAGGG
+
GGGG<@ECFG8@FCE;CCCF9FGGGG<@FGCGGG,CDCEEGGD@FGFGDF<C<@FEF@F@7FFEE:@CECFF9FECFDFGFEF,4C4B=FG<FGGF8F?DFGF=FEGEEGGCFGGGF8<FF=CFFEGGGFC9FBFGG<+=,@>D3+@><<F9DEEFCFGFGF:FCG8FEC<FFC@7*>,>D9?>,0,B1:*8E*C92<*?+*A?CE8*57=5;ECEF:7C=C?E0<00ADFE75C=:C53)7))))175C)>DFGF*9=?76:>@**)*9B=6@FE>;G>3(17)7)093)344
@M04650:207:000000000-C238N:1:1101:9886:9891 1:N:0:19
ACTCCTACGGGAGGCAGCAGTGGGGAATATTGCACAATGGGCGCAAGCCTGATGCAGCCATGCCGCGTGTATGAAGAAGGCCTTCGGGTTGTAAAGTACTTTCAGCGGGGAGGAAGGGAGTAAAGTTAATACCTTTGCTCATTGACGTTACCCGCAGACGAAGCACCGGCTAACTCCGTGCCAGCAGCCGCGGTAATACGGAGGGTGCAAGCGTTAATCGGAATTACTGGGCGTAAAGCGCACGCAGGCGGTTTGTTAAGTCAGATGTGAAATCCCCGGGCCCAACCTGGGAAC
+
CFDEFG9EFECCG@FDGGAFFCDFFGEGGFDGGFFEGE,-,FGCGGEDF<FGDECFG@EFDF@EGGG=F@FF<E<CFFGD<@F@EFFDFGEGDDFEFFGAECGGEGGDDE=>FG<>+BFCC=>DEGGFCAFFGG<AAFF=F<@<9C7F+<FFFEGECG,FFEEFEC7FDECGGCFFG7FCEFGCGFFFFCE8EGCB9+;:?GDE5EGGGGFCE5;EGGGC*7:7E++A?CF*>EDECDFDFD>@GCG3>GD<DGG:F*7*<=>CFCG>6?=*9B4FF9G>3(9>)7>0:@@07(
@M04650:207:000000000-C238N:1:1101:13302:9893 1:N:0:19
ACTCCTACGGGAGGCAGCAGTGGGGAATATTGCACAATGGGCGCAAGCCTGATGCAGCCATGCCGCGTGTGTGAAGAAGGCCTTCGGGTTGTAAAGCACTTTCAGCGAGGAGGAAGGGTTCGGTGTTAATAGCGCCGTTCATTGACGTTACTCGCAGAAGAAGCACCGGCTAACTCCGTGCCAGCAGCCGCGGTAATACGGAGGGTGCAAGCGTTAATCGGAATTACTGGGCGTAAAGCGCACGCAGGCGGTCTGTTAAGTCAGATGTGAGATCCCCGAGCTTAACTTGGGAAC
+
GGGGGGGGGGGGGGGGGGGGGGGGGGGGCGGGGDGGGGGGGGGDGGG@FGGGEGGGGGFGFGGGGGGGGCGGGGFFGGGEGGGGGGGGGGGGGGGGG<FGDGGGGFGCGGG7FGFGGC=,AFG8>=>@,EFGGCFGC::>==,==>>+@>:@FCC*<CFC:DF78D715><17<<B,;*@:B;BECE788:E83*:9B91**:8C/CC@+:EGC85>*:9;7*/<::+2*1*72/5>C?DB7B3DD55>D7C377=@@*90/:7B7>2=@*=*/08<9)<51*74**))0)1(,
@M04650:207:000000000-C238N:1:1101:12920:9925 1:N:0:19
ACTCCTACGGGAGGCAGCAGTAGGGAATCTTCGGCAATGGACGAAAGTCTGACCGAGCAACGCCGCGTGAGTGAAGAAGGTTTTCGGATCGTAAAACTCTGTTGTTAGAGAAGAACAAGGACGTTAGTAACTGAACGTCCCCTGACGGTATCTAACCAGAAAGCCACGGCTAACTACGTGCCAGCAGCCGCGGTAATACGTAGGTGGCAAGCGTTGTCCGGATTTATTGGGCGTAAAGCGAGCGCAGGCGGTTTCTTAAGTCTGATGTGAAAGCCCCCGGCTCAACCGGGGAGG
+
GGGGGGGGGGGGGGGGGGGGGGGGGGGGGGGGGGGGGGGGGGGGGGGGGGGGGGGGGGGGGGGGGGGFFGGGGGGGGGGGGGGGGGGGGGGGGGGGGGGGGGGGGGGGGGGGGGGGGGGGGFGFGGGGGGGGGGGGGGGGGGGGGGGGGGGGGGGGGGGGGGGGGGGGDGGGGGGGGGGGFGGGGGGGGGGGGGGGGGGGFFGGGGGGGGGGGGE5CFGGGG8CGGGGGGGGFGGGGF?DBGFFGGGGFGGGGCFFFFFFFFGFBGGABFFFFF>>2;GFB9DFFFFFFFF>BF
@M04650:207:000000000-C238N:1:1101:11861:9933 1:N:0:19
ACTCCTACGGGAGGCAGCAGTGGGGAATATTGCACAATGGGCGCAAGCCTGATGCAGCCATGCCGCGTGTGTGAAGAAGGCCTTCGGGTTGTAAAGCACTTTCAGCGAGGAGGAAGGGTTCGGTGTTAATAGCGCCGTTCATTGACGTTACTCGCAGAAGAAGCACCGGCTAACTCCGTGCCAGCAGCCGCGGTAATACGTAGGTGGCAAGCGTTGTCCGGATTTATTGGGCGTAAAGCGAGCGCAGGCGGTTTCTTAAGTCTGATGTGAAAGCCCCCGGCTCCACCGGGGAGG
+
GGGGGGGGGGGEGGGGGGFGGGGGGGGGGGGGGGGGGGGGGGGGGGGGGGGGGGGGGGGGGGGGGGGFEGGGGGGGGGGGGGGGGGGGGGGGGGGGGGGGGGFGGGGGGGGGGGGGGGGGGGGGGGGGGGGGGGGG>FGGGGGGGGGGGGGGGGGGGGGFGGGGGGGGDGGGGGGGGGGGGGGGGGGGGGE8CCEDFGGGFGGGGGFFGGGGGEEEGGFCED8:FGGGGGGGFGGCF7=D3D@5DGCDEGGC3<FFFFFFF@GGFFGFFBF?FF7>115<>19)<FFB7)719B
@M04650:207:000000000-C238N:1:1101:24177:9934 1:N:0:19
ACTCCTACGGGAGGCAGCAGTGGGGAATATTGCACAATGGGCGGAAGCCTGATGCAGCGACGCCGCGTGAGGGATGACGGCCTTCGGGTTGTAAACCTCTTTCAGCAGGGACGAAGCGCAAGTGACGGTACCTGCAGAAGAAGCACCGGCTAACTACGTGCCAGCAGCCGCGGTAATACGTAGGGTGCGAGCGTTGTCCGGAATTACTGGGCGTAAAGAGTTCGTAGGCGGTTTGTCACGTCGTGTGTGAAATCCCACAGCTTAACTGTGGGCTTGCAGGCGATACGGGCAGAC
+
GGGGGGGGGGGGGGGGGGGGGGGGGGGGGGGGGGGGGGGGGGGGGGGGGGGGGGGGGGGGGGGGGGGGGGGGGGGGGGGGGGGGGGGGGGGGGGGGGGGGGGGGGGGGGGGGGGGGGGGGGGGGGGGGGGGGGGGGGGGGGGGGGGGGGGGGGGGGGGGGGGGGGGGGGGGGGGGG?GGGGGGGGGGGGGEGDEGGGGGGGGGGGGFGGGGGGGGGGGGFFGFGEFFGGDGEBEGGFGFCFGEFGFG<F>CC>FFFF:5<E?GF4*:<FF4@>FF:?FGFF>5>>DF63><3((
@M04650:207:000000000-C238N:1:1101:13796:9943 1:N:0:19
ACTCCTACGGGAGGCAGCAGTAGGGAATCTTCGGCAATGGACGAAAGTCTGACCGAGCAACGCCGCGTGAGTGAAGAAGGTTTTCGGATCGTAAAACTCTGTTGTTAGAGAAGAACAAGGACGTTAGTAACTGAACGTCCCCTGACGGTATCTAACCAGAAAGCCACGGCTAACTACGTGCCAGCAGCCGCGGTAATACGTAGGTGGCAAGCGTTGTCCGGATTTATTGGGCGTAAAGCGAGCGCAGGCGGTTTCTTAAGTCTGGTGTGAAAGCCCCCGGCTCAACCGGGGAGG
+
GGGGGGGGGGGGGGGGGGGGGGGGGGGGGGGGGGGGGGGGDGGGGGGGGGGGGGGGGGGGGGGGGGGGGGGGGGGGGGGGGGGGGGGGGGGGGGGGGGGGGGGGGGGGCGGGGGGGGGGGGFGGFFGGGGGGGGGGGGGGGGGGGGGGGGFFGFDFGGGGGGGGG>FECEEGGGGGFGGGCGGGGGGGGGD7CEGDCCGGGGGGFFGGGGGGG5EEEGGGEC;*<?E?CFGGFGG=CCFGFGEEG35CBDGGGDFFF?F4+1::);C:3B?7FFF::6CDB>GF??>B;BD12;
@M04650:207:000000000-C238N:1:1101:15300:9944 1:N:0:19
ACTCCTACGGGAGGCAGCAGTGGGGAATATTGCACAATGGGCGCAAGCCTGATGCAGCCATGCCGCGTGTATGAAGAAGGCCTTCGGGTTGTAAAGTACTTTCAGCGGGGAGGAAGGGAGTAAAGTTAATACCTTTGCTCATTGACGTTACCCGCAGAAGAAGCACCGGCTAACTCCGTGCCAGCAGCCGCGGTAATACGGAGGGTGCAAGCGTTAATCGGAATTACTGGGCGTAAAGCGCACGCAGGCGGTCTGTCAAGTCGGATGTGAAATCCCCGGGCTCAACCTGGGAAC
+
GGGGGGGGGGGGGGGGGGGGGGGGGGGGGGGGGGGGGGGGGGGGGGGGGGGGGGGGGGGGGGGGGGGGGGGGGGGGGGGGGGGGGGGGGGGGGGGGGGGGGGGGGGGGGGGGGGGGGGGGGGGGGGGGGGGGGFGEGGGGGGGGGGDGGGDGGGGGGGGGGGGGGGGGGGGGGGGGGGGGGGGGGGGGGGEGGGGGGFGGGGGGGGGGGGF5EGGGFGGGGGGGGGGGGGGGFCDD<FFGFGFFDDDGFGGGGGGFFFFFGFGG3DGFFFF4FFF48;GEFBGFF?@:74>1?3
@M04650:207:000000000-C238N:1:1101:4525:9945 1:N:0:19
ACTCCTACGGGAGGCAGCAGTAGGGAATCTTCGGCAATGGACGAAAGTCTGACCGAGCAACGCCGCGTGAGTGAAGAAGGTTTTCGGATCGTAAAACTCTGTTGTTAGAGAAGAACAAGGACGTTAGTAACTGAACGTCCCCTGACGGTATCTAACCAGAAAGCCACGGCTAACTACGTGCCAGCAGCCGCGGTAATACGTAGGTGGCAAGCGTTGTCCGGATTTATTGGGCGTAAAGCGAGCGCAGGCGGTTTCTTAAGTCTGATGTGAAAGCCCCCGGATCAACCGGGTAGG
+
GGGGGGGGGFEGGGGGGGGGGGGGDGGGGGGFGGGGGGGGFFGG>FGFGFGGGGGGGGECFEGGGGGGGDGGGGGFGGGGGGGGGGGGGGGGGGGGGGGGGGGGEGGGGGGGFGGGGGF,EDEC@FGGGGGGGGGGDFGGGGFGGGGEGGGGGGGGGCGGGGGGFGGGD@>CFGFGGGGGGGGGGGGGFDEGEEGG9EGGCFC@CFFGGGGFECC*:C7DED*:+<FFFCGGD*CGFC6C0/)7355C>GGGDC>=FF?=+8*2=CGA@4*=F))7:9D))()8F?>>BF)(4<
@M04650:207:000000000-C238N:1:1101:14688:9976 1:N:0:19
ACTCCTACGGGAGGCAGCAGTGGGGAATATTGCACAATGGGCGCAAGCCTGATGCAGCCATGCCGCGTGTATGAAGAAGGCCTTCGGGTTGTAAAGTACTTTCAGCGGGGAGGAAGGGAGTAAGGTTAATAACCTTATTCATTGACGTTACCCGCAGAAGAAGCACCGGCTAACTCCGTGCCAGCAGCCGCGGTAATACGGAGGGTGCAAGCGTTAATCGGAATTACTGGGCGTAAAGCGCACGCAGGCGGTCTGTCAAGTCGGAGGTGAAATCCCCTGGCTCAACCTGGGAAC
+
GFGFGGGGGCEGGGGGGGGGGFGGGGGGGGGGGGGGGGGGGGGGGGGGGDFGGGGFGGGGGGGEGGEFGECFGGGGGGGGGGGGD@EGGEFFFGGGGGGGGGGGGFGEGDGDGC8D:>FDGG9A@FEFGGGGFGGF,=FFGFC=FFG7FC+>,@CEEDFFFDCFFGF@FEF*C<CEDE@F8EFFF8>FGEEG>CGG++?B5*/:EG5C6C7757CE5FCCEGGGGFGFFG553*9=C7?)55>:9DDD>)>/77C7=*96?7D<)))4<@6666;@1(*75(*9977>BF3.5(
@M04650:207:000000000-C238N:1:1101:19098:9978 1:N:0:19
ACTCCTACGGGAGGCAGCAGTAGGGAATCTTCGGCAATGGACGAAAGTCTGACCGAGCAACGCCGCGTGAGTGAAGAAGGTTTTCGGATCGTAAAACTCTGTTGTTAGAGAAGAACAAGGACGTTAGTAACTGAACGTCCCCTGACGGTATCTAACCAGAAAGCCACGGCTAACTACGTGCCAGCAGCCGCGGTAATACGTAGGTGGCAAGCGTTGTCCGGATTTATTGGGCGTAAAGCGAGCGCAGGCGGTTTCTTAAGTCTGATGTGAAAGCCCCCGGCTCAACCGGGGAGG
+
GGGGGGGGGGGGGGGGGGGGGGGGGGGGGGGGGGGGGGGGGGGGGGGGGGGGGGGGGGGGGGGGGGGGGGGGGGGGGGGGGGGGGGGGGGGGGGGGGGGGGGGGGGGGGGGGGGGGGGGFFGGGGGGGGGGGGGGGGGGGGGGGGGGGGGGGGGGGGGGGGGGGFGGGGGGGGGGGGGGGGGGGGGGGGGGGGGGGGGGGGGGGGGGGGGGGGGGGGGFGGGEDGGGGGGGGFGGGGGFGFGFFGGGGFGGDGGGFFFFFFFGFFGGFFFFFFFFFFFGFB>DFFFF>>EBBBF
@M04650:207:000000000-C238N:1:1101:4364:9997 1:N:0:19
ACTCCTACGGGAGGCAGCAGTAGGGAATCTTCGGCAATGGACGAAAGTCTGACCGAGCAACGCCGCGTGAGTGAAGAAGGTTTTCGGATCGTAAAACTCTGTTGTTAGAGAAGAACAAGGACGTTAGTAACTGAACGTCCCCTGACGGTATCTAACCAGAAAGCCACGGCTAACTACGTGCCAGCAGCCGCGGTAATACGTAGGTGGCAAGCGTGGTCCGGATTTATTGGGCGTAAAGCGAGCGCAGGCGGTTTCTTAAGTCTGATGTGAAAGCCCCCGGCTCAACCGGGGAGG
+
GGGGGGGGGGGGGGGGGGGGFGGGGGGGGGGFFGGGGGGGFGGGGGGGGGGGFGGGGGGGGGGGGGGGGGGGGGGGGGGGGGGGGGGGDEEGGGGGGGGGGGGGGGGGGGGGGGGGGGGGGGGGFGGFGGGCFGEGGGGGGF,@FGGGGGFG9FGGGGF7FFGGGGGGCEEGGGGGGGGGGGGGGGGFGGGGGCCEFFGGFFFGGGGGGGGGD=**C=6DGC*1@9FGGD8CEGDEG7FD@CDBDDGGFGGGGGFFFF?F+@CF*>FDFFFFFF>>BBDFD93?FFF>9>E10;
@M04650:207:000000000-C238N:1:1101:17611:9998 1:N:0:19
ACTCCTACGGGAGGCAGCAGTAGGGAATCTTCGGCAATGGACGAAAGTCTGACCGAGCAACGCCGCGTGAGTGAAGAAGGTTTTCGGATCGTAAAACTCTGTTGTTAGAGAAGAACAAGGACGTTAGTAACTGAACGTCCCCTGACGGTATCTAACCAGAAAGCCACGGCTAACTACGTGCCAGCAGCCGCGGTAATACGTAGGTGGCAAGCGTTGTCCGGATTTATTGGGCGTAAAGCGAGCGCAGGCGGTTTCTTAAGTCTGATGTGAAAGCCCCCGGCTCAACCGGGGAGG
+
GGGGGGGGGGGGGGGGGGGGGGGGFGGGGGGGGEGGGFGGGGGGGDEFGGFGGGGGGGGGGGGGGGGGGGGGGGGGGGGGGGGGGGGGGGGGGGGCFGGGGGGFGG9FGCDFGGGGGGFGGGGGGGGGGGGGGGGEFGGGGFFGFGCEGFGGCGGGGFFGGDGGGGFGFEGGCFFGG@FGGGGGGDGGE8?EDC7BCFFGFGG>CFCFFFGG?CCGGD>DEDEG++ACCGG*75<:C>FD>DB3CCGGDCDCC5:@F4**+0:DFFD>FF46*.0766CDB09?*7>>;5>0;>
@M04650:207:000000000-C238N:1:1101:10581:10026 1:N:0:19
ACTCCTACGGGAGGCAGCAGTGGGGAATATTGCACAATGGGCGCAAGCCTGATGCAGCCATGCCGCGTGTATGAAGAAGGCCTTCGGGTTGTAAAGTACTTTCAGCGAGGAGGAAGGCGTTAAGGTTAATAGCCTTGGCGATTGACGTTACTCGCAGAAGAAGCACCGGCTAACTCCGTGCCAGCAGCCGCGGTAATACGGAGGGTGCAAGCGTTAATCGGAATTACTGGGCGTAAAGCGCACGCAGGCGGTCTGTTAAGTCAGATGTGAAATCCCCGGGCTCAACCTGGGAAC
+
GGGGGGGGGGGGGGGGGGGGGGGGGGGGGGGGGGGGGGGGGGGGGGGGGGGGGGGGGGGGGGGGGGGGGGGGGGGGGGGGGGGGGGGGGGGGGGGGGGGGGGGGGGGGGGGGGGGGGGGCGFGGGGGGGGGGGGFFGGGGGFGGGGGFGGGGFGGGGGGGGGGGGGGGGGGGGGGGGGGGGCGGGGGGGGGGGGGGGGDGGEGEGGGEGGGFGEEEFFGGGGGGGFGGGGGGBCDEGGFG>GEEGGGGFDG<7CD6=49B?=FGF*:48=FFFFFFFFGF305?F:F2(77??,
@M04650:207:000000000-C238N:1:1101:6886:10044 1:N:0:19
ACTCCTACGGGAGGCAGCAGTGGGGAATATTGCACAATGGGCGCAAGCCTGATGCAGCCATGCCGCTTGTATGAAGAAGGCCTTCGGGTTGTAAAGTACTTTCAGCGGGGAGGAAGGGAGTAAAGTTAATACCTTTGCTCATTGACGTTACCCGCAGAAGAAGCACCGGCTAACTCCGTGCCAGCAGCCGCGGTAATACGGAGGGTGCAAGTGTTAATCGGATTTACTGGGCGTACAGCGCACGCAGGCGGTCCGTTAATTCAGCTGTGAAATCCCCGGGCTCAACCTGGGAAC
+
F@FCFGGGGGEDGCECFGCCECEFE@FGFGEFGFGCEFGGGFGGGGC?FFGGGGGGGGGGG<FFEG+FEFFGGG<FFFGC<,FFGFC>FFEFEEF,FDFGGGG9,CFDGGG>FG,<:FD7CAFFFBFCA<?DD<,CF9<C<,CFBA@6@FGGGGE7>F@:C73,,@F**>C7>:?@7>F<CC;8CE67;BEC>C**2;E>CE*:*/**3+0+3<<+<*75***1+2A9+9A55C<*9>?C)))7))99B7D>C)10<>3*3*2*677-<@*=96)0,(15>(/660.(().24,
@M04650:207:000000000-C238N:1:1101:27219:10143 1:N:0:19
ACTCCTACGGGAGGCAGCAGTAGGGAATCTTCGGCAATGGGGGCAACCCTGACCGAGCAACGCCGCGTGAGTGAAGAAGGTTTTCGGATCGTAAAACTCTGTTGTTAGAGAAGAACGTTAAGTAGAGTGGAAAATTACTTAAGTGACGGTATCTAACCAGAAAGGGACGGCTAACTACGTGCCAGCAGCCGCGGTAATACGTAGGTCCCAAGCGTTGTCCGGATTTATTGGGCGTAAAGCGAGCGCAGGTGGTTTCTTAAGTCTGATGTAAAAGGCAGTGGCTCAACCATTGTG
+
GGGGGGGGGGGGGGGGGGGGGGGGGGGGGGGGGGGGGGGGFDGGGDFGGGGG?FEEGGGGGGGGGGGGGGGGGFGGGGGGF,EFGGGGEEDGGG?FGGGGGGGGGGFGGGGGGGGGGGGGGDGGGEFGGG9>F=FGFGGCF>,CFFFGGDBFFGGG<DFGFGGA,>DFECEGGFGGGGGGGGFFGGECEBEGGDCEEGGGGGGCEGFG=+==5C?CCCFFGGCEGF+AAF?CFEDGDFFF5*07DGGG:FGGGFFFFFF6C9FF?FF9@FFFF?EFFFGF?(*0=@FB0?@><-
@M04650:207:000000000-C238N:1:1101:18947:10172 1:N:0:19
ACTCCTACGGGAGGCAGCAGTAGGGAATCTTCGGCAATGGACGAAAGTCTGACCGAGCAACGCCGCGTGAGTGAAGAAGGTTTTCGGATCGTAAAACTCTGTTGTTAGAGAAGAACAAGGACGTTAGTAACTGAACGTCCCCTGACGGTATCTAACCAGAAAGCCACGGCTAACTCCGTGCCAGCAGCCGCGGTAATACGTAGGTGGCAAGCGTTGTCCGGATTTATTGGGCGTAAAGCGAGCGCAGGCGGTTTCTTAAGTCTGATGTGAAAGCCCCCGGCTCAACCGGGGAGG
+
GGGGGGGGGGGGGGGGGGGGGGGGGGGGGGGGGGGGGGGGGGGGGGGGGGGGGGGGGGGGGGGGGGGGGGGGGGGGGGGGGGGGGGGGGGGGGGGGGGGGGGGGGGGGGGGGGGGGGGGGGGGGGGGGGGGGGGGGGGGGGGGGGGGGGGGGGGGGGGGGGGGGGGGGGGGGGGGGGGGGGGGGGGGGGGGGGGGGGGGGGGGGGGGGGGGGGGEEGGGGGCEGGGGGGGGGFGGGGGFGFGBDGGGGFGGDGDGFFFFFFFGGFFG>?F?FB?FFFFGBB9GFFF@6>ED>BF
@M04650:207:000000000-C238N:1:1101:5171:10183 1:N:0:19
ACTCCTACGGGAGGCAGCAGTGGGGAATATTGCACAATGGGCGCAAGCCTGATGCAGCCATGCCGCGTGTATGAAGAAGGCCTTCGGGTTGTAAAGTACTTTCAGCGGGGAGGAAGGGAGTAAGGTTAATAACCTTATTCATTGACGTTACCCGCAGAAGAAGCACCGGCTAACTCCGTTCCAGCAGCCGCGGTAATACGGAGGGTGCAAGCGTTAATCGGAATTAATGGGCGTAAAACGCACGCAGGCGGTCTGTCAAGTCAGATGTGAAATCCCCGGGCTCAAACTGGGAAC
+
GGGGGGGGGGGGGGGGGGGGGGGGGGGGGGGGGGGGGGGGGGGGGGGGGGGGGGGGGGCGFFGGGGGGGGGGGGGFGDDFGG8FGGGGGGGGGGGGGGGGGGGGGA>FGGGGGGFFFE<BFGGGGGFCFGFGC8=FGFGGFGGGGDF<CC+EFEFEGGGGGGGFGD@FFE*=FCCFCGC,6?EFG6CFGGGCEEEGDFCFGGGGGGGGGGGGGG55CFFCCDC*<9+<+:FEE57EG76C33)8DGGGB<C9C*CFF69=A@72*:C-*8@==6?7:1)5>(9*6*9))9<:>-
@M04650:207:000000000-C238N:1:1101:14132:10194 1:N:0:19
ACTCCTACGGGAGGCAGCAGTGGGGAATATTGCACAATGGGCGCAAGCCTGATGCAGCCATGCCGCGTGTATGAAGAAGGCCTTCGGGTTGTAAAGTACTTTCAGCGAGGAGGAAGGCATTGTGGTTAATAACCACAGTGATTGACGTTACTCGCAGAAGAAGCACCGGCTAACTCCGTGCCAGCAGCCGCGGTAATACGGAGGGTGCAAGCGTTAATCGGAATTACTGGGCGTAAAGCGCACGCAGGCGGTCTGTCAAGTCGGATGTGAAATCCCCGGGCTCAACCTGGGAAC
+
GGGGGGGGGGGGGGGGGGGGGGGGGGGFGGGGGGGGGFFCGFGGGGGGGGGGGGGGGGGGGGGGGGGGGGGGGGGGGGGGGGGGGGGGGGGGGEGGGGGGGGGGGGCCFGEGGGGGGGGGGGGGGGGGGGGGGGGGGGGGGCFGGFGGGGGGGGDGGGGGGDGGGGGGGGGEGGGGDEGGDFGGFGFFGGGGEGGEFGGGG>EGGGGGGGGGGGGGGGGGGGGFFFGGGGCEFEGGGGFG>DEFCC<5>DGGGDCF?FFFGFDG)9D8F@F=?6)709DDFFFF?@FFBF)::4
@M04650:207:000000000-C238N:1:1101:20083:10202 1:N:0:19
ACTCCTACGGGAGGCAGCAGTAGGGAATCTTCGGCAATGGACGAAAGTCTGACCGAGCAACGCCGCGTGAGTGAAGAAGGTTTTCGGATCGTAAAACTCTGTTGTTAGAGAAGAACAAGGACGTTAGTAACTGAACGTCCCCTGACGGTATCTAACCAGAAAGCCACGGCTAACTACGTGCCAGCAGCCGCGGTAATACGTAGGTGGCAAGCGTTGTCCGGATTTATTGGGCGTAAAGCGAGCGCAGGCGGTTTCTTAAGTCTGATGTAAAAGGCAGTGGCTCAACCATTGTGT
+
GGGGGGGGGGGGGGGGGGGGGGGGGGGGGGGGGGGGGGGGGGGGGGGGGGGGGGGGGGGGGGGGGGGGGGGGGGGGGGGGGGGGGGGGGGGGGGGGGGGGGGGGGGGGGGGGGGGGGGGGGGGGGGGGGGGGGGGGGGGGGGGGGGGGGGGGGGGGGGGGGGGGGGGGGGGGGGGGGGGGGGGGGGGGGGGGGGGGGGGGGGGGGGGGGGGGGGGGGGGGGGGDFCFGGGGGEGDGGGFDEGFFGGGGFGGDCGGFFFFFGB7:*:CAFFF46@FFFFGFF:DFFFFFFFFAF(
@M04650:207:000000000-C238N:1:1101:17543:10244 1:N:0:19
ACTCCTACGGGAGGCAGCAGTAGGGAATCTTCGGCAATGGACGAAAGTCTGACCGAGCAACGCCGCGTGAGTGAAGAAGGTTTTCGGATCGTAAAACTCTGTTGTTAGAGAAGAACAAGGACGTTAGTAACTGAACGTCCCCTGACGGTATCTAACCAGAAAGCCACGGCTAACTACGTGCCAGCAGCCGCGGTAATACGTAGGTGGCAAGCGTTGTCCGGATTTATTGGGCGTAAAGCGAGCGCAGGCGGTTTCTTAAGTCTGATGTGAAAGCCCCCGGCTCAACCGGGGAGG
+
GGGGGGGGGGGFGGGGGGGGGGGGGGGGGGGGGGGGGGGGFGGGGGGGGGGGGGGGGGGGGGGGGGGGGGGGGGGGGGGGGGGGGGGGGGGGGGGGGGGGGGGGGGGGGGGGGGGGGGGGGGGFGGGGGGGGGGGGGGGGGGGGGGGGGGGGFGGGFGGGGGGFGGGCEGGGGGGGGGGGGGGGGGGGGGGGGGGGGGGGGGGGFFFCGGGGGGGGGGGGGGGGGFGFGGGGFGGGGGFGFGFFGGGGFGGGGCC=?B?B?FGGFFGFFFFFFFF7?FGEF9DFFF411B>97>
@M04650:207:000000000-C238N:1:1101:23340:10260 1:N:0:19
ACTCCTACGGGAGGCAGCAGTAGGGAATCTTCGGCAATGGGGGCAACCCTGACCGAGCAACGCCGCGTGAGTGAAGAAGGTTTTCGGATCGTAAAACTCTGTTGTTAGAGAAGAACGTTAAGTAGAGTGGAAAATTACTTAAGTGACGGTATCTAACCAGAAAGGGACGGCTAACTACGTGCCAGCAGCCGCGGTAATACGTAGGTCCCAAGCGTTGTCCGGATTTATTGGGCGTAAAGCGAGCGCAGGTGGTTTCTTAAGTCTGATGTAAAAGGCAGTGGCTCAACCATTGTG
+
GGGGGGGGGGGGGGGGGGGGGGGGGGGGGGGGGGGGGGGGGGGGGGFGGGGGGGGGGGGGGGGGGGDGGGGGGGGGGGGGGGGGGGGGGGGGGGGGGGGGGGCGFGGGGGGGGGGGGGGGDGEGGGGGCFFGGGGGGFFFFFFGGGGGGGGGGGGGGGGGGGGGFFGGGGGGGGGGGGGFFEEGF@C8EFGGGGEGGGF9C2CFGGG9CFGDGECGGGFGG>E5:F?CFFGGFEGGGG?GEDDFGDGGFFGG7CGFFB?FGFDFF:7<BFFFFFFFFF5:F6*09=??0494))
@M04650:207:000000000-C238N:1:1101:3514:10309 1:N:0:19
ACTCCTACGGGAGGCAGCAGTAGGGAATCTTCGGCAATGGGGGCAACCCTGACCGAGCAACGCCGCGTGAGTGAAGAAGGTTTTCGGATCGTAAAACTCTGTTGTTAGAGAAGAACGTTAAGTAGAGTGGAAAATTACTTAAGTGACGGTATCTAACCAGAAAGGGACGGCTAACTACGTGCCAGCAGCCGCGGTAATACGTAGGTCCCAAGCGTTGTCCGGATTTATTGGGCGTAAAGCGAGCGCAGGTGGCTTCTTAAGTCTGATGTAAAAGGCAGGGGCCCAACCATCGTG
+
FGGGGGGGGGGGGGGGGGGGEFGGDFGGGGFGFGGGGGGGFDGGGGG8FGFGGGGGG@EGGGGGGGGGGGGFGGGGGGGGF?FGGGGGGGFFGGGGGFFGGGGDFCEGGEFGGGGFC8,8=AC8FFGFG?=D<<FFDA,7CABD=:<>F:FEG,@@F,83DDC:E7FCGGC*>F,?C@F,=;C>?8,,<::18C1**+5+*29:E++<BC6*;//*29:>GDE*2++3<FCE)7)77***8*.7D:5C@/>F*9C586@*097:9>7<=?6F*95><1)054)07@33<4)(-8
@M04650:207:000000000-C238N:1:1101:2803:10320 1:N:0:19
ACTCCTACGGGAGGCAGCAGTGGGGAATATTGCACAATGGGCGCAAGCCTGATGCAGCCATGCCGCGTGTATGAAGAAGGCCTTCGGGTTGTAAAGTACTTTCAGCGAGGAGGAAGGTGCTGAGGTTAATAACCGCAGCAACTGACGTTACTCGCAGAAGAAGCACCGGCTAACTACGTGCCAGCAGCCGCGGTAATACGGAGGGTGCAAGCGTTAATCGGAATTACTGGGCGTAAAGCGCACGCAGGCGGTCTGTTAAGTCCGATGTGAAATCCCCGGGCTCAACCGGGGAAC
+
EFGGGGGGGGGGGGGGGDGGGGGGGGGGGGGGGGFGGGGGGDGCGGDGGGGFFGGGGG?FFGGGGGGGGG8FGGFGGGGGFFGGGFGGFFGGGGGG<EGGGGFFBFG:FEGDGGG,BFC@<FFFFB,EE<FB,B++@3+3D,,@=DB+:FFFCGF@:>DFGGGGGGGGGC:6DG,,?CGGGGGGGGGC@E=EE:CEGGGF8EGGC8E5FGG=E*A:=*:C5C5:FFGFGDEGF=9CFG=DED>BDGGGFGG9CD>9?FFF+/*95DC7@B@B@F?<<69>5><?@?F(-<B>:(
@M04650:207:000000000-C238N:1:1101:12395:10327 1:N:0:19
ACTCCTACGGGAGGCAGCAGTGGGGAATATTGCACAATGGGCGCAAGCCTGATGCAGCCATGCCGCGTGTATGAAGAAGGCCTTCGGGTTGTAAAGTACTTTCAGCGGGGAGGTAGGGAGTAAGGTTAATAACCTTATTCATTGACGTTACCCGCAGAAGAAGCACCGGCTAACTCCGTGCCAGCAGCCGCGGTAATACGGAGGGTGCAAGCGTTAATCGGAATTACTGGGCGTAAAGCGCACGCAGGCGGTTTGTTAAGTCAGATGTGAAATCCCCGGGCTCAACCTGGGAAC
+
GGGGGGGGGGGGGGGGGGGGGGGGGGGGGGGGGGGGGGGGGGGGGGGGGGGGGGGGGGGGGGGGGGGGGGGGFFGGGGGGGGGGGGGGGGGGGGGGGFGGGGGGGGGGGGGGG:C@FGGGGGGGGGGGGGGGGFCGGGGGGGGFAFGFDGGFGGGGGGGGGGGGGGGGGGGGGGGGGGGGGGGGGGGGGGGCEGGDGGGGGGDGGGGGFGGDGGGGDGGGGGCGGFCGGGGGFGG=5F4DBCFFDCGGEGGDCGGF?FFFGFGGFFGFFFFFFFFF?>DFD(/?FFF?74>084
@M04650:207:000000000-C238N:1:1101:8159:10330 1:N:0:19
ACTCCTACGGGAGGCAGCAGTGGGGAATATTGCACAATGGGCGCAAGCCTGATGCAGCCATGCCGCGTGTATGAAGAAGGCCTTCGGGTTGTAAAGTACTTTCAGCGGGGAGGAAGGGAGTAAAGTTAATACCTTTGCTCATTGACGTTACCCGCAGAAGAAGCACCGGCTAACTCCGTGCCAGCAGCCGCGGTAATACGGAGGGTGCAAGCGTTAATCGGAATTACTGGGCGTAAAGCGCACGCAGGCGGTATGTTAAGTCAGAGGTGAAATCCGCGGGCTCAACCTGGGAAC
+
FGGGGGGGGGGGGGGGGGGGGGGGGGGGGFGGGFFGGGGGGFG+@FGDGGGG9FFFGGEE<F8EEEGEEFG,FGCGGGGGGFCFGGEGG7FGGGGGFFGG9FGGG9FEEG@=FG=F>C<EED9=F@9<=<FD<><BF,3EDG9FDGGGEGEFGC7B:FFDGGGG7:DEGG7CBA<CCE<FE1??7FGG7B=EE:C*CEFG5C*:EEGG+<?=C1;*:DCGCD5*33<+<4@FF5559:4C5C@D)97C>D<9)1>@=6**38*0=**.86*=FFF3(35)7(1*/<5::5:??(
@M04650:207:000000000-C238N:1:1101:20986:10331 1:N:0:19
ACTCCTACGGGAGGCAGCAGTAGGGAATCTTCGGCAATGGACGAAAGTCTGACCGAGCAACGCCGCGTGAGTGAAGAAGGTTTTCGGATCGTAAAACTCTGTTGTTAGAGAAGAACAAGGACGTTAGTAACTGAACGTCCCCTGACGGTATCTAACCAGAAAGCCACGGCTAACTACGTGCCAGCAGCCGCGGTAATACGGAGGGTGCAAGCGTTAATCGGAATTACTGGGCGTAAAGCGCACGCAGGCGGTCTGTCAAGTCGGATGTGAAATCCCCGGGCTCAACCTGGGAAC
+
GGGGGGGGGGGGGGGGGGGGGGGGGGGGGGGGGGGGGGGGGGGGGGGGGGGGGGGGGGGGGGGGGGGGGGGGGGGGGGGGEEGGGGGGGGGGGGGGGFGGGGGGGGGGGGFCGGGGGG<FGGGCFFEFGGGEGGGGGGGFGGGGGGGGGGGGGGGGGGGGGGGG>:DGGGGGGGGGGGGGGGGGGGGGGGGGEGEGGGGGGGGGGGGGFGGGGECEGFFGCDGGGGGGGGCFFGCCFG?DBDFFG31CEGGDDGG?96=FGFGGBGD?FFFFFFF?:>DBF05697)417>::(
@M04650:207:000000000-C238N:1:1101:3439:10392 1:N:0:19
ACTCCTACGGGAGGCAGCAGTAGGGAATCTTCGGCAATGGACGAAAGTCTGACCGAGCAACGCCGCGTGAGTGAAGAAGGATTTCGGATCGTAAAACTCTGTTGTTAGAGAAGAACAAGGACGTTAGTAACTGAACGTCCCCTGACGGTATCTAACCAGAAAGCCACGGCTAACTACGTGCCAGCAGCCGCGGTAATACGTAGGTGGCAAGCGATGTCCGGATTTATTGGGCGTAAAGCGAGCACAGGCGGTTTCTTAAGTCTGATATGAAAGCCCCCGGCTCAACCGGGGAGG
+
GFG<,EFEGCEGGDCEGEFDFFGGGGGFFGFG,6@@:CCCFG@FFGD@@CEFGFFEE+@<FEEFCCC@:F:C?,C,CFFG,CCFGGGGGC:F<EFFFG?FFGGGGGCFGGAF,BABFGDFFG@FEGEFGGGGC5FF<FFFFGGCF@7:>FGFFGGGGGDGGGCGGFGG>EGGGFE,DCFFBCF8CCFF7CC7CCCGDFGGGG*8;<8=EFFFC**=***5/*2>EDGG?FFGFGGEGFF5>)5)29C975))/1>=/@=6ABFG?**.*9BBB4))-2C>3(*64.<(-)<;>B
@M04650:207:000000000-C238N:1:1101:23773:10409 1:N:0:19
ACTCCTACGGGAGGCAGCAGTGGGGAATATTGCACAATGGGCGCAAGCCTGATGCAGCCATGCCGCGTGTATGAAGAAGGCCTTCGGGTTGTAAAGTACTTTCAGCGGGGAGGAAGGTGTTGTGGTTAATAACCACAACAATTGACGTTACCCGCAGAAGAAGCACCGGCTAACTCCGTGCCAGCAGCCGCGGTAATACGGAGGGTGCAAGCGTTACTCGGAATCACTGGGCGTAAAGAGCGCGTAGGCGGGAAAGTAAGTCAGATGTGAAATCCTATGGCTTAACCATAGAAC
+
GGGGGGGGGGGGGGGGGGGGGGGGGGGGGGGGGGGGGGGGGGGGGGGGGGGGGGGGGGGGGGGGGGGGGGGGGGGGGGGGGGGGGGGGGGGGGGGGGGGGGGGDGGCGGGFEGCEGEGGGGFGGGGGGGDAFGGGGGGGGGGGGGGGGGGGGGGGGGGGGGGGGGGGGGGGGGGGGGGGFGGFGGGGGGGGGGEEEGGFGGGGGGGGGGGGGGGGGGGGG5C8FGGGFFGGGD>DGGF?FFGFFDGGGFDGGC<5>FB=FFF7:?FFFFF?F4?F?BFGFFFGFFFF7>9449)
@M04650:207:000000000-C238N:1:1101:18068:10413 1:N:0:19
ACTCCTACGGGAGGCAGCAGTAGGGAATCTTCGGCAATGGACGAAAGTCTGACCGAGCAACGCCGCGTGAGTGAAGAAGGTTTTCGGATCGTAAAACTCTGTTGTTAGAGAAGAACAAGGACGTTAGTAACTGAACGTCCCCTGACGGTATCTAACCAGAAAGCCACGGCTAACTACGTGCCAGCAGCCGCGGTAATACGTAGGTGGCAAGCGTTGTCCGGATTTATTGGGCGTAAAGCGAGCGCAGGCGGTTTCTTAAGTCTGATGTGAAAGCCCCCGGCTCAACCGGGGAGG
+
GGGGGGGGGGGGGGGGGGGGGGGGGGGGFGGFFGGGGGGGFCFGGGCCFGGGGG@FGGGGGGGGGGGGGGGGGGGGGGGGFCFGGGGCCFGGGGGGGGGGGGFF=BEFFFG8FGFFFFECGGG=FGEFFFFDDFGGD<=FGGCD8F@C:<FFCF<AF9<FCFFGGFGGG>FEFGEFGGGGFGD<CFGG@E88EC*3CFGC??87CEEGCFGGEGGGE:CDEGEEC?FCFGGFD7775:=<EG:>CDGCDG<177:@?47=<@>0@7CAF?*97?5)4(9@D6DFFF@9>>D;BF
@M04650:207:000000000-C238N:1:1101:9132:10420 1:N:0:19
ACTCCTACGGGAGGCAGCAGTGGGGAATCTTGCGCAATGGGCGAAAGCCTGACGCAGCGACGCCGCGTGCGGGAAGAAGGCCTTCGGGTTGTAAACCGCTTTCAGGAGGGACGAAGCCACTCGGGTTAATAGCCCAGAGGGTGACGGTACCTCCAGACGAAGCCCCGGCTAACTACGTGCCAGCAGCCGCGGTAATACGTAGGGGGCAAGCGTTGTCCGGATTTATTGGGCGTAAAGAGCGTGTAGGCGGCCAGGTAGGTCGGTGGGGAAAACTGGAGGCTCAACCTTCAGACG
+
FDFGGGDGEGGEGGGGGGGGG<,<FFGG,CF@CFGGGGGECGGECFGFGGGGG>@@@CECBFFGGGCGGGEDCGGGGFGGG,EAEFEDGGGGGG9FFBEFGGFGFGGGG>FFEGGDGFFEFGGGGGC7FFFCC,?FAFBFE7BCFGGGGGGGGG7,,*1=F8*=EEGGCEEECGFE58@FFG?F6;8F*28**//+0<FGCFE8>ECEGFC=;CGG?D5>**1++<+3CC*:85<5FF)*79)0977C;5CDDF<;?93*<797)))(.87)))9:1<D5>0*/.89<(/9)4(
@M04650:207:000000000-C238N:1:1101:26085:10451 1:N:0:19
ACTCCTACGGGAGGCAGCAGTAGGGAATCTTCGGCAATGGACGAAAGTCTGACCGAGCAACGCCGCGTGAGTGAAGAAGGTTTTCGGATCGTAAAACTCTGTTGTTAGAGAAGAACAAGGACGTTAGTAACTGAACGTCCCCTGACGGTATCTAACCAGAAAGCCACGGCTAACTACGTGCCAGCAGCCGCGGTAATACGTAGGTGGCAAGCGTTGTCCGGATTTATTGGGCGTAAAGCGAGCGCAGGCGGTTTCTTAAGTCTGATGTGAAAGCCCCCGGCTCAACTGGGGAGG
+
GGGGGGGGGGGGGGGGGGGGGGGGGGGGGGGGGGGGGGGGGGGGGGGGGGGGGGGGGGGGGGGGGGGGGGGGGGGGGGGGGGGGGGGGGGGGGGGGGGGGGGGGGGGGGGGGGGGGGGGGGGGGGGGGGGGGGGGGGGGGGGGGGGGGGCFGGGGGGGFGDGGGGGGGGGGGGGGGGGGGGGGGGGFGGGGGGGGGGGGGGGF@GGGGGGGGGGGGGGCGGGAEGGGG7DGGFGG7FFFGFGFFGGD:BGGGGGGFFFFFGFGG?FF>FBB?FF>:?BGFFFGFFF*42>D?BF
@M04650:207:000000000-C238N:1:1101:17906:10454 1:N:0:19
ACTCCTACGGGAGGCAGCAGTAGGGAATCTTCGGCAATGGACGAAAGTCTGACCGAGCAACGCCGCGTGAGTGAAGAAGGTTTTCGGATCGTAAAACTCTGTTGTTAGAGAAGAACAAGGACGTTAGTAACTGAACGTCCCCTGACGGTATCTAACCAGAAAGCCACGGCTAACTACGTGCCAGCAGCCGCGGTAATACGTAGGTGGCAAGCGTTGTCCGGATTTATTGGGCGTAAAGCGAGCGCAGGCGGTTTCTTAAGTCTGATGTGAAAGCCCCCGGCTCAACCGGGGAGG
+
GGGGGGGGGGGGGGGGGGGGGFGGGGGGGGGGGEGGGGGGGGGGGGGFFGGGGGGGGGGGGGGGGGGFGGGEFGGGGGGGGGGGGGGG7BFGGGGGGGGGFGGGGFFFCGGGGGFAFFFE?FFFFGGFGGGGGEFFFGGCFGGEBCFGGFFFFFFGGGGGGGGGGCEFGGGCF@CFCCGGGFGEFF6FFEGGEGGGF9+;BFGGFGGGFFFFGGG=C7CDEDCEFGGGGGGF>5DGG7=<BGFEGGDDDCDCCGGFFFF?</2:=*:<7B64=)87<3DE>19=FFF>>:B049
@M04650:207:000000000-C238N:1:1101:26212:10466 1:N:0:19
ACTCCTACGGGAGGCAGCAGTGGGGAATATTGCACAATGGGCGCAAGCCTGATGCAGCCATGCCGCGTGTATGAAGAAGGCCTTCGGGTTGTAAAGTACTTTCAGCGGGGAGGAAGGGAGTGAGGTTAATAACCTCATTCATTGACGTTACCCGCAGAAGAAGCACCGGCTAACTCCGTGCCAGCAGCCGCGGTAATACGGAGGGTGCAAGCGTTAATCGGAATTACTGGGCGTAAAGCGCACGCAGGCGGTCTGTCAAGTCGGATGTGAAATCCCCGGGCTCAACCTGGGAAC
+
GGGGGGGGGGGGGGGGGGGGGGGGGGGGGGGGGGGGGGGGGGGGGGGGGGGGGGGGGGGGGGGGGGGGGGFGGGGGGGFGGGGGGGGGGGGGGGGGGGGGFGGGGGGGGGGGGGGGDFDFGGGFGGGGGGFGGGGGGGGGGGGGGGGGGGGGGGGGGGGGCFGGGGGGDGGGGGGGGGGGGGGGGGGGGDGGGEEGGGGGG>EEDEEGGGGGGEGGGC>FGGDFCGGGGG5CB5D7FGFGFGFDC<DGDGD<DC59@FFFFFGGFGG3F6?FF6;@?>G@EFGF@F>B0>3<?3
@M04650:207:000000000-C238N:1:1101:17473:10494 1:N:0:19
ACTCCTACGGGAGGCAGCAGTAGGGAATCTTCGGCAATGGACGAAAGTCTGACCGAGCAACGCCGCGTGAGTGAAGAAGGTTTTCGGATCGTAAAACTCTGTTGTTAGAGAAGAACAAGGACGTTAGTAACTGAACGTCCCCTGACGGTATCTAACCAGAAAGCCACGGCTAACTACGTGCCAGCAGCCGCGGTAATACGTAGGTGGCAAGCGTTGTCCGGATTTATTGGGCGTAAAGCGAGCGCAGGCGGTTTCTTAAGTCTGATGTGAAAGCCCCCGGCTCAACCGGGGAGG
+
GGGGGGGGGGGGGGGGGGGGGGGGGGGGGGGGGGGGGGGGGGGGGGGGGGGGGGGGGGGGGGGGGGGGGGGGGGGGGGGGGGGGGGGGGGGGGGGGGGGGGGGGGGGGGGGGGGGGGGGGGGGCFGGGGGGGGGGGGGGGGGGGGGGGGGGGGGGGGGGGGGGGGGGGGGGGGGGGGGGGGFFFGGGGGGCEGGGGGGGGFGGG+BFFGGGGC/=EGGGGDD;EFFGFFGGFBGGGG7F<>D>@DDGD@GGDDDFFFFFFGFGG47:>*/9F?7>FFBDF>(9@FF)-7B843>
@M04650:207:000000000-C238N:1:1101:25710:10522 1:N:0:19
ACTCCTACGGGAGGCAGCAGTAGGGAATCTTCGGCAATGGACGAAAGTCTGACCGAGCAACGCCGCGTGAGTGAAGAAGGTTTTCGGATCGTAAAACTCTGTTGTTAGAGAAGAACAAGGACGTTAGTAACTGAACGTCCCCTGACGGTATCTAACCAGAAAGCCACGGCTAACTACGTGCCAGCAGCCGCGGTAATACGTAGGTGGCAAGCGTTGTCCGGATTTATTGGGCGTAAAGCGAGCGCAGGCGGTTTCTTAAGTCTGATGTGAAAGCCCCCGGCTCAACCGGGGAGG
+
GGGGGGGGGGGGGGGGGGGGGGGGGGGGGGGGGGGGGGGGGGGGGEGGGGGGGGGGGGGGGGDGGGGGGGGGGGGGGGGGGGGGGGGGGGGGGGGGGGGGGGGGGGGGGGGGGGGGGGEFGGGGGGGGGGGGGGGGGGGGGGGGGGGEGGGGGGGGGGGGGGDGFGFGGEGGFGGGGGGGGGGGGGGGGGGGEGGGGGGGGGGEFFGGGGG5CGCGGFGGDGCGGFGGGGCFFEGGGGB3BDFFGDD<>GG<CDGFFFFFFFGGFG764@FFFF4)89D5;9D??@FFFFF>0>
@M04650:207:000000000-C238N:1:1101:9378:10524 1:N:0:19
ACTCCTACGGGAGGCAGCAGTGGGGAATATTGCACAATGGGCGCAAGCCTGATGCAGCCATGCCGCGTGTATGAAGAAGGCCTTCGGGTTGTAAAGTACTTTCAGCGGGGAGGAAGGGAGTAAGGTTAATAACCTTATTCATTGACGTTACCCGCAGAAGAAGCACCGGCTAACTCCGTGCCAGCAGCCGCGGTAATACGGAGGGTGCAAGCGTTAATCGGAATTACTGGGCGTAAAGCGCACGCAGGCGGTCTGTCAAGTCGGATGTGAAATCCCCGGGCTCAACCTGGGAAC
+
GGGGGGFGG7FCGGGDFGGGGGGGGGGGGGGGGGGGGGGGGGGGEFGGGGGFFCFGGGEF9FGGGGEGGGGGGFGGGGGGGCFCFFGGGGGGGF9?FFGGGGGGEFGGGGGGGGDFFGFGGFGGGGGGGGGGGFGGFCFFGAFGFFGG7FCFCFCF@CFFFCG:FCEGGCFEFFGGGGGGGGGGGGGCEECCE>@CGGFCBECEDGGDFEG5AEG=CDD*8CGGGGGG7DGGF*9>FGF35DDEG3)73<DCG<5BFFFFCBGD:734FF?4@@)<06DEBF*/75F??>@7?1
@M04650:207:000000000-C238N:1:1101:28809:10549 1:N:0:19
ACTCCTACGGGAGGCAGCAGTGGGGAATATTGCACAATGGGCGCAAGCCTGATGCAGCCATGCCGCGTGTATGAAGAAGGCCTTCGGGTTGTAAAGTACTTTCAGCGAGGAGGAAGGCGATAAGGTTAATAACCTTGTCGATTGACGTTACTCGCAGAAGAAGCACCGGCTAACTCCGTGCCAGCAGCCGCGGTAATACGGGGGGGGCAAGCGTTGTTCGGAATTACTGGGCGTAAAGGGCGCGTAGGCGGCCTGCTTAGTCGGACGTGAAATCCCTCGGCTCAACCGGGGAAC
+
GGGGGGGGGGGGGGGGGGGGGGGGGGGGGGGGGGGGGGGGGGGGGGGGGGGGGGGGGGGGGGGGGGGGGGGGGGGGGGGGGGGGGGGGGGGGGGGGFGGGGGGGGGGGGGGGGGGGGGGGFGGGGAFGGGGGGGGGGGGGGDFFGGGEGGGGGGGGGGGGGGGGGGGGGGGGGFGGGGGGGGGGGGGGGGGGEEEGFGGGGGGGGGCCECFGDGGGGGGGGGGGGGGGFFGGFCGEGFFGFGEFDCCGFGG3DDGFFFF@9@DGDGGFFFFFF47?:<DEFBGFFFFFFFFBF,
@M04650:207:000000000-C238N:1:1101:26783:10571 1:N:0:19
ACTCCTACGGGAGGCAGCAGTAGGGAATCTTCGGCAATGGACGAAAGTCTGACCGAGCAACGCCGCGTGAGTGAAGAAGGTTTTCGGATCGTAAAACTCTGTTGTTAGAGAAGAACAAGGACGTTAGTAACTGAACGTCCCCTGACGGTATCTAACCAGAAAGCCACGGCTAACTACGTGCCAGCAGCCGCGGTAATACGTAGGTGGCAAGCGTTGTCCGGATTTATTGGGCGTAAAGCGAGCGCAGGCGGTTTCTTAAGTCTGATGGGAAAGCCCCCGGCTCAACCGGGGAGG
+
GGGGGGGGGGGGGGGGGGGGGGGGGGGGGGGGGGGGGGGGGGGGGGGGGGGGGGGGGGGGGGGGGGGFFGGGGGGGGGGGGGGGGGGGGGGGGGGGGGGGGGGGGGGGGGGGGGGGGGFFFFGFFGGGGGGGGGGGGGGGGGGGGGGGGGGGGGGFFGGGGGGGGGGDGGGGGGGGEEGGGGGGGGGGGGDGGGGGGGGGCFFGGGGGGGGEGGGGGGGGGGGE?FGG?CGGFGGGGGFDBCD@GGDCDGGGGCFFFFFFFFGGFGG>>FFFFFF7:>DBF>C4?F>>BFFF>B
@M04650:207:000000000-C238N:1:1101:22544:10575 1:N:0:19
ACTCCTACGGGAGGCAGCAGTAGGGAATCTTCGGCAATGGACGAAAGTCTGACCGAGCAACGCCGCGTGAGTGAAGAAGGTTTTCGGATCGTAAAACTCTGTTGTTAGAGAAGAACAAGGACGTTAGTAACTGAACGTCCCCTGACGGTATCTAACCAGAAAGCCACGGCTAACTACGTGCCAGCAGCCGCGGTAATACGTAGGTGGCAAGCGTTGTCCGGATTTATTGGGCGTAAAGCGAGCGCAGGCGGTTTCTTAAGTCTGATGTGAAAGCCCCCGGCTCAACCGGGGAGG
+
GGGGGGGGGGGGGGGGGGGGGGGGGGGGGGGGGGGGGGGGGGGGGGGGGGGGGGGGGGGGGGGGGGGGGGGGGGGGGGGGGGGGGGGGGGGGGGGGGGGGGGGGGGGFGGGGGGGGGGFFGGGGGGGGGGGGGGGGGGGGDGGGGGGGGGGGGGGGGGGGGGGGGGGDEGGGGGGGGGGGGGGGGGGGCGEEECEGGGGGCFFGGGGGGGGGGGGGGFGGGGEEGGGG7CFGFGGDDGFGFGFFGCDDFGGDGGGFFF6@CFGGFGFAFFF?F@FF03D>D6GFFFF>FFEFFF
@M04650:207:000000000-C238N:1:1101:5925:10577 1:N:0:19
ACTCCTACGGGAGGCAGCAGTGGGGAATATTGCACAATGGGCGCAAGCCTGATGCAGCCATGCCGCGTGTATGAAGAAGGCCTTCGGGTTGTAAAGTACTTTCAGCGAGGAGGAAGGTGCTGAGGTTAATAACCTCAGCAATTGACGTTACTCGCAGAAGAAGCACCGGCTAACTCCGTGCCAGCAGCCGCGGTAATACGGAGGGTGCAAGCGTTAATCGGAATTACTGGGCGTAAAGCGCACGCAGGCGGTCGGTTAAGTCAGATGTGAAATCCCCGGGCTGAACCTGGGAAC
+
GGGGGGGGGGGGGGGGGGGGGGGGGGGGGGGGGGGGGGGGGGGGGGGGGGGGGGGGGGGGGGGGGDGGGGGGGGGGGGGGGGGGGGGGGGGGGGGGGGDGFGGGGGGGGGGGGGGGGGGGGGGGGGGGGGGGGGFGGGGGGGFGGGGFGGGGGGGGGGFGGGGGGG7FGGFGGGGFGGCFDGGGGGGGGGDEGGGGGGGGGGGGGEGDG?C7=*BCGG*>EDDGFDFGGGCED5CEDGFGBCEFG5)77DD<D)))079F0@FGFCFAFFFFFFF4(4DEF6*0?F3<?F3<F2
@M04650:207:000000000-C238N:1:1101:14294:10594 1:N:0:19
ACTCCTACGGGAGGCAGCAGTGGGGAATATTGCACAATGGGCGCAAGCCTGATGCAGCCATGCCGCGTGTATGAAGAAGGCCTTCGGGTTGTAAAGTACTTTCAGCGGGGAGGAAGGGAGTGAGGTTAATAACCTTATTCATTGACGTTACCCGCAGAAGAAGCACCGGCTAACTCCGTGCCAGCAGCCGCGGTAATACGGAGGGTGCAAGCGTTAATCGGAATTACTGGGCGTAAAGCGCACGCAGGCGGTCTGTCAAGTCGGATGTGAAATCCCCGGGCTCAACCTGGGAAC
+
GGGGGGGGGGGGGGGGGGGGGGGGGGGGGGGGGGGGGGGGGGGGGGGGGGGGGGGGGGGGGGGGGGGGGGGGGGGGGGGGGGGGGGGGGGGGGGGGGGGGGGGGGGGGGGGGGGGGGGGGGGGGGGGGGGGGGGGGGGGGGG9=FGGGGGGGGGGGGGGGGGGGGGGGGGGGGGGGGGGGGGGGGGFGGGGGGGGGGGGGGGGGGGGGGGGGGGGGGGGGGGGGGGGGGGGGFGGGGG=GFGEEC7CDBDD3CDG?BFFFGFGD@CG?FFFF4?:::>GEF9FFFFFFFFF7?4
@M04650:207:000000000-C238N:1:1101:28043:10624 1:N:0:19
ACTCCTACGGGAGGCAGCAGTGGGGAATATTGCACAATGGGCGCAAGCCTGATGCAGCCATGCCGCGTGTGTGAAGAAGGCCTTCGGGTTGTAAAGCACTTTCAGCGAGGAGGAAGGTGGTGAACTTAATACGTTCATCAATTGACGTTACTCGCAGAAGAAGCACCGGCTAACTCCGTGCCAGCAGCCGCGGTAATACGGAGGGTGCAAGCGTTAATCGGAATTACTGGGCGTAAAGCGCACGCAGGCGGTTTGTTAAGTCAGATGTGAAATCCCCGGGCTCAACCTGGGAAC
+
GGGGGGGGGGGGGGGGGGGGGGGGGGGGGGGGGGGGGGGGGGGGGGGGGGGGGGGGGGGGGGGGGGGGGGGGGGGGGGGGGGGGGGGGGGGGGGGGGGGGGGGGGGGGGGGGGGGGGGGGGGGGGGGGGGGGGGGGGGGGGGGGGGGGGGGGGGGGGGGGGGFGGGGGGGGGFGGGGGGGGGGGGGGGGGGGGGGGGGGGGGGGGGGGGGGGGGECGGGGGGGGFGGGCGGC>EGEGFFGFGD>DGGGFGD<GGGFFF4@FFGGFGGFFFB=FFFFF>GFEFGFFFF>:FFFF:
@M04650:207:000000000-C238N:1:1101:16873:10638 1:N:0:19
ACTCCTACGGGAGGCAGCAGTAGGGAATCTTCGGCAATGGGGGCAACCCTGACCGAGCAACGCCGCGTGAGTGAAGAAGGTTTTCGGATCGTAAAACTCTGTTGTTAGAGAAGAACGTTAAGTAGAGTGGAAAATTACTTAAGTGACGGTATCTAACCAGAAAGGGACGGCTAACTACGTGCCAGCAGCCGCGGTAATACGTAGGTCCCAAGCGTTGTCCGGATTTATTGGGCGTAAAGCGAGCGCAGGTGGTTTCTTAAGTCTGATGTAAAAGGCAGTGGCTCAACCATTGTG
+
GGGGGGGGGGGGGGGGGGGGGGGGGGGGGGGGGGGGGGGGGGGGGGGGGGGGGGGGGGGGGGGGGGGGGGGGGGGGGGGGGGGGGGGGGGGGGGGGGGGGGGGGGGGGGGGGGGGGGFFGGGGGGGGGGGGGGGGGGGGFGGGGGGGGGGGGGGGGGGGGGGGGGGGGGGGGGGGGGGGFGGGGGGGGGGGGGGGGDGGGGGGGGGGGGGGGGDEGGGGGDDEGGGGGGGGFFGGGGGFFED@DGGGGFGGGGGGFFFFFFFFFFCFAFF?=B?BFFFGFF:C:*9<:?FF49)
@M04650:207:000000000-C238N:1:1101:19857:10641 1:N:0:19
ACTCCTACGGGAGGCAGCAGTGGGGAATATTGCACAATGGGCGCAAGCCTGATGCAGCCATGCCGCGTGTATGAAGAAGGCCTTCGGGTTGTAAAGTACTTTCAGCGAGGAGGAAGGCGTTAAGGTTAATAACCTTAGCGATTGACGTTACTCGCAGAAGAAGCACCGGCTAACTCCGTGCCAGCAGCCGCGGTAATACGGAGGGTGCAAGCGTTAATCGGAATTACTGGGCGTAAAGCGCACGCAGGCGGTCTGTCAAGTCGGATGTGAAATCCCCGGGCTCAACCTGGGAAC
+
GGGGGGGGGGGGGGGGGGGGGGGGGGGGGGGGGGGGGGGGGGGGGGGGGGGGGGGGGGGGGGGGGGGFGGGGGGGGGGGGGGGGGGGGGGGGGGGGGGGGGGGGGGGGGGGGGGGGGGGGGGGGGGGGGGGGGGGGGGGGGGGGGGGGGGGGGGGGGGGGGGGGGGGGGGGGGGGGGGGGGGGGGGGGGGGGGGGGGGGGGGGGGGGGGGGGGEDGGGGGGGGGGGFGGGGGFGGGGGFDEGEFGGGGFGGGGGGFFFFF?=CGFGGFFFFFFFFFB>GFF9GFF@FF?5FFB2
@M04650:207:000000000-C238N:1:1101:20294:10650 1:N:0:19
ACTCCTACGGGAGGCAGCAGTGGGGAATATTGCACAATGGGCGCAAGCCTGATGCAGCCATGCCGCGTGTATGAAGAAGGCCTTCGGGTTGTAAAGTACTTTCAGCGGGGAGGAAGGGAGTGAGGTTAATAACCTCATTCATTGACGTTACCCGCAGAAGAAGCACCGGCTAACTCCGTGCCAGCAGCCGCGGTAATACGGAGGGTGCAAGCGTTAATCGGAATTACTGGGCGTAAAGCGCACGCAGGCGGTCTGTCAAGTCGGATGTGAAATCCCCGGGCTCAACCTGGGAAC
+
GGGGGGGGGGGGGGGGGGGGGGGGGGGGGGGGGGGGGGGGGGGGGGGGGGGGGGGGGGGGGGGGGGGGGGGGGGGGGGGGGGGGGGGGGGGGGGGGGGGGGGGGGGGGGGEGGGGGGGFGGGGGGGGGGGGGGGFGGGGGGGGGGGGGGGGGGGGGGDGGGGGGGGGGGGGGGGGGGGGGGGGGGGGGGGGGGGGGGCGGGEEGEGGGFFGGGEEGGGGGGGGGGFGGGGGGFCDEGGFGFGEDGGGD>GGGGGGFFFFF7@CD@DDBFFFFFFFFFFDEFFGFFFFF?>>??1
@M04650:207:000000000-C238N:1:1101:7000:10675 1:N:0:19
ACTCCTACGGGAGGCAGCAGTGGGGAATATTGCACAATGGGCGCAAGCCTGATGCAGCCATGCCGCGTGTATGAAGAAGGCCTTCGGGTTGTAAAGTACTTTCAGCGGGGAGGAAGGGAGTAAAGTTAATACCTTTGCTCATTGACGTTACCCGCAGAAGAAGCACCGGCTAACTCCGTGCCAGCAGCCGCGGTAATACGGAGGGTGCAAGCGTTAATCGGAATTACTGGGCGTAAAGCGCACGCAGGCGGTTTGTTAAGTCAGATGTGAAATCCCCGAGCTTAACTTGGGAAC
+
GGGGGGGGGGGGGGGGGGGGGGGGGGGGGGGGGGGGGGGGGGGGGGGGGGGGGGGGGGGGGGGGGGGGGGGGGGGGGGGGGGFGGGGGGGGGFFGGGGGGGGGGGGGGGGCFGFGGGGGGGFGFGFFGGGGGGGGGGCDGGGGGGGGDGGGGGGGGEFF7FFFGFFGCEGEGGGGGG7=FDGGGGGGGGGGGEE7CFFEFGGGGGG8CFFGGGGD=FFDFGGGF@GGCFGGG@E<C5FFGFDDEGGGGB<C7CGGFFFFFEFGGFGF<F=B6BF6F<BGEB;G4@F@BFFF:>(
@M04650:207:000000000-C238N:1:1101:6897:10694 1:N:0:19
ACTCCTACGGGAGGCAGCAGTGGGGAATATTGCACAATGGGCGCAAGCCTGATGCAGCCATGCCGCGTGTATGAAGAAGGCCTTCGGGTTGTAAAGTACTTTCAGCGAGGAGGAAGGCGTTAAGGTTAATAGCCTTGGCGATTGACGTTACTCGCAGAAGAAGCACCGGCTAACTCCGTGCCAGCAGCCGCGGTAATACGGAGGGTGCAAGCGTTAATCGGAATTACTGGGCGTAAAGCGCACGCAGGCGGTCTGTTAAGTCAGATGTGAAATCCCGGGGCTCAACCTGGGAAC
+
GGGGGGGGGGGGGGGGGGGGGGGGGGGGGGGGGGGGGGFGGGGGGGGGGGGGGGGGGGDGGGGGGGGGGEGGGGGGGGGGGGGGGGCGGCFGGGGGGGGGGGGAGGGGEGGGGFFFGGG?FCDGGGGGGGGGFGGGGGGGGGDFGGDGGGGGGGGGGGGGGGGGGGGGGEEEGG9E@EGGGGGGGFGGGGGGGEG8FGFGDEGGGEGGFFGFDEGGFGGGGGC=FCFFCDEGF:DEGF@DFC>E:5CCEG))93CFF?F9<6DFF7C)8=798@)<(-9>>1FFFFF(4FF?:4
@M04650:207:000000000-C238N:1:1101:14852:10722 1:N:0:19
ACTCCTACGGGAGGCAGCAGTGGGGAATATTGCACAATGGGCGCAAGCCTGATGCAGCCATGCCGCGTGTATGAAGAAGGCCTTCGGGTTGTAAAGTACTTTCAGCGGGGAGGAGGGGAGTAAAGTTCATACCTTTGCTAATCGACGTAACCCGCGGCAGAAGCACCGGCTAAACCCGTGCCAGCAGCCGCGGTAATAAGAAGGGGGCGAAAGTTAATCGTAATTACTGGGCGTAAAGCTCTGGCAGGCGTGTAGTTAAGTCAGATGGAAAATCCCCGAGCCCAACTAGGGAA
+
FGGGGGGGGGGGGGGGGGGGGGGGGGGGGGGGGGGGGGGGGGGCFG7FGGGFGGGGGGDFDFFGGGGFGC,EGGGGGGGGFCGGGGG@GGGGGGGGE?FG<FEGGGCFGGD7@F+B:=:F>F>,,:@3,,,3,,,,<9A,@@,<<@33*,*3@F:*1*=F7FGG72BFGC*=,,+541*4:8981:EE**2C*:8/2<++0+21?*:5*****2+<0*:C*9**0+0<+9**.1)2*:4*9**)*0*)097/>*0967*028?7**2)0/9)*964(4))0-1)).)(./:8(
@M04650:207:000000000-C238N:1:1101:15898:10736 1:N:0:19
ACTCCTACGGGAGGCAGCAGTAGGGAATCTTCGGCAATGGACGAAAGTCTGACCGAGCAACGCCGCGTGAGTGAAGAAGGTTTTCGGATCGTAAAACTCTGTTGTTAGAGAAGAACAAGGACGTTAGTAACTGAACGTCCCCTGACGGTATCTAACCAGAAAGCCACGGCTAACTACGTGCCAGCAGCCGCGGTAATACGTAGGTGGCAAGCGTTGTCCGGATTTATTGGGCGTAAAGCGAGCGCAGGCGGTTTCTTAAGTCTGATGTGAAAGCCCCCGGCTCAACCGGGGAGG
+
GGGGGGGGGGGGGGGGGGGGGGGGGGGGGGGGGGGGGGGGGGGGGGGEGGGGGGGGGGGGGGGGGGGGGGGGGGGGGGGGGGGGGGGGCFGGGGGGGGGFGGFFGGGGGGGGGGGGGGFBFFGBFFFFGGGGFGGFFFFGGFGDFGGDCGFFGGGGFGFGGGGGGGGGCGEGGCFGGGGGGGGFCFGGGEGGG:CECFGGFGEEFFFG6CFE?CEGGGG<=5C=F?FGFFGGD/9CCDBC7D5>DDGG@GGGG3:8FF6BA=:?FCFF??66BFFF:6DED2<?FFFF9>319B
@M04650:207:000000000-C238N:1:1101:17849:10759 1:N:0:19
ACTCCTACGGGAGGCAGCAGTGGGGAATATTGCACAATGGGCGCAAGCCTGATGCAGCCATGCCGCGTGTGTGAAGAAGGCCTTCGGGTTGTAAAGCACTTTCAGCGAGGAGGAAGGGTTCGGTGTTAACAGCGCCGTTCATTGACGTTACTCGCAGAAGAAGCACCGGCTAACTCCGTGCCAGCAGCCGCGGTAATACGGAGGGTGCAAGCGTTAATCGGAATTACTGGGCGTAAAGCGCACGCAGGCGGTCTGTCAAGTCGGATGTGAAATCCCCGGGCTCAACCTGGGCAC
+
GGGGGGGGGGGGGGGGGGGGFGGFGGGGGFGGGGGGGGFGG8FGGGGGGGGFFFFGGGGGGGGGGGGGGGGGGFGGGGGGGGGGGGGGGGGGGGGEGGGGGGGGGGGCEGDGGGGGGGAFGEGEGGCDFGGGGGGGGEGGFFGGGGGGGGGGFFGGGGGGGGGGGFFCFEEEGFCCFGGGGGGGGGGGG5?CGEECFGG5C>EG>;8EFGGGGEGGGGGGGGGFGGGFCF=5@:):CFFGFGDFGGCD>7C7D9F?FFFFGFGD>5C:BFFF6?F??9DD>9CFFFF4:>>(4(
@M04650:207:000000000-C238N:1:1101:19785:10773 1:N:0:19
ACTCCTACGGGAGGCAGCAGTAGGGAATCTTCGGCAATGGACGAAAGTCTGACCGAGCAACGCCGCGTGAGTGAAGAAGGTTTTCGGATCGTAAAACTCTGTTGTTAGAGAAGAACAAGGACGTTAGTAACTGAACGTCCCCTGACGGTATCTAACCAGAAAGCCACGGCTAACTACGTGCCAGCAGCCGCGGTAATACGTAGGTGGCAAGCGTTGTCCGGATTTATTGGGCGTAAAGCGAGCGCAGGCGGTTTCTTAAGTCTGATGTGAAAGCCCCCGGCTCAACCGGGGAGG
+
GGGGGGGGGGGFGGGGGGGGGGGGGGGGGGGGGGGGGGGGGGGGGGGGGGGGGGGGGGGGGGGGGGGGGGGGGGGGGGGGGGGGGGGGGGGGGGGGGGGGGGGGGGGGGGGGGGGGGGCFGGGGGGGGGGGGGGGGGGGGGGGFGGGGGGGGGGGGGGDGGGGGDGGGGGEEGGGGGGGGGGGGGGGGGGGGGGGGGGGGGGGGGGGGGGFFGGGGGGGGG3;=ECFFGGGGE=DEGGFGEGFFGGGGFGGGGGGFFF?FFFGGFFGFFFBFBFFF(193)3C6@FFFFE>1(9
@M04650:207:000000000-C238N:1:1101:2998:10786 1:N:0:19
ACTCCTACGGGAGGCAGCAGTGGGGAATATTGCACAATGGGCGCAAGCCTGATGCAGCCATGCCGCGCGTATGAAGAAGGCCTTCGGGTTGTAAAGTACTTTCAGCGAGGAGGAAGGCGTTAAGGTTAATAACATTAGCGATTGACGTTACTCGCAGAAGAAGCACCGGCTCACTCCGTGCCTGCAGCAGCGGTAATACGGAGGGTGCAAGCGTTAATCGGAATTACTGGGCGTAAAGCGCACGCAGGCGGGTTGTTAAGACAGATGAGAAATCCCCGGGCTCCACCTGGGAAC
+
<<@FDDEGFC@7CFGGCE<<6@E<C@CCF9C@9@E<E<<<E@++8CFFD@@,CE@AED8@FEGC:FG+@+8=FFGGFGDCA,<=<FGG=:=FCEC<BF,5,B,C?E+>@F+B4BB<CFEF@F@?,8<CD9EF933=3FECGE3=B<@FD7+@,>>CFCGDGCGGGB@@FC<47,?9,:<F;8,?,8:>,88811:123CCCE?88=C5:1A*8C8C=C7C=*?*+2<9+7**./72CF=C))7835CD5D9)1*900=F?+0>F)0*)086:B7)/(,1)57*)0>5(3F:(3-
@M04650:207:000000000-C238N:1:1101:14290:10800 1:N:0:19
ACTCCTACGGGAGGCAGCAGTGGGGAATATTGCACAATGGGCGCAAGCCTGATGCAGCCATGCCGCGTGTATGAAGAAGGCCTTCGGGTTGTAAAGTACTTTCAGCGGGGAGGAAGGGAGTAAAGTTAATACCTTTGCTCATTGACGTTACCCGCAGAAGAAGCACCGGCTAACTCCGTGCCAGCAGCCGCGGTAATACGGAGGGTGCAAGCGTTAATCGGAATTACTGGGCGTAAAGCGCACGCAGGCGGTTTGTTAAGTCAGATGTGAAATCCCCGGGCTCAACCTGGGAAC
+
GGGGGGGGGGGGGGGGGGGGGGGGGGGGGGGGGGGGGGGGGGGGGGGGGGGGGGGGGGGGGGGGGGGGGGGGGGGGGGGGGGGGGGGGGGGGGGGGGGGGGGGGGGGGGGGGGGGGGGGGGGGGGGGGGGGGGGGGGGGGGGDGGGGEGGGGGGGGFGGGGGGGGGGGGGGGGGGGGGGGGGGGGGGGGGGGGGGGGGGGGGGGGGGGGGGGGGGGGGGGGGGGGGGGGGGGFGGGGGFGEGFFGGGGFGG5)*/.7FFFGFFGFCGFFFFFFF6F0;GFF>GFFFF?4FF??4
@M04650:207:000000000-C238N:1:1101:4807:10855 1:N:0:19
ACTCCTACGAGGCAGCAGTAGGGAATCTTCGGCAATGGACGAAAGTCTGACCGAGCAACGCCGCGTGAGTGAAGAAGGTTTTCGGATCGTAAAACTCTGTTGTTAGAGAAGAACAAGGACGTTAGTAACTGAACGTCCCCTGACGGTATCTAACCAGAAAGCCACGGCTAACTACGTGCCAGCAGCCGCGGTAATACGTAGGTGGCAAGCGTTGTCCGGATTTATTGGGCGTAAAGCGAGCGCAGGCGGTTTCTTAAGTCTGATGTGAAAGCCCCCGGCTCAACCGGGGAGGGT
+
GGGGGGEGG>@BFCCGGGFGGGGGGGGGGGGGGGGGGGGGGG+BCFGGGGFGFEGDEGG7FCFGEGGGGGGGGGGFFFFGGGGGGGGGEGGGGGGGGGGGCEGGGGFFGFGGGGGG8DGGGGFGCFGGGGC9?DFFCEGFGGCFEFGGGGGGGG<FGGGGGF@FG:@EEGFGGF7:B2FCF7>F7CCE7EGGDE+2B8<F85@BFG6C8=ECEEGGGGD*/79:CC+<*9CC):9<CCD))9>5C)9CBGC5>F*=9F6@FFCC4C*)90/7))))40DBD<947<:>>7B091
@M04650:207:000000000-C238N:1:1101:25268:10886 1:N:0:19
ACTCCTACGGGAGGCAGCAGTAGGGAATCTTCGGCAATGGACGAAAGTCTGACCGAGCAACGCCGCGTGAGTGAAGAAGGTTTTCGGATCGTAAAACTCTGTTGTTAGAGAAGAACAAGGACGTTAGTAACTGAACGTCCCCTGCCGGTATCTAACCAGAAAGCCACGGCTAACTACGTGCCAGCAGCCGCGGTAATACGTAGGTGGCAAGCGTTGTCCGGATCTATTGGGCGTAAAGCGAGCGCAAGCGGTTGCTTAAGCCTGATGGCAACGCTCGCGGCTGAACCGGGGAGG
+
GGGGGGGGGGGGGGGGGGGGGGGGGGGGEGGA,6FFGGGGFDFFEF:CFGGG@E6FGGGGGGGGGGGGGGGGGGGGGGGCE,CFFEG@:EGGGGGGGEGGGG9?FFGGGGGGGGGFGEF8,DFGC<>FDGAFAF96,DFGGG8F,,++3++@E<>FGGGCFF<F>::F*1>*@FF?8CFC=8,?8C8:::C@**4=2+5*52*8BF5CF?/:EE5?/::<51;*00030>*::>3*1*07@C)857)/7*7><)109/9/+9*25:C).)9)05)0(,1)<>))*)01())(-9
@M04650:207:000000000-C238N:1:1101:2661:10889 1:N:0:19
ACTCTACGGGAGGCAGCAGGAGGGAATCTTCGGCAATGGACGAAAGTCTGACCGAGCAACGCCGCGTGAGTGAAGAAGGTTTTCGGATCGTAAAACTCTGTTGTTAGAGAAGAACAAGGACGTTAGTAACTGAACGTCCCCTGACGGTATCTAACCAGAAAGCCACGGCTAACTACGTGCCAGCAGCCGCGGTAATACGTAGGTGGCAAGCGTTGTCCGGATTTATTGGGCGTAAAGCGAGCGCAGGCGGTTGCTTAAGTCTGATGTGAAAGCCCCCGGCTCAACCGGGGAGGG
+
GGGGGGGGGG7@CGDFEGG,8BCGCGFGAFGGGGGGFGGGG7BFCFFFFGGFCEF:CFGE+:F7=F@F7=CFFG9<E=E4<FFE7F7:FGGFEFFFGGGGGGGGGGGDFF?FFGGGGF8=FGEGGGFFFGGGGGGGGGEDBDFFCF@CFG9CFGGCFGDGGCFFGGEFGGGGGGGF8DFG@CFGG=FFCE5C88EGGGG<>FE?FGG=9EFD8EGECDCG5CC+<9:FGGF=>E*1*:>7>CE3DGDCBD3C)17@FFF6?****2*)67@F).5>B17)7:C?@FE>F>)469
@M04650:207:000000000-C238N:1:1101:20504:10905 1:N:0:19
ACTCCTACGGGAGGCAGCAGTAGGGAATCTTCGGCAATGGACGAAAGTCTGACCGAGCAACGCCGCGTGAGTGAAGAAGGTTTTCGGATCGTAAAACTCTGTTGTTAGAGAAGAACAAGGACGTTAGTAACTGAACGTCCCCTGACGGTATCTAACCAGAAAGCCACGGCTAACTACGTGCCAGCAGCCGCGGTAATACGGAGGGTGCAAGCGTTAATCGGAATTACTGGGCGTAAAGCGCACGCAGGCGGTTTGTTAAGTCAGATGTGAAATCCCCGAGCTTAACTTGGGAAC
+
GGGGGGGGGGGGGGGGGGGGGGGGGGGGGGGGGGGGGGGGFGGGGGGGGGGGGGGEGGGGGGGGGGGGGGGGGGGDGGGGGFFGGEGGGGGGGGGGGGGGGGGGGGGGGFGFGGGGGGGFGGGCFFEFDGGGGGGGGGGCFFGEFGFCFGGGGGGGCGGFFFFE7CEGDEGGGGGGGGFGGCCDFGGGGEEEGGGGFGGGGGGGEGGGFFCCEECE7FGGGGEGGD+<CFFG>ECEGFFGFGEFGGGGBDDDGGGFFFFFFFFFFGGFFFFFF?FFFFGFE9C?BFFFBFF0>(
@M04650:207:000000000-C238N:1:1101:28613:10947 1:N:0:19
ACTCCTACGGGAGGCAGCAGTGGGGAATATTGCACAATGGGCGCAAGCCTGATGCAGCCATGCCGCGTGTATGAAGAAGGCCTTCGGGTTGTAAAGTACTTTCAGCGGGGAGGAAGGGAGTAAAGTTAATACCTTTGCTCATTGACGTTACCCGCAGAAGAAGCACCGGCTAACTCCGTGCCAGCAGCCGCGGTAATACGGAGGGTGCAAGCGTTAATCGGAATTACTGGGCGTAAAGCGCACGCAGGCGGTTTGTTAAGTCAGATGTGAAATCCCCGGGCTCAACCTGGGAAC
+
GGGGGGGGGGGGGGGGGGGGGGGGGGGGGGGGFGGGGGGGGGGGGGGGGGGGGGGGGGGGGGGGGGGGGGGGGGGGGGGGGGGGGGGGGGGGGGGGGFGGGGGGGFFGGGGGGGGGGGGGGGGDFGGGGGGDF<FGGFFGGGGGGGG7FGGGGFGGGGGGGGGGGGGGGEGGGGG9FGGGGGGGGGGGEGGGGGGGFGGGGGGGGGGGGGGFDEEGGGGGGCGFFGGGGGGGBGGD3CFGBDBEGGGGFGGG3DDFFFFF7=FFFDG>??F4FFF)49)7B>FFFFFBBF>0:-
@M04650:207:000000000-C238N:1:1101:28089:11033 1:N:0:19
ACTCCTACGGGAGGCAGCAGTGGGGAATATTGCACAATGGGCGCAAGCCTGATGCAGCCATGCCGCGTGTATGAAGAAGGCCTTCGGGTTGTAAAGTACTTTCAGCGAGGAGGAAGGCGTTAAGGTTAATAACCCTGGCGATTGACGTTACTCGCAGAAGAAGCACCGGCTAACTCCGTGCCAGCAGCCGCGGTAATACGGAGGGTGCAAGCGTTAATCGGAATTACTGGGCGTAAAGCGCACGCAGGCGGTCTGTTAAGTCAGATGTGAAATCCCCGGGCTCAACCTGGGAAC
+
GGGGGGGGGGEGGGGGGGGGGGGGGGGGGGGGGGGGGGGGGGGGGGGGGGGGGGGGGGGGGGGGGGGGGGGGGGGGGGGGGGGGGGGGGGGGGGGGGGGGGGGGGGGGGGEGGEGGGGGFGGGGGGGGGGGGGFGGGGGGGG@FFGECGGGGGGGGGGGGGGGGGGGEGGGGGGGGGGGGGGGGGGGGGGGGGGGGFCGGGDEGEEGGGGGGGGGGGGGGGGGGGGGGGFGGBCGGGGFDDGFEGDCCBGGCDDG6?FF?78CG=:C47BF?F=?F<>GEF0DFFFFBFFFB74
@M04650:207:000000000-C238N:1:1101:6051:11038 1:N:0:19
ACTCCTACGGGAGGCAGCAGGAGGGAATCTTCGGCAATGGACGAAAGTCTGACCGAGCAACGCCGCGTGAGTGAAGAAGGTTTTCGGATCGTAAAACTCTGTTGTTAGAGAAGAACAAGGACGTTAGTAACTGAACGTCCCCTGACGGTATCTAACCAGAAAGCCACGGCTAACTACGTGCCAGCAGCCGCGGTAATACGTAGGTGGCAAGCGTTGTCCGGATTTATTGGGCGTAAAGCGAACGCAGGCGGTTTCTTACGTCTGATGTGAAAGCCCCCGGCACAACCGGGGAGG
+
<E6@CF,CFGEEGGCBFDFG-C@7:;@C@E<E,CFGGGGFFCFEGEGEDC@ECFGG7:C@CBE=F@FGGGDCEGFGF8EFE9?4F>F@C7?AF=+<5E<FEE9EF@F,C??FAE8,BFGFFGCB=FFFGGFGDFGFGFCBF8<3@B>CGGFGGG;CBF:A:>AF,FC:*>FGG7DCCEGFGFGGG?FD7*:E53B8<CCFF98CGDG*2<1:::*:/?GG?785??F7+*@=:5)21:*9)).0>)5<5CC7<9D46?*<*757@GD2**/*1)))(,CBB0CF);)30>3,4;
@M04650:207:000000000-C238N:1:1101:3575:11064 1:N:0:19
ACTCCTACGGGAGGCAGCAGTAGGGAATCTTCGGCAATGGACGAAAGTCTGACCGAGCAACGCCGCGTGAGTGAAGAAGGTTTTCGGATCGTAAAACTCTGTTGTTAGAGAAGAACAAGGACGTTAGTAACTGAACGTCCCCTGACGGTATCTAACCAGAAAGCCACGGCTAACTACGTGCCAGCAGCCGCGGTAATACGTAGGTGGCAAGCGTTGTCCGGATTTATTGGGCGTAAAGCGAGCGCAGGCGGTTTCTTAAGTCTGATGTGAAAGCCCCCGGCTCAACAGGGGAGG
+
GGGGGGGGGGGGGGGGGGGGFGGGGGGGGGGGGGGGGGGFGGGGGGGGGGGGGGGGGGGGGGEEGGG6CFGDGGGGGGGGFEFCFGGG=CF=FFFGGGGGGGGGGGGGGGGGGGGGGGFGGGG7FGGGGGGGGGGGGGG@CFGFGGDGGGFGGGGF<EEFGGGGGGGGE7FGGFFGFEGGFGGFFC,BCEGGECGE?F+=EEFECGGGDGFGGGCGGGCCED=5CGGGGGFFFGGGFG?DEG:DGGG<5CGGD<CBFF=BEFCFFGG<FFFFFF4;6,9>D3DFFF*(.8<(4>
@M04650:207:000000000-C238N:1:1101:14892:11088 1:N:0:19
ACTCCTACGGGAGGCAGCAGTAGGGAATCTTCGGCAATGGACGAAAGTCTGACCGAGCAACGCCGCGTGAGTGAAGAAGGTTTTCGGATCGTAAAACTCTGTTGTTAGAGAAGAACAAGGACGTTAGTAACTGAACGTCCCCTGACGGTATCTAACCAGAAAGCCACGGCTAACTACGTGCCAGCAGCCGCGGTAATACGTAGGTGGCAAGCGTTGTCCGGATTTATTGGGCGTAAAGCGAGCGCAGGCGGTTTCTTAAGTCTGATGTTAAAGCCCCCGGCTCAACCGGGGAGG
+
GGGGGGGGGGGGGGGGGGGGGGGGGGGGFGGGGGGGGGFGGGGGGGGGGGGFFFEFGGGGGGGGGGEF@7BFFGGGGGGG=FFFF=CEGGEFAFGFGGGGGGGGGGGF9EFEFGFGGGCGGFGCFGGGGFCFGGFGFGGGGGGGFGG7FGFGCGGDGGGGFGGGGGGFEEGGGGGGGCFFFF?CFGCCGGGECEBC?E98>EGGC?FEFC5EGEEGGCFC=CE59+<E+9@F):7CF7FGFD5<DCDD@D319C7=B?FFG6*2*:7-/0@8BFFF:9C)<>DF?F47()0(4>
@M04650:207:000000000-C238N:1:1101:5368:11124 1:N:0:19
ACTCCTACGGGAGGCAGCAGTAGGGAATCTTCGGCAATGGGGGCAACCCTGACCGAGCAACGCCGCGTGAGTGAAGAAGGTTTTCGGATCGTAAAACTCTGTTGTTAGAGAAGAACGTTAAGTAGAGTGGAAAATTACTTAAGTGACGGTATCTAACCAGAAAGGGACGGCTAACTACGTGCCAGCAGCCGCGGTAATACGTAGGTCCCAAGCGTTGTCCGGATTTATTGGGCGTAAAGCGAGCGCAGGTGGTTTCTTAAGTCTGATGTAAAGGGCAGTGGCCAAACCATTGTG
+
GGGGGGGGGGGGGGGGGGGGGFGGGGGGGGGGGGGGGGGGGGGGGGGGGGGGGGGGGGGGGGGGGGGCGGGGGGGGGGGGFGCEEGGDGCGGGGFGGCGGGGGGFGFGGGGGGGG8CGG?FGGGFFGGGGGCFGECFCFDFGGDFCFFCFGGGGGFGGGGGG@FEGG7FCEEEGGFFGGGGGCFGGFCFFE8EGEE*;B9C9EDEC9FGGFE*518577CGG5=CEFE?FGGFGGDD5BGDD>>CC3DE4DG5907=4FFFFGFFD*5/=BF**).8:D:??*/8?FB<F7<A2
@M04650:207:000000000-C238N:1:1101:17213:11155 1:N:0:19
ACTCCTACGGGAGGCAGCAGTAGGGAATCTTCGGCAATGGACGAAAGTCTGACCGAGCAACGCCGCGTGAGTGAAGAAGGTTTTCGGATCGTAAAACTCTGTTGTTAGAGAAGAACAAGGACGTTAGTAACTGAACGTCCCCTGACGGTATCTAACCAGAAAGCCACGGCTAACTACGTGCCAGCAGCCGCGGTAATACGTAGGTGGCAAGCGTTGTCCGGATTTATTGGGCGTAAAGCGAGCGCAGGCGGTTTCTTAAGTCTGATGTGAAAGCCCCCGGCTCAACCGGGGAGG
+
GGGGGGGGGGGGGGGGGGGGGGGGGGGGGGGGGGGGGGGGGGGGGGGGGGGGGGGGGGGGGGGGGGGGGGGGGGGGGGGGGGGGGGGGGGGGGGGGGGGGGGGGGGGGGGGGGGGGGGGFGGGGGGGGGGGGFGGGGGGGGGGGGGGGGGFGGGFGFC@GGGGGGGGGGGGGGGGGGGGGGGGGGGGGGGGGGGGGGFGGGGGGGGGGGGGGGGGGG=CGG5CEGGDFFGG=:GGGGGFGFGFFGGGGEGGGGGGFFF??<9>FFF75F4FFFFFFF>GEFFGF@FFFFFE9BF
@M04650:207:000000000-C238N:1:1101:15056:11206 1:N:0:19
ACTCCTCGGGAGGCAGCAGTAGGGAATCTTCGGCAATGGACGAAAGTCTGACCGAGCAACGCCGCGTGAGTGAAGAAGGTTTTCGGATCGTAAAACTCTGTTGTTAGAGAAGAACAAGGACGTTAGTAACTGAACGTCCCCTGACGGTATCTAACCAGAAAGCCACGGCTAACTACGTGCCAGCAGCCGCGGTAATACGTAGGTGGCAAGCGTTGTCCGGATTTATTGGGCGTAAAGCGAGCGCAGGCGGTTTCTTAAGTCTGATGTGAAAGCCCCCGGCTCAACCGGGGGGGG
+
GGGGGGGGGGF7FFGEE<EF-CFGGGCFFGGGGGGGGCG-CFFFGCCFDC,EFE7@FCGFGGFCCCFC:@9CCEA,ECGEEEFFGGGECCA=FGGGCCEDFGGEFAEBFGF<?FFGF<=EE7CFFGGGGG,?BFGG>FDDEGFGGGGGGCFG9>CCF@CFGGFFFFEGGGGGGFGGCGDGGFFGC@FGDGGGGGGGGGFBFED@CFGF?>FGGGEGFGGGG3CFGFDECFGGFGGF70<CEGFD<<3)759>C7CF6@@6<9**/?CAFFB=4>>7>9DB3:GF@@56>))43>
@M04650:207:000000000-C238N:1:1101:24024:11226 1:N:0:19
ACTCCTACGGGAGGCAGCAGTAGGGAATCTTCGGCAATGGACGAAAGTCTGACCGAGCAACGCCGCGTGAGTGAAGAAGGTTTTCGGATCGTAAAACTCTGTTGTTAGAGAAGAACAAGGACGTTAGTAACTGAACGTCCCCTGACGGTATCTAACCAGAAAGCCACGGCTAACTACGTGCCAGCAGCCGCGGTAATACGTAGGTGGCAAGCGTTGTCCGGATTTATTGGGCGTAAAGCGAGCGCAGGCGGTTTCTTAAGTCTGATGTGAAAGCCCCCGGCTCAACCGGGGAGG
+
GGGGGGGGGGGGGGGGGGGGGGGGGGGGGGGGGGGGGGGGGGGGGGGGGGGGGGGGGGGGGGGGGGGGGGGGGGGGGGGG8FGGGGGGGGGGGGGGGGGGGGGGFGGGGGGGGGGGGGFFGGGFGGGGGGGGGGGGGGGGGGGGGGGGGGGGGGGGGGGGGGGGGGGGGGGGGGGGGGGGGGGGGGGGGGGGGGGGGGGGGGGGGGGGGCFGGGGGGGGGGGEGGGGGGGGGFGGGGGFGFGFFGGGGFGDDG3CBFFFFE?FGFGGFFFFFFFFFF>G@>1CF?FFF>@EFFF
@M04650:207:000000000-C238N:1:1101:21692:11296 1:N:0:19
ACTCCTACGGGAGGCAGCAGTAGGGAATCTTCGGCAATGGACGAAAGTCTGACCGAGCAACGCCGCGTGAGTGAAGAAGGTTTTCGGATCGTAAAACTCTGTTGTTAGAGAAGAACAAGGACGTTAGTAACTGAACGTCCCCTGACGGTATCTAACCAGAAAGCCACGGCTAACTACGTGCCAGCAGCCGCGGTAATACGTAGGTGGCAAGCGTTGTCCGGATTTATTGGGCGTAAAGCGAGCGCAGGCGGTTTCTTAAGTCTGATGTGAAAGCCCCCGGCTCAACCGGGGAGG
+
GFGCFGGGGGGGGGGGGGGGDFGGGGGGGGG<CFDGGGGGFGFGGGGFFGGGGGGGGGFGGGGGGGGFFGG?FFGFFGFF,9AFGGGGGDFFGGDGGGGGGGFGFGGGCFGFGGGG=FBEGGE8=3BFFGGFF<DFGDD=:F@3DFGDC@FGF<9,,,@DCF>FG,8F:CBEGGC,61>2>7@,BFCD@**4*=8C?FGCFFFEF?FDCF5C*CEE57C38*;EC7C?FCA=):C55*19@7;>CG3<@DGGG<C7867?G?7:6**.9BF?7:4)39C:5(/96))((05(4;
@M04650:207:000000000-C238N:1:1101:4274:11303 1:N:0:19
ACTCCTACGGGAGGCAGCAGTAGGGAATCTTCGGCAATGGACGAAAGTCTGACCGAGCAACGCCGCGTGAGTGAAGAAGGTTTTCGGATCGTAAAACTCTGTTGTTAGAGAAGAACAAGGACGTTAGTAACTGAACGTCCCCTGACGGTATCTAACCAGAAAGCCACGGCTAACTACGTGCCAGCAGCCGCGGTAATACGTAGGTAGCAAGCGTTGTCCGGATTTATTGGGCGTAAAGCGAGCGCAGGCGGTTTCTTAAGTCTGATGGGAAAGCCCCCGGCTCAACCGGGGAGG
+
GGGGGGGGGGGGGGGGGGGGGGGGGGGGGGGGGGGGGGGGGGGGGGGGGGGDGGGDFGGGGGGGGGGFGGGGGGGFGGGGGGFGFGGGGGGGGGGGGGGGGGGGGGGGCFGGGGGGGGGGGGGF=FGGGGEDGF<DGGGGGGDFGGGGGGGGFFFFF@FGFDFFGGGGEGGDGFF9E7>BFC;6CEFFCEGGGEGGEG98>9=EC?GCGGGG5/B=7DFGC3879EGGDGC=>CDEFGFGD/))5CGDBGGG3CFFFFFF9*0:=*0)07<@>5:F2;D;:(**95),4>391>
@M04650:207:000000000-C238N:1:1101:6208:11332 1:N:0:19
ACTCCTACGGGAGGCAGCAGTGGGGAATATTGCACAATGGGCGCAAGCCTGATGCAGCCATGCCGCGTGTATGAAGAAGGCCTTCGGGTTGTAAAGTACTTTCAGCTGGGAGGAAGGGAGTAAAGTTCATACCTTTGCACATTGGCGTTACCCGCAGAAGAAGCACCGGCTAACTCAGTGCCAGCAGCCGCTGTAATACGTAGGTGGCAAGCGTTGTCCGGAATTAGTGGGCGTAAATCGAGCGCAAGCGGTATCTTCATTCCTATTGGAAAGCCCCCGGCTCAACCAGGTGGG
+
GGGGGGGGGGGGGGGGGGGGGGGGGGGGGGGGGGGGGGGGGDFDEF@FGGGFEEFGGG,E,EFFEGGGGE<FGDFGGFF,CFGGGGGEFGGGDGGGGFGGGGF9<?,B=FGBDF8,++:+@<,,:A,,C,:,?E<ADF,5CDC,,6++8@:>,+++@>@<@D,,8D,@FGGGGDCF,;7<?2,8DC6:>CC811?92C?*6,,*6CB;*=5=;:*/1;>5CC*/+=+CFC*5.2>*/29*)53<CC)))9C/)**18***+1***2*)*001)0))42D>>0C67:F02)0((-
@M04650:207:000000000-C238N:1:1101:7464:11337 1:N:0:19
ACTCCTACGGGAGGCAGCAGTGGGGAATCTTCGGCAATGGACGAAAGTCTGACCGAGCAACGCCGCGTGAGTGAAGAAGGTTTTCGGATCGTAAAACTCTGTTGTTAGAGAAGAACAAGGACGTTAGTAACTGAACGTCCCCTGACGGTATCTAACCAGAAAGCCACGGCTAACTACGTGCCAGCAGCCGCGGTAATACGTAGGTGGCAAGCGTTGTCCGGATTTATTGGGCGTAAAGCGAGCGCAGGCGGTTTCTTAAGTCTGATGTGAAAGCCCCCGGCTCAACCGGGGAGG
+
GGGGGGGGGGGGGGGGGGGGGGGGGGGGGGGGGGGGGGGGGGGGGGGGGGGGGGGGGGGGGGGGGGGGGGGGGGGGGGGGGGGGGGGGGGGGGGFGGGGGGGGGGGGGGGGGGGGGGGGGGGGGGGGGGGGGGGGGGGGGGGGGGGGGGGGGGGGGGGGGFFGGGGGGGGGGGGGGGGGGGGGGGGGGGGGGGGGGGGGGEFGGGGGGGGCE=>GGG=FGGG5=CFG?CFGGFDGGGGFGFGFFGGGDFGGDDGFFFF*8<=*?BFGFFFFFFF5>?9GFF9GFFFFFFFFFFF
@M04650:207:000000000-C238N:1:1101:19601:11358 1:N:0:19
ACTCCTACGGGAGGCAGCAGTAGGGAATATTGCACAATGGGCGCAAGCCTGATGCAGCCATGCCGCGTGTGTGAAGAAGGCCTTCGGGTTGTAAAGCACTTTCAGCGAGGAGGAAGGGTTCGGTGTTAACAGCGCCGTTCATTGACGTTACTCGCAGAAGAAGCACCGGCTAACTCCGTGCCAGCAGCCGCGGTAATACAGAGGGTGCGAGCGTTAATCGGATTTACTGGGCGTAAAGCGTGCGTAGGCGGCTTTTTAAGTCGGATGTGAAATCCCCGAGCTTAACTTGGGAAT
+
GGGGGGGGGGGGGGGGGGGGGFGGGGGGGGGGGGGGGGGGGGFGGGGGGGGGGGGGGGGGFGGGGGGGGDGGGGGGGGGGGGGGGGGGGGGGGGGGGGGGFGGGGGGCGGGGGEGGGGEGGEGGGGGCBFGFGFGGGG@FFCFGFGGGGGGGGGDFG:FGGGGGGFGGGGGGGGDGGGGGCGFFGGGGGGGGGGECGGGFGGGGGGGGGGGGGGCEECGGG<CEFGFFGFGGEEG=CGFGDG@EDGDDFG<GDCG@679BGFG)79D(/*9867;@:>GBF>D*8@F22F):??
@M04650:207:000000000-C238N:1:1101:12550:11389 1:N:0:19
ACTCCTACGGGAGGCAGCAGTGGGGAATTTTGTGCAATGGGGGAAACCCTGACACAGCGACACCGCGTGAACGAAGAAGCCCTTTGGGGTGTAAAGTTCTGTCGGCTGGAACGAAAAAAATGACGGTACCAGCAAAGGAAGCATCGGCTAACTACGTGCCAGCAGCCGCGGTAAGACGTAGGATGCAAGCGTTGTCCGGATTTATTGGGCGTAAAGAGTTCGTAGGCGGTTTGTTAAGTCTGGCGTTAAAGATCGGGGCTCAACCTCGGGAGTGCGTTGGATACTGGCAGACTG
+
GGGGGGGGGGGGGGGGGGGGGGGGGGGGGGGGGGGGGGFGGGGGGGGGGGGGGGGGGGGGGGGGGGGGGGGFGGGGGGGGGGGGGGGGGFGGGGGGFGGGGGGGGGGGGGGGGEGGGGDGGGGGGGGGGGGGGGGGGGGGGGGGGGGGFGGGGGGGGGGGGGGGGGGGGEFEGGG?FCFEGGGGGGGGGGGGGGGGGGGGG5EGGFGGGGGEGGGGGGGGFGGGGGGGGCCGFGGGFFFGFGFFGGGGFGFFGCGDFEB3C=FGFCFFFF:>D@FFF?DFFBF@FFF?,7F?BF
@M04650:207:000000000-C238N:1:1101:11861:11396 1:N:0:19
ACTCCTACGGGAGGCAGCAGTAGGGAATCTTCGGCAATGGACGAAAGTCTGACCGAGCAACGCCGCGTGAGTGAAGAAGGTTTTCGGATCGTAAAACTCTGTTGTTAGAGAAGAACAAGGACGTTAGTAACTGAACGTCCCCTGACGGTATCTAACCAGAAAGCCACGGCTAACTACGTGCCAGCAGCCGCGGTAATACGTAGGTGGCAAGCGTTGTCCGGATTTATTGGGCGTAAAGCGAGCGCAGGCGGTTTCTTAAGTCTGATGTGAAAGCCCCCGGCTCAACCGGGGAGG
+
GGGGGGGGGGGGGGGGGGGGGGGGGGGGGGGGGGGGGGGGGGGGGGGGGGGGGGGGGGGGGGGGGGG@CGGFGGGGGGGGGGGGGGGGGGGGGGGGGGGGGGGGGGGGGGGGGGGGGGGGGGGGGGGGGGGGGGGGGGGGGGGGGGGGGGGGGGGGGGGGGGGGGGGGGGGGGGGGGGGGGGGGGG>FFCEEGEGGGGGGGGGGGFGFFGGGGGGGGGGGGGGCFGGGGGGGFGGGGGFGFDEFGGG<55DDGDFFFF?7CFGG=7FFFFFFFFFFF>DBE(*==?F9>EFB>B
@M04650:207:000000000-C238N:1:1101:3408:11397 1:N:0:19
ACTCCTACGGGAGGCAGCAGTGGGGAATATTGCACAATGGGCGCAAGCCTGATGCAGCCATGCCGCGTGTATGAAGAAGGCCTTCGGGTTGTAAAGTACTTTCAGCGGGGAGGAAGGGAGTAAGGTTAATAACCTTATTCATTGACGTTACCCGCAGAAGAAGCACCGGCTAACTCCGTGCCAGCAGCCGCGGTAATACGGAGGGTGCAAGCGTTAATCGGAATTACTGGGCGTAAAGCGCACGCAGGCGGTCTGTAAAGTCGGATGTGAAATCCCCGGGCTAAACCTGGGAAC
+
GGGGGGGGGGGGGGDGDGGGGGGGEGE8FEGFFGGGGFAFF,@FFFGGGFGFGGGGGFFGFGGEGGGCECEGGGGCF=,CAFGCE@BBCCEFGGGGFCEFACGGGGGCCCCCFFGFFGG+CCFGGFGGGGFGGGGGGFAFGG,@99CFG,@FFF>CCEC,@FGG8FC7FGCC7<BCF@<F@FFGCC6EC8CCE8E5<<CC>*8CE***<E?*;>C=G7:FGDCCFFGCGFFC):<=FG*))13))>D/0)9)9*9**1=?CF<))3/(9=@4@?F)8(95)(*9B:52?)82,4
@M04650:207:000000000-C238N:1:1101:18567:11408 1:N:0:19
ACTCCTACGGGAGGCAGCAGTAGGGAATCTTCGGCAATGGACGAAAGTCTGACCGAGCAACGCCGCGTGAGTGAAGAAGGTTTTCGGATCGTAAAACTCTGTTGTTAGAGAAGAACAAGGACGTTAGTAACTGAACGTCCCCTGACGGTATCTAACCAGAAAGCCACGGCTAACTACGTGCCAGCAGCCGCGGTAATACGTAGGTGGCAAGCGTTGTCCGGATTTATTGGGCGTAAAGCGAGCGCAGGCGGTTTCTTAAGTCTGATGTGAAAGCCCCCGGCTCAACCGGGGAGG
+
GGGGGGGGGGGGFGGGEGGGFEEGCGGGGGGFGGGGGGGGGGGFFFGGGGGGGGGEGGGGGGGGGGGCFEFFGGCFFGGF=DGGCBCB+>FGGGGGGGGFAFFDFGGGGGGGGEFGGGGGGGG:F@FFGGGFGGFGFGBCF8FFGGGGGGGFFGGGGGGGGGGG:FGGGGGGGFGGGGGFGFBFGGGGGDGCEGEEGGGCC9C@CFGGCFGGGGDGEFFDCDE=6?9ECCEGFED5CC@DBGFFGGGGFGGGG3CFFFFFFFFFFGGFF?6FFFFFF9D>E0C4@F@BFFF0;F
@M04650:207:000000000-C238N:1:1101:12906:11413 1:N:0:19
ACTCCTACGGGAGGCAGCAGTGGGGAATATTGCACAATGGGCGCAAGCCTGATGCAGCCATGCCGCGTGTATGAAGAAGGCCTTCGGGTTGTAAAGTACTTTCAGCGGGGAGGAAGGGAGTGAGGTTAATAACCTCATTCATTGACGTTACCCGCAGAAGAAGCACCGGCTAACTCCGTGCCAGCAGCCGCGGTAATACGGAGGGTGCAAGCGTTAATCGGAATTACTGGGCGTAAAGCGCACGCAGGCGGTCTGTTAAGTCAGATGTGAAATCCCCGAGCTTAACTTGGGAAC
+
GGGGGGGGGGGGGGGGGGGGFGFGGGGGGGGGGGGGGGGFGFGGGGGGGGGGGGGGGGGGGGGGGGGGGGGGGGCGGGGGGFGGGGGGGGGGGGGGGGGGFGFGGGGGGGDGGGGGGEGGGGGGGGGGGGGGGGGGGGGGGGFGGGGGGGGGGGGGGGGGGG:FFGGGGEGGGGGGGGGGGGGGGGG>C>CE>CCEGGGGGGGGGGGGGGGGG*;CFFCCECGGGGGGGGFFFG35<CFD>CDBG<DGFGGDGGGFFFFFFFGGBGFBF?FFFFF?:>3>>BFFF??AFFF?:(
@M04650:207:000000000-C238N:1:1101:7688:11413 1:N:0:19
ACTCCTACGGGAGGCAGCAGTAGGGAATCTTCGGCAATGGACGAAAGTCTGACCGAGCAACGCCGCGTGAGTGAAGAAGGTTTTCGGATCGTAAAACTCTGTTGTTAGAGAAGAACAAGGACGTTAGTAACTGAACGTCCCCTGACGGTATCTAACCAGAAAGCCACGGCTAACTACGTGCCAGCAGCCGCGGTAATACGGAGGGTGCAAGCGTTAATCGGAATTACTGGGCGTAAAGCGCACGCAGGCGGTTTGTTAAGTCAGATGTGAAATCCCCGGGCTCAACCTGGGAAC
+
FF@EFE@DCGGGGGGGDDGGGGGGGGGCFGEFGGCC:FFGGFGGGGGGGGFGGGGFGGDGCFGFGGGGGGGGFGGGGGGGGGGDDCFGG7CFBF?EGGGFGGAFBEFGGCGGGGGGGGGGGGGFG?7FGGG9?FGGGGGECFF<,D@F@FFGGD<CFFFGDFFFCGF7:>:EFGG?EGFDGGEFGGFGFGGGG5CCGGGCEDEGGGE5+ACFEGEEFFCC=C;*<FGFG4AFEGGDFFFG39>@DCDDEGG9C3C54@4=C?FGFGGBF=FF@609:>GBB15/*).4847::(
@M04650:207:000000000-C238N:1:1101:28967:11417 1:N:0:19
ACTCCTACGGGAGGCAGCAGTGGGGAATATTGCACAATGGGCGCAAGCCTGATGCAGCCATGCCGCGTGTATGAAGAAGGCCTTCGGGTTGTAAAGTACTTTCAGCGGGGAGGAAGGGAGTAAAGTTAATACCTTTGCTCATTGACGTTACCCGCAGAAGAAGCACCGGCTAACTCCGTGCCAGCAGCCGCGGTAATACGGAGGGTGCAAGCGTTAATCGGAATTACTGGGCGTAAAGCGCACGCAGGCGGTTTGTTAAGTCAGATGGTAAATCCCCGGGCTCAACCTGGGCAC
+
GGGGGGGGGGGGGGGGGGFGEFGGGGGG9FG9FFFGGGFFGFFEGD@FEGGGGGGGGGGGFEGGEGGGGCFFFC<FFGGGGGFFF7?FAFGEGGGGFFGFFGGGGG7CCC@@FEFD7B,BF@<3FGGDFFFFF9FDEFFGGGGGCFF@FFEFFCEC:F,,@DGGEFGGEGGGGGGGFGFFGGGG7AEFGCGGGG*=B+?=5*=88;EGECGFEECC=FGGG*;FFGGGF4A5>E)><FF37/7)7<D95DGCGG57FFF?E6C*97:)*/94@9F96295>(974<F?FFF(.-
@M04650:207:000000000-C238N:1:1101:8200:11451 1:N:0:19
ACTCCTACGGGAGGCAGCAGTGGGGAATATTGCACAATGGGCGCAAGCCTGATGCAGCCATGCCGCGTGTATGAAGAAGGCCTTCGGGTTGTAAAGTACTTTCAGCGGGGAGGAAGGGAGTGAGGTTAATAACCTCATTCATTGACGTTACCCGCAGAAGAAGCACCGGCTAACTCCGTGCCAGCAGCCGCGGTAATACGGAGGGTGCAAGCGTTAATCGGAATTACTGGGCGTAAAGCGCACGCAGGCGGTCTTTCAAGTCGGATGTGAAATCCCCGGGCTCAACCTGGGAAC
+
GGGGGGFGG@FGGGGGGGGGGGGGGGGFEGGFGGGGGG<AEGGGEEEFC@FFGGGFAEGGFGGFEGGGEBCF9F,CFGGGCGGGFGGGGGGGCFEEGBFEFFDEFGGGGGGEFFGDGGD7CFAFFFFGGFGGG<,FGCF,@@FGGGGFGCCCFG*<CEGFEFG7F:EFGGGC<FG9CCFFCEFFFGGGFGGEECEG9CFF:EEGGEEGGFFFG:EG57>CC5ECFGGGC<FFB><C*:6C><5>:DD3>D37C***9@=70=C)8/9(8=FFFF@4(4D)5436=FF?<@F?2(
@M04650:207:000000000-C238N:1:1101:15859:11470 1:N:0:19
ACTCCTACGGGAGGCAGCAGTAGGGAATCTTCGGCAATGGACGAAAGTCTGACCGAGCAACGCCGCGTGAGTGAAGAAGGTTTTCGGATCGTAAAACTCTGTTGTTAGAGAAGAACAAGGACGTTAGTAACTGAACGTCCCCTGACGGTATCTAACCAGAAAGCCACGGCTAACTACGTGCCAGCAGCCGCGGTAATACGTAGGTGGCAAGCGTTGTCCGGATTTATTGGGCGTAAAGCGAGCGCAGGCGGTTTCTTAAGTCTGATGTGAAAGCCCCCGGCTCAACCGGGGAGG
+
GGGGGGGGGGGGGGGGGGGGFGGGGGGGGGGGGGGGGGGGGGGGGGGGGGGGGGGGGGGGGGGGGGGGGGCEFGGGGGGGGGGGGGGGGGGGGGGGGGGGGGGGGGGGGGGGGGFGGGGGGGGCFGGGGGGGGGGGGGGGGGGGGGGGFFFGGFGGGGGGGGGGGGGGGGGGGGGGGGGGGGGGGGGGGGGEGGGGG+?FGGGGGGFFGGGGGGGGGGGGGGDEF7?FFCGG@E5:CCFG3))<D3CCEG59D<CB?=FBG?FG4:7-9?6BBF:F?0).39DFFFFF;>319B
@M04650:207:000000000-C238N:1:1101:7564:11506 1:N:0:19
ACTCCACGGGAGGCAGCAGTGGGGAATATTGCACAATGGGCGCAAGCCTGATGCAGCCATGCCGCGTGTATGAAGAAGGCCTTCGGGTTGTAAAGTACTTTCAGCGAGGAGGAAGGGAGTAAGGTTAATAACCTTATTCATTGACGTTACCCGCAGAAGAAGCACCGGCTAACTCCGTGCCAGCAGCCGCGGTAATACGGAGGGTGCAAGCGTTAATCGGAATTACTGGGCGTAAAGCGCACGCAGGCGGTCGGTCAAGTCGGATGGGGAATCCCCGGGCGCAACCCGGGAACC
+
GGGGG8FGEGCFGGGGGGFGGGGGGGFFFGGGGGGGGGGGGGGGGGGGCFGFEGGGGGGGGGGGGGEGGGFGGGGEGGGGGGGGGGGGCFG,<EFFGFFFGGGGFG7FFFGGGFGGGGGGGGGGFGFFGGFDFFEFGGGCDFGAFGFFGGGFGGCEGE,>FFEDFGGDED7DCGCFGC@FGEBEFFGGG5=E8CC9BCFC**:E8CECFC5C*:E59C*9E:=797CEG:F::EDFFGFGFCBDDD3DED9D))95)0=99@DD:5*()03)9?FF>65>)-93;4),4).,((
@M04650:207:000000000-C238N:1:1101:3637:11537 1:N:0:19
ACTCCTACGGGAGGCAGCAGTGGGGAATATTGCACAATGGGCGCAAGCCTGATGCAGCCATGCCGCGTGTATGAAGAAGGCCTTCGGGTTGTAAAGTACTTTCAGCGGGGAGGAAGGTGTTGTGGTTAATAACCGAAGCAATTGACGTTACCCGCAGAAGAAGCACCGGCTAACTCCGTGCCAGCAGCCGCGGTAATACGGAGGGTGCAAGCGTTAATCGGAATTACTGGGCGTAAAGCGCACGCAGGCGGTCTGTCAAGTCGGATGTGAAATCCACGGGCTCAACCTGGGAAC
+
GGDGGGGGGFCFEGDGGGGGFFGGGGGGGEFFGGGGGDGGGGG+FFFGG?F@9EGGGF@FCFGCCFGEGE8FCECFEFGGGGGGFGE=FCGGFGGG9EF9C,?FGFGGGGEGGCFDE=FA7F<CEGEGGFGDDF=+@C7FD,,@FAGCFC7FEFEGGGEC,?DFGFDCC@CEGGF,C@FGGGG8CCFGGGGD>BECDFFFDCCEG88:CG75C5?C=>DFDDC=C?CFFFCFBG:E576CEG35<35D:)9)93**/9F=<BGG@3).9*9*/=;*58D@>(7*9?4::)7,2(
@M04650:207:000000000-C238N:1:1101:19833:11561 1:N:0:19
ACTCCTACGGGAGGCAGCAGTGGGGAATATTGCACAATGGGCGCAAGCCTGATGCAGCCATGCCGCGTGTATGAAGAAGGCCTTCGGGTTGTAAAGTACTTTCAGCGAGGAGGAAGGCGTTAAGGTTAATAACCTTAGCGATTGACGTTACTCGCAGAAGAAGCACCGGCTAACTCCGTGCCAGCAGCCGCGGTAATACGGAGGGTGCAAGCGTTAATCGGAATTACTGGGCGTAAAGCGCACGCAGGCGGTTTGTTAAGTCAGATGTGAAATCCCCGGGCTCAACCTGGGAAC
+
GGGGGGGGGGGGGGGGGGGGGGGGGGGGGGGGGGGGGGGGGGGGGGGGGGGGGGGGGGGGGGGGGGGGGGGGGGGGGGGGGGGGGGGGGGGGGGGGGGGGGGGGGGGDGGGGGGGGGGGGGGGGGGGGGGGGGGGGGGGGGGGGGGGGGGGGGGGGGDFGGGGGGGGGGGDGGGGGGGGGGGGGGGGGGGGGGGGGGGGGGGGGGGGGGGGGGGGGGGGGGGGGGGGGGGGGFGGGGGFGFGFFGCDGBDDCDGGFFFFFGFGG4CCAFFFFFFF@BFD@>>GFFFF?FFFFF:
@M04650:207:000000000-C238N:1:1101:17279:11655 1:N:0:19
ACTCCTACGGGAGGCAGCAGTGGGGAATATTGCACAATGGGCGCAAGCCTGATGCAGCCATGCCGCGTGTATGAAGAAGGCCTTCGGGTTGTAAAGTACTTTCAGCGGGGAGGAAGGGAGTAAGGTTAATAACCTTATTCATTGACGTTACCCGCAGAAGAAGCACCGGCTAACTCCGTGCCAGCAGCCGCGGTAATACGGAGGGTGCAAGCGTTAATCGGAATTACTGGGCGTAAAGCGCACGCAGGCGGTCTGTCAAGTCGGATGTGAAATCCCCGGGCTCAACCTGGGAAC
+
GGGGGGGGGGGGGGGGGGGGGGGGGGGGGGGGGGGGGGGGGGGGGGGGGGGGGGGGGGGGGGGGGGGGGGGGGGGGGGGGGGGGGGGGGGGGGGGGGGGGGGGGFFGGGGGGFFGGGGFGGDGGGGGGGGGGGGGGGGFGGGGGGGGGGGGGGGGGGGGGGGGGCCGGGDCEGFGFCEGGGGGGGGGGFCGGGEGGCFGGEGGGEEGGGGGGGGGGGGGFEGGG69?FGGGGFECEFG?GFGBBDGGGFGDDG3<FFFFFGFGGFCD?FFB=FFFFFFGDE0CFFFFF?FFF:(
@M04650:207:000000000-C238N:1:1101:4857:11671 1:N:0:19
ACTCCTACGGGAGGCAGCAGTGGGGAATATTGCACAATGGGCGCAAGCCTGATGCAGCCATGCCGCGTGTATGAAGAAGGCCTTCGGGTTGTAAAGTACTTTCAGCGGGGAGGAAGGGAGTAAAGTTAATACCTTTGCTCATTGACGTTACCCGCAGAAGAAGCACCGGCTAACTCCGTGCCAGCAGCCGCGGTAATACGGAGGCTGCAAGCGTTAATCGTAATTACTGGGCGTAAAGCGCACTCAGGCGGTTTGTTAAGTCAGCTGTGAAATCCCCGGGCTCAACCTGGGAAC
+
FFGGGGFGG7BGGGGGEFGGEGGGGGGGFGGCFGGGFGGGGFGGGGGGGGGGGGFGGGEFEGGGGGGGGGGGGGFFGC@<8CFGGGG7FGGGFDF?FDGGGGA9?FGGGGDGDGGGGGFEFFF,=FGF,<DF?EFEFFCFFGFC;EFCFGGF<CE<*@:AFCCC7FD<FGD7FFGGGGGG@EFBC8BC;8CDEGE*+<C8>8/:*;@CA7ED*AECCDGG*90AF:FGG4*A@GG5F7*CBC))2777:35)7/*7??=?EFGCF><:6=**@B?::()))49*9?)(.553(,
@M04650:207:000000000-C238N:1:1101:19113:11675 1:N:0:19
ACTCCTACGGGAGGCAGCAGTAGGGAATCTTCGGCAATGGACGAAAGTCTGACCGAGCAACGCCGCGTGAGTGAAGAAGGTTTTCGGATCGTAAAACTCTGTTGTTAGAGAAGAACAAGGACGTTAGTAACTGAACGTCCCCTGACGGTATCTAACCAGAAAGCCACGGCTAACTACGTGCCAGCAGCCGCGGTAATACGTAGGTGGCAAGCGTTGTCCGGATTTATTGGGCGTAAAGCGAGCGCAGGCGGTTTCTTAAGTCTGATGTGAAAGCCCCCGGCTCAACCGGGGAGG
+
GGGGGGGGGGGEGGGGGGGGGGGGGGGGGGGGGGGGGGGGGGGGGGGGGGGGGFGGGGGGGGGGGGGGGGGGGGGGGGGGEEDFDGGGGDGGGGGGGGGGGGGGGGGGGGGGGGGGEGEFGGGGGGGGGGGGGGGGGGGGGGGGGGEGGGGGGGGGGGGGGGGGGGGEGGEEGGGGGGGGGGGGGGGGGGGCEGGGCGGFCGGGGGGGGGFGGGGGGCFDGC;:CFFCCFFGBGGGFGFGFDEFGGGG>DG5DDGFFF?FFFGGFCGF=BF664>3:9GFFFDF=FFFBEFFBF
@M04650:207:000000000-C238N:1:1101:13202:11709 1:N:0:19
ACTCCTACGGGAGGCAGCAGTAGGGAATCTTCGGCAATGGGGGCAACCCTGACCGAGCAACGCCGCGTGAGTGAAGAAGGTTTTCGGATCGTAAAACTCTGTTGTTAGAGAAGAACGTTAAGTAGAGTGGAAAATTACTTAAGTGACGGTATCTAACCAGAAAGGGACGGCTAACTACGTGCCAGCAGCCGCGGTAATACGTAGGTCCCAAGCGTTGTCCGGATTTATTGGGCGTAAAGCGAGCGCAGGTGGTTTCTTAAGTCTGATGTAAAAGGCAGTGGCTCAACCATTGTG
+
FGFE8CFGGDEDGGGGGGGGGDFG>FFFFFGGGGDCGCFDGGEGCFGGGGGGGGG7FFGGGGGGGGEGGGGGGGGGGGGG,BFFGGGGDFGFC<FFGGFGGGGDFGFGFGGGGFGGEBFEFGFGGCEFFGFGGGGGFGFEEDEFFGFDGEGGFGGGFCFFG@FF>FDFCEG7>CFGGFGGGGFGF=FGFGGGGG8CEGGGGGGGE9?EFFFFE:;**>CD858:*<9CFCFGFGCCDFFF5<DBGGGCDGFG7*>FFFFFGFG*0*:67B?FFB:F?B<F@B<??6413@F><)
@M04650:207:000000000-C238N:1:1101:29271:11738 1:N:0:19
ACTCCTACGGGAGGCAGCAGTAGGGAATCTTCGGCAATGGACGAAAGTCTGACCGAGCAACGCCGCGTGAGTGAAGAAGGTTTTCGGATCGTAAAACTCTGTTGTTAGAGAAGAACAAGGACGTTAGTAACTGAACGTCCCCTGACGGTATCTAACCAGAAAGCCACGGCTAACTACGTGCCAGCAGCCGCGGTAATACGTAGGTGGCAAGCGTTGTCCGGATTTATTGGGCGTAAAGCGAGCGCAGGCGGTTTCTTAAGTCTGATGTGAAAGCCCCCGGCTCAACCGGGGAGG
+
FGFGGGGGGGGGGGGGGGGGGGGGGGGGGGGGGGGGGGGGGGGGGGGGGGGGGGGGGGGGGGGGGGGGGGGGGGGGGGGGGFGGGGGGGGGGGGGGGGGGGGGGGGGGGGGGGGGGGGGGGGGGGGGGGGGGGGGGGGGFFGGGFGGGGGGG9FGGGGGFGGGGGGGGGGGEGGGGGGGGGGGGGD>EGGGGGGGGGGGGFGGGGGGGGGGGG5CCGGGGGGDEFFF?C7FEBGGGGGFGFGDFGGGGFGGGGCCFFFFFCFD>9CFAFB@F9?5)4>GFF0DF=@FFFFDB9F
@M04650:207:000000000-C238N:1:1101:17952:11762 1:N:0:19
ACTCCTACGGGAGGCAGCAGTAGGGAATCTTCGGCAATGGACGAAAGTCTGACCGAGCAACGCCGCGTGAGTGAAGAAGGTTTTCGGATCGTAAAACTCTGTTGTTAGAGAAGAACAAGGACGTTAGTAACTGAACGTCCCCTGACGGTATCTAACCAGAAAGCCACGGCTAACTACGTGCCAGCAGCCGCGGTAATACGTAGGTGGCAAGCGTTGTCCGGATTTATTGGGCGTAAAGCGAGCGCAGGCGGTTTCTTAAGTCTGATGTGAAAGCCCCCGGCTCAACCGGGGAGG
+
GGGGGGGGGGGFGGGGGGGGGGGGGGGGGGGGGGGGGGGGGGGGGGGGGGGGGGGGGGGGGGGGGGGGGGGGGGGFGGGGFGGGGGGGGGGGGGGGGGGGGGGGGGGGGGGGGGGGGGEE<FGCFGGGFGGGGGGGGGGGGGGGFGGGGGGGGGGGGGGGGGGGGGGGGGDEFCGGGGGGGGGGGGGGGGCEGGEGDGGFFFGD9CGGFCGGGEEGGGGGC5AE@GGGGGGFEGGGGGF5@GEFGGGDEGG9C<7B7BB@CFFC4:::FF?FFF>@?BGDF>D?F?@06>D(3>
@M04650:207:000000000-C238N:1:1101:24894:11786 1:N:0:19
ACTCCTACGGGAGGCAGCAGTAGGGAATCTTCGGCAATGGACGAAAGTCTGACCGAGCAACGCCGCGTGAGTGAAGAAGGTTTTCGGATCGTAAAACTCTGTTGTTAGAGAAGAACAAGGACGTTAGTAACTGAACGTCCCCTGACGGTATCTAACCAGAAAGCCACGGCTAACTACGTGCCAGCAGCCGCGGTAATACGTAGGTGGCAAGCGTTGTCCGGATTTATTGGGCGTAAAGCGAGCGCAGGCGGTTTCTTAAGTCTGATGTGAAAGCCCCCGGCTCAACCGGGGAGG
+
GGGGGGGGGGGGGGGGGGGGGGGGGGGGGGGGGGGGGGGGGGGGGGGGGGGGGGGGGGGGGGGGGGGGGGGGGGGGGGGGGGGGGGGGGGGGGGGGGGGGGGGGGGGGGGGGGGGGGGGGGGGGGGGGGGGGGGGGGGGGGGGGGGGGGGGGGGGGGGGGGGGGGGGGGGGGGGGGGGGGGGGGGGGGGGGGGGGGGGGGGGGGGGGGGGGGGGGGGGGGGGGDCGGGGGGGFGGGGGFGFGEDGGGGFGGGGGCFFFFFGFGGFGGFFFFFFF5>B>GFFFGF?FFFF>DBFF
@M04650:207:000000000-C238N:1:1101:22838:11791 1:N:0:19
ACTCCTACGGGAGGCAGCAGTGGGGAATATTGCACAATGGGCGCAAGCCTGATGCAGCCATGCCGCGTGTATGAAGAAGGCCTTCGGGTTGTAAAGTACTTTCAGCGGGGAGGAAGGGAGTAAAGTTAATACCTTTGCTCATTGACGTTACCCGCAGAAGAAGCACCGGCTAACTCCGTGCCAGCAGCCGCGGTAATACGGAGGGTGCAAGCGTTAATCGGAATTACTGGGCGTAAAGCGCACGCAGGCGGTTTGTTAAGTCAGATGTGAAATCCCCGGGCTCAACCTGGGAAC
+
GGGGGGGGGGGGGGGGGGGGGGGGGGGGGGGGGGGGGGGGGGGGGGGGGGGGGGGGGGGGGGGGGGGGGGGGGGGGGGGGGGGGGGGGGGGGGGGGGGGGGGGGGGGGGGGGGGGGGGGGGGGGGGGGGGGGGGGGGGGGGGGGGGGGGGGGGGGGGGGGGGGGGGGGGDGGGGGGGGGGGGGGGGGGGGGGGGGGGGGGGGGGGGGGGGGGGGGDGGGGGGGGGGGGGGGCBGGGGGFGFGFFGGGGEGGDGGGFFFFFGFGGFGGF?87@FFFFFFCEFFGFFFFBFFF:>4
@M04650:207:000000000-C238N:1:1101:24145:11810 1:N:0:19
ACTCCTACGGGAGGCAGCAGTAGGGAATCTTCGGCAATGGACGAAAGTCTGACCGAGCAACGCCGCGTGAGTGAAGAAGGTTTTCGGATCGTAAAACTCTGTTGTTAGAGAAGAACAAGGACGTTAGTAACTGAACGTCCCCTGACGGTATCTAACCAGAAAGCCACGGCTAACTACGTGCCAGCAGCCGCGGTAATACGTAGGTGGCAAGCGTTGTCCGGATTTATTGGGCGTAAAGCGAGCGCAGGCGGTTTCTTAAGTCTGATGTGAAAGCCCCCGGCTCAACCGGGGAGG
+
GGGGGGGGGGGGGGGGGGGGGGGGGGGGGGGGGGGGGGGGGGGGGGGGGGGGGGGGGGGGGGGGGGGGGGGGGGGGGGGG=BEFGGGGGGGGGGGGGGGFGGGGGGGGGGGGGGGGGGGGGGGGGFFGGGGGGGGGGGGGGGGGGGGGGGGGGGGGGGGGGGGGGGGGGGGGGGGGGGGGGFFGGGGGGGGGGGGGGGGGGGGGGGGGGGGEGGGGGGGGGGGDCFFGGGGGFGGGGGFGBGFFGGGGFGGGG<FFFFFBC@FFF7F6FFFFFFFFFFGFE>GFFFFFBBF>FF
@M04650:207:000000000-C238N:1:1101:8364:11811 1:N:0:19
ACTCCTACGGGAGGCAGCAGTGGGGAATATTGCACAATGGGCGCAAGCCTGATGCAGCCATGCCGCGTGTATGAAGAAGGCCTTCGGGTTGTAAAGTACTTTCAGCGGGGAGGAAGGGAGTAAAGTTAATACCTTTGCTCATTGACGTTACCCGCAGAAGAAGCACCGGCTAACTCCGTGCCAGCAGCCGCGGTAATACGGAGGGTGCAAGCGTTAATCGGAATTACTGGGCGTAAAGCGCACGCAGGCGGTTTGTTAAGTCAGATGTGAAATCCCCGGGCTCAACCTGGGAAC
+
DGGGGGGGGGGGGGGGGGGGGGGGGGGGGGGGGGGGGGGGGGEGGGGGGGGGGGGGGGGGGGGGGGGFCFGGGGGGGGGGGGGGGGGGGGDFGGGGGGGGGGFFFGGGGGCFGGGGGGGGGGGGGGGGGGGCFDDGGGGGGGGGGGDFFGGGFGGGGGGGGGGGDCGGGGGGGGGGGGGGGGGGGGGGFEGGGGGGGGFGGEEDGGGGGGGGGDG5FCDFCDCEGGGGGGGDEED57DFGFGFF:DDCEGGGCGDFFFF?FFGGFGGBFFF?FF??<BG:32<FF?FF?FF?B3
@M04650:207:000000000-C238N:1:1101:11453:11829 1:N:0:19
ACTCCTACGGGAGGCAGCAGTGGGGAATATTGCACAATGGGCGCAAGCCTGATGCAGCCATGCCGCGTGTATGAAGAAGGCCTTCGGGTTGTAAAGTACTTTCAGCGGGGAGGAAGGGAGTGAGGTTAATAACCTTATTCATTGACGTTACCCGCAGAAGAAGCACCGGCTAACTCCGTGCCAGCAGCCGCGGTAATACGGAGGGTGCAAGCGTTAATCGGAATTACTGGGCGTAAAGCGCACGCAGGCGGTCTGTCAAGTCGGATGTGAAATCCCCGGGCTCAACCTGGGAAC
+
GGGGGGGGGGGGGGGGGGGGGGGGGGGGFGGGGGGGGGGGGGGGGGGGGGGGGGGGGGGGGGGGGGGGGGGGGGFFGGGGGGGGGGGGGGGGFGGGGGGGGGGFGGGFFG>FG@FFFGGGGGDGGGGGGGGGGGGGFGGGGGGGGGGGGGGGGGCFGGGGGGGGGGGGGGGGGGGGGGGGGGGGGGGGGGGGGGGDGGGGG>EEGGGGFGFGGGGEGGGGEGDGGGGGGFFC>GGG:CFGF3:@GGDG@DDGGGFFBF==GFGG3DDFFF*@?FFFB6CDF;G?@FF?BFF0?:
@M04650:207:000000000-C238N:1:1101:13606:11842 1:N:0:19
ACTCCTACGGGAGGCAGCAGTAGGGAATCTTCGGCAATGGACGAAAGTCTGACCGAGCAACGCCGCGTGAGTGAAGAAGGTTTTCGGATCGTAAAACTCTGTTGTTAGAGAAGAACAAGGACGTTAGTAACTGAACGTCCCCTGACGGTATCTAACCAGAAAGCCACGGCTAACTACGTGCCAGCAGCCGCGGTAATACGTAGGTGGCAAGCGTTGTCCGGATTTATTGGGCGTAAAGCGAGCGCAGGCGGTTTCTTAAGTCTGATGTGAAAGCCCCCGGCTCAACCGGGGAGG
+
GGGGGGGGGGGGGGGGGGGGGGGGGGGGGGGGGGGGGGGGGGGGGGGGGGGGGGGGGGGGGGGGGGGFGGGGGGGGGGGGGGGGGGGGGGGGGGGGGGGGGGGGGGGGGGGGGGGGGGGGGGEFGGGGGGGGGGGGGGGGGGGGGGGGGGGGGGGGGGGGGGGGGGGGGGGGGGFGGGGFGGGGGGFGGGGGGGGGFGGGFGGGGGGGGGGGGGGGGGGGGGC=?FGCGFGGFGGGGF49)1.7CDGDFGG/><0==FFF9@>FF=CAFFF?F?>5:BGB>;DF@FFF95>>9B
@M04650:207:000000000-C238N:1:1101:23780:11859 1:N:0:19
ACTCCTACGGGAGGCAGCAGTGGGGAATATTGCACAATGGGCGCAAGCCTGATGCAGCCATGCCGCGTGTATGAAGAAGGCCTTCGGGTTGTAAAGTACTTTCAGCGAGGAGGAAGGCGTTAAGGTTAATAGCCTTGGCGATTGACGTTACTCGCAGAAGAAGCACCGGCTAACTCCGTGCCAGCAGCCGCGGTAATACGGAGGGTGCAAGCGTTAATCGGAATTACTGGGCGTAAAGCGCACGCAGGCGGTCTGTTAAGTCAGATGTGAAATCCCCGGGCTCAACCTGGGAAC
+
GGGGGGGGGGGGGGGGGGGGGGGGGGGGGGGGGGGGGGGGGFGGGGGGGGGGGGGDFFGGGGGGGGGGG?FGGGGGGFGGGGDGGFFGEGGGGGGGGGGGGGGGGFFCFGGGGGEFFFGEFFDCFGGFGFGGEFFGGGGGGDFD@FGCFFGFFGGGEEFCFC7>8F@FDGGECFGFGGGGEDCGG6E7CEDCCEEDFCFFD;C8CGGGC?FGG7>=/:FGDG=FGFGGGCFGFGGDFFBDDD@@CCD7BDG7CCDF@4=FG?>CFDCBFF=?F??F?>)8BBFF@F:2:<:(,-
@M04650:207:000000000-C238N:1:1101:20282:11871 1:N:0:19
ACTCCTACGGGAGGCAGCAGTGGGGAATATTGCACAATGGGCGCAAGCCTGATGCAGCCATGCCGCGTGTATGAAGAAGGCCTTCGGGTTGTAAAGTACTTTCAGCGGGGAGGAAGGGAGTAAGGTTAATAACCTTATTCATTGACGTTACCCGCAGAAGAAGCACCGGCTAACTCCGTGCCAGCAGCCGCGGTAATACGGAGGGTGCAAGCGTTAATCGGAATTACTGGGCGTAAAGCGCACGCAGGCGGTCTGTCAAGTCGGATGTGAAATCCCCGGGCTCAACCTGGGAAC
+
GGGGGGGGGGGGGGGGGGGGGGGGGGGGGGGGGGGGGGGGGGGGGGGGGGGGGGGGGGGGGGGGGGGGGGGGGGGGGGGGGGGGGGGGGGGGGGGGGGGGGGGGGGGGGGGGGGGFEFGGGGGGGGGGGGAFGGGGA=FFGGGGGGGGFGGFGGDGGGGFGGGGGGGGGGGGGF@GGGGGGGFGGGGGGG5C>EEGCFGGDGGGGGGGFGGFGECEGGFCEG*7CFCGCGGGFE<CFCFDFGFFGGDGFDCDCDGFFFFFGFDD<DGFFFFFF?FFBFGFB0C4F4;((8>7?1
@M04650:207:000000000-C238N:1:1101:22993:11886 1:N:0:19
ACTCCTACGGGAGGCAGCAGTGGGGAATATTGCACAATGGGCGCAAGCCTGATGCAGCCATGCCGCGTGTATGAAGAAGGCCTTCGGGTTGTAAAGTACTTTCAGCGGGGAGGAAGGGAGTAAAGTTAATACCTTTGCTCATTGACGTTACCCGCAGAAGAAGCACCGGCTAACTCCGTGCCAGCAGCCGCGGTAATACGGAGGGTGCAAGCGTTAATCGGAATTACTGGGCGTAAAGCGCACGCAGGCGGTTTGTTAAGTCAGATGTGAAATCCCCGGGCTCAACCTGGGAAC
+
GGGGGGGGGGCEGFGGDGGGGGGGGGGGGGGGGGGGFGGGGGGGGGGGGGGGGGGFFGGGGGGGGGGGGGGGGGGGGGGGGGEFGGGGGGGGGGGGGGGFGGGGGGGGGGGED@DGEGFGGFFFGGEFGFFGGGFGGGGGGCCGFGGFGDFEFGGDFGGGGGGCGGGGGDG>CFGGCEGGGGGGGGFGGGGGGGG>?CGGG5CGGEED?F?FGGGGGFGGGG5CEGGGGGGFEGGEFCFGFDF>DDGDDGD7CD57F6FF9/*26;CDFFFFFFF430C@:>CF=@5>1>>(4(
@M04650:207:000000000-C238N:1:1101:21182:11895 1:N:0:19
ACTCCTACGGGAGGCAGCAGTAGGGAATCTTCGGCAATGGACGAAAGTCTGACCGAGCAACGCCGCGTGAGTGAAGAAGGTTTTCGGATCGTAAAACTCTGTTGTTAGAGAAGAACAAGGACGTTAGTAACTGAACGTCCCCTGACGGTATCTAACCAGAAAGCCACGGCTAACTACGTGCCAGCAGCCGCGGTAATACGTAGGTGGCAAGCGTTGTCCGGATTTATTGGGCGTAAAGCGAGCGCAGGCGGTTTCTTAAGTCTGATGTGAAAGCCCCCGGCTCAACCGGGGAGG
+
FGGGGGGGGGGGGGGGGGGGGGGGGGGG9FGFGECGDFGGGGGGGGGGGGGGGGGGGGGGGDGGGGGGGGGGGGGGGGGGFAFGGGGGGGGGGGGGGGGGEGGFGFGFFGGGGGEGGG<FGGGCFGGGGFFGGGG,=DDGFF=FFGCFG<DD,@<CF<>FCFGGGGGGG7FCFC;>BEFGGFFCCFGG7C=EEBECEGGG<?FCFFEGF6>58C8C5FGD5CE56CG?7=FFFGGGCFBDDC@5DGG979DCCDFFF?F?FBGF427<?F7?FF7F61553(946?FBFF349F
@M04650:207:000000000-C238N:1:1101:16413:11910 1:N:0:19
ACTCCTACGGGAGGCAGCAGTAGGGAATCTTCGGCAATGGACGAAAGTCTGACCGAGCAACGCCGCGTGAGTGAAGAAGGTTTTCGGATCGTAAAACTCTGTTGTTAGAGAAGAACAAGGACGTTAGTAACTGAACGTCCCCTGACGGTATCTAACCAGAAAGCCACGGCTAACTACGTGCCAGCAGCCGCGGTAATACGTATGTGGCAAGCGTTGTCCGGATTTATTGGGCGTAAAGCGAGCGCAGGCGGTTTCTTAAGTCTGATGTGAAAGCCCCCGGCTCAACCGGGGTGG
+
FFFEEGGGGGGGGD@CFGCGFGGGGF@FGGGGGDCFGFFGGGG7FD:FFGGGGGGDGGEDDGGGCCFFGDEGGGGGFGG?FGGGGGG>ECEGDGGGGGGGGGGGGGFGGFAB=DFFGGGCDCEFGGGGGGGGGFGGGGD:CDFGFGDGGDFGGGAC,FCGF7FCFG7:FCGDGGGG7BFGFG98BFFGGGDC5EC>FFFCCF+?BEFFFGFFEEE8ECCD5*;CE?F994@CEGDEDDBC><>ED377<53DGGGFF=87CFG>*:06*/*96?)7195)0->4*))14:>(41
@M04650:207:000000000-C238N:1:1101:4627:11910 1:N:0:19
ACTCCTACGGGAGGCAGCAGTGGGGAATATTGCACAATGGTCGCAAGCCTGATGCAGCCATGCCGCGTGTATGAAGAAGGCCTTCGGGTTGTAAAGTACTTTCAGCGGGGAGGAAGGGAGTAAAGTCAATACCTTTGCTCATTGACGTTACCCGCAGAAGAAGCACCGGCTAACTCCGTGCCAGCAGCCGCGGTAATACTGAGGGTGCAAGCGTTAATCGGAATTACTGGGCGTAAAGCGCACGCAGGCGGTTTGTTAATTCCGATGTGAAATCCCCGGGCTCAACCTGGGAAC
+
AFGGGGGGECG@FEEECFGGGGGGGGGEEFGFGEGG?FCF@F7CG78CFGGCF9FEGGGGGGGGCEGE@FDF<FGAAGGCCFGGGFE+EFGFCEFFGFGGGEGCFGG7F:F@CFGFG>BC>F,AFGF<3C=EGFGGFGGED=DGC=+@F7FGGGC<:@F?FGGGDGGGCEDC<FGGGGG7:B@FFGGGFCCC*=*;2+<+5968CC5C?CGG5CC8CFGG5<EFGDGGC**A:CD57*97:CB>33>3<D59DGDF??4*<6*007D2B***9@)9:3)574C?*))5?)5(4(
@M04650:207:000000000-C238N:1:1101:2606:11948 1:N:0:19
ACTCCTACGGGAGGCAGCAGTAGGGAATCTTCGGCAATGGACGAAAGTCTGACCGAGCAACGCCGCGTGAGTGAAGAAGGTTTTCGGATCGGAAAACTCTGTTGTTAGAGAAGAACAAGGACGTTAGTAACTGAACGTCCCCTGACGGGATCTAACCAGAAAGCCACGGCTAACTACGTGCCAGCAGCCGCGGTAATACGTAGGTCCCGAGCGTTGTCCGGATTTATTGGGCGTAAAGCGAGCGCAGGCGGTTTCTTAAGTCTGATGTGAAAGCCCCCGGCTCAACCGGGGAGG
+
GGGGGGGGGGGGGGGGGGGGGGGGGGGGGGGGGGGGGGGGGGGGGGG<EFFF9FGGGCEG8BFGGCGGGGG5EFAEGGGG8,CA,=FG7BE+CFEFG<FFFGFFEAFGGGFEFGGFGFGFGGGC7FGFDFFFGGGGGGDCFFFGGGGG7F@>FGGFGGFGGECFCFG>>>FGGGGGGGGGGGGGF?GGGE*8:E8ECEFE?:=CC?+=EC**:C5CC>7957*:0+:EEFG=>EDEFF47;C>>DDGG3DGC3*:B@FFF96FFF7*)1==BB?)8((97B19*1759>E307>
@M04650:207:000000000-C238N:1:1101:15023:11981 1:N:0:19
ACTCCTACGGGAGGCAGCAGTGGGGAATATTGCACAATGGGCGCAAGCCTGATGCAGCCATGCCGCGTGTGTGAAGAAGGCCTTCGGGTTGTAAAGCACTTTCAGCGAGGAGGAAGGGTTCGGTGTTAACAGCGCCGTTCATTGACGTTACTCGCAGAAGAAGCACCGGCTAACTCCGTGCCAGCAGCCGCGGTAATACGGAGGGTGCAAGCGTTAATCGGAATTACTGGGCGTAAAGCGCACGCAGGCGGTCTGTTAAGTCAGATGTGAAATCCCCGAGCTTAACTTGGGAAC
+
GGGGGGGGGGGGGGGGGGGGCFGGGGGFGGGGGFGGGGGGGGFGGGGGGGGGGGGGGGGGGG?<CCFGGGFGGGGGGGGGGGGCFGGGGGGGGGGGGGGDGFFFGGFGGGGGGEGGGGGGGDGGGGGGGGGGGGGEGEFFFGGGGGGGGGFGGGGGEFGGFGGGGGGGGGGGGGGGGGGGGFFCGGGGBECEGGGGGGFFCCECGCGGGGD=E>ECEFGFEDGGFGGGGFFGFCGEFGFGFGFEC7573CC51>FFF?FFGF7:=CFAFF*/9=??:>C:D96?@F4)6@:00,
@M04650:207:000000000-C238N:1:1101:8285:12068 1:N:0:19
ACTCCTACGGGAGGCAGCAGTAGGGAATCTTCGGCAATGGACGAAAGTCTGACCGAGCAACGCCGCGTGAGTGAAGAAGGTTTTCGGATCGTAAAACTCTGTTGTTAGAGAAGAACAAGGACGTTAGTAACTGAACGTCCCCTGACGGTATCTAACCAGAAAGCCACGGCTAACTACGTGCCAGCAGCCGCGGTAATACGTAGGTGGCAAGCGTTGTCCGGATTTATTGGGCGTAAAGCGAGCGCAGGCGGTTTCTTAAGTCTGATGTGAAAGCCCCCGGCTCAACCGGGGAGG
+
GGGGGGGGGGGGGGGGGGGGGGGGGGGGGGGGGGGGGGGGGGGGGGGGGGGGGGGGGGGGGGGGGGGGGGGGGGGGGGGGFGGGGGGGGGGGGGGGGGGGGGGGGGGGGGGGGGGGGGFEGGGGGGGGGGGGGGGGGGGGGGGGGGGGGGGGGGGGGGGDFGGGGCFGGGGGGGGGGGGGGGGGFFEGGGGGGGGG?FGGC9FEGGGGGGGGGGGDEGGGGGEEFGCF7DGGFGGGGGFGF7BEDGGGFGDGDGGFFFFFGFGGFGGA?FFBFF@F0>G:@>GFFFF;B5>99>
@M04650:207:000000000-C238N:1:1101:8977:12128 1:N:0:19
ACTCCTACGGGAGGCAGCAGTAGGGAATCTTCGGCAATGGACGAAAGTCTGACCGAGCAACGCCGCGTGAGTGAAGAAGGTTTTCGGATCGTAAAACTCTGTTGTTAGAGAAGAACAAGGACGTTAGTAACTGAACGTCCCCTGACGGTATCTAACCAGAAAGCCACGGCTAACTACGTGCCAGCAGCCGCGGTAATACGTAGGTGGCAAGCGTTGTCCGGATTTATTGGGCGTAAAGCGAGCGCAGGCGGTTTCTTAAGTCTGATGTGAAAGCCCCCGGCTCAACCGGGGAGG
+
GGGGGGGGGGGGEGGEGGGEGDGGGGGGGGFGGGGGGGGGGGGGGGEGGFGGGGGGGGGGGGGGGGGGGGEGGGGGGGGGGGGGFGGGGGGGGGGGGGGFGFGGFFDGGGGFFFGGGGFGGGGGFGGGGGGGFGGGFGGGGGGGGGGGGGGGGGGGDGGFFFFGGGGGFEFG:FGGGGGGGGGGGDGFGEGDEGGCFGGGGGGCFFGFGGGGG7CCEG>5CDE5CF?FEG8CDGGGGGFDFGFFGGGGB<DD3CFFFF**<=77=FF4@FF=FFF>BFGFFBG4@?F>B)<339
@M04650:207:000000000-C238N:1:1101:22459:12148 1:N:0:19
ACTCCTACGGGAGGCAGCAGTAGGGAATCTTCGGCAATGGACGAAAGTCTGACCGAGCAACGCCGCGTGAGTGAAGAAGGTTTTCGGATCGTAAAACTCTGTTGTTAGAGAAGAACAAGGACGTTAGTAACTGAACGTCCCCTGACGGTATCTAACCAGAAAGCCACGGCTAACTACGTGCCAGCAGCCGCGGTAATACGTAGGTGGCAAGCGTTTTCCGGATTTATTGGGCGTAAAGCGAGCGCAGGCGGTTTCTTAAGTCTGAGTGTAAAGCCCCCGGCTCAACCGGGGAGG
+
GGGGGGGGGGGGGGGGGGGGGGGGGGGGGGGGGGGGGGGGGGGGGGGGGGGGGGGGGGGGGGGGGGGGGGGGGGGGGGGGGGGGGGGGGGGGGGGGGGGGGGGGGGGGGGGGGGGGGGGGGGGGGGGGGGGGGGGGGGGGGGGGGGGGGGGGGGGGGGGGGGGGGGGGGGGGGGGCFGGGGGGGGGFGFBCEGGDGGGGGGGGEEGGGGFGGGGG*:FFGE3C5C7FGGFGGEGDD<:75;DFDCDDGFGGGGDGFFF?7A=D7/*2)*19*0*<F?(1754DF/<;>B>:(-9
@M04650:207:000000000-C238N:1:1101:6149:12208 1:N:0:19
ACTCCTACGGGAGGCAGCAGTGGGGAATATTGCACAATGGGCGAAAGCCTGATGCAGCCATGCCGCGTGAGTGAAGAAGGACTTCGGTTTGTAAAGTACTTTCAGCGGGGAGGAAGGCATTGTTGTTAATAACAGCAGTGATGGCCGTTACTCGCAGAAGAAGCACCGGCAAACTCTGTGCCAGCAGCCTTGGTAATACAGAGGGGGCGAGCGTTAATCGGAATTACTGGGCGAAACGCGTGCGTAAATCGTTGGGTAAGTCGGGTGTTAAAGACCCGGGCTCAACCTGGGAAT
+
FGGGGGGGGGGGGGGGGGGGGGGGGEGGGGGGGGGGGGGGGFG+FFFGGGGGGGGGGGGGGCFGGGGGG7FCFGGGGGGD4CFFFGG4,BFGGGGGG9FGFGGGGGGGGGG+@CFAF<857,5,:=,3,BDB<,B8FFBF9,,@,@+++++,=*35*@3,<3,D,>>F*>*1=:,2,B2,,CEG*0,2**32+3++5B2++++=C**=8EC*::;/:*2185*7A?7++98C)*)*)*)9.)))95/9*;*1/2/).*)*29*7;>D(.*1*0*)).(7)7(**/)04(0)(4(
@M04650:207:000000000-C238N:1:1101:24215:12215 1:N:0:19
ACTCCTACGGGAGGCAGCAGTGGGGAATCTTGCACAATGGGCGCAAGCCTGATGCAGCCATGCCGCGTGTGTGAAGAAGGCCTTCGGGTTGTAAAGCACTTTCAGCGAGGAGGAAGGGTTCGGCGTTAATAGCGCCGTTCATTGACGTTACTCGCAGAAGAAGCACCGGCTAACTCCGTGCCAGCAGCCGCGGTAATACGGAGGGTGCAAGCGTTAATCGGAATTACTGGGCGTAAAGCGCACGCAGGCGGTCTGTTAAGTCAGATGTGAAATCCCCGAGCTTAACTTGGGAAC
+
GGGGGGGGGGGGGGGGGGGGGGGGGGGGGGGGGGGGGGGGGGGGGGGGGGGGGGGGGGGGGGGGGGGGGGGGGGGGGGGGGGGGGGGGGGGGGGFGGGGGGGGGGGGEGGGGGGGGGGGGGGGGGGGGGGGFGEGGGGGGFFGGGGGGGGGGGGGGDGGCGGGGGGGGGGGGGGGGGGGGDFGGGGCFFGGGGGGGGGGGGGGGGGGGGGGGGGEGDGGGGGDFGGGGGGGGFGGGFGFGEDEEGGGGFGGGD3DFFFFFGFGGFGGA6=FFFF471;DE32C=FF@ABFF?B,
@M04650:207:000000000-C238N:1:1101:5213:12218 1:N:0:19
ACTCCTACGGGAGGCAGCAGTGGGGAATATTGCACAATGGGCGCAAGCCTGATGCAGCCATGCCGCGTGTGTGAAGAAGGCCTTCGGGTTGTAAAGCACTTTCAGCGAGGAGGAAGGGTTCGGTGTTAACAGCGCCGTTCATTGACGTTACTCGCAGAAGAAGCACCGGCTAACTCCGTGCCAGCAGCCGCGGTAATACGGAGGGTGCAAGCGTTAATCGGAATTACTGGGCGTAAAGCGCACGCAGGCGGTTTGTTAAGTCATATGTGAAATCCCCGAGCTTAACTTGGGAAC
+
GGGGGGGGG@FGGGGGGGGGGGGGGGGGFGGAFCFGGGGCGGGGGGEGGGGCEFFFGGGGGFGGGGGGGGGGGGCFFGEGFFGGGGDGGGGGGGGGGGGGGGGGGGGFGDGGEGGGGGGGFGGGDGEGGGGCFGGGGEEGGFGACCFGGGGGGGGGG7CCG7FGGGGEGGG@EFFGGGGGGGFGGGCGGDG*:EBEFGGGG5EEGGGDFGGGDCCEFGGC=DEFGGGGFC5CDE3EFGFDD3>BD<7D>G:CGGGFFF=FG?7*1>FF=BFFF=:::>5BEFC44@FF<4:(84
@M04650:207:000000000-C238N:1:1101:8252:12263 1:N:0:19
ACTCCTACGGGAGGCAGCAGTGGGGAATATTGCACAATGGGCGCAAGCCTGATGCAGCCATGCCGCGTGTATGAAGAAGGCCTTCGGGTTGTAAAGTACTTTCAGCGGGGAGGAAGGGAGTAAAGTTAATACCTTTGCTCATTGACGTTACCCGCAGAAGAAGCACCGGCTAACTCCGTGCCAGCAGCCGCGGTAATACGGAGGGTGCAAGCGTTAATCGGAATTACTGGGCGTAAAGCGCACGCAGGCGGTCTGTTAAGTCAGAGGTGAAATCCCCGGGCTCAACCTGGGAAC
+
GGGGGGGGGGGFGGGGGGGGFGGGGGGGGGGGGGGGGFFGGGGGGGGGGGGCFFGGGGGGGGGGGGGGGGGGFGFGGGGGGEGGGGGGG:FGGGGGGGGGGGGFGCFGGGGGGGGGGGGGGGGGGGGGGGGGFGGGFFGGF9FGGGGGGGGCFGDGGGGGGGGGFGGG@EGGFGFFGGGGGGGGGGGGGGGGGCEEFGGGGDGGGGGGGGGGGG*AFCCGE7EGFGGGGGGGEGDCFFFGBGFB))19@DD)9DF??B?FC?:FF**8FFF4??FF<1CDEFFFFFF??F>??8
@M04650:207:000000000-C238N:1:1101:16282:12278 1:N:0:19
ACTCCTACGGGAGGCAGCAGTGGGGAATATTGGACAATGGGCGCAAGCCTGATCCAGCCATGCCGCGTGAGTGATGAAGGCCCTAGGGTTGTAAAGCTCTTTCACCGGTGAAGATAATGACGGTAACCGGAGAAGAAGCCCCGGCTAACTTCGTGCCAGCAGCCGCGGTAATACGAAGGGGGCTAGCGTTGTTCGGATTTACTGGGCGTAAAGCGCACGTAGGCGGACTTTTAAGTCAGGGGTGAAATCCCGGGGCTCAACCCCGGAACTGCCTTTGATACTGGAAGTCTTG
+
GGGGGGGGGGGGGGGGGGGGFGGGGGGGGGGGGGGGGGGGGGGGGGGGGGGGGGGGGGGGGGGGGGGGGGGGGGGGGGGGGGGGGGGDGGGGGGGGFFFGGGDGGGG:@FGGGGGGGGGFGGDGGGFFGGEFGFGGGGGGGGGDCEGGGGGGGGDGGGFFGGGGGGGGGGGGGFFGCCFGGGDGGGGCG5*CCGEEGGGGGCCGGGG=EGGGGGGGGGGDFDEGGGGGGGGGFFFGC:=FFGFFGGGC@FGDGGGB3>6?GFGGF5795?FFFFFFBAG7*.:7<F54<FF9
@M04650:207:000000000-C238N:1:1101:20275:12281 1:N:0:19
ACTCCTACGGGAGGCAGCAGTGGGGAATATTGCACAATGGGCGCAAGCCTGATGCAGCCATGCCGCGTGTATGAAGAAGGCCTTCGGGTTGTAAAGTACTTTCAGCGGGGAGGAAGGGAGTAAGGTTAATAACCTTATTCATTGACGTTACCCGCAGAAGAAGCACCGGCTAACTCCGTGCCAGCAGCCGCGGTAATACGGAGGGTGCAAGCGTTAATCGGAATTACTGGGCGTAAAGCGCACGCAGGCGGTCTGTCAAGTCGGATGTGAAATCCCCGGGCTCAACCGGGGAAC
+
GGGGGGGGGGGGGGGGGGGGGGGGGGGGGGGFGGGGGFGGFGGGGGGGGGGGGGGGGGGGGGGGGGGGGGGGGGGGGGGGGGGGGGGGGGGGFGGGGGGGGGGFGGG>FGGGGGGGGGDGGGFGGGFGGGGGGGGGFGCGGGGGGGGGGGGGGGGGGGGFGGGGGGGGGGGGGGGGGGGGGGGGGGGGFEEGGGGGGGCFE5?EGGGGGGGGGCE8FGGGDC*:C?FGDFCDEGGGCFFGBD@EDDDD@GCGDGGFFFFFGFDG39<8F??6=46:?FGFB2CF4@F(473>?6
@M04650:207:000000000-C238N:1:1101:22444:12288 1:N:0:19
ACTCCTACGGGAGGCAGCAGTAGGGAATCTTCGGCAATGGACGAAAGTCTGACCGAGCAACGCCGCGTGAGTGAAGAAGGTTTTCGGATCGTAAAACTCTGTTGTTAGAGAAGAACAAGGACGTTAGTAACTGAACGTCCCCTGACGGTATCTAACCAGAAAGCCACGGCTAACTACGTGCCAGCAGCCGCGGTAATACGTAGGTGGCAAGCGTTGTCCGGATTTATTGGGCGTAAAGCGAGCGCAGGCGGTTTCTTAAGTCTGATGTGAAAGCCCCCGGCTCAACCGGGGAGG
+
GGGGGGGGGGGGGGGGGGGGGGGGGGGGGGGGGGGGGGGGGGGGGGGGGGGGGGGGGGGGGGGGGGGGGGGGGGGGGGGGFGGGGGGGGGGGGGGGGGGGGGGGGGGGGGGGGGGGGGGFGGGGGGGGGGGGGGGGGGGGGGGGGGGGGGGGGGGGGGGGGGGGGGGGGGGGGGGGGGGFFGGGGGGGGGGGGGDGGGGGGGGGGGGGGGFGGGEEGGFGGGGDGGGGGGGGFGGGGC4CEGFFGGGGFGGGCGGFFFFFGFGDFGFFFFFFFFFFF;GFFFGFFFFFFFF>FF
@M04650:207:000000000-C238N:1:1101:11814:12384 1:N:0:19
ACTCCTACGGGAGGCAGCAGTGGGGAATATTGCACAATGGGCGCAAGCCTGATGCAGCCATGCCGCGTGTGTGAAGAAGGCCTTCGGGTTGTAAAGCACTTTCAGCGAGGAGGAAGGGTTCGGTGTTAACAGCGCCGTTCATTGACGTTACTCGCAGAAGAAGCACCGGCTAACTCCGTGCCAGCAGCCGCGGTAATACGGAGGGTGCAAGCGTTAATCGGATTTACTGGGCGTAAAGCGCACGCAGGCGGTCTGTTAAGTCAGATGTGAAATCCCTGAGCTTAACTGGGGAAC
+
EFGGGGGGGGGGGGGGGGGGGEGGGGGG9FG<FFGGGGGGFFGGGGGCFGGGGGGGGGFGDFGGGGGGGDGGGGFGGGGGGDGGGGG>F:BFDGGGG@FFGGDFCCG@+CEFFCEFE7FD=BC++B=,<<?AFGGG7FEADEGGGGGEFF7CGFF*<@B,>EF7,2DFEG7EGGGGGGGGGGGGGGGFFEECGEEEFGGGGGGGCC8EGCFFEEGEF7DGGG*:EF+<:>=F>EDGGG?DD<BEGGD3@GGDGD*9@9F6<9*:*::>=F?=BF4?),*)0:<@64/).7;(0(
@M04650:207:000000000-C238N:1:1101:12006:12388 1:N:0:19
ACTCCTACGGGAGGCAGCAGTGGGGAATATTGCACAATGGGCGCAAGCCTGATGCAGCCATGCCGCGTGTATGAAGAAGGCCTTCGGGTTGTAAAGTACTTTCAGCGGGGAGGAAGGGAGTAAAGTTAATACCTTTGCTCATTGACGTTACCCGCAGAATAAGCACCGGCTAACTACGTGCCAGCAGCCGCGGTAATACGTAGGGTGCGAGCGTTAATCGGAATTACTGGGCGTAAAGCGCACGCAGGCGGTTTGTTAAGTCAGATGTGAAATCCCCGGGCTCAACCTGTGAAC
+
GGGGGGFGGGGGGGGGGGGGGGGGGGGGGGGGGEGGGGD@EFGGGGGGGGCGGGFFGGGGGGGGGGDGDGFGAFFGFGGGGGGGGFEGGGGGGGFGFFFGGGGGGGGGGD7F7FF8C>F7FGGGGGGGAFGGGGGGGCFGGGGCFFDGGGEC@@EGGGGCFFFFFGFFGGGG7FGGG*=,8EG?G68B8*?EECE5C??GCCFGDFG5CE5CC*CC5CG<ECECCFGGG*;E>GCEG*9C:5@:C<CG:D3>DD3>?F*9CBF>?>FBF4B66497:>3352*=*07>B*92<4
@M04650:207:000000000-C238N:1:1101:16152:12424 1:N:0:19
ACTCCTACGGGAGGCAGCAGTGGGGAATATTGCACAATGGGCGCAAGCCTGATGCAGCCATGCCGCGTGTATGAAGAAGGCCTTCGGGTTGTAAAGTACTTTCAGCGGGGAGGAAGGGAGTAAAGTTAATACCTTTGCTCATTGACGTTACCCGCAGAAGAAGCACCGGCTAACTCCGTGCCAGCAGCCGCGGTAATACGGAGGGTGCAAGCGTTAATCGGAATTACTGGGCGTAAAGCGCACGCAGGCGGTTTGTTAAGTCAGATGTGAAATCCCCGGGCTCAACCGGGGAGG
+
GGGGGGGGGGGGGGGGGGGGFGGGGGGGGGGGGGGGGGGGGGGGGGGGGGGGGGGGGGGGGGGGGGGGGGGGGGGGGGGGGGGGGGGGGGGGGGGGGGGGGGGGGGGGGGGGGGGGGGGGGGGCGGGGGGGGGGGGGGGGGGFGGGGGGGGGFGGGGGGGGCFF@FFGGGGGGGGGGGGGGGGGGGGGGGGGGEGGGGGGGGGGGGGGGGGGGEGGGGGGGGGGGGGGGCFGEGCECF=DD97>GDGGFGGGGGGFFFFF:=77@FFAF==BFFFF:>DDFBFFFFFF>@E9BF
@M04650:207:000000000-C238N:1:1101:7469:12429 1:N:0:19
ACTCCTACGGGAGGCAGCAGTGGGGAATATTGCACAATGGGCGCAAGCCTGATGCAGCCATGCCGCGTGTATGAAGAAGGCCTTCGGGTTGTAAACCTCTTTCAGCTCCGACGAAGCGAGAGTGACGGTAGGAGCAGAAGAAGCACCGGCCAACTACGTGCCAGCAGCCGCGGTAATACGGAGGGTGCAAGCGTTAATCGGAATTACTGGGCGTAAAGCGCACGCAGGCGGTTTGTTAAGTCAGATGTGAAATCCCCGGGCTCAACCTGGGAACTGCATTTGAAACTGGCAGGC
+
GGGGGGGGGGGGGGGGGGGGGGGGGGGGGGGGGGGGGGGGGGGGGGGGGGGGGGGGGGGGGGGGGGGGGGGGGGGGGGGGGGGGGGGGGGGGGGGGGGFGGGGGGGDGGGGGGGGGGGDFEGFFEAFGFFGGGGGGGGGGFFFGGGGGGGGGGGGGGGGGGGGGGGGGGGGGGGGCFFFFG@EGGGGGGFGGGEGGGCGGGGGGGGFGGGGF5:E57DFG=DGGDEGGGGGCBGG6<7@DFGFFF>CC4:>FGGGFFFFE=)749DFFFF>5?F?FB2>6=AG*0=7<B>F?F(
@M04650:207:000000000-C238N:1:1101:24484:12449 1:N:0:19
ACTCCTACGGGAGGCAGCAGTGGGGAATATTGCACAATGGGCGCAAGCCTGATGCAGCCATGCCGCGTGTATGAAGAAGGCCTTCGGGTTGTAAAGTACTTTCAGCGGGGAGGAAGGGAGTGAGGTTAATAACCTTATTCATTGACGTTACCCGCAGAAGAAGCACCGGCTAACTCCGTGCCAGCAGCCGCGGTAATACGGAGGGTGCAAGCGTTAATCGGAATTACTGGGCGTAAAGCGCACGCAGGCGGTCTGTCAAGTCGGATGTGAAATCCCCGGGCTCAACCTGGGAAC
+
GGGGGGGGGGGGGGGGGGGGGGGGGGGGGGGGGGGGGGGGGGGGGGGGGGGGGGGGGGGGGGGGGGGGGGGGGGGGGGGGGGGGGGGGGGGGGGGGGGGGGGGGGGGGGGGGGCGGGGGGGGGGGGGGGGGGGGGGGGGGGGGGGGGGGGGGGGGGGGGGGGGGGGGGGGGGGGGGGGGGGGGGGGGGGGGGGGGGGGGGGEGGGGGGGFFFGGGGGGGGGGGGGGGGGGGGEGGGGGFG>CBFCDDGFGGDGGGFFFFFGFGG:CGFFFBFFFFF?9C@E9GFFFFFF>F7:4
@M04650:207:000000000-C238N:1:1101:21224:12454 1:N:0:19
ACTCCTACGGGAGGCAGCAGTAGGGAATCTTCGGCAATGGACGAAAGTCTGACCGAGCAACGCCGCGTGAGTGAAGAAGGTTTTCGGATCGTAAAACTCTGTTGTTAGAGAAGAACAAGGACGTTAGTAACTGAACGTCCCCTGACGGTATCTAACCAGAAAGCCACGGCTAACTACGTGCCAGCAGCCGCGGTAATACGTAGGTGGCAAGCGTTGTCCGGATTTATTGGGCGTAAAGCGAGCGCAGGCGGTTTCTTAAGTCTGATGTGAAAGCCCCCGGCTCAACCGGGGCGG
+
GGGGGGGGGGGGGGGGGGGGGGGGGGGGGGGGGGGGGGGGGGGGGGGGGGGFGGGGGGGGGGGGGGGFGGGGGGGGGGGGAGGGGGGGGGGGGGGGGGGGGGGGGGGGGGGGCFGGGGGGGGGFGGGGGGGGGGGGGGGGGGGGGGGGGGGGGGGGGGGFGGGGGGGGEEGGGGGGGGGGGGGGGGGGGGDEGGGGGGGGGGGGGGGGGGFFG=EGGGDDEGG=FFGGGGGGFDGGGGFCEGFFGGGGFGGGGGGFFFFFGB>GFGGFFF?4?4>F:>G@B(7@FF59>FD(79
@M04650:207:000000000-C238N:1:1101:19171:12457 1:N:0:19
ACTCCTACGGGAGGCAGCAGTAGGGAATCTTCGGCAATGGACGAAAGTCTGACCGAGCAACGCCGCGTGAGTGAAGAAGGTTTTCGGATCGTAAAACTCTGTTGTTAGAGAAGAACAAGGACGTTAGTAACTGAACGTCCCCTGACGGTATCTAACCAGAAAGCCACGGCTAACTACGTGCCAGCAGCCGCGGTAATACGTAGGTGGCAAGCGTTGTCCGGATTTATTTGGCGTAAAGCGAGCGCAGGCGGTTTCTTAAGTCTGATGTTAAAGCCCCCGGCTCAACCGGGGAGG
+
GGGGGGGGGGEEGGGGGGGGGGGGGFGGFGGFGGGGGGGGFGGGFGGFGGGGFGGGGGGGGGGGGGGGGGGGGGGGGGGGGGGGEEGFEGGGGGGGGFFGAFFFFGGGGGGGFGGGGFA88=FGF8=DCFGGFGGGFGGEDGEGFGGEGGFGGGGGGGGGGGGGGGGG@EFCGGG?FCFCFFGCCFGGGDGEG:8=;9CF?FGGGF>E>FC58C>CAF77=7/:??C7+2@6)2557?@CBDEDGDDGFCDGG3:*99=9C4:>*:>4*96=FB>5-7C)7(>69@49())46>
@M04650:207:000000000-C238N:1:1101:4414:12483 1:N:0:19
ACTCCTACGGGAGGCAGCAGTGGGGAATATTGGACAATGGGCGCAAGCCTGATCCAGCCATGCCGCGTGAGTGATGAAGGCCTTAGGGTTGTAAAGCTCTTTTGGCGGGGACGATAATGACGGTACCCGCAGAATAAGTCCCGGCTAACTTCGTGCCAGCAGCCGCGGTAATACGAAGGGGACTAGCGTTGTTCGGAATCACTGGGCGTAAAGCGCACGTAGGCGGAATTGTAAGTCAGGGGTGAAATCCCGGGGCTCAACCTGGGAACTGCATTCGAAACTGGCAGGCTGG
+
FGGGGGGGGGGFFGEGCFE8FFGGGG7FGFFGGGGDCGG-CEFGGGGGGGGFFGGGGGGGFCGGDGGGGGGGFCGGGGGCFGGGGGGGGGGGGGGGGGGGGFGDFCGGGGCFGGDGGGGGGGGGGGGGGGG:CFFDFCFGGGGGGGGGG,BFDFGDGGGGGCCGGGGGGCFFGGGGCGDGGGGGFDF*/;8CGG5ECGGGGGGF>FGGGDGFFGGG5<DF?4CFGGGGGFC7=FGGFG*57DEEFCCCB7FD5DDEF3*9*<CGFGG?FFFFFFFFA2<BEFG)747>>FF0
@M04650:207:000000000-C238N:1:1101:15631:12489 1:N:0:19
ACTCCTACGGGAGGCAGCAGTGGGGAATATTGCACAATGGGCGCAAGCCTGATGCAGCCATGCCGCGTGTATGAAGAAGGCCTTCGGGTTGTAAAGTACTTTCAGCGGGGAGGAAGGGAGTAAAGTTAATACCTTTGCTCATTGACGTTACCCGCAGAAGAAGCACCGGCTAACTCCGTGCCAGCAGCCGCGGTAATACGGAGGGTGCAAGCGTTAATCGGAATTACTGGGCGTAAAGCGCACGCAGGCGGTTTGTTAAGTCAGATGTGAAATCCCCGGGCTCAACCTGGGAAC
+
GGGGGGGGGGGGGGGGGGGGGGGGGGGGGGGGGGGGGGGGGGGGGGGGGGGGGGGGGGGGGGGGGGGGGEGGGGGGGGGGGGGGGGGGGEGGGGGGGGGGFGFGGFGGGGGGGGGGGGDGFFGGGGGGGGGCFGGFGAGFGFGFGGGGGGEGCFGEGGGCFGGGDGGGGGGGGGGGGGGGGGGGGGCGGGDGEEGDGGCGGEGGGGGGFGGGGGGGGGGGEGGGGGGGGGGGBGGGGGFGFGFFGDDGFGGG59DFFFFFGFGGFGG9?FFFF?4@?FGE39C4?@F:(>@0:,
@M04650:207:000000000-C238N:1:1101:13555:12500 1:N:0:19
ACTCCTACGGGAGGCAGCAGTAGGGAATCTTCGGCAATGGACGAAAGTCTGACCGAGCAACGCCGCGTGAGTGAAGAAGGTTTTCGGATCGTAAAACTCTGTTGTTAGAGAAGAACAAGGACGTTAGTAACTGAACGTCCCCTGACGGTATCTAACCAGAAAGCCACGGCTAACTACGTGCCAGCAGCCGCGGTAATACGTAGGTGGCAAGCGTTGTCCGGATTTATTGGGCGTAAAGCGAGCGCAGGCGGTTTCTTAAGTCTGATGTGAAAGCCCCCGGCTCAACCGGGGAGG
+
GGGGGGGGGGGGGGGGGGGGGGGGGGGGGGGGGGGGGGGGGGGGGGGGGGGGGGGGGGGGGGGGGGGFGGGGGGGGGGGGGGGGGGGGGGGGGGGGGGGGGGGGGGGGGGGGGGGGGGFFGGGEGGGGGGGGGGGGGGGGGGGGGGGGGGGGGGGGGGGGGGGGGGGGGGGGGGGGGGGCGGGFGFGFGGGGGGGGFGGGGGGGGGGGGGGGGGGGGGGGE:C5CD?CGGGGFGGGGGFGFGFFGGGCBGGGD*>FFF=BGFGFFDF<FFF4FF474>G7>9D?*)>;FFF;>F
@M04650:207:000000000-C238N:1:1101:18187:12503 1:N:0:19
ACTCCTACGGGAGGCAGCAGTGGGGAATATTGCACAATGGGCGCAAGCCTGATGCAGCCATGCCGCGTGTATGAAGAAGGCCTTCGGGTTGTAAAGTACTTTCAGCGGGGAGGAAGGGAGTAAGGTTAATAACCTTATTCATTGACGTTACCCGCAGAAGAAGCACCGGCTAACTCCGTGCCAGCAGCCGCGGTAATACGGAGGGTGCAAGCGTTAATCGGAATTACTGGGCGTAAAGCGCACGCAGGCGGTCTGTCAAGTCGGATGTGAAATCCCCGGGCTCAACCTGGGAAC
+
GGGGGGGGGDGDEGGGGGGGGGGGGGEGFFGEGDGGGGGGCFGGGGGGGGGGGGGGFGGG9EFGGGGGECGGGCFDFGGGFGGGGGGGGGGGGGGGGDGGGGGGFFEGGGEGGGGGGG8FFGFFGGGGCFDFGGGGFGGGG9FFFGGGGGGAFGG:FGGGEFFGGGGGFEEDGFCGCEGFGFGGGGGGGC*=*3*=;ECF58:8E:EEFGGGGGGGGFG5=<EGGGFC+9:=B*77*:FDEG3BCDGGBG5DGCGF?FF?CFGGECC?FB=BF?)7,4)559F?FFFFFF:1((
@M04650:207:000000000-C238N:1:1101:7270:12518 1:N:0:19
ACTCCTACGGGAGGCAGCAGTGGGGAATATTGCACAATGGGCGCAAGCCTGATGCAGCCATGCCGCGTGTATGAAGAAGGCCTTCGTGTTGTAAAGTACTTTCAGCGGGGAGGAAGGGAGTGAGGTTAATAACCTCATTCATTGACGTTACCCGCAGAAGAAGCACCGGCTAACTCCGTGCCAGCAGCCGCGGTAATACGGAGGGTGCAAGCGTTAATCGGAATTACTGGGCGTAAAGCGCACGCAGGCGGTCTGTCAAGTCGGATGTGAAATCCCCGGGCTCAACCTGGGAAC
+
GGGGGGGGGGGDGGGGGGGGGGGGGGGGFGGGGGGGGGGGGGGGGGGGGGGGGGGGGGGGGGGGGGGGGGGGGGGGGGGGGGGGGGGGGGGGGGGGGGGGGGGGGGGGGG:FGEGGGGGGGGGGGGGGGGGGFGGGGGGGGGGGGGGGGGGGGGGGGGGGGGGGGGGGGDGGGGGFGGGGGGGGGGGGGGDGGGGGGGGGGGGGGGGGGGGGGEDGGGGGGGC5CFGDCFGFFGGG3CF<DGFFGGGDEGGDDCC@FFFFGFGGDGDBFFFB?F:FBFGFE>GFF@F(35><?4
@M04650:207:000000000-C238N:1:1101:6712:12522 1:N:0:19
ACTCCTACGGGAGGCAGCAGTGGGGAATATTGCACAATGGGCGCAAGCCTGATGCAGCCATGCCGCGTGTGTGAAGAAGGCCTTCGGGTTGTAAAGCACTTTCAGCGAGGAGGAAGGGTTCGGTGTTAACAGCGCCGTTCATTGACGTTACCCGCAGAAGAAGCACCGGCTAACTCCGTGCCAGCAGCCGCGGTAATACGGAGGGTGCAAGCGTTAATCGGAATTACTGGGCGTAAAGCGCACGCAGGCGGTTTGTTAAGTCAGATGTGAAATCCCCGGGCTCAACCTGGGAAC
+
GGGGGGGGGEGGGGGGGGGGGGGGGGGGGGGGGGGGGGGGGGGGGGGGGGGGGGGGGGFGGGGGGGGCGGGGGGGGGGGGGGGGGGGGGGGGGGGGFGGGGGGGGFEGFGGCGGGGDGE8FGG@FFDEGGGGGGGGGE=CFG9DFEFFGCC9FB<FEGGGGGGGGGDG@EGG7?EFGGCFE7BBCEFFCCEGD8CGG?FFEGCEGEGGGFCDCGC?=CDDEGC7CE?FFGFG@C37DGFGBD)8CDGC)9</7*9F?F@FC6:C6:CAFFFFB@F@:1C)89C@FF:(4<F<?4
@M04650:207:000000000-C238N:1:1101:22381:12540 1:N:0:19
ACTCCTACGGGAGGCAGCAGTGGGGAATATTGCACAATGGGCGCAAGCCTGATGCAGCCATGCCGCGTGTATGAAGAAGGCCTTCGGGTTGTAAAGTACTTTCAGCGGGGAGGAAGGGAGTAAAGTTAATACCTTTGCTCATTGACGTTACCCGCAGAAGAAGCACCGGCTAACTCCGTGCCAGCAGCCGCGGTAATACGGAGGGTGCAAGCGTTAATCGGAATTACTGGGCGTAAAGCGCACGCAGGCGGTTTGTTAAGTCAGATGTGAAATCCCCGGGCTCAACCTGGGAAC
+
GGGGGGGGGGGGGGGGGGGGGGGGGGGGGGGGGGGGGGGGGGGGGGGGGGGGGGGGGGGGGGGGGGGEGGGGGGGGGGGGGGGGGGGGGGGGGGGGGGGGGGGGGGGGGGGGGGGGGGGGGGFGGGGGGGGGGGGGGGGGGGGGGGGGGGGGGGGGGGGGGGGGGGGGGGGGGGGGGGGGGGGGGGGGGGGGGGGGGGGGEBEGGGGGGGGFEGGEGGGGGGGGG7FGFGGGFGGGFFBGDGFFGGGGFGDCD<CFFF*6<?7FBC76BF=FF?6F?;GDDBDF4@FBFFFFF8
@M04650:207:000000000-C238N:1:1101:21690:12558 1:N:0:19
ACTCCTACGGGAGGCAGCAGTAGGGAATCTTCGGCAATGGACGAAAGTCTGACCGAGCAACGCCGCGTGAGTGAAGAAGGTTTTCGGATCGTAAAACTCTGTTGTTAGAGAAGAACAAGGACGTTAGTAACTGAACGTCCCCTGACGGTATCTAACCAGAAAGCCACGGCTAACTACGTGCCAGCAGCCGCGGTAATACGTAGGTGGCAAGCGTTGTCCGGATTTATTGGGCGTAAAGCGAGCGCAGGCGGTTTCTTAAGTCTGATGTGAAAGCCCCCGGCTCAACCGGGGAGG
+
GGGGGGGGGGGGGGGGGGGGGGGGGGGGGGGGGGGGGGGGGGGGGGGGGGGGGGGGGGGGGGGGGGGFGGGGGGGGGGGGFGGGGGGGGGGGGGGGGGGGGGGGGGGGGGGGGGGGGGFGGGGGGGGGGGGGGGGGGGGGGGGGGGGGGGGGGGGGGGGGGGGGGGGGGGGDGGGGGGGGGGGGGGGGGGGGGGGGGGGGGGCD@FGGFGCC=>CEGFGGGGEEGGGGGDGGDEGGGGB75DEFDGGGFGGCG<:?FFFFGFGFFCDBFF=?F445,4DFE0C?FFFFFFF>;B
@M04650:207:000000000-C238N:1:1101:8638:12560 1:N:0:19
ACTCCTACGGGAGGGAGCAGTGGGGAATATTGGACAATGGGCGCAAGCCTGATCCAGCCATGCCGCGTGAGTGATGAAGGCCCTAGGGTTGTAAAGCTCTTTCACCGGTGAAGATAATGACGGTAACCGGAGAAGAAGCCCCGGCTAACTTCGTGCCAGCAGCCGCGGTAATACGAAGGGGGCTAGCGTTGTTCGGATTTACTGGGCGTAAAGCGCACGTAGGCGGACTTTTAAGTCAGGGGTGAAATCCCGGGGCTCAACCCCGGAACTGCCTTTGATACTGGGAGTCTTG
+
GGGGGGGGGGGGGGGGGGGGGGGGGGGGGGGGGGGGGGGGGGGGGGGGGGFGGGGGGGGGGGGGGGGGGGGGGGGGGGGGGGGGGGFGFGGGGGGGGGGGGGGGGGGGEEGGGGGGGGGGGGGGGGGGGGGGDFGGGGGGGGEGGGGGEGGGGGGGGGGGGGGGGDGGDGGGGGGFG7FGGDGGGGGCGGDGGGGDGGDEGGGGCFCEGGEFDCEGGGGGFCEFEC5=EGGGFGG9:C*9FDFFCCCGF4695D5)0<FFGFCDF)>1B6??@=??BBF**6C))08((9=<
@M04650:207:000000000-C238N:1:1101:22408:12600 1:N:0:19
ACTCCTACGGGAGGCAGCAGTGGGGAATATTGCACAATGGGCGCAAGCCTGATGCAGCCATGCCGCGTGTATGAAGAAGGCCTTCGGGTTGTAAAGCACTTTCAGCGAGGAGGAAGGTGATGAGCTTAATACGCTCATCAATTGACGTTACTCGCAGAAGAAGCACCGGCTAACTCCGTGCCAGCAGCCGCGGTAATACGGAGGGTGCAAGCGTTAATCGGAATTACTGGGCGTAAAGCGCACGCAGGCGGTCTGTCAAGTCGGATGTGAAATCCCCGGGCTCAACCTGGGAAC
+
GGGGGGGGGGGGGGGGGGGGGGGGGGGGGGGGGGGGGGGGGGFGGGGGGGGGGGGGGGGGGGGGGGGGGGGGGGGGGGGGFGGGGGGGGGGGGGGGGGGGGGGGGGGFGGFGGGGGGGGGGGGGGGGGGGGGGGGGGGGGGGGGGGGGFFGGGGGGGGGGGGGGGGGGGGGGGGGGGGGGGGGGGGGGGGGGGGGGGGGGGGGGGGGGGGG=ECG5CFGGGGGGGGGGGDGGFEGEGGFGFGFFGGGGEGGGGGGFFFFFGFDGFGGFFFFF4?6:?FDBDBGFF?F::FFF:-
@M04650:207:000000000-C238N:1:1101:26462:12608 1:N:0:19
ACTCCTACGGGAGGCAGCAGTAGGGAATCTTCGGCAATGGGGGCAACCCTGACCGAGCAACGCCGCGTGAGTGAAGAAGGTTTTCGGATCGTAAAACTCTGTTGTTAGAGAAGAACGTTAAGTAGAGTGGAAAATTACTTAAGTGACGGTATCTAACCAGAAAGGGACGGCTAACTACGTGCCAGCAGCCGCGGTAATACGTAGGTCCCAAGCGTTGTCCGGATTTATTGGGCGTAAAGCGAGCGCAGGTGGTTTCTTAAGTCTGATGTAAAAGGCAGTGGCTCAACCATTGTG
+
GGGGGGGGGGGGGGGGGGGGGGGGGGGGGGGGGGGGGGGGGGGGGGGGGGGGGGGGGGGGFGGGGGGGGGGGGGGGGGGGGDFGGGGGGGGGGGGGGGGGGGGGGFGGGGGGGGGGGGGFDFGFGFG<CFDGGGGGGGGGGGGGFGGGGGGGGGGGGGGGGFCFFDFGEGD7FC,;DFGEGCFGGGGGCE:CEDCECFGGGFCCGE9CFCFGFGGGECFCEG5//9CFGGGGFGD557FFFGFFDGDGBDGGC<CFFFFFFFDFFCDFFFFFFFFFF<>??<7@=@?<?FFFA<
@M04650:207:000000000-C238N:1:1101:3554:12637 1:N:0:19
ACTCCTACGGGAGGCAGCAGTAGGGAATCTTCGGCAATGGACGGAAGTCTGACCGAGCAACGCCGCGTGAGTGAAGAAGGTTTTCGGATCGTAAAACTCTGTTGTTAGAGAAGAACAAGGACGTTAGTAACTGAACGTCCCCTGACGGTATCTAACCAGAAAGCCACGGCTAACTACGTGCCAGCAGCCGCGGTAATACGTAGGTGGCAAGCGTTGTCCGGATTTATTGGGCGTAAAGCGAGCGCAGGCGGTTTCTTAAGTCTGATGTGAAAGCCCCCGGCTCAACCGGGTAGG
+
GGGGGGGGGFEGGGGGGGGFCFGGGGGGGGGGGGGGGGGFGGGGGEGGGGGGGGGGGGCEGGGGFEGFGGGCFGGFGCFEFGFGGGGGGEDGDGGGFGFGGGFF=EEFGGGDGGGDFCEFFGGGGGGGGGGGGGGGFCFGGFFGGGGCF+5@C9FCFCFGDDEGFGG@FGEGF7>FFGGGGGFFGGGGGGDEEG7CFGG52?8CB:E6*C5C=:CG5:DC5>C=FFGGGGFCDEGGGC?DDGEE)>DGD37>7*:6=7@7+/?D67:)**=FFF>F?0C5<0C4@F499;)(4:
@M04650:207:000000000-C238N:1:1101:26025:12644 1:N:0:19
ACTCCTACGGGAGGCAGCAGTGGGGAATATTGCACAATGGGCGCAAGCCTGATGCAGCCATGCCGCGTGTATGAAGAAGGCCTTCGGGTTGTAAAGTACTTTCAGCGAGGAGGAAGGCATTGTGGTTAATAACCACAGTGATTGACGTTACTCGCAGAAGAAGCACCGGCTAACTCCGTGCCAGCAGCCGCGGTAATACGGAGGGTGCAAGCGTTAATCGGAATTACTGGGCGTAAAGCGCACGCAGGCGGTCTGTCAAGTCGGATGTGAAATCCCCGGGCTCAACCTGGGAAC
+
GGGGGGGGGGGGGGGGGGGGGGGGGGGGGGGGGGGGGGGGGGGGGGGGGGGGGGGGGGGGGGGGGGGGGGGGGGGGGGGGGGGGGGGGGGGGGGGGGGGGGGGGGGGGGGGGGGGGGGGGGGGGGGGGGGGGGGGGGGEFGGGGGGGGGGGGGGGDGFGGGGGGGGGGGGGGGGGGGGGGGFGGGGGGGGGGGGGGGGGGGEEGGGGGGGGGGGCCGGGGGGEGGG7:FCCGBEGEFGFG@G55CDGGFGGDCGF?B*=FGFDG3CD(/*9*18<?B9GEF97?FFF007@??:
@M04650:207:000000000-C238N:1:1101:13571:12664 1:N:0:19
ACTCCTACGGGAGGCAGCAGTGGGGAATATTGCACAATGGGCGCAAGCCTGATGCAGCCATGCCGCGTGTATGAAGAAGGCCTTCGGGTTGTAAAGTACTTTCAGCGGGGAGGAAGGGAGTAAGGTTAATAACCTTATTCATTGACGTTACCCGCAGAAGAAGCACCGGCTAACTCCGTGCCAGCAGCCGCGGTAATACGGAGGGTGCAAGCGTGAATCGGAATTACTGGGCGTAAAGCGCACGCAGGCGGTCTGTCAAGTCGGATGTGAAATCCCCGGGCTCAACCTGGGAAC
+
GGGGGGGGGGGGGGGGGGGGGGGGGFGGGGGGGGGGGGGGFGGGGGGGGGGGGGGGGGGGGGGGGGGFGGGGGGECFGFGGGDGGGGECFEEGGGGGFGFGGFGGGEGGGBFGGGGGG?FGGGGGFGGGGGGGFGFFGFGFAFGGGGFGGGGGGEGGGGFGGFD@EFGGGGGGGDGGD@FECC,BEFGFGGGGEGGC9CFGGEGGCEGGGFFGG*8EGGFGDGFCGEFFFFEDE<CF7@75D@EDCDCDDGDGDF*@F?FF6<D>*7:668?*16<03D:B03?*8>2<FFB7,
@M04650:207:000000000-C238N:1:1101:28891:12708 1:N:0:19
ACTCCTACGGGAGGCAGCAGTAGGGAATCTTCGGCAATGGACGAAAGTCTGACCGAGCAACGCCGCGTGAGTGAAGAAGGTTTTCGGATCGTAAAACTCTGTTGTTAGAGAAGAACAAGGACGTTAGTAACTGAACGTCCCCTGACGGTATCTAACCAGAAAGCCACGGCTAACTACGTGCCAGCAGCCGCGGTAATACGTAGGTGGCAAGCGTTGTCCGGATTTATTGGGCGTAAAGCGAGCGCAGGCGGTTTCTTAAGTCTGATGTGAAAGCCCCCGGCTCAACCGGGGAGG
+
GGGGGGGGGGDCGGDGGGGGGDGGGGGGGDFGGGGEGGGFFGDECCF@FGGGGGGGEGGGEEGGGGGGDDCGGGGFGFGG8FFGGEGGGGGFGGGGFGGGGGGGGGGGGGGGGGGEGGFE@CFGGFDFGGAFGG9FBFGG@=FGFFGGGGCGG9BE@AEGGFGG,3DGGGGGGGGGGGGGGGGGGGGGGGGGGGGGG;C>BCDGGGC7:?FCGGGGG>FGGD8=FGGGGDGCBEGEGFBGDDEFDDGGEGGDGG>6=6@4CFFGFGGA=?@FF4;)24C:317*65;9>@D9;B
@M04650:207:000000000-C238N:1:1101:27990:12732 1:N:0:19
ACTCCTACGGGAGGCAGCAGTAGGGAATCTTCGGCAATGGACGAAAGTCTGACCGAGCAACGCCGCGTGAGTGAAGAAGGTTTTCGGATCGTAAAACTCTGTTGTTAGAGAAGAACAAGGACGTTAGTAACTGAACGTCCCCTGACGGTATCTAACCAGAAAGCCACGGCTAACTACGTGCCAGCAGCCGCGGTAATACGTAGGTGGCAAGCGTTGTCCGGATTTATTGGGCGTAAAGCGAGCGCAGGCGGTTTCTTAAGTCTGATGTGAAAGCCCCCGGCTCAACCGGGGAGG
+
FGGGGGFECGCGGGG@EEDFGFGGGG@FFGFGFGCCCFFFGGGE@FGGCGGGGFGGGD@@FFGGGGGGGECGGGGAEF,FFFAFGGGGGGGF?FFDGGGE9FF9BFGDF<AFG=F8EEEEFGEFFGGGGGGGGGGGFFGFEGGGG85CFFFEGGGGF9FCGGG,46@FGCEEGGGCF7FFGGGCCGCF,BECCGG>ECC>FGFCGGGFFFGGGEEECFCDG:;:<:CFF6AC@EGE:FBDFGFFGGDD)9CCD:CBFFF?9=FG*:*.**76=:)),9G))(99*<F>B>@964
@M04650:207:000000000-C238N:1:1101:10403:12750 1:N:0:19
ACTCCTACGGGAGGCAGCAGTAGGGAATCTTCGGCAATGGACGAAAGTCTGACCGAGCAACGCCGCGTGAGTGAAGAAGGTTTTCGGATCGTAAAACTCTGTTGTTAGAGAAGAACAAGGACGTTAGTAACTGAACGTCCCCTGACGGTATCTAACCAGAAAGCCACGGCTAACTACGTGCCAGCAGCCGCGGTAATACGTAGGTGGCAAGCGTTGGCCGGGTTTATTGGGCGTAAAGCGAGCGCAGGCGGTTTCTTAAGTCTGATGTGAAAGCCCCGGGCTCAACCGGGGAGG
+
GGDGGGGGGGGGGGGGGGGGG9EGGGGGAFGFGEGGGGGGFGGEGGGGGGGGGFGGGGGGGGGGGGG:FFGFGGGGFGGG=FFFGGGFGGGGGGGGGGGAFGG?4F9F9EFEGGGGGGGA=>FECF@:AFFGGGDE,+DFGG8F:>FCFFFGG@<FGGG7F7>FDGF7F7B@@FFG7:<CED@F7,=<CC*:*:8CGGG59:*BFGC=6955E5E8*99>1)1/:<C9FFCC>*9C7:@G3).095<C59)))9C*996*0=CC*:F)**99950>:(5>>0/9*)89;EB(-7
@M04650:207:000000000-C238N:1:1101:16429:12840 1:N:0:19
ACTCCTACGGGAGGCAGCAGTAGGGAATCTTCGGCAATGGGCGCAAGCCTGACCGAGCGACGCCGCGTGTGCGATGAAGGCCTTCGGGTTGTAAAGCACTGTCGGGGGGGAGGAAGCCCCGCAAGGGGTTGACCGATCCCCGGAGGAAGCACGGGCTAAGTTCGTGCCAGCAGCCGCGGTAAGACGAACCGTGCGAACGTTGTTCGGAATCACTGGGCTTAAAGGGCGCGTAGGCGGGCCGACGAGTCCGGGGTGAAAGCCTCCCGCTCAACGGGAGCAGTGCCCCGGATACCG
+
GGGGGGGGGGGGGGGGGGGGGGGGGGGGGGGGGGGGGGGGGGGGGGGGGGGGGGGGGGGGGGGGGGGGGGGGGGGGGGGGGGGGGGGGGGGGGGGGGGGGGGGGGGGGGGGGGGGGGGGDEGDCGGGGGGGGGGGGGGGGGGGEGGEDFDFGEGE?EFFGFGGEGGGGFFGGGGGGGGGGGGGGDGEEGGGEGGGGGDGGEFGGGGGGE5CFDEFFGG4C<DCCF>EEEGGDE5DED<@DEGEEDGGCFDCDGGC5*@F4C?GGFGG>B>?FDF>319DF=:C=@FBF(7;?01
@M04650:207:000000000-C238N:1:1101:10646:12850 1:N:0:19
ACTCCTACGGGAGGCAGCAGTGGGGAATATTGCACAATGGGCGCAAGCCTGATGCAGCCATGCCGCGTGTATGAAGAAGGCCTTCGGGTTGTAAAGTACTTTCAGCGGGGAGGAAGGGAGTAAAGTTAATACCTTTGCTCATTGACGTTACCCGCAGAAGAAGCACCGGCTAACTCCGTGCCAGCAGCCGCGGTAATACGGAGGGTGCAAGCGTTAATCGGAATTACTGGGCGTAAAGCGCAGGCAGGCGGTTTGTTAAGTCAGAGTTGAAATCCCCGGGCTCAACCTGGGAAC
+
GGGGGGGGGGGGGGGGGGGGGGGGGGGGGGGGGGGGGGGGGGGGGGGGGGGGGGGGGGGGGGGGGGEGGGGGGGGGGGGGGGGDGGGGGGGEGGGGGGGGGGGGGGGGGGEGEDGEGGGGGGFGGGGAGFFFFGGGFGGGGGGGGGGFGGGGFGGGGGGGGGGGGGGDFGGGFAFGGGGGGFGFFGFCFGGGEGGEDGGGGGGGCEED?FGGGCEEEFFGCC8*3<EGGFCFECC=DG?D>C)09CD3@GGCC3<>?=6FFFGG4**.88FF=FFFF67BFFGFFFF?<FFF?,
@M04650:207:000000000-C238N:1:1101:26726:12859 1:N:0:19
ACTCCTACGGGAGGCAGCAGTAGGGAATCTTCGGCAATGGACGAAAGTCTGACCGAGCAACGCCGCGTGAGTGAAGAAGGTTTTCGGATCGTAAAACTCTGTTGTTAGAGAAGAACAAGGACGTTAGTAACTGAACGTCCCCTGACGGTATCTAACCAGAAAGCCACGGCTAACTACGTGCCAGCAGCCGCGGTAATACGTAGGTGGCAAGCGTTGTCCGGATTTATTGGGCGTAAAGCGAGCGCAGGCGGTTTGTTAAGTCAGATGTGAAATCCCCGGGCTCAACCTGGGAAC
+
GGGGGGGGGGGGGGGGGGGGGGGGGGGGGGGGGGGGGGGGGGGGGGGGGGGGGGGGGGGGGGGGGGGFGGGGGGGGGGGGFGGGGGGGGGGGGGGGGGGGGGGGGGGGGGGGGGGGGGGGGGGCFGFGGGGFGFGGGGGGGGGGGGGGGGGFGGGGGGGCFFFGCFFGGGGGGGGGGGGGGGGGGGGGGGGGGGE5CGGGGGGGCFGGGGGCGGEGGGDDGG57ECGGGGFFFGDDGGFGFGBBD357;DGD)5>FFFFFGFGF?77AFFFFF???<B:750<F@F)(447:7,
@M04650:207:000000000-C238N:1:1101:16246:12860 1:N:0:19
ACTCCTACGGGAGGCAGCAGTGGGGAATATTGCACAATGGGCGCAAGCCTGATGCAGCCATGCCGCGTGTATGAAGAAGGCCTTCGGGTTGTAAAGTACTTTCAGCGGGGAGGAAGGGAGTGAGGTTAATAACCTCATTCATTGACGTTACCCGCAGAAGAAGCACCGGCTAACTCCGTGCCAGCAGCCGCGGTAATACGGAGGGTGCAAGCGTTAATCGGAATTACTGGGCGTAAAGCGCACGCAGGCGGTCTGTCAAGTCGGATGTGAAATCCCCGGGCTCAACCTGGGAAC
+
GGGGGGGGGGGGGGGGGGGG<FGGGGGGGGGGGGGGGGGGFGGGGGGGFGGGGGGGGGGGGGFFGGGGGGGGGGGEGGGGGGGGGFGGGGGGGGGGGGGGGGGGGGGGGGDEGGGGGGDGGGGGGGGGGGGGGGFGGGGGGGGGGGEGGGGGGGGDGGGGGGGGGGGGGGGGGGGGGGGGGGGGGGGGGEGEGGGDGGFEEGGGGCGGGGGGGGGCGGGGGGGGGGGGCGGGFEGGGFFGEGEFGGGGFGGGGGGFB4F6+9CD><D?FFF?BFFFFFGFFFG??FFFFFF?04
@M04650:207:000000000-C238N:1:1101:27658:12889 1:N:0:19
ACTCCTACGGGAGGCAGCAGTAGGGAATCTTCGGCAATGGACGAAAGTCTGACCGAGCAACGCCGCGTGAGTGAAGAAGGTTTTCGGATCGTAAAACTCTGTTGTTAGAGAAGAACAAGGACGTTAGTAACTGAACGTCCCCTGACGGTATCTAACCAGAAAGCCACGGCTAACTACGTGCCAGCAGCCGCGGTAATACGTAGGTGGCAAGCGTTGTCCGGATTTATTGGGCGTAAAGCGAGCGCAGGCGGTTTCTTAAGTCTGATGTGAAAGCCCCCGGCTCAACCGGGGAGG
+
GGGGGGGGGGGGGGGGGGGGGGGGGGGGGGGGGGGGGGFAEGGGGGGGGGGCGGGEGGGGGGGGGGGGGGGGGGGAFGDGGGGGGGGGGGGGGGFGGGGGGGGGGGGFGFGGGGGGDFEFFGGGGG>DGFGGFGGGGGGGGGGGGGGGGGGGGGGFGGGGGGGGGGGGCEGDGGGGGGG>EGGGGGGGGGGEGGGEGGGCFCCEGGGFGGGGGGGGGGGGGC:CFCGG7>CFFGGGGCF<>D>EG3957CCCDGGFFFB*</:C?G76=6@?FFFFFFGF>>GFFF742>D>FF
@M04650:207:000000000-C238N:1:1101:8680:12901 1:N:0:19
ACTCCTACGGGAGGCAGCAGTGGGGAATATTGCACAATGGGCGCAAGCCTGATGCAGCCATGCCGCGTGTATGAAGAAGGCCTTCGGGTTGTAAAGTACTTTCAGCGAGGAGGAAGGCATTGTGGTTAATAACCGCAGTGATTGACGTTACTCGCAGAAGAAGCACCGGCTAACTCCGTGCCAGCAGCCGCGGTAATACGGAGGGTGCAAGCGTTAATCGGAATTACTGGGCGTAAAGCGCACTCAGGCGGTCTGTTAAGTCAGATGGGAAATCCCCGGGCTCAACCTGGGAAC
+
GGGGGGGGGGGGGGGGGGGGGGGGGGGGGGGGGGGGGGCGFGGGGGGGGGGGGGGGGGFGGGGGGGGGGGFGGGGGGGGGCC<<FFGGGGDGFGGGGGGGGGGGGFGGGGGGGGFGGGGFGGFGGGGFGGGGGGGDEGFFGFFGFGG3FFCFGG7>FGGCFD<FF7ECGGGGGGGGGGGGGGGGGGGGCEGGGCGGCFCCEECCCEG56CG*8A?CE77FE<E=FG++<<E5>EDG:*993>5)97675CGCDGGFFFF*090*9>*)))).997??0C>DFGF=5>?B>31:(
@M04650:207:000000000-C238N:1:1101:3718:12929 1:N:0:19
ACTCCTACGGGAGGCAGCAGTGGGGAATATTGCACAATGGGCGCAAGCCTGATGCAGCCATGCCGCGTGTATGAAGAAGGCCTTCGGGTTGTAAAGTACTTTCAGCGAGGAGGAAGGCATTGTGGTTAATAACCGCAGTGATTGACGTTACTCGCAGAAGAAGCACCGGCTAACTCCGTGCCAGCAGCCGCGGTAATACGGAGGGTGCAAGCGTTAATCGGAATTACTGGGCGTAAAGCGCACGCAGACGGTCTGTCAAGTCGGATGTGCAATCCCCGGGCTCAACCTGGGAAC
+
FFGGGGGGGFGGGGGGGGGGGGGGGG>FFGGFGGFF8FGGGGDEGGGGGGG?FEGGFGEGGGFGGGGEGFE9FFGGA<FGFCGGGGGGFGCGGGGGGGGFGDGGFDECFGEDEBFGCF?FFGFDCFGGGGGGGGGG7>>DFD<F?FFFFGFGGGE7C7BCGGGGCEGGEGEG7FGCFEGGDDFEGGGGFEEEGG7>FFFFGGGGG8EEFDCEEC5*2:7DE78*AFGGCFGFD*975FFDFD>EG3>).>DD35>F?4*1<=DDECG:F48999)983DDD17=4FF>?>5?:1
@M04650:207:000000000-C238N:1:1101:19308:12943 1:N:0:19
ACTCCTACGGGAGGCAGCAGTGGGGAATATTGCACAATGGGCGAAAGCCTGATGCAGCGACGCCGCGTGAGGGATGAAGGCCTTCGGGTTGTAAACCTCTTTCAGCAGGGACGAAGCGCAAGTGACGGTACCTGCAGAAGAAGCACCGGCTAACTACGTGCCAGCAGCCGCGGTAATACGTAGGGTGCGAGCGTTGTCCGGAATTACTGGGCGTAAAGAGTTCGTAGGCGGTTTGTCGCGTCGTCTGTGAAAACCCATCGCTCAACGATGGGCCGGCAGGCGATACGGGCAGCC
+
GGGGGGGGGGGFGGGGGGGGGGGGGGGGGGGGGGGGGGGGGGGGGGGGGGGGGGGGGGGGGGGGGGGGGDEGGGGGGGGGFGGGGGGGGGGGGGGGGGGGGGGGGGGGGGGGGGGGGGGGGGGGGGGGGGGGGGGGGCGFGGGGGGGGGGGGGGGGGGGG@FGGGGFFGGGGGGDGGGGGGGGGGGGGGC?EGGGGGGGGGGGGGFGGFGGGGGGEGDFGCCF=CFGGD<EGFGGGGDFGB7>EGGF:4>7DGGGFEFFFGFGDFGGF>:>>)75;1()0)(/))8>(4<3<((
@M04650:207:000000000-C238N:1:1101:13958:13012 1:N:0:19
ACTCCTACGGGAGGCAGCAGTGGGGAATATTGCACAATGGGCGCAAGCCTGATGCAGCCATGCCGCGTGTATGAAGAAGGCCTTCGGGTTGTAAAGTACTTTCAGCGGGGAGGAAGGGAGTAAAGTTAATACCTTTGCTCATTGACGTTACCCGCAGAAGAAGCACCGGCTAACTCCGTGCCAGCAGCCGCGGTAATACGGAGGGTGCAAGCGTTAATCGGAATTACTGGGCGTAAAGCGCACGCAGGCGGTTTGTTAAGTCAGATGTGAAATCCCCGGGCTCAACCTGGGAAC
+
GGGGGGGGGGGGGGGGGGGGFGGGGGGGGGGGGGGFGGGGGGGGGGGGGGGGGGGGGGGGGGGGGGGGEGGGGGGGGGGGGGGGGGGGGGGGGGGGGGGGGGGGGGGGGGDGGGGGGCGGGGGGGGGGGFGGFGGGGGGGGGGFFFGGGGGGGGGCGGGGGGGGCGGGGGGGGGGGGGGGGGGGGGGFGGGEGGGGGGGGGDCEGGGGGGGGGEGGGFFGGG5CFGFGGGFG5EDEFGFD3CB>D3CDBGGDG3<5<?*9C?FF47CA??FFBF@FFFD33(9=FFFF?FFFF-
@M04650:207:000000000-C238N:1:1101:16224:13020 1:N:0:19
ACTCCTACGGGAGGCAGCAGTGGGGAATTTTGGACAATGGGGGCAACCCTGATCCAGCAATGCCGCGTGTGTGAAGAAGGCCTTCGGGTTGTAAAGCACTTTTGTCCGGAAAGAAATCGCACTTACTAATATTAGGTGTGGATGACGGTACCGGAAGAATAAGGACCGGCTAACTACGTGCCAGCAGCCGCGGTAATACGTAGGGTCCAAGCGTTAATCGGAATTACTGGGCGTAAAGCGTGCGCAGGCGGTTGTGCAAGACCGATGTGAAATCCCCGGGCTTAACCTGGGAAT
+
GGGGGGGGGGGGGGGGGGGGGGGGGGGGGGGGGGGGGGGGGGGGGGGGGGGGGGGGGGGGGGGGGGGGGGGGGGGGGGGGGGGGGGGGGGGGGGGGGGGGGGGGGGGGGGGGGGGGGGGGGGGGGGGGGGGGGGGGGGGGGGGGGGGGGGGGGGGGGGGGGGGGGGGGGGGGGGGGGGGGGGGGGGGGGGGGGEGGGGGGFGGGGGGGGGGGGGGGGGGGGGGGGGGGGGGGDEGGGD73<D>EGGGGFGGGDDDEFFFFGFGGFG31@FFFFFFFFBGFF;GFFFFBBFFFB7
@M04650:207:000000000-C238N:1:1101:19049:13025 1:N:0:19
ACTCCTACGGGAGGCAGCAGTAGGGAATCTTCGGCAATGGACGAAAGTCTGACCGAGCAACGCCGCGTGAGTGAAGAAGGTTTTCGGATCGTAAAACTCTGTTGTTAGAGAAGAACAAGGACGTTAGTAACTGAACGTCCCCTGACGGTATCTAACCAGAAAGCCACGGCTAACTACGTGCCAGCAGCCGCGGTAATACGTAGGTGGCAAGCGTTGTCCGGCTTTATTGGGCGTAAAGCGAGCGCAGGCGGTTTCTTAAGTCTGATGTGAAAGCCCCCGGCCCCACCGGGGAGG
+
FFGGGGGGDEC;F@78FGFGE9EEEGGGGGFGGEGGEFFGFGGGGGGGGGGGGGGGG>FGGGGGCGGGGGGGFCFGGGGDGGFGGGGECCFGGFGCGGGGGFGGBEGCEFGGGFGGGGFGFGGGGGGG9FFGGGFGGEGGGGGGGGGG3<FGGGAE@CFGGGGFFFFGEGGGGFGCDCFFFE9?FGFG@EC:EEG>ECFCEFF@F9CFFCFG=5CGGFFGED5CFC:FFC@F.:3C5:?C:CB)<)>D5<CDG7CFB@F=:*:C4:D.@*998)07:63:B0C)8B5(4)7(79
@M04650:207:000000000-C238N:1:1101:18783:13042 1:N:0:19
ACTCCTACGGGAGGCAGCAGTAGGGAATCTTCGGCAATGGACGAAAGTCTGACCGAGCAACGCCGCGTGAGTGAAGAAGGTTTTCGGATCGTAAAACTCTGTTGTTAGAGAAGAACAAGGACGTTAGTAACTGAACGTCCCCTGACGGTATCTAACCAGAAAGCCACGGCTAACTACGTGCCAGCAGCCGCGGTAATACGTAGGTGGCAAGCGTTGTCCGGATTTATTGGGCGTAAAGCGAGCGCAGGCGGTTTCTTAAGTCTGATGTGAAAGCCCCCGGCTCAACCGGGGAGG
+
GGGFEGGGFGGGGGGGGGGGFGEFGGGGGGGGGGGGEGGGGGGDCGGGAFGGFGGGGGCGGDGEGGE>CFEEFGGGGGGGGGGGDEGGGGEFGGDGGGGFFGGGGGGGGGGGDGGGGE8FG8C=<DFGGGGDFGGGFECFFC8FGGGEFFGGGGCF@>FFFGGCFFFFGGFCFBFCFGGDFCBFF?B8CEG7:BEC+B?FFCFEEDGC:6C=EGEEGDCDC38:<9FGGF==>>DC509C5CBEDDD<>DGG3CFFF6?F96FF=:DBF4@B?F4)(47>>;DFF:>9;FF9>F
@M04650:207:000000000-C238N:1:1101:3809:13045 1:N:0:19
ACTCCTACGGGAGGCAGCAGTAGGGAATCTTCGGCAATGGACGAAAGTCTGCCCGAGCAACGCCGCGTGAGTGAAGAAGGTTTTCGGATCGTAAAACTCTGTTGTTAGAGAAGAACAAGGACGTTAGTAACTGAACGTCCCCTGACGGTATCTAACCAGAAAGCCACGGCTAACTACGTGCCAGCAGCCGCGGTAATACGTAGGTGGCAAGCGTTGTCCGGATTTATTGGGAGTAAAGCGAGCGCAGGCGGTTTCTTAAGTCTGGTGTGAAAGCACCCGGCTCAACCGGGGAGG
+
GGFFEEFGGGGEFCFEGCEFGFGGGGGG<DEGFFFFEGGGGFGGGE@FCFG,6CCBFGGGGGG@FCF8F845CEFFGGGGDEFF<>F7F7FEEFGFEG?9EFFGGG,FGE,BE<FB=FGCGD:+BFG9D9,B<,:ADF<+63<FF8>CF@DF9FC<,FB<FEGGFFGC@CFEE7,?DDGGGGGGGGGGGGGGGGGG+2+BEC:C?BF6=?ACC::?/*CDGG;7C779FGF*01*<>F*>BD>DG3955>CG3D*=7=*931:75:F1596@FF).40<B5,9=*)0-7>>(1;
@M04650:207:000000000-C238N:1:1101:15150:13045 1:N:0:19
ACTCCTACGGGAGGCAGCAGTGGGGAATATTGCACAATGGGCGCAAGCCTGATGCAGCCATGCCGCGTGTATGAAGAAGGCCTTCGGGTTGTAAAGTACTTACAGCGGGGAGGAAGGGAGTAAAGTTAATACCTTTGCTCATTGACGTTACCCGCAGAAGAAGCACCGGCTAACTCCGTGCCAGCAGCCGCGGTAATACGGAGGGTGCAAGCGTTAATCGGAATTACTGGGCGTAAAGCGCACGCAGGCGGTTTGTTAAGTCAGATGTGAAATCCCCGGGCTCAACCTGGGAAC
+
GGGGGGGGGGGGGGGGGGGGFGGGGGGGGGGGGGGGGGGGGGGGGGGGGGGGGGGGGGGGFGGGGGGGGEGGGGGGGGCFGGGGGGGGGGGGGGGGGGGGG9FGGGGGGGGGGGGGGGGGGGGGGFGGGGGDGGGGGFFGGGGGGGGF7@FGGGG>CFGGGGGGGGGGGGGGGGGGGGGGGGGGGGFFGGGDG8EGGGGFGGCGGGGGGGGGGGGGGGGGCGDFGGGFDGGGEGC55CFGFGDFDDDGFGDDDGGFF?FFA9FG=FG97FF?46))8>CBF95=FFFF<>:?B(
@M04650:207:000000000-C238N:1:1101:15667:13063 1:N:0:19
ACTCCTACGGGAGGCAGCAGTGGGGAATATTGCACAATGGGCGCAAGCCTGATGCAGCCATGCCGCGTGTATGAAGAAGGCCTTCGGGTTGTAAAGTACTTTCAGCGAGGAGGAAGGCATTGTGGTTAATAACCGCAGTGATTGACGTTACTCGCAGAAGAAGCACCGGCTAACTCCGTGCCAGCAGCCGCGGTAATACGGAGGGTGCAAGCGTTAATCGGAATTACTGGGCGTAAAGCGCACGCAGGCGGTCTGTCAAGTCGGATGTGAAATCCCCGGGCTCAACCTGGGAAC
+
GGGGGGGGGGGGGGGGGGGGGGGGGGGGGGGGGGGGGGGGGGGGGGGGGGGGGGGGGGGGGGGGGGGGGEGGGGFGGGGGGGGGGGGGGGGGGGGGGGGGGGGGGGDGGGEGGGGGGGGGGGGGGGGGGDFGGGGGGGFGGGGGGGGGGGGGGGGGGGGGGGGGGGGGGGDEGGFGGGGGGGGGGGGGGGGGGGGGFGGGGGGGGEDEGGGGGGGEGGGGGGCGGGGFFGGGF=DCDGFGFGFFGGGD@DGDGGG6==FFGFGGB7C?FFFFBFFF6;G@F>GFFFF>?FFF73
@M04650:207:000000000-C238N:1:1101:21482:13084 1:N:0:19
ACTCCTACGGGAGGCAGCAGTGGGGAATATTGCACAATGGGCGCAAGCCTGATGCAGCCATGCCGCGTGTATGAAGAAGGCCTTCGGGTTGTAAAGTACTTTCAGCGGGGAGGAAGGGAGTAAGGTTAATAACCTTATTCATTGACGTTACTCGCAGAAGAAGCACCGGCTAACTCCGTGCCAGCAGCCGCGGTAATACGGAGGGTGCAAGCGTTAATCGGATTTACTGGGCGTAAAGCGCGCGTAGGTGGCCAATTAAGTCAAATGTGAAATCCCCGAGCTTAACTTGGGAAC
+
GGGGGGGGGGGGGGGGGGGGGGGGGGGGGGGFGGGGGGFGGGGGGGGGGGGGGGGGGGGGGGGGGGGGGGGGGGGGGGGGGGGGGGGGGGGGFGGGGGGGGGGGGGGGGGCFGGGGGGGGGGGGGGGGGGCGGGGGGGGGGGGGGGGGGGGGGGGGGGGGGGGGGGGGGGGGGGGGGGGGGGGEFGGGFGGGGGGGGGGGGD8EGGGGGGGGGGGGGGGG5DGGGDGGGGGGFGGGGGFGFGFFGGGGFGGFGG4FFFFFGFGGFGCBFFF?FFFFFFGBDFGFFFFFFFF08-
@M04650:207:000000000-C238N:1:1101:6713:13093 1:N:0:19
ACTCCTACGGGAGGCAGCAGTAGGGAATCTTCGGCAATGGACGAAAGTCTGACCGAGCAACGCCGCGTGAGTGAAGAAGGTTTTCGGATCGTAAAACTCTGTTGTTAGAGAAGAACAAGGACGTTAGTAACTGAACGTCCCCTGACGGTATCTAACCAGAAAGCCACGGCTAACTACGTGCCAGCAGCCGCGGTAATACGTAGGTGGCAAGCGTTGTCCGGATTTATTGGGCGTAAAGCGAGCGCAGGCGGTTTCTTCAGTCTGATGTGAAAGCCCCCGGCTCCACCGGGGAGG
+
GGGGGGGGGGGFGGGGGGGGGGGGGGGGGGGGFGGGGGGEDGGG@FEEGGCFGGGGGGGCEGGGGGEGGGDFCEGGGGGGGGGGGGGEGGDFFFFGGGGGGGGFDCDEDFGDFGCFGGGEFGGGGGEFGGGCFFGGCFGEGFGGGFGD>DFGGGGGGGGGECGGFCEEDCCEGGF;FE@,>FGFFGGGFEGDGGG>?FCFCFF*?9CC*?FFEE8=EFFDEG*:9CGGFFG5BEGEDGF5)7)>7CGD3)>D5CD=B*9??FGGFGCAF?=7FFF>(()0)(*)9>)(,)79>F
@M04650:207:000000000-C238N:1:1101:8526:13153 1:N:0:19
ACTCCTACGGGAGGCAGCAGTGGGGAATATTGCACAATGGGCGCAAGCCTGATGCAGCCATGCCGCGTGTATGAAGAAGGCCTTCGGGTTGTAAAGTACTTTCAGCGGGGAGGAAGGGAGTAAAGTTAATACCTTTGCTCATTGACGTTACCCGCAGAAGAAGCACCGGCTAACTCCGTGCCAGCAGCCGCGGTAATACGGAGGGTGCAAGCGTTAATCGGAATTACTGGGCGTAAAGCGCACGCAGGCGGTTTGTTAAGTCAGATGTGAAATCCCCGGGCTCAACCTGGGAAC
+
FGGGGGGGGGGGGGGGGGGGGFGGEEFG@AFFFGGGGGGGGGGGGGEGGGGGGGGGGGCGEGGGGGGGGCEFGFGGCGGGD8FGGGGGGGGGCGGGDGGGGGFCGDFFGGFCGGGGGG8:CFFGGCFGGEGFG9,,@@BAAGFGGGG:DFG,5@:@BFG?CFGCGGGGEGDEFFG9C1CFEFGGGFFFGEDED:8CGGGGGDGGD8;EFGGGGGGEDG77GGD5+<:9FGF535CEFFF5><>ED5CD)C31)19858?FGFCFB:D4F6*6@4@4:9)7339FF4F0(7@7>4
@M04650:207:000000000-C238N:1:1101:14864:13158 1:N:0:19
ACTCCTACGGGAGGCAGCAGTAGGGAATCTTCGGCAATGGACGAAAGTCTGACCGAGCAACGCCGCGTGAGTGAAGAAGGTTTTCGGATCGTAAAACTCTGTTGTTAGAGAAGAACAAGGACGTTAGTAACTGAACGTCCCCTGACGGTATCTAACCAGAAAGCCACGGCTAACTACGTGCCAGCAGCCGCGGTAATACGTAGGTGGCAAGCGTTGTCCGGATTTATTGGGCGTAAAGCGAGCGCAGGCGGTTTCTTAAGTCTGATGTGAAAGCCCCCGGCTCAACCGGGGAGG
+
GGGGGGGGGGGGGGGGGGGGEGGGGGGGGGGGGGGGGGGGGGGGGGGGGGGGGGGGGGGGGGGGGGGGGEGGGGGGGGGGGGGGGGGGGGGGGGGGGGGDGGGGGGGGGGGGGGGGGGGGGGGGGGGGGGGGGGGGGGGGGGGGGGGGGGGGGGGGGGGGGGGGGGGDGGGGGGGGGGGGGGGGGGGGGGGGGGGGGGGGGGGGGGGGGGGGGGGGGGGGGGGDGGGGGGGGFGGGGGFGFGFFDGDGFGGGGGG?BFFF:@GGFCGAFFFFFFFFFBCBE;GFFFFFFDE0;>
@M04650:207:000000000-C238N:1:1101:19992:13166 1:N:0:19
ACTCCTACGGGAGGCAGCAGTGGGGAATATTGCACAATGGGCGCAAGCCTGATGCAGCCATGCCGCGTGTGTGAAGAAGGCCTTCGGGTTGTAAAGCACTTTCAGCGAGGAGGAAGGGTTCGGCGTTAATAGCGCCGTTCATTGACGTTACTCGCAGAAGAAGCACCGGCTAACTCCGTGCCAGCAGCCGCGGTAATACGGAGGGTGCAAGCGTTAATCGGAATTACTGGGCGTAAAGCGCACGCAGGCGGTCTGTTAAGTCAGATGTGAAATCCCCGGGCTCAACCTGGGAAC
+
GFGGGGGGEGGGGGGGGGGGGGGGGGGGGGGFCFFGGGA9EFFGGGGGFGGFGFGGGGGGGGGDEGGGGFGGGGFGGGGGGGFCFFGGFGGGGGGGGCGGGGFFGGG7FCFEG>EGGGGGCGGGGFFGGGFEGDGGGGGGCAFGGGDGGGGGGGGCGGABFFGG7>DGECCEFAFFGGGGGFCC@6<C*:CCGEGCFGGGDE8?EEEGD?<CC5C5CFCG*1*:EFDF+9C=@GD55:6<>9>BGGDDFGD97CF?FFFBGFCG4C:AFF?BF=:F1>C>B1FFFFF0(75(43
@M04650:207:000000000-C238N:1:1101:15612:13170 1:N:0:19
ACTCCTACGGGAGGCAGCAGTAGGGAATCTTCGGCAATGGACGAAAGTCTGACCGAGCAACGCCGCGTGAGTGAAGAAGGTTTTCGGATCGTAAAACTCTGTTGTTAGAGAAGAACAAGGACGTTAGTAACTGAACGTCCCCTGACGGTATCTAACCAGAAAGCCACGGCTAACTACGTGCCAGCAGCCGCGGTAATACGTAGGTGGCAAGCGTTGTCCGGATTTATTGGGCGTAAAGCGAGCGCAGGCGGTTTCTTAAGTCTGATGTGAAAGCCCCCGGCTCAACCGGGGAGG
+
GGGGGGGGGGGGGGGGGGGGFGGGGGGGGGGGGGGGGGGGGGGGFGGGGGGGGGGGGGGGGGGGGGGFGGGGGGGGGGGGGGGGGGGGGGGGGGGGGGGGGGGGGGGGGGGGGGGGGGGGGGGCGGGGGGGGGGGGGGGGGGGGGGGGGGGGGGGGGGGGGGGGGGGGGGGGGGGGGGGGGGGGGGGGGGGGGGGGGGGGGGGGGGGGGGGGGGGGGGGGGGEEGGGGGGGGFGGGGGFG:DEFGGGGFGGGGDGFFF6?297CFFF<?FFBFF@FFFGF>(9=FFF>BBE69B
@M04650:207:000000000-C238N:1:1101:19592:13183 1:N:0:19
ACTCCTACGGGAGGCAGCAGTAGGGAATCTTCGGCAATGGACGAAAGTCTGACCGAGCAACGCCGCGTGAGTGAAGAAGGTTTTCGGATCGTAAAACTCTGTTGTTAGAGAAGAACAAGGACGTTAGTAACTGAACGTCCCCTGACGGTATCTAACCAGAAAGCCACGGCTAACTACGTGCCAGCAGCCGCGGTAATACGTAGGTGGCAAGCGTTGTCCGGATTTATTGGGCGTAAAGCGCACGCAGGCGGTCTGTCAAGTCGGATGTGAAATCCCCGGGCTCAACCTGGGAAC
+
GGGGGGGGGGGGGGGGGGGGGGGGGGGGGGGGGGGGGGGGGGGGGGGGGGGGGGGGGGGGGGGGGGGGGGGGGGGGGGGGGGGGGGGGGGGGGGGGGGGGGGGGGGGGGGGGGGGGGGGGGGGFGGGGGGGGGGGGGGGGGGGGGGGGGGGGGGGGGGGGGGGGGGGGGGGGGGGGGGGGGGGGGGGGGGGGGGGGGGGGGGGGGGGGGGGGGGGGGGGGGGGDFGGG?FFFEGGCGGFGFGFFGGDD>CD57<FFFFFFGFGGFCD2=FFFFFFFFFGFFFGFFF>((5>??3
@M04650:207:000000000-C238N:1:1101:9660:13185 1:N:0:19
ACTCCTACGGGAGGCAGCAGTAGGGAATCTTCGGCAATGGACGAAAGTCTGACCGAGCAACGCCGCGTGAGTGAAGAAGGTTTTCGGATCGTAAAACTCTGTTGTTAGAGAAGAACAAGGACGTTAGTAACTGAACGTCCCCTGACGGTATCTAACCAGAAAGCCACGGCTAACTACGTGCCAGCAGCCGCGGTAATACGTAGGTGGCAAGCGTTGTCCGGATTTATTGGGCGTAAAGCGAGCGCAGGCGGTTTCTTAAGTCTGATGTGAAAGCCCCCGGCTCAACCGGGGAGG
+
GGGGGGGGGGGGGGGGGGGGGGGGGGGGGGGGGGGGGGGGGGGGGGGGGGGGGGGGGGGGGGGGGGGEGFGGGGGGGGGGFGGGGGGGGGGGGGGGGGGGGGGGGGGGGGGGGGGGGGGFGGGFFGFGGGGGGGGGGGGGGGGGGGGGGGGGGGGGGGGGGGFF7FFGGGGGGGGGG@FGGGGGGGGGGGDEGGGGGGGGGGGGGGGGGGGGGG>*A>FDC5:*<<FGGGGGBGGDGGFGFC3BCDDG>GG75DFFFFFFEFFGB>FFFF667?F>2;G3>9DFF?>B>DB;9>
@M04650:207:000000000-C238N:1:1101:5222:13208 1:N:0:19
ACTCCTACGGGAGGCAGCAGTGGGGAATCTTGCGCAATGGGCGAAAGCCTGACGCAGCGACGCCGCGTGAGGGATGACGGCCTTCGGGTTGTAAACCTCTTTCAGCTCCGACGAAGCGAGAGTGACGGTAGGAGCAGAAGAAGCACCGGCCAACTACGTGCCAGCAGCCGCGGTAATACGTAGGTGGCAAGCGTTATCCGGATGTATTGGGCGTAAAGCGAGCGCAGGCGGTTTATTAAGTCTGATGTGAAAGCCCCCGGCTCAACCGGGGAGGGCCATGGGAAACTGGGAG
+
EGGGGGGGGGGGGGGGGGGGGFGGGGGGGGGCFGGGGGGGGGGEGGGGGGGGGGGGGGEGGGGGGGGGGGGGGGGGGGGGDFGGGGGGFCFGGGGGGFFGGGGFGCEDDEFCFGGGGGGGDE,@;FFG*DFF:FFFC<>>,>:>FGFF:***<:7:F@FA7:F?FFC:FECC*4:C790C3C>8398F8:8*AEE*;9FEGG8/CFCF?2AEGGCEGGGGED5E8C:CEGG*):*3:>6FF>6FC>G79>7CF**.8))72)/*9953D7@FFD>)4<<)8:*0>F*<:@:8
@M04650:207:000000000-C238N:1:1101:5472:13210 1:N:0:19
ACTCCTACGGGAGGCAGCAGTAGGGAATCTTCGGCAATGGACGAAAGTCTGACCGAGCAACGCCGCGTGAGTGAAGAAGGTTTTCGGATCGTAAAACTCTGTTGTTAGAGAAGAACAAGGACGTTAGTAACTGAACGTCCCCTGACGGTATCTAACCAGAAAGCCACGGCTAACTACGTGCCAGCAGCCGCGGTAATACTTAGGTGGCAAGCGTTGTCCGGATTTATTGGGCGTAAAGCGATCGCAGGCGGTTTCTTAAGTCTGATGTGAAAGCCCCAGGCTCAACCGGTGAGG
+
-FFGGDD9FEEGGE@GECFCEF<FE8FFGCGGF7@@CFGGF<FE+CCFGEEFFGG@CFCFGD+@+@CGE,4EF9E9,C<FFFFGDGDGB>C<=EFFGG9,?FFE<=EAFFC8B<BFGG,<<EFFFGGCFGFGEG9D,<<FGGGF,FEDCFGG,DFCCGFFGFFGCF8C@ECEFEGGFEECEGF6FC6CCEGGGEGEGGF+++1?BFCCECGFG=**:CCC*9A5+<CFDG5*7C)/90/7<*)7CC3)51CC<5:?BF*9C6**9:*-19*9=0752(1)337F*75(48:((2
@M04650:207:000000000-C238N:1:1101:12782:13219 1:N:0:19
ACTCCTACGGGAGGCAGCAGTGGGGAATATTGCACAATGGGCGCAAGCCTGATGCAGCCATGCCGCGTGTATGAAGAAGGCCTTCGGGTTGTAAAGTACTTTCAGCGAGGAGGAAGGCATTGTGGTTAATAACCGCAGTGATTGACGTTACTCGCAGAAGAAGCACCGGCTAACTCCGTGCCAGCAGCCGCGGTAATACGGAGGGTGCAAGCGTTAATCGGAATTACTGGGCGTAAAGCGCACGCAGGCGGTCTGTCAAGTCGGATGTGAAATCCCCGGGCTCAACCTGGGAAC
+
GGGGGGGGGGGGGGGGGGGGGGGGGGGGGGGGGGGGGGGGGGGGGGGGGGGGGGGGGGGGFGGGGGGGGEGGGGGGGGGGGGGGGGGGGGGGGGGGGGGGGGGGGGGGGGGGGCGGGGGGGGGGGGGGGGGGGGGGGGFGFDDFGFEGGGGGGGGGGGGGGGGFGGGGGGGEGGGGGGGGGGGGGGGGGGGGG8CCGGGGGGGGEGGGGFF=EE>EGGGGGGGGGGGGFGFGFEGGGGFGEGFEGCDG@GGCGCF@4BF?FFGD>*93FFFFFFF@:1CDB1CFFF>(85@<?4
@M04650:207:000000000-C238N:1:1101:17711:13232 1:N:0:19
ACTCCTACGGGAGGCAGCAGTGGGGAATATTGCACAATGGGCGCAAGCCTGATGCAGCCATGCCGCGTGTATGAAGAAGGCCTTCGGGTTGTAAAGTACTTTCAGCGGGGAGGAAGGGAGTAAAGTTAATACCTTTGCTCATTGACGTTACCCGCAGAAGAAGCACCGGCTAACTCCGTGCCAGCAGCCGCGGTAATACGGAGGGTGCAAGCGTTAATCGGAATTACTGGGCGTAAAGCGCACGCAGGCGGTTTGTTAAGTCAGATGTGAAATCCCCGGGCTCAACCTGGGAAC
+
GGGGGGGGGGGGGGGGGGGGGGGGGGGGGGGGGGGGGGGGGGGGGGGGGGGGGGGGGGGGGGGGGGGGGGGGGGGGGGGGGGGGGGGGGGGGGGGGGGGGGGGGGGGGGGGGGGGGGGGGGFGGGGGGGGGGGGGGGGGGGGGFGGGGGGGGGGGGGGGGGGGGGGGGGGGGGGGGGGGGGGGGGGFDFGGGGGGGGGGGGGGGGGGGGGGGGGGEGGGFCDGGGGGGGGFGFGGEGGFGFGFFGGGGEGGGGDGFFFFFG?CCFGGBF=FFFFFF?>DFFFGFFFFFB@FFF4
@M04650:207:000000000-C238N:1:1101:14586:13237 1:N:0:19
ACTCCTACGGGAGGCAGCAGTAGGGAATCTTCGGCAATGGGGGCAACCCTGACCGAGCAACGCCGCGTGAGTGAAGAAGGTTTTCGGATCGTAAAACTCTGTTGTTAGAGAAGAACGTTAAGTAGAGTGGAAAATTACTTAAGTGACGGTATCTAACCAGAAAGGGACGGCTAACTACGTGCCAGCAGCCGCGGTAATACGTAGGTCCCAAGCGTTGTCCGGATTTATTGGGCGTAAAGCGAGCGCAGGTGGTTTCTTAAGTCTGATGTAAAAGGCAGTGGCTCAACCATTGTG
+
GGGGGGGGGGGGGGGGGGGGGGGGGGGGGGGGGGGGGGGGGGGGGGGGGGGGGGGGGGGGGGGGGGGGGGGGGGGGGGGGGFGGGGGDGGGGGGGGGGGGGGGGGGGGGGGGGGGGGGGGGGGGGGGGGGGGGGGGGGGGGGGGGGGGGGGGGGGGGGGGGGGGGGGGGGGGGGGGGGGGGGCGGGGFGGGGDEGGGGGGGG6CEGGCGGFFGGEGGGGGGGEEEFFGGGGGFGGDDFFGBCBBGGGGFGGGGGGFBFFFF=FFF7CDB4@?=?DFB:CF@?CFFFFFFFFA<)
@M04650:207:000000000-C238N:1:1101:15409:13275 1:N:0:19
ACTCCTACGGGAGGCAGCAGTGGGGAATATTGCACAATGGGCGCAAGCCTGATGCAGCCATGCCGCGTGTATGAAGAAGGCCTTCGGGTTGTAAAGTACTTTCAGCGAGGAGGAAGGCATTGTGGTTAATAACCACAGTGATTGACGTTACTCGCAGAAGAAGCACCGGCTAACTCCGTGCCAGCAGCCGCGGTAATACGGAGGGTGCAAGCGTTAATCGGAATTACTGGGCGTAAAGCGCACGCAGGCGGTCTGTCAAGTCGGATGTGAAATCCCCGGGCTCAACCTGGGAAC
+
GGGGGGGGGGGGGGGGGGGGFFGGGGGGGGGGGGGGGGGGGGGEGGGGGGGGGGGGGGGGGGGGGGGFGGGGGGGGGGFGGGGFGGGGGGGGFGGGGGGGGGGGGGGFGGFDGGGGGGGGGGGGGGGGGGGGGGGGFGGGGGGGGGGGGGGGGGGGGGGGGGGGGGGGGGGGFGGGGGGGGGGFGGEGGGGEGGGGGGGGGDGGDG5CGFGGGEGDGGGGDDDGGGGGGGGGFEG=FGBGEGFFGD<C>GGDDGGFFFFFGFGGF:C(@FFFF?@FFFG3@(9F?FFFFFFF?:
@M04650:207:000000000-C238N:1:1101:3787:13282 1:N:0:19
ACTCCTACGGGAGGCAGCAGTAGGGAATCTTCGGCAATGGACGAAAGTCTGACCGAGCAACGCCGCGTGAGTGAAGAAGGTTTTCGGATCGTAAAACTCTGTTGTTAGAGAAGAACAAGGACGTTAGTAACTGAACGTCCCCTGACGGTATCTAACCCGAAAGCCACGGCTAACTACGTGCCAGCAGCCGCGGTAATACGTAGGTGGCAAGCGTTGTCCGGTTTTCTTGGGCGTAAAGCGAGCGCAGGCGGTTTCTTAAGTCTGATGTGAAAGCCCCCGGCTCAACCGGGGAGG
+
FGGGGGFGGGGGGGGGGGFGGDFGGGGGGGGGGGGGGGGGGGGGG>EFGGGGFGE@FGDEGFGGGGGGGDGGGGGFA<EFGGGGGGG:CFFGGGFCFFGGGGGGGFGGGGGCGGDG<=E=BFFBBDFGGGGGGF9FGGGGGGFGFFCDGCGGFD<FG,C:CGGGGGGGFEE:CFGCGCGCFGF?FGGGGEC7=81;C<FEEFG@CG*A8C1:?C*:CGGGED5*@0<9?DGGFGD=**=)7CEBGC37DDGG5DGFFF**<97:*:C)*1/=F57F89C5B9<66<F;;>5(49
@M04650:207:000000000-C238N:1:1101:15862:13287 1:N:0:19
ACTCCTACGGGAGGCAGCAGTAGGGAATCTTCGGCAATGGACGAAAGTCTGACCGAGCAACGCCGCGTGAGTGAAGAAGGTTTTCGGATCGTAAAACTCTGTTGTTAGAGAAGAACAAGGACGTTAGTAACTGAACGTCCCCTGACGGTATCTAACCAGAAAGCCACGGCTAACTACGTGCCAGCAGCCGCGGTAATACGTAGGTGGCAAGCGTTGTCCGGATTTATTGGGCGTAAAGCGAGCGCAGGCGGTTTCTTAAGTCTGATGTGAAAGCCCCCGGCTCAACCGGGGGGG
+
GGGGGGGGEEFFGGGGGGGG<FGGGFGGFGGGGGGGGGGGGGGGGGGFFGGGGGGGGGGGGGGGGGGGGGGGGFFGGGGGGGGGGGGGGGGGGGGGGGGFGGGGGGEGGGGGGGGGGGCCFGGFGGGGGGGGGGGGGGGGGGGGGGGCFGDGGGGGGGGGGGGGGGGGGGGGGGGGGEGFGGGGGGGFFGEEGE@CFFGGGGF7BEFF8FGGGGCCCFCGGDAEFCGFGGEFFGDGGGFGFDFFGGGDFGGGG<GFF@46<?FGFDGFFF=F44@FBFGFF>GFFFFFFFF00>
@M04650:207:000000000-C238N:1:1101:11400:13330 1:N:0:19
ACTCCTACGGGAGGCAGCAGTAGGGAATCTTCGGCAATGGACGAAAGTCTGACCGAGCAACGCCGCGTGAGTGAAGAAGGTTTTCGGATCGTAAAACTCTGTTGTTAGAGAAGAACAAGGACGTTAGTAACTGAACGTCCCCTGACGGTATCTAACCAGAAAGCCACGGCTAACTACGTGCCAGCAGCCGCGGTAATACGTAGGTGGCAAGCGTTGTCCGGATTTATTGGGCGTAAAGCGAGCGCAGGCGGTTTCTTAAGTCTGATGTGAAAGCCCCCGGCTCAACCGGTGAGG
+
GGGGGGGGGGGGGGGGGGGGGGGGGGGGGGGGGGGGGGGGGGGGGGGGGGGGGGGEGGGGGGGGGGGGGGGGGGGGGGGGFFGGGGGGGGGGGGGGGGGGGGGGGGGDGGFGGGGGGGFGGGGGGGGGGGGGGFGGGGGGGGGGGGGGGDFGGGGGGGGGGGGGGGGGEEGDFGGFGGGGGFGGGGFGGGGDEEGGGGGGGGGG@FGGFFGGGGGGGGGGG<CEGFFD7DFGFGDGFG?G>DEFGDGGEGGGDDGFF=BFDFFG=FGFF=FFFFFF?>CDFBGF4)76>7@04?
@M04650:207:000000000-C238N:1:1101:25073:13396 1:N:0:19
ACTCCTACGGGAGGCAGCAGTGGGGAATATTGCACAATGGGCGCAAGCCTGATGCAGCCATGCCGCGTGTATGAAGAAGGCCTTCGGGTTGTAAAGTACTTTCAGCGAGGAGGAAGGTGCTGAGGTTAATAACCTCAGCAATTGACGTTACTCGCAGAAGAAGCACCGGCTAACTCCGTGCCAGCAGCCGCGGTAATACGGAGGGTGCAAGCGTTAATCGGAATTACTGGGCGTAAAGCGCACGCAGGCGGTCTGTTAAGTCAGATGTGAAATCCCCGGGCTCAACCTGGGAAC
+
GGGGGGGGGGGGGGGGGGGGGGGGGGGGGGGGGGGGGGGGGGGGGGGGGGDFGGGGGGGGGGGGGGGGGGGGGGGGGGGGGGGGGGGGGGGGGGGGGGGGGGGGGGGCGGGGGGFGEGGGGGGGGGGGGGGGGGGGGGGGGGGGGGGFFGGGGGGGGGCGGGGGGGGGGGGGGGGGGGGGGGGGGGGGGGGGGGGGGGGGGGGGGEGGGGGGGGGGGGGGCD5CFGGGGFDGDEGGGGFGFGFFGGDGFGGD3*<FFFBFGFGGFGGAF?FFFFFFF>DDD(99?FFBFFFB0(
@M04650:207:000000000-C238N:1:1101:28946:13487 1:N:0:19
ACTCCTACGGGAGGCAGCAGTGGGGAATATTGCACAATGGGCGCAAGCCTGATGCAGCCATGCCGCGTGTATGAAGAAGGCCTTCGGGTTGTAAAGTACTTTCAGCGGGGAGGAAGGGAGTAAGGTTAATAACCTTATTCATTGACGTTACCCGCAGAAGAAGCACCGGCTAACTCCGTGCCAGCAGCCGCGGTAATACGGAGGGTGCAAGCGTTAATCGGAATTACTGGGCGTAAAGCGCACGCAGGCGGTCTGTCAAGTCGGATGTGAAATCCCCGGGCTCAACCTGGGAAC
+
GGGGGGGGGGGGGGGGGGFEGFGGGGGGGGGGGGGGGGGGGGGGGGGGGGGCEFGGGGGGGGGGGGGGGGGGGGGGGGGGGGGGGGGGGGGGGGGGGGGGGGGGGGGGGGGGGEGG@CCGFGDFDFGFGG=FF<EC9FGGGGG9DGGGGGGFFCGG7@CC@@FGGGG7CCEEG7C@,=CCGGDGGGG7EGGDGGGGGGGGGEGEDGGEGFGGGGGGGG=3EDGFGCEF7<GGFEC>FFFGFDFFGCGDDCDD3<D79=61<?5D35D>*/949B?@?635:13?FF)2:F3041
@M04650:207:000000000-C238N:1:1101:24975:13509 1:N:0:19
ACTCCTACGGGAGGCAGCAGTGGGGAATATTGCACAATGGGCGCAAGCCTGATGCAGCCATGCCGCGTGTATGAAGAAGGCCTTCGGGTTGTAAAGTACTTTCAGCGGGGAGGAAGGGAGTAAAGTTAATACCTTTGCTCATTGACGTTACCCGCAGAAGAAGCACCGGCTAACTCCGTGCCAGCAGCCGCGGTAATACGGAGGGTGCAAGCGTTAATCGGAATTACTGGGCGTAAAGCGCACGCAGGCGGTTTGTTAAGTCAGATGTGAAATCCCCGGGCTCAACCTGGGAAC
+
GGGGGGGGGGGGGGGGGGGGGGGGGGGGGGGGGGGGGGGGGGGGGGGGGGGGGGGGGGGGGGGGGGGGGGGGGGGGGGGGGGGGGGGGGGDGGGGGGGGGGGGGGGGGGGGGGGGGGGGGGGGFGGGGGGGGGGGGGGGGGGFGFGGGGGGGGGGGGGGGGFGGGGGGGGGGFGGGFEGGGGGGGGGGGGGGEGGGGGGGGGGGGGGGGGGGGEGGGGGGCDGGGGGGGGGGFGG5DFFGFGFFGGGGFGGGCDG@F?FBGFGGFGGFF?FFFF@??FGEF>DFFFFFFFFFF3
@M04650:207:000000000-C238N:1:1101:7720:13521 1:N:0:19
ACTCTACGGGAGGCAGCAGTGGGGAATATTGCACAATGGGCGCAAGCCTGATGCAGCCATGCCGCGTGTATGAAGAAGGCCTTCGGGTTGTAAAGTACTTTCAGCGGGGAGGAAGGGAGTAAAGTTAATACCTTTGCTCATTGACGTTACCCGCAGAAGAAGCACCGGCTAACTCCGTGCCAGCAGCCGCGGTAATACGGAGGGTGCAAGCGTTAATCAGAATTACTGGGCGTAAAGCGCACGCAGGCGGTCTGTCAAGTCGGATGTGAAATCCCCGGGCTCAACCTGGGAACT
+
GGGGGAFGGGEFGGGGGGGGGGGGGGG9DFGGGGGGGGGGGGGGGGGGGGGGGGGGGFGGGGGDD:FGGGGGGFF9EGGGGGGGFGDGGGGFGGGGGGGGGGFGG>FGGGGGGGGGGDGFFFCFDGGGGGGGGGFFGGGGGGGGGGGGGGGGGGDEGGGGGFGGGGGGGGGGGGGGDGGGGF@CFDGGGGGGECCFGFCGEGEEEEGGCFGECE>FGG*:9>GGGGCFGDFGFGDFGGFGFGFFGGC5>GGG<CG==FFFC>CD5DFA6B6=60?>>>G>>?*65FFFF3434.
@M04650:207:000000000-C238N:1:1101:20369:13526 1:N:0:19
ACTCCTACGGGAGGCAGCAGTGGGGAATATTGCACAATGGGCGCAAGCCTGATGCAGCCATGCCGCGTGTATGAAGAAGGCCTTCGGGTTGTAAAGTACTTTCAGCGGGGAGGAAGGGAGTAAGGTTAATAACCTTATTCATTGACGTTACCCGCAGAAGAAGCACCGGCTAACTCCGTGCCAGCAGCCGCGGTAATACGGAGGGTGCAAGCGTTAATCGGAATTACTGGGCGTAAAGCGCACGCAGGCGGTCTGTCAAGTCGGATGTGAAATCCCCGGGCTCAACCTGGGAAC
+
GGGGGGGGEGCGGGGGGGGGGGGGGGGGFGGGGGGGGGGGGGGGGGGGGGGGGGGGGGGGGGGGGGGGGGGGGGGGGGGGGGGGGGGGGGGGGGGGGGGGGGGGGGGGGGGGGGGGGGDGGGFFGGGGGGGGGGGGAFGGGGGGGGGGGGGGGGDEGGGGGGGGFGGGGGGGGC<FGGGGGGGGFGGGGGGGDGEGGGGGGEEGGEGGGGGGGEEGGGGGEGGGGGGGGD=FE=CCDGBDEGFFGGGGFGGCD<F4***9E47C:DGFFFF?F??F?(C5@(C@@FF2(>F?B1
@M04650:207:000000000-C238N:1:1101:25023:13527 1:N:0:19
ACTCCTACGGGAGGCAGCAGTGGGGAATATTGCACAATGGGCGCAAGCCTGATGCAGCCATGCCGCGTGTATGAAGAAGGCCTTCGGGTTGTAAAGTACTTTCAGCGAGGAGGAAGGCGTTAAGGTTAATAGCCTTGGCGATTGACGTTACTCGCAGAAGAAGCACCGGCTAACTCCGTGCCAGCAGCCGCGGTAATACGGAGGGTGCAAGCGTTAATCGGAATTACTGGGCGTAAAGCGCACGCAGGCGGTCTGTTAAGTCAGATGTGAAATCCCCGGGCTCAACCTGGGAAC
+
GGGGGGGGGGGGGGGGGGGGGGGGGGGGGGGGGGGGGGGGGGGGGGGGGGGGGGGGGGGGGGGGGGGGGGGGGGGGGGGGGGGGGGGGGGGGGGGGGGGGGGGGGGGGGGGGGGGGGGGGGGGGGGGGGGGGGGGGFGGGGFGGGGGGGGGGGGGGGGGGGGGGGGGGGGGGGGGGGGGGGGGGGGGGGGGGGGGGGGGGGGGGGGGGGGGGGGGGGFGGGGGGGGGGGGGGFGGGGFFGFGFFGGGGFGGGDGFFFFFFGFGGFGGFFFBFFFFFFFGFF;GFFFFBFFFFF1
@M04650:207:000000000-C238N:1:1101:12329:13562 1:N:0:19
ACTCCTACGGGAGGCAGCAGTGGGGAATATTGCACAATGGGCGCAAGCCTGATGCAGCCATGCCGCGGGTATGAAGAAGGCCTTCGGGTTGTAAAGTACTTTCAGCGGGGAGGAAGGGAGTGAGGTTAATAACCTTATTCATTGACGTTACCCGCAGAAGAAGCACCGGCTAACTCCGTGCCAGCAGCCGCGGTAATACGGAGGGTGCAAGCGTTAATCGGAATTACTGGGCGTAAAGCGCACGCAGGCGGTCTGTCAAGTCGGATGTGAAATCCCCGGGCTCAACCGGGGAAC
+
GGGGGGGGGGGGGGGGGGGGGGGGGGGGGGGGGGGGGGGGGGGGGGDGGFGGGGGGEFFFFFGFGGG7FFGEFGFFFEGGGGGGFGDEEGGGGGGGGGGGGGGGGGGGGGGGGGDGGG?FGGAFGFBFGGGGG<F9F,@AF<D,@FFCEFDGFCB71>CFFGGGF>FEGDGGGCGGGDFCEGFGFGGG@E=EE?CGGCFFG55CEEE=EGGGGEGG5>CCA5;CGGCC?FF5>:CCFF=C3>>>DDGGFGD)9<D4/9BFC*15;*1.7*8/*1)029CB57*/?4F((8>B1(
@M04650:207:000000000-C238N:1:1101:21244:13646 1:N:0:19
ACTCCTACGGGAGGCAGCAGTGGGGAATATTGCACAATGGGCGCAAGCCTGATGCAGCCATGCCGCGTGTATGAAGAAGGCCTTCGGGTTGTAAAGTACTTTCAGCGAGGAGGAAGGTGCTGAGGTTAATAACCTCAGCAATTGACGTTACTCGCAGAAGAAGCACCGGCTAACTCCGTGCCAGCAGCCGCGGTAATACGGAGGGTGCAAGCGTTAATCGGAATTACTGGGCGTAAAGCGCACGCAGGCGGTCTGTTAAGTCAGATGTGAAATCCCCGGGCTCAACCTGGGAAC
+
GGGGGGGGGGGGGGGGGGGGGGGGGGGGGGGGGGGGGGGGGGGGGGGGGGGGGGGGGGGGGGGGGGGGGGGGGGGGGGGGGGGGGGGGGGGGGGGGGGGGGGGGGGGEGGGGGGGGGGGGGGGGGGGGFGGGGGGGGGGGGGGGGGGGGFGGGGGGGGGGGGGGGGGGGGGGGGGGGGGGGGGGGGGGGGGGGGDGGGGGCCGGGGGGGFGGGGC=FGGGCDCFGGGGGFGGFGGEGGFGFGFFGGGGFGGGGDGFFFFFGFGGF77AFFFFF??FBFGFFFGF=F5>8>F7:4
@M04650:207:000000000-C238N:1:1101:19809:13694 1:N:0:19
ACTCCTACGGGAGGCAGCAGTAGGGAATCTTCGGCAATGGACGAAAGTCTGACCGAGCAACGCCGCGTGAGTGAAGAAGGTTTTCGGATCGTAAAACTCTGTTGTTAGAGAAGAACAAGGACGTTAGTAACTGAACGTCCCCTGACGGTATCTAACCAGAAAGCCACGGCTAACTACGTGCCAGCAGCCGCGGTAATACGTAGGTGGCAAGCGTTGTCCGGATTTATTGGGCGTAAAGCGAGCGCAGGCGGTTTCTTAAGTCTGATGTGAAAGCCCCCGGCTCAACCGGGGAGG
+
GGGGGGGGGGGGGGGGGGGGGGGGGGGGGGGGGGGGGGGGGGGGGGGGGGGGGGGGGGGGGGGGGGGGGGGGGGGGGGGGFGGGGGGGGGGGGGGGGGGGGGGGGGGGGGGGGGGGGGGGGGGGGGGGGGGGGGGGGGGGGGGGGGGGGGGGGGGGGGGGGGFGGGGGGGGGGGGFGGGGGGGGGGGGGGGGGGGGGGGGGGFGGGGGGGGGDCE=EGGGGGG=CCFFFFFFEGGGFGFGBGFFGGGGBGGGG5DFFF?FGF7>=G74@49*@F<F?6DEB9GF4<>9>BD9>F
@M04650:207:000000000-C238N:1:1101:28062:13745 1:N:0:19
ACTCCTACGGGAGGCAGCAGTAGGGAATCTTCGGCAATGGACGAAAGTCTGACCGAGCAACGCCGCGTGAGTGAAGAAGGTTTTCGGATCGTAAAACTCTGTTGTTAGAGAAGAACAAGGACGTTAGTAACTGAACGTCCCCTGACGGTATCTAACCAGAAAGCCACGGCTAACTACGTGCCAGCAGCCGCGGTAATACGTAGGTGGCAAGCGTTGTCCGGATTTATTGGGCGTAAAGCGAGCGCAGGCGGTTTCTTAAGTCTGATGTGAAAGCCCCCGGCTCAACCGGGGAGG
+
GGGGGGGGGGGGGGGGGGGGGGGGGGGGGGGGGGGGGGGGGGGGGGGGGGGGGGGGGGGGGGGGGGGGGGGGGGGGGGGGGGGGGGGGGGGGGGGGGGGGGGGGGGGGGGGGGGGGGGGGGGGGGGGGGGGGGGGGGGGGGGGGGGGGGGGGGGGGGGGGGGGGFGGGGGGGGGGFGGGGGGGGGGGGGGGGGGGGGGGGGGGGGGGGGGFGGGGGGFGGGGE>FFGGGGGGFGGGGGFGFGFFGG77>GGGGGGFFB6BG4::FFFF?FF???F3?BGFDBGFFFFFBFD69B
@M04650:207:000000000-C238N:1:1101:7438:13787 1:N:0:19
ACTCCTACGGGAGGCAGCAGTAGGGAATCTTCGGCAATGGACGAAAGTCTGACCGAGCAACGCCGCGTGAGTGAAGAAGGTTTTCGGATCGTAAAACTCTGTTGTTAGAGAAGAACAAGGACGTTAGTAACTGAACGTCCCCTGACGGTATCTAACCAGAAAGCCACGGCTAACTACGTGCCAGCAGCCGCGGTAATACGTAGGTGGCAAGCGTTGTCCGGATTTATTGGGCGTAAAGCGAGCGCAGGCGGTTTCTTAAGTCTTATGTTAAAGCCCCCGGCTCAACCGGGGAGG
+
GGGGGGGFGGGGGGGGGGGGGGGGGGGGGGGGGGGGGGGGGGGGGGGGGGGGGGGDEGGGGGGGGGGGGGGGGGGGGGGG<FFGGGGGGGGGGGGGGGGGGGGGGGGGGGGGFGGGGGGCFGGFGGGGGGGGGGGGFGGGGGEFGGGCGGGGGGGGGGGGGDCFEGGGGGEGGGGGFGGFCGGGGGGGGGGGEGGGGG?C+<FG9EFGGGGGGE>=ECDDGGGCFGGGGGGCD=G5DGFGFGFFCGDDFGDCGGGFB==FCF:*1**-*997@45546CEF93=?FFFF)5(9B
@M04650:207:000000000-C238N:1:1101:28123:13810 1:N:0:19
ACTCCTACGGGAGGCAGCAGTGGGGAATATTGCACAATGGGCGCAAGCCTGATGCAGCCATGCCGCGTGTATGAAGAAGGCCTTCGGGTTGTAAAGTACTTTCAGCGAGGAGGAAGGCATTGTGGTTAATAACCGCAGTGATTGACGTTACTCGCAGAAGAAGCACCGGCTAACTCCGTGCCAGCAGCCGCGGTAATACGGAGGGTGCAAGCGTTAATCGGAATTACTGGGCGTAAAGCGCACGCAGGCGGTCTGTCAAGTCGGATGTGAAATCCCCGGGCTCAACCTGGGAAC
+
GGGGGGGGGGGGGGGGGGGGGGGGGGGGGGGGGGGGGGGGGGGGGGGGGGGGGGGGGGGGGGGGGGGGGGGGGGGGGGGGGGGGGGGGGGGGGGGGGGGGGGGGGGGGGGEGGGGGGCFGGGGGGGGGGGGGGDFGEGGGF9FGGGGGGGGGGGGGGGGGGGGFGGGGGGGGGGGGGGGGGGGGGGGGGGGGGGGGGGGGGEGGGGGGGGGGGDG5CGGGGGGGGGGGGGGGFGGGGFFGFGFEGDGCEGGDDGFF=4FFF4757CGFBF?BFBFFFFGFF>GFFFF>?>F:B:
@M04650:207:000000000-C238N:1:1101:17418:13812 1:N:0:19
ACTCCTACGGGAGGCAGCAGTGGGGAATATTGCACAATGGGCGCAAGCCTGATGCAGCCATGCCGCGTGTATGAAGAAGGCCTTCGGGTTGTAAAGTACTTTCAGCGGGGAGGAAGGGAGTGAGGTTAATAACCTCATTCATTGACGTTACCCGCAGAAGAAGCACCGGCTAACTCCGTGCCAGCAGCCGCGGTAATACGGAGGGTGCAAGCGTTAATCGGAATTACTGGGCGTAAAGCGCACGCAGGCGGTCTGTCAAGTCGGATGTGAAATCCCCGGGCTCAACCTGGGAAC
+
GGGGGGGGGGGGGGGGGGGGFGGGGGGGGGGGGGGGGGGGGGGGGGGGGGGGGGGGGGGGGGGGGGGGGGGGGGGGGGGGGGGGGGGGGGGGGGGGGGGGGGGGGGGGGGDFGGGGGGGGGGGGGFGGGGFFGGFGGAFFGGGGGGGGGGGGGGGGGGGGGGGFGFG>EGGGCGFGFEFGGGGGGGGGGGGGGGGGGGGGEEGGGEEGGGGGGDCEGFGGGDEGGFGGGGGGFGGGDFFGBGFFDGDGFG31>5FFFFFFF4CDBGGFFFF?FF?FB9DDBBD=FFFF?5@?F8
@M04650:207:000000000-C238N:1:1101:11280:13864 1:N:0:19
ACTCCTACGGGAGGCAGCAGTGGGGAATATTGCACAATGGGCGCAAGCCTGATGCAGCCATGCCGCGTGTATGAAGAAGGCCTTCGGGTTGTAAAGTACTTTCAGCGGGGAGGAAGGGAGTAAAGTTAATACCTTTGCTCATTGACGTTACCCGCAGAAGAAGCACCGGCTAACTCCGTGCCAGCAGCCGCGGTAATACGGAGGGTGCAAGCGTTAATCGGAATTACTGGGCGTAAAGCGCACGCAGGCGGTTTGTTAAGTCAGATGTGAAATCCACGGGCTCAACCTGGGAAC
+
GGGGGGGGGGDGGGGGGGGGGGGGGGGGGGGGGGGGGGGGGGGGGGGGGGGGGGGGGGGGGGGGGGGGGGGGGGGGGGGGGGGGGGGGGDGGGGGGGGGGGGGGGGGGGGGGGGGGGGGGGGGFG=DFGGGGGGGDFGGGGGGFGGGGGFGFGGGGGGGGGGGGGGGGGGGGGGFGGG<FGGGGGGGFGGCGGDEG9FGGGEGEGGG=F7CDGCE5CF>F5DECEFFF<C8E@G5:CGFGDDDFDCDGFGG95*9;F*98<BC7FC*4=FFFF?@*4:GEB9FFF)8(4FFF?(
@M04650:207:000000000-C238N:1:1101:20105:13903 1:N:0:19
ACTCCTACGGGAGGCAGCAGTGGGGAATATTGCACAATGGGCGCAAGCCTGATGCAGCCATGCCGCGTGTATGAAGAAGGCCTTCGGGTTGTAAAGTACTTTCAGCGGGGAGGAAGGGAGTGAGGTTAATAACCTCATTCATTGACGTTACCCGCAGAAGAAGCACCGGCTAACTCCGTGCCAGCAGCCGCGGTAATACGGAGGGTGCAAGCGTTAATCGGAATTACTGGGCGTAAAGCGCACGCAGGCGGTCTGTCAAGTCGGATGTGAAATCCCCGGGCTCAACCTGGGAAC
+
GGGGGGGGGGGGGGGGGGGGGGGGGGGGGGGGGGGGGGGGGGGGGGGGGGGGGGGGGGGGGGFGGGGGGGGGGGGGGGGGGGGGGGGGGGGGGGGGGGGGGFGGGGGGGGGGGGGGGGGGGGGGGGGGGGGGGGFGGGGGGGGGGGGGGGGGGGGGGGGGGGGGGGGGGGGGGGGGGGGGGGGGGGGGGGGGGGGGGGGGED=CGGGGGGGGGEGGGGGGEDEFGGGGGGGGBGGEGDFGFGFFGGGGEGGGGGGFFFFFGFGGFDD?FFFFFBFFF>GFFFGFFF454FFBF4
@M04650:207:000000000-C238N:1:1101:17531:13930 1:N:0:19
ACTCCTACGGGAGGCAGCAGTGGGGAATATTGCACAATGGGCGCAAGCCTGATGCAGCCATGCCGCGTGTATGAAGAAGGCCTTCGGGTTGTAAAGTACTTTCAGCGGGGAGGAAGGGAGTAAAGTTAATACCTTTGCTCATTGACGTTACCCGCAGAAGAAGCACCGGCTAACTCCGTGCCAGCAGCCGCGGTAATACGGAGGGTGCAAGCGTTAATCGGAATTACTGGGCGTAAAGCGCACGCAGGCGGTTTGTTAAGTCAGATGTGAAATCCCCGGGCTCAACCTGGGAAC
+
GGGGGGGGGGGGGGGGGGGGGGGGGGGGGGGGGGGGGGGGGGGGGGGGGGGGGGGGGGGGGGGGGGGGGGGGGGGGGGGGGGGGGGEGGGGGGGGGGGGGGGGGGGGGGGGGGGGGGGGGGGGGGGGGGGGGGGGGGGGGGGFGGGGGGGGGGGGGGGGGGGGGGGGGGGCGGGGGGGGFGFGGGGGGGGGGGEGGGGGGGGGEGEGGGGGGGGCGGGGGDGEGCEFGGGFGFGDEGGFGFCDDGGGGFGGGGDGFFF46<=CFFGGFFFF*9B6@?BGFFFGFFFFBFFFFF1
@M04650:207:000000000-C238N:1:1101:4217:13967 1:N:0:19
ACTCCTACGGGAGGCAGCAGTAGGGAATCTTCGGCAATGGGGGCAACCCTGACCGAGCAACGCCGCGTGAGTGAAGAAGGTTTTCGGATCGTAAAACTCTGTTGTTAGAGAAGAACGTTAAGTAGAGTGGAAAATTACTTAAGTGACGGTATCTAACCAGAAAGGGACGGCTAACTACGTGCCAGCAGCCGCGGTAATACGTAGGTCCCAAGCGTTGTCCGGATTTATTGGGCGTAAAGCGAGCGCAGGTGGTTTCTTAAGTCTGATGTAAAAGGCAGTGGCTCAACCATTGTG
+
GGGGGGGGGGGGGGGGGGGGGEGGGGGGGGGGFGGGGGGGGGGGGGFGGGGGGGGGGDCFFGGGGGGGGEGFGGGGGGGGGFGGGGGGGGGGGGGGGGGGGGGGGDFEFGGGGGGFFFGGGGFGGGGEFGFGG8<<FGCAEGGFCEFFGEFFGGGGGF?FGFFGFGCFGGGEEFCFGGGGGGEFFGGCF5CGGGGGDCFFGGGGDEFDFFGCFGC8EGFFEDE*;FF7C7FGFGGGGGF7BGFFDCDG:9DFCGF@*968E6>7=CF>*9*89B:@,:C@F?/99*).31*.))
@M04650:207:000000000-C238N:1:1101:19682:13971 1:N:0:19
ACTCCTACGGGAGGCAGCAGTAGGGAATCTTCGGCAATGGACGAAAGTCTGACCGAGCAACGCCGCGTGAGTGAAGAAGGTTTTCGGATCGTAAAACTCTGTTGTTAGAGAAGAACAAGGACGTTAGTAACTGAACGTCCCCTGACGGTATCTAACCAGAAAGCCACGGCTAACTACGTGCCAGCAGCCGCGGTAATACGTAGGTGGCAAGCGTTGTCCGGATTTATTGGGCGTAAAGCGAGCGCAGGCGGTTTCTTAAGTCTGATGTGAAAGCCCCCGGCTCAACCGGGGAGG
+
GGGGGGGGGGGGGGGGGGGGGGGGGGGGGGGGGGGGGGGGGGGGDGGGGGGGGGGGGGGGGGGGGGGGGGGGGGGGGGGGGGGGGGGGGGGGGGGGGGGGGGGGGGGGGGGGGGGGGGFGGGGGGGGGGGGGGGGGGGGGGGGGGGGGGGGGGGGGGGGGGGGGGGGGGGGGGGGGGGGGGGGGGGGGGGGGGGGGGC9FFGGGGGGGGGGGGGGGGGGGGGGGGGGGGGGGFGGGGGFD:D>5DGGGFGGGGGGFFFFFGFGG?CDA=FFFFFFFFFGFF0C?FFFFFFFFFF
@M04650:207:000000000-C238N:1:1101:25433:13984 1:N:0:19
ACTCCTACGGGAGGCAGCAGTGGGGAATATTGCACAATGGGCGCAAGCCTGATGCAGCCATGCCGCGTGTATGAAGAAGGCCTTCGGGTTGTAAAGTACTTTCAGCGGGGAGGAAGGGAGTAAGGTTAATAACCTTATTCATTGACGTTACCCGCAGAAGAAGCACCGGCTAACTCCGTGCCAGCAGCCGCGGTAATACGGAGGGTGCAAGCGTTAATCGGAATTACTGGGCGTAAAGCGCACGCAGGCGGTCTGTCAAGTCGGATGTGAAATCCCCGGGCTCAACCTGGGAAC
+
GGGGGGGGGGGGGGGGGGGGGGGGGGGGGGGGGGGGGGGGGGGGGGGGGGGGGGGGGGGGGGGGGGGGGGGGGGGGGGGGGGGGGGGGGGGGGGGGGGGGGGGGGGGGGGGGGGGGGGGGGGGGGGGGGGGGGGGGFGFFGGGGGGGGGGGGGGGGGGGGGGGGGGGGGGGGGGGGGGGGGGGGGGGGGGGGGGGGGGGGGDGGGGGGGGGGGGGGGGGGGGEGGGGGGCFGEGGGFGFGFGFFGDGC@GGGGGGFFFB=EFGGFC5(*/7@FB:F?>GBE1*7?@FBFFF?B:
@M04650:207:000000000-C238N:1:1101:5244:13990 1:N:0:19
ACTCCTACGGGAGGCAGCAGTGGGGAATATTGCACAATGGGGGGAACCCTGATGCAGCCATGCCGCGTGAATGAAGAAGGCCTTCGGGTTGTTAAGTTCTTTCGGTGGTGAGGAAGGCAGTTAGTTTAATAGACTAGCTGATTGACGTTACCCGCAGAAGAAGCACCGGCTAACTCCGTGCCAGCAGCCGCGGTAATACGGAGGGGGCAAGCGTTAATCGGAATTACTGGGCGTAAAGCGCACGCAGGCGGTCTGTCAAGTCGGATGTGAAATCCCCGGGCTCAACCTGGGAAC
+
GGGGGGGGGGGGGGGGGGGGGGGGGGGGGGGGFEFGGGGGGEGG:CFCEGFFEGGGGGGGCGFFGGGGGFFGGGFFGGGGGG,F9>FG>FGD,@F@@FGCFGGC<FFC@F;FFEGGGGFEFGFGBFD@<CFGFCGEFFGFG9FCGG@FGGC<F<<CCBFCCBAFC:C*<E58@FCFGDGF*/0<FFGG>CCGG>5CCFGGG>:C>*258CCEGCEEEGGG*7C=C<?FEF85D*7:/:=<DG3@G<C)5CC>3*>FFF4=FFGDFDC87*9*96@4-->:5(/19?F?7>)(4(
@M04650:207:000000000-C238N:1:1101:25950:13990 1:N:0:19
ACTCCTACGGGAGGCAGCAGTAGGGAATCTTCGGCAATGGACGAAAGTCTGACCGAGCAACGCCGCGTGAGTGAAGAAGGTTTTCGGATCGTAAAACTCTGTTGTTAGAGAAGAACAAGGACGTTAGTAACTGAACGTCCCCTGACGGTATCTAACCAGAAAGCCACGGCTAACTACGTGCCAGCAGCCGCGGTAATACGTAGGTGGCAAGCGTTGTCCGGATTTATTGGGCGTAAAGCGAGCGCAGGCGGTTTCTTAAGTCTGATGTGTAAGCCCCCGGCTCAACCGGGGAGG
+
GGGGGGGGGGGGGGGGGGGGGGGGGGGGGGGGGGGGGGGGGGGEGGGFGGGGGGGGGGGGGGGGGGGGGGGGGGGGGGGGEE<FFGGGGDGGGGGGGGGGGGGGG?FGAFGGGGGGGGFGFFFBFGGGFFGGGGGGFFGGGGGGDFGDGGDFGGGGGGGBFF:FBEGGGGGCFGGGGGGGGGGGGGGGE5CEEC88+?CFFGGG9EFGGGGGGGGGGGGG5/A=990<FFFGFDGGFG?<>D3>35<DEGD<DDGFFF4=0/2:=CF9B*9@49@F:(9>@(9*9<>>6>@0(;
@M04650:207:000000000-C238N:1:1101:12217:14014 1:N:0:19
ACTCCTACGGGAGGCAGCAGTGGGGAATATTGCACAATGGGCGCAAGCCTGATGCAGCCATGCCGCGTGTATGAAGAAGGCCTTCGGGTTGTAAAGTACTTTCAGCGAGGAGGAAGGCATTGTGGTTAATAACCGCAGTGATTGACGTTACTCGCAGAAGAAGCACCGGCTAACTCCGTGCCAGCAGCCGCGGTAATACGGAGGGTGCAGCGGTTAACCGAATTAATGGGGGTCAAAGCGAACCAAGCGGTCTGGCAAGGCCGGAGTGGAAACCCCGGGCTCCAACACGGAAAC
+
GGGGGGGGGGGGGGGGGGGGGGGGGGGGGGGGGGGGGGGGGGGGGGDGGGGGGGGGGGGGFGGGGGGGGGFFGGGGFGGGGGGGGGGGGGGGGGFGEGGGGGGGGGG@FGGGGGGGGFGDGGGFDFCFG<FCFGGGEGFGGGFGCFCGGGCFGGGGGDFFFGGGGACCEDGGG?FDFG<DEGFGFGGFC8EEGCEEFGGD8;=BEGGC?++*2:5?+:*9*)*2++++29**)*1+*0)))).)0197.71)***/.=))2)9/))*,.1?*5:5B((5.)-*/)9)(-8)4((
@M04650:207:000000000-C238N:1:1101:24207:14040 1:N:0:19
ACTCCTACGGGAGGCAGCAGTAGGGAATCTTCGGCAATGGACGAAAGTCTGACCGAGCAACGCCGCGTGAGTGAAGAAGGTTTTCGGATCGTAAAACTCTGTTGTTAGAGAAGAACAAGGACGTTAGTAACTGAACGTCCCCTGACGGTATCTAACCAGAAAGCCACGGCTAACTACGTGCCAGCAGCCGCGGTAATACATAGGTGGCAAGCGTTGTCCGGATTTATTGGGCGTAAAGCGAGCGCAGGCGGTTTCTTAAGTCTGATGTGAAAGCCCCCGGCTCAACCGGGGAGG
+
GGGGGGGGGGGGGGGGGGGGGGGGGGGGGGGGGGGGGGGGGGGGGGGGGGGGGGGGGGGGGGGGGGGGGGGGGGGFGGGGGGGGGGGGGGGGGGGGGGGGGGFGGGGGGGGGGGGGGGFGGGGEGGGGGGGGGGGGGGGGGGGGGGGGGGGGGGGGGGGGGGGGGGGGGGGGGGGGGGGGGGGGGGGGGGGGGCEGGGFGGGEFGGGGGGGFEEGEEGGGGGGGGGGGGGFGFGGGGGFD@DFFGGGGFGGGGGGFFFFFC?7CFFFAFFFFFF>>BFGFDBGFFFFF3>E;BF
@M04650:207:000000000-C238N:1:1101:27337:14057 1:N:0:19
ACTCCTACGGGAGGCAGCAGTAGGGAATCTTCGGCAATGGACGAAAGTCTGACCGAGCAACGCCGCGTGAGTGAAGAAGGTTTTCGGATCGTAAAACTCTGTTGTTAGAGAAGAACAAGGACGTTAGTAACTGAACGTCCCCTGACGGTATCTAACCAGAAAGCCACGGCTAACTACGTGCCAGCAGCCGCGGTAATACGTAGGTGGCAAGCGTTGTCCGGATTTATTGGGCGTAAAGCGAGCGCAGGCGGTTTCTTAAGTCTGATGTGAAAGCCCCCGGCTCAACCGGGGAGG
+
GGGGGGGGGGGGGGGGGGGGGGGGGGGGGGGGGGGGGGGGGGGGGGGGGGGGGGGGGGGGGGGGGGGGGGGGGGGGGGGGGGGGGGGGGGGGGGGGGGGGGGGGGGGGGGGGGGGGGGGFGGGCGGGGGGGGGGGGGGGGGGGGGGGGGGGGGGGGGGGGGGGGGGGGGGGGGGGGGGGGGGGGGGGGGGGGGGGGGGGGFGFEFGGGGGGGGGGGGGFGGGCEGFGDFGGGFGGGGGFGFGFFGGGDEDDCDGFFFFFFGFGF?7DBFFFFFFFF:>GFFFGFFFFFFFFFFF
@M04650:207:000000000-C238N:1:1101:24797:14059 1:N:0:19
ACTCCTACGGGAGGCAGCAGTGGGGAATATTGCACAATGGGCGCAAGCCTGATGCAGCCATGCCGCGTGTATGAAGAAGGCCTTCGGGTTGTAATGTACTTTCAGCGGGGAGGAAGGGAGTAAGGTTAATAACCTTATTCATTGACGTTACCCGCAGAAGAAGCACCGGCTAACTCCGTGCCAGCAGCCGCGGTAATACGGAGGGTGCAAGCGTTAATCGGAATTACTGGGCGTAAAGCGCACGCAGGCGGTCTGTCAAGTCGGATGTGAAATCCCCGGGCTCAACCTGGGAAC
+
GGGGGGGGGGGGGGGGGGGGGGGGGGGGGGGGGGGGGGGGGGGGGGGGGGGGGGGGGGGGGGGGGGGGGGGGGGGGGGGGGGGGGGGGGGGGGG,CFGGGGGGGGGGGGGGGGGGGGGGGGGGGGGGGGGGGGFGGGGGGGFGGGGGGGGGGGGGGGGGGGGGFGCGGGGGDGGGGGGGFGFGGGGGGGGGGGGGGGGGGGGGGGGGGGGGGGE>EGGGGCDEGGGGGGGGFFGGGGGFG@GFFGGGGFGGCGGGFFFFFGFGG>GGF=6BFFF::?BDFB(>FFFFBFFF:?(
@M04650:207:000000000-C238N:1:1101:6563:14081 1:N:0:19
ACTCCTACGGGAGGCAGCAGTAGGGAATCTTCGGCAATGGACGAAAGTCTGACCGAGCAACGCCGCGTGAGTGAAGAAGGTTTTCGGATCGTAAAACTCTGTTGTTAGAGAAGAACAAGGACGTTAGTAACTGAACGTCCCCTGACGGTATCTAACCAGAAAGCCACGGCTAACTACGTGCCAGCAGCCGCGGTAATACGTAGGTGGCAAGCGTTGTCCGGATTTATTGGGCGTAAAGCGAGCGCAGGCGGTTTCTTAAGTCTGATGTGAAAGCCCCCGGCTCAACCGGGGAGG
+
GGGGGGGGGGGGGEGGGGGGGGGGGGGGGGGGGGGGGGGGGGGGGGGGGGGGGGGEGGGGGGGGGGGGGGGGGGGFGGGGGGGGGGGGGGGGGCEFFGGGGGGGFGGGGCGGGGGGGGGEGGGGGGGGGGGGGGGGGGGGGGGGGGGGGGGGGGGGFGDEFGGGGGGGGGGGGGGGGGGGGGGGGFGGGGGGEGGGGGGGGGGGGGGGGGGGGEEGGGDGDDEGFGGFGGGGFGGEFCFGFGFFGGGGFGGDCG7BFFFF<FFF?>7)1=FFF?;339GBB47??F:;>FB(7>
@M04650:207:000000000-C238N:1:1101:15111:14110 1:N:0:19
ACTCCTACGGGAGGCAGCAGTGGGGAATATTGCACAATGGGCGCAAGCCTGATGCAGCCATGCCGCGTGTATGAAGAAGGCCTTCGGGTTGTAAAGTACTTTCAGCGGGGAGGAAGGGAGTAAAGTTAATACCTTTGCTCATTGACGTTACCCGCAGAAGAAGCACCGGCTAACTCCGTGCCAGCAGCCGCGGTAATACGGAGGGTGCAAGCGTTAATCGGAATTACTGGGCGTAAAGCGCACGCAGGCGGTTTGTTAAGTCAGATGTGAAATCCCCGGGCTCAACCTGGGAAC
+
GGF,EFGGGGDFGGFGGGFG-CFFGGGGGGGGGF9EFGGDFCGGGGG?F<A<EFGGGCFGGGFF:FCEGGGGGGAAFGGGFEE<FGEGEGFFFFGGGGGAFFCFGGGFGECEGGGGDGCFGCFDGDGAECFG?FFGGFGGG=FGGGGGG<FCCFGGGGG?AEFCDFDGGGGBCCCCF1FGGGGD7C:+=CECB8E>CFDFC*=CCE>=0:<FG5:85::CGGCCEGGGGGGG>=CA3CFDFGFFGGD)8<79D<C>FFF@+9:F4CFA46FB6@6F12C7.9F?/7@7:FF?B,
@M04650:207:000000000-C238N:1:1101:23131:14130 1:N:0:19
ACTCCTACGGGAGGCAGCAGTAGGGAATCTTCGGCAATGGACGAAAGTCTGACCGAGCAACGCCGCGTGAGTGAAGAAGGTTTTCGGATCGTAAAACTCTGTTGTTAGAGAAGAACAAGGACGTTAGTAACTGAACGTCCCCTGACGGTATCTAACCAGAAAGCCACGGCTATCTACGTGCCAGCAGCCGCGGTAATACGTAGGTGGCAAGCGTTGTCCGGATTTATTGGGCGTAAAGCGAGCGCAGGCGGTTTCTTAAGTCTGATGTGAAAGCCCCCGGCTCAACCGGGGAGG
+
GGGGGGGGGGGGGGGGGGGGGGGGGGGGGGGGGGGGGGGGGGGGGGGGGGGGGGGGGGGGGGGGGGGGGGGGGGGGGGGGGGGGGGGGGGGGGGGGGGGGGGGGGGGGGGGGGGGGGGGFGGGGGGGGGGGGGGGGGGGGGGGGGGGGGGGGGGGGGGGGGGGGGGGGGGGGGGGGGGGGGGGFGGGGGGGGGGGGGGGGGGGGGGGGGGGFEGGGGGGGGGGGGGGGGGGGFGGGGGFGFGFFGGGGFGGGGDFFFFFFGFGGFGGFFFFFFFFFFFGFFFDFFFFFFBF>BF
@M04650:207:000000000-C238N:1:1101:27165:14136 1:N:0:19
ACTCCTACGGGAGGCAGCAGTAGGGAATCTTCGGCAATGGACGAAAGTCTGACCGAGCAACGCCGCGTGAGTGAAGAAGGTTTTCGGATCGTAAAACTCTGTTGTTAGAGAAGAACAAGGACGTTAGTAACTGAACGTCCCCTGACGGTATCTAACCAGAAAGCCACGGCTAACTACGTGCCAGCAGCCGCGGTAATACGTAGGTGGCAAGCGTTGTCCGGATTTATTGGGCGTAAAGCGAGCGCAGGCGGTTTCTTAAGTCTGATGTGAAAGCCCCCGGCTCAACCGGGGAGG
+
GGGGGGGGGGGGGGGGGGGGGGGGGGGGGGGGGGGGGGGGGGGGGGGGGGGGGGGGGGGGGGGGGGGGGGGGGGGGGGGGFGGGGGGGGGGGGGGGGGGGGGGGGGGGGGGGGGGGGGBFGGGGGGGGGGGGGGGGGGGGGGGGGGGGGGGGGGGGGGGGGGGGGGGGGGGGGGGGGGGGGGGGGGFGGDEGGGGGGGFGGGGGGGGGGGGGGGDGGC7>ED=7EGGGGGGGFGGCFGBDFGEFGGGGFGDDGGGBFF?FCFFGFGGFF?@=?FF:?6D;BFGFFFFFFF:9BF
@M04650:207:000000000-C238N:1:1101:24746:14140 1:N:0:19
ACTCCTACGGGAGGCAGCAGTAGGGAATCTTCGGCAATGGACGAAAGTCTGACCGAGCAACGCCGCGTGAGTGAAGAAGGTTTTCGGATCGTAAAACTCTGTTGTTAGAGAAGAACAAGGACGTTAGTAACTGAACGTCCCCTGACGGTATCTAACCAGAAAGCCACGGCTAACTACGTGCCAGCAGCCGCGGTAATACGTAGGTGGCAAGCGTTGTCCGGATTTATTGGGCGTAAAGCGAGCGCAGGCGGTTTCTTAAGTCTGATGTGAAAGCCCCCGGCTCAACCGGGGAGG
+
GGGGGGGGGGGGGGGGGGGGGGGGGGGGGGGGGGGGGGGGGGGGGGGGGGGGGGGGGGGGGGGGGGGGGGGGGGGGGGGGFGGGGGGGGGGGGGGGGGGGGGGGGGGGGGGGGGGGGGGGGGGGGGGGGGGGGGGGGGGGGGGGGGGGGGGGGGGGGGGGGGGGFGGGGGGGGGGGGEGGGGGGGGGGGGGGGGGGGGCCFGGGGGGGGGGGGGEGGGGGEDEGGGGGGGFGBEGGGGFGFGFFGGDGEGGGDCF=B??BCBFG4FFFFFF@FFFFFFGDE(CFFFFFFFF0;B
@M04650:207:000000000-C238N:1:1101:26381:14176 1:N:0:19
ACTCCTACGGGAGGCAGCAGTGGGGAATCTTGCGCAATGGGCGAAAGCCTGACGCAGCGACGCCGCGTGAGGGATGACGGCCTTCGGGTTGTAAACCTCTTTCAGCTCCGACGAAGCGAGAGTGACGGTAGGAGCAGAAGAAGCACCGGCCGACTACGTGCCAGCAGCCGCGGTAATACGTAGGGTGCAAGCGTTGTCCGGAATTATTGGGCGTAAAGAGCTCGTAGGCGGTCTGTCGCGTCGGCTGTGAAAACTCGGGGCTCAACCCCGAGCTTGCAGTCGATACGGGCAGGC
+
GGGGGGGGGGGGGGGGGGGGGGGGGGGGGGGGGGGGGGGGGGGGGGGGGGGGGGGGGGGGGGGGGGGGGGGGGGGGGGGGGGGGGGGGGGGGGGGGGGGGGGGGGGGGFGGGGGGGGGGFFGFGGGCFFGGGCFGGGGGGGGGGGGGGGGGGGGGGGGGGGGGGGGGGGGGGGGGGGGGGGGGGGGGGGGGGGGGGGGGGG>ECCGGCGGGFGCEEGGGGGG8EGDDGGCEEDGGGCDFGFGFEDDD4;:FGFGDF>DFF55CGFFFFFD:5@BFF0)0/9<*>>@FFFFD<>-
@M04650:207:000000000-C238N:1:1101:5258:14192 1:N:0:19
ACTCCTACGGGAGGCAGCAGTAGGGAATCTTCGGCAATGGACGAAAGTCTGACCGAGCAACGCCGCGTGAGTGAAGAAGGTTTTCGGATCGTAAAACTCTGTTGTTAGAGAAGAACAAGGACGTTAGTAACTGAACGTCCCCTGACGGTATCTAACCAGAAAGCCACGGCTAACTACGTGCCAGCAGCCGCGGTAATACGGAGGGTGCAAGCGTTAATCGGAATTACTGGGCGTAAAGCGCACGCAGGCGGTCTGTTAAGTCAGATGTGAAATCCCCGGGCTCAACCTGGGAAC
+
GGGGGGGGGDFGGGGGGGGGGG,EFFGGGGGGGGGEFGGGFGGGGGGGGGGGGGGGGGGFFEEGGGGGEGGGGGGGGGGGGFFGGGGGGGGGGGGGFGGFFGGAFGGGGGGGGGGGGGGGGFGCD8CDFF,BD<,8<FEGGDDFGCFGGCCFGFGGGGGFGFGGGD8EGEE8:F,2DEGGF7FFFGGGFEGG5:7;EGGGECEGGDECCGGFGG*;EG>5;3;/<70<?CCG>E32>F4D3C>D))95DDGG)9>FF4@FFF7FFGGFF48=F@?F127>>2<4?))(.)<<:2
@M04650:207:000000000-C238N:1:1101:3585:14219 1:N:0:19
ACTCCTACGGGAGGCAGCAGTGGGGAATATTGCACAATGGGCGCAAGCCTGATGCAGCCATGCCGCGTGTATGAAGAAGGCCTTCGGGTTGTAAAGTACTTTCAGCGAGGAGGAAGGCGTTAAGGTTAATAACCTTAGCGATTGACGTTACTCGCAGAAGAAGCACCGGCTAACTCCGTGCCAGCAGCCGCGGTAATACGGAGGGTGCAAGCGTTAATCGGAATTACTGGGCGTAAAGCGCACGCAGGCGGTCTGTTAAGTCAGATGTGAAATCCCCGGGCTCAACCTGGGAAC
+
GGGGGGGGGGGGGGGGGGGGGGGGGGGGGGGGGGGGGGGGGGGGGGGGGGGGGGGGGFGFGGGFGGGGGEGGGGGGGGGGGGGFGGGGGGGGGGGGGGGGGGGGGGGGGDGGGGGFGGGGGGGGGGGGGGGGGGGGGGGGGGFDGGGEGGGGGGGGGGGGGGGGGGGGGGGGGGGFGGGGGGGGGGGGGGGGGGGGGGGGGGGGGEGGGGGGGEECCD>GGC=FGGGGFFGGFGCEFGFGFGEEGDGD3DGDGGFF?FFFG4FGFCGA46BFFF4)39D:563FFF4:?FF?:3
@M04650:207:000000000-C238N:1:1101:23193:14263 1:N:0:19
ACTCCTACGGGAGGCAGCAGTGGGGAATATTGCACAATGGGCGCAAGCCTGATGCAGCCATGCCGCGTGTGTGAAGAAGGCCTTCGGGTTGTAAAGCACTTTCAGCGAGGAGGAAGGGTTCGGTGTTAACAGCGCCGTTCATTGACGTTACCCGCAGAAGAAGCACCGGCTAACTCCGTGCCAGCAGCCGCGGTAATACGGAGGGTGCAAGCGTTAATCGGAATTACTGGGCGTAAAGCGCACGCAGGCGGTCTGTCAAGTCGGATGTGAAATCCCCGGGCTCAACCTGGGAAC
+
GFGGGGGGEGGCFGGGGGGGFGGGGGGGGGGGFGGGGGGGGGFEGGGGGGGGGGGGGGFGGGGGGGGGGGGGGGGGGGGGGGGGGGGGGGGGGGGGGGGGGGGGGGGFFGGGGGGGGGFEGGGGGGGFADGDGGGGGGCFGGGGGGGGGGGGGGGDGGGGGGGGGGGFGGGGFGGGGEGGGGGGGGGGGGGGGGGGGGDGDEG5EGGGG?7CECEEFGGG=CC5FFFGGGDCBGGDGGFGFGE@DDGGFDCDDCFFFFFFGFGGFCDFF?BFFFF:13DDFFFFFFFFFFF?7-
@M04650:207:000000000-C238N:1:1101:11819:14278 1:N:0:19
ACTCCTACGGGAGGCAGCAGTAGGGAATCTTCGGCAATGGACGAAAGTCTGACCGAGCAACGCCGCGTGAGTGAAGAAGGTTTTCGGATCGTAAAACTCTGTTGTTAGAGAAGAACAAGGACGTTAGTAACTGAACGTCCCCTGACGGTATCTAACCAGAAAGCCACGGCTAACTACGTGCCAGCAGCCGCGGTAATACGTAGGTGGCAAGCGTTGTCCGGATTTATTGGGCGTAAAGCGAGCGCAGGCGGTTTCTTAAGTCTGATGTGAAAGCCCCCGGCTCAACCGGGGGGG
+
GGGGGGGGGGGGGGGGGGGGGGGGGGGGGGGGGDGGGGGGGGGEGGGGGGGGGGGGGGGGGGGGGGGGGGGGGGGGGGGGFGGGGGGGGGGGGGGGGGGGGGDGGFFFGGGGGGGGGGGGGGGGFC@FFGGGGGGGDGGGGGGGGDFGGGGGGGGGGGGGGGGGCFGGGGGGGGGGGGGGGGGCFGGGGGGGGGGDGGGGGGGGGGGGGGGGGGGGGGGDC<5C9CFFGGGGFGD=FGFGFGFFGGDG@GGD:DCFFF?FGFCFFDGAF49=?F>FBFGFBFDFF402>FE(4;
@M04650:207:000000000-C238N:1:1101:4086:14281 1:N:0:19
ACTCCTACGGGAGGCAGCAGTAGGGAATCTTCGGCAATGGACGAAAGTCTGACCGAGCAACGCCGCGTGAGTGAAGAAGGTTTTCGGATCGGAAAACTCTGTTGTTAGAGAAGAACAAAGACGTTAGTAACTGAACGTCCCCTGACGGTATCTAACCAGAAAGCCACGGCTAACTACGTGCCAGCAGCCGCGGTAATACGTAGGTGGCAAGAGTTGTCCGGATTTATTGGGAGGGAAGCGAGCGCAGGCGGTTTCTTAAGTATGCTGTGAAAGGCCCCGGCCCATCCGGGGAGG
+
FGGGGGGGGGGGGGGGGGGGGGGGGGGG9FGGGCGGGGGGGGGGGGGEFGGG,FFGGGDG8CFGGGGGGGGGGGGFFGGGG?DG,@FF+>@++BFGGG9?9FFC<F?FGGFGGEG,FG,BD<FBEGFGGGF,C>,,>@FF+>=FGGGD<F:@@FGAD>>FGGGDC:,@3*:7BF,;C:D>8*,?;4BC::/:CGGEGG+BCC=BBCF6*<=60=+>A**985**+03<CDC*7*)15*57@D:BG)9C@GG7)909*99B+*0***26@FFFF44><6)7>055)0)49DE07;
@M04650:207:000000000-C238N:1:1101:9213:14293 1:N:0:19
ACTCCTACGGGAGGCAGCAGTAGGGAATCTTCGGCAATGGACGAAAGTCTGACCGAGCAACGCCGCGTGAGTGAAGAAGGTTTTCGGATCGTAAAACTCTGTTGTTAGAGAAGAACAAGGACGTTAGTAACTGAACGTCCCCTGACGGTATCTAACCAGAAAGCCACGGCTAACTACGTGCCAGCAGCCGCGGTAATACGTAGGTGGCAAGCGTTGTCCGGATTTATTGGGCGTAAAGCGAGCGCAGGCGGTTTCTTAAGTCTGATGTGAAAGCCCCCGGCTCAACCGGGGAGG
+
GGGGGGGGGGGGGGGGGGGGGGGGGGGGGGGGGGGGGGGGGGGGGGGGGGGGGGGGGGGGGGGGGGGGGDGGGGGGGGGGGGGGGGGGGGGGGGGGGGGGGGGGGGGGGGGGGGGGGGGGGGGGGGGGGGGGGGGGGGGGGGGGGGGGGGGGGGGGGGGGGGGGGGGGGGGGGGGGGGGGGGGGGGGGGEGGGGGGGGGGGFGGEFGG>?:5EGG=GGGDEDGGGGGGGGGGFGDGGDFDBGFFGGDC>D)19DFFFFFFGFGGFGFBFFBFFFFFFFD>@9D=FFF9>>D0(7
@M04650:207:000000000-C238N:1:1101:26025:14318 1:N:0:19
ACTCCTACGGGAGGCAGCAGTAGGGAATCTTCGGCAATGGACGAAAGTCTGACCGAGCAACGCCGCGTGAGTGAAGAAGGTTTTCGGATCGTAAAACTCTGTTGTTAGAGAAGAACAAGGACGTTAGTAACTGAACGTCCCCTGACGGTATCTAACCAGAAAGCCACGGCTAACTACGTGCCAGCAGCCGCGGTAATACGTAGGTGGCAAGCGTTGTCCGGTTTTATTGGGCGTAAAGCGAGCGCAGGCGGTTTCTTAAGTCTGATGTGAAAGCCCCCGGCTCAACCGGGGAGG
+
GGGGGGGGGGGGGGGGGGGGGCFGGGGGGGGGG7FGGGGF@FGGGGGGGGGGGGGGGGCE<FCFGGGGEGGGGGGGFEGGF,AFDCGDDGDFFGGGGGE<<CFAFGFE?FGD<<FFCF@F,BFB>BFF<F?9,A?DGGC:=FG+DFCBFGGG<FCCFFCGF8FAFEGCEEFCFEEBEEFGFGFCGGGC,*=881:*9228FCFG;FCF>FGDEE:CE>>C8/::5+CFC48C>=)*/06D@G3<D<DD@779)1*/=F4@G*?>?DF<F98@F:>>?(17;9G6*.799>)(49
@M04650:207:000000000-C238N:1:1101:27514:14350 1:N:0:19
ACTCCTACGGGAGGCAGCAGTGGGGAATATTGCACAATGGGCGCAAGCCTGATGCAGCCATGCCGCGTGTGTGAAGAAGGCCTTCGGGTTGTAAAGCACTTTCAGCGAGGAGGAAGGGTTCGGTGTTAATAGCGCCGTTCATTGACGTTACTCGCAGAAGAAGCACCGGCTAACTCCGTGCCAGCAGCCGCGGTAATACGGAGGGTGCAAGCGTTAATCGGAATTACTGGGCGTAAAGCGCACGCAGGCGGTCTGTTAAGTCAGATGTGAAATCCCCGAGCTTAACTTGGGAAC
+
GGGGGGGGGGGGGGGGGGGGGGGGGGGGGGGGGGGGGGGGGGGGGGGGGGGGGGGGGGGGGGGGGGGGGGGGGGGGGGGGGGGGGGGGGGGGGGGGGFGGGGGGGGGGGEGGGGGEGGGGGGGGGGGGGGF9FEGGGFGGGGGDGGDGGGGGGGGDGGGGGGCFGGGGGDGGGGGGGGGGGGGGGGGGGGGGGGGGGGGGGGGGGGGGGGGGGGGGGGGGGGEGGGGGGGGF@GGGGGFGF3:DGGGGE<DGGGGFFFFFGFGGFGGFFFFFFF4@:BGFEFFFFFFFFFF??4
@M04650:207:000000000-C238N:1:1101:27302:14359 1:N:0:19
ACTCCTACGGGAGGCAGCAGTGGGGAATATTGCACAATGGGCGCAAGCCTGATGCAGCCATGCCGCGTGTGTGAAGAAGGCCTTCGGGTTGTAAAGCACTTTCAGCGAGGAGGAAGGGTTCGGTGTTAATAGCGCCGTTCATTGACGTTACTCGCAGAAGAAGCACCGGCTAACTCCGTGCCAGCAGCCGCGGTAATACGGAGGGTGCAAGCGTTAATCGGAATTACTGGGCGTAAAGCGCACGCAGGCGGTCTGTTAAGTCAGCTGTGAAATCCCCGAGCTTAACTTTGGAAC
+
GGGGGGGGGGGGGGGGGGGGGGGGGGGGGGGGGGGGGGGGGGEGGGGGGGGGGFGEGGGGGGGGGGGGEGGGGGGGGGGGGGGGGGGDFGGGGGGGGGGGGGGGFGGGGGGGGGGGGGEFDFGFFGGGGFGFGGGGG+6:FFGGGGEFGGGGGGGGFEFGGGGGGGGGEEGGGGFFFGFFGGGGGGGGGGGGGGGGGGGGEEGGGGGGGGGGG5;EGFFG5DEGFGGGGGGDDEDEGG?DFGEFG5>CECGGGGG?FFFFGFGG)*2664BFFFF)2;DB3>F?FFB6)968A>
@M04650:207:000000000-C238N:1:1101:12710:14363 1:N:0:19
ACTCCTACGGGAGGCAGCAGTAGGGAATCTTCGGCAATGGACGAAAGTCTGACCGAGCAACGCCGCGTGAGTGAAGAAGGTTTTCGGATCGTAAAACTCTGTTGTTAGAGAAGAACAAGGACGTTAGTAACTGAACGTCCCCTGACGGTATCTAACCAGAAAGCCACGGCTAACTACGTGCCAGCAGCCGCGGTAATACGTAGGTGGCAAGCGTTGTCCGGATTTATTGGGCGTAAAGCGAGCGCAGGCGGTTTCTTAAGTCTGATGTGAAAGCCCCCGGCTCAACCGGGGAGG
+
GGGGGGGGGGGGGGGGGGGGGGGGGGGGGGGGGGGGGGGGGGGGGGGGGGGGGGGGGGGGGGGGGGGFGGGGGGGGGFGGGGGGGGGGGGGGGGGGGGGGGGGGGGGGGGGGGGGGGGGGGGGEGGGGGGGGGGGGGGGGGGFGGGGGGGGGGGGGGGGGGGGGGGGGGGGGGCFGGGGGGGGGGGGGCGGGGGGDCFGGGGGGGGGGGGGGGGGD5*:DGGG5C9FFFGGGFG5ECDFGFDBBDGGGFGGGGGGFF6BF9?FFBGGD=FFFFFF389D@D>D?/<>>9DF10>
@M04650:207:000000000-C238N:1:1101:14256:14379 1:N:0:19
ACTCCTACGGGAGGCAGCAGTGGGGAATATTGCACAATGGGCGCAAGCCTGATGCAGCCATGCCGCGTGTATGAAGAAGGCCTTCGGGTTGTAAAGTACTTTCAGCGGGGAGGAAGGGAGTGAGGTTAATAACCTCATTCATTGACGTTACCCGCAGAAGAAGCACCGGCTAACTCCGTGCCAGCAGCCGCGGTAATACGGAGGGTGCAAGCGTTAATCGGAATTACTGGGCGTAAAGCGCACGCAGGCGGTCTGTCAAGTCGGATGTGAAATCCCCGGGCTCAACCTGGGAAC
+
GGGGGGGGGGGGGGGGGGGGGGGGGGGGGGGGGGGGGGGGGGGGGGGGGGGGGGGGGGFGGGGGGGGGGGGGGGFFGGGGDGFFGGGGGGGGGGGGGGGGCGGGGGGGGGGDEFGGGG8BB@DFGFFEGFGGGC>FFGGGGGGGGGGGGGGG7FCGCGGGGGGGGGGGDDGGGGGGGGFGGGGGGGGGGGGGGGGGGGGGGGGGG8?CGGGGGG5EGGGGECCGGG9FFGGGFCDGGGFG37BFGDDGFGGG3>FFFFFFGFGGF3>?FFFF?7@F?FGFF17F=F>:?FF<?1
@M04650:207:000000000-C238N:1:1101:15920:14386 1:N:0:19
ACTCCTACGGGAGGCAGCAGTAGGGAATCTTCGGCAATGGACGAAAGTCTGACCGAGCAACGCCGCGTGAGTGAAGAAGGTTTTCGGATCGTAAAACTCTGTTGTTAGAGAAGAACAAGGACGTTAGTAACTGAACGTCCCCTGACGGTATCTAACCAGAAAGCCACGGCTAACTACGTGCCAGCAGCCGCGGTAATACGTAGGTGGCAAGCGTTGTCCGGATTTATTGGGCGTAAAGCGAGCGCAGGCGGTTTCTTAAGTCTGATGTGAAAGCCCCCGGCTCAACCGGGGAGG
+
GGGGGGGGGGGGGGGGGGGGGGGGGGGGGGGGGGGGGGDGDGGGGGGGGGGGGGGGGGGGGGGGGGGGGGGCFGGGGGGGGGGGGGGGGGGGGGGGGGGGGGGGGGGGGGGGGGGGGGGGGGGGGGGGGGGGGGGGGGGGGGGGGGGGGGGGGGGGGGGGGGGGCFGGGGGDGGGGGGGGGGGGGGGGGGGGGGEGGGFGGGGGGFGGGGGGGGGGGCCGEG=EDGGGGGGGECDGGGFGFGFFGGDDFG3DGGGFFFFFGFGGFGG>FFFFFF:5?BDEF>GFFFF>9)<(,7
@M04650:207:000000000-C238N:1:1101:4097:14406 1:N:0:19
ACTCCTACGGGAGGCAGCAGTAGGGAATCTTCGGCAATGGACGAAAGTCTGACCGAGCAACGCCGCGTGAGTGAAGAAGGTTTTCGGATCGTAAAACTCTGTTGTTAGAGAAGAACAAGGACGTTAGTAACTGAACGTCCCCTGACGGTATCTAACCAGAAAGCCACGGCTAACTACGTGCCAGCAGCCGCTGTACTACGTAGGTGGCAAGCGTTGTCCGGATTTATTGGGCGTAAAGCGAGCGCAGGCGGTTTCTTAAGTCTGATGTGAAAGCCCCCGGCTCAACCGGGGAGG
+
GGGGGGGFGGGGGGGGEGGGGGGGGFGGCFGGCEGGGGGGGGGGGGGFGFFGGGGGGGGGGGGGGGGGGGGEGGGFG8FDCEFGGGGFFCFF,B<AFGG<,CEGGGGA?,BFFGGGGF<AFGGGG@7FGG9D?FFGCD7BFFGGFGCC7+<FGFFFGGG,,D,<DCFGGGGDGGFFGGGGGG9F*CCFG*C*::+++?<BFGG7F<8CECC*8=E5:C@*:5:*<?F?CF55):3>3:FGFGFFGC5)<<DDGG774@*9C=DFBGG:?4@/*5)7:9C:BF596?416)86>>
@M04650:207:000000000-C238N:1:1101:4226:14408 1:N:0:19
ACTCCTACGGGAGGCAGCAGTAGGGAATCTTCGGCAATGGACGAAAGTCTGACCGAGCAACGCCGCGTGAGTGAAGAAGGTTTTCGGATCGTAAAACTCTGTTGTTAGAGAAGAACAAGGACGTTAGTAACTGAACGTCCCCTGACGGTATCTAACCAGAAAGCCACGGCTAACTACGTGCCAGCAGCCGCGGTAATACGTAGGTGGCAAGCGTTGTCCGGATTTATTGGGCGTAAAGCGAGCGCAGGCGGTTTCTTAAGTCTGATGTGAAAGCCCCCGGCTCAACCGGGGAGG
+
GFFGGGGGG:FGGGGGEG<8FGGFGGGGGGGFGEEGGGGCFGGGGGGGFGFGGGGGGGGGGGGGGGGGDGCGGGGAFGGGGGGFGGEGD@FGGGGDGFGG?FEFEFGGGFGBGGGGBFF?FGG:=DFGGGFGG9FD@FEFCGGGGGGDFGGGGGGGFGF,FFGGF7EFGGGCGFGGGGFGGFGGGGGGCCEEGEGEGCCGGG@EGG5CGGGGGGGGG7DDCD8E6E?FFGGGFGGEGCFGFG@@CGGDECDD<CG=FFFFFF77@FD>=FF=*<5;:>DFFFGFFFF;>:3904
@M04650:207:000000000-C238N:1:1101:23638:14422 1:N:0:19
ACTCCTACGGGAGGCAGCAGTAGGGAATCTTCGGCAATGGACGAAAGTCTGACCGAGCAACGCCGCGTGAGTGAAGAAGGTTTTCGGATCGTAAAACTCTGTTGTTAGAGAAGAACAAGGACGTTAGTAACTGAACGTCCCCTGACGGTATCTAACCAGAAAGCCACGGCTAACTACGTGCCAGCAGCCGCGGTAATACGTAGGTGGCAAGCGTTGTCCGGATTTATTGGGCGTAAAGCGAGCGCAGGCGGTTTCTTAAGTCTGATGTGAAAGCCCCCGGCTCAACCGGGGAGG
+
GFGGGGGGGGGEGGGGGGGGGGGGGGGGGGGGGGGGGGGGGGGGGGGGGGGGGGGGGGGGGGGGGGGGGGGGGGGGGGGGFGGGGGGGGGGGGGGGGGGGGGGGGGGFFGGGGGGGGGBFFGGGGGGGGGGGGGGGGGGGGGGGGGGGGGGGGGGFGGGGGGGGGGGGGGGGGGGGGGGGGGFFGGGFGGGGGGGGGGGGFGGGFFGGGFGGGGEGGCFDCDGGGCFGDDGDEGGGGGFGFGFFGGDDFGGGGDGFF8FF?FGGFFGFFFFF?@5>?6C:DBG=?FFFFFDB>>
@M04650:207:000000000-C238N:1:1101:17497:14427 1:N:0:19
ACTCCTACGGGAGGCAGCAGTAGGGAATCTTCGGCAATGGACGAAAGTCTGACCGAGCAACGCCGCGTGAGTGAAGAAGGTTTTCGGATCGTAAAACTCTGTTGTTAGAGAAGAACAAGGACGTTAGTAACTGAACGTCCCCTGACGGTATCTAACCAGAAAGCCACGGCTAACTACGTGCCAGCAGCCGCGGTAATACGTAGGTGGCAAGCGTTGTCCGGATTTATTGGGCGTAAAGCGAGCGCAGGCGGTTTCTTAAGTCTGATGTGAAAGCCCCCGGCTCAACCGGGGAGG
+
GGGGGGGGGGGGGGGGGGGGGGGGGGGGGGGGGGGGGGGGGGGGGGGGGGGGGGGGGGGGGGGGGGGGGGGFGGGGGGGGGGGGGGGGGGGGGGGGGGGGGGGGGGGGGGGGGGGGGGGFGGGFGGGGGGGGGGGGGGGGGGGGGGGGGGGGGGGGGGGGGGGGGGGGGGGGGGGFGGGGGGGGGGGGGGGGGGGGGGGFBFGGGGGGGGFGGGGGEGGGGGCEGGGGGGGGFGGGGGFGFGFFGDDGFGGGGGFFFFBFCFGFFGGFFF?FFFF51(>:;>CFFFFFFFFB>F
@M04650:207:000000000-C238N:1:1101:17670:14443 1:N:0:19
ACTCCTACGGGAGGCAGCAGTGGGGAATATTGCACAATGGGCGCAAGCCTGATGCAGCCATGCCGCGTGTGTGAAGAAGGCCTTCGGGTTGTAAAGCACTTTCAGCGAGGAGGAAGGGTTCGGTGTTAACAGCGCCGTTCATTGACGTTACTCGCAGAAGAAGCACCGGCTAACTCCGTGCCAGCAGCCGCGGTAATACGGAGGGTGCAAGCGTTAATCGGAATTACTGGGCGTAAAGCGCACGCAGGCGGTCTGTTAAGTCAGATGTGAAATCCCCGAGCTTAACTTGGGAAC
+
GGGGGGGGGGGGGGGGDGGGGGGGGGGGGGGGGGGGGGGGGGGGGGGGGGGGGGGGGGGGGGGGGGGGGGGGGGGGGGGGGGGGGGGGGGGGGGGGGGGGGGGGGGGDGGGGGGGGDGGGGGGGGGGGGGGGGGGGGGCFGGGGGGGGGGGGGGGGGGGGGDCFGGGGGGGGGGGGGGGGGGGDGGGGCEDE>EGGGGGGGGGGGEGGGGGFCEGDG*:DEGDFGGGGGGGGFGGGFGFGFGFEGDDD>DGCDGGFF46@?=C*0?FFFFFFFFFFB9)0367=*/94<@@BF(
@M04650:207:000000000-C238N:1:1101:7593:14460 1:N:0:19
ACTCCTACGGGAGGCAGCAGTAGGGAATCTTCGGCAATGGACGAAAGTCTGACCGAGCAACGCCGCGTGAGTGAAGAAGGTTTTCGGATCGTAAAACTCTGTTGTTAGAGAAGAACAAGGACGTTAGTAACTGAACGTCCCCTGACGGTATCTAACCAGAAAGCCACGGCTAACTACGTGCCAGCAGCCGCGGTAATACGTAGGTGGCAAGCGTTGTCCGGATTTATTGGGCGTAAAGCGAGCGCAGGCGGTTTCTTAAGTCTGATGTGAAAGCCCCCGGCTCAACCGGGGAGG
+
GGGGGGGGG@FFGGGCGGGGGGGGGGGGGGGGFGGGGGGGFGGGGGGGGGGGGGDFGGGGGGGGDGGGGGGGGGGGGFGGCEGFGGGGGGGGGGGGGGGGGGGGGGGGGGGGGGFGGGDGGGGGFGGGGGGGGGGGGGGFGGGFGGGGGGGGGGGGGGGGGGFGGGGGCCEGGGGFGGGGCFGFFGFGGGGGGGCGGGGGGGF>ECFGGFCGG=EGGFDDGGECCGGGDGGG@EGGGGFGFGBEGGD<>GG<3<F7BFFFCFGGFGGAFFFFFFF)26GDE0CF4<@FFDB6(9
@M04650:207:000000000-C238N:1:1101:19748:14485 1:N:0:19
ACTCCTACGGGAGGCAGCAGTAGGGAATCTTCGGCAATGGACGAAAGTCTGACCGAGCAACGCCGCGTGAGTGAAGAAGGTTTTCGGATCGTAAAACTCTGTTGTTAGAGAAGAACAAGGACGTTAGTAACTGAACGTCCCCTGACGGTATCTAACCAGAAAGCCACGGCTAACTACGTGCCAGCAGCCGCGGTAATACGTAGGTGGCAAGCGTTGTCCGGATTTATTGGGCGTAAAGCGAGCGCAGGCGGTTTCTTAAGTCTGATGTGAAAGCCCCCGGCTCAACCGGGGAGG
+
GGGGGGGGGGGGGGGGGGGGGGGGGGGGGGGGGGGGGGGGGGGGGGGGGGGGGGGGGGGGGGGGGGGGGGGGGGGGGGGGGGGGGGGGGGGGGGGGGGGGGGGGGGGGGGGGGGGGGG?FFGGGGGGGGGGGGGGGGGGGGGGGGGGGGGGGGGGGGGGGGGGGGGGGGGGGGGGGGGGGGGGGGGGGGGGGGGGGGGGGGGGGGGGGFGGGGEG=C:FGGGGGEFGGGGGGBEGGG*9C@DFFGGGGFGGGGGGFFFF?<67*9CCAFFFFFFFFF><BFFG?FFF>>FF;BF
@M04650:207:000000000-C238N:1:1101:10991:14513 1:N:0:19
ACTCCTACGGGAGGCAGCAGTAGGGAATCTTCGGCAATGGACGAAAGTCTGACCGAGCAACGCCGCGTGAGTGAAGAAGGTTTTCGGATCGTAAAACTCTGTTGTTAGAGAAGAACAAGGACGTTAGTAACTGAACGTCCCCTGACGGTATCTAACCAGAAAGCCACGGCTAACTACGTGCCAGCAGCCGCGGTAATACGTAGGTGGCAAGCGTTGTCCGGATTTATTGGGCGTAAAGCGAGCGCAGGCGGTTTCTTAAGTCTGATGTGAAAGCCCCCGGCTCAACCGGGGAGG
+
GGGGGGGGGGGGGGGGGGGGGGGGGGGGGGGGGGGGGGGGGGGGGGGGGGGGGGGGGGGGGGGGGGGGEGGGGGGGGGGGFGGGGGGGGGGGGGGGGGGGGGGGGGGGGGGGGGGGGGGFGDGCFGGGGGFGGGGGGFFGGGGGGGGGGGGGGGGGGGGGGGGG7DFGGGGGFGGGGGGGGGGGGGGGGGGGGCGEFGGGGGGEGGGGGGGGGG>EGGFGE<*:<FGGGGFFEEGGFGFGFGFDGGGGFGGGGGFFFFFFF@*7FGGDFFFFFFFF?FGBD>GFFF@6>EF>FF
@M04650:207:000000000-C238N:1:1101:19223:14533 1:N:0:19
ACTCCTACGGGAGGCAGCAGTGGGGAATATTGCACAATGGGCGCAAGCCTGATGCAGCCATGCCGCGTGTATGAAGAAGGCCTTCGGGTTGTAAAGTACTTTCAGCGGGGAGGAAGGGAGTGAGGTTAATAACCTCATTCATTGACGTTACCCGCAGAAGAAGCACCGGCTAACTCCGTGCCAGCAGCCGCGGTAATACGGAGGGTGCAAGCGTTAATCGGAATTACTGGGCGTAAAGCGCACGCAGGCGGTTTGTTAAGTCAGATGTGAAATCCCCGGGCTCAACCTGGGAAC
+
GGGGGGGGGGGGGGGGGGGGGGGGGGGGGGGGGGGGGGGGGGGGGGGGGGGGGGGGGFGGGGGGGGGGGGGGGGGGGGGGGGGGGGGGGGGGGGGGGGGGGGGGGGGGGGEGGGGGGGGGGGGGGGGGFGGGGGGGGGGGGGGGGGGGGGGGGGGDEGGGGGGGGGGGGGGGGGGGGGGGGGGGGGGGGGGGGEGGGGGFGGGGGGG=FGGGGGGGGGGGGGCFGGGGGGGGFGGEGGFGFDFBGGGGFGDCC53@?FFFGFGGF7FAB6@7@*<@?>DEFFGFFF57:F>:>,
@M04650:207:000000000-C238N:1:1101:3565:14537 1:N:0:19
ACTCCTACGGGAGGCAGCAGTAGGGAATCTTCGGCAATGGGGGCAACCCTGACCGAGCAACGCCGCGTGAGTGAAGAAGGTTTTCGGATCGTAAAACTCTGTTGTTAGAGAAGAACGTTAAGTAGAGTGGAAAATTACTTAAGTGACGGTATCTAACCAGAAAGGGACGGCTAACTACGTGCCAGCAGCCGCGGTAATACGTAGGTCCCAAGCGTTGTCCGGATTTATTGGGCGTAAAGCGAGCGCAGGTGGTTTCTTAAGTCTGATGTAAAAGGCAGTGGCTCAACCATTGTG
+
GGFGGGGGGGGGGGCFGGGGGGGF;FGEDEA<C@FFGDFCFDGGGGGGGGGGGGEGGGGGGECGGCFGGGGG<BFGF@EFF,CFGGGD74CBFFFGGFFGEFFFE@FGGGGGGGG8FF?CFE,@FFGCD@CFFGFGGGGGGAF=CAFGGFEGGGGGGGCCF@GGGEGFGG7CFEGDFDFGGGGGFGGGFGGGEDGGG?<CCB@FG+;?FECC*:;C:CCFGDE1ACCFCFGGFED=DD=77D555CDC5*9<>3>F@=??FFGCFGFBFFF6==:>:6765219@FF3??BBB<
@M04650:207:000000000-C238N:1:1101:3573:14589 1:N:0:19
ACTCCTACGGGAGGCAGCAGTGGGGAATATTGCACAATGGGCGCAAGCCTGATGCAGCCATGCCGCGTGTATGAAGAAGGCCTTCGGGTTGTAAAGTACTTTCAGCGGGGAGGAAGGGAGTAAGGTTAATAACCTTATTCATTGACGTGACCCGCAGAAGAAGCACCGGCTAACTCCGTGCCAGCAGCCGCGGTAATAAGGAGGGTGCAAGCGTTAATCGGAATTAGTGGGCGTAAAGCGCACGCAGGCGGTTTGTTAAGTCAGATGTGAAAACCCCGGGATCAACCTGGGAA
+
FFGGGGGCGGGGGGGGGGGGFEGGEGGGGFGGGFGGGFGGGGG>FGGGGGGGGGGGGCAFGGGGGEGEFGGGGGGGGGGGFFFE@DGGGGG:EFGG9FFFDF9@,?CBB7+@FECC:FFGGGG=FAFCGADFGEC9<><BFC,@=9CF+@+>FC7CFCG,7@>CF<,CFGGGFFFFCE:CGGGFFFFCGGCBE:CE+;+<C<@EGEDD??FCE:EGGD7C?DGGGF+2<7@EEEGGGG*7>7@EGGC35CG7CDD558=?+1CF=FD-*1/8*0783(1>)(9<??.(4>7:B
@M04650:207:000000000-C238N:1:1101:24232:14602 1:N:0:19
ACTCCTACGGGAGGCAGCAGTAGGGAATCTTCGGCAATGGACGAAAGTCTGACCGAGCAACGCCGCGTGAGTGAAGAAGGTTTTCGGATCGTAAAACTCTGTTGTTAGAGAAGAACAAGGACGTTAGTAACTGAACGTCCCCTGACGGTATCTAACCAGAAAGCCACGGCTAACTACGTGCCAGCAGCCGCGGTAATACGTAGGTGGCAAGCGTTGTCCGGATTTATTGGGCGTAAAGCGAGCGCAGGCGGTTTCTTAAGTCTGATGTGAAAGCCCCCGGCTCAACCGGGGAGG
+
GGFGFGGGGGGGGGFGGGGGGGGEGGGGGGGGFGGGGFGFGGGGGGGAFFFEGGGGGGGGFEGEFGGGGGG,CDGFGGGG<FFFGGGGCFFFDFGGGFGFCGAFG@GGCEGGGGGGFGGGGFG7DFGCGFGFFDFGFFG@FFGGGGGGEGCGGGGFGGGGFGGCFGGEGG>EEFC;,>FDCEGG>@FCCEDGEGGG+?9F+?FE9CF6ECG*CE8*ACGGGD85CFGFGGG57*1:C:=C><:>DDG7@DC)1/07668FF?F***2.=67=F;50(4>7)(1*=4<;;:>,,7
@M04650:207:000000000-C238N:1:1101:9740:14603 1:N:0:19
ACTCCACGGGAGGCAGCAGTAGGGAATCTTCGGCAATGGACGAAAGTCTGACCGAGCAACGCAGCGTGAGTGAAGAAGGTTTTCGGATCGTAAAACTCTGTTGTTAGAGAAGAACAAGGACGTTAGTAACTGAACGTCCCCTGACGGTATCTAACCAGAAAGACACGGCTAACTACGTGCCAGCAGCAGCGGTAATACGTAGGTGTCAAGCGTTGTCCGGATATATTGGGCGTAAAGCGATCACAGGCGGTTGCTTACGGTGGATGGTAATACGACTGGCTCAACCGGGGAGTG
+
<FGGGGGGGGGGGGFGGFFFGGGCEGFGGG9,@CC@FGGF8FFFFF<@FEG@EFDGGCFFFG7FEC=FEGA9FFGG,C,45,CE:EGGGG@F<DF9EAFGGGA,B<CDFECFG,4<FAFFG:=BEC,CFCFFEF,<C++6=C7D:>C:+8=,=9:DGGFGFG,DEGG53CFFCB,@BBDB7?8*,,>228:CC>EF9;*24;4,+5++2=9***137CDGC7*+>FC+9;*5.*//:*7*)*))::7*77)93/*9*)))*))/09*-98**0))0(-<45?F0)).-(7.4,.
@M04650:207:000000000-C238N:1:1101:3322:14617 1:N:0:19
ACTCCTACGGGAGGCAGCAGTAGGGAATCTTCGGCAATGGGGGCAACCCTGACCGAGCAACGCCGCGTGAGTGAAGAAGGTTTTCGGATCGTAAAACTCTGTTGTTAGGGAAGAACAAATGTGTAAGTAACTGTGCATATCTTGACGGTACCTAATCAGAAAGCCACGGCTAACTACGTGCCAGCAGCCGCGGTAATACGTAGGTGGCAAGCGTTATCCGGATTTATTGGGCGTAAAGCGAGCGCAGGTGGTTTCTTAAGTCTGATGTAAAAGGCAGTGGCTCAACCATTGTGT
+
GGGGGGGGGGGCFGGGGGGGGGGGGGGGFGGGGGGGGGGGGGGGGGGGGGGGGGEGGGGGGGGGEGGGGGGGGGGGGFGGFF<FGGGGEFGGGGGGFGGGFFFEBFGGGGGGGGGFGEFAEFGGGGFFGGGGEFGGGGGFGGGGGGGGFE>FGGGGGGGGGGFGGGGGG7FEGGGGGGFGGGGGGGGFGDEGG>EGGGGGEFGEGFGGGFEFC5EC57CGE9EE+A??FGGGFGGG5:677D>>DGGGFF7CFGF46@F?<F7DFCGFF?FFFFFF::<FFF6@FFF?2994<,
@M04650:207:000000000-C238N:1:1101:19864:14626 1:N:0:19
ACTCCTACGGGAGGCAGCAGTGGGGAATATTGCACAATGGGCGCAAGCCTGATGCAGCCATGCCGCGTGTATGAAGAAGGCCTTCGGGTTGTAAAGTACTTTCAGCGGGGAGGAAGGGAGTGAGGTTAATAACCTTATTCATTGACGTTACTCGCAGAAGAAGCACCGGCTAACTCCGTGCCAGCAGCCGCGGTAATACGGAGGGTGCAAGCGTTAATCGGAATTACTGGGCGTAAAGCGCACGCAGGCGGTCTGTTAAGTCAGATGTGAAATCCCCGAGCTTAACTTGGGAAC
+
GGGGGGGGGGGGGGGGGGGGGGGGGGGGGGGFGGGGGGGFGGGGGGGGGGGGGGGGGGGGGGGGGGGGGGGGFGGGGGGGGGGGGGGGGGGGGAFGGCGGFGGGGGGGGGGGGGGGGGGGGGGGGGGGGGGGGGGGGGGGGGGGGGGGGGGGGGGGGGGGGGGGGGGGGGGGGGGGGGGGGGGGGGGGFGGGCGGGGGGGGGGGGGGGGGGGGGGGGGGGCDEGGFGGGGDGFGDEGGFGFGFEGGDCBGGGGGGFFFFFGFGGFGGBFFFFFFFF:>3>EFCB?FFDFFF?B?
@M04650:207:000000000-C238N:1:1101:8638:14636 1:N:0:19
ACTCCTACGGGAGGCAGCAGTGGGGAATATTGCACAATGGGCGCAAGCCTGATGCAGCCATGCCGCGTGTATGAAGAAGGCCTTCGGGTTGTAAAGTACTTTCAGCGAGGAGGAAGGCGTTAAGGTTAATAGCCTTGGCGATTGACGTTACTCGCAGAAGAAGCACCGGCTAACTCCGTGCCAGCAGCCGCGGTAATACGGAGGGTGCAAGCGTTAATCGGAATTACTGGGCGTAAAGCGCACGCAGGCGGTCTGTTAAGTCAGATGTGAAATCCCCGGGCTCAACCTGGGAAC
+
GGGGGGGGGGGGGGGGGGGGGGGGGGGGGGGGGGGGGGGGGGGGGGGGGFGGFGGGGGGGGGGGGGGGGEGGGGGGGGGGGGGGGGGGGGGGGGGGGGGGGGGGDGGGGGGGGGGGGGGGGGGGGGGGGGGGGGGGGGGGGGGGGGG@FGGGGGGGGGGFFGGGGGGGGGGGGGGGGGGCGGGGGGGGFDGGGGGGCEEFECEGGGGGGFGGGGC?CFGGGGGGGGGGADGDBEGGGGFDFGFFGGGDEGGC357B=6@FGFGGFGGFFFFFFFF?:>GEF6F6@F>2.<)2:4
@M04650:207:000000000-C238N:1:1101:9212:14637 1:N:0:19
ACTCCTACGGGAGGCAGCAGTGGGGAATATTGCACAATGGGCGCAAGCCTGATGCAGCCATGCCGCGTGTATGAAGAAGGCCTTCGGGTTGTAAAGTACTTTCAGCGGGGAGGAAGGGAGTAAAGTTAATACCTTTGCTCATTGACGTTACCCGCAGAAGAAGCACCGGCTAACTCCGTGCCAGCAGCCGCGGTAATACGGAGGGTGCAAGCGTTAATCGGAATTACTGGGCGTAAAGCGCACGCAGGCGGTTTGTTAAGTCAGATGTGAAATCCCCGGGCTCAACCTGGGAAC
+
GGGGGGGGGGGGGGGGGGGGGGGGGGGGGGGGGGGGGGGGGGGGGGGGGGGFGGGCEGGGGGGGGGGGGGGGGGGGGGGGGGGGGGGGGGGEGGGGGGGGGGGGGGGGGGFGGDCFFGGDGGGFGGGGGFGFGGFGGGGGGGGFGGGGGGGGGGGGGGGGGGGGGGGGGGG8FGFGGGGCGFFGFGGGGGGGEEGDGGGGGEGGGGGGGGGGGCGGFCCGEDEFGGG99>FFDEDGG74C:D@DG:7D>DGGDC<>?BFFGF=7=FF-9?@FFF:?3>GFE2<FFFFFFFF:8(
@M04650:207:000000000-C238N:1:1101:23311:14659 1:N:0:19
ACTCCTACGGGAGGCAGCAGTGGGGAATATTGCACAATGGGCGCAAGCCTGATGCAGCCATGCCGCGTGTATGAAGAAGGCCTTCGGGTTGTAAAGTACTTTCAGCGGGGAGGAAGGGAGTAAGGTTAATAACCTTATTCATTGACGTTACCCGCAGAAGAAGCACCGGCTAACTCCGTGCCAGCAGCCGCGGTAATACGGAGGGTGCAAGCGTTAATCGGAATTACTGGGCGTAAAGCGCACGCAGGCGGTCTGTCAAGTCGGATGTGAAATCCCCGGGCTCAACCTGGGAAC
+
GGGGGGGGGGGGGGGGGGGGGGGGGGGGGGGGGGGGGGGGGGGGGGGGGGGGGGGGGGGGGGGGGGGFGGGGGGGGGGGGGGGGGGGGGGGGGGGGGGGGGGGGGGGGGGGDGGGGGGGGGGFGGGGGGGGGGGGGGGGGGGGGGGGGGGGGGGGGGGGGGGGGGGGGGGGGGGGGGGGGGGGGGGGGGGEGGGGGGGGGGGGGGGGGGGGGGGGGGGGGGGGGGGGGGGGCBEG5CGFGFGFFGGDDFGGGGGGFFFFFGFGGFGGFFF?FFF7@<>CEFFGFFFFFFFFF?4
@M04650:207:000000000-C238N:1:1101:21152:14661 1:N:0:19
ACTCCTACGGGAGGCAGCAGTGGGGAATATTGCACAATGGGCGCAAGCCTGATGCAGCCATGCCGCGTGTATGAAGAAGGCCTTCGGGTTGTAAAGTACTTTCAGCGAGGAGGAAGGCGTTAAGGTTAATAACCCTGGCGATTGACGTTACTCGCAGAAGAAGCACCGGCTAACTCCGTGCCAGCAGCCGCGGTAATACGGAGGGTGCAAGCGTTAATCGGAATTACTGGGCGTAAAGCGCACGCAGGCGGTCTGTTAAGTCAGATGTGAAATCCCCGGGCTCAACCTGGGAAC
+
GGGGGGGGGGGGGGGGGGGGGGGGGGGGGGGGGGGGGGGGGGGGGGGGGGGGGGGGGGGGGGGGGGGGGGGGGGGGGGGGGGGGGGGGGGGGGGGGGGGGGGGGGGGDGGGGGGGGGGGGGGGGGGGGGGGGGGFGGGGGGGGGGGGGGGGGGGGGGGGGGGGGGGGGGGGGGGGGGGGGGGGGGGGGGGGGGGGGGGGGGGGGGGGGGGGGGGDEGGGGEDEGGGGGGGGGBEGECFFGFGFEGGGGFGGGDCFFFFBFFFGGF>FFFFBFFF:F<BD:@BGFF@FBB:FB:4
@M04650:207:000000000-C238N:1:1101:8285:14663 1:N:0:19
ACTCCTACGGGAGGCAGCAGTAGGGAATCTTCGGCAATGGACGAAAGTCTGACCGAGCAACGCCGCGTGAGTGAAGAAGGTTTTCGGATCGTAAAACTCTGTTGTTAGAGAAGAACAAGGACGTTAGTAACTGAACGTCCCCTGACGGTATCTAACCAGAAAGCCACGGCTAACTACGTGCCAGCAGCCGCGGTAATACGTAGGTGGCAAGCGTTGTCCGGATTTATTGGGCGTAAAGCGAGCGCAGGCGGTTTCTTAAGTCTGATGTGAAAGCCCCCGGCTCAACCGGGGAGG
+
GGGGGGGGGGGGGGGGGGGGGGGGGGGGGGGGGGGGGGGGGGGGGGGGGDFGGGEGGGGFGGGGGGGGGGGGGGGGGGGGGGGGGGGGGGGGGGGGGGGGGGGGGGGGGGGGGGGGGGGFGGGGGGGGGGGFGGGGGGGGGGGGGGGGGGGGGGGGGGGGGGGGFFGGGECEGGGGGGGGGGD?FGGGGGGGGGGEF9EGGGGGGFFGGGGGGGCEEGGGGGC5<?FGGGGGFGGGGGFGFGBEGGDGFGGGCGGFFFFFCFFGFGFBFF?FF4)7<9DFFB<6?F)-(53(9>
@M04650:207:000000000-C238N:1:1101:19372:14708 1:N:0:19
ACTCCTACGGGAGGCAGCAGTAGGGAATCTTCGGCAATGGACGAAAGTCTGACCGAGCAACGCCGCGTGAGTGAAGAAGGTTTTCGGATCGTAAAACTCTGTTGTTAGAGAAGAACAAGGACGTTAGTAACTGAACGTCCCCTGACGGTATCTAACCAGAAAGCCACGGCTAACTACGTGCCAGCAGCCGCGGTAATACGTAGGTGGCAAGCGTTGTCCGGATTTATTGGGCGTAAAGCGAGCGCAGGCGGTTTCTTAAGTCTGATGTGAAAGCCCCCGGCTCAACCGGGGAGG
+
GGGGGGGGGGGGGGGGGGGGGGGGGGGGGGGGGGGGGGGGGGGGGGGGGGGGGGGGGGGGGGGGGGGFGGGGGGGGGGGGGGGGGGGGGGGGGGGGGGGGGGGGGGGGGGGGGGGGGGGGGGG@FGGGGGGGGGGGGGGGGGGGGGGGGGGGGGGGGGGGGGGGGGGGGGGGGGGGGGGGGGGGGGGGGGGGGGGGGGGGGGGGGGGGGGGGGGGGGGGGGGEDDGGFGGDGDGGGDGFGFGFFGGGGFGGGGGGFFBFFGFGGFGGFFFFFFFFFF>GFFFGFFFF>BDFFFF
@M04650:207:000000000-C238N:1:1101:5414:14719 1:N:0:19
ACTCCTACGGGAGGCAGCAGTAGGGAATCTTCGGCAATGGACGAAAGTCTGACCGAGCAACGCCGCGTGAGTGAAGAAGGTTTTCGGATCGTAAAACTCTGTTGTTAGAGAAGAACAAGGACGTTAGTAACTGAACGTCCCCTGACGGTATCTAACCAGAAAGCCACGGCTAACTACGTGCCAGCAGCCGCGGTAATACGTAGGTGGCAAGCGTTGTCCGGATTTATTGGGCGTAAAGCGAGCGCAGGCGGTTTCTTAAGTCTGATGTGAAAGCCCCCGGCTCAACCGGGGAGG
+
GGGGGGGGGGGEGGGGGGGGGGGGGGGGGGGGGGGGGGGGGGGGGGGGGGGGGGGGGGGGGGGGGGGGGGGGGGGGGGGGGGGGGGGGGGGGGGGGGGGGGGGGGGGGGGGGGFGGGGGGGGGFGGGGGGGGGGGGGGGGGGGGGGGGGGGGGGGGGGG7FGGGGGGGGGGEGGGGF@FGFDFGGGGGGGGGGGGGGGGGGFC7CFGGGGGFECEEEGGDGG5CCCFGFGEGFGGGGGFGFGFFGGGGFGGDGGGBF?F4A@F>FCFFFFFFFFFF09D>EBGFFFFF>EE63>
@M04650:207:000000000-C238N:1:1101:26181:14767 1:N:0:19
ACTCCTACGGGAGGCAGCAGTAGGGAATCTTCGGCAATGGACGAAAGTCTGACCGAGCAACGCCGCGTGAGTGAAGAAGGTTTTCGGATCGTAAAACTCTGTTGTTAGAGAAGAACAAGGACGTTAGTAACTGAACGTCCCCTGACGGTATCTAACCAGAAAGCCACGGCTAACTACGTGCCAGCAGCCGCGGTAATACGTAGGTGGCAAGCGTTGTCCGGATTTATTGGGCGTAAAGCGAGCGCAGGCGGTTTCTTAAGTCTGATGTGAAAGCCCCCGGCTCAACCGGGGAGG
+
GGGGGGGGGGGGGGGGGGGGGGGGGGGGGGGGGGGGGGGGGGGGGGGGGGGGGGGGGGGGGGGGGGGGGGGGGGGGGGGGCGGGGGDEGEGGGGGGGGGGGGGGGGGGFGGFGGGGGGE=AFGGGFGGGGGGGGGGGGGGGGGGGGGGEBFGFGGGGGGGGGGGGGGGGGGGGGGGGGGGGGGGFGGGGGGGGEE5FGGGGG5;EGGGFFGGGGGGGGGGGGEGFGGGF=5C:>C=FG=DFDDEGGGG>GDGDGGFFF=FCFGDFGGF=F4@9F45<><>E>DFFFF>>ED909
@M04650:207:000000000-C238N:1:1101:22585:14769 1:N:0:19
ACTCCTACGGGAGGCAGCAGTGGGGAATATTGCACAATGGGCGCAAGCCTGATGCAGCCATGCCGCGTGTATGAAGAAGGCCTTCGGGTTGTAAAGTACTTTCAGCGGGGAGGAAGGGAGTAAGGTTAATAACCTTATTCATTGACGTTACCCGCAGAAGAAGCACCGGCTAACTCCGTGCCAGCAGCCGCGGTAATACGGAGGGTGCAAGCGTTAATCGGAATTACTGGGCGTAAAGCGCACGCAGGCGGTCTGTTAAGTCAGATGTGAAATCCCCGGGCTCAACCTGGGAAC
+
GGGGGGGGGGGGGGGGGGGGGGGGGGGGGGGGGGGGGGGGGGGGGGGGGGGGGGGGGGGGGGGGGGGGGGGGGGGGGGGGGGGGGGGGGGGGGGGGGGGGGGGGGGGGGGGGGGGGGGGGGGGGGGGGGGGGGGGGGGGGGGGGGGGGGGGGGGGGGGGGGGGGGGGGGGGGGGGGGGGGGGGGGGGGGGGGGGGGGGGGGGGGGGGGGGGFGEGGGGGGGGGGGGGGFF=FD>DGFGFGFGFFGGGG@DGDGGGFFFFFC67FFGGFFFFFFFFF86CBFBGFFFF?<FFFF-
@M04650:207:000000000-C238N:1:1101:12011:14769 1:N:0:19
ACTCCTACGGGAGGCAGCAGTAGGGAATCTTCGGCAATGGACGAAAGTCTGACCGAGCAACGCCGCGTGAGTGAAGAAGGTTTTCGGATCGTAAAACTCTGTTGTTAGAGAAGAACAAGGACGTTAGTAACTGAACGTCCCCTGACGGTATCTAACAAGAAAGCCACGGCTAACTACGTGCCAGCAGCCGCGGTAATACGTAGGTGGCAAGCGTTGTCCGGATTTATTGGGCGTAAAGCGAGCGCAGGCGGTTTCTTAAGTCTGATGTGAAAGCCCCCGGCCCAACCGGGGAGG
+
GGGGGGGGGGGGGGGGGGGGGGGGGGGGGGGGGGGGGGGGGGGGGGGGGGGGGGGGGGGGGGGGGGGGGGGGGGGFGGGGFGGGGGGGGGGGGGGGGGGGGGFGGGGGGGGGGGGGGGGFFGGGGGGGGGGGGGGGGGGGGGGGGGGGEFGGGGGGGGGGGGGGGGGGGGGGGGGGGGGGGGGGGFEGGBEGDEGEGFGGFF8EEGGGGGGGD5CE*:CCECC5@CEGGGFGBG3:FGBDFGFFGGGG)9D7C3C?FF?BGFDCF*06=F?F4F@F:>D@B()7>>)39E>-7;
@M04650:207:000000000-C238N:1:1101:5670:14773 1:N:0:19
ACTCCTACGGGAGGCAGCAGTAGGGAATCTTCGGCAATGGACGAAAGTCTGACCGAGCAACGCCGCGTGAGTGAAGAAGGTTTTCGGATTGTAAAACTCTGTTGTTAGAGAAGAACAAGGACGTTAGTAACTGAACGTCCCCTGACGGTATCTAACCAGAAAGCCACGGCTAACTACGTGCCAGCAGCCGCGGTAACACGAAGGTGGCAAGCGTTGTCCGGATTTATTGGGCGTAAAGCGAGCGCAGGCGGTTTCTTAAGTCGGATGTGAAAGCCCCCGGCTCAACCGGTGAGG
+
GGGGGGGGGFGGGGGGGGGGGCGGGGGGCGGG<EGGGGGGFGGGGGG@FGGGGC@FGGGFGGGGGGGGGGG?FGFFGGGG=5FFGGGCFGGGGGGCGGGGFGGCF8FGFGG<BFCDGFG8EFGGCF=FFGD<?FD,>AFECFFG,33:<<FFFCFFGGG<DB<F@<@F7*>6DFC9;EGFEEFGFE8=;5:E*::>+2+8**3=CG>6CF7FC71:CF:119*/+3A9CC5C@:DEGCFG35)75C5DE5>)1/:9@*@*3**1)/9(**/**7.781C>B;7@@F84-).-4?
@M04650:207:000000000-C238N:1:1101:20100:14776 1:N:0:19
ACTCCTACGGGAGGCAGCAGTAGGGAATCTTCGGCAATGGACGAAAGTCTGACCGAGCAACGCCGCGTGAGTGAAGAAGGTTTTCGGATCGTAAAACTCTGTTGTTAGAGAAGAACAAGGACGTTAGTAACTGAACGTCCCCTGACGGTATCTAACCAGAAAGCCACGGCTAACTACGTGCCAGCAGCCGCGGTAATACGTAGGTGGCAAGCGTTGTCCGGATTTATTGGGCGTAAAGCGAGCGCAGGCGGTTTCTTAAGTCTGATGTGAAAGCCCCCGGCTCAACCGGGGAGG
+
GGGGGGGGGGGGGGGGGGGGGGGGGGGGGGGGGGGGGGGGGGGGGGGGGGGGGGGGGGGGGGGGGGGGGGGGGGGGGGGGAFGGGGGGGGGGGGGGGGGGGGGGGGGGGGGGGGGGGGGGGGGFGGGGGGGGGGGGGGFGGGGGGGGGGGGGDGGGGGGGGGGGGGGGGGGGGGGGGGGGGGGGGGGGGGGGGGGGGGDGGGGGGGGGGGGGGGGGGGGGGGG5CGGGFFDFBGGGGGFGEDFDDDGGFGGDCDFBFFFFEFGGFGGAFFFFFF>><>GFF>GFFFFB>)77>F
@M04650:207:000000000-C238N:1:1101:10360:14777 1:N:0:19
ACTCCTACGGGAGGCAGCAGTGGGGAATATTGCACAATGGGCGCAAGCCTGATGCAGCCATGCCGCGTGTATGAAGAAGGCCTTCGGGTTGTAAAGTACTTTCAGCGGGGAGGAAGGGAGTGAGGTTAATAACCTCATTCATTGACGTTACCCGCAGAAGAAGCACCGGCTAACTCCGTGCCAGCAGCCGCGGTAATACGGAGGGTGCAAGCGTTAATCGGAATTACTGGGCGTAAAGCGCACGCAGGCGGTTTGTTAAGTCAGATGTGAAATCCCCGGGCTCAACCTGGGAAC
+
GGFGGGGGGGBFF7FGGGGGGGGGGGGGGGGGGGGGGGGGFGGGGGGGGGGGGGGGGGGGAFGFGGC:FBFGGGGFGGFGFGGGGGGGGGGGGGGGFGFCGGGGGGGGDGGGGGGGGGFGGGGGGGFFGGGGFGDGGGGGDGCGGGGFGGGGFGG7@FGCFGGGF,DFCECCFGGD@;FGGGGGGCGFGG=:CEGE?FFG5C=5::CEFFCGGCECEG>FDDCCFFFGGFCCEEGG5>FDDGFDGGDGFGG1)71<:68FC6*:@C*-99@977?F1097>><@FFF?7>>:8,
@M04650:207:000000000-C238N:1:1101:27745:14789 1:N:0:19
ACTCCTACGGGAGGCAGCAGTAGGGAATCTTCGGCAATGGACGAAAGTCTGACCGAGCAACGCCGCGTGAGGGAAGAAGGTTTTCGGAGCGGAAAACTATGTTGGTAGAGAAGAACAAGGACGTGAGGAAAGGAACGTCGACTGAAGGTATCTAACCAGAAAGCCACGGCTAAGTACGTGCCAGCAGCCGCGGTAAGACGGAGGTGGCAAGCGGTGGAAGGATGGAGTGGGCGGAAAGCGAGCGCAGGCGGGTGCTTAAGGCGGATGAGAAAGGAGCAGGGACAAGCGGGGAGG
+
FGGCFGGGGGGGGGCCFFGG@@<CCGG,CCE,:F6@@,@C<;@77CC,,<CA<DCGE:@E8@@+=+@87?=,?:EGFFFF:,5:,@C@++4++4:B<:,,8,,C,8C<BCDEGDE,B=ADD,+++:>,33,,35>,3+++++35>,@:<,,,,7;,,7>CCCD>,>611*<;F,66@7,=*82<*0<+*=87:*:*+3+3*/18*1:*0<C*2**1/**2;<++***2:>C*7*/2)95C55)7/)95)/<)/)**//18+))95)9(9@*09)0)--95)(1)0))((<>96>
@M04650:207:000000000-C238N:1:1101:12589:14793 1:N:0:19
ACTCCTACGGGAGGCAGCAGTGGGGAATATTGCACAATGGGCGCAAGCCTGATGCAGCCATGCCGCGTGTATGAAGAAGGCCTTCGGGTTGTAAAGTACTTTCAGCGGGGAGGAAGGGAGTGAGGTTAATAACCTCATTCATTGACGTTACCCGCAGAAGAAGCACCGGCTAACTCCGTGCCAGCAGCCGCGGTAATACGGAGGGTGCAAGCGTTAATCGGAATTACTGGGCGTAAAGCGCACGCAGGAGGTCTGTCAAGTCGGATGTGAAATCCCCGGGCTCAACCTGGGAAC
+
GGGGGGGGGGGGGGGGGGGGGGGGGGGGGGGGGGGGGGGGGGGGGGGGGGGGFGGGGGGGAEGGGEGGGGFFGGFFGFGGGGFGGGGGGGGGGGGGGFGGEFGGGGGGGGGEGGGGGGGFCFDGDFCFFCFFGGFFGFGGGAAFFF>F7@F<FGGGGGGGGGGGGGGCEC7CFFCGGGFFGCEGGGGGGGGGGGGGGF+1*BECC;EEGGGGG*/CFGFCG3CC8:<9?DGF:=CGGG?DD<BFG3<5)*119*099F=@CBD).*1,@B=??=47:15>5(9675431;773-
@M04650:207:000000000-C238N:1:1101:23997:14808 1:N:0:19
ACTCCTACGGGAGGCAGCAGTGGGGAATATTGCACAATGGGCGCAAGCCTGATGCAGCCATGCCGCGTGTATGAAGAAGGCCTTCGGGTTGTAAAGTACTTTCAGCGGGGAGGAAGGGAGTGAGGTTAATAACCTTATTCATTGACGTTACCCGCAGAAGAAGCACCGGCTAACTCCGTGCCAGCAGCCGCGGTAATACGGAGGGTGCAAGCGTTAATCGGAATTACTGGGCGTAAAGCGCACGCAGGCGGTCTGTCAAGTCGGATGTGAAATCCCCGGGCTCAACCTGGGAAC
+
GGGGGGGGGGGGGGGGGGGGGGGGGGGGGGGGGGGGGGGGGGGGGGGGGGGGGFGGGGGGGGGGGGGGGGGGGGGGGGGGGGFFGGGGGGGGGGGGGGGGGGGGGGGGGGGGGG@FGDDFGGGGGFGGFGGFGGCFDFFFGCFGGGGBFFGG<FGGEGFFGFGGGGGGGGGGGGGGFGGGGGFD:8>EFEEGGGEGGGGGGGGGGGGGGGGGGGCGG>GGGGEGFGFFDGGGF5<E3*0>>9>@3CCCDDD7C7C9077??*>DB*>:=7?F@?)7:9CB>>C@FF)445>?2-
@M04650:207:000000000-C238N:1:1101:26970:14811 1:N:0:19
ACTCCTACGGGAGGCAGCAGTGGGGAATATTGCACAATGGGCGCAAGCCTGATGCAGCCACGCCGCGTGTATGATGAAGGCCTTCGGGTTGTAAAGTACTTTCAGCGGGGAGGAAGGGAGTAAAGTCAATACCTTGGATCATTGACGATACCCGCAGAAGAAGCACCGGCTAACTCCGTGCGAGCAGCCGCGGTAATACGGAGGGTGCAAACGTTAATCGGAATTACTGGGCGTAAAGCGCACGCAGGCGGTCGGTCAAGTCGGATGTGAAATCCCCGGGCTCAACCTGGGAA
+
GGGGGGGGGGGGGGGGGGGGGGGGGGGGGGGGGFGGGGGGGAF+CF:FGGGG9FGGGGFF,CGGGGGGG:CCFG,FGGGCGG@FBFGG,8FGGGGGFAFGFGGDFG@FGGG7FGGB++,BC,8,33,:3,7,,,@,,,,:3><EC=7+6@*>FF7F*CCBFGFGGGGGDE*=<C9,<=4FC7B>B?EE888EGG*:+C988EEEG;EEDF+/;*0:2*29*18*030<C9CGB/9:F7*9<).<)9/9)1)19)707596<=*/)*94*8099*)/12<))9*6*)).4;>:(
@M04650:207:000000000-C238N:1:1101:9051:14900 1:N:0:19
ACTCCTACGGGAGGCAGCAGTGGGGAATATTGCACAATGGGCGCAAGCCTGATGCAGCCATGCCGCGTGTATGAAGAAGGCCTTCGGGTTGTAAAGTACTTTCAGCGGGGAGGAAGGGAGTAAAGTTAATACCTTTGCTCATTGACGTTACCCGCAGAAGAAGCACCGGCTAACTCCGTGCCAGCAGCCGCGGTAATACGGAGGGTGCAAGCGTTAATCGGAATTACTGGGCGTAAAGCGCACGCAGGCGGTTTGTTAAGTCAGATGTGAAATCCCCGGGCTCAACCTGGGAAC
+
GGGGGGGGGGGEGGGGGGGGGGGGGGDGGGGGGFGGGGGGGGGGGGGGGGGGGGFGGGGGGGGGGEGCE@CFGGCGGGGGGFGDGGGGGGGGFGGGGGGFGGGGGGGGGGGGGGGGGGGGCFFFGGGGGGGGFGGGGGGGFGGGCGGGGFEGEGGCFGGGGGFCCGEFFGGG,CCCFEGGGGG?C@CGGGGGGEGDGGGGGGEGEGEEGFGF==CEC>CGGGEEFFFG?<CCEGDG3FFDB5>BG<C).731177FFF?FGFC74:>6=@4@BBFF:>GFFFG?=FF::F@<:4
@M04650:207:000000000-C238N:1:1101:15992:14939 1:N:0:19
ACTCCTACGGGAGGCAGCAGTGGGGAATATTGCACAATGGGCGCAAGCCTGATGCAGCCATGCCGCGTGTATGAAGAAGGCCTTCGGGTTGTAAAGTACTTTCAGCGGGGAGGAAGGGAGTAAAGTTAATACCTTTGCTCATTGACGTTACCCGCAGAAGAAGCACCGGCTAACTCCGTGCCAGCAGCCGCGGTAATACGGAGGGTGCAAGCGTTAATCGGAATTACTGGGCGTAAAGCGCACGCAGGCGGTTTGTTAAGTCAGATGTGAAATCCCCGGGCTCAACCTGGGAAC
+
GGGGGGGGGGGGGGGGGGGGGGGGGGGGGGGGGGGGGGGGGGGGGGGGGGGGGGGGGGFGEGGGGGGGGGGCGGGGGGGGGGGGGGGGGGGGGGGFGGGGGGGGGGDFGGGGGGGGFFFGGCCCDCDFAF9<FCEFA9C@DF,EFGGGGGGFFCCEECFFE@FFGGGGGEGCFGGCCEGG@CEFFGGGGGGGGEECFGGGEDGDGEG=:CFGGEGDGFGFEGD5EGFGCFGEEE55*CFGBD3@GGD)77CCC3C>FF?FGFGFF7F>FFF46*9??FGE377FFFF(14>(8-
@M04650:207:000000000-C238N:1:1101:23826:14950 1:N:0:19
ACTCCTACGGGAGGCAGCAGTAGGGAATCTTCGGCAATGGACGAAAGTCTGACCGAGCAACGCCGCGTGAGTGAAGAAGGTTTTCGGATCGTAAAACTCTGTTGTTAGAGAAGAACAAGGACGTTAGTAACTGAACGTCCCCTGACGGTATCTAACCAGAAAGCCACGGCTAACTACGTGCCAGCAGCCGCGGTAATACGTAGGTGGCAAGCGTTGTCCGGATTTATTGGGCGTAAAGCGAGCGCAGGCGGTTTCTTAAGTCTGATGTGAAAGCCCCCGGCTCAACCGGGGAGG
+
GGGGGGGGGGGGGGGGGGGGGGGGGGGGGGGGGGGGGGGGGGGGGGGGGGGGGGGGGGGGGGGGGGGGGGGGGGGGGGGGEGGGGGGGGGGGGGGGGGGGGGGGGGGGGGGGGGGGGGFGGGGGGGGGGGGGGGGGGGGGGGGGGGGGGGGGGGGGGGGGGGGGGGGGGGGGGGGGGGGGGGGFGGGGGDDGGGGGGGGGGGFEGGGGFGGGGGGDGGGGGGGGGGGGGGCFEGGGGGFDBGFEGGGGFGGGGDGFFFFFGFGGFGGFFFF?FFFFFBGFFFGFFFF>>BEFFF
@M04650:207:000000000-C238N:1:1101:22952:14952 1:N:0:19
ACTCCTACGGGAGGCAGCAGTAGGGAATCTTCGGCAATGGACGAAAGTCTGACCGAGCAACGCCGCGTGAGTGAAGAAGGTTTTCGGATCGTAAAACTCTGTTGTTAGAGAAGAACAAGGACGTTAGTAACTGAACGTCCCCTGACGGTATCTAACCAGAAAGCCACGGCTAACTACGTGCCAGCAGCCGCGGTAATACGTAGGTGGCAAGCGTTGTCCGGATTTATTGGGCGTAAAGCGAGCGCAGGCGGTTTCTTAAGTCTGATGTGAAAGCCCCCGGCTCAACCGGGGAGG
+
GGGGGGGGGGGGGGGGGGGGGGGGGGGGGGGGGGGGGGGGGGGGGGGGGGGGGGGGGGGGGGGGGGGGGGGGGGGGGGGGGGGGGGGGGGGGGGGGGGGGGGGGGGGGGGGGGGGGGGGGGGGGGGGGGGGGGGGGGGGGGGGGGGGGGGGGGGGGGGGGGGGGGGGGGGGGGGGGGGGGGGGGGGGGGGGGGGGGGGGGGGGGGGGGGGGGGGGGGGGGEGCGGGGFGGGGFGGGGGFGFGFFDGGDBGGGGGCFF7=FEFGGFCCD?FFF47>@<9CBF;GFFFFFFFFFFF
@M04650:207:000000000-C238N:1:1101:14896:14953 1:N:0:19
ACTCCTACGGGAGGCAGCAGTAGGGAATCTTCGGCAATGGACGAAAGTCTGACCGAGCAACGCCGCGTGAGTGAAGAAGGTTTTCGGATCGTAAAACTCTGTTGTTAGAGAAGAACAAGGACGTTAGTAACTGAACGTCCCCTGACGGTATCTAACCAGAAAGCCACGGCTAACTACGTGCCAGCAGCCGCGGTAATACGTAGGTGGCAAGCGTTGTCCGGATTTATTGGGCGTAAAGCGAGCGCAGGCGGTTTCTTAAGTCTGATGTGAAAGCCCCCGGCTCAACCGGGGAGG
+
GGGGGGGGGGGGGGGGGGGGFGGGGGGGGGGGGGGGGGGGGGGGGGGGGGGGGGGGGGGGGGGGGGGFGEGGGGGGGGGGGGGGGGGGGGGGGGGGGGGGGGGGGGGGGGGGGGGGGGGGGGGEGGGGGGGGGGGGGGGGGGGGGGGGGGGGGGGGGGGGGGGGGGGGGGGGGGGFGEGGGGGGGGGGGGGGGGGEGGGGCGFCFGGF6CGGGGGGGGGGGGEC@CF7FFGG>EGGFGFGFGFFGGGGFGGGGGGFFFFB<FGGFGGBFFFFFFFF?>GE>(/7=FFBBFF(3>
@M04650:207:000000000-C238N:1:1101:19323:14994 1:N:0:19
ACTCCTACGGGAGGCAGCAGTGGGGAATATTGCACAATGGGCGCAAGCCTGATGCAGCCATGCCGCGTGAGTGATGAAGGCCCTAGGGTTGTAAAGCTCTTTCACCGGTGAAGATAATGACGGTAACCGGAGAAGAAGCCCCGGCTAACTTCGTGCCAGCAGCCGCGGTAATACGAAGGGGGCTAGCGTTGTTCGGATTTACTGGGCGTAAAGCGCACGTAGGCGGTGACTTAAGTGAGATGTGAAAGCCCCGAGCTTAACTTGGGAATTGCATTTCATACTGGGTCGCTAG
+
GGGGGGGGGGCCGGGGGGGGGGGGGGGGGGGGGGGGGGFGGGDGGGGGGFGGGGGGGGGGGGGGGGGGGGGGGGGGGGGGGGGGGGGGGGGGGGGGGGGGGGGGGGGGGGGGGGGGGGGGGGGGGGGGGEEGGGGGGGGGGGGGGGGGGGGGGGGGGGGGGGGGGGGGGGGGGGGGGGGGGD7E>EGGGGGGGGGGGGGFCFGFGGGGGDEGCGGDGGGGECEGEEEG=CEGFCGGGGF>BGFFGGFFFGGGGDDF3?98?FGGFGF?F?FFBF??<2C4*6CF:FF>9382
@M04650:207:000000000-C238N:1:1101:20053:15009 1:N:0:19
ACTCCTACGGGAGGCAGCAGTGGGGAATATTGCACAATGGGCGCAAGCCTGATGCAGCCATGCCGCGTGTATGAAGAAGGCCTTCGGGTTGTAAAGTACTTTCAGCGGGGAGGAAGGGAGTGAGGTTAATAACCTCATTCATTGACGTTACCCGCAGAAGAAGCACCGGCTAACTCCGTGCCAGCAGCCGCGGGAATACGGCGGGTGCAAGCTTTAATCGGATTTACTGGGCGCAAAGCGCACGCTGGCGGCCTTTCAAGTCGGCTGTGAAAACCCCGGGCCCAACCTGGTAGC
+
D9CDFG<FCCCFCGGCFEEGCA@F@;,CCFGACEECFF<-E8FGFC:FD@F,C,<@<CFCGGCEGGFCFFFG<E,F,ECCCF,CFFGGGGGF<FGAFEFGGGGCFGCEGF+@77FA+=,+@3=,,DFF,CBD3=,66>=@BCCCFF7FF7F9F@F<E*::,2>BCFGGCEDEG@C;C*=FB*?,;@6C88C:C**12+288*1?82?=+3+:30+00*:>*1*:C<++<**:)*/*9*4)5/)0>**9>))))9*0/968C4DC)1937*1**)7)(-1))(9)87).1;)-).
@M04650:207:000000000-C238N:1:1101:13137:15032 1:N:0:19
ACTCCTACGGGAGGCAGCAGTAGGGAATCTTCGGCAATGGACGAAAGTCTGACCGAGCAACGCCGCGTGAGTGAAGAAGGTTTTCGGATCGTAAAACTCTGTTGTTAGAGAAGAACAAGGACGTTAGTAACTGAACGTCCCCTGACGGTATCTAACCAGAAAGCCACGGCTAACTACGTGCCAGCAGCCGCGGTAATACGTAGGTGGCAAGCGTTGTCCGGATTTATTGGGCGTAAAGCGAGCGCAGGCGGTTTCTTAAGTCTGATGTGAAAGCCCCCGGCTCAACCGGGGAGG
+
GGGGGGGGGGGEGGGGGCFGFGGGGGGFGGFGGGGGGGG?FGGGEGGGGGFGGGGGGGGGGGGGGGG=CFGGGGGGCDGGGGGGGCFGGGEFGGG9FFFGGGGGGGGGGGFFGGGGGGGGFGGEF8CFGGGGGGGFFDGEGGGGGGGCGGGGGGGGDFCFG?FGGGGFE7FE7FGFCEBCFGG6EGGGGGGEGGE>CFGGGGGGGG*AFCFGCGE=CFFDGDGCF7<C7DCFBGCC7CBDF5DBGG<D:DGGGGGFFF47FFGG47*647@F*;F>07D:>2CFFFFF>:B17>
@M04650:207:000000000-C238N:1:1101:12831:15038 1:N:0:19
ACTCCTACGGGAGGCAGCAGTGGGGAATATTGCACAATGGGCGCAAGCCTGATGCAGCCATGCCGCGTGTATGAAGAAGGCCTTCGGGTTGTAAAGTACTTTCAGCGGGGAGGAAGGGAGTGAGGTTAATAACCTCATTCATTGACGTTACCCGCAGAAGAAGCACCCGCTAACTCCGTTCCAGCAGCCGCGGTAATACGGAGGGTTCAAGCGTTAATCGGAATTACTGGGCGTAAAGCGCACCCAGGCGGTCTGTCATGTCGGATGTGAAATCCCCCGGCTCAACCTGGCGAC
+
AGGGGGGGGGGGGGGDGGGF-CEFEEGGCFGFGGGGGAFG<FFDGGGGGGGGG9FGGGCF9FFGGGGGDCFGGFGGGFGDE<FFGGG7ECEFGGGFGGGGAGGG,<+>7CEGGGG=:C=FFF9,8BDFF=FG<ECD<>FC<E<AFFGFDFGGG>:*<7,FCE,@CFE**>FE*CFCGE@,?BFG?EF77CE88BEEGGGC5E5//**2<+3<CEGCFD>3*1*/<C+299**):/5C77<DD3)9***8)<C)**11=**<=79)/).1****09)4().)-/9*0.:<))(,-
@M04650:207:000000000-C238N:1:1101:26408:15041 1:N:0:19
ACTCCTACGGGAGGCAGCAGTAGGGAATCTTCGGCAATGGACGAAAGTCTGACCGAGCAACGCCGCGTGAGTGAAGAAGGTTTTCGGATCGTAAAACTCTGTTGTTAGAGAAGAACAAGGACGTTAGTAACTGAACGTCCCCTGACGGTATCTAACCAGAAAGCCACGGCTAACTACGCGCCAGCAGCCGCGGTAATACGTAGGTGGCAAGCGTTGTCCGGATTTATTGGGCGTAAAGCGAGCGCAGGCGGTTTCTTAAGTCTGATGTGAAAGCCCCCGGCTCAACCGGGGAGG
+
GGGGGGGGGGGGGGGGGGGGGGGGGGGGGGGGGGGGGGGGGGGGGGGGGGGGGGGGGGGGGGGGGGGGGGGGGGGGGGGGFGGGGGGGGGGGGGGGGGGGGGGGGGGGGGGGGGGGGGGGGGGFGGGGGGGGGGGGGGGDGGGGGGGGGGGGGGGGGGGGGGGGGGGGGGGGGGGGGGCEGGEGGGGGGGGGGGDGGGGGGGGGGGGGGGGGGGGGGGFGGG5CGGGGGGGGFGGGGGFGFG>BGGGGFGGGGGFFFFFFFF>F=FFAFFFFFFF>BBGFF;GFFFFFFF>6>F
@M04650:207:000000000-C238N:1:1101:21013:15045 1:N:0:19
ACTCCTACGGGAGGCAGCAGTAGGGAATCTTCGGCAATGGACGAAAGTCTGACCGAGCAACGCCGCGTGAGTGAAGAAGGTTTTCGGATCGTAAAACTCTGTTGTTAGAGAAGAACAAGGACGTTAGTAACTGAACGTCCCCTGACGGTATCTAACCAGAAAGCCACGGCTAACTACGTGCCAGCAGCCGCGGTAATACGTAGGTGGCAAGCGTTGTCCGGATTTATTGGGCGTAAAGCGAGCGCAGGCGGTTTCTTAAGTCTGATGTGAAAGCCCCCGGCTCACCCGGGGTGG
+
GGGFGGCFEGGFGD@FFGGGFGFGEAEGGGCFFEFGGGDGCFGFEEGGGGGGGGGGGEEFGGGGG7FGC?FEFGFGGFCFFGF?<FGCEFFGGGGGGGFG9FFFFGGGGGFGFEFFEF,BEFGBFAFFFF9FEDAFFF@E+<FDFGC7@CFGFGG9BFFGCFGC,@CCFEGGGGGGGGGGGGCEGFFGGE=EEGGGFGCCBFGEGG>FFDF5EE;ECDCDE3C7@9:929CGFGG=FFFG:<37DDDGDD<57*:@B??FG4*062:ABF=@655>?1)7)3/9*.)(4:5(4;
@M04650:207:000000000-C238N:1:1101:18239:15065 1:N:0:19
ACTCCTACGGAGGCAGCAGTGGGGAATATTGCACAATGGGCGCAAGCCTGATGCAGCCATGCCGCGTGTATGAAGAAGGCCTTCGGGTTGTAAAGTACTTTCAGCGAGGAGGAAGGCATTGTGGTTAATAACCGCAGTGATTGACGTTACTCGCAGAAGAAGCACCGGCTAACTCCGTGCCAGCAGCCGCGGTAATACGGAGGGTGCAAGCGTTAATCGGAATTACTGGGCGTAAAGCGCACGCAGGCGGTCTGTCAAGTCGGATGTGAAATCCCCGGGCTCAACCTGGGCACT
+
GGGGGGGGGGEEGGGGGGGGGGGGGGGGGGGGGGAFFCGGGGGGGGGGGGGFCGDFGGGGCFGEGGG7CFGFGGEFGEGGGGGGGGGGGGGGGGGGGGGGGGGGGGDGGGGGGGGGGFGGGGGGGGGGGGGGGGGGGEGGFFBFGGGFFGGGGGGDDFGGGGGFGGGDGDFFGF@FEF7FFFFE:CFGEGGGGGGGGGGEDEGGGDG6>EGGCEEGDGFGGGGGGGGD?DFG>EDGGGFGFGE>CDCDEGGCD*:=BF*09>D>BCCAFFFF??FF>2DF)(0?F4926>)4:(
@M04650:207:000000000-C238N:1:1101:15089:15105 1:N:0:19
ACTCCTACGGGAGGCAGCAGTAGGGAATCTTCGGAAATGGACGAAAGTCTGCCCGAGCAACGCCGCGTGAGTGAAGAAGGTTTTCGGATCGTAAAACTCTGTTGTTAGAGAAGAACAAGGACGTTAGTAACTGAACGTCCCCTGACGGTATCTAACCAGAAAGCTACGGCTAACTACGTGCCAGCAGCCGCGGTAATACGTAGGTGGCAAGCGTTGTCCGGATTTATTGGGCGTAAAGCTAGCGCAGGCGGTTTCTTATGTCTGATGTTAAAGCGCCCGGCTCGACCGGTGAGG
+
EEE<6,CCBCG@FE;CFEDE-CFC7@FC@66CFE6FGCFDFE@:FGGG,E<,EF@+@+@,E@B+@6=F+8FC??C9EFAFC?EFFFEGGGCGGFGGGEEFFGFG=?FGDFFGFGGDGFF?<?+8B<+CFE<?<FDF8FFE7C=FGA+>F<F<F<>>>,,>FBFG,@>F@CC3DABFFEF:88DFGC8@FG5B***3?9<89C*1?C12<C5EGC88*;+9C:*/<0<<7C*55C1:C>**/9?37)>C>DDGGGFF?F*929C**:FF*10*97)04;CB:99)775>>.52:?
@M04650:207:000000000-C238N:1:1101:4937:15140 1:N:0:19
ACTCCTACGGGAGGCAGCAGTGGGGAATATTGCACAATGGGGGGAACCCTGATGCAGCCATGCCGCGTGAATGAAGAAGGCCTTCGGGTTGTAAAGTTCTTTCGGTGGTGAGGAAGGCAGTTAGTTTAATAGACTAGCTGATTGACGTTAGCCACAGAAGAAGCACCGGCTAACTCCGTGCCAGCAGCCGCGGTAATACGGAGGGTTCGAGCGTTGATCGGAATTACTGGGCGGAAAGCGCACGCAGGCGGTCTGTCACGTCGGATGTGAAATCCCCGGGCTCAACCTGGGAAC
+
GGGGGGGGDGE@CEGEEGFFGGGFGCGFFFGAFEGGGG9FGGGGDFFGGGCFFGGFGGCG9FGGDGGGGGFCDGF<FGGGGGGGGGGGFGGGCE=CC9FCGGD7BF7CFFFGFGGGGFG*DB;<FCGFFGCF;<FGGGGFF,,,?FE:C@FFFAEFDFC@,?<722C:*=**7<:E+/2*AC:@F*;**2:*::EG+0<8E5*?EC*:>EFGC5;*:CFGCDDFG7+<?FGG>*)*/9FDBD5B))/7;D))9**9FB*5:@D<>GD2*9*978)9135>E>GFFFF(()0,44
@M04650:207:000000000-C238N:1:1101:17657:15169 1:N:0:19
ACTCCTACGGGAGGCAGCAGTAGGGAATCTTCGGCAATGGACGAAAGTCTGACCGAGCAACGCCGCGTGAGTGAAGAAGGTTTTCGGATCGTAAAACTCTGTTGTTAGAGAAGAACAAGGACGTTAGTAACTGAACGTCCCCTGACGGTATCTAACCAGAAAGCCACGGCTAACTACGTGCCAGCAGCCGCGGTAATACGTAGGTGGCAAGCGTTGTCCGGATTTATTGGGCGTAAAGCGAGCGCAGGCGGTTTCTTAAGTCTGATGTGAAAGCCCCCGGCTCAACCGGGGAGG
+
GGGGGGGGGGGGGGGGGGGGGGGGGGGGGGGGGGGGGGGGGGGGGGGGGGGGGGGGGGGGGGGGGGGGGGGGGGGGGGGGGGGGGGGGGGGGFFGGGGGGGGGGFGGGGGGGGGGGGGGGGGGGGGGGGGGFGGGGGGGGGGGGGGGGGGGGGGGGGGGGGGGGGGGGGGGDGGGGGGGGGGGGGGFGGGGGGGGGGGGGGGGGCGCGGFGGGGGGEGGGGDEGF?GGCFDGFGCCGGFG>CBBGDDC>DGGGGGFFFBFFFG=FF*:*98*9?F3:FGDB1C*?FFFB75(7>
@M04650:207:000000000-C238N:1:1101:27340:15169 1:N:0:19
ACTCCTACGGGAGGCAGCAGTGGGGAATATTGCACAATGGGCGCAAGCCTGATGCAGCCATGCCGCGTGTATGAAGAAGGCCTTCGGGTTGTAAAGTACTTTCAGCGGGGAGGAAGGGAGTAAGGTTAATAACCTTATTCATTGACGTTACCCGCAGAAGAAGCACCGGCTAACTCCGTGCCAGCAGCCGCGGTAATACGGAGGGTGCAAGCGTTAATCGGAATTACTGGGCGTAAAGCGCACGCAGTCGGTCTGTCAAGTCGGATGTGAAATCCCCGGGCTCAACCTGGGAAC
+
GGGGGGGGGGGGGGGGGGGGGGGGGGGGGGGGGGGGGGGGGGGGGDGGGGGGGGGGGGGGGGGGGGGGGGGGGGAFGGGGGGGGGGGGGGGGGGGGGGGGCGGGGGGGGCGGGEFGGGGGGGGGGGGGGGFGGGGGGDFGGGGGDFGFGGEGGGGGGDGGGGGGGGGG>EGGGGGF@CFGGGGGGGGGGGGGGGGGGGGGGGGEECEGGGGGGGCECGGGGGGGGGGGGGGG@EGGCDFCDGFBGGG*?DDGGGGFFF?FGFC3<99:FF96F?FF?BGFF>FFFFFFF@F:B3
@M04650:207:000000000-C238N:1:1101:27051:15173 1:N:0:19
ACTCCTACGGAGGCAGCAGTGGGGAATATTGCACAATGGGCGCAAGCCTGATGCAGCCATGCCGCGTGTATGAAGAAGGCCTTCGGGTTGTAAAGTACTTTCAGCGGGGAGGAAGGGAGTAAAGTTAATACCTTTGCTCATTGACGTTACCCGCAGAAGAAGCACCGGCTAACTCCGTGCCAGCAGCCGCGGTAATACGGAGGGTGCAAGCGTTAATCGGAATTACTGGGCGTAAAGCGCACGCAGGCGGTTTGTTAAGTCAGATGTGAAATCCCCAGGCTCAACCTGGGAACT
+
GGG@EGFGDECCEFGGGFGGGGGGGGGGGGG@FFFGGFFGGEDGFG@FFGGGGGG9FDFGGGC7FGGGGGFGEEEFGGGGGGGGGGCGGGGFFGFFGFG<FFGGGEGED7FFGGGDCGGGCGCGGEFDFGFCABF9CGGGGGGFGE>FFC9F:FDGGGFG:@:FG:>>@EFF,F;CE:<FGGGGGGG88C=@ECEGGGG58C8*?C5?CGFEGGG8+:C:*78C9F?C+<F=@GD=FG:CDC3BGG33>)1/550?F@FF79:>F7D4*/9=?)0.(-7>F0CFFF)(())4:5
@M04650:207:000000000-C238N:1:1101:17409:15176 1:N:0:19
ACTCCTACGGGAGGCAGCAGTAGGGAATCTTCGGCAATGGACGAAAGTCTGACCGAGCAACGCCGCGTGAGTGAAGAAGGTTTTCGGATCGTAAAACTCTGTTGTTAGAGAAGAACAAGGACGTTAGTAACTGAACGTCCCCTGACGGTATCTAACCAGAAAGCCACGGCTAACTACGTGCCAGCAGCCGCGGTAATACGTAGGTGGCAAGCGTTGTCCGGATTTATTGGGCGTAAAGCGAGCGCAGGCGGTTTCTTAAGTCTGATGTGAAAGCCCCCGGCTCAACCGGGGAGG
+
GGGGGGGGGGGGGGGGGGGGGGGGGGGGGGGGGGGGGGGGGGGGGGGGGGGGGGGGGGGGGGGGGGGGGGGGGGGGGGGGGGGGGGGGGGGGGGGGGGGGGGGGGGGGGGGGGGGGGGGGGGGGGGGGGGGGGGGGGGGGGGGGGGGGGFGFFGGGGGGGGGGGGGGGGGGGGGGGGGGGGGGGGGGGGGGGGGGGGGGGEGGGGGGGGGGGGGGGGGGGGC=CFGGF+9;EEGGGGGFD@DBEGGGGFGGGGGGFFFFFFFGG?FFBFFF6955FFFGFFFGFF?FB>BD9>F
@M04650:207:000000000-C238N:1:1101:10168:15185 1:N:0:19
ACTCCTACGGGAGGCAGCAGTGGGGAATTTTGGACAATGGGCGCAAGCCTGATCCAGCCATGCCGCGTGCGGGAAGAAGGCCTTCGGGTTGTAAACCGCTTTTGTCAGGGAAGAAAAGGTTCTGGCTAATACCTGGGACTCATGACGGTACCTGAAGAATAAGCACCGGCTAACTACGTGCCAGCAGCCGCGGTAATACGTAGGTGGCAAGCTTTGTCCGGATTTATTGGGCGTAAAGCGAGCGCAGGCGGTTTCTTAAGTCTGCTGTGAAAGCCCCCGGCTCAACCGGGGAGG
+
GGGGGGGGGGGGGGGGGGGGGGGGGGGGFGGGGGGGGGGGGGGGGGGG@CCEEGG<EFGGG8EFFGEFEGE@FDGEEFFGGGGGGFGGGG@FFEGGFEC@FGGGGGGFCGFGEDFGGGGFGFFDFFEFFFDDFDGGGGGGGGGGGGGGEGGGGCFFFFCC;CGGGGG>FGDG7FEBE@F,:;FFGCDGFGEG*CCCGFGGGFGGC+**=C=:+<+CFFDCG<8CCFGGDGFE5EDGGGFDDGBBDDGD@GG<DDGFFF4?GFFD*:7.7*9@*7.0,7CE>2C*9F@(4>5219
@M04650:207:000000000-C238N:1:1101:7880:15196 1:N:0:19
ACTCCTACGGGAGGCAGCAGTAGGGAATCTTCGGCAATGGACGAAAGTCTGACCGAGCAACGCCGCGTGAGTGAAGAAGGTTTTCGGATCGTAAAACTCTGTTGTTAGAGAAGAACAAGGACGTTAGTAACTGAACGTCCCCTGACGGTATCTAACCAGAAAGCCACGGCTAACTACGTGCCAGCAGCCGCGGTAATACGTAGGTGGCAAGCGTTGTCCGGATTTATTGGGCGTAAAGCGAGCGCAGGCGGTTTCTTAAGTCTGATGTGAAAGCCCCCGGCTCAACCGGGGAGG
+
FGGGGGGGGGGGGGGGGGGGGGGGGGGGGGGGGGGGGGGG<FGGGGGFGGGGGGGGGGGGGGGGGGGGGDEFFAFGGFGG=,CFFGG7F:FGGGGFFGGGCFFE<FGGFGGEGGGGGG<CFDFFFCFFGGF9FFDFFGFDEGGG@EFCCGFGGFGGGGFFGFDGGCFECEGGGGGGFGG7EFCF>6CFCED18B783BC*+5/8?F>C2?F5?AEE=7FDCC8:+:?FFG@=):)*9FFGDC35)7CCEDDD37>/=74=+1?CFF74@F*@*)8561DDF9*/6<>335B9>B
@M04650:207:000000000-C238N:1:1101:19365:15228 1:N:0:19
ACTCCTACGGGAGGCAGCAGTAGGGAATCTTCGGCAATGGACGAAAGTCTGACCGAGCAACGCCGCGTGAGTGAAGAAGGTTTTCGGATCGTAAAACTCTGTTGTTAGAGAAGAACAAGGACGTTAGTAACTGAACGTCCCCTGACGGTATCTAACCAGAAAGCCACGGCTAACTACGTGCCAGCAGCCGCGGTAATACGTAGGTGGCAAGCGTTGTCCGGATTGATTGGGCGTAAAGCGAGCGCAGGCGGTTTCTTAAGTCTGATGTGAAAGCCCGCGGCTCAACCGGGGAGG
+
FGEFFEFGCFFEBCGEGCEECEFGGFFE9F<FFCGEGGG9F@FFGGGGGGGF<F7CFGGGGGGGGGGCCBFFGGGGGFGG=FFGGGGGCCFFGFFDFGFGFGGGFEFFCFDGFFGAFG<<E<:BF,BCFCC9AB9DDF<C:FFBDG>FGGFFFCFEFGCDGFCD@F7B:CFGGGG;21>>>EFGCEG78CD@58::<C9*??87<:BFF6F58*BE5:*CEC;E*+<+<*:C<C5C<>?5595>759/<<DCCDF?6@=BF?*:**:6=BF*/.77(4D@E6D468@99BD(39
@M04650:207:000000000-C238N:1:1101:24672:15300 1:N:0:19
ACTCCTACGGGAGGCAGCAGTGGGGAATATTGCACAATGGGCGCAAGCCTGATGCAGCCATGCCGCGTGTATGAAGAAGGCCTTCGGGTTGTAAAGTACTTTCAGCGGGGAGGAAGGGAGTAAAGTTAATACCTTTGCTCATTGACGTTACCCGCAGAAGAAGCACCGGCTAACTCCGTGCCAGCAGCCGCGGTAATACGGAGGGTGCAAGCGTTAATCGGAATTACTGGGCGTAAAGCGCACGCAGGCGGTTTGTTAAGTCAGATGTGAAATCCACGGGCTCAACCTGGGAAT
+
FFGGGGGGE@E;CCFFGCEFGGGFGGGFGGDECFFGFGGFGGGGGG:FFEEGG@FGGGFGFGGGGGD@>CEEGFEC<FFFD8CFFGC@FGEEFFCFFGGGGGGFFFEEGGGGGGGDGEDFGA<FG<DFFGF,=FFFFFFG==FFFCFFGCCG?EGGEEGGGGAGGF7FGDD7FFGGG:F7@BFFFG>FC*848BEGGG9:5CCC8AEE8CF5CC*1:C7*8CAEF:CCFG=FDEG5FGF)07:>DGG:BCCCC5<5?FFFC@*26:7:?6B4=99*(4DB)(196?5:7)><>1
@M04650:207:000000000-C238N:1:1101:22202:15331 1:N:0:19
ACTCCTACGGGAGGCAGCAGTGGGGAATATTGCACAATGGGCGCAAGCCTGATGCAGCCATGCCGCGTGTATGAAGAAGGCCTTCGGGTTGTAAAGTACTTTCAGCGAGGAGGAAGGGTTCGGTGTTAACAGCGCCGTTCATTGACGTTACTCGCAGAAGAAGCACCGGCTAACTCCGTGCCAGCAGCCGCGGTAATACGGAGGGTGCAAGCGTTAATCGGAATTACTGGGCGTAAAGCGCACGCAGGCGGTCTGTTAAGTCAGATGTGAAATCCCCGAGCTTAACTTGGGAAC
+
GGGGGGGGGGGGGGGGGGGGGGGGGGGGGGGGGGGGGGGGGGGGGGGGGGGGGGGGGGGGGGGGGGGGGGGGGGGGGGGGGGGGGGGGGGGGGGGGGFGGGGGGGGGGGGGGGFGGGGGGGGGGGGGGGGGGGGGGGGGGFGGGGGGGGGGGGGGCFGGGGGGGGGGGGGGGGGGGGGGGGGGGGGGGGGGGGGGGGFFGGCCEGGGCF?CFGGGGGGGGGGGGGFECFFDGFGGGGG=DEGFBGGGGEGGGGGGFFFFFC@DFFGGFFFFFFF4;1933<9DFFFFFFF4:>4
@M04650:207:000000000-C238N:1:1101:23081:15349 1:N:0:19
ACTCCTACGGGAGGCAGCAGTAGGGAATCTTCGGCAATGGACGAAAGTCTGACCGAGCAACGCCGCGTGAGTGAAGAAGGTTTTCGGATCGTAAAACTCTGTTGTTAGAGAAGAACAAGGACGTTAGTAACTGAACGTCCCCTGACGGTATCTAACCAGAAAGCCACGGCTAACTACGTGCCAGCAGCCGCGGTAATACGTAGGTGGCAAGCGTTGTCCGGATTTATTGGGCGTAAAGCGAGCGCAGGCGGTTTCTTAAGTCTGATGTGAAAGCCCCCGGCTCAACCGGGGAGG
+
GGGGGGGGGGGGGGGGGGGGGGGGGGGGGGGGGGGGGGGGGGGGGGGGGGGGGGGGGGGGGGGGGGGGGDGGGGGGGGEFFFGGGGEGGGGGGGGGGGGGGGGGGGGGGGGGGGGGGGGGGGGGGGGGGGGGGGGGGGGGGFGFFGGGGGGGGGGGGGGGGGGGGGGGGD>>FGGGGGGGGGGGGGGGGGGGGGDGGGCF:9CEFGFGGGGGGGGGEGGGGG=EFGGGGG5CDGGGCCF37>EFG<DGFGGGGGDFFFFBEFGGFGG4F4BFFFF:19DFF0DFF?>BBF>4;B
@M04650:207:000000000-C238N:1:1101:17099:15350 1:N:0:19
ACTCCTACGGGAGGCAGCAGTGGGGAATATTGCACAATGGGCGCAAGCCTGATGCAGCCATGCCGCGTGTATGAAGAAGGCCTTCGGGTTGTAAAGTACTTTCAGCGGGGAGGAAGGGAGTAAAGTTAATACCTTTGCTCATTGACGTTACCCGCAGAAGAAGCACCGGCTAACTCCGTGCCAGCAGCCGCGGTAATACGGAGGGTGCAAGCGTTAATCGGAATTACTGGGCGTAAAGCGCACGCAGGCGGTTTGTTAAGTCAGATGTGAAATCCCCGGGCTCAACCTGGGAAC
+
GGGGGGGGGGGGGGGGGGGGGGGGGGGGGGGGGGGGGGGGGGGGGGGGGGGGGGGGGGGGGGGGGGGGGGGGGGGGGGGGGGGGGGGGGGGGGGGGGGGGGGGGGGGGGGGGGGGGGGGGGGCFGGGGGGGGGFGFGG9BFGGGGGGGGGGFGGGGGGGGGGGGGGGGGGGGGGGGGGGGGGGGGGGGGGGGGGGGGGGGGGGGGGGGGGGGGGGGGGGFGGGGGGGGGGGGFGGGGGFGFG>>GDGGFGGGGDGFFFFFGFCFFGGFFFF@BF?F:B:@F>GF@FFFFFFF?(
@M04650:207:000000000-C238N:1:1101:18357:15352 1:N:0:19
ACTCCTACGGGAGGCAGCAGTGGGGAATATTGCACAATGGGCGCAAGCTTGATGCAGCCATGCCGCGTGTATGAAGAAGGCCTTCGGGTTGTAAAGTACTTTCAGCGGGGAGGAAGGGAGTAAGGTTAATAACCTTATTCATTGACGTTACCCGCAGAAGAAGCACCGGCTAACTCCGTGCCAGCAGCCGCTGTAATACGGAGGGTGCAAGCGTTAATCGTAATTACTGGGCGTACAGCGCACGCAGTCGGTGTGTCAAGTCGGATGTGAAATCCCCGCGCGCAACCTGGGAAC
+
CFDEEDCC6,@6:@FG@B@F6,@,6@;6F@EFGAFC<<@F@FEG@@@CFG<@FFCAF@F8FDA,CBC@CFGCEF?C<9<,9,,,B==FFF:??FCEEFGFGC<<5,+4CCCFC:3=F@<3@D,,,EA=><F<F8F9<B<E<=@,@F++>F7,@<>CEECF<8F:>>E:***6<FGDFBF<CFG6C8C+2:8*1;9C9228*3*:*3;=89+5AEG=F77*/2*::C9::0/:>/9*9CF3<<35/7D567)1*9/<18@=?BC<)*).///97/0<?;).)(18>))(()814-
@M04650:207:000000000-C238N:1:1101:10485:15365 1:N:0:19
ACTCCTACGGGAGGCAGCAGTGGGGAATATTGCACAATGGGCGCAAGCCTGATGCAGCCATGCCGCGTGTATGAAGAAGGCCTTCGGGTTGTAAAGCACTTTCAGCGAGGAGGAAGGTGGTGAGCTTAATACGCTCATCAATTGACGTTACTCGCAGAAGAAGCACCGGCTAACTCCGTGCCAGCAGCCGCGGTAATACGGAGGGTGCAAGCGTTAATCGGAATTACTGGGCGTAAAGCGCACGAAGGCGGTTTGTTAAGTCAGATGTGAAATCCCCGGGCTCAACCTGGGAAC
+
GGGGGGGGGGGGGGGGGGGGGGGGGGGGGGGGGGGGGGFGGGCFGGEGGGGFGDGGGGGGGCFGGGGEGGGGGGGGGGGGCFGGGGGGGGGGGGGGGGGGGGGGGFGGGD:@EGCFGGGGGGGGGGFGGGGGFGGGEGDEFFFCFFGCFFGGGGCFCFCFGGDFGFGGDG@*DFG9EGGFGGGGGGG@8>EEE8CEBFCGEDGGEE5CCFGGGGGGCFGGGGAFGGGGGF5F>EDEFFFGFG>>*7>D>DDC>>C>4=7B<97DFCG5@4@49?@)89CDEBD?FFF??FF(5-
@M04650:207:000000000-C238N:1:1101:19186:15395 1:N:0:19
ACTCCTACGGGAGGCAGCAGTGGGGAATATTGCACAATGGGCGCAAGCCTGATGCAGCCATGCCGCGTGTATGAAGAAGGCCTTCGGGTTGTAAAGTACTTTCAGCGAGGAGGAAGGTGCTGAGGTTAATAACCTCAGCAATTGACGTTACTCGCAGAAGAAGCACCGGCTAACTCCGTGCCAGCAGCCGCGGTAATACGGAGGGTGCAAGCGTTAATCGGAATTACTGGGCGTAAAGCGCACGCAGGCGGTCTGTCAAGTCGGATGTGAAATCCCCGGGCTCAACCTGGGAAC
+
GGGGGGGGGGGGEGGGGGGGGGGGGGGGGGGGGGGGGGGGGGGGGGGGGGGGGGGGGGGGGGGGGGGGGGGGGGGGGGGGGGGGGGGGGGGGGGGGGGGGGGGGGGGGGGGGGGGGGGGGGGGGGGGGGGGGGGGGGGGGGGGGGGGGGGGGGGGGGGGGGGGGGGGGGGGGGGGGGGGGGGGGGGGGGGGGGGDGCFGGGGGGGGGGFGGGCEGGFGGGGGGGGGGGG4FGFGCCC7=DED@EDGDGFGGGGGG8FFFFF?GG:7DBFFFFFFFFFFD5>>FFFFFFFFFB:2
@M04650:207:000000000-C238N:1:1101:11064:15407 1:N:0:19
ACTCCTACGGGAGGCAGCAGTGGGGAATATTGCACAATGGGCGCAAGCCTGATGCAGCCATGCCGCGTGTATGAAGAAGGCCTTCGGGTTGTAAAGTACTTTCAGCGGGGAGGAAGGGAGTAAGGTTAATAACCTTATTCATTGACGTTACCCGCAGAAGAAGCACCGGCTAACTCCGTGCCAGCAGCCGCGGTAATACGGAGGGTGCAAGCGTTAATCGGAATTACTGGGCGTAAAGCGCACGCAGGCGGTCTGTCAAGTCGGATGTGAAATCCCCGGGCTCAACCTGGGAAC
+
FGGGGGGGGGGGGGGGGGGGGGGGGGGGGGGGGGGGGGGGGGGGGGGGGGGGGGGGGGGGGGGGGGGGGGGGGGGGGGGGGGGGGGGGGGGGGGGGGGGGDFFGGGGGGGDGGEGGGGGGGGGAG<FGGGGFGCFF>>FGGGGGFGGEGGGFGGEGGGFGGGGGGGGGGGGGGGGGGEFGGGGGGGGGGGGGGGGGFGFGGGGGGGGGGGGGGGGGGGGGGGGFGEFFGFDC@EGGGG4<)>>EGGGDFGGC1*0/*/=FGFGGFCG:FB@FF????(>@>3F@FFF??FFFF(
@M04650:207:000000000-C238N:1:1101:14941:15409 1:N:0:19
ACTCCTACGGGAGGCAGCAGTGGGGAATATTGCACAATGGGCGCAAGCCTGATGCAGCCATGCCGCGTGTATGAAGAAGGCCTTCGGGTTGTAAAGTACTTTCAGCGGGGAGGAAGGGAGTGAGGTTAATAACCTTATTCATTGACGTTACCCGCAGAAGAAGCACCGGCTAACTCCGTGCCAGCAGCCGCGGTAATACGGAGGGTGCAAGCGTTAATCGGAATTACTGGGCGTAAAGCGCACGCAGGCGGTCTGTCAAGTCGGATGTGAAATCCCCGGGCTCAACCTGGGAAC
+
GGGGGGGGGGGGGGGGGGGGGGGGGGGGGGGGGGGGGGGGGGGGGGGGGGGGGGGGGGGGGGGGGGGGGGGGGGGGGGGGGGGGGGGGGGGGGGGGGGGGGGGGGGGGGGGGGGGGGGFFFGGGFFFFGGGEDGFGGGGGGGGGGGGGGFGGGGGGGGGGGGGGGGGGGGGGGGGGGGGGGGGGGGGGGGEGGGGGGGGGD>EGGGGGGGGGGGGGGCGGGGGGGGGGGFGGFGGGGGFGFGFFGGD:BGGGGGGFFFFFGFG<3CDFFB?B=FFF?FGFFFF@=:FBFFFFB0
@M04650:207:000000000-C238N:1:1101:24773:15423 1:N:0:19
ACTCCTACGGGAGGCAGCAGTGGGGAATATTGCACAATGGGCGCAAGCCTGATGCAGCCATGCCGCGTGTATGAAGAAGGCCTTCGGGTTGTAAAGTACTTTCAGCGGGGAGGAAGGGAGTAAAGTTAATACCTTTGCTCATTGACGTTACCCGCAGAAGAAGCACCGGCTAACTCCGTGCCAGCAGCCGCGGTAATACGGAGGGTGCAAGCGTTAATCGGAATTACTGGGCGTAAAGCGCACGCAGGCGGTTTGTTAAGTCAGATGTGAAATCCCCGGGCTCAACCTGGGAAC
+
GGGGGGGGGGGGGGGGGGGGGGGGGGGGGGGGGGGGGGGGGGGGGGGGGGGGGGGGGGGGGGGGGGGGGDGGGGGGGGGGGGGGGGGGGGGGGGGGGGGGGGGGGGGGGGGGGGGGGGGGGGFGGEGGGGGGGGGGGGGGGFGGGGGGGGGGGGGGGGGGGGGGGGGGGGGGGGGGGGGGGGGGGGGGGGGGGEGGGGCFGGGGGGGGFFGDEGDGFGGGDGGGGGFGGGGGFGGGGGFG:DEFGGGGEGGD<CGFFFFFCBFGFGFFFFFFFF@F:>DBFBFFFFFFFFFF?,
@M04650:207:000000000-C238N:1:1101:13231:15455 1:N:0:19
ACTCCTACGGGAGGCAGCAGTAGGGAATCTTCGGCAATGGACGAAAGTCTGACCGAGCAACGCCGCGTGAGTGAAGAAGGTTTTCGGATCGTAAAACTCTGTTGTTAGAGAAGAACAAGGACGTTAGTAACTGAACGTCCCCTGACGGTATCTAACCAGAAAGCCACGGCTAACTACGTGCCAGCAGCCGCGGTAATACGTAGGTGGCAAGCGTTGTCCGGATTTATTGGGCGTAAAGCGAGCGCAGGCGGTTTCTTAAGTCTGATGTGAAAGCCCCCGGCTCAACCGGGGAGG
+
FFGGGGGGGGGGGGGGGGGGGGGGGEEFGGGGGDGGGGGGGGGCFFGECGGGGGGGGGGGGGG@FGGGGGGCFGFGGGGG@FGGGGGGFGGGGGGEGGADGGGGFGGGDFFFEDGGGGEGEGGFFFGGGGGGFAGGFEG@EGGGF@>:FFGGGGGFFGFGGGGFFCCCEGGGFFFGGGGFFFGCGGFGGE=:BE7>FGCGCCF:CGFFD<CE8ABEGDFDDGGGGGGCFF8:@E)=FGFGDC7BGGGD@DDDGGC9?FBFF**>@GF9FF7**800427:B0D?6?4;B:D(3>
@M04650:207:000000000-C238N:1:1101:25509:15459 1:N:0:19
ACTCCTACGGGAGGCAGCAGTGGGGAATATTGCACAATGGGCGCAAGCCTGATGCAGCCATGCCGCGTGTATGAAGAAGGCCTTCGGGTTGTAAAGTACTTTCAGCGGGGAGGAAGGGAGTGAGGTTAATAACCTCATTCATTGACGTTACCCGCAGAAGAAGCACCGGCTAACTCCGTGCCAGCAGCCGCGGTAATACGGAGGGTGCAAGCGTTAATCGGAATTACTGGGCGTAAAGCGCACGCAGGCGGTCTGTCAAGTCGGATGTGAAATCCCCGGGCTCAACCTGGGAAC
+
GGGGGGGGGGGGGGGGGGGGGGGGGGGGGGGGGGGGGGGGGGGGGGGGGGGGGGGGGGGGGGGGGGGGGGFGGGGGGGGGGCGGGGGGGGGGGGGGGGGGGGGGGCFGGGGGGGDGGGGGGGDGFGGGGGGGGGGGGDFGGGGGGGGGGCEGGGDFFEGG?FFGGGGGCEFEGGGGGGFGGCFGGGGG7CGGGGGGGGGGGEGGGGEGGGGGG>E=E=FGGGEGGGGGGGGCD=DE3CBGEGEBGGGDFGDGGCC@FFFFF4DG53>?B?F=FFFF?BGE>;D?FFFF:F38:4
@M04650:207:000000000-C238N:1:1101:16242:15476 1:N:0:19
ACTCCTACGGGAGGCAGCAGTGGGGAATATTGCACAATGGGCGCAAGCCTGATGCAGCCATGCCGCGTGTATGAAGAAGGCCTTCGGGTTGTAAAGTACTTTCAGCGGGGAGGAAGGGAGTAAGGTTAATAACCTTATTCATTGACGTTACCCGCAGAAGAAGCACCGGCTAACTCCGTGCCAGCAGCCGCGGTAATACGGAGGGTGCAAGCGTTAATCGGAATTACTGGGCGTAAAGCGCACGCAGGCGGTCTGTCAAGTCGGATGTGAAATCCCCGGGCTCAACCTGGGAAC
+
GGGGGGGGGGGGGGGGGGGGEGGGGGGGGGGGGGGGGGGGGGGGGGGGGGGGGGGGGGGGGGGGGGGGEGGGGGGGGGGGGGGGGGGGGGGGGGGGFGGGGFGGGGGGGGGGGGGGGGGGGGGGGGGGGGGGGGGGGGGGGGGGGGGGGGGGGGGGGGGGGGGGGGGGGGGGGGGGGGGGGGGGGGGGFGGGGGGGGGG5CEGGGGGGGGGGGGGGGFGGGGGGGFFGGGGFEGGDFGFGFGBFGDGDBDDDGDG6BF4=C?DG>CC?FFF@FFF7697@>2FFFFF?BFFB7-
@M04650:207:000000000-C238N:1:1101:12615:15503 1:N:0:19
ACTCCTACGGGAGGCAGCAGTGGGGAATATTGCACAATGGGCGCAAGCCTGATGCAGCCATGCCGCGTGTATGAAGAAGGCCTTCGGGTTGTAAAGTACTTTCAGCGGGGAGGAAGGGAGTAAAGTTAATACCTTTGCTCATTGACGTTACCCGCAGAAGAAGCACCGGCTAACTCCGTGCCAGCAGCCGCGGTAATACGGAGGGTGCAAGCGTTAATCGGAATTACTGGGCGTAAAGCGCACGCAGGCGGGTTCTTAAGTCTGATGTGAAAGCCCCCGGCTCAACCGGGGAGG
+
GGGGGGGGGGGGGGGGGGGGGGGGGGEGFGGGGGGGGGGGFG+FGDDCGGGGGGFGGGGG<FFGGGGGG@GGGGFEFGGFGGGGGGGG9BEGGGGCFFGGDFEGCFEGGGCCE@F<>FDEEGFCADAFGGGGGFGGGGGF<D<=CFEGGGFFGEEGGG7>AFGFGFGC7C7C7FGGGGFBEGGGDFG7:CEEE*=C?EFGGEG88EGGGGCGE:AEGGGGGD*:E??E7<8C@EDECCFDBD>BDDC)5CD)9*1?FF46F?>*9*:-/9*948F536G)0(/9@546>)8(-9
@M04650:207:000000000-C238N:1:1101:26500:15526 1:N:0:19
ACTCCTACGGGAGGCAGCAGTAGGGAATCTTCGGCAATGGACGAAAGTCTGACCGAGCAACGCCGCGTGAGTGAAGAAGGTTTTCGGATCGTAAAACTCTGTTGTTAGAGAAGAACAAGGACGTTAGTAACTGAACGTCCCCTGACGGTATCTAACCAGAAAGCCACGGCTAACTACGTGCCAGCAGCCGCGGTAATACGTAGGTGGCAAGCGTTGTCCGGATTTATTGGGCGTAAAGCGAGCGCAGGCGGTTTCTTAAGTCTGATGTGAAAGCCCCCGGCTCAACCGGGGAGG
+
GGGGGGGGGGGGGGGGGGGGGEFGGGGGFGGGGGGGGGGGGGGDGDGGGFGGGG@FFEEGGGCEFGGGGGGEFFDFGGGGFF<F<FEG7>FGEBBFGEFGGGFG?,EEFFGFGDGGGGFFCGE>FEFGFFDDFFFBDGGC+=><DGGGFFGGCFDFGGGGF>FGG@FE78C8FDDFGE7BFFG6CCCGFDDEEBE1BBGGGFGGGGFGFFCCE58C5*:>C*?E9?FGG4EF3>C5C>4)7<@3><DDE<DD<DCF?B@FFFGG?*:5F46*=5:<((9>D2D94?F>FB;1>>
@M04650:207:000000000-C238N:1:1101:23402:15527 1:N:0:19
ACTCCTACGGGAGGCAGCAGTAGGGAATCTTCGGCAATGGACGAAAGTCTGACCGAGCAACGCCGCGTGAGTGAAGAAGGTTTTCGGATCGTAAAACTCTGTTGTTAGAGAAGAACAAGGACGTTAGTAACTGAACGTCCCCTGACGGTATCTAACCAGAAAGCCACGGCTAACTACGTGCCAGCAGCCGCGGTAATACGTAGGTGGCAAGCGTTGTCCGGATTTATTGGGCGTAAAGCGAGCGCAGGCGGTTTCTTAAGTCTGATGTGAAAGCCCCCGGCTCAACCGGGGAGG
+
GGGGGGGGGGGGGGGGGGGGGGGGGGGGGGGGGGGGGGGGGGGGGGGGGGGGGGGGGGGGGGGGGGGGGGGGGGGGGGGGCGGGGGGGGGGGGGGGGGGGGGGFGGGGGGGGGGGGGGGGGGGGGGGGGGGGGGGGGGGGGGGGGGGGGGGGGGGGGGGGGGGGGGGGGGGGGGGGGGGGGGGGGGGGGGGGGGGGGGGGGGGGGGGGFGGGGGDEGFFGGGCCFFFGGGFGFEGGFGFGFGFFGGGGFDDDCGGFFFBFGFFFFGGFFFFFF?F:2>D>B>GFFF@>B@EF(7
@M04650:207:000000000-C238N:1:1101:7042:15551 1:N:0:19
ACTCCTACGGGAGGCAGCAGTGGGGAATATTGCACAATGGGCGCAAGCCTGATGCAGCCATGCCGCGTGTATGAAGAAGGCCTTCGGGTTGTAAAGTACTTTCAGCGGGGAGGAAGGGAGTAAAGTTAATACCTTTGCTCATTGACGTTACCCGCAGAAGAAGCACCGGCTAACTCCGTGCCAGCAGCCGCGGTAATACGGAGGGTGCAAGCGTTAATCGGAATTACTGGGCGTAAAGCGCACGCAGGCGGTCTGTCAAGTCGGATGTGAAATCCCCGGGCTCAACCTGGGAAC
+
GGGGGGGGGGGGGGGGGGGGGGGGGGGGGGGGGGGGGGGGGGGGGGGGGGGGGGGGGGGGGGGGGGGGGGGGGGGGGGGGGGGGGGGGGGGGGGGGGGGGGGGGGGGGGDGGGGGGGGGGF?FGGGGGGGGGGGGGGDFGGGGGGGGGGGGGGGGGGGGGGGGGGGGGGGGGGGGGGGGGGGGGGGFGGGGGGGDGGGGGGGGGGGGCGGGGGGGGGGGCGDEGGGGGGGFGEEG5DCFDFGF>DGGGBG:CGGGFFFF4?@GG375:FFFFFFF?B>3579G=@FF(3<@B?4
@M04650:207:000000000-C238N:1:1101:19900:15596 1:N:0:19
ACTCCTACGGGAGGCAGCAGTGGGGAATATTGGACAATGGGCGCAAGCCTGATCCAGCCATGCCGCGTGAGTGATGAAGGCCCTAGGGTTGTAAAGCTCTTTCGGCGGGGAAGATAATGACGGTACCCGCAGAAGAAGCCCCGGCCAACTTCGTGCCAGCAGCCGCGGTAATACGAAGGGGGCTAGCGTTGCTCGGAATCACTGGGCGTAAAGCGCACGTAGGCGGGTCCTTAAGTCGGGGGTGAAATCCTGGAGCTCAACTCCAGAACTGCCTTCGATACTGGGGATCTCG
+
GGGGGGGGGGGGGGGGGGGGGGGGGGGGGGGGGGGGGGGGGGGGGGGGGGGGGGGGGGGGGGGGGGGGGGGGGGGGGGGGGGGGGGGGGGGGGGGGGDGGGGGGGGGGGGGGFGGGGGFGGGGGGGGGGGGGGFFGGGFGGGGGGGGGFGGGGGGDGGGGGGGGGGGGGGFGGGGCGGGGGGGGGGGGEGGGGGGGGGGGCFGGFGGEGGGGGFGGDGGCFFGCC=EEEGGGFCGGGGBGFG5BFCFGFC>CFCGF>46@GFGG49FBFB@?46F?0,:>DFGFFFDF:BBB
@M04650:207:000000000-C238N:1:1101:18151:15605 1:N:0:19
ACTCCTACGGAGGCAGCAGTAGGGAATCTTCGGCAATGGACGAAAGTCTGACCGAGCAACGCCGCGTGAGTGAAGAAGGTTTTCGGATCGTAAAACTCTGTTGTTAGAGAAGAACAAGGACGTTAGTAACTGAACGTCCCCTGACGGTATCTAACCAGAAAGCCACGGCTAACTACGTGCCAGCAGCCGCGGTAATACGTAGGTGGCAAGCGTTGTCCGGATTTATTGGGCGTAAAGCGAGCGCAGGCGGTTTCTTAAGTCTGATGTGAAAGCCCCCGGCTCAACCGGGGAGGG
+
GGGGGGGGGGFGGGGGGGGGGGGGGGGGGGGGGGGGGGGGGGGGGGGGGGGGGGGGGGGGGGGGGGGGGGGGGGGGGGGGGGGGGGGGGGGGGGGGGGGGGGGGGGGGGGGGGGGGGGGGGGGGGGGGGGGGGGGGGGGGGGGGGGGGGGGGGGGGGGGGGGGGGGGGGGGGGGGGGGGFGFGGGGGGGGGGGGGGGGGGGGGGGGGGGGGG=EGGGGGGGGGGGGGGGGGGEGGGGGFGFGFFGGGGFG<DDGCB7=BFDBGG?GGBFBBF)7@EBFG5<:FFFFF;FE)39F
@M04650:207:000000000-C238N:1:1101:6954:15627 1:N:0:19
ACTCCTACGGGAGGCAGCAGTGGGGAATATTGCACAATGGGCGCAAGCCTGATGCAGCCCTGCCGCGTGTATGAAGAAGGCCTTCGGGTTGTAAAGTACTTTCAGCGAGGAGGAAGGCGTTAAGGTTAATAACCTTAGCGATTGACGTTACTCGCAGAAGAAGCACCGGCTAACTCCGTGCCAGCAGCCGCGGTAATACGGGGGGTGCAAGCGTTAATCGGAATTACTGGGCGTAAAGCGCACGCAGGCGGTCTGTTAAGTCAGATGTGAAATCCCCGGGCTCAACCTGGGAAC
+
CFEGGGGGCGCGGGDGGGGGGGGGGDGEGFGGGGEGGGGGGGGGDEGFGGFGGGGGGFG,CFFFEGGGGGGGGGGGD@FFGGGFGGG7EFFGGDFFGGGGGGGGGGG:FDEGGGFFEGGGF>BFGGGGGGFGEGA?CFGGDCDC@FGG@FCFGEGGGE,CFGGGGFCGDE7C:5?FGGGDGGGGGGGGFG=EEEGGGCCGC*/:>EEDGFG58:;EGGG<CCCF<?CFGDFCBE3CFFFGFGBBGGDGFGGDDGFFFBFFGF?:=::>6@B?*869:0<>DFGF=F:8<43:23
@M04650:207:000000000-C238N:1:1101:19305:15670 1:N:0:19
ACTCCTACGGGAGGCAGCAGTAGGGAATCTTCGGCAATGGACGAAAGTCTGACCGAGCAACGCCGCGTGAGTGAAGAAGGTTTTCGGATCGTAAAACTCTGTTGTTAGAGAAGAACAAGGACGTTAGTAACTGAACGTCCCCTGACGGTATCTAACCAGAAAGCCACGGCTAACTACGTGCCAGCAGCCGCGGTAATACGTAGGTGGCAAGCGTTGTCCGGATTTATTGGGCGTAAAGCGAGCGCAGGCGGTTTCTTAAGTCTGATGTGAAAGCCCCCGGCTCAACCGGGGAGG
+
GGGGGGGGGGGGGGGGGGGGGGGGGGGGGGGGGGGGGGGGGGGGGGGGGGGGGGGGGGGGGGGGGGGGGGGGGGGGGGGGGGGGGGGGGGGGGGGGGGGGGGGGGGGGGGGGGGGGGGEFGGGGGGGGGGGGGGGGGGGGGGGGGGGGGGGGGGGGGGGGGGGGGGGGGGGGGGGGGGGFGGGGGGGGGGGGGGGGGGGGFGGGGGFGGGGGGGGGGGGGGGGEGGGGGGGGFGGGGGFGFGDFGGGGFGGGGGGFFF6=CFGGFGGDFFFFFFFFBFGFFFGFFFFFFFFFFF
@M04650:207:000000000-C238N:1:1101:20083:15678 1:N:0:19
ACTCCTACGGGAGGCAGCAGTAGGGAATCTTCGGCAATGGACGAAAGTCTGACCGAGCAACGCCGCGTGAGTGAAGAAGGTTTTCGGATCGTAAAACTCTGTTGTTAGAGAAGAACAAGGACGTTAGTAACTGAACGTCCCCTGACGGTATCTAACCAGAAAGCCACGGCTAACTACGTGCCAGCAGCCGCGGTAATACGTAGGTGGCAAGCGTTGTCCGGATTTATTGGGCGTAAAGCGAGCGCAGGCGGTTTCTTAAGTCTGATGTGAAAGCCCCCGGCTCAACCGGGGAGG
+
GGGGGGGGGGGGGGGGGGGGGGGGGGGGGGGGGGGGGGGGGGGGGGGGGGGGGGGGGGGGGGGGGGGFGGGGGGGGGGGGGDGGGGGGGGGGGGGGGGGGGGGGGGGGGGGGGGGGGGGGGGGGGGGGGGGGGGGGGGGGGGGGGGGGGGGGGGGGGGGGGGGGGGGGEEGGFGGGGGGFFFGGGCCFGGGGGGGGGGGGFGGGGGGGGDFFDEGGGCFDGDEGGGGGGGGGFEGGGFFGFGF:3DDDEGGGGDFFF?4*37>FFC><FFFFFFFF?FGFF25??F>B0>566;
@M04650:207:000000000-C238N:1:1101:12069:15689 1:N:0:19
ACTCCTACGGGAGGCAGCAGTAGGGAATCTTCGGCAATGGACGAAAGTCTGACCGAGCAACGCCGCGTGAGTGAAGAAGGTTTTCGGATCGTAAAACTCTGTTGTTAGAGAAGAACAAGGACGTTAGTAACTGAACGTCCCCTGACGGTATCTAACCAGAAAGCCACGGCTAACTACGTGCCAGCAGCCGCGGTAATACGTAGGTGGCAAGCGTTGTCCAGATTTATTGGGCGTAAAGCGAGCGCAGGCGGTTTCTTAAGTCTGATGTGAAAGCCCCCGGCTCAACCGGGGAGG
+
GGGGGGGGGGGGGGGGGGGGGGGGGGGGGGGGGGGGGGGGGGGGGGGGGGGGGGGGGGGGGGGGGGGGGGGGGGGGGGGG=DFGGGGGGGGGGGGGGGGGGGGGGGGGGGGGGGGGGGGGGGGGGGGGGGGGGGGGGGGGGGGGGGGGGGFGGGGGGGGGGGGGGGGGGGGGGGGGGGGGGGGGGGFDGGGGEEGGGGGGCGGGGGGGGGGGGGGGGGGGGFEFDECFFGGGFGDGGGFGFGFFCC3<DGG35DG7BFFFFFGGFFGFFFFFFFFFBFGFFFGFFF>>BBE9>F
@M04650:207:000000000-C238N:1:1101:22370:15692 1:N:0:19
ACTCCTACGGGAGGCAGCAGTAGGGAATCTTCGGCAATGGACGAAAGTCTGACCGAGCAACGCCGCGTGAGTGAAGAAGGTTTTCGGATCGTAAAACTCTGTTGTTAGAGAAGAACAAGGACGTTAGTAACTGAACGTCCCCTGACGGTATCTAACCAGAAAGCCACGGCTAACTACGTGCCAGCAGCCGCGGTAATACGTAGGTGGCAAGCGTTGTCCGGATTTATTGGGCGTAAAGCGAGCGCAGGCGGTTTCTTAAGTCTGATGTGAAAGCCCCCGGCTCAACCGGGGAGG
+
GGGGGGGGGGGGGGGGGGGGFGGGGGGGGGGGGGGGGGGGGGGGGEFGGGGGGGGGGGGGGGGGGGGCGGGGGGGDGGGGGGGGGGDGGGGGGGGGGGGGGGGGGFFFGGGCGGGGGGFGGGGGGGGGGGGGDGGGGGGGGGGGFGGGGGGGGGGGGGGGEFFGGGGGGGGGGGGGGGGGGGGGGGGGGGGGGGEDFCEC:FGGGGFGGD558*;=EGFDGCCCC7C7CDFFBEGGGGFCEDFEGGGD>GGGDGGFFFFFFBFF67:4*6**8@:FBFD>EBG4?FFFFFF09>
@M04650:207:000000000-C238N:1:1101:29064:15809 1:N:0:19
ACTCCTACGGGAGGCAGCAGTGGGGAATATTGCACAATGGGCGCAAGCCTGATGCAGCCATGCCGCGTGTATGAAGAAGGCCTTCGGGTTGTAAAGTACTTTCAGCGAGGAGGAAGGCGTTAAGGTTAATAGCCTTGGCGATTGACGTTACTCGCAGAAGAAGCACCGGCTAACTCCGTGCCAGCAGCCGCGGTAATACGGAGGGTGCAAGCGTTAATCGGAATTACTGGGCGTAAAGCGCACGCAGGCGGTCTGTTAAGTCAGATGTGAAATCCCCGGGCTCAACCTGGGAAC
+
GGGGGGGGGDGGGGGGGGGGGGGGGGGGGGGGGGGGGGGGGGGGGGGGGGGGGGGGGGGGGGGGGGGGGGGGGGGGGGGGGGGGGGGGGGGGGGGGGFGGGGGGGGGFGGGDGGGGGFGGGEFGGGGGGGGGGGGGFGGGCFGGGGGCEGGGGGGGGGGGGGFGGGCCGDGGGGGFEEGGEGGGFGGGGGGGGGEEGGGFDCGGGEGGG?FCGEGGGGGGCDEFGGGGG6FGFGGEGGFGFGFFGG<CEGGG7<4@FFFF9=DCF7:<FF6FFFF@BF3>BFGFFF4>?FF?>3
@M04650:207:000000000-C238N:1:1101:22007:15900 1:N:0:19
ACTCCTACGGGAGGCAGCAGTAGGGAATCTTCGGCAATGGACGAAAGTCTGACCGAGCAACGCCGCGTGAGTGAAGAAGGTTTTCGGATCGTAAAACTCTGTTGTTAGAGAAGAACAAGGACGTTAGTAACTGAACGTCCCCTGACGGTATCTAACCAGAAAGCCACGGCTAACTACGTGCCAGCAGCCGCGGTAATACGTAGGTGGCAAGCGTTGTCCGGATTTATTGGGCGTAAAGCGAGCGCAGGCGGTTTCTTAAGTCTGATGTGAAAGCCCCCGGCTCAACCGGGGAGG
+
GGGGGGGGGGGGGGGGGGGGGGGGGGGGGGGGGGGGGGGGGGGGGGGGGGGGGGGGGGGGGGGGGGGGD7FGGGGGGGGGFGGGGGGGGGGGGGGGGGGGGGGGGGGGGGGGGFGGGGGGGGGGGFGGGGGGGGGGGGGGGGGGGGGGGGGGGGGGGGGGGGGGGGGGGDGGGGGGGGGGGGGGGGFGGGGGGGDDGGGGG98EFFFG6?5FGGGEGGGGGG*:9CGC9FGGFGG5FFFGFGFFDDGGFGGGGGGFF=@BGFC>FF7AFF4=FF@F?BG:>;G?FFF>97B(49
@M04650:207:000000000-C238N:1:1101:6826:15913 1:N:0:19
ACTCCTACGGGAGGCAGCAGTAGGGAATCTTCGGCAATGGACGAAAGTCTGACCGAGCAACGCCGCGTGAGTGAAGAAGGTTTTCGGATCGTAAAACTCTGTTGTTAGAGAAGAACAAGGACGTTAGTAACTGAACGTCCCCTGACGGTATCTAACCAGAAAGCCACGGCTAACTACGTGCCAGCAGCCGCGGTAATACGTAGGTGGCAAGCGTTGTCCGGATTTATTGGGCGTAAAGCGAGCGCAGGCGGTTTCTTAAGTCTGATGTGAAAGCCCCCGGCTCAACCGGGGAGG
+
GGGGGGGGGGGGGGGGGGGGGGGGDGGGGGGGGGGGGGGGGGGGGGGGGGGGGGGGGGGGGGGGGGGGGGGGGGGGGGGGGGGGGCGDGGGGGFGGGGGGFGGGGGGGGGGFGGGGGGGGGGGGGFGGGGGFGGFGGGGGGGGGGGDGGGGFGGGGGFFEFGGGGCFGEGCGGGGGGGGGGGGGGGGGGGGGGGGEFGGGGGFGGGGGGGGGGGGGGGGGE38E?9FGCF8FBGDEGGFDFGFF3DGGF3C<D<>FFFFFGFCDFDCAFFFFFF43,4DEEFDFF4>>B>D19>
@M04650:207:000000000-C238N:1:1101:2934:15936 1:N:0:19
ACTCCTACGGGAGGCAGCAGTAGGGAATCTTCGGCAATGGACGAAAGTCTGACCGAGCAACGCAGCGTGAGTGAAGAAGGTTTTCGGATCGTAAAACTCTGTTGTTAGAGAAGAACAAGGACGTTAGGAACTGAACGTCCCCGGACGGTATCTAACCAGAAAGCCACGGAAAACTACGTGCCAGCAGCCGCGGTAATACGTAGGTGGCAAGCGTGGTCCGGAGTTATTGGGCGTAAAGCGAGCGAAGGCGGTTTCGTAAGGCTGAGGGGGAAGCCCCGGGCCCAAACGGGGAGG
+
FFEFGGGA@FFFGGFFC7FC-,,C@FGGGGGFGGFGGGG@<<CCFGGEE,CFFCFDGGEG8B7+@6@,BF:<CFEFGFGGE<CFFFE:7CF4FCG<E@FGGAEFG,5FEFGGGFG4E8F=FCEB74B8?F<,,AD<A>3+3A:>>>5:+8+8@CBF:CFGGFFC,C:CE1*>F:,2,>,,1*62*,2<;C:EDC*=+<9C+?CG4?C7CF:*;2;8*67>:***0++2<C8102):7:9<@D);))7>>>))17:)85).+)*95*1())007)))-(10),)0))74:D>>;;
@M04650:207:000000000-C238N:1:1101:17711:15938 1:N:0:19
ACTCCTACGGGAGGCAGCAGTGGGGAATATTGCACAATGGGCGCAAGCCTGATGCAGCCATGCCGCGTGTATGAAGAAGGCCTTCGGGTTGTAAAGTACTTTCAGCGGGGAGGAAGGGAGTAAGGTTAATAACCTTATTCATTGACGTTACCCGCAGAAGAAGCACCGGCTAACTCCGTGCCAGCAGCCGCGGTAATACGGAGGGTGCAAGCGTTAATCGGAATTACTGGGCGTAAAGCGCACGCAGGCGGTCTGTCAAGTCGGATGTGAAATCCCCGGGCTCAACCTGGGAAC
+
GGGGGGGGGGGGGGGGGGGGGGGGGGGGGGGGGGGGGGGGFGGGGGGGGGGGGGGGGGGGGGGGGGGGGGGGGGGGGGGGGGGGGGGGGGGGGGGGGGGGGGGGGGGGGGGGGGGGGGGGGGFGGGGGGGGGGGGGGGGGGGGGGGGGGGGGGGGGEGGGGFGGGGGEEGGDCGGGGGGGGGGGGGFGGGGGGGGGGGGGGGGEGGGGGGGGGGGGGGGGEDEGGGGGD6CGFEGCGGFGFGFEGGG9>DDGGGGFF4FFGFC5BDG?FFFFF4FFF0<>5,>=F47(4@:084
@M04650:207:000000000-C238N:1:1101:12489:15978 1:N:0:19
ACTCCTACGGGAGGCAGCAGTGGGGAATTTTGGACAATGGGCGAAAGCCTGATCCAGCAATGCCGCGTGCAGGATGAAGGCCTTCGGGTTGTAAACTGCTTTTGTACGGAACGAAAAAGCTTCTCCTAATACGAGAGGCCCATGACGGTACCGTAAGAATAAGCACCGGCTAACTACGTGCCAGCAGCCGCGGTAATACGTAGGGTGCGAGCGTTAATCGGAATTACTGGGCGTAAAGCGCACGCAGGCGGTCTGTCAAGTCGGATGTGAAATCCCCGGGCTCAACCTGGGAAC
+
GGGGGGGGGGGGGGEFGGGGGGGGGEGGGGGGGG@FGGGFGGGGGGGGCCGFGGGGGGFGGGGFGDGGGGGFECFGGGGGGGGGGGGGGGGGGFGGFFDFFGGGGGFFGGGDGGGGGGGFGDGGGGGGGGGGGGGGGGDGGGGGGGGCFGEFFFCEGGGGGGGCFGG7:C:EGGGGGGFCFFFCCFGDFEGGCCBCFFFGFGFCEEGEECEGCCECF7DFGDGGGGG?96FEBGGEGGFDDDEFGGCDFGGDGG578=B@??DG>CC?F=B68F?F2>DDB076*)72:F3(3(
@M04650:207:000000000-C238N:1:1101:6986:16034 1:N:0:19
ACTCCTACGGGAGGCAGCAGTGGGGAATATTGCACAATGGGCGCAAGCCTGATGCAGCCATGCCGCGTGTATGAAGAAGGCCTTCGGGTTGTAAAGTACTTTCCGCGGGGAGGAAGGGAGTAAGGTTAATAACCTTATTCATTGACGTTACCCGCAGAAGAAGCACCGGCTAACTCCGTGCCAGCAGCCGCGGTAATACGGAGGGTGCAAGCGTTAATCGGAATTCCTGGGCGTAACGCGCACGCAGGCGGTCTGTCAATTCGGATGTGAAATCCCCGGGCTCAACCTGGGAAC
+
GGGGGGGGGGGEGGGGGGGGGG8FFCEGG9FCEFFGGGGGGGGGGEGFGFGGGGFEGGCFFEGGGG>FGFGCFGGGGFGFGGGGGGGGGGGGGGDFC,FEGGF,BFCFEGGEGG8<FCE>F<FCGEFG9@@FF7<3DF@@<A@FBCGEGG*@FEE*C*?:<4<@CGGGFDEEG?GF7CFFGFGC8*=B8*/B5E>E9F9CC2/::CEC?7958:;*:>7F=<GFG++CF48=B55=5DBDFD)))191)93))/90/=4*+99*)*14B?@49//),4<5@,3/95@?:4:0(-
@M04650:207:000000000-C238N:1:1101:24791:16059 1:N:0:19
ACTCCTACGGGAGGCAGCAGTAGGGAATCTTCGGCAATGGACGAAAGTCTGACCGAGCAACGCCGCGTGAGTGAAGAAGGTTTTCGGATCGTAAAACTCTGTTGTTAGAGAAGAACAAGGACGTTAGTAACTGAACGTCCCCTGACGGTATCTAACCAGAAAGCCACGGCTAACTACGTGCCAGCAGCCGCGGTAATACGTAGTTGGCAAGCGTTGTCCGGATTTAGTGGGCGTAAAGCGAGCGCAGGCGGTTTCTTAAGTCTGATGTGAAAGCCCCCGGCTCAACCGGGGAGG
+
GGGGGGGGGGGGGGGGGGGGGGGGGGGG?GGDC;FGGGGGGFGGGGCEFGGG9ECGGGGGGGGGGGGGGGGAFGGFGGGGCFFGGGGGE:FGGGGGGGGGGGCBFGGGCFGGGGGGGGEG?B>+BDCFFGFG<EAF<FDFEFEGBFG7FFCFGGECFC<:FCBB:>EG@8>CGGGGGGGGGFF6BCGF@5C@CGC*+?;C:CF42<FFFCGGGG8?=>*957;:+<+3<5AFFEDGGGFG>G)7CDGCD<DD)*0*9*6*3/*:*:7-=FF?B?>319<7B0C?@)7(47)(4>
@M04650:207:000000000-C238N:1:1101:27548:16063 1:N:0:19
ACTCCTACGGGAGGCAGCAGTAGGGAATCTTCGGCAATGGACGAAAGTCTGACCGAGCAACGCCGCGTGAGTGAAGAAGGTTTTCGGATCGTAAAACTCTGTTGTTAGAGAAGAACAAGGACGTTAGTAACTGAACGTCCCCTGACGGTATCTAACCAGAAAGCCACGGCTAACTACGTGCCAGCAGCCGCGGTAATACGTAGGTGGCAAGCGTTGTCCGGATTTATTGGGCGTAAAGCGAGCGCAGGCGGTTTCTTAAGTCTGATGTGAAAGCCCCCGGCTCAACCGGGGAGG
+
GGGGGGGGGDGGGGGGGGGGGGGGGGGGGGGGGGGGGGGGCGGGEEGGGGGGGGGCEEGEGGGGGGGCFGGGGGGGGGDGGGGGGGGGGGGGGGGGGGGGGGGGGGGGGFGGGGGGGGFFGGGGGFGGGGGGGGGGGGGGEGGGGGGGGFCGGFGGGGGGGGGGGGGGGGGGGGGGGGGFGGGGGGFGGG5::EGDGGGGG?FGGGGGGGGGGEECGCFGG5CACFGGG=FGEEDGGDFCFCBBGC<DBDGGGGGFFF?F:BCF7CCBFFFFF@FF?FDFE0**=@FFFFF9>F
@M04650:207:000000000-C238N:1:1101:4444:16076 1:N:0:19
ACTCCTCGGGAGGCAGCAGTGGGGAATATTGCACAATGGGCGCAAGCCTGATGCAGCCATGCCGCGTGTATGAAGAAGGCCTTCGGGTTGTAAAGTACTTTCAGCGGGGAGGAAGGGAGTAAAGTTAATACCTTTGCTCATTGACGTTACCCGCAGAAGAAGCACCGGCTAACTCCGTGCCAGCAGCCGCGGTAATACGGAGGGTGCAAGCGTTAATCGGAATTACTGGGCGTAAAGCGCACGCAGGCGGTTTGGTAAGTCAGATGTGAAATCCCCGGGCTCAACCTGGGAACT
+
FGGGGGGFGGBFGGDGGGFF<EFGFCFFFGFCFGCFD<EECEGEG7DFC@FF9FF,EF<9<FGGGEGGGGGGCGGDGGFGGFE=BEGGGGGFFGGGFGAAF<AE,:FCGDFFCG8>7,>F,BB=@FC9<@DB>,C<,:FF=@CFF:5+@CCCE7F:5<>7FGDF@FGF7CFCG;CFCEFGG@<5F8F8E*?8=:;CFF58CE5CCEG+0<77/*/*+2>CC5CF+AF9+7;*7EDC>DECB3:BG)))05CD57*7=6=9?97*/:C2947?F4/52(>D530/5)0(,7).23
@M04650:207:000000000-C238N:1:1101:13036:16144 1:N:0:19
ACTCCTACGGGAGGCAGCAGTGGGGAATATTGCACAATGGGCGCAAGCCTGATGCAGCCATGCCGCGTGTATGAAGAAGGCCTTCGGGTTGTAAAGTACTTTCAGCGAGGAGGAAGGCATTGTGGTTAATAACCGCAGTGATTGACGTTACTCGCAGAAGAAGCACCGGCTAACTCCGTGCCAGCAGCCGCGGTAATACGGAGGGTGCAAGCGTTAATCGGAATTACTGGGCGTAAAGCGCACGCAGGCGGTCTGTCAAGTCGGATGTGAAATCCCCGGGCTCAACAGGGGAAC
+
CFFGGD9FGGGGGGGGGGGGFFGGGGGGGGGGGGFGGGGGGGGFGGCEFGGGGGGGGGGGGGCGE@@+@8C9FFGGGFFGGGGDFGGGFGGGGGGGGGGGGGGGGFGGGGGGGGGGGGGGGGGGGGGGEFFGG8@FFG@FGGGGGGGCFGGGFF7FC@FGGGGGGGCGECEEGFFGGEGGGFFGCFGC84?@EEEE9;CGD5?EEBEGGGFGC*8CGGGGDCEF+?CGDFGGF7):DGFGFC)0)95)79D9D3F4*9??<47DBC544@F406004;C57(9/=?*((7<,3-
@M04650:207:000000000-C238N:1:1101:27539:16146 1:N:0:19
ACTCCTACGGGAGGCAGCAGTAGGGAATCTTCGGCAATGGACGAAAGTCTGACCGAGCAACGCCGCGTGAGTGAAGAAGGTTTTCGGATCGTAAAACTCTGTTGTTAGAGAAGAACAAGGACGTTAGTAACTGAACGTCCCCTGACGGTATCTAACCAGAAAGCCACGGCTAACTACGTGCCAGCAGCCGCGGTAATACGTAGGTGGCAAGCGTTGTCCGGATTTATTGGGCGTAAAGCGAGCGCAGGCGGTTTCTTAAGTCTGATGTGAAAGCCCCCGGCTCAACCGGGGAGG
+
GGGGGGCFE@EGGGGGGGGGGGGGGGGGGGGGGGGGGGGGGGGGGGGGGGGGGGGCGGGGGGGGGGGGGEGGGFFGGGGGGGGGGGGGGGGGGDGGGGGGGGFFFGGGGGGGGGGGGGGEFFGGGGGGGGFFAEGGFGFFFGGGGGGGGGGGGGGGGGGGGGGGEGGGDGGGGGGGGDG7FGGGGGFGG5CE5C8EGGG>EFGGGGGGG6CGEEEGGGGGDDG=FGCE?FCC>GGEG=@C>G3BGGGGDGG))*?FFF?FGFGGFFFA?FF4B@>FBBD5B>DF=?FF>DD>>F
@M04650:207:000000000-C238N:1:1101:4394:16155 1:N:0:19
ACTCCTACGGGAGGCAGCAGTGGGGAATATTGCACAATGGGCGCAAGCCTGATGCAGCCATGCCGCGTGTATGAAGAAGGCCTTCGGGTTGTAAAGTACTTTCAGCGGGGAGGAAGGGAGTAAAGTTAATACCTTTGCTCATTGACGTTACCCGCAGAAGAAGCACCGGCTAACTCCGTGCCAGCAGCCGCGGTAATACGGAGGGTGCAAGCGTTAATCGGAATTACTGGGCGTAAAGCGCACGCAGGCGGTTTGTTAAGTCTGATGTTAAATCCCCGGGCTCAACCTGGGAAC
+
GGGGGGGGGGGGGGGGGDDFGGFGDGGGGGGGCFGGGGGGGGDEGGGGGGGGGFGGGGGGCFGGGGFGGGFGFGGGG@FGGGGFFFGGGGGGGGGFEFFGGGGGGGE=CGCCCEFGGGGDCF<FDGGGGGFBC<BD><>FGGGAEGGGGGGGGGEE:<DCGGGGFFGCGGGEFGGGGGGGGGGGGGGGFGGGGGGGGFFBEGGGGGGGGGGGDEDGGGGG=DCEGGCFGGGCB5CEFDBDBD@BCCCDBGGGC7DFF**=CF7D4:74*1==?B46?(18B03=@F448:F33-
@M04650:207:000000000-C238N:1:1101:15139:16165 1:N:0:19
ACTCCTACGGGAGGCAGCAGTAGGGAATCTTCGGCAATGGACGAAAGTCTGACCGAGCAACGCCGCGTGAGTGAAGAAGGTTTTCGGATCGTAAAACTCTGTTGTTAGAGAAGAACAAGGACGTTAGTAACTGAACGTCCCCTGACGGTATCTAACCAGAAAGCCACGGCTAACTACGTGCCAGCAGCCGCGGTAATACGTAGGTGGCAAGCGTTGTCCGGATTTATTGGGCGTAAAGCGAGCGCAGGCGGTTTCTTAAGTCTGATGTGAAAGCCCCCGGCTCAACCGGGGAGG
+
GGGGGGGGGGGGGGGGGGGGFGGGGGGGGGGGGGGGGGGGGGGGGGGGGGGGGGGGGGGGGGGGGGGFGGGGGGGGGGGGGGGGGGGGGGGGGGGGGGGGGGGGGGGGGGGGGGGGGGGGGGGFFGGGGGGGGGGGGGGGGGGGGGGGGGGGGGGGGGGGGGGGGGGGGGGGGGGGGGGGGGGGGGGGGGGGGGGGGGGGGGECFFGGGFGGGGGGGGGGGGECG7:FGGFFFGGGGFBD>CBEGGGCDGGGGGGF467?E?0770066@F??5@FFFGEFBG?@FFF>F>19B
@M04650:207:000000000-C238N:1:1101:24718:16176 1:N:0:19
ACTCCTACGGGAGGCAGCAGTGGGGAATATTGCACAATGGGCGCAAGCCTGATGCAGCCATGCCGCGTGTGTGAAGAAGGCCTTCGGGTTGTAAAGCACTTTCAGCGAGGAGGAAGGGTTCGGCGTTAATAGCGCCGTTCATTGACGTTACTCGCAGAAGAAGCACCGGCTAACTCCGTGCCAGCAGCCGCGGTAATACGGAGGGTGCAAGCGTTAATCGGAATTACTGGGCGTAAAGCGCACGCAGGCGGTCTGTCAAGTCGGATGTGAAATCCCCGGGCTCAACCTGGGAAC
+
GGGGGGGGGGGGGGGGGGGGGGGGGGGGGGGGGGGGGGGGGGGGGGGGGGGGGGGGGGGGGGGGGGGGGGGGGGGGGGGGGGGGGGGGGGGGGGGGGGGGGGGGFGGGGGGGGGGGGGGGGGGGGGGGGGGGGGGGGGGGGGGGGGGGGGGGGGGGGGGGGGGGGGGGGGGGGGGFGGGGGGGGGGGGGGGGGGGGGGGGGGGGGGGGGGGGDEGGGGGGGGGGGGGGGGGGFGGGGGFGFCFEGGGGFGGGGGGFFFFFGFGGFGDBFFFFFFFFFFGFD0DFFFFFFFFFF4
@M04650:207:000000000-C238N:1:1101:25300:16185 1:N:0:19
ACTCCTACGGGAGGCAGCAGTAGGGAATCTTCGGCAATGGGGGCAACCCTGACCGAGCAACGCCGCGTGAGTGAAGAAGGTTTTCGGATCGTAAAACTCTGTTGTTAGAGAAGAACGTTAAGTAGAGTGGAAAATTACTTAAGTGACGGTATCTAACCAGAAAGGGACGGCTAACTACGTGCCAGCAGCCGCGGTAATACGTAGGTCCCAAGCGTTGTCCGGATTTATTGGGCGTAAAGCGAGCGCAGGTGGTTTCTTAAGTCTGATGTAAAAGGCAGTGGCTCAACCATTGTG
+
GGGGGGGGGGGGGGGGGGGGGGGGGGGGGGGGGGGGGGGGGGGGGGGGGGGGGGGGGGGGGGGGGGGGGGGGGGGGGGGGEGGGGGGGGGGGGGGGGGGGGGGGGGGGGGGGGGGGGGGGGGGGGGGGGGGFGGGGGGGGGGGGGGGGGGGGGGGGGGGGGGGGGGGGGGGGGGGGGGGGGGGGGGGGGGGGGGGGGGGGGGGFGGCGGGGGGDEE5*:DGGEEGGGGGGGGFGDGGGFGFG>EGGGGFGFGDFGFFF=FDFGGF**4@FF6FFBFF0>F:65?F=)4?FFFF<
@M04650:207:000000000-C238N:1:1101:17200:16221 1:N:0:19
ACTCCTAGGGAGGCAGCAGTGGGGAATATTGCACAATGGGCGCAAGCCTGATGCAGCCATGCCGCGTGTATGAAGAAGGCCTTCGGGTTGTAAAGTACTTTCAGCGGGGAGGAAGGGAGTAAAGTTAATACCTTTGCTCATTGACGTTACCCGCAGAAGAAGCACCGGCTAACTCCGTGCCAGCAGCCGCGGTAATACGGAGGGTGCAAGCGTTAATCGGAATTACTGGGCGTAAAGCGCACGCAGGCGGTTTGTTAAGTCAGATGTGAAATCCCCGGGCTCAACCTGGGAACT
+
GGGGGGGGGGFGGGGGGGGGGGGGGGGGGGGGGGGGGGGGGGGGGGGGGGGGGGGGGGGGGGGGGGGGGGGGGGGEEGFGGGGGGGGGGGGGGGGGGGFGGGGGGGGGGGGGGFGGGGGGGGGGGGFFGGGGFGGGGGGFGGGGGGGGGGEGGGGGGGGGGGCGGFEGGGGGGGGGGGGGGGGGGGGGGGGGGGGFGGGGGGEGGGDGGGGGEEGGGGFGGGGGGGCFGGGGFGGGGGEDBDEFGGCGFGDDDGGFFFFFFFGGFFGFFFFF??4@F;C@31C?4;)8?FF>?)
@M04650:207:000000000-C238N:1:1101:14515:16234 1:N:0:19
ACTCCTACGGGAGGCAGCAGTAGGGAATCTTCGGCAATGGACGAAAGTCTGACCGAGCAACGCCGCGTGAGTGAAGAAGGTTTTCGGATCGTAAAACTCTGTTGTTAGAGAAGAACAAGGACGTTAGTAACTGAACGTCCCCTGACGGTATCTAACCAGAAAGCCACGGCTAACTACGTGCCAGCAGCCGCGGTAATACGTAGGTGGCAAGCGTTGTCCGGATTTATTGGGCGTAAAGCGAGCGCAGGCGGTTTCTTAAGTCTGATGTGAAAGCCCCCGGCTCAACCGGGGAGG
+
GGGGGGGGGGGGGGGGGGGGGGGGGGGGGGGGGGGGGGGGGGGGGGGGDGGGGGGGGGGGGGGGGGGGGGGGGGGGGGGGDFFGGGGEGGGGGGGGGGGFGGGGGGGGGGGGGGGGGGGFGGGGGGGGGGGGFFGGGGGGGFFFGGGGGGGGGGGGGGCGGGGGGGGGGGGGGFGGGGGFGGG?GGGGGGGGGGGGGGGGGGGGGGGGFCCEEGGGGFGGGGD5CCGGGGGGFGGGGGFGFGBBGGGGFGGGGGGFF@FFGFGGF7:6*0*968@5:>DEF;CFFFFF>3547>
@M04650:207:000000000-C238N:1:1101:15089:16243 1:N:0:19
ACTCCTACGGGAGGCAGCAGTAGGGAATCTTCGGCAATGGACGAAAGTCTGACCGAGCAACGCCGCGTGAGTGAAGAAGGTTTTCGGATCGTAAAACTCTGTTGTTAGAGAAGAACAAGGACGTTAGTAACTGAACGTCCCCTGACGGTATCTAACCAGAAAGCCACGGCTAACTACGTGCCAGCAGCCGCGGTAATACGTAGGTGGCAAGCGTTGTCCGGATTTATTGGGCGTAAAGCGAGCGCAGGCGGTTTCTTAAGTCTGATGTGAAAGCCCCCGGCTCAACCGGGGAGG
+
GGGGGGGGGGGGGGGGGGGGGGGGGGGGGGGGGGGGGGGGGGGGGGGGGGGGGGGGGGGGGGGGGGGGGGGGGGGGGGGGGGGGGGGGGGGGGGGGGGGGGGGGGGGGGGGGGGGGGGFFGGGBCFGGGGGGGGGGGGGGGGGGGGGGGGGGGGGGGGGGGGGGGGGGGGGGGGGGGGGGGGGGGGGGGGGGGGGGFGGGCFFEGGGGGGGGGGGGGGGGGGCEGGGGGGGGFGGGGGFGFGFFGGGGFGGGDGFFFFF6?FGGFGGFFFF?FFFFFFGFFFGFFF>>BFF(2;
@M04650:207:000000000-C238N:1:1101:26246:16264 1:N:0:19
ACTCCTACGGGAGGCAGCAGTGGGGAATATTGCACAATGGGCGCAAGCCTGATGCAGCCATGCCGCGTGTATGAAGAAGGCCTTCGGGTTGTAAAGTACTTTCAGCGGGGAGGAAGGGAGTAAAGTTAATACCTTTGCTCATTGACGTTACCCGCAGAAGAAGCACCGGCTAACTCCGTGCCAGCAGCCGCGGTAATACGGAGGGTGCAAGCGTTAATCGGAATTACTGGGCGTAAAGCGCACGCAGGCGGTTTGTTAAGTCAGATGTGAAATCCCCGGGCTCAACCTGGGAAC
+
GGGGGGGGGGGGGGGGGGGGGGGGGGGG9FFFCFGGGGGGGGGGGGGGGGGGGDGGGGGGGGGGGGGGECFGGGGGGGGGGGGGGGGGGGCGGGGFGGGGGGFGFFGDGGGGGGGFEDFGFF<FEFGGGGGGGGGGGFGG9DFGGGGFFGGGGGE:FDGCGGGGGGGGGGGGGGGGGGGFEGGGGGGGGEGGDGGGGGGGDEGGGGGGFDGGGGGGGFFFGGDGGGFG9<CD@GDGGGFD>7:BDG<DDDGCGDD@F6=BCFG>4CGB?=BFF@708(9>B>GFFF732F)8?4
@M04650:207:000000000-C238N:1:1101:22751:16290 1:N:0:19
ACTCCTACGGGAGGCAGCAGTGGGGAATATTGCACAATGGGCGCAAGCCTGATGCAGCCATGCCGCGTGTATGAAGAAGGCCTTCGGGTTGTAAAGTACTTTCAGCGGGGAGGAAGGGAGTAAAGTTAATACCTTTGCTCATTGACGTTACCCGCAGAAGAAGCACCGGCTAACTCCGTGCCAGCAGCCGCGGTAATACGGAGGGTGCAAGCGTTAATCGGAATTACTGGGCGTAAAGCGCACGCAGGCGGTTTGTTAAGTCAGATGTGAAATCCCCGGGCTCAACCTGGGAAC
+
GGGGGGGGGGGGGGGGGGGGGGGGGGGGGGGGGGGGGGGGFFFGGGEGGGGGGGGGGGGGFFGGGGGGGGGGGGFGGGFGFCFGGGGGG7FGGGGGGGGGGGFGFFGGGGGGGG<FCGFE:BEFFEF9FFFFEGGGGGGGG9CGGGG@>7>E<CECGGFGGFFGDGGGDE@CFGGCFGFGGGGFG66=8ED@>3=8>EFCEEGGGE8ECCEGG=8:CG7F5DE*3CEG77CC@EGEGGF<:D:73<9C>GC)/*9)8//9CFCGFC><FB4=@6)90()08>C@6780157??(
@M04650:207:000000000-C238N:1:1101:24254:16291 1:N:0:19
ACTCCTACGGGAGGCAGCAGTGGGGAATATTGCACAATGGGCGCAAGCCTGATGCAGCCATGCCGCGTGTATGAAGAAGGCCTTCGGGTTGTAAAGTACTTTCAGCGGGGAGGAAGGGAGTAAAGTTAATACCTTTGCTCATTGACGTTACCCGCAGAAGAAGCACCGGCTAACTCCGTGCCAGCAGCCGCGGTAATACGGAGGGTGCAAGCGTTAATCGGAATTACTGGGCGTAAAGCGCACGCAGGCGGTTTGTTAAGTCAGATGTGAAATCCCCGGGCTCAACCTGGGAAC
+
GGGGGGGGGGGGGGGGGGGGGGGGGGGGGGGGGGGGGGGGGGGGGGGGGGGGGGGGGGGGGGGGGGGFGGGGGGGGGGGGGGGGGGGGGGGGGGGGGGGGGGGGGGGGGGGGGGGGGGGGGGGGGGGGGGGGGDFGGGFGGGGGGGGEGEFGFGGGGGGGGFFGGGGGGGGGGGGGGGGGGGGGGGGGGGGGGEGGGGGGGDGGGGGGGGFGGEGGGGGGGGGGGGGGGGGGFGGGGGFG@CEFGGGGDGG7<CDFFFFFGFGGFGGFFFFFFF?4:>GEFFGFFFFFBFFFF(
@M04650:207:000000000-C238N:1:1101:22488:16312 1:N:0:19
ACTCCTACGGGAGGCAGCAGTAGGGAATCTTCGGCAATGGACGAAAGTCTGACCGAGCAACGCCGCGTGAGTGAAGAAGGTTTTCGGATCGTAAAACTCTGTTGTTAGAGAAGAACAAGGACGTTAGTAACTGAACGTCCCCTGACGGTATCTAACCAGAAAGCCACGGCTAACTACGTGCCAGCAGCCGCGGTAATACGTAGGTGGCAAGCGTTGTCCGGATTTATTGGGCGTAAAGCGAGCGCAGGCGGTTTCTTAAGTCTGATGTGAAAGCCCCCGGCTCAACCGGGGAGG
+
GGGGGGGGGGGGGGGGGGGGGGGGGGGGGGGGGGGGGGGGGGGGGGGGGGGGGGGGGGGGGGGGGGGGGGGGGGGGGGGGGGGGGGGGGGGGGGGGGGGGGGGGGGGGGGGGGGGGGGGGGGGGGGGGGGGGGGGGGGGGGGGGGGGGGGGGGGFGGGGGGGGGGGGGGGGGGGGGGGGGGGGGGGGGGGGGGGGGGGGGGGGGGGGGGGGGEEGGGGGGGD8=FFGGGGGG@GGGGFFGFGFF3DDG@GGGG*0=9FFFGFGG?7CAF4FFFF>F<6CEF9CFFFFFFDE07>
@M04650:207:000000000-C238N:1:1101:11382:16336 1:N:0:19
ACTCCTACGGGAGGCAGCAGTAGGGAATCTTCGGCAATGGACGAAAGTCTGACCGAGCAACGCCGCGTGAGTGAAGAAGGTTTTCGGATCGTAAAACTCTGTTGTTAGAGAAGAACAAGGACGTTAGTAACTGAACGTCCCCTGACGGTATCTAACCAGAAAGCCACGGCTAACTACGTGCCAGCAGCCGCGGTAATACGTAGGTGGCAAGCGTTGTCCGGATTTATTGGGCGTAAAGCGAGCGCAGGCGGTTTCTTAAGTCTGATGTGAAAGCCCCCGGCTCAACCGGGGAGG
+
GGGGGGGGGGGGGGGGGGGGGGGGGGGGGGGGGEGGGGGGGGGGGGGGGFGGGGGGGGGGGGGGGGGCFGGGGDFFGGGGFGGGGGGGGGGGGGGGGGGGGGGGGGGGGGGGFGGGGGGGGGGCFFGGFFFFGGGGGGGGGGGGGGGGGFGGGGGGGGGGGGGGGGGCFGGGGGGGGDGGGGGFEGGGGGGGG8BEEGGGFCCEGFFGGGGGGGGG=*:CCDGDGGFGGGEGFGGEFFBGEGEFGDGGFGGCDGGFF64@CFGGFG=AFFFBFFF>09GFFFDFFFFFB>E2;F
@M04650:207:000000000-C238N:1:1101:2801:16436 1:N:0:19
ACTCCTACGGGAGGCAGCAGTGGGGAATATTGCACAATGGGCGCAAGCCTGATGCAGCCATGCCGCGTGTATGAAGAAGGCCTTCGGGTTGTAAAGTACTTTCAGCGGGGAGGAAGGGAGTGAGGTTAATAACCTTATTCATTGACGTTACCCGCAGAAGAAGCACCGGCTAACTCCGTGCCAGCAGCCGCGGTAATACGGAGGGTGCAAGCGTTAATCGGAATTACTGGGCGTAAAGCGCACGCAGGCGGGTGGTTAAGTCAGATGTGAAATCCCCGGGCTCAACCTGGTAAC
+
GGGGGGGGGGGGGGGGGGGGGGGGGGGGGGGGGGGGGFFGGF7:CGGGGEGGGG9FFGGGFFFGGGGGG,9FGGGGGGGGFC@AFGEGFFFGGGGGFGGG9FGGGGGCD>FEGGGFGCC@FGDGGGFE3@DFFDCAFFGGGCFGFGGCGGC9DFGGCFGFFGGGCFGGGGEGGFGFGG*BE8FFGG6<FEG@>CGEGC+CE*:?G885<C?=E=CEG7FCC7=FDFEGGGFGD5>EGGF>3D)))9>CBGG)>)97)91929*>=**-9FFF*99?065@:;FFFF44<F)-6)
@M04650:207:000000000-C238N:1:1101:15199:16445 1:N:0:19
ACTCCTACGGGAGGCAGCAGTGGGGAATCTTGCGCAATGGGCGAAAGCCTGACGCAGCGACGCCGCGTGAGGGATGACGGCCTTCGGGTTGTAAACCTCTTTCAGCTCCGACGAAGCGAGAGGGACGGTAGGAGCAGAAGAAGCACCGGCCAACTACGTGCCAGCAGCCGCGGTAATACGTAGGGTGCAAGCGTTGTCCGGAATTATTGGGCGTAAAGAGCTCGTAGGCGGTCTGTCGCGTCGGCTGTGAAAACTCGGGGCTCAACCCCGAGCTTGCAGCCGATACGGGCAGGC
+
GGGGGFGFGGGGGGGGGGGGGGFGGGGGGGGGGGGGGEGFGGGGGGGGGFGGEGGGE@CGDGGFFEG@GGFG7CFGGGGGGGGGGGGGECCFGGGGGGGGGGGGGF?>FGGCEGGEGGEGGG*@FGGGGFGGGGGFGGGGFGFFFFFEGEFCFCGGDEFC7EFGGGGFGGGGC?*;FF?C+<CEG?EEGGGFEEGGG@@CGD=;+<+<CGGGG*:EGDFGG7FEEED=<DC:5:FGFCF<@CDEDDC9?>>FGFCF:>@>:)7>F4>0>E3:>>)5:,7))-5075@?6).44,
@M04650:207:000000000-C238N:1:1101:11881:16449 1:N:0:19
ACTCCTACGGGAGGCAGCAGTGGGGAATATTGCACAATGGGCGCAAGCCTGATGCAGCCATGCCGCGTGTATGAAGAAGGCCTTCGGGTTGTAAAGTACTTTCAGCGGGGAGGAAGGGAGTAAGGTTAATAACCTTATTCATTGACGTTACCCGCAGAAGAAGCACCGGCTAACTCCGTGCCAGCAGCCGCGGTAATACGGAGGGTGCAAGCGTTAATCGGAATTACTGGGCGTAAAGCGCACGCAGGCGGTCTGTCAAGTCGGATGTGAAATCCCCGGGCTCAACCTGGGAAC
+
GGGGGGGGGGGGGGGGGGGGGGGGGGGFGGGGGGGGGGGGGGGGGGGCGGGGGGGGGGGG9EGGGGGGGGGGGGGGGGGGGGGGGGGGGGGGGGGGGGGGGFFGGGGGGGGGGGGGGGGGGGGGGGGGGGGGGF<FGGGGGGGGGGGGGGGGGGGGGEGGGGDFFFGGGGGGGGGGGG7FEGGGGGGGGGGEGEGGCFFFGGGGGGEDFGGGGGGGGGGGGCCEGGFFGGFGDCDEF>B5)>DB35<7>GC7/9C@FFFFGFDDB*)4FFFFFFFFBFGBE1<9?F:4<>@04-
[truncated: 23,836,185 more chars]
