# Supplementary material for: Captivity causes taxonomic and functional convergence of gut microbial communities in bats
Source: PeerJ. 2019 Apr 30;7:e6844. doi: 10.7717/peerj.6844 (PMC6499062; doi:10.7717/peerj.6844)
Supplement: Data S81 — Raw data of WFRf14. [file peerj-07-6844-s086.gz › ZTPSN18AB899-WFRf14_R2.fq]

@M04650:207:000000000-C238N:1:1101:17182:2293 2:N:0:19
CGACTACAGGGGTTTCTAATCCTGTTTGCTCCCCACGCTTTCGCACCTGAGCGTCAGTCTTCGTCCAGGGGGCCGCCTTCGCCACCGGTATTCCTCCAGATCTCTACGCATTTCACCGCTACACCTGGAATTCTACCCCCCTCTACGAGACTCAAGCTTGCCAGTTTCGAATGCAGTTCCCAGGTTGAGCCCGGGGATTTCACATCCGACTTGACAGACCGCCTGCGTGCGCTTTACGCCCAGTAATTCCGCTTAACGCTTCCACCCTCCGTATTACCGCGGCTTCTGTCACTGAGTTTGC
+
-8@CCGGGGGGGGGGGGGGGGGGGGGGGGGGGGDGGEGGGGGGGGGGG:FEECGE,@FDGGG7FGGGGGCC:@C+FCGGGGGGGG@FGGEGGGGFFGF,CFFGFF9?FE@GGGGGGFFEGGGGFGGEDC8FFGGG9FD+CEGGFCGF6@CEAFCGG9FF?*DEGGGGG5*,D7,,=EGGGGG,*?>E,=CEGEG*>):FFF+B6@<5=;DDG3*C1*:@56C9::49D0C0,4EFAB(;?C?08CG<ADB9(4<5)231:0(9-2;3-43480EFBG>(3((2,(4<269A74))).<).-
@M04650:207:000000000-C238N:1:1101:19154:2304 2:N:0:19
CGACTACCAGGGTTTCTAATCCTGTTTGCTCCCCACGCTTTCGCACCTGAGCGTCAGTCTTTGTCCAGGGGGCCGCCTTCGCCACCGGTATTCCTCCAGATCTCTACGCATTTCACCGCTACACCTGGAATTCTACCCCCCTCTACAAGACTCTAGCCTGCCAGTTTCAAATGCAGTTCCCAAGTTAAGCTCGGGGATTTCACATCTGACTTAACAGACCGCCTGCGTGCGCTTTACGCCCAGTAATTCCGATTAACGCTTGCACCCTCCGTATTACCGCGGCTGCTTGCACGGAGTTAGC
+
-8BCCGGGGGGGGGGGGGGGGGGGGGGGGGGGGGGGGGGGGGGGGEGFFFEGEFGCGGGGGGGGGFFGCDCGCCFGGGGGGGGEGD7FFGGGGGGGGG8,CBFGGFEGGGGGGGGGGGGGGGGGGGGG,DFGGGGGG?EGGGGFGGFGCFFFFGGFGGGGGFFFGGGGFFCFC;CEFGGGGGCCFFGCDC,=:EEEGDGGGAFFA<:F5FGGC+;7ADGGFGF<<F9B(<99>EFAF:5EE<:?F7<4?B)(-<5<C<F<BFG2CFFF04168C?2F*(4329>FF?)55.+6((-4E9<<
@M04650:207:000000000-C238N:1:1101:15313:2338 2:N:0:19
GGACTACTGGGGTTTCTAATCCTGTTTGCTCCCCACGCTTTCGCACCTGAGCGTCAGTCTTTGTCCAGGGGGCCGCCTTCGCCACCGGTATTCCTCCAGATCTCTACGCATTTCACCGCTACACCTGGAATTCTACCCCCCTCTACAAGACTCCAGCCTGCCAGTTTCGAATGCAGTTCCCAGGTTGAGCCCGGGGATTTCACATCCGACTTGACAGACCGCCGGCGTTCGCGTTACGCCCCGTAATTCCGATTAACGCTTGCACCCTCCGTATTACCGCGGCTGCTGGCACGGAGTTAGC
+
-ABCCGGGGGGDFGGGGGGGGGGGGGGGGGGGGGGGGGGGGGGGGGGGGGGFGGGGGGGGGGGGGGGGGGGGGGGGGGGGGGGGGGCGGGGGGGGGGGGDFFC,@FGGGGGGGGGGGCEGCGGGFGGGBGGGGGGFFGGFGGGFGGGG<FGFFGGGGGGGGFGGCFGG>FGGGGGGFFGGGGDEFFG?E7@>EEEGDGGGGFGFFGGFDGGGAFF7ADFG@C6(2>B50C?>(:>?D1CEE(3(/9:A*/9:8><<7:>::1F?FC??6(28?A>4CGBF6;FFBFB0(:,A17(-4E22.
@M04650:207:000000000-C238N:1:1101:15900:2356 2:N:0:19
GGACTACACGGGTTTCTAATCCTGTTTGCTCCCCACGCTTTCGCACCTGAGCGTCAGTCTTCGTCCAGGGGGCCGCCTTCGCCACCGGTATTCCTCCAGATCTCTACGCATTTCACCGCTACACCTGGAATTCTACCCCCCTCTACGAGACTCAAGCCTGCCAGTTTCGAATGCAGTTCCCAGGTTGAGCCCGGGGATTTCACATCCGACTTGACAGACCGCCTGCGTGCGCTTTACGCCCAGTAATTCCGATTAACGCTTGCACCCTCCGTATTACCGCGGCTGCTGGCACGGCTTTAGC
+
-ACCCGGGGGGEGGGGGGGGGGGGGGGGGGGGGGGGGGGGGGGGGGGGGGGGGGGGGGGGGGGGGGGGGGGGGGGGGGEFGEEGGGGGGGFGGGGGEFFGGGGGGGGGGGGGGGGGGGDGECDFGGGGGGGGGGGGGGFBEGGFAFGDFEEFGGGFGGGGFGGGGGGFBGGGGGFFEGGFEG6C7>8CEFGGGCGDGGGGF+5+38CEFGGGAFCCADGGFGFF?4(543223E34@?EG>::(0:<4:FFF?FDFG?>F:?GFGGF?BFFF?C?9CF:>>>B9920)(/1C?(((-<<).
@M04650:207:000000000-C238N:1:1101:24344:2412 2:N:0:19
GGACTACAGGGGTTTCTAATCCTGTTTGCTCCCCACGCTTTCGAGCCTCAGTGTCAGTTACAGGCCAGAGAGCCGCTTTCGCCTCCGGTGTTCCTCCATATATCTACGCATTTCACCGCTACACATGGAATTCCACTCTCCTCTCCTGCACTCAAGTCTCCCAGTTTCCAATGCACACAATGGTTGAGCCACTGCCTTTTACATCAGACTTAAGAAACCACCTGCGCGCGCTTTACGCCCAATAAATCCGGACAACGCTTGGGACCCACGTATTACCGCGGCTGCTGGCACGGAGTTAGCC
+
CCCCCGGGGGGGGEGGGGGGGGGGGGGGGGGGGGGGGGGGGGGGGDGGGGGCGACFGFFGGGGGGGGGGGGGFCGG:CFGGGGGGFGGDGGGFFGFF89FGGGGGGGFGGGE9FG<FGGGGGFGG8FGECFGGGGF,,=FDF8DDEGGGGGFGDGF;DGFFGGGGGG,7EFCFCE8DFGGD:DDAEFCCF7CC9FG+2DGGFGA@FF5@A<CACGGFD8FBD::=BA)(9>(1CAC81CFC384:F<3C:)(6>F:3(43231458(,478()3--<99;;9(-().50*5C10(,4<).)
@M04650:207:000000000-C238N:1:1101:18212:2424 2:N:0:19
GGACTACCGGGGTTTCTAATCCTGTTTGCTCCCCACGCTTTCGCACCTGAGCGTCAGTCTTTGTCCAGGGGGCCGCCTTCGCCACCGGTATTCCTCCAGATCTCTACGCATTTCACCGCTACACCTGGAATTCTACCCCCCTCTACGAGACTCAAGCTTGCCAGTATCAGATGCAGTTCCCAGGTTGAGCCGGGGGCTTTCACATCAGACTTAAGAAACCGCCTGCGCTCGCTTTACGCCCAATAAATCCGGACAACGCTTGCCACCTACGTATTACCGCGGCTGCTGGCACGTAGTTAGC
+
CCCCCGFGGECEFGGGGGGGGGGGGGFGGGGGGGGGGGGGGGGGGGGGGGGGGGGGGGGGGGGGGGGGGDEEFFGGGGGGGGGGGGGGGGGGGGGGGFFGGGFGGGGGGGGGGGGGGGGGEGGGFAGGAFGGGGFGFEGGGDGFGGGGCEG>F68CFG9FGGGG7E:E,@:CFF7E9@CFFGGCGGFGDF?CEEGGD:C6DFGFFC7=)7FGFGG=FFG40CBBFFBF1C>0:G:9FFGGG6??4>A9*9>>BFGBF37628C(*38??7:7>D:AGG<96>F>F<22>E0C:(833?65.
@M04650:207:000000000-C238N:1:1101:14732:2463 2:N:0:19
GGACTACCGGGGTATCTAATCCTGTTTGCTCCCCACGCTTTCGCACCTGAGCGTCAGTCTTCGTCCAGGGGGCCGCCTTCGCCACCGGTATTCCTCCAGATCTCTACGCATTTCACCGCTACACCTGGAATTCTACCCCCCTCTACGAGACTCAAGCTTGCCAGTATCAGATGCAGTTCCCAGGTTGAGCCCGGGGATTTCACATCTGACTTAACAAACCGCCTGCGTGCGCTTTACGCCCAGTAATTCCGATTAACGCTTGCACCCTCCGTATTACCGCGGCTGCTGGCACGGGGTTAGC
+
CCCCCGGGGGGGGGGGGGGGGGGGGGGGGGGGGGGGGGGGGGGGGGGGGGGGGGGGGGFGGGGGGGGGGGGGGGGGGGGGGGGGGGGGGGGGGGGGGGGGFGGGGGGGCCGFFGFGGDEDEGGGGGGGFGGGGGFGGGGGGGGFGGGGGGGF?EGGGGGGGGGGGFGGGGFGGGGGGGGGG@CFFFFDCE7EEEGGGGGGCFFAFC7FEGGGFGGGFFGGFC>FF>>::C>91CF44(/??:?3D7<AGFF?BDGFF6282192CF116:4-(*56+:((((((((.).51+2((,-??(-
@M04650:207:000000000-C238N:1:1101:22972:2533 2:N:0:19
GGACTACCAGGGTTTCTAATCCTGTTTGCTCCCCACGCTTTCGCACCTGAGCGTCAGTCTTCGTCCAGGGGGCCGCCTTCGCCACCGGTATTCCTCCAGATCTCTACGCATTTCACCGCTACACCTGGAATTCTACCCCCCTCTACGAGACTCAAGCTTGCCAGTATCAGATGCAGTTCCCAGGTTGAGCCCGGGGATTTCACATCTGACTTAACAAACCGCCTGCGTGCGCTTTACGCCCAGTAATTCCGATTAACGCTTGCACCCTCCGTATTACCGCGGCTGCTGGCACGGCGTTTGC
+
CCCCCGGGGGGGGGGGGGGGGGGGGGGGGGGGGGGGGGGGGGGGGGGEGGFGGGGGGGGGGGGGGGGGGGGGGGGGGGDGGGGGGGGGGGGGGGGGGGGGGFGGGGGGGGGGGGGGGGGGGGGGGGGE<FGGGGGGGCGGGDGFGGGGGGGFGGGGGGGGGGGGGGFGGGGFFGGGGGGGGGFGGGGGGGGFGGGGGDGGGFGFFGG6);CCE=FGFFGG;D@F?A>B?D29>G:<F<EEGF0,:>BFGF44:>D):69BFBF7FF?F02281F?FGC,4;BF9(3:?>E(<:;499G(-.
@M04650:207:000000000-C238N:1:1101:20184:2536 2:N:0:19
GGACTACCCGGGTATCTAATCCTGTTTGCTCCCCACGCTTTCGCACCTGAGCGTCAGTCTTTGTCCAGGGGGCCGCCTTCGCCACCGGTATTCCTCCAGATCTCTACGCATTTCACCGCTACACCTGGAATTCTACCCCCCTCTACAAGACTCCAGCCTGCCAGTTTCGAATGCAGTTCCCAGGTTGAGCCCGGGGATTTCACATCCGACTTGACAGACCGCCTGCGTTCGCTTTACGCCCAGTAATTCCGATTAACGCTTGCACCCTCCGTATTACCGCGGCTGCTGGCACGGAGTTAGC
+
CCCCCGGGGGGGGGGGGGGGGGGGGGGGGGGGGGGGGGGGGGGGGGGGGGGGGGGGGFGGGGGGGGGGGGGGGGGGGGGGGGGGGGGGGGGGGGGGGGGGCGGGGGGGGGGGGGGGGGGGGGGGGGGGGGGGGGFGGGFGGGGFFGGG<CEFGDG6FCFFGGGGGFFEECDFFFFC?8CGGGGGGGGGGGGF57EG4>FFDFGFAGGD;GGGEGDDA;CFFGBF?F952C(30FFFFFGEG028C7<BGFF21>DAG<;::6F?CF??0?;:6@?AGG<9;>F>FF?F?C:EBF972FADF
@M04650:207:000000000-C238N:1:1101:18822:2565 2:N:0:19
GGACTACTCGGGTTTCTAATCCTGTTTGCTCCCCACGCTTTCGCACCTGAGCGTCAGTCTTTGTCCAGGGGGCCGCCTTCGCCACCGGTATTCCTCCAGATCTCTACGCATTTCACCGCTACACCTGGAATTCTACCCCCCTCTACAAGACTCCAGCCTGCCAGTTTCGAATGCAGTTCCCAGGTTGAGCCCGGGGATTTCACATCCGACTTGACAGACCGCCTGCGTGCGCTTTACGCCCAGTAATTCCGATTAACGCTTGCACCCTCCGTATTACCGCGGCTGCTGGCACGGAGTTAGC
+
CCCCCGGGGGGGGGGGGGGGGGGGGGGGGGGGGGGGGGGGGGGGGGGGG<EFGGGGGGGGGGGG9FFGGGCFFGGGGGGGGGGGGGGEGGGGGGGGGG?GGGGGGGGGGGGGGGGGGGGGGGGGGGGGGGGGGGGGGGGEGGGFGGGGFGGFGGGGGGGGGGGGGGGGGFFGGGGGGGGGGGGGGGGGGGGGGEEEGDGGGFGFCFGF@GGGFGFFFFFFFGFFFFF3(9>F>C@4B?CEG0<?G*:5FFF?(7*:C?BB?0FDGG?6:89:,A7<FG:9>>>>(87>7E:GF9;><GFA<
@M04650:207:000000000-C238N:1:1101:22146:2582 2:N:0:19
GGACTACCCGGGTATCTAATCCTGTTTGCTCCCCATGCTTTCGTACCTCAGCGTCAGTATTAGGCCAGATGGCTGCCTTCGCCATCGGTATTCCTCCAGATCTCTACGCATTTCACCGCTACACCTGGAATTCTACCATCCTCTCCCATACTCTAGCCAACCAGTATCGAATGCAATTCCCAAGTTAAGCTCGGGGATTTCACATTTGACTTAATTGGCCGCCTACGCACGCTTTACGCCCAGTAATTCCGATTAACGCTTGCACCCTCCGTATTACCGCGGCTGCTGGCACGGAGTTAGC
+
CCCCCGGGGGGGGGGGGGGGGGGGGGGGGGGGGGGGGGGGGGGGGGGGGGGGGGGGGGGGGGGGGGGGGGGGGGGGGGGGGGGGGGGGGGGGGGGGGGGAFGGGGGGGGGGGGGGGGGGDGFCGGGGCEGGGGGGGGGGGGFGDGGFGFGGFGGGGGGGGGGGFGGGGCFCGFGGGGGGGGGGGGGFFGG=8EGGGDDGEGFGFA9;BEFFGFGG@ACFFFGF>AFDFFGB>@EF9FF@FFF1=C@<):FF61.>EG?;;D033CGF?BB61:C?FGG(3(447>BBD?D1C36(4:F9<9
@M04650:207:000000000-C238N:1:1101:16979:2715 2:N:0:19
CTGGAAGAGGGCAGAAGTCTCACTGATTCTCCTCATCTGCGCGACCGCGGTTCGCAATGCTATTTTTTCGCCCCGCGCTCGCCGCCCCTCGTCCCGCCCACTACAGGCCAGCGCCTCCTCCCACCCCCAAACTCCTGTACACCACCCACCTCCACGCCACACCCCGAATGCTAACTCCCTCCCCGTAACGCCACGCTACCTGATTACGCTCACATCATCCGCCACATGTCCGCGTCTACCCCTCCTGCATCACTGACTTCAGGCGCCCCCTTGCCTGCCCGCCGCTTCTCACGACGCCATC
+
-8--8;,C,,,6,,,,,;,,,,,-=,;@6;,,6C,6C,,,++++8+6+++8+,++88,,,6,,C<,,+,+,,,84++++4++7+8+4+++44B++4+++8+,,,,,3++,++++++3,,5@@4D5**3**,53,2,,,57,5</4>C***20,,6/*=::,=*******+>5+29++2**2**4*/*/**11/**2**126**1***)(**))*2*1)0:(*((())1)*)(-*)()(+02(-(*2)(*1*.)**57).)))*()*(,((((,3.)+*(.-(,((((-)+)+(,3((*(((
@M04650:207:000000000-C238N:1:1101:22165:2726 2:N:0:19
GGACTACCAGGGTTTCTAATCCTGTTTGCTCCCCACGCTTTCGAGCCTCAGCGTCAGTTACAGACCAGAGAGCCGCCTTCGCCACTGGTGTTCCTCCATATATCTACGCATTTCACCGCTACACATGGAATTCCACTCTCCTCTTCTGCACTCAAGTCTCCCAGTTTCCAATGACCCTCCCCGGTTGAGCCGGGGGCTTTCACATCAGACTTAAGAAACCGCCTGCGCTCGCTTTACGCCCAATAAATCCGGACAACGCTTGCCACCTACGTATTACCGCGGCTGCTGGCACGTAGTTAGC
+
CCCCCGGGGGGGGGGGGGGGGGGGGGGGGGGGGGGGGGGGGGGGGGGGGCGGGGGGGFGGGGGGGGGGGGGGGGGGGGGGGGGGGGGGCGGGGGGGGGGCCCEGGGGGGGGGGGGFFFGGDFGGGGGGFFFFGFFFFFGGGGGFGGGGGGGFGGGGGGGGGGGGGGGGGGGGDGGGGGGGGGG7F::,CGGGGCE?DGGGGFGFFGGF3FGGEFGC8=GGFGFFFFFFFG>BFGFA=1;?E?::CF<DG:@>BFGBG;B?BBFFGG?<7:B??7>2EFB>FBFFF?FF?GFGF(433C)-6
@M04650:207:000000000-C238N:1:1101:16324:2752 2:N:0:19
GGACTACTCGGGTTTCTAATCCTGTTTGCTCCCCACGCTTTCGAGCCTCAGCGTCAGTTACAGACCAGAGAGCCGCCTTCGCCACTGGTGTTCCTCCATATATCTACGCATTTCACCGCTACACATGGAATTCCACTCTCCTCTTCTGCACTCAAGTCTCCCAGTTTCCAATGACCCTCCCCGGTTGAGCCGGGGGCTTTCACATCAGACTTAAGAAACCGCCTGCGCTCGCTTTACGCCCAATAAATCCGGACAACGCTTGCCCCCTACGTATTACCGCGGATGCTGGCACGTAGTTAGC
+
CCCCCFGGFGGGFGGFGGGGGGGGGGGGGGGGGGGGGGGGGFGGGGDGGGGGGGGGEGFGGGGGGGGGG?CGFGFDGDGGGGGGEGGGCFG>CG8FGC<FFDGGGGFGGGG>EEFGEFGDEEGGGGGGGC<FF<DF8?EFGFGFFF9EFGGF@EGGGG9DEFEF<;8EDFCFGFGGGG?ECB>CFEGGGGGGCGGGGDC@+:C88;?8BGF7>FGGFFGGBGB@(0256D29?*7AFBGGD?:?GF24C?B(8:C?G>6:(,<,*;696<BFF?>BG>1>(-(--.49(*3+(.(.:C4A4
@M04650:207:000000000-C238N:1:1101:21651:2795 2:N:0:19
GGACTACTGGGGTATCTAATCCTGTTTGCTCCCCACGCTTTCGCACCTGAGCGTCAGTCTTTGTCCAGGGGGCCGCCTTCGCCACCGGTATTCCTCCAGATCTCTACGCATTTCACCGCTACACCTGGAATTCTACCCCCCTCTACAAGACTCCAGCCTGCCAGTTTCGAATGCAGTTCCCAGGTTGAGCCCGGGGATTTCACATCCGACTTGACAGACCGCCTGCGTGCGCTTTACGCCCAGTAATTCCGATTAACGCTTGCACCCTCCGGATTACCGCGGCGTCTGGCACGGAGTTAGC
+
CCCCCGGGGGGGGGGGGGGGGGGGGGGGGGGGGGGGGGGEGGGGGGGGGGFGGGGGGGGGGDFGGGGGGGGGGGGGGGGGGGFFEGGGGGGGGGGGGGGGGGGGGGGGGGGGGGGGGGGGGGGGGCFGDFGGGGGGGFGGGGGFGGGCFGGFGGGGGGGGFDGGGGGGDGGC?FFGGGGGGGGGGGGDFFGGG=ECD<F6:ACFFGFD@DGGFFGGA;GGFGFF?FB8(>9>>C:<41C?E:08CFB<7=)-(77<G?9B(8*)9F?<?--(,23?FF02(49((-4<:6(2((-230)56
@M04650:207:000000000-C238N:1:1101:15238:2805 2:N:0:19
GGACTACCCGGGTTTCTAATCCTGTTTGCTCCCCACGCTTTCGCACCTGAGCGTCAGTCTTTGTCCAGGGGGCCGCCTTCGCCACCGGTATTCCTCCAGATCTCTACGCATTTCACCGCTACACCTGGAATTCTACCCCCCTCTACAAGACTCCAGCCTGCCAGTTTCGAATGCAGTTCCCAGGTTGAGCCCGGGGATTTCACATCCGACTTGACAGACCGCCTGCGTGCGCTTTACGCCCAGTAATTCCGATTAACGCTTGCACCCTCCGTATTACCGCGGCTGCTGGCACGGAGTTAGC
+
CCCCCGGGGGGGGGGGGGGGGGGGGGGGGGGGGGGGGGGGGGGGGGGGGGGGGGGGGGGGGGGGGGGGGGGGGGGGGGGGGGGGGGGGGGGGGGGGGGGCFGCGGGGGGGGGGGGGGGGGGGGGGGGGGGGGGGGGGFGGGGGFGGGG>CFFGCGGGGGGGGGCFGGGGDFGGC7<CFFEGFFEGC6DGGGGEEEGCGGGGFGFFGGFFGGGFGGGFDGF>DFFFFFFFDFFFGFBF?CEE?BFGGFFCF??0;CBG00:0:GFGF?:?6;1:E>2@F<>>9>BFB?B?G(<8>428*59<
@M04650:207:000000000-C238N:1:1101:14251:2808 2:N:0:19
GGACTACCGGGGTTTCTAATCCTGTTTGCTCCCCACGCTTTCGAGCCTCAGCGTCAGTTACAGACCAGAGAGCCGCCTTCGCCACTGGTGTTCCTCCATATATCTACGCATTTCACCGCTACACATGGAATTCCACTCTCCTCTTCTGCACTCAAGTCTCCCAGTTTCCAATGACCCTCCCCGGTTGAGCCGGGGGCTTTCACATCAGACTTAATAACCCGCCTGCGCTCGCTTTACGCCCAATAAATCCGGACAACGCTTGCCACCTACGTATTACCGCGGCTGCTGGCACGTATTTAGC
+
CCCCCEFGGGGGFEGGGGGGGGGGGGGGGGGGGGGGGGEEGGGGGGGGFGFCEGEGGEFGGGGGGGGGGGGGGGGGCFCFGGGGGGGGFGGDGFGGGGGGGG9@EFFFGGGGGGGFF7CDGGGFCCC@EFFF9FFC8DDGGGGFGDFGFAFFGGCFFG9;DAFFBFGDFGGGFGFGG8:CC:EG:FEFGGGGGGGGGGGGFF?AFGDFFGFG37++;)<C;DB;6A>E632915F>F?EEG?61D>:47F;9055?441::BGFDC?:?7:,)224AF?>B(-3167?3E:E:?()(<5))
@M04650:207:000000000-C238N:1:1101:20949:2812 2:N:0:19
GGACTACTGGGGTATCTAATCCTGTTTGCTCCCCACGCTTTCGAGCCTCAGCGTCAGTTACAGACCAGAGAGCCGCCTTCGCCACTGGTGTTCCTCCATATATCTACGCATTTCACCGCTACACATGGAATTCCACTCTCCTCTTCTGCACTCAAGTCTCCCAGTTTCCAATGACCCTCCCCGGTTGAGCCGGGGGCTTCCACATCAGACTTAAGAAACCGCCTGCGCTCGCTTTACGCCCAATAAATCCGGACAACGCTTGCCACCTACGTATTACCGCGGCTGCTGGCACGTAGTTAGC
+
CCCCCGGGGGGGGGGGGGGGGGGGGGGGGGGGGGGGGGGGGGGFGGGGGGGGGGGEGGCEGGGGGGGGDFGGG?GGGGGGEGGGGFGG?EFGGGGGGGGGGGGGGGGGGGGGGGGGGGGGGGGGGGGGFCFGGGFGAF8FGGGFDGFGCDGFGG8DFFDCGGGCFFGGGFGFG9FGC?FEGCEGGGGGGGGDD?ECDGGGGAFFFGGF9FGGFGFGFFGGFGF6?FFF0990:F@<FFGGG?:0DFABG:@(3)78F>F643>?DF?:03<B>GBFGGF;999(((.),:193403?E4-6
@M04650:207:000000000-C238N:1:1101:23887:2917 2:N:0:19
GGACTACCGGGGTTTCTAATCCTGTTTGCTCCCCACGCTTTCGCACCTGAGCGTCAGTCTTTGTCCAGGGGGCCGCCTTCGCCACCGGTATTCCTCCAGATCTCTACGCATTTCACCGCTACACCTGGAATTCTACCCCCCTCTACAAGACTCTAGCCTGCCAGTTTCGACTGCAGTTCCCCGGTTGAGCCCGGGGATTTCACATCCGACTTGACGGACCGCCTGCGTGCGCTTTACGCCCAGTAATTCCGATTACCGCTTGCACCCTCCGTCTTACCGCGGCTGCTGGCGCGTAGTTCGC
+
CCCCCGGF@EGGFCFGGGGGGGGGGFEFGGGGFG86CGGGGGGGDGGGFGGGGGG@GGGFFFGFGGGGDGGGGGGGGGGGGGGGGF:FGEGGGG8FG,BFGCFGGEFGGGGGGGGGGGGGGGGGGFG8:,CFG<;D8E6FC+ACCC96>CEFG9E3>EE8FGFGGGAE>4*69FCG?@F?C,4BFFCGFGGGGGGG38FD++?+76;80CGD)*9*.(:33D((-)(88C0;B5:4FFDEC:62CCA<?@F0()1)249>(4FFGG<2:(4(,@()AC0496604:),2A(*,,(((3)--
@M04650:207:000000000-C238N:1:1101:17458:2922 2:N:0:19
GGACTACAAGGGTTTCTAATCCTGTTTGCTCCCCACGCTTTCGAGCCTCAGCGTCAGTTACAGACCAGAGAGCCGCCTTCGCCACTGGTGTTCCTCCATATATCTACGCATTTGACCGCTACACATGGAATTCCACTCTCCTCTTCTGCACTCAAGTCTCCCAGTTTCCAATGACCCTCCCCGGTTGAGCCGGGGGCTTTCACATCAGACTTAAGAAACCGCCTGCGCTCGCTTTACGCCCAATAAATCCGGCCAACGCTTGCCACCTCCGTATTACCGCGGCTGCTGGCACGTAGTTAGC
+
CCCCCFGGFGGGGGEGGGGGGGGGGGGGGGGGGGGGGGEGFGGGGGGGGGGGGGGGGCEEFEFGGGGGGGFFEFCEGGGGGGGGGGGGGGGDGG,FGGGCFFFGGGGGGGEGGGGGGEEDGGGGGFGGF=FGGGDFGGGGGGGFGGGGF;EFGG8E@DDEGGGG>DAFFGFG8DAEFFGGGGGDGGGFCGGG7*CEDGC?DAGFFGFA*9F8;7CF6(9C(99?6A6>9DFF8F)<FBG8*8219*.4C@7>0BG:FFFF<6F?7C1:((74?F:AGG01339>;(,)4A??:?B1:F)5.
@M04650:207:000000000-C238N:1:1101:20819:2933 2:N:0:19
GGACTACCCGGGTATCTAATCCTGTTTGCTCCCCACGCTTTCGCACCTGAGCGTCAGTCTTCGTCCAGGGGGCCGCCTTCGCCACCGGTATTCCTCCAGATCTCTACGCATTTCACCGCTACACCTGGAATTCTACCCCCCTCTACGAGACTCAAGCTTGCCAGTATCAGATGCAGTTCCCAGGTTGAGCCCGGGGATTTCACATCTGACTTAACAAACCGCCTGCGTGCGCTTTACGCCCCGTAATTCCGATACACCCTTGCACCCCCCGTCTTACCCCGCTGCTTGGCCCGGGGTTCCC
+
CCCCCGGGGGGGGGGGGGGGGGGGGGGGGGGGGGGGGGGGGGGGGGGGG<FGGGGGGGGGGGGGGGGGGDGGGGGGGGGGFDGGGGGGGCFGGGGGGGGGGGFGGGGGGGGGGGGGGGDDDFGGGFGGGGCFGGGGGFGGGGDFGGGGFGGFGFGGGGGFGGG6FCFGGFGGGGGGGGFFGGGGFGGCFGG=5EGGGGGGGAFCFF@ACFFG9FGDF0=D1370(79B079967@2@?CEE(4-7C36C*)(,)))2,(-.47)9F((-((-,;()3*(,3(((()).-+4/((-,(*(()
@M04650:207:000000000-C238N:1:1101:20024:2983 2:N:0:19
GGACTACCGGGGTATCTAATCCTGTTTGCTCCCCACGCTTTCGCACCTGAGCGTCAGTCTTTGTCCAGGGGGCCGCCTTCGCCACCGGTATTCCTCCAGATCTCTACGCATTTCACCGCTACACCTGGAATTCTACCCCCCTCTACAAGACTCCAGCCTGCCAGTTTCGAATGCAGTTCCCAGGTTGAGCCCGGGGATTTCACATCCGACTTGACAGACCGCCTGCGTGCGCTTTACGCCCAGTAATTCCGATTAACGCTTGCACCCTCCGTATTCCCGCGGCTGCTGGCACGGCGGTAGC
+
CCCCCGGGGGGGGGGGGGGGGGGGGGGGGGGGGGGGGGGGGGGGGGGGGGGGGGGGGGGGGGGGGGDGGGGGGGGGGGGGGGGGGGGGGGGGGGGGGGGFGGGGGGGGGDGGGGGGGGGGGGGGGGGGGGGGGGGGGGGGGGGFGGGGGGGFGGFGD@8DGGFEEFFGDFGGGGGGGFGGGGFBFFFFFGGGGGG5<DF?F+?8FGFE?G:DFCCFF(/>0C661>0<,>7177>AF6>EG:??*?9A=B??F)9>FB>B:6C<CGF0(29??68)<F<>9>0(-33:(22<1((((2(-4
@M04650:207:000000000-C238N:1:1101:20073:3063 2:N:0:19
GGACTACCGGGGTATCTAATCCTGTTTGCTCCCCACGCTTTCGCACCTGAGCGTCAGTCTTTGTCCAGGGGGCCGCCTTCGCCACCGGTATTCCTCCAGATCTCTACGCATTTCACCGCTACACCTGGAATTCTACCCCCCTCTACAAGACTCCAGCCTGCCAGTTTCGAATGCAGTTCCCAGGTTGAGCCCGGGGATTTCACATCCGACTTGACAGACCGCCTGCGTGCGCTTTACGCCCAGTAATTCCGGTTAACGCTTGCACCCTCCGTATTACCGCGGCTGCTGGCACGGAGTTAGC
+
CCCCCGGGGGGGGDGGGGGGGGGGGGGGGGGGGGGGGGGGGGGGEFGFEGGGGGGGGFGGGDFGGGGGFFGGGGGGGGGGGGGGGFGGGGGGGGGGGGGFGCEGGGGGGGGGGGGGGGGGGGGGGGGGFGGGGGGG8DFGGGGFGGGDDGGFGGGGCFGGGGGGGGGGD7>CDG7FFGGGFF:DGGFFGGGGGEGGGGGGF6FCFGGA0<C<<*;@A(=CBGF0(89E?GBF>G3<*1AECB1:7:<<C4)(-8C):49:0:F)9E((-:03(C:AGGFB6;>>1(480:0<6>938C).-
@M04650:207:000000000-C238N:1:1101:13809:3069 2:N:0:19
GGACTACCGGGGTTTCTAATCCTGTTTGCTCCCCACGCTTTCGCACCTGAGCGTCAGTCTTTGTCCAGGGGGCCGCCTTCGCCACCGGTATTCCTCCAGATCTCTACGCATTTCACCGCTACACCTGGAATTCTACCCCCCTCTACAAGACTCAAGCCTGCCAGTTTCAAATGCAGTTCCCAGGTTGAGCCCGGGGATTTCACATCTGACTTAACAGACCGCCTGCGTGCGCTTTACGCCCAGTAATTCCGATTAACGCTTGCACCCTCCGTATTACCGCGGCGTCTGTCCCGGAGTTAGC
+
CCCCCGGGGGGGGGGGGGGGGGGGGGGGGGGGGGGGGGGGGGGGGGGGGGGGGGGGGGGGGGGGGGGGGGGGGGGGGGGGGGGGGGGGGGGGGGGGGGGGGGFGGGGGGG:CFGGGGGGGGGGGGGGGGGGGGGGGGGGGGCCACGGCGGGFGFDEGGGGFGGGCFFGG@FGGGG7FGGGGCECDGGGGGFGGGGGGDGGD=EFFFFFFGCGFG>7*/CC9D0204276C>>0C@<@?8EGFF?CCBAGF480;CAF?BFFFD)2;?<?012(A89C2,(49(1(4:?)+)+,,((-0.).
@M04650:207:000000000-C238N:1:1101:24022:3098 2:N:0:19
GGACTACTAGGGTTTCTAATCCTGTTTGCTCCCCACGCTTTCGAGCCTCAGCGTCAGTTACAGACCAGAGAGCCGCCTTCGCCACTGGTGTTCCTCCATATATCTACGCATTTCACCGCTACACATGGAATTCCACTCTCCTCTTCTGCACTCAAGTCTCCCAGTTTCCAATGACCCTCCCCGGTTGAGCCGGGGGCTTTCACATCAGACTTAAGAAACCGCCTGCGCTCGCTTTACGCCCAATAAATCCGGACAACGCTTGCCACCTACGTATTACCGCGGCTGCTGGCACGTAGTTAGC
+
CCCCCGGGGGGGFGGGGGGGGGGGGGGGGGGGG7<FGGGGGGGFGGGGGEFGGGGGDEFGGGGGGGGGGGGGGGGGGGGFGGGG@FGGGGGGGGGGFGGGGGGGGAF@GGGGFGGGFEGGGFGGGGGGGFGGGGGGGGGGGFDFGGGGCEFDFFFGGGDEGFGGFDFGDCEGFA=@FGGGCFGGGGGGGGFGGGGGGDGFGFGFFGGFFGGGFFGGFFDGFC>FFF>EFGBB(C:AFBGGD?((9*6<F4:6(>C<FBFFBFF:7@<:??6()<:9GG07>;0;1(5:?C?G6622:C4:-
@M04650:207:000000000-C238N:1:1101:15971:3098 2:N:0:19
GGACTACACGGGTATCTAATCCTGTTTGCTCCCCACGCTTTCGAGCCTCAGCGTCAGTTACAGACCAGAGAGCCGCCTTCGCCACTGGTGTTCCTCCATATATCTACGCATTTCACCGCTACACATGGAATTCCACTCTCCTCTTCTGCACTCAAGTCTCCCAGTTTCCAATGACCCTCCCCGGTTGAGCCGGGGGCTTTCACATCAGACTTAAGAAACCGCCTGCGCTCGCTTTACGCCCAATAAATCCGGACAACGCTTGCCACCTTCGTATTACCGCGGCTGCTGGCACGTAGTTAGC
+
CCCCCGGGGGEGGGGGGGGGGGGGGGGGGGGGGGGGGGGGGGGGFGGGGGGGGGGGGGGGGGGGGGGFFGGGGGGFGGGGGGGGDGGGGGGGDFGGGGGGGGFGGGGGDGGGGGGGGGGGGGGF?FDGFEFGFGGGGGGFEFGFGGGFGFGFCGGFGG=FG=8D6CAEFFFGGFFCD8DEEGGGGGG6,;BCC:EGGGCFG62=BFGFFGGGCCC:A@EGBGFF?F>50<91:CF9F<ECE?04<CBFDFF61:DFG63:02<3C?:()(-3.C:<7>3-(-7(617:7E<??:(,37)..
@M04650:207:000000000-C238N:1:1101:13863:3116 2:N:0:19
GGACTACCGGGGTATCTAATCCTGTTTGCTCCCCACGCTTTCGCACCTGAGCGTCAGTCTTTGTCCAGGGGGCCGCCTTCGCCACCGGTATTCCTCCAGATCTCTACGCATTTCACCGCTACACCTGGAATTCTACCCCCCTCTACAAGACTCTAGCCTGCCAGTTTCGAATGCAGTTCCCAGGTTGAGCCCGGGGATTTCACATCCGACTTGACAGACCGCCTGCGTGCGCTTTACGCCCAGTAATTCCGATTAACGCTTGCACCCTCCGTCTTACCGCGGCTGCTGGCACGGAGTTAGC
+
CCCCCGGGGGGGGGGGGGGGGGGGGGFFGGGGGGGGGGGGGGGGGGDFCFGGGGGGGGGGF9FFGGDG<EEGGGGGGGEFGGEGGGGGG>FGGGAE=FFFFCAFGGGGGGGGGGGGGGGGGGGEF@BFFDGGGF9F98@FGGGFF;;ECFGFGDGGCDFB:FFFGGGG>F68DG;7,5CDFFCEGC6DCEGGEGGGGGGC7+5+;87>@GD5ACGF4;FFFGF:,:9<0C;99CF<915:>:<?GF<.?46::>DFF:;((.5<FGB??69(.146FD<>>>6968)33210-7(-:C5).
@M04650:207:000000000-C238N:1:1101:18256:3118 2:N:0:19
GGACTACCCGGGTTTCTAATCCTGTTTGCTCCCCACGCTTTCGAGCCTCAGCGTCAGTTACAGACCAGAGAGCCGCCTTCGCCACTGGTGTTCCTCCATATCTCTACGCATTTCACCGCTACACATGGAATTCCACTCTCCTCTTCTGCACTCAAGTCCCCCAGTTTCCAATGACCCTCCCCGGTTGAGCCGGGGGCTTTCACATCAGACTTAAGAAACCGCCTGCGCTCGCTTTACTCCCAATAAATCCGGACAACGCTCGCCACCTACGTATTACCGCGGCTGCTGGCACGTAGTTAGC
+
CCCCCGGF<FGGGGGGGGGGGGGGGGGGGGGGGGGGGGGGGGGCGGGGGGGGGGGGGGGGGGGGGGGGGGGGGFGGGGGGGGGGGGGGGGGGGGGGGG<FC,@FGGGGGGGGGFGGGGGGGGGG9?FGGDFGGGGGCFFFGGGFFGGGGFFDF@FFF83>EGGGGGGFFFGFFDC@FDGGGCCGGGG?FGGG>EGCDGG6CFGF+C7*74DDEG+;C;GFBG>?;A(>65061E3AF)<CFB24*26<FF>9?@GFGF1?((/1/:?:(5,4<G?:CF(09(9;9?>>?G(+(4(.3<><<
@M04650:207:000000000-C238N:1:1101:19439:3193 2:N:0:19
GGACTACAGGGGTTTCTAATCCTGTTTGCTCCCCACGCTTTCGCACCTGAGCGTCAGTCTTCGTCCAGGGGGCCGCCTTCGCCACCGGTATTCCTCCAGATCTCTACGCATTTCACCGCTACACCTGGAATTCCACCCCCCTCTACGAGACTCAAGCTTGCCAGTATCAGATGCAGTTCCCAGGTTGAGCCCGGGGATTTCACATCTGACTTAACAAACCGCCTACGTGCGCTTTACGCCCAGTAATTCCGAATAACGCTTGCCCCCTCCGTATTACCGCGGCTTCTGGCCCGGAGTTCGC
+
CCCCCGG,FGGGGGGGGGGGGGFGGGAFGGGGGGGGGGEGGGGGCGGG8FGGGGGGGGA@,CCFGGGGCEFGGGGGGGGGGGGGGGGGGEGGGGGGGGGGGGGGGGGGGGGGGGGGGGGGGGCFGGGGGGGGG,EFDE6FEGGFCFF+@6CFG>FG9C9:EG7CG9:@EEFFFFGE<CCGGGGGGGGGGGGGEEEG:<FGGFGFFG@FEGGGFGGGF;G33D>F(7:),C109=@BB?EGG633D:4<FFF-(.9<C:B?6?5,0A9;(89((8?AGF:96>B>((.4)0,*4((24C)((
@M04650:207:000000000-C238N:1:1101:14952:3236 2:N:0:19
GGACTACAAGGGTTTCTAATCCTGTTTGCTCCCCACGCTTTCGAGCCTCAGCGTCAGTTACAGACCAGAGAGCCGCCTTCGCCACTGGTGTTCCTCCATATATCTACGCATTTCACCGCTACACATGGAATTCCACTCTCCTCTTCTGCACTCAAGTCTCCCAGTTTCCAATGACCCTCCCCGGTTGAGCCGGGGGCTTTCACATCAGACTTAAGAAACCGCCTGCGCTCGCTTTACGCCCAATAAATCCGGACAACGCTTGCCACCTACGTATTACCGCGGCTGCTGGCACGTAGTTAGC
+
CCCCCGGGGGGGGGGGGGGGGGGGGGGGGGGGGGGGGGGGGGGGGGGGGGGGGGGGGGGGGGGGGGGGGGGGGGGGGGGGGGGGGGGGGGFGGGGGGGGGGGGGGGGGGGGGGGGGGGGGGGGGDFGGFEFGGGGGGGGGGGGFFGGGGGGFGGGGGGGGGGGGFGGGGGGGGGGGGGGGGGGGGGEGFGGDGGGGGGGGGFGFFFGFFGFD4FGG6;EG@DFFDA05336@?GF<FFGGGB??C745>6>9BFDFFFFF6:G>FFFBFF0()24<FG?FFFFFF<?FFGBG?:7??F>A6
@M04650:207:000000000-C238N:1:1101:13702:3237 2:N:0:19
GGACTACCCGGTTTCTAATCCTGTTCGCTCCCCACGCTTTCGCTCCTCAGCGTCAGTAACAGCCCAGAGACCCGCCTTCGCCACCGGTGTTCCTCCTGATATCTGCGCATTCCACCGCTACACCAGGAATTCCAGTCTCCCCTACTGCACTCAAGTCTGCCCGTACCGACCACACACCCCCAGTTAAGCCAGGAGCTTTCACAGCCGACGCGCCACACCACCTACACGCTCTTTACTCCCAATACTTCCGGACAACCCTCGCCCCCCACGTATTACCCCGGCGTGTGGCCCGCGAGTGGCC
+
CCCCCCGGGGGGGGGGGCGGGGGGGGGGEFGGGGGDGFFGFGGCAF<FGGG7CGDFFCCFGGGGGGEFEFGGGC@FGGG7?FEFFEBBF,B@FCF=B=EEG?D=CF7FEC:EFFGG@FE68<EF+AFFFGFEA,EFD@DFGGGFF999?,,;8,CAFF;ECC+4>EGE6EE877**@7CGGC*?;F;=<B:,=CEG*C,C:BCFFD5593D<1)/751EC?G:(,)()3*40)0=A*6<8*34:*:)-2)0,7)96*-(---5:)?(((,(.)+--<C((,,(,(,-(,*(/((((-*,23
@M04650:207:000000000-C238N:1:1101:22129:3243 2:N:0:19
GGACTACTCGGGTTTCTAATCCTGTTTGCTCCCCACGCTTTCGAGCCTCAGCGTCAGTTACAGACCAGAGAGCCGCCTTCGCCACTGGTGTTCCTCCATATATCTACGCATTTCACCGCTACACATGGAATTCCACTCTCCTCTTCTGCACTCAAGTCTCCCAGTTTCCAATGACCCTCCCCGGTTGAGCCGGGGGCTTTCACATCAGACTTAAGAAACCGCCTGCGCTCGCTTTACGCCCAATAAATCCGGACAACGCTTGCCACCTACGTATTACCGCGGCTGCTGGCACGTAGTTAGC
+
CCCCCGGGGGGGGGGGGGGGGGGGGGGGGGGGGGGGGGGGGGGGGGGFGGGGGGGGGGGGGGGGGGGGGGGGGGGGGGGGGGGGGGGGGGGGGGGGGGGGGGGGGGGGGGGGGGGGGGGGGGGGGFGGFFFGGGGFGGGGGGGFGGGGGGGFGEGGGGGGGGGGFGGGGGGGGGGGGGGGGGGGGGGGGGGGGGGGGGGGGFGFFGFFEGGGFGGFFFGG@D9@FF;>@<@B?GFFF:GEE??BFG9:FFFB?:D0<>B??:>?GGFB?:B?2A?BGFBF>((490433EBG6,.3??<)-
@M04650:207:000000000-C238N:1:1101:10759:3304 2:N:0:19
GGACACTCGGGTTTCTAATCCTGTTTGCTCCCCACGCTTTCGAGCCTCAGCGTCAGTTACAGACCAGAGAGCCGCCTTCGCCACTGGTGTTCCTCCATATATCTACGCATTTCACCGCTACACATGGAATTCCACTCTCCTCTTCTGCACTCAAGTCTCCCAGTTTCCAATGACCCTCCCCGGTTGAGCCGGGGGCTTTCACATCAGACTTAAGAAACCGCCTGCGCTCGCTTTACGCCCAATAAATCCGGCCAACGCTTGCCACCTACCAATTACCGCGGCTGCTGGCCAGTAGTTCGCC
+
CCCCCGAFGGGEFEFFGGGGGGGGGGGGGGGGGEFCGFGGFGGFGGGEF@FGGGGCFGGFG?AECCFEFFGGGGDEF,5AFFFGFGF?FFGGGGAEGGGCF,@EFGGGEG@FGGGFEE+@E9EFGFFFE?,=EFGCF9DCEFEFGGGG9DF:F4CEADA9D,2@FFCCFCFG+7@?E8C>+3BECC,5A>EG5C5=8*,1+1,+);C*02=8CF=FF@<C9D?(=EB33C((-//6:<5CG?107D2)25)((.7(1(,(-3*)*/(,((),,36<+1(363>2(4:085(*.-64)+((-
@M04650:207:000000000-C238N:1:1101:19281:3318 2:N:0:19
GGACTACCAGGGTATCTAATCCTGTTTGCTCCCCACGCTTTCGAGCCTCAGCGTCAGTTACAGACCAGAGAGCCGCCTTCGCCACTGGTGTTCCTCCATATCTCTACGCATTTCACCGCTACACATGGAATTCCACTCTCCTCTTCTGCACTCAAGTCTCCCAGTTTCCAATGACCCTCCCCGGTTGAGCCGGGGGCTTTCACATCAGACTTAAGAAACCGCCGGCGATCGCTTTCCGCCCAATAAATCCGGACAACGCTTGCCACCTACGACTTACCGCGACTGCTGGCACGGAGTTCGC
+
CCCCCFGGGGDGEE8FEFGGGGDGFGGGGFDFGEGGGGGGGGGGGGGGGGGGGGGGGGGGGGGGGGGGGGGFGGGEGGGGGGGGGGGGEGGGGF8FFGGGG9E;DFGGGGDFF?FFFEGGGGFFEGGGG?FEFGGGFFFGFCFFEGGGGGFFGGCDFGGGGFGGF,@BFGGA+,6=DDFCECEDFCGG,DFGDEEGGCFDFFFF69?FFG<8;C7CFDGGFGF(.5-)(1,3:FF)*3CEG?3(9CA9F6:9?:D:*,431:D7CC??B:?(4*,59>101(-,4165:52+((-(,2.31
@M04650:207:000000000-C238N:1:1101:7522:3326 2:N:0:19
GGACTACCAGGGTATCTAATCCTGTTTGCTCCCCACGCTTTCGCACCTGAGCGTCAGTCTTTGTCCAGGGGGCCGCCTTCGCCACCGGTATTCCTCCAGATCTCTACGCATTTCACCGCTCCACCTGGAATTCTACCCCCCTCTACAAGACTCTAGCTTGCCAGTTTCAAATGCAGTTCCCAAGTTAAGCTCGGGGATTTCACATCTGACTTAACAAACCGCCTGCGTGCGCTTTACGCCCAGTAATTCCGATTAACGCTTGCACCCTCCGTATTACCGCGGCTGCTGGCACGGAGTTAGC
+
CCCCCGGGGGGGGGGCGGGGGGFGGFGGGGGGGGGGGGFGFGGGGGGGGGGGGEGGGEAFGGGFGFGFFDGGGGCFFGGGGDGEGGGEGDFGGGGFFGGFGGGGFGGGGGECGGFGGGGG+@FGEFFFDFFFGDGEDFGGGGC6EFF?F,8AFEDFGFGGFGGGCEFFG9EFCADCGGGGGFGGFFCFG9>6:98C?DCGGFGFAC>+>D>DCGGGFFGGBG9<DF>F<C@FFCF>?0;E5:::G7:BC@4(4>C<*(4:017<FG0:?<60:C:67*439(,6>F:D0*,+:699864-.
@M04650:207:000000000-C238N:1:1101:13410:3341 2:N:0:19
GGACTACTGGGGTTTCTAATCCTGTTTGCTCCCCACGCTTTCGAGCCTCAGCGTCAGTTACAGACCAGAGAGCCGCCTTCGCCACTGGTGTTCCTCCATATATCTACGCATTTCACCGCTACACATGGAATTCCACTCTCCTCTTCTGCACTCAAGTCTCCCAGTTTCCAATGACCCTCCCCGGTTGAGCCGGGGGCTTTCACATCAGACTTAAGAAACCGCCTGCGCTCGCTTTACGCCCAATAAATCCGGACAACGCTTGCCACCTACGTATTACCGCGGCTGCTGGCACGTAGTTAGC
+
CCCCCGGGGGGGGGGGGGGGGGGGGGGGGGGGGGFFGGGGGGGGGGGGGFFGGGGGGGGGGGGGGGFFGGGGGGGCFEFGFGGDGGFGFGGGGGGGGGGDGCEFGGGGGGEGGGFGGGGGDGGGGGGCFFFGGFGGGGAFGFCFAFGGGGGFGF8ADF;DFGGGFCDGGCGGGGGGC=FGEGGCFGEG6FG>7@E>DDGGGFGFFGGFBF?CEGG+:3EG6DFDDFFBFGFFFGF2F?GGGF0<C*697FB>6@C:FBF?<0C::?<BBB?43:3<CF:>(,469?>>0C(9-,(41E<45
@M04650:207:000000000-C238N:1:1101:20999:3359 2:N:0:19
GGACTACTCGGGTTTCTAATCCTGTTTGCTCCCCACGCTTTCGAGCCTCAGCGTCAGTTACAGACCAGAGAGCCGCCTTCGCCACTGGTGTTCCTCCATATATCTACGCATTTCACCGCTACACATGGAATTCCACTCTCCTCTTCTGCACTCAAGTCTCCCAGTTTCCAATGACCCTCCCCGGTTGAGCCGGGGGCTTTCACATCTGACTTAACAAACCGCCTGCGTGCGCTTTACGCCCAGTAATTCCGATTAACGCTTGCACCCTCCGTATTACCGCGGCTGCTGGCACGGAGTTAGC
+
CC@CCGGGGGGGGGGGGGGGGGGGGGGGGGGGGGGGGGGGGGGGGGGGGGGGGGGGGGGGGGGGGGGGGGGGGGGGGGGGGGGGGGGGGGGGGGGGGGGGGFGGGGGGGGGGGGGGGGGGGGGGGGGGGGGGGGGGCFGGGGGFGGGGGGGFGGFGGGGGGGFFGGFGGGGGGGGGGGGGGGGCFGGGGGGGGGGGDGGGGFGFFGC69BFDFFGGF6FGBDFFFFFA1D>B(A:4=1?GC:??FD5>GF4:(0C>7:>0?BGFGGFFFFFFBGFFGGBFFFB162>B7E<C602>?G).6
@M04650:207:000000000-C238N:1:1101:8810:3373 2:N:0:19
GGACTACTGGGGTATCTAATCCTGTTTGCTCCCCACGCTTTCGCACCTGAGCGTCAGTCTTCGTCCAGGGGGCCGCCTTCGCCACCGGTATTCCTCCAGATCTCTACGCATTTCACCGCTACACCTGGAATTCTACCCCCCTCTACGAGACTCAAGCTTGCCAGTATCAGATGCAGTTCCCAGGTTGAGCCCGGGGATTTCACATCTGACTTAACAAACCGCCTGCGTTCGCTTTACGCCCAGTAATTCCGATTAACGCTTGCACCCTCCGTATTACCGCGGCTGCTGGCACGGAGTTAGC
+
CCCCCCGGFGGGGGGGGGGGFGFGGGGGGGGGGGGGGGGGGGGGGFGGGEFGGGGGGGGGGG@FEEDGGGGGGGGGGGGGGGGGGGGEGDFGGGGFGGGGFFGGGFFGGGGGGGGGGG6+@BDGGGGGGGGGGGGFGGCGGGGFFFFGFGGFGFG6FGFFGGG6@FGGFG?CCEFGGGGEFGGGFFFF6DGECEGCCDGGG6C@FGGFEGFGEGGGF6EF>D9<1F>5(5892EFAF?CGE?(5::<9FF:2:DD2>(,,3<C)9@?BB?02.:7)<?(19>FF(8>??G:GF03(4;<><
@M04650:207:000000000-C238N:1:1101:17272:3396 2:N:0:19
GGACTACTGGGGTATCTAATCCTGTTTGCTCCCCACGCTTTCGAGCCTCAGCGTCAGTTACAGACCAGAGAGCCGCCTTCGCCACTGGTGTTCCTCCATATATCTACGCATTTCACCGCTACACATGGAATTCCACTCTCCTCTTCTGCACTCAAGTCTCCCAGTTTCCAATGACCCTCCCCGGTTGAGCCCGGGGATTTCACATCCGACTTGACAGACCGCCTGCGTGCGCTTTACGCCCAGTAATTCCGATTAACGCTTGCACCCTCCGTATTACCGCGGCTGCTGGCACGGAGTTAGC
+
CCCCCGGGFGGGGGGGGGGGGGGGGGGGGGGGGGGGGGGGGGGFGGGGGGGGGGGGGGF<FFGGGGGGDGGCFGGGGGGGGGGGGGGGGGGGGGGGGGGGGGGGGGGGGGGGGGGFGGGGGGGGDDGGGGGFGGGGGGDGGGGFGGGCFGGFGGGGGGDFFGGFGFGGGGG98FGG8+@>EGGEEGE6CGGGCGEGDGGGGFG+=FC>DG45;GGGFDGGFGFFDFFD0C@FFGFEF6E>E6?BCG2AGFFFF>DBGFF?FFF7FGB:??;:?F?AG>6>9>0(-60>?GBGF(74:84<.
@M04650:207:000000000-C238N:1:1101:7743:3422 2:N:0:19
GGACTACTGGGGTTTCTAATCCTGTTTGCTCCCCACGCTTTCGAGCCTCAGCGTCAGTTACAGACCAGAGAGCCGCCTTCGCCACTGGTGTTCCTCCATATATCTACGCATTTCACCGCTACACATGGAATTCCACTCTCCTCTTCTGCACTCAAGTCTCCCAGTTTCCAATGACCCTCCCCGGTTGAGCCGGGGGCTTTCACATCAGCCTTAAGAAACCGCCTGCGCTCGCTTTACGCCCAATAAATCCGGACAACGCTTGCCACCTACGTATTACCGCGGCTGCTGGCCAGTCGTTAGC
+
CCCCCGGFGGGGGGGGGGGGGGGGGGGGGGGGGGGGGGGGGGGGGGGGGFEGGGGGGFGFGGGGGGGGGCGGGGGGGGGGGGGEGGGGCFGGGGAFGGGGGGGGGGFGEGGGGFAEFGGCBFFFGGFGFF<FGGGGF?EGFGGFGFGGGGGFGGFGGDGGGGGFFG8D;FCFGFGGGGDCCBEEGGGG6F8*1@EGGGGFG8B+B?GF98FF<F@FC@GG6D@;;A6D@DB>BGF)*8:E8(4(9*66C<>;07D?G;FF6(9(*24:040,4<:)2:219BF070?2:E(+(),-(1(-6
@M04650:207:000000000-C238N:1:1101:19019:3472 2:N:0:19
GGACTACAGGGGTTTCTAATCCTGTTTGCTCCCCACGCTTTCGCACCTGAGCGTCAGTCTTTGTCCAGGGGGCCGCCTTCGCCACCGGTATTCCTCCAGATCTCTACGCATTTCACCGCTACACCTGGAATTCTACCCCCCTCTACAAGACTCCAGCCTGCCAGTTTCGAATGCAGTTCCCAGGTTGAGCCCGGGGATTTCACATCCGACTTGACAGACCGCCTGCGTGCGCTTTACGCCCAGTAATTCCGATTAACGCTTGCACCCTCCGTATTACCGCGGCTGCTGGCACGGAGTTAGC
+
CCCCCGGGGGGGGGGGGGGGGGGGGGGGGGGGGGGGGGGGGGGGGGGGGGGGGGGGGGGGGGGGGGGGGGGGGGGGGGGGGGGGGFGGGGGGGGDGGGGGGGGGFGGGGG7@FFGGGEDGGGGGGFGGGGGGGGGFGGGGGGGFGGGFAFGFGFGGGGGGFGGGGGFGD7FGGFFGGGGFGGGDFGGGGGGGGG=EDGFGGFGFFGGEFG5DFGGGF@FGFDBBB>>FFGFFF5FAFFGGD???GGAAF?@0:@G>C43:?:C)7C??:?>?B68>FC26;>B066??251A?F(4:E492
@M04650:207:000000000-C238N:1:1101:24119:3477 2:N:0:19
GGACTACCCGGGTTTCTAATCCTGTTTGCTCCCCACGCTTTCGAGCCTCAGCGTCAGTTACAGACCAGAGAGCCGCCTTCGCCACTGGTGTTCCTCCATATATCTACGCATTTCACCGCTACACATGGAATTCCACTCTCCTCTTCTGCACTCAAGTCTCCCAGTTTCCAATGACCCTCCCCGGTTGAGCCGGGGGCTTTCACATCAGACTTAAGAAACCGCCTGCGCTCGCTTTACGCCCAATAAATCCGCACAACGCTTGCCACCTACGTATTACCGCGGCTGCTGGCACGTAGTTAGC
+
CCCCCGGGGGGGFGGGGGGGGGGGGGGGGGGGGGGGGGGGGGGGGGGGGFGGGGGGGGGGGGGGGGGGGGGGGGGGGGGGGGGGGGGGFGGGGGCFGGGGGGGGGGGGGGGGGGGGGGGGGGGGGGGGGGFGGGGGGGGGGGGFGGGGGGGFGGGGFGGGGGGGEGGGDGGGGGGGGGGGGGGGGGGGGGGGGGGGGGFGGFGFFGFFEGGGEGG=FFFG>G>DFFFFFGFFFF>AFFGGG?FFGC<<DFE(3@D:G;>B:6F?*<:7B???FF:BCG:9;09BF()4:CBGF0(42EAA9
@M04650:207:000000000-C238N:1:1101:6691:3480 2:N:0:19
GGACTACCGGGGTTTCTAATCCTGTTTGCTCCCCACGCTTTCGAGCCTCAGCGTCAGTTACAGACCAGAGAGCCGCCTTCGCCACTGGTGTTCCTCCATATATCTACGCATTTCACCGCTACACCTGGAATTCCACTCTCCTCTTCTGCACTCAAGTCTCCCAGTTTCCAATGACCCTCCCCGGTTGAGCCGGGGGCTTTCACATCAGACTTAAGAAACCGCCTCCGCCCGCTTTACACCCAATAAATCCGGACAACGCTTGCCACCTACGAATTACCGCACCTGCGGGCCCGTCGTTAGC
+
CCCCCGGGGGGGEBGFGGGGGGGGGDEFGGGGGGFGGGGGGGCDGGGGGFFGGGEGEFGCGGFCFGGGFFGGGGGGGGGFFDG@C,CFG8FFC<=FFC9FG9>=EFFDFGGGFGGGGGG>>:9E,9EFFGGG9?BEA=,A=DGF,@BF,EFFDFDFGG,@AA8DFDGF,CECFGG,=CFGC@C+@CEG,;D5E*CEDGGF+3?FF<F=8F4>47;DF(5*391((;1B(72((:348)<CE6(467<>GFDB1))(94>::?G>FGF?03(((2(.<>,9((-4>:(,(*(14-(-78:(4
@M04650:207:000000000-C238N:1:1101:22372:3482 2:N:0:19
GGACTACTCGGGTTTCTAATCCTGTTTGCTCCCCACGCTTTCGCACCTGAGCGTCAGTCTTTGTCCAGGGGGCCGCCTTCGCCACCGGTATTCCTCCAGATCTCTACGCATTTCACCGCTACACCTGGAATTCTACCCCCCTCTACGAGACTCAAGCTTGCCAGTATCAGATGCAGTTCCCAGGTTGAGCCCGGGGATTTCACATATGACTTAACAAACCGCCTGCGTGCGCTTTACGCCCAGTAATTCCGATTAACGCTTGCACCCTCCGTATTACCGCGGCTGCTGGCACGGAGTTCGC
+
-6<CCCFGGGGGGGGGGGGGFCFGGGDGGAFFCGGEE+B@DFEGEFGF:CDFGEGCFGGGGGGGFFG8FCEDFGGG7F4E<CFGGFG@:FGFGGFGEFE,9BDFF9D:C=BCFFGDFEE6=C=FEFG?,37AFFAFEFDGE=CDDG=C76BAFGGG9<BDDFFGCFGGGC:CGGDFAFGF9CFFB9,>?FGC5*85D*4@D8FCF+335@C@<@7+8:EG>G9?0A;@BC>;>::<468?C0:4*:<AF4),37><FF><?0C<=E::B:(,(*(6<7429>1(7073:G1<149048)--
@M04650:207:000000000-C238N:1:1101:22704:3494 2:N:0:19
GGACTACCGGGGTTTCTAATCCTGTTTGCTCCCCACGCTTTCGCACCTGAGCGTCAGTCTTTGTCCAGGGGGCCGCCTTCGCCACCGGTATTCCTCCAGATCTCTACGCATTTCACCGCTACACCTGGAATTCTACCCCCCTCTACAAGACTCCAGCCTGCCAGTTTCGAATGCAGTTCCCAGGTTGAGCCCGGGGATTTCACATCCGACTTGACAGACCGCCTGCGTGCGCTTTACGCCCAGTAATTCCGATTAACGCTTGCACCCTCCGTATTACCGCGGCTGCTGGCACGGAGTTAGC
+
CCCCCGGGGGGGGGGGGGGGGGGGGGGGGGGGGGGGGGGGGGGGGGGGGGGGEFGGDEGGGGGGGGGCFCEGGGGGGGGGGGGGGGGGGGGGGGGGGGGGGGGGGGGGGGGGGGGGGGGGGGDGGGFGGGGGGGGGGGGEGGGFGGGG@EGFGGGEFGGGGF,CGFGGGEGGGGGGGGGFGGGCFGGGGGGGGGGGDGGGGFGFFGGF<GGGAGGGFF=C>G>0:F>B0DF>>GFDF:GGG?<BFC-)0=?B?E3:F39<<?C<CF<::61:1E?9C:0906;96:?F?G:F?B6>BG<)6
@M04650:207:000000000-C238N:1:1101:24352:3530 2:N:0:19
GGACTACCGGGGTTTCTAATCCTGTTTGCTCCCCACGCTTTCGAGCCTCAGCGTCAGTTACAGACCAGAGAGCCGCCTTCGCCACTGGTGTTCCTCCATATATCTACGCATTTCACCGCTACACATGGAATTCCACTCTCCTCTTCTGCACTCAAGTCTCCCAGTTTCCAATGACCCTCCCCGGTTGAGCCGGGGGCTTTCACATCAGACTTAAGAAACCGCCTGCGCTCGCTTTACGCCCAATAAATCCGGACAACGCTTGCCACCTACGTATTACCGCGGCTTCTGGCCCGGAGTTAGC
+
CCCCCGGGGGGGGGGGGGGGGGGGGGGGGGGGGGGGGGGGGGGGGGGGGGGGGGGGGGGGGGGGGGGGGGGGGGGGGGGGGGGGGGGGGGGGGGGFGFGFFGGGGGGGGGGGGGGGGGGGGGGGGFFFFFEGGGGGGFFGGGGFGGGGGGGFGGGGG8@FGGFGFFGGGGGFGGGFGGGGGGGGGGGGGGGG5CEGGDGGFFGFFFGFFGGGFGGFF@GGFGFF@FFB6DB>BGFFFFGGGB?<<744DFE>F@D:<1(8::C:79:(8:(.3C?AGC,(3791((-.-6(/((,4:F<><
@M04650:207:000000000-C238N:1:1101:25055:3574 2:N:0:19
GGACTACACGGGTTTCTAATCCTGTTTGCTCCCCACGCTTTCGAGCCTCAGCGTCCGTTACAGACCAGAGAGCCGCCTTCGCCACTGGTGTTCCTCCATATATCTACGCATTTCACCGCTACACATGGAATTCCACTCTCCTCTTCTGCACTCAAGTCTCCCAGTTTCCAATGACCCTCCCCGGTTGAGCCGGGGGCTTTCACATCAGACTTAAGAAACCGCCTGCGCTCGCTTTACGCCCAATAAATCCGGACAACGCTTGCCACCTACGTATTACCGCGGCTGCTGGCACGGAGTTAGC
+
CCCCCGGGGEGGGGGGGGGGGGEGGGGGGGGFFGGEGGCGGGFGGEGGGGGGGGD+@CCFGGGGGGGFGGF@7ECFFGGGFFGGGFCGFGGGGGGGGFGGGGGGFGGGG>EGGGFGG@>CEGF=FFGGFGGGG9DFGGGGGFGF@EFFBFDFGGGGCFA>9=8=A>EFGGGGFG8DFGF8EEEBFGGGGCFEECEGDGGDDFD>8CGF@G4:3CCGA1C>9GFF;F>:3D9(47:9F?ACCFF?GF2<GFB;BED6D;>B?<GFG?6(4:62)34-<:,2((-20(.34C1GF((9BFA9)
@M04650:207:000000000-C238N:1:1101:22183:3746 2:N:0:19
GGACTACTCGGGTTTCTAATCCTGTTTGCTCCCCACGCTTTCGCACCTGAGCGTCAGTCTTCGTCCAGGGGGCCGCCTTCGCCACCGGTATTCCTCCAGATCTCTACGCATTTCACCGCTACACCTGGAATTCTACCCCCCTCTACGAGACTCAAGCTTGCCAGTATCAGATGCAGTTCCCAGGTTGAGCCCGGGGATTTCACATCTGACTTAACAAACCGCCTGCGTGCGCTTTACGCCCAGTAAATCCGAACAACGCTAGCCCCCTTCGTATTACCGCGGCTGCTGGCACGCAGTTAGC
+
CCCCCGGGGGGGGGGGGGGGGGGGGDFGGGGGGGGGGGGGGGGEFGGGGGGGGGGGGFGGGGGGGGGGGGGGGGGGGGGFGCEGGGGGBFGGGGGGGGG9FDGFGGGGG7FCFGFGGDGGE@EFFFGGGGGGGGGGE,=CEDGFGGGGGGGFFGFF:FGGGGG?BFCGECFGGF72ADGGFDEF:ECCGGFCEDGGGDFGGFGFAFGFC=FF<>C7A?FGFG@D059>?G>0,*76FBGGGB?:C:2<GF3(1>D?*-(,(-91<EF;(3(((2()+?46>6>>0<04(:1E?1402<<46
@M04650:207:000000000-C238N:1:1101:18517:3777 2:N:0:19
GGACTACAGGGGTTTCTAATCCTGTTTGCTCCCCACGCTTTCGCACCTGAGCGTCAGTCTTTGTCCAGGGGGCCGCCTTCGCCACCGGTATTCCTCCAGATCTCTACGCATTTCACCGCTACACCTGGAATTCTACCCCCCTCTACACGCCTCAAGCCTGCCAGTTTCAACTGCAGTTCCCACGTTAAGCTCGGGGATTTCACATCTGACTTAACAGACCGCCTGCGTGCGCTTTACGCCCAGTAATTCCGCTTAACGCTTGCCCCCTCCGTATTACCGCGGCTGCGCGCACGGAGTTAGC
+
CCCCCGGGGGGGGDGGGGGGGGGGGGGGGGGGGGGGGGGGGGGG,@FF:FG,FFGGGD9FFF,CF9E@FDBFEEGGF@C,?FGFG8@CG><F<5=?D,A?,F4E9CFFGDG@@FGGG>EGGG?FF8FEGGFDDDE@,,@=ECG9DF,,++43@,@:,;DB:F?C<,=ECD,@D3,@C+:D9C,C*>,=FG965?55<D:9@FFF6;2:?G7+7:CFF@FGFC9(3;1)(1((,/7:FFECG??:*?)6CF?20)*):8>B6(*(2@9>(8;?F*5)<7,((39((4(,4>6EBB61-86<.
@M04650:207:000000000-C238N:1:1101:18718:3787 2:N:0:19
GGACTACTAGGGTATCTAATCCTGTTTGCTCCCCACGCTTTCGAGCCTCAGCGTCAGTTACAGACCAGAGAGCCGCCTTCGCCACTGGTGTTCCTCCATATATCTACGCATTTCACCGCTACACATGGAATTCCACTCTCCTCTTCTGCACTCAAGTCTCCCAGTTTCCAATGACCCTCCCCGGTTGAGCCGGGGGCTTTCACATCAGACTTAAGAAACCGCCTGCGCTCGCTTTACGCCCAATAAATCCGGACAACGCTTGCCACCTACGTATTACCGCGGCTGCTGGCACGTAGTTAGC
+
CCCCCGGGGGGGGGGGGFGGGGGGGGGGGGGGGGGGGGGGGGGGGGGGGGFGGGGGGGFGGGGGGGGGGFGGGGGDGGGGGGGEEFGGGGGGFGAFGFGGGGGGFGGGGGEGGGGGGGGGGGGGGGGGF=<FGFGFDFFGGGGFGGGGGGDFGGGGFGFFGGGG>E8EGGGCGGGGGDFEGGGGFGEGGGGGEGGGG)CF>FEAAF7676*18CFFF@GGBG6?683):G@FFGF)9:EE*8::FF>FGF39?FG?G;4261C4CC14:::12+5<?C666>;06::?0>?GF6?0(34).
@M04650:207:000000000-C238N:1:1101:16936:3880 2:N:0:19
GGACTACCGGGGTATCTAATCCTGTTTGCTCCCCACGCTTTCGAGCCTCAGCGTCAGTTACAGACCAGAGAGCCGCCTTCGCCACTGGTGTTCCTCCATATATCTACGCATTTCACCGCTACACATGGAATTCCACTCTCCTCTTCTGCACTCAAGTCTCCCAGTTTCCAATGACCCTCCCCGGTTGAGCCGGGGGCTTTCACATCAGACTTAAGAAACCGCCTGCGCTCGCTTTACGCCCAATAAATCCGGACAACGCTTGCCACCTACGTATTACCGCGGCTGCTGGAACGTAGTTAGC
+
CCCCCGGGGGGGGFGGGGGGGGGGGGGGGGGGGGGGGGGGGGGFGGGGGGFGGGGGGGGAF9AAFGGGDCFFGGGGGGGGGEGEGGGFGGGGFGGGGG<EFGFGEFGGGEGGGGGGD:CCGFGG?@FGFFEGGGGFGDFFGGGFG9CAFDE5==DGEG9,EDFGADFG9F9EDGFGGGG>E7@CFGGGGGGGEGGGDDFFGFG6FGFA<FCFCG7C6=FG>DBF;FF>(C>9?5>DF<EGGB0:<F2:C@D>FFDFD91:6(9(*31.((434A:5EG09FB;6;6,83*.<4:BBFGFF4
@M04650:207:000000000-C238N:1:1101:22622:3922 2:N:0:19
GGACTACCGGGGTATCTAATCCTGTTTGCTCCCCACGCTTTCGCACCTGAGCGTCAGTCTTTGTCCAGGGGGCCGCCTTCGCCACCGGTATTCCTCCAGATCTCTACGCATTTCACCGCTACACCTGGAATTCTACCCCCCTCTACAAGACTCCAGCCTGCCAGTTTCGAATGCAGTTCCCAGGTTGAGCCCGGGGATTTCACATCCGACTTGACAGACCGCCTGCGTGCGCTTTACGCCCAGTAATTCCGATTAACGCTTGCACCCTCCGTATTACCGCGGCTGCTGGCACGGAGTTAGC
+
CCCCCGGGGGGGGGGGGGGGGGGGGGGGGGGGGGGGGGGGGGGGGGGGGFGGGGGGGGGGGGGGGGGGGGGGGGGGGGGGFEGGGGGGGGGGGGGGGGGGGGGGGGGGGGGGGGGGGGGDGGGGGGGGGGGGGGGGFGGGGGGFGGGGFGGFGGGDFGGGGGGGGCFGCFFGGGGGGFGG69DGGFGGGGGGGGGEGGDFGFGF=GFDFGGGFGGGFFGGFG>01>>E:<>>BG3)948CEB14D7<4DFF::DG>GFFFB?F>GGFFFFF?(;?FGGB>BFFBB:47:G?E1;99(;)66
@M04650:207:000000000-C238N:1:1101:18039:3923 2:N:0:19
GGACTACTCGGGTTTCTAATCCTGTTTGCTCCCCACGCTTTCGAGCCTCAGCGTCAGTTACAGACCAGAGAGCCGCCTTCGCCACTGGTGTTCCTCCATATATCTACGCATTTCACCGCTACACATGGAATTCCACTCTCCTCTTCTGCACTCAAGTCTCCCAGTTTCCAATGACCCTCCCCGGTTGAGCCGGGGGCTTTCACATCAGACTTAAGAAACCGCCTGCGCTCGCTTTACGCCCAATAAATCCGGACAACGCTTGCCCCCTACGTATTACCCCGGCTGCTGGCACGTAGTTAGC
+
CCCCCGGGGGGGGGGGGGGGGGGGGGGGGGGGGGGGGGGEGGG<<FGCGCGGGGGGGGGGF<F<FGGGEFCFGGGGGEGGFGGGGGGGFFGGGGGGGG9EGGFFGGGGGGGFFGGGGEEGGGGG9FGGFGGGGGGG8B9FF=FFCECDGFGFGGFG=93,@DD8A>:DFFGEFC===?FGGGGGGGG?@ECCEEGGGGGGGFGFFG+;:88C3@>7ADGFFGF;7A>D0<@F(CF>FFGGG:3?*0-6>FF925C:F>03,8F:*;>>::6(4@3<C:(-409>FFFFFGBGF:BBFE4>5
@M04650:207:000000000-C238N:1:1101:6149:3948 2:N:0:19
GGACTACCCGGGTTTCTAATCCTGTTTGCTCCCCACGCTTTCGAGCCTCAGCGTCAGTTACAGACCAGAGAGCCGCCTTCGCCACTGGTGTTCCTCCATATATCTACGCATTTCACCGCTACACATGGAATTCCACTCTCCTCTTCTGCACTCAAGTCTCCCAGTTTCCAATGACCCTCCCCGGTTGAGCCGGGGGCTTTCACATCAGACTTAAGAAACCGCCTGCGCTCGCTTTACGCCCCATAAATCCGGACAACGCTTGCCACCTACGTAATACCGCGGCCGCTGGCACGTAGTTAGC
+
CCCCCGGGGGGGGGGGGGGGGGGGGGGGGGGGGGGGGGGGGGGGGGGGGGGGGGGFGGGGGGGGGGGGG@FGGGGGGGGGGGGGGGGGGGGGGGGGGGGGGGGGFGGGGGGGFFGGGGGGEGG8FGGCFGGGGFGG88AEGGFB99DFCFGFGGGGGF=E=FGGGGCFD,@DFGGCF6+=CEE++8>69DGGE5CCD<<FGF96B<+;3;*;CGG7+:FF29>6?AB>BG991CF)*(28C(-(09)-:45((7)4C>(384F:*A<B7?B8)*()0939;0,((,2((729803,,<><6
@M04650:207:000000000-C238N:1:1101:20072:3953 2:N:0:19
GGACTACTCGGGTTTCTAATCCTGTTTGCTCCCCACGCTTTCGCACCTGAGCGTCAGTCTTCGTCCAGGGGGCCGCCTTCGCCACCGGTATTCCTCCAGATCTCTACGCATTTCACCGCTACACCTGGAATTCTACCCCCCTCTACGAGACTCAAGCTTGCCAGTATCAGATGCAGTTCCCAGGTTGAGCCCGGGGATTTCACATCTGACTTAACAAACCGCCTGCGTGCGCTTTACGCCCAGTAATTCCGATTAACGCTTGCCCCCTCCGTATTCCCGCGGCTGCTGGCACGGAGTTAGC
+
CCCCCGGGGGGGGGEGGGGGGGGGGGGGGGGGGGGGGGGGGGGGGGGGFCGGGGGGDGGGGGGGGGGGGGGEGGGGGGGGGGGGGGGGGGGGGGGGGGGFGGGGGCFFGGGGGGGGGGGGGGGGGFFGFGGGGDGFFGGGGGGFGGG>@EGFGGGGG6;EDFFFGGAFC=ED:FFFGDGGGGGCFF>FGGGGGEEDGDFDGFGFAC76.::DECFG=1F<6D@FFF>5(93>>G>AFFDGC66,:*44FFF<B)92*41:?(*(2CBFB?9?FF?)<F?9>BF0342>?G7C:639:64<4
@M04650:207:000000000-C238N:1:1101:18810:3968 2:N:0:19
GGACTACTAGGGTTTCTAATCCTGTTTGCTCCCCACGCTTTCGAGCCTCAGCGTCAGTTACAGACCAGGGGGCCGCCTTCGCCACCGGTATTCCTCCAGATCTCTACGCATTTCACCGCTACACCTGGAATTCTACCCCCCTCTACAAGACTCTAGCCTGCCAGTTTCAAATGCAGTTCCCAAGTTAAGCTCGGGGATTTCACATCTGACTTAACAGACCGCCTGCGTGCGCTTTACGCCCAGTAATTCCGATTAACGCTTGCACCCTCCGTATTACCGCGGCTGCTGGCACGGAGTTAGC
+
CCCCCGGGGGGGGGGGGGGGGGGGGGGGGGGGGGGGGGGGGGGGGGGGGEGGGGGDGGGFFGGGGGGGGGGGGGGGGGDGGGGGGGGGGGGGGGGGGGGGGGFFGCGGGEFFAFGGGGGGCGGGGGEEFGAGGFGFG,=F7CEFGGGGFFGFGGGGGGGGGGGGDFACBDFFFGGGGFGGGGFCFCFCCFCFCEGGC<F6DFFFFG+8CGGFFGFGF1CF>39??FFBFG;BFG>)*4CC814:GFFFGFF:18DA>:166:FFGFF??:1??C(:CF?0;(1((4:72C?<(2111E)54
@M04650:207:000000000-C238N:1:1101:8809:4005 2:N:0:19
GGACTACTAGGGTTTCTAATCCTGTTCGCTCCCCACGCTTTCGCACCTGAGCGTCAGTCTCCGTCCAGGGGGCCGCCTTCGCCACCGGTATTCTTCCAGATATCTACGCATTTCACCGCTACACCTGGAATTCTACCCCCATCTACGAGACTCAAGCTTGCCAGTATCAGATGCAGTACCCAGGTTGAGCCCGGGGATTTCACATCTGACTTAACCAACCGCCTGCGTGCGCTTTCCGCCCAGTAATTCCGCTTAACGCTTGCACCCTCCGTATTACCGCGGCTGCTGGCACGGAGTTAGC
+
CCCCCDEFGGFEEFEEFFGGE,EFCC,F:@<FGGF:FEFGF9@;@:@;,@C<FFF@GGC@,FCDDGGG@C7CEFCGCE:FDFGGG8FECFFEF,@CBFACF,=FEFF7FEEF<F9?BF8+=@@D,><<<FFFD<@D,6DF+=EF,C>+8:CFG8C,,,@6+<@CF;DCA,@,5@A,2+@@,,,>F<,49>C*1::=):F9+1?A7D+@5C7+9C+*;7E3,>,3(;703*49(:@941??EBFBGF<B7@)((0*6:662,4F2>F::(,-(.;(5<F<(24((,4:?3CB909(442)).
@M04650:207:000000000-C238N:1:1101:5635:4010 2:N:0:19
GGACTACCCGGGTATCTAATCCTGTTTGCTCCCCACGCTTTCGAGCCTCAGCGTCAGTTACAGACCAGAGAGCCGCCTTCGCCACTGGTGTTCCTCCATATATCTACGCATTTCACCGCTACACATGGAATTCCACTCTCCTCTTCTGCACTCAAGTCTCCCAGTTTCCAATGACCCTCCCCGGTTGAGCCGGGGGCTTTCACATCAGACTTAAGAAACCGCCTGCGCTCGCTTTACGCCCACTAAATCCGGACAACGCTTGCCACCTACGTATTACCGCGGCTGCTGGCACGTAGTTAGC
+
CCCCCDGGGGGGGGGGGGGGGGGGGGGFFGGGGGGGGGGGGGGFGEGDCFCGGGGGGGGGGGDFGGGGGGGGGGCEEGGGGGGGGGGGGGGGGGGGGGGGFCFGFCGGGGGGGGGGFDEDGGGGGGF<BCFFGCGGGGGGGGGFGGGFEGGFGGGG;EAGF8=DFFGGGGGGGFGGG?EGEGECCGG6?FGD57EECGDGG6B66<CF<GG7)+;@F@GF(>><?F;32917-CF48?EGG?(46CD9C:346<D(1,74(1CB7C:((42,)<()<:(-1;;9;?D?75(2(,((-<6):
@M04650:207:000000000-C238N:1:1101:23448:4012 2:N:0:19
GGACTACCGGGGTATCTAATCCTGTTTGCTCCCCACGCTTTCGCACCTGAGCGTCAGTCTTCGTCCAGGGGGCCGCCTTCGCCACCGGTATTCCTCCAGATCTCTACGCATTTCACCGCTACACCTGGAATTCTACCCCCCTCTACGAGACTCAAGCTTGCCAGTATCAGATGCAGTTCCCAGGTTGAGCCCGGGGATTTCACATCTGACTTAGCAAACCGCCTGCGTGCGCTTTACGCCCAGTAATTCCGATTAACGCTTGCCCCCTCCGGATTACCGCGGATGCTGGCCCGGAGATAGC
+
CCCCCEF,+CFGGCFG9CFFGGGGFFGGGGGADCGEFGGCFGGDFGEE=<FFFGC@BFCFGGGGGGGGGGGDG7FGGGGGGECFC<E@+FFECFGEGGGC?FFFGGG7FEGGGBFGC7CC@FCGGGGGGFGFGDF9D8EEEGGFFGC7>7>>FCGF@FA8DGGFG@:CD99DFGF?FGFG67:CFCFGFG,AGEGD)>FGGFFFF4+67>7:;++3A1F*256:0<98(9363C@AF?DEG:0,C*6):@)2-7*)::>:1?G(9:;(4<6(-82<C731(,(((.643::>9(4((2)64
@M04650:207:000000000-C238N:1:1101:14316:4042 2:N:0:19
GGACTACCGGGGTTCTAATCCTGTTTGCTCCCCACGCTTTCGAGCCTCAGTGTCAGTTACAGGCCAGAGAGCCGCTTTCGCCTCCGGTGTTCCTCCATATATCTACGCATTTCACCGCTACACATGGAATTCCACTCTCCTCTCCTGCACTCAAGTCTCCCAGTTTCCAATGCACACAATGGTTGAGCCACTGCCTTTTACATCAGACTTAAGAAACCACCTGCGCTCGCTTTACGCCCAATAAATCCGGACAACGCTTGGGACCTACGTATTACCCCGGCTGCTGGCACGTAGTTGGCCC
+
CCCCCGGGGGGGGGGGGGGGGFGGGGGGGGGGGGGGGGGGGGGGGGGGGCFGGGFFGGGFGFGGGGGGGGGGGGGEDGFGGG7FGG:B7FFFGA,AFFGCE<FFGGGGE@EGFGGGEEEDGFGE@CEGGA?EDFG9D9DGGD8*DDFFGG9DGFGFGGGGGGDDGGGGGGFGD=EGGC?F<FGFDFEEECF9C6@C>DFCFF,BCG5ACFGF?GG4A:FG=7429D2:@G(59@6?D>8B<=@E+19(9>)60AF;C14?F(9:D*).(.)::EA2+14491-4:F(17E<18??>)+47(
@M04650:207:000000000-C238N:1:1101:6562:4099 2:N:0:19
GGACTACCGGGTATCTAATCCTGTTTGCTCCCCACGCTTTCGCACCTGAGCGTCAGTCTTTGTCCAGGGGGCCGCCTTCGCCACCGGTATTCCTCCAGATCTCTACGCATTTCACCGCTACACCTGGAATTCTACCCCCCTCTACGAGACTCTAGCTTGCCAGTTTCAAATGCAGTTCCCAGGTTGAGCCCGGGGATTTCACATCTGACTTAACAAACCGCCTGCGTGCGCTTTACGCCCAGTAATTCCGATTAACGCTTGCACCCTCCGTATTACCCCGGCTGCTGGCACGGTGTTTGCC
+
CCCCCGGGEGGGDFGFGGGGGFFFGG<FFGGGGGGGGDCFGGGGGGGGCFGECCBFFGGFGGGGGGGGDGDEGGGGCFGGECBFGGGGGGGFBFDFFGF9?EFDFCDEGCFGGGGGC>8DG<EGFCGDFEGGEAEGCCEG@DGDGGDG7E=FFFGGGGG5EFFGGAE,DCFGCF7EC+=<ECF;FC:F<EGGDEGDDFG;CC9A;@FFFF=C>CFGA@GGFG?(3::53C>2?C7AD?GGE:(.:7<AC95(4>FA9(-8(3*8<E08:9?60@45:*((-1((4:?::*)17(,(-*,.-
@M04650:207:000000000-C238N:1:1101:15011:4113 2:N:0:19
GGACTACCGGGGTTTCTAATCCTGTTTGCTCCCCATGCTTTCGTACCTCAGCGTCAGTATTAGGCCAGATGGCTGCCTTCGCCATCGGTATTCCTCCAGATCTCTACGCATTTCACCGCTACACCTGGAATTCTACCATCCTCTCCCATACTCTAGCTTCCCAGTATCGAATGCAATTCCTAAGTTAAGCTCAGGGATTTCACATCCGACTTAAAAAGCCGCCTACGCACGCTTTACGCCCAGTAATTCCGATTAACGCTTGCACCCTCCGTATTACCGCGGCTGCTGGCACAGAGTTAGC
+
CCCCCGGGGGGGGGGGGGGGGGGGGGGGGGGGGGGGGGGGGGGGGGGGGGGGGGGGGGGGGGGGGGGGGGGGGGGGGGGGGGGGGGGGGGGGGGGGGGGGGGGGGGGGGGGGGGGGGGGGGGGGGGGGGGGGGGGGGGGGGGGFGGGGGGGFGGGGGGEGGGGGGFGFGGGGGGGGGGGGCG;FGGGGGGGGGGGGGGGGGFGFFGGFFGGGEGGDADGGBGFFDFFEDGFF=GFFFFGGC2;;FCEFGFFDFEGFG<91;?C<FGBFF?96(;7AFD6>9>F01??FFG:FFF:?<D92:
@M04650:207:000000000-C238N:1:1101:9378:4130 2:N:0:19
GGACTACCCGGGTATCTAATCCTGTTTGCTCCCCACGCTTTCGCACCTGAGCGTCAGTCTTTGTCCAGGGGGCCGCCTTCGCCACCGGTATTCCTCCAGATCTCTACGCATTTCACCGCTACACCTGGAATTCTACCCCCCTCTACAAGACTCCAGCCTGCCAGTTTCGAATGCAGTTCCCAGGTTGAGCCCGGGGATTTCACATCCGACTTGACAGACCGCCTGCGTGCGCTTTACGCCCAGTAATTCCGAATCACGCTTGCACCCTCCGTCTTACCGCGGCTGCTGGCACGGAGTTAGC
+
CCCCCFGFGGG>FGGGFGDFFFEGFGCFFFGEG@FGGGGGGGGGGGGGEFGGGGGEC@FGGCFGG9FF8EGD@CEGGDCGGGGGGGDCC7CDFFGFGGGGCF,CC;BFGCGEFF9FGGGGGGGGGGGGGGGGGFAFFD6CE+@*@EFGFF89:8FFGGGGGA@FGFGGG:FCFGFG?=<:9F?FGGGF,>D7/CGG)5FFFACFFGGB@G3C<CGFFDFG6<>B?F6>?DB;(*7)9?8288:3>75<C8@((8*6961(-49)*24((,4((/,6<02(1;;2(-.,55(A(491:E<-)
@M04650:207:000000000-C238N:1:1101:17194:4140 2:N:0:19
GGACTACTGGGGTTTCTAATCCTGTTTGCTCCCCACGCTTTCGCACCTGAGCGTCAGTCTTTGTCAGGGGGCCGCCTTCGCCACCGGTATTCCTCCAGATCTCTACGCATTTCACCGCTACACCTGGAATTCTACCCCCCTCTACAAGACTCCAGCCTGCCAGTTTCGAATGCAGTTCCCAGGTTGAGCCCGGGGATTTCACATCCGACTTGACAGACCGCCTGCGTGCGCTTTACGCCCAGTAATTCCGATTAACGCTTGCACCCTCCGTATTACCGCGGCTGCTGGCACGGAGTTAGCC
+
CCCCCGGGGGGGGGGGGGGGGGGGGGGGGGGGGGGGGGGGGGGGGGGGGFGGGGGGGGGCFFGGGGFGGCGGGGDEG7FGGFFFGGFGGGGGGGGGGGFFGGFGGGGGGGDGGGGGGGG>@EFGGGGGGGGGGGGFGGGGGDGBFGEFGGGF,D7@CGGGDFEFGDGGGGFGDGFGGGGGFGGGGGFGGGFGGGGCDG,<FFBFFFGFFGDG3CFDFFGGFGF?B::::D9(1>?481CEC(.4D72>CF>(45>451(422*)9E??FFB?0<4:C971(7>>BD?48:8C;;><?:6::
@M04650:207:000000000-C238N:1:1101:5407:4162 2:N:0:19
GGACTACCCGGGTTTCTAATCCTGTTTGCTCCCCACGCTTTCGAGCCTCAGCGTCAGTTACAGACCAGAGAGCCGCCTTCGCCACTGGTGTTCCTCCATATATCTACGCATTTCACCGCTACACATGGAATTCCACTCTCCTCTTCTGCACTCAAGTCTCCCAGTTTCCAATGACCCTCCCCGGTTGAGCCGGGGGCTTTCACATCAGACTTAAGAAACCGCCTGCGCTCGCTTTACGCCCAATAAATCCGGACAACGCTTGCCACCTACGTATTACCGCGGCTGCTGGCACGTAGTTAGC
+
CCCCCGGGGGGGGGGGGGFGGGGGGGGGGGGGGGGGFEGGGGGFGGDGG8EGGGGDDFGFFGF@FG8FGG@FFGCFEFGGGGCF?<F?E<EFGF8EE,AEF,@FFEFGGGGGGGGGGGEGGGGGCGG8FGGGGCDA37=FGFFBDG9DGCFFGGFGGG,6EC,A:=@F;EFF+,@EDFGGGFG7>:+,,@DEGGGD5CGGD1CC8C+87CGFC@FG83@<6):?;FB>><11:F3-9?DGG?0:GG22C?590))4C6>FF?G:*+41>:6??C?AGG(9B1>99<?7BG7A(.4<?F946
@M04650:207:000000000-C238N:1:1101:11478:4230 2:N:0:19
GGACTACTGGGGTATCTAATCCTGTTTGCTCCCCACGCTTTCGAGCCTCAGCGTCAGTTACAGACCAGAGAGCCGCCTTCGCCACTGGTGTTCCTCCATATATCTACGCATTTCACCGCTACACATGGAATTCCACTCTCCTCTTCTGCACTCAAGTCTCCCAGTTTCCAATGACCCTCCCCGGTTGAGCCGGGGGCTTTCACATCAGACTTAAGAAACCGCCTGCGCTCGCTTTACGCCCAATAAATCCGGACAACGCTTGCCACCTACGTATTACCGCGGCTGCTGGCACGTAGTTAGC
+
<C@CC<FGCEFGGGGGGF9EFGGGGGGGAFFDGFGGFG:FFFE@AFGGGGGG@FFCFGGGGFGGGGFEGGCFGGGGGGGGGGGGGGGGGGGGGGGGGFGGGGFGGGGFGGEFFGFGGGEGGGGGGGFFF?EEFGGGGGGGGGGFGGGGGGGFGGF?BAFFFGCGAFFGGEFGGGGFFGGEGGCGGGGGGGGGG53?DDGFG6FFFGCF3FC:6C@FFFG<>GB@DFFB9DFFFGF<F68*C::0<*<<GFD9157<F60::2<0*<<:::::)A>AGC119>>2>B04?D:F:,(.4@456
@M04650:207:000000000-C238N:1:1101:16336:4281 2:N:0:19
GGACTACCGGGGTTTCTAATCCTGTTTGCTCCCCACGCTTTCGCACCTGAGCGTCAGTCTTCGTCCAGGGGGCCGCCTTCGCCACCGGTATTCCTCCAGATCTCTACGCATTTCACCGCTACACCTGGAATTCTACCCCCCTCTACAAGACTCTAGCCTGCCAGTTTCAAATGCAGTTCCCAAGTTAAGCTCGGGGATTTCACATCTGACTTAACAGACCGCCTGCGTGCGCTTTACGCCCAGTAATTCCGATTAACGCTTGCACCCTCCGTATTACCGCGGCTGCTGGCACGGAGTTAGC
+
CCCCCGGGGGGGGGGGGGGFGGGGGGGGGGGGGGGGGDGFGFGGGGGGGGGGGGGGGDFGGGGGGGGGGGGGGGGGGGGGGGGGGGGGGGGGGFCGGGGGGGGGGGGGGGG>DGGGGGGGGGGGGGGGGGG:FGGGGG?FGGEFGGGGGGGAC9F7FFGGGFCGFGCFCDCFGGGGFGCFGGEFGGD7EFDGGGGGG<GGGFFFFGFFEFCGFGGGFFGF:D9@BFF:?DBFF5>AF?CEG6?FFFAAGF?((<DAF?9:1<G?4F6:?FFB6C7:C??B>9>>9(4>:C8??>>B:C9<4
@M04650:207:000000000-C238N:1:1101:6025:4336 2:N:0:19
GGACTACCAGGGTTTCTAATCCTGTTTGCTCCCCACGCTTTCGAGCCTCAGCGTCAGTTACAGACCAGAGAGCCGCCTTCGCCACTGGTGTTCCTCCATATATCTACGCATTTCACCGCTACACATGGAATTCCACTCTCCTCTTCTGCACTCAAGTCTCCCAGTTTCCAATGACCCTCCCCGGTTGAGCCGGGGGCTTTCACATCAGACTTAAGAAACCGCCTGCGCTCGCTTGACGCCCACTAAATCCGGACAACGCTTGCCACCTACGTATTCCCGCGGCTGCTGGCACGTAGTTAGC
+
CC9B@CDC@FCCGGG,CE,F<,CEGG,EFFGGDC,CCCECGGGGGGGFGGGGGFEDFFGDFFEECCFGGFGG7F@FFFGGGEGGCEFGGDG@F9;AFGGGGGGGGFFEGB@FFEGCAC>88FE<,=EGFFEGAFGGGGGG8DFFGGGGFGD?EG89CD>CD=,@AFG;@DFGGFDCE?FEEC6EGDCDGGFG>55EGDGG+=EFFDFF3F;C>FFF=@FGBG;@@FFFFGFF?5.:41*?E<:(**4):?>>FEGBD1(42<GBFG(445<F2A?)+984,((4;???0C(<3:?(-::46
@M04650:207:000000000-C238N:1:1101:10387:4342 2:N:0:19
GGACTACTCGGGTTTCTAATCCTGTTTGCTCCCCACGCTTTCGCACCTGAGCGTCAGTCTTTGTCCAGGGGGCCGCCTTCGCCACCGGTATTCCTCCAGATCTCTACGCATTTCACCGCTACACCTGGAATTCTACCCCCCTCTACAAGACTCTAGCCTGCCAGTTTCAAATGCAGTTCCCAAGTTAAGCTCGGGGATTTCACATCTGACTTAACAGACCGCCTGCGTGCGCTTTACGCCCAGTAATGCCGATTAACGCTTGCACCCTCCGTATTACCGCGTCTGCTGGCACGGAGTGAGC
+
CCCCCGGGGGGGGGGGGGGGGGGGGGGGGGGGGGGG>FGGGGGGGGGGGGGGGGGGGGGGGGGGGGGGGGGGGGGEGGGFFGGGGGGEECGGGGCFFGGGAEFGGGGGGGGGGGGEFGEGGGGGGGGGGGGGGGGCCFGD>DGFFGGGGGGFGFDE9EGGGFFGGGGGG,@DCGGGFFGGGGFFF9FFG>;EGDEGG4F,BFGF+6:8?GFGEFGG4=C36C9??F;8(:>B1C3691;CGFFF>7<)*7)-4)>9*-9::01.0;23:(44:E34C7(49((--:),(7(+-,2140)..
@M04650:207:000000000-C238N:1:1101:23164:4349 2:N:0:19
GGACTACTGGGGTATCTAATCCTGTTTGCTCCCCACGCTTTCGCACCTGAGCGTCAGTCTTTGTCCAGGGGGCCGCCTTCGCCACCGGTATTCCTCCAGATCTCTACGCATTTCACCGCTACACCTGGAATTCTACCCCCCTCTACAAGACTCCAGCCTGCCAGTTTCGAATGCAGTTCCCAGGTTGAGCCCGGGGATTTCACATCCGACTTGACAGACCGCCTGCGTGCGCTTTACGCCCAGTAATTCCGATTAACGCTTGCACCCTCCGTATTACCGCGGCTGCTGGCACGGAGTTAGC
+
CCCCCEGGGGGGGGGGGGGGGGGGGGGGGGGGGGGGGGGGGGGGGGGGGGGGGGGGGGGGGGGGGGGGGDGGGGGGGGGGGGGGGGGGGGGGGGGGGFGGGGGGGGGGGGGGGGGGGGGGGGGGGGGGGGGGGGGGGCGGGGGFGGGGFGGFGGGGGGG?FGGGGGGGEGFGGGGCECFGGCGGGGGGGGGGGGGGD<FGGFFFFCDA@GGG3*CF4(=D9D>B1>;D?D617EF)18EGC(8?FFA<GFF<B3DA729B?<GBGGFF069:?E?):C<BBBFFF?>?07:G1102(;AF2
@M04650:207:000000000-C238N:1:1101:21466:4396 2:N:0:19
GGACTACCGGGGTATCTAATCCTGTTTGCTCCCCACGCTTTCGAGCCTCAGCGTCAGTTACAGACCAGAGAGCCGCCTTCGCCACTGGTGTTCCTCCATATATCTACGCATTTCACCGCTACACATGGAATTCCACTCTCCTCTTCTGCACTCAAGTCTCCCAGTTTCCAATGACCCTCCCCGGTTGAGCCGGGGGCTTTCACATCAGACTTAAGAAACCGCCTGCGCTCGCTTTACGCCCAATAACTCCGGACAACGCTTGCCACCTACGTCTTACCGCGGCTGCTGGCACGTCGTTAGG
+
CCCCCGGGG7CCGFFAEFGGGGGGFGFFFGGGGGDBFGGEFGG,,BFGGFGGGGFGGGGGGGG<FFDGGGCFFDFECEGGGGGGEFGAFDFEGGGGGFCEFBEGEGFDEBF:@EFGGGGCGGFG,EFGFGGEFDFEGGFFFG?BAFFCFFGFGD=E@EDCFFFFGGGGGD9DG9FG?D+A?>C7@FB:67BEGDG=DCBCCFGF687;4<F74+;++3<D059;1ABF(/9B2:FAF6EEC:10CC39FF>9:>3(9;4:607::A:<,22:(08AGGFB;011662??G(3(((-4C(4(
@M04650:207:000000000-C238N:1:1101:24432:4417 2:N:0:19
GGACTACTGGGGTTTCTAATCCTGTTCGCTCCCCACGCTTTCGCTCCTCAGCGTCAGTATCGGCCCAGAGACCCGCCTTCGCCACCGGTGTTCCTCCTGATATCTGCGCATTTCACCGCTACACCAGGAATTCCAGTCTCCCCTGCCGAACTCTAGCCTGCCCGTATCGACTGCAAGCTCGGGGTTGAGCCCCGAGTTTTCACAGCCGACGCGACAGACCGCCTACGAGCTCTTTACGCCCAAGAATTCCGGACAACGCTTGCACCCTACGTATTACCGCGGCTGACGTCACTGAGTTTGC
+
CCCCCGGGGGGGGGGGGGGFGGGGGFFGGGGGGGGGFEGEGGGGFGGGGGGGGGGGGGGGGDCFGGGFGGGGGGGGGGGGGGGGGGGEFFFGGGGGGGGFGGGGGGGGGGGFFF9FFGGGGGGGGGGGFGGGGGGFGGGGGDGFGGC6FEEFGGGGGGGGDEGGGG?FG7CGGGGGGD7:E@GEGGG68F@F55*:DDGGGFGFFGFEBDDD9>C)7:EC6<16:FB70/2)-07>=18:C<((2><57*/-(8CBF016:1546C<?:(4:7@:AGG:;39633((-(/31)).5>+).)
@M04650:207:000000000-C238N:1:1101:21712:4446 2:N:0:19
GGACTACACGGGTATCTAATCCTGTTTGCTCCCCACGCTTTCGAGCCTCAGCGTCAGTTACAGACCAGAGAGCCGCCTTCGCCACTGGTGTTCCTCCATATATCTACGCATTTCACCGCTACACATGGAATTCCACTCTCCTCTTCTGCACTCAAGTCTCCCAGTTTCCAATGACCCTCCCCGGTTGAGCCGGGGGCTTTCACATCAGACTTAAGAAACCGCCTGCGCTCGCTTTACGCCCAATAAATCCGGACAACGCTTGCCACCTACGTATTACCGCGGCTGCTGGCACGTAGTTAAC
+
CCCCCGGGGGGGGGGGGGGGGGGGGGGGGGGGGGGGGGGGGGGGGGGGGGGGGGGGGGGGGGGGGGGGGGGGGGGGGGGGGGGGGGGGGGGGGGGGGGGGGGGGGGGGGGGGGGGGGGGGGGGGGGFGFFDGGGGGGGGGGGGFFEFFGGGDG8FGDEDFFGGGFGFDFGGGGGGGGGGGDGGGGGGFGGGGCGGGGGFF=@FFFG7FFGGDCD7DFFGF189@0A9E039>?C@2@1CEE?6:GDFBGFF>0.74>97?<<G02C1(.43.<E?>FC(449B9;?0?0EBG:(,.4C)).
@M04650:207:000000000-C238N:1:1101:20009:4473 2:N:0:19
GGACTACTGGGGTTTCTAATCCTGTTTGCTCCCCACGCTTTCGCACCTGAGCGTCAGTCTTCGTCCAGGGGGCCGCCTTCGCCACCGGTATTCCTCCAGATCTCTACGCATTTCACCGCTACACCTGGAATTCTACCCCCCTCTACAAGACTCCAGCCTGCCAGTTTCGAATGCAGTTCCCAGGTTGAGCCCGGGGATTTCACATCCGACTTGACAGACCGCCTGCGTGCGCTTTACGCCCATTAATTCCGATTAACGCTTGCACCCTCCGTATTACCGCGGTGGCTGGCACGGAGTTAGC
+
CCCCCGGGGGGGGGGGGGGGGGGGGGGGGGGGGGGGGGGGGGGGDGGGGGGGGGGGGGGGGGGGGGGGFGGGGGGGGGGGGGCFGGGGGCGCGGGGGGGGGGFGGGGGGGGGGGGFGGGGGGGGFGGGGGGGGGGFGGDFGGGFGGGGDGGFGDFG7EGFGGGGGGGGEGGGGGCFC>@DGGGCF?DGGG,CEGGG31FCFFGFAFF>1<DGA7DGF1A91590-)-82DB>FG>4=<EEE(();:<<:FFF1>54F?;((-9)9C?(8:;?:F24FC31(1(,,3(26E3?(,(-4:)6<
@M04650:207:000000000-C238N:1:1101:20404:4474 2:N:0:19
GGACTACACGGGTATCTAATCCTGTTTGCTCCCCACGCTTTCGCACCTGAGCGTCAGTCTTTGTCCAGGGGGCCGCCTTCGCCACCGGTATTCCTCCAGATCTCTACGCATTTCACCGCTACACCTGGAATTCTACCCCCCTCTACAAGACTCCAGCCTGCCAGTTTCGAATGCAGTTCCCAGGTTGAGCCCGGGGATTTCACATCCGACTTGACAGACCGCCTGCGTGTGCTTTACGCCCAGTAATTCCGAATAACGCTTGCACCCTCCGTATTACCGCGGCTGCTGGCACGGAGTTAGC
+
CCCCCGGGGGGGG>FGGGGGGGGGGGGGGGGGGGGGGGGGGGGGGGGGEFFGGGGGGGGGGGGGGGGGGFGGGGGGGGGGGGGGGGGGGGGGGGGGGGGGGGFGGGGGGGGGGGGGGGGGDGGGGFGGGGGGGGGFDEFGGGGFGFGGBCEAFFGGGGGGGGFGGAFGGGGFFGGGGGGGGFGGGGGGGGGGGGGG<DGGGFGFFGGFFGGGFDGGFDGC@DF?6@9@?/(:4CFFFFEGG:BFGG<A>BF?(0>AF:0(4<G)9FF:66>FFGFFGGFFFFF>>BBFFG:96;072F4<6
@M04650:207:000000000-C238N:1:1101:16131:4519 2:N:0:19
GGACTACCGGGGTTTCTAATCCTGTTTGCTCCCCACGCTTTCGAGCCTCAGCGTCAGTTACAGACCAGAGAGCCGCCTTCGCCACCGGTATTCCTCCAGATCTCTACGCATTTCACCGCTACACCTGGAATTCTACCCCCCTCTACAAGACTCCAGCCTGCCAGTTTCGAATGCAGTTCCCAGGTTGAGCCCGGGGATTTCACATCCGACTTGACAGACCGCCTGCGTGCGCTTTACGCCCAGTAATTCCGATTAACGCTTGCACCCTCCGTATTACCGCGGCTGCTGGCACGGAGTTAGG
+
CCCCCGGGGGGGGGGGGGGGGGGGGGGGGGGGGGGGGGGGGGGGGGGGGGGGGGGGGEFGGGGGGGGGGGGGGGGGGGGGGGGGGGGGGGGGGGFGGGGGFGGGGGGGGGGGAFG@FGGGGGGCGFGGGGFGFGGGGGGGGGGFGGGF@FGFGFFFGF6EFFGGGGGGGGGGGFFGGGGFGGEFGFGGGGGDGGE597FFGFGFFGGEFGGD<7CFF@GC@GB6(A>E0504;*7A?:EEEF?3FF24CB?1:DGBGF262:33C?(434>:(026FC13;>>1(3>8>E<F<>>9:E94(
@M04650:207:000000000-C238N:1:1101:11504:4535 2:N:0:19
GGACTACCCGGGTTTCTAATCCTGTTTGCTCCCCACGCTTTCGAGCCTCAGCGTCAGTTACAGACCAGAGAGCCGCCTTCGCCACTGGTGTTCCTCCATATATCTACGCATTTCACCGCTACACATGGAATTCCACTCTCCTCTTCTGCCCTCAAGTCTCCCAGTTTCCAATGACCCTCCCCGGTTGAGCCGGGGGCTTTCACATCAGACTTAAGAAACCGCCTGCGCTCGCTTTACGCCCAATAAATCCGGACAACGCTTGCCACCTACGTATTACCGCGGCTGCTGGCACGTAGTTAGC
+
CCCCCFGGGGGGGGGGGGGGGGGGGGGEFGGGGGGGGGGGGGGGFDGGFGGGGGGE@FGGGGGGGGGGGGGGGGGGGGEFGGGGGGGGCGGGGGGGGGGGGAFGGGGFGGGGFFFGGGGGGG@F9FFGE9AFGG9EGGGGGGGFGGGFG8DFG=FGGGGGGGGGGGGGGDAF6BGGGGCGGGDEFGG6@FGGGCEGGGGGG+?BFGGFEGGG)@>FF@GGFD>D;FFFFGFFFGFFF?GGGFF?**6<FF)4?BDBG>948?G>DGB:::??<FFFGG(111;F9??>(CBGF4(,8@2<A
@M04650:207:000000000-C238N:1:1101:16670:4605 2:N:0:19
GGACTACAAGGGTTTCTAATCCTGTTTGCTCCCCACGCTTTCGCACCTGAGCGTCAGTCTTTGTCCAGGGGGCCGCCTTCGCCACCGGTATTCCTCCAGATCTCTACGCATTTCACCGCTACACCTGGAATTCTACCCCCCTCTACAAGACTCTAGCTTGCCAGTTTCAAATGCAGTTCCCAAGTTAAGCTCGGGGATTTCACATCTGACTTAACAAACCGCCTGCGTGCGCTTTACGCCCAGTAATTCCGATTAACGCTTGCACCCTCCGTATTACCGCGGCTGCTGGCACGGAGTTAGC
+
CCCCCGGGGGGGGGGGGGGGGGGGFGGGGGGGGGGGGGGGGGGGGGGGGGGGGGGGGGGGGGGGGGGGGGGGGGGGGGGGGGGGGGGGGGGGGGGGGGGG?FGGFGGGGGEGGGGGGGGGGGGGGGGGGGGGGGGGGGGGGGGFGFGGGGGAGFGGGGG8FGGGFG7CGGGGGGGGGGFGGGGGGGGGGG9CCGGGGDGFGFFFFGCAFGGGFGGGFFGGFGB??F;><D>9>55)9:EGE??>CFF>>B4(4>DAF?>B1(9)>E?:?0((.;:AF>219;9B91))4E:9:903(@44)
@M04650:207:000000000-C238N:1:1101:24889:4632 2:N:0:19
GGACTACCGGGGTATCTAATCCTGTTTGCTCCCCACGCTTTCGCACCTGAGCGTCAGTCTTTGTCCAGGGGGCCGCCTTCGCCACCGGTATTCCTCCAGATCTCTACGCATTTCACCGCTACACCTGGAATTCTACCCCCCTCTACAAGACTCTAGCCTGCCAGTTTCAAATGCAGTTCCCAAGTTAAGCTCGGGGATTTCACATCTGACTTAACAGACCGCCTGCGTTCGCTTTACGCCCAGTAATTCCGATTAACGCTTGCACCCTCCGTATTACCGCGGCTGCTGGCACGGAGTTAGC
+
CCCCCGGGGGGGGGGGGGGGGGGGGGGGGGGGGGGGGGGGGGGGGGGGGGGGGGGGGGGGGGGGGGGGGGGGGGGGGGGGGGGGGGGGGGGGGGGGGGGGGGGGG9FFGGGGGGFGGGGGGGGGGGGGDFFGFGGGGGGGGGGFGGGFDFGFGGGGGGGGGGGG7EFGGAFGGGCFGFFGGGCFFGGGGGGGGGGGG5FGFFGFFGFFEG7@CCGGFFGFBC@F@:>E(1(16CFA60A?EFFFG=>AFFFBB>D<FF>??<D?FGF:639BB6:AGF:B9>B1(14)(A?A(1((,;6).
@M04650:207:000000000-C238N:1:1101:26498:4694 2:N:0:19
GGACTACAGGGGTATCTAATCCTGTTTGCTCCCCACGCTTTCGAGCCTCAGCGTCAGTTACAGACCAGAGAGCCGCTTTCGCCACTGGTGTTCCTCCATATACCTACGCATTTCACCGCCACACATGGAATTCCACTCTCCTCTTCTGCACTCAAGTCTGCCAGTTTCCCATGACCCTCCCCGGTTGAGCCGGGGGCTTTCACATCAGACCTAAGAAACCGCCCGCGCTCGCTGTACGCCCAATAAGTCCGGACAACGCCTGCCACCTACGCATTACCGGGGCTGCTGGACCGTACTTAGC
+
-B@CCGGA<FDGGEEF9@@@EFDF<CFEG9C@FCCECGGGECFDGEGDFFDGGGGCE<C,E,C<,9CECF8@@8FF+,,,@CF=C?@<C<,,BE8?E@??CF,ED;,@BF,4C@DFGG6++BFE:?FFFF<AEFGD,=,AE8D77C,3,6E?FFFGFFC,@,,2:36@,,@,+,@18=D@?:C78>4@<@E>*1*4C/2,086++;:?***278D7+6*C2D0(3=67>C9>8*.)9<5:8(2,*:)):*)4::D:417(,4C(9??7(.2((/42+*(((-,-(().3*461(41-0.66
@M04650:207:000000000-C238N:1:1101:20461:4726 2:N:0:19
GGACTACCCGGGTTTCTAATCCTGTTTGCTCCCCACGCTTTCGCCCCTGAGCGTCAGTCTTCGTCCAGGGGGCTGCCTTCGCCACCGGTATTCTTCCAGATCTCTACGCATTTCACCGCTACACCGGGAATTCTACCTGCCTCTACGATACTCAAGCTTGCCAGTATCAGACGCAGTTCCCAGGTTGAGCCGGGGGCTTTCACAGCAGACTTAAGAAACCGCCTGCGCTCGCTTTACGCCCAATAAATCCGGACAACGCTTGCCACCTATGTATTACCGCGGCTGCTGGCACGGAGTTAGC
+
CCCCCGGGGGGGG,BFGGGGGG<CFGGGGGGGGG8:FGGGGGG,,6CA,CF<FGGGGF,<<6C:CGGG8,@4++BFBFGGGG7:8ACFF=FGG,E<FDFFCGGG9F9:CFGGGGGGGGGG7FGGG+>>FGGFF97AD,,@ECGFGG6=+6BCG9DFFCEG8<<9F,,>>=3,<F5;7DFF,,?EE9>DFGG**?CE5DFGCFG+089A@F<+777>?1C<(99:1>()-93>(:@>FFGGGF3:FF)):;34:3>8F>B?<<C(*<11().6:EAAG:44(6>B>??FFD7F1(42(*)..
@M04650:207:000000000-C238N:1:1101:12181:4744 2:N:0:19
GGACTACCCGGGTATCTAATCCTGTTTGCTCCCCACGCTTTAGCACCTGAGCGTCAGTCTTCGTCCAGGGGGCCGCCTTCGCCACCGGTATTCCTCCAGATCTCTACGCATTTCACCGCTACACCTGGAATTCTACCCCCCTCTACGAGACTCAAGCTTGCCAGTATCAGATGCAGTTCCCAGGTTGAGCCCGGGGATTTCACATCTGACTTAACAAACCGCCTGCGTGCGCTTTACGCCCAGTAATTCCGATTAACGCTTGCACCCTCCGTATTACCGCGGCTGCTGGCACGTCGTTAGC
+
CCCCCGGGGGGGGGGGFGGGGGGFGGGGGGGGGG@CFGGGGFGGGGGGCFGGGGGGFFGGGGGGGGGGFGDGGGGGGGGGGGDGFGEGGGGGGGDFGFFGGFFFGGFFGDEEFGGGEEGGGGGGFGGFFBFGFF9@FFGGGGGFGGFGGDEFFGGFGGFGGCFGGGGGGGGFGEGGFFGGGFGGGGFECGGCEGGGG*<FGFFFFFF8?GGGFGGGFFGGFG@F?F9D6D>B>=FBFFEDE??:CFB<CFFF?EGFF-,4?:FFCCBFF2;(4;8AF>:9>B9>F?)32:8+,.(((2(4:
@M04650:207:000000000-C238N:1:1101:20067:4773 2:N:0:19
GGACTACTAGGGTTTCTAATCCTGTTTGCTCCCCACGCTTTCGCACCTGAGCGTCAGTCTTCGTCCAGGGGGCCGCCTTCGCCACCGGTATTCCTCCAGATCTCTACGCATTTCACCGCTACACCTGGAATTCTACCCCCCTCTACGAGACTCAAGCTTGCCAGTATCAGATGCAGTTCCCAGGTTGAGCCCGGGGATTTCACATCTGACTTAACAAACCGCCTGCGTGCGCTTTACGCCCAGTAATTCCGATTAACGCTTGCACCCTCCGTATTACCGCGGCTGCTGGCACGGCGTTAGC
+
CCCCCGGGGGGGFGGGGGGGGGGGGGGGGGGGGGGGGGGGGGGGGGGGGGGGGGGGGGGGGGGGGGGGGGGGGGGGGGGGGGGGGGGGGGGGGGGGGGGDGGGGGGGGGGGGGFFFGGGGDGGGGFGGGGGGGGGGGGGGGGGFGGGG<CEFGFGGGFGFCGFGGGGGGFDGGGGAC8EFGGGGGGGEFGGGGGGDDDFGGFGF@DCFFGGGFGDCFFGGFC@DFA0),C>B(CF<F:EG5:?7FGA):?4:(7<>G?B<:BG?*A:0:B>1?8:2C>:>F9>2((,.5C(<6>(46:((.
@M04650:207:000000000-C238N:1:1101:7176:4801 2:N:0:19
GGACTACACGGGTTTCTAATCCTGTTTGCTCCCCACGCTTTCGCACCTGAGCGTCAGTCTTTGTCCAGGGGGCCGCCTTCGCCACCGGTATTCCTCCAGATCTCTACGCATTTCACCGCTACACCTGGAATTCTACCCCCCTCTACAAGACTCCAGCCTGCCAGTTTCGAATGCAGTTCCCAGGTTGAGCCCGGGGATTTCACATCCGACTTGACAGACCGCCTGCGTGCGCTTTACGCCCAGTAATTCCGCTTAACGCTTGCACCCTCCGTATTCCCTCGTCTGCTGGCCCGGAGGTCGC
+
CCCCCGGGGGGGGGGGGGGGGGEFGGGGGFGGGGGGGGGGGGGGGGGGGFFGGGGGGFGGFGGGGGGGGGGGGGGGGGGGGGGGGEEGGDGGGGCCFGGGFGGGGGGGGGGGGGFGGGGGGGGGGFFG<DCCGGGGGGFGGGGFGGGG9EGFGFGGGGGGGGGG:FGFDCGGFFCFCFGGGFFCFG6D?EFC4?CGDDCCC+9;+9D3(7)/)7<>A@GGFG6,,>BEFGFB153)0(1?EFB?CF94CF4(,834>:B<0(/,9F?:?F>(8;:9+7)3((,(,)).(*(:60(4,C(-(
@M04650:207:000000000-C238N:1:1101:4752:4841 2:N:0:19
GGACTACCAGGGTTTCTAATCCTGTTTGCTCCCCACGCTTTCGAGCCTCAGCGTCAGTTACAGACCAGAGAGCCGCCTTCGCCACTGGTGTTCCTCCATATATCTACGCATTTCACCGCTACACATGGAATTCCACTCTCCTCTTCTGCACTCAAGTCTCCCAGTTTCCACTGACCCTCCCCGGTTGAGCCGGGGGCTTTCACATCAGCCTTAAGAAACCGCCTGCGCTCGCTTTACTCCCAATAACTCCGGCCACCGCTTGCAACCTACGTATTCCCCGCGCTGCTGGCCCGTCGTTAGC
+
CCCCCGGG@GEGGGGFGGGGGGGGGGGGGGGGGGGGGGGGGGGGGGCFF@EFGGGGGEEGG<FGGGGG<FGGGGGGGGGG<CFGECFCC,FFGGFCFGGGGFGGFFGG>FGGGGGGGCGCEGGGFG9EFEFGGGGGGGFFGFGF8;DF9ACFG?@GFD;,,ADDAFGGGG,,=D,@,0@@?EGGG:34,@:+@*59<4FFFFG6:CD*)2*:027+1:F425((6;(.(/26<E>2*)3C83134>)6DFB0()1-*,(-2:D27E(4(((.)3()AC(((49B(14),*(1(4((-;?0<
@M04650:207:000000000-C238N:1:1101:4668:4868 2:N:0:19
GGACTACTAGGGTATCTAATCCTGTTTGCTCCCCACGCTTTCGAGCCTCAGTGTCAGTTACAGGCCAGAGAGCCGCTTTCGCCTCCGGTGTTCCTCCATATATCTACGCATTTCACCGCTACACATGGAATTCCACTCTCCTCTCCTGCACTCACGTCTCCCAGTTTCCAATGCACACAATGGTTGAGCCACTGCCTTTTACATCAGACTTAAGAAACCACCTGCGCTCGCTTTACGCCCAATACATCCGGACAACGCTGGGGACCTACGTATTACCGCGGCTGCTGGCCCGTAGTTTGCC
+
@CCCCGGGCFGFEGGGEDGGGGGFFGGG<F9EFFGFGGGGGFGGGGGGGFGGGGGF<FFFFEFFGGGGGGFGFGGGCFFGCFFGEECFFGGGG,9ADFDFGGDGGGADGGGDGGGGGGDDGGFGGFFG?FGGGF;B;,49@DFFEEF=FFF?=F,D?D8BCF88,CFFCF;DDF8D9==DFG?D<+@8C@DF,,@EFGFGGFD?ADGFFFFGE7FF*=C58C@EDFA92/5@9F86)-:1<03@*:654).69D5()(,(((13CE7?FF:<2+-.:9,3-49;??:?B*3:;038A+-5<
@M04650:207:000000000-C238N:1:1101:6696:4881 2:N:0:19
GGACTACTCGGGTTTCTAATCCTGTTTGCTCCCCACGCTTTCGAGCCTCAGCGTCAGTTACAGACCAGAGAGCCGCCTTCGCCACTGGTGTTCCTCCATATATCTACGCATTTCACCGCTACACATGGAATTCCACTCTCCTCTTCTGCACTCAAGTCTCCCAGTTTCCAATGACCCTCCCCGGTTGAGCCGGGGGCTTTCACATCAGACTTAAGAAACCGCCTGCGCCCGCTTTACGCCCAATAAATCCGGACAACGCTGGCAACCTACGTATTACCGCGGCTGCTGGCACGGAGTTAGC
+
CCCCCGGGGGGGGGGGGGGGGGGGGGGGGGGGGGGGGGGGGGGEFGGGGGGGGGGGGGGGGGGGGGGGFGGGGGGGGDGGGGGGEGGGFFFFFGGGGF9FFGGGGGFGFGGGGGGGGGGGGGGGEFFGGGGGGGGGGG8FGGGF8;EFDGGFFCGGCEAD,CDGGGGF9FGFGGGG8DGGCCEGGGDGGFGDGEEG<5FGGFGFFGGFFFGFEGGGFFGC@D>0/A>)(/.4;5>9FBGGD:6<<D44DF5635<?790:(2C,9E?0(.-:)04AF:<0;>>>6()5:G19<01>0;<)-
@M04650:207:000000000-C238N:1:1101:17774:4910 2:N:0:19
GGACTACAGGGGTTTCTAATCCTGTTTGCTCCCCACGCTTTCGCACCTGAGCGTCAGTCTTCGTCCAGGGGGCCGCCTTCGCCACCGGTATTCCTCCAGATCTCTACGCATTTCACCGCTACACCTGGAATTCTACCCCCCTCTACGAGACTCTAGCTTGCCAGTTTCAAATGCAGTTCCCAGGTTGAGCCCGGGGATTTCACATCTGACTTAACAAACCGCCTGCGTGCGCTTTACGCCCAGTAATTCCGAGTAACGCTTGCACCCTCCGTATTACCGCGGCTGCTGGCCCGGAGTTAGC
+
CCCCCGGGGGGGGGGGGGGGGGGGGGGGGGGGGGGGGGGGGGGGGGGGGGGGGGGGGGGGFGGGGGGGGGGGGGGGGGGGGGGGGGGGGGGGGGGEGG8FGGGGGGGGG@GGGGGGGGGGGGGGGFGGFFGGGFGGGGGGGGGFGGCEFGGFGGGGGGFCGGGGGGGGFGGGGGGGGGGG?CFGGG8CFGGGGGGGGGGGGFGF6CF=CGGGFGGGFDGGFDFFFFFD:D;>9EFFB08EG0:BFFBDGFF<(7CDGBBF:?C)CGF02<>FB6><GFFF>>>00:???=(:4069:@9)-
@M04650:207:000000000-C238N:1:1101:25490:4920 2:N:0:19
GGACTAAGGGGTTTCTAATCCTGTTTGCTCCCCACGCTTTCGAGCCTCAGCGTCAGTTACAGACCAGAGAGCCGCCTTCGCCACTGGTGTTCCTCCATATATCTACGCATTTCACCGCTACACATGGAATTCCACTCTCCTCTTCTGCACTCAAGTCTCCCAGTTTCCAATGACCCTCCCCGGTTGAGCCGGGGGCTTTCACATCAGACTTAAGAAACCGCCTGCGCTCGCTTTACGCCCAATAAATCCGGACAACGCTTGCCACCTACGTATTACCGCGACTGCTGTCACGTAGTTAGCC
+
CCCCCGGGGGGEGGGGGGGGGGGGGGGGGGGGGGGGGGGGGGGFGGGGGGGGGGGGGGGGGGGGGFG8<FGGGGGGGGGGGGGGGGGGGGGGGGGGGGGGG9EGGGGGGGGGGGGGGGGGGFGGGGGGGGGGGGGGGGFCFFGFGGGGAFEFFGGGFFGGGGGFGGGGGBFGGGGGGG>EEGDEGEEFCGGDEE5CGGGGGFGFFFF=:FCC<7>7ADCC9DFFFFFB;<3?B:84)8EED<:7G><A<@33;@C?G9??:<<<FF<?FF?<A@:BGC>0(4714AB).+6:4(.-:+)5:
@M04650:207:000000000-C238N:1:1101:14964:4944 2:N:0:19
GGACTACAGGGGTTTCTAATCCTGTTTGCTCCCCACGCTTTCGCACCTGAGCGTCAGTCTTTGTCCAGGGGGCCGCCTTCGCCACCGGTATTCCTCCAGATCTCTACGCATTTCACCGCTACACCTGGAATTCTACCCCCCTCTACGAGACTCAAGCTTGCCAGTATCAGATGCAGTTCCCAGGTTGAGCCCGGGGATTTCACATCTGACTTAACAAACCGCCTGCGTGCGCTTTACGCCCAGTAATTCCGATTAACGCTTGCACCCTCCGTATTACCGCGGCTGCTGTCACGGAGTTAGC
+
CCCCCGGGGGGGGGGGGGGGGGGGGGGGGGGGGGGGGGGGGGGGGGGGGGGGGGGGGGGGGGGGGCGGGGGGGGGGGGGGGGGGDGGGGGGGGGGGGGGGGGGGGGGGGGGCFGGGGGGGEEDGFGGGGGGGGGGGGGGGGGGFFFFGGGGFFGFGGGGFGGGGGGFFGGGGGGFAFGFFC:FGGGGGGGGGGGGGDGGGGFGFFGGA3CGGEGCFFDGG>DFFFFFF6C9>FG327:CGGF?0?>ADGFFF?BGFG(41:?F<DGB?BF;:BGF99FFFBFB0(3?D)<6EFF013C24.
@M04650:207:000000000-C238N:1:1101:4542:4976 2:N:0:19
GGACTACTGGGGTTTCTAATCCTGTTTGCTCCCCACGCTTTCGCACCTGAGCGTCAGTCTTTGTCCAGGGGGCCGCCTTCGCCACCGGTATTCCTCCAGATCTCTACGCATTTCACCGCTACACCTGGAATTCTACCCCCCTCTACAAGACTCCAGCCTGACAGTTTCGAATGCAGTTCACAGGTTGAGCCCGGGGATTTCACATCCGCCTTGACAGACCGCCTGCGTCCGCTTTACGCCCAGTCCTTCCGATTAACGCTTACACCCTCCTTATTACCGCGGCTGCTGGCACGTCGTTAGC
+
CCCCCFGGGFF7FECFGDF@FGGGGGFGGGGFFCEFFEGGGGGDEGGGFGF@FCFGGGFGEF9FFGGDF7CF:CCFDEGF4CCGDGDCFGGEG,9CFA=,AFFDFA<@@FGEGGGGFCEGGGGGGFCFGDFFFGGGFGGGG>EFDFGG<EEFGCG,38D>,@EDGGGCBF>F;FE7E8F;:FFEFGGCFGFC5:=CDCFG7+5@F;>B(:<8@76+63*>3D;(()-8(132?EFD608CE604**.4C)7??>GFG:>F1(9>F*1((-(..@<:FG02>(6>((5)5*493((--A666
@M04650:207:000000000-C238N:1:1101:9125:4994 2:N:0:19
GGACTACAGGGGTTTCTAATCCTGTTTGCTCCCCACGCTTTCGCACCTGAGCGTCAGTCTTTGTCCAGGGGGCCGCCTTCGCCACCGGTATTCCTCCAGATCTCTACGCATTTCACCGCTACACCTGGAATTCTACCCCCCTCTACAAGACTCCAGCCTGCCAGTTTCGAATGCAGTTCCCAGGTTGAGCCCGGGGATTTCACATCCGACTTGACAGACCGCCTGCGTGCGCTTTACGCCCAGTAATTCCGATTAACGCTTGCACCCTCCGTATTACCGCGGCTGCTGGCACGGAGTTAGC
+
CCCCCGGGGGGGGGGGGGGGGGGGGGGGGGGGGGGGGGGGGGGGGGGGGGGGGGGGGFGGGGGGGGGGGGGGGGGGGGGGEGGGGGGGGGGGGGGGGGDFGGGGFGGGGGGGGGGGFGGGGGGGGGGGGGGGGGGGGGGGGDGFGGGFGGGFGG?CFGGGGGGGGGDEEGFGGGGGGGGGGGGGGGGGGGGGGGGD)CFGFFGCFCC>@GDCF>CGFFGG@G0:BFFEFGBBBE5ABFGCEB6?CFAAGFF<()9<F<F??1F<FGFB6B>?0@:AGF60(,19><:22EBG?0(48:A4.
@M04650:207:000000000-C238N:1:1101:25047:5037 2:N:0:19
GGACTACTGGGGTTTCTAATCCTGTTTGCTCCCCACGCTTTCGAGCCTCAGCGTCAGTTACAGACCAGAGAGCCGCCTTCGCCACTGGTGTTCCTCCATATATCTACGCATTTCACCGCTACACATGGAATTCCACTCTCCTCTTCTGCACTCAAGTCTCCCAGTTTCCAATGACCCTCCCCGGTTGAGCCGGGGGCTTTCACATCAGACTTAAGAAACCGCCTGCGCTCGCTTTACGCCCAATAAATCCGGCCACCGCTTGCCCCCTACGTATTACCGCGGCTGCTGGCACGTAGTTAGC
+
CCCCCGGGGGGGGDGGGGGGGGFCFGDEFGGGGGGGGGGGGGGGGGGGGGGGDGGGGGGGGGGGGGGGGG?FGGGGGGGGGGGGGGGFFFGEGGGGGGGGGGDGGGGFGGGGGGGGGGGGGG9FF@9FE,AFGGGGGGGGGGGFGGGAEAFFGDEFEF;FGG8AADEGFCEG6@FGGGGGGGE7CEC<FGGG5CE5CCGGGAG88D893CFG9>CGA@GGBGF63A(87<9><C@AFBGGG?6:**).C?51()5(92924:GF4CBF0?0439:<GG?>406401:50C?G::2,4<54A
@M04650:207:000000000-C238N:1:1101:16395:5053 2:N:0:19
GGACTACTAGGGTTTCTAATCCTGTTTGCTCCCCACGCTTTCGAGCCTCAGCGTCAGTTACAGACCAGAGAGCCGCCTTCGCCACTGGTGTTCCTCCATATATCTACGCATTTCACCGCTACACATGGAATTCCACTCTCCTCTTCTGCACTCAAGTCTCCCAGTTTCCAATGACCCTCCCCGGTTGAGCCGGGGGCTTTCACATCAGACTTAAGAAACCGCCTGCGCTCGCTTTACGCCCAATAAATCCGGACAACGCTTGCCACCTACGTATTACCGCGGCTGCTGGCACGTAGTTAGC
+
CCCCCGGGGGGGGGGGGGGGGGGGGGGGGGGGGGGGGGGGGGGGGGGGGGGGGGGGGEGGGGGGGGGGFGGGGGGGGGGGGGGGGGGGGGFGGGGGGGGGGGGGGGGGGGEGFGGCGGGGGGGGGGGGBFFGFGGGGGGFGGGFGGGGGFGFGGGGGGGGGGGFAFGGGGGG?FGGGGGGGGGGGGGGGGGGGGGGGGCCFFFAAFGFFGGGFGDFFFGGFGFDFFFFFC09FG>BF?GGGF<FGG>2:<:9()9:C;0:13C:><6(43(24::<GC(79>0,16:0:E:<:0366F4<<
@M04650:207:000000000-C238N:1:1101:8114:5091 2:N:0:19
GGACTACCGGGGTTTCTAATCCTGTTTGCTCCCCACGCTTTCGAGCCTCAGCGTCAGTTACAGACCAGAGAGCCGCCTTCGCCACTGGTGTTCCTCCATATATCTACGCATTTCACCGCTACACATGGAATTCCACTCTCCTCTTCTGCACTCAAGTCTCCCAGTTTCCAATGACCCTCCCCGGTTGAGCCGGGGGCTTTCACATCAGACTTAAGAAACCGCCTGCGCTCGCTTTACGCCCAATAAATCCGGACAACGCTTGCCACCTACGTATTACCGCGGCTGCTGGCACGTAGTTAGC
+
CCCCCGGGGGGGGGGGGGGGGGGGGGGGGGGGGGGGGGGGGGGFGGGGGGGGGGGGGGGGGGGGGGGGGGGGGGDGGGGGGGGGGGGGGGGDGFGGGGGGGGGGGGFGDGGGGGGGGGGGGGGGFGGGFGFGGGGGGGGGGGGFFGGGGGGFGGGGFF;DDFG8FFGGEGGGGGCFGFGGGGGGGGGGGGGDDGGGGGGGGFGFCDCFEGGFFCFFF@GFBDF??FF@0D9>F*>)41C?E?1<DF4):9B9(07:FBB:03F3*A<:7>B3>7><FF:>B(2940:?:G?F61((-<626
@M04650:207:000000000-C238N:1:1101:15817:5143 2:N:0:19
GGACTACCGGGGTTTCTAATCCTGTTTGCTCCCCACGCTTTCGCACCTGAGCGTCAGTCTTTGTCCAGGGGGCCGCCTTCGCCACCGGTATTCCTCCAGATCTCTACGCATTTCACCGCTACACCTGGAATTCTACCCCCCTCTACAAGACTCAAGCCTGCCAGTTTCAAATGCAGTTCCCAGGTTGAGCCCGGGGATTTCACATCTGACTTAACAGACCGCCTGCGTGCGCTTTACGCCCAGTAATTCCGATTAACGCTTGCACCCTCCGTATTACCGCGGCTGCTGGCACGGAGTTAGC
+
CCCCCGGGGGGGGGGGGGGGGGGGGGGGGGGGGGGGGGGGGGGGGGGGFGGGGGGGGGGGGGGGGGFGGGGGGGGGGGGGGGGGGGGGGGGGGGGGGGGGGGGGGGGGGGGGGGGGGGGGGGGGGGGGGGGGGGGGGFGGD>CFGGGGDGF5DGGGGGGCEGFG<CFGGGFGFGGGGGGGGCGGGGGGGGGGGGGGCDFGGFGFFF@=CGGGF=FGFFGGBGBFFFFDFD6BFGFBFFGGG???GGFFGBF(8BDFG0086<C?F81<F?;F?C?FGG61(4691??>25:G1(31(8<<4
@M04650:207:000000000-C238N:1:1101:17729:5167 2:N:0:19
GGACTACCCGGGTTTCTAATCCTGTTTGCTCCCCACGCTTTCGAGCCTCAGCGTCAGTTACAGACCAGAGAGCCGCCTTCGCCACTGGTGTTCCTCCATATATCTACGCATTTCACCGCTACACATGGAATTCCACTCTCCTCTTCTGCACTCAAGTCTCCCAGTTTCCAATGACCCTCCCCGGTTGAGCCGGGGGCTTTCACATCCGACTTAAGAAACCGCCTGCGCTCGCTTTACGCCCAATAAATCCGGACAACGCTTGCCCCCTACGTATTACCGCGGCTGCTGGCACGTAGTTAGC
+
CCCCCDGGGGGGGGGGGGGGGGGGGGGCFFGGGEGDGGEGFGCCFDGGGGGGGGGGGGGGGGGFGGGGGF@FFGGGGGGGGEGEEGGDFFGGGGGGGGGGGGGGGGGGGGGGFGGGDECGGGGG9FFDFFFGGGGFFG9FGGGFGCDAFFGFGGGGGGGGGGGGG>ECFGGGGFGGG8=EGGGGGGE6EFGDG>EGGG,@FAFFFGCBDG3D;7:>6=GG6336<A@F;DBF15;>FBGGGB0:FF<AF?BFBDD2D>F:-(94*;;>66?:?GFBFF<>0((701224C3F(,4:6F<A6
@M04650:207:000000000-C238N:1:1101:12835:5172 2:N:0:19
GGACTACCCGGGTATCTAATCCTGTTTGCTCCCCACGCTTTCGCACCTGAGCGTCAGTCTTTGTCCAGGGGGCCGCCTTCGCCACCGGTATTCCTCCAGATCTCTACGCATTTCACCGCTACACCTGGAATTCTACCCCCCTCTACAAGACTCAAGCCTGCCAGTTTCAAATGCAGTTCCCAGGTTGAGCCCGGGGATTTCACATCTGACTTAACAGACCGCCTGCGTGCGCTTTACGCCCAGTAATTCCGATTAACGCTTGCACCCGCCGTATTACCCCGGCTGCGGGCCCGGAGTGAGC
+
CCCCCGGGGGGGGGGGGGGGGFGGGGGGGFFGGEFGGDFGGGGGGGGGGGGGEGGGGGGGGGGGGGGGGGGGGGGGGGGGFGGGGGGGEGGGGGGGFGGG@EAEAAFGDGCFDFGGGGGG@FGGG?FGGGFGGGGGGFFEGGGFGGGGG6FFGGGGGGGFGFCCF9FFGGGFCCEGEGGGGGGDFCDDGGGGGGGGGGGFGCGFFFFF<FGGEFGF4=FGBGB0;FB>2/391C><4:>E5<:>77:6F=/(4)9<CBF0(,32CG((420(4C34C7(-46;;90(4(:(:2(,3:2)..
@M04650:207:000000000-C238N:1:1101:5876:5174 2:N:0:19
GGACTACAGGGGTTCTAATCCTGTTTGCTCCCCACGCTTTCGAGCCTCAGCGTCAGTTACAGACCAGAGAGCCGCCTTCGCCACTGGTGTTCCTCCATATATCTACGCATTTCACCGCTACACATGGAATTCCACTCTCCTCTTCTGCACTCAAGTCTCCCAGTTTCCAATGACCCTCCCCGGTTGAGCCGGGGGCTTTCACATCAGACTTAAGAAACCGCCTGCGCTCGCTTTACGCCCAATAAATCCGGACAACGCTTGCCACCTACGTATTACCGCGGCTGCTGGCACGTAGTTAGCC
+
CCCCCFFGGGGGGGGGGFFFFGGGGGGGGFFFEEGCFGGGGG8ECFGGGGGGECF7EFGGG9FGEEGGGGEFGDGFCGGGDFGCFG,CFGFGGGFGGCAGGFEGGGGGGGGGGCFGE:EDGGEF8CFFFFFFCGGG,@E8EDGFGGGGGGCFGECEGGEDFFGF9@F;==FCFG?FECEEGG6BFGGCFGGGG5CGDFGGGFFFFGDFEDC+;F7>FFGG;G?7=E9D1C>03A*.<?EGG01>D746*586>EGFGBF6:1C<=E2(488420<<0962(3(2?:>??C,/.1(,4+6<5
@M04650:207:000000000-C238N:1:1101:10115:5201 2:N:0:19
GGACTACTGGGGTTTCTAATCCTGTTTGCTCCCCACGCTTTCGAGCCTCAGCGTCAGTTACAGACCAGAGAGCCGCCTTCGCCACTGGTGTTCCTCCATATATCTACGCATTTCACCGCTACACATGGAATTCCACTCTCCTCTTCTGCACTCAAGTCTCCCAGTTTCCAATGACCCTCCCCGGTTGAGCCGGGGGCTTTCACATCAGACTTAAGAAACCGCCTGCGCTCGCGTTACGCCCAATAAATCCGTACAACGCTTGCCACCTACGTATTACCGCTGCCGCTGGCACGAAGTTAGC
+
CCCCC,EEG8E@@FGGGGGGFGGGGGGFFGGGGGGDEGGGGGDFEGGGF@FFGGGGEFGFGGGFGGEGGGFFFFCCGGGGAB7?FFFF<=<FDEGEFFAEEEEFDEEG7FEGGG,?FGGG@F@A98FFEFADBFGGDD=FFGFDFGGDBFGFGG?DGFEBFGDGGFACCEGG+DFDE?+AEGG>FGC6<DGG5EGDDGGGFFGFFC0**2677CFF+8?C9D9@@F6:;D>F(:71<,8CE?04C:<AG4<((.94<3((48C>C?114?:0)+,-<7-((-4((47((:(?<((44<))6
@M04650:207:000000000-C238N:1:1101:13483:5207 2:N:0:19
GGACTACTAGGGTTTCTAATCCTGTTTGCTCCCCACGCTTTCGAGCCTCAGCGTCAGTTACAGACCAGAGAGCCGCCTTCGCCACTGGTGTTCCTCCATATATCTACGCATTTCACCGCTACACATGGAATTCCACTCTCCTCTTCTGCACTCAAGTCTCCCAGTTTCCAATGACCCTCCCCGGTTGAGCCGGGGGCTTTCACATCAGACTTAAGAAACCGCCTGCGCTCGCTTTACGCCCAATAAATCCGGACAACGCTTGCCACCTACGTATTACCGCGGCTGCTGGCACGTAGTTAGC
+
CCCCCGGGGGGGGGGGGGGGGGGGGGGGGGGGGGGGGGGGGGGGFGGGGFGEGGGGGGGGGGGGGCGGFGGGGGGGGGGGGGGGGGGGEGGGGGGGGGGGGGGGGGFGGGF@FGGGGGGGGGGGGGGGEFFGGGGGGGGGGFGFGGGGGGGFGGF=FFGGFGGGFACFD;CFD>E8@8=CE:CE:FGFGGGGGGGGGGGGGFGF+8CAEFF@=CFF==EC@GBF?ABF1DB90:>2@?GDG???F:44>:@;BFG(*(4?1:F:CF0(22-3<<44EF6((4111(4:.23EF6(.4@:<6
@M04650:207:000000000-C238N:1:1101:23194:5227 2:N:0:19
GGACTACTGGGGTATCTAATCCTGTTTGCTCCCCACGCTTTCGAGCCTCAGCGTCAGTTACAGACCAGAGAGCCGCCTTCGCCACTGGTGTTCCTCCATATATCTACGCATTTCACCGCTACACATGGAATTCCACTCTCCTCTTCTGCACTCAAGTCTCCCAGTTTCCAATGACCCTCCCCGGTTGAGCCGGGGGCTTTCACATCAGACTTAAGAAACCGCCTGCGCTCGCTTTACGCCCAATAAATCCGGACAACGCTTGCCACCTACGTATTACCGCGGCTGCTGGCACGTAGTTATC
+
CCCCCGGGFGGGGGGGGGGGGGGGGGDGGGGGGGGGGGGGGGGCFGGGGGGGGGGGGGGGGGGGGGGG@EFGGGGGGGGGGGGGGGGGGGGGGGGGGGGGGGGGGGGGGGGGGGGGGGGGGGGGGGGGFGGGGGCFGDFGGGGFFGGGFGGFGF8FCG=DDGGGGFGGFFGGG;AD8+@@>FEGGGD,@DGE7CECGGGFGFGFFGGFEGGGF++188FGFGFFDF0>(>116FF>?<GGE::?FG4<C9>907D?F;B?((9:*A???:07<GF2EG:;16>9>B732=(A<6,(-<>).
@M04650:207:000000000-C238N:1:1101:19449:5227 2:N:0:19
GGACTACCCGGGTATCTAATCCTGTTTGCTCCCCACGCTTTCGAGCCTCAGCGTCAGTTACAGACCAGAGAGCCGCCTTCGCCACTGGTGTTCCTCCATATATCTACGCATTTCACCGCTACACATGGAATTCCACTCTCCTCTTCTGCACTCAAGTCTCCCAGTTTCCAATGACCCTCCCCGGTTGAGCCGGGGGCTTTCACATCAGACTTAAGAAACCGCCTGCGCTCGCTTTACGCCCAATAAATCCGGACAACGCTTGCCACCTACGTATTACCGCGGCTGCTGGCACGTAGTTAGC
+
CCCCCGGGGGGGGGGGGGGGGGGGGGGGGGGGGGGGGGGGGGGGGGGGGFGGGGGGGGFGGGGGGGGGGGGGGGGGGGGGGGGGGGGGGGGGGGGGGGGGGGGGGGGGGGGGGGGGGGGGGGGGGGGGFFFGGGGGGGGGGGGFGGGGGGGFGGGGGGGGGGGGGFGGGFGGGGGGGGGGGGGGGGGGGGGGGDGGGGFGGFGF66CAEGGGE@>CF8EGFGFFFFFF@DBF:GF<B:EEE?F7DGB<FFE((7D?C>>?::DFGGF7((4:<FBDGG?FF;>(40).8=7?64(:2:.))
@M04650:207:000000000-C238N:1:1101:25953:5253 2:N:0:19
GGACTACTGGGGTTTCTAATCCTGTTTGCTCCCCACGCTTTCGCACCTGAGCGTCAGTCTTCGTCCAGGGGGCCGCCTTCGCCACCGGTATTCCTCCAGATCTCTACGCATTTCACCGCTACACCTGGAATTCTACCCCCCTCTACGAGACTCAAGCTTGCCAGTATCAGATGCAGTTCCCAGGTTGAGCCCGGGGATTTCACATCTGACTTAACAAACCGCCTGCGTGCGCTTTACGCCCAGTAATTCCGATTAACGCTTGCACCCTCCGGATTACCGCGGCTGCTGGCACGGAGTTATC
+
CCCCCGGGGGGGGGGGGGGGGGFGGGGGGGGGEFGGCEEEGGDEGGGFGEEGGGGGGGGGGGGGGGGGGG7FECFCGGGFDC7FGFGGG:FFFGGGGGGGGGGGGFCGEFGGGGGGGGGG7CEFFFGG8CFCDFGFE=8FEGGFGGG6@7EFGGGGGEBFDEFGGGFGGF9EFGGCCFGFGGGFGCFC7EFGEGDDD*FCFFFCFGGFCFFGEGFGFFGGFGFF<F67(919(:FBF<CGG((,:CA<>6::BF3:C19:B6C<781,(3((,;:?EF?>9>B19<>??E7<39;F?C<).
@M04650:207:000000000-C238N:1:1101:9607:5266 2:N:0:19
GGACTACTAGGGTATCTAATCCTGTTTGCTCCCCACGCTTTCGAGCCTCAGCGTCAGTTACAGACCAGAGAGCCGCCTTCGCCACTGGTGTTCCTCCATATATCTACGCATTTCACCGCTACACATGGAATTCCACTCTCCTCTTCTGCACTCAAGTCTCCCAGTTTCCAATGACCCTCCCCGGTTGAGCCGGGGGCTTTCACATCAGACTTAAGAAACCGCCTGCGCTCGCTTTACGCCCAATAAATCCGGACAACGCTTGCCACCTACGTATTACCGCGGCTGCTGTCACGTAGTTAGC
+
CCCCCGG9FGGGGGGGGGGGGGGGGGGGGGGGGGGGGGGGGGGGGGGGGFGGG:FDGFGGGGGGGGGGGGGGGGGGGGFGGDGGGDGGFGGGGGGGGGGGGGGGFGGFGGGGGGGGGGGDGGGGGGGGFGFCFEDGGGGGGFFDDEFGGGGFGGCDFGFGGG8EFCFGGFGCC9DFEFGGGGGGGCE?FGGDEECEGCGFGFGFFGGFFGFFEGGGA89DBD@FDF;B>DFFFFFBFFCGG??FGGFBF::>FE3:C>>B?BG?GFB??::<7@?4:>44-009B?48)9)<(.2,4:5>4
@M04650:207:000000000-C238N:1:1101:10863:5287 2:N:0:19
GGACTACCGGGGTTTCTAATCCTGTTTGCTCCCCACGCTTTCGCACCTGAGCGTCAGTCTTTGTCCAGGGGGCCGCCTTCGCCACCGGTATTCCTCCAGATCTCTACGCATTTCACCGCTACACCTGGAATTCTACCCCCCTCTACAAGACTCAAGCCTGCCAGTTTCAAATGCAGTTCCCAGGTTGAGCCCGGGGATTTCACATCTGACTTAACAGACCGCCTGCGTGCGCTTTACGCCCAGTAATTCCGATTAACGCTTGCACCCTCCGTATTACCGCGGCTGCTGGCACGGAGTTAGC
+
CCCCCGGGGGGGGGGGGGGGGGGGGGGGGGGGGGGGGGGGGGGGGGGGGFGGGGGGGGGGGGGGGGGGGGDFGGGGGGGGFGGCGGGGGGGGGGGGGGGGGGGGGGGGGE:FGGGGGGGGEGGGGGGFGGGGFGGGGEGGGGGFGGGFFGGFDGGGGGCEGGGGGGGGGFGGGGGC?C,DFFGGG@FFGGGGEGGGG7<CF@FFFGGFFG:FE7>F43F3;3>?BFFD?D16>E>>7(AEG<4,0:<AGFFF:EGBG?F6:?C2=EB<::(-4EFDGF402>>69<?7:C(+(,(4:F))6
@M04650:207:000000000-C238N:1:1101:9623:5298 2:N:0:19
GGACTACAGGGGTATCTAATCCTGTTTGCTCCCCACGCTTTCGCACCTGAGCGTCAGTCTTCGTCCAGGGGGCCGCCTTCGCCACCGGTATTCCTCCAGATCTCTACGCATTTCACCGCTACACCTGGAATTCTACCCCCCTCTACGAGACTCAAGCCTGCCAGTTTCGAATGCAGTTCCCAGGTTGAGCCCGGGGCTTTCACATCCGACTTGACAGACCGCCTGCGTGCGCTTTACGCCCAGTAATTCCGATCAACGCTTTCAACCTCCGTATTACCGCGGCTGCTGGCACGGAGTTAGC
+
CCCCCGGGGGGGGGGGGGGGGGGGGGGGGGGGGGGGGGGGGGGGEGGGGGGGGGGGGEFGFGGGGGGGGGGGGGGGGGGGGGGGCFGGGCGFGGGGGFFFGGGGGGGGGGGGFGGGGGGGGGGGDFFFGGGGGGGGFF?CGGGFGGGDGDGFGFG?FGGGGGGFGGGGGG,DCF9FCGGGF9DGGGGFGGGF5EGG35CGGFGFADDEFG<C3CF+;3@GBGF:(8;70C9>>EFAF?EGG018*:>4FF@10)175148:(*-*<::?<;:6C?4F>:439609:???E:G:>B>(:)>2
@M04650:207:000000000-C238N:1:1101:8203:5321 2:N:0:19
GGACTACCAGGGTTTCTAATCCTGTTTGCTCCCCACGCTTTCGAGCCTCAGCGTCAGTTACAGACCAGAGAGCCGCCTTCGCCACTGGTGTTCCTCCATATATCTACGCATTTCACCGCTACACATGGAATTCCACTCTCCTCTTCTGCACTCAAGTCTCCCAGTTTCAAATGACCCTCCCCGGTTGAGCCGGGGGCTTTCACATCGGCCTTAAGAAACCGCCTGCGCTCGCTTTACGCCCAATAAATCCGGACAACGCTTGCCACCTACGTATTACCGCGGCTGCTGGCACGTAGTTAGC
+
CCCCCGGEEGGGGGGGGGGGGGGGGGGGGGGGGGGGGGGGGGGCCGGG8FGGGGGGGE,6C<FCGGGG8@ECGGGGGGGGGGGGGGGGGFGFGGGGGGDGGFGGGGGGGGGEDGGGGDGGDGGGGFGGFGGGGCGGFGAFGGGFCG9;FEGFGGGG7=EFGGGGGAFGGGDE?9E?=?FGGCEGGEEGFDB1*@ECD<FGFA;+BF1)-:C6<>7:A;EF(5((/5,)(1,((C))11:E*4((9:44D@D9(7C?5(4:<272*<<1(.(4<??2CF?>9>F6(,.83E0+(.(28C>).
@M04650:207:000000000-C238N:1:1101:21139:5370 2:N:0:19
GGACTACCAGGGTATCTAATCCTGTTTGCTCCCCACGCTTTCGAGCCTCAGCGTCAGTTACAGACCAGAGAGCCGCCTTCGCCACTGGTGTTCCTCCATATATCTACGCATTTCACCGCTACACATGGAATTCCACTCTCCTCTTCTGCACTCAAGTCTCCCAGTTTCCAATGACCCTCCCCGGTTGAGCCGGGGGCTTTCACATCAGACTTAAGAAACCGCCTGCGCTCGCTTTACGCCCAATAAATCCGGACAACGCTTGCCACCTACGTATTACCGCGGCTCCTGGCCCGGAGTTAGC
+
CCCCCGGGGGGGGGGGGGGGGGGGGGGGGGGGGGGGGGGGGGGGGGGGGGGGGGGGGGGGGGGGGGGGGGGGGGGGGGGGGGGGGGGGGGGGGGGGGGGGGGGGGGGGGGGEGGGGGGGDEGGGGGGGFEFGGFFGGGGGGGGFDEFFGGGFGGGGEGEFGGFGFEFGCGGGGFFGGGGGGGGGGEGFFGGGEGGGGGGFCAFFAGGFFGGFFGGCFFGFBGF<?F>D1C;9?G))=:EGD<:2FGFBDFFF:7):F691:BG(*0::>B?3,<:2@D((,22-(-(50*(:9((42:444
@M04650:207:000000000-C238N:1:1101:17102:5374 2:N:0:19
GGACTACCCGGGTTTCTAATCCTGTTTGCTCCCCACGCTTTCGCACCTGAGCGTCAGTCTTCGTCCAGGGGGCCGCCTTCGCCACCGGTATTCCTCCAGATCTCTACGCATTTCACCGCTACACCTGGAATTCTACCCCCCTCTACGAGACTCAAGCTTGCCAGTATCAGATGCAGTTCCCAGGTTGAGCCCGGGGATTTCACATCTGACTTAACAAACCGCCTGCGTTCGCTTTACGCCCAGTAATTCCGATTAACGCTTCCACCCTCCGTATTACCGCGGCTGCTGGCACGGAGTTAGC
+
CCCCC<FC@FGGGGGGGGGGDFGFGEGGGGGGGGGGGDEEGGGGGGGGFFGGEGGGGFFGGGGGGGDGGECDGGGGGGGGGDGGGGGGGGGGGGFFGFGCGGGFGE<DEGG7FEGFGFEGGGG8FGGGGFFGGGGGFEFGGGGFGGBCCEGFGGGFGGFFGGGGGGFFG9FGGC7CGFCC,,,1?CFFGFGGGGGGDGG6CFGFFCDFEC:CE7>DA;F:9DFF?FBF(/2;B5F>B1EEC:B7C792DBF23)9<FFFF:(>6:;<?FF;<(*4AEC:996((-1??BG<C1,244C>)6
@M04650:207:000000000-C238N:1:1101:26115:5397 2:N:0:19
GGACTACTGGGGTATCTAATCCTGTTTGCTCCCCACGCTTTCGTGCATGAGCGTCAGTACAGGTCCAGGGGATTGCCTTCGCCATCGGTGTTCCTCCGCATATCTACGCATTTCACTGCTACACGCGGAATTCCATCCCCCTCTACCGTACTCTAGCCATGCAGTCACAAAGGCAGTTCCCAGGTTGAGCCCGGGGATTTCACCTCTGTCTTGCATAACCGCCTGCGCACGCTTTACGCCCAGTAATTCCGATTAACGCTTGCACCCTACGTATTACCGCGGCTGCTGGCACGTAGTTAGC
+
CCCCCGGGGGGGGGGGGGGGGGGGGGGGGGGGGGGGGGGGGGGGGGGFGFFGGGGGGGGGGGGGGGGGGGGDGGGGGGGGGGGGGGGGGGGGGGGGGGGGGGGGGGGGGDGGGGGGGGGGGGGGGGGGGDGFGGGFD>FGGGGFGGGGGGGFGGGFGGGGFGGGGGGGGGFCCDFGGGGGGGGGGGGGGGDFGDGEDDGGGFGFFGGFFGGFFGGGFFGGFG>D?FBEFC>B(CFFF6E:C?<47:44>@FFBEDAFF>BFFD3CGB?8??B)<:BF7:09BF>((4:8E:GBB0:3FA96
@M04650:207:000000000-C238N:1:1101:11359:5419 2:N:0:19
GGACTACTGGGGTATCTAATCCTGTTTGCTCCCCACGCTTTCGCACCTGAGCGTCAGTCTTTGTCCAGGGGGCCGCCTTCGCCACCGGTATTCCTCCAGATCTCTACGCATTTCACCGCTACACCTGGAATTCTACCCCCCTCTACAAGACTCCAGCCTGCCAGTTTCGAATGCAGTTCCCAGGTTGAGCCCGGGGATTTCACATCCGACTTGACAGACCGCCTGCGTGCGCGTTACGCCCAGTAATTCCGATTAACGCTTGCACCCTCCGTATTACCGCCGCTGCTGGCACGTAGGTGGC
+
CCCCCGGGGGGGGGGGGGGGGGGGFGGGGGGGGGGGGGGGGGGGGGGGGGGGGGGGGFGGGGGGGGGGGGGGEFGGEGGGGGGGGGGGGGGGGGGGGGGGFGFGCFFGGGGGFFGGGEGGCGFGGGGGGGG8FGGFCFGGGGGFGGGGGGGFFGGGGGGGGGGGFFAFGGGDFGGGGGFGGGGGEFGFFD@77CCEG4FAFFGFFGGF;D3DAGCCADGGBG91:)4<:<90(252>:;:E,(,:C<)*9<83>D<7:;<<(C<=FB6116::C(50:(((-31((437E:<4(,:(2)(.
@M04650:207:000000000-C238N:1:1101:20666:5431 2:N:0:19
GGACTACTAGGGTTTCTAATCCTGTTTGCTCCCCACGCTTTCGCACCTGAGCTTCAGTCTCTGTCCAGGGGGCCGCCTTCGCCACCGGTATTCCTCCAGATCTCTACGCATTTCACCGCTACACCTGGAATTCTACCCCCCTCTACAAGACTCCAGCCTGCCAGTTCCGAATGCAGTTCCCAGGTTGAGCCCGGGGATTTCACATCCGACTTAACAGACCTCCTGCGTACGCTTTACGCCCCGGAATTCCGCTTATGGCTCGCCCCCGCCGTCTGACCGCGGCTGCTGGCACGGAGGTAGC
+
@CC9<EF,@@FGFFGEGCGFGDF96@FFAEGFF@,@FE,8CFGE:CF?,;CD,CFFFC,@,;,6CFCFC7@C@FGE7FGGDDBFGGGD+@FFE9A,=DEA=EF;>9?7F@GGGFGGGD+?7BFG@EFECFBFG9=,,68FE+@;,63,=,,0=,>3C88:6F,4D9,,63CG7FGCG7:CF,DCFF6DGGGGGEGGDCG,CAEC82;50<C*)3+3;@GG);=83).:(1,-(*74*1*2*((()1():7)(-)1)*.47)(1-9?9(49>91:()37,0(2296<8?:C1+((,((24).
@M04650:207:000000000-C238N:1:1101:10685:5483 2:N:0:19
GGACTACTAGGGTATCTAATCCTGTTTGCTCCCCACGCTTTCGAGCCTCAGCGTCAGTTACAGACCAGAGAGCCGCCTTCGCCACTGGTGTTCCTCCATATATCTACGCATTTCACCGCTACACATGGAATTCCACTCTCCTCTTCTGCACTCAAGTCTCCCAGTTTCCAATGACCCTCCCCGGTTGAGCCGGGGGCTTTCACATCAGACTTAAGAAACCGCCTGCGCTCGCTTTACGCCCAATAAATCCGGACAACGCTTGCCACCTACGTATTACCGCGGCTGCTGTCACGTAGTTAGC
+
CCCCCGGGGGGGGGGGGGGFGGGGGGGGGGGGGGGGGGGGGGGGGGGGGFGGGGECFCFGGGFGGGGGGGGEGGGGGGEFEGGGGGGGFFGGGGFGGGGGGGGGGGGGGDGGFFGGGGGCGGGGGGGGEFCEFGGGGGCFGGGFFGGGGGGB@FGG;=>FEGDDF9FGGGGFGFFGGGGGGGGGCCCGFCFGGGGEGDFCGFFF6FFA=GFFEGGD+8CFFG6<;F>E0CBFFGFFF:EEG:08F*:AG4@6?ED<FFBB6<D?FGF?72?8?E02<C?FFFB9><02)+.04<?<:CA))
@M04650:207:000000000-C238N:1:1101:11957:5514 2:N:0:19
GGACTACCAGGGTTTCTAATCCTGTTTGCTCCCCACGCTTTCGCACCTGAGCGTCAGTCTCTGTCCAGGGAGCCGCCTTCGCCACTGGTATTCCTCCAGATCTCTACGCATTTCACCGCTACACATGGAATTCCACCCCCCTCTACAATACTCTAGTCTGCCAGTTTCGAATGCAGTTCCCAGGTTGAGCCCGGGGCTTTCACATCCGACTTGACTGACCGCCTGCGCTCGCTTTACGCCCCGTAATTCCGGTTAACGCTTGCCCCCTCCGTATTACCGCGGCTGCTGGCACGGAGTTAGC
+
CCCCCGG8EFGGGGGGGGGGGGGGGGGGGGGGGGGGGGGGGGG7,@FGCF<FFGGDGG,E9,C@FGGGG,,BFGEGCFGGGGGGG8FGF9FGGDFAF8EGG,EFGGGGGGGGGGGGGGGGDEGG9,C<BDFGG?DEA+6CEGGFCF,=,6DFG,EF;9,@9FFFGGG,@+@FFGGAEFFG6DF8FFDGFFGGE*@9*/@FGFGFFGF?DGDG=C*++0>F9D>F;46.(:3:7=>>F0CEC0;?<D:BGFF((07<>09::6G(9F;6?B6(.A?A?DFFFFFF9B20:GBG:39>BG26:
@M04650:207:000000000-C238N:1:1101:21890:5523 2:N:0:19
GGACTACTCGGGTTTCTAATCCTGTTTGCTCCCCACGCTTTCGAGCCTCAGCGTCAGTTACAGACCAGAGAGCCGCCTTCGCCACTGGTGTTCCTCCATATATCTACGCATTTCACCGCTACACATGGAATTCCACTCTCCTCTTCTGCACTCAAGTCTCCCAGTTTCCAATGACCCTCCCCGGTTGAGCCGGGGGCTTTCACATCAGACTTAAGAAACCGCCTGCGCTCGCTTTACGCCCAATAAATCCGGACAACGCTTGCCACCTACGTATTACCGCGGCTGCTGGCACGTAGTTAGC
+
CCCCCGGGGGGGGGGGGGGGGGGGGGGGGGGGGGGGGGGEGGGGGGGGGGGGGGGGGGGGGGGGGGGGGGGGGGGGGGGGGGGGGGGGFGGGGGGGGGGGGGGGGGGGGGGGGGGGGGGGGGGGGGGGFFFGGGGGGGGGGGGFGGGGGGGFGGGGDFFGGGFGFFGGGGGGGGGFGGGGGGGGGCEFGGGGGGGGGGGGGF;B>FF4>84C;+@FFFGGFGFFFF@EFGFF6E:<8-CEG?:?GGBAFFF9:DD:C>FB0:F?GG?BFF?32+8AFG:;BFF;BFFFFG7C04:??7496
@M04650:207:000000000-C238N:1:1101:12727:5537 2:N:0:19
GGACTACCAGGGTTTCTAATCCTGTTTGCTCCCCACGCTTTCGAGCCTCAGTGTCAGTTACAGGCCAGAGAGCCGCTTTCGCCTCCGGTGTTCCTCCATATATCTACGCATTTCACCGCTACACATGGAATTCCACTCTCCTCTCCTGCACTCAAGTCTCCCAGTTTCCAATGCACACAATGGTTGAGCCACTGCCTTTTACATCAGACTTAAGAAACCACCTGCGCTCGCTTTACGCCCAATAAATCCGGACAACGCTTGGGACCTACGTAGTACCGCGGCTGCTGGCACGTAGTTAGCC
+
CCCCCGGGGGGGGGGGGGGGGGGGGGGGGGGGGGGGGGGGGGGGGGGGGGGGGGGGGGGGGGGGGGGGGGGGGGGG@FFGGGGGGGGGGGGGGGGGGGGGGGGGGGGGGGDGGGGGGGGGGGGGG8FFFFFGGGGGGGGGGGGFGGGGGGGFGGGFFGFGGGGGGGGGECFGFC9FFGGGGGGGGGGGGG@EFFGGFFGCCFGFFFC*57+=CDGDAC>D>CB=BFFDADFFFGFFFFGGG?13FGEFGFFDFDF?C1137?GFGGFF7??F(;<A7*33217>B024?68=6??:B764.
@M04650:207:000000000-C238N:1:1101:4824:5556 2:N:0:19
GGACTACTCGGGTTTCTAATCCTGTTTGCTCCCCACGCTTTCGAGCCTCAGCGTCAGTTACAGACCAGAGAGCCGCCTTCGCCACTGGTGTTCCTCCATATATCTACGCATTTCACCGCTACACATGGAATTCCACTCTCCTCTTCTGCACTCAAGTCTCCCAGTTTCCAATGCCCCTCCCCGGTTGAGCCGGGGGCTTTCACATCAGACTTAAGAAACCGCCTGCGCTCGCTTTACGCCCAATAAATCAGGCCAACGCTGGCCACCTACGTATTACCGCGTCTGCTGGCCCGCAGTTAGC
+
@@-ACF@FGC@@FGDFFFG9FFGGGG,;EGGGFFGCFGFC,FGGFCFFGFFGEEGGEFGGGGGGFCEE@F8FGDGGGGEFFFFFFFGF98FFFG=<EGDFGFFAFF9FGGFEGGFFGFC=84>EFG?CF,:A,AFAGGGEFFC@,,4=,=E8=?EFGCFGGG8=,86@DGGF6,,680@8A@EGGF>69B8E*@CGGCCFCACCCF:6=FCGCGG+8=EC650;@A(=7939FG@DF08:*(42**6<C**)()90*((4((1,CC(4:,(.<C?FG7(-4(-3<F<)5*(2((--(+6)-
@M04650:207:000000000-C238N:1:1101:17794:5621 2:N:0:19
GGACTACAAGGGTATCTAATCCTGTTTGCTCCCCACGCTTTCGCACCTGAGCGTCAGTCTTTGTCCAGGGGGCCGCCTTCGCCACCGGTATTCCTCCAGATCTCTACGCATTTCACCGCTACACCTGGAATTCTACCCCCCTCTACAAGACTCCAGCCTGCCAGTTTCGAATGCAGTTCCCAGGTTGAGCCCGGGGATTTCACATCCGACTTGACAGACCGCCTGCGTGCGCTTTACGCCCAGTAATTCCGATTAACGCTTGCACCCTCCGTATTACCGCGGCTGCTGGCACGGAGTTAGC
+
CCCCCGGGGGGGGGGGGGGGGGGGGGGGGGGGGGGGGGGGGGGGGGGGGGGGGGGGGGGGGGGGGGGGGGGGGGGGGGGGGGGGGGGGGGGFGFGGGGGCGGGGGCGGGGGGGGGGGGGGEGGGGGGGEFGGGGGGGGGGGGGFGGGGFGGFFGG?DGGGGGGGDFGGGGGGGGGFFFGGGGGGG9FGGG7EGGGGD<F?F+BBFGFB8DDGFGGGFFGGFGF<?>>F:DFF>CF9=?GGG?<?FCA2*=?<6DDFG:9?:?FDGGF08?18<8:BG71((4>0(2:8>GFG?(2(485<)
@M04650:207:000000000-C238N:1:1101:23285:5622 2:N:0:19
GGACTACCCGGGTATCTAATCCTGTTTGCTCCCCACGCTTTCGAGCCTCAGCGTCAGTTACAGACCAGAGAGCCGCCTTCGCCACTGGTGTTCCTCCATATATCTACGCATTTCACCGCTACACATGGAATTCCACTCTCCTCTTCTGCACTCAAGTCTCCCAGTTTCCAATGACCCTCCCCGGTTGAGCCGGGGGCTTTCACATCAGCCTTAAGAAACCGCCTGCGCCCGCTTTACGCCCAATCAATCCGGACAACGCTTGCCCCCTACGTATTACCGCGGCTGCTGGCACGTAGTTAGC
+
CC9CCFGGDGGGGGGGGGGGGGGGGGGGGGGGGGGGGGGGGGGGGEGEGGGGGGGGGGGGGFGGGGFGGFGGGGGGGGGGGGGGGGGGGGGGGGGGGFFGGGGGGGGGGEGGGGGGGGGGGGGGGGGGFGGGGGGGGFGGGGGF=EFGDDF98DFF9DDFFGGGGGGGGGGGG9DG8?6E6CEGGGEGGGGDGGDEGGGGGFGFFGCF)*>C);+1@@GGFG9??F63(:(395:2FFGGGF1(9C?BGFF>,<D?CB>B<1C?*:>9:644<C04<F:>B>B012422>1C:68<?F).6
@M04650:207:000000000-C238N:1:1101:21140:5625 2:N:0:19
GGACTACCGGGGTATCTAATCCTGTTTGCTCCCCACGCTTTCGCACCTGAGCGTCAGTCTTCGTCCAGGGGGCCGCCTTCGCCACCGGTATTCCTCCAGATCTCTACGCATTTCACCGCTACACCTGGAATTCTACCCCCCTCTACGAGACTCAAGCTTGCCAGTATCAGATGCAGTTCCCAGGTTGAGCCCGGGGATTTCACATCTGACTTAACAAACCGCCTGCGTGCGCTTTACGCCCAGTAATTCCGATTAACGCTTGCACCCTCCGTATTACCGCGGCTGCTGGCCAGGAGGTAGC
+
CCCCCGGGGGGGGGGGGGGGGGGGGGGGGGGGGGGGGGGGGGGGGGGGGFGGGGGGGGGGGGGGGGGGGGGGGGGGGGGGGGGGGGGGGGGGGGGGGGGGGGGGGGGGGGGGGGGGGGGGGGGGGFGGGGGGGGGGGGCEGGGFGGGGDCGFGG:CGCFFGGGGGGGFGGGGGGGGGGGGCGGGGFEFGGGFGCEED<FFGFGFFGFFEF>FEGGGF@GGBG612@F:179;>5F)7,/:C?BFFFFAFF:(-7CAFF2?F:FDGGFB(202,;4>@D?B>BFFFF2>(:(+-(4(-C)55
@M04650:207:000000000-C238N:1:1101:22645:5646 2:N:0:19
GGACTACCCGGGTATCTAATCCTGTTTGCTCCCCACGCTTTCGAGCCTCAGCGTCAGTTACAGACCAGAGAGCCGCCTTCGCCACTGGTGTTCCTCCATATATCTACGCATTTCACCGCTACACATGGAATTCCACTCTCCTCTTCTGCACTCAAGTCTCCCAGTTTCCAATGACCCTCCCCGGTTGAGCCGGGGGCTTTCACATCAGACTTAAGAAACCGCCTGCGCTCGCTTTACGCCCAATAAATCCGGACAACGCTTGCCACCTACGTATTACCGCGGCTGCTGGCACGTAGTTAGC
+
CCCCCGGDFGGGGGGGGGGGGGGGGGGGGGGGGGGGGGGGGGGGGGGGGGGGGGGGGGGGFGGFGGGGDFGGGDGGGGGGGGDGECGGCGGGGGGGG=AFGGGGGGCGGGDGGGGGGGGGGGGGD=?EFFGGGGGGGGCFFFGF,EGGAFGFGGGGFGGA,FFGGGGG,EFCGBDF8DDEGGGGGGGGGGGGGCCGGDGGGFGF6?CFFGGFEDCGF@FGFG@@FFFF1D6>?5:AF1CGGFFFGG<>GFFFB5DFG1>?:?GFGFFB022.)344E7:191;22<??BGFC1,818C)4<
@M04650:207:000000000-C238N:1:1101:19761:5723 2:N:0:19
GGACTACTGGGGTTTCTAATCCTGTTTGATCCCCACGCTTTCGCACATCAGCGTCAGTTACAGACCAGAGAGCCGCCTTCGCCACTGGTGTTCCTCCATATCTCTGCGCATTTCACCGCTACACATGGAATTCCACTCTCCTCTTCTGCACTCAAGTTCCCCAGTTTCCAATGACCCTCCACGGTTGAGCCGGGGGCTTTCACATCAGACTTAAAAGACCGCCTGCGCGCGCTTTACGCCCAGTAATTCCGATTAACGCTTGCACCCTCCGTATTACCGCGGCTGCTGGCACGGAGTTAGC
+
CCCCCGGGGGGGGGGGGGGGGGGGGGGGGGGGGGGGGGGGGGGGGGGGGGGGGGGFGGFGGGGGGGGGGGGGGGGGGGGGGGGGGGGGFGGGGGGGGGGGGFGGGGGGGGGGGGGGGGGGGGGGGGGGGGGGGGGGCF,EDFGFGGGGGGGFGGGGGGGGGGGGGGGGFGGGGFF8DGGGGGGEGEEFGGGG5EGGD<FGGFGFF4FF=FGFFFGGFDGG@G9D8F@B(:9>BEFAF1:CC:BFFGFFGFFF1:D<C?94,2F?GG?((-44:FB<FFB9(4>>(3:?0:1+4(44,;)).
@M04650:207:000000000-C238N:1:1101:10981:5758 2:N:0:19
GGACTACAAGGGTTTCTAATCCTGTTTGCTCCCCACGCTTTCGCACCTGAGCGTCAGTCTTTGTCCAGGGGGCCGCCTTCGCCACCGGTATTCCTCCAGATCTCTACGCATTTCACCGCTACACCTGGAATTCTACCCCCCTCTACAAGACTCCAGCCTGCCAGTTTCGAAGGCAGTTCCCAGGTTGAGCCCGGGGATTTCACATCCGACTTGACAGACCGCCTGCGTGCGCTTTACGCCCAGTAATTCCGATTAACGCTTGCACCCTCCGTATTACCGCGGCTGCTGGCACGGAGTTAGC
+
CCCCCCFGGGGGGGGGGGGFGE9FEGFGGGGGGGGGC+FGGGG7FGCEBFDGCCFGGFGFGECFGGAFGGGGD:CF@FEFGG:CGDG7CFGDGGGFE=F?ADFA9C?DFCEGGFGGGGEDGFGGGFGGDCG:>CFGAFGGG6C6,3>EFE@AC,@8FFC8?<9,DEEGBCC*;:89FFGG9@DFG,><<DFGEDGGD*<9;AFFFG4>;CD7=F*1A;GC03(8403<179F;G)47:?>?((,20).>*0(2)/4:342,,*4C8(41((,.2.-CC:6B>F91(.:BG?C<(70,*6))
@M04650:207:000000000-C238N:1:1101:5079:5760 2:N:0:19
GGACTACACGGGTATCTAATCCTGTTTGCTCCCCACGCTTTCGAGCCTCAGCGTCAGTTACAGACCAGAGAGCCGCCTTCGCCACTGGTGTTCCTCCATATATCTACGCATTTCACCGCTACACCTGGAATTCCACTCTCCTCTTCTGCACTCAAGTCTCCCAGTTTCCAATGACCCTCCCCGGTTGAGCCGGGGGCTTTCACATCAGACTTAATAAACCGCCTGCGCTCGCTTTACGCCCAATAAATCCGGACAACGCTTGCCACCTACGTATTACCGCGACTGCTGGCACGTAGTTAGC
+
CCCCCFGGGFG@FGFCFGFEFFGGGGGGGGGFGGGGGGGGGGFGGGEGGEFGGGGGGGGGGGGGGCFGGGFG@FCEGGGG7@FG:FEFGFF:FFGGGGGFFGEGGGF7CFGGFFGFGCGGGC9F,AFAFAEFFFCGGGGFGGGFGGGFGGGFDB8,8@EFGG?FEFFG9EGGGGGGGGGEGGECGF637CCGE>ECDDF@:6?6@FC4*7CC37+1;>FG>GB@/)7A1<(14CFBFF5C?<(8G7:):F5;:FG(19((-(*5FE<::20<<:2)<C:(2(423?<77=:C0::(3CA46
@M04650:207:000000000-C238N:1:1101:20915:5765 2:N:0:19
GGACTACTAGGGTATCTAATCCTGTTTGCTCCCCACGCTTTCGCACCTGAGCGTCAGTCTTCGTCCAGGGGGCCGCCTTCGCCACCGGTATTCCTCCAGATCTCTACGCATTTCACCGCTACACCTGGAATTCTACCCCCCTCTACGAGACTCAAGCTTGCCAGTATCAGATGCAGTTCCCAGGTTGAGCCCGGGGATTTCACATCTGACTTAACAAACCGCCTGCGTGCGCTTTACGCCCAGTAATTCCGCTTAACGCTTGCACCCTCCGTATTACCGCGGCTGCTGGCACGCGGTTAGC
+
CCCCCGGGGGGGGGGGGGGGGGGGGGDFGGGGGGGGGGGGGGGGGGGFFGGGGGGGGGDFGDGGGGGGDFE+FFGGGGEGGGGGFFGGGGGGGGGGGFFGGGGGGGGFGGGGGGGGGGGGGGGGGFGFGGGGGGGFFG6FGGGFDGGG77EAGGGGGGGGGGFGGGGFGF,,+@9CEGFCCGGGCFCFGGFGGGCG44:EFFFFFG:FECDGFFGGFFGGBGFF;A252/2;0=F442CCG?0(*:62C@6(45<4:(6?BFD<F63:??1(.;79C0-(996>>?73372C:0,(423(-
@M04650:207:000000000-C238N:1:1101:16531:5783 2:N:0:19
GGACTACAGGGGTTTCTAATCCTGTTTGCTCCCCACGCTTTCGCACCTGAGCGTCAGTTACAGACCAGAGAGCCGCCTTCGCCACTGGTGTTCCTCCATATATCTACGCATTTCACCGCTACACATGGAATTCCACTCTCCTCTTCTGCACTCAAGTCTCCCAGTTTCCAATGACCCTCCCCGGTTGAGCCGGGGGCTTTCACATCAGACTTAAGAAACCGCCTGCGCTCGCTTTACGCCCAATAAATCCGGACAACGCTTGCCACCTACGTATTACCGCGGCTCCTGGCACGTAGTTAGC
+
CCCCCGGGGGGGGGGGGGGGGGGGGGGGGGGGGGGGGGGGGGGGGGGGGGGGGGGGGGGGGGGGGGGGGGGFEGGGGGGGGGGGGGGGFGGGGGGGFGGGGGGGGGGGGGDGGGGGGGGGGGGGGGGGF?EEGGGGGGFGGGGFFGGGGGGFGGGGGFFFGFGCAA=FGGGDFGGGGGGCEFGCF@ED@CFGGGGDGGGGGFGFFGGFFGGD97DGFFGGBG@1;F9BBGF;1:).@<GGC6:7DFD<GFF01@D?D>B?(4C(2<17>B03>F>>F*30439(((.47C1A??:?BGF<<
@M04650:207:000000000-C238N:1:1101:9767:5846 2:N:0:19
GGACTACTGGGGTATCTAATCCTGTTTGCTCCCCACGCTTTCGAGCCTCAGCGTCAGTTACAGACCAGAGAGCCGCCTTCGCCACTGGTGTTCCTCCATATATCTACGCATTTCACCGCTACACATGGAATTCCACTCTCCTCTTCTGCACTCAAGTCTCCCAGTTTCCAATGACCCTCCCCGGTTGAGCCGGGGGCTTTCACATCAGACTTAAGAAACCGCCTGCGCTCGCTTTACGCCCAATAAATCCGGACAACGCTTGCCACCTACGTATTACCGCGGCTGCTGGCACGTAGTTAGC
+
CCCCCGFGGGGGGDFGGGGGGGGGGGGGGGGGGGGGGGGGGGGGGGGGGGGGGGGGGGFGGGGGGGGGGGGGGGGGGGGGGGGGGFGGGGGGGGGGGGGGGGGFGGGGGGEGGGGGGGGGGGGGGGGGFFFFGGGGGFGGFGGF8BFCFGGFC8>DDFCGGGGGBFCGGGGGGGGGGGGGGGGGGG>@,>DGEGGGDDGGGFGFFFGFFGDCEC+:6=EC@G>;1F9>(:9;F5))/8EEGB04FC<):?EF?BDFGFBB??FFGG0:>B?(4EFDGF61>B071:?FFGB?:3:?6C45-
@M04650:207:000000000-C238N:1:1101:18479:5873 2:N:0:19
GGACTACTCGGGTTTCTAATCCTGTTTGCTCCCCACGCTTTCGAGCCTCAGCGTCAGTTACAGACCAGAGAGCCGCCTTCGCCACTGGTGTTCCTCCATATATCTACGCATTTCACCGCTACACATGGAATTCCACTCTCCTCTTCTGCACTCAAGTCTCCCAGTTTCCAATGACCCTCCCCGGTTGAGCCGGGGGCTTTCACATCAGACTTAAGAAACCGCCTGCGCTCGCTTTACGCCCAATAAATCCGGACAACGCTTGCCACCTACGTATTACCGCGGCTGCTGGCCCGTAGTTAGC
+
CCCCCGGGGGGGGGGGGGGGGGGGGGGGGGGGGGGGGGGGGGGGGGGFFFGGGGGGGFGGGGGGGGGGG<FGGGGGGGGGGGGGGGGGGGGGGGFGGGGGGGGGGGGGGGGGGGGGGGGGGGGGGGGGFFFEGGGGGGGGGGGFGGGGGGFFGGGGGGGGGGGGGGGGGGGGGGGGGGGGGGG7FDGGGGGGGGGCGGFGGCFFFGGFBCGGFGGGFFGGFGFDFFFFFGFFFGFBFFGEG<?(<D2:F65;?EG(590263FFGGFB0:B4)35AGD0(,9>F>?FF75(:4(,-4F>).
@M04650:207:000000000-C238N:1:1101:11911:5886 2:N:0:19
GGACTACTAGGGTATCTAATCCTGTTTGCTCCCCACGCTTTCGAGCCTCAGCGTCAGTTACAGACCAGAGAGCCGCCTTCGCCACTGGTGTTCCTCCATATATCTACGCATTTCACCGCTACACATGGAATTCCACTCTCCTCTTCTGCACTCAAGTCTCCCAGTTTCCAATGACCCTCCCCGGTTGAGCCGGGGGCTTTCACATCAGACTTACGAAACCGCCTGCGCTCGCTTTACGCCCAATAAATCCGGACAACGCTTGCCACCTACGTATTACCGCGGCTGCTGGCACGGAGTTAGC
+
CCCCCGGGGGGGGGGGGGGGGGGGGGGGGGGGGGGGGGGGGGGGGGGGGGGGGGGGGGCGGGGDGGGGGDFGGGGGGGGGGGGGGGGGFGGGGGGGGGGGGGGGGGGGEGGGGGGGFGGDGGG<9:EFEEFEFFGFA?AFFGGFEEGGGGGFGGFFFGGAAB@FFEGGCFGFCGGFGDFCECEGGGE<CGGGGGDEGGGGFFGFFCDFFFGG8+:?F;EF@G9;?F7),:>9:FFA@:GGC22(>DA>FF>115CBF>F?01C(7<:(44344<(69C429>0(,87?>E(38(-188<<)
@M04650:207:000000000-C238N:1:1101:9738:5887 2:N:0:19
GGACTACAGGGGTATCTAATCCTGTTTGCTCCCCACGCTTTCGCACCTGAGCGTCAGTCTTCGTCCAGGGGGCCGCCTTCGCCACCGGTATTCCTCCAGATCTCTACGCATTTCACCGCTACACCTGGAATTCTACCCCCCTCTACGAGACTCAAGCTTGCCAGTATCAGATGCAGTTCCCAGGTTGAGCCCGGGGATTTCACATCTGACTTAACAAACCGCCTGCGTGCGCTTTACGCCCAGTAATTCCGATTAACGCTTGCACCCTCCGTATTACCGCGTCTGCTGGCACGGAGTTAGC
+
CCCCCGGGGGGGGGGGGGGGGGGGGGGGGGFGGGGGGGGGGGGGGGGGGFFGGGGGG<FGGGGGGGGGGGGGGGGGGGGGGGGGGFGGGGGGGGGGGGGGGG;FGGADEEGGGGGFGGGGGGGGGCFGEFGGGGGGGGFGGGGF8CE++@EFGG,@FCGGFGGGGGGGGGGGGFFGGGGGFGGGGGFGFF7CCGGGDDCFGFFFFGGF<:FGFFGGFFGC05;6@@670C>06::4*:CEE124DGFFG4;:::DAD?6:01<2C?:<F04<0A><F>6>>(134<<7?G(93>((-*)6)
@M04650:207:000000000-C238N:1:1101:5414:5892 2:N:0:19
GGACTACTGGGGTATCTACTCCTGTTTGCTCCCCACGCTTTCGAGCCTCCGCGTCAGTTACAGACCAGAGAGCCGCCTTCGCCACTGGTGTTCCTCCATATATCTACGCATTTCACCGCTACACATGGAATTCCACTCTCCTCTTCTGCACTCAAGTCTCCCAGTTTCCCATGACCCTCCCCGGTTGAGCCGGGGGCTTTCACATCAGACTTCAGAAACCTCCTGCGCTCGCTTTCCGCCCACTACATCCGGACCACGCTTGCCACCTACGTATTACCGCGGCTGCTGGCACGTAGTTATC
+
<@9@BEFGGDF:FGG9FF,6;<@FEEAFGGGDGGGF@+CFGGEGDEGGG,@BECGGGGGDDGGGG?D8FGGGGGCCEFGFDFGEGFC8C,CFAF8EGGGFGCFGFGG+@:FEGGFGG:CD=FDEFFGFFBF,=?FFE495EGFFCEFGA,8FF8BFGGGGGG8?FGFDG,@D898=EFGCCECCFCED6BCG*7**:/FGCAFFFG763CCG37+2;;CG(52830489D04,:F)0-;EC:((0*.:7FF023)2>:BB2(*(*+..8>(.4C7AF*333(-(-(54:513(,,(3<A)6
@M04650:207:000000000-C238N:1:1101:11181:5951 2:N:0:19
GGACTACTCGGGTTTCTAATCCTGTTTGCTCCCCACGCTTTCGCACCTGAGCGTCAGTCTTTGTCCAGGGGGCCGCCTTCGCCACCGGTATTCCTCCAGATCTCTACGCATTTCACCGCTACACCTGGAATTCTACCCCCCTCTACAAGACTCAAGCCTGCCAGTTTCAAAAGCAGTTCCCAGGTTGAGCCCGGGGATTTCACATCTGACTTAACAAACCGCCTGCGTGCGCTTTACGCCCAGTAATTCCGATTAACGCTTTCACCCTCCGTATTACCGCGGCTGCTGGCTCGGAGTTAGC
+
CCCCCGGFFFEGFEEGDGGFFGGGFGGGGGGGGGGC@BFFGGGFFGDGCFGGGGGGGEGFGGGGGGGGGEGGDGFCCEGFGGGCEGFGG:DFFFFFFCFCFGCA;FFGD+BFFGFFFCE6CGGGGFFGGGGGGGGGGFFCECEFFFG8,7EFDCF@,D6@DGFC<EFF;FG,*6,@,?;A@,D8>DDFD77??E8C9*29C6?CFD7FCGCFCGF79(*/6),8=:4A?D7(-*)4*,:8C?FFGGABF=@<07<A730::(0):F,142380;:BFD6((,279?7:(*.040(31A44.
@M04650:207:000000000-C238N:1:1101:12209:5968 2:N:0:19
GGACTACCAGGGTTTCTAATCCTGTTTGCTCCCCACGCTTTCGAGCCTCAGCGTCAGTTACAGACCAGAGAGCCGCCTTCGCCACTGGTGTTCCTCCATATATCTACGCATTTCACCGCTACACCTGGAATTCTACCCCCCTCTACAAGACTCTAGCCTGCCAGTTTCAAATGCAGTTCCAAGGTTGAGCCCGGGGATTTCACATCTGACTTAACAAACCGCCTGCGTTCGCTTTACGCCCAATAAATCCGGACAACGCTTGCCACCTACGTATTACCGCGGCGGCTGGCACGTATTTAGC
+
CCCCCGGGGGGGEFGGFFGGGGGGGFGGGGGGGGGGGDGGGGGGGGGF@FFGGGGGGGGGGGGGGCFGGGGGGFEGEBFGGGGGEGGGEAFFGFGCFGGGFGGGGGDFFGD:FGGGGGGGEEGGGGGFGFGFGGGGG,DFGDE*EAFGGFDBG9D@FFGGGGGGGGDGGGGDGGGG,BEG,@>BD=DFGGGGGGD?;*,,CF9B+;=FCF7=CG7>89FFF:@-6.6)(23:(=)9:7C:<(/54><D74>6:EGB*490((1(2<(,3312<C()0*-4(70(2((-4*4C0(()(+.:)
@M04650:207:000000000-C238N:1:1101:8954:5981 2:N:0:19
GGACTACACGGGTTTCTAATCCTGTTTGCTCCCCACGCTTTCGAGCCTCAGCGTCAGTTACAGACCAGAGAGCCGCCTTCGCCACTGGTGTTCCTCCATATATCTACGCATTTCACCGCTACACATGGAATTCCACTCTCCTCTTCTGCACTCAAGTCTCCCAGTTTCCAATGACCCTCCCCGGTTGAGCCGGGGGCTTTCACATCAGACTTAAGAAACCGCCTGCGCTCGCTTTACGCCCAATAAATCCGGACAACGCTTGCCACCTACGTATTACCGCGTCTGCTGGCACGTAGTTAGC
+
CCCCCGGGFGGGGCGGGGGGGGGGGGGGGGGGGGGGGGGGGGG,CFGGGGGGGGGGGGGGGGG<FGGGGFGGGGGGGGGGGGGGGGGGGGGGGGGGGDFGGGGGGGGGGGGGGGGGGGGGGGGGFFFGFFGGGGGFEFFGGGGFFGGGGEGFGDDFGGADCFF?FGGGGFDB6,@D,=DCG>EDGG+D?EGC5EEGGGGGFCGCCG7638<DE>;+15FGFGF;()(:2<690=FAB0CEG(44*2)):?@F?35(13>??FGFFGFF??B()<>9?C2,(((-44)2(*(2,.8?<F>B<
@M04650:207:000000000-C238N:1:1101:14296:6073 2:N:0:19
GGACTACAAGGGTTTCTAATCCTGTTTGCTCCCCACGCTTTCGAGCCTCAGCGTCAGTTACAGACCAGAGAGCCGCCTTCGCCACTGGTGTTCCTCCATATATCTACGCATTTCACCGCTACACATGGAATTCCACTCTCCTCTTCTGCACTCAAGTCTCCCAGTTTCCAATGACCCTCCCCGGTTGAGCCGGGGGCTTTCACATCAGACTTAAGAAACCGCCTGCGCTCGCTTTACGCCCAATAAATCCGGACAACGCTTGCCACCTACGAATTACCGCGGCTGCTGGCACGTAGTTAGC
+
CCCCCGGGGGGGGGGGGGGGGGGGGGGGGGGGGGGGGGGGGGGGGGGGGGGGGGGGGGGGGGGGGGGGGGGGGGGGGGGGGGGGGGGGGGGGGGFGGGGGGGGFGGGGGGGGGFGFGGGGGEGGGFGGFFFGGFGG;FGGGGGFGGGGDAGFDGGGGGEGGGGGFFGGGG;FGGGGGGGGGGGCFGGGFFGGGGGGDDGGGFGFCFFFBGGFCGGCFFGGFGFFFFFF@DF>?55>FBGGG?8?FG297FFFFEGFGB9(4<G:794<02(((2:BGG09>BFFFFBF(:1CB?<FFGFF<
@M04650:207:000000000-C238N:1:1101:22821:6083 2:N:0:19
GGACTACTGGGGTATCTAATCCTGTTTGCTCCCCACGCTTTCGAGCCTCAGCGTCAGTTACAGACCAGAGAGCCGCCTTCGCCACTGGTGTTCCTCCATATATCTACGCATTTCACCGCTACACATGGAATTCCACTCTCCTCTTCTGCACTCAAGTCTCCCAGTTTCCAATGACCCTCCCCGGTTGAGCCGGGGGCTTTCACATCAGACTTAAGAAACCGCCTGCGCTCGCTTTACGCCCAATAAATCCGGACAACGCTTGCCACCTACGTATTACCGCGGCTGCTGGCACGTAGTTAGC
+
CCCCCGGGGGGGGGGGGGGGGGGGGGGGGGGGGGGGGGGGGGGGGGGGGGGGGGGGGGGGGGGGGGGGGGGGGGGGGGGGGGGGGGGG,EFGGGGGGGGGGGGGGGGGGGGGGGFGFEGDEGGGGGGGFGGGGGGGGGGGGGGFGGGGGGGFGGGFFGGGGGFGGGGGFGGGFBA?FGGGGG>EGGGGFGGGDGGGGCFGGFGFFGGFE4FFFGGGFDGG>GFDDF@F;C>B:559F<EGGB019CDFGF>06BGBGFFB?6GBGGFFFF63?EF<FF(32(399<>?>E(+,3:??7-4.
@M04650:207:000000000-C238N:1:1101:8265:6119 2:N:0:19
GGACTACCGGGGTATCTAATCCTGTTTGCTCCCCACGCTTTCGAGCCTCAGCGTCAGTTACAGACCAGAGAGCCGCCTTCGCCACTGGTGTTCCTCCATATATCTACGCATTTCACCGCTACACATGGAATTCCACTCTCCTCTTCTGCACTCAAGTCTCCCAGTTTCCAATGACCCTCCCCGGTTGAGCCGGGGGCTTTCACATCAGACTTAAGAAACCGCCTGCGCTCGCTTTACGCCCAATAAATCCGGACAACGCTTGCCACCTACGTATTACCGCGGCTGCTGGCACGTAGTTAGC
+
CCCCCGGGGGGGGGGGGGGGGGGGGGGGGGGGGGGGGGGGGGGGGGGGGGGGGGGGGGGGGGGGGGGGGGGGGGGGGGGGGGGGGGGGGGGGGGGGGGGGGGGGGGGGGGGGGGGGGGGDGGGGGFGGFEFFGGGGGGFGGGGFFFCDEGGFGCFGGGGGGGFGFGGGGGGGGFFGGCGGGGGEGGDGGGGGGGGGGDGGGFGFFGGFFGGG<CGGFFGGFGFFFF@EBGFF?D:<F?EGGB0:G7AFGFFF6>D194;6<?FFCF?44:?:<F75CG?B>>9BF?03?53C:?0?FC44.
@M04650:207:000000000-C238N:1:1101:23428:6140 2:N:0:19
GGACTACCGGGGTTTCTAATCCTGTTTGCTCCCCACGCTTTCGCACCTGAGCGTCAGTCTTCGTCCAGGGGGCCGCCTTCGCCACCGGTATTCCTCCAGATCTCTACGCATTTCACCGCTACACCTGGAATTCTACCCCCCTCTACGAGACTCAAGCTTGCCAGTATCAGATGCAGTTCCCAGGTTGAGCCCGGGGATTTCACATCTGACTTAACAAACCGCCTGCGTGCGCTTTACGCCCAGTAATTCCGATTAACGCTTGCACCCTCCGTATTACCGCGGCTGCTGGCACGAAGTTAGC
+
CC@CCFGGGGGGGGGGG9FGGGGGGGGGGGGGGGGGGGGGGGGGGGGGGGGGGGGGGGGGGGGGGGGFGGGGGGGGGGGGGGGGGGGGGGGGGGGGGGGGGGGGGGGGGGEGGGGGGGGGGGFGGGGGGGGGGGGGCFGGGGGF9EC>FEGFGGGGDGCGGEGGGGGGGGCFGGGCC>FGGDGGGGFGCFFGGGEC3CF9FFG6+;F=5DFDEC7>F1FGFG>BFFFB0<>>9=:ABBEGE?B>CD2<GFFF?3C<GF>08?GFGG?1381:?G:4:C<FFF93>???0C:FF((-476<-
@M04650:207:000000000-C238N:1:1101:10160:6162 2:N:0:19
GGACTACACGGGTTTCTAATCCTGTTTGCTCCCCACGCTTTCGAGCCTCAGTGTCAGTTACAGGCCAGAGAGCCGCTTTCGCCTCCGGTGTTCCTCCATATATCTACGCATTTCACCGCTACACATGGAATTCCACTCTCCTCTCCTGCACTCAAGTCTCCCAGTTTCCAATGCACACAATGGTTGAGCCACTGCCTTTTACATCAGACTTAAGAAACCACCTGCGCTCGCTTTACGCCCAATAAATCCGGACAACGCTTGGGACCTACGTATTACCGCTGCTGCTGGCCCGTAGTTAGCC
+
CCCCCGGGGGGGGGGGGGGGGGGGGGGGGGGGGGGGGGGGGGGGGDGGGGGGGGGGGGGGGGGGGEDGGGGGGGGGEFFGGGGGGGGGGGGGGGFFGGGDG9DGFGGGGGGGGGGGGGGGGGGGGGGGGDFGGGGGGGGGGGGFGGG8FFGFGGGCF,,ECFGGGGGGGGFFCGGGDGE+@E?FC+>EFG@FFCFFGFGDDF;BFCC5=CCF;FFC>CGGFGD=BAAFF<@DBF8@)5ED7=@;0CEFGF>69BC?:926:6C?GG:7>B??AFADG:9(367)22::?C6*(21(63648
@M04650:207:000000000-C238N:1:1101:13210:6172 2:N:0:19
GGACTACCAGGGTATCTAATCCTGTTTGCTCCCCACGCTTTCGCACCTGAGCGTCAGTCTTTGTCCAGGGGGCCGCCTTCGCCACCGGTATTCCTCCAGATCTCTACGCATTTCACCGCTACACCTGGAATTCTACCCCCCTCTACAAGACTCAAGCCTGCCAGTTTCAAATGCAGTTCCCAGGTTGAGCCCGGGGATTTCACATCTGACTTAACAGACCGCCTGCGTGCGCTTTACGCCCAGTAATTCCGATTAACGCTTGCACCCTCCGTATTACCGCGGCTGCTGGCACGGAGTTAGC
+
CCCCC@FGGGGGGDGGGGDGGGGGGGGFGGGGGGGGGGGGGGGGGGGGGGGGGGGGGFFGGDEFFGGGGDEFGGGGGGGGFGGGGGEDGDGGGGGGGGGGGGGGGCGGGGGGGGGGGGGCGGGGGFEFFAFGFGDGGGGGGGGFGGA9>EGFGGEFGGGGGG6CFFGGCG9EFGGGGGGGGDGEGGGGFFGGEGECDDGFGAGFFFGFFG=FEGGFF8FCBGFDFFF>(>;9>>>468AEG:<>7*:AGFF(1)/6F:>B?(34CC?14?FF?FBFGG?>;9;9B<5>?G7C<7(,2C4).
@M04650:207:000000000-C238N:1:1101:11767:6176 2:N:0:19
GGACTACAGGGGTTTCTAATCCTGTTTGCTCCCCACGCTTTCGAGCCTCAGCGTCAGTTACAGACCAGAGAGCCGCCTTCGCCACTGGTGTTCCTCCATATATCTACGCATTTCACCGCTACACATGGAATTCCACTCTCCTCTTCTGCACTCAAGTCTCCCAGTTTCCAATGACCCTCCCCGGTTGAGCCGGGGGCTTTCACATCAGACTTAAGAAACCGCCTGCGCTCGCTTTACGCCCAATAAATCCGGACAACGCTTGCCACCTACGTATTACCGCGGCTGCTGGCACGTAGTTAGC
+
CCCCCFFGGGGGGGGGGGGGGGGGGGGGGGGFGGGGGGGGGGGGGGGGGGGGGGGGGGGGGGGGGGGGGGGGGGGGGGGGGGGGGGGGGGGGGGGGGGGGGGCFGGGGGGGGGGGGGEGGGEGGFGGGFE?FFGGGGGGGGFFFGBGGGGGFGGCGGGGGCFGG>EDGGGDBFGGGGGGGGGGGGGDGFGGGGGGGG:GFGFG8AGGFB44C4@FCFFGGFGB6;FFBFDFF0EFD??GEC6((9CAFFFFF?FGFGF6::?G779,8704:7C24AFFBB6>;;:7:>C(342(34+4).
@M04650:207:000000000-C238N:1:1101:25065:6205 2:N:0:19
GGACTACTCGGGTTTCTAATCCTGTTTGCTCCCCACGCTTTCGAGCCTCAGCGTCAGTTACAGACCAGAGAGCCGCCTTCGCCACTGGTGTTCCTCCATATATCTACGCATTTCACCGCTACACATGGAATTCCACTCTCCTCTTCTGCACTCAAGTCTCCCAGTTTCCAATGACCCTCCCCGGTTGAGCCGGGGGCTTTCACATCCGACTTAAGAAACCGCCTGCGCTCGCTTTACGCCCAATAAATCCGGACAACGCTTGCCACCTACGTATTCCCGCGCCTGCTGGCCCGTAGTTATC
+
A@6CC@FGGGGGGGGGGGGGGGGGGGGGGGGGGGGGGGGGGGB8AFGGGFCFFGGGGGGGG9EEFGGGFCFGGGGGGGGGDGGGGGGGGDGGGGGGGGGFG9DGGGGGGGGGGGGFGGGGGGGGEFFFEAFGGGFGAEFGGGGFACF8F8EDD8DEGG;FGFC?DGGGGGD9A;DFG8=E6@+:FFE89DGEEG5EDGGFGAF8A6*/(:DCE7;F63FG6DB?FFBFFG0;BGF)=:EGGBB<F7>AGF3;BFCBGF>F??F?CG?1:?08)<?)<D09>(2:?03?(:(A>9(44C))6
@M04650:207:000000000-C238N:1:1101:26714:6256 2:N:0:19
GGACTACCGGGGTTTCTAATCCTGTTTGCTCCCCACGCTTTCGAGCCTCAGCGTCAGTTACAGACCAGCGAGCCGCCTTCGCCACTGGTGTTCCTCCATATATCTACGCATTTCACCGCTACACATGGAATTCCACTCTCCTCTTCTGCACTCAAGTCTCCCAGTTTCCAATGACCCTCCCCGGTTGATCCGGGGGCTTTCACATCAGACTTAAGACACCGCCTGCGCTCGCTTTACGCCCAATAAATCCGGCCAACGCTTTCCACCTACGTATTACCGCGGCTGCTGTCCCGTAGTTAGC
+
CCCCCFFGGEDGGGGGGFCGGGGFGGGFGGGGFEFFGGGGGGGFCFEGG<EFFGG7CFGFGGG<FGG<,@CGCGEGGEGFEEFGGGG8FFGGGFGFG8EAEFFGG9FGGGGCFGFFCFGCEF>FG?EFFGGGGFGGGGCGGGGD3EGGFFDFF,>=@=,@=FGCDGGGGF,=7>EFE?GG6+:7FG53,@E5;=E7C<FFGFGAFFC=@<*;9+3+*/<<9D>;(01;9C9022>)6:?EE0((*2-:*<.((8),7(4<(8DA7C1.551?274)@F(-((31((,.6C)CBF(,4?)-6
@M04650:207:000000000-C238N:1:1101:27452:6271 2:N:0:19
GGACTAAAGGGGTTTCTAATCCTGTTTGCTCCCCACGCTTTCGTGCATGAGCGTCAGTACAGGTCCAGGGGATTGCCTTCGCCATCGGTGTTCCTCCGCATATCTACGCATTTCACCGCTACACCTGGAATTCTACCCCCCTCTACAAGACTCCAGCCTGCCAGTTTCGAATGCAGTTCACAGGTTGAGCCCGGGGATTTCACATCAGACTTGACAGACCGCCTGCGTGCGCTTTACGCCCATTCATTCCGATTAACTCTTGCACCCTCCTTATTACCGCGGCTGCTGGCACGGAGTTAGC
+
CCCCC8;,,<F7FGDGGG<FFGCFDFGGFFGDDGFGEEEFGGDGGGGGCEGGGGGDCFGGDEGGGGFF8CFGGD8FGGGG7FEEGGGGGEGGGGG9E:7+CGFGGGGGGGGGGGFGFDCDCC,EADG,8FFGGGFGF8+=CD8?F9B,>=FDG8DDFGG=D8=DFGGGGC,DFCDEGFG,7,,,:,@8,3@FCCED4DCCFCFCFF+*.**4>78C=(:C(53;;F9>0D(4:E3>66EC/(4)**)6:=?(4)94C226>A>)22,((4())<46C7(3((721284(::FB>(-4C<49
@M04650:207:000000000-C238N:1:1101:4528:6303 2:N:0:19
GGACTACTCGGGTATCTAATCCTGTTTGCTCCCCACGCTTTCGAGCCTCAGCGTCAGTTACAGCCCAGAGAGCCGCCTTCGCCACTGGTGTTCCTCCATATATCTACGCATTTCACCGCTACACATGGAATTCCACTCTCCTCTTCTGCACTCAAGTCTCCCCGTTTCCAATGCCCCTCCCCGGTTGAGCCGGGGGCTTTCACATCAGACTTCACACACCGCCTGCGCTCGCTTTACTCCCAATAAATCCGGACAACGCTTGCCACCTCCGTATTACCGCGGCTGCTGGCACGTCGTTAGC
+
@C<CCFGCFFGGGGFGGGC<CDGFFG@FFGGGGG8CFGCFFGF,,BCFFE<@BFGD@FGCCE@,CCEGEEF,CEFGGGEFGGGGGC,CC:FCGEDGF,:5EFGGGDF?FCFCEF9FDEC+BFCFF8E8FFDFGFGF;=9FF?FFFG935@EFG,,6AEC;DF+@F8=FEFGF6,@=D6CGC@BEGGG,7;F>@5*/CCFGFFGFFG+*4FD1.@*2)6ED0<;?7F;F>G9625>)=)3<C1(,7><2:9<(4<>:D704(2D30<?B(4(-4C72C7:>B>96;07?B52C:B0975((.
@M04650:207:000000000-C238N:1:1101:25150:6349 2:N:0:19
GGACTACTCGGGTTTCTAATCCTGTTTGCTCCCCACGCTTTCGAGCCTCAGCGTCAGTTACAGACCAGAGAGCCGCCTTCGCCACTGGTGGTCCTCCATATATCTACGCATTTCACCGCTACACATGGAATTCCACTCTCCTCTTCTGCACTCAAGTCTCCCAGTTTCCAATGACCCTCCCCGGTTGAGCCGGGGGCTTTCACATCAGACTTAAGAAACCGCCTGCGCTCGCTTTACGCCCAATAAATCCGGACAACGCTTGCCACCTACGTATTACCTCGGCTGCTGGCACGTAGTTAGC
+
CCCCCGGGGGEFGGGGGGGGGGFGGGGGGGGGGGGGGGGGGGGFGGGGGFFGGGGGGGFFGGAFGGGCEFGGGGGGGGGGCGGGGGGGGG7FGGGGG8EGGGGGGFGGGGGGGGGGGGGDGGGGGGFFEFFGGGDGGGGGGGGFGGGGGFGFGGCFGGGGGGG8FFGGFGGG6FFFFFFGGGG7CFG6,@BE>>C*?CCCG6F68C>F5FCD3CF>@@GF@GFFFFBFFGF9:57)92E>E:1?6:<6CF@11>33C>FF:?GFFFB?:F?(3<>5FF2>((,(-12:>G1E2((,4C.)6
@M04650:207:000000000-C238N:1:1101:10865:6349 2:N:0:19
GGACTACTCGGGTATCTAATCCTGTTTGCTCCCCACGCTTTCGCACCTGAGCGTCAGTCTTTGTCCAGGGGGCCGCCTTCGCCACCGGTATTCCTCCAGATCTCTACGCATTTCACCGCTACACCTGGAATTCTACCCCCCTCTACAAGACTCCAGCCTGCCAGTTTCGAATGCAGTTCCCAGGTTGAGCCCGGGGATTTCACATCCGACTTGACAGACCGCCTGCGTGCGCTTTACGCCCAGTAATTCCGATTAACGCTTGCACCCTCCGTATTACCGCGGCTGCTGGCACGGCGTTAGC
+
CCCCCGGGGGGGGGGGGGGGGGGGGGGGGGGGGGGGGGGGGGGG7FGGGEGGGGGGGGGGGGGGGGGGGGGGGGGGGGGGGGGGGGGGGDGGGGGGGGGGGGGGGGGGGGGGGGFGGGGGGGGGGGGG8FGGGGGGGFGGGGGFEGGC@EGFGGGGGGGGGGGFFGGGGFDGFCFGGGGGGGGFGGGCGGGGGGGGGGGGGFGFFGGEDGD<EFFCA8ED@GFFBFFFFGB>FCF>F?GGC00,CCAAFFF:?3*6C02:?FF2FGFF<:>2:FF<C::>69BFB:BF?G??:B0638(4:
@M04650:207:000000000-C238N:1:1101:22890:6352 2:N:0:19
GGACTACCGGGGTTTCTAATCCTGTTTGCTCCCCACGCTTTCGCACCTGAGCGTCAGTCTTTGTCCAGGGGGCCGCCTTCGCCACCGGTATTCCTCCAGATCTCTACGCATTTCACCGCTACACCTGGAATTCTACCCCCCTCTACAAGACTCAAGCCTGCCAGTTTCAAATGCAGTTCCCAGGTTGAGCCCGGGGATTTCACATCTGACTTAACAGACCGCCTGCGTGCGCTTTACGCCCAGTAATTCCGATTAACGCTTGCACCCTCCGTATTACCGCGGCTGCTGGCACGGAGTTAGC
+
CCCCCGGGGGGGGGGGGGGGGGGGGGGGGGGGGGGGFGGGGGGGGGGGGGGGGGGGGGGGGGGGGGGGFGGGGGGGGGGGFGGGGGGGGGGGGGGGGGGGGGGGGGGGGGGGGGGGGGGGEGGGGFGCFGGGGGFGGGGGGGGFGGGCFGGFGGGGGGGFGGGGGGGGFDGGGGGGGGGGGGDFGGGFGGGGGGGGDDCGGFGFFGGFFGGGFGGGFFGGFGFF:FBE6DFFBGFFFFGGGBFFGGBBGF?00>GBGBBF:?FBGGFFFFF?<@:AGF?>9>BFFFFFFG0?:B((4C4<6
@M04650:207:000000000-C238N:1:1101:24829:6366 2:N:0:19
GGACTACAGGGGTATCTAATCCTGTTTGCTCCCCACGCTTTCGCACCTGAGCGTCAGTCTTCGTCCAGGGGGCCGCCTTCGCCACCGGTATTCCTCCAGATCTCTACGCATTTCACCGCTACACCTGGAATTCTACCCCCCTCTACGAGACTCAAGCTTGCCAGTATCAGATGCAGTTCCCAGGTTGAGCCCGGGGATTTCACATCTGACTTAACAAACCGCCTGCGTGCGCTTTACGCCCAGTAATTCCGATTAACGCTTGCACCCTCCGTATTACCGCGGCTGCTGGCACGGAGTTAGC
+
CCCCCEGFGFEGGGGGGGFGGGGGGGGGGGGGGGGGGGGGGGGGGGGGGGGGGGGGGGGGGGGGGGGGGGDFGGGGGGGGGGGDDGGGGGGGGGGGGFGEFGGGGGGGGCEGGGGGGGGGGGGGGGGFFCGGGGDGFGGGGGGFAFGGGGGFGGGGGGGGFFGDGGAE,EFGGGGGGGGGG9,DFGFFFFCFEGGG3CCFGFGFFGGFFGGGFFGCA2CGBGFF37>E?GB13AF:FFDEC???*:<DGF)4(0><G:>B<?F7CC???<032F0>F>1>1690(8:07C2C?9(-884)-
@M04650:207:000000000-C238N:1:1101:24486:6369 2:N:0:19
GGACTACACGGGTTTCTAATCCTGTTTGCTCCCCACGCTTTCGAGCCTCAGCGTCAGTTACAGACCAGAGAGCCGCCTTCGCCACTGGTGTTCCTCCATATATCTACGCATTTCACCGCTACACATGGAATTCCACTCTCCTCTTCTGCACTCAAGTCTCCCAGTTTCCAATGACCCTCCCCGGTTGAGCCGGGGGCTTTCACATCAGACTTAAGAAACCGCCTGCGCTCGCTTTACGCCCAATAAATCCGGACAACGCTTGCCACCTACGTATTACCGCGGCTGCTGGCACGTCGTTAGC
+
CCCCCGGGGGGGGGGGGGGGGGGGGGGGGGGGGGGGGGGGGGGGGGGGGGGGGGGGGGGGGG<FGGGGGGGGGGGGGGGGFEGGGGGGGGGGGGGGGGGGGGGGGGGGGGGGGGGGGGGGGGGGGGGDFFGGGGGGGCGGGGGFGGGGFGGFGGGGGGGGGGGGFFFGGGGGFGGCGGGGDGGGGGCFFGGGGGGGC5FGGFGFFGGFFGGGEGGF66C5>D9;?F;:9G9>FGFFFFGGG??BCCA4:?7>BFGFG93?FFGFGF<<BF6(.C0<CC(29(,66?B:0::F2:(,2C(,6
@M04650:207:000000000-C238N:1:1101:14337:6371 2:N:0:19
GGACTACAGGGGTTTCTAATCCTGTTTGCTCCCCACGCTTTCGCACCTGAGCGTCAGTCTTCGTCCAGGGGGCCGCCTTCGCCACCGGTATTCCTCCAGATCTCTACGCATTTCACCGCTACACCTGGAATTCTACCCCCCTCTACAAGACTCTAGCCTGCCAGTTTCGAATGCAGTTCCCAGGTTGAGCCCGGGGATTTCACATCCGACTTGACAGACCGCCTGCGTGCGCTTTACGCCCAGTAATTCCGATTAACGCTTGCACCCTCCGTATTACCGCTGCTGCTGCCCCGGAGTTCGC
+
CCCCCGGGGGGGGGGGGGGGGGGGGGGGGGGFGGGGGDEGGGGGGGGGGEGGGGGGEGGGGGGGGGGGGGGGGGEGGGGGGGGGGGGGGGGGGGGGGGGFGGFFGGGFFCGGGGGGGGGG7F9FFGGGGGGGGGGGGFFEGDGFGGFGCFGFGFGGGGGGGGGGGGGGGGDGCGF?FGGGGGGFGFFFGFGFGG=GDGGFGFGFFGGFFGGGFFGGA;=FFC9:643>:<>B6EF)7(/:>?<3*:<2CF?:6B3);:B<2(1)9;?(-89((:7AF712(-238<:?)24*,(-,(2)--
@M04650:207:000000000-C238N:1:1101:11513:6470 2:N:0:19
GGACTACTAGGGTTTCTAATCCTGTTTGCTCCCCACGCTTTCGCACCTGAGCGTCAGTCTTTGTCCAGGGGGCCGCCTTCGCCACCGGTATTCCTCCAGATCTCTACGCATTTCACCGCTACACCTGGAATTCTACCCCCCTCTACAAGACTCCAGCCTGCCAGTTTCGAATGCAGTTCCCAGGTTGAGCCCGGGGATTTCACATCCGACTTGACAGACCGCCTGCGTGCGCTTTACGCCCAGTAATTCCGATTAACGCTTGCACCCCCCGTATTACCGCGGCTGCTGGCACGGGTTTAGC
+
CCCCCFGGGGGGGGGGGGGGGGGGGGGGGGGGGGFGGGGGGGGGGGGGGGGGGGGGGGGGGGGGGGGGGGGGGGGGGGGGGGGGGGGGGDGGGGFGGGGGGGGGGGGGGGGGGG9EFGGGGGGGGGGGGFGGGGGGGGGGGGGFGGGGFGGFGGGGGGGGGGDGGGGGGFECDGGCFGGGGGGFFGGGGGGGGDGGGCFGG>FFACDD0CGGE>C7A@GGFG@(1@9@?GF>9EFFFFGCE?B:FF>>FFF??>D2:49?:?3)>E?((49?9F><GC6>F99>6::7:5(A:9(-,;(6>
@M04650:207:000000000-C238N:1:1101:15743:6471 2:N:0:19
GGACTACCCGGGTTTCTAATCCTGTTTGCTCCCCACGCTTTCGCACCTGAGCGTCAGTCTTTGTCCAGGGGGCCGCCTTCGCCACCGGTATTCCTCCAGATCTCTACGCATTTCACCGCTACACCTGGAATTCTACCCCCCTCTACAAGACTCAAGCCTGCCAGTTTCACATGCAGTTCCCAGGTTGAGCCCGGGGATTTCACATCTGACTTAACAGACCGCCTGCGTGCGCTTTACGCCCAGGAATTCCGATTAACGCTTGCACCCTCCGTATTACCGCGGCTGCTGGCACGGAGTTAGC
+
C9ACCGGGGGGGGGGGGGFFGGGGGGGGFGGGGGGGGDCGFGGGGGGGGDF,@FGGGAFGGFGGGF9FF77@EGGGGGGGF7=FFFGGGDGEGGGFGGGFGGGF99FEDFGGDGGGFG6?CGFFGGDGGGGFGGGGFGFCEDEFGGF9CFGFGGGGGGGGGGG?GG:;B,@F*D9FEFGGGGGCGFGFGEF5EEG54?FDC=FFFCCCCGG74@FGF1CF7):@6FBE:GFFFE329:EGGF0(*28>FF4??D76C?92-4D<GCB?::BF:E>:9?:(96((-8B?0=:F?>0>2;)6.
@M04650:207:000000000-C238N:1:1101:9519:6484 2:N:0:19
GGACTACTGGGGTTTCTAATCCTGTTTGCTCCCCACGCTTTCGAGCCTCAGCGTCAGTTACAGACCAGAGAGCCGCCTTCGCCACTGGTGTTCCTCCATATATCTACGCATTTCACCGCTACACATGGAATTCCACTCTCCTCTTCTGCACTCAAGTCTCCCAGTTTCCAATGACCCTCCCCGGTTGAGCCGGGGGCTTTCACATCAGACTTAAGAAACCGCCTGCGCTCGCTTTACGCCCACTAAATCCGGACAACGCTTGCCACCTACGTATTCCCCCGGCTGCTGGCACGTAGTTAGC
+
CCCCCGGGGGGGGGGGGGGGGGGGGGGGGGGGGGGGGGGGGGGGGGGGGFGGGGGGGGGGGGGGGGGGGGGGGGGGGGGGGGGGGGGGGGGGGGGGGGGGGGGGGGGGGGGGGGGGGGGGGGCGGGGGFFFGGGGGGGGGGGGFGGGGGGGFGGCFGFGGGGGGGGGGFFGFCFGGGGGGGGG7FGGGGGGDEGGGGGGGGFGFFGFF3<FG4FFFA@GGFG>FFFFFFGBB?GFFFFGGC?(2<FDFGFF>F3C:D9>B?BGFCF?((503>FB)<*((,-9>F0:>:E<FB?B:?CA<:
@M04650:207:000000000-C238N:1:1101:10335:6489 2:N:0:19
GGACTACTGGGGTATCTAATCCTGTTTGCTCCCCACGCTTTCGAGCCTCAGTGTCAGTTACAGGCCAGAGAGCCGCTTTCGCCTCCGGTGTTCCTCCATATATCTACGCATTTCACCGCTACACATGGAATTCCACTCTCCTCTCCTGCACTCAAGTCTCCCAGTTTCCAATGCACACAATGGTTGAGCCACTGCCTTTTACATCAGACTTAAGAAACCACCTGCGCTCGCTTTACGCCCCATTAATCCGGACAACGGCTGGGACCTACGTATTACCGCGGCTTGTGGCACGTAGTTAGCC
+
CCCCCGGGGGGGGGGGGGGGGGGGGGGGGGGGGGGGGGGGGGGGGGGGGGGFGGGGGGGGGGG@FGGGCF?FGGGG:FFGGGG7@FGGGGGGGGGGGFGGGGGGGGGGGGGGGGGGGGGGDEGG9EFGGFGGGGGG;@@FFGGFCGFGGGGFGG=FA3@,EGGGGGGGGGA;DGGC=F6+@=C3E+@:?D,A,2<@7CGFF*,4=<CF@>F8*+8+38DG9D:EB*)@45@(5E+*)(=C*6()3CC);:>69BCD5((-7:*.<E08::?2)854:*(,49>((.)-3*4*.(.45+.48
@M04650:207:000000000-C238N:1:1101:27074:6546 2:N:0:19
GGACTACAGGGGTATCTAATCCTGTTTGCTCCCCACGCTTTCGCGTCTCAGCGTCAGTAACGTCCCAGCGAGCTGCCTTCGCAATTGGTGTTCCTCCTGATATCTGCGCATTTCACCGCTACACCAGGAATTCCACTCGCCTCTTCCGTACTCTAGCCCGACAGTATCCACCGGCTTTCGAGGGTTGAGCCCCCGACTTTCACAGCGGACTTACCGGACCGCCTACACGCGCTTTACGCCCATTGATTCCGGACAACCCTAGCCCCCTACGTATTCCCGCGGCTGCTGGCACGTATTTAGC
+
CCCCCGGCFGGGGDGGGGGGGGGGGGGGGGGGGGGGGGGGGGGGGEGFGGGGGGGGGGGCFDFFGGGGGGGDGGFGGGGGGGEFGGFCFFFDFGFGGGGGGGGGGGGGGGGGGGFGG7CDGGCGGBG@FGGGGGGGGG6FGGGFFGGDGGDFGGGADF8CCGGGGFEGGGGG>CC@EFGGFF*>FF5DFGGGGG5*:CFGGCCA+8C:9DDDCC*::0ED6D0<<FBF:D(3,C:)0-/::2(-*0-.CFF0:>D(*(42(4F:FGBF:6<?)C>):*(-,-,((,).(*(34(4.(:4):
@M04650:207:000000000-C238N:1:1101:12470:6558 2:N:0:19
GGACTACTGGGGTTTCTAATCCTGTTTGCTCCCCACGCTTTCGCACCTGAGCGTCAGTCTTTGTCCAGGGGGCCGCCTTCGCCACCGGTATTCCTCCAGATCTCTACGCATTTCACCGCTACACCTGGAATTCTACCCCCCTCTACAAGACTCCAGCCTGCCAGTTTCGAATGCAGTTCCCAGGTTGAGCCCGGGGATTTCACATCCGACTTGACAGACCGCCTGCGTGCGCTTTACGCCCAGTAATTCCGATTAACGCTTGCACCCTCCGTATTACCGCGGCTGCTGGCACGGAGTTAGC
+
CCCCCFGGEGGGGGGGGGGGGGGGGGGGGGGGGGGGGDGGGGGGGGGGFGGGGGGGGGGGGFGGGGGGGGDFGGGGGGGGFGGGGGGDGCFFFGGGGEGGFCFGGGGGGGDGGGGGGGGGGGGGGGGGFGFGGG9FCFGGGGGFGGGCEFGAG6>DFEG,?FGGGGGGDCDGGG79EGGGGGGGGGGGGGGGGGGGCDGDGFGFFGGFDGGGFGGGFFGGFGFFFFFE?G>FFGFAFBGGGBFFCCAFGF6(4>36C<6???G?GG?0?06?::?DGF:9;9B>>FFFBG<F?6(,4CA<.
@M04650:207:000000000-C238N:1:1101:10226:6601 2:N:0:19
GGACTAATGGGGTTTCTAATCCTGTTTGCTCCCCACGCTTTCGAGCCTCAGCGTCAGTTACAGACCAGAGAGCCGCCTTCGCCACTGGTGTTCCTCCATATATCTACGCATTTCACCGCTACACCTGGAATTCCACTCTCCCCTTCTGCACTCAAGTCTCCCAGTTTCCACTGACCCTCCCCGGTTGAGCCGGGGGCTTTCACATCAGACTTACGAACCCGCCTGCGCTCGCTGTACGCCCAACAAATCCTGACCACGCTTGACACCTGCGTCTTACCGCAGCTGCTGGCACGCAGTTAGC
+
CCCCCF,;@ACC@FCFCEGGGFFGDCFCGGGGGGGEGG,BFE,CCC@44CEE@BC7FFFGCFFC,:C@<FGEFFGG:FEFG:7FCD,C:<CFFAFA@,,AE9A,@E9DCC=CDGCF?:CGDEG=,AAF8=E:,?;<8=E,4+63@@>A9EF986D9A99>8A,=FE,=;@BB6:DE,+=+A=:CC@+,,8377CE7?)@<F+,41?+;**0+.0**)(/*.::((2(.(*4,(*8)62:*:(-(9*44C@65<F*53(-244*.:@:((,,((*,)+*-1(-(((..44:(+((((,<:9.
@M04650:207:000000000-C238N:1:1101:26799:6612 2:N:0:19
GGACTACAGGGGTTTCTAATCCTGTTTGCTCCCCACGCTTTCGCACCTGAGCGTCAGTCTTCGTCCAGGGGGCCGCCTTCGCCACCGGTATTCCTCCAGATCTCTACGCATTTCACCGCTACACCTGGAATTCTACCCCCCTCTACGAGACTCCAGCCTGCCAGTTTCGAATGCAGTTCCCAGGTTGAGCCCGGGGATTTCACATCCGACTTGACAGACCGCCTGCGTGCGCTGTACGCCCAGTAATTCCGATTAACGCTTGCACCCTCCGTATTACCGCGGCTGCTGGCACGGAGTTAGC
+
CCCCCFGGGGGGGGGGGGGGGGGGGGGGGGGGGGGGGGGGGGGGGGGGGGGGGGGGGGGGGGGGGGGGGGGGGGGGGGGGGGGGGGGGGGGGFGFGGGGGGGGGGGGGGEGGFGGGGGGGGGGGGGGGGGGGGGGGGFFFEGGFGGGGDGGFGGGGGGGGGGGGFGGGGBDGGFGGGGGFGFGGGGGGGGFGGGGGG3FFGFGFFDG>;D3D@GGGF@GFF:9::F>>?D>FF*<<FBECGFBFGGAFFFFB1@G9F?>6:<D<GGF??:>?0;:4A:4>1>FF(3:70C7F(314?*4).
@M04650:207:000000000-C238N:1:1101:15044:6689 2:N:0:19
GGACTACGGGGTTTCTAATCCTGTTTGCTCCCCACGCTTTCGAGCCTCAGCGTCAGTTACAGACCAGAGAGCCGCCTTCGCCACTGGTGTTCCTCCATATATCTACGCATTTCACCGCTACACATGGAATTCCACTCTCCTCTTCTGCACTCCAGTCTCCCAGTTTCCAATGACCCTCCCCGGTTGAGCCGGGGGCTTTCACATCAGACTTAAGAAACCGCCTGCGCTCGCTTTACGCCCAATAAATCCGGACAACGCTTGCCCCCTACGTATTACCGCGGCTGCCTGCCCGTAGTTAGCC
+
CCCCCGGGGGGGGGFFGGGGGD,CFGFGFGGGGAEFFBGGCCFFGGCFCEEEG@@FFFGG<FFGGFGFFGGGGGDGCEFGGG7@AFDA,BFEF?;FCGGCFAECGGCF=?FGGFGGEFCDGFG,9FFEBEFDCAC9DDFG9==FGEDG<FAD,=>EGCA9@>DFGGFGFFGF?GGGFFCEE@CEC+6,<ECEEE=CGGG7+=CAFG6A@F7+/:C78@G<>D(6@>6;?C;6BC7551?C8<??GF46C;702348)4,86:6)>E(142:7BC)-:542(-4((()..*,/3,,4)+)<7
@M04650:207:000000000-C238N:1:1101:6878:6691 2:N:0:19
GGACTACAAGGGTATCTAATCCTGTTTGCTCCCCACGCTTTCGCACCTGAGCGTCAGTCTTTGTCCAGGGGGCCGCCTTCGCCACCGGTATTCCTCCAGATCTCTACGCATTTCACCGCTACACCTGGAATTCTACCCCCCTCTACAAGACTCCAGCCTGCCAGTTTCGAATGCAGTTCCCAGGTTGAGCCCGGGGATTTCACATCCGACTTGACAGACCGCCTGCGTGCGCTTTACGCCCAGTAATTCCGATTAACGCTGGCCCCCTCCGTATTACCGCGGCTGCTGGCACGGAGTTAGC
+
CCCCCGGGGGGGGCFGGGGGFGGGGCGGGGGGGGGGGGGGGGGGGGGGFGGGGGGGGGGGGGGGGGGGFGGGGGGGGGGGGGGGGGGGGDGGFGGAFFGGGFFGFFGGCFFFGGGGGG>>E=FGFGGGGGGGFAFGGGGGGGDFGFGFGGGFGFFGAEGGGGGGGGGGGGGFGGGGFGFG?FGGGC:DGGGGGGD=57F9=BG@FF<;67D*47CFA@F5031(8@B>:C>F9EF<@:>CE?B0C79271<2473<F29?(3*(/:921(73(A(6<:2(260(-1)4>E1+-,49(0)6-
@M04650:207:000000000-C238N:1:1101:14534:6709 2:N:0:19
GGACTACTGGGGTTTCTAATCCTGTTTGCTCCCCACGCTTTCGAGCCTCAGCGTCAGTTACAGACCAGAGAGCCGCCTTCGCCACTGGTGTTCCTCCATATATCTACGCATTTCACCGCTACACATGGAATTCCACTCTCCTCTTCTGCACTCAAGTCTCCCAGTTTCCAATGACCCTCCCCGGTTGAGCCGGGGGCTTTCACATCAGACTTAAGAAACCGCCTGCGCTCGCTTTACGCCCAATAAATCCGGACAACGCTTGCCACCTACGTATTCCCGCGGCTGCTGGCACGTAGTTAGC
+
CCCCCGGGGGGGGGGGGGGGGGGGGGGGGGGGGGGGGGGGGGEFGGGGGGGGGGGEGGGGGGGGGGGGGGGGGGGGGGGGGGGGGGGGGGGGGGGGGGGGGGGGGGGGGGGGGGGGGGGGDGGGGGGGEEFGGGGGGGGGGGGFGGGGG8EFGGCGFGGGGG?FFF8,@@AFDGFGGGGGGGGGGGGGGGGGGG8EGDFFGFGF6C76.;?FED7+:8FGFGF@DFFFFGFF?GFBFFGGG6126:2:GFFF(8<?GF03(8<:7C<BFF0.492)+9390,(-(,)275(2(411:@9<6
@M04650:207:000000000-C238N:1:1101:25538:6715 2:N:0:19
GGACTACCGGGGTTTCTAATCCTGTTTGCTCCCCACGCTTTCGTGCATGAGCGTCAGTACAGGTCCAGGGGATTGCCTTCGCCATCGGTGTTCCTCCGCATATCTACGCATTTCACTGCTACACGCGGAATTCCATCCCCCTCTACCGTACTCTAGCCATGCAGTCACAAATGCAGTTCCCAGGTTGAGCCCGGGGATTTCACATCTGTCTTACATAACCGCCTGCGCTCGCTTTACGCCCAATAAATCCGGACAACGCTTGCCACCTACGTATTACCGCGGCTGCTGGCACGTAGGTAGC
+
CCCCCGGGGGGGGGGGGGGGGGGGGFEFGGGGGGGGFDGGGFGGGGGGGGGFGF@CFFCFDFGEFGGGGGGDGGGFFGGGGGEGGGGGGGGGCEDFGGGGGGGG,CFFGGGGGGGGGGGGGEGGGFGGGGGGGGGGGFGGGGGFDF=8FGGFGGGGGGGGFG?FFGCGGFFFGA7EFGGGEFGGGGGGGG8FGGGG45B,1=CFFGGF<GFC?777C<FGFGB615:30CBF?FFBF1A>2(4?FF24:?@>?FGFF69:((14>F:B0>6BF+4><F:>B0;9>6)84*(+-,84(<<3.
@M04650:207:000000000-C238N:1:1101:15447:6720 2:N:0:19
GGACTACCGGGGTTTCTAATCCTGTTTGCTCCCCACGCTTTCGAGCCTCAGCGTCAGTTACAGACCAGAGAGCCGCCTTCGCCACTGGTGTTCCTCCATATATCTACGCATTTCACCGCTACACATGGAATTCCACTCTCCTCTTCTGCACTCAAGTCTCCCAGTTTCCAATGACCCTCCCCGGTTGAGCCGGGGGCTTTCACATCAGACTTAAGAAACCGCCTGCGCTCGCTTTACGCCCAATAAATCCGGACAACGCTTGCCACCTACGTATTACCGCGGCTGCTGGCACGTAGTTAGC
+
CCCCCGGGGGGGGGGGGGGGGGGGGGGGGGGGGGGGEGGGGGGGGGGGGGGGGGGGGGGGGFGGGGGGGGGGGGGGGGGGGGGEGGGGGGGGGFDFGGGGGGGGGGGGGGGGGGGGGGGD=FGGGGGGFFGGGGGGGGGGGGGFGGGGGGGFGGGDGGGGGFGDBFFGGCFGGFGGGGGGGGGEGGGGGGGGEGGGGDGGGFGFFGFFFGGGEDD7A1EG9D9DDF>B1D>BFGFFFFGGGF<?FFFFGF:>?EG?GFFB6?GFGGF:7::F?GFDGG?B9>BBB1,50E<FFB?08F>)6
@M04650:207:000000000-C238N:1:1101:27975:6755 2:N:0:19
GGACTACTCGGGTATCTAATCCTGTTTGCTCCCCACGCTTTCGCACCTGAGCGTCAGTCTTCGTCCAGGGGGCCGCCTTCGCCACCGGTATTCCTCCAGATCTCTACGCATTTCACCGCTACACCTGGAATTCTACCCCCCTCTACGAGACTCAAGCTTGCCAGTATCAGATGCAGTTCCCAGGTTGAGCCCGGGGATTTCACATCTGACTTAACAAACCGCCTGCGTGCTCTTTACGCCCAGTAATTCCGATTAACGCTTGCACCCTCCGTATTACCGCGGCTTCTGGCACGTCTTTAGC
+
CCCCCFGGGGECFGFFGGFGGGGFGGGGGGGGCG?FGGFGGGFDGGGGGEFFCGGGGGCGFGDGGGE,::@FGGGGEEGG?FFEGG7@GDFGDFGGGCEGGGGGGEEGGGGGGGGGGGGCCFGGGGGGGGGGGGGGGGGGCGGFGGGCCCBCD6,EFGGCGGA9FG7@>EFF+:<CCD2=9>,>>EF86E7C*:*?5>79C7E666;6<:7CE7?FF==C1>96(<>D?G064CFA421:?(437*:9FF;??F*<7(3218<)*204<09B(A?FFF666B9((4)).+(<88((-<):6
@M04650:207:000000000-C238N:1:1101:22152:6757 2:N:0:19
GGACTACTGGGGTTTCTAATCCTGTTTGCTCCCCACGCTTTCGAGCCTCAGCGTCAGTTACAGACCAGAGAGCCGCCTTCGCCACTGGTGTTCCTCCATATATCTACGCATTTCACCGCTACACCTGGAATTCTACCCCCCTCTACAAGACTCAAGCCTGCCAGTTTCAAATGCAGTTCCCAGGTTGAGCCCGGGGATTTCACATCAGACTTAAGAAACCGCCTGCGCTCGCTTTACGCCCAATAAATCCGGACAACGCTTGCCACCTACGTATTACCGCGGCTGCTGGCACGTAGTTAGC
+
CCCCCGGGGGGGGGGGGGGGGGGGGGGGGGGGGGGGGGGGGGGGGGGGGGGGGGGGGGGGGDFGGGGGGGGGGGFGGGGGGGGGGGGGGGFGGGGGGGGGGGGGGGGGGGGGGGGGGGGGGGGGGGGGGGGGGGGGGGGGGGGFGGGGGGGFGGGGGGGGGGGGGGGGGEGGGGGDGGGGGCFGGGGGFFGGGGGGD4F?FFGFFGFF@FFG9DGGFFGGFGFD0A@FFD9>?GFFFFGGG:1<CDAFGFFFBDGF46B?:BG?7FB?BF:,4C><FGBF906>>BF:?G(3:(82?GB26
@M04650:207:000000000-C238N:1:1101:19239:6760 2:N:0:19
GGACTACCCGGGTATCTAATCCTGTTTGCTCCCCACGCTTTCGAGCCTCAGCGTCAGTTACAGACCAGAGAGCCGCCTTCGCCACTGGTGTTCCTCCATATATCTACGCATTTCACCGCTACACATGGAATTCCACTCTCCTCTTCTGCACTCAAGTCTCCCAGTTTCCAATGACCCTCCCCGGTTGAGCCGGGGGCTTTCACATCAGACTTAAGAAACCGCCTGCGCTCGCTTTACGCCCACTAAATCCGGCCAACGCTTGCCACCTACGTATTACCGCGGCTGCTGGCACGTAGTTAGC
+
CCCCCGGGGGGGGGGGGGGGGGGGGGGGGGGGGGGGGGGGGGGGGGGGGGFGGGGGGGGGG,F9EFGGGFGEDFGGGGGGGGGGGGGGGFFGGGGGGDGGGFGGGCFGGGGGGGGGGCGGGGGG,9?FFGGGGGGGGGGGGGGFGGF=AFGFFDFGFFGEGGGGGGGGGGGGF,3=?FDEE=>EGGGGGGGDEGGGGGG?CFGAFF7A3FFFE7>++:FGFGFF1A>E;G0(:FFBF?GGGF((7C29CFB1(8C8C6944:GFGGF7(.84,C:29D<B>>BB11:7:G7CB::?:F2<:
@M04650:207:000000000-C238N:1:1101:7719:6806 2:N:0:19
GGACTACTGGGGTTTCTAATCCTGTTTGCTCCCCACGCTTTCGAGCCTCAGCGTCAGTTACAGACCAGAGAGCCGCCTTCGCCACTGGTGTTCCTCCATATATCTACGCATTTCACCGCTACACATGGAATTCCACTCTCCTCTTCTGCACTCAAGTCTCCCAGTTTCCAATGACCCTCCCCGGTTGAGCCGGGGGCTTTCACATCAGACTTAAGAAACCGCCTGCGCTCGCTTTACGCCCAATAAATCCGGACAACTCTTGCCACCTACGTATTACCGCGGCTGCTGGCACGTAGTTAGC
+
CCCCCGGGGGGGGGGGGGGGGGGGGGGGGGGGGGGGGEGGGGGGGGGFGFGGGGG>FGGGGFGGGFEGGGFDFFDGGGGGGGGGGGGGGGFFGGGGGGGGGFGGFGGCFEFGDGGGGDGDGGGGGGGCFFGGGGGGGGGGG8FFGGGFFCFFGCFGGGGFGFFFGGGGFF@=FGFFGGGGGGG7FGDGFFGGGGG>DGGGGFGF6DF4>GDFE:7;@@GCBG9@?56:9DB>(>FFF(;?:::(CC>BFFB1:DG?C)-4).>(*<6,(,24<C?>CD<9366>BFFF:C1C?B0?:<:<6
@M04650:207:000000000-C238N:1:1101:27814:6863 2:N:0:19
GGACTACAGGGGTACTTAATCCTGTTTGCTCCCCACCCTTTCGCACCTGCACGTCAGTCCTTGTCCAGGGTGCCGCCTTCGCCACCGGTACTTCCCCTGATCTTTAGGCATTTCACCTCTACACCTGGAATTCTCCTCCCCCCTATCAGAATGCTGTATGCCACTTTCGAATGCAGTTCCCTGGTTTCGCCCGGGGATTTCACTTCCGACTTAACTAACCGCCTACGTTCGCTTTATGCCCAGTAATCTCGATAAACGCTTGCACCTTGTCACATACCGCGCCTGTTCGCACGGAGTTAGC
+
---8,;6C8<F:6,,,<EEEE,,-CFA<,CCCF,6F,BDFC?,,6FFFEC6,:C,,,6,,,,,66C696,6,@,+++4,9,6,8?97+8>,,,5,:,,4,,C4,,4,,,9:,555,:,@+9?E<,?,,B4,AF9,,,,9CE++0+4,@E8,4,7,@3,@,,,22:EFG66,307==6+,3,,,458,,133@:7*1*32>=9;++;F4=>5*0=>++.<*()((/)(2(*/((=A<+1+2<5(/+;.)+;)),)1):((,4:3)*;1))))).+66F4:(((-(,-))-2(11((21*66.
@M04650:207:000000000-C238N:1:1101:11095:6906 2:N:0:19
GGACTACCGGGGTATCTAATCCTGTTTGCTCCCCACGCTTTCGAGCCTCAGTGTCAGTTACAGGCCAGAGAGCCGCTTTCGCCTCCGGTGTTCCTCCAAATATCTACGCATTTCACCGCTACACATGGAATTCCACTCTCCTCTCCTGCACTCAAGTCTCCCAGTTTCCAATGCACACAATGGTTGAGCCACTGCCTTTTACATCAGACTTAAGAAACCACCTGCGCTCGCTTTACGCCCAATAAATCCGGACAACGCTTGGGACCTACGTATTACCCCGGCTGCTGGCCCCTAGTTAGCC
+
CCCCCGGGGGGGGGGGGGGGGGGGGGGGGGGGGGGGGGGGGGGCFGGGGGGFGFDGGGGGGGEFGGGGGGGGGGGGCE?FFGGGGGGGGGGGGGGGGGGGGGGGGGGGGGG@FGGGGEDGGGGG9FFGFGGGGGGGGGGGGGGFGGGGGGGFG?FGGGGFEFFECEFGAE9FGGGF8DGFFFDAFFEFFG@C7@EFGGGF+?FFFG5A8*=>6CFDFFGGDG2.782)5?@F9:8<)3:FE0(5CC3763;<9B<(),2(48*(9A,5?625A8<4<0-499;>::?3(/3*((.64<<2.
@M04650:207:000000000-C238N:1:1101:6935:6907 2:N:0:19
GGACTACTAGGGTATCTAATCCTGTTTGCTCCCCACGCTTTCGAGCCTCAGCGTCAGTTACAGACCAGAGAGCCGCCTTCGCCACCGGTATTCCTCCAGATCTCTACGCATTTCACCGCTACACCTGGAATTCTACCCCCCTCTACGAGACTCAAGCTTGCCAGTATCAGATGCAGTTCCCAGGTTGAGCCCGGGGATTTCACATCTGACTTAACAAACCGCCTGCGTGCGCTTTACGCCCAGTAATTCCGATTAACGCTTGCACCCTCCGTATTACCGCGGCTGCTGGCACGGAGGTAGC
+
CCCCCGGGGGGGGGGGGGGGGGGGGGGGGGGGGGGGGGGGGGGGGGGGCFGGGGGCGGGGGEFGGGGGGGGGGGGGGGGGGGDEGGGGGGGFCFGGGG8FCGGGGGGGEGGGGGGGGGGGGGGGFFGGE<FGGGGGGGGCGGGBGGGGCEGFGGGGGGGGGGGGGGGGGGGACGGGGGGGGGCFGGG6?FGGGGGGGGGFGF?8FGGFFFFG4=FFFFGGFDF1359EFG910C>CF@G5:?(,C*)57@F03>DBFB>:B?FFGF<?BFB<?649CF291;699B704C7C1>(,(A7?3
@M04650:207:000000000-C238N:1:1101:9165:6917 2:N:0:19
GGACTACTAGGGTATCTAATCCTGTTTGCTCCCCACGCTTTCGAGCCTCAGCGTCAGTTACAGACCAGAGAGCCGCCTTCGCCACTGGTGTTCCTCCATATATCTACGCATTTCACCGCTACACCTGGAATTCCACTCTCCTCTTCTGCACTCAAGTCTCCCAGTTTCCATTGACCTCCCCCGGTTGATCCGGGGGCTTTCCCATCAGTCTTAAGAAACCGCCTGCGCTCGCTTGACTCCCAATAATTCGTGACAACTCTTGCCCCCGCCGTATTACCGCGTCTGCGGGCACGTCGTTGGC
+
CC<CC<FDGGFFFCF@@F,C;6C@FEFEGGGF8B<@:FGEGG7F@BFFFE<F:@FCFFGGFCFGFG@CF8,BC<F:FGGGE::,FFFG<,CF<E,54,<FFF;FDFE7E,CGGGGGGGCDC=94,4E8F<FFFF,<=EFG>8@@,CA=?;E?8?E,44@;=>8D,>DB,C,3?9@,,+1@+8@+CFGF,@D96C>ED1CF:+6*=6*;*1+=/CDC+5FC;D;3059),:(.(2),0.AFG033**.6C))-,0:)*)4<)-:,**-((.44:8(4::(-(((43),,(*,:1(((-;102
@M04650:207:000000000-C238N:1:1101:11440:6950 2:N:0:19
GGACTACCGGGGTATCTAATCCTGTTTGCTCCCCACGCTTTCGCACCTGAGCGTCAGTCTTCGTCCAGGGGGCCGCCTTCGCCACCGGTATTCCTCCAGATCTCTACGCATTTCACCGCTACACCTGGAATTCTACCCCCCTCTACGAGACTCAAGCTTGCCAGTATCAGATGCAGTTCCCAGGTTGAGCCCGGGGATTTCACATCTGACTTAACAAACCGCCTGCGCTCGCTTTACGCCCAATAAATCCGGACAACGCTTGCCACCTACGTATTACCGCGGCTGCTGGCACGTCGTGTGC
+
CC<CCGGGEEDGGDGGFDGGGGGFGGGGGGGGFFFF@EEEGGGGGFGFFE@FGFG:FGGGFGGDCGCGFC7:FFGE>FGGGG@E:FF7FFGGGGGFGFGE,EFFFGGGGGD7BE?EE@68>FFCEFCF8,FGFFCG=8DGGCGF7EF7:@EFG,>A:FFGGGFFCC@C9DFCG9DC<>FDFFG7>CFFFCFFDEGCDC7@7AGFFGG+<FGG<@FGF1F99D>F:F0>9D>B6=@<FFGEG?:<GCAAGFD96)7,*-7<1192*+.45:?:7+4<FG(7(11(((,.7:(<4(-((*(()
@M04650:207:000000000-C238N:1:1101:5680:6972 2:N:0:19
GGACTACCCGGGTATCTAATCCTGTTTGCTCCCCACGCTTTCGCACCTGAGCGTCAGTCTTTGTCCAGGGGGCCGCCTTCGCCACCGGTATTCCTCCAGATCTCTACGCATTTCACCGCTACACCTGGAATTCTACCCCCCTCTACAAGACTCTAGCCTGCCAGTTTCGAATGCAGTTCCCAGGTTGAGCCCGGGGATTTCACATCCGACTTGACAGACCGCCTGCGTGCGCTTTACGCCCAGTAATTCCGATTAACGCTTGCACCCTCCGTATTACCGCGGCGGCTTGCACGGAGTTGGC
+
CCCCCGGGGGGGGGGGGGGGGGGGGGGGGGGGGGGGGGGGGGGEFCGGGGGGGGCFGGGGGGGGGGGGGGGGGGGGGGGGGGGGDGGGGGGGGGAFGGEFDFGFGGGGGGGGGGGGGGDCCFGDG:D>FFGGGFGGCDFEGGGFDFGFGGGFGGGGAECFFCFGGGGGGDGGDBCFGGGGGGGGGGC6FEC7CGEGDGGGGFGFFFGF?DGD<FFD=1@C1C>::FFB(991>=@BF?CCD663>7A<D4F1(8DFD:630(/8FFBFFFF6(256F700(42(430(4C29(44;?F)(,
@M04650:207:000000000-C238N:1:1101:12546:7002 2:N:0:19
GGACTACCCGGGTTTCTAATCCTGTTTGCTCCCCACGCTTTCGCACCTGAGCGTCAGTCTTCGTCCAGGGGGCCGCCTTCGCCACCGGTATTCCTCCAGATCTCTACGCATTTCACCGCTACACCTGGAATTCTACCCCCCTCTACGAGACTCAAGCTTGCCAGTATCAGATGCAGTTCCCAGGTTGAGCCCGGGGATTTCACATCTGACTTAACAAACCGCCTGCGTGCGCTTTACGCCCAGTAATTCCGCTTAACGCTTGCACCCTCCGTATTCCCGCGGCTGCTGGCCCGGATTTATC
+
CC<CCGGGGGGGGGGGGGGGGGGGGGGGGGGGGGGGGGGGGGGGGGGGCEFGGGGGGGGGGGGGGGGGGGGGGGGGGGGGGGGGGGGGGGGGGGGGGGGGGGGGGGGGGEGGGGGGGGGGGGGGGGGGGFGGGGGGGGFGGGGFGGFGGGGFGGGGGGGFGGGGGGGGGGGGGGGGGGGGGGGGGGGGGGGGGDGG)8CEDFGF6;C6<GGGFGGGF6CFBG>::F>>FGFB>*72@BGGGF:>FFA4C@4(4)>2:(4::13<G88(-4(,4C?)<F09;F>>,3)8:=?C(4((,<)).
@M04650:207:000000000-C238N:1:1101:18085:7016 2:N:0:19
GGACTACTGGGGTATCTAATCCTGTTTGCTCCCCACGCTTTCGCACCTGAGCGTCAGTCTTTGTCCAGGGGGCCGCCTTCGCCACCGGTATTCCTCCAGATCTCTACGCATTTCACCGCTACACCTGGAATTCTACCCCCCTCTACAAGACTCTAGCCTGCCAGTTTCAAATGCAGTTCCCAAGTTAAGCTCGGGGATTTCACATCTGACTTAACAGACCGCCTGCGTGCGCTTTACGCCCAGTAATTCCGATTAACGCTTGCACCCTCCGTATTACCGCGGCTGCTTGCACGGAGTTAGC
+
CCCCCGGGGGGGGGGGGGGGGGGGGGGGGGGGGGGGGGGGGGGGEGGGGGFGGGGGGGGGGGGGGGGGGGGGGGGGGGGGGGGGGGGGGGGGGGGGGGGGGGGGGGGGGGGGGGGGGGGGDGGGGGGGGGGGGGGGGCFGGCCFEGGGFFGFGGGGGGGGGGGGGDGGGGGGGFGGGGGGFGGFGGGGGG,=EGGGGGGGGFGFFGDFCGGGFFGGFDGGFD90;=6>7DFFFGFFF?GGGB08FGFDGFFFFFG>F<>BB?D2DGF?FFFFFG?4AFB>6(2;>F0)5C?D:939?E2-5
@M04650:207:000000000-C238N:1:1101:27563:7016 2:N:0:19
GGACTACAGGGGTTTCTAATCCTGTTTGCTCCCCACGCTTTCGCACCTGAGCGTCAGTCTTCGTCCAGGGGGCCGCCTTCGCCACCGGTATTCCTCCAGATCTCTACGCATTTCACCGCTACACCTGGAATTCTACCCCCCTCTACAAGACTCCAGCCTGCCAGTTTCGAATGCAGTTCCCAGGTTGAGCCCGGGGATTTCACATCCGACTTGACAGACCGCCTGCGTGCGCTTTACGCCCAGTAATTCCGATTAACGCTTGCACCCTCCGTATTACCGCGGCTGCTTGCACGGAGTTAGC
+
CCCCCFGGGGGGGEEGGGGGGGGGGGGGGGGGGGGGGGGGGGGGGGGGGFGGCFGGCFFGGGGGGFF@FDGGGGGGEGGGGGGGGGGEGGGGGGGGGGGGFGGGGGGGGGGGGGGGGDGDCGGGGGGGGBDGGGGFGGGGDGGFGGGGGGGFGGGGGGGGGFGFDFGFEFFGGCGGGGGGGFGGGGGGGGCFGEGGGGGFGFGFFCFFFGGGFGGGFDGG(C>0349EBGFF(:))=3C:E08(0:<<GFF(8BDAGB9?2(C7FF?6:?2?6FFFGGB;(406>F:)5:)C(-(-:GF<5
@M04650:207:000000000-C238N:1:1101:26970:7035 2:N:0:19
GGACTACACGGGTTTCTAATCCTGTTTGCTCCCCACGCTTTCGAGCCTCAGCGTCAGTTACAGACCAGAGAGCCGCCTTCGCCACTGGTGTTCCTCCATATATCTACGCATTTCACCGCTACACATGGAATTCCACTCTCCTCTTCTGCACTCAAGTCTCCCAGTTTCCAATGACCCTCCCCGGTTGAGCCGGGGGCTTTCACATCAGACTTAAGAAACCGCCTGCGCTCGCTTTACGCCCAATAAATCCGGAAAACGCTTGCCACCTACGTATTACCTCGGCTCCTGGCACGTAGTTAGC
+
CCCCCGGGGGGGGGGGGGGGGGGGGGGGGGGGGGGGGGGGGGGGGGGGGGGGGGGGGGGFGGGDGGGGFGGGGGGGGGGGDFGGE=FGC<FGGGGGGGGGGGGFFGGGGGGGGGGGGEGDGGGGDGGGECFFFGGGGGFGFGGFGGDG<FGFGFFGF9EG8FFGGFGGGGGGGFF8,6+@EGD><FEGC7FCG*49C<FGGFF88F?=BGGF4;7@+/AF9G97=A6>2C07?GFBFBGGGB?:GF94C))-4))4C11:?:C0>?<8(8:?<F?):7).40:60(504C7C:0(.8F)).
@M04650:207:000000000-C238N:1:1101:22004:7047 2:N:0:19
GGACTACTAGGGTATCTAATCCTGTTTGCTCCCCACGCTTTCGAGCCTCAGCGTCAGTTACAGACCAGAGAGCCGCCTTCGCCACTGGTGTTCCTCCATATATCTACGCATTTCACCGCTACACATGGAATTCCACTCTCCTCTTCTGCACTCAAGTCTCCCAGTTTCCAATGACCCTCCCCGGTTGAGCCGGGGGCTTTCACATCAGACTTAAGAAACCGCCTGCGCTCGCTTTACGCCCAATAAATCCGGACAACGCTTGCCACCTACGTATTACCGCGGCTGCTGGCACTTAGTTACC
+
CCCCCGGAFGGGGGGGGGGGGGGGGGGGGGGGGGGGGGGGGGGGGGGGGGFFGGGGGGGGGGGGGGGFFEFEGGGGGGGGFGGGGGGGGFGGGGGGGDFGFADFGFG@GEGGGGCGGGGGGGGG9ECFEFFGGGCGG=9FGGGF=EGGFCFDFEFGFF;DFGCGFGGGGGGEC=DGG8EECEG7CFDC6DGG7EG7CGGCGFGFAFFFEFFG=F8CC@GGBGFF7F9E17(7(CF4?6EGGF<<F7ADGFFF0>CBGB>?:6GF*9:B2>?FFF?BGGBF0;607BFF2C<F1)644F4).
@M04650:207:000000000-C238N:1:1101:8772:7079 2:N:0:19
GGACTACCGGGGTATCTAATCCTGTTTGCTCCCCACGCTTTCGCACCTGAGCGTCAGTCTTCGTCCAGGGGGCCGCCTTCGCCACCGGTATTCCTCCAGATCTCTACGCATTTCACCGCTACACCTGGAATTCTACCCCCCTCTACGAGACTCAAGCTTGCCAGTATCAGATGCAGTTCCCAGGTTGAGCCCGGGGATTTCACATCTGACTTAACAAACCGCCTGCGTGCGCTTTACGCCCAGTAAATCCGAACAACGCTAGCCCCCTTCGTATTACCGCGGCTGCTGGCCCGAAGTTAGC
+
CCCCCGGGGGGGGGGGGGGFGFGGGGFGGGGGGGGGGGGGGGGGGGGFGFGGGGGGGGGGGGGGGGGGGGGGGGGGGGGGGGGGGGGGGGGGGGGGGGGGEFGGGGGGGGGGGGFFFEGGGGGGGDFGGGGGGFGGF8EEGDGFGGGGGGDFFGGGDGGGGGGGFGFCGGGFGGGCCDFGGGGGGF>ECEFGGGGGGGGCGFGFFC>FF=FDCGGGFFEFFGB?BF>FFGFF6=:AF?E:C61(:FABC4<((.9?G>BB:6DFGD1134:::*(-<::((,(-4??>(/(*-199,<-6)
@M04650:207:000000000-C238N:1:1101:9357:7125 2:N:0:19
GGACTACCAGGGTATCTAATCCTGTTCGCTCCCCACGCTTTCGCTCCTCAGCGTCAGTATCGGCCCAGAGACCCGCCTTCGCCACCGGTGTTCCTCCTGATATCTGCGCATTTCACCGCTACACCAGGAATTCCAGTCTCCCCTGCCGAACTCTAGCCTGCCCGTATCGACTGCAAGCTCGGGGTTGAGCCCCGAGTTTTCACAGCCGACGCGACAGACCGCCTACGAGCTCTTTACGCCCAATAATTCCGGACAACGCTTGCACCCTACGTATTACCGCGGCTGCTGGCACGTCTTTGGC
+
CCCCCFGGGGGGGGGGGGGGGGGGGGGGGGGGGGGGGGGGGGEGGGGGGGGGGGGGGGGGGDGGGGGGGGGGGG@GGGGGCGGGDFEFGGGGGGGGGGGGFGGGGDGDGEFGGGFGGGGGGGGGFGGGFFGGGGGD:EFGGFEFFFGG7>8D9FFEGGGGGGFEGGGGDFCECEG9AF7:C>EEGGGG6FGGGC8CDDFFGFGFFGGF1G38(/>DD:FGFG>61?:>:G9BFGF)*1*:E?60DFD9CFF(4>)2<9B?F192CF?:::(4>G?>FG(9;6021:B?FG7<1.(2(<487
@M04650:207:000000000-C238N:1:1101:28203:7136 2:N:0:19
GGACTACTCGGGTATCTAATCCTGTTTGCTCCCCACGCTTTCGCACCTGAGCGTCAGTCTTTGTCCAGGGGGCCGCCTTCGCCACCGGTATTCCTCCAGATCTCTACGCATTTCACCGCTACACATGGAATTCCACTCTCCTCTTCTGCACTCAAGTCTCCCAGTTTCCAATGACCCTCCCCGGTTGAGCCGGGGGCTTTCACATCAGACTTAAGAAACCGCCTGCGCTCGCTTTACGCCCAATAACTCCGGACAACGCTTGCCACCTACGTATTACCGCGGCTGCTGGCACGTAGTTAGC
+
CCCCCGGGGGGGFGGGGGGGGGGGGGGGGGGGGGGGGGGGGGGGGGGGGCGGGGGGGGGGGGGGGGGGFEFGEGGGGGGGGGGGGFFGGGGFGGGGGGGGGGGFGFGGGGGGGGGGGGGGGGGGGGGGGFGGGGGGGGGGGGGFGGGGGGGFGFGGGGGGGGGGFFFAFGFGGGGG69FCEGG7FFGDGGGECEGDCGGGFCFF68;FEGGFFCFCF@GGFD92:FBFBGFFFGFAF:GEGB?BGG):CFE01@D?F6>F03>?DFB:3>1(2+8AGFFFFBFF>?>BB53C:??B?C<).
@M04650:207:000000000-C238N:1:1101:25035:7141 2:N:0:19
GGACTACCCGGGTTTCTAATCCTGTTTGCTCCCCACGCTTTCGCACCTGAGCGTCAGTCTTCGTCCAGGGGGCCGCCTTCGCCACCGGTATTCCTCCAGATCTCTACGCATTTCACCGCTACACCTGGAATTCTACCCCCCTCTACAAGACTCAAGCCTGCCAGTTTCAAATGCAGTTCCCAGGTTGAGCCCGGGGATTTCACATCTGACTTAACAGACCGCCTGCGTGCGCTTTACGCCCAGTAATTCCGATTAACGCTTGCACCCTCCGTATTACCGCGGCTGCTGGCACGGAGTTAGC
+
CCCCCGGGGGGGGGGGGGGGGGGGGGGGGGGGGGGGGGGGGGGGGGGGFFGGGGGGGGGGGGGFGGGGGGGGGGGGGGGGGGGDCGGGGGGGGFAGGGGFGGGGFGGGGGGGFGGGGGGGGGGGGGGGGGGGGFGGGGGGGDGFGGGGAFCFGGGGFDGEGGGGDFFG;CFGGGGGFGGGGFGGGGEGGGCFEGGGGGEFGFG=FF7AEGGGC7:DFFGGFD>FFFF32DBB9EFAF?CCE:342?<AF@@163CAGFFFFFG26::<:?B0664ACG62-,36B::?BG:F?B(7?EAA4
@M04650:207:000000000-C238N:1:1101:21870:7150 2:N:0:19
GGACTACTAGGGTTTCTAATCCTGTTTGCTCCCCACGCTTTCGAGCCTCAGCGTCAGTTACAGACCAGAGAGCCGCCTTCGCCACTGGTGTTCCTCCATATATCTACGCATTTCACCGCTACACATGGAATTCCACTCTCCTCTTCTGCACTCAAGTCTCCCAGTTTCCAATGACCCTCCCCGGTTGAGCCGGGGGCTTTCACATCAGACTTAAGAAACCGCCTGCGCTCGCTTTACGCCCAATAAATCCGGACAACGCTTGCCACCTACGTATTACCGCGGCTGCTGGCACGTCGTTAGC
+
CCCCCGGGGGGGGGGGGGGGGGGGGGGGGGGGGGGGGGGGGGGGGGGGG@FGGGGGGGDFGGGGGGGGGGGGGGGGGGGGGGGGGGGGGGGGGGGGGGGGGGGGGGGGGGGGGGGEFGDGGGGGGGGGFFGGGGGGFGGGGGGFGGGGGGGFGGFGGGGGGGGGGGGGGGGGGDGGGGGGGGGGGGG6<EGGGGGGGGGGGFGFFFGFFFFFFGFC=@GGFGFFDF9A@GFFFCFAF6EEGB<FFFAAGFFFFFGFGF>:?FG>FG:0:::2?97)AC<F>F69(87??C?F?:(-9E666
@M04650:207:000000000-C238N:1:1101:28145:7167 2:N:0:19
GGACTACAGGGGTTTCTAATCCTGTTTGCTCCCCACGCTTTCGAGCCTCAGCGTCAGTTACAGACCAGAGAGCCGCCTTCGCCACTGGTGTTCCTCCATATATCTACGCATTTCACCGCTACACATGGAATTCCACTCTCCTCTTCTGCACTCAAGTCTCCCAGTTTCCAATGACCCTCCCCGGTTGAGCCGGGGGCTTTCACATCAGACTTAAGAAACCGCCTGCGCTCGCTTTACGCCCAATAAATCCGGACAACGCTTGCCACCTACGTATTACCGCGGCTGCTGGCACGTAGTTAGC
+
CCCCCFG<EFGGGGGGGGGGGGGGGGGGGGGGGGGGGGGGGGGGGGGGGGGGGGGGGGGGGFGGGGGGGGGGGGEGGGGGGGGGGGGGGGGGGGGGGGGGG9EGGGGGGGGGGGGGGGGGGGGGCFGGFFFGGFFGGGGGGGGFGGGGGGGFGFGGFGDFGGGGFGGGGGGGGGGGGGGGDFGGGGGFFGGGGGGGGGGGGFGFFGGFEF;CCGFGFDGGFGFFFFFE>GFF?F>>F?EEGF6?GG24FFFF(5DFGFFF<?GFGGFFFFFFFGF<GG?>F>;((4,2:C7C03044C))6
@M04650:207:000000000-C238N:1:1101:19931:7212 2:N:0:19
GGACTACTAGGGTTTCTAATCCTGTTTGCTCCCCACGCTTTCGCACCTGAGCGTCAGTCTTCGTCCAGGGGGCCGCCTTCGCCACCGGTATTCCTCCAGATCTCTACGCATTTCACCGCTACACCTGGAATTCTACCCCCCTCTACGAGACTCAAGCTTGCCAGTATCAGATGCAGTTCCCAGGTTGAGCCCGGGGATTTCACATCTGACTTAACAAACCGCCTGCGTGCGCTTTACGCCCAGTAATTCCGATTAACGCTTGCACCCTCCGTATTACCGCGGCTGCTGGCACGGAGTTAGC
+
CCCCCGGGGGGGGGGGGGGGGGGGGGGGGGGGGGGGGGGGGGGGGGGGGGGGGGGGGGGGGGGGGGGGGGGGGGGGGGGGGGGGGGGGGGGGGGGGGGGGGGGGGGGGGGGGGGGGGGGGGGGGGGGGGGGGGGGGGGGGGGGFGGGGFDEADGFGGGGGGGGGGGGGGGGGFGGGGFGGGGGGGGGGGGGGGGGGDGGGGFGFAGGF?FGGFGGGFFGF9C><DFFF:G>FBGF<86CGGFFFDGDFDFFFFEG9:?>BFFG>FGFBFFFFFGFFFF<>29>FFF0,:E:F?B69?G4>A
@M04650:207:000000000-C238N:1:1101:23117:7249 2:N:0:19
GGACTACACGGGTATCTAATCCTGTTTGCTCCCCACGCTTTCGCACCTGAGCGTCAGTCTTTGTCCAGGGGGCCGCCTTCGCCACCGGTATTCCTCCAGATCTCTACGCATTTCACCGCTACACCTGGAATTCTACCCCCCTCTACGAGACTCAAGCTTGCCAGTATCAGATGCAGTTCCCAGGTTGAGCCCGGGGATTTCACATCTGACTTAACAAACCGCCTGCGTGCGCTTTACGCCCAGTAATTCCGATTAACGCTTGCACCCTCCGTATTACCGCGGCTGCTGGCACGGAGTTAGC
+
CCCCCGGGGGGGGGGGGGGGGGGGGGGGGGGGGGGGGGGGGGGGGGGGGGGGGGGGGGGGGGGGGGGGGGGGGGGGGGGGGGGGGGGGGGGGGGGGGGGGGGGGGGGGGGGGGGGGGGGGGGGGGGGGGGGGGGGGGGGGGGGFGGGGDGGFGGGGGGGGGGGGGGGGGGGGGGGGGGGGGGGGGGGGGGGGGGGGGGGGGFGFFFDFEFGGFGGGFFGGFDB?DFF@1DB>0CFFFFGGGFF7FGF9FBFFFFGBG<144:GFGGFFFBF((25<GD39BFF;B?:)8C?GF9034F2).
@M04650:207:000000000-C238N:1:1101:10682:7253 2:N:0:19
GGACTACCGGGGTTTCTAATCCTGTTTGCTCCCCACGCTTTCGCACCTGAGCGTCAGTCTTCGTCCAGGGGGCCGCCTTCGCCACCGGTATTCCTCCAGATCTCTACGCATTTCACCGCTACACCTGGAATTCTACCCCCCTCTACGAGACTCAAGCTTGCCAGTATCAGATGCAGTTCCCAGGTTGAGCCCGGGGATTTCACATCTGACTTAACAAACCGCCTGCGTGCGCTTTACGCCCAGTAATTCCGATTAACGCTTGCACCCTCCGTATTACCGCGGCTGCTGGCACGGCGTTAGC
+
CCCCCGEGGGGGGGGGGGGGGGGGGGGGGGGGGGGGGGGGGGGGGGGGFGFGGGGGGGGGGGGGGGGGGDGGGGGGGGGGGGGGGGGGGGGGGGGGGGGFGGGGGGGGGGGGGGGGGGGGGGGGGCFGGGGGGGGGGFGGGGGFGGFGDGGFGFFFGCFGGGGDGGGGFFFGFGECGGGGGGGGGGGGGGGGGGGGGGGGGFGFFGFFFFGGFGGG*8FGFG><<FF:?D>B;GFBF0E?E??BGG29CF??FF*6>:9???GFGGB6?BBFFD?FGG(99BFFF?03>C7F?>((-??<:
@M04650:207:000000000-C238N:1:1101:23732:7260 2:N:0:19
GGACTACCAGGGTATCTAATCCTGTTTGCTCCCCACGCTTTCGCACCTGAGCGTCAGTCTTTGTCCAGGGGGCCGCCTTCGCCACCGGTATTCCTCCAGATCTCTACGCATTTCACCGCTACACCTGGAATTCTACCCCCCTCTACAAGACTCCAGCCTGCCAGTTTCGAATGCAGTTCCCAGGTTGAGCCCGGGGATTTCACATCCGACTTGACAGACCGCCTGCGTGCGCTTTACGCCCAGTAATTCCGATTAACGCTTGCACCCTCCGTATTACCGCGGCTGCTGGCACGGAGTTAGC
+
CCCCCGGGGGGGGGGGGGGGGGGGGGGGGGGGGGGEGGGGGGGGGGGG:FGGGGGGGGGGFGGGGGGGGGGGGGGGGGGGGGGGGGGGGGFGGGGGGGF9=B;FGGGGGGGGGGGGGEGGGGGGGGGGGGGGGGGGA@FGDGEFGFADDFGFGCFGGGGGGGFDFGGGGGGFFCGGGFGGGFFEGGGGFDGGGEGGDDGGGFGFFGFEFDGGE*6+0(=7>GFFFF>71C>BFG:AF6EEGF?>GG9<F7@?:BGFF6(4:?G?GGF66?;1:F?4CF07>BF6>FFBFC0C:9>9:F2).
@M04650:207:000000000-C238N:1:1101:12500:7261 2:N:0:19
GGACTACCAGGGTTTCTAATCCTGTTTGCTCCCCACGCTTTCGAGCCTCAGCGTCAGTTACAGACCAGAGAGCCGCCTTCGCCACTGGTGTTCCTCCATATATCTACGCATTTCACCGCTACACATGGAATTCCACTCTCCTCTTCTGCACTCAAGTCTCCCAGTTTCCAATGACCCTCCCCGGTTGAGCCGGGGGCTTTCACATCAGACTTAAGAAACCGCCTGCGCTCGCTTTACGCCCAATAAATCCGGACAACGCTTGCCACCTACGTATTACCGCGGCTGCTGGCACGTAGTTAGC
+
CCCCCGGGGGGGGGGGGGGGGGGGGGGGGGGGGGGGGGGGGGGFGGGGGGFGGGGCFGGGGGGGGFGGGFFCCGGGGGGGGGGGGGGGGGGGGGGGGGGGGGGGGGGGGGEGGGGGGGG6EGGGGGGGFFFFFGGGGGGGFGGFGGGGGGGFGFFFGGCFGGGF,EFGGGGGGFGGGGGGCFEGGGGG?GGEDGGGG4FFGFGFFCCFFGGGFCFCC1F4>GFFFFBFFD291FFBF0CGG?08F7<FGFF06DGF<6>61(C0*+4:B?F:?G?2CF?;>9BB06?F:G2??F:.(<::<
@M04650:207:000000000-C238N:1:1101:28309:7262 2:N:0:19
GGACTACCGGGGTATCTAATCCTGTATGCTCCCCACGCTTTCGCACCTGAGCGTCAGTCTTCGTCCAGGGGGCCGCCTTCGCCACCGGTATTCCTCCAGATCTCTACGCATTTCACCGCTACACCAGGAATTCTACCCCCCTCTACAAGACTCAAGCCTGCCAGTTTCAAATGCAGTTCCCAGGTTGAGCCCGGGGATTTCACATCTGACTTAACAGACCGCCTGCGTGCGCTTTACGCCCAGTAATTCCGATTAACGCTTGCACCCTCCGTATTACCGCGGCTGCTGGCACGGAGTTAGC
+
CCCCCCF8FGGGGGGGGGGGGGGFGCFFGGGGGEGGGGGGFGGGEFGGGGGCGGGDEGGF<EFFGGGGC,+@:FGGGGGFFGEF==FFECCGGGGGGG89=,EFFGGCEGEGEFGGGGGGGGGG:+ACGFGGGEFEFF6FGDGFFGF6<@FFFDFFFGGFFGFGFFFGCGGGGGGGGFGGGF?GFEGGCEF55CE55DEGGF?AFCCFEGGG;FGF8@F<139?(53@,C(3(7>2*4;>EB(3*;<AFF:((87:CBB6B?C)0A0-(-96,02)00:919;09<::(2(0((3(4:)..
@M04650:207:000000000-C238N:1:1101:23199:7311 2:N:0:19
GGACTACTCGGGTTCTAATCCTGTTTGCTCCCCACGCTTTCGCTCCTCAGCGTCCGTATCGGCTCAGAGACCCGCCCTCGCCACCGGTGTTCCTCCTGCTATCTGCGCCTTTCACCGCCACACCTGGTATTCTACCCCCCTCCACGAGACCCCTGCCTGTCAGTACCAGATGTAGTTCCCAGGTTGAGCCCGGGGATTTTACACCTGACTTAACAAACCGCCTGCGTGCGCTTTACGCCCCGTAATTTCGCTTCACGCTTGCATCCTCCGTATTACCCCGGCGCCTGGCACCGAGTTAGCC
+
CCCCCGGGFGCGGGE,,EE,FC<CF,CD,6FGG,@FC,BD<BFEEG8,,C6+86+8;C6C,C:,B<FCFC8FC+4@+@,>:F,?,4C4:FG,EEEF8F,4,,9,9,+84@FE5,CF:+++8==CF8?,8<E3,7@DEDCG+=+*63+@+@+*+++5,3,,5,,2,,3,,,,@+,7;C2,<,7>D,@,17DF*=CG*:CG++1+*0*2)6CFF4DFDADF59D??0)4)4)-((:647<EG*(42C3)):7)(4):)/41,(3*):<))(,-(4C>A?*43(4,(,22:<*,*((,36+)).
@M04650:207:000000000-C238N:1:1101:6066:7332 2:N:0:19
GGACTACTCGGGTTTCTAATCCTGTTTGCTCCCCACGCTTTCGAGCCTCAGCGTCAGTTACAGACCAGAGAGCCGCCTTCGCCACTGGTGTTCCTCCATATATCTACGCATTTCACCGCTACACATGGAATTCCACTCTCCTCTTCTGCACTCAAGTCTCCCAGTTTCCAATGACCCTCCCCGGTTGAGCCGGGGGCTTTCACATCAGACTTAAGAAACCGCCTGCGCTCGCTTTACGCCCAATAAATCCGGACAACGCTTGCCACCTACGTATTACCGCGGCTGCTGGCACGTCTTTAGC
+
CCCCCGFGGGGGFGGGGGGGGGGGGGGGGGGGGGGGGGGGGGGGGGGGGFEGGGGGGGGGGGGGGGGGGGGGGGGGGGFGGGGGGGGGGGGGGGFGGGGGGGGGGGGGGGGGGGGGDGGGGGGCGG?EFFFFGFFDGGGCFGGFGGGGGGGFGG=DGFGG8FGGDFG;DEGGGGGGGGG6CFGGGEE6EGGGGG*@D4,>CFGFFGGFFGGG3FGGFFGG>CBFFF6BFC@>FF5)*,AC/12?GGFFFF:90BG?FFF?B?GBGG?(53182<2)3*-39,932:?:?G1<(.(((3)66
@M04650:207:000000000-C238N:1:1101:20430:7373 2:N:0:19
GGACTACCCGGGTTTCTAATCCTGTTTGCTCCCCACGCTTTCGAGCCTCAGCGTCAGTTACAGACCAGAGAGCCGCCTTCGCCACTGGTGTTCCTCCATATATCTACGCATTTCACCGCTACACATGGAATTCCACTCTCCTCTTCTGCACTCAAGTCTCCCAGTTTCCAATGACCCTCCCCGGTTGAGCCGGGGGCTTTCACATCAGACTTAAGAAACCGCCTGCGCTCGCTTTACGCCCAATAAATCCGGACAACGCTTGCCACCTACGTATTACCGCGGCTGCTGGCACGTAGTTAGC
+
CCCCCGGGGGGGEGGGGGGGGGGGGGGGGGGGGGGGGGGGGGGGGGGGGGGGGGGGGFGGGGGGGGGGGGGGGGGGGGGGGGGGGGGGGGGGGGGGGGGGGGGGGGGGGGGGGGGGGGGGGGGGGGGGFFFGGGGGGGGGGGGFGGGGGGGFGDGGGGGFAFGGFFGGGG99+CFFGGGGDGGGGGEGCGGGGEGGGDGFFAGFFGGFFGGGFGFGFFGGFGFF0A;>;GFFF5<AFFGGG::B<FBFFFF1(5C?G>FF:?G?CFF??FB??EBDGF?BF>F>FBBB2E7CFF7BFGAB9
@M04650:207:000000000-C238N:1:1101:18314:7376 2:N:0:19
GGACTACTGGGGTTTCTAATCCTGTTTGCTCCCCACGCTTTCGAGCCTCAGCGTCAGTTACAGACCAGAGAGCCGCCTTCGCCACTGGTGTTCCTCCATATATCTACGCATTTCACCGCTACACATGGAATTCCACTCTCCTCTTCTGCACTCAAGTCTCCCAGTTTCCAATGACCCTCCCCGGTTGAGCCGGGGGCTTTCACATCAGACTTAAGAAACCGCCTGCGCTCGCTTTACGCCCAATAAATCCGGACAACGCTTGCCACCTACGTATTACCGCGGCTTCGTGCACGTAGTTAGC
+
CC9CCGGGGGGGGGGGGGGGGGGGGGGGGGGGGGGGGGGGGGGFGGGGGGCGFGGGGGGGGGGGGGGGGGGGGGGGGGGGGGGGGGGGGGGGGGGGGGFGGDGGGGGEGEGGGGGGGGGGGGGG:,AFE<FGGGGGGGGGGGGFGGGGGGGFGFFGGF;=DGGFFFGGGDGGF;AF8DGGGGGGGGE8FFG7CE*@DGGGGFGFFGG47FGG);7CA@GGFGFFFFFF;DBFBGFFF?EGGF?<G74<FFE>:BG?G>01:?GB7CB?((-4)AB29CBFFFFF(1(,(:3F::(,2<).6
@M04650:207:000000000-C238N:1:1101:20363:7388 2:N:0:19
GGACTACACGGGTATCTAATCCTGTTTGCTCCCCACGCTTTCGAGCCTCAGCGTCAGTTACAGACCAGAGAGCCGCCTTCGCCACTGGTGTTCCTCCATATATCTACGCATTTCACCGCTACACATGGAATTCCACTCTCCTCTTCTGCACTCAAGTCTCCCAGTTTCCAATGACCCTCCCCGGTTGAGCCGGGGGCTTTCACATCAGACTTAAGAAACCGCCTGCGCTCGCTTTACGCCCACTAAATCCGGACAACGCTTTCCACCTACGTTTTACCGCGGCTGCTGGCCCGTAGTTAGC
+
CCCCCGGGGGGGGGGGFGGGGGGGGGGGGGGGGGGGGGGGGGGGGGGGGGGGGGGGGGGGGGGGGGGGGGGGGGGGGGGGGGGGGGGGFGGGGGGGGFGGGGGGGGGFGGGGGGGGGGGGGGGGFGGGEFFFGGGCAFFGGGGFGGGDFGGDGGGGCFFGGGGGFGGGGGGGG9DF?+=CGGGGGGEGEFGGGGGGGGGGGFGF:CFF:<DFFGGFFDGG;)4?;FBA@GFF?=>AFBGGGF((9F:>GFEFBEGFG>9:((06:C7(2:82(28>FF1916>F6??F>G,*499?FGA26
@M04650:207:000000000-C238N:1:1101:12259:7394 2:N:0:19
GGACTACCGGGGTTTCTAATCCTGTTTGCTCCCCACGCTTTCGAGCCTCAGCGTCAGTTACAGACCAGAGAGCCGCCTTCGCCACTGGTGTTCCTCCATATATCTACGCATTTCACCGCTACACATGGAATTCCACTCTCCTCTTCTGCACTCAAGTCTCCCAGTTTCCAATGACCCTCCCCGGTTGAGCCGGGGGCTTTCACATCAGACTTAAGAAACCGCCTGCGCTCGCTTTACGCCCAATAAATCCGGACAACGCTTTCCACCTACGTATTACCGCGGCTGCGGGCACGTAGTTAGC
+
C@CCCGGGGGGGGGGGGGGGGGGGGGGFGGGGGGGGGGGGGGGGGGGGG8FGGGGGGGGGGFGGGGGGGGGGGGGGGGGGGGGGGGGFGGGGGGGGGGGGGGGGGGGGGGGGGGGGGGGGGGGGGFG,BCFFGGGGGGGGGGGFGGGGGGGFGGD9FFGGGGGGGGGGGGGGFDFGGCGCEGG>FDEGGGGDECEGGGGGGFGFFGGF@GFC<7CFFDGG0D9<6A;BFGFF:GFFFFGGG?F?GG9AFFF0?BC1C>>F:,:40@080>F:)<7AGG:>>>>BB:(4(:0C6:0,19)66
@M04650:207:000000000-C238N:1:1101:21339:7407 2:N:0:19
GGACTACAGGGGTATCTAATCCTGTTTGCTCCCCACGCTTTCGCACCTGAGCGTCAGTCTTTGTCCAGGGGGCCGCCTTCGCCACCGGTATTCCTCCAGATCTCTACGCATTTCACCGCTACACCTGGAATTCTACCCCCCTCTACAAGACTCCAGCCTGCCAGTTTCGAATGCAGTTCCCAGGTTGAGCCCGGGGATTTCACATCCGACTTGACAGACCGCCTGCGTGCGCTTTACGCCCAGTAATTCCGATTAACGCTTGCACCCTCCGTATTACCGCGGCTGCTGGCCCGGAGTTATC
+
C@CCCGGFGGGGGGGGGGGGGGGGGGGGGGGGGGGGGGGGGGGGGGGGGFGGGGGGGGGGGGFGGGGGDGDFFGEGGGGFGGGGGGGGGGGGGDGFGGGAC:DCDFGGGGGDFGGGGEEGGGGGGGG8FFGGGGGGGFFEEGGFCFF,8AGFGFFDCFGGGGGGGGGGECFG5FGFFFGFGGG7CCF,=EGGGGGGGGGGGFGFFGFB1CDGFGGGFFGF@G>FFFFF0DFF6EF5F?EGEF(8F*<ADBF(37*->0;F<?F2*2(,461:(;:BGG:F(,(-3(.)(:15(--(4CA).
@M04650:207:000000000-C238N:1:1101:20000:7410 2:N:0:19
GGACTACTGGGGTATCTAATCCTGTTTGCTCCCCACGCTTTCGAGCCTCAGCGTCAGTTACAGACCAGAGAGCCGCCTTCGCCACTGGTGTTCCTCCATATATCTACGCATTTCACCGCTACACATGGAATTCCACTCTCCTCTTCTGCACTCAAGTCTCCCAGTTTCCAATGACCCTCCCCGGTTGAGCCGGGGGCTTTCACATCAGACTTAAGAAACCGCCTGCGCTCGCTTTACGCCCAATAAATCCGGACAACGCTTGCCACCTACGTATTACCGCGGCTGCTGGCCCGTAGTTAGC
+
CCCCCGGGGGGGGDGGGGFGGGGGGGGGGGGGGGGGGGGGGGGDFGGGGGGGGGGGGGGGGGGGGGGGGGGGGGGGGGGGGGGCGGFGGGGGGGGGGGGGGFGGGGGGGGGGGGGGGGGGGGGGGGGGFGGGGGGGGGGGGGGFGGGFFEFFGG8,AEDGGGGFFGGGGCGGF=E?EFGGGGG7FGE?,DFEGGCEGDFGGFGFFF+9:C<>4CD=A@GGFGFF@F9F2C;B6FFAF6GGGBF7FC46CF3>6@D:D((43:GF7F?<476?2<>49C3(346>(0:?0C(/(-(-3<))6
@M04650:207:000000000-C238N:1:1101:5999:7456 2:N:0:19
GGACTACCAGGGTTTCTAATCCTGTTTGCTCCCCACGCTTTCGCACCTGAGCGTCAGTCTTTGTCCAGGGGGCCGCCTTCGCCACCGGTATTCCTCCAGATCTCTACGCATTTCACCGCTACACCTGGAATTCTACCCCCCTCTACAAGACTCCAGCCTGCCAGTTTCGAATGCAGTTCCCAGGTTGAGCCCGGGGATTTCACATCCGACTTGACAGACCGCCTGCGTGCGCTTTACGCCCAGTAATTCCGATTAACGCTTTCACCCTCCGTATTACCGCGGCTACTGGCCCGGAGTTAGC
+
CCCCCGGGGGGGGGGGGGGGGGGGGGGGGGGGGGGGGG7FGGGGGGEFGF@FGGGGGGGEGGGGGGGGGGDGGGGGGGDG@FG7FFGGGGGGGGAFGGGCGGGGFGG@7FGEEFGG9FD8EGCEEGGFGGGGGGGGGGGGGDGFGGGGBCG5FGC::C??EGEF<DEGGGGGGGGGGGG7EFGGGCCCGGGF5=CGG*CE7828@8FFFGCCE7FG43F8>D@F?F0;:369>CF2@<GGE??0C*6<D9<6?)>A>BF60(*.?9318?63:G:4FGF>>13((.47)2.54917?C<).
@M04650:207:000000000-C238N:1:1101:9096:7457 2:N:0:19
GGACTACCGGGGTATCTAATCCTGTTTGCTCCCCACGCTTTCGCTCCTCAGCGTCAGTTACGGCCCAGAGACCCGCCTTCGCCACCGGTGTTCCTCCTGATATCTGCGCATTTCACCGCTACACCAGGAATTCCAGTCTCCCCTACCGCACTCTAGTCTGCCCGTATCGACTGCAGGCTCGGAGTTGAGCCCCGAGTTTTCACAGCCGACGCGACAGACCGCCTACGAGCTCTTTACGCCCAATAATTCCGGACAACGCTTGCACCCTACGTATTACCGCGGCTGCTGGCACGTAGTTGGC
+
CCCCCGGGGGGGGGGGGGGGGGGGGGGGGGGGGGGGGGGGGFGGGGGGGGGGDGGGGGGGGG>FGGGGGGGGGGGGGGGGGGGGGGGGGGGGGGGGFGGGGGGGGGGGGGGGGGGGGGGGGGGGGGGGGGGGGGFGGGGGFFGFFGFEGGEFGGGGGGGGGGGCFGGGGGGGGGGGDDFCGG:EGGGGFFFGGGGGFDGGGCGA8F5:>DGGFGGGFBFGBD>:?F2>?C04.CFAFFGGG0:<F*69D?<1,596F9B<01C7FGFBBFF:894AFF<B>>FFFB>?(=:F0(16(+)5,
@M04650:207:000000000-C238N:1:1101:26797:7468 2:N:0:19
GGACTACCGGGGTATCTAATCCTGTTTGCTCCCCACGCTTTCGAGCCTCAGCGTCAGTTACAGACCAGAGAGCCGCCTTCGCCACTGGTGTTCCTCCATATATCTACGCATTTCACCGCTACACATGGAATTCCACTCTCCTCTTCTGCACTCAAGTCTCCCAGTTTCCAATGACCCTCCCCGGTTGAGCCGGGGGCTTTCACATCAGACTTAAGAAACCGCCTGCGCTCGCTTTACGCCCAATAAATCCGGACAACGCTTGCCACCTACGTATTACCGCGGCTGCTGGCACGTAGTTAGC
+
CCCCCGGCGGGGGGGGGGGGGGGGGGGGGGCGGGGGGGGGGGGGDEGGGGGGGGGGGGGGGGGGGGGGGGGGGGGGGGGGGGGGGGGFFGGGGGGGGGGGGGGGGFFGGGGGGGGFGGGG8FFG9EFGGGGGGGGGGGGGG?EFGFDFGGGFGDGFF8FGFG8DD=DFGGGGGCA,@FGG6@EGGGGGGGGGCGECDGGGGFGA=CCFFGGGEF>:ADGGFGFF<:@>9DFFFGFAFFDCG???GG:AFFFFFF3:59>?43F(0A08>BF:BCBDFC(29921;FF?BEFFBF04:GFA<
@M04650:207:000000000-C238N:1:1101:10753:7475 2:N:0:19
GGACTACCGGGGTTTCTAATCCTGTTTGCTCCCCACGCTTTCGAGCCTCAGCGTCAGTTACAGACCAGAGAGCCGCCTTCGCCACTGGTGTTCCTCCATATATCTACGCATTTCACCGCTACACATGGAATTCCACTCTCCTCTTCTGCACTCAAGTCTCCCAGTTTCCAATGACCCTCCCCGGTTGAGCCGGGGGCTTTCACATCAGACTTAAGAAACCGCCTGCGCTCGCTTTACGCCCCATAACTCCGGACAACGCTTGCCACCTACGTATTACCGCGGCTGCTGGCACGTAGTTAGC
+
CCCCCGGGGGGGGGGGGGGGGGGGGGGGGGGGGGFGEGGGGGGGGGGGGGGGGFGGGGGGGGGGGGGGFGGGGGGGGGGGGGGGGGGGGGGGGGGGGGGGGFFGFFFGGGGGGGGGGGGGGGGGGGGGGFGGGGGGGFGGGGGFGCGGGGGBFG8FGGGGGGC?FGFGGGFG6AFGGGGGEGGGGEGGGGGD>EGGGGGGGFGAFG+*.7FCEFGFF@GG6:>FFFB@(720:FFFF0EG8(44CC()?47;1>DBG06:6:GFGGF:??B??GFFGG<BFB>((-52>E(346<?B<4:<
@M04650:207:000000000-C238N:1:1101:18080:7528 2:N:0:19
GGACTACTGGGGTTTCTAATCCTGTTTGCTCCCCACGCTTTCGCACCTGAGCGTCAGTCTTCGTCCAGGGGGCCGCCTTCGCCACCGGTATTCCTCCAGATCTCTACGCATTTCACCGCTACACCTGGAATTCTACCCCCCTCTACGAGACTCAAGCTTGCCAGTATCAGATGCAGTTCCCAGGTTGAGCCCGGGGATTTCACATCTGACTTAACAAACCGCCTACGTTCGCTTTACGCCCCGTAATTCCGATTAACGCTTGCACCCTCCGTATTACCGCTGCTGCTGACACGGGGTTCAC
+
BCCCCFGG@FEGFCGGGGAFGGG9FFFEGGGGCFGGCCEFGGGGGGGGCCF<FGGGGFAFCFF<FEGF,B@FDFGGGGG:FGGEFFGGGGGGGGGGGAEAEEFGGFFGGGEGGGGGGEC8CFGGFBFF<FEFG<D?A?8FECEFCC8>+9CAC8>EG?AECCC@F=:D3@>BCGF9<DFFG,>*?F6,,;2ACGCC)CFFGFG6=C@+5:0@3D776(=C(36<(.8<77(7:C>>42CCE(43)74<DFF((79>G:9?0(*3=F??B:63:63AF7(((,1:>?F,)2)<((((-*4).
@M04650:207:000000000-C238N:1:1101:13727:7550 2:N:0:19
GGACTACAGGGGTATCTAATCCTGTTTGCTCCCCACGCTTTCGCACCTGAGCGTCAGTCTTCGTCCAGGGGGCCGCCTTCGCCACCGGTATTCCTCCAGATCTCTACGCATTTCACCGCTACACCTGGAATTCTACCCCCCTCTACGAGACTCAAGCTTGCCAGTATCAGATGCAGTTCCCAGGTTGAGCCCGGGGATTTCACATCTGACTTACCAAACCGCCTGCGTGCGCTTTACGCCCAGTAATTCCGAATAACGCTTGCACCCTCCGTATTACCGCGGCGGCTGGCACGGAGTTAGC
+
CCCCCGG8FFGGGGGGGGGGGGGGGGGGGGGGGGGGGGGGGGGGGGGG?FGGGGGGGGGGGGGGGGGCFFDFGGGGDEGFDGGGGGGGGEGGGGGGGGGGGAFGGGGGGGGGGGGGGGEG8FFGGGGGGGGGGDFFGD?FGGGF=FG>F>CAGFEGGGCC@FGCGDFGGGGDGFFFFFGGGCFGGGGGGFFG=EG=55F?@AGFFC>F?CFCE+;CA<CF;G6;BFFF?C(277>>FFGGGFFFGGBBGFF0(8<<F:>:80DBGGF:::>B0C7B?C(469>((-4>BG<F02(4,;2<6
@M04650:207:000000000-C238N:1:1101:15113:7560 2:N:0:19
GGACTACAGGGGTATCTAATCCTGTTTGCTCCCCACGCTTTCGAGCCTCAGCGTCAGTTACAGACCAGAGAGCCGCCTTCGCCACTGGTGTTCCTCCATATATCTACGCATTTCACCGCTACACATGGAATTCCACTCTCCTCTTCTGCACTCAAGTCTCCCAGTTTCCAATGACCCTCCCCGGTTGAGCCGGGGGCTTTCACATCAGACTTAAGAAACCGCCTGCGCTCGCTTTACGCCCAATAAATCCGGACAACGCTTGCCACCTACGTATTACCGCGGCTGCTGGCACGTAGTTAGC
+
CCCCCGGGGGGGGGGGGGGGGGGGGGGGGGGGGGGGGGGGGGGGGGGGGGGGGGGGGGGGGGGGGGGGGGGGGGGGGGGGGGGGGGGGGGGGGGGGGGGGGGFGGGGGGGGGGGGGGGGGGGGGGGGCFEEGGGGGGGGGGGGFGGGGGGGFGGGGGFFGGGGGFGGFGGGGGDFDFGGGGGG>FEGGFGFE*@?GGGGGGFGFFFFFBGGC>CFFFFGGFGFFD::>4C@FFGF>F?EEE?3:FGFFGFFFFFD?C29?B?G?=?:10:::?F?FFFF>FBB((4:B>E?<6.266F4A9
@M04650:207:000000000-C238N:1:1101:18587:7600 2:N:0:19
GGACTACTGGGGTATCTAATCCTGTTTGCTCCCCACGCTTTCGAGCCTCAGCGTCAGTTACAGACCAGAGAGCCGCCTTCGCCACTGGTGTTCCTCCATATATCTACGCATTTCACCGCTACACATGGAATTCCACTCTCCTCTTCTGCACTCAAGTCTCCCAGTTTCCAATGACCCTCCCCGGTTGAGCCGGGGGCTTTCACATCCGACTTAAGAAACCGCCTGCGCTCGCTTTACGCCCAATAAATCCGGACAACGCTTTCCACCTACGTATTACCGCGGCTGCTGGCACGTATTTTGC
+
CCCCCGGGDFGGGGFFGFFGGGGGGGGGGGGGFGGGGGGGGGEFGGGGGGDGGGEGGGGGGGGGGGGG8,:BFFGGGGGGFGGGGGGGGGGGGGGGGFGGGGGGGGGGGGDGGGGGGEGGGGFGGGGGFEGGGGGGCFGGGGGFCGGFGEGFGEFGG8,@EDFFFGGCFFCFG9,=FGGCGCEEGGGCFFGGD>5;CGGG>FFFF4*:@DGGE7:+;8:F(<>;(;@E;GFFFGFFF0EEC<4<6>AAG:B(2BG04(68?2>2:C7:8>?FBG4<FF?064;99(452C:CB60),+)..
@M04650:207:000000000-C238N:1:1101:5145:7667 2:N:0:19
GGACTACCGGGGTATCTAATCCTGTTTGCTCCCCACGCTTTCGCACCTGAGCGTCAGTCTTTGTCCAGGGGGCCGCCTTCGCCACCGGTATTCCTCCCGATCTCTACGCATTTCACCGCTACACCTGGAATTCTACCCCCCTCTACAAGACTCTAGCCTGCCAGTTTCGAATGCAGTTCCCAGGTTGAGCCCGGGGATTTCACCTCCGACTTGACAGACCGCCTGCGCACCCTTTACGCCCATTAATTCCGATTAACGCTTGCACCCTCCGTATTACCGCGGCTGCTGGCACGGAGTTAGC
+
CCCCCGGAGGGGGDGGGGCFGGGGGGGGGGGFGGGGGGGGGGGCCFFFEEEGGGGGGGGFGF9FGGGGGG7FGEEGGDGGGG7FCGGGGCFGGDFGG+FFGGGGGG9FEGGGGGGGGGGGGGGDGGGFB<FFG=EFGD8FECGFGGFGFGGCFGGAFF9D8FFGGAFGE*8DGGGCFCCCFCEGGFG68CFGDG=EDGGGGFG*6C452CDD8*8;61CG>GFF:F0)(1(8?FF)*-;EG?():C2:>F426>C2:29?B:5<68:?08>FFCB)CC:B>9;>;B7).:09-(-(:EA96
@M04650:207:000000000-C238N:1:1101:28247:7718 2:N:0:19
GGACTACAGGGGTATCTAATCCTGTTTGCTCCCCACGCTTTCGAGCCTCAGCGTCAGTTACAGACCAGAGAGCCGCCTTCGCCACTGGTGTTCCTCCATATATCTACGCATTTCACCGCTACACATGGAATTCCACTCTCCTCTTCTGCACTCAAGTCTCCCAGTTTCCAATGACCCTCCCCGGTTGAGCCGGGGGCTTTCACATCAGACTTAAGAAACCGCCTGCGCTCGCTTTACGCCCAATAAATCCGGACAACGCTTGCCACCTACGTATTACCGCGGCTGCTGGCCCGTAGTTAGC
+
CCCCCGGGGGGGGGGGGGGGGGGGGGCGGGGGGGGGGGGGGGGGGGGGGGGGGGGGGGGGGGGGGGGGGFGGGGGGGGGGGGGGGGGGFFGGGGGGGGGGGGGGGGGGGGGGGGGGGGGGGGGG9FGGFEEFGGGFGGGGGGGFGGGGGGGFGFFDDFEFGGGGGGGGGGGGGGGGGGGGGF>EGGDCCFGGGGG;CDFGGFGFCGGFFGGFFGGGFDGF13:@FF6DFGFF?C5<F(>EG??B4F4);<D>?BG?F>>?F0C7CFF:?((,5C4:FF?B>>>B;?:>?C6C7>BFFGBB:
@M04650:207:000000000-C238N:1:1101:9283:7759 2:N:0:19
GGACTACTCGGGTATCTAATCCTGTTTGCTCCCCACGCTTTCGAGCCTCAGCGTCAGTTACAGACCAGAGAGCCGCCTTCGCCACCGGTATTCCTCCAGATCTCTACGCATTTCACCGCTACACCTGGAATTCTACCCCCCTCTACAAGACTCAAGCCTGCCAGTTTCAAATGCAGTTCCCAGGTTGAGCCCGGGGATTTCACATCTGACTTAACAGACCGCCTGCGTGCGCTTTACGCCCAGTAATTCCGATTAACGCTTGCACCCTCCGTATTACCGCGGCTGCTGGCACGGAGTTAGC
+
CCCCCGGDFGGGGGGGGGGGGGGGGGGGGGGGGGGGFGGGGGGCGGGGFFGGGGGGGGGGGDFCFGFGFGGGGGGGGGGGGGGDGCGGGDGGGGGGGGGGFGGGGGGGGGGGGGGGGGGGGGGGGGGGFGGGGGAFFGFGGGGFFGFCFGGFGGGGGGGGGGFGGGGGGGCFFGGGAFFGGBFGGGGEGGGGGG5EDGGGGFGFAFGFFGFGCCG84:FGFGFF@F@:1DB@@GFFF::CGFBF7>44DFF045CAGFFFFFGBGF:?(-140;:9FFFFF>BB0<0025<G0736:DAAA
@M04650:207:000000000-C238N:1:1101:10679:7767 2:N:0:19
GGACTACACGGGTTTCTAATCCTGTTTGCTCCCCACGCTTTCGAGCCTCAGCGTCAGTTACAGACCAGAGAGCCGCCTTCGCCACTGGTGTTCCTCCATATATCTACGCATTTCACCGCTACACATGGAATTCCACTCTCCTCTTCTGCACTCAAGTCTCCCAGTTTCCAATGACCCTCCCCGGTTGAGCCGGGGGCTTTCACATCAGACTTAAGAAACCGCCTGCGCTCGCTTTACGCCCAATAAATCCGGACAACGCTTGCCACCTACGTATTACCGCGGCTGCTGGCACGTAGTTGGC
+
CCCCCGGGGGGGGGGGGGD9CEGGGGGFFGGGFGGGGGGGGGCFGGGGGEGGGGGGGFGGGGGGGDGGGGGGGG:FGGGGGGGGGGGGGGGGAFFGGGGGGGGGGGGGGGGGGGDGGEEDEGFFFCFGGGGGGGGGFGGGGGCB8=DGGGGFF8,@;EGGGGGGEFGGGF9D?DFGGFCECFE8FGGG6EGEEGC?DDGFGFGFADF*7FGG3CCFFFGFFC@D@F9A@G>B15<AF<>EG?:7*:4>FFF9?FD(>>9?687::C645>(42A:AGG(((46;>1)).53FFF<46G2(2
@M04650:207:000000000-C238N:1:1101:18440:7782 2:N:0:19
GGACTACCAGGGTTTCTAATCCTGTTTGCTCCCCACGCTTTCGCACCTGAGCGTCAGTCTTTGTCCAGGGGGCCGCCTTCGCCACCGGTATTCCTCCAGATCTCTACGCATTTCACCGCTACACCTGGAATTCTACCCCCCTCTACAAGACTCTAGCCTGCCAGTTTCGAATGCAGTTCCCAGGTTGAGCCCGGGGATTTCACATCCTACTTGACAGACCGCCTGCGTGCGCTTTACGCCCAGTAATTCCGATTAACGCTTGCACCCTCCGTATTACCGCGGCTGCTGGCACGGAGTTAGC
+
CCCCCGGGGGGGGGGGGGFGGGGCGGGGGGGGGGGGGGGGGGGGGGGFGFGGGGGGGGGGGGGGGGGGGGGEGGGEEGEGFGGGGF=CGGGGGGGGGGF<=DGGDFGGGGGGGFGGGD6CEEGGGG,F=,CBCDGGGFGGGGGFFGG8BEFFGGC9FCCFGGGCGGFFEF6DFGGFG>;FFF,DFCD6CFG5C9E5)*?FGFGFFD**.>FGCFGCFF5C@GFFFF086DF;B5>AF:CGGFFFF*5ACFF:65D2C17?::G<FG:62?9((;:AFG(43>B;3<F?7E?D<04(48<)6
@M04650:207:000000000-C238N:1:1101:24821:7782 2:N:0:19
GGACTACCGGGGTTTCTAATCCTGTTTGCTCCCCACGCTTTCGAGCCTCAGCGTCAGTTACAGACCAGAGAGCCGCCTTCGCCACTGGTGTTCCTCCATATATCTACGCATTTCACCGCTACACATGGAATTCCACTCTCCTCTTCTGCACTCAAGTCTCCCAGTTTCCAATGACCCTCCCCGGTTGAGCCGGGGGCTTTCACATCAGACTTAAGAAACCGCCTGCGCTCGCTTTACGCCCACTAAATCCGGACAACGCTTGCCACCTACGTTTTACCGCGGCTGCGGGCACGTAGTTAGC
+
CCCCCGFCCGGGGGGGGGGGGGGGFGGGGGCGGGGGDGGGGGGDFGGGGGGGGFGGGGGEFA@FGGGGCFFFFGGGGGGGGGGGGG?FGCGCFGGGG,5@DFGFEGGGGGGGGGGGGGGGGGGG:FF<FFFGGGGGFGGGGGGFGGD=?:FFC?CFFF>E,:DDFFGGGGCFG;,=DDCC7FC@FC8@C8DE59:*?CFGGFC1787/.CC74+2+23CFBG>6,.,.->3027FBF1EEG<(8D*35>?>3()).C(2<::3:7C((4:<((0,-@C19>>>B90((-*,=::7(-<:).
@M04650:207:000000000-C238N:1:1101:25413:7800 2:N:0:19
GGACTACTCGGGTATCTAATCCTGTTTGCTCCCCACGCTTTCGCACCTGAGCGTCAGTCTTTGTCCAGGGGGCCGCCTTCGCCACCGGTATTCCTCCAGATCTCTACGCATTTCACCGCTACACCTGGAATTCTACCCCCCTCTACAAGACTCCAGCCTGCCAGTTTCGAATGCAGTTCCCAGGTTGAGCCCGGGGATTTCACATCCGACTTGACAGACCGCCTGCGTGCGCTTTACGCCCAGTAATTCCGATTAACGCTTGCACCCTCCGTATTACCGCGGCTGCTGGCACGGAGTTAGC
+
CCCCCCFGGGGGGGGGGGGFGGGGGGGGGGGGGGGGGGGGGGGGGGGGGEGGGGGGGGGGGDGGGGGFGGGGGGGGGGGGGGGCEGGGGGGGGGGGGGGFFGGGGGGGGGGGGGGGGGGGEEGGGGGGGGGGGGGGAB?FGGGFCEEGF,>CGGGFGGGGGGGGGGGGG*:DFFGGGGGGGGGDGCDCFGGGEGGGDGGGGFFFFGGFFGGGFGGGF1FGFGFF?FBBBGFFFGFFF?EEGFFB7*6)0@F<?B3<C?BF?FFFGG64<866<F:6C>6>9;FF>FFBBE:F6(4766)65
@M04650:207:000000000-C238N:1:1101:18141:7826 2:N:0:19
GGACTACCCGGGTTTCTAATCCTGTTTGCTCCCCACGCTTTCGAGCCTCAGCGTCAGTTACAGACCAGAGAGCCGCCTTCGCCACTGGTGTTCCTCCATATATCTACGCATTTCACCGCTACACATGGAATTCCACTCTCCTCTTCTGCACTCAAGTCTCCCAGTTTCCAATGACCCTCCCCGGTTGAGCCGGGGGCTTTCACATCAGACTTAAGAAACCGCCTGCGCTCGCTTTACGCCCAATAAATCCGGACAACGCTTGCCACCTACGTATTACCGCGGCTGCTGGCACGTAGTTAGC
+
CCCCCGGGGGGGGGGGGGGGGGGAGGGGGGGGGGGGGGGGGGGGGGGGDDFGGGGGGGGGGGGGGGGGFFGGGGGGGEGG<FGGGFGGGFGGGGGGGGGGGGGGGFFGGGGGGGGGGGEGDGGG@FFGFFGGGGGGFGGGGGGFGGGGGGGFGG@EDD;ECGGFGGGGFFGFFAF8EGFGGGGDGGGCFFGGEGGC4DGGGFGFFFCF<FGFC7@7C;FFBD>DD:2=9*49(>@BB1EGGB::CGAAFFFB:@5:FBBBF?G0*C?7??FF<@>)CFB>29>BF?BBFG2C<0::?C)..
@M04650:207:000000000-C238N:1:1101:21983:7836 2:N:0:19
GGACTACAGGGGTATCTAATCCTGTTTGCTCCCCACGCTTTCGAGCCTCAGCGTCAGTTACAGACCAGAGAGCCGCCTTCGCCACTGGTGTTCCTCCATATATCTACGCATTTCACCGCTACACATGGAATTCCACTCTCCTCTTCTGCACTCAAGTCTCCCAGTTTCCAATGACCCTCCCCGGTTGAGCCGGGGGCTTTCACATCAGACTTAAGAAACCGCCTGCGCTCGCTTTACGCCCAATAAATCCGGACAACGCTTGCCACCTACGTATTACCGCGGCTGCTGGCACGGAGTTAGC
+
CCCCCGGGGGEGGGGGDGGFGGGGGGGGGGGGGGGGGGGGGGGGGGGGGGGGGGGGGFGGGGGGGGGGGGGGGGGGGFCFGGGGEGGGFGGGGGGGGGGGGGGG;FFFCGFDGGGEGGGGGEGGGGGGEC<FGGGGGGGGGGGFE9;DGGGFGGGGGE>FFFFGBDCGGGGGGCDFGFCEGGGGGG6:FGGGEGGGG4FCDFEF6?FFFGGGEDFGF@CDBGF?@A9>;GFFF=)6BB>EGBB?CFBAG@FFBDDFD0(-(-C:FG:05:((.:0:CC129B0>9:DF?E?CB(29<FBF<
@M04650:207:000000000-C238N:1:1101:23815:7948 2:N:0:19
GGACTACCCGGGTATCTAATCCTGTTTGCTCCCCACGCTTTCGAGCCTCAGCGTCAGTTACAGACCAGAGAGCCGCCTTCGCCACTGGTGTTCCTCCATATATCTACGCATTTCACCGCTACACATGGAATTCCACTCTCCTCTTCTGCACTCAAGTCTCCCAGTTTCCAATGACCCTCCCCGGTTGAGCCGGGGGCTTTCACATCAGACTTAAGAAACCGCCTGCGCTCGCTTTACGCCCAATAAATCCGGACAACGCTTGCCACCTACGTATTACCGCGGCTGCTGGCACGTAGTTAGC
+
CCCCCFGGGGGGGGGGGGGGGGGGGGGGGGGGGGGGGGGGGGGGGGGGGGGGDGGDGGGGGGGGGGGFGGGGGGGGGGGGGGGGGGGGGGGGGGGGGGGGGGGGGGGGGGGGGGGGGGGGGGGGFEFCEFFGGGGGGGGGGGGFGGGGGGGFGGGGGGGGGGGGGGGGGGGGGGGGFFGGGGGGGGGFGGFGGGGGGGGGGFGFFFGA);DGFGFFA;FG>GFFDF>FBD>>BGF2F:EEE:61>D-6C:318><?GF>B??C?CG::7?6?7A7<FF0>>(49B??08C<G1?((4EDA4
@M04650:207:000000000-C238N:1:1101:18525:7986 2:N:0:19
GGACTACCGGGGTATCTAATCCTGTTTGCTCCCCACGCTTTCGAGCCTCAGCGTCAGTTACAGACCAGAGAGCCGCCTTCGCCACTGGTGTTCCTCCATATATCTACGCATTTCACCGCTACACATGGAATTCCACTCTCCTCTTCTGCACTCAAGTCTCCCAGTTTCCAATGACCCTCCCCGGTTGAGCCGGGGGCTTTCACATCAGACTTAAGAAACCGCCTGCGCTCGCTTTACGCCCAATAAATCCGGACAACGCTTGCCACCTACGTATTACCGCGGCTGCTGGCACGTATTTAGC
+
CCCCCGGGGGGGGGGGGGGGGGGGGGGGGGGGGGGGGGGGGGDFFGGGGGGGGGGGGGGGGGGGGGGGGGGGGGGEGGGGGGGGGGGFGGGGGGGGGGGGGGGGGGGGGGGGGGGGGGGGGGGGGGGGGFGGGGGGGGGGGGGFGGGGGGGFGGDFGGGGGGGGGGFGGGGGGCGGGGGGGGDDFGGGFGGGGEEDDCFGGFGFFGGA8FFGFGGG6=FFBGFFDF>F;D>>0E@4@?GGGB?0<C<AGFF9BE<?F9B?FFGFGGB:0413>FFAGF(419960<DB?E(<33(),<645
@M04650:207:000000000-C238N:1:1101:25316:8019 2:N:0:19
GGACTACCGGGGTATCTAATCCTGTTTGCTCCCCACGCTTTCGAGCCTGAGCGTCAGTCTTCGTCCAGGGGGCCGCCTTCGCCACCGGTATTCCTCCAGATCTCTACGCATTTCACCGCTACACCTGGAATTCTACCCCCCTCTACGAGACTCAAGCTTGCCAGTATCAGATGCAGTTCCCAGGTTGAGCCCGGGGATTTCACATCTGACTTAACAAACCGCCTGCGTGCGCTTTACGCCCAGTAATTCCGATTAACGCTTGCACCCTCCGTATTACCGCGGCTGCTGGCACGGAGTTAGC
+
CCCCCGGGGGGGGGGGGGGGGGGGGGGGGGGGGGGGGGGGGGGGGGGGGGGGGGGGGGGGGGGGGGGGGGGGGGGGGGGGGGGGGGGGGGGFGGGGGGGGGGGGGGGGGGGGGGGGGGGDGGGGGGGGGGGGGGGGGGGGGGGFGGFEEGGFGGGGGGGGGGGCF>FFGGGGGGGGGFGGFGGGGGGEGGGGGGDGCDGGGFCFFGGFEGFGFGGGFFGGFG>BFFBDBG>1>=)<B<GCE6??FFFAGBFFFFGAFFBBFFC?GGF6??FFB=?<CC:960160:>?>529390(,A)6.
@M04650:207:000000000-C238N:1:1101:22082:8045 2:N:0:19
GGACTACAGGGGTATCTAATCCTGTTTGCTCCCCACGCTTTCGCACCTGAGCGTCAGTCTTCGTCCAGGGGGCCGCCTTCGCCACCGGTATTCCTCCAGATCTCTACGCATTTCACCGCTACACCTGGAATTCTACCCCCCTCTACGAGACTCAAGCTTGCCAGTATCAGATGCAGTTCCCAGGTTGAGCCCGGGGATTTCACATCTGACTTAACAAACCGCCTGCGTGCGCTTTACGCCCAGTAATTCCGATTAACGCTTGCCCCCTCCGTATTACCGCGGCTGCTGGCACGGAGGTAGC
+
CCCCCGGGGGGGGGGGGGGGGGGGGGDGGGGGGGGGGGGGGGGGGGGFFGGGGGGGGGGGGGGGGGGGGGGGGGGGGGGGGGGGGGGGEGGGGGGGFGGFGGGGGGGGGGGGGGGGGGGGGDGGGGGGGGGGGGGGGGGGGGGBGGGGFEEFGFGGGGGGGGGGGGGGGG:EDGGGGGGGGGGGGGFGGGGGGGGGGGGGGFGFFGGFFGGGEGGGF;GG@C@FFFFB0D>>9G@D?:EGEFF:CF>9C@),3:GFGF>B??*.7F9>?:0(4;0<GG:((,19B???FG?98926(;)..
@M04650:207:000000000-C238N:1:1101:17092:8049 2:N:0:19
GGACTACCGGGGTATCTAATCCTGTTTGCTCCCCACGCTTTCGCACCTGAGCGTCAGTCTTTGTCCAGGGGGCCGCCTTCGCCACCGGTATTCCTCCAGATCTCTACGCATTTCACCGCTACACCTGGAATTCTACCCCCCTCTACAAGACTCAAGCCTGCCAGTTTCAAATGCAGTTCCCAGGTTGAGCCCGGGGATTTCACATCTGACTTAACAGACCGCCTGCGTGCGCTTTACGCCCAGTAATTCCGATTAACGCTTGCACCCTCCGTATTACCGCGGCTGCTGGCACGGAGTTAGC
+
CCCCCGGGGGGGGGGGGGGGGGGGGGGGGGGGGGGGDGGGGGGGGGGGGFGGGGGGGGGGGGGGGGGGGGGGGGGGGGGGGGGGGGGGGGGGGGGGGGGAFFGGGGGGGGGGGGGGGGGGGGGGGGDGFGGGGGGGGGGGGDGFFGGGGGGFGGGFGGGGGGGGGGGGGCGGGGGGGGGGGGCFFFGGGGGGGG=CCDCFFFFCFGF6CGGGFGGGF@FC>C>?BFFDBGFF>EFFFBEEEFF?C><<CFF:BFC<F?BFF6F?FF?(260(4;?BGG?;>>B90124,C:F:90(-:4:9
@M04650:207:000000000-C238N:1:1101:21877:8060 2:N:0:19
GGACTACTCGGGTTTCTAATCCTGTTTGCTCCCCACGCTTTCGCACCTGAGCGTCAGTCTTTGTCCAGGGGGCCGCCTTCGCCACCGGTATTCCTCCAGATCTCTACGCATTTCACCGCTACACCTGGAATTCTACCCCCCTCTACAAGACTCCAGCCTGCCAGTTTCGAATGCAGTTCCCAGGTTGAGCCCGGGGATTTCACATCCGACTTGACAGACCGCCTGCGTGCGCTTTACGCCCAGTAATTCCGATTAACGCTTGCACCCTCCGTATTACCGCGGCTGCTGGCACGGAGTTAGC
+
CCCCCGGGGGGGGGGGGGGCGGGGGGGGGGGGGGGGGGGGGGGGGGGGGGGCCFGGEFFGGGGGGGGGFEGGGEEGGGGGGGECGGGGGGGGFGGGGGGFGCFGGGGGEGGG<FFAFGG8C>EEGFGGGGGGGGFFDDECEGGFGGGFFGGFGGDFGGGGGFGGFGDF>C>DFFFGGGGG,78FGGGGGGGGDCGGGG7CGFGFAF>BFG3*;CFFA@88(:9?FFF:<CBFFC>AF6E8C014:>>)*1;?63C4*21??<*,>F01:8;<F8?AGC?99>B09:70:5(3(4,1(*).)
@M04650:207:000000000-C238N:1:1101:12643:8066 2:N:0:19
GGACTACTGGGGTTTCTAATCCTGTTTGCTCCCCACGCTTTCGCACCTGAGCGTCAGTCTTTGTCCAGGGGGCCGCCTTCGCCACCGGTATTCCTCCAGATCTCTACGCATTTCACCGCTACACCTGGAATTCTACCCCCCTCTACAAGTCTCCAGCCTGCCAGTTTCGAATGCAGTTCCCAGGTTGAGCCCGGGGATTTCACATCCGACTTGACAGACCGCCTGCGTGCGCTTTACGCCCAGTAATTCCGATTAACGCTTGCACCCTCCGTATTACCGCGGCTGCTGGCCCGGGGTTAGC
+
CCCCCFGGGGGGGGGGGGGGGGGGGGGGGGGGGGGGGGGGGGGGGGGGFGGGGGGGGGGGGGGGGGGGGEEEGGGGGGGGGGGGGGGGGGGGGGGGGGFCFGGGGGGGGGGGGFGGGGGGGGGGGGFGGGGGGGGGFFGGGGGFFGGFE,@EGFGGGGGGGGGFFGGGGGFGGGCFGGGGGFCFGGGGFGGGGGGGGCFFCFFFFDC>@GGGFFFFA;GGFGFF?F>D0DBFFEFAF6EEEB62C:24:@7(8:D>GBFFFFGBGGF?:B>3:GFBGG<B9999B??).:(23((,->?F<
@M04650:207:000000000-C238N:1:1101:26853:8102 2:N:0:19
GGACTACCGGGGTATCTAATCCTGTTTGCTCCCCACGCTTTCGCACCTGAGCGTCAGTCTTCGTCCAGGGGGCCGCCTTCGCCACCGGTATTCCTCCAGATCTCTACGCATTTCACCGCTACACCTGGAATTCTACCCCCCTCTACGAGACTCAAGCTTGCCAGTATCAGATGCAGTTCCCAGGTTGAGCCCGGGGATTTCACATCTGACTTAACAAACCGCCTGCGTGCGCTTTACGCCCAGTAATTCCGATTAACGCTTGCACCCTCCGTATTACCGCGGCTGCTGGCACGGAGTTAGC
+
CCCCCGGGGGGGGGGGGGGGGGGGGGGGGGGGGGGGGGGGGGGGGGGGGGGGGGGGGFDGGGGGGGGGGGGFGGGGGGGGGGGGGGGGGGGGGGGGGGGGGGGGGGGGGGGG9FEFFEEGGGGFGFGDGGGGGGGGGGGGGGGFCFGGGDGFGGGFG,>>CFGCFCFGF9EFGGGGGGGGGGGGGGGGGCGGGGC:9DF9CCGFFGGFFGFGCGDGFFGGF7>F152>1DBB6C@463A:E?<BD*)6DFF::)>6C<>:?<F?FFF?02;6:;:<FFB>>0>9;B7?BE<<119>10)..
@M04650:207:000000000-C238N:1:1101:25537:8108 2:N:0:19
GGACTACTAGGGTATCTAATCCTGTTTGCTCCCCACGCTTTCGCACCTGAGCGTCAGTCTTTGTCCAGGGGGCCGCCTTCGCCACCGGTATTCCTCCAGATCTCTACGCATTTCACCGCTACACCTGGAATTCTACCCCCCTCTACAAGACTCTAGCCTGCCAGTTTCAAATGCAGTTCCCAAGATAAGCTCGGGGATTTCACATCTGACTTAACAAACCGCCTGCGTGCGCTTTACGCCCAGTAATTCCGATTAACGCTTGCACCCTCCGTATTACCGCGGCTGCTGGCACGGAGTTAGC
+
CCCCCGGGDGGGGGGGGGGGGGGGGGGGGGGGGGGGGGGGGGGGGGGGGGGGGGGGGFFGGGGGGGGGGGGGGGGGGGGGGGGGGFGGGGGGGGGGGGGGGGGFGGFGGGGGGFGGGGGGGGGGFGGGGGGGGGGGG8DGGGGFGGGGGGGFGGGFGGGGGGGGFGGGGGGGGGGGFGGGGGGGGGGFGGGGGGEEGDGGGFGFFGGFFGG7CFGGFFGF>D6@?FBADD>>9GF<B:CE*(,,CGF<>FFB:DCAD?>FBFG?GFBFFF;:?F?<7:1>>;61967>?EFGFFF>FC2<6
@M04650:207:000000000-C238N:1:1101:24700:8109 2:N:0:19
GGACTACCAGGGTTTCTAATCCTGTTTGCTCCCCACGCTTTCGCACCTGAGCGTCAGTCTTTGTCCAGGGGGCCGCCTTCGCCACCGGTATTCCTCCAGATCTCTACGCATTTCACCGCTACACCTGGAATTCTACCCCCCTCTACGAGACTCAAGCTTGCCAGTATCAGATGCAGTTCCCAGGTTGAGCCCGGGGATTTCACATCTGACTTAACAAACCGCCTGCGTGCGCTTTACGCCCAGTAATTCCGATTAACGCTTGCACCCTCCGTATTACCGCGGCTGCTGGCACGGAGTTAGC
+
CCCCCGGGGGGGGGGGGEGGGGGFGGGGGGGGGGGGEGGGGG@GGGGGGGGGGGGGGGGGGGGGGGGGGDGGGGGGGGFFGGGGGGGCFCGGGGFGGAFGGGGGGGGFGGGEDFGGGGGGGGGGGGGFGGGGGGD9=8+FEDGFAFFEF>E?ECFGGFFFGGGGGFGGGA9DCGG7:+BFGFDCF988EGGGGCG=DDGGGFGF+*:@)@DC<7D7A38F@GF?;A@EFD>>>EFDF0CCEB?7F7<BGFF:1:<)::6:??C4FF:6:49?FG:BFC413;120:?7(*(<<(4(8C>A<
@M04650:207:000000000-C238N:1:1101:19101:8152 2:N:0:19
GGACTACAGGGTATCTAATCCTGTTTGCTCCCCACGCTTTCGAGCCTCAGCGTCAGTTACAGACCAGAGAGCCGCCTTCGCCACTGGTGTTCCTCCATATATCTACGCATTTCACCGCTACACATGGAATTCCACTCTCCTCTTCTGCACTCAAGTCTCCCAGTTTCCAATGACCCTCCCCGGTTGAGCCGGGGGCTTTCACATCAGACTTAAGAAACCGCCTGCGCTCGCTTTACGCCCAATAAATCCGGACAACGCTTGCCACCTACGTATTACCGCGGCTGCTGGCCCGTAGTTAGCC
+
@<CCCGGGGGGGGGGGFGGGGGGGGGGGGGGGGGGGGGGGGG8CFGGFGDGGGGEEGGGGDFFGGGG?FCFFGGGGGGG7FFEGGGGGDFGGGEFGGGGGFGFGGGFGEGGGGGGGGEECG=EFGGGGAFGGFGGFGGGFGGGFGGGFEFGFEDFAF;FGGFFDGGGFG9EDCFGDFGGGGC6EGCEG@C+@CEGGGGCF>FGFFDG*7F=7481B4@FGBGF??BBDDG;D:=7A3:EE>?B?CG<DF@@(3>*8502(-474DF?0:(,.43)6<94((131<47(224*--2?A<)68
@M04650:207:000000000-C238N:1:1101:24737:8174 2:N:0:19
GGACTACCGGGGTATCTAATCCTGTTTGCTCCCCACGCTTTCGAGCCTCAGCGTCAGTTACAGACCAGAGAGCCGCCTTCGCCACTGGTGTTCCTCCATATATCTACGCATTTCACCGCTACACATGGAATTCCACTCTCCTCTTCTGCACTCAAGTCTCCCAGTTTCCAATGACCCTCCCCGGTTGAGCCGGGGGCTTTCACATCAGTCTTAAGAAACCGCCTGCGCTCGCTTTACGCCCACTAAATCCGGACAACGCTTGCCACCTACGTATTACCGCGGCTGCTGCCCCGTAGTTAGC
+
CCCCCGGGGGGGGGGGGGGGGGGGGGGGGGGGGGGGGGGGGGGGGGGGGGGGGGGGGGGFGFGGGGGGGGGGGGGGGGGGGGGGGGGGGGGGGGGGGGGGGFGGGGGGGGGGGGGGGGGGGGFGCGGGFCFGGGGGFFGGGGGFEFF8FGGFFGFFDFDGGGGGFDGGGGFGGFGGGFGGGGGGGGGGGFF5CCC7)8CFGFGAAGGFEFGGFGDDF;GG6D0;35:>3>09<GFFFBGGGF0<GG0<GFE645D(91318:GBCG??(::1<F5)<FBB066;0<?F)/(27<0(:9.-:
@M04650:207:000000000-C238N:1:1101:25606:8182 2:N:0:19
GGACTACCGGGGTTTCTAATCCTGTTTGCTCCCCACGCTTTCGAGCCTCAGCGTCAGTTACAGACCAGAGAGTCGCCTTCGCCACTGGTGTTCCTCCATATCTCTACGCATTTCACCGCTACACATGGAATTCCACTCTCCTCTTCTGCACTCAAGTTCCCCAGTTTCCAATGACCCTCCCCGGTTGAGCCGGGGGCTTTCACATCTGACTTAACAAACAGCCTGCGTGCGCTTTACGCCCAGTAATTCCGATTAACGCTTGCACCCTCCGTATTACCGCGGCTGCTGGCACTTAGTTCGC
+
CCCCCGG8@FFGGEGGGGGGGGGGGGGGGGGGGGGGGGGGGGGFGGGGGAFGGGGGGGGGGGG<FGGGGFGG6FFEGGGGGGGGGGGGGCGGGGGGG<,FC<AFGGGGGGCCFGGFGGGGGEFF,4=AEEFFFGGGGDEGFDFF8EFGFCFFG,==@,,3@8=EDFGA=DGGCFFAD6@EG7B8CFGFCFD*@18*)2=FC>;+7F+;);FGEG73=1C5(*6;,538(:(49EF<F<GEE8:>FG9<GFF2?)><>0><637,6623,3(3:FB4<:19((42213?7E0+()-).<)3-
@M04650:207:000000000-C238N:1:1101:6750:8202 2:N:0:19
GGACTACACGGGTATCTAATCCTGTTTGCTCCCCACGCTTTCGCACCTGAGCGTCAGTCTTTGTCCAGGGGGCCGCCTTCGCCACCGGTATTCCTCCAGATCTCTACGCATTTCACCGCTACACCTGGAATTCTACCCCCCTCTACAAGACTCAAGCCTGCCAGTTTCAAATGCAGTTCCCAGGTTGAGCCCGGGGATTTCACATCTGACTTAACAGACCGCCTGCGTGCGCTTTACGCCCAGTAACTCCGATTAACGCTTGACCCCTCCGTATTACCGCGGCGGCTGGCACGGAGTTAGC
+
CCCCCGGA,BFDGEGGGGGGGGGGGDEGFGGFGGGGGDGGGGGGEGGFGGGGGGGCFFFGGGFGGGGGCE@EGGGGGGGGGGGGGGGGGDGGGGFGGFCF@F9F;EFGGGGGGGGGGC6>BFGGGGGGGGA8DDGGGFCEGGGFGGGGF7DCGFDF@FGFFF?F@DFGGFADFGGGGGGGGGFG:F:>,DEGGGGGGG,,7AFFFF+8?GGF);DC=@GGFD@0749@<C>F>E3A71*:??6:7C)5CFE085C<F(1(-4*.0*(-(-4-3:44<*4709>(7>>1:7(+-,3>0A<5)
@M04650:207:000000000-C238N:1:1101:16470:8225 2:N:0:19
GGACTACCGGGGTTTCTAATCCTGTTTGCTCCCCACGCTTTCGCACCTGAGCGTCAGTCTTCGTCCAGGGGGCCGCCTTCGCCACCGGTATTCCTCCAGATCTCTACGCATTTCACCGCTACACCTGGAATTCTACCCCCCTCTACGAGACTCAAGCTTGCCAGTATCAGATGCAGTTCCCAGGTTGAGCCCGGGGATTTCACATCTGACTTAACAAACCGCCTGCGTGCTCTTGACGCCCAGTAATTCCGATTAACGCTTGCACCCTCCGTATTACCGCGGCTGCTGTCACGGAGTTAGC
+
CCCCCFGGGGGGGGGGGGGGGGGGGGGGGGGGGGGGGGGGGGGGGGGGGFEGGGGGGGGGGGGGGGCFGGGGGGGGGGGGGGGGGGGGGGGGGGGGGFGGGGGGGFFGGEGGGGGGGGGGGGFGGGFG8DFFFGGGFGFGGGGF9FC7@EGFGF@9ECG6DGFGFECF9F9FFCFFFGGGGF?7FFC@8BFGGGG55<FFGFGFCGFFEG:@C7CG47FGBG9:?F>F6G(62?*)0(;:C018*2<FG?<?FF*)><((8<GFGGFFF?BF?C.4<*(-,26>602))3):1((-,;9>4
@M04650:207:000000000-C238N:1:1101:26247:8245 2:N:0:19
GGACTACTAGGGTTTCTAATCCTGTTTGCTCCCCACGCTTTCGAGCCTCAGCGTCAGTTACAGACCAGAGAGCCGCCTTCGCCACTGGTGTTCCTCCATATATCTACGCATTTCACCGCTACACATGGAATTCCACTCTCCTCTTCTGCACTCAAGTCTCCCAGTTTCCAATGACCCTCCCCGGTTGAGCCGGGGGCTTTCACATCAGACTTAAGAAACCGCCTGCGCTCGCTTTACGCCCAATAAATCCGGACAACGCTTGCCACCTACGTATTACCGCGGCTGCTGGCACGTAGTTAGC
+
CCCCCGGGGGGGGGGGGGGGGGGGGGGGGGGGGGGGGGGGGGGGGGGGGGGGGGGGGGGGGDGGGGGGGGGGGGGGGGGGGGGGGGGGGGGGGGGGGGGGGGGGGGGGGGGGGGGGGGGGGGGGFGGGGGGGGGGGGGGGGFGFGGGGGGGFGGGGGGGGGGGGFGGGGGGGGGGGGGGGGGGGGGG87FGGGGGGGGGGGFGFFGGFEGFFEGFGFFGGFGFF<FFFFDBFFGFABFEGGB?BCGAAFFFFBEG0C>FFFFG>FGFBFFB?>G?DGG199BFF>?:B?D?G?18??G246
@M04650:207:000000000-C238N:1:1101:16160:8291 2:N:0:19
GGACTACTGGGGTTTCTAATCCTGTTTGCTCCCCACGCTTTCGAGCCTCAGCGTCAGTTACAGACCAGAGAGCCGCCTTCGCCACTGGTGTTCCTCCATATATCTACGCATTTCACCGCTACACATGGAATTCCACTCTCCTCTTCTGCACTCAAGTCTCCCAGTTTCCAATGACCCTCCCCGGTTGAGCCGGGGGCTTTCACATCAGACTTAAGAAACCGCCTGCGCTCGCTTTACGCCCAATAAATCCGGACAACGCTTGCCACCTACGTATTACCGCGGCTGCTGGCACGTAGTTAGC
+
CCCCCFGGEGFGGGGGGGGGGGGGGGGGGGGGGGGGGGGGGGGGGGGGGEEGGGGCFFGGGGGGGGGGGGGGGGGGGGGGGGGGGGGGGGGGGGGGGGGGGGGGGFGGGGGGGGGGGDGGGGGGGGGGGGGGGGGGGGGGGGGFGGGCGGGFG?EGGGGG9FGGFGFGGG9FFDGGGGGGGGEDGGG6CGGG*CEGDGGGGFGFFGFFFGGF3CC@6@GG07@F?FFE;GFB?GF>4,CGE0?BGF<<F@FF<>3:FB>FBBG:FGB<04:B)35AGG09>99B>?F>:GBGFF044C6).
@M04650:207:000000000-C238N:1:1101:23788:8308 2:N:0:19
GGACTACCGGGGTATCTAATCCTGTTTGCTCCCCACGCTTTCGCACCTGAGCGTCAGTCTTCGTCCAGGGGGCCGCCTTCGCCACCGGTATTCCTCCAGATCTCTACGCATTTCACCGCTACACCTGGAATTCTACCCCCCTCTACTAGACTCAAGCTTGCCAGTATCAGATGCAGTTCCCAGGTTGAGCCCGGGGATTTCACATCTGACTTAACAAACCGCCTGCGTTCGCTTTACGCCCAGTAATTCCGATTAACGCTTGCACCCTCCGTATTACCGCGGCTGCTGGCACGGATTTAGC
+
CCCCC<FGGGGGGCGGGGGFGGEEGGGGGGGGGGGGGGGGGGGGGGGGFEFGGGGDCGGGGGGFGGCFC:FCFECFGGGG?FGGGGEEFBGGGFGGGDEGGCGGGAFDGDGGGGFGGGCG@F@FGGGGCDGGGCDEGFCFGGGFAF,,3,@?ED7AGFFFCGGFG9FGC,3DDFC9FFGFFCE:CGFGGFGGC*=5CDFGGFGFFFCC)@DFE+?;*(=F@GBF8@9>(9(4:E>)90CEGF6>D7<>G?6(:)9):83238F57C?BF?>F:G:2CF<9B0((4()).A8C3(,(-<4<<
@M04650:207:000000000-C238N:1:1101:23883:8339 2:N:0:19
GGACTACCCGGGTTTCTAATCCTGTTTGCTCCCCACGCTTTCGAGCCTCAGCGTCAGTTACCGACCAGAGAGCCGCCTTCGCCACTGGTGTTCCTCCATATATCTACGCATTTCACCGCTACACATGGAATTCCACTCTCCTCTTCTGCACTCAAGTCTCCCAGTTTCCAATGCCCCTCCCCGGTTGAGCCGGGGGCTTTCACATCAGACTTAACAAACCGCCTTCGCTCGCTTTACGCCCAATCAATCCGGTCAACGCTTGCCCCCTACGTATTACCGCGGCTTCTGGCACGTAGTTAGC
+
<C9CCFGFEGGGGGGGF9FFGGFFFGGCFFGGGGGGGGGGGGF,,BFE:,CEFGGDEG@,C,B:CC:CF<C,D@@FGEGGEFECF8C@E,CFGGGGGFF,A,9EDGG:@7BC?FCFGGGGGGGG,A<FCFCECF9F,@=FGGGFGGA,AD8?F,,=F=,7=D8DFGGD93,C+,,1+3@CC38BFG5:@CFE*@C*:7C@D+<8F<7;<CFC);++*/EC>:>?(;:)(1(3<=5)91EEE0(8**)677>((0*<:<FF0:F0*2,-((482<.6:C?06>91(496<C?G1<:(4<)::
@M04650:207:000000000-C238N:1:1101:6150:8340 2:N:0:19
GGACTACTCGGGTTCTAATCCTGTTTGCTCCCCACGCTTTCGAGCCTCAGTGTCAGTTACAGGCCAGAGAGCCGCTTTCGCCTCCGGTGTTCCTCCATATATCTACGCATTTCACCGCTACACATGGAATTCCACTCTCCTCTCCTGCACTCAAGTCTCCCAGTTTCCAATGCACACAATGGTTGAGCCACTGCCTTTTACATCAGACTTAAGAAACCACCTGCGCTCGCTTTACGCCCAATACATCCGGACAACGCTTGGGACCTACGTATTACAGCGGCTGCTGGCACGGAGTTAGCCG
+
CCCCCGGGGGGGGGGGGGGGGFFGGGGGGGGGGGGGGGGGGGGGGGGGFGGGGGGGGGGGGFGGGGGGGGGGGDGGGC<FGGGGGGGGGGGFGGGGGDGGGFGFGGFFGGCFGGGFEDGGGFF,FFGGAEFCFGG98DFGGGGBGGGDFFDBDDC:FFGGGEFFGGGGFFGGGGGGGG69E@DFGEFGGGFGGGGGGFGGGC5++2;F5C:>588CFF>>AFEDAE=/:C>>B9B2D=EE7(6)*2969:;96FC9),411:*(9844(.))(36)+2,(4((-.,((,3-*((,4)0)4(
@M04650:207:000000000-C238N:1:1101:7231:8343 2:N:0:19
GGACTACCCGGGTATCTAATCCTGTTTGCTCCCCACGCTTTCGCACCTGAGCGTCAGTCTGCGTCCAGGGGGCCGCCTTCGCCACCGGTATGCCTCCAGCGCTCTACGCATTTCACCGCTACACCTGGAATTCTACCCCCCTCTACGAGACTCAAGCTTGCCAGTAGCAGATGCAGTTCCCAGGTTGAGCCCGGGGATTTCACATCTGACTTAACAAACCGCCTGCGTGCGCTTTACGCCCAGTAATTCCGATTAACGCTTGCACCCTCCGTATGACCGCGGCTCATGGCACGGAGTTAGC
+
<CCBCFGGFFDEGC<FGEFEGGGGFG9EFGGFGGFGGEGC@FFCFGGG8F<@B@@FEGCF,,@FGEFGGCCCCEED=,?,=FGGGFEE7B@,<A,A??F,++@F8CFGGCGGFGFCFEEGBC@=:8FGGG=FG,@FEGD>CDDF9,D**4B>F38?EF,DF7,<FC9DC,6>CEGG,::AECFGFGBEGGGGE5CE<7+5++<=+2+;<7+;4CC+/2C*459:?F1)4C99BE)693;::634*:4)0801:334*8>?0(/8FG:(,49:<C()+2399>B(()-.,:4A<912(26))
@M04650:207:000000000-C238N:1:1101:26650:8347 2:N:0:19
GGACTACCGGGGTATCTAATCCTGTTTGCTCCCCACGCTTTCGAGCCTCAGCGTCAGTTACAGACCAGAGAGCCGCCTTCGCCACTGGTGTTCCTCCATATATCTACGCATTTCACCGCTACACATGGAATTCCACTCTCCTCTTCTGCACTCAAGTCTCCCAGTTTCCAATGACCCTCCCCGGTTGAGCCGGGGGCTTTCACATCAGACTTAAGAAACCGCCTGCGCTCGCTTTACGCCCAATAAATCCGGACAACGCTTGCCACCTACGTATTACCGCGGCTGCTGGCACGTAGTTAGC
+
CCCCCGGGGGGGGGGGGGGGGGGGGGGGGGGGGGGGEGGGFGGGGGGGGCFGGGGGGGGGGGGGGGGGGGGGGGCCGGGGGGGGGFGGGGGGGGGGGGGGGGGGGGGGGGGGGGGGGGGGGGGGGGGGFEFGGGGGDGGGGDFFGGGGFGGFGGGGGGGFFGGGFGGGGGGGGGFFFGGGEFEGGGDCGGGGGEEEGGGGGFFFFF76@GGGFGG+A;FC>GF?DFFDFGFF?F>)=<EEG:0:9FFA>6>;FEGFG2((-375:904:B:7<CBFG>:>>FFF>?030::FB<3.3C44.
@M04650:207:000000000-C238N:1:1101:20781:8353 2:N:0:19
GGACTACCCGGGTTTCTAATCCTGTTTGCTCCCCACGCTTTCGCACCTGAGCGTCAGTCTTTGTCCAGGGGGCCGCCTTCGCCACCGGTATTCCTCCAGATCTCTACGCATTTCACCGCTACACCTGGAATTCTACCCCCCTCTACAAGACTCCAGCCTGCCAGTTTCGAATGCAGTTCCCAGGTTGAGCCCGGGGATTTCACATCCGACTTGACAGACCGCCTGCGTGCGCTTTACGCCCAGTAATTCCGATTAACGCTTGCACCCTCCGTATTACCGCGGCTGCTGGCCCGGAGTTAGC
+
BCCCCGGGGGGGGGGGGGGGGFGGGGGGGGGGGGGGGGGEGGFGGGGGGFFDGGGG>FFGGGGGGGGGGGGGGGGGGDGGGDGGGGC:FCFFFEFGGGGGFFGGGFGGGGGGGGFFGCEGGGGGGGGGGCFGGGGGGCCFEDGFFGF@CCEFGEGFGGGGGGGGG;DGGGFGGGCF?FGGGGGGGG>FFGGGGCEGGGGGGFGF6DGFFGGGFCCDF@GF93(317>E<D;9;*7<FFEGEFF:GG><GF46?DG47((80(54CGF1<<0-(282FG061>BF;F:?,*(24((430)--
@M04650:207:000000000-C238N:1:1101:7097:8397 2:N:0:19
GGACTACAGGGGGGGCTAATCCTGTTTGCTCCCCACGCTTTCGCACCTGAGCGTCAGGCTTGGTCCAGGGGGCCGCCTTCGCCACCGGGATTCCTCCAGCTCTCTACGCATGTCACCGCTACACCGGGAATTCTACCGCCCTCTACAAGACGCTAGCCTGCCAGTTTCGAAGGCAGTTCACAGGTTGAGCCCGGGGAGTGCACAGCCGACTTGACAGACCGCCGGCGTGGCGTTTACGCCCAGTAGTTCCGATTAACGCGTGCACCCTCCGTGTTACCGCAGCTGCTGGCCGGGAGTGAGG
+
8@6AB8F,,6@F+++33BF,E<,5:,,B,,33=38F+@:+D=F<++@7,8:FE333>,,,8*833@,D,C@F@*F*4=:<<1F*8<*<***,32<0,;,,<C99C?F>8/**03C,:?>75CF@@*181/@+C++00****)*.20A++*0)*/;*0;+*;8?030+2CF6//10CCC0+<+0;+0;6?F*:CCGD));*:9<4)1*7(1)*-:**/,1*2)4((0-0()(,-/7-8<CC881,**6)*0.(()1.24167;CBG60(3(71(*.)3*,,(41((40,41(*-(,--0))(
@M04650:207:000000000-C238N:1:1101:22060:8438 2:N:0:19
GGACTACACGGGTATCTAATCCTGTTTGCTCCCCACGCTTTCGCACCTGAGCGTCAGTCTTTGTCCAGGGGGCCGCCTTCGCCACCGGTATTCCTCCAGATCTCTACGCATTTCACCGCTACACCTGGAATTCTACCCCCCTCTACAAGACTCCAGCCTGCCAGTTTCGAATGCAGTTCCCAGGTTGAGCCCGGGGATTTCACATCTGACTTAACAAACCGCCTGCGTGCGCTTTACGCCCAATAATTCCGGACAACGCTTGCACCCTACGTATTACCGCGGCTGCTGGCACGTAGTTGGC
+
CCCCCGGGGGGGGGGGGGGFGGGGFGGGGGGFGGGGGGGGGGGGEGGGGGGGGGDGGGGGGGGGGGGGGCGEGGDGGGGGGGGGGGGEGGGGGGGGGGFDEEGAFFGGGGGDCGGGFECD@7EBFGGGGGGGGGGGFGGGGGGBDFG?CCFFGCFF@@EGGGGFFEAFEGGDCACFGFD?CF8CFCFG?FGFGGGG4*CCFFFFF<FFCC7:;D7FF0CG>G@@<F>>0D>61C)6F:GGGF0:<FA<FF@>FDGFF913(-9)9;6::0-4>7>AC::;>>01;<:2:E7F(.4?:?58?
@M04650:207:000000000-C238N:1:1101:5973:8445 2:N:0:19
GGACTACCCGGGTTTCTAATCCTGTTTGCTCCCCACGCTTTCGAGCCTCAGTGTCAGTTACAGGCCAGAGAGCCGCTTTCGCCTCCGGTGTTCCTCCATATATCTACGCATTTCACCGCTACACATGGAATTCCACTCTCCTCTCCTGCACTCAAGTCTCCCAGTTTCCAATGCACACAATGGTTGAGCCACTGCCTTTTACATCAGACTTAAGAAACCACCTGCGCTCGCTTTACGCCCAATAAATCCGGACAACGCTTGGGACCTACGTATTACCGCGGCTGCTGGCCCGTAGTTAGCC
+
CCCCCGGGGGGGGGGGGGGGGGGGGGGGGGGGGGGGGGGGGGGGGGGGGGGFGGGGGGGGGGGGGGGGGGGGGGGGDGGGGGGEGGDGGGGGGGGGGGGGGGGGGGGGGGGGGGGGGGGGGGGGGGGGGGGGGGFGGGCGFFFF8E9DEGGBEFGFFGC=DFGGGGGGFGCCDDDFFGGGGGGFG>EGG7>CCCGGGFGGGFFFFGGFCGGFE+=@6><FFDBEDE9?@5252FFFD?GGG(,4CCCFGFD;;3C?33::F<F6FE0<?32)6FA<9917-70(,.5(,*,*42<?A+6A?
@M04650:207:000000000-C238N:1:1101:5459:8463 2:N:0:19
GGACTACACGGGTATCTAATCCTGTTTGCTCCCCACGCTTTCGAGCCTCAGCGTCAGTTACAGACCAGAGAGCCGCCTTCGCCACTGGTGTTCCTCCATATATCTACGCATTTCACCGCTACCCATGGAATTCCACTCTCCTCTTCTGCACTCAAGTCTCCCCGTTTCCAATGACCCTCCCCGGTTGAGCCGGGGTCTTTCACATCAGACTTAAGAAACCGCCTGCGCTCGCTTTACGCCCAATAAATCCGGACAACGCTTGCCACCTACGTCTTACAGCGGCTGCTGGCACGCAGTTAGC
+
CC-B8@E<@BC+FF@FF<FCFAEEGFFDGCCFCG8F67CBF<C<E,@::<,,+BFEGDG@DFFFGGEFFFEC,AFE+B?:@>FCFG8<9E9CFE8AFBE,5A,4,:FFE+BFGE9,CCC=@>,BAF<?E<??9<EE8DEF,+,=EAD;F,@FDD,@FAFGAA>EF863>,>E+7,,@?D6;F6+C:*,@,D57>**/;9F>@;1=*+/068C:FG@+-08>).,68()6C>FD554@;DGC(474*6479),()/(*4(4<(*,*<23.(-((*2)<*))((,,(3257C(+4((,-<662
@M04650:207:000000000-C238N:1:1101:2848:8468 2:N:0:19
GGACTACCCGGGTTTCTAATCCTGTTTGCTCCCCACGCTTTCGCACCTGAGCGTCAGTCTTCGTCCAGGGGGCCGCCTTCGCCACCGGTATTCCTCCAGATCTCTACGCATTTCACCGCTACACCTGGAATTCTACCCCCCTCTACGAGACTCAAGCTTGCCAGTATCAGATGCAGTTCCCAGGTTGAGCCCGGGGATTTCACATCTGACTTAACAAACCGCCTGCGTGCGCTTTACGCCCAGTAATTCCGATTAACGCTTGCACCCTCCGTATTACCGCGGCTGCTGGCACGGAGTTAGC
+
CCCCCGGGGGGGFDEGGFGFFGGGGGAEGAFEGEFEFFBFFGGC7+CFFGGCGGECGGGFFGCFCFGGGGFGDDGGGG@EGGGEE8FECFFFGFAAFEFGCD;F,=EFGFFG,AEFEFCDE7=8>FGGGGGDF9FAD=DFGDGFDADGGGGFGGEEGFAF5:EFFF7AFGFCD9FC9+=F6@DDFGCCFFG5EGG5D529C;C:A7FFFGG7CCFD8;8C65>?BFB>15>;>5@9F:5/14<4>F9)29?((754:11?6015CC0-409(42427:-,,41(,8)50CFGFF>9:AAA:
@M04650:207:000000000-C238N:1:1101:8718:8482 2:N:0:19
GGACTACTCGGGTTTCTAATCCTGTTTGCTCCCCACGCTTTCGCACCTGAGCGTCAGTCTTCGTCCAGGGGGCCGCCTTCGCCACCGGTATTCCTCCAGATCTCTACGCATTTCACCGCTACACCTGGAATTCTACCCCCCTCTACGAGACTCAAGCTTGCCAGTATCAGATGCAGTTCCCAGGTTGAGCCCGGGGATTTCACATCTGACTTACCAAACCGCCTGCGTGCGCTTTACGCCCAGAAATTCCGATTAACGCTTGCACCCTCCGTATTACCGCGGCGTCTGGCACGTAGTTACC
+
CCCCCGGGGGGGFFGGGGGCEGGGGGGGGGGGGGGGGGGGGGGGGGGFDGFGGGGGGFGGGGGGGDCGGCFGGGGGGGGGGGDGGGGGGCFGGGGGGGGFCFGGGGGFG7FFGGGGEEGGGGGGGGGFGGGGGGGGGGGGDDGFGGGGEGGFGG,DFFGFCEFGGGGGGFFGGGFFFGGGGGFGGGFGGFGGGGGGGDG9CAFC:67171;C6+*;;(=93D@06>9)(1(-15<<*-;E*20(276):*0383742(-(-2>?GD((-363,*5AF>,-499((438?C1+-..,3<2)-
@M04650:207:000000000-C238N:1:1101:25130:8600 2:N:0:19
GGACTACTAGGGTATCTAATCCTGTTTGCTCCCCACGCTTTCGCACCTGAGCGTCAGTCTTCGTCCAGGGGGCCGCCTTCGCCACCGGTATTCCTCCAGATCTCTACGCATTTCACCGCTACACCTGGAATTCTACCCCCCTCTACGAGACTCAAGCTTGCCAGTATCAGATGCAGTTCCCAGGTTGAGCCCGGGGATTTCACATCTGACTTAACAAACCGCCTGCGTGCGCTTTACGCCCAGTAATTCCGATTAACGCTTGCACCCTCCGTATTACCGCGGCTGCTGGCACGGAGTTAGC
+
CCCCCGGGGGGGGGGGGGGGGGGGGGGGGGGGGGGGGGGGGGGGGGGGGFGGEFGGGGGGGGGGGGGGGGGEGGGGGGGGGGGGGGGGGGGGGGGGGGGGGGGGGGGGGGEGGGGGGGGGGGFGGGGGGGGGFGGGFGGGGDGFGGGGGGGFGGGGGGCEFGGGGGGGGGGGGGGGFGGGGGGGG9FGG7FFGGGGGGGGFFGFF6FFF70+7CFGFFCGFG6;DFFFFGFF6E:AFFGGG::BGFBD79??BFGAG6>B??58=F??B?>B0@?9@F6B9>06967)5:<6:>49?8)66
@M04650:207:000000000-C238N:1:1101:20811:8603 2:N:0:19
GGACTACCAGGGTATCTAATCCTGTTTGCTCCCCACGCTTTCGAGCCTCAGCGTCAGTTACAGACCAGAGAGCCGCCTTCGCCACTGGTGTTCCTCCATATATCTACGCATTTCACCGCTACACATGGAATTCCACTCTCCTCTTCTGCACTCAAGTCTCCCAGTTTCCAATGACCCTCCCCGGTTGAGCCGGGGGCTTTCACATCAGACTTAAGAAACCGCCTGCGCTCGCTTTACGCCCAATAAATCCGGACAACGCTTGCCACCTACGTATTACCGCGGCTGCTGGCACGTAGTTAGC
+
CCCCCGGGGGGGGGGGGGGGGGGGGGGGGGGGGGGGGGGGGGGGGGGGGGGGGGGGGGGGGGGGGGGGGGGGGGGGGGGGGGGGGGGGGGGGGGGGGGGGGGGGGGGFGGGGGGGGGGGGGGGGGGGGFFGGGGGGGGGGGGGFGGGGGGGFGGGGGGGGGGGFGGGGFADGFCGGC?EGGGGGGGGGGGGGGGGGGGGGGFGFFFCFFGCFCGC>C@GG>G@F;FFFFGFFFGF4?BGGG?0<<FDBGFBF1>D(74>?:BG77A?::BF?FGF<FG?FF>>>>F?F0EBGFFF33F2>:
@M04650:207:000000000-C238N:1:1101:2648:8664 2:N:0:19
GGACTACAGGGGTTTCTAATCCTGTTTGCTCCCCACGCTTTCGCACCTGAGCGTCAGTCTTTGTCCAGGGGGCCGCCTTCGCCACCGGTATTCCTCCAGATCTCTACGCATTTCACCGCTACACCTGGAATTCTACCCCCCTCTACAAGACTCTAGCCTGCCAGTTTGGAATGCAGTTCCCAGGTTGAGACCGGGGATTTCACATCCGACTTGACAGACCGCCTGCGTGCGCATTACGCCCAGTAATTCCGATTAACGCTTGCACCCTCAGTATTGCAGGGCGGGCTGGCACGGAGTTAGC
+
CCC9@FFFGGGGG+BFEGFFFCEG<EE@F,CCFF8@FGGG8,@EGGEAFCCF7FGGBC<EGGGGFEFFGGGGGGDGGD,:FFEGG8CF=C=AFF=9EEG,5B,,,:CDFEE@,AFGDCEC7FDFCEFGGG9,AFD99DFE7+6*@CFDDCGFGGGG93;B,><CFA3,6,@ACCGFG+E:EGG8FDBE?,>F:*=C)/<C:6C;7>FE;3):7><7AD@F@G>?B@9:2C07(7.663E:C(43?FA<G464()1)24((4?<37F12:(.6)26)+*)(---((4((4::C-,6928:6)
@M04650:207:000000000-C238N:1:1101:12703:8673 2:N:0:19
GGACTACAAGGGTATCTAATCCTGTTTGCTCCCCACGCTTTCGCACCTGAGCGTCAGTCTTTGTCCAGGGGGCCGCCTTCGCCACCGGTATTCCTCCAGATCTCTACGCATTTCACCGCTACACCTGGAATTCTACCCCCCTCTACAAGACTCTAGCCTGCCAGTTTCAAATGCAGTTCCCAAGTTAAGCTCGGGGATTTCACATCTGACTTAACAGACCGCCTGCGCTCGCTTTACGCCCAATAAATCCGGACAACGCTTGCCACCTACGTATTACCGCGGCTGCTGGCACGTAGTTAGC
+
CCCCCGGGGGGGGGGGGGGGGGGGGGGGGGGGGGGGGGGGGGGGGGGFGGFGGGGGGGGGGGGGGGGGGGGGGGGGGGGGGGGGDFGGGGGGGGGGGGGGFEGGGGGGGGCGGGGGG:@8EEGFGGGGGGGGDGGGGGFGGGGFGGGFDCEFCGGGGGGGGGGGGGGGGGGGGGGGGGGGGG?EFFFGGGGGEGGGGGGGGFDA66@FCGF8CCGGFFGF,:3(6ABD9DF91=F<F?GGD?F1CG94>7:;FFGFG>6?B?GF796(52:1<9:AGF6B>3,(40.4>5:F???BFG<46
@M04650:207:000000000-C238N:1:1101:23812:8724 2:N:0:19
GGACTACAAGGGTTTCTAATCCTGTTTGCTCCCCACGCTTTCGAGCCTCAGCGTCAGTTACAGACCAGAGAGCCGCCTTCGCCACTGGTGTTCCTCCATATATCTACGCATGTCACCGCTACACATGGAATTCCACTCTCCTCTTCTGCACTCAAGTCTCCCAGTTTCCAATGACCCTCCCCGGTTGAGCCGGGGGCCTTCACATCAGACTTCAGAAACCGCCTGCGCTCGCTTTCCGCCCCATAAATCCGGACAACGCTTGCAACCTACGTCTTACCGCGGCTGCTGGCAAGTGGTTAGC
+
<@C9<FDFEGGDFG,EFGD<FFFFGCF,,@EFDF8F7:FFCEFC<FCFD8FFEF:CCE9EF9FFFE<6CF8F<FEGDEGFFGGDGG?CF,EB,EFG@E?EG9,:;;C7:?C,?@CFGGG>8FDF,AF@A,CFEGGGGDFF83DFDFGGGCFFGG,=8EEGCA?EEF,=7=>,+EF8@?D8=CE@CFEDCCFG>5*9?)=8;9<BF<FF3CFF4BC766C<1561(89D0*3(,:3)/28*2,((**-6C?>>FF38C((43:F2*+.5.:?:28:4+249>;0-(272?D(+(.)).1436
@M04650:207:000000000-C238N:1:1101:13630:8756 2:N:0:19
GGACTACTGGGGTTTCTAATCCTGTTTGCTCCCCACGCTTTCGCACCTGAGCGTCAGTCTTTGTCCAGGGGGCCGCCTTCGCCACCGGTATTCCTCCAGATCTCTACGCATTTCACCGCTACACCTGGAATTCTACCCCCCTCTACAAGACTCTAGCCTGCCAGTTTCAAATGCAGTTCCCAAGTTAAGCTCGGGGATTTCACATCTGACTTAACAGACCGCCTGCGTGCGCTTTACGCCCAGTAATTCCGATGAACGCTTGCACCCTCCGTATTACCGCGGCTGCTGGCACGGAGTTAGC
+
CCCCCGGGGGGGGDGGGGGGGGGGGGFGGGGGGGGGGGGGGGGGGGGGGGGGGGGGGGGGGGGGGGGGGGGGGGGGGGGGGGGGGGGGGGGGGGGGGGGGFGGGGGGGGGGGGGGGGGGGGGGGGGGFGGGGGGGGGG?FGCGFGGGGFCGFGCGGGGGGGGGDCFFFGGGFGDGEFGGGGGGGGFFGGD@FGGGGGGGGG>FFFGGFFGGGCFGGFFGGFGFFFA9BDGBFF55<40CEGB:?GGFAGFF::):5*4(::<C<F*44?1;BFF3>EG0>;BB6118?2C?G?>BFFFAB)
@M04650:207:000000000-C238N:1:1101:19390:8773 2:N:0:19
GGACTACCAGGGTTTCTAATCCTGTTTGCTCCCCACGCTTTCGAGCCTCAGCGTCAGTTACAGACCAGAGAGCCGCCTTCGCCACTGGTGTTCCTCCATATATCTACGCATTTCACCGCTACACATGGAATTCCACTCTCCTCTTCTGCACTCAAGTCTCCCAGTTTCCAATGACCCTCCCCGGTTGAGCCGGGGGCTTTCACATCAGACTTAAGAAACCGCCTGCGCTCGCTTTACGCCCAATAAATCCGGACAACGCTTGCCACCTACGTATTACCGCGGCTGCTGGCACGTAGTTAGC
+
CCCCCGGGGGGGGGGGGGGGGGGGGGGGGGGGGGGGGGGGGGGGGGGGGGGGGGGGGGGGGGGGGGGGGGGGGGGGGGGGGGGGGGGGGGGGGGGGGGGGGGGGGGGGGGGGGGGGGGGGGGGGGGGFGGGGGGGGGGGGGGGFGGGGGGGFGGGGGGFGGGGFFFGGGGGGGGGGGGGGGGGGGGGGGGGGGGGGGGGGGFGFFGGFFGGGCDFGFDGGFGFF@FFDFD@>?FFBFBGGGBBFGGF<GFFF?DGFFF>B<BGFGE?7(2888F?AGGB>F;>F>0)5:C1C1.,4?G<A6
@M04650:207:000000000-C238N:1:1101:14603:8779 2:N:0:19
GGACTACCGGGGTTTCTAATCCTGTTTGCTCCCCACGCTTTCGCACCTGAGCGTCAGTCTTTGTCCAGGGGGCCGCCTTCGCCACCGGTATTCCTCCAGATCTCTACGCATTTCACCGCTACACCTGGAATTCTACCCCCCTCTACGAGACTCAAGCTTGCCAGTATCAGATGCAGTTCCCAGGTTTAGCCCGGGGATTTCACATCTTACTTAACAAACCGCCTGCGTGCGCTTTACGCCCAGTAATTCCGATTAACGCTTGCACCCTCCGTATTACCCCGGCTGCTGGCCCGGAGTTAGC
+
CCCCCEFGGGGGGGGGGGGGGGGGGGGGGGGGGGGGFGGGGG:FGGGGGFGGGGGGCGGGGGGGGGGGGGGGGGGGGGGGGGGDEGGGGGGGGGGGGGGGGGGGGGGGGGGGGGGGGGGGEGGGGGGGGGGGGGGGGGGGGGGFGGGCCGGFGGGGGGGGGGGGGFGGFDG92>EC9FCFFFEFG9,>9FGCEGGGCDGGGFGFFF>+)++;?FGGF<FG;D9FFFF@(17>BC5>FBCCE2?BD>AFGF/(-)*6F0><6834CGFBBB91(282:7(-3;9B>F?7?G(2(((-86-64
@M04650:207:000000000-C238N:1:1101:11914:8837 2:N:0:19
GGACTACTAGGGTTTCTAATCCTGTTTGCTCCCCACGCTTTCGCACCTGAGCGTCAGTCTTTGTCCAGGGGGCCGCCTTCGCCACCGGTATTCCTCCAGATCTCTACGCATTTCACCGCTACACCTGGAATTCTACCCCCCTCTACGAGACTCAAGCTTGCCAGTATCAGATGCAGTTCCCAGGTTGAGCCCGGGGATTTCACATCTGACTTAACAAACCGCCTGCGTGCGCTTTACGCCCAGTAATTCCGATTAACGCTTGCACCCTCCGTATTACCGCGGCTGCTGGCACGGAGTTAGC
+
CC@CCGGGGGGCGGGGGGGGGGGGGGGGGGGGGGGGGGGGGGEGGGGGFFGGGGGGGGGGGGGGGGFGG>EGGGGGGGGGGGGGGGGGGGGGGGGGGGGGGFGGGGGGGGGGGGGGGGGGGGGGGGGGDFGGGGGGGGGGGGGFGGGG>EGFGGGGGGGGGGF6FA7BFFGA2FFGGGGGGGGGGGCFFGGFEGGGGGGGGFGAFGGFFGGFEGGGFDGGFGFF7A@F6DBB>EF946EGG:6:C*<<FF?2?D7>C:9??FC<FGF?F?>FBGFAFF?9169>>6032::F?>614F2<>
@M04650:207:000000000-C238N:1:1101:4165:8859 2:N:0:19
GGACTACTAGGGTTCTAATCCTGTTTGCTCCCCACGCTTTCGAGCCTCAGCGTCAGTTACAGACCAGAGAGCCGCCTTCGCCACTGGTGTTCCTCCATATATCTACGCATTTCACCGCTACACATGGAATTCCACTCTCCTCTTCTGCACTCAAGTCTCCCAGTTTCCAATGACCCTCCCCGGTTGAGCCGGGGGCTTTCACATCAGACTTAAGAAACCGCCTGCGCTCGCTTTACGCCCAATAAATCCGGACAACGCTTGCCACCTACGAATTACCGCGGCTGCTGGCACGTAGTTAGCC
+
CCCCCGGGGGGGGGGGGFGGGGGGGGGGGGGGGGGGGGGGGGFCGGGGGCFGEGGDFGGGGGGGGGGGGGGGGGGGGGDDEFGGGGGGFFGGGGGGGGGGGGGGGGEGGEGGGGGFGGGGECGDFGGFFFGDGGGFGGFGFFGFGGGGCFGFGG?FGGGGGGCEGGGCA9D@DCFCFDGGGGDCGG63A@B>EGGGDFGGGFGFFGF4BF7CCCGGAD=>6CDDFD92:)60?F=48:CCC?<?FFAB7B3<>@4<)(-:<<44C@:??:(((2663*,4,4>>022,4*4*803<A+5).
@M04650:207:000000000-C238N:1:1101:14765:8892 2:N:0:19
GGACTACAGGGGTTTCTAATCCTGTTCGCTCCCCACGCTTTCGCTCCTCAGCGTCAGTATCGGCCCAGAGACCCGCCTTCGCCACCGGTGTTCCTCCTGATATCTGCGCATTTCACCGCTACACCAGGAATTCCAGTCTCCCCTGCCGAACTCTAGCCTGCCCGTATCGACTGCAAGCTCGGGGTTGAGCCCCGAGTTTTCACAGCCGACGCGACAGACCGCCTACGAGCTCTTTACGCCCAATAATTCCGGACCACGCTTGCACCCTACGTATTACCGCGGCTGCTGGCACGTAGGTGGC
+
CCCCCGGGGGGGGGGGGGGGGGGGGGGGGGGGGGGGGGGGGGGGGGGGGGGGGGGGGGGGGGGGGGGGGFGGGGGGGGGGGGGGGGGGGGCFGGGGGGGGGGGGGGGGGGGGGGGGGGGGGGGGGGFGGGGGGGGFEGFGGGGFC8DC+@EFG9D7FGGDFGF6BEGGGFEGGGGFGG,DE<EGGDC8,<CGGCEE5DFFFFGFFGG3:C):><DGE0@CBGFF?FB>?D(4A+@)*48EGB039CABGF46?@)3*(--:2<?GGF?26(..<:AFG09>0((,,48?C(+(.1((<)((
@M04650:207:000000000-C238N:1:1101:4921:8895 2:N:0:19
GGACTACCGGGGTTTCTAATCCTGTTTGCTCCCCACGCTTTCGAGCCTCAGTGTCAGTTACAGGCCAGAGAGCCGCTTTCGCCTCCGGTGTTCCTCCATATATCTACGCATTTCACCGCTACACATGGAATTCCACTCTCCTCTCCTGCACTCAAGTCTCCCAGTTTCCAATGCACACAATGGTTGAGCCACTGCCTTTTACATCAGACTTAAGAAACCACCTGCGCTCGCTTTACGCCCAATACATCCGGACAACGCTTGGGACCTACGTATTACCGCGGCTGCTGGCACGTAGTTAGCC
+
CCCCCGGGGDGGGGDGGGGGGGGGGCGGGGGGGGGGGGGGGCGGGD@FFCFFGDGGGGGGGFCFC@FGGGGGGFGGGCDFGGGGFFGGGDGCGGGFGGGGGGGGGGFFF7F@FGGGGEDDGEGGFGGGE?EFDEDGFGGGGGG?FGGGGGFF88EGG8BE9=FGFFF9DF9FGGGG8CECDGFGE@G?CD@@FFFGF8,<CFDFFFG5@*5B68=DFF@C@9>E@B@B9?@?=C6<3?EFGD@F4>CEC>5;@EGF331(22*,>;:)7??D>FB<CC09129004??F:<C1?B:A?<>4
@M04650:207:000000000-C238N:1:1101:26926:8904 2:N:0:19
GGACTACAGGGGTTTCTAATCCTGTTTGCTCCCCACGCTTTCGAGCCTCAGCGTCAGTTACAGACCAGAGAGCCGCCTTCGCCACTGGTGTTCCTCCATATATCTACGCATTTCACCGCTACACATGGAATTCCACTCTCCTCTTCTGCACTCAAGTCTCCCAGTTTCCAATGACCCTCCCCGGTTGAGCCGGGGGCTTTCCCATCAGACTTAAGAAACCGCCTGCGCTCGCTTTACGCCTAATAAATCCGGCCAACGCTTGCCACCTACGAATTACCGCGGCTGCTGGCTCGGAGTTAAC
+
@CCCCFFFGGGGEGE,CEFFC96--C,CC@D6DCFEGGGEFFGFD@FF,;CFCGG7FCFCCFFAF7<EEFF@,@BF:BFCG7FCEG<@CFGCGG8?FCG<AFGGDC94C6?F?FG9AFGDCC,BFFG8EFD8FDGDCEDE=?DFGGG8?D,0@F@?BAF,EFDGAFFDGGF;=FC8,0@88F>7@CGG6CFG55;CGDAFG+BFF4D4.02+17@+;18D;3903:>>6DFF(*0)*422*424:?<2C)<605<:F-,14393CC?((.(((1,)+2-24;(4((5)8=(2((-(,0.))
@M04650:207:000000000-C238N:1:1101:2995:8929 2:N:0:19
GGACTACAGGGGTATCTAATCCTGTTTGCTCCCCACGCTTTCGCACCTGAGCGTCAGTCTTTGTCCAGGGGGCCGCCTTCGCCACCGGTATTCCTACAGATCTCTACGCATTTCACCGCTACACCTGGAATTCTACCCCCCTCTACAAGACTCCAGCCTGCCAGTTTCGAATGCAGTTCCCAGGTTGAGCCCGGGGATTACCCATCCGACTAGACGGACCGCCGGAGTTCCCTTTACGCCCCGTAATTCCGATTAACGCTTGCACCCTCCGTATTACCGCGGCTGCTGGACCGGAGTTCCC
+
CCCCCGGDFGGGGEEFGGFGGFEEGGFFG9EFFFFGGGGGGFEFDGDAFFCF7FB7@E<<CFEFGF@FGEDGGEGGGGGGDGCEDGGG7FGGGGC,5?A,?FGGDGGGDGGEC<?FFGE+48EAAFE8FF,=DCEF8D+C@6CFFCG,7DFFF>BFF?8D,74,7><FEGG7CFF,@@:FFDC*77:>7DCFCE5C5C@,:+20)2*8;<DG1C+*)68C;C;(()(),0))6+0)9:GGG(,4CD(.C49(()/6:6186<F)CC((4((((24)2C<>013>1().,*.:(-,32;)).
@M04650:207:000000000-C238N:1:1101:15684:8961 2:N:0:19
GGACTACAGGGGTTTCTAATCCTGTTTGCTCCCCACGCTTTCGAGCCTCAGCGTCAGTTACAGACCAGAGAGCCGCCTTCGCCACTGGTGTTCCTCCATATATCTACGCATTTCACCGCTACACATGGAATTCCACTCTCCTCTTCTGCACTCAAGTCTCCCAGTTTCCAATGACCCTCCCCGGTTGAGCCGGGGGCTTTCACATCAGACTTAAGAAACCGCCTGCGCTCGCTTTACGCCCAATAAATCCGGACAACGCTTGCCACCTACGTATTACCGCGGCTGCTGGCACGTAGTTAGC
+
CCCCCGGGGGGGGGGGGGGGGGGGGGGGGGGGGGGGGGGGGGEGFGGGGFFGGGGGGGGGGGGGGGGGGGGDGGGGGGGGGGGGGGGGGGGGGGGGGGGGGGGGGGGGGGGGGGGGGGGGEGGGGGGGFEFGGGGGGGGGGGGFGGGGGGGFGGGGGGGGGGGGGGGGGGGGGFGGGGGGGGGGGGGGGGGGGGGGGGGGGFGFFGGFFGGGEGGGFFGGFGBD<A>FFG19?FFBFFGGGBFFGGBFGFDFFFGBC19??FGFGGF?:>6<2C?2:D?>>((49BFF?GFGFF018FFDF
@M04650:207:000000000-C238N:1:1101:4057:9009 2:N:0:19
GGACTACAAGGGTATCTAATCCTGTTTGCTCCCCACGCTTTCGAGCCTCAGCGTCAGTTACAGACCAGAGAGCCGCCTTCGCCACTGGTGTTCCTCCATATATCTACGCATTTCACCGCTACACATGGAATTCCACTCTCCTCTTCTGCACTCAAGTCTCCCAGTTTCCAATGACCCTCCCCGGTTGAGCCGGGGGCTTTCACATCAGACTTAAGAAACCGCCTGCGCTCGCTTTACGCCCAATAAACCCGGACACCGCTTTCCACCTACGTATTACCGCGGCTGCTGGCACGTAGTTAGC
+
C9<CCGGGGDEFGFGGGGGGAFGGGGGGGGFFGFCFGGGGGGGDGGGGG<FGGGGGGGGGGGGFF@FAFGGFFGGGGG7:FCGGGGGFGGGGGGGGGGGEEGGGGGGGGEGGEGAFFEGDGGGGG@FGGGGGGGFFEFGGCD8DEFGGA,EFGGGCFGGGG88,:CEGGAFFF9EFF8F6EEG+@F6DFGFG>C>EG:FGGA9CFGGA3CGCC7=CFFE<9G0((;;E9D@0/77)63CEG:B?<7<)*8BF6DG(*3(-,(06*<4,8::3)A?BFGF>>0>FF(5?(*1C0:(.4C)65
@M04650:207:000000000-C238N:1:1101:27978:9045 2:N:0:19
GGACTACTAGGGTATCTAATCCTGTTTGCTCCCCACGCTTTCGCACCTGAGCGTCAGTCTTTGTCCAGGGGGCCGCCTTCGCCACCGGTATTCCTCCAGATCTCTACGCATTTCACCGCTACACCTGGAATTCTACCCTCCTCTACAAGACTCCAGCCTGCCAGTTTCGAATGCAGTTCCCCGGTTGAGCCCGGGGCTTTCACATCCGACTTGACAGACCGCCTGCGTGCGCTTTACGCCCAGTAATTCCGATTAACGCTTGCAACCTCCGTATTACCGCGGCTGCTGGCACGGAGTTAGC
+
CCCCCGFFCGGGGGFFGGGGGGGGGGFFGG<EFGGGGGGGGGGCEFGF:FGFGGGGGFCAFFFFFCCF<B7FFGGGGGGGGGGCGFGGFCFDEAEFGGEGG?DGGGGGGGGGAFDBFGGDGEGG8FFFFFFGCGGGA8,>C?FFFGGGEFGFG8DE8D8=DFDGFFAC6:FGGGFGGGGC?,@CFG88EFGD9CCG):<EGFGAFDF:;3DDE>6>/3EG9D@F<FB71<996CFBFF5>E:2?GGDAG4@:,)9>C31?<?C)*<72:B><?FFFGG?>FFF6902>BGFC?99>?6)6)
@M04650:207:000000000-C238N:1:1101:7059:9050 2:N:0:19
GGGCTACAAGGGTATCTAATCCTGTTTGCTCCCCACGCTTTCGCACCTGAGCGTCAGTCTTTGTCCAGGGGGCCGCCTTCGCCACCGGTATTCCTCCAGATCTCTACGCATTTCACCGCTACACCTGGAATTCTACCCCCCTCTACGAGACTCAAGCTTGCCAGTATCAGATGCAGTTCCCAGGTTGAGCCCGGGGATTTCACATCTGACTTAACAAACCGCCTGCGGTCGCTTTACGCCCAGTAATTCCGAGTAACGCTTGCACCCTCCGTATTACCGCGGCTGCTGGCCCGGAGTTAGC
+
CCCCCGGGGGGGGGGGGGGFGGGGGEGFGGGGGGGGGGGGGGGGGGGGGGGGG@FGGGFDGDGGGGGGGGGGCFGGGGGGGGGGGGGGGGGGGGGGGGGGGEFFGGGGGGGGDFGGFGGGGGGGGFGGGGGGGGGG9ECCE6EFGGGE:CEFG?GFFCCFFGEGGGGGFFGGFG7E<CGGGFCFGGGGFGGCEGGDD4F,=B98CGFFFGC79CFCA@G32CBD?F.)2924<*7AF:EEC168DF2<GFFF0759C?F0?0*)9C04:B>?:;2<FFBFF>0(41:>(/(24(,44?AA2
@M04650:207:000000000-C238N:1:1101:12325:9061 2:N:0:19
GGACTACCAGGGTTTCTAATCCTGTTTGCTCCCCACGCTTTCGAGCCTCAGCGTCAGTTACAGACCAGAGAGCCGCCTTCGCCACTGGTGTTCCTCCATATATCTACGCATTTCACCGCTACACATGGAATTCCACTCTCCTCTTCTGCACTCAAGTCTCCCAGTTTCCAATGACCCTCCCCGGTTGAGCCGGGGGCTTTCACATCAGACTTAAGAAACCGCCTGCGCTCGCTTTACGCCCAATAAATCCGGACAACGCTTGCCACCTACGTATTACCGCTGCTGCTGGCACGTACTTAGC
+
CC@CCGGGGGGGGGGGGGGGGGGGGGGFGGGGGGGGFGGGGGGCFGGGGFFGGGEG7FFGGFGGGGGFFGFFGGGGGGGGCGGGGGFGGGGGGGGGGGGGGFGGFFGFGGGGGGGGGGGGGGGGGGFCFFGGGGGGGGFGGGGFCDG8FGGFG?EEFFFFGGGGGGGGGGFFG,EDCD8CC>CECFBCCFGGCD>E?DGFFFGCFD>*7CDG42@CF8CF@GFF7FFF9GF31CF4F6EEGB6?*0)6CF3((.71D>>:(4C?*C:?0>044EB2A:<>93())).)(:0E(.4(,<:).
@M04650:207:000000000-C238N:1:1101:18900:9079 2:N:0:19
GGACTACAGGGGTTTCTAATCCTGTTTGCTCCCCACGCTTTCGCACCTGAGCGTCAGTCTTCGTCCAGGGGGCCGCCTTCGCCACCGGTATTCCTCCAGATCTCTACGCATTTCACCGCTACACCTGGAATTCTACCCCCCTCTACGAGACTCAAGCTTGCCAGTATCAGATGCAGTTCCCAGGTTGAGCCCGGGGATTTCACATCTGACTTAACAGACCGCCTGCGTGCGCTTTACGCCCAGTAATTCCGATTAACGCTTGCACCCTCCGTATTACCGCGGCTGCTGCCACGGAGTTAGC
+
CCCCCGGFGGGGGGGGGGGGGGGGGGGGGGGGGGGGGGGGGGGGGGGGGGGGGGGGGGGGGGGFGGGGGGGGGGGGGGGGGGGGGGGGGGGEGGFGGGGFFFGGGGGGGGGGGGGGGGGGGGGGGGGGGGGGGCGGFFFGGGGFGGG>CEGFGFGFDCFGGGGGGGGGACGGGGGGGGGGGGGGGGGCGFGGGGDEDDGGGFGFAGFAEGGGFGGFF@FF(:9?:F>BFD>;9=F<?:GGG01:*24:FFF?F>DBF:61:<<2FF???:61(A?47:(49>B>12,4)*5<93(43F)-:
@M04650:207:000000000-C238N:1:1101:8675:9093 2:N:0:19
GGACTACCAGGGTTTCTAATCCTGTTTGCTCCCCACGCTTTCGCACCTGAGCGTCAGTCTTTGTCCAGGGGGCCGCCTTCGCCACCGGTATTCCTCCAGATCTCTACGCATTTCACCGCTACACCTGGAATTCTACCCCCCTCTACAAGACTCCAGCCTGCCAGTTTCGAATGCAGTTCCCAGGTTGAGCCCGGGGATTTCACATCCGACTTGACAGACCGCCTGCGTGCGCTTTACGCCCAGTAATTCCGATTAACGCTTGCACCCTCCGTATTACCGCGGCTGCTGGCACGGAGTTAGC
+
CCCCCGGCFGGGGGGGGGGGGGFGGGGGGGGGGGCEGG,CEGGDGGGGGGGGGGGGG<FFFDGGGGGGF7C>@FEG=FFGGGGGGGGGGDGGFGGFG?<FGGGGGGGGGGGGGGGGGGGG+FFG8,?FEFGGCDFFFF8FGGGFGGGG=EGFGGGGGGGGGEFFFFFGEG,>9DGDGFGCG9EGGG:DFGGGGGGG4CGDFFGFFG4>;DGGFGGGFFGGFGFB4>074D094=FAF?GGGF02CFA9CFFFFFD>GFB:<BF37@2113;??D><FF(3719;B17?BG??3(496C)66
@M04650:207:000000000-C238N:1:1101:12249:9108 2:N:0:19
GGACTACACGGGTATCTAATCCTGTTTGCTCCCCACGCTTTCGCACCTCAGCGTCAGTCTTCGTCCAGGGGGCCGCCTTCGCCACCGGTATTCCTCCAGATCTCTACGCATTTCACCGCTACACCTGGCATTCTACCCCCCTCTACGACACTCAAGCTTGCCCGTATCAGATGCAGTTCCCAGGTTTAGCCCGGGGATTTCACATCTGACTTACCAAACCCCCTGCGTGCGCTTTACGCCCCGTAATTCCGATTAACGCTTGCACCCTCCGTATTACCGCGTCTGCTGTCACTGCGTTAGC
+
---ACGGEFGGDFCDFFAFGGGGEFGG,EFGGFGGG7FGGGGGGGGGG,ECFFGG77FFGFGGGGGGF,,@7FGGGGGGGDGGGG<CEGEGGGGGGGGC9FFFFG,F+F:CFGGCFG+B>EG9BFD@<,BAFFC><=DFCGCC99D66++@;F,D6FGF,DF,*@7<>,,,@DF;EGGGGC92*>F;C?CBC5*/*5>FFCC<+8>DA)2+:;787)(;C(/4>()7>(>(,45>)6(*?5((-)/-6F?)(-<D2:(348(*,*;08?1(81C24C:,6>274:)644?)<).)--2(--
@M04650:207:000000000-C238N:1:1101:10159:9114 2:N:0:19
GGACTACTAGGGTTTCTAATCCTGTTTGCTCCCCACGCTTTCGCACCTGAGCGTCAGTCTTTGTCCAGGGGGCCGCCTTCGCCACCGGTATTCCTCCAGATCTCTACGCATTTCACCGCTACACCTGGAATTCTACCCCCCTCTACAAGACTCTAGCCTGCCAGTTTCGAATGCAGTTCCCAGGTTGAGCCCGGGGCTTTCACATCCGACTTGACAGACCGCCTGCGTGCGCTTTACGCCCAGTAATTCCGATTAACGCTTGCACCCGCCGTATTACCGCGGCTGCTGGCACGGAGTTAGC
+
CCCCCGGGFGGGGGGGGGGGGGGGGGCGCFDFGGFGDGCGGGGGGGGGFGGGGGGGGGGFF<FEG,9FEFGGGEGGGGGGGGCGFFGGF7FGGEFG<AGGGGGD,CFFFGGCFFDCFGGGGGGEGDECFGGGGGGGGGGGGGGFGGDEBDFFGCGF96BFFGF?F9=AEFGG>FG9EFCACGGGFGFGGFGGED5:))@FG=CF@DFFFGGD3*0:9(/:::316FFBBG>B0*<9=(;CE::BCF<27=?((8C9D:9?1:F>CE6(2297<C:FGGFFBFF;6(3::E2F8(-24:52-
@M04650:207:000000000-C238N:1:1101:4909:9116 2:N:0:19
GGACTACAAGGGTATCTAATCCTGTTTGCTCCCCACGCTTTCGCACCTGAGCGTCAGTCTTTGTCCAGGGGGCCGCCTTCGCCACCGGTATTCCTCCAGATATCTACGCATTTCACCGCTACACCTGGAATTCTACTCCCCTCTACAAGACTCCAGCCTGCCAGTTTCGAATGCAGTTCCCAGGTTGAGCCCGGGGATTTCACATCCGACTTGACAGACCGCCTGCGTGCGCTTTACGCCCAGTAATTCCGAATAACGCTTGCACCCTACGTATTACCGCGGCTGCTGGCACGGAGTGAGC
+
CCCCCGGF@EEGF,EEFGGGGGGGFGFGGGGDGGFEGGGCFGGFECFG,CFEEGCG:CF9CF<FGGGGE::C@FFGGGGGDCFFG8FGGFGGGA4FCDGGF,=EFGEF+CBFFGFEA@BCG@FE,8<EFGG:FAFG,@6A@FGF8BD,=@DFG,@@@+,@,DAFDACFEEG@AC;<FGG,,7@37@B<CE@5;:CGCCFGD:<1=FCBFG)17*6CF;5D>C@F0A9.1C>;1E)4@<CECB?(:769*9F?(0767:>B(37<*A103:<?D<(5CC:9B16(4::DF*(+46996*6?(
@M04650:207:000000000-C238N:1:1101:4631:9122 2:N:0:19
GGACTACTAGGGTATCTAATCCTGTTTGCTCCCCACGCTTTCGCACCTCAGCGTCAGTCTTTGTCCAGGAAGCCGCCTTCGCCACCGGTATTCCTCCAGATATCTACGCATTTCACCGCTACACCTGGAATTCTACCTCCCTCTACAAAACTCCAGCCAGCCAGTTTCAAATGCAGTTCCCAGGTTGAGCCCGGGGATTTCACATCCGACTTGACAGACCGCCTACGTGCGCCTTACGCCCAGTAATTCCGATTAACGCTTGCACCCTCCGTATTACCGCGGCTGCTGGCACGGAGTTAGC
+
CCCCCGGF,<EFFFGGGGEGFFDEGG,F9<FGGGGGGGGGFGF;@FCE4C8CFGGGCFGGF<EFGFG8,,64,,@CGGFGGGEFC8FFGEFFFGFC,?AFE,,FFG9:FGGFGGD<FCECEBFEAAFGGGGFC<,@,,=FGDC6FG;=,@E69,>DG+,6+AD,7C,3,6,3+9=8E+@FC=EGGFDF?F8CE?C@D0@FFCCA>F7/5CDD3*;F6:C*>D96(;00(9(.(2=@F;BFD@0:7>):DF461DGFD:0:1197=86(8<9::*4>7F00(114(470(/(A(,21<C>2-
@M04650:207:000000000-C238N:1:1101:21054:9140 2:N:0:19
GGACTACCGGGGTATCTAATCCTGTTTGCTCCCCACGCTTTCGAGCCTCAGCGTCAGTTACAGACCAGAGAGCCGCCTTCGCCACTGGTGTTCCTCCATATATCTACGCATTTCACCGCTACACATGGAATTCCACTCTCCTCTTCTGCACTCAAGTCTCCCAGTTTCCAATGACCCTCCCCGGTTGAGCCGGGGGCTTTCACATCAGACTTAAGAAACCGCCTGCGCTCGCTTTACGCCCAATAAATCCGGACAACGCTTGCCACCTACGTATTACCGCGGCTGCTGGCACGTAGTTATC
+
CCCCCGGGGGGGGGGGGGGGGGGGGGGGGGGGGGGGGGGGGGGGGGGGGGGGGGGGGGGGGGGGGGGGGGGGGGGGGGGGGGGGGGGGGGGGGGGGGGGGGFGGGGGGGGGGGGGGGGGGEGGGGGGGFEFGGGGGGGGGGGGFFGGGGGGFGGDGGGGGGGGGFGGGGGGGFGGGGGGDEGGGGG>FGGGGGGGGDDGGGCFFAGGFEG;F<FGFFFGGFGFFFF;BBDF;:F@>FFGGG?(4CFDFGFFFFEGFGFFB?FGFGG:.32(32E?2CF?FFFFF06>FBGFG03:24FB).
@M04650:207:000000000-C238N:1:1101:18922:9146 2:N:0:19
GGACTACCGGGGTTTCTAATCCTGTTTGCTCCCCACGCTTTCGAGCCTCAGCGTCAGTTACAGACCAGAGAGCCGCCTTCGCCACTGGTGTTCCTCCATATATCTACGCATTTCACCGCTACACATGGAATTCCACTCTCCTCTTCTGCACTCAAGTCTCCCAGTTTCCAATGACCCTCCCCGGTTGAGCCGGGGGCTTTCACATCAGACTTAAGAAACCGCCTGCGCTCGCTTTACGCCCAATAAATCCGGACAACGCTTGCCACCTACGTATTACCGCGGCTGCTGGCACGTAGTTAGC
+
CCCCCGGGGGGGGGGGGGGGGGGGGGGGGGGGGGGGGGGGGGGFGGGGGGGGGGGGGGGGGGGGGGGGGGGGGGGGGGGGGGGGGGGGGGGGGGGGGGGAFGGGGGGGGGGGGGGGGGGGGGGGGGGGFGFGGGGGGGFFGGGFFGGGGGGFGGGGGCEDFGFGFFFGFGGGGGGGFGGEGGGGGGGDFGGGGGCGGCFGGFGFAFGFFGGFEGF+:@CGBD@((;:E4D39?GFFF:ECC?<7FGFAC@@B<37:C>686?G>CFFB???,)::>F734;;9BFF0:?=(04.4<?FAA4
@M04650:207:000000000-C238N:1:1101:5991:9156 2:N:0:19
GGACTACCGGGGTTTCTAATCCTGTTTGCTCCCCACGCTTTCGAGCCTCAGCGTCAGTTACAGACCAGAGAGCCGCCTTCGCCACTGGTGTTCCTCCATATATCTACGCATTTCACCGCTACACATGGAATTCCACTCTCCTCTTCTGCACTCAAGTCTCCCAGTTTCCAATGACCCTCCCCGGTTGAGCCCGGGGATTTCACATCTGACTTAACAAACCGCCTGCGTGCGCTTTACGCCCAGTAATTCCGATTAACGCTTGCACCCTCCGGATTACCGCGGCTGCTGGCACGGCGTTAGC
+
CCCCCGGGGGGGGGGGGGGGGGGGGGGGGGGGGGGGGGGGGGGGGGGGGFGGGGGGGGGGGGGGGGGGGGGGGGGGGGGGGGGGGGGGGGGGGGGGGFGGGGGGGGGGGGGGGFGGGGGDGFGGGGGGGGGGGGGGGGGGFGGFGGGGGGGDFGGGGG;FGGGGGGGBFFA98FCFFFGGGGGDEEDGF?CD5CCEDGGGDFGF6*:BEGGGFGDGFFGG939@?FF5;G((6E>3+->EE???GGAACF??B@3<C:6:?:37FGBB?6(((2(4<:34021(((43:E<F:9(7>E??6
@M04650:207:000000000-C238N:1:1101:27405:9168 2:N:0:19
GGACTACAAGGGTTTCTAATCCTGTTTGCTCCCCACGCTTTCGAGCCTCAGCGTCAGTTACAGACCAGAGAGCCGCCTTCGCCACTGGTGTTCCTCCATATATCTACGCATTTCACCGCTACACATGGAATTCCACTCTCCTCTTCTGCACTCAAGTCTCCCAGTTTCCAATGACCCTCCCCGGTTGAGCCGGGGGCTTTCACATCAGACTTAAGAAACCGCCTGCGCTCGCTTTACGCCCAATAAATCCGGACAACGCTTGCCACCTACGTATTACCGCGGCTGCTGGCACGTAGTTAGC
+
CCCCCGGGGGGGGGGGGGGGGGGGGGGGGGGGGGGGGGGGGGGGGGGGGGGGGGGGGFGGGGGGGGGGGGGGGGGGGGGGGGGGGGGGGGGGGGGGGGGGGGGGGGGGEGGGGGGGGGGGGGGGGGGGFFFGGGGGGGGGGGGFGGGGGGGFGGGGGGGGGGGGFGGGCAFGGGGGGGGEEGGEGGGF6DGGGGGGGGGFGFGFFGGFFGGGFGGGFFGGFGFF;FFE@C@FBC34FBGGG?<FGGF<CFF0:EG<C;9BBFGFGGF??F<.)<:AFC667601(8:BFG:?:67(4E59:
@M04650:207:000000000-C238N:1:1101:18253:9208 2:N:0:19
GGACTACTCGGGTATCTAATCCTGTTTGCTCCCCACGCTTTCGCACCTGAGCGTCAGTCTTTGTCCAGGGGGCCGCCTTCGCCACCGGTATTCCTCCAGATCTCTACGCATTTCACCGCTACACCTGGAATTCTACCCCCCTCTACAAGACTCAAGCCTGCCAGTTTCAAATGCAGTTCCCAGGTTGAGCCCGGGGATTTCACATCTGACTTAACAGACCGCCTGCGTGCGCTTTACGCCCAGTAATTCCGATTAACGCTTTCACCCTCCGTATTACCGCGGCTGCTGGCACGGAGTTAGC
+
CCCCCGGGGGGGGGGGGGGGGGGGGGGGGGGGGGGGGGGGGGGGGGGGGGGGGGGGGGGGGGGGGGGGGGGGGGGGGGGGGGGGGGGGGGGGGGGGGGGGGGGGGGGGGGGGGGGGGGGGGGGGGGGGGGFGGGGGGG?FGGGFGGGGGFGFGGCEGGGGGGGGGGGGFCGGGGGGGGGGGGGGGFFGGGGGGGGGGGGDFFGFFFFFEFFGFGFGF@FGFG96=A9E<GBFF=FBFBGEGFF?>FFFGBF:?EGF>:B:6(::FG?FB6>FFG:)CF:>BF>;9<:?FG?FB>02889<<
@M04650:207:000000000-C238N:1:1101:3035:9296 2:N:0:19
GGACTACCCGGGTTTCTAATCCTGTTTGCTCCCCACGCTTTCGAGCCTCAGCGTCAGTTACAGACCAGAGAGCCGCCTTCGCCACTGGTGTTCCTCCATATATCTACGCATTTCACCGCTACACATGGAATTCCACTCTCCTCTTCTGCACTCAAGTCTCCCAGTTTCCAATGACCCTCCCCGGTTGAGCCGGGGGCTTTCACATCAGACTTAAGAAACCGCCTGCGCCCGCTTTCCGCCCACTAAATCCGGACAACGCTTGCCACATACGTATTACCGCGGCTGATGGCCGGTAGTTAGC
+
CCCCCGGGGDGGGGGFGGGGGGDGGGGGGCGGGGGGGGGDGGGGG7FFGGFFGGGGGGFFGGFGFGGGGCGGGGGGG>EGFEGGGFGGG<FG,E,?EFF9FGFGCFGGCFGGGGGF<FGDG@@FGGGFFBFEGEFGAFCFGFFDDF=EFFEF?GDCFDDFGFGG=@E;BE9BFFGG8+1@=:BEGDEGGGFGGGE*2CF6CFBAA;8?;FG:>:C76@CC@C(6(8>5(1(4(2))9(//:(((0234*9>>:D<:*46:BFD(*+,,627<2@>>CC?649((-(-.4*(*-,11)<6-6
@M04650:207:000000000-C238N:1:1101:7171:9304 2:N:0:19
GGACTACTGGGGTTTCTAATCCTGTTTTCTCCCCACGCTTTCGAGCCTCAGCGTCAGGTACAGACCAGAGAGCCGCCTTCGCCACTGGTGTTCCCCCATATACCTACGCATTTCACCGCTACACATGGAATTCCACTCTCCTCTTCTGCACTCAAGTCTCCCAGTTTCCAATGACCCTCCCCGGTTGAGCCGGGGGCGTTCACATCAGACTTAAGAAACCGCCTGCGCTCGCTTTACGCCCAATAAATCCGGACAACGCTTGCCACCCACGCATTACCGCGGCGGCTGGCACGTAGTGAGC
+
6@ACCE<FCGFGGD7@,C@F6<6@@FA,C@FDG@8F@FGFFGGGGG:,A@FC@8@C@,<,@E,CFFGGGGGDCF7FFG,==BFE@8EG<<C=<F,AFEFCGF,,,4CCGG@+AFCGGC8==F?,A:FFD5?:=FGFFFFDECE9,4,75,,<DC8E@3,>ED8,ADD,DGG9AFFFG618CFG8FFG8C@D754;=C5FCC;FF67F4)**+9:CD=387:C33(49E>C9(4*.648E*:4:0C:).C6@;(5C?G;0((4D77F6(432-(*-)<D(-44;(-((437898273(0)53
@M04650:207:000000000-C238N:1:1101:23663:9322 2:N:0:19
GGACTACACGGGTTTCTAATCCTGTTTGCTCCCCACGCTTTCGAGCCTCAGCGTCAGTTACAGACCAGAGAGCCGCCTTCGCCACTGGTGTTCCTCCATATATCTACGCATTTCACCGCTACACATGGAATTCCACTCTCCTCTTCTGCACTCAAGTCTCCCAGTTTCCAATGACCCTCCCCGGTTGAGCCGGGGGCTTTCACATCAGACTTACGAAACCGCCTGCGCTCGCTTTACGCCCAATAAATCCGGACAACGCTTGCCACCTACGTATTACCGCGGCTGCTGGCACGTAGTTAGC
+
CCCCCGGGFGGGGGGGGGGGGGGFGGGGGGGGGGGGGGGGGGGFGGGGFGGGGGGGGGGGF9FAGGGG?CFGGGGGGGGGGGGGGGGGGGGGGGGGGCEFGGGGGGGGGGGGGGGGGGGGGGGGFFGGGGGGGGFF;DDGGGGF9FAAFGGFGGFGGG9@=FFGFGGF9FGGGGG81=F68@EGGGCFGGGGG5EEGGGGGFGFFG:FBGGGF+*9)/CG9GBF1A>E9G9>:GFFF0EGGF6?GFFFGFFFFFGFGBFF6?G0*C?<BB:1<G?2<C3>29>;>FFBFGFGFF??1C>D>
@M04650:207:000000000-C238N:1:1101:23323:9345 2:N:0:19
GGACTACTCGGGTTTCTAATCCTGTTTGCTCCCCACGCTTTCGCACCTGAGCGTCAGTCTTTGTCCAGGGGGCCGCCTTCGCCACCGGTATTCCTCCAGATCTCTACGCATTTCACCGCTACACCTGGAATTCTACCCCCCTCTACAAGACTCCAGCCTGCCAGTTTCGAATGCAGTTCCCAGGTTGAGCCCGGGGATTTCACATCCGACTTGACAGACCGCCTGCGTGCGCTTTACGCCCAGTAATTCCGATTAACGCTTGCACCCTCCGTATTACCGCGGCTGCTGGCACGGAGTTAGC
+
CCCCCGGGGGGGGGGGGGGGGGGGGGGGGGGGGGGGGGGGGGGGGGGGGGGGGGGGGGGGGGGGGGGGGGGGGGGGGGGGGGGGGGGGGGGGGGGGGGGGGGGGGGGGFGGEGGGGGGGGGGGGGGGGGGGGGGGGGFFGGGGFGGGGGGGFGCGGGGGGGGGGGGGGGGGGGGGGGGGGGGGGGGGGGGGGGGGGG4FDDFGFFFGF;DGDEGGGFDGGFG>FFFFF?GFF6GFAFFGGD?:>GG9A7@FFF)>AG:>?BFGFGG66BFF:BC2<CF?019>;B?BFFGFF?;9>?CAD2
@M04650:207:000000000-C238N:1:1101:18787:9362 2:N:0:19
GGACTACTCGGGTATCTAATCCTGTTTGCTCCCCACGCTTTCGAGCCTCAGCGTCAGTTACAGACCAGAGAGCCGCCTTCGCCACTGGTGTTCCTCCATATATCTACGCATTTCACCGCTACACATGGAATTCCACTCTCCTCTTCTGCACTCAAGTCTCCCAGTTTCCAATGACCCTCCCCGGTTGAGCCGGGGGCTTTCACATCAGACTTAAGAAACCGCCTGCGCTCGCTTTACGCCCAATAAATCCGGACAACGCTTGCCACCTACGTATTACCGCGGCTGCTGGCACGTAGTTAGC
+
CCCCCGGGGGGGGGGGGGGGGGGGGGGGGGGGGGGGGGGGGGGGGGGGGGGGGGGGGGGGGGGGGGGGGGGGGGGGGGGGGGGGGGGGGGGGGGGGGGGGGGGGGGGGGGGGGGGGGGGGGGGGGGGGFEFGGGGGGGGGGGGFGGGGGGGFGGGGGGGGGGGGGGGGGGGGGFGGGGGGGGGGGGGGGGGGGGGDGGGGGFGFFGGFFGGGFGGGFDFGFGFFFFFFFGFF:G>DFFGGGFF?GGFBGFFFFEGFF;>:8?GFGGF7BBB32E?BFF0199>BBFFFFGBFB:(23F496
@M04650:207:000000000-C238N:1:1101:20948:9413 2:N:0:19
GGACTACTCGGGTTTCTAATCCTGTTTGCTCCCCACGCTTTCGCACCTGAGCGTCAGTCTTTGTCCAGGGGGCCGCCTTCGCCACCGGTATTCCTCCAGATCTCTACGCATTTCACCGCTACACCTGGAATTCTACCCCCCTCTACAAGACTCCAGCCTGCCAGTTTCGAATGCAGTTCCCAGGTTGAGCCCGGGGATTTCACATCCGACTTGACAGACCGCCTGCGTGCGCTTTACGCCCAGTAATTCCGATTAACGCTTGCACCCTCCGTATTACCGCGGCTGCTGGCCCGGAGTTAGG
+
CCCCCGGGGGGGGGGGGGGGGGGGGGGGGGGGGGGGGGGGGGGGGGGGGGGGGGGGGGGGGGGGGGGGGGEGGGGGGGGGGEGGGGGGGGGGGGGGGGGGGGGGGGGGGCGEGGGGGGGGDGGGGGGGGGGGGGGGGGGD@DGFGGGDEGGFGGGGGGGGGGGFGGGGGDF8>FGEFFGGGGG7FGGGGGGGGGGGGGGGGFGFFGGFFGDGFGGGFFGGBDBB:>3>BD>F;E:49:EEC1:?7D<AG?4:65DBGFF?:<GFGG?FF:>F?G(4CD?>F>016:B?B5(:9924::<)(
@M04650:207:000000000-C238N:1:1101:16618:9426 2:N:0:19
GGACTACCAGGGTTTCTAATCCTGTTTGCTCCCCACGCTTTCGAGCCTCAGCGTCAGTTACAGACCAGAGAGCCGCCTTCGCCACTGGTGTTCCTCCATATATCTACGCATTTCACCGCTACACATGGAATTCCACTCTCCTCTTCTGCACTCAAGTCTCCCAGTTTCCAATGACCCTCCCCGGTTGAGCCGGGGGCTTTCACATCAGACTTAAGAAACCGCCTGCGCTCGCTTTACGCGCAATAAATCCGGACAACGCTTGCCACCTACGTATTACCGCGGCTGCTGGCACGTAGTTAGC
+
CCCCCGGGGGGGGGGGGGGGGGGGGGGGGGGGGGGGGGGGGGGGGGGGGGGGGGGGGGGGGGGGGGGGGGGGGGGGGGGGGGGGGGGGGGGGGGGGGGGGGGGGGGGGGGGGGGGGGGGGGGGGGGGGFFFGGGGGGGGGGGGFFFGGGGGFGGGGGGGGGGGGGGGGGGGGGGGGFCCEGGG>CFGGCGGGDCGGGGGGGFGFFGGFFGGGFGGGFFGG@GFFFFFF;GFBFFFBFB8*?90:F>>BGFF;:FGFG>F?06F:7C???FFF?F74FGBFFFFFFFFFFG0?03::<GBF:
@M04650:207:000000000-C238N:1:1101:19301:9430 2:N:0:19
GGACTACAGGGGTATCTAATCCTGTTTGCTCCCCACGCTTTCGAGCCTCAGCGTCAGTTACAGACCAGAGAGCCGCCTTCGCCACTGGTGTTCCTCCATATATCTACGCATTTCACCGCTACACATGGAATTCCACTCTCCTCTTCTGCACTCAAGTCTCCCAGTTTCCAATGACCCTCCCCGGTTGAGCCGGGGGCTTTCACATCAGACTTAAGAAACCGCCTGCGCTCGCTTTACGCCCACTAAATCCGGACAACGCTTGCCACCTACGTATTACCGCGGCTGCTGGCACGTAGTTAGC
+
CCCCCGGGGGGGGGGGGGGGGGGGGGGGGGGGGGGGGGGGGGGGGGGGGGGGGGGGGGGGGGGGGGGGGGGGGGGGGGGGGGGGGGGGGGGGGGGGGGGGGGGGGGGGGGGGGGGGGGGGGGGGGGGGFFFGGGGGGGGGGGGFGGGGGGGFGGGGGGFGDFGGGGGGGGGGGGGGGGGGGGGGGGG?FGGGEE>E5DFGGFGFFGGFFGGGFGG7ADGGFGF<1ABF9DBFBGFFF1EGG?:<CGFFGFF015C:GBF?6<GF7@?<FF<3?FFBGGF;9BFFF:)85E?6,17??F>DA
@M04650:207:000000000-C238N:1:1101:16745:9433 2:N:0:19
GGACTACAGGGGTTTCTAATCCTGTTTGCTCCCCACGCTTTCGAGCCTCAGCGTCAGTTACAGACCAGAGAGCCGCCTTCGCCACTGGTGTTCCTCCATATATCTACGCATTTCACCGCTACACATGGAATTCCACTCTCCTCTTCTGCACTCAAGTCTCCCAGTTTCCAATGACCCTCCCCGGTTGAGCCGGGGGCTTTCACATCAGACTTAAGAAACCGCCTGCGCTCGCTTTACGCCCAATAAATCCGGACAACGCTTGCCACCTACGTATTACCGCGGCTGCTGGCACGTAGTTAGC
+
CCCCCGGGGGGGGGGGGGGGGGGGGGGGGGGGGGGGGGGGGGGGGGGGGGGGGGGGGGGGGGGGGGGGGGGGGGGGGGGGGGGGGGGGGGGGGGGGGGGGGGGGGGGGGGGGGGGGGGGGGGGGGGGGFCFGGGGGGGGGGGGFGGGGGGGFGGGGGGGGGGGGGGGGGGGGGGGGGGGGGGGGGGGGGGGGGGGDGGGGGFGFFGGFFGGGFFGGFFGGFGFFFFFFFGFFF=FFFFGGGB1?GFFAGFEFFFGFGFB811CBFGF7:>?BBGFBGGB>69>FFBFD05(<<?:(,A:A<
@M04650:207:000000000-C238N:1:1101:14199:9453 2:N:0:19
GGACTACCGGGGTATCTAATCCTGTTTGCTCCCCACGCTTTCGAGCCTCAGCGTCAGTTACAGACCAGAGAGCCGCCTTCGCCACTGGTGTTCCTCCATATATCTACGCATTTCACCGCTACACATGGAATTCCACTCTCCTCTTCTGCACTCAAGTCTCCCAGTTTCCAATGACCCTCCCCGGTTGAGCCGGGGGCTTTCACATCAGACTTAAGAAACCGCCTGCGCTCGCTTTACGCCCAATAAATCCGGACAACGCTTGCCACCTACGTATTACCGCGGCTGCTGGCACGTAGTTAGC
+
CCCCCGGGEGECGEEFCFDFEGGGFGGGGGGGGEEFGGGCGFGGEFGGGGGGGGGGGFEGGGGGGGGGGGFECFGGGGGGFCFGGGGGEE=FFGGGGGGGFGGGGFFFCCBEFCEGFGEDCBEFE:EEF=AE;FFGGG==F?FFGGGGGDFFCFGGGGGGGFGGDFGGFDFFFGG?EGD8AFEGC:EF9DF:EGGGDDG?DFGFFGGF8DG77;CGA@F4;<@?@F9:(C9;BC@AFBGGG??7GFA2>FEFFFGBF9FF8<G0*<<??FFFF?3>CF?>9BFFF:)57*12441:B95A6
@M04650:207:000000000-C238N:1:1101:21935:9465 2:N:0:19
GGACTACCCGGGTTTCTAATCCTGTTTGCTCCCCACGCTTTCGCACCTGAGCGTCAGTCTTTGTCCAGGGGGCCGCCTTCGCCACCGGTATTCCTCCAGATCTCTACGCATTTCACCGCTACACCTGGAATTCTACCCCCCTCTACAAGACTCCAGCCTGCCAGTTTCGAATGCAGTTCCCAGGTTGAGCCCGGGGATTTCACATCCGACTTGACAGACCGCCTGCGCTCGCTTTACGCCCAATAAATCCGGACAACGCTTGCCACCTACGTATTACCGCGGCTGCTGGCACGTAGTTAGC
+
CCCCCGGGGGGGGGGGGGGGGGGGGGGGGGGGGGGGGGGGGGGGGGGGGEGGGGGGGGGGGGGGGGGGGGGGGGGGGGGGGGGGGGGGGGGGGGGGGGGGGGGGGGGGGGGDGGGGGGGGGGGGFGFFGGGGGGGGGGGGGGGFGGGFGGGFFGGGGGGGGGGGGGGGGGGGGGGGGGGGGGGGGGGGGGFGGGGGGGGGGFGF6>DB?GDGFFFFFFGGFGFFFFFFF5;FBEF2?BGEG??7FCBFGFFFFFGFGFB1:?GFGGF08???>F?FGG<;>F;;>:70:GBGB?:?BG<A:
@M04650:207:000000000-C238N:1:1101:25105:9472 2:N:0:19
GGACTACACGGGTATCTAATCCTGTTTGCTCCCCACGCTTTCGAGCCTCAGCGTCAGTTACAGACCAGAGAGCCGCCTTCGCCACTGGTGTTCCTCCATATATCTACGCATTTCACCGCTACACATGGAATTCCACTCTCCTCTTCTGCACTCAAGTCTCCCAGTTTCCAATGACCCTCCCCGGTTGAGCCGGGGGCTTTCACATCAGACTTAAGAAACCGCCTGCGCTCGCTTTACGCCCAATAAATCCGGACAACGCTTGCCACCTACGTATTACCGCGGCTGCTGGCACGTAGTTAGC
+
CCCCCGGGGGGGGGGGGGGGGGGGGGGGGGGGGGGGGGGGGGGGGGGFGGGGGGGGGGGGGGGGGGGGGGGGGGGGGGGGGGGGGGGGGGGGGGGGGGGGGGGGGGGGGGGGGGGGGGGGGGGGGGGGFFFGFGGGGGGGGGGFGGGGGGGFGGGFFGFDGGGGGGGGFGGGGGGGGGGGGGGGGGGGFFGGCGGGGGGGGFGFFGGFFGGGFGGGFFGFFGFFFF>FF3>>FGFB4(CGGF07G7>AGF>;0)18D(961(/:FG??BB?:>G?<GC3>>B;;>:4::C<GF(8:BG:).
@M04650:207:000000000-C238N:1:1101:9264:9486 2:N:0:19
GGACTACTGGGGTATCTAATCCTGTTTGCTCCCCACGCTTTCGCACCTGAGCGTCAGTCTTCGTCCAGGGGGCCGCCTTCGCCACCGGTATTCCTCCAGATCTCTACGCATTTCACCGCTACACCTGGAATTCTACCCCCCTCTACGAGACTCAAGCTTGCCAGTATCAGATGCAGTTCCCAGGTTGAGCCCGGGGATTTCACATCTGACTTAACAAACCGCCTGCGTGCGCTTTACGCCCAGTAATTCCGATTAACGCTTGCACCCTCCGTATTACCGCGGCTGCTGGCACGGAGTTAGC
+
CCCCCGGGGGGGGGGGGGGGGGGGGGGGGGGGGGGGGGGGGGGGGGGGGGGGGGGDGGGGGGGGGGGGGGGGGGGGGGGGGGGGGGGGGEGGGGGGGGGGGGGGGGGGGGGGGGGGGGGGDGGGGGGGGGGGGGGGFGGGGGGFFGGEC>E5FFGGGGGGFFGFGGGGGGGGFGGGGGGGGGGFGGFGGGGGDGDGGGGCDFGFFGGFFGGGE7CGF;EGFGF0(A1>?GFFFDFDFFGGG?(,::9>7=64?FGAG<>FBFGFGGFFFFF?BGFFGG199>FFFFB??GBGB((38@5<<
@M04650:207:000000000-C238N:1:1101:2688:9526 2:N:0:19
GGACTACTGGGGTATCTAATCCTGTTTGCTCCCCACGCTTTCGTGCATGAGCGTCAGTACAGGTCCAGGGGATTGCCTTCGCCATCGGTGTTCCTCCGCATATCTACGCATTTCACTGCTACACGCGGAATTCCATCCCCCTCTACCGTACTCTAGCCATGCAGTCACAAATGCAGTTCCCAGGTTGAGCCCGGGGATTTCACAGCTGTCTTACATAACCGCCTGCGCACGCTTTACGCCCAGTAATTCCGATTAACGCCCGCACCCTCCGTATTACCGCGGCTGCTGGCACGTAGTTAGC
+
CCCCCGGGGGGGGGGGGGG<ECFFFGGGGGGFGDGGGGGGGGGGGGGFFFFGGEGGE<FGGGCGGFGGGGDCECFFFEFGGGGGGGGGGCFEGGGGGGGGGE9FFGGGD7+4C?BEAF?CGGGGEEGEE7BFGGGGG?DFGDGFFG96AEGFGGGGGFG98,@ADDFEFDE9=,7EAGG7CCCFF9DFGGGGECCGG4CF@@FF+4CA*97:9:CF6>C;2)610=;B>DB;(*)/;;EEC3,,CF2)*0)(-5CAC6(((-77)13(((-,8;()2;019>0(4?70:E:<6,,((+...
@M04650:207:000000000-C238N:1:1101:19092:9566 2:N:0:19
GGACTACTAGGGTTTCTAATCCTGTTTGCTCCCCACGCTTTCGAGCCTCAGCGTCAGTTACAGACCAGAGAGCCGCCTTCGCCACTGGTGTTCCTCCATATATCTACGCATTTCACCGCTACACATGGAATTCCACTCTCCTCTTCTGCACTCAAGTCTCCCAGTTTCCAATGACCCTCCCCGGTTGAGCCGGGGGCTTTCACATCAGACTTAAGAAACCGCCTGCGCTCGCTTTACGCCCAATAAATCCGGACAACGCTTGCCACCTACGTATTACCGCGGCTGCTGGCACGTAGTTAGC
+
CCCCCGGGGGGGGGGGGGGGGGGGGGGGGGGGGGGGGGGGGGGGGGGGGGGGGGGGGGGGGGGGGGGGGGGGGGGGGGGGGGGGGGGGFFFGGGGGGGGGGGGGGGGGGGGDGGGGGGGGGGGGGGGGFFFGGGGGGGGGGGGFGGGGGGGFGGGGGFAFGGGGCGGGGGGGGGGGGGGGGGGGGGGGGGGGGGEGGGGGGFGFFFGFEGGG=FFGF@GGFGFFFF9>9GFB;FF<F?EGG:BFGGF276B9B>DFGBF?FFG?C6<:?FF18<84:FB9;1139:7B0C1E0(4.,362<
@M04650:207:000000000-C238N:1:1101:5450:9580 2:N:0:19
GGACTACAGGGGTTTCTAATCCTGTTTGCTCCCCACGCTTTCGAGCCTCAGCGTCAGTTACAGACCAGAGAGCCGCCTTCGCCACTGGTGTTCCTCCATATATCTACGCATTTCACCGCTACACATGGAATTCCACTCTCCTCTTCTGCACTCAAGTCTCCCAGTTTCCAATGACCCTCCCCGGTTGAGCCGGGGGCTTTCACATCCGACTTAAGAAACCGCCTCCGCTCGCTTGACGCCCAATAAATCCTGACAACGCTTGCCACCTACGTATTACCTCCGCCGCTGGCACTTCGTTAGC
+
@CCCC?FGDECEGGGGG9FFF9CFGGGGGGGGGGF:FGGGGGGGGGGDF,CF:FGGGGDFGFCFGGG8EGFGFFGG7FFCFGGGGG,EFGGG9<FGGGCGG9@FFDFBEEDFFDCFFGGC+:EGGGAEBC?FFGEFG8EF,=EBFFFDFGGFF?F9DEEAF>?FF;E,,3@B?FC,@=?EEGG+@@+,1@>EGEEEDGCCFF?868*)(>7*)1+++58*6<>((27A@G09-:)(08EG>:?(2C)67)*.267)*-(4((1,:C:04>?()054A*)-(((,,(339E?9,4)3,2((6
@M04650:207:000000000-C238N:1:1101:8383:9588 2:N:0:19
GGACTACTCGGGTATCTAATCCTGTTTGCTCCCCACGCTTTCGCACCTGAGCGTCAGTCTTTGTCCAGGGGGCCGCCTTCGCCACCGGTATTCCTCCAGATCTCTACGCATTTCACCGCTACACCTGGAATTCTACCCCCCTCTACACGACTCCAGCCTGCCAGTTTCGAATGCAGTTCCCAGGTTGAGCCCGGGGATTTCACATCCGACTTGACAGACCGCCTGCGTGCGCTTTACGCCCAGTAATTCCGATTAACGCTTGCACCCTCCGTATTACCGCGGCTGCTGGCACGGAGTTAGC
+
@CCCCFGGFGGGGEGGGGGGGGGGGGGGGGGGGGGGGGEGGGCFCGGGFGEFCFGGGGFGGGGGGGGGFCEGGEFGGGGGFGGGGGGGGGGGGGGGFFCDGGFGGGGGGGGDFGFGGDGGGGEGGGGGDGGGGG9CEDDGGGGFGGG,8CG>EGGFGGGFG>CFGFGG5@,;?FCE<FFGGCF*FEDCFFFGED5?CDFGGFDFFF*08CDD<F8C*6;C>D>?:F>>(9(46EFA*:EE510:**.-:9904:52D?B:B0529C?<?<6:?C?AC7:04(49>6??(7(C011(46)-.
@M04650:207:000000000-C238N:1:1101:27998:9599 2:N:0:19
GGACTACCAGGGTTTCTAATCCTGTTTGCTCCCCACGCTTTCGCACCTGAGCGTCAGTCTTCGTCCAGGGGGCCGCCTTCGCCACCGGTATTCCTCCAGATCTCTACGCATTTCACCGCTACACCTGGAATTCTACCCCCCTCTACGAGACTCAAGCTTGCCAGTATCAGATGCAGTTCCCAGGTTGAGCCCGGGGATTTCACATCTGACTTAACAAACCGCCTGCGTGCGCTTTACGCCCAGTAATTCCGATTAACGCTTGCACCCTCCGTATTACCGCGGCTGCTGGCACGGAGTTAGC
+
CCCCCGGGGGGGGGGGGGGGGGGGGGGGGGGGGGGGGGGGGGGGGGDFFGGGGGGGGGGGGGGGGGGGGGGGGGGGGGGGGGCFGGGGGGGGGGGGGFGGGGFGFFGGGGGCGDGGGGGGGFGGGGGGGGGGGGGGGDG>E8EFGGGGGGEFF?CF?FCFGGGGGGCGGGGGGGGGGGFDGGDC>FGGGFDGGGGGCDGGGFGF=GCFEGGGEG>74=FC9DFF;F>>BGFFFGF4@:EGG?:4C*4<GFF<2>C>F<>0::12CF<04(64<E06@F09BFFFF0)437(0-399,:4<5
@M04650:207:000000000-C238N:1:1101:9849:9661 2:N:0:19
GGACTACCGGGGTTTCTAATCCTGTTTGCTCCCCACGCTTTCGAGCCTCAGCGTCAGTTACAGACCAGAGAGCCGCCTTCGCCACTGGTGTTCCTCCATATATCTACGCATTTCACCGCTACACATGGAATTCCACTCTCCTCTTCTGCACTCAAGTCTCCCAGTTTCCAATGACCCTCCCCGGTTGAGCCGGGGGCTTTCACATCAGACTTAAGCAACCGCCTGCGCTCGCTTTACGCCCAATAAATCCGGACAACGCTTGCCACCTACGTATTACCGCGGCTGCTGGCACGTAGTTACC
+
CCCCCGGGGGGGGGGGGGGGGGGGGGGGFGGGGGGGGGGGGGGGGGDFCCFGGGGEGGGGGGGGGGGGGGGGGGGGGGGGGGGGGGGGGGGGGGDFGGGGGGGGGGGGGGGGGGGGGGGGEGFFGGGGGGGGG<AFFGFGGGGFGGFGFFGFGGGGGGGGFFGDFGGGGGFFGGGFDGDGGE68CGGFFFGGDCGEDGGGGAC6CC:A3CF@4FG+;;EG6D082A(79DBFFF:AFFGGG?(3CCAFGFF90;D3721:??D7DGFB04:B?F7)9:24(710467?(:46(:7(4C<)6
@M04650:207:000000000-C238N:1:1101:25094:9707 2:N:0:19
GGACTACTCGGGTTTCTAATCCTGTTTGCTCCCCACGCTTTCGCACCTGAGCGTCAGTCTTTGTCCAGGGGGCCGCCTTCGCCACCGGTATTCCTCCAGATCTCTACGCATTTCACCGCTACACCTGGAATTCTACCCCCCTCTACAAGCCTCTAGCCTGCCAGTTTCGAATGCAGTTCCCAGGTTGAGCCCGGGGATTTCACATCCGACTTGACAGACCGCCTGCGTGCGCTTTACGCCCAGTAATTCCGATTAACGCTTGCACCCTCCGTATTACCGCGGCTGCTGGCACGGAGTTAGC
+
CCCCCGGGGGGGGGGGGGGGGGGGGGGGGGGGGGGGGGGGGGGGEGGGFGGGGGGGGGGGGFCFGGGFGEGGEGGGGGGGGGGGGGGGGGGGGGGGGGGGGGGGGGGGGGGGGGGGGGGGGGGGGGGGGGGGGGGFGGGGGGGFGGGGG,@AGF,;;DFFFGFGGGGF*3DFGGGFGGFG?CFFGGFDGGFGGGGG4DGGGFGFFGFF@GGGF7FCF@FGFGF??FF>1<;FFGFFFFGGDF?FC79<FFF0<DD<*((43(*)9;<BFFFFFG:9FG?;9;>F>FD:?EBG?699?C>FF
@M04650:207:000000000-C238N:1:1101:28796:9717 2:N:0:19
GGACTACTCGGGTTTCTAATCCTGTTTGCTCCCCACGCTTTCGAGCCTCAGCGTCAGTTACAGACCAGAGAGCCGCCTTCGCCACTGGTGTTCCTCCATATATCTACGCATTTCACCGCTACACATGGAATTCCACTCTCCTCTTCTGCACTCAAGTCTCCCAGTTTCCAATGACCCTCCCCGGTTGAGCCGGGGGCTTTCACATCAGACTTAAGAAACCGCCTGCGCTCGCTTTACGCCCAATAAATCCGGACAACGCTTGCCACCTACGTATTACCGCGGCTGCTGGCACGTAGTTAGC
+
CCCCCGGGGGGGGGGGGGGGGGGGGGGGGGGGGGGGGGGGGGGGGDGGGGGGGGGGGGGGGGGGGGGGGGGGGGGGGGGGGGGGGGGGFGGGGGGGGGGGGGGGGGGGGGGGFGGGGGGGDGGGGGGDEEFGGGGGGGGGGGGFGGGGGGGFGGGGDFGGGFGGAEFGGGGGGGGGGGGGEFEBBFDGCGGGGGGGGDGGGFGFFGGFBFGGECF7A;FF@GBD@F>BBGFFFGFFFBGGGFFFDGFFGFFFFFGFG9>?18<0*CBF7B:18A?4@C4990-,4<?BFE09:<?::C996
@M04650:207:000000000-C238N:1:1101:17572:9814 2:N:0:19
GGACTACCCGGGTTTCTAATCCTGTTTGCTCCCCACGCTTTCGAGCCTCAGCGTCAGTTACAGACCAGAGAGCCGCCTTCGCCACTGGTGTTCCTCCATATATCTACGCATTTCACCGCTACACATGGAATTCCACTCTCCTCTTCTGCACTCAAGTCTCCCAGTTTCCAATGACCCTCCCCGGTTGAGCCGGGGGCTTTCACATCAGACTTAAGAAACCGCCTGCGCTCGCTTTACGCCCAATAAATCCGGACAACGCTTGCCACCTACGTATTACCGCGGCTGCTGGCACGTAGTTAGC
+
CCCCCGGGGGGGGGGGGGGGGGGGGGGGGGGGGGGGDGGGGGGGGGGGGGGGGGGGGGGGGGGGGGGGGGGGGGGGGGGGGGGGDGGGGGGGGGGGGGGGGGGGGGGGGGGGGGGGGGGGGGGGGGGGFFFGGGGGGGGGGGGFGGGCGGGFGGGGGGGGGGGGFGGFGGGGGGGGDGGGGGGGGG>FGGGGGDGGDGGGGFGFFGGFEGGGFCGGF1CGFGFF6F@)3CBF?GFFFFGGGFBBGGBBGFFB:DDBFB6<6<F7*087B?B?<GBADGBFF>B9(67?BE?GFFFFFGFFF
@M04650:207:000000000-C238N:1:1101:23133:9824 2:N:0:19
GGACTACCGGGGTTTCTAATCCTGTTCGCTCCCCACGCTTTCGCTCCTCAGCGTCAGTATCGGCCCAGAGACCCGCCTTCGCCACCGGTGTTCCTCCTGATATCTGCGCATTTCACCGCTACACCAGGAATTCCAGTCTCCCCTGCCGAACTCTAGCCTGCCCGTATCGACTGCAAGCTCGGGGTTGAGCCCCGCGTTTTCACAGCCGACGCGACAGCCCGCCTACGAGCTCTTTACGCCCAATAATTCCGGACAACGGTTGCACCCTACGTATTACCGCGGCGTGCGGCACGTACTTGGC
+
CCCCCGGGGGGGGGGGGGGGGGGGGGGGGGGGGGGGGGGGGGGG>FGGGGGGGGGGGGGGGGGGGGGFGEFFGGGGGGGGGGGGGGGGGGGGGGGGGGFGGGFGGFGEGEGGDF9FGGGCEDFGGGGEGGGGGGGAFGGFFGGB6@CG+9EFG9FGGGGDCFG5FCCEGFECDF,,<C,>E>EC<FC6FFFC5C*7/9:?C=CCFDGFBD)/,7C5<(27;DB(3)8)4C(2:9FF4(CC>(1:<F42>BFF05)8F9(--9C)96?F1(13228)+:8;06;((((--:(:-.(((+))(
@M04650:207:000000000-C238N:1:1101:21184:9854 2:N:0:19
GGACTACAGGGGTTTCTAATCCTGTTTGCTCCCCACGCTTTCGAGCCTCAGCGTCAGTTACAGACCAGAGAGCCGCCTTCGCCACTGGTGTTCCTCCATATATCTACGCATTTCACCGCTACACATGGAATTCCACTCTCCTCTTCTGCACTCAAGTCTCCCAGTTTCCAATGACCCTCCCCGGTTGAGCCGGGGGCTTTCACATCAGACTTAAGAAACCGCCTGCGCTCGCTTTACGCCCAATAAATCCGGACAACGCTTGCCACCTACGTATTACCGCGGCTGCTGGCACGTAGTTAGC
+
CCCCCGGGGGGGGGGGGGGGGGGGGGGGGGGGGGGGGGGGGGGGGGGGGGGGGGGGGGGGGGGGGGGGGGGGGGGGGGGGGGGGGGGGGGGGGGGGGGGGGGGGGGGGGGGGGGGGGGGGGGGGGFGGGGGFFGGGGGGGGGGFGGGGGGGFGGGFGGGGGFGGGGGGFGGGGGGGGGGGGGGDGG8@CFGGGG5EGGGGGFGFF48AEGGGE=DG6=GG;DF<D:@FFGFFFGFBFFGGGB:BGGFFGFF>0>D6FB>???GBGGF1,8?F?FB9FD09>BF0424>?GFG<:?<FGBBA
@M04650:207:000000000-C238N:1:1101:11430:9882 2:N:0:19
GGACTACCAGGGTATCTAATCCTGTTTGCTCCCCACGCTTTCGCACCTGAGCGTCAGTCTTTGTCCAGGGGGCCGCCTTCGCCACCGGTATTCCTCCAGATCTCTACGCATTTCACCGCTACACCTGGAATTCTACCCCCCTCTACAAGACTCCAGCCTGCCAGTTTCGAATGCAGTTCCCAGGTTGAGCCCGGGGATTTCACATCCGACTTGACAGACCGCCTGCGTGCGCTTTACGCCCAGTAATTCCGATTAACGCTTGCACCCTCCGTATTACCTCGGCTGCTGGCACGGAGTTAGC
+
CCCCCDGGGGGGGFGGGGGGGGGGGGGGGGGGGGGGGGGGGGGGGGGGGFGGGGGGGGGGGGGGGGGGGGGGGGGGGGGGGGGGGGGGGGGGGGGGGGGDGGGGGGGGGGGGFGGGGGGGGGFGGGGGGGGGGGGGGGCGGGGFGGGGFGGFGGGGGGGGGGFGGGGGE8FGGGCFGGGGGGDGGFFFGGGGGCE59*@FFFGFFGGFFDGDFGFFADGGBGFF6F;DBGF>6CF>F?EEG?FBFG9AFF@<?FGADBBBB?C?=C:8019?0A:>CC)-22:BF0:?(:7F6>09:F>BA
@M04650:207:000000000-C238N:1:1101:12626:9883 2:N:0:19
GGACTACTCGGGTTTCTAATCCTGTTTGCTCCCCACGCTTTCGAGCCTCAGCGTCAGTTACAGACCAGAGAGCCGCCTTCGCCACTGGTGTTCCTCCATATATCTACGCATTTCACCGCTACACATGGAATTCCACTCTCCTCTTCTGCACTCAAGTCTCCCAGTTTCCAATGACCCTCCCCGGTTGAGCCGGGGGCTTTCACATCAGACTTAAGAAACCGCCTGCGCTCGCTTTACGCCCAATAAATCCGGACAACGCTTGCCACCTACGTATTACCGCGGCTGCTGGCACGTAGTTAGC
+
CCCCCGGFGGGGGGGGGGGGGGGGGGGGGGGGGGGGGGGGGGDDGGGGGGGGGGGGGGGGGGGFGGGGGGGGGGGGGGGGGGGGDEGGGGGGGGGGGGCFGAFGGGGGGGGGGGGGGGGGGGGGEDGGGFGGGFGGCG9FFGGFGGFGFCFFGCCF3EFAEGGGGFFGG9D=FEFG,0AEGEGCGG>FGGGC@@>E<<FGGFF==CFF9FFGF7++;;GGFGF<DF@A9G@F?GF4FBGGGB::4C4AGF>>?E54F>BF<:DB>@?B>:?F2E72FF?>7>>>BFFF>EBG?1?38E)..
@M04650:207:000000000-C238N:1:1101:9886:9891 2:N:0:19
GGACTAACCGGGTATCTAATCCTGTTTGCTCCCCACGCTTTCGCACCTGAGCGTCAGTCTTCGTCCAGGGGGCCGCCTTCGCCACCGGTATTCCTCCAGATCTCTACGCATTTCACCGCTACACCTGGAATTCTACCCCCCTCTACGCGACTCAAGCTTGCCAGTATCCGATGCAGTTCCCAGGTTGAGCCCGGGGATTTCACATCTGACTTAACAAACCCCCTGCGTGCGCTTTACGCCCAGTAATTCCGATTAACGCTTGCACCCTCCGTATTACCGCGGCTGCTGGCACGGAGTTAGC
+
C--BC<,CFF:+@CE@<FGF<EE-CFC@,EE@DBE@@C,CEGC76@:FGGG8@FGCCF9EGFEAC@@EFEE:>FEDFGEFBFEE7E7:FEFFBEEDE=FCCE;@>AFF7:8?FFDBF+==+CDDFEFF,FFGFFGGC887B6CFFGD689@BG6>,EFGCGAFCFE7B,*>*8:>??DCFFCFGF9B,=E:=EC=ECDGGCFCA=F7A<>>:<7::6:FC(*47?:(7(99>1EFF=3C**33?*:9:F89(,75::(1:0(9<GF21:<(41;4<E>:03;9B60:)3C(<:(-43?<).
@M04650:207:000000000-C238N:1:1101:13302:9893 2:N:0:19
GGACTACAAGGGTATCTAATCCTGTTTGCTCCCCACGCTTTCGCACCTGAGCGTCAGTCTTTGTCCAGGGGGCCGCCTTCGCCACCGGTATTCCTCCAGATCTCTACGCATTTCACCGCTACACCTGGAATTCTACCCCCCTCTACAAGACTCTAGCCTGCCAGTTTCAAATGCAGTTCCCAAGTTAAGCCCGGGGCTTTCACATCTGACTTACCAGACCGCCTGCGTGCGCTTTACGCCCAGTAATTCCGATTAACGCTTGCACCCTCCGTATTACCGCGGCTGCTGGCACGGAGTTAGC
+
CCCCCGGFGGGGGFGGGGGGGGGGGGGGGGGGGGGGGGGGGGGGGGGGFGGGGGGGGGGED9FGGGGGGGDDGGGGGGGGGGGGGCGGGGGGGGGFGFFGG8AFGGGGEGGGGGGGGEGGGGGGGGGGGGGGGFGG=>8FGGGFGGG,,=@DGGFFGGFFFG7FFFG9DFG;CGD<FGGGGGCGGFFGGG,C:CGG)/CCFFGAFGG=?GGD<:*C23CGBGFF;F>E@DBB>GFFFFGGGFF>FGFFGFF:837:F6>B(2F>FG?0:BB((;:2:F(7>>69BF703C(3,41,4C9AA
@M04650:207:000000000-C238N:1:1101:12920:9925 2:N:0:19
GGACTACTAGGGTTTCTAATCCTGTTTGCTCCCCACGCTTTCGAGCCTCAGCGTCAGTTACAGACCAGAGAGCCGCCTTCGCCACTGGTGTTCCTCCATATATCTACGCATTTCACCGCTACACATGGAATTCCACTCTCCTCTTCTGCACTCAAGTCTCCCAGTTTCCAATGACCCTCCCCGGTTGAGCCGGGGGCTTTCACATCAGACTTAAGAAACCGCCTGCGCTCGCTTTACGCCCAATAAATCCGGACAACGCTTGCCACCTACGTATTACCGCGGCTGCTGGCACGTAGTTAGC
+
CCCCCGGGGGGGGGGGFGGGGGGGGGGGGGGGGGGGGGGGGGGGFEGGGGGGGGGGGCFGGGGGGGGGGGGGGGGDGGGGGGGGGGGGFGGGGGCGGGGGGGGGGGGGGGGGGGGGGGGDEGGGGGGGF?CFGGGGGGGGGFGFGGGGGFGFGGGGGGGGGGGGCFGGGGGGGGGGGGGGGGGGGGGGFGGGGGGDGGGGGFGFAFGFEGGGFGGDFDGGFGF?;FFFFDBB(75>?<GGGBB7FD<<FFF6:EG?C>BFFB<7FC:<:?6<7GB>GF?BF;B0>B72:EFGF616:FA).
@M04650:207:000000000-C238N:1:1101:11861:9933 2:N:0:19
GGACTACCCGGGTATCTAATCCTGTTTGCTCCCCACGCTTTCGAGCCTCAGCGTCAGTTACAGACCAGAGAGCCGCCTTCGCCACTGGTGTTCCTCCATATATCTACGCATTTCACCGCTACACCTGGAATTCCACTCTCCTCTTCTGCACTCAAGTCTCCCAGTTTCCAATGACCCTCCCCGGTTGAGCCGGGGGCTTTCACATCAGACTTAAGAAACCGCCTGCGCTCGCTTTACGCCCAATAAATCCGGACAACGCTTGCCACCTACGTATTCCCTCGGCTGCTTGCCCGGATTTTAC
+
CCCCCGGGGGGGGGGG<AFFGGGGGFGGGGGGGGFEGGGGGGGGGGGGGGGGGGGGGGGGGGGGGGGGGFGGGGGDGGGGGGGGGGGGG,ECFEGEGGGGFGGGGGGGGGGGGGGGGGGGGGGG,4ACFGGFGFGGFGFFGGGFCFGGFCGFF8=FF99;FGGFFDFFFFDGGGGGC6EGGG>BFEEF@DG5CCGGGGGGG6FF+*+;@GGFCFG+;(=F>GFF0;9D;GFFFGFB?(CEGFB:CD96DFF92391*(,463F?79<?02244C?4@C),-(411()-5C(23;9,(+)).
@M04650:207:000000000-C238N:1:1101:24177:9934 2:N:0:19
GGACTACTGGGGTATCTAATCCTGTTTGCTCCCCACGCTTTCGAGCCTCAGCGTCAGTTACTGCCCAGAGACCCGCCTTCGCCACCGGTGTTCCTCCTGATATCTGCGCATTTCACCGCTACACCAGGAATTCCAGTCTCCCCTGCAGTACTCAAGTCTGCCCGTATCGCCTGCAAGCCCACAGTTAAGCTGTGGGATTTCACACACGACGTGACAAACCGCCTACGAACTCTTTACGCCCAGTAATTCCGGACAACGCTCGCACCCTACGTATTACCGCGGCTGCTGGCACGTAGTTAGC
+
CCCCCGGGGGGGGGGGGGGGGGGGGGGGGGGGGGGGGGEGGGGGGGGGGGGGGFGGGFFGGGGGGGGGGGGGGGGGGGGGGGGGGGGGEGGGGGGGGGGGGGFGGGGGGGG>GGGGGGGGGE@FGFGGGGGGGGGGGGGFGGEFGGGGGGGFGGGGGGGFFGGGGGGGGEGGGGGGGFF8FEDGFFGGGGGGGGFGG5D6CFGFFGDFFGGGFGGGFBGF=D>6@F@F<D?C)C7?6<GGG?F?CGAA7BFB?BGFG96??FG>GG:<:?:(337:C78160(19?::BG09::10,<4:-
@M04650:207:000000000-C238N:1:1101:13796:9943 2:N:0:19
GGACTACCCGGGTTTCTAATCCTGTTTGCTCCCCACGCTTTCGAGCCTCAGCGTCAGTTACAGACCAGAGAGCCGCCTTCGCCACTGGTGTTCCTCCATATATCTACGCATTTCACCGCTACACATGGAATTCCACTCTCCTCTTCTGCACTCAAGTCTCCCAGTTTCCAATGACCCTCCCCGGTTGAGCCGGGGGCTTTCACATCAGACTTAAGAAACCGCCTGCGCTCGCTTTACGCCCAATAAATCCGGACAACGCTTGCCACCTACGTATTACCGCGGCTGCTGGCCCCTACTTAGC
+
CCCCCGGGGGGGGEGGGGGGGGGFGGGGGGGGGGGGGGGGGGGGGGGFGGFFGGGGCFFGGFGCFGGGDE?EFGGGGGGGDGGGGGGGGGGGGGGGGGGGGGGGGGGGGGGGGGGGGGGGGGGGGGGGGFGGGG9FGGFGGGGFCFGFCFFFEFGGA@>=AFFFBGGGGGGGG;A=8@FGGCGDFE>,AFG577C*9D>FFCC88CC=3<FG37:+;/*;;DFD1A0:.:(7:CFDFFGGG00(C74<GFF04@DFG>FFBFG?*A1((.,,)349GGF9(3991??0(>(*(,,()<444
@M04650:207:000000000-C238N:1:1101:15300:9944 2:N:0:19
GGACTACCGGGGTTTCTAATCCTGTTTGCTCCCCACGCTTTCGCACCTGAGCGTCAGTCTTTGTCCAGGGGGCCGCCTTCGCCACCGGTATTCCTCCAGATCTCTACGCATTTCACCGCTACACCTGGAATTCTACCCCCCTCTACAAGACTCCAGCCTGCCAGTTTCGAATGCAGTTCCCAGGTTGAGCCCGGGGATTTCACATCCGACTTGACAGACCGCCTGCGTGCGCTTTACGCCCAGTAATTCCGATTAACGCTTGCACCCTCCGTATTACCGCGGCTGCTGGCACGGAGTTAGC
+
CCCCCFGGGGGGGGGGGGGGGGGGGGGGGGGGGGGGGGGGGGGGGGGGGGGGGGGGGGGGGGGGGGGGGDGGGGGGGGGGGGGGGGGGGGGGGGGGGGGGGGGGGGGGGGGEGGGGGGGGEGGGGGGGCFGGGGGGFFGGGGGFGGGFFFGFGGGGGGGGGGGGGGGGGFGGGGGGGGGGGGGGGGGCFG@F?EGDGGGGGFGCFFCB<DDGA*>7;=GGFGFFFFFF?G>>FGFFFFGGGBF:CGA>GFF?0@GFF:>FF?G?GC::0:BBFG29FGFB041((-8:?E(6(-,(-6<AA
@M04650:207:000000000-C238N:1:1101:4525:9945 2:N:0:19
GGACTACTGGGGTATCTAATCCTGTTTGCTCCCCACGCTTTGGAGCCTCAGCGTCAGTTACAGACCAGAGAGCCGCCTTCGCCACTGGTGTTCCTCCATATATCTACGCATTTCACCGCTACACATGGAATTCCACTCTCCTCTTCTGCACTCAAGTCTCCCAGTTTCCAATGACCCTCCCCGGTTGAGCCGGGGGCTTTCACATCAGACTTAAAAAACCGCCTGCGCTCGCTTTACGCCCAATAAATCCGGACAACGCTTGCCACCTACGTATTACCGCGGCTGCTGGCCCGTAGTTAGC
+
CCCCCGGGFGGGGGGGGGGGGGGGGGDGGGGGGGGGGGGGGGGGGGGGGGGGGGGGGGGFCFFGGGGGGGGGGGGGGGGGGGFGDFCFGGGEGGGGG@EGGGFGFGGCGGGGGGGGGGGGGGGGGGGGFFFFGGGDDFGGGFGFDFECGGGFGF=EFGFGGGGGGGFGGGFFG,,8==FCCEGDGDGGFFGGEEGCDD@EG+;A6*;A3?D=C8+4/3ED@GFF;A6A>D(4:75AF<EEG:<?4F44C@D;0)/:9(711(*(*<::(5(.4<04ED04>21(-4:?(:1:9>(-4:9)6
@M04650:207:000000000-C238N:1:1101:14688:9976 2:N:0:19
GGACTACCCGGGTTTCTAATCCTGTTTGCTCCCCACGCTTTCGCACCTGAGCGTCAGTCTTTGTCCAGGGGGCCGCCTTCGCCACCGGTATTCCTCCAGATCTCTACGCATTTCACCGCTACACCTGGCATTCTACCCCCCTCTACAAGACTCCAGCCTGCCAGTTTCGAATGCAGTTCCCAGGTTAAGCCCGGGGATTTCACATCCGACTTGACAGACCGCCTGCGTGCGCTTTACGCCCAGTAATTCCGATGAACGCTTGCACCCTCCGTATTACCGCGGCTTCTGGCACGGTGTTAGC
+
CCCCCECFCFGGFGGGGFGGGGFFFGGGGGGFGGGG:7CFD,CFEFGG8CFGDFGGGGFCG<<FFFGGCC7BEEGGGEEFGCEGGGGEFGGGFGGGFGCAFFGGG9?+=CGGAFCFGFDG+FCF8A<>,=FGG?FCG8+@8CG9FFCE@9D?D,;DF?DFGGGGGGFGGG>C7;ACE7:F2:DFFF,>@EGG=CEGGDGCG=EFFGGFFGGGAFGGA(AF@3;((895(59601<9FB;8EFB,?7)6*9<:0)0<F11?FFF7*;:?6(4:084<FF1>>B60(4>4)<1CBB(-3;99<
@M04650:207:000000000-C238N:1:1101:19098:9978 2:N:0:19
GGACTACACGGGTTTCTAATCCTGTTTGCTCCCCACGCTTTCGAGCCTCAGCGTCAGTTACAGACCAGAGAGCCGCCTTCGCCACTGGTGTTCCTCCATATATCTACGCATTTCACCGCTACACATGGAATTCCACTCTCCTCTTCTGCACTCAAGTCTCCCAGTTTCCAATGACCCTCCCCGGTTGAGCCGGGGGCTTTCACATCAGACTTAAGAAACCGCCTGCGCTCGCTTTACGCCCAATAAATCCTGACAACGCTTGCCACCTACGTATTACCGCGGCTGCTGGCACGTAGTTAGC
+
CCCCCGGGGGGGGGGGGGGGGGGGGGGGGGGGGGGGGGGGGGGGGGGGGGGGGGGGGGGGGGGGGGGGGGGGGGGGGGGGGGGGGGGGGGGGGGGGGGGGGGGGGGGGGGGGGGGGGGGGGGGGGGGGFCEGGGGGGGGGGGGFGFGGGGGFGG?GGGDFCFGGCFGGFGGGGFCFGGGGGGGGGD:EGGGGGGGGGGGFD6CB6DF4=GGGEFGGFFGGFGFFFFFF@GFF0CFBF?GGD?:BDGB97:*46?FBG99:26GB:C??BFF1)<:BGG?9>09160?F050A<3:??G><:
@M04650:207:000000000-C238N:1:1101:4364:9997 2:N:0:19
GGACTACTCGGGTATCTAATCCTGTTTGCTCCCCACGCTTTCGAGCCTCAGCGTCAGTTACAGACCAGAGAGCCGCCTTCGCCACTGGTGTTCCTCCATATATCTACGCATTTCACCGCTACACATGGAATTCCACTCTCCTCTTCTGCACTCACGTCTCCCAGTTTCCAATGACCCTCCCCGGTTGAGCCGGGGGCTTTCACATCAGACTTAAGAAACCGCCGGCGCTCGCTTTACGCCCAATAAATCCGGACAACGCTTGCCACCTACGTATTACCGCGGCTGCTGGCACGTCGTTAGC
+
CCCCCCGGGGGGGGDGGGGGGGGGGGGGGGGGGGGGGGGGGFGGGDGGGGGGGGGGGGGGGGGGGGGGGGGGGGGGEGGGGGGGGGFGFGGGGGGGGGGDGGFGGGGCDGGGGGGGGGGGGGGGGGG8FFFGGGGGGGGGGGGFGGGGFGGFGG,=FGGGGFCFFFGGGFFGGGGDFGGGGEEEFD6,<DFGGGGGGGGGGFGFCG>63<CCEFG7A@GG271((24@;GFF?GFA?BGGG?0(>CA)CFFFF@54FB;:<BFFFGF?0441<C?2C>2909>FBB?0:70C?:(-1C03:
@M04650:207:000000000-C238N:1:1101:17611:9998 2:N:0:19
GGACTACAGGGGTTTCTAATCCTGTTTGCTCCCCACGCTTTCGAGCCTCAGCGTCAGTTACAGACCAGAGAGCCGCCTTCGCCACTGGTGTTCCTCCATATATCTACGCATTTCACCGCTACACATGGAATTCCACTCTCCTCTTCTGCACTCAAGTCTCCCAGTTTCCAATGACCCTCCCCGGTTGAGCCGGGGGCTTTCACATCAGACTTAAGAAACCGCCTGCGCTCGCTTTACGCCCAATAAATCCGGACAACGCTTGCCACCTACGTATTACCGCGGCTGCTGGCACGTGGTTAGC
+
CCCCCGGGGGGGGGGGGGGGGGGGGGFGGGGGGGGGGGGGGGCDFGGGGFGGGGGGGGFGFFFCFGGGG<FCFGGGGGGGDFGGEGGGGGGGGGGGGDFGGGGGGGGGGGGGGGGGGGGDGGGGCFGGGGGGGGDGGGGGGGGFGGGGFF>?FG@EGGGGGGFGG9EGGGDGGAFFGFFGGEGGGGCFCFFE5CGDDGGFGFGFFFF==FGGEG7+;;FGBGFFFF;B@GF>?5>BF:GEGB(4*><AC7:>BEG?C;BF:?::7FB:FF:7)C?<F:,39B((,4242C<F03((,2)(.
@M04650:207:000000000-C238N:1:1101:10581:10026 2:N:0:19
GGACTACCGGGGTTTCTAATCCTGTTTGCTCCCCACGCTTTCGCACCTGAGCGTCAGTCTTTGTCCAGGGGGCCGCCTTCGCCACCGGTATTCCTCCAGATCTCTACGCATTTCACCGCTACACCTGGAATTCTACCCCCCTCTACAAGACTCAAGCCTGCCAGTTTCAAATGCAGTTCCCAGGTTGAGCCCGGGGATTTCACATCTGACTTAACAGACCGCCTGCGTGCGCTTTACGCCCAGTAATTCCGATTAACGCTTGCACCCTCCGTATTACCGCGGCTGCTGGCACGGAGTTAGC
+
CCCCCGGGGGGGFGGGGGGGGGGGGGGGGGGGGGGGGGGGGGGGGGGGGGGGGGGGGGGGGGGGGGGGGGGGGGGGGGGGGGGGGGGGGGGGGGGGGGGGGGGGGGGGGGGDGGGFGGGGGGGGGFFGGGGGFGGGFGFGGGGFGGGFFGGBGGGGDCGGGGGFGGGGGGGGGGGGGGGGGGGGGGGGGGGFGCEGGGGGGFGFFGF=CGCGCFGGFFGGFGFB?FFFFGF>>CFFF?EGC<?:GGFFGFFF:>GFF?FF??D2*;<:6<;BBDBDGFBF>>>036?BBG7C?B36:F<A:
@M04650:207:000000000-C238N:1:1101:6886:10044 2:N:0:19
GGACTACAAGGGTTTCTAATCCTGTTTGCTCCCCACGCTTTCGCACCTGAGCGTCAGTCTTTGTCCCGGGGGCCGCCTTCGCCACCGGTATTCCTCCAGATCTCTACGCATTTCACCGCTACACCTGGCATTCTACCCCCCTCTACAAGACTCAAGCCTGCCAGTTTCAAATGCAGTTCCCAGGTTGAGCCCGGGGATTTCACATCTGACTTAACAGACCGCCTGCGTGCGCTTTCCGCCCAGTATTTCCGATTAACGCTTGCACCCTCCGTTTTACCGCGGCTGCTGGCACTGAGTTATC
+
<CCCC@F@C9<FGAF9EEFFGE@@FFGGGGFG@@FEGGDEFBCEEFFB,<CF:C7::;,C,CCECF,+7+FF7FGCFGGFFGGEGGECG++B,AE<FFF,AFDEEEFGG7C:A<FEE4+=BCFG8FC8,><FFBAC886FCCE6EFFC9;B93,@A,5,>DD<FB;DD,,2;+9>=CDGCCDFDFEB@?F857===53FF>AFF7>>@CGGGE77+*(=C1C14159::G>>>EF6=(/2*(.5:*6):*)--.9):(33(45)0;231(,-,+44@:0((-1((()4(:70(,)).A)).
@M04650:207:000000000-C238N:1:1101:27219:10143 2:N:0:19
GGACTACTAGGGTTTCTAATCCTGTTTGCTCCCCACGCTTTCGAGCCTCAGTGTCAGTTACAGGCCAGAGAGCCGCTTTCGCCTCCGGTGTTCCTCCATATATCTACGCATTTCACCGCTACACATGGAATTCCACTCTCCTCTCCTGCACTCAAGTCTCCCAGTTTCCAATGCACACAATGGTTGAGCCCCTGCCTTTTACATCAGACTTAAGAAACCACCTGCGCTCGCTTTACCCCCAATAAATCCGGACAACGCTTGGGACCTACGTATTACCCCGCCTCCTGACCCCGAGTTTGCC
+
CCCCCDGGGGGGGGGGGGGGGGGFGGGGGGGGGGGGGGGGGGGFGGGGGGGGGGGGGGGFFE@FCEGFGGGGGGGGGGGGGGGC,EFEGGGGGGGGGGGGFGGGGGGGEGGGGGGEFFGGGGGGFFGGGGGGGGFGGGDGGGGFGGGGGGGFGDDFADFF8FDGGGGGDG9CDGGGDGD8,DDFG7,=8B+@9+4CCFGG+;9==:*;=9;+*2=DF@C*/C:2<*/*:C=>DF64*.:C:(34:CC)*:52135;3370,11(9C77,33.)0).<*-(((-(,()).0(*((((-3)6>
@M04650:207:000000000-C238N:1:1101:18947:10172 2:N:0:19
GGACTACCCGGGTTTCTAATCCTGTTTGCTCCCCACGCTTTCGAGCCTCAGCGTCAGTTACAGACCAGAGAGCCGCCTTCGCCACTGGTGTTCCTCCATATATCTACGCATTTCACCGCTACACATGGAATTCCACTCTCCTCTTCTGCACTCAAGTCTCCCAGTTTCCAATGACCCTCCCCGGTTGAGCCGGGGGCTTTCACATCAGACTTAAGAAACCGCCTGCGCTCGCTTTACGCCCAATAAATCCGGACAACGCTTGCCACCTACGTATTACCGCGGCTGCTGGCACGGAGTTAGC
+
CCCCCFGGGGGGGGGGGGGGGGGGFGGGGGGGGGGGGGGGGGGGGGGGGGGGGGGGGGGGGGGGGGGFGGGGGGGGGGGGGGGGGGGGGGGGGGGGGGGGGFGGGGGGGGGGGFGGGGGDGGGGGGGFFAFFGGGGGGGGGGGFGGGGGGGFGGGGCGEGGGGGGCFGGGGGGGGGFGGGGGGGGGGGGGGGGGGGDGGGGFGFFGFFFGGFECCGF@GF>D@DFFFF@G;B2E>FF6CEG??FGGFFGFFFFFGF*36?8<G?7CB?0702<GFFGGBFB9FBFFFFFGFGFF9((;)66
@M04650:207:000000000-C238N:1:1101:5171:10183 2:N:0:19
GGACTACTAGGGTTTCTAATCCTGTTTGCTCCCCACGCTTTCGCACCTGAGCGTCAGTCTTTGTCCAGGGGGCCGCCTTCGCCACCGGTATTCCTCCAGATCTCTACGCATTTCACCGCTACACCTGGAATTCTACCCCCCTCTACGAGACTCAAGCTTGCCAGTATCAGATGCAGTTCCCAGGTTGAGCCCGGGGATTTCACATCTGACTTGACAGACCGCCTGCGTGCGTTTTACGCCCAGTAATTCCGATTAACGCTTGCACCCTCCGTATTACCGCGGCTGCTGGCACGGGGTTAGC
+
CCCCCGGGGGGFGGGGGGGGGGGGGGGGGGGGGGGGGGGGGGGGGGGGFDGGGGGGGGFGFGGGGGGGGDGGGGGGGGGGGGGGGGGGGGFGGGGGG8FGGGGGGGGGFGGEGGGGFGGGCGGGGGGGGGFGGGGGG8EGEGGFGGCCGDDFGGGGGGEGGGGFEGGGDG?GGGGGCFGGGDFDGGCC,>BFG>CEGGGE>ACFFGFF?C:FEGGGF(;:9<>06F>@6D9(37@BFBDEE?FFCGFBGFF6(.9<GBBFFBF<FEB:6?3,(0427>0;>>>29:7:7GBF:9(44EF?<
@M04650:207:000000000-C238N:1:1101:14132:10194 2:N:0:19
GGACTACTCGGGTATCTAATCCTGTTTGCTCCCCACGCTTTCGCACCTGAGCGTCAGTCTTCGTCCAGGGGGCCGCCTTCGCCACCGGTATTCCTCCAGATCTCTACGCATTTCACCGCTACACCTGGAATTCTACCCCCCTCTACGAGACTCAAGCCTGCAAGTTTCGAATGCAGTTCCCAGGTTGAGCCCGGGGATTTCACATCCGACTTGACAGACCGCCTGCGTGCGCTTTACGCCCAGTAATTCCGATTAACGCTTGCACCCTCCGTATTACCGCGGCTGCTGGCCCCGGCGTATC
+
CCCCCGG9FGGGGGGGGGGGGGGGGGGGGGCGFGGGGGEEGGGGGGGGGGGGEFEGGGGGGGGGGGGGGGDGGGGGGGGGFGCFGGGG@CFFGGGGGGGGGGGGGGDGDGGGFGFFFGECGGGGGGGGGGGGGGGGC?FGGGG5EDGEC6+;ECFFGFCFCDAFGGGCCGGFGGGGCFC79:FGGGGDFGDFEGGGCDGGGAE=6>F>@GGGECC:F@FG>C;<0<970C;F6=F<?<;:53?07*)):@:13)>9FF>?<B3,*;?13636:;(5AC:7(49096:?0=(*((((,2((.
@M04650:207:000000000-C238N:1:1101:20083:10202 2:N:0:19
GGACTACCAGGGTTTCTAATCCTGTTTGCTCCCCACGCTTTCGAGCCTCAGCGTCAGTTACAGACCAGAGAGCCGCCTTCGCCACTGGTGTTCCTCCATATATCTACGCATTTCACCGCTACACATGGAATTCCACTCTCCTCTCCTGCACTCAAGTCTCCCAGTTTCCAATGCACACAATGGTTGAGCCACTGCCTTTTACATCAGACTTAAGAAACCGCCTGCGCTCGCTTTACGCCCAATAAATCCGGACAACGCTTGCCACCTACGTATTACCGCGGCTGCTGGCACGTAGTTAGCC
+
CCCCCGGGGGGGGGGGGGGGGGGGGGGGGGGGGGGGGGGGGGGGGGGGGGGGGGGGGGGGGGGGGGGGGGGGGGGGGGGGGGGGGGGGFEGGGGGGGGGGGGGGGGGGGGGGGGGGGGGGGGGGGGGGFFGFGGGFGGGGGGGFGGGGGGGFGGFGFGGGGGGGGGGGGGDFCCGGFGEGGGGGGGGGGGGGDFGGGFFGGFGFFGG>CG9FFGGGFBGGFGF>DF>59DBFFF==>@EEG((3CC<<CD579B4279BB?BGFGGFB???24AA>9*1929>9:?>20*4C????AC<>5
@M04650:207:000000000-C238N:1:1101:17543:10244 2:N:0:19
GGACTACCGGGGTATCTAATCCTGTTTGCTCCCCACGCTTTCGAGCCTCAGCGTCAGTTACAGACCAGAGAGCCGCCTTCGCCACTGGTGTTCCTCCATATATCTACGCATTTCACCGCTACACATGGAATTCCACTCTCCTCTTCTGCACTCAAGTCTCCCAGTTTCCAATGACCCTCCCCGGTTGAGCCGGGGGCTTTCACATCAGACTTAAGAAACCGCCTGCGCTCGCTTTACGCCCAATAAATCCGGACAACGCTTGCCACCTACGTATTACCGCGGCTGCTGGCACGTAGTTAGC
+
CCCCCGGGGGGGGGGGGGGGGGGGGGGGGGGGGGGGDGGGGGGGGGGGGGGGDGGGGFGGGGGGGGGGGGGGGGGGGGGGGGGGGGGGGGGGGGGGGGGGGGGGGGGGGGGGGGGGGGGGGGGGGGGGFFGGGGGGGGGGGGGFGGGGGGGFGGGGFGGGFGGFGGGGGGGGGGGGGGGGGGGGGGGFGGGGEEGGGGGGGFGFFGGFFFGGFGFFFFGGFGB?6:(89D>B?C@AFFGGGFFFCGABGFFB:@DFF;F?::GB79?127:B?GF<FGBB>FB99622:C:G:274?FDAA
@M04650:207:000000000-C238N:1:1101:23340:10260 2:N:0:19
GGCTACACGGGTATCTAATCCTGTTTGCTCCCCACGCTTTCGAGCCTCAGTGTCAGTTACAGGCCAGAGAGCCGCTTTCGCCTCCGGTGTTCCTCCATATATCTACGCATTTCACCGCTACACATGGAATTCCACTCTCCTCTCCTGCACTCAAGTCTCCCAGTTTCCAATGCACACAATGGTTGAGCCACTGCCTTTTACATCAGACTTAAGAAACCACCTGCGCTCGCTTTACGCCCAATAAATCCGGACAACGCTTGGGACCTACGTATTACCGCGGCTGCTGGCACGTAGGTAGCCG
+
CCCCCGGGGGGFEGGGGGGFFFFFGGGGFGGGGGGGGFGGGGGGGGGFGGGGGFGGCFGGGGGGGGGFDDEGGGG7BFFGGG7FGGGGGEGFG,@FGGGGGGGAFGGECCEF?EGGFG6?EGGDFGGFGGG9FDG<FGGGGGADFFFGGGFFGGFFFFGGGGGFGGGCFGF,=FFFDGGFGGBFGFGFC87,@?FGGFGCFF,BFGCA@CCC;FFGF@@*<9>9=D>E9C295,8=>2C@F;3=DF<(9ABFFFGFG;(3:?F:DC>5?4397<44;14>(26:??B03<328?(6<<8<(
@M04650:207:000000000-C238N:1:1101:3514:10309 2:N:0:19
GGACTACTCGGGTTTCTAATCCTGTTTGCTCCCCACGCTTTCGAGCCTCAGTGTCAGTTACAGGCCAGAGAGCCGCTTTCGCCTCCGGTGTTCCTCCATATATCTACGCATTTCACCGCTACACATGGAATTCCACTCTCCTCTCCTGCACTCAAGTCTCCCAGTTTCCAATGCACACAATGGTTGAGCCACTGCCTTTTACATCAGCCTTAAGAAACCACCTGCGCTCGCTTTACGCCCAATAAATCCGGACAAAGCTTGGGACCTACGTCTTACCGCGGCTGCTGGCACGTAGTTAGCC
+
CCCCCGGGGGGGGDFGGFF<E<FEFGGGG9AFGEDCGGEGGGGGF@CFGGGGGGGGGGFGGEFFFGGGGECFDGGGCFCFFEE,B<FGFFFGGGGCFFFGFGCFEFEFGE:C9,ACFG>DG@EGGGGGFFAFFDGGC,=?EFCB,>FDFFEF?FGGF8FDEC=,,C:;;;EGG8FGGGG+,CF9FEFF6>FGDFFCCDC9CAFAFC**)3;*:8C8AC692DBE@5)*)2(0>*+*8>CC<6()2@5.05;<>:C(0(..////*/443::(,144+/(-493907?3(*)/(.(--+6))
@M04650:207:000000000-C238N:1:1101:2803:10320 2:N:0:19
GGACTACTAGGGTTTCTAATCCTGTTTGCTCCCCACGCTTTCGCACCTGAGCGTCAGTCTTCGTCCAGGGGGCCGCCTTCGCCACCGGTATTCCTCCAGATCTCTACGCATTTCACCGCTACACCTGGAATTCTACCCCCCTCTACAAGACTCAAGCCTGCCAGTTTCAAATGCAGTTCCCAGGTTGAGCCCGGGGATTTCACATCGGACTTAACAGACCGCCTGCGTGCGCTTTACGCCCAGTAATTCCGAAGAACGCTTGCACCCTACGTATTACCGCGGCTGCTGGCACGGAGTTAGC
+
CCCCCGGC@FFGGGGGGEEGGFGGGGGGGGGFGGGGGGGGGGGDGGGC:FEEGFGGGFFE,6DFGGFGE@6@FGG7FGGGCGGGGEFFF7FFGGGGG8EAA,4F;FGGEEGGGGGGGDDDEFGGG8A<FDFGGCAF8,=>CDGFGG;,8@EFFEGGGFC:EFCGFEFGFGGFF=;FF7F:CD6DF:FGGGGFGG=597BFGFGF7C*8<G36CDFGF8EG>GBD<:>>BC9>(:))*-:EG?:7CF4<FFF<()94C>08?FG<7E?B::?:<<?<EDB(701370387A(9:>;>1C6:6
@M04650:207:000000000-C238N:1:1101:12395:10327 2:N:0:19
GGACTACCAGGGTATCTAATCCTGTTTGCTCCCCACGCTTTCGAGCCTCAGCGTCAGTTACAGACCAGAGAGCCGCCTTCGCCACTGGTGTTCCTCCATATATCTACGCATTTCACCGCTACACATGGAATTCTACCCCCCTCTACGAGACTCAAGCTTGCCAGTATCAGATGCAGTTCCCAGGTTGAGCCCGGGGATTTCACATCTGACTTAACAAACCGCCTGCGTGCGCTTTACGCCCAGTAATTCCGATTAACGCTTGCACCCTCCGTATTACCGCGGCTGCTGGCACGGAGTTAGC
+
CCCCCGGGGGGGGGGGGGFCGGGGGGGGGGGGGGGGGGGGGFGFGGGGGGGGGGGGGGGGGGGGGGGGGGGGGGGGGGGGGGGGGGGF,EFGGGGGGGGGGGGGGGGGGGGEFFCFGC6CEGGGFGGGGGGGGGFGGGGGGGGFGGGEGGGFGGGGGGGGGGGGGGGGGDFGGGGGGGFGGGGGGGGGFGGGGGGEGGGGGFGFF4=A<CGGFCGDFDGGFGF07FBEDGFFFGFFFFGGGFFFGGF<FF??37C<GFFFFFF7CC?<?:;BFG()<::>F((49,).(*(0-((-:CA4<
@M04650:207:000000000-C238N:1:1101:8159:10330 2:N:0:19
GGACTACTGGGGTATCTAATCCTGTTTGCTCCCCACGCTTTCGCACCTGAGCGTCAGTCTTCGTCCAGGGGGCCGCCTTCGCCACCGGTATTCCTCCAGATCTCTACGCATTTCACCGCTACACCTGGAATTCTACCCCCCTCTACGAGACTCAAGCTTGCCAGTATCAGATGCAGTTCCCAGGTTGAGCCCGGGGATTTCACATCTGACTTAACAAACCGCCTACGAGCGCTTTACGCCCAGTAATTCCGATTAACGCTTGCACCCTCCGTATTACCGCGGCTGCTGGCTCGGAGTTAGC
+
CCCCCGGD@FGGGEGGGGGGGGCFFGFFGGFGGGGGGGGGGGGGCEEGFGGGGGGGGCCAA,CFCFGGGGGCFFGGGGGGGGGGGFGGGGGGGGGGGFFGG8,FCFGGGGG79,EFEGGGGGGGGGGG<EFFFDG<8E8CEGGFAA84+@8@FGFFF8>6DFFFFEFGDD,,==EF,=<EFAGFGCFCECGCCGGDD5FGGA+7+*2;CG7+);+38?FFBGF1(53)(99>B=FF6:CEG?<(:D)<DFF187>278>(-1*86C?<:?>:?GF>F:0(,296>B)83*(2(4,((*)..
@M04650:207:000000000-C238N:1:1101:20986:10331 2:N:0:19
GGACTACACGGGTTTCTAATCCTGTTTGCTCCCCACGCTTTCGCACCTGAGCGTCAGTCTTTGTCCAGGGGGCCGCCTTCGCCACCGGTATTCCTCCAGATCTCTACGCATTTCACCGCTACACCTGGAATTCTACCCCCCTCTACAAGACTCCAGCCTGCCAGTTTCGAATGCAGTTCCCAGGTTGAGCCCGGGGATTTCACATCCGACTTGACAGACCGCCTGCGTGCGCTTTACGCCCAGTAATTCCGATTAACTCTTGCACCCTCCGTATTACCGCGGCTGCTGGCACGTAGTTAGC
+
CCCCCGGGGGGGGGGGGGGGGGGGGGGGGGGGGGGGGGGGGGGEGGGGGGGGGGGGGGGGGGGGGGGGGGGGGGGGGGGGGGGGGCEGGGGGGGGGGFGGGGGGGGGGGGGCFGGGGGGGGGGGGGGGGGGGGFGGGFDGGGGFGGGGGGGFGGGGCCGGGGGGGFFGGGGGGFGGGGGGGCEFG?EGGGG7EEGGGGGGGFGF6F5ADGGGEFGGFFGGFGFFFF0.3<BF>G>BFBGGC?FFGF<):FF08><4:)6>:AC)=FFFBFFF?G7AGF0360416?FDBC7<(216:+:<4
@M04650:207:000000000-C238N:1:1101:3439:10392 2:N:0:19
GGACTACTGGGGTTTCTAATCATGTTTGCTCCCCACGCTTTCGAGCCTCAGCGTCAGTTACAGACCAGAGAGCCGCCTTCGCCACTGGTGTTCATCCATATATCTACGCATTTAACCTCTACAAATGGAATTCCACTCTCCTCTTCTGCACTCAAGTCTCAACGTTTCCACTGACCCTCCCCGGTTGAGCCGGGGGCTTTCACATCAGACTTAAGAAACCGCCTACGCTCGCTTTCAGCCCACTAAATCCGGACAACGCTTGCAACCTACGTATTACCGCGGCTTCTCGCACGTATTTACC
+
<B@CCGFCC,6C@FGC<E,6,6CCEFACAFC<F,<:FE@BCACF,::FGGGGCGEGGG9FEG<FE<FDF8FG7@:7CE:@@EGCFGF?EFGDG,@C?E,5@F94>C94=B,4,59,,,9AEEF,CE9FC9??FAEDF,4AB8DDEEG;?;EDFG8DF8=D,,,1+@,3@E,==FF,,=FDEE>+8>+:<,@@9E5>D42:++>@:CC*.**21B4:B594;<6;(2/52<(.(*2/94CCE:((*9,)*77(,7)(1,4:<BG)0+8:03(.,+,6:78(,((((())(2,:98063C.).
@M04650:207:000000000-C238N:1:1101:23773:10409 2:N:0:19
GGACTACCAGGGTTTCTAATCCTGTTTGCTCCCCACGCTTTCGCGCATCAGCGTCAGTAATGTTCCAGTAGGTCGCCTTCGCAATAAGTATTCCTCTTGATCTCTACGGATTTTACCCCTACACCAAGAATTCCACCTACCTCTCCCATACTCTAGAAAAGTAGTTTCAAATGCAGTTCTATGGTTAAGCCATAGGATTTCACATCTGACTTACTTTCCCGCCTACGCGCTCTTTACGCCCAGTGATTCCGAGTAACGCTTGCACCCTCCGTATTACCGCGGCTGCTGGCACGGAGTTAGC
+
CCCCCGGGGGGGGGGGGGGGGGGGGGGGGGGGGGGGGGGGGGGGGGGCGGGGGGGGGGGGGFGGGGGGGGGGGGGGGGGFFGGEG9FDFFFGGGGGGGGGGFGGGFGGGEGGGGFGGGGFFE@FDG8FGFGGGGGGGGGGGGGFGGGGGGGFGFGGGFFC@CFFGGGGGFGG?DFGGGGGGGFGGGGGFGGGECG?FGGF@CGFFF8B<?CCEFGFFFGGFG=@5A@EFGB@BGF?F@GGG29;4DFEGFFF@:F<F?;D?7FFGGFF@;9<?GBAGC6>F9>FF?FFFG?GFBB9?GBBA
@M04650:207:000000000-C238N:1:1101:18068:10413 2:N:0:19
GGACTACTCGGGTATCTAATCCTGTTTGCTCCCCACGCTTTCGAGCCTCAGCGTCAGTTACAGACCAGAGAGCCGCCTTCGCCACTGGTGTTCCTCCATATATCTACGCATTTCACCGCTACACATGGAATTCCACTCTCCTCTTCTGCACTCAAGTCTCCCAGTTTCCAATGACCCTCCCCGGTTGAGCCGGGGGCTTTCACATCAGACTTAAGAAACCGCCTGCGCTCGCTTTACTCCCAATAAATCCGGACAACGCTTGCCACCTACGTATTACCGCGGCGGCTGGCACGTAGTTAGC
+
CCCCCGGGFGGGGEGGGGGGGGGGGGGGGGGGGGGGGGGGGGGGGGGGGGGGGGGGGGGGGGGFGGGGFGGGGGGGGGGGGGGGGGGGGGGGGGGGGGGGGGGGGGGGGGGGGGGGGGGGGGGGFEGGFGGGGGGGGGCGGGGFGGGGGGGFG8FG=DA=EGGGGGGGGGGGGAF8==FGGCCEGGGGGGGD*;:9DDGGGFGFFFFFEGGGFDG7A@GGFDBF@FFF@GFFFFFFF)<CG?(1CF:AGFF>B>DBGFB<?<GF=FFFFFFB?F?<<FFFF9>0169>?G?GF1?B?GFF>
@M04650:207:000000000-C238N:1:1101:9132:10420 2:N:0:19
GGACTACTGGGGTATCTAATCCTGTTCGCTCCCCACGCTTTCTCGTCTCAGCGTCAGTACCGTTCCAGAGAGCCGCTTTCGCCACGGGTGTTCTTCCTGATATCTGCGCATTTCACCGCTACACCAGGAATTCCACTCTCCTCTCCCGTACTCTAGCCCGCTGGTTTCGGTCGCCGTCTGACGGTTGGGCCTCCAGTTTTCACAACCGCCTTGCCGGACCGCCTTCACTCTCTTTCCGCCCACTCAATCCGGACAACGCTTGCCCCCTCCGTATTACCGCGGCTGCTGGCACTTCGTTAGC
+
CCCCCGGG?@FE@,CFGGGFEGFFFGFGGEEGFFGGGCEGGE,<BCFGGG9E:BFFGGFDD7DCF@,CE@AFFGGGCFFFGGGCE:CGGDGGGGGFFF:BDAFGG,ECF+?4@FFG<FEGGGFF,+,B+BFEBC;,,4@?8DD==D=+,6>:D;;DFD?+++1+@ECC++68C***175*=,>*1>E**;C*=,:<48FGGFGA;DCB()*2/0*))(=C><13(1)9):4:<<=)8:EEGF1(0*44CFBF6>36F19:(455CFF1-3940@?9?:4((,191(4),A:9())(.;3(6
@M04650:207:000000000-C238N:1:1101:26085:10451 2:N:0:19
GGACTACCAGGGTTTCTAATCCTGTTTGCTCCCCACGCTTTCGAGCCTCAGCGTCAGTTACAGACCAGAGAGCCGCCTTCGCCACTGGTGTTCCTCCATATATCTACGCATTTCACCGCTACACATGGAATTCCACTCTCCTCTTCTGCACTCAAGTCTCCCAGTTTCCAATGACCCTCCCCGGTTGAGCCGGGGGCTTTCACATCAGACTTAAGAAACCGCCTGCGCTCGCTTTACGCCCAATAAATCCGGACAACGCTTGCCACCTACGTATTACCGCGGCTGCTGGCACGTAGTTAGC
+
CCCCCGGGGGGGFGGGGGGGGGGGGGGGGGGGGGGGGGGGGGGGGGGGGFGGGGGGGFGGGGGGGGGGGGGGGGGGGGGGGGGGGGGGGGGGGGGGGGGGGGGGGGGGGGGGGGGGGGGGGGGGGGGGFFGGGGGGGGGGGGGFGGGGGGGFGGCGGGGGEGFGGGGGGGGGCFGGG=FGGG>CGGGGGGGGCEGDDGGGGFGCFGGFEGGGCGFFFDGGFGF;(=@FFG>FFGF<B:EGGF?(*2:AGFD>FFG?GBBB:6F?FGF<7?<78FBAFGBBFB>9>FF2:G0???062AA46
@M04650:207:000000000-C238N:1:1101:17906:10454 2:N:0:19
GGACTACCCGGGTTTCTAATCCTGTTTGCTCCCCACGCTTTCGAGCCTCAGCGTCAGTTACAGACCAGAGAGCCGCCTTCGCCACTGGTGTTCCTCCATATATCTACGCATTTCACCGCTACACATGGAATTCCACTCTCCTCTTCTGCACTCAAGTCCCCCAGTTTCCAATGACCCTCCCCGGTTGAGCCGGGGGCTTTCACACCAGACTTAAGTAACCGCCTGCGCCCGCTTTACGCCCATTAAATCCGACAACCGCTTGCCACCTACGATTTACCGCGGCTGCTGGCACGTAGTTAGC
+
CCCCCGGGGGGGGGGGGGGGGGGEGGGGGFGGGGGEGGGGGGGFFGEGGGGCGGGGGGGGGGGGGGGGGCFGGDFGGGGGGGGGDGGGGGGGGGFEGGGGGGGGGGGGGGGGGGGGGGGGGGGGFCEFFEFGFGGGGDGGGGGF8,@EFGCDGGGG98,6@FGGFGGGGCD;D,,1668:7CE@FGG31@DCE*C*)CGFG6B8)/1.3/C7<7++:)+*.90174,)(17(,:)66(A**((-::-6C9>(()9(*((4:(*,:C0(5:2((;()::,,2(44(-33(*(<,.,(474-6
@M04650:207:000000000-C238N:1:1101:26212:10466 2:N:0:19
GGACTACCGGGGTATCTAATCCTGTTTGCTCCCCACGCTTTCGCACCTGAGCGTCAGTCTTTGTCCAGGGGGCCGCCTTCGCCACCGGTATTCCTCCAGATCTCTACGCATTTCACCGCTACACCTGGAATTCTACCCCCCTCTACAAGACTCCAGCCTGCCAGTTTCGAATGCAGTTCCCAGGTTGAGCCCGGGGATTTCACATCCGACTTGACAGACCGCCTGCGTGCGCTTTACGCCCAGTAATTCCGATTAACGCTTGCACCCTCCGTATTACCGCGGCTGCTGGCACGGAGTTAGC
+
CCCCCGGGGGGGEGGGGGGGGGGGGGGGGGGGGGGGGGGGGGDGGGGFFGGGGGGGEEFGGGGGGGGGGCGGGGGGGGGGGGFEEGGGGGGGGGGGGGGGFGGGGFFFGGGGGGGGGGGGGGGGGGGGEGGGGGG9F?@GEDEF7FF?FGGFGFGGFGFGGGGGGGGGC@FGFFGGGGGGGCGGGGGGGGGGGGGGGGGGGFGAAFFADDDD4DF@A3C<>GFFFFFEFG>>FGFFFFEGGB?FGGA2:F??FFDDGFF113C<DGF:-:>FFG0<@C?9(6>0((,4:C7F:(,-,;44.
@M04650:207:000000000-C238N:1:1101:17473:10494 2:N:0:19
GGACTACCAGGGTATCTAATCCTGTTTGCTCCCCACGCTTTCGAGCCTCAGCGTCAGTTACAGACCAGAGAGCCGCCTTCGCCACTGGTGTTCCTCCATATATCTACGCATTTCACCGCTACACATGGAATTCCACTCTCCTCTTCTGCACTCAAGTCTCCCAGTTTCCAATGACCCTCCCCGGTTGAGCCGGGGGCTTTCACATCAGACTTAAGAAACCGCCTGCGCTCGCTTTACGCCCAATAAATCCGGACAAAGCTTGCCACCTACGTATTACCGCGGCTGCTGGCACGTAGTTAGC
+
CCCCCGGGGGGGGGGGGGGGGGGGGGGGGGGGGGGGGGGEGGGGGGGGGGGGGGGGGFFGGGGGGGGGGGGGGGGGGGGGGGGGGGGGGGGGGGGGGGGGGGGGGGGGGGGGGGGGGGGGGGGGFGGGBBFGGGGGGGGGGGGFGGGGGGGFGGGGGGGGGGGGGGGGGGGGGGGGGGGEEGG8FEEGFGGGGGGCDGGGGFGFAF=FEGFFFGCFFFGGFGF<=A>EFGF>FGFFF?GGGFFFGGF>F:BB0>D6*.2<609:CF?:(.2:BFBAG=?F>BFFF:BF251<(.8??F<4>
@M04650:207:000000000-C238N:1:1101:25710:10522 2:N:0:19
GGACTACAGGGGTTTCTAATCCTGTTTGCTCCCCACGCTTTCGAGCCTCAGCGTCAGTTACAGACCAGAGAGCCGCCTTCGCCACTGGTGTTCCTCCATATATCTACGCATTTCACCGCTACACATGGAATTCCACTCTCCTCTTCTGCACTCAAGTCTCCCAGTTTCCAATGACCCTCCCCGGTTGAGCCGGGGGCTTTCACATCAGACTTAAGAAACCGCCTGCGCTCGCTTTACGCCCAATAAATCCGGACAACGCTTGCCACCTACGTATTACCGCGGCTGCTGGCACGTAGTTAGC
+
CCCCCGGGGGGGGGGGGGGGGGGGGGGGGGGGGGGGGGGGGGGGGGGFGGGGGGGGGGGGFCFGGGGGGGGGGGGGGGGGGGGGGGGGGGGGGGGGGGGGGGAFGGGGGGDFFGGGGGGGEGGGGGGFFFAFFGGGGGFGGGGFGGGCFFGFGBFGFGAFGGEFAFGFFGGGGCFFGGGGGGGGGGGFGGGE7CEEC?GFGC?8FGGF:FFGFG+2@3FGFDFF7F9BBD>9?CF2F?EGG:(,*:<BF@DFFFGBG99??0CB76<34>0,)3()A78;06>BBBF>(58FFF042?<A<
@M04650:207:000000000-C238N:1:1101:9378:10524 2:N:0:19
GGACTACTGGGGTATCTAATCCTGTTTGCTCCCCACGCTTTCGCACCTGAGCGTCAGTCTTTGTCCAGGGGGCCGCCTTCGCCACCGGTATTCCTCCAGATCTCTACGCATTTCACCGCTACACCTGGAATTCTACCCCCCTCTACAAGACTCCAGCCTGCCAGTTTCGAATGCAGTTCCCAGGTTGAGCCCGGGGATTTCACATCCGACTTGACAGACCGCCTGCGTGCGCTTTACGCCCAGTAATTCCGATTAACGCTTGCACCCTCCGTATTACCGCGGCTGCTGGCACGGAGTTAGC
+
CCCCCGGGGGGGGGGGGGGGGGGGGGGGGGGGGGGGGGGGGGGGGGGGGGFGDGGGGGGGGGGGGGGGGGGGGGGGGGGGGGGGGGGGGGGGGGGGGGGGGGGGGGGGGGGGGFGGGGGGCFGGGGGGFGGGGGGGFFGGGGGFGGGCF8FFGGGCCFF?FFFCGFEFE8DCFGFGGGGGGGGGDGFGGGFGGGECDGGGCFGFAFFFDDGD8:FGFFGGFGBFFF18?G>FF5FAFBGG5014FFAFGFF0<BC)*(3::6C?GGF:?B>B?FB22*(-414>>6::?D(319((-86>:
@M04650:207:000000000-C238N:1:1101:28809:10549 2:N:0:19
GGACTACTCGGGTATCTAATCCCGTTTGCTCCCCTGGCTTTCGCGCCTCAGCGTCAATGCCGGTCCAGGATGCCGCCTTCGCCACTGGTGTTCCTCCAGATATCTACGCATTTCACCGCTACACCTGGAATTCCACATCCCTCTCCCGGATTCGAGCCCGCCAGTATCGGACGCAGTTCCCCGGTTGAGCCGAGGGATTTCACGTCCGACTAAGCAGGCCGCCTACGCGCCCTTTACGCCCAGTAATTCCGAACAACGCTTGCCCCCCCCGTATTACCGCGGCTGCTGGCACGGAGTTAGC
+
CCCCCGGGGGGGGGGGGGGGGGGGGGGGGGGGGGGGGGGGGGGGGGGGGGGGGGGGGGGGGGGGGGGGGGGGGGGGGGGGGGGGGGGGGGGGGGGGGGGGGGGGGGGGGGGGGGGGGGGGGGGGGGGGFGGGGGGGGGGGGGGFGGGDDGGEGGGGGGGGGGGGGGGGGDGEGGGGEGGGGGG7CEGGGGGGCCGGGGGGGFGFFGDD@GGG<CFFF?CD>DB:BFFFBGB9BCFFBBGGGB??77>BGFFFFFG05;>FFFGBCGF>6>>BBE?<FC16(,4400)3.:(039>>FF<A>
@M04650:207:000000000-C238N:1:1101:26783:10571 2:N:0:19
GGACTACCGGGGTTTCTAATCCTGTTTGCTCCCCACGCTTTCGAGCCTCAGCGTCAGTTACAGACCAGAGAGCCGCCTTCGCCACTGGTGTTCCTCCATATATCTACGCATTTCACCGCTACACATGGAATTCCACTCTCCTCTTCTGCACTCAAGTCTCCCAGTTTCCAATGACCCTCCCCGGTTGAGCCGGGGGCTTTCACATCAGACTTAAGAAACCGCCTGCGCTCGCTTTACGCCCAATAAATCCGGACAACGCTTGCCACCTACGTATTACCGCGGCTGCTGGCACGTAGTTAGC
+
CCCCCGGGGGGGFGGGGGGGGGGGGGGGGGGGGGGGGGGGGGGGGGGGGGGGGGGGGGGGGGGGGGGGGGGGGGGGGGGGGGGGGGGGFGGGGGGGGGGGGGGGGG9FFGGGGGGGGGGGGGGGGGGGFFCFFFGAFGGGGGFFGGGGCFFFGFDDGGDGCFFGFGGGGGGGGGGCFGGEGGGGGGGGGGGGGGGGGDGGGFGF6CGFFGGGFGGGFFGG@G@FFFFF0C9>?EFBFFGG:4??GF>2FFF01BD?*(3:??GFGD?18?B:FE?4@C(-3>91(:7?>58<::7:,C><)
@M04650:207:000000000-C238N:1:1101:22544:10575 2:N:0:19
GGACTACTCGGGTTTCTAATCCTGTTTGCTCCCCACGCTTTCGAGCCTCAGCGTCAGTTACAGACCAGAGAGCCGCCTTCGCCACTGGTGTTCCTCCATATATCTACGCATTTCACCGCTACACATGGAATTCCACTCTCCTCTTCTGCACTCAAGTCTCCCAGTTTCCAATGACCCTCCCCGGTTGAGCCGGGGGCTTTCACATCAGACTTAAGAAACCGCCTGCGCTCGCTTTACGCCCAATAAATCCGGACAACGCTTGCCACCTACGTATTACCGCGGCGGCTGGCACGTAGTTAGC
+
CCCCCGGGGGGGEGGGGGGGGGGGGGGGGGGGGGGGGGGGGGGGGGGGGFGGGGGGGFGGGGGGGGGGGGGGGGGGGGGGDFEGGGGGFGGGGGGFGGGGGGGGGGGGGGGGGGGGFGDGGGFGGFGGGGGGGGGGGFFGGGGFGFGAFGGFGGGGGGEFGGGGFGGGGFFDGGGGGGGGGGGGGGGGGGGG5CGGGCG67BGFFDGFFGDGFFCFFFGD9D>DFFFABG9;B559F<GGE:(3DFAFFFF1:FC:FF9?3(C:7@?72048>C7<C7(,,41(43(7(:3+(4((,3<46
@M04650:207:000000000-C238N:1:1101:5925:10577 2:N:0:19
GGACTACCGGGGTATCTAATCCTGTTTGCTCCCCACGCTTTCGCACCTGAGCGTCAGTCTTTGTCCAGGGGGCCGCCTTCGCCACCGGTATTCCTCCAGATCTCTACGCATTTCACCGCTACACCTGGAATTCTACCCCCCTCTACAAGACTCTAGCCTGCCAGTTTCGAATGCAGTTCCCAGGTTGAGCCCGGGGATTTCACATCTGACTTAACAGACCGCCTGCGTGCGCTTTACGCCCAGTAATTCCGATTAACGCTTGCACCCTCCGTATTACCTCGGCTGCTGGCACGGAGTTAGC
+
CCCCCGGGGGGGGGGFGGGGGGGGGGGGGGGGGGGGGGGGGGGGGGGGGGGGGGGGGGGGGGGGGGGGGGGGEGGGGGGGGGGGGGGGGGGGGGGGGGG<<FEGGGGGGGGGGGGGGGGGGGGGFGGGGGGGGGGGGGGGGGGFGGGGGGGFGGGGGGGGGGGGDGGGGGGGGDGGCDFGFGGGGGGFCFGGGGGGDCFGGFGFFGGFFGCGFGGGFFG:>DFFFF;BFGF;>=FAB?GEG??FG7:<DF@?FFGA>2;?FBG?GGFFFFBB264<FD)-:1?FB62:?G?C:>(-,C<A4
@M04650:207:000000000-C238N:1:1101:14294:10594 2:N:0:19
GGACTACTAGGGTTTCTAATCCTGTTTGCTCCCCACGCTTTCGCACCTGAGCGTCAGTCTTCGTCCAGGGGGCCGCCTTCGCCACCGGTATTCCTCCAGATCTCTACGCATTTCACCGCTACACCTGGAATTCTACCCCCCTCTACAAGACTCCAGCCTGCCAGTTTCGAATGCAGTTCCCAGGTTGAGCCCGGGGATTTCACATCCGACTTGACAGACCGCCTGCGTGCGCTTTACGCCCAGTAATTCCGATTAACGCTTGCACCCTCCGTATTACCGCGGCTGCTGGCACGGAGTTAGC
+
CCCCCGGFGGGGGGGGGGGGGGGGGGGGGGGGGGGGGGGGGGGGGGGGFGGGGGGGGGGGGGGGGGGGGGGGGGGGGGGGGGGGGGGGGDGGGGGGGGGGGGGGGGGGGGGGGGGGGGGGGGGGGGGGGGGGGGGGGCGGGGGFGGGGFGGFGGGGFGGGGGGGGGGGGGGGGGGGGGGGGGGGGGGGGGGFEGGGGGGDFFGFFGGFFGGGEGGGFFGGFGFFFFFE?GFFFGFAF?CEG?FBF>>BGFFF6ED4:-(1:BG?FG?F?B9BBF?AGG:>F6>>BFF:7:8F6(42-;)64
@M04650:207:000000000-C238N:1:1101:28043:10624 2:N:0:19
GGACTACCGGGGTTTCTAATCCTGTTTGCTCCCCACGCTTTCGCACCTGAGCGTCAGTCTTCGTCCAGGGGGCCGCCTTCGCCACCGGTATTCCTCCAGATCTCTACGCATTTCACCGCTACACCTGGAATTCTACCCCCCTCTACGAGACTCTAGCTTGCCAGTTTCAAATGCAGTTCCCAGGTTGAGCCCGGGGATTTCACATCTGACTTAACAAACCGCCTGCGTGCGCTTTACGCCCAGTAATTCCGATTAACGCTTGCACCCTCCGTATTACCGCGGCTGCTGGCACGGAGTTAGC
+
CCCCCGGFGGGGGGGGGGGGGGGGGGGGFGGGGGGGDGGGGGGGGGGGGGGGGGGGGGGGGGGGGGGGGGGGGGGGGGGGGDGGGGGGGGGGGGGGGGFFFGGGGGGGGGGGEGGGGGGGGGGGGGGFFFGGGGGGGGGDGGGFGGGGF;EFGGGGGGGGGGGGGGGGGCGFGF,DCFGGGGGGGGGGFGFEGGGGGGCCGFFFFGGFCFGGFFGGFDGGFGFB?F0D?G>>FDFDFFDGG?F?G7AFGFFFFBGFC(7?BFDFGGFF:<>FFG?AFGB(929>>?>::=19:9(44C9<5
@M04650:207:000000000-C238N:1:1101:16873:10638 2:N:0:19
GGACTACTAGGGTTTCTAATCCTGTTTGCTCCCCACGCTTTCGAGCCTCAGTGTCAGTTACAGGCCAGAGAGCCGCTTTCGCCTCCGGTGTTCCTCCATATATCTACGCATTTCACCGCTACACATGGAATTCCACTCTCCTCTCCTGCACTCAAGTCTCCCAGTTTCCAATGCACACAATGGTTGAGCCACTGCCTTTTACATCAGACTTAAGAAACCACCTGCGCTCGCTTTACGCCCAATAAATCCGGACAACGCTTGGGACCTACGTATTACCGCGGCTGCTGGCACGTAGTTAGCC
+
CCCCCFGGGGGGGGGGGGGGGGGGGGGGGGGGGGGGGGGGGGGGGGGGGGGGGGGGGGGGGGGGGGGGGGFGGGGGGGGGGGGGGGGGGGGGGGGGGGGFGGGGGGGGGGGGGGGGGGGGGGGGGGGGGFEGGGGGGGGGGGGFGGGGGGGFGGGGGGGGGGGGGGGGGGGGGGGGGGGFGG8FGGGFFGGGGGGGGGGGGFGFFGGAEGCFE>DFFFGG9DBFD>@EADFFBGFEFFGGG;;3CGFFGAEFFFGFG@F??<GFGGFB7B03AGAA@592>B9><B?7?*558,(4)+.45
@M04650:207:000000000-C238N:1:1101:19857:10641 2:N:0:19
GGACTACCCGGGTATCTAATCCTGTTTGCTCCCCACGCTTTCGCACCTGAGCGTCAGTCTTTGTCCAGGGGGCCGCCTTCGCCACCGGTATTCCTCCAGATCTCTACGCATTTCACCGCTACACCTGGAATTCTACCCCCCTCTACAAGACTCCAGCCTGCCAGTTTCGAATGCAGTTCCCAGGTTGAGCCCGGGGATTTCACATCCGACTTGACAGACCGCCTGCGTGCGCTTTACGCCCAGTAATTCCGATTAACGCTTGCACCCTCCGTATTACCGCGGCTGCTGGCACGGAGTTAGC
+
CCCCCGGGGGGGGGGGGGGGGGGGGGGGGGGGGGGGGGGGGGGGGGGGGGGGGGGGGFGGGGGGGGGGGGGGGGGGGGGGGGGGGGGGGGGGGGGGGGGGGGGGGGGGGGDGGGGGGGGGGGGGGGGGGGGGGGGGGFFGGGGFGGGGGGGFFGGGGGGGGGGGGGGGGGGGFFGGGGGGGGGGGGGGGGGGGGGGGGGGGFGFFGFDFGGGEGGGFDGGFGFFFFFFFGFFFCFAFFGEG??FGGFFGFF?FBGAF?FF0:G?FFB0:?0:1E?FGG(41>BB01??071<21;B<EAB2
@M04650:207:000000000-C238N:1:1101:20294:10650 2:N:0:19
GGACTACAGGGGTTTCTAATCCTGTTTGCTCCCCACGCTTTCGCACCTGAGCGTCAGTCTTCGTCCAGGGGGCCGCCTTCGCCACCGGTATTCCTCCAGATCTCTACGCATTTCACCGCTACACCTGGAATTCTACCCCCCTCTACGAGACTCAAGCTTGCCAGTATCAGATGCAGTTCCCAGGTTGAGCCCGGGGATTTCACATCCGACTTGACAGACCGCCTGCGTGCGCTTTACGCCCAGTAATTCCGATTAACGCTTGCACCCTCCGTATTACCGCGGCTGCTGGCACGGAGTTAGC
+
CCCCCGGGGGGGGGGGGGGGGGGGGGGGGGGGGGGGGGGGGGGGGGGGGGGGGGGGGGGGGGGGGGGGGGGGGGGGGGGGGGGGGGGGGGGGGFGGGGGGFGGGGGGGEGDEGGGGGGGGGGGGGGFGFGGGGGGGGGGDEGGFGGGGGGGFGGGGGGGGDFFGFFGGGGGGGFGGGGGGGGGG@FGGCFFGGEGGCCG?GFGFACGFFGGGEGFGFDGG>>6<?F>.-169>G@<?BEEC<?(:CBAG4912:C4C:9?:?*)*;4:0:6??G0)<:0((430>::>?E:C<(,3(;:6)
@M04650:207:000000000-C238N:1:1101:7000:10675 2:N:0:19
GGACTACCAGGTATCTAATCCTGTTTGCTCCCCACGCTTTCGCACCTGAGCGTCAGTCTTTGTCCAGGGGGCCGCCTTCGCCACCGGTATTCCTCCAGATCTCTACGCATTTCACCGCTACACCTGGAATTCTACCCCCCTCTACAAGACTCTAGCTTGCCAGTTTCAAATGCAGTTCCCAAGTTAAGCTCGGGGATTTCACATCTGACTTAACAAACCGCCTGCGTGCGCTTTACGCCCAGTAATTCCGATTAACGCTTGCACCCTCCGTATTACCGCGGCTGCTGGCACGGAGTTAGCC
+
CCCCCGGGGGGGGGGGGGGFGGGGGGGGGGGGGGGGGGGGGGGGGGGGGFFFGGGEGGGGGGGGGGGGGGGGGGGGGEFFGGGGGGGGDGGGGGCFGGFGGFFGFGGGGGGGGGGGGGGCEEGGGFFEFGGGGGGGFDEGEDCFGGGGDGDFGGCFGFGGGGGGGDFEGGGGGGGEC7EGCCFGGGGGFGGGGGGGGGFGGBFFFGGFEFCC=GGFF?GGFGFFDD<37DBB?FFDF?GGG<?DCF42:?)43;F>C3(304FF5E?:?6(2?CA:<*,3>>9>FF?766<E9;918?<A?
@M04650:207:000000000-C238N:1:1101:6897:10694 2:N:0:19
GGACTACCCGGGTATCTAATCCTGTTTGCTCCCCACGCTTTCGCACCTGAGCGTCAGTCTTTGTCCAGGGGGCCGCCTTCGCCACCGGTATTCCTCCAGATCTCTACGCATTTCACCGCTACACCTGGAATTCTACCCCCCTCTACAAGACTCAAGCCTGCCAGTTTCAAATGCAGTTCCCAGGTTGAGCCCGGGGATTTCACATCTGACTTAACAGACCGCATGCGTGCGCTTTACGCCCAGTAATTCCGATTAACGCTTGCACCCTCCGTCTTACCGCGGCTGCTGGCCAGGGGTTAGC
+
CCCCCGGGGGGGGDFFFGGGGGGGGGGGGGGGGGGGGGGEGGGGGGEFGGGGGEGGGFGGGGGGGGGGGGEFF@FFEGGGGECFCEGGGGGGG9EFGFFFFFAFFGFFEFD?FFGFFFGGGFGGGDFFCFGGGGDFGFFEGGGFGFG9FE8AEFGGCFFGCFFFFCFEEFE;DFGFGFG7CGGGGGGG6DEFGGGG<DFGFFGFFG7@EF77;FGGFFGG>G(6369>:D>9(/<4?<CEC?B2:FAA7=?16BGBG33018*,98641(7((145<<:;>BB1,(48>*(+.-(-48,()
@M04650:207:000000000-C238N:1:1101:14852:10722 2:N:0:19
GGACTACACGGGTTTCTAATCCTGTTTGCTCCCCACGCTTTCGCACCTCAGCGTCAGTCTTCGTCCAGGGGGCCGCCTTCGCCACCGGTATTCCTCCAGATCTCTACGCATTTCACCGCTACACCTGGAATTCTACCCCCCTCTACTAGACTCAAGCTTGCCAGTATCAGATTCAGTTCCCAGGTTGAGCCCGTGGATTTCACATCTGACTTAACAAACCGCCTGCGTGCGCTTTACGCCCAGTAATTCCGAATCACGCTTGCCCCCTACGTATTACCGCGGCTGCTGGCACGGAGTTAGC
+
CCCCCGG<<FEGGDGGGGGGGGGGGGGGGGGGGGG:FGG,FF:,@FEG,CFGGGGGGGC<,@DFGGDGDB:F+@FEEGGGGGGGGDGGG:FGG<EFG8,CFGGGEFEGGGGGGGGGGGGDGGDG:,DFGGGGG<FGD,+@EGGF7D;2,@EFG8CGFF,6*FFGG;A,EB9=+@55=2,,=FFFFFGGGGG5>/4?CGGG7BGF+*=+9FFCC+03;;GG@C9D@FF80*(3,CFBFFGGGF15*:<4>87:1)*-*338<<F04C;((4:?BF:AEF:;2(4,1:B:?C0C6>01-*6:-
@M04650:207:000000000-C238N:1:1101:15898:10736 2:N:0:19
GGACTACCGGGGTTTCTAATCCTGTTTGCTCCCCACGCTTTCGCACCTGAGCGTCAGTCTTCGTCCAGGGGGCCGCCTTCGCCACCGGTATTCCTCCAGATCTCTACGCATTTCACCGCTACACCTGGAATTCCACTCTCCTCTTCTGCACTCAAGTCTCCCAGTTTCCAATGACCCTCCCCGGTTGAGCCGGGGGCTTTCACATCAGACTTAAGAAACCGCCTGCGCTCGCTTTACGCCCAATAAATCCGGACAACGCTTGCCACCTACGTATTACCGCGGCTGCTGGCACGTAGTTAGC
+
CCCCCGGGEGGGFGGGGGGGGGGGGGCGGGGGGGGGGGGGGGGDGGGGGGGGGGGGGGGGFGDFGGGGGGEGGGGGGGGGGGGGEGGGGCGGGGGGGGGGGGGGGGGGGGGGGGGGGGGGGGGGGGGFFFGGGGGGGGGGGGGF8ECGGGGFG?FGBF9EFGGGGGGGFGCFGADGGGGEGGG>GCCC8CC5=EEC3DGGGFFF;<FA87F:.*2:73FGFGFB?F3:6D221C74B6EEGF?<GG9<GFFFFFG?<1((--92:FBF:204)<:AG7269;9((,.8(*(3(.(,4<<4>
@M04650:207:000000000-C238N:1:1101:17849:10759 2:N:0:19
GGACTACACGGGTATCTAATCCTGTTTGCTCCCCACGCTTTCGCACCTGAGCGTCAGTCTTTGTCCAGGGGGCCGCCTTCGCCACCGGTATTCCTCCAGATCTCTACGCATTTCACCGCTACACCTGGAATTCTACCCCCCTCTACAAGACTCCAGCCTGCCAGTTTCGAATGCAGTTCCCAGGTTGAGCCCGGGGATTTCACATCCGACTTGACAGACCGCCTGCGTGCGCTTTACGCCCAGTAATTCCGATTAACGCTTGCACCCTCCGTATTACCGCGTCTGCTGGCACGGAGTTATC
+
CCCCCGGGGGEGGGGGGGGGGGGGGGGFGGGGGGGGGGGGFGGFGGGGGGGGGGGGGGGGGGGFGGGGGGGGGGGGGGGGGGGGCFGGGGGGGGGGGGFGGGGGGGGGGGGGGGGGGGGGEGFCFFGGGGGGGGG9ADFEGCGFGGGGFC@CFCFGGGGGGGGGFFCDGGCFGFFFFGGGGGGCGGGGGDF7EGGGGGGGGF?FFGGFDD3DECCFA8CD;D6<:@9B(CBF0=:6??CEE6::CCADGFF?(7CDG09:6:*.CF?:<6>::F?4@C261(-8?FF4?G<GF16>:;)).
@M04650:207:000000000-C238N:1:1101:19785:10773 2:N:0:19
GGACTACTGGGGTTTCTAATCCTGTTTGCTCCCCACGCTTTCGAGCCTCAGCGTCAGTTACAGACCAGAGAGCCGCCTTCGCCACTGGTGTTCCTCCATATATCTACGCATTTCACCGCTACACATGGAATTCCACTCTCCTCTTCTGCACTCAAGTCTCCCAGTTTCCAATGACCCTCCCCGGTTGAGCCGGGGGCTTTCACATCAGACTTAAGAAACCGCCTGCGCTCGCTTTACGCCCAATAAATCCGGACAACGCTTGCCACCTACGTATGACCGCGGCTGCTGGCACGTAGTTAGC
+
CCCCCGGGGGGGGGGGGGGGGGGGGGGGGGGGGGGGGGGGGGGGGGGGGGGGGGGGGGGGGGGGGGGGGGGGGGGGGGGGGGGGGGGGFGGGGGGGGFGGGGGGGGGGGGGGGGGGGGGGGGGGGGGGFFFGGGFGGGGGGGGFGGGGGGGFGFGGBFCFGGGDFFGGGGGGGGGGGFFE@FGGGGGG,DGG>EGGGCGGGFGFFGFFFGGG<GGGF@EG9GBFDF@EFGFB:FF28?GGE1<BGGFFGFFB:@<1D;BB:6F:7<<??F??7F()<0(9602(((47>G?E?:1(-<)66
@M04650:207:000000000-C238N:1:1101:2998:10786 2:N:0:19
GGACTACCAGGGTTTCTAATCCTGTTTGCTCCCCACGCTTTCGCACATGAGAGTCAGTCTTCGTCCAGGGGGCCGCCTTCGCCACCGGTATCCCTCCAGATCACTACGCATTTCACCGCTACACCGGGAATTCTATCCCCCTCTACGAGACTCAAGCTTGCCAGTATCAGATGCAGTTCCCAGGTTGAGACCGGGGATTTCACATCAGACTTAACAAAACCCCTGCGTGCGCTTTACGCACAGCAATTCAGATAAACGCTTGAACACTCCGTATTACCGTGGCTGCTGGAACGGAGGTAGC
+
CCCC8FFGCF7@;;CF9E@<@CFE9CF8<AE<FFG+67FBFFGGGG+C:C,,,;6A@6<,,,CCF@C,F,+++8:+:=FFGD,BF,7CFF7,,5==CEEAF<,AEE:@FEB:,<EFG76=@C,4,4@FEC@EDFG9388+>=80=@8@>@+*58D:@3@:+7,<<;@BBACCC,4@2+2,,768?9>DF,?CECEG5:20+3;++*+;=**2.;+2;(*0(1,,,820(*291=><F0?*:3<0*92);*9)4**)22,,3,*.9032((,(32,6@*3(.1(308),,*(3(,1,(;).,
@M04650:207:000000000-C238N:1:1101:14290:10800 2:N:0:19
GGACTACCCGGGTATCTAATCCTGTTTGCTCCCCACGCTTTCGCACCTGAGCGTCAGTCTTCGTCCAGGGGGCCGCCTTCGCCACCGGTATTCCTCCAGATCTCTACGCATTTCACCGCTACACCTGGAATTCTACCCCCCTCTACGAGACTCAAGCTTGCCAGTATCAGATGCAGTTCCCAGGTTGAGCCCGGGGATTTCACATCTGACTTAACAAACCGCCTGCGTGCGCTTTACGCCCAGTAATTCCGATTAACGCTTGCACCCTCCGTATTACCGCGGCTGCTGGCACGGAGTTAGC
+
CCCCCGGGGGGGGGGGGGGGGGGGGGGGGGGGGGGGEGGGGGGGGGGGGGGGGGGGGGGGGGGGGGGGGGGGGGGGGGGGGGGGGGGGGGGGGGGGGGGGGGGGGGGGGGGGGGGGGGGGGGGGGGGGGGGGGGGGGGGGGGGFGGGGEGGFGGGGGGGGGGGGG9;FGGGGGGGGGFGFGGGGGDFFFGGGGGGGGGGGGFGFFGGFFGGGFGFGFFGGFGFFFF>DFGFFFGFFF?GGG?FBGGB9FFF:?)5<F?FFFFG?GGF6<:;?:C7AGGFBF;>6>:7:BGFGFF9>:@:A<
@M04650:207:000000000-C238N:1:1101:4807:10855 2:N:0:19
CTCTATGCTACACCAAATCAGACATGTAAGTCTCTTCTCCCTCTATTCTTAGTTTTGTTCTCCCTTTCTTCCCCCTCCATCTCCTCTCCCCCTCCTTTCCTCACCCCCCTGCCTGCATCCTCACCTCTGTTCTTCCACTTACACTAGCCTTTTCCCTCTATTCCCCCATTCCCTTACTCCTCTTCTTCGCTCTCGCCCCCCCGTTTACTTCTACACTGTCCTTCTACACGCTTGTCTCTTTCCTCCTACCTTCTTGCCCGCCTTTTCTCCCTCTTACTCGCCATCTCCCTTCCTCCTCATT
+
8---6,,,,,6,,,,6,6,,6C,--,,<6<,;6,6;66,,,,CEF,,,,,,,<<<,,;,,,,;,,,;6<,6BED7+,,;;,6,,,,,6C6,4+4,,5,,,,,,,9,6+8+,CF9,,,,9,,,,,99,,,,,,99,?,,,94=9+,,,,,3,+9,,94,,,,,,,:,+6,8,,+47,,6@,6,,,,,,,+++6+,++0+3;9****4*4*+++*5+;+*,+)+***+*+0/(/(/)*+12,,**/+*()*.2)(*+)2.)/(.*(*+.).)(6(*).30-((--(.).).2)0()).(*.))
@M04650:207:000000000-C238N:1:1101:25268:10886 2:N:0:19
GGACTACCAGGGTATCTAATCCTGTTTGCTCCCCACGCTTTCGAGCCTCAGCGTCAGTTACAGACCAGAGAGCCGCCTTCGCCACTGGTGTTCCTCCATATATCTACGCATTTCACCGCTACACATGGAATTCCACTCTCCTCTTCTGCACTCAAGTCTCCCAGTTTCCAATGCCCCTCCCCGGTTGAGCCGGGGGCTTTCACATCAGCCTTAAGAAACCGCCTGCGCTCGCTTTACGCCCAATAAATCCGGACAACGCTTGCCACCTACGTATTACCGCGGCTGCTGGCACGTAGTTAGC
+
CCCCCFGE<<FFGGGGGGGGGGGFGGFGGGGGGGGGEGGGGGG<FGGGGC,EFGGGGGGFGGGCFGGG,<CBDFEGGGGGGGGGGFFGGGGGGGGGG8<FGFGGGGGGGDGGGGGGGGGG@GGG,4CFFGGGGGFG,,9FGFGF8EGGFGGFG8>EAE,@DFGGGGGGCEADG,6,++6C@+@CCFEFDFG+44@*:DFFG6EFCG+6);FG@>;7+(=*6):@?F(=1D9>FGFFF2EGGF(40*44>F:>1.>?GFFF6?C>7C?BBBBF2A?AG=<B>1>>>1:.(:(C030(4CB<B
@M04650:207:000000000-C238N:1:1101:2661:10889 2:N:0:19
GGACTACAGGGGTTTCTAATCCTGTTTGCTCCCCACGCTTTCGAGCCTCAGCGTCAGTTACAGACCAGAGAGCCGCCTTCGCCACTGGTGTTCCTCCATATATCTACGCATTTCACCGCTACACATGGAATTCCACTCTCCTCTTCTGCACTCAAGTCTCCCAGTTTCAAATGACCCTCCCCGGTTGAGCCGGGGGCTTTCACATCAGACTTAAGAAACCGCCTGCGCTCGCTTTACGCCAAATAAATCCGGACAACTCTTGCAACCTACGTATTACCGCGGCTGCGGGCACGTAGTTAGC
+
CCCCCGGGGGGGFGGGGGGGGGGGGGGGGGGGGGGGGGDGGGGGGGEGDFGGGGGGGGGGFFGFGGGGGGGGGGGGGGEGGG@EFGGGFGGGFGGGGFGGGGGGGFFGEEFFGGGGGGGGGCFGG8FFGGGGGGGGFCCF88DB8EFFGFGFGGGGE8CFFGGGFGGE,EDFFGFGGG8C6EEGGGGGFFGGGGGGGGFGGFGF6*0?BGG7>CD+;=G44CBFDF>),C>>6F>AFFGG*27<FGFF7;@9?;GF<))6:AG)*22::8?28A:<ED0132019(,--7(*.4:<3<:>9
@M04650:207:000000000-C238N:1:1101:20504:10905 2:N:0:19
GGACTACAGGGGTATCTAATCCTGTTTGCTCCCCACGCTTTCGCACCTGAGCGTCAGTCTTTGTCCAGGGGGCCGCCTTCGCCACCGGTATTCCTCCAGATCTCTACGCATTTCACCGCTACACCTGGAATTCTACCCCCCTCTACAAGACTCTAGCTTGCCAGTTTCAAATGCAGTTCCCAAGTTAAGCTCGGGGATTTCACATCTGACTTAACAAACCGCCTGCGTGCGCTTTACGCCCAGTAATTCCTATTAACGCTTGCACCCTCCGTATTACCGCGGCTGCTGGCACGTAGTTATC
+
CCCCCGGGGGGGGGGGGGGGGGGGGGGGGGGGGGGGGGGGGGGGECFGFFGGGGGGGGGGGGGGGGFGGGGGGGGGGGGGGGGGGGGGGCFGGFCFGGGFGFGGGGGGEGGGGGGGGGGGGGGGGGGGGGGGGGGGCFGGGDEFGGGGG68FFGGGGGGGGFGGGGGGGGGDFGGGFGGGGGGEGGFGGGDGED:C<CCGGFGFFGGFFG7DEFFGFFGGFG>;;A9E<GFFFEFB=?C??1:3C*<BC6*6>FGAF?9238CBDG:6?B><6E?FG::>,791(-4?>EBG<?16:F>26
@M04650:207:000000000-C238N:1:1101:28613:10947 2:N:0:19
GGACTACCAGGGTATCTAATCCTGTTTGCTCCCCACGCTTTCGCACCTGAGCGTCAGTCTTCGTCCAGGGGGCCGCCTTCGCCACCGGTATTCCTCCAGATCTCTACGCATTTCACCGCTACACCTGGAATTCTACCCCCCTCTACGAGACTCAAGCTTGCCAGTATCAGATGCAGTTCCCAGGTTGAGCCCGGGGATTTCACATCTGACTTAACAAACCGCCTGCGTGCGCTTTACGCCCAGTAATTCCGATTAACGCTTGCACCCTCCGTATTACCGCGGCTGCTGGCACGGAGTTAGC
+
CCCCCGGDFFGGGGGGGGGGGGGGGGGGGGGGGGGGGGGGGGGFGGDFCGGGGGGGGGGGGGGGGGGGFEGGGFGGGGGGGGGGGGGGGGGGGGGGG@@FG8BFFGGGGGCGFGGGGCGGEGGGGFGGGGGGGFDEEGGGGGGFFGFC76EFGFGGGFGG>GGGGGGGGGGAFGGGGGGGGGGGGFGDGGGGGGGGGGGGFFGAFGGFFGGGFGGGFDGGFGFF@FF:?<>9;GFFF?GGG???FG<AC=F6:5CFG1>(1(7>FG??(4(-4*599*(,902266:2(28FF(((,*6A6
@M04650:207:000000000-C238N:1:1101:28089:11033 2:N:0:19
GGACTACTAGGGTTTCTAATCCTGTTTGCTCCCCACGCTTTCGCACCTGAGCGTCAGTCTTTGTCCAGGGGGCCGCCTTCGCCACCGGTATTCCTCCAGATCTCTACGCATTTCACCGCTACACCTGGAATTCTACCCCCCTCTACAAGACTCCAGCCTGCCAGTTTCGAATGCAGTTCCCAGGTTGAGCCCGGGGATTTCACATCTGACTTAACAGACCGCCTGCGTGCGCTTTACGCCCAGTAATTCCGATTAACGCTTGCACCCTCCGTATTACCGCGGCTGCTGGCACGGAGTTCGC
+
CCCCCGGGGGGGGGGGGGGGGGGGGGGGGGGGGGGGGGGGGGGGGGGGGGGGGGGGGFGGGGGGGGGGGGGGGGGGGGGGGGGGGGGGGGGGGFGGGGGGGGCEGGGGGGGGGGGGGGGGGGGGGGGGGGGGGGGGGGGGDGGFGGGGGGGFGGGGGGGGGGFGGGGGGGGGGGGGGGGGGGGCDFGGGGGGGGGGDGGGGFGFFDGFEGGGFGGGF@GGFGF;@FBF?D129EFFB?EEGFF?GGF>GFFB?EGF>(3?FFF2CFFFB:(,3CBBGG?FFFF99?BFFG(9<001<G2(4
@M04650:207:000000000-C238N:1:1101:6051:11038 2:N:0:19
GGACTACCCGGGTATCTAATCCTGTTTGCTCCCCACGCTTTCGAGCCTCAGCGTCAGTTACAGACCAGAGAGCCGCCTTCGCCACTGGTGTTCCTCCATATACCTACTCATTTCCCCGCTACACATGGAATTCCACTCTCCTCTTCTGCACTCAAGTCTCCCAGTTTCCAATGACCCTCCCCGGTTGAGCCGGGGGCTTTCACATCAGACTTAAGAAACCGCCTGCGCTCGCTTTACGCCCAATAAATCCGGACAACGCTTGCCACCTACTTCTTACCCCGGCTGCTGGCAAGTAGGTAGC
+
<-BC6=C@F@@+FF89FF<<,;EFCE@CFFEGCFC76C:;<FFFE,@FEEE,@FC7:,,,FF@CCDFC8@FGGG:CF:CF=7@CFGGDFFGGGF=F8FFGGG,=9F<,:;A,5<,:,8>=@FDFGGG8E,5FFGGGFG,5EGF7@@DCGD8?,6>,DF,3,,1A333>6,7@+,@8@DFG>CE@:<E<?@B575CEGCCFF6,=:C>*/7;79@7+1/<*6DBFDA95,/(-(:74F:>C*4:?G*667@;0(8C(*,7324<(*<:2??)).<)6@<((46;;70.,:*3+(..))3)4)
@M04650:207:000000000-C238N:1:1101:3575:11064 2:N:0:19
GGACACTAGGGTTTCTAATCCTGTTTGCTCCCCACGCTTTCGAGCCTCAGCGTCAGTTACAGACCAGAGAGCCGCCTTCGCCACTGGTGTTCCTCCATATATCTACGCATTTCACCGCTACACATGGAATTCCACTCTCCTCTTCTGCACTCAAGTCTCCCAGTTTCCAATGACCCTCCCCGGTTGAGCCGGGGGCTTTCACATCAGACTTAAGAAACCGCCTGCGCTCGCTTTACGCCCAATAAATCCGGACAACGCTTGCCACCTACATATTACCGCGGCTGCTGGCACGTAGTTAGCC
+
CCCCCGGGGGGGGGGGGGGFFGGGGGGGFGGD:FGGGG:FGG<FFGGCFGGGGGGGFFFGGGGGFFGCGGGGGGGG7@EEGBFGGFGFFGGGGGDGGGGFFFFGCFFGGGGGGGF<FGGCEFGGGEFFECDG?,EGFGGFGFCFGGGFGGFFGGG@9AFEFF@=C;E>EDDFGCEGCGCEGGGGDFGGGGGCCDEG:6:CC8>8FCC*);=F=@CFFFCG6CD;0ABADG914*8>EB//C:::FG9>GEE<>EGFD92138994C743(..504<992>,3;9(,2(4*.><BBBAG6).
@M04650:207:000000000-C238N:1:1101:14892:11088 2:N:0:19
GGACTACCCGGGTTTCTAATCCTGTTTGCTCCCCACGCTTTCGAGCCTCAGCGTCAGTTACAGACCAGAGAGCCGCCTTCGCCACTGGTGTTCCTCCATATATCTACGCATTTCACCGCTACACATGGAATTCCACTCTCCTCTTCTGCACTCAAGTCTCCCAGTTTCCAATGACCCTCCCCGGTTTAGCCGGGGGCTTTCACATCAGAATTAAGAAACCGCCTGCGCTCGCTTTACGCCCAATAAATCCGGACAACGCTTGCCACCTACTTATTACCGCGGCTGCTGCCACGTAGTTAGC
+
CCCCCGGGFGGGGFGGDFGGDFGGGGGGGGGFGGCEFGDEFFCGGDEEDCEFGEGEGGGGGGGGGFCFEEFGGCEG:FC??FEGECCFFGGECGFGGFFGGGD;=BEFGGC+EFGF<FEDEEFGDC9AAAFFGDG<8=E8EDGDDFF89=,<DGFFDCCFDGD,3C:;;DGD8F,=8D+@C+C7CE+@AGG>C5*;54C5+BF:86?43++1.73C8;@F1D0(64(=>C608:@<*(::>?2(7:4):6>,()13*79?((*(:9<:B?)))+.4C*(-,(1(-22:,2)C2-408966<
@M04650:207:000000000-C238N:1:1101:5368:11124 2:N:0:19
GGACTACTCGGGTATCTAATCCTGTTTGCTCCCCACGCTTTCGAGCCTCAGTGTCAGTTACAGGCCAGAGAGCCGCTTTCGCCTCCGGTGTTCCTCCATATATCTACGCATTTCACCGCTACACATGGAATTCCACTCTCCTCTCCTGCACTCAAGTCTCCCAGTTTCCAATGCACACAATGGTTGAGCCACTGCCTTTTACATCAGACTTAAGAAACCACCTGCGCTCGCTTTACGCCCAATAAATCCGGACAACGCTTGGGACCTACGTATTACCGCGGCTGCTGGCCCGTAGTTAGCC
+
CCCCCGGGGGGGGGGGGGGGGGGGGGGGGGGGGGGGGG@GGGGGGGGGGGGGGGGGGGGGGGGGGGGGGGGGGAFGFFFGGEGDFFGGGGGGGGGFGGGGGGGGGGGGGGGGGGGGGGGGGGGGGFGGFCFFGGGGGGGGGGGFFGGGGFGFGFGGEEDFGGGGDFFG>;=FGGGGGGGGFGGF9F8E6DFF69D7CG:FGFGF+2;CFF++1?BFF@:?@;>:2@>?AG=2>:8;89CGGD1;FG)9;>5?FBF(::;(/3FBF=?358:?9<><0*,,(42118:((*471(8,:+.).
@M04650:207:000000000-C238N:1:1101:17213:11155 2:N:0:19
GGACTACAGGGGTATCTAATCCTGTTTGCTCCCCACGCTTTCGAGCCTCAGCGTCAGTTACAGACCAGAGAGCCGCCTTCGCCACCGGTGTTCCTCCATATAACTACGCATTTCACCGCTACACATGGAATTCCACCCCCCTCTTCTTCACTCAAGTCTCCCAGTTTCCAATGACCCTCCCCCGTTGAGCCGGGGGCTTTCACATCCGAATTAAGAAACCCCCTGCGCCCGCGTTCCTCCCCATAAATCCGGACAAACCTTGCCCCCTACCTCTTACCCCGGCTACCGTCACGTAATTAGC
+
AC-B@8F8<CFGF,CCF,F<@F<@FGG<AFFGGGGEE::FFA:C,BF8A,CF@FEC:CC@,6C<FGGD<EE@@E+@FFC:,8F,B8+@+4CC<F8?F,9,5:,9@;F8+==FECFFD+@8=FEGCEBGAF?EBF9?8++@CCEFACD,@,>+@,,38@,>AF863>:,E,@9:=7FF+ACEG*@>E589EF*4=CE5C@A+1?+3*2)6*/76++1;8*>/*42(<>31<(,(:>(8)0;E(8,9CA2C4746@D(2(((.)02*/41((())3)-:C(((-(((((,(*(2((.((36:3
@M04650:207:000000000-C238N:1:1101:15056:11206 2:N:0:19
GGACTACACGGGTTTCTAATCCTGTTTGCTCCCCACGCTTTCGAGCCTCAGCGTCAGTTACAGACCAGAGAGCCGCCTTCGCCACTGGTGTTCCTCCCTATATCTACGCATTTCACCGCTACACATGGAATTCCACTCTCCTCTTCTGCACTCAAGTCTCCCAGTTTCCAATGACCCTCCCCGGTTGAGCCGGGGGCTTTCACATCAGACTTAAGAAACCGCCTGCGCTCGCTTTACGCCCAATAAATCCGGACAACGCTTGCCACCTACGTATTACCGCGGCTGCTGGCACGGAGTTAGC
+
CCCCCGGGGGGGGGGGGGGGGGGGGGGGGGGGGGGGGGGGGGG<EGGGGDGGGGGGGEFFGGDFGGGG8FFGGDGGGGGGGGGGGGGGGGGGGGGGG,BFGGGGGGGGGGGGFFGGGGGGDFGG9FGGGGGGGGGGAF9FGGGF9ECFFFFFGFFGGG9=EFGGFFGGDC=;D;F8F8EGGGGGGGGGGGGGEGCCDGGGGFG6+;+1)CGGCFFCF@GGFGFF<A1A652;BG>AF?GGGB2<FDAAGFFFFFGFGFFF<BG00<?BFFBF)C?2CGB61>FB2:7B7=:E1,((-A44:
@M04650:207:000000000-C238N:1:1101:24024:11226 2:N:0:19
GGACTACTCGGGTTTCTAATCCTGTTTGCTCCCCACGCTTTCGAGCCTCAGCGTCAGTTACAGACCAGAGAGCCGCCTTCGCCACTGGTGTTCCTCCATATATCTACGCATTTCACCGCTACACATGGAATTCCACTCTCCTCTTCTGCACTCAAGTCTCCCAGTTTCCAATGACCCTCCCCGGTTGAGCCGGGGGCTTTCACATCAGACTTAAGAAACCGCCTGCGCTCGCTTTACGCCCAATAAATCCGGACAACGCTTGCCACCTACGTATTACCGCGGCTGCTGGCACGTAGTTAGC
+
CCCCCGGGGGGGGGGGGGGGGGGGGGGGGGGGGGGEGGGGGGGGGGGGGGGGGGGGGGGGGGGGGGGGGFGGGGGGGGGGGGGGGGGGGGGGGGGGGGGGGGGGGGGGGGGGGGGGGGGGGGGGGGGGFFEFGGGGGGGGGGGFGGGGGGGFGGGGGGGGGGGGGGGGFGGGGGGGGGGGGGGGGGGGGGGGGGGGGGGGGFGFFGGFFGGGFGGGFFGC1DBFFF9BFD@>?G:6FFGGGFFFGGFFGFFFFDGBFFF<<?GFGGB18??72:>FGG<BFFFBF??F?C0<(48<?C<).
@M04650:207:000000000-C238N:1:1101:21692:11296 2:N:0:19
GGACTACTGGGGTTTCTAATCCTGTTTGCTCCCCACGCTTTCGAGCCTCAGCGTCAGTTACAGACCAGAGAGCCGCCTTCGCCACTGGTGTTCCTCCATATATTTACGCATTTCACCGCTACACATGGAATTCCACTCTCCTCTTCTGCACTCAAGTCTCCCAGTTTCCAATGACCCTCCCCGGTTGACCCGGGGATTTTCACATCCAACTTAAGAAACCGCCTGCGCGCGCTTCACGCCCAATAAATCCGGACAACGCTTGCCACCTACGTATACCCCCGGCGGCTTGCACGCAGTTAGC
+
CCCCCGGGGGGEF:CFFFGGGGFFGG<FGGGGGGFEGGDCFEEFFGGGFEF8FFGGG,FCFAF,EGC<8C6CFEC@C:CAFDE::A<FE8EG<5=FFFA,E,,,9C9?FFEG,E9CEC+=8CF,,,AAFA9,AA,,,6==EFFBFEDEGFGFGF3=D9,,336,3C7;,,73=DF?FFGE8C=4@F:3,@E5E****0<,++69E9**.;6?*=:FB:C4(7@DFF@:,)2;;C)67:GC*(((*254767((.C1/4(-((1(2+.:??B()+))3*(-31(4((-(4*)+((-7::)..
@M04650:207:000000000-C238N:1:1101:4274:11303 2:N:0:19
GGACTACCAGGGTTTCTAATCCTGTTTGCTCCCCACGCTTTCGAGCCTCAGCGTCAGTTACAGACCAGAGAGCCGCCTTCGCCACTGGTGTTCCTCCATATATCTACGCATTTCACCGCTACACATGGAATTCCACTCTCCTCTTCTGCACTCAAGCCTCCCAGTTTCCATTGACCCTCCCCGGTTGAGCCGGGGGCTTTCACATCAGCCTTAAGAAACCGCCTGCGCTCGCTTTACGCCCAATAAATCCGGACAACGCTTGCTACCTACGTATTACCGCGGCTGCTGGCACGTAGTTAGC
+
CCCCCGGGGGGGGFDGGGGGGGGGGGGGGGGGGGGGGGGGFGGGFGGFGFFFGFGGGGGGGGGGGGGGGGGGGGGGGGGGGGGGGGGGGGGGGGGGG8FGGGDGFGFFDGFDFFGFGGGGGGGGGGFDFEFGGGGGGFDGGGGFGGFFGGGFFF=9FFFGGGGG8EFGGGGGFFG8A6+AE>EGGGEEFGGDE7EGGGGG7=FFFGGA);CGFGFG6;E59D;6=F@>;GFF?F)5@1CE83:FCFDFGFF6?@C?GFF:1?G4*08?AF0(5<()@7:>9;>>>FFF0=7633:((:4).
@M04650:207:000000000-C238N:1:1101:6208:11332 2:N:0:19
GGACTACTCGGGTTTCTAATCCTGTTTGCTCCCCACGCTTTCGAGCCTCAGCGTCAGTTACAGACCAGAGAGCCGCCTTCGCCACTGGTGTTCCTCCATATATCTACGCATTTCACCGCTACACAGGGAATTCCACTCTCCTCTTCTGCACTCAAGGCTCACAGTTTCCAATGACCCTCCCCGGTTAAGCCCGGGGCTTTCACATCAGACTTCAGAAACCGCCTGCGCTCGCTTTAAGCCCACTAAATCCGGACAACTCTTGCCACCTACGTATTACCGCGGCCTCTGGCACGGCGATAGC
+
CCCCCGGGGGGGGFGGGFGGGG9FGGEGGGFGGGGCFGGGGGG,CFCGFGFGGGGGDFFDEF9<FGGG8,EF7@@CGGDGGGGCGGGGFGE@@EFGD8,CF9>FFGG,7@FFFGFA?FEGGGGGG8FEGCDGGGGCDFFGGGGFGFGC,CE?F,@=,@>>,7@,5@=,;@;90D3,10D+=+4CF7+7,3:*4*@4;C:8;BBA+9:**;F+*2+:@;FG(56<64,).*,,(=A)+.5?<((,26)->7)-(7<?F0356):(29(.(5(.)<82+74(4(4,(.,4?C:C((-((2,4A
@M04650:207:000000000-C238N:1:1101:7464:11337 2:N:0:19
GGACTACAGGGGTATCTAATCCTGTTTGCTCCCCACGCTTTCGAGCCTCAGCGTCAGTTACAGACCAGAGAGCCGCCTTCGCCACTGGTGTTCCTCCATATATCTACGCATTTCACCGCTACACATGGAATTCCACTCTCCTCTTCTGCACTCAAGTCTCCCAGTTTCCAATGACCCTCCCCGGTTGAGCCGGGGGCTTTCACATCAGACTTAAGAAACCGCCTGCGCTCGCTTTACGCCCAATAAATCCGGACAACGCTTGCCACCTACGTATTACCGCGGCTGCTGGCACGTAGTTAGC
+
CCCCCGGGGGGGGGGGGGGGGGGGGGGGGGGGGGGGGGGGGGGGGGGGGGGGGGGGGFGGGGGGGGGGGGGGGGGGGGGGGGGGGGGGGGGGGGGGGGGGFGFGGGGGGGGGGGGGGGGGGGGGGGGGFFFGGGGGGGGGGGGFGGGGGGGFGGGGGGGGGGGGGGGGGGGGGGGGGGGGGGGGGGGGGGGGGEGGGGGGGFGFFGGFFDGFEGGCFFGGFGB?6FFFFGF>BFFFFFGGGFF?GCAAG?F>FFG(*49:?FG?FFFFF??B?G?DGF<FBB>>;?FFFG?GB<B?BG)).
@M04650:207:000000000-C238N:1:1101:19601:11358 2:N:0:19
GGACTACTGGGGTTTCTAATCCTGTTTGCTCCCCATGCTTTCGTACCTCAGCGTCAGTATTAGGCCAGATGGCTGCCTTCGCCATCGGTATTCCTCCAGATCTCTACGCATTTCACCGCTACACCTGGAATTCTACCATCCTCTCCCATACTCTAGCTTCCCAGTATCGAATGCAATTCCCAAGTTAAGCCCTGGGATTTCACATCCGACTTAAAAAGCCGCCTACGCACGCTTTACGCCCAGTAAATCCGCTTAACGCTCGCCCCCCCTGTATTACCGCGGCTTCTGGCACTGAGTTTGC
+
CCCCCGGGCFGGGGGGGGGGGGGGGGGGGGGGGGGFGGGGGGGFGGGGGGGGGEGGGG,CC,E9FGGGCCEFGCFGGGGGGGGG,?FCG:C<EFGGGF<FFFGGGGGGGGGGGGFGGGGG7FFGGGGGGGGGG<EG8>4EEFGFFGGC9EGFGFC=FGDFGGDCG;AC8+@8?CG,=DGGF9@B@D=EFG=D,@FG+?EFGFGFFGGDAGGG@+B7F9FGFG99<F=B5D2==EFEFDEEG;6;;>).;A3,,8CEF0:82:D(9E>(((-3)044@F0>6(,(((-6<G7C(5).)<)).
@M04650:207:000000000-C238N:1:1101:12550:11389 2:N:0:19
GGACTACTGGGGTATCTAATCCCATTCGCTCCCCTGGCTTTCGTTCCTCAGCGTCAGTTATGGCCCAGTTAGTCGCCTACGCCACTGGTGTTCTTCCCAATATCTACGCATTTCACCGCTACACTGGGAATTCCACTAACCTCTACCACACTCCAGTCTGCCAGTATCCAACGCACTCCCGAGGTTGAGCCCCGATCTTTAACGCCAGACTTAACAAACCGCCTACGAACTCTTTACGCCCAATAAATCCGGACAACGCTTGCATCCTACGTCTTACCGCGGCTGCTGGCACGTAGTTAGC
+
CCCCCGGGGGGGGGGGGGGGGGGGGGGGGGGGGGGGGGGGGGGEGGGGGGGGGGGGGGGGGGGGGGGGGGFGGGGGGGGGGGGGGGGGGGGGGGGGGGGGGGGGGGGFGGGGGGGGGGGGGGGGGGGGGGGGGGGGDGGGGGGFGGGGGGGFGGGGGGGGGGGGGGGGGGGGGGGGGGGGGEGGFGFE?GGGGEGEDGGGGFGDEGGF9FFGF7:=B9EGBG>FDFFF6727?FF564EGGF@3DGE?FFF>:B<?:76<??C?CG:)4?-3:@:>CD8426;9((:?FD0A:8,.(<2)6
@M04650:207:000000000-C238N:1:1101:11861:11396 2:N:0:19
GGACTACTGGGGTATCTAATCCTGTTTGCTCCCCACGCTTTCGAGCCTCAGCGTCAGTTACAGACCAGAGAGCCGCCTTCGCCACTGGTGTTCCTCCATATATCTACGCATTTCACCGCTACACATGGAATTCCACTCTCCTCTTCTGCACTCAAGTCTCCCAGTTTCCAATGACCCTCCCCGGTTGAGCCGGGGGCTTTCACATCAGACTTAAGAAACCGCCTGCGCTCGCTTTACGCCCAATAAATCCGGACAACGCTTGCCACCTACGTATTACCGCGGCTGCTGGCCCGTAGTTAGC
+
CCCCCGGGGGGGGGGGGGGGGGGGGGGGGGGGGGGGGGGGGGGGGGGGGGGGGGGGGGGGGGGGGGGGGGGGGGGGGGGGGGGGGGGGFGGGGGFGGGGGGGGGGGGGGGGGGGGGGGGGDGGGGGGGFEFGGGGGGGGGGGGFGGGGGGGFFFGGGGFGGGGGDGGGGGGGGFGGGGGDGGGDFGGGGGGGGGGGGGGGGFGFAGGF3CFGFFFGFFGFFGBD@FFF9D;>?FFFF0;EGF??GGFBG?59:@GFG>>??FGBGGFFFB?BFG7AGG?01(33080?(2(/,41::CAA4
@M04650:207:000000000-C238N:1:1101:3408:11397 2:N:0:19
GGACTACTGGGGTTTCTAATCCTGTTTGCTCCCCACGCTTTCGCACCTGAGCGTCAGTCTTTGTCCAGGGGGCCGCCTTCGCCACCGGTATTCCTCCAGATCTCTACGCATTTCACCGCTACACCTGGAATTCTACCCCCCTCTACAAGACTCCAGCCTGCCAGTTTCGAATGCAGTTCCCAGGTTGAGCCCGGGGATTTCACATCCGACTTGACAGACCGCCTGCGTGCGCTTTACGCCCAGTAATTCCGATTAACGCTTGACCACTCCGTATTACCACGGCTGCGGGCACGGAGTTAGC
+
CCCCCGGGGGFGB+,CFFGGDFAFG<EGDGGFGGGEGEGGGGGG7@:FF8FCFGGGGGGGC<C,C6CEGGDGGEGEGGGGGDGGGAFEFGCGE,@EFFFG,FCFG;EDC==C,ECFGGGGGGF8E,?FEFG8>FGE8D8FGDGFGGFFFGGFG6B?CEFFGC<CBGFF8DGGFBFCF+@E9,DFFCGGG,DCGCEG4*<+@AGA627A())/7CFGF@CC.91:?>>53C2;(>)6=B58:3(.*::)?6?<()9)*(4:B2*)*+4,(4-4(24-:C).-46>90-(1/,:4(-2-*64)
@M04650:207:000000000-C238N:1:1101:18567:11408 2:N:0:19
GGACTACAGGGGTATCTAATCCTGTTTGCTCCCCACGCTTTCGAGCCTCAGCGTCAGTTACAGACCAGAGAGCCGCCTTCGCCACTGGTGTTCCTCCATATATCTACGCATTTCACCGCTACACATGGAATTCCACTCTCCTCTTCTGCACTCAAGTCTCCCAGTTTCCAATGACCCTCCCCGGTTGAGCCGGGGGCTTTCACATCAGACTTAAGAAACCGCCTGCGCTCGCTTTACGCCCAATAAATCCGGACAACGCTTGCCACCTACGTATTACCGCGCCTGCTGGCACGTAGTCAGC
+
CCBCC8FDGGGGGGDEFGGGGGGDFEFGGGGGGGGGGGGG<?F<EFGGGDFGDEGEEFFFGCEFCGGF8EC@FGDE@FGGFGGCEFFFGDFCEGFGGGA9FFFFGGGGGEGEEFCGGEE=BFDGAFGGFFGFGGGFCGFFGDFF=;4BFDDFFCD8FGCFGFGGFFFGFFDD=AFED6DGGGE+>+B,<BFGGGGDDGFGGFGACGGF=FFG4+1;639F1C9;<F@>;D@>B5@4=?EE::((9D>9FFF10@D,*(,((->:>9:32.(,)<2<FF?BF(4636:D?G:F?11::+.)5
@M04650:207:000000000-C238N:1:1101:12906:11413 2:N:0:19
GGACTACCAGGGTTTCTAATCCTGTTTGCTCCCCACGCTTTCGCACCTGAGCGTCAGTCTTTGTCCAGGGGGCCGCCTTCGCCACCGGTATTCCTCCAGATCTCTACGCATTTCACCGCTACACCTGGAATTCTACCCCCCTCTACAAGACTCTAGCCTGCCAGTTTCAAATGCAGTTCCCAAGTTAAGCTCGGGGATTTCACATCTGACTTAACAGACCGCCTGCGTGCGCTTTACGCCCAGTAATTCCGATTAACGCTTGCACCCTCCGTATTACCGCGGCTGCTGGCACGGCGTTAGC
+
CCCCCGGGGGGGGGGGGGGGGGGGGGGGGGGGGGGGGGGGGGGGGGGGGGGGGGGGGGGGGGGGGGGGGGGGGGGGGGGGGGGEGGGGGGGGGGGGGGGGGGGGGGGGGGGGGGGGGDGGGGGGGGGGGGGGGGGGGDGGGGGFGGFFF,DFGGGFGGGGGGGGGGGGGGGGGGGGCDFFGGDFGG@FGGC?EGGGGGFGGAGFFGGFFGGGE7FCF8FGFGFFDF9BDD;6>GFFF<DEG((:7CBBGFF1?)CAGFBFFFG>GG6??F9:<EFFGGBBBFFF>?::0C0EB9(.782:<
@M04650:207:000000000-C238N:1:1101:7688:11413 2:N:0:19
GGACTACAAGGGTTTCTAATCCTGTTTGCTCCCCACGCTTTCGCACCTGAGCGTCAGTCTTCGTCCAGGGGGCCGCCTTCGCCACCGGTATTCCTCCAGATCTCTACGCATTTCACCGCTACACCTGGAATTCTACCCCCCTCTACGAGACTCAAGCTTGCCAGTATCAGATGCAGTTCCCAGGTTGAGCCCGGGGATTTCACATCTGACTTAACAAACCGCCTGCGTGCGCTTTACACCCAGTAATTCCGAGTAACGCCTGCACCCTCCGGATTACCGCGGCGTCTGGCAGGTAGTTAGC
+
CC6BCGF<FFGG,@,;<FG9CF9E@CFFDGCG,BEEFEG;FE@CGCF=F,;CFG@7FFFCFGG@CBFGGDGGGGEFECECGFCF:FCEG7FFGCGAEGGGFGGFCEFF>EG:?BFF,@8@@CFF::EADFGGGFAFGGGGGCGFGGGG7;+*,,43>4E6*5@6<@E;@CGGGF,,7+5:CDDF,?FCFG79CGGEDDGFCCCAA6FF7;2;>GC;=?E51361<F>)(1316=><6)3;868?G*).:?4:(8<:729(4454>C6014((-*,30?3931(,(,3:?FB*4?<<476A)
@M04650:207:000000000-C238N:1:1101:28967:11417 2:N:0:19
GGACTACCCGGGTTTCTAATCCTGTTTGCTCCCCACGCTTTCGCACCTGAGCGTCAGTCTTCGTCCAGGGGGCCGCTTTCGCCACCGTTTTTCCTCCAGATCCCTACCCATTTCCCCCTTCCCCCTGGACTTCTACCCCCCTCTCCTACACTCAATCTTGCCAGTTTCACATGCAGTCCCCGGGTTGAGCCGGGGGATTTCCCACCTGCCTAACCAACCCGCCTGCTGCCCCTTTCGCCCCAGAACTCCCCCTTAACCCTTCACCCCTCCGTTTTCCCCGGGCTCCTGTCACCGCGTTGCC
+
CCCCCFGG?GGGGGGGGF9EFGFGFECFGCFGFGGGGGGGGGGGGGGF=,CFFGGGGGGFFFFGGGCGGGG+C++@+B<:,B=,F,@:?,?4E<@E84:,:B=4@AE,A9FG<9?FF+++,4,B+6=+=,:A;,@AAD8F=+3*@8,,,,@9E,>,@9,,@DC6@,3EF,,,*,,7E*@3,**4<<EC07C*5752:9B+++?*)174049*)75*00;C(7(((8(9)*,2,:62)3CDG(-(0*))28)(45*)2)..,3*):F>(,,(-.32)AG((((-(((.))<)+)(((,/2:5
@M04650:207:000000000-C238N:1:1101:8200:11451 2:N:0:19
GGGAGCGAGAGGGAGGTTTGTTTGTTTTCTCCCCCCTCTTTCCTCCCTTCGCGTCATTCCTGGTTCCCTGGGGGGGCTTCTCCACCCCGCCGCCTCCTCCTATATCCGCGTGTCACCCCTCCCCCCGAGCGTCTCTCTCCCCCTCCCATACGATCCCCCCCCCCGTCCCACACAAGTGCCCCTGTAGGGCCGCCGGGTGCTCCTACTCCCATGCCGACCCGTCTCCACGCTCTGCTCGCCCCACCACACATCACATACCTTCCCCCCTCCCATCTCCTCCGGCGGCTGCCAGCAGAGTGGC
+
-A6-6++7+++8@,,+B<,,;,,-;E<F9F,,,B@F+@,;,,,,<;,4,;6:++8,,9<E,,,:,,,,,:<7+++*=*4?,,?9,=**1**1<*A*;*,,*,000+,***121*+,,//*A>>E8******1220<<+02;78):*;*+0*)***12**2:81:*2/**+2**2*202+2:***++++**/*/*/*)12*2*3)***)(/*236*))-*9(*((.*))-9:8(<*-1,*2*-((*1(47))))*2)*)..)(0(**-(3:(,-*))32(4(-((4012(*.+(.((,3)((
@M04650:207:000000000-C238N:1:1101:15859:11470 2:N:0:19
GGACTACAAGGGTTTCTAATCCTGTTTGCTCCCCACGCTTTCGAGCCTCAGCGTCAGTTACAGACCAGAGAGCCGCCTTCGCCACTGGTGTTCCTCCATATATCTACGCATTTCACCGCTACACATGGAATTCCACTCTCCTCTTCTGCACTCAAGTCTCCCAGTTTCCAATGACCCTCCCCGGTTGAGCCGGGGGCTTTCACATCAGACTTAAGCAACCGCCTGCGCTCGCTTTACGCCCAATAAATCCGGACAACGCTTGCCACCTACGTATTACCGCGGCTGCTGGCACGTAGTTAGC
+
CCCCCGGGFGGGGGGGGGGGGGGGGGGGGGGGGGGGGGGGGGGGGGGGGGGGGGGGGGGGGGGFGGGGDGGGGGGGGGGGGGGGGGGGGGGGGGGGGDFGGGGGGGGFG@EEGGGGGGGGEGGGEGGGGGGGGGGGFFDGCDGFFGGGGGGFGCGG=DFGFG?DAFFFG9E=FCGGGCFG+>EEGGGFCGGG>E5CDGGGGCGAFGC=:FFGFG++;3FGBGF67F@>9G69:F@AFFEEGB,4CG><G::;0;<8FFFB61<(*3:?0:?:)3:>GG:BF61>;????G7C01:::FA66
@M04650:207:000000000-C238N:1:1101:7564:11506 2:N:0:19
GGACTACAAGGGTATCTAATCCTGTTTGCTCCCCACGCTTTCGCACCTGAGCGTCAGTCTTTGTCCAGGGGGCCGCCTTCGCCACCGGTATTCCTCCAGATCTCTACGCATTTCACCGCTACACCTGGAATTCTACCCCCCTCTACAAGACTCCAGCCTGCCAGTTTCGAATGCAGTTCCCAGGTTGAGCCCGGGGATTTCACATCCGACTTGACAGACCGCCTGCGTGCGCTTTACGCCCAGTAATTCCGATTAACGCTTGCACCCTCCGTATTACCGCGGCTGCTGGCACGGAGTTAGC
+
CCCCCGGGGGGGGGGGGGGGGGGGGGGGGGGGGGGGGGGGGGGGFFGGFFGGGGGGGFFGCEFFGGFGGGGGGGGGGGCFGGEGDGGGGGGGG9,FFEEGGGFFGGDGGGGGGGGGGGGGCEGGG8EFGGGGGCDGFF8FE+=;EGAFGDGFGFGGGGG?FGGGCG7EEGGGGGGGFFGGGDGFFCE?CFGFGGEDCCGCC:FFFFGE@DDGFGGGF1@3931;?F>>BDB>F=:2B?EEE?B57?9):9:??ED<F?9(-,*,984(---4<=4<CC:9B06>B?,875(931(--*.).
@M04650:207:000000000-C238N:1:1101:3637:11537 2:N:0:19
GGACTACACGGGTTTCTAATCCTGTTTGCTCCCCACGCTTTCGCACCTGAGCGTCAGTCTTTGTCCAGGGGGCCGCCTTCGCCACCGGTATTCCTCCAGATCTCTACGCATTTCACCGCTACACCTGGAATTCTACCCCCCTCTACGAGACTCAAGCCTGCCAGTTTCGAATGCAGTTCCCAGGTTGAGCCCGGGGATTTCACATCCGACTTGACAGACCGCCTGCGTGCGCTTTACGCCCAGTAATTCCGATTAACGCTTGCACCCTCCGTATTACCGCGGCTGCGGGCACGGAGTTAGC
+
CCCCCFG<FEEGFGGGFGGGGGGFFGGFFFGDGGGGGGGGGGGG7CCFGDFGGFEFGFFGGAFGGGGGGGGG>FCGGDCFEG7@FGGGGGGGGG8FFGF?<EGGGGGGGGEFGGGGFECGGGGGGFGGGGGGGGGGGGGGGGGFFGG6FEEFFFDGGGGGGGGGGE:EGGG7CFGGGGGGGFGFE,8DFGGC:CEGC*+0CFFF6CFE;C79<7;DF8@C(9(4:>B<:GFF9C@AFB??C:<?C::4CFF((.9:7:>18?C<6C680:B?(;46C786(40(-4(-1C;=19F>18-45
@M04650:207:000000000-C238N:1:1101:19833:11561 2:N:0:19
GGACTACACGGGTATCTAATCCTGTTTGCTCCCCACGCTTTCGCACCTCAGCGTCAGTACCGATCCAGGGGGCCGCCTTCGCCACCGGTATTCCTCCAGATCTCTACGCATTTCACCGCTACACCTGGAATTCTACCCCCCTCTACGAGACTCAAGCTTGCCAGTATCAGATGCAGTTCCCAGGTTGAGCCCGGGGATTTCACATCTGACTTAACAAACCGCCTGCGTGCGCTTTACGCCCAGTAATTCCGATTAACGCTTGCACCCTCCGTATTACCGCGGCTGCTGGCCCGGAGTTAGC
+
CCCCCGGGGGGGGGGGGGGGGGGGGGGGGGGGGGGGGGGGGGGGGGGGGGGGGGGGGGGGGGGGGGGGGGGGGGGGGGGGGGGGGGGGGGGGGGGGGGGGGGGGGGGGGGGGGGGGGGGGGGGGGGGGGGGGGGGGGGFGGGGFGGGGFDGFGGGGGGGFGFGGCCFGGGGGFGGGGGGGGGGGFCBFGGGGGGGECGGGGFGFFGGACFGGFGGGF?GGFGFFFFFFBD>B>GFAFBGGGFB:FC9<GFF??FGAGFFFF?F2DGF:?<>:(;?9FC(119>BFF?>BE(A;710<GFFF
@M04650:207:000000000-C238N:1:1101:17279:11655 2:N:0:19
GGACTACACGGGTTTCTAATCCTGTTTGCTCCCCACGCTTTCGCACCTGAGCGTCAGTCTTTGTCCAGGGGGCCGCCTTCGCCACCGGTATTCCTCCAGATCTCTACGCATTTCACCGCTACACCTGGAATTCTACCCCCCTCTACAAGACTCCAGCCTGCCAGTTTCGAATGCAGTTCCCAGGTTGAGCCCGGGGATTTCACATCCGACTTGACAGACCGCCTGCGTGCGCTTTACGCCCAGTAATTCCGATTAACGCTTGCACCCTCCGTATTACCGCGGCTGCTGGCACGGAGTTAGC
+
CCCCCGGGGGGGGGGGGGGGGGGGGGGGGGGGGGGGGGGGGGGGGGGGGGGGGGGGGGGGGGGGGGGGGGGGGEGGGGGGGGGGGGGGGGGGGGGGGGGGGGGGGGGGGGGGGGGGGGGGGGGGGGGGFGGGGGGGGGGGGGGFGGGFFFGFGGGGGGGGGGGGGGGGEGFFGGFFGFGGGGGGGGFGGGGGGGGGC>FG=6CFFD*:7DDDFG;FFFGGFGFB:FF>FGBF>GF96?GEGFF0DGFDGFF:B:DDG?FBFFG?GGFF609:BG:AG>4316;99?F0:EFC?B911C4:5
@M04650:207:000000000-C238N:1:1101:4857:11671 2:N:0:19
GGACTACTGGGGTTTCTAATCCTGTTTGCTCCCCACGCTTTCGCACCTGAGCGTCAGTCTTCGTCCAGGGGGCCGCCTTCGCCACCGGTATTCCTCCAGATCTCTACGCATTTCACCGCTACACCTGGAATTCTACCCCCCTCTACGAGACTCAAGCTTGCCAGTCTCAGATGCAGTTCCCAGGTTGAGCCCGGGGCTTTCACATCTGACTTAACAAACCGCCTGCGTTCGCTTTACGCCCAGTCCTTCCGACTAACTCTTGCCCCCTCCGTCTTACCTCGGCTGCTGGCCCGTAGTTCGC
+
CC?CCGGGGFGCEFGGGGGGCEGFGGGGGGGGGGGGGGGGGGGGGGGG@EEGGGGGGGGGCAFGGGGG,@@FGGDGGGGGGGGGGGGCGDGGGFGFGE,EFFGEFCGCC+FGGGGGGGGDCFCG=FFF8=FGGFEEFGGDGGGFGGD7F6EAEC@6@:DEDCF,F,;E9;,3+@FDGGGGG@:BFFFGGGF5*:*5)9C<FFFFAFG6?FGD7C>:4(39(:;?0>(),1,33F)4=:CEE(,5**.6CF5((8C)<)-.-.*,9E>34(,-.;<AC*).(-3<(-4)(:4CB((-4C>:1
@M04650:207:000000000-C238N:1:1101:19113:11675 2:N:0:19
GGACTACACGGGTATCTAATCCTGTTTGCTCCCCACGCTTTCGAGCCTCAGCGTCAGTTACAGACCAGAGAGCCGCCTTCGCCACTGGTGTTCCTCCATATATCTACGCATTTCACCGCTACACATGGAATTCCACTCTCCTCTTCTGCACTCAAGTCTCCCAGTTTCCAATGACCCTCCCCGGTTGAGCCGGGGGCTTTCACATCAGACTTAAGAAACCGCCTGCGCTCGCTTTACGCCCAATAAATCCGGACAACGCTTGCCACCTACGTATTACCGCGGCTGCTGGCACGTAGTTAGC
+
CCCCCGGGGGGGGGGGGGGGGGGGGGGGGGGGGGGGGGGGGGGGGGFFGGGGGGGGGGFGGGGGGGGGGGGGFGGGGGGGGGGGGGGGGGGGGGGGGGGGGGGGGGFFGGGGGGGGGFGGGGGGGGGGACFFFFGGGGEFGFGFGGGFGFGFFG8=F8=EEFGGFCFFFGGGGFCFGGGGGGGGGG>FGGGGGGGGGGGECAGFFGFFFGGGEDCFF@EGFGF;=F1B0DBFFGF2*(:?C8(39FA>FFFF6BDFGFFB??<(0028>????G0<F:8>>BBFF:?D?G1<2:818:456
@M04650:207:000000000-C238N:1:1101:13202:11709 2:N:0:19
GGACTACTCGGGTTTCTAATCCTGTTTGCTCCCCACGCTTTCGAGCCTCAGTGTCAGTTACAGGCCAGAGAGCCGCTTGCGCCTCCGGTGTTCCTCCATATATCTACGCATTTCACCGCTACACATGGAATTCCACTCTCCTCTCCTGCACTCAAGTCTCCCAGTTTCCAATGCACACAATGGTTGAGCCACTGCCTTTTACATCAGACTTAAGAAACCACCTGCGCTCGCTTTACGCCCAATAAAGCCGGAAAACGCTTGGGACCTACGTATTACCGCGGCGGCTGGCACGTAGTTAGCC
+
CCCC<CFGGGEGGGCGFFGGGGGGGGGGGDFCGGGGGGEGGGGGGEFFGEGGGGGGFGGGGF?FGGG,@EEECFGG7F,AFGGGEFGG@EGGGGGGGGGGEGFGGCFGDGGGGGGGCFG>EGGGFGGGEEBFFEGFA==CGFFFFGFFGFGFF=@DFGCGAGGGDGFD;=@C=B,EFG>8,F8@FG6,@,,@??6FGGGGGFGFFGG5:C5=08@C*=8?BD=B=529()(8-*=C)-BCE?8;*11);3;9()2:3211:?FBFD73:61<AFD2C53-,(((((4((*5:24(-.+-)4
@M04650:207:000000000-C238N:1:1101:29271:11738 2:N:0:19
GGACTACTCGGGTATCTAATCCTGTTTGCTCCCCACGCTTTCGAGCCTCAGCGTCAGTTACAGACCAGAGAGCCGCCTTCGCCACTGGTGTTCCTCCATATATCTACGCATTTCACCGCTACACATGGAATTCCACTCTCCTCTTCTGCACTCAAGTCTCCCAGTTTCCAATGACCCTCCCCGGTTGAGCCGGGGGCTTTCACATCAGACTTAAGAAACCGCCTGCGCTCGCTTTACGCCCAATAAATCCGGACAACGCTTGCCACCTACGTATTACCGCGGCTGCTGGCACGTAGTTAGC
+
CCCCCGGGGGGGGGGGGGGGGGGGGGGGGGGGGGGGGGGGGGGGGGGGGGGGGGGGGGGGGGGGGGGGGGEFGGGGDGGGGGGGGGGGGGGGGGFGGGGGGGGGGGGGGGGGGGGGGGGGGGCGGGGGFEFGGGGGGGGGGGGFGGGGGGGFGGGCGGGGDGGGGGDFGGGGGGGGGGGGGGGGGGGGFGGGGGGEGGGGFFGFFCCFBFDGFFF76@GGFGFD<F0>9G>FFGFFB?GGGB(.974<FFB>0>5:F9B:(1C(:C6:(,,,4<4>FGFFF>0(-:0:(:762?06:CA).
@M04650:207:000000000-C238N:1:1101:17952:11762 2:N:0:19
GGACTACACGGGTTTCTAATCCTGTTTGCTCCCCACGCTTTCGAGCCTCAGCGTCAGTTACAGACCAGAGAGCCGCCTTCGCCACTGGTGTTCCTCCATATATCTACGCATTTCACCGCTACACATGGAATTCCACTCTCCTCTTCTGCACTCAAGTCTCCCAGTTTCCAATGACCCTCCCCGGTTGAGCCGGGGGCTTTCACATCAGACTTAAGAAACCGCCTGCGCTCGCTTTACGCCCAATAAATCCGGACAACGCTTGCCACCTACGTATTACCGCGGCTGCTGGCACGTAGTTACC
+
CCCCCGGGFGGGGGGGGGGGGGGGGGGGGGGGGGGGGGGGGGGGGGGGGFFGGGGGGFGGGGGGGGGGFGGEFGFGGGGGFGGGGGGGGGDCGGGGGGGGGGGGGGGGGGG7FGGGGGG>EGGGGCGGFFGGGGGGGGGGGGGFEFGAFGGFGCFG=EDEFGGGFGGGGGFGFBFGGGGGGGGGGGGCFGGGEGGGGGGGFFGFCCG4BGGGFGGGFDFG;GF@DFFB@D9>FG@<FFEGGB<BDG<DGFF>::CBGFFF66F77C?4:><23FBAGG:>;96>>:?FBG7?<0:?6E>)6
@M04650:207:000000000-C238N:1:1101:24894:11786 2:N:0:19
GGACTACAAGGGTTTCTAATCCTGTTTGCTCCCCACGCTTTCGAGCCTCAGCGTCAGTTACAGACCAGAGAGCCGCCATCGCCACTGGTGTTCCTCCATATATCTACGCATTTCACCGCTACACATGGAATTCCACTCTCCTCTTCTGCACTCAAGTCTCCCAGTTTCCAATGACCCTCCCCGGTTGAGCCGGGGGCTTTCACATCAGACTTAAGAAACCGCCTGCGCTCGCTTTACGCCCAATAAATCCGGACAACGCTTGCCACCTACGTATTACCGCGGCTGCTGGCACGTAGTTAGC
+
CCCCCGGGGGGGGGGGGGGGGGGGGGGGGGGGGGGGGGGGGGGGGGGGGGGGGGGGGGGGGGGGGGGGFGGGGGGGGGGGGGGGGGGGGGGGGGGGGGGGGGGGGGGGGGGGGGGGGGGGGGGGGGGGFFDGGGGGGGGGGGGFGGGGGGGFGGGGGGGGGGGGFGGGGGGGGGGGGGGGGGGGGGGGGGGGGDGEDGGFGFGFFGFFFGGGFGGGFFGGFG@DFF9E@GF><GFAFFGGGFFFGGFAGFFFFFGFGFFFFFG?CE?BBFF08C><EGBFF>>0(():?GBGF?0??GFF<
@M04650:207:000000000-C238N:1:1101:22838:11791 2:N:0:19
GGACTACTGGGGTATCTAATCCTGTTTGCTCCCCACGCTTTCGCACCTGAGCGTCAGTCTTTGTCCAGGGGGCCGCCTTCGCCACCGGTATTCCTCCAGATCTCTACGCATTTCACCGCTACACCTGGAATTCTACCCCCCTCTACGAGACTCAAGCTTGCCAGTATCAGATGCAGTTCCCAGGTTGAGCCCGGGGATTTCACATCTGACTTAACAAACCGCCTGCGTGCGCTTTACGCCCAGTAATTCCGATTAACGCTTGCACCCTCCGTATTACCGCGGCTGCTGGCACGGAGTTAGC
+
CCCCCGGGGGGGGGGGGGGGGGGGGGGGGGGGGGGGGGGGGGGGGGGGGGGGGGGGGGGGGGGGGGGGGGGGGGGGGGGGGGGGGGGGGGGGGGGGGGGGGGGGGGGGGGGEGGGGGGGGGGGGGFGGGGGGGGGGGGGGGGGFGGGEGEGFGGFGGGGGGGGGEFGGGGFGGFFGGGGGGGGGGGGGGGGGGGGGGGGFGFGFFGGFEGGGF7C>FFGGFGFFDFFFBDBFFGF2BFGGE:FFFGFBGFFF?EGFGFFFF?3)9E<::B>?0:25CF:9>;;9>:BF>5:FFF014F24:
@M04650:207:000000000-C238N:1:1101:24145:11810 2:N:0:19
GGACTACAAGGGTTTCTAATCCTGTTTGCTCCCCACGCTTTCGAGCCTCAGCGTCAGTTACAGACCAGAGAGCCGCCTTCGCCACTGGTGTTCCTCCATATATCTACGCATTTCACCGCTACACATGGAATTCCACTCTCCTCTTCTGCACTCAAGTCTCCCAGTTTCCAATGACCCTCCCCGGTTGAGCCGGGGGCTTTCACATCAGACTTAAGAAACCGCCTGCGCTCGCTTTACGCCCAATAAATCCGGACAACGCTTGCCACCTACGTATTACCGCGGCTGCTGGCACGTAGTTAGC
+
CCCCCGGGGGGGGGGGGGGGGGGGFGGGGGGGGGGGGGGGGGGGGGGGGGGGGGGGGGGGGGGGGGGGGGGGGGGGGGGGGGGGGGGGFGGGGGGGGGGGGGGGFGGGGGEFGGGGGGGGGGGGGGGGFFEFFGGG8EDFGGGFGFGGGGGFGGGGFGEGGGGGFGGGGGGGGGGGGG6EGGGGGDGGGGGGGGGGGGGGGFGFFFFFEFFGFGGGFFGGFGFD@F>DBGFFF5FFFFGGG??FGGFFGFFB:>D?G;;B18F?FFF133:?FF?<CG?B;>F>60:DFG<GB1:(,:66<
@M04650:207:000000000-C238N:1:1101:8364:11811 2:N:0:19
GGACTACCAGGGTATCTAATCCTGTTTGCTCCCCACGCTTTCGCACCTGAGCGTCAGTCTTCGTCCAGGGGGCCGCCTTCGCCACCGGTATTCCTCCAGATCTCTACGCATTTCACCGCTACACCTGGAATTCTACCCCCCTCTACGAGACTCAAGCTTGCCAGTATCAGATGCAGTTCCCAGGTTGAGCCCGGGGATTTCACATCTGACTTAACAAACCGCCTGCGTGCGCTTTACGCCCAGTAATTCCGATTAACGCTTGCACCCTCCGTATTACCGCGGCGGCTGGCACGGAGTTAGC
+
CCCCCGGGGGGGGGGGGGGGGGGGGGGGGGGGGGGGGGGGGGFFFGGFGGGGGGGGGGGGGGGGGGGGGGGGGGCGGGGGGGGGGGGGGGGGGGGGGFCFEGGGGGGGGGCGGGGFFFGDEFGGGGGGGGGGGGGGGGGGGGCDFFFGFGG*@BEFGGGGGGAFGGCFFG,;+3@CGGGGGGGGGF>FGGGGGGGGGGGGGFGFFGGFF>GGFFGGF@FGBGFD0A;F6<9>>GF<@<8>:<07C;<ADFFB?@C>F1081?C>FC?03:(-3C:BGG0920(,(-9(3C?C<;07<C)5.
@M04650:207:000000000-C238N:1:1101:11453:11829 2:N:0:19
GGACTACCCGGGTTTCTAATCCTGTTTGCTCCCCACGCTTTCGAGCCTCAGCGTCAGTTACAGACCAGAGAGCCGCCTTCGCCACTGGTGTTCCTCCATATATCTACGCATTTCACCGCTACACCTGGAATTCTACCCCCCTCTACAAGACTCCAGCCTGCCAGTTTCGAATGCAGTTCCCAGGTTGAGCCCGGGGATTTCACATCCGACTTGACAGACCGCCTGCGTGCGCTTTACGCCCATTAATTCCGATTAACGCTTGCACCCTCCGTATTACCGCGGCTGCTGGCCCGGATTTTGC
+
CCCCCEGGGGGGGGGGGGGGGGGFGGGGGGGGGGGGEEGGGGGGGGGGGFGGGGGGGGGGGDGGGGGGGGGGGGGGFGGGGGGGGGGGGGGGGGGGGGGEGGGGGGGGGGGGGGGGGGGG8FGGGGGGGGGGGGGGGGGGGGGFDGGGF,@FGGGGGGGGGGGGGGGGGFFGGG7FGGGGGAC@FGGGGGGGDDGDDGGGFFG=F8F5@GGGFGGFF3FG>GF@@F>F1D>.3554?:CEG?(-*:<AG=)4::CAD3(:0(9)2@((--(:(;>)AC?>(11(-4:::G6=(74((<).4
@M04650:207:000000000-C238N:1:1101:13606:11842 2:N:0:19
GGACTACCCGGGTATCTAATCCTGTTTGCTCCCCACGCTTTCGAGCCTCAGCGTCAGTTACAGACCAGAGAGCCGCCTTCGCCGCTGGTGTTCCTCCATATATCTACGCATTTCACCGCTACACATGGAATTCCACTCTCCTCTTCTGCACTCAAGTCTCCCAGTTTCCAATGACCCTCCCCGGTTGAGCCGGGGGCTTTCACATCAGACTTAAGAAACCGCCTGCGCTCGCTTTACGCCCAATAAATCCGGACAACGCTTGCCACCTACGTATTACCGCGGCTGCTGGCACGTAGTTAGC
+
CCCCCGGGGGGGGDGGGGGGGGGGGGGGGGGFGGFGGGGGGGGGGGGGGFGGGGGGGGGGGGGGGGGGGGGGGGGGGGGGGGGGGGGGEGGCGGGGGGGGGGGGGGGGDGGDFGGGGGGGGGFGGFGCBBFFGCFGGGGGFGGFFGFGDFGFGGGGGGGGGGGGGCEFGGGGGGGGGGGGGGGGGGGFGGGGGGGGGGGFGFCFFFF=<CF7<GGGA@FF9<>D?49D9C>9:G)<F?CGG?B(C>A)C65(,)921(2042C2*<??:><3??:AFG(229B;20:?:50+1((,496<6
@M04650:207:000000000-C238N:1:1101:23780:11859 2:N:0:19
GGACTACACGGGTTTCTAATCCTGTTTGCTCCCCACGCTTTCGCACCTGAGCGTCAGTCTTTGTCCAGGGGGCCGCCTTCGCCACCGGTATTCCTCCAGATCTCTACGCATTTCACCGCTACACCTGGAATTCTACCCCCCTCTACAAGACTCAAGCCTGCCAGTTTCAAATGCATTTCCCAGGTTGAGCCCGGGGATTTCACATCTGACTTAACAGACCGCCTGCGTGCGCTTTACCCCCAGTACTTCCGATTCACGCTTGCACCCTCCGTATTACCGCGGCTTCTGGCACGGAGTTCGC
+
CCCCCGGGGGGGGGEGGFGDGGGFFGGGGEGGGG,C:FGGGGGE7FGGDFGGEGGEGGEE@EE<FFFFFCECFCEGEGCFGGGGGFEFGFFGFGFGGGGGGGGGGGGFD?FGEFFGGEGGGGGGGDFGCFFFFFCGGFFGGGGFGGF,7,@@DDCDG6DDFCF7>@<DA,;EFG,,,?EC,,4>FGCCFGGGGGG*5DFGGFG18D:@5FCF377:*(=F9C>DFF65(>(6>GF>6)3@EBB2C*5)*77((8*6C?F<:15<C;?(361?(;8)AFFF>(((-,)-)C0C((1(-;---
@M04650:207:000000000-C238N:1:1101:20282:11871 2:N:0:19
GGACTACCGGGGTTTCTAATCCTGTTTGCTCCCCACGCTTTCGCACCTGAGCGTCAGTCTTTGTCCAGGGGGCCGCCTTCGCCACCGGTATTCCTCCAGATCTCTACGCATTTCACCGCTACACCTGGAATTCTACCCCCCTCTACAAGACTCCAGCCTGCCAGTTTCGAATGCAGTTCCCAGGTTGAGCCCGGGGATTTCACATCCGACTTGACAGACCGCCTGCGTGCGCTTTACGCCCAGTAATTCCGATTAACGCTTGCACCCTCCGTATTACCGCGGCTGCTGGCACGGCGTTATC
+
CCCCCGGGGGGGGGGGGGGFGGGGGGGGGGGGGGGGGGGGGGGGGGGGGGGGGGGGGGGGGGGGGGGGGGGGGGGGGGGGGGGGG?GGGGGGGGGGGGGGGGGGGGGGGGGGGGGGGGGGGGGGGGGGGGGGGGGGGGGGGGEFGGDC<FGFGEGGGGGGGGGDFFGGGGGCDGGGGGGGGG6FFFFFGFGG*CEE9DGGGFGFFFGEDGGGFFGGF@GFBG>BBF;@2D9BFGFFFFGGG?BFF7AFGF:::DGBFB>FF6FBGGBBBF>:2CBFGC(6>>>F>?B?FGFG0;069C2(.
@M04650:207:000000000-C238N:1:1101:22993:11886 2:N:0:19
GGACTACCCGGGTATCTAATCCTGTTTGCTCCCCACGCTTTCGCACCTGAGCGTCAGTCTTTGTCCAGGGGGCCGCCTTCGCCACCGGTATTCCTCCAGATCTCTACGCATTTCACCGCTACACCTGGAATTCTACCCCCCTCTACGAGACTCAAGCTTGCCAGTATCAGATGCAGTTCCCAGGTTGAGCCCGGGGATTTCACATCTGACTTAACAAACCGCCTGCGTGCGCTTTACGCCCAGTAATTCCGCTTAACGCTTGCACCCTCCGTATTACCGCGGCTGCTGGCACGGAGTTAGC
+
CCCCCGFGGGGGFFGGGGGGGGGGGGGGGGGGGGGGGGGGGGGGCGGFGFFGEFGGGFFGGGGGGGGGGGGGGGGGGGGGGGGGGGGGGGGGGFFGEGGGGFDFGFGGGGGGDGGGGFGDGGGGGGGGCGGFFGGGGDGGGGGFFGGGE6>AEFGGGGGGGGGGFFCGFCF9DGGGGGGGGDFFG:DFFFGGGGGGGGGGDFGFFGGFCGGGCFGGFFGCBGB??F>DFGFFFGFFF?EEE<??FGBFGF?(15<AF0;::?C?GF:4(4016FBAG7(1(16;;124?GBFB020(;)))
@M04650:207:000000000-C238N:1:1101:21182:11895 2:N:0:19
GGACTACAAGGGTTTCTAATCCTGTTTGCTCCCCACGCTTTCGAGCCTCAGCGTCAGTTACAGACCAGAGAGCCGCCTTCGCCACTGGTGTTCCTCCATATATCTACGCATTTCACCGCTACACATGGAATTCCACTCTCCTCTTCTGCACTCAAGTCTCCCAGTTTCCAATGACCCTCCCCGGTTGAGCCGGGGGCTTTCACATCAGACTTAAGAAACCGCCTGCGCTCGCCTTACGCCCAATAAATCCGGACAACGCTTGCCCCCTACGTATTACCGCGGCTTCTGGCACGTAGTTAGC
+
CCCCCGG@CGGGGGGGGGGGGGGFGG@FFGGGGGGGGGGGGGGCFGGGGGFFGCFCFGCEGCFGGGGGG<@CG<FCGGGGGGGGEFGGGGGGGGGGGFCFGGFGGAGGGGGGGGGFGGGDGGGG9FGGFFFGGGGGGDDGGGGFDG=FGGGFDFED;DDF8FDFAFFFFGCF69D8@F6E+FCBFG:D6>C+@EG57CGE++>:+*+*.6*=8D++;@CG>D6(1A3).:3((:)2?:E5C<??F*62C?.30576F9F:11C:*;96(3:(8<?)<:2((46(-())5A(0-404:+46>
@M04650:207:000000000-C238N:1:1101:16413:11910 2:N:0:19
GGACTACCAGGGTTTCTAATCCTGTTTGCTCCCCACGCTTTCGAGCCTCAGCGTCAGTTACAGACCAGAGAGCCGCCTTCGCCACTGGTGTTCCTCCATATATCTACGCATTTCACCGCTACACATGGAATTCCACTCTCCTCTTCTGCACTCAAGTCTCCCAGTTTCCAATGACCCTCCCCGGTTGAGCCGGGGGCTTTCACATCAGACTTAAGAAACCGCCTGCGCTCGCTTTACGCCCAATAAATCCGGACAACGCTTGCCACCTACGTATTACCGCGGCTGCTGGCACGTAGTTAGC
+
CCCCCGFGGGGGGGGGGGDGFGGGGGGGGGGFG7FEGGGGGGGFG>CGGGGFGGGGEGGG9<FDGGGGFGGGGGGGGGGGGGGGGGGGAEGGGF;EFFF?FE9;D;EDDDGGG9FFGGGDEC@EEFFGEEFGGGGGGGGCCDCDFDGGG=ED?E@FGC9DF<EFFGGG9DEFGFGGGGFG>FECFG+49,3;*>E55DDFF+,+=FC=3?FGE>7:+6:C2C@@2A(=2C((3CFA*:E>>22<FDA47F>;6@305(3:<BF:7C1(.5:.5<5<C:(4161>>FFF:G?6:.3.2C)64
@M04650:207:000000000-C238N:1:1101:4627:11910 2:N:0:19
GGACTACTGGGGTTTCTAATCCTGTTTGCTCCCCACGCTTTCGCACCTGAGCGTCAGTCTTCGTCCAGTGGGCCGCCTTCGCCACCGGTATTCCTCCAGATCTCTCCGCATTTCACCGCTACACCTGGAATTCTACCCCCCTCTCCGAGACTCAAGCTTGCCAGTCTCCGATGCAGTTCCCAGGTTGAGCCCGTGGATTTCACATCTGACTTAACAAACCGCCTTCGTTCGCTTTACTCCCAGTACTTCCTATTAACGCTCTCACCCTCCGTATTCCCGCGTCTTCTTGCACGTAGTTAGC
+
BC9@C,CFF,ECFGGDFEFGCGG-FGGFFGGGGCFCFFGFGG:@@FGGE@,EFFC::FEEDGGGGGG,9C,,FFGE>F???:6,6E+4@>DGFFDDGF@<F@C;;,B+CGGGGCE?F@6@>F9FCF8,,4CFFG,A,6DECCEF8=B+8+CAF@,3D:B6;B7,@,@@;7*>7F,<C@7@C:DCFG,1<D7C***4:8FED8C@:6CB4:8D17::F(A31C@?(9(2(1:;;F7:@)3A81)47*-:>F*))1*6C?90(,94C8:??(3:(;>>+6(4(((4().)6:2?(4(.4C:))
@M04650:207:000000000-C238N:1:1101:2606:11948 2:N:0:19
GGACTACTGGGGTATCTAATCCTGTTTGCTCCCCACGCTTTCGAGCCTCAGCGTCAGTTACAGACCAGAGAGCCGCCTTCGCCACTGGTGTTCCTCCATATATCTACGCATTTCACCGCTACACATGGAATTCCACTCTCCTCTTCTGCACTCAAGTCTCCCAGTTTCCAATGACCCTCCCCGGTTGAGCCGGGGGCTTTCACATCAGACTTAAGAAACCGCCTGCGCTCGCTTTACGCCCAATAAATCCGGACAACGCTCGGGACCTACGTATTACCGCGGCTGCTGGCACGTAGTTAGC
+
CCCCCGGGGGGGGG,FEGGGGGGGFGGGCFAFGGGEEGGCGGGGGGGFGDGGEFGGD<CFFFGEGGGFGFCFGGGGGGGGGGDEEFFGFGEFGCGGGGGFGGGGFGGGGCEFGCDGGEGD7>,AF8FFFFFFGGGGAFFGF+=DEGGF9DGFCGEDFGG;EF?E<EEE9@EGGGGEGGG>EBCGGG:<@CBECEGCGGFGGFGFFGGF3DGGCF+:@(=86D0;DA1)(:@>0C@BF?EE86:27CA2>FE16EG092((4(90CG(8226.)<0)0*((,219B??DFG(+4,8((36)6
@M04650:207:000000000-C238N:1:1101:15023:11981 2:N:0:19
GGACTACACGGGTTTCTAATCCTGTTTGCTCCCCACGCTTTCGCACCTGAGCGTCAGTCTTTGTCCAGGGGGCCGCCTTCGCCACCGGTATTCCTCCAGATCTCTACGCATTTCACCGCTACACCTGGAATTCTACCCCCCTCTACAAGACTCTAGCCTGCCAGTTTCAAATGCAGTTCCCAAGTTAAGCTCGGGGATTTCACATCTGACTTAACAGACCGCCTGCGTGCGCTGTACGCCCATTAATTCCGATTAACGCTTGCACCCTCCGTATTACCGCGGCTGCTGGCACGGAGTTAGC
+
CCCCCGGGGGGGGGGGGGGGGGGGGGGGGGGGGGGGGGDGGGGGGGGGGGGGGGGGGFGGGACFGGGGGGGGGGGGGGEGGGGGGGGG>7FFGGGGGGGFGGGGGGGGGGGGGFCGFCECEGGFF8,<DFGFEGGB=?EEGGGFGGGCCFG?GCFGGGGGGG6C@FGGGGGGGGGGGGG7FG?FFGFGGC9?CEEGGG,>>FF@AGGFFCG7CFGGA;GG9):2=F9ADG0(,*05@?GGC6()2?<4:@F?3DDFG?;643DDCF::F?>?08?5CF:0103;F??:BG:6(79((;:2-
@M04650:207:000000000-C238N:1:1101:8285:12068 2:N:0:19
GGACTACACGGGTATCTAATCCTGTTTGCTCCCCACGCTTTCGAGCCTCAGCGTCAGTTACAGACCAGAGAGCCGCCTTCGCCACTGGTGTTCCTCCATATATCTACGCATTTCACCGCTACACATGGAATTCCACTCTCCTCTTCTGCACTCAAGTCTCCCAGTTTCCAATGACCCTCCCCGGTTGAGCCGGGGGCTTTCACATCAGACTTAAGAAACCGCCTGCGCTCGCTTTACGCCCAATAAATCCGGACAACGCTTGCCACCTACGTATTACCGCGGCTGCGTGCACGTAGTTAGC
+
CCCCCGGGGGGGGGGGGGGGGGGGGGGGGGGGGGGGGGGGGGGGGGGGGGGGGGGGGGFGGGGGGGGGGGGGGGGGGGGGGGGGGGGGGGGGGGGGGGGGGGGGGGGGGGGGGGGGGGGGGGGGGGGGFGGGGGGGGGGGGGGFGGGGGGGFGD8EGGCFGFGGGGGGGGGGGGGGGGGGGGGDEGGGGGGG>CGCGGGGGFGFFGCFFGGF3DFGFDGFFGFF@41>>GFBFGFFF?GGGF(47>AFGFFF05D:F;BFB?G0*08:?FFF)C>9CGFFF>>00(((->6G?270:G<<<
@M04650:207:000000000-C238N:1:1101:8977:12128 2:N:0:19
GGACTACCGGGGTTTCTAATCCTGTTTGCTCCCCACGCTTTCGAGCCTCAGCGTCAGTTACAGACCAGAGAGCCGCCTTCGCCACTGGTGTTCCTCCATATATCTACGCATTTCACCGCTACACATGGAATTCCACTCTCCTCTTCTGCACTCAAGTCTCCCAGTTTCCAATGACCCTCCCCGGTTGAGCCGGGGGCTTTCACATCAGACTTAAGAAACCGCCTGCGCTCGCTTTACGCCCAATAAATCCGGACAACGCTTGCCACCTACGTATTACCGCGGCTGCTGGCACGTAGTTAGC
+
C@CCCFGGGGGDEGGGGGGGGGGGGEFFGFGGGGGGGGCFCFGE@FGGEGGGGGGDG<FFGGGGGGGGGGFGGGGGGGGF?CCFGGGGGGGDFG=FGGGFGFFGDFGGGGDFFGFGGGGGGGGGCFGGFFGGGGF9FGGGGGGFFGGGFGGFFC@FGGGGGGGGCDFGGGFD?GGCGGGGGEGGGGGGGGGGGEEDDG@FGFGF=FGFF46F3@FGF38F9D;<FFFD(*39B5FAB:DGG?0:D*:<F?@>0>C?G>>B1:FF79?:(5:?2:2-A:1>>F9>;<??BGFG?103-C<A9
@M04650:207:000000000-C238N:1:1101:22459:12148 2:N:0:19
GGACTACAAGGGTTTCTAATCCTGTTTGCTCCCCACGCTTTCGAGCCTCAGCGTCAGTTACAGACCAGAGAGCCGCCTTCGCCACTGGTGTTCCTCCATATATCTACGCATTTCACCGCTACACATGGAATTCCACTCTCCTCTTCTGCACTCAAGTCTCCCAGTTTCCAATGACCCTCCCCGGTTGAGCCGGGGGCTTTCACATCAGACTTAAGAAACCGCCTGCGCTCGCTTTACGCCCAATAAATCCGGACAACGCTTGCCACCTACGTATTCCCGCGGCTGCTGGCACGTAGTTAGC
+
CCCCCGGGGGGGGGGGGGGGGGGGGGGGGGGGGGGGGGGGGGGGGGGGGGGGGGGGGGGGGGGGGGGGGGGGGGGGGGGGGGGGGGGGGGGGGGGGGGGGGGGGGGGGGGGGGGGGGGGGGGGGGGGGFEFGGGGGGGGGGGGFGGGGGGGFGGCGGGCFGGGGGGGGGGGGGFGGGGGGGGGDGGGGGGGGGGGGGGGGGFGFFGCF3CGF=F8CF@GG>GF<;A,>@D99?GF)9(;CE:1:GG95>FF>?:517,(431C:*A1::B6,4F()<76;B9>BBFF?:G(<(.40:<>>A
@M04650:207:000000000-C238N:1:1101:6149:12208 2:N:0:19
GGACTACTGGGGTTTCTAATCCTGTTTGCTCCCCACGCTTTCGTGCCTGAACGTCGGTTCTGCACCAGTAAGTCGCTTTCGCAACTGATGTTCCTTCCGATATCTACGCATTTCACCGCTACACCGGAAATTCCACTTCCCTCTTGCGCACCCTAGCTGTGCAGTCTCGATGGCAATTCCCAGTTGGAGCCCGGGGCTTTCACACCCGCCTTACGCAACGGTCTACGAACGCTTTACGCCCAGTAATTCCGATTAACGCTGGCACCCTCTGTATTCCCGCGGCTGCTGCCCCAGAGTTAAC
+
CCCCCGGG?EGGG+FGGGGGGGGGGGGGFGGGGGGDCG7FFGGGGGFG,E,EFGG+@@,,6F,6FEEF,96F65CFGGFGEG,4+,C,,BEFGC=A<AFGGGGGGFAFGDGGGGGGGD6C@FGGGG@EFGGGGG,F=,4CFDEF=,3+++8*=8DG8=,==FGGGG7B8E,,3DE67CF,@FF3@,@34,B@**4;*;FG:6,+1*))(/CD);D*.2EGB*(/9:;8(:,,4*.<@(CEE?((2:<AD*)187C)*(-,((9.*;3:?0)))<:)32(-,,,(3().)*(2(4:(.<)).
@M04650:207:000000000-C238N:1:1101:24215:12215 2:N:0:19
GGACTACAAGGGTATCTAATCCTGTTTGCTCCCCACGCTTTCGCACCTGAGCGTCAGTCTTCGTCCAGGGGGCCGCCTTCGCCACCGGTATTCCTCCAGATCTCTACGCATTTCACCGCTACACCTGGAATTCTACCCCCCTCTACAAGACTCTAGCCTGCCAGTTTCAAATGCAGTTCCCAAGTTAAGCTCGGGGATTTCACATCTGACTTAACAGACCGCCTGCGTGCGCTTTACGCCCAGTAATTCCGATTAACGCTTGCACCCTCCGTATTACCGCGGCTGCTGGCACGGAGTTAGC
+
CCCCCGGGGGGGGGGGGGGGGGGGGGGFGGGGGGGEFGGGGGGGGGGGGGGGGGGGEGGFFGGGGGGGGGGFGGGGGGGGGGGGGGGGGGGGGFGGGGGGGGFGGGGGGGGGGGGGGGGGGGGGGCGGFBCFGGGFEFFGGDGBCFGFECFFGFGGAEEGGGFFGGGGGEFG>FFGGGGFGFGGGGGGGGCFGDCGDGGGCFFFFGGF<DGG<DGCFFGGFG6;DFF>05299EFAFBG5E???FFB2:F?02>DAG?(08?C>=C?FFF>?FGFBEF?BFFBF9:BFFG:F63434C>>9
@M04650:207:000000000-C238N:1:1101:5213:12218 2:N:0:19
GGACTACCCGGGTTTCTAATCCTGTTTGCTCCCCACGCTTTCGCACCTGAGCGTCAGTCTTTGTCCAGGGGGCCGCCTTCGCCACCGGTATTCCTCCAGATCTCTACGCATTTCACCGCTACACCTGGAATTCTACCCCCCTCTACAAGACTCTAGCTTGCCAGTTTCACATGCAGTTCCCAAGTTAAGCTCGGGGATTTCACATCTGACTTAACAAACCGCCTGCGTTCGCTTTACTCCCAGTAATTCCGATTAACGCTTGCACCCTCCGTATTACCGCGGCTTCTGGCCCGGAGTTAGC
+
9@CCCFGGGGGGGGGGGGGGGGGGGGGGGGGGGGGGGGGGGGGGGGGGC@FGGGGGEGGGGCGGGGFEFFGGDGGGGGGGGGGGGGCGGGGGGGFFGFF9EEGGG9AFGGDGGGGFGGGDDEFGGCEB@DFGGAAFDF?FGGGFFG9?<9EBFGGGGGGGGGG?FGGGF,EDFG?CFGGGFGFGGFFG?FFF*@854CGGF+?AFGGFCGGGEG>FFDGG9D902A(=(C<BFGFFF)<FFB040:<>FF?1:E*6>?B(34C)9F<0:<BF164>?D2>(4(3(49A2F0*((((4EBD9
@M04650:207:000000000-C238N:1:1101:8252:12263 2:N:0:19
GGACTACCCGGGTTTCTAATCCTGTTTGCTCCCCACGCTTTCGCACCTGAGCGTCAGTCTTTGTCCAGGGGGCCGCCTTCGCCACCGGTATTCCTCCAGATCTCTACGCATTTCACCGCTACACCTGGAATTCTACCCCCCTCTACAAGACTCAAGCCTGCCAGTTTCAAATGCAGTTCCCAGGTTGAGCCCGGGGATTTCACATCGGACTTAACAGACCGCCTGCGTTCGCTTTACGCCCAGTAGTTCCGATTAACGCTTGCACCCTCCGTCTTACGGCGGCTGCTGGCACGGAGTTAGC
+
CCCCCGFGGGGGGGGGGGGGGGGGGFGGGGGGGGGGGGGGGGGGGGGGGGGGGGGGGFGFGCFGGGGGGEGGGEGEGGGGGGGGEFGGGEGGGGGGGGGGGGGGGGGGDEGGGGFEFEGGGGGGFGGGGGGGGFGCCFEEEDEFFFC?D,@?DGFFC8F>C79?FGGAGCFFCCCFGFGD?>B*F,,>1DF*:==C49:6CCCFA6*.;CD=;:CC/(C57G9((<250*,1:F>9*(;586:.:*65765:055:C?9:(,>?C6,3086:0*44F*-7>(((--454*.2-360<8:>6
@M04650:207:000000000-C238N:1:1101:16282:12278 2:N:0:19
GGACTACCAGGGTTTCTAATCCTGTTTGCTCCCCACGCTTTCGCACCTCAGCGTCAGTAATGGTCCAGTGAGCCGCCTTCGCCACTGGTGTTCCTCCGAATATCTACGAATTTCACCTCTACACTCGGAATTCCACTCACCTCTACCATACTCAAGACTTCCAGTATCAAAGGCAGTTCCGGGGTTGAGCCCCGGGATTTCACCCCTGACTTAAAAGTCCGCCTACGTGCGCTTTACGCCCAGTAAATCCGAACAACGCTAGCCCCCTTCGTATTACCGCGGCTGCTGGCACGAATTTAGC
+
CCCCCFFGGGGGGFGGGGGGGGGGGGGGGGGGGGGGGGGGGGGGGGGGGGGGGGGGGGGGGGGGGGGGFGGGGGGGGGGGGGGGGGGGGGGGGGGGGGGGGGGGGGGCFGGGGGGGGGGGDGFFFFGGECGGGFGGGGGFF6FFGGGGGGGFCFFGGGGGGGGGFAEGGCFGGGGG?DGF6FEGGDGGGFFGGEGGGGFGGFFFF>FFDGGGEFG7B@F+:5@D9AFFFGFFFGFEFFC<C2=FGGCFGFF(4@G<D>;::><?4EB>1?62(2:ACC(260;FF?074E?E02(((<9A:
@M04650:207:000000000-C238N:1:1101:20275:12281 2:N:0:19
GGACTACACGGGTATCTAATCCTGTTTGCTCCCCACGCTTTCGCACCTGAGCGTCAGTCTTTGTCCAGGGGGCCGCCTTCGCCACCGGTATTCCTCCAGATCTCTACGCATTTCACCGCTACACCTGGAATTCTACCCCCCTCTACAAGACTCTAGCCTGCCAGTTTCGAATGCAGTTCCCAGGTTGAGCCCGGGGATTTCACATCCGACTTGACAGACCGCCTGCGTGCGCTTTACGCCCAGTAATTCCGATTAACGCTTGCACCCTCCGTATTACCGCGGCGTCTGGCACGGCGTTAGC
+
CCCCCGGGGGGGGGGGGGGGGGGGGGGGGGGGGGGGGGGGGGGGGEGG=EFG@FGGGFCGGGGGGGGGGDDGGGGGGGGGGGGGGGGGGGGGGGGGGGGGFGGGGGGGGGDGGGGGGGGGDGGGDEGGGGGGGGGGFDCCEGGFGGGGG7DFGGGGGGGGDFGGFEGF8>8FCCFGGFFGGGGGGGGGGGFFEGDDDGGGGF97FG<=;CDC):FGFDGGFGF:25()(1,7(:3674??C114>C99FF?3?>D)*24<?093=E?:6?96(289CG:6(13(,((,8C1<29((4C(26
@M04650:207:000000000-C238N:1:1101:22444:12288 2:N:0:19
GGACTACAGGGGTATCTAATCCTGTTTGCTCCCCACGCTTTCGAGCCTCAGCGTCAGTTACAGACCAGAGAGCCGCCTTCGCCACTGGTGTTCCTCCATATATCTACGCATTTCACCGCTACACATGGAATTCCACTCTCCTCTTCTGCACTCAAGTCTCCCAGTTTCCAATGACCCTCCCCGGTTGAGCCGGGGGCTTTCACATCAGACTTAAGAAACCGCCTGCGCTCGCTTTACGCCCAATAAATCCGGACAACGCTTGCCACCTACGTATTACCGCGGCTGCTGGCACGTATTTAGC
+
CCCCCGGGGGGGGGGGGGGGGGGGGGGGGGGGGGGGGGGGGGGGGGGGGGGGGGGGGGGGGGGGGGGGGGGGGGGGGGGGGGGGGGGGGGGGGGGFGGGGGFGGGGGGGGGGGGGGGGGGGGGGGGGGFFFGGGGGGGGGGGGFGGGGCGGFGG8FGGFGGGGGFFGGGGGGGGGGGGGGGGGGGGGGGGFGGGGGG<FGFFGFFGFFFGGGFGGGFDGGFGFDDF;31CFFFGF2=1C?C:17D><<>FBF?FGFGFFFB:<?GC?:7???DEF<FD:>B>FF>F?F?EFG0.()(<)-6
@M04650:207:000000000-C238N:1:1101:11814:12384 2:N:0:19
GGACTACAAGGGTTTCTAATCCTGTTTGCTCCCCACGCTTTCGCACCTCAGCGTCAGTCTTTGTCCAGGGGGCCGCCTTCGCCACCGGTATTCCTCCAGATCTCTACGCATTTCACCGCTACACCTGGAATTCTACCCCCCTCTACACGACTCTAGCCTGCCAGTTTCAAATGCAGTTCCCAAGTTAAGCCCGGGGATTTCACATCTGACTTAACAGACCGCCTGCGTGCCCTTTACGCCCAGTAATTCCGATTAACGCTTGCACCCTCCGTATTACCTCTGCTGCTTGCACGGAGTTAGC
+
C?CCCGGFGGGGGGGGGGGGGGGGGGGGGGDFFGGGGGGGGGG;FFFG,FFGGGGGCG<C<CEEFFFFFEE@F7CG@FGGGGEGEFGCGCFFGAFGGF8?FCGGGCFGGCGGGGGGGGGDGGGG8FDFFFFFG?FE9=8FEDGF9E,,3@CDE9=F;DE8DCGCFFGG,3;@FCF,@FC;6,?:FCFFCG8?C*??):FGGFGFFG7C?FGGFGCFF1EF>D9;?A9E(>(4>GF<F6ECE06>:F49FF6,(7<AC?>08?C)9E1<(83:(;04EG27,)86>78)45<C(31((;)6<
@M04650:207:000000000-C238N:1:1101:12006:12388 2:N:0:19
GGACTACTGGGGTTTCTAATCCTGTTTGCTCCCCACGCTTTCGCACCTGAGCGTCAGTCTTCGTCCAGGGGGCCGCCTTCGCCACCGGTATTCCTCCAGATCTCTACGCATTTCACCGCTACACCTGGAATTCTACCCCCCTCTACGAGACTCAAGCTTGCCAGTATCAGATGCAGTTCCCAGGTTGAGCCCGGGGATTTCACATCTGACTTAACAAACCGCCTGCTTTCGCTTTCCGCCCAGTAATTCCGATTAACGCTCGCACCCTACTTATTACCGCGGCTGCTTGCACGTAGTTAGC
+
CCCCCCFGGGGGGGGGGGGGGGFDGGGGGGGGGGGGGGGGGGGGGGGGGGGGGGGGDFGGFGGGGGGGGEGDGFGGGGGGGGGGGGGDGGGGGGCDG?EAGGGGGGGGGGGGGGGGFDEGEG?GFGGG?FFGGGCDDF?FGGG?EFF6F6EFGCFGGGGCCFFFGFGGGGGFFC9FGGGCFGG7>FGF68D5CEGCDGGGF6E6FFGF?FGGF+77;2CD9D;D0>(7):6??FF)/38CE,.4**6<GF)(35*):(326;3(18:?(,)))364CC(47(-4(4:>D5)<(.(24C9)-
@M04650:207:000000000-C238N:1:1101:16152:12424 2:N:0:19
GGACTACTCGGGTATCTAATCCTGTTTGCTCCCCACGCTTTCGAGCCTCAGCGTCAGTTACAGACCAGAGAGCCGCCTTCGCCACTGGTGTTCCTCCATATATCTACGCATTTCACCGCTACACATGGAATTCCACTCTCCTCTTCTGCACTCAAGTCTCCCAGTTTCCAATGACCCTCCCCGGTTGAGCCCGGGGATTTCACATCTGACTTAACAAACCGCCTGCGTGCGCTTTACGCCCAGTAATTCCGATTAACGCTTGCACCCTCCGTATTACCGCGGCTGCTGGCACGGAGTTAGC
+
CCCCCGGGGGGGGGGGGGGGGGGGGGGGGGGGGGGGGGDGGGGGGGGGGGGGGGGGGGGGGGGGGGGGGGGGGGGDGGGGGGGGGGGGGGGGGGCFGGGGGGGGGGFGGGGGGGGGGGGGGGGGGGGGGFFGGGCFGGGGFGGFDEGGFGFFGGGGFFFGCFGGFGGGGGFGGGGGGFGGDGGGGGGGGGGGGCEGDCCFGFGFFGGFFFFGEGG>F=FG=G@>FFFF6C1((28EC?EEGDF>>C<>FFF:6)*6??98::C7D8::<:0:6F?9FC3394>((34:?G194,((-2)).
@M04650:207:000000000-C238N:1:1101:7469:12429 2:N:0:19
GGACTACTAGGGTTTCTAATCCTGTTTGCTCCCCACGCTTTCGCACCTGAGCGTCAGTCTTTGTCCAGGGGGCCGCCTTCGCCACCGGTATTCCTCCAGATCTCTACGCATTTCACCGCTACACCTGGAATTCTACCCCCCTCTACAAGACTCAAGCCTGCCAGTTTCAAATGCAGTTCCCAGGTTGAGCCCGGGGATTTCACATCTGACTTAACAAACCGCCTGCGTGCGCTTTACGCCCAGTAATTCCGATTAACGCTTGCACCCGCCGTATTACCGCGGCTGCTGGCACGTAGTTGGC
+
CCCCCDGGGGGGGGGGGGGGGGGGGGGGGGGGGGGGGGGGGGGGGGGGGFGGGGGGGGGFGFGGGGGGGEGGGGGGGGGGGGGGGEGGGGGGGGGGGGG<EFFGGGGGGGGGGGGGGGGGGGGGG8FGGGGGGGGGFEGGGGGFGGG9=DGFGFF@FGGGCGGGGFGGC9;FFGGGGGCD?>CFGGGFGGGGGEEG:DGFGAGFFF>AEGGGFGGGFDGGFDFFFFB:?G>B9GFFF:EGG<FFGGBFGF@?F:D:G?>FBFF7CE:1;>9>(A:>GF8>B9B>6::0:C0?:(42?723,
@M04650:207:000000000-C238N:1:1101:24484:12449 2:N:0:19
GGACTACAAGGGTTTCTAATCCTGTTTGCTCCCCACGCTTTCGCACCTGAGCGTCAGTCTTTGTCCAGGGGGCCGCCTTCGCCACCGGTATTCCTCCAGATCTCTACGCATTTCACCGCTACACCTGGAATTCTACCCCCCTCTACAAGACTCCAGCCTGCCAGTTTCGAATGCAGTTCCCAGGTTGAGCCCGGGGATTTCACATCCGACTTGACAGACCGCCTGCGTGCGCTTTACGCCCAGTAATTCCGATTAACGCTTGCACCCTCCGTATTACCGCGGCTGCTGGCACGGAGTTAGC
+
CCCCCGGGGGGGGGGGGGGGGGGGGGGGGGGGGGGGGGGGGGGGGGGGGGGGGGGGGGGGGGGGGGGGGGGGGGGGGGGGGGGGGGGGGGGGGGGGGGGGGEGGGFGGGGGGGGGGGGGGGGGGGGGGGGGGGGGGGGFGGGGFGGGGGGGFGFFGGFGGGGGGCFCGGGGGGGGGFFFGGGGG@FF?FGGGG>CEDCFCDFGFFCFFFDGGFGFF=15F>DBBFFBFFGFFF=;AF?EEE06:FG44DBF6?DGFGF;03:FDGGF<B?>FB@?FGF:>>F>01:?BF5(0:>>F6CA4.
@M04650:207:000000000-C238N:1:1101:21224:12454 2:N:0:19
GGACTACCAGGGTTTCTAATCCTGTTTGCTCCCCACGCTTTCGAGCCTCAGCGTCAGTTACAGACCAGAGAGCCGCCTTCGCCACTGGTGTTCCTCCATATATCTACGCATTTCACCGCTACACATGGAATTCCACTCTCCTCTTCTGCACTCAAGTCTCCCAGTTTCCAATGACCCTCCCCGGTTGAGCCGGGGGCTTTCACATCAGACTTAAGAAACCGCCTGCGCTCGCTTTACGCCCAATAAATCCGGACAACGCTTGCCACCTACGTATTACCGCGGCTGCTGGCACGTAGTTAGC
+
CCCCCG<FGGGGFGGGGGGGGGGGGGGGGGGGGGGGGGGGGGGGGGGGGGGGGGGGGGGGGGGGGGGFFGGGGGGDGGGGGGGGGGGGGGGGGGGGGGGGGGFCGFGGGGGGGGF<FEGGGGGGG?FFFFFGGGGGGGGGGGGFGGGGGFGFGGGGFG9EEGGGFFFGFGDFGGGGGFFGGGGGGGGFFGGGCEGCDGGGGFFFFGFFEFG7>CFGFFFGFDBD;F;FBGF>?CFFF<GDE?6<G74>GFF(2BGFG;;66?GFF6:<???B<CBFGF:9B>BB>02):E2<:2(.27)6.
@M04650:207:000000000-C238N:1:1101:19171:12457 2:N:0:19
GGACTACCCGGGTTTCTAATCCTGTTTGCTCCCCACGCTTTCGAGCCTCAGCGTCAGTTACAGACCAGAGAGCCGCCTTCGCCACTGGTGTTCCTCCATATATCTACGCATTTCACCGCTACACATGGAATTCCACTCTCCTCTTCTGCACTCAAGTCTCCCAGTTTCCAATGACCCTCCCCGGTTGAGCCGGGGGCTTTCACATCAGACTTAAGAAACCGCCTGCGCTCGCTTTACGCCCAATAAATCCGGACAACGCTTGCCACCTACGTATTACCGCGGCTGCTGGCACGTAGTTAGC
+
CCCCCGGGGGGGGGGGGGGGGGGGGGGGGGGGGGGGGGGGGGGGGGGGGGGGGGGGDGGGGGGGGGGG8<EFGGGGGGGGGGGGGGGGFGGGGGGGGG<FGGGGGGGGGGGFFGGGGGGGGGGGGFGGFFGGGGEGGFGGGGGFFGGGGGGFGCFFFCFEE@=FADCFGGGGGGF?E8=EEFGGEFGG67BE*9EEGGGGGFGFFGGFEGFFEC+@A@GGBGB?1F>FBG99?FFFFBDEGF?:GGFA7?E06BGBG>FF<?G?7E:<?F0(.+,:C>1191>;B?D?(::F?<(.-<44<
@M04650:207:000000000-C238N:1:1101:4414:12483 2:N:0:19
GGACTACTAGGGTTTCTAATCCTGTTTGCTCCCCACGCTTTCGCACCTGAGCGTCAGTCTTTGTCCAGGGGGCCGCCTTCGCCACCGGTATTCCTCCAGATCTCTACGCATTTCACCTCTACACCTGGAATTCTACCCCCCTCTACAAGACTCCAGCCTGCCAGTTTCGAATGCAGTTCCCAGGTTGAGCCCCGGGATTTCACCCCTGACTTACAATTCCGCCTACTTGCGCTTTACGCCCAGTGATTCCGAACAACGCTAGTCCCCTTCGTATTACCGCGGCTGCTGGCACTAAGTTATC
+
@C<BCAFGGFC<FFGGGFEFGCEAGGGGGFGFG@CFFGGGGGGGGGGGGEFFGGGGGFFGGFFGGGGGGD7FGFGGGGGFGGGEGCFBFDFFGF;FGCFBFEEGG9FGGGGGCBEGG9>2E?94EFGD<8BFFGGGEG6FGGGB8EFGGFGFG8EFGGGGGGG7FGCD6>DF5FG7CCGFG9,:CFDEFGGGGGGGCDGGGFGFFGGF2?+;3C>DF<FGFG011A)83:;01CFEF?EG8(,8=F>>GF:(3>G0>9>B?1:<DC?<???F?CB2E:(79>6((83)(:,<(,.44@).<
@M04650:207:000000000-C238N:1:1101:15631:12489 2:N:0:19
GGACTACTCGGGTATCTAATCCTGTTTGCTCCCCACGCTTTCGCACCTGAGCGTCAGTCTTTGTCCAGGGGGCCGCCTTCGCCACCGGTATTCCTCCAGATCTCTACGCATTTCACCGCTACACCTGGAATTCTACCCCCCTCTACGAGACTCAAGCTTGCCAGTATCAGATGCAGTTCCCAGGTTGAGCCCGGGGATTTCACATCTGACTTAACAAACCGCCTGCGTGCGCTTTACGCCCAGTAATTCCGCTTAACGCTTGCACCCTCCGTATTACCGCGGCTGCTGGCACGGAGTTAGC
+
CCCCCGGGFGGGGGGGGGGGGGGEFGGGGGGGGGGGGEGGGGGGGGGGGGGGGGGGGGGGGGFGGCFGCCEGGGGGGDGGGGGGDGGGGGGGFGGGFGGGGGGGGGGGGGGDFGGGGGGGGGGGGGGCFGFGGFDD8DGGGGGFGGGGECGFGFGEC69@DGGGGGGGGC?9CGGGGGGGGGFGGGFGGGGGGGGGGGGFGFFF+7:@?GGFEG>>F;GG03;@1F6.4D6>>GFA?:GGG:?>F72<GF@(25CAGFF<0:C?GF<(4:>?:;?4CF?;,96(3(.,(::C:9691C)).
@M04650:207:000000000-C238N:1:1101:13555:12500 2:N:0:19
GGACTACCGGGGTATCTAATCCTGTTTGCTCCCCACGCTTTCGAGCCTCAGCGTCAGTTACAGACCAGAGAGCCGCCTTCGCCACTGGTGTTCCTCCATATATCTACGCATTTCACCGCTACACATGGAATTCCACTCTCCTCTTCTGCACTCAAGTCTCCCAGTTTCCAATGACCCTCCCCGGTTGAGCCGGGGGCTTTCACATCAGACTTAAGAAACCGCCTGCGCTCGCTTTACGCCCAATAAATCCGGACAACGCTTGCCACCTACGTATTACCGCGGCTGCTGGCACGTAGTTAGC
+
CCCCCFGGGGGGGGGGGGGGGGGGGGGGGGGGGGGGGGGGGGGGGGGGGGGGGGGGGGGGGGGGGGGGGEGGGGGGGGGGGGGGGGGGGGGGGGGGGGGGDFFGGGGGGGGGG9FGGGGGGGGGGDGGFCFFGGGGGGGGGGGFGGGGGGGFGGGGGGGGGGGGFGCDGGGFGGGGGDGGEGGCFCCGFGGEECGEGDGGGAGFF4C6;FDGE;7CFFGG@GFD?F;EFG>>BFF<FFGGGFF?GFFFG@EB?DGFGF9:(1C:FGFF?>0(472>GC<;9>6((17B>G0E<1:?FGFA:
@M04650:207:000000000-C238N:1:1101:18187:12503 2:N:0:19
GGACTACTGGGGTTTCTAATCCTGTTTGCTCCCCACGCTTTCGCACCTGAGCGTCAGTCTTTGTCCAGGGGGCCGCCTTCGCCACCGGTATTCCTCCAGATCTCTACGCATTTCACCGCTACACCTGGAATTCTACCCCCCTCTACAAGACTCTAGCCTGCCAGTTTCGAATGCAGTTCCCAGGTTGAGCCCGGGGATTTCACATCCGACTTGACAGACCGCCTGCGTGCGCTTTACGCCCAGTAATTCCGATTAACGCTTGCACCCTCCGTATTACCGCGGCTGCTGGCCCGTAGTTAGC
+
CCCCCGGGDGGGGGGGGGGGGGGGGGGGGGGGGGGGGGGGGGGGGGGGGGGGGGGGGGGGGGGGGGGGGGGGGFGGGGGGGGGGGGGEGGGGGGGGG8FGGGGGCFGGGEFGGGGGGGGDGGGGGGGGBD<FA,>FCCDGE>EFGGGFECCFGCD,9DC?FGGFGCFGGDGFFGCGGGGGGGFGGGGGGGGGDE5C<CFGGFGCFGG>DD3><FGFFDGGFGF0(07.17;>4C@AF1;>GBFBGG>27@6(,)*.7(-41(7)9FF?111((05)+?493(499?7,:E:57(-6:F>)-
@M04650:207:000000000-C238N:1:1101:7270:12518 2:N:0:19
GGACTACCGGGGTATCTAATCCTGTTTGCTCCCCACGCTTTCGCACCTGAGCGTCAGTCTTTGTCCAGGGGGCCGCCTTCGCCACCGGTATTCCTCCAGATCTCTACGCATTTCACCGCTACACCTGGAATTCTACCCCCCTCTACAAGACTCCAGCCTGCCAGTTTCGAATGCAGTTCCCAGGTTGAGCCCGGGGATTTCACATCCGACTTGACAGACCGCCTGCGTGCGCTTTACGCCCAGTAATTCCGATTAACGCTTGCACCCTCCGTATTACCGCGGCTGCTGGCACGGAGTTAGC
+
CCCCCDFGGGGGGGGGGGGGGGGGGGGGGGGGGGGGGGGGGFGGGGGGGGGGGGGGGGGGGGGGGGFGGGGGGGEGGGGGGGGEGFGGGGGGGGGGGGGGGFGGGGGGGGGGGGGGGGGGEGFGGFGFGGGGGGGGGGGEGGGFGGGGGGGFGGGGGFGGGGGGGGGGCGCGGGGGGGGGGGFGGGGGGGGGGG=EG3:EFFGFFGFE@G<DEFFGFFGGFGBF?FFB?DFF0=>DFBGEGBFFCF><C@F<0<D4*3>0:?GFGFFFFF(33;:<F72993919?FFFGFGB04;BF<).
@M04650:207:000000000-C238N:1:1101:6712:12522 2:N:0:19
GGACTACCCGGGTTTCTAATCCTGTTTGCTCCCCACGCTTTCGCACCTGAGCGTCAGTCTTCGTCCAGGGGGCCGCCTTCGCCACCGGTATTCCTCCAGATCTCTACGCATTTCACCGCTACACCTGGAATTCTACCCCCCTCTACGAGACTCAAGCTTGCCAGTATCAGATGCAGTTCCCAGGTTGAGCCCGGGGATTTCACATCTGACTTAACAAACCGCCTACGTGCGCTTTACGCCCAGTAATTCCGATTAACGCTTGCACCCTCCGTATTACCGCGGCTGCTGGCACGGAGTTAGC
+
CCCCCGGGGGGGG7FGFGGGGGGGGGGGGGFEGGGGGGGGDDGGGFGG?FGGGGGGGGGG<FFFGCCGGGGFGEGGGGD@FGGGG?FEFF=EACCGA=FFE8;FE=FFGGCDFGGGGGGGEDGGF,A@FGGGGGF9=D87>CGAAFFEGDGFG>@D9<CEFGFEG9@FA@DFGFGFGGGGFGGGGDG6FGGG558:<<+>CFGFFG+@C>DFF=FDAFGGFGF0(86>BFBF>EF<F?EGGB?FG7:<CFF:(8DA>:16((93>G?(2(7?BG54CG696;FFF0.0(:2<-3(4-;66)
@M04650:207:000000000-C238N:1:1101:22381:12540 2:N:0:19
GGACTACTCGGGTTTCTAATCCTGTTTGCTCCCCACGCTTTCGCACCTGAGCGTCAGTCTTTGTCCAGGGGGCCGCCTTCGCCACCGGTATTCCTCCAGATCTCTACGCATTTCACCGCTACACCTGGAATTCTACCCCCCTCTACGAGACTCAAGCTTGCCAGTATCAGATGCAGTTCCCAGGTTGAGCCCGGGGATTTCACATCTGACTTAACAAACCGCCTGCGTGCGCTTTACGCCCAGTAATTCCGATTAACGCTTGCACCCTCCGTATTACCGCGGCTGCTGGCACGGAGTTAGC
+
CCCCCGGGGGGGGGGGGGGGGGGGGGGGGGGGGGGGGGGGGGGGGGGGGGGGGGGGGGGGGGGGGGGGGGGGGGGGGGGGGGGGGGGGGGGGGGGGGGGGGGGGGGGGGEFGFGGFFGGGGGGGGGGGGGGGGGGGGGGGGGGFFGGDGEGFGG:FGGGGGGGGGGGGGGGADGGGGGGGGGGGGFGGCFGGGGGGGGGGGFGFF6CC?GGGEGGGA?GG9D>@;FFFFGBFBGFDFFGGGFF>GFFAGB)3:BGDC:9??6F?FFB?:<>B(;:BGG<FF9>;6?2:(1,0,3(42F4)6
@M04650:207:000000000-C238N:1:1101:21690:12558 2:N:0:19
GGACTACCGGGGTTTCTAATCCTGTTTGCTCCCCACGCTTTCGCACCTGAGCGTCAGTCTTTGTCCAGGGGGCCGCCTTCGCCACCGGTATTCCTCCATATATCTACGCATTTCACCGCTACACATGGAATTCCACTCTCCTCTTCTGCACTCAAGTCTCCCAGTTTCCAATGACCCTCCCCGGTTGAGCCGGGGGCTTTCACATCAGACTTAAGAAACCGCCTGCGCTCGCTTTACGCCCAATAAATCCGGACAACGCTTGCCACCTACGTATTACCGCGGCTGCTGGCACGTAGTTAGC
+
CCCCCGGGGGGGGGGGGGGGGFFGGGGGGGGGGGGGGGGGGGGGGGGGGGGGG6@FGFFGGGGGGGGGGGGGGGGGGGGFGGGGGGGGGGGGGGGGGGGGGGGGFGGGGGDFCGGGGECGGGGGGGGGFCDFGGGGGGGGGGGFGGGGGGGFFGGGGGGF9FGGDEGGGGGGFFFGGGGGGGGGGGGGGGGGEGGGGGFGGFGFFFGFFGGGFGGGFFGGFGFFFFFEFG>(8>7AF<CCEB<?FGFA7FFF?BG?97>:BFGFGCB:72<?BG?BGG:9>BF>BFBFFG<9<?<?FFAA6
@M04650:207:000000000-C238N:1:1101:8638:12560 2:N:0:19
GGACTACCGGGGTATCTAATCCTGTTTGCTCCCCACGCTTTCGCACCTCAGCGTCAGTAATGGTCCAGTGAGCCGCCTTCGCCACTGGTGTTCCTCCGAATATCTACGAATTTCACCTCTACACTCGGAATTCCACTCACCTCTACCATACTCAAGACTTCCAGTATCAAAGGCAGTTCCGGGGTTGAGCCCCGGGATTTCACCCCTGACTTAAAAGTCCGCCTACGTGCGCTTTACGCCCAGTAAATCCGAACAACGCTAGCCCCCTTCGTATTACCGCGGCTGCTGGCACGAAGTTAGC
+
CCCCCGGGGGGGGGGGGGGGGGGGGGGGGGGGGGGG:FGGGGGGGGGGGGGGGGGGFGGGGGGFGFFGGGGGGGGGFGGGGGGGGGCFFGGGGGGGGGGGFF@FFGGFGGGGGCFGGGFFGGFGFGGGFFFGGGGGEGGGGGGFGGGGFGDCD,@89D9DGFC9FDFEFFGGGG?=EGGGDDG8FGG?6DFCCCEGGDGFGFGFFGFFFGF+*=8D+8CDFG?@FF<F@C@B>GA)+/;F81:?G06AG?;66DD?5121?3D0DGF01?6(,2(5CF0>>F;90(2)37(<(((-30)<:
@M04650:207:000000000-C238N:1:1101:22408:12600 2:N:0:19
GGACTACAGGGGTATCTAATCCTGTTTGCTCCCCACGCTTTCGCACCTGAGCGTCAGTCTTCGTCCAGGGGGCCGCCTTCGCCACCGGTATTCCTCCAGATCTCTACGCATTTCACCGCTACACCTGGAATTCTACCCCCCTCTACGAGACTCAAGCCTGCCAGTTTCGAATGCAGTTCCCAGGTTGAGCCCGGGGATTTCACATCCGACTTGACAGACCGCCTGCGTGCGCTTTACGCCCAGTAATTCCGATTAACGCTTGCACCCGCCGGATTACCGCGGCTGCTGGCACGGATTTCAC
+
CCCCCGGGGGGGGGGGGGGGGGGGGGGGGGGGGGGGGGGGGGGGGGGGGGGGGGGGGGGGGGGGGGGGGGGGGGGGGGGGGGGGGGGGGGGGGGGGGGGGGGGGGGGGGEG=BGGDGGDDCFGGGGGGGGGFEGGFGFGGGGGFGGGGGGGFGGGGGGGGGGGGGGGGGFFF;>FFFCFGFGGGFGGFC8EFCEGGGCEFGFGFFGCDDGDG@FFFFFGGFD>BFF9BFDB>BD>A93;?E60(*:<BGFF3?BGAF34??FGDGG2(46>((;8?GD26(4264,),5C(C?;9((04).
@M04650:207:000000000-C238N:1:1101:26462:12608 2:N:0:19
GGACTACTGGGGTTTCTAATCCTGTTTGCTCCCCACGCTTTCGAGCCTCAGTGTCAGTTACAGGCCAGAGAGCCGCTTTCGCCTCCGGTGTTCCTCCATATATCTACGCATTTCACCGCTACACATGGAATTCCACTCTCCTCTCCTGCACTCAAGTCTCCCAGTTTCCAATGCACACAATGGTTGAGCCACTGCCTTTTCCATCAGACTTAAGAAACCACCTGCGCTCGCTTTACGCCCAATAAATCCGGACAAAGCTTGGGACCTACGTATTACCGCCGCTGCTGGCACGTAGTTAGCC
+
CCCCCGGFGGGGGGGGGGGGGGGGGGGGGGGGGGGGGGGGGGGFGGGGGGGGGGGGGGGGGFGGGGGG8EGGFGGG:EGGGGGGGGGGGGGGGGGGGGGGGGGGGGGGGGGGGGGGGGGGGGGG9,ACFFGGGGGG;?FGGGGFGGGGGGGFGFGG=D9FGGGGGFFGGGGGGF==9?>=DG8FFCBEGF,@<CFGFGGG+8;+87C*:*=+:DCCCDF9>CDE@*)*:)5(:C86)8EGG6@8DDCCGF329:<(*/))(//6CE0.8:8)-C)<C5((-4((4:?>:*4*,22:A:-6:
@M04650:207:000000000-C238N:1:1101:3554:12637 2:N:0:19
GGACTACCAGGGTATCTAATCCTGTTTGCTCCCCACGCTTTCGAGCCTCAGCGTCAGTTACAGACCAGAGAGCCGCCTTCGCCACTGGTGTTCCTCCATATATCTACGCATTTCACCGCTACACATGGAATTCCACTCTCCTCTTCTGCACTCAAGTCTCCCAGTTTCCAATGACCCTCCCCGGTTGAGCCGGGGGCTTTCACATCCGACTTAAGAAACCGCCTGCGCTCGCTTTACGCCCAATCAATCCGGACAACGCTTGCCACCTACGTATTACCGCGGCTGCTGGAACGTAGGTAGC
+
@CCCCFC<CEFFGGGGGCFFGGGDFGGGGGGGGGFDGGG@CEEG8C:EFGGGGGGGGGGGGGG9,FGFGFGC?FEGDGGG7@FGGGGFGGGGGGDEGD<FGGGGFGFGDGGCFFGGG7CDGGGGGGGGFE<FGFDF8F=FGGGFCGFDADF+@=@EFGFGGGGG<EFDE9DE=FGFGCFEEGBBBEGFGGGGDEGGDD7CC6FFCG*8@<8CCC+;63FD(8,1(0(0(/79:F>AF6EGGF::*0,6:?5(8:D:D062:(73*08023:3)<3>CF?>>90((4.3(*(2,((.(343.
@M04650:207:000000000-C238N:1:1101:26025:12644 2:N:0:19
GGACTACACGGGTTTCTAATCCTGTTTGCTCCCCACGCTTTCGCACCTGAGCGTCAGTCTTTGTCCAGGGGGCCGCCTTCGCCACCGGTATTCCTCCAGATCTCTACGCATTTCACCGCTACACCTGGAATTCTACCCCCCTCTACAAGACTCTAGCCTGCCAGTTTCGAATGCAGTTCCCAGGTTGAGCCCGGGGATTTCACATCCGACTTGACAGACCGCCTGCGTGCGCTTTACGCCCAGTAATTCCGATTAACGCTTGCACCCTCCGTATTCCCGCGGCTGCTGGCCCGGATTTAGC
+
CCCCCGGGGGGGGGGGGGGGGGGGGGGGGGGGGGGGGGGGGGGGGGGGGGGGGGGGGGGGGGGGGGGGGGGGGGGGGGGGGGGGGGGGGDGGFGFGGGGGGGGGGGGGGGGGGGGGGGGGGGGGGGGGGGGGGGGGFGGGGGGFGGGCGGGFGGGGGGGGGGGGGGGGGFGGGGGFGGGGGFDDGCGGGGGG=EGGG4FFGFFFFGFEFGGGFGG74@FF9G;?<>65:GF99G36=:CEEF?:GGA<C9;(47DAFFF6?8<2=FB<?0,-3F:A9C<637>>02>::51*16(,-<))-
@M04650:207:000000000-C238N:1:1101:13571:12664 2:N:0:19
GGACTACTCGGGTTTCTAATCCTGTTTGCTCCCCACGCTTTCGCACCTGAGCGTCAGTCTTTGTCCAGGGGGCCGCCTTCGCCACCGGTATTCCTCCAGATCTCTACGCATTTCACCGCTACACCTGGAATTCTACCCCCCTCTACAAGACTCCAGCCTGCCAGTTTCGAATGCAGTTCCCAGGTTGAGCCCGGGGATTTCACATCCGACTTGACAGACCGCCTGCGTGCGCTTTACGCCCAGTAATTCCGATTAACGCTTGCACCCTCCGTATTACCGCGGCTGCTGGCCCGGGGTTAGC
+
CCCCCGGGFGGGGFGGGGGGGGFGGGFGGGGGGGGGGGGGGGGGGGGGCCFGGGGGGGFC<CFEFGGGGGEGGGGGGGGGGGGCFFGGF7FGGEEFGDFF@@FGGGFGGGGGGGGGGGGGCGGGGFFGFFGGGGGG88@FGGGFGGGFFGGBFGGGFGC>CGGGGGCFGF8;9@9CACGGCD6CFFGCFGGGGEGGC4F6DFGFAFCE6<574CD+*8FGFGFF6>><:GB>>5><F?GGG:??7C2:F@?:?@D):091(,92CF??F?(((0,.<763(769BB7?FGFF961921-()
@M04650:207:000000000-C238N:1:1101:28891:12708 2:N:0:19
GGACTACCGGGGTATCTAATCCTGTTTGCTCCCCACGCTTTCGAGCCTCAGCGTCAGTTACAGACCAGAGAGCCGCCTTCGCCACTGGTGTTCCTCCATATATCTACGCATTTCACCGCTACACATGGAATTCCACTCTCCTCTTCTGCACTCAAGTCTCCCAGTTTCCAATGACCCTCCCCGGTTGAGCCGGGGGCTTTCACATCAGACTTAAGAAACCGCCTGCGCTCGCTTTACGCCCAATAAATCCGGACAAAGCTTGCCACCTACGTATTACCGCGGCTGCTGGCACGTCGTTAGC
+
CCCCCGGGGDDGGGGGGGGGGGGGGGGFGGGFGGGGGGGGGGGFGGGGGGGGGGGGGGGGF<FGGGGGGGGCGGGGGGGGGGGGGGCGGGGEGGGGGDECG9CFCFFGGGGGGGGFGGEGGFGFGGGGGGGGFFFGAEAFGGGF@;DGDGGF8,@9A9ED8AFGGGGD,CEFGFGCF0+AEFGGDFGFGGFG774=DCGGG>>AFG7FEGGGFF@7;3CF15;??F@D(*49BCFAFFGE888?D76<>:E9(7C0*(4<A?C0:9:204:B):7<CC:BB0;91?02(:0E(.(47E2(.
@M04650:207:000000000-C238N:1:1101:27990:12732 2:N:0:19
GGACTACCGGGGTTTCTAATCCTGTTTGCTCCCCACGCTTTCGAGCCTCAGCGTCAGTTACAGACCAGAGAGCCGCCTTCGCCACTGGTGTTCCTCCATATATCTACGCATTTCACCGCTACACATGGAATTCCACTCTCCTCTTCTGCACTCAAGTCTCCCAGTTTCCAATGCCCCTCCCCGGTTGAGCCGGGGGCTTTCACCTCAGACTTAAGAAACCGCCTGCGCTCGCTTTACGCCCAATAAATCCGAACAACGCTTGCCACCTACGTATTACCGCGGCTGCTGGCACGTATTTCTC
+
C@<@CFGGDEGEGEGFFECGGFGCGGGGGGGGGGGGCGEGGG7FGGGDECEGEGG7FGG9@F<EFGG?F@<FFGDCEGGGGGGGGC<85,E=F<FFFGGGFEDFFGGGEGGFGGFDFEG=EG?EFCFCECFEFGCGGGCCFGGFGGECFFCD8E8@FGFFGGG?DGG;EG9FD,=@ECGCEGGEGEE69CG>7C85)/,>;+>*;**)7D8;;3@7@8FF1D>FDF052D6>BCF2@:EGE(1(C742:6.((8749(6:(2C(0<?:?B04)+.4C>(4((496<?)(:0<:6122CA>-
@M04650:207:000000000-C238N:1:1101:10403:12750 2:N:0:19
GGACTACCAGGGTTTCTAATCCTGTTTGCTCCCCACGCTTTCGAGCCTCAGCGTCAGTTACAGACCAGAGAGCCGCCTTCGCCACTGGTGTTCCTCCATATATCTACGCATTTCACCGCTACACATGGAATTCCACTCTCCTCTTCTGCACTCAAGTCTCCCAGTTTCCAATGACCCTCCCCGGTTGAGCCGGGGGCTTTCACATCAGACTTAAGAAACCGCCTGCGCTCGCTTTACGCCCAATAAATCCGGACAACGCTTGCCACCTACGTATTACCGCGGCTGCTGGCACGTAGTTAGC
+
CCCCCGFFFGGGFDGGGGGGGGGGGGGGGGGGG>FGGGGGGGGFGGGGGGGGGGGGGFEGGGGFGGGGFG@FGGGGGGGGGGGGGGGGGGGGGGGGFG<FFGGEGGGGGGGGGGGGGGEDCC@F:DFGGFFGGGGGGGFGGGGFCG9@?FF??F8DFGGF8D=EGGFGFGFEDFGGGGGGGEGCFGGGCFEEGGGCGCFGGFG11CCF@FFD*BC+6(=D6DBFFFBDFG;><CFBFFC8E?61CCB9*?BBB@GFGBFFF?G>*<<?0:?4<F?BFF0173;9((.4:EFG?:BFFGAB6
@M04650:207:000000000-C238N:1:1101:16429:12840 2:N:0:19
GGACTACCGGGGTTTCTAATCCCGTTCGCTCCCCTGGCTTTCGCGCCTCAGCGTCAGGAGGGGTCCAGCGCGCCGCTTTCGCCACCGGCGTTCCTTCCGATATCTACGCATTTCACCGCTCCACCGGAAGTTCCGCGCGCCCCTACCCCGCTCGAGGCCGCCGGTATCCGGGGCACTGCTCCCGTTGAGCGGGAGGCGTTCACCCCGGACTCGTCGGCCCGCCTACGCGCCGTTTAAGCCCAGTGATTCCGAACAACGTTCGGACGGTTCGTCTTACCGCGGCTGCTGGCACCGACCTAGC
+
<BCCCFGGGEFDGGCGGGGGGGGFFGFGGGGGGGGG@FFGGGGGEGGGGEFFGCFFCF<:F@FGGGGGG+@=F7FECFFGGGG:FF:@B:CFGGECGFGCF:CFGGGGGDGE9D@FGCGGGGCECCC@>:>FFGCFGDGCGDDFCGGCF=E.?888FCFGGG=C>ECFGG*:):8:6CGEGFE>**1*+2:*7EGG3)2CCFGF@DC@>G593CC))(:C1<>BFF?335;(-*9,@)@CEB,5*0-.:8)((7)4<3(.3()(/27(4((((1()<6(496>0(4,4(*(3((--(*.28
@M04650:207:000000000-C238N:1:1101:10646:12850 2:N:0:19
GGACTACTAGGGTTTCTAATCCTGTTTGCTCCCCACGCTTTCGCACCTGAGCGTCAGTCTTCGTCCAGGGGGCCGCCTTCGCCACCGGTATTCCTCCAGATCTCTACGCATTTCACCGCTACACCTGGAATTCTACCCCCCTCTACGAGACTCAAGCTTGCCAGTATCAGATGCAGTTCCCAGGTTGAGCCCGGGGATTTCACATCTGACTTAACAAACCGCCTGCGTGCGCTTTACGCCCAGTAGTTCCGATTAACGCTTGCACCCTCCGTATTACCGCGGCTGCTGGCACGGAGTTAGC
+
CCCCCGFGGGGGGGGGGGFGGGGG<FFGFGGFGGGGEEGGCFGGFGGGGGGGGEGGGGGGGFGEGGGGGGGGGEGGGGGGGGGGC=FFCCGGGGFGGFGGFGAFGGFGGGGGGGGGGGGCEGGAFGGGGGFFEGGGDFDEEGGFGGGECECFGFGGGGGGGGAFGGGCGGGAFFFGFC7=?FFCFGGGGFGGDEGGDD+<FFE=C7@A?7CDCGGFA<CD>G;71;1>BG>99=F:FF>>E:B(:*66CFF6(7C27(,843*)*;3318,-4;0AF>:019B;9?78>G(386(9:;<2.
@M04650:207:000000000-C238N:1:1101:26726:12859 2:N:0:19
GGACTACTAGGGTATCTAATCCTGTTTGCTCCCCACGCTTTCGCACCTGAGCGTCAGTCTTTGTCCAGGGGGCCGCCTTCGCCACCGGTATTCCTCCAGATCTCTACGCATTTCACCGCTACACCTGGAATTCTACCCCCCTCTACGAGACTCAAGCTTGCCAGTATCAGATGCAGTTCCCAGGTTGAGCCCGGGGATTTCACATCTGACTTAACAAACCGCCTGCGCTCGCTTTACGCCCAATAAATCCGGACAACGCTTGCCACCTACGTATTACCGCGGCTGCTGGCACGTAGTTAGC
+
CCCCCGGGGGGGGGGGGGGGGGGGGGGGGGGGGGGGGDDGGGGGGGGGGGGGGGG>FFGGGFGGGAFGGGGGGEFFGG>FGGGGGGGGGGGGGGGGGGGFGGGGGGGFGGDGGGGGGGGGGGGDFGGGGGGGGGFGGGGGGGGFFGGGEGGFGDGGGFFGGGGFFFGGCFFGFF<:FFFGFFFGGGGFGGFECEGGDGAFCFGFFGGF)++CC>FDFFGGBDFFFF>B;CBB1CF290;EC?60CFFFGFFF05DBG>>00:5:>9<??B?:)35<CDFFFFB06?FF(:1?:1:??0:4<
@M04650:207:000000000-C238N:1:1101:16246:12860 2:N:0:19
GGACTACTCGGGTTTCTAATCCTGTTTGCTCCCCACGCTTTCGCACCTGAGCGTCAGTCTTTGTCCAGGGGGCCGCCTTCGCCACCGGTATTCCGCCAGATCTCTACGCATTTCACCGCTACACCTGGAATTCTACCCCCCTCTACAAGACTCCAGCCTGCCAGTTTCGAATGCAGTTCCCAGGTTGAGCCCGGGGATTTCACATCCGACTTGACAGACCGCCTGCGTGCGCTTTACGCCCAGTAATTCCGATTAACGCTTGCACCCTCCGTATTACCGCGGCTGCTGGCACGGAGTTAGC
+
CCCCCGGGGGGGGGGGGGGGGGGGGGGGGGGGGGGGGGGGGGGGGGGGGFGGGGGGGGGGGGGGFGGFG:FGGGGGGGGGGGGGGGGGGGGGGG8@CGGGGGFFGGGGGGGGGGGFGGGG7:E=FFFF8DFFFGGGGGGDECEFGGDEDEGFGGGGGGFFFFFGGGGGGFGFFG?FGGGFCCGGGCFFFGGGGGGGG8FFGFG=FGG>@GGG<FDGA@GF@G;??FFEFGFBBC:463/:C<::7*<<D4)8?EGAFBFF<(1)9:424?98:C:4<7(3999>BF22,A:F61(((;).6
@M04650:207:000000000-C238N:1:1101:27658:12889 2:N:0:19
GGACTACTGGGGTTTCTAATCCTGTTTGCTCCCCACGCTTTCGAGCCTCAGCGTCAGTTACAGACCAGAGAGCCGCCTTCGCCACTGGTGTTCCTCCATATATCTACGCATTTCACCGCTACACATGGAATTCCACTCTCCTCTTCTGCACTCAAGTCTCCCAGTTTCCAATGACCCTCCCCGGTTGAGCCGGGGGCTTTCACATCAGACTTAAGAAACCGCCTGCGCTCGCTTTACGCCCACTAAATCCGGACAACGCTTGCCACCTACGTATTACCCCGGCTGCTGGCACGTAGTTAGC
+
CCCCCGGGGGGGGGGGGGGGGGGGGGGFGGGGGGGGGGGGGGFGGGGGGGGGGGGGGGGGGGGGGGGFGAEFGFCGGGGGGGGGGGGGGGGGGGGGGGGGGGGGGGGGGGGGFGGGGGG>GGGGGGGGF?FGGGGGGGGGGGGFGGG8FFGFGG?FDDGGGG?EFGGGGGAFGFEFFFGGDGGGG@>EGFGGDEGGCDGGGFGFFGGFFCCF<C>+:@GGBGF;(;181D>FFF>296CEEB(4*7:AG:5(4>DFGB>B?BGFGFFB???F<G:AG*(--(9>;?FFBG7C1:(,2@...
@M04650:207:000000000-C238N:1:1101:8680:12901 2:N:0:19
GGACTACTGGGGTTTCTAATCCTGTTTGCTCCCCACGCTTTCGCACCTGAGCGTCAGTCTTTGTCCAGGGGGCCGCCTTCGCCACCGGTATTCCTCCAGATCTCTACGCATTTCACCGCTACACCTGGAATTCTACCCCCCTCTACAAGACTCAAGCCTGCCAGTTTCAAATGCAGTTCCCAGGTTGAGCCCGGGGATTTCACATCTGACTTAACAGACCGCCTGCGTGCGCTTTACGCCCAGTAATTCCGATTAACGCTTGCACCCTCCGTATTACCGCGGCTGCTGGCACGGAGTTAGC
+
CCCCCGGGGGGGGGGGGGGGGGGGGGGGGGGGGGGGGGGGGGGGGGGGGGGGGGGGGGGGGCFFGGGGGGGGGGGGGGGGGGGGGGGGGGGGGGGGGGGGGGGGGGGGGGGGGFGGGGGGGGGGGGGCGGGGGGDGGFFEGGGFGGGGGGGFGFFDGGGGGGGGGGGG,EFGGGGGGGGGGGGGGGGCGGFCGGGGDGGGGFGFFFCFEFGF<FGG=8GG0<>DFFFB:D>B>GFFFFGGGB?F7C>DGFFB1@D27:>?:?F>7640:<BFBGFAGG:BF0>FF???752F?B;026<AB
@M04650:207:000000000-C238N:1:1101:3718:12929 2:N:0:19
GGACTACCAGGGTATCTAATCCTGTTTGCTCCCCACGCTTTCGCACCTGAGCGTCAGTCTTTGTCCAGGGGGCCGCCTTCGCCACCGGTATTCCTCCAGATCTCTACGCATTTCACCGCTACACCTGGAATTCTACCCCCCTCTACCAGACTCTAGCCTGCCAGTTTCGCATGCAGTTCCCAGGTTGAGCCCGGGGATTTCACATCCGACTTGACAGACCGCCTGCGTTCGCTTTCCGCCCAGTAATCCCGATTAACGCTTGCACCCTCCGTATTACCGCGGCTGCTGGCCCGGAGTTAGC
+
CCCCCCGGGGGGGCGGGG@FEFGGCGFGGGFGG@FGGGGGGGGEEGGGC@DFGGGGGGCGGCFGGGEGGFGFGGEGGGGGGGGGGGCEG7DGGGFFGCFGE,EFGGGGGEGEGGGGGGGGGGGGGGFGCGGGGDEGF?EGGGGF=F,@<DFFG@EFB8DFGGGDFFGGG*CECGGGGCGG,2DFFFGGFFCGGDEC9*<C@:FAAGFF03593>4C6;CG>D12:F9.(9608=:)9,;EE1(5FC))26B((0*)*(486:>)9@??FF(,:*4)<C:(301,12244E0C;4,,-*).6
@M04650:207:000000000-C238N:1:1101:19308:12943 2:N:0:19
GGACTACTGGGGTATCTAATCCTGTTTGCTACCCACGCTTTCGTTCCTCAGCGTCAGTTACTGCCCAGAGACCCGCCTTCGCCACCGGTGTTCCTCCTGATATCTGCGCATTTCACCGCTACACCAGGAATTCCAGTCTCCCCTGCAGTACTCAAGTCTGCCCGTATCGCCTGCCGGCCCATCGTTGAGCGATGGGTTTTCACAGACGACGCGACAAACCGCCTACGAACTCTTTACTCCCAGTAATTCCGGACACCGCTCGCCCCCTACGGATTACCGCGGCTGCTGGCACGTAGTTAGC
+
CCCCCGGGGGGGGGGGGGGGGGGGGGGGGGGGGGGGGGGGGGGGGFFGGGGGGGGGGGGGGGGGGFGGGGGGGGGGGGGGGGGGGGGGGGGGGGGGGGGGGGGGGGGGGGGGGGFGGGGGGGGGGGGGGGGGGGGGGGGGGGGFGGGGGGGFGGGGGGGGFFGGGEFFGGGGGGGGGGGGGGGGGFGDGFGEGGGFCDFFGFGFFGF4=GGD@D<D33*96C>::FB>(<,52?F4@-0<A?0(::<<CB?>:BG179>(-4)(9C>6(((((*-3<C3-((19>F???E(<:8?2:@<94
@M04650:207:000000000-C238N:1:1101:13958:13012 2:N:0:19
GGACTACAAGGGTTTCTAATCCTGTTTGCTCCCCACGCTTTCGCACCTGAGCGTCAGTCTTCGTCCAGGGGGCCGCCTTCGCCACCGGTATTCCTCCAGATCTCTACGCATTTCACCGCTACACCTGGAATTCTACCCCCCTCTACGAGACTCAAGCTTGCCAGTATCAGATGCAGTTCCCAGGTTGAGCCCGGGGATTTCACATCTGACTTAACAAACCGCCTGCGTGCGCTTTACGCCCAGTAATTCCGATTACCGCTTGCACCCTCCGTATTACCGCGGCTGCTGCCACGGAGTTCGC
+
CCCCCGGDFGGGGGGGGGGGGGGGGGGGGGGGGGGGGGGGGGGGGGGGCFCFFGGGGGGGGGGGGGGGAFEDGGGGGGGGGGGGGGGGGGGGGGGGGDGGGGGGFGGGGGGGGGGGGGGGGGGGD@FEFFGGG?FGFFGGGGGFCFF7C+>FF?DFGGGGGGC?FCCEGAF9:CF7FFGGGFCGG?FGCEGGED*:CDFGCAFF677AEFCF3C77A8FG6D@@2A()-99;;C@:6-:>C(48DG<AF96(28*)*((48:F>GGFFB?>02::BGF:01041480))/)<(,1(-:)43
@M04650:207:000000000-C238N:1:1101:16224:13020 2:N:0:19
GGACTACAGGGGTTTCTAATCCTGTTTGCTCCCCACGCTTTCGTGCATGAGCGTCAGTGTTATCCCAGGGGGCTGCCTTCGCCATCGGTATTCCTCCACATCTCTACGCATTTCACTGCTACACGTGGAATTCTACCCCCCTCTGACACACTCTAGCCGTGCAGTCACCAATGCAATTCCCAGGTTAAGCCCGGGGATTTCACATCGGTCTTGCACAACCGCCTGCGCACGCTTTACGCCCAGTAATTCCGATTAACGCTTTGACCCTACGTATTACCGCGGCCTCTGGCACTTAGTTAGC
+
CCCCCGGGGGGGGGGGGGGGGGGGGGGGGGGGGGGGGGGGGGGGGGGGCGFGGGGGGGGGGGGGGGGGGGGGGGGGGGGGGGGGGGGGGGGGGGGGGGGGGGGGFGGGGGGGGGGGGGGGGGGGGFGGGGGGGGGGGGGGGGGFGAGGGGGFGEGGGGGGGGGGFCFGGGGGGGGGGGGGGGGGGGGGGGGCGGGGDGGGFFGFFGGFFGGGFFFGFFGGFGFFFF>B>GFFBEFFFFGGGFB7FGAFGF???>DFGF(--(:4DGB<<F6:?C:>GF?>F>0((4:>)71+(.6<AC)).
@M04650:207:000000000-C238N:1:1101:19049:13025 2:N:0:19
GGACTACTGGGGTATCTAATCCTGTTTGCTCCCCACGCTTTCGAGCCTCAGCGTCAGTTACAGACCAGAGAGCCGCCTTCGCCACTGGTGTTCCTCCATATATCTACGCATTTCACCGCTACACATGGAATTCCACTCTCCTCTTCTGCACTCAAGTCTCCCAGTTTCCAATGACCCTCCCCGGTTGAGCCGGGGGCTTTCACATCAGACTTAAGAAACCGCCTGCGCTCGCTTTACGCCCAATAAATCCGGACAACGCTTGCCCCCTACTTATCACCGCGGCCGCTGGCCCGTCGTTAGC
+
CCCCCEG<<@FEGGGGGDGGGGGFFGGGGGEG<@FFGGCFFGGG<BCFFE@EEGG@FEFFFFEGGGCEGGGFGGDFFCE@?@F:FGG??FGGGGGGGGFGGDFFCFFFEFGDFFGFF@C8>FFGC:<FE=EFGGFGGGGGGGE=7EFDF8@DD8,3CD;EDGG83EEGGFFA+;8DEDFE>B+8@+:,1@,1*4@95)CFGA,==C>63CCC:8:+;8F*(>((/).8:566(:<<4(8?C<617*)6D?<((05,7(((3(30*17(-4)).<)-<<<6(40((--14C(2-4194*325
@M04650:207:000000000-C238N:1:1101:18783:13042 2:N:0:19
GGACTACTGGGGTTTCTAATCCTGTTTGCTCCCCACGCTTTCGAGCCTCAGCGTCAGTTACAGACCAGAGAGCCGCCTTCGCCACTGGTGTTCCTCCATATATCTACGCATTTCACCGCTACACATGGAATTCCACTCTCCTCTTCTGCACTCAAGTCTCCCAGTTTCCAATGACCCTCCCCGGTTGAGCCGGGGGCTTTCACATCAGACTTAAGAAACCGCCTGCGCTCGCTTTACGCCCAATAAATCCGGACAACGCTTGCCACCTACGAATTACCGCGGCTGCTGGCACGTAGTTAGC
+
CCCCCGGGGGGGGGGGGGGCCGFGGGGGGGGGGGFEGGGC<DFGGGGCEGGGGG@FFGGFGFFGGGGGGGGFCGCGGGGGGEEEEGEFFGFGGGGGGGFGFGGFGGCG>EFGGGGGFGGDE>9FGGGGFEFGFFGFF8=,@DFFGGDGGGGFGDD=FF9B9<EG>DFFAFFGFFDGC8=@CCEDEGGDFGCGECDEDDFC:FGA8CCABGDF<GGF6,A<9DBDFF(06DF>?5F<64E>*8<?4:.5CFBB:DG?GF;<(4D27C??(((((2-4CC2;9;99>()..A(+-:0(-+))6
@M04650:207:000000000-C238N:1:1101:3809:13045 2:N:0:19
GGACTACCGGGGTATCTAATCCTGTTTGCTCCCCACGCTTTCGAGCCTCAGCGTCAGTTACAGACCAGAGAGCCGCCTTCGCCACTGGTGTTCCTCCATATATCTACGCATTTCACCGCTACACATGGAATTCCACTCTCCTCTTCTGCACTCAAGTCTCCCAGTTTCCAATGACCCTCCCCGGTTGAGCCGGGGGCGTTCACATCAGCCTTAAGAAACCGCCTGCGCTCGCTTTACGCCCAATAAATCCGGACAAGGCTTGCAACCTACGTATTAACCCGGCTGCTGGCACGTAGTTAGC
+
@B<CCGFGFGGGEFGAFGGGDGGGGGGGGGDDGDGGGGEGFGG8FFCFGGGGGGGGGGGGGCFGGGFG@CFFGFEGGGFFFFGFE8F8FCGDGFGCFC9?FAFAEGGGGEEFGDGGGG>CCFGGFGDFGGGGGFDFDCDFFG?DGFGGGEF?F?D=FGG9AFGGFFA,@EFDF,9=@CGEC76EFFG:,D@EEE>ED)=EDFGFAF74)2>FE0::F1=>9D0(2@>F0<>0(*7)@32/2:<:77).:?>91>D(*(3:(4<)*<828:?0)<2)+0).410212).4=:??4<(4+)6)
@M04650:207:000000000-C238N:1:1101:15150:13045 2:N:0:19
GGACTACCGGGGTATCTAATCCTGTTTGCTCCCCACGCTTTCGCACCTGAGCGTCAGTCTTCGTCCAGGGGGCCGCCTTCGCCACCGGTATTCCTCCAGATCTCTACGCATTTCACCGCTACACCTGGAATTCTACCCCCCTCTACGAGACTCAAGCTTGCCAGTATCAGATGCAGTTCCCAGGTTGAGCCCGGGGATTTCACATCTGACTTAACAAACCGCCTGCGTGCGCTTTACGCCCAGTAATTCCGATTAACGCTTGCACCCTCCGTATTACCGCGGCTGCTGGCCCGGAGGTAGC
+
ABCCCEGGGGGGGGGGGGGGGGGGGGGGGGGGGGGGGGGGGGGGGGGFGFFGGGGGGGGGGGGGGGGGGGGGGGGGGGGGGGGGGGGGGGGGGGGGGGGGGGGGGGGGGGGGGGGGGGGGGGGGGGFGGGGGGFGGGFEGGGGFGGGEFCGFGGFGGGGGGGGGGGGGGGGB?ADGGFGGGFGGGGGGGGGGGG5CDDGGGFGA7C7A?FGGFGGGB;FG9C9?070)(7326CFFFFGGGF??G7:AGF@F?>DFG?>B::C<GGFFFFFFF@>DGG33,4632:>?>E1549>((2)43
@M04650:207:000000000-C238N:1:1101:15667:13063 2:N:0:19
GGACTACCGGGGTATCTAATCCTGTTTGCTCCCCACGCTTTCGCACCTGAGCGTCAGTCTTTGTCCAGGGGGCCGCCTTCGCCACCGGTATTCCTCCAGATCTCTACGCATTTCACCGCTACACCTGGAATTCTACCCCCCTCTACAAGACTCCAGCCTGCCAGTTTCGAATGCAGTTCCCAGGTTGAGCCCGGGGATTTCACATCCGACTTGACAGACCGCCTGCGTGCGCTTTACGCCCAGTAATTCCGATTCACGCTTGCACCCTCCGTATTACCGCGGCTGCTGGCACGGAGTTAGC
+
CCCCCGGGGGGGGGGGGGGGGGGGGGGGGGGGGGGGGGGGGGGGGGGGGGGGGGGGGEFGGAFGGGGGGGGGGGGGGGGGGGGGGGGGGGGGGGFGGFFCFGGGGGGGGGGEFGGGGGGGEGGGGGGGGGGGGGFGGGGGGGGFGGGFFCFFGGGGGGGFGGGGGGFGGGGGGGGGFFGGGG6CEGGGGGGGGGGG3*<@F+2:CGG>@D<C@GGFFFGG0CB<?F6B<C9B0EFFF:?CE:<BC7A9>?@B0@*4*:?12<F7FEB???F(.2.:CF69B96196:?BC?G0431(:)6.
@M04650:207:000000000-C238N:1:1101:21482:13084 2:N:0:19
GGACTACAGGGGTTTCTAATCCTGTTTGCTCCCCACGCTTTCGCACCTGAGCGTCAGTCTTCGTCCAGGGGGCCGCCTTCGCCACCGGTATTCCTCCAGATCTCTACGCATTTCACCGCTACACCTGGAATTCTACCCCCCTCTACGAGACTCAAGCTTGCCAGTATCAGATGCAGTTCCCAAGTTAAGCTCGGGGATTTCACATTTGACTTAATTGGCCACCTACGCGCGCTTTACGCCCAGTAAATCCGATTAACGCTTGCACCCTCCGTATTACCGCGGCTGCTGGCACGGAGTTAGC
+
CCCCCGGFGGGGGGGGGGGGGGGGGGGGGGGGGGGGGGGGGGGGGGGGGGGGGGGGGGGGGGGGGGGGGGGGGGGGGGGGGGGGGGGGGGGGGGGGGGGGGGGGGGGGGGGGGGGGGGGGGGGGGGGGGGGGGGGGGGGGGGGFGGGGGDGFGGFGGGGGGGGGGGGGDCFGGGGGGGGGGGGGGGFGGFCGGGGGGGGGGFG6AFGC?GFGFGF>A8EGEGDD8F?B@D0>FGFFF?GEGBFFGD><GFF6:>><D:9BFFGFGGFBF?>::FBACF?>BFB99?F:0E:C<0(4:E2A6
@M04650:207:000000000-C238N:1:1101:6713:13093 2:N:0:19
GGACTACACGGGTTTCTAATCCTGTTTGCTCCCCACGCTTTCGAGCCTCAGCGTCAGTTACAGACCAGAGAGCCGCCTTCGCCACTGGTGTTCCTCCATATATCTACGCATTTCACCGCTACACATGGAATTCCACTCTCCTCTTCTGCACTCAAGTCTCCCAGTTTCCAATGACCCTCCCCGGTTGAGCCGGGGGCTTTCACATCAGACTTAAGAAACCGCCTGCGCTCGCTTTACGCCCAATAAATCCGGACAACGCTTGCCACCTACGTATTACCGCGGCTTCTGGCACGTAGTTAGC
+
CCCCCGGGGGGGGCFGGGGGGGGGGGGGGGGGGGGGGGGGGGGGGGEFGGGGGGGGDGCFGDEFGGFGGGGGGGGDGGGGGGGGDGGGGGGGCFGGGFGGGGGGGGGGGGGGGGGGGGGDGGGGCEGFGGGGGGGF;@4=EFGFFFFGGFGFGGGGDCDFGB?FAEFGGFDA6FFGC0DEEGEEGGGFFC89*:@EDGGGG6C8>FGAEFGFFGCGF;FGBC9?04(.2C96:FFF4(;EGF?F4C55D:B9?F<?C>FB0(9:CG<<2,(42C?FG=(,2-3232<94F,+((((-<4<6
@M04650:207:000000000-C238N:1:1101:8526:13153 2:N:0:19
GGACTACCGGGGTTTCTAATCCTGTTTGCTCCCCACGCTTTCGCACCTGAGCGTCAGTCTTCGTCCAGGGGGCCGCCTTCGCCACCGGTATTCCTCCAGATCTCTACGCATTTCACCGCTACACCTGGAATTCTACCCCCCTCTACGAGACTCAAGCTTGCCAGTATCAGATGCAGTTCCCAGGTTGAGCCCGGGGATTTCACATCTGACTTAACAAACCGCCTGCGTGCGCTTTACGCCCAGTAATTCCGACTAACGCTTGCACCCTCCGTATTACCGCGGCTGCTGGCACGTAGTTAGC
+
CCCCCGGFFGGGGGGGGGGGGGGCGGAFGGFGGGGEGFEGGGGFDGGFCFGGGGGGGG9<<FFAGGGGGGGGGGGGGGGGGGGGGAFGGGGGGGGGGG=FGCGFGGGGGDGGGGGGGGGGGGGGFGGFGGGGGAFA8D@EBGGA7FF++@CFGGGG93;:*DFFFDCGGGGGGGEGGGFGGFGGGGGGGGGG54?E5CFGGFGFFF+@CGGFF::7A?GGFG9?BFF>,9>F0CF)71;CGF?FGF947666()12<<><:6D7=88?B:91?F34CF09B017>0:)8C?C14(38995.
@M04650:207:000000000-C238N:1:1101:14864:13158 2:N:0:19
GGACTACTCGGGTTTCTAATCCTGTTTGCTCCCCACGCTTTCGAGCCTCAGCGTCAGTTACAGACCAGAGAGCCGCCTTCGCCACTGGTGTTCCTCCATATATCTACGCATTTCACCGCTACACATGGAATTCCACTCTCCTCTTCTGCACTCAAGTCTCCCAGTTTCCAATGACCCTCCCCGGTTGAGCCGGGGGCTTTCACATCAGACTTAAGAAACCGCCTGCGCTCGCTTTACGCCCAATAAATCCGGACAACGCTTGCCACCTACGTATTACCGCGGCTGCTGGCACGTAGTTACC
+
CCCCCGGGGGGGGGGGGGGGGGGGGGFGGGGGGGGGGGGGGGGGGGGGGGGGGGGGGGGGGGGGGFGGGGGGGGGGGGGGGGGGGGGGGFGGGGGGGGGGGGGGGGGGGGGGGGGGGGGDGGGGGFGCBCFGGGGGGGGCFGGFGFGGGGGFGGGGFGGGGGGFFFGGGGFGGCGGGGGGDFGEG>GGDGGGGGGGGGGFDFGFFGGFEFGCEGGCFFGGFGF?DFFFFGF>:F>AFFGGGF?BGCAFGFFF<>DBG6>BBBG?=C?::??42C?4EF?>BB>>02347C?GFFF?:G<).
@M04650:207:000000000-C238N:1:1101:19992:13166 2:N:0:19
GGACTACTCGGGTTTCTAATCCTGTTTGCTCCCCACGCTTTCGCACCTGAGCGTCAGTCTTTGTCCAGGGGGCCGCCTTCGCCACCGGTATTCCTCCAGATCTCTACGCATTTCACCGCTACACCTGGAATTCTACCCCCCTCTACAAGACTCAAGCCTGCCAGTTTCAAATGCAGTTCCCAGGTTGAGCCCGGGGATTTCACATCTGACTTAACAGACCGCCTGCGTGCGCTTTACGCCCAGTAATTCCGATTAACGCTTGCACCCTCCGTATTACCGCGGCTGCTGGCCCGGAGTTAGC
+
6-ACCGFFGGGGGGEGGGGGGGGGGGFGFGGGGGGGGGGGGGGEGGCF:CDFGGGGGGG9FDDFEF9F<C@FFECGGGGG?CGGFFGG:=FFGA8FFGGGF,@AFGGGGGGGGGGGGGE6BCGGFFGGC,CFFGGGGGCF@DGF8>;,,@FFDFEFCF?CFFF?F>FEEE,,BFA,@+5;FFFBFFFF?CFGCG=5)8FFDFGFFGGF):7:>++7/8FC9G;?6A(5(9(40E>)96GCE:?(?FAA7663?5D):<F?(-77C?213:9?BGB>GF1>09>F>?::(:(:;(((4892<
@M04650:207:000000000-C238N:1:1101:15612:13170 2:N:0:19
GGACTACTAGGGTATCTAATCCTGTTTGCTCCCCACGCTTTCGAGCCTCAGCGTCAGTTACAGACCAGAGAGCCGCCTTCGCCACTGGTGTTCCTCCATATATCTACGCATTTCACCGCTACACATGGAATTCCACTCTCCTCTTCTGCACTCAAGTCTCCCAGTTTCCAATGACCCTCCCCGGTTGAGCCGGGGGCTTTCACATCAGACTTAAGAAACCGCCTGCGCTCGCTTTACGCCCAATAAATCCGGACAACGCTTGCCACCTACGTATTACCGCGGCTGCTGGCACGTAGTTAGC
+
CCCCCGGGGGGGGGGGGGGGGGGGGGGGGGGGGGGGGGGGGGGGGGGGGGGGGGGGGGGGGGGGGGGGGGGGGGGGGGGGGGGGGGGGGGGGGGGGGGGGGGGGGGGGGGGGGGGGGGGGGGGGGGGGFC?BDFGGGGGGGGGFGGGGGGGFGGFGGGGFGGFGGGGG9FFGGGGGGGGGGGGGGEEGGGGGGGGGGGG6DFGFFGGF=66DEGGGFFGGFG;?F:9B9<>><E@BF0?EG::?CCA<FFFFFFG?C>FF:?GFGGFF:B?()<22<C:>>>9>F:7?5::?((.,3A54:
@M04650:207:000000000-C238N:1:1101:19592:13183 2:N:0:19
GGACTACTCGGGTATCTAATCCTGTTTGCTCCCCACGCTTTCGCACCTGAGCGTCAGTCTTTGTCCAGGGGGCCGCCTTCGCCACCGGTATTCCTCCAGATCTCTACGCATTTCACCGCTACACCTGGAATTCTACCCCCCTCTACAAGACTCCAGCCTGCCAGTTTCGAATGCAGTTCCCAGGTTGAGCCCGGGGATTTCACATCCGACTTGACAGACCGCCTGCGTGCGCTTTACGCCCAATAACTCCGGACAACGCTTGCCACCTACGTATTACCGCGGCTGCTGGCACGTAGTTAGC
+
CCCCCGGGGGGGGGGGGGGGGGGGGGGGGGGGGGGGGGGGGGGGGGGGGGGGGGGGCFFGGGGGGGGGGGGGGGGGGGGGGGGGGGGGGGGGGGGGGGGFGGFGGGGGGGGGGGGGGGDGGGGGGGGGGGGGGGGGGFFGGGGFGGGGFGGFGGGGGGGGGGFGGGGGEGGGGGGGGGGGGGGGGGGGGGGGGDGGGGGGGFGFFGGBFGGGFGGGFDGG9D>FFFFF:GFFFE@)/8EEGB-4DG))CFFF<DG6GFFFFFG?CGB:?048<G>2EGBFFFFF>?070E0<?40::C<26
@M04650:207:000000000-C238N:1:1101:9660:13185 2:N:0:19
GGACTACTGGGGTATCTAATCCTGTTTGCTCCCCACGCTTTCGAGCCTCAGCGTCAGTTACAGACCAGAGAGCCGCCTTCGCCACTGGTGTTCCTCCATATATCTACGCATTTCACCGCTACACATGGAATTCCACTCTCCTCTTCTGCACTCAAGTCTCCCAGTTTCCAATGACCCTCCCCGGTTGAGCCGGGGGCTTTCACATCAGACTTAAGAAACCGCCTGCGCTCGCTTTACGCCCAATAAATCCGGACAACGCTTGCCACCTACGTATTACCTCGGCTGCTGGCACGTAGTTCGC
+
CCCCCGGGGGGGGGGGGGGGGGGGGGGGGGGGGGGGGGGGGGGGGGGGGEGGGGGGGGGGGGGGGGGGGFGGGFGGGGGGGGGGGGGGGGGGGGGGGGGGGGGGGGGGGGGGGFGGG:EGGGGGFGGFFFFGGGFGGGGGGGGFGGGGGGGBGFGGGGGGGGGFGGGGGGGGFCEGFCFGGGGCFG>EGGGGGGGGGGGGGFGFFGGF@GGGCG7FFFGGFGFF;F@F>D>BFGF<F0?EGFFFGGBFGFE><>C:DB68<<<:DG?1(8:?)+499:42((2((4:B(A?C(,(,:C)--
@M04650:207:000000000-C238N:1:1101:5222:13208 2:N:0:19
GGACTACCGGGGTATCTAATCCTGTTTGCTCCCCACGCTTTCGAGCCTCAGCGTCAGTTACAGACCAGAGAGCCGCCTTCGCCACTGGTGTTCCTCCATATATCTACGCATTTCACCGCTACACATGGAATTCCACTCTCCTCTTCTGCACTCAAGTCTCCCAGTTTCCAATGACCCTCCCCGGTTGAGCCGGGGGCTTTCACATCAGACTTAAGAAACCGCCTGCGCTCGCTTTACGCCCACTAAATCCGGACAACGCTTGCCCCCTACGTATTACCGCGGCTGCTGGCACGTAGTTGGC
+
CCCCCGGCFGGGGGGGGGGGGGGGGGGGGGFGG@EFGGGGGGGG8FEGGGFGGGGGGEFGGFGGGGGGGGGGGGGGDFGGGGGGGGGGFGGGGGGGGGGGFGGGGGGGGGGGFGGGGEGGGGFGGCEGGGAFCGFGGGGFGGGFGGGGGGGFGGGGGGFGGGGGFFGGGGEGFGGGGGGDGGGGGGGGGGGG4@CEGDGGGFGFFGGAEGGG<+;+26FFFGFF@F@E(99>4CFAFFGGGF(3DC?>GF>>:B<65,4((,9(*;26(2:2?E?>GD:>>66>208??=7??(4<4C<22
@M04650:207:000000000-C238N:1:1101:5472:13210 2:N:0:19
GGACTACCAGGGTTTCTAATCCTGTTTGCTCCCCACGCTTTCGAGCCTCAGCGTCAGTTACAGACCAGAGAGCCGCCTTCGCCACTGGTGTTCCTCCATATATCTACGCATTTCACCGCTACACATGGAATTCCACTCTCCTCTTCTGCACTCAAGTCTCCCAGTTTCCAATGACCCTCCCCGGTTGAGCCGTGGGCTTTCACATCAGACTTAAGAAACCGCCTGCGCTCGCTTTACGCCCAATAAATCCGGACAACGCTTGCCACCTACGCATTACCGCTGCTCCTGGCACGTAGTTCGC
+
B@ACCFFGAFG;EFCAFFECEFGGEFFFGFDEFGCGGDGEGGGGGD7FFEEFCFF,FGGGGGGGGGGGC@<CFFGDEC,ED@FFCF8CF,,BFFFFGFFFEFEFGGGFE:4FGADFGBC>CCE89,?FE?FFFA>9=FDFFFG9=EDG9;8<DE,6CEDAD@F,,837@DEDFGC?=DG>EGEGGCC8<7BE*@C5CFGGFCDC9?>**379*=7:+)57-)/2>)6)(:691:576(1<B;@;6*9);6>(4>D:7-(30(/(:<1::?((-;4)9710(41.))(5:F?<,,13,<)(-
@M04650:207:000000000-C238N:1:1101:12782:13219 2:N:0:19
GGACTACAGGGGTTTCTAATCCTGTTTGCTCCCCACGCTTTCGCACCTGAGCGTCAGTCTTTGTCCAGGGGGCCGCCTTCGCCACCGGTATTCCTCCAGATCTCTACGCATTTCACCGCTACACCTGGAATTCTACCCCCCTCTACAAGACTCTAGCCTGCCAGTTTCGAATGCAGTTCCCAGGTTGAGCCCGGGGATTTCACATCCGACTTGACAGACCGCCTGCGTGCGCTTTACGCCCAGTAATTCCGATTAACGCTTGCACCCTCCGTCTTACCGCGGCTGCTGGCACGGAGTTCGC
+
CCCCCGGGGGGGGGGGGGGGGGGGGGGGGGGGGGGGGGGGGGGGGGGGFGFGGGGGGGGGFGGGGGGGGEEEGGGGGGGGGGGGGGGGGDGGGGGGGGGGGGGGGGGGGGC?FFGGGGGGGGGGGGGGGGGGGGFAD8@FGGGFGGGC<EGFGEFGFGFEFGGGGGGGGFGGFGGG9FGGGDBFGGFGGGG5>CG=D<GGGFGFFGGFFGGGFCGGADGG0C608FF8<GB97C>AB<EGG?F?FFFBGF:325DAG<;116<7>F0,4:B0(;<AGGFFF913;B74:E:E?9293C)(-
@M04650:207:000000000-C238N:1:1101:17711:13232 2:N:0:19
GGACTACCAGGGTTTCTAATCCTGTTTGCTCCCCACGCTTTCGCACCTGAGCGTCAGTCTTTGTCCAGGGGGCCGCCTTCGCCACCGGTATTCCTCCAGATCTCTACGCATTTCACCGCTACACCTGGAATTCTACCCCCCTCTACGAGACTCAAGCTTGCCAGTATCAGATGCAGTTCCCAGGTTGAGCCCGGGGATTTCACATCTGACTTAACAAACCGCCTGCGTGCGCTTTACGCCCAGTCATTCCGATTAACGCTTGCACCCTCCGTATTACCGCGGCTGCTGGCACGTAGTTAGC
+
9ACCCFGGGGGGGGGGGGGGGGGGGGGGGGGGGGGGGGGGGGGGGGGGGGGGGGGGGGGGGGGGGGGGGGGGGGGGGGGGGGGGGGGGGGGGGGGGGGGGGGGGGGGGGGGGGGGGGGGGGGGGGGGGGGGGGGGGGGGGGGGFGGFEGDGFGFGGGGGFGGGGGFGGGGGGGGGGGGGGGGFCGGGGGGCFGGGGGGGGGFFFFGGFFGGGEGGD=2FGFGBF1FFFBGF>BGFFF08CEBF>*:>AGFF<?>:<G:BFFFGFFGFF0866BC?FGG<>9BFF9?:2>GFGF(3:?G<2:
@M04650:207:000000000-C238N:1:1101:14586:13237 2:N:0:19
GGACTACTCGGGTTTCTAATCCTGTTTGCTCCCCACGCTTTCGAGCCTCAGTGTCAGTTACAGGCCAGAGAGCCGCTTTCGCCTCCGGTGTTCCTCCATATATCTACGCATTTCACCGCTACACATGGAATTCCACTCTCCTCTCCTGCACTCAAGTCTCCCAGTTTCCAATGCACACAATGGTTGAGCCACTGCCTTTTACATCAGACTTAAGAAACCACCTGCGCTCGCTTTACGCCCAATAAATCCGGACAACGCTTGGGACCTACGTATTACGGCGGCTGCTGGCCCGTAGTTAGCC
+
CCCCCGGGGGGGGGGGGGGGGGGGGGGGGGGGGGGGGGGGGGGGGGGGGGGGGGGGGGGGGGGGGGGGGGGGGGGGGGFFGGGGGGDGGGGGGGGGGGGGGGGGGGGGGGGGGGGGGGGGGGGGDGGGFFEGGGGFGGGGGGGFGFGFFFGFFD8DFFGGGGGGFGGGGGFG6FFCFGEFGGGFGDGECF8CCFGGGGGGFFDFFF7;CGCGC>FGADGGFD@FFD=?AD>D(=8C?@DGED;E>FEEDF521>G<571(6:*(9C?B:28>A89:*/449>0;:),0:E0543084+.68
@M04650:207:000000000-C238N:1:1101:15409:13275 2:N:0:19
GGACTACAGGGGTTTCTAATCCTGTTTGCTCCCCACGCTTTCGCACCTGAGCGTCAGTCTTTGTCCAGGGGGCCGCCTTCGCCACCGGTATTCCTCCAGATCTCTACGCATTTCACCGCTACACCTGGAATTCTACCCCCCTCTACAAGACTCTAGCCTGCCAGTTTCGAATGCAGTTCCCAGGTTGAGCCCGGGGATTTCACATCCGACTTGACAGACCGCCTGCGTGCGCTTTACGCCCAGTAATTCCGATTAACGCTTGCACCCTCCGTATTACCGCGGCTGCTGGCACGGAGTTAGC
+
CCCCCFGGGGGGGGGGGGFFGGFGGFGGGGGGGGGGGGGGGGGGGGGGGGGGGGGGGFGGGGGGGGGGGDGFGGGGGGGGGGGGGGGGGGGGGGGGGGGGGGGGGGGGGGGCFFGFGGGDGGGGGGGGGGGGGFFFFFGGGCEFGGGGEDE?GCGGGGG6DFGCFGGGGCGGGC7EGGGGFFCFGGG6CCGGGGGGGDFDFFGFFGGE@DGGEFC>F;CG>39:0@>7?GBFFDFFFFGGC<?:7C9:DFFF6EDDG:9?1(9>DC??1868BF?)30(4619>FFF:BG0?09>>4*6<6
@M04650:207:000000000-C238N:1:1101:3787:13282 2:N:0:19
GGACTACCCGGGTTTCTAATCCTGTTTGCTCCCCACGCTTTCGAGCCTCAGCGTCAGTTACAGACCAGAGAGCCGCCTTCGCCACTGGTGTTCCTCCATATATCTACGCATTTCACCGCTACACATGGAATTCCACTCTCCTCTTCTGCACTCAAGTCTCCCAGTTTCCAATGACCCTCCCCGGTTGAGCCGGGGGCTTTCACATCAGACTTAAGCAACCGCCTGCGCTCGCTTTACGCCCAATACAACCGGACAACGCTTGCCACCTACGGATTACCGCGGCTGCTGGCACGTCGTTAGC
+
CCCCCGGGGGGGFGGGGGGGGGGGGGGGGGGGGGGGGGGGGGGGGGGGGEDGGGGDGCGGGGGGGGGFFGGEGG@FGGGGGEGGGGGFGGFFGGGGGCGGGCFFFGGGGEGGGGGGGGGGEGGGFGGGFAFGGGGGGGGGGGGFGGGFGGGFGGG?C=9>FGGGGG8AFFFCGF98EFGGGEGEFF+,1@F?9@CEDCGGG+CF8C>FFFCF4F7+0(@*7C08<FBE1<19?EFAFFGGGF02C6<<FFF96B<?F99?:FF:FFF:?F0(,/:)AF19(496,14)(:(+((,-(;8(-
@M04650:207:000000000-C238N:1:1101:15862:13287 2:N:0:19
GGACTACCGGGGTTTCTAATCCTGTTTGCTCCCCACGCTTTCGAGCCTCAGCGTCAGTTACAGACCAGAGAGCCGCCTTCGCCACTGGTGTTCCTCCATATATCTACGCATTTCACCGCTACACATGGAATTCCACTCTCCTCTTCTGCACTCAAGTCTCCCAGTTTCCAATGACCCTCCCCGGTTGAGCCGGGGGCTTTCACATCAGGCTTAAGAAACCGCCTGCGCTCGCTTTACGCCCAATAAATCCGGACAACGCTTGCCACCTACGTATTACCACGGCTTCTGGCACGTAGTTAGC
+
CCCCCDGGGGGGGGGGGGGGGGGGGGEGGGGGGGGGGGGGGGGGGGGGG@CDCGGDGEFGGGGGGGGGGGCEFFEGGGGFGEGGGG,C?FEGGBFGGGGGGGGFGDFGGGEG?AGFFGGGGGGGFGFFFFAFFGGDFGDD@FFFGFGEAFGFGG@9FFEEEGGF=BFGGGGGFEGGCDGGGEGDCEE?7EF7EECGGGGGGFEFC4+*)2;C@G+1+6FGBGF?DF@D>C>BBGFB4(;886B?67><7F@0(;D1C>9??05?768,8:?<2:2AGD))420((.6)47(041:BBFAD<
@M04650:207:000000000-C238N:1:1101:11400:13330 2:N:0:19
GGACTACTCGGGTTTCTAATCCTGTTTGCTCCCCACGCTTTCGAGCCTCAGCGTCAGTTACAGACCAGAGAGCCGCCTTCGCCACTGGTGTTCCTCCATATATCTACGCATTTCACCGCTACACATGGAATTCCACTCTCCTCTTCTGCACTCAAGTCTCCCAGTTTCCAATGACCCTCCCCGGTTGAGCCGGGGGCTTTCACATCAGACTTAAGAAACCGCCTGCGCTCGCTTTACGCCCAATAAATCCGTACAACGCTTGCCACCTACGTATTACCGCGGCTGCTGGCACTTATTTAGC
+
CCCCCGGGGGGCGGGGGGGGGGGGGGGGGGGGGGGGGGGGGGG@FGGGGFFGGGGGGGGGGGGGGGGGGFGGGGGGGGGGGGGGGGGGGGGGGGGGGFGGGGGGGGGGGGGGGGGGGGGGEGGGGGGGGGGGGGGGGGGGGGGFGGGGGGGFGGGGGGGGGGGGGGGGFA;EGCGFGFGGGGBEGGDGGGGGGGGGGGGGGFGFFGCF@GGGFGGGF@GG>GFF?F9EFGFFFGF>FFGGGFFFGDAFGFF(,7<AGFFB?FGFFF?BFF03>FFFGG?FB>F011273E(A()-)-06.4
@M04650:207:000000000-C238N:1:1101:25073:13396 2:N:0:19
GGACTACTGGGGTTTCTAATCCTGTTTGCTCCCCACGCTTTCGCACCTGAGCGTCAGTCTTTGTCCAGGGGGCCGCCTTCGCCACCGGTATTCCTCCAGATCTCTACGCATTTCACCGCTACACCTGGAATTCTACCCCCCTCTACAAGACTCAAGCCTGCCAGTTTCAAATGCAGTTCCCAGGTTGAGCCCGGGGATTTCACATCTGACTTAACAGACCGCCTGCGTGCGCTTTACGCCCAGTAATTCCGATTAACGCTTGCACCCTCCGTATTACCGCGGCTGCTGGCACGGAGTTAGC
+
CCCCCGGGGGGGGGGGGGGGGGGGGGGGGGGGGGGGGGGGGGGGGGGGGDFGGGGGGGGGGFGGGGGGGGFGGGGGGGGFGGGGGGGDGGGGGGGGGGGEFGGGGGGGGGGGGGGGGGGGGGGGGGGGGGGGGGGGGC8FGGGFFGGGGGGFGGGGGGGGGGGGCFGGGFGGDFGGGGGFGAEGGGGDGGGGGGGGGGGFFFGFFGGFFGGGFGGCF=FG>D@FFFFFBG9B;GF9/3;CE04,:D2>GFF:<>DAC:>((454CA?<<?B:?64)3CBB>FFF0:?F:EFG?0(-(;<26
@M04650:207:000000000-C238N:1:1101:28946:13487 2:N:0:19
GGACTACCCGGGTTTCTAATCCTGTTTGCTCCCCACGCTTTCGCACCTGAGCGTCAGTCTTCGTCCAGGGGGCCGCCTTCGCCACCGGTATTCCTCCAGATCTCTACGCATTTCACCGCTACACCTGGAATTCTACCCCCCTCTACAAGACTCCAGCCTGCCAGTTTCGAATGCAGTTCCCAGGTTGAGCCCGGGGATTTCACATCCGACTTGACAGACCGCCTGCGTGCTCTTTACGCCCAGTAATTCCGATTAACGCTTGCACCCTCCGTATTACCGCGACTGCTGGCACGGAGTTGGC
+
CCCCCGG8,6@FGGGGGGGGGGGFGGGGGGGGGGGGGGGGGGGGCGGGCFGGGGGEFFGGGGG8CFGGGDBFGGGGGGGGDFFGGGCFGDGGGGGGGCFGGGGGGGGGGGGGGGFGGGGGEGGGGGFDGFFGC@EF9D=EECGFFF9?@EFFG6BFCFFFFGGGGFGGGFFFGGCGFGGG?:,DGGFGGGGGCE5C):FCCCFFAF4;DGC5)2;D*3F5>D>63FBF2D(5<FFAFFDC:<BFG7<A7B6,85CAGB66:?F>GG?:?F;B(;79E>019(376(.245(<,(-(4F)(4
@M04650:207:000000000-C238N:1:1101:24975:13509 2:N:0:19
GGACTACCAGGGTTTCTAATCCTGTTTGCTCCCCACGCTTTCGCCCCTGAGCGTCAGTCTTCGTCCAGGGGGCCGCCTTCGCCACCGGTATTCCTCCAGATCCCTACGCATTTCACCGCTCCACCTGGAATTCTACCCCCCTCTCCGAGACTCAAGCTTGCCATTTTCAGATGCAGTTCCCAGGTTGACCCCGGGGATTTCACATCGGACTTAACAACCCCCCTGCGTCCGCTTTACGCCCAGTAATTCCGATTAACGCTTGCACCCTCCTTATTACCGCGGCTGCTGGCACGGAGTTAGC
+
C@-88,ECCFGEGGDDCF9@F@,CFGGEECFGGGFECFGGCE@,,B@F:C6,+8@::CCE<CC@F@@FGCG7F:BGFECE=FCCEEFEECGGGGAFFFEGGGGFCDFEC:CGAA<F?480+6>FFDGFG,E:37,CEGGGG=CC,@ED7+>AFG@,>ED,@>,,7,,>EEFG+,,,=BFG69D7F,>:,6CCGGD5:<:>779@+;*0,756;77FF0C7(936:FB>(/(2:G>)*(;E>(((206):8)(4>G<C:91::D,CG1322(.-<<-CF14070(,4),(:(<:>0-3?)..
@M04650:207:000000000-C238N:1:1101:7720:13521 2:N:0:19
GGACTACCGGGGTTTCTAATCCTGTTTGCTCCCCACGCTTTCGCACCTGAGCGTCAGTCTTTGTCCAGGGGGCCGCCTTCGCCACCGGTATTCCTCCAGATCTCTACGCATTTCACCGCTACACCTGGAATTCTACCCCCCTCTACAAGACTCCAGCCTGCCAGTTTCGAATGCAGTTCCCAGGTTGAGCCCGGGGATTTCACATCCGACTTGACAGACCGCCTGCGTGCGCTTTACGCCCAGTAATTCCGATTAACGCTTGCACCCTCCGTATTACCGCGGCTGCTGGCACGGAGTTAGC
+
CCCCCEFGGGGGGGGGGGGGGGGGGGGGGGGGGGGGGGGGGGGGGGGGGDFGGGGDGGGGGGGGGGGGGGGGGGGGGGGGGGGGGGGGGGGGGGGGGGGGGGGGFGGGGGGGGGGGGGGGDGGGGGGGGGGFEGGGGGGGG6EF9ED,7;CFG?DGGFGFGGGGGGGGDGFGGGGGFGGGGDFGGGGGGGGGGGE5<*FFFFGFFFFA1DDGFFGDF@GGFG>FFF>E(19,4:7<@BEE508?:*:>F*)4?@GAF(4<:6<<GGFB:B031C>4FC(2201>>??8?C:F(41(::).)
@M04650:207:000000000-C238N:1:1101:20369:13526 2:N:0:19
GGACTACAAGGGTATCTAATCCTGTTTGCTCCCCACGCTTTCGCACCTGAGCGTCAGTCTTCGTCCAGGGGGCCGCCTTCGCCACCGGTATTCCTCCAGATCTCTACGCATTTCACCGCTACACCTGGAATTCTACCCCCCTCTACAAGACTCTAGCCTGCCAGTTTCGAATGCAGTTCCCAGGTTGAGCCCGGGGATTTCACATCCGACTTGACAGACCGCCTGCGTGCGCGTTACGCCCAGTAATTCCGATTAACGCTTGCACCCTCCGTATTACCGCGGCTTCTGGCACGGAGTTAGC
+
CCCCCGGGGGGGGGGGGGGGGGGGGGGGGGGGGGFGGGGGGGGEEGGGGGGGGGGGEGFGFGGGGGGGGEGGGGGGGGGGGGGGG@FGGGGGGGGGGCCDCGD@=FFGGGGGDGFFGGG>EGGGGGGG,>FGGFFFGEFGGDGFCFEFB,@<FCFFGGGGGFGFCEFGGGGGDGF7<?EF?<EGGBF?FGCGCEEG):F9=AC7FC<)3>D33>7;A8FF0D>:<F>76DBF3EFFB(:8?6:4>>A<CFF<:5DBFBBB?BGFFE?(4(3:0:85C7:9>2>>(()-5<?D<90446>A<
@M04650:207:000000000-C238N:1:1101:25023:13527 2:N:0:19
GGACTACAGGGGTATCTAATCCTGTTTGCTCCCCACGCTTTCGCACCTGAGCGTCAGTCTTTGTCCAGGGGGCCGCCTTCGCCACCGGTATTCCTCCAGATCTCTACGCATTTCACCGCTACACCTGGAATTCTACCCCCCTCTACAAGACTCAAGCCTGCCAGTTTCAAATGCAGTTCCCAGGTTGAGCCCGGGGATTTCACATCTGACTTAACAGACCGCCTGCGTGCGCTTTACGCCCAGTAATTCCGATTAACGCTTGCACCCTCCGTATTACCGCGGCTGCTGGCACGGAGTTAGC
+
CCCCCGGGGGGGGGGGGGGGGGGGGGGGGGGGGGGGGGGGGGGGGGGGGGGGGGGGGGGGGGGGGGGGGGGGGGGGGGGGGGGGGGGGGGGGGGGGGGGGGGGGGGGGGGGGGGGGGGGGGGGGGGGGGFGGGGGGCGGGGDGFFGGG9FFBFGGGGGGGGGGGGGGGGGGGGGGGGGGGGGGGGGGFGGGGGGGGGGFGGFGFFGGFFGGGFGGGFFGGFGFFFFFFFGFF0EF2F?GGG:08FCA<GFFFFFGFG<BB63>?GFB?:BBBFD?FGG<9BBFFFFF?>G3A14691FFF<
@M04650:207:000000000-C238N:1:1101:12329:13562 2:N:0:19
GGACTACTGGGGTTTCTAATCCTGTTTGCTCCCCACGCTTTCGCACCTGAGCGTCAGTCTTTGTCCAGGGGGCCGCCTTCGCCACCGGTATTCCTCCAGATCTCTACGCATTTCACCGCTACACCTGGAATTCTACCCCCCTCTACAAGACTCCAGCCTGCCAGTTTCGAATGCAGTTCCCAGGTTGAGCCCGGGGATTTCACATCCGACTTGACAGACCGCCTGCGTGCGCTTTACGCCCAGTAATTCCGCTTAACGCTTGCACCCTCCGTATTACCGCGGCTGCTTGCCCGGAGTGAGC
+
CCCCCGGGGGGGEGGGGGGGGGGGGGDFGGGGGFFEGGGGGGGDGGGFFEGGGGGGGCCEGFGGGFFGGGGDFGGEGGG@GGGGGCGGECFFFEDFAFGGGFGGGFGGGGGGGGGGGGGGGGGGGFGGFFGGFDGGCGFG>DGFGFF?FGGBFDGFEEGGGGFFFGGGDGCFDFFGAFFFGFFGFFGGGGGGECEGG4F6@AFCF*;A?DGGFGGGF;CGF)(-:F;<1<B9;E))*-12/40,*?2<7BF4(83>D(41,372FGF??<91(;(-+789>B0>9(,)8C(<<139<*-35
@M04650:207:000000000-C238N:1:1101:21244:13646 2:N:0:19
GGACTACTAGGGTTTCTAATCCTGTTTGCTCCCCACGCTTTCGAGCCTCAGCGTCAGTTACAGACCAGAGAGCCGCCTTCGCCACTGGTGTTCCTCCAGATCTCTACGCATTTCACCGCTACACCTGGAATTCTACCCCCCTCTACAAGACTCAAGCCTGCCAGTTTCAAATGCAGTTCCCAGGTTGAGCCCGGGGATTTCACATCTGACTTAACAGACCGCCTGCGTGCGCTTTACGCCCAGTAATTCCGATTAACGCTTGCACCCTCCGTATTACCGCGGCTGCTGGCACGGAGTTAGC
+
CCCCCGGGGGGGGGGGGGGGGGGGGGGGGGGGGGGGGGGGGGGGGGGGGGGGGGGGGGGGGGGGGGGGGGGGGGGGGGGGGGGGGGGGGFGGGGGGGGGGGGGGEFGGGGGGGGGGGGGGGGGGGGGGFCGFGGGGGFFGGGGFGGG8FGGFGGGGGGGGGGFFFGGGGGGGGGGGGGGGGFGDGGGGGGGGGGGGC*FGGFGFFGGFFGGGFGGGADDG@G>@FFFFFGFFFGFFADGGG??BFG><C@FBFBCAC:BBFFF?FFF0:11<:G?FGC,9>>BF(3:?BG(<<0>0:EAD<
@M04650:207:000000000-C238N:1:1101:19809:13694 2:N:0:19
GGACTACTAGGGTTTCTAATCCTGTTTGCTCCCCACGCTTTCGAGCCTCAGCGTCAGTTACAGACCAGAGAGCCGCCTTCGCCACTGGTGTTCCTCCATATATCTACGCATTTCACCGCTACACATGGAATTCCACTCTCCTCTTCTGCACTCAAGTCTCCCAGTTTCCAATGACCCTCCCCGGTTGAGCCGGGGGCTTTCACATCAGACTTAAGAAACCGCCTGCGCTCGCTTTACGCCCAATAAATCCGGACAACGCTTGCCACCTACGTATTACCGCGGCTGCTGGCCCGTCATTATC
+
CCCCCGGGGGGGGGGGGGGGGGGGGGGGGGGGGGGEGGGGGGGGGGGEFFGGGGGGDGFFGGGCGGGGFFGGGGGGGGGGGGGGGGGFFGGGGGGGGGGFGGGGGGGGGGGGGGGGGGGGGEGGEFFGEBCFFGFGGGGGGGGFGGGFGGGFGGGGGGFFGFCFAFFGCGFFGGGGG6DGGGGGEGGGGGGC5@EEDDFGG=CFFG76>FGC47CCFDGF057<<51;(D@>D754=:CEG<20<7<AGFF0:;G0*,114(*2*<:(.(((.2,.<*(-4>F>;<B)(:(*(((,(3)).
@M04650:207:000000000-C238N:1:1101:28062:13745 2:N:0:19
GGACTACTGGGGTATCTAATCCTGTTTGCTCCCCACGCTTTCGAGCCTCAGCGTCAGTTACAGACCAGAGAGCCGCCTTCGCCACTGGTGTTCCTCCATATATCTACGCATTTCACCGCTACACATGGAATTCCACTCTCCTCTTCTGCACTCAAGTCTCCCAGTTTCCAATGACCCTCCCCGGTTGAGCCGGGGGCTTTCACATCAGACTTAAGAAACCGCCTGCGCTCGCTTTACGCCCAATAAATCCGGACAACGCTTGCCACCTACGTATTACCGCGGCTGCTGGCTCGTAGTTAGC
+
CCCCCGGGGGGGGGGGGGGGGGGGGGGGGGGGGGGGGGGGGGGGGGGGGGGGGGGGGFGGGGGGGGGGGGGGGGGGGGGGGGGGGGGGGGGGGGGGGGGGGGGGGGGGGGGGGGGGGGGDGGGGFGGGFFGGGGGGGGGGGGGFGGGGGGGF8?EGGFDGGGGGGGGGGGGGGCGFGGGGGGEEGGG?EGGGGGGGGGGGGFGFFGGAEGGG=FGCF;FGBGFFFA93(>9>?FFFFFGGGFB?D:<AGF392>D6C>B??BGBCGB<>??:??2)<D:>>FFF>BF?7E(0276?FG2>6
@M04650:207:000000000-C238N:1:1101:7438:13787 2:N:0:19
GGACTACACGGGTTTCTAATCCTGTTTGCTCCCCACGCTTTCGAGCCTCAGCGTCAGTTACAGACCAGAGAGCCGCCTTCGCCACTGGTGTTCCTCCATATATCTACGCATTTCACCGCTACACATGGAATTCCACTCTCCTCTTCTGCACTCAAGTCTCCCAGTTTCCAATGACCCTCCCCGGTTGAGCCGGGGGCTTTCACATCAGACTTAAGAAACCGCCTGCGCTCGCTTTACGCCCAATAAATCCGGACAACGCTTGCCACCTACGTATTACCTCGGCTGCTGGCACGTAGGTAGC
+
CCCCCGGGGGGGGGGGGGGGGGGGGGGGGGG8FGGGGGGGGGGFGGGGGGGGGGDEFCGGGGGGGGGGGGGGGGGGDGGGGGGGGGGGFFGGGGGGGGGGGGGGGGGGGGGGFFGGGFGGGGGGEEGGBFFFGGGFGGGGGGGFFGGGGGGFGGFGGGGGDGGGFGGGFGFGGGG88DF>C7BGEGCGFGGGDEGGGGFGGFGFACFAEGGF9FGCFFG44D>@FFFF@D>;BG>A4:A>C:<:FC2<FFEF?BGFG>BB:BGB7C?7?F:(5E?9C><2<??(9??BFD0C?(4?(A5>2
@M04650:207:000000000-C238N:1:1101:28123:13810 2:N:0:19
GGACTACAGGGGTTTCTAATCCTGTTTGCTCCCCACGCTTTCGCACCTGAGCGTCAGTCTTTGTCCAGGGGGCCGCCTTCGCCACCGGTATTCCTCCAGATCTCTACGCATTTCACCGCTACACCTGGAATTCTACCCCCCTCTACAAGACTCCAGCCTGCCAGTTTCGAATGCAGTTCCCAGGTTGAGCCCGGGGATTTCACATCCGACTTGACAGACCGCCTGCGTGCGCTTTACGCCCAGTAATTCCGATTAACGCTTGCACCCTCCGTATTACCGCGGCTGCTGGCACGGAGTTAGC
+
CCCCCGGFGGGGGGGGGGGGGGGGGGGGGGGGGGFGGGGGGGGGGGGGFGGGGGGGGGGGGFGGGGGGGGGGGGGGGGGGGGGGGGGGGGGGGGGGGGGGGGGGGGGGGGGGGGGGGGGGGGGGGGGGGGGGGGGGGGGGGGGFDG9F<FGFGGGGGGGGGGGFGGGGGGGGGGGGGGGGGFFGGFDEGGGGGGGGGGGGGFGFFGGDFGGGFGGFFFGFBGFFFFF8:<>B>GFFF0CEE??2D*)):@F0:3DAG6>?::D>FFFFF?>6(;42FD?0;>16;?2)450?(43(8@256
@M04650:207:000000000-C238N:1:1101:17418:13812 2:N:0:19
GGACTACACGGGTTTCTAATCCTGTTTGCTCCCCACGCTTTCGCACCTGAGCGTCAGTCTTTGTCCAGGGGGCCGCCTTCGCCACCGGTATTCCTCCAGATCTCTACGCATTTCACCGCTACACATGGAATTCTACCCCCCTCTACAAGACTCCAGCCTGCCAGTTTCGAATGCAGTTCCCAGGTTGAGCCCGGGGATTTCACATCCGACTTGACAGACCGCCTGCGTTCGCTTTACGCCCAGTAATTCCGATTAACGCTTGCACCCTCCGTATTACCGCGGCTGCTGGCACGGAGGTAGC
+
CCCCCGGGGGGGGGGGGGGGGGGGGGGGGGFGGGGGGGGGGGGGGGGGGGGFGGGGGGGGGFGGGGGGGFGGGGGGGGGGGGGGGGGGGGGGGGGGGGDGGGFFGGGGGDCCGFGGGGGGGGGGGCFGGGGGGGGGGEGDGDGFGGG?FGGFGGGGGGGGGFFGFB=BC@GEFGGGGGGGF@FGGGGDFGGGGGDEDGCEGFGFFFGF?DGD3F6:FDGGBG9<BF>;(186:CFFF(;8EFFF7D6>GF@-()9-7,4?B6C2CF:060((,0()<F69(-9(11>0:G(3(113(;328
@M04650:207:000000000-C238N:1:1101:11280:13864 2:N:0:19
GGACTACCGGGGTATCTAATCCTGTTTGCTCCCCACGCTTTCGCACCTGAGCGTCAGTCTTCGTCCAGGGGGCCGCCTTCGCCACCGGTATTCCTCCAGATCTCTACGCATTTCACCGCTACACCTGGAATTCTACCCCCCTCTACGAGACTCAAGCTTGCCAGTATCAGATGCAGTTCCCAGGTTGAGCCCGGGGATTTCACATCTGACTTAACAAACCGCCTGCGTGCGCTTTACGCCCAGTAATTCCGATTAACGCTTGCACCCTCCGTATTACCGCGGCTGCTGGCACGGAGTTAGC
+
CCCCCGGGGGGGGGGGGGGGGGGGGGGGGGGGGGGGGFGGGGGGGGGGGGGGGGGGGGGGGGGDGGGGGGGGGGGGGGGGGGGGGGGGGGGGGGGGGGGGGGGGGGGGGGDGGGGGGGGGGGGGGGGGGGGGGGGGFFCGGGGFGGGDFDGFGGGGGGGGGFFGGGFGFFGFGGGGFGGGGCGFFGGG?@FGGGGGDDFGGFGFFG7A?>F>CCGGF(=C@D01<F9)(1,39G:>F:EE>1,5CCAAGFFFF:7)*4763?<4=*2:(27::C:BG>47(2311<:70C79:>0((266:
@M04650:207:000000000-C238N:1:1101:20105:13903 2:N:0:19
GGACTACCAGGGTTTCTAATCCTGTTTGCTCCCCACGCTTTCGCACCTGAGCGTCAGTCTTTGTCCAGGGGGCCGCCTTCGCCACCGGTATTCCTCCAGATCTCTACGCATTTCACCGCTACACCTGGAATTCTACCCCCCTCTACAAGACTCCAGCCTGCCAGTTTCGAATGCAGTTCCCAGGTTGAGCCCGGGGATTTCACATCCGACTTGACAGACCGCCTGCGTGCGCTTTACGCCCAGTAATTCCGATTAACGCTTGCACCCTCCGTATTACCGCGGCTGCTGGCACGGAGTTAGC
+
CCCCCGFGGGGGGGGGGGGGGGGGGGGGGGGGGGGGGGGGGGGGGGGGGGGGGGGGGGGGGGGGGGGGGGGGGGGGGGGGGGGGGGGGGGGGGGGGGGGGGGGGGGGGGGGGGGGGGGGGGGGGGGGGGGGGGGGGGGFGGGGFGGGGGFGFGGGGGGGGGGGGGGGGG*DDFFGDGGGGGGGGGGGGGGGGGGGGDDGGGFGFAFFDDGGGFGGGFDGGFGFFFFFFFGFB;GFDFFGGG:??CF<2CF???FGF>16<60F<FGF:FF><BGFFCF6;11;96?:?:G<F?169?8:46
@M04650:207:000000000-C238N:1:1101:17531:13930 2:N:0:19
GGACTACTGGGGTATCTAATCCTGTTTGCTCCCCACGCTTTCGCACCTGAGCGTCAGTCTTCGTCCAGGGGGCCGCCTTCGCCACCGGTATTCCTCCAGATCTCTACGCATTTCACCGCTACACCTGGAATTCTACCCCCCTCTACGAGACTCAAGCTTGCCAGTATCAGATGCAGTTCCCAGGTTGAGCCCGGGGATTTCACATCTGACTTAACAAACCGCCTGCGTGCGCTTTACGCCCAGTAATTCCGATTAACGCTTGCACCCTCCGTATTACCGCGGCTGCTGGCCCGTATTTAGC
+
CCCCCGGGGGGGGGGGGGGGGGGGGGGGGGGGGGGGGGGGGGGGGGGGGGGGGGGGGGGGGGGGGGGGGGGGGGGGGGGGGGGGGGGGGGGGGGGGGGGGGGGGGGGGGGGGGGGGGGGGGGGGGGGDEGGGGGGGGGGGGGGFFGGGDGGFGGGGGGGGGGGFGGGGFFGFFGGGGGGFGGGGGGGFGFGGGGDEC*CFGFGFFGGFFGGGFFGGFFGGFGFFFFFE?GFFFGF268EEG:?B7:>BGF:?BFDFGBFF::7<GGBF0:9?FF:AGC699(32;2)).>(:;((((0.6A
@M04650:207:000000000-C238N:1:1101:4217:13967 2:N:0:19
GGACTACTCGGGTTTCTAATCCTGTTTGCTCCCCACGCTTTCGAGCCTCAGTGTCAGTTACAGGCCAGAGAGCCGCTTTCGCCTCCGGTGTTCCTCCATATATCTACGCATTTCACCGCTACACATGGAATTCCACTCTCCTCTCCTGCACTCAAGTCTCCCAGTTTCCAATGCACACAATGGTTGAGCCACTGCCTTTTACATCAGACTTAAGAAACCACCTGCGCTCGCTTTACGCCCAATAAATCCGGACAACGCTTGGGACCTACGTATTACCGCGGCTGCTGCCACGGAGTTAGCC
+
CCCCCGGGFGGGFGGGGGGGGGGGGGGGGGGGGGGGGGGGGGGGGGGGGGGGGGGGGGGGGFGGGCGGGGGGGGGGEGFGGGGDEFGGGGGGGGGGGFGGGGGGGGGGGGGGGGGFGEGGGGGGGGGGGGGGGGGGFCEGGGGFGGGGFGGFGGGGGGGGGGGGFFGG9AFADGGGGGGGGGC>FEGGGGFGFFD?CCFGGBD>BDFFEGFFEDGG6@FGBCBF9@AD9D((6CFFEFGDG@@FGGFC7>BF9D<?D>?0=BGFGG:47:14)3:2<>>F>;0980>)(33:((-(.+--)
@M04650:207:000000000-C238N:1:1101:19682:13971 2:N:0:19
GGACTACCCGGGTTTCTAATCCTGTTTGCTCCCCACGCTTTCGAGCCTCAGCGTCAGTTACAGACCAGAGAGCCGCCTTCGCCACTGGTGTTCCTCCATATATCTACGCATTTCACCGCTACACATGGAATTCCACTCTCCTCTTCTGCACTCAAGTCTCCCAGTTTCCAATGACCCTCCCCGGTTGAGCCGGGGGCTTTCACATCAGACTTAAGAAACCGCCTGCGCTCGCTTTACGCCCACTAAATCCGGACAACGCTTGCCACCTACGTATTACCGCGGCTGCTGGCACGTAGTTAGC
+
CCCCCGGGGGGGGGGGGGGGGGGGGGGGGGGGGGGGGGGGGGGGGGGGGGGGGGGGGGGGGGGGGGGGGGGGGGGGGGGGGEGGGGGGGGGGGGGGGGGGGGGGGGGGGGGGGGGFGGGGGEGGFGGGFC?FGGGGGGGGGGGFGGGGGGGFGGGGGGGGGGGGFFGGGGGGGGGGGGGGGGGGGGGGGGGGEGGGGGGGGFGFFDCFFGGGEGGDF@GGFGF@6A()28;BF5FAF?GGG?(3DF24FFFBFFD:C>9:BFG?GGF77:?(4A7AGF:;1;;622):?GFGF6<4(<445
@M04650:207:000000000-C238N:1:1101:25433:13984 2:N:0:19
GGACTACCGGGGTATCTAATCCTGTTTGCTCCCCACGCTTTCGCACCTGAGCGTCAGTCTTTGTCCAGGGGGCCGCCTTCGCCACCGGTATTCCTCCAGATCTCTACGCATTTCACCGCTACACCTGGAATTCTACCCCCCTCTACAAGACTCTAGCCTGCCAGTTTCGAATGCAGTTCCCAGGTTGAGCCCGGGGATTTCACATCCGACTTGACAGACCGCCTGCGTGCGCTTTACGCCCAGTAATTCCGATTAACGCTTGCACCCTCCGTATTACCGCGGCTGCTGGCACGGAGTTAGC
+
CCCCCFGGGGGGGGGGGGGGGGGGGGGGFFGGGGGGGGGGGGGGGGGGGGGGGGGGGGGGGGGGGGGGGGGGGGGFGGGGGGGGGGGGGGGGGGGGGGGFFFGGGGGGGGGCFGFFFEGDGGGGGGGGGGGGGGGGGGGGGGGFGGGFGFGFGGGGGGGGGGGGGGGGGGGGGGGGGFGGGGGGFFGGGGCEEGGDCGGGGFGFFGGDDGDGFGGGF@GGBD>:<@0)->>F0EFAF:EEGB6.?D2AGF?2?FC<F6;6<FD2=??B?:1-1::4?D?>FF9((,),272+(((3:E4-6
@M04650:207:000000000-C238N:1:1101:5244:13990 2:N:0:19
GGACTACAGGGGTTTCTAATCCTGTTTGCTCCCCACGCTTTCGCACCTGAGCGTCAGTCTTTGTCCAGGGGGCCGCCTTCGCCACCGGTATTCCTCCAGATCTCTACGCATTTCACCGCTACACCTGGAATTCTACCCCCCTCTACAAGACTCCAGCCTGCCAGTTTCGACTGCAGTTCCCAGGTTGAGCCCGGGGCTTTCACATCCGACTTGACAGACCGCCTGCGTTCGCTTTACGCCCAGTAATTCCGATTAACGCTTGCACCCTCCGTATTACCGCGGCTGCTGGCACGGCGTTATC
+
CCCCCGGGGGGGGGGGGGGGGGGGGGGGGGCFGEGGGGGGGGGGGGEGFGGGGGGEEGGGGCEFG@CGF7CEEFGGGGGGGGCGCFGGFFGGGEFG<EFGGGGGGGGGGGGGFGGGGGGGGGGGGGFFGCFGGGGGGC8FGGGFGFFCBGGFG8C,F:3DFGGGGGF9>F*BDCFGGGGFCGGGFGD67FGFDEGE))<8CFGFFG5DFGGGFC4CA1CFF33(47>5(7:>6GF963EGGF?:C799FFF63<9>C<BB<B3<CE?:F?62(;(4AC:9>69>B67>0C:C(4,((2,(.
@M04650:207:000000000-C238N:1:1101:25950:13990 2:N:0:19
GGACTACTCGGGTTTCTAATCCTGTTTGCTCCCCACGCTTTCGAGCCTCAGCGTCAGTTACAGACCAGAGAGCCGCCTTCGCCACTGGTGTTCCTCCATATATCTACGCATTTCACCGCTACACATGGAATTCCACTCTCCTCTTCTGCACTCAAGTCTCCCAGTTTCCAATGACCCTCCCCGGTTGAGCCGGGGGCTTTCACATCAGACTTAAGAAACCGCCTGCGCTCGCTTTACGCCCAATAAATCCGGACAACGCTTGCCACCTACGTATTACCGCGGCTGCTGGCACGTAGTTAGC
+
CCCCCGGFGGGGGGGGGGGGGGGGGGGGGGGGGGGGGGGGGGGGGGGGGGGGGGGGGGGGGGGGGGGGGFFEGGGGGGGGGGGGGGGGGGGGGGGGGFGGGGGGGGGGGGGGGGGGGGGGGGGGGGGGFFFGGGGGEFGGGGGFDGGGFGGFGGDG@DDGFGGGGFDF=FEGGFGGG6@EGGGGGGGGFGGGGGGGDDGGGFGFFG88>F4>9717A(9C9CFF@FBB>G>>FFFFF0CGGFB?GDAFGFEFFFGFGF044:GFFGFFFF??FGFAGG?FF>F>>:>?FG:A8<?2?F9A5
@M04650:207:000000000-C238N:1:1101:12217:14014 2:N:0:19
GGACTACTCGGGTTTCTAATCCTGTTTGCTCCCCACGCTTTCGCACCTGAGCGTCAGTCTTTGTCCAGGGGGCCGCCTTCGCCACCGGTATTCCTCCAGATCTCTACGCATTTCACCGCTACACCTGGAATTCTACCCCCCTCTACAAGACTCTAGCCTGCCAGTTTCGAATGCAGTTCCCAGGTTGAGCCCGGGGATTTCACATCCGACTTGACAGACCGCCTGCGTGCGCTTTACGCCCAGTAATTCCGCGTAACGCTGGCCCCCCCCGCTTTACCCGCGCTCCTGGCACGGTCGGCCC
+
CCCCCGGEFFGGFDGGDEGGGGGGGGCFGGDGFGDCGGGGGGGGGGGGDFEFGGGGEGGGAEFGDFGGGGGGGGGGGGGGGGGGGGGGGGGGGGGGGGGGFGGGGGGGGGGGFGGGGGGGEGGGGGGGGFGGDGGGF@DFCCCF=;9=9CFFEF9CC:F8@EFGF9EGEFEC;CFGGGGGFF8DFFGFGEGCEEEC59FGDAFFFFGF0<D<3:CGA(8C0D9(4@672<>>25<)6:CEC1:?7>24C@F((8)4C?9(((*.3:3(1(,((/-)<*.,((-((-(,(*.+-,(((2(-1
@M04650:207:000000000-C238N:1:1101:24207:14040 2:N:0:19
GGACTACCGGGGTATCTAATCCTGTTTGCTCCCCACGCTTTCGAGCCTCAGCGTCAGTTACAGACCAGAGAGCCGCCTTCGCCACTGGTGTTCCTCCATATATCTACGCATTTCACCGCTACACATGGAATTCCACTCTCCTCTTCTGCACTCAAGTCTCCCAGTTTCCAATGACCCTCCCCGGTTGAGCCGGGGGCTTTCACATCAGACTTAAGAAACCGCCTGCGCTCGCTTTACGCCCAATAAATCCGGACAACGCTTGCCACCTATGTATTACCGCGGCTGCTGGCACGTATTTAGC
+
CCCCCGGGGGGGGGGGGGGGGGGGGGGGGGGGGGGGGGGGGGGGGGGGGGGGGGGGGGGGGGGGGGGGGGGGGGGGGGGGGGGGGGGGGGGGGGGGGGDGGGFGGGGGGGGGGGGGGGGGGGGGGGGGEEFFGGGGGGGGGGGFGGGGGGGFGGGGGGGGGGGGGGGGGGGGGGF8FGGGGGGGGGGGGGGGGGGGGGGGGFFFFGGFFGGFCFGGF;GFFGFFFFFFBD;9B>FFF:GGC?6?GGFFGFFB6@GFF>B?B?G?FGF?0)8<AGFDGGF>FFB93<??7E3F<60).<646
@M04650:207:000000000-C238N:1:1101:27337:14057 2:N:0:19
GGACTACCGGGGTTTCTAATCCTGTTTGCTCCCCACGCTTTCGAGCCTCAGCGTCAGTTACAGACCAGAGAGCCGCCTTCGCCACTGGTGTTCCTCCATATATCTACGCATTTCACCGCTACACATGGAATTCCACTCTCCTCTTCTGCACTCAAGTCTCCCAGTTTCCAATGACCCTCCCCGGTTGAGCCGGGGGCTTTCACATCAGACTTAAGAAACCGCCTGCGCTCGCTTTACGCCCAATAAATCCGGACAACGCTTGCCACCTACGTATTACCGCGGCTGCTGGCACGTAGTTAGC
+
CCCCCGGGGGGGGGGGGGGGGGGGGGGGGGGGGGGGGGGGGGGGGGGGGGGGGGGGGGGGGGGGGGGGGGGGGGGGGGGGGGGGGGGGGGGGGGGGGGGGGGGGGGGGGGGGGGGGGGGGGGGGGGGGFFGGGGGGGGGGGGGFGGGGGGGFGGDFGGGGGGGGFGGGFGGGGGGGGGGGGGGGGGGGGGGGGGGGGGGGGFGFFGGFFGFFFGGGFDGGFG9@FFFF>D9>6F5<F?GDEF:?GGFBGFF>FFGFGF;<:?G:GGF?BF?(<C?AEGBFFFFFF1??7EBG6(4:?9:<:
@M04650:207:000000000-C238N:1:1101:24797:14059 2:N:0:19
GGACTACACGGGTTTCTAATCCTGTTTGCTCCCCACGCTTTCGCACCTGAGCGTCAGTCTTCGTCCAGGGGGCCGCCTTCGCCACCGGTATTCCTCCAGATCTCTACGCATTTCACCGCTACACCTGGAATTCTACCCCCCTCTACAAGACTCCAGCCTGCCAGTTTCGAATGCAGTTCCCAGGTTGAGCCCGGGGATTTCACATCCGACTTGACAGACCGCCTGCGTGCGCTTTACGCCCAGTAATTCCGATTAACGCTTGCACCCTCCGTATTACCGCGGCTGCTGGCACGGAGTTAGC
+
CCCCCGGGGGGGGGGGGGGGGGGGGGGGGGGGGGGGGGGGGGGGGGGGGGGGGGGGGGGGCEGGGGGGGGEGGGGGGGGGGGGGGGGGGGGGGGGGGGGGGGGGGGGGDGEGGGGGGGGGGGGGGGGGGGGGGGGGGGGGGGGFGGG?FGGFGCFGGGGGGGGCFGGGGGGGFGGGGGGGGGGGGGGFGDGGGGGGGGGEFFGFFGGFFGGGF7DGFFGGFGFFFFFF:D>F;GFAFBEDGFFFGGF<FFFFFFGAG<>F??C>DG<?1?BB:8?AGG694>BB107:FG?GFFBF<G4:<
@M04650:207:000000000-C238N:1:1101:6563:14081 2:N:0:19
GGACTACTCGGGTTTCTAATCCTGTTTGCTCCCCACGCTTTCGAGCCTCAGCGTCAGTTACAGACCAGAGAGCCGCCTTCGCCACTGGTGTTCCTCCATATATCTACGCATTTCACCGCTACACATGGAATTCCACTCTCCTCTTCTGCACTCAAGTCTCCCAGTTTCCAATGACCCTCCCCGGTTGAGCCGGGGGCTTTCACATCAGACTTAAGAAACCGCCTGCGCTCGCTTTACGCCCAATAAATCCGGACAACGCTTGCCACCTCCGTATTACCGCGGCTGCTGGCACGTAGTTAGC
+
CCCCCGGGGGGGGCFGGGGGGGGGGGGGGGGGGGGGGGGFGGGGGGGGGGGGGGGGGGGGGGGGGGGGGGFGGGGGGGGGGGDGGGGGGGGGGGGGGGGGGGGGGGGGGGGGGGGGGGGGGGGGGGGGFFFGGGGGGGGGGGGFGGGGGGGFGGFGGG9EFFDGGFFGGGGGFGGGGGGGGD8EFDGGGGGDGCCEGGF6FFGFFCFFFGGFCGGFF@@FFGBD689E0D;9?GFAF?EGG<81<FAAGFF9:5<<F601?6F>F6?0(44318:AG=41996,36?D?G0<6<?08FAB<
@M04650:207:000000000-C238N:1:1101:15111:14110 2:N:0:19
GGACTACAGGGGTATCTAATCCTGTTGGCTCCCCACGCTTTCGCACCTGAGCGTCAGTCTTCGTCCAGGGGGCCGCCTTCGCCAACGGTATTCCTCCAGATCTCTACGCATTTCACCGCTACACCTGGAATTCTATCCCCCTCTACGAGACTCAAGCTTGCCAGTATCAGATGCAGTTCCCAGGTTGAGCCCGGGGATTTCACATCTGACGTAACAAACCGCCTGCGTGCGCTTTACGCCCAGTAATTCCGATTAACGCTGGAACCCTCCGTATTACCGCGGCGGCTGGCACGGACGTAGC
+
CCCCCAFEFGEGFGGGGGCDEFCFCF,C,,E@F:6@C@,CD5,BF:7AFEGFFGCCFFA,CFCECGEE8F@CGGC+@FEGGE@F=@=@B<+CAF,?=EFE=F;A>@,DEG7=EED,,+@+B>E,,3A>=FD8FFF,@,@FGGG6DBGGEGGFF:CE@A;,D@C7DF,>;DC,<7@C@DGFGGCFF,D8C,D?EGGGD4,,4+,+1C7A?7*9741@A1@<0>((,56)3*46(:5412**/3:(27)-?B9((016*((-(,*.CGB??<>?1*82+::0((4(4919(*(+49>((;80-
@M04650:207:000000000-C238N:1:1101:23131:14130 2:N:0:19
GGACTACCCGGGTATCTAATCCTGTTTGCTCCCCACGCTTTCGAGCCTCAGCGTCAGTTACAGACCAGAGAGCCGCCTTCGCCACTGGTGTTCCTCCATATATCCACGCATTTCACCGCTACACATGGAATTCCACTCTCCTCTTCTGCACTCAAGTCTCCCAGTTTCCAATGACCCTCCCCGGTTGAGCCGGGGGCTTTCACATCAGACTTAAGAAACCGCCTGCGCTCGCTTTACGCCCAATAAATCCGGACAACGCTTGCCACCTACGTATTACCGCGGCTGCTGGCACGTAGATCGC
+
CCCCCGGGGGGGGGGGGGGGGGGGGGGGGGGGGGGGGGGGGGGGGGGGGGGGGGGGGGGGGGGGGGGGGGGGGGGGGGGGGGGGGGGGGGGGGGGGGGGGGGGG9FGGGGGGGGGGGGGGGGGGGGGGFFFGFGGGGGGGGGGFGGGGGGGFGGGGGGGGGGGGGGGGGGGGGGGGGGGGGGGGGGGGGGGGGGGGGGGFDFEFFGGFFGFGEGGGFFGGFGFFFF;>>GFFFGFDFFGGGFFFGGFFGFFF?BDFF>BF?FGFFFFB7:???GFDGG0029BF>?:0:E:C1?<?1+)3<
@M04650:207:000000000-C238N:1:1101:27165:14136 2:N:0:19
GGACTACAAGGGTTTCTAATCCTGTTTGCTCCCCACGCTTTCGAGCCTCAGCGTCAGTTACAGACCAGAGAGCCGCCTTCGCCACTGGTGTTCCTCCATATATCTACGCATTTCACCGCTACACATGGAATTCCACTCTCCTCTTCTGCACTCAAGTCTCCCAGTTTCCAATGACCCTCCCCGGTTGAGCCGGGGGCTTTCACATCAGACTTAAGAAACCGCCTGCGCTCGCTTTACGCCCAATAAATCCGGACAACGCTTGCCACCTACGTATTACCGCGGCTGCTGGCACGTAGTTAGC
+
CCCCCGGGGGGGFGGGGGGGGGGGGGGGGGGGGGGGGGGGGGGGGGGGGGGGGGGGGGGGGGGGGFGGGGGGGGGGGGGGGGGGGGGGGGGGGGGGGGGGGGGGGGGGGGGGGGGGGGGGGGGGGGGFFFEGGGGGGGGGGDCFGGGGGGGFGGGGFGGGGGGGF;FGGGGGGGGGGGGGGCEGGGGGCEGGGDGGGGGGFFFFCG=FFGGFEGGGFFGGFGFF@A;>9DBFFGFFF?GGG<8:DFA4>?EBFFGFGF>?FFG?7C???::?2@?AGG?>FFFBF?FF058F?0:??G49:
@M04650:207:000000000-C238N:1:1101:24746:14140 2:N:0:19
GGACTACCCGGGTATCTAATCCTGTTTGCTCCCCACGCTTTCGAGCCTCAGCGTCAGTTACAGACCAGAGAGCCGCCTTCGCCACTGGTGTTCCTCCATATATCTACGCATTTCACCGCTACACATGGAATTCCACTCTCCTCTTCTGCACTCAAGTCTCCCAGTTTCCAATGACCCTCCCCGGTTGAGCCGGGGGCTTTCACATCAGACTTAAGAAACCGCCTGCGCTCGCTTTACGCCCAATAAATCCGGACAACGCTTGCCACCTACGTATTACCGCGGCTGCTGGCACGTAGTTAGC
+
CCCCCGGGGGGGGGGGGGGGGGGGGGGGGGGGGGGGGGGGGGGGGGGGGGGGGGGGGGGGGGGGGGGGGGGGGGGGGGGGGGGGGGGGGGGGGGGGGGGGGGGGGGGGGGGGGGGGGGGGGGGGGGGGFGGGGGGGGGGGGGGFGGGGGGGFGGGGGGFGGGGGFGGGFGGGDGGGGGGGGGGDGGGFGGGGEGGEGGGGGFGFFGGF8FGGFGGGFFGGFGFFFFB3(>>FBGFFFFGGGF6:FGBFGFFFFFGFGFFF??GFFGFFF??:BF:<GG:BFFFFFFFFFG:C<113:GDF9
@M04650:207:000000000-C238N:1:1101:26381:14176 2:N:0:19
GACTACCGGGGTATCTAATCCTGTTCGCTCCCCACGCTTTCGCTCCTCAGCGTCAGTATCGGCCCAGAGACCCGCCTTCGCCACCGGTGTTCCTCCTGATATCTGCGCATTTCACCGCTACACCAGGAATTCCAGTCTCCCCTGCCGAACTCTAGCCTGCCCGTATCGACTGCAAGCTCGGGGTTGAGCCCCGAGTTTTCACAGCCGACGCGACAGACCGCCTACGAGCTCTTTACGCCCAATAATTCCGGACAACGCTTGCACCCTACGTATTACCGCGGCTGCTGGCACGTAGTCGGCC
+
CCCCCGGGGGGGGGGGFGGGGGGGGGGGGGGGGGGGGGGGGGGGGGGGGGGGGGGGGGGGGDGGGGGFGGGFGGGGGGFGDCFFGGDEGGGGGGGGFGGGGDFGFFFGGGGGGGGGGGGGGFGGGGGGGGGGGFCFFGCFGGGFGGGDGGGFFG9<FFGCGF>EEFGGGGGEFGCGGGGGGGEGGGGGCEFGGGGFDGFCGFFFFGDD;8DD6CGGFFFG>G<<BF<33922>FFAE0EGG042FDA2:?@?F>7()48?FBG7FGF<BF?>4<4<C7(--9;6?BF?BE8:404?F5((-
@M04650:207:000000000-C238N:1:1101:5258:14192 2:N:0:19
GGACTACACGGGTATCTAATCCTGTTTGCTCCCCACGCTTTCGCACCTGAGCGTCAGTCTTTGTCCAGGGGGCCGCCTTCGCCACCGGTATTCCTCCAGATCTCTACGCATTTCACCGCTACACCTGGAATTCTACCCCCCTCTACAAGACTCAAGCCTGCCAGTTTCACATGCAGTTCCCAGGTTGAGCCCGGGGATTTCACATCTGACTTAACAGACCGCCTGCGTGCGCTTTACGCCCAGGAATTCCGATTAACGCTTGCCCCCTCCGTATTACCGCGGCTGCTGGCCCGTAGTTCGC
+
CCCCCCGEEGGDGFGFFGGGGGGGGGGGGGGGGGGGGGGGGGGFGGGGFFGGGGGGGGGGGGGGGGCGGDDGGGGGGGGGGGGGDGGEGGGGG,EFGGGGGGGFGGGGGGGGGGGGGGGGGG9FFGGGCFGGF9EG@DFEGGGFFFG6EFGFFGGGF+48EFGGGGGFF9>9FDEC@DFEFGFGGD,:CEFFGG*?D4F,:7CFFGFFFGC>9CFGBDC54DB?;A>F6D999GF<4:E8:2((*22)*1<66755:308:?G(*299((44088<GD0761;((,)53*(243(,,:)(-
@M04650:207:000000000-C238N:1:1101:3585:14219 2:N:0:19
GGACTACTGGGGTTTCTAATCCTGTTTGCTCCCCACGCTTTCGCACCTGAGCGTCAGTCTTCGTCCAGGGGGCCGCCTTCGCCACCGGTATTCCTCCAGATCTCTACGCATTTCACCGCTACACCTGGAATTCTACCCCCCTCTACGAGACTCAAGCCTGCCAGTTTCAAATGCAGTTCCCAGGTTGAGCCCGGGGAGTTCACATCTGACTTAACAGACCGCCTGCGTGCGCTTTACGCCCAGTAATTCCGATTAACGCTTGCACCCTCCGTATTACCGCGGCCGCTGGCACGGAGTTAGC
+
CCCCCGGGGGGGFGGGGGDGGGGGGGGGGGGGGGGDGGGGGGGGGGGGGGGGGGGGGFFGGGGGGGGGGGGGGGGGDGGFFFGGGGGGGGGGGGGGGGGGGG9FGGGGGGG+FFGGGGGGGGGGGGGCCFGGGGGGGCFEGDEFGGGGGGGFGFGGGGGGGGGGCECAFGGG@BFGG>CEFDGGFFCCG?FGGGEGC/FF+ACFFGCFEGFGFGGG=DGDBG>B?FFEFGFB;C5AF?C:C6:2CC>ACBF2(<5AF098<BFFGFF0(40(2*4><FB>B0;(4;B0751<?>>9(;4:)
@M04650:207:000000000-C238N:1:1101:23193:14263 2:N:0:19
GGACTACAGGGGTATCTAATCCTGTTTGCTCCCCACGCTTTCGCACCTGAGCGTCAGTCTTCGTCCAGGGGGCCGCCTTCGCCACCGGTATTCCTCCAGATCTCTACGCATTTCACCGCTACACCTGGAATTCTACCCCCCTCTACAAGACTCTAGCCTGCCAGTTTCGAATGCAGTTCCCAGGTTGAGCCCGGGGATTTCACATCCGACTTGACAGACCGCCTGCGTGCGCTTTACGCCCAGTAATTCCGGTTAACGCTTGCACCCTACGTATTACCGCGGCTGCTGGCACGGATTTCGC
+
CCCCCFDGGGGGGCFFGGGGGFCFDFGFFGGDFEG@@CFF,AFDCFFEGGGGGGG7@@<@CEFFCGGGCGGGGGGGGGGGGGGGGGGGGDFFGGGGGGGGGFFGGFGGGGC:FGGGGGGGGGGGFFGGGGGGGGGAAD87CDEFGGGGGGGFCFFFCFGGGGGGGA:FEEEFFGGGF>EFGCFGGGGGGGGFEGCG5CFFGFF@FG<53DG3A7DFFDCG@GF0:>9FFGBB9=>DFBGGG??>F7:2C6)(,)9-::93:6<?C@??1<BF?F?99C?B09>BB67?FD?C(3((-C)(,
@M04650:207:000000000-C238N:1:1101:11819:14278 2:N:0:19
GGACTACCCGGGTATCTAATCCTGTTTGCTCCCCACGCTTTCGAGCCTCAGCGTCAGTTACAGACCAGAGAGCCGCCTTCGCCACTGGTGTTCCTCCATATATCTACGCATTTCACCGCTACACATGGAATTCCACTCTCCTCTTCTGCACTCAAGTCTCCCAGTTTCCAATGACCCTCCCCGGTTGAGCCGGGGGCTTTCACATCAGACTTAAGAAACCGCCTGCGCTCGCTTTACGCCCAATAAATCCGGACAACGCTTGCCACCTACGTATTACCGCGGCTGCTGGCACGTAGTTAGC
+
CCCCCGGGGGGGGGGGGGGGGGGGGGGGGGGGGGGGGGGGGGGGGGGGGGGGGGGGGGFGGGGFGGGGFGGGGGGGGGGGGGGGGGGGGGGGFGGGGGGGGGFGGGGGGGGGGGGGGCEGGGGG9FGGGFGGGGFGAGGGGGGFGGEFDFGFGGGGFEDDFGFGFFGGDGGA?>D@=DGGGGGGGGGGGGGEGGGGDGFGGFF6FGF;<GGGFG+@=@GG6C>FFF9A(:>>FDFDFBDGG?:?GFFFGFF>BDGFGF>F46F?DG???FB0<F3AGG:BFBF9>:2:?C0E?3((-36<.
@M04650:207:000000000-C238N:1:1101:4086:14281 2:N:0:19
GGACTACAGGGGTTTCTAATCCTGTTTGCTCCCCACGCTTTCGAGCCTCAGCGTCAGTTACAGACCAGAGAGCCGCCTTCGCCACTGGTGTTCCTCCATATATCTACGCATTTCACCGCTACACATGGAATTCCACTCTCCTCTTCTGCACTCAAGTCTCCCAGTTTCCAATGCCCCTCCCCGGTTGAGCCGGGGGTTTTCACATCAGCCTTAAGAAACCGCCTGCGCTCGCTTTACACCCATTAAATCGGGACAACGCTTGCCCCCCCCGAATTACCCCGCCGGCGGGCACGGATTTGCC
+
CC<CCGGGGGGGGGGGGGGGGGGGGGFG@EFGGGGGGGGGGGG8FGFBFFCFGGGGGGGGCFCEGGDG,9EFGGGGCFDGGGCFFFGGEFGGGF,C?8?FGGGFGGCFFFCFGGGFGGGGGGGC9:=EFFGEGGFG88,AEFGF,CD8,7EDFGGGB9,@DFFDBBEG,@E;+,6,@++3@@CGECB,<FFGCCE*):FFG:E:+2:6)*2:.7+16(A<1C>F04().C(4?GFA*)<C*4():7:4C)),()*(*(-2((*50;(((((((1-:C:((-((--((-(*4/:((,(+).)
@M04650:207:000000000-C238N:1:1101:9213:14293 2:N:0:19
GGACTACCGGGGTTTCTAATCCTGTTTGCTCCCCACGCTTTCGAGCCTCAGCGTCAGTTACAGACCAGAGAGCCGCCTTCGCCACTGGTGTTCCTCCATATATCTACGCATTTCACCGCTACACATGGAATTCCACTCTCCTCTTCTGCACTCAAGTCTCCCAGTTTCCAATGACCCTCCCCGGTTGAGCCGGGGGCTTTCACATCAGACTTAAGAAACCGCCTGCGCTCGCGTTACGCCCAATAAATCCGGACAACGCTTGCCACCTACGTATTACCGCGGCTGCTGGCACGTAGTTAGC
+
CCCCCGGGGGGGGGGGGGGGGGGGGGGGGGGGGGGGGGGGGGGGGGGGGGGGGGGGGGGGGGFDGGGGGGGGGGGGGGGGGGGGGGGGGGGGGGGGGGGGGGGGGGGGGGGGGGGGGDGGGGGGCFGGFFFGGGGGGGGGGGGFGGGFGGGFGGF?FGFGGGGGGGGGGGGGGGGGGGGGGGGGGGGGGGGEDEGEDDGGGFGFFGGF<FGGFFFFF@GGFG@FFFFE>D9>(>B?FFGGGF6?GDAFGFF(:EGBGBFB2<GFGGB:7:<?FFB<FGFF>96;12?:BGFG<(308F-:6
@M04650:207:000000000-C238N:1:1101:26025:14318 2:N:0:19
GGACTACTCGGGTTTCTAATCCTGTTTGCTCCCCACGCTTTCGAGCCTCAGCGTCAGTTACAGACCAGAGAGCCGCCTTCGCCACTGGTGTTCCTCCATATATCTACGCATTTCACCGCTACACATGGAATTCCACTCTCCTCTTCTGCACTCAAGTCTCCCAGTTTCCAATGACCCTCCCCGGTTGAGCCGGGGGCTTTCACATCAGACTTAAGAAACCGCCTGCGCTCGCTTTACGCCCATTAAACCCGGCAAACGCTTGCCACCTCCGTATTCCCGCGGCTGCTGGCACGTAGTTAGC
+
CCCCCGGFGGDGGDGGGGGGGGFFGGDGGGGGGEFGGGGGGGGD@:FFFGGGGGGGGEFGGGG9EGGGG8FG?EEGEGGGGGGGGGGGGGGGGGGGGDCFAEFGGGGGGGGGGGGGGGGGGGGG9:AEFGGGGGGGF8@FFGGFCFGGGGGFGGCF;=D;DGFGFEFFAG,DCFG8A=D6=+>8@7@66CF>75>*/CGFC+;>+8+6>CGFFF++13FD0C.((2,22C((8FFAF(5:*4(6CF9)*)7((.>:F6(,4:<(092<(((4<F22+98960031(427=:F6((.8246:
@M04650:207:000000000-C238N:1:1101:27514:14350 2:N:0:19
GGACTACACGGGTTTCTAATCCTGTTTGCTCCCCACGCTTTCGCACCTGAGCGTCAGTCTTCGTCCAGGGGGCCGCCTTCGCCACCGGTATTCCTCCAGATCTCTACGCATTTCACCGCTACACCTGGAATTCTACCCCCCTCTACAAGACTCTAGCCTGCCAGTTTCAAATGCAGTTCCCAAGTTAAGCTCGGGGATTTCACATCTGACTTAACAGACCGCCTGCGTGCGCTTTACGCCCAGTAATTCCGATTAACGCTTGCACCCTCCGTATTACCGCGGCTTCTGGCACGGAGTTAGC
+
CCCCCGGGGGGGGGGGGGGGGGGGGGGGGGGGGGGGGGGGGGGGGGGGGGGGGGGGGGGGGGGGGGGGGGGGGGGGGGGGFGGDGGGGGEGGGGGGGGGGGGGGGGGGGGGGGGGGGGGGCGGGGGGGGFGGGGGGGGGGDDGFGGGFBCGFGGGGFDFGG@CFFGFGGGGGGGGGGGGFFGDFFGGGGF;FGGGGDGGGGCCFFGGFFGGGFGGFA3=F;GFFFFFFFGFFFEFAF0;EEFFF77><CF4:?EGFG:(4(4FF=FF??B9?:F?AGC819(23(4254?0E?>14:F2).
@M04650:207:000000000-C238N:1:1101:27302:14359 2:N:0:19
GGACTACAGGGGTATCTAATCCTGTTTGCTCCCCACGCTTTCGCACCTGAGCGTCAGTCTTTGTCCAGGGGGCCGCCTTCGCCACCGGTATTCCTCCAGATCTCTACGCATTTCACCGCTACACCTGGAATTCTACCCCCCTCTACAAGACTCTAGCCTGCCAGTTTCAAATGCAGTTCCCAAGTTAAGCTCGGGGATTTCACATCTGACTTAACAGACCGCCTGCGTTCGCTTTACGCCCAGTAATTCCGATTAACGCTTGCACCCTCCGTATTACCGCGGCTGCTGGCACGGAGTTAGC
+
CCCCCFGGGGGGGGGGCFGGGGGGFFFGGGGGFGGGEGDFFFGFGGCFCFCGGGGGGGGDFFFGGFFGGGEGGGEEFGEFEEFGGGGGGGEGGGGFGGGFGFGG,9FGGGGGF<FFE7B>EGGGF8AFGGGGFGFBEGFEGGG6EGF=,@DFGGGCGGGCGFFFDF7BF;CGGGGEEDGGFGG8?F;=CB>FGDGG<42AC=;BAGGFEG7+9>C@FFCF03;0(;1)(9?FFGFFF(;:/(430CABC?)417CAC601?B37=E018:B11809CG<>0396;:?F0/4+4(-((2446
@M04650:207:000000000-C238N:1:1101:12710:14363 2:N:0:19
GGACTACAAGGGTTTCTAATCCTGTTTGCTCCCCACGCTTTCGAGCCTCAGCGTCAGTTACAGACCAGAGAGCCGCCTTCGCCACTGGTGTTCCTCCATATATCTACGCATTTCACCGCTACACATGGAATTCCACTCTCCTCTTCTGCACTCAAGTCTCCCAGTTTCCAATGACCCTCCCCGGTTGAGCCGGGGGCTTTCACATCAGACTTAAGAAACCGCCTGCGCTCGCTTTACGCCCAATAAATCCGGACAACGCTTGCCACCTACGTATTACCGCGGCGGCTGGCACGTAGTTAAC
+
CC<CCFGGGGGGGGGGGGGGGGGGGGGGGGGGGGGGGGGGGGGGGGGGGGGGGGGGGGGGGGGDGFGFGGGDFGGGGGGGGGGGGGGGGGGGGGGGGGGGGGGGGGFGGGGGGGGGGGGGGGGGGGGGFFEGGGGGDGGGGGGFGGGGGFGFG?EGGGGGDGGGAEGFGGGGGGGFGC8EGGGGGEGGCCFGCCGEGGGFGFFF6DGF9CFF=FG=C@GGBG@<DF>B6<39?FF>=:GGG?BFGG>BGFF>8@D?G>FBBFG>7C?<B:124E>9CD3(790(2029:E(<6136?E)).
@M04650:207:000000000-C238N:1:1101:14256:14379 2:N:0:19
GGACTACAAGGGTTTCTAATCCTGTTTGCTCCCCACGCTTTCGCACCTGAGCGTCAGTCTTTGTCCAGGGGGCCGCCTTCGCCACCGGTATTCCTCCAGATCTCTACGCATTTCACCGCTACACCTGGAATTCTACCCCCCTCTACAAGACTCCAGCCTGCCAGTTTCGAATGCAGTTCCCAGGTTGAGCCCGGGGATTTCACATCCGACTTGACATACCGCCTGCGTGCGCTTTACGCCCAGTAATTCCGATTAACGCTTGCACCCTCCGTATTACCGCGGCTGCTGGCACGGAGTTAGC
+
CCCCCGGGFGGGGGGGGGGGGGGGGGGGGGGGGGGGGGGGGGGGGGGGFGGGGGGGGGGGGGCFGGGGGGDF@FGGGGGGGGGGGGGGGGGGGGGGGGGGGGGGGGGGDGGGGGGGFFGGGGGGFGGGGGGGGGGGGCFGGGGFFF9EDFCFGGGGCFGFGGGGGGGGGDGC5FGGGFGGGGFGGGGGCFFFGGGGDGFFGFFA7CF><DDGACFC+7EGFGF;(;9>0C>F1EFBFBGGGFF?G7AFGFFFBFGFGF><::*)2AB0(-(-4*56@G029>BB6?:?BE7C?F9(4?A>5
@M04650:207:000000000-C238N:1:1101:15920:14386 2:N:0:19
GGACTACTGGGGTATCTAATCCTGTTTGCTCCCCACGCTTTCGAGCCTCAGCGTCAGTTACAGACCAGAGAGCCGCCTTCGCCACTGGTGTTCCTCCATATATCTACGCATTTCACCGCTACACATGGAATTCCACTCTCCTCTTCTGCACTCAAGTCTCCCAGTTTCCAATGACCCTCCCCGGTTGAGCCGGGGGCTTTCACATCAGACTTAAGAAACCGCCTGCGCTCGCTTTACGCCCAATAAATCCGGACAACGCTTGCCACCTACGTATTACCGCGGCTGCTGGCACGTAGTTAGC
+
CCCCCCGGGGGGGGGGGGGGGGGGGGGGGGGGGGGGGGGGGGGGGGGGGGGGGGGGGGGGGGGGGGGGGGGGGGGGGGGGGGGGGGGGGGGGGGGGGGGGGGGGGGGGGGGGGGGGGGGDCFGGGGGGFEFGGGGGGGFFGGGFGGGCGGGFGGFGGGFGGGGGFFFGGGGECFFGGFGGGGGGGGGGFGGGCGGCD4FFFCGFFGFFFGGGCGFGFFGF>CB@0A;FFG>B0EFFF?GGGF:?GGFFGF>00>DBG6B<6<GBGGF0:BBFBGFFGGF903;;9:05057C<1(((<)..
@M04650:207:000000000-C238N:1:1101:4097:14406 2:N:0:19
GGACTACCGGGGTTTCTAATCCTGTTTGCTCCCCACGCTTTCGAGCCTCAGCGTCAGTTACAGACCAGAGAGCCGCCTTCGCCACTGGTGTTCCTCCATATATCTACGCATTTCACCGCTACACATGGAATTCCACTCTCCTCTTCTGCACTCAAGTCTCCCAGTTTCCAATGACCCTCCCCGGTTGAGCCGGGGGCTTTCACATCAGACTTAAGAAACCGCCTGCGCTCGCTTTACGCCCAATAAATCCGGACAACGCTTGCCACCTACGTATTACCGCTGCTGCTGGCACGTAGTTAGC
+
BCCCCGG?FDGGGGGGGGGGGGEFFGDCFGGGGGGGGGGGGGEGFDEGGGGGGGGGGGG9FFFGGDGGDFF7FFGGGGGGGGGDGGGGGGGGGFFGGCGGGFFFGGGGDGGGGGGGGGEDGGGG:FDFFFFGGFGGGGFGGGGFEGEAEFGFGEE@3@FGGGGGGCFGFGGGG;9=EGFEGFEGCFEGGG@E5EGG:DGGDFGFFGG6);DC>7::C8GGFG@DDFF)3D>>B=596(;CE?0(>7<2763(33)8FBF<<FG?7C<147::<F(69C:9190>))38?G<F18((-<4).
@M04650:207:000000000-C238N:1:1101:4226:14408 2:N:0:19
GGACTACCGGGGTTTCTAATCCTGTTTGCTCCCCACGCTTTCGAGCCTCAGCGTCAGTTACAGACCAGAGAGCCGCCTTCGCCACTGGTGTTCCTCCATATATCTACGCATTTCACCGCTACACATGGAATTCCACTCTCCTCTTCTGCACTCAAGTCTCCCAGTTTCCAATGACCCTCCCCGGTTGAGCCGGGGGCTTTCACATCAGACTTAAGAAACCGCCTGCGCTCGCTTTACGCCCAATAAATCCGTACAACGCTTGCCACCTACGTATTACCGCGGCTGCTGGCACGTCGTTAGC
+
CCCCCAFGGEFDGGGGGGGGFGGGGGFGGGGGGFFGGGGGGGGCEFEGGFGGGGGGGGGGGGGGGGGFFFGGGGFGGGGGGGGGGGDGGGGGGGGGGGGGFGGGGGGGGDGGGGGGGGGDGGGGGGG8BAEFFGGGGFGGGGGFGGGFFGGFGFGGG8=B8C8DFFFGGGGGG9,@FGGGGGEGGGEGGGGGGDGGGCCFF@FFFFG6@GGDC+:+;=GGFGFF@F0:9D19?5@266EEE:1?G*66C?@(.)*47;>FB:FBGGF<:?6?<F:BG7:69BBFF62)8E:C((((-;3(.
@M04650:207:000000000-C238N:1:1101:23638:14422 2:N:0:19
GGACTACTCGGGTTTCTAATCCTGTTTGCTCCCCACGCTTTCGAGCCTCAGCGTCAGTTACAGACCAGAGAGCCGCCTTCGCCACTGGTGTTCCTCCATATATCTACGCATTTCACCGCTACACATGGAATTCCACTCTCCTCTTCTGCACTCAAGTCTCCCAGTTTCCAATGACCCTCCCCGGTTGAGCCGGGGGCTTTCACATCAGACTTAAGAAACCGCCTGCGCTCGCTTTACGCCCAATAAATCCGGACAACGCTTGCCACCTACGTTTTACCGCGGCTGCTGGCACGTAGTTAGC
+
CCCCCGFGGGGGGGGGGGGGGGGGFGGGGGGGGFFEGGGGGGGGGGGGGGGGGGGGGGGGGGGGGGGGFGGFGGDGGGGGGGEGCGGFGGGGFGGGGGGEGCCFGGGGGG>:FFGGGGGGGGGG9FFEFFGGGFGGFFG?F8EFGGGGGGGFFFFDDFGGGGG?FFFGGFGGGEDFFD=EEGGGFGGGGGGGGG>CGGFGGFGFF4+/78FGFCCFFFGGBGF?DF>A0CFFFE>>@:EGGF<:F*5:FFF>057?5;;?FFGFG??<2:??(8:FGG1>>;9>0:).5E(?04((49:A:
@M04650:207:000000000-C238N:1:1101:17497:14427 2:N:0:19
GGACTACACGGGTTTCTAATCCTGTTTGCTCCCCACGCTTTCGAGCCTCAGCGTCAGTTACAGACCAGAGAGCCGCCTTCGCCACTGGTGTTCCTCCATATATCTACGCATTTCACCGCTACACATGGAATTCCACTCTCCTCTTCTGCACTCAAGTCTCCCAGTTTCCAATGACCCTCCCCGGTTGAGCCGGGGGCTTTCACATCAGACTTAAGAAACCGCCTGCGCTCGCTTTACGCCCAATAAATCCGGACAACGCTTGCCACCTACGTATTACCGCTGCTGCTGGCACGTAGTTAGC
+
CCCCCGGGGGGGGGGGGGGGGGGGFGGGGGGGGGGGGGGGGGGGGGGGGEGGEGGGGGGGGGGGGGGGGGCGGGGGGGGGGGGGGGGGGGGGGGGGGGGGGGGGGGGGGGGGGGGGGGGGGGGGGGFGFFFGGGGGGGGGGGGFGGGGGGGFGGCFFC9EGGGGGGGGGGGGGFDFFGGGGGGDGGGGGGGGGGGGGGGFGFGFFGGF9FGC3++3@@GGFGFFFF>>(710,AFAF0CCGF11FFAFGFFFBFG<FFBFFFGFGG?:BB0(<FF2<DB0,7>D?FFFFD7C:BB::C><4
@M04650:207:000000000-C238N:1:1101:17670:14443 2:N:0:19
GGACTACACGGGTTTCTAATCCTGTTTGCTCCCCACGCTTTCGCACCTGAGCGTCAGTCTTCGTCCAGGGGGCCGCCTTCGCCACCGGTATTCCTCCAGATCTCTACGCATTTCACCGCTACACCTGGAATTCTACCCCCCTCTACAAGACTCTAGCCTGCCAGTTTCAAATGCAGTTCCCAAGTTAAGCTCGGGGATTTCACATCTGACTTAACAGACCGCCTGCGTGCGCTTTACGCCCAGTAATTCCGATTAACGCTTTCACCCTCCGTATTACCGCGGCTTCTGGCACGGAGTTAGC
+
CCCCCGGGGGGGGGGGGGGGGGGGGGGGGGGGGGGGGGGGGGGGGGGGGGGGGGGDGGGGGGGGGGGGG@@FGGGGGGGGGGGGGGGGGGGGGGFFGGGGGGGGGGGGGGGEGGGGGGGGGGGGGGGCFGGGGFGGGGFDECGFAFG?<EGFGEGFGGGGGGFGFGGGGC9DGGGGGGGGGGGGGGCFFG;?EGGGCDGG8FGFFCCCEFGGEGGGA@G7>D20:A9><D>F>E@AF?EGG:1:7C:4:FF?1D3:7:><?0*):A0(-49,(24>FG0(-142(.457C:EBFB(3C<A:
@M04650:207:000000000-C238N:1:1101:7593:14460 2:N:0:19
GGACTACCGGGGTATCTAATCCTGTTTGCTCCCCACGCTTTCGAGCCTCAGCGTCAGTTACAGACCAGAGAGCCGCCTTCGCCACTGGTGTTCCTCCATATATCTACGCATTTCACCGCTACACATGGAATTCCACTCTCCTCTTCTGCACTCAAGTCTCCCAGTTTCCAATGACCCTCCCCGGTTGAGCCGGGGGCTTTCACATCAGACTTAAGAAACCGCCTGCGCTCGCTTTACGCCCAATAAATCCGGACAACGCTTGCCACCTACGTATTACCGCGGCTGCTGGCACGTAGTTAGC
+
CCCCC8FGGGGGGDGGFGGGGGGGGGGGGGGGGGGGGGGGGGGFGGGGGGGGGGGGGGGGGGGGGGGGGGGGGGGGGGGGGGGGGGFGGGGGGGGGGGGGGGGGFGGGGGGGGGGGGGGGGGGGFGFGFFDFGGGGGGGGGGGBFFD9CFGFGGGGGGGGGGGGFFGGGGGGGGGGGGGGGGG@FGG66EEDGDGGGGFFFFGFFGGFECG77@FFFFGGBGFFFFF:(>>>BF3)=<CEDBB1F>4<GFFB()>:D24:B:G0:<:?>:<:?G?4FF06>BFF0?)),*(38?((-<4<6
@M04650:207:000000000-C238N:1:1101:19748:14485 2:N:0:19
GGACTACTGGGGTTTCTAATCCTGTTTGCTCCCCACGCTTTCGAGCCTCAGCGTCAGTTACAGACCAGAGAGCCGCCTTCGCCACTGGTGTTCCTCCATATATCTACGCATTTCACCGCTACACATGGAATTCCACTCTCCTCTTCTGCACTCAAGTCTCCCAGTTTCCAATGACCCTCCCCGGTTGAGCCGGGGGCTTTCACATCAGACTTAAGAAACCGCCTGCGCTCGCTTTACGCCCAATAAATCCGGACAACGCTTGCCACCTACGTATTACCGCGGCTGCTGGCACGTCGTTAGC
+
CCCCCFFGGGGGGGGGGGGGGGGGGGGGGGGGGGGGGGGGGGGGGGGGGGGGGGGGGGGGGGGGGGGGGGGGGGGGGGGGFGGGGGFGDGGGGGGGGGGGGGGGGGGGGGGGGGGGGGGGGGGGGGGGFFGGGGGGGGGGGGGFGGGGGGGFGGGGGGGGGFGGFGGGGFAFGGGGGGGEGGGCFGGGFGGEGDDGGGGGFFGFFGGFFGGGEG@CF@GCBGFFFFF>9G@;BGF9B?GEG3<BGG<<GFFF0@3<G69?:6C?:C?:>B6,2E42EF?99((12<?80:1C08((4C1(6
@M04650:207:000000000-C238N:1:1101:10991:14513 2:N:0:19
GGACTACTCGGGTATCTAATCCTGTTTGCTCCCCACGCTTTCGAGCCTCAGCGTCAGTTACAGACCAGAGAGCCGCCTTCGCCACTGGTGTTCCTCCATATATCTACGCATTTCACCGCTACACATGGAATTCCACTCTCCTCTTCTGCACTCAAGTCTCCCAGTTTCCAATGACCCTCCCCGGTTGAGCCGGGGGCTTTCACATCAGACTTAAGAAACCGCCTGCGCTCGCTTTACGCCCAATAAATCCGGACAACGCTTGCCACCTACGTTTTACCGCGGCTGCTGGCACGTAATTAGC
+
CCCCCGGGGGGGGGGGGGGGGGGGGGGGGGGGGGGGGGGGGGGGGDGGGGGGGGGGGGGGGGGGGGGGGGFGGGGGGGGGDFGGGFGGGGFGGGGGGGGGGGGGGGGGGGGGGGGGGGDDEGGGGGFFEEDEGGGGGGGGGGGFGGGGGGGFFGGFDFFGGGGGDFGGEGGGGGFGGGFGGGGCEGGCGGGGGGDGG4FFFFGFFC+2*CGDEG=+;3=CBGB<?57A6:3;?GFFFFGGG:<77>>):6771)9:<1(,(4C(*38:?>:,(*34CG:(169>6:27(/4C?,((-0),.
@M04650:207:000000000-C238N:1:1101:19223:14533 2:N:0:19
GGACTACAGGGGTTTCTAATCCTGTTTGCTCCCCACGCTTTCGCACCTGAGCGTCAGTCTTCGTCCAGGGGGCCGCCTTCGCCACCGGTATTCCTCCAGATCTCTACGCATTTCACCGCTACACCTGGAATTCTACCCCCCTCTACGAGACTCAAGCTTGCCAGTATCAGATGCAGTTCCCAGGTTGAGCCCGGGGATTTCACATCTGACTTAACAAACCGCCTGCGTGCGCTTTACGCCCAGTAATTCCGATTAACGCTTGCACCCTCCGTATTACCGCGGCTGCTGGCCCGGAGTTAGC
+
CCCCCGGGGGGGGGGGGGGGGGGGGGGGGGGGGGGGGGGGGGGGGGGGGGGGGGGGGGGGGGGGGGGGGGGGGGGGGGGGGGGGGGGGGGGGFGGGGGGGGGGFGGGGGGGGGGGGGGGGGGGGGGGGGGGGGGGGGFFFGGGFGGG>FGGFFEGGGGGGG:E@GGGGGGGGGDGGGGGGGGGFFFEG?FFGGDGEDGGGGFFAAGGFFGGGFGGGFFGGBGFFFFFF1*-9;GFFFBGGG:??F7<679??6D34D09::?GBGG?BFFF?005>FG:6>9>>(40.0:(:>((48@))6
@M04650:207:000000000-C238N:1:1101:3565:14537 2:N:0:19
GGACTACTGGGGTTTCTAATCCTGTTTGCTCCCCACGCTTTCGAGCCTCAGTGTCAGTTACAGGCCAGAGAGCCGCTTTCGCCTCCGGTGTTCCTCCATATATCTACGCATTTCACCGCTACACATGGAATTCCACTCTCCTCTCCTGCACTCAAGTCTCCCAGTTTCCAATGCACACAATGGTTGAGCCACTGCCTTTTACATCAGACTTAAGAAACCACCTGCGCTCGCTTTACGCCCAATAAATCCGGACAACGCTTGGGCACTACGTATTACCGCGGCTGCTGGCCCGTAGTTAGAC
+
CCCCCGGFFFFFFGGGGGGGGGFGGFF@9E@FGGFGGGGF8BFFGGCGGGGFFGGGG6<EDE<EF,CFFGGGFFDG7FDFGGGEE@CEGC?FDEF9DGCCEF9FFFFG+?E@FGFC,FGCC7E@FDEBFFEF9FGC,44E8?D9DFD88=,0@FFG,=>AADFD<EAF,@>C6DAECGGE9AED9FGF?C,;,<?6+?DF9AFFFFGAE2?=*<72;5,;>CB:2?2*>C>(0=8@?DCGG(();D5C4:8?FBGDCB083:C?*;(.5:.5<C<AGG>9046,-5>7(*4>7><()0)))
@M04650:207:000000000-C238N:1:1101:3573:14589 2:N:0:19
GGACTACTGGGGTTTCTAATCCTGTTTGCTCCCCACGCTTTCGCACCTGAGCGTCAGTCTTCGTCCAGGGGGCCGCCTTCGCCACCGGTATTCCTCCAGATCTCTACGCATTTCACCGCTACACCTGGAATTCTACCCCCCTCTACGAGACTCAAGCTTGCCAGTATCAGATGCAGTTCCCAGGTTGAGCCCGGGGATTTCACAGCTGACTTAACAAACCGCCTGCGTGCGCTTTACGCCCAGGAAGTCCGATTAAAGATTGCACCCTACGTATTACCGCGGCGGCTGGCACGGCGTTAGC
+
CCCCCGGF<FFECFGGGGGGGGGFGGGGG@FFGGGGGGGGGGGGGGGGFFFFGGG7FFACFFFGGGGECFCFGGGGEFGGGGGE=FGGGGGGFGFGGGGGGGGGGGGGDGEGGGGGE=EGGGG?F,3DFAGGGGGFFFFCECEDGECEF78ACCFG9,>@FGGGFC@EFF?AC,,52+BFCFGGCC::7?:EGEEGD9:++89:857;@4:C;GGGFFGF@GB?(72)-*4(4C>A438?C<8(*923*=>>:.C<*)).),::6F0-(.8B?G?4@F3(,71(3009<E?C3,(-,:1,.
@M04650:207:000000000-C238N:1:1101:24232:14602 2:N:0:19
GGACTACTAGGGTTTCTAATCCTGTTTGCTCCCCACGCTTTCGAGCCTCAGCGTCAGTTACAGACCAGAGAGCCGCCTTCGCCACTGGTGTTCCTCCATATATCTACGCATTTCACCGCTACACATGGAATTCCACTCTCCTCTTCTGCACTCAAGTCTCCCAGTTTCCAATGACCCTCCCCGGTTGAGCCGGGGGCTTTCACATCAGACTTAAGAAACCGCCTGCGCTCGCTTTACGCCCAATAAATCCGGACAACGCTTGCCACCTACGTATTACCGCGGCTGCTGGCACGTAGTTAGC
+
CCCCCGGGFGGGEEGGGFGGGEEEFGGFGGFFGEGGGGGFGFE@FGGGGGG8CCCFFFGGFGGGGCFGGGGGDFEBFFFGGGEGDGGGFGFEDFCFGGGGDFFFABFDFFCFCGD<FE++@FDF9FFFFA?FFAFGGDGGGD8DGGF=<D89DFE?,;;E8D?FDED9DFFGDAADDDEEGGGDF:E87FFCCEEGD<@6+BEF888==FDC4DFFF88FFC6@FA6:@C@1;*52*(2*:6?:<79AFFEFF3C69340??D0FFB:>?:(5?2ACG:09392>:7?B:<+8?<F:GA26
@M04650:207:000000000-C238N:1:1101:9740:14603 2:N:0:19
GGACTACAAGGGTTTCTAATCCTGTTTGCTCCCCACGCTTTCGAGCCTCAGCGTCAGTTACAGACCAGAGAGCCGCCTTCGCCACTGGTGTTCCTCCATATATCCACGCATTTCACCGCTACACATGGAATTCCACTCTCCTCTTCTGCACTCAAGTCTCCCAGTTTCCAATGACCCTCCCCGGTTGAGCCGGGGGCTTTCACATCAGACTTAAGAAACCGCCTGCGCTCGCTTTACGCCCAATAAATCCGGACAACGCTTGCCACCTACGTATTACCGCGGCTGCTGGCACGTAGTTAGC
+
CCCCCGGGGGGGGGGGGGGGGGGGGGGGGGGGGGGGGGGGGGGGGGGGGGGGGGGGGGGGGGGGGGGGGGGGGGGGGGGGGGGGGGGGGGGGGGGGGGGGGGGGGGGGGGGGGGGGGGGGGGGGGGGGGGGFGGGGGGGGGGGFFGGGGGGFGG8FGFGGGGGGGGGGDGGGGGGG?=FGEGGCGEGCGGGGEGGGGGGCCFGFFGGFFGCGEGGGFFGGFGFFFFFE9DFBF5@BFFGEGF(3FFFFG@EFFFGBG;FF00C?=C<((.842:>BGF6B>;>FFFFFFG0C630:?F426
@M04650:207:000000000-C238N:1:1101:3322:14617 2:N:0:19
GGACTACTGGGGTTTCTAATCCTGTTTGCTCCCCACGCTTTCGAGCCTCAGTGTCAGTTACAGGCCAGAGAGCCGCTTTCGCCTCCGGTGTTCCTCCATATATCTACGCATTTCACCGCTACACATGGAATTCCACTCTCCTCTCCTGCACTCAAGTCTCCCAGTTTCCAATGCACACAATGGTTGAGCCACTGCCTTTTACATCAGACGTAAGAAACCACCTGCGCTCGCTTTACGCCCAATAAATCCGGATAACGATTGCCACCTACGTATTACCGCGGCCGCTGGCACGTCGTTAGCC
+
CCCCCGGFGGGGGGGGGGGGGGGGFGGGGGGGGGGGEEGGGGGFG7FGGGG<FGGGGGGGEGE@FGGGGFCFGGGG@E=FGGGGGFGGGGGGGGGGFG9FDGFGGGGGGGEGGGGGGGGGGGGFG8FGF<EGFCBE8@9EGGGB8FFCDGFFFFGG,=6EEFDFDFFF,EDC?FFDCGGG,=@=<FEFGF7C6<,@;DGGC?C6B7CFF*@C8CGFFB6?=G@F=AA5>GB22CC=F>G@FD@EGGE)CEEFFBC<C04(6;7<4F?74:7?BGFB77199(((,-4,(*)1(((--234)
@M04650:207:000000000-C238N:1:1101:19864:14626 2:N:0:19
GGACTACTCGGGTATCTAATCCTGTTTGCTCCCCACGCTTTCGCACCTGAGCGTCAGTCTTCGTCCAGGGGGCCGCCTTCGCCACCGGTATTCCTCCAGATCTCTACGCATTTCACCGCTACACCTGGAATTCTACCCCCCTCTACAAGACTCTAGCCTGCCAGTTTCAAATGCAGTTCCCAAGTTAAGCTCGGGGATTTCACATCTGACTTAACAGACCGCCTGCGTTCGCTTTACGCCCAGTAATTCCGATTACCGCTTGCACCCTCCGTATTACCGCGGCTGCTGTCCCGGGTTTATC
+
CCCCCGGGGGGGGGGGGGGGGGGGGGGGGGGGGGGGGGGGGGGGGGGGGCEGGGGGGGGGGGGGGGGGGGGGGGGGGGGGFGGGGGGGGGGGGGGGGGGGGGGGGFGFGGECFGGGGGGGGGGGGGGGGGGGGGGGGGGGGGGFFGFGGGGFGGGDGGGGGGFGFGGGGGGGGGFGGGGGGGGFGGGGFCCFCEGGGGGGGFGFFGGFFGDFCGFFFDGGBDB;@F@>(149?CFAFFGGGF0,::6>F44::BG<*2;BF?G?GGB211320C?29F(4>9>>BF?8)+,A60(-(/2)6
@M04650:207:000000000-C238N:1:1101:8638:14636 2:N:0:19
GGACTACTGGGGTATCTAATCCTGTTTGCTCCCCACGCTTTCGCACCTGAGCGTCAGTCTTTGTCCAGGGGGCCGCCTTCGCCACCGGTATTCCTCCAGATCTCTACGCATTTCACCGCTACACCTGGAATTCTACCCCCCTCTACAAGACTCAAGCCTGCCAGTTTCAAATGCAGTTCCCAGGTTGAGCCCGGGGATTTCACATCTGACTTAACAGACCGCCTGCGTGCGCTTTACGCCCAGTAATTCCGAGTAACGCTTGCACCCTCCGTATTACCGCGGCTGCTGGCCCGGAGTTAGC
+
CCCCCGGGGGGGGGFGGGGGGGGGGGGGGGGGGGGGGGGGGGGGGGGGGFGGGGGGGFGGGGGGGGGGGGGGEGGGGGGGGGGGGGGGGGGGGFGGGGFGGGGDGGGGGGGGGGGGGGGGGGGGGGGGGGGFGGGGGGGGEDGFFGGGCGGFGDDGGGGFGGGGGFGGDAECDGGGGGGGGGGGGGGGGGFGGGGGGGGG+8B6@FGFECGGEGFGF@FC>G0?<F9)(99BF7>AF0>EGFFFG76AGFFF(74<C?F(43><DC?0:<6?BFFAGG:B>>F0>?0).:(/(9021;454
@M04650:207:000000000-C238N:1:1101:9212:14637 2:N:0:19
GGACTACCAGGGTATCTAATCCTGTTTGCTCCCCACGCTTTCGCACCTGAGCGTCAGTCTTCGTCCAGGGGGCCGCCTTCGCCACCGGTATTCCTCCAGATCTCTACGCATTTCACCGCTACACCTGGAATTCTACCCCCCTCTACGAGACTCAAGCTTGCCAGTATCAGATGCAGTTCCCAGGTTGAGCCCGGGGATTTCACATCTGACTTAACAAACCGCCTGCGTGCGCTTTACGCCCAGTAATTCCGATTAACGCTTGCACCCTCCGTATTACCGCGGCTGCTGGCACGGAGTTAGC
+
CCCCCGGGGGGGGGGGGGGGGGGGFGGGGGGGGGGGGGGGGGGGGGGGFFGGGGGGGGGGGGGGGEEFGGD@FDEGGGGGGGGGGGGGEDGGGFDAFFGGGGGGGGGGGGGGGGGGGGGDEGGGGFGGFGG8DFGGFFFGGGGFFGG>C>EBGGFGGFGGGGGGGF7@FCFGGGCG7CG?FDGGGF>8CDGGGEEGGGGF7A9AAFGFFGGFECCFB?GGFG@D0F9>0526;=@FFFGGGF<:GCAACF6(4@DFC?FF?65<FG?<:13(4;4)<746((4990,,(:(?:;9>(CAF6
@M04650:207:000000000-C238N:1:1101:23311:14659 2:N:0:19
GGACTACTAGGGTTTCTAATCCTGTTTGCTCCCCACGCTTTCGCACCTGAGCGTCAGTCTTCGTCCAGGGGGCCGCCTTCGCCACCGGTATTCCTCCAGATCTCTACGCATTTCACCGCTACACCTGGAATTCTACCCCCCTCTACGAGACTCAAGCTTGCCAGTATCAGATGCAGTTCCCAGGTTGAGCCCGGGGATTTCACATCCGACTTGACAGACCGCCTGCGTGCGCTTTACGCCCAGTAATTCCGATTAACGCTTGCACCCTCCGTATTACCGCGTCTGCTGGCACGGAGTTAGC
+
CCCCCGGGGGGGGGGGGGGGGGGGGGGGGGGGGGGGGGGGGGGGGGGGGGGGGGGGGGGGGGGGGGGGGGGGGGGGGGGGGGGGGGGGGGGGGGGGGGGGGGGGGGGGGGGGGGGGGGGGGGGGGGGG?EGGGGGGGFGGGGGFGGGGCEGFGGGGGGGCGGGCGGGFAAFFGGGGGGGGGGFGGGGGGGGFGGGGGGGGGFGFFGGE;DGGEGFFFDGD;C6:?FFEBG29BE3:@BEEGF<>C>2<CFFBBFDDG0>F?FF?GFFBB<1<BG?FGFBF;46?:<4375768;09?GA).
@M04650:207:000000000-C238N:1:1101:21152:14661 2:N:0:19
GGACTACCGGGGTTTCTAATCCTGTTTGCTCCCCACGCTTTCGCACCTGAGCGTCAGTCTTTGTCCAGGGGGCCGCCTTCGCCACCGGTATTCCTCCAGATCTCTACGCATTTCACCGCTACACCTGGAATTCTACCCCCCTCTACAAGACTCAAGCCTGCCAGTTTCAAATGCAGTTCCCAGGTTGAGCCCGGGGATTTCACATCTGACTTAACAGACCGCCTGCGTGCGCTTTACGCCCAGTAATTCCGATTAACGCTTGCACCCTCCGTATTACCGCGGCTGCTGGCCCGGATTTAGC
+
CCCCCGGGGGGGGGGGGGGGGGGGGGGGGGGGGGGGGGGGGGGGGGGGGGGGGGGGGGGGGGGGGGGGGGGGGGGGGGGGGGGGGGGGGGGGGGGGGGGGGGGGGGGGGGGGGGGGGGGGCGGGGFGGGGGGGGGGGGGGGGGFGGGGGGGFGG@@GGGGGGGGGGGGGGDFFFGGGGGGGGGGGGGGGGGGGGGGGDGGGFGFFGGFCGGFFCGGFFGC@GFFFFF@0DFF>GFFFFGGGFFFGGFFGFFFF@7AGBFF:?FFGGFFFFFFFGFFGG01(3>99??:FG(:10(((<466
@M04650:207:000000000-C238N:1:1101:8285:14663 2:N:0:19
GGACTACTGGGGTATCTAATCCTGTTTGCTCCCCACGCTTTCGAGCCTCAGCGTCAGTTACAGACCAGAGAGCCGCCTTCGCCACTGGTGTTCCTCCATATATCTACGCATTTCACCGCTACACATGGAATTCCACTCTCCTCTTCTGCACTCAAGTCTCCCAGTTTCCAATGACCCTCCCCGGTTGAGCCGGGGGCTTTCACATCAGACTTAAGAAACCGCCTGCGCTCGCTTTACGCCCAATAAATCCGGACAACGCTTGCCACCTACGTATTACCGCGGCTGCGGGCCCGTAGTTAGC
+
CCCCCGGGGGGGEGGGGGGGGGGGGGGGGGGGGGGGGGGGGGGGGGGGGGGGGGGGGFGGGGGFFDFGDFGGGGGGGGGGGGGGGGGGGGGEGGFGGGGGGGFFFFGGGGDFGGGGGGGGGGGGGGGGFEFGFGGGGGGFFFGFCEGF9EGFGGGGGGGE9FGGB;EGGCFGGGGGGGGGGGE@FEEGFGGECEC5C<,CGFFFFFGAEFGGFGFGFFGGFG617F25659BF5>AFFACGFF7GGFA=:)463C6<99B0:GBGGFFFBBB<C?BF>:;;BF9><((4*(:9(4-4C<))
@M04650:207:000000000-C238N:1:1101:19372:14708 2:N:0:19
GGACTACCGGGGTTTCTAATCCTGTTTGCTCCCCACGCTTTCGAGCCTCAGCGTCAGTTACAGACCAGAGAGCCGCCTTCGCCACTGGTGTTCCTCCATATATCTACGCATTTCACCGCTACACATGGAATTCCACTCTCCTCTTCTGCACTCAAGTCTCCCAGTTTCCAATGACCCTCCCCGGTTGAGCCGGGGGCTTTCACATCAGACTTAAGAAACCGCCTGCGCTCGCTTTACGCCCAATAAATCCGGACAACGCTTGCCACCTACGTATTACCGCGGCTGCTGGCACGTAGTTAGC
+
CCCCCGGGGGGGGGGGGGGGGGGGGGGGGGGGGGGGGGGGGGGGGGGGGGGGGGGGGFGGGGGGGGGGGGGGGGGGGGGFGGGGGGGGGGGGGGGGGGGGGGGGGGGGGGGGGGGGGGGGGGGGGGGFBCAFGGGGGGGGGGGFGGGGGGGFGGGGGGFGGGGGFFGGFGAGGFGGGGGGGGGGGGDFGGG>EGGGDGFGGFGF=6CFFGGGFGGGFFGF;DFFFF>3(99BFGFAF?GEGFF?FFFFGFFFFFGFG1;??FGFGGF?04:(3@>AFGFFB01;9:).55(<3(..4<<>>
@M04650:207:000000000-C238N:1:1101:5414:14719 2:N:0:19
GGACTACACGGGTATCTAATCCTGTTTGCTCCCCACGCTTTCGAGCCTCAGCGTCAGTTACAGACCAGAGAGCCGCCTTCGCCACTGGTGTTCCTCCATATATCTACGCATTTCACCGCTACACATGGAATTCCACTCTCCTCTTCTGCACTCAAGTCTCCCAGTTTCCAATGACCCTCCCCGGTTGAGCCGGGGGCTTTCACATCAGACTTAAGAAACCGCCTGCGCTCGCTTTACGCCCAATAAATCCGGACAACTCTTGCCACCTACGTATTACCGCGGCTGCTGGCCCGTAGTTAGC
+
CCCCCDFGGEGEGGGGGGGGGGGGGGGGGGGGGGGGGGGGGGDGFGGGGGGGGGGGGGGGGGGGGGGGGGGGGGGGGGGGGGGGGGGGGGGDGGGGGGGGGGGFGDFGGGGGGGGGGGGGGGGGGGGGEEGGGGGGGGGGGFGFGGGGGGGFGFEGFFGFGGGFD=FGGGGGG9@FGFGGGGGEGD86?;E*;CEGGGGGGAFAFG>F=FFDECC763FG6D6?DFFF>GFFFGF9=(CEE6?B**69DFE>(8)17)5<44C07C?07??3)C0>GG6>97;BB?::25(27111:G2).
@M04650:207:000000000-C238N:1:1101:26181:14767 2:N:0:19
GGACTACAAGGGTTTCTAATCCTGTTTGCTCCCCACGCTTTCGCACCTGAGCGTCAGTCTTTGTCCAGGGGGCCGCCTTCGCCACCGGTATTCCTCCAGATCTCTACGCATTTCACCGCTACACATGGAATTCCACTCTCCTCTTCTGCACTCAAGTCTCCCAGTTTCCAATGACCCTCCCCGGTTGAGCCGGGGGCTTTCACATCAGACTTAAGAAACCGCCTGCGCTCGCTTTACGCCCAATAAATCCGGACAACGCTTGCCACCTACGTATTACCGCGGCTGCTGGCACGTAGTTAGC
+
CCCCCGGGGFGGGGGGGGGGGGGGGGGGGGGFGGGGGGGGGGEEGGGGGGFGEGGGGFEGGDFGGGEGFFEEGDGFGGGGGGGGGFFEGGGGGGGGGGGGGFGGGGGGGGGGGGGGGGGGEGGGGGGGFAEFGGGGGGDGGFGFGGGGGGFBFGDFFFFGGGGCFDCFGGGGGGGGFCGEGGGEGGEFGGGGEGGGGGGGGFGFFGGFFGDDEDGFF@GGFGFF6@BD,/7>FGFFFFGEE::FG7<AGFF>FFD<FFF?0:C?7CB?BFFFFC?2<C:9>3>B96?F?D?GB2(3:C4<4
@M04650:207:000000000-C238N:1:1101:22585:14769 2:N:0:19
GGACTACACGGGTTTCTAATCCTGTTTGCTCCCCACGCTTTCGCACCTGAGCGTCAGTCTTTGTCCAGGGGGCCGCCTTCGCCACCGGTATTCCTCCAGATCTCTACGCATTTCACCGCTACACCTGGAATTCTACCCCCCTCTACAAGACTCAAGCCTGCCAGTTTCAAATGCAGTTCCCAGGTTGAGCCCGGGGATTTCACATCTGACTTAACAGACCGCCTGCGTGCGCTTTACGCCCAGTAATTCCGATTAACGCTTGCACCCTCCGTATTACCGCGGCTGCTGGCACGGCGTTAGC
+
CCCCCGGGGGGGGGGGGGGGGGGGGGGGGGGGGGGGGGGGGGGGGGGGGGGGGGGGGGGGGGGGGGGGGGGGGGGGGGGGGGGGGGGGGGGGGGGGGGFGGGGGGGGGGGGGGGGGGGGGGGGGGGGGGGGFFGGGGGGGGGGFGGGGFGGFGFGGGGGGGGGGGGGGGFGGGGGGGGGGGGFGGGGGFFCFGGGGGGGGGFGFFGGFFGGGFGGCBDGGFDFFFFFD?GBB>5>AF?GDE<:BCC24CF:027C<F?FFFFFFGC:BFFF1?GFAFGFF>6B>F0)52E:GFF(-481(.
@M04650:207:000000000-C238N:1:1101:12011:14769 2:N:0:19
GGACTACTAGGGTTTCTAATCCTGTTTGCTCCCCACGCTTTCGAGCCTCAGCGTCAGTTACAGACCAGAGAGCCGCCTTCGCCACTGGTGTTCCTCCATATATCTACGCATTTCACCGCTACACATGGAATTCCACTCTCCTCTTCTGCACTCAAGTCTCCCAGTTTCCAATGACCCTCCCCGGTTGAGCCGGGGGCTTTCACATCGGACTTAAGAAACCGCCTGCGCTCGCTTTACGCCCAATAAATCCGGCAAACGCTTGCCACCTACGTATTACCGCGGCTGCTGGCCCGAGTTTAGC
+
CCCCCGGGGGGGGGGGGGGGGGGGGGFGGGGGGGGEGGGGGGGGGGGGGGGGGGGGGGFGGFGGGGGGGGGGGGGGGGGGGGGGGDGGFGGGGGGGGGGGGGGGGGGGGGGGGGGGGGGDGGGGGGGGFFFGGGGF8=9FGGGFEGGF,EFFGGGGEGGGGGGGFGGGGGGGGGGGGGGGGGGCEGGGGGGGGGG>4DGCGFD6=6*/(7CFEGFFF;GGBGF?;A9>@G166G>448EGGBF<FF<4>FD(()9:C:>:B6C(*<:1::<()3:AGC(-4(2((3,),*(*(((((2)46
@M04650:207:000000000-C238N:1:1101:5670:14773 2:N:0:19
GGACTCCAGGGGTTTCTATTCCTGTTTGCTCCCACCGCTTTCGAGCCTCAGCGTCAGTTACAGACCAGAGAGCCGCCTTCGCCACTGGTGTTCCCCCATATATCTCCGCATTTCACCCCTACACATGGATTTCCACTCTCCTCTTCTGCACTCAAGTCTCCCAGTTTCCATTGACCCCCCCCGGTTGAGCCGGGGGCTTTCACATCAGCCTTAAGAAACCCCCTCCCCGCGCTTTCCGCCCACTAAATCCGGACAACGCTTGCCACCTACGTGTTACCCCGGCTGCTGCCCCGTAGTTATC
+
CCCCC8C6FFGDGG,,,C,;CCF9FGG<,,EFG<,8+7FFCDCF@F@,,,;C:@6,6C,,<CC,C766@,:49B7F+4,A=FB,84E,E,C:F,,A+8==,5,9,4<=+8CEA,AFD,60+,,BAFFFB,544?@?3=4E86=99>D3F,,+6D88A@=FC8=8:D89EE,C+3@D,0@CECEGGGED?D77*/:1/>FCFAGCFGGF)9073D7+@(:C(99>()(0(9(44>>)1(8?:((.662)>451()904(424(9:FG?<:>(((<:)<C0(,,422643)285;40(4<-).
@M04650:207:000000000-C238N:1:1101:20100:14776 2:N:0:19
GGACTACACGGGTATCTAATCCTGTTTGCTCCCCACGCTTTCGAGCCTCAGCGTCAGTTACAGACCAGAGAGCCGCCTTCGCCACTGGTGTTCCTCCATATATCTACGCATTTCACCGCTACACATGGAATTCCACTCTCCTCTTCTGCACTCAAGTCTCCCAGTTTCCAATGACCCTCCCCGGTTGAGCCGGGGGCTTTCACATCAGACTTAAGAAACCGCCTGCGCTCGCTTTACGCCCACTAAATCCGGACAACGCTTGCAACCTACGTATTACCGCGGCTGCTGGCACTTAGTTAGC
+
CCCCCGGGGGGGGGGGGGGGGGGGGGGGGGGGGGGGGGGGGGGFGGGGGFGGGGGGGGGGGGGGGGGGGGGGGGGGGGGGGGGGGGGGGGGGGGGFGGGGGGGGFGGGGGGGGGGGGGGGGGGGGGGGFFGGGGGGGGGGGGGFGGGGFGGFGGGGD8DADD?FGGGGGGGCGEGGGGGGGGGGGGGGGGGGGGGGGGGGGFGFFGGFFGGGFGDFF@GC9GFFDFB>9DF>FGFFFFGCGF(26C047?EFBFD0*(1<BFF)*<:?>>6<FF7<GF?>9>9>>FF7?G1+(,6AAC:26
@M04650:207:000000000-C238N:1:1101:10360:14777 2:N:0:19
GGACTACCGGGGTATCTAATCCTGTTTGCTCCCCACGCTTTCGAGCCTCAGCGTCAGTTACAGACCAGAGAGCCGCCTTCGCCACTGGTGTTCCTCCATATATCTACGCATTTCACCGCTACACCTGGAATTCTACCCCCCTCTACGAGACTCAAGCTTGCCAGTATCAGATGCAGTTCCCAGGTTGAGCCCGGGGATTTCACATCGGACTTAACAAACCGACTGCGTGCGCTTTACGCCCAGTAATTCCGATTAACGCATGCACCCTCCGTATTACCTCGTGTGCTGTCACGGGGTTAGC
+
CCCCCGGGGGGGGDGGGGGGGGGGGG9F9FFGGGGGGGFGGGGGGGGGGGGGGGGGGGCEGGFFGGGGGGGGGGGDGGGG@FGGGGGF,FEFFGGDGGGGGGGCD;CDFFFGG9FDGGGGGDFG8FGGCDE:FFEFAF6EGGGFGGGGG8888F,3@FCEGGEEGACF9D9EGDCFFFGGGDFGG:FEGGGGG>>C)?7E7FGFF*:?DG3>CCDG=6A3().338,03<090CFFFBE88((.:C.)2*/465C<*,((4:C?C811:294384:CFA-44(.44<<)<)36?((,/((.
@M04650:207:000000000-C238N:1:1101:27745:14789 2:N:0:19
GGACGACTCGGGTTTCGAATCCTGTGGGCTGCCCACGCTTTCGAGCCTCAGCGGCAGTGAGAGACCAGAGAGCCGCCTTCGCAACGGGTGTTCGGCGATATAGCTAAGCATGGCACCGCTACACAGGGAAGTCAACACTCATCTTGTGCACTCAAGGCGGCAAGTTGCCAATGAGCAGCGAGGGGGGAGCCGGGGGCTGGGACATAAGACGGAAGAAACAGCCGGCGGGCGAGTAAAGCGAAAGAAATGCGGAAAACGCGGGAAAGCGAGGTAGGAACGGGGGAGGGGGCAGGGAGGGAGG
+
@CC9,@@CEDGG6,,6,C<,8C,;;,686E,,6,;8:@,,,AF@A784=C@6C++@@,,6,966,,6C<,,B<4=++8@,4:,@4+8C+@+8,+6@77+46B@F,C,844,,,3,,+6++8+6,8,,3B8+8,,5,,+,,,5<+2,><,2,+,>,D,***1*4:,,,,44>,07,,,*,*/*18*1/*/**1/7C5))***0*.***042/*,//*68**,*((-)()(/-((*).*6+**(,(221)*/.-()/,*(-((()(1*(,-(-(,+()+*(((3((,(-,2*(*((,((/,2(
@M04650:207:000000000-C238N:1:1101:12589:14793 2:N:0:19
GGACTACCCGGGTTTCTAATCCTGTTTGCTCCCCACGCTTTCGCACCTGAGCGTCAGTCTTCGTCCAGGGGGCCGCCTTCGCCACCGGTATTCCTCCAGATCTCTACGCATTTCACCGCTACACCTGGAATTCTACCCCCCTCTACAAGACTCTAGCCTGCCAGTTTCGAAGGCAGTTCCCAGGTTGAGCCCGGGGATTTCACATCCGACTTGACAGACCGCCTGCGTGCGCTTTACGCCCAGTAATTCCGCTTAACGCTTGCACCCTACGTATTACCGCGGCTGCGGGCACGGTGTTAGC
+
CCCCCGGGGGGGGGGGGGGGGGGGGGGGGGGGGGGGGGGGGGGGGGGGDDGFFFGGG@FEFFGGGGGGFGGGGGGGGGGDGGGGGFG=FEGGGGGGGGFGGGGGGGGGGGDGGGGGGEEDDFGGGGGGGGFFGGEFDFGGGGGACGA?FCFFGFGFGGGGGGGG:AFCGGG79FCGF+:<<FD7FGC<FGGGC=EGCGGGGFGFAGFFDGG377CC4;CCBGF?3FF>0D0>BE><FB5CC<<?G:<:>09(357<F:BF<49<CF:(.4:4>F:<CGBF>B0(,4(-7=1=06((-14<<
@M04650:207:000000000-C238N:1:1101:23997:14808 2:N:0:19
GGACTACCCGGGTATCTAATCCTGTTTGCTCCCCACGCTTTCGCACCTGAGCGTCAGTCTTCGTCCAGGGGGCCGCCTTCGCCACCGGTATTCCTCCAGATCTCTACGCATTTCACCGCTACACCTGGAATTCTACCCCCCTCTACAAGACTCCAGCCTGCCAGTTTCGAATGCAGTTCCCAGGTTGAGCCCGGGGATTTCACATCCGACTTGACAGACCGCCTGCGTTCGCTTTACGCCCAGTAATTCCGATTAACGCTTGCACCCTCCGTATTACCGCGGCTGCTGGCACGGAGTTGCC
+
CCCCCGGGGGGGGGGGGGGGGGGGGGGGGGGGGGGGGGGGGGGGGGGGGGGGGGGGGGGGGGGGGGGGGGGGGGGGGGGGGGGGGGGGGGGGGGGGGGFGGGGGGGGGGGCFGFGGGGGGGGGGGGGGFGGGGGGGGG?FGGGFGGG685DFGFGGFGGGGGGGGGGG>EGGGGGGGGGGFEGGGGF8<C7?EGGGGGGGGFGAFGGFFGGG<CDC4=EGFGFF:>9B(/,7?E>>FBGGGF??7C<<CFF<1>GFGBBFFFGFG@???FF<?@?2<C?FF011(4880/1EB>041C)).
@M04650:207:000000000-C238N:1:1101:26970:14811 2:N:0:19
GGACTACACGGGTATCTAATCCTGTTTGCTCCCCACGCTTTCGCACCTGAGCGTCAGTTTTGGTCCAGGGGGCCGCCTTCGCCACCGGTATTCCTCCAGATCTCTACGCATTTCACCGCTACACCTGGAATTCTACCCCCCTCTACAACACTCCAGCCTGCCAGTTTCGAATGCAGTTCCCAGGTTGAGCCCGGGGATTTCACATCTGACTTGACAGACCGCCTGCGTGCGCTTTACGCCCAGTAATTCCGAATAACGCTTGCACCCTCCGTATTACCGCGGCTGCTGGCACGGAGTTAGC
+
CCCCCGGFEGDGGEGGGGGGGGGGGGGGGGGGGGEGGGGGGGGG7FGG,EFGGGGGGG,66CFGGGGGEFCEGGGGFGGGGGGGG@FGG+FGGGGGGFGGG8EGGGGGGGGGGGGGGGGGGGGGG8FGGGGGG93F==+@EGGF:FEC,@EFGGGG?D::CFGGGGGGCF,8DFGF?@FGG:BFG@DDGGGFEEE=DCCFGFGFFF+;?FGC;7FC48FGBDFF?FB)(C69BCFFFFGGGF:0>C)6CBF?()94D?BFFFGBGGBB::;F?82AFG?7>FF6(2:?B=0<?>F1(;6>6
@M04650:207:000000000-C238N:1:1101:9051:14900 2:N:0:19
GGACTACAGGGGTTTCTAATCCTGTTTGCTCCCCACGCTTTCGCACCTGAGCGTCAGTCTTCGTCCAGGGGGCCGCCTTCGCCACCGGTATTCCTCCAGATCTCTACGCATTTCACCGCTACACCTGGAATTCTACCCCCCTCTACGAGACTCAAGCTTGCCAGTATCAGATGCAGTTCCCAGGTTGAGCCCGGGGATTTCACATCTGACTTAACAAACCGCCTGCGTGCGCTTTACGCCCAGTAATTCCGATTAACGCTTGCACCCTCCGTATTACCGCGGCTGCTGGCACGGAGTTAGC
+
CCCCCGGGCGGGGEGGGGGGGGGGGGGGGGGGGGGGGGGGGGGGGGGGGGGGGGGGGGGGG,DGGGGGGGGGGEGGGGGGGGGGGGGGGDGGGGGGGGFGGGGGGGGGGGGGGGGGGGGGCFGGGGGGCGFGGGFFFFFGGDGFFGECFDDFGGGGGGGFGFGGG9EFC99ECCCGGGGGGGGGGGCDFGGGGGGE3DG?FFGFFG>F?>FGFGGGADGGBD9?:F>E:DBFFGF9B:?EE?<:DCAFGFF<?FGFG1;:FFG)9@1:BBBFFF?<EF,7496>96??0C7F1;0((;<>A
@M04650:207:000000000-C238N:1:1101:15992:14939 2:N:0:19
GGACTACCAGGGTTTCTAATCCTGTTTGCTCCCCACGCTTTCGCACCTGAGCGTCAGTCTTCGTCCAGGGGGCCGCCTTCGCCACCGGTATTCCTCCAGATCTCTACGCATTTCACCGCTACACCTGGAATTCTACCCCCCTCTACGAGACTCAAGCTTGCCAGTATCAGATGCAGTTCCCAGGTTGAGCCCGGTGATTTCACATCTGACTTAACAAACCGCCTGCGTGCCCTTTACGCCCAGTAATTCCGGTTAACTCTTGCACCCTACGTATTACCGCCGCTGCTGGCACGTAGGTAGC
+
CCCCCGGGGGGGGGGGGGGFGGGGGGGGGGGGGGGGGGGGGGGGCGGGFGGGGGGGGGGGGGGCFGGGGGGDGGGGGGGGGGGGGFGGG@FGFGGFGFCFGGFGGFGGGGGGGGGFGGGGGGGGGGGG8FFGGCGFGCF7ECEFGGDC<CGAECGGCG98:F7EGFFFE3:,=FC9,=222FGGGGGGDDCFCE4478FGGFGF88:A7C+C<FC:;0@FFDB7=F>>;C,1.7@>F<GGG0(:FGFBFFF(()16>)-))):<4CB<(8:,4A?AFC:0(,(,19B27E(9,,3.(3.).
@M04650:207:000000000-C238N:1:1101:23826:14950 2:N:0:19
GGACTACAGGGGTTTCTAATCCTGTTTGCTCCCCACGCTTTCGAGCCTCAGCGTCAGTTACAGACCAGAGAGCCGCCTTCGCCACTGGTGTTCCTCCATATATCTACGCATTTCACCGCTACACATGGAATTCCACTCTCCTCTTCTGCACTCAAGTCTCCCAGTTTCCAATGACCCTCCCCGGTTGAGCCGGGGGCTTTCACATCAGACTTAAGAAACCGCCTGCGCTCGCTTTACGCCCAATAAATCCGGACAACGCTTGCCACCTACGTATTACCGCGGCTGCTGGCACGTAGTTAGC
+
CCCCCFGFGGGGGGGGGGGGGGGGGGGGGGGGGGGGGGGGGGGGGGGGGGGGGGGGGGGGGGGGGGGGGGGGGGGGGGGGGGGGGGGGGGGGGGGGGGGGGGGGGGGGGGGGGGGGGGGGGGGGGGGGFEFGGGGGGFFEGGGFGGGGGGGFGCFGGGFGGGGGDFGGGGGGGGGGGGGGGGGEGDGGGGGG>EEGGCFFGFGFCFGF9F4D<GCFA;GGFGFFFFFF@GFF6CF9F?GGGF?FGGAFGF:>FFGB<;>:<<3:7EF:(483)C0<CC?;BBFFF67:(*.<<:02<G26<
@M04650:207:000000000-C238N:1:1101:22952:14952 2:N:0:19
GGACTACCCGGGTTTCTAATCCTGTTTGCTCCCCACGCTTTCGAGCCTCAGCGTCAGTTACAGACCAGAGAGCCGCCTTCGCCACTGGTGTTCCTCCATATATCTACGCATTTCACCGCTACACATGGAATTCCACTCTCCTCTTCTGCACTCAAGTCTCCCAGTTTCCAATGACCCTCCCCGGTTGAGCCGGGGGCTTTCACATCAGACTTAAGAAACCGCCTGCGCTCGCTTTACGCCCAATAAATCCGGACAACGCTTGCCACCTACGTATTACCGCGGCTGCTGGCACGTAGTTAGC
+
CCCCCGGGGGGGGGGGGGGGGGGGGGGGGGGGGGGGGGGGGGGGGGGGGGGGGGGGGGGGGGGGGGGGGGGGGGGGGGGGGGGGGGGGGGGGGGGGGGGGGGGGGGGGGGGGGGGGGGGGGGGGGGGGFFFGGGGGGGGGGGGFGGGGGGGFGGGGGGFEFGGGFEGGGGGGGFGGGGGGGGGGGGGGGGGEGGDGGGGGGFGFFGGF3CGGFGCGFFGFFGF;?FFFBGFFFF><F?GEGB?<GGDFGFF03>DBC>>??BG27C<284147E?4C71016>>2<??7E(<:??(-C<A<
@M04650:207:000000000-C238N:1:1101:14896:14953 2:N:0:19
GGACTACCGGGGTATCTAATCCTGTTTGCTCCCCACGCTTTCGAGCCTCAGCGTCAGTTACAGACCAGAGAGCCGCCTTCGCCACTGGTGTTCCTCCATATATCTACGCATTTCACCGCTACACATGGAATTCCACTCTCCTCTTCTGCACTCAAGTCTCCCAGTTTCCAATGACCCTCCCCGGTTGAGCCGGGGGCTTTCACATCAGACTTAAGAAACCGCCTGCGCTCGCTTTACGCCCAATAAATCCGGACAACGCTTGCCACCTACGTATTACCGCGGCTGCTGGCACGTAGTTAGC
+
CCCCCGGGGGGGGGGGGGGGGGGGGGGGGGGGGGGGGGGGGGGGGGGGGGGGGGGGGGGGGGGGGGGGGGGGGGGGGGGGGGGGGGGGGGGGGGGGGGGGGGGGGGGGGGGFGGGGGGGGGGGGGCEFE?AEGGGGGFFGG8FFGGGGFGGFGGGGFGFGGGGGGFGGGGGGGGGFGGGGGGGGGGGGGGGGGGGGGGGGGFGFFGGF@CGGEGGGFFGGFGB?6)(>>DBFF5>B4(/?E::?FGFFG@E9(<C2591:8?<4D??0:7?B?FF>FF:9>F>96?7?058C<62?F72)-
@M04650:207:000000000-C238N:1:1101:19323:14994 2:N:0:19
GGACTACTGGGGTTTCTAATCCTGTTTGCTCCCCACGCTTTCGCACATGAGCGTCAGTATATTCCCAAGGGGCTGCCTTCGCCTTCGGTATTCCTCCACATCTCTACGCATTTCACCGCTACACGTGGAATTCTACCCCTCCCTAAAATACTCTAGCGACCCAGTATGAAATGCAATTCCCAAGTTAAGCTCGGGGCTTTCACATCTCACTTAAGTCACCGCCTACGTGCGCTTTACGCCCAGTAAATCCGAACAACGCTAGCCCCCTTCGTATTACCGCGGCTGCTGGCACGAAGTTAGC
+
CCCCCGGGGGGGGGGGGGGGGGGGGGGGGGGGGGGGGGGGGGGGGGGFGGGGGGGGGGGGGGGGGGGGGGDFGGGGGGGGGGGGGGGGGGGGGGGGGGGGGGGGGGGCEGCGGGGGGGGGGGGFGGGGGGGGGGGGGGGFGGGFGGFFGGGFGFG9BEGGGGGGDEDGGGGGGGGGGGGAFCFFGDCFGFCFCEGGGGGGGFG>FGGFEGGGFCCCFCGGFG92@F9F3C;095>EF@GFGDF@FG))3084<EG7C0>:?FGFGGBF7:?FF?2<GF?FB;(36<).,/3<<0934C))6
@M04650:207:000000000-C238N:1:1101:20053:15009 2:N:0:19
GGACTACAAGGGTTTCTAATCCTGTTTGCTCCCCACGCTTTCGCACCTGAGCGTCAGTCTTTGTCCAGGGGGCCGCCTTCGCCACCGGTATTCCTCCAGATCTCTACGCATTTCACCGCTACACCTGGAATTCTACCCCCCGCTACAGGCCTCCAGCCTCCCAGTTTCGAATGCAGTTCCCAGGTTGAGCCCGGGGCTTTCCCATCCGCCTTGACAAACCGCCTCCGTTCACTTTACGCCCATCAATTCGTATTAAGACATTCACCCCTCGTATTACGTCGTCTACTGGCACGCGGTTTGC
+
6-6A6CF@F<<,,;,CCE@F@EDCEFGFA@ECFF<FC:FGFFED7@@EBC,CC@E::C6@@,C<CF<<,,+8:+47@=4C,FFBCFC7F:DEACDAEEA,5,,4@9DFGG7:,E?,C?+=+>EFF=<F<,?AFGA5,@E==+69+>:,,+8;:3@8>*@,3C9,6><EC*,>022,22=;,,,*3,<,<,?:**:E)9<FGA90+0*:(27<;72;+6CD(9,2()().*().C*:62/:E(((2:<2:)/(();<*6),))*):7(((,,(-:44<*(.,((.(-)57G7G((((-2(-.
@M04650:207:000000000-C238N:1:1101:13137:15032 2:N:0:19
GGACTACTCGGGTTTCTAATCCTGTTTGCTCCCCACGCTTTCGAGCCTCAGCGTCAGTTACAGACCAGAGAGCCGCCTTCGCCACTGGTGTTCCTCCATATATCTACGCATTTCACCGCTACACATGGAATTCCACTCTCCTCTTCTGCACTCAAGTCTCCCAGTTTCCAATGACCCTCCCCGGTTGAGCCGGGGGCTTTCACATCAGACTTAAGAAACCGCTTGCGCTCTCTTTACTCCAAATAAATCCGGACAACGCTTGCCACCTACGTCTTCCCGCGGCTCCTGGCACGTAGTTAGC
+
CCCCCGGGGDGGGGGGGGGGGGGGGGAGGEEFFGGGGGGGG?FFFGEFFGFGGGGGDFGGGF<AFEEFD<<FFGGGDGGG@GGCGGEFGGGGGFFCGFF9F,=FFGFDEFCGGDFGDCCCEEGF9DEGFEFFF,EDCGGGE=8DGGG8EFEFF,@=FGGGG<D?DGC;@E9EFFGDFCEGDFG+CFCD,8DE57CCC<F@C+;B:0+;*9C>9@C+6=?;(:(/(5()(2()/C;)7)<<2().::24C@F(()).>(92:?C7*3(.(,,((;()30246011,-:325(+-4(.4<)6)
@M04650:207:000000000-C238N:1:1101:12831:15038 2:N:0:19
GGACTACCCGGGTATCTAATCCTGTTTGCTCCCCACGCTTTCGCACCTGAGCGTCAGTCTTCGTCCAGGGGGCCGCCTTCGCCACTGGTATTCCTCCAGATCTCTACGCATTTCACCGCTACACCTGGAATTCTACCCCCCTCTACGAGCCTCAAGCTTGCCAGTATCACAGTCAGTTCCCAGGTTGATCCCGGGGATTTCACACCCCACGTTACAGACCTCCTGCGTGCTCTTTTCGCCCCTTATTTCCTATTAACCCTTCCACCCTCCGTCTTACCCCGCATGCTGCCTCGTTGTTCAC
+
-A@BC8FFFGEGGGGFGGGGGGG9FAGGGGFGD:8FE7@FGDEE7FEF,,,;FGGE:CAA9FFFEECFEC@CEGDEEFEFAFFEE,BAF<EFGFGGGF8BFGGCF9?@@EEGDFFEA7==@CFG?FCF8FDEGADF8,=FGGGFAF?EC++;CCC,,3,@*@24@9:;,,,,*7,,25,>?,61?7,8,6DFCE*?)2CC7ACA451)/9)9(**3;)*7)98;)8(0-5(.)<*)0(*22((.2*).*7*)-**.*),.:(0-70-((4(-4@?2@D((,(,4()-6)*)+4((,-*6)-
@M04650:207:000000000-C238N:1:1101:26408:15041 2:N:0:19
GGACTACTGGGGTATCTAATCCTGTTTGCTCCCCACGCTTTCGAGCCTCAGCGTCAGTTACAGACCAGAGAGCCGCCTTCGCCACTGGTGTTCCTCCATATATCTACGCATTTCACCGCTACACATGGAATTCCACTCTCCTCTTCTGCACTCAAGTCTCCCAGTTTCCAATGACCCTCCCCGGTTGAGCCGGGGGCTTTCACATCAGACTTAAGAAACCGCCTGCGCTCGCTTTACGCCCAATAAATCCGGACAACGCTTGCCACCTACGTATTACCGCGGCTGCTGGCACGTAGTTAGC
+
CCCCCGGGGGGGGGGGGGGGGGGGGGGGGGGGGGGGGGGGGGGGGGGGGGGGGGGGGGGGGGGGGGGGGGGGGGGGGGGGGGGGGGGGGGGGGGGGGGGGGGGGGGGGGGGGGGGGGGGGGGGGGGGGFFGGGGGGGGGGGGGFGGGGGGGFFGGGGGGGGGGGGGGGGGGGGFGGGGGGGGGGGGGGGGGGGEGGGGGGGFGFFGGFFGGGFGGFFFGGFGF@DA9>@GFFFGFBFFGGGB0?GGFFGFFFFFGFG>B?B<GFGGF<?FB??FFFGGB>B6(((1:?0E<90:?<1F)6.
@M04650:207:000000000-C238N:1:1101:21013:15045 2:N:0:19
GGACTAAACGGGTATCTAATCCTGTTTGCTCCCCACGCTTTCGAGCCTCAGCGTCAGTTACAGACCAGAGAGCCGCCTTCGCCACTGGTGTTCCTCCATATATCTACGCATTTCACCGCTACACATGGAATTCCACTCTCCTCTTCTGCCCTCAAGTCTCCCAGTTTCCAATGACCCCCCCCGGTTGAGCCGGGGGCTTTCACATCAGACTTAAGAAACCGCCTGCGCTCGCTTTACGCCCAATAAATCCGGACAACGCTTCCCACCTAAGTATTACCACTGCTGCTGGCCCGTGGTTAGG
+
CC@BCF,CEBFDGGGGG9EFGFEGFGGFFGA8FCEEFF7FGGECF7:FD<EFCF:FGA,C@<DFFG<AFFFG7<+@FGGGE:FGGGGGGGGGG@DCFFC9F?DA@,<DF@CECGG9EE6CEC,BF@DGEFEEG,E?D8DEEFGDGG=D?,@:,==F3=,>,,1@FF8>6CE,DF8E8++34*@CFEEG7@,:>==EGDF@7@97;7>A<;67.:+;63<49D0-(>>>9G;6(:)6@<EC>:2:CF4-0)0,()1(1(3:6-*(2:3(.)564+44+*))(.).5<::B*(141(((244(
@M04650:207:000000000-C238N:1:1101:18239:15065 2:N:0:19
GGACTACTCGGGTTTCTAATCCTGTTTGCTCCCCACGCTTTCGCACCTGAGCGTCAGTCTTCGTCCAGGGGGCCGCCTTCGCCACCGGTATTCCTCCAGATCTCTACGCATTTCACCGCTACACCTGGAATTCTACCCCCCTCTACAAGACTCTAGCCTGCCAGTTTCGAATGCAGTTCCCAGGTTGAGCCCGGGGATTTCACATCCGACTTGACAGACCGCCTGCGTGCGCTTTACGCCCAGTAATTCCGATTAACGCTTGCACCCTCCGTATTACCGCGGCGGCTGGCCCGTAGTTAGC
+
CC<CCGGGGGGGGGGGGGGGGGGGGGGGGGGGGGGGGDGGGGGGGGGGGGGGGGGGGGGGFGGGGGDGGGGGGGGGGGGGGGGGDFEGGGGGGGGGFGGGGGGGGGGGGGGGGGGGGG>D8FFGGCGGGGGGGGGGGGGGGGGFGGGE<EGFGGGGGGG>CFG?FFGGGGGGGGGGGGGGGGGFFFCGGGGGGGEEGGGGFFGFFGGE?GGGFC<FFDGGFG>BBFFFBGFFF5>AF18CE:?FGGBFGFF0?EGFG?>F<?D<CF?6:B9?0E32CD19191(49>FFD(:2(4043))6
@M04650:207:000000000-C238N:1:1101:15089:15105 2:N:0:19
GGACTACCGGGGTTTCTAATCCTGTTTGCTCCCCACGCTTTCGAGCCTCAGCGTCAGTTACAGACCAGAGAGCCGCCTTCGCCACTGGTGTTCCTCCATATATCTACGCATTTCACCGCTACACATGGAATTCCACTCTCCTCTTCTGCACTCAAGTCTCCCAGTTTCCAATGACCCTCCCCGGTTGAACCGGGGGCCTTCACATCAGACTTCAGAAACCGCCTGCGCTCGCTTTACGCCCCATAAATCCGGACACCGCTTGCCACCTCCGTATTACCGCGGCTGCTGGCCCTGAGTTCGC
+
CCCCCE6F@@CBGF;EFGF6EG,-;C@,;BF6@F<@CCGGFA@@CE7AFCE<@FEGCECCC@FCED<C8CEF7BFE>,CA???FEGCCF<FFGFGGFFF<CEDF=4?A7B:?FEFED=E=CF@F9FF,BCEFFG;F=FDFG?D9FGGF9EFDFGFCAE3@FA8?>>:FG9E9FEFGFC?E>FECEC*<,>89**4:C)<E6A9:6C7=3**3);+;6)597C90/A>3351(,*.6F?E>G(487=A9::)-4BC(*4(30672:+87(4113C:>G739222((-.)(*(*(.(.)+)(-
@M04650:207:000000000-C238N:1:1101:4937:15140 2:N:0:19
GGACTACCAGGGTTTCTAATCCTGTTTGCTCCCCACGCTTTCGCACCTGAGCGTCAGTCTTCGTCCAGGGGGCCGCCTTCGCCACCGGTATTCCTCCAGATCTCTACGCATTTCACCGCTACACCTGGAATTCTACCCCCCTCTACGAGACTCAAGCCTGCCAGTTTCCAATGCAGTTCCCAGGTTGAGCCCGGGGATTTCACATCCGACTTGCCAGACCGCCTGCGTGCGCTTTACGCCCAGTAATTCCGATTAACGCTCGCACCCTCCGTATTACCGCGGCTGCTGGCACGTAGTTAGC
+
CCCCCGGFGGGDGFF9FFGGGGGGFGFGFCEEFGGGGGGGGGGGGGGFFEFGDGG@FFGG<CFFGGGGGGGGGFEGGGGGGGGG:EGGGFGAFGGFGFE9AFGGGFGFGG7FFGGGFGGDCGGGGCGGGGFGFEEGG,DF@DGF=C6:<+C5C>CFFGFGGFCGG9:E9@A,CFGF2==F,2:ECC8,,??>55:/1/?FG+?AAGG>6D:C4:028;GFBG>60597(3(-4EFA7:EEG((.2*<<CFF<15*6:312,4D6DEFB?:960@>)<>:BB>FFBB7).=7C0((,-@))6
@M04650:207:000000000-C238N:1:1101:17657:15169 2:N:0:19
GGACTACCAGGGTTTCTAATCCTGTTTGCTCCCCACGCTTTCGAGCCTCAGCGTCAGTTACAGACCAGAGAGCCGCCTTCGCCACTGGTGTTCCTCCATATATCTACGCATTTCACCGCTACACATGGAATTCCACTCTCCTCTTCTGCACTCAAGTCTCCCAGTTTCCAATGACCCTCCCCGGTTGAGCCGGGGGCTTTCACATCAGACTTAAGAAACCGCCTGCGCTCGCTTTACGCCCAATAAATCCGGACAACGCTTGCCACCTACGTATTACCCCGGCTGCTGCCACGTAGTTAGC
+
CCCCCGGGGGGGGGGGGF9FGGGGGGGGGGGFGGGGGGGGGGGGGGGGGGGGGGGGGGGGGGGGGGGGGDFGGGGGGGGGAFGGGGG@FGGGFFFFGCFGGGGGFFGGG7FGGGGGGGDGBGGGGGGGFBEFGGDGGGGGFGGFGGGGGGGFDEFFFG9DEF8EFGGGGGFFGFFGGDGGGGC7FE6@CGFECEGGGGGGGFFFA<>6BGGGEF@D63:C1C96(22AFG0(3274B0EGG?62CFABGF51<DD?F9>:?FG0*04:22(47EFFG7(-90639?:B.2)+(,.(-A<)6
@M04650:207:000000000-C238N:1:1101:27340:15169 2:N:0:19
GGACTACTGGGGTATCTAATCCTGTTTGCTCCCCACGCTTTCGCACCTGAGCGTCAGTCTTTGTCCAGGGGGCCGCCTTCGCCACCGGTATTCCTCCAGATCTCTACGCATTTCACCGCTACACCTGGAATTCTACCCCCCTCTACAAGACTCCAGCCTGCCAGTTTCGAATGCAGTTCCCAGGTTGAGCCCGGGGATTTCACATCCGACTTGACAGACCGCCTGCGTGCGCTTTACGCCCAGTACTTCCGATTAACGCTTGCACCCTCCGTATTACCGCGGCTGCTGGCACGGAGTTAGC
+
CCCCCGGGGGGGGDFFGGGGGFGFGGGGGFGFGGGGGGGGGGGGGEEFGFGFFGGGCGGGGGGGGGGGFGGGGGGGGGGFEGGGGGGCFGGFGGDFGGF9FFGFGGGFGGDCFGGFGGGGGGGGGGGGCDGFFGGG8FFCGDGFFGGF<A,<DGGGGFGGGFFGGGGGD8DFFGGFADAFGGCFG9>,CFGG>EEG:DG62:;:AD<ADDCD<FF7A;CG6<96241D0C9>>*74?0;EE(4>F*54FBB12.9-C26?40<2>F112<0,4;0:CD6>(4669??)(/8<19638*-64
@M04650:207:000000000-C238N:1:1101:27051:15173 2:N:0:19
GGACTACTCGGGTATCTAATCCTGTTTGCTCCCCACGCTTTCGCACCTGAGCGTCAGTCTTTGTCCAGGGGGCCGCCTTCGCCACCGGTATTCCTCCAGATCTCTACGCATTTCACCGCTACACCTGGAATTCTACCCCCCTCTACAAGACTCTAGCCTGCCAGTTTCGAATGCAGTTCCCAGGTTGAGCCCGGGGATTTCACATCTGACTTAACAAACCGCCTGCGTGCGCTTTACGCCCAGTAATTCCGATTAACGCTTGCACCCTCCGTATTACCGCGGCTGCTGGCGCGGAGTTAGC
+
C?C<BFGGGGGGGDE<C@EGGE@-CFFGGG<FFDECEE:CFEE;FE@FGFF8FFGGGGGGGGEGGAFFGGGDGGDCCCFGGGGGGFF+CC+AFGFEDFFG<=EEGGFFGDGFCFFA<C8=B=BBFE8FFGGFCF;?9DF+@8E;CAFF,@D8FGFCFGBFC<C?>;EF5:@C>EF7@CE79CE8FF>8EGGC>E*55*?<FC;@@6;86CDG<F7CF=CF29612A6E01(26GF)70*:C:?>FGF<GB)3:>DF7(1(4<*47*,411986E?A:>(,,1419<77>*(:6>(438AA)
@M04650:207:000000000-C238N:1:1101:17409:15176 2:N:0:19
GGACTACTAGGGTATCTAATCCTGTTTGCTCCCCACGCTTTCGAGCCTCAGCGTCAGTTACAGACCAGAGAGCCGCCTTCGCCACTGGTGTTCCTCCATATATCTACGCATTTCACCGCTACACATGGAATTCCACTCTCCTCTTCTGCACTCAAGTCTCCCAGTTTCCAATGACCCTCCCCGGTTGAGCCGGGGGCTTTCACATCAGACTTAAGAAACCGCCTGCGCTCGCTTTACGCCCAATAAATCCGGACAACGCTTGCCACCTACGTATTACCGCGGCTGCTGGCACGTAGTTAGC
+
CCCCCGGGGGGGGGGGGGGGGGGGGGGGGGGGGGGGGGGGGGGGGGGGGFGGGGGEGGGGGGGGGGGGGGGGGGGGGGGGGGGGGGGGGGGGGGGGGGGGGGGGGGGGGGGGGGGGGGGGGGGGGGGGFFFFGGGGGGGGGGGFGGGGGGGFGGGFFGFGGGGGFEGGGGFGGCFGFGGGGGGGGGGFGGGGGGGGGGGGGFGFFGFF@FG7CFDFFFGGFGFF?FBFFG>B<GFFFFGGGFFBGG<>GFF20>D?C9FBF?GB7C?BFFB12@04CD:BB>624:?F0C0<:<1(4<AB>
@M04650:207:000000000-C238N:1:1101:10168:15185 2:N:0:19
GGACTACACGGGTTTCTAATCCTGTTTGCTCCCCACGCTTTCGAGCCTCAGCGTCAGTTACAGACCAGAGAGCCGCCTTCGCCACTGGTGTTCCTCCATATATCTACGCATTTCACCGCTACACATGGAATTCCACTCTCCTCTTCTGCACTCAAGTCTCCCAGTTTCCAATGACCCTCCCCGGTTGAGCCGGGGGCTTTCACATCAGACTTAAGAAACCGCCTGCGCTCGCTTTACGCCCAATAACTCCGGACAACGCTTGCCACCTACGTATTACCGCGGCTGCTGGCCCGTATTTAGC
+
CCCCCGGGGDGGGGGGGGFGGGGFGGGGGGGGGGGGEGGGGGGCGEEGGGGGGGGGGGGGGGGGGGGG?FGGGGGGGGGGFGGGGGGG<FGGGGGGGGGGGGGGGGGGGGGGGGGGGEEDEGGGGGG@FEGGGGFGGEFGDGGFEFGGCGGFGC,@FGGGGGFGGGGGGGGG6DGF?DGGGGGCFGGE,@FEE48>7DG688C:8*22*6>7):CFF(@C;D>0(A@E9GFFFGF<6(8CG?(4*>)6F:>9:@G:<11:63DBFC0,54(47FB)<C:>960,76,8>5(*(.9(,0)6<
@M04650:207:000000000-C238N:1:1101:7880:15196 2:N:0:19
GGACTACCGGGGTTTCTAATCCTGTTTGCTCCCCACGCTTTCGAGCCTCAGCGTCAGTTACAGACCAGAGAGCCGCCTTCGCCACTGGTGTTCCTCCATATATCTACGCATTTCACCGCTACACATGGAATTCCACTCTCCTCTTCTGCACTCAAGTCTCCCAGTTTCCAATGACCCTCCCCGGTTGAGCCGGGGGCTTTCACATCAGCCTTAAGAAACCGCCTGCGCTCGCTTTACGCCCAATAAATCCGGACAACGCTTGCAACCTACGTATTCCCGCGGCTGCTGGCACGTAGTTAGC
+
CCCCCGGGEEGGGDGGGGGGGGGGGGGGGGGGGGGGGGGGGGG,FBFGGGGGGGGGGGGGGCGGFGGGD8FGGGGGGGGGGGGGDGGGGGGGGFGGGGGGGCFGAFGGGCGGGGGGGGGGC@CFGCFDFFFGGGGGGGGGGGGF8DE3FFGFGGGFFC,3ED?FGFGGFFGGG;9=DFGC>CGGGGDF?FG51C5CDDGCG7CFFF+8)8CF3;C7FDFG;C9@1=6B(1,4<FFAF?GGG0,:<C4.??:9?<)251;FBBG)*A1,5:1()<3):7866>B(4:?FFG(044(.4+-66
@M04650:207:000000000-C238N:1:1101:19365:15228 2:N:0:19
GGAATACAAGGGTATCTAATCCTGTTTGCTCCCCACGCTTTCGAGCCTCAGCGTCAGTTACAGACCAGAGAGCCGCCTTCGCCACTGGTGTTCCTCCATATATCTACGCATTTCACCGCTACACAGGGAATTCCACTCTCCTCTTCTGCACTCAAGTCTCCCAGTTTCCAATGACCCTCCCCGGTTGAGCCGGGGGCTTTCACATCAGACTTAAGAAACCGCCTGCGCTCGCTTTACGCCCAATAAATCCGGACAACGCTTGCCACCTACGTATTACCGCGGCTGCTGGCACGTAGTTAGC
+
ACC-AEFA<FCCC<@F<EFGFGGGFFFECBAFGEAFGEFFE9@@@6@4=C,CF@FG@FD9F@EE<F<CE<,FFEEDB@FEFCFEGFEGEEFGGGFFGG9FDF;FFAE@FGGGGFFGD:EDDFF<,,A:DB,9AFAEFGAFFFFFAFE;FGGFF,@E3@,E9FDDF;=@DGFAD;=8DGGCGFGCF@C,4DF?EGG*9D:CDFF>=CC=ECDF=+;7:5@5:53<@FFFFD;94=)<@:DED?(49C>);:@015<?G(46(4980CB<?:BF?9:BCC1669>F((.82/3334?B?GA4.
@M04650:207:000000000-C238N:1:1101:24672:15300 2:N:0:19
GGACTACTAGGGTTTCTAATCCTGTTTGCTCCCCACGCTTTCGCACCTGAGCGTCAGTCTTTGTCCAGGGGGCCGCCTTCGCCACCGGTATTCCTCCAGATATCTACGCATTTCACCGCTACACCTGGAATTCTACCCCCCTCTACGAGAATCAAGCTTGCCAGTATCAGATGCATTTACCAGGTTGAGCCCGGGGATTTCACATCTGACTTAACAAACCTCCTGCGTGCTCTTTACGCCCCGCAATTCCGATTAACGCTTGCATCCTCAGAATTCCCGGGAGTGTAGCGTCGGGTTTAAC
+
-6@CCFFFDAFFGGGFFGGGFECFGFGFGGF@D:F@EGGGGDFG@BFEAF8@FFEGDF9CAFFEECFD877F+C@FGDGFFEGC??FCE7FA@FFCG8?59,@=DFGG77=EFFFD9?8CB8==44?=FGGCGFF<=,6@3=E?D;=CCE+*3>,AC,5@6322@FGFGAFC7DE,@?7,@FD*3F:C,D,?C5E57C:A++4BAC3+<+227:CGF0**,0,3=)6><<(1):A>/:EC8(((//-27*9(4)16F6;08<*8*32)4).)-3))091((((-...6)*(2,((.,*())
@M04650:207:000000000-C238N:1:1101:22202:15331 2:N:0:19
GGACTACTCGGGTATCTAATCCTGTTTGCTCCCCACGCTTTCGAGCCTCAGCGTCAGTTACAGACCAGAGAGCCGCCTTCGCCACTGGTGTTCCTCCATATATCTACGCATTTCACCGCTACACCTGGAATTCTACCCCCCTCTACAAGACTCTAGCCTGCCAGTTTCAAATGCAGTTCCCAAGTTAAGCTCGGGGATTTCACATCTGACTTAACAGACCGCCTGCGTGCGCTTTACGCCCAGTAATTCCGATTAACGCTTGCACCCTCCGTATTACCGCGGCTGCTGGCACGGATTTAGC
+
CCCCCGGGGGGGGGGGGGGGGGGGGGGGGGGGGGGGGGGGGGGGGGGGGGGGGGGGGGGGGGGGGGGGGGGGGGGGGGGGGGGGGGGGGGGGGGAFFGGGGGGGGGGGGGGGGGGGGGGGGGGGGGGGGGGGGGGGGGGFGGGFGGGGGFGFGGGADCGGGGGGDEFGGFGGGGFGGGGGGGGGGFGGGGAC5CGGGGGDGFGFFGGFFGGGFGGGFFGGFGFFFFBE1D>@FE5CF;CEG?05:DFFGFFF?BCAG?>68BFBFG??B:(3:FBAGG:FF69;;FFF?GFGF>F6(<44.
@M04650:207:000000000-C238N:1:1101:23081:15349 2:N:0:19
GGACTACTGGGGTTTCTAATCCTGTTTGCTCCCCACGCTTTCGAGCCTCAGCGTCAGTTACAGACCAGAGAGCCGCCTTCGCCACTGGTGTTCCTCCATATATCTACGCATTTCACCGCTACACATGGAATTCCACTCTCCTCTTCTGCACTCAAGTCTCCCAGTTTCCAATGACCCTCCCCGGTTGAGCCGGGGGCTTTCACATCAGACTTAAGAAACCGCCTGCGCTCGCTTTACGCCCAATAAATCCGGACAACGCTTGCCACCTACGTATTACCGCGGCTGCTGGCACGTCGTTAGC
+
CCCCCFGGGGGGGGGGGGGGGGGGGGGGGGGGGGGGGGEGDGGFCFGFFFGGGGGGGGGGGGGGGGGGGGGGGGGGGGGGGGGGGGGFGFEGGGGGGGGGGGGGGGGGGGGGFGFFGGGGGGGGFGFFFFFGGGGGGGGGGGGFGGGGGGGFGGGFFGGGGGFFFFGGGFGGCGGGGFFGGGG7FEGG?FGDGGGGDGGGGFGFFCD=3CFGFGDFA;FGFGB<DFFFFG@FFFF2@0CGEFFFGGF4CFB035DBGB>:(2C?DDB((4,.)35<<D6397;;96,5?C7+(.(43E??<
@M04650:207:000000000-C238N:1:1101:17099:15350 2:N:0:19
GGACTACCGGGGTATCTAATCCTGTTTGCTCCCCACGCTTTCGAGCCTCAGCGTCAGTTACAGACCAGAGAGCCGCCTTCGCCACCGGTATTCCTCCAGATCTCTACGCATTTCACCGCTACACCTGGAATTCTACCCCCCTCTACGAGACTCAAGCTTGCCAGTATCAGATGCAGTTCCCAGGTTGAGCCCGGGGATTTCACATCTGACTTAACAAACCGCCTGCGTGCGCTTTACGCCCAGTAATTCCGATTAACGCTTGCACCCTCCGTATTACCGCGGCTGCTGGCACGGAGTTAGC
+
CCCCCGGFGGGGGGGGGGGGGGGGGGGGGGGGGGGGGGGEGGGGGGGGGGGGGGGGGGGGFGGGGGGGGGGGGGGGGGGGGGGGGGGGGGGGGGGGGGGGGGGGGGGGGGGGGGGGGGGGGGGGGGGGGGGGGGGGGGGGGGGFGGGGGGGFGGGGGGGGGGGGGACFCFGGGGGGGGFGGGGGGGGGEFGGGGGGGGGGGFGFFGFC<FDGEFGGFFGGFGF@FFB>;GF>BGFFFFGGGFBBGGFAGFFB?B39F:6??032>FFF?FFFFCBFGG?>>>>00<?2:G(<1>991C926
@M04650:207:000000000-C238N:1:1101:18357:15352 2:N:0:19
CGACTACTCGGGTTCGTATTCCTGTTTGCCCTCCACGCTTCAACACGCACCCGGCGTCGTTGGACTGGTGGGCGTCCTCTGCCTCTGGAAACCAGCCAATACCATTCGTATTCGACCGTAACACCTGAAATTCCACCCCCCCGAACAAAGCACACCCAGCCGCATTCCGAACGTCGTCCCAAGATGTGCCCCGGTGTTTCCACATCGGCGTGGCATACCCGCCTCGTGGCGGTTACGCCCCCTCATCTCCGGTATACAATGCAGCCCCACGTCTTACCCCGGCTCTCGTGCCGGGTTCTGC
+
-8C9,@@6,66+C6,+=6,,,<,6;C66,,6,C6,,BC:66,,,66,+4++68++7+8+@F@,,,,9C6::>6++@+BFE=,,,:,,,:4,B,,,4B,94,:9,,,,,,9,4,,,8+++++8=,?FE=F<,8,,,9,@+=+=+*+8>6@,6*3,45**,,4*1*>C,?<C>*/***2/AC+5B+2<++22C****12*230*3)/C3<;7)91)**/)29(1--28:.2C((4=)))(21*(((/*))0/.((0*)2))-)(2)91(((.2:(62-CC((4-4((()-(*(*(((--*-..
@M04650:207:000000000-C238N:1:1101:10485:15365 2:N:0:19
GGACTACCGGGGTATCTAATCCTGTTTGCTCCCCACGCTTTCGCACCTGAGCGTCAGTCTTCGTCCAGGGGGCCGCCTTCGCCACCGGTATTCCTCCAGATCTCTACGCATTTCACCGCTACACCTGGAATTCTACCCCCCTCTACGAGACTCTAGCTTGCCAGTTTCAAATGCAGTTCCCAGGTTGAGCCCGGGGATTTCACATCTGACTTAACAAACCCCCTGCGTGCGCTTTACGCCCAGTAATTCCGATTAACCCTTGCACCCTCCGTATTACCGCGTCTGCTGGCCCGGAGTTGCC
+
CCCCCGGGGGGGGGGGGGGGGGGGGGGGGGGGGGGGGGEGGGGGGGGGGGGGGGGGGFGGCGGGGGGGGGGGGGGGGGGGGGGGGGGGEDGGGGGGGCDEFGGGGGGGGGEGGGGGGGGGGGGGGGGGGGGFEAEFGCGGGGGFGGGG>EGFGFGGGFGDFFC6<FGGDDCGGGGGFGCFCFFFFGF,6CFCE:CECDGGG6CA=<7A3CF:;DF+8(=/(/4;07151>6>FDF272*88(((:*--*90,,7>9*-.8:(77CC6-:?62<GBFGG391((,,.64(*.1((-38C4-5
@M04650:207:000000000-C238N:1:1101:19186:15395 2:N:0:19
GGACTACTGGGGTATCTAATCCTGTTTGCTCCCCACGCTTTCGCACCTGAGCGTCAGTCTTCGTCCAGGGGGCCGCCTTCGCCACCGGTATTCCTCCAGATCTCTACGCATTTCACCGCTACACCTGGAATTCTACCCCCCTCTACAAGACTCCAGCCTGCCAGTTTCGAATGCAGTTCCCAGGTTGAGCCCGGGGATTTCACATCCGACTTGACAGACCGCCTGCGTGCGCTTTACGCCCAGTAATTCCGATTAACGCTTGCACCCTCCGTATTACCGCGGCTGCTTGCACGGAGTTAGC
+
CCCCCGGGGGGGGGGGGGGGGGGGGGGGGGGGGGGGGGGGGGGGGGGGGGGGGGGGGGGGGGGGGGGGGGGGGGGGGGGGGGGGGGGGGGGGGGGGGGGFGGGGGGGGGGGGGGGGGGGGGGGGGGGGGGGGGGGGGGGGGGGFGGGCFGGFGGG<FFGCGFFGGGGGGGGGGGGGGGGGFFGGGGCCEGGGGGGGGGGGGFGFFFFB;GGGFGGG63CFFGFFFFFF:D>6>EF263ECE66:CCA>GFF:BBGAG?FFFFG)6E643<>??G04EC096>>B904)5EBG(32(4C256
@M04650:207:000000000-C238N:1:1101:11064:15407 2:N:0:19
GGACTACCGGGGTATCTAATCCTGTTTGCTCCCCACGCTTTCGCACCTGAGCGTCAGTCTTTGTCCAGGGGGCCGCCTTCGCCACCGGTATTCCTCCAGATCTCTACGCATTTCACCGCTACACCTGGAATTCTACCCCCCTCTACAAGACTCCAGCCTGCCAGTTTCGAATGCAGTTCCCAGGTTGAGCCCGGGGATTTCACATCCGACTTGACAGACCGCCTGCGTGCGCTTTACGCCCAGTAATTCCGATTAACGCTTGCACCCTCCGTATTACCGCGGCTGCTGGCACGGAGTTAGC
+
CCCCCGGCCFGGGCGGGGGGGGGGGGGGGGGGGGGGGGDGGGGGGGGGGGGGGGGGGEGGG<FGGGGGGGGGEGGGGGGGGGGGGGGGGGGGGGGGGGGGFGGGGGGGGGFCFFGFGGGDGGGGGGGGGGGGGGGGGGGGGGGFGGFEFGGFG6EGFFFFGGGGGAECCCDEGGFGGGGGFGGGGGGGGGGGGGGGGGGFFCFFFGCA;D)>@GCF;@GGFGF:?5;BFDB>BC5<FF5C:???7:44CFFF?FGFGFF?:?GFGF??B?F??C>AFG(49;BFFF).27?F<>;B<F2:-
@M04650:207:000000000-C238N:1:1101:14941:15409 2:N:0:19
GGACACAGGGGTTTCTAATCCTGTTTGCTCCCCACGCTTTCGCACCTGAGCGTCAGTCTTTGTCCAGGGGGCCGCCTTCGCCACCGGTATTCCTCCAGATCTCTACGCATTTCACCGCTACACCTGGAATTCTACCCCCCTCTACAAGACTCCAGCCTGCCAGTTTCGAATGCAGTTCCCAGGTTGAGCCCGGGGATTTCACATCCGACTTGACAGACCGCCTGCGTGCGCTTTACGCCCAGTAATTCCGATTAACGCTTGCACCCTCCGTATTACCGCGGCTGCTGGCCCGGAGTTAGCC
+
88AC6;CEFFGGGGGGGGGGGGGGGGGGGGGGGGGGGGGGGGEGGGGGGGGGGGGDGGGGGGGGGFGGGGGGGGGGGGGGGGGGGGGGGGGGGGGGGGGGGGGGGGGGGGGGGGGGGGEGGFGGGGGGGGGGGGGGGGGGGGFFGGGGGGGFGGDGGFCFGGGGGGGGGFFFGGGGGGGGFGCGGGCFGFDEEGGEGDFGGFGFFGDEFGGGFGGGFFGGFGF?<>:3(7>;:FF<<?GEC<>BGGAFGF:?<B>A7(31:?G<GGB:?BBF:F)):14;49>F10:(,*-/709??366.
@M04650:207:000000000-C238N:1:1101:24773:15423 2:N:0:19
GGACTACAGGGGTTTCTAATCCTGTTTGCTCCCCACGCTTTCGCACCTGAGCGTCAGTCTTCGTCCAGGGGGCCGCCTTCGCCACCGGTATTCCTCCAGATCTCTACGCATTTCACCGCTACACCTGGAATTCTACCCCCCTCTACGAGACTCAAGCTTGCCAGTATCAGATGCAGTTCCCAGGTTGAGCCCGGGGATTTCACATCTGACTTAACAAACCGCCTGCGTGCGCTTTACGCCCAGTAATTCCGATTAACGCTTGCACCCTCCGTATTACCGCGGCTGCTGGCACGGAGTTAGC
+
CCCCCGGGGGGGGGGGGGGGGGGGGGGGGGGGGGGGGGGGGGGGGGGGGGGGGGGGDGGGGGGGGGGGGGGGGGGGGGGGGGGGGGGGGGGGGGGGGGGGGGGGGGGGGGGGGGGGGGGGGGGGGGGGGGGGGGGGGGGGGGGFGGGGGGGFGGGGGGGGGGGGGGGGGGFGGGGGGGCFDGGGGGGGGGGGGGGDCGG6FFGFFGGFFGGFFGGGFDGGB:@?BFFD?GF>;GFAF?CEEFFFGGFFGFFFFFGFG:>FFFGFGG?8::>B?C?AFGBB>;6>BFBDBG?FBF94(:<A4
@M04650:207:000000000-C238N:1:1101:13231:15455 2:N:0:19
GGACTACTAGGGTATCTAATCCTGTTTGCTCCCCACGCTTTCGAGCCTCAGCGTCAGTTACAGACCAGAGAGCCGCCTTCGCCACTGGTGTTCCTCCATATATCTACGCATTTCACCGCTACACATGGAATTCCACTCTCCTCTTCTGCACTCAAGTCTCCCAGTTTCCAATGACCCTCCCCGGTTGAGCCGGGGGCTTTCACATCAGACTTAAGAAACCGCCTGCGCTCGCTTTACGCCCAATAAATCCGGACAACGCTTGCCACCTACGTATTACCGCGGCTGCTGGCACGTAGTTAGC
+
9CCCCGGGGF8CFGFCEF9F9CFGEFGDFBFGGGGD7F@CGACFGGGGFGFGGGGGGFGDGGGGGGGGCGCCGFGGGEGGGGGGGGGGFFGCGFGGG=FFGGAFAFFGDFC?<FAFGGD6BEEEFECFFEFDGG;E;DGF8+@D8=>,FF80,@EEEFFF9=@?ABAD9=E=8ADGED8>A3B=FC68,DFE+*35CC<>>CFCFFCABFFG8D=:@=GCBGF(/=>D0/(6?5@AF?DG546?GGFFF?:4:BD0*2;:6:35791(4(4.4C:<FC(40(413:78?=(<3??FFG)))
@M04650:207:000000000-C238N:1:1101:25509:15459 2:N:0:19
GGACTACAGGGGTTTCTAATCCTGTTTGCTCCCCACGCTTTCGCACCTGAGCGTCAGTCTTTGTCCAGGGGGCCGCCTTCGCCACCGGTATTCCTCCAGATCTCTACGCATTTCACCGCTACACCTGGAATTCTACCCCCCTCTACAAGACTCCAGCCTGCCAGTTTCGAATGCAGTTCCCAGGTTGAGCCCGGGGATTTCACATCCGACTTGACAGACCGCCTGCGTGCGCTTTACGCCCAGTAATTCCGATTAACGCTTGCACCCTCCGTATTACCGCGGCTGCTGGCACGGATTTAGC
+
CCCCCGGGGGGGGGGGGGGGGGGGGGGGGGGGGGGG:FGEGGGGGGGGGGGGGGGGGGGGGGGGGGGGGGGGGGGGGGGGGGGGGGGGGDGGGGGGGGFGGGGGGGGGGGG>FGGGGGGGGGGGGGGGEGGGGFGGGGGGGGGFGGGGCFGFGCG6FGEGGGGFCGGGG@GGGGAFFGGCFBFGGG:FGGFGGEGDGGGGFFD@=DCDFGGGE*0;F1CFFGFFFFB>6D>9>5<)=?EEE1?FFGFFDF:01>7<G?FF?<F27@048:626=:4<F09>(7;F<?0?G7?0(3((<)).
@M04650:207:000000000-C238N:1:1101:16242:15476 2:N:0:19
GGACTACTCGGGTATCTAATCCTGTTTGCTCCCCACGCTTTCGCACCTGAGCGTCAGTCTTTGTCCAGGGGGCCGCCTTCGCCACCGGTATTCCTCCAGATCTCTACGCATTTCACCGCTACACCTGGAATTCTACCCCCCTCTACAAGACTCCAGCCTGCCAGTTTCGAATGCAGTTCCCAGGTTGAGCCCGGGGATTTCACATCCGACTTGACAGACCGCCTGCGTGCGCTTTACGCCCAGTAATTCCGATTAACGCTTGCACCCTCCGTATTACCGCGGCTGCTTGCACGGAGTTAGC
+
CCCCCGGGGGGGGGGGGGGGGGGGGGGGGGGGGGGGGGGGGGGGGGGGGGGGGGGGGGGGGGFGGGFGGGGGGGGGGGGGGGGGGGGGGGGGGGGGGGGGGFGGGGGGGGGGFGGGGGGGGGGGGGGGGGGGGGFFGGGGGGGFGGGGAEGFGGGGGGGGGGGFEFGGGGGGGGGGCGFGGGGGGGGDEDFFEEEC77FGGFGFFGGFFGGGFGGGF8C<6C>?F:15(>12>=FA4<E5*81(2:6):@FFBEDAF:4?FB37FC6(4:>?:F()+::9>>9>>B3)4E?C?99BBG296
@M04650:207:000000000-C238N:1:1101:12615:15503 2:N:0:19
GGACTACCAGGGTATCTAATCCTGTTTGCTCCCCACGCTTTCGAGCCTCAGCGTCAGTTACAGACCAGAGAGCCGCCTTCGCCACTGGTGTTCCTCCATATATCTACGCATTTCACCGCTACACATGGAATTCCACTCACCTCTTCTGCACTCAAGTCCCCCAGTTTCCAATGACCCTCCCCGGTTGAGCCGGGGGCTTTCACATCAGACTTAAGAAACCGCCTGCGTGCGCTTTACGCCCAGTAATTCCGATTAACTCTTGCACCCTCCGTATTACCGCGGCTGCTGGCACGGGGGTATC
+
CCCCCGGGGGGGGGGGGGGGGGGGGGGGGGGGGGGGGGGGGGGFFG7FFFG8FGGGGGCC,6C<FGGGFEFFGGEDGGGFGGGECFFGFFCFGGGGGFCECFGEGGGDCGEGFGDFCEGGGGGG,=FFGFGGGGGG,4=AFGGF9E;E<AEFGFGG8@,36@EGF,@EGFGGGFCCC6ECG+6@FFGFGGGGDGGGGGF6F=CA6C+;7CFFFG71;@G49DFD;F6.6C;96>FAFFGGEB?:7C><GF40:E<4*)6:2)7<FGFFF:(-2C?ACCB0461>F?FBBE(<2((,(23))
@M04650:207:000000000-C238N:1:1101:26500:15526 2:N:0:19
GGACTACTCGGGTTTCTAATCCTGTTTGCTCCCCACGCTTTCGAGCCTCAGCGTCAGTTACAGACCAGAGAGCCGCCTTCGCCACTGGTGTTCCTCCATATATCTACGCATTTCACCGCTACACATGGAATTCCACTCTCCTCTTCTGCACTCAAGTCTCCCAGTTTCCAATGACACTCCCCGGTTGAGCCGGGGGCTTTCACATCAGACTTAAGAAACCGCCTGCGCTCGCTTTACGCCCAATAAATCCGGACAACGCTTGCCACCTACGTATTACCCCGGCTGCTGGCACGTAGTTAGC
+
CCCCCGGAFCEGGGGGGGGGGGGGGGGGGGGGGGGGGGGGGCGGGGEFFFFCGGGGGGGGGFGFFGGGFFGEGGGGGEDGGDFCFFGGGGGGCEFGGEAFGFGGDFFGGEGGGGGGGGGGGGGF?EEFFFGFGFGG8?D<FGG9FFFFFGGFGGGGFF9=FGFFDDFFGFFGG9E,6=FF8FGGEGGGG7DE9CG7)5CFFFE68CDFFGGGEGFFF@CFFDFF@FBD1C;B:5>AFFGEGB?FGG96F@E047D6F9>?0:<?>C??????FG:)AF((-46290008G0C<811,+6).
@M04650:207:000000000-C238N:1:1101:23402:15527 2:N:0:19
GGACTACAGGGGTTTCTAATCCTGTTTGCTCCCCACGCTTTCGAGCCTCAGCGTCAGTTACAGACCAGAGAGCCGCCTTCGCCACTGGTGTTCCTCCATATATCTACGCATTTCACCGCTACACATGGAATTCCACTCTCCTCTTCTGCACTCAAGTCTCCCAGTTTCCAATGACCCTCCCCGGTTGAGCCGGGGGCTTTCACATCAGACTTAAGAAACCGCCTGCGCTCGCTTTACGCCCAATAAATCCGGACAACGCTTGCCACCTACGTATTACCGCGGCTGCTGGCACGTAGTTAGC
+
CCCCCGGGGGGGGGGGGGGGGGGGGGGGGGGGGGGGGGGGGGGGGGGGGGGGGGGGGGGGGGGGGGGGGGGEGGGGGGGGGGGGGGGGGGGGGGGGGGFGGGGGGGGGGGGGGGGGGGGGGGGGGFGCB?EEGGGGGGGGGGGFGGGGGGGFGGGG99BEGGGGGFGGGGGFGGGGGGFGGGDDEGGGGGGEGGGGGGGGGFGFFGGFFGGC3C7C6@GGFGFFFFFE@GFFBFFAFBGGGFFFGFAACFEFB><?G>9B::5?7CBB??:?BG?FGG?FFFF>>?D77E(<<4214:<4:
@M04650:207:000000000-C238N:1:1101:7042:15551 2:N:0:19
GGACTACAAGGGTATCTAATCCTGTTTGCTCCCCACGCTTTCGCACCTGAGCGTCAGTCTTTGTCCAGGGGGCCGCCTTCGCCACCGGTATTCCTCCAGATCTCTACGCATTTCACCGCTACACCTGGAATTCTACCCCCCTCTACAAGACTCCAGCCTGCCAGTTTCGAATGCAGTTCCCAGGTTGAGCCCGGGGATTTCACATCCGACTTGACAGACCGCCTGCGTGCGCTTTACGCCCAGTAATTCCGATTAACGCTTGCACCCTCCGTATTACCGCGGCTGCTGGCACGGATTTAGC
+
CCCCCGGGGGGGGGGGGGGGGGGGGGGGGGGGGGGGGGGGGGGGGGGGGGGGGGGGGGGGGFGGGGGGGDDGGGGGGGGGGGGGGGGGGGGGGGGGGGGFFGGGGGGGGGEFGGGGGDGGGGGGGGGGGGGGGGGFGF8@EGGFGGGG@?GFGGGGGGGGGGGGGGGGGGGGGGGFGFGGGGGGGGF?FCG>EGDC)CGGGFGFFF5><CDGFFCGA@GFBGFFFFFFFGFFFG:A=6CEGFFF=74>FF4125C<C:;BFBF?FCBB6?1:<FBFG:(33;BB03B?F5(<:6243E)<<
@M04650:207:000000000-C238N:1:1101:19900:15596 2:N:0:19
GGACTACAAGGGTTTCTAATCCTGTTTGCTCCCCACGCTTTCGCACCTCAGCGTCAGTACCGGGCCAGTGAGCCGCCTTCGCCACTGGTGTTCTTCCGAATATCTACGAATTTCACCTCTACACTCGGAGTTCCACTCACCTCTCCCGGACTCGAGATCCCCAGTATCGAAGGCAGTTCTGGAGTTGAGCTCCAGGATTTCACCCCCGACTTAAGGACCCGCCTACGTGCGCTTTACGCCCCGTGATTCCGAGCAACGCTCGCCCCCTTCGTATTACCGCGGGTGCTGGCACGCCGTTGGC
+
CCCCCGGGGGGGGGGGGGGGGGGGGGGGGGGGGGGGGGGGGGGGGGGGGGGGEGGGGGGGGGGGGGGGGGGGGGGGGGGGGGGGGGGGGGGDGFGFGGDGGGGCFFFGGCFDGGGGGGGGGGGGGGGGGGGGGGGGGGGGGGGFGGGGGGEEFFFGFGFGGGGGGGGGEF?EDGDEGGFF9:,@BAFF?FFGGGGGGCGGGFGFFGGF=DG4:>FCF@CGBGF<@F<F15(:;CF>F0>EG(2:*14<>FF:9FGFG9>F0-99CEFFBFB34;05FG0940(,(()).A(<((,((2((,
@M04650:207:000000000-C238N:1:1101:18151:15605 2:N:0:19
GGACTACAGGGGTTTCTAATCCTGTTTGCTCCCCACGCTTTCGAGCCTCAGCGTCAGTTACAGACCAGAGAGCCGCCTTCGCCACTGGTGTTCCTCCATATATCTACGCATTTCACCGCTACACATGGAATTCCACTCTCCTCTTCTGCACTCAAGTCTCCCAGTTTCCAATGACCCTCCCCGGTTGAGCCGGGGGCTTTCACATCAGACTTAAGAAACCGCCTGCGCTCGCTTTACGCCCAATAAATCCGGACAACGCTTGCCACCTACGTATTACCGCGGCTGCTGGCACGTAGTTAGC
+
CCCCCGGGGGGGGGGGGGGGGGGGGGGGGGGGGGGGGGGEGGGGGGGGGGGGGGGGGFGGGGGGGGGGGGGGGGGGGGGGGGGGGGGGFGGGGGGGGGGGGGGGGGGFGGGGGGGGGGGGGGGGGGGGECEFGGGGGGFFFGFFGGGGGGGFGGCEFGGGGGGGFGGG99DFGGGGGF8EGGGGGGGFGGGGCEGGGGGGGFFFFGGFFGGGFGGFFFGF@G;DFFFFFDFF?FF>FFEEG??:DCD2F@BFFBD?C>6?0:58DGFFFF:?FG?DF789;FF>B?0?051?::3??F9A6
@M04650:207:000000000-C238N:1:1101:6954:15627 2:N:0:19
GGACTACTGGGGTTTCTAATCCTGTTTGCTCCCCACGCTTTCGCACCTGAGCGTCAGTCTTCGTCCAGGGGGCCGCCTTCGCCACCGGTATTCCTCCAGATCTCTACGCATTTCACCGCTACACCTGGAATTCTACCCCCCTCTACAAGACTCCAGCCTGCCAGTTTCGAATGCAGTTCCCAGGTTGAGCCCGGGGATTTCACATCTGACTTAACAGACCGCCTGCGTGCGCTGTACGCCCAGTACTTCCGATTATCGCTTGCACCCTCCGTATTACCGCGGCTGCTGGCCCGGATTTAGC
+
CC-BCGGGCFFGG+CFGGGGGGGGGGGFGGGGGGGECGGGGGGGGGGGGFDDGGGEGFDFCGGGGGGFGCCCGGGGGGGG7EFG:BFGGDGGGG8FFFGFGGGGGGFG@F+FFGGEFGG>EG94=FDF,AFGGFFG=BF:C6EFA9,58?BFC,DCGGFFG76C:>CECDCFGG7<F7:<C,>DF9FCEF8C=55=DGGC+@FF@*+;?CFG)@FDA@FF@G@?652;6<>6;*8-/-8:*4?:F*6AF=)81>D)7:?:1,9<6@1::3(44E(6C:230(,4,2>305(*330(,26<.
@M04650:207:000000000-C238N:1:1101:19305:15670 2:N:0:19
GGACTACTAGGGTTTCTAATCCTGTTTGCTCCCCACGCTTTCGAGCCTCAGCGTCAGTTACAGACCAGAGAGCCGCCTTCGCCACTGGTGTTCCTCCATATATCTACGCATTTCACCGCTACACATGGAATTCCACTCTCCTCTTCTGCACTCAAGTCTCCCAGTTTCCAATGACCCTCCCCGGTTGAGCCGGGGGCTTTCACATCAGACTTAAGAAACCGCCTGCGCTCGCTTTACGCCCAATAAATCCGGACAACGCTTGCCACCTACGTATTACCGCGGCTGCTGGCACGTAGTTAGC
+
CCCCCGGGGGGGGGGGGGGGGGGGGGGGGGGGGGGGGGGGGGGGGGGGGGGGGGGGGGGGGGGGGGGGGGGGGGGGGGGGGGGGGGGGGGGGGGGGGGGGGGGGGGGGGGGGFGGGGGGGGGGGGGGGFFFGGGGGGGGGGGGFGGGGGGGFGFGDFGGGGGGGDFGGGGGGGFGGGGGGGGGGGGGFFFGGGGGGGGGGGFGFFGGFFGGGFGGDFFFGFG9?FFFF656@FFF96:EEGF6?GDBFGFE;?EGFGFFFF0CFDEBFF?0?DF?FGGFFF((--8>?>5(<<<(,4F<A<
@M04650:207:000000000-C238N:1:1101:20083:15678 2:N:0:19
GGACTACCGGGGTTTCTAATCCTGTTTGCTCCCCACGCTTTCGAGCCTCAGCGTCAGTTACAGACCAGAGAGCCGCCTTCGCCACTGGTGTTCCTCCATATATCTACGCATTTCACCGCTACACATGGAATTCCACTCTCCTCTTCTGCACTCAAGTCTCCCAGTTTCCAATGACCCTCCCCGGTTGAGCCGGGGGCTTTCACATCAGACTTAAGAAACCGCCTGCGCTCGCTTTACGCCCAATAAATCCGGACAACGCTTGCCACCTACGTATTACCGCGGCTGCTGGCACGTAGTTAGC
+
CCCCCGGGGGGGFGGGGGGFGGGGGGGGGGGGGGGGGGGGGGGFFFGGGGGGGGGGGGGGGGGGGGGGGGFEGGGGGGGGGGGGGGGGGGGGGGGGGGGGGFFGGGGGGGGGFGGGGGGGGGGGFGGFFEFGFFAFGDFGGGGFGGGGGGGFGGGGFGCEDEFGDGGGGGGGGCGGG?FGGGGGCGGGGGGG57EGGDGGGFGFFGGFFGGGEFFGFFGGFGFFFFFE076>FG@)9?GGG:??GF>4CFFFFFGFF>>?BFGFFGB?4034<C3ACD179>FBFFFFBC(<82:2?F>)6
@M04650:207:000000000-C238N:1:1101:12069:15689 2:N:0:19
GGACTACCGGGGTATCTAATCCTGTTTGCTCCCCACGCTTTCGAGCCTCAGCGTCAGTTACAGACCAGAGAGCCGCCTTCGCCACTGGTGTTCCTCCATATATCTACGCATTTCACCGCTACACATGGAATTCCACTCTCCTCTTCTGCACTCAAGTCTCCCAGTTTCCAATGACCCTCCCCGGTTGAGCCGGGGGCTTTCACATCAGACTTAAGAAACCGCCTGCGCTCGCTTTACGCCCAATAAATCTGGACAACGCTTGCCACCTACGTATTACCGCGGCTGCTGGCACGTAGTTAGC
+
CCCCCGGGGGGGGGGGGGGGGGGGGGGGGGGGGGGGGGGGGGGGGGGGGGGGGGGGGGGGGGGGGGGFGGGGGGGGGGGGGGDGGGGGGGGGGGGGGGGGGGGGGG?FGGGGGGGFGGEGGEGGGGGGGGGGGGGGGGGGGGGFGFFGGGGFGGGGGGGGGGGGFGCGGGGGGGGGGGGGGGGGGGGGGGGGGGGGGGGGGFGFFGGFFGGGFGFGFFGGFGFFFFBE1CF6<GFFFFGGGFFFGFFAGFFF<FG?5>>:4?F?GGF:?FFFFGB<FFB9>>F>06)4>5(9141:6F:26
@M04650:207:000000000-C238N:1:1101:22370:15692 2:N:0:19
GGACTACTGGGGTTTCTAATCCTGTTTGCTCCCCACGCTTTCGAGCCTCAGCGTCAGTTACAGACCAGAGAGCCGCCTTCGCCACTGGTGTTCCTCCATATATCTACGCATTTCACCGCTACACATGGAATTCCACTCTCCTCTTCTGCACTCAAGTCTCCCAGTTTCCAATGACCCTCCCCGGTTGAGCCGGGGGCTTTCACATCAGACTTAAGAAACCGCCTGCGCTCGCTTTACGCCCAATAAATCCGGACAACGCTTGCCACCTACGTATTACCGCGGCTGCTGGCACGTAGTTAGC
+
CCCCCCFGGGGGGFGGGGGGGGGGGGGGGGGGGGGGGGDGGGGCGGGGGGGGGGGGGFGGGGGFGGGGGGGGGGGGD@FFGGGGGGGGFBFGAFGGFGGGFGFGGGFCGGGGGGGGGGGGGGGGC8FGFEFGGGGGD8DGGGG9DGGFEAFFG8D=D9DDFBEGE>FDFFFFFGGGGGGEEGCGGDCF6DGGGGD5C5FCF+CF68:==FDFEGFG6;GGFG61;F9>9GFFFC><F1CEE:2:FD92CFF;?5C?D;03,(*(296:5:143C0<GGF906BBF:)48E<E??7??EA26
@M04650:207:000000000-C238N:1:1101:29064:15809 2:N:0:19
GGACTACCGGGGTTTCTAATCCTGTTTGCTCCCCACGCTTTCGCACCTGAGCGTCAGTCTTCGTCCAGGGGGCCGCCTTCGCCACCGGTATTCCTCCAGATCTCTACGCATTTCACCGCTACACCTGGAATTCTACCCCCCTCTACAAGACTCAAGCCTGCCAGTTTCAAATGCAGTTCCCAGGTTGAGCCCGGGGATTTCACATCTGCCTTAACAGACCGCCTGCGTGCGCTTTACGCCCAGTAATTCCGATTAACGCTTGCACCCTCCGTATTACCGCGGCTGCTGGCACGGAGTTAGC
+
CCCCCGGFGGGGGGGGGGGGGGGGGGGGGGGGGGGGGGGGGGFE@FDEFGGGG@FDGGCGGGGGGGGGGGGGGEGGGGDGGGGGFFGGGGGGGGGGGFGGGGFGGGGG7FGGGGGG?FGGEGGG:>FGFGG?FGFFFG6FEGGFGFGC<FG8FCGGGGGGGGGGDFGGGGGGGGFDFGFGF@87F96<8FFGDGDGDDGFGFGFFGGC)*8C3FGGF3FGBG90:FFE1C6>(CFA6:DEEFBFGG24*89<<BGBF?BB?B3<FCBFFFFB2254CD:>976>>10:?G(+(3((-*545
@M04650:207:000000000-C238N:1:1101:22007:15900 2:N:0:19
GACTACTGGGGTATCTAATCCTGTTTGCTCCCCACGCTTTCGAGCCTCAGCGTCAGTTACAGACCAGAGAGCCGCCTTCGCCACTGGTGTTCCTCCATATATCTACGCATTTCACCGCTACACATGGAATTCCACTCTCCTCTTCTGCACTCAAGTCTCCCAGTTTCCAATGACCCTCCCCGGTTGAGCCGGGGGCTTTCACATCAGACTTAAGAAACCGCCTGCGCTCGCTTTACGCCCAATAAATCCGGACAACGCTTGCCACCTACGTATTACCGCGGCTGCTGGCCCGTCGTTAGCC
+
BCCCCGGEEGGGGGGGGGGGGGGGGGFGGGGGGGGGGGGGGGFGGGGGGGGGGGGGGGGGFGGGGGGGGGGGGGGGGGGGGGGGGGGECGGGGGGGGGGGGGGGGGGGGGGGGGGGGGGGG9F<FGGFFGGGGGGGGGGGGGGFFGGFCGGFEGGFGGGGGFGCFGGGGGG@CDFGGGGGGGGGGGGGGGGGGGGGGGGFFFCFF7F=EDFC=FG78@FG@GFFFF@EDDB1?CFF>?:CC?FBGGAFGFB69E5:DBB:::<46E?7??:2>C4AC147371,8??42*,/4((4(/3>:
@M04650:207:000000000-C238N:1:1101:6826:15913 2:N:0:19
GGACTACTCGGGTATCTAATCCTGTTTGCTCCCCACGCTTTCGAGCCTCAGCGTCAGTTACAGACCAGAGAGCCGCCTTCGCCACTGGTGTTCCTCCATATATCTACGCATTTCACCGCTACACATGGAATTCCACTCTCCTCTTCTGCACTCAAGTCTCCCAGTTTCCAATGACCCTCCCCGGTTGAGCCGGGGGCTTTCACATCAGACTTAAGAAACCGCCTGCGCTCGCTTTACGCCCAATAAATCCGGACAACGCTTGCCACCTACGTATTACCGCGGCTGCTGGCACGTAGTTAGC
+
CCCCCGGGGGGGGGGGGGGDFGGGGGGGGGGGGGGGGGGGGGE8FEGGGGFGGGEEGGGGGFGGGGGGGGGGDGGGGDGGGGGGDFFGFGGGFGGGGGGGGGGGAFGGGGGGGGGGGCGGGGGGCCFCFFFGFGDFGGGCFGGFGGGGGGGFGGGGGFFGDGGGFGGGGGGGGCEGGGGGGGGGGGDCFCFG*?EED4FCFFG6BD7A7FFDEGGG6@GG(>678FBEFG@61F>9F6CC????CD)6>@F6?FC050;?:?G77?:0:?0.,C0>GCBF49>9B:>B2E:G84(1:A44.
@M04650:207:000000000-C238N:1:1101:2934:15936 2:N:0:19
GGACTACAGGGGTTTCTAATCCTGTTTGCTACCCACGCTTTCGAGCCTCAGCGTAAGGTACAGACCAGAGAGCCGCCTTCGCCACTGGTGTTCCTACATATATCAACGAATTGCACCGCTACACATGGAATTCCACTCTCCTCTTCTGCACTCAAGTCTCCAGGTTTCCAATAACCCTCACCGGTTGAGCCGGGGGCTTTCAAATCAGACTGAAGAAACCGCCTGCGCGCGCTTTGCGCCCAAGAAATCCGGAAAACGGTGAGCACCGACGGCTGAGCGGGGCTGTTGGCACGTAGGGAGG
+
BCACCGGGGFGC8+6CCFCDEF<FFCCC,CCDGCC@@@,,C5BCE@C@F<E8CC,@E,,C@FCFCFCCFGDCC,@F7F,ED7,F:FFF<BC,EE,,9,,CCEEG,9C=,@84,CA<,+@8E@FCD,CDF,?=E,@,3,,8@=E98EBFFAFFG8,D,=@,E,,67DF,,@E,+336@=D,@@C+8+>@C;,7:EG*)26,0+,++*287*;06C*+;(**,)(3:).)()43(/))*-*/*(,(22:)74>3()),94(4((*.*0.23((((*((**(((-(--()-4+4043(((/(-(
@M04650:207:000000000-C238N:1:1101:17711:15938 2:N:0:19
GGACTACACGGGTTTCTAATCCTGTTTGCTCCCCACGCTTTCGCACCTGAGCGTCAGTCTTTGTCCAGGGGGCCGCCTTCGCCACCGGTATTCCTCCAGATCTCTACGCATTTCACCGCTACACCTGGAATTCTACCCCCCTCTACAAGACTCCAGCCTGCCAGTTTCGAATGCAGTTCCCAGGTTGAGCCCGGGGATTTCACATCCGACTTGACAGACCGCCTGCGTGCGCTTTACGCCCAGTAATTCCGATTAACGCTTGCACCCTCCGTATTACCGCGGCTGCTGGCACGGAGTTAGC
+
CCCCCGGGGGGGGGGGGGGGGGGGGGGGGGGGGGGGGGGGGGGGGGGGGGGGGGGGGFFGGFFGGGGGGG@FDGGGGGGGGGGGGGGGGGGGGGGGGFGGGGGGGGGGGGGGGGGGGGGGGGGGGGGFFGGGGGGGFGGGGGD?ECA@9AFFGGGGGGGGGGGGFGGG>F>FFAEFGFFGFGFFFFGGGGFFEGGECDGGGFGFFFGFFGGGFC41;1FF@G9<?F9EFGFBFGFA=2;CEB:4:7<<FF40(75):?>1-:F>DGF6<198<@>AGG<229629(8>75:G<>>9:C)66
@M04650:207:000000000-C238N:1:1101:12489:15978 2:N:0:19
GGACTACTCGGGTTTCTAATCCTGTTTGCTCCCCACGCTTTCGCACCTGAGCGTCAGTCTTCGTCCAGGGGGCCGCCTTCGCCACCGGTATTCCTCCAGATCTCTACGCATTTCACCGCTACACCTGGAATTCTACCCCCCTCTACAAGACTCTAGCCTGCCAGTTTCGAATGCAGTTCCCAGGTTGAGCCCGGGGATTTCACATCCGACTTGACAGACCGCCTGCGTGCGCTTTACGCCCAGTAATTCCGATTAACGCCCGCACCCTACGTATTACCGCGGCTGCTGGCACTTCGTTAGC
+
BCCCCFGGGGGGGDGGGGGGGGGGGFGFGGGFGGGGGGGGGGGGGGGGFGGGGED:FGFGFFGDGEGDGDGGEGGGGGGGGGGGGGG+7@DFGGGGCAFFFGGF9FGGCCCEFFEGGGEGEGGGGGGGGGGGGGGGGGGEGGGFGGFFGGFFGG,@FGCGGGGGCF,E:>D@CFGGCCFFGFGDFDFGGGGGC=EGGDG+@AGFFFD>6CDDEFFFA;G:7C>B64(.4<19(*)6?:5?E:F7DC<BGFF:(<C2*4((429(1:(11<,,59:)::,(4(-32-,,:E(+,,)4:FF?>
@M04650:207:000000000-C238N:1:1101:6986:16034 2:N:0:19
GGACTACTAGGGTATCTAATCCTGTTTGCTCCCCACGCTTTCGCACCTGAGCGTCAGTCTTTGTCCAGGGGGCCGCCTTCGCCACCGGTATTCCTCCAGATCTCTACGCATTTCACCGCTACCCCTGGAATACTACCCCCCTCTACAAGACTCTAGCCTGCCAGTTTCGACTGCAGTTCCCCGGATGCGCCCGGGGATTTCACATCGGACTTGCCAGCCCGCCGCCGTGCGCTTTCCGCCCAGTAATTCCCATTAACGCTGGCACCCTCCGTATTCCCGCGGTGGTGGGCACGGGGTTAGC
+
CCCCBEGFFFGGGGGGGGDGGGGGGGFGGGGGGGGF@EEGFGECEGGGFFFFGGFGE<CCE,6C<@,C<@FFGED>C@:FEE@7CFEEG=FA<,9C==8?AEF9EF9DCF=BEFGGD:BC7+6F7AFF<=F,7F;D,>ECE8=92E,,8=3+5,,,,5@86FC97@7CGG*@*,,45+@F,,4>*5*,=CEGGGGCD*20C@FA:**)(292;+2+),**,/((()()-*,19*7)12EGG?F>:2-):**).174C:B:((*,9F608(,4,*.)36(321(,(((((*(2(4(((2(..
@M04650:207:000000000-C238N:1:1101:24791:16059 2:N:0:19
GGACTACTAGGGTTTCTAATCCTGTTTGCTCCCCACGCTTTCGAGCCTCAGCGTCAGTTACAGACCAGAGAGCCGCCTTCGCCACTGGTGTTCCTCCATATATCTACGCATTTCACCGCTACACATGGAATTCCACTCTCCTCTTCTGCACTCAAGTCCCCCAGTTTCCAATGACCCTCCCCGGTTGAGCCGGGGGCTTTCACATCAGACTTAAGAAACCGCCTGCGCTCGCTTTACGCCCAATAAATCCGGACAACGCTTGCCACCTACGTATTACCGCGGCTGCTGGCACGTAGTTAGC
+
CCCCCGGCDGGGGFGGGGGGGGGGGGGGGGGGGGGG>FGGGGGGGGGGGGGGGGGGGGGGGGGGGGGGFDFGGGGGGGGGGGGGGGGGGGGGGGGGGC9FGGGGGGGGGGGGGGGGGGGGGGGGCEFEFGGGGGCGG84FGGGF@FGFGGGFGGGDC@;==@CEFFGGGGGGG9=,@=EGDGGGGGGCGGFG5CE5?CGGFFGFFG>63CFFC++++/AFFGFF<F@D9D1>:GFAF1EGG:(2CF5AGF:BF3C?GBB?BFGB>G:27:?72<:DGG0((4(((40,4C:9((.1,7.6:
@M04650:207:000000000-C238N:1:1101:27548:16063 2:N:0:19
GGACTACCAGGGTTTCTAATCCTGTTTGCTCCCCACGCTTTCGAGCCTCAGCGTCAGTTACAGACCAGAGAGCCGCCTTCGCCACTGGTGTTCCTCCATATATCTACGCATTTCACCGCTACACATGGAATTCCACTCTCCTCTTCTGCACTCAAGTCTCCCAGTTTCCAATGACCCTCCCCGGTTGAGCCGGGGGCTTTCACATCAGACTTAAGCAACCGCCTGCGCTCGCTTTACGCCCAATAAATCCGGACAACGCTTGCCACCTACGTATTACCGCGGCTGCTGGCACGTAGTTAGC
+
C9CCCFGGGGGGGGGGGGGGGFGGGGGGGGGGGGGGGGGGGGGGFGGFGEFGGGGGDGGGGGGGGGGGGGGGGGGGGGGGGGGGGGGFGGGGGGGGGFEGGGFGFCFFGGGGFGGGFFGC>F9EGG@FFABFGGCEADGGGGGFGGGFGFGFGGF9FGGFGGGG3@:CEFGCD9EFGGGGGGGCGG6FFGGGEGGGGDFFGFGFFGCA3C<C4=C+;(9C>GBF(=;EFDB;:C@FF<EGGFB<FFABGFF0?ED0C>;??:C?DFB<08?B<C><GG?9((4;6?:B25(318(4:C4)4
@M04650:207:000000000-C238N:1:1101:4444:16076 2:N:0:19
GGACTACCGGGGTTTCTAATCCTGTTTGCTCCCCACGCTTTCGCACCTGAGCGTCAGTCTTCGTCCAGGGGGCCGCCTTCGCCACCGGTATTCCTCCAGATCTCTACGCATTTCACCGCTACACCTGGAATTCTACCCCCCTCTACGAGACTCAAGCTTGCCAGTATCAGATGCAGTTCCCAGGTTGAGCCCGGGGATTTCCCACCTGACTTAACAAACCGCCTGCGTGCGCTTTACGCCCAGTAATTCCGATTAACGCTTGCCCCCTCCGTATTACCGCGGCTGCTGGCACGGAGTTATC
+
CCCCCGGGGDGDGGGGGGGGGGGGGGGGGGGGGGGGDGGGGGGGGGGF:FGFCGEGGGC@<FFFFGGFGDFGGGGGGGGGGGGGG@GGGGFGGGGGGFFGG8AFGGGG@FCCFGGGGGGGGGGGE>FGGGGGGFGGFGFGGGCCCEBC:EG*DFC?>,ECFGG6FFFFD,?9:FFF9CG@?>6@GCFGGGF:EC=CDCCFG+>8):5;;FG7>@CFADG5;G>??>9DBGB>B=5<?BEGGFFFGGAFGF48<)5)04;2(3C(7;;;(40(4E3)AFFB09B2412?(C7F?4,((;))6
@M04650:207:000000000-C238N:1:1101:13036:16144 2:N:0:19
GGACTACCCGGGTTTCTAATCCTGTTTGCTCCCCACGCTTTCGCACCTGAGCGTCAGTCTTTGTCCAGGGGGCCGCCTTCGCCACCGGTATTCCTCCAGATCTCTACGCATTTCACCGCGACACCTGGAATTCTACCCCCCTCTACAAGACTCCAGCCTGCCAGTTTCGAATGCAGTTCCCAGGTTGAGCCCGGGGATTTCACATCCGACTTGACAGACCGCCTGCGTGCGCTTTACGCCCAGTAATTCCGATTAACGCTTGCACCCTCCGTATTACCGCGGCTGCTGGCACGGGGTTAGC
+
CCCCCGGFEDFGGGGFFCGFCFFGGDFGGGGFFDGGEGGGGGG@CGGGFGGGGEGGGFDGGG9FFGGGCCGGCFGGGGGGGGGGG,FEGGFDFFGGGEGG,B>EF;?FDGGCGGGGGGE+BFECCFGGFFFFGFAFFDGGEGGAG;9CFGFFCFECFFGGGGGGFGGGECFFGGDGFFFC9:BEF@:1CFG5CGG5)*<E7@9+;C453DCDE>6>?05C>GFFF@9<?D0(45>)/4CE8035C*467F90(77)0(11:BGDGG0((4(8(;>)0:(-2690047)453EB9,-,2406
@M04650:207:000000000-C238N:1:1101:27539:16146 2:N:0:19
GGACTACAGGGGTTTCTAATCCTGTTTGCTCCCCACGCTTTCGAGCCTCAGCGTCAGTTACAGACCAGAGAGCCGCCTTCGCCACTGGTGTTCCTCCATATATCTACGCATTTCACCGCTACACATGGAATTCCACTCTCCTCTTCTGCACTCAAGTCTCCCAGTTTCCAATGACCCTCCCCGGTTGAGCCGGGGGCTTTCACATCAGACTTAAGAAACCGCCTGCGCTCGCTTTACGCCCAATAAATCCGGACAACGCTTGCCACCTACGTATTACCGCGGCTGCTGGCACGTAGTTATC
+
CCCCCGGGDGGGGGDGGFFCGGGGGCFCFGGGGGGGGGGGGGDGGDGFGGGGGGGFFGGFGGGGGGDGC8CFFGGGGGGGG@EEGFFFGFGGGGGGGGGGGGGFDCFGGGGGGGGGFGGDGGCFEFGGEA?FCFGGGGFGGGGFGGGFFFDDDF8?GGGDGFFF>AFGGGGGDGFDFGGGDGD>FGGCGF8E:C5*?)4:C:;+4*;A**;@7FG7659F@D022F0>;D@01C:96(28:<1:DFA9C;3(15D0*32:68>>F@::(((.3C:<F73492619::)(:4<::?(-:4).
@M04650:207:000000000-C238N:1:1101:4394:16155 2:N:0:19
GGACTACTGGGGTATCTAATCCTGTTTGCTCCCCACGCTTTCGCACCTGAGCGTCAGTCTTTGTCCAGGGGGCCGCCTTCGCCACCGGTATTCCTCCAGATCTCTACGCATTTCACCGCTACACCTGGAATTCTACCCCCCTCTACAAGACTCAAGCCTGCCAGTTTCACATGCAGTTACCAGGTTGAGCCCGGGGATTTCACATCAGACTTAACAAACCGCCTGCGTGCGATTTACGCCCAGTAATTCCGATTAACGCTTGCACCCTCCGTATTACCGCGGCTGCGGGCACGGAGTTAGC
+
CC9CCFFDECFGG,CCFGEFFFGGGGGGGGGGGGGGGGGGGG>;FEFGAFCF>FEGGGFFC,CFGFC@CFC7+@FGDGGF<=CFGGCGGGFGGGFC=,BE9EFGGFFGCFGDGGGGFFGGEF@CEEF@FGGFGGGD,DF7>CEFGGDCCFCFF8FGF8DFGG7CGCDFG,3BDFGFGC,@9,>:F,>D,?FCE5EGGGGCF6FFFF+8@FD>>77C42FC>D61=F9D?D;((:;<?:EGD?(477))29):0)*6?:6?1(9<FG((4:(-4E0)<721(-(,(((-(2114(4(-0696
@M04650:207:000000000-C238N:1:1101:15139:16165 2:N:0:19
GGACTACCAGGGTATCTAATCCTGTTTGCTCCCCACGCTTTCGAGCCTCAGCGTCAGTTACAGACCAGAGAGCCGCCTTCGCCACTGGTGTTCCTCCATATATCTACGCATTTCACCGCTACACATGGAATTCCACTCTCCTCTTCTGCACTCAAGTCTCCCAGTTTCCAATGACCCTCCCCGGTTGAGCCGGGGGCTTTCACATCAGACTTAAGAAACCGCCTGCGCTCGCTTTACGCCCAATAAATCCGGACAACGCTTGCCACCTACGTATTACCGCGGCTGCTGGCACGTAGTTAGC
+
[truncated: 24,364,562 more chars]
