# Supplementary material for: Captivity causes taxonomic and functional convergence of gut microbial communities in bats
Source: PeerJ. 2019 Apr 30;7:e6844. doi: 10.7717/peerj.6844 (PMC6499062; doi:10.7717/peerj.6844)
Supplement: Data S82 — Raw data of WFRf24. [file peerj-07-6844-s087.gz › ZTPSN18AB900-WFRf24_R1.fq]

@M04650:207:000000000-C238N:1:1101:24165:2255 1:N:0:19
ACTCCTACGGGAGGCAGCAGTGGGGAATATTGCACAATGGGCGCAAGCCTGATGCAGCCATGCCGCGTGTGTGAAGAAGGCCTTCGGGTTGTAAAGCACTTTCAGCGAGGAGGAAGGCCAATAGCTTAATAGGCTGTTGGATTGACGTTACTCGCAGAAGAAGCACCGGCTAACTCCGTGCCAGCAGCCGCGGTAATACGGAGGGTGCAAGCGTTAATCGGAATTACTGGGCGTAAAGCGCACGCAGGCGGTTTGTTAAGTCAGATGTGAAATCCCCGAGCTTAACTTGTGAAT
+
GGGGFGGGGGGGGGGGGGGGGGFGGCFGFGGGG9AD@F9-@CCEEDGGFFFFFFA<E8E8FFCEFEEFFGCFFCDFA,EDA<FFFD7EFGGGGFGGG8FFGGG9<9@+:CC@CD8ECF=A=EB,,E9,,B,<,AF@FFC8,CFFGGDFGFGGG7CF7C@CC7FB8C7@@EGG@FGFCCGGGFGFFFCCBBE**BC8CC<C*;CC7;;C<:FC87E;*:CF**2:C:ECC**75ECCCCBD3<3)7)CDE35CDGGFF8=*C@77BCGF?64*986)4;))796*9@?5</6)6)
@M04650:207:000000000-C238N:1:1101:12498:2271 1:N:0:19
ACTCCTACGGGAGGCAGCAGTGGGGAATATTGCACAATGGGCGCAAGCCTGATGCAGCCATGCCGCGTGTATGAAGAAGGCCTTCGGGTTGTAAAGTACTTTCATCGAGGAGGAAGGCATTGTGGTTAATAACCGCAGTGATTGACGTTACTCGCAGAAGAAGCACCGGCTAACTCCGTGCCAGCAGCCGCGGTAATACGGAGGGTGCAAGCGTTAATCGGAATTACTGGGCGTAAAGCGCACGCAGGCGGTTTGTTAAGTCAGATGTGAAATCCCCGTGCTTAACTTGCGAAC
+
GGGGGGGGGGGGGGGGGGGGG8EDDGDF,EFFFEGF@E<<@AFCEE@FDF@<C,C,CD8E,CEF@FCFGE8FFF,,6<FC8CEFF7CEF7CFFGE9@BEGFGF@,C8F7C>:CEGDCG8AF<FE+B7<<E<,=FC@+3><FCD<FGGGGCC9D+>+8>:<7BEC,>@:BEG7FGGGF@FGCF,:DFCF@5C7BEEGDCCB**38EGGC+<CGGG>C**:35*CCFEF?098E3>CC*:6DB375D)99B39DDG3FF696F?**/:*64@F4@@69:0*8BBGF?F=2)*8033
@M04650:207:000000000-C238N:1:1101:23458:2313 1:N:0:19
ACTCCTACGGGAGGCAGCAGTAGGGAATCTTCCGCAATGGACGAAAGTCTGACGGAGCAACGCCGCGTGAGTGAAGAAGGTTTTCGGATCGTAAAACTCTGTTGTTAAAGAAGAACAAGGATGAGAGTAACTGCTCATCCCCTGACGGTATTTAACCAGAAAGCCACGGCTAACTACGTGCCAGCAGCCGCGGTAATACGTAGGTGGCAAGCGTTGTCCGGATTTATTGGGCGTAAAGCGAGCGCAGGCGGTTCTTTAAGTCTGATGTGAAAGCCCCCGGCTCAACCGGTGAGG
+
GGGGGGGGGGGGGGGGGGGGGGGGGGGGGGGGGGGGGGGGGGGGCEGGFGGGFGGGGGGGGEGGGGGGGCFGGGGGGGGCFGGGGGGGGGGFGGGFGGGGGGGGGGGGFGGGGGGGGGF<FGG?FGGGGGGGGGGGGGGGGGGGGGGGGGGGGGGGGFGGG7FFGFGFFDEGGGGGGGGC@DFGGG6C7EC:CEEEGGGGGGDBE9CCFGGFGGGGGGGCGC5CCGGFCFFGFGGGGGFGBG:)97>)85CGGGFF?@6F97F>FGFFF=F4F@FF:BDBDB<66<>09)7(.,
@M04650:207:000000000-C238N:1:1101:12239:2346 1:N:0:19
ACTCCTACGGGAGGCAGCAGTAGGGAATCTTCCGCAATGGACGAAAGTCTGACGGAGCAACGCCGCGTGAGTGAAGAAGGTTTTCGGATCGTAAAACTCTGTTGTTAGAGAAGAACAAGTAGGAGAGTAACTGCTCTTACCTTGACGGTATCTAACCAGAAAGCCACGGCTAACTACGTGCCAGCAGCCGCGGTAATACGTAGGTGGCAAGCGTTGTCCGGATTTATTGGGCGTAAAGCGAGCGCAGGCGGTTTCTTAAGTCTGATGTGAAAGCCCCCGGCTCAACCGGGGCGG
+
CD<@FGGEC@:7FF@;FE,C;<<C7C<FAFAAC@F:+8C;;CCF@7CCEFGCCE7:F7DCD@F@@FGGD,:5C,CFF<FGGFEFG@CC44:EFGGGC8?FEFGGE=<E,5CEFG8B=FGDGEEFD8FDFGGEFG,EFD?FFDGGGGDGG?FA<@FDCEF@<DF74:CFC8:*3@D;>CCC7:CE>D>7,*54::EG@FF>2B872?CFGFGGD:8E57+:=/?E?A7CC7C5)*9:7:=7>)..797))1>97CC467@BC*C>F:>A??/@@5;)(475>6*9F?F99>5((1
@M04650:207:000000000-C238N:1:1101:8412:2356 1:N:0:19
ACTCCTACGGGAGGCAGCAGTGGGGAATATTGCACAATGGGCGCAAGCCTGATGCAGCCATGCCGCGTGTATGAAGAAGGCCTTCGGGTTGTAAAGTACTTTCAGCGGGGAGGAAGGTGCTGAGGTTAATAACCTCAGCAATTGACGTTACCCGCAGAAGAAGCACCGGCTAACTCCGTGCCAGCAGCCGCGGTAATACGGAGGGTGCAAGCGTTAATCGGAATTACTGGGCGTAAAGCGCACGCAGGCGGTCTGTCAAGTCGGATGTGAAATCCCCAGGCTCAACCTGGGAAC
+
GGGGGGGGGGGGGGGGGGGGGGGGGGGGGGGGFGGGFFGGGGGGGGGGGGGGFGGGGGGFFGGGGGGCGGGGGGGGGGGGFFGGGGGGGGGEEFGGFGFGGGFGGGGGGGGCFFGFFDGGGGGGGDFCFGGGGGGGCFFGGCFGGGGECGGDFGGGGGGGGGGGGGG<BEGEA7CG7=FFGGGGGGGGGECCGGGGGCFGGDEEECEGGFF=EGGGGG=78CC*CEGCFGFDBG<C**9C)CDE3CC<DGGD7CFFFFFFFFDCBDDFFFF6@=F7:BG5>454=F4(,<>BF8
@M04650:207:000000000-C238N:1:1101:19868:2375 1:N:0:19
ACTCCTACGGGAGGCAGCAGTGGGGAATATTGGACAATGGGCGCAAGCCTGATCCAGCCATGCCGCGTGTGTGAAGAAGGCCTTTTGGTTGTAAAGCACTTTAAGCGAGGAGGAGGCTACTGAGATTAATACTCTTGGATAGTGGACGTTACTCGCAGAATAAGCACCGGCTAACTCCGTGCCAGCAGCCGCGGTAATACGTAGGGTGCGAGCGTTAATCGGAATTACTGGGCGTAAAGCGTGCGCAGGCGGCTTTGCAAGCCAGATGTGAAATCCCCGGGCTCAACCTGGGA
+
GGGGGGGGGGGGGGGGGGDGGGGGGGGGAEFFGGGGGGGGGGGGGGGGGGGGGFGGGGGGGGGGGGGEGGGGGGGGGGGGGGGGFGGGGGGGGGGGGGGGGGGDGA::FGEGGGGG7FFFAFGGGC9FFDFFF=FFG?FEGDDFGFDFFFGEGGGGDGDCFGGFCFCGDE@EGFGGDGGGFGGG@CCFFFEE88*38+<9CCFGGGGGGEEEEGEECFGGECGCCCCC::@7>>D*9DB7BG@BCGG3<DDGD)/9=4*9<)/95979=**96@=FD0777;3;=F:7?5F?:
@M04650:207:000000000-C238N:1:1101:10981:2451 1:N:0:19
ACTCCTACGGGAGGCAGCAGTAGGGAATCTTCGGCAATGGGGGCAACCCTGACCGAGCAACGCCGCGTGAGTGAAGAAGGTTTTCGGATCGTAAAACTCTGTTGTTAGAGAAGAACGTTAAGTAGAGTGGAAAATTACTTAAGTGACGGTATCTAACCAGAAAGGGACGGCTAACTACGTGCCAGCAGCCGCGGTAATACGTAGGTCCCAAGCGTTGTCCGGATGTATTGGGCGTAAAGCTAGCGCAGGGGGTTTCTTAAGTCTGATGTAAAAGGCAGTGGCCCAACCATTGTG
+
GGGGGGGGGGGGGGGGGGGGGGGGGGGGGGGGGGGGGGGGFEGGGG<EEGGGGGGGGDGGGGGGGGGCGGGGGFGGGGGG<FFGGGGGGGGGGGGGGGGGGFGGEEFGGGGFFGGBF3B=FDBFF9FGFD<F,6<FFFG9FCFGFGGGGGFGGGGGGCB:FFGDEC7DFGDCGCF?FCFFFG@FGFFFEGGGGG@CGFGGC:FGDC??CEFCCE;E*>CFGDCC*+0<CFGGFGGGGC@**26)/))18)7))99=6BF=+/0:***.09BF=F5)3<9F@6*)7))4:49)-)
@M04650:207:000000000-C238N:1:1101:12095:2505 1:N:0:19
ACTCCTACGGGAGGCAGCAGTGGGGAATATTGCACAATGGGCGCAAGCCTGATGCAGCCATGCCGCGTGTGTGAAGAAGGCCTTCGGGTTGTAAAGCACTTTCAGCGAGGAGGAAGGTGGTGAACTTAATACGTTCATCAATTGACGTTACTCGCAGAAGAAGCACCGGCTAACTCCGTGCCAGCAGCCGCGGTAATACGGAGGGTGCAAGCGTTAATCGGAATTACTGGGCGTAAAGCGCACGCAGGCGGTTTGTTAAGTCAGATGTGAAATCCCCGGGCCCAACCTGGGAAC
+
GGGGGGGGGGGGGGGGGGGGGGGGGFGGGGGGGGGGGGGGGFFFGGGGGGGGGFGGGGGGGGGGGGGGGGGGGGGGFFGGGGFGGGGGFGGGGGGGEFGGGGGGGGFFGG@FGGGFFGFFGGFFFD9?FFDGGGGG?DFFGGAEFGGFFGGGGGGGGGCDFGGFGFGGCC7CG7,2DEFEEGGGGGGGECEGGBGCFEGGGGGCCEEEEFF5C5EEG7?CC<EDGGGGFFFGFC<:CFBD:7)7D<CDFDGG)9CFFF4=CFGFF*:56/@FFF476;D>5(7)5>:(3>:18(
@M04650:207:000000000-C238N:1:1101:17375:2588 1:N:0:19
ACTCCTACGGGAGGCAGCAGTGGGGAATTTTGGACAATGGGCGAAAGCCTGATCCAGCAATGCCGCGTGCAGGATGAAGGCCTTCGGGTTGTAAACTGCTTTTGTACGGAACGAAAAAGCTCCTTCTAATACAGGGGGCCCATGACGGTACCGTAAGAATAAGCACCGGCTAACTACGTGCCAGCAGCCGCGGTAATACGTAGGGTGCGAGCGTTAATCGGAATTACTGGGCGTACAGCGTGCGCAGGCGGTTATGTAAGACAGATGTGAAATCCCCGGGCTCAACCTGGGAAC
+
GGFGFFGGEEG7@C7@FEFFGFGGE7@CFEFGGF8CFFEFFFCG7BFGGGGGFGGGGFEFGGGGGGEGEEGGGGGFGGFEFFF8FDCFFFBFCFFGGGFFGGFGGGGCGGEGGG@GGFGGFFGGGGGGGGGGG9C=EEC@FEGGGFFFGGGFFCFGGCCFFGGFCEFDGGGGFGG?FGGGGGGDGGGG@E*=*3CCFC?FE9==@F*::5*/C*;8CDF<EGD5+:A9:7@E>GG*9*<<55>BGGDCBD)15>:/97=FF?7C4:*-=@*9*9/989C8)(//*8).4>:03,
@M04650:207:000000000-C238N:1:1101:12871:2660 1:N:0:19
ACTCCTACGGGAGGCAGCAGTAGGGAATCTTCCGCAATGGACGAAAGTCTGACGGAGCAACGCCGCGTGAGTGAAGAAGGTTTTCGGATCGTAAAACTCTGTTGTTAAAGAAGAACAAGGATGAGAGTAACTGCTCATCCCCTGACGGTATTTAACCAGAAAGCCACGGCTAACTACGTGCCAGCAGCCGCGGTAATACGTAGGTGGCAAGCGTTGTCCGGATTTATTGGGCGTAAAGCGAGCGCAGGCGGTTCTTTAAGTCTGATGTGAAAGCCCCCGGCTCAACCGGGGAGG
+
GGGGFGGGGGEGGGGGGGGGGGGGGGCGGGGGFGGGGCFGFGGEGGGGGGGGGEGEEEDFGFGGGDGGGCGGFFGGGGGGEFGGGGGGDGGGGGGFGGGGGGGGFDGGEEGGG8B8FFGGF@@<EEFFGGGGGCGGGGGGGGGFFFGGGGGGAFGFGCGGGGGCDFG:CGGG@>EFFEFGGGGGGGCEF:EC8C:;FGGGFFE7ECFGGFCGGEGGEG>C5*1C+?EGGDCC>CGECFB3>DFEGD>D@D5))/078*9BC6>F4CFFFFFFF5).49GE@>3964;>0>:(49
@M04650:207:000000000-C238N:1:1101:7962:2663 1:N:0:19
ACTCCTACGGGAGGCAGCAGTAGGGAATCTTCGGCAATGGACGAAAGTCTGACCGAGCAACGCCGCGTGAGTGAAGAAGGTTTTCGGATCGTAAAACTCTGTTGTTAGAGAAGAACAAGTAGGAGAGTAACTGCTCTTACCTTGACGGTATCTAACCAGAAAGCCACGGCTAACTACGTGCCAGCAGCCGCGGTAATACGTAGGTGGCAAGCGTTGTCCGGAGTTATTGGGCGTAAAGCGAGCGCAGGCGGTCGCTTAAGTCAGATGTGAAAGCCCCCGGCTCAACCGGGGGGG
+
FGGGGGGGGGGGGGGGGGGGFGGGGGGGGGGG<FGGGGGGDGGGGGG@FGGGGCCFGGGGGGGGGGGGGFF5CFEFGFFF<EFGGGG+FFGGFGG9FGGGGGGG<4,FAFFFGGGGG8FE<FFDGGGGF5FFFFGCFGCFDFEF@EGCFE7>FGGGGGGFGCFAECFGGDGGGGAFFCFGG8,>8=>D:::CEC8*5?98+?*8?CG=CCFFE:*::FCDE**/*29?:FFF>CC590*139)>35C)8DC7)))8<;4=:@>:7*:)98F?F?F:(4<:>0*99F4>05B(4>
@M04650:207:000000000-C238N:1:1101:7682:2669 1:N:0:19
ACTCCTACGGGAGGCAGCAGTAGGGAATCTTCCGCAATGGACGAAAGTCTGACGGAGCAACGCCGCGTGAGTGAAGAAGGTTTTCGGCTCGTAAAACTCTGTTGTTAAAGAAGAACAAGGATGAGAGTAACTGCTCATCCCCTGACGGTATTTAACCAGAAAACCACGGCTAACTACGTGCCAGCAGCCGCGGTAATGCGTAGGTGGCAAGCGTTGTCCGGAGTTATTGGGCGTAAAGCGAGAGCCGGCGGTTCTTTAAGTCTGATGTGAAAGCCCGCGGCTCAACCGGGGGGG
+
@EA<FFGG@FCGGGFE@FGGGFGGCGGGFCFGG@CG@FFFEFE::FG<9EFGGGGEGGF8ECCGGGEBFGGCFG,CEFGG4?<CEFG+DFGGGGF9F<<F9FA5:9E<@FGCFFGGFG=EG<FE<<AFFFGFFF<?F<?7,+@<:FC7++53@,@@=<3>CD,@@FCFGDG7FE;DFEBFG7,?*:8:CEGC8EE*?+5=3;?459*=8?C**11?E::<E<***3+<CF877*9/9>*177)7*7D)<CC/)9*97@46CFD>*0:-=9@*/)0.((17523?FF>248)((-
@M04650:207:000000000-C238N:1:1101:7350:2744 1:N:0:19
ACTCCTACGGGAGGCAGCAGTAGGGAATCTTCCGCAATGGACGAAAGTCTGACGGAGCAACGCCGCGTGAGTGAAGAAGGTTTTCGGATCGTAAAACTCTGTTGTTAAAGAAGAACAAGGATGAGAGTAACTGCTCATCACCTGACGGTATTTAACCAGAAAGCCACGGCTAACTACGTGCCAGCAGCCGCGGTAATACGTAGGTGGCAAGCGTTGTCCGGATTTATTGGGCGTAAAGCGAGCGCAGGCGGTTCTGTAAGTCTGATGTGAAAGCCCCCGGCTCAACCGGGGAGG
+
GGGGGGFGGGEGGGGGGGFFEEFFGGEGGGGGFGFCGGGGFGFEFFG<,CEGGGGFGFGE,@CCFGG+=FGEFAFDEGGGFFGG?CCFEEGGFGFGGGCEFEAE==FGGFFFFFFGGFFGEFGGFGGFFFFFG9,FFFF,>8C>FBFF>FFFGGFDACFGCFGGGGGGGGEGGCBFDCE@*:>CGG:FFGDCCCCEFFFGCECEGGE6BF=FEE*?EFFDCD87C?GGFG5=>GG:C*9<DDDEGCDGB:<997:**098<@7:67CBF49@=FFF06C5;25=?F49BD349B
@M04650:207:000000000-C238N:1:1101:16462:2814 1:N:0:19
ACTCCTACGGGAGGCAGCAGTGGGGAATATTGCACAATGGGGGAAACCCTGATGCAGCAACGCCGCGTGAGTGAAGAAGGTCTTCGGATTGTAAAGCTCTGTTAGCAGGGAAGAGATAGGACGGTACCTGCAGAGGAAGCCACGGCTAACTACGTGCCAGCAGCCGCGGTAATACGTAGGTGGCAAGCGTTGTTCGGAATAACTGGGCGTAAAGGATGCGTAGGCGGTTAGATAAGTTATGTGTTAAATATATAGGCTTAACCTGTAGAAAGCACATAAAACTGTGTAACT
+
GGGGGGGGGGGGGGGGGGFGFGGGGEGGGGGGGGGGGGGGGGGGGGGGGGGGGGGGGGGGGGGGGGGGGGGGGGGGDGGGGGGFFGGFGGGGGGGGGGGGGGGGGGGGGGGGGGGFDFGGFGGGGGGGGGGGGGGGGGGGGGFGGGGECEFGGECGGGGGGGGGFGGGGEGE@FGGEGGGGGGGGGGDEGCEGGGEGGGGFGGGGGGFGEECFGGC?FGGCCGE6CEGGGGGFCDGGFFDFFFFGGGG=FFGGFC?FF:;?FCCFCFFFFFF:@)>AFGFFFF?**16:@=
@M04650:207:000000000-C238N:1:1101:20299:2909 1:N:0:19
ACTCCTACGGGAGGCAGCAGTGGGGAATATTGCACAATGGGCGCAAGCCTGATGCAGCCATGCCGCGTGTGTGAAGAAGGCCTTCGGGTTGTAAAGCACTTTCAGCGAGGAGGAAGGCCAATAGCTTAATAGGTTGTTGGATTGACGTTACTCGCAGAAGAAGCACCGGCTAACTCCGTGCCAGCAGCCGCGGTAATACAGAGGGTGCGAGCGTTAATCGGATTTACTGGGCGTAAAGCGTGCGTAGGCGGCTTCTTAAGTCGGATGTGAAATCCCTGAGCTTAACTTAGGAAT
+
GGGGGGGGGGGGGGGGGGGGGGGGGGGGGGGGGGGGGGGGGGGGCGGGGGGGGGGGGGGGGGGGGGGGGGGGGGGGGGGGGGGGGGGGGGGGGGGGGGGGGGGGGGGGGDGGGGGGGGGGGFDGGGGGGGGFGDFGGFFGGGGGGGGEFGGGGGGGGGGGGGGGGGGGGGGGGGGGGGGFGGGGGGGGGGGGGCGGGGGGGGGGGGGGGGGGGGEGGGGGGGGGGGGGGGFGFGGGGGFGB37BGGDGFGGG5DGFFFFFGFGG5<DFFFFBBFFFFF<FFAFFFF?2AFFFF7
@M04650:207:000000000-C238N:1:1101:19774:2943 1:N:0:19
ACTCCTACGGGAGGCAGCAGTAGGGAATCTTCCGCAATGGACGAAAGTCTGACGGAGCAACGCCGCGTGAGTGAAGAAGGTTTTCGGATCGTAAAACTCTGTTGTTAAAGAAGAACAAGGATGAGAGTAACTGCTCATCCCCTGACGGTATTTAACCAGAAAGCCACGGCTAACTACGTGCCAGCAGCCGCGGTAATACGTAGGTGGCAAGCGTTGTCCGGATTTATTGGGCGTAAAGCGAGCGCAGGCGGTTCTTTAAGTCTGATGTGAAAGCCCCCGGCTCAACCGGGGAGG
+
GGGGGGGGGGGBFGGGGGGGGGGGGGGGGGGGGGGGGGGGGGGGGGGGGGGGGGGEGGGFGGGGGDGFGGGGGGGGGGGGGGGGGGGGGGGGGGGGGGGGGGGGGGGGGGGGGGGGGGGGFGGGGFFGGGGGGGGGGGGGGGGGGFGGGGGGGGGGGGGGGGFGGGGGGGGGGGGGGGGGGGGGGGGGGGGGGGG>CGGGGGFGGEFGGGFGGGGDGGGGC5ACFGGGGGGCBEGGGGFGFGB@CGGGFGGD<DGFFFFFGF*:?>7AFBF?67<F<>GEFFDFFFFFBFE;>F
@M04650:207:000000000-C238N:1:1101:10895:2948 1:N:0:19
ACTCCTACGGGAGGCAGCAGTGGGGAATATTGCACAATGGGGGAAACCCTGATGCAGCAACGCCGCGTGAGTGAAGAAGGTCTTCGGATTGTAAAGCTCTGTTAGCAGGGAAGAGATAGGACGGTACCTGCAGAGGAAGCCACAGCTAACTACGTGCCAGCAGCCGCGGTAATACGTAGGTGGCAAGCGTTGTTCGGAATAACTGGGCGTAAAGGATGCGTAGGCGGTTAGATAAGTTATGTGTTAAATATATAGGCTTAACCTGTAGAAAGAACATAAAACTGTGTAACT
+
GGGGGGGGGGGGGGGGGGGGGGGGGGGGGGGGGGGGGGGGGGGGGGGGGGGGGGGGGGGGGGGGGFGGGGGGGGGGGGGGGGGDGGGGGGGGGGGGGGGGGGGGGGGGGGGGGGGGGGGGGGGGGGGGGG8FD<FFGGGGDFGGGFGGGGDFG>FGGGFGFFGGGGGGGGG@FCGGGGGGGGGGGGGGGEEEGGGGGGGGFGGFGGFGGGGGGGCGGGGGEGG5+>E5=5;E@GGF:*9>?*9=4>7:7:>>>7>844?FGFGGFFF<?FFF405749FFFFGFFF?AA@6
@M04650:207:000000000-C238N:1:1101:14842:2983 1:N:0:19
ACTCCTACGGAGGCAGCAGTAGGGAATCTTCGGCAATGGACGGAAGTCTGACCGAGCAACGCCGCGTGAGTGAAGAAGGTTTTCGGATCGTAAAACTCTGTTGTTAGAGAAGAACAAGGACGTTAGTAACTGAACGTCCCCTGACGGTATCTAACCAGAAAGCCACGGCTAACTACGTGCCAGCAGCCGCGGTAATACGTAGGTGGCAAGCGTTGTCCGGATTTATTGGGCGTAAAGCGAGCGCAGGCGGTTTCTTAAGTCTGATGTGAAAGCCCCCGGCTCAACCGGGGAGGG
+
GGGGGGGGGGGGDGGGGGGFFGGGGGGGGGGGDGGGGGGGGGGGFFGGGGGGGGGGGGGGGGGGGGGGGGGFGGGGGGGGGGGGGCFFGGGGGGGGGGGGGGGGGGGGGGGDGGGGGGGGGGFGGGGGGGGGGGGFGGGGGGGGGGGGFGGGGGCFC@@FGGC:7>E@FG>CGGGGCFFGGGGF7EGFEGE8EG7CGCGGGGGGGEGGFGGGGE>EC7DG57E6A:FC6C;5;:C=FGFGECBFGGDGFGGGGGGBFFF?+=GF=*:>FF=F?F3>9BDF38FFFFFBBB396>
@M04650:207:000000000-C238N:1:1101:8053:2986 1:N:0:19
ACTCCTACGGGAGGCAGCAGTAGGGAATCTTCGGCAATGGGGGCAACCCTGACCGAGCAACGCCGCGTGAGTGAAGAAGGTTTTCGGATCGTAAAACTCTGTTGTTAGAGAAGAACGTTAAGTAGAGTGGAAAATTACTTAAGTGACGGTATCTAACCAGAAAGGGACGGCTAACTACGTGCCAGCAGCCGCGGTAATACGTAGGTCCCAAGCGTTGTCCGGATGTATTGGGCGTAAAGCGAGCGCAGGTGGTTTCTTAAGTCTGATGTAAAAGGCAGTGGCTCAACCATTGTG
+
GGGGGGGGGGGGGGGGGGGGGGGGGGGGGGGGGGGGGGGGGGGGGGGGGGGGGGGFFEGGGGGGGGGFFGGFFGGGGGGGGAFFGGGGGGGGFFGGGGGGFGGGGFGGGGGGGGGGFBFGGG?FGGGGGGGGGGGGGGGGGGGGGDGGG7FGGGCFCFGGGGGGGG@FGG@EGFFGGGGFG7BGGFGGGGGGGC8CCFGGGGGFGFCFGCGG@EEGGDDGGGD5*<FCFGGGFG5CG78FDDB3C3C<@CF:9C5@@4BFG?DCF:*6668B6F@F??GFF?CF7?:?:==AAD
@M04650:207:000000000-C238N:1:1101:13696:2989 1:N:0:19
ACTCCTACGGGAGGCAGCAGTAGGGAATCTTCCGCAATGGACGAAAGTCTGACGGAGCAACGCCGCGTGAGTGAAGAAGGTTTTCGGATCGTAAAACTCTGTTGTTAAAGAAGAACAAGGATGAGAGTAACTGCTCATCCCCTGACGGTATTTAACCAGAAAGCCACGGCTAACTACGTGCCAGCAGCCGCGGTAATACGTAGGTGGCAAGCGTTGTCCGGATTTATTGGGCGTAAAGCGAGCGCAGGCGGTTCTTTAAGTCTGATGTGAAAGCCCCCGGCTCAACCGGGGAGG
+
GGGGGGGGGGGGGGGGGGGGGGGGGGGGGGGGGGGGGGGGGGGDGGGCGGGGGGGGGGGGGGGGGGGGGGGGGGGGGGGGGGGGGGGGGGGGGGGGGGGGGGGGGGF9BFGGFGGGGGCEEGGGGGGGGGGGGGBFCFEAFFGGGGGGGGG,DFFGFGGGGGGGGGGGGGGGGGGGGGGGGGGFGGEGGGGDGGGGGGGGGGGGGGGGGGGGGGGDGGGGG:?GFFCFGGGGFGGEGGFG>GBFGGGGFGGCDG>FFB6=ABFG?FGAF?FFFFFF2>GEE0D?FFF>;>:9;B
@M04650:207:000000000-C238N:1:1101:15448:2994 1:N:0:19
ACTCCTACGGGAGGCAGCAGTGGGGAATATTGCACAATGGGCGCAAGCCTGATGCAGCCATGCCGCGTGTGTGAAGAAGGCCTTCGGGTTGTAAAGCACTTTCAGCGAGGAGGAAGGCCAATAGCTTAATAGGCTGTTGGATTGACGTTACTCGCAGAAGAAGCACCGGCTAACTCCGTGCCAGCAGCCGCGGTAATACGGAGGGTGCAAGCGTTAATCGGAATTACTGGGCGTAAAGCGCACGCAGGCGGTTTGTTAAGTCAGATGTGAAATCCCCGAGCTGAACTTGGGAAC
+
GGGGGGGGGGGGGGGGGGGGGGGGGGGGGGGGGGGGGGGGGGGFEGGGGGGGGGGGGGGGFGGGGGGGGEGFGGGGGGGGGGGEFFGGGGGGGGGGGFGGGGGGFGGGGGGGGGFF7BFGFG8FEFFGGFFCG,BA,CFGEFFFEGE@FGGFA>CCGGCFGGCGGGCGGDGGGG?,DEFGGG@G@FGD@ECEEG>E?C?E>5:EGGGGGG?CGEEEGGGGGCCF6FGFGGGGEGG5C>*737;D39)777<GC<DF4*=6<@:**2:<F?@F9@?66>G>DF*96)06)/7(.(
@M04650:207:000000000-C238N:1:1101:19623:2997 1:N:0:19
ACTCCTACGGGAGGCAGCAGTGGGGAATATTGCACAATGGGCGCAAGCCTGATGCAGCCATGCCGCGTGTGTGAAGAAGGCCTTCGGGTTGTAAAGCACTTTCAGCGAGGAGGAAGGTGGTGAACTTAATACGTTCATCAATTGACGTTACTCGCAGAAGAAGCACCGGCTAACTCCGTGCCAGCAGCCGCGGTAATACGGAGGGTGCAAGCGTTAATCGGAATTACTGGGCGTAAAGGATGCGTAGGCGGTTAGATAAGTTATGTGTTAAATATATAGGCTTAACCTGTAGA
+
GGGGGGGGGGGGGGGGGGGGGGGGGGGGGGGGGGGGGGGGGGGGGGGGGGGGGGGGGGGGGGGGGGGGGGGGGGGGGGGGGGGGGGGGGGGGGGGGGGGGGGGGGGGGGGGGGGGGGGGGGGGGGGGGGGGGGGGG=FGGGGGGGGGGGGGGGGGGGGGGGGFGGGGGGGGGGGGGGGGGGGGGGGGGGDEEGGEGGGGGGC8EGGGGGGGGGGEEGGGGGGEFGGGGGGGGEGGGGGFGFGFFGGGGFGD)9<GFFFFFGFGGFGGFFFFF484@<4CB??GFFFFFFFFB9
@M04650:207:000000000-C238N:1:1101:10700:3002 1:N:0:19
ACTCCTACGGGAGGCAGCAGTGGGGAATATTGCACAATGGGGGAAACCCTGATGCAGCAACGCCGCGTGAGTGAAGAAGGTCTTCGGATTGTAAAGCTCTGTTAGCAGGGAAGAGATAGGACGGTACCTGCAGAGGAAGCCACGGCTAACTACGTGCCAGCAGCCGCGGTAATACGTAGGTGGCAAGCGTTGTTCGGAATAACTGGGCGTAAAGGATGCGTAGGCGGTTAGATAAGGTATGTGTTAAATATATAGGCTTAACCTGTAGAAAGCACATAAAACTGTGTAACT
+
GGGGGGGGGGGGGGGGGGGGGGGGGGGGGGGGGGGGGGGGGGGGGGGGGGGGGGGGGGGGGG>FC>FFFGGGGGGGGGGFEGFFGGGCCFFFGGGGGGGGGGGGGGGGGGGGGGGGGGGGFDGGGGGGGGCDGGGGFGGGFGGD7CGCCGFGGGFGGFGDDGCGFGGGGCFGCGGGGGGGFGGGGF;EECGG8FGGDGEGGGGFFGGCC:CEGGF8<FDDED5=FEGGGGGGFGCC*:=CFGFFFGGF*:*:>7*/<@F4<67:<7C>=*=@)945:<>8=?94977AAF*
@M04650:207:000000000-C238N:1:1101:19135:3091 1:N:0:19
ACTCCTACGGGAGGCAGCAGTGGGGAATATTGGACAATGGGCGAAAGCCTGATCCAGCAATGCCGCGTGAGTGATGAAGGCCTTAGGGTTGTAAAGCTCTTTTACCCGGGATGATAATGACAGTACCGGGAGAATAAGCTCCGGCTAACTCCCTGCCAGCAGCCGCGGTAATACGGAGGGAGCTAGCGTTGTTCGGAATTACTGGGCGTAAAGCGCACGTAGGCGGCTTTGTAAGTCAGAGGTGAAAGCCTGGAGCTCAACTCCAGAACTGCCTTTGCGCCTGCATCGCTTGA
+
GFFGGGGGGCGGGGGGGGGGGGGGGGGGGGGGGGGGGGGGGGG@CGGGFEGGGGGGGGGGGGGGGGGGGGEGGEGFGFGEFGGGGGGGGFCFGGGGGFGGGGGGGGGGGGGGFGGGGGGGGGGGGGGGGGGGGEGGGGGDFGDGDFEEFGGGGGG@GGGCGGF7@FEGEEDCGGGGGGGGGGG>CEGGEEEC8<EGGGGG9CFGGGGGGGG5CFEGCD<5EGGCEEGGEDDFFFGC::**1<?F7CFGFGGFCFGF4)17:9C6697:FFF*79@?9)))0,97F?=:?>3(4
@M04650:207:000000000-C238N:1:1101:23552:3109 1:N:0:19
ACTCCTACGGGAGGCAGCAGTGGGGAATATTGCACAATGGGCGCAAGCCTGATGCAGCCATGCCGCGTGTGTGAAGAAGGCCTTCGGGTTGTAAAGCACTTTCAGCGAGGAGGAAGGTGGTGAGCTTAATACGCTCATCAATTGACGTTACTCGCAGAAGAAGCACCGGCTAACTCCGTGCCAGCAGCCGCGGTAATACGGAGGGTGCAAGCGTTAATCGGAATTACTGGGCGTAAAGCGTGCGCAGGCGGCTTTGCAAGACAGATGTGAAATCCCCGGGCTCAACCTGGGAAC
+
GGGGGGGGGGGGGGGGGGGGGGGGGGGGGGGGGGGGGGGGGGGGGGGGGGGGGGGGGGGGGGGGGGGGGGGGGGGGGGGGGGGGGGGGCFGGGGGGGGGGGGGGGGGGGGGGGGGGGGGGGGGGGGGFGGGGGGGGGGFGGGGGGGGGGGGGGGGGGGGGGGGGFFGGGGGGGGGGGGGGGFGGGGGGGGGEEGDGGGGGGGGGGGGGGGGGGGGGGGGGGGGGGGGGGGGGFGGGGGFGDGFFGGGGFGDGCCDFFFFF6FGF@7:4FF@FFFFF6>GFFF<FFFFFFFFB?4
@M04650:207:000000000-C238N:1:1101:20689:3119 1:N:0:19
ACTCCTACGGGAGGCAGCAGTGGGGAATATTGCACAATGGGCGCAAGCCTGATGCAGCCATGCCGCGTGTGTGAAGAAGGCCTTCGGGTTGTAAAGCACTTTCAGCGAGGAGGAAGGCATTGTGGTTAATAACCGCAGTGATTGACGTTACTCGCAGAAGAAGCACCGGCTAACTCCGTGCCAGCAGCCGCGGTAATACGGAGGGTGCAAGCGTTAATCGGAATTACTGGGCGTAAAGCGCACGCAGGCGGTTTGTTAAGTCAGATGTGAAATCCCCGAGCTTAACTTGGGAAC
+
GGGGGGGGEGGGGGGGGGGGGFGGGGGGFFE@CFGGGGGGGFGGGEGGGGFGGGGGGGGFECF<FFGGGCECFFGGFFCFGGGGGGGGGGGG,EFF9FFGGFGGGGG7FFEE7:AACE<FGG<EGFFFGDFGGGD:CF=F=FEAC<@CGFEFGG77@FF<FGGGEFFDGG7EEEDFFEFG8FGGGGGG@85CCEEC9BCFG**=ECEGGG7C?C*:CFFF8>A5ECFG7FFFEGGEGGFGBG38C<5C3CDDG<DF?4*=<F:C*2:67BF4*96:<>).79*9==445)4::(
@M04650:207:000000000-C238N:1:1101:15175:3141 1:N:0:19
ACTCCTACGGGAGGCAGCAGTGGGGAATATTGCACAATGGGCGCAAGCCTGATGCAGCCATGCCGCGTGTGTGAAGAAGGCCTTCGGGTTGTAAAGTACTTTCAGCGGGGAGGAAGGCGATGGCGCTAATAGCTTCGTCGATTGACGTTACCCGCAGAAGAAGCACCGGCTAACTACGTGCCAGCAGCCGCGGTAATACGACGGCGGCAAGCGTTGTTCGGAATAACAGGGCGTAAAGGATGCGTAGGCGGTTAGATAAGTTATGTGTCAAATATATAGGCTTAACCTGTAGA
+
GFFGEFCCFGGEFGGGGGFGFFGGG7FFFCA@FG9FDFGGG,C+CF7<DFEFGGGFFGGG9FGGG7F@FFGFGFGDDFEF=CFFFGD+94CFGGD<F,5EFFFEF,7CGGGCFGGCECGDBFC,++3+5=3,@F9FE<><*<,<,,@5:,*?><C*1C73?,,:EGFEFC<1?FCE88=BFCC68967**/*::?*+<+2**2?*:55EE5CG**/:>>*:<E59?6+</AEBE7:5*7549)71519?9<)1/2*0*9F+/:29CC)*1/98*86)67*9)*04@F2(1*-4
@M04650:207:000000000-C238N:1:1101:10444:3176 1:N:0:19
ACTCCTACGGGAGGCAGCAGTGGGGAATATTGCACAATGGGCGCAAGCCTGATGCAGCCATGCCGCGTGTGTGAAGAAGGCCTTCGGGTTGTAAAGCACTTTCAGCGAGGAGGAAGGCCAATAGCTTAATAGGCGGTTGGATTGACGTTACTCGCAGAAGAAGCACCGGCTAACTCCGTGCCAGCAGCCGCGGTAATACGGAGGGTGCAAGCGTTAATCGGAATTACGGGGCGTAAAGCGCACGCAGGCGGTTTGTTAAGTCAGATGTGAAATCCCCGAGCTTAACAGGGGAA
+
GGGGGGGGGGGFGE7BCFFGFFGGGGGGEG<FCDDFF9FFGGGCGEEGD,C@CF<EFFGF@CECE@F@FGCCFFFEFFGFFGGGCGGGF@EGFFFGFDF8FD,BA,C7FCFFEFGGG?,B<?FGGG<FCFDFF8+@:=@FG9,@3:<F7DGF9:+5@<FFGGGFCF@FEGGEGFFFEBCFGGCFGGGGGG=EEGG5<FCFE>8*?8AEFFG*;C5C*:*9E<EGG+3/*CEE):D=>FF35<5>3C75>DD)9<D>?F6@2*:7=CF-8BF??@))(-))7-6@F?*).8>2(
@M04650:207:000000000-C238N:1:1101:6792:3183 1:N:0:19
ACTCCTACGGGAGGCAGCAGTGGGGAATATTGGACAATGGGCGCAAGCCTGATCCAGCCATGCCGCGTGAGTGATGAAGGCCTTAGGGTTGTAAAGCTCTTTCGGCGGGGAAGATAATGACGGTAACCGGAGAAGAAGCCCCGGCTAACTTCGTGCCAGCAGCCGCGGTAATACGAAGGGGGCTAGCGTTGTTCGGATTTACTGGGCGTAAAGCGCACGTAGGCGGACTTTTAAGTCAGGGGTGAAATCCCGGGGCTCAACCCCGGAACTGCCTTTGATACTGGGAGTCTTG
+
GGGGGGGGEEFFFGGEGGGGGGCGGGGGGGGGFGGFFFGGGGGGGGCFGGGGGGGGGGGGGGGGGGGEGGGAFGCFGGGGGGGGGGGGGGGGGGGGGGGGGGGGGGGGGGGGGGGGGGFGGGGGGFGGGGGGGGGGGFGCFGCGDGGGG@<FGGGEFGGGGGGGGGGGGGGGGGFG7=EGGEGGGGGG5EGGFGGGGGG9FGGGFFGGGGEG?F>CEGGGFFC6C5CEEDFGFF7CFC@C4)8@FGGC64<DGGGF35?@G:DDB3/45)*0;94=4<F@FBG))75-5FFF
@M04650:207:000000000-C238N:1:1101:20984:3187 1:N:0:19
ACTCCTACGGGAGGCAGCAGTGGGGAATATTGCACAATGGGCGCAAGCCTGATGCAGCCATGCCGCGTGTATGAAGAAGGCCTTCGGGTTGTAAAGTACTTTCAGCGAGGAGGAAGGCATTGTGGTTAATAACCACAGTGATTGACGTTACTCGAAGAATAAGCACCGGCTAACTACGTGCCAGCAGCCGCGGTAATACGGAGGGTGCAAGCGTTAATCGGAATTACTGGGCGTAAAGCGCACGCAGGCGGTTTGTTAAGTCAGATGTGAAATCCCCGAGCTTAACTGGGGAAC
+
GGGGGGGGFFGGGGGGGGGGGGGGGGGGGGGDGGGGGGGGGFEGGGGGGGGGGGGGG?FFGGGGFEFCFCGGECFGGGGFFCF@FGEGEEEFGGGGFGFGGGGGGFGGGGGGGGCFEGGGGGFGG=FFGGGGCDFGGGGGGGEFGGGC<DFGGGGGGGFGGGGGGDEGGG*BEFFGFEFGGGGGGGGGGEGGG>EEFGGG5CEGGEEDGGFFEA8EGFGGGDG=?FG7ADGGFEGEFG4C;D3@:GGGFGG>DCC)7=@F<@DGFDC:FFFFF6@:?FDFF>7F=@9)5>E?:(
@M04650:207:000000000-C238N:1:1101:21111:3208 1:N:0:19
ACTCCTACGGGAGGCAGCAGTGGGGAATATTGCACAATGGGCGCAAGCCTGATGCAGCCATGCCGCGTGTATGAAGAAGGCCTTCGGGTTGTAAAGTACTTTCAGCGAGGAGGAAGGCATTGTGGTTAATAACCGCAGTGATTGACGTTACTCGCAGAAGAAGCACCGGCTAACTCCGTGCCAGCAGCCGCGGTAATACGGAGGGTGCAAGCGTTAATCGGAATTACTGGGCGTAAAGCGCACGCAGGCGGTTGATTAAGTCAGATGTGAAATCCCCGAGCTTAACTTGGGAAC
+
GGGGGGGGGGGGGGGGGGGGGGGGGGGGGGGGGFGGGGGGGGGDGGGGGGGGGGGGGGGGAFGGGEGGGGGFGGGGGGGGGGGGGGGGGGGGGGGGE?FGFGGGGGGFGGGGGG8EFDFFFGGFGF@AFGGGGDGGCG=B,CDEGGGEF<F<F7<:FFFFGGGGGGGGGG7*DFGFFGGFDFG?EFEEFEGGGGGEC99BCBCEECGCFF?CEGGGGGFGGG8C8<<9CGGF>:9E5FBD:7.<CGDG:5C59CC499@609CC4*>9??FF@BF:293>BBG?FF7:<FFBB(
@M04650:207:000000000-C238N:1:1101:13346:3223 1:N:0:19
ACTCCTACGGGAGGCAGCAGTGGGGAATATTGCACAATGGGCGCAAGCCTGATGCAGCCATGCCGCGTGTATGAAGAAGGCCTTCGGGTTGTAAAGTACTTTCAGCGAGGAGGAAGGCATTGTGGTTAATAACCGCAGTGATTGACGTTACTCGCAGAAGAAGCACCGGCTAACTCCGTGCCAGCAGCCGCGGTAATACGGAGGGTGCAAGCGTTAATCGGAATTACTGGGCGTAAAGCGCACGCAGGCGGTTTGTTAAGTCAGATGTGAAATCCCCGAGCTTAACTTGGGAAC
+
GGGGGG@FGGEGGGGGGGGGGGGGGGGGGGGGGGGGDFFGGGGGGGGGGGG?FGGGGGGGGGGGGGGGGGGGGFGFGGGGGGGGGGGGGGGGGGGGGGGGGGGGAFGCGGGGGGFGGGGGGGGGGGGGFGGGGGGGEGGGFCGGGGFGGGGFGGG7FCGGGGGCGG>CGEGGGDFFGCFFEGGFCFFGGEGCGGCGGGGGC=EGGEEGG?7CGGG=FGGG*>*>F9CECD*A:EGDCCFG>DB5DG)9>C<DGGGFF*9=E?CF*?CAF==FFF?:?;GE>BDFF*9<A)..5(
@M04650:207:000000000-C238N:1:1101:6722:3233 1:N:0:19
ACTCCTACGGGAGGCAGCAGTAGGGAATCTTCGGCAATGGACGAAAGTCTGACCGAGCGACGCCGCGTGAGGGATGACGGCCTTCGGGTTGTAAACCTCTTTCAGCTCCGACGAAGCGGAAGTGACGGTAGGAGCAGAAGAAGCACCGGCCAACTACGTGCCAGCAGCCGCGGTAATACGTAGGTGGCAAGCGTTGTCCGGATTTATTGGGCGTAAAGCGAGCGCAGGCGGTTCTTTAAGTCTGATGTGAAAGCCCCCGGCTCAACCGGGGAGGGTCATTGGAAACTGGAGAAC
+
GGGGGGGGGGGGGGGGGGGGGGGGGGGGGGGGGGGGGGGGGGGGGGGGGGGGGGGGGGGGGGGGGGGGGGGGGGGGGGGGGGGGGGGGGGGGGGGGGGGGGGGGGGGGGGGGGGGGGFGEEDGGGGGGGGGGGGGGGFGFGGGGGGGCFGGGGGGGGGGFGGGGGGGGGGGGGC@EGGGGGFGGGGGGFGGGGGGGDGGGGGGCFEGGGGGGGGGGGGGGDDEDGGGGGGG=3C*CFCFFBFFFGGG7=FCFGGCF@B@EG37FFFG9EDF>EF>8<0F460289??AFFFFF)
@M04650:207:000000000-C238N:1:1101:16635:3359 1:N:0:19
ACTCCTACGGGAGGCAGCAGTGGGGAATATTGCACAATGGGCGCAAGCCTGATGCAGCCATGCCGCGTGTATGAAGAAGGCCTTCGGGTTGTAAAGTACTTTCAGCGAGGAGGAAGGCATTGTGGTTAATAACCGCAGTGATTGACGTTCTCGCAGAAGAAGCACCGGCTAACTCCGTGCCAGCAGCCGCGGTAATACGGAGGGTGCAAGCGTTAATCGGAATTACTGGGCGTAAAGCGCACGCAGGCGGTTTGTTAAGTCAGATGTGAAATCCCCGAGCTTAACTTGGGAACT
+
GGGGGGGGGGGGGGGGGGGGGGGGGGGGGGGGGGGGGGGGGGGGGGGGGGGGGGGGGGGGGGGGGGGGGGGGGGGGGGGGGGGGGGGGGGGGGGGGGGGGGGGGGGGGGGGGGGGGGGGGGCGGGGGFGGGGGGGGGGGFGGGGGGGGGGGGGGGGGGGGGGGGGGGGGGGGGGGGGGGGGGGGGGGGGGGGGGGGGGGG5EEEGGGGGGFGEGGGGGFDEGGGGGGGGGGGEG*ACCDGFGFFGGGGFGGGGGGFFFFFGFFDFGGFFFFFFFFFFFDFF?GFFFF<?454:)
@M04650:207:000000000-C238N:1:1101:10731:3390 1:N:0:19
ACTCCTACGGGAGGCAGCAGTAGGGAATCTTCCGCAATGGGCGAAAGCCTGACGGAGCAACGCCGCGTGAGTGATGAAGGTTTTCGGATCGTAAAACTCTGTTATTAGGGAAGAACAAATGTGTAAGTAACTGTGCATATCTTGACGGTACCTAATCAGAAAGCCACGGCTAACTACGTGCCAGCAGCCGCGGTAATACGTAGGTGGCAAGCGTTATCCGGAATTATTGGGCGTAAAGCGCGCGTAGGCGGTTTTTTAAGTCTGATGTGAAAGCCCACGGCTCAACCGTGGAGG
+
GGGGGGGGGFGGGGGGGGGGGGGGGGGGGGGGGGGGGDGGGGGGGGGGGGGGGGGGGEGFGGCGEGGFGGGEGGGGFFEFB<BFGGGGGGGGFGGGGGGGG9FABFFFGGGGEGFGGGGGGFFGGGGGGGGGGGFGGDGGGFFGGGGGGGEDAGGEGFGFFGGGGGGGGEGGGGGGGGGGFFC?FGGGGGGGEEEEGGGGFFGGGGGGGGGGGEC=EGGDGGGGCGG7+>EGBECGF79C@G37>CDD@<C79>FF).<*<@7:?*0-69F4?F7>:?D:)(9**)892FE?FF
@M04650:207:000000000-C238N:1:1101:18224:3406 1:N:0:19
ACTCCTACGGGAGGCAGCAGTGGGGAATATTGCACAATGGGCGCAAGCCTGATGCAGCCATGCCGCGTGTGTGAAGAAGGCCTTCGGGTTGTAAAGCACTTTCAGCGAGGAGGAAGGTGGTGAGCTTAATACGTTCATCAATTGACGTTACTCGCAGAAGAAGCACCGGCTAACTCCGTGCCAGCAGCCGCGGTAATACGGAGGGTGCAAGCGTTAATCGGAATTACTGGGCGTAAAGCGCACGCAGGCGGTTTGTTAAGTCAGATGTGAAATCCCCGGGCTCAACCTGGGAAC
+
GGGGGGGGGGGGGGGGGGGGGGGGGGGGGGGGGGGGGGGGGGGGGGGGGGGGGGGGGGGGGGGGGGGGGGGGGGGGGGGGGGGGGGGGGGGGGGGGGGGGGGGGGGGGGGGGGGGGGEFDFGFGGGGFGGGGGGGGFGGGGFGGGGGGGGGGGGGGGGFGGGGGGGGGGGGGGGGGGGGGGGGGGGGGGGGGGGGGGGGGGGGGGGGGGCEGGGGGGGGGGGGGGG7CFGEFEGGGGGFGFGFFGGGGEGG55CGFFF?BFFGGFGGFFF?FFF:FFF3@FFGFFFFBFFF:F4
@M04650:207:000000000-C238N:1:1101:20471:3407 1:N:0:19
ACTCCTACGGGAGGCAGCAGTAGGGAATCTTCCGCAATGGACGAAAGTCTGACGGAGCAACGCCGCGTGAGTGAAGAAGGCTTTCGGATCGTAAAACTCTGTTGTTAAAGAAGAACAAGGATGAGAGTAACTGCTCATCCCCTGACGGTATTTAACCAGAAAGCCACGGCTAACTACGTGCCAGCAGCCGAGGTAATACGGAGGGTGCAAGCGTTAATCGGAATTACTGGGCGTAAAGCGCACGCAGGCGGTTGATGAAGACAGATGTGAAATCCCCGAGCTTAAATTGGGAAC
+
CFGGGGGGGGGGGGGGEGGGGGGGGGGGGGG<<CGEGGFGFGGEGGGGGGGFA:CCGGGGGGGGGEFFE,:CCF<FGFGF,C<FDFFGGCCFE8F,BFFGBFFG=AE,EFFGGFFFEF?8BFFGBCF,EFDGFCF9<AB,AF,+@3@B+><FF<F9,E,>@CFFFCF@E7FGGCEFDGCBB@>DFCFFDE**:=@FDE9*;*3*:=EG6C97//3;51198C=F+<FCCDD5:2CC5FFC5D)<3CDC:D)1)12=7796+8F57:>AFFFFBF466;7)5(**1**.5;>(.-
@M04650:207:000000000-C238N:1:1101:16365:3446 1:N:0:19
ACTCCTACGGGAGGCAGCAGTAGGGAATCTTCCGCAATGGACGAAAGTCTGACGGAGCAACGCCGCGTGAGTGAAGAAGGTTTTCGGATCGTAAAACTCTGTTGTTAAAGAAGAACAAGGATGAGAGTAACTGCTCATCCCCTGACGGTATTTAACCAGAAAGCCACGGCTAACTACGTGCCAGCAGCCGCGGTAATACGTAGGTGGCAAGCGTTGTCCGGATTTATTGGGCGTAAAGCGAGCGCAGGCGGTTGATTAAGTCAGATGTGAAATCCCCGAGCTTAACTTGGGAAC
+
GGGGGGGGGGGGGGGGGGGGGGGGGGGGGGGGGGGGGGGGGGGGGGGGGGGGGGGGGGGGGGGGGGGCGGGGGFGGGGGGGFGGGGGGGGGGGGGGGGFGGGGGGGGGGGGGGGGGGGGGGGGGGGGGGGGGGGGGGGGGGGGGGGGGCFGGGGGGGGGGGGGGGGGGGGGGGGGGGGGGGGGGGGGGGGGGGGEGGGGGFGEGCFGGGGGGDGGGGDGGGGG=FGCCFFGGFEDGFGFGFGFFGGGGFDDD3DC=F?FFGF7*1*CAFFFFF4?:?FGF31C@???>9FF04(
@M04650:207:000000000-C238N:1:1101:22162:3493 1:N:0:19
ACTCCTACGGGAGGCAGCAGTAGGGAATCTTCCGCAATGGACGAAAGTCTGACGGAGCAACGCCGCGTGAGTGAAGAAGGTTTTCGGATCGTAAAACTCTGTTGTTAAAGAAGAACAAGGATGAGAGTAACTGCTCATCCCCTGACGGTATTTAACCAGAAAGCCACGGCTAACTACGTGCCAGCAGCCGCGGTAATACGTAGGTGGCAAGCGTTGTCCGGATTTATTGGGCGTAAAGCGAGCGCAGGCGGTTCTTTAAGTCTGATGTGAAAGCCCCCGGCTCAACCGGGGAGG
+
GGGGGGGGGGGCFGGGGGGGGGGGGGGGGGGGGGGGGGFGGGGGGGGGGGGGGGGGGGGGGGGGGGGGGGGGGGGGGGGGGGGGGGGGGGGGGGGGGGGGGFGGGGGGGGGGGGGGGGFGFGFGGGGGGGGGGGFFGGGGGGGGFGGGEGGGGGGGGGGGGGGGGGGGGGGGGGGFFGGCCGGGGFFFBCEEGGD>FFGGGGGGGCCCFFGGGCEGEFCDDD=C?FFFCDGGFEGCDGFGFGBDCGDCBGGCCGGFFFFF7**26>DDFFFFF@FF02CBF2D??F@31@E>BF
@M04650:207:000000000-C238N:1:1101:11636:3522 1:N:0:19
ACTCCTACGGGAGGCAGCAGTGGGGAATATTGCACAATGGGGGAAACCCTGATGCAGCAACGCCGCGTGAGTGAAGAAGGTCTTCGGATTGTAAAGCTCTGTTAGCAGGGAAGAGATAGGACGGTACCTGCAGAGGAAGCCACGGCTAACTACGTGCCAGCAGCCGCGGTAATACGGAGGGTGCAAGCGTTAATCGGAATTACTGGGCGTAAAGCGCACGCAGGCGGTTTGTTAAGTCAGATGTGAAATCCCCGAGCTTAACTTGGGAACTGCATTTGAAACTGGCAAGCT
+
GGGGGGGGGGGGGGGGGGGGGGGGGGGGGGGGGGGGGGGGGGGGGGGGGGGGGGGGGGGGGGGGGGGGGGGGGGGGGGGGGGGGGGGGGGGGGFGGGFGGGGGGGGGGGDGGDGGGGGFFDGGGGGGGCFFFCCFGGGGGBFGG>EGGFFGGGG@7CFG<BCFGGGGGGGGGFGGGGGGGGGGGGGGG@8A@*?C8EGCFCG?FGGGFCECGCEGG=<DGDC8CECGGGGGG?FGF*:=C6760:>FF47<FDG3@>E?FGFGFF*9(9>F?F?FBA<FFFAF??FF8?F)
@M04650:207:000000000-C238N:1:1101:9930:3530 1:N:0:19
ACTCCTACGGGAGGCAGCAGTGGGGAATATTGCACAATGGGCGCAAGCCTGATGCAGCCATGCCGCGTGTATGAAGAAGGCCTTCGGGTTGTAAAGTACTTTCAGCGAGGAGGAAGGCATTGTGGTTAATAACCGCAGTGATTGACGTTACTCGCAGAAGAAGCACCGGCTAACTCCGTGCCAGCAGCCGCGGTAATACGGCGGGTGCAAGCGTTAATCGGAATTACTGGGCGTAAAGCGCACGCAGGCGGTTGATTAAGTCAGATGTGAAATCCCCGAGCTTAACTTGGGAA
+
GGGGGGGGGGGGGGGGGGGGGGGGGGGGGGGGFFGGGGGGGGGCGGGGGGGGGGGGGG<FGGGGGGGGG7EFGGFGGGGGGGGGDGGGGGGGGGGGGCFGGGFFFGGEGGGGGGCEEFGCE,BF7AFFGCGF<3C=FGEGGFFGGGE+FFGGDCGGGGGGGGGGGGGGDE*>FFEGDEGGG7,8*:B8EGGGCB8>+B9C**/:EE**3<E*27CE5C>DEGGGG?CGGGGC;:3:*:47)).73753>59>/C2*9*99<=FGF7F)**1/79)/4357@(9*969))451>
@M04650:207:000000000-C238N:1:1101:21224:3572 1:N:0:19
ACTCCTACGGGAGGCAGCAGTAGGGAATCTTCCGCAATGGACGAAAGTCTGACGGAGCAACGCCGCGTGAGTGAAGAAGGTTTTCGGATCGTAAAACTCTGTTGTTAAAGAAGAACAAGGATGAGAGTAACTGCTCATCCCCTGACGGTATTTAACCAGAAAGCCACGGCTAACTACGTGCCAGCAGCCGCGGTAATACGTAGGTGGCAAGCGTTGTCCGGATTTATTGGGCGTAAAGCGAGCGCAGTCGGTTCTTTAAGTCTGATGTGAAAGCCCCCGGCTCAACCGGGGATG
+
GGGGGGGGGGGGGGGGGGGGGGGGGGGGGGFCFGEGGGGGGGC@6FGGG9EFFGEGGGCFGGGGGEFGG>EFEGGGGCFGFG9DD@FCBE@FCGGGFGGCFFGCG8EFEEFGGGGAFFECFGCF<DFFGGCFGGCFCFGFG?DGGGGD6@FGF<FF=FFEB,DFFGGEGGG@CFCEGGGGGFGGGG6@CECGGGG>?99CBFCEFGFFBCC5AECCEGFGDG8C9CF?9CCF:EDCCFFDDD7>3<3*9D<7>D7=FF8=CFDGFCC<9*9**0>),,>>E;D*1;;;6D)((-
@M04650:207:000000000-C238N:1:1101:16228:3598 1:N:0:19
ACTCCTACGGGAGGCAGCAGTGGGGAATATTGCACAATGGGCGCAAGCCTGATGCAGCCATGCCGCGTGTGTGAAGAAGGCCTTCGGGTTGTAAAGCACTTTCAGCGAGGAGGAAGGGTAGTGTGTTAATAGCACATTGCATTGACGTTACTCGCAGAAGAAGCACCGGCTAACTCCGTGCCAGCAGCCGCGGTAATACGGAGGGTGCAAGCGTTAATCGGAATTACTGGGCGTAAAGCGCACGCAGGCGGTTTGTTAAGTCAGATGTGAAATCCCCGAGCTTAACTTGGGAAC
+
GGGGGGGGGGGGEGGGGGGGGGGGGGGGGGGGGGGGGGGGGGGGGGGGGGGGGGGGGGGFGGGGGGGGGGGGGGGGGGGGGGGFFGGGGGGGGGGGGGGGGGGGGGGGGGGGGGFFGGGDGGGGGGGGFFFGGGGGGGGGGFGFGGGGGGGGGGGGGGGGGFGGGGFGGGGGFGGGGGGGGGGGGGGGGGGGGGGGGGGGGGGGGGGGGGGGGGDGCGGGCCEGGGGGFDFGFGDG:CBDEGFFG77DEDGDGGGFFFB6<9CF?7DA46B@FFFF?FDFFBFFFFFFFFFF:4
@M04650:207:000000000-C238N:1:1101:25722:3684 1:N:0:19
ACTCCTACGGGAGGCAGCAGTAGGGAATCTTCCGCAATGGACGAAAGTCTGACGGAGCAACGCCGCGTGAGTGAAGAAGGTTTTCGGATCGTAAAACTCTGTTGTTAGAGAAGAACAAGTAGGAGAGTAACTGCTCTTACCTTGACGGTATCTAACCAGAAAGCCACGGCTAACTACGTGCCAGCAGCCGCGGTAATACGTAGGTGGCAAGCGTTGTCCGGATTTATTGGTCGTAAAGCGAGCGCAGGCGGTTTCTTAAGTCTGATGTGAAAGCCCCCGGCTCAACCGGGGAGG
+
GGFGGGGGGGGGGDGGGGGGGGGGGGGFGGGFFGGGGGGGFGGGEEEGGGGGGGGEFFGGGGGGGGGGGGDFG?EEFGGGGGGDGEGGGGGGGGFGGGGGFGGGGGGGGFGGGGGG<FFFFGFG8FGGFEFEGGFGGGGGGGGGGGGGGGFAFGGGGGGFCFGFGGGGGDEGGFCGFGGFGGFFFFGD>EEGGEGGGGGD>FFGGGGGGFF==5*/C7C<5<C*<CGFCF+<5>CG3**)07775<DDEDC75CC=BFF?<@GG?D>44*=?FF45-1C>EBG?F4>9>FFF>>
@M04650:207:000000000-C238N:1:1101:8033:3700 1:N:0:19
ACTCCTACGGGAGGCAGCAGTGGGGAATATTGCACAATGGGCGCAAGCCTGATGCAGCCATGCCGCGTGTATGAAGAAGGCCTTCGGGTTGTAAAGTACTTTCAGCGAGGAGGAAGGCATTGTGGTTAATAACCACAGTGATTGACGTTACTCGCAGAAGAAGCACCGGCTAACTCCGTGCCAGCAGCCGCGGTAATACGCAGGGGGCAAGCGTTAATCGGAATTACTGGGCGTAAAGCGCACGCAGGCGGTCGGGCAAGTCAGCTGTGAAATACCCGGGCCCAACCTGGGAAC
+
FECFCGGGGD@7CFCGCGGGGGGGGGG8FGGGGFFFGGFEDC@FFGDGGFFGGGGGGGGGE8FFGGGCCFFFGFADFFFFGGGDGGGG,8@BFFAFCFFDDDFGAA@+>CFECFG8:EFC9,,:+,4EFGGAC<FFGF,:,,7AAFC+:@FEAF73@FGGGGFGGFB3FG7BCADGGGGGGEGGFCED@EGEDC8C?FGG*:88B**=*:CFE**/7::9ED*1<?CC+98*529597453))0>5C7>9D)1)))8>)3C4**):7-66718*992>)))()0)5),4).4.4
@M04650:207:000000000-C238N:1:1101:15080:3716 1:N:0:19
ACTCCTACGGGAGGCAGCAGTAGGGAATCTTCCGCAATGGACGAAAGTCTGACGGAGCAACGCCGCGTGAGTGAAGAAGGTTTTCGGATCGTAAAACTCTGTTGTTAAAGAAGAACAAGGATGAGAGTAACTGCTCATCCCCTGACGGTATTTAACCAGAAAGCCACGGCTAACTACGTGCCAGCAGCCGCGGTAATACGTAGGTGGCAAGCGTTGTCCGGATTTATTGGGCGTAAAGCGAGCGCAGGCGGTTCTTTAAGTCTGATGTGAAAGCCCCCGGCTCAACCGGGGAGG
+
GGFGGGGGGGGGEGDGGGGGGGGGGGGGGGGGGDGGGGGGGGGFBFGDFGGGGGGGDGGGGGGGGGGGGGGGGGGGGGGGFDCFGGGGGGGGGGGGGGGGGGGGGGGGGGGGGGGGGGGGGGGGGGGGGGGGGGGGGGGGGCFFGGGGEDGGGGGFCFCFGGGGCFGG7EGGGGGGGGFGFFFGGFGG7CGCGGGEGGGGFGFGFGGGGGFGG58EE>CGGGGGGGGG9CFGFGGEFGFDDCDFD3DGFGGCDGG==@6BFFCGFGFBFFFFFF)),4C>E07??549;5@FFF
@M04650:207:000000000-C238N:1:1101:13977:3747 1:N:0:19
ACTCCTACGGGAGGCAGCAGTAGGGAATCTTCGGCAATGGACGAAAGTCTGACCGAGCAACGCCGCGTGAGTGAAGAAGGTTTTCGGATCGTAAAACTCTGTTGTTAGAGAAGAACAAGTAGGAGAGTAACTGCTCTTACCTTGACGGTATCTAACCAGAAAGCCACGGCTAACTACGTGCCAGCAGCCGCGGTAATACGTAGGTGGCAAGCGTTGTCCGGATTTATTGGGCGTAAAGCGAGCGCAGGCGGTTTCTTAAGTCTGATGTGAAAGCCCCCGGCTCAACCGGGGAGG
+
GGGGGGGGGGGGGGGGGGGGGGGGGFGFGGGGGGGGGGGDGGGGGGGGGGGGGGGGGGGGGGGGGGGFGGGGFGGFGGGGGGGGGGGGGGGGGGGGGGGGGGGGGGGGGGGGGGGFFFFGGFGGGGGGGGGGGGGGGGGGGGGGGGGGGGDGGGGGGGGGGGGGFGGGGGGGGGGGGEGGGGGGGGGGGGGGGGGDGCCCEGFCFCFCGGGGGEGGGGFGGGGDGGGGDGGG>:CGGGFGFGFFGGGDEGGGGGGFFFFFGF7F4FF>F?=?FF>F0>DDFFGF=F49>BF>>F
@M04650:207:000000000-C238N:1:1101:14950:3766 1:N:0:19
ACTCCTACGGGAGGCAGCAGTAGGGAATCTTCCGCAATGGACGAAAGTCTGACGGAGCAACGCCGCGTGAGTGAAGAAGGTTTTCGGATCGTAAAACTCTGTTGTTAAAGAAGAACAAGGATGAGAGTAACTGCTCATCCCCTGACGGTATTTAACCAGAAAGCCACGGCTAACTACGTGCCAGCAGCCGCGGTAATACGTAGGTGGCAAGCGTTGTCCGGATTTATTGGGCGTAAAGCGAGCGCAGGCGGTTTCTTAAGTCTGATGTGAAAGCCCCCGGCTCAACCGGGGAGG
+
GGGGGGGGGGGGGGGGGGGGGGGGGGGGGGGGGGGGGGGGGGGGGGGGGGGGGGGGGGGGGGGGGGGGGGGGGGGGGGGGGGGGGGGGGGGGGGGGGGGGGGGGGGGGGGGGGGGGGGGGGGGGGGGGGGGGGGEGDGGGGGGGGGGGGGGGGGGGGGGGGGGGGGGGGGGGFGGGGGGGGGGGGGFEFGGGGGGGGGGGFDEE9<FGGGGGGGGGGFGGGG=5ECFGFGGGFGGGGFFGFGEEGGGGFDC<DDGFFF?FGFCCFFGF=FF@?5@FFBGE5>GFFFFF>DEFFF
@M04650:207:000000000-C238N:1:1101:20954:3819 1:N:0:19
ACTCCTACGGGAGGCAGCAGTAGGGAATCTTCGGCAATGGACGAAAGTCTGACCGAGCAACGCCGCGTGAGTGAAGAAGGTTTTCGGATCGTAAAACTCTGTTGTTAGAGAAGAACAAGTAGGAGAGTAACTGCTCTTACCTTGACGGTATCTAACCAGAAAGCCACGGCTAACTACGTGCCAGCAGCCGCGGTAATACGTAGGTGGCAAGCGTTGTCCGGATTTATTGGGCGTAAAGCGAGCGCAGGCGGTTTCTTAAGTCTGATGTGAAAGCCCCCGGCTCAACCGGGGAGG
+
GGGGGGGGGGGGGGGGGGGGGGGGGGGGGGGGGGGGGGGGGGGGGGGGGGGGGGGGGGGGGGGGGGGGGGGGGGGGGGGGGGGGGGGGGGGGGGGGGGGGGGGGGGGGGGGGGGGGGGGGGGGGGGGGGGGGGGGGGGGGGGGGGGGGGGGGGGGGGGGGGGGGFGGGGGGGGGGGGGGGGGGGGGGGGGGGGGGGGGGGGDGGGGGGGGGCECCEEFGGGGEGGGGGGGGG@EGGFGFGFGEFDCDGFGGDGGGFFFFF<@DFFFF>FFFFFFFFFFGFF1DFFFF>FDF6>F
@M04650:207:000000000-C238N:1:1101:13572:3847 1:N:0:19
ACTCCTACGGGAGGCAGCAGTGGGGAATATTGCACAATGGGGGAAACCCTGATGCAGCAACGCCGCGTGAGTGAAGAAGGTCTTCGGATTGTAAAGCTCTGTTAGCAGGGAAGAGATAGGACGGTACCTGCAGAGGAAGCCACGGCTAACTACGTGCCAGCAGCCGCGGTAATACGTAGGTGGCAAGCGTTGTTCGGAATAACTGGGCGTAAAGGATGCGTAGGCGGTTAGATAAGTTATGTGTTAAATATATAGGCTTAACCTGTAGAAAGCACATAAAACTGTGTAACT
+
GGGGGGGGGGGGGGGGGGGGGGGGGGGGGGGGGGGGGGGGGGGGGGGGGGGGGGGGGGGGGGGGGGGGGGGGGGGGGGGGFFGGGGGGGGGGGGGGFGGGGGGGGGGGGGGGGGGFFFGGGGGGGGGGGGGGGGGGGGGGGGGGGGGGGGGGGGGGGGGGGGGGGGGGGGGE@DCFFGGGGGGFFGGGGGGGGGGGGGGGGFG;EGGGE2CCFGGGGGGDCGGGGGGG59EG?EGG>FFGFGFF*?CF=F>F:FCF?FFFGFGGFGGA@FF:4)7729D6@2*//=FAA86
@M04650:207:000000000-C238N:1:1101:24427:3870 1:N:0:19
ACTCCTACGGGAGGCAGCAGTGGGGAATATTGGACAATGGGCGAAAGCCTGATCCAGCAATGCCGCGTGAGTGATGAAGGCCTTAGGGTTGTAAAGCTCTTTTACCAGGGATGATAATGACAGTACCTGGAGAATAAGCTCCGGCTAACTCCGTGCCAGCAGCCGCGGTAATACGGAGGGAGCTAGCGTTGTTCGGAATTACTGGGCGTAAAGCGCACGTAGGCGGCCATTCAAGTCAGAGGTGAAAGCCCGGGGCTCAACCCCGGAACTGCCTTGGAAACTAGATGGCTTGA
+
GGGGGGGGGGGGGGGGGGGGGGGGGGGGGGGGGGGGGGGGGGGGGGGGGGGGGGGGGGGGGGGGGGGGGGGGGGGGGGGGGGGGGGGGGGGGGGGGGGGGFGGGGGGGGGGFGGFGGGGGGGGFGFGGGGGGGGGGGFFFEFFGGGGGFGG8FGGGGGGGGGDFGDCFBEGGGGGGGCGGGGGCCF?EEEEGGGGCEEFGGGFGGGGGGGEAEFGGGGGGGGGGGGCCCF@F@<F:FFBFFGFFGGGGFFGDGGG>DF@FFFGG>DGFFFF4???)4:DF:):9@BF>??>>:
@M04650:207:000000000-C238N:1:1101:9221:3884 1:N:0:19
ACTCCTACGGGAGGCAGCAGTGGGGAATATTGCACAATGGGCGCAAGCCTGATGCAGCCATGCCGCGTGTGTGAAGAAGGCCTTCGGGTTGTAAAGCACTTTCAGCGAGGAGGAAGGTGGTGAGCTTAATACGCTCATCAATTGACGTTACTCGCAGAAGAAGCACCGGCTAACTCCGTGCCAGCAGCCGCGGTAATACGGAGGGTGCAAGCGTTAATCGGAATTACTGGGCGTAAAGCCCACGCAGGCGGTTTGTTAAGTCAGATGTGAAATCCCCGGGCGCAACCTGGGAAC
+
GGGGGGGGGGGGGGGGGGGGGGGGGGGGGGGGGGGGGGGGGGGGGGGGGGGGGGGGGGGGGGGGGGGGGGGGF9FGGGGGGFF<FGGGGGGGGFEFGGGGGGGGGFGFGGGGGGGGG8EFEFGFEFCFFGCGGG:FFFFC=AFGGGGGGGGGGCDGGGGCFF7CCFFDGGGGGGGGEEFGGG9DGF6EGGGGGDGGFFC8E>*=EEGDCFFGGCECC7DFGGCCFGGGGDFG@C5E37@*7D:BDDGD@CD))1>7FFBF+=C>@:F67*9=6F)04;3:),95>>)51<:<:(
@M04650:207:000000000-C238N:1:1101:8918:3892 1:N:0:19
ACTCCTACGGGAGGCAGCAGTGGGGAATCTTGCGCAATGGGCGAAAGCCTGACGCAGCGACGCCGCGTGAGGGATGACGGCCTTCGGGTTGTAAACCTCTTTCAGCCCTGACGAAGCGAAAGTGACGGTAGGGGCAGAAGAAGCACCGGCCAACTACGTGCCAGCAGCCGCGGTAATACGTAGGGTGCAAGCGTTGTCCGGAACTATTGGGCGTAAAGAGCTCGTAGGCGGTCTGTCGCGTCGGCTGTGAAAACTCGGGGCTCAACTCCGAGCTTGCAGTCGATACGGTGAGGG
+
GGGGGGGGGGGEEGDFGGCGFGGGGGGGGGGGGGGGGGGGFFGGGGGGGGGGGGGCFGGGGGGGGGGGG@FGGCEE@FGGGGGGFGGGGGGGGGGGGGGGGGGGDF?FFGGGGGGGGE7@F@,EAFGG7<@C@CFCFFCFGDFCGFFE@ED*CF<CGGC,<FFGEFGDDEDEGFCEFFCE:+/:CFCEGGDGGGE>E7CEGDG*<C7CGGGF=:?:>FFFF>FC8C5C+5E:5=<:FGFD5755DCD*/*:CDFC?B35)/.109DCA@B>;D36?:4C4??7>>;>:()).,,
@M04650:207:000000000-C238N:1:1101:11248:3953 1:N:0:19
ACTCTACGGGAGGCAGCAGTGGGGAATATTGCACAATGGGCGCAAGCCTGATGCAGCCATGCCGCGTGTATGAAGAAGGCCTTCGGGTTGTAAAGTACTTTCAGCGGGGAGGAAGGGAGTAAAGTTAATACCTTTGCTCATTGACGTTACCCGCAGAAGAAGCACCGGCTAACTCCGTGCCAGCAGCCGCGGTAATACGGAGGGTGCAAGCGTTAATCGGAATTACTGGGCGTAAAGCGCACGCAGGCGGTTGATTAAGTCAGATGGGAAATACCACGGCCCAACCTGGGAACT
+
GGFFGCGGEG@@FGEEGGGFGGGGGCFEAFGGFCFGD<DGFCFEGGCFGGGGFGGGGGGGGGGEDEFFCFGGGGFGEFGGGCF9F7CFFGGGGGGGGGGGGGGFGGGDGCE@FFGGGGBFDFGF,B<CC<<F==FGFGGDFF9<FE@FAFAFGE7C@FFGEEDGGGGGGGGGGGFFEE7<B;EGGGFGGCDG88B++?C*1=C>;8CF9:::;CC:7:5DE<CCGGGFGGFGEGGGDG@379:BGG35B5)194DFFBF=E?CDFG*,??@@*=F?)-9;)(7:>D?70>F?0.
@M04650:207:000000000-C238N:1:1101:13713:3975 1:N:0:19
ACTCCTACGGGAGGCAGCAGTGGGGAATTTTGGACAATGGGCGAAAGCCTGATCCAGCAATGCCGCGTGCAGGATGAAGGCCTTCGGGTTGTAAACTGCTTTTGTACGGAACGAAAAAGCTTCTCCTAATACGAGAGGCCCATGACGGTACCGTAAGAATAAGCACCGGCTAACTACGTGCCAGCAGCCGCGGTAATACGTAGGGTGCGAGCGTTAATCGGAATTACTGGGCGGAAAGCGTGCGAGGGCGGTTATGGAAGAAGGATGTGAAATCCCCGGGCCCAACCGGGGAAC
+
GGGGGGGGGGGCGGGGGGGGGGGGGGGGFGGGGGGGFGGGGGGGGGG8FGGGEFGGGCGGGGGGGGGGGGGGGGGGGGGGGGGGGGGGGGGGGGGGGGFFDF=EFGGGCGGCFGGGGG:EFFGAFAAFFAFAD<+@:>CFC>>@A@FF7FEEGFGCDEFGGGFGF@CEFGCGGGFCEGGGGG@68:CGFE:=EEEGCG9BBCGEE?E5BA:5/::EGGGC5*2C897779@FB*7><*5C.953*)155CCD<5:*)965*)*/5**(**0//96<(7C>3(15>D:>07<9:4
@M04650:207:000000000-C238N:1:1101:14749:4001 1:N:0:19
ACTCCTACGGGAGGCAGCAGTGGGGAATATTGCACAATGGGCGCAAGCCTGATGCAGCCATGCCGCGTGTATGAAGAAGGCCTTCGGGTTGTAAAGTACTTTCAGCGAGGAGGAAGGCATTGTGGTTAATAACCGCAGTGATTGACGTTACTCGCAGAAGAAGCACCGGCTAACTCCGTGCCAGCAGCCGCGGTAATACGGAGGGTGCAAGCGTTAGTCGGAATTACTGGGCGTAAAGCGCACGCAGGCGGTTGATTAAGTCAGAAGTGAAATCCCCGAGCTTAACTTGGGAAC
+
GGGGGGGGGGGGGGGGGGGGGGGGGGGGGGGGGGGGGGGGGGGGGGGGGGGGGGGGGGGGGGGGGGGGGCEGGGGGGGGGGGGGCFGG,CFEGGGGFGGGGGGFGGCEGGGGGGG@FG8=FEEGGG7AFGGGGGEGGGGGG,EDC<FFF3:CE@FGGGFFGGGFGGGEGGDEFGGGGGBCGDGGGGGGGGE>EEEGC<CF>18CG>EGGFGFCG8:*;77CDCFFCGGFGC*7E<*9CFG>GBFGC<C>DGD75C?FF*=C4>F=**.*9?F48)08;<5B;FF?F=94@F:>-
@M04650:207:000000000-C238N:1:1101:26062:4056 1:N:0:19
ACTCCTACGGGAGGCAGCAGTGGGGAATATTGCACAATGGGCGCAAGCCTGATGCAGCCATGCCGCGTGTATGAAGAAGGCCTTCGGGTTGTAAAGTACTTTCAGCGGGGAGGAAGGGAGTAAAGTTAATACCTTTGCTCATTGACGTTACCCGCAGAAGAAGCACCGGCTAACTCCGTGCCAGCAGCCGCGGTAATACGGAGGGTGCAAGCGTTAATCGGAATTACTGGGCGTAAAGCGCACGCAGGCGGTTGATTAAGTCAGATGTGAAATCCCCGGGCTCAACCTGGGAAC
+
GGGGGGGGGGGGGGGGGGGGGGGGGGGGGGGGGGGGGGGGGGGGGGGGGGGGGGGGGGGGGGGGGGGGGGGGGGGGGGGGGGGGGGGGGGGGGGGGGGGGGGGGGGGGGGGGGGGGGGGGGGFFFGGGGGGGGGGGFGGGGGGGGGGGGGGGGGGGGGGGGGGGGGGGGGGEGGFGGGGGGGGGGGGGGGGGGGGGGGCFD5EGEGGGGGGGG=5=FC75C3CFGCEGG6FFFEDCFGFDEC@BDGGGBGGG7CCBBBFFCFGGFFGAF4@4@=?F?9CDF>GFFFF??>)8>-
@M04650:207:000000000-C238N:1:1101:12219:4073 1:N:0:19
ACTCCTACGGGAGGCAGCAGTAGGGAATCTTCCGCAATGGACGAAAGTCTGACGGAGCAACGCCGCGTGAGTGAAGAAGGTTTTCGGATCGTAAAACTCTGTTGTTAAAGAAGAACAAGGATGAGAGTAACTGCTCATCCCCTGACGGTATTTAACCAGAAAGCCACGGCTAACTACGTGCCAGCAGCCGCGGTAATACGTAGGTGGCAAGCGTTGTCCGGATTTATTGGGCGTAAAGCGAGCGCAGGCGGCCACCTAAGGCTGGCGTGAAAGCCCCCGGCTCAACCGGGGAGG
+
GGGGGGGGGGGGGGGGGGGGFGGGGGGGGGGGGGGGGGGGGGGGGGGGGGGGGGGGGGGGGGGGGGGGGGGGGGGGGGGGGGGGGGGGGGGGGGGGGGGGGGGGGGGGGGGGGGGGGGGGGGGGGGGGGGDGGGGFGGGFGFGGGGGGGGGFGGGGGGCGGGGGDFGGGGGGGGFGGEGGGGGGGGGEFGGGGGGGCEGGGGGGDGGGGGGGGGCEGGGGGGCE6CE?CFFGFGGGFDFCBC5BCDDDEGDDDDF:>::FFF47>CD?FF)7@F55:9GDF>CF?F432>>209
@M04650:207:000000000-C238N:1:1101:9713:4098 1:N:0:19
ACTCCTACGGGAGGCAGCAGTGGGGAATATTGCACAATGGGCGCAAGCCTGATGCAGCCATGCCGCGTGTGTGAAGAAGGCCTTCGGGTTGTAAAGCACTTTCAGCGAGGAGGAAGGTGGTGAGCTTAATACGCTCAGCAATTGACGTTACTCGCAGAAGAAGCACCGGCTAACTCCGTGCCAGCAGCCGCGGTAATACGGAGGGGGCAAGCGTTAGTCGGAATTACTGGGCGTAAAGCGCACGCAGGCGGGTTGTTAAGTCAGATGGGAAATCCCCGGGCTCGACCTGGGAAC
+
GGGGGGGGGGGGGGGGGGGGF<FGDGGGEGGGGAFGGGFGGGGEFGGGGGGGAFGGGGGGAFGGGGGGGCFEGGAFGGGGGFCFGGGGG7FGGGGFGDGGGGGFCGG+FFCCFG:48EFGCFFDDF8B?<FCFEC@F,D9F>9FFFF7+3@@C::C<FCDFGEFFG7FECFGGGGGGGFGG@FFCC:EBCE7B*:;CFEG8;5@E*8CCFGCE/*;*2*98CC*<0<929CGDED*9DFD>7>>3C<C:D3)1*17)7@?C*026*0)876>==:)33C)>;*))..(.7>::,
@M04650:207:000000000-C238N:1:1101:23527:4131 1:N:0:19
ACTCCTACGGGAGGCAGCAGTAGGGAATCTTCCGCAATGGACGAAAGTCTGACGGAGCAACGCCGCGTGAGTGAAGAAGGTTTTCGGATCGTAAAACTCTGTTGTTAAAGAAGAACAAGGATGAGAGTAACTGCTCATCCCCTGACGGTATTTAACCAGAAAGCCACGGCTAACTACGTGCCAGCAGCCGCGGTAATACGTAGGTGGCAAGCGTTGTCCGGATTTATTGGGCGTAAAGCGAGCGCAGGCGGTTCTTTAAGTCTGATGTGAAAGCCCCCGGCTCAACCGGGGAGG
+
GGDGFFEDCCFE@@FCCGEEEFGFGGGGGGGFGGGE@FEEEGGG:CFEFGGGGGGGGGEGGGEEECB@@EDCCFEGGGGGGFG<?FCCCEEFGGGGFFGGGFAEG?@FGGDEGEAFGFGGGDFGGFGGGGGGGGGGGFGFFEGGGGGDGGGGGDGGEG@FGCFGFGG7CEEEFGGGG@F7DFGFGGFF8>EGGEECCGGF?FFC99BFGGGGECCEE=:DGDG*9CCGGCF*0:CEFGFGFGFDCDGGFGGD<DG?FFFFC?7:7::<FFFF67)8<>D>:1D@FFFBFF@;9F
@M04650:207:000000000-C238N:1:1101:23288:4152 1:N:0:19
ACTCCTACGGGAGGCAGCAGTAGGGAATCTTCCGCAATGGACGAAAGTCTGACGGAGCAACGCCGCGTGAGTGAAGAAGGTTTTCGGATCGTAAAACTCTGTTGTTAAAGAAGAACAAGGATGAGAGTAACTGCTCATCCCCTGACGGTATTTAACCAGAAAGCCACGGCTAACTACGTGCCAGCAGCCGCGGTAATACGTAGGTGGCAAGCGTTGTCCGGATTTATTGGGCGTAAAGCGAGCGCAGGCGGTTCTTTAAGTCTGATGTGAAAGCCCCCGGCTCAACCGGGGAGG
+
GGGGGGGGGGGGGGGGGGGGGCEFGGGGGGGGFGGGGGGGFGEEG7FFGGGGFEGGGGCG<FCGGGGFGGGEFGGGGGGGGGAFDFGGEGCGFGGGGGGEFGGGGGGGGGGGGGGDFFG=EFG8<AFGEFGGGGGFGFFF=FDFFAFGGF7FFGGACFG?FFCCFFC@<CGGFGGGGGGGGGFFGGCCFE=EGGGGGGGFFFGGFFGGFGGGGCEGGGGGCGGE?CGGFG5=EE7:CFFGEDBEGDGCDGG7777?@?FF77>CFCF9*1*9@F75?>CDB9G?*7F;9@E19>
@M04650:207:000000000-C238N:1:1101:11000:4168 1:N:0:19
ACTCCTACGGGAGGCAGCAGTAGGGAATCTTCGGCAATGGGGGCAACCCTGACCGAGCAACGCCGCGTGAGTGAAGAAGGTTTTCGGATCGTAAAACTCTGTTGTTAGAGAAGAACGTTAAGTAGAGTGGAAAATTACTTAAGTGACGGTATCTAACCAGAAAGGGACGGCTAACTACGTGCCAGCAGCCGCGGTAATACGTAGGTCCCAAGCGTTGTCCGGATTTATTGGGCGTAAAGCGAGCGCAGGTGGTTTCTTAAGTCTGATGTAAAAGGCAGTGGCTCAACCATGGTG
+
GGFACGGGGGGFGGGGGGGGGGFGGGGFGGGGEEGGGFGFGGGGGGGGGGGGGGGGGGGGGGGGGGGGGGGGGGGGGGGGFEFGGGGGG>FGGGGGGGGGGGGGFFFGGGGGGGFFGCGFGGGGFA<FFGGGGFFGGFGFGGGGGGGGG>FFFGGGGGCGGGGGF:B@FGGGGGGGGGGFGGGFFGGFGFCGGG:EEGGGGFGGGGGFGGGGGDE**9>FGG87:EFCGGGGFGDED3?FEGD:DGGGDCDF<35F?BBBGFG7=::<@@FFFFFFFF4?:646=F5:0?*49)
@M04650:207:000000000-C238N:1:1101:16863:4198 1:N:0:19
ACTCCTACGGGAGGCAGCAGTAGGGAATCTTCCGCAATGGACGAAAGTCTGACGGAGCAACGCCGCGTGAGTGAAGAAGGTTTTCGGATCGTAAAACTCTGTTGTTAAAGAAGAACAAGGATGAGAGTAACTGCTCATCCCCTGACGGTATTTAACCAGAAAGCCACGGCTAACTACGTGCCAGCAGCCGCGGTAATACGTAGGTGGCAAGCGTTGTCCGGATTTATTGGGCGTAAAGCGAGCGCAGGCGGTTTCTTAAGTCTGATGGGAAAGCCCCCGGCTCAACCGGGGAGG
+
GGEFGFFGGGGGGCE7EGEGGGGGEGFGCFFGFFGFEGGGGGGEFGGGGGGGCFEGGG78EFGCFEGGGEGGGFFFGGGGFGAFAEGFGGGGGFGFGGGGGGGGGFFGGGGFFGGGGGGCGGGGGGGGGGGGGGGGGGGGGGGGGGGGGGGGGGGGGGFGGGGGFFGGDEEEGGGFGGGGGGFGGGGCFEECCECECFFC+BFEFGGGGGGGGGGDGFCDE<*>AFGDCFGGFGDGGFFD>35<3/17>GDD33*94@F?CFFF42:))7@>FF4:<6GE:(*9*)72;EF>BF
@M04650:207:000000000-C238N:1:1101:8041:4238 1:N:0:19
ACTCCTACGGGAGGCAGCAGTAGGGAATCTTCCGCAATGGACGAAAGTCTGACGGAGCAACGCCGCGTGAGTGAAGAAGGTTTTCGGATCGTAAAACTCTGTTGTTAAAGAAGAACAAGGATGAGAGTAACTGCTCATCCCCTGACGGTATTTAACCAGAAAGCCACGGCTAACTACGTGCCAGCAGCCGCGGTAATACGTAGGTGGCAAGCGTTGTCCGGATTTATTGGGCGTAAAGCGAGCGCAGGCGGGTCTTTAAGTCTGATGTGAAAGCCCCCGGCTCAACCGGGGAGG
+
GGGGGGGGGFGGGGGGGGGGGGGGGGGGGGGGGGGGGGGGGGGGFGGGGGGGGGGBFGGGGGGGGGGGGGGGGGGFGGGGFFGGGGGGDGGFGGGGGGGCGGGGGGFFGGGGGGGGGGGGGFGGFGGGGGGGFFFGGGFADFFGGGGGGGGGGGGGGGGGGGFGFGGGGDGGBFGGGGGGGGGCFFGFDEEEGGGGG?CGGDFGGGGGGGGGGGEEEGGGGG5>+<+:C4@FD5):C777>GFFDCCDBG<)9CG=F*=*39FF4CFA?F?7@?FF?>D>>99665>9>BE06>
@M04650:207:000000000-C238N:1:1101:6694:4239 1:N:0:19
ACTCCTACGGGAGGCAGCAGTGGGGAATATTGCACAATGGGCGCAAGCCTGATGCAGCCATGCCGCGTGTATGAAGAAGGCCTTCGGGTTGTAAAGTACTTTCAGCGGGGAGGAAGGGAGTAAAGTTAATACCTTTGCTCATTGACGTTACCCGCAGAAGAAGCACCGGCTAACTCCGTGCCAGCAGCCGCGGTAATACGGAGGGTGCAAGCGTTAATCGGAATTACTGGGCGTACAGCGCACGCAGGCGGTTGATTAAGTCAGATGTGAAATCCCCGGGCTCAACCTGGGAAC
+
EFFEFGGGGGGEEEGGGDEFCFGFGDGGGGGGGGGGGGG?EFGDEGEFC<CCFFGFGGFFGGFFCCEFGGGGC<<EFFFD8CF8,D?:FGCFGGGDGGGDAFFEGAC:EECGGGDD=FFE@FFCDCFGDGGDDFFC3,E<@A<EFFF>F<F9FCE:F73DCGGCCG7CFDGG7FGF7CGGEF@B8@FG75*CEGDEGG?FEC8CEECEGGFGD:A87:CD8DEGDFGFFGCCDCD**26>D97BGGC7)>DGG3*199=@CB7:F**:=F@?F97<?(7>>,16*)8>?F3::,
@M04650:207:000000000-C238N:1:1101:8163:4250 1:N:0:19
ACTCCTACGGGAGGCAGCAGTGGGGAATATTGCACAATGGGCGCAAGCCTGATGCAGCCATGCCGCGTGTATGAAGAAGGCCTTCGGGTTGTAAAGTACTTTCAGCGAGGAGGAAGGCATTGTGGTTAATAACCACAGTGATTGACGTTACTCGCAGAAGAAGCACCGGCTAACTCCGTGCCAGCAGCCGCGGTAATACGGAGGGTACAAGCGTTAATCTGAATTACTTGGCGTAAAGCGCACGCAGGCGGATTGTTAAGTCAGATGTGAAATCCCCGTGCTCAACCTGGGAA
+
C<,CCFGFGGGGGGEFGCF<;FFGGGGGGGCD,CFFCEEGGGGDGGC,D<<<CFGGCF@FFAEFGD+@@?FGEEGGFGGFG<F8<FD7EC7=FGGGFGGFFC<EFFGGGGGGEGDGGF@ADDFGGGGGGGFFCDFGF<:<FF9FGGG=D<@DCFGEEDFGGGC7>C8FGGGG>@EC8>DCGGGGFGDFF8C*CCGD9CFFGDDC@C+7<CEFC:8C*:>*0:<?FEGG+?FGDGDEF>=<>CB37)9<59))/1*99886C*:??**-9=FFF@)/4;DDE?*96?.4(.;2.
@M04650:207:000000000-C238N:1:1101:6456:4270 1:N:0:19
ACTCCTACGGGAGGCAGCAGTGGGGAATATTGCACAATGGGCGCAAGCCTGATGCAGCCATGCCGCGTGTGTGAAGAAGGCCTTCGGGTTGTAAAGCACTTTCAGCGAGGAGGAAGGTGGTGAACTTAATACGTTCATCAATTGACGTTACTCGCAGAAGAAGCACCTGCTAACTCCGTGCCAGCAGCCGCGGTAATACGGAGGGTGCAAGCGTTAATCGGAATTACTGGGCGTAAAGCGCCCGCAGGCGGTTTGTTAAGTCAGATGTGAAATCCCCGGGCTCAACCTGGGAAC
+
FGGGGG9FGGGGGGGEFGGGGGGGGEGGGGGGGGGGGGFGGGGGCCFFGGGFGGGGFFGGGGGGGGGGGGGGGGGG?EEFGGGGGGGEGGGGGGG<FFGGGGGGGGGGFG+?FFEC@=FFGD,BBAFGFFAFFFFG,<FF9E<BFGDGFEFC=FFGGC:F:FCCF7F,38FFGG99D@B<CCFEG,D7>*=BEE*BC;FFE5CCEC*AF?FGGG**=DFG5*;C+<CG9CGGFGD5CC?D>33<DD35>DGDDCG576//<=C:*C7<F*8*96))4(1576**/7:77)5(,-
@M04650:207:000000000-C238N:1:1101:15619:4282 1:N:0:19
ACTCCTACGGGAGGCAGCAGTAGGGAATCTTCCGCAATGGACGAAAGTCTGACGGAGCAACGCCGCGTGAGTGAAGAAGGTTTTCGGATCGTAAAACTCTGTTGTTAAAGAAGAACAAGGATGAGAGTAACTGCTCATCCCCTGACGGTATTTAACCAGAAAGCCACGGCTAACTACGTGCCAGCAGCCGCGGTAATACGTAGGTGGCAAGCGTTGTCCGGATTTATTGGGCGTAAAGCGAGCGCAGGCGGTTCTTTAAGTCTGATGTGAAAGCCCCCGGCTCAACCGGGGAGG
+
GGGGG9FGGGGGGGGGGGGGGGGGGGGGGGGGGGGGGGGGGGGGGGGFGGGGGGGGGGGGGGGGGGGGGGGGGGGGGGGGGGGGGGGGGGGGGGGGGGGGGGGGGGGGGGGGGGGGGGGGGDGGFGGGGGGGGGFGGGGGGGGGGGGGGGGGGGGGGGGGGGFGGGGGGGDGGGGGGGGGFGGGGGGGGGGGGGGGFFGGCFGGFGGGGGGFGGEGCGGGG:*:FEFFGGGGFGGGGGFGDGEFDGGGFGG<DD==@FFFFFGGFCF)*09BF4F>?FGFF>C@=FFBBD>>9B
@M04650:207:000000000-C238N:1:1101:12956:4303 1:N:0:19
ACTCCTACGGGAGGCAGCAGTAGGGAATCTTCGGCAATGGGGGCAACCCTGACCGAGCAACGCCGCGTGAGTGAAGAAGGTTTTCGGATCGTAAAACTCTGTTGTTAGAGAAGAACGTTAAGTAGAGTGGAAAATTACTTAAGTGACGGTATCTAACCAGAAAGGGACGGCTAACTACGTGCCAGCAGCCGCGGTAATACGTAGGTCCCAAGCGTTGTCCGGATTTATTGGGCGTAAAGCGAGCGCAGGTGGTTTCTTAAGTCTGATGTAAAAGGCAGTGGCTCAACAATTGTG
+
GGGGGGGGGGGGGGGGGGGGGGGGGGGGGGGGGGGGGGGGGGGGGGGGGGGGGGGGGFGGGGGGGGGGGGGGGGGGGGGGGGGGGGGGGGGGGGGGGGGGGGGGGGGGGFGGGGGGGGGGGGGGGGGDFGGGGGGGGGGGFFFGGGGGGGGGGGGGGGGGGGGGGGGGGGGGGGGGGGGGGCGGGGGGGGGGGGGGGGGGGGGGGGFFGF?F5::;EGGGGGGCECGGGGGGFGGGGCFFBDEEDGGCBCFFCGGF=FFFG@7:=7:<=B@FFFF5:3CF:?7:*77).97?F9
@M04650:207:000000000-C238N:1:1101:26524:4384 1:N:0:19
ACTCCTACGGGAGGCAGCAGTGGGGAATATTGCACAATGGGCGCAAGCCTGATGCAGCCATGCCGCGTGTATGAAGAAGGCCTTCGGGTTGTAAAGTACTTTCAGCGAGGAGGAAGGAATTGTGGTTAATAACCGCAGTGATTGACGTTACTCGCAGAAGAAGCACCGGCTAACTCCGTGCCAGCAGCCGCGGTAATACGGAGGGTGCAAGCGTTAATCGGAATTACTGGGCGTAAAGCGCACGCAGGCGGTTGATTAAGTCAGATGTGAACTCCCCGAGCTCAACTTGGGAAC
+
FCEGFFGGGGGGGGDEGGDEFFGGGGGGGGGGGFGFFEFGF8FEGGEFGGGCFFGFGFFGFGF8C7@FFGFGGGF<C<CC,CE,E<:FFFGGCAEFFEEEFDCGGGG>CCEC=@FFC,4EFDGGGBF9EFGCFGGDGGCFF,@AD>:CDEGABFCCFEGFEGGGGGGECECE,>B9EGGCCGGGGGG7CGGEGGEGGGGGDGCEGGGDGGG58CECECGC8CE7CCFFGGGGEGGG*:?3:)7:)>D)>C3<CD49====<FDG9>>A8FF4*7?)44CE>029*8@AA4524(
@M04650:207:000000000-C238N:1:1101:18784:4394 1:N:0:19
ACTCCTACGGGAGGCAGCAGTGGGGAATATTGCACAATGGGCGCAAGCCTGATGCAGCCATGCCGCGTGTGTGAAGAAGGCCTTCGGGTTGTAAAGCACTTTCAGCGAGGAGGAAGGTGGTGAGCTTAATACGCTCATCAATTGACGTTACTCGCAGAAGAAGCACCGGCTAACTCCGTGCCAGCAGCCGCGGTAATACGGAGGGTGCAAGCGTTAATCGGATTTACTGGGCATAAAGCGCACGCAGGCGGTTTGTTAAGTCATATGTGAAATCCCGGGCCTCAACCTGGGAAC
+
GGGGGGGGGDCEGGGGGGGGGGGGCEGGGGGGGGGGGGG9FGGGGGCDGGGGGGGGGGGGGGGGGGGGGGGGGGDFFGGGGGGGGGGGGGGGGFGGGGGGFGFFGGGGGGGDGGGGGEFGGGGGDGCFGGGGGGGGCDFGGCGGGGGGCDCFFGGF7CC<EF@EGGGGGCFGFFDFGCF@EGD876ECCE:E5BE5C9CCB8*8BEE5BE?CEEDC*;CGED*:@FCEG*;5):<ACC=<73B5)953>D7)9/7>)98*39**1:7>746*9=)<((7)0,*99774(5)4(-
@M04650:207:000000000-C238N:1:1101:15279:4398 1:N:0:19
ACTCCTACGGGAGGCAGCAGTAGGGAATCTTCGGCAATGGACGAAAGTCTGACCGAGCAACGCCGCGTGAGTGAAGAAGGTTTTCGGATCGTAAAACTCTGTTGTTAGAGAAGAACAAGTAGGAGAGTAACTGCTCTTACCTTGACGGTATCTAACCAGAAAGCCACGGCTAACTACGTGCCAGCAGCCGCGGTAATACGTAGGGCGCAAGCGTTATCCGGAATTATTCGGCGTAAAGAGCTCGTAGGCGGTTTGTCGCGTCTGCGGTGAAATCCCGAGGCTCAACCTCGGGCC
+
GGGGGFGGGGGGGGGGGG@GGGGGGGGGGGGGGGGGGGGGGGGGGGGGGGGGGGGGGGGGGGGGGGGFGGGGGGGGGGGGGGGGGGGGGGGGGGGGGGGGGGGGGGGGGGGGGGGGGGGGGGGGGGGGGGGGGGFGGGGGGGGAFGGGGGGGGGGGGGGGGGGFFGGGGGGGGGGGGGGGGGGGGGGGGGGGGGEGGGGGGGGGEFGGGGGGGGEEGGGGGGGGGCGGGGGGFG55<GFFFGFFDC3>?DG>DCD@=@35EBDF?))-)7@=FFFFBFGFE0F@?FF08>D6>>
@M04650:207:000000000-C238N:1:1101:19659:4414 1:N:0:19
ACTCCTACGGGAGGCAGCAGTAGGGAATCTTCCGCAATGGACGAAAGTCTGACGGAGCAACGCCGCGTGAGTGAAGAAGGTTTTCGGATCGTAAAACTCTGTTGTTAAAGAAGAACAAGGATGAGAGTAACTGCTCATCCCCTGACGGTATTTAACCAGAAAGCCACGGCTAACTACGTGCCAGCAGCCGCGGTAATACGTAGGTGGCAAGCGTTGTCCGGATTTATTGGGCGTAAAGCGAGCGCAGGCGGTTCTTTAAGTCTGATGTGAAAGCCCCCGGCTCAACCGGGGAGG
+
GGGGGGGGGGGGGGGGGGGGGGGGGGGGGGGGGGGGGGG9FGGGGGGGGGGGGGGGGGGGGGGEGGGGGGGGGGGGGGGGGGGGGGDGGGGGGGGGGGGGGGGGGGGGGGGGGFGGGGE@FCGGGGGGGFGGFGGGGGGGGGGGGD=FGGGGGGGGGFGGGGGGCFGGGGGGGGGGGCGGCFFGGG>@FEEGGEEGCGFGGGGGGGFFFGGGGGGGGGGGGG5CCFGGDGFG:CDGGGFGFGB>DGG)5>D77C>@FFBF9?:C?FGFFFFF45>F14CDFFGFFFFFF<DBFF
@M04650:207:000000000-C238N:1:1101:8706:4467 1:N:0:19
ACTCCTACGGAGGCAGCAGTGGGGAATATTGCACAATGGGGGAAACCCTGATGCAGCAACGCCGCGTGAGTGAAGAAGGTCTTTGGATTGTAAAGCTCTGTTAGCAGGGAAGAGATAGGACGGTACCTGCAGAGGAAGCCACGGCTAACTACGTGCCAGCAGCCGCGGTAATACGTAGGTGGCAAGCGTTGTCCGGATTTATTGGGCGTAAAGCGAGCGCAGGCGGTTCTTTAAGTCTGATGTGAAAGCCCCCGGCTCAACCGGGGAGGGTCATTGGAAACTGGAGAACTTG
+
GGGGGGGGGGFGGGGGGGGGGGGGGGG,FFGGGGGGGGGGGGGGGGGGGFGGGGGGGGGGGGGGGGGGFGGGGGGGGGGFGGGGGGCFFGGGEFGGGGGGGGFGGGGGGGGGGGFGGGGGGCFEGGGGGGGGGGGGGGGGGGDGGGGGGGGGGGGGGGGGGGGGGEEGGGGG9CGFGGGGGGGGGGGGGGGGGFGGEEGDGGF@E5>CEGGF7CBGCGGGGGGEC5:=EGGGBGGGC>FFFFF4:CDD4FF*9CDB@3?@:FGDFGGFEEF@)=*9??C=;AGF4F?(2*04
@M04650:207:000000000-C238N:1:1101:12140:4515 1:N:0:19
ACTCCTACGGGAGGCAGCAGTAGGGAATCTTCCGCAATGGACGAAAGTCTGACGGAGCAACGCCGCGTGAGGGAAGAAGGTCTTCGGATCGTAAAACTCTGTTGTTAAAGAAGAACAAGGATGAAAGTAACTGCTCATCCCCTGACGGTATTTAACCAGAAAGCCCCGGCTAACTACGTGCCAGCAGCCGCGGTAATACGTAGGTGGCAAGCGTTGTCCGGGTTGATTGGGCGTAAAGCGAGCGCAGGCGGTTCTTTAAGTCGGATGTGAGGGCCCCCGGCTCGCCGGGGGAGG
+
FGGGGGGGGGGGGGGGGGGGGAFGGGGGGGGCGGGGGGGGFGGGGGGCFGGGGG:FGGDFGGGGGGGGGDG8FF8FGDGF,,CFGGGCC+CFGGG<F,FGGGGGD,5,,CF,AFGF<==,,,:8,,CB,5,,:<FDFC<7,6@333FC@@F,3F,F>BEF@87,,++333C8DC;;B82,>8,>88>,,*=EG***+5;B?C@72?5**=/*A**=1:;*/1/**3<<:9C:./)**0*9)>))1)<3>))/)****0**+1*/.*/,1**)07.)(-)5>(1))0)46)8(4>
@M04650:207:000000000-C238N:1:1101:10458:4524 1:N:0:19
ACTCCTACGGGAGGCAGCAGTGGGGAATTTTGGACAATGGGCGAAAGCCTGATCCAGCAATGCCGCGTGCAGGATGAAGGCCTTCGGGTTGTAAACTGCTTTTGTACGGAACGAAAAAGCTCCTTCTAATACAGGGGGCCCATGACGGTACCGTAAGAATAAGCACCGGCTAACTACGTGCCAGCAGCCGCGGTAATACGTAGGGTGCGAGCGTTAATCGGAATTACTGGGCGTAAAGCGTGCGCAGGCGGTTTGTTAAGTCAGATGTGAAATCCCCGAGCTTAACTTGGGAAC
+
GGGGGGGGGGGCGGGGGGGGGGGGGGGGGGGGGGGGGGGGGGGGGGGGFGGGFFGGGGGGGGGGGGGGGGGCGGDEFGGGGGGGGGGGGGGFGGGFGAFGGGGGGFGGGDCFGGFGGGFGFGGFFGGGGGGGGGGGGEGGGGGGGGFGFGGCGGGGGGGGGGGGGGEGGGEGGGGGGGGGGGGGEEFGC5ECEEGDB9EGEGGGGGGGCEC5EGGD=7FGGG*AF9CFFGGGFCG5C:?GFGE3>GGGFGGGG377@FFFFFCCBF7<7FFB=*09:9CEF99@FFBA5);6:(
@M04650:207:000000000-C238N:1:1101:11105:4541 1:N:0:19
ACTCCTACGGGAGGCAGCAGTGGGGAATATTGCACAATGGGCGCAAGCCTGATGCAGCGATGCCGCGTGTGTGAAGAAGGCCTTCGGGTTGTAAAGCACTTTCAGCGAGGAGGAAGGGGGAGAGCCTAATACTCCCAGCAAAGGACGTTACTGGCAGAAGAAGCACCGGCGAACTACGTGCAAGCAGCCGCGGTAATACGTAGGAGGCAAGCGTTGGCCGGATTTAGGGGGCGTAAAGCGAGCGCAGGCGGGTGCGGAAGGATGATGTGAAAGGCCGCGGCTAAAACTGGGGGG
+
GGGGGGGGGGGGGGGGGGGGGGGGG;CG@FGGF,CFGEEFG8F@FG@FGGGGG@FGGG+C,BFGGGGGGCF,CF9FDAFGGGGGGGDG<FFFCFGGGC@FFGC<FF7+@C@+@FF=4+@:+8+B+3,>D>FC,=,,3:<@@,,3@BC77FE,,7<B@7DFGFFC@FFC:>*:<*=+B84<C*;B*<BCC888B/:CFGGG+:2;+2?E*7=FG5:****183**+03+*18*0*153*97)9>@D7577><)/)*)).8@5)*9?*C<F*896)8>(-75>(*01*1)695((4
@M04650:207:000000000-C238N:1:1101:16266:4542 1:N:0:19
ACTCCTACGGGAGGCAGCAGTAGGGAATCTTCCGCAATGGACGAAAGTCTGACGGAGCAACGCCGCGTGAGTGAAGAAGGTTTTCGGATCGTAAAACTCTGTTGTTAAAGAAGAACAAGGATGAGAGTAACTGCTCATCCCCTGACGGTATTTAACCAGAAAGCCACGGCTAACTACGTGCCAGCAGCCGCGGTAATACGTAGGTGGCAAGCGTTGTCCGGATTTATTGGGCGTAAAGCGAGCGCAGGCGGTTCTTTAAGTCTGATGTGAAAGCCCCCGGCTCAACCGGGGAGG
+
GGGGGGGGGGGGGGGGGGGGGGGGGGGGGGGGGGGGGGGGGGGGGGGGGGGGGGGGGGGGGGGGGGGGGGGGGGGGGGGGGGGGGGGGGDGGGGGGGGGFGGGGGGGGGGGGGGGGGGGGGFGFGGGGGGGGGGGGGGGGGGGGGGGGGGGGGGGGGGFGGGGGGGGGGGGGGGGGGEGGGGGGGGGGGGGGGGGGGGGGGDGGGGFGGGGGGGCEGFGGGGGEGG7CFGFGFGGGGGFGFGFFGGGGFGG/9DFFFFFFCFGGFDGF?489?F4F?FGFF>D@FFFFBEF61>
@M04650:207:000000000-C238N:1:1101:18482:4552 1:N:0:19
ACTCCTACGGGAGGCAGCAGTGGGGAATTTTGGACAATGGGCGAAAGCCTGATCCAGCAATGCCGCGTGCAGGATGAAGGCCTTCGGGTTGTAAACTGCTTTTGTACGGAACGAAAAAGCTCCTTCTAATACAGGGGGCCCATGACGGTACCGTAAGAATAAGCACCGGCTAACTACGTGCCAGCAGCCGCGGTAATACGTAGGGTGCGAGCGTTAATCGGAATTACTGGGCGTAAAGCGCACGCAGGCGGTTGATTAAGTCAGATGTGAAATCCCCGAGCTTAACTTGGGAAC
+
GGGGGGGGGGGGGGGGGGGGGGGGGGGGGGGGGGGGGGGGGGGGGGGGGGGGGGGGGGGGGGGGGGGGEGGGGGGGGGGGGGGGGGGGGGGGGGGGGGGGGGGGGGGGGGGGGGGGGGGGGGGGGGGGGGGGGGGGGGGGGDGFGGGGGFGGGGGGGGGGGFGGGGGGGGGGGGGGGGF<CGGGGGGGGGDEGGGGGGGCEGG8ECCEGGGGGGGDGGG3CGCGGGFGFGGG3:DGGGFGFGFEGGGGEGGGDGCBBFFBGFGGFGGFFFFFFBFFFFGFFFGFFFFFF:FBF8
@M04650:207:000000000-C238N:1:1101:10332:4566 1:N:0:19
ACTCCTACGGGAGGCAGCAGTGGGGAATATTGCACAATGGGGGAAACCCTGATGCAGCAACGCCGCGTGAGTGAAGAAGGTCTTCGGATTGTAAAGCTCTGTTAGCAGGGAAGAGATAGGACGGTACCTGCAGAGGAAGCCACGGCTAACTACGTGCCAGCAGCCGCGGTAATACGTAGGTGGCAAGCGTTGTTCGGAATAACTGGGCGTAAAGGATGCGTAGGCGGTTAGATAAGTTATGTGTTAAATATATAGGCTTAACCTGTAGAAAGCACATAAAACTGTGTAACT
+
GGGGGGGGGGGCFGGGGGGGGGGGGGGGGGGGGGGGGGGGGGGGGGGGGGGGGGGGGGGGGGEFGDGFGGGGGGGGGGGGGGG9EFGGGGGGGGGGGFFGGGGGGGGGGGGCGGGGFGGGGGGDGGGDGFGGGGGGGGFGGGGGGDGGGGGGGGGGGGGGGGGGGGGGGGGEFGGD9CGGGGGGCCGFEEEGCB9EEGG8CGF9FGGGGGGGGGGGCFFD?GGDFGGC5DGF?GGGD7BCFGFFFF:>6FCFGCF=F?FFFFGGFFGFFFFFFFFFAFGFFFFFFFFFA@4
@M04650:207:000000000-C238N:1:1101:16626:4589 1:N:0:19
ACTCCTACGGGAGGCAGCAGTGGGGAATATTGCACAATGGGCGCAAGCCTGATGCAGCGACGCCGCGTGGGGGATGAAGGCCTTCGGGTTGTAAACTCCTTTCAGCCATGACGAAGCTGGCCTTGTTGGGTCAGTGACGGTAGTGGTAGAAGAAGCACCGGCTAACTACGTGCCAGCAGCCGCGGTAATACGTAGGGTGCGAGCGGTGTCCGGAATTACTGGGCGTAAAGAGCTCGTAGGTGGTTTGTCACGTCGTCTGTGAAATTCCGGGGCTTAACTCCGGGCGTGCAGGCG
+
GGGGGGGGGGGGGGGGGGGGFFGGGGGGGGGGFGGGGGGGGGGGGGGGGGGGGGGGGGGGGGGGGDEFGCFGGGGGGGGGGGGGGGGGF?FEGGGFGGGGGCGEFF@FGGGFGGGGDFGGGC9BFAB>FGCCCFFGFGGGFEG=FGCCGGGGGGFGGCCEEEGCG7CGCEEFCGGFGGGEGG7BE=CGFFGG?B:8E8CEG?GCG*;CC6+:EDGGC>CFGGGGGEGGGGFGF?7C5*7D*9>5CCCC47:<5CD>F))0<6:767*5<>E>3<F?54:?F2DB3>:9(71319
@M04650:207:000000000-C238N:1:1101:17943:4675 1:N:0:19
ACTCCTACGGGAGGCAGCAGTGGGGAATATTGCACAATGGGCGCAAGCCTGATGCAGCCATGCCGCGTGTATGAAGAAGGCCTTCGGGTTGTAAAGTACTTTCAGCGAGGAGGAAGGCATTGTGGTTAATAACCACAGTGATTGACGTTACTCGCAGAAGAAGCACCGGCTAACTCCGTGCCAGCAGCCGCGGTAATACGGAGGGTGCAAGCGTTAATCGGAATTACTGGGCGTAAAGCGCACGCAGGCGGTTGATTAAGTCAGATGTGAAATCCCCGAGCTTAACTTGGGAAC
+
GGGGGGGGGGGGGGGGGGFGGGGGGGGGGGGGGGGGGFGGGGGGGGGGGGGGGGGGGGGGGGGGGDGGFGGGGGGGGGGGGGGGGGGGGGGGGGGGGGGGGGGGGGGGGGBFGEFFG,FFFGGGGFGDFGGGGGGG8DAFGGGGGGGFEFGGGGGGGGGGGGGGGGGGGGGEGFCGGGGGDGGGGGGGGGGGGGGGFGGGGGGGG8EGGGGGGGGCEC>FGGGDFEGDFGGGDE:EFFFDEDFF39D35CD<5C474=@FAFFFFCG>?@FFFFFFB>95>BCFFFFAA?>22(
@M04650:207:000000000-C238N:1:1101:18777:4684 1:N:0:19
ACTCCTACGGGAGGCAGCAGTGGGGAATTTTGGACAATGGGCGAAAGCCTGATCCAGCAATGCCGCGTGCAGGTGAAGGCCTTCGGGTTGTAAACTGCTTTTGTACGGAACGAAAAAGCTCCTTCTAATACAGGGGGCCCATGACGGTACCGTAAGAATAAGCACCGGCTAACTACGTGCCAGCAGCCGCGGTAATACGTAGGGTGCGAGCGTTAATCGGAATTACTGGGCGTAAAGCGTGCGCAGGCGGTTATGTAAGACAGATGTGAAATCCCCGGGCTCAACCTGGGAACT
+
GGGGGGGGGGGGGGGGGGGGGGGGGGGGGGGGGGGGGGGGGGGGGGGGGGGGGGGGGGGGGGGGGGGGGGGGGGGGGGGGGGGGGGGGGGGGGGGGGGGGGGGGGGGGGGGGGGGGGGGGGGGGGGGFGGGGGGGGGGGGGGGGGGGGGGGGGGGGGGGGGGGGGGGGGDEGGGGGGGGGGGGGGGGGGDGGGGGFGGGGGFEGGGGGGGGGEGGGGGGGGGGFGGGGGGGGFGGFGFFGFDEDGGGGFGD37DGFFFFFCFFFFGGFFFFFFFFFF>GF8:GF5;938>FFF.
@M04650:207:000000000-C238N:1:1101:10824:4689 1:N:0:19
ACTCCTACGGGAGGCAGCAGTGGGGAATATTGCACAATGGGCGCAAGCCTGATGCAGCCATGCCGCGTGTGTGAAGAAGGCCTTCGGGTTGTAAAGCACTTTCAGCGAGGAGGAAGGCCAATAGCTTAATAGGCTGTTGGATTGACGTTACTCGCAGAAGAAGCACCGGCTAACTCCGTGCCAGCAGCCGCGGTAATACGGAGGGTGCAAGCGTTAATCGGAATTACTGGGCGTAAAGCGCACGCAGGCGGTTTGTTAAGTCAGATGTGAAATCCCCGAGCTTAACTTGGGAAC
+
GGGGGGGGGGGGGGGGGGGGGGGGGGGGGGGGGGGGGGGGGGGGGGGGGGGGGGGFGGGGGGGGGGGFGFFGGGGGGGGGGGFFGFGGGGGDFCFGGGGGGGGFGGGGGGGGGGGGGGGGGGGGGGGFFGGGGGGGGGGGGGFFGGGGGEGGGGGGGGGGGGGCGGGGGGGGGGGGGGGGDGGGGGGGGGGGGGGGGGGGGCGGGGGGGGGFG=EEGDFGGGGGGGGGGGGGFGGC<C4DFGFFDGDCBGGGDDGFFFFFC?GDFGGBFFBF669?19CBE>4@FF4<6F>6:(
@M04650:207:000000000-C238N:1:1101:17899:4701 1:N:0:19
ACTCCTACGGGAGGCAGCAGTGGGGAATATTGCACAATGGGCGCAAGCCTGATGCAGCCATGCCGCGTGTATGAAGAAGGCCTTCGGGTTGTAAAGTACTTTCAGCGGGGAGGAAGGGAGTAAAGTTAATACCTTTGCTCATTGACGTTACCCGCAGAAGAAGCACCGGCTAACTCCGTGCCAGCAGCCGCGGTAATACGGAGGGTGCAAGCGTTGTCCGGATTTATTGGGCGTAAAGCGAGCGCAGGCGGTTCTTTAAGTCTGATGTGAAAGCCCCCGGCTCAACCGGGGAGG
+
GGGGGGGGGGGGGGGGGGGGGGGGGGGGGGGGGGGGGGGGGGGGGGGGGGGGGGGGGGGGGGGGGGGFGDGGGGGGGGGGGGGGGGGGGGGGGGGGGGGGGGGGGGGGGGGGGGGGGGGGGGGGGFGGGGGGGGGGGGGGGGGGGGGGGGGGGGGGGGGGGFFFGGFGGGGGGGGGGGGGDFGGGGGGGGGGGGGGGGGGGCGGGGGGGGGGGGEGGGGGGGGGGGG?FGFGFGG7CFFDDDFFGGGGFGGC<<:9@F8@AF7D?CG<F?9?FF>5<B35<(9?6?FFFEE(4>
@M04650:207:000000000-C238N:1:1101:6978:4745 1:N:0:19
ACTCCTACGGGAGGCAGCAGTGGGGAATATTGCACAATGGGCGCAAGCCTGATGCAGCCATGCCGCGTGTATGAAGAAGGCCTTCGGGTTGTAAAGTACTTTCAGCGAGGAGGAAGGCATTGTGGTTAATAACCACAGTGATTGACGTTACCCGCAGAAGAAGCACCGGCTAACTCCGTGCCAGCAGCCGCGGTAATACGGAGGGTGCAAGCGTTAATCGGAATTACTGGGCGTAAAGCGCACGCAGGCGGTTGATTAAGTCCGATGTGAAATCCCCGGGCTCAACCTGGGAA
+
GDFGGGGGGFDFEGGGGGGEFEGGGGGGGGGGGGGGGGGGGGGGGGGGGGGGGGGDFGFGGGGGGGGFG@DFGGFGGGGGGGGFGGGGGGGGGGGGGGGGGGGGFDGDGGGGGEFC:AF?FGFGGGFEGGGFEFCGFG,EF9<F@DFF<FFGFGGGGGFGGG7FGD@GGD:>FF@C,BFCEGGGGGFFGGGC58CGFE+BCBEGG5C5C@CFD5EEFGGG578EFFC?FFCCB5):779C>G>BC)9>:CD3<D6=@99=+*0/0*9:?F??@*9?(,15)(9975FF:FFB>
@M04650:207:000000000-C238N:1:1101:6073:4769 1:N:0:19
ACTCCTACGGGAGGCAGCAGTGGGGAATATTGCACAATGGGGGAAACCCTGATGCAGCAACGCCGCGTGAGTGAAGAAGGTCTTCGGATTGTAAAGCTCTGTTAGCAGGGAAGAGATAGGACGGTACCTGCAGAGGAAGCCACGGCTAACTACGTGCCAGCAGCCGCGGTAATACGTAGGTGGCAAGCGTTGTTCGGAATAACTGGGCGTAAAGGATGCGTAGGCGGTTAGATAAGTTATGTGTTAAATATATAGGCTTAACCTGTAGAAAGCACATAAAACTGTGTAACT
+
FGGGGGGGGCGFGGGGGGGGGGGGGFGGCGGFGG?-EFFGGGGGGGGGGGG8CEGGGGGGGGGGCEFGDEGGGGGG,FDGGGFGGGGGGEGEFEGGGGGGGGGGGGGGGGCGGFGGGGG,CFGGGGDGG9FGFGG7DFGGGGGGGGGGGGGGGGGGGGGGGCFGGEEGGGDGGCGGGFGCGCGFFGGGDGEEC8C58CEGGGGFCF8EGG=CGGDGG69C?DCECEGGEDG?FD*ADGF>@FFFCFGGFGGGFF**96?FGFGG@CFA4BF6@FFFABFFFFFFBFB<ABF
@M04650:207:000000000-C238N:1:1101:7373:4772 1:N:0:19
ACTCCTACGGGAGGCAGCAGTAGGGAATCTTCCGCAATGGACGAAAGTCTGACGGAGCAACGCCGCGTGAGTGAAGAAGGATTTCGGTTCGTAAAGCTCTGTTGTTAGGGAAGAATGTTTTCGTAGTAACTATACGAGAAAGAGACGGTACCTAACCAGAAAGCCACGGCTAACTACGTGCCAGCAGCCGCGGTAATACGTAGGTGGCAAGCGTTGTCCGGAATTATTGGGCGTAAAGCGCGCGCAGGTGGTTTAAAAAGTCTGATGTGAAAGCCCACGGCTCAACCGTGGA
+
GGGGGGGGGGGGGGGGGGGGGGGGGGGGGGGGGGGGGGGGGGGGGGGGGGGGGGGGGGGGGGGGGGGEGGGGGGGGGGGGDFGFGGGGGGDEGGGGGGGFFG9FB=FGGGGGGGGCFGGGGGGGFGEGFFGGGGGGGGGGGCGC:ACGGGGGGGG7CFGGGGDF@FFFGDCEGG;CFGGGGGGGGGGGCEEDCEGGGGGGFFC=9CCFGCF5C=CGGCCGGDGGGGGGFG5*):DGFF?7)1>@GGD5@GG<CFG@B4*50/*:@7>2*967@5@F::DF3(7@FFF0(<>?
@M04650:207:000000000-C238N:1:1101:15103:4820 1:N:0:19
ACTCCTACGGGAGGCAGCAGTAGGGAATCTTCCGCAATGGACGAAAGTCTGACGGAGCAACGCCGCGTGAGTGAAGAAGGTTTTCGGATCGTAAAACTCTGTTGTTAAAGAAGAACAAGGATGAGAGTAACTGCTCATCCCCTGACGGTATTTAACCAGAAAGCCACGGCTAACTACGTGCCAGCAGCCGCGGTAATACGGAGGGTGCAAGCGTTAATCGGAATTACTGGGCGTAAAGCGCACGCAGGCGGTTTGTTAAGTCAGATGTGAAATCCCCGGGCTCAACCTGGGAAC
+
GGGGGGGGGGGGGGGGGGGGGGGGGGGGGGGGGGGGGGGGGGGGGGGGGGGGGGGGGGGGGGGGGGGFFGGGGGGGGGGGGGGGGGGGGGGGGGGGGGGGGGGGGGGGGGGGGGGGGGFGGGGGGGGGGGGGGGGGGGFGGGGGGGGGGGGGGGGGGGGGGGGGGGGGGGGGGGGGGGGGGGGGGGGGGGGGGGGGGFGGGGGGGGGGGGGGGGGGGGGGGGEFGGGGGGGGEGGGGGBDFG>DDGGD>DD)9DDFFFFFGFGGFGGFFFF==FF<?FGFF><FFFFBBF>?B4
@M04650:207:000000000-C238N:1:1101:10619:4845 1:N:0:19
ACTCCTACGGGAGGCAGCAGTGGGGAATATTGGACAATGGGCGCAAGCCTGATCCAGCCATGCCGCGTGAGTGATGAAGGCCCTAGGGTTGTAAAGCTCTTTCACCGGTGAAGATAATGACGGTAACCGGAGAAGAAGCCCCGGCTAACTTCGTGCCAGCAGCCGCGGTAATACGAAGGGGGCTAGCGTTGTTCGGATTTACTGGGCGTAAAGCGCACGTAGGCGGACTTTTAAGTCAGGGGTGAAATCCCGGGGCTCAACCCCGGAACTGCCTTTGATACTGGAAGTCTTG
+
GGGGGGGGGGGGGGGGGGGGGGGGGGGGGGGGGGGGGGGGGGGGGGGGGGGGFFGGGGGGGGGGGDGEGGGFGFGGGGGGGGGFEFFGGGDGGGGGGGGGGGGGGGGGGGGGGGGGGGGGGECFFGGGGGGGGGGGGGGGGGGGGGGGGGGGGGGGGGGGFFGFEEGGGGGGGCDCGGGGGDEGCFGGGGGEFCGGG5EFGGGGGGGGGGGGGGGGGGGFFFGGGGGGCFFGFGGEGGFGFCDFGFGGFGGGGGGF:FFFGFDGE3735?FF5?@*6AG?FFGFF@F8:?*6
@M04650:207:000000000-C238N:1:1101:24379:4850 1:N:0:19
ACTCCTACGGGAGGCAGCAGTGGGGAATATTGCACAATGGGCGCAAGCCTGATGCAGCCATGCCGCGTGTGTGAAGAAGGCCTTCGGGTTGTAAAGCACTTTCAGCGAGGAGGAAGGCCAATAGCTTAATAGGCTGTTGGATTGACGTTACTCGCAGAAGAAGCACCGGCTAACTCCGTGCCAGCAGCCGCGGTAATACGGACGGTGCAAGCGTTAATCGGAATTACTGGGCGTAAAGCGCACGCAGGCGGTTTGTTAAGTCAGATGTGAAATCCCCGAGCTTAACTTGGGAAC
+
GAEFGEFGE::FEGGGGGGFCFGEGC@CFAFGGGGGCFGFFGGFGGEGGGGEGGGGGGGGGGGCEGG@FCFGDEF9FEF<C<,,CC:F9FFGCFF?FFEEG9FFGGE@CE7FDEFGF<A<E?F5,8<DFECFD8=<FDGF,77DFD:CCFCGGGEGEEFC@DGDCDFEEC@>FGGGGGGGGDFGGGGGFC=EEECGEDC*:8*=BBEGGGGD*:CGFGGGGGGC8<CF+0;E@*95<FFDEG>BDGD5>GGGD<5>FF??<*C777FA=FFF8F;:10)7)(*1*8@A))818(
@M04650:207:000000000-C238N:1:1101:13787:4857 1:N:0:19
ACTCCTACGGGAGGCAGCAGTAGGGAATCTTCGGCAATGGGGGCAACCCTGACCGAGCAACGCCGCGTGAGTGAAGAAGGTTTTCGGATCGTAAAACTCTGTTGTTAGAGAAGAACGTTAAGTAGAGTGGAAAATTACTTAAGTGACGGTATCTAACCAGAAAGGGACGGCTAACTACGTGCCAGCAGCCGCGGTAATACGTAGGTCCCAAGCGTTGTCCGGATTTATTGGGCGTAAAGCGAGCGCAGGCGGTTCTTTAAGTCTGATGTGAAAGCCCCCGGCGCAACCGGGG
+
GGGGGGGGGGGGGGGGGGGGGGGGGGGGGGGGGGGGGGGGGGGGGGGGGGGGGGGGGGGGGGGGGGGFGGGGGGGGGGGGFGGGGGGGGGGGGGGGGGGGGGGGGGGGGGGGGGGGGFGGGGFGGGGGGGGGGGGGGGGGGFGGGGGGGEFDFFFGGGGGGGGGFGGGGGGGGGGGGGGGGGGGGGGGGGGGGEGGGGGGGGGGGGGGGGGGGGGC=DFFGDC5A?GGGGGGFEGGDFFGFGFEGGGGFGGGD3D*=*9@GFGDFFF29B?FFFF>?FGFFB)8;>E:9BE9
@M04650:207:000000000-C238N:1:1101:21707:4912 1:N:0:19
ACTCCTACGGGAGGCAGCAGTGGGGAATATTGGACAATGGGCGCAAGCCTGATCCAGCCATGCCGCGTGAGTGATGAAGGCCCTAGGGTTGTAAAGCTCTTTCACCGGTGAAGATAATGACGGTAACCGGAGAAGAAGCCCCGGCTAACTTCGTGCCAGCAGCCGCGGTAATACGAAGGGGGCTAGCGTTGTTCGGATTTACTGGGCGTAAAGCGCACGTAGGCGGATATTTAAGTCAGAGGTGAAATCCCAGGGCTCAACCCTGGAACTGCCTTTGATACTGGATATCTAG
+
GGGGGGGGGGGGGGGGGGGGGGGGGGGGGGGGGGGGGGGGGGGGGGGGGGGGGGGGGGGGGGGGGGGGGGGGGGGGGGGGGGGGGGGGGGGGGGGGGGGGGGGGGGGGGGGGGGFGGGGGGGGGGGGGGGGGGGGGGGGGGGGGGGGGGGGGGGGGGGGGGGGGGGGGGGGGGGGGGGGGGGGEGGGGGGGBEGGGGGGGGGGGGGGGGGGGGGGGGGGGFGGGGGGDGGGGFGGFGFFGFGFFGGGGFFGCFGGFFFFFGFDGFCGFFFFFFFFFA2*@F>FFF?F<2@FF
@M04650:207:000000000-C238N:1:1101:14098:4916 1:N:0:19
ACTCCTACGGGAGGCAGCAGTGGGGAATATTGCACAATGGGCGCAAGCCTGATGCAGCCATGCCGCGTGTATGAAGAAGGCCTTCGGGTTGTAAAGTACTTTCAGCGGGGAGGAAGGGAGTAAAGTTAATACCTTTGCTCATTGACGTTACCCGCAGAAGAAGCACCGGCTAACTCCGTGCCAGCAGCCGCGGTAATACGGAGGGTGCAAGCGTTAATCGGAATTACTGGGCGTAAAGCGCACGCAGGCGGTTGATTAAGTCAGATGTGAAATCCCCGGGCTCAACCTGGGAAC
+
GGGGGGGGGGGGGGGGGGGGGGGGGGGGGGGGGGGGGGGGGGGGGGGGFGGGGGGGGGGGGGGGGGGGGGGGGGGGGGGGGGGGGGGDEGGGGGGGGGGGGGGGGGGGGGC>FEFFGGGGFGGGGDGGGGGFFGGGGGFGGGGGGGGFGGGGGGGGGGGFGGGGGGGGGGG7FGGGGGGGGGGFGGGGGGEGDEGDFFGGGGGEGGGGFGGGGGCEEDGFEDCEGGGGGGGGFEDE:FFCBGF:DCDDFGCD3>7?FFFFGFGG=>FAFFFFFBFFFFD>D0D=@FF??:FB>,
@M04650:207:000000000-C238N:1:1101:6247:4927 1:N:0:19
ACTCCTACGGGAGGCAGCAGTAGGGAATCTTCGGCAATGGACGAAAGTCTGACCGAGCAACGCCGCGTGAGTGAAGAAGGTTTTCGGATCGTAAAACTCTGTTGTTAGAGAAGAACAAGTAGGAGAGTAACTGCTCTTACCTTGACGGTATTTAACCAGAAAGCCACGGCTAACTACGTGCCAGCAGCCGCGGTAATACGTAGGTGGCGAGCGTTGTCCGGATTTATTGGGCGTAAAGCGAGCGCAGGCGGTTCTTTAAGTATGATGTGAAAGACCACGGCTCAACCGGGGCGG
+
FGGGGGFGGGGGGGGGGGEFG9<EFGGF9EFACCGGGFGG@EGEEG:<FFGGFFCGE@C@FGGGGGGCG7:EFGGGGGGF,C,A<FF@++BBFGGGFGFG<EAF=FFF<BFGGGGGGFCE?F<,3AFGFFF9F@FGGFDF<=DFGG>FEF7,C,@@3>7,FCGC::DCEGEGGFGGGGG:*:>?>,,6>8:CEGEEFCGEFFG8+?8F*=EE578EG**9*7:=@FCCFCF=>EDGGF7>3).0575375CC37D/=?FFG?>F4**-9@BF=0)5,4*)5(196).34>E(,9
@M04650:207:000000000-C238N:1:1101:12023:4954 1:N:0:19
ACTCCTACGGGAGGCAGCAGTGGGGAATTTTGGACAATGGGCGCAAGCCTGATCCAGCAATGCCGCGTGCAGGAAGAAGGCCTTCGGGTTGTAAACTGCTTTTGTCAGGGAAGAAATCTTCTGGGTTAATACCTCGGGAGGATGACGGTACCTGAAGAATAAGCACCGGCTAACTACGTGCCAGCAGCCGCGGTAATACGTAGGGTGCGAGCGTTAATCGGAATTACTGGGCGTAAAGCGTGCGCAGGCGGCTTTGCAAGACAGATGTGAAATCCCCGGGCTCACCCTGGGAAC
+
GGGGGGGGGGGGGGGGGGGGGCFGGGGGGGGFGGGGGGGGGGGDGGGGGGGGGGGGGGGGFGGGGGGGGGGGGGGGGGFGGGFGGGGGGEEGGGGGGGGFFGGGGGGGGGGGGFGDGGGGGGGGGGCGGGGFAEGGGGCFGGGGGFGGGG@DGGGGGGGGCGCFGGGG7CGGGGFGGCGGGGGGGECCBCCGG:EGGGG5<9C7@F>EGCE7CC8CCDGFEDGGGGGGG4CFFGG*5C?>@<>DCDDGDGGGGGFB4@F?C>F5)0:.@F*/8@@?BFGD>>GF47>08@@B((
@M04650:207:000000000-C238N:1:1101:11049:4987 1:N:0:19
ACTCCTACGGGAGGCAGCAGTAGGGAATCTTCCGCAATGGACGAAAGTCTGACGGAGCAACGCCGCGTGAGTGAAGAAGGTTTTCGGATCGTAAAACTCTGTTGTTAAAGAAGAACAAGGATGAGAGTAACTGCTCATCCCCTGACGGTATTTAACCAGAAAGCCACGGCTAACTACGTGCCAGCAGCCGCGGTAATACGTAGGTGGCAAGCGTTGTCCGGATTTATTGGGCGTAAAGCGAGCGCAGGCGGTTCTTTAAGTCTGATGTGAAAGCCCCCGGCTCAACCGGGGAGG
+
GGEGGGGGGGGGGGGGGGGGGGGGGGGGGGGGGGGGGGGGGGGG@CGGGGGGGGGGGGGGGGGGGGGGGGGGGGGGGGGGGGGGGGGGGGGGGGGGGGGGGGGGFGGGGGGGGGGGGGFFGGGGGGGGGGGGGGGGGGGGGGGGGGGGGGFFGGGGGGGGGGGGGGGGGGGGGGGGGGGGGGGGGGGGGECEEGGGGGGGGGGGGGGGGGGGGGGGGGGGGGCEGFGGGGGGDEGGCF?GFGF>DGGC:GGG3DCFFFF?CFGGFGGFFFF=??F::BGFF3DFFFF6>DFF>F
@M04650:207:000000000-C238N:1:1101:12969:5028 1:N:0:19
ACTCCTACGGGAGGCAGCAGTGGGGAATATTGCACAATGGGCGCAAGCCTGATGCAGCCATGCCGCGTGTATGAAGAAGGCCTTCGGGTTGTAAAGTACTTTCAGCGGGGAGGAAGGGAGTAAAGTTAATACCTTTGCTCATTGACGTTACCCGCAGAAGAAGCACCGGCTAACTCCGTGCCAGCAGCCGCGGTAATACGGAGGGTGCAAGCGTTAATCGGAATTACTGGGCGTAAAGCGCACGCAGGCGGTTGATTAAGTCAGATGTGAAATCCCCGGGCTCAACCTGGGAAC
+
GGGGGGGGGGGGGGGGGGGGGGGGGGGGGGGGGGGGGGGGGGGGGGGGGGGGGGGGGGGGGGGGGGGGGGGGGGGGGGGGGGGGGGGGGGGGGGGDGGGGGGGGGGGGGGGGGGGGGGFGGGGGGGGGGGGGGGGGGGGGGGGGFGGGGGDGGGGGGGGGGGGGGGGGGGGGGGFGGGGGGGGGGGGGGGGGGGGGGFFGGGGGGGGGGGGGGGGGGGGGGGGGGGGGGGFFDEGEGGFGFGFFGGGGFGGGCGFFFFFFA?FFFFFFFFFFF?F:?FDEB9CFFF>??F>05(
@M04650:207:000000000-C238N:1:1101:22143:5036 1:N:0:19
ACTCCTACGGGAGGCAGCAGTGGGGAATATTGCACAATGGGCGCAAGCCTGATGCAGCCATGCCGCGTGTATGAAGAAGGCCTTCGGGTTGTAAAGTACTTTCAGCGGGGAGGAAGGTGCTGTGGTTAATAACCGCAGCAATTGACGTTACCCGCAGAAGAAGCACCGGCTAACTCCGTGCCAGCAGCCGCGGTAATACGGAGGGTGCAAGCGTTAATCGGAATTACTGGGCGTAAAGCGCACGCAGGCGGTCTGTTAAGTCAGATGTGAAATCCCCGGGCTCAACCTGGGAAC
+
GGGGGGGGGGGGGGGGGGGGGGGGGGGGGGGGGGGGGGGGGGGGGGGGGGGGGGGGGGGGGGGGGGGGGGGGGGGGGGGGGGGGGGGGGGGGGGGGGGGGGGGGGGGGGGGGGGGGGGGGGGGGGGGGGGGGGGGGGGGGGGGGGGGGGGGGGGGGGGGGGGGGGGGGGGGGGGGGGGGGGGGGGGGFGGGGGGGGGGGGGGGGGGGGGGGGGGGGGGGGGDGGGGGGGCFGFGGGGGFGFGFFGGGGDGGCDDGFFFFFGFGGFGGFFFFFFFFF<(5>DFGFFF@?FF:<>(
@M04650:207:000000000-C238N:1:1101:8703:5039 1:N:0:19
ACTCCTACGGGAGGCAGCAATGGGGAATTTTGGACAATGGGCGCAAGCCTGATCCAGCCATGCCGCGTGTATGAAGAAGGCCTTCGGGTTGTAAAGTACTTTCAGCGAGGAGGAAGGCATTGTGGTTAATAACCACAGTGATTGACGTTACTCGCAGAAGAAGCACCGGCTAACTCCGTGCCAGCAGCCGCGGTAATACGGAGGGTGCAAGCGTTCATCGGAAGTACTGGGCGTAAAGCGCACGCAGGATGTCTGTCATGTCGGATGTGAACTCCACGGGCTCAACCAGGGAAC
+
AFGGGFFFGGGCGGGGGGGGGGGGGGGG8FCGGGGCEG,6CEC@@FGG7FGGFDFGGGGGGDGGGG>@CEFCAEECFF@EGGG<FGGGDFGFCF@FGGFGGGAA<FFG7E@=FGGGE,EFG<FFGGGFGGCGA<FG8FDFFCA<DDC++@CDF@E@G>FC>8FFC:D>CC@ECF;F@C7<EGGFED,>CGGGGECEFGC8C*8CB8CEG?FC*>C*<CFC*78*<C?CF**:>ED5F7@C))7>)C7C)*2*:7:@BF*@<*9/)><37?@*=*0),355)-*=44>(4>)(4(
@M04650:207:000000000-C238N:1:1101:19825:5104 1:N:0:19
ACTCCTACGGGAGGCAGCAGTAGGGAATCTTCCGCAATGGACGAAAGTCTGACGGAGCAACGCCGCGTGAGTGAAGAAGGTTTTCGGATCGTAAAACTCTGTTGTTAAAGAAGAACAAGGATGAGAGTAACTGCTCATCCCCTGACGGTATTTAACCAGAAAGCCACGGCTGACTACGTGCCAGCAGCCGCGGTAATACGTAGGTGGCAAGCGTTGTCCGGATTTATTGGGCGTAAAGCGAGCGCAGGCGGTTCTTTAAGTCTGATGTGAAAGCCCCCGGCTCAACCGGGGAGG
+
GGGGGGGGGGGGGGGGGGGGGGGGGGGGGGGGGGGGGGGGGGGGGGGGGGGGGGGGGGGGGGGGGGGGGGGGGGGGGGGGGGGGGGGGGGGGGGGGGGGGGGGGGGGGGGGGGGGGGGGGGCFGGGGGGGGGFGGGGGGGGGGGGGGGGGGGFGGGGGFGGGGGGGGGGGGDGGGGGGGGGGGGFGDGGGGGGGGEGGGGCGGEB9CEG6CFGEEGGFFGGGE=@EGGGFGGFGGEGGFGFGFF35CGFGG)5DFFFFFFFFGGFGFFFFF=FFF529GFF;DF?FFFFDE9>F
@M04650:207:000000000-C238N:1:1101:24816:5134 1:N:0:19
ACTCCTACGGGAGGCAGCAGTAGGGAATCTTCCGCAATGGACGAAAGTCTGACGGAGCAACGCCGCGTGAGTGAAGAAGGATTTCGGTTCGTAAAGCTCTGTTGTTAGGGAAGAATGTTTTCGTAGTAACTATACGAGAAAGAGACGGTACCTAACCAGAAAGCCACGGCTAACTACGTGCCAGCAGCCGCGGTAATACGTAGGTGGCAAGCGTTGTCCGGAATTATTGGGCGTAAAGCGCGCGCAGGTGGTTCTTTAAGTCTGATGTGAAAGCCCCCGGCTCAACCGGGGAGG
+
GGGGGGGGGGGGGGGGGGGGGGGGGGFGGGGGGGGGGGGGGGGGEGGGEFGGFGEG@FGGGGGGGGGGGGGGGGGGGGGGGGGFGGGGGGGGGCGGGGFGGGGGGGGGGGGFGFGGEFGGGGGGGFGGGGGGGGGGFGEFDFGGGGGGGGGGGGFGGGGGGGGGGGFFG@@EGGGGGGGGGGGFGGGF7CEGGCGGGFFFFEGGGGGGGDGGC::=CG79=DEFGFGG76@55>D=5F*7;GEFGGG7>CFC*C>B=F4=CFGG=FFBFF68F:4>?BGF>1C?F55>>@F11>
@M04650:207:000000000-C238N:1:1101:19444:5157 1:N:0:19
ACTCCTACGGGAGGCAGCAGTGGGGAATATTGCACAATGGGCGCAAGCCTGATGCAGCCATGCCGCGTGTGTGAAGAAGGCCTTCGGGTTGTAAAGCACTTTCAGCGAGGAGGAAGGCCAATAGCTTAATAGGCTGTTGGATTGACGTTACTCGCAGAAGAAGCACCGGCTAACTCCGTGCCAGCAGCCGCGGTAATACGGAGGGTGCAAGCGTTAATCGGAATTACTGGGCGTAAAGCGCACGCAGGCGGTTTGTTAAGTCAGATGTGAAATCCCCGAGCTTAACTTGGGAAC
+
GGGGGGGGGGGGGGGGGGGGGGGGGGGGGGGGGGGGGGGGGGGGGGGGGGGGGGGGGGGGGGGGGGGFGGGGGGGGGGGGGGEGGGGGGGGGGGGGGGGGGGGGGGGDGGGGGGGGGGGGGGGGGFGGFGGGGGFGDGGGGGCEFGGGCGGGGGGGGGGGGGGGGGGGGGGGGGGGGGGGGGGGGGGGGGGGGGEGGGGGGGGGGGGGGGGGGGGEGGGGCGGFFGGGFFGGFGGGGFFDEGFF3CDC3<DGGDGFFF4?FFFGF>C)7BF?@??FB>DBE;*8FFFFFFFF>-
@M04650:207:000000000-C238N:1:1101:24323:5175 1:N:0:19
ACTCCTACGGGAGGCAGCAGTAGGGAATCTTCGGCAATGGACGAAAGTCTGACCGAGCAACGCCGCGTGAGTGAAGAAGGTTTTCGGATCGTAAAACTCTGTTGTTAGAGAAGAACAAGTAGGAGAGTAACTGCTCTTACCTTGACGGTATCTAACCAGAAAGCCACGGCTAACTACGTGCCAGCAGCCGCGGTAATACGTAGGTGGCAAGCGTTGTCCGGATTTATTGGGCGTAAAGCGAGCGCAGGCGGTTTCTTAAGTCTGATGTGAAAGCCCCCGGCTCAACCGGGGAGG
+
GGGGGGGGGGGGGGGGGGGGGGGGGGGGGGGGGGGGGGGGGGGGGGGGGGGGGGGGGGGGGGGGGGGGGGGGGGGFGGGGGGGGGGGGGGGGGGGGGGGGGGGGGGGGGGGGGGGGGGGGGGGGGGGGGGGGGGGGGGGGGGGGGGGGGGGGGGGGGGGGGGGGGGGGGGGGGGGGGGGGGGGGGGGGGGCEGGGGGGGGGGGGGFGGGGGGGGGDGGGGGGEEGGGGF=CFEGGGGGFGFG3:CGGGFGD5CDGFFFFFGFC>?FFAFFFB@?F>?FG>D9DFFF:9>EFBBF
@M04650:207:000000000-C238N:1:1101:5547:5186 1:N:0:19
ACTCCTACGGGAGGCAGCAGTGGGGAATATTGCACAATGGGCGCAAGCCTGATGCAGCCATGCCGCGTGTGGGAAGAAGGCCTTCGGGTTGTAAAGCACTTTCAGCGAGGAGGAAGGCCAATAGCTTAATAGGCAGTTGGATTGACGTTACTCGCAGAAGCAGCACCGGCTAACTCCGTGCCAGCAGCCGCGGTAATACGGAGGGTGCAAGCGTTAATCGGAATTACTAGGCGTAATGCGCACGCAGGCGGTTGATTAAGTCAGATGTGAAATCCCCGAGCTTAACTTGGGAAC
+
GGGGGCGEFFGGGGGGGGGGGGGGGGGGGGGGGGFFFGGGFFFGEGGCFGGGGGGGG8,@FGFGGGGGFEG,:FGGGGGGGGGGGGG+EFEGGGGGGG8ADF,59E:CFGGGGG@?F,EFFGGGG<FE<,C,BD,365E<FG<FCGGGFC:CDG+85>FG,@FGGC8FCC*>3DB>CEGGDCGG>EGFFCGECE8*+?28;E8EGEC58:?F=5C8EDFGCDC5CF?0+0<0<EG5*2*9377>3<CD:CD<DG9*96@?09*:@GF>6F*/94))41C539FB*@BAF?@1?(
@M04650:207:000000000-C238N:1:1101:24547:5187 1:N:0:19
ACTCCTACGGGAGGCAGCAGTAGGGAATCTTCCGCAATGGACGAAAGTCTGACGGAGCAACGCCGCGTGAGTGAAGAAGGTTTTCGGATCGTAAAACTCTGTTGTTAAAGAAGAACAAGGATGAGAGTAACTGCTCATCCCCTGACGGTATTTAACCAGAAAGCCCCGGCTAACTACGTGCCAGCAGCCGCGGTAATACGTAGGTGGCCAGCGTTGTCCGGATTTATTGGGCGTAAAGCGAGCGCAGGCGGTTCTTTAAGTCTGATGTGAAAGCCCCGGGCTCAACCGGGCGGG
+
GGGGGGGGGGGGGGGGGGGGGGGGGGGGGGGGGGGGGGGG?FEGGGGGGGGGGGGGGGGGGGGGGGGGG>,EFGDFGGGG,5EFFGG:FFGGGGGGC=FFEF,?FFGEFGG8FGGEFG8<ABEFGE,B@FCF9FFCG<FFF=D<FFGEFGGGFBCGGF,8,8,57+@FECFGGFC97*2<D*?BFF,>C8CEGCE*?CCFGF87<E5**0***2:*:+@5?**/+++<CDC*)/9E5CF3>D3)><5759)19<D6@@@4<6:***06@FF**.<FF(175(96*).(3>)(4>
@M04650:207:000000000-C238N:1:1101:9332:5334 1:N:0:19
ACTCCTACGGGAGGCAGCAGTGGGGAATATTGCACAATGGGGGAAACCCTGATGCAGCAACGCCGCGTGAGTGAAGAAGGTCTTCGGATTGTAAAGCTCTGTTAGCAGGGAAGAGATAGGACGGTACCTGCAGAGGAAGCCACGGCTAACTACGTGCCAGCAGCCGCGGTAATACGTAGGTGGCAAGCGTTGTTCGGAATAACTGGGCGTAAAGGATGCGTAGGCGGTTAGATAAGTTATGTGTTAAATATATAGGCTTAACCTGTAGAAAGCACATAAAACTGTGTAACT
+
GGGGGGGGGGGGGGGGGGGGGGGGGGGGGGGGGGGGGGGGGGGGGGGGGFGGGGGGGFGGGGGGGGGGGGGGFGGGGGGGEFFFFGGGGGGGGGGGGGGGGGGGGGGGGGGGGGGFCEGEFGGGGGGGGGGGGGGGGGGGGGGGGGGGGGGGGGGGGGFFFGGGGGGGG8EGGGGGGGGG;FGGGGGGGG=GEGGE>EDF+599CEF5BCGGFGGC9DGGEDE5AE=>EDGGFG*AD7=GFGFFGFGGBC7CCFGB::FFGFGGFFG>FBBF))).:<FFFF4@FFFABF4
@M04650:207:000000000-C238N:1:1101:8944:5358 1:N:0:19
ACTCCTACGGGAGGCAGCAGTGGGGAATTTTGGACAATGGGCGCAAGCCTGATCCAGCAATGCCGCGTGCAGGAAGAAGGCCTTCGGGTTGTAAACTGCTTTTGTCAGGGAAGAAATCCTCTGGGTTAATACCTCGGGGGGATGACGGTACCTGAAGAATAAGCACCGGCTAACTACGTGCCAGCAGCCGCGGTAATACGTAGGGTGCGAGCGTTAATCGGAATTACTGGGCGTAAAGCGTGCGCAGGCGGCTTTGCAAGACAGATGTGAAATCCCCGGGCTCAACCTGGGAAC
+
GGGGGFFGCFGG@EGGGGGGGGGGGGG<FGGGGCFEFGC9F@FGG:+CFFGDFGGGGGGGA@<FEBFGGG<EEB=ECFDGGGGFGGEGGGGEGGGGGGGFEGGFGFGADFGGGGGGGGGGGGGFGGCE<,<EF<F@EG+@FEGEFCFDGGGGGGFGG?FE7F@FFCFEGGG>EFGGGCFFFFD8F8*A8CEGGGGDECFF@FGGG?EEGGGEGGCEFFDDGGGGGGGF<FFGEC>E<CBCFGFEDC5CEC3C3>FBF?4?*099?:D<@F?@FF??(2>5:;C=F?F??F>?B1
@M04650:207:000000000-C238N:1:1101:15257:5375 1:N:0:19
ACTCCTACGGGAGGCAGCAGTAGGGAATCTTCGGCAATGGGGGCAACCCTGACCGAGCAACGCCGCGTGAGTGAAGAAGGTTTTCGGATCGTAAAACTCTGTTGTTAGAGAAGAACGTTAAGTAGAGTGGAAAATTACTTAAGTGACGGTATCTAACCAGAAAGGGACGGCTAACTACGTGCCAGCAGCCGCGGTAATACGTAGGTCCCAAGCGTTGTCCGGATTTATTGGGCGTAAAGCGAGCGCAGGTGGTTTCTTAAGTCTGATGTAAAAGGCAGTGGCTCAACCATTGTT
+
GGGGGGGGGGGGGGGGGGGGGGGGGGGGGGGGGGGGGGGGGGGGGGGGGGGGGGGGGGGGGGGGGGGFGGGGGGGGGGGGFCGGGEEGGGGGGGGGGGGGGGGGGGGGGGGGGGGGG=FGGCDGGGGGGGGGGGGGGGGGGGGGGGGGGGGGGGGGGGGGGGGGGGGGGGGDGGGGGGGGGGGGGGGGGGGEGGGGGGGGGFGGGFEFGGGGGG8EGGGGGGEAECFGGGEGFGCED76FEGFFGCGGE49FG3C6BF@FG@FGFCC<FFBFFFFFFB<FF?4:?FFFF=FA<)
@M04650:207:000000000-C238N:1:1101:7556:5433 1:N:0:19
ACTCCTACGGGAGGCAGCAGTAGGGAATCTTCCGCAATGGACGAAAGTCTGACGGAGCAACGCCGCGTGAGTGAAGAAGGTTTTCGGATCGTAAAACTCTGTTGTTAAAGAAGAACAAGGATGAGAGTAACTGCTCATCCCCTGACGGTATTTAACCAGAAAGCCACGGCTAACTACGTGCCAGCAGCCGCGGTAATACGTAGGTGGCAAGCGTTGTCCGGATTTATTGGGCGTAAAGCGAGCGCAGGCGGTTCTTTAAGTCTGATGTGAAAGCCCCCGGCTCAACCGGGGAGG
+
GGGGGGGGGGGGGGGGGGGGGGGGGGGGGGGGGGGGGGGGGGGGGEGGGGGGGGGGGGGGGGGGGGGGGGGDGGGGGGGGFGGGGGGGGGGGGGGGGGGEDGGGGGGGGGGGGGGGGGEFGGGCFCFFGGGGGGGGGGGGGFFGGGGGGGGGGGGGGGGGGGGGFFGEGGCCGGFFGGGGGGGGGGGFGGDGGC:EGFGGBFGGGGGFFGGGE78*=CF3C<CE@?GGCGG=DGGGGGF)793<CGGGBGG5CDGFFFF6<FFFFCGFFFB?F)7<<1DDF(79FF569>>6>B
@M04650:207:000000000-C238N:1:1101:18077:5439 1:N:0:19
ACTCCTACGGGAGGCAGCAGTGGGGAATATTGCACAATGGGCGCAAGCCTGATGCAGCCATGCCGCGTGTATGAAGAAGGCCTTCGGGTTGTAAAGTACTTTCAGCGAGGAGGAAGGCATTGTGGTTAATAACCACAGTGATTGACGTTACTCGCAGAAGAAGCACCGGCTAACTCCGTGCCAGCAGCCGCGGTAATACGGAGGGTGCAAGCGTTAATCGGAATTACTGGGCGTAAAGCGCACGCAGGCGGTTGATTAAGTCAGATGTGAAATCCCCGAGCTTAACTTGGGAAC
+
GGGGGGGGGGGGGGGGGGGGGGGGGGGGGGGGGGGGGGFGGGGEGGEGGGGGGGGGGGGGGGGGGGGGGGFGGGGGGGGGEGGFGGGGCGGGGGGGGGGGEGGGGGGEGGGGGGGGCFEFGGCDCFGFGGGGG@DFGGCFFFDFGGGFFFGDFGGGGGCFGGGGFGFGDECEGGFGGGCGGFGGGFF7>EEGG5EDGGGGGEGGG8BCECF5EAEGG>FCED8=0A0AF<5=>EDGGG4DDDEFDDDGFGDDDD46@BF/09CF=C>:=?@768;F?9C>B97=*6=66);:?(
@M04650:207:000000000-C238N:1:1101:17635:5463 1:N:0:19
ACTCCTACGGGAGGCAGCAGTGGGGAATATTGCACAATGGGCGCAAGCCTGATGCAGCCATGCCGCGTGTATGAAGAAGGCCTTCGGGTTGTAAAGTACTTTCAGCGGGGAGGAAGGGAGTAAAGTTAATACCTTTGCTCATTGACGTTACCCGCAGAAGAAGCACCGGCTAACTCCGTGCCAGCAGCCGCGGTAATACGGAGGGTGCAAGCGTTAATCGGAATTACTGGGCGTAAGGCGCACGAAAGCGGGTGGTTAAGTCAGATGTGAACTCCCCGGGCTCAACCTGGGAA
+
CGGGGGGGGGGGGGGGGGGGGGGGEGFGGGGGGCFGGGGGGGG7FEGGGGGGGGGGGGGFFGGGGGGGG=8,EFGGGGGGGG<F9CFEFGDF@FGGGCF<FG9FF9:FGGE7@FFDCGCCF=,C@@FGGFGGG9CFD9,C9E,EAF@@3D:DFE@FGDGGGD>DFGG@7CCCFFECB8<FEFG?:C6@C***:3:8CF+*3C=EGGGGFCF5/1;;E***878*+0<CC4;5>757**)1)95>*)11775))9)85=**+/**9*:46/9/**/71(7)>,190)8285::0
@M04650:207:000000000-C238N:1:1101:21585:5498 1:N:0:19
ACTCCTACGGGAGGCAGCAGTGGGGAATATTGCACAATGGGCGCAAGCCTGATGCAGCCATGCCGCGTGTATGAAGAAGGCCTTCGGGTTGTAAAGTACTTTCAGCGGGGAGGAAGGGAGTAAAGTTAATACCTTTGCTCATCGACGTTACCCGCAGAAGAAGCACCGGCTAACTCCGTGCCAGCAGCCGCGGTAATACGGAGGGTGCAAGCGTTAATCGGAATTACTGGGCGTAAAGCGCACGCAGGCGGTTGATTAAGTCAGATGTGAAATCCCCGGGCTCAACCTGGGAAC
+
G9F<FGGGGGGGGGGGGGGGFFGGGGGGCEGEGGGGEGGFFFFGGGGGGGF8FDGGGGFGGGGGGGGF:FGGF9FGGGGGGGGGFGGGGGDFFEF<FGGGGGEGGAFEGEGC>FDGGGBFGFGGGGFDCFFEFGGCGG,,8>FGGGEF7FCC@EGGECFCF7CCFGGGDD7EGDG,CEFC7BFGFFFGGEGD>>CE9FDGGGGGC8;56<<:8C5C=FDC578C+<C7:*1A>5C*CD65>C5BDGG7>DG5/C4FFF??GFF76C:66FFFF4F?:>G5:1CFF5).3;)(.,
@M04650:207:000000000-C238N:1:1101:23744:5518 1:N:0:19
ACTCCTACGGGAGGCAGCAGTAGGGAATCTTCCGCAATGGACGAAAGTCTGACGGAGCAACGCCGCGTGAGTGAAGAAGGTTTTCGGATCGTAAAACTCTGTTGTTAGAGAAGAACAAGTAGGAGAGTAACTGCTCTTACCTTGACGGTATCTAACCAGAAAGCCACGGCTAACTACGTGCCAGCAGCCGCGGTAATACGTAGGTGGCAAGCGTTGTCCGGATTTATTGGGCGTAAAGCGAGCGCAGGCGGTTTCTTAAGTCTGATGTGAAAGCCCCCGGCTCAACCGGGGAGG
+
FGGGGGGGGGGGGGGGGGGGGGGGGGGGGGGGGGGGGGGGGGGGGGGGGGGGGGGGGGGGGDEGGGGGGGGGGGGGGGGGFGGGFGGGGGGGGGGGGGGGGGGG@FGGGGGGGDGFGGGGGGGGGGGGGGGGGDDFGGGFFGFAFGEGGGGGGGGGGGGFGGGFFGGGGDGEGGGGGGGGG>DGGFGGGDEEGGGGGGGGEFGGGGGGGGFGDEGGGDCDG<C*<??FCFFGEEGGGGF<DC:BGDDGFDCCDDGFFFF*2@7C=77:*9FFFF:@89C339D6FFFB9DB9>F
@M04650:207:000000000-C238N:1:1101:21497:5552 1:N:0:19
ACTCCTACGGGAGGCAGCAGTGGGGAATATTGCACAATGGGCGCAAGCCTGATGCAGCCATGCCGCGTGTGTGAAGAAGGCCTTCGGGTTGTAAAGCACTTTCAGCGAGGAGGAAGGTGGTGAACTTAATACGTTCATCAATTGACGTTACTCGCAGAAGAAGCACCGGCTAACTCCGTGCCAGCAGCCGCGGTAATACGGAGGGTGCAAGCGTTAATCGGAATTACTGGGCGTAAAGCGCACGCAGGCGGTTTGTTAAGTCAGATGTGAAATCCCCGAGCTTAACTTGGGAAC
+
GGGGGGGGGGGGGGGGGGGGGGGGGGGGGGGGGGGGGGGGGGGGGGGGGGGGGGGGGGGGGGGGGGGGGGGGGGGGGGGGGGFGGGGGGGGGGGGGGGGGGGGGGGGGGGGGGGGGGGGGGGGGGGGGGGGGGGGGGGGGGGGGGGGEFFGGGGGGGGGFGGFFGGGGGGGGGGGGGGGGGFGGGGGGGGGGGGGGF?FGGGGGGGGGGGGGGGGGGGGGGGGGGGGGFFDFDGGGGGFGFDEFGGGGFGGGDGGF?FFFGFGGFGGFFFFF44?61>C3>67@BF=:AFFFF,
@M04650:207:000000000-C238N:1:1101:13459:5590 1:N:0:19
ACTCCTACGGGAGGCAGCAGTAGGGAATCTTCCGCAATGGACGAAAGTCTGACGGAGCAACGCCGCGTGAGTGAAGAAGGTTTTCGGATCGTAAAACTCTGTTGTTAAAGAAGAACAAGGATGAGAGTAACTGCTCATCCCCTGACGGTATTTAACCAGAAAGCCACGGCTAACTACGTGCCAGCAGCCGCGGTAATACGTAGGTGGCAAGCGTTGTCCGGATTTATTGGGCGTAAAGCGAGCGCAGGCGGTTCTTTAAGTCTGATGTGAAAGCCCCCGGCTCAACCGGGGAGG
+
GGGGGGGGGGGGGGGGGGGGGGGGGGGGGGGGGGGGGGGGGGGGGGGGGGGGGGGGGGGGGGGGGGGGGGGGGGGGGGGGGGGGGGGGGGGGGGGGGGGGGGGGGGGGGGGGGGGGGGGGGGGGGGGGGGGGGGGGGGGGGGGGGGGGGFGGGGGGGGGGGGGFGGGGGGGGGGGGGGGGGGGGCFGFFGGGGGGGGGGGFGGGGGGGGGGGGG8EGGGDCDD5CGGGGGCFDGGGGGFGFGFFGGGGFGGGDG7F6F?FCFFG?*><FFFFFF:5<0DDF6<FFF5>FFFFFF
@M04650:207:000000000-C238N:1:1101:7047:5610 1:N:0:19
ACTCCTACGGGAGGCAGCAGTGGGGAATATTGCACAATGGGCGCAAGCCTGATGCAGCCATGCCGCGTGTGTGAAGAAGGCCTTCGGGTTGTAAAGCACTTTCAGCGAGGAGGAAGGCCAATAGCTTAATAGGCTGTTGGATTGACGTTACTCGCAGAAGAAGCACCGGCTAACTCCGTGCCAGCAGCCGCGGTAATACGGAGGGTGCAAGCGTTAATCGGAATTACTGGGCGTAAAGCGCACGCAGGCGGTTTGTTAAGTCAGATGTGAAATCCCCGAGCTTAACTTGGGAAC
+
GFGGGGGGGGGGGDGGDGGGGGGFGGGGGGGCGGGFGGCFGGGGGCGGGGGGGGGGFFGGGDGGGGFFGGGGGGGGFGGGGGGGGGGGFGGGFGGGGFGGFGDFGGGDCGGGGGGGGGGGG<DFGGGGGGCDFGGFF9DGGGGGGCF=DFGGFGGGGGGGFGC@EGGGGGGGGGFCB7FCCFD?CEFFGGECECEGGFEGGGGGGEEECCCFGGGGGGFF5DEGGGGCC6CEFEC*9:F7)7<B3)/97CC>5DDFFF?F+9*:=C7)9@4@*9@F007)7667F8*6)?4.5-
@M04650:207:000000000-C238N:1:1101:5774:5626 1:N:0:19
ACTCTACGGGAGGCAGCAGTAGGGAATCTTCCGCAATGGACGAAAGTCTGACGGAGCAACGCCGCGTGAGTGAAGAAGGTTTTCGGATCGTAAAACTCTGTTGTTAAAGAAGAACAAGGATGAGAGTAACTGCTCATCCCCTGACGGTATTTAACCAGAAAGCCACGGCTAACTACGTGCCAGCAGCCGCGGTAATACGTAGGTGGCAAGCGTTGTCCGGATTTATTGGGCGTAAAGCGAGCGCAGGCGGTTCTTTAAGTCTGATGTGAAAGCCCCCGGCTCAACCGGGGAGGG
+
GGGGFGGGGG7@FGCFGGGGGGGGGGFGGGGGGGGGGGGGGGGGGGGGGGGGGGGCFGFGGGGEGGCFGGGGGGGFFEGFGGGGG:FGGGGGFGGGGGGGGGGFGGGGGGGGGGGGGGGGDFGFGGGGFGGC@FGGGGGGD8DBBFGFFDFGGGGGGGFGGGGEFGD@EEGGGGGGEFFGGGFGGGGGGDGCGGGGGGGCFE5FGGGGGGGEE5=8C>DGGGGGGGGFGGGGFGGGGGFG>GF3)79C>3>DCFCB?FFF947C?7C<?4B*57)71738.8CFFFF>>>E9>>
@M04650:207:000000000-C238N:1:1101:7320:5640 1:N:0:19
ACTCCTACGGGAGGCAGCAGTGGGGAATATTGCACAATGGGCGCAAGCCTGATGCAGCCATGCCGCGTGTGTGAAGAAGGCCTTCGGGTTGTAAAGCACTTTCAGCGAGGAGGAAGGTGGTGAGCTTAATACGCTCATCAATTGACGTTACTCGCAGAAGAAGCACCGGCTAACTCCGTGCCAGCAGCCGCGGTAATACGGAGGGTGCAAGCGTTAATCGGAATTACTGGGCGTAAAGCGCACGCAGGCGGTTTGTTAAGTCAGATGTGAAATCCCCGGGCTCAACCTGGGAAC
+
GGGGGGGGGGGGGG7FEGGGGFGGGGGGGGGGGGGGGGGGGDGGGGGGGGGGGGGGGGGGGGGGGGGGGGGGFGFGGGGGDFGDFGGGGGGGGGGGGGGGGGGGGGGGGGGGEEFFEEEDG7FGGGFGGGCDFCBGGGDCGGGGGACFFGGGGGGGGGGGFFGGGGGGGD7BFDCGGGFGGGGFGGGE@E=EGGGGGGGFC1==EEGGGGGGEGGEGGGDGGGGGFFGGGGFEGGG3*=<>D@39)CDEGGGC*CF4B7=CFFG*2:>F=?4@?66(495)7CFF4)(2>5,2,
@M04650:207:000000000-C238N:1:1101:8658:5676 1:N:0:19
ACTCCTACGGGAGGCAGCAGTCGAGAATCTTTCGCAATGGACGAAAGTCTGACGGAGCAACGCCGCGTGAGTGAAGAAGGTTTTCGGATCGTAAAACTCTGTTGTTAGAGAAGAACGTTAAGTAGAGTGGAAAATTACTTAAGTGACGGTATCTAACCAGAAAGGGACGGCTAACTACGTGCCAGCAGCCGCGGTAATACGTAGGTCCCAAGCGTTGTCCGGATTTATTGGGCGTAAAGCGAGCGCAGGTGGTTTCTTAAGTCTGATGTAAAAGGCAGTGGCTCAACCATTGTG
+
GGGGGGGGGGGGGGGGGGGGFGGGGGGGGGGGGGGCFDGGGGGGGGGGGGGGGGGGGGGGGGGGGGGGGGG<FFFGGGGGGCFGGGGGGGGGGGGGGGGGGGGGGGGFFGGGGGGGGGGGGGFFGGGGGGAFGGGGGGFFFGGGGGGGG@FFGGGGCFGGGGGGFGGGGGCGGGGGGGGGGGGGGGGGGGGGGGGGGFFGFGGGGGGFGFGGGGCE5DGGGGCC*3+<CFGFFGGGGGFGFGBDD3/93CDC7<*6=FBFCFCC=:C:FF?FFFFFBF74?B<6?FF?<FF<))
@M04650:207:000000000-C238N:1:1101:20325:5758 1:N:0:19
ACTCCTACGGGAGGCAGCAGTGGGGAATTTTGGACAATGGGCGCAAGCCTGATCCAGCAATGCCGCGTGCAGGAAGAAGGCCTTCGGGTTGTAAACTGCTTTTGTCAGGGAAGAAATCTTCTGGGTTAATACCTCGGGAGGATGACGGTACCTGAAGAATAAGCACCGGCTAACTACGTGCCAGCAGCCGCGGTAATACGTAGGGTGCGAGCGTTAATCGGAATTACTGGGCGTAAAGCGTGCGCAGGCGGCTTTGCAAGACAGATGTGAAATCCTCGGGCTCAACCTGGGAAC
+
GGGFGGGGGGGEEGDGGGGEGFGEEGGGGGGGEDGFGEFGFEGGEECFFGGGDEFFFCFFGD<EFGFGFCEFEEEEGGGGFFGGGGGCEFGGGAF<@FFFEEFGEE@EGGGFEGGGF??F<FCFG<@FGGG9BFGFGE@EECFGGGGGGGDC9B<DGGGG;E3,@,,C*B@EFCFGFGGGFCCGGGGFFC5BC*=ECBFFGG8C*?EGGDEEGEEEGG7D=DGGGGFGCCF5>GGCGFF))9.>)11977D37DF?F?6?*7C5<FG>FFF?4*/*.330)-1945)(4)>?>(
@M04650:207:000000000-C238N:1:1101:13803:5767 1:N:0:19
ACTCCTACGGGAGGCAGCAGTGGGGAATATTGGACAATGGGCGCAAGCCTGATCCAGCCATGCCGCGTGAGTGATGAAGGCCCTAGGGTTGTAAAGCTCTTTCACCGGTGAAGATAATGACGGTAACCGGAGAAGAAGCCCCGGCTAACTTCGTGCCAGCAGCCGCGGTAATACGAAGGGGGCTAGCGTTGTTCGGATTTACTGGGCGTAAAGCGCACGTAGGCGGACTTTTAAGTCAGGGGTGAAATCCCGGGGCTCAACCCCGGAACTGCCTTTGATACTGGAAGTCTTG
+
GGGGGGGGGGGGGGGGGGGGGGGGGGGGGGGGGGGGGGGGGGGGGGGGGGGGGGGGGGGGGGGGGGGFGGGGGGGGGGGGGGGGGGGGGGGGGGGGGGGGGGGGGGGGGGGGGGGGGGGGGGGGGGGGGGGGGGGGGGGGGGGGGGGGCFGGGGGGGGGGGGGGGGGGGGGGGGGGGGGGGGGGGGGGGGG;EGGGGGGGGGGGGGGGGDEFGGGGDGGGGGGFGGGGEDFGFFGGFFFGFGFEG4CFFFGDGGGFBFFFGFGGFGG;DFF@@FFFBFGFFFGFFF:8A6FA
@M04650:207:000000000-C238N:1:1101:12766:5819 1:N:0:19
ACTCCACGGGAGGCAGCAGTGGGGAATATTGCACAATGGGCGCAAGCCTGATGCAGCCATGCCGCGTGTATGAAGAAGGCCTTCGGGTTGTAAAGTACTTTCAGCGGGGAGGAAGGGAGTAAAGTTAATACCTTTGCTCATTGACGTTACCCGCAGAAGAAGCACCGGCTAACTACGTGCCAGCAGCCGCGGTAATACGTAGGGTGCGAGCGTTAATCGGAATTACTGGGCGTAAAGCGTGCGCAGGCGGCTTTGCAAGACAGATGTGAAATCCCCGGGCTCAACCTGGGAACT
+
GGGGGFGFGG,@FGGGGGGAFGGGFGG,EFGGGGGGGGGGGGGGGGGGGGGGGGGGGGGGGGGGEGCFFFGGGGGFGGGGGGGGGEGFDGGGGGGGGGGGGGGGGGGGGGEEFGGGGGGGGGGGGGGGGGFFFGGE<,FGGFGGGGGGFGGCF7FCDGGGGGGGFGGGGEGGGGGGDGGGGG@EGGGGGGGGGGGGGDGCFGGGEEGGGG=E=5CGFGG<CD8??79CFF@EEDDFGGD5>9@DDGG37>DGDCFFFFFFE?456D::9@674)986>DB;:DF@F6?F:5:?.
@M04650:207:000000000-C238N:1:1101:22365:5858 1:N:0:19
ACTCCTACGGGAGGCAGCAGTAGGGAATCTTCCGCAATGGACGAAAGTCTGACGGAGCAACGCCGCGTGAGTGAAGAAGGTTTTCGGATCGTAAAACTCTGTTGTTAAAGAAGAACAAGGATGAGAGTAACTGCTCATCCCCTGACGGTATTTAACCAGAAAGCCACGGCTAACTACGTGCCAGCAGCCGCGGTAATACGTAGGTGGCAAGCGTTGTCCGGATTTATTGGGCGTAAAGCGAGCGCAGGCGGTTCTTTAAGTCTGATGTGAAAGCCCCCGGCTCAACCGGGGCGG
+
GGGGGGGGGGGGGGGGGGGGGGGGGGGGGGGGGGGGGGGGGGGGGGGGGGGGGGGGGGGGGGGGGGGGGGGGGGGGGGGGGGGGGGGGGGGGGGGGGGGGGGGGGGGGGGGGGGGGGGGGGGGGGGGGGGGGGGGGGGGGGGGGGGGGGGFGFGGGGGGGGGGGGGGGGGGGGGGGGGGGGGGGGGGGGGGGGGGGGGGGGGGGGGGGGGGGGGGGGGGGGGGGGGGGGGGGFGCGGGFGBDFFGGGGFGGDGGGFFFFF<@FGFGGDF6FFFF@FBBGF>>GFFFFFFFF(19
@M04650:207:000000000-C238N:1:1101:12396:5860 1:N:0:19
ACTCCTACGGGAGGCAGCAGTGGGGAATATTGCACAATGGGCGCAAGCCTGATGCAGCCATGCCGCGTGTGTGAAGAAGGCCTTCGGGTTGTAAAGCACTTTCAGCGAGGAGGAAGGTGGTGAACTTAATACGTTCATCAATTGACGTTACTCGCAGAAGAAGCACCGGCTAACTCCGTGCCAGCAGCCGCGGTAATACGGAGGGTGCAAGCGTTAATCGGAATTACTGGGCGTAAAGCGCACGCAGGCGGGTTGTTAAGTCAGATGTGAAATCCCCGGGCTCAACCTGGGAAC
+
GGGGGGGGEGGGGGGGGGFGGFGGG,;FFFGGGGGFGFGGGGGGGGGFFFGFGGGAE<EFGGGGGGGFFGGGGCFGGGGGFGGGGGGGFGGGDGGGGGFGGGGGFFCGDGCGGGGGGG8DCGFGGGFCDGFGG=BCFGGFGFFE9AC@6DEGFGGDGGGGFGGGGGDFGGCEFBFG;@FFCEGGFFFFBEGGC*4:9;CEEEC@8EGGF?CFCE55CGGFCGEGCFFGG*@CDECEGGFD:<:;<C<<DDD)/1>)76==A6>7**26*8487@FF:2C>52/76@>4:5>?78
@M04650:207:000000000-C238N:1:1101:20769:5860 1:N:0:19
ACTCCTACGGGAGGCAGCAGTAGGGAATCTTCCGCAATGGACGAAAGTCTGACGGAGCAACGCCGCGTGAGTGAAGAAGGTTTTCGGATCGTAAAACTCTGTTGTTAAAGAAGAACAAGGATGAGAGTAACTGCTCTTACCTTGACGGTATCTAACCAGAAAGCCACGGCTAACTACGTTCCAGCAGCCGCGGTAATACGTAGGTGGCAAGCGTTGTCCGGATTTATTGGGCGTAAAGCGAGCGCAGGCGGTTTCTTAAGTCTGATGTGAAAGCCCCCGGCTCAACCGGGGAGG
+
FD<FGGFFGGGEFCFGEEFGFFGGGFGGGGGGGGGGGEGCAEFGFEGGGGGFCGGGFC@CECCFGGGGGGGFGF9FFFFFFC<FG=CFEEGGGGFGGGFGACFCFEFGGGF,EFC=F<AF=FF8FFGGFFGGFGGGGGGGGFGFFGGDCFFGGG<FFG7FCFDG7FGEGGEGGGFFGGG,6DFF7DEC:8EEEGC>=B,=?BFG;986<+=5CE*:CG@CCCE5CFEFC48C):CGGCFDDGF>5CD3>CD>3CD9?4*9<@GGFGGFFFFFFF@:?>D@B6C/95>99:31;>
@M04650:207:000000000-C238N:1:1101:25638:5917 1:N:0:19
ACTCCTACGGGAGGCAGCAGTAGGGAATCTTCCGCAATGGACGAAAGTCTGACGGAGCAACGCCGCGTGAGTGAAGAAGGTTTTCGGATCGTAAAACTCTGTTGTTAAAGAAGAACAAGGATGAGAGTAACTGCTCATCCCCTGACGGTATTTAACCAGAAAGCCACGGCTAACTACGTGCCAGCAGCCGCGGTAATACGTAGGTGGCAAGCGTTGTCCGGATTTATTGGGCGTAAAGCGAGCGCAGGCGGTTCTTTAAGTCTGATGTGAAAGCCCCCGGCTCAACCGGGGAGG
+
GGGGGGGGGGGGGGGGGGGGGGGGGGGGGGGGGGGGGGGGGGGGGGGGGGGGGGGGGGGGGGGGGGGGGGGGGGGGGGGGGGGGGGGGGGGGGGGGGGGGGGGGGGGGGGGGGGGGGGFGGGGGGGGGGGGGGGDFGGGGGGGGGGGGFGGGGGGGGGGGGGGGGGGGDEGGGGGGGGGGGGGFGGGGCEGGGGGD9FGGGGGGGGDFFGGGGGGGGGGGGGG=CF7FFGGGFGGCF7FDEGFFGGGG37D7>GFFFFFBFFFGFFFBFF?=?F>@6>DFFFG4?F>>6DEFFF
@M04650:207:000000000-C238N:1:1101:24463:5969 1:N:0:19
ACTCCTACGGGAGGCAGCAGTGGGGAATATTGCACAATGGGCGCAAGCCTGATGCAGCCATGCCGCGTGTATGAAGAAGGCCTTCGGGTTGTAAAGTACTTTCAGCGGGGAGGAAGGGAGTAAAGTTAATACCTTTGCTCATTGACGTTACCCGCAGAAGAAGCACCGGCTAACTCCGTGCCAGCAGCCGCGGTAATACGGAGGGTGCAAGCGTTAATCGGAATTACTGGGCGTAAAGCGCACGCAGGCGGTTGATTAAGTCTGATGTGAAATCCCCGGGCTCAACCTGGGAAC
+
GGGGGGGGGGGGGGGGGGGGGGGGGGGGGGGGGGGGGGGGGGGGGGGGGGGGGGGGGGGGGGGGGGGGGGGGGGGGGGGGGGGGGGGGGGGGGGGGGGGGGGGGGGGGGGGGGGDGGGGGGFGGGGGGGGGGFGGGGGGGGGGAEFGGGGGGGGGGGGGGGGGGGGGGGGGGGGGGGEFFGGGGGGGGGGGGGGGGGGGGGGGGGEGGGGGGGGGDGGGGCGGGGGGGFC;FEEDGGF?GEGDEGGGGFDGGGGFFF4=FEFGGFGFA67B=FFFF?FG@DB3*?FF?FFF05-
@M04650:207:000000000-C238N:1:1101:9255:5977 1:N:0:19
ACTCCTACGGAGGCAGCAGTGGGGAATATTGCGCAATGGGCGGAAGCCTGACGCAGCGACGCCGCGTGAGGGATGACGGCCTTCGGGTTGTAAACCTCTTTCAGTTCCGACGAAGCCTTCGGGTGACGGTAGGGGCAGAAGAAGCACCGGCCAACTACGTGCCAGCAGCCGCGGTAATACGTAGGGTGCGAGCGTTGTCCGGAATTATTGGGCGTAAAGAGCTCGTAGGCGGTCTGTCGCGTCGGCTGTGAAAACTCGGGGCTCAACCCCGAGCTTGCAGCCGATACGGGCAGG
+
GGGGGGGGGGGGGGGGGGGGGGGGGGGGGGGGGGGGGGGGGGGGGGGGGGGGGGGGGGGGGGGGGGGGGGGGGGGGGGGGGGGGGGGGGDGGGGGGGGGFGGGGGGGGGGGGGGGGGGGGFF@,@FFFGGGGGGGGGGGGGGGGFGGGGGGGGGGGGGGFGGGGGGGC7EEDCGEGGCGGGFGGGG8ECGEEGGG**;EGGGGCG6CFC9?GGGCECFFCFCFGEE=CEDGDEG3F:>57)1<>DD*C5CFDGGD46>BFGF<7?47,75>3BEB4:?F@4875755?:@>;3>
@M04650:207:000000000-C238N:1:1101:17340:6038 1:N:0:19
ACTCCTACGGGAGGCAGCAGTGGGGAATATTGCACAATGGGCGCAAGCCTGATGCAGCCATGCCGCGTGTGTGAAGAAGGCCTTAGGGTTGTAAAGCACTTTCAGCGAGGAGGAAGGGTTCAGTGTTAATAGCACTGTGCATTGACGTTACTCGCAGAAGAAGCACCGGCTAACTCCGTGCCAGCAGCCGCGGTAATACGGAGGGTGCAAGCGTTAATCGGAATTACTGGGCGTAAAGCGCACGCAGGCGGTTTGTTAAGTCAGATGTGAAATCCCCGAGCTTAACTTGGGAAC
+
GGGGGGGGGGGGGGG7FGGGGGGGGGGGGGGGGGGGGGGGGGGGGGGGGGGGGGGGGGGGGGGGGGGGGGGGGGGGGGGGGGGGGGGGGGGGGGGGGGGGGGGGGGGGGGGGGGGGGGGGGGGGGGGGGGGGGGGGGGGGGGCGGGGGGGGGGGGGGGFGGGGGGGGGGGGGGGGGGGGGDGGGGGGGGGGGG5EGGGGGGGGGGGGDGGGGGDGGGGFGGGGFGGGDFGFGFEDGGGFGF::BGGGGFGGDGDGFFFFFFFGGFGD>FFFFFFFFB><<>>GFFF4<DFFFF(
@M04650:207:000000000-C238N:1:1101:20258:6080 1:N:0:19
ACTCCTCGGGAGGCAGCAGTAGGGAATCTTCCGCAATGGACGAAAGTCTGACGGAGCAACGCCGCGTGAGTGAAGAAGGTTTTCGGATCGTAAAACTCTGTTGTTAAAGAAGAACAAGGATGAGAGTAACTGCTCATCCCCTGACGGTATTTAACCAGAAAGCCACGGCTAACTACGTGCCAGCAGCCGCGGTAATACGTAGGTGGCAAGCGTTGTCCGGATTTATTGGGCGTAAAGCGAGCGCAGGCGGTTCTTTAAGTCTGATGTGAAAGCCCCCGGCTCAACCGGGGAGGG
+
GGGGGGGGGGGGGGEGGGGGGGGGGGGGGGGGGGEGGGGDGGCGEGGGGGGGGGGGGGGGGGGGGGGGGGFGGGGGGGGGGGGGGGDGGGGGGGGGGGGGGGGGGGGGGGGGGGGGGGGGGGGGGGGGGGGGGGGGGGGGGGGGGDGEGGGGGGGGGGGGGGGCFGEGGGGGGGGGGGGGGGGGGGGGGGGGGGGGGGGEGGGGGFGGGGGGDCCEGGGGGDGGGGGGGGGGFGGGGGFCEGFFGGGGFGDGGGGFFFF6CBGGFGGFFFFF?>F:>BDE)89@FFF>>@5012
@M04650:207:000000000-C238N:1:1101:6958:6128 1:N:0:19
ACTCCTACGGGAGGCAGCAGTAGGGAATCTTCCGCAATGGACGAAAGTCTGACGGAGCAACGCCGCGTGAGTGAAGAAGGTTTTCGGATCGTAAAACTCTGTTGTTAAAGAAGAACAAGGATGAGAGTAACTGCTCATCCCCTGACGGTATTTAACCAGAAAGCCACGGCTAACTACGTGCCAGCAGCCGCGGTAATACGTAGGTGGCAAGCGTTGTCCGGATTTATTGGGCGTAAAGCGAGCGCAGGCGGTTCTTTAAGTCTGATGTGAAAGCCCCCGGCCCAACCGGGGGGG
+
FGGGGGGGGGGGGGGGGGGGGFGGGGGGGGGFF;FGGGGG9FGEBFGGGGGGGCCFGGGGGGGGGGGGGGGFGFGGGGGGFEF@<C7+BCBFDEGGGFGAEFFGGGAFGFGCFEGGGGFF8EFFG9FFF<F9<FEGGGGGCGG@CFDCEDGFGFGFGGFFGGGFCECC:CC7CEFAFCGGGGF8>,DGFGEGGGEECFGF+CFGEFCFCFFFECGCC::CGD;EC??CGG8FFGD*CDFGFGFFGGGGFDCDGGGFFF*9?=C7*::<F4*9*.5>?93>E(9)7>B96DD(,7
@M04650:207:000000000-C238N:1:1101:8072:6172 1:N:0:19
ACTCCTACGGGAGGCAGCAGTGGGGAATATTGCACAATGGGCGCAAGCCTGATGCAGCCATGCCGCGTGTATGAAGAAGGCCTTCGGGTTGTAAAGTACTTTCAGCGAGGAGGAAGGCATTGTGGTTAATAACCACAGTGATTGACGTTACTCGCAGAAGAAGCACCGGCTAACTCCGTGCCAGCAGCCGCGGTAATACGGAGGGTGCAAGCGTTAATCGGAATTACTGGGCGTAAAGCGCACGCAGGCGGTTGATTAAGTCAGATGTGAAATCCCCGAGCTTAACTTGGGAAC
+
GGGGGGGGGGGGGGGGGGGGGGGGGGGGGGGFGGGGGGGGGGGGGGGGGGGGGGGGGGGGGGGGGGGGDGGGGGGGGGGGGGGFGGGGGGGGGGGGGGGGGGGGGGGGGGGGGGGGGGGGGGGGCFGGGGGGGGGGFGGFCGGDGGGGGGGGGGGGGGGFGGGGGGGGGGGGGGGGGGGGGGGGGGGGGGGGGGGGGGGGGDCEEE5CEGGGGGGEGGGG558FCGGFFCFGFGGGFFFD:9>>DCCGDGCGCC4BFFF?96:>8C7<FFFFFFF:1-155(9?FFF>FFFFF3
@M04650:207:000000000-C238N:1:1101:24555:6186 1:N:0:19
ACTCCTACGGGAGGCAGCAGTGGGGAATATTGGACAATGGGCGCAAGCCTGATCCAGCCATGCCGCGTGTGTGAAGAAGGCCTTCGGGTTGTAAAGCACTTTCAGCGAGGAGGAAGGGATGTATGTTAATAGCATGCATTTTTGACGTTACTCGCAGAAGAAGCACCGGCTAACTCTGTGCCAGCAGCCGCGGTAATACAGAGGGTGCAAGCGTTAATCGGAATTACTGGGCGTAAAGCGCACGTAGGCGGTTAGATAAGTTATGTGTTAAATATATAGGCTTAACCTGTAGA
+
GGGGGGGGGGE7FGGGGGFFGGGGGCEFGGGGGGGGFGGGGGGGGGGGGGGGGGGGGGGGGGFGGGGGGGGGGGGGGGGGGGGGGGDCGGGGGGGGGGGGGGGGGGDFGGGGGGGFDECGGGGGGGGGGGGGGFGGGAFGGGGGDGGGGGGGGDG:FCECG?BFGGGGGEGEGGGGG?FFGGFFGGFGGGEGGE:CF9CFFCFDGGGEGGFGGGGGGFGC=CCFF?GGFFFGFGGGGG=DFDFFG499995DD3C49@=FGFGF?GGBFF=4@*69<5:BFFF6=FFBBF?2<
@M04650:207:000000000-C238N:1:1101:17961:6202 1:N:0:19
ACTCCTACGGGAGGCAGCAGTAGGGAATCTTCCGCAATGGACGAAAGTCTGACGGAGCAACGCCGCGTGAGTGAAGAAGGTTTTCGGATCGTAAAACTCTGTTGTTAAAGAAGAACAAGGATGAGAGTAACTGCTCATCCCCTGACGGTATTTAACCAGAAAGCCACGGCTAACTACGTGCCAGCAGCCGCGGTAATACGTAGGTGGCAAGCGTTGTCCGGATTTATTGGGCGTAAAGCGAGCGCAGGCGGTTCTTTAAGTCTGATGTGAAAGCCCCCGGCTCAACCGGGGAGG
+
GGGGGGGGGGGGGGGGGGGGGGGGGGGGGGGGGGGGGGGGGGGGGGGGGGGGGGGGGGGGGGGGGGGFGGGGGGGGGGGGGGGGGGGGGGGGGGGGGGGGGGGGGGGGGGGGGGGGGGGGGGGGGGGGGGGGGGGGGGGGGGGGGGGGGGGGGGGGGGGGGGGGGGGGGGGGGGGGGGGGGGGGGGFGGGGGGGCEGGGGGFGGGGGGGGGGGGGGGGFGGGGEGGGGGGGGEGGGGGFGFGFFGGGGFDGCDGDFFFFFGFGGFDGFFFFFF:FFFFGFFFGFFF>FFFB;>F
@M04650:207:000000000-C238N:1:1101:21072:6215 1:N:0:19
ACTCCTACGGGAGGCAGCAGTGGGGAATATTGCACAATGGGCGCAAGCCTGATGCAGCCATGCCGCGTGTATGAAGAAGGCCTTCGGGTTGTAAAGTACTTTCAGCGAGGAGGAAGGCATTGTGGTTAATAACCGCAGTGATTGACGTTACTCGCAGAAGAAGCACCGGCTAACTCCGTGCCAGCAGCCGCGGTAATACGGAGGGTGCAAGCGTTAATCGGAATTACTGGGCGTAAAGCGCACGCAGGCGGTTGATTAAGTCAGATGTGAAATCCCCGAGCTTAACTTGGGAAC
+
GGGGGGGGGGGGGGGGGGGGGGGGGGGGGGGGGGGGGGGGGGGGGGGGGGGGGGGGGGGGGGGGGGGGGGGGGGGGGGGGGGGGGGGGGGGGGGGGGGGGGGGGGGGGGGGGGGGGGGGGGGGGGGGGGGGGGGGGGGGGGGGGGGGGGGGGGGGGGGGGGGGGGGGGGGGGGGGGGGGGGGGGGGGGGGGGGGGGGGGGGGGGGGGGGGGGGGGGGGGGGGGGGGGGGGGGFGGGGGFGFGEBDDDCDGGDDGCFFFFFGFFGFFGFFF?FBFFFFFGEE9CBFFFDFFF?>(
@M04650:207:000000000-C238N:1:1101:25695:6278 1:N:0:19
ACTCCTACGGGAGGCAGCAGTGGGGAATATTGCACAATGGGGGAAACCCTGATGCAGCAACGCCGCGTGAGTGAAGAAGGTCTTCGGATTGTAAAGCTCTGTTAGCAGGGAAGAGATAGGACGGTACCTGCAGAGGAAGCCACGGCTAACTACGTGCCAGCAGCCGCGGTAATACGTAGGTGGCAAGCGTTGTTCGGAATAACTGGGCGTAAAGGATGCGTAGGCGGTTAGATAAGTTATGTGTTAACTATATAGGCTTAACCTGTAGAAAGCACATAAAACTGTGTAACT
+
FGGGGGGGGG@FGGGEGEFFGGGGGGGGGGGGGGGEFGGGDG>FGGGGGGGFGGGGGG8FGGGGGGGGGGGGGGG<CGGGGGGGGGEDEGFGGGGGGGGGGGGGGCFGGGGFFFGGGCEFFGGEGGGGGCGFFGGGGFGGGGGGGGGGGGGGGGFGGGGGGGGGGGGGGGGGG@EF<CGGGGGGGGGGGGGGGGG>>CECEGGGGGGGGGGC*CCGGGGGGG55EGGGGCFFF+:CD7=FFGFFGCF*8?CFGFG*?:46CBGGFGGFFF?FFF>)6<CF@?DFFF=AAFF
@M04650:207:000000000-C238N:1:1101:16550:6293 1:N:0:19
ACTCCTACGGGAGGCAGCAGTAGGGAATCTTCGGCAATGGACGAAAGTCTGACCGAGCAACGCCGCGTGAGTGAAGAAGGTTTTCGGATCGTAAAACTCTGTTGTTAGAGAAGAACAAGTAGGAGAGTAACTGCTCTTACCTTGACGGTATCTAACCAGAAAGCCACGGCTAACTACGTGCCAGCAGCCGCGGTAATACGTAGGTGGCAAGCGTTGTCCGGATTTATTGGGCGTAAAGCGAGCGCAGGCGGTTTCTTAAGTCTGCTGTGAAAGCCCCCGGCTTAACCGGGGAGG
+
GGGGGGGGGGGGGGGGGGFGGGGGGGGGGGGGGGGGGGEGGGGGGGGGGGFGGGGGGGGGGGGGGGGGGGGGGGGGGGGGGGGGGGGGGGGGGGGGGGGGGGGGGGGGGGFGFGGGGEFGGGFGGGGGGGGGFGGGGGGGGGGGGGGGGGGGGGGGGGGGGFGGGGGGGGGCFFGGGGGGGGGGGGGGGGGEGGEGGGGGFGGGGGGFFGGGGGGEGGGGEGGCFC?<CG5F>E3CF*45>CDFGDDD:<DDC<F?F==FGFCC**7<@*/6@4<<:>GEE>G4FFFF9EF(4>
@M04650:207:000000000-C238N:1:1101:16186:6318 1:N:0:19
ACTCCTACGGGAGGCAGCAGTGGGGAATATTGCACAATGGGCGCAAGCCTGATGCAGCCATGCCGCGTGTATGAAGAAGGCCTTCGGGTTGTAAAGTACTTTCAGCGAGGAGGAAGGCATTGTGGTTAATAACCGCAGTGATTGACGTTACTCGCAGAAGAAGCACCGGCTAACTCCGTGCCAGCAGCCGCGGTAATACGGAGGGTGCAAGCGTTAATCGGAATTACTGGGCGTAAAGCGCACGCAGGCGGTTTGTTAAGTCAGATGTGAAATCCCCGCGCTTAACGTGGGAAC
+
GGGGGGGGGGGGGGGGGGGGGGGGGGGGGGGGGGGGGGGFGGGGGGGGGGGGGGGGGGGGGGGGGGG:CGGGGGGGGGGGGGGGGGGGGGGGGGGGGGGGGGGGGGGFGDGGGGGGGGGGGGGGGGGGGGGGGGGG7FEGGGFGGGCFGGGGGGGGG7FGGGGGGGGGGGGGGGGGGGGGGGGGGGGGGDGGGGGGGGGG5*CGGGGCEGFFGGDEGGGGGGDFGGGGFGGG@GC=3CFGFCEFG)/73)>)17*)78BFGF7DF7CAFF?@FF6?2;GB@9CB4?>?<EFF0(
@M04650:207:000000000-C238N:1:1101:27901:6321 1:N:0:19
ACTCCTATGGGAGGCAGCAGTGGGGAATATTGCACAATGGGCGCAAGCCTGATGCAGCCATGCCGCGTGTATGAAGAAGGCCTTCGGGTTGTAAAGTACTTTCAGCGAGGAGGAAGGCATTGTGGTTAATAAACGCAGTGATTGACGTTACTCGCAGAAGAAGCACCGGCTAACTCCGTGCCAGCAGCCGCGGTAATACGGAGGGTGCAAGCGTTAATCGGAATTACTGGGCGTAAAGCGCACGCAGGCGGTTGATTAAGTCAGATGTGAAATCACTCAGCTTAACTTGGGAAC
+
GGGGGFE<6,<9B:CFEGGGGGGGGGGGGGGGGGGGDEFFFGGGGGGGGGGGGGGGGGGGGGGGGGGGGGGGGG9CFGGGCCFGGFGEFGGGGGGFGGGGGGD,EECCEEFFGG88F<=FFGGDGGG,:CFC,CFFEGG@CGGA,CFFGECFFGGGG@5FGGF7ECF+>EFEGGGCFGGGGGEFGGGFGGGGGGD59;FGGCGCEE85CGFGGE5CFF7C*5;=FFC+3*8552/*/21)89:3CDGGDDGGGDGFFFFBC4:?6*25@FFBFF*0)-2092*9**854))(.(
@M04650:207:000000000-C238N:1:1101:4127:6323 1:N:0:19
ACTCCTACGGGAGGCAGCAGTGGGGAATTTTGGACAATGGGCGAAAGCCTGATCCAGCAATGCCGCGTGCAGGATGAAGGCCTTCGGGTTGTAAACTGCTTTTGTCCGGAACGAAAAAGCTCCTTCTAATACAGGGGGCCCATGACGGTACCGTAAGAATAAGCACCGGCTAACTCCGTGCCAGCAGCCGCGGTAATACGTAGGGTCCGAGCGTTAATCGGACTTACTGGGCGTAAAGAGTGCGCAGGCGGTTATGTAAGACCGATGTGAAATCCCCGGGCTCCACCTGGGAAC
+
FGGGGGGGGGGBF7FDGGGGG@FGGGGGFGGGCCGC@E@E8F7FEF+EFGGGFGGFGGCEFGGC:FGGGGG9F,CEFFCDGFGG9FE7CFFFCEDF<F@A9FC9F,BEECFGEGDED,BD,5?F?FF9@?,<F9<++3CFE+@7FFF<C@FG@F7FFF99>;,>,5,>>7<*?CF9BEGC8E;?F8FGFB=*=1*:++2B9C5B7<*::5:**2*8FC>3**12<+<?ED*=5>DEC7*99*=>D7C3:9))1***9*8*+/2/))/3*8**19)),4>5@-9)).5::)72:(
@M04650:207:000000000-C238N:1:1101:14791:6328 1:N:0:19
ACTCCTACGGGAGGCAGCAGTAGGGAATCTTCGGCAATGGGGGCAACCCTGACCGAGCAACGCCGCGTGAGTGAAGAAGGTTTTCGGATCGTAAAACTCTGTTGTTAGAGAAGAACGTTAAGTAGAGTGGAAAATTACTTAAGTGACGGTATCTAACCAGAAAGGGACGGCTAACTACGTGCCAGCAGCCGCGGTAATACGTAGGTCCCAAGCGTTGTCCGGATTTATTGGGCGTAAAGCGAGCGCAGGTGGTTTCTTAAGTCTGATGTAAAAGGCAGTGGCTCAACCATTGTG
+
GGGGGGGGGGGGGGGGGGGGGGGGGGGGGGGGGGGGGGGGGGGGGGFGGGGGGGGGGGGGGGGGGGGGGGGGGGGGGGGGGGGGGGGGGGGGGGGGGGGGGGGGGGGGFGGGGGGGEGGGGGFGGGGGGGGFGGGGGGGGGGGGFGGGGGGGGGGGGGGGGGFGGCFGGGGGGGGGGGGGGGGGGGGGGGGDGGGGGGGGGGGGGGGGGGCGGGGGEGGGEGGGGFGGGGG=FGDED7FGFDFEGGDGBFGGDGFFFFFF76CCBDDAFFFF*75@?FFFFBFFFFFBFFFF<4
@M04650:207:000000000-C238N:1:1101:21024:6422 1:N:0:19
ACTCCTACGGGAGGCAGCAGTAGGGAATCTTCGGCAATGGGGGCAACCCTGACCGAGCAACGCCGCGTGAGTGAAGAAGGTTTTCGGATCGTAAAACTCTGTTGTTAGAGAAGAACGTTAAGTAGAGTGGAAAATTACTTAAGTGACGGTATCTAACCAGAAAGGGACGGCTAACTACGTGCCAGCAGCCGCGGTAATACGTAGGTCCCAAGCGTTGTCCGGATTTATTGGGCGTAAAGCGAGCGCAGGTGGGTTCTTAAGTCTGATGTAAAAGGCAGTGGCTCAACCATTGTG
+
GGGGGGGGGGGGGGGGGGGGGGGGGGGGGGGGGGGGGGGGGGGGGGGGGGGGGGGGGGGGGGGGGGGFGGGGGGGGGGGGGGGGGGGGGGGGGGGGGGGGGGGGGGGGGGGGGGGGGFGD<FBDFGGGGGGDFFFGGGGGGGGFGGGFEGGGFGCFGGGFGGGGGGGGGEDGGGGGGGGGFGFGGGGGGGGGDGGGGGGGGGGGGGGFGFGGGGC8CDGGGGE5EF7EC:9F:EDCDFFGFGFFGGGDBCFF)>DFFF4=CBFF?*:4?FFFFFFF??7?@:<;F@F<09=A>)
@M04650:207:000000000-C238N:1:1101:20344:6429 1:N:0:19
ACTCCTACGGGAGGCAGCAGTAGGGAATCTTCCGCAATGGACGAAAGTCTGACGGAGCAACGCCGCGTGAGTGAAGAAGGTTTTCGGATCGTAAAACTCTGTTGTTAAAGAAGAACAAGGATGAGAGTAACTGCTCATCCCCTGACGGTATTTAACCAGAAAGCCACGGCTAACTACGTGCCAGCAGCCGCGGTAATACGTAGGTGGCAAGCGTTGTCCGGATTTATTGGGCGTAAAGCGAGCGCAGGCGGTTCTTTAAGTCTGATGTGAAAGCCCCCGGCTCAACCGGGGAGG
+
GGGGGGGGGGGGGGGGGGGGGGGGGGGGGGGGGGGGGGGGDGGGEEGFFGGGGGGGGGGGGGGGGGGGGGGGGGGGGEGGGGGGGGGGGGGGGGGGGGGGGGGFGGGGGGFEGGGGGGFGGFGGGCFGGGGGGGGGGGGGGGGG@FGEGGGAFGGGGGFGGGGFGGGGGGGGGGGGGGGFGGFDF6CGG>CEGEGGEGFGGGGGGFGDGGGGGGCGEGGDGGGEGGEFCFFFBCCEGGFD@GF@GGG)<CD3CDF4@=F?<BFF7:76@6*9B?F:69)<D9<4?FF;1)7(29
@M04650:207:000000000-C238N:1:1101:7227:6497 1:N:0:19
ACTCCTACGGGAGGCAGCAGTGGGGAATATTGCACAATGGGCGCAAGCCTGATGCAGCCATGCCGCGTGTGTGAAGAAGGCCTTCGGGTTGTAAAGCACTTTCAGCGAGGAGGAAGGTGGTGAGCTTAATACGCTCATCAATTGACGTTACTCGCAGAAGAAGCACCGGCTAACTCCGTGCCAGCAGCCGCGGTAATACGGAGGGTGCAAGCGTTAATCGGAATTACTGGGCGTAAAGCGCACGCAGGCGGTTTGTTAAGTCAGATGTGAAATCCCCGGGCTCAACCTGGGAAC
+
GGGGGGGGGGGGGGGGGGGGGGGGGGFGGGGGGGGGGGGGGGGGGGGGGGGGGGGGGGGGGGGGGGGEGGGGGGGGGGGGGGGGGGGDGGGGGGGGFGGGGGGGGGDCFEGGGGGGGGDCGFFGGGGGGFGGGGEEGGGGFFDFGGGGGGGGGGGGGGGGGGGGGGGGGGGGCFGGCGGGGCFGGFGGGGGEDGDEGGFGDEEGGGGGGGGGG=ECGFFGEGGGFFGGCCCFDGGCCCFGFGDF3)59>CDGGGG@FFFFCFDGFGGAFF?6FF4@:>3@EFGFFF>?B::7((
@M04650:207:000000000-C238N:1:1101:24819:6502 1:N:0:19
ACTCCTACGGGAGGCAGCAGTGGGGAATATTGCACAATGGGCGCAAGCCTGATGCAGCCATGCCGCGTGTGTGAAGAAGGCCTTCGGGTTGTAAAGCACTTTCAGCGAGGAGGAAGGTGGTGAACTTAATACGTTCATCAATTGACGTTACTCGCAGAAGAAGCACCGGCTAACTCCGTGCCAGCAGCCGCGGTAATACGGAGGGTGCAAGCGTTAATCGGAATTACTGGGCGTAAAGCGCACGCAGGCGGTCTGTCAAGTCGGATGTGAAATCCCCGGGCTCAACCTGGGAAC
+
GGGGGGGGGGGGGGGGGGGGGGGGGGGGGGGGGGGGGGGGGGGGGGGGGGGGGGGGGGGGGGGGGGGGGGGGGGGGGGGGGGGGGGGGGGGGGGGGGGGGGGGGGGGGGGGGGGGGGGGGGGGGGGGGGGGGGGGGFGGGGGGFGGGGGGGGGGGGGGGGGGGGGGGGGGGGGGGGGGGGGGGGGGGGGGGGGGGGGGGGGGGGGGGGGGGGGGGGGGGGGGGGGGGGGGGGFGGGGGFGFGFFG<<DDCDGGGFFFFFFGFGGFGGFB6@=?FF@39C@B>GFFFFBFF>?B<
@M04650:207:000000000-C238N:1:1101:18789:6523 1:N:0:19
ACTCCTACGGGAGGCAGCAGTGGGGAATATTGCACAATGGGCGCAAGCCTGATGCAGCCATGCCGCGTGTATGAAGAAGGCCTTCGGGTTGTAAAGTACTTTCAGCGGGGAGGAAGGGAGTAAAGTTAATACCTTTGCTCATTGACGTTACCCGCAGAAGAAGCACCGGCTAACTCCGTGCCAGCAGCCGCGGTAATACGGAGGGTGCAAGCGTTAATCGGAATTACTGGGCGTAAAGCGCACGCAGGCGGTTGAGTAAGTCAGAGGTGAAATCCCCGGGCTCAACCTGGGAAC
+
GGGGGGGGGGGFGGGGGGGGGGGGGGGGGGGGGGGGGGGGGFEGGGEGGGGGGGGGGGGGGGGGGGGGGGGGGGGGGGGGGGGGGGGDGGGGGGGGGGGGGGGGGGGGGGGGGGGGGCGGGG9=FFA<CDFGGGGDGFGFA<CFCCECFGEGGGGGC7FFCFGGCCFGGGGEGGGDGGGGGGFCFGGGGG5EGECEFGGFCGEGGGG5CEFGE5C8CGGGGGGF??0C+9FG@CDE3C4C>DBBGGDCEC719C<)1=6@CBC>***5>FFFFF6)-4C>B>C9=@>??:F?7-
@M04650:207:000000000-C238N:1:1101:10352:6541 1:N:0:19
ACTCCTACGGGAGGCAGCAGTAGGGAATCTTCCGCAATGGACGAAAGTCTGACGGAGCAACGCCGCGTGAGTGAAGAAGGATTTCGGATCGTAAAACTCTGTTGTTAAAGAAGAACAAGGATGAGAGTAACTGCTCATCCCCTGACGGTATTTAACCAGAAAGCCACGGCTAACTACGTGCCAGCAGCCGCGGTAATACGTAGGTGGCAAGCGTTGTCCGGATTTATTGGGCGTAAAGCGAGCGCAGGCGGTTCTTTAAGTCTGATGTGAAAGCCCTCGGCTCAACCGGGGAGG
+
EGGGGGGGGGGGGGGGEGEGACEFGF@FGFGFGGEGGGGGGGFGGGGAFDGFFGCEGE,EFGGGGGGGGGGCFDGGGGGG,=FFGGC:+>FFF?FG9EGCAFFDGFGA,CFEFGGFGGFGD=FFFGFG9?AFFFFGGDGGCGGGFD7C3@<CFFGGGGG7CGF@CFCGFGCBFGGGGDF<ECDGFCFCF>:C:BE:FGGC?<CC+31AE9755/BEGGGDCCGD?+<<CGGDEEDC<FFCBG@3))17>DD<>**179BB09>7@*:6**/*9@53(.9;)-9*9:>;1>E((4
@M04650:207:000000000-C238N:1:1101:10634:6555 1:N:0:19
ACTCCTACGGGAGGCAGCAGTAGGGAATCTTCGGCAATGGGGGCAACCCTGACCGAGCAACGCCGCGTGAGTGAAGAAGGTTTTCGGATCGTAAAACTCTGTTGTTAAAGAAGAACAAGGATGAGAGTAACTGCTCATCCCCTGACGGTATTTAACCAGAAAGCCACGGCTAACTACGTGCCAGCAGCCGCGGTAATACGTAGGTGGCAAGCGTTGTCCGGATTTATTGGGCGTAAAGCGAGCGCAGGCGGTTCTTTAAGTCTGATGTGAAAGCCCCCGGCTCAACCGGGGAGG
+
GGGGGGGGGGGGEGGGGGGGGGGGGGGGGGGGGGGGGGGGGGGGGGGGGGGGGGGGGGGGGGGGGGGGGFFFGGGGGGGGGGGGGGGGGGGGGGGGGGGFGGGGGGFGFGGGGGGGGGGGGGGGGGDFGGGGGGGGGGGC=FGCGG@GGGGAFFCFFG7DFFGGGGGGGGGGGGGGGGGGGFFGGCFGGGGGGE>EFFGG9:FEFGGGGGGGGGGG=2:C53;ACFGG+>*:>GGCFDF3BDFEGDGGBGD7DGGFFFFFGFGG***6***97@47?9D3.7C6FFF>;B>>>>
@M04650:207:000000000-C238N:1:1101:4409:6560 1:N:0:19
ACTCCTACGGGAGGCAGCAGTGGGGAATATTGCACAATGGGCGCAAGCCTGATGCAGCCATGCCGCGTGTATGAAGAAGGCCTTCGGGTTGTAAAGTACTTTCAGCGAGGAGGAAGGCATTGTGGTTAATAACCGCAGTGATTGACGTTACTCGCAGAAGAAGCACCGGCTAACTCCGTGCCAGCAGCCGCGGTAATACGGAGGGTGCAAGCGTTAATCGGAATTACTGGGCGTAAAGCGCACGCAGGCGGTTTGTTAAGTCAGATGTGAAATCCCCGAGCTTAACTTGGGAAC
+
GGGGGGGGGGGGGGGEGGGGGGGGGGGGFGGGGGGGGGGGGGGGGGGGGGGGGGGGGGGGDDGGGGGGGGGGGGGGGGGG8<FGGGGEFFGGGGGGGGGGFGGGGFGFGGGGGGGGGG@FGGGGGGGFGGGFDFGGE@CFE9DFFFGFGGEDGCGDGGFGGGFGGGGG@EGGGF9DFGGCEFFGDCC7EGGEGCC8?C?EE1:CEGG=FCFDGGGGGFGG=C85CCCGFG*5)2)CFG?C>5>>C<DGFDGGGGGFFF?FF*2*/:DAFFFBFF??B;D>56CFFB6)49:??3
@M04650:207:000000000-C238N:1:1101:14422:6612 1:N:0:19
ACTCCTACGGGAGGCAGCAGTGGGGCATATTGCACAATGGGCGCAAGCCTGATGCAGCCATGCCGCGTGTGTGAAGAAGGCCTTCGGGTTGTAAAGCACTTTCAGCGAGGAGGAAGGGTAGTGTGTTAATAGCACATTGCATTGACGTTACTCGCAGAAGAAGCACCGGCTAACTCCGTGCCAGCAGCCGCGGTAATACGGAGGGTGCAAGCGTTAATCGGAATTACTGGGCGTATAGCGCACGCAGGCGGTTTGTTAAGTCAGATGTGAAATCCCCGAGCTTAACTTGGGAAC
+
FGGFEG96,B:-@FGG7BF,CE8F+,+C66CFEEGGG9FCFFF7@7CFGGC,EEECEFF@C8CFGG7@+8CECFA<FGFGGD<F=7BEGG7F9?AFADFGBEFGGD:CFE>FGGFAF7BF?E=FFAB?7B?@FDFE<EFEEF99,=>F=FFFG7F+35,@FB,,3>DF7CCCBF9>ECFFC8;DFGFGGEEEEED8E9;88EEG7EG=F:+7;**/>C79*>E:F9<9?4CCDCG*>F?)79>><<)17CCGGGG>FFFFFFC7=7>:*/@FFFFF?697<67?FBFF565:?1
@M04650:207:000000000-C238N:1:1101:20159:6633 1:N:0:19
ACTCCTACGGGAGGCAGCAGTGGGGAATATTGCACAATGGGCGCAAGCCTGATGCAGCCATGCCGCGTGTGTGAAGAAGGCCTTCGGGTTGTAAAGCACTTTCAGCGAGGAGGAAGGTGGTGAACTTAATACGTTCATCAATTGACGTTACTCGCAGAAGAAGCACCGGCTAACTCCGTGCCAGCAGCCGCGGTAATACGGAGGGTGCAAGCGTTAATCGGAATTACTGGGCGTAAAGCGCACGCAGGCGGTTTGTTAAGTCAGATGTGAAATCCCCGGGCTCAACCTGGGAAC
+
GGGGGGGGGGGGGGGGGGGGGGGGGGGGGGGGGGGGGGGGGGGGGGGGGGGGGGGGGGGGGGGGGGGGGGGGGGGGGGGGGGGGGGGGGGGGGGGGGGGGGGGGGGGGGGGGGGGGGGGGGFFGGGGGGGGGGGGGGGGGGGGGGGGGGGGGGGGGGGGGGGGGGGGGGGGGGGGGGDGGGGGGGGFGGC*=EGGEGFGGGEEGGGGGGGGGGGGGGGGG5DGGGGGGGGGGFGGG<7755DFEGGGC:DGD)9CFF?FFGFGFFFDBFFFFFFF?:>G>D>GFFFFFF4>?>(
@M04650:207:000000000-C238N:1:1101:26881:6634 1:N:0:19
ACTCCTACGGGAGGCAGCAGTAGGGAATCTTCGGCAATGGACGAAAGTCTGACCGAGCAACGCCGCGTGAGTGAAGAAGGTTTTCGGATCGTAAAACTCTGTTGTTAGAGAAGAACAAGGACGTTAGTAACTGAACGTCCCCTGACGGTATCTAACCAGAAAGCCACGGCTAACTACGTGCCAGCAGCCGCGGTAATACGTAGGTGGCAAGCGTTGTCCGGATTTATTGGGCGTAAAGCGAGCGCAGGCGGTTTGTTAAGTCAGATGTGAAATCCCCGCGCTTAACGTGGGAAC
+
FGGGGGGGGGGGGGGGGGGGGGGGGGGGGGGGGGGGFGGGGFGEGGGFGGGFGGGGF7CFDGGGGGGEGGGGGFGGGGGG,EFGGGGGGGGGGGGGGGFGGGGGGGGGFGGFGGGFGGGGGDFFGGGGGGGGGGGGGGGEGGGGGFGCFGCFGGGG7FGGFGFG7FFGDGGGGGGGGCFCCFGGGFGFCEGGGGE8CGFFECCB9CDFGGFF8=*1:7:CC**1<EF+9CGG@EG=<*9<BGBB:DG3>GG55<C@4F?F<9C79::)976=FF?4,39DF;*>FB>:?E>2:(
@M04650:207:000000000-C238N:1:1101:21709:6708 1:N:0:19
ACTCCTACGGGAGGCAGCAGTAGGGAATCTTCCGCAATGGACGAAAGTCTGACGGAGCAACGCCGCGTGAGTGAAGAAGGTTTTCGGATCGTAAAACTCTGTTGTTAAAGAAGAACAAGGATGAGAGTAACTGCTCATCCCCTGACGGTATTTAACCAGAAAGCCACGGCTAACTACGTGCCAGCAGCCGCGGTAATACGTAGGTGGCAAGCGTTGTCCGGATTTATTGGGCGTAAAGCGAGCGCAGGCGGTTCTTTAAGTCTGATGTGAAAGCCCCCGGCTCAACCGGGGAGG
+
GGGGGGGGGGGGGGGGGGGGGGGGGGGGGGGGGGGGGGGGGGGGGGGGGGGGGGGGGGGGGGGGGGGGGGGGGGGGGGGGGGGGGGGGGGGGGGGGGGGGGGGGGGGGGGGGGGGGGGGGGGGGGGGGGGGGGGGGGGGGGGGGGGGGGGGGGGGGGGGGGGGGGGGCGGGGGGGGGGGGGGGGGGGGGGGGGGGGGGGGGGGGGFGFGGGGEEGEEGGGGGGGGGGGDGGGFGGGGGFGFGFFGGGGFGGDGGGFFFFFGFGG?GGDFFFFFFFFF>DDFFGFFFFFF>D9>B
@M04650:207:000000000-C238N:1:1101:22563:6760 1:N:0:19
ACTCCTACGGGAGGCAGCAGTGGGGAATATTGCACAATGGGCGCAAGCCTGATGCAGCCATGCCGCGTGTGTGAAGAAGGCCTTCGGGTTGTAAAGCACTTTCAGCGAGGAGGAAGGTGGTGAACTTAATACGTTCATCAATTGACGTTACTCGCAGCAGAAGCACCGGCTAACTCCGTGCCAGCAGCCGCGGTAATACGGAGGGTGCAAGCGTTAATCGGAATTACTGGGCGTAACGCGCACGCAGGCGGTTTGTTAAGTCAGATGTGAAATCCCCGGGCTCAACCTGGGAAC
+
FGGGGGGGGGGFEGGGEGDGGGFGEGGGGGFGGFGGGGFGCFGGGG@FFCG<EGGGAFEFGFGGGGGFF==CC?FFGGGGCFGGGGGCFGGGGG9FGGGFGGGGGG7+C7CCEF@FDGGFEFGBF<FAAC<EF=DFFCGG,?AFGGGGCDGDFCFFE+@FFGGGGGGGGGCCCEGGFEF*CFGGGGGGGDEECC8B2BFFG*:EGEGG?7CFGGGCFGGGEC8CFGFGCGGCBGGD*>DGFG>DG5DDE5C>9/C)7=FFCFDFFCG<FF==@FF??>CDE;<=?FF0<).1,.
@M04650:207:000000000-C238N:1:1101:25573:6766 1:N:0:19
ACTCCTACGGGAGGCAGCAGTGGGGAATATTGCACAATGGGGGAAACCCTGATGCAGCAACGCCGCGTGAGTGAAGAAGGTCTTCGGATTGTAAAGCTCTGTTAGCAGGGAAGAGATAGGACGGTACCTGCAGAGGAAGCCACGGCTAACTACGTGCCAGCAGCCGCGGTAATACGTAGGTGGCAAGCGTTGTTCGGAATAACTGGGCGTAAAGGATGCGTAGGCGGTTAGATAAGTTATGTGTTAAATATATAGGCTTAACCTGTAGAAAGCACATAAAACTGTGTAACT
+
GGGGGGGGGGGGGGGGGGGGGGGGGGGGGGGGGGGGGGGGGGEGEGGGGGGGGGGGFGFGGEGGGGGGGGGGGGGGGGGGGFGFGGGEGGGGGFGGGGGGGGGGGGGGGGGDGGFGGG9FFGGGGGGGGGGGCAFFGGGGGFGGGGGDCFFGGGGGGGGGGGGGGGGGGGGDGGGGGGGGGGGGFFDFGGGGGGCEGGCGCFGGFCFFGGGEGGGFGGG9?3CEGGGGDGGCFFFGFG?FFGFFGGFFBFFCF>FFFFFF9FGGFGCAFF@F??>><DF=FFCF?FFFAFF
@M04650:207:000000000-C238N:1:1101:20689:6770 1:N:0:19
ACTCCTACGGGAGGCAGCAGTGGGGAATATTGCACAATGGGCGCAAGCCTGATGCAGCCATGCCGCGTGTATGAAGAAGGCCTTCGGGTTGTAAAGTACTTTCAGCGAGGAGGAAGGCATTGTGGTTAATAACCGCAGTGATTGACGTTACTCGCAGAAGAAGCACCGGCTAACTCCGTGCCAGCAGCCGCGGTAATACGGAGGGTGCAAGCGTTAATCGGAATTACTGGGCGTAAAGCGCACGCAGGCGGTTTGTTAATTCAGATGTGAAATCCCCGACCTTAACTTGGGAAC
+
GGGGGGGGGGGFGGGGGGGGGF<FGGGGGGGGGGGGGGEDFGGGGGDFGGGGGGGGGGGGGGGGGGGGGGGGGGGFGGGGFGGGG<FDGGGGCGGGGFGGFGGCFGEFFEFCF7,BFGFFGGGGDFGEAEGFFDGGCFGCFDE<FGGEFG:FFDGGD::<:,FFCF8CFGG7<DGGGEG*BFCGCFFGFCGG>EGGGF+;CE=78:CEEFFGEEGEFGG78*17F7C<E785@ED5C795)9::D3DC7DGGG35>??6/+9>7?C7<FFFFF4)904))0477*7*6<)),,(
@M04650:207:000000000-C238N:1:1101:20066:6814 1:N:0:19
ACTCCACGGGAGGCAGCAGTGGGGAATATTGCACAATGGGCGCAAGCCTGATGCAGCCATGCCGCGTGTGTGAAGAAGGCCTTCGGGTTGTAAAGCACTTTCAGCGAGGAGGAAGGCCAATAGCTTAATCGGTTGTTGGATTGACGTTACTCGCAGAAGAAGCACCGGCTAACTCCGTGCCAGCAGCCGCGGTAATACGGAGGGTGCAAGCGTTAATCGGAATTACTGGGCGTAAAGCGCACGCAGGCGGTTTGTTAAGTCAGATGTGAAATCCCCGAGCTTAACTTGGGAACT
+
GGGGGGGFGGEGGGGGGGGGGGGGGGGGGGGGGGGGGGCFGEGGGGGGGFFGGGGGGGGGFGGGGGEGGGGGGFF,FGGGGGGG=CEGEGGGGGFGDFGGGGGGGGGGGCFEGFGEFGGFG@FGGFBFG,3B>FGFGCFGGGGGFG>FGDFGGGGGGFFFGGGFGGGGGG>EGGGGDGFGGGGGCF6CGGGGGCEGFGGD8CDGGG5<?FFGGEGGFFDC*9FD7:FGDGC5@C5:7CBC@DF@CDC:>>>DCDGFB/=FG=7FBFG)86476)7>9>)<@?FFFFFA?::?0.
@M04650:207:000000000-C238N:1:1101:26992:6896 1:N:0:19
ACTCCTACGGGAGGCAGCAGTAGGGAATCTTCGGCAATGGACGAAAGTCTGACCGAGCAACGCCGCGTGAGTGAAGAAGGTTTTCGGATCGTAAAACTCTGTTGTTAGAGAAGAACAAGTAGGAGAGTAACTGCTCTTACCTTGACGGTATCTAACCAGAAAGCCACGGCTAACTACGTGCCAGCAGCCGCGGTAATACGGAGGGTGCAAGCGTTAATCGGAATTACTGGGCGTAAAGCGCACGCAGGCGGTTGATTAAGTCAGATGTGAAATCCCCGAGCTTAACTTGGGAAC
+
GGGGGGGGGGGEGGGGGGGGGGGGGGGGGGGGGGGGGGGGGGGGGGGGGGGGGGGGGEGGFGGGGGGEGGGGGGGGGGGGGFGGGGGGEGGGGGGFFFFGGGGGGGGGGGGGGGGGGGGGGGGGGGGGGFGFGGGFGGGGGGGGGGGGGGGGGGGGGGGGGGGF7CGGGGDGGGGGGGGGGGGGGGGGGCGGGGGGGGFGGGGGGGGGGGGGGGGGGGGGGGG=C?CGGGGGEGGGGGFGEC3BDGGDFDGDGGGFFFF?C?CDFGGFFFFFF4<961DFFBDFFFFABFFFB,
@M04650:207:000000000-C238N:1:1101:4035:6977 1:N:0:19
ACTCCTACGGGAGGCAGCAGTGGGGAATATTGCACAATGGGCGCAAGCCTGATGCAGCCATGCCGCGTGTGTGAAGAAGGCCTTCGGGTTGTAAAGCACTTTCAGCGAGGAGGAAGGTGGTGAGCTTAATACGCTCATCAATTGACGTTACTCGCAGAAGAAGCACCGGCTAACTCCGTGCCAGCAGCCGCGGTAATACGGAGGGTGCAAGCGTTAATCGGAATTACTGGGCGTAAAGCGCACGCAGGCGGGTTGTTAAGTCAGATGTGAAATCCCCGGGCTCAACCTGGGAA
+
GGGGGGGGGGGGGGGGGGGGGGFGGGGGGGGGGCFGGGGGGGGGGGGGGGGGGGGGGG?GGGGGGCFFGDGGGGFFFFGGG<AFGGGGGGGGGGGGGGGGGGGGGGGEGG>7FGFGGGGFFFFGGADFGGG9F7=FDFGGFFGFEFG>FF:FGEDCFFGGGGF7FFGGDEFEGAFFGGG>CFGGGGGGG5=CE*:8BC9:88EEGGGGFGGGGCC=FGGF=DEGCFG?<F=5<EDGFCFG@7)<DDDG@GG357DD)19FE?C>*20)99B**9)/49C3)4C@?:F?<F312
@M04650:207:000000000-C238N:1:1101:24228:6982 1:N:0:19
ACTCCTACGGGAGGCAGCAGTAGGGAATCTTCGGCAATGGGGGCAACCCTGACCGAGCAACGCCGCGTGAGTGAAGAAGGTTTTCGGATCGTAAAACTCTGTTGTTAGAGAAGAACGTTATGTAGAGTGGAAAATTACTTAAGTGACGGTATCTAACCAGAAAGGGACGGCTAACTACGTGCCAGCAGCCGCGGTAATACGTAGGTCCCAAGCGTTGTCCGGATTTATTGGGCGTAAAGCGAGCGCAGGTGGTTTCTTAAGTCTGATGTAAAAGGCAGTGGCGCAACCATTGTG
+
FGGGGGGGDGGGGGGGGGGGGFGGGGGGGGGGGGGGGGGGGGGGGFFGGGGGGGGGGGGGGGGGGGGGGEEEGGGGGGGGFFGGGGGGEEEGGGFFGGGGFG9FFGGGGGGGGGGFGGDG,E?DFGGFGG?>DG9FGFCAFFGFFGGGGGGFGFCFGFFFGFCFGGCDFEFGGGGGGFEEFCGCCF8F>FCGGC88EFGFFC<CB;BF8?FEFG;CGGGGEDA>8<9F?FFFFGDGC7FGFDB>5DCD@1*9>FC4=FBFCFGCFC>AFFFBFF>F2(99??37>>77:*=<A<
@M04650:207:000000000-C238N:1:1101:12181:6992 1:N:0:19
ACTCCTACGGGAGGCAGCAGTGGGGAATATTGCACAATGGGCGCAAGCCTGATGCAGCCATGCCGCGTGTGTGAAGAAGGCCTTCGGGTTGTAAAGCACTTTCAGCGAGGAGGAAGGTGGTGAACTTAATACGTTCATCAATTGACGTTACTCGCAGAAGAAGCACCGGCTAACTCCGTGCCAGCAGCCGCGGTAATACGGAGGGTGCAAGCGTTAATCGGAATTACTGGGCGTAAAGCGCACGCAGGCGGTTTGTTAAGTCAGATGTGAAATCCCCGGGCTCAACCTGGGAAC
+
GGGGGGGGGGGGGGGGGGGGGGGGGGGGGGGGGGGGGGGGGGGGGGGGGGFGGGGGGGGGGGGGGGGCGGGGGGGGGGGGGFGGGGGGGGGGGGGGGGGGGGGGGGGGGGGGGGGGDEEGGGGGGGGGGGGGGGGGGGGGGGGGGGGGGGGGGGGGGGGGGGGGGGGDGGGGGGCGGGGCGGFGGGGGECEGGEGGGFCFGGEGGGEEGGGGGGDGGGGGGGGFGFGGGGGGDGGGGGFGFGFFGDGGFGGDGDDFFFFFGFGGFFG2496B*9?F?FGFB(97FF:3:>::0-
@M04650:207:000000000-C238N:1:1101:11928:7048 1:N:0:19
ACTCCTACGGGAGGCAGCAGTAGGGAATCTTCCGCAATGGACGAAAGTCTGACGGAGCAACGCCGCGTGAGTGAAGAAGGTTTTCGGATCGTAAAACTCTGTTGTTAAAGAAGAACAAGGATGAGAGTAACTGCTCATCCCCTGACGGTATTTAACCAGAAAGCCACGGCTAACTACGTGCCAGCAGCCGCGGTAATACGTAGGTGGCAAGCGTTGTCCGGATTTATTGGGCGTAAAGCGAGCGCAGGCGGTTCTTTAAGTCTGATGTGAAAGCCCCCGGCTCAACCGGGGAGG
+
GGGGGGGGGGGDFGGGGGGGGGGGGGGGGGGGGGGGGGGGGGGGCFEGGCFGGGGGGGGGGGGGGGGFGGGGGGGFFGGGFGFGFCGGEGGFGGGGGGGGGGGGGGGGGGGGGGGGFGFGGGGGGGGGGGGGGGFCEDCFFGGGGGGEGGGFDGGGGGGCGCGFGGGDGGGGGGGGGEGGGFFGGFFGGGGGGGGEFDFGCFCEGGGFGGGGDAEG*;DCE5*/0AEGGCCCEGGGGGFGFGFEGGGGFGGD)9:=?F?FA7CDFGD<B?B*75)082<:3(/*=F5095>>2>
@M04650:207:000000000-C238N:1:1101:24252:7048 1:N:0:19
ACTCCTACGGGAGGCAGCAGTGGGGAATATTGCACAATGGGCGCAAGCCTGATGCAGCCATGCCGCGTGTGTGAAGAAGGCCTTCGGGTTGTAAAGCACTTTCAGCGAGGAGGAAGGCCAATAGCTTAATAGGTTGTTGGATTGACGTTACTCGCAGAAGAAGCACCGGCTAACTCCGTGCCAGCAGCCGCGGTAATACGGAGGGTGCAAGCGTTAATCGGAATTACTGGGCGTAAAGCGCACGCAGGCGGTTTGTTAAGTCAGATGTGAAATCCCCGGGCTCAACCTGGGAAC
+
GGGGGGGGGGDGGGGGGGGGGGGGGGGFGGGGGGGGGGFFGGGGGGGGGGGFGGGGGFGGGGGGGGGFGGFGGGGGGGGGGGGGGGGGGGGGGGGG,BEGGGGGGGG:FGDGGGFGGCC<44EA?FFGGGF<,CFA@,,,AFGGGGGGGGG<FGGGGGGGGGGGGGFGGGGGGGGGGGFGGGGGGGGGGGGGGGGGGGGGGGGDGGDEFFGGEEGGGGGGDGCGGGGGGGGFEGGGGGFGFGEFGGGGFGGCDGDFFFF=C?GGFFGFFFF@FFF4?BCBDBGFFFF?BFFFF4
@M04650:207:000000000-C238N:1:1101:11539:7071 1:N:0:19
ACTCCTACGGGAGGCAGCAGTAGGGAATCTTCCGCAATGGACGAAAGTCTGACGGAGCAACGCCGCGTGAGTGAAGAAGGTTTTCGGATCGTAAAACTCTGTTGTTAAAGAAGAACAAGGATGAGAGTAACTGCTCATCCCCTGACGGTATTTAACCAGAAAGCCACGGCTAACTACGTGCCAGCAGCCGCGGTAATACGTAGGTGGCAAGCGTTGTCCGGATTTATTGGGCGTAAAGCGAGCGCAGGCGGTTCTTTAAGTCTGATGTGAAAGCCCCCGGCTCAACCGGGGAGG
+
GGGGGGGGGGGGGGGGGGGGGGGGGGGGGGGGGGGGGGGGGGGGGEFGGGGGGGGGGGGGGGGGGGGGGGGGGGFGGGGGGGGGGGGGGGGGGGGGGGGGGGGGGGGGGGGGGGGGGGGFGGGGGGGGGGGGGGGGGGGGGGGFGGDGGGGGGGGGGFFFGGGGGGGGGGGGGGGGGCGBFFGGGGGGGGEEGGGGGGGGGGGGGFGGFGFFEGGGGGGGGD55EFFGFGGGBGG5CFFD:>BFD3CDEG)19DGFFF96CFGD4::6?BFF=F@FBFGDFFGFFFFFBEF>BF
@M04650:207:000000000-C238N:1:1101:11432:7083 1:N:0:19
ACTCCTACGGGAGGCAGCAGTAGGGAATCTTCCACAATGGACGAAAGTCTGATGGAGCAACGCCGCGTGAGTGAAGAAGGATTTCGGTTCGTAAAACTCTGTTGTAAGGGAAGAATAAGTACAGTAGTAACTGGCTGTACCTTGACGGTACCTTATTAGAAAGCCACGGCTAACTACGTGCCAGCAGCCGCGGTAATACGTAGGTGGCAAGCGTTGTCCGGAATTATTGGGCGTAAAGCGCGCGCAGGTGGTTTCTTAAGTCTGATGTGAAAGCCCACGGCTCAACCGTGGAGG
+
GGGGGGGGGGGGGGGGGGGGGGGGGGGGGGGGGGGGGGGGGGGGGGGGGGGGGGGGGGGGGGGGGGGGGGGGGGFGGGGGCGGGGGGGGGGGGGGGFFFGGGGFGGGGGGGGGGGGGGFFGGGFGFGGGGGGGGGGEGFGGGGFGGGGGGGGGGGGGGGGFFGGGGGGGGGGGFDFGGGGFGGGGGGGFGGGGGGGG@FGGGGEGGGGFCF5CGGGGGGGEDGGGFFGCFCGBGGDFCFGFGF>DCDDFGGGGGGFF?FFEFGGFGFAFFFFFFFF6?GFF9DFFFFF?5B?FF
@M04650:207:000000000-C238N:1:1101:10300:7088 1:N:0:19
ACTCCTACGGGAGGCAGCAGTAGGGAATCTTCGGCAATGGACGAAAGTCTGACCGAGCAACGCCGCGTGAGTGAAGAAGGTTTTCGGATCGTAAAACTCTGTTGTTAGAGAAGAACAAGGATGAGAGTAAAATGTTCATCCCTTGACGGTATCTAACCAGAAAGCCACGGCTAACTACGTGCCAGCAGCCGCGGTAATACGTAGGTGGCAAGCGTTGTCCGGATTTATTGGGCGTAAAGCGAGCGCAGGCGGTTTCTTAAGTCTGATGTGAAAGCCCCCGGCTCAACCGGGGCG
+
GGGGGGGGGGGGGGGGGGGGGGGGGGGGGGGGGGGGGGGGGGGGGGGGGGGGGGGGGGGGGGGGGGFFGGGGGGGGGGGGGGGGGGGGGGGGGGGGGGGGGGGGGGGGGGGGGGGGGGGGGGGGGGGFGGGGGGGGGGCDFGGGGGGGGGGGGGGGGGGGGGGGGGFGGGGGGGGGGGGGGGGGGGGGGGEGGGGGGG?CFFDGGGFGGGGG5EEEGGGGGG/*;9CFGGGGFG37CFFFBGFFGD3CDDGGGG36=@FFF/:C?CF<*8086B?F:<DBFB7>F6?BBFFF(4
@M04650:207:000000000-C238N:1:1101:22829:7120 1:N:0:19
ACTCCTACGGGAGGCAGCAGTAGGGAATCTTCGGCAATGGACGAAAGTCTGACCGAGCAACGCCGCGTGAGTGAAGAAGGTTTTCGGATCGTAAAACTCTGTTGTTAGAGAAGAACAAGTAGGAGAGTAACTGCTCTTACCTTGACGGTATCTAACCAGAAAGCCACGGCTAACTACGTGCCAGCAGCCGCGGTAATACGTAGGTGGCAAGCGTTGTCCGGATTTATTGGGCGTAAAGCGAGCGCAGGCGGTTTCTTAAGTCTGATGTGAAAGCCCCCGGCTCAACCGGGGAGG
+
GGGGGGGGGGGGGGGGGGGGGGGGGGGGGGGGGGGGGGGGGGGGGGGGGGGGGGGGGGGGGGGGGGGGGGGGGGGGGGGGGGGGGGGGGGGGGGGGGGGGGGGGFGGGGGGGGGGGGGGGGGGGGGGGGGGGGGGGGGGGGGGGGGGGGGFGGGGGGGGGGGGGGGGGGGGGFGGGGGGGGGGFGGGGGGGGGGGDFGGGGGGGGGGGGGGGGGGGGFGGGGGGGGGG9FFGFGGGGGFDEDDFGGGGFGGG7DFFFFFFFFGC=F7:?FFFFFFF<;CEF>G=FFF>>3>>9F
@M04650:207:000000000-C238N:1:1101:20930:7175 1:N:0:19
ACTCCTACGGGAGGCAGCAGTAGGGAATCTTCCGCAATGGACGAAAGTCTGACGGAGCAACGCCGCGTGAGTGAAGAAGGTTTTCGGATCGTAAAACTCTGTTGTTAAAGAAGAACAAGGATGAGAGTAACTGCTCATCCCCTGACGGTATTTAACCAGAAAGCCACGGCTAACTACGTGCCAGCAGCCGCGGTAATACGTAGGTGGCAAGCGTTGTCCGGATTTATTGGGCGTAAAGCGAGCGCAGGCGGTTCGTTAAGTCTGATGTGAAAGCCCCCGGCTCAACCGGGGAGG
+
FGGGGGGGGGGGGGGGGGGGGGGGGGGGGGGGGGGGGGGGGGGGGDFFFGFGGEGGGGGGGGGGGGGFGGGGGGGGGGG8CFGGGGG:BFFGAFFCFGGGGGDGFCF@FFGGGGGGGGGG=<F<<DEFFGGGGFAFFGGGGGGG8,>>@=DCD<CFGGGCGGDG:>ECEGC8FGGGGGGGGGGGGDC>DEGCEEEEGGFG9CFGCCFGGFGFGEGCCF>DDC8*0:<?FFGGFGGGGFFGFG>EGGD<B<5/9C)0;5FFGF:>=7::9?@FFF>@?(75B97*/7)768B49>
@M04650:207:000000000-C238N:1:1101:3095:7180 1:N:0:19
ACTCCTACGGGAGGCAGCAGTAGGGAATCTTCGGCAATGGGGGCAACCCTGACCGAGCAACGCCGCGTGAGTGAAGAAGGTTTTCGGATCGTAAAACTCTGTTGTTAGAGAAGAACGTTAAGTAGAGTGGAAAATTACTTAAGTGACGGTATCTAACCAGAAAGGGACGGCTAACTACGTGCCAGCAGCCGCGGTAATACGTAGGTCCCAAGCGTTGTCCGGATTTATTGGGCGTAAAGCGAGCGCAGGTGGTTTCTTAAGTCTGATGTAAAATGCAGTGGCTCAACCATTGTT
+
FGGGGGFGGGGDGGGGGCGGGGFGEGGFFGGFGDGGGGGGGGGGGGGGGGFGGGGGE@6EEGGGGGGFGGDEFDFGGGFGG<FFGGGGGEGGGFFGGFDFFFGCE,C?FFCEFGGGGGGGGF?DDFFBFC<F,DECF9,,E=FDCFGGCFFGGGGACFGGGGGGGGGGE>FCFCFC;@F:C8CGG5FGFFEDBCGEBFGGCEGC73?FGGGGGGE8CDGGED**;99?+0<*8C573**:>D5>GGGGEFGF<F76*9@BF=F7@CFDF4=B**19<<D)7?79?FFF?6?4<)
@M04650:207:000000000-C238N:1:1101:10655:7201 1:N:0:19
ACTCCTACGGGAGGCAGCAGTGGGGAATATTGCACAATGGGCGCAAGCCTGATGCAGCCATGCCGCGTGTGTGAAGAAGGCCTTCGGGTTGTAAAGCACTTTCAGCGAGGAGGAAGGCCAATAGCTTAATAGGTTGTTGGATTGACGTTACTCGCAGAAGAAGCACCGGCTAACTCCGTGCCAGCAGCCGCGGTAATACGGAGGGTGCAAGCGTTAATCGGAATTACTGGGCGTAAAGCGCACGCAGGCGGTTTGTTAAGTCAGATGTGAAATCCCCGAGCTTAACTTGGGAAC
+
GGGGGGGGGGGGGGGGGGGGGGGGGGGGGGGGGGGGGGGGGGGGGGGGGGGGGGGGGGGGGGGGGGGGGGGGGGGGGGGGDGGGGGGGGGGGGGGGGGGGGGGGGGGDGGGGGGGGGGGGGFGGGGGFGGGGGFDGGGGGGGGGGGGGGGGGFGGGGCFGGGFGFGGEFGGGGGGGGDGGGGGGGGGGGGGEEGDGGGGGGGGGGGGGGGFGGGGDFFFFCDEFFFFF9C;EFG:EFFFD>3BFGDDDDDGGGGGFFFFFG=DFBG75=?FFFFF489DF:;7B6=?4AFFB0-
@M04650:207:000000000-C238N:1:1101:13006:7202 1:N:0:19
ACTCCTACGGGAGGCAGCAGTAGGGAATCTTCGGCAATGGACGAAAGTCTGACCGAGCAACGCCGCGTGAGTGAAGAAGGTTTTCGGATCGTAAAACTCTGTTGTTAGAGAAGAACAAGTAGGAGAGTAACTGCTCTTACCTTGACGGTATCTAACCAGAAAGCCACGGCTAACTACGTGCCAGCAGCCGCGGTAATACGTAGGTGGCAAGCGTTGTCCGGATTTATTGGGCGTAAAGCGAGCGCAGGCGGTTTCTTAAGTCTGATGTGAAAGCCCCCGGCTCAACCGGGGAGG
+
GGGGGGGGGGGGGGGGGGGGGGGGGGGGGGGGGGGGGGGGGGGEGGGFGGGGGGGGGGGGGGGGGGGEE,BFFGGGGGGGGFGGGGGGGGGGGGGGGGGGGGGGGFFG<EFGGGGGGGGC?FFDGGGGGFGGCGGGGFGGGGF<FFGDGGGGGGGGGGGCFFGGGCGGDGGDGGGGGGGGGGGGGGGGGGGGGCECGGGGGGGGGGGCFGGGGGECEF>5CD85C?CEGDGGFC3E7C=DBC5)1737BDGGCG:FF?FF:4***:CAB49*@F45?69>;-74??@>>DB0-9
@M04650:207:000000000-C238N:1:1101:16524:7215 1:N:0:19
ACTCCTACGGGAGGCAGCAGTAGGGAATCTTCGGCAATGGACGAAAGTCTGACCGAGCAACGCCGCGTGAGTGAAGAAGGTTTTCGGATCGTAAAACTCTGTTGTTAGAGAAGAACAAGTAGGAGAGTAACTGCTCTTACCTTGACGGTATCTAACCAGAAAGCCACGGCTAACTACGTGCCAGCAGCCGCGGTAATACGTAGGTGGCAAGCGTTAATCGGAATTACTGGGCGTAAAGCGCACGCAGGCGGTTGATTAAGTCAGATGTGAAATCCCCGGGCTCAACCTGGGAAC
+
GGGGGGGGGGGGGGGGGGGGGGGGGGGGGGGGGGGGGGGGGGGGGGGGGGGGGGGGGGGGGGGGGGGGGGGGGGGGGGGGGGGGGGGGGGGGGGGGGGGGGGGGGGGGGGGGGGGGGGGGGGGGGGGGGGGGGGGGGGGGGGGGGGGGGGGGGGGGGGGGGGGGGGGGGGEGGGGGGGGGGGGGGGGGFGGGGGGGGGGGGGGGFFGGGGGGGEGGDGGGGDGGGGGGGGGFEGDGGGFGFGFFGGGGFGGDDDFFFFFFGFGGFFFBFFFFFFFFFFGFFFGFFFF>BFFF8,
@M04650:207:000000000-C238N:1:1101:11863:7254 1:N:0:19
ACTCCTACGGGAGGCAGCAGTAGGGAATCTTCGGCAATGGACGAAAGTCTGACCGAGCAACGCCGCGTGAGTGAAGAAGGTTTTCGGATCGTAAAACTCTGTTGTTAGAGAAGAACAAGTAGGAGAGTAACTGCTCTTACCTTGACGGTATCTAACCAGAAAGCCACGGCTAACTACGTGCCAGCAGCCGCGGTAATACGTAGGTGGCAAGCGTTGTCCGGATTTATTGGGCGTAAAGCGAGCGCAGGCGGTTTCTTAAGTCTGATGTGAAAGCCCCCGGCTCAACCGGGGAGG
+
GGGGGGGGGGGGGGGGGGGGGGGGGGGGGGGGGGGGGGGGGGGGGGGGGGGGGGGFGGGGGGGGGGGGGGGGGGGGGGGGFGGGGGGGGGGGGGGGGGGGGGGGGGGGGGGGGGGGGGGGGGGGGGGGGGGGGGGGGGGGGGGGGGGGGGGCGGGGGGGGGGGGGGGGGGGGGGGGGGGGGGGGGGGCGGGGGGDGGGGGGGGGGGGGGGGGGGGGGGFGGG8CGGGGGGGG>EGEFGFC:DFFDDGGFGGDGGGFFF=FCFCFFGGFFFFFFFF@29G>@(7@FFFFFDF16>
@M04650:207:000000000-C238N:1:1101:8276:7291 1:N:0:19
ACTCCTACGGGAGGCAGCAGTGGGGAATATTGCACAATGGGCGCAAGCCTGATGCAGCCATGCCGCGTGTATGAAGAAGGCCTTCGGGTTGTAAAGTACTTTCAGCGGGGAGGAAGGGAGTAAAGTTAATACCTTTGCTCATTGACGTTACCCGCAGAAGAAGCACCGGCTAACTCCGTGCCAGCAGCCGCGGTAATACGGAGGGTGCAAGCGTTAATCGGAATTACTGGGCGTAAAGCGCACGCAGGCGGTTGATTAAGTCAGATGTGAAATCCCCGGGCTCAACCTGGGAAC
+
GGGGGGGGGGGGGGGGCGGGFGGGGGGGGGGGGGGGGGGGGGGGGGGGGGGGGGGGGGGGDGGGGGGGGFFGGGGGGGGGGGGGFGGGFGGGGGGGGGGGGGGGGGGGGGGGGGGGDGCGGGGGGFGGGCFG<DGCAFGGGGGFFGGEFGEGGGDFGGGGGGGGGGDFGGGGGGGGGGGGGGGGGGFGGEGEEEEDGGGG5CEEE8CGGGGGGEG*:CFFGGDGGGGGDCFGFGDGGGFGDCEEGGDGFGD>)9F=FFFFGFFDF:FA?@FFFFFFFFGDF>DFFFFFFFF??,
@M04650:207:000000000-C238N:1:1101:12741:7299 1:N:0:19
ACTCCTACGGGAGGCAGCAGTGGGGAATATTGCACAATGGGGGAAACCCTGATGCAGCAACGCCGCGTGAGTGAAGAAGGTCTTCGGATTGTAAAGCTCTGTTAGCAGGGAAGAGATAGGACGGTACCTGCAGAGGAAGCCACGGCTAACTACGTGCCAGCAGCCGCGGTAATACGTAGGTGGCAAGCGTTGTTCGGAATAACTGGGCGTAAAGGATGCGTAGGCGGTTAGATAAGTTATGTGTTAAATATATAGGCTTAACCTGTAGAAAGCACATAAAACTGTGTAACT
+
GGGGGGGGGGGGGGGGGGGGGGGGGGGGGGGGGGGGGGGGGGGGGGGGGGDGGGGGGGGGGGGGGGGGFGGGGGGGGGGGGGGGGGGGDGGGGGGGGGGGGGGGGGGGGGGGGGGGGGGGGGGGGGGGGGGGGFGGGGGGGGGGDGGGGGGGGGGGGFGFGGGGGGGGDGCEGGGGGGGGGGGGGGGFGGGGGFGGCGEGGGGGGGCFGGGGFGGGGGGDCDGCGGGGEGGGFGGGGCFGFGFFGGFCBGGFGGGF?4?FCFGFFGGAFFFFFFFF<FGFFF:@6FFFFFB
@M04650:207:000000000-C238N:1:1101:19461:7337 1:N:0:19
ACTCCTACGGGAGGCAGCAGTGGGGAATATTGCACAATGGGGGAAACCCTGATGCAGCAACGCCGCGTGAGTGAAGAAGGTCTTCGGATTGTAAAGCTCTGTTAGCAGGGAAGAGATAGGACGGTACCTGCAGAGGAAGCCACGGCTAACTACGTGCCAGCAGCCGCGGTAATACGTAGGTGGCAAGCGTTGTTCGGAATAACTGGGCGTAAAGGATGCGTAGGCGGTTAGATAAGTTATGTGTTAAATATATAGGCTTAACCTGTAGAAAGCACATAAAACTGTGTAACT
+
GGGGGGGGGGGGGGGGGGFGGGGGGGGGGGGFGGGGGGGGGGGGGGGGGGGGGGGGGGGGGGGGGGGGGGGGGGGGGGGGGGGGGGGGGGGGGGGGGGGGGGGGGGGGGGGGGGGDGGGGGGGGGGGGGGGGGGGGGGGGGGGGGGGGGGGGGGGGGGGGGGGGGGGGGGGGGGGGB9BFGFGGFGGGGG=EGGFGGDGCFGGGGGGGGGGG5??FFGGG=5CEFGGEGGGGFFGGFCFGFGFFGCFFFGGGGGFF4F@9:77FFGFB=FFFFFFFFFGFFFF=FFFABF4
@M04650:207:000000000-C238N:1:1101:16153:7346 1:N:0:19
ACTCCTACGGGAGGCAGCAGTAGGGAATCTTCCGCAATGGACGAAAGTCTGACGGAGCAACGCCGCGTGAGTGAAGAAGGTTTTCGGATCGTAAAACTCTGTTGTTAAAGAAGAACAAGGATGAGAGTAACTGCTCATCCCCTGACGGTATTTAACCAGAAAGCCACGGCTAACTACGTGCCAGCAGCCGCGGTAATACGTAGGTGGCAAGCGTTGTCCGGATTTATTGGGCGTAAAGCGAGCGCAGGCGGTTCTTTAAGTCTGATGTGAAAGCCCCCGGCTCAACCGGGGAGG
+
GGGGGGGGGGGGGGGGGGGGGGGGGGGGGGGGGGGGGGGGGGGGGGGGGGGGGGGGEGGGG7FGGGGGGGGGGGGGGGGGGGGGGGGGGGGGGGGGGGGGGGGGGGGGGGGG@FGFGGGGGGGGGGGGGGGGGGGGGGGGGGGGGGGGGGGGGGGGGGGGGGCGGGGGGGGGGGGGGEGGGGCFGGGGGGGGGGGGFFGFFFGGGGGGGGGGGGGEGGFG83;EGGGGGGFG>EDEGGFGE3:BGGGGEDD>DDGFFF?FGFFGFGGFBFF==:F::0C>E;36?5;6>FE04>
@M04650:207:000000000-C238N:1:1101:27947:7371 1:N:0:19
ACTCCTACGGGAGGCAGCAGTAGGGAATCTTCCGCAATGGACGAAAGTCTGATCCAGCCATGCCGCGTGTGTGAAGAAGGCCTTTTGGTTGTAAAGCACTTTAAGCGAGGAGGAGGCTACTCGGATTAATACTCTAGGATAGTGGACGTTACTCGCAGAATATGCACCGGATAACTCTGTGCCAGCAGACGCGGTAATACAGCGGGTGCGAGCGTTAATCGGATTTACTGGGCGTAAAGCGTGCGTAGGCGGCTTTTTAAGTCGGATGTGTAATCCCTGAGCTTAACTTAGGA
+
C9FFFGFGGC7@CC;@CC@<C<<EFG8EEFGFGGGGGGGGG8CF76+C;EFEG<FFF8,6@E,CB@F:FFCFF99<9FG<,CE,AFGFFGGGGGAE,=F8FGACE<4+4FB+C=:B+B<,=,=?CFG<A?FA9,,,A,=DCFGGC,A38@=>C=FF+>:>=9,,3@38<C*>BBC>,@F;@;;9C52>,,4B5*41;2,?,,,=8EED5/*:****:**0*1;EGE9++*35>ED*9*1*7/7)5/>/7*95)73?*9))09**09D06@10*9**).9:5>74*0*5:6=25
@M04650:207:000000000-C238N:1:1101:13577:7371 1:N:0:19
ACTCCTACGGGAGGCAGCAGTAGGGAATCTTCCGCAATGGACGAAAGTCTGACGGAGCAACGCCGCGTGAGTGAAGAAGGATTTCGGTTCGTAAAGCTCTGTTGTTAGGGAAGAATGTTTTCGTAGTAACTATACGAGAAAGAGACGGTACCTAACCAGAAAGCCACGGCTAACTACGTGCCAGCAGCCGCGGTAATACGTAGGTGGCAAGCGTTGTCCGGAATTATTGGGCGTAAAGCGCGCGCAGGTGGTTTGTTAAGTCAGATGTGAAATCCCCGAGCTTAACTTGGGAAC
+
GGGGGGGGGGGGGGGGGGGGGGGGGGGGGGGGGGGGGGGGGGGGGGGGGGGGGGGGGGGGGGGGGGGGGGGGFFGCGGGCFGGGGGGGGGGGGGGGGGGGGGGGGGGGFGGGGGGGGGGGGGGGGGGGGGGGCGGGGGGGGGGGGGGGGGGGGGGGGGGGGGGGGGGGGGGGGGGGGGGGGGGGGGGGFCDCCEGGGGGGFGGGGGGGGGGGGGGGGGGGDGGFGGG?E4CGFGGGCC?DBGFEGGGGF6FGG49>FF=*<BCGFGGFFFFFFFF68><>:0CF?FFA9F@:?-
@M04650:207:000000000-C238N:1:1101:23916:7454 1:N:0:19
ACTCCTACGGGAGGCAGCAGTAGGGAATCTTCCGCAATGGACGAAAGTCTGACGGAGCAACGCCGCGTGAGTGAAGAAGGTTTTCGGATCGTAAAACTCTGTTGTTAAAGAAGAACAAGGATGAGAGTAACTGCTCATCCCCTGACGGTATTTAACCAGAAAGCCACGGCTAACTACGTGCCAGCAGCCGCGGTAATACGTAGGTGGCAAGCGTTGTCCGGATTTATTGGGCGTAAAGCGAGCGCAGGCGGTTCTTTAAGTCTGATGTGAAAGCCCCCGGCTCAACCGGGGAGG
+
GGGGGGGGGGGGGGGGGGGGGGGGGGGGGGGGGGGGGGGGGGGGGGGGGGGGGGGGGGGGGGGGGGGGGGGGGGGGGGGGGGGGGGGGGGGGGGGGGGGGGGGGGGGGGGGGGGGGGGGGGGGGGGGGGGGGGGGGGGGGGGGGGGGGGGGGGGGGGGGGGGGDGGGGGGGGGGGGGGGGGGGGGGGGGGGGGGGEGGGGGGGGGGGGGGGGGGGGGGGGGGGECGGGGGGGFGGGGGFGFGFFGGGGDGGDDDGFFFFFGBGGFGGFFFFFFFF@BFGFFFGFFFFFF357>F
@M04650:207:000000000-C238N:1:1101:16573:7477 1:N:0:19
ACTCCTACGGGAGGCAGCAGTAGGGAATCTTCCGCAATGGACGAAAGTCTGACGGAGCAACGCCGCGTGAGTGAAGAAGGTTTTCGGATCGTAAAACTCTGTTGTTAAAGAAGAACAAGGATGAGAGTAACTGCTCATCCCCTGACGGTATTTAACCAGAAAGCCACGGCTAACTACGTGCCAGCAGCCGCGGTAATACGTAGGTGGCAAGCGTTGTCCGGATTTATTGGGCGTAAAGCGAGCGCAGGCGGTTCTTTAAGTCTGATGTGAAAGCCCCCGGCTCAACCGGGGAGG
+
GGGGGGGGGGGGGGGGGGGFGGGGGGGGGGGGGGGGGGGGGGGGEGGGGGGGGGGGGGGGGGGGGGGGGGGGGGGGGGGGGGGGGGGGGGGGGGGGGGGGGGGGGGFGGGGGGGGGGGFFGGGDFFEFGGGGGGGGGGGGGGGGGGGGGGGGGGGGGGGGGGGGGGGCGGGGGGGGGGGGGGGGGGGGGBEGEGEGGGFFGGGGG?FGGGGGGGGGEGGGD3;EFFGGGD=C@GDGFGFGFGFBGDDDFGGGGGGFFFFFFFFD=GGA46@FF@FFFFGFE;DFFFFFBEF99B
@M04650:207:000000000-C238N:1:1101:27706:7523 1:N:0:19
ACTCCTACGGGAGGCAGCAGTGGGGAATATTGGACAATGGGCGCAAGCCTGATCCAGCCATGCCGCGTGTGTGAAGAAGGCCTTCGGGTTGTAAAGCACTTTCAGCGAGGAGGAAGGGTGGTGTGTTAATAGCACATCATTTTGACGTTACTCGCAGAAGAAGCACCGGCTAACTCTGTGCCAGCAGCCGCGGTAATACAGAGGGTGCAAGCGTTAATCGGAATTACTGGGCGTAAAGCGCACGTAGGCGGTTTTTTAAGTCAGATGTGAAAGCCCCGGGCTCAACCTGGGAAT
+
GGGGGGGGGGGGGGGGGGGGGGGGGGGGGGGAFFGGGGGGGGDGGGGGGGGGGGGGGGGGGGGGGGGFGGGGGGGFGGGGGGGGGGGGGGGGGGGGGGGGGGGGGGGDGGGEGGCGGGGGGGGGGGGGGGGGGGGGGGGGGGGGGGGGGGGGGGGGGGFGGGGGFFGGGGGGGGGGGGGGGGGGGFGGGGEGDCEDGGGDFGGGGGGGGGGGCGEDGGGGGGGGGGGGGGGGFGGGGG=D:3>BFGG3FDCDDDF:DFFFGFGG47FFFFFFFF>327DF@0FFFFF?<FF08?
@M04650:207:000000000-C238N:1:1101:12723:7532 1:N:0:19
ACTCCTACGGGAGGCAGCAGTAGGGAATCTTCCGCAATGGACGAAAGTCTGACGGAGCAACGCCGCGTGAGTGAAGAAGGTTTTCGGATCGTAAAACTCTGTTGTTAAAGAAGAACAAGGATGAGAGTAACTGCTCATCCCCTGACGGTATTTAACCAGAAAGCCACGGCTAACTACGTGCCAGCAGCCGCGGTAATACGTAGGTGGCAAGCGTTGTCCGGATTTATTGGGCGTAAAGCGAGCGCAGGCGGTTTCTTAAGTCTGATGTGAAAGCCCCCGGCTCAACCGGGGAGG
+
GGGGGGGGGGGGGGGGGGGGGGGGGGGGGGGGGGGGGGGGGGGEGGGGGGGGGGGGGGGGGGGGGGGEGGGGGGGGGGGGGGGGGGGGGGGGGGGGGGGGGGGGGGGGGFGGGGGGGGGGGGGGGGGGGGGGGGGGGGGGGGGGGGGGGGGGGGGGGGGGGGGGGGGGGGGGGGGGGGGGGGGGGGGGGGGGGGGGGGGGGFGGGGGGGGGGGGGGGGGGGD8EFGGGGGGFFGGGFGFGBGFFGDGGFGGCG5>@FFF=<@DCBFGFFFFFFF@FFFGEB(9?4?FBBFD09B
@M04650:207:000000000-C238N:1:1101:11182:7558 1:N:0:19
ACTCCTACGGGAGGCAGCAGTGGGGAATATTGCACAATGGGCGCAAGCCTGATGCAGCAACGCCGCGTGAGGGATGACGGCCTTCGGGTTGTAAACCTCTTTTAGCAGGGAAGAAGCGAAAGTGACGGTACCTGCAGAAAAAGCGCCGGCTAACTACGTGCCAGCAGCCGCGGTAATACGTAGGGCGCAAGCGTTATCCGGAATTATTGGGCGTAAAGAGCTCGTAGGCGGTTTGTCGCGTCTGCTGTGAAATCCCGAGGCTCAACCTCGGGCCTGCAGTGGGTACGGGCAGAC
+
GGGGGGGGGGGGGGGGGGGGGGGGGGGGGGGGGGGGGGGGGGGGGGGGGGGGGGGGGGGGGGGGGGGGGGGGGGGGGGGGGGGGGGGGGGGGGGGGGGGGGGGGGGGGGGGGGGGGGGGGGGGGGGGGGGGGGGGGGGGGGGGGGGGGGGGGGGGGGGGGGGGGGGGGGGGGGGGGGGGGGGGGGGGGGGGGGGGGGGGGGGGCGGGG?FGGGGGGGGGGGGGGEGGDGGGE>GGGGGF:5C>FGGGGFGGGGGGFF:BBGFGGFGGFFFF>>>DFBBF?FF:;@FBB9B)414
@M04650:207:000000000-C238N:1:1101:24637:7566 1:N:0:19
ACTCCTACGGGAGGCAGCAGTGGGGAATATTGCACAATGGGCGCAAGCCTGATGCAGCCATGCCGCGTGTATGAAGAAGGCCTTCGGGTTGTAAAGTACTTTCAGCGAGGAGGAAGGCATTGTGGTTAATAACCGCAGTGATTGACGTTACTCGCAGAAGAAGCACCGGCTAACTCCGTGCCAGCAGCCGCGGTAATACGGAGGGTGCAAGCGTTAATCGTAATTACTTGGCGTAGAGCGCTCGCAGGCGGTTGATTAAGTCAGGTGTGAAATCCCCGAGACTAACTAGGGAA
+
FGGGGGGGGGGGGGGGGGGGGCGGGGGGGGGGGGGGGGGGGFGCGGCGGGGGGGGGGGGG9FGGGGGGGF8FGGGGGGGGFCFGGGGGGGGGGGGGFGGG9FEFGG@@FGGGGG@FCFDFCEAF78B,<E,E<8FFE@@=>,3C>F=@FFD<FGE+38@FAFFGF@FGDG7C::5,?>>FEF;?:EFGD8EG5E@*+?;58E5CE>EE8=C=:C/?57CG*92/0+<C+:+0)29*126<31)0/>77>))15)*/*/9=<@*:):743@F==/9),,9.)(:670*).))88
@M04650:207:000000000-C238N:1:1101:4380:7570 1:N:0:19
ACTCCTACGGGAGGCAGCAGTGGGGAATATTGCACAATGGGCGCAAGCCTGATGCAGCCATGCCGCGTGAATGAAGAAGGCCTTCGGGTTGTAAAGCACTTTTGGCGAGGAGGAAGGCATTGTGGTTAAAAACCACAGGGAATGACGGTACTCGCAGAAGAAGCACAGGCTAACTCCGTGCCAGCAGCCGCGGTAAAACGGAGGGGGCAAGCGTTTATCGGATTTACTGGGCGTAAAGCGAAAGCAGGCGGTTGATTAAGTCTGATGTGAAATCCCCGAGCTTAACTGGGGAAC
+
FGGGGGGGGGGGGGGGGGGGGFGGGGGG9FGDFGGGGGGGGGGGGGFGGGGGGGEGGGGGGGGGGGGGG76FGGGGGGGG8FEGGGGEGGEGFGGG,,:?AF,,+,84@FF?FEGFGCE8A,5:3:3,:,:5+8,3A8<+@,:<CF@+@FEFFB7C+:3,33F7>,,@C@<CFECFG8>**>,>>,BCC:8CC*:B+5+:*8:E7*//?:778/:**::CEG*2<C+A+9*:<EC57>9C)))09653:CDGC)*16@*=E**267C44@FF@*00,-9>D24@FFF),.)::-
@M04650:207:000000000-C238N:1:1101:12615:7643 1:N:0:19
ACTCCTACGGGAGGCAGCAGTAGGGAATCTTCCGCAATGGATGAAAGTCTGACGGAGCAACGCCGCGTGAGTGAAGAAGGTTTTCGGATCGTAAAACTCTGTTGTTAAAGAAGAACAAGGATGAGAGTAACTGCTCATCCCCTGACGGTATTTAACCAGAAAGCCACGGCTAACTACGTGCCAGCAGCCGCGGTAATACGTAGGTGGCAAGCGTTGTCCGGATTTATTGGGCGTAAAGCGAGCGCAGGCGGTTCTTTAAGTCGGATGTGAAAGCCCCCGGCTCAACCGGGGAGG
+
GGGGGGGGGGGGGGGGGGGGFGGGGGGGGGGGGGGGGGGFF,CFFFFFGGGGGGGGGGFGGGGGGGGGGGG<FGFGGGGGEFGGGGGEGGGFGGGGGGGGGGGGGGGGGFGGGGGGGGGGGFGGGGGGGGFDGGGGGGFGFGGGGGGGGGGCGFFEGGF<FGGFGGGGEEGGGGCFGGGGGGGGGGFGGEGGGG7EGGGGFEFGEGGGGGGCEE5:C>FGG3*>F7CGGGFGBEGGGG?DEGEFGGGGFDDDDGG7BFFB79*7>3<:69BFFF:F69GDD9DF?F)39:B9>B
@M04650:207:000000000-C238N:1:1101:20167:7657 1:N:0:19
ACTCCTACGGGAGGCAGCAGTAGGGAATCTTCGGCAATGGACGAAAGTCTGACCGAGCAACGCCGCGTGAGTGAAGAAGGTTTTCGGATCGTAAAACTCTGTTGTTAGAGAAGAACAAGTAGGAGAGTAACTGCTCTTACCTTGACGGTATCTAACCAGAAAGCCACGGCTAACTACGTGCCAGCAGCCGCGGTAATACGTAGGTGGCAAGCGTTGTCCGGATTTATTGGGCGTAAAGCGAGCGCAGGCGGTTTCTTAAGTCTGATGTGAAATCCCCCGCCTCAACCGGGGAGG
+
GGGGGGDFGGGEGGGGGGGGGFGGGGFEFGGGGDGGGGGFGGGGGGGGFGGGGGGDFGEFGGGGGGG@CGGGGFFDFGGFCF?FGGGEGGGGGGGFGGGGGGGGFFGGGGGGGGGGGGGFGGFFGGGGGGGFDFGGDFGGGGCG9FFEGGGGGGCFCFGFGGGGGG@CEGGGEGGFGEGG>FFGGGGGGGGGGGCEFGGFG?FGFC5C89:7EEECEC:CD5C=+?EGFF55@C<AFFF:DC>DGG9DBD:)99D49BFB+6:C/**.7@=86*)049D)0:C?@F4;(.321>
@M04650:207:000000000-C238N:1:1101:14758:7666 1:N:0:19
ACTCCTACGGGAGGCAGCAGTAGGGAATCTTCCGCAATGGACGAAAGTCTGACGGAGCAACGCCGCGTGAGTGAAGAAGGTTTTCGGATCGTAAAACTCTGTTGTTAAAGAAGAACAAGGATGAGAGTAACTGCTCATCCCCTGACGGTATTTAACCAGAAAGCCACGGCTAACTACGTGCCAGCAGCCGCGGTAATACGTAGGTGGCAAGCGTTGTCCGGATTTATTGGGCGTAAAGCGAGCGCAGGCGGTTCTTTAAGTCTGATGGGAAAGCCCCCGGCTCAACCGGGGAGG
+
GGGGGGGGGGGGGGGGGGGGGGGGGGGGGGGGGGGGGGGGGGGGGGGGGGGGGGGGGGGGGGGGGGGGGGGGGGGGGGGGCDGGGGGGGGGGGGGGGGGFGGGGGGGGGGGGGGGGGGGGGGGGGGGGGGGGGGFGGGGGGGGGGGGGGGGGGGGGGGGGGGGGGGGGFGGGGGGGGGGGGGGGGGGGGGGGGGGGGFGGCGGGGGGGGGFGGGG5CFGG5CC5CFFG:DGG>EGGFFFGEDEDG3CGFGG)>7CF?=7=FFGG47>))09>F@FFF>GFB;DF?:F>>E5(4>
@M04650:207:000000000-C238N:1:1101:23302:7696 1:N:0:19
ACTCCTACGGGAGGCAGCAGTGGGGAATATTGCACAATGGGCGCAAGCCTGATGCAGCCATGCCGCGTGAGTGATGAAGGCCCTAGGGTTGTAAAGCTCTTTCAACGGTGAAGATAATGACGGTAACCGTAGAAGAAGCCCCGGCTAACTTCGTGCCAGCAGCCGCGGTAATACGAAGGGGGCTAGCGTTGTTCGGAATTACTGGGCGTAAAGCGCACGTAGGCGGATTGTTAAGTTAGGGGTGAAATCCCAGGGCTCAACCCTGGAACTGCCTTTAATACTGGCAATCTAG
+
GGGGGGGGGGGGGGGGGGGGGGGGGGGGGGGGGGGGGGGGGGGGGGGGGGGEGGGGGGGGGGGGGGGGGGGGGGGGGGGGGGGFGGFFGGGGGGGGGGGGGGGGGGGGFGGGFGFCFGGGFGGGGGGGGGGGGGGGGGGGGGGGGGGGGGGGGGGGGGGGGGGGGGGGGGGGGGGDFDEGGGGGGGGGEG=EGGGGGEGGGGGEFGCGGGGFGGGGGGGGGGGGDGC=EFCFF<DEFDFGF3>BGFFGFFGFGGGF;>?FGFD4@GFFFFFFFFFFAFG=FFGFFFF7>B=)
@M04650:207:000000000-C238N:1:1101:14738:7697 1:N:0:19
ACTCCTACGGGAGGCAGCAGTGGGGAATATTGCACAATGGGCGCAAGCCTGATGCAGCCATGCCGCGTGTGTGAAGAAGGCCTTCGGGTTGTAAAGCACTTTCAGCGAGGAGGAAGGTGGTGAACTTAATACGTTCATCAATTGACGTTACTCGCAGAAGAAGCACCGGCTAACTCCGTGCCAGCAGCCGCGGTAATACGGAGGGTGCAAGCGTTAATCGGAATTACTGGGCGTAAAGCGCACGCAGGCGGTTTGTTAAGTCAGATGGTAAATCCCCGGGCTCAACCTGGGAAC
+
GGGGGGGGGGCEGGGGGGGEGGGGGGGGGGGGGGGGGGGGGGGGGGGGGGDFGGGGGGGGGFGGGGGGGGCFDEGFFGGGGGGGGGGGGGGGGGGGGCFGGGGGGGGGGGFGG7?FDGGFGGGGGGGGGGGGGGDGGGGFGGFGGGEGGGGGGDGGGGGFFFCCFGGGG7FGGGGFGGGGGGGGGGGGGDGGGGGGGGGFGDGGGGGEGGGGGGGCF7FDEDCFFGEG?F8E5:7**:@G><>EGDGD>C79DDG>?978F?=7/:>)*1@FFFF4115)<19==FFFFFF(4,
@M04650:207:000000000-C238N:1:1101:5432:7701 1:N:0:19
ACTCCTACGGGAGGCAGCAGTAGGGAATCTTCGGCAATGGACGAAAGTCTGACCGAGCAACGCCGCGTGAGTGAAGAAGGTTTTCGGATCGTAAAACTCTGTTGTTAGAGAAGAACAAGTAGGAGAGTAACTGCTCTTACCTTGACGGTATCTAACCAGAAAGCCACGGCTAACTACGTGCCAGCAGCCGCGGTAATACGTAGGTGGCAAGCGTTGTCCGGATTTATTGGGCGTAAAGCGAGCGCAGGCGGTTTCTTAAGTCTGATGTGAAAGCCCCCGGCTCAACCGGGGAGG
+
GGGGGGGGGGGGGGGGGGGGGGGGGGGGGGGGGGGGEFGGGGGGG>FGGGGGGGGGGGGGGEGGGGGGGGGGGGGGGGGGGGGFGGGGGGGGGGGGGGGGGGGGGGGGGGGGGGGGGGGGGGGGGDFGFGGGGGGGGGGGGGGFFGGGGGGGGGGGGGCGGGGGGGGGGGGGGGGGGGGCGGGGGGGGCGGGGGGGGGGG9:CGGGGCFGGGGGGGGDGD5C8:FDCFCCFF:EGGC7FD:<BEGDG5>GD<DDG?FF=BFFGGF>:AFFFFB:)8(4D>B(7=6:FF6D>(2>
@M04650:207:000000000-C238N:1:1101:16164:7732 1:N:0:19
ACTCCTACGGGAGGCAGCAGTAGGGAATCTTCGGCAATGGACGAAAGTCTGACCGAGCAACGCCGCGTGAGTGAAGAAGGTTTTCGGATCGTAAAACTCTGTTGTTAGAGAAGAACAAGTAGGAGAGTAACTGCTCTTACCTTGACGGTATCTAACCAGAAAGCCACGGCTAACTACGTGCCAGCAGCCGCGGTAATACGTAGGTGGCAAGCGTTGTCCGGATTTATTGGGCGTAAAGCGAGCGCAGGCGGTTTCTTAAGTCTGATGTGAAAGCCCCCGGCTCAACCGGGGAGG
+
GGGGGGGGGGGGGGGGGGGGGGGGGGGGGGGGGGGGGGGGGGGGGGGGGGGGGGGGGGGGGGGGGGGGGGGGGGGGGGGGGGGGGGGGGGGGGGGGGGGGGGGGFFGGGGGGGGGGGGGGGGGGGGGGGGGGGGGGGGGGGGGGFGGCFGGGGGGGGGGFGGGGGGGGCEGGGGGGGGGGGGGGGFFGFGGGDGEEGGGGCFGGGFGGGDGGCC8EEGFGGDCGGCGGGD=E3:<CFGFG@G@DDDGGFGGGGDG=FF*8CFFG6>CAFFFFFF:@<>GE>(9*=FFFFFF>>B
@M04650:207:000000000-C238N:1:1101:19105:7749 1:N:0:19
ACTCCTACGGGAGGCAGCAGTGGGGAATATTGCACAATGGGCGCAAGCCTGATGCAGCCATGCCGCGTGTGTGAAGAAGGCCTTCGGGTTGTAAAGCACTTTCAGCGAGGAGGAAGGCCAATAGCTTAATAGGTTGTTGGATTGACGTTACTCGCAGAAGAAGCACCGGCTAACTCCGTGCCAGCAGCCGCGGTAATACGGAGGGTGCAAGCGTTAATCGGAATTACTGGGCGTAAAGCGCACGCAGGCGGTTTGTTAAGTCAGATGTGAAATCCCCGAGCTTAACTTGGGAAC
+
GGGGGGGGGGGFGGGGGGGGGGGGGGGGGGGGGGGGGGGFGGGGGGGGGGGGGGGGGGGGGGGGGGGGGGGGCFGGGGGGGGGGGGGGGGEGGGGGGGGGGGGGGGGGGGGGGGGGGGGGGGGGGGGGGGGGGGGGGFGGFG9FGGGGGGGGGGGGGGFGGGGGGGGGGGGGGGCFGGGGGGGGGGGGGGGGGEGGGFFFG>EGGGGGGGEGGGGGGGGGGGGGGGGGGGGGEGD=DCFGFGFFGGGGFGG3>CCFFFBF:FGFFF>B??7*9@?:<FCEF0CFFFF>)071>0
@M04650:207:000000000-C238N:1:1101:24936:7803 1:N:0:19
ACTCCTACGGGAGGCAGCAGTAGGGAATCTTCGGCAATGGACGAAAGTCTGACCGAGCAACGCCGCGTGAGTGAAGAAGGTTTTCGGATCGTAAAACTCTGTTGTTAGAGAAGAACAAGGACGTTAGTAACTGAACGTCCCCTGACGGTATCTAACCAGAAAGCCACGGCTAACTACGTGCCAGCAGCCGCGGTAATACGTAGGTGGCAAGCGTTGTCCGGATTTATTGGGCGTAAAGCGAGCGCAGGCGGTTTCTTAAGTCTGATGTGAAAGCCCCCGGCCCAACCGGGGAGG
+
GGGGGGGGGGGGGGGGGGGGGGGGGGGGGGGGGGGGGGGGGGGGGDGGGGGGGFGGGGGGGGGGGGGGGGGGGGGGGGGGGGGGGGGGGGGGGGGGGGGGGGGGGGGGGGGGGGGGGGEFGGGGGGGDFGGGGGGGGGGG+DFGGFEGCF>EGGGGGGGGGGGGGGGDFGGGGGGGGGGGGGGGGGGGGGGGGDEGCCEG+?ECGGF6CFEGECGGGGGGGG::9?C??FFGF=DGC7@GFGEFDGG35C<CDDF@FBF639:0/:D2@?F?F55><BGDB(9>F3.735B90>
@M04650:207:000000000-C238N:1:1101:11815:7823 1:N:0:19
ACTCCTACGGGAGGCAGCAGTGGGGAATCTTGCGCAATGGGCGAAAGCCTGACGCAGCGACGCCGCGTGAGGGATGACGGCCTTCGGGTTGTAAACCTCTTTCAGCTCCGACGAAGCGAGAGTGACGGTAGGAGCAGAAGAAGCACCGGCCAACTACGTGCCAGCAGCCGCGGTAATACGTAGGGTGCAAGCGTTGTCCGGAATTATTGGGCGTAAAGAGCTCGTAGGCGGTCTGTCGCGTCGGCTGTGAAAACTCGGGGCTCAACCCCGAGCTTGCAGTCGATACGGGCAGGC
+
GGGGGGGGGGGGGGGGGGGGGGGGGGGGGGGGGGGGGGGGGGGGGGGGGGGGGGGGGGGGGGGGGGGGGGGGGG8FGGGGGGGGGGGGGGDGGGGGFFFGGGGGGGGGGFGBFGFGEF+3@FFGCEFECGCFFFGGGGGGGGFFFGGGFGGEGGGGGGGFGGGFGGGGGGGGGBEECCCE<FFGECGGGG?8E*;??FGGGEGFFGG7EF=FGGGDFGGGGC8C:CCEGGG:>CGF77@D>GEFDCD5)2:CD5*055@37)579<F?EE3>D@:@F?F*969)50811)722(
@M04650:207:000000000-C238N:1:1101:5475:7898 1:N:0:19
ACTCCTACGGGAGGCAGCAGTGGGGAATATTGCACAATGGGCGCAAGCCTGATGCAGCCATGCCGCGTGTGTGAAGAAGGCCTTCGGGTTGTAAAGCACTTTCAGCGAGGAGGAAGGCCAATAGCTTAATAGGTTGTTGGATTGACGTTACTCGCAGAAGAAGCACCGGCTAACTCCGTGCCAGCAGCCGCGGTAATACGGAGGGTGCAAGCGTTAATCGGAATTACTGGGCGTAAAGCGCACGCAGGCGGTTTGTTAAGTCAGATGTGAAATCCCCGAGCTTAACTTGGGAAC
+
GGAFGGF<C@F;FEEGGGGGGGCFFF@FGGGGGGGGGEAEFGGGGDCFGGGGGGGGGGGGCGGGGGEGGG?F=F<EAFF8EGGGGGD@GEEF9EEGGGGGGGGGGGG:FGGGG+B<FGGFFG8BEAEGAE9BBGF@CEFGFFFFGGGGGGGGG:FFGGG7FGCFFCF7FGGGFGGGFGF78CGFFGGGGB=CEB:CCDFGCEGEC>EEGCFGCE>C:CFGE3;F@?CF<7:=BGGG>FFGB<E>G<CGFGGDGGDFF=46EFFFFGCAF6@*@F:?017<@F449BFFF4>::4
@M04650:207:000000000-C238N:1:1101:12751:7907 1:N:0:19
ACTCCTACGGGAGGCAGCAGTAGGGAATCTTCGGCAATGGACGAAAGTCTGACCGAGCAACGCCGCGTGAGTGAAGAAGGTTTTCGGATCGTAAAACTCTGTTGTTAGAGAAGAACAAGGATGAGAGTAGAACGTTCATCCCTTGACGGTATCTAACCAGAAAGCCACGGCTAACTACGTGCCAGCAGCCGCGGTAATACGTAGGTGGCAAGCGTTGTCCGGATTTATTGGGCGTAAAGCGAGCGCAGGCGGTTTCTTAAGTCTGATGTGAAAGCCCCCGGCTCAACCGGGG
+
GGGGGGGGGGGGGGGGGGGGGGGGGGGGGGGGGGGGGGGGGGGGGGGGGGGGGGGGGGGGGGGGGGGGGGGGGGGFGGGGGGGGGGGGGGGGGGGGGGGGGGGGGGGGGGGGGGGGGGGGGGGGGGGGGGGGGGGGFGGGGGGGGGGGGGGGGGGGGGGGGGGGGGGGGGGGGGFGGGGGCGGGGGGGGGGGGCEGGGGGGGGGGGGGGGGGGGGEGDGGGGGDGGGF?CGCFGGGG5FGFGF@GGDGBDGDC<<FFFFFGFGGF7>>FFFFFFFF6?DFFF3>F@F?>DD>
@M04650:207:000000000-C238N:1:1101:5240:8014 1:N:0:19
ACTCCTACGGGAGGCAGCAGTAGGGAATCTTCCGCAATGGGCGAAAGCCTGACGGAGCAACGCCGCGTGAGTGATGAAGGTTTTCGGATCGTAAAACTCTGTTATTAGGGAAGAACAAATGTGTAAGTAACTGTGCATATCTTGACGGTACCTAATCAGAAAGCCACGGCTAACTACGTGCCAGCAGCCGCGGTACTACGTAGGTGGCAAGCGTTATCCGGAATTATTGGGCGTAAAGCGCGCGTAGGCGGTTTTTTAAGTCTGAGGTGAAAGCCCACGGCTCAACCGTGGAGG
+
GCAFGGGGGGEFGGGGGGGGGFFDFDFFGGGCGEGGGGGGFFGGGEEFFGEGGEGCC@FE@CCFGGGCGGGCFGEFFGEGDFFFEGEGGGEDFG7FGFFFFEG9E@<FGGFGGFGGGGGGGEFB5@DF9FF9FGGFFEGGGG9FFFGGFCGGGGGGGCGG9DFFGFGDGGGGGCFFGGG:EFGC:FGG7*8CC>G*BFD;=CGGGGGGGFC5EGEG5FFD8*::CCCEFF@C@E<EGGFDFCEECDGG@CD<)**))<?F<=FGF*/(899**77>?FDEE>7*75>6(.)-4:
@M04650:207:000000000-C238N:1:1101:5057:8138 1:N:0:19
ACTCCTACGGGAGGCAGCAGTAGGGAATCTTCCGCAATGGACGAAAGTCTGACGGAGCAACGCCGCGTGAGTGAAGAAGGTTTTCGGATCGTAAAACTCTGTTGTTAAAGAAGAACAAGGATGAGAGTAACTGCTCATCCCCTGACGGTATTTAACCAGAAAGCCACGGCTAACTACGTGCCAGCAGCCGCGGTAATACGTAGGGGGCAAGCGTTGTCCGGAATTATTGGGCGTAAAGCGAGCGCAGGCGGTTCTTTCAGTCTGATGTGAAAGCCCTCGGCTCAACCGGGGAGG
+
GGGGGGGGGGGGGGGGGGGGGGGGGGGGFFGGGGGGGGGGGGGCGGGGGGGGFEGGGGFD,FFGGGG@FG:FFGGGGGGGE<FFGGGGDBFGGGGGE8FFFGF?FC<EEFGGGGGCD<8<?BECG9DFGG9CFGGBC9:EF+@DFFGGGG7AADF9=F:C:@FF,>CGGGGDGGGGGGGGGGC6EGFGGCGGEEGEFGGG<FGG*38CGFFFGGE*ADGGDG*:<<:EGGGGFGGGFG*C335<3))15/C))7C44*9899>:10:-*9@F=)8)(37B3:D??45025)-4>
@M04650:207:000000000-C238N:1:1101:18427:8147 1:N:0:19
ACTCCTACGGGAGGCAGCAGTGGGGAATATTGCACAATGGGCGCAAGCCTGATGCAGCCATGCCGCGTGTGTGAAGAAGGCCTTCGGGTTGTAAAGCACTTTCAGCGAGGAGGAAGGTGGTGAGCTTAATACGCTCATCAATTGACGTTACTCGCAGAAGAAGCACCGGCTAACTCCGTGCCAGCAGCCGCGGTAATACGGAGGGTGCAAGCGTTAATCGGAATTACTGGGCGTAAAGCGCACGCAGGCGGTTTGTTAAGTCAGATGTGAAATCCCCGGGCTCAACCTGGGAAC
+
GGGGGGFGGGCCGGGGGGGGGGGGGGGGGGGGGGGGGGGGGGGGGGGGGGGGGGGGGGGGGGGGGGGGGGGGGGGGGGGGGGGGGGGGGGGGGGGGGGGGGGGGGGGFGGEGGGGGGGGGGGGGGGGGFFGGGGGGGGGGGGGGGGGGGGGGGGGGGGGGGGGGGGGGDGGGGGGGGGGGGGGGGGGGGGGGGGGGGGGGGDGGGGGGGFGGGGGGGGGGGGCGGGGGFFFGEGDEDGFGFDFEGDGDFGGGGGCFFF47E?GF4CGFBFF4@???:BDEE;GFFFFB:FF(44
@M04650:207:000000000-C238N:1:1101:8849:8148 1:N:0:19
ACTCCTACGGGAGGCAGCAGTAGGGAATCTTCCGCAATGGACGAAAGTCTGACGGAGCAACGCCGCGTGAGTGAAGAAGGTTTTCGGATCGTAAAACTCTGTTGTTAAAGAAGAACAAGGATGAGAGTAACTGCTCATCCCCTGACGGTATTTAACCAGAAAGCCACGGCTAACTACGTGCCAGCAGCCGCGGTAATACGTAGGTGGCAAGCGTGGTCCGGATTTATTGGGCGTAAAGCGAGCGCAGGCGGTTCTTTAAGTCTGATGTGAAAGCGCCCGGCTCAACCGGGGAGG
+
GGGGGGGGGGGGGGGGGGFGGGGGGGGGGGGGFGGGGGGGFGGEGGGCFGGGGGGGGGGGGGGGGGGGGEEEFGFGGGGGCFGGGGGGGEGGGGGGGGGGFGGFGFDCFCCFGCDFGGGDCBFGGFGGGGGGFFADFFFGGGFGGGGGGGGFGGFFGGGCFFFFGGGC*BFGFGFFGEFFFEF?EGFB,4:C8:*;EGGGG9CGGGGG9CFGGE5C:>FDE38*99CCCCCFDEGCFGFG>GF@G3CGFGD7DG>*9@FFGFGGFGFA4@@FFF3>>>DDEBG?7?F20>)(,7
@M04650:207:000000000-C238N:1:1101:23436:8189 1:N:0:19
ACTCCTACGGGAGGCAGCAGTAAGGAATCTTCCGCAGTGGACGAAAGTCTGACGGAGCAACGCCGCGTGAGTGAAGAAGGTTTTCGGATCGTAAAACTCTGTTGTTAAAGAAGAACAAGGATGAGAGTAACTGCTCATCCCCTGACGGTATTTAACCAGAAAGCCACGGCTAACTACGTGCCAGCAGCCGCGGTAATACGTAGGTGGCAAGCGTTGTCCGGATTTATTGGGCGTAAAGCGAGCGCAGGCGGTTCTTTAAGTCTGATGTGAAAGCCCCCGGCTCAACCGGGGAGG
+
GGGGGGGGGDGGGGGGGGGGGGGGGGGGGGGGGGGGEFGGGGGGGGGGGGGGGGGGGGGGGGGGGGGGGGGGGGGGGGGGGGGGGGGGGGGGGGGGGGGGGGGGGGGGGGGGGGGGGGGGGGGGGGGGGGGGGGGGGGGGGGGGGGGGGGGGGGFGGGGGGGGGGGGGGGGGGGGGGGGGGGGGGGGGGGGGEGGGGGGGGGGGGGGGGGFGGGGDGGGGGGEGGGGGGFCGFGGGGFFGFGFFGGGGEGGGGGGFFFFFG?GGFGGFFFFFFFFF?>GEEFG?@FFFFE>9>B
@M04650:207:000000000-C238N:1:1101:12027:8197 1:N:0:19
ACTCCTACGGGAGGCAGCAGTAGGGAATCTTCCGCAATGGACGAAAGTCTGACGGAGCAACGCCGCGTGAGTGAAGAAGGTTTTCGGATCGTAAAACTCTGTTGTTAAAGAAGAACAAGGATGAGAGTAACTGCTCATCCCCTGACGGTATTTAACCAGAAAGCCACGGCTAACTACGTGCCAGCAGCCGCGGTAATACGTAGGTGGCAAGCGTTGTCCGGATTTATTGGGCGTAAAGCGAGCGCAGGCGGTTCTTTAAGTCTGATGTGAAAGCCCCCGGCTCAACCGGGGAGG
+
GGGGGGGGGGGGGGGGGGGGGFGGGGGGGGGGGGGGGGGGGGGGGGGGGGGGGGGGGGFGGGGGGGGGGCGGGGGFGGGGGGGGGGGGGEGGGGGGGGGGGGFGGGGGDGGGGGGGGGGGGFFFGGGGGGGGGGFGGDFFGGGGGGGGGFFGGGGGGGGGGCFGGGGGGGGGGGGGGGGCDGDGFGGGGG8:EGGCCGGGBCGGGGGFFGGGGEGGGC+7E:57E+2<E4=FFGG5C>9)375>DDGDEGGDD7:@BFFFC?FG4FGFFFB4BF4>?BG)51*9=@:6>DB>FF
@M04650:207:000000000-C238N:1:1101:28341:8207 1:N:0:19
ACTCCTACGGGAGGCAGCAGTGGGGAATTTTGGACAATGGGCGCAAGCCTGATCCAGCAATGCCGCGTGCAGGAAGAAGGCCTTCGGGTTGTAAACTGCTTTTGTCAGGGAAGAAATCTTCTGGGTTAATACCTCGGGAGGATGACGGTACCTGAAGAATAAGCACCGGCTAACTACGTGCCAGCAGCCGCGGTAATACGTAGGGTGCGAGCGTTAATCGGAATTACTGGGCGTAAAGCGTGCGCAGGCGGCTTTGCAAGACAGATGTGAAATCCCCGGGCTCAACCTGGGAAC
+
GGGGGGGGGGGGGGGGGGGGGGGGGGGGFGGGGGFGGGGGGGGGGGDGGGGGGGGGGGGGGGGGGGGGGGGGGGFGGGGGGGGGGGGGGGGGGGGGGGGGGGGGGGGGGGGFGGGGGGGGGGEFGGGFFFEFGGGEGGCFDFEFGCEGGGGGGG,@FF?FEGGFGGGGGDGEGGGGGGGGGGGGGGGGGGGGGGG*B?FGGGCEEE5EG75EEGDGCDFGDG*CFGGGGGGCBEGGGGFGFGBDDGGGFGDDDGGFFF?FFFGF4>DA4@=4@FF<:;DFFBG@4<F77>:??8
@M04650:207:000000000-C238N:1:1101:27322:8254 1:N:0:19
ACTCCTACGGGAGGCAGCAGTGGGGAATATTGCACAATGGGCGCAAGCCTGATGCAGCCATGCCGCGTGTGTGAAGAAGGCCTTCGGGTTGTAAAGCACTTTCAGCGAGGAGGAAGGTGGTGAGCTTAATACGCTCATCAATTGACGTTACTCGCAGAAGAAGCACCGGCTAACTCCGTGCCAGCAGCCGCGGTAATACGGAGGGTGCAAGCGTTAATCGGAATTACTGGGCGTAAAGCGCACGCAGGCGGTTTGTTAAGTCAGATGTGAAATCCCCGGGCTCAACCTGGGAAC
+
GGGGGGGGGGGEGGGGEGGGGGGGGGGGGGGFGGGGGGGGGGGGGGGGGGGGGGGCFGGFGGGGGGGGGGGGGGFGGGGGGGGGDGGGFGGGGGGGGGGGGGGGGGGGGGGEGEGGGGGGGFCEFGGGFGGGGGEGGGGGGGGGFGGFGGGGGGGGGGFGGGGGGGGGGGGCFGGGGGGGGFGGGGGGGGGGG>EGGGGGGGEDEGGGGGCGGCCC5FGG*5CCFGGGGGFFFGGCCGFGBGFEDGCGDCGDD<DF4BFFGFGGBFF<?4@6BFF::9CDB6D7?FFF8>@1?4
@M04650:207:000000000-C238N:1:1101:4538:8270 1:N:0:19
ACTCCTACGGGAGGCAGCAGTAGGGAATCTTCCGCAATGGACGAAAGTCTGACGGAGCAACGCCGCGTGAGTGAAGAAGGTTTTCGGATCGTAAAACTCTGTTGTTAAAGAAGAATAAGGATGAGAGTAACTGCTCATCCCCTGACGGTATTTAACCAGAAAGCCACGGCTAACTACGTGCCAGCAGCCGCGGTAATACGTAGGTGGCAAGCGTTGTCCGGATTTATTGGGCGTAAAGCGAGCGCAGGCGGTTCTTTAAGTCTGATGTGAAAGCCCCCGGCTCAACCGGGGAGG
+
GGGGGGGGGGGGGGDGGGGGGGGGGGGGGGGGGGGGGGGGGFGGCGGGGGGGGGGGGGGGGGGGGGGGGGGGGGGGGGGGGGGGGGGCFGGGGGGGGGGGGGGGFGGGGGGGGGGGGGGGGGGGGGGFGGGGGCDFFEGGFGGGGFGGGGGGFGGGGGGGGGGGGGG>CCGGGGFGGGGGFGGGGGGGGGGGDCGEGGGGGGGGGGGGGGGGGGGGGGGGC3CEEFF?+CCF:EDG7DFDEGDDGGGGFGD5CDGFF?FFGFGG=C>AF4/*7?))2-C:@>DFFFFF0@>96B
@M04650:207:000000000-C238N:1:1101:14644:8305 1:N:0:19
ACTCCTACGGGAGGCAGCAGTGGGGAATATTGGGCAATGGGCGAAAGCCTGACCCAGCGACGCCGCGTGGGTGATGAAGGCCTTCGGGTCGTAAAGCCCTGTCAGGAGGAAAGAACGATCTTGTGGTAAATATCCACGAGATGTGACGGTACCTCCGAAGGAAGCACCGGCCAATTCCGTGCCAGCAGCCGCGGTAAGACGGAAGGTGCAAGCGTTGCTCGGAATCACTGGGCGTAAAGGGTGCGTAGGCGGCTTCTTAAGTCTGGTGTGAAAGCCCAGGGCTTAGCTCTGG
+
GGGGGGFGGGGGGGGGGGGGGGGGGGGG@FGGGGGGGGGGGGGGGGGGGGGGGGGGGGGGGGGGGGGGGDEFFGFGGGGGGGGGGGGGGEGGGGGEGGGGGGGFGG8FG@FFGGGGG@FDGGGFF:>@,>FGGGFGGGGGCFGGA@D7<F7<FA=FG:@EG,@:E2DGGG>8C,?EGGGEGDCBEFCFGFDEDGG>>EGGDDE*CEGGGGFFGCGEEGGGGGGG=FFGGC=EFCD5><=CEGE>3CDD>F35DCD@FBF*0/:7@*28FE6@6FF;?BGFF?GFF@64<FF:
@M04650:207:000000000-C238N:1:1101:16960:8310 1:N:0:19
ACTCCTACGGGAGGCAGCAGTAGGGAATCTTCGGCAATGGGGGCAACCCTGACCGAGCAACGCCGCGTGAGTGAAGAAGGTTTTCGGATCGTAAAACTCTGTTGTTAGAGAAGAACGTTAAGTAGAGTGGAAAATTACTTAAGTGACGGTATCTAACCAGAAAGGGACGGCTAACTACGTGCCAGCAGCCGCGGTAATACGTAGGTCCCAAGCGTTGTCCGGCTTTATTGGGCGTAAAGCGAGCGCAGGTGGTTTCTTAAGTCTGATGTAAAAGGCAGTGGCTCAACCCTTGTG
+
GGGGGGGGGGGGGGGGEGGGGGGGGGGGGGGG?@FGGGGGGGGGEGGGGGCFEGGGGGCFGGGGGGGGGGGGGGFEGCGGFGGGGGGEEGGGGFFGGGGGGGFGGGGGFGGGGGGGGGGGGGGGGCFFGGGCFFGGGGGGG9>FGGFDFGGGGGGFF@FGGGFGGG,*3BEEDCCDFBFFCGGGGGCFGFCEG58:ECFGGBCE>;CFGCFCFECEGG>:ED*:C<+AF7C5;=CEDC@F:C5@5)1/79*9C3C@8@9@FFG:4C*6FBFB=*7FBBGF:65;*9484FF26)
@M04650:207:000000000-C238N:1:1101:13045:8315 1:N:0:19
ACTCCTACGGGAGGCAGCAGTAGGGAATCTTCCGCAATGGACGAAAGTCTGACGGAGCAACGCCGCGTGAGTGAAGAAGGTTTTCGGATCGTAAAACTCTGTTGTTAAAGAAGAACAAGGATGAGAGTAACTGCTCATCCCCTGACGGTATTTAACCAGAAAGCCACGGCTAACTACGTGCCAGCAGCCGCGGTAATACGTAGGGTGCAAGCGTTGTCCGGAATTATTGGGCGTAAAGAGCTCGTAGGCGGTCTGTCGCGTCGGCTGTGAAAACTCGGGGCTCAACTCCGAGCT
+
GGGGGGGGGGGGGGGGGGGGGGGGGGGGGGGGGGGGGGGGGGGGGGGGGGGGGGGGGGGGGGGGGGGGGGGGGGGGGGGGGGGGGGGGGGGGGGGGGGGGGGGGGGGGGGGGGGGGGGGGGGGGGGGGGGGGGGGGGGGGGGGGFGGGGGGGGGGGGGGGGGGGGGGGGGGGGGGGGGGFGGGGGGGGGGGGGGGGGGGGGGGEGGGGGGFFGEEGGFGGGGGGCGGGGGGG>7D5CGFGFCFEG3<CFDGGGGGFF@FBEFDCE*>?FFFFFF4??FGEFBGFFFFAB>:103
@M04650:207:000000000-C238N:1:1101:9141:8316 1:N:0:19
ACTCCTACGGGAGGCAGCAGTAGGGAATCTTCCGCAATGGACGAAAGTCTGACGGAGCAACGCCGCGTGAGTGAAGAAGGTTTTCGGATCGTAAAACTCTGTTGTTAAAGAAGAACAAGGATGAGAGTAACTGCTCATCCCCTGACGGTATTTAACCAGAAAGCCACGGCTAACTACGTGCCAGCAGCCGCGGTAATACGTAGGTGGCAAGCGTTGTCCGGATTTATTGGGCGTAAAGCGAGCGCAGGCGGTTCTTTAAGTCTGATGTGAAAGCCCCCGGCTCAACCGGGGAGG
+
GGGGGGGGGGGGGGGGGGGGGGGGGGGGGGGGGGGGGGGGFGGGGGGGGGGGGGGGGGGGGGGGGGGGGGGGGGGGGGGGGGFGGGGFFGGGGGGGFFFFGGGGGGGGGGGGGGGGGGGGGGGDGGGGGGGGGGGGGGGGGFGGCFGGGFFGGGGGGGCFGFGGEGGEDGGGGGGFFEGGGGGGGFDGGGGGGCGE?CGGCGGEC9CFFCGGG>EGGGGG5<ECCGGGGGGG3><EFFF3<<5))9C7>GGDGGCBFF49A?GFFD>AFF?*874.8>DFF;<*17@99BFF>F
@M04650:207:000000000-C238N:1:1101:14158:8317 1:N:0:19
ACTCCTACGGGAGGCAGCAGTAGGGAATCTTCCGCAATGGACGAAAGTCTGACGGAGCAACGCCGCGTGAGTGAAGAAGGTTTTCGGATCGTAAAACTCTGTTGTTAAAGAAGAACAAGGATGAGAGTAACTGCTCATCCCCTGACGGTATTTAACCAGAAAGCCACGGCTAACTACGTGCCAGCAGCCGCGGTAATACGTAGGTGGCAAGCGTTGTCCGGATTTATTGGGCGTAAAGCGAGCGCAGGCGGTTTCTTAAGTCTGATGTGAAAGCCCACGGCTCACCCGTGGAGG
+
GGGGGGGGGGGGGGGGGGGGGGGGGGGGGGGGGGGG7FFGGGGGGGGGGGGGGGDGGGGGGGGGGGGFCEEGGGGFGGGGGGGGGGGGGGGGGGFGGGGGGGGGFGGGFFGGGGGGGGCFFGGGGGGFGGGGGGFGGGGCFGGGGGGGGGGGGGGGGGGGGGGGGGGGGGGGGGGGGGGCGGGGGGGGGGGGGGGDGGGGFCEGCGGGGGGGGGEEEFGGGDEGCGGGGGGGEGGGFGFDFGFFGC>G>DDC<D>FFFF?FFCC*:DB64@@FFFF?BG@F6DF*7>0()7(4<
@M04650:207:000000000-C238N:1:1101:26443:8354 1:N:0:19
ACTCCTACGGGAGGCAGCAGTGGGGAATATTGCACAATGGGGGAAACCCTGATGCAGCAACGCCGCGTGAGTGAAGAAGGTCTTCGGATTGTAAAGCTCTGTTAGCAGGGAAGAGATAGGACGGTACCTGCAGAGGAAGCCACGGCTAACTACGTGCCAGCAGCCGCGGTAATACGTAGGTGGCAAGCGTTGTTCGGAATAACTGGGCGTAAAGGATGCGTAGGCGGTTAGATAAGTTATGTGTTAAATATATAGGCTTAACCTGTAGAAAGCACATAAAACTGTGTAACT
+
GGGGGGGGGGGGGGGGGGGGGGGGGGGGGGGGGGGGGGGGGGGGGGGGGGGGGGGGGGGGGGGGGGGGGGGGGGGGGGGGGGGGGGGEGGGGGGGGGGGGGGGGFGGGGGGGGGGGGGGGGGGGGGGGGFGGGGGGGGGGGGGGGGGGGGGGGGGGGGGGGGGGGGGGGGGGGGGGGGGGGGGGGGGGGGDGGGGGCG>FGGGGGGGGGGGGGGGGGGGGGGGGGGGGGGGGFFGGFG?FFGFFGGFGFGFCFCCFFFFFFFGGFGGFFFFFFFFF>>FFFFFFFFFBFFF
@M04650:207:000000000-C238N:1:1101:5361:8391 1:N:0:19
ACTCCTACGGGAGGCAGCAGTGGGGAATATTGCACAATGGGCGCAAGCCTGATGCAGCCATGCCGCGTGTGTGAAGAAGGCCTTCGGGTTGTAAAGCACTTTCAGCGAGGAGGAAGGTGGTGAGCTTAATACGCTCATCAATTGACGTTACTCGCAGAAGAAGCACCGGCTAACTCCGTGCCAGCAGCCGCGGTAATACGGAGGGTGCAAGCGTTAATCGGAATTACTGGGCGTAAAGCGCACGCAGGCGGTTTGTTAAGTCAGATGTGAAATCCCCGGGCTCAACCTGGGAAC
+
GGGGGGGGGGGGGGGGGGGGGGGGGGGGGGGGGGGGGGGGGGGGGGGGGGGGGGGGGGGGGFGGGGGEGGGGGGGGCFGGGGGGGGGGGGGGGGGGGGGGGGGGGGGGGGEGGGGGGGGGGGGGGGGGGGGGGGGCGGGGGGGGGGGGGGGGGGGGGGGGGGGGGGDEGDEGFGGGGGGGDGGFFFGCFGGGGGGGGGGGGGGGGGGGGGGFGGGGGGGGGGDEFFGGG4EFFGGGGGFGFGFFGGGDFGGDDGGFFFFFGFGDFFG<6484@=4::BGFFFGFFFF0:FFF?1
@M04650:207:000000000-C238N:1:1101:18933:8404 1:N:0:19
ACTCCTACGGGAGGCAGCAGTAGGGAATCTTCCGCAATGGACGAAAGTCTGACGGAGCAACGCCGCGTGAGTGAAGAAGGTTTTCGGATCGTAAAACTCTGTTGTTAAAGAAGAACAAGGATGAGAGTAACTGCTCATCCCCTGACGGTATTTAACCAGAAAGCCACGGCTAACTACGTGCCAGCAGCCGCGGTAATACGTAGGTGGCAAGCGTTGTCCGGATTTATTGGGCGTAAAGCGCACGCAGGCGGTTTGTTAAGTCAGATGTGAAATCCCCGAGCTTAACTTGGGAAC
+
GGGGGGGGGGGGGGGGGGGGGGGGGGGGGGGGGGGGGGGGGGGGGGGGGGGGGGGGGGGGGGGGGGGGGGGGGGGGGGGGGGGGGGEGGGGGGGGGGGGGGGGGGGGGGGGGGGGGGGFFGGGGGGGGGGGGGGGGGGGGGGGGGGGGGGGGGGGGGGGGFGGGCFGGGGGGGGGGGGGGGGGGGGGGGGGGDGGEGGGGGFF8EFFDGGGGGGGGGGGGG3CEGGGGGGFGBGGGGGBGEDEDGGG)<D<7CDCFFFF*<?F>FGGDFFBBFF?FFF3>BFFFFFFFFFFFF8
@M04650:207:000000000-C238N:1:1101:5581:8410 1:N:0:19
ACTCCTACGGAGGCAGCAGTAGGGAATCTTCGGCAATGGACGAAAGTCTGACCGAGCAACGCCGCGTGAGTGAAGAAGGTTTTCGGATCGTAAAACTCTGTTGTTAGAGAAGAACAAGTAGGAGAGTAACTGCTCTTACCTTGACGGTATCTAACCAGAAAGCCACGGCTAACTACGTGCCAGCAGCCGCGGTAATACGTAGGTGGCAAGCGTTGTCCGGATTTATTGGGCGTAAAGCGAGCGCAGGCGGTTTCTTAAGTCTGATGTGAAAGCCCCCGGCTCAACCGGGGAGGG
+
GGGGGGGGGG7BFGGGGGGGFGGGGGGGGGGGGGGGGGGGGGEGGGGGGGGGGGGGGGGGGGGGGGG>FGGGGGGGGGGGGGGGGGGGGGFGGGFGGGGGGGFGGGGGGGGGGGGGGFGGFGFFGGFGGGGGGGGGGGGGGGFAECFFGGGGGFEGGFG7DFGGGGGCFGCEFGGG*DFGGGGGG6FGEEG@E5CFGGFGGGDFCFFGFGFEGG5CCFDGGGDGCCFFFGEGFGG5C7>GBG>>DGDDEDGGDFGFBBFFGBFG=FGAB?F?5<F7;9DED<F?FF)9>5)376
@M04650:207:000000000-C238N:1:1101:16038:8424 1:N:0:19
ACTCCTACGGGAGGCAGCAGTGGGGAATATTGCACAATGGGCGCAAGCCTGATGCAGCCATGCCGCGTGTATGAAGAAGGCCTTCGGGTTGTAAAGTACTTTCAGCGGGGAGGAAGGGAGTAAAGTTAATACCTTTGCTCATTGACGTTACCCGCAGAAGAAGCACCGGCTAACTCTGTGCCAGCAGCCGCGGTAATACGGAGGGTGCAAGCGTTAATCGGAATTACTGGGCGTAAAGCGCACGCAGGCGGTTTGTTAAGTCAGATGTGAAATCCCCGAGCTTAACTTGGGAAC
+
GGGGGGGGGGGGGGGGGGGGGGGGGGGGGGGGGGGGGGGGGGGGGGGGGGGGGGGGGGGGGGGGGGGGGGGGGGGGGGGGGGGGGGGGGGGGGGGGGGGGGGGGGGGGGGGGGGGGGGGGGGGGGGGGGGGGGGGGGGGGGGGGGGGGGGGGGGGGGEGGGGGGGGGGGGGGGGGGGGGGGGGGGGGGGGGGGGGGGGGGGDEGD>EEFGGGGGGGGGGGGGEGGGGFGGGGFGGDGGFGFDBEGDD33CDGGGGFFFFFFFGGFGGAFFFFFFFF?FD:BBG*9BFAFFFFF:
@M04650:207:000000000-C238N:1:1101:8974:8424 1:N:0:19
ACTCCTACGGGAGGCAGCAGTAGGGAATCTTCCGCAATGGACGAAAGTCTGACGGAGCAACGCCGCGTGAGTGAAGAAGGTTTTCGGATCGTAAAACTCTGTTGTTAAAGAAGAACAAGGATGAGAGTAACTGCTCATCCCCTGACGGTATTTAACCAGAAAGCCACGGCTAACTACGTGCCAGCAGCCGCGGTAATACGTAGGTCCCAAGCGTTGTCCGGATTTATTGGGCGTAAAGCGAGCGCAGGTGGTTTCTTAAGTCTGATGTAAAAGGCAGTGGCTCAACCATTGTGT
+
GGGGGGGGGGGGGGGGGGGGGGGGGGGGGGGGGGGGGGGGGGGGGGGGGGGGGGGGGGGGGGGGGGGGGGGGGGGGGGGGGGGGGGGGGGGGGGGGGGGGGGGGGGGGGGGGGGGGGGFGDGGGGGGGGGGGGGGGGGGGGGGGGGGGGGGGGGGGGGGGGGFGGGGGCEGGGGGGGGGGGGGGGGGGGGGGGGG5FFGGGGGDGGGGGGGGGGGCEGGGGDCEGGFGGCC=>GCEFGFDEDFFGGGGFGGGGFGFFFFFGFGGFGGFFFF86@FFFFGFFFGF@@@?<FFFF3
@M04650:207:000000000-C238N:1:1101:13443:8436 1:N:0:19
ACTCCTACGGGAGGCAGCAGTGGGGAATATTGCACAATGGGCGCAAGCCTGATGCAGCCATGCCGCGTGTGTGAAGAAGGCCTTCGGGTTGTAAAGCACTTTCAGCGAGGAGGAAGGCCAATAGCTTAATAGGCTGTTGGATTGACGTTACTCGCAGAAGAAGCACCGGCTAACTCCGTGCCAGCAGCCGCGGTAATACGGAGGGTGCAAGCGTTAATCGGAATTACTGGGCGTAAAGCGCACGCAGGCGGTTTGTTAAGTCAGATGTGAAATCCCCGAGCTTAACTTGGGAAC
+
GGGGGGGGGGGGGGGGGGGGGGGGGGGGGGGGGGGGGGGGGGGGGGGGGGGGGGGGGGGGGGGGGGGGGGGGGGGFGGGGGGCGGGGGGGGGGGGGGGGGGGGGGGGGGGGGGGGGGGGGGGGGGGGGGGGGGGCFGGGGGGGGGGGGFFGGGGGGGGGGGGFGGGGGGGGGGGGGGGFGGGGGGGGGGGGGDGGGGGGGGGGGGGGGCFGGGGGDGGGGGGGGGGGGGGGGFGGGGGFGFGDFGGGGFGGGDGGFFFFFFFGGFGGFFF?FFFFF<F77@BFFFFBAFFFFF(
@M04650:207:000000000-C238N:1:1101:4244:8450 1:N:0:19
ACTCCTACGGGAGGCAGCAGTAGGGAATCTTCCGCAATGGACGAAAGTCTGACGGAGCAACGCCGCGTGAGTGAAGAAGGTTTTCGGATCGTAAAACTCTGTTGTTAAAGAAGAACAAGGATGAGAGTAACTGCTCATCCCCTGACGGTATTTAACCAGAAAGCCACGGCTAACTACGTGCCAGCAGCCGCGGTAATACGTAGGTGGCAAGCGTTGTCCGGATTTATTGGGCGTAAAGCGAGCGCAGGCGGTTCTTTACGTCTGACGTGAAAGCCCTCGGCTCAACCGGGGAGG
+
GGFGGGGFGGGGGGGGGGGGGGGGGGGGGFFGCGGGGGGGGGGGGGGFGGFF9FGGGGGGGFCFGGGGGGGFFGGCGFGGFDGFGGGGGGGFGGGGF8=FFFGFECEEFCFFGGGGGF8EFGGG=FCGFGG9?FFDFCFCGFGGFGGEC@ECFFG9CFGCFFGF7FFFFDB:FFGF78FFG@DCGGGGCEEGGGG:CFEF9B8CC?C*2CFCG=88E:C>898*<?<?CFFG3CGE5C4D3C@DCCCD@9D5D5DFFF45055C6*14>)7*6)8.(.);5(9??FFB63)(,3
@M04650:207:000000000-C238N:1:1101:12654:8504 1:N:0:19
ACTCCTACGGGAGGCAGCAGTGGGGAATATTGCACAATGGGCGCAAGCCTGATGCAGCCATGCCGCGTGTATGAAGAAGGCCTTCGGGTTGTAAAGTACTTTCAGCGGGGAGGAAGGGAGTAAAGTTAATACCTTTGCTCATTGACGTTACCCGCAGAAGAAGCACCGGCTAACTCCGTGCCAGCAGCCGCGGTAATACGGAGGGTGCAAGCGTTAATCGGAATTACTGGGCGTAAAGCGCACGCAGGCGGTTGATTAAGTCAGATGTGAAATCACCGGGCTCAACCTGGGAA
+
GGGGGGGGGGGGGGGGGGGGGGGGGGGGGGGGGGGGGGGFGGGGGGGGGGGGGGGGGGGGGGGGGGGEGGGGGGGGGGGGGGGGGGGDGGGGGGGGGGGGGGGGGGGGGGGGGGGGGEGGGGGGGFFGGGGGGGFGGGGGGGGFGGGFFFGGGGGCEGGGGGFGGGFGGGGGGG99CECDGGGGGFGGGGGGGGGGGGGGDCEGGDECFGGG57>EGGGGGGGGGGGG?FG5;5CGGGFD@CEFCGGGFGD>3C*@FFFFC?GF6>F<FFFFFF*9:B3>:9GF*5>((7>:2
@M04650:207:000000000-C238N:1:1101:18929:8519 1:N:0:19
ACTCCTACGGGAGGCAGCAGTAGGGAATCTTCCGCAATGGACGAAAGTCTGACGGAGCAACGCCGCGTGAGTGAAGAAGGTTTTCGGATCGTAAAACTCTGTTGTTAAAGAAGAACAAGGATGAGAGTAACTGCTCATCCCCTGACGGTATTTAACCAGAAAGCCACGGCTAACTACGTGCCAGCAGCCGCGGTAATACGTAGGTGGCAAGCGTTGTCCGGATTTATTGGGCGTAAAGCGAGCGCAGGCGGTTCTTTAAGTCTGATGTGAAAGCCCCCGGCTCAACCGGGGAGG
+
GGGGGGGGGGGFGGGGGGGGGGGGGGGGGGGGGGGGGGGGGGGGGGGFGGGGGGGGGGGGGGGGGGGGGGGGGGGGGGGGGGGGGGGGGGGGGGGGGGGGGGGGGGGGGGGGGGGGGGGGGGGGGGGGGGGGGGGGGGGGFGGGGGGGGGGGGGGGGGGGGGGGGGGGGGGGGGGGGGGGGGGGGGGGGGGGGGGGGGGGGGGGGGGGGGGGGGGGGGGGGGGGGGGCGGGGFGGGGGFGFGFFGGGGFGGDGGFFFFFFGFGGFGG2@B=*=FFFFFGFFBGFFFFFF:B1>F
@M04650:207:000000000-C238N:1:1101:12011:8532 1:N:0:19
ACTCCTACGGGAGGCAGCAGTGGGGAATATTGCACAATGGGGGAAACCCTGATGCAGCAACGCCGCGTGAGTGAAGAAGGTCTTCGGATTGTAAAGCTCTGTTAGCAGGGAAGAGATAGGACGGTACCTGCAGAGGAAGCCACGGCTAACTACGTGCCAGCAGCCGCGGTAATACGAAGGGGGCTAGCGTTGTTCGGATTTACTGGGCGTAAAGCGCACGTAGGCGGACTTTTAAGTCAGGGGTGAAATCCCGGGGCTCAACCCCGGAACTGCCTTTGATACTGGAAGTCTTGG
+
GGGGGGGGGGGGGGGGGGGGGGGGGGGGGGGGGGGGGGGGGGGGGGGGGGGGGGGGGGGGGGGGGGGGGGGGGGGGGGGGGGGGGGGGFGGGGGGGGGGGGGGGGGGGGGGGGGGGGGGGGGGGGGGGGGGGGGGGGGGGGGGGGGGGGGGGGGFGGGFGGGGGFGGGGGGGDGFFGGGGGGGGEGGGGGGGGEGGGGDGGGGGFGGGGGGGCFCGDGGG8<F59EGCEGCCFGGGFF?:<D@BGGGG?FDGDGGFFD>FG?FGFGGFFFFF?FFF2<C?F2*9?)?B>F?<<)
@M04650:207:000000000-C238N:1:1101:20284:8541 1:N:0:19
ACTCCTACGGGAGGCAGCAGTGGGGAATATTGCACAATGGGCGCAAGCCTGATGCAGCCATGCCGCGTGTATGAAGAAGGCCTTCGGGTTGTAAAGTACTTTCAGCGGGGAGGAAGGGAGTAAAGTTAATACCTTTGCTCATTGACGTTACCCGCAGAAGAAGCACCGGCTAACTCCGTGCCAGCAGCCGCGGTAATACGGAGGGTGCAAGCGTTAATCGGAATTACTGGGCGTAAAGCGCACGCAGGCGGTTTGTTAAGTCAGATGTGAAATCCCCGAGCTTAACTTGGGAAC
+
GGGGGGGGGGGGGGGGGGGGGGGGGGGGGGGGGGGGGGGGGGGGGGGGGGGGGGGGGGGGGGGGGGGGGGGGGGGGGGGGGGGGGGGGGGGGGGGGGGGGGGGGGGGGGGGGGGGGGGGGGGGGGGGGGGGGGGGGGGGGGGGGFGGGGGGGGGGGGGGGGGGGGGFGGGGGGGGGGGGGGGGGGGGGGGGGEGGGGGGGGGGGGGGGGGGGGCEGGGGGGGCFGGGGGGGGFDDEGGFG>D3>GDGDFGGGGDGFFFFF?FGGFGGFFFFFFFF??FGFF>DF?=FFA@F?F(
@M04650:207:000000000-C238N:1:1101:24574:8617 1:N:0:19
ACTCCTACGGGAGGCAGCAGTGGGGAATATTGCACAATGGGCGCAAGCCTGATGCAGCCATGCCGCGTGTATGAAGAAGGCCTTCGGGTTGTAAAGTACTTTCAGCGAGGAGGAAGGCATTGTGGTTAATAACCGCAGTGATTGACGTTACTCGCAGAAGAAGCACCGGCTAACTCCGTGCCAGCAGCCGCGGTAATACGGAGGGTGCAAGCGTTAATCGGAATTACTGGGCGTAAAGCGCACGCAGGCGGTTGATTAAGTCAGATGTGAAATCCCCGAGCTTAACTTGGGAAC
+
GGGGGGGGGGGGGGGGGGGGGGGGGGGGGGGGGGGGGGGGGGGGGGGGGGGGGGGGGGGGGGGGGGGGGGGGGGGGGGGGGGGGGGGGGGGGGGGGGGGGGGGGGGGGGGDFGGGGGGGGGGGGGGGGGGGGGGGGGDFFGGGGFGGCFGGGGGGGGGGGGGGGGGGGGGGGGGGGGGGGGGGGGGGGGGGGGGGGGGGGGGGGGGGGGGGGDGGGGGGGGGGGGGGGFGGGFGGGFGFGFGFFGGGCDGGGGGGFFFFFGF7FF>CBFFFFFF<FBF3>DBGBFF4<AFFF?4
@M04650:207:000000000-C238N:1:1101:26879:8630 1:N:0:19
ACTCCTACGGGAGGCAGCAGTGGGGAATATTGCACAATGGGCGCAAGCCTGATGCAGCCATGCCGCGTGTGTGAAGAAGGCCTTCGGGTTGTAAAGCACTTTCAGCGAGGAGGAAGGTGGTGAGCTTAATACGTTCATCAATTGACGTTACTCGCAGAAGAAGCACCGGCTAACTCCGTGCCAGCAGCCGCGGTAATACGGAGGGTGCAAGCGTTAATCGGAATTACTGGGCGTAAAGCGCACGCAGGCGGTTTGTTAAGTCAGATGTGAAATCCCCGGGCTCAACCTGGGAAC
+
GGFFGGFFFGG7FGDFCEDGFGGG7FGGGGGGGGCFGGGGGFGGGGGGGGGGGGGGGG<FGDFFGDGGGGGGGGGGGGGGGGGGGGGGGGGGGGGGGGGGGGGGGGGGGGGGGEGFGGGGGGGGGGGGGGGGGGGGGGGGGGGGGFFGGGGGGGGGGGGGGGGGGGGGGGGGGGGGGGGFGGGGGGGGGGGGGGGGGGGGGG*:=CEGGGGGGGGGGGGGEGGFGGGGGGGGFGGGGGFGFGFF5CGDEGG175CFFF6FC?CCBCFA4FFFFFFF?;9>:>CFFFFB?@F?B4
@M04650:207:000000000-C238N:1:1101:21150:8641 1:N:0:19
ACTCCTACGGGAGGCAGCAGTGGGGAATATTGCACAATGGGCGCAAGCCTGATGCAGCCATGCCGCGTGTGTGAAGAAGGCCTTCGGGTTGTAAAGCACTTTCAGCGAGGAGGAAGGCCAATAGCTTAATAGGCTGTTGGATTGACGTTACTCGCAGAAGAAGCACCGGCTAACTCCGTGCCAGCAGCCGCGGTAATACGGAGGGTGCAAGCGTTAATCGGAATTACTGGGCGTAAAGCGCACGCAGGCGGTTTGTTAAGTCAGATGTGAAATCCCCGGGCTCAACCTGGGAAC
+
GGGGGGGGGGGGGGGGEEFFFGGGGEGGGGGGGGGGGGGGGGGDEFGFFGGGGGGGGGGGGGGGGGGGGGFGGGGGGGGGGGGGGGGGGGGGGGFGGGGGFGFGGGGGGGFGGGGGGGGGGGGGGFGGGGGGGGGGGCGGGFGGFFGEFGGGGGGEG>EGGGG?CGGGGE7EEFDFGGGGGGGGGEFCFGGGG8CGGGGGGGGGGGDGGFGGG5CECG>CEG?FEGCCFGGG>EGGFG?GBGBEGGG3@GGGGGGFFFFFGFGG4C7)/=B?FFFFBBC@E>F*=:5(,7572(
@M04650:207:000000000-C238N:1:1101:11554:8647 1:N:0:19
ACTCCTCGGGAGGCAGCAGTAGGGAATCTTCGGCAATGGGGGCAACCCTGACCGAGCAACGCCGCGTGAGTGAAGAAGGTTTTCGGATCGTAAAGCTCTGTTGTAAGAGAAGAACGTGTGTGAGAGTGGAAAGTTCACACAGTGACGGTATCTAACCAGAAAGGGACGGCTAACTACGTGCCAGCAGCCGCGGTAATACGTAGGTCCCAAGCGTTGTCCGGATTTATTGGGCGTAAAGCGAGCGCAGGTGGTTTCTTAAGTCTGATGTAAAAGGCAGTGGCTCAACCATTGTGT
+
GGGGGGGGGG+@FGEGGGGGGGGGGGGGGGGGGGCGGGGGGGGGGGGGGGGGGGGGG:EGGGGGGGGGGGGGGGGGFGGGGGGGGG7FGGGGGGGGGGGGGGGGGGGGGGGGGGGGGGGCCGGGGGGGGGGGGGFGGGGGGFGGGGGGGGGGGGFGGGGGGGGGGGFFFDGGGGGGGGGGFFE8E?8FGGGGGGDGGGFGFFGGGF:FFFFGG7>850>D8CG5FAFGF==FEGGGF>B339@DGGGGF4DGGFC?F?@??**:=77:*1667BFF?:F4<:GF@F@0>FFDF:
@M04650:207:000000000-C238N:1:1101:25592:8661 1:N:0:19
ACTCCTACGGGAGGCAGCAGTGGGGAATATTGCACAATGGGCGCAAGCCTGATGCAGCCATGCCGCGTGTATGAAGAAGGCCTTCGGGTTGTAAAGTACTTTCAGCGAGGAGGAAGGCATTGTGGTTAATAACCGCAGTGATTGACGTTACTCGCAGAAGAAGCACCGGCTAACTCCGTGCCAGCAGCCGCGGTAATACGGAGGGTGCAAGCGTTAATCGGAATTACTGGGCGTAAAGCGCACGCAGGCGGTTGATTAAGTCAGATGTGAAATCCCCGAGCTTAACTTGGGAAC
+
GGGGGGGGGGGGGGGGGGGGGGGGGGGGGGGGGGGGGGGGGGGGGGGGGGGGGGGGGGGGGGGGGGGGGGGGGGGGGGGGGGGGGGGGGGGGGGGGGGGGGGGGGGGGGGGGGGGGGGGGGGGGGGGGGGGGGGGGGGGGFGGGGGGGGGGGGGGGGGGGGGGGGGGGGGGGGGGGGGFGGGGGGGGGGGGGGGGGGGGGGGGGGGGGGGGGGGGEGGGGGGGGGGGGGGEGFGGGGGFGFGFFGDCGFGGGGGGFFFFFGFGGFGGFFFFFFFFFFFGFF9GFFF?>AFF??3
@M04650:207:000000000-C238N:1:1101:8742:8663 1:N:0:19
ACTCCTACGGGAGGCAGCAGTAGGGAATCTTCCGCAATGGACGAAAGTCTGACGGAGCAACGCCGCGTGAGTGAAGAAGGTTTTCGGATCGTAAAACTCTGTTGTTAAAGAAGAACAAGGATGAGAGTAACTGCTCATCCCCTGACGGTATTTAACCAGAAAGCCACGGCTAACTACGTGCCAGCAGCCGCGGTAATACGTAGGTGGCAAGCGTTGTCCGGAGTTATTGGGCGTAAAGCGAGCGCAGGCGGTTCTTTAAGTCTGATGTGAAAGCCCCCGGCTCAACCGGGGAGG
+
GGCGGFGFGGFFGGDFGGGGGFGGGFGGGGGGGDDGGGGGGGGGGGGGGFEGGGGGGGGGFGGGGGDGGGGGGFDFFFGG4EFGDFCEGGGGGGGGGCGFGGGGD,AEGGGGGGGGGGGG?FGFFGGGGGGGF9<FFEFFGGFEFDC@=FFFGFGGDGCGGGGFGGFCFCEEFCFGGGGGGD9:CD6,>CCGGEEECFDGCFGECFFGG6>78=*32>@>E3*/*<2CGFFGEGG5DG4)7<7:DDD:)9CD)1>=@BF?+*2:1:759BFFF)77(4C>>(*9=5@;>53(19
@M04650:207:000000000-C238N:1:1101:14485:8728 1:N:0:19
ACTCCTACGGGAGGCAGCAGTGGGGAATATTGCACAATGGGCGCAAGCCTGATGCAGCCATGCCGCGTGTATGAAGAAGGCCTTCGGGTTGTAAAGCACTTTCAGCGAGGAGGAAGGTGGTGAGCTTAATACGCTCATCAATTGACGTTACTCGCAGAAGAAGCACCGGCTAACTCCGTGCCAGCAGCCGCGGTAATACGGAGGGTGCAAGCGTTAATCGGAATTACTGGGCGTAAAGCGCACGCAGGCGGTTTGTTAAGTCAGATGTGAAATCCCCGGGCTCAACCTGGGAAC
+
GGGGGGGGGGGGGGGGGGGGGGGGGGGGGGGGGGGGGGGGGGGGGGGGGGGGGGGGGGGGGGGGGGGGGGGGGGGGGGGGGGGGGGGGGGGGGGGAFGGGFGGGGGGDGGGGGGGGGGGGGGGGGGGGGGGGGGGGGGGGGGGFGGGGGGGGGGGGGGGGGGGGGFGGGGGGGGGGGGGGGGGGGGFGGGGGGGDEFGGGGGGGGGGGGGGGGGGGGGFFGGGGGGGGFFGGDGDGGFBDDCDEGGGDEGGCD*9F?FF49@DG6CDAFFFFFFFFFFGBEFGFFFF:BFFFF1
@M04650:207:000000000-C238N:1:1101:8722:8761 1:N:0:19
ACTCCTACGGGAGGCAGCAGTAGGGAATCTTCGGCAATGGACGAAAGTCTGACCGAGCAACGCCGCGTGAGTGAAGAAGGTTTTCGGATCGTAAAACTCTGTTGTTAGAGAAGAACAAGTAGGAGAGTAACTGCTCTTACCTTGACGGTATCTAACCAGAAAGCCACGGCTAACTACGTGCCAGCAGCCGCGGTAATACGTAGGTGGCAAGCGTTGTCCGGATTTATTGGGCGTAAAGCGAGCGCAGGCGGTTTCTTAAGTCTGATGTGAAAGCCCCCGGCTCAACCGGGGCGG
+
GGGGGGGGGGGGGGGGGGGGGGGGGGGGGGGGGGGGGGGGGGGGGGGFGGGGGGGGGGGGGGGGGGGGGGGGGGGGGGGGECGGGGGGGGGGGGGGGGGGGGGGGFGGGGGGGGGGFGGFGGGGGGGGGGGGGGGGGGFGGGGGGGGGGGFGGGGGGGGGGGGFGGGGGGGGG?GGGGGGGGGGGGGGGGGGGGGGGGGGCFGGGGGGGGGFEGGGGGGGGGGEFGGGGFEGDED:CFFGFG>ECDGG3DGDCDFFFFF=<=FGFCFAF=7=FF>F?>DFB2CFF@FFF:>((-
@M04650:207:000000000-C238N:1:1101:12528:8833 1:N:0:19
ACTCCTACGGGAGGCAGCAGTAGGGAATCTTCCGCAATGGACGAAAGTCTGACGGAGCAACGCCGCGTGAGTGAAGAAGGTTTTCGGATCGTAAAACTCTGTTGTTAAAGAAGAACAAGGATGAGAGTAACTGCTCATCCCCTGACGGTATTTAACCAGAAAGCCACGGCTAACTACGTGCCAGCAGCCGCGGTAATACGTAGGTGGCAAGCGTTGTCCGGATTTATTGGGCGTAAAGCGAGCGCAGGCGGTTCTTTAAGTCTGATGTGAAAGCCCCCGGCTCAACCGGGGAGG
+
GGGGGGGGGGGGGGGGGGGGGGGGGGGGGGGGGGGGGGGGGGGGGGGGGGGGGGGGGGGGGGGGGGGGGGGFGGGGGGGGGGGGGGGGGGGGGGGGGGGGGGFFFFGAFFGGGGGGGGGGGGGDGGFFGGGGGGFFGGGGGGGGGGGGGGGGGGGFEGGGGGGGFCCGGGGGGGGGGGGGGGGGGGCGGGECEGGGGGGGBGGGGGGGCCGGGGGGC7CDGG8EFGGGGGGGF=CECDFDEDBEGGGGBGGGGDC6=FFFGF:FF0:<BBFFFF4@BFG>E>DFFFFFFF>>FF
@M04650:207:000000000-C238N:1:1101:24298:8878 1:N:0:19
ACTCCTACGGGAGGCAGCAGTAGGGAATCTTCGGCAATGGGGGCAACCCTGACCGAGCAACGCCGCGTGAGTGAAGAAGGTTTTCGGATCGTAAAACTCTGTTGTTAGAGAAGAACGTTAAGTAGAGTGGAAAATTACTTAAGTGACGGTATCTAACCAGAAAGGGACGGCTAACTACGTGCCAGCAGCCGCGGTAATACGTAGGTCCCAAGCGTTGTCCGGATTTATTGGGCGTAAAGCGAGCGCAGGTGGTTTCTTAAGTCTGATGTAAAAGGCAGTGGCTCAACCATTGTG
+
GGGGGGGGGGGGGGGGGGGGGGGGGGGGGGGGGGGGGGGGGGGGGGGGGGGGGGGGGGGGGGGGGGGGGGGGGGGGGGGGFFGGGGGGGGGGGGGGGGGGGGGGGGGGGGGGGGGGGGGGGGGGGGGFGGGGFGGGGGGGGGGGGGGGGGGGGGGGGGGGGGGGGGGGGGGGGGGGGGGGGGGGGGGGGFGGGGGGGGGFGGGGGC9CFFFGGGEGGGGGGGGGEFGGGGGGFGGGGGFGFGFFGGGGFFGGDCCF=?@BFFGGFDFDFFFFFFBFFFGFFFF?F?)8?66<44
@M04650:207:000000000-C238N:1:1101:13315:8899 1:N:0:19
ACTCCTACGGGAGGCAGCAGTGGGGAATATTGCACAATGGGCGCAAGCCTGATGCAGCCATGCCGCGTGTGTGAAGAAGGCCTTCGGGTTGTAAAGCACTTTCAGCGAGGAGGAAGGCCAATAGCTTAATAGGCTGTTGGATTGACGTTACTCGCAGAAGAAGCACCGGCTAACTCCGTGCCAGCAGCCGCGGTAATACGGAGGGTGCAAGCGTTAATCGGAATTACTGGGCGTAAAGCGCACGCAGGCGGTTGATTAAGTCAGATGTGAAATCCCCGGGCTCAACCTGGGAAC
+
GGGGGGGGGGGGGGGGGGGGGGGGGGGGGGGGGGGGGGGGGGGGGGGGGGGGGGGGGGGGGGGGGGGGGGGGGGGGGGGGGGGGGGGGGGGGGGGGGGGGGGGGGGGCFGGCC:FFGGGGGGGGGGGGGGGGGGGFFGGGGGGGGGGGGGGGGGGGGGGGGGGGGGGGGGGGGGGGGGGGGGGGGGGGGGGGGGGGGGGGGGGGGGGGGGGGGGGGGGGGGGGGGGGGGGGGFGGDGGFGFGFBGGG::CDGDDC?6@FFGFGGFGGFFFBFFFF@?BGFFFGF=FF?FFFFF:
@M04650:207:000000000-C238N:1:1101:22136:8932 1:N:0:19
ACTCCTACGGGAGGCAGCAGTGGGGAATATTGCACAATGGGCGCAAGCCTGATGCAGCCATGCCGCGTGTGTGAAGAAGGCCTTCGGGTTGTAAAGCACTTTCAGCGAGGAGGAAGGCCAATAGCTTAATAGGCTGTTGGATTGACGTTACTCGCAGAAGAAGCACCGGCTAACTCCGTGCCAGCAGCCGCGGTAATACGGAGGGTGCAAGCGTTAATCGGAATTACTGGGCGTAAAGCGCACGCAGGCGGTCTGTCAAGTCGGATGTGAAATCCCCGGGCTCAACCTGGGAAC
+
GGGGGGGGGGGGGGGGGGGGGGGGGGGGGGGGGGGGGGFGGGGGGGGGGGGGGGGGGGGGGGGGGGGGGGGGGGGGGGGGGGGGGGGGGGGGGGGGGGGGGGGGGGGGGGDCEGGGGGGGGGGGGGGGGFGGGGGGGGGGGGGGGGGEGGGGFEGGGGGGGGGGGGGGGGGGGGGGGGGGGGGGGGGGGGGEGGGEGGGGGGGGCGG=CGGGGGGGGGGGC:EFGFCFFGFGFGGEGGFGFGFFGGGDBDDCD3C7=FFFGFGGFGDF?BF4FF@??BDEE9549FF08FF?>4
@M04650:207:000000000-C238N:1:1101:16668:8996 1:N:0:19
ACTCCTACGGGAGGCAGCAGTGGGGAATATTGGACAATGGGCGAAAGCCTGATCCAGCAATGCCGCGTGAGTGATGAAGGCCTTAGGGTTGTAAAGCTCTTTTACCCGGGATGATAATGACAGTACCGGGAGAATAAGCCCCGGCTAACTCCGTGCCAGCAGCCGCAGTAATACGGAGGGGGCTAGCGTTGTTCGGAATTACTGGGCGTAAAGCGCGCGTAGGCGGCTTTGTAAGTTAGAGGTGAAAGCCCGGAGCTCAACTCCGGCATTGCCTTTAAGACTGCATCGCTAGA
+
GGGGGGGGGGCCFGGGGGAFF@FGGGGGGGG9FGGGGGGGGGGGGGGGGGFGGGGGGGGFGGGGGGGG7BEGGGGFGGGGGCFGGGGFGGGGGGGGGGGGGGGGGGGFEGGGGGGCFG<FGGGGGFGGGGEEEGGGGFGGGGGGGGGGCGGGGGFECGCCFEGFCCECFGFFBFFCBCFGGEGEGCFBC8:EDGGGEGGGGGG@FFC7C:CFCFGEGDGGE5?CCE=EGC<GF7:GFCB76CF3FF>7?CGGG37>:?F?FFC6>D)4<?66?FFFFD>B*6*0*99(-7:9B
@M04650:207:000000000-C238N:1:1101:27114:9118 1:N:0:19
ACTCCTACGGGAGGCAGCAGTGGGGAATATTGCACAATGGGCGCAAGCCTGATGCAGCGACGCCGCGTGGGGGATGACGGCCTTCGGGTTGTAAACCCCTTTCAGCACAGACGAAGCGCGAGTGACGGTATGTGCAGAAGAAGCACCGGCCAACTACGTGCCAGCAGCCGCGGTAATACGTAGGGTGCGAGCGTTGTCCGGAATTACTGGGCGTAAAGAGCTCGTAGGTGGTTTGTCACGTTGTTTGTGAAAACCCACAGCTCAACTGTGGGCGTGCGAGCGATACGGGCAGAC
+
GGGGGGGGGGGGGGGGGGGGGGGGGGGGGGGGGGGGGGGGGGGGGGGGGGGGGGGGGGGGGGGGGGGGGGGGGGGGGGGGGGGGGGGGGGGGGGGGGGGGGGGGGGGGGGGGGGGGGGGGEGGGGGGGGGGGGGGGGGGGFGGGGGGGGGGEGGGGGGGGGGGGGGGGGGGGGGGGGGGGGFFGGGGGGGGGGGGGGGGGGGGGGGGGGGGGGG>EGDFGFGDEEEGGG4CC@FGGGGFGFGFFFGFD>FFGGGGFFF>FGFGGFGGFFF?DFFE>?FGFFFGFFFF?>FFFF8
@M04650:207:000000000-C238N:1:1101:14704:9124 1:N:0:19
ACTCCTACGGGAGGCAGCAGTAGGGAATCTTCCGCAATGGACGAAAGTCTGACGGAGCAACGCCGCGTGAGTGAAGAAGGTTTTCGGATCGTAAAACTCTGTTGTTAAAGAAGAACAAGGATGAGAGTAACTGCTCATCCCCTGACGGTATTTAACCAGAAAGCCACGGCTAACTACGTGCCAGCAGCCGCGGTAATACGTAGGTGGCAAGCGTTGTCCGGATTTATTGGGCGTAAAGCGAGCGCAGGCGGTTTCTTAAGTCTGATGTGAAAGCCCCCGGCTCAACCGGGGAGG
+
GGGGGGGGGGGGGGGGGGGGGGGGGGGGGGGGGGGGGGGGFGGGGGGGGGGGGGGGGGGGGGGGGGGGDGGGGGGGGGGGGFGDFFGGGGGGGGGFGGGG9FGFGGGGGGGGDFGGGGDGGGGGGGGGGGGGGGFGGCGDCDGGGGGGGGFFEGCFFGGGFFGGFGGGGGGDGGGGGDGGGGGGGGG,>CEGGGGGGGGG+2AEGGGGGGGFGG:*:>FDGDEG6CE?+9CGEE3*7>4CB3).)/>CE:<)<CFFFFFFC4?C4CG-/9=6=5.7:;D>)2D?7:590@>(4>
@M04650:207:000000000-C238N:1:1101:20333:9174 1:N:0:19
ACTCCTACGGGAGGCAGCAGTGGGGAATATTGCACAATGGGCGCAAGCCTGATGCAGCCATGCCGCGTGTATGAAGAAGGCCTTCGGGTTGTAAAGTACTTTCAGCGAGGAGGAAGGCATTGTGGTTAATAACCACAGTGATTGACGTTACTCGCAGAAGAAGCACCGGCTAACTCCGTGCCAGCAGCCGCGGTAATACGGAGGGTGCAAGCGTTAATCGGAATTACTGGGCGTAAAGCGCACGCAGGCGGTTGATTAAGTCAGATGTGAAATCCCCGAGCTTAACTTGGGAAC
+
GGGGGGGGGGGGGGGGGGGGGGGGGGGGGGGGGGGGGGGGGGGGGGGGGGGGGGGGGGGGGGGGGGGGGGGGGGGFGGGGGGGGGGGGGGGGGGGGGGGGGGGGGGGGGGGGGGGGGGGGGGGGGGGGGGGGGGGGGGGGGGDGGGGGGGGGGGGGGGGGGGGGGGGGGGEECGFFGGGG@EGGFGGGFGGGGCEGGFGGGG=EGGGGGGGGGGGGGGGGGGGFGCGG+CEFFGGDGFFGBCBDCGGGEGD<CGDFFFFFCFGF?:CAF6B?FF???FG:B96FFF@AA4>?0(
@M04650:207:000000000-C238N:1:1101:5343:9223 1:N:0:19
ACTCCTACGGGAGGCAGCAGTGGGGAATATTGCACAATGGGCGCAAGCCTGATGCAGCCATGCCGCGTGTGTGAAGAAGGCCTTCGGGTTGTAAAGCACTTTCAGCGAGGAGGAAGGTGGTGAGCTTAATACGTTCATCAATTGACGTTACTCGCAGAAGAAGCACCGGCTAACTCCGTGCCAGCAGCCGCGGTAATACGGAAGGTGCAAGCGTTATCCGGTTTTATTGGGTTTAAAGGGTGCGTAGGTGGTTTATTAAGTCAGTTGTGAAATCCTAGTGCTTAACATTAGAAT
+
GGGGGGGGGGGGGGGGGGGGGGGGGGCFGGGCFGGGGGGGFGGGGDGGGGGGGFCGGGGGGGGFGGGGGGGGGGGGGGGGGGGFFGGDG7FFGGGGGGGGDGFGGGGGGGECGDDECFGGGGD8F,DGFFGFFGGGFEFCGFGGFGGGFGGGGGGGGGGGGGGC7DFGGG*@FGE9@CGGGGGF7EGGDEGGGGGGCCGGDGGGGGGGGCFFGGG5CGGG=9:C*+<<FGC:8*0<7*977DBDCDDG6><DGFGFFFFF?@DGFGGA5F?FFFFFFFG?F>>6@@BA4*94<4
@M04650:207:000000000-C238N:1:1101:9456:9253 1:N:0:19
ACTCCTACGGGAGGCAGCAGTAGGGAATCTTCCGCAATGGACGAAAGTCTGACGGAGCAACGCCGCGTGAGTGAAGAAGGTTTTCGGATCGTAAAACTCTGTTGTTAAAGAAGAACAAGGATGAGAGTAACTGCTCATCCCCTGACGGTATTTAACCAGAAAGCCACGGCTAACTACGTGCCAGCAGCCGCGGTAATACGTAGGTGGCAAGCGTTGTCCGGATTTATTGGGCGTAAAGCGAGCGCAGGCGGTTCTTTAAGTCTGATGTGAAAGCCCCCGGCTCAACCGGGGAGG
+
GGGGGGGGGGGGGGGGGGGGGGGGGGGGGGGGGGGGGGGGGGGGGGGGGGGGGGGGGGGGGGGGGGGGGGGGGGGGGGGGFGGGGGGGGGGGGGGGGGGGGGGGGGGGGGGGGGGGGGGGGGGGGGGGGGGGGGGGGFGGGGGGGGGGGGGGGGGGGFGGGGGGGGGGGGGGGGGGGGGGGGGGGGGGGGGGGGGGGGGGGGGEGGGGGGGGGEGGGGGGGGG=EGGGGGGGFGGGGGFGFD>@539DFGGDGGGFFFFFFFFGFGG9?BF?F?F3:>GFFBGFFFFFFFFFBF
@M04650:207:000000000-C238N:1:1101:28653:9263 1:N:0:19
ACTCCTACGGGAGGCAGCAGTGGGGAATATTGCACAATGGGCGCAAGCCTGATGCAGCCATGCCGCGTGTGTGAAGAAGGCCTTCGGGTTGTAAAGCACTTTCAGCGAGGAGGAAGGTGGTGAGCTTAATACGTTCATCAATTGACGTTACTCGCAGAAGAAGCACCGGCTAACTCCGTGCCAGCAGCCGCGGTAATACGGAGGGTGCAAGCGTTAATCGGAATTACTGGGCGTAAAGCGCACGCAGGCGGTTTGTTAAGTCAGATGTGAAATCCCCGGGCTCAACCTGGGAAC
+
GGGGGGGGGGGGGGGGGGGGGGGGGGGGGGGGGGGGGGGGGGGGGGGGGGGGGGGGGGGGGGGGGGGGGGGGGGGGGGGGGGGGGGGGGGGGGGGGGGGGGGGGGFGCGGE@FEGGGGGFFGGGFGFFGGGGGGGGGGGGGGCEGGGGGGGGGGGGGGGGGGGGGGGGGGGGFGGGGGGGGGFGGGGGGGGGGGDGDFCFGGGGGGGGGGGCGCECGGFGEGGGCFGGFFGFDGGGFGFGFGFFGGGGFGGG)>DFFFFFGFFGFGGFFF?F?F4949CD31<?FFFFB4:0><
@M04650:207:000000000-C238N:1:1101:9401:9287 1:N:0:19
ACTCCTACGGGAGGCAGCAGTGGGGAATATTGCACAATGGGCGCAAGCCTGATGCAGCCATGCCGCGTGTATGAAGAAGGCCTTCGGGTTGTAAAGTACTTTCAGCGAGGAGGAAGGCATTGTGGTTAATAACCACAGTGATTGACGTTACTCGCAGAAGAAGCACCGGCTAACTCCGTGCCAGCAGCCGCGGTAATACGGAGGGTGCAAGCGTTAATCGGAATTACTGGGCGTAAAGCGCACGCAGGCGGTTGATTAAGTCAGATGTGAAATCCCCGAGCTTAACTTGGGAAC
+
GGGGGGGGGEGGGGGGGGGGGGGGGGGGGGGGGGGGGGGFGGGGGGGGGGGGGGGGGGGGGGGGGGGGGGGGGGGGGGGGGGGGGGGGGGGGGGGGGGGGGGGGGGGGGGGGGGGGGGGGGGGGGGGGGGGGGGGGGGFG9FGGGGGGGGGGGGGGGGGGGGGGGGGGGGGGGGGGGGGGGGGGGGGGGGGGGGGGGGGGGGGGCEGCGFGGGGGGGGGGGGGGGGGGGGFGBEGGFC4>>GBFGGGC:DGDDD9989FFCFFC4CGFFFFFFFFFF9)7>9CFFFFBAF>:2-
@M04650:207:000000000-C238N:1:1101:12463:9297 1:N:0:19
ACTCCTCGGGAGGCAGCAGTGGGGAATATTGCACAATGGGCGCAAGCCTGATGCAGCCATGCCGCGTGTGTGAAGAAGGCCTTCGGGTTGTAAAGCACTTTCAGCGAGGAGGAAGGCCAATAGCTTAATAGGTTGTTGGATTGACGTTACTCGCAGAAGAAGCACCGGCTAACTCCGTGCCAGCAGCCGCGGTAATACGGAGGGTGCAAGCGTTAATCGGAATTACTGGGCGTAAAGCGCACGCAGGCGGTTTGTTAAGTCAGATGTGAAATCCCCGAGCTTAACTTGGGAACT
+
GGGGGGGGEG7CGGGGGGGGEGGGGEGGGGGGGGFFFGDGGGGGGGGGGGGGFGGGGGGGGFFGDFGGGGGGGGGGGGGGGGGGGGGGGGGGDGGGGGGGGGGGFEEGGCGGEGFGGGGDFGGGGGFFGDFGGGGGGGG?FGGCFEGGGEFDCFEDDFFGGGGG?FGCGGGDCFEGEGCG>CCCFGGGEGGGGGGGGDFECEGGGGGFG?FGEE5CFCCD*>FGG9F+<<CCEGG5DC@G>7>>5D37B3DGGDGFB@*@C?F***;A??7@??)8-9);D>C4@FF9)8),44
@M04650:207:000000000-C238N:1:1101:7060:9348 1:N:0:19
ACTCCTACGGGAGGCAGCAGTAGGGAATCTTCGGCAATGGACGAAAGTCTGACCGAGCAACGCCGCGTGAGTGAAGAAGGTTTTCGGATCGTAAAACTCTGTTGTTAGAGAAGAACAAGTAGGAGAGTAACTGCTCATCCCCTGACGGTATCTAACCAGAAAGCCACGGCTAACTACGTGCCAGCAGCCGCGGTAATACGTAGGTGGCAAGCGTTGTCCGGATTTATTGGGCGTAAAGCGAGCGCAGGCGGTTTCTTAAGTCTGATGTGAAAGCCCCCGGCTCAACCGGGGCGG
+
GGGGGGGGGGGGGGGGGGGGGGCGGGGGGGGGGCGGGGGGCGGGGGGGGGGGCFGGGGGGCGGGGGGGGGGFGGGGGGGG8<BFGGGC@FGGGGGGGGGGGGGGG,?FBFGGFGGFFGGFFFGF=DGGFGGGGGGGGGGFEGGGGGGGGGFGGGGFCFGGGFFGGGGEEDFCEEF@FGGC:D;DFFGGG58::*:CCFGGECGGGGGGFG5EEE5=ECGGE3859A9CG=85>EGDFCB<BG579<DCDGGD)*:6B66FCFFG?CDBFFFFBFFFFFGFF0C*6?FFBFE(7B
@M04650:207:000000000-C238N:1:1101:22708:9411 1:N:0:19
ACTCCTACGGGAGGCAGCAGTGGGGAATTTTGGACAATGGGCGAAAGCCTGATCCAGCAATGCCGCGTGCAGGATGAAGGCCTTCGGGTTGTAAACTGCTTTTGTACGGAACGAAAAAGCTCCTTCTAATACAGGGGGCCCATGACGGTACCGTAAGAATAAGCACCGGCTAACTACGTGCCAGCAGCCGCGGTAATACGTAGGGTGCGAGCGTTAATCGGAATTACTGGGCGTAAAGCGTGCGCAGGCGGTTATGTAAGACAGATGTGAAATCCCCGGGCTCAACCTGGGAAC
+
GGGGGGGGGGGGGGGGGGGGGGGGGGGGGGGGGGGGGGGGGGGGGGGGGGGGGGGGGGGGGGGGGGGGGGGGGGGGGGGGGGGGGGGGFGGGGGGGGGGGGGGGGGGGGGGGGGGGGGGGGGGGGGGGGGGGGGGGGGGGGGGGGGGGGGGGGGGGGGGGGGGGGGGGGGGGGGGGGGGGGGGGGGGGGGGGGGGGGGGGGGGGGGDDEEGGGEEEGGGGGGGGFGGGGGGGFGGGGGFGFGFFGGGGFGGDGGFFFFFFGFGFF>FAFFFFFFFFFFGFFBGF?@F??FFFF0
@M04650:207:000000000-C238N:1:1101:22178:9420 1:N:0:19
ACTCCTACGGGAGGCAGCAGTAGGGAATCTTCCGCAATGGACGAAAGTCTGACGGAGCAACGCCGCGTGAGTGAAGAAGGATTTCGGTTCGTAAAGCTCTGTTGTTAGGGAAGAATGTTTTCGTAGTAACTATACGAGAAAGAGACGGTACCTAACCAGAAAGCCACGGCTAACTACGTGCCAGCAGCCGCGGTAATACGTAGGTGGCAAGCGTTGTCCGGAATTATTGGGCGTAAAGCGCGCGCAGGTGGTTTAAAAAGTCTGATGTGAAAGCCCACGGCTCAACCGTGGA
+
GGGGGGGGGGEGGGEGGGGGGGGGGGGGGFFGGGGGGGGGGGGGGCFFGGFGGGGGGGGGGGGGGGGBGGGGGGGGGGGFGFGGGGGGGGGGGGGGGGGFFGGGFGGGGGGGGGFFGFGGGGGGGGGGGGGGGGGGGCFGGGGGGGGECFFGGGGGGGGGGGGGGGGGGGEEGGGGFGGGGGGGGGCGGGGGGGGGFGGGGGGGGGEGGGGGGGGGGGGGGDGGGGGGGFGGFGGGGGFGFG@EGGGGFCFCFFGF4B?:FFFGFGGFFFFFFFFF??GFFBG@FFFF?FFF
@M04650:207:000000000-C238N:1:1101:16521:9429 1:N:0:19
ACTCCTACGGGAGGCAGCAGTAGGGAATCTTCCGCAATGGACGAAAGTCTGACGGAGCAACGCCGCGTGAGTGAAGAAGGTTTTCGGATCGTAAAACTCTGTTGTTAAAGAAGAACAAGGATGAGAGTAACTGCTCATCCCCTGACGGTATTTAACCAGAAAGCCACGGCTAACTACGTGCCAGCAGCCGCGGTAATACGTAGGTGGCAAGCGTTGTCCGGATTTATTGGGCGTAAAGCGAGCGCAGGCGGTTCTTTAAGTCTGATGTGAAAGCCCCCGGCTCAACCGGGGAGG
+
GGGGGGGGGGGGGGGGGGGGGGGGGGGGGGGGGGGGGGGGGGGGGGGGGGGGGGGGGGGGGGGGGGGGGGGGGGGGGGGGGGGGGGGGGGGGGGGGGGGGGGGGGGGGGGGGGGGGGGGGGGGGGGGGGGGGGGGGGGGGGGGGGGGGGGGGGGGGGGGGGGGGGGGGGGGGGGGGGGGGGGGGGGGGGGGGGGGGGGGGGGGDFGGGGGGGGGGGGGGGGGCGGGGGGGGGEGGGGGFGFGFFGGGGFGGGGGGFFFFFFFGGFGGFFFFFFFFFF>CDF>GF??F>FFE9>F
@M04650:207:000000000-C238N:1:1101:19503:9431 1:N:0:19
ACTCCTACGGGAGGCAGCAGTGGGGAATATTGCACAATGGGCGCAAGCCTGATGCAGCCATGCCGCGTGTATGAAGAAGGCCTTCGGGTTGTAAAGTACTTTCAGCGAGGAGGAAGGCATTGTGGTTAATAACCGCAGTGATTGACGTTACTCGCAGAAGAAGCACCGGCTAACTCCGTGCCAGCAGCCGCGGTAATACGGAGGGTGCAAGCGTTAATCGGAATTACTGGGCGTAAAGCGCACGCAGGCGGTTTGTTAAGTCAGATGTGAAATCCCCGCGCTTAACGTGGGAAC
+
GGGGGGGGGGGGGGGGGGGGGGGGGGGGGGGGGGGGGGGGGGGGGGGGGGGGGGGGGGGGGGGGGGGGGGGGGGGGGGGGGGGGGGGGGGGGGGGGGGGGGGGGGGGGGGGGGGGGGGGGGGGGGGGGGGGGGGGGGGGGGGGGGGGGGGGGGGGGGGGDGGGGGGGGGGGGGGGGGGGGGGGGGGGGGGGGGGGGGGGGECEGGGGGGGGGGGGGGGGGGGGGGGGGGGGGFGGGGGFGFGFFG:DDFDGGDGG5??FF<FGFFDD9=6@FFFFFFFGFD07;=97((>D<B4
@M04650:207:000000000-C238N:1:1101:5033:9463 1:N:0:19
ACTCCTACGGGAGGCAGCAGTAGGGAATCTTCCGCAATGGACGAAAGTCTGACGGAGCAACGCCGCGTGAGTGAAGAAGGTTTTCGGATCGTAAAACTCTGTTGTTAAAGAAGAACAAGGATGAGAGTAACTGCTCATCCCCTGACGGTATTTAACCAGAAAGCCACGGCTAACTACGTGCCAGCAGCCGCGGTAATACGTAGGTGGCAAGCGTTGTCCGGATTTATTGGGCGTAAAGCGAGCGCAGGCGGTTCTTTAAGTCTGAGGTGAAAGCCCCCGGCTCAACCGGGGAGG
+
GGGGGGGGGGGGGGGGGGGGGGGGGGGGGGGGGGGGGGGGGGGGGGGGGGGGGGDFGGGGGGDGGDGEFDFFGGGGGGGGCFFGGGGGG>FGGGGGGGGGGGDEEFFFFFGGGGGGGGGFGFGDGGGGGGDFF@9FF<?AFGGGGGGG+@FCFCGCEGGGGGGFDFGGGDEEB:EFD8DC@EGGGFGG7>EEGGGGFC?CCFCB+?BGGGGCCE>EEGGDED;*+0C:CFFEFEDGCFB577)))7C7>DGCD**9B47=<@77?*9(77?FF45.317>D6<9@F@BF<DB9>
@M04650:207:000000000-C238N:1:1101:17152:9483 1:N:0:19
ACTCCTACGGGAGGCAGCAGTGGGGAATATTGCACAATGGGCGCAAGCCTGATGCAGCCATGCCGCGTGTATGAAGAAGGCCTTCGGGTTGTAAAGTACTTTCAGCGAGGAGGAAGGCATTGTGGTTAATAACCGCAGTGATTGACGTTACTCGCAGAAGAAGCACCGGCTAACTCCGTGCCAGCAGCCGCGGTAATACGGAGGGTGCAAGCGTTAATCGGAATTACTGGGCGTAAAGCGCACGCAGGCGGTTTGTTAAGTCAGATGTGAAATCCCCGAGCTTAACTTGGGAAC
+
GGGGGGGGGGGGGGGGGGGGGGGGGGGGGGGGGGGGGGGGGGGGGGGGGGGGGGGGGGGGGGGGGGGGGGGGGGGGGGGGGGGGGGGGGGGGGGGGGGGGGGGGGGGGGGGGGGGGGGGGGGGGGGGGGGGGGGGGGGGGGGGGGGGGGGGGGGGGGGFGGGGGGGGGGGGGGGGGGGGGGGGGGGGGGGGGGGDEGGGGGCEGGGGGGGGGGGGGGGGGGGGGGGGGGGGGFGGGGGFGFCEEGGGGFGGGGGGFF?FF+/:F?DFDFBFF4=FFF><5>9FFFF?AFFF6>2
@M04650:207:000000000-C238N:1:1101:18577:9512 1:N:0:19
ACTCCTACGGGAGGCAGCAGTGGGGAATATTGCACAATGGGCGCAAGCCTGATGCAGCCATGCCGCGTGTATGAAGAAGGCCTTCGGGTTGTAAACCTCTTTCAGCCCTGACGAAGCGAGAGTGACGGTAGGGGCAGAAGAAGCACCGGCCAACTACGTGCCAGCAGCCGCGGTAATACGTAGGGTGCAAGCGTTGTCCGGAATTATTGGGCGTAAAGAGCTCGTAGGCGGTCTGTCGCGTCGGCTGTGAAAACTCGGGGCTCAACCCCGAGCTTGCAGTCGATACGGGCAGGC
+
GGGGGGGGGGGGGGGGGGGGGGGGGGGGGGGGGGGGGGGGGGGGGGGGGGGGGGGGGGGGGGGGGGGGGGGGGGGGGGGGGGGGGGGGGGGGGGGGGGGGGGGGGGGGGGGGGGGGGGGGGGGGGGGGEGGGGGGGGGGGGGGGGGGGGGGGGGGGGGGGGGGGGGGGGGGGGGGGGGGGGGGGGGGGGGGGGGGGGGGGGGGGGGGGGGGGGGGGGGGGFFGGGGGGGGGGFGGGGGFD7CEFGGDFFDFGF4>?EFFFEBCC?FF?FF3@EEFF?2CFFF<.>>@0;EFF>,
@M04650:207:000000000-C238N:1:1101:19204:9529 1:N:0:19
ACTCCTACGGGAGGCAGCAGTGGGGAATATTGCACAATGGGCGCAAGCCTGATGCAGCCATGCCGCGTGTATGAAGAAGGCCTTCGGGTTGTAAAGTACTTTCAGCGAGGAGGAAGGCATTGTGGTTAATAACCGCAGTGATTGACGTTACTCGCAGAAGAAGCACCGGCTAACTCCGTGCCAGCAGCCGCGGTAATACGGAGGGTGCAAGCGTTAATCGGAATTACTGGGCGTAAAGCGCACGCAGGCGGTTGATTAAGTCAGATGTGAAATCCCCGAGCTTAACTTGGGAAC
+
GGGGGGGGGGGGGGGGGGGGGGGGGGGGGGGGGGGGGGGGGGGGGGGGGGGGGGGGGGGGGGGGGGGGGGGGGGGGGGGGGGGGGGGGGGGGGGGGGGGGGGGGGGGGGGGGGGGGGGGGGGGGGGGGGGGGGGGGGGGGGGFGG9FGFGGGGGGGGGGGGGFGGGGGGGGGGGGGGGGGGGFGGGGGGGGGGGDGGFGGGGGGGDEGGFFGGGGC5FGG5CEGFDFFGGCFDGDCD>=GFDEFDGGG:CGGGDFFFFFFGF0:=*7:FF?FFFFF?()5>BCF?FF24?;:7-
@M04650:207:000000000-C238N:1:1101:23233:9540 1:N:0:19
ACTCCTACGGGAGGCAGCAGTAGGGAATCTTCGGCAATGGGGGCAACCCTGACCGAGCAACGCCGCGTGAGTGAAGAAGGTTTTCGGATCGTAAAACTCTGTTGTTAGAGAAGAACGTTAAGTAGAGTGGAAAATTACTTAAGTGACGGTATCTAACCAGAAAGGGACGGCTAACTACGTGCCAGCAGCCGCGGTAATACGTAGGTCCCAAGCGTTGTCCGGATTTATTGGGCGTAAAGCGAGCGCAGGTGGTTTCTTAAGTCTGATGTAAAAGGCAGTGGCTCAACCATTGTG
+
GGGGGGGGGGGGGGGGGGGGGGGGGGGGGGGGGGGGGGGGGGGGGGGGGGGGGGGGGGGGGGGGGGGGGGGGGGGGGGGGFGGGGGGGGGGGGGGGGGGGGGGGGGGGGGGGGGGGGGGGGGGGGGGFGGGGGGGFFGGGGGGGGGGGGGGCFGGGGGGGGGGGGGGGGGGGGGGGGGGGGGGGGGGGGGGGGGGGGGGGGGGGEGGGGGGGGGGEGGGGGGGGGGFGGGGGFGGEGGFGFGFEGDGGFGFGDGGFFFFFGFGG?DD<FFFFFBFF<:CFFFCFFF@??FFBA2
@M04650:207:000000000-C238N:1:1101:4869:9551 1:N:0:19
ACTCCTACGGGAGGCAGCAGTAGGGAATCTTCGGCAATGGGGGCAACCCTGACCGAGCAACGCCGCGTGAGTGAAGAAGGTTTTCGGATCGTAAAACTCTGTTGTTAGAGAAGAACGTTAAGTAGAGTGGAAAATTACTTAAGTGACGGTATCTAACCAGAAAGGGACGGCTAACTACGTGCCAGCAGCCGCGGTAATACGTAGGTCCCAAGCGTTGTCCGGATTTATTGGGCGTAAAGCGCACGCAGGCGGTTGATTAAGTCAGATGTGAAATCCCCGAGCTTAACGTGGGA
+
GGFGGGGGGGGGGGGDGFGGGGGGGFGGGGGGGGGGGGFG?FGGGGGGGGGGGGGGGGGGGGGGGGG@FFFECGGGFGGFFGGGGGGGGGGGGGGGGGFGGGGFGGGFFGFECGGDFGG<FGFGGGGEFFGFGGGGGFGGGFGGGGFFG@EDFGGGGGGGCFGGC:CFDEGGGGGFDGGGG7CFFGGCFGGGGGCEG?CCEGG@EE9A>FGC55CEEGCDE7*:;9?FC*A5>55:<*@7<)0<D3CDEGGG<<D?FFB=CFFFFD*)/19BFFF4)2C@5>C6*9*(4>B9?
@M04650:207:000000000-C238N:1:1101:25040:9552 1:N:0:19
ACTCCTACGGGAGGCAGCAGTGGGGAATATTGCACAATGGGCGCAAGCCTGATGCAGCCATGCCGCGTGTGTGAAGAAGGCCTTCGGGTTGTAAAGCACTTTCAGCGAGGAGGAAGGTGGTGAGCCTAATACGCTCATCAATTGACGTTACTCGCAGAAGAAGCACCGGCTAACTCCGTGCCAGCAGCCGCGGTAATACGGAGGGTGCAAGCGTTAATCGGAATTACTGGGCGTAAAGCGCACGCAGGCGGTTGATTAAGTCAGATGTGAAATCCCCGGGCTCAACCTGGGAAC
+
GGGGGGGGGGGGGGGGGGGGGGGGGGGGGGGGGGGGGGGGGGGGGGGGGGGGGGGGGGGGGGGGGGGGGGGGGGGGGGGGGGGGGGGGGGGGGGGGGGGGGGGGGGGCFGG7FGGGE?E<FF,B,,BEGGGG7C+6>FGAFEGGGGGGGGGGFGGGGGGFGGGGGGGGGGGDGGGGGGGGGGGGGGGGGGGGGGGGGGGGGGGGGGGGGGGGGGDEGGGGGGGGGGGGGGGGEEGEGGFGFGFFGGGGFGGGC<7@BFF?GFGG6CGFFFFBFFFF:>DEE>GFFF48?FFFF(
@M04650:207:000000000-C238N:1:1101:28119:9556 1:N:0:19
ACTCCTACGGGAGGCAGCAGTAGGGAATCTTCGGCAATGGACGAAAGTCTGACCGAGCAACGCCGCGTGAGTGAAGAAGGTTTTCGGATCGTAAAACTCTGTTGTTAGAGAAGAACAAGTAGGAGAGTAACTGCTCTTACCTTGACGGTATCTAACCAGAAAGCCACGGCTAACTACGTGCCAGCAGCCGCGGTAATACGTAGGTGGCAAGCGTTGTCCGGATTTATTGGGCGTAAAGCGAGCGCAGGCGGTTTCTTAAGTCTGATGTGAAAGCCCCCGGCTCAACCGGGGAGG
+
GGGGGGGGGGGGGGGGGGGFGGGGEGGGGGGGGGGGGGGGGGGGCEGGGGGGGGGGGGGGGGGGGGGGGGGGGGGGGGGGGGGGGGGGGGGGGGGGGGGFGGGGGGGGGGGGGGGGFFGGGGGGGGGGFGGGGF<FGGGGGGGGGGGGGGGGGGGGGGGFGGGFGGGGGGGGGFGGFGGGGGGGGGFGGCEBC>EE9BFGFGGEGGGG6EC5CEEGEGGDEC276CGGFGFGFGDGFGFGEGDFGDGGFGD3<3:@*9@F?FGG4:76B6@FFF>F:BG@D7D66)>91DB01>
@M04650:207:000000000-C238N:1:1101:20717:9578 1:N:0:19
ACTCCTACGGGAGGCAGCAGTGGGGAATATTGCACAATGGGCGCAAGCCTGATGCAGCCATGCCGCGTGTATGAAGAAGGCCTTCGGGTTGTAAAGTACTTTCAGCGAGGAGGAAGGCATTGTGGTTAATAACCGCAGTGATTGACGTTACTCGCAGAAGAAGCACCGGCTAACTCCGTGCCAGCAGCCGCGGTAATACGGAGGGTGCAAGCGTTAATCGGAATTACTGGGCGTAAAGCGCACGCAGGCGGTTGATTAAGTCAGATGTGAAATCCCCGGGCTCAACCTGGGAAC
+
GGGGGGGGGGGGGGGGGGGGGGGGGGGGGGGGGGGGGGGGGGGGGGGGGGGGGGGGGGGGGGGGGGGGGGGGGGGGGGGGGGGGGGGGGGGGGGGGGGGGGGGGGGGGGGGGGGGGGGGGGGGGGGGGGGGGGGGGGGGGGGGGGGGGGGGGGGGGGGGGGGGGGGGGGGGGGGGFGGGGGGFCFGGGGGGGGGGGGGGGGGGGGGGGGGGGGGGGGGGGGGGGGGGGFGFFFGGGGGFG@DFFDDGGFGGGDGGFFFFFG4CGFGGAFFFFFBF::BDFF>GFFFFF?F@??4
@M04650:207:000000000-C238N:1:1101:16960:9586 1:N:0:19
ACTCCTACGGGAGGCAGCAGTAGGGAATCTTCCGCAATGGACGAAAGTCTGACGGAGCAACGCCGCGTGAGTGAAGAAGGTTTTCGGATCGTAAAACTCTGTTGTTAAAGAAGAACAAGGATGAGAGTAACTGCTCATCCCCTGACGGTATTTAACCAGAAAGCCACGGCTAACTACGTGCCAGCAGCCGCGGTAATACGTAGGTGGCAAGCGTTGTCCGGATTTATTGGGCGTAAAGCGAGCGCAGGCGGTTCTTTAAGTCTGATGTGAAAGCCCCCGGCTCAACCGGGGAGG
+
GGGGGGGGGGGGGGGGGGGGGGGGGGGGGGGGGGGGGGGGGGGGGGGGGGGGGGGGGGGGGGGGGGGGGGGGGGGGGGGGGGGGGGGGGGGGGGGGGGGGGGGGGGGGGGGGGGGGGGGGGGGGGGGGGGGGGGGGGGGGGGGGGGGGGGFGGGGGGGGGGGGGGGGGGGGGGGGGGGGGGGGGGGGGGGGGGGGGGGGGFGGGGGGGGFGGGGEEEFGGGGEGGGGGGGGGFGGGGGFCDGFFGGGGFGGCDGG??@=6<@GGF>FF4=FFFFFFFFG>D>C?FFF>6BF9;F
@M04650:207:000000000-C238N:1:1101:7733:9635 1:N:0:19
ACTCCTACGGGAGGCAGCAGTAGGGAATCTTCGGCAATGGACGAAAGTCTGACCGAGCAACGCCGCGTGAGTGAAGAAGGTTTTCGGATCGTAAAACTCTGTTGTTAGAGAAGAACAAGTAGGAGAGTAACTGCTCTTACCTTGACGGTACCTAATCAGAAAGCCACGGCTAACTACGTGCCAGCAGCCGCGGTAATACGTAGGTGGCAAGCGTTATCCGGAATTATTGGGCGTAAAGCGCGCGTAGGCGGTTTTTTAAGTCTGATGTGAAAGCCCACGGCTCAACCGTGGAGG
+
GGGGGGGGGGGGGGGGGGGGGGGGGGGGGGGGGEGGGGF?FFGGDGGGGGGGGGGEGGGGGGGGGGGGGGGGGFGFGFGGGGGGGEGGGGGGGGGGGGGGFGGGGGGGAFGFFGGGGCEFGDGGGGGGGGGGCFFCFGDGGGGGGGEGGGGGGCGGGGG9FGGGGGGDDGGGFGGGGGGGGGGFGGGGFEG8CGDDGGGGFF@EFGFGFGGGGGEGGGGDCD5FFGGFCFDFFGGGGGF5DGFFG)7C@DDGGGGFF7;*29>>6>*.9BFF405>1?<5;93@?FF08F>:?F
@M04650:207:000000000-C238N:1:1101:17123:9663 1:N:0:19
ACTCCTACGGGAGGCAGCAGTAGGGAATCTTCCGCAATGGACGAAAGTCTGACGGAGCAACGCCGCGTGAGTGAAGAAGGTTTTCGGATCGTAAAACTCTGTTGTTAAAGAAGAACAAGGATGAGAGTAACTGCTCATCCCCTGACGGTATTTAACCAGAAAGCCACGGCTAACTACGTGCCAGCAGCCGCGGTAATACGTAGGTGGCAAGCGTTGTCCGGAGTTATTGGGCGTAAAGCGAGCGCAGGCGGTTCTTTAAGTCTGATGTGAAAGCCCCCGGCTCAACCGGGGGGG
+
GGGGGGGGGGGGGGGGGGGGGGGGGGGGGGGGGGGGGGGGGGGGGGGGGGGGGGGGGGGGGGGGGGGFGGGGGGGGGGGGGGGGGGGGDGGGGGGGGGGGGGGGGGGGGGGGGGGGGGGGGGGGGGGGGGGGGGFGGGGFFGGGGGGGGGGGGGGGGGGGGGGGGGGGGGGGGGGGGGGGGGGGGGGGGGGGGGGGGGGGGGGGGGGGGGGFGCGGGGGGGD*:FGGGGGGGFGGGGGFGFGFFGGG<>GGGGGGFFFFFGFGGFFG<FFFF?F8F:4C3>9C??FFFFFF(6>
@M04650:207:000000000-C238N:1:1101:27747:9664 1:N:0:19
ACTCCTACGGGAGGCAGCAGTGGGGAATATTGCACAATGGGCGCAAGCCTGATGCAGCCATGCCGCGTGTGTGAAGAAGGCCTTCGGGTTGTAAAGCACTTTCAGCGAGGAGGAAGGTGGTGAACTTAATACGTTCATCAATTGACGTTACTCGCAGAAGAAGCACCGGCTAACTCCGTGCCAGCAGCCGCGGTAATACGGAGGGTGCAAGCGTTAATCGGAATTACTGGGCGTAAAGCGCACGCAGGCGGTTTGTTAAGTCAGATGTGAAATCCCCGGGCTCAACCTGGGAAC
+
GGGGGGGGGGGGGGGGGGGGGGGGGGEGGGGGGGGGGGGGGGGGGGGGGFGGGGGGGGGGGGGGGEGGGGGGGGGGGGGGGGGGGGGGGGGGGGGGGGGGGGGFFGGFGGGGGGGGGGGGGGGGGGDGGGFGFGGGGGGGAFFFGGGEGGGGGGGGGGGGFGGGGGGDGGGGGGGGGGGGGGGGGGGGGGGGGCCEGF?FGEEGCEGGGGFGGGGGGGGGGDCGGGGGCFGFEGGGDFFGFGEFG<DGFGG<<C57FFFFGFGGFGGFFFFFFF4@?F)5<BGFFFFFFFF?7-
@M04650:207:000000000-C238N:1:1101:23114:9716 1:N:0:19
ACTCCTACGGGAGGCAGCAGTGGGGAATATTGCACAATGGGCGCAAGCCTGATGCAGCCATGCCGCGTGTGTGAAGAAGGCCTTCGGGTTGTAAAGCACTTTCAGCGAGGAGGAAGGCCAATCGCTTAATAGGTTGTTGGATTGACGTTACTCGCAGAAGAAGCACCGGCTAACTCCGTGCCAGCAGCCGCGGTAATACGTAGGTGGCAAGCGTTGTCCGGATTTATTGGGCGTAAGGCGAGCGCAGGCGGTTCTGTCAGTCTGAGGTGAAAGCCCGCGGCTCGACCGGGGAGG
+
GGGGGGGGGGGGGGGGGGGGGGGGGGGGGGGGGAGGFFGGCFG@FGG@FGGGAFGGGGFGDGFGGGGFGGGEGGFGGGGGEFGGGGGGGGGGGGGCGGGGFFGEG<:+CFGDGGGGGFF<A8,B=D++,C?,575A3,,D,:3,33@C>FFGGED7F+,334<:8F,*@:FEGD;C,CCG78>CFCCCGGCBGG7*++3;:9/:CGG6*2/1*1*:*::<E**1+2++00*/85)/**8C5D>E:/9/5D7<)1:69**/<*7C4*58F6*9@))8(,C7593)07@>9D320;
@M04650:207:000000000-C238N:1:1101:16848:9717 1:N:0:19
ACTCCTACGGGAGGCAGCAGTGGGGAATATTGCACAATGGGCGCAAGCCTGATGCAGCCATGCCGCGTGTGTGAAGAAGGCCTTCGGGTTGTAAAGCACTTTCAGCGAGGAGGAAGGTGGTGAGCTTAATACGTTCATCAATTGACGTTACTCGCAGAAGAAGCACCGGCTAACTCCGTGCCAGCAGCCGCGGTAATACGGAGGGTGCAAGCGTTAATCGGAATTACTGGGCGTAAAGCGCACGCAGGCGGTTTGTTAAGTCAGATGTGAAATCCCCGGGCTCAACCTGGGAAC
+
GGGGGGGGGGGGGGGGGGGGGGGGGFGGGGGGFGGGGGGGGGGGGGGGGGGGGGGGGGGGGGGGGGGGGGGGGGGGGGGGGGGGGGGGGGGGFFFGGGGGGGGGGGGGGGGGGGGGGGGGGGGGGGGGGGGGGGGGGGGGGGGGFGGFGGGGGGGGGGGGGGGGGGGGGGGGGGGGGGFGGGGGGGGGGGGGGGGGGFGGGGGGGGGGGGGGGGGDFGGGGDCGGGGGGGGGFGGGCFFGFGFFGGGGFGGCGGGFFFFFGFC7@FGFFFFFFFF431C@E>GFFFFFFFFFB:
@M04650:207:000000000-C238N:1:1101:26737:9718 1:N:0:19
ACTCCTACGGGAGGCAGCAGTAGGGAATCTTCGGCAATGGACGAAAGTCTGACCGAGCAACGCCGCGTGAGTGAAGAAGGTTTTCGGATCGTAAAACTCTGTTGTTAGAGAAGAACAAGGACGTTAGTAACTGAACGTCCCCTGACGGTATCTAACCAGAAAGCCACGGCTAACTACGTGCCAGCAGCCGCGGTAATACGTAGGTGGCAAGCGTTGTCCGGATTTATTGGGCGTAAAGCGAGCGCAGGCGGTTCTTTAAGTCTGATGTGAAAGCCCCCGGCTCAACCGGGGAGG
+
GGGGGGGGGGGGGGGGGGGGGGGGGGGGGGGGGGGGGGGGGGGGEGGGGGGGGGGGGGGGGGGGGGGGGGGGGGGGGGGGGGGGGGGGGGGGGGGGGGGGGGGGFGGGFGGGGGGGGGGGGGGGGGGGGGGGGGGGGGGGGGGGGGGGGGGGGGGGGGGGGGGGGGGGGGGGGGGGGGGGGGGGGGGGGGGGGGGGGGGGGGGGGGGGGGGGGGGGGGGGGG=EFFGGGGGGFGGGGGFGEGFFGGDGFGGGG<C?FFFFGFGGBFGDFFFFFF:F:;GFF09@FFFFFFF6>F
@M04650:207:000000000-C238N:1:1101:22649:9720 1:N:0:19
ACTCCTACGGGAGGCAGCAGTGGGGAATATTGCACAATGGGCGCAAGCCTGATGCAGCCATGCCGCGTGTGTGAAGAAGGCCTTCGGGTTGTAAAGCACTTTCAGCGAGGAGGAAGGCCAATAGCTTAATAGGTTGTTGGATTGACGTTACTCGCAGAAGAAGCACCGGCTAACTCCGTGCCAGCAGCCGCGGTAATACGGAGGGTGCAAGCGTTAATCGGAATTACTGGGCGTAAAGCGCACGCAGGCGGTTTGTTAAGTCAGATGTGAAATCCCCGAGCTTAACTTGGGAAC
+
GGGGGGGGGGGGGGGGGGGGGGGGGGGGGGGGGGGGGGGGGGGGGGGGGGGGGGGGGGGGGGGGGGGGGGGGGGGGGGGGGGGGGGGGGGGGGGGGGGGGGGGGGGGGGGGGGGGGGGGGGGGGGGFGGCCFGGGGFGGGGGGGGGGGGGGGGGGGGGGGGGGGGGGGGGGGGGGGGGGGGGGGGGGGGGGGGGGGGGGGGEGGGGGGGGGGGGGGGGGGGGEGGGGGGFGGFGGGGGFGEDFFGGDGFGGGGGGFFFFFGFGGFGGFFFFFFFFF?FGFEB4FFF=ADFFFF2
@M04650:207:000000000-C238N:1:1101:23380:9729 1:N:0:19
ACTCCTACGGGAGGCAGCAGTGGGGAATATTGCACAATGGGCGCAAGCCTGATGCAGCCATGCCGCGTGTATGAAGAAGGCCTTCGGGTTGTAAAGTACTTTCAGCGAGGAGGAAGGCATTGTGGTTAATAACCGCAGTGATTGACGTTACTCGCAGAAGAAGCACCGGCTAACTCCGTGCCAGCAGCCGCGGTAATACGGAGGGTGCAAGCGTTAATCGGAATTACTGGGCGTAAAGCGCACGCAGGCGGTTGATTAAGTCAGATGTGAAATCCCCGAGCTTAACTTGGGAAC
+
<@E<FF96@:F@@@BCGDE<F,EFBG@@A@FEFFEEC@FGDAECC:FG7,9EFEGA<FGGGGDGCGGGCG<CF<,:<FFGGFG<B487FC7?BF@DFCGA@?9BEEBB=F4BF+:B@FGGF9AFGF@<<EFGGG7B@FED9@@DFG:3@F@=F7<FD+DF:DGGCGFEEG:1?FFGGGGGGEGCG:CFFG=8CB7C+;ECCCCCEB:7+19*8:?*277*;58FEG7C<*8=::9:*:65BGFBD3<)5C<)//24@4602/***:?<F6@=?@F),4<5>(9*/8*).?)(5:
@M04650:207:000000000-C238N:1:1101:24833:9766 1:N:0:19
ACTCCTACGGGAGGCAGCAGTAGGGAATCTTCCGCAATGGACGAAAGTCTGACGGAGCAACGCCGCGTGAGTGAAGAAGGTTTTCGGATCGTAAAACTCTGTTGTTAAAGAAGAACAAGGATGAGAGTAACTGCTCATCCCCTGACGGTATTTAACCAGAAAGCCACGGCTAACTACGTGCCAGCAGCCGCGGTAATACGTAGGTGGCAAGCGTTGTCCGGATTTATTGGGCGTAAAGCGAGCGCAGGCGGTTCTTTAAGTCTGATGTGAAAGCCCCCGGCTCAACCGGGGAGG
+
GFEGGGGGGGGGGGGGGGGGGGGGGGGGGGGGGGGGGGGGGGGGGGGGGGGGGGGGGGGGGGGGGGGEGGGFFGGGGGGGGGGGGGGGGGGGGGGGGGGGGGGGGGGGGGGGGGGGGGF<FCGCFFFFGGGGGGFGGGGGGGGGGDGGEGGGGGGGGGGGGFFG7<>FGGEEFCFGFGGDGGGGGGFGFGGGGGGGGGGGGCFGGGCFGGGFGGGGGGGDGD5CCFGGGGEGFGGDDCFGF<)7DGGGEGG7<CFFFFFFFBGG=CF>*=FFBF4>?FD@>6CFFFFF9DB029
@M04650:207:000000000-C238N:1:1101:25982:9787 1:N:0:19
ACTCCTACGGGAGGCAGCAGTGGGGAATATTGCACAATGGGCGCAAGCCTGATGCAGCCATGCCGCGTGTGTGAAGAAGGCCTTCGGGTTGTAAAGCACTTTCAGCGAGGAGGAAGGTGGTGAGCTTAATACGTTCATCAATTGACGTTACTCGCAGAAGAAGCACCGGCTAACTCCGTGCCAGCAGCCGCGGTAATACGGAGGGTGCAAGCGTTAATCGGAATTACTGGGCGTAAAGCGCACGCAGGCGGTTTGTTAAGTCAGATGTGAAATCCCCGGGCTCAACCTGGGAAC
+
DGGGGGGGGGGEGGGGGGGGGGGGGGGFFGGGGGGGGGGGGGGGGGGGGGGGGGGGGGGGGGGGGGGGGGGGGGGGGGGGGGGGGGGGGGGGGFFFGGGGGGGGGGGGGGGGGFGGEGGG7BFGGGGGGGGGGGGGGGGGGGFGGGGGGGGGGGGCFGGFGGGGGGGGGGGGGGGGGGGGEGGGGGGGGGGGGGGGGGGGGGGDGGGGGGGGGGGDGGGGGGGGGGGGCGGGFGGGGGFGFGEEG>DGDGGGCCDFFFBFFFFC4FG9BF?FFFFFF>G>F(97=@FBB:FFB1
@M04650:207:000000000-C238N:1:1101:24156:9810 1:N:0:19
ACTCCTACGGGAGGCAGCAGTAGGGAATCTTCGGCAATGGACGAAAGTCTGACCGAGCAACGCCGCGTGAGTGAAGAAGGTTTTCGGATCGTAAAACTCTGTTGTTAGAGAAGAACAAGGATGAGAGTAACTGCTCATCCCCTGACGGTATTTAACCAGAAAGCCACGGCTAACTACGTGCCAGCAGCCGCGGTAATACGTAGGTGGCAAGCGTTGTCCGGATTTATTGGGCGTAAAGCGAGCGCAGGCGGTTCTTTAAGTCTGATGTGAAAGCCCCCGGCTCAACCGGGGAGG
+
GGGGGGGGGGGGGGGGGGGGGGGGGGGGGGGGGGGGGGGGGGGGGGGGGGGGGGGGGGGGGGGGGGGGGGGGGGGGGGGGEFGGGGGGGGGGGGGGGGGGGGGGGGGGGGGGGGGGGGEFGGGGGGGGGGGGGGEGGGGGGGGGGGGDGGFGGGFGGGGGGGGGGGGGGGGDGGGGGGGGGCFGGGGGGGD:EEDGF9FGGGGEGGGGGGGGEEGGGGGGGD5EGGDFGF;CEGGGGFFG3>D3/>73>DD175C?6=@*<*0:8:CAFFF4F4::<>G559CF4:@>1@<69B
@M04650:207:000000000-C238N:1:1101:7964:9811 1:N:0:19
ACTCCTACGGGAGGCAGCAGTGGGGAATATTGCACAATGGGCGCAAGCCTGATGCAGCCATGCCGCGTGTGTGAAGAAGGCCTTCGGGTTGTAAAGCACTTTCAGCGAGGAGGAAGGTGGTGAACTTAATACGTTCATCAATTGACGTTACTCGCCGAAGAAGCACCGGCTAACTCCGTGCCAGCAGCCGCGGTAATACGGAGGGTGCAAGCGTTAATCGGAATTACTGGGCGTAAAGCGCACGCAGGCGGTTTGTTAAGTCAGATGTGAACTCCCCGGGCTCAACCTGGGAAC
+
GGGGGGGGGGGEGGGGGGGGGGGGGGGGGGGGGFGGGGGGGGGGGGGGGGGGGGGFGGGGGGGGGGGGGGGGGGGGGGGCF@<FGGGDFFGGGGGGGFGGFGGGGGG>GGGGDGGGGGGGE7?=BFFFGGGFCFGGGGGGCFGGGFGC@FGFF+C+@FFEGGGDCCEG*CCEGGGFGGGGGGDGFGCCC:C88CEGGDFGG13CEGGG+CCFD=EEGFG*8DC=8CGGE6CCBGDGGFFG57;>GGC3>D39CGDFFF?FF=7C@*76?4=*96)819)851F@?F>27FF?7-
@M04650:207:000000000-C238N:1:1101:6296:9816 1:N:0:19
ACTCCTACGGGAGGCAGCAGTGGGGAATATTGCACAATGGGCGCAAGCCTGATGCAGCCATGCCGCGTGTATGAAGAAGGCCTTCGGGTTGTAAAGTACTTTCAGCGAGGAGGAAGGCATTGTGGTTAATAACCACAGTGATTGACGTTACTCGCAGAAGAAGCACCGGCTAACTCCGTGCCAGCAGCCGCGGTAATACGGAGGGTGCAAGCGTTAATCGGAATTACTGGGCGTAAAGCGCACGCAGGCGGTTTGTTAAGTCAGATGTGAATTCCCCGGGCTCAACCTGGGAAC
+
GGGGGGFGGGGGGGGGGGGGGGGGGDGGGGGGGGGGGGGGGGGGGGGGGGGGGGGGGGGGGGGGGGGGGGGG<FCFGGGGGGGGGGGGGGGGGGGGGGGGFGGFCGGFGGGGGDGFGGGGGGGGGGGGGGGGGGGGGGGGGGGGGFDCFGGGGGGCGGGGGGGGGG7FGGD7FFFG@EGGGGGGGGG7DEGGCGGGDFGGGGGGGGGDGGF5EG*CFCFGGDCFGGF7CGCE>GGDFCBGFGFFDDDDBDDG<CGFF4@FGF>FFGFBFFFFFF9=<FCBF>GF6:)5?FF?>3
@M04650:207:000000000-C238N:1:1101:4559:9825 1:N:0:19
ACTCCTACGGGAGGCAGCAGTGGGGAATATTGCACAATGGGCGCAAGCCTGATGCAGCCATGCCGCGTGTGTGAAGAAGGCCTTCGGGTTGTAAAGCACTTTCAGCGAGGAGGAAGGTGGTGAACTTAATACGTTCATCAATTGACGTTACTCGCAGAAGAAGCACCGGCTAACTCCGTGCCAGCAGCCGCGGTAATACGGAGGGTGCAAGCGTTAATCGGAATTACTGGGCGTAAAGCGCACGCAGGCGGTTTGTTAAGTCAGATGAGAAATCCCCGGGCTCAACATGGGAAC
+
GGGGGGGGGGGGGGGGGGGGGGGGGGGGGGGGGGGGDGGGGGGGGGGGGGGGGGGGGGGGGGGGGGGCEEFGGGGGGGGGGGGGGGGGGGGGGGGGGGGGGGGGGGG=FGGGEG@?=FG<@FFF,,CDFFDD=,:,A<FG9A:@9>:8<>F,C@CECG>BGG7BFFBFC7*6@FBB2C>>EC@EDFBCE:CEGBEE+?9888C7EC8:EFC*=/*;>7*1/*;/0+3A+>FF5:<5<F*7)9>@5D)9BD519DD)79F*3*2:9*:)9*=FB*96<(9.79FF4F*(()).8(
@M04650:207:000000000-C238N:1:1101:26687:9863 1:N:0:19
ACTCCTACGGGAGGCAGCAGTGGGGAATATTGCACAATGGGCGCAAGCCTGATGCAGCCATGCCGCGTGTATGAAGAAGGCCTTCGGGTTGTAAAGTACTTTCAGCGAGGAGGAAGGCATTGTGGTTAATAACCGCAGTGATTGACGTTACTCGCAGGAGAAGCACCGGCTAACTCCGTGCCAGCAGCCGCGGTAATACGGAGGGTGCAAGCGTTAATCGGAATTACTGGGCGTAAAGCGCACGCAGGCGGTTTGTGAAGTCAGATGTGAAATCCCCGAGCTCAACCTGGGAAC
+
GGGGGGGGGGGGGGGGGGGGGGGGGGGGGGGGEG<FGGGGGGGGGGGGGGGGGDGGGGGGFGGGGGGGG7FFGGGGGGGGGGGGGGGGGGGGGGGFGGGGGGFGGFGDFDGEEEGG>8EDFEFEG,BFFFCFEFG>BF33@<<ADGGGGGDFC@F@7+3>FFGG:FGGB@**?FDEGGGCE79C@CCF:8C:EECCB;;>85=C:EGGE9CDCCC8CGFFC5C5EGGGC**:5CD=CFFGFCB35/9>5CD/7<DF)9*9<@FFFGCAF684/0??<B3>>>G?=:>B:45(40
@M04650:207:000000000-C238N:1:1101:6967:9872 1:N:0:19
ACTCCTACGGGAGGCAGCAGTAGGGAATCTTCGGCAATGGACGAAAGTCTGACCGAGCAACGCCGCGTGAGTGAAGAAGGTTTTCGGATCGTAAAACTCTGTTGTTAGAGAAGAACAAGGATGAGAGTAAAATGTTCATCCCTTGACGGTATCTAACCAGAAAGCCACGGCTAACTACGTGCCAGCAGCCGCGGTAATACGTAGGTGGCAAGCGTTGTCCGGATTTATTGGGCGTAAAGCGAGCGCAGGCGGTTTCTTAAGTCTGATGTGAAAGCCCCCGGCTCACCCGGGG
+
GGGGGGGGGGGGGGGGGGGGG9FGGGGGGGG98CGGGGGGFGGCGEGFFGGGG@FGGGGGGGGGGGGGGEGGGE,CF@FCFGGGGGDEG:FGGGG9EGGGEGA<EFGGGGG<FGGGGFFCFEEFFCFGFG,CFGFAEFDDAFD,@,@CGG<FFFCFGF9FF8FFGEGGCEGGG7>@>8:FEFFCFGF88,=EGDGB8++?CCED7<C5>C<FGG88:DFF;)*:CCGFCFGFF5C=CGFGFDFBDCDCEG<CGDDFFF?*+=*29*:<F?@=?=4.28)7),5.9*0.37<;
@M04650:207:000000000-C238N:1:1101:3120:9880 1:N:0:19
ACTCCTACGGGAGGCAGCAGTAGGGAATCTTCCGCAATGGACGAAAGTCTGACGGAGCAACGCCGCGTGAGTGAAGAAGGTTTTCGGATCGTAAAACTCTGTTGTTAAAGAAGAACAAGGATGAGAGTAACTGCTCATCCCCTGACGGTATTTAACCAGAAAGCCACGGCTAACTACGTGCCAGCAGCCGCGGTAATACGTAGGTGGCAAGCGTTGTCCGGATTTATTGGGCGTAAAGCGAGCGCAGGCGGTTCTTTAAGTCTGATGTGAAAGCCCCCGGCTCAACCGGGGAGG
+
FGDCFFGGGCEFGGFECCEEEEGGDGGGGGDDFEGGG7EDGGG7FEGEFGGGGGGGG:FFGGDGCGGCFFF<FGGGGGFGFFFDFGGD7CFGGGDGFEEEGGFGG8BEFFGGGGGGGGGGGGGGGGGGGFGFGGGGGGCG<<FEFDFG:DF9FGG9FFGGGGGGGGGGGGGEFFGGGGFFG7BFF@DCFEGGGG7CFGGGEGGGFFGGGGFGGG5*/;7:C<=5+AF?FGFGEGGGGGFGFGF3DDD3)9D7<**1@F*9:?GGFFGFFFFFFF4719DFF;CF??F>97>>BB
@M04650:207:000000000-C238N:1:1101:9819:9909 1:N:0:19
ACTCCTACGGGAGGCAGCAGTAGGGAATCTTCCGCAATGGACGAAAGTCTGACGGAGCAACGCCGCGTGAGTGAAGAAGGTTTTCGGATCGTAAAACTCTGTTGTTAAAGAAGAACAAGGATGAGAGTAACTGCTCATCCCCTGACGGTATTTAACCAGAAAGCCACGGCTAACTACGTGCCAGCAGCCGCGGTAATACGTAGGTGGCAAGCGTTGTCCGGATTTATTGGGCGTAAAGCGAGCGCAGGCGGTTCTTTAAGTCTGATGTGAAAGCCCCCGGCTCAACCGGGGAGG
+
GGGGGGGGGGGGGGGGGGGGGGGGGGGGGGGGGGGGGGGGGGGGGGGGGGGGGGGGGGGGGGGGGGGGGGGGGGGGGGGGGGGGGGGGGGGGGGGGGGGGFGGGGGGGGGGGGGGGGGGFGGGGGGGGGGGGGGGGFGGGGGGGGGGDEGGGGGGGGGGGGGGGGGGGGGGGGGDGGGGGGFGGGGGGGGGDGGGGGGGGGGGGFFGGGGGGGGGGEGGGGGDGGGGGGGGGFGDGGGFGF<@EGGGGFGGGGGGFFFFFGFGFFGGA=FFFFFF):9DEFFD@FFFF>BB91>
@M04650:207:000000000-C238N:1:1101:5764:9924 1:N:0:19
ACTCCTACGGGAGGCAGCAGTGGGGAATATTGCACAATGGGCGCAAGCCTGATGCAGCCATGCCGCGTGTGTGAAGAAGGCCTTCGGGTTGTAAAGCACTTTCAGCGAGGAGGAAGGCCAATAGCTTAATAGGTTGTTGGATTGACGTTACTCGCAGAAGAAGCACCGGCTAACTCCGTGCCAGCAGCCGCGGTAATACGGAGGGTGCAAGCGTTAATCGGAATTACTGGGCGTAAAGCGCACGCAGGCGGTTTGTTAAGTCAGATGTGAAATCCCCGAGCTTAACTTGGGAAC
+
GGGGGGGGGGGGGGGGGGGGGGGGGFGGGGGGGGGGGGGGGGGGGGGGGGGGGGGGGCGGGGGGGGGGGGGGGGGGGGGGGGGGGGGGGGGGGGGGGGGGGGGGGGGGGGGGGGGGGGGGGGGGGGFGGDFGGCEGGGGGGCFGGFFEGGGG9FGGGGGGGGGGFFFGGCFGGGGFGGGGGGGGGGGGGGGGGGGGFGGFGGGGGGGGGFGGGEGGGGGGGGGGGGGGGGGFFGGGGGFDEDDEGGGGFGGGGGG:FBFFGFGG?>DAFFFFF4?6:>DDFF>FFFFAB?F?B:
@M04650:207:000000000-C238N:1:1101:15381:9958 1:N:0:19
ACTCCTACGGGAGGCAGCAGTGGGGAATATTGCACAATGGGCGCAAGCCTGATGCAGCCATGCCGCGTGTATGAAGAAGGCCTTCGGGTTGTAAAGTACTTTCAGCGAGGAGGAAGGCATTGTGGTTAATAACCGCAGTGATTGACGTTACTCGCAGAAGAAGCACCGGCTAACTCCGTGCCAGCAGCCGCGGTAATACGGAGGGTGCAAGCGTTAATCGGAATTACTGGGCGTAAAGCGCACGCAGGCGGTTGATTAAGTCAGATGTGAAATCCCCGAGCTTAACTTGGGAAC
+
GGGGGGGGGGGGGGGGGGGGGGGGGGGGGGGGGGGGGGGGGGGGGGGGGGGGGGGGGGGGGGGGEGGGGGGGGGGGGGGGGGGGGGGGGGGGGGGGGGGGGGGGGGGGGGGGGGGGGGGGGGGGGGGGGGGGGGGGGGGGGGGGGGGGGGGGGGDCGGFGGGGGGGGGGGGGGGGGFGGGGGFGGGGGGGGGGGGGGGGGGGEEGGGGGGGGGGGGGGGGGGGGGGGGGFGGFGDGF=FGFGFFGGGGFGGDGGGFFFFFGFGGFFGFBFF66FFFFFGFF;GFFF4<B:>?F1
@M04650:207:000000000-C238N:1:1101:6621:9977 1:N:0:19
ACTCCTACGGGAGGCAGCAGTGGGGAATATTGCACAATGGGCGCAAGCCTGATGCAGCCATGCCGCGTGTGTGAAGAAGGCCTTCGGGTTGTAAAGCACTTTCAGCGAGGAGGAAGGGTAGTGTGTTAATAGCACATTGCATTGACGTTACTCGCAGAAGAAGCACCGGCTAACTCCGTGCCAGCAGCCGCGGTAATACGGAGGGTGCAAGCGTTAATCGGAATTACTGGGCGTAAAGCGAGCGCAGGCGGTTCTTTAAGTCTGATGTGAAAGCCCCCGGCTCAACCGGGGAGG
+
GGGGGGGGGGGGGGGGGGGGGGGGGGGGGGGGGGGGGGGGGGGGGGGGGGGGGGGGGGGGGGGGGGGGGGGGGGFGGGGGGGGGGGGGGGGGGGGGGFGGGGGGGGGFGGGDFGGFG>BEGGGGGGCGGGGGGGGGGGGGGGGGGGGGGGGGGGGGGGGGGGGGGGGGGCGGGGGDGEGDGGGGGGGGGCEEGGGGGGGFGGDGGGDCFFGGGGEGGGGGGGEGFGGGCCGCDGD=FGFDBGBFGGGGFGGDDDG=FB=FFFCFFGG277@@4?>5?BGFF>C=9?FFFFE>FF
@M04650:207:000000000-C238N:1:1101:14979:9988 1:N:0:19
ACTCCTACGGGAGGCAGCAGTAGGGAATTTTCGGCAATGGACGAAAGTCTGACCGAGCAACGCCGCGTGAGTGAAGAAGGTTTTCGGATCGTAAAACTCTGTTGTCAGAGAAGAACAAGGATAAGAGTGGAAAGTTTATCCCTTGACGGTATCTGACCAGAAAGCCACGGCTAACTACGTGCCAGCAGCCGCGGTAATACGTAGGTGGCAAGCGTTGTCCGGATTTATTGGGTGTAAAGCGAGCGCATGCGGTCTCTTAAGTCTGATGTGAAAGCCCCCGGCCCCACCGGGG
+
FGGGGGGGGE@F7:@;:FGGGGGGCF6,,C6CFE+@CFFGF<CFGDF,9<FGGGEG77CFEFEG>CF++,=5C<<FFCC,,CEFFGG7FB:,BFGGG89EFFA<9EAEF,AE8FCFFGGG?@DFCF?B,D<FEFF97CDAF<,@=DACCCD>FGGGA7,>D,><DFEB7E*8FFECGFC>,>D97:,,>8:CC8*=E9C<C?3:BF+1CFGG=E>=5*;75)*:29?F7:9*)17?70**05>3)9C379))19D646*/01*2*::)18176/)>30)08;)))0)3,5)2
@M04650:207:000000000-C238N:1:1101:3401:9991 1:N:0:19
ACTCCTACGGGAGGCAGCAGTGGGGAATATTGCACAATGGGCGCAAGCCTGATGCAGCCATGCCGCGTGTATGAAGAAGGCCTTCGGGTTGTAAAGTACTTTCAGCGGGGAGGAAGGGAGTAAAGTTAATACCTTTGCTCATTGACGTTACCCGCAGAAGAAGCACCGGCTAACTCCGTGCCAGCAGCCGCGGTAATACGGAGGGTGCAAGCGTTAATCGGAATTACTGGGCGTAAAGCGCACGCAGGCGGTTGAGTAAGTCAGATGTGAAATCCACGGGCTCAACCTGGGAA
+
AEFAFEE9CFEEFEEGGGGGGGGGGEEGFGAFFCEFCGGF?8@@F@FCFEDFFFGGG@FCACEFGGGEG=FDFGFFF=EGGGGGGGGG@CBFEDFFF?FGCGGFFD@CGC@@C3B,=+=:>F,8CFFEFFGFFGFC<F<FCFE3CDF>+3@EFDCC:@,,:8B>DF7FCEGGGF@CFCEGGBCF@8CC*:EEGECEFC9;*=CEG;5*CFGGGEG5C*?C**8*8<?0<CF*<5CC<?6DDDEFGDC75>C79>C)16*/<8F>7*C-9=789F6*54<7.-7?@5)(.7>18
@M04650:207:000000000-C238N:1:1101:24609:10014 1:N:0:19
ACTCCTACGGGAGGCAGCAGTGGGGAATATTGCACAATGGGCGCAAGCCTGATGCAGCCATGCCGCGTGTATGAAGAAGGCCTTCGGGTTGTAAAGTACTTTCAGCGAGGAGGAAGGCATTGTGGTTAATAACCGCAGTGATTGACGTTACTCGCAGAAGAAGCACCGGCTAACTCCGTGCCAGCAGCCGCGGTAATACGGAGGGTGCAAGCGTTAATCGGAATTACTGGACGTAAAGCGCACGCAGGCGGTTTGTTAAGTCAGATGTGAAATCCCCGAGCTCAACTTGGGAAC
+
C,;;EF@FG:CCG7@F:F@@C@F<FGGGD@<<9<6FGG<-6F+@F@E,,99FFGGG96CFC<@6@@@F+,6,CFGGCCFFCEAC<C=@F::B<FAFFGFF9BBC??>>FGGGGGGGGFGC<BEF@,?FF9D<=<=:CFCD9<3=:9C>=FBE<B7FGE,>>:>F8>:*33C733?BBE>@BFDCBC:F8:8:CEE>FG98*1:*C38CF:FF=2CE=7F3*5E5@EECE6*:>G:*9CF5)/)))17C>5C59CDFF=6=<**09:C47@?@@F66?FG@>0**0)*-46<0(,
@M04650:207:000000000-C238N:1:1101:27028:10014 1:N:0:19
ACTCCTACGGGAGGCAGCAGTAGGGAATCTTCCGCAATGGACGAAAGTCTGACGGAGCAACGCCGCGTGAGTGAAGAAGGTTTTCGGATCGTAAAACTCTGTTGTTAAAGAAGAACAAGGATGAGAGTAACTGCTCATCCCCTGACGGTATTTAACCAGAAAGCCACGGCTAACTACGTGCCAGCAGCCGCGGTAATACGTAGGTGGCAAGCGTTGTCCGGATTTATTGGGCGTAAAGCGAGCGCAGGCGGTTCTTTAAGTCTGATGTGAAAGCCCCCGGCTCAACCGGGGAGG
+
GGGGGGGGGGGGGGGGGGGGGGGGGGGGGGGGGGGGGGGGGGGGGGGGGGGGGGGGGGGGGGGGGGGGGGGGGGGGGGGGGGGGGGGGGGGGGGGGGGGGGGGGGGGGGGGGGGGGGGGGGGGGGGGGGGGGGGGGGGGGGGGGGGGGGGGGGGGGGGGGGGGGGGGGGGGGGGGGGGGGGGGGGGGGGGGGGGGGGGGGGGGGGGGGFGGGGGGGGGGGCDCEGGFGGGCFFGGGGGFGFGFFGGGGFGGGCGGFFFFFGFGGFGGFFFFFFFFFF>DFFFGFFFFFF>DFFF
@M04650:207:000000000-C238N:1:1101:19061:10025 1:N:0:19
ACTCCTACGGGAGGCAGCAGTGGGGAATATTGGACAATGGGCGCAAGCCTGATCCAGCCATGCCGCGTGAGTGATGAAGGCCCTAGGGTTGTAAAGCTCTTTCACCGGTGAAGATAATGACGGTAACCGGAGAAGAAGCCCCGGCTAACTTCGTGCCAGCAGCCGCGGTAATACGAAGGGGGCTAGCGTTGTTCGGATTTACTGGGCGTAAAGCGCACGTAGGCGGACTTTTAAGTCAGGGGTGAAATCCCGGGGCTCAACCCCGGAACTGCCTTTGATACTGGAAGTCTTG
+
GGGGGGGGGGGGGGGGGGGGGGGGGGGGGGGGGGGGGGGGGGGGGGGGGGGGGGGGGGFGGGGGGGGGGGGGGGGGGGGGFGGGGGGGGGEGFGGGGGGGGGGGGGGGGGFGGGGGGGGGGGGGGGGGGGEDGGGGGGGGGGGGGDGCEGGGGGGGGGGGGGGGGGGGGGGGGGGGCC:CCGGGGEGGGGGGGGGGGGGGGGGCFGGEEGGGGDGGGGGFCGEFGGGGGGGGFF*<DCFFFGFF3FFDFF<DCDD@3>FFEFDCD/>(7FFFFFFFFBGFF>F?5645<4@B
@M04650:207:000000000-C238N:1:1101:19150:10078 1:N:0:19
ACTCCTACGGGAGGCAGCAGTGGGGAATATTGCACAATGGGCGCAAGCCTGATGCAGCCATGCCGCGTGTATGAAGAAGGCCTTCGGGTTGTAAAGTACTTTCAGCGAGGAGGAAGGCATTGTGGTTAATAACCACAGTGATTGACGTTACTCGCAGAAGAAGCACCGGCTAACTCCGTGCCAGCAGCCGCGGTAATACGGAGGGTGCAAGCGTTAATCGGAATTACTGGGCGTAAAGCGCACGCAGGCGGTTGATTAAGTCAGATGTGAAATCCCCGAGCTTAACTTGGGAAC
+
GGGGGGGGGGGGGGGGGGGGGGGGGGGGGGGGGGGGGGGGGGGGGGGGGGGGGGGGGGGGGGGGGGGGGGGGGGGGGGGGGGGGGGGGGGGGGGGGGGGGGGGGGGGGGGGGGGGGGGGGGGGGGGGGGGGGGGGGGGFFGGGGGGGGGGGGGGGGGGGGGGGGGGFGGGGGGGGGGGGGGGGGGGGGGGEGGGGGGGGGGGGGGGGGGGGFEGGGGGGFEGGFGGGGGGGGEGDGGGFGDGEFGGGGFGDGDGC@9FFFGFGG4:?>FFB=BFFFFF3;>9*9@FFDFF>BB4
@M04650:207:000000000-C238N:1:1101:25304:10092 1:N:0:19
ACTCCTACGGGAGGCAGCAGTAGGGAATCTTCCGCAATGGACGAAAGTCTGACGGAGCAACGCCGCGTGAGTGAAGAAGGATTTCGGTTCGTAAAGCTCTGTTGTTAGGGAAGAATGTTTTCGTAGTAACTATACGAGAAAGAGACGGTACCTAACCAGAAAGCCACGGCTAACTACGTGCCAGCAGCCGCGGTAATACGTAGGTGGCAAGCGTTGTCCGGAATTATTGGGCGTAAAGCGCGCGCAGGTGGTTTAAAAAGTCTGATGTGAAAGCCCACGGCTCAACCGTGGA
+
GGGGGGGGGGGGGGGGGGGGGGGGGGGGGGGGGGGGGGGGGGGGGGGGGGGGGGGGGGGGGGGGGGGGGGGGGGGGGGGGGGGGGGGGGGGGGGGGGGGGGGGGGGGGGGGGGGGGGGGGGGGGGGGGGGGGGGGGGGGGFDFGGGGGGGGGGGGGGGGGGGGGGGGGGGGGGGGGGGGGGGGGGFGGGGGGGGGGGGGGGGGGGGGGGGGGGEE=GGGGG3=FFFGFEFCG>EGDGFFDEGFFGDD3>FG1CFGF@?FFGF7DBG>>?7@BFFFF??GD>>GFFFFF1::B
@M04650:207:000000000-C238N:1:1101:10377:10112 1:N:0:19
ACTCCTACGGGAGGCAGCAGTGGGGAATATTGCACAATGGGCGCAAGCCTGATGCAGCCATGCCGCGTGTATGAAGAAGGCCTTCGGGTTGTAAAGTACTTTCAGCGGGGAGGAAGGGAGTAAAGTTAATACCTTTGCTCATTGACGTTACCCGCAGAAGAAGCACCGGCTAACTCCGTGCCAGCAGCCGCGGTAATACGGAGGGTGCAAGCGTTAATCGGAATTACTGGGCGTAAAGCGCACGCAGGCGGTTGATTAAGTCAGATGTGAAATCCCCGGGCTCAACCTGGGAAC
+
GGGGGGGGGGDGGGGGGGGGGGGGGGGGGGGGGGGGGGGGGGGGGGGGGGGGGGGGGGGFGGGGGGGFGGGGGGGGGGGGGGGGGGGGGGGGFGFGGGGGGGGGGGGGGGEFGGGGGGFGGGGGGFGGGGGGGDFFGGGGGGGGGGGGGGGGGGGGGEGGGGGGGFGGEGGGGGGCGGGGGFGGFGGGGGGGGGGGGGGGCEEEEGGCFGGFE:CGGGGGGGCFGGGGGFGCDCD=GGFGB35<DDDGEGDDCDFFFFFFGFGCFFFAFF6=?7?F?FGFE1FFF?F?FF>?>(
@M04650:207:000000000-C238N:1:1101:22182:10118 1:N:0:19
ACTCCTACGGGAGGCAGCAGTGGGGAATATTGCACAATGGGCGCAAGCCTGATGCAGCCATGCCGCGTGTGTGAAGAAGGCCTTCGGGTTGTAAAGCACTTTCAGCGAGGAGGAAGGCCAATAGCTTAATAGGCTGTTGGATTGACGTTACTCGCAGAAGAAGCACCGGCTAACTCCGTGCCAGCAGCCGCGGTAATACGGAGGGTGCAAGCGTTAATCGGAATTACTGGGCGTAAAGCGCACGCAGGCGGTTTGTTAAGTCAGATGTGAAATCCCCGAGCTTAACTTGGGAAC
+
GGGGGGGGGGGGGGGGGGGGGGGGGGGGGGGGGGGGGGGGGGGGGGGGGGGGGGGGGGGGGGGGGGGGGGGGGGGGGGGGGGGGGGGGGGGGGGGGGGGGGGGGGGGGGGGGGGGGGGGGGGFGGGAFGGGGGGGGFFFGFGFFGGGGGGGGGGGGGGGGGGGGGGGGDGGGGGGFGEGGGGGGGGGGGGGGGGGGGEFGGGGGGGGGGGFGGECEGGGGED=FCFFGGGFCBGDEF74<>DEFGGGGEGGGGDGFFFF7:BDGFGGAFFFFFFFFBFDDEFDF??FFDF>:?(
@M04650:207:000000000-C238N:1:1101:24734:10124 1:N:0:19
ACTCCTACGGGAGGCAGCAGTGGGGAATATTGCACAATGGGCGCAAGCCTGATGCAGCCATGCCGCGTGTATGAAGAAGGCCTTCGGGTTGTAAAGTACTTTCAGCGAGGAGGAAGGCATTGTGGTTAATAACCACAGTGATTGACGTTACTCGCAGAAGAAGCACCGGCTAACTCCGTGCCAGCAGCCGCGGTAATACGGAGGGTGCAAGCGTTAATCGGAATTACTGGGCGTAAAGCGCACGCAGGCGGTTTGTTAAGTCAGATGTGAAATCCCCGAGCTTAACTTGGGAAC
+
GGGGGGGGGGGGGGGGGGGGGGGGGGGGGGGGGGGGGGGGGGGGGGGGGGGGGGGGGGGGGGGGGGGGGGGGGGGGGGGGGGGGGGGGGGGGGGGGGGGGGGGGGGGGGGGGGGGGGGGGGGGGGGGGGGGGGGGGGGGGGGGGGGGGGGGGGGGGGGGGGGGGGGGGGGGGGGGGGGGGGGGGGGGGFGGGGGGGGGGGGGGGGGGGGGGGGGGGGGGGGGGFGGGGCGGGBGDEF7@DFGFFGGDGBGGDGGG4<4@FFFGG?FGFFFFFFFFFFFGFFFGFFFFAAFFFB,
@M04650:207:000000000-C238N:1:1101:18767:10125 1:N:0:19
ACTCCTACGGGAGGCAGCAGTGGGGAATATTGCACAATGGGCGCAAGCCTGATGCAGCCATGCCGCGTGTGTGAAGAAGGCCTTCGGGTTGTAAAGCACTTTCAGCGAGGAGGAAGGCCAATAGCTTAATAGGTTGTTGGATTGACGTTACTCGCAGAAGAAGCACCGGCTAACTCCGTGCCAGCAGCCGCGGTAATACGGAGGGTGCAAGCGTTAATCGGAATTACTGGGCGTAAAGCGCACGCAGGCGGTTGATTAAGTCAGATGTGAAATCCCCGAGCTTAACTTGGGAA
+
GGGGGGGGGGGGGGGGGGGGFGGGGGGGGGGGGGGGGGGGGGGGGGGGGGGGGGGGGGGGGGGGGGGGGFGGGGGGGGGGGGGGGGGGCFGGGGGGGGGGGGGGGGGGGGGGGEGGGGGGGGGGGGGGGGGGGGGGCFFGGG9FGGGGGGGGGGGGGGGGGGGGGGGGGGGGGGGGGGGGGGGGGGGGGGGGGGGG?CCGGGGGGGGGGGGGGGGGGGGGGGGGGGGGGGGGFDGGGGFG3C>FDDGD:DGGGGG?@FFF<7DGFDGFFFFFF??:<;CBEBGFFB@A<FF38
@M04650:207:000000000-C238N:1:1101:3800:10140 1:N:0:19
ACTCCTACGGGAGGCAGCAGTGGGGAATATTGCACAATGGGCGCAAGCCTGATGCAGCCATGCCGCGTGTGTGAAGAAGGCCTTCGGGTTGTAAAGCACTTTCAGCGCGGAGGAAGTTGGTGAACTTAATACGTTCATCAATTGACGTTACTCGCAGAAGAAGCACCGGCTACCTCCGTGCCAGCAGCCGCGGTAATACGTAGGGTGCGAGCGTTAATCGGAATTACTGGGCGTAAAGCGTGCGCAGGCGGCTTTGCAAGACAGATGTGAAATCCCCGGGCTCAACCTGGGAAC
+
<FFGGGGGGCCGEGGEGD8EFFGGGGGG<FFGG9FF8CEFGGGGGGGGGGGAFGGEEGGEF<FGGDGEGG,FGGFCF8FDFGGFFGDEGGGGAFGFFBFFFFGDGGD+@FEDGGFF,CFGG7<<FGF9DFCFGCFGGGGGGGFFFFGEGGDGGGGEG*<:FD:FFFFGGGGG,?9FG7FF@FCFFFCGGGE8*=85CFG>>:A@ECCEE/*:855C*:C3C*87CGGGGFGGEGG*9*9DE<3)CDC7>C3DDCFF@F*=*7>FFD*:BF*787FF:(7;>0744?F?1@.(38
@M04650:207:000000000-C238N:1:1101:17447:10183 1:N:0:19
ACTCCTACGGGAGGCAGCAGTGGGGAATATTGCACAATGGGCGCAAGCCTGATGCAGCCATGCCGCGTGTATGAAGAAGGTTTTCGGGTTGTAAAGTACTTTCAGCGAGGAGGAAGGCATTGTGGTTAATAACCGCAGTGATTGACGTTACTCGCAGAAGAAGCACCGGCTAACTCCGTGCCAGCAGCCGCGGTAATACGGAGGGTGCAAGCGTTAATCGGAATTACTGGGCGTAAAGCGCACGCAGGCGGTCGGTCAAGTCGCATGTGAAATCCCCGGGCTCCACCTGGGGAC
+
GGGGGGGGGGGGGGGGGGGGGGGGGGGGGGGGGGGGGGGGF8CGGG@<FGGGGFGGGGFGGFGGGGGGG=EAFGGGGGGG8,CFGGGCFEGGGGGCE9FGCGG95?C:BFGCEGGF@C<EFGE?F<=?B?B9F@FEEG@D9,:F>>FCEFGA3>C7CBF7FD7C>FGG7*C:FFG9DEGGDCF>*@FGFEEEEEC8CGFC:*=8@BCEFDC*;:EC=CG3C35/A70+<CG5577E3F@9)1)7DDGDB3DC7))).0673=D))*9<B?FF=9<637D7>95))75((<:4((
@M04650:207:000000000-C238N:1:1101:18446:10211 1:N:0:19
ACTCCTACGGGAGGCAGCAGTGGGGTATATTGCACAATGGGCGCAAGCCTGATGCAGCCATGCCGCGTGTGTGAAGAAGGCCTTCGGGTTGTAAAGCACTTTCAGCGAGGAGGAAGGCCAATAGCTTAATAGGTTGTTGGATTGACGTTACTCGCAGAAGAAGCACCGGCTAACTCCGTGCCAGCAGCCGCGGTAATACGGAGGGTGCAAGCGTTAATCGGAATTACTGGGCGTAAAGCGCACGCAGGCGGTTTGTTAAGTCAGATGTGAAATCCCCGAGCTTAACTTGGGAAC
+
GGGGGGGGGGGGGGGGGGGGGGGGGGGGGGGGGGGGGGGGGGGGGGGGGGGGGGGGGGGGGGGGGGGGGGGGGGGGGGGGGGGGGGGGGGGGGGGGGGGGGGGGGGGGGGGGGGFGGGGGGGGGGGGGGGGGGGGGGGGGGGGGGGGGGGGGGGGGGGGGGGGGGGGGGGGGGGGGGGGGGGGGGGGGGGGGGGGGGGGGGGGGGGGGGFFFGGGGGGGGGGGGGGGGGGGGFGGGGGFG:CEFGGGGFGGGGGGFFFFFG?FFFGGFFFF=@F@F?><DF>FFFFFFFFF?B(
@M04650:207:000000000-C238N:1:1101:20181:10246 1:N:0:19
ACTCTACGGGAGGCAGCAGTAGGGAATCTTCCGCAATGGACGAAAGTCTGACGGAGCAACGCCGCGTGAGTGAAGAAGGTTTTCGGATCGTAAAACTCTGTTGTTAAAGAAGAACAAGGATGAGAGTAACTGCTCATCCCCTGACGGTATTTAACCAGAAAGCCACGGCTAACTACGTGCCAGCAGCCGCGGTAATACGTAGGTGGCAAGCGTTGTCCGGATTTATTGGGCGTAAAGCGAGCGCAGGCGGTTCTTTAAGTCTGATGTGAAAGCCCCCGGCTCAACCGGGGAGGG
+
GGGGGGGGGGGGGGGGGGGGGGEGGGGGGGGGGGGGGGGFFGGGGGGGGGGGGGGGGGGGGGGGGGGGGGGGGGGGGGGFGGGGGGEGGGGGGGGGGGGGGGGGGGGGGGGGGGGGGGGGGGGGGGGGGGGGGGGGGGGGGGGGGGGGGGGGGGGGGGGGGGGGGGGGGGGGGGGGGGGGGGGGGGGGGGGGEGGGGGGGGGGGGGGGGGGGEGDGGGGG5CEGGGGGGGGGFGGGGGFGFGFFGGGGFGGCGFFFFFF?EFFGFGGDFFFFFFFFFFGFEBGFFFEFFFF>>F
@M04650:207:000000000-C238N:1:1101:19251:10249 1:N:0:19
ACTCCTACGGGAGGCAGCAGTGGGGAATATTGCACAATGGGCGCAAGCCTGATGCAGCCATGCCGCGTGTATGAAGAAGGCCTTCGGGTTGTAAAGTACTTTCAGCGAGGAGGAAGGCATTGTGGTTAATAACCACAGTGATTGACGTTACTCGCAGAAGAAGCACCGGCTAACTCCGTGCCAGCAGCCGCGGTAATACGGAGGGTGCAAGCGTTAATCGGAATTACTGGGCGTAAAGCGCACGCAGGCGGTTGATTAAGTCAGATGTGAAATCCCCGAGCTTAACTTGGGAAC
+
GFFGGGGGGGGGEGGGGGGGGGGGGGGGGGGGGFFEGGAC@FFGGGGGGGGGGGGGGGGGGFCGGDGGEFFG<FCEFGGGGGGDFDGGGEEFDGGFGGAECFFGGEDEEG@C7CE<FGFGGGGGDGGFGFGGGGFGDGFGGGGGFGGEGGCFGGGGGDGGFDEGGFGCGECGGF=9DCGFGCFGGFGGDEE7EEGGGFGC85CGCEGGG9FCE=E=GGGF5>EEFG?F+>=F>=C*9**93<B>CG>DDCDDCD*76=?FCBGC=D7<4=?=@*0)-2753(*@=FFB>4;04(
@M04650:207:000000000-C238N:1:1101:14753:10304 1:N:0:19
ACTCCTACGGGAGGCAGCAGTAGGGAATCTTCCGCAATGGACGAAAGTCTGACGGAGCAACGCCGCGTGAGTGAAGAAGGTTTTCGGATCGTAAAACTCTGTTGTTAGAGAAGAACGTTAAGTAGAGTGGAAAATTACTTAAGTGACGGTATCTAACCAGAAAGGGACGGCTAACTACGTGCCAGCAGCCGCGGTAATACGGAGGGTGCAAGCGTTAATCGGAATTACTGGGCGTAAAGCGCACGCAGGCGGTTGATTAAGTCAGATGTGAAATCCCCGAGCTTAACTTGGGA
+
GGGFGGGGGGGEGCGGGGGGFGFGFGGGGGGGGGG@FGGGGGDGGGGGGGGGFGEGGGGGGGGGGGGGDGGGGGGFFFGGGFGGGGGGDGGGGGGFGGGGGGGGGGGGGFGGGGFGGDFFGGGGGG9FGGG?FGFGGGGFG,FFGGGGDF@DFFCDGGG@>FGFG7,@@BEEGGGGGGGG87>?,::FG,**8:8CEGG+=EEGGGEEGGG:C*1;EC:C=D==FGGFF*AC):)*1**>>33><)7))))119>4BFF?+9:7=079@FFB49@@2?<@>9)<*1=<A4<6?
@M04650:207:000000000-C238N:1:1101:16438:10372 1:N:0:19
ACTCCTACGGGAGGCAGCAGTGGGGAATCTTGCGCAATGGGCGAAAGCCTGACGCAGCAACGCCGCGTGCGGGAGGAAGGCCTTCGGGTTGTAAACCGCTTTCAGGGGAGACGAAGCTTCCTGGGTTAATAGCCCTGCGGAGTGACGGTATCTTCAGAAGAAGTCCCGGCTAACTACGTGCCAGCAGCCGCGGTAATACGTAGGTGGCAAGCGTTGTCCGGATTTATTGGGCGTAAAGCGAGCGCAGGCGGTTTCTTAAGTCTGATGTGAAAGCCCCCGGCTCAACCGGGGAGG
+
GGGGGGGGGDGGGGGGGGGGFGGGGDGGGGGGGGGGGGGGGGGGGGGGGGGGGGGGGGGGGGGGGGGGGGGGGGGGGGGGGGGGGGGGGGGGGGGGGGDFGGGGGGGGGGGGGGGGGGGGGGGGGGGGGGGGGGGGGGGGEGGGGGGGGGGGGGGGGGGGGGGGGFGGGGGGGGGGGGGGGGGGGGGGGGGGGGGGGGGCCFGGGGFGGFGGGGGDGGGGG<ECC?GFGGDG5EDGGGFDBGF>GDGGFGGGCDFFFFFFFFGC9C7-84@FBF>)89GEFFDFFFFFBFB(19
@M04650:207:000000000-C238N:1:1101:25074:10448 1:N:0:19
ACTCCTACGGGAGGCAGCAGTAGGGAATCTTCCGCAATGGACGAAAGTCTGACGGAGCAACGCCGCGTGAGTGAAGAAGGTTTTCGGATCGTAAAACTCTGTTGTTAAAGAAGAACAAGGATGAGAGTAACTGCTCATCCCCTGACGGTATTTAACCAGAAAGCCACGGCTAACTACGTGCCAGCAGCCGCGGTAATACGTAGGTGGCAAGCGTTGTCCGGATTTATTGGGCGTAAAGCGAGCGCAGGCGGTTCTTTAAGTCTGATGTGAAAGCCCCCGGCTCAACCGGGGAGG
+
GGGGGGGGGGGGGGGGGGGGGGGGGGGGGGGGGGGGGGGGGGGGGGGFFGGGGGEGGGGGGGGGGGGFGGFGGGFGGGGGEGFGDGGGGGGGGGGGGGGGGGGGGGFDGGGGGGFGGGG@DEGEEEAFGFFGE<FGGGGGGGGEFFCEBFFCGECDFGGGGGGGGGFDDCFBFGGGGGGGGGFCGGGGGGGDGGGGFGCF>BCEGGEG89:CGCB?:>FGC8C*<FGF+>FGEGDGG=FCDGFFDG3CEGD)9<7@FFFFCFCF@7D56B@FF4))42DFE>DFFFFF;@E;>>
@M04650:207:000000000-C238N:1:1101:2776:10452 1:N:0:19
ACTCCTACGGGAGGCAGCAGAGGGGAATATTGCACAATGGGCGCAAGCCTGATGCAGCCATGCCGCGTGTGTGAAGAAGGCCTTCGGGGTGTAAAGCACTTTAAGCGAGGAGGAAGGTGGTGAGCTTAATACGCTCATCAAGTGACGTTACTCGCAGAAGAAGCACCGGCTAACTACGTGCCAGCAGCCGCAGTAATACGGAGGGTGCAAGCGTTAATAGGAATGACTGGGAGTAAAGCGCACGCAGGCGGTTAGTTAAGTCAGATGTGAAATCCACGGGCTCAACCTGGGAAC
+
GFGGGFEGGGDEG@CFFDGG-@FE66BECE,;,CFGFG<F8FEFB@:F@,CCFG<EC88E<F<EFFGGCFCCFFA<EF<E84CEFCFE+@@+AFFDFEG8FE,5CF:F:>CFGDGEFFGF>+BBF,8?AE<A=:+++EFBF,EDFGFCGG>FFF@EFFF7CF::FFB**4>*D,2,?CG<CECEFCB,6*4*33?C??CGGGC:@1;=CCF5E:**20**+C9++<++2*/*)17+*:6>BG5>37C<5)91)*91*019A8FC47:)17@48176?05:)(1*=78(.)04(-
@M04650:207:000000000-C238N:1:1101:21787:10452 1:N:0:19
ACTCCTACGGGAGGCAGCAGTAGGGAATCTTCGGCAATGGACGAAAGTCTGACCGAGCAACGCCGCGTGAGTGAAGAAGGTTTTCGGATCGTAAAACTCTGTTGTTAGAGAAGAACAAGTAGGAGAGTAACTGCTCTTACCTTGACGGTATCTAACCAGAAAGCCACGGCTAACTACGTGCCAGCAGCCGCGGTAATACGTAGGTGGCAAGCGTTGTCCGGATTTATTGGGCGTAAAGCGAGCGCAGGCGGTTTCTTAAGTCTGATGTGAAAGCCCCCGGCTCAACCGGGGAGG
+
GGGGFGGGGGGFCGFGGGGGGGGGGGGFFGGGGGGGGGGGFFGGGFGGACGFDGGGGDGGGGGGGFG:FEGGGGGGGGGGCFCFFEGGGGGGGGGGFFGFGGGGGGFGGGGGGGGGGGGGGGGGGGGGGFGGGGGGGGGGGGGGGGGDGGGGGGFEGGGGGFGFFGGGGGGGGFGGGGGGGGGGGGGGGGGGGGGGGGGGGGGGEFGGFCFGGGCEGDGGGDE*9FGGFFDEEEDEGGFGFGFFGGGGFGGGDCFFFFFFGFGGFGGBFF??BFFFFBGBB2D@FF46>E:69B
@M04650:207:000000000-C238N:1:1101:2557:10512 1:N:0:19
ACTCCTACGGGAGGCAGCAGTAGGGAATATTGGTCAATGAGCGAAAGCTTGAACCAGACATGCCGCGTGTAGGATGAATGCTCTATGAGTTGTAAACTACTTTTGTACAGGAACAAAAAGCCCCTGCGGGGGAAATTGAGTGTACTGTAAGAATAAGTACCGGCTAATTCCGTGCCAGCAGCCGCGGTAATACGGAAGGTGCAAGCGTTATCCGGTTTTATTGGGTTTAAAGGGTGCGTAGGTGGTTTATTAAGTCAGTTGTGAACTACTAGTGCTTAACATTAGAATGGCAAT
+
DC<,FFF,B:@CFGEEFDEECFFF,CFFCFCFCEFGGFDFF96FFE7,;@,CEDFGG,,9<<C,C7BFBFEAEFDF=?,EEFFGFGGFGFEFD<FFFFFA,CFCFGGDGGGDFFGDFFFFC,9?DFGCFGECFGGG9,CDFFFGA9CGG<CFCFDCFFG<FCCC7@FEGGADFGGF@FFGD8,8:CEGG5CFFFCEG>DCCFGFF>8C8CF?F:5::5C>CC+AFEGEC*<?FE75CD@DBDFFCCCC@7CDG*:474/*<@C*8*:)9=6****15):=7)*176*4:F:<?0
@M04650:207:000000000-C238N:1:1101:12208:10513 1:N:0:19
ACTCCTACGGGAGGCAGCAGTGGGGAATATTGCACAATGGGCGCAAGCCTGATGCAGCCATGCCGCGTGTGTGAAGAAGGCCTTCGGGTTGTAAAGCACTTTCAGCGAGGAGGAAGGCCAATAGCTTAATAGGCTGTTGGATTGACGTTACTCGCAGAAGAAGCACCGGCTAACTCCGTGCCAGCAGCCGCGGTAATACGGAGGGTGCAAGCGTTAATCTGAATTACTGGGCGTAAAGCGCACGCAGGCGGTTTGTTAAGTCAGATGTGAAATCCCCGAGCTTAACTTGGGAAC
+
GGGGGGGGGGG@GGGGGGGGGGGGGGGGGGGGGGGGGGGGGGGGGGGGGGGGGGGGGGGGGGGGGGGFGGGGGGGGGGGFGGGGGGGGGGGGGGGGGGGGGGGGGGGGGGGGGGGGGGGGGGGGCFFGGGGG@FAFDFGFCFEFGGGGGGGGGGGGGGGGGGGGGGGGGGGGGGGGGGGGGGGGGGGGGGGGGGGGGGGGGGGGG8EGCDFGGGGCGFGGFFGGGGGGGGGGFGGEFGFGFDD:DDCDFGGDDC<:;FBF9FGF?CDAFFFFFFF6(4CBFFGFF@FFA:50:3
@M04650:207:000000000-C238N:1:1101:23812:10533 1:N:0:19
ACTCCTACGGGAGGCAGCAGTAGGGAATCTTCCGCAATGGGCGAAAGCCTGACGGAGCAACGCCGCGTGAGTGATGAAGGTTTTCGGATCGTAAAACTCTGTTATTAGGGAAGAACAAATGTGTAAGTAACTGTGCATATCTTGACGGTACCTAATCAGAAAGCCACGGCTAACTACGTGCCAGCAGCCGCGGTAATACGTAGGTGGCAAGCGTTATCCGGATTTATTGGGCGTAAAGCGAGCGCAGGCGGTTCTTTAAGTCTGATGTGAAAGCCCCCGGCTCAACCGGGGAGG
+
GGGGGGGGGGGGGGGGGGGGGGGGGGGGGGGGGGGGGGGGGGGGGGGGGGGGGGGGGGGGGGGGGGGGGCGGGGGFGGGGGGGGGGGGGGGGGGGGGGGGGGGGGGGGGGGGGGGGGGGGGGGGGGGGGGGGGGGGGGGGGGGGGGGGGGGGGGGGGGGGGGGGGGGGGGGGGGGGGGG7CGGGGGFGGGGGGGGGGGGGGGGGGGGGGD=FGGGGGGGGGGCGGCGGGGGGFGGEGGFGFGEFGGGGFDDCGDGFFFFFGFGGFGGFFFFF?F4>?FGFFFGF?FFFFFF66>
@M04650:207:000000000-C238N:1:1101:9354:10541 1:N:0:19
ACTCCTACGGGAGGCAGCAGTAGGGAATCTTCGGCAATGGACGAAAGTCTGACCGAGCAACGCCGCGTGAGTGAAGAAGGTTTTCGGATCGTAAAACTCTGTTGTTAGAGAAGAACAAGGACGTTAGTAACTGAACGTCCCCTGACGGTATCTAACCAGAAAGCCACGGCTAACTACGTGCCAGCAGCCGCGGTAATACGTAGGTGGCAAGCGTTGTCCGGATTTATTGGGCGTAAAGCGAGCGCAGGCGGTTTCTTAAGTCTGATGTGAAAGCCCCCGGCTCAACCGGGGAGG
+
GGGGGGGGGGEBFGGGGGGGGGGGGGGGGGGGGGGGGGGGGGGGGGGGGGGGGGGGGGGGGGGGGGGGGGGFFGGFGGGGGGGGGGGGGGGGGGGGGGGGGGGGGGGGGGGGGGGGGGGFGGGGGGGGFGGGGGGGGGGGGFGGGGGGGGGGGGGGFFGGGFGGF@CFFGEGFGGGGCGGGGGGGGGCFGGGGGECFGC>>9@EF9CFFG=:E7>8CCCGGCE5+<:F7DFFDGGDGGF<)))0)7CC3<DGGDGFF?F?39FG=F7)196=FFF34>G:34CFFFF9>EF>FF
@M04650:207:000000000-C238N:1:1101:25328:10617 1:N:0:19
ACTCCTACGGGAGGCAGCAGTAGGGAATCTTCCGCAATGGACGAAAGTCTGACGGAGCAACGCCGCGTGAGTGAAGAAGGTTTTCGGATCGTAAAACTCTGTTGTTAGAGAAGAACGTTAAGTAGAGTGGAAAATTACTTAAGTGACGGTATCTAACCAGAAAGGGACGGCTAACTACGTGCCAGCAGCCGCGGTAATACGTAGGTCCCAAGCGTTGTCCGGATTTATTGGGCGTAAAGCGAGCGCAGGTGGTTTCTTAAGTCTGAGGTGAAAGCCCACGGCTCAACCGTGG
+
FFGGGCFEFF@FFFEFG7EFFCECGGGGGGGGDEGGGGGCGFFGGEFGGEGGGGECCFDGG@FFFGG:F@EFGGGGGG?CCFFGGCFCFECEFGGGFFGGDFFGGFFGGGGGGGG8F+B??EFFCFGGGG9>9AFFFGGGF?FFD<FGGGGGCFCDFG:>CFGFGDGCE8CCFFFFGFEGFFEGFGGFGGCEE*:CGFGF1<9C7F?<=:F***C55CGGGG*2897<<7E5>5CCCC6:<<@@5D35)99CD7CFFF=*+9?>6**(9>8?F=@F0(95:61576?79771
@M04650:207:000000000-C238N:1:1101:13788:10645 1:N:0:19
ACTCCTACGGGAGGCAGCAGTGGGGAATATTGCACAATGGGCGCAAGCCTGATGCAGCCATGCCGCGTGTATGAAGAAGGCCTTCGGGTTGTAAAGTACTTTCAGCGAGGAGGAAGGCATTGTGGTTAATAACCGCAGTGATTGACGTTACTCGCAGAAGAAGCACCGGCTAACTCCGTGCCAGCAGCCGCGGTAATACGGAGGGTGCAAGCGTTAATCGGAATTACTGGGCGTAAAGCGCACGCAGGCGGTTGATTAAGGCAGATGTGAAATCCCCGAGCTTAACTTGGGAAC
+
GGGGGGGGGGGGGGGGGGGGGGGGGGGGGGGGGGGGGGGGGGGGGGGGGGGGGGGGGGFFGGGGGGGGGBEGGGGGGGGGGGGGGGGGGGGGGGGGGGGGGGGGGGGGGGGGGGFGGGGGGGFFGGGGFFGGGGGGCCCFFFDFDFGEGGGGGG7+FFGGGGGGGGFGGGGGGGGGGGGGCEFGGFFEGEGGGGDGFGGGGDGGGDGGFGGCEEGGGGGGGD5FGGGGFGGGFCD*9FFGDDD@G<DGFGGD3DFFFBBB+)95@CFFFFFFFF?:?>3>@>FFF?FFAFF04-
@M04650:207:000000000-C238N:1:1101:23787:10650 1:N:0:19
ACTCCTACGGGAGGCAGCAGTAGGGAATCTTCGGCAATGGACGAAAGTCTGACCGAGCAACGCCGCGTGAGTGAAGAAGGTTTTCGGATCGTAAAACTCTGTTGTTAGAGAAGAACAAGTAGGAGAGTAACTGCTCTTACCTTGACGGTATCTAACCAGAAAGCCACGGCTAACTACGTGCCAGCAGCCGCGGTAATACGTAGGTGGCAAGCGTTGTCCGGATTTATTGGGCGTAAAGCGAGCGCAGGCGGTTCTTTAAGTCTGATGTGAAAGCCCCCGGCTCAACCGGGGAGG
+
GGGGGGGGGGGGGGGGGGGGGGGGGGGGGGGGGGGGGGGGGGGGGGGGGGGGGGGGGGGGGGGGGGGGGGGGGGGGGGGGGGGGGGGGGGGGGGGGGGGGGGGGGGGGGGGGGGGGGGGGGGGGGGGGGGGGGGFGGGGGGGGGGGGGGGGGGGGGGGGGGGGGGGGGGGGDGGGGGDGFGGGGGGGGGGGGGGGGGFGGGGGEGGGGGGGGGGGGGGGDGCEEGGGGEGGGFGGGGFFGFD>DGGGGDDDCDGGFFFFFFFFGFF7)*/9@FFFFFFG>B6DFFFFFBFF>;F
@M04650:207:000000000-C238N:1:1101:15893:10661 1:N:0:19
ACTCCTACGGGAGGCAGCAGTAGGGAATCTTCCGCAATGGACGAAAGTCTGACGGAGCAACGCCGCGTGAGTGAAGAAGGTTTTCGGATCGTAAAACTCTGTTGTTAAAGAAGAACAAGGATGAGAGTAACTGCTCATCCCCTGACGGTATTTAACCAGAAAGCCACGGCTAACTACGTGCCAGCAGCCGCGGTAATACGTAGGTGGCAAGCGTTGTCCGGATTTATTGGGCGTAAAGCGAGCGCAGGCGGTTCTTTAAGTCTGATGTGAAAGCCCCCGGCTCAACCGGGGAGG
+
GGGGGGGGGGGGGGGGGGGGGGGGGGGGGGGGGGGGGGGGGGGGGGGGGGGGGGGGGGGGGGGGGGGGGGGGGGGGGGGGGGGGGGGGGGGGGGGGGGGGGGGGGGGGGGGGGGGGGGGGGGGGGGGGGGGGGGGGGGGGGGGGGGGGGGGGGGGGGGFGGGGGGGGDGGGGGGGGGGGGGGGGGGGGGGGGGGGGGGGGCFFEGGGGGGGGDGGGGGGGGDEGGGGGGGGGEGGG<>FDFGFFGGGDFGGDGDFFFFFFGFGGFFC<FFFFFF4@:>GFEBGF?FFF>EE>FF
@M04650:207:000000000-C238N:1:1101:13937:10691 1:N:0:19
ACTCCTACGGGAGGCAGCAGTAGGGAATCTTCGGCAATGGACGGAAGTCTGACCGAGCAACGCCGCGTGAGTGAAGAAGGTTTTCGGATCGTAAAACTCTGTTGTTAGAGAAGAACAAGGACGTTAGTAACTGAACGTCCCCTGACGGTATCTAACCAGAAAGCCACGGCTAACTACGTGCCAGCAGCCGCGGTAATACGTAGGTGGCAAGCGTTGTCCGGAGTTATTGGGCGTAAAGCGAGCGCAGGCGGTTTCTTAAGTCTGATGTGAAAGCCCCCGGCTCAACCGGGGAGG
+
GGGGGGGGGGGGGGGGGGGGGGGGGGGGGGGGGDGGGGGGGGGGGGEGGGGGGGGGGGGFGGGGGGG@FGEGGGGGGGGGGGGGGGGGGGGGGGGGGGGGGGGGGGGGGGGGGGGFFFGEGGGEFGGDGGGG<FFGGGC7EFCGGGGGGGFGFGGGGGGGGGGFFGGGGGGGGGGGGEGGG>FGGF6CGGGGGGGGFGGGGGGGGGCCEGGGGGDE5>DDED*AEFCFFCGGFGGGGGFGFGEF3CD:BDD5CCFFFFFBGF7D*0:>FB*=B?7@09D5>95F4@FFFFB(49
@M04650:207:000000000-C238N:1:1101:2682:10717 1:N:0:19
ACTCCTACGGGAGGCAGCAGTGGGGAATATTGCACAATGGGCGCAAGCCTGATGCAGCCATGCCGCGTGTATGAAGAAGGCCTTCGGGTTGTAAAGTACTTTCAGCGAGGAGGAAGGCATTGTGGTTAATAACCACAGTGATTGACGTTACTCGAAGAAGAAGCACCGGCTAACTCCGTGCCAGCAGCCGCGGTAATACGGAGGGTGCAAGCGTTAATCGGAATTACTGGGCGTAAAGCGCACGCAGGCGGTGTGTTAAGTCAGATGTGAAATCGCCGGGCTCAACCTGGGAA
+
GGGGGGGGGGGGGGGEGGGGCEFGGGGGGGFGGGGGGGGGGCFGGGGFGFGGGFGGGGGGGGGGGGGGG:EAFFFFGGGG8=C<=FGG<FEGGGGGGGGG9ACFDGGGGGG?FFG8C<E@F9<A+?@EFDFGF,DFGG<FF9FGCBFF7=FA9C,@CEFFFGGFGGGEED7CGFAFC@FFDGGFFGGGGG5EE8CEF9?CC;8CB187<AF=EA88CCFGGGGC+CEGG4C*<E)5C>@DEG>B3C<CBDC7)*98)8@?CF7:=::67*9/16)5(4953(**9?F0?F>B:
@M04650:207:000000000-C238N:1:1101:12884:10722 1:N:0:19
ACTCCTACGGGAGGCAGCAGTGGGGAATATTGCACAATGGGCGCAAGCCTGATGCAGCCATGCCGCGTGTGTGAAGAAGGCCTTCGGGTTGTAAAGCACTTTCAGCGAGGAGGAAGGTGGTGAGCTTAATACGCTCATCAATTGACGTTACTCGCAGAAGAAGCACCGGCTAACTCCGTGCCAGCAGCCGCGGTAATACGGAGGGTGCAAGCGTTAATCGGAATTACTGGGCGTAAAGCGCACGCAGGCGGTTTGTTAAGTCAGATGTGAAATCCCCGGGCTCAACCTGGGAAC
+
GGGGGGGGGGGGGGGGGGGGFGGGGGGGGGGGGGGGGGGGGGGGGGGGGGGGGGGGGGGGGGGGGGGFGGGGGGGGGGGGGGGGGGGGGGGFGGGGGGGGGGGGGGGGGGGGGGGGGGGGGGGGGGGGGGGGGGCGGGGGGGGGGGGGGGGGGGGGGGGGGGGGGGGGGGCGFFFGGGGGGGGGGGGGGGGGGGGGGGGGGGGGGGGGGGGGGGGGGFGGGGGGGGGGGGGGEGGGGGFGFGFFDGGG:CDCCD>FFFFFGBGGFGGFFFBFFBF@:6DDF(5@FFFFFFFBB2
@M04650:207:000000000-C238N:1:1101:7486:10733 1:N:0:19
ACTCCTACGGGAGGCAGCAGTGGGGAATATTGCACAATGGGCGCAAGCCTGATGCAGCCATGCCGCGTGTATGAAGAAGGCCTTCGGGTTGTAAAGTACTTTCAGCGAGGAGGAAGGCATTGTGGTTAATAACCACAGTGATTGACGTTACTCGCAGAAGAAGCACCGGCTAACTCCGTGCCAGCAGCCGCGGTAATACGGAGGGTGCAAGCGTTAATCGGAATTACTGGGCGTAAAGCGCACGCAGGCGGTTGATTAAGGCAGATGTGAAATCCCCGAGCTTAACTTGGGAAC
+
GGGGGGGGGGGGGGGGGGGGGGGGGGGGGGGGGGGGGGGGGGGGGGGGGGGGGGGGGGGGFGFGGGGGG7CFGGGGGGGDFGGGGGGGGGGGGGGFFCGGCGGFGFGDGGGGFEGGGDGFGGGFFB=BDDFFFGGGFFGGC<DFGGE+<FF9FEEGGGGGEGFGFGGGGD7BFGB978>D@FGCF?EFGGGGG>EDEEEGEGGGEEGGGGG=CEECF777C7E=FFGFFFGGBEDEG>6579>DGGDDEGGG5DCFFFFF6?:DF6D<@?@=?6)/36<@E0**0//6695::4
@M04650:207:000000000-C238N:1:1101:2612:10860 1:N:0:19
ACTCCTACGGGAGGCAGCAGTGGGGAATATTGCACAATGGGCGCAAGCCTGATGCAGCCATGCCGCGTGTATGAAGAAGGCCTTCGGGTTGTAAAGTACTTTCAGCGAGGAGGAAGGCATTGTGGTTAATAACCACAGTGATTGACGTTAACCGCAGAAGAAGCACCGGCTAACTACGTGCCAGCAGCCGCGGTAATACGGAGGGTGCAAGCGTTAATCGGAATGACTGGGCGTAAAGCGCACGCAGGCGGGTGACTAAGACAGGTGTGAAATCCCTGGGATCAACCTGGGAAC
+
EFGGGGGGGGGGGGGFGGGGFFGGGGGGGGGG,EFFGGGGGGF+CFGGG8FGF@FFGG<FFF8FGGGFG=CFGGGGGGGGEFFFFG:7C=FECFFF?BCF,E,@E5@4CDEFGBCCGCE,?AF?48+EFG<FAA<+AA?5A@75:<CGCD+E>3FFGCDCFGGGGCFEDG7BCE;,24>D>*>>DC8:2CEEGG*:+C?C>EGGD;E*3<<*;==;C>:18*::+2099C=57:C5CF?G3))8)7<7)15)957)116?+*05);CBEBF=BF@?).75)(9:4))(.)5(4(
@M04650:207:000000000-C238N:1:1101:19561:10868 1:N:0:19
ACTCCTACGGGAGGCAGCAGTGGGGAATATTGCACAATGGGGGAAACCCTGATGCAGCAACGCCGCGTGAGTGAAGAAGGTCTTCGGATTGTAAAGCTCTGTTAGCAGGGAAGAGATAGGACGGTACCTGCAGAGGAAGCCACGGCTAACTACGTGCCAGCAGCCGCGGTAATACGTAGGTGGCAAGCGTTGTTTGGAATAACTGGGCGTAAAGGATGCGTAGGCGGTTAGATAAGTTATGTGTTAAATATATAGGCTTAACCTGTAGAAAGCACATAAAACTGTGTAACT
+
GGGG@CC<BFDFGGCC:@8@FGGGGGDGCFFGFFGG?9E<8F+CGCFG7C8DFEFGFGGGE:@@@F:@FCCEFFFAFEFFC5EFFGG7F7A?FGDGGFAFEBEEEGG?FD<4=,ECFFFEFE::>@+BFCA=<BFF8F@DFFC:CC5>CG9CFGGFFDCFGG:@FGEC7>CEGC9;?CGEGCFFCCGCE8EE;8+58:B?BF9?C6FCC2=CCF?=?FFGCDGGGGGGGGGFFGDF::B=9CFFGF7>*CCGFGG4?F)<F6:C>?CB4BBFFF>@ABCF@?467964:66
@M04650:207:000000000-C238N:1:1101:8565:10887 1:N:0:19
ACTCCTACGGGAGGCAGCAGTGGGGAATATTGCACAATGGGCGCAAGCCTGATGCAGCCATGCCGCGTGTATGAAGAAGGCCTTCGGGTTGTAAAGTACTTTCAGCGAGGAGGAAGGCATTGTGGTTAATAACCACAGTGATTGACGTTACTCGCAGAAGAAGCACCGGCTAACTCCGTGCCAGCAGCCGCGGTAATACGGAGGGTGCAAGCGTTAATCGGAATTACTGGGCGTAAAGCGCACGCAGGCGGTTTGTTAAGTCAGATGTGAAATCCCCGGGCTCAACCTGGGAAC
+
GGGGGGGGGGGGGGGGGGGGGGGGGGGGGGGGGGGGGGGGGGGGGGGGGGGGGGGGGGFGGGGGGGGGGGGGGGGGGGGGGGC<FGGGGGGGGGGGGGGGGGGGGFGGGGGGGGGFEGGGGGCFGGGGGGGGGGGGGGGGGGGFFGGCFFGGGGGGGGGGFFFFGGFGGGCEGGDFCEGCEGGC7:DG7CEGGCCGCFGF*:?EE8E=FGC5?GGEE>F55DGCFFGGFFGGBED5CFF3)9>EDGGGFDD9C*9<F?FFGFFGFCD4@FFFFF?6:>CD>>CFFF@2:5>::(
@M04650:207:000000000-C238N:1:1101:9347:10896 1:N:0:19
ACTCCTACGGGAGGCAGCAGTGGGGAATATTGCACAATGGGCGCAAGCCTGATGCAGCCATGCCGCGTGTGTGAAGAAGGCCTTCGGGTTGTAAAGCACTTTCAGCGAGGAGGAAGGCCAATAGCTTAATAGGTTGTTGGATTGACGTTACTCGCAGAAGAAGCACCGGCTAACTCCGTGCCAGCAGCCGCGGTAATACGGAGGGTGCAAGCGTTAATCGGAATTACTGGGCGTAAAGCGCACGCAGGCGGTTTGTTAAGTCAGATGTGAAATCCCCGAGCTTAACTTGGGAAC
+
GGGGGGGGGGGFGGEGGGGGGGGGGCGGGGGGGGGGGGGGGGGGGGGGFGGGGGGGGGGGGGGGGGGGGGGGGGGGGGGGGFGGFGGGGGGGGGGGGGGGFGGGGFGFGGGGGGGGGGFGGGGGGFFGGGGGG<DFGGGFFGGF9FGEFGGGGGGGCEGGGGGGGGGGGGGGGG9DGGGGGGGGGGGFCEEGGGDEGGC*;BEEGGG5BFCFGCGDGGGGGGGGGGGGGGGGEGG59CFGFCEFCDDGFDDGDDGFF@FF?FCGFGGF4**/8*<4817)596694@ABF4,4,
@M04650:207:000000000-C238N:1:1101:17867:10903 1:N:0:19
ACTCCTACGGGAGGCAGCAGTAGGGAATCTTCCGCAATGGACGAAAGCCTGACGGAGCAACGCCGCGTGAGTGAAAAAGGTTTTCGGATCGTAAAACTCTGTTGTTAAAGAAGAACAAGGATGAGAGTAACTGCTCATCCCCTGACGGTATTTAACCAGAAAGCCACGGCTAACTACGTGCCAGCAGCCGCGGTAATACGTAGGTGGCAAGCGTTGTCCGGATTTATTGGGCGTAAAGCGAGCGCAGGCGGTTCTGTAAGTCTGATGTGAACGCCCCCGGCGCACCCGGGGTGG
+
GE,6CFC9:BFGG@-BC7CFCCF<FGGGGGGA<FGDEGF@<;FGGGC66C<,EF6B7@FFGG7C+CCFC,4,,,5,:4,4C,C+C=7:BCEGBA459,C,CFAEBEEEE9FF=FAFED@EF=<,BA,BF<F<?E?<<DBD,+,@:AC73@CA@<,,@<><D,,33@E:**@>FFA2,4>:DEFGGG6FCGGGCECC<BFFECEG9C*CCCF*;>*8/+1>5785EFGG?C5CE7C53*9/<5)09)99@3)/)/2*9679+**2670<?4975))8(-/)0(17).77955(76
@M04650:207:000000000-C238N:1:1101:23297:10922 1:N:0:19
ACTCCTACGGGAGGCAGCAGTGGGGAATATTGCACAATGGGCGCAAGCCTGATGCAGCCATGCCGCGTGTGTGAAGAAGGCCTTCGGGTTGTAAAGCACTTTCAGCGAGGAGGAAGGGTTCGGTGTTAATAGCACCGTTCATTGACGTTACTCGCAGAAGAAGCACCGGCTAACTCCGTGCCAGCAGCCGCGGTAATACGGAGGGTGCAAGCGTTAATCGGAATTACTGGGCGTAAAGCGCACGCAGGCGGTTTGTTAAGTCAGATGTGAAATCCCCGAGCTTAACTTGGGAAC
+
GGGGGGGGGGGGGGGGGGGGFGDGECFFGFGGGGGGGGGGGGGGGGGGGGGGGGGGGGGGGGGGGGGCG@FGGGGFFGGGGGGGGGGGGGGGFGGGGGGGGGGGGGGEFGGGEG8FGCGGGGGFFGGGFGGGGGGGGFEGGGGGGGGGGGGGGGGGDGGGCFGFGGGGGGGGGGGGGGGGGGGGGGFGGDE@EGEGGGGDG*?ECBEGDE:=EEGGGGGGEDGCGGGCFGGGFE3CGFFGEGFFG7CDBDDCDGGFFFFFGFFFFGGFFFFFFFFF0>DDB>CBBFFB)9>??1
@M04650:207:000000000-C238N:1:1101:6504:10928 1:N:0:19
ACTCCTACGGGAGGCAGCAGTAGGGAATCTTCCGCAATGGACGAAAGTCTGACGGAGCAACGCCGCGTGAGTGAAGAAGGTTTTCGGATCGTAAAACTCTGTTGTTAAAGAAGAACAAGGATGAGAGTAACTGCTCATCCCCTGACGGTATTTAACCAGAAAGCCACGGCTAACTACGTGCCAGCAGCCGCGGTAATACGTAGGTGGCAAGCGTTGTCCGGATTTATTGGGCGTAAAGCGAGCGCAGGCGGTTCTTTAAGTCTGATGTGAAAGCCCCCGGCTCAACCGGGGAGG
+
GGGGGGGGGGGGGGGGGGGGGGGGGGGGGGGFGGGGGGGGGGGEGGGGFGGGGEGGGGGGGGGGGGGGGDGGGGGGGGGGCFFEGGGGGGGGGGFGGGGFFGGGGGGGGGGGGGGGGGGFFFGG?DGGGGGGGGGGGGGFGGGFGGGDGGGGGACAFGFGGFFGGGGGEEGGFFGFGGGEFGFFGFGGGGDEDEDEGGGGGGGGFGGGCEGGGG58E>CDGG5EFGEFFGFGEGGDGCBD@GFFGGDGEGDGGGGFF=F?EFGGFGCFFFFF4)>3?>GFF>GF6@FFFFF1>F
@M04650:207:000000000-C238N:1:1101:13584:10971 1:N:0:19
ACTCCTACGGGAGGCAGCAGTGGGGAATCTTGCGCAATGCGCGAAAGCGTGACGCAGCAACGCCGCGTGGGGGAAGACGGCCTTCGGGTTGTAAACCCCTTTCAGTTGGGACGAAGCCTCGGCGGTTAATAGCCGTTCGGGGTGACGGTACCTTCAGAAGAAGCCCCGGCTAACTACGTGCCAGCAGCCGCGGTAATACGTAGGGGGCCAGCGTTGTCCGGAATCATTGGGCGTAAAGAGCGCGTAGGCGGTCCGATCAGTCCGCTGTGAAAGTCAGGGGCTCAACCCCTGAAT
+
FGGGGGGGGGGGGGGGGGGGGGGGGGGGGGGGGGGGGEGGGGGGGGDFEFGGGGGGGDFGGGGGGGGGGGGGGFFCFGGGGGDGFFGGGGEGGGGGEFGDFGGFCFFGGGGGGGGGGGDFGGGGG:F:FCGGFFGGGGGGGGFGCGGGGGGGGCFFFGGGGGGGDFEEGGDCEGGGFECFGGGGGGGGFEGEEGGG?FGGFGCGGGGGGGGGGCEGGGGGGDEF6CE??CDFF5CEGFFGFGB@DDGGFCD975<35@>FFFGGF97,98B?F@BFAF:DD>G6@F@:15><))
@M04650:207:000000000-C238N:1:1101:26308:10985 1:N:0:19
ACTCCTACGGGAGGCAGCAGTAGGGAATCTTCCGCAATGGACGAAAGTCTGACGGAGCAACGCCGCGTGAGTGAAGAAGGTTTTCGGATCGTAAAACTCTGTTGTTAAAGAAGAACAAGGATGAGAGTAACTGCTCATCCCCTGACGGTATTTAACCAGAAAGCCACGGCTAACTACGTGCCAGCAGCCGCGGTAATACGTAGGTGGCAAGCGTTGTCCGGATTTATTGGGCGTAAAGCGAGCGCAGGCGGTTCTTTAAGTCTGATGTGAAAGCCCCCGGCTCAACCGGGGAGG
+
GGGGGGGGGGGGGGGGGGGGGGGGGGGGGGGGGGGGGGGGGGGGGGGGGGGGGGGGGGGGGGGGGGGGGGGGGGGGGGGGGGGGGGGGGGGGGGGGGGGGGGGGGGGGGGGGGGGGGGFFGGGGGGGGGGGGGGGGGGGGGGGGGGGGGGGGGGGGGGGGGGGGGGGGGGGGGGGGGGGGGGGGGGGGGGGGGGGGGGGGGGGGGGGGGGGGGGGGEFGGGG8:FGGGGGGGEGGGGGFG>>DFGGGGFGGGGGGFFFFFGFCGFGGFFFFFFF5FFFGBE0<FFFFFB>EFBF
@M04650:207:000000000-C238N:1:1101:27498:11002 1:N:0:19
ACTCCTACGGGAGGCAGCAGTGGGGAATATTGCACAATGGGCGCAAGCCTGATGCAGCCATGCCGCGTGTATGAAGAAGGCCTTCGGGTTGTAAAGTACTTTCAGCGAGGAGGAAGGCATTGTGGTTAATAACCGCAGTGATTGACGTTACTCGCAGAAGAAGCACCGGCTAACTCCGTGCCAGCAGCCGCGGTAATACGGAGGGTGCAAGCGTTAATCGGAATTACTGGGCGTAAAGCGCACGCAGGCGGTTGATTAAGTCAGATGTGAAATCCCCGAGCTTAACTTGGGAAC
+
GGGGGGGGGGGGGGGGGGGGGGGGGFGGGGGGGGGGGGGGGGGGGGGGGGGGGGGGGGGGGGGGGGGGGGGGGGGGGGGGGGGFGGGGGGGGGGGGGGGGGGGGGFGEEGGGGDGGGGGGGGGGGGGGGGGGGGGGGGGGFGEFGGGGFFEGGGGGGGGGGGGGGGGGGGGGGGGGGGGGGGGGGGGGFDEGGGGGGGGGGEGGGGGGGGGGGGGGGGGGGGEGGGGGGGGGFGGGGGFGB3BDGGDGFGGGGGGFFFFFGFGFFGGFFFF?FFF::>DEFFGFFFFFFFF224
@M04650:207:000000000-C238N:1:1101:4239:11020 1:N:0:19
ACTCCTACGGGAGGCAGCAGTAGGGAATCTTCCGCAATGGACGAAAGTCTGACGGAGCAACGCCGCGTGAGTGAAGAAGGTTTTCGGATCGTAAAACTCTGTTGTTAAAGAAGAACAAGGATGAGAGTAACTGCTCATCCCCTGACGGTATTTAACCAGAAAGCCACGGCTAACTACGTGCCAGCAGCCGCGGTAATACGTAGGTGGCAAGCGTTGTCCGGATTTATTGGGCGTAAAGCGAGCGCAGGCGGTCCCTTAAGTCTGATGTGAAAGCCCCCGGCTCAACCGGCGAGG
+
GF<CFGG@FCBBFG>FGGEACFFF@F<FFGFGGGGEG@FFGGG7FCBEE<FFFGEGGGGGGCCC@CFGGFE,9CFDGGGGGGGGGGGGFCCFG8FCBADFGGFGFGFAE?,E<AFGGGFFGFEGFADAFCFFGG9FFEGG,DE@CCEGEGFDGGFFDFGGGGGGGFGGEGGGGCGFFGGGGFGGFFG7>:::BE8BEGGGCFFGBFGGGGFGG>8EEGGGECEECG7:F7=5>EGGCFFGFD35357C:<C))1**19*9<6DF4:*-0***17>F033)<3DF*?562)5(,4
@M04650:207:000000000-C238N:1:1101:5675:11026 1:N:0:19
ACTCCTACGGGAGGCAGCAGTAGGGAATCTTCCGCAATGGACGAAAGTCTGACGGAGCAACGCCGCGTGAGTGAAGAAGGTTTTCGGATCGTAAAACTCTGTTGTTAAAGAAGAACAAGGATGAGAGTAACTGCTCATCCCCTGACGGTATTTAACCAGAAAGCCACGGCTAACTACGTGCCAGCAGCCGCGGTAAAACGTAGGTGGCAAGCGTTGTCCGGGTATATTGGGCGTAAAGCGAGCGCAGGCGGGTCTTTAAGTCTGATGTGTAAACCCCCGGCTCAACCGGGGGGG
+
FGDFGGGGGGEEGGGGGGCECFGGGGGGGGF9FGGGGGGGG8FGCCCEGGGGCFGGGGGGGGGGGGGGGGG,:EFGGF?FF<EFGGGGGGGGGGGGGGGDGGGEG?GDFFG?EFGDFGG@FGFGDDEGG<FCB9CDGFDF,F,DEEEGFFFF9FFGFF,<@DC?FGFFFE**@<CFDE7DFF9D*,,24>:E*B7*+598*3AC2?10<EGCE=8EGFDGC):*22<<77C5773:/2*97C)55377@C))19CFF?4*A@DGF*:49*/6*1)8:177)4D4=5)4(7)(-4
@M04650:207:000000000-C238N:1:1101:15253:11047 1:N:0:19
ACTCCTACGGGAAGCAGCAGTAGGGAATCTTCGGCAATGGACGAAAGTCTGACCGAGCAACGCCGCGTGAGTGAAGAAGGTTTTCGGATCGTAAAACTCTGTTGTTAGAGAAGAACAAGGATGAGAGTAACTGCTCATCCCCTGACGGTATTTAACCAGAAAGCCACGGCTAACTACGTGCCAGCAGCCGCGGTAATACGTAGGTGGCAAGCGTTGTCCGGATTTATTGGGCGTAAAGCGAGCGCAGGCGGTTCTTTAAGTCTGATGTGAAAGCCCCCGGCTCAACCGGGGAGG
+
GGGGGGGGGGGG:FGGGGGGGGGGGGGGGGGGGGGGGGGGGGGGGGGGGGGGGGGGGGGGGGGGGGGGGGGGGGGGGGGGGGGGGGGGGGGGGGGGGGGGGGGGGFGGGGGGGGGGGGGGGGGGGGGGGGGGGGGGGGGGGGGGGGGGGGGGGGGGGGGGGGGGGGGGGGGGGGGGGGGGGGGGGGGGGEGDGGGGGGGGGGGGGGGGGGGGGGGGGGGGGGEEFGGGGGGGFGGGGGFGEGFFGGGGFGG5CD76FF=FGFGGFGFFFFFFFFFFFFDEFFGFFFFBFFF>9B
@M04650:207:000000000-C238N:1:1101:6348:11057 1:N:0:19
ACTCCTACGGGAGGCAGCAGTGGGGAATCTTGCGCAATGGGCGAAAGCCTGACGCAGCGACGCCGCGTGAGGGATGACGGCCTTCGGGTTGTAAACCTCTTTCAGCCTTGACGAAGCGTAAGTGACGGTAGGGGCAGAAGAAGCACCGGCCAACTACGTGCCAGCAGCCGCGGTAATACGTAGGGTGCAAGCGTTGTCCGGAATTATTGGGCGTAAAGAGCTCGTAGGCGGTCTGTCGCGTCGGCTGTGAAAACTCGGGGCTCAACTCCGATCTTTCAGTCGATACGGGCAGGC
+
GGGGGGGG,FF;FGGDGG8<FGGGGGGGGGFFGGGGDGGGGGGGGEGFGGGGGFEGGGGGGGGGGGGGEGGGDGGCGGGGGGGGGFGGGDEFGG,EFEGFGGGGFFGGGGGGDGBFGGGDFGGGGGGGEGGGGGGCG7::FCFGGGGCGGGDGGF7FDCAFFFFFFGFGGG7F<:8BCCF:9CEGGGG+AC8CEGDE<CCC*:CGEGGFFG5:CE57DGFED8/2*AEFGCE>C*<7/735CB3DGDF):CCFFDF<D351536@FG>6>3))891--*198*7:5F69E)(,,
@M04650:207:000000000-C238N:1:1101:10818:11060 1:N:0:19
ACTCCTACGGGAGGCAGCAGTAGGGAATCTTCCGCAATGGACGAAAGTCTTACTGAGCAACGCCGCGTGAGTGAATAAGGTTTTCTGCTCGTAAAACTCTGTTTTTCGCTAAGAACGTTCATTCGAGTTGACCCTTCCTTAAGTGACTGTATCTAACCATCAATTTCCGGCTAACTACTTTCCAGCCTCCCCTTTATTCCTTATGTCCCACGCGTTTTCCGGATTTCTTTGTCGTACACCTATCGCCTGTGTTTTCTTAAGTCTTCTTTAACATGCATTGTCTCCACCATGTTT
+
GGGGGGGGGGGGGGGGGGGGGGGGGGGGGGGGGEGG:BE-CECG+@@FFD,6C<@F<FE,ECFGCGCF+B,<EAF,C5C=DEEGGC9,<FFF@FF,FFGGFFG<FG<4++8:=F<FCBF,,CB,,C<F@FF9,,8A,:D<,,,C,5E,,85@FC@,CD>,,,7,3,,C=8+::,@>,@8E,@DC,<3,6@*>@B@,,5,?,2,,,6>CFF6*;544=CGD:)3:??+4A+1+3*7>37+2)2+;1/1/):CDCDGB?@6/09::**25=*/*10<?2:7/*)*1*/8730*..5
@M04650:207:000000000-C238N:1:1101:5905:11071 1:N:0:19
ACTCCTACGGGAGGCAGCAGTAGGGAATCTTCCGCAATGGACGAAAGTCTGACGGAGCAACGCCGCGTGAGTGAAGAAGGTTTTCGGATCGTAAAACTCTGTTGTTAAAGAAGAACAAGGATGAGAGTAACTGCTCATCCCCTGACGGTATTTAACCAGAAAGCCACGGCTAACTACGTGCCAGCAGCCGCGGTAATACGTAGGTGGCAAGCGTTGTCCGGATTTATTGGGCGTAAAGCGAGCGCAGGCGGTTCTTTAAGTCTGATGTGAAAGCCCCCGGCTCAACCGGGGAGG
+
FGC@FG@G:FGCGE;FF7FF-CFF;EFAEFGGFEGGDFGGGCG7@FGGGFGGG@@F7+CFFGG@FCG66?FFFGGGFG@FFCACEFGG:C=EFGDGFAF?FFG5B??,BFEFFGDEGGF8E<4?=F@>?FCC9FFGFFGG<=FFFCFG=CDEFF<F3F73DFGFGGGGC8F@FFGGGEF:DGGG7,2885:8BC1C9FCF+:CG9<CGGC*>ECC*=7+::*21+C+<+>17@GDG3CF<5/)>DGDDB3D79/C*6947FFCGF7C)=FF?FF))32C>E09FF)<60.<;>>
@M04650:207:000000000-C238N:1:1101:14212:11082 1:N:0:19
ACTCCTACGGGAGGCAGCAGTAGGGAATCTTCCGCAATGGACGAAAGTCTGACGGAGCAACGCCGCGTGAGTGAAGAAGGTTTTCGGATCGTAAAACTCTGTTGTTAAAGAAGAACAAGGATGAGAGTAACTGCTCATCCCCTGACGGTATTTAACCAGAAAGCCACGGCTAACTACGTGCCAGCAGCCGCGGTAATACGTAGGTGGCAAGCGTTGTCCGGATTTATTGGGCGTAAAGCGAGCGCAGGCGGTTCTTTAAGTCGGATGTGAAAGCCCCCGGCTCAACCGGGGAGG
+
GGGGGGGGGGGGGGGGGGGGFFGGGGGGGGGGGGGGGGGGGGFFFGGGGGGGGGGGGGGGGGGGGGGEGGGGGGGGGGGGFGGGGGGGFGGGGGGGGGGGGGFGGFGGFGGGGGGGGGGFDFGGGGGGGGGGGGGCGGGGGCCFGCG=FFEDGGGGGFFFGGFGFGFGEGGEGGGGGGGGGGGGGGGGF5CGGGGDG9CGFGGGGGGGGGFCEEGGGFFDG<CECFGGGFFE>CGGGFFDEDD@39<DFGG)/9:@4@*=<4*9<C78FFB?F?0<?FD3)(9?F:519DE99>
@M04650:207:000000000-C238N:1:1101:10004:11125 1:N:0:19
ACTCCTACGGGAGGCAGCAGTAGGGAATCTTCCGCAATGGACGAAAGTCTGACGGAGCAACGCCGCGTGAGTGAAGAAGGTTTTCGGATCGTAAAACTCTGTTGTTAAAGAAGAACAAGGATGAGAGTAACTGCTCATCCCCTGACGGTATTTAACCAGAAAGCCACGGCTAACTACGTGCCAGCAGCCGCGGTAATACGTAGGTGGCAAGCGTTGTCCGGATTTATTGGGCGTAAAGCGAGCGCAGGTGGTTTCTTAAGTCTGATGTAAAAGGCAGTGGCTCAACCATTGTGT
+
GGGGGGGGGGGGGGGGGGGGGGGGGGGGGGGGGGGGGGGGGGGGGGGGGGGGGGGGGGGGGGGGGGGGGGGGGGGGGGGGGGGGGGGGGGGGGGGGGGGGGGGGGGGGGGGCGGGGGGGFGGGDGFGGGGGDDFGGGGGGGGGGGGGGGGGGGGGGGGGGGGGGDEFGFEEEFGFCGGGFGF;EGGEGGGDGGE@:>9C8?CFGEDGGGGGGGEEEGGGGGGGDGGGGGGFC>G<EGCFCBGFFDGGGFGGGFGGFF==FGBGGFGGA?**/@5>F<2C4>?CF=F>629@BF<
@M04650:207:000000000-C238N:1:1101:6228:11143 1:N:0:19
ACTCCTACGGGAGGCAGCAGTAGGGAATCTTCCGCAATGGACGAAAGTCTGACGGAGCAACGCCGCGTGAGTGAAGAAGGTTTTCGGATCGTAAAACTCTGTTGTTAAAGAAGAACAAGGATGAGAGTAACTGCTCATCCCCTGACGGTATCTAACCAGAAAGCCACGGCTAACTACGTGCCAGCAGCCGCGGTAATACGTAGGTGGCAAGCGTTGTCCGGATTTATTGGGCGTAAAGCGAGCGCAGGCGGTTCTTTAAGTCTGATGTGAAAGCCCCCGGCTCAACCGGGGAGG
+
GGGGGGGGGGGGGGGGGGGGGGGGGGGGGGGGGGGGGGGGGGGDGGGGGGGGGGGGGGGFGGGGGGGGGGGFGGGGGGGGGGGGGGGGGGGGGGGGGGGGFGFGGGGGGGGGGGGGGGCFGFGGGGGGGGGGGGGGGGGGGGGGGGGGCDFDDGGGGGGGGGGG?BCGGGGGFGGGFCGFGGFFGF>FGGGGGGCEG9CGG9CEGGGFGGGGE5CEEGCDGGGDGFFCFGGGBGCGGDF5575BDDGGFGG5CDGF49@6:=7>4:>>FFFFFF>FFBG>BFDFFFF>FF>09B
@M04650:207:000000000-C238N:1:1101:22556:11172 1:N:0:19
ACTCCTACGGGAGGCAGCAGTGGGGAATATTGGACAATGGGCGCAAGCCTGATCCAGCCATGCCGCGTGAGTGATGAAGGCCCTAGGGTTGTAAAGCTCTTTCACCGGTGAAGATAATGACGGTAACCGGAGAAGAAGCCCCGGCTAACTTCGTGCCAGCAGCCGCGGTAATACGAAGGGGGCTAGCGTTGTTCGGATTTACTGGGCGTAAAGCGCACGTAGGCGGACTTTTAAGTCAGGGGTGAAATCCCGGGGCTCAACCCCGGAACTGCCTTTGATACTGGAAGTCTTG
+
GGGGGGGGGGGGGGGGGGGGFGGGGGGGGGGGGGGGGGGGGFEGGGGGGGGGGGGGGGGGGGGGGGGGGGGGGGGGGGGGGGGGGGGGGFGGGGGGGGGGGGGGGGGGGGGGGGGGGGGGGGGGGGGGGGGGGGGGGGGFDGGGGGGGGGCFEFGGGGGGGGGGEGEGGGGGGDFGGCEEEGG>FGGGGGEGGGGGGGEGGGGGGFFGGGGGGGGGGDGGGGGGGCCGGGGGFCGG>*9CFGFECFGGFFFGGDD@3<FFGFDGBGG>BFFF4*@6::C@=ADF49))6FFB
@M04650:207:000000000-C238N:1:1101:17970:11182 1:N:0:19
ACTCCTACGGGAGGCAGCAGTGGGGAATATTTCACAATGGGGGAAACCCTGATGCAGCGACGCCGCGTGAGCGAAGAAGTATTTCGGTATGTAAAGCTCTATCAGCAGGGAAGAAGAATGACGGTACCTGACTAAGAAGCACCGGCTAAATACGTGCCAGCAGCCGCGGTAATACGTATGGTGCAAGCGTTATCCGGATTTACTGGGTGTAAAGGGAGCGCAGGCGGTACGGCAAGTCTGATGTGAAATCCCAGGGCTCAACCCCGGTACTGCACTGGAAACTGTCGGACT
+
CFGGGGGDC,F;FGF@F@FDCFC6B@@FGGG9FEECGGFCFDGGC<CCF<FFCA@9@<6FGGGC=FG+7?=DGCCCC?FFFGG?FDCCED=FFE<EFGGGAFE?FGGDCFGGC,B<,B9BB,CCFGGA,=FCFFGGGGGFFAFEGDGGCCGGGCFGG@;CFG>A8>CFC:@:FFDEC9F:F;<?E9CFGGGCFG@EGC8CFGGGFGFF:C:9+<+:/1>D5CC*8*7:CDCED531?FFGFGF=CCFCF>69*99<D:FFFFF<><D6>DFFFF)941C6?:78@6)40>D
@M04650:207:000000000-C238N:1:1101:27140:11193 1:N:0:19
ACTCCTACGGGAGGCAGCAGTGGGGAATATTGCACAATGGGCGCAAGCCTGATGCAGCCATGCCGCGTGTATGAAGAAGGCCTTCGGGTTGTAAAGTACTTTCAGCGGGGAGGAAGGGAGTAAAGTTAATACCTTTGCTCATTGACGTTACCCGCAGAAGAAGCACCGGCTAACTCCGTGCCAGCAGCCGCGGTAATACGGAGGGTGCAAGCGTTAATCGGAATTACTGGGCGTAAAGCGCACGCAGGCGGTTGATTAAGTCAGATGTGAAATCCCCGGGCTCAACCTGGGAAC
+
GGGGGGGGGGGGGGGGGGGGGGGGGGGGGGGGGGGGGGGGGGGGGGGGGGGGGGGGGGGGGGGGGGGGGGGGGGGGGGGGGGGGGGGGGGGGGGGGGGGGDCGGGGGGGGGGGGGGGGGGGFGGGGGGFGGCFFAFGGGGGGGGGGGCCFFGGGGGGGGGGGCGGGCFGGGGGGGGGGGGGGGGGGGGGGGGGGGGFGGGGGGGGGGGGGGGGGGGGGGGGGGGGGCFGGGGFGGGGGFGEGFEGGGGFGGD3CG*9BFFD=FGFFG<FFFFFF76?93BFFG@FF>?FF>2:(
@M04650:207:000000000-C238N:1:1101:7382:11199 1:N:0:19
ACTCCTACGGGGGCAGCAGTGGGGAATATTGCACAATGGGCGCAAGCCTGATGCAGCCATGCCGCGTGTATGAAGAAGGCCTTCGGGTTGTAAAGTACTTTCAGCGGGGAGGAAGGGAGTAAAGTTAATACCTTTGCTCATTGACGTTACCCGCAGAAGAAGCACCGGCTAACTCCGTGCCAGCAGCCGCGGTAATACGGAGGGTGCAAGCGTTAATCGGAATTACTGGGCGTAAAGCGCACGCAGGCGGTTGATTAAGTCAGATGTGAAATCCCCGGGCTCAACCTGGGAACT
+
GGGGGGGGGGGGGGGGGGGGGGGGGGGGGGFGGGGGGGGGGGGGGGGGGGGGGG9<FGGGFGGGGGGGGGFGGGGFGGGGGFD9FGGGGGGGGGGGGGGGGGGGGGGGGEGEGGGDGDCFCFFGFFGGGGGGGGGGGGFFB;EFGGGGGGGGGGFGGDEFFGGGGGGGGGGFGFGG@FGGC@FFGGFGGDD5:8CEFFGGGGGGGGGFGGGGGGGGGGGGGGGGGGFGCGFGEG3FGGFGFGEB79DGFG)9CFGFFB?F76>*8FG9=FFFFFFF0(9@B?FFFFF:?FF>B)
@M04650:207:000000000-C238N:1:1101:7952:11203 1:N:0:19
ACTCCTACGGGAGGCAGCAGTAGGGAATCTTCGGCAATGGGGGCAACCCTGACCGAGCAACGCCGCGTGAGTGAAGAAGGTTTTCGGATCGTAAAACTCTGTTGTTAGAGAAGAACGTTAAGTAGAGTGGAAAATTACTTAAGTGACGGTATCTAACCAGAAAGGGACGGCTAACTACGTGCCAGCAGCCGCGGTAATACGTAGGTCCCAAGCGTTGTCCGGATTTATTGGGCGTAAAGCGAGCGCAGGTGGTTTCTTAAGTCTGATGTGAAAGCCCCCGGCTCAACCGGGG
+
GGGFGGGGGGGGGGGGGGGGGGGGGGGGGGGDGGFGGGGGGGGGGGGGGGGGGGGGGDFFGGGGGGGCGGGGGGGGGGGGDFGFGGGGGDGGGGGGGGGGEFFGGGGGGFGGGGGGGGGGGG<F<AFFGFGFGGGGGGGGGGGGGGGGDGGGGGGGGGCFGGGGGGGDGDCEGGGF;CFGCEFCFFCGCEEGGDEEGFGCFGC7EGGCCFGGDC;?EDCDGCE5*+CCFGGFFDC:9CBGFCEBDC3<:FDFDGFFFFFBGBGFFGD>@*1@FFFF(4CB3()7@=?B9@;>
@M04650:207:000000000-C238N:1:1101:15339:11237 1:N:0:19
ACTCCTACGGGAGGCAGCAGTGGGGAATATTGCACAATGGGGGAAACCCTGATGCAGCAACGCCGCGTGAGTGAAGAAGGTCTTCGGATTGTAAAGCTCTGTTAGCAGGGAAGAGATAGGACGGTACCTGCAGAGGAAGCCACGGCTAACTACGTGCCAGCAGCCGCGGTAATACGTAGGTGGCAAGCGTTGTTCGGAATAACTGGGCGTAAAGGATGCGTAGGCGGTTAGATAAGTTATGTGTTAAATATATAGGCTTAACCTGTAGAAAGCACATAAAACTGTGTAACT
+
GGGGGGGGGGGGGGGGGGGGFGGGGGGGGGGGGGGGGGGGGGGGGGGGGGGGGGGGGGGGGGGGGGGGGGGGGGGGGGGGGGGGGGGGGGGGGGGGGGGGGGGGGGGGGGGGGGGGGGGGGGGGGGGGGGGGGGGGGGGGGGGGGGGDGGGGGGGGGGGGGGGGGGGGGEEGGGGGGFGGGGGGGGGGGGGGGGFGEGGGGGGFGFCFGGG5@FCDGFGDEGGDGGGGGGGFFG=9:C47@GFFGGCF?GFFFGGFFFF4CFG7<FC<FFFFFFFFA9CF?<FF6784:@F
@M04650:207:000000000-C238N:1:1101:21583:11245 1:N:0:19
ACTCCTACGGGAGGCAGCAGTAGGGAATCTTCCGCAATGGACGAAAGTCTGACGGAGCAACGCCGCGTGAGTGAAGAAGGTTTTCGGATCGTAAAACTCTGTTGTTAAAGAAGAACAAGGATGAGAGTAACTGCTCATCCCCTGACGGTATTTAACCAGAAAGCCACGGCTAACTACGTGCCAGCAGCCGCGGTAATACGTAGGTGGCAAGCGTTGTCCGGATTTATTGGGCGTAAAGCGAGCGCAGGCGGTTCTTTAAGTCTGATGTGAAAGCCCCCGGCTCAACCGGGGAGG
+
GGGGGGGGGGGGGGGGGGGGGGGGGGGGGGGGGGGGGGGGGGGGGGGGGGGGGGGGGGGGGGGGGGGGGEGGGGGGGGGGFGGGGGGGGGGGGGGGGGGGGGGGGGGGGGGGGGGGGGGGGGGGGGGGGGGGGGGGGGGGGGGGGGGGGGGGGGGGGGGGGGGGGGGGGGGGGGGGGGGGGFCGGGGGDGGGEGGGGGGGGGFGGGGGFGGGGGGGGGGGGD?EFCFGGFGGFGGGDGFGFGFFGDGDFGGDGDGFBBFBEFDF?GGFF??FFFFFFFGFFFD?=FFFFFF(7>
@M04650:207:000000000-C238N:1:1101:19525:11248 1:N:0:19
ACTCCTACGGGAGGCAGCAGTGGGGAATATTGCACAATGGGGGAAACCCTGATGCAGCAACGCCGCGTGAGTGAAGAAGGTCTTCGGATTGTAAAGCTCTGTTAGCAGGGAAGAGATAGGACGGTACCTGCAGAGGAAGCCACGGCTAACTACGTGCCAGCAGCCGCGGTAATACGTAGGTGGCAAGCGTTGTTCGGAATAACTGGGCGTAAAGGATGCGTAGGCGGTTAGATAAGTTATGTGTTAAATATATAGGCTTAACCTGTAGAAAGCACATAAAACTGTGTAACT
+
GGGGGGGGGGEGGGGGGGGGGGGGGGGGGGGGGGGGGGGGGGGGGGGGGGGGGGGGGGGGGGGGGGGGGGGFGGCGCGCGEFGGGGGGGGGFFGGGGFFCGGGGGGFGGGFGECFFFFFGGGGGGGGFGFFGGGGGGGGGGGGGGGGGGGDFGGGGGGGGGGGGGGGGGGGGGGGGGGF@;CC>FGGEGGGGGG9CEGCGGGGGGGGGGGDEGCF=FGGGGGGGFGC=EDGGFGDCFFFGBGFFGFF7=DGGGGFFFFFFGFGGFFGBFFB?@FF:AAGFF<GFBBFA464
@M04650:207:000000000-C238N:1:1101:13541:11251 1:N:0:19
ACTCCTACGGGAGGCAGCAGTAGGGAATCTTCCGCAATGGACGAAAGTCTGACGGAGCAACGCCGCGTGAGTGAAGAAGGTTTTCGGATCGTAAAACTCTGTTGTTAAAGAAGAACAAGGATGAGAGTAACTGCTCATCCCCTGACGGTATTTAACCAGAAAGCCACGGCTAACTACGTGCCAGCAGCCGCGGTAATACGTAGGTGGCAAGCGTTGTCCGGATTTATTGGGCGTAAAGCGAGCGCAGGCGGTTCTTTAAGTCTGATGTGAAAGCCCCCGGCTCAACCGGGGAGG
+
GGGGGGGGGGGGGGGGGGGGGGGGGGGGGGGGGGGGGGGGGGGGEGGGGGGGGGGGGGGGGGGGGGGGGGGGGGGGGGGGGGGGGGGGE7FGGGGGGGGGGGGGGFGGFGGGGGGGGGGGFGGGGGGGGGGGGGGGGGGGGGGGGGGGGGGGGFEGGGGGGGGGFFGDGGGGGGGGGGGGGFGGGGGGFGGGGGGGGGGGGGGGGGGGGGFGGEGGGGGGG*8CE?EFGGGGFGGDFFFDEDEFGCD)<DG9D77@FFFF9@DC@CGBF??=FFFFFFGFF>GFFF>>FFFFBF
@M04650:207:000000000-C238N:1:1101:8914:11253 1:N:0:19
ACTCCTACGGGAGGCAGCAGTGGGGAATATTGGACAATGGGCGCAAGCCTGATCCAGCCATGCCGCGTGAGTGATGAAGGCCCTAGGGTTGTAAAGCTCTTTCACCGGTGAAGATAATGACGGTAACCGGAGAAGAAGCCCCGGCTAACTTCGTGCCAGCAGCCGCGGTAATACGGAGGGTGCAAGCGTTAATCGGAATTACTGGGCGTAAAGCGTGCGCAGGCGGTTATGTAAGTCAGCTGTGAAATCCCCGGGCTCCACCTGGTAACTGCCTTTGTACCTGCATGGCTAGTG
+
@CFFGGFGDGC@67FGGGGGGGGGGE7C<FFEF@FCFGGGGG+:BEGFFGC@FGGGGGGDFGGFGGEGE,CFGFFEGG66EFGGF8C@GF:F9EAAFEFGGGGGGGG@F>7BF9E99F9@FDEG?CGFC7++8<D8F88<F7+@@FC7FCFGFF<<D,@:,:CGCF7FG7C;;>DG78:*CCC6C+CGEGG7BCCCE8B:?;CC@8:5EE=*3A*;*7)7*9*:?5EC=C+A40*+2>?*9*=)27*:7C6C9)95@3.)A)74>**6*9*1)0/9)6***)*0)0*(.?*.))
@M04650:207:000000000-C238N:1:1101:23673:11285 1:N:0:19
ACTCCTACGGGAGGCAGCAGTGGGGAATATTGCACAATGGGCGCAAGGCTGATGCAGCCATGCCGCGTGTATGAAGAAGGCCTTCGGGTTGTAAAGTACTTTCAGCGAGGAGGAAGGCATTGTGGTTAATAACCACAGTGATTGACGTTACTCGCAGAAGAAGCACCGGCTAACTCCGTGCCAGCAGCCGCGGTAATACGGAGGGTGCAAGCGTTAATCGGAATTACTGGGCGTAAAGCGCACGCAGGCGGTTGATTAAGTCAGATGTGAAATCCCCGAGCTTAACTTGGGAAC
+
GGGGGGGGGGGGGGGGGGGGGGGGGGGGGGGGGGGGGGGGGGGGGGEGGGGGGFGGGGGGGGGGGGGGGGGGGGGGGGGGGGGGGGGGGGGGGGGGGGGGGGGGGGGGGGGGGGFGGGGGGGGGGGGGGGGGGGGGGGFFFGGGGGGGGGGGGGGGGGGGGGGGGGGGGGGGGGGGGGGGGGGGGGGGGGGGGGGGGGGGGDGGGGGGGDGGGGGGGGGGGGGFGGGGGGGGFGGGGGFGFGFEGGGGFGGGGGFFFFFFCFGG?FGFFFFFBFFF:>3BE0C?FFFFFFF(44
@M04650:207:000000000-C238N:1:1101:10902:11394 1:N:0:19
ACTCCTACGGGAGGCAGCAGTAGGGAATCTTCCGCAATGGACGAAAGTCTGACGGAGCAACGCCGCGTGAGTGAAGAAGGTTTTCGGATCGTAAAACTCTGTTGTTAAAGAAGAACAAGGATGAGAGTAACTGCTCATCCCCTGACGGTATTTAACCAGAAAGCCACGGCTAACTACGTGCCAGCAGCCGCGGTAATACGTAGGTGGCAAGCGTTGTCCGGATTTATTGGGCGTAAAGCGAGCGCAGGCGGTTCTTTAAGTCTGATGTGAAAGCCCCCGGCTCAACCGGGGAGG
+
GGGGGGGGGGGGGGGGGGGGGGGGGGGGGGGGGGGGGGGGGGGGGGGGGGGGGGGGGGGGGGGGGGGGGGGGGGGGGGGGGGGGGGGGGGGGGGGGGGGGGGGGGGGGGGGGGGGGGGGGGGGGGGGGGGGGGGGGGGGGGGGGGGGGGGGGGGGGGGGGGGGGGGGGGGGGGGGGFDGGGGGGGGGGGGGGGGEGGGGGGGGGGGGGGGGGGEDGEDDGGGEGFFGGGGGFEGGGGGFGFGDBDGGGEDGDDGGFFFFFGFGGFCDAFFFFFF>FF;GFF1C?FFFFFF>7>F
@M04650:207:000000000-C238N:1:1101:3697:11398 1:N:0:19
ACTCCTACGGGAGGCAGCAGTGGGGAATCTTGCGCAATGGGCGAAAGCCTGACGCAGCCATGCCGCGTGAATGATGAAGGTCTTAGGATTGTAAAATTCTTTCACCGGGGACGATAATGACGGTACCCGGAGAAGAAGCCCCGGCTAACTTCGTGCCAGCAGCCGCGGTAATACGAAGGGGGCTAGCGTTGCTCGGAATTACTGGGCGTAAAGGGAGCGTAGGCGGACTGTTTAGTCAGAGGTGAAAGCCCAGGGCTCAACCTTGGAATTGCCTTTGATACGTGCAGTCTTG
+
GGGGGGGGGGEFGDGGGGGGGGGGGGGGGGGGGGGGGFFFGGGGGGGGGGGGDFGGGGGGGFFFGGGGG7FDFGFGCGFGGGGGFGGGGGGBFGFFFDFGGGFCCGGGGGGGG>7FFFG9FEGGGGFDFGGDGGGGGGGCGFFGCFGGGGGGGGGDGFFFFGGFECEGEGDGFGGGFDGDGGGCGGGGGE5?GGGEEEGFEGEGEC>CEE=CFGGGGGGGGGGGGG7E=F9FBCCFGGFFFFFFG9CFFCD7DD<@5>FF6;FCBCGA?FF*9FFFBAGF?1*87FFA:BFF
@M04650:207:000000000-C238N:1:1101:11992:11451 1:N:0:19
ACTCCTACGGGAGGCAGCAGTGGGGAATATTGCACAATGGGCGCAAGCCTGATGCAGCCATGCCGCGTGTATGAAGAAGGCCTTCGGGTTGTAAAGTACTTTCAGCGGGGAGGAAGGGAGTAAAGTTAATACCTTTGCTCATTGACGTTACCCGCAGAAGAAGCACCGGCTAACTCCGTGCCAGCAGCCGCGGTAATACGGAGGGTGCAAGCGTTAATCGGAATTACTGGGCGTAAAGCGCACGCAGGCGGTTGATTAAGTCAGATGTGAAATCCCCGGGCTCAACCTGGGAAC
+
GGGGGGGGGGGGGGGGGGGGGGGGGGGGGGGGGGGGGGGGGDEGGGGGGGGGGGGGGGGGGGGGGGGGGGGGGGGGGGGGGGGGGGGGFGGGGGGGGGGGGGGGGGGGGGGGGGFGEGGGGGGGGGGGGGGGGGEGFFDA9DGGGGGFFGGGGGGGGGGGGGGGGGGGDGCEGGGFGEGGGGFECFGGGGGGGGGGG99CEGGGGGEGGGFGGGGGGGGFCDEGGGGGGDGGFGG=3CFGFGFFCDDC>DDG)>C*9@7F9?>DF>DA=FFFFB?FFFD>EFGFFFFFBF@7:,
@M04650:207:000000000-C238N:1:1101:19517:11473 1:N:0:19
ACTCCTACGGGAGGCAGCAGTGGGGAATATTGCACAATGGGCGCAAGCCTGATGCAGCCATGCCGCGTGTGTGAAGAAGGCCTTCGGGTTGTAAAGCACTTTCAGCGAGGAGGAAGGTGGTGAACTTAATACGTTCATCAATTGACGTTACTCGCGGAAGAAGAACCGGCTAACTCCGTGCCAGCAGCCCCGGTAATACGGAGGGTGCAAGCGTTAATCGGAATTACTGGGCGGAAAGCGCACGCAGGCGGTTGATTAAGTCAGATGTGAAATCCCCGGGCTCAACCTGGGAA
+
GGGGGGGGGGGGGGGGGGGGGGGGGGGGGGGGG@FGGGGGGGGGGGGGGGGGAFGGGG<F,FGGGGGGG,CFFGGGGGGGG8FFGGGGGGGGGGGF9,EFGGCECGE+FFG@FGGG7,4DFGGC<8FF<<<?>5A=>FAF,<C>DDF+DF:<=>F+8>>:F83,3@DG:4>>F@E9FGGFD4;ED8>88**13:8*+2?***:88*=5+3A58:8/**:FC*//+<C9F4@58/):DGF5))0.//9<75C5)9**1666<6>>4:CAFF@4**7?<-)<@>C*95>(,>F:?
@M04650:207:000000000-C238N:1:1101:19033:11477 1:N:0:19
ACTCCTACGGGAGGCAGCAGTGGGGAATCTTGCGCAATGGGCGAAAGCCTGACGCAGCGACGCCGCGTGAGGGATGACGGCCTTCGGGTTGTAAACCTCTTTCAGCTCCGACGAAGCGAGAGTGACGGTAGGAGCAGAAGAAGCACCGGCCAACTACGTGCCAGCAGCCGCGGTAATACGTAGGGTGCAAGCGTTGTCCGGAATTATTGGGCGTAAAGAGCTCGTAGGCGGTCTGTCGCGTCGGCTGTGAAAACTCGGGGCTCAACCCCGAGCTTGCAGGCGATACGGGCAGGC
+
GGGGGGGGGGGGGGGGGGGGGGGGGGGGGGGGGGGGGGGGGGGGGGGGGGGGGGGGGGGGGGGGGGGGGGGGGGGGGGGGGGGGGGGGGGGGGGGGGGGGGGGGGGAFGGGGGGGGGGEGCFFGGGGGEGGGGFFGGEF@CFFFGGCFGGGCFGCFGEGCFGGGGCDFGEFECF>*<F<8<9CCEFEGFGFFGGGGGCFGGGEGGGGGD6EFGGGGFGFC*:CEG=5CEGGGFGCCFGFGF<3>DGG49C77CFGFFB@BC5<=?DGBE@5>ED?5:<4)8())0>>B93717(
@M04650:207:000000000-C238N:1:1101:19286:11486 1:N:0:19
ACTCCTACGGGAGGCAGCAGTAGGGAATCTTCCGCAATGGACGAAAGTCTGACGGAGCAACGCCGCGTGAGTGAAGAAGGTTTTCGGATCGTAAAACTCTGTTGTTAAAGAAGAACAAGGATGAGAGTAACTGCTCTTACCTTGACGGTATCTAACCAGAAAGCCACGGCTAACTACGTGCCAGCAGCCGCGGTAATACGTAGGTGGCAAGCGTTGTCCGGATTTATTGGGCGTAAAGCGAGCGCAGGCGGTTTCTTAAGTCTGATGTGAAAGCCCCCGGCTCAACCGGGGAGG
+
GGGGGGGGGGGGGGGGGGGGGGGGGGGGGGGGGGGGGGGGGGGGGGGGGGGGGGGGGGGGGGGGGGGGGGGGGGGGGGGGGGGGGGGGGGGGGGGGGGGGGGGGGGGFGGGGGGGGGGGGGGGGGGGGGGGGGGGGGGGGGGGGGGGGGGGGGGGGGGGGGGGGGGGGGGGGGGGGGGGGGGGGGGGGGGGGGGGGGGGGGGGGGGGGGGGGGEEGGGGGEGD5@FGGG=GGFGGGGGFGFGFFDGGGDGDCGGGFFFBFCFFGFGFFFFFFFFFFBFG5DFGF@FF>(756>>
@M04650:207:000000000-C238N:1:1101:9060:11487 1:N:0:19
ACTCCTACGGGAGGCAGCAGTGGGGAATATTGCACAATGGGGGAAACCCTGATGCAGCAACGCCGCGTGAGTGAAGAAGGTCTTCGGATTGTAAAGCTCTGTTAGCAGGGAAGAGATAGGACGGTACCTGCAGAGGAAGCCACGGCTAACTACGTGCCAGCAGCCGCGGTAATACGTAGGTGGCAAGCGTTGTTCGGAATAACTGGGCGTAAAGGATGCGTAGGCGGTTAGATAAGTTATGTGTTAAATATATAGGCTTAACCTGTAGAAAGCACATAAAACTGTGTAACT
+
GGGGGGGGGGGGGGGGGGGGGGGGGGGGGGGGGGGGGGGGGGDGGGGGGGGGGGGGGGGGGGGGGGGGGGGGGGGGGGGGGGGGGGGGGGGGGGGGGGGGGGGGGGGGGGGGGGGGGGGGGGGGGGGGGGGGGGGGGGGGGGGGGGGGGGGGGGGGGGGGGGGGGGGGGGGGGGGGGGGGGGCGGGGGGGGEGCEEGDGGGGGFCFCFEGGGEF7FFGGDEDGGGGEGGGGDBCFCC>FGFGFFGFFFFGGGGGF=?47F<?FGFGGBF?F:FFF>AFGFF>FFFFFFF8B
@M04650:207:000000000-C238N:1:1101:7714:11497 1:N:0:19
ACTCCTACGGGAGGCAGCAGTAGGGAATCTTCGGCAATGGGGGCAACCCTGACCGAGCAACGCCGCGTGAGTGAAGAAGGTTTTCGGATCGAAAAACTCTGTTGTTAGAGAAGAACGTTAAGTAGAGTGGAAAATTACTTAAGTGACGGTATCTAACCAGAAAGGGACGGCTAACTACGTGCCAGCAGCCGCGGTAATACGTAGGTGGCAAGCGTTGTCCGGAATTATTGGGCGTAAAGCGCGCGCAGGTGGTTTAAAAAGTCTGATGTGAAAGCCCACGGCTCAACCGTGGA
+
GGGGGGGGGGGGGGGGGGGGGGGGGGGGGGGGGGGGGGGGGGGGGGGGGGGGGGGGGGGGGGGGGGGGGGGGGGGGGGGGFGGGGGGGGGGDGGGGGGGGGGGGGGGGGGGGGGGGGGGGGGGCEGGFGGGGGFFGFGFCFGGGGGGGGGGGGGGGGGGGGGGGCGGGDGGDGEGGGGGGGGGGGGDGCFEGGGGGEGGGGGGGGGGGGGGG5=CCEGGGGGD=8<CFGGGFFGGGCGFGFGFEGGGGFGGGGCFFFFFFGFGCBF7<FFFB??F42?CD3;9@@FF?FF>(4
@M04650:207:000000000-C238N:1:1101:23518:11511 1:N:0:19
ACTCCTACGGGAGGCAGCAGTGGGGAATATTGCACAATGGGCGCAAGCCTGATGCAGCCATGCCGCGTGTATGAAGAAGGCCTTCGGGTTGTAAAGTACTTTCAGCGGGGAGGAAGGTGTTGAGGTTAATAACCTCAGCAATTGACGTTACCCGCAGAAGAAGCACCGGCTAACTCCGTGCCAGCAGCCGCGGTAATACGTAGGTTGCAAGCGTTGTTCGGAATAACTGGGCGTAAAGGATGCGTAGGCGGCTAGATGAGTTATGTGTGAATTGTATAGGCTTAACCTGTAGA
+
GGGGGGGGGGGGGGGGGGGGGGGGGGGGGGGGGGGGGGGG@F+@FGC<666,<EF@AEFG<8EGEC7@+B,,6<F6,E<FFEGG==FG=FF=BFGC@<E<FG,,A54>FG+:+8FDFA=D3BBC<:,=DA9CFGEDFDDGGFCFCGGC<<<B@EC*F::3>DGGGFGCFEEC@E@,:1FDG8C4C:B7BEEG>EG8+2>E<<582+;5<<<=CC*://29EGEGGFGGGGGF@7CEG7=**25:DCD**)/)>5*6/*9/3*:**:>-.*0*1*0856CFF:5)**0.8@B))
@M04650:207:000000000-C238N:1:1101:15778:11534 1:N:0:19
ACTCCTACGGGAGGCAGCAGTGGGGAATTTTGGACAATGGGCGAAAGCCTGATCCAGCAATGCCGCGTGCAGGATGAAGGCCTTCGGGTTGTAAACTGCTTTTGTACGGAACGAAAAAGCTTCTCCTAATACGAGAGGCCCATGACGGTACCGTAAGAATAAGCACCGGCTAACTACGTGCCAGCAGCCGCGGTAATACGTAGGGTGCGAGCGTTAATCGGAATTACTGGGCGTAAAGCGTGCGCAGGCGGTTATGTAAGACAGATGTGAAATCCCCGGGCTCAACCTGGGAAC
+
GGGGGGGGGGGGGGGGGGGGFGGGGGGGGGGGGGGFGGGGGGGFGGGGGGGGGGGGGGGGGGGGGGGGGGGFGGGFGGGGGGGGGGGGGGGGGGGGGGGGGGGGGGGGGGGGGGGGGGGGGGGGGGGGFGGGFGGGE7FFGGGFGGGGGGGGGGGGGGGGGGGGGGGGGGGGGGGGGGGGFGGEFGGGGGGGGBEGGGGGFGGGGFEGEGGGGECEFGGGGGGGGDGFGGGFECGGGFFGFG>>DGGD@GCG3DFFFF@=+=CFFFGBF=F=F=?@?FGEF159@FF::>F:>(
@M04650:207:000000000-C238N:1:1101:4676:11537 1:N:0:19
ACTCCTACGGGAGGCAGCAGTGGGGAATATTGCACAATGGGCGCAAGCCTGATGCAGCCATGCCGCGTGTATGAAGAAGGCCTTCGGGTTGTAAAGTACTTTCAGCGAGGAGGAAGGCATTGTGGTTAATAACCGCAGTGATTGACGTTACTCGCAGAAGAAGCACCGGCTAACTCCGTGCCAGCAGCCGCGGTAATACGGAGGGTGCAAGCGTTAATCGGAATTACTGGGCGTAAAGCGCACGCAGGCGGTTTGTTAAGTCAGATGTGAAATCCCCGAGCTTAACTTGGGAAC
+
AEDGGGGGGGGGGGGGGGGGGGGGGGGGGGGGGGGGGGGGGGGGGGGGGGGCF@FEGGG@EFGGGGGCFF@F<DFFGGGGDGGGGGGGGGGGFCFFEEFGGGGGGDG7+CFCEGGGGFGF<EFFGFCEFA<5CC:F7CCFGF9B,=FFF8CD9<C:BEDFF7:>>CFDBEGGGGFGEEGFCFGGFGGG,:EEGEGGFGGGGGGC7ECEG<77ECEGGCFF5D=*<CCFFCGGFDDC*;FD>>5.7)CDEG<DGGCFFF4BEBDGFGGFFFFFFF<FFB)8@678*=@<<?F:7-
@M04650:207:000000000-C238N:1:1101:13290:11542 1:N:0:19
ACTCCTACGGGAGGCAGCAGTGGGGAATATTGCACAATGGGCGCAAGCCTGATGCAGCCATGCCGCGTGTATGAAGAAGGCCTTCGGGTTGTAAAGTACTTTCAGCGAGGAGGAAGGCATTGTGGTTAATAACCACAGTGATTGACGTTACTCGCAGAAGAAGCACCGGCTAACTCCGTGCCAGCAGCCGCGGTAATACGGAGGGTGCAAGCGTTAATCGGAATTACTGGGCGTAAAGCGCACGCAGGCGGTTGATTAAGTCAGATGTGAAATCCCCGAGCTTAACCTGGGAAC
+
GGGGGGGGGGGGGGGGGGGGGGGGGGGGGGGGGGGGGGGGGGGGGGGGGGGGFGGGGGGGDFGGGGGGGEGGGGGGGGGGGGGGGGGGGGGGGGGGGGGGGGGGGGGCGGGEGGGGGGGGGGGGGGGGGGGGGGGGFFFGGDDCFGECFGGFGGGGGGGGGGGGGGGGGGGGGGBGGGGFEGDFGGGGGGGGG8EEFGGGGGCEGGGGFGFGGCEEGGGCGGCFGGGGGFFGDEGGGGFDDGFDDDDGFGGDCD<BBFFF<FFFB*CBFFFF?FFF?BG>>0*9=F*::FF<84
@M04650:207:000000000-C238N:1:1101:15188:11699 1:N:0:19
ACTCCTACGGGAGGCAGCAGTAGGGAATCTTCGGCAATGGGGGCAACCCTGACCGAGCAACGCCGCGTGAGTGAAGAAGGTTTTCGGATCGTAAAACTCTGTTGTTAGAGAAGAACGTTAAGTAGAGTGGAAAATTACTTAAGTGACGGTATCTAACCAGAAAGGGACGGCTAACTACGTGCCAGCAGCCGCGGTAATACGTAGGTGGCAAGCGTTGTCCGGATTTATTGGGCGTAAAGCGAGCGCAGGCGGTTCTTTAAGTCTGATGTGAAAGCCCCCGGCTCAACCGGGG
+
GGGGGGFGGGGGGGGGGGGGGGGGGFGCFGGGGGGGGGGGFGGGGGGGGGGGGGGGGGGGGGGGGGGGGDGGGGGGGGGGFFFFFGGGGGGGGGGGGGGGGGGGGGGGGGGGGGGGGGGGGGGGGGGDGFFGGGGGGGGGGGGFGGGGGGGGGGGGGGEFGGGGGGGGGGDGGGGGGGGGGGGGFGGGGGGGGGGGGGGGGCGGGGGGGFGCGG;EEGGGGGC7=9FGFGFFFE7EGF?GFGFFGGGGFGDD)9C?7FFFFF:C@F><FFFFFF4>:<GD:177???B9BFF
@M04650:207:000000000-C238N:1:1101:27116:11711 1:N:0:19
ACTCCTACGGGAGGCAGCAGTAGGGAATCTTCGGCAATGGACGAAAGTCTGACCGAGCAACGCCGCGTGAGTGAAGAAGGTTTTCGGATCGTAAAACTCTGTTGTTAGAGAAGAACAAGTAGGAGAGTAACTGCTCTTACCTTGACGGTATCTAACCAGAAAGCCACGGCTAACTACGTGCCAGCAGCCGCGGTAATACGTAGGTGGCAAGCGTTGTCCGGATTTATTGGGCGTAAAGCGAGCGCAGGCGGTTTCTTAAGTCTGATGTGAAAGCCCCCGGCTCAACCGGGGAGG
+
GGGGGGGFEGGGGGGGGGGGGGGGGGGGGGGFFGGGGGGFGGEGFGEGGGGGGGG@EGGGGGGEFGCFEGGGGGGGGGGGEFGGGGGGGGGGGGGGGGGGGGGGGFFGFFFGFGGGGGGGGG9<F<FGGGGGG?AGGGFGCDGFGGGGGGGFGGFEGDFFGGFFCCFGGGGCB:;CGCFCGFGFFGGGCGGDGGGDFF9;FFCEGGGGGGGGGGGEE7FC*7;/<?F97CFGFGGE5FFGFGEE<GGG)C7<>CGFF449?6FG*:>>?F6=FF47?>CDB>>F67;(3>)329
@M04650:207:000000000-C238N:1:1101:23938:11735 1:N:0:19
ACTCCTACGGGGCAGCAGTAGGGAATCTTCCGCAATGGACGACAGTCTGACGGAGCAACGCCGCGTGAGTGAAGAAGGTTTTCGGATCGTAAAACTCTGTTGTTAAAGAAGAACAAGGATGAGAGTAACTGCTCATCCCCTGACGGTATTTAACCAGAAAGCCACGGCTAACTACGTGCCAGCAGCCGCGGTAATACGTAGGTGGCAAGCGTTGTCCGGATTTATTGGGCGTAAAGCGAGCGCAGGCGGTTCTTTAAGTCTGATGTGAAAGCCCCCGGCTCAACCGGGGAGGGG
+
GGGGGGGGGGGGGGGGGGGGGGGGGGGGGGGGGGGGGGGGGG+CFFGGGGGGGGGGGGGFFFGGGGGGGGGGGGGGGGFGGGGGGGGGGGGGGGGGGGGGGGGGGGGGGGGGGGGGGGGGGGGGGGGGGGGGGGGGGGGGGGGGGGGGGGGGGGGGGGGGG?FGGGGGGGGGGGGGGGGGFGGGGGGGGGGGGGDGGGGGGGGGGGGGGGG=EGGGFGGG8CCCGGGGGGGGFGGGGGEGFGFFD<DGFDDGGCGBFF@FFFCC?CF)@B?F>FEFFFG3<B7@F@D9>35>;0
@M04650:207:000000000-C238N:1:1101:18948:11768 1:N:0:19
ACTCCTACGGGAGGCAGCAGTGGGGAATATTGCACAATGGGGGAAACCCTGATGCAGCAACGCCGCGTGAGTGAAGAAGGTCTTCGGATTGTAAAGCTCTGTTAGCAGGGAAGAGATAGGACGGTACCTGCAGAGGAAGCCACGGCTAACTACGTGCCAGCAGCCGCGGTAATACGTAGGTGGCAAGCGTTGTTCGGAATAACTGGGCGTAAAGCGAGCGCAGGCGGTTCTTTAAGTCTGATGTGAAAGCCCCCGGCTCAACCGGGGAGGGTCATTGGAAACTGGAGAACTGGG
+
GGGGGGGGGGGEGGGGGGGGGGGGGGGGGGGGGGGGGGGGGGGGGGGGGGGGGGGGGGGGGGGGGGGGGGGGGGGFGGGGGGGGGGGGGGGGGGGGGGGGGGGGGGGGGGGGGGGGGGGGGGGGFGEGGGGGGGGGGGGGGGGGGGDGGGGGGGGGGGGGGGGGGGGGGGGGGGGGGGGGGGGGGGGGGGGGGGGGGGGGGGGGGGGGGGGGG??EGGGGGGGGGGGGGGGGFGGGGGFGFGFFGGGGFFFGG7C37)7=FFFGFGG9DEFFFFF=<DGF??7=FFFFF@F)5,
@M04650:207:000000000-C238N:1:1101:28678:11773 1:N:0:19
ACTCCTACGGGAGGCAGCAGTAGGGAATCTTCCGCAATGGACGAAAGTCTGACGGAGCAACGCCGCGTGAGTGAAGAAGGTTTTCGGATCGTAAAACTCTGTTGTTAAAGAAGAACAAGGATGAGAGTAACTGCTCATCCCCTGACGGTATTTAACCAGAAAGCCACGGCTAACTACGTGCCAGCAGCCGCGGTAATACGTAGGTGGCAAGCGTTGTCCGGATTTATTGGGCGTAAAGCGAGCGCAGGCGGTTCTTTAAGTCTGATGTGAAAGCCCCCGGCTCAACCGGGGAGG
+
GGGGGGGGGGGGGGGGGGGGGGGGGGGGGGGGGGGGGGGGGGGGGGGGGGGAFGGGGGGGGGGGGGGGGGGGGGGGGGGGGGGGGGGGGGGGGGGGGGGGGGGGGGGGGGGGGGGGGGGGGGFGGFGGGGGGGGGGGGGGGGGGGGGGGGGGGGGGGGGGGGGGGGGGGGGGGGGGGGGFFGGGGFGGGGGGGGGGGGGGGEGEFGGGGGGGDEGGGGGGGC=EFGGCCGFGFGGGFGFGFD@FGGGGBG39CDGFFFF=CFGG4>FBFFFFFFFFB9GB>>G?FFFFFFFFFF
@M04650:207:000000000-C238N:1:1101:22291:11810 1:N:0:19
ACTCCTACGGGAGGCAGCAGTGGGGAATATTGCACAATGGGCGCAAGCCTGATGCAGCCATGCCGCGTGTGTGAAGAAGGCCTTAGGGTTGTAAAGCACTTTCAGCGAGGAGGAAGGCGTTGTAGTTAATAGCTGCAACGATTGACGTTACTCGCAGAAGAAGCACCGGCTAACTCCGTGCCAGCAGCCGCGGTAATACGGAGGGTGCAAGCGTTAATCGGAATTACTGGGCGTAAAGCGCACGCAGGCGGTTTGTTAAGTCAGATGTGAAATCCCCGAGCTTAACTTGGGAAC
+
GGGGGGGGGGGGGGGGGGGGGGGGGGGGGGGGGGGGGGGGGGGGGGGGGGGGGGGGGGGGGGGGGGGGGGGGGGGGGGGGGGGGGGGGGGGGGGGGGGGGGGGGGGGGGGGGGGGGGGGFGGGGGGGGGGGGGGGGGGGGGDGGGGGGGGGGGGGGGGGGGGGGGGGGGGGGGGGGGGGGGGGGGGGGGGGGGGGGGGGGGGGGGGGGGGGGGGGGGGGGGGGGGGGGFGGFEGGGFGFGFGFFGGGGFGDGGDGFFFFFGFGGFGGFFFFFFFFFFFGEE>FFFFFFBFF::4
@M04650:207:000000000-C238N:1:1101:12260:11856 1:N:0:19
ACTCCTACGGGAGGCAGCAGTAGGGAATCTTCGGCAATGGACGAAAGTCTGACCGAGCAACGCCGCGTGAGTGAAGAAGGTTTTCGGATCGTAAAACTCTGTTGTTAGAGAAGAACAAGTAGGAGAGTAACTGCTCTTACCTTGACGGTATCTAACCAGAAAGCCACGGCTAACTACGTGCCAGCAGCCGCGGTAATACGTAGGTGGCAAGCGTTGTCCGGATTTATTGGGCGTAAAGCGAGCGCAGGCGGTTTCTTAAGTCTGATGTGAAAGCCCCCGGCTCAACCGGGGAGG
+
GGGGGGGGGGGGGGGGGGGGGGGGGGGGGGGGGGGGGGGGGGGGEDEFGGGGGFGEGGGGGGGGGGG>FGGEF9EFGGGGFDGFGGGGGGGGGGGGGGGGGGGGGGCFFGGGGGGG8EFFEGFGCFEGFGGGGFEGGGGGGGGGDGGGCFGGGGGGFGGGFGGGFCGFEGGGDGGGGGGFGFEGGGGGGGGDGGGGGGGGFGGCCFGGGGGGGCEEGGGDCGD5@FGGGGFGFGGGC7@DFG>@GDDGFGGDGDDFFFFB?@FGFGG6@*/067@F0(>:>9D@FF@>B@D09>
@M04650:207:000000000-C238N:1:1101:29341:11856 1:N:0:19
ACTCCTACGGGAGGCAGCAGTAGGGAATCTTCCGCAATGGACGAAAGTCTGACGGAGCAACGCCGCGTGAGTGAAGAAGGTTTTCGGATCGTAAAACTCTGTTGTTAAAGAAGAACAAGGATGAGAGTAACTGCTCATCCCCTGACGGTATTTAACCAGAAAGCCACGGCTAACTACGTGCCAGCAGCCGCGGTAATACGTAGGTGGCAAGCGTTGTCCGGATTTATTGGGCGTAAAGCGAGCGCAGGCGGGTCTTTAAGTCTGGTGTGAAAGCCCCCGGCTCAACCGGGGAGG
+
GGGGFGGGGGGGGGGGGGGGGC@FGGGGFGGE,;CFGGGFF@FFCGG6EGGG9@:FGGGGE+:FGGGGGGGGGGGGGGGG9,:DFEDEE7CEEF@BFFE5CFGGE@,A<FFDEFGCFGDGG9FDEFGGGCDF<DCFCFFFFF@7FGGECF7DDFG9,8:FCFG7EEDCC7<EGGGGGGGGGGG:::EE78?EDEC:;B?:?B8E++1=89/1;=CE/2+/:7;59C:CFCFEDGD:5:*>BG>3)7575CD)79**1119C?:C):>BEFFFF45@?BDD7(9?=5:99BD0>B
@M04650:207:000000000-C238N:1:1101:14891:11878 1:N:0:19
ACTCCTACGGGAGGCAGCAGTAGGGAATCTTCCGCAATGGACGAAAGTCTGACGGAGCAACGCCGCGTGAACGAAGAAGGCCTTCGGGTCGTAAAGTTCTGTTGTTAGGGAAGAACAAGTACCAGAGTAACTGCTGGTACCTTGACGGTACCTAACCAGAAAGCCACGGCTAACTACGTGCCAGCAGCCGCGGTAATACGTAGGTGGCAAGCGTTGTCCGGAATTATTGGGCGTAAAGCGCGCGCAGGTGGTTCTTTAAGTCTGATGTGAAAGCCCACGGCTCAACCGTGGAGG
+
GGGGGGGGGGGGGGGGGGGGGGGGGGGGGGGGGGGGGGGGGGGGGGGGGGGGGGGGGGGGGGGGGGGGGGGGGGGGGGGGGGGGGGGGGGGGGGGGFGGGGGGGGFGGGGGGGGGGGGGGGGGGGGGGGGGGGGGGGGGGGFFGGGGGGGGGGGFGGGGGGGGGGGGGGGGGGGFEGEGGGGGGGGCF@>EGGGGCGGGFGFG8BFC=CEFGG7EEE>FDGDCGGGGGGGGFEEGDGGFGFGFFDDGG5CGC3CF?F?9?+6:D?CG2?FFFFFFFFBGFE;CFFFFF<FE:?B
@M04650:207:000000000-C238N:1:1101:15333:11884 1:N:0:19
ACTCCTACGGGAGGCAGCAGTGGGGAATATTGCACAATGGGCGCAAGCCTGATGCAGCCATGCCGCGTGTGTGAAGAAGGCCTTCGGGTTGTAAAGCACTTTCAGCGAGGAGGAAGGTGGTGAGCTTAATACGCTCATCAATTGACGTTACTCGCAGAAGAAGCACCGGCTAACTCCGTGCCAGCAGCCGCGGTAATACGGAGGGTGCAAGCGTTAATCGGAATTACTGGGCGTAAAGCGCACGCAGGCGGTTTGTTAAGTCAGATGTGAAATCCCCGGCCTCAACCTGGGAAC
+
GGGGGGGGGGGGGGGGGGGGCEFGGGGGGGGGGGGFGGGGGGGDGGGGGGGGGGGGGGGGGGGGEGGGGGGCEFGGGGGG?CFGGGGGEFGGGGGGGGGFGGGGGFE>FGCCCBFFGEEFGFGGGD,BFGGG77FGGGCEGG9<,3CFGGGGGD@<FGGGGGFGGGFGCEEGGGGGGG:FGFGGGCGGG>CEGGGGGEFGDDEGG5EEGGF=8CEC5CCGGD5FGGGFG:EFFGGGDFFG:3>E:)7C59DD/*C55=@*<=:***26=FFFFB@FFBG)08CF45@>FFFB?4
@M04650:207:000000000-C238N:1:1101:16053:11886 1:N:0:19
ACTCCTAGGGAGGCAGCAGTGGGGAATTTTGGACAATGGGCGAAAGCCTGATCCAGCAATGCCGCGTGCAGGATGAAGGCCTTCGGGTTGTAAACTGCTTTTGTACGGAACGAAAAAGCTCCTTCTAATACAGGGGGCCCATGACGGTACCGTAAGAATAAGCACCGGCTAACTACGTGCCAGCAGCCGCGGTAATACGTAGGGTGCGAGCGTTAATCGGAATTACTGGGCGTAAAGCGTGCGCAGGCGGTTATGTAAGACAGATGTGAAATCCCCGGGCTCAACCTGGGAACT
+
GGGGGGGGFGGGGGGGGGGGFGGGGDGGGGGGGGFFGGGGGGGGGGGGGGGGGGGGGGGGGGGGGGGGGGGFGGGGGGDFFGGGFGEGGEGGGCGFFGGGGGGGGGGDEGGDGGDFGGGGGGGGGGGGGGGFGG:FGGGGGGGFDFEEFGGGEFCFGEFGCCCCCFEBBCC7FGGG7D7F7BCFG6C,=E5BE>8ECF>BFFGDGGEG8=ECGGGFGGGG5>FFFFGGG*;CBCGGGGDGFGE35CDGFDDD3>FFF64*<;F0=::47@=?@FFF0255)4F?F>6:?;5:1)
@M04650:207:000000000-C238N:1:1101:28439:11895 1:N:0:19
ACTCCTACGGGAGGCAGCAGTGGGGAATATTGCACACTGGGCACAAGCCTGATGCAGCCATGCCGCGTGTGTGAAGAAGGCCTTCGGGTTGTAAAGCACTTTCAGCGAGGAGGAAGGCCAATAGCTTAATAGGTTGTTGGATTGACGTTACTCGCAGCAGAAGCACCGGCTAACTCCGTGCCAGCAGCCGCGGTAATACGGAGGGTGCAAGCGTTAATCGGAATTACTGGGCGTAAAGCGCACGCAGGCGGTTTGTTATGTCAGATGTGAAATCCCCAAGCATAACTTGGGAA
+
<FF@EDFG:@C;@@FG:@66;;;C@FEEGG<<,,;6,6C9,<,BC6,CFG@,;EEF<F,F,@@,@@686@<CCEFCGEGF8==,:DFGE4@BFE,CFEFD<FG9FE=+4F7:4CFGGGGCFEFEBFG,,,58=<,8+,:,8E<=AFF+:,>,@F@+><B>5,3D8:>:*3>C:FAEC@*:CCF67D,2DEGC51:89+3*13?EC;CG8:9A;EE;:**183*2+<CCC<**.2)270*93/).1953><<D5DDFFF*9:=0767*.9***909)4(*.7(*966646@F0:
@M04650:207:000000000-C238N:1:1101:9163:11935 1:N:0:19
ACTCCTACGGGAGGCAGCAGTGGGGAATATTGCACAATGGGGGAAACCCTGATGCAGCAACGCCGCGTGAGTGAAGAAGGTCTTCGGATTGTAAAGCTCTGTTAGCAGGGAAGAGATAGGACGGTACCTGCAGAGGAAGCCACGGCTAACTACGTGCCAGCAGCCGCGGTAATACGTAGGTGGCAAGCGTTGTTCGGAATAACTGGGCGTAAAGGATGCGTAGGCGGTTAGATAAGTTATGTGTTAAATATATAGGCTTAACCTGTAGAAAGCACATAAAACTGTGTAACT
+
GGGGGGGGGGGGGGGGGGGGGGGGGGGGGGGGGGGGGGGGGGGGGGGGGGGGGGGGGGGGGGGGGGGGGGGGGGGGGGGGGGGGGGGGGGGGGGGGGGGGGFFGGGGGGGGGGGGA?FGGGGGGGGEFGGGFFGGGGGGGFGGGGGGGGGGGGGGGGGGGGGGGGGGGGEGGGGGGGGGGGGGGGGFGGGGGGGGGGGGGGCGGGGGGGGDCFGGCCGGGEGGCGGGG5CFFFGFFDGFF?GFFCFGGF7C:7FGFF??4CFG75F>2?FFFF<)8-.CFFFDB6=BFFFF
@M04650:207:000000000-C238N:1:1101:15015:11962 1:N:0:19
ACTCCTAGGGAGGCAGCAGTGGGGAATATTGCACAATGGGCGCAAGCCTGATGCAGCCATGCCGCGTGTATGAAGAAGGCCTTCGGGTTGTAAAGTACTTTCAGCGAGGAGGAAGGCATTGTGGTTAATAACCACAGTGATTGACGTTACTCGCAGAAGAAGCACCGGCTAACTCCGTGCCAGCAGCCGCGGTAATACGGAGGGTGCAAGCGTTAATCGGAATTACTGGGCGTAAAGCGCACGCAGGCGGTTGATTAAGTCAGATGTGAAATCCCCGAGCTTAACTTGGGAACT
+
GGGGGGGGGGGGGGGGGGGACEFGGGGGGGGGGGGGGGGGGGGGGGGGGGGGGGGGGGGGGGGGGGGGGGGGGGGGGGGGGGGGGGGFGGGGGGGGGGGGGGGGGGEFGGGGGGGGGGGGGGGGGGGGGGGGGGGGGCGGGGGFGGFGGGGGGGGGGGGGGGGGGGGGGGGGGFGDEGDEGFGGGGGGGGGGGGGGGGGDGGGGGGGGCGGGEEGGGGCGGCFGGGGGGCFG>GGDFGFGFGF><DGGBGGGDCFFBFFFGFGF4DGBF?FF?FFFFF:D:?GFF=*64@F?B2
@M04650:207:000000000-C238N:1:1101:15786:12008 1:N:0:19
ACTCCTACGGGAGGCAGCAGTGGGGAATATTGCACAATGGGGGAAACCCTGATGCAGCAACGCCGCGTGAGTGAAGAAGGTCTTCGGATTGTAAAGCTCTGTTAGCAGGGAAGAGATAGGACGGTACCTGCAGAGGAAGCCACGGCTAACTACGTGCCAGCAGCCGCGGTAATACGTAGGTGGCAAGCGTTGTTCGGAATAACTGGGCGTAAAGGATGCGTAGGCGGTTAGATAAGGTATGTGTTAAATATATAGGCTTAACCTGTAGAAAGCACATAAAACTGTGTAACT
+
GGGCFFG<FGD7@@CDF>8F-CFGG>CFGGGGGFFGCGCCFGGGGGGGD8F<ECFEFC@AFDC::FCFGGGGGFFAFG<ECFFGFC@FEFGGGGFGGDFEFFGFCFF?CCCE:=FFGGGGGGGGEFFF<A<FFAF=BFGGGGG7FC+3@FCCEGFGGGGGGGGGGGGGDEEEGC@CC2<7C9CFFG>BEG5BCFFECEGGGFGGGGFGE***=FG*<CGGGGDCECGEECGCF?CC*;=F?**9CC>F=CFFC0*7?@F4C**0.C7)/9F@5:)8:2FFFFC*=6*):/9
@M04650:207:000000000-C238N:1:1101:9537:12009 1:N:0:19
ACTCCTACGGGAGGCAGCAGTGGGGAATATTGCACAATGGGCGCAAGCCTGATGCAGCCATGCCGCGTGTGTGAAGAAGGCCTTCGGGTTGTAAAGCACTTTCAGCGAGGAGGAAGGTGGTGAACTTAATACGTTCATCAATTGACGTTACTCGCAGAAGAAGCACCGGCTAACTCCGTGCCAGCAGCCGCGGTAATACGGAGGGTGCAAGCGTTAATCGGAATTACTGGGCGTAAAGCGCACGCAGGCGGTTTGTTAAGTCAGATGTGAAATCCCCGGGCTCAACCTGGGAAC
+
GGGGGGGGGGGGGGGGGGGGGGGGGGGGGGGGGGGGGGGGGGGGGGGGGGFGGGGGGGGGGGGGGGGGGGGGGGGGGGGGGGGGGCGGGGGGGGGGGGGGGGGGGGGGGGGGG7EGGGGGGGAFAEGGGGGGDFDFGGGGGGGGGGGGGGGGGGGCGGGGGGGGGGGGGGGGGGGGGGGGGGGGGFGGGGGEGGGGGGGGGEGGGGEGFGGGEEGGCGFGGGCGGCFGGGGGFGGGDF?DFG>DDDGC@DG9C<DFFFF?FF=C47C>BFFFFF@?:BG>:47??F)31>F??2
@M04650:207:000000000-C238N:1:1101:7324:12010 1:N:0:19
ACTCCTACGGGAGGCAGCAGTAGGGAATCTTCCGCAATGGACGAAAGTCTGACGGAGCAACGCCGCGTGAGTGAAGAAGGTTTTCGGATCGTAAAACTCTGTTGTTAAAGAAGAACAAGGATGAGAGTAACTGCTCATCCCCTGACGGTATTTAACCAGAAAGCCACGGCTAACTACGTGCCAGCAGCCGCGGTAATACGTAGGTGGCAAGCGTTGTCCGGATTTATTGGGCGTAAAGCGAGCGCAGGCGGTTCTTTAAGTCTGATGTGAAAGCCCCCGGCTCAACCGGGGAGG
+
GGGGGGGGGGGGGGGGGGFGGGGGGGGGGGGGGGGGGGGGGGGGGGGGGGGGGGGGGGGGGGGGGGGFGGGGGGGGGGGGGGGGGFGGGGGGGGGGGGGGGGGGGGGGGGGGGGGGGGFGGGGGGFGFGGGGGGGGGGGGGGGGGGGGGGGGGGGGGGGEFGGGGGGGGGGGFGGGGGGCEGGGGGCFGGGGGGGD999CEFGGGGGGFGGGDGGGGGGGCD8EF??FEFFGEGGGF>BGDDFFGGGDEGGGDDFFFF@FGFGGFGGFBFFFFFFFFBGBD9GF*8>BFFFFFF
@M04650:207:000000000-C238N:1:1101:11086:12050 1:N:0:19
ACTCCTACGGGAGGCAGCAGTGGGGAATATTGGACAATGGGCGCAAGCCTGATCCAGCCATGCCGCGTGTGTGAAGAAGGCCTTCGGGTTGTAAAGCACTTTCAGCGAGGAGGAAGGGATGTATGTTAATAGCATGCATTTTTGACGTTACTCGCAGAAGAAGCACCGGCTAACTCTGTGCCAGCAGCCGCGGTAATACAGAGGGTGCAAGCGTTAATCGGAATTACTGGGCGTAAAGCGCACGTAGGCGGTGTTTTAAGTCAGATGTGAAATCCCGGGGCTCAACCTGGGAAC
+
GFGGGGGGGGGGGGFGGGGGGGGGGGGGEEEFFFGGGGGGGGGGGGGGGGGGGGGGGGFFGGC@FGGEFGGGGGFGGGGGGFFGFGGGDFGFGGGGGFFGFGFGFGGGGGGGGCFGGGFFFGGGGFFGFGGFGG,CF=FF,<?FGGGGFFCFDCCEGGGGEGGGGCGGGG:EFF;9EDGGGGCGGFGGCGGGGE@ECCFGGCGGG1C*<FCCEAEGG7CDG<*5AFCFFGGGF=DGGGFGFGD>>47<?CGC/9*5.9@F97CGF7:.79=@F@?@(-9:>9CF*)8:?FF?F(
@M04650:207:000000000-C238N:1:1101:17101:12148 1:N:0:19
ACTCCTACGGGAGGCAGCAGTAGGGAATCTTCGGCAATGGACGAAAGTCTGACCGAGCAACGCCGCGTGAGTGAAGAAGGTTTTCGGATCGTAAAACTCTGTTGTTAAAGAAGAACAAGGATGAGAGTAACTGCTCATCCCCTGACGGTATTTAACCAGAAAGCCACGGCTAACTACGTGCCAGCAGCCGCGGTAATACGTAGGTGGCAAGCGTTGTCCGGATTTATTGGGCGTAAAGCGAGCGCAGGCGGTTCTTTAAGTCTGATGTGAAAGCCCCCGGCTCAACCGGGGAGG
+
GGGGGGGGGGGGGGGGGGGGGGGGGGGGGGGGGGGGGGGGFGGFGGGGGGGGGGGGGGGGGGGGGGGGGGGGGGGFGGGGGGGGGGGGGGGGGGGGGGGGGGGGCGGGGGGGGGGGGGGFGGGGGGGGGGGGGGDEGGGGGGGGGGGGGGGGGGGGGGGGGGGGGGGGGGGGGFCFFGGGGGGGGG>FFGGG5EEGGGFFCEGGGGGGGFCCCGGGE:CGGDGGGDFGEFCFBGDG5CBDFDBEDDGGFGGCGGGFFFFFGFGG?DDAF=B@*)8>03C@B;DFFF>14<D39F
@M04650:207:000000000-C238N:1:1101:2593:12188 1:N:0:19
ACTCCTACGGGAGGCAGCAGTAGGGAATATTCCGCAATGGACGAAAGTCTGACGGAGCAACGCCGCGTGAGTGAAGAAGGTTTTCGGATCGTAAAACTCTGTTGTTAAAGAAGAACAAGGATGAGAGTAACTGCTCATCCCCTGACGGTATTTAACCAGAAAGCCACGGCTAACTACGTGCCAGCAGCCGCGGTAATACGGAGGGTGCAAGCGTTAATCGGAATTACTGGGAGTAAAGCGCAAGCAGGCGGTTTGGTAAGTCAGATGTGAAATCCCCGAGCCTAACTGGGGAAC
+
GGGGGGGGGGGGGGGGGGGGGFGGGGGG,CFEG@FGGEGGFEFGGGCCFEGG<FCFGGFFGGGGGGGEGDG5FFGFFGGD,CFFGGGECFGGGGGFG8EFEF@<::?@DFGGGGGBFGCEG,=BFFDF<BF@?=:CE,7<FD,@DGG:+>D,@DC<FC:C7DB:DFGGGCCCC7@CB@FE8*22>DGF,>**B:CE@E9BEGGEGCEC?7<C8:5=FFCC*9C*0AC+<4C*8CF77>4>5D)81><53<5)1CC3<F712/2:=*::?F?6*7<),47:)(*967B).453:-
@M04650:207:000000000-C238N:1:1101:27873:12212 1:N:0:19
ACTCCTACGGGAGGCAGCAGTGGGGAATATTGCACAATGGGCGCAAGCCTGATGCAGCCATGCCGCGTGTATGAAGAAGGCCTTCGGGTTGTAAAGTACTTTCAGCGAGGAGGAAGGCATTGTGGTTAATAACCACAGTGATTGACGTTACTCGCAGAAGAAGCACCGGCTAACTCCGTGCCAGCAGCCGCGGTAATACGGAGGGTGCAAGCGTTAATCGGAATTACTGGGCGTAAAGCGCACGCAGGCGGTTGATTAAGTCAGATGTGAAATCCCCGAGCTTAACTTGGGAAC
+
GGGGGGGGGGGGGGGGGGGGFFGGGGGGGGGGGGGGGGGGGGGGGGGGGGGGGGGGGGGGGGGFGGGGGGGGGGGGGGGGGGGGGGGGGGGFGGGGGGGGGGGGGGGGGGGEGGGGGGGGGGGGGCFFGGGGGGGGFDGGGGGGGGGFG@CFGGGGGGGGGGFGGGGGGGGGGGCFGGGGGGGFGGGGGGGGGGDGGGGGGCEGGCGGGFGGGGCEGGGFEDECFGGDGGGGFEG=FG4CEG@79CDDDGGDGD<FFBFFGFDGFGGFFFFFF?:)8>5>5(C6*97<BFFF>,
@M04650:207:000000000-C238N:1:1101:22980:12242 1:N:0:19
ACTCCTACGGGAGGCAGCAGTAGGGAATCTTCCGCAATGGACGAAAGTCTGACGGAGCAACGCCGCGTGAGTGATGAAGGTTCTCGGATCGTAAAGCTCTGTTGCCAAGGAAGAACAGCTAGGAGAGTAACTGCTCTTAGATTGACGGTACTTGAGAAGAAAGCCCCGGCTAACTACGTGCCAGCAGCCGCGGTAATACGTAGGGGGCAAGCGGTGTCCGGAATTATTGGGCGTAAAGCGAGCGCAGGCGGTTTCTTAAGTCTGATGTGAAAGCCCCCGGCTCAACCGGGGAGG
+
GGGGGGGGGGGGGGGGGGGGGGGGGGGGGGGGGGGGGGGGFFFGGGGGGGGGGGGGGGGGGGGGGGEGGGGGGGGGGGGGGGGGGGGGEDGGGGGGGGGGGGGFFGGGGGGGGGGCEFDA?EF?EFGFDDFGDF<?FFFGGGCFFFGGFGDGGC9FFEGCFFFGBFGGD7FGGGGGGCF:DCEGGGF@8=:=5=ECFCEF2>88CEGCCCFGC*18ECFGECCF?79??FGGFEDDCGFC)57>D)9<35D7/9C4=64@9@*2@FG66@=FFF471-9B3056*).4(>B99B
@M04650:207:000000000-C238N:1:1101:4311:12265 1:N:0:19
ACTCCTACGGGAGGCAGCAGTAGGGAATCTTCGGCAATGGGGGCAACCCTGACCGAGCAACGCCGCGTGAGTGAAGAAGGTTTTCGGATCGTAAAACTCTGTTGTTAGAGAAGAACAAGTAGGAGAGTAACTGCTCTTACCTTGACGGTATCTAACCAGAAAGCCACGGCTAACTACGTGCCAGCAGCCGCGGTAATACGTAGGTGGCAAGCGTTGTCCGGATTTATTGGGCGTAAAGCGAGCGCAGGCGGTTTCTTAAGTCTGATGTGAAAGCCCCCGGCTCAACCGGGGAGG
+
GGGGGGGGGGGGGGGGGGGGGGGGGGGGGGGGGGGGGFGGGGEGGGGGGGGGGGGGGGGGGGGGGGGGGGGGGGGGGGGGGGGGGGGGGGGGGFGGGGGGGGFGGGGGGFFGGGGGGGGGGGGFGGEGGGGGCGGGGGGGGGGGGGGGGGGGGGGFGGGGGFGGGGGGGGGGGGGGGDFFFFFGGFGGGGGGCGGGGGGG9CG@FGGGGGCGEGE==CGDCG=*<FGFFDGGECDGGFFGFGBEGGCDFCGDDGCFFFFFFFGGFFF97FFFF4@FBBGFFBG*9FFBBED>FF
@M04650:207:000000000-C238N:1:1101:12273:12296 1:N:0:19
ACTCCTACGGGAGGCAGCAGTAGGGAATCTTCGGCAATGGACGAAAGTCTGACCGAGCAACGCCGCGTGAGTGAAGAAGGTTTTCGGATCGTAAAACTCTGTTGTTAGAGAAGAACAAGTAGGAGAGTAACTGCTCTTACCTTGACGGTATCTAACCAGAAAGCCACGGCTAACTACGTTCCAGCAGCCGCGGTAATACGTAGGTGGCAAGCGTTGTCCGGATTTATTGGGCGTAAAGCGAGCGCAGGCGGTTCTTTAAGGCTGATGTGAAAGCCCCCGGCTCAACCGGGGGGG
+
GGGGGGGGGGGGGGGGGGGGGGGGGGGGGGGEFCGGGGGGFFG:FGGFGGGGFGEGGGEGFEGGGGGGGGGGGGGGGGGG8<FGGGGGGGGGGGGGGGGGGGGFGGBFEGGGGGGG<<FFF<DE@=>FGGGEFGGGGGFCGF@=CFCEGFDF<F9ADGFFGF?:CFGFEGEEGGF9F:D,>DGDFFGGGCGEGGCEFFF=<FFCCF5=B9C>AEG5:>CDG>/:FFFFCGGFFG:=FC@D@G>@DDC3./>9>5>?=?FB+)**0*::FBB?8)7>?>D>E,767FF03)7((3
@M04650:207:000000000-C238N:1:1101:27564:12330 1:N:0:19
ACTCCTACGGGAGGCAGCAGTAGGGAATCTTCCGCAATGGACGAAAGTCTGACGGAGCAACGCCGCGTGAGTGAAGAAGGTTTTCGGATCGTAAAACTCTGTTGTTAAAGAAGAACAAGGATGAGAGTAACTGCTCATCCCCTGACGGTATTTAACCAGAAAGCCACGGCTAACTACGTGCCAGCAGCCGCGGTAATACGTAGGTGGCAAGCGTTGTCCGGATTTATTGGGCGTAAAGCGAGCGCAGGCGGTTCTTTAAGTCTGATGTGAAAGCCCCCGGCTCAACCGGGGAGG
+
GGGGGGGGGGGGGGGGGGGGGGGGGGGGGGGGGGGGGGGGGGGGGGGGGGGGGGGGGGGFGGGGGGGGGGGGGFFGGGGGGGGGGGGGGGGGGGGGGGGGGGGGGGGGGGGGGGGGGGGGFGGGGGGGGGGGFGGGGGGGGGGGGGGGGGGGGGGGGGGGGGFGFGGGGGGGGGGGGGGGEGGGGGGGGGGGGGGGGGGGGGGGGGGGGGGGGEGGGGGGDGE5E?FGGGGGFGGGGGFGFGFFGDCCDGD7DGGFFFBFFFGG4>FBFFF8BFFFB>G>DFGFF?FFF>D019
@M04650:207:000000000-C238N:1:1101:7840:12339 1:N:0:19
ACTCCTACGGGAGGCAGCAGTGGGGAATATTGCACAATGGGCGCAAGCCTGATGCAGCCATGCCGCGTGTGTGAAGAAGGCCTTCGGGTTGTAAAGCACTTTCAGCGAGGAGGAAGGCCAATAGCTTAATAGGCTGTTGGATTGACGTTACTCGCAGAAGAAGCACCGGCTAACTCCGTGCCAGCAGCCGCGGTAATACGGAGGGTGCAAGCGTTAATCGGAATTACTGGGCGTAAAGCGCACGCAGGCGGTTTGTTAAGTCAGATGTGAAATCCCCGAGCTTAACTTGGGAAC
+
GGGGGGGGGGGGGGGDGGGGGGGGGGGGGGGGGGGGGGFGGGGGGGGGGGGGGGGGGGGGGGGGGGGGGGGGGGGGGGGGGGGGGGGGGGGGGGGGGGGGGGGGGGGGGGFGEGFGGGGGGGGGGGGGFGGGGG<DAFFGGFGGGGGGFGGGGGGGGGGGGGGGGGGGGGECGGGGGGGGGGGGGGGGGGGGGEGGGGGGGGGGGGGGG9CGGGEEGGGGGGGGGGGGGCFGEGGGGGFGFGFFGG:DEGGGGD<0<BFFG477@FFBFFFF?@)9?FGFF0>*9=*6>4>?>1
@M04650:207:000000000-C238N:1:1101:10492:12342 1:N:0:19
ACTCCTACGGGAGGCAGCAGTAGGGAATCTTCCGCAATGGACGAAAGTCTGACGGAGCAACGCCGCGTGAGTGAAGAAGGTTTTCGGATCGTAAAACTCTGTTGTTAAAGAAGAACAAGGATGAGAGTAACTGCTCATCCCCTGACGGTATTTAACCAGAAAGCCACGGCTAACTACGTGCCAGCAGCCGCGGTAATACGTAGGGGGCAAGCGTTGTCCGGATTTATTGGGCGTAAAGCGAGCGCAGGCGGTTCTTTAAGTCTGATGTGAAAGCCCCCGGCTCAACCGGGGAGG
+
GGGGGGGGGGGGGGGGGGGGGGGGGGGGGGGGGGGGGGGGGGGGGDGEFGGGGGGGGGGGGGGGGGGFGCGGGGGGGGGGFFGGGGGGGGGFGGGGGGGGGGGGGFGGGGGGGGGGGGGGGGCFGGGGGGGGGGGGGGGGGGGGGGGGCGFFGGGGGGGGGGGFGGGGFDGGGFFGFEGCFGGGGGGGGEGGGGEGGFGGFGGC*BCCGGGFGEDCEFFGGGCECGCFGGGGEGGEGGFGFGFFDGGG>DGCDD*76@FFFFGG=>7<F=F?B4:>:>GFF>GF?4<>;BE>>B
@M04650:207:000000000-C238N:1:1101:29308:12348 1:N:0:19
ACTCCTACGGGAGGCAGCAGTAGGGAATCTTCCGCAATGGACGAAAGTCTGACGGAGCAACGCCGCGTGAGTGAAGAAGGTTTTCGGATCGTAAAACTCTGTTGTTAAAGAAGAACAAGGATGAGAGTAACTGCTCATCCCCTGACGGTATTTAACCAGAAAGCCACGGCTAACTACGTGCCAGCAGCCGCGGTAATACGTAGGTGGCAAGCGTTGTCCGGATTTATTGGGCGTAAAGCGAGCGCAGGCGGTTCTTTAAGTCTGATGTGAAAGCCCCCGGCTCAACCGGGGAGG
+
GGGGGGGGGGGGGGGGGGGGCEGGGGGGGGGGGGGGGGGFGGGGGGGFFGGGGGGGGGGGGGCGGGGFGGGGGGGGGGGG@ECFGGGGEFGGGGGGGCCFGGGGG?FGGGGGGGGGGGFGDGGGFGGGGGGGGEFGGGGGGGGGGGGGGGCFGGGGGGGFGGGGGGGGGGGGGGGGGGGGGFGGGGGGGGDGGGGE9FGGFGGCFGGGGGGGGGGEGGGGGD;EFCFGGFFGFGG=<CFGEGFFDGGGFGGDG37@FF8FF77D?CFAFFFFF:70:9CBEBGFFFFFF@E92>
@M04650:207:000000000-C238N:1:1101:4481:12362 1:N:0:19
CTCCTACGGGAGGCAGCAGTAGGGAATCTTCGGCAATGGGGGCAACCCTGACCGAGCAACGCCGCGTGAGTGAAGAAGGTTTTCGGATCGTAAAACTCTGTTGTTAGAGAAGAACGTTAAGTAGAGTGGAAAATTACTTAAGTGACGGTATCTAACCAGAAAGGGACGGCTAACTACGTGCCAGCAGCCGCGGTAATACGTAGGTCCCAAGCGTTGTCCGGATTTATTGGGCGTAAAGCGAGCGCAGGTGGTTTCTTAAGTCTGATGTGAAAGCCCCCGGCTCAACCGGGGAGG
+
FGGCFGGGGG>FGGGEGFGFDGGFFFFGGFGGGDGGFC8FGGGGGGFFGCFGGGGGEGGGG7FEGGGGGGGGCGGFFGFFGGGGDFGEGGGGGG<FGGGGGGG,?FGGAFE@EFGGGGGGGGGGFADFGGFGGGFCGGGG9FFGGGGCFGCGGGGGGGGGDGGGGGGGGGDBDCFBDGFGGGG?CFGGGEGDGGGGGGG5CG5BFB9CDFGGGGG:CGGGCDGEGCEFGGG5:=CGG76DB5)7CD3CF*>CDGGFF=?606>F**064@B@F:FF?>GFF>D7*5)4(>)(49
@M04650:207:000000000-C238N:1:1101:27117:12375 1:N:0:19
ACTCCTACGGGAGGCAGCAGTAGGGAATCTTCGGCAATGGACGAAAGTCTGACCGAGCAACGCCGCGTGAGTGAAGAAGGTTTTCGGATCGTAAAACTCTGTTGTTAGAGAAGAACAAGGACGTTAGTAACTGAACGTCCCCTGACGGTATCTAACCAGAAAGCCACGGCTAACTACGTGCCAGCAGCCGCGGTAATACGTAGGTGGCAAGCGTTGTCCGGATTTATTGGGCGTAAAGCGAGCGCAGGCGGTTTCTTAAGTCTGATGTGAAAGCCCCCGGCTTAACCGGGGAGG
+
GGGGGGGGGGGFGGGGGGGGFGGGGGGGEGGGGGEGEFGGGGGGGGGGGGGFGGGGEFGGGEGGEGGEEEEGEGGGGGGGGGGGGGGGGGGGGDGFGFFGGFGGGGGGDGGGGGGGGGGFFGGFGGGGGGGGFGGGGGGGGGGGGGGGFFFGGGGGGGGGGGEGGGGGGGGGGGGGGGGGGGFGGGGGFEGGGCEGGFGGGFGGGGGGGGGGGGGGGGFCCD:*<C7?FGGGFGGGGC85>D>DDGGDFGGDGD77?FFFFFFGB7*57=F??;:530>>DF3@FFFFFFFFFF
@M04650:207:000000000-C238N:1:1101:19189:12384 1:N:0:19
ACTCCTACGGGAGGCAGCAGTAGGGAATCTTCGGCAATGGGCGCAAGCCTGACCCAGCCACGCCGCGTGAGTGATGAAGGCCTTCGGGTTGTAAAGCTCTGTGGGGAGGGACGAAAAAGGTCCGGAGTAACATGCCGGGCACTTGACGGTACCTCCTTAGCAAGCACCGGCTAACTCTGTGCCAGCAGCCGCGGTAAGACAGAGGGTGCGAACGTTGCTCGGAATTACTGGGCGTAAAGCGCGCGTAGGCGGGCCGATAAGTCGGTTGTGAAATCCCTGAGCTCAACTCAGGA
+
GGGGGGGGGGGCGGGGGGGGGGGGGGGGGGGGGGGGGGGGGGGGGGGGGGGGGGGGGGGGGGGGGGGGGGGGGGGGGGGGGGGGGGGGGGGGGGGGGGGGGGGGGGGGGGGGGGGGGGCGGFGGGEGGGGGGGGGGGECEGGGEFFGGGGGGGGGGGGGGGGGGGGGGGGCEEGGGGGGGGGCCFGFFGFGEGGGGGGGGGGGGGGGGGGGGGGGGGGGGGDGGGGGFGGGGFGGDGFFFEGFEGGGGFGGDDGGFBBF@G9CDFGG6BFFFFFF@>DGF?>7?F?FBFF:3:
@M04650:207:000000000-C238N:1:1101:22636:12393 1:N:0:19
ACTCCTACGGGAGGCAGCAGTGGGGAATATTGCACAATGGGCGCAAGCCTGATGCAGCCATGCCGCGTGTATGAAGAAGGCCTTCGGGTTGTAAAGTACTTTCAGCGGGGAGGAAGGGAGTAAAGTTAATACCTTTGCTCATTGACGTTACCCGCAGAAGAAGCACCGGCTAACTCCGTGCCAGCAGCCGCGGTAATACGGAGGGTGCAAGCGTTAATCGGAATTACTGGGCGTAAAGCGCACGCAGGCGGTTGATTAAGTCAGATGTGAAATCCCCGGGCTCAACCTGGGAAC
+
GGGGGGGGGGGGGGGGGGGGGGGGGGGGGGGGGGGGGGGGGGGGGGGGGGGGGGGGGGGGGGGGGGGGGGGGGGGGGGGGGGGGGGGGGGGGGGGGGGGGGGGGGGGGGGGGGGGGGGGGGGGGGGGGGFGGGGGGGGGGGGGGGGGGGGGGGGGGGFGGGGGGGGGGGGGGGGGGGGGGGGGGGGGGGGGGGGGDGGGGGGGGGGGGGGGGGGEEFDDFGGDGGGEGGFGGFGDGGGFG@GF>3)9CEGGDD>D4@F?FGFGGFGGB497FFF?@?F::B>FFFFFFB>FF:,
@M04650:207:000000000-C238N:1:1101:6134:12401 1:N:0:19
ACTCCTACGGGAGGCAGCAGTCGAGAATCTTTCGCAATGGGCGAAAGCCTGACGAAGCGACGCCGCGTGTGTGATGAAGGCTCTAGGGTTGTAAAGCACTTTCGCTTGGGAACAAGAAAGAATGGCTAATATCCATTTGATTTGAGCGTACTAGGTAAAGAAGCACCGGCTAACTCCGTGCCAGCAGCTGCGGTAATACGGAGGGTGCTAGCGTTAATCGGAGTTATTGGGCGTAAAGGGCGTGTAGGCGGAAAGGTAAGTTAGTTGTTAAATCTCGAAGCTCAACTTCGAAA
+
GGGGGGGGGGGGGGGGGGGDFGGGGGGGGGGGGGGGGGGGGGGGGGGGGGGGGGGGGGGGGGGGGGGGGGGGGGGGGGGGGCFGGGGGGGGGGGGGGGGGGGGGGGGGGGGGFGGGGGGGFGGGGGGGGGGGGGGGGGGFFGGGGGGDFFGFGGGGGGGGGGGGGGGGDGGGFGGGGGGFGGGGGG,<EFDEGGGGGGGFC5CEGGGGCFGGGE>EFGGGDC*:?FFGGGGGF=5CFGFGFGFFDGGGFGGGC7DFFFF@:@:CFGGF:FFB?FFF77CB3:GFFF462>>BF
@M04650:207:000000000-C238N:1:1101:11522:12406 1:N:0:19
ACTCCTACGGGAGGCAGCAGTAGGGAATCTTCGGCAATGGACGAAAGTCTGACCGAGCAACGCCGCGTGAGTGAAGAAGGTTTTCGGATCGTAAAACTCTGTTGTTAGAGAAGAACAAGTAGGAGAGTAACTGCTCTTACCTTGACGGTATCTAACCAGAAAGCCACGGCTAACTACGTGCCAGCAGCCGCGGTAATACGTAGGTGGCAAGCGTTGTCCGGATTTATTGGGCGTAAAGCGAGCGCAGGCGGTTCTTTAAGTCTGCTGTGAAAGCCCCCGGCTCAACCGGGGAGG
+
GGGGGGGGGGGGGGGEGGGGGGGGGGGGGGGGGGGGGGGGGGGGECFGGGGGGGGGGGGGGGGGGGGGGGGGGGGGGGGGGGGGGGGGGGGGGGGGGGGGGGGGGGGGGGGGGGGGGFGGGGGGGGGGGGGGGGGGGGGGGGGGGGGGGGGGGGFGGGCFGGGGGGGGGGGDGGGGGGGEGGGGGGGGGGGG5:EDGGGGGGGGGFFGGGGGGGGGGGGG=7C=C?GGGGFGFGGGGGFGDDDDGDDGFGDDDDFFFF?FGFFF*:7<@FFFFFFFBFDBFBG@@FF>>EB09>
@M04650:207:000000000-C238N:1:1101:7228:12421 1:N:0:19
ACTCCTACGGGAGGCAGCAGTGGGGAATATTGCACAATGGGCGCAAGCCTGATGCAGCCATGCCGCGTGTGTGAAGAAGGCCTTCGGGTTGTAAAGCACTTTCAGCGAGGAGGAAGGCCAATAGCTTAATAGGCGGTTGGATTGACGTTACTCGCAGAAGAAGCACCGGCTAACTCCGTGCCAGCAGCCGCGGTAATACGGAGGGTGCAAGCGTTAATCGGAATTACTGGGCGTAAAGCGCACGCAGGCGGTTTGTTAAGTCAGATGTGAAATCCTCGAGCTTAACTTGGGAAC
+
FGGGGGGGGGGGGGGGGGGGGGGGGGGGDGGGEFGGGGGGGGGGGGGGGGGGGDFGGGGGGGGGGGGGG:FGGGGFGGGGGGGGGGGGGGGGGGGGGBFGGGGFGGG7FGGGGGFGCF<4AE?F9?,CDEGGCF7+6+=F>CBFGGG:CFG9<:+*5CCFGGGFGGGGDDGGGGG9BE@CEGGGGGGF;8:CEEGEFFFFE5C7EEGCDGGCG:EEDDGGEDGF6C97C45=:><55*7<)97;DG<DD:>DGDD)76FFCF>FFCCBFFFFFF;*.,*)074*9B=544@1:(
@M04650:207:000000000-C238N:1:1101:10993:12447 1:N:0:19
ACTCCTACGGGAGGCAGCAGTGGGGAATATTGCACAATGGGCGCAAGCCTGATGCAGCCATGCCGCGTGTGTGAAGAAGGCCTTCGGGTTGTAAAGCACTTTCAGCGAGGAGGAAGGCCAATAGCTTAATAGGCTGTTGGATTGACGTTACTCGCAGAAGAAGCACCGGCTAACTCCGTGCCAGCAGCCGCGGTAATACGGAGGGTGCAAGCGTTAATCGGAATTACTGGGCGTAAAGCGCACGCAGGCGGTTTGTTAAGTCAGATGTGAAATCCCCGAGCTTAACTTGGGAAC
+
GGGGGGGGGGGGGGGGGGGGGGGGGGGGGGGGGGGGGGGGGFGGGGGGGGGGGGGGGGFGGGGGGGGFGGGFGGGGGGGGGGGGGGGGGGGGGGGGGGGGGCGGGGGFFGGGGGFGGGFGGGGGGFFGGGGGGGFFFFFGCF<C9DEGCEGGGGFGGGGGGGGGGGGGGGGGGGGGGGFGEFGGGGGGGGGGGEGGGGGGGGGGG**:CCFDGGGGGDCFGGGGGEFGFFGGFGD7CGFGDGFFGGGG:CG<33<)<=?FG?FFFGG9FBFFF*???6C>:>4@=FF22@@??(
@M04650:207:000000000-C238N:1:1101:14630:12449 1:N:0:19
ACTCCTACGGGAGGCAGCAGTGGGGAATATTGCACAATGGGCGCAAGCCTGATGCAGCCATGCCGCGTGTGTGAAGAAGGCCTTCGGGTTGTAAAGCACTTTCAGCGAGGAGGAAGGCCAATAGCTTAATATGCTGTTGGATTGACGTTACTCGCAGAAGAAGCACCTGCTAACTCCGTGCCAGCAGCCGCTGTAATACGGAGGGTGCAAGCGTTAATCGGATTTACTTGTCTTAAAGCGCACGCAGTCGTTTTTTTAAGTCAGATGTGAAATCCCCGTGCTTATCTTGTGAAC
+
<FEGGG<FC@F-@:C7:FC@F8@E>;@F@FGFECF9CF@-6CCFE7@DFGF8F9F9FGG<CEGFEECFDGFF,CAEFFE@CEGGG?C7FGEFEA?<FCGGGGG@,?+6>:@FC7F,+BE<8EA?EFG,,A<,5A??AF,,5AC,,C+@D8=B@77:++35,33@,@D,7>DC9DFE87@:BF@,:,>:C8?**=,,?CE5;B***=*:C7+A*:C**;31***2<+1A+2+0*3:+2*955)8)//)*0**19C*8@7)*<8***::6*6**98)92-/)037**/0.)/04))
@M04650:207:000000000-C238N:1:1101:28973:12484 1:N:0:19
ACTCCTACGGGAGGCAGCAGTAGGGAATCTTCGGCAATGGGGGCAACCCTGACCGAGCAACGCCGCGTGAGTGAAGAAGGTTTTCGGATCGTAAAACTCTGTTGTTAGAGAAGAACGTTAAGTAGAGTGGAAAATTACTTAAGTGACGGTATCTAACCAGAAAGGGACGGCTAACTACGTGCCAGCAGCCGCGGTAATACGTAGGTCCCAAGCGTTGTCCGGATTTATTGGGCGTAAAGCGAGCGCAGGTGGTTTCTTAAGTCTGATGTAAAAGGCAGTGGCTCAACCATTGTG
+
GGGGGGGGGGGGGGGGGGGGGGGGGGGGGGGGGGGGGGGGGGGGGGGGGGGGGGGGGGGGGGGGGGGGGGGGGGGGGGGGGGGGGGGGGGGGGGGGGGGGGGGGGGGGGGGGGGGGGGGGGGGGGGGGFGCFGGGGGGGFGGGGGGGGGGGGGGGGGGGGGGGGGCGGGGGGGGGGGGGGGGGGGGGGGGGGGGGGGGGGGGGGGGGGGGGCGGGGGGGF8C5*;FGGGGGGFGGGGGFGFG>@GDGGFGGGGGGFFFFFGFGFB:FBBFFFFF3F:BF4@BGFFFFBFFF<:4
@M04650:207:000000000-C238N:1:1101:19479:12508 1:N:0:19
ACTCCTACGGGAGGCAGCAGTGGGGAATATTGCACAATGGGCGCAAGCCTGATGCAGCCATGCCGCGTGTATGAAGAAGGCCTTCGGGTTGTAAAGTACTTTCAGCGGGGAGGAAGGTGTTGAGGTTAATAACCTCAGCAATTGACGTTACCCGCAGAAGAAGCACCGGCTAACTCCGTGCCAGCAGCCGCGGTAATACGGAGGGTGCAAGCGTTAATCGGAATTACTGGGCGTAAAGCGCACGCAGGCGGTCTGTCAAGTCGGAGGTGAAATCCCCGGGCTCAACCTGGGAAC
+
GGGGGGGGGGGGGGGGGGGGGGGGGGGGGGGGGGGGGGGGGGGGGGGGGGGGGGGGGGGGGGGGGGGGGGGGGGGGGGGGGGGGGGGGGGGGGGGGGGGGGGGGGGGGGGGGGGGGGGGGGGGGGGGGGGGGGGCGGGGGFGGGGGGGGGGGGGGGGGGGGGGGGGGGGGGGGGGGGGGGDFDFGGGGGGGGGGGGGGGGGGGGGDGGGFGGGGGGGGGGGGDGDGGGCFGGDCGEGGFGFDFDGGCC>GGDDGGFFFFFGFGG>)58FFF=BFFFFFGFD9GFFFF??FFF?8
@M04650:207:000000000-C238N:1:1101:26415:12542 1:N:0:19
ACTCCTACGGGAGGCAGCAGTGGGGAATTTTGGACAATGGGGGCAACCCTGATCCAGCAATGCCGCGTGTGTGAAGAAGGCCTTCGGGTTGTAAAGCACTTTTGTCCGGAAAGAAATCGCACTTACTAATATTAGGTGTGGATGACGGTACCGGAAGAATAAGGACCGGCTAACTACGTGCCAGCAGCCGCGGTAATACGTAGGGTCCAAGCGTTAATCGGAATTACTGGGCGTAAAGCGTGCGCAGGCGGTTGTGCAAGACCGATGTGAAATCCCCGGGCTTAACCTGGGAAT
+
GGGGGGGGGGGGGGGGGGGGGGGGGGGGGGGGGGGGGGGGGGGGGFFGGGGGGGGGGGGGGGGGGGGGGGGGGGGGGGGGGGGGGGGGGGGGFGGGGGGGGGGGGGGGGGGGFGGGGGGGGGGGGGFGGGGGGGGGGGGGGGGGGGGGGGGGGGCCGGGFGCGGGGGGG7FGGGGGCGFGGGGGCFGGFEEGGGGGGGGG9B@GGFBFGFGGGG5=FGGGGG=FGGFFGDFGF5CG*:FDEG>EDDGGEDDGDGGEFFFFGFGCECGFFFFFF?:FBFGFF>4?FF*64)>?02
@M04650:207:000000000-C238N:1:1101:13859:12578 1:N:0:19
ACTCCTACGGGAGGCAGCAGTGGGGAATATTGCACAATGGGCGCAAGCCTGATGCAGCCATGCCGCGTGTATGAAGAAGGCCTTCGGGTTGTAAAGTACTTTCAGCGAGGAGGAAGGCATTGTGGTTAATAACCACAGTGATTGACGTTACTCGCAGAAGAAGCACCGGCTAACTCCGTGCCAGCAGCCGCGGTAATACGGAGGGTGCAAGCGTTAATCGGAATTACTGGGCGTAAAGCGCACGCAGGCGGTTGATTAAGTCAGATGTGAAATCCCCGAGCTTAACTTGGGAAC
+
GGGGGGGGGGGGGGGGGGGGGGGGGGGGGGGGGGGGGGGGGGGGGGGGGGGFGGGGGFGGGGGGEFGGGGGGGGFEFGGGGGGGGGGGGGGGGGGGGGGGGGGGGGGGGGDGGGGGGGGGGGGGGGGGGGGGGGGGGGGGGGGGGGGGGGGGGGGGGGGGGGGGGGGGGGGGGGGGGGGGGGGFFGGGGGGGGGGGGGGGGGGGGGGGGGGGGGGEGGGGEDEGGGGGGGGGFGG=GG?GE3>>:CDDFGG</907@BFFGFGGF7:AFF=FBFFFF;GBD;FFF?=AFFF64,
@M04650:207:000000000-C238N:1:1101:6563:12598 1:N:0:19
ACTCCTACGGGAGGCAGCAGTGGGGAATATTGCACAATGGGCGCAAGCCTGATGCAGCCATGCCGCGTGTGTGAAGAAGGCCTTCGGGTTGTAAAGCACTTTCAGCGAGGAGGAAGGGTAGTGTGTTAATAGCACATTGCATTGACGTTACTCGCAGAAGAAGCACCGGCTAACTCCGTGCCAGCAGCCGCGGTAATACGGAGGGTGCAAGCGTTAATCGGAATTACTGGGCGTAAAGCGCACGCAGGCGGTTTGTTAAGTCAGATGTGAAATCCCCGAGCTTAACTTGGGAAC
+
GGGGGGGGGGGGGGGGGGFGFGGGGGGGGGGGGGGGGGGGGGGGGGGGGGGGGGGFGGGGFGGGGGGGGGGGGGGGGGGGGGGGFGGGGGGGGGGGGGGGGGGGGGGFGGEGGGGGGGGGGFGFGGGGGGGGGGGGGGFGGGGGFGGFGGGGGGCEGGFFEFGGGGCFD@FGFGFEGDGGGFGGGGGGCB:ECEGGGGGGD*=CC:EDFFGGE/CGGGGGGGEGDGFDCGG55=GGFDFGDCDDG)7CECDDGG3)598FFB77*:*)*0*=@446:BGBDB*@FFFFFFFFF4
@M04650:207:000000000-C238N:1:1101:8552:12609 1:N:0:19
ACTCCTACGGGAGGCAGCAGTGGGGAATATTGCACAATGGGCGCAAGCCTGATGCAGCCATGCCGCGTGTATGAAGAAGGCCTTCGGGTTGTAAAGTACTTTCAGCGGGGAGGAAGGGAGTGAGGTTAATAACCTCATTCATTGACGTTACCCGCAGAAGAAGCACCGGCTAACTCCGTGCCAGCAGCCGCGGTAATACGGAGGGTGCAAGCGTTAATCGGAATTACTGGGCGTAAAGCGCACGCAGGCGGTCTGTCAAGTCGGATGTGAAATCCCCGGGCTCAACCTGGGAAC
+
GGGGGFGGGGGGGGGGGGGGGGGGGGGGGGGGGGGGGGGGGGGGGGGGGGGGGGGGGGGGGGGGGGGGGGGGGGGGGGGGGGGGGGGGGGGGGGGGGGGGGGGGGGGGGGGGGGGGGGGGGGFGGGGDGGGGGG9DFGGGGGFFGGGFGGGGGGGGGGGDGGGFGGGGGGGGGGGGGGGGEGGGGGFGGGGGDGGGGGGGGGGGGGGGGGGGGGCEF>>FGG;FFGGGGGGGFGGGGGFGFGFFD<C<>GGDGGGFFFFFFBGGEGG3*9@FFFFFFFGDF9C*9?FF?FF0>(
@M04650:207:000000000-C238N:1:1101:14230:12624 1:N:0:19
ACTCCTACGGAGGCAGCAGTGGGGAATATTGCACAATGGGCGCAAGCCTGATGCAGCCATGCCGCGTGTGTGAAGAAGGTTTTCGGATCGTAAAACTCTGTTGTTAGAGAAGAACGTTAAGTAGAGTGGAAAATTACTTAAGTGACGGTATCTAACCAGAAAGGGACGGCTAACTACGTGCCAGCAGCCGCGGTAATACGTAGGTCCCAAGCGTTGTCCGGATTTATTGGGCGTAAAGCGAGCGCAGGTGGTTTCTTAAGTCTGATGTAAAAGGCAGTGGCTCAACCATTGTGT
+
GGGGGGGGGGGEGGGGDGGFGGGGDEFFGGFCAFGGGFGGFGDGGDFFFGFFCGFFGGGFCFGGGDGEGGGGCFFFCGFGGGGGGGGGGGGCGFAEFFEDGGGGGCA<BFFGGGGGGFFCGGDFDGGGGG@FFGGFGGGGFGGGGGGGGCGGGGDGGGGDF8BDCFGCEEG@GGGGGGGGGDACFCFF@CE7CBCEFCCFGFF7CFG5BCGCEGGGGDCCG*==CCGF+75*<E37*:8D39337)95>C<DGGGFF4*9C?F76CC<=/*/=)7)8:DF3:C?6<4,<9@:A<
@M04650:207:000000000-C238N:1:1101:12343:12627 1:N:0:19
ACTCCTACGGGAGGCAGCAGTGGGGAATATTGCACAATGGGCGCAAGCCTGATGCAGCCATGCCGCGTGTGTGAAGAAGGCCTTCGGGTTGTAAAGCACTTTCAGCGAGGAGGAAGGTGGTGAGCTTAATACGCTCATCAATTGACGTTACTCGCAGAAGAAGCACCGGCTAACTCCGTGCCAGCAGCCGCGGTAATACGGAGGGTGCAAGCGTTAATCGGAATTACTGGGCGTAAAGCGCACGCAGGCGGTTTGTTAAGTCAGATGTGAAATCCCCGGGCTCAACCTGGGAAC
+
GGGGGGGGGGGGGGGGGGGGGGGGGGGGGGGGGGGGGGFFGGGGGGGGGGGGGGGGGGGGGGGGGGGGGGGGGGGGGGGGGGGGGGGGGGGGGGGGGGGGGGGGGGEEGGGGGGGGGGGGGGGGGGGGGGGGCEGGGGGGFGGFGGGGGGGGGGGGGGGGGGGGGGGDGGGGGGGGGGGGGGGGGGFGGGGGGGGGGGGGGGGGGGGGGFGCCEGDFGGGGGGGFFFFG<FGFGDGFFBDFGFFGGGGEDGCDGGFFFFFGFG77FFFFFFFFFFFF9CBBBGF9FF:?F5:?3
@M04650:207:000000000-C238N:1:1101:14632:12648 1:N:0:19
ACTCCTACGGGAGGCAGCAGTGGGGAATATTGCACAATGGGCGCAAGCCTGATGCAGCCATGCCGCGTGTGTGAAGAAGGCCTTCGGGTTGTAAAGTACTTTCAGCGGGGAGGAAGGGAGTAAAGTTAATACCTTTGCTCATTGACGTTACCCGCAGAAGAAGCACCGGCTAACTCCGTGCCAGCAGCCGCGGTAATACGGAGGGTGCAAGCGTTAATCGGAATTACTGGTCGTAAATCGCACGCAGGCGGTTGATTAAGTCATATGTTAAATCCCCGTGCTCAACCTGGGAAC
+
CGGGGGGGGGD@CCE>FFFFGGGGDD@FDGG,FCECCE<@@FGFED7FGG@<F<FCFGG<EDFFE@7CEFFF8AA99CC8EFFFG,,4CFCF99<5B<FFGGF<<BC7+:7CFDFCECCBFD9ACFF9,F,>BFFG9DEFCCF9,7:FF7FFF+@*<7,,@,?<,>D*>>F7ACFCB*C7:C98B629C:?7*=**?9C******;55+++:*:C**:75***:E+<C+*3<):**1*157575<3)))))9C3*999*0<7:7*:*6*1**9=)9(-*)047**054())(((
@M04650:207:000000000-C238N:1:1101:15442:12656 1:N:0:19
ACTCCTACGGGAGGCAGCAGTGGGGAATATTGCACAATGGGCGCAAGCCTGATGCAGCCATGCCGCGTGTATGAAGAAGGCCTTCGGGTTGTAAAGTACTTTCAGCGGGGAGGAAGGTGCTGAGGTTAATAACCTCAGCAATTGACGTTACCCGCAGAAGAAGCACCGGCTAACTCCGTGCCAGCAGCCGCGGTAATACGGAGGGTGCAAGCGTTAATCGGAATTACTGGGCGTAAAGCGCACGCAGGCGGTCTGTCAAGTCGGATGTGAAATCCCCGGGCTCAACCTGGGAAC
+
GFE<FGGGEEGGGGGGGGGDEFGEFGGGGGGGGGGGGGFFGGGGGGGGGFFGGCFGGGGGGGGFFEGCBFFFEGGDFGGGGGGGGGGGGGGGFGFGGGGFGGGGFGCECGGGGGGGGGGGGGFGG>FG9FFFGG9FGGGFGFAEFFGGGGGGGGGGGGGGGGGGFGGGGGGGGGGGGGFFEFFGFFGFGEGGCEEGGFGGGDGDGGGGDF7CGGGGGGGGD<EGG:FGFFFGFEC=FDFGFGF3<7<9:DD777DFFFFFGFGD>DC2@B?FFFF4?FD))3D?F4F7?FFFF:
@M04650:207:000000000-C238N:1:1101:26257:12695 1:N:0:19
ACTCCTACGGGAGGCAGCAGTAGGGAATCTTCCGCAATGGACGAAAGTCTGACGGAGCAACGCCGCGTGAGTGAAGAAGGTTTTCGGATCGTAAAACTCTGTTGTTAAAGAAGAACAAGGATGAGAGTAACTGCTCATCCCCTGACGGTATTTAACCAGAAAGCCACGGCTAACTACGTGCCAGCAGCCGCGGTAATACGTAGGTGGCAAGCGTTGTCCGGATTTATTGGGCGTAAAGCGAGCGCAGGCGGTTCTTTAAGTCTGATGTGAAAGCCCCCGGCTCAACCGGGGAGG
+
GGGGGGGGGGGGGGGGGGGGGGGGGGGGGGGGGGGGGGGGGGGGGGGGGGGGGGGGGGGGGGGGGGGEFGGGGGGGGGGGGGGGGGGGGGGGGGGGGGGGGGGGGGGGGGGGGGGGGGFGGGGGGGGGFGGGGGGGGGGFGGGGGGGGGGGGGGGGGGGGGGGGGGGGGGGGGGGGGGGGGGGGGFGGGGGGGGGGGGGGGGGGGGGGGGGGGGGGGGGGGGDGF?99EFGGFGGGGGFGFDDFGGGGFGGGDG7=FBFFGFGGFGGFFFFF4)7<:9GDF9DFFF59BFF6>>
@M04650:207:000000000-C238N:1:1101:23143:12730 1:N:0:19
ACTCCTACGGGAGGCAGCAGTAGGGAATCTTCCGCAATGGACGAAAGTCTGACGGAGCAACGCCGCGTGAGTGAAGAAGGTTTTCGGATCGTAAAACTCTGTTGTTAAAGAAGAACAAGGATGAGAGTAACTGCTCATCCCCTGACGGTATTTAACCAGAAAGCCACGGCTAACTACGTGCCAGCAGCCGCGGTAATACGTAGGTGGCAAGCGTTGTCCGGATTTATTGGGCGTAAAGCGAGCGCAGGCGGTTCTTTAAGTCTGATGTGAAAGCCCCCGGCTCAACCGGGGAGG
+
GGGGGGGGGGGGGGGGGGGGGGGGGGGGGGGGGGGGGGGGGGGGGGGGGGGGGGGGGGGGGGGGGGGGGGGGGGGGGFGGD?EGGGGGGGGGGGGGGGEEGGFGGGGGGGGGGGGGGGGGGGGGGGGGGGGGGGGGGGGGGGGGGGGGGGGGGCFGGGGGGGGFCGGGGGGGGGGGGBFGGFGCFGGGGGGGGGGGGFGGGGGGEFGGCC:EGGGGGGGGGCGE?CGGGGGGFGGGCC?DFGFFG<)9@GDCDGFFFF=FGFGGFGGAFF4@FF5@0;GFF>GFFFFBFF>96>
@M04650:207:000000000-C238N:1:1101:14758:12737 1:N:0:19
ACTCCTACGGGAGGCAGCAGTGGGGAATATTGGACAATGGGCGCAAGCCTGATCCAGCCATGCCGCGTGAGTGATGAAGGCCCTAGGGTTGTAAAGCTCTTTCACCGGTGAAGATAATGACGGTAACCGGAGAAGAAGCCCCGGCTAACTTCGTGCCAGCAGCCGCGGTAATACGAAGGGGGCTAGCGTTGTTCGGATTTACTGGGCGTAAAGCGCACGTAGGCGGACTTTTAAGTCAGGGGTGAAATCCCGGGGCTCAACCCCGGAACTGCCTTTGATACTTGAAGTCTTGAT
+
GGGGGGGGGGGGGGGGGGCCFEFGGDGGFGGGGFGFFGGGGFFGGGEGGGFFGGGEFGGGGFGGGGGGGGGGFGGFCCEFFGGGG8,<EFFFGGGGGGGGGGGCFGGGG>EGGFGFGG9AFEEGGGGCGCFECFDFGDDFGDC>FG>ECGFGDGGGGGCFF@FFDGG7FE7D9FF7:*=FC78CCFF7CC8EFG@>>:EG9CF7C*;/CEEC9E5C59CF?D8C*:*:CFFG46CF>?*>))7337>:B69*3)57.5=?CFDGB)9(7?6?:@FF26:47>*76)85<?FB).
@M04650:207:000000000-C238N:1:1101:27150:12741 1:N:0:19
ACTCCTACGGGAGGCAGCAGTGGGGAATATTGCACAATGGGGGAAACCCTGATGCAGCAACGCCGCGTGAGTGAAGAAGGTCTTCGGATTGTAAAGCTCTGTTAGCAGGGAAGAGATAGGACGGTACCTGCAGAGGAAGCCACGGCTAACTACGTGCCAGCAGCCGCGGTAATACGTAGGTGGCAAGCGTTGTTCGGAATAACTGGGCGTAAAGAGCTCGTAGGTGGTTTGTCGCGTTGTTCGTGAAATCTCACGGCTTAACTGTGAGCGTGCGGGCGATACGGGCAGACTGGG
+
GGGGGGGGGGGGGGGGGGGGGGGGGGGGGGGGGGGGGGGGGGGGGGGGGGGGGGGGGGGGGGGGGGGGGGGGGGGGGGGGGGGGGGGGGGGGGGFFGGGGGGGGGGGGGGGGGGGGGGGGGGGGGGGGGGGGGGGGGGGGGGGGGDGGGGGGGGGGGGGGGGGGGGGGGGEEFFCGGGGGFFGFGFGGGGGGBFGGGGGGGGGGGGGGGGGGGF7CF7CGGGGGFGGEDGGGFDGGGGF7>F>;FGGG=FCGFGGFF@FFGFGGFGGAFF>EFEFBBBGDEFGEFFB<:FF><2
@M04650:207:000000000-C238N:1:1101:13058:12776 1:N:0:19
ACTCCTACGGGAGGCAGCAGTGGGGAATATTGCACAATGGGCGCAAGCCTGATGCAGCCATGCCGCGTGTGTGAAGAAGGCCTTCGGGTTGTAAAGCACTTTCAGCGAGGAGGAAGGCCAATAGCTTAATAGGTTGTTGGATTGACGTTACTCGCAGAAGAAGCACCGGCTAACTCCGTGCCAGCAGCCGCGGTAATACGGAGGGTGCAAGCGTTAATCGGAATTACTGGGCGTAAAGCGCACGCAGGCGGTTTGTTAAGTCAGATGTGAAATCCCCGAGCTTAACTTGGGAAC
+
GGGGGGGGGGGGGGGGGGGGGGGGGGGGGGGGGGGGGGGGGGGGGGGGGGGGGGGGGGGFGGGGFFGGGGGGGGGGGGGGGGGGGGGGGGGGGGFGGGGGGGGGGGGGGGDFGDGGGGGGGGGGGGGGGGGGGGGGGGGGFGGGGGGEGGGGGGGGGGGGGGGFGGGGGCFGGGGGGGFGGGGGGGGDGGGGGGGGFGGGD**:EEGGGFGFEGEGGGGGGGGGGGGGGFGGFEGCFG?DFDEFGGGGDGGDGGGFFFFFE?>FFGF>=6B@FFFFFFDFE06?FFFAAFFFB1
@M04650:207:000000000-C238N:1:1101:23632:12816 1:N:0:19
ACTCCTACGGGAGGCAGCAGTGGGGAATCTTGCGCAATGGGCGAAAGCCTGACGCAGCGACGCCGCGTGAGGGATGACGGCCTTCGGGTTGTAAACCTCTTTCAGCTCCGACGAAGCGTAAGTGACGGTAGGGGCAGAAGAAGCACCGGCCAACTACGTGCCAGCAGCCGCGGTAATACGTAGGGTGCAAGCGTTGTCCGGAATTATTGGGCGTAAAGAGCTCGTAGGCGGTCTGTCGCGTCGGCTGTGAAAACTCGGGGCTCAACTCCGAGCTTGCAGTCGATACGGGCAGGC
+
GGGGGGGGGGGGGGGGGGGGGGGGGGGGGGGGGGGGGGGGGGGGGGGGGGGGGGGGGGGGGEGGGGGGGGGGGGGGGGGGGGGGGGGGGGGGGGGGGGGGGGGGGGGGGGGGGGGGGGGGGGGGGGGGGGGGGGGGGFGGGGGGGGGGGGGEGGGGGGGGGGGGGGGGGGGGGGGGGGGGGGGGGGGGGFGGGGGGGGDEGEGGGGGGCFGGGGGGGGGGGGGGGGGDEGGGFGFGGGFGFGFDGGGGFFFFCFG?EFFBDEFFFFGFFE7BFF?:13=@F63@FEFF;E>:>(
@M04650:207:000000000-C238N:1:1101:13896:12817 1:N:0:19
ACTCCTACGGGAGGCAGCAGTGGGGAATATTGCACAATGGGCGCAAGCCTGATGCAGCCATGCCGCGTGTGTGAAGAAGGCCTTCGGGTTGTAAAGCACTTTCAGCGAGGAGGAAGGCCAATAGCTTAATAGGCTGTTGGATTGACGTTACTCGCAGAAGAAGCACCGGCTAACTCCGTGCCAGCAGCCGCGGTAATACGGAGGGTGCAAGCGTTAATCGGAATTACTGGGCGTAAAGCGCACGCAGGCGGTTTGTTAAGTCAGATGTGAAATCCCCGAGCTTAACTTGGGAAC
+
GGGGGGGGGFGGGGGGGGGGGGGGGGGGGGGGGGGGGGGGGGGGGGGGGGGGGGGGGGGGGGGGGGGFGGGGGGGFGGGGGGGGGGGGGGGGGGGGGGGGGGGGGGGGGGGGGGGGGGGGGGGGGGGGGGGGGGGGGGGFGGFGGGGGGEFGGGGGGGGGGGGGGGGGGGGGGGGGGGGGGGGGGGGGGE=EGGGGGGGGGEGGGGGGGGGGGGGGGGGGECGGFFCFGFGGFGGGGGFGFGFFGDGGFGDGGGGFFFFFGFGGFFGFFFBFF?FFFFG@@>6BFFFFFF@6?1
@M04650:207:000000000-C238N:1:1101:5025:12819 1:N:0:19
ACTCCTACGGGAGGCAGCAGTAGGGAATCTTCCGCAATGGACGAAAGTCTGACGGAGCAACGCCGCGTGAGTGAAGAAGGTTTTCGGATCGTAAAACTCTGTTGATAAAGAAGAACAAGGATGAGAGTAACTGCTCATCCCCTGACGGTATTTAACCAGAAAGCCACGGCTAACTACGTGCCAGCAGCCGCGGTAATACGTAGGTGGCAAGCGTTGTCCGGATTTATTGGGCGTAAAGCGAGCGCAGGCGGTGCTTCAAGGCTGATGTGAAAGCCCCCGGCTCAACCGGGGAGG
+
GGGGGGGGGEGGGGGGGGGGFFGGGGGGGGGGGGGGGGGGFGGGCGGCGFFGGGGGGGGFFGGGGGGCGGGFFGGGGGGGGGGGDGGFDGGGGGGGGGGGGGGGCFGGGGGGGGGDFF@FGGGGGGFFFGFGGGGGGGGGGGGFGGEEGGGAFGGCGGGGFGGGGGGE:EGGGG9B76@FGE@DFGGGGGG7CEGCFG9*5<CEFGGGG6=F5=:8CFGGG<EG+<F7+CF5>7D5C7@CB95>DDCG<579)9:**18=+59*0*0.9@?F4:.78;GDE0C@*)<6;3>04;
@M04650:207:000000000-C238N:1:1101:13393:12821 1:N:0:19
ACTCCTACGGGAGGCAGCAGTAGGGAATCTTCCGCAATGGACGAAAGTCTGACGGAGCAACGCCGCGTGAGTGAAGAAGGTTTTCGGATCGTAAAACTCTGTTGTTAAAGAAGAACAAGGATGAGAGTAACTGCTCATCCCCTGACGGTATTTAACCAGAAAGCCACGGCTAACTACGTGCCAGCAGCCGCGGTAATACGTAGGTGGCAAGCGTTGTCCGGATTTATTGGGCGTAAAGCGAGCGCAGGCGGTTCTTTAAGTCTGATGTGAAAGCCCCCGGCTCAACCGGGGAGG
+
GGGGGGGGGGGGGGGGGGGGGGGGGGGGGGGGGGGGGGGGGGGGGGGGGGGGGGGGGGGGGGGGGGGFGGGGGGGGGGGGGGGGGGGGGGGGGGGGGGGGGGGGGGGGGGGGGGGGGGGGGGGGGGGGGGGGGGGGGGGGGGGGGGGGGGGGGGGGGGGGGGGGGGGGGGGGGGGGGGGGGGGGGGGGGGGGGGGGGGGGGGGGGGFGGGGGGGGGGGGGEDEEFGGGGGGGEGGGGGFDEGFFCDDD@GGDGGGFFF?FCFFGFFCAFBFFB?FFFFGFF9DF?FFFBFF02>
@M04650:207:000000000-C238N:1:1101:7332:12887 1:N:0:19
ACTCCTACGGGAGGCAGCAGTGGGGAATATTGCACAATGGGCGCAAGCCTGATGCAGCCATGCCGCGTGTATGAAGAAGGCCTTCGGGTTGTAAAGTACTTTCAGCGAGGAGGAAGGCATTGTGGTTAATAACCGCAGTGATTGACGTTACTCGCAGAAGAAGCACCGGCTAACTCCGTGCCAGCAGCCGCGGTAATACGGAGGGTGCAAGCGTTAATCGGAATTACTGGGCGTAAAGCGCACGCAGGCGGTTGATTAAGTCAGATGTGAAATCCCCGGGCTCAACCTGGGAAC
+
GGGGGGGGGGGGGGGGGGGGGGGGGGGGGGGGGGGGGGGGGGGGGGGGGGGGGFGGGGGGGGGGGGGGGGFGGGGGGGGGGGGGGGGGGGGGGGGGGGGGGGGGGGGGGFG@CFFGGGGGGGGGGFGGGGGGGGGGGGGGGGGGGGGGGGGGGGGGGGGGGGGGGGGGGGGGGGGDFGFGGGGGGGGGFEGGGGGGGGGGG>EGGEGCGGFGGEGDGGGGGGDFGGGGGGGGFGGGGGFGFGFFGGGD@GDDDGGFFFFFFFFGFFGFFFFFF??FB>DDFFGFFFF?FFFFF3
@M04650:207:000000000-C238N:1:1101:16250:12925 1:N:0:19
ACTCCTACGGGAGGCAGCAGTAGGGAATCTTCGGCAATGGACGAAAGTCTGACCGAGCAACGCCGCGTGAGTGAAGAAGGTTTTCGGATCGTAAAACTCTGTTGTTAGAGAAGAACAAGTAGGAGAGTAACTGCTCTTACCTTGACGGTATCTAACCAGAAAGCCACGGCTAACTACGTGCCAGCAGCCGCGGTAATACGTAGGTCCCAAGCGTTGTCCGGATTTATTGGGCGTAAAGCGAGCGCAGGCGGTTCTTTAAGTCTGATGTGAAAGCCCCCGGCTCAACCGGGGAGG
+
GGGGGGGGGGGDGGGGGGGGGCGGFGGGGGGGFGGGGGGGFGGGGGGDGGGGFGGGGGGGGGGGEGGGGFGGGGGGGGGGGGGGGGGGGGGGGGGGGGGGGGGGGGGGGGGGGGGGGGGGGFGGCGDGFFAFGGFGGGGGGGGGGGGGGGGGGAFAFFFGGGGGGGGGGGGGGGGGGGGGGGGCFGGGGGGGCE@EGGGGGGGG9CFG9CEGGGEEGFGGG:8EC+<EGFFGFGGGGFFDBDFFG3<DDCDCDC*9FF4@?FCF4FG4?/9FFFF>29DF331/?FF66DD>6B
@M04650:207:000000000-C238N:1:1101:24955:12938 1:N:0:19
ACTCCTACGGGAGGCAGCAGTGGGGAATTTTGGACAATGGGCGCAAGCCTGATCCAGCAATGCCGCGTGCAGGAAGAAGGCCTTCGGGTTGTAAACTGCTTTTGTCAGGGAAGAAATCTTCTGGGTTAATACCTCGGGAGGATGACGGTACCTGAAGAATAAGCACCGGCTAACTACGTGCCAGCAGCCGCGGTAATACGTAGGGTGCGAGCGTTAATCGGAATTACTGGGCGTAAAGCGTGCGCAGGCGGCTTTGCAAGACAGCTGTGAAATCCCCGGGCTCAACCGGGGAGG
+
GGGGGGGGGGGGGGGGGGGGGGGGGGGGGGGGGGGGGGGGGGGGGGGGGGGGGGGGGGGGGGGGGGGGGGGGGGGGGGGGGGGGGGGGGGGGGGGGGGGGGGGGGGGGGGGGGGGGGGGGGGGGGGGGGGGGGGGGGGGGGGGGGGGGGGGGGGGGGGGGGGGGGGGGGGGGGGGGGGGFGGGGGGGGDGGGGGGGGGGGFGGGGGGGGGGGDCEGGGGGEGGGGGGGGGGGFGGGGGFGFGFFGGGGEDGGGDGFFFFFFFGF)*94?FFFF4@??>GFFFC?FFF;BFF0;F
@M04650:207:000000000-C238N:1:1101:12132:12958 1:N:0:19
ACTCCTACGGGAGGCAGCAGTAGGGAATCTTCCGCAATGGACGAAAGTCTGACGGAGCAACGCCGCGTGAGTGAAGAAGGTTTTCGGATCGTAAAACTCTGTTGTTAAAGAAGAACAAGGATGAGAGTAACTGCTCATCCCCTGACGGTATTTAACCAGAAAGCCACGGCTAACTACGTGCCAGCAGCCGCGGTAATACGTAGGTGGCAAGCGTTGTCCGGTTTTATTGGGCGTAAAGCGAGCGCAGGCGGTTCTTTAAGTCTGATGTGAAAGCCCCCGGCTCAACCGGGGAGG
+
GGGGGGGGGGGGGGGGGGGGGGGGGGGGGGGGGGGGGGGFGGGGGGGGGGGGGGGGGGGGGGGGGGGGGGGGGGGGGGGGGGGGGGGGGGGGGGGGGGGGGGGGGGGGGGGGGGGGGGFGFGGGGFGGGGGGGGFFGGGGGGGGGGGGGGGGGGGGGGFGGGCGDFGGGGGGGGGGGGGGGGGGGGGGGGEEGEGGGGFGGGGGGGFGGGGGDGGCCFGDEGCGGGGG7C8CBEGCFGB77<@EGCD:>GGD<CCFFF48CFGF?FDAF4?6B:FFFFDBF>GFFF>;BBB9>F
@M04650:207:000000000-C238N:1:1101:15200:12961 1:N:0:19
ACTCCTACGGGAGGCAGCAGTGGGGAATATTGCACAATGGGCGCAAGCCTGATGCAGCCATGCCGCGTGTGTGAAGAAGGCCTTCGGGTTGTAAAGCACTTTCAGCGAGGAGGAAGGTGGTGAGCTTAATACGCTCATCAATTGACGTTACTCGCAGAAGAAGCACCGGCTAACTCCGTGCCAGCAGCCGCGGTAATACGGAGGGTGCAAGCGTTAATCGGAATTACTGGGCGTAAAGCGCACGCAGGCGGTTGATTAAGTCAGATGTGAAATCCCCGAGCTTAACTTGGGAAC
+
GGGGGGGGGGGGGGGGGGGGGGGGGGGGGGGGGGGGGGGGGGGGGGGGGGGGGGGGGGGGGGGGGGGGGGGGGGGGGGGGGGGGGGGGFGGGGGGGGGGGGGGGGGGGGGGGGGGGGGGGGGGGGGGGGGGGGGGGGGGGGGGGGGFGGGGGGGGGGGGGGGGGGGGGGGGGGGGGGGGGGGFFGGGGGGGGDGGGGGGGGDEGGGGGGGGGGGGDGGGGGGEFGGGGGGFGEGGGFGFGFGFFG3>DBGGDCDFFFFFFGFGGFDCBFFFFFFFFFFG>E>G??FFAA@FBF6
@M04650:207:000000000-C238N:1:1101:27442:12963 1:N:0:19
ACTCCTACGGGAGGCAGCAGTGGGGAATATTGCACAATGGGCGCAAGCCTGATGCAGCCATGCCGCGTGTATGAAGAAGGCCTTCGGGTTGTAAAGTACTTTCAGCGGGGAGGAAGGGAGTAAAGTTAATACCTTTGCTCATTGACGTTACCCGCAGAAGAAGCACCGGCTAACTCCGTGCCAGCAGCCGCGGTAATACGTAGGTGGCAAGCGTTGTCCGGATTTATTGGGCGTAAAGCGAGCGCAGGCGGTTCTTTAAGTCTGATGTGAAAGCCCCCGGCTCAACCGGGGAGG
+
GGGGGGGGGGGGGGGGGGGGGGGGGGGGGGGGGGGGGGGGGGGGGGDGGGGGGGGGGGGGGGGGGGGGGGGGGGGGGGGGGGGGGGGGGGGGGGGGGGGGGGGGGGGGGGGDGGGGGGGGGGGGGGGGGGGGGGGGGGFGGGGGGGGGGGGGGGGCFGGGGGGGGGGGGGGGGGGGGGGGGGGGGGFGGDGGGGGDGGGGGGGGGGDCFGGGGGGGGGGGGGG5E7FGGGGFFGGGGGFDDGFFGGGGDGG)9DDFFFFFGFGGFGGFFFFFFFFF?BGFFBG?FFFFFFF07>
@M04650:207:000000000-C238N:1:1101:18896:12968 1:N:0:19
ACTCCTACGGGAGGCAGCAGTAGGGAATCTTCCGCAATGGACGAAAGTCTGACGGAGCAACGCCGCGTGAGTGAAGAAGGTTTTCGGATCGTAAAACTCTGTTGTTAAAGAAGAACAAGGATGAGAGTAACTGCTCATCCCCTGACGGTATTTAACCAGAAAGCCACGGCTAACTACGTGCCAGCAGCCGCGGTAATACGTAGGTGGCAAGCGTTGTCCGGATTTATTTGGCGTAAAGCGAGCGCAGGCGGGTTCTTAAGTCTGATGTGAAAGCCCCCGGCTCAACCGGGGAGG
+
GGGGGGGGGGGGGGGGGGGGGGGGGGGGGGGGGGGGGGGGGGGGGGGEGGGGGGGGGGGGGGGGGGGGGGGFGGFGGGGGGFGGGGGGGGGGGGGGGGGGGGGGGGGGGGGGGGGGGFAEEGGGFGFGGGGGEDGEAFDDFFGDFGGGEGGGCFGFGGFGGGFFFGGGGGDBFFFGGCGGGGGG>:EF8>ECGGGGFFGGGCCGFGGGGGG=8EGDG+@<ED=CCFGE+:CC7CCEGGFG@D:7<DGGFGGCGDG4F=BFFFGGFG:AFFFFFFFF66DEE1DFFFF69@@02>
@M04650:207:000000000-C238N:1:1101:7296:12970 1:N:0:19
ACTCCTACGGGAGGCAGCAGTGGGGAATATTGCACAATGGGCGCAAGCCTGATGCAGCCATGCCGCGTGTATGAAGAAGGCCTTCGGGTTGTAAAGTACTTTCAGCGAGGAGGAAGGCATTGTGGTTAATAACCGCAGTGATTGACGTTACTCGCAGAAGAAGCACCGGCTAACCCCGTGCCAGCAGCCGCGGTAATACGGAGGGTGCAAGCGTTAATCGGAATTACTGGGCGTAAAGCGCACGCAGGCGGTGGATTAAGTCAGATGAGAAATCCCCGAGCTTAACTTGGTAAC
+
GGGGGGGGGGGGGGGGGGGGGGGGGGGGGGGGGGGGGGGGGGGGGGEGGGGGGGGGGGGGCGGGGGGGGF8FGGGGGGGGGGGGGGDGFFEGCGGGCDFEFGGGGGG7FGGGFGGGDDGFE<?FCADCCAGD<<BCF:@>@D,CFG@3@>3CFG@@FGGGCDCF87DGGDBCDC,>CE<CEF2<:@GG7*=EE:81BC9C5CCCEGGGFF9*;CEGCFDC551/23+<<68C@2>CF:7D@G))/9<<3C3>)99=?*192=>F*:7)064??7//44DE),9@FB?BAF*64.
@M04650:207:000000000-C238N:1:1101:20009:12971 1:N:0:19
ACTCCTACGGGAGGCAGCAGTAGGGAATCTTCCGCAATGGACGAAAGTCTGACGGAGCAACGCCGCGTGAGTGAAGAAGGATTTCGGTTCGTAAAGCTCTGTTGTTAGGGAAGAATGTTTTCGTAGTAACTATACGAGAAAGAGACGGTACCTAACCAGAAAGCCACGGCTAACTACGTGCCAGCAGCCGCGGTAATACGTAGGTGGCAAGCGTTGTCCGGAATTATTGGGCGTAAAGCGCACGCAGGCGGTTTGTTAAGTCAGATTTGAAATCCCCATGCTTAACTTGTGAAC
+
FD<E@FG@7@@FGGFEGDFGGG<9@FE<FFGDGDG:FC<E<FG:@@CFGGGGGFF7::CEFC7@FFG>F@@CE?CEGGGC,CAFF@CFGFGC,4BEED=CF?DD<<5FG8,??4FGGBFEFAFGE<><DCFDF<CFGG7:C=@DDC@CFFGGFGGGGGGC7@7D3@@@*>CEFGF9DC<>8*687:,=FCEBCE@*BCFG2B=7CFF=C6CGGEGC>>;D85:7++0<+*;CBG5:*:FD>C:D3D)175<DDG775*97<@>>@7*)1*/19*)0,(*.)6F8*14))*06>)
@M04650:207:000000000-C238N:1:1101:6412:12972 1:N:0:19
ACTCCTACGGGAGGCAGCAGTGGGGAATATTGCACAATGGGCGGAAGCCTGATGCAGCGACGCCGCGTGGGGGCTGACGGCCTTCGGGTTGTAAACCTCTTTCACCAAGGACGAAGCGGGAGTGACGGTATCTAACCAGAAAGGGACGGCTAACTACGTGCCAGCAGCCGCGGTAATACGTAGGTCCCAAGCGTTGTCCGGATTTATTGGGCGTAAAGCGAGCGCAGGTGGTTTCTTAAGTCTGATGTACAAGGCAGTGGCTCAACCATTGTGTGCATTGGAAACTGGGAGACT
+
FFF<FGGGE@CFGGG;CGFFE@FGD7BGFGFGAFGC8CCGCFGDGG+@FEFGGGGGGG:FFFGGGGGGGE+8F+@FGFGDEGGGG+>7BFFFCFGGFD8FFGGGGGG==@8BF@@FGGGC7FC:,;>FFCGGGGBFGG@BCEC:F7FEFFECEFGC<EFCCFCFFCCFGEDGGGGGGFFFFFGDC++;78:E8:?8;EC88**;@CCEFG5ECEC8C:CD*58CE5CC*7;=>EFGG>6FFFFFG*:DF*:C7*9)0008=5DC=CGF@FFFBF5@9):44)*974*(845:?<
@M04650:207:000000000-C238N:1:1101:8917:13029 1:N:0:19
ACTCCTACGGGAGGCAGCAGTGGGGAATATTGCACAATGGGGGAAACCCTGATGCAGCAACGCCGCGTGAGTGAAGAAGGTCTTCGGATTGTAAAGCTCTGTTAGCAGGGAAGAGATAGGACGGTACCTGCAGAGGAAGCCACGGCTAACTACGTGCCAGCAGCCGCGGTAATACGTAGGTGGCAAGCGTTGTTCGGAATAACTGGGCGTAAAGGATGCGTAGGCGGTTAGATAAGTTATGTGTTAAATATATAGGCTTAACCTGTAGAAAGCACATAAAACTGTGTAACT
+
GGFGGGGGGGGGGGGGGGGGGGGGGGGGGGGFGGGGGGGGGGGGGGGGGGGGGGGGGGGGGGGGGGGGGGGGGGGGGGGGGGGGGGGGGGGGGGGGGGGGGGGGGGGGGGGGGGGFGGGGGGGGGFGGGGGGGGGGGGGGGGGGGGGGGGGFCGGGGGGGGGGGFFGGGGFEGGGGGGGGGGGGGCGGGG=EGGFCEEGGFFGGCFFGGEGGGGFGEFGGGGG5?EGGGDFDFGFGGGFC?CF@FFGGFDGGGGFF46?FCFGGF::2@??FF?F:AA7?FFGFFFFFBF=
@M04650:207:000000000-C238N:1:1101:25404:13041 1:N:0:19
ACTCCTACGGGAGGCAGCAGTGGGGAATCTTGCGCAATGGGCGAAAGCCTGACGCAGCGACGCCGCGTGAGGGATGACGGCCTTCGGGTTGTAAACCTCTTTCAGCCTTGACGAAGCGTAAGTGACGGTAGGGGCAGAAGAAGCACCGGCCAACTACGTGCCAGCAGCCGCGGTAATACGTAGGGTGCAAGCGTTGTCCGGAATTACTTGGCGTAAAGCGCACGCAGGCGGTCTGTCAAGTCGGATGTGAAATCCCCGGGCTCAACCTGGGAACTGCATTCGAAACTGGCAGGC
+
GGGGGGGGGGGBGGGGGGGGGGGGGGGGGGGGGGGGDGGGGGGGGGGGGGGGGGGGGGGGGGGGGDGEGGGGGGGGGGGGGGDGFGGGGGCFGGGGGGGFGGGFFEFFFGGGGGGGGGGGGGCC9FFE@<FCE:EC::FGGGGGCFGBCCEEGGGGDGG:FF;:F7CFBEC7CCGDGGGG@CEE8@EEC++/*;EGC?FGGG*@CFGF+<EFGE5C5:>DCDECEGEGGCG7>EFGFG=*9C>@:37FFDFGC7C?>BE35:C=*2C2>>7:F>FFF7C?F2*)8DFA74)(3(
@M04650:207:000000000-C238N:1:1101:5987:13075 1:N:0:19
ACTCCTACGGGAGGCAGCAGTAGGGAATCTTCCGCAATGGACGAAAGTCTGACGGAGCAACGCCGCGTGAGTGAAGAAGGTTTTCGGATCGTAAAACTCTGTTGTTAAAGAAGAACAAGGATGAGAGTAACTGCTCATCCCCTGACGGTATTTAACCAGAAAGCCACGGCTAACTACGTGCCAGCAGCCGCGGTAATACGTAGGTGGCAAGCGTTGTCCGGATTTATTGGGCGTAAAGCGAGCGCAGGCGGTTCTTTAAGTCTGATGTGAAAGCCCCCGGCTCAACCGGGGAGG
+
GGGGGGGGGGGFGGGGGGGGGGGGGGGGGGGGGGGGGGGGGGGGCGGGGGGGGGGGGGGGGGGGGGGGGGGGGGGGGGGGFGGGGGGGGGGGGGGFGGGGGGGGGGGGGGGGGGGGGGGFGGGGGGGGGGGGGGGGGGGFFGGGGGGGGGFFGGGGGGGGGGGGGGGGGGGGGGGGGGGGGGGGEGDGGGGGGGGGGFGGGGGGGGGGGGGGGEGGGFCDGD*:9?FGGGGGFGDGG74C@GFFC5CC5DGDGGCF4?BFEFCGFCF>FFFFFF>@BFGEF07=FFFBFFF>BF
@M04650:207:000000000-C238N:1:1101:26397:13098 1:N:0:19
ACTCCTACGGGAGGCAGCAGTAGGGAATCTTCGGCAATGGACGAAAGTCTGACCGAGCAACGCCGCGTGAGTGAAGAAGGTTTTCGGATCGTAAAACTCTGTTGTTAGAGAAGAACAAGGACGTTAGTAACTGAACGTCCCCTGACGGTATCTAACCAGAAAGCCACGGCTAACTACGTGCCAGCAGCCGCGGTAATACGTAGGTGGCAAGCGTTGTCCGGATTTATTGGGCGTAAAGCGAGCGCAGGCGGTTTCTTAAGTCTGATGTGAAAGCCCCCGGCTCAACCGGGGAGG
+
GGGGGGGGGGGGGGGGGGGGGGGGGGGGGGGGGGGGGGGGGGGGGGGGGGGGGGGGGGGGGGGGGGGFGGGGGGGGGGGGFGGGGGGGGGGGGGGGGGGGGGGGGGGGGGGGGGGGGGFGGGGFFGGGGGGGGGGGGGGEGGGGGGGGGGGGGGGGGGGGGGGFGGGGGGGGGGGGGGGGCGGGGGFGFGGGGGGGGGGGGGGGGGGGGGGCGGEGGGGGGGECFFCFGGGGFGGGGGFGFGFEGGGGFGGGGDD@FFFFGFGGFGGB?FFFF;:3:>GDB0969F>>93@>FF
@M04650:207:000000000-C238N:1:1101:18516:13098 1:N:0:19
ACTCCTACGGGAGGCAGCAGTAGGGAATCTTCGGCAATGGACGAAAGTCTGACCGAGCAACGCCGCGTGAGTGAAGAAGGTTTTCGGATCGTAAAACTCTGTTGTTAAAGAAGAACAAGGATGAGAGTAACTGCTCATCCCCTGACGGTATTTAACCAGAAAGCCACGGCTAACTACGTGCCAGCAGCCGCGGTAATACGTAGGTGGCAAGCGTTGTCCGGAATTATTGGGCGTAAAGCGCGCGCAGGTGGTTTAAAAAGTCTGATGTGAAAGCCCACGGCTCAACCGTGGA
+
GGGGGGGGGGGFGGGGGGGGGGGGGGGGGGGGGGGGGGGGGGGCGGGGGGGGGGGGGGGGGGGGGGGGGGEFGGGGGGGGGGGGGGEGGGGGGGGGGGGGGGGGGGGGGGGGGGGGGGDFFGGGGGGGGGGGFEBFGGGGGGGGGGGGGGGFFGGGGGGGGGGGGGGGGGGGGGGGFCFFFFGGGGGGFGGCGGGDGGGGGGGGGGGGGGGGEGGGGGGGEGGGGGGGGGGDDGGGGFFGFGFFGGGGFGC<95C4=BFECFGGFFFBF?6B7F>F?FCB@1C@FFF>2FF?
@M04650:207:000000000-C238N:1:1101:26083:13103 1:N:0:19
ACTCCTACGGGAGGCAGCAGTGGGGAATATTGGACAATGGGCGCAAGCCTGATCCAGCCATGCCGCGTGTGTGAAGAAGGCCTTTTGGTTGTAAAGCACTTTAAGCGAGGAGGAGGCTACTGAGATTAATACTCTTGGATAGTGGACGTTACTCGCAGAATAAGCACCGGCTAACTCTGTGCCAGCAGCCGCGGTAATACAGAGGGTGCGAGCGTTAATCGGATTTACTGGGCGTAAAGCGCACGCAGGCGGTTGATTAAGTCAGATGTGAAATCCCCGAGCTTAACTTGGGA
+
GGGGGGGGGGGFGGGGGGGGGGGGEGGGGGGFGGGGGGGGGGGGGGDGGGGGGGGGGGGGGGGGGGGGGGGGGGFGGGGGGGGGFGGGGGGGGGGGGGGGGGGGGGGFGGGGGGGGGGGGGGGGGGGGGGGGGGFGGGFGGGGGGGGGEGGGGGGGGGGGGFGGGGGGGGGGGGGGGGGGGGGGGGGGGGGGGGGDGFGGGGGGGGGGGGGGGGGDGGGGFGGGEGCCGGEF>EDGDGFGEGFFDGGG>DGGGGGFFFFFGBFCFFGFFFFFFFF)46D>EFG?F444<F??F
@M04650:207:000000000-C238N:1:1101:6058:13110 1:N:0:19
ACTCCTACGGGAGGCAGCAGTAGGGAATCTTCCGCAATGGACGAAAGTCTGACGGAGCAACGCCGCGTGAGTGAAGAAGGTTTTCGGATCGTAAAACTCTGTTGTTAAAGAAGAACAAGGATGCGAGTAACTGCTCATCCCCTGACGGTATTTAACCAGAAAGCCACGGCTAACTACGTGCCAGCAGCCGCGGTAATACGTAGGTGGCAAGCGTTGTCCGGATTTATTGGGCGTAAAGCGAGCGCAGGCGGTTCTTTAAGTCGGATGTGAAAGCCCCCGGCTCAACCGGGGAGG
+
FGFGGGGGGGGGEGGGDG@FGGGGGFGGGGGGG7EFCFEADFGEGGGGGAEEFC@CFEEF8@FGDGGG7?BFFDECFGGGEACFF@G+FCCFCG7BGFFDAFFFGF9EEFFF<AF<A<A8?<<,@=CCFGGFD9<DFGG9B+DFFGGGGGGGGCGG=CAABFGGDECGCC7C<D;BDCFGGGCGGCCFDEGGGGGDCFGGFGGGGFCEF9E5C:C=E7@CED;*<FCCGG5CEG3:3C=D)>@>GCDDFDG593**9B76<@*9:DG(/9@76F7;?6D5>0D=6?F96)79>3
@M04650:207:000000000-C238N:1:1101:16852:13140 1:N:0:19
ACTCCTACGGGAGGCAGCAGTAGGGAATCTTCGGCAATGGACGAAAGTCTGACCGAGCAACGCCGCGTGAGTGAAGAAGGTTTTCGGATCGTAAAACTCTGTTGTTAGAGAAGAACAAGGACGTTAGTAACTGAACGTCCCCTGACGGTATCTAACCAGAAAGCCACGGCTAACTACGTGCCAGCAGCCGCGGTAATACGTAGGTGGCAAGCGTTGTCCGGATTTATTGGGCGTAAAGCGAGCGCAGGCGGTTTCTTAAGTCTGATGTGAAAGCCCCCGGCTCAACCGGGGAGG
+
GGGGGGGGGGGGGGGGGGGGGGGGGGGGGGGGGGGGGGGGGGGGGFGGGGGGGGGGGGGGGGGGGGGGGGGGGGGGGGGGGGGGGGGGGGGGGGGGGGGGGGGGGGGGGGGGGGGGGGGGGGGGGGGGGGGGGGGGGGGGGGGGGGGGGGGGGGGGGGGGGGGGGGGGGGGGGGGGGGGGGGGGGGGGGGGGGGGGGGGGGGGGGGGGGGGGGGGEGGGGGGGGGEGGGGGGFGGGGC?DFGEFDGGGFGGGGGGFFFF4:@FGFGGDFBFFFFFF<>GDFFG?FFFFFF>(4>
@M04650:207:000000000-C238N:1:1101:17952:13182 1:N:0:19
ACTCCTACGGGAGGCAGCAGTGGGGAATATTGCACAATGGGCGCAAGCCTGATGCAGCCATGCCGCGTGTGTGAAGAAGGCCTTCGGGTTGTAAAGCACTTTCAGCGAGGAGGAAGGCCAATAGCTTAATAGGCTGTTGGATTGACGTTACTCGCAGAAGAAGCACCGGCTAACTCCGTGCCAGCAGCCGCGGTAATACGGAGGGTGCAAGCGTTAATCGGAATTACTGGGCGTAAAGCGCACGCAGGCGGTTTGTTAAGTCAGATGTGAAATCCCCGAGCTTAACTTGGGAAC
+
GGGGGGGGGGGGGGGGGGGGFGGGGGGGGGGGGGGGGGGGGGGGGGGGGGGGGGGGGGGGGGGGGGGGGGGGGGGGGGGGGGGGGGGDGGGGGGGGGGGGGGGGGGGFGGGGGGGGGGGGGGGGGEBFFGFGFFCFF9FG=FEFGGGFGGGGGGGGFGGGGGGGGGGGDGGGGGGFGEFFGGGGGGGGFGGGGGDCC9FGEGGGGGGGGGGGGGGGGGGG=DDGGGGGGGGFEEGGGGFGFG@EGGGGFGDGGDGFFFFF97:DBCFBFFFFFFFFFFGEB>GFFFFFFFF::(
@M04650:207:000000000-C238N:1:1101:19813:13208 1:N:0:19
ACTCCTACGGGAGGCAGCAGTAGGGAATCTTCCGCAATGGACGAAAGTCTGACGGAGCAACGCCGCGTGAGTGAAGAAGGTTTTCGGATCGTAAAACTCTGTTGTTAAAGAAGAACAAGGATGAGAGTAACTGCTCATCCCCTGACGGTATTTAACCAGAAAGCCACGGCTAACTACGTGCCAGCAGCCGCGGTAATACGTAGGTGGCAAGCGTTGTCCGGATTTATTGGGCGTAAAGCGAGCGCAGGCGGTTCTTTAAGTCTGATGTGAAAGCCCCCGGCTCAACCGGGGAGG
+
GGGGGGGGGGGGGGGGGGGGGGGGGGGGGGGGGGGGGGGGGGGGGGGGGGGGGGGGGGGGGGGGGGGGGGGGGGGGGGGGGGGGGGGGGGGGGGGGGGGGGGGGGFGGGGGGGGGGGGGGGGGGGGGGGGGGGGGGGGGGGGGGGGGGGGGGGGGGGGGGGGGGGGGGGGGGGGGGGEGGGGGGGGGGGGGGGGGGGGGGGGGGGGGGGGGGGGGGGGGGGG5ECFDGGGGGFGGGGGFGFGEFGGGDFGGGGGGFFFBFFFGGFFGFFFFFFFFFFFGFFBDF@?FFFFFFBF
@M04650:207:000000000-C238N:1:1101:20182:13234 1:N:0:19
ACTCCTACGGGAGGCAGCAGTGGGGAATATTGCACAATGGGCGCAAGCCTGATGCAGCCATGCCGCGTGTGTGAAGAAGGCCTTCGGGTTGTAAAGCACTTTCAGCGAGGAGGAAGGGTTCAGTGTTAATAGCACTGTTCATTGACGTTACTCGCAGAAGAAGCACCGGCTAACTCCGTGCCAGCAGCCGCGGTAATACGGAGGGTGCAAGCGTTAATCGGAATTACTGGGCGTAAAGCGCACGCAGGCGGTTTGTTAAGTCAGATGTGAAAGCCCCCGGCTCAACCGGGGAGG
+
GGGGGGGGGGGGGGGGGGGGGGGGGGGGGGGGGGGGGGGGGGGGGGGGGGGGGGGGGGGGGGGGGGGGGGGGGGGGGGGGGGGGGGGGGGGGGGGGGGGGGGGGGGGEGGGGGGGGGGGGGGGGGGGGGGGGGGGGGGGGGGGGGGGGGGGGGGGGGGGGGGGGGGGDGGGGGGGGGGGGGGGGGGGGGGGGGGGGGGGGGGGGGGGGGGGGGGGGGGGGGGGGGGGGGFGGEGGGGGFGFGFFGGGGFGGCGGGFFFFFC=FGBGGFFFFFFFFFFFGFFBGFFFF>FFFBBF
@M04650:207:000000000-C238N:1:1101:27078:13271 1:N:0:19
ACTCCTACGGGAGGCAGCAGTGGGGAATATTGCACAATGGGCGCAAGCCTGATGCAGCCATGCCGCGTGTGTGAAGAAGGCCTTCGGGTTGTAAAGCACTTTCAGCGAGGAGGAAGGTGGTGAACTTAATACGTTCATCAATTGACGTTACTCGCAGAAGAAGCACCGGCTAACTCCGTGCCAGCAGCCGCGGTAATACGGAGGGTGCAAGCGTTAATCGGAATTACTGGGCGTAAAGCGCACGCAGGCGGTTTGTTAAGTCAGATGTGAAATCCCCGAGCTTAACTTGGGAAC
+
GGGGGGGGGGGGGGGGGGGGFGGGGGGGGGGGGGGGGGGGGGGGGGGGGGGGGGGGGGGGGGGGGEGFGGGGGGGGGGGGGGGGGGGGFGGGGGGGGGGGGGGGGGGGGGGGGGFGGGGGGGFEFGFGGGGGGGGGGGGGGGGGGGGGGGGGGGGGGGGGGGGGGGGGGGGGGGDGGGGGGGGGGGGGGGGGGGGGGGGGGGGGGGGGGGGGGGGGGGGGGGGGFGGGGGGGFGGEDC4CEGFFGGCDEGGDGDDFFFFFGFGG4DGFFFFFFF6F?FG>DFCFBF?A<F)4:(
@M04650:207:000000000-C238N:1:1101:18848:13290 1:N:0:19
ACTCCTACGGGAGGCAGCAGTAGGGAATCTTCCGCAATGGACGAAAGTCTGACGGAGCAACGCCGCGTGAGTGAAGAAGGTTTTCGGATCGTAAAACTCTGTTGTTAAAGAAGAACAAGGATGAGAGTAACTGCTCATCCCCTGACGGTATTTAACCAGAAAGCCACGGCTAACTACGTGCCAGCAGCCGCGGTAATACGTAGGTGGCAAGCGTTGTCCGGATTTATTGGGCGTAAAGCGAGCGCAGGCGGTTCTTTAAGTCTGATGTGAAAGCCCCCGGCTCAACCGGGGAGG
+
FGGGGGGGGGGGGGGGGGGGEFGGGGGGGFGCEGGGGGGGGGGEGGGGGGGGFGGEEGGGGGGGGDGGG>FGGGGGGGGG<EAFGGGCG>FGGGGFFGGGFGGDFFEFGFGGGGGF?EAFF9FEE?A8FFFGFFBFEFGG8AEGFGGD@FFEGGCA<FFFFGG?DCCEG7FEDFFBEEGGF@>8@EGG>E*=C:CCFC+CCEF7ECGF80:=C=CEEGGGGDC*<FF7CCGF@=DEDFFGFGE@DGC<@CD/9C>BF?4=:=>F**06*96=FFFF?FGFF;C6?@F;BB5(4>
@M04650:207:000000000-C238N:1:1101:16500:13317 1:N:0:19
ACTCCTACGGGAGGCAGCAGTGGGGAATATTGCACAATGGGCGCAAGCCTGATGCAGCCATGCCGCGTGTGTGAAGAAGGCCTTCGGGTTGTAAAGCACTTTCAGCGAGGAGGAAGGGTTCAGTGTTAATAGCACTGTTCATTGACGTTACTCGCAGAAGAAGCACCGGCTAACTCCGTGCCAGCAGCCGCGGTAATACGGAGGGTGCAAGCGTTAATCGGAATTACTGGGCGTAAAGCGCACGCAGGCGGTTTGTTAAGTCAGATGTGAAATCCCCGCGCTTAACGTGGGAAC
+
GGGGGGGGGGGGGGGGGGGGGGGGGGGGGGGGGGGGGGGGGGGGGGGGGFGGGGGGGGGGGGGGGGGGGGGGGGGGGGGGGGGGGGGGFGGGGGGGGGGGGGGGGGGGGGGGGGGGGGGGGGGFGGGGGGGGGGGGGGGGGGDGGGGGGGGGGGGGGGGGGGGGGGGGGGGGGGGGGGGGGGGGGGGGGGEGGGGGGGGGGEGGGGGGGFGGGGGGGGGGGGECFGGGGGGGEGGE<>4DBGEFDCGGEGGGG5C@FF@F<7CDFFGAFFFF*9???>DB39D5@7D:?FB6:(
@M04650:207:000000000-C238N:1:1101:10701:13360 1:N:0:19
ACTCCTACGGGAGGCAGCAGTAGGGAATCTTCCGCAATGGACGAAAGTCTGACGGAGCAACGCCGCGTGAGTGAAGAAGGTTTTCGGATCGTAAAACTCTGTTGTTAAAGAAGAACAAGGATGAGAGTAACTGCTCATCCCCTGACGGTATTTAACCAGAAAGCCACGGCTAACTACGTGCCAGCAGCCGCGGTAATACGTAGGTGGCAAGCGTTGTCCGGATTTATTGGGCGTAAAGCGAGCGCAGGCGGTTCTTTAAGTCTGATGTGAAAGCCCCCGGCTCAACCGGGGAGG
+
GGGGGGGGGGGGGGGGGGGGGGGGGGGGGGGGGGGGGGGGGGGGGGGGGGGGGGGGGGGGGGGGGGGFGGGGGGGGGGGGFGGFGGGGGGGGGGGGGGGGGGGGGGGGGGGGGGGGGGFGFGGGGGGGGGFGGGGGGGGGGGGGGGGGGGGGGGGGGGGGGGGGFGGGGGGGGGGGFEGGGGGGFGGGGGGGGGCEGGGGFGGC9CGGGGGGGECEGGGGGDECCGFFGGGGFGDGGGFGEGFF3DGD3CDD3D*97F@FGFGGFCC<F?FFFFFFFFDE>>C*9?4(4BB6;F
@M04650:207:000000000-C238N:1:1101:2496:13409 1:N:0:19
ACTCCTACGGGAGGCAGCAGTGGGGAATATTGCACAATGGGCGCAAGCCTGATGCAGCCATGCCGCGTGTATGAAGAAGGCCTTCGGGTTGTAAAGTACTTTCAGCGGGGAGGAAGGCATTGTGGTTAATAACCACAGTGATTGACGTGACTCGCAGAAGAAGCACCGGCTAACTCCGTGCCAGCAGCCGCGGTAATACGGAGGGTGCAAGAGTTAATCGGAATTACTGGGCGTAAAGAGCACGCAGGCGGTTGATTAAGGCAGAGGTGAAATCCCCGAGATTAACTGGGGAAC
+
GGGGGGGGGGGGGGBFGGGGFFGGDGGDGF9@F<FGGGGGGGGD@EFGGFEFGGCEFG,E,CFEFFGGGCGCEFFGGGGEDFFGGFGD=CFGGGFGDEEF,EFFGFGGGGEEDF@DGGCG9FGGGGGCDF<CC>E7DFCDCF9FGCGG+>FFA>**@<CFFGCFC7,<1**63<,,,46=EB98:8C8*18CC8*3+?>CC8?:C*/*<C?*2++<9*:7;>/1<C??EGGC;/>7FG4>@75@C3733CDD7C<*7=09+77C>**.77/9*6))(49<)2:6@4=)(7>?6,
@M04650:207:000000000-C238N:1:1101:22517:13479 1:N:0:19
ACTCCTACGGGAGGCAGCAGTGGGGAATATTGCACAATGGGCGCAAGCCTGATGCAGCCATGCCGCGTGTATGAAGAAGGCCTTCGGGTTGTAAAGTACTTTCAGCGAGGAGGAAGGCATTGTGGTTAATAACCACAGTGATTGACGTTACTCGCAGAAGAAGCACCGGCTAACTCCGTGCCAGCAGCCGCGGTAATACGGAGGGTGCAAGCGTTAATCGGAATTACTGGGCGTAAAGCGCACGCAGGCGGTTGATTAAGTCAGATGTGAAATCCCCGAGCTTAACTTGGGAAC
+
GGGGGGGGGGGGGGGGGGGGGGGGGGGGGGGGGGGGGGGGGGGGGGGGGGGGGGGGGGGGFGGGGGGGGGGGGGGGGGGGGGGGGGGGGGGGGGGGGGGGGGGGGGGGGGGGGGGGGGGGEGGGGGGFGGGGGGGGGGGGGGGGGGGGGGDGGGGGGGGGGGGGGGGGGGGGGG9EFGFGEGFGGGGGF:EEGGGGGGGGGGGGGGGGGGGGGGGGCFGGGGGGGGGGFG5CBEGGFFFGFG3>DC/9DGCDGGFFFFFFGFCGBGGDFFFFFFFFF>DFF>FFFFFFFFFFB,
@M04650:207:000000000-C238N:1:1101:27016:13504 1:N:0:19
ACTCCTACGGGAGGCAGCAGTGGGGAATATTGCACAATGGGGGAAACCCTGATGCAGCAACGCCGCGTGAGTGAAGAAGGTCTTCGGATTGTAAAGCTCTGTTAGCAGGGAAGAGATAGGACGGTACCTGCAGAGGAAGCCACGGCTAACTACGTGCCAGCAGCCGCGGTAATACGTAGGTGGCAAGCGTTGTTCGGAATAACTGGGCGTAAAGGATGCGTAGGCGGTTAGATAAGTTATGTGTTAAATATATAGGCTTAACCTGTAGAAAGCACATAAAACTGTGTAACT
+
GGGGGGGGGGGGGGGGGGGGGGGGGGGGGGGGGGGGGGGGGGGGGGGGGGGGGGGGGGGGGGGGGGGGGGGGGGFGGGGGGGGCFGEGGGGGGGGGGGGGGGGGGGGGF@BFGEGGGGG?EEFGGDGCDDC@CDF7A>FFEF<FEGGFGGGGGGFFFFGGGGGGGDGGGGGGGGGGG?FGGBGGGGGGGEEDGGGGGGGGGGC;BF5=BEEECFCFFGGGEDGDGDG:C<CC?F=GGFF767=FGGGGFDGGGDF?FFFFG@:C@:CAFFFFF:>@4A7FF<FFFF66<FF
@M04650:207:000000000-C238N:1:1101:18474:13525 1:N:0:19
ACTCCTACGGGAGGCAGCAGTGGGGAATATTGCACAATGGGGGAAACCCTGATGCAGCAACGCCGCGTGAGTGAAGAAGGTCTTCGGATTGTAAAGCTCTGTTAGCAGGGAAGAGATAGGACGGTACCTGCAGAGGAAGCCACGGCTAACTACGTGCCAGCAGCCGCGGTAATACGTAGGTGGCAAGCGTTGTTCGGAATAACTGGGCGTAAAGGATGCGTAGGCGGTTAGATAAGTTATGTGTTAAATATATAGGCTTAACCTGTAGAAAGCACATAAAACTGTGTAACT
+
GGGGGGGGGGGGGGGGGGGGGGGGGGGGGGGGGGGGGGGGGGGGGGGGGGGGGGGGGGEGGGGGGGGGGGGGGGGGGGGGGFGGGGGGGEGGGGGGGGGGGGGGGGGGGGFGGGGGFGGGGGGGGFGGCDF8FAFFEEGFFGGECEG7<DCGGGFGFFCCCFGGGGGGGGGGFGGGFGGGGGGGGCFGGG=EGFFC*:B89CFCGGGGGGE5FFFGGGGGEGGG?C=GE3@9=EGG:**CBGFF*::>6>:>CFG*7?@?<=*:>:C5?FFF?9;FFFG?F7>89BF9:?F
@M04650:207:000000000-C238N:1:1101:21046:13540 1:N:0:19
ACTCCTACGGGAGGCAGCAGTGGGGAATATTGCACAATGGGCGCAAGCCTGATGCAGCCATGCCGCGTGTGTGAAGAAGGCCTTCGGGTTGTAAAGCACTTTCAGCGAGGAGGAAGGCCAATAGCTTAATAGGCTGTTGGATTGACGTTACTCGCAGAAGAAGCACCGGCTAACTCCGTGCCAGCAGCCGCGGTAATACGGAGGGTGCAAGCGTTAATCGGAATTACTGGGCGTAAAGCGCACGCAGGCGGTTTGTTAAGTCAGATGTGAAATCCCCGAGCTTAACTTGGGAAC
+
GGGGGGGGGGGGGGGGGGGGGGGGGGGGGGGFGGGGGGGGGGGGGGGGGGGGGGGGGGGGGGGGGGGGGGGGGGGGGGGGGGGGGGGGGGGGGGGGGGGGGGGGGGGGGGGGGGGGGGGGGGGGGGGGGGGGGGGGGGGGGGGGGGGGGGGGGGGGGGGGGGGGGGGGGGGGGGGGGGGGGGGGGGGGGGGGGGGGGGGGGCEGGGGGGGGGGCDEGGGGGGGGGGGGFFCGFGGGCGFGFGFFGGGGEGGGGGGFF=@BFFGGFGGFFFFFFFF??>DDDFGFFFFFFF:083
@M04650:207:000000000-C238N:1:1101:9968:13578 1:N:0:19
ACTCCTACGGGAGGCAGCAGTGGGGAATATTGCACAATGGGCGCAAGCCTGATGCAGCCATGCCGCGTGTGTGAAGAAGGCCTTCGGGTTGTAAAGCACTTTCAGCGAGGAGGAAGGTGGTGAGCTTAATACGTTCATCAATTGACGTTACTCGCAGAAGAAGCACCGGCTAACTCCGTGCCAGCAGCCGCGGTAATACGTAGGTGGCAAGCGTTGTCCGGATTTATTGGGCGTAAAGCGAGCGCAGGCGGTTCTTTAAGTCTGATGTGAAAGCCCCCGGCTCAACCGGGGAGG
+
GGGGGGGGGGGGGGGGGGGGGGGGGGGGGGGGGGGGGGGGGGGGGGGFGGGGGGGGGGCFFFGGGGGGGGGGGGGFGGGGGGGGGGGGGGGGGGGGGGGGFFGGGGC@FFGGGGGGGGGGGGFGGFFAFE9FFFGG<FF<FEGGGGGGGG7DGGGCFC<FGGGG,>DGGGGGFGGGGGGGGGFFGG>FGDGGGEEGGGGGFGGGGEEGGGGGGGGCEFFGEDGGGGGGGGGG:GDCFGFDDGFFGGGGFGC3>DDFF?49CFGGFGFFFFF48FF:17C>B;CFFFFF05:(72
@M04650:207:000000000-C238N:1:1101:21179:13604 1:N:0:19
ACTCCTACGGGAGGCAGCAGTGGGGAATATTGCACAATGGGCGCAAGCCTGATGCAGCCATGCCGCGTGTATGAAGAAGGCCTTCGGGTTGTAAAGTACTTTCAGCGAGGAGGAAGGCATTGTGGTTAATAACCACAGTGATTGACGTTACTCGCAGAAGAAGCACCGGCTAACTCCGTGCCAGCAGCCGCGGTAATACGGAGGGTGCAAGCGTTAATCGGAATTACTGGGCGTAAAGCGCACGCAGGCGGTTTGTTAAGTCAGATGTGAAATCCCCGAGCTTAACTTGGGAAC
+
GGGGGGGGGGGGGGGGGGGGGGGGGGGGGGGGGGGGGGGGGGGGGGGGGGGGGGGGGGGGGGGGGGGGGGGGGGGGGGGGGGGFGGGGGGGGGGGGGGGGGGGGGGGEGGCCFGGGGGGGGGGGGGGGGGGGGGGGGGGGGGGGGGGGGGGGGGGEGGGGGGGGFGGFGGGGGGGGGGGGGGGGGGGGGGGGGGGGGGGFGGGGGGGGFFGGGG>E=CGGCGCGGGGGGGGGEGGGGGFGFGBDGGDD@GDGGGGFFFFFGFGGFGGFFFFFFFFF?6C5DF6@=FFA<FF?B4
@M04650:207:000000000-C238N:1:1101:19416:13641 1:N:0:19
ACTCCTACGGGAGGCAGCAGTGGGGAATATTGCACAATGGGCGCAAGCCTGATGCAGCCATGCCGCGTGTGTGAAGAAGGCCTTCGGGTTGTAAAGCACTTTCAGCGAGGAGGAAGGTGGTGAGCTTAATACGCTCATCAATTGACGTTACTCGCAGAAGAAGCACCGGCTAACTCCGTGCCAGCAGCCGCGGTAATACGTAGGTGGCAAGCGTTGTCCGGATTTATTGGGCGTAAAGCGAGCGCAGGCGGTTCTTTAAGTCTGATGTGAAAGCCCCCGGCTCAACCGGGGAGG
+
GGGGGGGGGGGGGGGGGGGGGGGGGGGGGGGGGGGGGGGGGGGGGGGGGGGGGGGGGGGGGGGGGGGGGGGGGGGGGGGGGGGGGGGGGGGGGGGGGGGGGGGGGGGGGGGGGCGGGGGGGGGGGGGGGGGGGGGGGGGGGGGGGGGGGGGGGGGGGGGGGGGGGGGGGGGGGGGGGGGGGGGFFGGGGGGGGGGGGGGGGGGGGGGGGGGGGEGGGGGGGCCGFGGFGGGGFGGGGGFGFGFFG3CDFGGGGG=FFF?FGFGG*>F<FF76@?>F?3<DE;<?FFFFFFF617
@M04650:207:000000000-C238N:1:1101:13485:13654 1:N:0:19
ACTCCTACGGGAGGCAGCAGTGGGGAATATTGCACAATGGGCGCAAGCCTGATGCAGCCATGCCGCGTGTATGAAGAAGGCCTTCGGGTTGTAAAGTACTTTCAGCGAGGAGGAAGGCATTGTGGTTAATAACCGCAGTGATTGACGTTACTCGCAGAAGAAGCACCGGCTAACTCCGTGCCAGCAGCCGCGGTAATACGGAGGGTGCAAGCGTTAATCGGAATTACTGGGCGTAAAGCGCACGCAGGCGGTTGATTAAGTCAGATGTGAAATCCCCGAGCTTAACTTGGGAAC
+
GGGGGGGGGGEGGGGGGGGGGGGGGGGGGGGGGGGGGGGGGGGGGGGGGGGGGGGGGGGGGGGGGGGGGGGGGGGGGGGGGGGGGGGGGGGGGGGGGGGGGGGGGGGGGGGGGGGGGGGGGGGGGGGGGGGGGGGGGGGGGGGGGGGGGGGGGGGGGGGGGGGGGGGGGGFEGGGGGGGGGGGGGGGGGGGGGGGGGGGGGGGGGGGGGGGFCGGGGGGGGGGGGDFGGGGGDEGGGGFGFGFFGGGGFGGDGG4@FB6?F4DGFGGFFFFFFF???9GDEFG?@FFFF:F:?4
@M04650:207:000000000-C238N:1:1101:26705:13664 1:N:0:19
ACTCCTACGGGAGGCAGCAGTAGGGAATCTTCGGCAATGGACGAAAGTCTGACCGAGCAACGCCGCGTGAGTGAAGAAGGTTTTCGGATCGTAAAACTCTGTTGTTAGAGAAGAACAAGGACGTTAGTAACTGAACGTCCCCTGACGGTATCTAACCAGAAAGCCACGGCTAACTACGTGCCAGCAGCCGCGGTAATACGTAGGTGGCAAGCGTTGTCCGGATTTATTGGGCGTAAAGCGAGCGCAGGCGGTTTCTTAAGTCTGATGTGAAAGCCCCCGGCTCAACCGGGGAGG
+
GGGGGGGGGGGGGGGGGGGGGGGGGGGGGGGGGGGGGGGGGGGGGGGGGGGGGGGGGGGGGGGGGGGEGGGGGGGGGGGGGGGGGGGGGGGGGGGGGGGGGGGGGGGGGGGGGGGGGGGEGGGBFGGGFGGGGGGGGGGGGGGGGGGGGGGGGGGGGGGGGGGGGGFFGGGGGGGGGGGGGGFGFFEGGGGGGGGGGGGGGGGGGGGFFFGGDCEGGGGGGDGE6CEFGGGGFGGDFGFGFDDDGGGGFGGCG3:FF?FFGFGF?G7:FFFFF:>FBFDEF9C4@FF>>BEBBB
@M04650:207:000000000-C238N:1:1101:23066:13685 1:N:0:19
ACTCCTACGGGAGGCAGCAGTAGGGAATCTTCCGCAATGGACGAAAGTCTGACGGAGCAACGCCGCGTGAGTGAAGAAGGTTTTCGGATCGTAAAACTCTGTTGTTAAAGAAGAACAAGGATGAGAGTAACTGCTCATCCCCTGACGGTATTTAACCAGAAAGCCACGGCTAACTACGTGCCAGCAGCCGCGGTAATACGTAGGTGGCAAGCGTTGTCCGGATTTATTGGGCGTAAAGCGAGCGCAGGCGGTTCTTTAAGTCTGATGTGAAAGCCCCCGGCTCAACCGGGGAGG
+
GGGGGGGGGGGGGGGGGGGGGGGGGGGGGGGGGGGGGGGGGGGDFGGGGGGGGGGGGGGGGGGGGGGGGGGGGGGGGGGGGGGFGGGGGGGGGGGGGGGGGGGGGGGFGDGGGGGGGGGDGGGDE9=FFGGGGGGGGGGGGGGGGGGGGGGGGGGGGG7FFGDGC:EGFGGGGGGGGGGGFF;CFF:,,>ECGECEFGGGG9CGGGGGDGGGGGGDGG>DEC8CF?EFCGG5>EDGGGFDBDDFGGGGE37CGGFFFFFBFFGGFGGF?=?FFF:F(4>:D1<*7;41;D5(9>
@M04650:207:000000000-C238N:1:1101:26139:13706 1:N:0:19
ACTCCTACGGGAGGCAGCAGTAGGGAATCTTCCGCAATGGACGAAAGTCTGACGGAGCAACGCCGCGTGAGTGAAGAAGGCTTTCGGATCGTAAAACTCTGTTGTTAAAGAAGAACAAGGATGAGAGTAACTGCTCATCCCCTGACGGTATTTAACCAGAAAGCCACGGCTAACTACGTGCCAGCAGCCGCGGTAATACGTAGGTGGCAAGCGTTGTCCGGATTTATTGGGCGTAAAGCGCGCGCAGGCGGTTTGTTAAGTCTGATGTGAAAGCCCACGGCTCAACCGTGGAGG
+
GGGGGGGGGGGGGGGGGGGGGFGGGGGGGGGEGCGGGGGG<FG7EGGCFGGG<C:FEG,FEGGGGGGGG::FGGGGGGGG,=FGGGG7FFGGGGGCG8FGCF9?E,<FAFGFGGGDE<FF,,B=8,,BB,C?F@FGGGGF,AFGGGG7FG+F<<,73@F<FGGGF7FGGGGGGGGAFGGGGGGGGGFGGGGGGGDGGGGGFGGGG:FFGGGGGGG5::;DGG*CEE9CFGGGFGGGGGFCDDFF3CGDEGGGGG<FF==BGFGGFGGFF?B=7?F>64CBF>GFFFF9(7BB?B
@M04650:207:000000000-C238N:1:1101:20630:13735 1:N:0:19
ACTCCTCGGGAGGCAGCAGTGGGGAATATTGCACAATGGGGGAAACCCTGATGCAGCAACGCCGCGTGAGTGAAGAAGGTCTTCGGATTGTAAAGCTCTGTTAGCAGGGAAGAGATAGGACGGTACCTGCAGAGGAAGCCACGGCTAACTACGTGCCAGCAGCCGCGGTAATACGTAGGTGGCAAGCGTTGTTCGGAATAACTGGGCGTAAAGGATGCGTAGGCGGTTAGATAAGTTATGTGGTAAATCTATAGGCTTAACCTGTAGAAGGCACATAAAACTGTGTAACTAG
+
GGGGGGGGGGC@FGEGGGGFGGFEEGGGGGGGGF,CFEFGGG7FGGGGGGGEGG<,EFGGGGGGGFGG7@FFGGGGGGGGGGGGGGDEGGGGGGGFF@EEFGFAFFGFFGGGGGGGGFGGFEGGGGGGAFCFGGGGCFFGGGGGGGDGGFFFGGFFGGGGGGGFGDEGEEFFGGF9CGDGGFGGGGFGE**;B?8EEECFGGGG@8CEGGGFFFF67CCC*9;FGGGGGGG?4CCFGGFFFD*8:DFG4::D>DC46769<FDG7:7>6*7)<>)94>7=F0:6*96:2765
@M04650:207:000000000-C238N:1:1101:13406:13738 1:N:0:19
ACTCCTACGGGAGGCAGCAGTAGGGAATCTTCCGCAATGGACGAAAGTCTGACGGAGCAACGCCGCGTGAGTGAAGAAGGTTTTCGGATCGTAAAACTCTGTTGTTAAAGAAGAACAAGGATGAGAGTAACTGCTCATCCCCTGACGGTATTTAACCAGAAAGCCACGGCTAACTACGTGCCAGCAGCCGCGGTAATACGTAGGGTGCGAGCGTTAATCGGAATTACTGGGCGTAAAGCGTGCGCAGGAGGCTTTGCAAGACAGATGTGAAATCCCCGGGCTCAACCTGGGAAC
+
GGGGGGGGGGGGGGGGGGGGGGGGGGGGGGGGGGGGGGGFGGGGGDGGGGGGGGGDGGGGGGGGGGGGGGGGGGGGGFGGCGGGGGEGGGGGGGFGGGGGGGGGGGGGGGGGGGGGGGGGGGGGG9FGGGGGGGGGGGGGGGGGGGGGGGGGGGGGGGGGGGGGGGGGGGGGGGGGGGGGGGGGGGGGGGGGGGGEGGGGGGGGGGGGGDEEGGGGGGGGGGDGGGGGGGGGEGGDFGFD@GBDGCDG>GGGGGGF?FFFGFGGFF7<FFFFFF:?2;GFB;F?FFFFFFF?B0
@M04650:207:000000000-C238N:1:1101:12351:13821 1:N:0:19
ACTCCTACGGGAGGCAGCAGTAGGGAATCTTCCGCAATGGACGAAAGTCTGACGGAGCAACGCCGCGTGAGTGAAGAAGGTTTTCGGATCGTAAAACTCTGTTGTTACAGAAGAACAAGGATGAGAGTAACTGCTCATCCCCTGACGGTATTTAACCAGAAAGCCACGGCTAACTACGTGCCAGCAGCCGCGGTAATACGTAGGTGGCAAGCGTTGTCCGGATTTATTGGGCGTAAAGCGAGCGCAGGCGGTTCTTTAAGTCTGATGTGAAAGCCCCCGGCTCAACCGGGGAGG
+
GGGGGGGGGGGGGGGGGGGGGGGGGGGGGGGGGGGGGGGGGGGGGGGGGGGGGGGGGGGGGGGGGGGFGDGGGGGFGGGGFGGGGGGGGGGGGGGGGGGGGGGGGGGDGGGGGGGGGGFGGGGGGGGGGGGGGGGGGGGGFGGGGGGGGGGGGFGGGGGGGGFGFFCG>@FGGGGGGGGGGFGGGGGGGGGGGGGGGGGGGCE8CGGFGGFGG5BECC>GGD=E6CDGGGGGFGD=C76C@DDEGGGCDGGC<GGFF?=B<=7C6DG2BF4FFF>F0;G@E;DFFFFF;3>7BF
@M04650:207:000000000-C238N:1:1101:3222:13823 1:N:0:19
ACTCCTACGGGAGGCAGCAGTGGGGAATTTTGGACAATGGGCGCAAGCCTGATCCAGCAATGCCGCGTGCAGGACGAAGGCCTTCGGGTTGTAAACTGCTTTTGTCAGGGAAGAAATCTTCTGGGTTAATACCTCGGGAGGACGGCGGTACCTGAAGAATAAGCACCGGCTAACTACGTGCCAGCAGCCGCGGTCATACGTAGGGTGCGAGCGTTAATCGGAATTACTGGGCGTAAAGCGTGCGCAGGCGGCCTTGCAAGACAGACGTGAAATCCCCGGGCTCAACCTGGGAAC
+
FG<CF<CFGGCGGCE@C@EGEFCF:CGC,FFG7,CFEFF<EFCBEFEGG,CFCC,,:,FFA9<C:F:=C7F?=F7=FEG7,FDF@=:C,B4CAFFGGGBGGCE<F9<BEFGCCFF,8,CFFFBFCF7FBB@DG,:::@FFCE+:+>FE<::FFF<CC,?DCCFGGGDGG@CEG7FC7*CF7B+:8E6B*BC*13*2<C+;FEC8C:?EEG=**:C8C7:9878*<?9+:DC53:)17:=CB*5>GGGD539</*29644?*4CC)*)-5)71*/9)4>7>3(>*9::::43(4(
@M04650:207:000000000-C238N:1:1101:2422:13844 1:N:0:19
ACTCCTACGGGAGGCAGCAGTAGGGAATCTTCGGCAATGGACGAAAGTCTGACCGAGCAACGCCGCGTGAGTGAAGAAGGTTTTCGGATCGTAAAACTCTGTTGTTAGAGAAGAACAAGTAGGAGAGTAACTGCTCTTACCTTGACGGTATCTAACCAGAAAGCCACGGCTAACTACGTGCCAGCAGCCGCGGTAATACGTAGGTGGCAAGCGTTGTCCGGATTTATTGGGCGTAAAGCGAGCGCAGGCGGTTCTTTAAGTCTGATGCGAAAGCCCCCGGCTCAACCGGGGAGG
+
DG9F<F9FGDEFECFE@,EECFGGDGGFFECCGGGEDFC@6CFFCEG<CEACAFFCC:F<<FFC:CE7F7??F9<,CFGFFFGCGGGG@FGEGGFEF85?FF9F=,CEFGFFDFCFFG@FFG9BFGGGGGGGF9AD9CFCFFF9FFGGGFGGFFFFGGGG7D@@7>>FGEDGGFGGD7FG**DCF:FF,*=CBCCEDGFF?EC@C:*C>FGGG58?CG7DC5=/9C9AFG85@G3:/>6C@D3<D<5DBD37197*9699:@7C47C>>3).7?0)-(95>(>60..46)0319
@M04650:207:000000000-C238N:1:1101:21912:13859 1:N:0:19
ACTCCTACGGGAGGCAGCAGTAGGGAATCTTCCGCAATGGACGAAAGTCTGACGGAGCAACGCCGCGTGAGTGAAGAAGGTTTTCGGATCGTAAAACTCTGTTGTTAAAGAAGAACAAGGATGAGAGTAACTGCTCATCCCCTGACGGTATTTAACCAGAAAGCCACGGCTAACTACGTGCCAGCAGCCGCGGTAATACGTAGGTGGCAAGCGTTGTCCGGATTTATTGGGCGTAAAGCGAGCGCAGGCGGTTCTTTAAGTCTGATGTGAAAGCCCCCGGCTCAACCGGGGAGG
+
GGGGGGGGGGGGGGGGGGGGGGGGGGGGGGGGGGGGGGGGGGGGGGGGGGGGGGGGGGGGGGGGGGGGGGGGGGGGGGGGGGGGGGGGGGGGGGGGGGGGGGGGGGGGGGGGGGGGGGFGGGGGGGGGGGGGGGGGGGGGGGGGGGGGGGGGGGGGGGGGGGGGGGGGGDGGGGGGGGGGGGGGGGGGGGGGGGGGGGGGGGGGGGGGGGGGGGGGGFGDED/CFGGGGGGGFGGGGGFGFGFFGGGGFGGDGGDFFFFFGFGGFGGFFFFFFFFFFBGFE6DFFFFFFFF9BF
@M04650:207:000000000-C238N:1:1101:6157:13862 1:N:0:19
ACTCCTACGGGAGGCAGCAGTAGGGAATCTTCCGCAATGGACGAAAGTCTGACGGAGCAACGCCGCGTGAGTGAAGAAGGTTTTCGGATCGTAAAACTCTGTTGTTAAAGAAGAACAAGGATGAGAGTAACTGCTCATCCCCTGACGGTATTTAACCAGAAAGCCACGGCTAACTACGTGCCAGCAGCCGCGGTAATACGTAGGTGGCAAGCGTTGTCCGGATTTATTGGGCGTAAAGCGAGCGCAGGCGGTTCTTTAAGTCTGATGTGAAAGCCCCCGGCTCAACCGGGGAGG
+
GGGGGGGGGGGGGGGGGGGGGGGGGGGGGGGGGDGGGGGGGGGGGGGGGGGGGGGGGGGGGEGGGGGGGGGFGGGGGGGGEGGGGGGGGGGGGGGGGGGGFGGGEGGGGGGGGGGGGGFFFGGFFGGGFGGG9FFGGGGFGGGGGGGGGGGGGGGGGGGGGCFGGGGGGGGGGGGGGGGGGGGGGGGGGGG8EGGGGGGFFGGGGGDFEFGGG=GGGGGGGGGGEGGFGGGGFGGGFGFDB<BBDGDC39CDGG>FFF=F96>GFG>A?FFFFF4::BG>E>G4?F>BBFF>FF
@M04650:207:000000000-C238N:1:1101:10966:13887 1:N:0:19
ACTCCTACGGGAGGCAGCAGTGGGGAATATTGCACAATGGGCGCAAGCCTGATGCAGCCATGCCGCGTGTGTGAAGAAGGCCTTCGGGTTGTAAAGCACTTTCAGCGAGGAGGAAGGGTTCAGTGTTAATAGCACTGTTCATTGACGTTACTCGCAGAAGAAGCACCGGCTAACTCCGTGCCAGCAGCCGCGGTAATACGGAGGGTGCAAGCGTTAATCGGAATTACTGGGCGTAAAGCGCACGCAGGCGGTTTGTTAAGTCAGATGTGAAATCCCCGCGCTTAACGTGGGAAC
+
GGGGGGGGGGGGGGGGGGGGGGGGGGGFGGFGGGGGGGGGGGGGGGGGGCFGGGGGGFEFGGGGGGGGGGGGGGGGGGGGGFFGGGGGGDGGGGGGGGGGGGGGGGGGFGGGCFGGGEFDFGGFGGFGGGGGGGGGFFAFFDAFGGGGGGGGFDGGGGGGGGGGGFGGGD<@CFFFGE<FGGGGGGGGFGGGGGDGCFGGGGGGGEGDGGGGGGGGFGGGEGGC6CGFGFFF@EDECFFD:DBFDGGGFDG5>37;FF=@+7:FB:CB7=FF4=6?69GD@6CEFFFFF>FFF2
@M04650:207:000000000-C238N:1:1101:13489:13893 1:N:0:19
ACTCCTACGGGAGGCAGCAGTAGGGAATCTTCGGCAATGGGGGCAACCCTGACCGAGCAACGCCGCGTGAGTGAAGAAGGTTTTCGGATCGTAAAACTCTGTTGTTAGAGAAGAACGTTAAGTAGAGTGGAAAATTACTTAAGTGACGGTATCTAACCAGAAAGGGACGGCTAACTACGTGCCAGCAGCCGCGGTAATACGTAGGTCCCAAGCGTTGTCCGGATTTATTGGGCGTAAAGCGAGCGCAGGTGGTTCTTTAAGTCTGATGTGAAAGCCCCCGGCTCAACCGGGG
+
GGGGGGGGGGGGGGGGGGGGGGGGGGGGGGGGGGGGGGGGGGGGGGGGGGGGGGGGGGGGGGGGGGGGGGGGGGGGGGGGGGGGGGGGGGGGGGGGGGGGGGGGGGGGFGGGGGGGGGGGGGGGGGGGGGGGGGGGGGGGGGGGGGGGGGGGGGGGGGGGFGGGGGGGGGGGGGFGGGGG7FFGGGGGGGGGDEEGGGFFDGGGGGG?GFGG5EEGCDGG=D8CGDFFG7EGFCGGGCFGFGF>DDGDBGFGDG7?FB??FFFGFFGFFBFFFFFF??GBEFGBF@FBFEDF
@M04650:207:000000000-C238N:1:1101:7689:13932 1:N:0:19
ACTCCTACGGGAGGCAGCAGTAGGGAATCTTCGGCAATGGGGGCAACCCTGACCGAGCAACGCCGCGTGAGTGAAGAAGGTTTTCGGATCGTAAAACTCTGTTGTTAGAGAAGAACGTTAAGTAGAGTGGAAAATTACTTAAGTGACGGTATCTAACCAGAAAGGGACGGCTAACTACGTGCCAGCAGCCGCGGTAATACGTAGGTCCCAAGCGTTGTCCGGATTTATTGGGCGTAAAGCGAGCGCAGGTGGTTTCTTAAGTCTGATGTGAAAGCCCCCGGCTCAACCGGGG
+
GGGGGGGGGGGGGGGGGGGGGFGGGGGGGGGGGGGGGGGGGGGGGGGCGGGGGGGGGGGGGGGGGGGGGFGGGGFGGGGGFGGGGGGGGGGGGGGCGGGGGGGGGGGGGDFEFGGGEFGCFCFFCCGGFGDFFGGGGGGFGGGGFFDGGG@FGGCECFFGGFGG8>8FGGDEEGDFGCGGFECGFFG,<FEDG>:CEGGGGG@*=F?EFE?=C=2CC9D78<8*89CFFGFF>G35CFF*)*08CDCC>DFF/5C6?6B*CBGFFFGAFF@==?FF:?GFF6)76*7,(8>B
@M04650:207:000000000-C238N:1:1101:19191:13963 1:N:0:19
ACTCCTACGGGAGGCAGCAGTAGGGAATCTTCGGCAATGGGGGCAACCCTGACCGAGCAACGCCGCGTGAGTGAAGAAGGTTTTCGGATCGTAAAACTCTGTTGTTAGAGAAGAACGTTAAGTAGAGTGGAAAATTACTTAAGTGACGGTATCTAACCAGAAAGGGACGGCTAACTACGTGCCAGCAGCCGCGGTAATACGTAGGTCCCAAGCGTTGTCCGGATTTATTGGGCGTAAAGCGAGCGCAGGTGGTTTCTTAAGTCTGATGTAAAAGGCAGTGGCTCAACCATTGTG
+
GGGGGGGGGGGGGGGGGGGGGGGGGGGGGGGGGGGGGGGGGGGGGGGGGGGGGGGGGGGGGGGGGGGGGGGGGGGGGGGGFGGGGGGGGGGGGGGGGGGGGGGGGGGGGGGGGGGGGGGGGFDFGFGFGGFGGGGGGGGGGGGGGGGGGGGGGGGGGGGGGGFGFGFGGDGGGGGGGFGGGGGGGGGFGGGDGGDCGGGGGGFGGGFGFCEGGGGCEGGGGGGG8?GGGGG=4555C<?GFGFFGGDGFGFCDGFFB@?*:BGFF>FFFFFF6@5>8(09?BDF?65<1F=2-)
@M04650:207:000000000-C238N:1:1101:26218:13991 1:N:0:19
ACTCCTACGGGAGGCAGCAGTAGGGAATCTTCCGCAATGGACGAAAGTCTGACGGAGCAACGCCGCGTGAGTGAAGAAGGTTTTCGGATCGTAAAACTCTGTTGTTAAAGAAGAACAAGGATGAGAGTAACTGCTCATCCCCTGACGGTATTTAACCAGAAAGCCACGGCTAACTACGTGCCAGCAGCCGCGGTAATACGTAGGTGGCAAGCGTTGTCCGGATTTATTGGGCGTAAAGCGAGCGCAGGCGGTTCTTTAAGTCTGATGTGAAAGCCCCCGGCTCAACCGGGGAGG
+
GGGGGGGGGGGGGGGGGGGGGGGGGGGGGGGGGGGGGGGGGGGGGGGGGGGGGGGGGGGGGGGGGGGGGGGGGGGGGGGGGGGGGGGGGGGGGGGGGGGGGGFGGGGGGGGGGGGGGGGGGGGGGGGGGGGGGGGGGGGGGGGGGGGGGGGGGGGGGGGGGGGGGGGGGGGGGGGGGGGGGGGGGGGGGGGGGGGGGGGGGGGGGGGGGGGGGGGGGGGGGGGCFGGGGGFGFGGGGGFGFGFFGGGGEGGD5DGFFFFFGFGGFGGFFFFFFFFFBFGEDFG@FFFFB3D>FF
@M04650:207:000000000-C238N:1:1101:16836:13992 1:N:0:19
ACTCCTACGGGAGGCAGCAGTAGGGAATCTTCCGCAATGGACGAAAGTCTGACGGAGCAACGCCGCGTGAGTGAAGAAGGTTATCGGATCGTAAAACTCTGTTGTTAAAGAAGAACAAGGATGAGAGTAACTGCTCATCCCCTGACGGTATTTAACCAGAAAGCCACGGCTAACTACGTGCCAGCAGCCGCGGTAATACGTAGGTGGCAAGCGTTGTCCGGATTTATTGGGCGTAAAGCGAGCGCAGGCGGTTCTTTAAGTCTGATGTGAAAGCCCCCGGCTCAACCGGGGAGG
+
GGGGGGGGGGGGGGGGGGGGGGGGGGGGGGGGGGGGGGGGGGGGGGGGGGGGGGGGGGGGGGGGGGGFGGGGGGGGGGGGGGGGGGGGGGGGGGGGGGGGGGGGGGGGGGGGGGGGGGGGGGGGGGGGGGGGGGGGGGGGGGGGGGGGGGGFGGGGGGGGGGGGGGGGGGEGGGGGGGGGGGGGGGGGGGGGGGGGGGGDGGGD;F5*BFGCEGGGEFGGGGEGCFGFFFFGECGGGGFDFD)8DGGGFGGDDGGFFFFFCBFGFDCAFFF445>F:BGFF7C=FFFBFF@>>F
@M04650:207:000000000-C238N:1:1101:5025:13999 1:N:0:19
ACTCCTACGGGAGGCAGCAGTGGGGAATATTGCACAATGGGCGCAAGCCTGATGCAGCCATGCCGCGTGTATGAAGAAGGCCTTCGGGTTGTAAAGTACTTTCAGCGAGGAGGAAGGCATTGTGGTTAATAACCACAGTGATTGACGTTACTCGCAGAAGAAGCACCGGCTAACTCCGTGCCAGCAGCCGCGGTAATACGGAGGGTGCAAGCGTTAATCGGAATTACTGGGCGTAAAGCGCACGCAGGCGGTTTGTTAAGTCAGATGTGAAATCCCCGAGCTTAACTTGGGAAC
+
GGGGGGGGGGGGGGGGGGGGGGGGGGGGGGGGGGGGGGGGGGGGGGGGGGGGGGGGGGGGGGGGGGGEGGGGGGGGGGGGGGGGGGGGGGGGGGGGGGGGGGGGGGGFGGCFGGGGGGGGGGFGGGGGGGGGGGGGGGFGGGGGGGGGGFGGGGGGGGGDFFEGGGGGGGDEGGGGGGGGDGGGGC8FGGGGGGCEFGGGGGGGGGGDCFGGGGGGGGFFECGG6FGGGGGFDGGGGGFG>)8@7CGDFGDDGDGFFF?FGFGCBD7<BFFFFFFF?;>>D>FFFBBBFF>BB4
@M04650:207:000000000-C238N:1:1101:21879:14009 1:N:0:19
ACTCCTACGGGAGGCAGCAGTAGGGAATCTTCGGCAATGGACGAAAGTCTGACCGAGCAACGCCGCGTGAGTGAAGAAGGTTTTCGGATCGTAAAACTCTGTTGTTAGAGAAGAACAAGTAGGAGAGTAACTGCTCTTACCTTGACGGTATCTAACCAGAAAGCCACGGCTAACTACGTGCCAGCAGCCGCGGTAATACGTAGGTGGCAAGCGTTGTCCGGATTTATTGGGCGTAAAGCGAGCGCAGGCGGTTTCTTAAGTCTGATGTGAAAGCCCCCGGCTCAACCGGGGAGG
+
GGGGGGGGGGGGGGGGGGGGGGGGGGGGGGGGGGGGGGGGGGGGGGGGGGGGGGGGGGGGGGGGGGGGGGGGGGGGGGGGGGGGGGGGGGGGGGGGGGGGGGGGGGGGGGGGGGGGGGGGGGGGGGGGGGGGGGGGGGGGGGGGGGGGGGGGGGGGGGGGGGGGGGGGGGGGGGGGGGGGGGGGGGGGGGGGGGGGGGGGGGGGGGGGGGGGGGGGGGGGGGGEFFGGGGFGFGGGGGFGFGFBGGGGFGGGD<FFFFFFGF7C=DFD69@?FFF3:>DEEBD4FFFFFEFFFF
@M04650:207:000000000-C238N:1:1101:12794:14022 1:N:0:19
ACTCCTACGGGAGGCAGCAGTGGGGAATATTGCACAATGGGCGCAAGCCTGATGCAGCCATGCCGCGTGTGTGAAGAAGGCCTTCGGGTTGTAAAGCACTTTCAGCGAGGAGGAAGGCCAATAGCTTAATAGGCTGTTGGATTGACGTTACTCGCAGAAGAAGCACCGGCTAACTACGTGCCAGCAGCCGCGGTAATACGTAGGGTGCGAGCGTTAATCGGAATTACTGGGCGTAAAGCGTGCGCAGGCGGTTATGTAAGACAGATGTGAAATCCCCGGGCTCAACCTGGGAAC
+
GGGGGGGGGGGGGGGGGGGGGGGGGGGGGGGGGGGGGGGGGGGGGGGGGGGGGGGGGGGGGGGGGGGGGGGGFGGGGGGGGGGGGGGGGGGGGGGGGGGGGGGGGGGEGGGGGEFGGGGGGGGGGGGGGGGGGGGF>FGGGGGGGGGGGGGGGGGGGGGGGGGGGGGGGDEGGGGGGGGGGGGGGGGGGDGGGGGGGGGGGGGGGGDCEEEGD5CEGGGGGGGGGGGGGGGGFGGGGGBG7DFEGGGGBDGDGGGFFFF=<?DC4>C96FFFFFFFB9DEFFGF4?FB?F305(
@M04650:207:000000000-C238N:1:1101:4485:14052 1:N:0:19
ACTCCTACGGGAGGCAGCAGTAGGGAATCTTCCGCAATGGACGAAAGTCTGACGGAGCAACGCCGCGTGAGTGAAGAAGGTTTTCGGATCGTAAAACTCTGTTGTTAAAGAAGAACAAGGATGAGAGTAACTGCTCATCCCCTGACGGTATTTAACCAGAAAGCCACGGCTAACTACGTGCCAGCAGCCGCGGTAATACGTAGGTGGCAAGCGTTGTCCGGATTTATTGGGCGTAAAGCGAGCGCAGGCGGTTCTTTAAGTCTGATGTGAAAGCCCCCGGCTCAACCGGGGAGG
+
GGGGGGGGGGGGGGGGGGFGGGGGGGGGGGGGGGGGGGGGGGGEEGGFGGGGCGGGGGGGGGGGGGGGGEFGGGGGGGGGEEFGGGGGDEGGGGGGGGGGGGFFEEGGGGGFGGGGFFGFGFGGGGGGGFGA<DFGG<FEF7FGGGGGEGGGGGFFFG,8>FGF7FGGGGGEGGGGGGGGGGGGFGGGCGGGG5:CFGGG:FGGG9FGGGGGGGGEACC3CD*:CF9EFGGGDGGGGF=DDDEFGCGG37/1//>=FFFF?77:6CF>FFF6*07769C@F>CF=FF9>>D9>F
@M04650:207:000000000-C238N:1:1101:29366:14077 1:N:0:19
ACTCCTACGGGAGGCAGCAGTAGGGAATCTTCCGCAATGGACGAAAGTCTGACGGAGCAACGCCGCGTGAGTGAAGAAGGTTTTCGGATCGTAAAACTCTGTTGTTAAAGAAGAACAAGGATGAGAGTAACTGCTCATCCCCTGACGGTATTTAACCAGAAAGCCACGGCTAACTACGTGCCAGCAGCCGCGGTAATACGTAGGTGGCAAGCGTTGTCCGGATTTATTGGGCGTAAAGCGAGCGCAGGCGGTTCATTAAGTCTGATGTGAAAGCCCCGGGCTCAACCGGGGAGG
+
GGGFGGGGGGGGGGGGGGGGCGGGGGGGGFGG<FGGGGGGGGGGGGGGGGGGGGGGGGGGGGGGGGG:FGGGGGGGGGGGAFFFGGGGGCGGGGGGGCGCFGGGGFDFGGGGGEGGGGGGF9FGGGGGGGGGGGGGGGG9FEGGGGGGGGGGGGGGGGGGGGGFGFGGGGGGGGGGFCGGFGGGGGGGGDGGGGGGGGFGFGGGCGDFGGGGGGGGGGGGGGGCEGGGGGGGFGGGGFFG3)8@GGGGFGGDD**1@BFFCF7CFGGFFFFF4?F5:(9>>(*9??F040>>(3
@M04650:207:000000000-C238N:1:1101:16886:14141 1:N:0:19
ACTCCTACGGGAGGCAGCAGTAAGGAATATTGGTCAATGGACGCAAGTCTGAACCAGCCATGCCGCGTGAAGGATGAAGGTCCTCTGGATTGTAAACTTCTTTTATAGGGGGCGAAAAAAGGTCTTTCTAGATCACTTGACAGTACCCTATGAATAAGCACCGGCTAACTCCGTGCCAGCAGCCGCGGTAATACGAAGGGTGCAAGCGTTATCCGGATTCACTGGGTTTAAAGGGTGCGTAGGCGGGTAGGTAAGTCAGAGGTGAAATCCTGGAGGTTAACTCCAGAACTGCCT
+
GGGGGGGGGGGGGGGGGGGGGGGGGGGGGGGGGGGGGGGGGGGGGGGGGGGGGGGGGGGGGGGGGGGGGEFGGGGGGGGGGGGGGGGGGGGGGGGGGGGGGGGGGGGGGGGGGGCGGGGGGGGGGGGGGGGGCFEGFFFGGGGGGGGGGGFGGGGGFGGGGGEGGGGDGGGCFGGGGGGGGGFGGGGCCDEFCGGFGEGGFD5FF?FCCECGFGG8=GGF?F:EGGCG5FFGFGGGC359>C>4D<DCBDFFC7C?=BFBFFFCF9:>=;F?))))-4>FFF>?:FF1196)84
@M04650:207:000000000-C238N:1:1101:24160:14142 1:N:0:19
ACTCCTACGGGAGGCAGCAGTGGGGAATATTGCACAATGGGCGCAAGCCTGACGCAGCCATGCCGCGTGAATGAAGAAGGCTTTCGGGTCGTAAAGTACTTTTGGTGGGGACGAAGGCGAAGCGGTTAATAACCTTTTAGATCGACGTTACTCGCAGAAGACGGACCGGCTAATTCGGTGCCAGCAGCCGCGGTAAGACGGAGGGTGCAAGCGCTAATTCGAATTACTTGGCGTAAAGCGCACGCAGGCGGCCGGGCAAGTCCGCTGTGCACTCCCCGCGCTCACCCGGGGAAC
+
FGGGGGGGGGEGGGGGGGFGGGGGGCGGGGGG9,FGGGGGGGG7FFGGGGGG,,@FGGDG,CFGGDGFG7,6CFGGGGGGA,CFGGG:F+>CFFG,9,CF,B,,+:=BFGG+@F+B=,3++8+@FG783,@FG@,8,7,:,@,*6**@*@B,,***65,,,,*11=*1<:FGG9+<*4<FB+5?88C+;E*1*:8*+30/**/**;CCF+0*/*/*2***2*;+209++*30)7C5**9C))).7)/))/)/))/)0)))3*2*)*/-)/*1*0)><>)))(1)*).,(5)(((
@M04650:207:000000000-C238N:1:1101:24193:14175 1:N:0:19
ACTCCTACGGGAGGCAGCAGTGGGGAATATTGCACAATGGGCGCAAGCCTGATGCAGCCATGCCGCGTGTATGAAGAAGGCCTTCGGGTTGTAAAGTACTTTCAGCGAGGAGGAAGGCATTGTGGTTAATAACCGCAGTGATTGACGTTACTCGCAGAAGAAGCACCGGCTAACTCCGTGCCAGCAGCCGCGGTAATACGGAGGGTGCAAGCGTTAATCGGAATTACTGGGCGTAAAGCGCACGCAGGCGGTCTGTCAAGTCGGATGTGAAATCCCCGGGCTCAACCTGGGAAC
+
GGGGGGGGGGGGGGGGGGGGGGGGGGGGGGGGGGGGGGGGGGGGGGGGGGGGGGGGGGGGGGGGGGGGGGGGGGGGGGGGGGGGGGGGGGGGGGGGGGGGGGGGGGGGGGGGGFGGGGGGAGGGGGGGFGGGG<EEGF@DFAFFGGEFEFGCDFGGGGGGGGGGGGGGGGGGGGGGGGGGGFGGGGFGGGGGGEGGGGGFEEEGGGGGGGGFGGGGFFGGGGGGFGDGGGGGFED:FGFGFCDDDGGGFGGD<<DFFFF@<77DE<DBFFFFFFFF6>D@E;FFFF>0:FF?:(
@M04650:207:000000000-C238N:1:1101:12967:14184 1:N:0:19
ACTCCTACGGGAGGCAGCAGTGGGGAATATTGCACAATGGGCGCAAGCCTGATGCAGCCATGCCGCGTGTATGAAGAAGGCCTTCGGGTTGTAAAGTACTTTCAGCGAGGAGGAAGGCATTGTGGTTAATAACCACAGTGATTGACGTTACTCGCAGAAGAAGCACCGGCTAACTCCGTGCCAGCAGCCGCGGTAATACGGAGGGTGCAAGCGTTAATCGGAATTACTGGGCGTAAAGCGCACGCAGGCGGTTGATTAAGTCAGATGTGAAATCCCCGAGCTTAACTTGGGAAC
+
GGGGGGGGGGGGGGGGGGGGGGGGGGGGGGGGGGGGGGGGGGGGGGGGGGGGGGGGGGGGGGGEGDGGGGGGGGGGGGFGGGGCGGGGGGGGGGGGGGFGGGGGGGEFGGEGEEFGGGGGGGGGGGGGGGFFFGGGGGGFGGGGGFFFFEGGGGGGGGGGGGGFFG@@EEGGG,DEGGGGCFGGGGGGGGGGGGGGGFGGGGECCEEGGFFCEGGCCFCFEGGGGFF7C4FGDGGGD=?GED3@DGG<DGCGGGG??FFFGFGCFFGAFFFFFFFFBFG:BBGFFFF2)<F<B(
@M04650:207:000000000-C238N:1:1101:10120:14196 1:N:0:19
ACTCCTACGGGAGGCAGCAGTGGGGAATATTGGACAATGGGCGCAAGCCTGATCCAGCCATGCCGCGTGTGTGAAGAAGGCCTTTTGGTTGTAAAGCACTTTAAGCGAGGAGGAGGCTACTTGGATTAATACTCTAGGATAGTGGACGTTACTCGCAGAATAAGCACCGGCTAACTCTGTGCCAGCAGCCGCGGTAATACAGAGGGTGCGAGCGTTAATCGGATTTACTGGGCGTAAAGCGTGCGTAGGCGGCTTCTTAAGTCGGATGTGAAATCCCTGAGCTTAACTTAGGA
+
GGGGGGGGGGGGCGGGGGGGGGGGGGGGGGGGGGGGGGGGGGGGGGGGGGGGGGGGGGGGGGGGGGGFGGGGGGGGGGGGCGGGGGGGGGGGGGGGGGGGGGGGADEGGGGDGEGGGCFGGGGGGGGGGGGGGGGGGGGCGGGGG?EGEGGGGGGGGGGGGGGGGGGGGGGGGGGGGGGGGGGGGGGGGFEGGGCEEGFGGGGCFGCEGGCGGGGGGGGGGGGDGGGGFGGC5CCCDC@FFGFE:9DDBGGGGGGFFFFFGFGGF9DBFFFBFFFFFFG5?:GFFFFDD7F<A
@M04650:207:000000000-C238N:1:1101:28267:14216 1:N:0:19
ACTCCTACGGGAGGCAGCAGTAGGGAATCTTCCGCAATGGACGAAAGTCTGACGGAGCAACGCCGCGTGAGTGAAGAAGGTTTTCGGATCGTAAAACTCTGTTGTTAAAGAAGAACAAGGATGAGAGTAACTGCTCATCCCCTGACGGTATTTAACCAGAAAGCCACGGCTAACTACGTGCCAGCAGCCGCGGTAATACAGAGGGTGCAAGCGTTGTTCGGAATTATTGGGCGTAAAGCGCGTGTAGGCGGCTTGGCAAGTCAGATGTGAAAGCCCTCGGCTTAACCGAGGA
+
GGGGGGGGGGGGGGGGGGGGGGGGGGGGGGGGGGGGGGGGGGGGGGGGGGGGGGGDGGGGGGGGGGGFGGGGGGGGGGGGGGGGGGGGGGGGGGGGGGGGGGGGGGGGGGGGGGGGGGFFGGGGGGGGGGGGGGGGGGGFGGGGGGGGGGGGGGGGGGGGGGGGGGGGGGGDGFGGGGGGGGGGGGGGGGGGGGGGGGGGGGGGGGGGFFGGGGGGGGGGGG==FFGGGGGGFGGGFGFGFGDFGGF>?CGGGGGFFFF>GFGGFGGFFFFFF?FFF<GFF<G:FFFF>FE>
@M04650:207:000000000-C238N:1:1101:28875:14249 1:N:0:19
ACTCCTACGGGAGGCAGCAGTGGGGAATATTGCACAATGGGCGCAAGCCTGATGCAGCCATGCCGCGTGTATGAAGAAGGCCTTCGGGTTGTAAAGTACTTTCAGCGGGGAGGAAGGGAGTAAAGTTAATACCTTTGCTCATTGATGTTACCCGCAGAAGAAGCACCGGCTAACTACGTGCCAGCAGCCGCGGTAATACGGCGGGTGCAAGCGTTAATCGGAATTACTGGGCGTAAAGCGCACGCAGGCGGTTGATTCAGTCAGAAGTGAAATCCCCGAGCTGAACTTGGGAAC
+
CFGGFGGGEGGGGGGGGGGGGGGGDFGGGGGGGGGGFGG9FFG7CGEFGGGGGGGGGGCFFGGGGDECFGCFFGGGGCGCFFCDDGGC4BFFAFGFC<FGCGFFG9:F@++@=F8<:+3>>B3C3@F,,<C<<,8,,,,C,:=F;,,:37@C<:+<>F:>BEFG@F:>@8*6?FG,2CFGC8C87,,=6*8888C89>+***::E:*:<C:*;**CCF>3=98C80<0A6*:>C379*/9)175)193>5/1)9FF4*9=<6>7**26?4**98/949D))46476=4<?F4?4
@M04650:207:000000000-C238N:1:1101:22333:14328 1:N:0:19
ACTCCTACGGGAGGCAGCAGTAGGGAATCTTCCGCAATGGACGAAAGTCTGACGGAGCAACGCCGCGTGAGTGAAGAAGGTTTTCGGATCGTAAAACTCTGTTGTTAAAGAAGAACAAGGATGAGAGTAACTGCTCATCCCCTGACGGTATTTAACCAGAAAGCCACGGCTAACTACGTGCCAGCAGCCGCGGTAATACGTAGGTGGCAAGCGTTGTCCGGATTTATTGGGCGTAAAGCGAGCGCAGGCGGTTCTTTAAGTCTGATGTGAAAGCCCCCGGCTCAACCGGGGAGG
+
GGGGGGGGGGGGGGGGGGGGGGGGGGGGGGGGGGGGGGGGGGGGGGGGGGGGGGGGGGGGGGGGGGGGGGGGGGGGGGGGGGGGGGGGGGGGGGGGGGGGGGGGGGGGGGGFGGGGGGGGGGGGGGGFFGGGGGGGGGGGGGGGFGGGGGGGGGGGGGGGGGGGGGGGGGGGGGGGGGGGGGGGGGGGGGGGGGGGGGGGGGGGGGGGGGGGGGGGGFGGGGGDFGGGGFFGDGGGGGFGFGFFGGGGFGGDGGGFFFFFGFGGF>CBFFFFFFFF:>DBEBGFFFFFFEF>>F
@M04650:207:000000000-C238N:1:1101:18174:14485 1:N:0:19
ACTCCTACGGGAGGCAGCAGTGGGGAATATTGCACAATGGGCGCAAGCCTGATGCAGCCATGCCGCGTGTATGAAGAAGGCCTTCGGGTTGTAAAGTACTTTCAGCGAGGAGGAAGGCATTGTGGTTAATAACCGCAGTGATTGACGTTACTCGCAGAAGAAGCACCGGCTAACTCCGTGCCAGCAGCCGCGGTAATACGGAGGGTGCAAGCGTTAATCGGAATTACTGGGCGTAAAGCGCACGCAGGCGGTCTGTCAAGTCGGATGTGAAATCCCCGGGCTCAACCTGGGAAC
+
GGGGGGGGGGGGGGGGGGGGGGGGGGDGGGGGFGGGGGGGGGGGGGDGGGGGGGGGGGGGGGGGGGGFGGGGGGGGGGGGGGGGGGGGGGGGGGGGGGGGGGGGGGGDGGGGGGGGGDG@GGGGGGGGGGGGGGGGGGGGGGGGGGGGGGGGGGGGGGGGGGGGGFCEGGGGGGGGGGFGGGGGGGGGGGGGGGECFGGFEEGGGEGGGGGGGGGGGFGDEGECGGG7CFFFFGGD<76DFGDFGGGGFGGDG<CF4FFFGFGD3*9:F4B@FF?F69D87234?FF:?F>::(
@M04650:207:000000000-C238N:1:1101:16481:14492 1:N:0:19
ACTCCTACGGGAGGCAGCAGTAGGGAATCTTCGGCAATGGACGAAAGTCTGACCGAGCAACGCCGCGTGAGTGAAGAAGGTTTTCGGATCGTAAAACTCTGTTGTTAGAGAAGAACAAGTAGGAGAGTAACTGCTCTTACCTTGACGGTATCTAACCAGAAAGCCACGGCTAACTACGTGCCAGCAGCCGCGGTAATACGGAGGGTGCAAGCGTTAATCGGAATTACTGGGCGTAAAGCGCACGCAGGCGGTTTGTTAAGTCAGATGGGAAATCCCCGAGCTTAACTTGGGAAC
+
GFEEFDFFCBCBFCCFGGGDG,CF7CFFFCF9@8@FFFFEG@@F@B@FGGFGGFGGGGGGGGGGE>CCC?BFFGCFAD@FEFGGFGCC:4=FCFGGGFF<<BEAAA<,?FDEFFGCEG,5:5<AFAF@BFGA,C<FFAFG?FGGC=F@FFFC<FA,@B>@FF<:3>:>78FDCG9;88><8>D8818,>85B*=*8;BEGG5EGGGEGG9ECEGGGGD>3?C;5F7:CGF55;GG*17@5>DBFDGDCF5D)9CCF)99@EB7?*C7))7)./*9660D532769**:A<)14(
@M04650:207:000000000-C238N:1:1101:21832:14507 1:N:0:19
ACTCCTACGGGAGGCAGCAGTGGGGAATATTGGACAATGGGCGCAAGCCTGATCCAGCCATGCCGCGTGAGTGATGAAGGCCCTAGGGTTGTAAAGCTCTTTCACCGGTGAAGATAATGACGGTAACCGGAGAAGAAGCCCCGGCTAACTTCGTGCCAGCAGCCGCGGTAATACGAAGGGGGCTAGCGTTGTTCGGATTTACTGGGCGTAAAGCGCACGTAGGCGGACTTTTAAGTCAGGGGTGAAATCCCGGGGCTCAACCCCGGAACTGCCTTTGATACTGGAAGTCTTGA
+
GGGGGGGGGGGGGGGGGGGGGGGGGGGGGGGGGGGGGGGGGGGGGGGGGGGGGGGGGGGGGGGGGGGGGGGGGGGGGGGGGGGGGGGGGGGGGGGGGGGGGGGGGGGGGGGGGGGGGGGGGGGGGGGGGGGGGGGGGGGGGGGGGGGFGGGGGGGGGGGGGGGGGGGGGGGGGGGGGGGGGGGGGGGGGGGEGGGGDGGGGGGGGGGGGGGGGDGGGGGCCDGGGGGEGCGGFGGGGGFGFGEFGGFGFGGGGGGFFFFFGFCDDGD2BFFFFFFFFFGFFFGFFF??FFFFF
@M04650:207:000000000-C238N:1:1101:19635:14577 1:N:0:19
ACTCCTACGGGAGGCAGCAGTGGGGAATATTGCACAATGGGCGCAAGCCTGATGCAGCCATGCCGCGTGTATGAAGAAGGCCTTCGGGTTGTAAAGTACTTTCAGCGAGGAGGAAGGCATTGTGGTTAATAACCGCAGTGATTGACGTTACTCGCAGAAGAAGCACCGGCTAACTCCGTGCCAGCAGCCGCGGTAATACGGAGGGTGCAAGCGTTAATCGGAATTACTGGGCGTAAAGCGCACGCAGGCGGTTTGTTAAGTCAGATGTGAAATCCCCGAGCTTAACTTGGGAAC
+
GGGGGGGGGGGGGGGGGGGGGGGGGGGGGGGGGGGGGGGGGGGGGGGGGGGGGGGGGGGGGGGGGGGFGGGGGGGGGGGGGGGGFGGGGGGGGGGGGGGGGGGGGGGGGGEGGGGGGGGGGGGGGGGGGGGGGGGGGGFFFFDFGGGGGGGGGGGGGGGGGGGGGGGGGGGDGGGGGGGGGGGGGFGGGGGGGGGGGGGGGDGGGGGGGGGGGGGDGGGGDD=F6CGGGFFGFGDCCCFGEGF@GGGGFGGGGGG>FFFFGFGD*7CDFFF?F*)),4C5@BGFFF9<2:4:>-
@M04650:207:000000000-C238N:1:1101:26582:14615 1:N:0:19
ACTCCTACGGGAGGCAGCAGTGGGGAATATTGCACAATGGGCGCAAGCCTGATGCAGCCATGCCGCGTGTGTGAAGAAGGCCTTCGGGTTGTAAAGCACTTTCAGCGAGGAGGAAGGTGGTGAGCTTAATACGCTCATCAATTGACGTTACTCGCAGAAGAAGCACCGGCTAACTCCGTGCCAGCAGCCGCGGTAATACGGAGGGTGCAAGCGTTAATCGGAATTACTGGGCGTAAAGCGCACGCAGGCGGTTTGTTAAGTCAGATGTGAAATCCCCGGGCTCAACCTGGGAAC
+
GGGGGGGGGGGGGGGGGGGGGGGGGGFFGGGGGGGGEGGGGGGGGGGGGGGGGGGGGGGGGGGGGGGGGGGGGGGGGGGGGGGGGGGGGGGGGGGGGGGGDGGGGGGGGGGGGGGGGGGGGGDGGGGGGGGGGGGGGGGGGGGGGGGGGGGGGGGGGGGGGGGGGGGGGGGGGGGGGGGGGDFGGGGGGGGGGGGGGGGGGGGGGGGGGGGGGGGGFDGGDGGGGGGGGGGGFGGGGGFDFGFFGGCDFGGG7<DFFFFFFFGGFGGFFFFFFFFF14DDFBGFFF>:?FF7?(
@M04650:207:000000000-C238N:1:1101:24963:14619 1:N:0:19
ACTCCTACGGGAGGCAGCAGTAGGGAATCTTCGGCAATGGGGGCAACCCTGACCGAGCAACGCCGCGTGAGTGAAGAAGGTTTTCGGATCGTAAAACTCTGTTGTTAGAGAAGAACGTTAAGTAGAGTGGAAAATTACTTAAGTGACGGTATCTAACCAGAAAGGGACGGCTAACTACGTGCCAGCAGCCGCGGTAATACGTAGGTCCCAAGCGTTGTCCGGATTTATTGGGCGTAAAGCGAGCGCAGGTGGTTTCTTAAGTCTGATGTAAAAGGCAGTGGCTCAACCATTGTG
+
GGGGGGGGGGGGGGGGGGGGGGGGGGGGGGGGGGGGGGGGGGGGGGGGGGGGGGGGGGGGGGGGGGGGGGGGGGGGGGGGGGGGGGGGGGGFGGGGGGGGGGGGFFGGGGGGGGGGGDGGGG5CFGGGGGGGGGGGGGGGGGGGGGGGGGGGGGGGGGGGGGGGGGFGGGGGGGGGGGGGGGGGGGGGGGGGGGGGGGGGGGGGGGFGGGGGGGGGGGGGGGE5EDGGGFCGFEDEGGFGFGF@GGGGF<CG7F48FBFFGFGGFCDAF?44=F>FF:7?FF47FFF???FAD9
@M04650:207:000000000-C238N:1:1101:17491:14654 1:N:0:19
ACTCCTACGGGAGGCAGCAGTAGGGAATCTTCCGCAATGGACGAAAGTCTGACGGAGCAACGCCGCGTGAGTGAAGAAGGTCTTCGGATTGTAAAGCTCTGTTAGCAGGGAAGAGATAGGACGGTACCTGCAGAGGAAGCCACGGCTAACTACGTGCCAGCAGCCGCGGTAATACGTAGGTGGCAAGCGTTGTTCGGAATAACTGGGCGTAAAGGATGCGTAGGCGGTTAGATAAGTTATGTGTTAAATATATAGGCTTAACCTGTAGAAAGCACATAAAACTGTGTAACT
+
GGGGGGGGGGGGGGGGGGGGGGGGGGGGGGGGGGGGGGGGEGGGGGGEGGGGGGFGGGGGGGGGGGGGGGDGGGGGGGGGFGGGGGGEGGGGGGGGGGGGCGGDBFFGGGGGDFGCFGGGGGGCGGEFFGGGGFFGGGGFF@GGGGGCFGGGGGFGGGGFGGGGGEGGCCFCGGGGGDFGFGFGG?FGGGGEGGGGE5CGGFFCFGCCGEE5CCFGGFGD=DE597:EGDGGFGGGGCFFFGFFGGFF4C7DGGGF?4@@777D>FGF4?47)7>FA4:@43C*=FFFFFF
@M04650:207:000000000-C238N:1:1101:11312:14709 1:N:0:19
ACTCCTACGGGAGGCAGCAGTGGGGAATCTTGCGCAATGGGCGAAAGCCTGACGCAGCGACGCCGCGTGAGGGATGACGGCCTTCGGGTTGTAAACCTCTTTCAGCTCCGACGAAGCGAAAGGGACGGTAGGAGCAGAAGAAGCACCGGCCAACTACGTGCCAGCAGCCGCGGTAATACGGAGGGTGGAAGCGTTGTCCGGAATTATTGGGCGTAAAGAGCTCGTAGGCGGTCCGTCGCGTCGGCTGTGAAAACTTGGGGCCCAACTCCGAGCTTGCAGTCGATACGGGCAGGG
+
FFGGGGGGGGGFEGGGEGGFFGFGGGGGGGGGGGGGGGGGGEEFGGGGGGGGCGGEGGCFGGGGGGGGGGGGGGGGCFGF7BFGGGGD4FC7FGGGGGGGGGG,B,BF@FGFGD:+@C7>CF,<FCC7@FFCBC*>,C:?F7FFF<F:CC7@C@E7FF<C@@F2::F<CEGE?*1/AF+@***?EEG*C+*85;CE;0+8>/:8<E7:C<72C5/;7C79CG</*2:=6/?E)*/:*9)/)18B)/7*9:CGF9*97:F@5))*7>*-9>85>BFF(22190*0)7:<B>>?9(
@M04650:207:000000000-C238N:1:1101:18437:14720 1:N:0:19
ACTCCTACGGGAGGCAGCAGTAGGGAATCTTCCGCAATGGACGAAAGTCTGACGGAGCAACGCCGCGTGAGTGAAGAAGGTTTTCGGATCGTAAAACTCTGTTGTTAAAGAAGAACAAGGATGAGAGTAACTGCTCATCCCCTGACGGTATTTAACCAGAAAGCCACGGCTAACTACGTGCCAGCAGCCGCGGTAATACGTAGGTGGCAAGCGTTGTCCGGATTTATTGGGCGTAAAGCGAGCGCAGGCGGTTCTTTAAGTCTGATGTGAAAGCCCCCGGCTCAACCGGGGAGG
+
GGGGGGGGGGGGGGGGGGGGGGGGGGGGGGGGGGGGGGGGGGGFGGGGGGGGGGGGGGGGGGGGGGGGGGGGGGGGGGGGGGGGGGGGGGGGGGGGGGGGGGGGGGGGGGGGGGGGGGFGGGGGGGGGGGGGFGGGGGGGGGGGGGGGGDGFGGGGGGGGGGGGGGGGGGGGGGGGGGGGGGGGGGGGGGGGDGGGGGGGGGGGGGGGGGGGGGGGGGGGGGG5FGGCEGGGFGGGFGFGFGFFGGGGFGGGGGC=BFFFFFG==>CDFFFFFF@><0DEFFGFFFFFFDEB>F
@M04650:207:000000000-C238N:1:1101:8500:14731 1:N:0:19
ACTCCTACGGGAGGCAGCAGTGGGGAATATTGCACAATGGGCGCAAGCCTGATGCAGCCATGCCGCGTGTGTGAAGAAGGCCTTCGGGTTGTAAAGCACTTTCAGCGAGGAGGAAGGCCAATAGCTTAATAGGTTGTTGGATTGACGTTACTCGCAGAAGAAGCACCGGCTAACTCCGTGCCAGCAGCCGCGGTAATACGGAGGGTGCAAGCGTTAATCGGAATTACTGGGCGTAAAGCGCACGCAGGCGGTTTGTTAAGTCAGATGTGAAATCCCCGAGCTTAACTTGGGAAC
+
GGGGGGGGGGGGGGGGGGGGGGGGGGGGGGGGGGGGGGGGGGGGGGGGGGGGGGGGGGGGGGGGGGGEGGGGGGGGGGGGGGGGGGGGGGGGGGGGGGGGGGGGGGGGGGGGGGGGGGFGGGGGGGGGGGGGGFGGGGGGGGGGGGGEGGGGGGGGGGGGGGGGGGGGGGGGGGGGGGGGGGGGGGGGGDEGGGGGGGGGGGGGGGGGGGGGGGGGGGGGGGCEFGFFG6FCEGGCGGFGEG>EGGGGFGGDGGGFFFFFFFGGF77<*9@FFFFFF>CDDFDF4F4<)95:B(
@M04650:207:000000000-C238N:1:1101:21266:14731 1:N:0:19
ACTCCTACGGGAGGCAGCAGTAGGGAATCTTCGGCAATGGACGAAAGTCTGACCGAGCAACGCCGCGTGAGTGAAGAAGGTTTTCGGATCGTAAAACTCTGTTGTTAGAGAAGAACAAGTAGGAGAGTAACTGCTCTTGCCTTGACGGTATCTAACCAGAAAGCCACGGCTAACTACGTGCCAGCAGCCGCGGTAATACGTAGGGTGCAAGCGTTAATCGGAATTACTGGGCGTAAAGCGCACGCAGGCGGTTGATTAAGTCAGATGTGAAATCCCCGAGCTTAACTTGGGAAC
+
GGGGGGGGGGGGGGGGGGGGGGGGGGGGGGGGGEGGGGGGGGGGGGGGGGGGGGGGGGGGGGGGGGGFGGGGGGGGGGGGGGGGGGGEGGGGGGGGGGGGGGGGGGGGGGGGGGGGFGGGGGGDFGGGGGGGGGGGGGFGGGG=FEFGGGGGGGGGGGDCFF7FGGGGGGGGGGGGGGGGGGGGGGEGGGEEGGGGGGGGCEFGGGGGGGGGGGGGFFGGEDGF@7CF748FDGGGGGFDEG>>GGG3DGDG3CCFFF?FFFFGFDGFFFF4=@FF:()7>>CFFFFFFF>?F0
@M04650:207:000000000-C238N:1:1101:13435:14735 1:N:0:19
ACTCCTACGGGAGGCAGCAGTGGGGAATATTGCACAATGGGCGCAAGCCTGATGCAGCCATGCCGCGTGTATGAAGAAGGCCTTCGGGTTGTAAAGTACTTTCAGCGAGGAGGAAGGCATTGTGGTTAATAACCGCAGTGATTGACGTTACTCGCAGAAGAAGCACCGGCTAACTCCGTGCCAGCAGCCGCGGTAATACGGAGGGTGCAAGCGTTAATCGGAATTACTGGGCGTAAAGCGTGCGTAGGCGGCTTTTTAAGTCGGATGTGAAATCCCTGAGCTTAACTTAGGAAT
+
GGGGGGGGGGGGGGGGGGGGGGGGGGGGGGGGGGGGGGGGGGGGGGGGGGGGGGGGGGGGGGGGGGGGGGGGGGGGGGGGGGGGGGGGGGGGGGGGGGGGGGFGFCEEFGGGGGGGGGGGGGFFGFGAFFFF@FGDEEEF>FFFFGGGGGGGGGGCFGGGGGGGGGGGDGGGGGGGGGGGEFGGGGGGGGGGGGEGGGGGGGGGGGGGGGGGGGGDF7CGGGGGFGFGGGGGFGGGGGF35DDDCDGGFGG3C3CF@F@FG?DGFCGFFF?FFFFF?:CFFD97@F*<27@FF0
@M04650:207:000000000-C238N:1:1101:28348:14736 1:N:0:19
ACTCCTACGGGAGGCAGCAGTGGGGAATATTGCACAATGGGCGCAAGCCTGATGCAGCCATGCCGCGTGTATGAAGAAGGCCTTCGGGTTGTAAAGTACTTTCAGCGAGGAGGAAGGCATTGTGGTTAATAACCGCAGTGATTGACGTTACTCGCAGAAGAAGCACCGGCTAACTCCGTGCCAGCAGCCGCGGTAATACGGAGGGTGCAAGCGTTAATCGGAATTACTGGGCGTAAAGCGCACGCAGGCGGTCTGTCAAGTCGGATGTGAAATCCCCGGGCTCAACCTGGGAAC
+
GGGGGGGGGGGGGGGGGGGGGGGGGGGGGGGGGGGGGGGGGGGGGGGGGGGGGGGGGGGGGGGGGGGGGEFGGGGGGGGGGGGGGGGGGEGGGGGGGGGGGGGGGGGEGGGGGFGGGGGGGGGGGGGFGGGGGDGGGGGGEDFCGGGGGGGGGGGGGGGGGGG?C<EGGGGEGGGGGGGGGGGGGGGFGGGGGEECFGGGGGGGGGGGGGGGGGGGGGGGECEFGGGFGGGCEGGEGGFGFDEEGGD<@D59DCFFFFFFGFGGFGGFFF*@FFF?<>DDFFG??FF:FFF72-
@M04650:207:000000000-C238N:1:1101:8346:14737 1:N:0:19
ACTCCTACGGGAGGCAGCAGTGGGGAATATTGGACAATGGGCGCAAGCCTGATCCAGCCATGCCGCGTGAGTGATGAAGGCCCTAGGGTTGTAAAGCTCTTTCACCGGTGAAGATAATGACGGTAACCGGAGAAGAAGCCCCGGCTAACTTCGTGCCAGCAGCCGCGGTAATACGAAGGGGGCTAGCGTGGTTCGGATTTACTGGGCGTAAAGAGCACGTAGGCGGACTTTTAAGTCAGGGGGGAAATCCCGGGGCTCAACCCCGGAACTGCCTTTGATACTGGAAGTCTTG
+
GGGGGGGGGGGEEGGGGGGGFGGGGGFGGGGGGGFFGGGGGGGGGGGGGGGGGGGFFGGGGGGGGGGGGCGFGGGGGGGFCFEGGGGGFGGGGGGGGGGGGGFGGGGGFFFGGGCF<EGFGGEEGEGGEEGEGFGGFFG,@FGGEGDGFFGF@FGCC>FFFFFFGGGGGDGGGGF8CE*FGGGDGGFGG*?E5BEGECBE9C:FCCFEGGG*3+;;FGGGFGCGGG>>GGGFFCDCCD?*8))75*CCF46C7DDD))9*?@GDBDG05)9?FF*=:2>FFAG?:4?25B44
@M04650:207:000000000-C238N:1:1101:26559:14737 1:N:0:19
ACTCCTACGGGAGGCAGCAGTGGGGAATATTGCACAATGGGGGAAACCCTGATGCAGCAACGCCGCGTGAGTGAAGAAGGTCTTCGGATTGTAAAGCTCTGTTAGCAGGGAAGAGATAGGACGGTACCTGCAGAGGAAGCCACGGCTAACTACGTGCCAGCAGCCGCGGTAATACGTAGGTGGCAAGCGTTGTTCGGAATAACTGGGCGTAAAGGATGCGTAGGCGGTTAGATAAGTTATGTGTTAAATATATAGGCTTAACCTGTAGAAAGCACATAAAACTGTGTAACT
+
GGGGGGGGGGGGGGGGGGGGGGGGGGGGGGGGGGGGGGGGGGGGGGGGGGGGGGGGGGGGGGGGGGGGGGGGGGGGGGGGGGGGGGGGGGGGGGGGGGGGGGGGGGGGGGGGGGGFFGGGGGGGGGGGGGFGGGGGGGGGFGGGGCGFGGGGGGGGGGGGGGGGGFGGGGGEGGCFFFGGGGGGGGGGGGEGGDFEGEE59CEGGGGGGGGGFFGGGGGGEGGDGGE>:7FGFGGGGGFCFGFFGGGGFGFFFDGFF:?FFFGGFGGAFFFFFFFFFFGFB?CFFFFFFFF
@M04650:207:000000000-C238N:1:1101:7177:14753 1:N:0:19
ACTCCTACGGGAGGCAGCAGTAGGGAATCTTCCGCAATGGACGAAAGTCTGACGGAGCAACGCCGCGTGAGTGAAGAAGGTTTTCGGATCGTAAAACTCTGTTGTTAAAGAAGAACAAGGATGAGAGTAACTGCTCATCCCCTGACGGTATTTAACCAGAAAGCCACGGCTAACTACGTGCCAGCAGCCGCGGTAATACGGAGGGTGCAAGCGTTAATCGGAATTACTGGGCGTAAAGCGCACGCAGGCGGTTTGTTAAGTCAGATGTGAAATCTCCGAGCTTAACTTGGGAAC
+
GGGGGGGGGGGGGGGGGGGGGGGGGGGGGGGGGGGGGGGGGGGGGGGGGGGGGGGGGGGGGGGGGGGGGGGAEFGGGGGGGFGGGGGGGGGGGGGGGGGGGGGGEGGGGGGGGGGGGGGFGGGGGFFFGGGFGGGFFGG9FFGGGGGG@FGDGGGGGGGGGGGGGGGGGGGGGGGGGGGGGFGGGGGGGGDGEEGGGCFGEGGGGGGEFGGGGGDGGGGGGGGGGGGGGGGGD:DGGCFCDG@@CDGGFGGGGG<F@FFFGBGG?:CBFF?BFF47>BGBDBGF?F=AF:F?F1
@M04650:207:000000000-C238N:1:1101:13525:14776 1:N:0:19
ACTCCTACGGGAGGCAGCAGTGGGGAATCTTGCGCAATGGGCGAAAGCCTGACGCAGCGACGCCGCGTGAGGGATGACGGCCTTCGGGTTGTAAACCTCTTTCAGCTCCGACGAAGCGAGAGTGACGGTAGGAGCAGAAGAAGCACCGGCCAACTACGTGCCAGCAGCCGCGGTAATACGTAGGGTGCAAGCGTTGTCCGGAATTATTGGGCGTAAAGAGCTCGTAGGCGGTCTGTCGCGGCGGCTGTGAAAACTCGGGGCTCAACTCCGAGCTTGCAGTCGATACGGGCAGGC
+
GGGGGGGGGGGGGGGGGGGGGGGGGGGGGGGGGGGGGGGGGGGGGGGGGGGGGGGGGDGGGGGGBFGFGGGGGGGGGGGGGGGGGGGGGGGGGGGGGGGGGGGGGGFGGGGGGGGECFFGFGFGGGGGGGGGEGGGGGGGGGGGGGGGGGGGFGGGGGGGGGGGGGGFFEGGGEEGGGFGGGFEEGGGGGGGGGGGGGGGGEEFFGCFGGGFGGGCFGGGFGGGGEFEGGGEEGFFGGFG))7>CCDCFFFGGFG?@FFFE>FGF5:7;>D>:BFF<<G46:>D:@>?>EEFF(
@M04650:207:000000000-C238N:1:1101:25254:14792 1:N:0:19
ACTCCTACGGGAGGCAGCAGTAGGGAATCTTCCGCAATGGACGAAAGTCTGACGGAGCAACGCCGCGTGAGTGAAGAAGGTTTTCGGATCGTAAAACTCTGTTGTTAAAGAAGAACAAGGATGAGAGTAACTGCTCATCCCCTGACGGTATTTAACCAGAAAGCCACGGCTAACTACGTGCCAGCAGCCGCGGTAATACGTAGGTGGCAAGCGTTGTCCGGATTTATTGGGCGTAAAGCGAGCGCAGGCGGTTCTTTAAGTCTGATGTGAAAGCCCCCGGCTCAACCGGGGAGG
+
GGGGGGGGGGGGGGGGGGGGGGGGGGGGGGGGGGGGGGGGGGGGGGGGGGGGGGGGGGGGGGGGGGGGGGGGGGGGGGGGGGGGGGGGGGGGGGGGGGGGGGGGGGGGGGGGGGGGGGGCGGGGGGGGGGGGGGGGGGGGGGGGGGGGGGGGGGGGGGGGGGGGGGGGGGGGGGGGGGGGGGGGGGFGGGGGGGDGGGGGGGGDFGGGGGGGGEGGGGGGE3:CCCFGGGGGFGGGGGFGFGE>DGG3>GGDGDGBB??FGFGGFFGFFFFFFFFF?9CD>6GFFFFFFFE(-9
@M04650:207:000000000-C238N:1:1101:7685:14858 1:N:0:19
ACTCCTACGGGAGGCAGCAGTAGGGAATCTTCCGCAATGGACGAAAGTCTGACGGAGCAACGCCGCGTGAGTGAAGAAGGTTTTCGGATCGTAAAACTCTGTTGTTAAAGAAGAACAAGGATGAGAGTAACTGCTCATCCCCTGACGGTATTTAACCAGAAAGCCACGGCTAACTACGTGCCAGCAGCCGCGGTAATACGTAGGTGGCAAGCGTTGTACGGATTTATTGGGCGTAAAGCGAGCGCAGGCGGTTCTTTAAGTCTGATGTGAAAGCCCCCGGCTCACCCGGGGAGG
+
GGGGGGGGGGGGGGGGGGGGGGGGGGGGGGGGGGGGGGGGGGGGGGGGGGGGGGGGGGGGGGGGGGGGEGGGGGGFGGGGGGGGGGGGGGDEGGGGGGGGGGDFGGGGGGGGGGGGGGG<FBFGGGGF9CCCFEFFGFFFGGEGFDCEGGGFGCGFGGGGGF:CGGGGGGGGFGGGG7FDF7EGGGGCFEGEE8:*++?CG98C@CC6B=EC?EC8=+27:5:C++0<EGFF3:>C7C*>@GFDDC57><D71*:9**9FFF7>=*:69BFFBF>>2(C@>>CF*)796BD>;F
@M04650:207:000000000-C238N:1:1101:26368:14921 1:N:0:19
ACTCCTACGGGAGGCAGCAGTAGGGAATCTTCCGCAATGGGCGAAAGCCTGACGGAGCAACGCCGCGTGAGTGATGAAGGTCTTAGGATCGTAAAACTCTGTTGTTAGGGAAGAACAAATTTGTTAGTAACTGAACAAGTCTTGACGGTACCTAACCAGAAAGCCACGGCTAACTACGTGCCAGCAGCCGCGGTAATACGTAGGTGGCAAGCGTTATCCGGAATTATTGGGCGTAAAGCGCGCGTAGGCGGTTTCTTAAGTCTGATGTGAAAGCCCACGGCTCAACCGTGGAGG
+
GGGGGGGGGGGGGGGGGGGGGGGGGGGGGGGGGGGGGGGGGGGGGGGGGGGGGGGGGGGGGGGGGGGGGGGGGGGGGGGGGGGGGGGGGGGGGGGGGGGGGGGGGGGGGGGGGGGGGGGGGGGGGGGGGGGGGGGGGGGGGGGGGGGGGGGGGGGGGGGGGGGGGGGGGGGGGGGGGGGGGGGGGGGGGGGDDGGEGGGGGGFEFGGGGGGGEGGGGGGGGGGG8EFGGGGGFGGGGGFGFGFFGGGGFGGG:DGBFFFFGFGGFGC<F?F@F?@3:?GFF>GFFFFFFFFFFF
@M04650:207:000000000-C238N:1:1101:26736:14934 1:N:0:19
ACTCCTACGGGAGGCAGCAGTGGGGAATATTGCACAATGGGCGCAAGCCTGATGCAGCCATGCCGCGTGTATGAAGAAGGCCTTCGGGTTGTAAAGTACTTTCAGCGGGGAGGAAGGGAGTAAAGTTAATACCTTTGCTCATTGACGTTACCCGCAGAAGAAGCACCGGCTAACTCCGTGCCAGCAGCCGCGGTAATACGGAGGGTGCAAGCGTTAATCGGAATTACTGGGCGTAAAGCGCACGCAGGCGGTTTGTTAAGTCAGATGTGAAATCCCCGGGCTCAACCTGGGAAC
+
GGGGGGGGGGGGGGGGGGGGGGGGGGGGGGGGGGGGGGGGGGGGGGGGGGGGGGGGGGGGGGGGGGGFGGGGGGGGGGGGGGGGGFGGGGGGGGGGGGGGGGGGGFGGGGFGGGFFGGGGGGFGGGGGGGGGGGGGGFFGGGGFGGGGGGGGGGGGGEGGGGGGGGGGGGGGGGGGGGGGGGGGGGGGGGGGGGGGGGGGGEGGDGGGDGGGG=EEGGGGGGGGGGGGGGGFFGGDFGFGFGBFGGGG>CDCDDD:?F4@?BGGFGFAFFFFFF@??FGFF0DFF4FBFFF:>(
@M04650:207:000000000-C238N:1:1101:4004:14937 1:N:0:19
ACTCCTACGGGAGGCAGCAGTGGGGAATATTGGACAATGGGCGCAAGCCTGATCCAGCCATGCCGCGTGAGTGATGAAGGCCCTAGGGTTGTAAAGCTCTTTCACCGGACAAGATAATGACGGTAACCGGAGAAGAAGCCCCGGCTAACTTCGTGCCAGCAGCCGCGGTAATACGAAGGGGGCTAGCGTTGTTCGGATTTACTGGGCGTAAAGCGCACGTAGGCGGACTTTTAAGTCAGGGGTGAAAGCCCGCGGCTCAACCCCGGCACTGCCTTTGATACTGGGAGTCTTG
+
CFGGGCFFGC@B:F>FGDFCEEFGCDGGGFAFFGG9EDGDFG>FGGGGGGGGGGGGGGF8CEFFGGGG:FFFACFFFFFFFCGF<,EDCFGGGAFFG9F9AFFFGGEG++>EEF,CF9,F?++B7FAFDFGGG,BFFGGCFD7>@@B<<=,@<@<7>=<FFGGF7>CFF*12@3B@,C=4*:7:CFG7B8ECBB8:*3=+3+A<:8E=:5=*<9:*:>79*98E55=EE=FG=+:AF7@*7))<3CC*7*99)/>3.7@F:47D39)7)70*5/9=2<7==4:4))0(.849
@M04650:207:000000000-C238N:1:1101:22878:14945 1:N:0:19
ACTCCTACGGGAGGCAGCAGTGGGGAATCTTGCGCAATGGGCGAAAGCCTGACGCAGCGACGCCGCGTGCGGGAAGAAGGCCTTCGGGTTGTAAACCGCTTTCAGGAGGGAAGAAGCGAAAGTGACGGTACCTCCAGAAGAAGCCCCGGCCAACTACGTGCCAGCAGCCGCGGTAATACGTAGGGGGCAAGCGTTGTCCGGAATTATTGGGCGTAAAGAGCTCGTAGTCGGTCCTTTAAGTCTGATGTGAAAGCCCCCGGCTCAACCGGGGAGGGTCATTGGAAACTGGGGAAC
+
GGGGGGGGGGGGGGGGGGGGFGGGGGGGGGGGFGGGGGGGGG7EGGGGCGCCF:F:CC6FE>CGFE=F:=@=4=FCGG8F8FGGF+CE<F:FBDGGEGCBFG<@FF<CEGDG@FGGGGGDEGGA;FE7C7F9@FBFGGGGGFGGFFGG7:FEGDFCFEECGGFDCFFG>@FGGEE8A9CF<+;;EE58EFCC>E58/<CEEE=F8+<FCG5CCGGGGCCCCFGGEEG5:C5C:5CCF>?:7>FF7C:>*:D7>*>.8755=5CF?CF6BBD3)87.((:@B2CF4?FF()8(2,
@M04650:207:000000000-C238N:1:1101:18375:14964 1:N:0:19
ACTCCTACGGGAGGCAGCAGTGGGGAATATTGCACAATGGGCGCAAGCCTGATGCAGCCATGCCGCGTGTGTGAAGAAGGCCTTCGGGTTGTAAAGCACTTTCAGCGAGGAGGAAGGTGGTGAGCTTAATACGCTCATCAATTGACGTTACTCGCAGAAGAAGCACCGGCTAACTCCGTGCCAGCAGCCGCGGTAATACGGAGGGTGCAAGCGTTAATCGGAATTACTGGGCGTAAAGCGCACGCAGGCGGTTTGTTAAGTCAGATGTGAAATCCCCGGGCTCAACCAGGGAAC
+
GGGGGGGGGGGGGGGGGGGGGGGGGGGGGGGGGGGGGGGGGGGGGGGGGGGGGGGGGGGGGGGGGGGGGGGGGGFDGGGGGGGGGGGGGGGGGGGGGGGGGGGGGGGGGGGGGGGFGGGGGGGGGGGGGGGGGGGGGGGGGGGGGGGGGGGGGGGGGGGGGGGGGGGGDGGGGGGGGGGGGGFGGGGGGGGGGGGGGGGGGDGGGGGGGGGGGGGGFGGGGGGGGGGGGGGGFGGDGGFGFGFFGGGGDGG<3<DF?FFFGFGGFGGFFFF@F=?F:BG>E2*6?FFFF:>?F3
@M04650:207:000000000-C238N:1:1101:12758:14972 1:N:0:19
ACTCCTACGGGAGGCAGCAGTGGGGAATATTGCACAATGGGCGCAAGCCTGATGCAGCCATGCCGCGTGTGTGAAGAAGGCCTTCGGGTTGTAAAGCACTTTCAGCGAGGAGGAAGGTGGTGAGCTTAATACGTTCATCAATTGACGTTACTCGCAGAAGAAGCACCGGCTAACTCCGTGCCAGCAGCCGCGGTAATACGGAGGGTGCAAGCGTTAATCGGAATTACTGGGCGTAAAGCGCACGCAGGCGGTTTGTTAAGTCAGATGTGAAATCCCCGGGCTCAACCTGGGAAC
+
GGGGGGGGGGGGGGGGGGGGFGGGGCGGGGGGGGGGGGGGGGGGGGGGGGGGGGGGGGGGGGGGGGGGGGGGGGGGGGGGGGGGGGGGGGGGGGGGGGGGGGGGGGGGGGGGGFGGGFGGGGGGGGGGGGGGGGGGGGGGGGGGGGGGGGGGGGGGGGGGGGGGGGGGGGGGGGGGGGGGGGGGGDGGGGGGGGGGGGGGDEGGGGGGGGGGGGGGGFGGCDGGGGGGGGGGFGGGGGBGEGDEG3DDEGG>D7DFFFFFD6>>@FD4@?FBF=F@FFGDF1F??F)(,<FBF(
@M04650:207:000000000-C238N:1:1101:10283:15020 1:N:0:19
ACTCCTACGGGAGGCAGCAGTAGGGAATCTTCCGCAATGGACGAAAGTCTGACGGAGCAACGCCGCGTGAGTGAAGAAGGTTTTCGGATCGTAAAACTCTGTTGTTAAAGAAGAACAAGGATGAGAGTAACTGCTCATCCCCTGACGGTATTTAACCAGAAAGCCACGGCTAACTACGTGCCAGCAGCCGCGGTAATACGTAGGTGGCAAGCGTTGTCCGGATTTATTGGGCGTAAAGCGAGCGCAGGTGGTTTCTTAAGTCTGATGTAAAAGGCAGTGGCTCAACCATTGTGT
+
GGGGGGGGGGGGGGGGGGGGGGGGGGGGGGGGGGGGGGGGGGGFCGGGGGGGGGGGGGGGGGGGGGGGGGGGGGGFFGGGGGGGGGGGGGGGGGGGGGGGGGFGGGGGGGFFGGGGFGGGFCGFGGGGGGGGGGEFGGGGFFGGGGGGGGGFFGGGGGGGGGGGGGGGGGGDGGGGGGGGGGGGGGGGGGGGGGECDGFGGGGGGGFGGGGGGGGGGFGGGG5ACCGGGGCFFGDE3C?G:CE@DDGGFFGGGGGFFFFBGFFFF>CAFFBFF5@48<GFFF9??@547B9:A?
@M04650:207:000000000-C238N:1:1101:13894:15022 1:N:0:19
ACTCCTACGGGAGGCAGCAGTGGGGAATATTGCACAATGGGCGCAAGCCTGATGCAGCCATGCCGCGTGTGTGAAGAAGGCCTTCGGGTTGTAAAGCACTTTCAGCGAGGAGGAAGGTGGTGAGCTTAATACGTTCATCAATTGACGTTACTCGCAGAAGAAGCACCGGCTAACTCCGTGCCAGCAGCCGCGGTAATACGGAGGGTGCAAGCGTTAATCGGAATTACTGGGCGTAAAGCGAGCGCAGGCGGTTTCTTAAGTCTGATGTGAAATCCCCCGGCTCAACCGGGGAGG
+
GGGGGGGGGGGGGGGGGGGGGGGGGGGGGGGGGGGGGGGDFGGGGGGGGGGGGGGGGGGGGGGFGGGGGGGGGGFGGGGGGGGGGGDCGGGGFGGGGGGGGGGGGGGCFGGGGGGGGGGGGFGGGGGGGGGGGGGGGGGGGGGGGGGGGGGGGGGGG>FEGGGGGGGGGEGGFGGGGGGFGEFFFGGGGCEGCEGCFFGGGDGDCEEEGGFGDGGGFGGG5DEGGGGGGGGFDGGCDFFGB3@EGGGG>D3DGGCFFFF6C=>D*?FA?FFF6@4<64CBEFDF4?)49:D(46
@M04650:207:000000000-C238N:1:1101:12896:15023 1:N:0:19
ACTCCTACGGGAGGCAGCAGTGGGGAATATTGCACAATGGGCGCAAGCCTGATGCAGCCATGCCGCGTGTGTGAAGAAGGCCTTCGGGTTGTAAAGCACTTTCAGCGAGGAGGAAGGTGGTGAACTTAATACGTTCATCAATTGACGTTACTCGCAGAAGAAGCACCGGCTAACTCCGTGCCAGCAGCCGCGGTAATACGTAGGGTTCAAGCGTTAATCGGAATTACTCGTCGTAAAGCGCACGCCGGCGGTTTGTTAAGTCAGATGTGAAATCCCCGGGCTCAACCTCGCCAC
+
FGGGGGFGEGCGGCCGGGCDGF<FEGGFEGF<F9FAAFE9CFGGEGC@CFFGGCFGGGFFGCFGGDE@=B<CDEAFFGFGG8=<FDGEGGGGGFFGG8FEEGFDGA:6>>7::BF<?FA+@FECFGG9FFGG7FEB8FAE9FDBFDEF@FFFFEC+5+<<,,<<CFE3:7CBFE?FGGGGDGC,*<FGC:8C*=7C+33*3>CE7**/?1:+/=*8:CFF59EFGG9F+7*:0:C=**9)))07<*))77599DD@?@*/<@*29:C>6**//*)9,7D).7DF@)05(57(,(
@M04650:207:000000000-C238N:1:1101:11889:15023 1:N:0:19
ACTCCTACGGGAGGCAGCAGTGGGGAATATTGCGCAATGGGCGGAAGCCTGACGCAGCGACGCCGCGTGGGGGATGACGGCCTTCGGGTTGTAAACCTCTTTCGACCGGGACGAAGCTTTCGGGTGACGGTACCGGTAGAAGAAGCACCGGCCAACTACGTGCCAGCAGCCGCGGTAATACGTAGGGTGCGAGCGTTGTCCGGAATTATTGGGCGTAAAGAGCTCGTAGGCGGTGTGTCACGTCGATCGTGAAAACTTGGGGCTTAACCCTGAGCGTGCGGTCGATACGGGCAT
+
GGGGGGGGGGGGGGGGGGGGGGGGGGGGGGGGGGGGGGGGGGGGGGGGGGGGGGGGGGGGGGGGGGGGGGGGGGGGGGGGGGGGGGGGGGGGGGGGGGGGGGGGGGGGGGGGGGGGGGGGGGGGGGGGGGGGEGGGGGGGGGGGGGGGGGGGGGGGGGGGGGGGGGGGGGDGGGGGGGGGCGGGFEGGGGGGGGGGGGGGGGG8CGGGGGGGC=E?CD<CFDCCFEEGGGFGD5<AC*=CB5.<DDD5>>C6FFGF@BFFGFD<@DGFFFFFFFF>>F<BF1)87>F>BEE99.
@M04650:207:000000000-C238N:1:1101:8452:15045 1:N:0:19
ACTCCTACGGGAGGCAGCAGTGGGGAATATTGCACAATGGGCGCAAGCCTGATGCAGCCATGCCGCGTGTGTGAAGAAGGCCTTCGGGTTGTAAAGCACTTTCAGCGAGGAGGAAGGTGGTGAGCTTAATACGTTCATCAATTGACGTTACTCGCAGAAGAAGCACCGGCTAACTCCGTGCCAGCAGCCGCGGTAATACGGAGGGTGCAAGCGTTAATCGGAATTACTGGGCGTAAAGCGCACGCAGGCGGTTTGTTAAGTCAGATGTGAAATCCCCGGGCTCAACCTGGGAAC
+
GGFGGGGGGGGGGGGGGGGGGGGGGGGGGGGGGGGGGGGGGGGGGGGGGGGGGGGGGGGGGGGGGGGGGGGGGGGGGGGGGGGGGGGGGGGGGGGGGGGGGGGGGGGGGGGDEFGGGGGGGGGGDGGGGGGGGGGGGGGGGFGFGGGGGGGGGGGGGGFGGGGGGGGGDEGGGGGFFGG7:FGGGGGGFGGGGGGGGGGGGGGGGGGEGDCFGGGGG>FGCCCGGFGGGGGF>GG7FGFC@9BFGDGG33C>DDGFFF=?GFCFFGCB46FBF=F?B>CDEFGF=FFFB>:(.,
@M04650:207:000000000-C238N:1:1101:2973:15078 1:N:0:19
ACTCCTACGGGAGGCAGCAGTAGGGAATCTTGCGCAATGGGAGAAAGACTGACGCAGCGACGCCGCGTGCGGGACGAAGGCCTTCGGGTTGTAAACCGCTTTCAGCAGGGACGAAGCGAAAGTGAAGGAATCTGCAGAAGAAGGTCCGGCCAACTAAGTGCCAGCAGCCGAGGTAATACGGAGGGACAGAGCGTTGTCCGGACTCAATGGGCGAAAAGAGCGCGAAGGCGGTCACTCGAGCCGAATGTGAAACCCAGAGGCGTAACGTCGAGGCTGCATTAGAGACCGGGCGGG
+
GG@CC6666BBFE@-8BECFFGFGGGG8,EFFCFE:@,C-,,8@DFG,,,CF8C7FF:FG>@CCCFFFGGGGCFCGCGEDFE,<E@CGBC>FCCFC<CECEG99F,CDF7F++@+CEB:+8@833,@D,@,,,@9@:>:B7,,,6>>5C:*1C*,,,727,4>CBG9<FE*=C*4B+2<B*;EGG=**;*<8CGE*22+CE**1;<++<<C7?***297<*)*:*1//*)*/.*93:*07)).7//9:6::CDC5)07>F5)*7.7*.))8:)7:>-.0*/4:**))-(7),1-
@M04650:207:000000000-C238N:1:1101:11601:15101 1:N:0:19
ACTCCTACGGGAGGCAGCAGTAGGGAATCTTCCGCAATGGACGAAAGTCTGACGGAGCAACGCCGCGTGAGTGAAGAAGGTTTTCGGATCGTAAAACTCTGTTGTTAAAGAAGAACAAGGATGAGAGTAACTGCTCATCCCCTGACGGTATTTAACCAGAAAGCCACGGCTAACTACGTGCCAGCAGCCGCGGTAATACGTAGGTGGCAAGCGTTGTCCGGATTTATTGGGCGTAAAGCGAGCGCAGGCGGTTCTTTAAGTCTGATGTGAAAGCCCCCGGCTCAACCGGGGAGG
+
GGGGGGGGGGGGGGGGGGGGGGGGGGGGGGGGGGGGEGFGGGGGECFGGGGGGGGGGGGGGGGGGGGGGGGGGGGGGGGGGGGGGGGGGGGGGGGGGGGGGGGGGGGGGGGGGGGGGGGGGGGGGGGFGGGGGGGGGGGGGGGGGGGGGGGGFFCFGGGGGGGGGGGFGGGGFGGGGCFFGGGFGGGGGGGG5CGGGGGGGGGDGGGFGGGGGGG=EGGGD3CEGFGGEG8EBGGGF==<BGFBGGGD>DGDG<FBFF66<@GG*>FAF6=??F:><;G@D>GFFFF>;@E9(9
@M04650:207:000000000-C238N:1:1101:28162:15116 1:N:0:19
ACTCCTACGGGAGGCAGCAGTAGGGAATCTTCCGCAATGGACGAAAGTCTGACGGAGCAACGCCGCGTGAGTGAAGAAGGTTTTCGGATCGTAAAACTCTGTTGTTAAAGAAGAACAAGGATGAGAGTAACTGCTCATCCCCTGACGGTATTTAACCAGAAAGCCACGGCTAACTACGTGCCAGCAGCCGCGGTAATACGTAGGTGGCAAGCGTTGTCCGGATTTATTGGGCGTAAAGCGAGCGCAGGCGGTTCTTTAAGTCTGATGTGAAAGCCCCCGGCTCAACCGGGGAGG
+
GGGGGGGGGGGGGGGGGGGGGFGGGGGGGGGGGGGGGGGGGGGGEGGGFGGGGGGGGGGGGGGGGGGGGGGEGGGGGGGGFGGGFEGGGGGGEGFGGGGGGGGGGG9@BFEGGGGGGGGG8FGGGGGGGGGGDGFGGGGGGGGGGEEEGFGGGFF9FGDC@FGFCGGGGCGGC@EFGGGGGGGGGGFGGEE7EGGGFCF5?F@EGFCF>CC7EGG5AFGG:*?C@7EFCFG*;ED=C7?GFGD>GGGGFDD375*969?FF=CC?DCBFF@BFFF5(9C@:6*/=:FFBB@BFF
@M04650:207:000000000-C238N:1:1101:22930:15116 1:N:0:19
ACTCCTACGGGAGGCAGCAGTAGGGAATCTTCCGCAATGGACGAAAGTCTGACGGAGCAACGCCGCGTGAGTGAAGAAGGTTTTCGGATCGTAAAACTCTGTTGTTAAAGAAGAACAAGGATGAGAGTAACTGCTCATCCCCTGACGGTATTTAACCAGAAAGCCACGGCTAACTACGTGCCAGCAGCCGCGGTAATACGTAGGTGGCAAGCGTTGTCCGGATTTATTGGGCGTAAAGCGAGCGCAGGCGGTTCTTTAAGTCTGATGTGAAAGCCCCCGGCTCAACCGGGGAGG
+
GGGGGGGGGGGGGGGGGGGGGGGGGGGGGGGGGGGGGGGGFGGGGGGGGGGGGGGGGGGGGGGGGGGGGGGGGGGGGGGGGGCDFFGGGDGGGGGGGGGGGGGGGGGFEFGGGGGGGGEGGGGGGACFGGGGCF9AFFFDFGGGGGGGGGGGGGFFGGGFGGD7,:DFC7EGGGGGGGG>@EDFGGGG>CEGGGECEEGGCFEEFGGGGGGGEEEGGDFCED*:+<E7?C*:BECGGGFD><>@)5C7DGGDDDGFFF4BC?C*4CGF=@FFF?F3623>E676??.-7)>12;
@M04650:207:000000000-C238N:1:1101:28229:15127 1:N:0:19
ACTCCTACGGGAGGCAGCAGTGGGGAATATTGCACAATGGGCGCAAGCCTGATGCAGCCATGCCGCGTGTGTGAAGAAGGTCTTCGGATTGTAAAGCTCTGTTAGCAGGGAAGAGATAGGACGGTACCTGCAGAGGAAGCCACGGCTAACTACGTGCCAGCAGCCGCGGTAATACGTAGGTGGCAAGCGTTGTTCGGAATAACTGGGCGTAAAGGATGCGTAGGCGGTTAGATAAGTTATGTGTTAAATATATAGGCTTAACCTGTAGAAAGCCCATAAAACTGTGTAACT
+
EGGGGFGGEGGEGGGGEEGGDFGGGFGGGGGGGGGGGGGGGGGGGGEGGGGGGFGGGGGGGGGGGGGGGCFGGGGGGGGGGGGGGGD=FEFGGGGGGGGGGGFGFGFFGCFEFF8F?AFFDEGC8BFGDFFB=DFCGFFFG@FGGGGG,<F<FGGGG@CE:DEGEGGGG8C8D,?FCEGGGGGFFFFFGGC*;B@E*;CE9FGDFCEDGC5EC@FGCC45;DGGGGDGD3;<@GDG***:**9=*C7D677>FGG=:F?FD6>*<DF)**9;@5>438=F*4C?FFF):7?
@M04650:207:000000000-C238N:1:1101:6144:15131 1:N:0:19
ACTCCTACGGGAGGCAGCAGTGGGGAATATTGCACAATGGGCGCAAGCCTGATGCAGCCATGCCGCGTGTATGAAGAAGGCCTTCGGGTTGTAAAGTACTTTCAGCGGGGAGGAAGGGAGTAAAGTTAATACCTTTGCTCATTGACGTTACCCGCAGAAGAAGCACCGGCTAACTCCGTGCCAGCAGCCGCGGTAATACGGAGGGTGCAAGCGTTAATCGGAATTACTGGGCGTAAAGCGCACGCAGGCGGTTGATTAAGTCAGATGTGAAATCCCCGGGCTCAACCTGGGAA
+
GGGGFFGGGGGGGGGGDFGGGFFGGGGGGGGFFC<FFFE<EFGG@CCFGGGGFGGFGFGGGFGGGCGEGGGGGGFFGGGGGGGGGGGGFGGGGGGFGGGCEGGGGFGGGG7:BFFFCEGGGGGFGFGFFGGGGGGGGDGGGFGFGGG@<C7DFGF:7CFGFGC7CFFGGG*:>,?B,=CFGGGGGGGGFGGGGEGGGC+:CE=EG8CE@FGCCEGGC7CFGDCC@<ECECCCDGDEGGFGEDDEGDDDEGD9DDG4@4F@:@DGFGF9*8@?=B9)43D@:9CF@?<015)4:
@M04650:207:000000000-C238N:1:1101:22896:15199 1:N:0:19
ACTCCTACGGGAGGCAGCAGTGGGGAATATTGGACAATGGGCGAAAGCCTGATCCAGCCATGCCGCGTGTGTGAAGAAGGCCTTTTGGTTGTAAAGCACTTTAAGCGAGGAGGAGGCTACTTGGATTAATACTCTAGGATAGTGGACGTTACTCGCAGAATAAGCACCGGCTAACTCTGTGCCAGCAGCCGCGGTAATACAGAGGGTGCGAGCGTTAATCGGATTTATTGGGCGTAAAGCGAGCGCAGGCGGTTCTTTAAGTCTGATGTGAAAGCCCCCGGCTCAACCGGGG
+
GGGGGGGGGGGGGGGGGGFGGGGGGGGGGGFGGDFGGGGGGGGGGGGGGGFGGGGGGGGGGGGGGGGGGGGAFGGGGGDGGGGGGGGGGGGGGGGGGGFGGGGDGGF@FGGGGGDEGGGGGGGGGDGGGGGF<DEFGGEGGGGGGGGDEE@FGGGGGGDGGGFDG9CFGGGGGGGGFGFGDGGGGG8ECFGGGGGGCGFGGGFGFGEGGGGGGGGGGF7DDGEE8CFCFG6C>CDGGDFGFDBEGGD737999CGFFFF=FFGG?*06=94@=8:@2?D3345:*97:>5@;
@M04650:207:000000000-C238N:1:1101:22952:15202 1:N:0:19
ACTCCTACGGGAGGCAGCAGTGGGGAATATTGCACAATGGGCGCAAGCCTGATGCAGCGACGCCGCGTGGGGGATGACGGCCTTCGGGTTGTAAACCTCTTTCAGCACAGACGAAGCGCAAGTGACGGTATGTGCAGAAGAAGCACCGGCCAACTACGTGCCAGCAGCCGCGGTAATACGTAGGGTGCAAGCGTTGTCCGGAATTATTGGGCGTAAAGAGCTCGTAGGCGGTCTGTCGCGTCGGCTGTGAAAACTCGGGGCTCAACTCCGAGCTTGCAGTCGATACGGGCAGGC
+
GGGGGGGGGGGGGGGGGGGGGGGGGGGGGGGGGGGGGGGGGGGGGGGGGGGGGGGGGGGGGGGGGGGGGGGGGGGGGGGGGGGGGGGGGGGGGGGGGGGGGGGGGGGGGGGGGGGGGGGGCFGGGGGGGGGGGGGGGGGGGGGGGGGGGGGGGFGFGGFCGGGGGGGGGGGGGGGCGGGGGGGGGGDGGGGGGGGGGGGGD5CFCFGGCGGGDGDGGGC<F:FGGGGGGGGGFGGGGGFGFGFFGGGGFGG=FFG@@EE>G:FFFGGFF:B3@EFFB<DFFF7@5@>?6>3:9,
@M04650:207:000000000-C238N:1:1101:16349:15209 1:N:0:19
ACTCCTACGGGAGGCAGCAGGAGGGAATCTTCGGCAATGGGGGCAACCCTGACCGAGCAACGCCGCGTGAGTGAAGAAGGTTTTCGGATCGTAAAACTCTGTTGTTAGAGAAGAACGTTAAGTAGAGTGGAAAATTACTTAAGTGACGGTATCTAACCAGAAAGGGACGGCTAACTACGTGCCAGCAGCCGCGGTAATACGTAGGTCCCAAGCGTTGTCCGGATTTATTGGGCGTAAAGCGAGCGCAGGTGGTTTCTTAAGTCTGATGTGAAAGCCCCCGGCTCAACCGGGG
+
GGGGGGGGGGGGGGGGEGGG-@FFGGGGGGGGGGDGGGGGGGGGGGGGGFGGGGGGGGGGGGGGGGGBFGGGGGGGGGGGGGFGGGGGGGGGGGGGGGGGGGFFGGGGGGGGGGGGGGGGGGCFFFFFGGCEFGGGGGGGGGGGGGGGGGFGGGGGGFFGGGGGGGGGGGGGGGGGGGGC88BCGGGGGFGGGGEEEGFGGGGGGGGGGGGDGEEDEGFDG:C58CFG?7EGFGGGG*6>:>>FGGG<)9CCDGC4@FF?GFGDFC:A=64=FFFFFFGBBF3>F?F?>>B;
@M04650:207:000000000-C238N:1:1101:18211:15212 1:N:0:19
ACTCCTACGGGAGGCAGCAGTGGGGAATCTTGCGCAATGGGCGAAAGCCTGACGCAGCGACGCCGCGTGAGGGATGACGGCCTTCGGGTTGTAAACCTCTTTCAGCCCTGACGAAGCGAGAGTGACGGTAGGGGCAGAAGAAGCACCGGCCAACTACGTGCCAGCAGCCGCGGTAATACGTAGGGTGCAAGCGTTGTCCGGAATTATTGGGCGTAAAGAGCTCGTAGGCGGCCTGTCGCGTCGGCTGTGAAAACTCGGGGCTCAACCCCGAGCTTGCAGTCGATACGGGAAGGG
+
GGGGGGGGGGGGGGGGGGGGGGGGGGGGGFGGGGGGGGGGGGGGGGGGGGGGGGGGGFGGGGGDGGGGGGGGGGGGGGGGGGGGGGGGFGGGGGGGGGGGGGGGGGCFGGGGGFGGGGGGGG<AFGGG<FGFGGGGGCFGGGGGGGDCFGGGG@C@FGFGGGGGGGGGGGEGGGCEGGFFGGGGGGGEFC<@ECEGGF?EGEC>FCGEFFG5=7C=CG>98>8E=**ACDGC>ECC*95DED3575CC4:C7CD66@BBE=:C4@CG(7BE>3>:FF>GF@B7)0>>195>BB(
@M04650:207:000000000-C238N:1:1101:9221:15236 1:N:0:19
ACTCCTACGGGAGGCAGCAGTAGGGAATCTTCCGCAATGGACGAAAGTCTGACGGAGCAACGCCGCGTGAGTGAAGAAGGTTTTCGGATCGTAAAACTCTGTTGTTAAAGAAGAACAAGGATGAGAGTAACTGCTCATCCCCTGACGGTATTTAACCAGAAAGCCACGGCTAACTACGTGCCAGCAGCCGCGGTAATACGTAGGTGGCAAGCGTTGTCCGGATTTATTGGGCGTAAAGCGAGCGCAGGCGGTTCTTTAAGTCTGATGTGAAAGCCCCCGGCTCAACCGGGGAGG
+
GGGGGGGGGGGGGGGGGGGGGGGGGGGGGGGGGGGGDGGGGGGGFGGGGGGGGGGGGGGGGGGGGGGFGEGGGGGGGGGGGGGGGGGGGGGGGGGGGGGGGGGGGGGGGGGGGGGGGGGGGGGGGGGGFGGGGGGGGGGGGGGGGGGGGGGGGGGGGGGGGGGGGGGDFGGGGGGGGGGGGGGGGGGGGGDGGGGDGGGGGGGGGFGFG?FEGGGGGGGGGDGGGGGGGGGGFGGGGGFC:CEFGGGGFGGGGGGFFFFFGF77@GFFFFFFFFFF,9DF339=FFF;>FFB>F
@M04650:207:000000000-C238N:1:1101:19458:15244 1:N:0:19
ACTCCTACGGGAGGCAGCAGTAGGGAATCTTCCGCAATGGACGAAAGTCTGACGGAGCAACGCCGCGTGAGTGAAGAAGGTTTTCGGATCGTAAAACTCTGTTGTTAAAGAAGAACAAGGATGAGAGTAACTGCTCATCCCCTGACGGTATTTAACCAGAAAGCCACGGCTAACTACGTGCCAGCAGCCGCGGTAATACGTAGGTGGCAAGCGTTGTCCGGATTTATTGGGCGTAAAGCGAGCGCAGGCGGTTCTTTAAGTCTGATGTGAAAGCCCCCGGCTCAACCGGGGAGG
+
GGGGGGGGGGGGGGGGGGGGGGGGGGGGGGGGGGGGGGGGGGGGGGGGGGGGGGGGGGGGGGGGGGGGGGGGGGGGGGGGGGGGGGGGGGGGGGGGGGGGGGGGGGGGGGGGGGGGGGGGGGGGGGGGGFGGGGFGGGGGGGFGGGGGGGGGGGGGGGGGGGGGGGGGGGGGGGGGGGGGGGGGGGGGGGGGGGGGGGGGEGGGGGGGF?FGGGGGGGGGGGGGGGGGGGFC@EGEGF?CBCB:DCCDFGG7<DG=FFFBFFFG4074*9BFFF>FFFGFB0>FFF>>F:B96B
@M04650:207:000000000-C238N:1:1101:5098:15253 1:N:0:19
ACTCCTACGGGAGGCAGCAGTGGGGAATATTGCACAATGGGCGCAAGCCTGATGCAGCCATGCCGCGTGTGTGAAGAAGGCCTTCGGGTTGTAAAGCACTTTCAGCGAGGAGGAAGGTGGTGAGCTTAATACGTTCATCAATTGACGTTACTCGCAGAAGAAGCACCGGCTAACTCCGTGCCAGCAGCCGCGGTAATACGGAGGGTGCAAGCGTTAATCGGAATTACTGGGCGTAAAGCGCACGCAGGCGGTTTGTTAAGTCAGATGTGAAATCCCCGAGCTTAACTTGGGAAC
+
GGGGGGGGGGGCFGGGGGGGFFFGGGGFGGGGFFGFGGGGGGGGGGGGGGGGGGGGGGGGGGGGGGGGGGGGGGGGGGGGGFGGGGGGGGGGGGGFFFFGGGGGGGGCGGGFGGGGGGGGGGGGGFGGGGGGGGGGGGGGGGGGGGGGGGGGGGGGGDFGGGGGGGGGGGGGGGGGGGFGGDGGGGGGGGDGEGGCFGCFG8CEGGGGGGGGGCGGGGGGGGCGCCEF?CFGFGGGGGFGFGFFGGDDFGGGGGG>FFBBFFGCFGGFFFFFFFFFFBC@>69B=B6<<FF0:-
@M04650:207:000000000-C238N:1:1101:16008:15255 1:N:0:19
ACTCCTACGGGAGGCAGCAGTAGGGAATCTTCGGCAATGGACGAAAGTCTGACCGAGCAACGCCGCGTGAGTGAAGAAGGTTTTCGGATCGTAAAACTCTGTTGTTAGAGAAGAACAAGTAGGAGAGTAACTGCTCTTACCTTGACGGTATCTAACCAGAAAGCCACGGCTAACTACGTGCCAGCAGCCGCGGTAATACGTAGGTGGCAAGCGTTGTCCGGATTTATTGGGCGTAAAGCGAGCGCAGGCGGTTTCTTAAGTCTGATGTGAAAGCCCCCGGCTCAACCGGGGAGG
+
GGGGGGGGGGGGGGGGGGGGGGGGGGGGGGGGGGGGGGGGGGGGGGGGGGGGGGGGGGGGGGGGGGGGGGGGGGGGGGGGGGGGGGGGGGGGGGGGGGGGGGGGGGGGGGGGGGGGGGGGGGGGGGGGGGGGGGGGGGGGGGGGGGGGGGGGGGGGGGGGGGGGCGGGGGGGGGGDFGGCGGGGGGGGGGGGGGGGGGGGFGEGGGGGGGGGGGGGGFGGGGGCGGGGGGGFE=DGGGFGEGEFGGGDFDGDGGGFFFFFFFGGFGGAFFFFFF>FBFG@B>GFFFFFFFFF>F
@M04650:207:000000000-C238N:1:1101:7337:15262 1:N:0:19
ACTCCTACGGGAGGCAGCAGTGGGGAATATTGCACAATGGGCGCAAGCCTGATGCAGCCATGCCGCGTGTATGAAGAAGGCCTTCGGGTTGTAAAGTACTTTCAGCGGGGAGGAAGGGAGTAAAGTTAATACCTTTGCTCATTGACGTTACCCGCAGAAGAAGCACCGGCTAACTCCGTGCCAGCAGCCGCGGTAATACGGAGGGTGCAAGCGTTAATCGGAATTACTGGGCGTAAAGCGCACGCAGGCGGTTGATTAAGTCAGATGTGAAATCCCCGGGCTCAACCTGGGAAC
+
GGGGGGGGGGGGGGGGGGGGGGGGGGGGGGGGGGGGGGGEGGGGGGGGGGGGGGGGGGGGGGGGGGGGGGGGGGGGGGGGGGGGGGGGGGGGGGGGGGGGGGGGGGGGGGGGGGGFGGGGGGGGG,DCFGGGGGEFGGGGGGGGGGGFGGGGGGGGGGGGGGGGGGGGGGGGGGGGGGGGGGGGGGGGGGGGGGGG?FCFGEEGGGGGGGGGGGGGGFGGGGEGGFFGFGGDDG3CGGFGFGFFGGGGDGGCCD64@?FF?=CFB0?<??@9@FF@<BGFF9GFFFFFBFFF:(
@M04650:207:000000000-C238N:1:1101:26384:15265 1:N:0:19
ACTCCTACGGGAGGCAGCAGTAGGGAATCTTCCGCAATGGACGAAAGTCTGACGGAGCAACGCCGCGTGAGTGAAGAAGGTTTTCGGATCGTAAAACTCTGTTGTTAAAGAAGAACAAGGATGAGAGTAACTGCTCATCCCCTGACGGTATTTAACCAGAAAGCCACGGCTAACTACGTGCCAGCAGCCGCGGTAATACGTAGGTGGCAAGCGTTGTCCGGATTTATTGGGCGTAAAGCGAGCGCAGGCGGTTCTTTAAGTCTGATGTGAAAGCCCCCGGCTCAACCGGGGAGG
+
GGGGGGGGGGGGGGGGGGGGGGGGGGGGGGGGGGGGGGGGGGGFGGGFGGGGGGGGGGGGGGGGGGGGGGGGGGGGGGGGFGGGGGGDFGGGGGFGGGGGGGGGGGGGGGGGGGGGGGGGGGGGGGGGGGGGGGFFGFGGGGGGGGGGGGGGGGGGGGGGGGGGFGGGGGGDGGGGGGGFGGGGGGGGGGGGCEGCGGGFFGGGGGGGGFFGCEGGGGGGGGEGGGGGGGFGFGGGGGFGDDFFGGGGFGGDDGGFFFFFGFGGFGGFFFBFFFFF?;DDF9D4?FFFFFFF>F
@M04650:207:000000000-C238N:1:1101:5897:15282 1:N:0:19
ACTCCTACGGGAGGCAGCAGTGGGGAATATTGCACAATGGGCGCAAGCCTGATGCAGCCATGCCGCGTGTATGAAGAAGGCCTTCGGGTTGTAAAGTACTTTCAGCGAGGAGGAAGGTGGTGAGCTTAATACGCTCATCAATTGACGTTACTCGCAGAAGAAGCACCGGCTAACTCCGTGCCAGCAGCCGCGGTAATACGGAGGGTGCAAGCGTTAATCGGAATTACTGGGCGTAAAGCGCACGCAGGCGGTTTGTTAAGTCAGATGTGAAATCCCCGAGCTTAACTTGGGAAC
+
GGGGGGGGGGGGGGGGGGGGGGGGGGGGGGGGGCGGGGGGDGGGGGGGGGGGGCFGGGGGCGGGGGGGGGGGGGGGGGGGGGFGGCGGFGDGGGGFFGEFFGFGGFEGGGGGGGGGCBAFFGF=,5B??AD<FE+@BFFGFGGGGGGGDGDFGGFGEEGFGFCFC7D>77<CBFGGGGF*8D>EFEGGGEEGGBCGCC9CGG*=@EC=CFCF=585EGGCCDGG?CFFF</7@CCCFC6D@C>:77)7>CD<)>DF)66@CFF>@C76=B*6499??>D054C??F@A948::-
@M04650:207:000000000-C238N:1:1101:4382:15296 1:N:0:19
ACTCCTACGGGAGGCAGCAGTGGGGAATATTGCACAATGGGCGCAAGCCTGATGCAGCCATGCCGCGTGTATGAAGAAGGCCTTCGGGTTGGAAAGTACTTTCAGCGAGGAGGAAGGCATTGTGGTTAATAACCGCAGTGATTGACGTTACTCGCAGAAGAAGCACCGGCTAACTCCGTGCCAGCAGCCGCGGGAATACGGAGGGTGCAAGCGGTAATCGGAATTACTTGGCGTAAAGCGCACGCAGGCGGTTGATTAAGTCAGATGTGAAATCCCCGGGCTCAACCTGGGAAC
+
GGFFGFFGGGGGGGGEGGFGFGFFFFF<FFFD@FCGGCEGGGGD:@FFGGFD<FGGDCGG9FA8FGGGEGGFGGFGFCFFFG,,=DFG,BC7<EFGFGAEFFGCF<>FEG>B=+??@,AF,8FEEGGFDFFDG<C7FFG<=:C>EGD:<FFFF<<FFCEACFF7FGG:F8FG::DCDC<BEGGBC6CE71?*=:8C>C+3*;?EC?C=+2<:85/8C>C<CDA=6CCC+:++8:)*7:FGF35>D))5<DGD3CF*1@19A**:@*:5@*7F?66??0<55(9?FF@2())42,
@M04650:207:000000000-C238N:1:1101:26550:15324 1:N:0:19
ACTCCTACGGGAGGCAGCAGTGGGGAATATTGCACAATGGGCGCAAGCCTGATGCAGCCATGCCGCGTGTATGAAGAAGGCCTTCGGGTTGTAAAGTACTTTCAGCGAGGAGGAAGGCATTGTGGTTAATAACCGCAGTGATTGACGTTACTCGCAGAAGAAGCACCGGCTAACTCCGTGCCAGCAGCCGCGGTAATACGGAGGGTGCAAGCGTTAATCGGAATTACTGGGCGTAAAGCGCACGCAGGCGGTCTGTCAAGTCGGATGTGAAATCCCCGGGCTCAACCTGGGAAC
+
GGGGGGGGGGGGGGGCGGGGGGGGGGGGGGGFGGGGGGGFFGGGGGGGGGGGGGGGGGGGGGGGGGGGGGGGGGGGGGGGGGGGGGGGGGGGGGGGGGGGGGGGGGGGGGGEEGFGGGGGGGGGGGGGGGGGGGGGGGGGGGGGGGGGGGGFGGGGGGFGGGGGGGGDGGGGGGGGGGGGGGGGFGGGGEGEEGGGGGGGGGDEGGGGGGGGGEDGGGGFGGEGGDFG9CFGEGDCFGFGEGFFGDGGFGGGGGGFFFFFGFGGEGGBFFF=FFF:6>GFEFGFFF5,()<234
@M04650:207:000000000-C238N:1:1101:22110:15378 1:N:0:19
ACTCCTACGGGAGGCAGCAGTAGGGAATCTTCCGCAATGGACGAAAGTCTGACGGAGCAACGCCGCGTGAGTGAAGAAGGTTTTCGGATCGTAAAACTCTGTTGTTAAAGAAGAACAAGGATGAGAGTAACTGCTCATCCCCTGACGGTATTTAACCAGAAAGCCACGGCTAACTACGTGCCAGCAGCCGCGGTAATACGTAGGTGGCAAGCGTTGTCCGGATTTATTGGGCGTAAAGCGAGCGCAGGCGGTTCTTTAAGTCTGATGTGAAAGCCCCCGGCTCAACCGGGGAGG
+
GGGGGGGGGGGGGGGGGGGGGGGGGGGGGGGGGGGGGGGGGGGGGGGGGGGGGGGGGGGGGGGGGGGGGGGGGGGGGGGGEGGGGGGGGGGGGGGGGGGGGGGGGGGGGGGGGGGGGGGGGGGGGGGGGGGGGGGGGGGGGGGGGGGGGGGGGGGGGGGGGGGGGGGGGGGGGGGGGGGGGGGGGGGGGGGGGGGGGGGGGGGGGGGGGGGGGGGGGGGGGGEEGGGGGGGGFGGGFGFGFGFFDGDGEGG<D5CFFFFFFFGGFGGF4@?FFFFFFFGB>>GFFFFFFFFFBF
@M04650:207:000000000-C238N:1:1101:28934:15380 1:N:0:19
ACTCCTACGGGAGGCAGCAGTGGGGAATATTGCACAATGGGGGAAACCCTGATGCAGCAACGCCGCGTGAGTGAAGAAGGTCTTCGGATTGTAAAGCTCTGTTAGCAGGGAAGAGATAGGACGGTACCTGCAGAGGAAGCCACGGCTAACTACGTGCCAGCAGCCGCGGTAATACGTAGGTGGCAAGCGTTGTTCGGAATAACTGGGCGTAAAGGATGCGTAGGCGGTTAGATAAGTTATGTGTTAAATATATAGGCTTAACCTGTAGAAAGCACATAAAACTGTGTAACT
+
GGGGGGGGGGGGGGGGGGGGGGGGGGGGGGGGGGGGGGGGGGGGGGGGGGGGGGGGGGGGGGGGGGGGGGGGGGGGGGGGGGGGGGGEGGGGGGGGGGGGGGGGGGGGGGGGGGGGGGGGGGGGGGGGGGGGGGGGGGGGGGFGGGGGGGGGGGGGGGGGGGGGGGGGGGGGGGGGFGGGG?EF8EGGGGGGBFCGGGGGFGGGGGGGGEGGGGGGGGGGGGGGFEGGGGFG?FGGGG47FGFFFDFFFGGGGGGFFFFFCFGGFGGF4FFF??FF2>DFFFFFFFFF>FB
@M04650:207:000000000-C238N:1:1101:22447:15387 1:N:0:19
ACTCCTACGGGAGGCAGCAGTAGGGAATCTTCCGCAATGGACGAAAGTCTGACGGAGCAACGCCGCGTGAGTGAAGAAGGTTTTCGGATCGTAAAACTCTGTTGTTAAAGAAGAACAAGGATGAGAGTAACTGCTCATCCCCTGACGGTATTTAACCAGAAAGCCACGGCTAACTACGTGCCAGCAGCCGCGGTAATACGTAGGTGGCAAGCGTTGTCCGGATTTATTGGGCGTAAAGCGAGCGCAGGCGGTTCTTTAAGTCTGATGTGAAAGCCCCCGGCTCAACCGGGGAGG
+
GGGGGGGGGGGGGGGGGGGGGGGGGGGGGGGGGGGGGGGGGGGGGCGGGGGGGGGGGGGGGGGGGGGGGGGGGGGGGGCGFGFGGGGGGGGGGGGGGGGGGG?FGGGGGGGGGGGGGGGFFGGGGGGFGGGGGGGGGGGGGGGGGGGGGGGGGGGGGGGGGGCFGGGGGGGGGGGGGGGGGGGGGGGGGGGGGGGGGGGGFGFGGFGGGGGGGEGGGFGDGDEGG?FGFC@EFGGGGGFGFGFBGGGGFGGG:DGFFFFFGFGGFFGFFFFFFFFF?FG@EFGF?FFFF3@BFF
@M04650:207:000000000-C238N:1:1101:11049:15399 1:N:0:19
ACTCCTACGGGAGGCAGCAGTGGGGAATATTGCACAATGGGCGCAAGCCTGATGCAGCCATGCCGCGTGTATGAAGAAGGCCTTCGGGTTGTAAAGTACTTTCAGCGGGGAGGAAGGGAGTAAAGTTAATACCTTTGCTCATTGACGTTACCCGCAGAAGAAGCACCGGCTAACTCCGTGCCAGCAGCCGCGGTAATACGGAGGGTGCAAGCGTTAATCGGAATTACTGGGCGTAAAGCGCACGCAGGCGGTTGATTAAGTCAGATGTGAAATCCCCGGGCTCAACCTGGGAA
+
GGGGGGGGGGGGGGGGGGGGGGGGGGGGGGGGGGGGGGGGGGGGGGGGGGGGGGGGGGGGGGGGGGGGGGGGGGGFGFGGGGGGGGGGGGGGFGGGGGGGGGGGGGGGGGGGGGGGGGGGGGGGGGGGGGGBFCAFGGGGGFGGGGGGGGGGGGGGGGGGGGGGGGGGGGGGGFFGFGGGGGGGGGGGGGGGGGGGGGGGGGGGGEEGGGGGGGGGGGGFGGGGGFGGGGGGFGGGGGFGFGFFGGDGFGGGGG4=FFFFCB>FFGGF=4*9?B6)4>GFF9*6=FF>?FF??
@M04650:207:000000000-C238N:1:1101:14439:15440 1:N:0:19
ACTCCTACGGGAGGCAGCAGTGGGGAATATTGCACAATGGGCGCAAGCCTGATGCAGCCATGCCGCGTGTGTGAAGGAGGCCTTCGGGTTGTAAAGCACTTTCAGCGAGGAGGAAGGCCAATAGCTTAATAGGTTGTTGGATTGACGTTACTCGCAGAAGAAGCACCGGCTAACTCCGTGCCAGCAGCCGCGGTAATACGGAGGGTGCAAGCGTTAATCGGAATTACTGGGCGTAAAGCGCACGCAGGCGGTTTGTTAAGTCAGATGTGAAATCCCCGAGCTTAACTTGGGAAC
+
GGGGGGGGGGCFGGGGC:<C6CFFGCFFGFGGGGGGGGFGFFGGEGGGGGFDGGGFFGGGGGGGGGGFGEFGGGGG<FGGGGGGGGGGGGGGGGGGGGGGGGGGGGGGGGGGGFGGGGGCFFGGFGGFGFGFG<FFFFFGFAFCEGGGDFGGGGGGGGGGGGGGGGGGGGGGGFGGGGGGGGGGGGGGGCEGGGGGFGGGGEGGGGGGGGGGGGGGGGGGGGEGGGGGGGCFE5CCCC4DFGBBCGGGFGGGGDGFFFFF96DGFGGFFFFF=FF??FD::1FFF4*6<FFBF-
@M04650:207:000000000-C238N:1:1101:13114:15479 1:N:0:19
ACTCTACGGGAGGCAGCAGTGGGGAATATTGCACAATGGGCGCAAGCCTGATGCAGCCATGCCGCGTGTGTGAAGAAGGCCTTCGGGTTGTAAAGCACTTTCAGCGAGGAGGAAGGTGGTGCGCTTAATACGTTCATCAATTGACGTTACTCGCAGAAGAAGCACCGGCTAACTCCGTGCCAGCAGCCGCGGTAATACGGAGGGTGCAAGCGTTAATCGGAATTACTGGGCGTAAAGCGCACGCAGGCGGTTTGTTAAGTCAGATGTGAAATCACCGGGCTCAACCTGGGAACT
+
GGGGFF9,@FC:CGGEGA@FC<FE,FFFGGFGGEFFCGFFCE::@:8C<DFA<<<ACCEFAACF@C+68:CC9EF<8,CFFFGE=:F<B:BBFGFGGGFFGGGGCG>FG@+8@E<F==FFG,=CC:CGEF,D<=3AFFFDECFFFFGFFEFGG@::CFEGFGCF:FEEEEFFC99D8D@FG,B>BCEGCED*=1*<BB*5E8?7=CEGC<C5*2//<C55*>FD9C7?E48CBEG**:<<@DFFD<)9@<5)9CF??49@CF::@7C<6@87@*9?69)5.39=F@64:@>?B4
@M04650:207:000000000-C238N:1:1101:8871:15524 1:N:0:19
ACTCCTACGGGAGGCAGCAGTGGGGAATATTGCACAATGGGCGCAAGCCTGATGCAGCCATGCCGCGTGTGTGAAGAAGGCCTTCGGGTTGTAAAGCACTTTCAGCGAGGAGGAAGGCCAATAGCTTAATAGGCTGTTGGATTGACGTTACTCGCAGAAGAAGCACCGGCTAACTCCGTGCCAGCAGCCGCGGTAATACGGAGGGTGCAAGCGTTAATCGGAATTACTGGGCGTAAAGCGCACGCAGGCGGTTTGTTAAGTCAGATGTGAAATCCCCGGGCTCAACCTGGGAAC
+
GGGGGGGGGGGGGGGGGGGGGGGGGGGGGGGGGGGGGGGGGGGGGGGGGGGGGGGGGGGGGGGGGGGCGGGGGGGGGGGGGGGGGGGGGGGGGGGGGGGGGGGGGCGEGGGGGGGGGGGGGGGGGFGGGGGGGGGGGGGGGGGGGGGFGGGGGGGGGGGGGGCFGGGGGGGGGGGGGGGFGGF8FGGGGGGGGGGGGGGGGGGGGGGGFGGFG5ECFFCDECEGGGGCFFGGFGG5FGFGFGFED<CDDGD55CG.7@9?GFGGFGGFFFF76@<F60<>B>GFFF>32FF<>(
@M04650:207:000000000-C238N:1:1101:27383:15527 1:N:0:19
ACTCCTACGGGAGGCAGCAGTAGGGAATCTTCGGCAATGGGGGCAACCCTGACCGAGCAACGCCGCGTGAGTGAAGAAGGTTTTCGGATCGTAAAACTCTGTTGTTAGAGAAGAACGTTAAGTAGAGTGGAAAATTACTTAAGTGACGGTATCTAACCAGAAAGGGACGGCTAACTACGTGCCAGCAGCCGCGGTAATACGTAGGTCCCAAGCGTTGTCCGGATTTATTGGGCGTAAAGCGAGCGCAGGTGGTTTCTTAAGTCTGATGTGAAAGCCCCCGGCTCAACCGGGG
+
GGGGGGGGGGGGGGGGGGGGGGGGGGGGGGGGGGGGGGGGGGGGGGGGGGGGGGGGGGGGGGGGGGGGGGGGGGGGGGGGGGFGGGGGGGGGGGGGGGGGGGGGGGFGGGGGGGGGGGGGGGGGGGGGGGGGGGGGGGGGGGGGGGGGGGGGGGGGGGGGGGGGGGGGGGGGGGGGGGGGGGGGGGFGGGGGGGGGGGGGGGGGGCFGGCGGGGEGGGGGCGGGGFFGGGGGFGDGGC6FEGFFDGGGFG4D5DF?F?FFFFGGFFGFFFFFFFFF??DFDF3BFFF09DEF
@M04650:207:000000000-C238N:1:1101:23680:15547 1:N:0:19
ACTCCTACGGGAGGCAGCAGTGGGGAATATTGCACAATGGGGGAAACCCTGATGCAGCAACGCCGCGTGAGTGAAGAAGGTCTTCGGATTGTAGAGTACTTTCAGCGGGGAGGAAGGTGCTGAGGTTAATAACCTCAGCAATTGACGTTACCCGCAGAAGAAGCACCGGCTAACTCCGTGCCAGCAGCCGCGGTAATACGGAGGGTGCAAGCGTTAATCGGAATTACTGGGCGTAAAGCGCACGCAGGCGGTCTGTCAAGTCGGATGTGAAATCCCCGGGCTCAACCTGGGAAC
+
GGGGGGGGGGEGGGGGEEGGGGGGGECGGGGGGFGGFGGGGGGCCFGGGGFGGFFGGGGFGFGGGGGEFGGGFGGFFDFFEGFGGGGGGGGGGGGGFFGFFGGGGGGGGGGGCFGGEGGGGGCGGFEGGFGGFCFGGGFFGGFGG9FFGGEFGGGFGGGGG>DFFAGGGGDEFGFCFEEFGFCFC6EDFGEEEEGGGGGGGGGGGEGGGGGGGG>GGGGCGDDFGGFFGF*5>:DEGGFGED>DGGGGFGDGGGGFFFFFFFGD)*94=6=4*9)9:23>BFGF6F5(2)8<?:
@M04650:207:000000000-C238N:1:1101:16784:15558 1:N:0:19
ACTCCTACGGGAGGCAGCAGTCGAGAATCTTTCGCAATGGGCGAAAGCCTGACGAAGCGACGCCGCGTGTGTGATGAAGGCTCTAGGGTTGTAAAGCACTTTCGCTTGGGAACAAGAAAGAATGGCTAATATCCATTTGATTTGAGCGTACTAGGTAAAGAAGCACCGGCTAACTCCGTGCCAGCAGCTGCGGTAATACGGAGGGTGCTAGCGTTAATCGGATTTATTGGGCGTAAAGGGCGTGTAGGCGGAAAGGTAAGTTAGTTGTTAAATCTCGAAGCTCAACTTCGAAA
+
GGGGGGGGGGGGGGGGGGGGGGGGGGGGGGGGGGGGGGGGGGGGGGGGGGGGGGGGGGGGGGGGGGGGGGGGGGGGGGGGGGGGGGGGGGGGGGGGGGGGGGGGGGGGGGGGGGGGGGGGGGGGGGGGGGGGGGGGGGGGGGGGGGGGGGGGGGGGGGGGGGGGGGGGGGGGGGGGGGGGGGGGGGGGGGGGGGGGGGGGGGGGGGGGGGGGGGGGGGGGGGGGGGGGGGGGFGGGGGFGFD@EGGGGFGGGGGGFFFFFGFGGFGGFFFFFFFFF?DGFF?CFFFFFFFFF:
@M04650:207:000000000-C238N:1:1101:24263:15558 1:N:0:19
ACTCCTACGGGAGGCAGCAGTGGGGAATATTGCACAATGGGGGAAACCCTGATGCAGCAACGCCGCGTGAGTGAAGAAGGTCTTCGGATTGTAAAGCTCTGTTAGCAGGGAAGAGATAGGACGGTACCTGCAGAGGAAGCCACGGCTAACTACGTGCCAGCAGCCGCGGTAATACGTAGGTGGCAAGCGTTGTTCGGAATAACTGGGCGTAAAGGATGCGTAGGCGGTTAGATAAGTTATGTGTTAAATATATAGGCTTAACCTGTAGAAAGCACATAAAACTGTGTAACT
+
GGGGGGGGGGGGGGGGGGGGGFGGGGGGGGGGGGGGGGGGGEGGGG@CFGGGCGGGGGGGGGGGGGGGGGGGGGGGGGGGFFFGGGGCGBFFFGGFGGGGGFGFDGGGGGGGGGGGGGFGGGGGGGGGGGFDFG@@FGGGGGGGGGGGGGGGGGGGGGGGGGGGGGGGGCGGGGGGGGGGGGGGGGGGGGGGGGGGGGGGFGGGGGGGGEEGGGCACFGGCDGGGGG::5EE?GGGCDF7/CFF5CFF6CC7C>FFF6?FGF7*8*:<FF6FFFFF4)??F<FB9FFA<FF
@M04650:207:000000000-C238N:1:1101:18007:15586 1:N:0:19
ACTCCTACGGGAGGCAGCAGTGGGGAATATTGCACAATGGGCGCAAGCCTGATGCAGCCATGCCGCGTGTGTGAAGAAGGCCTTCGGGTTGTAAAGCACTTTCAGCGAGGAGGAAGGCCAATAGCTTAATAGGTTGTTGGATTGACGTTACTCGCAGAAGAAGCACCGGCTAACTCCGTGCCAGCAGCCGCGGTAATACGGAGGGTGCAAGCGTTAATCGGAATTACTGGGCGTAAAGCGCACGCAGGCGGTTTGTTAAGTCAGATGTGAAATCCCCGAGCTTAACTTGGGAAC
+
GGGGGGGGGGGGGGGGGGGGGGGGGGGGGGGGGGGGGGGGGGGGGGGGGGGGGGGGGGGGGGGGGGGGGGGGGGGGGGGGGGFGGGGGGGGGGGGGGGGGGGGGGGGGGGGGGGGFGGGGGGGGGBFGGGGGGFGGGGGGGGGGGGGGGGGGGGGGGGGGGGGGGGGGGGGGGGGGGGGGGGGGGGGGGGGGGGGGFGGGGGGGGGGDFGGGGGGGGGGGGGGFFGGGGGGGFGGGGGFGFGFFGGGGBCGGGCGFFFFFGFGGFGG9@FF?B=??2>DFFFGFFFFFFF>:?,
@M04650:207:000000000-C238N:1:1101:23945:15592 1:N:0:19
ACTCCTACGGGAGGCAGCAGTGGGGAATATTGCACAATGGGCGCAAGCCTGATGCAGCCATGCCGCGTGTATGAAGAAGGCCTTCGGGTTGTAAAGTACTTTCAGCGAGGAGGAAGGCATTGTGGTTAATAACCACAGTGATTGACGTTACTCGCAGAAGAAGCACCGGCTAACTCCGTGCCAGCAGCCGCGGTAATACGGAGGGTGCAAGCGTTAATCGGAATTACTGGGCGTAAAGCGCACGCAGGCGGTCTGTCAAGTCGGATGTGAAATCCCCGGGCTCAACCTGGGAAC
+
GGGGGGGGGGGGGGGGGGGGGGGGGGGGGGGGGGGGGGGGGGGGGGGGGGGGGGGGGGGGGGGGGGGGGGGGGGGGGGGGGGGGGGGGGGGGGGGGGGGGGGGGGGGFFFGGGGGGGGGGGGGGGGGGGGCEGFGFFGGFGGGGGGGGFGGGGGGGDGFGGGGGGGGGGGGGGGGGGGGGGGGFGGFGGGGGGGGGGGGGGGGBGGGGGGGGGGGGGGGGGGGFFGGEGFFGEEGGFGFDDGFFGGGGFGGCDDFFFFFFGFGGBDDFFFFFFF?F<BGFFFGFF?F01>FF?8
@M04650:207:000000000-C238N:1:1101:14308:15593 1:N:0:19
ACTCCTACGGGAGGCAGCAGTGGGGAATATTGCACAATGGGCGCAAGCCTGATGCAGCCATGCCGCGTGTGTGAAGAAGGCCTTCGGGTTGTAAAGCACTTTCAGCGAGGAGGAAGGCCAATAGCTTAATAGGCTGTTGGATTGACGTTACTCGCAGAAGAAGCACCGGCTAACTCCGTGCCAGCAGCCGCGGTAATACGGAGGGTGCAAGCGTTAATCGGAATTATTGGGCGTAAAGCGCGCGTAGGCGGTTTTTTAAGTCTGATGTGAAAGCCCACGGCTCAACCGTGGAGG
+
GGGGGGGGGGGGGGGGGGGGGGGGGGGGGGGGGGGGGGGGGGGGGGGGGGGGGGGGGGGGGGGGGGGGGGGGGGGGGGGGGGGGGGGGGGGGGGGGGGGGGGGGGGGGGGGGGGGGGGGGGGGGGGGGGGGGGGGGFGGGGFFGGGGGGGGGGGGGGGGGGGGGGGGGGGGGGGGGGGGGGGGGGGGGGGGGGGGGGGGGGGGGGEGGGGGGGGGGGGGGGGGFGFGEGGGG>EGGFFFGFGFFGGGG6DDCDG3<:@FFFFFFFFGAFFF?FFFFFFGFFFGFFF@F?FD6<B
@M04650:207:000000000-C238N:1:1101:25584:15602 1:N:0:19
ACTCCTACGGGAGGCAGCAGTAGGGAATCTTCGGCAATGGGGGCAACCCTGACCGAGCAACGCCGCGTGAGTGAAGAAGGTTTTCGGATCGTAAAACTCTGTTGTTAGAGAAGAACGTTAAGTAGAGTGGAAAATTACTTAAGTGACGGTATCTAACCAGAAAGGGACGGCTAACTACGTGCCAGCAGCCGCGGTAATACGTAGGTCCCAAGCGTTGTCCGGATTTATTGGGCGTAAAGCGAGCGCAGGTGGTTTCTTAAGTCTGATGTAAAAGGCAGTGGCTCAACCATTGTG
+
GGGGGGGGGGGGGGGGGGGGGGGGGGGGGGGGGGGGGGGGGGGGGGGGGGGGGGGGGGGGGGGGGGGGGGGGGGGGGGGGEFGGGGGGGGGGGGGGGGGGGGGGGFGGFGGGGGGGGGGGGGGGGGGDFGGGGGGGGGGGGGGGGGGGGGGGGGFGGGGGGGGGGGGGGGGGDGGGGGGGGGGGGGGGGCECGCEGGGGGGEFFGGGFGGGGFGGGGGGGDDGE8CGGFDFF>EGDD<BCB<DEGGGGFGGGDGGFFF=?FFGGFGGDFF49B6B>BFDFFFFF@F?:B=F<A4
@M04650:207:000000000-C238N:1:1101:3852:15677 1:N:0:19
ACTCCTACGGGAGGCAGCAGTGGGGAATATTGCACAATGGGCGCAAGCCTGATGCAGCCATGCCGCGTGTGTGAAGAAGGCCTTCGGGTTGTAAAGCGCTTTCAGCGGGGAGGAAGGTGGTGAGCTTAATACGCTCATCAATTGCCGTTACTCGCAGAAGAAGAACCGGCTAACTCCGTGCCAGCAGCCGGGGTAATACGGAGGGTGCAAGCGTTGATCGGAATTACTGGGCGTAAAGACCACGCAGGCGGTTTGTTGAGTCAGCTGTGAAATCCCCGGGCTAATCCTGGGAAC
+
FFGGGGGGGGGGGGGGGDFFGGGGG@CCFGGGGGGGGGGGFFFFEC+D@FFCF9@CEGFGG,@EBCF+:BD=DEFGGGFF8EFEFGG7FEFGGGF<F++8?BF9,,6+@C:>CCDDCD@FFDFA8>FE,83:@++38,73,E@>,7@FGD7=33@**1,5?D,,,@CCC:B@<,24<:F*BF@C@CEG8**41*1?C+02C**8*;EG8E7***2**22/;5*:079+AD**8:/:C:**0*.)7193)1))/7CF4)*/<4>>9CF-7@?*9*/6,7D5).*/***6A4>0(,
@M04650:207:000000000-C238N:1:1101:27946:15727 1:N:0:19
ACTCCTACGGGAGGCAGCAGTGGGGAATCTTGCGCAATGGGCGAAAGCCTGACGCAGCGACGCCGCGTGAGGGATGACGGCCTTCGGGTTGTAAACCTCTTTCAGCTCCGACGAAGCGAGAGTGACGGTAGGAGCAGAAGAAGCACCGGCCAACTACGTGCCAGCAGCCGCGGTAATACGTAGGGTGCAAGCGTTGTCCGGAATTATTGGGCGTAAAGAGCTCGTAGGCGGTCTGTCGCGTCGGCTGTGAAAACTCGGGGCTCAACTCCGAGCTTGCAGTCGATACGGGCAGGC
+
GGGGGGGGGGGGGGGGGGGGGGGGGGGGGGGGGGGGGGGGGGGGGGGGGGGGGGGGGGGGGGGGGGGGGGGGGGGGGGGGGGGGGGGGGGGGGGGGGGGGGGGGGFFGGGGGGGGGGGDGGGFGGGGGGGGGGGGGGGGGGGGGGGGGGGGEGGFGGGGGGGGGGGGGGGGGGGCG?FGFEFGGGGGGGGGFGGEGGGDGGGG>CGGGGGGGGGGGGGGGFFGGGGGGGGGGF=CGGGFGDG:>DGGGFGGGGGGFFFEFGEGGFGFAFFEFDEFF<>GFFB<DFFFBFFFFB(
@M04650:207:000000000-C238N:1:1101:23922:15748 1:N:0:19
ACTCCTACGGGAGGCAGCAGTAGGGAATCTTCGGCAATGGACGAAAGTCTGACCGAGCAACGCCGCGTGAGTGAAGAAGGTTTTCGGATCGTAAAACTCTGTTGTTAGAGAAGAACAAGTAGGAGAGTAACTGCTCTTACCTTGACGGTATCTAACCAGAAAGCCACGGCTAACTACGTGCCAGCAGCCGCGGTAATACGTAGGTGGCAAGCGTTGTCCGGATTTATTGGGCGTAAAGCGAGCGCAGGCGGTTTCTTAAGTCTGATGTGAAAGCCCCCGGCTCAACCGGGGAGG
+
GGGGGGGGGGGGGGGGGGGGGGGGGGGGGGGGGGGGGGGGGGGGGGGFGGGGGGGGGGGGGGGGGGGFGGGGGGGGGGGGFGFFGGGGGGGGGGGGGGGAGFGGGGGGGGGGGGGFFGGGGGGFGFGGGGGGGGGGGGGGGGGGGGGGGGGGGGGGGFFGGGGGGGGGGGGGGGGGGGGFEGGGDFGGGGE8EGGGGGGGGGGCFGGGGGGGGGEGGGFGGDE=FGGCGGGGFEGGGGBGFD>BCDDGFDGDG3F4@@FFGFGGFFC>FFFFFFFF?FGFF17*6?FFFFE>BF
@M04650:207:000000000-C238N:1:1101:10907:15750 1:N:0:19
ACTCCTACGGGAGGCAGCAGTGGGGAATATTGCACAATGGGCGCAAGCCTGATGCAGCCATGCCGCGTGTATGAAGAAGGCCTTCGGGTTGTAAAGTACTTTCAGCGAGGAGGAAGGCATTGTGGTTAATAACCGCAGTGATTGACGTTACTCGCAGAAGAAGCACCGGCTAACTCCGTGCCAGCAGCCGCGGTAATACGGAGGGTGCAAGCGTTAATCGGAATTACTGGGCGTAAAGCGCACGCAGGCGGTTTGTTAAGTCAGATGTGAAATCCCCGAGCTTAACTTGGGAAC
+
GGGGGGGGGGGGGGGGGGGGGGGGGGGGGGGGGGGGGGGGGGGGGGGGGGGGGGGGGGGGGGGGGGGGGGGGGGGGGGGGGGGGGGGGGGGGGGGGGGGGGGGGGGGDGGGGGGGGGGGGGGGGGGGGGGGGGGGGCGGGGGGGGGGGGGGGGGGGGGGGGGGGGGGGGGGGGGGGGGGGGGGGGGGGGGGGGGGGGGGGGCEGGGGGFGGGGECCEFGGGG=GGGGGGGGGBEDEGGFGFGFFGCDDDGGGGGGFFFFFGFGGFGGFFFFFFFFFB>D@E>GF4?@>AFFFF(
@M04650:207:000000000-C238N:1:1101:22964:15760 1:N:0:19
ACTCCTACGGGAGGCAGCAGTGGGGAATATTGCACAATGGGCGCAAGCCTGATGCAGCCATGCCGCGTGTGTGAAGAAGGCCTTCGGGTTGTAAAGCACTTTCAGCGAGGAGGAAGGTGGTGAGCTTAATACGCTCATCAATTGACGTTACTCGCAGAAGAAGCACCGGCTAACTCCGTGCCAGCAGCCGCGGTAATACGGAGGGTGCAAGCGTTAATCGGAATTACTGGGCGTAAAGCGCACGCAGGCGGTTTGTTAAGTCAGATGTGAAATCCCCGGGCTCAACCTGGGAAC
+
GGGGGGGGGGGGGGGGGGGGGFGGGGGGGGGGGGGGGGGGGGGGGGGGGGGGGGGGGGGFGGGGGGGGGGGGGGGGGGGGGGGGGGGGGGGGGGGGGGGGGGGGGGG@FGGGGDGGGGGGGGGGGGGGGGGGGGCFEFGFFFGGFEGFFGGGGGGDGDGFGGGGGGGGGGGGGGGGGGGFGGGGGCFFGGGGGGGEGFFGG5EECEGGGGGGGGGGGGGGGCEFGGDFGGG*7EDCF7FGF3:BGGGGEGGCGGGFF?6F?FFCFGGFFFB*/9)/8>DDB;GF?FF3?FFF72
@M04650:207:000000000-C238N:1:1101:6469:15885 1:N:0:19
ACTCCTACGGGAGGCAGCAGTGGGGAATATTGCACAATGGGCGCAAGCCTGATGCAGCCATGCCGCGTGTATGAAGAAGGCCTTCGGGTTGTAAAGTACTTTCAGCGGGGAGGACGGGAGTAAAGTTAATACCTTTGCTCATTGACGTTACCCGCAGAAGAAGCACCTGCTAACTCCGTGCCAGCAGCCGCGGTAATACGGAGGGTGCAAGCGTTAATCGGAATTCCTGGGCGTACAGCGCCCGCAGGCGGTTGATTAAGTCCGATGTGAAATCCCCGGGCTCAACCTGGGAAC
+
C;EECF9FEGCEGDEGEGFFGGDECFCG9DE9C@EF,C<<<<:CC::FG@@FFGGGC<F8D<FFCGC@F?CFECFE9=,CFGCGG7CFGGGEGCDFFDFFGGGGGFFEGGC+FB++>BFEG8,:EDFEGG9=FCFFFC<FFFFCC9@FG>EGGGGGEEGGFG:FCFC,DECE9FFGGGGGGGFFF6BFGDE8CEEECCF5B=/8C8?589C78:EEE:75*9C=F+<??CCF3*7*5*9)8)05CD3>>5>C))*9**16<=*/<G*.17*==9?)42)8<6CFFF480<5::-
@M04650:207:000000000-C238N:1:1101:14342:15914 1:N:0:19
ACTCCTACGGGAGGCAGCAGTGGGGAATCTTGCGCAATGGGCGAAAGCCTGACGCAGCGACGCCGCGTGAGGGATGACGGCCTTCGGGTTGTAAACCTCTTTCAGCTCCGACGAAGCGAGAGTGACGGTAGGAGCAGAAGAAGCACCGGCCAACTACGTGCCAGCAGCCGCGGTAATACGTAGGGTGCAAGCGTTGTCCGGAATTATTGGGCGTAAAGAGCTCGTAGGCGGTCTGTCGCGGCGGCGGTGAAAACTCGGGGCTCAACCCCGAGCTTGCAGTCGAGACGGGCAGGC
+
GGGGGGGGGGGGGGGGGGGGGGGGGGGGGGGGGGGGGGGGGGGGGGGGGGGGGGGGGGGGGGGGGGGGGGGGGGGGGGGGGGGGGGGGGGGGGGGGGGGGGGGGGGGGGGGGGGGGGGGGDGCCEGGGGGGGCFGCGGGGGGGGFGGGGGGGGGGGGGGDFGCGGGGCGGGGGGEGGGFG9FGDEFGEGGGCEGGGGFGGG>C8E79CECFF=>>8E>7<*:A::=EE65EGB5*+:FF<)9>D5))17FFGGGF@E:>@C53C69F?BE>@BBFF?2CFFF*)0.7(275<F(
@M04650:207:000000000-C238N:1:1101:21135:15914 1:N:0:19
ACTCCTACGGGAGGCAGCAGTGGGGAATATTGCACAATGGGGGAAACCCTGATGCAGCAACGCCGCGTGAGTGAAGAAGGTCTTCGGATTGTAAAGCTCTGTTAGCAGGGAAGAGATAGGACGGTACCTGCAGAGGAAGCCACGGCTAACTACGTGCCAGCAGCCGCGGTAATACGTAGGTGGCAAGCGTTGTTCGGAATAACTGGGCGTAAAGGATGCGTAGGCGGTTAGATAAGTTATGTGTTAAATATATAGGCTTAACCTGTAGAAAGCACATAAAACTGTGTAACT
+
GGGGGGGGGGGGGGGGGGGGGGGGGGGGGGGGGGGGGGGGGGGGGGGGGGGGGGGGGGGGGGGGGGGGGGGGGGGGGGGGGGGGGGGGGGGGGGGGGGGGGGGGGGGGGGGGGGGGGGGGGGGGGGGGGGGGGGGGGGGGGFGGGGGGGGGGGGGGGGGGGGGGGGGGGGGGGGGGEFGGGGGGGGGGGGGGGGGGGGEGGGGGGGGGGGGEGGGGGGGGGGGGGGGGDDGGFGGGGGFGFGFFGGCFFGFGGGGFFFFFGFGDFGGFFFFFF?FFABGFFFGFFFFFFF@
@M04650:207:000000000-C238N:1:1101:22691:16029 1:N:0:19
ACTCCTACGGGAGGCAGCAGTGGGGAATATTGCACAATGGGCGCAAGCCTGATGCAGCCATGCCGCGTGTGTGAAGAAGGCCTTCGGGTTGTAAAGCACTTTCAGCGAGGAGGAAGGCCAATAGCTTAATAGGTTGTTGGATTGACGTTACTCGCAGAAGAAGCACCGGCCAACTACGTGCCAGCAGCCGCGGTAATACGTAGGGTGCAAGCGTTGTCCGGAATTATTGGGCGTAAAGAGCTCGTAGGCGGTCTGTCGCGTCGGCTGTGAAAACTCGGGGCTCAACTCCGAGCT
+
GGGGGGGGGGGGEFGGGGGGGGGGGGGGGGGGGFFECFGGGGGGGGGGGGG?FFFGGGFGGGGGGGGGGEGGGFGGGFGGGGGGGFEEGGGGGGGGGGGGFGGCFFGEGGGGGGGGGGGGFGGGGGGGCFCGG?DDGFFFFFFD9FGFGGGGCFGGG>7CCGGCFGGG:@FEGGGGFGD@CCCEGFFG>CE7EGGGFFGG93:C89E=F7?=CA8?EDGGG<8FGGFGGGG55>3EDDFGFGF37>FG=5<DCDFBFFFFGFC)7DD<F46=4??@6?7>>9F?FF=255)((4
@M04650:207:000000000-C238N:1:1101:13881:16038 1:N:0:19
ACTCCTACGGGAGGCAGCAGTAGGGAATCTTCGGCAATGGGGGCAACCCTGACCGAGCAACGCCGCGTGAGTGAAGAAGGTTTTCGGATCGTAAAACTCTGTTGTTAGAGAAGAACAAGTAGGAGAGTAACTGCTCTTACCTTGACGGTATCTAACCAGAAAGCCACGGCTAACTACGTGCCAGCAGCCGCGGTAATACGTAGGTGGCAAGCGTTGTCCGGATTTATTGGGCGTAAAGCGAGCGCAGGCGGTTTCTTAAGTCTGATGTGAAAGCCCCCGGCTCAACCGGGGAGG
+
GGGGGGGGGGGGGGGGGGGGGGGGGGGGGGGGGGGGGGGGGGGGGGGGGGGGGGGGGGGGGGGGGGGGGGGGGGGGGGGGGGGGGGGGGDGGGGGGFGGGGGGGGGGGGGGGGGGGGFGGGGGGGGGGGGGGGGGGGGGGGGGGGGCEGGGGGGGFGGGFGGGGGGGGGGGGGGGGGGGGGGGGGGGGGGGEGGGEGGGGGGGEGGCGGGGGGGGGGF>DG3A:?CGGCDFCBCDGGGFGFDEFGGGGFGGGGGGFFF*7C@FD=FDFFFFFFF>:?>GDF>DFFFFFFF303;
@M04650:207:000000000-C238N:1:1101:28626:16077 1:N:0:19
ACTCCTACGGGAGGCAGCAGTGGGGAATATTGGACAATGGGCGCAAGCCTGATCCAGCCATGCCGCGTGTGTGAAGAAGGCCTTTTGGTTGTAAAGCACTTTAAGCGAGGAGGAGGCTACTGAGATTAATACTCTTGGATAGTGGACGTTACTCGCAGAATAAGCACCGGCTAACTCTGTGCCAGCAGCCGCGGTAATACAGAGGGTGCGAGCGTTAATCGGATTTACTGGGCGTAAAGCGTGCGTAGGCGGCTTTTTAAGTCGGATGTGAAATCCCCGGGCTCCACCTGGGA
+
GGGGGGGGGGGGGGGGGGGGGGGGGGGGEGGGG@FGFGGGGGGGGCGGGGGGGGFGFGFGGGGGGGGGGFFGGGD9FGG?EGGGE<FGGGGGGGGFGGGG8EFFDCEFGGGGGGGGGFGGGG@EDFGGGAAFFGCFGDFFGEBFGGGGECFCGFGGGGGCCFGGCCCFGG7EEGGG,@FF;B@FDDGFCEEGBEE*=FGGCCFF7C:EGGGGDGEE=FGGGG8*:9CF<FFGFGDGDGFFFGBEGGDGEFGGDC)/6=>?<=C379<3@=8**//048C3>0>))6>:07)4(
@M04650:207:000000000-C238N:1:1101:18706:16086 1:N:0:19
ACTCCTACGGGAGGCAGCAGTGGGGAATATTGCACAATGGGGGAAACCCTGATGCAGCAACGCCGCGTGAGTGAAGAAGGTCTTCGGATTGTAAAGCTCTGTTAGCAGGGAAGAGATAGGACGGTACCTGCAGAGGAAGCCACGGCTAACTACGTGCCAGCAGCCGCGGTAATACGTAGGTGGCAAGCGTTGTTCGGAATAACTGGGCGTAAAGGATGCGTAGGCGGTTAGATAAGTTATGTGTTAAATATATAGGCTTAACCTGTAGAAAGCACATAAAACTGTGTAACT
+
GGGGGGGGGGGGGGGGGGGGGGGGGGGGGGGGGGGGGGGGGGGGGGGGGGGGGGGGGGGGGGGGGGGGGGGGGGGGGGGGGGGGGGGGGGGGGGGGGGGGGGGGGGGGGGGGGGGGGGGGGGGGGGGGGGGGGGGGGGGGGGGGGGGGGGGGGGGGGGGGGGGGGGGGGGGGGGGGFGGGGGGGGGGGGGGGGGGGGGGGGFFCEGGGGGGCFCGGGGGGGGGEGGGGGGGGFGGGG7FGFGFFGGGGFGGGGGGFFFFF?FGGFGFDFFFF?FFFFFGFFD47*9@AFFF
@M04650:207:000000000-C238N:1:1101:24851:16130 1:N:0:19
ACTCCTACGGGAGGCAGCAGTGGGGAATATTGCACAATGGGCGCAAGCCTGATGCAGCCATGCCGCGTGTGTGAAGAAGGCCTTCGGGTTGTAAAGCACTTTCAGCGAGGAGGAAGGTGGTGAGCTTAATACGCTCATCAATTGACGTTACTCGCAGAAGAAGCACCGGCTAACTCCGTGCCAGCAGCCGCGGTAATACGGAGGGTGCAAGCGTTAATCGGAATTACTGGGCGTAAAGCGCACGCAGGCGGTTTGTTAAGTCAGATGTGAAATCCCCGGGCTCAACCTGGGAAC
+
GGGGGGGGGGGGGGGGGGGGGGGGGGGGGGGGGGGGGGGGGGGGGGGGGGGGGGGGGGGGGGGGGGGGGGGGGGGGGGGGGGGGGGGGGGGGGGGGGGGGGGGGGGGGGGGGGGGGGGGGGGGGGGGGGGGGGGGGGGGGGGGGGGGGGFGGGGGGGGGGGGGGGGGGGGGGGGGGGGGGGGGGGGGGGGGGGGGGGGGGGGGGGGGGGGGFGGGGG>FGGGGFCEGGGGGGEGGGGGFGFGFFGGGGBGG>C3<FFFFFGFGG@FG>FFFFFFF@?BGEF>F@F?>2:@F1:(
@M04650:207:000000000-C238N:1:1101:25371:16163 1:N:0:19
ACTCCTACGGGAGGCAGCAGTAGGGAATCTTCGGCAATGGGGGCAACCCTGACCGAGCAACGCCGCGTGAGTGAAGAAGGTTTTCGGATCGTAAAACTCTGTTGTTAGAGAAGAACGTTAAGTAGAGTGGAAAATTACTTAAGTGACGGTATCTAACCAGAAAGGGACGGCTAACTACGTGCCAGCAGCCGCGGTAATACGTAGGTCCCAAGCGTTGTCCGGATTTATTTGTCGTAAAGCGAGCGCAGGTGGTTTCTTAAGTCTGATGTAAAAGGCAGTGGCTCAACCATTGTG
+
GGGGGGGGGDGFGEGGGEFFGGGGGGGGGGGGGGGGGGGGGCFGGGGGGGGFGGGGGGGGGEGGG@F@FGGGGGGGGGFD4BFGGG::4FGGGF7FCFGGGGEGFFGFFEFGGGGGEGGCFGD9FFEFDDF,DBDCFFG9<FFGGC=CCFFGGGFFGFC:FGCFFGCEG8>CFCEFFEFFF7CGFFFGF>:11:8CGGCE8+>CEFFF2AGCFCE*7CC::<=**3<C9*<+9EF597=CB>>3CDGGFGGG/*9?FFF=FFG=*2:6==F?FF>F7(09;:94*952(/8:<4
@M04650:207:000000000-C238N:1:1101:20092:16339 1:N:0:19
ACTCCTACGGGAGGCAGCAGTGGGGAATATTGCACAATGGGCGCAAGCCTGATGCAGCCATGCCGCGTGTATGAAGAAGGCCTTCGGGTTGTAAAGTACTTTCAGCGAGGAGGAAGGCATTGTGGTTAATAACCACAGTGATTGACGTTACTCGCAGAAGAAGCACCGGCTAACTCCGTGCCAGCAGCCGCGGTAATACGGAGGGTGCAAGCGTTAATCGGAATTACTGGGCGTAAAGCGCACGCAGGCGGTTGATTAAGTCAGATGTGAAATCCCCGAGCTTAACTTGGGAAC
+
GGGGGGGGGGGGGGGGGGGGGGGGGGGGGGGGGGGGGGGGGGGGGGGGGGGGGGGGGGFGGGGGGGGGGGGGGGGGGGGGGGGGGGGGGGGGGGGGGGGGGGGGGGGGGGGGGGGFGGGGGGFGGGGGGGGGGGGGGGGGGGGGDFGGGGGGGGGGGGGGGGGGGGGGGG:EGGFGGGGGGGGGGGGGGGGGGGGGGGGGGGCEGGGGGGGGGGGDGGGGGGCG@FGGG:FGFGGEFDFGFGFEGGGGFGGGGGCFFFFF7@FG=FGFB4@FFF4??>DBB;GB=B?9AFFFF8
@M04650:207:000000000-C238N:1:1101:15316:16349 1:N:0:19
ACTCCTACGGGAGGCAGCAGTAGGGAATCTTCGGCAATGGACGAAAGTCTGACCGAGCAACGCCGCGTGAGTGAAGAAGGTTTTCGGATCGTAAAACTCTGTTGTTAGAGAAGAACAAGTAGGAGAGTAACTGCTCTTGCCTTGACGGTATCTAACCAGAAAGCCACGGCTAACTACGTGCCAGCAGCCGCGGTAATACGTAGGTGGCAAGCGTTGTCCGGATTTATTGGGCGTAAAGCGAGCGCAGGCGGTTTCTTAAGTCTGATGTGAAAGCCCCCGGCTCAACCGGGGAGG
+
GGGGGGGGGGGGGGGGGGGGGGGGGGGGGGGGGGGGGGGGGGGGGGGGGGGGGGGGGGGGGGGGGGGGGGGGGGGGGGGGGGGGGGGGGGGGGGGGGGGGGFGGGGGGGGGGGGGGGGGFGGGGFFGGGGGGGGGGGGGGGGGGGGGGGGGGGGGGGGGGGGGGGGGGGGGGGGGGFGGGGGGGGGGGGGGEGGGGGGGGFGGGGGGDFGGGGCGGGGGGGGD5CGGGGGGGFEGGFGFDFGFFGGGGFGGG<DF?FFFFFFGDFDF4@FFF?F73<>GD>2C4?FF;BBE;BF
@M04650:207:000000000-C238N:1:1101:23966:16350 1:N:0:19
ACTCCTACGGGAGGCAGCAGTGGGGAATATTGCACAATGGGCGCAAGCCTGATGCAGCCATGCCGCGTGTATGAAGAAGGCCTTCGGGTTGTAAAGTACTTTCAGCGGGGAGGAAGGGAGTAAAGTTAATACCTTTGCTCATTGACGTTACCCGCAGAAGAAGCACCGGCTAACTCCGTGCCAGCAGCCGCGGTAATACGGAGGGTGCAAGCGTTAATCGGAATTACTGGGCGGAAAGCGCACGCAGGCGGTTGATTAAGTCAGATGTGAAATCCCCGAGCTTAACTTGGGAAC
+
GGGGGGGGGGGGGGGGGGGGFFGGGGDGGGFGGGGGGCGGFGGGGGGGGFGGGGGGGGGGGGGGEGGGGCGGFGGFGGGGGGGGGGGGGGGGGGGGGGGGGGGGGGGGFGGEEDFDGGGGGGFGGFGGGGGGGGGFDGGGG9FGGGEEGGDFGGGGGGGGGGGGGGGGGGDGGGGGGGGGGFCGFCF>EGEGGGGGFGGGDEGGGAEGFGGFGECCFFGGGGG=<CFGGGGD>*9E<C:C>DBBD3>7>DDC>CG*@FFFEFGGF*C<?FFF466<:2/<D0C678=-:6>:7(
@M04650:207:000000000-C238N:1:1101:8105:16361 1:N:0:19
ACTCCTACGGGAGGCAGCAGTGGGGAATATTGCACAATGGGCGCAAGCCTGATGCAGCCATGCCGCGTGTATGAAGAAGGTTTTCGGATCGTAAAACTCTGTTGTTAGAGAAGAACAAGTAGGAGAGTAACTGCTCTTACCTTGACGGTATCTAACCAGAAAGCCACGGCTAACTACGTGCCAGCAGCCGCGGTAATACGTAGGTGGCAAGCGTTGTCCGGATTTATTGGGCGTAAAGCGAGCGCAGGCGGTTTCTTAAGTCTGATGTGAAAGCCCCCGGCTCAACCGGGGAGG
+
GGGGGGFGGGGGGGGGGGGGEFGGGGGGGGGGGGGGGGGF?FFGGGGGGGGGGGGGFGGGGGGGGGGGGGGGGGGGGGGGEFGGGGGGGGGGGGGGGGGGGGGGFGGGGGGGGGGAFFGGGGGGGGGGGG9FFDFGGGGGGGGFFFGGGGGGGGGGGGGGGGGFGGGGGG@EGGGGGGGCGFGGGGGGGGDCECEGGGGFFFGGFFGGGGD=CE>8AFGGECC7+@@FGFGC:*9EFGFGFGFFGGGC@GGGC3CBFFFFGFGGFGGFFFFFFFF>16DDF116@FFBFFFF>F
@M04650:207:000000000-C238N:1:1101:26340:16385 1:N:0:19
ACTCCTACGGGAGGCAGCAGTGGGGAATATTGCACAATGGGCGCAAGCCTGATGCAGCCATGCCGCGTGTATGAAGAAGGCCTTCGGGTTGTAAAGTACTTTCAGCGGGGAGGAAGGGAGTAAAGTTAATACCTTTGCTCATTGACGTTACCCGCAGAAGAAGCACCGGCTAACTCCGTGCCAGCAGCCGCGGTAATACGGAGGGTGCAAGCGTTAATCGGAATTACTGGGCGTAAAGCGCACGCAGGCGGTTGATTAAGTCAGATGTGAAATCACCGGGCTCAACCTGGGAAC
+
GGGGGGGGGGEFECCGEGGGGGGGGGGGGGGGGGGGGGGF@FGGGG:FCGGGGGGGFCGGGGGGGGGGGFFGGFFFGGGGGCGEEFGGGGGGGGGAFFGGGGGGGGGGGGGGGFFFEGGGGGFDFCFGGGGGG9FGDF<FA<DDGCFGFGGGG::FFCFGG@FGFC@FGCFEGG?FFGC@EGGGCGGGCGGGGGGGGGG5EEEGEGGGD?GGGCEEEFFGDDDFFGGGGGFCBCCG5DFDEGF>3CGCBGGGDDFFFFFFEF>FFFG<F7F?6F9F<?G@EBGFFF>>?:504(
@M04650:207:000000000-C238N:1:1101:11143:16400 1:N:0:19
ACTCCTACGGGAGGCAGCAGTAGGGAATCTTCCGCAATGGACGAAAGTCTGACGGAGCAACGCCGCGTGAGTGAAGAAGGTTTTCGGATCGTAAAACTCTGTTGTTAAAGAAGAACAAGGATGAGAGTAACTGCTCATCCCCTGACGGTATTTAACCAGAAAGCCACGGCTAACTACGTGCCAGCAGCCGCGGTAATACGTAGGTGGCAAGCGTTGTCCGGATTTATTGGGCGTAAAGCGAGCGCAGGCGGTTCTTTAAGTCTGATGTGAAAGCCCCCGGCTCAACCGGGGAGG
+
GGGGGFGGGGGGGGGGGGGGGGGGGGGGGGGGGGGGGGGGGGGEGGGFFGGGFGGGGGGGGGEFGGGGGGG9FFGGGGGGGGFGGGGGGGGGGGGGGGGGFFGGEFFGFGGGGGGFFFFFEFFG@GGGGGGGGF9FFGD9>=DGGGGGGGGGFGGGGGGGGGFGGGFGGGGGGGGGGEGGGGGGGGFFGGGGGGGGEEFGEGFEFGGGGGGFD5B=GGGGGGECGGGGGGGGFEGGGGFGFGFEDGGGFGG<)9*/9FBFF4*7F7>64@?B=F>5(4D:;(*9?FF96D@F19
@M04650:207:000000000-C238N:1:1101:16515:16411 1:N:0:19
ACTCCTACGGGAGGCAGCAGTAGGGAATCTTCCGCAATGGACGAAAGTCTGACGGAGCAACGCCGCGTGAGTGAAGAAGGTTTTCGGATCGTAAAACTCTGTTGTTAAAGAAGAACAAGGATGAGAGTAACTGCTCATCCCCTGACGGTATTTAACCAGAAAGCCACGGCTAACTACGTGCCAGCAGCCGCGGTAATACGTAGGTGGCAAGCGTTGTCCGGATTTATTGGGCGTAAAGCGCGCGTAGGCGGTTTTTTAAGTCTGATGTGAAAGCCCACGGCTCAACCGTGGAGG
+
GGGGGGGGGGGGGGGGGGGGFFGGGGGGGGGGGGGGGGGGGGGGGGGGGGFGGGGDGGGGGGGGGGGGGGGGGGGGGGGGGGGGGGGGGGGGGGGGGGGGGGGGGGGGGGGGGGGGGGGGGGGGGGGGGGGGGGGGGGGGGFGGGGGGGGGGGGGGGGGGGGGGGGGGGGGGGGGGGGGGGGGGGGGGGEEEGGGGGGGGEGGGGGGGGGFGGGGGGGGGGD/CCGGGGGGGBGGGGGFG3<BB<<DGFGGGDGGFFF68CFGGF7*:BFB4@?@>:BGB@9DF4@@BF>>:?F
@M04650:207:000000000-C238N:1:1101:7727:16435 1:N:0:19
ACTCCTACGGGAGGCAGCAGTAGGGAATCTTCCGCAATGGACGCAAGTCTGACGGAGCAACGCCGCGTGAGTGAAGAAGGATTTCGGTTCGTAAAGCTCTGTTGTTAGGGAAGAATGTTTTCGTAGTAACTATACGAGAAAGAGACGGTACCTAACCAGAAAGCCACGGCTAACTACGTGCCAGCAGCCGCGGTAATACGTAGGTGGCAAGCGATGGCCGGAATTATTGGGCGTAAAGCGCGCGCAGGTGGGTTAAAAAGTCGGATGTGAAAGGCCACGGCTCAACCGTGGA
+
GGGGGGGGGGGGGGGGGGGGGGGGGGGGFGGFEGGGGGGG@FG+@FGEFGGGGGDGGG?FCGEGGGGFGGG<FFFGGGGF?<FGDFG7=BF?BFFEGEFFGGGGFF<FGGGFGGG9EF<?F?:BDD+,5B9???B<DB7>FFDGD<CGGF7FAFFC,@F@GGF,8<,:3BF*?CF;FG:CFFFG7<872=EEG:C*9B?;+?FECFGFGGFEC*23*29<C>C=8<+0+9EF@:):9:475557D5<DFGG)97C=669>005)71/(19@FF))),-)5>7D@?)76(77:
@M04650:207:000000000-C238N:1:1101:12146:16440 1:N:0:19
ACTCCTACGGGAGGCAGCAGTGGGGAATATTGCACAATGGGCGCAAGCCTGATGCAGCCATGCCGCGTGTGTGAAGAAGGCCTTCGGGTTGTAAAGTACTTTCAGCGAGGAGGAAGGCATTGTGGTTAATAACCGCAGTGATTGACGTTACCCGCAGAAGAAGCACCGGCTAACTCCGTGCCAGCAGCCGCGGTAATACGGAGGGTGCAAGCGTTAATCGGAATTACTGGGCGTAAAGCGCACGCAGGCGGTCTGTCAAGTCGGATGTGAAATCCCCGGGCTCAACCTGGGAA
+
GGGGGGGGGGGGGGGGGGGGGGGGGGGFGGGGGGGGGGGGGGGGGGGGGGGGGGGGGFGGGGGGGGG@FFGFGGGGGGGGGGGGGGGGFGGGGGGGGGGFGGGGGGGGGGGGGGGGGGGFGGGGGGGGGGGGGFGGGGGGGGGFGGGGGGGGGGGGGGGGGGGFGGGGGGGGGFFGGGGGGDGGGGGGGGGGGGGG9EGGGGGGGGGGGGGGGCE5FG=FGGGFGGGGGGGGD7CCFDFGEG3@DGGGEGG>DCFFFFFFGFGG@DD2BBFFFFFF<>DEFFCFF?@??>FF?
@M04650:207:000000000-C238N:1:1101:10566:16543 1:N:0:19
ACTCCTACGGGAGGCAGCAGTAGGGAATCTTCCGCAATGGACGAAAGTCTGACGGAGCAACGCCGCGTGAGTGAAGAAGGTTTTCGGATCGTAAAACTCTGTTGTTAAAGAAGAACAAGGATGAGAGTAACTGCTCATCCCCTGACGGTATTTAACCAGAAAGCCACGGCTAACTACGTGCCAGCAGCCGCGGTAATACGTAGGTGGCAAGCGTTGTCCGGATTTATTGGGCGTAAAGCGAGCGCAGGCGGTTCTTTAAGTCTGATGTGAAAGCCCCCGGCTCAACCGGGGAGG
+
GGGGGGGGGGGGGGGGGGGGGGGGGGGGGGGGGGGGGGGGGGGGGGGGGGGGGGGGGGGGGGGGGGGGGGGFGGGGGGGGGGGGGGGGGGGGGGGGGGGGGGGGGGGGGGGGGGGGGGFGGGGGGGGGGGGGGGGGGGGGGGGGGGGGGGGGGGGGGGGGGGGGGFGGGGGGGGGGGGGGGGGGGGGGGGGGGGGGGGGGGGGCBFGGGGFGGGGGGFFGGGGG6FGGGGGGDEGGGGFGFDDFGGGGFGGGDGGFFF?B9BFGFCGAFFFFFFFF?FGEFBGFFFF>>:@49B
@M04650:207:000000000-C238N:1:1101:19797:16552 1:N:0:19
ACTCCTACGGGAGGCAGCAGTAGGGAATCTTCCGCAATGGACGAAAGTCTGACGGAGCAACGCCGCGTGAGTGAAGAAGGTTTTCGGATCGTAAAACTCTGTTGTTAAAGAAGAACAAGGATGAGAGTAACTGCTCATCCCCTGACGGTATTTAACCAGAAAGCCACGGCTAACTACGTGCCAGCAGCCGCGGTAATACGTAGGTGGCAAGCGTTGTCCGGATTTATTGGGCGTAAAGCGAGCGCAGGCGGTTCTTTAAGTCTGATGTGAAAGCCCCCAGCCCAACCGGGGAGG
+
FEGGFGGGGGGGGGGGGGGGGFGFGGGGGGGGGGG7CF9FGGGGGEGGGGGGG7FDFEGGGGEG@FEEEGEGFGGGGGGGGGGGGGGCFFEGGGGFGFGDEG?BFFFGEAFGGGGGGGD,E<FFGGGGFGGGA<FGGGFGGGGGGGGGGGGGGGGGFGGECFGFGGGGG7CE7>DFGGGGCFFFDFEDFGCCCEGGGGFGBFFEGGFGG?F5C=88>:1:C*8CFCEGCCF5<C7E<777.>:5CGG3><DGGCC@F4*0+*?F?>D<F49@B4)8:0DE4(*.07;31>E9>F
@M04650:207:000000000-C238N:1:1101:16091:16599 1:N:0:19
ACTCCTACGGGAGGCAGCAGTGGGGAATATTGCACAATGGGCGCAAGCCTGATGCAGCCATGCCGCGTGTATGAAGAAGGCCTTCGGGTTGTAAAGTACTTTCAGCGAGGAGGAAGGCATTGTGGTTAATAACCACAGTGATTGACGTTACTCGCAGAAGAAGCACCGGCTAACTCCGTGCCAGCAGCCGCGGTAATACGGAGGGTGCAAGCGTTAATCGGAATTACTGGGCGTAAAGCGCACGCAGGCGGTTGATTAAGTCAGATGTGAAATCCCCGAGCTTAACTTGGGAAC
+
GGGGGGGGGGGGGGGGGGGGGGGGGGGGGGGGGGGGGGGGGGGGGGGGGGGGGGGGGGGGGGGGGGGGGGGGGGGGGGGFFGGGGGGGGGDGGGGGGGGGFGGGGGGGGGGGGGGGGGGGGGGGGGGGGGGGGGGGGGGGGGFGGGGGGGGGGGGGGGGGGGGGGGGGGGGGGGGGGEGGEGGEEGGGGGGGGGEGGGGGGDGGGGGGGFGGGGGGFGGGGGCCFCFF:CFFFECEFFFG>D3>C5DC39C537*=?67=<FGGF**.=@FFB76FFFC>DFGFF=6::452:(
@M04650:207:000000000-C238N:1:1101:6379:16608 1:N:0:19
ACTCCTACGGGAGGCAGCAGTAGGGAATCTTCGGCAATGGGGGCAACCCTGACCGAGCAACGCCGCGTGAGTGAAGAAGGTTTTCGGATCGTAAAACTCTGTTGTTAGAGAAGAACGTTAAGTAGAGTGGAAAATTACTTAAGTGACGGTATCTAACCAGAAAGGGACGGCTAACTACGTGCCAGCAGCCGCGGTAATACGTAGGTCCCAAGCGTGGTCCGGATTTATTGGGCGTAAAGCGAGCGCAGGTGGTTTCTTAAGTCTGATGTAAAAGGCAGTGGCTCAACCATTGTG
+
GGGGGGGGGGGGGGGGGGGGGGGGGGGGGGGGGGGGGGGGGGGGGGGGGGGGGGGGGGGGGGGGGGGGGGGGGGFGGGGGGGGGGGCEGGGGGFFGFGGGGGGGGGGFFFFGGGGGGGGFFGGECGGGFFGFGGFFFGGGG=FGGFGGGGGGGGDFGGDGGGCFGCG@FEEEFGGGGGGGGFGGGGC@FFGGGGGGGFGGFGGGGGGDCGGFGGG*77CFGG5AE99E?C6CFE<=D<*>>7B>DGGG>DFGDC4987FFGFD7420:FF?FF*8@7:G::<4<?F)::FFA>)
@M04650:207:000000000-C238N:1:1101:18453:16609 1:N:0:19
ACTCCTACGGGAGGCAGCAGTAGGGAATCTTCCGCAATGGACGAAAGTCTGACGGAGCAATGCCGCGTGAGTGAAGAAGGTTTTCGGATCGTAAAACTCTGTTGTTAGAGAAGAACAAGGATGAGAGTAACTGCTCATCCCCTGACGGTATCTAACCAGAAAGCCACGGCTAACTACGTGCCAGCAGCCGCGGTAATACGTAGGTGGCAAGCGTTGTCCGGATTTATTGGGCGTAAAGCGAGCGCAGGCGGTTCTTTAAGTCTGATGTGAAAGCCCCCGGCTCAACCGGGGAGG
+
GGGGGGGGGGGGGGGGGGGGGGGGGGGGGGGGGGGGGGGGGGGGGGGGGGGFGGGGGGGGGGGGGGGGGGGGGGGGGGGGFGGGGGGGGGGGGGGGGGGGGGGGGGGGGGGGGGGGGGGGGGGGGGGGGGGGGGGGGGGGGGGGGGGGGGGGGGGGGGGGGGGGGGGGGGGGGGGGGGGGGGGGGGGCFGGGGGGGGGGGGGGGFGGGGGGGGEGGGFGGGC*=CFGGGFFCBGGGGGFGFGFFG<CDEGGD3CGFFF46?B:76DGFFFFFFF@>:9GFBBDFFFFFF3B1>F
@M04650:207:000000000-C238N:1:1101:21578:16658 1:N:0:19
ACTCCTACGGGAGGCAGCAGTAGGGAATCTTCCGCAATGGACGAAAGTCTGACGGAGCAACGCCGCGTGAGTGAAGAAGGTTTTCGGATCGTAAAACTCTGTTGTTAAAGAAGAACAAGGATGAGAGTAACTGCTCATCCCCTGACGGTATTTAACCAGAAAGCCACGGCTAACTACGTGCCAGCAGCCGCGGTAATACGTAGGTGGCAAGCGTTGTCCGGATTTATTGGGCGTAAAGCGAGCGCAGGCGGTTCTTTAAGTCTGATGTGAAAGCCCCCGGCTCAACCGGGGAGG
+
GGGGGGGGGGGGGGGGGGGGGGGGGGGGGGGGGGGGGGGGGGGGGGGGGGGGGGGGGGGGGGGGGGGGGGGGGGGGGGGGGGGGGGGGGGGGGGGGGGGGGGGGGGGGGGGGGGGGGFGEFFGGGGGGFFGGGGFFFGFGGGGGGGGGGGGCFGCFGGGGGGGGGGGGGDGGGGGGGGGGGGGFGGGGGGGGGGGGGFGG?:FGGDFGGGGGDE*:CGGGGGG5FFGGFFFC>ECGGGF<795:3CCDFGD5<D*9**=FGFGG6**69*=?=.0<29D;;>GFFFF;BE>(29
@M04650:207:000000000-C238N:1:1101:26215:16683 1:N:0:19
ACTCCTACGGGAGGCAGCAGTGGGGAATCTTGCGCAATGGGCGAAAGCCTGACGCAGCGACGCCGCGTGAGGGATGACGGCCTTCGGGTTGTAAACCTCTTTCAGCTCCGACGAAGCGAAAGTGACGGTAGGAGCAGAAGAAGCACCGGCCAACTACGTGCCAGCAGCCGCGGTAATACGTAGGGTGCAAGCGTTGTCCGGAATTATTGGGCGTAAAGAGCTCGTAGGCGGTCTGTCGCGTCGGCTGTGAAAACTCGGGGCTCAACTCCGAGCTTGCAGTCGATACGGGCAGGC
+
GGGGGGGGGGGGGGGGGGGGGGGGGGGGGGGGFGGGGGGGGGGGGGGGGGGGGGGGGGGGGGGGGGGGGGGGGGGGGGGGGGGGGGGGGDGGGGGGGGGGGGGGGGGGGGGGGGGGGGGGGGGGGGGGGGGFFGGGGGGGGGGGGGDEGGGGGGGGGGGGGGGGGGGGEGGGDFEGGGGGEGGGGGGGGGC>5CEGGGGDEGGGGGGGGDGGGGGGGGGGGGGGGGGGGGGGFGGGGGFGFC>DGF:D?DCFGD>=DBBFDFGGFGGBFFFFFDFFFDGFFFDBFD3:BFE?>(
@M04650:207:000000000-C238N:1:1101:13178:16716 1:N:0:19
ACTCCTACGGGAGGCAGCAGCAAGGAATCTTCCGCAATGGACGCAAGTCTGACGGAGCAACGCCGCGTGGGGGATGACACATTTCGGTGCGTAAACCCCTTTTCTGCCGGAAGAAGGTGGGGCAACTCACTTGACGGTACGGCAGGAAGAAGGACCGGCTAACCACGTGCCAGCAGCCGCGGTAATACGTGGGGTCCGAGCGTTGTCCGGAGTTACTGGGCGTAAAGGGCGCGCAGGCGGCGGCGTGGGGCTGGCGTGAAAGCCCCCGGCGCAACCGGGGAAGGTCGTCGGGGG
+
GGGGGGGGGGGGGGGGGGGGGGGGGGGGGGGGGGGGGGGGGGGGGGGGGGGGGGGGGGGGGGGGGGGGGGGGGGGGGGGGGGGGGGGEGGGEGGGGGGGGGGGGGGGGGGGGGGGGGDGGGGDGGGGGGGGGGGGGGGGGGGDFFF:FGGGGGGCFGGGGGGGDFGGGGGGGGGGGGGEGGGEGGGGFGCGGGG*:8C:CEC?CG8F<EGGGEGCCGGFFGG/:*:CEE5EEEGGGGGFGDGEDGDDGF)5/CD*77>BF:B445C5;DF)735>>>>GF)(9B46776BFFB6
@M04650:207:000000000-C238N:1:1101:21826:16719 1:N:0:19
ACTCCTACGGGAGGCAGCAGTGGGGAATATTGCACAATGGGCGCAAGCCTGATGCAGCCATGCCGCGTGTATGAAGAAGGCCTTCGGGTTGTAAAGTACTTTCAGCGAGGAGGAAGGCATTGTGGTTAATAACCGCAGTGATTGACGTTACTCGCAGAAGAAGCACCGGCTAACTCCGTGCCAGCAGCCGCGGTAATACGGAGGGTGCAAGCGTTAATCGGAATTACTGGGCGTAAAGCGCACGCAGGCGGTTGATTAAGTCAGATGTGAAATCCCCGAGCTTAACTTGGGAAC
+
GGGGGGGGGGGGGGGGGGGGGGGGGGGGGGGGGGGGGGGGGGGGGGGGGGGGGGGGGGGGGGGGGGGGGGGGGGGGGGGGGGGGGGGGEGGGGGGGGGGGGGGGGGGGGGGGGGGGGGGGGGGGGGGGGGGGGGGGGGGGGGFGGGGGGGGGGGGGGGGGGGGGGGGGGGGGGGGGGGGGGGGGGGGGGGGGGGGGGGGGGGGGGGGGGGGGGEGEGDGGGGGGGGGGGGGGFGGEGFFGFGFFGGGGFGGDCGGFFFFFGFGGFGGFFFFFFFFFFBDEFF47BFB>BFFBF(
@M04650:207:000000000-C238N:1:1101:5196:16775 1:N:0:19
ACTCCTACGGGAGGCAGCAGTGGGGAATATTGCACAATGGGCGCAAGCCTGATGCAGCCATGCCGCGTGTATGAAGAAGGCCTTCGGGTTGTAAAGTACTTTCAGCGGGGAGGAAGGCGATGGGGTTAATAACCCTGTCGATTGACGTTACCCGCAGAAGAAGCACCGGCTAACTCCGTGCCAGCAGCCGCGGTAATACGGAGGGTGCAAGCGTTAATCGGAATTACTGGTCGTAACGCGCACGCAGGCGGTCTGTTAAGTCAGATGTGAAATCCCCGGGCTTAACCTGGGAAC
+
GGFGCFGFC@F@EEE7@BE<6CFEG;FFEF<,,EEGGCFEGCGGGGCFGFFGGGGGGF@<FCEGGGGGGDFFGGGGFDGGCFCF@DCECFDGG9EFGGGGGGCGF97F7C@FCF8FG@FGGE+BCFGCDGGGGGCFFFGGGFFFCC7CFFGGGGFF@:FCFGFGGGC@:EE>C<ECF7<FE7;<F6:CFGG@DECEFGG5C55CEGGGGGGGGG;CC70>=C*CC99009++0:96*9>)><.7CG7<>D31>GG?F48/<9:C42066?F6=F0<07C).(>?F??<?:>(44
@M04650:207:000000000-C238N:1:1101:25414:16780 1:N:0:19
ACTCCTACGGGAGGCAGCAGTGGGGAATTTTGGACAATGGGCGCAAGCCTGATCCAGCAATGCCGCGTGCAGGAAGAAGGCCTTCGGGTTGTAAACTGCTTTTGTCAGGGAAGAAATCTTCTGGGTTAATACCTCGGGAGGATGACGGTACCTGAAGAATAAGCACCGGCTAACTACGTGCCAGCAGCCGCGGTAATACGTAGGGTGCGAGCGTTAATCGGAATTACTGGGCGTAAAGCGTGCGCAGGCGGCTTTGCAAGACAGATGTGAAATCCCCGGGCTCAACCTGGGAAC
+
GGGGGGGGGGGGGGGGGGGGGGGGGGGGGGGGGGGGGGGGGGGGGGGGGGGGGGGGGGGGGGGGGGGGDGGGGGGGGGGGGGGFFGGDFGEGGGGGGGGGGGGGGGGGGGGGGGGGGGGGGGGGGGGGGGGGGGGGGGGGGGGGGGGGGGGGGGGGGGGGGGFGGGGGGGGGGGGGGGGGGGGGGGGGGGGGGGGGGGGGGGGGGGGGGGGGGGGGGGGGGGGGGGGGGGGGFEGGGDFGFGBBGGGGDGGGGGFFFFFFCFGGFGFDFFFFFFFFFFGFFFGFFFFFFFFB7:
@M04650:207:000000000-C238N:1:1101:12052:16816 1:N:0:19
ACTCCTACGGGAGGCAGCAGTAGGGAATCTTCCGCAATGGACGAAAGTCTGACGGAGCAACGCCGCGTGAGTGAAGAAGGTTTTCGGATCGTAAAACTCTGTTGTTAAAGAAGAACAAGGATGAGAGTAACTGCTCATCCCCTGACGGTATTTAACCAGAAAGCCACGGCTAACTACGTGCCAGCAGCCGCGGTAATACGTAGGTGGCAAGCGTTGTCCGGCTTTATTGGGCGTAAAGCGAGCGCAGGCGGTTCTTTAAGTCTGATGTGAAAGCCCCCGGCTCAACCGGTGAGG
+
GFGGFGGGGCCCGGDCFFCFFCGGGGGGFFG@CBCC@FEF<C++76@FF,6FFE@@FCF<@C@F@G:@BFEFAEE9CFF<4FGFGE::FGCF?FGCCG9B?F<EFFGFFFDDFFGGGGD8,E=FAEGG<A@@5>5E@FB?<BFD8FEC@DFFFEF==CFCEGFF,,@7>C<CGABAF7>CCCCCCFGFF5CEG>*=FGGFGFFCGCBF6+1:C7C*=CFG*):CGGF9+>55<7):9C6)7);;<7><><5<D3DFFB64:@CF*:*.6@4=7?:>:())8(166?F66)7(4:
@M04650:207:000000000-C238N:1:1101:21135:16822 1:N:0:19
ACTCCTACGGGAGGCAGCAGTGGGGAATATTGCACAATGGGCGCAAGCCTGATGCAGCCATGCCGCGTGTGTGAAGAAGGCCTTCGGGTTGTAAAGCACTTTCAGCGAGGAGGAAGGCCAATAGCTTAATAGGTTGTTGGATTGACGTTACTCGCAGAAGAAGCACCGGCTAACTCCGTGCCAGCAGCCGCGGTAATACGGAGGGTGCAAGCGTTAATCGGAATTACTGGGCGTAAAGCGCACGCAGGCGGTTTGTTAAGTCAGATGTGAAATCCCCGAGCTTAACTTGGGAAC
+
GGGGGGGFGGGGGGGGGGGGGGGGGFGGGGGGGGGGGGGGGGGGGGGGGGGGGGGGGGGGGGGGGGGGGGGGGGGGGGGGGGGGGGGGGGGGGGGGGGFGGGGGGGGCGGGGGGGGGGFGGGGGGGGGGFGGGFGGFGGGGGGGGGGGFFGGGGCFGGFGGGGGGGGGGGGGGGGGGGGGGGGGGGGCCEGGGGGGGCFGGGGGGCGG??CFGEEDGGFGGDGGG7CFFGGG:CDC5CFGFGEFGGGDEGGGGGCFFFFFFF7FFFGB?BFF4@)9<9>3)49@FB@544>??4
@M04650:207:000000000-C238N:1:1101:16367:16842 1:N:0:19
ACTCCTACGGGAGGCAGCAGTGGGGAATATTGCACAATGGGCGGAAGCCTGATGCAGCGACGCCGCGTGGGGGATGACGGCCTTCGGGTTGTAAACCTCTTTCACCAAGGACGAAGCGGGAGTGACGGTACTTGGGGAAGAAGCACCGGCTAACTACGTGCCAGCAGCCGCGGTAATACGTAGGGTGCGAGCGTTGTCCGGAATTATTGGGCGTAAATAGCTCGTAGGCGGCTCGTTGCGTCTACCGTGAAAACTGGAGGCTTAACCTTCAGCTTTCGGTGGATACGGGCGGGG
+
G<FEFGGFC@EFGGFGGGEGCECCFCBF<F<CEGGF<,EFCC@FEC:<F<CFGGGGGGGGGGGGG>:F:FFEGGG@FGGGGEEFG@CF>B:BDCDFGCFGGGGFGFFF<7BC=>+CFGECCFEF=,FCFCFGF;<::1=C,3?@EGFCCF:<:?FCFEFGC8:,87<C:CFGGG*?++<*<CFG58CGEGEGECECCFCE*8C;@FFF+0/CC5EG*022CC+:?57E65?E>C/:D*8<@DEFFFC7)5*:*20=F45755CFFGGF4?F?F8*0.-)0)-*109)(4>@B0(
@M04650:207:000000000-C238N:1:1101:20837:16902 1:N:0:19
ACTCCTACGGGAGGCAGCAGTGGGGAATATTGCACAATGGGCGCAAGCCTGATGCAGCCATGCCGCGTGTATGAAGAAGGCCTTCGGGTTGTAAAGTACTTTCAGTGGGGAGGAAGGCGAAGAGGTTAATAACCTTTTCGATTGACGTTACCCGCAGAAGAAGCACCGGCTAACTCCGTGCCAGCAGCCGCGGTAATACGGAGGGTGCAAGCGTTGTCCGGAATTATTGGGCGTAAAGAGCTCGTAGGCGGTCTGTCGCGGCGGCGGTGAAAACTCGGGGCTCAACTCGGAGCT
+
GCAAFEC66@C@FGCFE:@E<E<EGGGGFGGGFGGGGGGG?,@BFGGGFGGFFGGFFFDGGGCFFFGGGGGGGGFGFGGGGGGGGGGGGGGGGGGGGGGGGGGGFGFFGGDFGGGGGGGGGGGGGGGGGGGGGGGGGGGGGFGGGGG+>FEGGGGFGFFGGG?FGCCFGGGGGGGGFGGGGGFGG?FGFEGGGGGECGGGGGGGGEDGGFFFEG5CCFGDE3:FF:CCGF5:@CDC1:**):))97DCFDC97*79=5.)*09C@)9(8:=?F4?*:<D)),79*)0.(77-((
@M04650:207:000000000-C238N:1:1101:16563:16915 1:N:0:19
ACTCCTACGGGAGGCAGCAGTAGGGAATCTTCGGCAATGGACGAAAGTCTGACCGAGCAACGCCGCGTGAGTGAAGAAGGTTTTCGGATCGTAAAACTCTGTTGTTAGAGAAGAACAAGTAGGAGAGTAACTGCTCTTACCTTGACGGTATCTAACCAGAAAGCCACGGCTAACTACGTGCCAGCAGCCGCGGTAATACGTAGGTGGCAAGCGTTGTCCGGATTTATTGGTCGTAAAGCGAGCGCAGGCGGTTTCTTAAGTCTGATGTGAAAGCCCCCGGCTCAACCGGGGAGG
+
CFFDGGFFEEGGGEG>CFFGECFFEFFGGGGGFGCG:FG@AFGGG:C<CE,:CEBFGEGGFGGGGDEECEDFGFFGGFGGEAGFFFGGGGGGGGGGFFGGGGGGGDGGGGGFGGGGEAEFDG<<D<CFCFGGGF<FFEFFGFG<FD:FFG7B<<FCGCFGFFFGFGGEE7FEGCC3DEGGGFGDFCEGGDG7:E@59BEGFFFGFGGGGG5C=CCEGCFCC5*:<9EGGG9+5CDFFG@377BE:CDCEGC95D7FF67=9?:C8FFDF*//=F)<(->:D09F4FF213>((4
@M04650:207:000000000-C238N:1:1101:8035:16929 1:N:0:19
ACTCCTACGGGAGGCAGCAGTGGGGAATATTGCACAATGGGCGCAAGCCTGATGCAGCCATGCCGCGTGTATGAAGAAGGCCTTCGGGTTGTAAAGTACTTTCAGCGAGGAGGAAGGCATTGTGGTTAATAACCGCAGTGATTGACGTTACTCGCAGAAGAAGCACCGGCTAACTCCGTGCCAGCAGCCGCGGTAATACGGAGGGTGCAAGCGTTAATCGGAATTACTGGGCGTAAAGCGCACGCAGGCGGTTGATTAAGTCAGATGTGAAATCCCCGAGCTTAACTTGGGAAC
+
GGGGGGGGGGGGGGGGGGGGGGGGGGGGGGGGGGGGGGGGGGGGGGGGGGGGGGGGGGGGGGGGGGGGGGGDFGGGGGGGGGGGGGGGFGGGGGGG<AFGGGGGGGGGGGGEFGGGGGCFFFG9FFFBBF9?>FEGGGEGGFGGDDGF7>FFFEGCFGGGFFFGGG,FCC:>CF@@7BF7CBCC8CCCFGGG5:EECFC8>8EEBEECEGFGEEEEGFGGGD8FFFGFC<85>*>57CFD)18@<D3539C><DDFF6@B9=FGFCC)97=@F6/<69DDE;<9=B?2)9F05-
@M04650:207:000000000-C238N:1:1101:23631:16959 1:N:0:19
ACTCCTACGGGAGGCAGCAGTAGGGAATCTTCCGCAATGGACGAAAGTCTGACGGAGCAACGCCGCGTGAGTGAAGAAGGTTTTCGGATCGTAAAACTCTGTTGTTAAAGAAGAACAAGGATGAGAGTAACTGCTCATCCCCTGACGGTATTTAACCAGAAAGCCACGGCTAACTACGTGCCAGCAGCCGCGGTAATACGTAGGTGGCAAGCGTTGTCCGGATGTATTGGGCGTAAAGCGAGCGCAGGCGGTTCTTTAAGTCTGATGTGAAAGCCCCCGGCTCAACCGGGGAGG
+
GGGGGGGGGGGGGGGGGGGGGGGGGGGGCGGGGGGGGGGG9EFCCGGEFGGCFF@FGG7FGGGGGGGEGGGGGGFGGGGGFCFGFGGCGGGGGGGGGGGGGGFEF8CDAFGGGGGGGG8<FCE@AEGFFGGGGGGGGFFEFGCDCFGGGGGGDDFAFGGGGF7CGGGGGDCEGGGGCGEGGFGGF8>FCGC7EEE5CFGGCFGCCCG6BFGFEGE8CDCC/885AFCCFFCCECCE3>FGEGEFD<DGFC5)/9CF?@6BFF*7*>0)99=BF4)5:9GFF(99*7031>>09>
@M04650:207:000000000-C238N:1:1101:20165:16967 1:N:0:19
ACTCCTACGGGAGGCAGCAGTAGGGAATCTTCCGCAATGGACGAAAGTCTGACGGAGCAACGCCGCGTGAGTGAAGAAGGTTTTCGGATCGTAAAACTCTGTTGTTAAAGAAGAACAAGGATGAGAGTAACTGCTCATCCCCTGACGGTATTTAACCAGAAAGCCACGGCTAACTACGTGCCAGCAGCCGCGGTAATACGTAGGTGGCAAGCGTTGTCCGGATTTATTGGGCGTAAAGCGAGCGCAGGCGGTTCTTTAAGTCTGATGTGAAAGCCCCCGGCTCAACCGGGGAGG
+
GGGGGGGGGGGGGGGGGGGGGGGGGGGGGGGGGGGGGGGGGGGGFGGGGGGGGGGGGGGGGGGGGGGGGGGGGGGGGGGGGGGGGGGGGGGGGGGGGGGGGGGGGGGGGGGGGGGGGGGGGGGGGGGGGGGGGGGGGGGGGGGGGGGGGGGGGGGGGGGGGGGGGGGGGGGDGGGGGGGGGGGGGGGGGGGGGGGGGGGGGGGGGGGGGGGGGGGGGGGGGD:CFGGGGGGGFGDGGGFGEGDEGGGGFGG5DDG?FFFFGFFGFGGFFFFFFFFF?>G@E>GF@FFFFFFFBF
@M04650:207:000000000-C238N:1:1101:11407:16975 1:N:0:19
ACTCCTACGGGAGGCAGCAGTGGGGAATATTGCACAATGGGCGCAAGCCTGATGCAGCCATGCCGCGTGTATGAAGAAGGCCTTCTGGTTGTAAAGTACTTTCAGCGGGGAGGAAGGGAGTAAAGTTAATACCTTTGCTCATTGACGTTACCCGCAGAAGAAGCACCGGCTAACTCCGTGCCAGCAGCCGCGGTAATACGGAGGGTGCAAGCTTTAATCGTAATTACTGGGAGTAAAGCGCACGCAGGCGTTTTGTTAAGTCAGATGTGAAATCCCCGGGCTCAACCTGGGAAC
+
GAFGGGGFE7:FDCFEBEDEFFEF7CCGGGFFFF<F8@@-CFFGGG>F,@88FGADC,CCFGCFG>:@:FFFCEGF9,CCA,,CC,9?CF:CFGFFGGFAFCAAFGDFGG+4+?F3+8D@FFC?<FAFEGGCDEAFFCF9FGFFFF@B@>F<FG73>FCFG8C:,@81>8F8F,>EC:CF884CFG<FFCCCEC@*?EF5BCEDC;5CFGG*+<F30**9*0;F?+2+:***)29+**1)3).)9)9)8<*))*20888?F6::@F*.*8*0*09?39).7656??>?B5)(((
@M04650:207:000000000-C238N:1:1101:20748:16991 1:N:0:19
ACTCCTACGGGAGGCAGCAGTGGGGAATATTGCACAATGGGCGCAAGCCTGATGCAGCCATGCCGCGTGTGTGAAGAAGGCCTTCGGGTTGTAAAGCACTTTCAGCGAGGAGGAAGGTGGTGAGCTTAATACGTTCATCAATTGACGTTACTCGCAGAAGAAGCACCGGCTAACTCCGTGCCAGCAGCCGCGGTAATACGGAGGGTGCAAGCGTTAATCGGAATTACTGGGCGTAAAGCGCACGCAGGCGGTTTGTTAAGTCAGATGTGAAATCCCCGGGCTCAACCTGGGAAC
+
GGGGGGGGGGGGGGGGGGGGGGGGGGGGGGGGGGGGGGGGGGGGGGGGGGGGGGGGGGGGGGGGGGGGGGGGGGGGGGGGGGGGGGGGGGGGGGGGGGGGGGGGGGGGGGGGGGGGGGGGGGGGGGGGGGGGGGGGGGGGGGGGGGGGGGGGGGGGGGGGGGGGGGGGGGGGGGGGGGGDGGGGGGGGGGGGGGGGGGGGGGGGGGGGGGGGGGGGFGGGGGGGGGGGGGGGFGGGGGFGFGFFDGGGFGGGGGGFFFFFGFGGFGGA6=FFFB@@BF<DF>GFF:F?<4@7?3
@M04650:207:000000000-C238N:1:1101:12986:17022 1:N:0:19
ACTCCTACGGGAGGCTGCAGTCGAGAATCTTTCGCAATGGGCGAAAGCCTGACGAAGCGACGCCGCGTGTGTGATGAAGGCTCTAGGGTTGTAAAGCACTTTCGCTTGGGAACAAGAAAGAATGGCTAATATCCATTTGATTTGAGCGTACTAGGTAAAGAAGCACCGGCTAACTCCGTGCCAGCAGCTGCGGTAATACGGAGGGTGCTAGCGTTAATCGGATTTATTGGGCGTAAAGGGCGTGTAGGCGGAAAGGTAAGTTAGTTGTTAAATCTCGAAGCTCAACTTCGAAA
+
GGGGGGGGGGGGGGGGGGGGGGGGGGGGGGGGGGGGGGGGGGGGGGGGGGGGGGGGGGGGGGGGGGGGGGGGGGGGGGGGGGGGGGGGGGGGGGGGGGGGGGGGGGGGGGGGGGGGGGGGGGGGGGGGGGGGGGGGGGGGGGGGGGGGGGGGGGGGGGGGGGGGGGGGGGGGGGGGGGGGGGGGGGGGGGGGGGGGGGGGGGGGGGGGGGGGGGGEGGGGGGGGGGFFGG5ABGGEGGFGFGDDGGGGFGGGDDGFFFFFFFGGFGGFFFFFFFFF?FGFFFGFFFFFFDFFF
@M04650:207:000000000-C238N:1:1101:18855:17029 1:N:0:19
ACTCCTACGGGAGGCAGCAGTGGGGAATATTGCACAATGGGCGCAAGCCTGATGCAGCCATGCCGCGTGTATGAAGAAGGCCTTCGGGTTATAAAGTACTTTCAGCGAGGAGGAAGGCATTGTGGTTAATAACCACAGTGATTGACGTTACTCGCAGAAGAAGCACCGGCTAACTCCGTGCCAGCAGCCGCGGTAATACGGAGGGTGCAAGCGTTAATCGGAATTACTGGGCGTAAAGCGCACGCAGGCGGTTGATTAAGTCAGATGTGAAATCCCCGAGCTTAACTTGGGAAC
+
GGGGGGGGGGGGGGGGGGGGGGGGGGGGGGGGGGGGGGGGGGGGGGGGGGGGGGGGGGGGGGGGGGGBFGGGGGGGGGGGGGGGGGGGFGGGGGGGGGGGGGGGGGGGGGGGGGGGGGGGGGGGGGGGGGGGGGGGGGFGGGGGGGGGGGGGGGGGGGGGGGGGGGGGGGGGGGGGGGGGGGGGGGGGGGGGGGGGGGGGGGGGGGGGGGGGGGGGFGGGGGGGFGGGGGDFE:DCFGBDEGFFGGGGFGGC5C4BFFFFFFGC@CFAFFFFFFFFFFCDE>FFFFF<AFFFF(
@M04650:207:000000000-C238N:1:1101:21830:17032 1:N:0:19
ACTCCTACGGGAGGCAGCAGTAGGGAATCTTCCGCAATGGACGAAAGTCTGACGGAGCAACGCCGCGTGAGTGAAGAAGGTTTTCGGATCGTAAAACTCTGTTGTTAAAGAAGAACAAGGATGAGAGTAACTGCTCATCCCCTGACGGTATTTAACCAGAAAGCCACGGCTAACTACGTGCCAGCAGCCGCGGTAATACGTAGGTGGCAAGCGTTGTCCGGATTTATTGGGCGTAAAGCGAGCGCAGGCGGGTCTTTAAGTATGATGTGGAAGCCCCCGGCTCAACCGGGGAGG
+
GGGGGGGGGGGGGGGGGGGGGGGGGGGGGGGFGGGGGGGGGGGGFCFGGGGGGGGGGGGGGGGGGGGGGGGFGGFGGAFFF<FGFGGG77FGGGGGGGGGGGGFEEGGGGFGGGGGGGFGF<FC=FFGGGGGGGFGGFDD=FCFGGGGCF<F<FECFG:FGGFDEGGG@EEGGGGGGGGGGFFGGFFF8CGGGE8CEF9CCFGGGGGGEFFFGA8EEGGD8C**+2<?9CFGFEGCCC4CBD0<CDG5@D5)1/C7=@8=:*2:@FFFF*==575::>DBB094=F49;)>9>B
@M04650:207:000000000-C238N:1:1101:27236:17037 1:N:0:19
ACTCCTACGGGAGGCAGCAGTGGGGAATATTGCACAATGGGCGCAAGCCTGATGCAGCCATGCCGCGTGTGTGAAGAAGGCCTTCGGGTTGTAAAGCACTTTCAGCGAGGAGGAAGGCCAATAGCTTAATAGGCTGTTGGATTGACGTTACTCGCAGAAGAAGCACCGGCTAACTCCGTGCCAGCAGCCGCGGTAATACGGAGGGTGCAAGCGTTAATCGGAATTACTGGGCGTAAAGCGCACGCAGGCGGTTTGTTAAGTCAGATGTGCAATCCCCGAGCTTAACTTGGGAAC
+
GFGGGGGFGFGGDCGG::FFFGG8FCFGG9FFAFGGGCGGFEEFEECGGFFFGFFFGFFAC,E@C7CFCFDGEAFGGC,CFA=<F,?BFGCFFECFFG@8F?CEFAFFGGG@+:FDFGGFGGDGGG9F9F,BDFFGGGCFGGEGGGGGGGGGGE@FC+@C:FC@EFFDEGGGGG9;BEFFGGGGFFGGGG5EDGGGGGFGDGCGGEGEFFFDEGGGGCDDDD*:FCCECFCF:EGEFG?DED:BGGCDEGDGDD*<?F?FFFFDFC>>F*88FFF@?;GBFFGFFF=<>FF?:-
@M04650:207:000000000-C238N:1:1101:5063:17047 1:N:0:19
ACTCCTACGGGAGGCAGCAGTGGGGAATATTGCACAATGGGGGAAACCCTGATGCAGCAACGCCGCGTGAGTGAAGAAGGTCTTCGGATTGTAAAGCTCTGTTAGCAGGGAAGAGATAGGACGGTACCTGAAGAGGAAGCCACGGCTAACTACGTGCCAGCAGCCGCGGTAATACGTAGGTGGCAAGCGTTGTTCGGAATAACTGGGCGTAAAGGATACGGAGGCGGTTAGATAAGTTATTTGTTAAGTATATAGGCTTAACCTCTGTAAAGCACATAAAACTGTGAAACT
+
GGGGGGGGGGGGGGGGGGGGGFGDGGGGGFGFGGGGGGGGGGGGGGGGGGCFGEFGGGFGFGGGGGGGGGCEGGGAFGGGGGGGGGG@BFCA<FGGG?FE,AE?<<<<FGGGGGEFCFF,?<@=3B=??,,,,CBDEDFE8C,CC7CFFGGFFGG7FFF,@FC<73>FF*>BCFFF9,,6?C8:CF>CCECG8EGEEGGCF99@@6CF**::C9+;<*2957E*;=CE55EFFFDFGGF7**019C7:=**2:7D76?)9<@C770*)176**)).)67@F>4*/0*)-0/
@M04650:207:000000000-C238N:1:1101:24757:17052 1:N:0:19
ACTCCTACGGGAGGCAGCAGTGGGGAATATTGGACAATGGGCGCAAGCCTGATCCAGCCATGCCGCGTGAGTGATGAAGGCCCTAGGGTTGTAAAGCTCTTTCACCGGTGAAGATAATGACGGTAACCGGAGAAGAAGCCCCGGCTAACTTCGTGCCAGCAGCCGCGGTAATACGAAGGGGGCTAGCGTTGTTCGGATTTACTGGGCGTAAAGCTCACGTAGGCGGACTTTTAAGTCAGGGGTGAAATCCCGTGGCTCAACCCCGGAACTGCCTTTGATACTTGAAGTCTTA
+
GGFCGGGGGGGEGEGGGGGGGGGFGEFD<AGCC9FEDGGGGGEFBFCGGGGGFFFFGGGGGGGFEEFGDCC?FEFEGC9EEGDFGGGGGGEGGFCE9AFGGGGAF?CBFFFGGGFGGGD9,B=FG4?F:73>7A,A=FFFGG>C><CCGG9@<FF7<97@>7FFEGEGFE*DB,>;7:ECCC@>FGFG:EC;FDCC8ECB+?@C?>G5:77=+A+<C>4>@5;F*5:EEG?CFF=A>F67F).877*CF6<<*/)<:FFFG)9C@)9(.0/67099<)0*84***//66B4)
@M04650:207:000000000-C238N:1:1101:15544:17093 1:N:0:19
ACTCCTACGGGAGGCAGCAGTGGGGAATATTGCACAATGGGCGCAAGCCTGATGCAGCCATGCCGCGTGTATGAAGAAGGCCTTCGGGTTGTAAAGTACTTTCAGCGAGGAGGAAGGCATTGTGGTTAATAACCACAGTGATTGACGTTACTCGCAGAAGAAGCACCGGCTAACTCCGTGCCAGCAGCCGCGGTAATACGGAGGGTGCAAGCGTTAATCGGAATTACTGGGCGTAAAGCGCACGCCGGCGGTTTGTTAAGTCAGATGTGAAATCCCCGGGCTCAACCTGGGAAC
+
GGGGGGGGGGGGGGGGGGGGGGGGGGGGGGGGGGGGGGGGGGGGGGGGGGGGGGGGGGGGGGGGGGGGGGGGFGFFGGGGFGGGGGGDGGGGGGGGGGGGGGGGGGECGGGGGCFGCFGFGGGGGFFGGGFGGGFDGGFGFGGGGGGGGGGGGFGGGGFFGGGGGGGGDDGCGFDFGGGGGGGDDGGFFGGGDG7EGGGGGEGGDEEEFGGGGEEEGGGGGDCC8CGFF<C*5>DEGGFGBGB@<*19;<DGC<DFFF4@<@FF?GGB4?F@FFFFFB3:39F=@FFB:FFF0-
@M04650:207:000000000-C238N:1:1101:22210:17112 1:N:0:19
ACTCCTACGGGAGGCAGCAGTAGGGAATCTTCCGCAATGGACGAAAGTCTGACGGAGCAACGCCGCGTGAGTGAAGAAGGTTTTCGGATCGTAAAACTCTGTTGTTAAAGAAGAACAAGGATGAGAGTAACTGCTCATCCCCTGACGGTATTTAACCAGAAAGCCACGGCTAACTACGTGCCAGCAGCCGCGGTAATACGTAGGTGGCAAGCGTTGTCCGGATTTATTGGGCGTAAAGCGAGCGCAGGCGGTTCTTTAAGTCTGATGTGAAAGCCCCCGGCTCAACCGGGGAGG
+
GGGGGGGGGGGGGGGGGGGGGGGGGGGGGGGGGGGGGGGGGGGGGGGGGGGGGGGGGGGGGGGGGGGGGGGGGGGGGGGGGGGGGGGGGGGGGGGGGGGGGGGGGGGGGGGGGGGGGGGGGGGGGGGGGGGGGGGGGGGGGGGGGGGGGGGGGGGGGGGGGGGGGGGGGGGGGGGGGGGGGGGGGGGGGGGGGGGGGGGGGFGGGGGGGGGGGGGGGGGGGGCEGGGGGGGGFGGGGGFGFGEFGGDGFGDGGGGFFFFFGFGGFGGDFFFFFFFFFFGFDFGFFFFFFFF;FF
@M04650:207:000000000-C238N:1:1101:21734:17130 1:N:0:19
ACTCCTACGGGAGGCAGCAGTGGGGAATATTGCACAATGGGGGAAACCCTGATGCAGCAACGCCGCGTGAGTGAGGAAGGTCTTCGGATTGTAAAGCTCTGTTAGCAGGGAAGAGATAGGACGGTACCTGCAGAGGAAGCCACGGCTAACTACGTGCCAGCAGCCGCGGTAATACGTAGGTGGCAAGCGTTGTTCGGAATTATTGGGCGTAAAGAGCTCGTAGGCGGTTTGTCGCGTCTGCTGTGAAATCTCGAGGCTCAACCTCGGGCCTGCAGTGGGTACGGGCAGACT
+
GGGGGG@F7:BFFGGGGGG@EAFGGGEGFFDEGDFFDFGDFGEDGCGG7<EFFFFGGFEGGGGCEDCFEGGFGC,CFGGGGGDG<FGEC@FGGGGGGFFEFGGGGAD?FF@=CCF8CEFFF<CGFGGGGGG<EFGGGFFFFEFEECFECFGFF:FGGFGGCGGGGGGGGGEDGGGGFGGG@EFGFGFCEGDGGGGGDGCGFFGGFDG=EG=5FFFFGDCGEGGDGGG5CDGG6A<CC<59?C6@67FFF>*:>*/7B)5??@DG4*16BEDFF)4=??C>*57:B>.1,<F
@M04650:207:000000000-C238N:1:1101:4751:17167 1:N:0:19
ACTCCTACGGGAGGCAGCAGTGGGGAATCTTCGGCAATGGGGGCAACCCTGACCGAGCAACGCCGCGTGAGTGAAGAAGGTTTTCGGATCGTAAAACTCTGTTGTTAGAGAAGAACGTTAAGTAGAGTGGAAAATTACTTAAGTGACGGTATCTAACCAGAAAGGGACGGCTAACTACGTGCCAGCAGCCGCGGTAATACGTAGGTCCCAAGCGTTGTCCGGATTGATTGGGCGTAAAGCGAGCGCAGGTGGTTTCTTAAGTCTGATGTAAAAGGCAGTGGCTCAACCATTGTG
+
GGGGGGGGGGGGGGGGGDGGGGGGGGGG<FGGGCGGGGGGGEGCGG?FFGGGAFGGGGGGDFFGGGGGGGGGGGGGGGGGBB,B5@FCC7C?FGGGGFFEFGGGGFCFFGGGGGGAFFGGGCFFFDFAFCDBFGG?FD9DGFCC;C9FGGGG9FGGFDFFFC@FFGFGDD@EECFFGFGFFCFG856BB8:751:C8;998C?CE?C9CFGF*1*1:7:7?D5*;*3<ECC5):7/9FF:>CDBD)/959D99>C@FF4@E=>DBG72@?7@6=BF01967:5667):6@BA>2
@M04650:207:000000000-C238N:1:1101:27073:17176 1:N:0:19
ACTCCTACGGGAGGCAGCAGTGGGGAATATTGCACAATGGGCGCAAGCCTGATGCAGCCATGCCGCGTGTATGAAGAAGGCCTTCGGGTTGTAAAGTACTTTCAGCGAGGAGGAAGGCATTGTGGTTAATAACCACAGTGATTGACGTTACTCGCAGAAGAAGCACCGGCTAACTCCGTGCCAGCAGCCGCGGTAATACGGAGGGTGCAAGCGTTAATCGGAATTACTGGGCGTAAAGCGCACGCAGGCGGTTGATTAAGTCAGATGTGAAATCCCCGAGCTTAACTTGGGAAC
+
GGGGGGGGGGGGGGGGGGGGFGGGGGGGGGGGGGGGGGGGGGGGGGGGGGGGGGGGGGGGGGGGGGGGGGGGGGGGGGGGGGGFGGGGGGGGGGGGGGGGGGGGGGGGGGDGGGGGGGGGGGGGGGGGGGFFGGGGGGGGGGGGFGGGGGGGGGGGGGGDGGGGGGGGDECCGGGGGGGFEGGGGGGGGGGGGGGGGGGGCCGGGGGDEFGGGGGGGGGGECCFGGGGG4CFDE)*>FFGFGFED7DDDGGDDGGFFFFFGFGGFFG<F=?FFF?F<><BEFGFFFF<D?FF?-
@M04650:207:000000000-C238N:1:1101:25552:17187 1:N:0:19
ACTCCTACGGGAGGCAGCAGTAGGGAATCTTCGGCAATGGACGAAAGTCTGACCGAGCAACGCCGCGTGAGTGAAGAAGGTTTTCGGATCGTAAAACTCTGTTGTTAGAGAAGAACAAGTAGGAGAGTAACTGCTCTTACCTTGACGGTATCTAACCAGAAAGCCACGGCTAACTACGTGCCAGCAGCCGCGGTAATACGTAGGTGGCAAGCGTTGTCCGGATTTATTGGGCGTAAAGCGAGCGCAGGCGGTTTCTTAAGTCTGATGTGAAAGCCCCCGGCTCAACCGGGGAGG
+
GGGGGGGGGGGGGGGGGGGGGGGGGGGGGGGGGGGGGGGGGGGGGGGGGFGGGGGGGGGGGGGGGGGFGGGGGGGGGGGGGGGGGGGGGGGGGGGGGGGCGGGGGGGGGGGFFFGGGGGGGGGGGGGGGGGGFGGGGGGGGGCFGGGGGGFGGGGGGGGGGGGG?FGGGGGGGCACFGGEFDGGGGGGGEGEGE@EFCEFBFFDBFGGGGGGGDG=EGGDGGEGGGGGDGGGEEGGGGFDB<77CDGGFGG<GDGFFFFF:87:?>C<BFFFFFF5?BGDD>G4?FFF(>D9>F
@M04650:207:000000000-C238N:1:1101:4011:17196 1:N:0:19
ACTCCTACGGGAGGCAGCAGTGGGGAATATTGCACAATGGGCGCAAGCCTGATGCAGCCATGCCGCGTGTGTGAAGAAGGCCTTCGGGTTGTAAAGCACTTTCAGCGAGGAGGAAGGTGGTGAGCTTAATACGTTCATCAATTGACGTTACTCGCAGAAGAAGCACCGGCTAACTCCGTGCCAGCAGCCGCGGTAATACGGAGGGTGCAAGCGTTAATCGGAATTCCTGGGCGTAAAGCGCACGCAGGCGGTTGATTAAGTCAGATGTGAAATCCCCGAGCTTAACTTGGGAAC
+
GGGGGGGGGGGGGGGGGGGGGGGGGGGGGGGGGFGGGGGEGGGGGGGGGGGGGGGGGGGGGGGGGGGGGEGGGGGGGGGG?GGGGGGGGGGGGGGGGGGGGGGGGGGFGCGEFGGE@GGGGG9F@DFGCFGGGEGGGFGGGGGGGGGGGGFGGE7FGGGFFFGGGGGEGGGGGGGFFDFGGGGGGGGGGGEEGGCEGGGGGGDEGGCEGFGGDCGGGGGGG:EGG+<CFGF5>EDCCGFGFC@E<DCDEGCC<<CF/96@FFFGF>FAF?BFF4FFFF/5>96@FFFBA).8?4
@M04650:207:000000000-C238N:1:1101:17656:17244 1:N:0:19
ACTCCTACGGGAGGCAGCAGTGGGGAATATTGCACAATGGGCGCAAGCCTGATGCAGCCATGCCGCGTGTGTGAAGAAGGCCTTCGGGTTGTAAAGCACTTTCAGCGAGGAGGAAGGCCAATAGCTTAATAGGCTGTTGGATTGACGTTACTCGCAGAAGAAGCACCGGCTAACTCCGTGCCAGCAGCCGCGGTAATACGGAGGGTGCAAGCGTTAATCGGAATTACTGGGCGTAAAGCGCACGCAGGCGGTTTGTTAAGTCAGATGTGAAATCCCCGAGCTTAACTTGGGAAC
+
GGGGGGGGGGGGGGGGGGGGGGGGGGGGGGGGGGGGGGGGGGGGGGGGGGGGGGGGGGGGGGGGGGGFGGGGGGGGGGGGGGGGGGGGGGGGGGGGGGGGGGGGGGGGGGGGEGGGGGGGGGGGGGGGGCGGGGGGGGGGGFGGGGGGGGGGGGGGGGGGGGGGGGGGGGGGGGGGGGGGGGGGGGGGGGGGGGGGGGGGGGGGGGGGGGGGGGGGGGGGGGCGGGGGFGGGFGGGGGFGFGFFGGGGFGGGGGGFFFFFGFFGFGGFFFFFFFFFFFGFFF4?FFFAFFFFF8
@M04650:207:000000000-C238N:1:1101:19817:17268 1:N:0:19
ACTCCTACGGGAGGCAGCAGTGGGGAATATTGCACAATGGGCGCAAGCCTGATGCAGCCATGCCGCGTGTGTGAAGAAGGCCTTCGGGTTGTAAAGCACTTTCAGCGAGGAGGAAGGTGGTGAGCTTAATACGCTCATCAATTGACGTTACTCGCAGAAGAAGCACCGGCTAACTCCGTGCCAGCAGCCGCGGTAATACGGAGGGTGCAAGCGTTAATCGGAATTACTGGGCGTAAAGCGCACGCAGGCGGTTGATTAAGTCAGATGTGAAATCCCCGGGCTCAACCTGGGAAC
+
GGGGGGGGGGGGGGGGGGGGGGGGGGGGGGGGGGGGGGGGGGGGGGGGGGGGGGGGGGGGGGGGGGGGGGGGGFGFFGGGGGGGGGGGGGGGGGGGGGGGGGGGGGGDGGGGGGGGCGGGG<FGGGGGFGGGGGFFGGGFGGGGGGGGGGGGGGGGGDGGGG:FGGGEGEGGGGGGGGG@EGGGGGGGGGEGGGGGGGGGD5EEGECCFGGGGGCEFD>CEDGGGGGG76CGFEGGGGFDFGFEGGG:@C7C3C<FBFF?F4C7FF7<@F????@??9DED>FFFFFFFFFF:(
@M04650:207:000000000-C238N:1:1101:13579:17297 1:N:0:19
ACTCCTACGGGAGGCAGCAGTAGGGAATCTTCCGCAATGGACGAAAGTCTGACGGAGCAACGCCGCGTGAGTGAAGAAGGTTTTCGGATCGTAAAACTCTGTTGTTAAAGAAGAACAAGGATGAGAGTAACTGCTCATCCCCTGACGGTATTTAACCAGAAAGCCACGGCTAACTACGTGCCAGCAGCCGCGGTAATACGTAGGTGGCAAGCGTTGTCCGGATTTATTGGGCGTAAAGCGAGCGCAGGCGGTTCTTTAAGTCTGATGTGAAAGCCCCCGGCTCAACCGGGGAGG
+
GGGGGGGGGGGDGGGGGGGGGGGGGGGGGGGGGGGGGGGGGGGGGGGGGGFGFGDFGGGGGGGGGGGGGGGGGGGGGGGGGGGGGGGGGGGGGGGGGGGGGGGGGGGFGGGGGGGGGGGGGGDFGGGGGGGGGGGGGGGGGGGGGGGEGGGGGGGGGGGGGGGGGGGG7>EGGGGGGGGGFFGGGGCFGGGGGGEGGGGGFFGGGGGGGC5FGGC=EGGDE:8CFGE?FGGGFGGGFCFCBCBEGGD7BGG53C7=49=40**:6FGB?4=BF?;337DDEFDFFFFF9>E003
@M04650:207:000000000-C238N:1:1101:27294:17300 1:N:0:19
ACTCCTACGGGAGGCAGCAGTGGGGAATATTGGACAATGGGCGAAAGCCTGATCCAGCCATGCCGCGTGTGTGAAGAAGGCTTTCGGGTTGTAAAGCACTTTCAGCGAGGAAGAAAGCCTCTGGGTTAATACCCCAGAGGAAAGACATCACTCGCAGCAGAAGCACCGGCTAACTCCGTGCCAGCAGCCGCGGTAATACGGAGGGTGCGTGCGTTAATCGGAATTACTGGGCGTAAAGCGCGCGTAGGTGGCTTGGCACGCCGGTTGTGAAAGCCCCGGGCTCAACCTGGGTAC
+
GGGGGGGGGGGGGGGGGGGGGGGGGGGGGGGGCEFGGGGGGGEFEEFFGGGGACFCGGFG9FFGGGGGGGGFGGFFGGGGFAFGGFGEGGGGGGGCGGGGFGGGGFGCFGGEGFGG@FGGFG<ECGGG9D,?D<7FGGGGFG,6>F<FFGGGGGGFE+3@@>FGGGFCFGDGGC;?;CFGDBFGGG:EGGGDEG*:+3CE>*:8EG8CD*:CC=ECCFGFDDE5+<CF?45C7E<7*:=DFC:@GDDG?F<FGGDEFF6):5/9>7>?F4B*9?4;((/571FFFFF?(75,6,
@M04650:207:000000000-C238N:1:1101:23411:17301 1:N:0:19
ACTCCTACGGGAGGCAGCAGTGGGGAATATTGCACAATGGGGGAAACCCTGATGCAGCAACGCCGCGTGAGTGAAGAAGGTCTTCGGATTGTAAAGCTCTGTTAGCAGGGAAGAGATAGGACGGTACCTGCAGAGGAAGCCACGGCTAACTACGTGCCAGCAGCCGCGGTAATACGTAGGTGGCAAGCGTTGTCCGGATTTATTGGGCGTAAAGCGAGCGCAGGCGGTTCTTTAAGTCTGATGTGAAAGCCCCCGGCTCAACCGGGGAGGGTCATTGGAAACTGGAGAACTTGG
+
GGGGGGGGGGGGGGGGGGGGGGGGGGGGGGGGGGGGGGGGGGGGGGGGGGGGGGGGGGGGGGGGGGGGGGGGGGGGGGGGGGGGGGGGGGGGGGGGGGGGGGGGGGGGGGGGGGGGGGGGGGGGGGGGGGGGGGGGGGGGGGGGGGGGGGGGGGGGGGGGGGGGGGGGGGGCGGGGGGGGGGGGGGGGGGGGGGGGGGDEFGGGGGGGGGGGGGGGGGGGGGGGGGGGGGGGFGGGGGFGFGFFGGGGFGCCDGG>@DEFGFFGEGG>F@BB40@4<?G4??*@FFFFBF*<>,
@M04650:207:000000000-C238N:1:1101:9030:17339 1:N:0:19
ACTCCTACGGGAGGCAGCAGTAGGGAATCTTCCGCAATGGACGAAAGTCTGACGGAGCAACGCCGCGTGAGTGAAGAAGGTTTTCGGATCGTAAAACTCTGTTGTTAAAGAAGAACAAGGATGAGAGTAACTGCTCATCCCCTGACGGTATTTAACCAGAAAGCCACGGCTAACTACGTGCCAGCAGCCGCGGTAATACGTAGGTGGCAAGCGTTGTCCGGATTTATTGGGCGTAAAGCGAGCGCAGGCGGTTCTTTAAGTCTGATGTGAAAGCCCCCGGCTCAACCGGGGAGG
+
GGGGGGGGGGGGGGGGGGGGGGGGGGGGGGGGGGGGGGGGGGGGGGGGGGGGGGGGGGGGGGGGGGGGGGGEFGGGGGGGGGGGGGGGGGGGGGGGGGGGGGGGGGGGGGGGGGGFGGFGGGGGGGGGGGGGGGGGGGGGGGGGGGGGGGGGGGGGGGGGGGGGGGGGGDGGGGGGGGGGGGGGGGGGGGGGGGDEGFFFGCFGGGGGGGGGG5EGEGFGGC?CFCFGFGGFFCGEFGFGFGFFCDCDFGGGG<G?FFFFCFCC?GGBFFFFFF)><(>BF0D*94>>>@B9>F
@M04650:207:000000000-C238N:1:1101:14088:17343 1:N:0:19
ACTCCTACGGGAGGCAGCAGTGGGGAATATTGCACAATGGGCGCAAGCCTGATGCAGCCATGCCGCGTGTGTGAAGAAGGCCTTCGGGTTGTAAAGCACTTTCAGCGAGGAGGAAGGCCAATAGCTTAATAGGTTGTTGGATTGACGTTACTCGCAGAAGAAGCACCGGCTAACTCCGTGCCAGCAGCCGCGGTAATACGGAGGGTGCAAGCGTTAATCGGAATTACTGGGCGTAAAGCGCACGCAGGCGGTTTGTTAAGTCAGATGTGAAATCCCCGAGCTTAACTTGGGAAC
+
GGGGGGGGGGGGGGGGGGGGGGGGGGGGGGGGGFGGGGGGGGGGGGGGGGGGGGGGGGFGFGGGGGGGGGG<FGGGGGGGDGGGGGG@FBFGGGGGGGGGGGGGGGF7FGGGGGGGGGGFGG8FGFE9F9?D87<A>FF,8AFGGGG=FCGGF7CGEGFCGGGG7FGGGGGGGGGGGGGGGGGGGGGGGGGGGGCG?EG5CEGDG;ECCFGGGG5E=FF<EGGGGGGGGGGGBGGEGGFGFDFEDC3D@<DDDDC>@FFFGFDCB*:>FFFFFFFF(4<@E>6=FF1:)<>::(
@M04650:207:000000000-C238N:1:1101:12241:17359 1:N:0:19
ACTCCTACGGGAGGCAGCAGTGGGGAATCTTGCGCAATGCGCGAAAGCGTGACGCAGCAACGCCGCGTGGGGGAAGAAGGCCTTCGGGTTGTAAACCCCTTTCAGGAGGGACGAAGCTCGGGCGGTGAACAGCCGACCCGTGTGACGGTACCTCCACAAGAAGCCCCGGCTAACTACGTGCCAGCAGCCGCGGTAATACGTAGGTGGCAAGCGTTGTCCGGATTTATTGGGCGTAAAGCGAGCGCAGGCGGTTCTTTAAGTCTGATGTGAAAGCCCCCGGCTCAACCGGGGAGG
+
GGGGGGGGGGGGGGGGGGGGGGGGGGGGGGGGGGGGGGGGGGGGGGGGGGGGGGGGGGGGGGGGGGGGGGGGGGGGGGGGGGGGGGGGGGGGGGGGGGGGGGGGGGGGGGGGGGGGGGGGGGGGGGEGFGGGGGGGGGGGGGGGGGGGGGGGGGGGFGGGGGGGGGGGGGGCFGGGGGGGGGGGGGGGFCEGGGCEFGGGGGGGGGGGCGGFE:EEGFGGGD*:CFGGGGGGFGGGGGFGFGFFGGGCDGGGGGGFFFFFGFGG4CD<FFFFBF@>B>GFB6C@@4F>>3>BFF
@M04650:207:000000000-C238N:1:1101:12733:17382 1:N:0:19
ACTCCACGGGAGGCAGCAGTCGGGAATCTTCCGCAATGGACGAAAGTCTGACGGAGCAACGCCGCGTGAGTGAAGAAGGTTTTCGGATCGTAAAACTCTGTTGTTAAAGAAGAACAAGGATGAGAGTAACTGCTCATCCCCTGACGGTATTTAACCAGAAAGCCACGGCTAACTACGTGCCAGCAGCCGCGGTAATACGTAGGTGGCAAGCGTTGTCCGGATTTATTGGGCGTAAAGCGAGCGCAGGCGGTTCTTTAAGTCTGAGTTGAAAGCCCCCGGCTCAACCGGGGAGGG
+
GGGGGGGGGGGGGGGGGGGG-CGGGGGGGGGGGGGGGGGGGGGG@FGGGGGGGGGGGGGGGGGGGGGGGGGGGGGGGGGGGGGGGGEBCFGEGGGGGGGGGGGGGGGGGGGGGGGGGGGGGGGGGGGGGGGGGGGGGGGGFGGFGGGGGGGGCFGGGGGGGGGGGGGGGGGGGGGGGGGFGGFGGGGGGGGGGGDFGGGGGFCGGGGGGF5=GGDGGGGGGGGGFGGGFGCEFEGFDGEG@C>DC<)959>DDGGFB4@FGFGD*2*409@FFFFBBB<)5:=*7>DFF)743>
@M04650:207:000000000-C238N:1:1101:6852:17392 1:N:0:19
ACTCCTACGGGAGGCAGCAGTGGGGAATATTGCACAATGGGCGCAAGCCTGATGCAGCCATGCCGCGTGTGTGAAGAAGGCCTTCGGGTTGTAAAGCACTTTCAGCGAGGAGGAAGGGTTCAGTGTTAATAGCACTGTGCATTGACGTTACTCGCAGAAGAAGCACCGGCTAACTCCGTGCCAGCAGCCGCGGTAATACGGAGGGTGCAAGCGTTAATCGGAATTACTGGGCGTAAAGCGCCCGCAGGCGGTTTGTTAAGTCAGATGTGAAATCCCCGCGCTTAACGTGGGAAC
+
GGGGGGGGGGGGGGGGGGGGGGFGGGGGGGGGGGGGGGGGGGGGEEFGGGGFGGGGGFC@FGGGGGGGGFGGDFEGGGGGGFEGGGGGGEFGGGGGG@FGGGGFGGEE+FGEGGFCEEGGG9FFFDFFGF?AFFGGFGGGGGF<FDEGGGG9<FECEEGGGGFCFGGDGECEGGGGGGG*>FFGCD6DC>C:88BCBC9;5CEGEGGGGFGGGGEEEGFG57*78C??048F::CEFG?D>))8C5CGFGGG3CDFFBFFG=FG?7*-*1*1**974(10<(977=),(.7(5,
@M04650:207:000000000-C238N:1:1101:20445:17412 1:N:0:19
ACTCCTACGGGAGGCAGCAGTGGGGAATATTGCACAATGGGCGCAAGCCTGATGCAGCCATGCCGCGTGTGCGAAGAAGGCCTTCGGGTTGTAAAGTACTTTCAGCGAGGAGGAAGGCATTGTGGTTAATAACCGCAGTGATTGACGGTACTCGCAGAAGAAGCACCGGCTAACTCCGTGCCAGCAGCCGCGGTAATACGGAGGGTGCAAGCGTTAATCGGAATTACTGGGCGTAAAGCGCACGCAGGCGGCCTGTTAAGTCAGAGGTGAAATCCCCGCGCTCAACGTGGGAAC
+
FGGGGGGGC:CFGEGDGGGGG?CGGGGG@FGAFAFGGGFEFFGGGGEFDFGFEFAFFG?EFG@FEEEGG7F,6:6CCEFGGGGGGGGGG7FGFGGGGGDGAF<,B,8+@CCGEFFGGGG<A9BFGFGDACD<<BBC+8@DA@FCFGG+CFGG<@EB7ED<FGGGGGGGGGGGGDG@FGGFEGGGCFGGGGGGGGGGGGGF5B=GGCCGGGGGGGGC*::C53=F8?CFCCCCDGGCFGFG>5@BDGGGFGG3)9*9FFF4EF7F4*9:FF?F68??09GFFF*<6F>:?BE<?0
@M04650:207:000000000-C238N:1:1101:6062:17424 1:N:0:19
ACTCCTACGGGAGGCAGCAGTGGGGAATCTTGCGCAATGGGCGAAAGCCTGACGCAGCGACGCCGCGTGGGTGATGAAGGCCTTCGGGTTGTAAAGCCCTTTCACCGGGGACGATGATGACGGTACCCGGCGAAGAAGCACCGGCTAACTCCGTGCCAGCAGCCGCGGTAAGACGGAGGGTGCTAGCGTTGTTCGGAATCACTGGGCGTAAAGGGCGCGTAGGCGGCCGAGGCAGACGGGTGTGAAAGCCCGGAGCTCAACTCCGGAACGGCACTCGATACTCCTTGGCTGG
+
GGAEFGGGGGGGGGGGGGGFFCGGGGGGGFGGGEGGGGGGGGGGGEGGGGGGGGGGEEGGGGGGGGGGGGEGGGGFGGCFFGGGGGGGGGGGGGGGGGGGGGGGGDEDEGGGGCBFGGGDGE>CGD=EGD*>CCGEGAFFFFGGGGEGGFGGCFGGGGC@GGDFEGGGGGGGGC8C?EGDGGGEEGFGCCC?EFGDCCCF?F+@8CFCCEGCFFCGEGGGD<C?8CC5C<8ED5<*9<:/7C7@F777?>C3C75:5;FFF*>F>GDFF3<B>>)?:<F)))09==742?B?
@M04650:207:000000000-C238N:1:1101:27014:17441 1:N:0:19
ACTCCTACGGGAGGCAGCAGTGGGGAATATTGCACAATGGGCGCAAGCCTGATGCAGCCATGCCGCGTGTGTGAAGAAGGCCTTCGGGTTGTAAAGCACTTTCAGCGAGGAGGAAGGTGGTGAGCTTAATACGTTCATCAATTGACGTTACTCGCAGAAGAAGCACCGGCTAACTCCGTGCCAGCAGCCGCGGTAATACGGAGGGTGCAAGCGTTAATCGGAATTACTGGGCGTAAAGCGCACGCAGGCGGTCTGTTAAGTCAGATGTGAAATCCCCGGGCTTAACCTGGGAAC
+
GGGGGGGGGGGGGGGGGGGGGGGGGGGGGGGGGGGGGGGFGGGGGGGGGGGGGGGGGGGGGGGGGGGGGGGGFGGGGGGGGGGGGGGGGGGGGGGDGGGGGGGGGGGGGGGGGGGGGGGGGGDGGGGGGGGGGGGGGGGGGGGGGGGGGGGGGGGGGGGGGGGGGGGGGGGGGGGGGGGGGGGGGGGGGEGGGGGGGGGGCGEGGGGGGGGGGGGGGGGGGGGGFGGGGGGGFGDECGFG@GFFGGGGF5D9CGGFFFFFFFFF47CA??FFF?@6<1DFFBGFFFFF?FFFF6
@M04650:207:000000000-C238N:1:1101:5412:17453 1:N:0:19
ACTCCTACGGGAGGCAGCAGTGGGGAATATTGCACAATGGGCGCAAGCCTGATGCAGCCATGCCGCGTGTATGAAGAAGGCCTTCGGGTTGTAAAGTACTTTCAGCGGGGAGGAAGGGAGTAAAGTTAATACCTTTGCTCATTGACGTTACCCGCAGAAGAAGCACCGGCTAACTCCGTGCCAGCAGCCGCGGTAATACGGAGGGTGCAAGCGTTAATCGGAATTACTGGGCGTAAAGCGCACGCAGGCGGTTGATTAAGTCAGATGTGAAATCCCCGGGCTCAACCTGGGAAC
+
AFFGGGGGGEGEGGGGGGGGGGGGGFCFFGGGGGGGGGFGGGGGGGCGGGGGGGGGGGGGGGGGGGGGG7CCAFDF9EFGGGDFFGG>EFFGFGGGFGCFDFGGGG:>FGGBBFFE7>FEF3E<FGGGEGGA@EG9FGCFFFFF,@FGGGGCFGGDGFGFCGGGGGFC<B7C,<BEGGGFGGGCF?ECF5EGGC@8FGFG5**:>E>EGFGF8EC*::CG5DEC<?FGGG::>CGGGFFD>CD@GGGGFGC5>76@6@@BE?GG4DC>FB?@FFF4?BG@345=FFF?FFFFF,
@M04650:207:000000000-C238N:1:1101:24530:17479 1:N:0:19
ACTCCTACGGGAGGCAGCAGTGGGGAATATTGCACAATGGGCGCAAGCCTGATGCAGCCATGCCGCGTGTATGAAGAAGGCCTTCGGGTTGTAAAGTACTTTCAGCGAGGAGGAAGGCATTGTGGTTAATAACCACAGTGATTGACGTTACTCGCAGAAGAAGCACCGGCTAACTCCGTGCCAGCAGCCGCGGTAATACGGAGGGTGCAAGCGTTAATCGGAATTACTGGGCGTAAAGCGCACGCAGGCGGTTGATTAAGTCAGATGTGAAATCCCCGAGCTTAACTTGGGAAC
+
GGGGGGGGGGGGGGGGGGGGGGGGGGGGGGGFGGGGGGGGGGGGGGDGGGGGGGGGGGGGGGGGGGGGGGGGGGGCGGGGGGGGGGGGGGGGGGGGGGGGGGGGFGGEGGGEGCFGGGGGGGGGGGGDFGFGGGGGFGGGGGGGGGGGGGGGGGGGGGGGGGGGGGGGGGGDGGGGGGGGGGGGGGFGGGGGGGGGGGGGEGGDGGGEGGGFC=CECFGFCD5CCGGGGGGGEGGGGGFGDGFFGDGGFGGGGGGFFFFFGFGGFGG469F?F=??675>76<6@FF>AF)20-
@M04650:207:000000000-C238N:1:1101:5851:17485 1:N:0:19
ACTCCTACGGGAGGCAGCAGTGGGGAATATTGCACAATGGGCGCAAGCCTGATGCAGCCATGCCGCGTGTGTGAAGAAGGCCTTCGGGTTGTAAAGCACTTTCAGCGAGGAGGAAGGTGGTGAGCTTAATACGCTCATCAATTGACGTTACTCGCAGAAGAAGCACCGGCTAACTCCGTGCCAGCAGCCGCGGTAATACGGAGGGTGCAAGCGTTAATCGGAATTACTGGGCGTAAAGCGCACGCAGGCGGTTTGTTAAGTCAGATGTGAAATCCCCGGGCTCAACCTGGCAAC
+
GGGGGGGGGGGCGGGGGGGGGGGGGGGGGGGGGGGGCGAGGGGGGGGGGGGGGGGGGGGGGGGGGGGGGGGGGFCGGGGGGGGGGGGGGGGGGGGFFEFGF9FEBCG7CFBFGGDFGGGGGGGGGGGGGFFGGGG@FGGGFGAFGF@FGGGGDEDEGEGGGGGGGGGGDCFEGGDGCEGEEGGFGGGGGGGEG8EEGGGGGGGGGEEGGGGGGGGGG>7DEGGGFCCCFGGFDGG=FGFGFGFECGGGFGGD5DDFFFBFEFDC97*5@FFFBFF??>D@@2*7?FF??>).2(
@M04650:207:000000000-C238N:1:1101:11173:17509 1:N:0:19
ACTCCTACGGGAGGCAGCAGTGGGGAATATTGCACAATGGGCGCAAGCCTGATGCAGCCATGCCGCGTGTATGAAGAAGGCCTTCGGGTTGTAAAGTACTTTCAGCGGGGAGGAAGGGAGTAAAGTTAATACCTTTGCTCATTGACGTTACCCGCAGAAGAAGCACCGGCTAACTCCGTGCCAGCAGCCGCGGTAATACGGAGGGTGCAAGCGTTAATCAGAATTACTGGGCGTAAAGCGCACGCAGGCGGTTGATTAAGTCAGATGTGAAATCCCCGGGCTCAACCTGGGAAC
+
GGGGGGGGGGGGGGGGGGGGGGGGGGGGGGGGGGGGGGGGGGGGGGEGGGGGGGGGGGGGGGGGGGGGGGGGGGGGGGGFGF8FFGGDEBGGGGGGGGGGGFGGGGGGGGGGGGGFFDGGE@9F<FF9FGDGFGDFGFGFG9FGGGC>DFGCFEGDGGGGFFGGGGFG>C*=CFFF7;CEGGGDGGDFGGGGE:CCFF?EG*?EGGGDFGCFEGGGGGGGGFEG9FG7EGFGE75EGGFD)7>@GDC<@GG77CCFF68*<8:>=*?<FFFFFFFFF0CB3;<6?:>?0FFBF0
@M04650:207:000000000-C238N:1:1101:2959:17511 1:N:0:19
ACTCCTACGGGAGGCAGCAGTGGGGAATATTGCACAATGGGCGCAAGCCTGATGCAGCCATGCCGCGTGTATGAAGAAGGCCTTCGGGTTGTAAAGTACTTTCAGCGAGGAGGAAGGCATTGTGGTTAATAACCACAGTGATTGACGTTACTCGCAGAAGAAGCACCGGCTAACTCCGTGCCAGCAGCCGCGGTAATACGGAGGGTGCAAGCGTTAATCGGAAGTACTGGGCGTAAAGCGCACGCAGGCGGTTGATTAAGTAAGATGTGAAATCACCGAGCTTAACTTGGGAAC
+
GGGGGGGGGGGGGGGGGGGGFFFGGGGGFGGGFGGGGGGGGGGGGEGGGGGGGGGGGGGGGFFFFGGGGFGGGGGGGGGGGFFGGFGGDEC?FFFFFGGGFG9AFGGGFGGGEGFFFGGGGA@FGFD9FEEFGDF=FF9FF<9A=<>F<F:F,3=CFGGCFGFAFGGDEEGGGFCDFGDCEGGGGGGEFGDEGEEGFGFCGC=BB1B=FGG*/**;C*77EGG*+<<+<C@C>7CE:DFDDD)7CDGDB7C<)9<=F4=@A/?F=:?<F??F@F*04,CB>(09@F*<::@33-
@M04650:207:000000000-C238N:1:1101:23042:17516 1:N:0:19
ACTCCTACGGGAGGCAGCAGTGGGGAATATTGCACAATGGGCGCAAGCCTGATGCAGCCATGCCGCGTGTATGAAGAAGGCCTTCGGGTTGTAAAGTACTTTCAGCGAGGAGGAAGGCATTGTGGTTAATAACCGCAGTGATTGACGTTACTCGCAGAAGAAGCACCGGCTAACTCCGTGCCAGCAGCCGCGGTAATACGGAGGGTGCAAGCGTTAATCGGAATTACTGGGCGTAAAGCGCACGCAGGCGGTTGATTAAGTCAGATGTGAAATCCCCGAGCTTAACTTGGGAAC
+
GGGGGGGGGGGGGGGGGGGGGGGGGGGGGGGGGGGGGGGGGGGGGGGGGGGGGGGGGGGGGCFGGGGGGGGGGGGGGGGGGGGGGGGGGGGGGGGGGGGGGGGGFFEGGGGGGGGFFFGGGGGGGGGGGGGGGGGGFGGGGGGFGGGGGGGGGGGGGGFGGGGGGGGGGGGGCFGGGGGGGGGGGGFGGGGGGGGGGGGGGEGGGGGGGGGGGGGGFGGGGC5C?GGGCF@GEGCEGGFGFGFFGCD3:3>DGD4?BFFFG4?CFGGFFFF?FFFF:;7@@(>4@F@AA))143
@M04650:207:000000000-C238N:1:1101:28404:17552 1:N:0:19
ACTCCTACGGGAGGCAGCAGTGGGGAATATTGCACAATGGGGGAAACCCTGATGCAGCAACGCCGCGTGAGTGAAGAAGGTCTTCGGATTGTAAAGCTCTGTTAGCAGGGAAGAGATAGGACGGTACCTGCAGAGGAAGCCACGGCTAACTACGTGCCAGCAGCCGCGGTAATACGGAGGGTGCAAGCGTTAATCGGAATTACTGGGCGTAAAGCGCACGCAGGCGGTCTGTCAAGTCGGATGTGAAATCCCCGGGCTCAACCTGGGAACTGCATCTGATACTGGCAAGCTTG
+
GGGGGGGGGGGGGGGGGGGGGFGGGGGGGFGGGGGGGGGGGGGGGGGGGGGGGGGGGGGGGGGGGGGGGGGGGGGGGDFGFGGGGGGGGGGGGGGGGGGFGGGGGGGGGGGGGGGGGGGGGGGGGGGGGGGGGGGGFGGGGGGGGGGGGGGGGGEGGGGGGGGGGGGGGEGDGGGGGGGEGGGGGGGGGEGGGFGGGGGGGGGGGDFGGGGGGGGGGGGGGGGGGGGGGGGGFFGGFGFG3<DFGGGG?C6FGGGB5>FFGFGGFGGFFFFFFFFFFACFFBCFFF>?:3@<?
@M04650:207:000000000-C238N:1:1101:25962:17574 1:N:0:19
ACTCCTACGGGAGGCAGCAGTGGGGAATATTGCACAATGGGCGCAAGCCTGATGCAGCCATGCCGCGTGTGTGAAGAAGGCCTTCGGGTTGTAAAGCACTTTCAGCGAGGAGGAAGGCCAATAGCTTAATAGGCTGTTGGATTGACGTTACTCGCAGAAGAAGCACCGGCTAACTCCGTGCCAGCAGCCGCGGTAATACGGAGGGTGCAAGCGTTAATCGGAATTACTGGGCGTAAAGCGCACGCAGGCGGTTTGTTAAGTCAGATGTGAAATCCCCGCGCTTAACGTGGGAAC
+
GGGGGGGGGGGGGGGGGGGGGGGGGGGGGGGGGGGGGGGGGGGGGGGGGGGGGGGGGGGGGGGGGGGGGGGGGGGGGGGGGGGGGGGGGGGDGGGGGGGGGGGGGGGDGGGGGGGGGGGGGGGGGGGGGGGGGGGGGD<FFFD<FFEGGGGGGGGGGGGGGGFGGGGGGGGDGGGGGGGGGGGGGGGGGGGGGGGGGGGGGGGGGGGGGGGGGEGGGGGGGGGGFGGFGGGGBGCGDC?D@CEFGGGGFGGGDGG)7496?@FF=DF>B=?@FFFF:>GFD(17?FD0(7B6?4
@M04650:207:000000000-C238N:1:1101:9262:17590 1:N:0:19
ACTCCTACGGGAGGCAGCAGTGGGGAATATTGCGCAATGGGCGGAAGCCTGACGCAGCGACGCCGCGTGGGGGATGACGGCCTTCGGGTTGTAAACCTCTTTCGCCAGGGACGAATCAAGACGGTCCCTGGATAAGAAGCACCGGCCAACTACGTGCCAGCAGCCGCGGTAATACGTAGGGTGCGAGCGTTGTCCGGAATTATTGGGCGTAACGAGCTCGTAGGCGGTGTGTCACGTCGGCCGTGAAAACTTGGGGCTTAACCCTGAGCTTGTTGTCGATACGTGCATCTCTTG
+
[truncated: 22,057,711 more chars]
