# Supplementary material for: Captivity causes taxonomic and functional convergence of gut microbial communities in bats
Source: PeerJ. 2019 Apr 30;7:e6844. doi: 10.7717/peerj.6844 (PMC6499062; doi:10.7717/peerj.6844)
Supplement: Data S83 — Raw data of WFRf24. [file peerj-07-6844-s088.gz › ZTPSN18AB900-WFRf24_R2.fq]

@M04650:207:000000000-C238N:1:1101:24165:2255 2:N:0:19
CGACTACAGGGGTATCTAATCCTGTTTGCTCCCCACGCTTTCGCACCTGAGCGTCAGTCTTCGTCCAGGGGGCCGCCTTCGCCACCGGTATTCCTCCAGATCTCTACGCATTTCACCGCTACACCTGGAATTCTACCCCCCTCTACAAGACTCTAGCTTGCCAGTTTCAAATGCAGTTCCCAAGTTAAGCTCGGGGATTTCACATCTGACTTAACAAACCGCCTGCGTGCGCTTTACGCCCAGTAATTCCGATTAACGCTTGCACCCTCCGTATTACCGCGGCTGCTGGCACGGAGTTCGC
+
-8-<CCFFGGGGGGGGFFCGFFFFGGGGGGGGCCFEECFGGGGEGFCGA88CCGECCFDGGGGGGG@E8F7CBFFDCFEGGEGGED:7F7FGFDFFF889F<EEGFADCCEGGGADEGGGEEFF=FFE8BFFFEDFC=8>CDGFCFAF9CDFGF9CFFGGFEEGGGFCF;FGGFFGFGFGFGD8FFGDGC9=59CE:DGGG+?CFGGFCGGGE+;7A@GCFC:DFA@D;D(1>GFBF?C>8?27>7<AD?602><9C(,8<2D)9;:8?:9?BGBBCG100(379?F0(:<E?((-8F)(,
@M04650:207:000000000-C238N:1:1101:12498:2271 2:N:0:19
CGACTACAGGGGTTTCTAATCCTGTTTGCTCCCCACGCTTTCGCACCTGAGCGTCAGTCTTTGTCCAGGGTGCCGCCTTCGCCACCGGTATTCCTCCAGATCTCTACGCATTTCACCGCTACACCTGGAATTCTACCCCCCTCTACAAGACTCTAGCTTGCCAGTTTCCAATGCAGTTCCCAAGTTAAGCTCGGGGATTTCACATCTGACTTAACAAACCGCCTGCGTGCGCTTTACGCCCAGTAATTCCGATTAACGCTTGCCCCCTCCGTATTACCGCGCCTGCTGGCACGGCTTTATC
+
-6-8BCF,FGGGGGGGGG9FFGGGGG9EFGFEFFGFGGGGGGEE7@FF,,;E:CF>FGEGFGFFGGFG?C,B@@+CBGEGDEEDFC@7FCFFFGGFEC,,F8EDG;ECGGGEGG9BECEG+C9FAFF@@AFEGFGAA,4CEGGFFG9,3,8<EFFF;EF,@FCEGGGG,,,5@7,@EFFG?B,>EFC7,3,4:****3DFG6DCFFFF<DGD*+;+*/;46)6?;FBA6D(37EF>F0C*?(84*:):CF)(-.*-:<0281>(989>?B13:8>BG><02(-,(3:)(/(<2(((,<)).
@M04650:207:000000000-C238N:1:1101:23458:2313 2:N:0:19
CGACTACACGGGTATCTAATCCTGTTTGCTCCCCACGCTTTCGAGCCTCAGCGTCAGTTACAGACCAGAGAGTCGCCTTCGCCACTGGTGTTCCTCCACATATCTACGCATTTCACCGCTACACGTGGAATTCCACTCTCCTCTTCTGCACTCAAGTTCTCCAGTTTCCAATGACCCTCCCCGGTTGAGCCGGGGGCTTTCACATCAGACTTAAAGAACCGCCTGCGCTCGCTTTACGCCCAATAAATCCGGCCAACGCTTGCCACCTACGTATTACCGCGGCTGCTGGCACGTAGTTAGC
+
-8@CCGGGGGGGGGGGGGFGGGGGGGGGGGGDGGFFGGGGGGGGGGGGGFCGGGGDGGGGGGGGGGGFGFFGGGEG@FGGGGEGGGCFGGCEFFGGGGEFFFFGGGGFGCFGGGGGGFGGGDGGCF,=FCGGGGAFGGGGGGGFGGGGDEGFGF8DF8AFGGFGGGGGG9DFG,EFFGFGGF6CEG6?FGGGE>5EGDCGGFGFFGC*>GGGC7778=GG>D;F;F(.6D010CF2F0ECG?6?FGFBGF@0(;3.9?>:86G0CC?((548<<4:F7(4((,,,322357C612(4@<)6
@M04650:207:000000000-C238N:1:1101:12239:2346 2:N:0:19
TGACTACCCGGGTTTCTAATCCTGTTTGCTCCCCACGCTTTCGAGCCTCAGCGTCCGTTACAGACCAGAGAGCCGCCTTCGCCACTGGTGTTCCGCCATATATCTACGCATTTCACCGCTACACATGGAATTCCACTCTCCTCTGCTGCAATCAAGTCTCCCAGTTCCCAATGACCCTCCCCGGTTGAGCCGGGGGCTTTCACAGCAGACTTAAGAAACCGCCTGCGCTCGCTTTACGCCCAATAAATCCGGACCACGCTTGCCACCTACGTATTACCGCGGCTGCGTGCACGTAGGTAGC
+
-8C-@,EFC@FFFB;@,<E<F6CE;;<E96,CD,66@E@@F969,8@,A,,,+6B+8:,,B@9EEF8CFF@F7,7@FE:F=BCG:,,4C<FFD<8:=FEFEGGG;F9DFGBFA9,5C?+0@>=?4FFGGF9=AA;FG?8A>DGF,CCDF8,+,68@,=,@D,62:8,6@EE@DFA9E+1;::EDGGEDFGEC?;555/*07+CF+*2)(;*+)12::564:561(82<;/70-A)6F:8:8:17>F2-*/)(-0)(1(-(-4*.:9<((40(5+,.+*44,2,2;B0-3*,<2(8.3<-,.
@M04650:207:000000000-C238N:1:1101:8412:2356 2:N:0:19
GGACTACTGGGGTTTCTAATCCTGTTTGCTCCCCACGCTTTCGCACCTGAGCGTCAGTCTTTGTCCAGGGGGCCGCCTTCGCCACCGGTATTCCTCCAGATCTCTACGCATTTCACCGCTACACCTGGAATTCTACCCCCCTCTACAAGACTCTAGCCTGCCAGTTTCGAATGCAGTTCCCAGGTTGAGCCTGGGGATTTCACATCCGACTTGACAGACCGCCTGCGTGCGCTTTACGCCCAGTCATTCCGATTAACGCTTGCACCCTCCGTATTACCGCGGCTGCTGGCACGGAGTTAGC
+
-ACCCGGGGGGGGGGGGGGGGGGGFGGGGGFFGGGGGGGGGGGGGGGGGGGGGGGGGGGGGGGGGGGGGGGGGGGGGGGGGGGGGGGGGDGGGG8FGEFBFGGGGGFGGGEGGGGGGGGGGGGGCGGGGFEGGGGFGGGGCCGFGGGGCFF<,EFCGGGGGGGGFGGGGGGGDFGGGF7E6?DGGGFGGFGFGFG=DDGFGAEAAFGFFGGGEFCCFFGG9G9@DF1;;DB>BGFFFFGEG?BF*0)6DFF?FFDAGFFB?3*.9;81119:6CBFFF<449>9>?FF:E:C?;>428AA6
@M04650:207:000000000-C238N:1:1101:19868:2375 2:N:0:19
GGACTACTGGGGTATCTAATCCTGTTTGCTCCCCACGCTTTCGCACCTGAGCGTCAGTCTTTGTCCAGGGGGCCGCCTTCGCCACCGGTATTCCTCCAGATCTCTACGCATTTCACTGCTACACGCGGAATTCCATCCCCCTCTGCCGTACTCTAGCCTTGCAGTCACAAATGCAGTTCCCAGGTTGAGCCCGGGGCTTTCACATCTGTCTTGCAAAGCCGCCTGCGCACGCTTTCAGCCCAGTAATTCCGATTAACGCTCGCACCCTACGTATTACCCCGGCTGCTGTCACGGAGTTCGC
+
-CCCCGGGGGGGGGGGGGGGGGFGGGGGGGGGGGGGGEFGGGGGGGGGGGGGGFGGEEC9FCFGGG9FFGGGGGGGGGDGGGGGGGGGGGFGGGGGGGFGGGGGFGGGGGFFGGFGF,EFGGFFGGGCGGGGGGGGGGCFEGGFGFFGGEGFGGGGGGGGFG?FGF,@F9,>2,9CFGGGGFFDFFFGGGGGGE=E?<FGFFG7@FCF?FGFFGGFFEGG>G;<;FBFBGBF:GF)*)32/1:(:*)5:@48<BGB?:9(,-7(/841::0:)25>D>(((41,1:B7)3-A<?(4?F2(-
@M04650:207:000000000-C238N:1:1101:10981:2451 2:N:0:19
GGACTACTGGGGTTTCTAATCCTGTTTGCTCCCCACGCTTTCGAGCCTCAGTGTCAGTTACAGGCCAGAGAGCCGCTTTCGCCTCCGGTGTTCCTCCATATATCTACGCATTTCACCGCTACACATGGAATTCCACTCTCCTCTCCTGCACTCAAGTCTCCCCGTTTCCAATGCACACAATGGTTGAGCCACTGCCTTTTACATCAGACTTAAGAAACCACCTGCGCTCGCTTTACGCCCAATAAATCCGGACAACGCTTGGGCCCTACGTATTACCGCGTCTGCTGGCCCGTAGTTAGAC
+
CCCCCGGA<FGGGGGGGGGGGGGGGGGGGGDFGGFGDGGEGGGGCGGGGEFFGGFGGGFFFGGGGEGGGGGGGGGGGGGGGGGGGFFFCGGGGGGGA<FFGGG9DCEGGGGGGEGF9CGDGGGGGGGGGFGFGGGGDFGGGGDF?8>=FGG88FFGCC;>=F+=FGFDEDEGGGFF8D=8DF6DFGGG7E,;,A67=+DGCFF>C8C9@>FFCDC+94FFBD:B=5A>>D9(5CFC>(:<C03/CFC3CDA;(0*(/1((4(9(7C1?F2<>A66<FD9>(4(3)).,451/(-4-6+6)-
@M04650:207:000000000-C238N:1:1101:12095:2505 2:N:0:19
GGACTACAGGGGTATCTAATCCTGTTTGCTCCCCACGCTTTCGCACCTGAGCGTCAGTCTTCGTCCAGGGGGCCGCCTTCGCCACCGGTATTCCTCCAGATCTCTACGCATTTCACCGCTACACCTGGAATTCTACCCCCCTCTACGAGACTCAAGCTGACCAGTATCAGATGCAGTTCCCAGGTTGAGCCCGGGGATTTCACATCTGACTTAACAAACCGCCTGCGTGCGCTTTACGCCCAGTAATGCCGATTAACGCTTGCACCCTCCGTATTACCGCGGCTGCTGGCACGGAGTTAGC
+
CCCCCGGGGGGGFFFGFGGGGGGGGFGFGGGGGGGGGGGCFGGEGGGGEGGGGGGEGGGGGGGGGGGGGDFFGGGGGGGGGGFGEGGGGEGGGFEGGGFGGGFGGGFFCFGGGFGFGEGGGGGGGGGGGCGGGGGDFG?C8+@DFGFGEGGFGGGGGFGGFGGF=A7EFFG9CGGGGCCCGGGGG@B@EFGGGGGECCC?FFGFFDFCCDCFFGD:*/@79G;D2@;5<D;;9=F)=?EEE<?:GGF2FFF66:*6?:61(1>29E?:139?080:FG?BF;9;FBF?:54E<9,98FA4.
@M04650:207:000000000-C238N:1:1101:17375:2588 2:N:0:19
GGACTACCGGGGTTTCTAATCCTGTTTGCTCCCCACGCTTTCGCACCTGAGCGTCAGTCTTCGTCCAGGGGGCCGCCTTCGCCACCGGTATTCCTCCAAATCTCTACGCATTTCACTGCTACACGCGGAATTCCATCCCCCTCTACCGTACTCTAGCCATGCAGTCACAAATGCAGTTCCCAGGTTGAGCCCGGGGATTTCACATCTGTCTTACATAACCGCCTGCGCACGCTTTACGCCCAGTAATTCCGATTAACGCTCGCCCCCTACGTATTACCGCGGCTGCTGTCCCGTCGTTAGC
+
CCCCCEFGGEGGGGGGGGGG9FFFFGGGGGGGGGGGDGGGGGGGGGGGG<DFGGGGGGGGGGGGGGGGGGGGGGGGFGGG7FGEGFGGGGGFDGDFGGGGGGFG;CFGEGCFGGGGFFF9,:@FCF7FDGGGGGGGGGGGGGGFGGGGGGD>FGFFBFGGGGGGCFGGC9DCFGGGGGGGGF,CF92>CCFGGGGEGGCCFFF@ACFC5CFF?FFFFEGGFG63:5,)7C((3EF<?3?CC:<B*?<<:9?0:EDB7(92(4/(9899:6(()3(-<?(,-13>>62:)+)A>:((-/,-)
@M04650:207:000000000-C238N:1:1101:12871:2660 2:N:0:19
GGACTACCCGGGTTTCTAATCCTGTTTGCTCCCCACGCTTTCGAGCCTCAGCGTCAGTTACAGACCAGAGAGTCGCCTTCGCCACTGGTGTTCCTCCACATATCTACGCATTTCACCGCTACACGTGGAATTCCACTCTCCTCTTCTGCACTCAAGTTCTCCAGTTTCCAATGACCCTCCCCGGTTGAGCCGGGGGCTTTCACATCAGACTTAACGAACCGCCTGCGCTCGCTTTACGCCCAATAAATCCGGACAACGCTTGCCACCTACGTATTACCGCGGCTGCTGGCACGTGGTTAGC
+
CCCCC,CFGGDGEGGGGFFGFGGGGGGGGGGGGGFGGGEFFGGFDGGGDFGGGGGD@ECA<FGGG7FF8CFCEFGGGGGGGDECGFFGCEFEGGGFFEGGGGFFEGGGGG@=EGGGGDGDGGGGGFFGGGAEFDGGD8EGGFGFCGGGGFG5DCCFEDDFFGGGFGGF9@CAFFAFGGGC6>E@CGG6,>EE*:E/5?EFGFG6@CF65DGG9>+180CD(:12<FF32*7>6E><B:EEC6((9CABC@FB<FC(*(4(4(7(*A::0((4)2(6CC8177(13(),55(<01((4;<76
@M04650:207:000000000-C238N:1:1101:7962:2663 2:N:0:19
GGACTACTGGGGTTTCTAATCCTGTTTGCTCCCCACGCTTTCGAGCCTCAGCGTCAGTTACAGACCAGAGAGTCGCCTTCGCCACTGGTGTTCCTCCATATATCTACGCATTTCACCGCTACACATGGAATTCCACTCTCCTCTTCTGCACTCAAGTCTCCCAGTATCCGATGACCCTCCCCGGTTGAGCCGGGGGCTTTCACATCTGACTTAAGCAACCGCCTGCGCTCGCTTTACGCCCAATAAATCCGGACAACGCTTGCCACCTACGTCTTACCGCGGCTGCTGGCACGTAGTTAGC
+
CCCCCGGE@FGGG7FGFGGGGGCGGGEGGGGGGGGGGGGGGGG,EFGGGGGGGGGGG,EFFGGDGGGGFGGG<BFGGGGGGGG:FFGGFGGGGGGGFF9FG<EGGGGGGGGEFFGGGBCDEGGG,9EFFGGGGGGG8F8=FGGF8FDA,,@FGG8=CD;=FGGGF,@CF+@8CCEFG6@>EG6CFEC@9@CCEE5?4C:CFFG>FG7C5+;:)CD786FGFGF<=F>F0:690:7)96CEE0:BCF<)*9>(4><:G22(2<GFGFFBBFF:(282+229>FB>;??FFD?GF11?(A)).
@M04650:207:000000000-C238N:1:1101:7682:2669 2:N:0:19
GGACTACTCGGGTTTCTAATCCTGTTTGCTCCCCACGCTTTCGAGCCTCAGCGTCAGTTACAGACCAGAGAGTCTCCTTCGCCACTGGTGTTCCTCCACATATCTACGCACTTCACCGCTACACGTGGAATTCCACTCTCCTCTTCTGCACTCAAGTTCTCCAGTTTCCAATGACCCTCCCCGGTTGAGCCGCGGGCTTTCACATCATACTTAAAGAACCGCCTTCGCGCGCTTTACGCCCAATAAATCCGGACAACGCTTGCCACCTACGTCTTACCGCGGCTGCTGGCACGTAGTTAGC
+
CCCCCFFFGCCFGGGGGGGGGGGGFGEDFGGGGGGGGG:CFF@,;FCE,CFGGGEGEECFG9F9E7FCEFF7@F,CFCFG<BF@F<F,E=FGGGGCFC,?F<FA>EE@FC+=E<AFAFCDE=E,4,4??FGGGGGGFGGGFDFB,;,3?AF+@FFE;,>DFGDDF,@DF,,6+,@8D6DC++@@8@8?6,D4+1;CCCCFGAE>C6++11+497B8B(=C2)6((26)(1306*7)98EEG?(4<G)):9348>)(*(((--94?GF<::(..AB)3*4>1>9BFF?:?/(31411?+)))
@M04650:207:000000000-C238N:1:1101:7350:2744 2:N:0:19
GGACTAATCGGGTATCTAATCCTGTTTGCTCCCCACGCTTTCGAGCCTCAGCGTCAGTTACAGACCAGAGAGTCGCCTTCGCCACTGGTGTTCCGCCACATATCTACGCATTTCACCGCTACACGTGGAATTCCACTCTCCTCTTCTGCACTCACGTTCTCCAGTTTCCAATGACCCTCCCCGGTTGAGCCGGGGGCTTTCACATCAGACTTAAAGAACCGCCTGCGCTCGCTTTACGCCCACTAAATCCGGACAACGCTAGCCACCTCGGTATTACCGAGGCTGCTGGCACTGAGTTAGG
+
CCCCCF,CEFGGGGGGGFFGCFEGGGGGGGFG,CE+@+BFGFC,@@FFFCFFGGGGFFGFFFGGGGGGAFGEGFFGEE,FFFGGCFGGEGEGFF,C?FCF?FFGDE5=+@=+FD,B9?BC++C=@EFFFECF95EGFG8=8=D9A,ED9E38EC8@A,@=D<,@EFGGGFGGG;FF?8DGG<CB@BBFGGCGE5:?CDF88BCB+*2=<C*;7FGCF8EG@C@@DFFA;CB;<F)4*4CE8:(.99?DD:)1:>C0*-3:(392=C1,(((-(*)63*((,-(.128?(*.+((.).+6)(
@M04650:207:000000000-C238N:1:1101:16462:2814 2:N:0:19
GGACTACTGGGGTATCTAATCCTGTTTGCTCCCCATGCTCTCATGCCTCAGCGTCAGTTACAGTCCAGTAAGTCGCCTTCGCCACTGGTGTTCTTCCTAATCTCTACGCATTTCACCGCTACACTAGGAATTCCACTTACCTCTCCTGCACTCTAGTTACACAGTTTTATGTGCTTTCTACAGGTTAAGCCTATATATTTAACACATAACTTATCTAACCGCCTACGCATCCTTTACGCCCAGTTATTCCGAACAACGCTTGCCACCTACGTATTACCGCGGCTGCTGGCACGTAGTTAGC
+
CCCCCGGGGGGGGGGGGGGGGGGGGGGGGGGGGGGGGGGGGGGGGGGGGGGGGGGGGGGGGGGGGGGGGGGGGGGGGGGGGGGGGGGGGGEGGGFGGGFGFEEFGGGGG@GGGGGGGGGGGEGCADFGGGGGGGGGGGGGGGGFGGGGFGGFGGGGGFCGGGGGGGGGGGGGGGGGGGGGGGGGGGGGGGGFGFGGGGGGGF;CFGGFEDGF5?FDFCGGFGAA5;=5@DFFFGFEC4BFF>DEFG*/=CF@FFG@*6@@<0F@>C@@13(37CE.>C;B9;6((4?FBE<?(..(-<2.6
@M04650:207:000000000-C238N:1:1101:20299:2909 2:N:0:19
GGACTACACGGGTTTCTAATCCTGTTTGCTCCCCATGCTTTCGTACCTCAGCGTCAGTATTAGGCCAGATGGCTGCCTTCGCCATCGGTATTCCTCCAGATCTCTACGCATTTCACCGCTACACCTGGAATTCTACCATCCTCTCCCATACTCTAGCTTCCCAGTATCGAATGCAATTCCTAAGTTAAGCTCAGGGATTTCACATCCGACTTAAGAAGCCGCCTACGCACGCTTTACGCCCAGTAAATCCGATTAACGCTCGCCCCCTCTGTATTACCGCGGCTGCTGGCCCGGTGTTCGC
+
CCCCCGGGGGGGGGGGGGGGFGGGGGGGGGGGGGGGGGGGGGGGGGGGGGGGGGGGGGGGFGGGGGGGGGGGGGGGGGGGGGGGGGGGGGGGGGGGGGGGGGGGGGGGGGGGGFGGGGGGGGGGGGGGGGGGGGFGGGGGGGGFGGGGGGGFGGGGGGGGGGGFGGGGDFGGGGGGGGGGGG9EFFDFGGDFGGGGGGGGGFGFFGGDDGGGFCCFFEGGAGA>=F9DDD>F=EFCFFGEE@<@DCECGF:;?>GEGDF@?@D(9E>FF(34:EBAFG(3709(,4>F?C(*-4(,-;)(,
@M04650:207:000000000-C238N:1:1101:19774:2943 2:N:0:19
GGACTACCAGGGTATCTAATCCTGTTTGCTCCCCACGCTTTCGAGCCTCAGCGTCAGTTACAGACCAGAGAGTCGCCTTCGCCACTGGTGTTCCTCCACATATCTACGCATTTCACCGCTACACGTGGAATTCCACTCTCCTCTTCTGCACTCAAGTTCTCCAGTTTCCAATGACCCTCCCCGGTTGAGCCGGGGGCTTTCACATCAGACTTAAAGAACCGCCTGCGCTCGCTTTACGCCCAATAAATCCGGACAACGCTTGCCACCTACGTATTACCGCGGCTGCTGGCACGAAGTTAGC
+
CCCCCFGGGGGGGGGGGGGGGGGGGGGGGGGGGGGGGGGGGGGGGGGGFGGGGGGGGGGGGGGGGGGGGGGGGGGGG@FGGGGGGGGFEFGGGGGGGGGGGGGGGGGGGGGGGGGGGGGGGGGGDGGDFFGGGGGGGGGGGGFFGGGGCFGFGGGGGGGGCEGGGGCFFFFDGCCCC=@8EEGGGGGC6EGEGGEGCDEGG6?BBFFF=FGGFFFGF@GG0C>?;FF>0D@1?C@DFFGE8:03>G<2CFEBFFG:F(400152CC:(.5:0)34-9:60>FF>;05>?5<?(((-4@24)
@M04650:207:000000000-C238N:1:1101:10895:2948 2:N:0:19
GGACTACTGGGGTATCTAATCCTGTTTGCTCCCCATGCTCTCATGCCTCAGCGTCAGTTACAGTCCAGTAAGTCGCCTTCGCCACTGGTGTTCTTCCTAATCTCTACGCATTTCACCGCTACACTAGGAATTCCACTTACCTCTCCTGCACTCTAGTTACACAGTTTTATGTGCTTTCTACAGGTTAAGCCTATATATTTAACACATAACTTATCTAACCGCCTACGCATCCTTTACGCCCAGTTATTCCGAACAACGCTTGCCACCTACGTATTACCGCGCCTGCTGACACGTAGTTAGC
+
CCCCCGGCGGGGGGGGGGAFGGGGGGGGGGGGGGGGGGGGGGGGGGGGGGGGGGGGGFGGGGGGGGGFGGGGGGGGGGGGGDGGGGGGEFGGGGGGGGGGFFGGGGGGGGGDGGGGGGG>EGGGFFDEFEGFGFDGFDFF8B9DFDFGGGF59@;DGGGGGGGGGGCFFGAFFAFGFGCC8CD,EAFFGGGFF,=EFGCEFFADDD+89=?DEC+=EEG+:+:8=*=5ACBEBFE56-B7*:278:A*=+)6():(;255<1*4+A1=;E(,7C357??0>(.((,(,)052:44:BG45-
@M04650:207:000000000-C238N:1:1101:14842:2983 2:N:0:19
GGACTACCGGGGTATCTAATCCTGTTTGCTCCCCACGCTTTCGAGCCTCAGCGTCAGTTACAGACCAGAGAGCCGCCTTCGCCACTGGTGTTCCTCCATATATCTACGCATTTCACCGCTACACATGGAATTCCACTCTCCTCTTCTGCACTCAAGTCTCCCAGTTTCCAATGACCCTCCCCGGTTGAGCCGGGGGCTTTCACATCAGACTTAAGAAACCGCCTGCGCTCGCTTTACGCCCAATAAATCCGGACAACGCTTGCAACCTACGTATTACCGCGCCTGCTGGCACGCAGTTGAC
+
CCCCC<CFGGGGGGGGGGGGGGGGGGGGGGGGGGGGGGGGFGGFG:FGGGGGGGCEBCFGGGGGGGGFG?<FGGGDGGGGGGGC:FFGF,CFFG,EFGGAFGDFFGGGFC7CFGAEFGGDDCEGGGFGGDFFGGGG84@EFFGCEAAFG8D+=D,@FD=>DEFF<=FGGG99?,@EGGGGDGCGEECD98EE5*17?9F6:=?F6>CFECGG)++++/=<:G9;6:33(/1(-:84=(;ECB?:GC4<7FE>BDD?C9;B((9)*<2:(408292<?>04,((--(237E<?0(-(,3)).
@M04650:207:000000000-C238N:1:1101:8053:2986 2:N:0:19
GGACTACCGGGGTTTCTAATCCTGTTTGCTCCCCACGCTTTCGAGCCTCAGTGTCAGTTACAGGCCAGAGAGCCGCTTTCGCCTCCGGTGTTCCTCCATATATCTACGCATTTCACCGCTACACATGGAATTCCACTCTCCTCTCCTGCACTCAAGTCTCCCAGTTTCCAATGCACACAATGGTTGAGCCACTGCCTTTTACATCAGACTTAAGAAACCACCTGCGCTCGCTTTACGCCCAATAAATCCGGACAACGATTGGGACCTACGTATTACCGCGGCTGCTGGCACGTAGTTAGCC
+
CCCCCGGGGGGGGGGGGGGFGGGGGGGGGGGGGGFDGGGGGGGGGGGGG8FGGGGGGGGGGGGGGCGGGGGCGFGGGGGFGGGGG8FGGGGGGGGGGFGGGGGGGGGGGGEGGGGCGGGGGGGGFGGGFGGFGGGGFCFGGGG?GGFFFCFFGFFGD9ADGGGGGGDFFGFGC8=DDFEFGG,@>FFFGGGC?CG,@FCGGF9EFFGAC?BCA>FDFFFGFDDE:>@?>C>25EFEB;E*F@D@GGEEGE:?B>F6<(-4(3/498058:?8><<A+*,(,(,713:?:*4C8?:,6+6)4
@M04650:207:000000000-C238N:1:1101:13696:2989 2:N:0:19
GGACTACTGGGGTATCTAATCCTGTTTGCTCCCCACGCTTTCGAGCCTCAGCGTCAGTTACAGACCAGAGAGTCGCCTTCGCCACTGGTGTTCCTCCATATATCTACGCATTTCACCGCTACACATGGAATTCCACTCTCCTCTTCTGCACTCAAGTCTCCCAGTTTCCAATGACCCTCCCCGGTTGAGCCGGGGGCTTTCACATCAGACTTAAAGAACCGCCTGCGCTCGCTTTACGCCCAATAAATCCGGACAACGCTTGCCACCTACGTATTACCGCGGCTGCTGGCACGTAGTTAGC
+
CCCCCGGGDDGGGCFGGGGGGGGGGGGGGGGGGGGGGGGGGGG@FGGGGGGGGGGGGGFFGGGGGGGGGGGGFGFGGGGGGGGGGGGGGGGGGGGGGGGCGCFGFGGGGGGGGGGGGGGGGGGF:FGGGGGGGGGGGGGGGGGFGGGGGGGFGGGF;,,,=FGGGGGGGCDFD9EC@FGDCFGEGGGCGGGCE5C7DDFGGFGFFFCF96CCE+:BADGFBGF<7F3B0C9B?GF2@:EGC:67CF<AGF370@3:F2(2:?GFFGB??B?F?FB2<FBFF96(,8::(>(A(.((-<<45
@M04650:207:000000000-C238N:1:1101:15448:2994 2:N:0:19
GGACTACCGGGGTATCTAATCCTGTTTGCTCCCCACGCTTTCGCACCTGCGCGTCAGTCTTTGTCCAGGGGGCCGTCTTCGCCACCGGTATTCCTCCAGATCTCTACGCATTTCACCGCTACACCTGGAATTCTACCCCCCTCTACAAGACTCTAGCTTGCCAGTTTCACATGCAGTTCCCAAGTTAAGCTCGGGGATTTCACATCTGACTTAACAAACCGCCTGCGTTCGCTTTAAGCCCAGTAATTCCGATTCACGCTTGCCCCCTCCGTATTACCGCGGCTGCGGCCACGGAGTTGGC
+
CCCCCGGGGGGGGGGGGGGGGGGGGGGGGGGGGGGDGGGGGFGGGGGGG,@@FGF:,<CCEGFGGGG,FFGGGGDFG<FFGGGGDFCGGD7EEG=FG8FE,?D;BE9:=FEFGFF5FEECEGG8EDEB,FDFGGG,@@FEGGGFDF993,>CFG;39EF,@:EFFGCFG,6DC<DC9CF?6<D7DFGF9;2=CC:*)*?@:@9C+;C1<F>FFGGCF(59(C9@15(),*-21*<)*.CEE?B4C74>G??(4)*)*.1<(,1(7C;(8:0-,246+:((2931-((((*-*43(3:C435
@M04650:207:000000000-C238N:1:1101:19623:2997 2:N:0:19
GGACTACCAGGGTTTCTAATCCTGTTTGCTCCCCATGCTCTCCTGCCTCAGCGTCAGTTACAGTCCAGTAAGTCGCCTTCGCCACTGGTGTTCTTCCTAATCTCTACGCATTTCACCGCTACACTAGGAATTCCACTTACCTCTCCTGCACTCTAGTTACACAGTTTTATGTGCTTTCTACAGGTTAAGCCTATATATTTAACACATAACTTATCTAACCGCCTACGCATCCTTTACGCCCAGTAATTCCGATTAACGCTTGCACCCTCCGTATTACCGCGGCTGCTGGCACGGAGTTAGC
+
CCCCCGGGGGGGGGGGGGGGGGGGGGGGGGGGGGGGGGGGGG<FGGGGGGGGGGGGGGGGGGGGGGGGGGGGGGGGGGGGGGGGGGCGFFGGGGGGGGGGGGGGGGGGGGGGGGGGGGGGGGGGGGGGGGGGGGGGGDFGGGGFGGGGGGGFGGGGGGCGGGGGGGGGGGGGGGGCGGGDGGGFGGFGGGGGGG9FFFGGGFFFFGGFEGGGFGGFF7FGFGFFFFFFFGFFFGFFF@GGDAFFGFFFGFFFDFC@FFBFF9F<FG@4?<@@@FFEGG?F>09>;0??FGBGFBFFFGFA<
@M04650:207:000000000-C238N:1:1101:10700:3002 2:N:0:19
GGACTACCGGGGTTTCTAATCCTGTTTGCTCCCCATGCTCTCATGCCTCAGCGTCAGTTACAGTCCAGTAAGTCGCCTTCGCCACTGGTGTTCTTCCTAATCTCTACGCATTTCACCGCTACACTAGGAATTCCACTTACCTCTCCTGCACTCTAGTTACACAGTTTTATGTGCTTTCTACAGGTTAAGCCTATATATTTAACACATAACTTATCTAACCGCCTACGCATCCTTTACGCCCAGTTATTCCGAACAACGCTTGCCACCTACGTATTCCCGCGGCTGCTGGCACGTAGTTAGC
+
CCCCCGGGGGGGGGGGGGGGEGFGGGGGGGGGGGGGGGGGGGFGGGGGGGGGGGGGGEGGGGGGGEGGFFFGGGGGGGGGGGGGGGGGGGGGGDGGGGGGGGGGGGGGGGGGGGGGGGGGGGGGGGGGGGFGFGGGGGGGG9FBGEGDD,>?FFGGGGGGGGGGGGGGGGFGGG:FFGGGFFGGGGEFFGGGGGG8DGGGGF9?6FGFEGCF@CFDFEGDFG955AAED4>;EGFEF=EG*593@757CF42@BGDGF9D;DC(798;13;@<D1)+;31(2(370).4=3A<B??4F)4.
@M04650:207:000000000-C238N:1:1101:19135:3091 2:N:0:19
GGACTACTAGGGTTTCTAATCCTGTTTGCTCCCCACGCTTTCGCACCTCAGCGTCAATACCAGTCCAGTGAGCCGCCTTCGCCACTGGTGTTCTTCCGAATATCTACGAATTTCACCTCTACACTCGGAATTCCACTCACCTCTCCTGGATTCAAGCGATGCAGTCTCAAAGGCAGTTCTGCAGTTGAGCTCCAGGCTTTCACCTCTGACTTACAAATCCGCCTACGTGCGCTTTACGCCCAGTAATTCCGAACAACGCTAGCTCCCTCCGTCTTACCGCGGCGGTTGGCCGGGGGTTAGG
+
CCCCCGGGGEGGGGGGGGGGGFFCFGCEEFGGGGDFGGEGFAF7FG:@CF,CFFGGC<F8FFCEFFFGC,:CF87FEFE=@:FGG8CC<=<?EA=F9CEE@D;,@FFGGFFGGCEFFAE+@EFGF8AFGGFGGGC<,>=EE8D?DCCE8=D:DFGGCC+@EC=3A,6>@F,,+,,16?DAA,@DGFGCA79?F?51:;F8FFGF6?C97@G98DC+**@*199AD>767*2>(5?:=@C*C2=@GD3?F=A(::5@C>(,,3>)3A::1(41(;(.:C:6031(((-(36)2,((-7E?:(
@M04650:207:000000000-C238N:1:1101:23552:3109 2:N:0:19
GGACTACTGGGGTATCTAATCCTGTTTGCTCCCCACGCTTTCGTGCATGAGCGTCAGTACAGGCCCAGGGGATTGCCTTCGCCATTGGTGTTCCTCCGCATATCTACGCATTTCACTGCTACACGCGGAATTCCATCCCCCTCTGCCGTACTCTAGCCTTGCAGTCACAAATGCAGTTCCCAGGTTGAGCCCGGGGATTTCACATCTGTCTTGCAAAGCCGCCTGCGCACGCTTTACGCCCAGTAATTCCGATTAACGCTTGCACCCTCCGTATTACCGCGGCTGCTGGCACGGAGTTAGC
+
CCCCCGGGGGGGGGGGGGGGGGGGGGGGGGGGGGGGGGGGGGGGGGGGGFGGGGGGGGGGGGGGGGGGGGGDGGGGGGGGGGGGGGGGGGGGGGGGGGGGGGGGGGGGGGGGGGGGFGGGGGGGGGGGGGGGGGGGGGGGGGGFGG?EFGGFFGGGGGGGCGGGGGGGCGEFFGGFGGGGGGGFGGGGGFEGGGGGGGGGGFGFFGGFFGGGFGG8BEGGFGFF?F@A>D@9;EF<F;ECE?:7F7<AGF44133<F?6:0(*4CFFBFFF?0;:2E>,4>>903<>F?GFG?7(4<EBB:
@M04650:207:000000000-C238N:1:1101:20689:3119 2:N:0:19
GGACTACCGGGGTTTCTAATCCTGTTTGCTCCCCACGCTTTCGCACCTGAGCGTCAGTCTTTGTCCAGGGGGCCGCCTTCGCCATCGGTATTCCTCCAGATCTCTACGCATTTCACCGCTACACCTGGAATTCTACCCCCCTCTACAAGACTCTAGCTTGCCAGTTTCAAATGCAGTTCCCAAGTTAAGCTCGGGGATTTCACATCTGACTTAACAAACCGCCTGCGTGCGCTTTACGCCCCGTAATTCCGATTAACGCTTGCACCCTCCGTATTACCGCGGCTGCTGGCACGGAGTTAGC
+
CCCCCGGGCFE@FCCGGGGGGGGFFGFEGGGGGEFGEFDEGGGGD7@=FGGG@FDFE,C,E9F<FGGG8@@:F:CGDEFFCGGD+ACFC<FFFGAEGFF,FEFGGGGGG@FFF9<BEFEGGGGFFDFGCFDFE<F<9D@:7C>*,EEGGGGFGFGEGGC6E7AFF9;@,,,@7>CFFCGC?F,:F;>FGGFE**:C4<CF=FGA6C;+9C7@C@7@9?FG0DFD;:>A(99FFGF>4:5C8(((1*-)09608@3<7(33::F)0831(344(;7AGG3699>04240>C<+4;(4(;)-)
@M04650:207:000000000-C238N:1:1101:15175:3141 2:N:0:19
GGACTACTAGGGTTTCTAATCCTGTTTGCTCCCCACGCTCTCATGCCTCAGCGTCAGTTACAGTCCAGTAAGTCGCCTTCGCCACTGGTGTTCTTCCTAATCTCTACGCATTTCACCGCTACACTAGGAATTCCACTTACCTCTCCTGCACTCTAGCTCCACAGTTTCATGTGCTTTCCACAGGTTAGGCCTATATATTTAACACATAACTTATCTAACCGCCTACGCATCCTTTACGCCCAGTCATTCCGACCAACGCTTCCCACCTACTTCTTACCGCGGCGGCTGCCCCGTAGTTCGC
+
CCCCCGGGGGGGGGGGGGGGGGGGGGFGFGGGGGG+FFG,DFAEGGGGGGGGGGGGGGG,F9EFFGDFF<<9,BFGGGGGCC@CFFGGGGGGGF8FFGAFGGGGGG9FFFGGGGGFGGGDGGGGCFFG8FGGGG;FFGGGGGGFG8,@FGGFG9EF,,,6@FCGGGG9,,749F,7=A,,3,@FGGG,=DG8,@@E7?FGGBGD?++470C9:+2++;EC5D8>>9)@5*756C=*+)>C*-:6*+**=BA@(6CDG2;?((;(0=((.()7/<15E<6;FB091(,4(*,*-490:94?B
@M04650:207:000000000-C238N:1:1101:10444:3176 2:N:0:19
GGACTACCAGGGTATCTAATCCTGTTTGCTCCCCACGCTTTCGCACCTGAGCGTCAGTCTTTGTCCAGGGGGCCGCCTTCGCCACCGGTATTCCTCCAGATCTCTACGCATTTCACCGCTACACCTGGAATTCTACACCCCTCTACAAGACTCTAGCTTGCCAGTTTCAAATGCAGTTCCCAAGTTAAGCTCGGGGATTTCACATCTGACTTAACAAACCGCCTGCGTGCGCTTTACGCCCAGTAATTCCGATTAACGCTTGCACCCTCCGTATTACCGCGGGTGCGGGCACGAAGTTAGC
+
CCCCCGGGGGGGGGGGGGGGGGGGGGGGGGFGGGGGGGGGGGGFFGGFDGGGGG7CF@FG9FGCFGEFGEGGGDFEGG@FGG:=CGGGE7DGG,,5<FFFCAEFGGGGDGGGGGGGGGGGGGGGFDGGGGG?FFFE,@@FGGDF8DFCFGGFC9@EDDEGG79@DFFFGGC=CCCFEFGGFGGGGGCFFG,,@*=7CCG6++>BAF7B5>:7@GFGFDG49D;1259>?D661/)78/81::14CGFFGFF(179AC<F?6:F<FEF?04(,(;(4::4(4((-40(--*3*4-(44EA<6
@M04650:207:000000000-C238N:1:1101:6792:3183 2:N:0:19
GGACTAAGGGGTTTCTAATCCTGTTTGCTCCCCACGCTTTCGCACCTCAGCGTCAGTAATGGTCCAGTGAGCCGCCTTCGCCACTGGTGTTCCTCCGAATATCTACGAATTTCACCTCTACACTCGGAATTCCACTCACCTCTACCATACTCAAGACTTCCAGTATCAAAGGCAGTTCCGGGGTTGAGCCCCGGGATTTCACCCCTGACTTACAAGTCCGCCTCCGTGCGCTTTACGCCCAGTAAATCCGAACAACGCTAGCCCCCTTCGTATTACCCCGTCTGCTGGCACGACGTTCGCC
+
CCCCCGGGGEGGGGGGGFGGG9FGGGGFGGGGGGGGGEGGGGGEGGGGGGGGGGGGGGGFGGGGGGGFFG9EFGGGGGGGGGDGGFGGGGGGGGGGGGGGFGFGFGGDFCEFGGGGGFGGGGG5FF7FFFG9EGGGGGGGGGGFGGGGGGGFGGG8FGGGGFG:<EFGF,EF8B8DFGGGGG6CEEGCCFGGCEG597>FGFGFFFGFFGGC*?FGFFG<@?@(6><3;<;;?GFC>1CF:34)3:::FFBB>BG?71((-4>:DG972(4((<A<C*,((-((.)4(404*-(--8*-3?
@M04650:207:000000000-C238N:1:1101:20984:3187 2:N:0:19
GGACTACTAGGGTATCTAATCCTGTTTGCTCCCCACGCTTTCGCACCTGAGCGTCAGTCTTTGTCCAGGGGGCCGCCTTCGCCACCGGTATTCCTCCAGATCTCTACGCATTTCACCGCTACACCTGGAATTCTACCCCCCTCTACAAGACTCTAGCTTGCCAGTTTCAAATGCAGTTCCCAAGTTAAGCTCGGGGATTTCACATCTGACTTAACAAACCGCCTGCGTGCGCTTTACGCCCAGTAATTCCGATTAAAGCTTGCACCCTACGTATTACCGCGGCTGCTGGCACGTAGTTAGC
+
CCCCCFGGGGGGGGGGGGGGGGGGGGGGGGGGGGGGGGDGGGGGGFGGGFGGGGGGECEFGGFGGGGGGGGGGGGGGGGGGGGGGGGGGGGGGGCFDGGFFGFGFGGFFGEGFGG<EGGGGG9FFFGGGGFGFGGFGGGG7DGBGD;EFGD5ECACEGFGGFFGG9,@CCC@CDFC,==F?GGGFFGGFDCF7EGEC*??FFGF8CGFC=8F6DFGFFFG6DF?DA:87*617=F<FBGG58?3CFA9FB?<?)9<*64<BBD7DG:6::<??9(.+0-(4>9(4?)::C?<:2:,4:>2)
@M04650:207:000000000-C238N:1:1101:21111:3208 2:N:0:19
GGACTACTGGGGTTTCTAATCCTGTTTGCTCCCCACGCTTTCGCACCTGAGCGTCAGTCTTTGTCCAGGGGGCCGCCTTCGCCACCGGTATTCCTCCAGATCTCTACGCATTTCACCGCTACACCTGGAATTCTACCCCCCTCTACAAGACTCTAGCTGACCAGTTTCAAATGCAGTTCCCAAGTTAAGCTCGGGGATTTCACATCTGACTTAATCAACCGCCTTCGTTCGCTTTACGCCCAGTAATTCCGATTAACGCTTGCACCCTCCGTATTACCGCGGCTGCTGTCACGTAGTTAGC
+
CCCCCGGFGGGGGGGGGGGGGGGGGGGGGGGGGGGGGGGGGGGDDGGFEF@FEGGGGGADAFGGGGGGCFFGGGGGGGGGGGGGGFGGGGGGGGGGGGGGGEGGGGGGGGGGGGGGGGGGGGGGGGGGGGGGGAFGF?DGGGGFAF;9=?FFGEGGG799DFGGFGFGG9BGGGGGG>:D,BB:FF@FGG,<CGGE):FGGFGF:F>CCCDF<F+C:7FGFGF0(232,;3;DFF<F:EEC(:77>2:FBF:?>DAG?>B2:F7CF?B(3(42F?AF>0;99;FF<2>.<>F?,,(4A-:4
@M04650:207:000000000-C238N:1:1101:13346:3223 2:N:0:19
GGACTACCCGGGTTTCTAATCCTGTTTGCTCCCCACGCTTTCGCACCTGAGCGTCAGTCTTCGTCCAGGGGGCCGCCTTCGCCACCGGTATTCCTCCAGATCTCTACGCATTTCACCGCTACACCTGGAATTCTACCCCCCTCTACAAGACTCTAGCTTGCCAGTTTCAAATGCAGTTCCCAAGTTAAGCTCGGGGATTTCACATCTGACTTAACAAACCGCCTGCGTGCGCTTTACGCCCAGTAATTCCGATTAACGCTTGCCCCCTCCGTATTACCGCGGCTGCTGGCACGGAGTTAGC
+
@CCCCFGGGGGGGGGGGGGGGGGGGGGGGGGGGGGGGGGGGGGGGGGGG8FGGGGGGGGGGGGGGGGGCEGGGGGGGGGGGGGGDGGGGGGGGGGGGFGFGGGGGGGGGGGGGGGGGEGDEFGGGFGFFGGGGG9FAFCGGGGFGGGGC6FFGGFGGFGGGGGGGGGG;FGDFFGGFGGGFFFGGGCFGD;CEGG5DDFGGFFFFGGFFGGGFCG=FDFG(91;DFFE05(49EFFF?GGEF<4CC>FGFF?<3D<F6>BF:F(0;7>?BBFFGFFG7(-,4629??)8=0<6091:C2:<
@M04650:207:000000000-C238N:1:1101:6722:3233 2:N:0:19
GGACTACTGGGGTATCTAATCCTGTTTGCTCCCCACGCTTTCGAGCCTCAGCGTCAGTTACAGACCAGAGAGTCGCCTTCGCCACTGGTGTTCCTCCACATATCTACGCATTTCACCGCTACACGTGGAATTCCACTCTCCTCTTCTGCACTCAAGTTCTCCAGTTTCCAATGACCCTCCCCGGTTGAGCCGGGGGCTTTCACATCAGACTTAAAGAACCGCCTGCGCTCGCTTTACGCCCAATAAATCCGGACAACGCTTGCCACCTACGTATTACCGCGGCTGCTGGCACGTATTTGGC
+
CCCCCGGGGGGGGGGGGGEFGGGGGGGGGGGGGGGGGGGGGGEGGGGGGFGGGGGGGGGGGGGGGGGGGGFGGGGGGGGGGGGGGGGGGGGGGGGGGGGCGFGGGCFGGGGGGGGGGGGG=@FGGFGGGFFGGGGGFDFGGGGFGGGGGGGFGGDABDGDFFFGFGGGGG9EGGGGGDGGGGG7FGCFGGGGDEGEGGGGFFGFFGGFEFCG9F7CF1AD>C;DFFB307;B<GFBF?GGC(47<79AGFB>FFG?D9B<<6C:>F?B(5(.4C2)<::>;996;?FBFG0C:<:)5@)6.
@M04650:207:000000000-C238N:1:1101:16635:3359 2:N:0:19
GGACTACACGGGTTTCTAATCCTGTTTGCTCCCCACGCTTTCGCACCTGAGCGTCAGTCTTTGTCCAGGGGGCCGCCTTCGCCACCGGTATTCCTCCAGATCTCTACGCATTTCACCGCTACACCTGGAATTCTACCCCCCTCTACAAGACTCTAGCTTGCCAGTTTCAAATGCAGTTCCCAAGTTAAGCTCGGGGATTTCACATCTGACTTAACAAACCGCCTGCGTGCGCTTTACGCCCAGTAATTCCGATTAACGCTTGCACCCTCCGTATTACCGCGGCTGCTGGCACGGAGTTAGC
+
CCCCCGGGGGGGGGGGGGGGGGGGGGGGGGGGGGGGGGGGGGGGGGGGGGGGGGGGGGGGGGGGGGGGGGGGGGGGGGGGGGGGGGGGGGGGGGGGGGGGGGGGGFGGGGGGGGGGGGGGGGGGGGFGGGGGGGGGGGGGEGGFGGGGGGGFGGGFGDGGGGGGFGGGGGGGGGGGGGGGGGGGGGGGGGGGGGGGGGGCFFGFFGGFFGGGFGGGF?FGBGF;?F@E(*4;FEFFFFDGE:<>C7<9F=F6:DDA*16<?BGFGF?1:BF?:G?FGG<B>(4>96:>7=0A?>BB?GFA<
@M04650:207:000000000-C238N:1:1101:10731:3390 2:N:0:19
GGACTACAGGGGTATCTAATCCTGTTTGATCCCCACGCTTTCGCACATCAGCGTCAGTTACAGACCAGAAAGTCGCCTTCGCCACTGGTGTTCCTCCATATCTCTGCGCATTTCACCGCTACACATGGAATTCCACTTTCCTCTTCTGCACTCAAGTTTTCCAGTTTCCAATGACCCTCCACGGTTGAGCCGTGGGCTTTCACATCAGACTTAAAAAACCGCCTACGCGCGCTTTACGCCCAATAATTCAGGATAACGCTTGCCACCTACGTATTACCGAGGCGACTGGCCCGTAGTTAGC
+
CCCCCGGGFFGGGDGGFGGGFGGGGGGGGGGFGGGGGG>FGFCCGGGGDGGGGGGGGGGGGGGGGGGGGGGGGGDEGGGGGCFGGGGGGGDFGDGGGGGDAAFGGGGGFGG7EDFGGGCDEGGGGFFGGGGDFCFGG9DFFCGFGGGGGGGFGGG9ADBFGGFFDADEFGGGGGGGG6E>FGD7F@EFGGGEEEEEGGGG8@EAFCGFEGG+0=DG6AEDBD==2A@B@87>;55)+6C4=3(,7:>67*1)5)2<F11:12DFGG?(.808?G:4<>,,(4(((-((.*(/(3(28?44)
@M04650:207:000000000-C238N:1:1101:18224:3406 2:N:0:19
GGACTACTGGGGTTTCTAATCCTGTTTGCTCCCCACGCTTTCGCACCTGAGCGTCAGTCTTCGTCCAGGGGGCCGCCTTCGCCACCGGTATTCCTCCAGATCTCTACGCATTTCACCGCTACACCTGGAATTCTACCCCCCTCTACGAGACTCTAGCTTGCCAGTTTCAAATGCAGTTCCCAGGTTGAGCCCGGGGATTTCACATCTGACTTAACAAACCGCCTGCGTGCGCTTTACGCCCAGTAATTCCGATTAACGCTTGCACCCTCCGTATTACCGCGGCTTCTGGCACGGAGTTAGC
+
CCCCCGGGGGGDGGGGGGGGGGGGGGGGGGGFGGGGGGGGGGGGGGGGGGGGGGGGGGGGGGGGGGGGGGGGGGGGGGGGGGGGGGGGGGGGGGGGGFGGDFFGGGGGGGGGGGGGGGGGGGGGCGGGFGGGGGGGGFGGGGGFGGGGGGG5EFDGGGFFCGGGDGGGGGGFFFCCGGGGCFFGGGGGGGGGDEGGGGG6CFGFFFFFFGGCCFGGF@GF9DB@FFFEFGFBFGFA=:EGGFFFF=)4CFFB?EDAGFF?F?GFGF0(,,(4(;:)<D?FBBFB08A4-<?FF7;>FG9A)
@M04650:207:000000000-C238N:1:1101:20471:3407 2:N:0:19
GGACTACAGGGGTATCTAATCCTGTTTGCTCCCCACGCTTTCGCACCTGAGCGTCAGTCTTTGTCCAGGGGGCCGCCTTCGCCACCGGTATTCCTCCAGATCTCTACGCATTTCACCGCTACACCTGGAATTCTACCCCCCTCTACAAGACTCTAGCTGACCAGTTTCAAATGCAGTTCCCAAGTTAAGCTCGGGGATTTCACATCTGACTTAATCAACCGCCTGCGTGCGCTTTACGCCCAGTAATTCCGATTAACGCTTGCCCCCTCCGTATTACCGCGGCTGCTGGCACGTAGTTAGC
+
CCCCCGGFGGGGGGGGGGGGGGGGGGGGGGGGGGGGDGGGGGGGGGGGCF<EGGGGGEFFGFGFFGGG8:@FGGGGGGGGGGGGGFGGCCFGG,=FG=FFGGFGGGGDFGGGGGFGGCEDGGGGCFFFGFGGG9DF9@8FEDGFGGGG,CGFF>E,;DF:DGCFGFFFGCEECCCFGGGGGFGGGGFGGF,<C*@E4DGGGFGFFFFC4@0BEF7:+/9C9C6@FF3)284905@DFFEGGB6?CF2<CFF02)/6743:(4C(2;;92:>?FE?2+:196((41:??0:0<41(3:99<)
@M04650:207:000000000-C238N:1:1101:16365:3446 2:N:0:19
GGACTACCAGGGTTTCTAATCCTGTTTGCTCCCCACGCTTTCGCACCTGAGCGTCAGTCTTTGTCCAGGGGGCCGCCTTCGCCACCGGTATTCCTCCAGATCTCTACGCATTTCACCGCTACACCTGGAATTCTACCCCCCTCTACAAGACTCTAGCTGACCAGTTTCAAATGCAGTTCCCAAGTTAAGCTCGGGGATTTCACATCTGACTTAATCAACCGCCTGCGCTCGCTTTACGCCCAATAAATCCGGACAACGCTTGCCACCTACGTATTACCGCGGCTGCTGGCACGTAGTTAGC
+
CCCCCGGGGGGGGGGGGGGGGGGGGGGGGGGGGGGGGGEGGGGGGGGGGGGGGGGGGGGGGGGGGGGGGGGGGGGGDGGGGGGGGGGGGGGGGGGGGGGGGGFGGCFGCFGGFGGGGGGGGGGGGGGGFFGGGGGGGGFEGGGFGGGGG8@CFAFCFGGGGGGGGGGGGEGGGGGGGGGGGGGGGGFGG9;CCGGGDDGGGFGFFGFAEGDGFGGGFFGGFGFFFF@F:GB1?5>DB1CGC<B?9DADFF@B637:D90:<6F:GCB???:??F7:+C?0>B>9;?FF?G7F1(3(8CA>-
@M04650:207:000000000-C238N:1:1101:22162:3493 2:N:0:19
GGACTACCGGGGTATCTAATCCTGTTTGCTCCCCACGCTTTCGAGCCTCAGCGTCAGTTACAGACCAGAGAGTCGCCTTCGCCACTGGTGTTCCTCCATATATCTACGCATTTCACCGCTACACGTGGAATTCCACTCTCCTCTTCTGCACTCAAGTTCTCCAGTTTCCAATGACCCTCCCCGGTTGAGCCGGGGGCTTTCACATCAGACTTAAAGAACCGCCTGCGCGCGCGTTACGCCCAATAAATCCGGACAACGCTTGCCACCTACGTATTACCGCGGCTGCTGGCACGTAGTTAGC
+
CCCCCGGFGGGGGGGGGGGEAGGGGGGGGGGGGGGGGGGGGGEGFGGGGGGFGGGGFFGGGGGFGGGGGGGGGGGGGGGGGGGGGGGGGFGGGGGGGGGGGGGGGGCGEGGGFGGGGGGC7@9FFDFCCEEFGFGGGGFGGGGFGGGGF:FFGGGGGGGGGGGGGCFG,,@@0>,DFFGCEFGEGFGFFGFGGGGDDDGGGFFAFFFFFCGFEGFGFFDGFGFF0A>F(>9>(:B?F?GCG?489FAFF6763;D(>06?029?7C<:..214A?FG789>((-3<087/(<0(.48<<B)
@M04650:207:000000000-C238N:1:1101:11636:3522 2:N:0:19
GGACTACCCGGGTATCTAATCCTGTTTGCTCCCCACGCTTTCGCACCTGAGCGTCAGTCTTTGTCCAGGGGGCCGCCTTCGCCACCGGTATTCCTCCAGATCTCTACGCATTTCACCGCTACACCTGGAATTCTACCCCCCTCTACAAGACTCTAGCTTGCCAGTTTCAAATGCAGTTCCCAAGTTAAGCTCGGGGATTTCACATCTGACTTAACAAACCGCCTGCGTTCGCTTTACGCCCAGTAATTCCGATTAACGCTTGCACCCTCCGTATTACCGCGCCTTCTGGCACGTAGTTAGC
+
CCCCCGGGGGGGGGGGGGGGGGGGGGGGGGGGGGGGGGGGGGGGGGGGGGGGGGGGGGGGGFGGGGGGGGGEGGGGGGGGGGGGGGGGGDGGGGGGGDGGGGGGGGGGGGGCGGGGGGGG@F@FGGGGGFGGGGGGGG=FGGGFGGG?94DCGFFGGFFG?FACFGGG9EEFFGC7FCGGGFCFFGG,=FDCGGGG4DGGGFGFFGGFEFGFFGGD8;GC(3((,;3)(269?=>A?<CEG???7:A<FBF0(<36FB>:<0/4CF:(:1(368>AGG?>9(-(()--4F0<(,.((3).6
@M04650:207:000000000-C238N:1:1101:9930:3530 2:N:0:19
GGACTACCGGGGTATCTAATCCTGTTTGCTCCCCACGCTTTCGCACCTGAGCGTCAGTCTTTGTCCAGGGGGCCGCCTTCGCCACCGGTATTCCTCCAGATCTCTACGCATTTCACCGCTACACCTGGAATTCTACCCCCCTCTACAAGACTCTAGCTGACCAGTTTCAAATGCAGTTCCCAAGTTAAGCTCGGGGATTTCACATCTGACTTAATCAACCGCCTGCGTGCGCTTTACGCCCAGTAATGCCGATTAACGCTTGCACCCTCCGTATTACCGCGGCTGCTGGCCCGGAGTTAGC
+
CCCC8,CAEGGEFFEECFDFGFGFGGGGGGGGG7@@@@FGGDFCFGFFAC@EFFCF@CFFGCFGGCEF8BF>FGFGGGEDFGE7FGGEGGGGFD;FGGGCEEABAAFDFGGGG9FGCCC==>DGGGGGGDFGGGG<D8?FGGGF,@EFCF8?D;EFFFGGGDEGCGGCFGFGG9FFFGGGE:E@BFGGGG;FGGGCDGFG7+;7AFD6?C7>EF>7A3CF>D:@?ABF0526;5)6?BGGC?:(:::)79)195C4C:(421D?GG?6:<9<<G2<GG?9(4;003:B:5(1499((2..5
@M04650:207:000000000-C238N:1:1101:21224:3572 2:N:0:19
GGACTACCCGGGTATCTAATCCTGTTTGCTCCCCACGCTTTCGAGCCTCAGCGTCAGTTACAGACCAGAGAGTCGCCTTCGCCACTGGTGTTCCTCCACATATCTACGCATTTCACCGCTACACGTGGAATTCCACCCTCCTCTTCCGCACTCAAGTTCTCCAGTTTCCAATGACCCTCCCCGGTTGAGCCGGGGGCTTTCACATCAGACTTAAAGAACCGCCTGCGCTCGCTTTACGCCCAATAAATCCGGACCACGCTTGCCACCTACGTATTACCGCGGCTGCTTGCACGTAGTTAGC
+
CC<CCGGFGGGGGGGGGGGGGGGGGGFFGGGGGGGGGGGGGGG,EEEGGFFGGGGGGGCEGCFFFGGGEC@@@FFGGGGGCEGGFECGCEFGGGGEFEGGGG=ADEEDGGEFEF9EFGEGGGGGGFGECFFCGGGG8C+DE?FFFG,+CEGFGDGF;8DECGDGGFGGGGGGC;DG69?E>FEGGECF,DFEEECEDGCEFFGA66+274CC>GGDF(AD0C;;0A6B279>6F34@(2?*((.9F).:F<2())4FB>?(2D:CF?3:44<2C:2CD6>B1((4<)).C2?0:7?BF966
@M04650:207:000000000-C238N:1:1101:16228:3598 2:N:0:19
GGACTACACGGGTTTCTAATCCTGTTTGCTCCCCACGCTTTCGCACCTGAGCGTCAGTCTTTGTCCAGGGGGCCGCCTTCGCCACCGGTATTCCTCCAGATCTCTACGCATTTCACCGCTACACCTGGAATTCTACCCCCCTCTACAAGACTCTAGCTTGCCAGTTTCAAATGCAGTTCCCAAGTTAAGCTCGGGGATTTCACATCTGACTTAACAAACCGCCTGCGTGCGCTTTACGCCCAGTAATTCCGATTAACGCTTGCACCCTCCGTATTACCGCGGCTGCTGTCACGGAGTTAGC
+
C@CCCGGGGGGGGGGGGGGGGGGGGGGGGGGGGGGGGGGGGGGGGGGGGGGGGGGGGGGGGGGGGGGGGGGGGGGGGGGGGGGEGGGEGGGGGGGGGGGEGGGFFGGGGGGGGGGGGGGGGGGGGGGGGGGGGGGGGGGGGGGFGGGFFGGFGGGGGGFGGGGGFGGGGGGGGGGGCFGGGGGGGGGCFCFFGDEGDGFGG6BAFCCFCFGG3FGGF@GG9G@FDFFF0C11>=>DF:1CE8087*6<FF6(8@D)?(7?BFG2CC??FF(((;4<FC26(497>??:-94E<B((:C9><
@M04650:207:000000000-C238N:1:1101:25722:3684 2:N:0:19
GGACTACCGGGGTATCTAATCCTGTTTGCTCCCCACGCTTTCGAGCCTCAGCGTCAGTTACAGACCAGAGAGTCGCCTTCGCCACTGGTGTTCCTCCATATATCTACGCATTTCACCGCTACACATGGAATTCCACTCTCCTCTTCTGCACTCAAGTCTCCCAGTTTCCAATGACCCTCCCCGGTTGAGCCGGGGGCTTTCACATCAGACTTAAGAAACCGCCTGCGCTCGCGTTACGCCCAATAAATCCGGACAACGCTTGCAACCTACGTATTCCCTCGGCTGCTGGCACGTAGTTAGC
+
CCCCCGGGGGGGGGGGGGGGGGFGGGGGGFFGGGGGGGGGGGGGGGGGFFFGGEFGGFGEFFGCEDFGECGGGGGGGGGGGGDGGGFGFFFGGGGGF=FGGGGGFGGGGGEGGGGGGGGGGGGFGCCGFFFFGGGGGGEFFDG7EFGGGGGFGGF8CA@DGGFFFFGG9FFFCCFGGC=@EEGEGD+D@CFEECEGGDG?CFF68C7=3*7CEGCG63CD(:6?@FB:@CB;(:>?E?C88:2:FFFFG:>9BE3643(86:F)2C?F>BB:?GF)<4),401<-(430C?G61::1@<<:
@M04650:207:000000000-C238N:1:1101:8033:3700 2:N:0:19
GGACTACCAGGGTTTCTAATCCTGTTTGCTCCCCACGCTTTCGCACCTGAGCGGCAGTCTTTGTCCAGGGGGCCGCCTTCGCCACCGGTATTCCTCCAGATCTCTACGCATTTCACCGCTACACCTGGAATTCTACCCCCCTCTACAAGACTCTATCCTGCCAGTTTCGAATGCAGTTCCCAGGTTGAGCCCGGGGATTTCACATCCGACTTGACAGACCGACTGCGTGCGCTTTACGCCCAGTACTTCCGATTAACGCTTGCACCCTCCGTATTACCGCGGCTGCTGGCACGTAGTGAGC
+
CCCCCFGGFFGGGGGCACFCAFGGGAFACGFEGGGGCEG7<FEFEGDFFFFGG7FDG<EGCFEGG,CFCCCF@BF7C@FC7BFG:FEGE7?9FGGFFFGACECGAAEG+@+BFFGDG@EDEEG83ADFG,A8FDGFC8+33080@;F?>1,<CA9,@,>DCBEFFCGGE8D@99DF<::>9,DDFGG4,,,4*?ECCD+9;191;0;:18>*70;74(A<1/46(5:D4*((-A3<@(;8:::,:*-)2/)-2)9:*,4:<(73CE??036((;()<*(31(-4(-),(:,<<(..,:)5(
@M04650:207:000000000-C238N:1:1101:15080:3716 2:N:0:19
GGACTACCGGGGTTTCTAATCCTGTTTGCTCCCCACGCTTTCGAGCCTCAGCGTCAGTTACAGACCAGAGAGTCGCCTTCGCCACTGGTGTTCCACCACATATCTACGCATTTCACCGCTACACGTGGAATTCCACTCTCCTCTTCTGCACTCAAGTTCTCCAGTTTCCAATGACCCTCCCCGGTTGAGCCGGGGGCTTTCACATCAGACTTAAAGAACCGCCTGCGCTGGCTTTACGCCCCATAACACCGGACAACTCTTGCCACCTACGTATTACCGCGGCTGCTGGACCGGAGTTATC
+
CC<C8A<FBCEGGGEGFGGGFCFGFFGFFFGEGGGGGGGBDAFFGGEGFEFGGGGGGGGGGC@D@@EE@EGDFAFFCFGGGGG?CBEFGG@FGF,?FGCFGFD;EAFD@@FEFCFEFGGGECFF7?,8CFGGCFGGFFGCFFEFFFFC5@DF?BFDD:EFC>=DGGFGC=CD+@A=D?CECGGGGEGG6;FCEE5?CGFC?6BFF<F=);*+);@:A;FC(>636F05,),4(*059:8C*(,.9=()2)71()76*)2)-)22*<?1(22.)0.)+*4,39((-88,2*(2,((,-24).
@M04650:207:000000000-C238N:1:1101:13977:3747 2:N:0:19
GGACTACCCGGGTTTCTAATCCTGTTTGATCCCCACGCTTTCGCACATCAGCGTCAGTTACAGACCAGAGAGTCGCCTTCGCCACTGGTGTTCCTCCATATATCTACGCATTTCACCGCTACACATGGAATTCCACTCTCCTCTTCTGCACTCAAGTCTCCCAGTTTCCAATGACCCTCCCCGGTTGAGCCGGGGGCTTTCACATCAGACTTAAGAAACCGCCTGCGCTCGCTTTACGCCCAATAAATCCGGACAACGCTTGCCACCTACGTATTACCGCGGCTGCTGGCACGTAGTTAGC
+
CCCCCGGGGGGGGGGGGGGGGGGGGGGGGGGGGGGGGGGGGGGGGGGGGGGGGGGGGGGGGGGGGGGGGFGGGGGGGGGGGGGGGGGFGGGGGG8FGGGGGGGGGGGCGGGGGGGGGGGD>EC@FGGGGGGGGGDGGGGGGGGFGGGGGFGFGFEGGGGGFGGGEGGGGGGGGGGGFGGGGGGDGGGGGGGGGGGGGGGGFFGAFGCFFGGGFG:C6;FF>G;D@A>FB<6><EF2@?DGGFB7<C<AFFF9()),99><B132:<???FF72+5:7C:97>0((03):G0+(..43E44.
@M04650:207:000000000-C238N:1:1101:14950:3766 2:N:0:19
GGACTACCCGGGTTTCTAATCCTGTTTGCTCCCCACGCTTTCGAGCCTCAGCGTCAGTTACAGACCAGAGAGCCGCCTTCGCCACTGGTGTTCCTCCATATATCTACGCATTTCACCGCTACACATGGAATTCCACTCTCCTCTTCTGCACTCAAGTCTCCCAGTTTCCAATGACCCTCCCCGGTTGAGCCGGGGGCTTTCACATCAGACTTAAGAAACCGCCTGCGCTCGCTTTACGCCCAATAAATCCGGACAACGCTTGCCACCTACGTATTACCGCGGCTGCTGGCACTTAGTTAGC
+
CCCCCGGGGGGGGGGGGGGGGGGGGGGGGGGGGGGGGGEGGGEFGGGGGGGGGGGGGGGGGFGGGGGGGFFGGGGGGGGGGGGGGGGGGGGGGGGGGGGGGGGGGGGGGGGGFGGGGGGGGGGGGGGGFGGGGGGGGGGGGGGFGGGGFFGFGGGGCFFGGGGGEGGGGGGGFGGGGFG>EGGGGDGGGGGDDGEEGGGGGFG+=?:F3CFFC:F+@@GGFGF?(8:B;G204FFFF?GGG:12CF<>GF)7(77?DB>B((927C<?>FFB<EF>CF(--1032(3::E19(3))4C9)5
@M04650:207:000000000-C238N:1:1101:20954:3819 2:N:0:19
GGACTACTGGGGTTTCTAATCCTGTTTGCTCCCCACGCTTTCGAGCCTCAGCGTCAGTTACAGACCAGAGAGTCGCCTTCGCCACTGGTGTTCCTCCATATATCTACGCATTTCACCGCTACACATGGAATTCCACTCTCCTCTTCTGCACTCAAGTCTCCCAGTTTCCAATGACCCTCCCCGGTTGAGCCGGGGGCTTTCACATCAGACTTAAGAAACCGCCTGCGCTCGCTTTACGCCCAATAAATCCGGACAACGCTTGCCACCTACGTATTACCGCGGCTGCTGGCACGTAGTTAGC
+
CCCCCGGGGGGGGGGGGGGGGGGGGGGGGGGGGGGGGGGGGGGGGGGGGGGGGGGGGGGGGGGGGGGGGGGGGGGGGGGGGGGGGGGGGGGGGGGGGGGFGGGGGGGGGGGGGGGGGGGGDGGGGGGGFFFGGGGGGGGGGGGFGGGGGGGFGGGGGGGGGGGGGGGGGGGGDFFGGGGGGGGDFGGFGGGEE5CEGGGGGFGFCGGFEGGGFGGCF@GGFGFF<F1.:DBBFGF2=<GGGFF?GFFFGFFF03C0<>>FF0C:GG07?F:22@?AGGFFFFFF9?DFBGBG6((.4CA<<
@M04650:207:000000000-C238N:1:1101:13572:3847 2:N:0:19
GGACTACTAGGGTTTCTAATCCTGTTTGCTCCCCATGCTCTCATGCCTCAGCGTCAGTTACAGTCCAGTAAGTCGCCTTCGCCACTGGTGTTCTTCCTAATCTCTACGCATTTCACCGCTACACTAGGAATTCCACTTACCTCTCCTGCACTCTAGTTACACAGTTTTATGTGCTTTCTACAGGTTAAGCCTATATATTTAACACATAACTTATCTAACCGCCTACGCATCCTTTACGCCCAGTTATTCCGAACAACGCTTGCCACCTACGTATTACCGCGGCTGCTGGCACGTAGTTAGC
+
CCCCCGGGGGGGGGGGGGGGGGGGGGGGGGGGGGGGGGGGGGGGGGGGGGGGGGGGGGGGGGGGGGGGGGGGGGGGGGGGGGEGGGGGGGGGGGGGGGGGGGGGGGGGGGGGGGGGGGGGGGGGFFGGGGGGGGGGGGGGGGGFGGGGGGGFGGGGGGGGGGGGGGGGGGGGGGGGGGGGGGGGGGGGGGGGGGG89@DDGFGFFGGFEGGGFFFFFEF6>CBAAF=ADDAFEFFFFF>FGADFGGFFGFF@FFGFGF>F=07=:+66;@F8EEEEGD;>9BF616>?FGFC18(.4<>A4
@M04650:207:000000000-C238N:1:1101:24427:3870 2:N:0:19
GGACTACCGGGGTTTCTAATCCTGTTTGCTCCCCACGCTTTCGCACCTCAGCGTCAATACTTGTCCAGCGAGTCGCCTTCGCCACTGGTGTTCTTCCGAATATCTACGAATTTCACCTCTACACTCGGAATTCCACTCGCCTCTCCAAGATTCAAGCCATCTAGTTTCAAAGGCAGTTCCGGGGTTGAGCCCCGGGCTTTCACCTCTGACTTGAATGGCCGCCTACGTGCGCTTTACGCCCAGTAATTCCGAACAACGCTAGCTCCCTCCGTATTACCGCGGCTTCTGGCCCGGAGTGAGC
+
CCCCCGGGGGGGGGGGGGGGGGGGGGGGGGGGGGGGGGGGGGGGGGGGGGGGGGGGDGGGGGGGGGGGGGGGGFGGGGGGGGGGGGGGGGGGGGGGGGEGGGGGGGGGGGGGCGGGGGGGGGGGFGGGGGGGGGGGGG?EGGGFFGGFFGGFGGGGGGGGGBFGGGGGFGGGFFGDFC;ACGGGGEBCFG@CCEEGGCFCDFFA4C6A4CF>AF<+34C99D@63),2,*,(-:@27:CE*4((:F2-:BFB?)>:*-,(,3<):8<?0?;80822C>-(-(3((,)62C(/,7(,,*),(
@M04650:207:000000000-C238N:1:1101:9221:3884 2:N:0:19
GGACTACTGGGGTTTCTAATCCTGTTTGCTCCCCACGCTTTCGCACCTGAGCGTCAGTCTTCGTCCAGGGGGCCGCCTTCGCCACCGGTATTCCTCCAGATCTCTACGCATTTCACCGCTACACCTGGAATTCTACCCCCCTCTACGAGACTCTAGCTTGCCAGTTTCAAATGCAGTTCCCAGGTTGAGCCCGGGGATTTCACATCTGACTTAACAAACCGCCTGCGTGGGCTTTACGCCAAGTAATTCCGATTAACGCTTGCACCCTCCGTATTACCGCGGCTGCTGGCACGGAGTTAGC
+
CCCCCGGGGGGGGGGGGGGGGGGGGGGGFGFFGGGGGGGGGGGFGGGGGGGGFFG@E@FFGGGGGGDG@CBFFGFEGGDFG@FGGDFDEGFEFCFGGGF9FFFGGGFGGCCCFFGGGGGGGG@BFFGG?FGGGGGGGGF@EGCFGGCC>?B*DEGGGFGGGF7C>;7EFACFCAFFFGGF9,8B>F6DFGEF55:CC5<9CFFFFGC@5CGGEFGG*2@FBG92271.(9(335?-9(2:*4<BFG<2C=430556020:((/,2A0(82(-4884CC3>099>>F))(*,+(-(,4*6>>
@M04650:207:000000000-C238N:1:1101:8918:3892 2:N:0:19
GGACTACACGGGTATCTAATCCTGTTTGCTCCCCACGCTTTCGCACCTGAGCGTCAGTCTTTGTCCAGGGGGCCGCCTTCGCCACCGGTATTCCTCCAGATCTCTACGCATTTCACCGCTACACCAGGAATTCCAGTCTCCCCTACCGAACTCTAGCCTGCCCGTATCGACTGCAAGCTCGGAGTTGAGCCCCGAGTTTTCACAGCCGACGCGACAGACCGCCTCCGAGCTCTTTACGCCCAATAATTCCGGACAACGCTTGCCCCCTACGTCTTACCGCGGCTGCTGGCACGTAGTTGGC
+
CCCCCGG@FGGGGGFGGGGGGGGCFGGGFFGGCGGDFGGGGGGGGEGGGGFGGGGGGFGGGEGFAFGFGDGDGGGGGGGG?FGGGGGGGEGGGGGGGFFGFGGGG9FGG:FGGGGGGGGGGGGGG7CGFGGGGGGGFG9BC@8FCGGG7EGFGACD9,,@6FDGGCEFCFE*7B;7CF<D>**1=FGC6FCFEE55/*C777CFFFGA9D/56)17B:GC(9>?0),79D286?4:4(?EGBB2>D4):@)-(7).C01016347C>>:0211*,<EG02,7904??)45?F((,(-+)55
@M04650:207:000000000-C238N:1:1101:11248:3953 2:N:0:19
GGACTACTAGGGTTTCTAATCCTGTTTGCTCCCCACGCTTTCGCACCTGAGCGTCAGTCTTCGTCCAGGGGGCCGCCTTCGCCACCGGTATTCCTCCAGATCTCTACGCATTTCACCGCTACACCTGGAATTCTACCCCCCTCTACGAGACTCAAGCTGACCAGTATCAGATGCAGTTCCCAGGTTGAGCCCGGGGATTTCACATCTGACTTAATCAACCGCCTGCGTGCGCTGTACGCCCAGTAATTCCGATTAACGCTTGCACCCTCCGTATTACCGCGGCTGCGGGCACGGAGTTAGC
+
CCCCCFGGGGGGGGGGGGGGGGGGGGGGGGGGGGGGGGGGGGGGGGFF?FDGGFGGGGGGEFFGGGGGGGGGGGGGDEGFGDCFEFGGFGGDE<FGGGGFGCCGGGGFGGEGGGGGAFGGGGGGGGGFGFBCF9FFF8D@@CE?FA>A@EGFCEFFGCCF?FGGGFGGGGFGGCFGFGGGFGGGG?EFGFGGGGGDG4FFDA+;AFD67:CF<FCGFFGG@:,;<:9>6D>FF*>-=?GGG?:?>FA>>?),,7C)*(,8BFFDGC(4:(428*5>F:34760(42,(751212>B8G5)-
@M04650:207:000000000-C238N:1:1101:13713:3975 2:N:0:19
GGCCTACACGGGTTTCTAATCCTGTTTGCTCCCCACGCTTTCGTGCATGAGCGTCAGTACAGGTCCAGGGGATTGCCTTCGCCATCGGTGTTCCTCCGCATATCTACGCATTTCACTGCTACACGCGGAATTCCATCCCCCTCTACCGTACTCTAGCCATGCAGTCACAAATGCAGTTCCCAGGTTGAGCCCGGGGATTTCACATCTGTCTTACTTAACCGCCTGCGCACGCTTTACCCCCAGTAATTCCGCTTAACGCCCGCACCCTACGTCTTACCGCGGCTGCTGGCACGTAGTTAGC
+
AB-86CEECFGGGG@FFFCAFEECFGGFFFFGG7,@:FGGGFGGGGGGGG@FGGGDCFFFGE<EC@EFGGGGGEFGGG<FEGGGGGGGD6FCFG=BEFCF:C,@D9EDEFEGGFBFF,98>A,E:CFFGCFCGGGGGGGGGGDFCGGEF=E?CEGDFFCEEF,==DC9DFG97=DEECFFFFGGGFFFFFGGGGGGGGGCFFFAFF+=9CGGF7+2=CGG6D;<<52)3).30E))+)0;C9B:FFD4:8)(4>GBGF;(,4)(9CB?FB0((032:9(-360((()).1(3-426BG4<<
@M04650:207:000000000-C238N:1:1101:14749:4001 2:N:0:19
GGACTACAAGGGTATCTAATCCTGTTTGCTCCCCATGCTTTCGTACCTCAGCGTCAGTATTAGGCCAGATGGCTGCCTTCGCCATCGGTATTCCTCCAGATCTCTACGCATTTCACCGCTACACCTGGAATTCTACCCCCCTCTCCAAGACTCTAGCTGACCAGTTTCAAATGCAGTTCCCAAGTTAAGCTCGGGGATTTCACCTCTGACTTAATCAACCGCCTGCGTGCGCTTTACGCCCAGTAATTCCGACTACCGCTTGCACCCTCCGTATTACCGCGCCTGCTGGCACGGATTTAGC
+
CCCCCGGFFGGGGGGGGGGGGGGGGGGGGGGGGGGCGGGFGGGGGFGGGGGGGGGGGGGGEFFGGGGGGFCFGGGGGGGGGGGGGGGGGFGGGGGGG<FGGGGGGGGGGGGGFGGGGGGG>FGGGGGGGGGGFEGG84+@EGGF,@>,8AFFG9FFGEDGGGGGFGFGGGCDGG9FFDGG=EFFGGGFGG9D>E6>9CFGF9E*3;FF7BFGF7+?F=F>);)57A9?>9(6@GFFFDGG>10=>FE5+@A0(:C1;>F>1,58FGFFB<9B?GF2@C096(4(18:?25(<8(((,<.66
@M04650:207:000000000-C238N:1:1101:26062:4056 2:N:0:19
GGACTACTGGGGTATCTAATCCTGTTTGCTCCCCACGCTTTCGCACCTGAGCGTCAGTCTTTGTCCAGGGGGCCGCCTTCGCCACCGGTATTCCTCCAGATCTCTACGCATTTCACCGCTACACCTGGAATTCTACCCCCCTCTACGAGACTCAAGCTGACCAGTATCAGATGCAGTTCCCAGGTTGAGCCCGGGGATTTCACATCTGACTTAATCAACCGCCTGCGTGCGCTTTACGCCCAGTAATTCCGATTAACGCTTGCACCCTCCGTATTACCGCGGCTTCTGGCACGGATTTCGC
+
CCCCCGGGGGGGGGGGGGGGGGGGGGGGGGGGGGGGGGGGGGGGGGGGGGGGGGGGGGGGGGGGGGGGGGGGGGGGGGGGGGGGGGGGGGGGGGGGGGGGGGGGGFGGGGGGGGGGGGGGGGGGGGGGGGGGCGEFFFFGGGGBEGGDFGGFGGGGGGGGGGGGF9DFGCCCGGGGGGGDGGGFGGGCEFGCGGGGGGGGGAGFFGG=CGGGFGGG6@FDBGFFFFFFFGFFF=FA@(;8E06(2:ABGFFF?>D)*8>0635)>C?6:B(,4CB>CC<>,79B12<ABG1C09((4:)(-
@M04650:207:000000000-C238N:1:1101:12219:4073 2:N:0:19
GGACTACCGGGGTTTCTAATCCCGTTCGCTCCCCACGCCTTCGCGCCTCAGCGTCAGGGTCGGCCCAGTCGGCCGCCTTCGCCACGGGTGTTCCGCCCGATCTCTACGCATTTCACCACTACACCGGGCATTCCACCGACCCCTGCCGCCCTCACGCCACCCAGTCGCCGCCGACCCTCCCCGGTTGAGCCGGGGGCTTTCACGCCAGCCTTAGGTGGCCGCCTGCGCTCGCCTTACGCCCAATAAATCCGGACAACGCTTGCCACCTACGTATTACCGCGGCTGCTCGCACGTAGTTAGC
+
CCCCCGGGGG>CFF>FGGGGGCFFFGGGGGGGGGGGGGGGGGGGGGGGGGGGGGGGGGFGGEEGGGGGFGGGGGGGGGGGGEGGGDGGGGGGGGGEFGGECCFGGC<EGF+8=@FG<>FGGGGGFGCEG>GGGGFAFEDCEDGFGGGCGCEBCF,,=CEGEGGGGGGGGB*=9:EEECFGGGC/28C+<@FDECEGGC*CFBD:FG)>?GFG2FGCFBGGFDB0(.-56C>>(:57?,2?E<<1CFF<GF52(57:G66::?<7*911::038C>AG74>F;>>;?))459E>6B:??294
@M04650:207:000000000-C238N:1:1101:9713:4098 2:N:0:19
GGACTACTCGGGTATCTAATCCTGTTTGCTCCCCACGCTTTCGCACCTCAGCGTCAGGCTTCGTCCAGGGGGCCGCCTTCGCCACCGGTATTCCTCCAGATCTCTACGCATTTCACCGCTACACCTAGAATTCTACCCCCCTCTACGCGCCTCTAGCTTGCCAGTTTCCAATGCAGTTCCCAGGTTGAGCCCGGGGATTTCACATCTGACTTAACACACCGCCTGCGTGCGCTTTACGCCCAGTAATTCCGATTAACGCTTGCACCCTCCGTATTACCGCGGCTGCTGGCACGGAGTTAGC
+
CCCCCGGA8FGGGCFGGGGGGG9FGGGGGGGGGGGGGGGGGGGGGGGG,EFGGGGGG,@,6:CCFGGGGG:CGGGGGGGGGGG@FCGGGGDGGGGGCEFGGDGGGGGGGGDGGGGGG:CGGGGGFD,=BFGDF9DF,,+@EGGF8F6+5+@BG6DGF,5:DGGGGEFG,;9>C<,:52=DF9>DFCCFGGGFED*=<DGGFFGFFGCFEFGG)1::):GG6D00:F>73D>F>E><*(*::3(5F*.<F=F08)9<GFFFFFF7CFFB?0960C:4?D?1(-339?:>:5<G?(-(4@A49
@M04650:207:000000000-C238N:1:1101:23527:4131 2:N:0:19
GGACTACTGGGGTTTCTAATCCTGTTTGCTCCCCACGCTTTCGAGCCTCAGCGTCAGTTACAGACCAGAGAGTCGCCTTCGCCACTGGTGTTCCTCCACATATCTACGCATTTCACCGCTACACGTGGAATTCCACTCTCCTCTTCTGCACTCAAGTTCTCCAGTTTCCAATGACCCTCCCCGGTTGAGCCGGGGGCTTTCACATCAGACTTAAAGAACCGCCTGCGCTCGCTTTACGCCCAATAAATCCGGACAACGCTTGCCCCCTACGTATTACCGCGGCTGCTGGCACTGAGTTAGC
+
CCCCCGGCFFGGCFEGGFGFGGDGGGAEGEECFFEGFGGGFFCFEGG,EFGGGGGGGAFGGGGDDFFFGD<BCFEGGGGGGGGGGGGGEGFGGGFGGF<FFEFGDGGGGDE@FECFGGGDGFFFGGGGFDFFGFEAFFDFDGFF8FCA9E=8=BEFF:>>DFGGFGGGG9;EDGGGG8+=CFCEGF6FGGGDEEGGG4BC8FGFFGGFFGGG*:@CF19FBG>08A;B>C6917><*(2:C<?7CF45C63(,5C:F9;?<?5:*/4((,(,.+(:FC39>>>B(:74:53+(())-<-.)
@M04650:207:000000000-C238N:1:1101:23288:4152 2:N:0:19
GGACTACTAGGGTTTCTAATCCTGTTTGCTCCCCATGCTCTCATGCCTCAGCGTCAGTTACAGACCAGAGAGTCGCCTTCGCCACTGGTGTTCCTCCACATATCTACGCATTTCACCGCTACACGTGGAATTCCACTCTCCTCTTCTGCACTCAAGTTCTCCAGTTTCCAATGACCCTCCCCGGTTGAGCCGGGGGCTTTCACATCAGACTTAAAGAACCCCCTGCCCTCGCTTTAAGCCCAATAAATCCGGACAACCCTTGCCACCTACGTATTACCGCGGCTGCTGGCCCGTAGTTCGC
+
CCCCCGGG9FGGGGGGGGGGGGGGGGGGGGFGGGGGGGGGGGFGGGFGGGGGGGGGGGGFGG?EFGDGFEFGGGGGGGGGGG@FFDGGFGGFGGGGGFGGGGGGGGFFGGGGGGGGGGGGGGGGGGGGGFFDGFFGAECFFGGFGGDDCFGFGGFG;@FDGGGGGCFGCG,=D,6AD6FG6FG7F:8=1DF+@7@77DFGCFF93*DA=<CF48::=>GG(C9(,)()./,63F3;+/BFB3?@DD;):;77:51(*-4(((78*<8((5?()05<GC141299(3:B(*(2-(-(-<)((
@M04650:207:000000000-C238N:1:1101:11000:4168 2:N:0:19
GGACTACAAGGGTTTCTAATCCTGTTTGCTCCCCACGCTTTCGAGCCTCAGCGTCAGTTACAGACCAGAGAGTCGCCTTCGCCACTGGTGTTCCTCCACATATCTACGCATTTCACCGCTACACATGGAATTCCACTCTCCTCTCCTGCACTCAAGTCTCCCAGTTTCCAATGCACACAATGGTTGAGCCACTGCCTTTTACATCAGACTTAAGAAACCACCTGCGCTCGCTTTACGCCCAATAAATCCGGACAACGCTTGGGACCTACGTATTACCGCGGCTGCTGGCACGTACTTAGCC
+
@CCCB<FFGGGGGGGGGGGGGGDGGGGGGAGGGCGGGGGGFGGGGGGGGFGGGEGGGGGFFGFFGGGGGGGGGFFFECFFCFGGGGGGGGFFFGGGGFGGGGFGGFAD7@ECAEFFGGGD>:EFGGGGGFGGGGGGF8FFFGCDGFA8FF8?FFGGGGGGGGGGFFFFFCFCDFGGGGEC8FFGGGFCGFF7CEFFGGGFFFGFFGGFFCCFFGGGFD8CDG22)@=>@DF?(5BEEDGFE2@EFGFC<A>?6.*3<@0(37D:D805>:2><86<01,9>FF>00).(*.:::1(-9494
@M04650:207:000000000-C238N:1:1101:16863:4198 2:N:0:19
GGACTACCAGGGTATCTAATCCTGTTTGCTCCCCACGCTTTCGAGCCTCAGCGTCAGTTACAGACCAGAGAGCCGCCTTCGCCACTGGTGTTCCTCCATATATCTACGCATTTCACCGCTACACATGGAATTCCACTCTCCTCTTCTGCACTCAAGTCTCCCAGTTTCCAATGACCCTCCCCGGTTGAGCCGGGGGCTTTCACATCAGACTTAAGAAACCGCCTGCGCTCGCTTTACGCCCAATAAATCCGGACAACGCTTGCCACCTACGTATTACCGCGGCTGCTGGCACGTAGTTAGC
+
-AACCEFGGGDEGGG9FFFGAEFGFGFEGGGGGCCC@FEGGGEFGGGGGE@FGGGGGFGCFAFFFFGF@FGFGGGGDCFFFGGGGDGGGGGGGG,<AFFGGGCEFGEC7CFFFGGGFEEGDGGFGFCFE5EFGFGGGGFF@FFBAAFEG;CDGG8EGFCFAEEFFFGFFCGCCFFGGFG8=CEEGEGDCGC>C*@555@,8BCF6FGF=FF768=;@8FFBG>FFFFD;C06?*<A=:CEEB6:FG4)*9@66>D1*260,(9:7E<1::B8)3.)+::>9,7B>B40:*4C<.2,4+6<6
@M04650:207:000000000-C238N:1:1101:8041:4238 2:N:0:19
GGACTACAGGGGTTTCTAATCCTGTTTGCTCCCCACGCTTTCGCACCTGAGCGTCAGTCTTTGTCCAGGGGGCCGCCTTCGCCACCGGTATTCCTCCAGATCTCTACGCATTTCACCGCTACACGTGGAATTCCACTCTCCTCTTCTGCACTCAAGTTCTCCAGTTTCCAATGACCCTCCCCGGTTGAGCCGGGGGCTTTCACATCAGACTTAAAGAACCGCCTGCGCTCGCTTTACGCCCAATAAATCCGGACAACGCTTGCCACCTACGTATTACCGCGGCTGCTGGCACGTAGTTAGC
+
CCCCCGGGGGGGGGGGGGGGGGGGGGGGGGGGGGGGGGGGGGGGGGGGGGGGGGGGGGGGCGGGGGGGGGGGGGGGGGGGGGGGGGGGGGGGGGFGGGGAEFGGGDFFGGGGGDFGGGGGGEEFECGGFEFFGGCGGG8FFGGFGG9EDCFF?DGFFFGGGCEFAGGGFFF;FCFGFGGGGEGGGGGG7>DE5CEGGGFGGFGF+6CF@GGFEGDGF@FG;C9BF>>B0<96?5:<F?GGDB?F>C-::?)40>D0C9F<1:F?GG<7?BBB2C3>FF?F;16>>??F>G?F?2<66+664
@M04650:207:000000000-C238N:1:1101:6694:4239 2:N:0:19
GGACTACCGGGGTTCTAATCCTGTTTGCTCCCCACGCTTTCGCACCTGAGCGTCAGTATTCGTCCAGGGGGCCGCCTTCGCCACCGGTATTCCTCCAGATCTCTACGCATTTCACCGCTACACCTGGAATTCTACCCCCCTCTACGAGACTCAAGCTGACCAGTATCAGATGCAGTTCCCAGGTTGAGCCCGGGGATTTCACACCTGACTTAATCAACCGCCTGCGTGCGCTTTACGCCCCGCACTTCCGGTTAACGCTTGCACCCCCCGTATTCACCTGGCTGCTGGCCCGGGATTGGCC
+
@CCCCGFC@@ECFFGGFD,6CCC@CF@9F<@6@6@C7FG8,@CFDG8EFFC7@6@:6,,<,,:,88EFCEGCC+>>,?F=4B++?>:@==FCD,,AE<<,,,44@==E+48?,?CF7:8C7,=D8,A8=,77==@9DDCFCDG*7+++8@=;@89ECF:CECC7,@C2DC,>?FGGGCFC7,*?C<>C?FGE/4*:<4FACFG)5**)/;:>)++163C)(936,.-70790-*9<::EE*,(-)1))2..3,8>>3((-8<4,*2((,((,.8:-0*.(,,2:()3((*-*3(((.2,(,
@M04650:207:000000000-C238N:1:1101:8163:4250 2:N:0:19
GGACTACCAGGGTATCTAATCCTGGTTGCTCCCCACGCTTTCGCACCTGAGCGTCAGTCTTCGTCCAGGGGGCGGCCTGCGCCACCGGTATTCCTCCAGATCTCTCCGCATTTCACCGCTACACCTGGAATTCTACCCCCCTCTACGAGCCTCGAGCTTGCCAGTTTCAAATGCAGTTCCCAGGTTGAGCCCGGGGATTTCACATCTGACTTAACAAACAGCCGGCGTGAGATTTACGCCCAGTAATTCCGAGACACGCTTGACCCCTCCGTCTTACCGCGGGTGGTGTCCCGTGATGAGC
+
CC-@CDGCE<FFGGF,C,FFG9CF-,;BF,<@<BEFEGG7@?FDGFFEA,@<F@6@FEGGGGGGGGGGFCCF++8@:E+,>4B++A=@FGGA,E,5,?8F?F=F9,,++8+85,EF9CC>8=F8D=F8BDF79DF,A,+8@C>FGF8@**4;D*>E782:@7E,FCFFF,,BD?9C<+:++?28<:FC+85575::CDFE7F+8***/6C7F9FG76:G78F6(7B97(*(-)3*)/485:(.(2246>=)(()/,*-16(2*)*;<((,4((2(.+7((,(((((-(,+-+-((((06).
@M04650:207:000000000-C238N:1:1101:6456:4270 2:N:0:19
GGACTACACGGGTTTCTAATCCTGTTTGCTCCCCACGCTTTCGCACCTGAGCGTCAGTCTTCGTCCAGGGGGCCGCCTTCGCCACCGGTCTTCCTCCAGATCTCTACGCATTTCACCGCTACACCTGGAATTCTACCCCCCTCTACGAGACTCTAGCTTGCCAGTTTCAAATGCAGTTCCCAGGTTGAGCCCGGGGATTTCACATCTGACTTGACAAACCGCCTGCGTGCGCTTTACGCCCAGTAATTCCGATTAACGCTTGCCCCCTCCGTATTACCGCGGCTGCTGGCACGGATTTAGC
+
CCCCCGGFGE7CGGGGGGAFGGGGFGGGGGGGGGGGCGGGGGFEDGGGG8CFGGGGGGEGDGGFGGCA<,FGGGDGEEGGGCFGGG:FF+BFFGGGGFFGGFFGGFG:FEGEFGGGGGGGGDEFFFGF<BDFGGGFFGDFGGGACGGE>7E5CA,@FE9BDD7@FCGGC=>E:<,=F::EG9DCFGGG,CFCCEEGCDFGGF;6:CFAEGFD)0;;6;F36D63:F971DFF>E>2*4CC*4(.:C2:FB;11BG9*490(8*,6@>FFF>B08>)<:(339049?DFFD<??>B6(3.)-
@M04650:207:000000000-C238N:1:1101:15619:4282 2:N:0:19
GGACTACAGGGGTTTCTAATCCTGTTTGCTCCCCACGCTTTCGAGCCTCAGCGTCAGTTACAGACCAGAGAGTCGCCTTCGCCACTGGTGTTCCTCCACATATCTACGCATTTCACCGCTACACGTGGAATTCCACTCTCCTCTTCTGCACTCAAGTTCTCCAGTTTCCAATGACCCTCCCCGGTTGAGCCGGGGGCTTTCACATCAGACTTAAAGAACCGCCTGCGCTCGCTTTACGCCCACTAAATCCGGACAACGCTTGCCACCTACGTATTACCGCGGCTGCTGGCACGTAGTTAGC
+
CCCCCFGGGGGGGGGGGGGGGGGGGGGGGGGGGGGGGGGGGGGFGGGGGGGGGGGGGGGGGGGGGGGGGGGGGGGGGGGGGGGGGGGGGGGGGGGGGGGGGGGFCEEGGGGGFGGGGGGGGGGGGEGGFEGGGGGGGGCFGFGFGGGGGGGFGGGGGGGGGGGGDGGGGFDEGCFFCFGGGGGDCED<CFDGGGGGGGGGFFGFCFFF=FGGFGFFFDDF@G>?;F;B0C@9?FFF8?GGGF(2CF>2*?:>1<GFGF;BFFG:F6<B?FB(.<>B?F007(((-4)).*4C?31((36:5
@M04650:207:000000000-C238N:1:1101:12956:4303 2:N:0:19
GGACTACAAGGGTTTCTAATCCTGTTTGCTCCCCACGCTTTCGAGCCTCAGTGTCAGTTACAGGCCAGAGAGCCGCTTTCGCCTCCGGTGTTCCTCCATATATCTACGCATTTCACCGCTACACATGGAATTCCACTCTCCTCTCCTGCACTCAAGTCTCCCAGTTTCCAATGCACACAATGGTTGAGCCACTGCCTTTTACATCAGACTTAAGAAACCACCTGCGCTCGCTTTACGCCCAATAAATCCGGACAACGCTTGGGACCTACGTATTAACGCGGCTGCTGGCCCGTAGTTAGCC
+
CCCCCGGGGGGGGGGGGGGEGGGGGGGGGGGGGGGGGGGGGGGGDFGGGCGGGGGGGGGGEGGGGGGGGGGGGGGGGDFGGGGGGGGGCGGGDGGGGGGGGGGGFGGGGGGGGGGGGGGGGGGGGGGGGGFFGGGGGGFGGGGFGGGGGGGFGGGGGGGFGGGCA;DEGGGGGC9ADGGGGGGGECFC?EFFFGGGGGGGGFGFFGG5CCFGFFFGFDCFF4>EFFBE=5=@F?88428<C=D);;3?40)(.5DDG9?;?(9<FC?7?FFF)+))3743>F0222),4*,:((4-6<:).
@M04650:207:000000000-C238N:1:1101:26524:4384 2:N:0:19
GGACTACCAGGGTTTCTAATCCTGTTTGCTCCCCACGCTTTCGCACCTGAGCGTCAGTCTTTGTCCAGGGGGCCGCCTTCGCCACCGGTATTCCTCCAGATCTCTACGCATTTCACCGCTACACCTGGAATTCTACCCCCCTCTACAAGACTCTAGCTGACCAGTTTCAAATGCAGTTCCCAAGTTAAGCTCGGGGATTTCCCATCTGACTTAATCAACCGCCTGCGTTCGCTTTACGCCCAGTACTTCCGATTAACGCTTGCACCCTCCGTCTTCCCGCGTCTGCTGGCACGGAGTTAGC
+
CCCCCFFFA@EGGGGGGGGGGGGGGGFGFGFGGGGGEFEGGGG7CFGFFEFFGGGGGGCFG9,CFDEFD7@CGGCGGGE9FEGGGCC=F+DFGGD<E,ACCGFGGGGGE:=FAEGGGCC=CCFF8EFG8FFGGCDFGEDFED8DFD9@,6@FGCE,8@;,@F,,@,@E,DCB+;,5<2@DFFDFFGFCFG,99*:C)84,2+29+2=8C7D>CCFGF<FG(5(/(;9.(92(,A568(22*4:B7*6<7?)4(.>:F:B11:G?GF?<(-96(21)39(12-(-:A4)57:C<(36<6<>5
@M04650:207:000000000-C238N:1:1101:18784:4394 2:N:0:19
GGACTACAGGGGTATCTAATCCTGTTTGCTCCCCACGCTTTCGCACCTGAGCGTCAGTCTTCGTCCAGGGGGCCGCCTTCGCCACCGGTATTCCTCCAGATCTCTACGCATTTCACCGCTACACCTGGAATTCTACCCCCCTCTACGAGACTCTAGCTTGCCAGTTTCAAATGCAGTTCCCAGGTTGAGCCCGGGGATTTCACATCTGACTTAACAAACCGCCTGCGTGCTCTGTATGCCCAGTAATTCCGCTTAACGCTTGCACCCTCCGTTTTACCGCGGCTGCTGGCACGGCTTTAGC
+
CCCCCFGGGGGDGGGGGGAEFGGGGGGGGGGGGGGGGG7FFFGGGGGGD,F8BFFGCGGDCFGGGGDF68CEG@FGCEGGGEGCGGGGGEGGGGFGGCGGGFFFGFFGGGGGGGFGGGGGDE9=AFF8A,5DGGGGD=DCGGGBFFG>:+:CFFGEFGGG5:,@FGGGGGFG+,,2=DFF9:FC>FGFD@7C55:?<D7@CFFCAGF86F>CEGGFF;F*43:D;A>>?C(6<+1-*.<9EB:(::)-?*0(,7<4??((4(*)2:2(-,4()+-4C*-(3((-(-5755(3(4,((+.6)
@M04650:207:000000000-C238N:1:1101:15279:4398 2:N:0:19
GGACTACAGGGGTTTCTAAGCCTGTTTGCTCCCCACCCTTTCGCTCCTCAGCGTCAGTTACGGCCCAGAGATCTGCCTTCGCCATCGGTGTTCCTCCTGATATCTGCGCATTCCACCGCTACACCAGGAATTCCAATCTCCCCTACCGCACTCTAGTCTGCCCGTACCCACTGCAGGCCCGAGGTTGAGCCTCGGGATTTCACAGCAGACGCGACAAACCGCCTACGAGCTCTTTACGCCGAATAATTCCGGATAACGCTTGCGCCCTACGAATTACCGCGGCTGCTGCCGCGTAGTTAGC
+
CCCCCGGGGGGGCFGGGGGGGGGGGGGGGGGGGGGGGGGGGGGGGFGFFGGGGGGGGEFGGGGGGGGGGGGGGGFGGGFGGGG@FGGGGGGFFFGGGGGGGFFGGGGGGGGGGGGGGEGDC:FGGCFGFGGGGGFGFGDFFFEDEGGGDDEDGFGFGGGGGGGEFCEGG@>FCGGGC>E+:FEGFDC6EGGGGGGCDDGGG6BAFGGFDG)9>5CGBFGGBD>6<?:E:<1?BG4)0(;**(-8CCDBGFF085C)0(41(-<6DGF9BF0(,;1-97(7>(30,(,5)*(1-,(-3<6).
@M04650:207:000000000-C238N:1:1101:19659:4414 2:N:0:19
GGACTACTGGGGTATCTAATCCTGTTTGCTCCCCACGCTTTCGAGCCTCAGCGTCAGTTACAGACCAGAGAGCCGCCTTCGCCACTGGTGTTCCTCCATATATCTACGCATTTCACCGCTACACATGGAATTCCACTCTCCTCTTCTGCACTCAAGTTCTCCAGTTTCCAATGACCCTCCCCGGTTGAGCCGGGGGCTTTCACATCAGACTTAAAGAACCGCCTGCGCTCGCTTTACGCCCAATAAATCCGGACAACGCTTGCCACCTACGTATTACCGCGGCTGCTGGCACGGAGTTAGC
+
CCCCCGGGGGGGGGGGGGGGGGGGGGGGGGGGGGGGGGGGGGGGGGGGGGGGGEGGGGAFGGGGGGGGGGGGGGGDGDGGGGGGGGGGGGGGGGGCGGGGGGGGGGGGGGCCGCGGDGGGGGGGGGGGFFFGGGGGGGGGGGGBGGD=FCFFGCGGGGGGGGGGFGGGGGGGGGGGGGGGGGGGGGGGGGGGGDGGGGGGGFCB8DGFFGDFFGGGFDGG9D>(/=>F(:9>0*5A?08:E<1(2:4):65(4@DFC>>:?:7::9(.52:43354+7869>FF9(.)4:1C1(((-8-64
@M04650:207:000000000-C238N:1:1101:8706:4467 2:N:0:19
GGACTACCAGGGTATCTAATCCTGTTTGCTCCCCACGCTTTCGAGCCTCAGTGTCAGTTACAGGCCAGAGAGCCGCTTTCGCCTCCGGTGTTCCTCCATATATCTACGCATTTCACCGCTACACGTGGAATTCCACTCTCCTCTTCTGCACTCAAGTTCTCCAGTTTCCAATGACCCTCCCCGGTTGAGCCGGGGGCTTTCACATCAGACTTAAAGAACCGCCTGCGCTCGCTTTACGCCCAATAAATCCGGACAACGCTTGCCACCTACGTATTACCGCGGCTGCTGGCACGTAGTGAGC
+
CCCCCGGGGGGGGGGGGGGGGGGGGGGGGGGGGGGGGGGGGGGGGGGGGFGGGGGGGGGGGGGGGGGGGGGGGGDGGGGGGGGGGGGEEGGFDGGGGGGGGGGGGGGGGGGGGDFDFG6DGGGGGGGGGGGFGGGCGGGGF8DF8EEGGFGFGDF?DFGGGGGGFGGGGGGGFFGGGCGGGECCCFCGGGGGGEDGGC<6?FFFFFFFEFGG=DDFA3E4()7;6F,::7,4(*0-9:EG52?0*::A7;;;07DFC69?(:F?FC1:30(48<:>F>,(4(39(-.25/.9?B?:(+)).
@M04650:207:000000000-C238N:1:1101:12140:4515 2:N:0:19
GGACTACCGGGGTTTCTAATCCTGTTTGCTCCCCACGCTTTCGCGCCTCAGCGTCAGTTACAGACCAGAGAGCCGCCTTCGCCACCGGTGTTCCTCCAGATATCTACGCATTTCACCGCTACACCGGGAATTCCACTCTCCTCTACTGCACTCCAGTCCTCCAGTTTCCAATGCCGCTCCCCGGTTGAGCCGGGGGCTTTCACACCAGACTTAACGAACCGCCTACGCTCCCTTTACGCCCAGTAAATCCGGCCAACGCTTGCCCCCTCCGTCTTACCGCGGCTGCTGGCACGTAGTTAGC
+
CCCCCGG,@FGGGFGGGGGGGGGGGGGGGGGGGGGGGGGBFGG,CFGGGGGGGGGGG<,CF<C,CFGGCF@:,BFGGGGGGGGGG,FGGEGGG?FGGF,CFAFGGGGFGGGG9FFGGGGDGGGG8+@FFCFFFFGC8D,@FGGF2DFGACFFG,@F=5>,@FG?@9:EFE,,4,4*1*4@*6*>FCC6CFE**==CD)C9F+<7)9*)(9<762075(/C>C3:,71B(C(4(<6<F0*?*0((*2--7?79()/3FB9(28C3*:90(33<(21<GF((-31(3:2):G:FF1(4(2.).
@M04650:207:000000000-C238N:1:1101:10458:4524 2:N:0:19
GGACTACCGGGGTATCTAATCCTGTTTGCTCCCCACGCTTTCGCACCTGAGCGTCAGTCTTTGTCCAGGGGGCCGCCTTCGCCACCGGTATTCCTCCAGATCTCTACGCATTTCACCGCTACACCTGGAATTCTACCCCCCTCTACAAGACTCTAGCTTGCCAGTTTCAAATGCAGTTCCCAAGTTAAGCTCGGGGATTTCACATCTGACTTAACAAACCGCCTGCGCACGCTTTACGCCCAGTAATTCCGATTAACGCTCGCACCCTACGTATTACCGCGGCTGCTGGCACGTAGTTAGC
+
CCCCCGGGGGGGGGGGGGGGGGGGGGGGGGGGGGGGGGGGGGGGGGGFGFEFGGGGGGGGGGGGGGGFGGGGGGGGGGFGGGGGGGGGGGGGGGGGGGGGGGFGF9FCFFGGGGGGGGGGEG?DGGGGCFGGGGGFGGGGGGGFFGGGGGGFGFGGGGGGGGGFFGCFGAFFGGGFCCFGFGGGGGGGGG?CCGGGGDGGGFGFFGCF3:FCEGDCF?GGFG>@FFFDFGF;:CFFFF8EE?0:FG<9FFFB(09>DBF?:670/C??:8:?<CBA?D((,49;9B??(:1A:13(2CA>6
@M04650:207:000000000-C238N:1:1101:11105:4541 2:N:0:19
GGACTACAGGGGTATCTAATCCTGTTTGCTCCCCACGCTTTCGAGCCTCAGCGTCAGATACAGACCAGAGAGTCGCCTTCGCCACGGGTGTTCCTCCACATATCTACGCATTTCACCGCTACACATGGAATTCCACTCTCCTCTGCTGCACTCAAGTCGCCCAGTCTCCAAGGACCCTCCCCGGTTGAGCCGGGGGCTTTCACAGCAGACTTAAGAAACCGCCTGCGCTCGCTTTACGCCCACTAAAGCCGGACAACGCTCGCCACCTACGGATTAACGCGGCTGCTGGCACGGAGTGAAC
+
CCCCCGGGFFGGGGDF@FGGGGGGGGGGG9FAFFGGGGGFGGG@FF74AFFGGGGGG,,<CFGFGGGGG,CB,:FCCFGGGGCFC+>ECBFGGGGGGG<EF<EDDGGGGFCFFGGGGEGGEEGF@FEGGGGCEFCAFG8B88=F,96=F8E88DFG:=+6=>>D@,67DDG,+,5+1+4:9@E3@FCCGF@91;EGG)4>+;F=+18;,C*2>:+:A3**:3:<BF>@(*(3-A)<7?E>E:-:74:)*051(.12716((-91783(3>((-:()+:43(2((,(4707094((--*)))
@M04650:207:000000000-C238N:1:1101:16266:4542 2:N:0:19
GGACTACTGGGGTTTCTAATCCTGTTTGCTCCCCACGCTTTCGAGCCTCAGCGTCAGTTACAGACCAGAGAGTCGCCTTCGCCACTGGTGTTCCTCCACATATCTACGCATTTCACCGCTACACGTGGAATTCCACTCTCCTCTTCTGCACTCAAGTTCTCCAGTTTCCAATGACCCTCCCCGGTTGAGCCGGGGGCTTTCACATCAGACTTAAAGAACCGCCTGCGCTCGCTTTACGCCCAATAAATCCGGACAACGCTTGCCACCTACGTATTACCGCGGCTGCTGGCACGTAGTTAGC
+
CCCCCGGGGGGGBFGGGGGGGGGGGGGGGGGGGGGGGGGGGGGGGGGGGGGGGGGGGFGGGGGGGGGDFGGGGGGGGGGGGGGGEGGGEGDFGGGGGGGGGGGGGGGG>CFCGGGGGGGDGFGGEGGGCEEFBGGGGGFGGGGFGGGGCFGFGGGGGGGFGGGGFGGGGGGFCGGFGGGGGGGGFGGGGGGGGGGGD4FCGFG=FFGFE;DCEGGGFDGG>G0;0=>81C>F0C)6F?EGGF?FFF<BF@B06>DB499??FGFGGF?B?:77C?A7C?;FB>001::2C:93:??:F)))
@M04650:207:000000000-C238N:1:1101:18482:4552 2:N:0:19
GGACTACTGGGGTATCTAATCCTGTTTGCTCCCCACGCTTTCGCACCTGAGCGTCAGTCTTTGTCCAGGGGGCCGCCTTCGCCACCGGTATTCCTCCAGATCTCTACGCATTTCACCGCTACACCTGGAATTCTACCCCCCTCTACAAGACTCTAGCTGACCAGTTTCAAATGCAGTTCCCAAGTTAAGCTCGGGGATTTCACATCTGACTTAAGCAACCGCCTGCGTGCGCTTTACGCCCAGTAATTCCGATTAACGCTCGCACCCTACGTTTTACAGCGGCGGCTGGCACGTGTTTACC
+
CCCCCFFGGGGGGGGGGGGGGGGGGGGGGGEFGGGGDGGGGGGGGGGFGFFGGGGGGGGGGGGGGFGGGGGGGGGGGGGGGGGGGGGGGDGGGGGGGGGFFGGGGGGGGGGGGGGGGGGGGGGGGFGFFGGGGG;FFGGDGGGFGFGFFCFFGAEGGGGGGDGGGGGD;,@E+,,7AFGGCFDCDCFFFGEFGGGCDDFFGFCFFGGFFGGC=++0=1CG9GFDFF6.(89((:7>6<GC81(.:::4?7)(8B<.*(-(4,<9DE:4(.47(A,):*).(((((4((3C0?(,((.26))
@M04650:207:000000000-C238N:1:1101:10332:4566 2:N:0:19
GGACTACCGGGGTTTCTAATCCTGTTTGCTCCCCATGCTCTCATGCCTCAGCGTCAGTTACAGTCCAGTAAGTCGCCTTCGCCACTGGTGTTCTTCCTAATCTCTACGCATTTCACCGCTACACTAGGAATTCCACTTACCTCTCCTGCACTCTAGTTACACAGTTTTATGTGCTTTCTACAGGTTAAGCCTATATATTTAACACATAACTTATCTAACCGCCTACGCATCCTTTACGCCCAGTTATTCCGAACAACGCTTGCCACCTACGTATTCCCGCGGCTGCTGGCACGTAGTTATC
+
CCCCCGGGGGGGGGGGGGGGGGGGGGGGGGGGGGGFGGGGGFGGGGGGGGGGGGGGGEGGGGGFGGGGGGGGGGGGGGGGFGGDEFGGGCGEC<FGFGGGGGGGGCE@FFEGGGGGGGGGGGEFGGGFFGGGGGDGGGFGGGGFGGGGDFGFFEGGGGGGGFGFGGFFFCCFFGGGGGGGGDDGGGGGDGGGGGGFGGGE@DDCA9?AC??CEFGGFFG+5>5>DFDEDD9BEGFEFAGG:=B=8=??:8?>@))6496?@DG1:9=;168@37331>;>>6>>0<70>E:6-3:03C)))
@M04650:207:000000000-C238N:1:1101:16626:4589 2:N:0:19
GGACTACTAGGGTTTCTAATCCTGTTCGCTACCCATGCTTTCGCTCCTCAGCGTCAGTAACTGCCCAGAGACCTGCCTTCGCCATCGGTGTTCCTCCTGATATCTGCGCATTTCACCGCTACACCAGGAATTCCAGTCTCCCCTACAGTACTCAAGTTATGCCCGTATCGCCTGCACGCCCGGAGTTAAGCCACGGAATTTCACAGACGACGTGACAAACCACCTACGAGCTCTTTACGCCAAGTAATTCCGGACAACGCTCGCACCCTACGAATTACCGCGGCTGCGGGCACGGCGTT
+
CCCCCGGGGGGGGGGGGGGGGGGGGGGGGGGGGGGGGGGGGGGEEGGGGGGGGGGGGGGGG,FFEGGGGGGGGGGGG?FGGGGGGGGGGGFGGGGGGGGGGGGGGGGGGEGGGGGGGGGGGGGG8=FCFEGFDFGGGGGGGGGFFGFG<EFFGGGGGAFCDFC@FGEFEGG7=D8@EGGGECCGGGFGDFGG,:@EGGGG>9;BFFFF>DCD@DGG64,;>GFFDF@B?DB;F9AECEGCG990+2957C/443C3*.,(((/4D890-326(2487C-49>FB>BF(1*1*((((,24
@M04650:207:000000000-C238N:1:1101:17943:4675 2:N:0:19
GGACTACTCGGGTATCTAATCCTGTTTGCTCCCCACGCTTTCGCACCTGAGCGTCAGTCTTTGTCCAGGGGGCCGCCTTCGCCACCGGTATTCCTCCAGATCTCTACGCATTTCACCGCTACACCTGGAATTCTACCCCCCTCTACAAGACTCTAGCTGACCAGTTTCAAATGCAGTTCCCAAGTTAAGCTCGGGGATTTCACATCTGACTTAATCAACCGCCTGCGTGCGCTTTACGCCCAGTAATTCCGATTAACGCTTGCACCCTCCGTATTACCGCGGCTGCTGGCACGGAGTTAGC
+
CCCCCGGGGGGGGCGGGGGGGGGGGGGGGGGGGGGGGGGGGGGGGGGGFGGGEGGGGFFG9EFGGGGGGDDFGGGGGGGGGGGGGGGGGGGGGGGGGGDGGGGGGGGGGGEGGGGGGGGGGGGGGGGGGGGGGGFGFGGGGGGFGGGFGGGF6;FFGFD9FFGGGFGCCGGGGGFGGGGGGGFFGFCGGGDC>CGC5CGFGFGFFG=BEGGGF=7+1/<DB39DFFFF?G@@BE>>F?GGG?15CFAACF??(8DFC4>FB<35CG68<:;6<EB2@D?16479>()54C:GBB>FF?9).
@M04650:207:000000000-C238N:1:1101:18777:4684 2:N:0:19
GGACTACTGGGGTTTCTAATCCTGTTTGCTCCCCACGCTTTCGTGCATGAGCGTCAGTACAGGTCCAGGGGATTGCCTTCGCCATCGGTGTTCCTCCGCATATCTACGCATTTCACTGCTACACGCGGAATTCCATCCCCCTCTACCGTACTCTAGCCATGCAGTCACAAATGCAGTTCCCAGGTTGAGCCCGGGGATTTCACATCTGTCTTACATAACCGCCTGCGCACGCTTTACGCCCAGTAATTCCGATTAACGCTCGCCCCCTACGTATTACCGCGGCTCCTGGCACGTAGTTAGC
+
CCCCCFGGGGGGGGGGGGGGGGAGGGGGGGGGGGGGGGGGGGGGGGGGGGGGGGGGGGGGGGGGGGGGGGGGGGGGGGGGGGGGGGGGGGGGGGGGGGGGGGGGGGGGGGGGGGGGGGGGGGGGGGGGGGGGGGGGGGGGGDGFGGGDGGGFGGGGGGGGFGGGFGGGGG8CFAFGGGGGGGGGGGGGGGGGGGGGGGGGGFFFFGFFFG7848CGFFGG9<;<DFF:(CBF@G:CFFGGE?:?GFDDGF@:1>GAF?12:63(1C>B?F??FGBBGF((((49((8>7E7E:8?BFGAA6
@M04650:207:000000000-C238N:1:1101:10824:4689 2:N:0:19
GGACTACCGGGGTTTCTAATCCTGTTTGCTCCCCACGCTTTCGCACCTGAGCGTCAGTCTTTGTCCAGGGGGCCGCCTTCGCCACCGGTATTCCTCCAGATCTCTACGCATTTCACCGCTACACCTGGAATTCTACCCCCCTCTACAAGACTCTAGCTTGCCAGTTTCAAATGCAGTTCCCAAGTTAAGCTCGGGGATTTCACATCTGACTTAACAAACCGCCTGCGTGCGCTTTACGCCCAGTAATTCCGATTAACGCTTGCACCCTCCGTATTACCGCGGCTGCTGGCACGGAGTTAGC
+
CCCCCGGGGGGGGGGGGGGGGGGGGGGGGGGGGGGGGGGGGGGGGGGGGGGGGGGDGGDGGGGGGGGFFGGGGGGGGGGGGDGGGGGGGGGGGGGGGFCEEFGCEGGGGGGGGGGGGGGDCFGGGGGGGGGGGGGDFGGGGGGFGGGGGGGFGAEEFGGGGGGGGGGGGAFACFGGGGGGGGGGGGGGFF;EGG=EGDFCDFGFA77A?>F7737:F@GGFDBF0517036;>5<4*4;CC??:FFFBG*)-6>DBFFF?FBF<FGFF:4;B?CBFGF?>F969B6::0>19(1302894.
@M04650:207:000000000-C238N:1:1101:17899:4701 2:N:0:19
GGACTACGGGGTTTCTAATCCTGTTTGCTCCCCACGCTTTCGAGCCTCAGCGTCAGTTACAGACCAGAGAGTCGCCTTCGCCACTGGTGTTCCTCCACATATCTACGCATTTCACCGCTACACGTGGAATTCCACTCTCCTCTTCTGCACTCAAGTTCTCCAGTTTCCAATGACCCTCCCCGGTTGAGCCGGGGGCTTTCACATCAGACTTAAAGAACCGCCTGCGCTCGCTTTACGCCCAATAAATCCGGACAACGCTTGCACCCTCCGTATTACCGCGGCTGCTGGCCCGGAGTTAGCC
+
CCCCCGGGGGGGGGGGGGGGGGGGGGGGGGGGGGGGGGGGGGGGGGGGGGGGGGGEFGGGGGFGGGGGGFGGGGGG:C9DEGEGGGGEC6BFGFFFGGGGGDGFC9CCCEEGEFFFDGECGEGEGGGGCDFEFFDEE9DFF?EFGFGGFG9DGGF:DFGGGGFEGFFFFCCDFGGGGGGGGG63CCFGGGGG5;EGGGGF7=EFFGG43CFGFG+@FDGG@DDFFFF>;CB1?C=:BB8EGFFB7C<>CDB0()9<99?:BF6)CE:289B??GA<GD(4,1((3))(-*4:3(,4:+))4
@M04650:207:000000000-C238N:1:1101:6978:4745 2:N:0:19
GGACTACCCGGGTTTCTAATCCTGTTTGCTCCCCACGCTTTCGCACCTGAGCGTCAGTCTTCGTCCAGGGGGCCGCCTTCGCCACCGGTATTCCTCCAGATCTCTACGCATTTCACCGCTACACCTGGAATTCTACCCCCCTCTACGAGACTCAAGCTGACCAGTATCAGATGCAGTTCCCAGGTTGAGCCCGGGGATTTCACATCTGACTTAATCAACCGCCTGCGTGCGCTTTACGCCCAGTAATTCCGATTAACGCTTGCACCCTCCGTATTACCGCGGCTGCTGGCACGGAGTTAGC
+
CCCCCGGGGGGGGGGGGGGFGGGGGGGGGGGGGGGGEGGGGFGGGGGGGGGGGGGGGGGGGFGGGGGGGGGGGGGGGGGGGGGGGGGGGGGGGGGGGGGGGGGGGGGFGGGGGGGGGGGGGGGGGGGGFGGGGFGGGGGGGGGFGGC6FGEFGGFGGFGGGGGGGGFGGGGGGGGFCFFCFFFCFGFGGGGGGGGGDGFCFFEF6C7@?CFGFGGGFEG*7836?FFF0D>F9GFBF?G?E0?BGGFAGFF03>DAG69:61C?FG(4(403?6()<72;>>0((,4?0*(326;6?C:2.
@M04650:207:000000000-C238N:1:1101:6073:4769 2:N:0:19
GGACTACAAGGGTATCTAATCCTGTTTGCTCCCCATGCTCTCATGCCTCAGCGTCAGTTACAGTCCAGTAAGTCGCCTTCGCCACTGGTGTTCTTCCTAATCTCTACGCATTTCACCGCTACACTAGGAATTCCACTTACCTCTCCTGCACTCTAGTTACACAGTTTTATGTGCTTTCTACAGGTTAAGCCTATATATTTAACACATAACTTATCTAACCGCCTACGCATCCTTTACGCCCAGTTATTCCGAACAACGCTTGCCACCTACGTATTACCGCGGCTGCTGTCACGTAGTTATC
+
AC@C,CFGGGCFFFGGGGFGGGGGGGGGGGGGGGGG8FFFFE<FCCGGGCGGGGGGGGGGGGGGGGFGGGGGFFEGEGGG@FGGGGGDGGGGGGFGGGGFGGGGGCFCEEGGGGGGGGGGGGDFCGG8=AFGGGGGGGGGGGGFGGGGGGGFGFFDGGGFGGG8?EGGGGGG@DAFGGDAFFG8FGAFCGDGFFFGCFFFFDFFFGGFCGGGFGGGFEG:)=A59FDDAC=E5FFFFFGGGDBEFFECGFA>2?D(79@@@(5;+A@;;E(/)C@6AC(..2((4(:?:F2<6?7((<)).
@M04650:207:000000000-C238N:1:1101:7373:4772 2:N:0:19
GGACTACCCGGGTATCTAATCCTGTTTGCTCCCCACGCTTTCGCACCTGAGCGTCAGTCTTTGTCCAGGGGGCCGCCTTCGCCACCGGTATTCCTCCAGATCTCTACGCATTTCACCGCTACACTAGGAATTCCACTTTTCTCTCCTGCACTCAAGTTTAACAGTTTCCAATGACCTTCCACGGTTGAGCCGTGGGCTTTCACATCAGACTTTTTAAACCACCTGCGCGCGCTTTACGCCCAATAATTCCGGACAACGCTTGCCACCTACGTATTACCGCGGCTGCTGGCACGTAGTTAGC
+
CCCCCGGGFGGGGGGGGGGGGGGGGGGGGGGGGDGGGGGGGGGGGGGGGGGGGGGGGGGGGGGGFFGGGGGGGGGGGGGGGGGGGGGEGGGGGGGGGGGGGGGGGGGGGGGGGGGGGEGGGGGF9DDFFAFC=FFAFGGGFGGFGGGCFGGFGGFGGGGFFGGFFGGFD9FFGGGGEDFCFG>EFGGF6;FECEGGGGFFGFECFFGFEGGG?FGC?>GGFGF1=F;BFGFFF572@?CGG:?FDGFAG7F>BDG?C;92:1CB>CB?B?:<)<><GG0199>02?>B:E?+(.(46F)6:
@M04650:207:000000000-C238N:1:1101:15103:4820 2:N:0:19
GGACTACCCGGGTTTCTAATCCTGTTTGCTCCCCACGCTTTCGAGCCTCAGTGTCAGTTACAGGCCAGAGAGCCGCTTTCGCCTCCGGTGTTCCTCCATATATCTACGCATTTCACCGCTACACCTGGAATTCTACCCCCCTCTACGAGACTCTAGCTTGCCAGTTTCAAATGCAGTTCCCAGGTTGAGCCCGGGGATTTCACATCTGACTTAACAAACCGCCTGCGTGCGCTTTACGCCCAGTAATTCCGATTAACGCTTGCACCCTCCGTATTACCGCGGCTGCTGGCACGTAGTTAGC
+
CCCCCFGGGGGGGGGGGGGGGGGGGGGGGGGGGGGGGGGGGGGGGGGGGGGFGGGGGGGGGGGGGGFG<FGGGFGGGGFGEGGGGGGGEGFEGGGGGGGGGGGGFGFGGGGGGGGGGGGGGGGFGGGGFGGGGGGDFGGGGGGFEDGGGGGFGGGGFG9FEFGG@FAFFFGGGGGDFFFGGFGGGCGGGGGGGEGGGGGFGF96BGGFEGGGFG7FF9CG6DF?6)1>7CBFF=A9F@GGGBB2:::<C?FF0BGF>01<B:FBGGFBF<6<(;:2<F04>211>FF??D(+-47(4E<B:
@M04650:207:000000000-C238N:1:1101:10619:4845 2:N:0:19
GGACTACCGGGGTTTCTAATCCTGTTTGCTCCCCACGCTTTCGCACCTCAGCGTCAGTAATGGTCCAGTGAGCCGCCTTCGCCACTGGTGTTCCTCCGAATATCTACGAATTTCACCTCTACACTCGGAATTCCACTCACCTCTACCATACTCAAGACTTCCAGTATCAAAGGCAGTTCCGGGGTTGAGCCCCGGGATTTCACCCCTGACTTAAAAGTCCGCCTACGTGCGCTTTACGCCCAGTAAAGCCGAACAACGCTAGCCCCCTTCGTATTACAGCGGCTGCTGGCACGAGGTTAGC
+
CCCCC@GGGGGGGGGGFAGGGGFFFGGGGGGGGGGGGGGGGGGGGGGGGCEFDFGGGGGFGDGGGGGGGGGGFGGGGGGGGGGCGGGFGGGGFGGGGGGDGFGGGGCFCFGGGGGGGFCA@FFGGFGGGGGGGGGGGGGFEFF?DDGG9EFF?9>EFFGGGCFGFGFGCFGGGGG6DGGFGGGGG7EGGFGG5?EE>*?F7AGFFD?F@DGCCGG8ABGC?GFF?F186F;>F55)18*?:128CF4):))-7DD:<>F(4174<=99(412<F7><*,.(9(((-,4(*(24<(-(22(.
@M04650:207:000000000-C238N:1:1101:24379:4850 2:N:0:19
GGACTACAGGGGTATCTAATCCTGTTTGCTCCCCACGCTTTCGCACCTGAGCGTCAGTCTTTGTCCAGGGGGCCGCCTTCGCCACCGGTATTCCTCCAGATCTCTACGCATTTCACCGCTACACCTGGAATTCTACCCCCCTCTACAAGACTCTAGCTTGCCAGTTTCAACTGCAGTTCCCAAGTTAAGCTCGGGGATTTCACATCTGACTTAACACACCGCCTGCGTGCGCTTTACGCCCAGTAATTCCGATTAACGCTTGCACCATACGTATTACCGCGGCTGCGGGCACGGAGTTAGC
+
CCCCCE@FECCCFGFGFDDFFGFGEEGGGFEEDC<FGGGDFFFGDFCFDFGFEFCFG@FFFGCE,C<DGCGGGD>CF7F9=BCCFFGGECBEFE8FFG,EGFFEDFEFCEGDFGGGGGGC7@9A=FGEGGGDFFFG,8DCEDCFGGG,3:DAECA9F7,DFE7@F9DFFF,@CFFFGGFG?FGEF?>C:D,<?7;7CDFGGFG812+10=F=6C:7)6=5>G087;,2/:2195@>F?>?::(.::49FBF0:)9):<0((,1<F??)).25<73)<:2(9,,7>:((-52E?>-488:9-
@M04650:207:000000000-C238N:1:1101:13787:4857 2:N:0:19
GGACTACCAGGGTATCTAATCCTGTTTGCTCCCCACGCTTTCGAGCCTCAGCGTCAGTTACAGACCAGAGAGTCGCCTTCGCCACTGGTGTTCCTCCACATATCTACGCATTTCACCGCTACACGTGGAATTCCACTCTCCTCTTCTGCACTCAAGTTCTCCAGTTTCCAATGACCCTCCCCGGTTGAGCCGGGGGCTTTCACATCAGACTTAAAGAACCGCCTGCGCTCGCTTTACGCCCAATAAATCCGGACAACGCTTGGGACCTACGTATTACCGCGACTGCTGGCACGTAGTTAGC
+
CCCCCGGGGGEGGGGGGGGGGGGGGGGGGGGGGGGGGGGGGGGGGGGGGGGGGGGGGGGGGGGGGGGGGGGGFGGGGGGGGGGGGDGGGEGGGGGGGGGGGGGGGGGGGGGGGGGGGGGGGGGGGGGGFF?FGGFGGGGGGGGFEFGGGGGFGGGFFGGGGGGDFAFGGGGGGGGFGGGGGGGGEGGFFGGGGGGDGGGGGCFFFG7ABGGGFG@>F@FD;GFD@FBE6DBFFDFFF?GGGB01CGBBGFFFFFD?439::3>198:074<BBG:AGF?BF(,490-,4C0<<3?F:?926
@M04650:207:000000000-C238N:1:1101:21707:4912 2:N:0:19
GGACTACCCGGGTTTCTAATCCTGTTTGCTCCCCACGCTTTCGCACCTCAGCGTCAGTAATGGACCAGTGAGCCGCCTTCGCCACTGGTGTTCCTCCGAATATCTACGAATTTCACCTCTACACTCGGAATTCCACTCACCTCTTCCATACTCTAGATATCCAGTATCAAAGGCAGTTCCAGGGTTGAGCCCTGGGATTTCACCTCTGACTTAAATATCCGCCTACGTGCGCTTTACGCCCAGTAAATCCGAACAACGCTAGCCCCCTTCGTATTACCGCGGCTGCTGGCACGAAGTTAGC
+
CCCCCGGGGGGGGGGGGGGGGGGGGGGGGGGGGGGGGGGGGGGGGGGGGGGGGGGGGGGGGGGGGGGGGGGGGGGGGGGGGGGGGGGGGGGGGFGGGGGGGGGGGGGGGGGGGGGGGGGGGGGGGFGGGGGGGGGGGGGGGGGFGGGGFGDFGGGGGGGGGGGGGGDGGGGGGGGGGGGGGGGGGFEGGGGGGGGGFC@FFFGFFGGF5@GFFGGGFEG7<?DA@A@F>FFFBEFFFDEGG?F;FGFEGFD<?>GF4304<1C0DGB>F04:???FFD?B9BF0132>?C:<:B(2,A<<)
@M04650:207:000000000-C238N:1:1101:14098:4916 2:N:0:19
GGACTACCAGGGTTTCTAATCCTGTTTGCTCCCCACGCTTTCGCACCTGAGCGTCAGTCTTTGTCCAGGGGGCCGCCTTCGCCACCGGTATTCCTCCAGATCTCTACGCATTTCACCGCTACACCTGGAATTCTACCCCCCTCTACGAGACTCTAGCTTGCCAGTTTCAAATGCAGTTCCCAGGTTGAGCCCGGGGATTTCACATCTGACTTAATCAACCGCCTGCGTGCGCTTTACGCCCAGTAATTCCGATTAACGCTTGCACCCTCCGTATTACCTCGGCTGCTGGCACGGATTTAGC
+
CCCCCGGGGGGGGGGGGGGGGGGGGGGGGGGGGGGGGGGGGGGGGGGGFGGGGGGGGGGGGGGGGGGGGCGGGGGGGGGGGGGGGGEGGGGGGGGGGGGFFGGGGGGGGGGGGGGGGGGGEFGGFGGFGGGGGGGGGGGGGGGFGGGGFGGFGFGGGGGGGGGGGFGGGFGFFFGGGGGGGGGGGGGGGGGGGGGG4CGGG6CFFGGFFGGGFGGGFFGGFGF?0A>>?D(7>DF)96CEGBFFFCA<GF:<FDD2*8981(74DGB0:<;?1C:<G*))(41-2())5EBC((((-C<26
@M04650:207:000000000-C238N:1:1101:6247:4927 2:N:0:19
GGACTACCGGGGTTTCTAATCCTGTTTGCTCCCCACGCTTTCGAGCCTCCGCGTCAGTTACAGACCAGAGAGTCGCCTTCGCCACTGGTGTTCCTCCACATATCTACGCATTTCACCGCTACACGTGGAATTCCACTCTCCTCTTCTGCACTCAAGTTCTCCAGTTTCCAATGACCCTCCCCGGTTGAGCCGGGGGCTTTCACATCAGACTTAAAGCACCGCCTGCGCTCGCTTTACGCCCAATAAATCCGGACAACGCTTGCCACCTACGTATTACCTCGGCTGCTGGCACGTCATTAGC
+
CCCCCGGFEDG>C6FAFGGGDGGFGG,CFFGGGGGGGGGGGECF,:FFG,@FGGGGGDFCFDEEC@FFF,C@EFGGGGGGFFGGGGGCGEFFG9,EF<FFCEF;CF9+@F7FFGGGGGGGCGGGG=FFGFGGFFFFFEAFG+@DAFEGGFGFG?BD3,7;EGGG99EGGGF;+3,,,0@C6>CEE75@?7:*1=C5C>FFFCGFAD+;3CD79;+:+5EF9C9@0>(>0D09:5>262CGG<(.>74)7;E(3))4<>>?BFGF*A?7?B6(.E:<GF))-,(((().(1(+(.((.<)..
@M04650:207:000000000-C238N:1:1101:12023:4954 2:N:0:19
GGACTACTGGGGTATCTAATCCTGTTTGCTCCCCACGCTTTCGTGCATGAGCGTCAGTACAGGCCCAGGGGATTGCCTTCGCCATCGGTGTTCCTCCGCATATCTACGCATTTCACTGCTACACGCGGAATTCCATCCCCCTCTGCCGTACTCTAGCCTTGCAGTCACAAATGCAGTTCCCAGGTTGAGCCCGGGGATTTCACATCTGTCTTGCAAAGCCGCCTGCGCACGCTTTACGCCCAGTAATTCCGATTAACGCTCGCACCCTACGTAATACCGCGGCTGCTGGCACGTAGTTAGC
+
CC@CCGGGGGGDGGGGGGGGGGGGGGGGGGGGGGGGGGGCGCFGGGGGGGGFGGGGGFGGFGFGGE@FGD7:FGEGGDGGGGGGGGGGECGGGFG9FFGGGGGGGGGGBCCFFGGGCFCFGGGGGGGGGGGGFFGFGGDGEDCDGGGEGGEFGGGFGGFG?DE9FGA;EFCGFGEGF7FGGGGGGFGGGCG7EGGGDDGGFFGFFGGFFGFFBF42+685:)6;249E9<>F?=348:CEE634>*64CFF?B)><7360219>GG?0?:18)*-6A9:0>>121(43>5?F?F?<:CA<.
@M04650:207:000000000-C238N:1:1101:11049:4987 2:N:0:19
GGACTACAGGGGTTTCTAATCCTGTTTGCTCCCCACGCTTTCGAGCCTCAGCGTCAGTTACAGACCAGAGAGTCGCCTTCGCCACTGGTGTTCCTCCACATATCTACGCATTTCACCGCTACACGTGGAATTCCACTCTCCTCTTCTGCACTCAAGTTCTCCAGTTTCCAATGACCCTCCCCGGTTGAGCCGGGGGCTTTCACATCAGACTTAAAGAACCGCCTGCGCTCGCTTTACGCCCAATAAATCCGGACAACGCTTGCCACCTACGTATTACCGCGGCTGCTGGCACGTAGTTAGC
+
CCCCCGGGGGGGGGGGGGGGGGGGGGGGGGGGGGGGGGGGGGGGGGGGGFGGGGGGGFGGGGGGGGGGGGGGGGGGGGGGGGGGGGGGGGGGGGGGGGGGGGGGGGGFGGGGGGGGGGGGGGGGGFGGFFFGGGGGGGGGGFGFDGGGGGGF88DFGGGCAEGG?FCCGGGGGGGCFGGGGGG>CFEGGGGGGECE:DGGGFGF8CDFEFCFE:>DF@GG>D0;DF>F9C0>:F34B?GGE?:?DG<DFFF;B@D?59B?:?G>GGF12:?:>EBAGF?0396;06?:BG?9:::?FG:).
@M04650:207:000000000-C238N:1:1101:12969:5028 2:N:0:19
GGACTACTCGGGTTTCTAATCCTGTTTGCTCCCCACGCTTTCGCACCTGAGCGTCAGTCTTCGTCCAGGGGGCCGCCTTCGCCACCGGTATTCCTCCAGATCTCTACGCATTTCACCGCTACACCTGGAATTCTACCCCCCTCTACGAGACTCAAGCTGACCAGTATCAGATGCAGTTCCCAGGTTGAGCCCGGGGATTTCACATCTGACTTAATCAACCGCCTGCGTGCGCTTTACGCCCAGTAATTCCGATTAACGCTTGCACCCTCCGTATTACCGCGGCTGCTGGCACGGAGTTAGC
+
CCCCCGGGGGGGGGGGGGGGGGGGGGGGGGGGGGGGGGGGGGGGGGGGFGFGGGGGGGGGGGGGGGGGGGGGGGGGGGGGGGGGGGGGGGGGGGGGGGGGGGGGGGGGGGEDGGGGGGGGGGGGGGGGGGGGGGGGGFGGGGGFGGGGGGGFGGGGGGGGGGFGGGDGGGGGGGGGGFFGGGGFGGGGGGGGGGGGG3FEGFGAFGFCEGCFFGGGFFEGBDF<=F>FFGFB>G>AF?GGGBFFCFA4DFF:?EG)C?>?F?G3CGFF?BFFFGFAEFB;4;6;32?:?E(+49;7:F)-.
@M04650:207:000000000-C238N:1:1101:22143:5036 2:N:0:19
GGACTACCCGGGTTTCTAATCCTGTTTGCTCCCCACGCTTTCGCACCTGAGCGTCAGTCTTCGTCCAGGGGGCCGCCTTCGCCACCGGTATTCCTCCAGATCTCTACGCATTTCACCGCTACACCTGGAATTCTACCCCCCTCTACGAGACTCAAGCCTGCCAGTATCAGATGCAGTTCCCAGGTTGAGCCCGGGGATTTCACATCTGACTTAACAGACCGCCTGCGTGCGCTTTACGCCCAGTAATTCCGATTAACGCTTGCACCCTCCGTATTACCGCGGCTGCTGGCACGGAGTTAGC
+
C9CCCGGGGGGGGGGGGGGGGGGGGGGGGGGGGGGGEGGGGGGGGGGGGGGGGGGGGGGGGGGGGGGGGGGGGGGGGGGGGGGGGGGGFGGGGGGGGGGGGGGGGGGGGGGGGGGGGGGGGGGGGGGGGGGGGGGGFGGGGGGFGGGDCEGFGGGFGGFGGFGGGGGGGGGGGGGGFCFGGG6EGFGGGGGGGEGGGGGGGFGFFGGFFGGGFGGGFFGGFG;:BFFB?GFF>CFFFFGEGF0:CF>AGF::<>GFGFFB<FGFGGB?B4281CBAGG1>>>>>BFFF>E?FBBB66@)56
@M04650:207:000000000-C238N:1:1101:8703:5039 2:N:0:19
GGACTACAAGGGTATCTAATCCTGTTTGCTCCCCACGCTTTCGCACCTGAGCGTCAGTCTTTGTCCAGGGGGCCGCCTTCGCCACCGGTATTCCTCCAGATCTCTACGCATTTCACCGCTACACCTGGAATTCTACCCCCCTCTACAAGACTCTAGCCTGCCAGTTTCGAATGCAGTTCCCAGGTTGAGCCCGGGGATTTCACATCCGACTTGACAGACCGCCTGCGTGCGCTTTACGCCCAGTAATTCCGATTAACGCTTGCACCCTCCGTATTACCTCGGCTTCTGGCACGTATGTGGC
+
C9CCCGGGGGGDFFGGGGGFGG<EFFGGGGGGGGC7FGGGGGEEFCCEEEFEGGGGGGCFFFGFFGGGGGDGGGGGG>=FDCF7,AFEGGGGGAFGGGFFGGFG,C,AFGGGGGGGF7ED@CFGG8FEEFDGGGGF9D?FECEFFFFFGGG5FGFAFCFGGCC6FGGGGG@87AFGC=CFGFC7>FFDGGGF*=EE:DG6+=E>A45)6CGGEGGGF@8F(:2;(5,<2C>;0C>)8:*/::047>9:7B@6073>>?;6::G29C6:636?(054CC).3:((,(.))<8F:4(.(<))-
@M04650:207:000000000-C238N:1:1101:19825:5104 2:N:0:19
GGACTACTGGGGTATCTAATCCTGTTTGCTCCCCACGCTTTCGAGCCTCAGCGTCAGTTACAGACCAGAGAGTCGCCTTCGCCACTGGTGTTCCTCCACATATCTACGCATTTCACCGCTACACGTGGAATTCCACTCTCCTCTTCTGCACTCAAGTTCTCCAGTTTCCAATGACCCTCCCCGGTTGAGCCGGGGGCTTTCACATCAGACTTAAAGAACCGCCTGCGCTCGCTTTACGCCCAATAAATCCGGACAACGCTTGCCACCTACGCATTACCGCGTCTGCTGGCACGTAGTCAGC
+
CCCCCGGGGGGGGGGGGGGGGGGGGGGGGGGGGGGGGGGGGGGGGGGGGGGGGGGGGGGGGGGGGGGGGGGGGGGGGGGGGGGGGGGGGGGGGGGGGGGGGCGGGGGGGGGGGGGGGGGGGGGGG@FGFCEFFGGGGGGGFGGFGGGGGGGFGGGGEGGGGGGGGGFFGGGGGGGGGGGGGGGGGDGFGGGDGCGGGGGCCFGFFGD=3DGG>G>FFFGGFGF?0A9A6D>F<GF<F1CGCB08CG42F@FB?EG?G>FBFFG?GG?0::0(4A2)0::1-(-36).4(74<01<<8E644
@M04650:207:000000000-C238N:1:1101:24816:5134 2:N:0:19
GGACTACCGGGGTATCTAATCCTGTTTGCTCCCCACGCTTTCGAGCCTCAGCGTCAGTTACAGACCAGAGAGTCGCCTTCGCCACTGGTGTTCCTCCACATATCTACGCATTTCACCGCTACACGTGGAATTCCACTCTCCTCTTCTGCACTCAAGTTCTCCAGTTTCCAATGACCCTCCCCGGTTGAGCCGGGGGCTTTCACATCAGACTTAAAGAACCACCTGCGCGCGCTTTACGCCCAATAATTCCGGCCAACGCTTGCCCCCTACGTATTACCGCGGCTGCTGGCACGTAGTTATC
+
CCCCCGGGCDEEGGFFGGGFEFEGFGEGGGFGGGFCCGGGGGGGGGGGGEGGGGGGGGGGGGGGGGGGGFGCFGGGGGGFGGFGGGGDFGGGGADGF==CFGEGGFCGGDGCFGFFGGGGGGGGGFFCFFFGGGFB=>4==?DFFGGCG8>DGGGEE=,;,CDCFFEFGGCE+CFGGGFG7@>CGDE,4DDCECEGDCFF8+?6=F7A)**3/;FC61C4;C;@;A9B0C(39C))12>8C:0?<FA4>@?6(751C13<:BC2*23((,4.4EB4<:69019916).(*,C?FF08F)-.
@M04650:207:000000000-C238N:1:1101:19444:5157 2:N:0:19
GGACTACTGGGGTTTCTAATCCTGTTTGCTCCCCACGCTTTCGCACCTGAGCGTCAGTCTTTGTCCAGGGGGCCGCCTTCGCCACCGGTATTCCTCCAGATCTCTACGCATTTCACCGCTACACCTGGAATTCTACCCCCCTCTACAAGACTCTAGCTTGCCAGTTTCAAATGCAGTTCCCAAGTTAAGCTCGGGGATTTCACATCTGACTTAACAAACCGCCTGCGTGCGCTTTACGCCCAGTAATTCCGATTAACGCTTGCACCCTCCGTATTACCGCGGCTGCTGGCACGGAGTTAGC
+
CCBCCFGGGGGGGGGGGGGGGGGGGGGGGGGGGGGGGGGGGGGGGGGGGGGGGGGGGGGGGGGGGGGGGGGGGGGGGGGGGGGGGGGGGGGGGGGGGGGGGGGGGGGGGGGGGGGGGGGGGGGGGGGGFGGGGGGGGGGGGGGFFFGGGGGFGGGGGGGGGEFGGGGGGGGFGGGGGGGGGGCDFGEECGFGGGGGGDFGGFGC+;FFEGGGFGGGFFGGBG6;DFFFFGFFFEFFF?GGG?BFGFD2FB???BG<7(4:<0DBGGFFF?BF?G>9FG2>B19,(()53E??:2(,48))-
@M04650:207:000000000-C238N:1:1101:24323:5175 2:N:0:19
GGACTACACGGGTTTCTAATCCTGTTTGCTCCCCACGCTTTCGAGCCTCAGCGTCAGTTACAGACCAGAGAGTCGCCTTCGCCACTGGTGTTCCTCCATATATCTACGCATTTCACCGCTACACATGGAATTCCACTCTCCTCTTCTGCACTCAAGTCTCCCAGTTTCCAATGACCCTCCCCGGTTGAGCCGGGGGCTTTCACATCAGACTTAAGAAACCGCCTGCGCTCGCTTTACGCCCAATAAATCCGGACAACGCTTGCCACCTACGTATTACCGCGGCTGCTGGCACGTAGTTAGC
+
CCCCCGGGGGGGGGGGGGGGGGGGGGGGGGGGGGGGGGGGGGGGGGGGGGGGGGGGGFGGGGGGGGGGGGGGGGGGGGGGGGGGGGGGFGGGGGGGGGGGGGGGGGGGGGGGGGGGGGGGGGGGGGGFFFFFGGGFGGGGGGGFGGGGGGGFGGFGGGCGGGGGFFGGFCEGGGGGGGGGGGGGGGEGGGGGGGGGDDFGGFGFFGGFFGGFEGF7ADGGFGFFFA6DFGFFFGF>FFGEG??BGF:AFFFFFFGFGFFF?FGFGGF:70(.<C?>FF?;0>9>>?F?:54?:(4<?G)46
@M04650:207:000000000-C238N:1:1101:5547:5186 2:N:0:19
GGACTACTCGGGTTTCTAATCCTGTTTGCTCCCCACACTTTCGCACCTGAGCGTCAGTCTTTGTCCAGGGGGCCGCCTTCGCCACCGGTATTCCTCCAGATCTCTACGCATTTCACCGCTACACCTGGAATTCTACCCACCTCTACAAGACTCTAGCTGACCAGTTTCATATGCAGTTCCCAAGTTAAGCTCGGGGATTTCACATCTGACTTAATCAACCGCCTGCGTTCGCTTTACGCCCAATAATTCCGAATAACGCTTGCACCCTCCGTATTACCGCGGCTTCTGGCCCGTAGTTAGC
+
CCCCBFFC,CCCE7FFGGGGFEFGGGGGGGGGGGGG,BBFGGGCCE+A:FFF@F@FFG9,,CFFGFEGF7C@CFGGGDG@FFEGFG@C+@CDGF=EA<EEF=EGCFGGGGDFFGCFFFEC+84,:,EDDEEFFGGGE,,@CGCF=B>,,@EFGFFF,E,6,,69@CEFF,@;?;,AEFFF,@?DFFCFF,7975CED4,DDCDEA9+4?C>C=FF:8>EGFD9<=:92(1(36FF3A1C:*4(.9CAA*96((0164(-(4:3>**(-(-76:FF<F7(,3(,9((..4<(/4(((,3)4)
@M04650:207:000000000-C238N:1:1101:24547:5187 2:N:0:19
GGACTACACGGGTATCTAATCCTGTTTGCTCCCCACGCTTTCGAGCCTCAGCGTCAGTTACAGACCAGAGAGTCGCCTTCGCCACTGGTGTTCCTCCACATATCTACGCATTTCACCGCTACACGTGGAATTCCACTCTCCTCTTCTGCACTCCAGTTCTCCAGTTTCCAATGACCCTCCCCGGTTGAGCCTGGGGCTTTCACATCAGACTTAAAGAACCGCCTGCGCTCGCTTTACGCCCAATAAATCCGGACAACGCTTGCCACCTACGTCTTACCGCTGCTGCTGGCACGTAGTTAGC
+
CCCCCGGGFGGGGFGGGGGGGGCGGGGGGGGGGGDGGGGGGGGEFGGFGGGGGGGGGEFGGAFEGGGGG,CFGGGGGGGGGDGGGGGGGGGGGGGGG8EEFGGGGGGGGGGGGGGGGGGGEGGGCDFGFFFGGGGGGGGGGGGFGGGG9=EFE,@FDEFEGGGGGCFGGGGGG9,=?0@EGCEGGGGFGGG,4@CEGDFGGFGCFGF6@GDGCGGCF=GF@CBD5A@43D2;FCFCF0CFGF(=FG3CCFE10>DBFBFF??GF:9145424(8:)+9,2(7>B?2:4:GFGB6018C:A6
@M04650:207:000000000-C238N:1:1101:9332:5334 2:N:0:19
GGACTACTCGGGTATCTAATCCTGTTTGCTCCCCATGCTCTCATGCCTCAGCGTCAGTTACAGTCCAGTAAGTCGCCTTCGCCACTGGTGTTCTTCCTAATCTCTACGCATTTCACCGCTACACTAGGAATTCCACTTACCTCTCCTGCACTCTAGTTACACAGTTTTATGTGCTTTCTACAGGTTAAGCCTATATATTTAACACATAACTTATCTAACCGCCTACGCATCCTTTACGCCCAGTTATTCCGAACAACGCTTGCCACCTACGTATTACCGCGGCTGCTGGCACGTAGTTAGC
+
CCCCCGGFGGGGGGGGGGGGGGGGGGGGGGGGGGGGGGGGGGGGGGGGGFGGGGGGGGGGGGGFGGGGGGGGGGCGGGGGGGGGGGFGFFGGGGFGGGGGGFGGGCFGGGGGGGGGGGGGGGGGDFGFGGGGGGGGGFGGGGGFCEFFF?FFGGGGGGGGGGGGGGGGGGGGGFGGGGGGGCFFGGGGFGDGCFGG7DGGGFGFF8DDD?FFFCGGFFGGBGFFFA>>=CBEFFFFFDGDGDFFFCEE7FFF9BGDG>2;;?CEGGF;@E;D@@ECGG@BB9>>BFB??C004:08:?<4.
@M04650:207:000000000-C238N:1:1101:8944:5358 2:N:0:19
GGACTACCCGGGTTTCTAATCCTGTTTGCTCCCCACGCTTTCGTGCATGAGCGTCAGTACAGGTCCAGGGGATTGCCTTCGCCATTGGTGTTCCTCCGCATATCTACGCATTTCACTGCTACACGCGGAATTCCATCCCCCTCTACCGTACTCTAGCCTTGCAGTCACAAATGCAGTTCCCAGGTTGAGCCCGGGGATTTCACATCTGTCTTGCAACGCCGCCTTCGCACGCTTTACGCCCAGTAATTCCGATTAACGCTCGCACCCTACGTATTACCGCGGCTGCTGGCACGTAGTTCGC
+
CCCCCCF@<F7@FFGAFGFGGGGCGGGGGGGDF@E@CFGG8?@E<EGDE<EDFGG7CFCAF<FFGEGFGDCBCF8EEFGG,8@FGFEFFBFGGG8FGFG:?FFGFFFCF@FFGCFGG9==FG9FC>FGEEGGF<@<;8,FC?E*@DF=FGGFGGCD9DF9=8A?FFF;CFG92;AEC;ACC9E7F,88?@C1@CEED4>:FF?+187B/:F>.8C7)(?>0C2?2=7B()313*8>F(//143(**6<F8F1:EG2C2;B?()(9?:82::1?GB2<:112,(7>B?FBE(<2,,3:F)4-
@M04650:207:000000000-C238N:1:1101:15257:5375 2:N:0:19
GGACTACAAGGGTTTCTAATCCTGTTTGCTCCCCACGCTTTCGAGCCTCAGTGTCAGTTACAGGCCAGAGAGCCGCTTTCGCCTCCGGTGTTCCTCCATATATCTACGCATTTCACCGCTACACATGGAATTCCACTCTCCTCTCCTGCACTCAAGTCTCCCAGTTTCCAATGCACACAATGGTTGAGCCACTGCCTTTTACATCAGACTTAAGAAACCACCTGCGCTCGCTTTACGCCCAATAAATCCGGACAACGCTTGGGACCTACGTATTACCGCGGCTGCTGGCACGTAGTTAGCC
+
CCCCCGGGGGGGFGGGGGGGGGGGGGGGGGGGGGGGGGGGGGGGGGGGGGGFGGGGGGGGGGGGGGG8FFGGGGGGCEFGGGGGGGGGGGGGGGGFEGGGGGGGGGGGGGGGGGGGGGEGGGGGEFGFGFFGFGGGFGFFFGGFGGGGFGGFGGGCGGGGGGGGGGGGGGGGGGGGGF6DCADGGEGFFFCGFFGGGGGG7AF?FDG6@CDFCGGGFFFFCDFE:BA>ADB==?:@?=GCC?;EG+9EFD8<FDCDC>;;6;C6FGF>B0,))<54+*((49;;<:7(40)*.833-+)53
@M04650:207:000000000-C238N:1:1101:7556:5433 2:N:0:19
GGACTACCGGGGTTTCTAATCCTGTTTGCTCCCCACGCTTTCGAGCCTCAGCGTCAGTTACAGACCAGAGAGTCGCCTTCGCCACTGGTGTTCCTCCACATATCTACGCATTTCACCGCTACACGTGGAATTCCACTCTCCTCTTCTGCACTCAAGTTCTCCAGTTTCCAATGACCCTCCCCGGTTGAGCCGGGGGCTTTCACATCAGACTTAAAGAACCGCCTGCGCTCGCTTTACGCCCAATAAATCCGGACAACGCTTGCCACCTACGTATTACCGCGGCTGCTGGCACGTAGTTAGC
+
CCCCCGGGGGGGGGGGGGGGGGGGGGGGGGGGGGFGGGGGGGGGGGGDGGGGGGGGGGGGGGGGGGGGGCFGFGGGGGGGGGCGGGGGEGGGGGGGGGGGGGGGGGGGGGGGGGFGGGGGGEGG>:FGBCFGGGFGGGCFGGGFFGGFEDGFGCFGFDFFGGGGGGCFDGGGFGGGGGGGGGDGGD5EGGGGEGGGGGGGGFGF6F>FEFG=<G>GF@FC>C>0(56BBD>><FFAB0E:E?<?CGAFGFF0:DD?G>9:3:F?CE?0:7,4>C0<FG<9>>F0(3:?0/4?<87?FG25.
@M04650:207:000000000-C238N:1:1101:18077:5439 2:N:0:19
GGACTACTAGGGTTTCTAATCCTGTTTGCTCCCCACGCTTTCGCACCTGAGCGTCAGTCTTTGTCCAGGGGGCCGCCTTCGCCACCGGTATTCCTCCAGATCTCTACGCATTTCACCGCTACACCTGGAATTCTACCCCCCTCTACAAGACTCTAGCTGACCAGTTTCAAATGCAGTTCCCAAGTTAAGCTCGGGGATTTCACATCTGACTTAATCAACCGCCTGCGTGCGCTTTACGCCCAGTAATTCCGATTAACGCTTGCACCCTCCGTATTACCGCGGCTGCTGGCACGGAGTTAGC
+
CCCCCGGFGGGGGGGGGGGGGGGGGGGGGGFGGGGGGGGGGGGGGGGGFFGGGGGGGGGFGGGAFGGGGGGGGGGGGGGGGGGGGGGGGEGGGGGGGG?GGGGGGGGGGGGGFGGGGGGGGGGGGGGGGGGGGGGGFCDGGGGFGGGFFGGFGGGCFGGFFGGGGGGGGFGECGGGGGGFFGFGFGGGGG97CEGGDGGFGFGFFG7FFCGGFGCCC@GGF:@FFFFB@39@FEFFFFGGGF?:7:<4CFF16@GFG<9<?FGFGGB?6<>BFGF<FGFFFFF>>:BFBC0937>FFD<A6
@M04650:207:000000000-C238N:1:1101:17635:5463 2:N:0:19
GGACTACTCGGGTTTCTAATCCTGTTTGCTCCCCACGCTTTCGCACCTGAGCGTCAGTCGTTGTCCAGGGGGCCGCCTTCGCCACCGGTATTCCTCCAGATCTCTACGCATTTCACCGCTACACCTGGAATTCTACCTCCCTCTACGAGACTCAAGCTGACCAGTATCAGATGCAGTTCCCAGGTTGAGCCCGGGGATTTCACATCTGACTTAATCAACCGCCTGCGGTCGCTTTACGCCAAGTAATTCCGATTAACGCTTGCACCCTCCGTATTACCCCGGGTGCTGGCACGTAGTTATC
+
@CCCCGGGGGGEFEGGGGGGGFGGGGGGAFGGGGCGGGGGGGGC7@FG,C<EGGGGGFF,:,@FG9CFG@7CFCGGG7FGGCGGE,FCG:FGGC,AF,,BEB=FEFFGG@CFGGFFFGECEGGGFCFFDDFFFEGGG,@FCFGBGF+8:CEFFD7D:,4@?7CGC;EE>C995,4,75@E,34*7,>6CFFCCC554CC9CCCA8;D+7FG761++;):06D212)(),)(-4C)-91*:*-3.02))0*00(8D<739<?217C?0((-((4F?<?7(4;((-(,)44E?9(,((-06))
@M04650:207:000000000-C238N:1:1101:21585:5498 2:N:0:19
GGACTACTCGGGTATCTAATCCTGTTTGCTCCCCACGCTTTCGCACCTGAGCGTCAGTCTTTGTCCAGGGGGTCGCCTTCGCCACCGGTATTCCTCCAGATCTCTACGCATTTCACCGCTACACTGGGAATTCTACCCCCCTCTACGAGACTCAAGCTGACCAGTAGCAGATGCAGTTCCCAGGTTGAGCCCGGGGATTTCACATCTGACTTAATCAACCCCCTGCGTGCGCTTTACGCCCAGTAATTCCGATTAACGCTGTCACCCTCCGTATTACCGCGGCTGCTGGCACGGAGTTGTC
+
C@@CCFFFGC@FGDFF9EF9FEDFCC9F<@FGC:EF+@FEGAFEGGGGG<FCCFGGGGGEAGCFEGGG@@FCCFFE7BCG<=BF@,F+C:,B?FGGF@<BC<AEDCFC@:C7<CF9E+CCCCFFF,:A@F,,C5E<=88CECE6E,6@=CB8@3,<>EFBEGFCDF,;E9,,:@A9:@FGC9:@F98C<CE9**=ED<C,=89;FC7+.+0@3CD:F@FF(16>0;6>1*,43C)6=1C8C:,87:)<C8)(->*6:314(,*.:04((-4:18:A7>(34((((,))(*(3341>2*-))
@M04650:207:000000000-C238N:1:1101:23744:5518 2:N:0:19
GGACTACTCGGGTTTCTAATCCTGTTTGCTCCCCACGCTTTCGAGCCTCAGCGTCAGTTACAGACCAGAGAGTCGCCTTCGCCACTGGTGTTCCTCCATATATCTACGCATTTCACCGCTACACATGGAATTCCACTCTCCTCTTCTGCACTCAAGTCTCCCAGTTTCCAATGACCCTCCCCGGTTGAGCCGGGGGCTTTCACATCAGACTTAAGAAACCGCCTGCGCTCGCTTTACGCCCAATAAATCCGGACAACGCTTGCCACCTACGTATTACCGCGGCTGCTGGCACGGAGTTAGC
+
CCCCCGGGGGGGGEGGGGGGGGGGGGGGGGGGGGGGGGGGGGGCFGGFFGGFGGGGGCEDFGGGG@FGGGGCFGGGGGGGGGGDCGGGFGGGGGGGGFFGGGFGAFFGGGGGGGGFGGG>ECGFC8FGFFFGGGGGGGGGGGGFCEFGAA8?DGGGEFDFFBEFFGDF9,>=DFFGDGG>CCC7CGGGFG@CC@EDGGCGGFGFFGG6@FGGFGFFF1EF6:9?642>(:>97*)6F?EEC(42<F)->)04:@GF4-1:08F4*381(441)<:)<D?F>>F>74?F?GF61(-33;)66
@M04650:207:000000000-C238N:1:1101:21497:5552 2:N:0:19
GGACTACTAGGGTTTCTAATCCTGTTTGCTCCCCACGCTTTCGCACCTGAGCGTCAGTCTTTGTCCAGGGGGCCGCCTTCGCCACCGGTATTCCTCCAGATCTCTACGCATTTCACCGCTACACCTGGAATTCTACCCCCCTCTACAAGACTCTAGCTTGCCAGTTTCAAATGCAGTTCCCAAGTTAAGCTCGGGGATTTCACATCTGACTTAACAAACCGCCTGCGTGCGCTTTACGCCCAGTAATTCCGATTAACGCTTGCACCCTCCGTATTACCGCGGCTGCTGGCACGGAGTTATC
+
CCCCCGGGGGGGGGGGGGGGGGGGGGGGGGGGGGGGGGGGGGGGGGGGGGGGGGGGGGGGGGGGGGGGGGGGGGGGGGGGGGGGGGGGGGGGGGFGGGGGGGGGGGGGGGGGGGGGGGGGEGGGGGGGGGGGGGGGG8DFGGGFGGGGCFGFGGGGGGGGGGGGGGGGGGGGGGGGGGGGGGGGFGCGGG@FGGGGG4FFGFGFFGFFFGFGFGFGFDGGFG@@?F98;D;@BEF>F6CCG?FFGGFFGFFF?@GAG1>???3<DC:<??>?FC?AFC69>BFFFB??4CBG<69B8F4).
@M04650:207:000000000-C238N:1:1101:13459:5590 2:N:0:19
GGACTACCCGGGTTTCTAATCCTGTTTGCTCCCCACGCTTTCGAGCCTCAGCGTCAGTTACAGACCAGAGAGTCGCCTTCGCCACTGGTGTTCCTCCACATATCTACGCATTTCACCGCTACACGTGGAATTCCACTCTCCTCTTCTGCACTCAAGTTCTCCAGTTTCCAATGACCCTCCCCGGTTGAGCCGGGGGCTTTCACATCAGACTTAAAGAACCGCCTGCGCTCGCTTTACGCCCAATAAATCCGGACAACGCTTGCCACCTACGTATTACCGCGGCTGCTGGCACGTAGTTAGC
+
CCCCCGGGGGGGGGGGGGGGGGGGGGGGGGGGGGGGGGGGGGGGGGGGGGGGGGGGGGGGGGGGGGGGGGGGGGGGGGGGGGGGGGGGGGGGGGFGGGGGGGGGGGFGGGGGGGGGGGGGGGGFGGGGFF<FFGGGGGGGGGGFGGGGGGGFGFGGFGGGGGGGGGGGGGGGGGGGD+@CGGGGGFGFGGGGGGGCCGFGGFGFFGFFFFFGFGFGFFGGBGFFDFFD0542:=F>FFGEGFFFCFADGFF02DG<79>F::F:CFB??>:(4C7AGG<;BBF99:7?2*,<0(488E<96
@M04650:207:000000000-C238N:1:1101:7047:5610 2:N:0:19
GGACTACCGGGGTTCTAATCCTGTTTGCTCCCCACGCTTTCGCACCTGAGCGTCAGTCTTTGTCCAGGGGGCCGCCTTCGCCACCGGTATTCCTCCAGATCTCTACGCATTTCACCGCTACACCTGGAATTCTACCCCCCTCTACAAGACTCTAGCTTGCCAGTTTCAAATGCAGTTCCCAAGTTAAGCTCGGGGATTTCACATCTGACTTAACAAACCGCCTGCGTGCGCTTTACGCCCAGTAATTACGATTAACGCTTGCACCCTCCGTATTACCGCGCCTGCTGACACGGAGTTAGCC
+
CCCCCCGGGDGGGGGGGFFD@,CFGGGGGFGGGGEEGGGGGCEEGGGDFFGGGDGDECGGGGGGGCGDGECFGGGEGFFFGFGGGGEF7FF<EFE?FGGFGD9F;AFGF:CEGGGFGGGCEFGFGGFCFFGGGGGGEGGDE>C?FFGGGFG?FG9CFGGFGGC9FFCGGDFFGGGGGFGGGGGF9@FECDDEE58**;FCCFFFFGGFFG7:3DGFF?CD9C;7?D85?C>>,:*.<(:EE224*:A)2551(7CAC1<2-1*49C23313(82).3*(,(,41::7)408*,-(-(+66,
@M04650:207:000000000-C238N:1:1101:5774:5626 2:N:0:19
GGACTACACGGGTATCTAATCCTGTTTGCTCCCCACGCTTTCGAGCCTCAGCGTCAGTTACAGACCAGAGAGTCGCCTTCGCCACTGGTGTTCCTCCACATATCTACGCATTTCACCGCTACACGTGGAATTCCACTCTCCTCTTCTGCACTCAAGTTCTCCAGTTTCCAATGACCCTCCCCGGTTGAGCCGGGGGCTTTCACATCAGCCTTAAAGAACCGCCTGCTCTCGCTTTACGCCCACTAAATCCGGACAACGCTTGCCACCTACGTCTTACCCCGGCTTCTGGCCCGTAGTTACC
+
CCCCCGGFGGGGGGGGGGGGFGGGGGGGGGGGGGGGGEGGGGGCDGGGGFGGGGDEGGGGGGGGGGFGGGGDFFGGGGGG<FEEGFGGGGGGGGGGGGGCFGFGG,EFG7FGGGGGGGGG@FCGGGGDFFEFGGGGD?DFGGGFGGGCADFFGGCEG:>@FF,@FCGG;=EGG9AEDCGEG@E7FB::FEF5CEGGDGGF7>GFF4+;)**>@C1+;=GG>G;;FA(2);4<DFFA?:EGGF(,9*5<F9)((0>(130(8?GBFG:(5><:<FBDGF((-((-((6)4+3>930(4C2)6
@M04650:207:000000000-C238N:1:1101:7320:5640 2:N:0:19
GGACTACCGGGGTTTCTAATCCTGTTTGCTCCCCACGCTTTCGCACCTGAGCGTCAGTCTTTGTCCAGGGGGCCGCCTTCGCCACCGGTATTCCTCCAGATCTCTACGCATTTCACCGCTACACCTGGAATTCTACCCCCCTCTACGAGACTCTAGCTTGCCAGTTTCAAATGCAGTTCCCAGGTTGAGCCCGGGGATTTCACATCTGACTTAACAAACCGCCTGCGTGCGCTTTACGCCCAGTAATTCCGATTAACGCTTGCACCCTCCGTATTACCGCGGCTGCTGGCACGGAGTTAGC
+
C9CCCGGGGGGGGGGGGGGGGGGGGGGGGGGGGGFFGGGGGGFGGGGGFGGGGFGGGGGGGGGGGGGGGGGGGEGGGGGGGGGGEGGGGGGGGGGGGGGGGGGGGGGGGGGGGGGGGGGGGGGGGGGGGGGGGGF9@8FGEGGFGGGC@ED>FCB9FGGGDFFGCFGG9FFEGGGCGGFGGFGGGGGGFFFC5CCGGDGGGFGFFGGFCFCGE7>FFDGG@D>F:F()-5,32EFAFFGED:BBC7<AFF???:G<C:>B??FFD???F06:(;4)A:<>;>F9BB?)4E?CB(9>1C94:
@M04650:207:000000000-C238N:1:1101:8658:5676 2:N:0:19
GGACTACTGGGGTATCTAATCCTGTTTGCTCCCCACGCTTTCGAGCCTCAGTGTCAGTTACAGGCCAGAGAGCCGCTTTCGCCTCCGGTGTTCCTCCATATATCTACGCATTTCACCGCTACACATGGAATTCCACTCTCCTCTCCTGCACTCAAGTCTCCCAGTTTCCAATGCACACAATGGTTGAGCCACTGCCTTTTACATCAGACTTAAGAAACCACCTGCGCTCGCTTTACGCCCAATAAATCAGGACAACGCTTGGGACCTACGTATTACCGCGGCTGCTGGCACGGAGTTCGCC
+
CCCCCDGFFGGGGGGGFGGGGGGGGGFGGGGGEEGGGGGGGGGGGGGGGFGFGGGGGFGGGGFEFFGGGGGGGGGGGFDFGEFEGGGGGEGGGGGFGGGGGGGGGEFGGGGEGGGGFEG>ECGGGFFGEE<FFGGGGGGGFDCFFGDGFGGB88FGGGGGEFGGGGGGGGD9+==FGGCGGFGGGGGGGF8FGGGGGGFGFFF7B+7AC>?C7=CCFD6FBGB=DFA9A49@57@E4(*1<@(5>73?06)685F;<63?;?*(<=1).,482<<A:5(-(-332:B4::.*(-(((0(--
@M04650:207:000000000-C238N:1:1101:20325:5758 2:N:0:19
GGACTACTGGGGTTTCTAATCCTGTTTGCTCCCCACGCTTTCGTGCATGAGCGTCAGTACAGGCCCAGGGGATTGCCTTCGCCATCGGTGTTCCTCCGCATATCTACGCATTTCACTGCTACACGCGGAATTCCATCCCCCTCTGCCGTACTCTAGCCTTGCAGTCACAAATGCAGTTCCCAGGTTGAGCCCGGGGATTTCACATCTGTATTGCAAAGCCGCCTGCGTACGCTTTACCCCCAGTAATTCCGATTAACGCCCGCACCCTACGTATTACCGCGGCTGTCTGCACGTAGTTAGC
+
@B-6B,CFF@F@FGGGGGGGFGGGGGFGGGGFFGGGGEGGGGGGFGGFGCFGDG@FGGGA<FC<C7CFEFGGGCGFGGGGGGCFEEGGGDFGFDFGFEGGGGGGGGGG7FEGGGGGFDDFGGF84CCF7CGFCFC9=FC7CD6D?,EG@=EFGFCD939D?CECFECFC9EA@FF<5;A:?9>D>3,@6D7E7**77*?CF62B+02=*+4CC+=CF:6;(9(((..)/222(=:3+)3;:9:?*26)*19065<<7:(((3C(>:(48:64)056CG1699>69()))3.0(.244C))6
@M04650:207:000000000-C238N:1:1101:13803:5767 2:N:0:19
GGACTACTGGGGTTTCTAATCCTGTTTGCTCCCCACGCTTTCGCACCTCAGCGTCAGTAATGGTCCAGTGAGCCGCCTTCGCCACTGGTGTTCCTCCGAATATCTACGAATTTCACCTCTACACTCGGAATTCCACTCACCTCTACCATACTCAAGACTTCCAGTATCAAAGGCAGTTCCGGGGTTGAGCCCCGGGATTTCACCCCTGACTTAAAAGTCCGCCTACGTGCGCTTTACGCCCAGTAAATCCGAACAACGCTAGCCCCCTTCGTATTACCGCGGCTGCTGGCACGAAGTTAGC
+
CCCCCGGGGGGGGGGGGGGGGGGGGGGGGGGGGGGGGGGGGGGGGGGGGGGGGGGGGGGGGGGGGGGGGGGGGGGGGGGGGGGGGGGGFGGGGGGGGGGDGGGGGGGGGGGGGGGGGGGGGGGGGGGCFFGGGGGGGGGGGGGFGGGGEGGFGGFGGGGGGGGGFGGGGGGGFGGGGGGGGGGGGGD?FGGGGGGGG4FGGFGFFGGFFGFDEGGFF:CF?D@=DFFF@GFB6EF3=@GCGFF@FGE2C?BBFFGFGFF??FGFGE061<F??GF<FG?BBF0>>F?>?G(<:(7<?76:2
@M04650:207:000000000-C238N:1:1101:12766:5819 2:N:0:19
GGACTACCCGGGTTTCTAATCCTGTTTGCTCCCCACGCTTTCGTGCATGAGCGTCAGTACAGGCCCAGGGGATTGCCTTCGCCATTGGTGTTCCTCCGCATATCTACGCATTTCACTGCTACACGCGGAATTCCATCCCCCTCTGCCGTACTCTAGCCTTGCAGTCACAAATGCAGTTCCCAGGTTGAGCCCGGGGATTTCACATCTGTCTTGCAAAGCCGCCTGCGCACGCTTTACGCCCAGTAATTCCGAGTAACGCTCGCACCCTACGTATTACCGCGGCTGCTGGCCCGGAGTTAGC
+
CCCCCFGGGGGGGGGGGGGGGGGGGGGGGGGGGGGGGGGGGGGGGGFGGGGGGGGGGGFGGGGGGGGGGGGGGGGGGGGGGGGGGGGGEGGGGGGGGGGGGGGGGGGGGGDGGFGGCFGGGGGGDEGGGGFFGGF@DFFFEGGFGGGGGDEFFDGGGGGF8FGD=DGEGFGFCBFGGGGGFC?BFGGGGGGDECGGDGGGCFGAFGGF8FGD@FFFFEGG;GB<?F>E>DB>1C@>FFGGGF02:>9>GBFF(7D276>??;<(9C0,8323<F74+7,(1((4((,),*(*((-4:0--.
@M04650:207:000000000-C238N:1:1101:22365:5858 2:N:0:19
GGACTACTGGGGTATCTAATCCTGTTTGCTCCCCACGCTTTCGAGCCTCAGCGTCAGTTACAGACCAGAGAGTCGCCTTCGCCACTGGTGTTCCTCCACATATCTACGCATTTCACCGCTACACGTGGAATTCCACTCTCCTCTTCTGCACTCAAGTTCTCCAGTTTCCAATGACCCTCCCCGGTTGAGCCGGGGGCTTTCACATCAGACTTAAAGAACCGCCTGCGCTCGCTTTACGCCCAATAAATCCGGACAACGCTTGCCACCTACGTATTACCGCGGCTGCTGGCACGTAGTTAGC
+
CCCCCGGG@EGGGGGGGGGGGGGGGGGGGGGGGGGGGGGGGGGGGGGGGGGGGGGGGGGGGGGGGGGGGGGGGGGGGGGGGGGGGGGGGGGGGGGGGGGGGGGGGGGGGGGGGGFGGGGGGGGGGGGCBCEFGGGGGGGGGGGFGGGGGGGFGGGGGGGGGGGGGGFGGGGGGGGGGGGGGGGGGEGFCGGGGGGGGGGGGFGFAFF6>GGGFGFGFFGGFGFFFFFFFDFFFF3)8<EGE810CGFFGFDBBFGF49>B13CFGG?:?F0,)08>GGFFF016>BFBFG?+(..,8F)65
@M04650:207:000000000-C238N:1:1101:12396:5860 2:N:0:19
GGACTACCCGGGTATCTAATCCTGTTTGCTCCCCACGCTTTCGCACCTGAGCGTCAGTCTTCGTCCAGGGGGCCGCCTTCGCCACCGGTATTCCTCCAGAGCTCTACGCATTTCACCGCTACACCTGGAATTCTACCCCCCTCTACGAGACTCTAGCTTGCCAGTTTCAAATGCAGTTCCCAGGTTGAGCCCGGGGATTTCACATCTGACTTAACAAACCGCCTGCGTGCGCTTTACGCCCAGTAATTCCGATGAACGCTTGCACCCTCCGTATTACCTCGGCTGCTGGCACGGAGTTAGC
+
@CCCCFG?FGGGFGGGFFGGFGGGGGFCGCGGGGGGGGG7FDFGGGGGFGGGEEGEGGGFEFGGGGFFDGGGGGEGGGGGGGGGGGGGGGFDEGGGGCAE,BDGGGGGGGDF9FFFFEE+@FGFFDDEEFGGFFFFF>@BEDG?GGG7CCEAC@CC9E;FCCFGGGGGFG9,CFGGGCGGEGGGG9,1<8:CEGGGCDFF>@BAC<>FEG>@CD7C43FF>G9:<4303791(:@948CEG?<:C7).:@)(,):<>(8:3(1.C@<04?B20E09@*4)43:?F:02(/896>96(2)-.
@M04650:207:000000000-C238N:1:1101:20769:5860 2:N:0:19
GGACTACCCGGGGTATCTAATCCTGTTTGCTCCCCACGCTTTCGAGCCTCAGCGTCAGTTACAGACCAGAGAGTCGCCTTCGCCACTGGTGTTCCTCCATATATCTACGCATTTCACCGCTACACATGGACTTCCACTCTCCTCTTCTGCACTCAAGTCTCCCAGTTTCCAATCACCCTCCCCGGTTGAGCCGGGGGCTTTCCCATCAGACTTAAGAAACCTCCTGCGCTCGCTTTACGCCCAATAAATCAGGAAAACACTTGCCACCTACGTATTACCGCAGATGCTGGCACGTAGTTAC
+
CCCCCFCF8FCB@@BED9EAEEFFDEEF8FEDCGEFEE7@@DFGFFCFCE<@F@C@:FCFGFFEA@CFCFGGGGCGG,4,=6B:BCC<=FCFF9,9:AEG9?;FG;C;=CF?+EF9A4+=8:C,FFGEFE,,?E9<F,,CEDA9EFGD,989=DGC,@D9:FDEFDDCD,;@7,@,1=DGC:EC<F+@E,,@*@E>)9C86A,;B+*/.;8<9CC;6)CC;*68@4;>B3;,(:<8*:*;*4((*>A<7@*-))*,9,.24<7A*+).,5:6.+62+*63;(((,.)).+(*5(((.2)))
@M04650:207:000000000-C238N:1:1101:25638:5917 2:N:0:19
GGACTACTCGGGTTTCTAATCCTGTTTGCTCCCCACGCTTTCGAGCCTCAGCGTCAGTTACAGACCAGAGAGTCGCCTTCGCCACTGGTGTTCCTCCACATATCTACGCATTTCACCGCTACACGTGGAATTCCACTCTCCTCTTCTGCACTCAAGTTCTCCAGTTTCCAATGACCCTCCCCGGTTGAGCCGGGGGCTTTCACATCAGACTTAAAGAACCGCCTGCGCTCGCTTTACGCCCAATAAATCCGGACAACGCTTGCCACCTACGTATTACCGCGGCTGCTGGCACGTAGTTCGC
+
CCCCCGGFGGGGGGGGGGGGGGGGGGGGGGGGGGGGGGGGGGGGGGGGGGGGGGGGGGGGGGGGGGGGGGGGGGGGGGGGGGGGGGGGGGGGGGGGGGGGGGGGGGGGGGGGGGGGGGGGGGFGCGGGFFEFGGGGGGGGGGFFGGAFGGGFGCFF;DGCEGGGFGGGGGFGGGGGGFGGGGCEFGGGGGGCE5CGGDFCDFGFFD+;:FCGEDCFFFGF9G;;<)15>GFB(:<AB1EGGBB?7CA9C?>9<BGFC116<6<?7C6(:?B03C0)<C82;,70(,)40E?GF,3,:?)3-
@M04650:207:000000000-C238N:1:1101:24463:5969 2:N:0:19
GGACTACAAGGGTTTCTAATCCTGTTTGCTCCCCACGCTTTCGCACCTGAGCGTCAGTCTTCGTCCAGGGGGCCGCCTTCGCCACCGGTATTCCTCCAGATCTCTACGCATTTCACCGCTACACCTGGAATTCTACCCCCCTCTACGAGACTCAAGCTGACCAGTATCAGATGCAGTTCCCAGGTTGAGCCCGGGGATTTCACATCAGACTTAATCAACCGCCTGCGTGCGCTTTACGCCCAGTAATTCCGATTAACGCTTGCACCCTCCGTATTACCGCGGCTGCTGGCACGGTGTTAGC
+
CCCCCGGGGGGGGGGGGGGGGGEGGGGGGGGGGGGGGGGGGGGGGGGGGFGGGGGGGGGGGGGGGGGGGGGGGGGGDGGGGGGGGGGGGDGGGGGGGGGGGGGGGGGGGGGGGGGGGGGGGGGGGDGCFGGGFFGGEGGGGGGFGGG6+;C?FD89CGFGGGGGGGGGGGGFGGGFABCFGGGGGGGDFGGGGGEGDGGGFFGFCGGF@F<CFGGGFFFF9C><1FFFFG>>FGFFFBGC8:?FGGFFGB4((8CAGFF14<G2CF:::?><?GB9FG13(411>F??(*.?29(,,;466
@M04650:207:000000000-C238N:1:1101:9255:5977 2:N:0:19
GGACTACAGGGGTTTCTAATCCTGTTCGCTCCCCACGCTTTCGCTCCTCAGCGTCAGTATCGGCCCAGAGACCCGCCTTCGCCACCGGTGTTCCTCCTGATATCTGCGCATTTCACCGCTACACCAGGAATTCCAGTCTCCCCTGCCGAACTCTAGCCTGCCCGTATCGGCTGCAAGCTCGGGGTTGAGCCCCGAGTTTTCACAGCCGACGCGACAGACCGCCTACGAGCTCTTTACGCCCAATAATTCCGGCAAACGCCCGCACCCTACGTATTACCTCGGCTGCTGGCACGTAGTTGGC
+
CCCCCAFGGGGGFGGGGGGGGGGGGGGGGGGGGGGGGGGGGGGGGGGFGGGGGGGGGGGGGGGGGGGGGGGGGGGGGGGGGGGEGGGGGGGGGGGGGGGGGGGGGGGGGGCGGGGGGDGGGGGGGCFGGGGGGGGGGGGGGFGFGGGGEGC69DCFGGGGGGGGGG>FEGEFDDGGGG6FGGGGGED,,,8CEGD=7DGGG+BFFG>D@DDG>GG<BFFG>G>?BFBE?D(5)<=<B6EEE0:BG7<:CFFB()).*-((-2<>CG?:((-4)A32+*))-(049B05>E??64:?(+6>2
@M04650:207:000000000-C238N:1:1101:17340:6038 2:N:0:19
GGACTACTAGGGTATCTAATCCTGTTTGCTCCCCACGCTTTCGCACCTGAGCGTCAGTCTTTGTCCAGGGGGCCGCCTTCGCCACCGGTATTCCTCCAGATCTCTACGCATTTCACCGCTACACCTGGAATTCTACCCCCCTCTACAAGACTCTAGCTTGCCAGTTTCAAATGCAGTTCCCAAGTTAAGCTCGGGGATTTCACATCTGACTTAACAAACCGCCTGCGTGCGCTTTACGCCCAGTAATTCCGATTAACGCTTGCACCCTCCGTATTACCGCGGCTGCTGGCACGGAGTTAGC
+
CCCCCGGGGGGGGGGGGGGGGGGGGGGGGGGGGGGGGGGGGGGGGGGGGGGGGGGGGGGGGGGGGGGGGGGGGGGGGGGGGGGGGGGGGGGGGGGGGGGGGGGGGGGGGGGGGGGGGGGGGGGGGGGGGGGGGGGGGGGGGGGFGGGGGGGFGGGGGGGGGGGGFFGGGGGFGGGGFGGGGGGGGGGGGGCGGDCGDGGGFCGFFGGFFGGGFGGGFFDF0D;DFFF:1CBB0CFBF:88EBB?CD<>GFFBFFGFGFB???<?GC:?BFBBFF?-::((39FF>FF>?C:E?B09(@)6)
@M04650:207:000000000-C238N:1:1101:20258:6080 2:N:0:19
GGACTACTGGGGTTTCTAATCCTGTTTGCTCCCCACGCTTTCGAGCCTCAGCGTCAGTTACAGACCAGAGAGTCGCCTTCGCCACTGGTGTTCCTCCACATATCTACGCATTTCACCGCTACACGTGGAATTCCACTCTCCTCTTCTGCACTCAAGTTCTCCAGTTTCCAATGACCCTCCCCGGTTGAGCCGGGGGCTTTCACATCAGACTTAAAGAACCGCCGGCGCTCGCTTTACGCCCAATAAATCCGGACAACGCTTGCCACCTACGTATTACCGCGGCTGCTGGCACGTAGTTAGC
+
CCCCCGGGGGGGGGGGGGGGGGGGGGGGGGGGGGGGGGGGGGGFGGGGGGGGGGGGGGGGGGGGGGGGGGGGGGGGGGGGGGGGGGGGGGGGGGFGGGGGGGGGGGGGGEGGGGGGGGDDGGGGGGGGFEFFGGGGGGGGGGGFGGGDGGGFGFGGG8FGGGFGGGGGGFGGGFFGGGGGGGGGGGGFCFGGGGGGGGGGGAFFFG8=*9DGEGGGF@CF(:6((=>B(C99?GF<FFGGG??<CGF<FF30:>D?*,08((/4:FF:BFB?<9:<CF6;>FF9B?757E?F?2::4F)4)
@M04650:207:000000000-C238N:1:1101:6958:6128 2:N:0:19
GGACTACACGGGTTTCTAATCCTGTTTGCTCCCCACGCTTTCGAGCCTCAGCGTCAGTTACAGACCAGAGAGTCGCCTTCGCCACTGGTGTTCCTCCACATATCTACGCATTTCACCGCTACACGTGGAATTCCACTCTCCTCTTCCGCACTCAAGTTCTCCAGTTTCCAATGACCCTCCCCGGTTGAGCCGGGGGCTTTCACATCAGACTTAACGAACCGCCTGCGCTCGCTTTACGCCCAATAAATCCGGACAACGCTTGCCCCCTACGTATTACCGCGGCTGCTGGCCCGTAGTTTCC
+
CCCCCGGEGGGGGGGGGGGGGGGGGGFGGGGGGGGGGGGGGGGGGG7FFEFGGGGDFGG,C<E<FGFGGG8FCDFFGGGGGGGDF?FFGGGGGGGGG,BEFGGGGGGGGGGGFG,EFEGDGGFG=EFEGFGGGGDFCGFGGGGFGG,8FCGFG8DF@,>;EGFGG;@ECDD,+3@DD=EEGEECFGG:,;FEDEDEDGFGGFCFFFG=)7CF)70CA1EC25@DFF95(/,46F>)*(2CE16:GF2):@>(())4C(,11-9,*A>144(4)@:)AD?BB99>>B?7(*(*(-((,<))-
@M04650:207:000000000-C238N:1:1101:8072:6172 2:N:0:19
GGACTACCGGGGTTTCTAATCCTGTTTGCTCCCCACGCTTTCGCACCTGAGCGTCAGTCTTCGTCCAGGGGGCCGCCTTCGCCACCGGTATTCCTCCAGATCTCTACGCATTTCACCGCTACACCTGGAATTCTACCCCCCTCTACAAGACTCTAGCTGACCAGTTTCAAATGCAGTTCCCAAGTTAAGCTCGGGGATTTCACATCTGACTTAATCAACCGCCTGCGTGCGCTTTACGCCCAGTAATTCCGATTAACGCTTTCACCCTCCGTATTACCGCGGCTGCTGGCACGGAGTTAGC
+
CCCCCGGGGGGGGGGGGGFGGFGGGGGGGGGGGGGGGGGGGGGGGGGGGGGGGGGGGGGGGGGGGGGGGGGGGGGGGGDEFFFGGGGGGGGGGEGGGGGAFGDGGGGGGGGGGGGGFGGGDGGGGGGGGFFGGGGFFGGGDDGF7>BCFGGFGGFGGGGGFFFCFGGFFFGGGGGGGGGGGG8DFGGGFG9EGDGGDGGFC7EF=GC=CGGGFFGGFFGGFG>1(;9>0*4>;E:AFBEEGFFBGGFFGF?(1372::>231*):F?<6:(2:E0<FF?9>002(3?4?DBG:-39?GFF5
@M04650:207:000000000-C238N:1:1101:24555:6186 2:N:0:19
GGACTACTCGGGTTTCTAATCCTGTTTGCTCCCCACGCTTTCGAGCCTCAGCGTCAGTTACAGTCCAGTAAGTCGCCTTCGCCACTGGTGTTCTTCCTAATCTCTACGCATTTCACCGCTACACTAGGAATTCCACTTACCTCTCCTGCACTCTAGTTACACAGTTTTATGTGCTTTCTACAGGTTAAGCCTATATATTTAACACATAACTTATCTAACCGCCTACGTGCGCTTTACGCCCAGTAATTCCGATTAACGCTTGCACCCTCTGTATTACCGCGGCTGCTGGCACCGCGTTAGC
+
CCCCCFGGGGGGGGGGGGGGGGFFGGGGGGGGGGFGGFGGGGGGGGGFGGFC7FFEFFGGGGGGGGGGGGGGGGGGGGGGGGGDGGGFGGGGGGGGGGGGGGGGGGGGGGGGGGFGGCEDGGGGGGFG,EFGGGGGGGGGD8FFGGGGFGFFGGGFGGFGDFGGGGGGCFGGCFGGGGFFGFFFGGGFDCFGGGFGGGGGGFGFFGGFFGGGFGFGFEGGFGAADF);B4>2AGFFF@7BB>BFDGEEGF62;EGFC@>;;?F<GGFFFF;CFGF)+>(726>F0:DF0C,3(,(-4:206
@M04650:207:000000000-C238N:1:1101:17961:6202 2:N:0:19
GGACTACCGGGGTATCTAATCCTGTTTGCTCCCCACGCTTTCGAGCCTCAGCGTCAGTTACAGACCAGAGAGTCGCCTTCGCCACTGGTGTTCCTCCACATATCTACGCATTTCACCGCTACACGTGGAATTCCACTCTCCTCTTCTGCACTCAAGTTCTCCAGTTTCCAATGACCCTCCCCGGTTGAGCCGGGGGCTTTCACATCAGACTTAAAGAACCGCCTGCGCTCGCTTTACGCCCAATAAATCCGGACAACGCTTGCCACCTACGTATTACCGCGGCTGCTGGCACGTAGTTAGC
+
CCCCCGGGGGGGGGGGGGGGGGGGGGGGGGGGGGGGGGGGGGGGGGGGGGGGGGGGGGGGGGGGGGGGGGGGGGGGGGGGGGGGGGGGGGGGGGGGGGGGGGGGGGGGGGGGGGGGGGGGGGGGGGGGFFFGGGGGGGGGGGGFGGGGGGGFGGGGGGGGGGGGGGGGGGGGGGGGGGGGGGGGGGGGGGGGGGGGGGGGGFGFFGGFFGGGFGGGFDGG9C9?DFFF>D;B?GFFFFGGGF61>F44FFFFBFGBD99?BFG?GGF:B?<4<GF)2C:;B>FB(278>E(08:122CAD<
@M04650:207:000000000-C238N:1:1101:21072:6215 2:N:0:19
GGACTACAGGGGTATCTAATCCTGTTTGCTCCCCACGCTTTCGCACCTGAGCGTCAGTCTTTGTCCAGGGGGCCGCCTTCGCCACCGGTATTCCTCCAGATCTCTACGCATTTCACCGCTACACCTGGAATTCTACCCCCCTCTACAAGACTCTAGCTGACCAGTTTCAAATGCAGTTCCCAAGTTAAGCTCGGGGATTTCACATCTGACTTAATCAACCGCCTGCGTGCGCTTTACGCCCAGTAATTCCGATTAACGCTTGCACCCTCCGTATTACCGCGGCTGCTGGCACGGAGTTAGC
+
CCCCCGGGGGGGGGGGGGGGGGGGGGGGGGGGGGGGGGGGGGGGGGGGGCGGGGGGGGGGGGGGGGGGGGGGGGGGGGGGGGGGGGGGGGGGGGGGGGGGGGGGGGGGGGGGGGGGGGGGGGGGGGGGGFFGGGGGGGGGGDGFGGGEFGGFGGGGGGFGGGGGGGGGGGGGGGGGGGGGGGGGGGG@EGED>EGGGDGGGFGFFGGFFGGFCCGGFEGGFGFFFFFFFGFF>GFFF:EGG?FFGGFFGFFFB:DDGBFF?:GBGGF<?FFF:FBAGGFFB0;>BFFFFG<GF(49?G94<
@M04650:207:000000000-C238N:1:1101:25695:6278 2:N:0:19
GGACTACACGGGTTTCTAATCCTGTTTGCTCCCCATGCTCTCATGCCTCAGCGTCAGTTACAGTCCAGTAAGTCGCCTTCGCCACTGGTGTTCTTCCTAATCTCTACGCATTTCACCGCTACACTAGGAATTCCACTTACCTCTCCTGCACTCTAGTTACACAGTTTTATGTGCTTTCTACAGGTTAAGCCTATATATTTAACACATAACTTATCTAACCGCCTACGCATCCTTTACGCCCAGTTATTCCGAACAACGCTTGCCACCTACGTCTTACCGCGGCTGCTGGCACGTAGTTAGC
+
CCCCCGGGGGGGGGGGGGGGGGCFGGGGGGGGGGDFFGGGGGCFFGGGGGGGGGGGGGGFGDGFGGGGGGGGGGGGGGGGGGGGGFGEGGGGGGGGGGGGGGGGGGFFEFGGGGGGGGGGGGF8F@FFEGGGFGGGGFGGFGC09EFGGGGFGGGGGGGGGGGGGFFGAFGGGGGGGGG8CEFGGGGGCC8A=DEGGDGGGBFFFGGFFGGGFCG9?EGG>GFFFF5AA7586@>6B9@FGFDFGFFEGCFFFFGBG99;<DG@++6816;D(=@EGF(79>F>>B)3(5<F(.263CADA
@M04650:207:000000000-C238N:1:1101:16550:6293 2:N:0:19
GGACTACTGGGGTTTCTAATCCTGTTTGCTCCCCACGCTTTCGAGCCTCAGCGTCAGTTACAGACCAGAGAGCCGCCTTCGCCACTGGTGTTCCTCCATATATCTACGCATTTCACCGCTACACATGGAATTCCACTCTCCTCTTCTGCACTCAAGTCTCCCAGTTTCCAATGACCCTCCCCGGTTAAGCCGGGGGCTTTCACATCAGACTTAAGAAACCGCCTGCGCTCGCTTTACGCCCAATAAATCCGGACAACGCTTGCCACCTACGTATTACCGCGGCTGCTGGCACGTAGTTAGC
+
CC?CCDGGGGGGGGGGGGGGGGGFGGGGGGGGGGGGGGGGGGGGGGGGGGGGGGGGEGGGGGGFGGFFFGGGGGGGGGGGGGGGGGGGGGGGGGGGGFGFGGGGEGGGGGGGGGGGGGGGGGGGCGGGFBFFGGGFFGGGGGGFGGGGGFGFGGGGGGFGGGGFGGFGGFFFD,=DFFGGGGGCFGCFGGGGC5CDDGGGGFGFFGGF9FFCCGGG6@FFFGFFFFFFFD(4(:3<FFGGG?0,C7)67F>6?BD:*79B?<G?>G????:14<?):F((4(46(4,).::FF::06C)66
@M04650:207:000000000-C238N:1:1101:16186:6318 2:N:0:19
GGACTACTCGGGTATCTAATCCTGTTTGCTCCCCACGCTTTCGCACCTGAGCGTCAGTCTTTGTCCAGGGGGCCGCCTTCGCCACCGGTATTCCTCCAGATCTCTACGCATTTCACCGCTACACCTGGAATTCTACCCCCCTCTACAAGACTCTAGCTTGCCAGTTTCAAATGCAGTTCCCACGTTAAGCGCGGGGATTTCACATCTGACTTAACAAACCGCCTGCGTGCGCTTTACGCCCAGTAATTCCGATTAACGCTTGCACCCTCCGTATTACCGCGGCTGCTGGCACGGAGTTAGC
+
BCCCCFGGGGGGGGGGGGGGGGGGGGGGGGGGGGGGGGGGGGGGGGGGGGGGGGGGGGGGGGGGGGGGGGGGGGGGGGGGGGGGGFGGGGGGGGGGGGGAFEGGGGGGGGGGGGGGGGGGGGGGGGGGGGGGGGGGGGGGGGGFGGGFGGGFGGGGGF9,DFFGGGGG9FEGGGGGGGGGF9DEGGGGGGGGGGGGGGDGGFGCFGFFFFGGFGGGFFGGFGF:?FBB(CBB>GFFFFGGE?:?D7AFGF60<EGFD073:?GBGFFBBF9<0C?FGG?9(2(-(3?>>=?G?F6>?GAAA
@M04650:207:000000000-C238N:1:1101:27901:6321 2:N:0:19
GGACTAGAAGGGTTTCTAATCCTGTTTGCTCCCCACGCTTTCGCACCTGAGCGTCAGTCTTTGTCCAGGGGGCCGCCTTCGCCACCGGTATTCCTCCAGATCTCTACGCATTTCACCGCTACACCTGGAATTCTACCCCCCTCTACAAGACTCTAGCTGACCAGTTTCAAATGCAGTTCACACGTTAAGCTCGGGGATTTCACATCTGACTTAATCAACCGCCTGCGTGCGCTTTACGCCCAGTAATTCCGATTAACGCTTGCATCCTCCGTATTACCGCGGCTGCTGGCACGGAGTT
+
CCCCC?,,6;C7FGGGFGGGGFGGGGGGAFEGGG@GGGGDGGG7FFGGFGFFCGGGGFF9CEDFGGG@EFCFFGFGCCEGGG:FC@:C>>FFEGG9A=FFFGAFEGFGGGGGGGGGGDCDGFGFGGGGGGCEDFGFEEDCEDCF,DF8<DEFF9=99=9,@FF?FGGGG;BF+>9@<82,7,,57@DFFG,9C>CG7C7>88CFFGFFFGC+7CCFFECF07(31;28,:@B0EF49(*/:23:D*)6DF?1(7<9*-90((5.*0.8<((33;2-<*,4;;((40))55133((46C
@M04650:207:000000000-C238N:1:1101:4127:6323 2:N:0:19
GGACTACCGGGGTTTCTAATCCTGTTTGCTCCCCACGCTTTCGTGCCTGAGCGTCAGTACAGGTCCAGGTGATTGCCTTCGCCATCGGTGTTCCTCCGCATATCTACGCATTTCACTGCTACACGCGGAATTCCACCCCCCTCTACCGTACTCTCGCCATGCAGTCCCAAAGGCAGTTCCCAGGTTGAGCCCGGGGATTTCACATCTGTCTTACATAACCGCCTTCGCACGCTTTCACCCCAGTAATTCCGATTAACGCTCTCCCCCTCCGTATTACCGCGGCTGCTGGCACGTCGTTAGC
+
CCCCCGGGDGGGGEGEFFGGGGG<FGGGGGGGGGGFCGGGGGG,@FFF,ECFGGGG:ECF9EFGGGGFCCC,95C@FGGGFFGC@F:BFGGFGGGGGCCGGGFDGGGG:FGGGGGGA9EGGGGG7CFG+F7FFGG,@B+@CDCDAFFC<6::=3,++5+@FGFDF7,,@,,,3FC5ECF?C,4>FF,,<FFG5***/:FF>AG67CFF<FGCC7+1A;EG0)60/6=5(>(60EF>*)3;C<::7:A227)417*6:4;6:(2(*;9;(31,(0(4CC199((4((.)57(+(,(,-800:
@M04650:207:000000000-C238N:1:1101:14791:6328 2:N:0:19
GGACTACTAGGGTATCTAATCCTGTTTGCTCCCCACGCTTTCGCACCTGAGCGTCAGTCTTCGTCCAGGGGGCCGCCTTCGCCACCGGTATTCCTCCAGATCTCTACGCATTTCACCGCTACACATGGAATTCCACTCTCCTCTCCTGCACTCAAGTCTCCCAGTTTCCAATGCACACAATGGTTGAGCCACTGCCTTTTACATCCGACTTAAGAAACCACCTGCGCTCGCTTTACGCCCAATCAATCCGGACAACGCTTGGGACCTACGTATTACCGCGGCTGCTGGCCCGTAGTTAGCC
+
CCCCCGGGGGGGGGGGGGGGGGGGGGGGGGGGGGGGGGGGGGGGGGGGGFGGGGGGGGGGGGGGGGGGGGGGGGGGGGGGGGGGGGGDGEGGGGGGGGG<FGFFGGGGGGEGGGGGGGGG@FFGGFGGGGGGGGGGGGGGGGGFGGGGGGGFGGF?FGFGGGGFGGGGGGFFCGFGGFEF7>:FC76,<EFGFGFGGFGG9B;EF**99DCGFD7=ADGFFGD63)6AD<9;@:6C3;EGD((5DF>BG>)3655:D72:?B*4FGB?BB?BDCA<+9(429BF?,0(-*4>(((-.+65:
@M04650:207:000000000-C238N:1:1101:21024:6422 2:N:0:19
GGACTACTGGGGTTTCTAATCCTGTTTGCTCCCCACGCTTTCGAGCCTCAGTGTCAGTTACAGGCCAGAGAGCCGCTTTCGCCTCCGGTGTTCCTCCATATATCTACGCATTTCACCGCTACACATGGAATTCCACTCTCCTCTCCTGCACTCAAGTCTCCCAGTTTCCAATGCACACAATGGTTGAGCCACTGCCTTTTACATCAGACTTAAGAAACCACCTGCGCTCGCTTTACGCCCAATAAATCCGGACAACGCTTGGGACCTACGTATTACCGCGGCTGCTGCCACGTAGTTTGCC
+
CCCCCGGGFGGGGGGGGGGGGGGGGGGGGGGGGGGGGGGGGGGGGGGGGGGGGGGGGGGGGGEGGGGGGGGGGGGGEEFGGGGDGGGGGGGGGGGGGGGGGGGGGGGGGGGDGGGGGGGGGGGGFGGGGGGGGGGGGGGGGGGFGGGGGGGFGGGGFGFFEGGFGCFGGGGGGGGGGGDGGFGGGGFGGGGGGCFGGGGGGFCF9CGFC9CDA@FDFFFFFGDE9A=9>DFFBGFEEFGGG<DFCFFEFF:?>>C6DB033(>,7C7<4(282A<<C7797B>>()3)47,/,341:7<<<
@M04650:207:000000000-C238N:1:1101:20344:6429 2:N:0:19
GGACTACAGGGGTTTCTAATCCTGTTTGCTCCCCACGCTTTCGAGCCTCAGCGTCAGTTACAGACCAGAGAGTCGCCTTCGCCACTGGTGTTCCTCCACATATCTACGCATTTCACCGCTACACGTGGAATTCCACTCTCCTCTTCTGCACTCAAGTTCTCCAGTTTCCAATGACCCTCCCCGGTTGAGCCGGGGGCTTTCACATCAGACTTAAAGAACCGCCTGCGCTCGCTTTACGCCCAATAAATCCGGACAACGCTTGCCACCTCCGTATTACCGCGGCTGCTGGCACGTAGTTAGC
+
CCCCCGGFGGGGGGGGGGGGGGGGGGGGGGGGGGGGGGGGGGGGGGGGGGGGGGGGGGGGGGGGGGGGFGGGFGGGGGGGGGGGGGGGGGGGGGGGGGGFGCGGEEGDGGGGGGGGGGGGGGGGGGGGFGGGGF99BEEGGGGFEGGGGGGFGG,=@=C=:F8DCFGGFDGG8FGFF=FGGGGGGGGFGGGEGCCGGGGGGFGFFD+?3CFGFC72;1EG>GF1=ABFBGFBF=FFFFGEG?BBGG2:765;?@3(>17???FB:FFB(4>F<F2>GGF1-1;>>?F?>G7F:32??FB<<
@M04650:207:000000000-C238N:1:1101:7227:6497 2:N:0:19
GGACTACTGGGGTTTCTAATCCTGTTTGCTCCCCACGCTTTCGCACCTGAGCGTCAGTCTTCGTCCAGGGGGCCGCTTTCGCCACCGGTATTCCTCCAAATCTCTACGCATTTCACCGCTACACCTGGAATTCTACCCCCCTCTACGAGACTCTAGCTTGCCAGTTTCAAATGCAGTTCCCAGGTTGAGCCCGGGGATTTCACATCTGACTTAACAAACCGCCTGCGTGCGCTTTCGCCCCAGTCATTCCGATTAACGCTTGCACCCTCCGTATTACCGCGGCTGCTTTCTCGGAGTTATC
+
CCCCCGGGGGGGGGGGGGGGGGGGGGGGGGGGGGGGGGGGGGGGGGGFFGGGCGGGGGGFGGGGGGGGGGGGGGGGGEFF@GGEGGGDGGGGGGGGGGCFGFGGGFGGGGGGFGGGGCEDEFGGGGGGGGGGGGGGGGGGGGGFFGGDCCC?ACGFGFCEGCGGFFGGDFGGGGFC,BFGFGGGGGGFCFCFGGGGDGGGF=9CFGGF<>FGFGGGFDGC9330=5-0099B0C>2)(/2:<?>475<:@F08E<AG<>?:<C)7@6:<?;:0C(4A7:9(((32?0))3)342(,3C>).
@M04650:207:000000000-C238N:1:1101:24819:6502 2:N:0:19
GGACTACCGGGGTATCTAATCCTGTTTGCTCCCCACGCTTTCGCACCTGAGCGTCAGTCTTCGTCCAGGGGGCCGCCTTCGCCACCGGTATTCCTCCAGATCTCTACGCATTTCACCGCTACACCTGGAATTCTACCCCCCTCTACGAGACTCTAGCTTGCCAGTTTCAAATGCAGTTCCCAGGTTGAGCCCGGGGATTTCACATCCGACTTGACAGACCGCCTGCGTGCGCTTTACGCCCAGTAATTCCGATTAACGCTTGCACCCTACGTATTACCTCGGCTGCTGGCACGGAGTTAGC
+
CCCCCFGGGGGGGGGGGGGGGGGGGGFGGGGGGGGGGGGGGGGGGGGGGGGGGGGGGGGGGGGGGGGGGGGGGGGGGGGGDGGDGGGGGEGGGGGGGGFCGGGGGGGGGGGGGGGGGGGGGGGGGFGGGGGGGGGGGGGGGGGF9CGCFGGFGGGGGGGGFGGGFGGG9E;FGGFGGGGGGGCDFFGCFGGGGG=GGGGGGFG=AGGF@GGGFGGF6;GGBGF<0>>B6G0;6EFFF1ACGFFFG*:AFF41,7D<FFF?2(9?FF<-(4(.2A7>FF)-(-4<>6)2(:(<:09(-A<9>
@M04650:207:000000000-C238N:1:1101:18789:6523 2:N:0:19
GGACTACAGGGGTTTCTAATCCTGTTTGCTCCCCACGCTTTCGCACCTGAGCGTCAGTCTTCGTCCAGGGGGCCGCCTTCGCCACCGGTATTCCTCCAGATCTCTACGCATTTCACCGCTACACCTGGAATTCTACCCCCCTCTACGAGACTCAAGCTGACCAGTATCAGATGCAGTTCCCAGGTTGAGCCCGGGGCTTTCACATCTGACTTAATCAACCGCCTGCGTTCGCTTTACGCCCAGTAATTCCGATTAACGCTTGCACCCTCCGTATTCCCGCGGCTGCTGGCACGGATTTAGC
+
CCCCCGGFGGGGGGGGGGGGGGGGGGGGGGGGGGGGGGGGGGGEEGGGFGGGGGGGGGDF9DFGGGGGGG@FGGGGGGGGGGGGGCGGGGGGGGGGGF@FGGFGGGGGGGGGGGGGGGGGGGGGFFGGFGGGGCFG=,@FGGGF9EF6+@EFG6C9FC6DDFGGG;CE,,63=FGFFGGGG9BFGGGFFGGGGGGG3CFFGFGFFGGFFGGGECF>F)CFBD;02>28(9(3:GFA?(*:??FF7>4:FFF::5DFG:9B?0D)7;<?:?B?(;?)093;06>F6?BF0><C?0(,(<2<<
@M04650:207:000000000-C238N:1:1101:10352:6541 2:N:0:19
GGACTACCCGGGTTTCTAATCCTGTTTGCTCCCCACGCTTTCGAGCCTCAGCGTCAGTTACAGACCAGAGAGTCGCCTTCGCCACTGGTGTTCCTCCACATATCTACGCATTTCACCGCTACACGTGGAATTCCACTCTCCTCTTCTGCACTCAAGTTCTCCAGTTTCCAATGACCCTCCCCGGTTGAGCCGAGGGCTTTCACATCAGACTTAAAGAACCGCCTGCGCTCGCTTTACGCCCAATAAATCCGGACAACGCTTGCCACCTACGTATTACCGCGGCTGCTGGCACGTAGTTAGC
+
C@<CCGGGGGGGG@EGGGGGGGGGGGGGG@F@CFCFGG@FCF@CFGDFDDCEGGGGGGGDFGGGGGFGFCEF<FFGGGGGFGGGGGFGFGGC<ECG=FGGFGGFGGGFEGGGGGGCFGGGEGEFG,,CFDCFDFDG=@,EGFF73EFGGGG5D,,,33>9=BA17=,=EGFD=9@1==D=E+CBFEGCFFGG*@5C79<FFFDF+;8?=<FFEFC+17CGFG9<(;6>@D9>;589F7EFGF??GGB<FF>B(07<GF>BFFD5*A:2>0872<24<C69602(90)5?G3C<4<6:E<9<
@M04650:207:000000000-C238N:1:1101:10634:6555 2:N:0:19
GGACTACCGGGGTATCTAATCCTGTTTGCTCCCCACGCTTTCGAGCCTCAGCGTCAGTTACAGACCAGAGAGTCGCCTTCGCCACTGGTGTTCCTCCACATATCTACGCATTTCACCGCTACACGTGGAATTCCACTCTCCTCTTCTGCACTCAAGTTCTCCAGTTTCCAATGACCCTCCCCGGTTGAGCCGGGGGCTTTCACATCAGACTTAAAGAACCGCCTGCGCTCGCTTTACGCCCAATAAATCCGGACAACTCTTGCCACCTCCGTATTACCGCGGCTGCTGGCACGTAGTTAGC
+
CCCCCGGGGGGGGGGGGGFGGGFFGGGGGGGGGGGGGGGGGGGFDGGGGGGGGGGGEGFFGGCEFGGGGGGGGGGGGGGGGGGGGGGGGFGGGGGGGGGGGGGGGGGGG7FFGGDGAEGGGGGGGGGGFFFGGGGGGGGGGGGFGGFADFGFGGGGBDDCCGFGDDCFD=FA6@F8,=DGEGGDGGGGGGGGC@E54?EFFFGFFFGFFGGG37CFFFGFBGFD0=>:(C>>B5><B?GGG(::GG)):?D3(7DFG04<42F:*<<08,,4?C?)<C<>3(-71:>:BE(<8(44(<4).
@M04650:207:000000000-C238N:1:1101:4409:6560 2:N:0:19
GGACTACTAGGGTTTCTAATCCTGTTTGCTCCCCACGCTTTCGCACCTGAGCGTCAGTCTTTGTCCAGGGGGCCGCCTTCGCCACCGGTATTCCTCCAGATCTCTACGCATTTCACCGCTACACCTGGAATTCTACCCCCCTCTACAAGACTCTAGCTTGCCAGTTTCAAATGCAGTTCCCAAGTTAAGCTCGGGGATTTCACATCTGACTTAACAAACCGCCTGCGTGCGCTTTACGCCCAGTAATTCCGATTAACGCTTGCACCCTCCGTATTACCGCGGCTGCTGGCACGGAGTTAGC
+
CCCCCGGGGGGGGGGGGGGGGGGFGGGGGGGGGGGGGGGGGGGGGGGFGGGDEGGGGGGGGGGGFFGGGGGGGGGGGGGGGCGGGGGGGGGGGGGFGGGGGGAFGGFG7FEGGGFGDGGGGGGGGGGGGGGGGGGGF8?FGDGFFGGGG?FFGFFFGGGCF7EGDGGGGGGGGGGGGGGFCCEGFFFF7E;FEGEG4CCCGFGFFGGFCFFGFGFGF6CFFG(((.2)(9;;9G>AF6C58:(47:4<D*?::DGBC:>03:F?F??(:6;2(24<EC<>9>999?0)3:4??926:E:<6
@M04650:207:000000000-C238N:1:1101:14422:6612 2:N:0:19
GGACTACTGGGTTTTCTAATCCTGTTTGCTCCCCACGTTTTCGCACCTGAGCGTCAGTCTTCGTCCAGGGGGCCGCCTTCGCCACCGGTATTCCTCCAGATCTCTACGCATTTCACCGCTACACCTGGAATTCTACCCCCCTCTACAAGACTCTAGCTTGCCAGCTTCAAATGCAGTTCCCAAGTTAAGCTCGGGGATTGCACATCTGACTTAACAAACCGCCTGCGTTCGCTTTACGCCCAGTAATTCCGATTATCGCTTGCACCCTCCGTCTTACCGCGGCCGCTGGCACGGCTTTAAC
+
--@CCEFF,C<,BFFAFAAEFCE@F@FF<FE<FE8+6,;C,;@,C@BF,,,,@F@,B,<<C,CC@F@6,@F:C7+@:=F:,4?F=,++84AFFAD<F8FFB<@FF,EBFCEF9F,,56@=+4,=A,A=,8EDEFG<,>++@+=:9CB9<C@?,9EECCFGD@9C+@,@DCCGD9=,7+@CCG3DGGG:F9D77>C749,,0+BA=8C+*+0;3+;@0(352C@<;:,>(/191C59F:88/,3(02.):6),23*)2(4:<0/,9*,,8<0:(;3<<<B>11(((4999E(<:B>(-8)).
@M04650:207:000000000-C238N:1:1101:20159:6633 2:N:0:19
GGACTACAGGGGTTTCTAATCCTGTTTGCTCCCCACGCTTTCGCACCTGAGCGTCAGTCTTCGTCCAGGGGGCCGCCTTCGCCACCGGTATTCCTCCAGATCTCTACGCATTTCACCGCTACACCTGGAATTCTACCCCCCTCTACGAGACTCTAGCTTGCCAGTTTCAAATGCAGTTCCCAGGTTGAGCCCGGGGATTTCACATCTGACTTAACAAACCGCCTGCGTGCGCTTTACGCCCAGTAATTCCGATTAACGCTTGCACCCTCCGTATTACCGCGGCGGCTGGCACGGCGTTAGC
+
CCCCCGGGGGGGGGGGGGGGGGGGGGGGGGGGGGGGGGGGGGGGGGGGGGGGGGG7FGGGGGGGGGGGGGGGGGGGGGGGGGGGGGGGGGGGGFFGGFGGGGGGGGGGGGGGGGGGGCEGGGGGGGGGCGGGGGGGGGGGGGGFGGGGFGGFGGGGGFGGGGGGGGGG,@FGFGGGGGGGGGGFFFFFCGGGGGGGGGGGGFGFCG7C<FGGFCGGFFGG@GFD:FBF0>;FFCF>FBGGGFFFFGFFGF6:0>G<D(961:C)9FFFBFFF?C>2CD0919((,47(3E(C6;(79>:(6
@M04650:207:000000000-C238N:1:1101:26881:6634 2:N:0:19
GGACTACACGGGTTTCTAATCCTGTTTGCTCCCCACGCTTTCGCACCTGAGCGTCAGTCTTTGTCCAGGGGGCCGCCTTCGCCACCGGTATTCCTCCAGATCTCTACGCATTTCACCGCTACACCTGGAATTCTACCCCCCTCTACAAGACTCTAGCTTGCCAGTTTCAAATGCAGTTCCCACGTTAAGCGCGGGGATTTCACATCTGACTTAACCAACCGCCTGCGCTCGCTTTACGCCCAATAAATCCGGACAACGCTTGCCACCTACGTATTACCGCGGCTGCTGGCCCGTAGTTAGC
+
CCCCCGGGGGGGGGGGGGGGGG<FGGADGGGGGCFCFGGGGGGGGGGFE6CFGGGGEFGGFFGGGGGGGGD7@GGGEGGGGGGGGGGGGGGGGGGGGGGGGDEGGGFGGGGGGGGGGGGGEGFGGBFFGFGGFFEGGGFF@DEFFGGGCECFGDEGGFGGFGGGDCDGGDGGGCCEFFCAEFFEFCGFG9:;CGGGDGGFGFFF8DFA?GG7CFG7?:GDFD>??F>E6<364CF271CGG<:7F72):65(4@C:C99:F6F?CFF7>0,83<.4@*-(,34(-3:),*(249>((<<A.
@M04650:207:000000000-C238N:1:1101:21709:6708 2:N:0:19
GGACTACCCGGGTTTCTAATCCTGTTTGCTCCCCACGCTTTCGAGCCTCAGCGTCAGTTACAGACCAGAGAGTCGCCTTCGCCACTGGTGTTCCTCCACATATCTACGCATTTCACCGCTACACGTGGAATTCCACTCTCCTCTTCTGCACTCAAGTTCTCCAGTTTCCAATGACCCTCCCCGGTTGAGCCGGGGGCTTTCACATCAGACTTAAAGAACCGCCTGCGCTCGCTTTACGCCCAATAAATCCGGACAACGCTTGCCACCTACGTATTACCGCGGCTGCTGGCACGTATTTAGC
+
CCCCCGGGGGGGGGGGGGGGGGGGGGGGGGGGGGGGGGGGGGGGGGGGGGGGGGGGGGGGGGGGGGGGGGGGGGGGGGGGGGGGGGGGGGGGGGGGGGGGGGGGGGGGGGGGGGGGGGGGGGGGGGGGFFFGGGGGGGGGGGGFFFGGGGGFGGGGGGGGGGGGFGGGGGGGGCGGGGGGGGGGGGGG6FGG>EGGGGGGGFGFFGGFFGGGFFFGFFGGFGB<(;9E@GFFFGF9=:GGGF0<CDA>:?59?DG?F06843FBGGFBBFB?FGFFGG?F1>>FFFFF:C(<(8:)5FA)6
@M04650:207:000000000-C238N:1:1101:22563:6760 2:N:0:19
GGACTACCGGGGTTTCTAATCCTGTTTGCTCCCCACGCTTTCGCACCTGAGCGTCAGTCTTCGTCCAGGGGGCCGCCTTCGCCACCGGTATTCCTCCAGATCTCTACGCATTTCACCGCTACACCTGGAATTCTACCCCCCTCTACGAGACTCTAGCTTGCCAGTTTCAAATGCAGTTCCCAGGTTGAGCCCGGGGATTTCACACCTGACTTAACAAACCGCCTGCGTGCGCTTTACGCCCAGTAATTCCGATTAACGCTTGCACCCTCCGTATTACCGCGGCTGCTGGCACGGAGTTAGC
+
<CCCCFGGGGGGGGGGGGGFFGGCGGGFGGGGGGGGD7CCFGGFGGGEG<DFGGGCGFF<FCFGGG:C<FGGGGGGGCEFGGGGGGGGGGGGGGGGFDFGGGFGFDFGFGCFFGFGGGGGGGGGGFGGFGGGGGGGGDCCEG@69@D6<EEFGFGGGGG3:DECC;D@ECF,8>EGC7EGGGFFFFGGGGGG*?5C<DC6CFGF)9*6(7CFFFCC62CF9GB??F0.,C(4(CF9F<GGGB04:CAAGFF0(8C6:19BFFG2FCB:(09:(;7>FG(44>>>9B>?FG0C?030-8<2.
@M04650:207:000000000-C238N:1:1101:25573:6766 2:N:0:19
GGACTACAGGGGTTTCTAATCCTGTTTGCTCCCCATGCTCTCATGCCTCAGCGTCAGTTACAGTCCAGTAAGTCGCCTTCGCCACTGGTGTTCTTCCTAATCTCTACGCATTTCACCGCTACACTAGGAATTCCACTTACCTCTCCTGCACTCTAGTTACACAGTTTTATGTGCTTTCTACAGGTTAAGCCTATATATTTAACACATAACTTATCTAACCGCCTACGCATCCTTTACGCCCAGTTATTCCGAACAACGCTTGCCACCTACGCATTACCGCGGCTGCTGTCACGTAGTTAGC
+
CCCCCGGGGGGGGGGGGGGFGGFGGGGGGGGGGGGGGGGGGGCGGGGGGGGGGGGGGGGGGGGGGGGGGGGGGGGGGFGGGGGGGFDFGGGGGGFGGGGGFGFFFFFGGGGGGGGGGGGGGGFFGGGGGGFGGC,EEGGGFFGFGFGGGFGFGCFGGGGGFGGGGGGGFGGGGGGGGGDFGGCGGGGGGGGGGFGGGGGGGF>FFGGFEGGGFFGGFFGCFG5=5FDF=7)8@FFEFDEG@94B7:@?FFFD@EDBFB@?D<GEFG0(630(/=;<GG0(.412(4:D)<4??1<BFG2<)
@M04650:207:000000000-C238N:1:1101:20689:6770 2:N:0:19
GGACTACCAGGGTTTCTAATCCTGTTTGCTCCCCACGCTTTCGCACCTGAGCGTCAGTCTTTGTCCAGGGGGCCGCCTTCGCCACCGGTATTCCTCCAGATCTCTACGCATTTCACCGCTACACCTGGAATTCTACCCCCCTCTACAAGACTCTAGCTTGCCAGTTTCAAATGCAGTTCCCAAGTTAAGCTCGGGGATTTCACATCTGACTTAACAAACCGCCTGCGTGCGCTTTACGCCCATTAATTCCGATTAACGCTTGCACCCTCCGTATTACCGCGGCTGCTGGCACGGAGTTAGC
+
CCCCCGGFEGGGGGGGGGGGGGGGGGGGGGGGGGGGGGGGGGGGGGGGFGGGGGGGGGC<FCFFGGGGGGGEGEEGGGGGGGEGEGDGGDGGGFFGFGFEGGGGGGFGGGGGGGGGGGGGGGGGGG?FFGGGGGGG,DEFEGGFGGF8<FGFG9CDCGDFGFEFGAEFCFGC8FFGGGGGGG?FGGF@?FFGGCEEGGGGGFG6FFGFFGGGFFGGF0FG@39<(A9BDGFFBGFFF:GGGB(6F7ADG44,8@C9G?FB:1D?GGFF:?F?0;:4?C:96((2(-4>:C0FF;612CBB4
@M04650:207:000000000-C238N:1:1101:20066:6814 2:N:0:19
GGACTACAAGGGTTTCTAATCCTGTTTGCTCCCCACGCTTTCGCACCTGAGCGTCAGTCTTCGTCCAGGGGGCCGCCTTCGCCACCGGTATTCCTCCAGATCTCTACGCATTTCACCGCTACACCTGGAATTCTACCCCCCTCTACAAGACTCTAGCTTGCCAGTTTCAAATGCAGTTCCCAAGTTAAGCTCGGGGATTTCACATCCGACTTAACAAACCGCCTGCGTGCGCTTTATGCCCAGTAATTCCGATTAACGCTTCCCCCCTCCGTATTCCCGCCGCTGCTGGCACGGAGTTAGC
+
C9CCCGGGGGGGGG7FFFEGGGGGGGGFGFFFFGFFGGEFGFGGGGGEF8@F7FGEGFFGGGGGGEGGDDGGGGGGGGGGFGGDGFFGF7D9EFFGF,B,9BDFGF<FEEEGGFCFGGGDGCFEFFF<DFGGGGGGGGDFEGDD8EF99@FFC3E7BEGGGFD,>>DF9B,5=FA:FCFFFGBDB<;D?E9ACCC5CGFGDFF+=0*81DGGF7+;61;C9C>;;A0>,5(,4C>)*6<FF?17:C<A:941(0/6>11(4(0(9E3260(848:)2>(2(4,(44)50739296(4C)6-
@M04650:207:000000000-C238N:1:1101:26992:6896 2:N:0:19
GGACTACCGGGGTATCTAATCCTGTTTGCTCCCCACGCTTTCGCACCTGAGCGTCAGTCTTTGTCCAGGGGGCCGCCTTCGCCACCGGTATTCCTCCAGATCTCTACGCATTTCACCGCTACACCTGGAATTCTACCCCCCTCTACAAGACTCTAGCTGACCAGTTTCAAATGCAGTTCCCAAGTTAAGCTCGGGGATTTCACATCTGACTTAATCAACCGCCTGCGTGCGCTTTACGCCCAGTAATTCCGATTACCGCTTGCACCCTCCGTATTACCGCGGCTGCTGGCCCGTAGTTAGC
+
CCCCCGGGGGGGGGGGGGGGGFGGGGGGGGGGGGGGGGGGGGGGGGGGGCGGGGGGGCFGGFGGGGGGGGGGGGGGGGGGFGGGGGGGGDGGGGGFGGGGGGGGGGGGDGGGGGGGGGGGGGGGGGGGGGFGGGGGGGGGGGGFGFGGGGGFGCGGGGEFGFFGGGGGGGGGGGG7FGGGGFGGGGEFFGGGGDE=?DGGGFGFFGGFFGGGFGGGF@GG9G@D6FFFFGFFFGFBFFDCG604:C9<D*)86:D)*-79?BGFGFFF?26:6CBFFC?FBBFFF?:>:E1:079:2F)).
@M04650:207:000000000-C238N:1:1101:4035:6977 2:N:0:19
GGACTACTGGGGTTTCTAATCCTGTTTGCTCCCCACGCTTTCGCACCTGAGCGTCAGTCTTCGTCCAGGGGGCCGCCTTCGCCACCGGTATTCCTCCAGATCTCTACGCATTTCACCGCTACACCTGGAATTCTACCCCCCTCTACGAGACTCTAGCTTGCCAGTTTCAAATGCAGTTCCCAGGTTGAGCCCGGGGATTTCACATCTGACTTAACAAACCGCCGTCGTGCGCGTTACGCCCAGTAATTCCGATTAACGCTTGCACCCTCCGTATTACCGCGGCTGCTGTCACGGAGTTAGC
+
CCCCCGGGGGGGGGGGGGGGGGGGGGGGGGGGFGGGGGGGGGGGGGGFFFCFGGGGGGAAEFGGG7FGFGGGGGGDGGGGGG@CGGGGGGGFFCFGGCEGGGFFGGGGECEFFGGGCGGGCEFBB,FGGGGGGG9C=,8C7?CF,,::<EEFGCAFCFEF@@FFGGGCFGG9=ECGF>CG6CGGGDFGGD8CEDGGGGCFGFGFFGGF?F7C67::A1F3(>9((837:<9B6E)4><5?:<<:C>)6>6??FDG)*((-4?C79E(,3<>?0C:40:29912(418?59)+-((4,0))-
@M04650:207:000000000-C238N:1:1101:24228:6982 2:N:0:19
GGACTACAGGGGTTTCTAATCCTGTTTGCTCCCCACGCTTTCGAGCCTCAGCGTCAGTTACAGACCAGAGAGTCGCCTTCGCCACTGGTGTTCCTCCACATATCTACGCATTTCACCGCTACACGTGGAATTCCACTCTCCTCTTCTGCACTCAAGTCTCCCAGTTTCCAATGCACACAATGGTTGAGCCACTGCCTTTTACATCAGACTTAAGAAACCACCTGCGCTCGCTTTACGCCCACTAAATCCGGACAACGCTTGGGACCTACGTATTACCCAGGCCGCTGGCCCGTAGGTAGCC
+
CCCCCGGGGGGGGGGGGGGGGGDFGGGGGGGGGGGGGGGGGGGGGGGGGGGGGGGGEFFFFGGGGGGGFCGEFGGGGGGGGGGGGGGGAGGCAFGGGGGGGGGGFGGGDGGGGGFGGGGGGGGGGGGGFDFFFGGG8FEGFDFDAFGGGGGFGGFGFC,E=FFFFF,,@DC30:DGCCE8FGFGEE:DFFFG,@FCDCGF9AD+45**:C9F7B>FFB,;>C=)):5/289=(:BCE2EGG((.8*16CB5((286/(/46?:(>C:830())2:9<*,(40(-462,(*,*-4:()+.).
@M04650:207:000000000-C238N:1:1101:12181:6992 2:N:0:19
GGACTACCCGGGTTTCTAATCCTGTTTGCTCCCCACGCTTTCGCACCTGAGCGTCAGTCTTCGTCCAGGGGGCCGCCTTCGCCACCGGTATTCCTCCAGATCTCTACGCATTTCACCGCTACACCTGGAATTCTACCCCCCTCTACGAGACTCTAGCTTGCCAGTTTCAAATGCAGTTCCCAGGTTGAGCCCGGGGATTTCACATCTGACTTAACAAACCGCCTGCGTGCGCTTTACGCCCAGTAATTCCGATTAACGCTTGCACCCTCCGTATTACCGCGGCTGCTGGCCCGGAGTTAGC
+
CCCCCGGGGGGGGGGGGGGGGGGGGFGGGGGGGGGGGGGGGGGGGGGGGGGGGGGGGGGGGGGGGGGGGGGGGGGGGGGGGGGGEGGDGGGGGGGGGGGFGGGGGGGGGGGEGGGGGGDGGGGGFGGFFGGGGGGGGFFGGGEFGGGDEEGFGGGGGGGGGFGFFGFGGGGGGGGGGGGGGGGGGDGGGGGGGGGGGGFGGFGFFGCFFGGGE>FGF<EGBGF:6FBFFGFBB*85FFGGGFFFGG<<FFFFB5D2*,4<6?32FGF?FB6?(@0:E?<F;69>>:0):E0:39BFBG)44
@M04650:207:000000000-C238N:1:1101:11928:7048 2:N:0:19
GGACTACACGGGTATCTAATCCTGTTTGCTCCCCACGCTTTCGAGCCTCAGCGTCAGTTACAGACCAGAGAGTCGCCTTCGCCACTGGTGTTCCTCCACATATCTACGCATTTCACCGCTACACGTGGAATTCCACTCTCCTCTTCTGCACTCAAGTTCTCCAGTTTCCAATGACCCTCCCCGGTTGAGCCGGGGGCTTTCACATCAGACTTAAAGAACCGCCTGCGCTCGCTTTACGCCCAATAAATCCGGACAACGCTTGCCACCTACGTATTACCGCGGCTGCTGGCCCGTAGTTAGC
+
C9CCCGGGGGGGGDGGGGGGGGGGGGGGGGGGGGGGEGGGGGGGGGGGGGGGGGGDGGGGGGGGGGGGFGGGGGCFGGGGCDGGGGG8FGGGGGGGGGGGGDFGGGGGGEEGGFGGGDG>EFFE=FFGFGAEFGGG8==FEGFFGGCFFGGFGGGGGFGGGGGGDFDC9DCFGFGG86DEECEDC@E6@DGGECE5DCFGCCGF68>A76F7;+@DF;F5(CBD289E9D69<:5<FB>EGB<:9>:):FB;<@GFD,((-,7>CG?:0(4,)+.4CC1(409(90243*(2,-43:F9).
@M04650:207:000000000-C238N:1:1101:24252:7048 2:N:0:19
GGACTACCGGGGTTTCTAATCCTGTTTGCTCCCCACGCTTTCGCACCTGAGCGTCAGTCTTCGTCCAGGGGGCCGCCTTCGCCACCGGTATTCCTCCAGATCTCTACGCATTTCACCGCTACACCTGGAATTCTACCCCCCTCTACGAGACTCTAGCTTGCCAGTTTCAGATGCAGTTCCCAGGTTGAGCCCGGGGATTTCACATCTGACTTAACAAACCGCCTGCGTGCGCTTTACGCCCAGTAATTCCGATTAACTCTTGCACCCTCCGTATTACCGCGGCTGCTGGCACGGAGTTAGC
+
CCCCCGG<+FGGGGGGGGGGGGGGGFFGGGGGGGGGGGGGGGGGGGGGGGGFGGGGGGGGGFGGGGGGGGGGGGGGGGGGGGGGGGGGGGGGGGGGGGGG?FCGGGGGGGGGGGGDGGGGGGG8BCGGGGGGGGGGGDGGEGGFGGGGGGGFG5EACGGGGGGGG;FFF2DFGCFGGFGGGGGGGGGGGGGGGGGGGDGGGFFFFF>FEC7CEGGC40CC0<9<<:070C9>0CFFFF58:,3?FGFFGFF6:BD>*).6>AD?*;6(,3>:?FBFGF<09>>9(()..=?E?9622C4))
@M04650:207:000000000-C238N:1:1101:11539:7071 2:N:0:19
GGACTACTGGGGTTTCTAATCCTGTTTGCTCCCCACGCTTTCGAGCCTCAGCGTCAGTTACAGACCAGAGAGTCGCCTTCGCCACTGGTGTTCCTCCACATATCTACGCATTTCACCGCTACACGTGGAATTCCACTCTCCTCTTCTGCACTCAAGTTCTCCAGTTTCCAATGACCCTCCCCGGTTGAGCCGGGGGCTTTCACATCAGACTTAAAGAACCGCCTGCGCTCGCTTTACGCCCAATAAATCCGGACAACGCTTGCCACCTACGTATTACCGCGGCTGCTGGCACGTAGTTAGC
+
BC@CCEGGGGGGGGGGGGGGGGGGGGGGGGGGGGGGGGGGGGGGGGGGGGGGGGGGGGGFGGGGGGGGGGGGGGGGGGGGFGGGGGG8FFGGGGGGGGGGGFGGGGGGGGGGGGGGGGGGGGGGGGGGF9CFGGFGGGGGGGGFGGGGGGGFGGGGGGGGGG8=FFGGD=BGFGFGGGGGGGGGGGGGFGGG5ECEGGGGGFGFFGF8=FFFFFCCF3FGFGFF@FBFFGFF?GFBF:EGGF0<CG<AGFFB:><1741::<G?70:?4517,A4)<D?>>F>;96BFBGFG?F06?G<>6
@M04650:207:000000000-C238N:1:1101:11432:7083 2:N:0:19
GGACTACCCGGGTATCTAATCCTGTTTGCTCCCCACGCTTTCGCGCCTCAGTGTCAGTTACAGACCAGATAGTCGCCTTCGCCACTGGTGTTCCTCCAAATCTCTACGCATTTCACCGCTACACTTGGAATTCCACTATCCTCTTCTGCACTCAAGTCTCCCAGTTTCCAATGACCCTCCACGGTTGAGCCGTGGGCTTTCACATCAGACTTAAGAAACCACCTGCGCGCGCTTTACGCCCACTAATTCCGGACAACGCTTGCCACCTACGTATTCCCGCGGCTTCTGGCACGTAGTTAGC
+
A@CCCGGGGGGGGCGGGGGGGGGGGGGGGGGGGGGGGGGGGGEGGGGGGGGFGGGGGGGGGGGGGGGGGGGGGGGGGGGFFGGCF8EGGGGGGGGGGGGGGGGGGGGGGGGGGGGGGGGGGGFGGGGGGGGGGGGFGDGGGGGFGGGGGGGFGFGGGGFDGGGGFEGGGEFGGCFFGFGGFFGGGGGCEFGDGGGG>CGFGFGFAFFFBGDGEGFCC2E9)79B(?=EFG>B>CF3A@GGGF(6DFFEGFF005C6C99BFFGB7E<224?B?F:)<C6>F>>648-4)A3C6:10<F69<
@M04650:207:000000000-C238N:1:1101:10300:7088 2:N:0:19
GGACTACTCGGGTTTCTAATCCTGTTTGCTCCCCACGCTTTCGAGCCTCAGCGTCAGAAACGTTCCAGAGCGCCGCCTTCGCCACCGGCCTTCCTCCCGATCTCTACGCATTTCACCGCTACACATGGAATTCCACTCTCCTCTTCTGCACTCAAGTCTCCCAGTTTCCAATGACCCTCCCCGGTTGAGCCGGGGGCTTTCACATCAGACTTAAGAAACCGCCTGCGCTCGCTTTACGCCCAATAAATCCGGACAACGCTTGCCACCTACGTATTACCGCGGCTGCTGGCACGTAGTTAGC
+
CCCCCGGGGGGGGGGGGGGGGGGGGGGGGGGGGGGGGGGGGGGGGGGGG@FGGGGGGGGGGGGGGGGGGGGGGGGGGGGGGGGGGGGGGGGGGGGGGGGGGGGGGGGGGGGGGGGGGGGGGGGGGGGGGEGGGGGGGFGGGGGFGFCGGGGFGGFGFGGGGGGGFGGGGGGDGFGGGGGGGGGGGGGGGGGGGCGGGGGGGFGF=C>F@DFGEC>GF@G<>DF?FF>>(C>96=FDFFGGGF?:DF>DCFBF07D054>BFBDBGGF(5::<FC?AEC<>9;FFFB?DBGFGB:B:(<>>:
@M04650:207:000000000-C238N:1:1101:22829:7120 2:N:0:19
GGACTACAGGGGTATCTAATCCTGTTTGCTCCCCACGCTTTCGAGCCTCAGCGTCAGTTACAGACCAGAGAGTCGCCTTCGCCACTGGTGTTCCTCCATATATCTACGCATTTCACCGCTACACATGGAATTCCACTCTCCTCTTCTGCACTCAAGTCTCCCAGTTTCCAATGACCCTCCCCGGTTGAGCCGGGGGCTTTCACATCAGACTTAAGAAACCGCCTGCGCTCGCTTTACGCCCAATAAATCCGGACAACGCTTGCCACCTACGTATTACCGCGGCGGCTGGCACGTAGTTAGC
+
CCCCCGGGGGGGGGGGGGGGGGGGGGFGGGGGGGGGGGGGGGGGGGGGGGGGGGGGGGGGGGGGGGGGFGGGFGEGGGGGGGGGGGGGGGGGGGGGGGGGGGGGGCFFG7EEGGGGGGGGGGGGGGGFFFGGGGGGGGGGGGGFGGGGGFGFGGCDCEDDGGGGGFGGGGGGGGGGGGGGGGGCFECGFGGGDCGGGGFGGFGFFGFF=FGFEGGG=@GGFG0(,A;A19.:DCF>B?GGG014*:4AGFF0<EGFGFFF??F7*A?2440(3C4)3C<FF(((,-4>(:(<:81(40--:
@M04650:207:000000000-C238N:1:1101:20930:7175 2:N:0:19
GGACTACAGGGGTATCTAATCCTGTTTGCTCCCCACGCTTTCGAGCCTCAGCGTCAGTTACAGACCAGAGAGTCGCCTTCGCCACTGGTGTTCCTCCACATATCTACGCATTTCACCGCTACACGTGGAATTCCACTCTCCTCTTCTGCACTCAAGTTCTCCAGTTTCCAATGACCCTCCCCGGTTGAGCCGGGGGCTTTCACATCAGACTTAAAGAACCGCCTGCGCTCGCTTTACGCCCAATAAATCCGGACAACGCTTGCCACCTACGTATTACCGCGGCTGCTGGCACGTAGTTATC
+
CC<CCGGFGGGGGGGGGGGGGGGGGGGGGGGGGGDGEGGGFGGGGGGGGGFFCFGGGGGFGFG9FGGGF<FCFCEGGGGGGGGGGFFCFGGGGGGGGGGGGGCFF9EFDEGGGGGGG>EG8FGGGGG+B,FFGG;FC6,AFDGF,EFFGGGFGFFFA,7,3CE8FGGGFCF=+,@DFGGGGGGGGGEF?CEG*@EGGGGGG=F6=CC?EGGGE7>CA@GG>G@@<F;D>DF60EFAF?CEE?(4CC95F@>>15C:<BB0(,>:*<6:??F4)38)<F:B06;>B?03:C<E??F?BF-).
@M04650:207:000000000-C238N:1:1101:3095:7180 2:N:0:19
GGACTACCCGGGTTTCTAATCCTGTTTGCTCCCCACGCTTTCGAGCCTCAGTGTCAGTTACAGGCCAGAGAGCCGCTTTCGCCTCCGGTGTTCCTCCATATATCTACGCATTTCACCGCTACACATGGAATTCCACTCTCCTCTCCTGCACTCAAGTCTCCCAGTTTCCAATGCACACAATGGTTGAGCCACTGCCTTTTACATCAGACTGAAGAAACCACCTGCGCGCGCTTTACGCCCAATAAATCCGTCCAACGCTTGGGACCTACGTGTTACCGCGGCGGCTGGCACGTAGTTAGCC
+
CCCCCFGGEFGGGGGFFFGGGGGGGFFGGGGGGGGGGGGGGGGGFGGGGFGGFGGGGFGGGGGGGCEFGGGGGGGGCFCEGGGGE8CCFGGGFGFFF8<?FGDF;AEFGFGGFGGGGG>=B>,AE:FFGGFGGGCEEGFGCCCD8FGGGGGDEFDFFFA,==8=ABDGFGGFFFFGFGC8@F6E>+@D7:7:67<CFCEFDAF>@<*0:7*;@FCGA2DF2954)3602:=>;=FCF(=FE@(4:@3?*:),7DGFC90,(-525E?<08:(5*)691491((2(3430*.2.4:?9+).4
@M04650:207:000000000-C238N:1:1101:10655:7201 2:N:0:19
GGACTACTGGGGTTTCTAATCCTGTTTGCTCCCCACGCTTTCGCACCTGAGCGTCAGTCTTTGTCCAGGGGGCCGCCTTCGCCACCGGTATTCCTCCAGATCTCTACGCATTTCACCGCTACACCTGGAATTCTACCCCCCTCTACAAGACTCTAGCTTGCCAGTTTCAAATGCAGTTCCCAAGTTAAGCTCGGGGATTTCACATCTGACTTAACAAACCGCCTGCGTGCGCTTTACGCCCAGTAATTCCGATTAACGCTTGCACCCTCCGTATTACCGCGGCTGCTGGCACGGAGTTAGC
+
CCCCCGGGGGGGGGGGGGGGGGGGGFFGGGGGGGGGGGGGGGGGGGGGG@GCEGGGGGGGGGGGGGGGGGGGGGGGGGGGGGGGGGGGGGGFFGGGGGGFGGFEGGGGGGGGGGGCGEGGGGGGGGGGGGGFGGFGAF?FGDGFGGFGGGGFGGGGGGGGFGGGFGEFCFFGGGFFFFFGGGFCFFFGGGFGCECEDGGGF>CFFGGFFGGGFFFF60=D9G>F?FBBFG@12*.6FBC?E?1:>CDBG?F0?354C(96((15CGB<((,4:E?2<:2;B>;203))(:1289(2:8)6.
@M04650:207:000000000-C238N:1:1101:13006:7202 2:N:0:19
GGACTACCGGGGTATCTAATCCTGTTTGCTCCCCACGCTTTCGAGCCTCAGCGTCAGTTACAGACCAGAGAGTCGCCTTCGCCACTGGTGTTCCTCCATATATCTACGCATTTCACCGCTACACATGGAATTCCACTCTCCTCTTCTGCACTCAAGTCTCCCAGTTTCCAATGACCCTCCCCGGTTGAGCCGGGGGCTTTCACATCAGACTTAAGAAACCGCCTGCGCTCGCTTTACGCCCAATAAATCCGGACAACGCTTGCCACCTACGTATTACCGCGGCTGCTGGCCCGTATTTAGC
+
CCCCCGFGGGGGGFGGGGGGGGGGGGGGGGGGGGGGGGGGGGGDGGGGGGGGGGGGGGGGGGGCGGGGGGGEFGGGGGGGGDEGGGGGGGGGGGGGGG9FGGEGGGGGEGGGGGGFGGGGGGGGFDGGFEFGGGGGFGGGGGGFCGGGGGGFGCEF;DCFFGGG<FEFEF99?EGG8=FEEFGEG7C@CFFG*C>EDGGGFFGA+0+;3FG=<CGGF1E7(513(0,>9C9BFF3)8:CEEB6?FGABG?3(8BGFG9>B04F:7??FFFFF<F:BG7(-703((-.28C:571(((<6).
@M04650:207:000000000-C238N:1:1101:16524:7215 2:N:0:19
GGACTACACGGGTATCTAATCCTGTTTGCTCCCCACGCTTTCGCACCTGAGCGTCAGTCTTTGTCCAGGGGGCCGCCTTCGCCACCGGTATTCCTCCAGATCTCTACGCATTTCACCGCTACACCTGGAATTCTACCCCCCTCTACGAGACTCAAGCTGACCAGTATCAGATGCAGTTCCCAGGTTGAGCCCGGGGATTTCACATCTGACTTAATCAACCGCCTGCGTGCGCTTTACGCCCAGTAATTCCGATTAACGCTTGCCACCTACGTCTTACCGCGGCTGCTGGCACGTAGTTAGC
+
CCCCCGGGGGGGGGGGGGGGGGGGGGGGGGGGGGGGGGGGGGGGGGGGGGGGGGGGGGGGGGGGGGGGGGGGGGGGGGGGGGGGGGGGGGGGGGGGGGGGGGGGGGGGGGGGGGGGGGGGGGGGGGGGGGGGGGGGGGGGGGGFGGGGGGGFGGGGGGGGGGGGGGFGGGFGGGGGGGGGGGGGGGC??FFFGGGG):FGGFGFFGGFFGGG9@FFFFGGFG>D@F>DFGBFBCFFF0CEGF:B=CA4CFF0?FGBD09???C27<(3(2(((;:AGG?BF09B>1).(28F(,4(-A4<<
@M04650:207:000000000-C238N:1:1101:11863:7254 2:N:0:19
GGACTACCGGGGTTTCTAATCCTGTTTGCTCCCCACGCTTTCGAGCCTCAGCGTCAGTTACAGACCAGAGAGTCGCCTTCGCCACTGGTGTTCCTCCACATATCTACGCATTTCACCGCTACACATGGAATTCCACTCTCCTCTTCTGCACTCAAGTCTCCCAGTTTCCAATGACCCTCCCCGGTTGAGCCGGGGGCTTTCACATCAGACTTAAGAAACCGCCTGCGCTCGCTTTACGCCCAATAAATCCGGACAACGCTTGCCACCTACGTATTACCGCGGCTGCTGGCACGTAGTTAGC
+
CCCCCGGGGGGGGGGGGGGGGGGGGGGGGGGGGGGGGGGGGGGGGGGGGGGGGGGGGGGGGGGGGGGGGGGGGGGGGGGGGGGGGGGGFGGGGGGGGGGGGGGGGGGGCGGGGGGGGGGGGGGGDFGGFFFGGGGGGGGGGCEFGGGGGGGFGGFGGGGGGGGGGGGGGGGGGGGGGGGGGGGGGGGGFGGGGGGGGGCEFFGFAFFF@CFG9DFFF@GGFGFD<FFFFGFF?GFFF?EEGF?BGC>>GFF9:@G?C>FF<BF?DC?8?FF?FGFAGF:(129>>:)57*(38:1:BGFF>
@M04650:207:000000000-C238N:1:1101:8276:7291 2:N:0:19
GGACTACAGGGGTTCTAATCCTGTTTGCTCCCCACGCTTTCGCACCTGAGCGTCAGTCTTTGTCCAGGGGGCCGCCTTCGCCACCGGTATTCCTCCAGATCTCTACGCATTTCACCGCTACACCTGGGATTCTACCCCCCTCTACGAGACTCAAGCTGACCAGTATCAGATGCAGTTCCCAGGTTGAGCCCGGGGATTTCACATCTGACTTAATAAACCGCCTGCGTGCGCTTTACGCCCAGTAATTCCGATTAACGCTTGCACCCTCCGTATTACCGCCGCTGCTGGCACGAAGTTAGCC
+
CCCCCGGGGGGGGGGGGGGGGCFGGGFFFGFGGGGGGEFGFGGGFGFGG;FBFFCFEFGFECE9FFGGG7FGGGGGGGFGCFG,CF:CCFGGGGCEEFGAFGGECDEGD@E9EFGGDG>DGBF@EFF+BFFGGGGGFGGGECDFFFGDEGFCFFFGFFFFGECCCGGFE,3@DGA<C=FCFCEGGBFFFDCECEG5*7<9DF?7A>FFF+3+97++;<C99D012::5:C992:65;?GG5:()::95:<)(,)::9066??=>GG?:01((4E)6@>,(46-2(47:163C(-4?)06:4
@M04650:207:000000000-C238N:1:1101:12741:7299 2:N:0:19
GGACTACCAGGGTTTCTAATCCTGTTTGCTCCCCATGCTCTCATGCCTCAGCGTCAGTTACAGTCCAGTAAGTCGCCTTCGCCACTGGTGTTCTTCCTAATCTCTACGCATTTCACCGCTACACTAGGAATTCCACTTACCTCTCCTGCACTCTAGTTACACAGTTTTATGTGCTTTCTACAGGTTAAGCCTATATATTTAACACATAACTTATCTAACCGCCTACGCATCCTTTACGCCCAGTTATTCCGAACAACGCTTGCCACCTACGTATTACCGCGGCTGCTGGCACGTAGTTAGC
+
CCCCCGGGGGGGGGGGGGGGGGGGGGGGGGGGGGGGGGGGGGGGGGGGGGGGGGGGGGGGGGGGGGFGGGGGGGGGGGGGCGDGGGGGGGGGGFGGGGGGGGGGGGGGGGGGGGGGGGGGGGGGGGGGGGGGGGGGGFFGFCFFGGGGGGGFGGGGGGGGGGGGGGGGGF9E@GGGGGGGGGGGGGGGGGGGGGDFCFFFGFFFDFGFFGGGEGGGFFGGFDBADFFFFGAFFGF5BAEGG9BBC:EEGF;@28DBGFFF<@3;>9=@FF@D@G@EFG039(7>BFB:4C0C<?F:1F>F2
@M04650:207:000000000-C238N:1:1101:19461:7337 2:N:0:19
GGACTACCGGGGTTTCTAATCCTGTTTGCTCCCCATGCTCTCATGCCTCAGCGTCAGTTACAGTCCAGTAAGTCGCCTTCGCCACTGGTGTTCTTCCTAATCTCTACGCATTTCACCGCTACACTAGGAATTCCACTTACCTCTCCTGCACTCTAGTTACACAGTTTTATGTGCTTTCTACAGGTTAAGCCTATATATTTAACACATAACTTATCTAACCGCCTACGCATCCTTTACGCCCAGTTATTCCGAACAACGCTTGCCACCTACGTATTACCGCGGCTGCTGGCACGTAGTTAGC
+
CCCCCGGGGGGGGGGGGGGGGGGGGGGGGGGGGGGGGGGGGGFGGGGGGGGGGGGGGGGGGGGGGGGGGGGGGGGGGGGGGGGGGGGGGGGGGGFGGGGGGGGGGGGGGGGGGGGGGGGGGGGGGFCGGGGGGGGGGGGGGGGFGGGGGGFFGGFGGGGGGGGGGGGGGGGGGGGGGGGGGFGGGGGGGGGGGGFGDGGGCFGFFDGFEGGGFGGGFFGGFGBFFFFFFGFFFGFEFD>GG?DFF8CFGFA@DFC;F9@F;@GFGG6(=EFFFG@EGG(49(3>F?B?05(<:?:B4F22:
@M04650:207:000000000-C238N:1:1101:16153:7346 2:N:0:19
GGACTACTAGGGTATCTAATCCTGTTTGCTCCCCACGCTTTCGAGCCTCAGCGTCAGTTACAGACCAGAGAGTCGCCTTCGCCACTGGTGTTCCTCCACATATCTACGCATTTCACCGCTACACGTGGAATTCCACTCTCCTCTTCTGCACTCAAGTTCTCCAGTTTCCAATGACCCTCCCCGGTTGAGCCGGGGGCTTTCACATCAGACTTAAAGAACCGCCTGCGCTCGCTTTACGCCCAATAAATCCGGACAACGCTTGCCACCTACGTATTACCGCGGCTGCTGGCACGTAGTTAGC
+
CCCCCEGGGGGCGGGGGGGGGGGGGGGGGGGGGGGGGGGGGGGGFGGGGGGGGGGGGFGGGGGGGGGGGGGGGGGGGGGG,FFGGGGGGGGGCGGGGGGGGGGGGGGGGGGGGGGGGGGGGGGGGGGGFEFGGGGGGGGGGGGFGGGGG8EFFGGGGGGGGGGGGGGGGGFGFFGCGGGGGGGEFGE@?GGGG78CDGGGGFGFFDGA@6CGFGGGFBF46DB?;=(>6D;B?C:AF:GGGFFFGG<ACFF0(55:GF><:?GFGGF?>>?<?GFBGF:9;9BBB?2)4CBF<:::(<6).
@M04650:207:000000000-C238N:1:1101:27947:7371 2:N:0:19
GGACTACTGGGGTTTCTAATCCTGTTTGCTCCCCATGCTTTCGTACCTCAGCGGCAGTATTAGGCCAGATGGCTGCCTTCGCCATCGGTATTCCTCCAGATCTCTACGCATTTCACCGCTACACCTGGAATTCTACTATCCTCTCCCATACTCTAGCTTCCCAGTATCGAATGCAATTCATAAGTTAAGCCCAGGGATTTCACATCCGACTTAAAAAGCCGCCTACGCACGCTTTCTGCCAAGTAAATCCGATTAACGCTCGCACCCCCTGAATTACCGCGGCTGCTGGCACCAATTTATC
+
C@@CCFCDEG<CF+@,CC6CCF<-C<<C<AECE@,C<EFG<9FE,:@,E,,C:+@@FF@C@@<,,CF78@,BC,:BEFGGGGEFE87CGCFDCFGG?,,,,B49,,C?FCF@E<FFGGC==@E8FFF8:E9F9A9,39,5,3,==8DDA=,=EFFG9@DEG8ADDBA=+@D=8,,332@,@,,3@C,:BC,+6A+10=AC9;377;9?)3*3*+5+0:D7>*:)7F>5-525(4)0+82,,)//@FC);)2/(.*)+6(((.)4>*(((--(,36)<730(4>0(32:?*(+((,).+6).
@M04650:207:000000000-C238N:1:1101:13577:7371 2:N:0:19
GGACTACAAGGGTTTCTAATCCTGTTTGCTCCCCACGCTTTCGCACCTGAGCGTCAGTCTTTGTCCAGGGGGCCGCCTTCGCCACCGGTATTCCTCCAGATCTCTACGCATTTCACCGCTACACCTGGAATTCTACCCCCCTCTACAAGACTCTAGCTTGCCAGTTTCAAATGCAGTTCCCAAGTTAAGCTCGGGGATTTCACATCTGACTTAACAAACCACCTGCGCGCGCTTTACGCCCAATAATTCCGGCCAACGCTTGCCACCTACGTATTACCGCGGCTGCTGGCCCGTAGTTTGC
+
CCCCCGGGGGGGFGGGGGGFGGGGGGGGGGGGGGGGGGGGGGGGGGGGGGFGGGGGGGGGGGGGGGGGGGGGGGGGGGGGGGGGGGEGGGGGGEFFFGGGGGGGGGGGGGGGGGGFGGGGEGGGGCFGGGGGGGGGGGGGGDCFGGG9=?8<FFG7FFGFEFGGGGGGGFFGGGFFFGGFGGFFGCGGGGDECE>C4/FFGFGFFFGC?CF8=7CF6=GG@FF@FF@FBGFF>GFAF?EGD6BFGGFAF?FF(./8FBB?:0D:FGFBF?2?F<8AGF81291(-4:??E0799(4(0)).
@M04650:207:000000000-C238N:1:1101:23916:7454 2:N:0:19
GGACTACTAGGGTTTCTAATCCTGTTTGCTCCCCACGCTTTCGAGCCTCAGCGTCAGTTACAGACCAGAGAGTCGCCTTCGCCACTGGTGTTCCTCCACATATCTACGCATTTCACCGCTACACGTGGAATTCCACTCTCCTCTTCTGCACTCAAGTCTCCCAGTTTCCAATGACCCTCCCCGGTTGAGCCGGGGGCTTTCACATCAGACTTAAAGAACCGCCTGCGCTCGCTTTACGCCCAATAAATCCGGACAACGCTTGCCACCTACGTATTACCGCGGCTGCTGGCACGTAGTTAGC
+
CCCCCGGGGGGGGGGGGGGGGGGGGGGGGGGGGGGGGGGGGGGGGGGGGGGGGGGGGGGGGGGGGGGGGGGGGGGGGGGGGGGGGGGGGGGGGGGGGGGGFGGGGGFGGGGGGGGGGGGGGFGGGGGGFEBFGGGGGGGGGGGFGGGGGGGFGGGGFGGGGFFGFGGGGGGFGGGGGGGGGGGEGGGGGGGGCEGGDGGGGFFFACFFECGC>==DADGGFGFFFFFFFD1>0C5<FBGCGF?09D:AGFF64:D?GF06??D?GGB:::?<2A:AGGB>B>11><?F?C1?0314:G<B<
@M04650:207:000000000-C238N:1:1101:16573:7477 2:N:0:19
GGACTACTGGGGTTTCTAATCCTGTTTGCTCCCCACGCTTTCGAGCCTCAGCGTCAGTTACAGACCAGAGAGTCGCCTTCGCCACTGGTGTTCCTCCACATATCTACGCATTTCACCGCTACACGTGGAATTCCACTCTCCTCTTCTGCACTCAAGTTCTCCAGTTTCCAATGACCCTCCCCGGTTGAGCCGGGGGCTTTCACATCAGACTTAAAGAACCGCCTGCGCTCGCTTTACTCCCAATAAATCCGGACAACGCTTGCCACCTACGTATTACCGCGGCTGCTGGCACGTAGTTAGC
+
CCCCCFGGGGGGGGGGGGGGGGGGGGGGGGGGGGGGGGGGGGGGGGGGGGGGGGGGGFGGGGG9FGGGGGCCGGDGGGGGDFGGGGGGGGGGGGGGGGGGGFGGGGG?FGGGGGGGGGGGGGGGGGFGFFGGGGGGFGFGGGGFGGGGGGGFGGGCFDDGGGGGFGGG9DDFDGGCFGGEGGCGFGGGGGG>CGDD4CAF>BFF=D7A>GG78D7@6/=D0C6;;403;GBFFCF9@):@F<(8CF4<G)0((75?F9>?(3C?7C:0:238)0,6<C?FFF>BF?7)8C19:(.(-<6<6
@M04650:207:000000000-C238N:1:1101:27706:7523 2:N:0:19
GGACTACTGGGGTATCTAATCCTGTTTGCTCCCCACGCTTTCGCACCTGAGCGTCAGTGTTGTGCCAGGGGGCCGCCTTCGCCACTGGTATTCCTCCAAATCTCTACGCATTTCACCGCTACACTTGGAATTCTACCCCCCTCTCACACACTCTAGTTCCCCAGTTTCAAATGCAATTCCCAGGTTGAGCCCTGGGCTTTCACATCTGACTTAAAAAACCGCCTACGTGCGCTTTACGCCCAGTAATTCCGATTAACGCTTGCACCCTCTGTATTACCGCGGCTGCTGGCACAGAGTTAGC
+
CCCCCGGGGGGGGGGGGCGGFGGGGGGGGGGGFFGGGGGGGGGGGGGGGCGFGGGGGGGGGGGGGGGGGGGGGGCGGGGFGGGGGGGGGGGGGGGGGDFGGGGGCFFGGGGGGDGGGGGGGGGGGGGGGGGGCFGFFFDCDDGFGGGGGGGFGGGGGGGGFGFEGGGGGGFFGFFAEFGEEFGFGGG6CGDG,;>EGGFFCFGFFGGFFGGGCG8CFFGGFGB?;F<A399BFGFEF(:8GFFF7FBAGFFFFECAG:B?:?D?GGF0:?7<A9<69C:9990(,48)5:?GB027<F4))
@M04650:207:000000000-C238N:1:1101:12723:7532 2:N:0:19
GGACTACTAGGGTATCTAATCCTGTTTGCTCCCCACGCTTTCGAGCCTCAGCGTCAGTTACAGACCAGAGAGTCGCCTTCGCCACTGGTGTTCCTCCACATATCTACGCATTTCACCGCTACACGTGGAATTCCACTCTCCTCTTCTGCACTCAAGTTCTCCAGTTTCCAATGACCCTCCCCGGTTGAGCCGGGGGCTTTCACATCAGACTTAAGAAACCGCCTGCGCTCGCTTTACGCCCAATAAATCCGGACAACGCTTGCCACCTACGTATTACCGCGGCTGCTGGCACGTAGTTAGC
+
CCCCCGGGGGGGGGGGGGGGGGGGGGGGGGGGGGGGGGGGGGGGGGGGGGGGGGGGGGGGGGGGGGGGGGGGGGGGGGGGGGGGGGGGGGGGGGGGGGGGGGGGGGGGGGGGGGGGGGGGGGGGGGGGFBEGGGGGFCFGGGGFGGGGGGGFGGGGGGGGGGGGGGCFEGGGGGG8DFGGGGGCGGGGGGGEGGGGGGGGGFGFFGGFFGCFECCGF=GFFGFF<FFF>G9B;FFFFFGGGF:BFG<>GFDF::<?G;F<F?G?7EF?:>08?GFBGC:BF9;B6?>B:C2C,4186E4<6
@M04650:207:000000000-C238N:1:1101:11182:7558 2:N:0:19
GGACTACTGGGGTTTCTAAGCCTGTTTGCTCCCCACCCTTTCGCTCCTCAGCGTCAGTTACGGCCCAGAGATCTGCCTTCGCCATCGGTGTTCCTCCTGATATCTGCGCATTCCACCGCTACACCAGGAATTCCAATCTCCCCTACCGCACTCTAGTCTGCCCGTACCCACTGCAGGCCCGAGGTTGAGCCTCGGGATTTCACAGCAGCCGCGACAAACCGCCTACGAGCTCTTTACGCCCAATAATTCCGGCTAACGCTTGCGCCCTACGTATTACCGCGGCTGCTGGCACGTAGTTAGC
+
<BCCCGGGGGGGGGGGGGGGGGGGGGGGGGGGGGGGGGGGGGGGGGGGGGGGGGGGDGGGGFGGGGGGGGGGGGGGGGGGGGG:FGGGEGFGFGGGGGDGGGGGGGGGGGGGGGFGGGGGGGFGGGGGFGGGGGGGGGGGGGGFGGGGGGGFGGGGFGGGGGG=>CEGG9EG??FFGDGGG7CE@FD,4>E6C7CG4C:FGFFFFGF4(;5D@DGG>;GF@DF63F?F?D3>A9FAFBEGG6<0<:<BGFFB(<*4C:08(3C0CE>>?F?0,<2)3?69;1606052:576(4<<(A4-.
@M04650:207:000000000-C238N:1:1101:24637:7566 2:N:0:19
GGACTACAGGGGTATCTAATCCTGTTTGCTCCCCACGCTTTCGCACCTGAGCGTCAGTCTTTGTCCAGGGGGCCGCCTTCGCCACCGGTATTCCTCCAGATCTCTACGCATTTCACCGCTACACCTGGAATTCTACCCCCCTCTACAACACTCTAGCTGACCAGTTTCAAATGCAGTTCCCAAGTTAAGCTCGGGGATTTAACATCTGACTTACTCAACCGCCTGCGCACGCTTTACGCCCAGTAATTCCGATTAACGCTTGCACCCTCCGTATTACCGCGGCTGCTGGCACGGAGTTAGC
+
CCCCCGG@EGGGGGGGGGGGGGGGGGGGGGGGGGGEGGG;FG@FCGGGAEGGGGGGGGGGFCFGGGGGGC@FEGGGGGGGGGGGGFEGGGGGGFCFG??FGGGGGGGGGGGGFGGFGGGGGGGGGGGGGFGGGFGG9>@FGDEFCF,,,@CFGFGGGGFGCGGCFGG,B=>EFG,EGC;DFF6DGGGFGG;C99**:<FG++?A+*=18:CFF+@FF;GFBG6;3A>)(2(4?EFBF6CC:0<?7*:<FBFB?5>2FF9B<6C248::6?92(2,6CF:;9BFFF:))2C?G:0112F99:
@M04650:207:000000000-C238N:1:1101:4380:7570 2:N:0:19
GGACTACACGGGTTTCTAATCCTGTTTGCTCCCCACGCTTTCGCACCTGAGCGTCAGTCTTTGTCCAGGGGGCCGCCTTCGCCACCGGTATTCTTCCAGATCTCTACGCATTTCACCGCTACACCTGGAATTCTACCCCCCTCTACAACACTCTAGCTGACCAGTTTCAAATGCAGTTCCCAAGTTAAGCCCGGGGATTTCACCTCTGACTTATTCAACCGCCTGCGTGCGCTTTACGCCCAGTAATTCCGATTAACGCTTGCACCCTCCGTATTACCGCGGCTGCTGGCACGGAGTTAGC
+
CCCCCGGFGGGGGGDGGGGGGGGGGGGGEGGGGGGGGGGGGGG>,F@F,EFGGGGGGGF9FEFAEFEG,B+@@CFGGGGGGGEGEFGEGCGGG,=FEFFGF<AFFFEGGGGGGGGGGGGGGGGGGGAA,=FFF,;F==6@EGG52E,@,@BFG,@AF:D,@FCGG9AF;,3;?FGEFDAFF,8DGGGGEG7CE7C=5?FGG6C*/CCFEFFGE+++3<FGBGBF?F9.,76>FGFBF:EGDB:?GG<AG=:(()15C(9?0?3>DC63:8(8?FBFGGBF11169BB?(*2<<((2:@<<:
@M04650:207:000000000-C238N:1:1101:12615:7643 2:N:0:19
GGACTACAAGGGTTTCTAATCCTGTTTGCTCCCCACGCTTTCGAGCCTCAGCGTCAGTTACAGACCAGAGAGTCGCCTTCGCCACTGGTGTTCCTCCACATATCTACGCATTTCACCGCTACACGTGGAATTCCACTCTCCTCTTCTGCACTCAAGTTCTCCAGTTTCCAATGACCCTCCCCGGTTGAGCCGGGGGCTTTCACATCAGACTTAAAGAACCGCCTGCGCTCGCTTTACGCCCAATAAATCCGGACAACGCTTGCCACCTACGTATTACCGCGTCTGCTTGCACGTGGTTAGC
+
CCCCCGGGGGGGGGGGGGGGGGGGGGFGGGGGGGGGGGGGGGEGGGGGGFGGGGGGGGGGGGGGGGGGGGGGGGGGGGGGGGGGGGGGGGGGGGGGGGGGGGGGGGGFGGGGGGFGGGGGGGGGGF8FFGGGGGGGGGFGFFFCFGFGGGGFGGGGGFGFGGGGGGGFFGGGCCGGGGGGEGGGGGE@FGGCECEGD)FGFCFFFGGF@GGFFCFFFFGGBG>??F;EBGFFF5;AF0CEC63?FGFAF4>>FFG:F;>848CFC9112033<A?FGG079((4(6))5A4??3(4?F>74
@M04650:207:000000000-C238N:1:1101:20167:7657 2:N:0:19
GGACTACCGGGGTTTCTAATCCTGTTTGCTCCCCACGCTTTCGAGCCTCAGCGTCAGTTACAGACCAGAGAGTCGCCTTCGCCACTGGTGTTCCTCCATATATCTACGCATTTCACCGCTACACATGGAATTCCACTCTCCTCTTCTGCACTCAAGTCTCCCAGTTTCCAATGACCCTCCCCGGTTGAGCCGGGGGCTTTCACATCAGACTTAAGAAACCGCCTGCGCTCGCTTTACGCCCAATAAATCCGGACAACGCTTGCCCCCTACGTATTACCGCGGCTGCTGGCACTTAGTTAGC
+
CCCCCGGGGGGGFEGGGDEFGGGGGGGGCGGGGGGGGGDGGGGGGGGGFGGGGGGGGDEFGGG9FGGGDGGGGGFGGGGGGGGGGGFGGG@FGGGGGGDEAFGGGFFGGDGDGGGDACCDCFGGFFB8BF<FCFDFFFGGGGGFDGGGGGGFGF,=3@BFDFCDFFCFGGGGF>C8@FGDEGG7FG5@CGG*75CEGGGC>BFBFG+*7CFC>>C+269F09>@0:0),/771*84=2CGGB::C*45:7)9<DG6*446:BG?489,-838?F7)<FFFFF((41:DBG(<()-4-+69:
@M04650:207:000000000-C238N:1:1101:14758:7666 2:N:0:19
GGACTACTGGGGTTTCTAATCCTGTTTGCTCCCCACGCTTTCGAGCCTCAGCGTCAGTTACAGACCAGAGAGTCGCCTTCGCCACTGGTGTTCCTCCACATATCTACGCATTTCACCGCTACACGTGGAATTCCACTCTCCTCTTCTGCACTCAAGTTCTCCAGTTTCCAATGACCCTCCCCGGTTGAGCCGGGGGCTTTCACATCAGACTTAAAGAACCGCCTGCGCTCGCTTTACGCCCAATAAATCCGGTCAACGCTTGCCACCTACGTATTACCGCGGCGCCTGGCACGTCGTTAGC
+
CCCCCGGGGGGGGGGGGGGGGGGGGGGGGGGGGGGGGGGGGGGCGGGGGGGGGGGGGGGGGGGGGGGGGGFFFCGGGGGGGGGGGGGGGGGGGGGGGGGGGGGGGGGGGGGGGGGGGGGGGGGGEGGGFGGGGGGGGGGGGGGFGGFGGGGFGGGGGEGFFGGGGGGGGGFGFGGDGFGGGGGDGC6CCGG>5@EEDGGGGFGFFGGFEFFGFGGGC;EGBGFFFFFF0<9B:5>9BBGEGF0:FGF4FFF9()7<G69131F:7E?:04:82EB)+2:;030((.(,4::FBF(22E4?>
@M04650:207:000000000-C238N:1:1101:23302:7696 2:N:0:19
GGACTACCAGGGTTTCTAATCCTGTTTGCTCCCCACGCTTTCGCACCTCAGCGTCAGTACCGAGCCAGTGAGCCGCCTTCGCCACTGGTGTTCCTCCGAATATCTACGAATTTCACCTCTACACTCGGAATTCCACTCACCTCTCTCGGACTCTAGATTGCCAGTATTAAAGGCAGTTCCAGGGTTGAGCCCTGGGATTTCACCCCTAACTTAACAATCCGCCTACGTGCGCTTTACGCCCAGTAATTCCGAACAACGCTAGCCCCCTTCGTATTACCGCGGCTGCTGGCACGAAGTTAGC
+
CCBCCFGGGGGGGGGGGGCGGGFGGGGGGGGGGGGGGGGGGGGGGGGEGGGGGGGGGGGGGG7FFGFGGGGGGGGGGGGGGGGGGGGGGGGGGGGGGGGGGGGGGGGGG?FGGGGGGGGG9CEFCGGCFFGGGGGGGGGGGGGFGGGGGGGFGFGGBGGGGGFGGGFEGGCE+@=CF8FCCGDEFGGGGGGGGDGGGGGFGFGFFGGFFGGGBDFFFBGF@GFF?;(;>G@>BGFFF<EEF;<;DC3<FFFFFFG:4;9?B>GFGGF>:<::7C?AG>239>(9((4>:G7+-((48A)))
@M04650:207:000000000-C238N:1:1101:14738:7697 2:N:0:19
GGACTACCCGGGTATCTAATCCTGTTTGCTCCCCACGCTTTCGCACCTGAGCGTCAGTCTTCGTCCAGGGGGCCGCCTTCGCCACCGGTATTCCTCCAGATCTCTACGCATTTCACCGCTACACCTGGAATTCTACCCCCCTCTACGAGACTCTAGCTTGCCAGTTTCAAATGCAGTTCCCAGGTTGAGCCCGGGGATTTCACATCTGACTTAACAAACCGCCTGCGTGCGCTTTACGCCCAGTAATGCCGATTAACGCTTGCACCCTCCGTATTACCGCGGCTGCTGGCACGGAGTTAGC
+
CCCCCGGGGGGGGGGGGGGGGGGGGGGGGGGGGGGGDGGGGGGGGGGGGGGGGGGGGGGGFGGGGGGGGGGDGGGGGGGGGDFCGGGGGGGGGGGGGGGGGGGGGGGGGGGGGGGGGGGDGGGGGGGGGGGGGGGGGGGGGGGFGGG6FEGFGGFAFGGGGGGGFGGGGGGGFGGDEDGGGGGGGFEFGGGGCEEE3DGGGFGFCFGFCGGFFGGG48GG>G;6<>;>0C9B>=FA6?EEG6:?7:<)*65;63*678>F?8*)7C13:4,3?8:)<C:BFF041<??:*(<12;>:C)).
@M04650:207:000000000-C238N:1:1101:5432:7701 2:N:0:19
GGACTACTGGGGTATCTAATCCTGTTTGCTCCCCACGCTTTCGAGCCTCAGCGTCAGTTACAGACCAGAGAGTCGCCTTCGCCACTGGTGTTCCTCCATATATCTACGCATTTCACCGCTACACATGGAATTCCACTCTCCTCTTCTGCACTCAAGTCTCCCAGTTTCCAATGACCCTCCCCGGTTGAGCCGGGGGCTTTCACATCAGACTTAAGAAACCGCCTGCGCTCGCTTTACGCCCCATAAATCCGGACAACGCTTGCCCCCTACGTATTACCGCTGCTGCTGGCACGTAGTTAGC
+
CCCCCGGGGGGGGGGGGGGGGGGGGGGGGGGGGGGGGGGGGGGGGGEFGFGFEGGGGGGGGGGGG?FGGGGGFGGGGGGGGGEGGGGGGGGGGGGGGGGDGGGGGGAFGEGGGGGGGG6C@FGGCFCGECFFGFFGFGE@EGGFGGGG9EGFGFGEFFGFGGGGFGDFEG9FCAC8DD?EGGE7FEGFCEGCECEC4D:EGFGCFF7ABFGG4C:>B3EG>GFDDF6A@GFFDFF2??GGC(4<F=49CFFB:>DBGFF612F74:;;62:?3F?DDG6>(41242?0>E(243(,(2.)-
@M04650:207:000000000-C238N:1:1101:16164:7732 2:N:0:19
GGACTACAGGGGTATCTAATCCTGTTTGCTCCCCACGCTTTCGAGCCTCAGCGTCAGTTACAGACCAGAGAGTCGCCTTCGCCACTGGTGTTCCTCCATATATCTACGCATTTCACCGCTACACATGGAATTCCACTCTCCTCTTCTGCACTCAAGTCTCCCAGTTTCCAATGACCCTCCCCGGTTGAGCCGGGGGCTTTCACATCAGACTTAAGAAACCGCCTGCGCTCGCTTTACGCCCAATAAATCCGGACAACGCTTGCCACCTACGTATTACCTCGGCTGCTGGCACGTAGTTAGC
+
CCCCCGGGGGGGGGGGGGGGGGGGGGGGGGGGGGGGGGGGGGGGGGGGGGGGGGGGGGGGGGGGGGGGGGGGGGGGGGGGGGGGGGGGGGGGGGGGGGGGGGGGGGGGGGGGGGGFGGGGGGGGGGDGFFGGFGFGGGGGGGGFGGGGGGGFGGGGFGGGFGGGFGGGGGGGGFGGGFGEDGEGGGECFFGCCEGGGGGGCCFFFF7AEFGGFFD>F@GGFGFFFF>A@G2(87:BF<GGG?FFDCAFF?DB?EG:<9;2(1F?7FFB:034)@?<7:)8:?BFF:,)5E7A?(4::FAA6
@M04650:207:000000000-C238N:1:1101:19105:7749 2:N:0:19
GGACTACCGGGGTTTCTAATCCTGTTTGCTCCCCACGCTTTCGCACCTGAGCGTCAGTCTTTGTCCAGGGGGCCGCCTTCGCCACCGGTATTCCTCCAGATCTCTACGCATTTCACCGCTACACCTGGAATTCTACCCCCCTCTACAAGACTCTAGCTTGCCAGTTTCAAATGCAGTTCCCAAGTTAAGCTCGGGGATTTCACATCTGACTTAACAAACCGCCTGCGTGCGCTTTACGCCCAGTAATTCCGATTAACGCTTGCACCCTCCGTATTACCGCGGCTGCTGGCACGGAGTTAGC
+
C@CCCGGGGEGGGGGGGGGGGGGGGGGGGGGGGGGGEGGGGGGGDGGGGGGGGGGDGGGGGGGGGGGGGGGGGGGGGGGGGGGGGGGGGGGGGGGGGGGFGGFGGFGGGGGGGGGGGDGGGGGGGGGGGGGGGGGFGGGGGGGFGGGFGFGFGGGFGGGGGGGGGGGGGGGGGG79EGGGGFG7FGGGCFE7ECGDGGGFFFGFFGGFFGGGE>FGF(ADFC@1;49D0D;F;GFAFFDEGBFFGFF<78/8:>G):29?BFD<6C?163(43EB<F7<>(-90(4?F:G?G:9>9?6696
@M04650:207:000000000-C238N:1:1101:24936:7803 2:N:0:19
GGACTACAGGGGTTTCTAATCCTGTTTGCTCCCCACGCTTTCGAGCCTCAGCGTCAGTTACAGACCAGAGAGTCGCCTTCGCCACTGGTGTTCCTCCACATATCTACGCATTTCACCGCTACACATGGAATTCCACTCTCCTCTTCTGCACTCAAGTCTCCCAGTTTCCAATGACCCTCCCCGGTTGAGCCGGGGGCTTTCACATCAGACTTAAGAAACCGCCTGCGCTCGCTTTACGCCCAATAAATCCGGACAACGCTTGCCACCTACGTATTACCGCGGCTGCTGGCACGGAGTTAGC
+
CCCCCGGGGGGGFGGGGGGGGGGGGGGGGGGGGGGGGGGGGGGFFGGGGGGGGGGGGEGGGGGGGGGGGGGGGGGGGGGGGGGGGFGGGGEFGGFFGFGGGGGGGGGGGGGGGGGGGGGGGGGGDFGGFEFGGG9,=@4FGGGFFGGGGFGFFC@CEC,@@DFFDF,;DEDE6FGGG?EGDCEEGD+@EGGCCCEGDGGGGFGAFGGFEDGF>DD7F;FG(C>?DF1A(C1>(5<4=<GCE:67<7<BD?>0<3C?G6>?B?<::C?:>?42.<3<CF3-9((42(8??G096((,4C2<A
@M04650:207:000000000-C238N:1:1101:11815:7823 2:N:0:19
GGACTACTCGGGTATCTAATCCTGTTCGCTCCCCACGCTTTCGCTCCTCAGCGTCAGTATCGGCCCAGAGACCCGCCTTCGCCACCGGTGTTCCTCCTGATATCTGCGCATTTCACCGCTACACCAGGAATTCCAGTCTCCCCTGCCGAACTCTAGCCTGCCCGTATCGCCTGCAAGCTCGGGGTTGAGCCCCGAGTTTTCACAGCCGACTCGCCAGACCGCCTACGAGCTCTTTACGCCCAATAATTCCGGCCAACGCTTGCACCCTACGTATTACCGCGGCTTCTGGCACGGCGTTTGC
+
CCCCCGGGGGGGGGGGGGGGGGFFGGGGGGGGGGGGGGGGGGEECGGGGGGGGGGGGGGGGFEGGGGGGGGGGGGGGGGG7FFGGGGGGFGGGGGGGGGGGGGGGFGGGGGGFGGGGGEDGGGGGGGGFDFGGC=?ECDGGFGFFCEC+=EFF9EGCFGC8<CEG76FC*@BCGGC7C,4=@EGGCE?FD8FC=*4*:FF:FGF8<D56D)>())9./@D>GF??FB)-91>FG?<F?GGG?:?*>2):9F((7C(*46:21C)>FFF012(3EBDGF09>BB0,.-457:6:(43(*(-.
@M04650:207:000000000-C238N:1:1101:5475:7898 2:N:0:19
GGACTACCGGGGTTTCTAATCCTGTTTGCTCCCCACGCTTTCGCACCTGAGCGTCAGTCTTTGTCCAGGGGGCCGCCTTCGCCACCGGTATTCCTCCAGCTCTCTACGCATTTCACCGCTACACCTGGAATTCTACCCCCCTCTACAAGACTCTAGCTTGCCAGTTTCAAATGCAGTTCCCAAGTTAAGCTCGGTGATTTCACATCTGACTTAACAAACCGCCTGCGTGCGCTTTACTCCCAGTAATTCCGATTAACGCTTGCACCCTCCGTATTCCCGCGGCTTCTGGCACGGAGTTAGC
+
C-BCCGGG:CFFECEFGGGFGGG@FFGGGEE<FEGGEFECGGGDEEGAECFFG@CCCFDAFAFEFGA@EE7F>CGGGGGFGGGCGGGGGDFGGGGAEGC<FFGDF,?DFGG@FG9ED++=8=DGFED=FCGGGGDAD8=CEDEA7F;EF7C?@CFGGGA@>EFCCE5;;9;E@F?7,2:EFGGE,@F:CC6<*C***4FFDFEFFFFFFD+@4CGD63F32C92=FFFFG>2(CFBF)AF5(54F74<D?4(()*6:((2:8FF48::66(((*5-292>(4>(31422C7G6>>(3@)).
@M04650:207:000000000-C238N:1:1101:12751:7907 2:N:0:19
GGACTACTCGGGTATCTAATCCTGTTTGCTCCCCACGCTTTCGAGCCTCAGTGTCAGTTACAGACCAGAGAGCCGCCTTCGCCACTGGTGTTCCTCCATATATCTACGCATTTCACCGCTACACATGGAATTCCACTCTCCTCTTCTGCACTCAAGTCTCCCAGTTTCCAATGACCCTCCCCGGTTGAGCCGGGGGCTTTCACATCAGACTTAAGAAACCGCCTGCGCTCGCTTTACGCCCAATAAATCCGGACAACGCTTGCCACCTACGTATTACCGCGGCTGCTGGCACGTAGTTAGC
+
C9CCCGGGGGGGGGGGGGGFGGGGGGGGGGGGGGGGGGGGGGEGGGGGGFGGGGGGGGGGGGGGGGGGGFGGGGGGGGGGGGGGGGGGGGGGGGGGGGGFGGGGGGGFGGGGGGGGGGGGGGGGGGGGFEFFGGGGGGGGGGGFGGGGGGGFGGGFFGEGGGGGGGGGGGGGGGGGF6EEGGGGGGGGGGGGGEDGDCFGGAFFFGGFFGGGF78:8>GG@GFFFF@>6DFBDFF>F<GGGFF?FGFFGFF>?EG<F>FF:BC>7C??BBF?2FFBGF:19((42?:>3E0C<?B?BC)4.
@M04650:207:000000000-C238N:1:1101:5240:8014 2:N:0:19
GGACTACCGGGGTATCTAATCCTGTTTGATCCCCACGCTTTCGCACATCAGCGTCAGTTACAGACCAGAAAGTCGCCTTCGCCACTGGTGTTCCTCCATATCTCTGCGCATTTCACCGCTACACATGGAATTCCACTTTCCTCTTCTGCACTCAAGTTTTCCAGTTGCCAATGACCCTCCACGGTTGAGCCGTGGGCTTTCACATCAGACTTAAAAAACCGCCGACGCCCGCTTTACGCCCCATACTACCGGATAACTCTTGCCACCTACGTATTACCGCGGCTCCTGGCACGTAGTTACC
+
CCCCCGGGEEGGE@FGGFGEGGDDFC<FGGGGGFGGGC,CDFGGD@FGFGGGG@FGGGGG<FCEG<<FG@FGGGG7CC=?A?FGGGGGGGFEGGGFCGGG<BFACFGE7:FC<?EFA==CBCEGEEGGGGGGGGDCFFGFEFGFGGFF<DFF8=D@AC>F=<:@<D=BE,D8==FGEDF8=>EEF+@:CGEEEGG7CCFF7+>@A7CA:FGG;88+3(*:/:=((2:>(/,,(=8>@1EEE1400*6)*.51()*69))4:<:?:+21(588)04)+*,(49>0(-.)./19((,,(0)).
@M04650:207:000000000-C238N:1:1101:5057:8138 2:N:0:19
GGACTACAAGGGTTTCTAATCCTGTTTGCTCCCCACGCTTTCGAGCCTCAGCGTCAGTTACAGACCAGAGAGTCGCCTTCGCCACTGGTGTTCCTCCAAATATCTACGCATTTCACCGCTACACGTGGAATTCCACTCTCCTCTTCTGCACTCAAGTTCTCCAGTTTCCAATGACCCTCCCCGGTTGAGCCGGGGGCTTTCACCTCCGACTTAAAGAACCGCCTGCGCTCGCTTTACGCCCAATAAATCCGGACAACGCTCGCCACCTACGTATTACCGCGGCTGCTGGCCAGTAGTTAGC
+
CCCCCGGGFGGGGGGGGGGGGGGGGGFGGGGGGGGGGGGGGFF,ECGFGGGGGGGGGGGGGGG9FGGGGGGGCBFGGGGFDCGGGGGGGGGGGGGGGG,CFGGGGGGGDGDFEFGGC=CDGGGG7FEGFFGGGGEAA?=FCFCFE;F8FFGFGGGF;E>B=FGGGF8D,3,3+,6=8DGEEGGGGGE,@C@C+*CED4CGG6;**;*)0?DC9:C7+/8C:51(,=153D>615:5=:EGGB0:FGAA*/),-0>:59;6(,7(1*4842(,)38>7D:9(237(-5)471+(.6).<)..
@M04650:207:000000000-C238N:1:1101:18427:8147 2:N:0:19
GGACTACCCGGGTTTCTAATCCTGTTTGCTCCCCACGCTTTCGAGCCTCAGCGTCAGTTACAGACCAGAGAGTCGCCTTCGCCACTGGTGTTCCTCCACATATCTACGCATTTCACCGCTACACCTGGAATTCTACCCCCCTCTACGAGACTCTAGCTTGCCAGTTTCAAATGCAGTTCCCAGGTTGAGCCCGGGGATTTCACATCTGACTTAACAAACCGCCTGCGTGCGCTTTACGCCCAGTAATTCCGATTAACGCTTGCACCCTCCGTATTACCGCGGCTGCTGGCACGGAGTTAGC
+
CCCCCGGGGGGGGGGGGGGGGGGGGGGGGGGGGGGGGGGGGGDGGGGGGGDGGGGGGGFGGGGGGGG<CFFFGGGGGGGGFGGEGGGGGGGGGGGFGGGGGFFFAFGGGGGGGGGGGGGG>FFGGGCFGFFFGGGGGGGGGGGFGGGGDGGFGDDGGGFFGFGGGGGGCGGGGGGGGGGGC9BEGGFCFFCFE5CE9DGGG6EFAGGF<FGGFCCCFBFGFGFF=F0.(1,:@GFEF;GEEF087>6AFF@:?FGA=6><??D2=C?BF?FFFG7)<C:9BBBB9??5?E?G:101:FB4>
@M04650:207:000000000-C238N:1:1101:8849:8148 2:N:0:19
GGACTACTCGGGTTTCTAATCCTGTTTGCTCCCCACGCTTTCGAGCCTCAGCGTCAGTTACAGACCAGAGAGTCGCCTTCGCCACTGGTGTTCCTCCACATATCTACGCATTTCACCGCTACACGTGGAATTCCACTCTCCTCTTCTGCACTCAAGTTCGCCAGTTTCCAATGACCCTCCCCGGTTGAGCCGGGGGCTTTCACATCAGACTTAAAGAACCGCCTACGCTCGCTTTACGCCCACTAAATCCGGACAACGCTTGCAACCTACGTATTACCGCGGCTGCTGGCACGCAGTTAGC
+
CCCCCGGG8FEGGGGGGGGGGGGGGGFGFGGGGGGGGGGGGGG<FGGGGFGGGGGGGF9FGCFCGG?F8,,B,CCFGEGGGGGDEGGFFGGGGAFGG8?8=EFGGGGGGGGGGGGGGGGGGGGG7,4BFGGGGGGC;4,AFGGF9E4@<EGFGGGG;=D+=FECDFGFCFFB8,@8@?D8CEEGGGGG?FGG*5;E4CGGGFGF@?:*4DGDCC7+83=<9D@D05(=(C(6(/744:EGG?0,7FBFGFFF:37.C9>B86G2*8<0(4((,+.)0?6B>F9(362)(::E2(49:F546
@M04650:207:000000000-C238N:1:1101:23436:8189 2:N:0:19
GGACTACCCGGGTTTCTAATCCTGTTTGCTCCCCACGCTTTCGAGCCTCAGCGTCAGTTACAGACCAGAGAGTCGCCTTCGCCACTGGTGTTCCTCCACATATCTACGCATTTCACCGCTACACGTGGAATTCCACTCTCCTCTTCTGCACTCAAGTTCTCCAGTTTCCAATGACCCTCCCCGGTTGAGCCGGGGGCTTTCACATCAGACTTAAAGAACCGCCTGCGCTCGCTTTACGCCCAATAAATCCGGACAACGCTTGCCACCTACGTATTACCGCGGCTGCTGGCACGTAGTTAGC
+
CCCCCGGGGGGGGGGGGGGGGGGGGGGGGGGGGGGGGGGGGGGGGGGGGFGGGGGGGGGGGGGGGGGGGGGGGGGGGGGGGGGGGGGGGGGGGGGGGGGFGCGGGGGGGGGGGGGGGGGGGGGGGGGGGGGGGGGGGFCGGGGFGGGGGGGFGGGGFGGGGGGGGFFGGGGGGGGGGGGGGGGGGGGGGGGGDGGGGGGGGFGFFDFFEGGFFGGCF@GG9G@DDFBFFG>>?GF27:GGGF:?FGFAFFF;:>D?G>BFFFGF*96403213@>29C<F>B>>>?BF0EFE::0::C>4A
@M04650:207:000000000-C238N:1:1101:12027:8197 2:N:0:19
GGACACTGGGGTATCTAATCCTGTTTGCTCCCCACGCTTTCGAGCCTCAGCGTCAGTTACAGACCAGAGAGTCGCCTTCGCCACTGGTGTTCCTCCACATATCTACGCATTTCACCGCTACACGTGGAATTCCACTCTCCTCTTCTGCACTCAAGTTCTCCAGTTTCCAATGACCCTCCCCGGTTGAGCCGGGGGCTTTCACATCAGACTTAAAGAACCGCCTGCGCTCGCTTTACGCCCACTAAATCCGGACAACGCTTGCCACCTACGTATTACCCCGGCTGCTGGCCAGTAGTTGGCC
+
CCCCCGGAFGGGGFFGGGGGGGGGGGGGGGGGGAFGGGGGGGGFGGGGGFGGGGEGGGGGFGCFGGC@FFGGGGGGGGFFGGGGFFGGFGGFGFGGGGFGGGGE9;DFFFGGGC<FEFCDG=C+AECBC?FCGGFCFFEGFGDFCEAF?FFF8FFDDDFGDBGGGGFGGCDGGGGFCDEGEGCEGE6@6C:EGGEGGGGFFCEFF7C*5C8:*C7@FFG)2D?0;598;C>FFG?A76EC>((.9DD)68)(-771)2118494CF:(,,()6<)6<*(4-4(-4404(1(*,).66+((.
@M04650:207:000000000-C238N:1:1101:28341:8207 2:N:0:19
GGACTACTGGGGTTTCTAATCCTGTTTGCTCCCCACGCTTTCGTGCATGAGCGTCAGTACAGGCCCAGGGGATTGCCTTCGCCATTGGTGTTCCTCCGCATATCTACGCATTTCACTGCTACACGCGGAATTCCATCCCCCTCTGCCGTACTCTAGCCTTGCAGTCACAAATGCAGTTCCCAGGTTGAGCCCGGGGATTTCACATCTGTCTTGCAAAGCCGCCTGCGCACGCTTTACGCCCAGTAATTCCGATTAACGCTCGCACCCTACGTATTACCGCGGCTGCTGGCACGTAGTTAGC
+
CCCCCGGGGFGGGGGGGGGGGGDGGGGGGGGGGGGGGGGGGGGGGGGGGDFGGGGGCGGGGFGFEGGGGGEGG<FGGGGGGGGGGGGGGCGGFGGGGGGGGGGGGGGGGGGGGGGG9AFGGGGGGGGGCEGGGGGGGGDGGGGFFGFGGEGFGGGG,DGG?FGGGFEFG9FGFFGGFDGEFF6EEGC6EGGGCEDGGCGGGFGFFF>C?:FFEFG8B2FG;G663;:B1C@90:A3=:EEC??FC7AADF4-()167<9?6>3(9E637::<<@?BGG:;>00;937?>E:E:(28?G25.
@M04650:207:000000000-C238N:1:1101:27322:8254 2:N:0:19
GGACTACTGGGGTTTCTAATCCTGTTTGCTCCCCACGCTTTCGCACCTGAGCGTCAGTCTTCGTCCAGGGGGCCGCCTTCGCCACCGGTATTCCTCCAGATCTCTACGCATTTCACCGCTACACCTGGAATTCTACCCCCCTCTACGAGACTCTAGCTTGCCAGTTTCAAATGCAGTTCCCAGGTTGAGCCCGGGGATTTCACATCTGACTTAACAAACCGCCTGCGTGCGCTTTACGCCCAGTAATTCCGATTAACGCTTGCACCCTCCGTATTACCGCGGCTGCTGGCACGGAGTTAGC
+
CCCCCGGGFGGGGGGGGGGGGGGGGGGGGGGGGGGGGGGGGGGGGGGGGGGGGGGGGGGGGGGGGGGGGGGGGGGGGGGGGGGGGGGGG@GGGGGGGGGGGGGGGFGGGGGGGGGCFGGDGGGGGGGGFGGGGGGG98DGDCEFGGG6CEGFGGGGGGCBFGGGGGGGFCFGGDCFGGGGGGFGGGGGGGGFDGGECDGGGFGFAGGFFGGGF7CFF?GG056DFF07:GF>(CFFFFGEGFBFGFADGFFF?)96:(-2::GFCGF:3(4<FFB<FF?6>9BFB<0)477F<((-4AA96
@M04650:207:000000000-C238N:1:1101:4538:8270 2:N:0:19
GGACTACCAGGGTATCTAATCCTGTTTGCTCCCCACGCTTTCGAGCCTCAGCGTCAGTTACAGACCAGAGAGTCGCCTTCGCCACTGGTGTTCCTCCACATATCTACGCATTTCACCGCTACACGTGGAATTCCACTCTCCTCTTCTGCACTCAAGTTCTCCAGTTTCCAATGACCCTCCCCGGTTGAGCCGGGGGCTTTCACATCAGACTTAAAGAACCGCCTGCGCTCGCTTTACGCCCAATAAATCCGGACAACGCTTGCCACCTACGTCTTACCGCGGCGTCTGGCACGTAGTTAGC
+
CCCCCGGGGGGGGGGGGGGGGGGGGGGGGGGGGGGGGGGGGGGGGDEGGGGGGGGGGGGGGGGAFGGGGGGGGGGGGGGGGGGGGGGGGGGGGGGGGGGGGGGGGGGGGGGGGGFFGEG>7FGG:?=@FCFFFGGGEG8EGGGFGGGGGGGFGFFGE=EGF9EDFGGGGGGGGFFGFGGGEFGDEDGGDFGGE?DEDDFCF>FCFGGFFGGGF+C7A@GF>GF;0A>A9D>@8GFAFBGEE::7FF)6CF@(4BGF*-9?<?F779::,34:(;:<@9,-76(((-2<?GBGFFF?:C2:6
@M04650:207:000000000-C238N:1:1101:14644:8305 2:N:0:19
GGACTACACGGGTATCTAATCCTGTTTGCTCCCCACGCTTTCGAGCCTCAGCGTCAGTTACAGACCAGAGAGTCGCCTTCGCCACTGGTGTTCCTCCACATATCTACGCATTTCACCGCTACACGTGGAATTCCACTCTCCCCTCCGGTACTCAAGCTCCCCAGTTTCTAGTGCACTTCCAGAGCTAAGCCCTGGGCTTTCACACCAGACTTAAGAAGCCGCCTACGCACCCTTTACGCCCAGTGATTCCGATCAACGCTTGCACCCTCCGTCTTACCGCGGCTGCTGGCACGGAATTGGC
+
CCCCCGGDFGGGGGGGGGGGGGGEGGGGGGGGGGGGGGGGGGG8FGGGGGGGGGGGGGGGGGGCGGGG8<FFGGCGGGGGDGGEGGGGGGGGGGGGGFGGGGGGGGFGGGGGGGGGGGGGGEGG=ADGEGGGGGAEFFGGGCCDEGCEGGGFGGGGG8DDFGGGFFGGGCFGGGGFGGFGD99DFFGFFDFFFGF>?CGGGFGA9D4A2CFFF725+4DC>G=@2A>E@DBF@FF3A@GGG77=4C?7CFF1(790C?FF88F7FG0,4<03(*4)091(49031<??0E1F(212(<338
@M04650:207:000000000-C238N:1:1101:16960:8310 2:N:0:19
GGACTACCGGGGTTTCTAATCCTGTTTGCTCCCCACGCTTTCGAGCCTCAGCGTCAGTTACAGACCAGAGAGTCGCCTTCGCCACTGGTGTTCCTCCACATATCTACGCATTTCACCGCTACACATTGAATTCCACTCTCCTCTCCTGCACTCAAGTCTCCCATTTTCCAATGCACACAATGGTTTAGCCCCTGCCTTTTACATCAGACTTAAGAAACCACCTGCGCTCGCTTTACCCCCCATAAATCCCGACACCGCCTCGCACCTACCTCATACCCCCGCTGCTGTGCACTCCTTAGCC
+
A<ACCGGGEGGGGGGGGGGGGGGGGGGGGGGGGGGGCEGGGGGFGGGGGG@FFGGGGGFGGGDFFGGDFF@FCFCFGGGGGGGFGG=FFEFFGGGGG<FCFD9FFAFEFGEGGGGGG:ECEGGG=8,:AEFEFGCFGG8FGGGFGGGGGCFFGCCFDGFFFF,,C@=EGA=;FG9E8D>+:EFFD,@9@E,@9EFFFGGG7A,?A+**)*2+122+3<D74D4B95>)55=-57+>*4;@*68(*:.);)830))(/-(4(4)(7=(.((.)(2.6;0-(-(,-20:4(+)+6((.6+-),
@M04650:207:000000000-C238N:1:1101:13045:8315 2:N:0:19
GGACTACCGGGGTTTCTAATCCTGTTCGCTCCCCACGCTTTCGCTCCTCAGCGTCAGTATCGGCCCAGAGACCCGCCTTCGCCACCGGTGTTCCTCCTGATATCTGCGCATTTCACCGCTACACCAGGAATTCCAGTCTCCCCTACCGAACTCTAGCCTGCCCGTATCGACTGCAAGCTCGGAGTTGAGCCCCGAGTTTTCACAGCCGACGCGACAGACCGCCTACGAGCTCTTTACGCCCAATAATTCCGGACAACGCTTGCACCCTACGTATTACCGCGGCTGCTGGCCCGTAGTTAGC
+
@<CCCGGGGGGGGGGGGGGGGGGGGGGGGGGGGGGGGGGGGGGGGGGGGGGGGGGGGGGGGGGGGGGGGGGGGGGGGGGGGGGGGGEGGGGGGGGGGGGGGFGFGFGGGGGGGGGGGGGGDGGGGGGEGGGGGGGGGGGGGGEFGGGCFGGFGGGFGGG?FFGDGEGGGCGGCGGGFG6DGCECFFFFFGGGGGGGGDFCFFGFFGGFFGDGFCDCEFGG>DFB0FF>:GF?AGFFFFGGD6?BGGF>FFFF(7)4C9BF219<FFF0((4(.CB2CGBF>B(,4:)58E0516;?:F)4.
@M04650:207:000000000-C238N:1:1101:9141:8316 2:N:0:19
GGACTACCGGGGTATCTAATCCTGTTTGCTCCCCACGCTTTCGAGCCTCAGCGTCAGTTACAGACCAGAGAGTCGCCTTCGCCACTGGTGTTCCTCCACATATCTACGCATTTCACCGCTACACGTGGAATTCCACTCTCCTCTTCTGCACTCAAGTTCTCCAGTTTCCAATGACCCTCCCCGGTTGAGCCGGGGGCTTTCACATCAGACTTAAAGAACCGCCTGCGCTCGCTTTACGCCCAATAAATCCGGACAACGCTTGCCACCTACGTATTACCGCGGCTGCTGGCACGTAGTTAGC
+
CCCCCGGGGGGGGGGGGGGGGGGGGGGGGGGGGGGGGGGGGGGFFGGGGGGGGGGEGEFDCGGGGGF<EFFGGFGGGGGGGGGFC<FGGGGGGG=??FF=FDFGGGGGGGGGGGGFFGGGGGGGEFFDFFGGGGGGCF=@FFGFGGFFGDGFF,DFDDFDGGGGFFGGGGGGF,EFGGGGDCEE<FGCGGGGGECC):FFGFGC@67AEGGGEGF7::FGFGF;;A>)(1-285FFFBGGE::09:<9*)89:B3?C131((12>E?727283+.40C0(4>>46:>)45(3(.(4:F)5.
@M04650:207:000000000-C238N:1:1101:14158:8317 2:N:0:19
GGACTACTCGGGTTTCTAATCCTGTTTGATCCCCACGCTTTCGCACATCAGCGTCAGTTACAGACCAGAAAGTCGCCTTCGCCACTGGTGTTCCTCCATATCTCTGCGCATTTCACCGCTACACATGGAATTCCACTTTCCTCTTCTGCACTCAAGTTTTCCAGTTTCCAATGACCCTCCACGGTTGAGCCGTGGGCTTTCACATCAGACTTAAGAAACCGCCTGCGCTCGCTTTACGCCCAATAAATCCGGACAACGCTTGCCACCTACGTATTACCGCGGCTGCTGGCACGTAGGTAGC
+
CCCCCGGGGGGGGGGGGGGGGGGGGGGGGGGGGGGGGGGGGGGGEGEFFFGGGGGGDGGGGGGGGGGGGGGGGGGGGGGFGGGGGGGGGGGGGGGGGGFGFGDFGFGGGGGGGGGGGGEGGFFGGGGGFFFGGGGGGGGGFGGFGGGGGAFFDEFFFFFFGGG8FFDG;E9,+AF?F+=EEGGGGGGGGGGGGGGGGGGGFFG6ADFFFC?FFGGG65DF9D==9;@E@GFFF5>CFFGGG<;6;DEFFF)06)7:C(38?:F:FE?4:3337@>)<749;B>9903:2:10((,.(<:?5
@M04650:207:000000000-C238N:1:1101:26443:8354 2:N:0:19
GGACTACCCGGGTTTCTAATCCTGTTTGCTCCCCATGCTCTCATGCCTCAGCGTCAGTTACAGTCCAGTAAGTCGCCTTCGCCACTGGTGTTCTTCCTAATCTCTACGCATTTCACCGCTACACTAGGAATTCCACTTACCTCTCCTGCACTCTAGTTACACAGTTTTATGTGCTTTCTACAGGTTAAGCCTATATATTTAACACATAACTTATCTAACCGCCTACGCATCCTTTACGCCCAGTTATTCCGAACAACGCTTGCCACCTACGTATTACCGCGGCTGCTGGCACGTAGTTAGC
+
CCCCCGGGGGGGGGGGGGGGGGGGGGGGGGGGGGGGFGGGGGFGGGGGGGGGGGGGGGGGGGGGGGGGGGGGGGGGGGGGGGGGGGGGGGGGGGGGGGGGGFGGGGGCGGGGGGGFGGGGGGGGGGGGGGGGGGFGGGGGGGGFGGGGGGGFGGGGFFGGGGGGGGGG9EFGGGGGGGGFGAFGGGAFFGGGFGGGGGGGGFGFFGGFFGGGEGFGFFGGFGFFFFFEFDFFFGFFFFGEGDFFC+>EGFFF@EGFG@FF@3C4+0=3;@DDEG;EGGFFFFFFB?B?FD?GFFFFFC<A6
@M04650:207:000000000-C238N:1:1101:5361:8391 2:N:0:19
GGACTACCAGGGTTTCTAATCCTGTTTGCTCCCCACGCTTTCGCACCTGAGCGTCAGTCTTCGTCCAGGGGGCCGCCTTCGCCACCGGTATTCCTCCAGATCTCTACGCATTTCACCGCTACACCTGGAATTCTACCCCCCTCTACGAGACTCTAGCTTGCCAGTTTCAAATGCAGTTCCCAGGTTGAGCCCGGGGATTTCACATCTGACTTAACAAACCGCCTGCGTGCGCTTTACGCCCAGTACTTCCGATTCACGCTTGCACCCTCCGTATTACCGCGGCTGCTGGCACGGAGTTAGC
+
CCCCCGGGGGGGGGGGGGGGGGGGGGGGFGGGGGGGGGGGGGGGGGGGGGFGGGDGGGGGGGGGGGGGGGDFGGGGGG>FGGGGGGGGGGGGGGGGGGGFFGGGGGFGGGGGGGGGGGEGGGGGGGGFDFGGGGGFGGG@EGGFFGGGCEGFGGGGGGDEGGGGGFGGGGCGGGGGGFFGGGDFGGF?FGFGGGGGCDGGGFGFFGGF3@DG<GGGF0F<(9:@?FF>:<>FBG>BF<G5C((4C*.)29>:?>*5:??016<<4F::FB021EB<+>(30(3;><02(A?G?>;03C4:4
@M04650:207:000000000-C238N:1:1101:18933:8404 2:N:0:19
GGACTACCAGGGTTTCTAATCCTGTTTGCTCCCCACGCTTTCGCACCTGAGCGTCAGTCTTTGTCCAGGGGGCCGCCTTCGCCACCGGTATTCCTCCAGATCTCTACGCATTTCACCGCTACACCTGGAATTCTACCCCCCTCTACAAGACTCTAGCTTGCCAGTTTCAAATGCAGTTCCCAAGTTAAGCTCGGGGATTTCACATCTGACTTAACAAACCGCCTGCGTGCGCTTTACGCCCAATAAATCCGGACAACGCTTGCCACCTACGTATTACCGCGGCTGCTGGCACGTAGTTAGC
+
@<CCCEGGGGGGGGGGGGGGGGGGGGGGGGGGGGGGGGGGGGDGGGGGGGGGGGGGGGGGGGGGGGG?FGGGGGGGGGGGGGGGGGGGGGGGGGGGGGGGGGGGGGGGGGGGGGGGGDEGGGGGGGGGGGGGGGGGGGGGGGGFGGGGFGGFGGGGGGGFGGGFFGGGGGGGGGGGGGGGGGGGGGGGGGFGG>EEDGGGGFGFFGGFFGGGFGGCF@GGBD;@DFFF0D1>FGFFF?GGGFFFDF<BGF@>:FGFC>FB?BGBGGF:?B632C?FGG03(4276?F??GFFFF08?G445
@M04650:207:000000000-C238N:1:1101:5581:8410 2:N:0:19
GGACTACACGGGTTTCTAATCCTGTTTGCTCCCCACGCTTTCGAGCCTCAGCGTCAGTTACAGACCATAGAGTCGCCTTCGCCACTGGTGTTCCTCCACATATCTACGCATTTCACCGCTACACGTGGAATTCCACTCTCCTCTTCTGCACTCAAGTCTCCCAGTTTCCAATGACCCTCCCCGTTTGAGCCGGGGGCTTTCACATCAGACTTAAGAAACCGCCTGCGCTCGCTTTACGCCCAATAAATCCGGACAACGCTTGCCACCTACGTATTACCGCGGCTGCTGGCACGTAGTTAGC
+
CCCCCGGGGGGGGGGGGGGGGGGGGGGGGGGGGGGGGGGGGGGGFEGGEEGGGGGGGGGGGGGDGGG<CFGCGGGGGGGGGGGGGGFGGFGGGGGCFFGDGAFFFGGGGGGGGGGGGGGGEGGGDFEFCAFGGGGGGGFFGGGFGFGFGFFD?=8=DA;DAF?EABFGGFGGG9=FEGGGGGG+>F>F?CGC>EGGDGGGGFGFADFABDGFEC+1+8C<@C@F;FFF@D::FGFFF?GEGF?7D759FFB0()9(/4>:6?FB:9??(.((3C7<GGFB9((-4<?77E(<0:8?:C2<9
@M04650:207:000000000-C238N:1:1101:16038:8424 2:N:0:19
GGACTACTAGGGTTTCTAATCCTGTTTGCTCCCCACGCTTTCGCACCTGAGCGTCAGTCTTTGTCCAGGGGGCCGCCTTCGCCACCGGTATTCCTCCAGATCTCTACGCATTTCACCGCTACACCTGGAATTCTACCCCCCTCTACAAGACTCTAGCTTGCCAGTTTCAAATGCAGTTCCCAAGTTAAGCTCGGGGATTTCACATCTGACTTAACAAACCGCCTGCGTGCGCTTTACGCCCAGTAATTCCGATTAACGCTTGCACCCTCCGTATTACCGCGGCTGCTGGCACAGAGTTAGC
+
CCCCCGGGGGGGGGGGGGGGGGGGGGGGGGGGGGGGGGGGGGGGGGGGGGGGGGGGGGGGGGGGGGGGGGGGGGGGGGGGGGGGGGEGGGGGGGGGGGGGGGGGGGGGGGGGGGGGGGGGGGGGGGGGCEGGGGGGGGGGGGGFGGGGGGGFGGGGGGGFGGGGGGGGGFGGGGGGGGGGGFGDGGGFGGCCEGDGGGGGGFGFA<FFFGGDCFFGFFGGFGF??FFF(76>1EFFF18EE?:?FFBFGFF(3>C9F?FF?BC>CGFF:?9<?GFAG:8>>9>B01???GFG(8:75C92:
@M04650:207:000000000-C238N:1:1101:8974:8424 2:N:0:19
GGACTACTGGGGTTTCTAATCCTGTTTGCTCCCCACGCTTTCGAGCCTCAGTGTCAGTTACAGGCCAGAGAGCCGCTTTCGCCTCCGGTGTTCCTCCATATATCTACGCATTTCACCGCTACACATGGAATTCCACTCTCCTCTCCTGCACTCAAGTCTCCCAGTTTCCAATGCACACAATGGTTGAGCCACTGCCTTTTACATCAGACTTAAGAAACCACCTGCGCTCGCTTTACGCCCAATAAATCCGGACAACGCTTGGGACCTACGTATTACCGCGGCTGCTGCCACGTAGTTAGCC
+
CCCCCGGGGGGGGGGGGGGGGGGGGGGGGGGGGGGGCGGGGGGFGGGGGFGGGGGGGGGGGGGGGGGGGGGGGGGGGGGGGGGGGGGGGGGGGGGGGGGGGGGGGGGGGGGGGGGGGGGGGGGGGGGGFFFGGGFGGGGGGGGFGGGGGGGFGGGF;F>FFGGGGGFGGGGGGGGGGGGGGG8D9>DFFGGGGGGGGGGFCFGCADC5@FFGEGGFADGGFGFEBB=9AD>@D76@?@GCGF@@GF3)7::(3B40/6706:DFGGB7??:7AC2<C797;FF>02:)40558((,6+56?
@M04650:207:000000000-C238N:1:1101:13443:8436 2:N:0:19
GGACTACAGGGGTTTCTAATCCTGTTTGCTCCCCACGCTTTCGCACCTGAGCGTCAGTCTTTGTCCAGGGGGCCGCCTTCGCCACCGGTATTCCTCCAGATCTCTACGCATTTCACCGCTACACCTGGAATTCTACCCCCCTCTACAAGACTCTAGCTTGCCAGTTTCAAATGCAGTTCCCAAGTTAAGCTCGGGGATTTCACATCTGACTTAACAAACCGCCTGCGTGCGCTTTACGCCCAGTAATTCCGATTAACGCTTGCACCCTCCGTATTACCGCGGCTGCTGGCACGGAGTTAGC
+
CCCCCGGGGGGGGGGGGGFGGGGGGGGGGGGGGGGGGGGGGGGGGGGGGGGGGGGGGGFGGGGGGGGGGGGGGGGGGGGGGGGGGGGGGGGGGGDGGGGGGGGGGGGGGGGCGGGGGGGGGGGGGGGGGGGGGGGGGGGGGGGFGGGGGGGFGGGGGGFGGGGGGGGGGGGGGGGGGGGGGGGGGGGGGGGGGGGGCDGGF>FFFGGFFFGDFGGGFFFGFD@;;F6>1DBB0E):F?EEGF??GGAFGFF<FEGFGF6:??FFGGF:?<9<2C(6FD:>69BFB6::BG?+46>BF69A.
@M04650:207:000000000-C238N:1:1101:4244:8450 2:N:0:19
GGACTACTCGGGTTTCTAATCCTGTTTGCTCCCCACGCTTTCGAGCCTCAGCGTCAGTTACAGACCAGAGAGTCGCCTTCGCCACTGGTGTTCCTCCACATATCTACGCATTTCACCGCTACACGTGGAATTCCACTCTCCTCTTCTGCACTCAAGTTCTCCAGTTTCCAATGACCCTCCCCGGTTGAGCCGGGGGCTTTCACATCTGACTTAAAGAACCGCCTGCGCTCGCTTTACGCCCAATAAATCCGGACCACGCTTGCCACCTACGTCTTCCCGCGGCTGCTGGCACGTAGTTAGC
+
CCCCCGGFGGDGGGGGGGGGGGGGGGCFCFGGGGGGGG7FFGDGFFGDFGCFGFGGDGGGGFFGFGF@FGGGFGGGDCCFGGGEEDGGGGGGGGGGGFGFGFGGGCE7CCGDGGGG9:+@EBEGD,,BBF<EFEGGGGCFGGGFEG;ECFF5@@8=D=;;=A8,A;=FGGADCEFFC8@8C+=CFG66C7@E5:EGDCE@C+;686+=CF>:*=+:+6<5(9:7()(5(129:G>4=?G:E0:79:)5F:72())4*42<?F37C6,17?:?(:,)+*43699B0(.20*3C6.4(49<9<
@M04650:207:000000000-C238N:1:1101:12654:8504 2:N:0:19
GGACTACCCGGGTTTCTAATCCTGTTTGCTCCCCACGCTTTCGCACCTGAGCGTCAGTCTTCGTCCAGGGGGCCGCCTTCGCCACCGGTATTCCTCCAGATCTCTACGCATTTCACCGCTACACCTGGAATTCTACCCCCCTCTACGAGACTCAAGCTGACCAGTATCAGATGCAGTTCCCAGGTTGAGCCCGGGGATTTCACATCTGACTTAATCAACCGCCTGCGTGCGCTTTACGCCCAGTAATTCCGATTAACGCTTGCACCCTCCGTATTACCGCGCCTGCTGGCACGGAGTTAGC
+
CCCCCGGGGGGGGGGGGGGGGGGGGGGGGGGGGGGGGGGGGGGGGGGGFFGGFFGGGGGGGGGGGGGGGGGGGGGGGGGGGGGGGGGDGGGGGGGGGGGGGGGGGGGGGGGGGGGGGGGGGGGGGGGGGGGGGGGGGGFEGGGFGGGGCGGFGGGGGGGFGGGGGGGGGGGFGFGGGGGGCFGFG9D?FGGGGGGDGGGGGC9:CGFF3:CCCD>DF<FF@G>:?F;E(>(49G><4(8E*(.4:CA4F46128D):30,(->?GGF0:6((.C?BGF,,2(4,(4,)(:(3140(4*:2:
@M04650:207:000000000-C238N:1:1101:18929:8519 2:N:0:19
GGACTACACGGGTTTCTAATCCTGTTTGCTCCCCACGCTTTCGAGCCTCAGCGTCAGTTACAGACCAGAGAGTCGCCTTCGCCACTGGTGTTCCTCCACATATCTACGCATTTCACCGCTACACGTGGAATTCCACTCTCCTCTTCTGCACTCAAGTTCTCCAGTTTCCAATGACCCTCCCCGGTTGAGCCGGGGGCTTTCACATCAGACTTAAAGAACCGCCTGCGCTCGCTTTACGCCCAATAAATCCGGACAACGCTTGCCACCTACGTATTACCGCGGCTGCTGGCACGTAGTTAGC
+
CCCCCGGGGGGGGGGGGGGGGGGGGGGGGGGGGGGGGGGGGGGGGGGGGGGGGGGGGGGGGGGGGGGFGGGGGGGGGGGGGGGGGGGGGGGGGGGGGGGGGGGGGGGGGGGGGGGFGGGGGGGGCFFGCFFGGGGGGGGGGGGFGGGFGFGFGGGGGGGGGFGGGGGGGGGGGGGGGGFGEFGGCEGGFGGGGGGGDCFGGFGCAFDAEFFF<GGGFFGGFGF<FF9DFGB>0C.)*,;CE::BCF>2DF:0(7C?F9>B2:GFGG?1,24()344CG691>F>618:?G?C:2((-25A-
@M04650:207:000000000-C238N:1:1101:12011:8532 2:N:0:19
GGACTACTAGGGTTTCTAATCCTGTTTGCTCCCCACGCTTTCGCACCTCAGCGTCAGTAATGGTCCAGTGAGCCGCCTTCGCCACTGGTGTTCCTCCGAATATCTACGAATTTCACCTCTACACTCGGAATTCCACTCACCTCTACCATACTCAAGACTTCCAGTATCAAAGGCAGTTCCGGGGTTGAGCCCCGGGATTTCACCCCTGACTTAAAAGTCCGCCTACGTGCGCTTTACGCCCAGTAAATCCGAACAACGCTAGCCCCCTTCGTCTTACCGCGGCTGCTGGCACGTAGTTAGC
+
CCCCCGGGGGGGGGGGGGGGGGGGGGGGGGGGFGGGGGGGGGGGGGGGGGGGGGGGGGGGFGGGGGGGFFGFDDGGGGGGGGGGGGGGGGGGGGGGGGGGGGGGGGGGGGGGGGGGGGGGGFFFFGGGGGGGGGGGFGGGG?=DFGGGGGGFDAEFGDGGG9EGFGGG9DFFGGGGGGGGGGGGGGGG9@FGGGGGG*,:=FFFFGGFFFGGFFF:F=FF>D@DFFFFFGFFB*8)+/CCE81/;77)1=BBFEG:*,3,4(7:481(,4:?(284C<0((((,-1).:C?<3:2:(+64)
@M04650:207:000000000-C238N:1:1101:20284:8541 2:N:0:19
GGACTACAAGGGTTTCTAATCCTGTTTGCTCCCCACGCTTTCGCACCTGAGCGTCAGTCTTTGTCCAGGGGGCCGCCTTCGCCACCGGTATTCCTCCAGATCTCTACGCATTTCACCGCTACACCTGGAATTCTACCCCCCTCTACAAGACTCTAGCTTGCCAGTTTCAAATGCAGTTCCCAAGTTAAGCTCGGGGATTTCACATCTGACTTAACAAACCGCCTGCGTGCGCTTTACGCCCAGTAATTCCGATTAACGCTTGCACCCTCCGTATTACCGCGGCTGCTGGCACGGAGTTAGC
+
CCCCCGGGGGGGGGGGGGGGGGGGGGGGGGGGGGGGGGGGGGGGGGGGGGGGGGGGGGGGGGGGGGGGGGGGGGGGGGGGGGGGGGGGGGGGGGGGGGGGGGGGGGGGGGGGGGGGGGGGGGGGGGGGGGGGGGGGGGGGEDGFGGGGGGGFGGGGGGGGGGGGGGGGGGGDCFGGGGGGGGGGGGF:9FFGGGGGGGGGGFG>6FFF?FCGFGGGFFGGFGBDFFF>(:>@>DFA=?GGGFFFGGAAGFFBBFGFG?BFFBG?DC?<<:>?FFBBGF:>>>>016?F>GBE:>FFFF<96
@M04650:207:000000000-C238N:1:1101:24574:8617 2:N:0:19
GGACTACACGGGTATCTAATCCTGTTTGCTCCCCACGCTTTCGCACCTGAGCGTCAGTCTTTGTCCAGGGGGCCGCCTTCGCCACCGGTATTCCTCCAGATCTCTACGCATTTCACCGCTACACCTGGAATTCTACCCCCCTCTACAAGACTCTAGCTGACCAGTTTCAAATGCAGTTCCCAAGTTAAGCTCGGGGATTTCACATCTGACTTAATCAACCGCCTGCGTGCGCTTTACGCCCAGTAATTCCGATTAACGCTTGCACCCTCCGTATTACCGCGGCTGCTGGCACGGAGTTAGC
+
CCCCCGGGGGGGGGGGGGGGGGGGGGGGGGGGGGGGGGGGGGGGGGGGGGGGGGGGGGGGGGGGGDCFGDFGGGGGGGGGGGGGGGGGGGGGGGGGGGGFGGFGGGGGGGGGGGGGGGGGGGGGGGGGGGGGGGGGGGGGGGGFGGGGFGGFGGGGGGGGGGGGGGGGGGGGGGGGGGGGGGGGGGGGFDBECC8CDGGGGFGFFFGFFGGFFFFGFFGGFGB?DFFF;DFFFGFBFFGGGF<?FFFDFFFBFDG9C?9:?BGFGGF6??FFFFBDGG?F6;9B9?::>C09:6163EAF>
@M04650:207:000000000-C238N:1:1101:26879:8630 2:N:0:19
GGACTACACGGGTATCTAATCCTGTTTGCTCCCCACGCTTTCGCACCTGAGCGTCAGTCTTCGTCCAGGGGGCCGCCTTCGCCACCGGTATTCCTCCAGATCTCTACGCATTTCACCGCTACACCTGGAATTCTACCCCCCTCTACGAGACTCTAGCTTGCCAGTTTCAAATGCAGTTCCCAGGTTGAGCCCGGGGATTTCACATCTGACTTAACAAACCGCCTGCGTGCGCTTTACGCCCAGTAATTCCGATTAACGCTTGCACCCTCCGTATTACCTCGGCTGCTGGCACGGAGTTAGC
+
CCCCCGEGFEFEGCDFGGGGGGDF<<CEGGGGFEGGGGGEGGGGGGEGGGGFGGGGGFFCEFGGGGGGGGGGGGGGGGGGGGGGGGGGGGGGGGGGGGGGGGGGGGGGGGGGAFGGGGGGEGGGGGGGCGGGGFGGGGGGGGGFGGGGEGC9FEGGGGGGGGGGGGGGGCFGFGCFGDCGGGGGFFGGGGFFGGEGGGGGGFGFAF7FCFGGFFGGFFGGFG@?<FFFFD026E>>FFDCE?BBGGFDGFF,,)9<G?BF:(35CFBF?:3:?6:AF7)44:B?B:BB?G?F?6(42;9)6
@M04650:207:000000000-C238N:1:1101:21150:8641 2:N:0:19
GGACTACCAGGGTATCTAATCCTGTTTGCTCCCCACGCTTTCGCACCTGAGCGTCAGTCTTCGTCCAGGGGGCCGCCTTCGCCACCGGTATTCCTCCAGATCTCTACGCATTTCACCGCTACACCTGGAATTCTACCCCCCTCTACGAGACTCTAGCTTGCCAGTTTCAAATGCAGTTCCCAGGTTGAGCCCGGGGATTTCACATCTGACTTAACAAACCGCCTGCGTGCGCTTTACGCCCAGTAATTCCGATTAACGCTTGCACCCTCCGTATTACCGCGGCTGCTGGCACGCAGTTAGC
+
C@CCCGGGGGGGGGGGGGGGGGGGGGGFGGGGGGGGGDGGGGGGGGGGGGGGGGGGGGGGGGGGGGGGGGGGGGGGGGGGGGGEEGGFGGGGGGGGGGGFGGGGGGGGGGGGGGGGGGGD@FGGGGG8FGGGGGGGFDFGEGGFGGGGEGGFGGCCFFCFFGGGGGGGGGFGDCFCC+:D,??FGGGGFGGGEEGGDDG?FFGF6;CF3CC>CGFFF;GC>D@FDF@5?GB>>E@A=?GCG:62:06<77:01>D2:8B??FD?CCB(-4>:(24<G>09>099(8))(*(<2(((89.))
@M04650:207:000000000-C238N:1:1101:11554:8647 2:N:0:19
GGACTACAGGGGTATCTAATCCTGTTTGCTCCCCACGCTTTCGAGCCTCAGTGTCAGTTACAGGCCAGAGAGCCGCTTTCGCCTCCGGTGTTCCTCCATATATCTACGCATTTCACCGCTACACATGGAATTCCACTCTCCTCTCCTGCACTCAAGTCTCCCAGTTTCCAATGCACACAATGGTTGAGCCACTGCCTTTTACATCAGACTTAAGAAACCACCTGCGCTCGCTTTACGCCCAATAAATCCGGACAACGCTTGGGACCTACGTATTACCGCGGCTGCTGGCCCGTAGTTAGCC
+
CCCCCFGGGGGGGDGGGGGGGGGCGGGGGGGGGGGGGGGGGGGGFGGGGGGGGGGGGGGGGGGGGGGGEFGGGGGGGBCFCGGGGGGDFFGGGGGGGGGGGDFGGGGGGGGGGGGGF+@CEGGGFGGGGCFFGGFGGGGGGGGFGGGGGGGFGFFGGGFGGG?EFFGGGGGE8F8EFFE8AFDGGGDDFF@EFF:7CDFGDF9=<?FF5*=+*5@F>=:9=DDB2:A>)26>=EAE4>EGE?D8FGCCGB>D@5C@>1?D03F(7C??B?B2<FA>F*49(11(2454:*4>>;08A<:25
@M04650:207:000000000-C238N:1:1101:25592:8661 2:N:0:19
GGACTACTGGGGTTTCTAATCCTGTTTGCTCCCCACGCTTTCGCACCTGAGCGTCAGTCTTTGTCCAGGGGGCCGCCTTCGCCACCGGTATTCCTCCAGATCTCTACGCATTTCACCGCTACACCTGGAATTCTACCCCCCTCTACAAGACTCTAGCTGACCAGTTTCAAATGCAGTTCCCAAGTTAAGCTCGGGGATTTCACATCTGACTTAATCAACCGCCTGCGTGCGCTTTACGCCCAGTAATTCCGATTAACGCTTGCACCCTCCGTATTACCGCGGCTGCTGGCACGGAGTTAGC
+
CCCCCGGGGGGGGGGGGGGGGGGGGGGGGGGGGGGGGGGGGGGGGGGGGFGGGGGGGGGGGGGGGGGGGGGFFGGGGGGGGGGGEGGGGGGGGGGGGGGGGGGGGGGGGGGEFGGGGGEDGGGGGGFGGGGGGGGGGGGGGGGFGGGGGGGFGGGGGGGGGGGGFAEGGGGGGGGGGGGGGGGGGGFCFFFGGGGGGDGGGFGFFGGFFGGGCFGGFFGGFGFDFFFFFDFB;GFFFBGCCBBFGGFFGFFF:>DAC66?FFGFGGF::?B??F?AGG?;F>F6>?024E:E?B(44C)4-
@M04650:207:000000000-C238N:1:1101:8742:8663 2:N:0:19
GGACTACACGGGTTTCTAATCCTGTTTGCTCCCCACGCTTTCGAGCCTCAGCGTCAGTTACAGACCAGAGAGTCGCCTTCGCCACTGGTGTTCCTCCACATATCTACGCATTTCACCGCTACACGTGGAATTCCACTCTCCTCTTCTGCACTCAAGTTCTCCAGTTTCCAATGACCCTCCCCGGTTGAGCCGGGGGCTTGCACATCAGACTTAAAGAACCGCCTGCGCTCGCTTTACGCCCAATAAATCCGGACAACGCTTGCCACCTACGTATTACCGCGGCTGCTGGCACGTAGTTAGC
+
CCCCCGGGGGGGGEFGGGGGGGD@FG9FGGGGGEGGDGGGGGGFGDE@EGGFGEGGGFFFGGFFGCFCFFGGGGGGGEGFGGCFGGGG<FEFGGGGFG8EGGGGGGEFFF:BFDFFCCGDCBFFDBF7B=?FGGF<,@=FFGGFGGFGGCEB=FGFDDE9FDEFF9=E;EF989EFGGGGGGGGG7EFGGGEDGGGD5C**?,8+;:A<6D7;7CC68FD631?DF>D@D>FF*74*4CEE6339CA27))-4:D0>;(,(-/27C(44:63<<3-3*,1946790?:0:3<81:68G44.
@M04650:207:000000000-C238N:1:1101:14485:8728 2:N:0:19
GGACTACAAGGGTTTCTAATCCTGTTTGCTCCCCACGCTTTCGCACCTGAGCGTCAGTCTTCGTCCAGGGGGCCGCCTTCGCCACCGGTATTCCTCCAGATCTCTACGCATTTCACCGCTACACCTGGAATTCTACCCCCCTCTACGAGACTCTAGCTTGCCAGTTTCAAATGCAGTTCCCAGGTTGAGCCCGGGGATTTCACATCTGACTTAACAAACCGCCTGCGTGCGCTTTACGCCCAGTAATTCCGATTAACGCTTGCACCCTCCGTATTACCGCGGCTGCTGGCACGGAGTTAGC
+
CCCCCGGGGGGGGGGGGGGGGGGGGGGGGGGGGGGGGGFGGGGGGGGGGGGGGGGGGGGGFGGGGGGGGGGGGGGGGGGGGGGGGGGGGGGGGGGGGGGFGGGGGGGGGGGGGGGGGGGDGGGGGGGGFFGFGGGGGGGGGGGFGGGGGGGFDFFGGGCGGGGGGGCFFGGGFFGGGGGGFFDFEGGGGGGGGGGC4DGFCFGF7FGFEGGGFGGGFFGF0861?FFEFGFB;EF9@6EGGBFFGCB<FFFBF:7):09(::C<GGF:F?>F6C?>GG(436BF;B7:BG:9-3;>(CAB:
@M04650:207:000000000-C238N:1:1101:8722:8761 2:N:0:19
GGACTACTCGGGTTTCTAATCCTGTTTGCTCCCCACGCTTTCGAGCCTCAGCGTCAGTTACAGACCAGAGAGTCGCCTTCGCCACTGGTGTTCCTCCATATATCTACGCATTTCACCGCTACACATGGAATTCCACTCTCCTCTTCTGCACTCAAGTCTCCCAGTTTCCAATGACCCTCCCCGGTTGAGCCGGGGGCTTTCACATCAGACTTAAGAAACCGCCTGGGCTCGCTTTACGCCCAATAAATCCGGACAACGCTTGCAACCTACGTATTACCGCGGCTGCTGCCACGTAGTTGGC
+
CCCCCGGGGGGGFEGGGGGGGGGGGFFGGGGGGGGGGGGGGGGGGGGFGGGGGGGGGGFGGGGGGGGGGGGGGGGGEEGGGGGGGGGGGGGGGGGGGGGGGGGGGGCFEGGGGGFGE@6DGGGGGGGGBCEFGGGGGFGGGGGFGAAFFGGFGFGGFGDDDFFGF9DGGGGGGGGGGGGEEFEGGGGGGFGGGGDGGGGFCFFF6*:A>FD7>CGD:/9;6C9(8)(0(*3;;CFFF?GGG?F?GGAFGFFF05D<C>B0:39)*<:?>><,3@72CF?9B69291)4)*.<313.2<),.
@M04650:207:000000000-C238N:1:1101:12528:8833 2:N:0:19
GGACTACAGGGGTATCTAATCCTGTTTGCTCCCCACGCTTTCGAGCCTCAGCGTCAGTTACAGACCAGAGAGTCGCCTTCGCCACTGGTGTTCCTCCACATATCTACGCATTTCACCGCTACACGTGGAATTCCACTCCCCTCTTCTGCACTCAAGTTCTCCAGTTTCCAATGACCCTCCCCGGTTGAGCCGGGGGCTTTCACATCAGACTTAAAGAACCGCCTGCGCTCGCTTTACGCCCAATAAATCCGGACAACGCTTGCCACCTACGTATTACCGCGGCTGCTGGCACGTAGTTAGC
+
CCCCCGGGGGGGGEGGGGGGGGGGGGGGGGGGGGGGGGGGGGGFGGGGGGGGGGGGFGGGGGGFGGGFEE@FEFEGGGGGGGGGGGGGGGGGGGGGGGGGGGGF9FFFEFGGCCFAF=EDGGGG7FEFF?FGGGGFDF,AEGEF9ECFFFFFGFGGGAAFGGGG?;EGGGCFGCFCEFGGGEEGG>EGGGGEGGGGGGGF>FGFFG76=FCF<FFFF@GG@GBFFFFDBG69<F3AF:*C><0<GGAAD?50:<9:F963,(1,*@?7(,((,+(-AC?>>>61(44:(1(31((.,<4>6
@M04650:207:000000000-C238N:1:1101:24298:8878 2:N:0:19
GGACTACTGGGGTATCTAATCCTGTTTGCTCCCCACGCTTTCGAGCCTCAGTGTCAGTTACAGGCCAGAGAGCCGCTTTCGCCTCCGGTGTTCCTCCATATATCTACGCATTTCACCGCTACACATGGAATTCCACTCTCCTCTCCTGCACTCAAGTCTCCCAGTTTCCAATGCACACAATGGTTGAGCCACTGCCTTTTACATCAGACTTAAGAAACCACCTGCGCTCGCTTTACGCCCAATAAATCCGGACAACGCTTGGGACCTACGTATTACCGCGGCTGCTGGCACGTAGTGAGCC
+
CCCCCGGGGGGGGGGGGGGGGGGGGGGGGGGGGGGGGGGGGGGGGGGGGGGGGGGGGGGGGGGGGGGGGGGGGGGGGGGGGGGGGGGGGGGGGGGGGGGGDGGGGGGGGGGGGGGFGGGGGGGGGGGGGGGGGGGGGGGGGGGDFGGGCGGFGGGGGFGGGGGGGGFGGGGGGGGGGGGD8FFGFGGGFGGGGGGGGGGGDFGFF<FFEGGFCFGGFFFGFGFE@DFDFGFFB*1>;@GGG0@EFGFFGFA6@DGFD91<??CBFC73:644<FA<C37>6>;71:D8:G<C6:??(+.88
@M04650:207:000000000-C238N:1:1101:13315:8899 2:N:0:19
GGACTACCCGGGTTTCTAATCCTGTTTGCTCCCCACGCTTTCGAGCCTCAGCGTCAGTTACAGACCAGAGAGTCGCCTTCGCCACTGGTGTTCCTCCACATATCTACGCATTTCACCGCTACACCTGGAATTCTACCCCCCTCTACGAGACTCAAGCTGACCAGTATCAGATGCAGTTCCCAGGTTGAGCCCGGGGATTTCACATCTGACTTAATCAACCGCCTGCGTGCGCTTTACGCCCAGTAATTCCGATTAACGCTTGCACCCTCCGTATTACCGCGGCGGCTTGCACGGAGTTAGC
+
CCCCCGGGGGGGGGGGGGGGGGGGGGGGGGGGGGGGGGGGGGGGGGGGGGGGGGGGGGFGGGGGGGGGGGFGGGGEGGGGGGGGGGGGFGGGGGGGGGGGGGGGGGGGGGGGGGGGGGGGGGGGGGGGGGGFFGGGGGGGGGGFGGGGGGGFGDGGGFB9DGFGGGGFGGGGGGGGGDCFF9EEGGCGGGGGDGGGDDGGGFGF=4>B@CFGFGFFFFGD@C>7?F>EDG;BFGFEF?EGGF:BGGBAGFF32556C:>FFFG?GFB?F?9(1;:)<F122,((,4((4F7C:0171@<).
@M04650:207:000000000-C238N:1:1101:22136:8932 2:N:0:19
GGACTACTCGGGTTTCTAATCCTGTTTGCTCCCCACGCTTTCGCACCTGAGCGTCAGTCTTTGTCCAGGGGGCCGCCTTCGCCACCGGTATTCCTCCAGATCTCTACGCATTTCACCGCTACACCTGGAATTCTACCCCCCTCTACAAGACTCTAGCCTGCCAGTTTCGAATGCAGTTCCCAGGTTGAGCCCGGGGATTTCACATCCGACTTGACAGACCGCCTGCGTGCGCTTTACGCCCAGTAATTCCGATTAACGCTTGCACCCTCCGTATTACCGCGGCTGCTGGCACGGAGTTAGC
+
CCCCCGGFGGGGGGGGGGGGGGGGGGGGGGGGGGGGGGGGGGGGGGGGCFFFGGGGGGGGGGGGGGGEFEGFGGGGGGGGGGGGGGGGGGGGGGGGGGGGFGGGGGGGGGGGDGGGGGGGDCGGGGGGGGGGGGGGFFFGDGGFGGGFDFGFGGGGGGGGGFGGGGGG@@FGCGGGGGGGDCFGGC>FFGGFGGEG4CGGGFF77CCDFGGGA7CC4;EG1<>F?F>@:DB9>5>4FBGGGF?:FG9AFFF:<>GFG:0<FFF<FG<(23>?<8><CC((6(416:?:7EBG?((((;)6<
@M04650:207:000000000-C238N:1:1101:16668:8996 2:N:0:19
GGACTACCGGGGTTTCTAATCCTGTTTGCTCCCCACGCTTTCGCACCTCAGCGTCAATACATGTCCAGTGAGTCGCCTTCGCCACTGGTGTTCTTCCGAATATCTACGAATTTCACCTCTACACTCGGAATTCCACTCACCTCTCCATGATTCTAGCGATGCAGTCTTAAAGGCAATTCCGGAGTTGAGCTCCGGGCTTTCACCTCTAACTTACAAAGCCGCCTACGCGCGCTTTACGCCCAGTAATTCCGAACAACCCTAGCCCCCTCCGTATTACTGCGGCTGCTGGCACTGATGTCTC
+
CCCCCGGGGGGGGGGGGGGEGGGFFFGGGFGGGEFGFCFGGGGDEGGGGFFGGGGGGGGGGGGGGGGFGGGGGGGGGGGFFFGGGGG8FCFCGEGFGEGGGFGGGAFGGAFGGGGGGGBFFGGGGFGGB:FGGG9FFG8ADFGFFGGFEDCCDDC8EE+DCECFGGGGCDF;+FDFGGFFGC6EFF979D>2ACE*;DCFC>DBFGFA6CFGFGGDFD?F@GF25A1:9560.=8>C2;?E214*266>??<::D0*((.1.97*891(498(;7<9:)4,4(34147:E(<(48))<))6
@M04650:207:000000000-C238N:1:1101:27114:9118 2:N:0:19
GGACTACCGGGGTATCTAATCCTGTTCGCTCCCCACGCTTTCGCTCCTCAGCGTCAGTTACTGCCCAGAGACCCGCCTTCGCCACCGGTGTTCCTCCTGATATCTGCGCATTCCACCGCTACACCAGGAATTCCAGTCTCCCCTGCAGTACTCTAGTCTGCCCGTATCGCCCGCACGCCCACAGTTGAGCTGTGGGTTTTCACAAACAACGTGCCCAACCACCTACGAGCTCTTTACGCCCAGTAATTCCGGACAACTCTCGCCCCCTACGTATTACCGCCGCTGCTGGCACGTAGTTGAC
+
CCCCCGGGGEGGGGGGGGGGGGGGGGGGGGGGGGGGGGGGGGGGGGGGGGFGGGGGGGGGGGFFGGGGFGGGGGGGGGGGFGG,FGGGCE@FGGGGGGGGGGGGGGGGGGGGGGGGGGGGGGCGGGGGGGGGGGGFFGGGGGGFCEFGFE99D=EGGF9=FGFCFCFGEE+@9CEGEGGGGGC@FC;:EFGFCGGGGGGGGFGAA:<F;C3C?3**;(3C?FDF(68D05(449@2=2ACGB:(:*.4>F:0(7<64)5)5(9(9C;141(()0()AC14(-4((-5:>G:F13((49)).
@M04650:207:000000000-C238N:1:1101:14704:9124 2:N:0:19
GGACTACCCGGGTTTCTAATCCTGTTTGCTCCCCACGCTTTCGAGCCTCAGCGTCAGTTACAGACCAGAGAGTCGCCTTCGCCACTGGTGTTCCTCCACATATCTACGCATTTCACCGCTACACGTGGAATTCCACTCTCCTCTTCTGCACTCAAGTCTCCCAGTTTCCAATGACCCTCCCCGGTTGAGCCGGGGGCTTTCACATCAGACTTAAGCAACCGCCTGCGCTCGCTTTACGCCCAATAAATCCGGACAACGCTTGCGACCTACGTATTTCCGCGGCTGCTGGCACGTAGTTAGC
+
C@CCCGGGCGGGGGGGGGGGGGGCGGGGGGGGGGGGGGGGGGGGGGGGGGGGGGGGGGGGGGGGGGGGGGFGGGGGGGGGCGDGGGGGGGEGGGGGFGFGGFFGGFEFGGGDGGFGGGEGECFGGGGGFFGGGCGGGGGGGGGFFFGGGGGFF@DDFGF99FGGF>:;ADD9=EEFFF+@=FG7>CED6BFG7@C*))=:D6CAFGCF)9CGFC7+;(CF:5>DF:9E><396*<>43/:C??(7*65F4.(()/4D;BB28*()231)(-24C8)+*4179>F((4:(C:E<13:0<)).
@M04650:207:000000000-C238N:1:1101:20333:9174 2:N:0:19
GGACTACTGGGGTTTCTAATCCTGTTTGCTCCCCACGCTTTCGCACCTGAGCGTCAGTCTTTGTCCAGGGGGCCGCCTTCGCCACCGGTATTCCTCCAGATCTCTACGCATTTCACCGCTACACCTGGAATTCTACCCCCCTCTATAAGACTCTAGCTGACCAGTTTCAAATGCAGTTCCCAAGTTAAGCTCGGGGATTTCACATCTGACTTAATCAACCGCCTGCGTGCGCTTTACGCCCAGTAATTCCGATTAACGCTTGCACCCTCCGTATTACCGCGCCTGCTGGCCCGGAGTTAGC
+
CCCCCGGGGGGGGGGGGGGGGGGGGGGGGGGGGGGGGGGGGGGGGGGGGGGGGGGGGFGGGGGGGGGGGGGGGGGGGGGGGGGGGCGGGGGGGGGGGGGGGGGGGGGFGGGGGGGGGGGGGGGGGFGGGGGGGGGGFCEE=?CFGDDFCFGFGGGGGGGGGFGGGDFFFFGGGF7CC8:FGG?DGGGGFGFGGEGG):FFF>FFFG=ACGGGFG7CFEGG>D@FDFFF@C(6>GFFFFGGG<(.?FF>GB6:?BG2C((4<(*)9FFFFFFF<GF2FC?BF(,3167>(:(*,-49?G2<4
@M04650:207:000000000-C238N:1:1101:5343:9223 2:N:0:19
GGACTACACGGGTTTCTAATCCTGTTTGCTCCCCACGCTTTCGTGCCTCAGTGTCAGTTCAAGACTAGTAAGCTGCCTACGCTATTGGTATTCCTTATGATATCTAAGCATTTCACTACTACACCATAAATTCAGCCTACCTCTTCTCGACTCTAGTCTACCAGTATCAATTGCCATTCTAATGTTAAGCACTAGGATTTCACAACTGACTTAATAAACCACCTACGCACCCTTTAAACCCAATAAAACCGGATAACGCTTGCACCTTCCGTATTACCGCGGCTGCTGGCACGGAGTTAGC
+
CCCCCGGGGGGGGGGGGGGGGGGGGGGGGGGGGGFFGGEGGEFF<EGGGGFGCGGGGGGFGG9FFFGFGGGCFGGGGGGEGCCGGGFFFFGGFEC<<FGFEEDD9AFGGFDFDFGAFGGCD9EGDFGGGGGGGGCFG8DFFFE6FEGFEGGFGAECFEFGFGFFGGGGFFGDFFFFFGGFF9DFGGG8FCFDFFGF6DEDDFFDFDF?EGGGFG@DF3=8DDA=5A8BAC>AFEFEF5=FG=8=C>CAG4B2AB4@F@@F5=7**=@573?@;E;CGG?0(,(696)),>(9(4(3:F9<5
@M04650:207:000000000-C238N:1:1101:9456:9253 2:N:0:19
GGACTACTGGGGTTTCTAATCCTGTTTGCTCCCCACGCTTTCGAGCCTCAGCGTCAGTTACAGACCAGAGAGTCGCCTTCGCCACTGGTGTTCCTCCATATATCTACGCATTTCACCGCTACACATGGAATTCCACTCTCCTCTTCTGCACTCAAGTCTCCCAGTTTCCAATGACCCTCCCCGGTTGAGCCGGGGGCTTTCACATCAGACTTAAAGAACCGCCTGCGCTCGCTTTACGCCCAATAAATCCGGACAACGCTTGCCACCTACGTATTACCGCGGCTGCTGGCACGCAGTTAGC
+
CCCCCGGGGGGGGGGGGGGGGGGGGGGGGGGGGGGGGGGGGGGGGGGGGGGGGGGGGGGGGGGGGGGGGGGGGG>FGFGGGGGGGGGGGGGGGGGGGGGGGGGGGGGGGGGGGGGGGGGGGGGGGGGGFGGGGGGGGDGGGGGFGGGGGGG?FGGGGGFFGGGGGFGGGGGGGFFDGGGEGGGGGE>FFGGG5CGGGDGGGFGFFGGFFGCCCFFGFFGG@GFFFFFFFGFFFC@474EGGB029C<<CFDFFBGFGFFF6<G:7@?0,5?22CB2E*(494(390)5(*4<0(-48924.
@M04650:207:000000000-C238N:1:1101:28653:9263 2:N:0:19
GGACTACTGGGGTATCTAATCCTGTTTGCTCCCCACGCTTTCGCACCTGAGCGTCAGTCTTCGTCCAGGGGGCCGCCTTCGCCACCGGTATTCCTCCAGATCTCTACGCATTTCACCGCTACACCTGGAATTCTACCCCCCTCTACGAGACTCTAGCTTGCCAGTTTCAAATGCAGTTCCCAGGTTGAGCCCGGGGATTTCACATCTGACTTAACAAACCGCCTGCGTGCGCTTTACGCCCAGTAATTCCGATTAACGCTTGCACCCTCCGTATTACCGCGGCTGCTGGCACGGAGTTAGC
+
CCCCCGGGGGGGGGGGGGGGGGGGGGGGGGGGGGGGGGGGGGGGGGEGGGGGGGGGGGGGGGGGGGGGGGGGGGGGGGGGGGGGGGGGGGGGGGFGGFGGGGGGGGGGGGDGGGGGGGGGGGFFFFGGGGGGGGGGGGGGGGGFGGGGEGGFGGGGGGGGGGGGGGGGGGGGGGGGFGGFGGGGGGGGGFGGGGGGGCGGGFGFFFGFEGGGCCFG=?GGFGFDFFB;<*39>GFBFFEGGFFFGGAAGF)2:BGB=<B6?FF74C??F?916@BFGG:109((003?0E?EBF(4289A6
@M04650:207:000000000-C238N:1:1101:9401:9287 2:N:0:19
GGACTACACGGGTTTCTAATCCTGTTTGCTCCCCACGCTTTCGCACCTGAGCGTCAGTCTTTGTCCAGGGGGCCGCCTTCGCCACCGGTATTCCTCCAGATCTCTACGCATTTCACCGCTACACCTGGAATTCTACCCCCCTCTACAAGACTCTAGCTGACCAGTTTCAAATGCAGTTCCCAAGTTAAGCTCGGGGATTTCACATCTGACTTAATCAACCGCCTGCGTGCGCTTTACGCCCAGTAATTCCGATTAACGCTTGCACCCTCCGTATTACCGCGGCTTCTGGCACGGAGTTAGC
+
CCCCCGGGGGGGGGGGGGGGGGGGGGGGGGGGGGGGGGGGGGGGGGGGGFGGGGGGGGGGGGGGGFGGGGGGGGGGGGGGGGGGGGGGGGGGGGGGGGGGGGGGGGGGGGGGGGGGGGDDEGGGGGGGGGGGGFGFGE?FGGGFGGGFFGGFGGGGGGGGGGGGGGGGGGG9;FGGGGGGGGGGGGGGGGFDGGDGDGGDFFGFFGGF?DGGFGFFFEFC;3;03F>B6GFF6EFAF?EGG?::CGABGFFBFFGB7:9??FG?FGFBFFBF?FF>FG?>17961(64)C?FF64;?GBFA
@M04650:207:000000000-C238N:1:1101:12463:9297 2:N:0:19
GGACTACTGGGGTTTCTAATCCTGTTTGCTCCCCACGCTTTCGCACCTGAGCGTCAGTCTTTGTCCAGGGGGCCGCCTTCGCCACCGGTATTCCTCCAGATCTCTACGCATTTCACCGCTACACCTGGAATTCTACCCCCCTCTACAAGACTCTAGCTTGCCAGTTTCAAATGCAGTTCCCAAGTTAAGCTCGGGGATTTCACATCTGACTTAACAAACCGCCTGCGTGCGCTTTACGCCCAGTAATTCCGATTAACGCTTGCACCCTCCGTATTACCGCGGCTGCTGGCACGGATTTAGC
+
9@<BCDFGFFGGGGGGGGGGGGGGGGGGGGGGGGGGGGGGGGGGGGGGFEFGGGGGEGGGGGGGGGFGGGGGGGGGGGGGDFGGGFGEGGGGGGGGGCFGGFGGGGG:FEGGGGGGFGGGGGGGGGFFGDGGGGFGEDFFGGEFGGG8<?FFGFGFGGGDFFFFGGGGGAEGGFGCFGFDCA:,@B@A7D,=EG>CCDGGGFFAFFDACGGGFGFCA(=<0D@;1A0A3D@29EFAF?85C00:*0:<CF6(4><4D?>:<0C7CE?:(4;F0CFFGF(406;>(4?2.:3?:0((-<<A<
@M04650:207:000000000-C238N:1:1101:7060:9348 2:N:0:19
GGACTACCAGGGTTTCTAATCCTGTTTGCTCCCCACGCTTTCGAGCCTCAGCGTCAGTTACAGACCAGAGAGTCGCCTTCGCCACTGGGGTTCCTCCATATATCTACGCATTTCACCGCTACACATGGAATTCCACTCTCCTCTTCTGCACTCAAGTCTCCCAGTTTCCAATGACCCTCCCCGGTTGAGCCGGGGGCTTTCACATCAGACTTAAGAAACCGCCTGCGCTCGCTTTACGCCCAATAAATCCGGACAAAGCTTTCCACCTACGTATTACCGCGGCCGCTGGCCCGTAGTTAGC
+
CCCCCGGG8FGGGGGGGGGGGGGGGG@FGGGGGGGGCGGGGGG@FGGGGFGGGGGDEGDEFF@AFGFGG<CC65CFGGGGGGDGC,CC,@FGGG8FFDCFGGGGGGGGGGGGGGGGGCEGGGGGGGGFGGGGGGGG;9@FGGGF9;=3FGGFGGGG;F9D@FGGFGGGCFF9F9E=DDGGEGGGGG6<6DD7E5CEC<CC:+>8+2+;*CFGFG=C+/8;(57;;56:(*(((:)6*28EGB(4<F9ACFEF<>D0*(48))0.2::?(4-:?7:<FF:>46((-19;6=(*((,,,C246
@M04650:207:000000000-C238N:1:1101:22708:9411 2:N:0:19
GGACTCAAGGGTTTCTAATCCTGTTTGCTCCCCACGCTTTCGTGCATGAGCGTCAGTACAGGTCCAGGGGATTGCCTTCGCCATCGGTGTTCCTCCGCATATCTACGCATTTCACTGCTACACGCGGAATTCCATCCCCCTCTACCGTACTCTAGCCATGCAGTCACAAATGCAGTTCCCAGGTTGAGCCCGGGGATTTCACATCTGTCTTACATAACCGCCTGCGCACGCTTTACGCCCAGTAATTCCGATTAACGCTCGCACCCTACGTATTACCGCGGCTGCTGGCCCGTAGTTAGCC
+
CCCCCGGGGGGGGGGGGGGGGGGGGGGGGGGGGGGGGGGGGFFDGGGGGGGGGGGGGGGGGFGGGFGGGGGGGGGGGFGGGGGGGG7FGGGGGFGGGGGGGFDGGGGGGGCFGGGGGGGFGGGFGGGGGGFGFGFFGGGGGDFFGGGGGGGFGGGGGGFGFGGGGFEDE7DFGGGGGGGGGGFGGGGGGFGGDEGEGGGEDF9BFGGAEGGGFGGGFFGGBG6?@FFF9DF6?CF95;8C?0:AF*667FE<BF=AGFF?F>GFDGF:?3:?A?>A+9446;B>00>2:*(:9;:0406A:
@M04650:207:000000000-C238N:1:1101:22178:9420 2:N:0:19
GGACTACAGGGGTTTCTAATCCTGTTTGCTCCCCACGCTTTCGCGCCTCAGTGTCAGTTACAGGCCAAAAAGCCGCCTTCGCCACTGGTGTTCCTCCTAATCTCTACGCATTTCACCGCTACACTAGGAATTCCACTTTTCTCTCCTGCACTCAAGTTTAACAGTTTCCAATGACCTTCCACGGTTGAGCCGTGGGCTTTCACATCAGACTTTTTAAACCACCTGCGCGCGCTTTACGCCCAATAATTCCGGACAACGCTTGCCACCTACGTATTACCGCGGCTGCTGGCACGTAGTTAGC
+
CCCCCGGGGGGGGGGGGGGGGGGGGGGGGGGGGGGGGGGGGGGGGGGGGGGGGGGGGGGGGGGGGGGGGGGGGGGGGGGGGGGGGGGGGGGGGGGGGGGGGGGGGGGGGGGGGGGGGGGGGGGGGCGGFFFGGGGGGGGGGFGFGGGGGGGFGFGGFGGGFGFFFGCGGGGGGGGGGGGGGGGGGGGCGCGGGGGGGCGGGFGFFGGFBGGGFGGGFCFGDGDDEA9BBG>FFGFFFFGGGFFFFGF?FFFF0>C:<1(3(:52*984,(382??27CFF>>0(-:?D?EFG(.(32C456
@M04650:207:000000000-C238N:1:1101:16521:9429 2:N:0:19
GGACTACCGGGGTTTCTAATCCTGTTTGCTCCCCACGCTTTCGAGCCTCAGCGTCAGTTACAGACCAGAGAGTCGCCTTCGCCACTGGTGTTCCTCCACATATCTACGCATTTCACCGCTACACGTGGAATTCCACTCTCCTCTTCTGCACTCAAGTTCTCCAGTTTCCAATGACCCTCCCCGGTTGAGCCGGGGGCTTTCACATCAGACTTAAAGAACCGCCTGCGCTCGCTTTACGCCCACTAAATCCGGACAACGCTTGCCACCTACGTATTACCGCGGCTGCTGGCACGTAGTTAGC
+
CCCCCGGGGGGGGGGGGGGGGGGGGGGGGGGGGGGGGGGGGGGGGGGGGGGGGGGGGGGGGGGGGGGGGGGGGGGGGGGGGGGGGGGGGGGGGGGGGGGGGGGGGGGGGGGGGGGGGGGGGGGGGGGGFGFGGGGGGGGGGGGFGGGGGGGFGGGGGGGGGGGGGGGGGGGGGFFGGGGGGGGGGGGGGGGEGGGGGGGFGFGFFGGFFFFGCFGGFFFGFG>@FFFF2D>FF5FFFFGGGF(1>D?FGFF0?B5<C>FF:?GFFGB2>?B7?E:5@F?>>0;B6?F2?GBFF:?::F>A<
@M04650:207:000000000-C238N:1:1101:19503:9431 2:N:0:19
GGACTACCAGGGTATCTAATCCTGTTTGCTCCCCACGCTTTCGCACCTGAGCGTCAGTCTTTGTCCAGGGGGCCGCCTTCGCCACCGGTATTCCTCCAGATCTCTACGCATTTCACCGCTACACCTGGAATTCTACCCCCCTCTACAAGACTCTAGCTTGCCAGTTTCAAATGCAGTTCCCACGTTAAGCGCGGGGATTTCACATCTGACTTAACAAACCGCCTGCGTGCGCTTTACGCCCAGTAATTCCGATTAACGCTTGCACCCTCCGTATTACCGCGGCTGCTGGCCCGGAGTTAGC
+
CCCCCGGGGGGGGGGGGGGGGGGGGGGGGGGGGGGGGGGGGGGGGGGGGFGGGGGGGGGGGGGGGGGGGGGGGGGGGGGGGGGGGGGGGGGGGGGGGFGGGGGGGGGGGGGGGGGGGGGGGGGGGGGGGGGGGGGGGGGGGGGFGGGGFFGFGGGGGGGGGGGGGGGGGGGGGGGFEGGGGGGGGGGGB9:E7?GG:DG6DFGFFFCF3CFC<GGGF?GGFG>BFF978C>>>E><F<GGGF?FGGFFFFF6?DDBG6>B?838FG?6?B036FFFGG?;9>16>?BFBG0/3209?8>2:
@M04650:207:000000000-C238N:1:1101:5033:9463 2:N:0:19
GGACTACCGGGGTTTCTAATCCTGTTTGCTCCCCACGCTTTCGAGCCTCAGCGTCAGTTACAGACCAGAGAGTCGCCTTCGCCACTGGTGTTCCTCCACATATCTACGCATTTCACCGCTACACGTGGAATTCCACTCTCCTCTTCTGCACTCAAGTTCTCCAGTTTCCAATGACCCTCCCCGGTTGAGCCGGGGGCTTTCACATCAGACTTAAAGAACCGCCTGCGCTCGCTTTACGCCCAATAAATCCGGACAACGCTTGCCACCTACGTATTACCGCGGCTGCTGGCACGTAGTTATC
+
CCCCCGGFGGGGGGGGGGGGGGGGGGGGGGGGGGGGGGG@FGGFGGGGGGGGGGGGGFGGGD,CF9FGGGGGFGGGGDGFGCFDGGGFGGFEFGGGGGGGGGGGGFFFEFGFGGGGGGGGG79F:EFGFFFGGGGGFFFDFGG7EFEFCGGFGDGFGGG9=FAF@FGGGGGGGFD8@DFGDGGDGDGFGGG5>7;7DD7CFBFFFGDF3<FCCGG7A@GF9)2((2,0,C>F(C5>FFGDG:?0FFA)CFE945DFF>11<?FBGGFB??:12F><F:8;9>>(40.23C0+((.2(@6))
@M04650:207:000000000-C238N:1:1101:17152:9483 2:N:0:19
GGACTACACGGGTATCTAATCCTGTTTGCTCCCCACGCTTTCGCACCTGAGCGTCAGTCTTTGTCCAGGGGGCCGCCTTCGCCACCGGTATTCCTCCAGATCTCTACGCATTTCACCGCTACACCTGGAATTCTACCCCCCTCTACAAGACTCTAGCTTGCCAGTTTCAAATGCAGTTCCCAAGTTAAGCTCGGGGATTTCACATCTGACTTAACAAACCGCCTGCGTGCGCTTTACGCCCAGTAATTCCGATTAACGCTTGCACCCTCCGTATTACCGCGGCTGCTGGCACGGAGTTAGC
+
CCCCCGGGGGGGGGGGGGGGGGGGGGGGGGGGGGGGGGGGGGGGGGGGGGGGGGGGGGGGGGGGGGGGGGGGGGGGGGGGGGGGGGGGGGGGGGGGGGGCFGFGGGGGGGGGGGGGGGGGGGGEGGGGGGGGGGGGGFGGGGGFGGGGDGGFGGGGGGGFGGGGGGGGGGGGGGGGGGGGGGGGGGGGGGFGGGGGCDGGGFGFFGGFEGCGFGGGFFGFBD9DFFFFFGFF9CFAFBGCG:2:DFAFGF?B1.>>G06?4:<>GGBB?FF:?C?AGG199>B>9B))2C?FBB>><CA)6
@M04650:207:000000000-C238N:1:1101:18577:9512 2:N:0:19
GGACTACTGGGGTTTCTAATCCTGTTCGCTCCCCACGCTTTCGCTCCTCAGCGTCAGTATCGGCCCAGAGACCCGCCTTCGCCACCGGTGTTCCTCCTGATATCTGCGCATTTCACCGCTACACCAGGAATTCCAGTCTCCCCTGCCGAACTCTAGCCTGCCCGTATCGACTGCAAGCTCGGGGTTGAGCCCCGAGTTTTCACAGCCGACGCGACAGACCGCCTACGAGCTCTTTACGCCCAATAATTCCGGACAACGCTTGCACCCTACGTATTACCGCGGCTGCTGGCACGTAGTTGGC
+
CCCCCGGGGGGGGGGGGGGGGGGGGGGGGGGGGGGGGGGGGGGGGGGGGGGGGGGGGGGGGGGGGGGGGGGGGGGGGGGGGGGGGGGGFGGGGGGGGGGGGGFGGFGGGGGGGGGGGGGGGGFGGGGGGGGGGGGGGGGGGGGFGGGGGGGFGGGGGGGGGGGGGGGGGGGGGGGGGGGGDEGGEGGGGGGGG58CFDGFDFFFFGGA@GGGFGGGFFGG>GBFFFBEFG084AFFF?CEE(806C<9DFFF0>D?FFFF0:C>G6<::66??94:FF299BF111:BBG?FFFB?BG>7,
@M04650:207:000000000-C238N:1:1101:19204:9529 2:N:0:19
GGACTACAAGGGTATCTAATCCTGTTTGCTCCCCACGCTTTCGCACCTGAGCGTCAGTCTTTGTCCAGGGGGCCGCCTTCGCCACCGGTATTCCTCCAGATCTCTACGCATTTCACCGCTACACCTGGAATTCTACCCCCCTCTACAAGACTCTAGCTGACCAGTTTCAAATGCAGTTCCCAAGTTAAGCTCGGGGATTTCACATCTGACTTAATCAACCGCCTGCGTGCGCTTTACGCCCAGTAATTCCGATTAACGCTTGCACCCTCCGTATTACCGCGGCTGCTGGCACGGAGTTAGC
+
CCCCCGGGGGGGGGGGGGGGGGGGGGGGGGGGGGGGGGGGGGGGGGGGGGGGGGGGGGGGGGGGGGGGGGGGGGGGGGGGGGGGGGGGGGGGGGGFGGGGGGGGGGGGGGGGGGGGGGGGGGGFGGGGGGGGGGGGGGGGGGGFGGGEGGGFGGGGGGGGGGFGFGGGGGGGGGGGGGGGGGFGGGGGGGGFEEGGGGG?FFFFFGGACGGGFCFGFFG<9DB0=FFF6DFFBGFAFFEEC:??FDABGFF04@GFG?>FB<*5CFF:<B9B?EBFGG6>9>;99(58?G2C?019<G>AA
@M04650:207:000000000-C238N:1:1101:23233:9540 2:N:0:19
GGACTACCGGGGTATCTAATCCTGTTTGCTCCCCATGCTCTCATGCCTCAGCGTCAGTTACAGTCCAGTAAGTCGCCTTCGCCACTGGTGTTCTTCCTAATCTCTACGCATTTCACCGCTACACATGGAATTCCACTCTCCTCTCCTGCACTCAAGTCTCCCAGTTTCCAATGCACACAATGGTTGAGCCACTGCCTTTTACATCAGACTTAAGAAACCACCTGCGCTCGCTTTACGCCCAATAAATCCGGACAACGCTTGGGACCTACGTATTACCGCGTCTGCTGGCACGTAGTTAGCC
+
CCCCCGGGGGGGGGGGGGGGGGGGGGGGGGGGGGGGGGFGGGGGGGGGGGGGGGGGGGGGGGGGGGGGGGGGGGGGGGGGGGGGGGGGFGGGGGGGGGGGGGGGGGGGGGGGGGGGGGGGGGGGGGGGEFFGGGGGGGGGGGGFGGGGGGGFGGGGGGGGGGGGFGGGGGGGGGGGGGGFGGFGGGFFG@FFGGGGGGGGGFGFFGGAEF7CEGGGFFCGDGDFFF2@@GA=@5BCEFGGGFFEGGFFGB3;BEGFGF;D@;24CE@37B8B>C42CC(4(4::>B?2<*4780(44<4A?
@M04650:207:000000000-C238N:1:1101:4869:9551 2:N:0:19
GGACTACTCGGGTATCTAATCCTGTTTGCTCCCCACGCTTTCGCACCTGAGCGTCAGTCTTTGTCCAGGGGGCCGCCTTCGCCACCGGTATTCCTCCAGATCTCTACGCATTTCACCGCTACACCTGGAATTCTACCCCCCTCTACAAGACTCTAGCTGACCAGTTTCAAATGCAGTTCCCAAGTTAAGCTCGGGGATTTCACATCTGACTTAATCAACCGCCTGCGTTCGCTTTACGCCCAATAAATCCGTACAACGCTTGGGACCTACGTATTACCGCGGCTGCTGGCACGTAGTTAGC
+
CCCCCGGGGGGGGGGFGGGGGGGGGGGGGGGGGGGGGGGGGGGGGGGFGFFFFGGGGGGGGFFGGGCFGGGGGGGGGGGGGGGGGFGGGGGFG9=FGGGG,,4A9,AFGGGGGGGGGGCDEFGCEAFGGGGGGGGGGDFGGGGFFGGGCF@CG9DE9FF9CCEGFG7DFAFGDAF7AFGGGGCGGGFFFGFGGGDECCFG=CEFFGGF8CFC4@FGC<CF9GB?DF9B0<;BDG36*4;?E?F0C*)6C4>(4>D<*,46469:C*(4)(4:2+54<::6;7((7(,.4C2F??0(4:):6
@M04650:207:000000000-C238N:1:1101:25040:9552 2:N:0:19
GGACTACCGGGGTATCTAATCCTGTTTGCTCCCCACGCTTTCGCACCTGAGCGTCAGTCTTCGTCCAGGGGGCCGCCTTCGCCACCGGTATTCCTCCAGATCTCTACGCATTTCACCGCTACACCTGGAATTCTACCCCCCTCTACGAGACTCCAGCTGACCAGTATCAGATGCAGTTCCCAAGTTGAGCCCGGGGATTTCACATCTGACTTAACCAACCGCCTGCGTGCGCTTTACGCCCAGTAATTCCGATTAACGCTTGCACCCTCCGTATTACCGCGGCTGCTGGCACGGCGTTAGC
+
CCCCCGGFGGGGG;FGGGGGGGGGGGGGGGGGFGGGGGGGGGGGGGGGDEGGDGGGGGGGGDDFGGGGGGGGGGGGGGGGGGGGGGGDGEFGGGGGG8FFGFFGGGGGGGDFGGAGDDDCEC9EG,ADFGGGGGCGFB?FGGGFEG+C:EGFG6DEFF,,@@C>CFF@;,>C8,9<CFGG9>,=@F?F?B@CGGGED3<EGFGCAG7CEGGGFD77=2CDFG9:<)(0(96>>C5)*-;?E?F:GFB2FFF6?>GFC?B?:?C)9F1(--4?:@09EF<;;((41(.5?G(<87(49E(8A
@M04650:207:000000000-C238N:1:1101:28119:9556 2:N:0:19
GGACTACCCGGGTTTCTAATCCTGTTTGCTCCCCATGCTCTCATGCCTCAGCGTCAGTTACAGTCCAGAGAGTCGCCTTCGCCACTGGTGTTCCTCCATATATCTACGCATTTCACCGCTACACATGGAATTCCACTCTCCTCTTCTGCACTCAAGTCTCCCAGTTTCCAATGACCCTCCCCGGTTGAGCCGGGGGCTTTCACATCAGACTTAAGAAACCGCCTGCGCTCGCTTTACGCCCAATAAATCCGGGCAACGCTGGCCACCTACGTATTACCGCGGCTGCTGGCACGTAGTTAGC
+
CCCCCGFGGGGGGGEGGGGGGGGGGGFGGGGGGGGGGDGFGGGGGGFGFGGGGGGGGGGGGGGGGGGGGGGEGGGGGGGGGFGGGGGGCFGGGGGGGGGGGFFGGFFFGGGGGGGGGGCDGFGGGGGGFGGGGGGFGCD<EFGFGFGGGGGFGGGGFFGAFGGFFFGFGGGGGC9=FDFGGFEGGGGGFCFGGEGGDCF67BFFFGFFF;F=CDGFFBFD2C@?DA;F6D37;EFEF0CCE:0,CFFBG?E0()1159(8((716CF:2288?725C7:;>;6>F02:05:G:.,88<<<5
@M04650:207:000000000-C238N:1:1101:20717:9578 2:N:0:19
GGACTACAAGGGTTTCTAATCCTGTTTGCTCCCCACGCTTTCGCACCTGAGCGTCAGTCTTCGTCCAGGGGGCCGCCTTCGCCACCGGTATTCCTCCAGATCTCTACGCATTTCACCGCTACACCTGGAATTCTACCCCCCTCTACGAGACTCAAGCTGACCAGTATCAGATGCAGTTCCCAGGTTGAGCCCGGGGATTTCACATCTGACTTAATCAACCGCCTGCGTGCGCTTTACGCCCAGTAATTCCGATTAACGCTTGCACCCTCCGTATTACCGCGGCTGCTGGCACGGAGTTAGC
+
CCCCCGGGGGGGGGGGGGGGGGGGGGGGGGGGGGGGGGGGGGGGGGGGGGGGGGGGGGGGGGGGGGGGGGGGGGGGGGGGGGGGGGGGGGGGGGGGGGGGGGGGGGGGGGGGGGGGGGGGGGGGGGGFGFGGGGGGGGGGGGGFDFG>FGGFGCFGGGGCGGGGGGGGGGGGFGGGGGGGFGGFFG>EGGGGGGCEGGGGGFGAFGGFCGGGFGGGFEGG>GBFFFBFFDFBFGFFF:8EGFFBFGBBGF608BDAG02:?BGDGGFFF:>B08:<FF?F96>F6?:2:E(?62,(8;)66
@M04650:207:000000000-C238N:1:1101:16960:9586 2:N:0:19
GGACTACGGGGTTTCTAATCCTGTTTGCTCCCCACGCTTTCGAGCCTCAGCGTCAGTTACAGACCAGAGAGTCGCCTTCGCCACTGGTGTTCCTCCACATATCTACGCATTTCACCGCTACACGTGGAATTCCACTCTCCTCTTCTGCACTCAAGTTCTCCAGTTTCCAATGACCCTCCCCGGTTGAGCCGGGGGCTTTCACATCAGACTTACAGAACCGCCTGCGCTCGCTTTACGCCCAATAAATCCGGACAACGCTTGCCACCTTCGTCTTACCGCCGCTGCTGGCCGGTAGTTAGCC
+
CCCCCGGEGGGGGGGGGGGGGGGGGGGGFGGGGGGGGGGGGGGFGGGGGGGGGGGGFGGGGGGGGGG@FGGFGFGGGGDGGGGGEGGFFGGGGFGGGGGGGFGCGGFGGGGGGGGGE>BCG<FCFGGGFEG=FGGEGFGGFGDFGFGGCGGFEFGGFFFGG9DFFGGGGG>,DFGFFFGGG7BEG7:@CFGG5CEG:CC,++2=A8*;47CF)>CC)/C)(5((,)688<61:F?B5:EEC(44FGFFG0>(()9()2(4,4CAGG0),(((,2::A*(,-7296?0835(*-(-45+64:
@M04650:207:000000000-C238N:1:1101:7733:9635 2:N:0:19
GGACTACAGGGGTTTCTAATCCTGTTTGCTCCCCACGCTTTCGAGCCTCAGCGTCAGTTACAGACCAGAGAGTCGCCTTCGCCACTGGTGTTCCTCCATATATCTACGCATTTCACCGCTACACATGGAATTCCACTTTCCTCTTCTGCACTCAAGTTTTCCAGTTTCCAATGACCCTCCACGGTTGAGCCGTGGGCTTTCACATCAGACTTAAAAAACCGCCTACGCGCGCTTTACGCCCACTAATTCCGGATAACGCTTTCCCCCTACTGATTACCGCGGCTTCTGTCCCGTAGTTACC
+
<CCCCGGGGGGGGGGGGGGGFGGGGGGGGGGGGGGGGGGGGGGFGGGGGFGGGGGDGGGFGGGGGGGCFCAFFFGGGGGGDCGGGGGGGGGGCEFFGGGGGFFGGGFGGGGGGGGGGDGCEGFGFGF@F9FFGGGGGGGFEGGFFGG89EFDCF8EFFFCDC:AFGGGFCFGGFFC8DFEFGCCGGGG,;D:EC6CFGFGCAF;+*+;6DFG6F7FF)C;)5(69;9B(:7(,=>EC1CCCD(3<4:9CF)707C)0(7?B(C)*2(-4:)))26<FC896(46(.4:.0)333>(4C2)6
@M04650:207:000000000-C238N:1:1101:17123:9663 2:N:0:19
GGACTACCCGGGTTTCTAATCCTGTTTGCTCCCCACGCTTTCGAGCCTCAGCGTCAGTTACAGACCAGAGAGTCGCCTTCGCCACTGGTGTTCCTCCACATATCTACGCATTTCACCGCTACACGTGGAATTCCACTCTCCTCTTCTGCACTCAAGTTCTCCAGTTTCCAATGACCCTCCCCGGTTGAGCCGGGGGCTTTCACATCAGACTTAAAGAACCGCCTGCGCTCGCTTTACGCCCAATAAATCCGGACAACGCTTGCCACCTACGTATTACCGCGGCTGCTGGCACGTAGTTAGC
+
CCCCCGGGGGGGGGGGGGGGGGGGGGGGGGGGGGGGGGGGGGGGGGGGGGGGGGGGGGGGGGGGGGGGGGGGGGGGGGGGGGGGGGGGGGGGGGGGGGGGGGGGGFEGGGGGGGGGGGGGGGGGGGGGFFFGGGGGGGGGGGGFGGGGGGGFGGGGGDGGGGFGFEGFGGCDGFAFGGGGGECGG7B8FGGGGGGGDCGGGFGFFGGFFCFFCG72A@GGBD>D?F;A9DB>F5F<FFGGG0,1>GD4C9>(2;C<>>F?F?G?FGF??F?1?F44A7:>F>>9>F>B7E79(.4(4FA2:
@M04650:207:000000000-C238N:1:1101:27747:9664 2:N:0:19
GGACTACTCGGGTTTCTAATCCTGTTTGCTCCCCACGCTTTCGCACCTGAGCGTCAGTCTTCGTCCAGGGGGCCGCCTTCGCCACCGGTATTCCTCCAGATCTCTACGCATTTCACCGCTACACCTGGAATTCTACCCCCCTCTACGAGACTCTAGCTTGCCAGTTTCAAATGCAGTTCCCAGGTTGAGCCCGGGGATTTCACATCTGACTTAACAAACCGCCTGCGTGCGCTTTACGCCCAGTAATTCCGATTAACGCTTGCACCCTCCGTATTCCCGCGGCTGCTGGCACGGAGTTGGC
+
CCCCCGGGGGGGGGGGGGFFGGGGGGFGGGGGGGGGGGGGGGGDGGGGGGGGGGGGGGGGGGCGGGGGGDGGGEGGGGGFFGGGEGGGG7FGGGGGGGCFFGGGGGGGGG7FFGBFFGBDCFFGF:E,BFFGGGGGFGGGGDGFF;>6<+48D@>CFGGGGCE?EGGG9FGFCGFGGFGGFFC@FFGGGFCFE5EGGCG?DFGFFGGF?CGGFGFCF@FG9D97@F>EFGB>>G:<@488EBFF7*)):B6?6:GA>3>FFFGFGG?0:(34?:0)+989209>02:D?GFG39>(,8)(.
@M04650:207:000000000-C238N:1:1101:23114:9716 2:N:0:19
GGACTACTCGGGTTTCTAATCCTGTTTGCTCCCCACGCTTTCGAGCCTCAGCGTCAGTTCCAGACCAGAGAGTCGCCTTCGCCACCGGTGTTCCTCCACATATCTACGCATTTCACCGCTACACGTGGAATTCCACTCTCCTCTTCTGCACTCAAGTTCCCCAGTTTCCAATGACCCCCCCCGGTTGAGCCGGGGGCTTTCACATCCGACTTAACGAACCGCCTACGCTCGCTTTACGCCCAATAAATCCGGACAACGCTTGCCCCCTACGTATTACCGCGGCTGCTGGCACTGCGTTAGC
+
CCCCCGG,FGGGGGGGGGGGGGGGGGDGGGGGGGC@FGGGGGG@EGGGCFGGGGGGG,C,6,C6DGGG,E,B,5@FGG,AFGG,,,@FGGGGGGFGG84AF9EGGGGGGGGGGGGGGGGGDGGG@,AFGGGGGGGG8F,EEGFF,C;=?,DDGGGG@,7,3A,AF,=E,,,6+9@?D+4C5F:ECFE6=FGGD55E):AFFFD6+9*8,9)/-*2*)-:C6D>?-72;(9,3(CFFF0AEGB(22:).CFFF0>3<F>>?((57*;>106((4+8:FG?(7306>FF?>E:C(2)44E?B<
@M04650:207:000000000-C238N:1:1101:16848:9717 2:N:0:19
GGACTACCGGGGTTTCTAATCCTGTTTGCTCCCCACGCTTTCGCACCTGAGCGTCAGTCTTTGTCCAGGGGGCCGCCTTCGCCACCGGTATTCCTCCAGATCTCTACGCATTTCACCGCTACACCTGGAATTCTACCCCCCTCTACGAGACTCTAGCTTGCCAGTTTCAAATGCAGTTCCCAGGTTGAGCCCGGGGATTTCACATCTGACTTAACAAACCGCCTGCGTGCGCTTTACGCCCATTAATTCCTATTAACGCTTTCACCCTCCGTATTACCGCGGCTGCTGGCACGGAGTTAGC
+
CCCCCGGGGGGGGGGGGGGGGGGGGGGGGGGGGGGGGGGGGGGGGGGGGFGGGGGGGGGGGGGGGGGGGGGGGGGGGGGGGGGGGGGGGGGGGGGGGGGGGGGGGGGGGGGGGGGGGGGGGGGGGGGGGGGGGGGGGGGGGGGFGGGG7>GFGG9FGGGFGGGGGGGGFFGGDGFGGFFFFFGFGG6CGGGGDGGG)CGGGFGFFGGFFGGGFGC>FFGGFGFFFFFFFGFFFGFFFFGEG0(-CFBBGF*).9C)7:><4(C<CGB<?B>BFCBAGGF92;BF90:?0E<G1709,;-69
@M04650:207:000000000-C238N:1:1101:26737:9718 2:N:0:19
GGACTACTCGGGTATCTAATCCTGTTTGCTCCCCACGCTTTCGAGCCTCAGCGTCAGTTACAGACCAGAGAGTCGCCTTCGCCACTGGTGTTCCTCCACATATCTACGCATTTCACCGCTACACGTGGAATTCCACTCTCCTCTTCTGCACTCAAGTTCTCCAGTTTCCAATGACCCTCCCCGGTTGAGCCGGGGGCTTTCACATCAGACTTAAAGAACCGCCTGCGCTCGCTTTACGCCCAATAAATCCGGACAAAGCTTGCCACCTACGTATTACCGCGGCTGCTGTCCCGTAGTTAGC
+
CCCCCGGGGGGGGGGGGGGGGGGGGGGGGGGGGGGGGGGGGGGGGGGGGGGGGGGGGGGGGGGGGGGGGGGGFGFGGGGGGGDDGGGGFGGGGGGGGGGGGGFGGGGGGGGGGGGGFGGGGGGGGGGGFEFGGGGGGGCGGGGFDGGC,=FFGGGGFEGGGGFDFGGGGGGGGGGGGFGGGGGDFGGG?FGEEEGGGGGGG+?AFGGF3?FFFGDDC(0C6DBFFFFF;G99?GFFFBGGGB:30:2)>FFFBEG(*.8>41CB7C0(((,47CF<FG01>B6>2?F?.<)9;F9(-C6>B
@M04650:207:000000000-C238N:1:1101:22649:9720 2:N:0:19
GGACTACTCGGGTATCTAATCCTGTTTGCTCCCCACGCTTTCGCACCTGAGCGTCAGTCTTTGTCCAGGGGGCCGCCTTCGCCACCGGTATTCCTCCAGATCTCTACGCATTTCACCGCTACACCTGGAATTCTACCCCCCTCTACAAGACTCTAGCTTGCCAGTTTCAAATGCAGTTCCCAAGTTAAGCTCGGGGATTTCACATCTGACTTAACAAACCGCCTGCGTGCGCTTTACGCCCAGTAATTCCGATTAACGCTTGCACCCTCCGTATTACCGCGGCTGCTGGCACGGAGTTAGC
+
CCCCCGGGGGGGGGGGGGGGGGGGGGGGGGGGGGGGGGGGGGGGGGGGGGGGGGGGGGGGGFGGGGGGGGGGGGGGGGGGFGGGGGGGGGGGGGGGGGGGGGGGGGGGGGGGFGGGGGGGGGGGGGGGGGGGGGFFGGGGGGGFFGGFFGGFGGGGDGFGFGGGGGGGGGGGGEGGGGGGGGGFGGFFGGFGGGCGDDGFGFGFFGFFCGGGFGGGFFGGFG9;059D@GFF2EFFFFG?E<:BGGFFGFF??FGFG?BB?BC?GC6?6<>F?FFAGGFFFFFFFF?:0C:G?F29:FDF<
@M04650:207:000000000-C238N:1:1101:23380:9729 2:N:0:19
GGACTACCCGGGTATCTAATCCTGTTTGCTCCCCACGCTTTCGCACCTGAGCGTCAGTCTTTGTCCAGGGGGCCGCCTTCGCCACCGGTATTCCTCCAGATCTCTACGCATTTCACCGCTACACCTGTAATTCTACCCCCCTCTACACGACTCTAGCTGACCAGTTTCATATGCAGTTCCCAAGTTAAGCTCGGGGATTTCACATCTGACTTAATCAACCGCCTGCGTGCGCTTTACGCCCAGTAAGTCCGATTTACCCTTGCACCCTCCGTATTACCGGTGCTGGTTGCACGGACTTAGC
+
CCC@<EF@,FG7F:@@6C<,CCCEF6@;,EDCF:,77CFBD<6@,@@8,6,;676F:ECFGDEE@FEDCFG@F@++8BF9FE4:,A+FCEGGG<D,9,BA,4@F;FAFC:F=9<?C<F>C=@EC?F<,<<AFEG9,,=6+>@EFFAF,+7::@;53;=E:?7,,@=,7E,@@+3:EC+5D=,>CCF;;CDE,9C5E4CCG+1B8ACDA)++;7+3:6=FC,:(((.,03/-1(/5<=(;8E:187*).:=)(,0*-:),),(9)0C?(((4?(2049?:(,4()).,)47)2-(((-+)).
@M04650:207:000000000-C238N:1:1101:24833:9766 2:N:0:19
GGACTACCGGGGTTTCTAATCCTGTTTGCTCCCCACGCTTTCGAGCCTCAGCGTCAGTTACAGACCAGAGAGTCGCCTTCGCCACTGGTGTTCCTCCACATATCTACGCATTTCACCGCTACACGTGGAATTCCACTCTCCTCTTCTGCACTCAAGTTCTCCAGTTTCCAATGACCCTCCCCGGTTGAGCCGGGGGCTTTCACATCAGACTTAAAGAACCGCCTGCGCTCGCTTTACGCCCAATAAATCCGGACAACGCTTGCCACCCACGTCTTCCCGCGGCTGCTGGCCCGTAGTTCGC
+
CCCCCGGGGGGGGGGGGGGGGGGGGGCGGGFGFFGGEGGGGGDDFGGGGGGGGGGGGGGGGGGCFGGGEGCFCFCEGEGGGGGGGGGFGGGGGDFGGGGGGFGGFGGGGGEGGGGGGGGGEGGGGCFGFFDFFGGGGGDGDFGFGGGGGDFFG88DFCCAFGEGGGGGGGEDFAA8@FGGGGGCFEGGDFGG59C55DFGFCFF8FDA<GCF)1+;@(<9(C0:?5::(9,1:CFFF(1?EF03>G2):93(()9:5(((,(/5*+((332?(;0)<7,99043448:(:(*-(-1,<2(-
@M04650:207:000000000-C238N:1:1101:25982:9787 2:N:0:19
GGACTACTCGGGTATCTAATCCTGTTTGCTCCCCACGCTTTCGCACCTGAGCGTCAGTCTTCGTCCAGGGGGCCGCCTTCGCCACCGGTATTCCTCCAGATCTCTACGCATTTCACCGCTACACCTGGAATTCTACCCCCCTCTACGAGACTCTAGCTTGCCAGTTTCAAATGCAGTTCCCAGGTTGAGCCCGGGGATTTCACATCTGACTTAACAAACCGCCTGCGTTCGCTTTACGCCAAGTAATTCCGCTTAACGCTTGCACCCTACGTATTACCGCGGCTGCTGGCACGGGGTTAGC
+
CC@CCFGGGGGEGGGGGGGGGGGGGGGGGGGGGGGGGGGGCDGGGGGGGGGGGGGGGGFGGGGGGGGGGG@FFGGGGGGGGGGGGGCFGEGGGGGGGGGFFFGGG9EFGGGGGGGGGGGGGGGGGDGFGGGGFGGGGGFGCGGFFGGG+CGFGG;9CGFCFGGGFGFFG;EGGFCFAFFGGFGFCFGFC@FGGGGGDGGFD6++1;:+<FGGEFFFFDGGFDFF6AB31<?>FD52F?5?*4<>G7><FF)(,0><F0>?FF<2CF0<(42:79>DGG09(496((.)(58<04(((:(,.
@M04650:207:000000000-C238N:1:1101:24156:9810 2:N:0:19
GGACTACTAGGGTTTCTAATCCTGTTTGCTCCCCACGCTTTCGAGCCTCAGCGTCAGTTACAGACCAGAGAGTCGCCTTCGCCACTGGTGTTCCTCCACATATCTACGCATTTCACCGCTACACGTGGAATTCCACTCTCCTCTTCTGCACTCAAGTTCTCCAGTTTCCAATGACCCTCCCCGGTTGAGCCGGGGGCTTTCACATCAGACTTAAAGAACCGCCTGCGCTCGCTTTACGCCCAATAAATCCGGACAACGCTTGCCCCCTACGTATTACCCCGGCTGCTGGCACGTAGTTAGC
+
CCCCCGGF9FGFFGGGGGGGGGGGGGGGGGGGGGGGGGGGGGGFGGGGGGFGGGGGGGGGGGGGGGGGGGGGGFGGGGGGGGGGGGGGAFGGGGGGGGGFGGGGGGGGGGEGGGGGGGGGGDFG7EFGFFGGGGGGGGCGGGGFGGGGGGFFGGGFE8EAFGGGGGGGGFGGGGGGF8EGGGGGED6<CFGG+?8EG4FGFFG6=?8=3CGGFD7+=1CF9D9;2=0A@D9B@C>DF?GGG?FBC*<9FF@((8DBG66???GF*A6(4?0(5C?BGC(8>6;094,)(:(<(.3(4<)66
@M04650:207:000000000-C238N:1:1101:7964:9811 2:N:0:19
GGACTACTGGGGTTTCTAATCCTGTTTGCTCCCCACGCTTTCGCACCTGAGCGTCAGTCTTCGTCCAGGGGGCCGCCTTCGCCACCGGTATTCCTCCAGATCTCTACGCATTTCACCGCTACACCTGGAATTCTACCCCCCTCTACGAGACTCTAGCTTGCCAGTTTCAAATGCAGTTCCCAGGTTGAGCCCGGGGATTTCACATCTGACTTAACCAACCGCCTTCGTGCGCTTTACGCCCAGTAATTCCGATTAACGCTTGCACCCTCCGTATTACCGCGGCTGCTTGCCCTGAGTTAGC
+
<<BCCFGGFGGGGGGGGGGFGGGGGGGGGGGGGGGGGGGGGGFGGGGGGFGGGGGCGGFFFGGGGGGGCC7@FGGGGGGGGGGGGGGDFGGGGFGGG8EDFGGGGGGGGGGGGGGGGDGGDGFGGGGGDCGGGDEGGFGGGCEFCG6::7BFGCFGGGD,@FFGFGGGCFDEGFAGFFG?FFGGGGD6CCGFCEE=DDGGFA9A+67FFGFFFGF78:?DFDB@0?6@(9;;;EFBFBCGEF::7:69FF621<3:FBFFB6F<=C0(-3901C04F730;>61(37)5F(0(.(..<4)5
@M04650:207:000000000-C238N:1:1101:6296:9816 2:N:0:19
GGACTACCCGGGTATCTAATCCTGTTTGCTCCCCACGCTTTCGCACCTGAGCGTCAGTCTTCGTCCAGGGGGCCGCCTTCGCCACCGGTATTCCTCCAGATCTCTACGCATTTCACCGCTACACCTGGAATTCTACCCCCCTCTACGAGACTCTAGCTTGCCAGTTTCAAATGCAGTTCCCAGGTTGAGCCCGGGGAATTCACATCTGACTTAACAAACCGCCTGCGTGCGCTTTACGCCCAGTAATTCCGCTTAACGCTTGCCCCACCCGTATTACCGCGGCTGCTGGCACGGAGTTAGC
+
CCCCCGGGGGGGGGGGGGGGFGGGGGGGGGGGGGGGGGGGGGGGGGGGGGGGGGGGGGGGGGGGGGGEFFFGGGGGGGGGGGGGGGGGG7FCGGFFGDCFFGGGGGGCFGE@FGGGCFGD@FGGFFGGGGGGGGFGFD+CECEAGGG>F9@@EFFC9EFCFGGGGGGGGFCGGGF,==CFD9DFGGGGGGGGGGGDG5:CG796:CFFFC>D37FFB3FGBGFFFFF>?G9F1AFB*(2CEB62:><:D@F(8>*6?<>FBFG(9C6((-(((24)<C1>9>>9(4),,A0<(79>?G).6
@M04650:207:000000000-C238N:1:1101:4559:9825 2:N:0:19
GGACTACAGGGGTTTCTAATCCTGTTTGCTCCCCACGCTTTCGCACCTGAGCGTCAGTATTCGTCCAGGGGGCCGCCTTCGCCACCGGTATTCCTCCAGATCTCTACGCATTTCACCGCTACACCTGGAATTCTACCCCCCTCTACGAGACTCTAGCTTGCCAGTTTCAAATGCAGTTCCCAGGTTGAGCCCGGGGATTTCACATCTGACTTAACAAACCGCCTGCGTGCGCTTTACGCCCAGTAATTCCGATTAACGCTTGCACCCTCCGTATTACCGCGGCTGCTGGCACGGCGTTAGC
+
CCCCCGGGDFGGGGGGGGGGGGFFGGFGGGGGGGGGGGGGGGGGGGCFFGFGCFGGGG,CFFF<FGGGG@BFGGDGGGGGGGGGGDEGGGGGGGGFC=FGGGGGGGGGGGGGGGGGFGGDEFGCGGG8FFGGGFCGGFEEGGGFGGDEF6B?E@A9FACDGFG6F;DFDE;FCCFFGGGFFD:7F@CFFG>CGGGGGGGGFAB7AF+@<:+397>CF@GFFDBFFFF>6DBF>=FDFFGGE18:CG9AG?F<07C9C?666152CE?02(1428:)<F:>031((-5:?C(0:2,((/(,.
@M04650:207:000000000-C238N:1:1101:26687:9863 2:N:0:19
GGACTACCAGGGTTTCTAATCCTGTTTGCTCCCCACGCTTTCGCACCTGAGCGTCAGTCTTCGTCCAGGGGGCCGCCTTCGCCACCGGTATTCCTCCAGATCTCTACGCATTTCACCGCTACACCTGGCATTCTACCTCCCTCTACGAGACTCAAGCTGACCAGTATCAGATGCAGTTCCCAGGTTGAGCTCGGGGATTTCACATCTGCCTTAACAAACCGCCTGCGTGCGCTTTACGCCCAGTAATTCCGATTAACGCTTGCTCCCTCCGTATTACCGCGGCTGCTGGCCCGGAGTTAGC
+
CCCCCGG<EGGGGGGGGGGGGGGGGG<FGGAFGGGGDGGGGGGGGGEFAFFGGGGFEG<E,CFGGGGF8@:CFFEGGGGGGGGEE<CCFGGGGGFFF,EFGGFGGFGGGGGGGGGGGDGC8FGGG@<F,BFFFF9?8,,88=EF,D==3@88FFGEDFD9D@C?F9:EF,EE<FGCFGGGCFG*@AC,9FCCD5>745FF>+?B8FDF*0CC3?C78(AC9363,59::D6@FE;>F:EEG123*064>B)(85DAF(7?F?*):+282-(88C:)+:<F91(,(1?B,:(:(-4(4C4))
@M04650:207:000000000-C238N:1:1101:6967:9872 2:N:0:19
GGACTACCGGGGTTTCTAATCCTGTTTGCTCCCCACGCTTTCGAGCCTCAGCGTCAGTTACAGCCCAGAGAGTCGCCTTCGCCACTGGTGTTCCTCCACATATCTACGCATTTCACCGCTACACGTGGAATTCCACTCTCCTCTTCTGCACTCAAGTCTCCCAGTTTCCAATGACCCTCCCCGGTTGAGCCGGGGGCTTTCACATCAGACTTAAGAAACCGCCTGCGCTCGCTTTACGCCCAATAAATCCGGACAACGCTTGCACCCTACGTCTTACCGCGGCTGCTGGCACGTAGTTAGC
+
<CCCCGGFEGGGGGGGGGGGGGGGGGGGGGGGGGGGGGGGGGG<@CGGGFGGGFGGGGGGGF@,CFGCGFFCEFGGGGGGGGGGGGGGGFGGGGGGG<EGFDDGGFGGGGGGGGGGCGGGGGGGEEGGFFGGGGGCGEFGGGGFD;FFFFDFGCFGFDDAFGF8FBFFGGDFF,3@A6CGGFG7FGG?FFG7;>ECGGGGGFGF=C+6=GGDFC77C@FG0DF?;A@>9G69:G>AFFGEEF(4FF)6DFF01>C<G;>F?6F)2C??:?:7(;:<GDFB>BFF9:?::E1C128:,C<26
@M04650:207:000000000-C238N:1:1101:3120:9880 2:N:0:19
GGACTACTAGGGTTTCTAATCCTGTTTGCTCCCCACGCTTTCGAGCCTCCGCGTCAGTTACAGACCAGAGAGTCGCCTTCGCCACTGGTGTTCCTCCACATATCTACGCATTTCACCGCTACACGTGGAATTCCACGCTCCTCTTCTGCACTCAAGTTCTCCAGTTTCCAATGACCCTCCCCGGTTGAGCCGGGGGCGTTCACATCAGACTTAAAGAACCGCCTGCGCTCGCTTTACGCCCAATAAATCCGGCCAACGCTTGCCACCTACGCATTACCCAGGCGGCTGGCCCGTCGTTAGC
+
CCCCCGGGGGFGEGFCFFGGGFGGAFGGCGD@C@FEGGGEG9FFGGCC8,@@F::FCFGGGFFFGGGGGGGGGGGBFFGGGEGGGGFGFGFFFE;AEFD<FGGFGGDFCECF9<?EFGDDGFFGGGGGGFFGGGF,+B@FG6,=ACDDF8,+@@,@F8EAFFGG,>DDECDE6FFDG6D>E:>B:FEGFGGGC9>ED)=/8;F6AGG6)9C>>FGCA8*/,C01<>>:0DBB?C3278;>E<64>F9<G?7((7C05(41-:<(:63::(11(*()02()(-((3((,(*(*(-((-1(,)
@M04650:207:000000000-C238N:1:1101:9819:9909 2:N:0:19
GGACTACTCGGGTATCTAATCCTGTTTGCTCCCCACGCTTTCGAGCCTCAGCGTCAGTTACAGACCAGAGAGTCGCCTTCGCCACTGGTGTTCCTCCACATATCTACGCATTTCACCGCTACACGTGGAATTCCACTCTCCTCTTCTGCACTCAAGTTCTCCAGTTTCCAATGACCCTCCCCGGTTGAGCCGGGGGCTTTCACATCAGACTTAAAGAACCGCCTGCGCTCGCTTTACGCCCAATAAATCCGGACAACGCTTGCCACCTACGTATTACCGCGGCTGCTGGCACGTAGTTAGC
+
CCCCCGGGGGGGGGGGGGGGGGGGGGGGGGGGGGGGGGGGGGGGGGGGGDFGGGGGGGGGGGGGGGGGGGGGGGGGGGGGGGGGGGGGGGGGGGGGGGGGGGGGGGGGGGGGGGGGGGGGGGGGGGGGFFFGGGGGGGGGGGGFGGGGGGGFGGGGGGGGGGGGGGGGC;CGFGGGGGGGGGGGGGEFGGGGGGCCGGGGGFGFFGDF3CGGFGGGFFGF9<>;1A2:9DBFFGFFFFGGGF((9D-:FF>B()96FBF01(>>>FBB(5:B7C:2FG0>0913-8>0:E0C?F:1?GA26
@M04650:207:000000000-C238N:1:1101:5764:9924 2:N:0:19
GGACTACTGGGGTTTCTAATCCTGTTTGCTCCCCACGCTTTCGCACCTGAGCGTCAGTCTTTGTCCAGGGGGCCGCCTTCGCCACCGGTATTCCTCCAGATCTCTACGCATTTCACCGCTACACCTGGAATTCTACCCCCCTCTACAAGACTCTAGCTTGCCAGTTTCAAATGCAGTTCCCAAGTTAAGCTCGGGGATTTCACATCTGACTTAACAAACCGCCTGCGTGCGCTTTACGCCCAGTAATTCCGATTAACGCTTGCACCCTCCGTATTACCGCGGCTGCTGGCACGGAGTTAGC
+
CCCCCFGGGGGGGGGGGGGGGGGGGGGGGGGGGGFGGGGGGGGDGGGGGGGGFGGGGGGGGGGGGGGGGGGGGGGGGGGGGFGGGGGGGGGGGGFGGGGDCGGGGGGGGGGEGGFFGGDGGGGGGGGGGGGFGGGGGGGGDGGFGGGGGGGAFDGGGGGGGGGGFGGGGCEFGFGGG@EFGGDFGGGFEG@FGEGGGGGGGFCF+88CEFGGFGFF6?GGFDF(=F>EFD>F2EFAFFGG8:0,7C<9FFFBFED<F6122:52FGF:?B9??G0>GG16999(,8::B5(<:6118@4>6
@M04650:207:000000000-C238N:1:1101:15381:9958 2:N:0:19
GGACTACCCGGGTTTCTAATCCTGTTTGCTCCCCACGCTTTCGCACCTGAGCGTCAGTCTTTGTCCAGGGGGCCGCCTTCGCCACCGGTATTCCTCCAGATCTCTACGCATTTCACCGCTACACCTGGAATTCTACCCCCCTCTACAAGACTCTAGCTGACCAGTTTCAAATGCAGTTCCCAAGTTAAGCTCGGGGATTTCACATCTGACTTAATCAACCGCCTGCGTGCGCTTTACGCCCAGTAATTCCGATTAACGCTTGCACCCTCCGTATTACCGCGGCTGCTGGCACGGAGTTAGC
+
CCCCCGGGGGGGGGGGGGGGGGGGGGGGGGGGGGGGGGGGGGGGGGGGFGGGGGGGGGGGGGGGGGGGGGGGGGGGGGGGGGGGGGGGGGGGGGGGGGGGGGGGGGGGGGGGGGGGGGGGGGGGGGGGGGGGGGGGGGGGGGGFGGGGGGGFGGGFGGGDFFGGGGGFGCGGGGGGGGGGGGGGGGGGGGGGGGGG4DGGGFGFFGGFFGGGFGGGFFGGFG@@FFFFFGFFFGFFF?GGGFFFGGFFGFF?BBDAG?FB?FGFGGF6?FFF6F?FGG?BB>7;(82:(*,9:>>>FG>F<
@M04650:207:000000000-C238N:1:1101:6621:9977 2:N:0:19
GGACTACTCGGGTATCTAATCCTGTTCGCTACCCACGCTTTCGCTCCTCAGCGTCAGTTATTTCCCAGAGACCCGCCTTCGCCACCGGTGTTCCTCCTGATATCTGCGCATTTCACCGCTACACCAGGAATTCCACTCTCCTCTTCTGCACTCAAGTTCTCCAGTTTCCAATGACCCTCCCCGGTTGAGCCGGGGGCTTTCACATCAGACTTAAAGAACCGCCTGCGCTCGCTTTACGCCCAGTAATTCCGATTAACGCTTGCACCCTCCGTATTACCGCGGCTGCTGGCACGGAGTTAGC
+
CCCCCGGGGGGGGGGGGGGGGGGGGGCFGGGGGGGGGGGGGGGGGGGGGGGGGFGGGGGGGGGGGGFGGFGGGGGGGGGGGGGGGGGGGGFGGGGGFGFFGGGGGGGGGGGGGGGGGEGGGGGGGGGGGGGGGFFGGGGGGGGFGGGGGGGFGGFFGGGGGGAFGGGGGGGGGFG8EFGGEGGCFGGGGGGGG5CEGGGGGFGCAFGAEGGGFG=7FFGGFGF;(89D;GFF6CFAFFEEG6<BGC<>GFF:BFGAG(36B?FFGFBF?6;?(;42CC16>BBFFFFF05(<(296?DA<5
@M04650:207:000000000-C238N:1:1101:14979:9988 2:N:0:19
GGACTACAGGGGTATCTAATCCTGTTTGCTCCCCACGCTTTCGAGCCTCAGCGTCAGTTACAGACCAGAGAGTCGCCTTCGCCACTGGTGTTCCTCCATATATCTACGCATTTCACCGCTACACATGGAATTCCACCCTCCTCTTCTGCACTCAAGTCTCCCAGTTTCCAATGATCCTCCCCGGTTGAGCCGGGGGCTTTCACATCAGACTTAAGAGACCGCCTGCGCTCGCTTTACGCCCAATAAATCCGTACCACGCTTGCCACCTACGTATTACCTCGGCCGCTGGCCCGTAGTTAGC
+
CCCCCGGGFFE>F;FFFGFFEFGGGGGGGGGCFGGGEFEGGGECFGGGGGGCGGGDGGGDC;6,CE8CC,CFCEFGEFC@B@FFC=FEF,FFGGFGC<FEGFFFGFGCFGGGGG9F9CCD7:EFEFFGEGFGGGAE,69DEGGF9=E;,@>DF?=DA,=>=FGDGGGG9@CEC,,726,6A>CCF@6,5,@C5*@CDGFGGFGFFG8=*;FC4:+;=8C<@G9118(=2>1;?GF<4(;:::(4*>A6*)7-()*.719814D?7C2722:72E:9E7)),81((--(45(*(-44:?6-4
@M04650:207:000000000-C238N:1:1101:3401:9991 2:N:0:19
GGACTACCCGGGTATCTAATCCTGTTTGCTCCCCACGCTTTCGCACCTGAGCGTCAGTCTTTGTCAAGGGGGCCGCCTTCGCCACCGGTATTCCTCCAGATCTCTACGCATTTCACCGCTACACCTGGAATTCTACCCCCCGCTACGAGACTCAAGCAGACCAGTATCAGATGCAGTTCCCAGGTTGAGCCCGGGGATTTCACATCTGACTTAATCAACCGCCTGCGTGCGCTTTACGCCCAGTAATTCCGATTAACGCTTGCACCCTCCGTATTACCGCGGCTACTGGCACGGAGTTAGC
+
C@CCCGG?<FCGGGGGGGFGGGGDG,C@E@FFGCFGC7,B,ECG>FCF?8CFGF7CFFFFFFGGG,E<@FCB7FF7FBFEG7@CCFG7@>+5BECCFFEEFEEGCFF@FG=??E?C<CG>CF@BFGG8F8,AEDEGFGGG++499EGCFEEACEEFG,@BF:>>@,;DDF9EFGGEE:25,><83,=6<B757EEDGC7+;ACF:C+65FF+9F+;:;@8639??F95(1499:>AB?85C1((*25)06636)*6:49?4(/.9;1(312-8*,69:121>>0(,,5>5(3-(4(-*-6)
@M04650:207:000000000-C238N:1:1101:24609:10014 2:N:0:19
GGACTACTCGGGTATCTAATCCTGTTTGCTCCCCACGCTTTCGCACCTGAGCGTCAGTCTTTGTCCAGGGGGCCGCCTTCGCCACCGTTATTCCTCCAGATCTCTACGCATTTCACCGCTACACCTGGAATTCTACCCACCTCTACAAGACTCTAGCTGACCAGTTTCAAATGCAGTTCCCAAGTTAAGCTCGGGGATTTCACATCTGACTTAACAAACCGCCTGCGTGTGCTTTACGCCCAGTAATTCCGATTAACACTCACACCCGCCGCATTACCGCGGCTGCGCGCCCGGAGGTAGC
+
CC96,6CFF@CCF@@@C@F<FEGFEDFFE99CC@FC@:FCEGE;C@CFG,@67@6CC,,CFCDFGF@EF@B:FCF76B::=F:4:AF,4BC<BF=9?=F9EFCA>4AFGCGGG9<,,4++@4@DCFGF=<E,,:3,@8DFG?,0@3,6,6@DFE8,,,>>DE8,73E;3,;EFGA2E7E7<,,4@FGG9,,@*9*79*,,+124BFGF*=CG9+?:/>CC2/((,.:D(*()9E+9+,*C*/(.**6<:B4(-8CB7)(-((2)2*--((,(,*()<*(-1(7;>0((-*->-((,(;.5,
@M04650:207:000000000-C238N:1:1101:27028:10014 2:N:0:19
GGACTACCCGGGTATCTAATCCTGTTTGCTCCCCACGCTTTCGAGCCTCAGCGTCAGTTACAGACCAGAGAGTCGCCTTCGCCACTGGTGTTCCTCCACATATCTACGCATTTCACCGCTACACGTGGAATTCCACTCTCCTCTTCTGCACTCAAGTTCTCCAGTTTCCAATGACCCTCCCCGGTTGAGCCGGGGGCTTTCACATCAGACTTAAAGAACCGCCTGCGCTCGCTTTACGCCCAATAAATCCGGACAACGCTTGCCACCTACGTATTACCGCGGCTGCTGGCACGTAGTTAGC
+
CCCCCGGGGGGGGGGGGGGGGGGGGGGGGGGGGGGGGGGGGGGGGGGGGGGGGGGGGGGGGGGGGGGGGGGGGGGGGGGGGGGGGGGGGGGGGGGGGGGGGGGGGGGGGGGGGGGGGGGGGGGGGGGDBCEGGGGGGGGGGGGFGGGGGGGFGGGGGGGGGGCFFCGGGGGGDFGCGFGGGGGGGG6DCGGGEECEGGGGGFGFFGGFFGGG<CDCADGG;GFF;FBFBGFF<GF>F(:?EF1?GGAAGFB>:>DBG>FFFFG?FF?BFFFFFFBFGG:FFFFFFBF??G7GB?:34E:A<
@M04650:207:000000000-C238N:1:1101:19061:10025 2:N:0:19
GGACTACTCGGGTATCTAATCCTGTTTGCTCCCCACGCTTTCGCACCTCAGCGTCAGTAATGGTCCAGTGAGCCGCCTTCGCCACTGGTGTTACTCCGAATATCTACGAATTTCACCTCTACACTCGGAATTCCACTCACCTCTACCATACTCAAGACTTCCAGTATCAAAGGCAGTTCCGGGGTTGAGCCCCGGGATTTCACCCCTGACTTAAAAGTCCGCCTACGTGCGCTTTACGCCCAGTAAATCCGAACAACGCTAGCCCCCTTCGTATTACCGCGGCTGCTGGCACGATATTACC
+
CCCCCGGGGGGGGGGGGGGGGGFGGGGGGGGGGGGGGGGGGGGGGGEGGGGGGGGGGGFGGGGGGFGGGGGGGGEGGGGGGGGGGGGGGGGGFGGGGGGGGFEGGFFGGGGGGGGGGGGGGGGGGGGGFCFGGGGGGFGGGGGF=FD?<D@@C9EEDFGGEGGFGGFGGGGGDGGGG?FG=:EGGGGGGFGGCEGEGDFEGACFFGFFBGG:6FG787CDDG>F@A?F(701(:57@@GGG;76@D3)*9760>DBG9(((3<<GGB6(4(((;(-<:(969((,4>7(:(9((((,2)).
@M04650:207:000000000-C238N:1:1101:19150:10078 2:N:0:19
GGACTACCGGGGTTTCTAATCCTGTTTGCTCCCCACGCTTTCGCACCTGAGCGTCAGTCTTTGTCCAGGGGGCCGCCTTCGCCACCGGTATTCCTCCAGATCTCTACGCATTTCACCGCTACACCTGGAATTCTACCCCCCTCTACAAGACTCTAGCTGACCAGTTTCAAATGCAGTTCCCAAGTTAAGCTCGGGGATTTCACATCTGACTTAATCAACCGCCTGCGTGCGCTTTACGCCCAGTAATTCCGATTAACGCTTGCACCCTCCGTATTACCGCGGCTGCTGTCACGGAGTTAGC
+
CCCCCGGGGGGGGGGGGGGGGGGGGGGGGGGGGGGGGGGGGGGGGGGGGFGGGGGGGGGGGGGGGGGGGGGGGGGGGGGGGGGGGGGGGGGGGGGGGGGGGGGGGGGGGGG@FCGGGGGGGGGGGGGGGGGGGGGGGGGGGGGFFGGGGGGFGGGGGGGGGGGGGGGGGGGGGGGGGGGGGGGGGGGGCFFFGEDGGCGFGFGFFGGFFGGGFGGGF<F;;G9@<FBF:<9>FGFFFBGGGF6:*C<AFFFFBFGFGFFFFFGFGGF?FFBFFG?FGGFFFB>>B?FF)A4F6?>BB?4<.
@M04650:207:000000000-C238N:1:1101:25304:10092 2:N:0:19
GGACTACCGGGGTATCTAATCCTGTTTGCTCCCCACGCTTTCGCGCCTCAGTGTCAGTTACAGGCCAAAAAGCCGCCTTCGCCACTGGTGTTCCTCCTAATCTCTACGCATTTCACCGCTACACTAGGAATTCCACTTTTCTCTCCTGCACTCAAGTTTAACAGTTTCCAATGACCTTCCACGGTTGAGCCGTGGGCTTTCACATCAGACTTTTTAAACCACCTGCGCGCGCTTTACGCCCAATAATTCCGGACAACGCTTGCCACCTACGTATTACCGCGGCTGCTGGCACGTAGTTAGC
+
CCCCCGGGGGGGGGGGGGGGGGGGGGGGGGGGGGGGGGGGGGGGGGGGGGGGGGGGGGGGGFFGGGGGG8EGGGGGGGGGGGGGGGGGFGGGGGGGGGGGGGGGGGGGGGGGGGGGGGGGGGGGGGGFFGGGGGGGGGGGGGGFGGGGGGGFGGGGFEGGGGGGGBFGGDGGGGGGGCEFGGGDFGGGGGGDEGDGGFGGGAGFFGGFEGGGFGFGFFGFDGFFBFFFFGFFFGFFFFGGG?::F><BFFF01>G2C;B??BGFGGB??>04<GFFGD?>F0619?BFFG<C?<B?F74<4
@M04650:207:000000000-C238N:1:1101:10377:10112 2:N:0:19
GGACTACTGGGGTATCTAATCCTGTTTGCTCCCCACGCTTTCGCACCTGAGCGTCAGTCTTCGTCCAGGGGGCCGCCTTCGCCACCGGTATTCCTCCAGATCTCTACGCATTTCACCGCTACACCTGGAATTCTACCCCCCTCTACGAGACTCAAGCTGACCAGTATCAGATGCAGTTCCCAGGTTGAGCCCGGGGATTTCACATCGGACTTAATCAACCGCCTGCGTGCGCTTTACGCCCAGTAATTCCGATAAACGCTTGCACCCTCCGTCTTACCGCGGCTGCTGGCACGGAGTTAGC
+
@CCCCEGGGFGGGGGGGGGGGGGGGGGGGCFFGGCFEGEGGGGEEGCDFGGGGGEGGGGFGGGGECEGGDGGGGGGGDGFDFEGGGGGFFGGFGDFGGGGGGCGFGGGGGGDGGGDGEGGGGG8FFGG8FAFGFFFGFFGGGGFGGGEDGEBF8EGGFCFDFGGFFGGGGGFFFFCFGGGFFGGG9FGGGGFEGGGC<FF7CFF=**)6C56;CCDFFGGFG>11>05:C903C34@:8ECBF87D4<DB@60)/6:?00((/)*24-(3(,(2-)9C?0(-(((-50:=(+-(((-06)-
@M04650:207:000000000-C238N:1:1101:22182:10118 2:N:0:19
GGACTACCGGGGTTTCTAATCCTGTTTGCTCCCCACGCTTTCGCACCTGAGCGTCAGTCTTTGTCCAGGGGGCCGCCTTCGCCACCGGTATTCCTCCAGATCTCTACGCATTTCACCGCTACACCTGGAATTCTACCCCCCTCTACAAGACTCTAGCTTGCCAGTTTCAAATGCAGTTCCCAAGTTAAGCTCGGGGATTTCACATCTGACTTAACAAACCGCCTGCGTGCGCTTTACGCCCAGTAATTCCGATTAACGCTTGCACCCTCCGTATTACCGCGGCTGCTGGCACGGAGTTAGC
+
CCCCCGGGGGGGGGGGGGGGGGGGGGGGGGGGGGGGGGGGGGGGGGGGGGGGGGGGGFGGGGGGGGGGGGGGGGGGGGGGGGGGGGGGGGGGGGGGGGFDFGFGGGGGGGGGGGGGGGGCGGGGGGGGGGGGFGGGGGGGGGGFGGGCDFGFGFGGGGGGGGGGGGGGGGCDFGFFEGFGGGGGGGGGGGFCGGEGGGGGGFGFFGGF?GG=>FGGFDGGFG94=F1B:GFFFGFBFBGGE084CF<AGFF6:3C>CBFBFFGDC6:?FFF::F:AF?(39;9(3182:5(04(--4FA26
@M04650:207:000000000-C238N:1:1101:24734:10124 2:N:0:19
GGACTACTCGGTTTCTAATCCTGTTTGCTCCCCACGCTTTCGCACCTGAGCGTCAGTCTTCGTCCAGGGGGCCGCCTTCGCCACCGGTATTCCTCCAGATCTCTACGCATTTCACCGCTACACCTGGAATTCTACCCCCCTCTACGAGACTCAAGCTGACCAGTATCAGATGCAGTTCCCAAGTTAAGCTCGGGGATTTCACATCTGACTTAACAAACCGCCTGCGTGCGCTTTACGCCCAGTAATTCCGATTAACGCTTGCACCCTCCGTATTACCGCGGCTGCTGGCACGGAGTTAGCC
+
CCCCCFGGGGGGGGGGGGGGGGGGGGGGGGGGGGGGGGGGGGGGGGGGFFGGGGGGGGGGGGGGGGGFGGGGGGGGGGGGGGEGGGGGGGGGGGGGGGFCGEGGGGGGEGGGGGGGGGGDGFGGFGGGGGGGGGGGGGGGGGGFGGCGGGFFGGEFGGGGGGGGGGGGGCFGGGCGFGGGGGGGGGGGG@FGGGGGGGGGGFGFFGFFFGCFEGGGFFGGFG@FD>178DF>FGFFFFGG5((6CFFFFF>??FGFD66?:6=?FG:<?BF??F95FD343>>FF??(4:5:6,(-4+645
@M04650:207:000000000-C238N:1:1101:18767:10125 2:N:0:19
GGACTACTGGGGTTTCTAATCCTGTTTGCTCCCCACGCTTTCGCACCTGAGCGTCAGTCTTTGTCCAGGGGGCCGCCTTCGCCACCGGTATTCCTCCAGATCTCTACGCATTTCACCGCTACACCTGGAATTCTACCCCCCTCTACAAGACTCTAGCTGACCAGTTTCAAATGCAGTTCCCAAGTTAAGCTCGGGGATTTCACATCTGACTTAATCAACCGCCTGCGTGCGCTTTACGCCCAGTAATTCCGATTAACGCTTGCACCCTCCGTATTACCGCGGCTGCTGGCACGGAGTTAGC
+
CCCCCGGGGGGGGGGGGGGGGGGGGGGGGGGGGGGDEGGGDFGGGGGGGGGGGGGGGFGFGGGGGGGGGGGGGGGGGGGGGGGGGGGGGGGGGGGGGGGGGGGGGGGGGGGGGGGGGGGGDGGGGGGGGGGGGGGGGGGGGGGFEGFFFFGFGGFGGGAFGFGGFGGGGGGGGGGGGGGGGGFGFGGGGGFGGGGGGCFGGFGFFGGFEGGGEGCGFFGGFDFDFFFFFD;>9GFF?3EE>:1>G:)6>F?2:>G9:2;B?:38DEFB:<9:BG?FEF?FFFBB9?:,4EBC1>91389A6
@M04650:207:000000000-C238N:1:1101:3800:10140 2:N:0:19
GGACTACCAGGGTTTCTAATCCTGTTTGCTCCCCACGCTTTCGTGCATGAGCGTCAGTACAGGCCCAGGGGATTGCCTTCGCCATTGGTGTTCCTCCGCATATCTACGCATTTCACTGCTACACGCGGAATTCCATCCCCCTCTGCCGTACTCTAGCCTTGCAGTCCCACATGCAGTTCCCAGGTTGAGCCCGGGGATTTCACATCTGTCTTGCAAAGCCGCCTGCGCACGCTTTACGCCCAGTAATTCCCCTTAACGCTCGCACCCTACGTATTACCCGCGCTGCTGGCACGGAGTTAGC
+
CCCCC8FG8FGGGGGGGF9@FFFFEEGGGGEFGG?FCGGGGGGGGGFG9<EFGGGGGGGG<FGGGEEFGFGFEFEFGGGGGGG@FGFGGGGGGGGGGGGCFFFFFBFCFGGGGFGGGGGGGF9FEGGGDEGGGGGGGFGGD0+*89DGG>EFGGFGGGGGGGCFCB,@9,@B9@9FFG7EG,4*7,@3,@FG>@CGDDFGG+;+=?F+9C>F4F=+:>FF1C@;;:>E0C:@(C3<A?5CE60(:*)6C=*(4F<9D07-32)(9E<:<1(.)3.)0*.((-3(29>D7C:G:;14,;)66
@M04650:207:000000000-C238N:1:1101:17447:10183 2:N:0:19
GGACTACCCGGGTTTCTAATCCTGTTTGCTCCCCACGCTTTCGCACCTCAGCGTCAGTTATTGTCCAGTGGGCCGCCTTCGCCACCGGTATTCCTCCAGATCTCTACGCATTTCACCGCTACACCTGGAATTCTACCCCCCTCTACAACACTCTAGCCTGCCAGTTTCGAATGCAGTTCCCAGGTTGAGCCCGCGGATTTCACATCCGACTTGACAGACCGCCTGCGCGCGCTTTACGCCCAGTAATTCCGCTTAACTCTCGCACCCTCCGTATTACCGCGGCTGCTGGCACGGAGTTAGC
+
CCCCCGGGEGGGGCGGGGGGGGGGGGGGGGGGGGGGGGGGGGGCEGGG,FFGGGGGGG9,,,CFFGGG,E,FFGGGGGGGGGGGGGFGGCGGGGGGG@<FFCFFGGGGGGGGGGGGGGGGGGGG,AFGFGGGG,6C=F6FGGGFFGC9,@CFG=FC9DA86FGGGGGF6FFGGGFC,+7;C:ECFGGFGGF*=*==CGGFFFG=>F85<GGG37CF=,CFFGFF1F>)(919BGFDFBGGG???DFB<GF4((./:F))6)->(9E1:,29?0FFFGG(399>FFFF:BD?G<((--C>26
@M04650:207:000000000-C238N:1:1101:18446:10211 2:N:0:19
GGACTACAAGGGTATCTAATCCTGTTTGCTCCCCACGCTTTCGCACCTGAGCGTCAGTCTTTGTCCAGGGGGCCGCCTTCGCCACCGGTATTCCTCCAGATCTCTACGCATTTCACCGCTACACCTGGAATTCTACCCCCCTCTACAAGACTCTAGCTTGCCAGTTTCAAATGCAGTTCCCAAGTTAAGCTCGGGGATTTCACATCTGACTTAACAAACCGCCTGCGTGCGCTTTACGCCCAGTAATTCCGATTAACGCTTGCACCCTCCGTATTACCGCGGCTGCTGGCACGGAGTTAGC
+
CCCCCGGGGGGGGGGGGGGGGGGGGGGGGGGGGGGGGGGGGGGGGGGGGGGGGGGGGGGGGGGGGGGGFGGGGGGGGGGGGGGGGGGGGGGGGGGGGGGGGGGGGFGGGGGGGGGGGGGGEGGGGGGGGGGGGGGGGGGGGGGFFGCG<8FFGGGGGGGGGGGGGGGGGGGGGGGGGGGGGGGGGGGGGGFGGGGGGGGGGFGFFGFAEFFFFGGGF(AC;D@DFFFF0<@F@GF2??EGG<68CD44DFF::@C>CBB?FFF7DFFB?BF?:CBFGGB029BB>0)4>G(<4((-8FBA<
@M04650:207:000000000-C238N:1:1101:20181:10246 2:N:0:19
GGACTACAGGGGTTTCTAATCCTGTTTGCTCCCCACGCTTTCGAGCCTCAGCGTCAGTTACAGACCAGAGAGTCGCCTTCGCCACTGGTGTTCCTCCACATATCTACGCATTTCACCGCTACACGTGGAATTCCACTCTCCTCTTCTGCACTCAAGTTCTCCAGTTTCCAATGACCCTCCCCGGTTGAGCCGGGGGCTTTCACATCAGACTTAAAGAACCGCCTGCGCTCGCTTTACGCCCAATAAATCCGGACAACGCTTGCCACCTACGTATTACCGCGGCTGCTGGCACGTAGTTAGC
+
CCCCCGGGGGGGGGGGGGGGGGGGGGGGGGGGGGGGGGGGGGGGGGGGGGGGGGGGGGGGGGGGGGGGGGGGGGGGGGGGGGGGGGGGGGGGGGGGGGGGGGGGGGGGGGGGGGGGGGGGGGGGGGGGFGGGGGGGGGGGGGGFGGGGGGGFGGGGGGGGGGGGGGGGGGGGDGGGGGGGGGGGGGGFFGGGGGGGGGGGGFGFFGGFFFGGFGGGA@GG9C@@<F>FFGFFBGFDFFGGGF:?CGFFF:>6?FGFGF>?FFGFGFFFFFFFFD?AGGFBBFFBBB::?:2C13:?FGFFB
@M04650:207:000000000-C238N:1:1101:19251:10249 2:N:0:19
GGACTACACGGGTATCTAATCCTGTTTGCTCCCCACGCTTTCGCACCTGAGCGTCAGTCTTTGTCCAGGGGGCCGCCTTCGCCACCGGTATTCCTCCAGATCTCTACGCATTTCACCGCTACACCTGGAATTCTACCCCCCTCTACAAGACTCTAGCTGACCAGTTTCAAATGCAGTTCCCAAGTTAAGCTCGGGGAGTTCACATCTGACTTAATCAACCGCCTGCTTACGCTTTACGCCCAGTAATTCCGATTAACGCTTGCACCCGCCGTATTACCGCTTCTGCTGGCACGGTGTTATC
+
CCBCCGGGGGGGDGGGGGGFGGGGGGGGGGGGGGGFGGEGGGGGGGGGDGGGEGGGGGA9FAFDFFDEF:FEEEGGGG@EC::FFCEFF@FDGFFGF,EFG8EFGGGGGGGCEFGEDGEDEGFGDGG<FGC7,CA,@D6>ECGFGGG6<CF?<EC9FA9,:<@17>=CA3,3+,3<<7E,@FFFECFGC,>CE58?D)CC8@;C88+;<FGGE7++17:<0<;32A(+1>0<0=F:=(2:C?02**46:77:37C<>004-(*.CF0(16(3(0:)<7:9((-))6>?,=(936(-3C<2)
@M04650:207:000000000-C238N:1:1101:14753:10304 2:N:0:19
GGACTACTGGGGTTTCTAATCCTGTTTGCTCCCCACGCTTTCGCACCTGAGCGTCAGTCTTTGTCCAGGGGGCCGCCTTCGCCACCGGTATTCCTCCAGATCTCTACGCATTTCACCGCTACACCTGGAATTCTACCCCCCTCTACAAGACTCTAGCTGACCAGTTTCAAATGCAGTTACCAAGTTAAGCTCGGGGATTTCACATCTGACTTAATCAACCGCCTGCGTGCTCTTTACGCCCCGTAATTCCGATTAACGCTTGCACCCTCCTTCTTACCGCGGCTGCTCGCACGTAGTTAGC
+
@9<@C,C@@,;FGGGCGEGGGFG9ECFFGFCG8@FGGGCEGGGG7@FGGGEGGEGEEFCDCEFGGFFGCEEFCEBCEEE@DEFC@F:FCE=FFFAEFGGGGGGGGGG?CFGEGGGEFEEGGGGFFCFGFCDFFDFGGGGGGDGBAEA9,@DCFFC,@C;9,@CF<,=FF,E9<CFAEC,@2,DE:3D79@;<>*:?2?E?GFBA+*4B*1::>+:F6;E*65,;1:@D7D7>)3A<6(8C5(42)1:4C=?665*-:80:((32D8(:?:())+.6C<6090;1;??)(:(2(.((-A).)
@M04650:207:000000000-C238N:1:1101:16438:10372 2:N:0:19
GGACTACTCGGGTTTCTAATCCTGTTTGCTCCCCACGCTTTCGAGCCTCAGCGTCAGTTACAGACCAGAGAGTCGCCTTCGCCACTGGTGTTCCTCCACATATCTACGCATTTCACCGCTACACGTGGAATTCCACTCTCCTCTTCTGCACTCAAGTCCCCCAGTTTCCAATGACCCTCCCCGGTTGAGCCGGGGGCTTTCACATCAGACTTAAGAAACCGCCTGCGCTCGCTTTACGCCCAATAAATCCGGACACCGCTGGCCACCTACGTATTACCGCGGCTGCTGGCCCGTAGTTAGC
+
CCCCCGGGGGGGFGGGGGGGGDGGGGGGGGGCFGGGGGGGGGGGGGGGGGGGGGD:FGGGGGGFGGGFGFFGGGGGGGGFFGGGGGGGDGGGGGAFGGGFGGGFFGEFCCFGGGGDGGGGGDCGGGGGGFGGFGDEGGC@8=EFGGGGGGG58>>,CA,@DFGGFGGGA9EFCCEGGFGGC>EG:FCFFGFCEGGGGGG?D=;+=DGF@CFGFCG7A(=D0D6?;49>9DBF?CF<FBGEE3(2<*6<FFFFBFG(/3>;(13(7CBBFFF?2<(6<*(-723626:)4=(*24,,(3)--
@M04650:207:000000000-C238N:1:1101:25074:10448 2:N:0:19
GGACTACCAGGGTTTCTAATCCTGTTTGCTCCCCACGCTTTCGAGCCTCAGCGTCAGTTACAGACCAGAGAGTCGCCTTCGCCACTGGTGTTCCTCCACATATCTACGCATTTCACCGCTACACGTGGAATTCCACTCTCCTCTTCTGCACTCAAGTTCTCCAGTTTCCAATGACCCTCCCCGGTTGAGCCGGGGGCTTTCACATCAGACTTAAAGAACCGCCTGCGCTCGCTTTACGCCCAATAAATCCGGACAACGCTTGCCACCTACGTATTACCGCGGCTGCTGGCACGTAGTTAGC
+
CCCCCGGCFGGGGGGGGGGGFGGGGGGGGGGFGGGGGGGGGGGCFGGGGGGGGGGGDGEFGEGDFGGGDGGGGGGGGGGGGGGEGGGGGGGGGFGGGGFGGGGGGFGGCEGGGGGGFCEDEGFFG=FFFFFGGGGFGGEGGGGFDGG;EFEFGFGGBFFFFGGGGFGG9;FGGFG8DDFCC:E@FGEGGGGE7E5EGGG?CFG6@DC6=GGGF+C+1:=F@G><:AB:9DBF:F:<FBGGC(,(2::<GF)34;<:G>B:08D?>6::,41:7A:AGG?>6(496?FF7C<C:.,(,<4<<
@M04650:207:000000000-C238N:1:1101:2776:10452 2:N:0:19
GGACTACAGGGGTTTCTAATCCTGTTTGCTCCCCACGCTTTCGCACCTGAGCGTCAGTATTAGTCCAGGGGGCCGCCTTCGCCACCGGTATTCCGCAAGATATCTACGCATTTCACCGCTACACCTGGAATTCTACCCCCCTCTACGAGACTCTAGATTGCCAGTTTCAAATGCAGTTCCCAGGTTGAGCCCGGGGCTTTCACATCTGACTTAACAAACCGCCTGCGTGCGCTTTACGCCCAGTAATTCCGATTAACGCTTGCACCCTCCGGATTACCGCGGCTGCTGGCACGGAGTGAGC
+
CCCCCFGFGCGG;FECFGGGFGGGGDDE<FDGGGGGGDDEGGGE,@CFFGGFFFGC@FC9E,C<,,<EGDDGG@FGCFEFCE,?,AFEB:FC<,9@7+CF9FFFGGFFCF7CCGGGGCEDE7F,8,AFCDFGGCEAF88=8?C*<ECC@C8AC3EG,,3@EFC?<,@EACACCAA9:7CCG<?EC,><CC,**5CE57FFGFC++27AE7>F>+:783CCB)43677),*7>6C>)*(;:E:?0:CA47@)-,894:(40(152=C<?6?9(4;23<C(,(469B?:2>GFC:(41-;4)(
@M04650:207:000000000-C238N:1:1101:21787:10452 2:N:0:19
GGACTACCAGGGTTTCTAATCCTGTTTGCTCCCCATGCTCTCATGCCTCAGCGTCAGTTACAGTCCAGTAAGTCGCCTTCGCCACTGGTGTTCTTCCTAATCTCTACGCATTTCACCGCTACACATGGAATTCCACTCTCCTCTTCTGCACTCAAGTCTCCCAGTTTCCAATGACCCTCCCCGGTTGAGCCGGGGGCTTTCACATCAGACTTAAGAAACCGCCTGCGCTCGCTTTACGCCCAATAAATCCGGACAACGCTTGCCACCTACGTATTACCGCGGCTTCTTGCACGTAGTTAGC
+
C@BCCGGGGGGGFGCFGGGGGGGCFGGGGGGGFCFGFCAFFCGGG9CEFFEGE@EEGGGGGGGGGGGGGGFDFFECEGGGGGGDEGGGGF@EGGGGGGEECCFCFGEE7FFEFGGGGGGDEEGGFFFCB??AFGGGGFFDGGGFGGGG,=E5,4>EFF;EDFFC,CAEGGGGGGGGGGGCEGGD@F6EFGGGGGEEG>FCC9DB97+@**;:AD8FABGGFC@?BF9EFGB>(AFEF<GG7;(6D7697)84<5)2>9>?20C:?CB1:?F2<92<9?89>91-4(.).?8E:((,4+)).
@M04650:207:000000000-C238N:1:1101:2557:10512 2:N:0:19
GGACTACAGGGGTTCTAATCCTGTTTGCTCCCCACGCTTTCGTGCCTCAGTGTCAGTTCAAGACTAGTAAGCTGCCTACGCTATTGGTATTCCTTATGATATCTAAGCATTTCACTACTACACCATAAATTCTGCCTACCTCTTCTCGACTCTAGTCTACCAGTATCAATTGCCACTCGAATGTTAAGCACTAGGATATCACAACTGACTTAATAAACCACCTACGCACCCTTTAAACCCAATAAAACAGGATAAAGATTGCACCTTCCGTATTACCGCGTCTGCTGGCACGGAATCAGCC
+
CCC9AEGFFDCF@CGGEEG<E,CCC<EFCE<@F877CG7,<=CED8,4AFEFFGFG,C,ECCGG9EFFGGGDFFFC<<EFE,:CE?CCC<9,,5EEGGF<E9EGG,,ECE9EFFFCEFDFCCE<7FGFF,,C,A;<EEF8,89D;EDEE=C@FGGCGGG9DEGAF9,4@EFGFED,,=+=D:BCEF>E9EEFDGGGF+,,6;9F5D=DEF+@DCF=B8,=5+5=@5:>A=1:@,=*=@@<:>@=C>A3*39>=A:*:*:*53=;4@=:5582B4@518(:(,:?)<84(*.A6@1;)7/8,
@M04650:207:000000000-C238N:1:1101:12208:10513 2:N:0:19
GGACTACCCGGGTTTCTAATCCTGTTTGCTCCCCACGCTTTCGCACCTGAGCGTCAGTCTTTGTCCAGGGGGCCGCCTTCGCCACCGGTATTCCTCCAGATCTCTACGCATTTCACCGCTACACCTGGAATTCTACCCCCCTCTACAAGACTCTAGCTTGCCAGTTTCAAATGCAGTTCCCAAGTTAAGCTCGGGGATTTCACATCTGACTTAACAAACCGCCTGCGTGCGCTTTACGCCCAGTAATTCAGATTAACGCTTGCACCCTCCGTATTACCGCGGCTGCTGGCACGGAGTTAGC
+
CCCCCGGGGGGGGGGGGGGGGGGGGFGGGGGGGGGGGGGGGGGGGGGGD@FGGGGGGGFGGGGGGGGGGGGGGGGGGGGGGGGGGGGGGGGGGGGGGGGGGGGGGGGGGGGGGGGGGGGGGGGGGGGGFGGGGGGGGGGGGGGFGGGFCEGFGGGCF;ADCGGGFGGGCFGGGGCCGGGGGGFGGGGGFG;CGGGGCGFGGFF@FDGFFGGG<7>>4=GGFG@@0F>D(<;9>=F<F?GGGBFFGFF<G=@<AFFBFFFF<6*)2A?::66?6E3AGG?>;01>4(83:5:F?003:8A<6
@M04650:207:000000000-C238N:1:1101:23812:10533 2:N:0:19
GGACTACCCGGGTATCTAATCCTGTTTGCTCCCCACGCTTTCGAGCCTCAGCGTCAGTTACAGACCAGAGAGTCGCCTTCGCCACTGGTGTTCCTCCACATATCTACGCATTTCACCGCTACACGTGGAATTCCACTCTCCTCTTCTGCACTCAAGTTCTCCAGTTTCCAATGACCCTCCCCGGTTGAGCCGGGGGCTTTCACATCAGACTTAAAGAACCGCCTGCGCTCGCCTTACGCCCAATAAATCCGGATAACGCTTGCCACCTACGTATTACCGCGGCTGCTGGCACGTAGTTAGC
+
CCCCC@FGGGGGGGGGGGGGGGGGGGGGGGGGGGGGGGGGGGGGGGGGGGG8CFGDGGGGGGGGGGGGGGGGGGGGGGGGGGGGGGGGGGGGGGGGGGGGGGGGGGGGGGGGFGGGGGGGGGFGGGGGGGGGGGGGGGGGGGGFGGGGGGGFFFGGGGGGGGGGFGFFFFGGGGGGFGGGGGGGGG8:?FGEGGGGGGGGC8C++20?EFGGFG>DFFGGFDF@FF>D@GFF(75<F?GGGFF1<F-6F?37:>GFD<>FFFG:DGFF?>B:<FFFGGFB1016,,)54*,A:?01,@9A>
@M04650:207:000000000-C238N:1:1101:9354:10541 2:N:0:19
GGACTACCCGGGTTTCTAATCCTGTTTGCTCCCCACGCTTTCGAGCCTCAGCGTCAGTTACAGACCAGAGAGCCGCCTTCGCCACTGGTGTTCCTCCATATATCTACGCATTTCACCGCTACACATGGAATTCCACTCTCCTCTTCTGCACTCAAGTCTCCCAGTTTCCAATGACCCTCCCCGGTTGAGCCGGGGGCTTTCACATCAGACTTAAGAAACCGCCTGCGCTCGCTTTACGCCCAATAAATCCGGACAACGCTTGCCACCTACGTATTACCGCGGCTGCTGGCACGTAGTTAGC
+
CCCCCGGGGGGGGGGGGGGGGGGGGGGFGFGGGGGGGGGGGGGGGGGFGGGGGGC:FFFFGGGFGGGGGCFGGGGGGGGGGGGGDGGFFGGGFG;FCFGGGGGGGGGGGGGGEGGGGGGGGGGGCFGFEFFGCFGFGGGGGGGFCFGGFFFFGGGFGGGCCFGGFGFGGCGAD,=8,61+AEGGGGGCFGFECEEGC4FGF+;1=6:F@FGGF7D@8:GGFGBF(;(89C>F:E349:GGG?6?*:4:>?>B?FG6F040?:C7>E(345?B)+36AD091>>F;17:(71C:1?03C6:6
@M04650:207:000000000-C238N:1:1101:25328:10617 2:N:0:19
GGACTACCGGGGTTTCTAATCCTGTTTGCTCCCCACGCTTTCGAGCCTCAGCGTCAGTTACAGACCAGAGAGTCGCCTTCGCCACTGGTGGTCCTCCATATATCTACGCATTTCACCGCTACACATGGAATTCCACTCTCCTCTTCTGCACTCAATTCTCCCAGTTTCCAATTACCCTCCACGGTTGAGCCGTGGGCTTTCACATCAGACGTAAGACACCACCTGCGCTCGCTTTACGCCCAATAAATCCGGACAACGCTTGGGACCTACGTATTACCTCGCCTGATGGCACGTAGTTAGC
+
BCCCCFGG7:7FCFCGG9FFGGGGGGFGGD,CCFFGGGGGGG@D8FDC@C,F@FF:CEF9FC<<EG@F,FFFFFFGEGEF@CFEFGGC?E,BF8DDGEGFAGAAGGGGGGCGGG9CFC6?EGGGFFGGGDGG?FFF8BFFD?D9@,,6CFGF,3,77,,6,AD?3E8>DD>C+,6,@+=C,34@DFE6CF,@9*:*;CFGCFG6BCGA=***:*1+*(028?@36A(/(/:9@=3>=DDG*(/6*:).+;7707C(*-21243(**,2),-82<:AGC92((--(,..)0,3,3:0-3)69
@M04650:207:000000000-C238N:1:1101:13788:10645 2:N:0:19
GGACTACTGGGGTATCTAATCCTGTTTGCTCCCCACGCTTTCGCACCTGAGCGTCAGTCTTTGTCCAGGGGGCCGCCTTCGCCACCGGTATTCCTCCAAATCTCTACGCATTTCACCGCTACACCTGGAATTCTACCCCCCTCTACAAGACTCTAGCTGACCAGTTTCAAATGCAGTTCCCAAGTTAAGCTCGGGGATTTCACATCTGACTTAATCAACCGCCTGCGTGCGCTTTACGCCCAGTAATTCCGATTAACGCTTGCACCCTCCGTATTACCGCGGCTGCTGGCACGGAGTTAGC
+
CCCCCGGGFGGGGGGGGGGGGGGGGGGGGGGGGGGGGGGGGGGGFGGGGGGGGGGGGGGGG<FFGGGGEGGGGGGGGGGGGGDGGGGGG>FGGGGGGGGGGGGGGGGGGGGGGGGGGGGGGGGGGBFGGCAGG<EFGGFGGDGFGGGG@ECFG9FGGGGGGGGGGFGFFGFFGGGGGGGGGGGGGGGGGG>CEGECCCFCCAGFCGGFEGGFFGC>FEFGFG>FFFF:8D9@>EFFFBGEG:6:*:4<F6@:?)>BG?FFF?9,9C?6<?9:?;>2@>?FFFFBBF:2:G1C:(((-0.<6
@M04650:207:000000000-C238N:1:1101:23787:10650 2:N:0:19
GGACTACTGGGGTATCTAATCCTGTTTGCTCCCCACGCTTTCGAGCCTCAGCGTCAGTTACAGACCAGAGAGTCGCCTTCGCCACTGGTGTTCCTCCACATATCTACGCATTTCACCGCTACACGTGGAATTCCACTCTCCTCTTCTGCACTCAAGTTCTCCAGTTTCCAATGACCCTCCCCGGTTGAGCCGGGGGCTTTCACATCAGACTTAAAGAACCGCCTGCGCTCGCTTTACGCCCAATAAATCCGGACAACGCTTGCCACCTACGTATTACCTCGGCTGCTGGCACTTAGTTAGC
+
CCCCCGGFGGGGGGGGGGGGGGGGGGGGGGGGGGGGGGGGGGGGGGGGGGGGGGGGGGGGGGGGGGGGGGGGGGGGGGGGGGGGGGGGGGGGGGGGGGGGGGGGGGGGGGGGGGGGGGGGGGGGGGDGC?FFGGGGFCFGGGGCGGGGGGGFGGFGGGGGGGGGGCAFFGGGGGGGGGGGGGGGGGGG68CEC5>CDGGFFFGFFGGF=4CFEGC76;GC>GF;FF>E9D9>0C>AF0E>>?(27F9>:?E(:>D:FBBB:BDFGGF?>?FB2CFAC:)8::110:7?BG7?()))6C><.
@M04650:207:000000000-C238N:1:1101:15893:10661 2:N:0:19
GGACTACCGGGGTATCTAATCCTGTTTGCTCCCCACGCTTTCGAGCCTCAGCGTCAGTTACAGACCAGAGAGTCGCCTTCGCCACTGGTGTTCCTCCACATATCTACGCATTTCACCGCTACACGTGGAATTCCACTCTCCTCTTCTGCACTCAAGTTCTCCAGTTTCCAATGACCCTCCCCGGTTGAGCCGGGGGCTTTCACATCAGACTTAAAGAACCGCCTGCGCTCGCTTTACGCCCAATAAATCCGGACAACGCTTGCCACCTACGTATTACCTCGGCTGCTGGCCCGTAGTTAGC
+
CCCCCGGGGGGGGDGGGGGGGGGGGGGGGGGGGGGGGGGGGGGFGGGGGGGGGGGGGGGGGGGGGGGGGGGGGGGGGGGGFGGFGGGGGGGGGGGGGGGGGGGGGGGGGGGGGGGGGGGGGGGGGGGGFGFGGGGGGGGGGGGFGGGGGGGFGGGGGGGGGGGGGGGGFGGGGGGGGGGGGGG>FEEGFGGCGGGGGGGGGFGAFGCFEGGF3DCCFDGGFGFD;FFF>D>;FCFFF?GGGB:?CG<<GFF>05)25-4,86F?*A?88((.5F>2C*).(8?(,::B(:(:,((43C<::
@M04650:207:000000000-C238N:1:1101:13937:10691 2:N:0:19
GGACTACTCGGGTTTCTAATCCTGTTTGCTCCCCACGCTTTCGAGCCTCAGCGTCAGTTACAGACCAGAGAGCCGCCTTCGCCACTGGTGTTCCTCCATATATCTACGCATTTCACCGCTACACATGGAATTCCACTCTCCTCTTCTGCACTCAAGTCTCCCAGTTTCAAATGACCCTCCCCGGTTGAGCCGGGGGCTTTCACATCAGACTTAAGAAACCGCCTGCGCTCGCTTTACGCCCAATAAATCCGGACAACGCTTGCCACCTACGTATTACCGCGGCTGCTGGCACGGAGTTAGC
+
CCCCCGGGGGGGGGGFGGGGGGGGGGGGGGGGGGGGGGGGGGGGGGGGGGGGGGGGGGGGFFGGGGGGGGGF7FGGGGGGGGGGGGGGGGGGGGGGGGGGGGGGGGGGDGGGGGGGFBEDGGGGGGGGFEFGGGGG8?FGGGGFAECDFCFFGGGGGGFGGGGGGGCG,6E@D,3@8DCEGGGDGCE6EFGGEGGEGG7<7CG6BGGFEFGCCDCFFDGG@C001A9B1>@F0:>AFBGGGB(4<F44CF<10>GF4>B?619?GG6,(52:2:(4<F<B6>691(48051F(((-(;)..
@M04650:207:000000000-C238N:1:1101:2682:10717 2:N:0:19
GGACTACAGGGGTATCTAATCCTGTTTGCTCCCCACGCTTTCGCACCTGAGCGTCAGTCTTCGTCCAGGGGGCCGCCTTCGCCACCGGTATTCCTCCAGATATCTACGCATTTCACCGCTACACCTGGAATTCTACCCCCCTCTACGAGACTCTAGCTTGCCAGTTTCAAATGCAGTTCCCAGGTTGAGCCCGGGGATTTCACATCTGACTTAACAAACCGCCTGCGTGCGCTTTACGCCCAGTAATTCCGATTAACGCTTGCACCCTCCGTATTACCGCGGCTGCGGGCCCGGAGTTAGC
+
CCCCCGGGGGGEFGFGGGGGGGGGGGFF<FGFGGGCGGDEDFGGGGGGGGGGGGGGGDG9E@C<CFFFC@@C:CFGGGGGGGEGCFGGFCFGFE,AFFGGG,9CF=CFGEFFEGGCFE6=8@BFF,CFFFGGG,@FC@6FE>EDGFFCCEDAFFCEAC;ED,:C,DAFCGGCB>ACF+<5=>DCF,><C>DC5EGGG:F67@E:;D+@EFF=4C:>A@GF4D@(6FB>?C>BF=@9B?CCE:B,:FA)>*734;CAC82((.54CF03?(7228(-<2,-4030(-(40*(/479B<6-))
@M04650:207:000000000-C238N:1:1101:12884:10722 2:N:0:19
GGACTACTAGGGTATCTAATCCTGTTTGCTCCCCACGCTTTCGCACCTGAGCGTCAGTCTTCGTCCAGGGGGCCGCCTTCGCCACCGGTATTCCTCCAGATCTCTACGCATTTCACCGCTACACCTGGAATTCTACCCCCCTCTACGAGACTCTAGCTTGCCAGTTTCAAATGCAGTTCCCAGGTTGAGCCCGGGGATTTCACATCTGACTTAACAAACCGCCTGCGTGCGCTTTACGCCCAGTAATTCCGATTAACGCTTGCACCCTCCGTATTACCGCGGCTGCTGGCACGGAGTTAGC
+
CCCCCGGGGGGGGGGGGGGGGGGGGGGGGGGGGGGGGGGGGGGGGGGGGGGGGGGGGGGGGGGGGGFGGGGGGGGGGDGGGEGGGGGGGGGGGGFGGGGFGGGDAFGGGGDGGGGGGGGGGGGGGFGGGGGGGGGGGGGGGGGFGGGGGGGFGGGGGGGGGGGGGGCF9FGGFGGGGGGGGGGGGGGDGGGGGGGGGDFGGFGFFGGFFGGGFGGGFFGG@D9DFFFE?DFFF*<AFF>EG6?>>>A2:?F03:DFG?>??FFFGGFF?:B?FE?AFG:>FFFFF0)4458?6>;(1@<AB
@M04650:207:000000000-C238N:1:1101:7486:10733 2:N:0:19
GGACTACCCGGGTATCTAATCCTGTTTGCTCCCCACGCTTTCGCACCTGAGCGTCAGTCTTTGTCCAGGGGGCCGCCTTCGCCACCGGTATTCCTCCAGATCTCTACGCATTTCACCGCTACACCTGGAATTCTACCCCCCTCTACAAGACTCTAGCTGACCAGTTTCAAATGCAGTTCCCAAGTTAAGCTCGGGGATTTCACATCTGACTTAATCAACCGCCTGCGTGCGCTTTACGCCCAGTAATACCGATTAACGCTTGCACCCTCCGTATTACCGCGGCTGCTGGCCCGGAGTTAGC
+
CCCCCGG8CFGGGGGGGGFGGGGGGG9FGGGGGGFGGGGGGGGGGGGG8FGGGEGGGCFE9<CFFCFGAFFGGGGGGGGGGGGGGGGGGDGGGGGGGFFFGFGGGGDFEGGCFGGFGDGGEEGGGFDFFGGGG<BFCDCGGGGFGGF6BFGFGCFGGCB>CFGGGGGFDGGCCDEGGFGGGG?FGGGGGC,<EGGG5DGGGFGF66D:CCCCCCFFFEGGFGFF?A;=<DBF95>>?(?EG?B:7F))29>6(8C47:B:6?D>GF<<BFF60C04E><93>>;FF?D01(*(991-;49:
@M04650:207:000000000-C238N:1:1101:2612:10860 2:N:0:19
GGACTACCGGGGTATCTAATCCTGTTTGCTCCCCACGCTTTCGCACCTGAGCGTCAGTCTTCGTCCAGGGGGCCGCCTTCGCCACCGGTGTTCCTCCAGATATCTACGCATTTCACCGCTACACCGGGAATTCTACCCTCCTCTACGACACTCAAGCTGACCAGTATCAAATGCAGTTCCCAGGTTGAGCCCGGGGATTTCACACCTGACTTAATAAACCCCCTGCGCGCGCTTGACGCCCAGAAATTCAGGATAACGCTGGCACCCTCCGGCTTACCGGGGCTGGTGGCACGTAGTTAGC
+
CCCCCGGGEGGGG;<FGGGGGGGGGGCFGGGGGGF@FEGGGGGGCGGA4FFGGGGGGG,C,,::FGGGDD:@F7FGGGGFFG,489@C+7BFGGD,B,,CEFFGGFFG7F7FGGFFFCEGGCGFF7FCFGGGF,@E,>,D77C?9=6>+@CFCFEG9@,>:37?D2,D2,>6BFF?F8:?CGFCGGF,<6?CGG85)15>@=2:)**06FF+122++9;71/((,04),9>(7A)362C:221(2766C/1)(0:<F<(4,(/.*;24(2(((*(.<6,(,46(4(4.-A701((,,+).6
@M04650:207:000000000-C238N:1:1101:19561:10868 2:N:0:19
GGACTACTGGGGTATCTAATCCTGTTTGCTCCCCATGCTCTCATGCCTCAGCGTCAGTTACAGTCCAGTAAGTCGCCTTCGCCACTGGTGTTCTTCCTAATCTCTACGCATTTCACCGCTACACTAGGAATTCCACTTACCTCTCCTGCACTCTAGCTACACAGTTTTATGTGCTTTCTACAGGTTAAGCCTATATATTTAACACATAACTTATCTAACCGCCTACGCATCCTTTACGCCCAGTTATTCCGAACAACGCTTGCCACCTACGTATTACCGCGGCTGCTGTCACGTAGTTAAC
+
CCCCCGF<CFFGG;C<FFCFGGDEFDGGGFFFGEF,@FF,CEE<DFFFGGGGGGGG:EE@FDCFFFGG<AFFEFECFFDGFE7FC,CAFGGGGGGGD<E<F<AFFFCF7FGGGGFGGC>>EGGGGGGGG<BFGCDAD9,AFFGFDG,=A8FFG9EF,9=99<AFFFGGGFFDCE==E+7:C3DGDF,3@AF?CFGAD+ECFFF7DDDFED9F*+2?+;D6)@A9)3:B875@@CACAAGCFDF;=+*2:8;@=4DDF>@?(2C=GGDD8ED37A@EGGF;12;((4?F4A<F0(((496)6
@M04650:207:000000000-C238N:1:1101:8565:10887 2:N:0:19
GGACTACAGGGGTATCTAATCCTGTTTGCTCCCCACGCTTTCGCACCTGAGCGTCAGTCTTCGTCCAGGGGGCCGCCTTCGCCACCGGTATTCCTCCAGATCTCTACGCATTTCACCGCTACACCTGGAATTCTACCCCCCTCTACGAGACTCTAGCTTGCCAGTTTCAAATGCAGTTCCCAGGTTGAGCCCGGGGATTTCACATCTGACTTAACAAACCGCCTGCGTGCGCTTTACGCCCAGTAATTCCGAATAACGCTTGCACCCTCCGTATTACCGCGGCGGCTGGCACGGAGTTAGC
+
CCCCCGGGGGGGGGGGGGGGGGGGGGGGGGGGGGGGGGGGGGGGGGGGGGGGGGGGGGGFGGGGGGGGGGGGGGGGGGGGGGGGGGGGGGGGGGGGGGFGG<DFC;FGGGGGGGGGGGGCBFGGG8FGFGFGGGGGFFFGGGGFGGGGBEGFGCGGGGGGGGGGGGGGGGGGFFGGFGGGGFGGFFGGGGGFGGGGD<FGGFGFACDCEGF74CFGFFGGFGFFFABFFG>F9EF<66AEE?::FF<ACFFF(7CAF<B?:?C4FF:???>??G(6AF:9BF>(-7;BF5(+4(37:F49.
@M04650:207:000000000-C238N:1:1101:9347:10896 2:N:0:19
GGACTACCGGGGTATCTAATCCTGTTTGCTCCCCACGCTTTCGCACCTGAGCGTCAGTCTTTGTCCAGGGGGCCGCCTTCGCCACCGGTATTCCTCCAGATCTCTACGCATTTCACCGCTACACCTGGAATTCTACCCCCCTCTACAAGACTCTAGCTTGCCAGTTTCAAATGCAGTTCCCAAGTTAAGCTCGGGGATTTCACATCTGACTTAACAAACCGCCTGCGTGCGCTTTACGCCCAGTAATTCCGATTAACGCTTGCACCCTCCGTATTACCGCGGCTGCTGGCCCGGAGTTAGC
+
CCCCCGGGGGGGGCGGGGGGGGGGGGGGGGGGGGGGGGGGGGGGGGGGGFFGGFGGGFGGGGGGGGGGGGGGGGGGGGGGGGGGGEGGGGGGGGGFFAFFFGGGGGFGFGFGGGGGGGGGGGGGGGGGGGGGGGGGGGGGGGGFGGGGCFGFFFGFGGFFGGGGGGGGGF9EFFA9CGGC6:>DFFGGFGFG5EGGGGGGGACFFGGA?FGC<GGGFFGGBD00;F>>4D09>G>4=0AEE??:FGFBGFF::BG4FB>:::C29C?BBF>??FF<CF(,(4;>14333*(2-(((,;)56
@M04650:207:000000000-C238N:1:1101:17867:10903 2:N:0:19
GGACTACAGGGTTTCTAATCCTGTTTGCTCCCCACGCTTTCGAGCCTCAGCGTCAGTTACAGACCAGAGAGTCCCCTTCGCCACTGGTGTACCTCCACATATCTACGCATTTCACCGCTACACGTGGAATTCGACTCTCCTCTTCTGCACTCACGTTCTCCAGTTTCCAATGACCTTCCCCGGTTGAGCCGGGGGCTTTCACATCAGACTTAAAGAACCGCCTGCGGTCGCTTCACGACCAATAAATCCGGACAAGTCTTGCAACCTACGAATTACCGCGCCGGCTGTGAGGTAGTTGTCC
+
CC-AC<,,CD@FFGFFFEFA<F9F9FAEFFE:@C+7:B,:CFG@B@<A:CEF@CFGAEF@9<AF,C8,66:FE,B,BFEA,884CFA66,,,,CABFG8,EFGED;C+B:7FEFF<CCE+>,=?FG@CC9,C+9@FEC=FEFAFG9FF<89*=,,6,@8>D9DGCFF,;;;DF,=,,+@=,@B6+@6<688E*411:DAECA,+)+*28;:FEG>=AD587:(((),24<9?(*/.8(**2..5:*)6*))((.*(2.6))60)*2(,((,.(2)60*(4(3(((-2,(+)/(.)..+.4.
@M04650:207:000000000-C238N:1:1101:23297:10922 2:N:0:19
GGACTACTAGGGTTTCTAATCCTGTTTGCTCCCCACGCTTTCGCACCTGAGCGTCAGTCTTTGTCCAGGGGGCCGCCTTCGCCACCGGTATTCCTCCAGATCTCTACGCATTTCACCGCTACACCTGGAATTCTACCCCCCTCTACAAGACTCTAGCTGACCAGTTTCAAATGCAGTTCCCAAGTTAAGCTCGGGGATTTCACATCTGACTTAACAAACCGCCTGCGTGCGCTTTACGCCCAGTAATTCCGATTAACGCTTGCACCCTCCGTATTACCGCGGCTGCTGGCACGGAGTTAGC
+
CCCCCCFCFEGGGGGGGGGGGGGGFGGGGGGGGGGGE7BFGGGGGGGGGFFGGGGGGGGGFGGGGGGGGGGGGGGGGGGGGGGGGGGGFGGGGGGGFGGGB<,FFFGGCF:=,FFGGCEGGGFGGFF<FFGFFGGGGGGGGGGFEFFGGFGFFCGGGGCF?FGF<D7BFFGGGGGFGGFGGGGGGGGGFC;FGCEEG4?AFFGFFGCFEFC>EGGGF;FGFGB0?F9)6CBFFDFA4?GEG6<:7DAFGF@(2>7>GFBF0:FBGGB:::9:(A?FFGFBFBF116?7?77GB9;F?FA5.
@M04650:207:000000000-C238N:1:1101:6504:10928 2:N:0:19
GGACTACAGGGGTATCTAATCCTGTTTGCTCCCCACGCTTTCGAGCCTCAGCGTCAGTTACAGACCAGAGAGTCGCCTTCGCCACTGGTGTTCCTCCACATATCTACGCATTTCACCGCTACACGTGGAATTCCACTCTCCTCTTCTGCACTCAAGTTCTCCAGTTTCCAATGACCCTCCCCGGTTGAGCCGGGGGCTTTCACATCAGACTTAAAGAACCGCCTGCGCTCGCTTTACGCCCAATAAATCCGGACAACGCTTGCCACCTACGTATTACCGCGGCTGCTGGCACGTAGTTAGC
+
CCCCCGGFGGGGGGGGGGGGGGGGGGGGGGGGGGGGGGGGGGF?FGGGGGGGGGGGGGGFGEFFGGGGGGGGGGGGGGGGGGGGGGGGGGGGGGGGGFGGGGGGGGGGGGGGGGGGGGGG@FGGGFGGFFGGGGGGGGGGGGGFGGGGFGGFGG8EFGGGFGFEGGGGGGGGG,DFFGGGGDGDGGG6EFGC*;CEGGGGGFGFFF=6:<DG:+;C=;GGFGFFFFFD0CBFFG>9F?GGGF(4CD>DG@;>FBD<F9>F8?33*C:227:02C?AF*3067>9B6:?FE?G:28(3::<<
@M04650:207:000000000-C238N:1:1101:13584:10971 2:N:0:19
GGACTACCGGGGTTTCTAATCCTGTTCGCTCCCCACGCTTTCGCGCCTCAGCGTCAGTACCGTCCCAGCGAGCTGCCTTCGCCATAGGTGTTCCTCCTGATATCTGCGCATTTCACCGCTACACCAGGAATTCCACTCGCCTCTTCCGGACTCTAGCCCGACAGTATCCACCGGCATTCAGGGGTTGAGCCCCTGACTTTCACAGCGGACTGATCGGACCGCCTACGCGCTCTTTACGCCCAATGATTCCGGACAACGCTGGCCCCCTACGTATTACCCCGGCTTCGGGCCCGTAGTTAGC
+
CCCCCGGGGGEGGGGGGGGGGGGGGFFFGEGGGGGGGGGEGGGGGGCGGGGGGDGGGGGCFEGEGGGGFGGGGCGGGFGGDEGEE?FGFFGGGGGGGGFFFDGGGGGGDCGGFGFFGGGDEGGG?FFF?FGGGGGG,@@FCDGFFGGGFEEEGFGGFCEECECEEGCCGGFGG>EEG7?C?CGGG@EFCFGGE5C68CGGG=97+9CA(7CF;++7>6EG;G((8@?37C48?7*-=38C52??6D>BGF:66@DFFBF:(4C2C53--::(<@(6F7(,(410(4(((/(:631<1<4)6
@M04650:207:000000000-C238N:1:1101:26308:10985 2:N:0:19
GGACTACCCGGGTTTCTAATCCTGTTTGCTCCCCACGCTTTCGAGCCTCAGCGTCAGTTACAGACCAGAGAGTCGCCTTCGCCACTGGTGTTCCTCCATATATCTACGCATTTCACCGCTACACATGGAATTCCACTCTCCTCTTCTGCACTCAAGTCTCCCAGTTTCCAATGACCCTCCCCGGTTGAGCCGGGGGCTTTCACATCAGACTTAAAGAACCGCCTGCGCTCGCTTTACGCCCAATAAATCCGGACAACGCTTGCCACCTACGTATTACCGCGGCTGCTGGCACGTAGTTAGC
+
CCCCCGGGGGGGGGGGGGGGGGGGGGGGGGGGGGGGGGGGGGGGGGGGGGGGGGGGGGGGGGGGGGGGGGGGGGGGGGGGFGGGGGFGGFGGGGGGGGGGGGGGGGGGGGGGGGGGGGGDGGGGGFFFFFFGGGGGGGGGGGGFGGGGDFGFGGGGGGGGGGGGGGGGDGGGFGGCGGGGGGDCGGEFFGGG5;CEDGFGGFCA>C7AEGGCCGDGFFGGFG9?;FFEFG6>?G3<B?GGGF(4CF<A>@FB<>D?C>BFB0<?7C?<2:682C0:ED?B>>>FF6::?GFGF:(.3FBA:
@M04650:207:000000000-C238N:1:1101:27498:11002 2:N:0:19
GGACTACACGGGTATCTAATCCTGTTTGCTCCCCACGCTTTCGCACCTGAGCGTCAGTCTTCGTCCAGGGGGCCGCCTTCGCCACCGGTATTCCTCCAGATCTCTACGCATTTCACCGCTACACCTGGAATTCTACCCCCCTCTACAAGACTCTAGCTGACCAGTTTCAAATGCAGTTCCCAAGTTAAGCTCGGGGATTTCACATCTGACTTAATCAACCGCCTGCGTGCGCTTTACGCCCAGTAATTCCGATTAACGCTTGCACCCTCCGTATTACCGCGGCTGCTGGCACTGAGTTCGC
+
CCCCCGGGGGGGGGGGGGGGGGGGGGGGGGGGGGGGGGGGGGGGGGGGGFGGGGGGGGFGGGGGGGGGGGGGGGGGGGGGGGGGGFGGGGGGGGGGGGGGGGGGFGGGGGGGGGGGGGGGGGGGGGGGGGGGGGGFGGGGGGGFGGGGGFGFGCFGGGGGGGGGGGGGGGGGGGGGFCFGGGGGFFFGFC;CGGGG4DCFGFGFFGGFFGGGFGGGF@8>6D@<?F;E@GFFFGFFFFGGGF??GGB<FFF::EGBGFFBFFGFGG?0<0(4:@:AFG?9>BF;00::?G:9(.)56<)(,
@M04650:207:000000000-C238N:1:1101:4239:11020 2:N:0:19
GGACTACACGGGTATCTAATCCTGTTTGCTCCCCACGCTTTCGAGCCTCAGCGTCAGTTACAGACCAGAGAGTCGCCTTCGCCCCTGGTGTTCCTCCACATCTCTACGCATTTCACCGCTACACGTGGAATTCCACTCTCCTCTTCTGCACTCACGTTCTCCAGTTCCCAATGACCCTCCCCGGTCGAGCCGGGGGCTTTCACATCAGACTTAAAGAACCGCCTGCGCTAGCTGTACGCCCAATAAATCCGGACAACGCTTTCCACCTACGTCTTACCGCGGCTGCCGGCACGTAATTCCC
+
<B-A<6F@FEEGEECFG<FAFGFF<EFGF<E<DCGGDGC,CFGGFGFEEF@E@@FFG<FFE9CCGF<EEE8FCFFGG7??@EF,CDFD,FCFGFE9FFG<<,>EC=E,@C?4CFFE<:++@FEGGFE:CB,E,A;<,@9A@8F7EFGCGGG?8,>FFGFCGECDC=,7@>EFDAF8DDFGGGGGG*@8CEGE5CE55>E8CAC77CGF<C<7;+;;63C*,).-:FBEB323)+/)9::>C:01DFA2*9),->DBFFF1((*6:CB1(.,((*(.CD?>(,,(-((4-C9G16(((3)).
@M04650:207:000000000-C238N:1:1101:5675:11026 2:N:0:19
GGACTACTAGGGTTTCTAATCCTGTTTGCTCCCCACGCTTTCGAGCCTCAGCGTCAGTTACAGACCAGAGAGTCGCCTTCGCCACTGGTGTTCCTCCACATATCTACGCATTTCACCGCTACACGTGGAATTCCACTCTCCTCTTCTGCACTCAAGTTCTCCAGTTTCCAATGACCCTCCCCGGTTGAGCCGGGGGCTTTCACATCAGACTTAAAGACCCGCCTGCGCTCGCTTTACGCCCAATAAATCCGGACAACGCTTGCCACCTACGTATTACCGCGGCTGCTGGACCGTAGTTAGC
+
CCCCCGGGFGGGGGGGGGGGGGCGGG,CAFGGGGGGGGCFGGGGGGGGGGGGGEC7FGGGGGGGGGGGGFGEFFFGGCGFG@FFGGGG,AFCCFFFGGGFG99FEGFGGDE?FG9EC=88+@>FC:FDB9AFFFFGFDEEGCDF,EEFF8EBFG8F4;,8:EDFFDGF9DFGGAD,@?6@ECGGEDGGC;D6;7CEGGGGGFGFFGC45CCGEF748(*17C@?1FFFBG;@@=>AF:8?C<?:DC<2C4)4:)1159>0363>CF??B??<<9>4?C?19(9128::?*(:(46??7)44
@M04650:207:000000000-C238N:1:1101:15253:11047 2:N:0:19
GGACTACACGGGTATCTAATCCTGTTTGCTCCCCACGCTTTCGAGCCTCAGCGTCAGTTACAGACCAGAGAGTCGCCTTCGCCACTGGTGTTCCTCCACATATCTACGCATTTCACCGCTACACGTGGAATTCCACTCTCCTCTTCTGCACTCAAGTTCTCCAGTTTCCAATGACCCTCCCCGGTTGAGCCGGGGGCTTTCACATCAGACTTAAAGAACCGCCTGCGCTCGCTTTACGCCCAATAAATCCGGACAACGCTTGCCACCTACGTATTACCGCGGCTGCTGTCACGTAGTTAGC
+
CCCCCGGGGGGGGGGGGGGGGGGGGGGGGGGGGGGGGGGFGGGGGGGGGGFGGGGGGGGGGGGGGGGGGGGGGGGGGGGGGGGGGGGGGGGGGGGGGGGGGGGGDGGGGGGGGGGGGGGGEGGGEGGGCFFFGGGGGGGGGGGFGGGGGGGFGGGGFFFGGGGGGGGGGGGGFFGGGFGGGGGEEGGFGGGD>GGGDGGGGFGF@DFFFGGGEGGD+:GC;GBF<FFFFG9>?GFAFFGGGBBFGGF4C?>>FFGFG9BFFFGFGF??:???FG09FF?>9>B6>?FB664C???FFG4<A
@M04650:207:000000000-C238N:1:1101:6348:11057 2:N:0:19
GGACTACAAGGGTTTCTAATCCTGTTCGCTCCCCACGCTTTCGCTCCTCAGCGTCAGTATCGGCCCAGAGACCCGCCTTCGCCACCGGTGTTCCTCCTGATATCTGCGCATTTCACCTCTACACCAGGAATTCCAGTCTCCCCTGCCGAACTCTAGCCTGCCCGTATCGACTGCAAGCTCGGAGTTGAGCCCCGAGTTTTCACAGCCGACGCGACAGACCGCCTACGAGCTCTTTACGCCCAATAATTCCGGCCAACGCTTGCCCCCTACGTATTACCGCGGCTGCTGGCACGTAGTTGGC
+
CCCCCCFGGGFEFGGGGGGGGGGGGGGGGGGGGGGGDGGGGGGGGGGGDDDFGGGGGGG9EFEGGGGGGCEFGGFGGGGGGGGGGGGGGGGGGGGGGGGDEFFGGGGGGGEGGGGGF,>DCF9FG7E?<=FEGGGCAE8FE?CF?FGGCGGFGGGFFGGGGGGGGCGGCEGGGGFGFG,DEE*>CC?:FDGGEGGGGDGGGFF6BFG5:G9<BCD55(CF>GF:1F?>?G>D:?=AFFGGGF01CC24FFFB(8C:C:9::?G(7C>;?FF?D??AGF09190(((542E0+-41:3F4(4
@M04650:207:000000000-C238N:1:1101:10818:11060 2:N:0:19
GGACTACTCGGGTTTCTAATCCTGTTTGCTCCCCACGCTTTCGAGCCTCATTTTCAGTTACAGGCCAGAGATCCTCTTTCGCCTCCTGTGTTCCTCCATATCTCTACGCATTTCACCGCTACACCTTTAATTCCACTCTCCTCTCCTGCACTCCAGTCTCCCATTTTCCAATGCCCACCATGTTTTCTCCCATGCCTTTTCCCTCCGACTTCATCCACCCCCTGCCCTCGCTTTACCCCCCAAAAATCCCGCCACCCGTTGTGCCCTCCTTCTTTCCGCGCCTTGTGCCCCCTTTTTTCCC
+
CCCCCGGGGGGGFGGGGFEFGGG<FEGGGGGGGGFGCFGGFG@C<FGGGG;C<CF,;EFFGGG8FE@DCG,,CFCF@BFG@FGCGE,:C6CFGGGGG<?,C?FGG;F,>,BCFGGGC,BCEGGGCF<9,5CEGG,EFG9FFGGBFGF8BDGFG88=FGAEAG?,ECFFG=,=8F,@?C+8DD;DD3,3638,@,=DDDFC+9,3;+3@83++*5+5;@8*:D>):*:*5*)-<7+9*06F*0((**,.*).(.)*(*(/,6,*)+2,(-(.))0).A*--(34()-,))2(*(().7*(-,
@M04650:207:000000000-C238N:1:1101:5905:11071 2:N:0:19
GGACTACTCGGGTATCTAATCCTGTTTGCTCCCCACGCTTTCGAGCCTCAGCGTCAGTTACAGACCAGAGAGTCGCCTTCGCCACTGGTGTTCCTCCACATATCTACGCATTTCACCGCTACACGTGGAATTCCACTCTCCTCTTCTGCACTCAAGTTCTCCAGTTTCAAATGACCCTCCCCGGTTGAGCCGGGGGCTTTCACATCAGACTTAACGAACCGCCTGCGCTCGCTTTACGCCCAATAAATCCGGACAACGCTTGCCACCTCCGTATTACCGCGGCTGCTGGCACGGAGTTATC
+
CCCCCGGGGGGGGCGGGGGGGGGGGGGGGGGGGGGGGGGGGGGGGG7EFGGGGFGGGGGGAFF<CDGFCEGG@5CFGGGGGGGG@=FCFCGGGFAEEGGGGGGGFGFFGGGGGGGGGGGGGGG@GFC7BCFGGGFGEF8EEFGFAEF,?EFFGFGG,@>;EGGEGDFG,EC9D>D,,=DGCFEGGGDGGG8E*9CEGGGFGFFFFF74>FFC:F+9>0:<BGFFFFBE1C99?E>B4:EGGBFFGG92D?>06)/8C9BF::D(2@::(4;,8F?FGG?FF;>BFB427=19<(4(38))6
@M04650:207:000000000-C238N:1:1101:14212:11082 2:N:0:19
GGACTACAGGGGTATCTAATCCTGTTTGCTCCCCACGCTTTCGAGCCTCAGCGTCAGTTACAGACCAGAGAGTCGCCTTCGCCACTGGTGTTCCTCCACATATCTACGCATTTCACCGCTACACGTGGAATTCCACTCTCCTCTTCTGCACTCAAGTTCTCCAGTTTCCAATGACCCTCCCCGGTTGAGCCGGGGGCTTTCACATCAGACTTAAAGAACCGCCTGCGCTCGCTTTACGCCCAATAAATCCGGACAACGCTTGCCACCTACGTATTACCGCGGCTGCTGGCCCGTATTTAGC
+
CCCCCGGGFGGGGGGGGGGGGGGGGGGGGGGGGGGGGGGGGGGGGGGGGGGGGGGGGFGGGGGGGGGGGGGDFGGGGGGGGGGGGGGGGGGGGGGGGGGGGGGGGGGGGGGGGGGGGGGDGGGGGGGGCAEEFFGGGGGGGFGFDGFGGFGFGG8F=EFGGGGGGF:DGGG9D,=EFFFGEGDEGGDFFFGGDEGGDGFGGFGFFGCF=GGGEGGGFDDG9D9;?A>EFGFF<CFFFFEEGF22CF65>4>(:DGBG62:??C?FGF??F:1)<7):F(,34>(3(,,4E(*(,-(.+).4
@M04650:207:000000000-C238N:1:1101:10004:11125 2:N:0:19
GGACTACAGGGGTTTCTAATCCTGTTTGCTCCCCACGCTTTCGAGCCTCAGCGTCAGTTACAGACCAGAGAGTCGCCTTCGCCACTGGTGTTCCTCCACATATCTACGCATTTCACCGCTACACATGGAATTCCACTCTCCTCTCCTGCACTCAAGTCTCCCAGTTTCCAATGCACACAATGGTTGAGCCACTGCCTTTTACATCAGACTTAAGAAACCACCTGCGCTCGCTTTACGCCCAAGAAATCCGCACAACGCTTGCCACCTACGTATTACCCCGGCTGCTGGCCCGTAGTTTGCC
+
CCCCCGGFGGGDGGGGGGGGGGGGGGGGGGGGGGGGGGGGGGGGGGGGGGGGGGGGGGGGGGGGGGGGGGGGGGGGGGGGGGGGGGGGFGGGGGGGGGGGGGGGGGGGGEGGGGGGGDCDEGGGFEFGF<FGGGGGGGFGGGGFGGGGGGGFGG8AFGGGGFE8DFEFGGGGGGGGGG>6=>CEF>EGGG7CC9CGGGGG78;BA+**)*228<7DAC<99DB@@>A4</(65FFC)(:F76(5CGF)8>0.,:C(/6;<126<GG77??B):E4<<*(-((--2),(2*4:496<>+)68
@M04650:207:000000000-C238N:1:1101:6228:11143 2:N:0:19
GGACTACAAGGGTTTCTAATCCTGTTTGCTCCCCACGCTTTCGAGCCTCAGCGTCAGTTACAGACCAGAGAGTCGCCTTCGCCACTGGTGTTCCTCCACATATCTACGCATTTCACCGCTACACGTGGAATTCCACTCTCCTCTTCTGCACTCAAGTTCTCCAGTTTCCAATGACCCTCCCCGGTTGAGCCGGGGGCTTTCACATCAGACTTAAAGAACCGCCTGCGCTCGCTTTACGCCCACTAAATCCGGACAACGCTTGCCACCTACGTATTACCGCGGCTGCTGGCACGTACTTAGC
+
CCCCCGGGFGGGGGEGGGGGFGGGGGGGGGGGGGGGGGGFGFGGGGGGFGGGGGGGGGGGGGGGGGGGGGGGGGGGGGGGGGGGGGGGGGFGGGGGGGGGGGG9FEFGGGEEFFGGGGGGGGGGGGGGFFFFGGGGGGGGGGGFFGGGGGGFGGGGFEGGGGGFFGGGAFFGC=EGGGGDEECGGGGGGGGC>EGGG4FGGFFF>CGFEGGFFGGGF@F*3D>;DF>F>G@F67FAF?EGG?(4CFFFGF>B6)7:<09?B:<?GG?<?0:BFF:<E::96>F(34223E?E?BF(,+6).
@M04650:207:000000000-C238N:1:1101:22556:11172 2:N:0:19
GGACTACAGGGGTTTCTAATCCTGTTTGCTCCCCACGCTTTCGCACCTCAGCGTCAGTAATGGTCCAGTGAGCCGCCTTCGCCACTGGTGTTCCTCCGAATATCTACGAATTTCACCTCTACACTCGGAATTCCACTCACCTCTACCATACTCAAGACTTCCAGTATCAAAGGCAGTTCCGGGGTTGAGCCCCGGGATTTCACCCCTGACTTAAAAGTCCGCCTACGTGCGCTTTACGCCCAGTAAATCCGAACAACGCTAGCCCCCGTCGTATTACCGCGGCTGCTGGCACGAAGTTAGC
+
CCCCCGGGGGGGGGGGGGGGGGGGGGGGGGGGGGGGGGGGGGGGGGGGGGGGGGGGGGGGGGGGGGGGGGGGGGDGGGGGGGGGGGGGGGGGGGGGGGGGGGGGGGGGGGGGGGGGGGGGGFFFEFGGFFGGGGGGGGGGGGGFGGGGFCDFGGGGGGGFGGGGGGFGGGGGGGGGGFGGGCGGGGGFFGGGGGDEDGGC>FGFFDGFFGGF=FGGFFGGFGF2;FDF@GF99E>C@@CCG@F3DFF<7:@<8BDBGFFFF;FBGG6(,,29<;8>FF?>6909>?:??EFGF?><1<>D9
@M04650:207:000000000-C238N:1:1101:17970:11182 2:N:0:19
GGACTACACGGGTTTCTAATCCTGTTTGCTCCCCACGCTTTCGAGCCTCAGCGTCAGTAATCGTCCAGTAAGCCGCCTTCGCCACTGGTGTTCCTCCTAATATCTACGCATTTCACCGCTACACTAGGAATTCCACTTACCCCTCCGACACTCTAGTCCGACAGTTTCCAATGCAGTACCGGGGTTGAGCCCCGGGATTGCACATCAGACTTGCCGTACCGCCTGCGCTCCCTTTACACCCAGTAAATCCGGATAACGCTTGAACCATACGTATTACTCAGTCCGCTGGCACGTATTTAGC
+
-ACC<FGGGGGGGCEDCFGGGGGGFGCCEFFGG7FEGGDGGGEFE@@FGFCFG@FGG<FGG@FEFGGFGGGGGGGGCEC:DGGEG8CCGGCCA<;FGGGGGGGFGDCFFGEGF?BFDFGDEEFGB?EF=CAE9FFGDGGG866?6@EGGGGFGGGGGA3=CFEGC;D>CGG,CFGFGFFFECDDGECEE7CF7EED47<,0=,;8CGFEFFGFCFGB@EGFDBF7A()(>60:CFFB<F*:,4.0?A4:93,2>396:>((4*,282)410),<(6<*)))).),(((3:293:05?FF).
@M04650:207:000000000-C238N:1:1101:27140:11193 2:N:0:19
GGACTACAAGGGTATCTAATCCTGTTTGCTCCCCACGCTTTCGCACCTGAGCGTCAGTCTTCGTCCAGGGGGCCGCCTTCGCCACCGGTATTCCTCCAGATCTCTACGCATTTCACCGCTACACCTGGAATTCTACCCCCCTCTACGAGACTCAAGCTGACCAGTATCAGATGCAGTTCCCAGGTTGAGCCCGGGGATTTCACATCTGACTTAATCAACCGCCTGCGTGCGCTTTACGCCCAGTAATTCCGATTAACGCTTGCACCCTCCGTATTACCGCGGCTGCTGGCACGGAGTTAGC
+
CCCCCGGGGGGGGGGGGGGGGGGGGGGGGGGGGGGGGGGGGGGGGGGGGGGGGFGGGGGGGGGGGGGGGGGGGGGGGGEGGGGGGGGGGGGGGGGGGGGGGGGGGGGGFGGGGGGGGGGGGGFGGGGGGGGGGGGGGGGGGGGFGGGGGGGFGGGGGGGGGFGFGGCGGGGFFGGGFGGGGGGGGFFGGGFDEGGGDGFGGFGFFGGFEDDFFGGGFEGGFG>0;;>FFGFF9G34F:GEDBFBGGFFGFFBFFGDGFF?FBC?GFF<F<>BFF?BGF<BF1999().:E:FBF(43*54.
@M04650:207:000000000-C238N:1:1101:7382:11199 2:N:0:19
GGACTACCGGGGTTTCTAATCCTGTTTGCTCCCCACGCTTTCGCACCTGAGCGTCAGTCTTCGTCCAGGGGGCCGCCTTCGCCACCGGTATTCCTCCAGATCTCTACGCATTTCACCGCTACACCTGGAATTCTACCCCCCTCTACGAGACTCAAGCTGACCAGTATCAGATGCAGTTCCCAGGTTGAGCCCGGGGATTTCACATCTGACTTAATCAACCGCCTGCGTGCGCTTTACGCCCAGTAATTCCGATTAACGCTTGCACCCTCCGTATTACCGCGGCTGCTGGCCCGGAGTTAGC
+
CCCCCFGGEGGGGGGGGGGGGGGGGGGGGGGGGGGGCGGGGGGGEGGGGGGGGGGGGGGGFFFGGGGGCFGGGGGGGGGGGGGGGGGGGGGGGGCF?<ECCFFGCFFGGGGGGGGGGGGGGGGGGGGGGGGGGGFGG86FGCEFGGEGDGGFGGGGGGDC8FGGGGGFG@FGCD?C:DGGD9C7FGGFGGBF*:EG3DGGFFF66<CFCGFGFGFGFFFGFG9?BFFFFGFF>D@2=?CEE?(4>C2:FFF2(75:>:><<:GB*;:?F:98<GF)CG4((-4(40):0E(14990(A42.
@M04650:207:000000000-C238N:1:1101:7952:11203 2:N:0:19
GGACTACTGGGGTATCTAATCCTGTTTGCTCCCCACGCTTTCGAGCCTCAGCGTCAGTTACAGACCAGAGAGTCGCCTTCGCCACTGGTGTTCCTCCATATATCTACGCATTTCACCGCTACACATGGAATTCCACTCTCCTCTTCTGCACTCAAGTCTCCCAGTTTCCAATGACCCTCCCCGGTTGAGCCGGGGGCTTTCACATCAGACTTAAGAAACCACCTGCGCTCGCTTTACGCCCAATAAATCCGGACAACGCTTGGGACCTACGTATTACCGCGGCTGCTGGCACGTAGTTAGC
+
CCCCCFGGGGGGGGGGGGGGGGGGGGGGGGGGGGGG:FGGGGGGGGGGGGGGGGGGGDFGGGGGGGGFD<EGGGFGGGEGGGGGGGGGGGGGGGFGGGGGDEDFFGGGEEGCGFGFGGGGEGGGGDGGFAAFFGGGFGGGGGGBEGGGFGGFDGEFEFAFGGGGFGFFGGGGGGDEGFGGEFECG@+@EFGGE5?EGGGFGFGF>62;@GGGCCF>=3C41DDDFF;FBG>@7*8CFDGG504:GDD>GFFFF><<G>6:,4C(/A?F??::>+8AFC3,306>><2:>G0+1:<?3@)).
@M04650:207:000000000-C238N:1:1101:15339:11237 2:N:0:19
GGACTACTCGGGTTTCTAATCCTGTTTGCTCCCCATGCTCTCATGCCTCAGCGTCAGTTACAGTCCAGTAAGTCGCCTTCGCCACTGGTGTTCTTCCTAATCTCTACGCATTTCACCGCTACACTAGGAATTCCACTTACCTCTCCTGCACTCTAGTTACACAGTTTTATGTGCTTTCTACAGGTTAAGCCTATATATTTAACACATAACTTATCTAACCGCCTACGCATCCTTTACGCCCAGTTATTCCGAACAACGCTTGCCACCTACGTATTACCGCGGCTTCTGGCACGTAGGTAGC
+
CCCCCEGGGGGGGGGGGGGGGGGGGGGGGGGGGGFGGGGGGGGGGGGGGGGGGGGGGGGGGGGGGGGGGGFGGGGCGGGGGGGGGFFGGGGGGGCFGGGGGGGFGGGGGGGEGGGGGEGDCFGGGGGGGGG?CFCG;EGGGGGFGGGFFFFFGGGGGGGGGCE?FFDDCFGGGGGGGGGCFFFFGGDGGGGF8EFGFGFAGFGFFGGF=FDGEGGCCECF9DFFDFA>@;@BEGFFA>GCFFDB=CEEDF)6>EGDF==1;;D@>F?@1E(53C@EGGFF>9>0((6<AC<E?:(,(3634
@M04650:207:000000000-C238N:1:1101:21583:11245 2:N:0:19
GGACTACAAGGGTATCTAATCCTGTTTGCTCCCCACGCTTTCGAGCCTCAGCGTCAGTTACAGACCAGAGAGTCGCCTTCGCCACTGGTGTTCCTCCACATATCTACGCATTTCACCGCTACACGTGGAATTCCACTCTCCTCTTCTGCACTCAAGTTCTCCAGTTTCCAATGACCCTCCCCGGTTGAGCCGGGGGCTTTCACATCAGACTTAAAGAACCGCCTGCGCTCGCTTTACGCCCAATAAATCCGGACAACGCTTGCCACCTACGTATTACCGCGGCTGCTGGCACGTAGTTAGC
+
CCCCCGGGGGGGGGGGGGGGGGGGGGGGGGGGGGGGGGGGGGGCFGGGGGGGGGGGGGGGGGGGGGGGGGGGGGGGGGGGGGGGGGGGCEGGGGGGGGGGGGGGGGGGGGGGGGGGGGGGGGGGGGGGBCFFGGGGGGGGGGGFGFFGFGGFGGGGGGGGGGGGGGGGGGGGGGGGGGGGEGGGFGG6CCGDGDGGDGGFGFF=AGFF3CGGFGGGFFGGFGF((=9ABG031FFFFFGGC<6:<GABGFFBFFGFGFFFFFF?GG?<BFB8)25>GF229B9>>BB??G(+(.3?<C)).
@M04650:207:000000000-C238N:1:1101:19525:11248 2:N:0:19
GGACTACACGGGTTTCTAATCCTGTTTGCTCCCCATGCTCTCATGCCTCAGCGTCAGTTACAGTCCAGTAAGTCGCCTTCGCCACTGGTGTTCTTCCTAATCTCTACGCATTTCACCGCTACACTAGGAATTCCACTTACCTCTCCTGCACTCTAGTTACACAGTTTTATGTGCTTTCTACAGGTTAAGCCTATATATTTAACACATAACTTATCTAACCGCCTACGCATCCTTTACGCCCAGTTATTCCGAACAACGCTTGCCACCTACGTATTACCGCGGCTGCTGGCACGTAGTTAGC
+
CCCCCGFGGGGGGGGGGGGGGGGGGGGGGGGGGGGGGGGGGFGFGGGGGCFGGGGGGGGGGGGGGGGGGGGGGGGGGGGGGGGGGG@EEGGGGGFGGGGGGGGGGGGGGGGGGGGGGDGGGGGGGDFCFFGGGGGGGGGGGGGBGGGGGFGFGGFGEDDFGFFGGGDFFGGGDGGGGGGAEFDGGGGG89FGGGGGCGGGGFGFFGGFFGGGFFCGFFGGF>AAAFA>DCACFFFFC9ECGFFFGFECFFA(:5CBG2;<8?FE=FF84@<F)+;?GGF>;0099B?0(:(3(40(4<<)6
@M04650:207:000000000-C238N:1:1101:13541:11251 2:N:0:19
GGACTACCGGGGTTTCTAATCCTGTTTGCTCCCCACGCTTTCGAGCCTCAGCGTCAGTTACAGACCAGAGAGTCGCCTTCGCCACTGGTGTTCCTCCACATATCTACGCATTTCACCGCTACACGTGGAATTCCACTCTCCTCTTCTGCACTCAAGTTCTCCAGTTTCCAATGACCCTCCCCGGTTGAGCCGGGGGCTTTCACATCAGACTTAAAGAACCGCCTGCGCTCGCTTTACGCCCAATAAATCCGGACAACGCTTGCCACCTACGTATTACCGCGGCTGCTGGCACGTAGTTAGC
+
CCCCCGGGGGGGGGGGGGGGGGGGGGGGGGGGGGGGGGGGGGGGGGGGGGGGGGGGGGGGGGGGGGGGGGGGFGGGGGGGGGGGGGGGGGGGGGGGGGGGGGGGGGGGGGGGGGGGGGGG7FGGGFGGGGFGGGFD,=@FGGGFGGGGFGGFGFGGF=FGCFCDFFGGGGGAFDFF?8CEGGGGGG>CFGGEGG8EC<FFG+<:AGDFEGGGEFFCADGGFGF6(;(7;D(3:CFA?<GGGF:?GF9AFFFF?B)8D9>:(1C2:F6:8??(.35AGGB>6(12(:).8E2C130(,<)..
@M04650:207:000000000-C238N:1:1101:8914:11253 2:N:0:19
GGACTACAGGGGTATCTAATCCTGTTTGCTCCCCACGCTTTCGTGCATGAGCGTCAGTACAGGTCCAGGGGATTGCCTTCGCCATCGGTGTTCCTCCGCATATCTACGCATTTCACTGCTACACGCGGAATTCCATCCCCCTCTACCGTACTCTAGCCATGCAGTCACAAATGCAGTTCCCAGGTTGAGCCCGGGGATTTCACATCTGTCTTACATCACCGCCTGCGCACGCTTTACGCCCAGTAATTCCGATTAACGCTTGCACCCTCCGTATTACCGCGGCTCCTGGCACGAAGTTAGC
+
9@<CCCF8,C7CF,EFGGCGGGGGGGGFGGGGFDCFGFGGGFGGGGGGF,EFEGGGCGFGC,CEFG?FCCEECE@AFGGGFEEGGG@,FFGGGGGGGDGGGGFGGBEFGGGGGGGGGFGDEFCF++F7FEG?DEDG8,@F=DGF8DGCGGGFGGFFGG,E8DFC@F8EG,DC?FCAE==;C,D@FG>,@,44;*=**;FCD@<=B6=8CF7F<D7C+*>625>@@4::6C;BDGFF6:E581(477<AG*)42;<673>??FF<C6:?66((.;()2032991(((57(*(01(((-AAF<
@M04650:207:000000000-C238N:1:1101:23673:11285 2:N:0:19
GGACTACTGGGGTTTCTAATCCTGTTTGCTCCCCACGCTTTCGCACCTGTGCGTCAGTCTTTGTCCAGGGGGCCGCCTTCGCCACCGGTATTCCTCCAGATCTCTACGCATTTCACCGCTACACCTGGAATTCTACCCCCCTCTACAAGACTCTAGCTGACCAGTTTCAAATGCAGTTCCCAAGTTAAGCTCGGGGATTTCACATCTGACTTAATCAACCGCCTGCGTGCGCTTTACGCCCAGTAATTCCGATTAACGCTTGCACCCTCCGTATTACCGCGGCTGCTGGCACGGAGTTAGC
+
CCCCCEGGGGGDGGGGGGGGGGGGGGGGGGGGGGGGGGGGGGGGGGGGGFDFGGGGGGGGGGGGGGGGGGGGGGGGGGGGFGGGGGGGGGGGGGGGGGGGGGGGGGGGGGGGGGGGGGGGGGGGGGGGGGGGGGGGGGGGGGGFGGFFGGGFGGGGGGGGGGGGGGGGGFGGGGGGGGGGGABCFGGFGGGCECEGGGGFGFGFFGGFFGGG4FGFF@FGFC@D1A6B?G099E))7(:EGB??FF4:FFF:BFDAG6;B?FFBDGFB:?>B:C?9CF?F06>;>BB?0=(C269(2AABF
@M04650:207:000000000-C238N:1:1101:10902:11394 2:N:0:19
GGACTACCGGGGTTTCTAATCCTGTTTGCTCCCCACGCTTTCGAGCCTCAGCGTCAGTTACAGACCAGAGAGTCGCCTTCGCCACTGGTGTTCCTCCACATATCTACGCATTTCACCGCTACACGTGGAATTCCACTCTCCTCTTCTGCACTCAAGTTCTCCAGTTTCCAATGACCCTCCCCGGTTGAGCCGGGGGCTTTCACATCAGACTTAAAGAACCGCCTGCGCTCGCTTTACGCCCAATAAATCCGGACAACGCTTGCCACCTACGTATTACCGCGGCTGCTGGCACGTAGTTAGC
+
CCCCCGGGGGGGGGGGGGGGGGGGGGGGGGGGGGGGGGGGGGGGGGGGGGGGGGGGGFGGGGGGGGGGGGGGGGGGGGGGGGGGGGGGGGGGGGGGGGGGGGGGGGGGGGGGGGG<FGGGGGGGGGGGFFFGGGGGGGGGGGGFGGGGGGGFGGGGGGGGGGGGDFFGGGGGGGGGGGGGGGGDCGGGGGGGGGGD4DFCCCGFFFGA<7FF3:+CF3CGFGFFDF9:1C9B:GFAFFGGG0:?DGBAG@;((7D?D;9?B:G0*CBB??F?DG0)<D09BFF>;6??0526?4::2@<54
@M04650:207:000000000-C238N:1:1101:3697:11398 2:N:0:19
GGACTACTGGGGTTTCTAATCCTGTTTGCTCCCCACGCTTTCGAGCCTCAGCGTCAGTAATGGGCCAGTGAGTCGCCTTCGCCACTGGTGTTCTTCCGAATATCTACGAATTTCACCTCTACACTCGGAGTTCCACTCACCTCTCCCATACTCAAGACTGCCAGTATCAAAGGCAATTCCAAGGTTGAGCCCTGGGCTTTCACCTCTGACTAAACAGTCCGCCTACGCTCCCTTTACGCCCAGTAATTCCGAGCAACGCTAGCCCCCTTCGTATTACCGCGGCGACTGGCCCGAAGTTATC
+
CCCCCGGGGGGGCFGFFGGGGGGFGGGGGGGFFGFGEFG7FAFGE@@FGGGGGG7CCFG<9F<E@CGGGG9EFGGGCCEGGG,B:AFG<FEGFF,9BFGGD<=FGGGGGGDDGGFGDFGGGFGGGGGD@F@F9FGDFFGGFFG6EG8D9D@FGFGGGGGDFDF8<=CFGGGF6FE8DG8EFFEFDDFGGG,CCFGCDCCFGC9AFFG60=7B@FD>6=?9ACADFFF?2D>9>C4;=>CGD<;@C+)9FFF06DG3D9@;(.25*;;B:42,4;:>CC829>;((-((.*,:;F09?F)))
@M04650:207:000000000-C238N:1:1101:11992:11451 2:N:0:19
GGACTACACGGGTATCTAATCCTGTTTGCTCCCCACGCTTTCGCACCTGAGCGTCAGTCTTCGTCCAGGGGGCCGCCTTCGCCACCGGTATTCCTCCAGATCTCTACGCATTTCACCGCTACACCTGGAATTCTACCCCCCTCTACGAGACTCCAGCTGACCAGTATCAGATGCAGTTCCCAGGTTGAGCCCGGGGATTTCACATCTGACTTAATCAACCGCCTGCGTGCGCTTTACGCCCAGTAATTCCGATTAACGCTTGCACCCTCCGTATTACCGCGGCTGCTGGCACGGAGTGAGC
+
CCCCCFGGGGGGGGGGGGGGGGGGGGGGGGGGGGGGGGGGGGGGGGGG@FGGGGGGGGGGGGGGGGGGGGGGGGGGGGGGGGGGGDGGGCDCGGGGGGGGGGGGGGGGGGEGFFGGGGGGGG9<FGGFGGGGGGGGDCFGGDEFDGGECEGFF,DCDFGF?:CFGFF9DGF@>FGGGGGGFE8FGGFFGGGGGDGGDGDFGFGF6C@AEGGFEDC:@8FD@C61:F;>0C>BF*8AFFGGC6<:F=A>GFF:1>DDG:>F?BG>GGFFF?>?FA?FGG010,71;BD?FG:F?>03:*).5
@M04650:207:000000000-C238N:1:1101:19517:11473 2:N:0:19
GGACTACTGGGGTTTCTAATCCTGTTTGCTCCCCACGCTTTCGCACCTGAGCGTCAGTCTTCGTCCAGGGGGCCGCCTTCGCCACCGGTATTCCTCCAGATCTCTACGCATTTCACCGCTACACCTGGAATTCTACCCCCCTCTACGAGACTCAAGCTGACCAGTATCAGATGCAGTTCCCAGGTTGAGCCCGGGGCTTTCACATCTGACTTAATCAACCGCCTGCGTGCGCTTTACGCCCAGTAATTCCGATTAACGCTTGCACCCTCCGTATTACCGCGGCTGCTGGCACGGAGTTAGC
+
CCCCCGGGFGGGG+FFGGGGGGDEFG,FFGGGGGC+FF@FGGGD7FGG,FGGGGGGGGCC,EFFGGGGG:7CFGGGGGGGGGGGGCEGG@FGGGGGG88FGFGGGGGGGGGGGGFGGGGGGGGGGFCGGGGGG9>D,,=FEDGF,E8++CGFGBCFGGF,8DEGGGGGGA9FGGGGGCG?CFFGGGFFGGGG5:ED)>FGGFGC7<:FEGGGF+77+/A<B:>F<F>),>;BFGFFF0ECG<::7:):FB?4(5CAF?>F:1FFFG<?<?93?8>BGGBF20(79:??FE0F(7996C<9<
@M04650:207:000000000-C238N:1:1101:19033:11477 2:N:0:19
GGACTACGGGGTTTCTAATCCTGTTCGCTCCCCACGCTTTCGCTCCTCAGCGTCAGTATCGGCCCAGAGACCCGCCTTCGCCACCGGTGTTCCTCCTGATATCTGCGCATTTCACCGCTACACCAGGAATTCCAGTCTCCCCTGCCGAACTCTAGCCTGCCCGTATCTACTGCAAGCTCGGGGTTGAGCCCCGAGTTTTCACAGCCGACGCGACAGACCGCCTACGAGCTCTTTACGCCCAATAATTCCGGACAACGCTTGCACCCTACGTATTACCGCGGCTGCTGGCACGTAGTTGGCC
+
CCCCCGGGGGGEFFFGGGGGGGFGGGCFDGGGGGGGGGGGGGGEGGGGGGGGGGDFGGGGEFGGGGGGEGGGGGGGE:FDFG>FGGEEEFGGGDAFGFF9EFFDFBFGFFGGGFGGDEECG9EFGG7FFCFFGFFADDGGGGGFGGGG@E89ED9DF9FGGGGGGDG,EFFEF:F<99EG5FGGGGF<6BFGGGGGDFFGGFCBFGGFB):D0DC<?:GGFG1((.459>7<<<8>)2EE*4<0:*64FF@<B>GF<91:??*5FG0.4(,4-+).3*(((2(4080,4247:(((63((.
@M04650:207:000000000-C238N:1:1101:19286:11486 2:N:0:19
GGACTACTCGGGTATCTAATCCTGTTTGCTCCCCACGCTTTCGAGCCTCAGCGTCAGTTACAGACCAGAGAGTCGCCTTCGCCACTGGTGTTCCTCCATATATCTACGCATTTCACCGCTACACATGGAATTCCACTCTCCTCTTCTGCACTCAAGTCTCCCAGTTTCCAATGACCCTCCCCGGTTGAGCCGGGGGCTTTCACATCAGACTTAAGAAACCGCCTGCGCTCGCTTTACGCCCAATAAATCCGGACAACGCTTGCCACCTACGTATTACCGCGGCTGCTGGCACGTAGTTAGC
+
CCCCCGGGGGGGGGGGGGGGGGGGGGGGGGGGGGGGGGGGGGGFGGGGGGGGGGGGGGGGGGGGGGGGGGGGGGGGGGGGGGGGGGGGGGGGGGGGGGGGGGGGGGGGGGGGGGGGGGGGGGGGGGGGFFGGFGGGGGGGGGGFGGGGGGGFGGGGFGAFDGGGGGGGGGGGGGGGGGGGDGG>FGGGGGGGEEGGGGGGFFGFFGGABGFFECDFFDGGFGFDDF;59D@F@GFFFFGGGFFFFGBBGFFB?DGBFFFF08FBGGFFFFFF<C24CFB9B>BB0<?F?GFGFF<6?:44<
@M04650:207:000000000-C238N:1:1101:9060:11487 2:N:0:19
GGACTACTAGGGTTTCTAATCCTGTTTGCTCCCCATGCTCTCATGCCTCAGCGTCAGTTACAGTCCAGTAAGTCGCCTTCGCCACTGGTGTTCTTCCTAATCTCTACGCATTTCACCGCTACACTAGGAATTCCACTTACCTCTCCTGCACTCTAGTTACACAGTTTTATGTGCTTTCTACAGGTTAAGCCTATATATTTAACACATAACTTATCTAACCGCCTACGCATCCTTTACGCCCAGTTATTCCGAACAACGCTTGCCACCTACGTATTACCGCGGCTGCTGGCACGTAGTTAGC
+
CCCCCGGGGGGGGGGGGGGGGGGGGGGGGGGGGGGGGGGGGGGGGGGGGGGGGGGGGGGGGGGGGGGGGFGGGGGGGGGGGGGGGGGGGGGGGGGGGGGGGGGGGGGGGGGGGGGGFGGGGGGGDFGGGGGFGFCGGGGGGGGFGGGGFGGFGGDGGFGGGGGGGGGGGGGGFGGGGGGFGFGGGGCFGFGGGGGGGGGGGFGFFGGFFGGGFGGGFFFCBGFFFFAAFGFFFGFCFAGEF=DBFGFFGFF>@;DFG9BFFFG1+>=@EEFFFGEFFG2;6@>>6:?>BC7?:61<<GAF:
@M04650:207:000000000-C238N:1:1101:7714:11497 2:N:0:19
GGACTACTGGGGTTTCTAATCCTGTTTGCTCCCCACGCTTTCGAGCCTCAGCGTCAGTTACAGACCAGAGAGTCGCCTTCGCCACTGGTGTTCCTCCATATATCTACGCATTTCACCGCTACACATGGAATTCCACTCTCCTCTTCTGCACTCAAGTTTAACAGTTTCCAATGACCTTCCACGGTTGAGCCGTGGGCTTTCACATCAGACTTTTTAAACCACCTGCGCGCGCTTTACGCCCAATAATTCCGGACAACGCTTGCCACCTACGTATTACCGCGGCTGCTGGCACGTAGTTCGC
+
CCCCCGGGGGGGFGGGGGGGGGGGGGGGGGGGGGGGGGGGGGGGGGGGGGGGGGGGGGGGGGGGGGGGGFGGGGDGGGGGGGGGGGGGGGGGEF8EFGCFFGFGGGGGDGGCGGGGGGGGGGGGGGGGFFEFCFFGFFCFEDGFGGCEFGGFDCFFCEC98D8@AECFGGDFF9DFGGG?FFGGG7EGGGGGCG6>FFGFDFAFFFGFFGGGEGGGF4CC4CAFFFBFBD99FEFC+4BFED08CGC3@6A@0@D:4(-433FF79<B>??42:54?>:>F990907>2A:E<2:?B7),(
@M04650:207:000000000-C238N:1:1101:23518:11511 2:N:0:19
GGACTACACGGGTTTCTAATCCTGTTTGCTCCCCATGCTCTCATGCCTCAGCGTCAGTTACAGTCCAGTAAGCCGCCTTCGCCACTGGTGTTCTTCCTAATCTCTACGCATTTCACCGCTACACTAGGAATTCCACTTACCTCTCCTGCACTCTAGTCACACAGTTTTATATGCTTTCTACAGTTTAAGCCTATATATTTAACACATAACTTATCTAACCGCCTACGCATCCTTTCCGCCCAGTTATTCCGAACAACGCCTGCCACCAACTGATTACCCCGGCTGCTGCCCCTGATTTACC
+
CCCCCGGFFGGEF,BFGGGGGGGGFGGGGGGGGGG<FFF9FE,,CF@FFGGGGGGDGG9E96EFGGGGGGGG,BFEGGGG7FGG@,FE9,CFG9EAF?<DG9FGGGGFEGGGGGGGGGEGGGGGGCD8E?FGGGDFC4EGGGGFGGA88DFFGGGGG8,7@FGGGGG,;8,,?F7=EF8:=;F,DDF=,CF8,6DFDFD=D;E;DF??7+5C3CCDF*E7)?5)198@)*:>FG6*+->FE@2(+=?<FFF2(:C;C20(/6;;*9,((,(/)5))>;(3:(((((,8):1C(-.))<-)5
@M04650:207:000000000-C238N:1:1101:15778:11534 2:N:0:19
GGACTACAGGGGTTTCTAATCCTGTTTGCTCCCCACGCTTTCGTGCATGAGCGTCAGTACAGGTCCAGGGGATTGCCTTCGCCATCGGTGTTCCTCCGCATATCTACGCATTTCACTGCTACACGCGGAATTCCATCCCCCTCTACCGTACTCTAGCCATGCAGTCACAAATGCAGTTCCCAGGTTGAGCCCGGGGATTTCACATCTGTCTTACATAACCGCCTGCGCACGCTTTCCGCCCCTTAATTCCGATTAACGCTCGCACCCTACGTATTACCGCGGCTGCTGGCACGTAGTTAGC
+
CCCCCFGGGGGGGGGGGGGGGGGGGGGGGGGGGGGGGGGGGGGGGGGGGFGGGGGGGGGGGGEFGGGGFEGCEGGGGGGGGGGGGGEGGEFFGGGGE:FGG>FGGGGGGGGGGGGGGGGFGGGGCFCGG7FGFGGFF?FGGGGFGGGGFGGFGFFGGGCFGGGFG8;CFCFGDGGGG7FDFGD:FGGGGGGGGG>E4CFGFFGFFGG6>FFGFG7=ACGF@DBF4=9>>G>FFGF46,CE8((.>C><F=)(4>G<F611:;D6GGFF(32(4<>)<C:>>;>B0?BF:E<F04?0<EB4:
@M04650:207:000000000-C238N:1:1101:4676:11537 2:N:0:19
GGACTACCCGGGTTTCTAATCCTGTTTGCTCCCCACGCTTTCGCACCTGAGCGTCAGTCTTTGTCCAGGGGGCCGCCTTCGCCACCGGTATTCCTCCAGATCTCTACGCATTTCACCGCTACACCTGGAATTCTACCCCCCTCTACAAGACTCTAGCTTGCCAGTTTCAAATGCAGTTCCCAAGTTAAGCTCCGGGCTTTCACATCTGACTTAACAAACCGCCTGCGTGCGCTTTACGCCCAGTAATTCCGATTAACGCTTGCACCCTCCGTATTACCGCGGCTTCTGGCACGGATTTAGC
+
CCCCCGG<FEGGGGGGFAFGGGGGGGGGGGGGGGGGGGGGGGGG7CFFE8EFDGGGGGGC6CEFGGFFDC7+@FGGGGDFGGGGGGCEG>FGCFCGFF8EFGFFDCFFEGGGFCAEGGEGGGFGGFG8BDGGG<,5=,+CE++;:E;5>FDFGFFGGGGCGF7@GF,;B,,@<FCEC@FA?AB>FG;FGG974**=):FF7:EFFGF=EGF7)1>:F0@3:G@@1A126DF99CFAB:CGGB((0*).:=7(2)34C098:(>8CGF:(1(4(;><GG6>6(47(14<3F0C1704:C426
@M04650:207:000000000-C238N:1:1101:13290:11542 2:N:0:19
GGACTACCGGGGTTTCTAATCCTGTTTGCTCCCCACGCTTTCGCACCTGAGCGTCAGTCTTTGTCCAGGGGGCCGCCTTCGCCACCGGTATTCCTCCAGATCTCTACGCATTTCACCGCTACACCTGGAATTCTACCCCCCTCTACAAGACTCTAGCTGACCAGTTTCAAATGCAGTTCCCAAGTTAAGCTCGGGGATTTCACATCGGACTTAATCAACCGCCTGCGTGCGCTTTACGCCCAGTAATTCCGATTAACGCTTGCACCCTCCGTATTACCGCGGCTGCGGGCACGGAGTTAGC
+
CCCCCGGGGGGGGGGGGGGGGGGGGGGGGGGGGGGGGGGGGGGGGGGGGGGGGGGGGGGGGGGGGGGGGCFFGGGGGGGGGGGGGGGGGGGGGGGGGGGGGGGGGFGGGGGGGGGGGGGGDGGGGGGGFGGGGGGGFDEGGDGACGG6A:FFGCFGGADFGGGGGGGGGFFGDGGGFFGGGG,DFGDFGF,2?E?E4CGGGFGF6C*:(>DGCG7CF3FG>G;?BF;7:GFFFGFBFBGGGF:>7?<2CB@0:)9AGFFF((>?GG:(3(4:BF><FGFF24>9;(((-C6C:4(46;<9A
@M04650:207:000000000-C238N:1:1101:15188:11699 2:N:0:19
GGACTACTAGGGTATCTAATCCTGTTTGCTCCCCACGCTTTCGAGCCTCAGCGTCAGTTACAGACCAGAGAGTCGCCTTCGCCACTGGTGTTCCTCCACATATCTACGCATTTCACCGCTACACGTGGAATTCCACTCTCCTCTTCTGCACTCAAGTTCTCCAGTTTCCAATGACCCTCCCCGGTTGAGCCGGGGGCTTTCACATCAGACTTAAAGAACCGCCTGCGCGCGCTTTACGCCCAATAAATCCGGACAACGCTTGCCACCTACGTATTACCGCGGCTGCTGGCACGTAGTTAGC
+
@CCC8CFFGGGFGFFEGGGGGGGGEFFDFGGGGEFGG7:;@FGGGGGEGGGGC,B@FFGGGFGGGGGF@EGGGC7FFGGGGE@FG=FF?FEFGFC?FFGGGGD9EGFGGGGCCCGFGGGDGGGGECFGFC,?;FEFG8ECD8FFCF9BBFED?G=EGGFGGGGF<DDGGGGFFFGGGFFGGGGGGGEFGFGGGCEGD<CFDAFFAD:FFGGGECFGFFG:B:67@FFF05>BFEFA6:>:E???GGFBF4>>FFGB49(8(198>F(8?B<4>7:AFF6999;>;<).45.<<43(40565
@M04650:207:000000000-C238N:1:1101:27116:11711 2:N:0:19
GGACTACTCGGGTATCTAATCCTGTTTGCTCCCCACGCTTTCGAGCCTCAGCGTCAGTTACAGACCAGAGAGTCGCCTTCGCCACTGGTGTTCCTCCATATATCTACGCATTTCACCGCTACACATGGAATTCCACTCTCCTCTTCTGCACTCAAGTCTCCCAGTTTCCAATGACCCTCCCCGGTTGAGCCGGGGGCTTTCACATCAGACTTAAGAAACCGCCTGCGCTCGCTTTACGCCCAATAAATCCGGACAACGCTTGCAACCTACGTATTACCGCGGCTGCTGGCACGTAGTTAGC
+
CCCCCGGGGGDDFGDGGGGFGGG<FGGGGGGGGGGGGGCGGGGGGGGGGFFGGGGGG<CEFGGGGGFFGGGGGCGGEGCCFDFEGGFFFGGGGGGGDFGGGGGGGGGGGDEEGEGGGEDGGGGF,E?FEFGGGGGA,DFGGGGFFGCGCDGFFFGGFFE9EGGGFGFGFFGGFGA?8?FEEFC>:CCGFGGD+@ECDG:ECCFF=CFFEDFGEF8B:;GG;GFF0A9B9C9@DG:6BBGEGBFFFFADGFF>:EGFG>0?1:C)*08>??B1,0,:CF6(36(4;(:??=<E63(48EAF-
@M04650:207:000000000-C238N:1:1101:23938:11735 2:N:0:19
GGACTACTAGGGTTTCTAATCCTGTTTGCTCCCCACGCTTTCGAGCCTCAGCGTCAGTTACAGACCAGAGAGTCGCCTTCGCCACTGGTGTTCCTCCACATATCTACGCATTTCACCGCTACACGTGGAATTCCACTCTCCTCTTCTGCACTCAAGTTCTCCAGTTTCCAATGACCCTCCCCGGTTGAGCCGGGGGCTTTCACATCAGACTTAAAGAACCGCCTGCGCTCGCTTTACGCCCAATAAATCCGGACAACGCTTGCCACCTACGTATTACCGCGGCTGCTGGCACGTAGTTATC
+
<CCCCFGGGGFGGGGGGGFAFGGGGGGGGGGGGGGGGGGGGGGGGGGGGFGGEGGGGGGGGFGGGGGGEFD@CF@FGGGGDGGGGCF8FGGGGGGGGGGGGGGGGFGGGGGGGGGGGGGG7FFGGGGGGDGGGGGGGGCGGGGFFGGGGCFDGGEFGGGCFGFGCFGF;;AEGCFDGGGGGGGDCGCFFGGDC58EGDCFG6FFFGFF9FFGCGCFF1=<(C;;<F;F0D0965>5F?8EGFF(9C4AGFF>(75?FBF?2<FF*9:(.:F:<<:<GF19>0;>-::7:=3C242((36)6
@M04650:207:000000000-C238N:1:1101:18948:11768 2:N:0:19
GGACTACTGGGGTTTCTAATCCTGTTTGCTCCCCACGCTTTCGAGCCTCAGCGTCAGTTACAGACCAGAGAGTCGCCTTCGCCACTGGTGTTCCTCCACATATCTACGCATTTCACCGCTACACGTGGAATTCCACTCTCCTCTTCTGCACTCAAGTTCTCCAGTTTCCAATGACCCTCCCCGGTTGAGCCGGGGGCTTTCACATCAGACTTAAAGAACCGCCTGCGCTCGCTTTACGCCCAGTTATTCCGAACAACGCTTGCCACCTACGTATTACCGCGGCTGCTGGCACGTAGTTAGC
+
CCCCCGGGGGGGGGGGGGGGGGGGGGGGGGGGGGGGGGGGGGGGGGGGGGGGGGGGGGGGGGGGGGGGGGGGGGGGGGGGGGGGGGGGGGGGGGGGGGGGGGGGGGGGGGGGGGGGGGGGGGGGGGGGGGFGGGGGGGFGGGGFGGGGGGGFGGGGGGGGGGGGGGGGGGGGDFGGGGGGGGGGGGGGGGGGGGGGGDFGGCGFFGGFFGGGEG7;ADGG@:;;@FBD0DB>FGFAFFGGG??BDD<<GFFF<DGFF9>242CB*A:8(.:??FB2AF809>7(9BFB:5:FFF(.4+-::
@M04650:207:000000000-C238N:1:1101:28678:11773 2:N:0:19
GGACTACAAGGGTTTCTAATCCTGTTTGCTCCCCACGCTTTCGAGCCTCAGCGTCAGTTACAGACCAGAGAGTCGCCTTCGCCACTGGTGTTCCTCCACATATCTACGCATTTCACCGCTACACGTGGAATTCCACTCTCCTCTTCTGCACTCAAGTTCTCCAGTTTCCAATGACCCTCCCCGGTTGAGCCGGGGGCTTTCACATCAGACTTAAAGAACCGCCTGCGCTCGCTTTACGCCCAATAAATCCGGACAACGCTTGCCACCTACGTATTACCGCTGCTGCTGGCACGTAGTTAGC
+
CCCCCGGGGGGGGGGGGGGGGGGGGGGGGGGGGFGGGGGGGGGGGGGGGGGGGGGGGGGGGGGGGGGGGGGGGGGGGGGGGGGGGGGGGGGGGGGGGGGGGGGGGGGGGGGGGGGGGEGGGGGC:FGGFFFGGGGGGGGGGGGFFFGGGGGFGFFGGCFGGGGGGGGGGCGGGFFGFFGGGGGGGGDFFGGGGGGGGDGGGFGFFDFFFGGG=DG7F8FGFD@@F41ABGFFFGFFF:EGGF?7FGFACF@F039:GFFFFFGB>CF?FFF??G?2CG:2(4128??2?G(<24(.2<<A6
@M04650:207:000000000-C238N:1:1101:22291:11810 2:N:0:19
GGACTACCCGGGTTTCTAATCCTGTTTGCTCCCCACGCTTTCGCACCTGAGCGTCAGTCTTTGTCCAGGGGGCCGCCTTCGCCACCGGTATTCCTCCAGATCTCTACGCATTTCACCGCTACACCTGGAATTCTACCCCCCTCTACAAGACTCTAGCTTGCCAGTTTCAAATGCAGTTCCCAAGTTAAGCTCGGGGATTTCACATCTGACTTAACAAACCGCCTGCGTGCGCTTTACGCCCAGTAATTCCGATTAACGCTTGCACCCTCCGTATTACCGCGGCTGCTGGCACGGAGTTAGC
+
CCCCCGGGGGGGGGGGGGGGGGGGGGGGGGGGGGGGGGGGGGGGGGGGGGGGGGGGGGGGGGGGGGGGG7FGGGGGGGGGGGGGGGGGGGGGGGGGGGGGGGGGGGGGGGGGGGGGGGGGEGGGGGGGGGGGGGGGGGGGGGGFCFGGGGGFGGGCGGGGGGGGGGGGGGCGGA9FGGGGGGGGGGDFFGFGGGGGGGGGGAGCFGGFFG=FFFGGF@GGFGFFFFFFFGFFFEFBFFGGGF:?7DDFGFF?0>GFG?FF11F?GF?FBFBF6F?4EG8;>FFFF?:>0EBG?F0>?GA2<
@M04650:207:000000000-C238N:1:1101:12260:11856 2:N:0:19
GGACTACTCGGGTATCTAATCCTGTTTGCTCCCCACGCTTTCGAGCCTCAGCGTCAGTTACAGACCAGAGAGTCGCCTTCGCCACTGGTGTTCCTCCATATATCTACGCATTTCACCGCTACACATGGAATTCCACTCTCCTCTTCTGCACTCAAGTCTCCCAGTTTCCAATGACCCTCCCCGGTTGAGCCGGGGGCTTTCACAGCAGACTTAAGAAACCGCCTGCGCTCGCTTTACGCCCAATAAATCCGGACAACGCTTGCCACCTACGTATTACCGCGGCTGCTGGCCCGTAGTTAGC
+
CCCCCGGFFEGGGGGGGGGGGGGGGGFFGGGGGGGGGGGGGGG@FCGGGGGGGGGGGGGGGGGGGGGGGGGGGGGGGGGGGGGGGGGGGGGGGFGFGGGGGGGGGGGGGGGEAEFFGDGGGGGGGGGGGEFFEGGGGGGGGGGFFGFGGGGFGGGGGGC98DCFFDFGGCEGF,EDFDEGGDCEEGGGGGG669CE<8FC:BGF+2;ADG8CEDGF=8CFFG9;6:3B>G@B?57<F:GGG:B?D7AAFFFF?BGFGF9::6G:794(4:03):()+?09B19>6:BF0:1F621?B@<26
@M04650:207:000000000-C238N:1:1101:29341:11856 2:N:0:19
GGACTACACGGGTTTCTAATCCTGTTTGCTCCCCACGCTTTCGAGCCTCAGCGTCAGTTACAGACCAGAGAGTCGCCTTCGCCATTGGTGTTCCTCCACATATCTACGCATTTCACCGCTACACGTGGAATTCCACTCTCCTCTTCTGCACTCAAGTTCTCCAGTTTCCAATGACCCTCCCCGGTTGAGCCGGGGGCTTTCACATCAGACTTAAAGAACCGCCTGCGCTCGCTTTACGCCCAATAAATCCGGACAACGCTTGCCACCTACGTATTACCGCGGCTGCTGGCACGTAGTTAGC
+
CCCCCGGGGGDGGGGGDFFG9FGGGGGGGEEEGGGGGGCGGGGFGGCE,CFGGGGGGFGGAFGGGGGGGD,CECCEEGGFGEE=,,CFCFFGGD,C,9EFFGGGGGFF7CGGGGGGGGGGDGGGGDFCFFGFGDGG88A=8D?D,,,,ADFDEFFG,@9;:FCFEGGGDEEFD=988DFGG:=EFGGCFFE*C>GGCGGGC8FF+*:656CC<>:++(*7:71<2A6B(90605@4438EE??<DF4)20;145>(144,((*(*<33:?::2:>AGF?BF6>0;67:?E?G:0(4?F<6)
@M04650:207:000000000-C238N:1:1101:14891:11878 2:N:0:19
GGACTACGGGGTTTCTAATCCTGTTTGCTCCCCACGCTTTCGCGCCTCAGTGTCAGTTACAGACCAGAAAGTCGCCTTCGCCACTGGTGTTCCTCCAAATCTCTACGCATTTCACCGCTACACTTGGAATTCCACTTTCCTCTTCTGCACTCAAGTTCCCCAGTTTCCAATGACCCTCCACGGTTGAGCCGTGGGCTTTCACATCAGACTTAAAGAACCACCTGCGCGCGCGTTACGCCCCATAATTCCGGACAACGCTTGCCACCTACGTATTAACGCGGCTGCTGGCCCGTAGTGAGCC
+
CCCCCGGGGGG@FFGGGGGGGGFFFGGGGGGGGGGGGGGGG@@CFG7FGGFCECCFFGGGFFFGGGGGGGGGGGGGCEFGGGGGF=FCCEFFGAFGGGGGGGGGGFEGGGGGGGFGCGGGGDC5?FGGGGGA;AF9EDFGFFFFGGFGGGF:E,C7;DEGDFCDF9DADGGDGGGGG?EGGGGGGGGGC:EECEGGGCFEDFFCFGD4@*::AGC7;BFGFG=35A=BFGF(:C>@B?EG*41:DF2<>)749:F?<01,3(>64;8?B6().<))<<0-39(12)8?B*(241?1(05(4
@M04650:207:000000000-C238N:1:1101:15333:11884 2:N:0:19
GGACTACCCGGGTTTCTAATCCTGTTTGCTCCCCACGCTTTCGCACCTGAGCGTCAGTCTTCGTCCAGGGGGCCGCCTTCGCCACCGGTATTCCTCCAGATCTCTACGCATTTCACCGCTACACCTGGAATTCTACCCCCCTCTACGAGACTCTAGCTTGCCAGTTTCAAATGCAGTTCCCAGGTTGAGCCCGGGGATTTCACATCGGACTTAACAAACCGCCTTCGTGCGCTTTACGCCCAGTAATTCCGATTAACGCTTGCACCCTCCGTATTACCGCGGCTGCTGGCACGGAGGTAGC
+
CCCCCGGGGGGGGGGGGGGGGGGGGGGGGGGGGGGGGGEGGGGC@CCFFFGGGGGGGFGGFGGGGGGGG,@FGGGGGGGGGFGGGFGGGEFGGGGGFFGGGGFFCFGGGGGGGGGFGGG>@FBEDCFG8FFGGGGGDBCGCDEACFG7+@E5D,@FGCCF>FC?FFDFFGGGGGG79=CFGFFCG9CFFGGGEGDGDGDGGF++;F*.3<5=37>7A7FC6C2(,*(04C910CFAF:GGG(4>>FAFGFF02)9<DF;BFFG?GF:0?:64(2.4<>(,44;992222=1E2((-(225)
@M04650:207:000000000-C238N:1:1101:16053:11886 2:N:0:19
GGACTACTGGGGTATCTAATCCTGTTTGCTCCCCACGCTTTCGTGCATGAGCGTCAGTACAGGTCCAGGGGATTGCCTTCGCCATCGGTGTTCCTCCGCATATCTACGCATTTCACTGCTACACGCGGAATTCCATCCCCCTCTACCGTACTCTAGCCATGCAGTCACAAATGCAGTTCCCAGGTTGAGCCCGGGGATTTCACATCTGTCTTACATAACCGCCTGCGCACGCTTTACGCCCAGTAATTCCGCTTAACGCTCGCACCCTACGTATTACCGCTGCTCCTGGCACGTAGTTAGC
+
CCCC@@FGGGGGGGGGGGEGGGGGGGGGGGGGGGGGGGGFGGGGGGGDFFFGGGGGGGGGGGGGGGGGGGGGGGGGGGGGGGGGGGGGGGGGGGGGGGGGGGGGGGGGGGGGGGGGGGGGGGGGGGEGGDFGGGGGGGGFCCEFGFGGGGGFFFGGGGGGGGG8FFFGCFFGGGCEGDCGGDFBFGFFGFGGEC5CC>FGGFGFFGFFCDGG?GGFFEEGFGFF?A:DFC@FFGFEFFECE?FFGC):FF?(4)>>FFB<BFCFGGBF7<B?<E.<CF?>(-03),53>G?F6<:B:E9:A
@M04650:207:000000000-C238N:1:1101:28439:11895 2:N:0:19
GGACTACCCGGGTATCTAATCCTGTTTGCTCCCCACGCTTTCGCACCTGAGCGTCAGTCTTTGTCCAGGGGGCCGCCTTCGCCACCGGTATTCCTCCAGATCTCTCCGCATTTCACCGCTACACCTGGCTTTCTACCCCCCTCTACACTACTCTAGCTTGCCAGTTTCAAATGCAGTTCCCAAGTTAAGCTCGGGGATTTCACATCTGACTTAACAAACCGCCTGCGTGCGCTTTACGCCCAGTAATTCCGATTAACGCTTGCACCCTCCGTCTTACCGCGGCTGCTGGCACGGAGTTAGC
+
CC@CC@FG@+@6@6,C@,EFGF<FGGGGFGCCC,C+@FGG<96@:@:A,;,,C@C,666EC<<CFA@F<,B@:@FCGGG9==?FEFC:F:DFEFC<=,F<=FF@;,BFB6?F?EGE<CEGEEDFFDD8,,:AFG9,@6+6@CCF7,5,,1,=DGCAFGA:FC:77>EGGFG;8B3:<8@;CC2DFF;<@D,A>55C?DFGFFGFF<>+6CFD);:+;8A*.7;0()68?DF;BGFDF0?5*-,,2*:206)(,0*-0491(2*)9@61:09?(*4<G42(((4(-())8=,9?F(,:?>>2
@M04650:207:000000000-C238N:1:1101:9163:11935 2:N:0:19
GGACTACCGGGGTTTCTAATCCTGTTTGCTCCCCATGCTCTCATGCCTCAGCGTCAGTTACAGTCCAGTAAGTCGCCTTCGCCACTGGTGTTCTTCCTAATCTCTACGCATTTCACCGCTACACTAGGAATTCCACTTACCTCTCCTGCACTCTAGTTACACAGTTTTATGTGCTTTCTACAGGTTAAGCCTATATATTTAACACATAACTTATCTAACCGCCTACGCATCCTTTACGCCCAGTTATTCCGAACAACGCTTGCCACCTACGTATTACCGCGGCTGCTGGCACGTAGTTAGC
+
CCCCCGGGGGGGGGGGGGGGGGGGGGGGGGGGGGGGGGFCFFGGGGGGGGGGGGGGGGGGGGGGGGGGGGGGGGGGGGGGGGGGGGGGGFGGGGGFGGGGGFGGGGFGGGGGGGGGGGGGGGGGGFGGGGGGCFGGGGGFGGGFGGGGGGGFFCFFGDFGGGGFGGFFDA9E@GGGGGGFGGFGGGEFFGGGF8EDDFGGGF=FFC7<A7CDEGGGFFGGFGFFFF>B9C>EEFB;F=EGD@=B::5?DF;@@FGFGF9D;1C1:C@81(3=)>6CF73(7,212:0)4C7644:(,3<<6
@M04650:207:000000000-C238N:1:1101:15015:11962 2:N:0:19
GGACTACTAGGGTTTCTAATCCTGTTTGCTCCCCACGCTTTCGCACCTGAGCGTCAGTCTTTGTCCAGGGGGCCGCCTTCGCCACCGGTATTCCTCCAGATCTCTACGCATTTCACCGCTACACCTGGAATTCTACCCCCCTCTACAAGACTCTAGCTGACCAGTTTCAAATGCAGTTCCCAAGTTAAGCTCGGGGATTTCACATCTGACTTAATCAACCGCCTGCGTGCGCTTTACGCCCAGTAATTCCGATTAACGCTTGCACCCTCCGTATTACCGCGGCTGCTGGCACGGAGTTAGC
+
CCCCCGGGGGGGGGGGGGGGGGGGGGGGGGGGGGGGGGGGGGGGGGGGGGGGGGGGGGGGGFGGGGGGGGGGGGG@EGGGGDFGGGGGGGGGGGFGGGGFCGGGGGGGGGGEGGFFGGGGGGGGGGGGGGGGGGGFFGFGGGGFFFFFGGGFGGGGGGGGGGGGGDEGGGCCFCGGGGGGGGDGGGGFFFEGGGGGGGGGGFFFFGCFFGGGFGGFFECGF:6@?FFA6CBFFGFBFBEEG048:CB<DFF00>DF>:186?3<FF???FFBFF?AGC276>;>0(47>C(92(-44E<).
@M04650:207:000000000-C238N:1:1101:15786:12008 2:N:0:19
GGACTACTGGGGTTTCTAAGCCTGTTTGCTCCCCATGCTCTCATGCCTCAGCGTCAGGTACAGTCCAGTAAGTCGCCTTCGCCACTGGTGTTCTTCCTAATCTCTACGCATTTCACCGCTACACTAGGACTTCCACTTACCTCTCCTTCACTCCAGTTACACAGTTTTATGTGCTTTCTACAGGTTAAGCCTATATATTTAACACATAACTTATCTAACCGCCTACGCATCTTTTCCGCCCAGTTATTCCAAACAACGCTTGCCACCTAAGTATTACCGCGGTTGCTGGCACGTATGTAGC
+
-@-A<F@<FAECC:BEEF6,,CEFFGDGGFGGFG,EFGFGGCEGCA<;EFEC@FE:@,E,@EEGGFAECEF@,9C:@@F:C7,BCF,C,BFCFG8FFC9<F<=A@F,F+F?C?F,,:=>>8C9BF8,=,,:EAA@A8E,9@+=D,@BECC,=,9@,9,,@;,@1AFFF,,@,34@EDD8,33@CF,,79D86=A=A==F,=EFFFGG5=6=F8+2+4*;+17@DFA)*)3:*:=8*3)8**:)5++17CF+1*//(1(-/((16+0(,/)6??+))+2/((,(((..)(*(0441.(<)46
@M04650:207:000000000-C238N:1:1101:9537:12009 2:N:0:19
GGACTACAGGGGTATCTAATCCTGTTTGCTCCCCACGCTTTCGCACCTGAGCGTCAGTCTTCGTCCAGGGGGCCGCCTTCGCCACCGGTATTCCTCCAGATCTCTACGCATTTCACCGCTACACCTGGAATTCTACCCCCCTCTACGAGACTCTAGCTTGCCAGTTTCAAATGCAGTTCCCAGGTTGAGCCCGGGGATTTCACATCTGACTTAACAAACCGCCTGCGTGCGCTTTACGCCCATTAATTCCGATTAACGCTTGCACCCTCCGTATTACCGCGGCTTCTGGCACGGAGGTAGC
+
CCCCCGGGGGGGGGGGGGGGGGGGGGGGGGGGGGGGGGGGGGGGGGGGGGGGGGGGGEFGGGGGGGGGGGCFGGGGGGGGGGGGGGGGGGGGGGGGGGGGGGGGGGGGGEGGFGFGGGGGGGGGGGGGGGGFDGGGGGCGGGGFGGGGGGGFGGGFGGG6EF7FGGGGGAFAFGGGGGGGFCF@FFEGGGGGGGGDCDCCCFGFFGFFFGGGFGC7A<G71DF;;F><1<9>9G5>4(2?8(()::))?B@<?DGAG<;???G?GE?(,496(;>AFG<BFBB;(49A<F:C?9(((;)<:
@M04650:207:000000000-C238N:1:1101:7324:12010 2:N:0:19
GGACTACCCGGGTATCTAATCCTGTTTGCTCCCCACGCTTTCGAGCCTCAGCGTCAGTTACAGACCAGAGAGTCGCCTTCGCCACTGGTGTTCCTCCACATATCTACGCATTTCACCGCTACACGTGGAATTCCACTCTCCTCTTCTGCACTCAAGTTCTCCAGTTTCCAATGACCCTCCCCGGTTGAGCCGGGGGCTTTCACATCAGACTTAAAGAACCGCCTGCGCTCGCTTTACGCCCAATAAATCCGGACAACGCTTGCCACCTACGTATTACCGCGGCTGCTGGCACGTAGTTAGC
+
CCCCC<FGGGGGGGGGGGDGGGGGGGGGGGGGGGGGGGGGGGGGGGGGGFGGGGGGGGGGGFGGGGGGGGGGGGFGGGGGGGGGGGGGGGGGGGGGGGGGGGGGGGGGGGGGGGGGGCEGGGGGGGGGFFFGGGGGGGGGGGGFGGGGGGGFGFGGGGGGGGGGFGGGGGGGGGGGGGGGGGGDGEEGGGGGCGDEGGGGGFGFFGC*>FGGFGGGFFGG;C0<(51>>DB9B5><FFGGC1?<CF4AGFB>(;53<12:3(97:?::2?FFBG?2CC293;B9>?B:0C3FFFFB:C<)6
@M04650:207:000000000-C238N:1:1101:11086:12050 2:N:0:19
GGACTACCGGGGTTTCTAATCCTGTTTGCTCCCCACGCTTTCGCACCTGAGCGTCAGTCTTCGTCCAGGGGGCCGCCTTCGCCACCGGTATTCCTCCAGATCTCTACGCATTTCACCGCTACACCTGGAATTCTACCCCCCTCTACGAGACTCAAGCTGACCAGTATCAGATGCAGTTCCCAGGTTGAGCCCGGGGATTTCACATCTGACTTAAAAAACCGCCTACGTGCGCGTTACGCCCAGTAATTCCGATTAACGCTTGCACCCGCTGTATTACCGCGGCTGCTGTCACAGCGTTAGC
+
CCCCCGGGGGGGFGGGGGGGGGGGGGGGGGGGGGGGGGGEGGGGGGGGGGGGGGGGGGGGGGGGGGGGGGEFGGGGGGGGGGGGGGGGGGGGGGGGGGGGGGGGGGGGGGEGGGFFGGGGGGGGGGGGGGGGFFGGGCFGGGGFGGGGGGGBGFGGGGGGGGDCFGD@;FGFFGGFCDGFGGGCCFGGGGGGGGGG3C7CG=CFFGGF?777;CDGFFGC;C60:?65:C9>(:B?DBGGC<??D7<47=F((0>AC:0:,:3>DF:((,(44:<)2::9B699F6)8)+.?))47?*(36
@M04650:207:000000000-C238N:1:1101:17101:12148 2:N:0:19
GGACTACCAGGGTTTCTAATCCTGTTTGCTCCCCACGCTTTCGAGCCTCAGCGTCAGTTACAGACCAGAGAGTCGCCTTCGCCACTGGTGTTCCTCCACATATCTACGCATTTCACCGCTACACGTGGAATTCCACTCTCCTCTTCTGCACTCAAGTTCTCCAGTTTCCAATGACCCTCCCCGGTTGAGCCGGGGGCTTTCACATCAGACTTAAAGAACCGCCTGCGCTCGCTTTACGCCCAATAAATCCGGACAACGCTTGCCCCCTACGTATTACCGCGGCTGCTGCCACGTAGTTAGC
+
CCCCCGGGGGGGGGGGGGGGGGGGGGGGGGGGGGGGGGGGGGCGGGDFGGGGGGGGGGGGGGGGGGGGGGGGGGGGGGGGGGGGGGGGGGGGGGGGGFGGGFGGDGGGGGGGGGGGGGGGGGGGGGGGFFFGGGGGGGFGGGGFGGGGGGGFGGGGGFFFGGGGFDGGGGGGFFGDGGGGGGG7FEGGGGGG>EEGGGGGGFGFCFGF=64=CGG7;=GGFGF;?FFA;GFF<GF>F0>CE0?FGCBFG@7><@::C091-(1(0;9>60::?C?)<C:6((43(3:?):)<28(4:CA26
@M04650:207:000000000-C238N:1:1101:2593:12188 2:N:0:19
GGACTACCCGGGTATCTAATCCTGTTTGCTCCCCACGCTTTCGCACCTGAGCGTCAGTCTTTGTCCAGGGGGCCGCCTTCGCCACCGGTATTCCTCCAGATCTCTACGCATTTCACCGCTACACCTGGAATTCTACCCCCCTCTACAAGACTCTAGCCTGCCAGTTTCGAATGCAGTTCCCAAGTTAAGCCCGGGGATTTCACATCTGACTGAACAAACCGCCTGCGTGCGCTTTACGCCCAGTAATTCCGAATAACGCTTGCACCCTCCGTATTACCGCGGCTGCTGGCACGTAGTTAGC
+
CCCCCGGFGGGGGGGGGGGFGGGGGGGGGGGGGGGGGGGGGGGEDGGG:FCFGGGGGCCC,6EFAFGGGGDGGGGGDGGDGGGGG,@FFGGFFDGGG<:<F8EGGGGGGGGGGGGGGGDDEFC8=DFGGFGCG9;F,3+@EDGBAECC<FFFG9EFDFE:,6<CCFGG>E>8?>EA,2=D?CCF,CCFGG,=E=ED9CFFFFC++;165>F+6>9:;=F53)6;0A>78*329E><=?GGC:?0CF<AGFF(()929?B<?F*)0;-4(464:629<C?0714990:?0::FB:B?FC94)
@M04650:207:000000000-C238N:1:1101:27873:12212 2:N:0:19
GGACTACAGGGGTTTCTAATCCTGTTTGCTCCCCACGCTTTCGCACCTGAGCGTCAGTCTTTGTCCAGGGGGCCGCCTTCGCCACCGGTATTCCTCCAGATCTCTACGCATTTCACCGCTACACCTGGAATTCTACCCCCCTCTACAAGACTCTAGCTGACCAGTTTCAAATGCAGTTCCCAAGTTAAGCTCGGGGATTTCACATCTGACTTAATCAACCGCCTGCGTGCGCTTTACGCCCAGTAATTCCGATTAACGCTTGCACCCTCCGGATTACCGCGGCTGCTGGCACGGAGTTAAC
+
CCCCCGGGGGGGGGGGGGGGGGGGGGGGGGGGGGGGGGGGGGGGGGGFGFGFGGGGGGGGGGGGGGGGGGGGDGGGGGGGGGGGGGGGGGGFGFGGGGGGGG9FDFFGCGFFFGGGGDEGGGGGGGGGGGGGGFGGGFDCEGGFGGGGGGFFGG>9FGGGGGGGGGGGGGGAB;FFFFGGGGGGGGF<<D;FGGGGGGGGGAGFFFGFCGGGFGGFF<FGBDB@;F9B;G9;>5>AFBEE>:?BGGB<FF:2:B5<C<9:BBGDDF:0339(3A3<FFBF>91((2>:0C(A:0;F?G<).
@M04650:207:000000000-C238N:1:1101:22980:12242 2:N:0:19
GGACTACAGGGGTATCTAATCCTGTTTGCTCCCCACGCTTTCGAGCCTCAGCGTCAGTTACAGACCAGAGAGTCGCCTTCGCCACTGGTGTTCCTCCACATATCTACGCATTTCACCGCTACACGCGGAATTCCACTCTCCTCTTCTGCACTCCAGTCTCCCAGTTTCCAATGACCCTCCCCGGTTGAGCCCGGGGCTTTCACACCAGACTTGAGAAACCGCCTGCGCGCGCTTTACCCCCAATAATTCCGGACAACGCTTGCCCCCTACGTATTACCGCGGCTTCTGGCACGTCGTTAGC
+
BCCCCGGAFFGEG@FGG<EGGGGGGGGGGGGGGGGGGGGEFGG<FG:FGFFGGGGE@FGFCF<,CFF<EDCFEGCGGGCFFGGDCFF?FEFEG9DGG8=EGGGGGCFGEEE7EFGGGGGCCGGG@+@FFCGGFF;?,,,8DFGFFDFFFFGFF,@?CF9,,:1?FGGAFG;=C;,@?6C+1@EEFGD8CEC*=CC*)5<<8+B6)21)8DFF)C<<+;9C63417A73()29;E))*)<8C43:F7A5DFF03>):F99:<6<>GGF0?F?,3A?FGG<9019>6(--.0(A?:1(-2(-6
@M04650:207:000000000-C238N:1:1101:4311:12265 2:N:0:19
GGACTACAGGGGTATCTAATCCTGTTTGCTCCCCACGCTTTCGAGCCTCAGCGTCAGTTACAGACCAGAGAGTCGCCTTCGCCACTGGTGTTCCTCCACATATCTACGCATTTCACCGCTACACGTGGAATTCCACTCTCCTCTTCTGCACTCAAGTCTCCCAGTTTCCAATGACCCTCCCCGGTTGAGCCGGGGGCTTTCACATCAGACTTAAGACACCGCCTGCGCTCGCTTTACGCCCAATAAATCCGGACAACGCTTGCCACCTTCGTCTTACCGCGGCTGCTGGCCCGGAGTTAGC
+
CCCCCGGGGGGGGGGGGGAFGGFGGGGGGGGGGGGGGGGGGGGGGGGGGGGGGGGGGGGFGGGGGGGGGGGGGGGGGGGGGGGGGGGGGGEFGGGGGGGGGGGGGGGGGGGGGGGGGGGGGEGGGGGGB5AEGGGGGGFGGGGFFFGGDGGFGFGFEF9EGGGGFFFGGGGGGA=FFFGGGGGGGGG67EFEGCGGGDGGGFC+1;>=3CFGCF7D*;FG@GF;6F6B;C99:EFBFFGG?:(.C>2>FFEB05C299>:<0CB>FF<).3(-;<4FGB9>9BF(32)3C3C0((-3C)44
@M04650:207:000000000-C238N:1:1101:12273:12296 2:N:0:19
GGACTACCAGGGTTTCTAATCCTGTTTGCTCCCCACGCTTTCGAGCCTCAGCGTCAGTTACAGACCAGAGAGTCGCCTTCGCCACTGGTGTTCTTCCACATATCTACGCATTTCACCGCTACACGTGGAATTCCACTCTCCTCTTCTGCACTCAAGTTCTCCAGTTTCCAATGACCCTCCCCGGTTGAGCCGGGGGCTTTCACATCAGACTTAAAGAACCGCCTGCGCTCGCTTTACGCCCAATAAATCCGGACAACGCTTGCCACCTACGTATTACCGCGGCTGCTGGCCCGTAGTTAGC
+
CCCCCGGGGGGGGGGGGGGGGGGGGGFGGGGGGGGGGGGGGGGFFGEFGFGGGGGGGGGGCGGAD<FG,ECFFFGGGGGGGGGGGFGGGGGGGGGEFFFGGGGGGGFGGGGGGGGGGGGGGGGDFFEFFFGGGC,A;FEFFGGF9EF;,@FFG8@E=DDDDDGGGGGGFGGD+;@E?DFGCFEEGGGFGGGGCGDG4CGGGFGCFGGFFGGFE7++::GGBGFF@FFF9D93:GFB46EGGFF:>G>AGF@B:)9(909B6?FF7FB?:BB1)3(<FC011((0(2:>:=(59(,43F<5:
@M04650:207:000000000-C238N:1:1101:27564:12330 2:N:0:19
GGACTACCGGGGTATCTAATCCTGTTTGCTCCCCACGCTTTCGAGCCTCAGCGTCAGTTACAGACCAGAGAGTCGCCTTCGCCACTGGTGTTCCTCCACATATCTACGCATTTCACCGCTACACGTGGAATTCCACTCTCCTCTTCTGCACTCAAGTTCTCCAGTTTCCAATGACCCTCCCCGGTTGAGCCGGGGGCTTTCACATCAGACTTAAAGAACCGCCTGCGCTCGCTTTACGCCCAATAAATCCGGACAACGCTTGCCACCTACGTATTACCGCGGCTGCTGGCACGTAGTTAGC
+
CCCCCGGGGGGGGGGGGGGGGGGGGGGGGGGGGGFGGGGGGGGGGGGGGFGGGGGGGGGGGGGGGGGGGGGGGGGGGGGGGGGGGGGGGGGGGGGGGGGGGGGGGGGGGGGGGGGGGGGGGGGGGEGGFEFGGGGGG?=FGGGFGGGGG:FDGCEGGGGGGGGGGGGGGGGGF9FGGGGGGGGDGDG6CCGGCEDEGGGGGFGF;CFFFGGF3C@7A@GG9D@@:F9>>D9>15:AF(2?E?02CF<:CF>00@D?G>9:B0322A::5>(,)38AGG(9>0692:?B?D:C:44<6F2<>
@M04650:207:000000000-C238N:1:1101:7840:12339 2:N:0:19
GGACTACCGGGGTATCTAATCCTGTTTGCTCCCCACGCTTTCGCACCTGAGCGTCAGTCTTCGTCCAGGGGGCCGCCTTCGCCACCGGTATTCCTCCAGATCTCTACGCATTTCACCGCTACACCTGGAATTCTACCCCCCTCTACGAGACTCTAGCTGACCAGTTTCAAATGCAGTTCCCAAGTTAAGCTCGGGGATTTCACATCTGACTTAACAAACCGCCTGCGTGCGCTTTACGCCCAGTAATTCCGATTAACGCTTGCACCCTCCGTATTACCTCGGCTGCTGGCACGGAGTTCGC
+
CCBCCFGGGGGGGGGGGGGGGGGGGGGGGGGGGGGGGGGGGGGGGGGGGGGGGGGGGGGGGGGDGGGGGGGGGGGGGGGGGGGGGDGGGGGFGGGGFGGGGGGGGGGGEGGGGGGGFGGG@:DFGGGGGGGGGGGGDFGGGGGFGGGG@ECFGGG7CGFGGGGGGGGGGGGGGFGGGGGGGGGGGCGGFG;6=ECEGGGGGFG6AGGF37CF37CFFFGG9GBFFF9>:<999GF>?6EGC6?>=CAAGFFFFDGFGF922:DBGGF:(86?:=79FF).,(:6;6?F4:<68(,(3*)(-
@M04650:207:000000000-C238N:1:1101:10492:12342 2:N:0:19
GGACTACCGGGGTATCTAATCCTGTTTGCTCCCCACGCTTTCGAGCCTCAGCGTCAGTTACAGACCAGAGAGTCGCCTTCGCCACTGGTGTTCCTCCACATATCTACGCATTTCACCGCTACACGTGGAATTCCACTCTCCTCTTCTGCACTCAAGTTCTCCAGTTTCCAATGACCCTCCCCGGTTGAGCCGGGGGCTTTCACATCAGACTTAAAGAACCGCCTGCGCTCGCTTTACGCCCAATAAATCCGGACAACGCTTGCCACCTACGTATTACCGCGGCTGCTGGCACGTAGTTAGC
+
CCCCCGGGGGGGGGGGGGGGGGGGGGGGGGGGGGGGGGGGGGGGGGGGGGGGGGGGGGGGGGGGGGGGGGGGGGEGGGGGGGGGGGGGGGGGGGCFFGGGGGGGGGFGGGGGGGGGGGGGGGGG7EFGCCEGFFGGGGGFGCDFGGGGGFFFGGGGGGGGGGGGFGGGFGGGFGGGGGGGGGGDFGGGGGGGGGDEG7FFGFFCAFGFFGGGFGGGF@FF9C@DFF@>BDB>:F3>FBGGGFB?CF>BGFEBFFG?DB(4:(52*34<B:::?C02+:3;106>(:?BBE(<?:?FBFDA:
@M04650:207:000000000-C238N:1:1101:29308:12348 2:N:0:19
GGACTACACGGGTTTCTAATCCTGTTTGCTCCCCACGCTTTCGAGCCTCAGCGTCAGTTACAGACCAGAGAGTCGCCTTCGCCACTGGTGTTCCTCCACATATCTACGCATTTCACCGCTACACGTGGAATTCCACTCTCCTCTTCTGCACTCAAGTTCTCCAGTTTCCAATGACCCTCCCCGGTTGAGCCGGGGGCTTTCACATCAGACTTAAAGAACCGCCTGCGCTCGCTTTACGCCCAATAAATCCGGACAACGCTTGCCACCTACGTATTACCGCGGCGGCTGGACCTTAGTTAGC
+
CCCC,EFGGGGGGGGGCGGGFGGGGGGGGGGFGGGGGGGGGGGGGGGCGGGGGGGGGFGGGGGGGGGGGGFGFFFGGGGGGGGGGGGGGGGEGGGGFFGGGGGGGGFGDGGGGGEDFECDGEGGFDFGFF?FEFGFDFGGG?DBGF;BEGGFGGGGGGFGFGGG<DGFGGGGGGCFGGFGGGGEFGGGC7DEGGEG4C@8CFFFF4C*0C4DEGGGFFCFFG9@<FFF(80(-C:AFFDGG:((2>6A*6>965D?F>>(,353F6:(58?(4E>A9C,((3((((,(:*(0(-.56:>46
@M04650:207:000000000-C238N:1:1101:4481:12362 2:N:0:19
GGACTACCAGGGTTTCTAATCCTGTTTGCTCCCCACGCTTTCGAGCCTCAGCGTCAGTTACAGACCAGAGAGTCGCCTTCGCCACTGGTGTTCCTCCACATATCTACGCATTTCACCGCTACACGTGGAATTCCACTCTCCTCTTCTGCACTCAAGTTCTCCAGTTTCCAATGACCCTCCCCGGTTGAGCCGTGGGCTTTCACATCAGACTTAAGCAACCACCTTCGCTCGCTTTACGCCCAATAAATCCGGACAACGCTTGGGACCTACGTATTCCCGCGGCTGCTGGCACGTAGTTAGC
+
CCCCCGGGGGGDGGGGGGGGGGGGGGGGGGGGGGGGGGGGGGGGGGGGGGGFGGGGGGGGGGGGGGGGGGGGGGGGGGDGGGGGGGGGGGGGGGGGGGGGGFFGGGGGGGGGGGGGGGGG7FDGGGGGGGGGGGF9BE=EFGFDFFGGFCFFG?=EFA;;CGGGGFFFFGGGGGFGG=DEGGDCEGDF?DFG4CGDFGFFCFG6:?8A3CGGFGG+A4FC)167)1(?=D29@=A3@(;FC;28DF)6CFF07BC24(43(3329@<:7??:?G:)204;>(((,(4,(A7FB1(.-<<><
@M04650:207:000000000-C238N:1:1101:27117:12375 2:N:0:19
GGACTACCGGGGTTTCTAATCCTGTTTGCTCCCCACGCTTTCGCACCTGAGCGTCAGTCTTTGTCCAGGGGGCCGCCTTCGCCACTGGTGTTCCTCCACATATCTACGCATTTCACCGCTACACATGGAATTCCACTCTCCTCTTCTGCACTCAAGTCTCCCAGTTTCCAATGACCCTCCCCGGTTAAGCCGGGGGCTTTCACATCAGACTTAAGAAACCGCCTGCGCTCGCTTTACGCCCAATAAATCCGGACAACGCTTGCCACCTACGTATTACCGCGGCTGCTGGCACGTAGTTAGC
+
CCCCCGGGGGGGGGGGGGGGGGGGGGGGGGGGGGGGGG7FGGGGGGGGGGGGGGGGGFFF<FGFGGGGG:CFGGGGGGGGGGGGGGGGGGGGGGGGGGGGG?FGGGGGGDGDGGGGGGGGGGGGDFGGGGGGGGCGGGFGGGGFAFGGGCGFG8EGCFGGCFGGFGGGGGGGGAEFFGGDGEGGGGGCGGGG5CG*9CG?C=FF=FFAEGGDE:F+63CFFGFF:>FFFGFFFFFAFFGGG?:7<FBBGFFB:DD0D>96?FGF7FB:(:<:B?:9FFFF91;BF:::?GFG:61?BG>2:
@M04650:207:000000000-C238N:1:1101:19189:12384 2:N:0:19
GGACTACAGGGGTTTCTAATCCTGTTTGCTCCCCACGCTTTCGCACCTGAGCGTCAGTCTTTGTCCAGGGGGCCGCCTTCGCCACCGGTATTCCTCCAGATCTCTACGCATTTCACCGCTACACCTGGAATTCTACCCCCCTCTACAAGACTCTAGACCGACAGTTTCGGATGCAGTTCCTGAGTTGAGCTCAGGGATTTCACAACCGACTTATCGGCCCGCCTACGCGCGCTTTACGCCCAGTAATTCCGAGCAACGTTAGCACCCTCTGTCTTACCGCGGCTGCTGGCACAGAGTTAGC
+
CCCCCGGGGGEGGGGGGGGGGGGGGGGGGGGGGGGGGGGGGGEGGGEGGGGGGGGGGGGGGGGGGGGGGGGDGGGGGGGGGGGGGDGCGGGGFGFGGGGGGGGGGGFFCGGGGGGGGGGGGGGCFGGGGGGGGGGGFCFGGGGFFGGCCFF?8@FDCGGGC:EGGGGGGCECCDA9CFCFF;BFG@FGGDCFDFFG<CGFCF9AFGD80>CD3:F3>@5963(81)459D019=FFF1*2?08:F:><*9023:C:5-(,((26CFB?F??4AGAFGG:>2>B;((54.21<1(3(.+))-
@M04650:207:000000000-C238N:1:1101:22636:12393 2:N:0:19
GGACTACCGGGGTTTCTAATCCTGTTTGCTCCCCACGCTTTCGCACCTGAGCGTCAGTCTTCGTCCAGGGGGCCGCCTTCGCCACCGGTATTCCTCCAGATCTCTACGCATTTCACCGCTACACCTGGAATTCTACCCCCCTCTACGAGACTCAAGCTGACCAGTATCAGATGCAGTTCCCAGGTTGAGCCCGGGGATTTCACATCTGACTTAATCAACCGCCTGCGTGCGCTTTACGCCCAGTAATTCCGATTAACGCTTGCACCCTCCGTATTACCGCGGCTGCTGGCACGGAGTTAGC
+
CCCCCGGGGGGGFGGGGGGGGGGGGGGGGGGGGGGGGGGGGGGGGGGGGGGGGGGGGGGGGGGGGGGGGGGGGGGGGGGGGGGGGGGGGGGGGFGGGFGGGGGGGGGGGGCGGGGGGGGGGGGGGGGFGGGGGGGGGGCGGGGFGGGGEGGFGGGFGDC?FGGGGGGFFGGGGGGGGGGGGGGGGGGGGGGGGGGGGGFGGFGFFFF66FFF3DCFFFGGFG>??FFFFG6>6CF2=?EEGBBF=CA<GFFB:EGFGB;?60DBGF??6:9??C?>GC:BFFFF9B:2:E7?:99;?GBB:
@M04650:207:000000000-C238N:1:1101:6134:12401 2:N:0:19
GGACTACAGGGGTATCTAATCCTGTTTGCTCCCCTTGCTTTCGCGCCTCAGCGTCAGGAATAAACTAGAAAAGCGCCTTCGCCACCGGTGTTCTTCCACATATCTACGCATTTCACCGCTACACGTGGAATTCCCTTTTCTCCGTCTATCCTCTAGATAGATAGTATTAGTTGCTTTTTCGAAGTTGAGCTTCGAGATTTAACAACTAACTTACCTTTCCGCCTACACGCCCTTTACGCCCAATAAATCCGATTAACGCTAGCACCCTCCGTATTACCGCAGCTGCTGGCACGGAGTTAGC
+
CCCCCGGGFGGGGGGGGGGGGGGGGGGGGGGGGGGGGGGGGGGGGGGGGGGGGGGGGGEGG@FGGGGGCGGGFGGGGEGGGGGGGGGGGGGGGGGGGFGGGGGG;FFGGGGGGGGGGGGGGGGGGGGGGGGGGG9BDGFAFGGFGGGG9EGFG,,,CFDGDGGGGGGGGGGGFGGGFGFGCG?>FGGGCFCF:+@?*@CCFFGFFGGF55DGEFFGFFGGDGA95*(A=GBBFGFFFFGGGF@D47;EFFD<7>5CG;>?8;FACFF:1?>6:C?FGG:>6>(,5>?3?GFG?>9>?CA9<
@M04650:207:000000000-C238N:1:1101:11522:12406 2:N:0:19
GGACTACTAGGGTTTCTAATCCTGTTTGCTCCCCACGCTTTCGAGCCTCAGCGTCAGTTACAGACCAGAGAGTCGCCTTCGCCACTGGTGTTCCTCCACATATCTACGCATTTCACCGCTACACGTGGAATTCCACTCTCCTCTTCTGCACTCAAGTTCTCCAGTTTCCAATGACCCTCCCCGGTTGAGCCGGGGGCTTTCACATCAGACTTAAAGAACCGCCTGCGCTCGCTTTACGCCCAATAAATCCGGACAACGCTTGCCACCTACGTATTACCGCGGCTGCTGGCACGTACTTAGC
+
CCCCCGGGGGGGGGGGGGGGGGGGGGGGGGGGGGGGGGGGGGGFGGGGGGGGGGGGGGGGGGGGGGGGGGGGGG@FGGGGGGGGGGGDGGGGGGGGGGGGGGGGGFGGGGGGGGGGGGGGGG?F>GGDFDFGGGGGGGGGGGGFGGGGGFGFGEGFFFGFDGCGGGGGGFCGGFGGGGGGGGGCFG>C6DGGD5EECDDGGFGFFGGF=FGGCGCGF;FGBGFF?FFFFG6@?CF>FFGGG?0<D>26DFB0(7D:G9>F::GF*C670,144E?AFD0>>FF99:0.45(<(,.(3<).6
@M04650:207:000000000-C238N:1:1101:7228:12421 2:N:0:19
GGACTACAGGGGTTTCTAATCCTGTTTGCTCCCCACGCTTTCGCACCTGAGCGTCAGTCTTTGTCCAGGGGGCCGCCTTCGCCACCGGTATTCCTCCAGATATCTACGCATTTCACCGCTACACCTGGAATTCTACCCCCCTCTACAAGACTCTAGCTTGCCAGTTTCAAATGCAGTTCCCAAGTTAAGCTCGGGGATTTCACATCTGACTTAACAAACCGCCTGCGTGCGCGTTACGCCCAGTAATTCCGATTAACGCTTGCACCCTCCGTATTACCGCGGCTGCTGGCACGGAGTTAGC
+
CCCCCGGFFFGGGFGGGGGGGG<FGGGGGGGGGGGGGGGGGGGECGGGDFGGGGGGGGC,9,CCFFGGDGGGG+FGGGGGGGGG,FFGG+DFGGEFG8F,F,EFFGGGFGGGGGGGCGEGDGGGE@E<CFAFG9EFAFFGGGGF8D,9,@DBGGCEFFG,@CCCE,7@EEGGGGFFCCGGGG,DFGGGGG,<*;*=7CFGGFGFFGGFEGGGE=+;A@GG0D;DDF@5;340(:>0@?GGG03:GF29>@F6(0C4>?FF((97DG:2:B134A7)<D<BFFFFB32::E(<4(47464>A
@M04650:207:000000000-C238N:1:1101:10993:12447 2:N:0:19
GGACTACCAGGGTATCTAATCCTGTTTGCTCCCCACGCTTTCGCACCTGAGCGTCAGTCTTTGTCCAGGGGGCCGCCTTCGCCACCGGTATTCCTCCAGATCTCTACGCATTTCACCGCTACACCTGGAATTCTACCCCCCTCTACAAGACTCTAGCTTGCCAGTTTCAAATGCAGTTCCCAAGTTAAGCTCGGGGATTTCACATCTGACTTAACAAACCGCCTGCGTGCGCTTTACGCCCAGTAATTCCGATTAACGCTTGCACCCTCCGTATTACCGCGGCTGCTGGCACGGAGTTCGC
+
CCCCCGGGGGGGGGGGGGGDGGGGGGGGGGGGGGGGGGGGFGGFEGGGGGGGGGGGG<FGGGFGGFGGFGGGGGGGGGGGGGGGGFGGGGGGGGFGGFG9FGGGFGFGGGDGGFGGGGGGGGGFGGGGGGGFGGGGFFGGGGGFGGGGFDCFGCB@FFGGFFGG<FFGFEGFFADEFGGGGDCFGFGGFGDF??GGGGFCC8BFAGGA<GG81=FGF;F*37>DDFB5;D;B@G>AFFGGG?B?G74<GFFF::DBF09:0:<37CBB<B>F1@7AGD:32211(:2)8C??09(48C43-
@M04650:207:000000000-C238N:1:1101:14630:12449 2:N:0:19
GGACTACCGGGGTTTCTAATCCTGTTTGCTCCCCACGCTTTCGTGCATGAGCGTCAGTACAGGTCCAGGGGATTGCCTTCTCCATCGGTGTTCCTCCTCATATCTACGCATTTCACTGCTACACGCGGAATTCCATCCCCCTCTACCGTACTCTAGCCATGCAGTCTCAACTGCAGTTCCCAAGTTAATCCCGGCGCTTTCACATCTGACTTAACAAACCTCCTCCGTTCGCTTTACGCCCAGTACTTCCGATTAACGCTTGCCCCCTCCGTATTACCGCGGCTGCTTGCACGTATTTCCC
+
---AC<CC@:77CFFGGA<FFGG@FGGGDEFEGGFGCFGGGG@E,@,C,,;C+@@@,C,C,,CCC@,C,,+@@B4CEFGG,C<CFFF7F,BCFE=,E,A<E,@EEAF7=7FGGG9E<,@@,B,B+4++++:AEG,5=84ACDGF,8D+==>DD9,,@=,@,3,7@B,@,,,87<,,5<@AC,,,@;,,,5,2*4***3>;C+;+40:+*8?DC+;+4(4?(C1@(0(2);(4;FF<A18:*,(/**66C78((07)2((-3(7(2827?19?08:4<7(,33(2(24))1)3(.().<)).
@M04650:207:000000000-C238N:1:1101:28973:12484 2:N:0:19
GGACTACCCGGGTTTCTAATCCTGTTTGCTCCCCACGCTTTCGAGCCTCAGCGTCAGTTACAGACCAGAGAGTCGCCTTCGCCACTGGTGTTCCTCCACATATCTACGCATTTCACCGCTACACGTGGAATTCCACTCTCCTCTTCTGCACTCAAGTCTCCCAGTTTCCAATGCACACAATGGTTGAGCCACTGCCTTTTACATCAGACTTAAGAAACCACCTGCGCTCGCTTTACGCCCAATAAATCCGGACAACGCTTGGGACCTACGTATTACCGCGGCTGCTGGCACGTAGTTAGCC
+
CCCCCGGGGGGGGGGGGGGGGGGGGGGGGGGGGGFGGGGGGGGGGGGGGGGGGGGGGEFGGGAGGGGGGGGGGGGGGGGGGGGGGGGGGGGGGGGGGGGGGGGGGGGGGGGGGGGGGGGGGD9D7EFGF5EFFGGGGFFGGGGFGGGGGGGFGGFGGG9FGGGGGGEFGGGGGGGGGGG?FGGFFGFGGFC@FCDGGGCF7CAFFGGFEFC+>CFF9>@>BGBEBABEDGBF==6C8=CGG;=);CCFGF);BA47D3?24,1(C?:2:?:):<<BF*346>9(3>D:BC?E?(,4AC2<:
@M04650:207:000000000-C238N:1:1101:19479:12508 2:N:0:19
GGACTACCAGGGTATCTAATCCTGTTTGCTCCCCACGCTTTCGCACCTGAGCGTCAGTCTTTGTCCAGGGGGCCGCCTTCGCCACCGGTATTCCTCCAGATCTCTACGCATTTCACCGCTACACCTGGAATTCTACCCCCCTCTACAAGACTCTAGCCTGCCAGTTTCGAATGCAGTTCCCAGGTTGAGCCCGGGGATTTCACATCCGACTTGACAGACCGCCTGCGTGCGCTTTACGCCCAGTAATTCCGATTAACGCTTGCACCCTCCGTATTACCGCGGCTGCTGGCACGGAGTTAGC
+
CCCCCGEGGGGGGGGGGGGGGGGGGGGGGGGGGGGGGGGGGGGGGGGGGGGGGGGGGGGGGGGGGGGGGGGGGGGGGGGGGGGGGGGGGGGGGFGGGGGGFGGGGGGGDFDGGGGGGGGGGGGGGGGGGGGGGGGGGGGGGGGFGGGGGGGFGFGGGGGGGGGGGGGGGGGGGGGGFGGGGGGGGGGGGCGGGGGGD<FGGFGFFGGFFGGCEGGGFFGGFG9;@FFB0DFFFGFFFFGGGFBFGGFAGFF?<7<AGFB604<?GGFFFFFFFCFFGGF90((3-18??E:C?B>>?GFFD
@M04650:207:000000000-C238N:1:1101:26415:12542 2:N:0:19
GGACTACTCGGGTTTCTAATCCTGTTTGCTCCCCACGCTTTCGTGCATGAGCGTCAGTGTTATCCCAGGGGGCTGCCTTCGCCATCGGTATTCCTCCACATCTCTACGCATTTCACTGCTACACGTGGAATTCTACCCCCCTCTGACACACTCTAGCCGTGCAGTCACCAATGCAATTCCCAGGTTAAGCCCGGGGATTTCACATCGGTCTTGCACAACCGCCTGCGCACGCTTTACGCCCAGTAATTCCGATTAACGCTTGGACCCTACGTATTACCGCGGCTGCTGGCACGTAGTTAGC
+
CCCCCGGGGGGGGGGGGGGGGGGGGGGGGGGGEGGGGGGGGGGGCFDFGFGGGGGGGGGGGGGGFGGGFGGGGGGGGGGF<FGG7FGGGGGCFDGGGGGGGGGGGGGGGGGEGGGGFGECDEGGCE@GGGGGGGGGDGCGGGGFGGGGGGGFGGG8FGGE+>?=FGGGGGGGGGFFFFCDGAEGGGGG7FGFGG>EDGGGGFFFFGGF@C?1>C?FFFGDBGFF@F>>>GFFFGF>FBGEGF?2C>9AG=F:?EGFGB>?1<<>GG?F??F?BGF>EC?FF9;B0,05:5,<?:(4:CDFF
@M04650:207:000000000-C238N:1:1101:13859:12578 2:N:0:19
GGACTACCCGGGTTTCTAATCCTGTTTGCTCCCCACGCTTTCGCACCTGAGCGTCAGTCTTTGTCCAGGGGGCCGCCTTCGCCACCGGTATTCCTCCAGATCTCTACGCATTTCACCGCTACACCTGGAATTCTACCCCCCTCTACAAGACTCTAGCTGACCAGTTTCAAATGCAGTTCCCAAGTTAAGCTCGGGGATTTCACATCTGACTTAATCAACCGCCTGCGTGCGCTTTACGCCCAGTAATTCCGATTAACGCTTGCACCCTCCGTATTACCGCGGCTGCTGGCACGGAGTTAGC
+
CCCCCGGGGGGGGGGGGGGGGGGGGGGGGGGGGGGGGGGGGGGGGGGGFGGGGGGGGGGGGFGGGGGGGGGGGGGGGGGGGGGGGGGGGGGGGGGGGGGGGGGGGGGGGGGGGGGGGGEGGGGGGGGGGGGGGGGGGGGGGGGFGGCFGGGFGGCFGGGFGGGGGGGGGFGGGGGCFGGGGGGGGGGGGGFFGGGGDGGGGFGFFGGFFGGGFGGDFEGGFGFFFFFE?G>FBCF>FFGDEFFB7CA>GFF?:3<>F6BFFFGFGGFFBB><0E?>FG<F>FF>BFFF?C(<:>F0,C4A<
@M04650:207:000000000-C238N:1:1101:6563:12598 2:N:0:19
GGACTACACGGGTTTCTAATCCTGTTTGCTCCCCACGCTTTCGCACCTGAGCGTCAGTCTTTGTCCAGGGGGCCGCCTTCGCCACCGGTATTCCTCCAGATCTCTACGCATTTCACCGCTACACCTGGAATTCTACCCCCCTCTACAAGACTCTAGCTTGCCAGTTTCAAATGCAGTTCCCAAGTTAAGCTCGGGGATTTCACATCTGACTTAACAAACCGCCTGCGTGCGCTTTACGCCCAGTAATTCCGATTAACGCTTGCACCCTCCGTATTACCCCGGCTGCTGGCACGGAGTTAGC
+
CCCCCGGGGGGGGGGGGFGGGGGGGGGGGGGGGGGEEDFGGGGGGGGGGGFGGGGGGGGGGGGGDGGGGGGGGGGGEGGGGGGGGGGGGGGGGGGGGGGGGGGGGGGGGGGGGGGGGGDDGGGGF,DFFFFCFGDFEFGGGGGFGGGGGGGFFB;EGGGGGFCF@EGGGGGGGGGGGFGGGGGGGGGGGG;FEGGGGG7?FFFCFGGFCGDCCFGDFFGG>GFFFF08?<;>FGF9F?EGE?60CC9AFF??()C<G:>??FGBFE?8::>?6E?BGC(4;F>9;?)4:G:F<929?:A4:
@M04650:207:000000000-C238N:1:1101:8552:12609 2:N:0:19
GGACTACCAGGGTATCTAATCCTGTTTGCTCCCCACGCTTTCGCACCTGAGCGTCAGTCTTTGTCCAGGGGGCCGCCTTCGCCACCGGTATTCCTCCAGATCTCTACGCATTTCACCGCTACACCTGGAATTCTACCCCCCTCTACAAGACTCTAGCTTGCCAGTTTCGAATGCAGTTCCCAGGTTGAGCCCGGGGATTTCACATCCGACTTGACAGACCGCCTGCGTGCGCTTTACGCCCAGTAATTCCGATTAACGCTTGCACCCTCCGTATTACCGCGGCTGCTGGCCCGGAGTTAGC
+
CCCCCGGFGGGGGGGGGGGGGGGGGGGGGGGGGGFEEGGGGGGGGGGGGGGGGGGGGGGGGGGGGGGGGGGFGFGGGGGGGGGGGGGGGGGGGGGGGGGGGGGGGGGGGGGGGGGGGGGGGGGGGGGGGGGGGGGGCGGGGGGFGGGGFGGFGGGGG7EGGGGGGGGGGGGGGGGFGGGFGEFFGGCECF7CGGCE4DFGGFGFFDDBFDGGFGGGAFGGFG>FF:0)(/4(3:>AFFGGGFFB7*4<F@FBFBGAG:>BF?DBGD<???018G?FFGBB6;B1,8?F0E(:24,7BG<6:
@M04650:207:000000000-C238N:1:1101:14230:12624 2:N:0:19
GGACTACTAGGGTTTCTAATCCTGTTTGCTCCCCACGCTTTCGAGCCTCAGTGTCAGTTACAGGCCAGAGAGCCGCTTTCGCCTCCGGTGTTCCTCCATATATCTACGCATTTCACCGCTACACTTGGAATTCCACTCTCCTCTCCTGCACTCAAGTCTCCCAGTTTCCAATGCACACAATGGTTGAGCCACTGCCTTTTACATCAGCCTTAAGAAACCACCTTCCCTCGCTTTACTCCCAATAAATCCGGACAACCCTTTGGACCTACTTATTTCCGCGGCTTCTGTCCCCTAGTTTGCC
+
-<<CC8FGF9<8CFFGGGEGGGG<FGGFGGGGGGGGGEGGGGC@CFGGG?F@<FFACFFFF9E8CC8C@8,C@@FFCFGGFEGEG86:C7FFGGGGGGGGGAFFGCG@F7FFFC,AF+CDBECF,9ADF<FFGG9FDGFGGGGFGFGGD8EFG,8@AA,@=F,,D>DDDA,DFFCE,D66=:,CF+,6@8,;@6<EDFGG7C,?<+3*50:**5++31:5=7<):*)+)/--:C+9+88A,(0)*+9/9))(,)78*/(6)7*(;<;)6).)1@)9<*(((43-8<9)6?4*4(..-+)57
@M04650:207:000000000-C238N:1:1101:12343:12627 2:N:0:19
GGACTACTGGGGTTTCTAATCCTGTTTGCTCCCCACGCTTTCGCACCTGAGCGTCAGTCTTCGTCCAGGGGGCCGCCTTCGCCACCGGTATTCCTCCAGATCTCTACGCATTTCACCGCTACACCTGGAATTCTACCCCCCTCTACGAGACTCTAGCTTGCCAGTTTCAAATGCAGTTCCCAGGTTGAGCCCGGGGATTTCACATCTGACTTAACAAACCGCCTGCGTGCGCTTTACGCCCAGTAATTCCGATTAACGCTTGCACCCTCCGTATTACCGCGGCTGCTGGCACGGAGTTAGC
+
C@CCCFGGGGGGFGGGGGGGGGGGGGGGGGGGGGGGGGGGGGGGGGGGGGGGGGGGGGGGGGGGGGGGGGGGGGGGGGGGGGGEGFFGGGGGGGGGGGGGGGGGGGGGGGGGGGGGGGGGGGGGGGGFFFGGGGGFFFGGGGGFEFGDGDGFGGG7DGGGGFGFGGGGFGGGGGGGGGFGGC6EGGF6?FGGDGGGGGGGFFGFFGGFFGFGEDG7;<G3>C;D<FFFFG0>0EFDF:CED(44C746:@F(8)*6C:;::?GFGGF<BF><FE?AG73019>>9:?40=79:(40:FBA:
@M04650:207:000000000-C238N:1:1101:14632:12648 2:N:0:19
GGACTACTGGGGTTTCTAATCCTGTTTGCTCCCCACGCTTTCGCACCTGAGCGTCAGTCTTCGTCCAGGGGGCCGCCTTCGCCACCGGTATTCCTCCATATCTCTACGCATTTCACCTCTACACCTGGCATTCTACCCCCCTCTACGACACTCTAGCTTGCCAGTTTCAAATGCAGTTCCCAGGTTGAGCCCGGTGCTTTCCCATCTGACTTAATCAACCGCCTGCTTTCGCTTTCCCCCCCTTATTTCCGCTTAACTCTTGCCCCCTCCGTATTACCGCTGCTGCTTGCCCGTAGTTCGC
+
---AA8FF@<@EGGEFG9<FFFG-EFG@FFGFFG8CEFGGGG:@:FFG:,,C7CF7,C@F@EDGGF,:,,++@@7@FFGGD@B7=B:@C+BDFGGFG,,,:EFEG9FD@+CFFG9DF,@D9FDE:F<8,,:EFA;FE8@CEDGF8>++++@AFC,,@;3,+>,4@D=E,5,7+>,,@7:<@,,*7>,,,,2;***4);CAF+6*+;B:*;>F)+3::)3;(76?(;(;);(3;FF29)2:8,(.**.-29)(-)*)2).6<)0(2;(,--(4(24)3*((((,23,.5)/(0((((-3),,
@M04650:207:000000000-C238N:1:1101:15442:12656 2:N:0:19
GGACTACTCGGGTTTCTAATCCTGTTTGCTCCCCACGCTTTCGCACCTGAGCGTCAGTCTTTGTCCAGGGGGCCGCCTTCGCCACCGGTATTCCTCCAGATCTCTACGCATTTCACCGCTACACCTGGAATTCTACCCCCCTCTACAAGACTCTAGCCTGCCAGTTTCGAATGCAGTTCCCAGGTTGCGCCCGGGGATTTCACATCCGACTTGACAGACCGCCTGCGTGCGCTTTACGCCCAGTAATTCCGATTAACGCTTGCACCCTCCGGATTACCGCGGCTGCTGGCACGGAGTTAGC
+
-A8CCFGFFGGCGGGGGCGFGGGGGFEFFFEGGGDFGGGGGGEGEGGGGFFGEGGGGGGGGFFGGGDFGCCFGCEEGG:FFGEEGGGCGGGGGFFF8FECFGCE;AFFDCFGGGGGGEEGGGGGGFG8B>FGGGGGAFGGGGGFGGGGD?DFGEE7D?EGCF?<FFFGC@8DFGCFFGGGGFCFGGG,=7EGEE8E48F6;CF68;F);D53);8:A;GG059?<F>E<GFFF5>976GGG0:4::<6CF71(732*,7?6?*)2;8?:B(((2,5FD(1-760-4:>>G0F0((((2)66
@M04650:207:000000000-C238N:1:1101:26257:12695 2:N:0:19
GGACTACTCGGGTTTCTAATCCTGTTTGCTCCCCACGCTTTCGAGCCTCAGCGTCAGTTACAGACCAGAGAGTCGCCTTCGCCACTGGTGTTCCTCCACATATCTACGCATTTCACCGCTACACGTGGAATTCCACTCTCCTCTTCTGCACTCAAGTTCTCCAGTTTCCAATGACCCTCCCCGGTTGAGCCGGGGGCTTTCACATCAGACTTAAAGAACCGCCTGCGCTCGCTTTACGCCCAATAAATCCGGACAACGCTTGCCACCTACGTATTACCGCGGCTGCTGGCACGTAGTTAGC
+
CCCCCGGGGGGGGGGGGGGGGGGGGGGGGGGGGGGGGGGGGGGGGGGGGGGGGGGGGGGGGGGGGGGGGGGGGGGGGGGGGGGGGGGGGGGGGGGGGGGGGGGGGGGGGGGGGGGGGGGGGGGGDGGGFFGGGGGGGGGFGGDFCFGGGGGFGGGGGGGDFGGGGGGGGGGGGGGGGGGGGGGGGGGFGGGGGGGGGGGGGFGFAFDAEGGDCGGGFFGGFGFFFF939D6><CFAFBEEC<BFCGFFGFFF?FGFG>;B<BG0*C??BBF?7?:BGG6>;F977(5:0:1E?81<BGFB<
@M04650:207:000000000-C238N:1:1101:23143:12730 2:N:0:19
GGACTACCGGGGTTTCTAATCCTGTTTGCTCCCCACGCTTTCGAGCCTCAGCGTCAGTTACAGACCAGAGAGTCGCCTTCGCCACTGGTGTTCCTCCACATATCTACGCATTTCACCGCTACACGTGGAATTCCACTCTCCTCTTCTGCACTCAAGTTCTCCAGTTTCCAATGACCCTCCCCGGTTGAGCCGGGGGCTTTCACATCAGACTTAAAGAACCGCCTGCGCTCGCTTTACGCCCACTAAATCCGGACAACGCTTGCCACCTACGTATTACCGCGGCTGCTGGCACGTAGTTAGC
+
CCCCCGGGGGGGGGGGGGGGGGGGGGGGGFGGGGGGGGGGGGGFGGGGGGGGGGGGGGGGGGGGGGGGGGGGGGGGGGGGGGGGGGGGGGGDEGGGGGGGGGGGGGGGFDFGGGGGGGGGEGGGGGGGCFFGGGGGGGGGGGGFGGGGFGGFGG=FGGGGGGFFGGGGGGCGFGGGGGGGGGGCGEEGGGGGGGGGD<CFGFGFFGGFFGGGEG:FFFGGBGFFFFFF0D>>BC:AF?EEGB0<DG:<G4)4177:FFFB?FGBFG?:>:12>F,4CGB9;F26(3:3:5:98(4::GA).
@M04650:207:000000000-C238N:1:1101:14758:12737 2:N:0:19
GGACTACAAGGGTTTCTAATCCTGTTTGCTCCCCACGCTTTCGCACCTCAGCGTCAGTAATGGTCCAGTGAGCCGCCTTCGCCACTGGTGTTCCTCCGAATATCTACGAATTTCACCTCTACACTCGGAATTCCACTCACCTCTACCATACTCAAGACTTCCAGTATCAAAGGCAGTTCCGGGGTTGAGCCCCGGGATTTCACCCCTGACTTAAAAGTCCGCCTACGTGCGCTTTACTCCCATTAAATCCGAACAACGCTCGCCCCCTTCGTATTACCGCGGCTGCTGTCACGAATTTCGC
+
-6-AB,F<@DFGGGGGGDCGGGG-EFGGFGGGGGGGGGGGGGCGCGGGGF8FBFGFEGCCFFGGGGFGGFC9CFCGGGGGDEGDEGA<F<FEGFGGGG7:F?EGGEGD7FFFGG9FGGGGFGFGFGFCC:FECF9BEGCG@FGFFFGGGFGFG98E=@BDFGFDF9EFF99EG@?EEFEF6B+BFG+@,8DCC98>C9FFG6CBFDC*4?GF*7:+40,=2DDD(6(;(9(2:EF)@)B<F8)7++)9:A53(770<>9?((96<C>>:2:8(A>)AC09;617218).<4C4(-(-:-.2
@M04650:207:000000000-C238N:1:1101:27150:12741 2:N:0:19
GGACTACCGGGGTTTCTAATCCTGTTCGCTCCCCACGCTTTCGCTCCTCAGCGTCAGTTACTGCCCAGAGACCCGCCTTCGCCACCGGTGTTCCTCCTGATATCTGCGCATTCCACCGCTACACCAGGAATTCCAGTCTCCCCTGCAGTACTCCAGTCTGCCCGTATCGCCCGCACGCTCACAGTTAAGCCGTGAGATTTCACGAACAACGCGACAAACCACCTACGAGCTCTTTACGCCCAGTTATTCCGAACAACGCTTGCCACCTACGTATTACCGCGGCTGCTGGCACGTAGTTAGC
+
CCCCCGGGGGGGGGGGGGGGGGGGGFGGGGGGGGGGGGGGGGGGGGGGGGGGGGGGGGGGGGGGFFGGGFFGGGGGGGGGGGGGGGGGGGGGGGGGGGGGGGGGGGGGGGGGGGGGGGGGGGGGGGGGGGGGGGGGFGGGGGGFGGGGGCGFGFGGGGGGFGGGGGGGGDGGGGGEGGCGCA?FACFG:EFG=C*=FGEFFAD6):D:@C8D0<D:D?GG<F?:?:27:D(399FFF:GGG:?77C26CF<<BF<BGFF?:BGFGG??70:1>::9CFB9;96(1:>?:G0A0(.(40)66
@M04650:207:000000000-C238N:1:1101:13058:12776 2:N:0:19
GGACTACAGGGGTATCTAATCCTGTTTGCTCCCCACGCTTTCGCACCTGAGCGTCAGTCTTTGTCCAGGGGGCCGCCTTCGCCACCGGTATTCCTCCAGATCTCTACGCATTTCACCGCTACACCTGGAATTCTACCCCCCTCTACAAGACTCTAGCTTGCCAGTTTCAAATGCAGTTCCCAAGTTAAGCTCGGGGATTTCACATCTGACTTAACAAACCGCCTGCGTGCGCTTTACGCCCAGTAATTCCGATTAACGCTTGCACCCTCCGTATTACCGCGGCTGCTGGCCCGGAGTTAGC
+
CCCCCGGGGGGGGGGGGGGGGGGGGGGGGGGGGGGGGGGGGGGGGGGFFGGGGGGGGGGGGGGGGGGGGGGGGGGGGGGGGGGGGGGGGGGGGGFGGGGGGGGGGGGGGGGGGGGGGGGGGGGGGGGGGGGGGGGGGGGGGGC?FGFFGFGFGGGGGGGGGGGGEGGAFGGGGFGGGGGGGGGFGGGGGGFEGCEC4CGCCFGFFFFFFGCF;FFGFFGGFGBDDF6>@D991=@AFBCCE:?FCCABFFF??EGA7:>B08<2CFB?B:4?<G0:FC?BB016>BF?F5(:90344F.).
@M04650:207:000000000-C238N:1:1101:23632:12816 2:N:0:19
GGACTACCCGGGTATCTAATCCTGTTCGCTCCCCACGCTTTCGCTCCTCAGCGTCAGTATCGGCCCAGAGACCCGCCTTCGCCACCGGTGTTCCTCCTGATATCTGCGCATTTCACCGCTACACCAGGAATTCCAGTCTCCCCTGCCGAACTCTAGCCTGCCCGTATCGACTGCAAGCTCGGAGTTGAGCCCCGAGTTTTCACAGCCGACGCGACAGACCGCCTACGAGCTCTTTACGCCCAATAATTCCGGACAACGCTTGCACCCTACGTATTACCGCGGCTGCTGGCACGTAGTTGGC
+
BC@CCGGGGGGGGGGGGGGGGGGGGGGGGGGGGGGGGGGGGGGGGGGGGGGGGGGGGGGGGGGGGGGGGGFFGGGGGGGGGGGGGGGGGGGGGFGGGGGGGFGGGGGDGEGGGGGGGGGGGGGGGGGGCGGGGGGGGFGGGGGFGGGGEDGFGGG7CFGGGGGDEGGGEFEGGGGGGGGGGG5CFGGGGGGGGGGGCDGGFCFFFGGEFGGGFDDCEFGGFGFFFF<D?D;:5CF<F:EGG?0:G><<FFFF<DG?GFFFF?F2CFFF??F?FGF)<C(-44;94:42(:,<1((.8C45(
@M04650:207:000000000-C238N:1:1101:13896:12817 2:N:0:19
GGACTACTGGGGTATCTAATCCTGTTTGCTCCCCACGCTTTCGCACCTGAGCGTCAGTCTTTGTCCAGGGGGCCGCCTTCGCCACCGGTATTCCTCCAGATCTCTACGCATTTCACCGCTACACCTGGAATTCTACCCCCCTCTACAAGACTCTAGCTTGCCAGTTTCAAATGCAGTTCCCAAGTTAAGCTCGGGGATTTCACATCTGACTTAACAAACCGCCTGCGTGCGCTTTACGCCCAGTAATTCCGATTAACGCTTGCACCCTCCGTATTACCGCGGCTGCTGGCACGGAGTTAGC
+
CCCCCGGGGGGGGGGGGGGFGGGGGGGGGGGDGGGGGGGGGGGGDGGFGCFGGGGGGGCFGGGGGGGGGGGGGGGGGGGGGGGGGGGGGDGGGGGGGGGGGGGGGGGGGGGGGGGGGGGDGGGGGGGGGGGGGGGFGGGGGGGFGGGFFGGFGGGGGGFEFGGGGGFFFGGFFGGGGGFCFG6FFFGFGFEFGEGGGGGFGFGFFGGF<GFG=DCFF;CG@GF04;>D65:9>CFFFFGEG?04CFDFGFF?03D<7<B62(*,9C:06?>10FBFG>((,,(290)3(5(341((,2464
@M04650:207:000000000-C238N:1:1101:5025:12819 2:N:0:19
GGACTACCGGGGTTTCTAATCCTGTTTGCTCCCCACGCTTTCGAGCCTCAGCGTCAGTTACAGACCAGAGAGTCGCCTTCGCCACTGGTGTTCCTCCACATATCTACGCATTTCACCGCTACACGTGGTATTCCACTCTCCTCTTCTGCACTCAAGTTCTCCAGTTTCCAATGACCCTCCCCGGTTGAGCCGGGGGCTTTCACATCAGACTTAAAGAACCGCCTGCGCTCGCTTTACGCCCAATAAATCCGGACAACGCTTGACACCTCCGATTTCCCGCGGCTGCTGGCACGGCGTTCGC
+
CCCCCGGGGGGGGGGGGFFFFGGGEDFGFGGFFGFFFGGEGGGGGGGGGFGGEGGGGGGGGGGGGGGFC@FGGGDGGGGGGGGGGGGGEE=FGGGGDEFFGGFGFFGG7CFGGGGGGCECCFGGGAFEDDFFFGEGGGF=EGGFFFFFGGGFGGF8@:C9DGGFF9EG9EGGGGD8@=?ECC8EF7@,,7@5@5?C49CFFFFFFGC678>F<DFGF@G4>D977A>.(*-4<7;>*,CE?62(9F<AGFF9057(*-9033*4*<1(.49((22)29((-(422(5:BG19((((.8:(4
@M04650:207:000000000-C238N:1:1101:13393:12821 2:N:0:19
GGACTACTCGGGTTTCTAATCCTGTTTGCTCCCCACGCTTTCGAGCCTCAGCGTCAGTTACAGACCAGAGAGTCGCCTTCGCCACTGGTGTTCCTCCACATATCTACGCATTTCACCGCTACACGTGGAATTCCACTCTCCTCTTCTGCACTCAAGTTCTCCAGTTTCCAATGACCCTCCCCGGTTGAGCCGGGGGCTTTCACATCAGACTTAAAGAACCGCCTGCGCTCGCTTTACGCCCAATAAATCCGGACAACGCTTGCCACCTACGTATTACCGCGGCTGCTGGCACGTAGTTAGC
+
CCCCCGGGGGGGGGGGGGGGGGGGGGGGGGGGGGGGGGGGGGGGGGGGGGGGGGGGGGGGGGGGGGGGGFFGGGGGGGGGGGGGGGGGGGFGGGGGGGGGGGGGGGGGGGGGGGGGGGGGGGGGGGGGFFEFGGGGGGGGGGGFGGGGFGGFGGGGGGGGGGGGGFDGGGGFFGGGGGFEEGGGGGGGGGGGGEDGDGGGGFG>FF7A@FFGFGGFFDGFBG>FFFFFFGFFBGFAFBGGGFB<>CA>GFEF05C?F>>?:BGFGF??:BBF?GBFGGBBF9>B;0:?FG0F:2364:646
@M04650:207:000000000-C238N:1:1101:7332:12887 2:N:0:19
GGACTACTGGGGTTTCTAATCCTGTTTGCTCCCCACGCTTTCGCACCTGAGCGTCAGTCTTCGTCCAGGGGGCCGCCTTCGCCACCGGTATTCCTCCAGATCTCTACGCATTTCACCGCTACACCTGGAATTCTACCCCCCTCTACGAGACTCAAGCTGACCAGTATCAGATGCAGTTCCCAGGTTGAGCCCGGGGATTTCACATCTGACTTAATCAACCGCCTGCGTGCGCTTTACGCCCAGTAATTCCGATTAACGCTTGCACCCTCCGTATTACCGCGGCTGCTGGCACGGAGTTAGC
+
CC@CCCGGGGGGGGGGGGGGGGGGGGGGGGGGGGGGGGFGFGGGGGGGGGGGGGGGGGGFGGGGGGGFGDGCGGGGGGGGGGGGGGGGGGGGGGGGFGGGGGGGGGGGGGGGGGGGGGGDCGGGGGGGGFGGGGGGGGGCGGGFFGG6@@CFGFFFFGFFGGGGGFAFGBEGGDGGGGGGGFG7FFGFGGGGCCC=DDFFGFFAFGGCECFFE7+:AEGG@GB?6<6D:DFF0E5<F1;:C:4>:75>GFF6(>9.;:;BB(*8*A?F?:1:(;2<7C?B629B6<B)(:3<22(31CA25
@M04650:207:000000000-C238N:1:1101:16250:12925 2:N:0:19
GGACTACTAGGGTATCTAATCCTGTTTGCTCCCCACGCTTTCGAGCCTCAGCGTCAGTTACAGACCAGAGAGTCGCCTTCGCCACTGGTGTTCCTCCACATATCTACGCATTTCACCGCTACACGTGGAATTCCACTTCCCTCTTCTGCACTCGAGTTCTCCAGTTTCCAATGACCCTCCCCGGTTGAGCCGGGGACTTTCACATCAGACTTAAAGAAACGCCTGCGCACGCTTTACGCCCAATAAATCCGGACAACTCTTTGGACCTACGCGTTACCGCGGCTGCTGTCACAGAGTTAGC
+
CCCC@FF9@FCFGFFGGGGGGFFFGF,CFGFGGGGGGGGGGGG8FFEGGFFFEGGGGFEGGGGAFGGG?FFEAFGGDE7EEFFCCFGGGGEE9EF9<,EFFGGFFEAF+FFGC9FF,+6@+@4?@AF?CFGGGGF<@,,A8ADFGGG,A3@?D+@>FE9==C9DGGDD>E;,+,611+@ECGGDCC>5@;@1@CC***2D++6=97+*:>*=4+=+8:,6-)>((;()()(((*:/14E:FF;@F7<>7F30:>D(*,)6)):(7+(...4((2,,2?:>>10(3(.,-+)3))(.-+)))
@M04650:207:000000000-C238N:1:1101:24955:12938 2:N:0:19
GGATTACCGGGGTTTCTAATCCTGTTTGCTCCCCACGCTTTCGAGCCTCAGCGTCAGTTACAGACCAGAGAGTCGCCTTCGCCACTGGTGTTCCTCCACATATCTACGCATTTCACCGCTACACGTGGAATTCCACTCTCCTCTTCTGCACTCAAGTTCTCCAGTTTCCAATGACCCTCCCCGGTTGAGCCCGGGGATTTCACATCTGTCTTGCAAAGCCGCCTGCGCACGCTTTACGCCCAGTAATTCCGATTAACGCTCGCACCCTACGTATTACCGCGGCTGCTGGCACGTAGTTAGC
+
CCCCCGGGGGGGGGGGGGGGGGGGGGGGGGGGGGGGGGGGGGGGGGGGGGGGGGGGGGGGGGGGGGGGGGGGGGGGGGGGGGEGGGGFGGGGGGGGGGGGGGFGGGGGGGGGGGGGGGDGGGGGGGGGGGGGGGGGGGFCGGGFGGGGGGGFGGCFGGGGGGGGGGGGGGGGGGGGGFFGGGGGGGGFGGGGGGGGGGGGGFGFFFGFEFGC4FGG8@GGFGFFFFFFFG@F6EF3F?GGD:6:F=:ACFFFFFGFGFF<:BD6CGF:01<?<::)<D:66>B;((44?G<F:2331<A24
@M04650:207:000000000-C238N:1:1101:12132:12958 2:N:0:19
GGACTACTGGGGTTTCTAATCCTGTTTGCTCCCCACGCTTTCGAGCCTCAGCGTCAGTTACAGACCAGAGAGTCGCCTTCGCCACTGGTGTTCCTCCACATATCTACGCATTTCACCGCTACACGTGGAATTCCACTCTCCTCTTCTGCACTCAAGTTCTCCAGTTTCCAATGACCCTCCCCGGTTGAGCCGGGGGCTTTCACATCAGACTTAAAGAACCGCCTGCGCTCGCTTTACGCCCAATAAAACCGGACAACGCTTGCCACCTACGTATTACCGCGGCTGCTGGCACGTAGTTAGC
+
CCCCCGGGGGGGGGGGGGGGGGGGGGGGGGGGGGGGGGGGGGGGGGGGGGGGGGGGGGGGGGGGGGGGGGGGGGFGGGGGGGGGGGGGGGGFGGFGGGGGGGGGGGGGGGGGGGGGGGGGGGGGGGGGFEGGGGGGGG=FGGGFGGGGGGGFG8EFGGGDGGGGGGGGGGGGGGGGGFDEEEGEGGGGGGGGGGGGGGGGGFGFFGGFFGGGECFFFFGF9G@@6A;A>GBB?GFBFBGGGFFFGGF>FDF0>FGBG0;??4<:CGFB>01:BFBFGGF>9BF>6:7:2E?GB(,3(A>BA
@M04650:207:000000000-C238N:1:1101:15200:12961 2:N:0:19
GGACTACCAGGGTTTCTAATCCTGTTCGCTCCCCACGCTTTCGCTCCTCAGCGTCAGTATCGGCCCAGAGACCCGCCTTCGCCACCGGTATTCCTCCAGATCTCTACGCATTTCACCGCTACACCTGGAATTCTACCCCCCTCTACAAGACTCTAGCTGACCAGTTTCAAATGCAGTTCCCAAGTTAAGCTCGGGGATTTCACATCTGACTTAATCAACCGCCTGCGTGCGCTTTACGCCCAGTAATTCCGATTAACGCTTGCACCCTCCGTATTACCGCGGCTGCTGGCACGGAGTTAGC
+
CCCCCGGGGGGGGGGGGGGGGGCEGGGGGGGGGGGGGGGGGGGGGGGGGGGGGGGGGGGGGGGGGGGGGFGGGGEGGGGGGGGGGGEGGGGGGGFGGGGGGGGGGGGGGGGGGGGGGGGGGGGGGGGFCDGFGFFGCFFGGDGFGGGGDGGFGFFGGCEFGGGGDFGGGGGGGGGGGGGFGFGFGGGGCC,@EECCCGGGGFGFFG7CFGGGFGFGFEGG9DFF15()(/(69GF)22CEGFFF7CA>DBFF<>DFG6>?F672FGF:(2141@?)CG?>FFF07?7)5C?<:92-,;4:>
@M04650:207:000000000-C238N:1:1101:27442:12963 2:N:0:19
GGACTACAGGGGTTTCTAATCCTGTTTGCTCCCCACGCTTTCGAGCCTCAGCGTCAGTTACAGACCAGAGAGTCGCCTTCGCCACTGGTGTTCCTCCACATATCTACGCATTTCACCGCTACACGTGGAATTCCACTCTCCTCTTCTGCACTCAAGTTCTCCAGTTTCCAATGACCCTCCCCGGTTGAGCCGGGGGCTTTCACATCAGACTTAAAGAACCGCCTGCGCTCGCTTTACGCCCAATAAATCCGGACAACGCTTGCCACCTACGTATTACCGCGGCTGCTGGCACGGATGTAGC
+
CCCCCGGGGGGGGGGGGGGGGGGGGGGGGGGGGGGGGGGGGGGGGGEGGEGGGGGGGGGGGGGGGG?EFFGGGGGGGGGEGGGGGGGGGGGGGGGGGGGGGGGGGGGGGGGGGGGFFGGDEFGFCGGGGGGGGGGGGGCFGGGFGGGGGGGFGGGGGGGGFGGGFFGGFFGGGCGCEGGGGGGEGG6@7FFCGE>EDCFDFFFFFGFFF<<FCFGGFFGG1<@@DA3>BDF>?GFFF?GGGF?BFC:>FFB>?@G?G;FBBFFF=C?04?BFFFBAFG07>B>9B:7:?GFG?4(((<)66
@M04650:207:000000000-C238N:1:1101:18896:12968 2:N:0:19
GGACTACAGGGGTATCTAATCCTGTTTGCTCCCCACGCTTTCGAGCCTCAGCGTCAGTTACAGACCAGAGAGTCGCCTTCGCCACTGGTGTTCCTCCATATATCTACGCATTTCACCGCTACACATGGAATTCCACTCTCCTCTTCTGCACTCAAGTCTCCCAGTTTCCAATGACCCTCCCCGGTTGAGCCGGGGGCTTTCACATCAGACTTAAGAAACCGCCTGCGCTCGCTTTACGCCCAATAAATCCGGACAACGCTTGCCACCTACGTATTACCGCGGCTGCTGGCACGTAGTTAGC
+
CCCCCGGGGGGGGGGGGGGGGGFGGGFGGGGGGGGGGGGGGGGGGGGGGGGGGGGGGGGGGGGGGGGGGGGFDGGGGGGGGGGGGGGGGGGGGCFGGGGGGGGGGGGGGCEGGGGGGGGGGGGGGGGGFEFGGGFGGGGGGGGFFGGGGGGFGGGGEFCDFGGGGGGGGGGBDFGFGDGGGGGDGGGGFGGDG5EC)CGGGFEFFG=A366CEGG+;;GG1D9?1).:6DB03F3>?<EGGF?(9C<<CF>>05D:F>F?14F7CFF?(.(.3<:4EC,4909160))(:(3,48::+6>B
@M04650:207:000000000-C238N:1:1101:7296:12970 2:N:0:19
GGACTACCAGGGTTTCTAATCCTGTTTGCTCCCCACGCTTTCGCACCTGAGCGTCAGTCTTTGTCCAGGGGGCCGCCTTCGCCACCGGTATTCCTCCAGATCTCTACGCATTTCACCGCTACACCTGGAATTCTACCCCCCTCTACAAGACTCTAGCTGACCAGTTTCAAATGCAGTTCCCAAGTTAAGCTCGGGGATTTCACATCTGACTTAATCAACCGCCTGCGTGCGCTTTACGCCCAGTAATTCCGATTAACGCTTGCACCCTCCGTATTACCGCGGCTGCTGGCACGTAGTTAGC
+
CCCCCGGGGGGGGFGGGGGGGGGGGGGGGGGGGGGGGGGGGGGGGGGGFGFGGGGGGGGA<AFGGGGGGGGGGGGGGGGGGGGGGFEGEFGGGGGGGDFGGGGGGGGGGGGGGGGGGGGGGGGG?EEFFGGGGFFG8@DFGGGFGGFGFFGFGFGGG79:FGFGGGGGGFF9DGGGFGGGGGGFGGGGGG@FEGGGGGGGGFGFFGFFEGGGFGC@6<FG>GFF;FB52D6>(CF<FFGGG???GFADFFF<0@DFGBF??BG2DF?2412:<@?>FF:BF>FF96??:5:G<(2:172<A
@M04650:207:000000000-C238N:1:1101:20009:12971 2:N:0:19
GGACTACTTGGGTATCTAATCCTGTTTGCTCCCCACGCTTTCGAGCCTCAGCGTCAGTTACAGACCAGAGAGTCGCCTTCGCCACTGGTGTTCCTCCACATATCTACGCATTTCACCGCTACACCTGGAATTCTACCCCCCTCTACAAGACTCTAGCTTGCCAGTTTCAAATGCAGTTCCCAAGTTAAGTTCGGGGATTTCACATCTGACTTAACAAACCGCCTGCGTGCGCTTTACGCCCAATAATTCCGGACAATGCTTGCCACCTACGTATTACCGCGGCTGCTGGCACGTAGTTAGC
+
CCCC8@CE,CF8FEADEE@EA,EEGGGGF,6;F7@@BFFC<EF8,6+;A8CF:FCBBC,CE9FCF@F8,CCEEE+F:@4FFE:FGG@AE8EFGGGFE<<,AFA,,AFC:FF7<,?<?=CGG:EGGGG8@@A:=FEGGDD:8?EB9EED,,8<,9DFF:,@8<,2@@EC9ED99FGGDCFCDF,3>=DA,,,71;8>*<A6+?9;9CG:EFG+9+=9*>E>9D25()5:(*(,1*8;F?7C7838F>E5>CF1?)56*4:9)37?CC<(57<?D7?AGG0(-(,49(2,2*.<2.(4?C4-.
@M04650:207:000000000-C238N:1:1101:6412:12972 2:N:0:19
GGACTACAAGGGTTTCTAATCCTGTTTGCTCCCCACGCTTTCGAGCCTCAGTGTCAGTTACAGGCCAGAGAGCCGCTTTCGCCTCCGGTGTTCCTCCATATATCTACGCATTTCACCGCTACACATGGAATTCCACTCTCCTCTCCTGCACTCAAGTCTCCCAGTTTCCAATGCACACAATGGTTGAGCCACTGCCTTTTACATCAGACTTAAGAAACCACCTGCGCTCGCTTTACGCCCAATAACTCCGGACAACGCTTGGGACCTACGTCTTACCGCGGCTGCTGGCCCGTAGTTAGCC
+
<C<@C,CECFGG@EGGGAE,FEFAEFFGGGFGFG@FCGGGGGCC,@F@DACF,CECFFFCF9<EFG,F<FFFDGGCCFFGGGGBFGGGGGGGGGGGGGGFG,@FE;?DGGG,EF,BFCCDGGGGGGC8FFGGGGADCFEGGGGFGGGCF?DBEF8=DFFFAF8D<DGGG==ECC,@,0+6AD,><+,3AF,;9,@EGCFG7;@@<+;9>5;+:CFD58CFFGFE=9)9>G252*+9;@CG7(64>*)70:2,1.*4>7;112<1FC??F0(((;2:<*(-(1102702::(14,14B:::4
@M04650:207:000000000-C238N:1:1101:8917:13029 2:N:0:19
GGACTACAAGGGTTTCTAATCCTGTTTGCTCCCCATGCTCTCATGCCTCAGCGTCAGTTACAGTCCAGTAAGTCGCCTTCGCCACTGGTGTTCTTCCTAATCTCTACGCATTTCACCGCTACACTAGGAATTCCACTTACCTCTCCTGCACTCTAGTTACACAGTTTTATGTGCTTTCTACAGGTTAAGCCTATATATTTAACACATAACTTATCTAACCGCCTACGCATCCTTTACGCCCAGTTATTCCGAACAACGCTTGCCACCTACGTATTACCTCGGCTGCTGGCACGTAGTTAGC
+
CCCCCDGGGGGGGGGGGGGGGGGGGGGGGGGGGGGGFGGGGGGGGGGGGGGGGGGGGGGGGGGGGGGGGGGGGG7FGGGGGGGGGGGGGGGGGGGGGGGGGGGGGGGGGGGGGGGGGGGGGGGGFGGGGGGGGFFFGGGGGFCFGGGGFGGFGGFGGGDFGGGGGGGGGGGGGGGGDFG8DCDGGAD9DFFFGGCFFGGGFFGFFFGFFGGDDGGGFEFG5>AAAF=ED75@CGFEFFCFCAFF>FFFGF;9@DGBGFFFDDGEGGFFFFFFFGFCGG)7;;<D:<@@?C09:?B4:79AA
@M04650:207:000000000-C238N:1:1101:25404:13041 2:N:0:19
GGACTACCCGGGTATCTAATCCTGTTTGCTCCCCACGCTTTCGCACCTGAGCGTCAGTCTTTGTCCAGGGGGCCGCCTTCGCCACCGGTATTCCTCCAGATCTCTACGCATTTCACCGCTACACCTGGAATTCTACCCCCCTCTACAAGACTCTAGCCTGCCAGTTTCGAATGCAGTTCCCAGGTTGAGCCCGGGGATTTCACATCCGACTTGACAGACCGCCTGCGCGCGCTTTACGCCCAGTAATTCCGGACAACGCTTGCACCCTACGTATTACCGCGGCTGCTGGCACGTAGTTGGC
+
CCCCCGGGGGGGG@FGGGGGGGGGGGGGGGGGGGGGGGGGGGGDCCCFFFGGGGGGGGCFFFGGGGGGGGGGGGGGGGGGGGGGGFGGGDGGGFGGGGEGDGGGGGGGGGGGGGGGGGGGGGGGGGGGGGGGGDFGGGFGGGGFGGAE,@FFGGGGGGGDFGGGGCFG5EEGGGGGGGGGGGGGGGGCFGGGGDGC)>FFGFGF6FF:@GGG@*CD4=GGFGFBFF(),>19FDF27<EGGFFFGGAAGFF1(>)3C>><2<GFGGFF?FFB?<>DGG<BFFB>6?FFFG1EB101(<4:2
@M04650:207:000000000-C238N:1:1101:5987:13075 2:N:0:19
GGACTACTCGGGTATCTAATCCTGTTTGCTCCCCACGCTTTCGAGCCTCAGCGTCAGTTACAGACCAGAGAGTCGCCTTCGCCACTGGTGTTCCTCCACATATCTACGCATTTCACCGCTACACGTGGAATTCCACTCTCCTCTTCTGCACTCAAGTTCTCCAGTTTCCAATGACCCTCCCCGGTTGAGCCGGGGGCTTTCACATCAGACTTAAAGAACCGCCTGCGCTCGCTTTACGCCCAATAAATCCGGACAACGCTTGCCACCTACGTATTACCGCGGCTGCTGGCACTGAGTTAGC
+
CCCCCCGGGGGDGGGGGGGGGGGGGGGGGGGGGGGGGGGGGGGGGGGGGGGGGGGGGGGGGGGGGGGGGGFEFGEGECGGFGGGGGGGGFGGGGGGGGGGGGGGGDFGGGGGGGGGGGGGCFGGGEFFF9AFGF;FGGGGGGGFGGGGGGGFGGG8F8FFGGCGGGGGGFGGG;FGGGGCGGGGGG6,CFFG5EGGGGGGF>98CD7*5DGFCGF76@GG939?DF@F;C;BBCF2=6CEC?((9D49FFFF<@73D99?<:D2CE14((334A:<FG091219(4203=(<((),6<<6<
@M04650:207:000000000-C238N:1:1101:26397:13098 2:N:0:19
GGACTACACGGGTTTCTAATCCTGTTTGCTCCCCACGCTTTCGAGCCTCAGCGTCAGTTACAGACCAGAGAGCCGCCTTCGCCACTGGTGTTCCTCCATATATCTACGCATTTCACCGCTACACATGGAATTCCACTCTCCTCTTCTGCACTCAAGTCTCCCAGTTTCCAATGACCCTCCCCGGTTGAGCCGGGGGCTTTCACATCAGACTTAAGAAACCGCCTGCGCTCGCTTTACGCCCAATAAATCCGGACAACGCTTGCCACCTACGTATTACCGCGGCTGCTGGCACGTAGTTAGC
+
CCCCCGGGGGGGGGGGGGGGGGGGGGGGGGGGGGGGGGGGGGGGGGGGGGGGGGGGGFGGGGGGGGGGGGGGGGGGGGGGGGGGGGGGGGGGGGGGGGGGGGGGGGGGGEFFFGGGGGGGGGGGGGGGEFFGGFGGGGFGGGGFFGGGGGGFGGGGGGDGGFE?AFGGGGGGGGGGGGGGGGGGGGGGGGGGGGGGGDG6CFGFFGGFFGGGEGGGF@GGFGFFFFFFFGFFFGF>F?GE>16<GGF2DFFFFFG?C691((78>+:?F??<?F?ACF:>>>FF2387?C00,2.,,<<4.
@M04650:207:000000000-C238N:1:1101:18516:13098 2:N:0:19
GGACTACCGGGGTATCTAATCCTGTTTGCTCCCCACGCTTTCGCGCCTCAGTGTCAGTTACAGGCCAAAAAGCCGCCTTCGCCACTGGTGTTCCTCCTAATCTCTACGCATTTCACCGCTACACTAGGAATTCCACTTTTCTCTCCTGCACTCAAGTTTAACAGTTTCCAATGACCTTCCACGGTTGAGCCGTGGGCTTTCACATCAGACTTTTTAAACCACCTGCGCGCGCTTTACGCCCAATAATTCCGGACAACGCTTGCCACCTACGTATTACCGCGGTGGCTGGCACGTATTTAGC
+
CCCCCGGGGGGGGGGGGGGGGGGGGGGGGGGGGCFGGGGGGGGGGGGGGGGEFGGGGGGGGGGGGGGGGGGGGGGGGGGGGGGGGGFGGGGGGGGGGGGGGGGGGGGGGGGGFGGGGGGGGGGG9FGGGFFGGGGGGGGGGGGFGGGGDFGFGGGGFAFFAEGGGGGGGGGGGFGGGFGGGGGGGGGGGGGGGGGDGGGGGFGFFGGFFGGCC>FGFEG42DFFBA5B(86B;CFEFDEFFD439FAFGFFF13)8<,4:?BFF7E?<:862)<7)<:,-21(-(,3?6C3F134)(3)).
@M04650:207:000000000-C238N:1:1101:26083:13103 2:N:0:19
GGACTACTGGGGTTTCTAATCCTGTTTGCTCCCCACGCTTTCGCACCTGAGCGTCAGTCTTTGTCCAGGGGGCCGCCTTCGCCACCGGTATTCCTCCAGATCTCTACGCATTTCACCGCTACACCTGGAATTCTACCCCCCTCTACAAGACTCTAGCTGACCAGTTTCAAATGCAGTTCCCAAGTTAAGCTCGGGGATTTCACATCTGACTTAATCAACCGCCTGCGTGCGCTTTACGCCCAGTAAATCCGATTAACGCTCGCACCCTCTGTATTACCGCGGCTGCTGGCACAGAGTTAGC
+
CCCCCGGGGGGGGGGGGGGGGGGGGGGGGGGGGGGGGGGGGGGGGGGGGGGGGGGDGGGGGGGGGGGGGGGGGGGGGGGGBCEGGGGGGGGGGGGGGGGGFGGGGGGGGGGGGGGGGGGGGGGGGGGGGGGGGGGGGFGGGGGFGGGGGGGFGGGGGGGGGCGGGGGFDFGGGDGGGGGGGGGGGFGGGGDGGGGGGDGGGFGFAFGFFGGGFGGGFFGG@G6??FFD77999EFFFFGEGF??CFFFGF31<>GFG?FBFFDBGGF<FF?A4A<AFF<090>906BFFGFG??FBFGD<4
@M04650:207:000000000-C238N:1:1101:6058:13110 2:N:0:19
GGACTACCGGGGTTTCTAATCCTGTTTGCTCCCCACGCTTTCGAGCCTCAGCGTCAGTTACAGACCAGAGAGTCGCCTTCGCCACTGGTGTTCCTCCACATATCTACGCATTTCACCGCTACACGTGGAATTCCACTCTCCTCTTCTGCACTCAAGTTCTCCAGTTTCCAATGACCCTCCCCGGTTAAGCCGGGGGCTTTCACACCAAACTTAAAAAACCGCCTGCGCTCGCTTTACGCCCAATAAATCCGGACACCGCTTGCCCCCTACGTATTACCACGGCTGCTTGCACGTAGTTCTC
+
CCCCCGGFFEEGGGGGGGGGGGGGGGGGGGGGGGGGGGGGGGG8FCFEFECGEGGGDGECECCAFFGFCFGG,@FCFGGGGGGG7<CFEFCFGGGGG@=DFFGGGAFGEGGGGGGG,+@=8>=E@,4+B:EBF<;?8>,A=?FFDBCD9,8<EFEF,,3,7DADFE:=EFA,+C,@=8E+9+++@:*@29E>C1:=CC7,;+4:)*9)(::C3CF+=1E5;D>4(.9D9*(-:C529-C:EB2<GG)-:)7((7)(1(,428F00849(4,(,+,6C2-.490,,83))*.C0.((-0)-6
@M04650:207:000000000-C238N:1:1101:16852:13140 2:N:0:19
GGACTACTAGGGTTTCTAATCCTGTTTGCTCCCCACGCTTTCGAGCCTCAGCGTCAGTTACAGACCAGAGAGTCGCCTTCGCCACTGGTGTTCCTCCATATATCTACGCATTTCACCGCTACACATGGAATTCCACTCTCCTCTTCTGCACTCAAGTCTCCCAGTTTCCAATGACCCTCCCCGGTTGAGCCGGGGGCTTTCACATCAGACTTAAGAAACCGCCTGCGCTCGCTTTACGCCCAATAAATCCGGACAACGCTTGCCACCTACGTATTACCGCGGCTGCTGGCACGTAGTTAGC
+
CCCCCGGGGGGGGGGGGGGGGGGGGGGGGGGGGGGGGGGGGGGGGGGGGGGGGGGGGGGGGGGGGGGGGGGGGGGGGGGGGGGGGGGGGGGGGGGGGGGGGGGGGGGGGGGGGGGGGGGGGGGGGGGGFCEFGGGGGGGGGGGFGGGGGGGFGGGGFGGGGGGGFGFFGGGFFGGGGFGGGGGGGGGFGGGGDGGGGGGGGFGFCGFFBGGGFGFFFFGCFGF@@F@E@GF>8CF>FFGGGF67FFAFGFF3(8DBGFFF?0F>DF??FBB??C?FGG?F>B9;>:?F:EFGFF0:?GF>A
@M04650:207:000000000-C238N:1:1101:17952:13182 2:N:0:19
GGACTACTCGGGTTTCTAATCCTGTTTGCTCCCCACGCTTTCGCACCTGAGCGTCAGTCTTTGTCCAGGGGGCCGCCTTCGCCACCGGTATTCCTCCAGATCTCTACGCATTTCACCGCTACACCTGGAATTCTACCCCCCTCTACAAGACTCTAGCTGACCAGTTTCAAATGCAGTTCCCAAGTTAAGCTCGGGGATTTCACATCTGACTTAACAAACCGCCTGCGTGCGCTTTACGCCCAGTAATTCCGATTAACGCTTGCACCCTCCGTATTACCGCGGCTGCTGGCACGGAGTTAGC
+
CCCCCGGGGGGGGGGGGGGGGGGGGGGGGGGGGGGGGGGGGGGGGGGGGGGGGGGGGGGGGGGGGGGGGGGGGGGGGGGGGGGGGGGGGGGGGGGGGCGGGGGGGGGGGGGGGGGGGGGGGGGGGGGGGGGGGGGGGGGGGGGFGGGGGGGFGFGGGGFGFGGGGFGGGGGGGGGGGGGGGFFGGGGGDG@FDEGGGGGGGFGFFGGFFGGF=@FFF?GGBG6?8A9D@GFFFGFFFFEEGF??GG24C?;?FFG<>:>328726EB<(41??=7AFF<94>FF9:B8?C191029?G>A<
@M04650:207:000000000-C238N:1:1101:19813:13208 2:N:0:19
GGACTACAAGGGTATCTAATCCTGTTTGCTCCCCACGCTTTCGAGCCTCAGCGTCAGTTACAGACCAGAGAGTCGCCTTCGCCACTGGTGTTCCTCCACATATCTACGCATTTCACCGCTACACGTGGAATTCCACTCTCCTCTTCTGCACTCAAGTTCTCCAGTTTCCAATGACCCTCCCCGGTTGAGCCGGGGGCTTTCACATCAGACTTAAAGAACCGCCTGCGCTCGCTTTACGCCCAATAAATCCGGACAACGCTTGCCACCTACGTATTACCTCGGCTGCTGGCACGTAGTTAGC
+
CCCCCGGGGGGGGGGGGGGGGGGGGGGGGGGGGGGGGGGGGGGGGGGGGGGGGGGGGGGGGGGGGGGGGGGGGGGGGGGGGGGGGGGGGGGGGGGGGGGGGGGGGGGGGGGGGGGGGGGGEEGGGGGGFFGGGGGGGGGGGGGFEFGGGGGFGGGGEGGGGGGGGGGGGGGGGGFGGGGGGGGGGGGGGGGGGGDGGGGGGFGFFGGFFGGGFGGFFFGD0DF@FF>B>GFFFGFAF?CEGB0:>C<<F?D>FFGFGBFFFFCBFGFFF:0.)354FG)5<((,46227E(38::?FF<).
@M04650:207:000000000-C238N:1:1101:20182:13234 2:N:0:19
GGACTACCGGGGTTTCTAATCCTGTTTGCTCCCCACGCTTTCGAGCCTCAGTGTCAGTTACAGGCCAGAGAGCCGCTTTCGCCTCCGGTGTTCCTCCATATATCTACGCATTTCACCGCTACACATGGAATTCCACTCTCCTCTCCTGCACTCAAGTCTCCCAGTTTCCAATGACCCTCCCCGGTTGAGCCGGGGGCTTTCACATCTGACTTAACAAACCGCCTGCGTGCTCTTTACGCCCAGTAATTCCGATTAACGCTTGCACCCTCCGTATTACCGCGGCTGCTGGCACGCAGTTAGC
+
CCCCCGGGGGGGGGGGGGGGGGGGGGGGGGGGGGGGGGGGGGGGGGGGGGGGGGGGGGGGGGDGGGGGGGGGGGGGGGGGGGGGGGGGGGGGGGGGGGGGGGFFEEGGGGGGGGGGGGGGGGGGF@EFFGFGGGGGGGGGGGGFDFFGGGGFGFGDGGFGGGGGGFGGFGDFGGGGGGGGGGGGCEGFGGGG*4CCDDG8F6CF@G>F3FGG<7FFF0CGBG@01A;>(9(.6?FB?<GGE??7FDABGFF:BFD<7:3?::D)9F<(,8(-(A(:FC:>9(-((4).(2(34(--4C<9>
@M04650:207:000000000-C238N:1:1101:27078:13271 2:N:0:19
GGACTACAGGGGTTTCTGATCCTGTTTGCTCCCCACGCTTTCGCACCTGAGCGTCAGTCTTTGTCCAGGGGGCCGCCTTCGCCACCGGTATTCCTCCAGATCTCTACGCATTTCACCGCTACACCTGGAATTCTACCCCCCTCTACAAGACTCTAGCTGACCAGTTTCAAATGCAGTTCCCAAGTTAAGCTCGGGGATTTCACATCTGACTTAACAAACCGCCTGCGTGCGCGTTACGCCCAGTAATTCCGATTAACGCTTGCACCCTCCGTATTACCGCGGCTGCTGGCACGGAGTTAGC
+
CCCCCGGGGGGGGGGGGAFGGGGGGGGGGGGGGGGGGGGGGGGGGGGGGGGGGGGGGFGGGGGGGGGGGEGGGGGGGGGGGGGGGGGGGDGGGGGGGGGGGGGGGGGGGGGGGGGGGGGGGGGGGGGGGGGCFGGGGGGGGGGBFGGGGGGFGGGGGGGGGGGGFGGGGGGGGGGGGGGGGGGGGGGGGGFGGGGGGDGC@FC6AGFFECGCEGGGFFFGFD601A;DDDBF(>EBF?EEEBB?GGFFGFFFFFGAG(4?::FBGGFFFFF:BF(4<>2(4>992(45?C:F?;6;3*):.
@M04650:207:000000000-C238N:1:1101:18848:13290 2:N:0:19
GGACTACTGGGGTATCTAATCCTGTTTGCTCCCCACGCTTTCGAGCCTCAGCGTCAGTTACAGACCAGAGAGTCGCCTTCGCCACTGGTGTTCCTCCACATATCTACGCATTTCACCGCTACACGTGGAATTCCACTCTCCTCTTCTGCACTCAAGTTCTCCAGTTTCCAATGACCCTCCCCGGTTGAGCCGGGGGCTTTCACATCAGACTTAAAGAACCGCCTGCGCTCGCTTTACGCCCAATAAATCCGTACAACGCTTGCCACCTACGTATTACCGCGGCTGCTGGCACGTAGTTAGC
+
CCCCCGGGGGGGG;FGGFGGCGGFFG<FGGGGGGGGGGGGGGGGGGGFFFGGGGGEGECFGGGGGEGF<C@FGGGG@FGFGGEEGEGGGGGGCFEGG8<EFGGFGFGGCEGFGGGGGFEGDF9E@:FFFFGGGGGGC8=AEGGFFG,=,@EDGGGG,@>F=FDECBFG9@;3=AFC8D?E>@EGGGGC?EFGGGGGGGF,;BCFC*2;*??FE78@+68F@D04;:;)4C17?F><FFEDG?:7>>4:*9;,8:<AGFFF13D?DGF8:7:8<E2-CF?90;B2627:.1(33..8<CB9:
@M04650:207:000000000-C238N:1:1101:16500:13317 2:N:0:19
GGACTACTGGGGTATCTAATCCTGTTTGCTCCCCACGCTTTCGCACCTGAGCGTCAGTCTTTGTCCAGGGGGCCGCCTTCGCCACCGGTATTCCTCCAGATCTCTACGCATTTCACCGCTACACCTGGAATTCTACCCCCCTCTACAAGACTCTAGCTTGCCAGTTTCAAATGCAGTTCCCACGTTAAGCGCGGGGATTTCACATCTGACTTAACAAACCGCCTGCGTGCGCTTTACGCCCAGTAATTCCGATTAACGCTTGCACCCTCCGTATTACCGCGGCTGCTGGCACGGAGTTAGC
+
CCCCCGGGGGGGGGGGGGGGGGGGGGGGGGGGGGGGGGGGGGGGGGGGGGGGGGGGGGGGGGGGGGGGGGGGGGGGGGGGGGGGGGGGGGGGGGGGGGGGGGGGGGGGGGGGGGGGGGGGGGGGGGGGGGGGGGGGGGGGGGGFGGGGGGGFGGFGGFGGGGGGADFFGGGGGGGGEGGGGGGGFFFGGGGGGGGGGGGDFFGFFGGF?G=F>FGGFFGGFGFFF>95:C>B9CF<B?EEE:1(CCA>GFFFFF<AFB><03*,9AB??F9:BGF4<C0190629?FFBD7CBBF;-84<)
@M04650:207:000000000-C238N:1:1101:10701:13360 2:N:0:19
GGACTACCGGGGTTTCTAATCCTGTTTGCTCCCCACGCTTTCGAGCCTCAGCGTCAGTTACAGACCAGAGAGTCGCCTTCGCCACTGGTGTTCCTCCACATATTTACGCATTTCACCGCTACACGTGGAATTCCACTCTCCTCTTCTGCACTCAAGTTCTCCAGTTTCCAATGACCCTCCCCGGTTGAGCCGGGGGCTTTCACATCAGACTTAAAGAACCGCCTGCGCTCGCTTTACGCCCAATAAATCCGGACAACGCTTGCCACCTACGTATTCCCGCGGCTGCTGTCACGTAGTTAGC
+
CCCCCGGGGGGGGGGGGGGGGGGGGGGGGGGGGGGGGGGGGGGGGGGGGGGGGGGGGFGGGGGGGGGGGGGFGGGGGGGGGGGGGGGGGGGGGGGGGGGGGGG9EFGGGGDGGGGGGGGGGGGGDFGGFEFGFFGGGGGGGGGFGGGGGGGFGGGGGGFGGGGGFGGGFGGGGGGGGGGGGGGGGDDGFFFEEGEGCGDGGFGFFGGAEGGFEGGGFFGFFGFFDF@EFGFF65<AFBGGGFF09D<9CFFFFFG?C>0?8:F?GF:42:?8>F7)<949;BF;>?0:)+6?:?BFB?6<6
@M04650:207:000000000-C238N:1:1101:2496:13409 2:N:0:19
GGACTACCCGGGTTTCTAATCCTGTTTGCTCCCCACGCTTTCGCACCTGAGCGTCAGTCTTTGTCCAGGGGGCCGCCTTCGCCACCGGTATTCCTCCAGATCTCTACGCATTTCACCGCTACACCTGGAATTCTACCCCCCTCTACAAGACTCTAGCTGACCAGTTTCAAATGCAGTTCCCAAGTTAAGCCCGGGGATTTCACATCTGACTTAATCAACCGCCTGCGTGCGCTTTACGCCCAGTAATTCCGATTAACGCTTGCACCCTACGTATTACCGCGGCGGATGGCACGTCGTTAGC
+
CCCCCGGFFGGGFFFGFGGGFGGGGGGFG9EEGEGGGGGGGGE,FEEF4CFAFGEFF<FFGGGFF,CFFGGGFBBFEGDGGG7C8AFGFEGFG9,C,,BFF=AFGGGF=CCFGGFDFGD+@CF8FE=FGFC:F<@CEFGGE6EFFGGGGG8AF9DFFCACC@?CF9EAGGGGGA9EFDFGGGCFFFGF9??*;EGC):FC+=FF+>789FCFE:++:)574<61;F921<,96EF<@?GEE:?8>CA);F612:DA:03:(-9)0C?6(31(4E()<>,31((-(((-3*(<4(,(-;31)
@M04650:207:000000000-C238N:1:1101:22517:13479 2:N:0:19
GGACTACCAGGGTTTCTAATCCTGTTTGCTCCCCACGCTTTCGCACCTGAGCGTCAGTCTTTGTCCAGGGGGCCGCCTTCGCCACCGGTATTCCTCCAGATCTCTACGCATTTCACCGCTACACCTGGAATTCTACCCCCCTCTACAAGACTCTAGCTGACCAGTTTCAAATGCAGTTCCCAAGTTAAGCTCGGGGATTTCACATCTGACTTAATCAACCGCCTGCGTGCGCTTTACGCCCAGTAATTCCGATTAACGCTTGCACCCTCCGTATTACCGCGGCTGCTGGCACGGAGTTAGC
+
CCCCCGGGGGGGGGGGGGGGGGGGGGGGGGGGGGGGGGGGGGGGGGGGGGGGGGGGGGGGGGGGGGGGGGGGGGGGGGGGGGGGGGGGGDGGGGGGGFGGGGGGGGFGGGGGGGGGGGGG7FGGG8EFGFGFGGGGGG?FGGGFGGGG<EGFGFGGGGGGGGGGGGGGGGAFFGFEGGGGGGGGGGGGGF>?EEEGDDGGGFGFFG7B@GG8CCFGF@GG@C9DDF@BF3499CF<FF5CG?FFF7<AGFF(45C<DBFFBBFFGG?3:?>FBF0AGG<>;F99BFF:?GFGF;91:64<>
@M04650:207:000000000-C238N:1:1101:27016:13504 2:N:0:19
GGACTACAGGGGTATCTAATCCTGTTTGCTCCCCATGCTCTCATGCCTCAGCGTCAGTTACAGTCCAGTAAGTCGCCTTCGCCACTGGTGTTCTTCCTAATCTCTACGCATTTCACCGCTACACTAGGAATTCCACTTACCTCTCCTGCACTCTAGTTACACAGTTTTATGTGCTTTCTACAGGTTAAGCCTATATATTTAACACATAACTTATCTAACCGCCTACGCATCCTTTACGCCCAGTTATTCCGAACAACGCTTGCCCCCTACGTATTACCGCGGCTGCTGGCACGTAGTTAGC
+
CCCCCFGGFGGGGGGGGGGGGGGGGGGGGGGFGGGGFFFGGG,FGGGGGGGGGGGGGGGGGGGGGGGGGGFGFFDGGGGGGGGGGGFGGGGGGGGGGGGDGGGGGGGGGGGGGGGGFDEGEGGGGGDFG9FGGGGGGGGGGGGFGDGGCGCFFDEFCFCDFGDFGGDF;=FGGGFFGDEGGDFGGGGADGGGCFGGG7D:FDEBFCGFFGGGE?=@AEGGAGBFFFA>8CBBBFF=B9ECC@BB>:<EFC4(9645C=@F@<G1*;6;?FFF@F1<FF66>91(,3::0E?F::?((3)66
@M04650:207:000000000-C238N:1:1101:18474:13525 2:N:0:19
GGACTACAAGGGTTCCTAATCCTGTTTGCTCCCCATGCTCTCATGCCTCAGCGTCAGTTACAGTCCAGTAAGTCGCCTTCGCCACTGGTGTTCTTCCTAATCTCTACGCATTTCACCGCTACACTAGGAATTCCACTTACCTCTCCTGCACTCTAGTTACACAGTTTTATGTGCTTTCTACAGGTTAAGCCTATATATTTAACACATAACTTATCTAACCGCCTACGCATCCTTTACGCCCAGTTATTCCGAACAACGCTTGCAACCTACGTATTACCGCGGCTGCTGGCACGTAGTTAGC
+
CCCCCGGG9FGGGGGGGGGGGGGGGGGGGGGGGGGGGGGGGGFEEGGGGGGGGGGGGGGGGGFCFGGGGGGGGGGGGGGGGGGGGGFFGGGGGGGGGFFGGGGGGGGGGGGGGGGGGGGGGGGGDGGGGGGGGGGGGGDFGGGFGFGGGGGFGDGGGGGGCFGGGGGGGGGGFGFFGGGGGGGGGGGFGGGGGFCDGGGGGFGFFDG?DGGGFGGFFFGCAGBFDFFDA555@GF@C5CBC>DFD@ECFFF>?E<=G>=@3;F)+3=@3@D@FGFEGGD>>37>BFFFFGFGF?:6(3.)6
@M04650:207:000000000-C238N:1:1101:21046:13540 2:N:0:19
GGACTACCGGGGTTTCTAATCCTGTTTGCTCCCCACGCTTTCGCACCTGAGCGTCAGTCTTTGTCCAGGGGGCCGCCTTCGCCACCGGTATTCCTCCAGATCTCTACGCATTTCACCGCTACACCTGGAATTCTACCCCCCTCTACAAGACTCTAGCTTGCCAGTTTCAAATGCAGTTCCCAAGTTAAGCTCGGGGATTTCACATCTGACTTAACAAACCGCCTGCGTTCGCTTTACGCCCAGTAATTCCGATTAACGCTTGCACCCTCCGTATTACCGCGGCTGCTGGCACGGAGTTAGC
+
CCCCCGGGGGGGGGGGGGGGGGGGGGGGGGGGGGGGGGGGGGGGGGGGGGGGGGGGGGGGGGGGGGGGGGGGGGGGGGGGGGGGGGGGGGGGGGGGGGGGGGGGGGGGGGGGFFGGGGGGGGGGGGGGCEGGGGGGGGGGGGGFGGGGGCFFGGGGGGGGGGGGGGGGGGGGGCFGCGFGGGGGGGFFEEFGGGGGGGGGGFGFFGGFFGGGFGGGFFGG>GFFFFFF2<?>?=FFF6ECGB::FCA>FFF0:@C4F:BFF:CBGGB??FB<FGF<?C:;>0>BBFFFBGBG?B69?G)56
@M04650:207:000000000-C238N:1:1101:9968:13578 2:N:0:19
GGACTACCGGGGTATCTAATCCTGTTTGCTCCCCACGCTTTCGAGCCTCAGCGTCAGTTACAGACCAGAGAGTCGCCTTCGCCACTGGTGTTCCTCCACATATCTACGCATTTCACCGCTACACGTGGAATTCCACTCTCCTCTTCTGCACTCAAGTTCTCCAGTTTCCAATGACCCTCCCCGGTTGAGCCGGGGGCTTTCACATCAGACTTAAAGAACCGCCTGCGCTCGCTTTACGCCCAATAAATCCGGACAACGCTTGCCACCTACTTATTACCGCGGCTGCTGACACGGCTGTAGC
+
CCCCCGG@FGGGGGGGGGGGGGGFGGGGGGGGGGGGGGGGGGGGGGGGGGGGGGGGGGGGGGGCGGGG?EFFFFGGGGGGGGGGGGGGGFGGGGGFGGCEGGGGGFGGGGGGGFFGGGGGEGGGFAEFGGGGGGDGGGGGGGFFGGGGGG?DFFFGG:FDFFFGGDFGGAFFG99FF0=CEE68FCCD9FG*@>:5):FGC+;8+87A)*2:)7;781E<,>(2,=15(*(33C>2=:GGEB<29CA9C?BB?BD6G>;?((73*A11(5))6E>>FF6919>F(324):2C?9(3(04-6
@M04650:207:000000000-C238N:1:1101:21179:13604 2:N:0:19
GGACTACCCGGGTTTCTAATCCTGTTTGCTCCCCACGCTTTCGCACCTGAGCGTCAGTCTTTGTCCAGGGGGCCGCCTTCGCCACCGGTATTCCTCCAGATCTCTACGCATTTCACCGCTACACCTGGAATTCTACCCCCCTCTACAAGACTCTAGCTTGCCAGTTTCAAATGCAGTTCCCAAGTTAAGCTCGGGGATTTCACATCTGACTTAACAAACCGCCTGCGTGCGCTTTACGCCCAGTAATTCCGATTAACGCTTGCACCCTCCGTATTACCGCGGCTGCGGGCACGGAGTTAGC
+
CCCCCGFGGGGGGGGGGGGGGGGGGGGGGGGGGGGGGGGGGGGGGGGGGGGGGGGGGGGGGGGGGGGGGGGGGGGGGGGGGGGGGGGGGGGGGGGGGGGGGGGGGGGGGGGGCFGGGGGGEGGFGGGGGGGGGGGGGFDEGGGFGGGFFGGFFFGFFCGGGGCFDC<FGGGGGGGGGGGGGGGCGCGGGFDEGGGGGGGGGFGFFGFFCGGGFGGGFFGFBG9DFFFFFGF>9GFBFF5CE6(5C>>2F670?DGAF?>B?2*4C??FFFFF<GFFGG<;9(2((4((,C>GB>(9:F9)6
@M04650:207:000000000-C238N:1:1101:19416:13641 2:N:0:19
GGACTACTGGGGTTTCTAATCCTGTTTGCTCCCCACGCTTTCGAGCCTCAGCGTCAGTTACAGACCAGAGAGTCGCCTTCGCCACTGGTGTTCCTCCACATATCTACGCATTTCACCGCTACACGTGGAATTCCACTCTCCTCTTCTGCACTCAAGTTCTCCAGTTTCCAATGACCCTCCCCGGTTGAGCCGGGGGCTTTCACATCAGACTTAAAGAACCGCCTGCGCTCGCTTTACGCCCAATAAATCCGGACAACGCTTGCCACCTACGTATTACCGCGGCTGCGGGCACGGAGTTACC
+
CCCCCGFGGGGGGGGGGGGGGGGGGGGGGGGGGGGGGGGGGGGGGGGGGGGGGGGGGGGGGGGGGGGGGGGGGGGGGGGGGGGGGGGGGGGGGGGGGGGGGGGGGGGGGGGDFGGGGGGGGGGGGGGGGGGGGGGGGGGGGGGFFGGGGGGFGGGGGGGGGGGGFGGGGGGGGGGGGGGGGGGGGGGGFGGG7CEGGDGGGFGFFGGFFGGGFFGGFFGGBG9@;F9BBGFFFG@A@?EEE?3:GGFAD?B(2BC67(41((97:FBFFFFFFG:)0>?>>FF9(((-3C151490:F4).
@M04650:207:000000000-C238N:1:1101:13485:13654 2:N:0:19
GGACTACACGGGTTTCTAATCCTGTTTGCTCCCCACGCTTTCGCACCTGAGCGTCAGTCTTTGTCCAGGGGGCCGCCTTCGCCACCGGTATTCCTCCAGATCTCTACGCATTTCACCGCTACACCTGGAATTCTACCCCCCTCTACAAGACTCTAGCTGACCAGTTTCAAATGCAGTTCCCAAGTTAAGCTCGGGGATTTCACATCTGACTTAATCAACCGCCTGCGTGCGCTTTACGCCCAGTAATTCCGATTAACGCTTGCACCCTCCTTATTACCGCGGCTGCTGGCACGGATTTCGC
+
CCCCCGGGGGGGGGGGGGGGGGGGGGGGGGGGGGGGGGGGGGGGGGGGGFGGGGGGGGGGGGGGGGGGGGGGGGGGGGGGGGGGGGGGGGGGGGGGGGCFGGGGGGGGGGGGGGGGGGGGGGGGGGGGGGGGGGGGGGFGGGGFCGGGGFFFGGGCFFDFGGGGGGGGGGFGGGGGGGGGGG?DGFGGGG;EGGGDDDGGFFGFFGGFFGGGFGGGFFGGFGFFFF951D>;>GFFFFDGG?:?FCAFGFF:?EGBG19BF?G?4C??FF()<FF9FFBB>F>96::3(:(3(-(,,C)34
@M04650:207:000000000-C238N:1:1101:26705:13664 2:N:0:19
GGACTACAGGGGTTTCTAATCCTGTTTGCTCCCCACGCTTTCGAGCCTCAGCGTCAGTTACAGACCAGAGAGCCGCCTTCGCCACTGGTGTTCCTCCATATATCTACGCATTTCACCGCTACACATGGAATTCCACTCTCCTCTTCTGCACTCAAGTCTCCCAGTTTCCAATGACCCTCCCCGGTTGAGCCGGGGGCTTTCACATCAGACTTAAGAAACCGCCTGCGCTCGCTTTACGCCCAATAAATCCGGACAACGCTTGCCACCTACGTATTACCGCGGCTGCTGGCACGTGGTTAGC
+
CCCCCGGGGGGGGGGGGGGGGGGGGGGGGGGGGGGGGGGGGGGGGGGGGGGGGGGGGGGGGGGGGGGGGGGGGGGGGGGGDGEGGGGGGGGGGGGGGGGGGGGGGGGGGGGGGGGGGGGGGGGGGGGGGGGGGGCEGGGGGGGFGFGGGGGFGG,@FGGGGGGGGGGGGGGGGDDCFGGGG@ECGGGGGGGGGGGCDGDFFFGC6CCA7DFGEGGF66CFFG>@DF;E@D@;:5FDF<CE>?0:CF9<GFEBFFG?<7((38F0:@6:?BB777:BGG?>>90,46DFFG?C:4((416:A
@M04650:207:000000000-C238N:1:1101:23066:13685 2:N:0:19
GGACTACACGGGTTTCTAATCCTGTTTGCTCCCCACGCTTTCGAGCCTCAGCGTCAGTTACAGACCAGAGAGTCGCCTTCGCCACTGGTGTTCCTCCACATATCTACGCATTTCACCGCTACACGTGGAATTCCACTCTCCTCTTCTGCACTCAAGTTCTCCAGTTTCCAATGACCCTCCCCGGTTGAGCCGGGGGCTTTCACATCAGACTTAAAGAACCGCCTGCGCTCGCTTTACGCCCATTAAATCCGGACAACGCTGCCCACCTACGTATTACCGCGGCTGCTGGCACGCAGTTACC
+
CCCCCGGGGGGGGGGGGGGGGGGGGGGGGGGGGGGGGGGFGGGFGGGGGGGGGGGEGGGGFFFFGFFG?FGGFGGGGGGGGGGEGGGGFGGGGGGGGFDFGGGGGGGFEGGGGGGGGGCGEGGGGFGGGGFGGGGGCFEGGGGFFFGFGGGFGGGDFG;;DFCGCGGGFG,CDDDFFGGGGG>7C7@:FGG>ECC58DGFGFFAA8+8*897>7::+(<73DF7=41>1<96?75<?0EEC1(.:C6<F?.((8D?F62:((1:*882(.-3)<(-<D(4(((-(2335C?C:(44:EA)6
@M04650:207:000000000-C238N:1:1101:26139:13706 2:N:0:19
GGACTACCGGGGTTTCTAATCCTGTTTGCTCCCCACGCTTTCGAGCCTCAGCGTCAGTTACCGACCAGAAAGTCGCCTTCGCCACTGGTGTTCCTCCATATCTCTGCGCATTTCACCGCTACACCTGGAATTCCACTTTCCTCTTCTGCACTCAAGCTTTCCAGTTTCCAATGACCCTCCCCGGTTGAGCCGTGGGCTTTCACATCAGACTTAAAAAACCGCCTACGTGCGCTTTACGCCCAGTAAATCCGGACAACGCTTGCCACCTACGTATTACCGCGGCTGCTGGCACGTAGTTAGC
+
CCCCCFGG+FFGGEGGGGGGGGGGGGGGGGGGGGGGGGGGGGG,,BFGGGGGGGGGGGC9,,B,@FGGE<CF,CFGGGGFGGGGGEFGG8FGGGGGGG,EFFGGG,FEGGGGGGGGGGGGGGGG@GGGGGGGG,@FA33FFGGF,E;,5EFFG=DG9DE,EFGCFGGGAFGGG999,=FG6+@EGGGFGGG5**@GCGFGGFGFFG7AEGGGFG7:6@GGFGFF0AD)65;BFGF9A?EGGB08FG):GFF0(078F>>??FG2*A??:?<B<<:<E>?BFFBFBB>:4CBGF6<?FGD96
@M04650:207:000000000-C238N:1:1101:20630:13735 2:N:0:19
GGACTACAGGGGTTTCTAATCCTGTTTGCTCCCCACGCTTTCGAGCCTCAGCGTCAGTTACAGACCAGAGAGTCGCCTTCGCCACTGGTGTTCCTCCATATATCTACGCATTTCACCGCTACACTAGGAATTCCACTTACCTCTCCTGCCCTATAGTTACACAGTTTTATGTGCTTTCTACAGGTTAAGCCTATCTATTTAACCCATAATTTATCTAACCGCCTACGCATCCTTTACTCCCAGTTATTCCGCACAACGCTTGCCACCTACGTATTACCTCGGCTGTCGGCACGTCTTTAGC
+
C?<CBFFDAEBFBGD<@@F@FCD-C@@FG9CC@,CFGGE@DFE8,:8A:FFGE,,B@CF,C@,,:DEG@,@FGGGDCEDEF7CGFGGGFGAE,EEE=C,CFB,=F;GFG7:7?9,558=+@C,E;:E?F<<,CFFFEEFEFCDFC4,6<,8*,,8=FGFG,F,1C;,@>D9@==DA:==:DF=8FE,,7,,6@A,=+<F<9+,*0+366++?792+?=7?A5==)//@);9)6=FFF4?C75.;>+1>D8)89))(1(,((,:;7<(8=;(5)+//;C25?0(4(()((1,/2.((-0).6
@M04650:207:000000000-C238N:1:1101:13406:13738 2:N:0:19
GGACTACCAGGGTATCTAATCCTGTTTGCTCCCCACGCTTTCGTGCATGAGCGTCAGTACAGGCCCAGGGGATTGCCTTCGCCATTGGTGTTCCTCCGCATATCTACGCATTTCACTGCTACACGCGGAATTCCATCCCCCTCTGCCGTACTCTAGCCTTGCAGTCACAAATGCAGTTCCCAGGTTGAGCCCGGGGATTTCACATCTGTCTTGCAAAGCCTCCTGCGCACGCTTTACGCCCAGTACTTCCGATTAACGCTCGCACCCTACGTATTACCGCGGCTGCTGGCACGTCTTTCGC
+
@@<CCFGGFGGGGFGGGGGGGGGGGGGGGGGFGGGGGGGGGGEGGGGF;FFGFGGGGGGGGGGGGGGGFDFGGEEGGGGGGGGCFGGFGGGGGGGGGGGGGGGGGGGGGGGGGGGGCFFGGGGGC7CF7FGGGGGGGGGGGGGFGGGGGGGFGGGFFGGGGCFGGGDFF9DFGGAFGGGEGGGFGGFGGGFGGDG>DGGGGFGFAFGFEGGD4CDGF=CGE<@@;FBE@D966EF38?7CF66?F*4:CF3((7/)>:9B<6D>CC??::?25F><FC(69(,-4(4:0>8914(,3:4(6
@M04650:207:000000000-C238N:1:1101:12351:13821 2:N:0:19
GGACTACAGGGGTTTCTAATCCTGTTTGCTCCCCACGCTTTCGAGCCTCAGCGTCAGTTACAGACCAGAGAGTCGCCTTCGCCACTGGTGTTCCTCCACATATCTACGCATTTCACCGCTACACGTGGAATTCCACTCTCCTCTTCTGCACTCAAGTTCTCCAGTTTCCAATGACCCTCCCCGGTTGAGCCGGGGGCTTTCACATCAGACTTAAAGAACCGCCTGCGCTCGCGTTACGCCCAATAAATCCGGACAACGCTTGCCACCTACGTATTACCGCGGCTGCTGGCACGTAGTTAGC
+
CCCCCGGGGGGGGDGGGGGGGGGGGGGGGGGGGGGGGGGGGGGGGGGGGGGGGGGGGGGGGGGGGGGGGGGGGGGGGGGGGGGGGGGGGGGGGGGGGGGGGGGGGGGGGGGGGGGGGGGGEEFGGGGGFFGGGC;<DFGGFFFBGGGGGGGFGGGGGGGFFGFGFGGGFEGGGGGGGFGCGGGCFGEFGGGGGCEGDDG?FFGFFFGF36DGFGGGFFGG;GF;;FFFFGFF(:>:56>>E?:?>F<BGFF2:>GFC>FF?FGFCF<:27??>D:)<:6>FFF20(:??D<F::0::C<A:
@M04650:207:000000000-C238N:1:1101:3222:13823 2:N:0:19
GGACTACCGGGGTTTCTAATCCTGTTTGCTCCCCACGCTTTCGTGCATGAGCGTCAGTACAGGCCCAGGGGATTGCTCTCGCCATTGGTGTTCCTCCGCATATCTACGCATTTCACTGCTACACGCGGAATTCCATCCCCCTCTGCCGTAATCTAGCCTTGCAGTCCCAAAAGTAGTCCCCAGGTTGGGCCCGGGGATTTCAGTTCCGTCTTGCAAAGCCGCCCGAGCGTGCTTTACGCCCAGGAATCCCGATTAACGCTCGACCCCTACGTATTCACGCGGCTGCTGGCACGTGGTTAGC
+
CCC@@FE8F7BCF+6=ECF9C9CFC<@CEF,;@@<FGGE,CFE<F@,A;EGFD@C@FF<,CEE,:@F<@@:C,,BF,,5AF=:BFGGF6AC:,@,EE+BF:FGF9E<+F+BBF,,C:CCDEEG,:FGCB=F,,?BE9,@FEG6@,=,C@++3=,@;@@DE,<9?F:,33:,3*,7,5+,@@,*33,,*461*1*:=<<<::++13++.)***/+9@+5?*(C6(4)28()-(-+/-9:ED*(((19?746>0(.9:2-(,-4)(18((,.4340(-+0(.40129(34?E:+,.(((/-..
@M04650:207:000000000-C238N:1:1101:2422:13844 2:N:0:19
GGACTACACGGGTTTCTAATCCTGTTTGCTCCCCACGCTTTCGAGCCTCAGCGTCAGTTACAGACCAGAGAGTCGCCTTCGCCACTGGTGTTCCTCCACATATCTACGCATTTCACCGCTACACGTGGAATTCCACTCTCCTCTTCTGCACTCAAGTTCTCCAGGTTCCAATGACCCTCCCCGGTTGAGCCGGGGGCTTTCGCAGCAGACTTCAAGAACCGCCTGCGCTCGCTTTACGCCCAATAAAGCCGGACAACGCTTGCCACCTACTGATTACCGCGGCTGCTGGAACGCAAGTAGC
+
<<86,6CEEGGGFEGGFEECFGG@FEDFEEFGGC8FECFG?BEG?7FEFEDGCCG:C;@FFGCEEGGGFDF@FG7FCG7BFFGCEGFFFGFFGFGGGGGGF<FGCFGGD@BCFCFFFEGCEF9?:AEBF<5A,CEAEFEGGF,=EGGGGG@??FFFFC=AFFFD,DGFGGCE8DF=F+@EEG8CC7CDCF@*7@>EGDFGFBE4)2*;@GG7)@FGF@EF9D@;,:7@(5,14*))18>EGFB(>C<)*00263)8C>6??B30:C::?0)).244+:49(1(49:??0*(0-((((3))-
@M04650:207:000000000-C238N:1:1101:21912:13859 2:N:0:19
GGACTACAAGGGTATCTAATCCTGTTTGCTCCCCATGCTCTCATGCCTCAGCGTCAGTTACAGTCCAGTAAGTCGCCTTCGCCACTGATGTTCTTCCTAATCTCTACGCATTTCACCGCTACACGTGGAATTCCACTCTCCTCTTCTGCACTCAAGTTCTCCAGTTTCCAATGACCCTCCCCGGTTGAGCCGGGGGCTTTCACATCAGACTTAAAGAACCGCCTGCGCTCGCTTTACGCCCAATAAATCCGGACAACGCTTGCCACCTACGTATTACCGCGGCTGCTGGCACGTAGTTAGC
+
CCCCCGGGGGGGGGGGGGGGGGGGGGGGGGGGGGGGGGGGGGGGGGGGGGGGGGGGGGGGGGGGGGGGGGGGGGGGGGGGGGGGGGGGGGFGGGGFGGGGGGGGGGGGGGGGGGGGGGGGGGGGGGGGFFEGGGGGGGGDGDFFGGGGGGGFGGGGFGGGGGGGFGFGFFFGGGG8DGGGGGGGEGGGFFGGGEEGGD,DGFGFFGGFEGGGFGGGFFGGFG@=DF@FFGFF;G3CFFCFE;2;9DBFGFB(:EGBG6>B:?G?GGFFFFF:>F0><F?9>>>B>:?:>ABF?0:?:GFA6
@M04650:207:000000000-C238N:1:1101:6157:13862 2:N:0:19
GGACTACAAGGGTATCTAATCCTGTTTGCTCCCCACGCTTTCGAGCCTCAGCGTCAGTTACAGACCAGAGAGTCGCCTTCGCCACTGGTGTTCCTCCATATATCTACGCATTTCACCGCTACACATGGAATTCCACTCTCCTCTTCTGCACTCAAGTCTCCCAGTTTCCAATGACCCTCCCCGGTTGAGCCGGGGGCTTTCACATCAGACTTAAAGAACCGCCTGCGCTCGCTTTACGCCCAATAAATCCGGACAACGCTTGCCACCTACGTCTTACCGCGGCTGCTGGCACGTATTTAGC
+
CCCCCGGGGGGGGGGGGGGGGGGGGGGGGGGGGGGGGGGGGGGGGGGGGGGGGGGGGGGGGGGGGGGGGGGGCGGGGGEGGFGGGGGGGGFGGGGGGGGGGGDFCFGFDGEGFGGGGGGGGGFGGGGGFDFFGGGGGGFGGGGFGGGFGGGFGEBFGGEEFFFGGGGGGGGGGF8@FCFGEGGGGGGF6FGGEGEGC*CF:CF>8CDFFGGGFGGGF=GGFGF@DF9:3D9(4C3)/3CEG???CGFAGF>365/:C9B<B?3?FDBFF?:?(*44+>((,4706?0):G79:4:)(:-).
@M04650:207:000000000-C238N:1:1101:10966:13887 2:N:0:19
GGACTACACGGGTTTCTAATCCTGTTTGCTCCCCACGCTTTCGCACCTGAGCGTCAGTCTTTGTCCAGGGGGCCGCCTTCGCCACCGGTATTCCTCCAGATCTCTACGCATTTCACCGCTACACCTGGAATTCTACCCCCCTCTACAAGACTCTAGCTTGCCAGTTTCAAATGCAGTTCCCACGTTAAGCGCGGGGATTTCACATCTGACTTAACAAACCGCCTGCGTGCGCTTTACGCCCAGTAATTCCGATTAACGCTTGCACCCTCCGTATTACCGCGGCTGCTGGCACGGAGTTAGC
+
CCCCCFGGGGGGGGGGGGGGGGGGGGFGGGGGGGGGGGDGGGGGDGDFAFFFGEEEG6,9CFGGGGGGGGGGDGGGGGGFFGGGGGGGGGGGGGFGGGGGGFFDFFGGDEEGGGGGGGGGDEGFE,ADGGGGGGGGGGGEEGGFGGG?FFGA6,=ECFAFGFFFFFGGDD9FC=AF9BCDFGFGGF6ECGDC5=*>DGGFFAEA1*C65CCD4DC>?6FG3)7?:FB7?DBBFGFF=<DGE035CC49FF?(,77<F<>B0(*)0;83281:(*.:<F(49(6912844E3<40,(,;5>:
@M04650:207:000000000-C238N:1:1101:13489:13893 2:N:0:19
GGACTACCGGGGTTTCTAATCCTGTTTGCTCCCCACGCTTTCGAGCCTCAGCGTCAGTTACAGACCAGAGAGTCGCCTTCGCCACTGGTGTTCCTCCACATATCTACGCATTTCACCGCTACACGTGGAATTCCACTCTCCTCTTCTGCACTCAAGTTCTCCAGTTTCCAATGACCCTCCCCGGTTGAGCCGGGGGCTTTCACATCAGACTTAAAGAACCACCTGCGCTCGCTTTACGCCCAATAAATCCGGACAACGCTTGGGACCTACGTATTACCGCGGCTGCTGGCACGTAGTTAGC
+
CCCCCGGGGGGGGGGGGGFGGGGGGGGGGGGGGGGGGGGGGGGGGGGGGGGGGGGGGGGGGGGGGGGGGGGGGGGGGGGGGGGGGGGGGGGGGGGGGGGGGGGGGGGGGGGGGGGGGGGGGGGGGGGGFFGGGGGGGGGGGGGFGGGGGGGFFGCGGGGGGGGGGGGGGGFFFGGGGFGGGGGCFG>FDGGGEGG5CGGGGFGFFGGAEGGGCGFGA@GGFGFFEFFF;D>BFGF>F0AEG::?GFADGFDFFFGFGFFFFFG:4@?723(.4FB2@:?;9>6((380:E?G:1(.:CA2>
@M04650:207:000000000-C238N:1:1101:7689:13932 2:N:0:19
GGACTACTGGGGTATCTAATCCTGTTTGCTCCCCACGCTTTCGAGCCTCAGCGTCAGTTACAGACCAGAGAGTCGCCTTCGCCACTGGTGTTCCTCCATATATCTACGCATTTCACCGCTACACATGGAATTCCACTCTCCTCTTCTGCACTCAAGTCTCCCAGTTTCCAATGACCCTCCCCGGTTGAGCCGGGGGCTTTCACATCAGACTTAAGAAACCACCTGCGCTCGCTTTACGCCCAATAAATCCGGACAACGCTTGGGACCTACGTATTACCGCGGCTGCTGGCACGTAGTTAGC
+
CCCCCGGGGGGGGGGGGGGGGGGGGGGGGGGGGGGGGGGGGGGCGGGGGGGGGGGGGFGFGFE9FFGG8EGGGGGGGGGGGGGGGGGGGGGGGGGGGGGGGGGGGGGGGGGGGGGGGGGGGGGGFFGGFGGGGGFGGGCFGGGFFGACECFFGGFG;E>AEF8FF;EEGGCEGCFDD+DGEB>EGG+,<DD;@EGGGDGGGFGF+*;63CGGF:+:@3EF@GFF(;(>(C03<F><C<GEE?:?<:A>FF@1(8D<<90:(4*25;:05??1?FFFGGBF;>FB>?D?:GBF0:(.3C244
@M04650:207:000000000-C238N:1:1101:19191:13963 2:N:0:19
GGACTACCCGGGTTTCTAATCCTGTTTGCTCCCCACGCTTTCGAGCCTCAGTGTCAGTTACAGGCCAGAGAGCCGCTTTCGCCTCCGGTGTTCCTCCATATATCTACGCATTTCACCGCTACACATGGAATTCCACTCTCCTCTCCTGCACTCAAGTCTCCCAGTTTCCAATGCACACAATGGTTGAGCCACTGCCTTTTACATCAGACTTAAGAAACCACCTGCGCTCGCTTTACGCCCAATAAATCCGGACAACGCTTGGGACCTACGTATTACCGCGGCTGCTGGCACGTAGTTAGCC
+
CCCCCGGGGGGGGGGGGGGGGGGGGGGGGGGGGGGGEGGGGGGGGGGGGGGGGGGGGGGGGGGGGGGGGGGGGGGGEGFGGGGGGGGGGGGGGGGGGGGGGGGGFGGGGGGGGGGGGGGGGGGGGGGGFFEGGFGGGGGGGGGFGGGGGGGFGGFGGGEGFBDEDBFGFFGGGGGGGGG8AFCFGGGDFFFFGGGGGGGGGFGFFFFFEGCGFGGGFFGGFGFEBBBEFGFFBCACE;BCGD;@;CEEFE5;BFG0D:?<??C?GGB?FF??AC4<<C394969<>BB?=<5((,:9+)6.
@M04650:207:000000000-C238N:1:1101:26218:13991 2:N:0:19
GGACTACTGGGGTATCTAATCCTGTTTGCTCCCCACGCTTTCGAGCCTCAGCGTCAGTTACAGACCAGAGAGTCGCCTTCGCCACTGGTGTTCCTCCACATATCTACGCATTTCACCGCTACACGTGGAATTCCACTCTCCTCTTCTGCACTCAAGTTCTCCAGTTTCCAATGACCCTCCCCGGTTGAGCCGGGGGCTTTCACATCAGACTTAAAGAACCGCCTGCGCTCGCTTTACGCCCAATAAATCCGGACAACGCTTGCCACCTACGTATTACCGCGGCTGCTGGCACGTAGTTAAC
+
CCCCCGGGGGGGGGGGGGGGGGGGGGGGGGGGGGGGGGGGGGGGGGGGGGGGGGGGGGGGGGGGGGGGGGGGGGGGGGGGGGGGGGGGGGGGGGGGGGGGGGGGGGGGGGGGGGGGGGGGGGGGGGGGFGGGGGGGGGGGGGGFGGGGGGGFGGFGGGGGGGGGGGGGGGGGGGGGGDGGGGGGGGGGGGGGGGGGGGGGGFGFFGGF@GGFEGGGFFGGFG@@FFFFFGBFFCFAFFGGGF<B>FFFGFEF?D<:FBFFFF5:7??7?>?4<G7<FC<B0;60-4>?:C0C21122:4).
@M04650:207:000000000-C238N:1:1101:16836:13992 2:N:0:19
GGACTACCAGGGTATCTAATCCTGTTTGCTCCCCACGCTTTCGAGCCTCAGCGTCAGTTACAGACCAGAGAGTCGCCTTCGCCACTGGTGTTCCTCCACATATCTACGCATTTCACCGCTACACGTGGAATTCCACTCTCCTCTTCTGCACTCAAGTTCTCCAGTTTCCAATGACCCTCCCCGGTTGAGCCGGGGGCTTTCACATCAGACTTAAAGAACCGCCTGCGCTCGCTTTACGCCCAATAAATCCGGACAACGCTTGCCACCTACGTATTACCGCGGCTGCTGGCACGTAGTTAGC
+
CCCCCGGGGGGGGGGGGGGGGGGGGGGGGGGGGGGGGGGGGGGGGGGGGGGGGEGGGEGGGGGGGGGGGGGGGDCGGGGGGGGGGGGGGGGGGFGGGGGGGGGGGGGGGGGGGGGGGGGGGGGGGGGGGFGGGGGGGGGGGGGFGGGGGGGFGGGGGGGGGGGGDGGGFGFGGGGGGFGGGGGGGGGGGGGGGEGGGG<FGFFFF8FFFGCFEGGGFDFGFG@0<FBBBD99?GF<F1CEG?F7DG)6C439:BG?F>604:D:CE?0(2(()354EF01331(3<:>7=(<2.41,<4:6
@M04650:207:000000000-C238N:1:1101:5025:13999 2:N:0:19
GGACTACACGGGTTTCTAATCCTGTTTGCTCCCCACGCTTTCGCACCTGAGCGTCAGTCTTTGTCCAGGGGGCCGCCTTCGCCACCGGTGTTCCTCCAGATCTCTACGCATTTCACCGCTACACCTGGAATTCTACCCCCCTCTACAAGACTCTAGCTTGCCAGTTTCAAATGCAGTTCCCAAGTTAAGCTCGGGGATTTCACATCTGACTTAACAAACCGCCTGCGTGCGCTTTACGCCCAGTAATTCCGATTAACGCTTGCACCCTCCGTATTACCGCGGCTGCTGGCACGGAGTTAGC
+
CCCCCGGGGGGGGGGGGGGGGGGGGGGGGGGGGGGGGGGGGGGGGGGGGGGGGGGGGGGGGGGGGGGGGGGGGGGGGGGGGGGGDGGGG:CFFGFFGFGGGGGGGGGGGGGGGGGGGGGGGGGGGGFFGGDDGGGGGGGGGGGFGGCE@EGFGGGGGGGGGFFGGGGGGCFGGFFAEFGGFFGGGGGCFC,?E>5CCDGGGFGFAGGFFGGGFCFGF;FF;G>;DFB>;D>BBE34B?GGE??>G7<AFFF?0;DFC:>FF?GFGGFFFF9:6E7>FF83>>FBFF00(::F1>(,,;4).
@M04650:207:000000000-C238N:1:1101:21879:14009 2:N:0:19
GGACTACCGGGGTTTCTAATCCTGTTTGCTCCCCACGCTTTCGAGCCTCAGCGTCAGTTACAGACCAGAGAGTCGCCTTCGCCACTGGTGTTCCTCCATATATCTACGCATTTCACCGCTACACATGGAATTCCACTCTCCTCTTCTGCACTCAAGTCTCCCAGTTTCCAATGACCCTCCCCGGTTGAGCCGGGGGCTTTCACATCAGACTTAAGAAACCGCCTGCGCTCGCTTTACGCCCAATAAATCCGGACAACGCTTGCCACCTACGTATTACCGCGGCTGCTGGCCCGTAGGTCGC
+
CCCCCGGGGGGGGGGGGGGGGGGGGGGGGGGGGGGGGGGGGGGGGGGGGGGGGGGGGGGGGGGGGGGGGGGGGGGGGGGGGGGGGGGGGGGGGGGGGGGGGGGGAFGGGGGGGGGGGGGGGGGGGGGGFFGGGGGGGGGGFFDFEGGGGGGFFGGCFGGGGGGGFGGGGGGFGGFGGFGGDGGGGGGGGGGGGGGGGGGGGAFFCGGFFGGFFGGGFFGGFGFFFF9D>DBFFGFBFFGGG?(4FGF9FFF06BD17(46::37CC??:7::DF?FGF?979;>934::E(:1((((<)-3
@M04650:207:000000000-C238N:1:1101:12794:14022 2:N:0:19
GGACTACTGGGGTTTCTAATCCTGTTTGCTCCCCACGCTTTCGTGCATGAGCGTCAGTACAGGTCCAGGGGATTGCCTTCGCCATCGGTGTTCCTCCGCATATCTACGCATTTCACTGCTACACGCGGAATTCCATCCCCCTCTACCGTACTCTAGCCATGCAGTCACAAATGCAGTTCCCAGGTTGAGCCCGGGGATTTCACATCTGTCTTACATAACCGCCTGCGCACGCTTTACGCCCAGTAATTCCGATTAACGCTCGCACCCTACGTATTACCGCGGCTGCTGGCACGTAGTTAGC
+
CCCCCGGGGGGGGGGGGGGGGGGGGGGGGGGGGGGGGGGGGGGGGGGGGGFGGGGGGGGGGCFGGGGGGGGGGDFGGGGGGGGGGGGGGGGGGGGGGGGGGGFGGCFGGGGGGGGGGGGGGGGGGCFGFGGGGFFFGGGGGGGFGGGDCEEFGGGFGGFGGGGGGGGGGFGGDGFGGFGGFGDDGGCFGGGGGC=EG>FGGFGFFG=FEGGG?FFDF@FG@GFFDFFEFD@F?G57A@CEE::>C*<AGFF(3)7)::>:1751CEB??B?7<F>2FDB>>>>B>FFD?GBG03(33@44:
@M04650:207:000000000-C238N:1:1101:4485:14052 2:N:0:19
GGACTACTAGGGTTTCTAATCCTGTTTGCTCCCCACGCTTTCGAGCCTCAGCGTCAGTTACAGACCAGAGAGTCGCCTTCGCCACTGGTGTTCCTCCACATATCTACGCATTTCACCGCTACACGTGGAATTCCACTCTCCTCTTCTGCACTCAAGTTCTCCAGTTTCCAATGACCCTCCCCGGTTGAGCCGGGGGCTTTCACATCAGACTTAAAGAACCTCCTGCGCTCGCTTTACGCCCAATAAATCCGGACAACGCTTGCCACCTACGTATTACCGCGGCTGCTGGCACGACGTTAGC
+
CCCCCGGGGGGGGGGGGGGGGGGGGGGGGGGGGGGGGGGGGGGGCGGGGGGGGGGGGGGC<9EEGGGGGGGGFGGGGGGGGGGGGDGGFFGGGGGGGGDGGGGGGGGGGGEFGFGFFGGGGGFGE=FGFFGGGGEFFGEDGGG?DFFFCFFFGFGGFDEFGGGGFF8>=EFGFDF?EGGGGGGGGC6DFGG>EGEE4CCCGF9CFGG4;FG7@GC>A8F4,04=369)376>1>:>F@GE8<B?9>:6CF)7<DG?*391:?D2DC?0?FF:7+:AFF?B;319(18?(C:F8((-450()
@M04650:207:000000000-C238N:1:1101:29366:14077 2:N:0:19
GGACTACACGGGTATCTAATCCTGTTTGCTCCCCACGCTTTCGAGCCTGAGCGTCAGTTACAGACCAGAGAGTCGCCTTCGCCACTGGTATTCCTCCACATCTCTACGCATTTCACCGCTACACGTGGAATTCTACTCTCCTCTACTGCACTCAAGTTCACCAGTTTCAAATGACGCTCCCAGGTTGAGCCGGGGGATTTCACATCAGACTTAAACAACCGCCTGCGCTCGCTTTACGCCCAATAAAGCCGGACAACGCTTGCCACCTACGTATTACCGCGGCTGCTGGAACGTAGTTAGC
+
CCCCCGGG,CFGGCFGGGGG9FGGGGGGG9F<FGGGDGGGGGGD<7F@,EFFGDGGDC<9,<C,FFGG<E,B6CF>EGEGGEGGGCGGG9<FFGGG,F<F8BBDAFGG+?CFCGGGDGCDEFGF:FGGGGGGG,EF=D,A@FEF,C,27@EFG?FF;@,3@F@D,CAFCAEFGG,+1=CEG=FGEG8@CCF6E7EG*/DEFF?FFF;A;F<FFG7*;=CD9):@DA>)(1304*)6FB8?:3??CFF)*);>>358F03(4:3,:224,4::7C0:EC09;6491820:*,<:38<3CAA6
@M04650:207:000000000-C238N:1:1101:16886:14141 2:N:0:19
GGACTACTAGGGTTTCTAATCCTGTTTGATCCCCACGCTTTCGTGCCTCAGCGTCAATATAGGCGTAGTAAGCTGCCTTCGCAATAGGTGTTCTATGTCATATCTATGCATTTCACCGCTACATGACATATTCCGCTTACCTCCACCATATTCAAGATAGATAGTATCAAAGGCAGTTCTGGAGTTAAGCTCCAGGATTTCACCTCTGACTTACCTACCCGCCTACGCACCCTTTAAACCCAGTGAATCCGGATAACGCTTGCACCCTTCGTATTACCGCGGCTGCTGGCACGGAGTTAGC
+
CCCCCGGGGGGGGGGGGGGGGGGGGGGGGGGGGGGGGGGGGGGFGGGGGGGGGGGG@FGG9FFGCFGFGGGGGGGGGGGGGGGGGCGGGGGGGGEGGGDFEFGFGGEGGGGGGGGGGGGGGGGDFCFGGGFGGGGG>=CEFGGFGGGGAFFDD,EFEEGGGGFFFGFFGCDGGGGG8@EFCFEFGGGGGGAFGFGGCGGGGF9D+@FF@CC9ACC?B5@DA5@DDF=>AGA9@GFCFEGGD49;C78>DFE=92*>F?F?DFC)0C;;1=06(A3)<><9616904))2*(<:1>0?G))6
@M04650:207:000000000-C238N:1:1101:24160:14142 2:N:0:19
GGACTACCGGGGTTTCTAATCCTGTTCGCTCCCCACGCTTTCGCACCTGAGCGTCAGTCTTTGTCCAGGGGGCCGCCTTCGCCACCGGTATTCCTCCAGATATCTACGCATTCCACCGCTACACCTGGAATTCCACCCCCCTCTACAAGACTCTAGCCCGCCAGTTTCGAAGGCAGTTCGCAGGTTGAGCCCGGGGATTTCCCATCCGACTTGCCAGACCGCCTGCGTCCGATTTCGGCCCATTAATTCCGATTAAGGCTGCCCCCCGCCGTTTTACGCCGCCTCCTGGCCCTGAGTCACC
+
CCCCCGF8@CFFFGEGGGEFGGGGGGDFEGGGGG,+@F:FGGDG,@CAA<EEFGGGEF,@E,C,C<FF8:FFFGGDGGGEE@FF@FGDC+BFG,=CED8<F,,ADFFGEGGG,FGGF=C88FGG8>DFFFCE;,,C=++@E7EACE,,,4>+,,37>D8E5:*=F,>FE1,*2<=442,***=7=,*++2B5*/:=):CE7807*7*)4751.*2*).A3(C,1(4(>()((-:8))(2;E1(6*2)):7)(4.*)*)((((1(*:6(((32(32)A1-(,((,,((,45(/(((.6+)).
@M04650:207:000000000-C238N:1:1101:24193:14175 2:N:0:19
GGACTACAGGGGTTTCTAATCCTGTTTGCTCCCCACGCTTTCGCACCTGAGCGTCAGTCTTCGTCCAGGGGGCCGCCTTCGCCACCGGTATTCCTCCAGATCTCTACGCATTTCACCGCTACACCTGGAATTCTACCCCCCTCTACAAGACTCTAGCCTGCCAGTTTCGAATGCAGTTCCCAGGTTGAGCCCGGGGATTTCACATCCGACTTGACAGACCGCCTGCGTGCGCTTTACGCCCAGTAATTCCGATTAACGCTTGCACCCTACGTATTACCGCGGCTGCTGGCACGGAGTTAGC
+
CCCCCGGGGGGGGGGGGGGGGGGGGGGGGGGGGGGGGGGGGGGGGGGGGGGFGGGGGGGGFGGFGGGGGGGGGDFGGGGGGGGGGGGGGGGGGGGGGGGGGFGGGGGGGGGGGGGGGGGGGGGGGGGGGGGGGGFFGE?FEGGFGGGGGGGFGGGGGGGGGGGDFGCFEGGGGGGGGGGFFGGGGGGGGGGFCEGG4>FCFFGFFGGFFGGD<FDFFFGGFGB?FFF56DBFFGFAFBEGGF?BCGA4:BFBB3DDD?FB0<FDFF??(3:3>7:2<>6360093<::?EBG061((0.44
@M04650:207:000000000-C238N:1:1101:12967:14184 2:N:0:19
GGACTACAAGGGTTTCTAATCCTGTTTGCTCCCCACGCTTTCGCACCTGAGCGTCAGTCTTTGTCCAGGGGGCCGCCTTCGCCACCTGTATTCCTCCAGATCTCTACGCATTTCACCGCTACACCTGGAATTCTACCCCCCTCTACAAGACTCTAGCTGACCAGTTTCAAATGCAGTTCCCAAGTTAAGCTCGGGGATTTCACATCTGACTTAATCAACCGCCTGCGTGCGCTTTACGCCCAGTAATTCCGCTTAACGCTTGCACCCTCCGCATTACCGCGGCTGCTGGCACGGAGTTCGC
+
<@CCCFGDGFGGFGGGGGFGGGGGGGGGFGFFGGGGGGGGGGCFEGGGFFGGGGGGGGGGGGGGGEGAFGGGGGGGGGEFFGFEGG,FFFGGDE,EFFFFGGD@FDFFEFGGGGGFGGGC@FFFGDGGGEGEFGGGF,6CEC8DCDF8>DF?FEGFDEFFFFGGGGGGGGFGGGGFGFGCFDBCGGFFGGCC7EEC4CFG=+BB+CFFEGCG=++:85EC9D;?05;=(79@0EF)+4*2?<<FF>4A:F?(45D2?1;?FFC<FC::3,((4EB9CG?06>9>B<:7?GBC6(208C),-
@M04650:207:000000000-C238N:1:1101:10120:14196 2:N:0:19
GGACTACCGGGGTTTCTAATCCTGTTTGCTCCCCATGCTTTCGTACCTCAGCGTCAGTATTAGGCCAGATGGCTGCCTTCGCCATCGGTATTCCTCCAGATCTCTACGCATTTCACCGCTACACCTGGAATTCTACCATCCTCTCCCATACTCTAGCTTCCCAGTATCGAATGCAATTCCTAAGTTAAGCTCAGGGATTTCACATCCGACTTAAGAAGCCGCCTACGCACGCTTTACGCCCAGTAAATCCGATTAACGCTCGCACCCTCTGGATTACCGCGGCTGCTGGCACAGAGTTAGC
+
CCCCCGGGGGGGGGGGGGGGGGGGGGGGGGGGGGGGGGGGGGGGGGGGGGGGGGGGGEGGGGGGGGGGGGGGGGGGGGGGGGGGGGGGGGGGGGGGGGGGGGGGGGGGGGGGGGGGGGGGGGGGGGGGGGGFFGGGGGGFGGGFGGGGGGGFGGGGGGGGGGGGGGGGGGGGGGGGGGFFGFGGGGGGCGFFGGGGGGGGGFGFFGFEFGDDCG8FFFGGFDFAA>DE=GFFFCFEF9EGG(1=CFEEGFFFFFGFGFFF?>GBGE:<:1)).EDBFG0>>9>0((8::E7FF?FBBGA<<
@M04650:207:000000000-C238N:1:1101:28267:14216 2:N:0:19
GGACTACACGGGTATCTAATCCTGTTTGCTCCCCACGCTTTCGCGTCTCAGCGTCAGTAGTCGTCCAGATGGCCGCCTTCGCCACCGGTGTTCCTCCGCATATCTACGAATTTCACCTCTACTTGCGGAATTCCGCCATCCTCTCCGACACTCAAGCTCAGCAGTTTCAGACGCACTTCCTCGGTTAAGCCGAGGGCTTTCACATCTGACTTGCCAAGCCGCCTACACGCGCTTTACGCCCAATAATTCCGAACAACGCTTGCACCCTCTGTATTACCGCGGCTGCTGGCACGTAGTTAGC
+
CCCCCGGGGGGGGGGGGGGGGGGGGGGGGGGGGGGGGGGGGGGGGGGGGGGGGFGGGGGEFGGGGGGGFGGGGGGGGGGGGGGGGGGGGGGGGGGGGGGGGGGGGFGGGGGGGGGGGGGGGGGGGGGGGGGGGGGGGGGGGGGFGGGCGGEFGGGGGGGGGGGGGGGGGGGGGGCEGGGGFGGGGGGGFGGGCCEGGGGGGFG6AGGF<>FDEFGFF?FGFGFFFFFF1<3>BEFAF?DGG(4:FGFFGFF:BBDBC964(4C?GDFBFBB69FA<CC:6;>F90(4?0C7C?::?-<<AA
@M04650:207:000000000-C238N:1:1101:28875:14249 2:N:0:19
GGACTACTCGGGTTTCTAATCCTGTTTGCTCCCCACGCTTTCGCACCTGAGCGTCAGTCTTTGTCCAGGGGGCCGCCTTCGCCACCGGTATTCCTCCAGATCTCTACGCATTTCACCGCTACACCTGGAATTCTACCCCCCTCTCCACGACTCTAGCTGACCAGTTTCAAATGCAGTTCCCAAGTTAAGCCCGGGGATTTCACACCTGACTTAATCAACCGCCTGCGTGCGCTTTACGCCCAGTAATTCCGATTAACGCTTGCACCCTCCGTATTACCGCGGCTGCTGGCACGGAGTTAGC
+
CCCCCGGGGGGGGGGGGGGGGGGAFGGGGGGGGGGGCFGDGFECCFGF8@,EEGGGGGCFA<FFFGDA8@6BFGGGGGGG7CGGGGG:F7FCGGGGF,<<?EEFGGGGDEGGGGFGC6BDEG9E=EAF=FGCA,@FDF6CECCD,@=,+4@@EA;DE7B,@CCC==EG,@EADG7AEC,>FF,>FFFG,9,1;C:C5DGCGFFF):*61CGGC7@7A<<82<:71A>52<(((:;<F:CGGB62*:)-:@9(-774F0>B2(92CF:6:?98(;(<DD?96(,(41,24C7F2,(1,8<>A
@M04650:207:000000000-C238N:1:1101:22333:14328 2:N:0:19
GGACTACTCGGGTTTCTAATCCTGTTTGCTCCCCACGCTTTCGAGCCTCAGCGTCAGTTACAGACCAGAGAGTCGCCTTCGCCACTGGTGTTCCTCCACATATCTACGCATTTCACCGCTACACGTGGAATTCCACTCTCCTCTTCTGCACTCAAGTTCTCCAGTTTCCAATGACCCTCCCCGGTTGAGCCGGGGGCTTTCACATCAGACTTAAAGAACCGCCTGCGCTCGCTTTACGCCCAATAAATCCGGACAACGCTTGCCACCTACGTATTACCGCGGCTGCTGGCACGTAGTTAGC
+
CCCCCGGGGGGGGGGGGGGGGGGGGGGGGGGGGGGGGGGGGGGGGGGGGGGGGGGGGGGGGGGGGGGGGGGGGGGGGGGGGGGGGGGGGGGGGGGGGGGGGGGGGGGFEGGGGGGGGGGGGGGGGGFDCEFGGGGGGGGGGGGFGGGGGGGFGFGFGGGGGGGGGGGGGGGGGGGGGDGGGGGGCFGGGGGG5CEGGGFGGFGFFGCAEGGGCFFGA=FGBGFFFFFF@GFFFGFAFFGEG?BF>GAFGFFB0>D?G>1(8?GF7EFFB:(.5EBFGGBBF(7>91708>:F:646?F<DF
@M04650:207:000000000-C238N:1:1101:18174:14485 2:N:0:19
GGACTACCGGGGTATCTAATCCTGTTTGCTCCCCACGCTTTCGCACCTGAGCGTCAGTCTTTGTCCAGGGGGCCGCCTTCGCCACCGGTATTCCTCCAGATCTCTACGCATTTCACCGCTACACCTGGAATTCTACCCCCCTCTACAAGACTCTAGCCTGCCAGTTTCGAATGCAGTTCCCAGGTTGAGCCCGGGGATTTCACATCCGACTTGACAGACCGCCTGCGTGCGCTTTACGCCCAGTAATTCCGATGAACGCTTGCACCCTCCGTATTACCGCGGCTGCTGGCACGGAGTTAGC
+
CCCCCGGGGGGGGGGGGGGGGGGGGGGGGGFGGGGGGGGGGGGGGGGGEFFGGGGGGFFGGGGGGEGGGGGGGGGGGGGGGGGGGGGGGGGGGGGGGFFFFGFGGGGGGGGGGGGGGGGGGGGGGGGGGGGGGGGFGGGGGGGFGGGGGGGFGGGGGGGGGGGGGGGGGGGGC>DFGFDFGGGGG:FFFCGGGDGGGGGGGFGFFGDEFGGD<GGGF@GFBGFBFFBD?DB;BDFFF?CCC6??G7<2C@?3<)7>D??:0:<<FG:<?07:B@?)<>1999>>6?:28C:A?>BF0C:2:
@M04650:207:000000000-C238N:1:1101:16481:14492 2:N:0:19
GGACTACTGGGGTTTCTAATCCTGTTTGCTCCCCACGCTTTCGCACCTGAGCGTCAGTCTTTGTCCAGGGGGCCGCCTTCGCCACCGGTATTCCTCCAGATCTCTACGCATTTCACCGCTACACCTGGAATTCTACCCCCCTCTACAAGACTCTAGCTTGCCAGTTTCAAATGCAGTTCCCAAGTTAAGCTCGGGGATTTCACATCTGACTTAACAAACCGCCTGCGTGCGCTTTACGCCCAGGAATTCCGATTAACGCTTGCACCCTCCGTATTACCGCGGCTGCTGGCACCTAGTTAGC
+
CCCC,CFCEFAFFGGGGGGGFGFAFGGGGGGGGGGGGG,@FDG@CFGGGGGGGGG@FFFCEFFGGCEFGGGGGGGGGGGGGGGGGGGGGGGGGEFGCGDGGFGGGGGGGGGGDAFF<F8CGEFGGFDFGGG8,C;AA88CE>EFGFGF<CEA8EGGFACDDGA@FFCFGBAGFGGGGGFGFGGF:FGGGG97EG>CCDGFCFGFFG+87FGDFCGGFFGGFGBFFF>B1C;F6CFFFBDEDF((10)4DFFF?>54>:6:B?*)9C?08:7?F8:<F71>;01606270E09((.84<<56
@M04650:207:000000000-C238N:1:1101:21832:14507 2:N:0:19
GGACTACACGGGTTTCTAATCCTGTTTGCTCCCCACGCTTTCGCACCTCAGCGTCAGTAATGGTCCAGTGAGCCGCCTTCGCCACTGGTGTTCCTCCGAATATCTACGAATTTCACCTCTACACTCGGAATTCCACTCACCTCTACCATATTCAAGACTTCCAGTATCAAAGGCAGTTCCGGGGTTGAGCCCCGGGATTTCACCCCTGACTTAAAAGTCCGCCTACGTGCGCTTTACGCCCAGTAAATCCGAACAACGCTAGCCCCCTTCGTATTACCGCGGCTTCTGGCACGAAGTTAGC
+
CCCCCGGGGGGGGGGGGGGGGGGGGGGGGGGGGGGGGGGGGGGGGGGGGGGGGGGGGGGGGGGGGGGGGGGGGGGGGGGGGEGGGGGGGGGGGGGGGGGGGGGGGGGGGGGGGGGGGGGGGGGGFGGGGGGGGGGGGGF=FGGFGGGGGGGFGGGGFGGGGGGGGGGGGGGGGGGGGGGGGGGGCEGGGGGGEGG74DGGGFGFFDGFFGGCEGGG=BGGDG>=<ADF8C9;@GF<ADGEGFFFGGF9C:3-:BGF436(31<?GGFFB?(.,83)<C((7>FF(8)5AF1C<((.4+544
@M04650:207:000000000-C238N:1:1101:19635:14577 2:N:0:19
GGACTACTCGGGTATCTAATCCTGTTTGCTCCCCACGCTTTCGCACCTGAGCGTCAGTCTTTGTCCAGGGGGCCGCCTTCGCCACCGGTATTCCTCCAGATCTCTACGCATTTCACCGCTACACCTGGAATTCTACCCCCCTCTACAAGACTCTAGCTTGCCAGTTTCAAATGCAGTTCCCAAGTTAAGCTCGGGGATTTCACATCTGACTTAACAAACCGCCTGCGTTCGCTTTACGCCCAGTAATTCCGATTAACGCTTGCACCCTCCGTATTACCGCGGCTGCTGGCACGGAGTTAGC
+
CCCCCGGFGGGGGGGGGGGGGGGGGGGGGGGGGGGGGGGGGGGGGGGGGGGGGGGGGEFGGGGGGGGGGGGGGGGGGGGGGGGGGGGGGGGGGGGGGGGGGGGGGGGGGGGGGGGGGGGGGGGGGGGGGGGGGGGGGGCGGDGFGGGGGGGFGGGGGGGGGGCEFGGGGGGGGGGGGGGGGGGGGGGGGGGGGGGGGGGGGFFFFGGFFFGGFCDGF@GGFGF@DFFF;D?F@FFF*25:EFFFDCAFGFF0(>DAG09?1<D?GGF:?B938F><<C0;966;>BFDFG?FB;>((;5<6
@M04650:207:000000000-C238N:1:1101:26582:14615 2:N:0:19
GGACTACAGGGGTTTCTAATCCTGTTTGCTCCCCACGCTTTCGCACCTGAGCGTCAGTCTTCGTCCAGGGGGCCGCCTTCGCCACCGGTATTCCTCCAGATCTCTACGCATTTCACCGCTACACCTGGAATTCTACCCCCCTCTACGAGACTCTAGCTTGCCAGTTTCAAATGCAGTTCCCAGGTTGAGCCCGGGGATTTCACATCTGACTTAACAAACCGCCTGCGTGCGCTTTACGCCCAGTAATTCCGATTAACGCTTGCACCCTCCGTATTACCGCGGCTGCTGGCACGGCGTTCGC
+
CCCCCFGGGGGGGGGGGGGGGGGGGGGGGGGGGGGGGGGGGGGGGGGGGFGGGGGGGGGGGGGGGGGGGGGGGGGGGGGGGGGGGGGGGGGGGGGGGGGGGGGGGGGGGGGGGGGGGGGGGGGGGGGGGGGGGGGGGGGGGGGFGGGGFEGFGGGFFGGGGGFGGGGGGGEGGGFGFGGGGGGGGGFGFFGGGGGDCGGGG+9ACGGF?GGGFGG7F@GGBG9@1@B>1C>9>D:9B?GGGB??GF>ADF?BFF3<GBFF?BG<FGFFFF042=?)9D?BFB>9;B?F0>0C?>062C(44
@M04650:207:000000000-C238N:1:1101:24963:14619 2:N:0:19
GGACTACTGGGGTATCTAATCCTGTTTGCTCCCCACGCTTTCGTGCATGAGCGTCAGTACAGGCCCAGGGGATTGCCTTCGCCATTGGTGTTCCTCCGCATATCTACGCATTTCACCGCTACACATGGAATTCCACTCTCCTCTCCTGCACTCAAGTCTCCCAGTTTCCAATGCACACAATGGTTGAGCCACTGCCTTTTACATCAGACTTAAGAAACCACCTGCGCTCGCTTTACGCCCAATAAATCCGGACAACGCTTGGGACCTACGTATTACCGCGGCTGCTGGCCCGTAGTTAGCC
+
CCCCCGGGGGGGGGGGGGGGGGGGGGGGGGGGGGGGGGGGGGGGGGGGGGGGGGGGGGGEFFGGDGGGGGGGGGGGGGGGGGGGGFGGGGGGGGGGGGGGGGGGGGGFGEEEDFGGGGGGGGGG9EFFFFGGGGGGGGGGGGGFGGGGGGGFGG8FGGGGGGFGFGGGGGGGGGGGADE?FGGGGDGGGG7CCFGGGGGGGFGFFDC>ECF7=GDFA@:9BGF=BA=5>C52@CB=?DGG:?@EGGFFF>316>FF<6;;;B96DE<<?FF<BCA2C5((4;03<>B:27(*--14:+))4
@M04650:207:000000000-C238N:1:1101:17491:14654 2:N:0:19
GGACTACTCGGGTTTCTAATCCTGTTTGCTCCCCACGCTTTCGCACCTGAGCGTCAGTCTTCGTCCAGGGGGCCGCCTTCGCCACTGGTGTTCTTCCTAATCTCTACGCATTTCACCGCTACACTAGGAATTCCACTTACCTCTCCTGCACTCTAGTTACACAGTTTTATGTGCTTTCTACAGGTTAAGCCTATATATTTAACACATAACTTATCTAACCGCCTACGCATCCTTTACGCCCAGTTATTCCGAACAACGCTTGCCACCTACGTATTACCGCGGCTGCTGGCCCGTAGTTAGC
+
CCCCCGGGGGGGGGGGGGGGGGGGGGGGGGGGGGGGGGGGGGGGGGGGGGFGGGGEGGGGGGGGGGGGFFGDFGGGGGGGGGGGGGGFGGGGGGGGGGFGGGGGGGGGGGGGGGGGGGGGGGGGFDGGGGGGGGGGGGGGGGGFGGGGGDGFGGGFDFGGGGGFGGGGGGFFGGG7FGGGGFGFGGGCFGGC?CFGGGGGGFGFF>FBEGGGFGGGFFGGFGFFFFFFFCBF<CFFF?GCGF?E:CEEGFFFFF38F9>?B(3:CE?0:704>GFBFGF>(3;B>?FFBC(:1;0:BGA2<
@M04650:207:000000000-C238N:1:1101:11312:14709 2:N:0:19
GGACTATGGGGTTTCTAATCCTGTTCGCTCCCCACGCTTTCGCTCCTCAGCGTCAGTATCGGCCCAGAGACCCGCCTTCGCCACCGGTTTTCCTCCTGATATCTTCGCATTTCACCGCTACACCAGGAATTCCAGTCTCCCCTGCCGAACTCTAGCCTGCCCGTATCGACTGCAAGCCCGGAGTTGAGCCCCAAGTTTTCACAGCCGACGCGACAGACCGCCTACGAGCCCTTTACCCCCCATCATTCCGGACAACCCCTGGCCCCTACGTATTTACCCGGCCTCTTGCCCCCAATTGCCC
+
CCCCCGFADGGCFGGEFAFFGC<@EE@F,<CEGGGGG,CFEEF7<@64AAFB@7,BCFFC,@@,@BDEEEAF8@CG:FA=?C:FG+B+4,CEFF;BEDFCC9,,,,=F@C=F<FFG+=+6BEGGGGGEF=F;F9;5E,,CE=@DCDEE:E8D3;,6:,,@DG6CCFD>ECEGCEFGG*@85*B::<,1?FGEGDG<=CF,:+,4/C))()):(/))03C)4D013)(0()-(46/)*(2:*(,(7*))2).(()9(*,(41(*.1C11((.546))3*.,,-(-3:6<)<)*((((.0).5
@M04650:207:000000000-C238N:1:1101:18437:14720 2:N:0:19
GGACTACTCGGGTTTCTAATCCTGTTTGCTCCCCACGCTTTCGAGCCTCAGCGTCAGTTACAGACCAGAGAGTCGCCTTCGCCACTGGTGTTCCTCCACATATCTACGCATTTCACCGCTACACGTGGAATTCCACTCTCCTCTTCTGCACTCAAGTTCTCCAGTTTCCAATGACCCTCCCCGGTTGAGCCGGGGGCTTTCACATCAGACTTAAAGAACCGCCTGCGCTCGCTTTACGCCCAATAAATCCGGACAACGCTTGCCACCTACGTATTACCGCGGCTGCTGGCACGTAGTTAGC
+
CCCCCGGGGGGGGGGGGGGGGGGGGGGGGGGGGGGGGGGGGGGGGGGGGGGGGGGGGGGGGGGGGGGGGGGGGGGGGGGGGGDGGGGGGGGGGGGGGGGGGGGGGGGGGGGGGGGGGGGGGGGGGGGGFFFGGGGGGGGGGGGFGGGGGGGFGGGGGGGGGGGGGGGGGGCGGGGCGGGGGGGGGGGGGGGG>>EGDGGGGFGFFGGFFGFCEGGGFFGGBG6@@A9E>GF>0F>AFFGGGFFFFC<DFFE>?FG049>?:?F:CFF:37::7C?AG>?>BB>91??FFG76,4::<CA9<
@M04650:207:000000000-C238N:1:1101:8500:14731 2:N:0:19
GGACTACACGGGTTCTAATCCTGTTTGCTCCCCACGCTTTCGCACCTGAGCGTCAGTCTTTGTCCAGGGGGCCGCCTTCGCCACCGGTATTCCTCCAGATCTCTACGCATTTCACCGCTACACCTGGAATTCTACCCCCCTCTACAAGACTCTAGCTTGCCAGTTTCAAATGCAGTTCCCAAGTTAAGCTCGGGGATTTCACATCTGACTTAACAAACCGCCTGCGTGCGCTTTACGCCCAGTAATTCCGATTAACGCTTGCACCCTCCGTATTACCGCGGCTGCTGGCACGGAGTTAGCC
+
CCCCCGGGGGGGGGGGGGGGGGGGGGGGGGGGGGGGGGGGGGGGGGGGGGGGGGGGGGGGGGGGGGGGGGGGGGGGGEGGGEEGGGGGGGGGGGGGDFFFFCGGFGGGEGGGGGGGGGGGGEFGGGGGGGGGGGG9?DEGGGGFGGGGF?AADGGGGGGGGGFGGFGFFGGGGGCCGGGGGGGGGGGGCDFGGGGGGDGGGFFFFGG6CGFGFGGGFFGD9DF7;E?DFDF;FFFAB6EGC08A:F<<C?)::EGFG>::?<DFGG?18>??BCBA<99;(-39:?:?B:>:>>96:+648
@M04650:207:000000000-C238N:1:1101:21266:14731 2:N:0:19
GGACTACCCGGGTATCTAATCCTGTTTGCTCCCCACGCTTTCGCACCTGAGCGTCAGTCTTCGTCCAGGGGGCCGCCTTCGCCACCGGTATTCCTCCAGATCTCTACGCATTTCACCGCTACACCTGGAATTCTACCCCCCTCTACAAGACTCTAGCTGACCAGTTTCAAATGCAGTTCCCAAGTTAAGCTCGGGGATTTCACATCTGACTTAATCAACCGCCTGCGTGCGCTTTACGCCCAGTAATTCCGATTAACGCTTGCACCCTACGTATTACCGCGGCTGCTGGCACGTAGTTAGC
+
CCCCCFGGGGGGGGGGGGGGGGGGGGGGGGGGGGGGGGGGGGGGGGGGFGGGGGGGGGGGGGGGGGGGGGGGGGGGGGGGGGGGGGGGGGGGGGGGGGGGGGGGGFGGGGGGGGGGGGGGGGGGGGGGGGGGGGFFDFGGGGGFGGGGFFGFGGGGFGGCDGGGGGGGFGGGGGGGGGGGGGGGGGGGGGCFEGG5DDGGGFGFFGGFFGGGFGDFFEGF@G>;3FFF:DFFFEFAFBGGEB:BGGAFG?FFBDGFG:FF:BGDG@:1:::7>G>2CC1>FF>B;(.8(CBC:08?::>>>
@M04650:207:000000000-C238N:1:1101:13435:14735 2:N:0:19
GGACTACTAGGGTTTCTAATCCTGTTTGCTCCCCATGCTTTCGTACCTCAGCGTCAGTATTAGGCCAGATGGCTGCCTTCGCCATCGGTATTCCTCCAGATCTCTACGCATTTCACCGCTACACCTGGAATTCTACCATCCTCTCCCATACTCTAGCTTCCCAGTATCGAATGCAATTCCTAAGTTAAGCTCAGGGATTTCACATCCGACTTAAAAAGCCGCCTACGCACGCTTTACGCCCAGTAATTCCGATTAACGCTTGCACCCTCCGTATTACCGCGGCTGCTGGCACGGAGTTAGC
+
CCCCCGGCGGGGGGGGGGGGGGGGGGGGGGGGGGG?FGGGGGGGGGGGGGGGGGGGGGGGGGGGGGGGGGGGFGGGGGGGGGGGG?FGGGGGGGGGGGGGGGGGGGGGGGGGGGGGGGGGGGGGFGGGGFGGGGGGGCGGGGGFGGCEFGGFFDEGFGGGGDGGGFFG6FCGGGGGFDFDGGGGGGGGDG=898DFFGGGGFGFFG?BFGGGFGFFFFGF>5>>DFFEFG>B5C?=FFEGE(:EGGFECFF06)8CC7>D?DG@=G?;@D@;(C7>FC<B>6>B>0:?0E1A0>B,4C<)4
@M04650:207:000000000-C238N:1:1101:28348:14736 2:N:0:19
GGACTACCAGGGTTTCTAATCCTGTTTGCTCCCCACGCTTTCGCACCTGAGCGTCAGTCTTTGTCCAGGGGGCCGCCTTCGCCACCGGTATTCCTCCAGATCTCTACGCATTTCACCGCTACACCTGGAATTCTACCCCCCTCTACAAGACTCTAGCCTGCCAGTTTCGAATGCAGTTCCCAGGTTGAGCCCGGGGATTTCACATCCGACTTGACAGACCGCCTGCGTGCGCTTTACGCCCAGTAATTCCGATTAACGCTTGCACCCTCCGTATTACCGCGCCTGCTGGCACGGAGTTAGC
+
CCCCCGGGGGGGGGGGGGGGGGGGGGGGGGGGGGGGGGGGGGGGGGGGGGGGGGGGGGGGGGFFGGGGGGGGGGGGGGGGGGGGGGGGGGGGGGGGGGGGDGGGGGGGGGGGGGGGGEGGGGGGGGFGGGGGGGGGGGFEGGGFFGGGFGGFGGGGFFGGGGCFFGCG5DDFFGGFFGGGGGGFCFG?FFFGGGGGCDGCFCFFCFGEFGGGFDGGFFGG9).8:@9>1C;>9EF2@<EGGB1:DGB4C660(7C204;:6<F2*::1?(7:1C?>G2(-4((--:2)45(<36(46F)))
@M04650:207:000000000-C238N:1:1101:8346:14737 2:N:0:19
GGACTACTGGGGTTTCTAATCCTGTTTGCTCCCCACGCTTTCGCACCTGAGCGTCAGTCTTCGTCCAGGGGGCCGCCTTCGCCACCGGTATTCCTCCAGATCTCTACGCATTTCACCGCTACACTCGGAATTCCACTCACCTCTACCATACTCAAGACTTCCAGTATCAAAGGCAGTTCCGGGGTGGAGCCCCGGGATTTCCCCCCTGACTTAAAAGTCCGCCTACGTGCGCTTTACGCCCAGTAATGCCGAACAACGCTAGCCCCCTTCGTATTACCGCGGCTGCTGGCCCGACTCTAGC
+
CCCCCGGCGGGGGDEFGGGGGGGGEGFGGGGGGGGGEGGFGGGECEGFG@FGGCG:FFFGGGGGGGEEFFDEEE=FFGGGGGFGCFGGG=FFGGAFGFEFGGGGGFGGGDGCEF<FFBGDGGGGFFF7@+3AFA;FEGGGG6DFGGGF9AFFGGGGGGGGGF,=<DCFG,@D?FGGDDGCEGGGGC:C:FCCEE*=CDC@7++;8CC5@GGC4C+1+)<0838<F5(04C91415)*:58C:?>*7))0/7965939(318>F?CEB40:??:6:9C:4(2(311,)4(*(1(,(((+.-6
@M04650:207:000000000-C238N:1:1101:26559:14737 2:N:0:19
GGACTACTCGGGTTTCTAATCCTGTTTGCTCCCCATGCTCTCATGCCTCAGCGTCAGTTACAGTCCAGTAAGTCGCCTTCGCCACTGGTGTTCTTCCTAATCTCTACGCATTTCACCGCTACACTAGGAATTCCACTTACCTCTCCTGCACTCTAGTTACACAGTTTTATGTGCTTTCTACAGGTTAAGCCTATATATTTAACACATAACTTATCTAACCGCCTACGCATCCTTTACGCCCAGTTATTCCGAACAACGCTTGCCACCTACGTATTACCGCGGCTGCTGGCACGTAGTTAGC
+
CCCCCGGGGGGGGGGGGGGGGGGGGGGGGGGGGGGGGGGGGGGGGGGGGGGGGGGGGGGGGGGGGGGGGGGGGGGGGGGGGGGGGGGGGGGGGGGGGGGGGGGGGGGGFEDGGGGGGGGGGGGFFGGGGGGGGGGGGGGGGGGFGGGGGGGFGFGGFFDFFGFFGGFE;EGGGGGGGCGFGFFGGGGGGGGF8ACGGCFGGFGFFCC?>=FFEGGFCAFCAGA=DFFFF9>EBGFEF=GGGFFFGGFCCFA=2AG2*>BD@FGE>?6:(((/7@EFFG0>FF916::?BG(2((.:BF2:6
@M04650:207:000000000-C238N:1:1101:7177:14753 2:N:0:19
GGACTACTAGGGTATCTAATCCTGTTTGCTCCCCACGCTTTCGCACCTGAGCGTCAGTCTTTGTCCAGGGGGCCGCCTTCGCCACCGGTATTCCTCCAGATCTCTACGCATTTCACCGCTACACCTGGAATTCTACCCCCCTCTACAAGACTCTAGCTTGCCAGTTTCAAATGCAGTTCCCAAGTTAAGCTCGGAGATTTCACATCTGACTTAACCAACCGCCTGCGTGCGCTTTCCGCCCAGTAATTCCGATTAACGCTTGCACCCTCCGTATTACCGCGGCTGCTGGCACGTAGTTAGC
+
CCCCCGGGGGGGGGGGGGGGGGGFGGGGGGGFGGGGGGGGGGGGGGGFGGGGGFFGGFGGGCGFGGGGGDCFGGGGGDGGGDGGGGFGGGGGGGGGGGGGGGGGGGGGGFEGGGGGGGGGGGGGGGGGGGGGGGGGCF?GGGGFCB;D@FGFGCFGFGGGGGGG@FGGAD99+,<CFFGGGGFF:FFFFFCCEEC73;FGFCF=@<DFFGGGEGF*;BDD>D>FFF157DF>0CF)*(22C<FF7*)4:FF:25DFG6>B?1<7CF??11>8(28AGG:B60;>B0)).A0??1(.8E4A9
@M04650:207:000000000-C238N:1:1101:13525:14776 2:N:0:19
GGACTACAAGGGTATCTAATCCTGTTTGCTCCCCACGCTTTCGCACCTGAGCGTCAGTCTTTGTCCAGGGGGCCGCCTTCGCCACCGGTGTTCCTCCTGATATCTGCGCATTTCACCGCTACACCAGGAATTCCAGTCTCCCCTGCCGAACTCTAGCCTGCCCGTATCGACTGCAAGCTCGGAGTTGAGCCCCGAGTTTTCACAGCCGACGCGACAGACCGCCTACGAGCTCTTTACGCCCAATAATTCCGGACAACGCTTGCACCCTCCGTATTACCGCGGCTTCTGGCCCGTGGTTGGC
+
CCCCCGGGGGGGGGGGGGGGGGGGGGGGGGGGGGGGGGGGGDFFEGGGGCFGGGGGGFFGGFEGGGGGG:FDEGGGGGGGGGGGGCGDFFFGGGGGGGGFGGGGGGGGGGGGGGGGGGGDCCFCGGGGGGGGGGG9DFGEGGDF+DFD+@CCFFGGGGGGGGGGFCGBE7CE>FFGGG7CGGEEEEFCFFFEGE*:*:FGGFGFFGF>>GCD>GGGFFCF6<66:FF3?<,82C=BF0CEE(8(C>46C??98:53>001((9)0;<:((-,4;:<F78>49>;4146AF(2(-(((23(,
@M04650:207:000000000-C238N:1:1101:25254:14792 2:N:0:19
GGACTACACGGGTATCTAATCCTGTTTGCTCCCCACGCTTTCGAGCCTCAGCGTCAGTTACAGACCAGAGAGTCGCCTTCGCCACTGGTGTTCCTCCACATATCTACGCATTTCACCGCTACACGTGGAATTCCACTCTCCTCTTCTGCACTCAAGTTCTCCAGTTTCCAATGACCCTCCCCGGTTGAGCCGGGGGCTTTCACATCAGACTTAAAGAACCGCCTGCGCTCGCTTTACGCCCAATAAATCCGGACAACGCTTGCCACCTACGTCTTACCGCGGCTGCTGGCACGTAGTTAGC
+
CCCCCGGGGGGGGGGGGGGGGGGGGGGGGGGGGGGGGGGGGGGGGGGGGGGGGGGGGGGGGGGGGGGGGGGGGGGGGGGGGGGGGGGGGGGGGGGGGGGGGGGGGGGGGGGGGGGGGGGGGGGGGGGGFFEFGGGGGGGGGGGFGGGGGGGFGGGGGGGGGFGGGGGFGGGGGGGGGGGGGGGGGGGFGGGGEGGGGGGGGFGFFGFA3DFGEGGGF3C<:GFF;FFD639;:FFDFFGGGF:09FFBFF:60>GBCBBBBBGFG?<??2<:(044FF:BF;;1;F>BBC:GFB?18C2::
@M04650:207:000000000-C238N:1:1101:7685:14858 2:N:0:19
GGACTACTGGGGTATCTAATCCTGTTTGCTCCCCACGCTTTCGAGCCTCAGCGTCAGTTACAGACCAGAGAGTCGCCTTCGCCACTGGTGTTCCTCCACATATCTACGCATTTCACCGCTACACGTGGAATTCCACTCTCCTCTTCTGCACTCAAGTTCTCCAGTTTCCAATGACCCTCCCCGGTTGAGCCGGGGGCTTTCACATCAGACTTAAAGAACCGCCTGCGCTCGCTTTACGCCCAATAAATCCGGACAACGCTTGCCACCTACGTATTACCTCGGCTGCTGGCGCGTAGGTAGC
+
CCCCCFGFFGGGGGGFFAFGFGGGGGGGGGGGGG8CFGGGGGEFFGGGG,CFGCFGEGFGGGGGGFGG8C<FFG7FGGGGGGGGDFGGGGGGGGGGFECFGGGGG,CFGGECCGGFGGGDCGGFCGEFF@EGGGDGG=9FGGGFEGFFFGFDFCFGG,=DF?DGF9,EED;FFBFGDFCCEFECGGCDCFGG>EGDDDFGGFGF@*;?B4618FGG+5FGFGFD7A6D1C;;0=@<?6EEG?0(9C<>GFE9137(19B??0F0FC?(.4??2C0-3*).-4:0(-8:?5(13(4((<),.
@M04650:207:000000000-C238N:1:1101:26368:14921 2:N:0:19
GGACTACCAGGGTATCTAATCCTGTTTGCTCCCCACGCTTTCGAGCCTCAGCGTCAGTTACAGACCAGAGAGTCGCCTTCGCCACTGGTGTTCCTCCACATATCTACGCATTTCACCGCTACACGTGGAATTCCACTCTCCTCTTCTGCACTCAAGTTCCCCAGTTTCCAATGACCCTCCACGGTTGAGCCGTGGGCTTTCACATCAGACTTAAGAAACCGCCTACGCGCGCTTTACGCCCAATAATTCCGGATAACGCTTGCCACCTACGTATTACCGCGGCTGCTGGCACGTAGTTAGC
+
CCCCCGGGGGGGGGGGGGGGGGGGGGGGGGGGGGGGGGGGGGGGGGGGGGGGGGGGGGGGGGGGGGGGGGGGGGGGGGGGGGGGGGGGGGGGGGGGGGGGGGGGGGGGGGGGGGGGGGGDGGGFEGGGGGGGGGGGFGGGGGGFGGGGGGGFGGGGGGGGGGGGGGFGGGGGGGGGGGGGGGGGGGGGGGGGGGGGGGGGGFFF6*59CGGGEGGGFDF4AD>@DFDFFGFFFDFCFDGFGF;8<FA>FFF9BFGFG<B?FFF?GGFBB><12<>BGF:>>BBF>:F??D7F?F?3:F22.
@M04650:207:000000000-C238N:1:1101:26736:14934 2:N:0:19
GGACTACACGGGTATCTAATCCTGTTTGCTCCCCACGCTTTCGCACCTGAGCGTCAGTCTTCGTCCAGGGGGCCGCCTTCGCCACCGGTATTCCTCCAGATCTCTACGCATTTCACCGCTACACCTGGAATTCTACCCCCCTCTACGAGACTCAAGCTTGCCAGTATCAGATGCAGTTCCCAGGTTGAGCCCGGGGATTTCACATCTGACTTAACAAACCGCCTGCGTGCGCTTTACGCCCAGTAATTCCGATTAACGCTTGCACCCTCCGTATTACCGCGGCGGCTGGCACGGAGTTATG
+
CCCCCGGGGGGGDEGGGGGGGGGGGGGGGGGGGGGGGGGGGGGGGGGGGGGGGGGGGGGGGGGGGGGGGGGGGGGGGGGGGGGGGGGGGGGGGGFGGGGGGGFGGGGGGGGGGGGGGGGGGGGGGGGGGGGGGGGGGGGGGGGFGGGDG6CAGGGGGGGGGFG6FFFFGGGGFGGGFFFFGCFGGFGFGGGGGDEGD3FFGFGFF6:A3;FG<FGGF?GGFGFFFFFFFGFF>GFFF:CEE16.*:>A7BF08@D4C?>BBFGBGG?6(49?<=:<FG:;>16((,(2:E0+1(,316-.)
@M04650:207:000000000-C238N:1:1101:4004:14937 2:N:0:19
GGACTACACGGGTATCTAATCCTGTTTGCTCCCCACGCTTTCGCACCTCAGCGTCAGTAATGGTCCAGTGAGCCGCCTTCGCCACTGGTGTTCCTCCGAATATCTACGAATTTCACCTCTACACTCGGAATTCCACTCACCTCTACCATACTCACGACTTCCAGTATCAAAGGCAGTTCCGGGGTTGAGCCCCGGGATTTCACCCCTGACTTAAAAGTCCGCCTACGTGCGCTTTACGCCCAGTAAATCCGAACAACGCTAGCCCCCTTCGTCTTCCCGCGGCTGCTGGCACGAAGTTAGC
+
CCCCCGGGFCGGGGGGGD<EFFE9F9CEGFGGGCGGCF@CFGG>7@FGC;CEDFG>FGGGGGGEGGFGFGGGGE@EEGDCCGGGCFGGFCDFGGGGEFG7B,@FA@,=F@AFGGGFFGFFFFGGCEFGG?EEG,,9EFFGGFGFDFGEEC@D89=8C=E6D9,,58=D,3@FD88@?FCFGECCFEEGGGEFGG5CCDCEFFGF;:CF@G+=E+B8=*>8:C<<<5(;3319(A8)2/;:<6:>7:5)*95,6>31*(4<:(21CE9((((.(*-6+73(((4;23433=7<(,,--+)..
@M04650:207:000000000-C238N:1:1101:22878:14945 2:N:0:19
GGACTACTAGGGTTTCTAATCCTGTTTGCTCCCCACGCTTTCGCACCTGAGCGTCAGTCTTTGTCCAGGGGGCCGCCTTCGCCACTGGTGTTCCTCCACATATCTACGCATTTCACCGCTACACGTGGAATTCCACTCTCCTCTTCTGCACTCAAGTTCTCCAGTTTCCAATGCCCCTCCCCGGTTGAGCCGGGGGCTTTCACATCAGACTTAAAGGCCCGCCTACGAGCCCTTTACGCCCAATAATCCCGGACAACGCTTGCCCCCGACGTATTCCCGCGGCTCCTGGCACGTAGTTGGC
+
CCCCCFGGCFGGGGGGGGGGGGGFGGGGGGGGGGGGGGGGGGGGGGGGECFGGGGG@FGGGGGGGGGGGGGGGEGCGGFFAFGGCEGGFFGGGGGGGCGGGGFFG;FGCFGGGGGGGGGGGGFGGGGDGGGGGGCG,DDGGGGFCGFF9EGFFDDAFAD9=FDGGGGGGGGGF7DCF??C7FE*@FEF68D75=?EGG*<++51+*2*);FDC::@F(;C>G08?F?F:D(4:F6<?1EGE:<,>FB):FF0075:FF>8??37FG0((-(41:()<939>01;(-(3,5<C?.(.8F)(.
@M04650:207:000000000-C238N:1:1101:18375:14964 2:N:0:19
GGACTACACGGGTATCTAATCCTGTTTGCTCCCCACGCTTTCGCACCTGAGCGTCAGTCTTCGTCCAGGGGGCCGCCTTCGCCACCGGTATTCCTCCAGATCTCTACGCATTTCACCGCTACACCTGGAATTCTACCCCCCTCTACGAGACTCTAGCTTGCCAGTTTCAAATGCAGTTCCCTGGTTGAGCCCGGGGATTTCACATCTGACTTAACAAACCGCCTGCGTGCGCTTTACGCCCAGTAATTCCGATTAACGCTTGCACCCTCCGTATTACCGCGGCTGCTGGCACGGAGTTCGC
+
CC<CCGGGGGGGGGGGGGGGGGGGGGGGGGGGGGGGGGGGGGGGGGGGGGGGGGGGGGGGGGFGGGGGGGGGGGGGDGGGGGGGGGGGGGGFGGGGGGGGGGGGGGGGGCEGGGGGGEGGGGGG?GGGGGGGGGGGGCFGGGGFGGGCFEGFGFGGGGGGGCGGGDFGFCFGGGFGGGGGGGGGGGGGGG@EEGGGDGBFDAFFCFGFFGGCCFGGF@FGFD>FF>B>?:BFFDFFFFGED0?>G7>AGFF6?E34F6;:<:CFGF:6<?2?BCBFGGFF>>06>:::BGFG299B:G)(-
@M04650:207:000000000-C238N:1:1101:12758:14972 2:N:0:19
GGACTACTGGGGTTTCTAATCCTGTTTGCTCCCCACGCTTTCGCACCTGAGCGTCAGTCTTCGTCCAGGGGGCCGCCTTCGCCACCGGTATTCCTCCAGATCTCTACGCATTTCACCGCTACACCTGGAATTCTACCCCCCTCTACGAGACTCTAGCTTGCCAGTTTCAAATGCAGTTCCCAGGTTGAGCCCGGGGATTTCACATCTGACTTAACAAACCGCCTGCGTGCGCTTTACGCCCAGTAATTCCGATTAACGCTTGCACCCTCCGTATTACCGCGGCTGCTGGCACGGAGTTCGC
+
CCCCCGGGGGGGGGGGGGGGGGGGGGGGGGGGGGGGGGGGGGGGGGGGGFGGGGGGGGGGGGGGGGGGGGGGGGGGGGGGGGGGGGGGGGGGGGGGGGGGGGGGGGGGGGGGGGGGGGGGGGGGGGGGGGGGGGGGGGGGGGGFGGGDGGGFGGGGGGGGGFGGGCFGGGGGGGG?FGGGFFFGGDGGGGGGGGGGGG<@DFGFFFGFFGGDEGGGFFGG>GFF156>?GFB9GFAF?EGDB(.:?AAGF4((77<F?F<B?D?GGF?FFFFF*5AFC(6>BF>08250>0EB09>BC2(4
@M04650:207:000000000-C238N:1:1101:10283:15020 2:N:0:19
GGACTACCGGGGTTTCTAATCCTGTTTGCTCCCCACGCTTTCGAGCCTCAGTGTCAGTTACAGGCCAGAGAGCCGCTTTCGCCTCCGGTGTTCCTCCATATATCTACGCATTTCACCGCTACACATGGAATTCCACTCTCCTCTCCTGCACTCAAGTCTCCCAGTTTCCAATGCACACAATGGTTGAGCCACTGCCTTTTACATCAGACTTAAGAAACCACCTGCGCTCGCTTTACGCCCAATAAATCCGGACAACGCTTGCCACCTACGTATTACCGCGGCTGCTGGCACGTAGTTAGCC
+
CCCCCGGGGGGGGGEGGGGGGGGGGGGGGGGGGFGGGGFGGGGGGGGGGGGGGGGGGGGGGGGGGGGGGGGGGGGG@FFFGGGGGGGGGGGEGGGFGGGGGGGGGFGGGGGGFGGGGGGCGGGGGGGGGGGGGGGGFGGGGGGFFGGGGGGF8=DFFG@;D8@FGGGGGGGGGGGGGGCEGGGGGG6DGGFG?,4A7CGF7?FFAFGFFGGGE8BC44DC4C=)()5:>D@==F=;:08F*38@F@?6FF:?FA<:>78:8:GFGF72>1:4<E>><*,(2(((247(4*2C4,13<2)65
@M04650:207:000000000-C238N:1:1101:13894:15022 2:N:0:19
GGACTACTGGGGTATCTAATCCTGTTTGCTCCCCACGCTTTCGAGCCTCAGCGTCAGTTACAGACCAGAGAGTCGCCTTCGCCACTGGTGTTCCTCCACATATCTACGCATTTCACCGCTACACATGGAATTCCACTCTCCTCTTCTGCACTCAAGTCTCCCAGTTTCCAATGACCCTCCCCGGTTGAGCCGGGGGCTTTCACATCAGACTTAAGAAACCGCCTGCGCTCGCTTTACGCCCAGTAATTCCGATTAACGCTTGCACCCTCCTTATTACCGCGGCTTCTTGCACGGAGTTAGC
+
C@CCCFGGGGGGGGGGGGGGGGGFGGGGGGGGGGGGGGGFGGGGFGGGGFGGGGGGGGGFGGFGGGGGGGGGGGGGGGGGGGGFGGGDFCFGGGGGGGGGGGGGGFGGGGGGGGFGGDGGGGEGGGGGGGGGGGEGGDFGGGDBDEGGFFFFGFFGFGFGGGGGGGGGGGFG6FF8EFFGEF6+CFE6CFGCE5;58CGGFFFFA<+*8DGG48+2+68C9G3;0A;D>C990:F<F?GGG0:?FDF:CF4027>4CB>180C27@132((.4C4)AC(211>B(())5<)<0(((4;>)-
@M04650:207:000000000-C238N:1:1101:12896:15023 2:N:0:19
GGACTACAAGGGTTTCTAATCCTCTTTGCTCCCCACGCTTTCGCACCTGAGCGTCAGTCTTCGTCCAGGATGCCGCCTTCGCCCCTGCTATTCCTCCAGATCTCTACGCCTTTCACCGCTACACCTGGAATTCCACCCCCCTCTACGAGACTCTAGCTTGCCAGTTTCAAATGCAGTTCCCAGGTTGAGCCCGGTGATTTCACCTCTTACTTAACAAACCGCCTGCGTGCGCTTTACGCCCAGTAATTCCGATTAATGTTTGCTCCCTCCGTTTTACCGCGGCTGCTGGCACGGAGTTGCC
+
@9<BCGGFFCC;FFCCEFFGGFG-CF9CFGGFCE,6FEG7FFE@,6@FF<,<CFCCGCFC9E@@@C:F@,,46,4@+B@=FFF,@,D,C9CFC,=9<EFFFGFGDD,FE+BFGGGCFCCD7:@E,A@49=FGF,@F,48=EDC9FC6@@8=889BF;E=DC@E?FGFG,33@CG9@EDC,53@*@C,,4837**1*/5@>9BF943*+*==C51+=*-,7>):@6A(0(*((3:>)+6;:<(((*264:*)40<*6*))--(*)202(((4()3,)<*-((-(70(,.4*(3(,((-0)).
@M04650:207:000000000-C238N:1:1101:11889:15023 2:N:0:19
GGACTACCGGGGTATCTAATCCTGTTCGCTCCCCACGCTTTCGCTCCTCAGCGTCAGTATCGGCCCAGAGACCCGCCTTCGCCACCGGTGTTCCTCCTGATATCTGCGCATTTCACCGCTACACCAGGAATTCCAGTCTCCCCTGCCGAACTCAAGTGATGCCCGTATCGACCGCACGCTCAGGGTTAAGCCCCAAGTTTTCACGATCGACGTGACACACCGCCTACGAGCGCTTTACGCCCAATAATTCCGGACAACGCTCGCACCCTACGTATTCCCGCGGGTGCTGGCCCGTAGGTTG
+
CCCCCGGGGGGGGGGGGGGGGGGGGGGGGGGGGGGGGGGGGGGGGGGGGGGGGGGGGGGGGGGDFGGGGGGGGGGGGGGGGGGGGGGGGGGGGGGGGGGGGGGFFGGGGGGGGGGGGGGGGGGGGGGGDGGGGGGGGGGGFFGFGGGGGGGFGGGGGGGGFGGGGCEFE*@BDFGGGGG8CCGGG,,4AFGGCG5:F7CCFFBFF<*;9*:D>GDD*4*92).44.4>(17(21>?*-*2?>117><50/946)969:196?)-):6<(,4-.26:+05(1-(,(--.)+(/4(214*))(
@M04650:207:000000000-C238N:1:1101:8452:15045 2:N:0:19
GGACTACTCGGGTTTCTAATCCTGTTTGCTCCCCACGCTTTCGCACCTGAGCGTCAGTCTTCGTCCAGGGGGCCGCCTTCGCCACCGGTATTCCTCCAGATCTCTACGCATTTCACCGCTACACCTGGAATTCTACCCCCCTCTACGAGACTCTAGCTTGCCAGTTTCAAATGCAGTTCCCAGGTTGAGCCCGGGGATTTCACATCTGACTTAACAAACCGCCTGCGTGCGCTTTACGCCCAGTAATTCCGATTAACGCTTGCACCCTCCGTATTACCGCGGCTGCTGGCACGGAGTTAGC
+
CCCCCGGGGGGGGGGGGGGGGGGGGGGGGGGGGGGGGGGGGGGGGGGGGGGGGGGGGGGGGGGGGGGGGGGGGGGGGGGGGGGGGGGGGGGGGGGGGFGCGGGGGGGGGGGGGGGGGGGCGGGGGGGGCGFFGGGGGGGGGGGFGGG>FGGFGGGGGGGGGGACFCFCDE9CDF9EFCGGGFGGG>FGGGGGCG8EDGGGGFGFFGGFECFCCGGC6?GGFG@<DFFFFGFF>EFFF?GGG<??774<7=F14>7<G:BBF:C?FC?:-:9:(25<GGFFF>FB0-:::5(<8-(,8C)66
@M04650:207:000000000-C238N:1:1101:2973:15078 2:N:0:19
GGACTACGCGGGTATCTAAGCCTGTTTGCTCCCCACGCTTTCGCTACTCAGCGTCAGGACTGGGACAGGATCCCGCCTTCGCCACCGGTGTTCCGCCAGATATCTGCGCATTCCACCGATACACCAGGAAGTCCAGATCCCCCTACCAGAATCCAGCCGCCAAGGATCGAATGCACGCCCGAGGTTAAGCGACGAGGATTAACGCTCGACTTGACTGGCCGCCTACGCGCTCTGTGCGGCCAATGAGTACGGACCACGCTATGTCCGTACGTAGTACAGCGGCGGCTGGCAGGTAGTTGGG
+
C<-B@<,,+@FCFE,CAEE,,;@FFGGE,EC6<,C+7F7@CECBC,+9,<C<F,,@,C,6CC,:,6DFG88EFFGG7,FC,4,4=4+87CCFFG6+=+>8FGGFGA,C+4++5,CEE++6++,,3+>+:=,@B,=,=@D3>DE3+@,@,:819,@,753@5*=CF>4,>8D,;,;,/5*4*11142<>C9**2:*=))21*+0))/*047D><7*:91C<9D(4(7-)456((08)/(*:570(*2))29)-(572>4(,3(*)*3(.4-(.)*,.+*).19>024((4*,*((.,.+-5(
@M04650:207:000000000-C238N:1:1101:11601:15101 2:N:0:19
GGACTACGGGGTATCTAATCCTGTTTGCTCCCCACGCTTTCGAGCCTCAGCGTCAGTTACAGACCAGAGAGTCGCCTTCGCCACTGGTGTTCCTCCACATATCTACGCATTTCACCGCTACACGTGGAATTCCACTCTCCTCTTCTGCACTCAAGTTCTCCAGTTTCCAATGACCCTCCCCGGTTGAGCCGGGGGCTTTCACATCAGACTTAAAGAACCGCCTGCTCCCGCTTTACGCCCAATAAATCCGGACAACGCTTGCCACCTACGCATTACCCCGGCTGCTGGCACGCAGTTAGCC
+
CC@CCGGGGGGGGGGGGGGGGGGGGGGGGGGGGGGGGGGGGGGGGGGFGCGGGGGGGGGGGGGGGGGGGFGGGGGGGGGGGGGFGGGGAFGGGGGGGGGGGGCGFGGGGGGGGGGGGGGGGGGCFGGC5EFGFGGGGFGGGGGFGGGGCGDFFGC=DGGGGC8DGFFA9DDBFGGFDDDEGG6BFEBCCE@EEGC=DGFDCCBF)+;*>FGD;++;5@G36DFDF)7)/:31?GFB:<EG5<38FD<AGD.(4)>:14(81899FG?7:((,-2)6<247(21367?(,*5/(4(-60.54
@M04650:207:000000000-C238N:1:1101:28162:15116 2:N:0:19
GGACTACTGGGGTATCTAATCCTGTTTGCTCCCCACGCTTTCGAGCCTCAGCGTCAGTTACAGACCAGAGAGTCGCCTTCGCCACTGGTGTTCCTCCACATATCTACGCATTTCACCGCTACACGTGGAATTCCACTCTCCTCTTCTGCACTCAAGTTCTCCAGTTTCCAATGACCCTCCCCGGTTGAGCCGGGGGCTTTCACATCAGACTTAAAGAACCGCCTGCGCTCGCTTTACGCCCACTAAATCCGGACAACGCTTGCCACCTACGTATTACCGCGGCGTCTGGCACGTACTTCAC
+
CCCCCDFG9F<FGGGGGGGGGGGFGGCGGGGGGGGGGGGGGGGFGGGGGGGGGGGGGGGFFGGAFCCDFGGFFGDCFGGGGGDEGGGGGG6CFGGGFFGFF9EGGGGGGCCCAGGGGDCCEGGGDFGECEEAEGGGG=FGCDFFGGA=FF,+,7@?FFDGGGGFGGFG,=DFFGFFFGGCECEDG7B,@D,7CE5C4<,1;@EAFFGF>FGFFF>F6@8C>G6<=.(.,C92,7:)/,8C/42<<F)4C)79077896>B<BG2CG:((.4:?934::(43;B(,(-4.3(348:((<)).
@M04650:207:000000000-C238N:1:1101:22930:15116 2:N:0:19
GGACTACCGGGGTATCTAATCCTGTTTGCTCCCCACGCTTTCGAGCCTCAGCGTCAGTTACAGACCAGAGAGTCGCCTTCGCCACTGGTGTTCCTCCACATATCTACGCATTTCACCGCTACACGTGGAATTCCACTCTCCTCTTCTGCACTCAAGTTCTCCAGTTTCCAATGACCCTCCCCGGTTGAGCCGGGGGCTTTCACATCAGACTTAACGAACCGCCTGCGCTCGCTTTACGCCCAATAAATCCGGACAACGCTTGCCACCTACGTATTACCGCGGCTGCTGGCACTTAGTTAGC
+
CCCCCGGGGGGGGGFGGGGGGGGGGGFGGGGGGGFGDGGGGGGGGGGGGGGGGGGGGGFGGGGFGGGGFFGCEFGGGGGGGGGGGGGGGFGGGGGGGFFGGGGGGGGGGGGGGGGGGGGGGGGG+4EEFGGGGGG9AEDFGDGFGGFGGGGFG,DFA@E=DFDCA;FFFGF=FFGGFGFEEGGGGGGFF8CCEDG5CDGGGFGFAD+AEGGGFGG:32CD(7:;0;9>0C19?G>BFBGEG<0?CGADGF)4?ED?G9;?2:C?*<?84:BB)<:4EC179BFB3?7?FDBC(,6)67)..
@M04650:207:000000000-C238N:1:1101:28229:15127 2:N:0:19
GGACTACAGGGGTTTCTAATCCTGTTTGCTCCCCATGCTCTCCTGCCTCAGCGTCAGTTACAGTCCAGTAAGTCGCCTTCGCCACTGGTGTTCTTCCTAATCTCTACGCATTTCACCGCTACACTAGGAATTCCACTTACCTCTCCTGCACTCTAGTTACACAGTTTTATGTGCTTTCTACAGGTTAAGCCTATATATTTAACACATAACTTATCTAACCGCCTACGCATCCTTTACGCCCAGTTATTCCGAACAACGCTTGCCACCTACGTATTACCGCGGCTGCTGGCCCGTAGTTAGC
+
CCCCCGG<EGFGGGGDFFCGFFAGGGFDGFGGGGGFGFA<FG,;@FEFEFFGGGEG:FDFFAD<FGGGGCGFCFGGGGGGGGGGGGGGGGGGGGGGGGGGGGGGFFGG@CGGGGGGG7EGGGGGG?EECEGF9FGFGGGGGGFFDF9A=8EDF=B44,7@;FGGGDGFF;BFGGGGGGG,=FFFGGFFFCFG8DAD@9FGFBDFFDF?DFF<5=CC?*@9=+=>AFDD5?>@EGAFFFGGD>DE8CEFGF;>@B4BF@><7@GFGGF8=E?@8@@EFC(19BB>;:)545(:131349-.4
@M04650:207:000000000-C238N:1:1101:6144:15131 2:N:0:19
GGACTACCGGGGTTTCTAATCCTGTTTGCTCCCCACGCTTTCGCACCTGAGCGTCAGTCTTCGTCCAGGGGGCCGCCTTCGCCACCGGTATTCCTCCAGATCTCTACGCATTTCACCGCTACACCTGGAATTCTACCCCCCTCTACGAGACTCAAGCTGACCAGTATCAGATGCAGTTCCCAGGTTGAGCCCGGGGATTTCACATCTGACTTAATCAACCGCCTGCGTGCGCTTTACGCCAAGTAATTCCGATTAACGCTTGCACCCTCCGTATTACCGCGGCTGCTGGCACGGAGTGAGC
+
CCCCCFGGGGGGFG;9,CFCA9FCFGGGGFGFGGGDGDF;FGFCGGGGGFFEGFEFGGGFFFGGGEGFFGGGDGG7@7CFDFCFCDGGEGGGGFCCFFDGGFCFFGFGG@+C<<F,5@C8+7E<DFFGGGGCGAFC8FF:+C8AEFFDGD79,,8ACFDGG>CCEE@FGGG9+<CD,C,;?FGGG<F<6C,7CE5EC<FF:++3:F7;7D+;;+;FC@EC3D;BF49@:*-24E3-/4*/*(,.0:<):=??0552*(,-2,*)*2,(-8(-,25)+2(-7999,().4:(339BF3062(
@M04650:207:000000000-C238N:1:1101:22896:15199 2:N:0:19
GGACTACTAGGGTATCTAATCCTGTTTGCTCCCCACGCTTTCGAGCCTCAGCGTCAGTTACAGACCAGAGAGTCGCCTTCGCCACTGGTGTTCCTCCACATATCTACGCATTTCACCGCTACACGTGGAATTCCACTCTCCTCTTCTGCACTCAAGTTCTCCAGTTTCCAATGACCCTCCCCGGTTGAGCCGGGGGCTTTCACATCAGACTTAAATAACCGCCTGCGCCCGCTTTACGCCCAATAAATCCGATTAACGCTCGCACCCGCTGTCTTACCGCGGCTGCTGGCACAGAGTTAGC
+
CCCCCFCFEGFGGGFGGGGFECF-EFGGGGGGGGFEDDGGGGGFGGFG:FFGGEGEGGGGGF@CEGGFGGG:FGFCCEEDFGGDG,FFGFGDFFAFGFFGG<DEF99FEEGGAFGGFGGG7B,:4AE@CFGGG?;ECBDEE+@DFGGGA,,<=D8D;AF;=FD@FF8FFC=E83==DGGGGGGGGGGG?C8+9@CE>:FFF>9+12;*;FCF*:8+=8CG@G(284(=(::(6C@<?-;:?311CG2):?>(3;DA>:>?313(110,((-43:26@C46;B(,,43:(A,<20(.6+)..
@M04650:207:000000000-C238N:1:1101:22952:15202 2:N:0:19
GGACTACTGGGGTATCTAATCCTGTTCGCTCCCCACGCTTTCGCTCCTCAGCGTCAGTATCGGCCCAGAGACCCGCCTTCGCCACCGGTGTTCCTCCTGATATCTGCGCATTTCACCGCTACACCAGGAATTCCAGTCTCCCCTGCCGAACTCTAGCCTGCCCGTATCGACTGCAAGCTCGGAGTTGAGCCCCGAGTTTTCACAGCCGACGCGACAGACCGCCTACGAGCTCTTTACGCCCAATACTTCCGGACAACGCTTGCACCCTACGTATTACCGCGGCTGCTGGCACGTAGTTGGC
+
CCCCCGGGGGGGGGGGGGGGGGGGGGGGGGGGGGGGGGGGGGGGGGGGGGGGGGGGGGGGGGGGGGGGGGGGGGGGGGGGGGGGGGGGGGGGGGGGGGGFGGGGGGGGGCFGGGGGGGGGGGGGFGGGGGGGGGGGGGGGGGGFGGGGFEGFGGGGGGGFGGGGGGGG5DGCDFCGGGEGGGDGGGGGGGGGGGDCCC@GGCFCFGFB>GDGF3C)5(;DFGBFFFF:?D9)6CF24:EEG?FFG*5):BD>3:C?GFFB0(9<G????F?:??:2FD3(-79>>:0:2:7FFF???GA?3
@M04650:207:000000000-C238N:1:1101:16349:15209 2:N:0:19
GGACTACCAGGGTATCTAATCCTGTTTGCTCCCCACGCTTTCGAGCCTCAGCGTCAGTTACAGACCAGAGAGTCGCCTTCGCCACTGGTGTTCCTCCACATATCTACGCATTTCACCGCTACACGTGGAATTCCACTCTCCTCTTCTGCACTCAAGTTCTCCAGTTTCCAATGACCCTCCCCGGTTGAGCCGGGGGCTTTCACATCAGACTTAAGAAACCACCTGCGCTCGCTTTACGCCCAATAAATCCGGACAACGCTTGGGACCTACGTTTTACCGCGGCTGCTGGCACGTAGTTAGC
+
CCCC<FFGGGGGFGGGFGGGGGGGGGFFGGGFGGGGGCCGGGGFFGGFGFGGGGGGGGGGGGGGGGGGGGGGGGGDGGGGFCFEGGGGGGGGGFGGGGGGGGG9DGGFGGGGGGGGGEDCEFFGGFF4BC?FFGGCDFFGFGGFGCFFGGFFDF,@EAFDFGCGCEFGADFFFGG8F?E8CFEGGGGGGGGGDC;EC<EC78FFFDGFE**49C8=65FF?G<@.81)1C146*:9C(;?E:0,*:44>F531>DB<99:::D0DG07>??1(*(6<7(,-36190)),*(34(::29)6.
@M04650:207:000000000-C238N:1:1101:18211:15212 2:N:0:19
GGACTACACGGGTTTCTAATCCTGTTCGCTCCCCACGCTTTCGCTCCTCAGCGTCAGTATCGGCCCAGAGACCCGCCTTCGCCACCGGTGTTCCTCCTGATATCTGCGCATTTCACCGCTACACCAGGAATTCCAGTCTCCCCTGCCGAACTCTAGCCTTCCCGTATCGACTGCAAGCTCGGGGTTGAGCCCCGAGTTTTCACAGCCGACGCGACAGGCCGCCTACGAGCTCTTTACGCCCAATAATTCCGGACAACGCTTGCACCCTACGTCTTACCGCGGCGTCTGGCACGTAGTTGGC
+
CCCCCGGGGGGGGGGGGGGGGGGGGGGGGGGGGGGGCFGGGGGGCFGGGGGGGGGGGGGGGGGGGGGGGGGGGGGGGGEGFGGEEFGGGDGGGGGGGGGFGGGGGGGGGGGGGGGGGCGGGGGGGGGGGFGGGGGCFFEFCGCDECDG:CEFGGGCFFFGGGGGGD,DEFGGGGC9E59CGCEEGGG?E8FGGGGGFCGGGFGFFF::9CCD157378EC>3,((<:B099>:F?:FFGDG6:BGDA9CF6>0<56D02(42CBFGFB<1(.(22)02(30962-4::?C<FB1:18C)((
@M04650:207:000000000-C238N:1:1101:9221:15236 2:N:0:19
GGACTACCGGGGTATCTAATCCTGTTTGCTCCCCACGCTTTCGAGCCTCAGCGTCAGTTACAGACCAGAGAGTCGCCTTCGCCACTGGTGTTCCTCCACATATCTACGCATTTCACCGCTACACGTGGAATTCCACTCTCCTCTTCTGCACTCAAGTTCTCCAGTTTCCAATGACCCTCCCCGGTTGAGCCGGGGGCTTTCACATCAGACTTAAAGAACCGCCTGCGCTCGCTTTACGCCCAATAAATCCGGACAACGCTTGCCACCTACGTATTACCGCGGCTGCTGGCACTTAGTTAGC
+
CCCCCGGGGGGGGGGGGGGGGGGGGGGGGGGGGGGGGGGGGGGGGGGGGGGGGGGGGGGGGGGGGGGGGGGGGGGGDGGGGGGGGGGGG?FGGGGGGGGGGGGGGGGGGGGGGGGGCFEGGFGGDGGGBCCFGGGGGGGGGGGFGGGFGGGFGFGFGGGGGGCGFGGGGGGGGGFFGFGGGGGGGGGGGGGGGGGG4CFGGFFFFGGFFGGGFGGGFFGGF39??4(=>C>BF55<F?EEEB:1CG24C?BF?EGF:9;??<C?FC?7:0(()284CFF>>0(293)3>E(0()6<6E>9-
@M04650:207:000000000-C238N:1:1101:19458:15244 2:N:0:19
GGACTACAGGGGTTTCTAATCCTGTTTGCTCCCCACGCTTTCGAGCCTCAGCGTCAGTTACAGACCAGAGAGTCGCCTTCGCCACTGGTGTTCCTCCACATATCTACGCATTTCACCGCTACACGTGGAATTCCACTCTCCTCTTCTGCACTCAAGTTCTCCAGTTTCCAATGACCCTCCCCGGTTGAGCCGGGGGCTTTCACATCAGACTTAAAGAACCGCCTGCGCTCGCTTTACGCCCAATAAATCCGGACAACGCTTGCCACCTACTGATTACCGCGGCTGCTGGCACGTAGTTAGC
+
CCCCCFGGGGGGGGGGGGGGGGGGGGGGGGGGGGGGGGGGGGGGGGGGGGGGGGGGGGGGGEGGGGGGGGGGGGGDGGGGGGGGGGGGGGGGGGGGGGGGGGGGGGGGGGGGGGGGGGGGGGGGEGGGFFGGGGGGGGAFGGGFGGFGFFGFGGGGFGGGGFFGGFDGEFGGFFGGGFFD8FEGGG>C?FGGGGGGGGGCGFGFFFFFEGGGFGC763CC9C9;18@E@G@BB*>>BBGGGFFFGG2<FFF1(55:F66:??C>7C??5(4).<46F>123((6187?>C,3,,32?@<2<
@M04650:207:000000000-C238N:1:1101:5098:15253 2:N:0:19
GGACTACAGGGGTATCTAATCCTGTTTGCTCCCCACGCTTTCGCACCTGAGCGTCAGTCTTTGTCCAGGGGGCCGCCTTCGCCACCGGTATTCCTCCAGATCTCTACGCATTTCACCGCTACACCTGGAATTCTACCCCCCTCTACAAGACTCTAGCTGACCAGTTTCAAATGCAGTTCCCAAGTTAAGCTCGGGGATTTCACATCTGACTTAACAAACCGCCTGCGTGCGCTTTACGCCCAGTAATTCCGATTAACGCTTGCACCCTCCGTCTTACCGCGGCTGCTGGCCAGGGGTTAGC
+
CCCCCCFFFGGGGGGGGGFGGGGGGGGGGGGGGGGGGGGGGGDEEGGGGGGGGGGGGEGGFGFGFFFGGGGGGGGGGGGGGGGEGGEEGDFGGGGGGGFGGGGGGGGGGD@7EFGGGGGGCGF8AFGGGFFGFGGF9>EGGGDFGGCGEGG5DAFGGGFGGGGGFGGFFGGGGGGEEGCGGGGGCFFCGGFGGGGG48,9:BFAFF>A<FGGFGGGFFGGFGF@D:;8(79B95@4*8CEC(4>>7-67*/8:ED>C3(,417)*08???6((;:ACC(4(4>01())5A1+4((.-::1.
@M04650:207:000000000-C238N:1:1101:16008:15255 2:N:0:19
GGACTACTGGGGTTTCTAATCCTGTTTGCTCCCCACGCTTTCGAGCCTCAGCGTCAGTTACAGACCAGAGAGTCGCCTTCGCCACTGGTGTTCCTCCATATATCTACGCATTTCACCGCTACACATGGAATTCCACTCTCCTCTTCTGCACTCAAGTCTCCCAGTTTCCAATGACCCTCCCCGGTTGAGCCGGGGGCTTTCACATCAGACTTAAGAAACCGCCTGCGCTCGCTTTACGCCCAATAAATCCGGACAACGCTTGCCACCTACGTATTACCGCGGCTGCTGGCACGTAGTTAGC
+
CCCCCGGGGGGGGGGGGGGGGGGGGGGGGGGGGGGGGGGGGFGGGGGGGGFGGGGGGGGGGGGGGGGGGGGEGGGGGGGGGGGGGGGGGGFGFGGGGGGGGGGGGGGGGGGGGGGGGGGGGGGGGGGGFFFGFGGGGGGGGGGFGGGGGGGFGGGGDFCFGGGGFGGGGGGGGGGGGFGGGGGGGGGCFDFECEGGGGFGGFFFFGGF3<FGFGG7A@GF139@F46=2>;@FGF4FFGGE?0(<724FF>;BFGFGB>??FG>>9:02??:<CB2<C?6469BF<B?FGFC::02,A>96
@M04650:207:000000000-C238N:1:1101:7337:15262 2:N:0:19
GGACTACCGGGGTTTCTAATCCTGTTTGCTCCCCACGCTTTCGCACCTGAGCGTCAGTCTTCGTCCAGGGGGCCGCCTTCGCCACCGGTATTCCTCCAGATCTCTACGCATTTCACCGCTACACCTGGAATTCTACCCCCCTCTACGAGACTCAAGCTGACCAGTATCAGATGCAGTTCCCAGGTTGAGCCCGGGGATTTCACATCTGACTTAATCAACCGCCTGCGTGCGCTTTACGCCCAGTAATTCCGATTAACGCTTGCACCCTCCGTATTACCGCGGCTGCTGGCACGGAGTTAGC
+
CCCCCGGGGGGGGGGGGGGGGGGGGGGGGGGGGGGGGGGGGGGGGGGGGGGGGDGGGGGGGGGGGGGGGGGGGGGGGGGGGGGGGGGGGGGGGGGGGGGGGGFGGGGGGGGEFFGGGGGGDGGGGGGDGGGGGGGGGGGGGGGFGGGGGDEFGGFGGGGGGGGGFGGGGCGFFGFGGGGGFGGGGGGGGGGGGGGEGDEGGFFFAFGFFGDGF>FGFEGGFGFFFFB@:DBFFEFFF6EEE??FG7>BGFF?0@GBG?F6::339FFFF?;F?F099C?BBB>03:DFBGBGFFB;?CA<:
@M04650:207:000000000-C238N:1:1101:26384:15265 2:N:0:19
GGACTACCCGGGTTTCTAATCCTGTTTGCTCCCCACGCTTTCGAGCCTCAGCGTCAGTTACAGACCAGAGAGTCGCCTTCGCCACTGGTGTTCCTCCATATATCTACGCATTTCACCGCTACACATGGAATTCCACTCTCCTCTTCTGCACTCAAGTCTCCCAGTTTCCAATGACCCTCCCCGGTTGAGCCGGGGGCTTTCACATCAGACTTAAAGAACCGCCTGCGCTCGCTTTACGCCCAATAAATCCGGACAACGCTTGCCACCTACGTATTACCGCGGCTGCTGGCACGTAGTTAGC
+
AC@CCFGGGGGGGGGGGGGGGGGGGGGGGGGGGGDEGGGGGFGGGGGGG@FGGGGEGGGGGGGGGGGGGGFCFGGGGGGGGGGGGGGGFFGGGGGGGGGGGGGGGFGFGGGGGGFGGGGGGGGG,EFGFFFDFGGGGGGGGGGFGGGGGGGFGFGGGFFGGGGF>FFFFGAFFFGGGGGGGGGGGGGGFGGGGGGDGDGFDFGFFGGF3FFGECDFA@FGFGFFFF;EFGF9<C>2@?GGGF02>FFFGFB>?BCBGFFFFFGFCF?:08:4<E?ADC4(4;>6;???:58F?B0:?G926
@M04650:207:000000000-C238N:1:1101:5897:15282 2:N:0:19
GGACTACTCGGGTTTCTAATCCTGTTTGCTCCCCACGCTTTCGCACCTGAGCGTCAGTCTTCGTCCAGGGGGCCGCCTTCGCCACCGGTATTCCTCCAGATCTCTACGCATTTCACCGCTACACCTGGAATTCTACCCACCTCTACGAGACTCTAGCTTGCCAGTTTCAAATGCAGTTCCCAAGTTAAGCTCGGGGATTTCACATCTGCATTAACAAACCGCCTGCGTGCGCTTTACGCCCAGTAATTCCGATTAACGCTTGAACCCCCCGTATTACCGCGGCTGCTGGCCCGGAGTTAGC
+
CCCCCGGGGGGGGGGGGGGGGGGGGGCGGGGGGGGGEGGGGGGCGGGGGFDGGGGGGGF<EGFGGGGGGGGGGDEGGGGGGG7F,A:FEGGGGF;FFFFGGGFGGGEGGEEFFFEFGEGGGGGGGGFF?FFGGGGGGF,@3=CFFD?=FGEFG9CFFF9:FGGG7EFGGGGGFCC9:CFDFFGGGCFC9C,=77:CDGGGDAF6@4+1*+=BECCCBDGF057(2A6;;DF067)./38EEB?>GG<<>9/((0CA7110((*.>F:(,31(4C?29>19>66>><?B7*,5(2,1,*-6-
@M04650:207:000000000-C238N:1:1101:4382:15296 2:N:0:19
GGACTACAAGGGTTTCTAATCCTGTTTGCTCCCCACGCTTTCGCACCTGAGCGTCAGTCTTCGTCCAGGGGGCCGCCTTCGCCACCGGTATTCCTCCAGATCTCTACGCATTTCACCGCTACACCTGGAATTCTGCCCCCCTCTACGAGACTCAAGCTGACCAGTATCAGATGCAGGTCCCAGGTTGAGCCCGGGGATTTCACATCGGACTTAATCAACCGCCTGCGTGCGCTTTACGCCCAGTAATCCCGATTAACGCTTGCACCCTCCGTATTACCGCGGCTGCTGGCACGGCGTTAGC
+
CCCC@@FGDGGGGFGGGGFEFFGGFGFFGGGGDEFEG@,CFGGGEE:?AFFGGGGGGGGGAFGGG:@FEDEEGCG7CGGGGGDFFFGGCFGGGGFG8?EFE=,A,,EF7?FEFCFFFE+=CEGGECFGFC,FCD,A8DDGGGGFGFG7CEEFG?@9:,8@FC9>@;E9D;,3=FG7,3=CGGGGEDF8<EFF7*/*:8FGFAFA70*01C<CE7FFF)9>(>>,4>>D:599>GF>F08?/(45:CA):@E:6>D4041((,*<CE02:26((;:AD74(1(-43(,3(/(349(,-*,-6
@M04650:207:000000000-C238N:1:1101:26550:15324 2:N:0:19
GGACTACCGGGGTTTCTAATCCTGTTTGCTCCCCACGCTTTCGCACCTGAGCGTCAGTCTTTGTCCAGGGGGCCGCCTTCGCCACCGGTATTCCTCCAGATCTCTACGCATTTCACCGCTACACCTGGAATTCTACCCCCCTCTACAAGACTCTAGCCTGCCAGTTTCGAATGCAGTTCCCAGGTTGAGCCCGGGGATTTCACATCCGACTTGACAGACCGCCTGCGTGCGCTTTACGCCCAGTAATTCCGATTAACGCTTTCACCCTCCGTATTACCGCGGCTGCTGGCACGGAGTTAGC
+
CCCCCGGGGGGGGGGGGGFGGGGGGGGGGGGGGGGGGGGGGGGGGGGGGGGGGGGGGGGFGFFGGGGGGGGGGGGGGGGGGGGGGFGGGGGGGGGGGGGEFGGGGFGGGGGGGGGGGDGGGGGGGGGFDGGFFGGGGGGGGDEFGGGDGFGBGG;<FGGGGGGGGGGGDCDFFF7?FGGGGGGGGGGGGGGGGDGD)5F6DFGFAFGFFGGGEGGGFDGGFGF<(7078D;;BGFBFFGGC<(5DF<AGF?B?D*4D?FF:(:<DG:18616?F24CC2>>(399?F?:C(3-,,446)..
@M04650:207:000000000-C238N:1:1101:22110:15378 2:N:0:19
GGACTACCGGGGTTTCTAATCCTGTTTGCTCCCCACGCTTTCGAGCCTCAGCGTCAGTTACAGACCAGAGAGTCGCCTTCGCCACTGGTGTTCCTCCACATATCTACGCATTTCACCGCTACACGTGGAATTCCACTCTCCTCTCCTGCACTCAAGTTCTCCAGTTTCCAATGACCCTCCCCGGTTGAGCCGGGGGCTTTCACATCAGACTTAAAGAACCGCCTGCGCTCGCTTTACGCCCAATAAATCCGGACAACGCTTGCCACCTACGTATTACCGCGGCTGCTGGCACGTAGTTAGC
+
CCCCCGGGGGGGGGGGGGGGGGGGGGGGGGGGGGGGGGGGGGGGGGGGGGGGGGGGGGGGGGGGGGGGFGGGGGEGGGGGGGGGGGGGGGGGGGGGGGGGGGGGGGGGGGGGGGGGGGGGGGGGGGGGFFFGGGGGGGGGCFGFGGGDGGGFGGGGFGGGGGGGGGGGGGGGGGGGGGGGGGGCFGGGGGGGEGGEGGGGGFGFFGGFFGGGFFGGFFGG@GFFD52>>D9B?GFFFBDGG?:?>F44FFEB:3CBD>9?:?FB=FBFBFB1?G?>9D,219>;032:?E(<(.181F)..
@M04650:207:000000000-C238N:1:1101:28934:15380 2:N:0:19
GGACTACTAGGGTTTCTAATCCTGTTTGCTCCCCACGCTTTCGAGCCTCAGCGTCAGTTACAGACCAGTAAGTCGCCTTCGCCACTGGTGTTCTTCCTAATCTCTACGCATTTCACCGCTACACTAGGAATTCCACTTACCTCTCCTGCACTCTAGTTACACAGTTTTATGTGCTTTCTACAGGTTAAGCCTATATATTTAACACATAACTTATCTAACCGCCTACGCATCCTTTACGCCCAGTTATTCCGAACAACGCTTGCCACCTACTTATTACCGCGGCTGCTGGCACGTAGTTAGC
+
CCCCCGGGGGGGGGGGGGGGGGGGGGGGGGGGGGGGGGGGGGGGGGGFGGGGGGGGGGGFGGGGGGGGGGGGGGGGGGGGGGGGGGGFGGGGGGGGGGGCGGGGGGGGGGGGGGGGGGGGGGGGGGGGGGGGGFGGGFGGGGGFGGGGFGGFGGGGGGGGGGGGGGGGFGGGGGGGGGGGGGGGGGFGGGGG89AEGGGGGFFFFCFBCGGGFFGGFCGGBGFADFF>>C9:>:B68>7FEFFF8FE?DFF@@FDD4:>6<@FEFE?FE@)9<CEFGF<B9007>0).75:F??7:1CBF9
@M04650:207:000000000-C238N:1:1101:22447:15387 2:N:0:19
GGACTACCGGGGTTTCTAATCCTGTTTGCTCCCCACGCTTTCGAGCCTCAGCGTCAGTTACAGACCAGAGAGTCGCCTTCGCCACTGGTGTTCCTCCACATATCTACGCATTTCACCGCTACACGTGGAATTCCACTCTCCTCTTCTGCACTCAAGTTCTCCAGTTTCCAATGACCCTCCCCGGTTGAGCCGGGGGCTTTCACATCAGACTTAAAGAACCGCCTGCGCTCGCTTTACGCCCAATAAATCCGGACAACGCTTGCCACCTACGTATTACCGCGGCTGCTGGCACGTAGTGAGC
+
CCCCCGGGGGGGFGGGGGGGGGGGGGGGGGGGGGGGGGGGGGGGGGGGGCFGGGGGCGGGGGGGGGGGGGGGGGGGGGGGGGGGGGGGGGGGGGGGGGGGGGGGGGGGGGGGGGGFGGGGGGGGGGGGBBEFGGGGGGFFGGGFFGGGGGGFFGDDGGGGGGGGGGGGFGGGGGGCGCFCEGGEGDGGFCGGCGGGDDGGGFGFCGGA3<FGE=CGA@GG9D>?<FFFFGB6?CFFFFGGGF0:9F6<GFF>FEG17363::GF79:8(::??G>BGG?BF>(((())(/(<??FB?+).,
@M04650:207:000000000-C238N:1:1101:11049:15399 2:N:0:19
GGACTACTCGGGTTTCTAATCCTGTTTGCTCCCCACGCTTTCGCACCTGAGCGTCAGTCTTCGTCCAGGGGGCCGCCTTCGCCACCGGTATTCCTCCAGATCTCTACGCATTTCACCGCTACACCTGGAATTCTACCCCCCTCTACGAGACTCAAGCTGACCAGTATCAGATGCAGTTCCCAGGTTGAGCCCGGGGATTTCACATCTGACTTAATCAACCGCCTGCGTGCGCTTTACGCCCAGTAATTCCGATTAACGCTTGCACCCTCCGTATTACCGCGGCTGCTGGCCCGTAGTTAGC
+
CCCCCGGGGGGGGGGGGGGGGGGGGGGGGGGGGGGGGGGGGGGGGGGGCFGGGGGGGGGGGGGGGGGGGGGGGGGGGGGGGGGGGGDGGGGGGGFGGGGGFGGGGGGGGGGGGGGGGGGGCGGGGGGGGGGGGGGDFFFFGGGBFFFGGGGFGGGGGGGGGGGGGGGGGGGGGGGGGGGGFFFGGFFFGGGGGEGC3CFCDAFF6>FFFGGGFGFGA@GC>C(1,865<D>F2*8AF0EGGF:0::<AC?F(()5:FBFBFFC<FFBBFFF<0:?>:D3199>(9003,A(*4((-3C4<:
@M04650:207:000000000-C238N:1:1101:14439:15440 2:N:0:19
GGACTACCGGGGTTTCTAATCCTGTTTGCTCCCCACGCTTTCGCACCTGAGCGTCAGTCTTTGTCCAGGGGGCCGCCTTCGCCACCGGTATTCCTCCAGATCTCTACGCATTTCACCGCTACACCTGGAATTCTACCCCCCTCTACAAGACTCTAGCTTGCCAGTTTCAAATGCAGTTCCCAAGTTAAGCTCGGGGATTTCACATCTGACTTAACAAACCGCCTGCGTGCGCTTTACGCCCAGTAATTCCGATTAACGCTTGCACCCTCCGTATTACCGCGGCTGCTGGCACGGAGTTAGC
+
CCCCCFGGGGGGGGDGGGFGGGGGGGGGGGG@FGGGGGCCCEGBFGGGEGGGGGGGDFGGGGGGGGGGGGGGGGGGGGGGFFGGGFGGGGGGGGGGGGGGFFDFCGGGGEGCFGGFFGGGGFGGGGGGGFGGGGGGFFFGGGGFGGGFGGGFGGGGGGGEEGCGFFCEEGGGGGGGEFFGGGGFFCCFGFFFGGGGGDGGGFC8;CFF3+0@CC7CF(*72D>6;):B?DF>F=)-/48CC?<>FDA979@:35DBCB0<4:F?=C?6::2:<64<F:43179136,.(*.<:9>F1;<<-
@M04650:207:000000000-C238N:1:1101:13114:15479 2:N:0:19
GGACTACCCGGGTTTCTAATCCTGTTTGCTCCCCACGCTTTCGCACCTGAGCGTCAGTCTTCGTCCAGGGGGCCGCCTTCGCCACCGGTATTCCTCCAGATCTCTACGCATTTCACCGCTACACCTGGAATTCTACCACCCTCTACGAGACTCTAGCTTGCCAGTTTCAAATGCAGTTCCCAGGTTGAGCCCGGGGATTTCACATCTGACTTAACAAACCGCCTGCGTGCGTTTTTCGCCCAGTAATTCCGATTAACGCTTTCACCCTCCGTTTTACCGCGGCTGCTGGTACGGAGTTAGC
+
CCCCCCFFAGGGGECEEFFGGG<EEFFFGGGG8FGCG>F@DFGD:F@=FEG8FFGEG9CFF@EFFGGGGGGGGEEEEGGCFFGGFGDGGGDEFECFGCGFGFGGFGGG7CGGGGFFFFGGEE,BA,DEFGFGGGGEG8DFGFFFGGG>>CCBGGGGGGGG+@EGDDFFCFC;+>=:FFCF99DFGFCD??DFC5CECCFGGFGAACGFCCDGFFGD41C56D((,5:::*(((:5(09>E>2:>77)607)(4)/::(3:31*6>980(49()3::C7(2190((-3:224??06948)6)
@M04650:207:000000000-C238N:1:1101:8871:15524 2:N:0:19
GGACTACCGGGGTTTCTAATCCTGTTTGCTCCCCACGCTTTCGCACCTGAGCGTCAGTCTTTGTCCAGGGGGCCGCCTTCGCCACCGGTATTCCTCCAGATCTCTACGCATTTCACCGCTACACCTGGAATTCTACCCCCCTCTACGAGACTCTAGCTTGCCAGTTTCAAATGCAGTTCCCAGGTTGAGCCCGGGGATTTCACATCTGACTTAACAAACCGCCTGCGTGCGCTTTACGCCCAGTAATTCCGATTAACGCTTGCACCCTCCGTATTACCGCGGCTGCTGGCACGGAGTTAGC
+
CCCCCGGGGGGGGGGGGGFGGGGGGGGGGGGGGGGGGGGGGGGGGGGGGGGGGGGGGCFGGGGGGGGGGGGGGGGGGGGGGGGGGGGGGGGGGGGGGGGGGGGGGGGGGGGGGGGGGGEGGGGGGGGGGGGGGGGFFGGGGGGFGGGDFGGFGGGGGGGGGFGGCFGGGGGGFFC7<FFGGCGGAFFDCFFGGGGG:7F?FFGFFGGFFGG=>FGGF<GGBG>FBFFF?GFF9GFFB:EEGF1:FGFFGFF:B>GFF:>:6?D<FFF6:?BBFGFFGG:966>FBFF4>:<<8377,C:A5
@M04650:207:000000000-C238N:1:1101:27383:15527 2:N:0:19
GGACTACACGGGTTTCTAATCCTGTTTGCTCCCCACGCTTTCGAGCCTCAGCGTCAGTTACAGACCAGAGAGTCGCCTTCGCCACTGGTGTTCCTCCACATATCTACGCATTTCACCGCTACACGTGGAATTCCACTCTCCTCTTCTGCACTCAAGTTCTCCAGTTTCCAATGACCCTCCCCGGTTGAGCCGGGGGCTTTCACATCAGACTTAAGAAACCACCTGCGCTCGCTTTACGCCCAATAAATCCGGACAACGCTTGGGACCTACGTATTACCGCGGCTGCTGGCACGTAGTTAGC
+
CCCCCGGGGGGGGGGGGGGGGGGGGGGGGGGGGGGGGGGGGGGGGGGGGGGGGGGGGGGGGGGGGGGGGGGGGGGGGGGGGGGGGGGGGGGGGGGGGGGGGGGGGGGGGGGGGGGGGGGGGGGGGGGGFFFGGGGGGGGGGGGFGGGGGGGFEGEFGFGGGGGFGGGGGGGGGGGGGGGGGGGGGGCGFGGGGGGGGGGGGFGFFDGFEFFFFGGGF@GGFGDFEFFFFGFF;FFFFFGG518<GDFAGF390>GFGFFFB?C?DFB<?????GFFCF:046>F><?FFG?C?:<?FFFA:
@M04650:207:000000000-C238N:1:1101:23680:15547 2:N:0:19
GGACTACAGGGGTTTCTAATCCTGTTTGCTCCCCACGCTTTCGCACCTGAGCGTCAGTCTTTGTCCAGGGGGCCGCCTTCGCCACCGGTATTCCTCCAGATCTCTACGCATTTCACCGCTACACCTGGAATTCTACCCCCCTCTACAAGACTCTAGCTTGCCAGTTTCAAATGCAGTTCCCAGGTTGAGCCCGGGGATTTCACATCCGACTTGACAGACCGCCTGCGTCCGCTTTACGCCCAGTAATTCCGATTAACGCTTGCACCCTCCGTATTACCGCGGCTGCTGGCACGGAGTTAGC
+
CCCCCGGGGGGD@CGFFGDFEEEGEFFFC96CFGFGGG@GFCEGDFGGGGDFGGFDGEFGGFGGGGGGEGGGGGGGGGDFEGGECFGDG:?AFGGGGGGG9FG9DFG?FEGGGGGGGGGGGGGAFFC>DFGCGD,A@DFFECEFDFGGCFCFFCCGFFGG?F7,@DCGFCCEGGFGGGGGGGCFF>FEFFE>ECC5/:ACDFGAFGGFFGDD3CCF*3CFFGFF?>1>(92>6E>A*(;/:?::*:>AGFF083<AG?>8137<CG?31,1(488>E721990(((42(7(<(-,(48<9A
@M04650:207:000000000-C238N:1:1101:16784:15558 2:N:0:19
GGACTACCAGGGTATCTAATCCTGTTTGCTCCCCTTGCTTTCGCGCCTCAGCGTCAGGAATAAACTAGAAAAGCGCCTTCGCCACCGGTGTTCTTCCACATATCTACGCATTTCACCGCTACACGTGGAATTCCCTTTTCTCCGTCTATCCTCTAGATAGATAGTATTAGTTGCTTTTTCGAAGTTGAGCTTCGAGATTTAACAACTAACTTACCTTTCCGCCTACACGCCCTTTACGCCCAATAAATCCGATTAACGCTAGCACCCTCCGTATTACCGCAGCTGCTGGCACGGAGTTAGC
+
CCCCCGGGGGGGGGGGGGGGGGGGGGGGGGGGGGGGGGGGGGGGGGGGGGGGGGGGGGGGGGGGGGGGGGGGGGGGGGGGGGGGGGGGGGGGGGGGGGGGGGGGGGGGGGGGGGGGGGGGGGGGGGGGGGGGGGGGGGGGGGGEGGGGGGGFGGGGFGGDEGGGGGGGGGGFFGGFGFGGGGFGGFFGFGGGGGGGGGGGGFGFFGFFEFGGFGFFFEFF=GFFFF:A=DDBFGFFFFGGC?FFGG45CFFD05DCGD>?;FGFGCB:(22:?F?AGG?FFBB0(8??(57FB2(,48-66
@M04650:207:000000000-C238N:1:1101:24263:15558 2:N:0:19
GGACTACTGGGGTATCTAATCCTGTTTGCTCCCCATGCTCTCATGCCTCAGCGTCAGTTACAGTCCAGTAAGTCGCCTTCGCCACTGGTGTTCTTCCTAATCTCTACGCATTTCACCGCTACACTAGGAATTCCACTTACCTCTCCTGCACTCTAGTTACACAGTTTTATGTGCTTTCTACAGGTTAAGCCTAGATATTTAACACATAACTTATCTAACCGCCTACGCATCCTTTACGCCCAGTTATTCCGAACAACGCTTGCCACCTACGTATTACCGCGGCTGCTGGCACGTAGTTAGC
+
CCCCCGGGGGGGGGGGGGGGGG9FGGEFGGGGGGGGGGGGGGFFGGGGGGGGGGGGGCFDECFFGGGG6CCEFGGGGDEGGGGGGGGGGGGGGCGGGGFGGC;FGGGGGGGGGGGGG7CGGGGGEDGGGGFGGGGGGCACFGGFGGFECFFFGFGGEDFFFGGGGGGCF,@EFGF8A8EFE9DGGGGGGGG8D,@:@GGGGFGFFGC<DDDG=CFDC7EGFDFFDFFFA*85CGFFFFGGGFFF8D<EFFF?@FGFF@=??=FEGGF1EEDFFGFEGGD6(39>>FFFFD:9:?7?1CA<9
@M04650:207:000000000-C238N:1:1101:18007:15586 2:N:0:19
GGACTACACGGGTTTCTAATCCTGTTTGCTCCCCACGCTTTCGCACCTGAGCGTCAGTCTTTGTCCAGGGGGCCGCCTTCGCCACCGGTATTCCTCCAGATCTCTACGCATTTCACCGCTACACCTGGAATTCTACCCCCCTCTACAAGACTCTAGCTTGCCAGTTTCAAATGCAGTTCCCAAGTTAAGCTCGGGGATTTCACATCTGACTTAACAAACCGCCTGCGTGCGCTTTACGCCCAGTAATTCCGATTAACGCTTGCACCCTCCGTATTACCGCGGCTGCTGGCACGGCGTTAGC
+
CCCCCGGGGGGGGGGGGGGGGGGGGGGGGGGGGGGGGGGGGGGGGGGGGGGGGGGGGGGGGGGGGGGGGGGGGGGGGGGGGGGGGGGGGGGGGGGGGGGGGGGGGGGGGGD>FGGGGGGGGGGGGGGGGGGGGGGGGGGGGGGFGGGCFGGFGGGGGGGGGGGGFGCEGGGGGGGGGGGGGGGGGGFFGGFGGGGGGGGGGFGACDGFFGFDEGGGFFGGFGFFFFFD?DB96E>AFFGGGFB>DC9<FF?(8>GFGFFFFFGBGG:1::1<BFFFGD:>>F6318D7?GFGF>((-?:6<
@M04650:207:000000000-C238N:1:1101:23945:15592 2:N:0:19
GGACTACCGGGGTATCTAATCCTGTTTGCTCCCCACGCTTTCGCACCTGAGCGTCAGTCTTTGTCCAGGGGGCCGCCTTCGCCACCGGTATTCCTCCAGATCTCTACGCATTTCACCGCTACACCTGGAATTCTACCCCCCTCTACAAGACTCTAGCCTGCCAGTTTCGAATGCAGTTCCCAGGTTGAGCCCGGGGATTTCACATCCGACTTGACAGACCGCCTGCGTGCGCTTTACGCCCAGTAATTCCGATTAACGCTTGCACCCTCCGTATTACCGCGGCTGCTGGCACGGAGTTAGC
+
CCCCCGGGGGGGGGGGGGGGGGGGGGGGGGGGGGGGGGGGGGGGGGGGGGGGGGGGGGGGGGGGGGGGGGGGGGGGGGGGGGGGGFGGGGGGGGGGGGGGGGGGGGGGGGGGGGGGGGGGGGGGGGGGGGGGGGGGGG=:EGGFGGGGFGGFGFFGFGGGGGGGGGGGEBFGGGGGGGGGGGCGGGGGGGGGGGGGCDGGGFGFFGCBFGDGFGG:6;GGFDBB6:980<99>GFDF?EGG:?BCFA2CFFF<3<AGFFFFFG>GGF??FB?FF?AGGBB>;>>6(,43A0C:((-(:2<<
@M04650:207:000000000-C238N:1:1101:14308:15593 2:N:0:19
GGACTACACGGGTATCTAATCCTGTTTGATCCCCACGCTTTCGCACATCAGCGTCAGTTACAGACCAGAAAGTCGCCTTCGCCACTGGTGTTCCTCCATATCTCTGCGCATTTCACCGCTACACATGGAATTCCACTTTCCTCTTCTGCACTCAAGTTTTCCAGTTTCCAATGACCCTCCACGGTTGAGCCGTGGGCTTTCACATCAGACTTAAAAAACCGCCTACGCGCGCTTTACGCCCAATAATTCCGATTAACGCTTGCACCCTCCGTATTACCGCGGCTGCTGGCACGGAGTTAAC
+
CCCCCGGGGGGGGGGGGGGGGGGGGGGGGGGGGGGGGGGGGGGGGGGGGGGGGGGGGGGGGGGGGGGGGGGGGGGGGGGGGGGGGGGGGGGGGGGGGGGGGGGGGGGGGGGGGGGGGGGGGGGGGGGGGGGGGGGGGGGGGGGFGGGGGGGFDGGGGGGGGFGGGGGGGGGGGGGGFGGGGGGGGGGGGGGGGGGGGGGGGFGFFDFFFGGGFGGGFFGDBGFFFFFFFGFFFGFFFFGGGFFFGC><CFFB?BGFF?B:::F?FGFBBFFF6EB9GGFFFF>6>F7)5E:C?F>91F)).
@M04650:207:000000000-C238N:1:1101:25584:15602 2:N:0:19
GGACTACTGGGGTTTCTAATCCTGTTTGCTCCCCACGCTTTCGAGCCTCAGCGTCAGTTACAGACCAGAGAGTCGCCTTCGCCACTGGTGTTCCTCCATATATCTACGCATTTCACCGCTACACATGGAATTCCACTCTCCTCTCCTGCACTCAAGTCTCCCAGTTTCCAATGCACACAATGGTTGAGCCACTGCCTTTTACATCAGACTTAAGAAACCACCTGCGCTCGCTTTACGCCCAATAAATCCGGACAACGCTTGGGACCTACGTATTACCCCGGCTGCTGGCCCCTAGTTTGCC
+
CCCCCGGGFGGGGGGGGGGGGGGGGGGFGGGGGGGGGGGGGGGGGGGGGGGGGGGGGGGGGGGEGGGGGGGGGGGGGGGGFGGGGGGGGGGGGGGGGGGGGGGGGGGGGGGGGGGGGDGGGGGGFFGGFGGGGGGGGGGGGGGFGGGGFGGFGGGGGFDGDGGGGGGGGGGGCF8ECF>?FEFGG=FF9C>EGDFEFFGGGFGFFGCA5*9BE7D79@FGFD@BF@A5>59@BGFE5@EE7;@E=7CEGEB<9);;D0(6?69,5C8)8:?,-<44E*,--39080).3*4*4:1<6+-68
@M04650:207:000000000-C238N:1:1101:3852:15677 2:N:0:19
GGACTACTAGGGTTTCTAATCCTGTTTGCTCCCCACGCTTTCGCACCTGAGCGTCAGTCTTTGTCCAGGGGGCCGCCTTCGCCACCGGTATTCCTCCAGATCTCTACGCATTTCACCGCTACACCTGGAATTCTACCCCCCTCTACGAGACTCTAGCTTGCCAGTTTCAAATGCAGTTCCCAGGTTGAGCCCGGGGATTTCACATCTGACTTAACAAACCGCCTGCGTGCGCTTTACGCCCAGTAATTCCGAGTAACGCTTGCACCCTCCGTATTACCGCGGCTGCTGGCACGGAGTTAGC
+
CCCCCECFGGG<CEFGFGGGGGGGGGGGGGGGG7CFGG@FFGF7,@FFD8FFFFGD:F9FF<CFGGFF@,6@CFFGGGGFGDGGGFFEGCFFGFFFG<B<F?FGGGF@EFCCFGGGGGGGDGCF8EEGEFGGGFDA,@D@CDDFDC6>++B5DEEFGFE,D<EGFGGGFA;EGA;CE=:F@@DFG>,8=,DEEEGCDCFA++;BC4;:):CF)+>F*/**4C@6/808<D(2(/5<F<EGCB<8FFFFG*7((07<FB6?60*)9C04(:0<:F(4+:-26BB13?:7(*4?0(-0,;<<:
@M04650:207:000000000-C238N:1:1101:27946:15727 2:N:0:19
GGACTACCGGGGTTTCTAATCCTGTTCGCTCCCCACGCTTTCGCTCCTCAGCGTCAGTATCGGCCCAGAGACCCGCCTTCGCCACCGGTGTTCCTCCTGATATCTGCGCATTTCACCGCTACACCAGGAATTCCAGTCTCCCCTGCCGAACTCTAGCCTGCCCGTATCGACTGCAAGCTCGGAGTTGAGCCCCGAGTTTTCACAGCCGACGCGACAGACCGCCTACGAGCTCTTTACGCCCAATAATTCCGGACAACGCTTGCACCCTACGTATTACCGCGGCTGCTGGCACGTAGTTGGC
+
CCCCCGGGGGGGGGGGGGGGGFGGGGGGGGGGGGGGGGGGGGGGGGGGGGGGGGGGGGGGGGGGEGGGGGGGFGGGGGGGGGGGGGGGGGGGGGGGGGGGGGGGGGGEFFGGFGGGGGGGGGGG?GGGGGGGCGFFGGGGADEFGGGGEGGFGGGGGGFGGGGEFCDFEGCGGGGGGGCGGGGG<FGGEGGCGGGGGGFGGFGFFGG539DC><CC>7FGF3228:?FFD9?>GFBFFGGGFB?FGAADFFF<EGFGB9:<BF<=F::?B?F2<:)9C:;3461(,4:BG?GF?1:(<A>(
@M04650:207:000000000-C238N:1:1101:23922:15748 2:N:0:19
GGACTACTCGGGTATCTAATCCTGTTTGCTCCCCACGCTTTCGAGCCTCAGCGTCAGTTACAGACCAGAGAGTCGCCTTCGCCACTGGTGTTCCTCCATATATCTACGCATTTCACCGCTACACATGGAATTCCACTCTCCTCTTCTGCACTCAAGTCTCCCAGTTTCCAATGACCCTCCCCGGTTGAGCCGGGGGCTTTCACATCAGACTTAAGAAACCGCCTGCGCTCGCTTTACGCCCAATAAATCCGGACAACGCTTGCCACCTACGTATTACCGCGGCTGCTGGCACGTAGTTAGC
+
CCCCCGGGGGGGGGGGGGGGGGGGGGGGGGGGGGGGGGGGGGGGGGGGGGGGGGGGGGGGGGGGGGGGGGGGGGGGGGGGGGGGGGGGGGGGGGGGGGGGGGGGGGGGGGGGGGGGGGGGGGGGGGGGFFGGGFDGGGGGGGGFGGGGGGGFGGGGGGGGGGGGGGGGGGGGGDFGGFGDEGGGGGGGGFGGGGGGGGGGGFGFFGGFEGGGEGFGFFGGFGFF<FBB;C6>(CFFFFGGG?-4FFFFGFFF6BGFFB>BF?GF7@?<:?F?7C?>GG67>FFF>B??:51C6:?FBGF<A
@M04650:207:000000000-C238N:1:1101:10907:15750 2:N:0:19
GGACTACACGGGTTTCTAATCCTGTTTGCTCCCCACGCTTTCGCACCTGAGCGTCAGTCTTTGTCCAGGGGGCCGCCTTCGCCACCGGTATTCCTCCAGATCTCTACGCATTTCACCGCTACACCTGGAATTCTACCCCCCTCTACAAGACTCTAGCTTGCCAGTTTCAAATGCAGTTCCCAAGTTAAGCTCGGGGATTTCACATCTGACTTAACAAACCGCCTGCGTGCGCTTTACGCCCAGTAATTCCGATTAACGCTTGCACCCTCCGTCTTACCGCGGCTGCTGGCACGGAGTTAGC
+
CCCCCGGGGGGGGGGGGGGGGGGGGGGGGGGGGGGGGGGGGGGGGGGGGGGGGGGGGGGGGAGGGGGGGGGGGGGGGGGGGGDFGGGGGGGGGGGGGGGGFGGGGFGGGGGGGGGGGGGDEGGGGFFGGGGGGGFGGGGGGGGFGGGGFGGFFFG79EFFGGDEGGCFGGGGGGGGGGGGCFFF:CFFGGGGECGGGGGGFCFFFGGFE@C74DGGFFGGBGF?<A98:<>F>GF<FBGGG:68DC<AFFFFFEGFGFB<F?D29FB0::90(;:5EC:99;>;FFFFBGBG:;03(:)65
@M04650:207:000000000-C238N:1:1101:22964:15760 2:N:0:19
GGACTACCGGGGTATCTAATCCTGTTTGCTCCCCACGCTTTCGCACCTGAGCGTCAGTCTTCGTCCAGGGGGCCGCCTTCGCCACCGGTATTCCTCCAGATCTCTACGCATTTCACCGCTACACCTGGAATTCCACCCCCCTCTACGAGACTCTAGCTTGCCAGTTTCAAATGCAGTTCCCAGGTTGAGCCCGGGGATTTCACATCTGACTTAACAAACCGCCTGCGTGCGCTTTACGCCCAGTAATTCCGAATAACGCTTGCACCCTCCGCATTACCGCGGCTGCTGGCACGTAGTTAGC
+
CCCCCGGGGGGGGGGGGGGGGGGGGGGGGGGGGGGGGGGFFGGGGGGGGGGGGGGGG6EF<FFGGGGGGGGGGGGGGGGGGGGGGGGGGGGGGGGGGGGGGGGGFGGGGGDGGFGGGGEG7FGGF8FGGGGGG<DFGEGCGGGFGGGGGGGFGFGFGFCGDCGFGGFGGCGGGGCF9DGGGFGGFGGGGGGGGGCE):<AFAFF+>:ACF7CEFG=43FG>GBB?F>5<GFBBC3<FFGEGFF?FGFAGFF0()16C?FB0(C)*;:3-89(4CBAGF?>FFF0,6?BFG(31(.:1C>24
@M04650:207:000000000-C238N:1:1101:6469:15885 2:N:0:19
GGCCTACTCGGGTTTCTAATCCTGTTTGCTCCCCACGCTTTCGCACCTGAGCGTCAGTCTTCGTCCAGGGGGCCGCCTTCGCCACCGGTCTTCCTCCAGATCTCTACGCATTTCACCGCTACACCTGGAATTCTACCCCCCTCTACGAGACTCAAGCTGACCAGTCTCAGATGCAGTTCCCAGGTTGAGCCCGGGGATTTCACATCTCACTTAATCAACCTCCTGCGTGCGATTTCCTCCCATTAATTCCGACTAACGCTTGCTCCCTCCGTATTACCGCGGCTGCTGTCCCGTAGTTATC
+
CC<CCFGFC;@FCE;@F9EFGGEEGGGGGDGDFGD:FFGDFGEG7BC?E<@F7FGG:C<EFGFGGGDE,,:::FEE7:=E=FCBFG7FG:FFGG,?EGGFFG9FGF<F@CGCFA5CFFGG+C,EDGG,<3E:FFFFFGGCCCGFCFD6@+CFG,@DGGE,@:9CFC7D@9EF>F7CFDFG9,2:FG,,<4:**:E*)*<0:=CFFGC+9>>:EFCGF)<7(;3=@F>>1*(((2<2*-<AEB)6*2467641(8))9(3::8F.:C??B?1((;72CF(90(-(7<37)0)34((34C<44
@M04650:207:000000000-C238N:1:1101:14342:15914 2:N:0:19
GGACTACAGGGGTTTCTAATCCTGTTCGCTCCCCACGCTTTCGCTCCTCAGCGTCAGTATCGGCCCAGAGACCCGCCTTCGCCACCGGTGTTCCTCCTGATATCTGCGCATTTCACCGCTACACCAGGAATTCCAGTCTCCCCTGCCGAACTCTAGCCTGCCCGTATCGACTGCAAGCTCGGGGTTGAGCCCCGAGCTTTCACAGCCGACGCGACAGACCGCCTACGAGCTCTTTCCGCCCAATAATTCCGGACAACGCTTGCACCCTACGTATTACCGCGGCCGCTGGCCCTGCGTTGCC
+
CCCCCGGGGGGGEFGGGGGGGGGGGGGGGGGGGGGGGGGGGGGGGGGGFGGGGGGGGGGGGGGGGGGGGGGGGGGGGGGGGGGGGGGGGGGGGGGGGGGGGGGGGGGGGGGGGGGGGDEDDGGGGGGGGGGGGGG9699FFGGFFGGGE>EFGGGDFGGCFGGGGGGF87CEDGCFGGCGGGGGGEC?CCFFEEGG)97CC@FCAD5)651>63<)>(*/(1(12@B3(93>AGF292CGG0(39:547*)44BC(74;F(8F?G?61,4(.4F?FGF:>>;-(-31902(2(,((,/((.
@M04650:207:000000000-C238N:1:1101:21135:15914 2:N:0:19
GGACTACAAGGGTATCTAATCCTGTTTGCTCCCCATGCTCTCATGCCTCAGCGTCAGTTACAGTCCAGTAAGTCGCCTTCGCCACTGGTGTTCTTCCTAATCTCTACGCATTTCACCGCTACACTAGGAATTCCACTTACCTCTCCTGCACTCTAGTTACACAGTTTTATGTGCTTTCTACAGGTTAAGCCTATATATTTAACACATAACTTATCTAACCGCCTACGCATCCTTTACGCCCAGTTATTCCGAACAACGCTTGCCACCTACGTATTACCGCGGCTGCTGGCACGTAGTTAGC
+
CCCCCFFGGGGGGGGGGGGGGGGGGGGGGGGGGGGGGGGGGGGGGGGGGGGGGGGGGGGGGGGGGGGGGGGGGGGGGGGGGGGGGGGGGGGGGGGGGGGGGGGGGGGGGGGGGGGGGGGDGGGGGGGGGGGGGGGGGGGGGGGFGGGGFGGFGGGGGGGGGGGGGGGGGGGGGGGGGGGGGGGGGGGGGGGGFGGGGGGGGFFFFFGFFGGGFGGGFFGGFGFFFFFFFGFFEGFF>AGGGFFFGGFFGFFD@BGBFBFF205EFF@(4;@;EG;57:;69>9>>:))5C7E02<8(<446
@M04650:207:000000000-C238N:1:1101:22691:16029 2:N:0:19
GGACTACTAGGGTATCTAATCCTGTTCGCTCCCCACGCTTTCGCTCCTCAGCGTCAGTATCGGCCCAGAGACCCGCCTTCGCCACCGGTGTTCCTCCTGATATCTGCGCATTTCACCGCTACACCAGGAATTCCAGTCTCCCCTGCCGAACTCTAGCCTGCCCGTATCGACTGCAAGCTCGGAGTTGAGCCCCGAGTTTTCACAGCCGACGCGACAGACCGCCTACGAGCTCTTAAAGCCCAATAATTCCGGAAAACGCTTGCACCCTACGTATAACCGCGGCTGCGGGCACGTAGTTGGC
+
CCCCCGGGGFGGGFEGGGGGGGGGGFAFGGGEGGGGGGDEGGEFGFGFFGGGGGGGGGGFEC@FCCGGG?<<FFEFGGGGGEFGEFFGGGFFGCF<FGGGGCFFFFGFGGGGGGGCBFGCEGGFA:EFGGDA;E9<,3,,6A8DFF=C+@86A>DD;,D8D>9CF8:,CF>BCFFGAD6DC>:EC6>24DG47*4/:D@E7@EC=D/52DC<>GCDB:GF>G>1(8(04)()6?1-*-32*4(260))*1)(())(93(-3:CBGC??7??:2<))+246609>9((,3/21,348(92(,
@M04650:207:000000000-C238N:1:1101:13881:16038 2:N:0:19
GGACTACTAGGGTTTCTAATCCTGTTTGCTCCCCACGCTTTCGAGCCTCAGTGTCAGTTACAGGCCAGAGAGCCGCTTTCGCCTCCGGTGTTCCTCCATATATCTACGCATTTCACCGCTACACATGGAATTCCACTCTCCTCTTCTGCACTCAAGTCTCCCAGTTTCCAATGACCCTCCCCGGTTGAGCCGGGGGCTTTCACATCAGACTTAAGAAACCGCCTGCGCTCGCTTTACGCCCAATAAATCCGGTCAACGCTTGCCACCTACGTATTACCGCGGCTGCTGGCACGTAGTTAGC
+
<@CCCDGGGGGGGGGGGGGGGGGGGGGGGGGGGGGGGGGGGGGGGGGGGGGGGGGGGGGGGGGGGGGGGGGGGGGGGGCEFGGGGGGGGGGGGGGGGGGGGGGGGGGGGGGGGGGGGEGGGGGGFGGGFFFGGGGGGGGGGGGFGGGGGGGFFFFDGGGGGGGGGGC=EEGGGGGGGGGGGGG7FGCFFFGGGGGGGGGGGFGFFGGFFGGGFGDGFFGFFG;;@FFEBDB>;FF4B?E>E?B0<D>5C6@F(8<<C:FFB?FFGFBF?B:,8FF<GF6>;F>B(1:>7E0<1:(48F)).
@M04650:207:000000000-C238N:1:1101:28626:16077 2:N:0:19
GGACTACTGGGGTATCTAATCCTGTTTGCTCCCCACGCTTTCGCACCTGAGCGTCAGTCTTCGTCCAGGGGGCCGCCTTCGCCACCGGTATTCCTCCAGATCTCTACGCATTTCACCGCTACACCTGGAATTCTACCCCCCTCTACAAGACTCAAGCTGACCAGTATCAGATGCAGTTCCCAGGTTGAGCCCGGGGATTTCACATCCGACTTAAAAAGCCGCCTACGCCCGCTTTCCGCCCAGTAATACCGATTACCGCTGGCACCCTCTGTTTTACCTCTGCTGCGGGCCCAGGGTTCAC
+
CCCCCGGGGGGGGGGGGGGGGGGGGGCFGGGGGGGGGGGGGGGGGGGFDFG<FGGGGGGCFGGGGGGGGGDGGGGGFGGGGGGGGGGGGGFG9FGGGFGGGGGGGFGGGGGGGGGGGGDGGGGGGFGGGGGGGGGGDB@@EGEFDGF6@FCAGFCC9,,,:<6EGCFGADEFFG<C<+,5EFG7F9>C9BDFGGGD4DFF>898:D75;))1.+;FF@G*6)6(37()474(4E))*-;;C?:7FC)):)8<65C3*46((-93C520:05.)+.)0*)))))-4)-2(/1:,2((3*().
@M04650:207:000000000-C238N:1:1101:18706:16086 2:N:0:19
GGACTACTCGGGTTTCTAATCCTGTTTGCTCCCCATGCTCTCATGCCTCAGCGTCAGTTACAGTCCAGTAAGTCGCCTTCGCCACTGGTGTTCTTCCTAATCTCTACGCATTTCACCGCTACACTAGGAATTCCACTTACCTCTCCTGCACTCTAGTTACACAGTTTTATGTGCTTTCTACAGGTTAAGCCTATATATTTAACACATAACTTATCTAACCGCCTACGCATCCTTTACGCCCAGTTATTCCGAACAACGCTTGCCACCTACGTATTACCGCGGCTGCTGGCACGTAGTTAGC
+
CCCCCGGGGGGGFGGGGGGGGGGGGGGGGGGGGGGGGGGGGGGGGFGGGGGGGGGGGGGGGGGGGGGGGGGGGGGDGGGGGGGGGGFGGGGGGFGGGGGGGGGGGGGGGGGGGGGGGGDGGGGGGGGGGGGGGFGGGGGGGGGFFGGGGFGFGGGGGGGFG9EEFFFGGGGFGFGGGGGGGGFGGGFFGGFFCE8EGGGGGFGFFGFDDCGGFGFGFFFF=DFFFF=FFGFFEFFEFAGECA9EC9E?DFA99A<BG>=28@C;FGF@E;?DFGFFGFD@019BF?F?0C0CB??8?C2<<
@M04650:207:000000000-C238N:1:1101:24851:16130 2:N:0:19
GGACTACCGGGGTTTCTAATCCTGTTTGCTCCCCACGCTTTCGCACCTGAGCGTCAGTCTTCGTCCAGGGGGCCGCCTTCGCCACCGGTATTCCTCCAGATCTCTACGCATTTCACCGCTACACCTGGAATTCTACCCCCCTCTACGAGACTCTAGCTTGCCAGTTTCAAATGCAGTTCCCAGGTTGAGCCCGGGGATTTCACATCTGACTTAACAAACCGCCTGCGTGCGCTTTACGCCCAGTAATTCCGATTAACGCTTGCACCCTCCGTATTACCGCGGCTGCTGGCACGGAGTTAGC
+
CCCCCGGGGGGGGGGGGGGGGGGGGGGGGGGGGGGGGGGGGGGGGGGGGGGGGGGGGGGGGGGGGGGGGGGGGGGGGGGGGGGGGGGGGGGGGGGGGGGGGGGGGGGGGGGGGGGGGGGGGGGGGGGFGGGGGGGGGGGGGGGFGGGGGGGFGGGGGGFGGGGGGGGGGGGDGGGGGGGGGGGGGGGGGGGGGGGGGGGG7ACFFGFFFGGG>D>FFFGF9DBFFF956G37>CF27:>EGF?.:*4<CF646DGFGB>??:FBGGBB?B>:6=?AGG:>>B>FFB??:C2<41>9:8445
@M04650:207:000000000-C238N:1:1101:25371:16163 2:N:0:19
GGACTACCGGGGTATCTAATCCTGTTTGCTCCCCACGCTTTCGAGCCTCAGTGTCAGTTACAGGCCAGAGAGCCGCTTTCGCCTCCGGTGTTCCTCCATATATCTACGCATTTCACCGCTACACATGGAATTCCACTCTCCTCTCCTGCACTCAAGTCTCCCAGTTTCCAATGCACACAATGGTTGAGCCACTGCCTTTTACATCAGACTTAAGAAACCACCTTCGCTCGCTTTACGCCCAATAAATCCGGACAACGCTTGGGCCCTCAGTATTACCGCGGCTGCTGGCCCGTAGTTACGC
+
CCCCCGGGDEGGGDGGGFGGGGGGGGGGGGGGGGGGGGGGGGGGGGGGGGC<EGGGGGGGGGGFGGGFFD@@FGGGEGGGEGGGG,>FGGGGGGGGG@FGGGGGGGGGGGGGGGGGG7BDEGGG:,EDFDGGGGGGA=EFFFFFGGGGGFGBFD8EGGFEF,=?FGGGGGCCDGGGDD+@CFGGG7,,2@3@,2<7*?FF+93?F+AA=DC>E8BC6@C*7*)0.*8)7)>9=F6>41CGD@137CC)7)),,.C?5600(21(9?1((.)..<54C*796(41:34.0*(1-(-(5+)-4
@M04650:207:000000000-C238N:1:1101:20092:16339 2:N:0:19
GGACTACCGGGGTTTCTAATCCTGTTTGCTCCCCACGCTTTCGCACCTGAGCGTCAGTCTTTGTCCAGGGGGCCGCCTTCGCCACCGGTATTCCTCCAGATCTCTACGCATTTCACCGCTACACCTGGAATTCTACCCCCCTCTACAAGACTCTAGCTGACCAGTTTCAAATGCAGTTCCCAAGTTAAGCTCGGGGATTTCACATCTGACTTAATCAACCGCCTGCGTGCGCTTTACGCCCAGTAATTCCGATTAACGCTTGCACCCTCCGTATTACCGCGGCTGCTGGCACGGAGTTAGC
+
CCCCCGGGGGGGGDGGGGGGGGGGGGGGGGGGGGGGGGGGGGGGGGGGGGGGGGGGGGGGGGGGGGGGGGGGGGGGGGGGGGGGGGGGGGGGGGGGGGGGGGGGGFGGGGGGGGGGGGGGGGGGGGGGGGGGGGGGGGGGGDEFGGGGGGGFGFGGGGGGGGGGFGGGGGGGGGGGGGFFGGGGGGGGGGGGEGGGGGGGGFGFFGGFFGGGFGGGFFGD>D;DFA>D?GBFFDFFFFGEGFBFGFFAGFF?FEGBG?FFFFGFGG0<BFFFFGFFGG09(9>BB??F:EFG6>BFFGBA6
@M04650:207:000000000-C238N:1:1101:15316:16349 2:N:0:19
GGACTACTGGGGTTTCTAATCCTGTTTGCTCCCCACGCTTTCGAGCCTCAGCGTCAGTTACAGACCAGAGAGTCGCCTTCGCCACTGGTGTTCCTCCATATATCTACGCATTTCACCGCTACACATGGAATTCCACTCTCCTCTTCTGCACTCAAGTCTCCCAGTTTCCAATGACCCTCCCCGGTTGAGCCGGGGGCTTTCACATCAGACTTAAGAAACCGCCTGCGCTCGCTTTACGCCCAATAAATCCGGACAACGCTTGCCACCTACGTATTACCGCGGCTGCTGGCACGAAGTTAGC
+
CCCCCGGGGGGGGGGGGGGGGGGGGGGGGGGGGGGGGGGGGGGGGGGGGGGGGGGGGGFGGGFFGGGGGGGGGGGGGGGGGGGGGGGGGGFEGGGFGGGGGGGGGGGGGGGGCEGGGGGGGGGFFGGGFFDGGGGGGGGGGGGFGGGGGGGFCEGGGGGGGGGGGGGGFGGGGGGGGGCCGGGCFGGGGGGECEGGGDCCGFGF=686BGFGEFF7F@F41D>6?FFD;C>FFC349:EGG?6:FGA)?FFBFFGF49>F<?G0:6:B:2?2):26CC169B>(-828(:4<(((--2))-
@M04650:207:000000000-C238N:1:1101:23966:16350 2:N:0:19
GGACTACTCGGGTTTCTAATCCTGTTTGCTCCCCACGCTTTCGCACCTGAGCGTCAGTCTTTGTCCAGGGGGCCGCCTTCGCCACCGGTATTCCTCCAGATCTCTACGCATTTCACCGCTACACCTGGGATTCTACCCCCCTCTACAAGACTCTAGCTGACCAGTTTCAAATGCAGTTCCCAAGTTAAGCTCGGGGATTTCACATCTGACTTAATCAACCGCCTGCGTGCGCTTTACGCCCAGTAATTCCGATTAACGCTTGCACCCTCCGTATTACCGCGGCTGCTGGCACGGAGTTAGC
+
CCCCCGGGGGGGGGGGGGGGGGGGGGEFGGGGGGGGGG@EGGGGGGGGEEFGGGGGGFFG9EFFGGGGGGGGGGGGGGGGGGGGGGGGGGGGGGGGGGFFEGFGGFGGGCGDFGFGGGGGGGGGGGGGEGGFGGGGGFGGGDGFGGCFEDGFGGGGGGGC,@CFFFGGGGGFGGFGGDGDFGFGECGFGF;CEEEGCDG?FCDFACFFFGGGFGGGFFGG@C@@;FFDFGFBFE><?85:E(4:7064>4?6:ED<78;??<C<GG:0((7<?G7<7C06>>B>(8)80*.??FBF:FA46
@M04650:207:000000000-C238N:1:1101:8105:16361 2:N:0:19
GGACTACTCGGGTTTCTAATCCTGTTTGCTCCCCACGCTTTCGAGCCTCAGCGTCAGTTACAGACCAGAGAGTCGCCTTCGCCACTGGTGTTCCTCCATATATCTACGCATTTCACCGCTACACATGGAATTCCACTCTCCTCTTCTGCACTCAAGTCTCCCAGTTTCCAATGACCCTCCCCGGTTGAGCCGGGGGCTTTCACATCAGACTTAAGAAACCGCCTGCGCTCGCTTTACGCCCAATAAATCCGGACAACGCTGGCCACCTACGTATTACCGCGGCTGCTGGCACGTAGTTAGC
+
@CCCCGGGGGGGGGGGGGGGGGGFGGGGGGGGGGGGGGGGGGGGGGGGGDGGGGGGGFGGGGGGGGGGGGGGGGGGGGGGGGGEFGGGGGGGGGGGGGGGGGGGEFFGGEGGGGGGGGGGGGGGGGGGGGGGGGGGGGGGGGFBFGFGGGGFGGFGEFG;AFFGFCGFGGGGGGGGGGGDGGGGGEE,CC8C@CEGGGFGGFGFFGGFEGC@CFFGFFFG;GF@?FF>0<@F<CFB?0EGC80(9FAFGFFF:>GFG>6?((CBGGFBFFFFFC:9EC?BFB62(4)54EBG03:?6C4<<
@M04650:207:000000000-C238N:1:1101:26340:16385 2:N:0:19
GGACTACAAGGGTTTCTAATCCTGTTTGCTCCCCACGCTTTCGCACCTGAGCGTCAGTCTTCGTCCAGGGGGCCGCCTTCGCCACCGGTATTCCTCCAGATCTCTACGCATTTCACCGCTACACCTGGAATTCTACCCCCCTCTACGAGACTCAAGCTGACCAGTATCAGATGCAGTTCCCAGGTTGAGCCCGGGGATTTCACATCTGACTTAATCAACCGCCTGCGTGCGCTTTACGCCCAGTAATTCCGATTAACGCTTGCACCCTCCGTATTACCGCTGCTGCTGGCACGGCGTTAGC
+
CCCCCGGGGGGGEFGGGFFFGCADGE<EFGGGGGGGFCGEGGGGECGGGGFGGGGGGGGFEGFFGGEFDGGFFG>==FCFGGGDGGGGGGGFGGFGGGFGGGFGAFFGGGGEDGGGCBEGGGGGFAFGGGFGGFFFEFFDGGE6FFFGCEEFGGFFCFGFGFGGGFGGCF,@:,9@C8FGFFECF9EFECEEGGGGDC@FFFGFF4>@CFGGFGDF=3CC7DFFD:6)(*414CF<FFEE:1:2*24<CFF?:DDFG07?0(9>FFB?F:9?:F06@F44(--.8B??B53C?;(-4C??6
@M04650:207:000000000-C238N:1:1101:11143:16400 2:N:0:19
GGACTACCGGGGTTTCTAATCCTGTTTGCTCCCCACGCTTTCGAGCCTCAGCGTCAGTTACAGACCAGAGAGTCGCCTTCGCCACTGGTGTTCCTCCACATATCTACGCATTTCACCGCTACACGTGGAATTCCACTCTCCTCTTCTGCACTCAAGTTCTCCAGTTTCCAATGACCCTCCCCGGTTGAGCCGGGGGCTTTCACATCAGACTTAAAGAACCGCCTGCGCTCGCTTTACGCCCAATAAATCCGGACAACGCTTGCCACCTACGTATTACCGCGGCTGCTGGCACGTAGTTAGC
+
CCCCCGGGGGGGGGGGGGGGGGGGGG9FGGGGGGGCFGGGGGGGGGGGGGGGGGGEGGGDGGGGGGGGGGGGEGGGGGGGGGGGGGGGGGGGGFGFGGFGFFFGGGFDGGGF9<FFGEGDGGGGEFGGCCGFGGFGGGGGGDF?GGGGGGGBFGF?C,6,3EEGFGGG,CCEDA,88DFGGGGGGGEFGGGGGGGGGGGGGAGFFF7AEGGGFC;+:(3;1DF;?FB3(739B:>>B0;EE?:?CGFFGFF>0>GFGFBFFFGFG?6:?7(,8C?AFC?9012(21)5?E:?1(((2:<A<
@M04650:207:000000000-C238N:1:1101:16515:16411 2:N:0:19
GGACTACTGGGGTTTCTAATCCTGTTTGCTCCCCACGCTTTCGAGCCTCAGCGTCAGTTACAGACCAGAGAGTCGCCTTCGCCACTGGTGTTCCTCCATATCTCTGCGCATTTCACCGCTACACATGGAATTCCACTTTCCTCTTCTGCACTTAAGTTTTCCAGTTTCCAATGACCCTCCACGGTTGAGCCGTGGGCTTTCACATCAGACTTAAAAAACCGCCTACGCGCGCTTTACGCCCAATAAATCCGGACAACGCTTGCCACCTACGTATTACCGCGGCTGCTGGCACGTAATTAGC
+
CCCCCGGGGGGGGGGGGGGGGGGGGGGGGGGGGGGGGGGGGGGGGGGGGGGGGGGGGGGGGGGGGGGGGGGGGGGGGGGGGGGGGGGGGGGGGGGGGGGGGGGGGGGGGGGGGGGGGGGGDGGGGGGGGFGGGGGGGGGGGGFFGGGGGGGF,EFECFGGGGGGDFGGEGGGGFGFFGGE8FEGGGGGGGGGGGGGC5FGGFGFFF>AFGGGFGCFABGGFGFFFF5495992EFEC8CFE?009FFFGFF9?3DBG>BB??G?C90<?B?(39>AGG<(4>3,9B7:?GFFF.:((<),4
@M04650:207:000000000-C238N:1:1101:7727:16435 2:N:0:19
GGACTACTGGGGTATCTAATCCTGTTTGCTCCCCACGCTTTCGCACCTGAGCGTCAGTCTTCGTCCAGGGGGCCGCCTTCGCCACTGGTGTTCCTCCTAATCTCTACGCATTTCACCGCTACACTAGGAATTCCACTTTTCTCTCCTGCACTCAAGCTCAACAGTTTCCAATGACCTTCCACGGTTGAGCCGTGGGCTTTCCCATCAGACTTTTTACACCACCTGCGCGCGCTTTACGCCCACTAATGCCGGACAACGCTTGCCACCTACGTATTACCGCGGCTCGGTGCACGGAGGTAGC
+
CCCCCGGGDGGGGGGGGGGGGGGGGGGGGGDGGGGGGGGGGGGGFGGGGFGGGGGGGGGG96DAFGFGCBECGEGGGGGGGGGGG<FGGGGGG9DFGFCFGGGGGGEGGGGGGGGGGGGGGGGG9EFGGGGGGGGGFGCAFFGF8D9,DEFFGCFC,6,,@FGGGGGGFGC,C,@EA8FG,8@*3**@@FG:CCCG>>,D++2/=<6A34<C4+***1,;(:((/5(8396;0E>AF0*:>0-.7CA)*0.-1.7,*,3:?2C(0AB(.,43)9,-0;3;0,,,((((,*)3(,(,(2).4
@M04650:207:000000000-C238N:1:1101:12146:16440 2:N:0:19
GGACTACAGGGGTTTCTAATCCTGTTTGCTCCCCACGCTTTCGCACCTGAGCGTCAGTCTTTGTCCAGGGGGCCGCCTTCGCCACCGGTATTCCTCCAGATCTCTACGCATTTCACCGCTACACCTGGAATTCTACCCCCCTCTACAAGACTCTAGCCTGCCAGTTTCGAATGCAGTTCCCAGGTTGAGCCCGGGGATTTCACATCCGACTTGACAGACCGCCTGCGTGCGCTTTACGCCCAGTAATTCCGATTAACGCTTGCACCCTCCGTATTACCGCGGCTGCTGGCACGGAGTTAGC
+
CCCCCGGGGGGGGGGGGGGGGGGGGGGGGGGGGGGGGGGGGGGGGGGGGGGGGGGDGGGGGGGGGGGGGGGGGGGGGGGGGGGGGGGGGGFGGGGGGGGGGGDGGGGGGGGGGGFGGGGGGGGGFGGGGGGGGGGGEGGGGGCFGGGGFCGFGGGGGGGGGGGGCGGGGGGGFCGGGGGGGGGGGC8EFGFCEGGEGDGGGFDFFFGFDGGGFGGGF@FG(826?FB>?G>;1CF>B?E8EFF>DD2->9;?BDGFGFF?<?F26C?BFFFFFC06EF?>BBF>0:?FFG?G69>62C)))
@M04650:207:000000000-C238N:1:1101:10566:16543 2:N:0:19
GGACTACACGGGTTTCTAATCCTGTTTGCTCCCCACGCTTTCGAGCCTCAGCGTCAGTTACAGACCAGAGAGTCGCCTTCGCCACTGGTGTTCCTCCACATATCTACGCATTTCACCGCTACACGTGGAATTCCACTCTCCTCTTCTGCACTCAAGTTCTCCAGTTTCCAATGACCCTCCCCGGTTGAGCCGGGGGCTTTCACATCAGACTTAAAGAACCGCCTGCGCTCGCTTTACGCCCAATAAATCCGGACAACGCTTGCCACCTACGTATTACCGCGGCTGCTGGCACGTAGTTAGC
+
CCCCCGGGGGGGGGGGGGGGGGGGGGGGGGGGGDGGGGGGGGGGGGGGFGGGGGGGGGGGGGGGGGGGGGGGGGGGGGGGGGGGGGGGGGFGGGGDGGDGGGGGGGGGGGGGGGGGFFDDGEGGGGGGFEFGGGGGGGGGGGGFFCFGGGGFGGGGAEGG8DFGFGGGFGGGGGGGGGGGEEGGGGGGGGGGGGEGGGFGGFGFFGGFFDFGFGGGFFGGFG@DFFFD6DBB?GFFFFEEGFFFFGA2C?B9?FGBF>9??234F?<:>8?F<E:2CD:>BF;6>:?F05(04(484FD2)
@M04650:207:000000000-C238N:1:1101:19797:16552 2:N:0:19
GGACTACCGGGGTATCTAATCCTGTTTGCTCCCCACGCTTTCGAGCCTCAGCGTCAGTTACAGACCAGAGAGTCGCCTTCGCCACTGGTGTTCCTCCATATAACTACGCATTTCACCGCTACACATGGAATTCCACTCTCCTCTTCTGCACTCAAGTCTCCCAGTTTCCAATGACCCTCCCTGTTTGAGCTTGGGGCTTTCACATCAGACTTAAAGAACCGCCTGCACTAGCTTTACGCCCAATAAATCCGTACAACGCTTGACACCTACGAATTACCGCGGCTGCTGGCACGTAGTTAGC
+
<<<9@EEGGEGGGG86,E9D9,;FFFGCEFFG,,C+@@B,<FFE@,6=E<C<@B:FBF<ACF@9ECEECCFCG9@::,,C4BFGG@FAFFGGEG8AEFGF9,,C;EFF:+4?CAEA5@C0>6>4,9,?BEAFAEC?F?DCED?BFFCF,3@<=F=A@EF=9=,6:EFADEE9=FGF@6@+6,43@<@97ED7,+,10?<DC6@+<?F>8CCF6F@DA@,*)/5>B6()8*.(/BAC+,*4*336;*;E7)8,63*7C,(((.*,:8(((4((,*44<*4(439330,)8*4+18:(-:-5)
@M04650:207:000000000-C238N:1:1101:16091:16599 2:N:0:19
GGACTACCGGGGTATCTAATCCTGTTTGCTCCCCACGCTTTCGAGCCTCAGCGTCAGTTACAGACCAGAGAGTCGCCTTCGCCACTGGTGTTCCTCCACATATCTACGCATTTCACCGCTACACCTGGAATTCTACCCCCCTCTACAAGACTCTAGCTGACCAGTTTCAAATGCAGTTCCCAAGTTAAGCTCGGGGATTTCACATCTGACTTAATCAACCGCCTGCGTGCGCTTTACGCCCAGTAATTCCTATTAACGCTTGCACCCTCCGTATTACCGCGGCTTCTGGCACGGAGTTGTC
+
CCCCCFGGGGGGGGGGGGGFGGFGGGGGGGGGGGGGGGGGGGGGGGGGGGGGGGGGGFDGGGGGGGGFGGGGGGGGGGGGGEEEEFGFCGFGGEGGCEFFFGGC9FF?FGGGGGGFGEGGECF@FGGGGGGGGGGGGGGGGGGFGGGGGGGFGGGGGGGFFDDFFGGGGGGGG9;EFGCFGGGGGGGCFGFFGEEGGGGGGFGFA?>FEFGGFCCFFFGGFGFFFF9>?>@F@EAEFFEFGFBFGGFFF4*-:@FFGF9B::5<C6303<0(,2:)0716;09;(4992<:G?(((-;)-.
@M04650:207:000000000-C238N:1:1101:6379:16608 2:N:0:19
GGACTACCCGGTTTCTAATCCTGTTTGCTCCCCACGCTTTCGAGCCTCAGTGTCAGTTACAGGCCAGAGAGCCGCTTTCGCCTCCGGTGTTCCTCCATATATCTACGCATTTCACCGCTACACATGGAATTCCACTCTCCTCTCCTGCACTCAAGTCTCCCAGTTTCCAATGCACACAATGGTTGAGCCACTGCCTTTTACATCAGACTTAAGAAACCACCTGCGCTCGCTTTACGCCCAATAAATCCGGACAACGCTTGGTACCTACGTATTACCGCGGCTGCTGGCACGTAGTTAGCCG
+
CC@CCFFGGGGGGGGGGGGGGGFGGGGGGGGGGGGGGGGGGGGGGGGFEGGGGGFFGGGGFGFGGGGCGGGGGGGGEGGGGFCGGGGGDFGGGGGGGGGGGGGGAFFEFGGGGGGGGGGGGGGGGGGGFGGGGFGFGGGFFCFFGGGFFFGFFF9FGGGGGG?DAGFFGGGGGGGGGGGGEGDFCEFGGGFFGGGGGDD;DACA8C*;@CF75877A:FFDGB@FE94@G@=B7B=41:FC@3);+<@G:)63F41<16?B)?<7<)428<<?<<229219;9?0)51(+-12((-:@4:(
@M04650:207:000000000-C238N:1:1101:18453:16609 2:N:0:19
GGACTACCGGGGTATCTAATCCTGTTTGCTCCCCACGCTTTCGAGCCTCAGCGTCAGTTACAGACCAGAGAGTCGCCTTCGCCACTGGTGTTCCTCCACATATCTACGCATTTCACCGCTACACATGGAATTCCACTCTCCTCTTCTGCACTCAAGTTCTCCAGTTTCCAATGACCCTCCCCGGTTGAGCCGGGGGCTTTCACATCAGACTTAAAGAACCGCCTGCGCTCGCTTTACGCCCAATAAATCCGGACAACGCTTGCCACCTACGTATTACCGCTGCTGCTGGCACGTAGTTAGC
+
CCCCCGGGGGGGGGGGGGGGGGGGGGGGGGGGGGFGGGGDFGGGGGGFGGGGGGGGGFGGGGGGGGGGGGGGGGGGGGGGGGGGGGGGFGGGGGGGGGGGGGGGGGGGGGEGGGGGGGGGGGGGGGGGFGFGGGGGGGGGGDCD9FFGGGGFFGG8CFGFDFFGGGCFGF9FFGGGGGGEGGGGG7EGGGGGEGGGG5FCDFGFFGGFFFFGCG:CFFGG>D9@?A9B(>>6?*<AFBGG:<:BGGF>GFF((8C:F01:30/:C?:487((5C?DDGF(499:)).3(28C?0,3<9<55
@M04650:207:000000000-C238N:1:1101:21578:16658 2:N:0:19
GGACTACAGGGTTTCTAATCCTGTTTGCTCCCCACGCTTTCGAGCCTCAGCGTCAGTTACAGACCAGAGAGTCGCCTTCGCCACTGGTGTTCCTCCACATATCTACGCATTTCACCGCTACACGTGGAATTCCACTCTCCTCTTCTGCACTCAAGTTCTCCAGTTTCCAATGACCCTCCCCGGTTGAGCCGGGGGCTTTCACATCAGACTTAAAGAACCGCCTGCGCTCGCTTTACGCCCAATAAATCCGGACAACGCTTGCCACCTACGTATTACCGCGGCTGCTGGCACGTAGTTAGCC
+
CCCCCGGGGGGGGGGGGGGGGGGGGGGGGGGGGGGGGGGGGGGGGGGGGGGGGGGGGGGGGGGGGGGGGGGGGGGGGGGGGGGGGGGGGGGGGFFGGGGGGGDGGGGGGGGGGGGGGGGGGGGFFGEFFCFGFGGGFGE@FGGFGGGGGGGFGGGFFFGGGGFDFCFDGGGCFGGGGGGGEGDEGGGGGGEGGGEGGGGGGFGAFFG46FF7:DDGFF8CBG@D?FF5?G@D:*=4@:CEGFB4>7449))41:*:C9::<?<<GGFFFBFF9?<)39762999:24(8*):(23,:<)).
@M04650:207:000000000-C238N:1:1101:26215:16683 2:N:0:19
GGACTACAGGGGTTTCTAATCCTGTTTGCTCCCCACGCTTTTGCACCTCAGCGTCAGTAATGGTCCAGAGACCCGCCTTCGCCACCGGTGTTCCTCCTGATATCTGCGCATTTCACCGCTACACCAGGAATTCCAGTCTCCCCTGCCGAACTCTAGCCTGCCCGTATCGACTGCAAGCTCGGAGTTGAGCCCCGAGTTTTCACAGCCGACGCGACAGACCGCCTACGAGCTCTTTACGCCCAATAATTCCGGACAACGCTTGCACCCTACGTATTACCGCGGCTGCTGGCACGTAGTTGGC
+
CCCCCGGGGGGGGGGFGGGGGGGGGGGGGGGGGGGGGGGGG9FGGGGGGGGGGGGGGGGGGGGGGGGGGGGGGGGGGGGGGGGGGGGGGGGGGGGFGGGGGGGGGGGGGDEGFGGGGGGGGGGGGGGGGGGGGGGGGGGGGFEFGGGGGGGFGGGAFDGGDFGGGGGGGGGEGDEFGC9EEGGEGDGGGGGGGGGGFDGFGFGFFG4?@GGGFGDGF@FF@C9BFF?>:)44:CBBFBGEE1<BG74:>FFFBFCF:0(31:58F?8:<<BF7F2<FD3>>F99;??:?DBE:6124+-((
@M04650:207:000000000-C238N:1:1101:13178:16716 2:N:0:19
GGACTACTGGGGTATCTAATCCCGTTCGCTCCCCACGCCTTCGCGCCTCAGCGTCAGATGTGGCCCAGCCGGCCGCCTTCGCCACGGGTGTTCCGCCTGATCTCTACGCATTTCACCACTACACCAGGCATTCCACCGGCCCCTGCCACCCTCAAGCGGCGCGGTCCCCGACGACCTTCCCCGGTTGAGCCGGGGGCTTTCACGCCAGACCCACGCCGCCGCCTGCGCGCCCTTTACGCCCAGTAACTCCGGACAACGCTCGGACCCCACGTATTACCGCGGCGGCTGGCACGTGGTTAGC
+
CCCCCGGGGGGGGGGGGGGGGGGGGGGGGGGGGGGGGGGGGGGGGGGGGGGGGGGGGGGGGGGGGGGGFGGGGGGGGGGGGGGGGGGGGGGGGGGGGGGGGGGGGGFFGGGGGGGGGGGGGFGGGGGGGGGFGGGGGGGGGGGFGFFGGGGFGGGGGG5:;<CECGDGGEGGDFGGDFFGGFGGC5CFCGGG=C5CDDFGGFF@FGDDFGCFFGGGF>GD>GF:<FFF9DBB7E:AF?EGG??:C*:):?>6057:G>9,43C>GE048204(<>:FF:617>(-4(,:C0E?(.-1;)4:
@M04650:207:000000000-C238N:1:1101:21826:16719 2:N:0:19
GGACTACAAGGGTATCTAATCCTGTTTGCTCCCCACGCTTTCGCACCTGAGCGTCAGTCTTTGTCCAGGGGGCCGCCTTCGCCACCGGTATTCCTCCAGATCTCTACGCATTTCACCGCTACACCTGGAATTCTACCCCCCTCTACAAGACTCTAGCTGACCAGTTTCAAATGCAGTTCCCAAGTTAAGCTCGGGGATTTCACATCTGACTTAATCAACCGCCTGCGTGCGCTTTACGCCCAGTAATTCCGATTAAGGCTTGCACCCTCCGTATTACCGCGGCTGCTGGCACGGAGTTAGC
+
CCCCCGGGGGGGGGGGGGGGGGGGGGFFGGGGGGGEGGGGF<FGGGGGEEFEFFGEGFGGGGGGGG@FFGGGGEEGGGGFGGGGGGGEEGGGGGGG=FGFGGGGGFFFEGGG95EGFGG>E7EGGCFFGGGFFAAFGGGGGGDFGGGC>FGFGDFGGC,9F<CEGGGGGGCC==ECFGGG?GB@FCEE7D2CGGGG47FECF?8BG+=?>>:C>=+;@GF;3:((),::CFFFGFAFBEE51<2C>A<F6/::)94*)(4:>34CG32<(34<G:4F>:B;96;>:)5(*2C?609:8-<A
@M04650:207:000000000-C238N:1:1101:5196:16775 2:N:0:19
GGACTACAGGGGTATCTAATCCTGTTTGCTCCCCACGCTTTCGCACCTGAGCGTCAGTCTTTGTCCAGGGGGCCGCCTTCGCCACCGGTATTCCTCCCGATCTCTACGCATTTCACCGCTACACCGGGAATTCTACCCCCCTCTACAAGACTCAAGCCTGCCAGTTTCAAATGCAGTTCCCAGGTTAAGCCCGGGGATTTCACATCTGACTTAACAGCCCGCCTGCGTGCGCTTTACGCCCAGTAATTCCGATGAACGCTTGCACCCGCCGTATTACCGCGGCTGCTGGCACGGAGTTAGC
+
CCCCCDEAFDGDEEGFGEGFGG9-EFGGGEFGGGC+CFCFFGCGGGEG8FEFEFC:CCFD9FDA<9FFC:BFF:FEG=FGGGGECFF7CF=FAF;FG+@=F+>EE9?FGE7FFEFF,4+0+8EGF7=+FEGFED9@FEDFEDEAEFG93,3<DEFFGG?FGDGFGGGFGDF;BF7<FFGG6>DFGFCG9E@A=CC5CDGGFCF776@1)+:@>7C78(*:9DFFF46713((->)6*8C8*,1.:2):CF)(,):9>8(3083)22((--34:E:AGD:F639B>?FF(:(3(-((3F)64
@M04650:207:000000000-C238N:1:1101:25414:16780 2:N:0:19
GGACTACTGGGGTATCTAATCCTGTTTGCTCCCCACGCTTTCGTGCATGAGCGTCAGTACAGGCCCAGGGGATTGCCTTCGCCATTGGTGTTCCTCCGCATATCTACGCATTTCACTGCTACACGCGGAATTCCATCCCCCTCTGCCGTACTCTAGCCTTGCAGTCACAAATGCAGTTCCCAGGTTGAGCCCGGGGATTTCACATCTGTCTTGCAAAGCCGCCTGCGCACGCTTTACGCCCAGTAATTCCGATTAACGCTCGCACCCTACGGATTACCGCGGCTGCTGGCACGTAGTTAGC
+
CCCCCCGGGGGGGGGGGGGGGGGGFGGGGGGGGGGGGGGGGGGGGGGFGEGGGGGGGGGGGGGG@FGGGGGGGGGGGGGGFGGGGGGGGGGGGGGGGGGGGGGGGGGGGGGGDFFGGGGFGFGGGGGGEGGCGGGGGFGFGGGFGGGGFGGFGGGGGGGGGGGGGGFGGGGGGGGGFGGGGGCFFFGGGGGEGGGEG4?CFFGFFGGFEGGG:FGGFFGGFGFFFFBEFGFFDGF3A@CEE?:?GGBAGF??FFC:?16??9DFGGF01,3((23?FF<;9((72?>0:G:F(37:(<<<<
@M04650:207:000000000-C238N:1:1101:12052:16816 2:N:0:19
GGACTACCCGGGTATCTAATCCTGTTTGCTCCCCACGCTTTCGAGCCTCAGCGTCAGTTACAGACCAGAGAGTCGCCTTCGCCACTGGTGTTCCTCCACATATCTACGCATTTCACCGCTACACGTGGAATTCCACTCTCCTCTTCTGCACTCAAGTTCTCCAGTTTCCAATGACCCTCCCCGGTTGAGCCGGGGGCTTTCACATCAGACTTAAAGAACCGCCTGCGCTCGCTTTACGCCCACTAAATCCGGACAACGCTTGCACCCTACGTATAACCGCGGCTGCTCGCTCGTAGTTAGC
+
CCCCCGFGFFGGGEGGGGGGGGGGGGFFGFFGGDGGGGGGFGF@E@FFFG@@FF@CEGGGGGFDGFDGGGG@FF:@CCEGGGGECED8CEGFEECGGGGGGGCFFGGFGGGGGGEFGEEDG>EE?FAFCFFEEE=<D?DFFGGFGGD,EDF?FD@?C@A;=FDDAEDGEFGGGGFDF8AEEEC4C+@DFGC57CE*57F?+1,=+2C?*8<17F+188CD9G;;(),).*41-77<48>?C?(27>?4:6)433C192;(3,C,*;160((4)<).7C(29>1((())(2(/471433)6.
@M04650:207:000000000-C238N:1:1101:21135:16822 2:N:0:19
GGACTACTAGGGTTTCTAATCCTGTTTGCTCCCCACGCTTTCGCACCTGAGCGTCAGTCTTTGTCCAGGGGGCCGCCTTCGCCACCGGTATTCCTCCAGATCTCTACGCATTTCACCGCTACACCTGGAATTCTACCCCCCTCTACAAGACTCTAGCTTGCCAGTTTCAAATGCAGTTCCCAAGTTAAGCTCGGGGATTTCACATCTGACTTAACAAACCGCCTGCGTGCGCTTTACGCCCAGTAATTCCGATTAACGCTTGCTCCCTCCGTATTACCGCGGCTGCTGGCACGGAGTTAGC
+
CCCCCGGGGGGGGGGGFGGGGGGGFGGGGGGFGGGGGGGGGGGGGGGGGGGGGGGGGGGGGGGGGGGGGGGGGGGCGGGGGGGGGGGGGGGGGGGFGGGGGFFGGGGGGG@FFGFFFGGGGCE<FGGGGFGGGGGC9FFGGGGFFGGFEFGFGCCFGGEGFCFGDFFGGFGGFGGGGGGGGDGGGFFGGG;CEDGEGGGFFFFCAFGFEFGFCD7FA@GCBDB??:;><GFFBEFFFBGGGFFFGGFAGFF?B3DAFFF?FFC)2A?BFB3:3A79FG(-4(4>BFF?BG?C?>;9B?AA4
@M04650:207:000000000-C238N:1:1101:16367:16842 2:N:0:19
GGACTACACGGGTTTCTAATCCTGTTCGCTCCCCACGCTTTCGCTCCTCAGCGTCAGTATCGGCCCAGAGACCCGCCTTCGCCACCGGTGTTCCTCCTGATATCTGCGCATTTCACCGCTACACCAGGAATTCCAGTCTCCCCTACCGAACTCAAGCCCCCCCGTATCCACCGCAAGCTGAAGGTTAAGCCTCCAGTTTTCACGGTAGACGCAACGAGCCGCCTACGCGCTCTTTACGCCCAATAATCCCGGACAACGCTCGCACCCTACGTCTTACCGCGGCTTCTGGCTCGTAGTTAGC
+
B<9A,C,CEECC@F7EFEFFFEEFE@FEEGGEE,CFEDCEGAGC78FF,CEEFGD,BFFGGCCF7FEFFF@FDFC@FEE9=:,4B8F7>CBFEFGGGGGGFFFAE9E=::FFFGGDE=6C8FGFFG<7:D=:FFF,3@8@,=858BFE7E@9D9FF,DC+@C?CF@F>B,,:;78CEC,40<<FGGGGFG7CGGGG+1C;C@FA31/=4FGD@95D:9GG(9040;:)(17?FG=:@6E8?(32CD<):@)(2532C601:3/9DGFFFFF:(28-+9,7;4>0(49A7E(A69::BCA):
@M04650:207:000000000-C238N:1:1101:20837:16902 2:N:0:19
GGACTACACGGGTTTCTAATCCTGTTCGCTCCACACGCTTGCGCTCCCCAGCGTCAGTATCGGCCCAGAGACCCGCCTTCGCCACCGGTGTTCCTCCTGATATCTGCGCATTTCACCGCTACACCAGGAATTCCAGTCTCCCCTGCCGAACTCTAGCCTGCCCGTATCGACTGCAAGCTCGGAGTTGAGCCCCGAGTTTTCACAGCCGACGCGACAGACCGCCTACGAGGTCTGTACGCCCAATACTCCCGCAAAACGCTTGCACCACCCGTATCACAGCGGCTGATGGCACGGATTGATC
+
B<6B,CEFGEGE7CF<CECEE<,C66,@:F<C@;E:@+,6,4@CFG:,@CFEFF:7,<CFA,+:7FFFFGGGGGGGGGGGGGGDGEBCFFEGGGGGGGGGDFFGGCDGGCGE<FGFGFGGCCCGCC8:<FFGGGGDECFGFCEDFGECGC:@,EEEFFGFGGGGGEDFCFGECFCFFG,<EE>@:CCFFFFCG*:578>7@@CCFFGFFD5CBGGGE0@C(/,(-5<)4)(.4*0.*(2:88<:6*))*0<(()).999BF:FBC;((,,02(*(-+0-(((427(4<):(33((-48,))
@M04650:207:000000000-C238N:1:1101:16563:16915 2:N:0:19
GGACTACCCGGGTATCTAATCCTGTTTGCTCTCCACGCTTTCGAGCCTCAGCGTCAGTTACAGACCAGAGAGTCGCCTTCGCCACTGGTTTTCCTCCACATATCTACGCATTTCACCGCTACACGTGGAATTCCACTCTCCTCTTCTGCACTCAAGCTCTCCAGTTTCCAATGACGCTCCCCGGTTGAGCCCGGGGCTTTCACATCAGACTTAAGAAACCGCCTGCGCTCGCTTTACGCCCAATAAATCCGGACAAAGCTTGCCACCTCCGTATTACCTCGGCTGCTGGCACGTAGTTAGC
+
CCCC<8EEF@GGGDDFGGGDGE<-CFFFGGG<FFC8FCFCDFCFFGGGGCDF7FFFGGG9@EAEGDEGCFG,65@C,BF@FEGF:FGFG,CFB?F<B8DFABFG,A,A@CFEEDGGGGGG>EFA+E8:BF<FEE9EADEGFFE@9EEGDFF?D@FF,33=9F,1AEGGGF;,0;9+==+8@+:CFEGGFF7*@CEC4C,52+D6>?86*;C7@FGF6-=C>G@0(0,0(:9((=8<6:*:C(48**5<>F@9:>C(*((-.(*5*<<1(4(4(;44E7-<2(4((,2)(/3E(401:CA>2
@M04650:207:000000000-C238N:1:1101:8035:16929 2:N:0:19
GGACTACAAGGGTTTCTAATCCTGTTTGCTCCCCACGCTTTCGCACCTGAGCGTCAGTCTTTGTCCAGGGGGCCGCCTTCGCCACCGGTATTCCTCCAGATCTCTACGCATTTCACCGCTACACCTGGAATTCTACCCCCCTCTACAAGACTCTAGCTGACCAGTTTCAAATGCAGTTCCCAAGTTAAGCTCGGGGATTTCACATCTGACTTAATCAACCGCCTGCGTGCGCTTTACGCCCAGTAATTCCGATTAACGCTTGCACCCTCCGTATTACCGCGGCTGCTGGCCCGTAGTTAGC
+
CCCCCGGGGGGDGGGGGGGGGGGGGGGGFGGGGGGGGGCFGGG>FGGGGGGGGGGGGGD9CAGFGGDF8FGGGGGGGGGGGGGGGGGEGFFGGGGFGFCGGGGGGGGGGGGGGGGGFGEDGGGGGFGFGGGGG9DFABCFGDGF8EDF3=FFGFFGGGFGFGFGGGGGGFFG8FAFEFFGCF,,@FGE7E;CEGG5C4CGGFC8+88A>FGG=FFFA@GGBC@6(=:><G039E)6FFGGGFF?G*54FF643>5<F<;B?BG)CE:(44;B<F?BGFF>01;>FFF>(:(27(4(-<<B4
@M04650:207:000000000-C238N:1:1101:23631:16959 2:N:0:19
GGACTACAGGGGTATCTAATCCTGTTTGCTCCCCACGCTTTCGAGCCTCAGCGTCAGTTACAGACCAGAGAGTCGCCTTCGCCACTGGTGTTCCTCCACATATCTACGCATTTCACCGCTACACGTGGAATTCCACTCTCCTCTTCTGCACTCAAGTTCTCCAGTTTCCAATGACCCTCCCCGGTTGAGCCGGGGGCTTTCACATCAGACTTAAAGAACCGCCTGCGCTCGCTTTACGCCCAATAAATCCGGACAACGCTTGCCACCTACGTATTACCGCGGCTGCTGGCACGTAGTTAGC
+
@CCCCGG@EFGGFEGGGGGGGGGGGGGGFGFGGGGGGGGGGGG@FGGGGGGGGGGGGGGFD<FCFGGGGGGGGGGGGGGGGGGCGGGGGGGGGGGGGGGGG9@FFBFGDGGGGGGFGGGGECFGGGGGGGGGDDFCFGFGGGG?DEDGGGGFGFGCFGGGGGGG@EFGGGGGGGGC=?FGGGGGEEC6?FG7CEEC44:EGFG=A6+**8?FC7CC+8FG6DBFFF>B>C6>FC>6FBGGGF6<>CA>GFD615C(9,7?::<0*@62(81(4C:2CF2(31491173(:(31,44?GA)4
@M04650:207:000000000-C238N:1:1101:20165:16967 2:N:0:19
GGACTACTCGGGTTTCTAATCCTGTTTGCTCCCCACGCTTTCGAGCCTCAGCGTCAGTTACAGACCAGAGAGTCGCCTTCGCCACTGGTGTTCCTCCACATATCTACGCATTTCACCGCTACACGTGGAATTCCACTCTCCTCTTCTGCACTCAAGTTCTCCAGTTTCCAATGACCCTCCCCGGTTGAGCCGGGGGCTTTCACATCAGACTTAAAGAACCGCCTGCGCTCGCTTTACGCCCAATAAATCCGGACAACGCTTGCCACCTACGTATTACCGCGGCTGCTGGCACGTAGTTAGC
+
CCCCCGGGGGGGGGGGGGGGGGGGGGGGGGGGGGGGGGGGGGGGGGGGGGGGGGGGGGGGGGGGGGGGGGGGGGGGGGGGGGGGGGGGGGGGGGGGGGGGGGGGGGGGGGDGGGGGGGGGGGGGGGGGFECFGGGGGGGGGGC9FGGGFGGFGGGGGEFGFGGGAFGGGGGGFFGGGGGGGGGGGGGGGGGGGGGGCGGGFFGFFFGFFGGGFGGGFFGGFGFDDA7>BGB9?FFFF?CEGB?F<><<FFFF:>DFG>>?:BD7FGF?FB<:?CBA<>?>FBF9>?:BBC:9:.8?6F-6.
@M04650:207:000000000-C238N:1:1101:11407:16975 2:N:0:19
GGACTACAAGGGTTTCTAATCCTGTTTGCTCCCCACGCTTTCGCACCTGAGCGTCAGTCTTCGTCCAGGTGGCCGCCTTCGCCACCGGTATTCCACCAGATCTCTACGCATTTCACCGCTACACCTGGAATTCTACCCCCCTCTACGAGACTCTAGCTTGCCAGTTTCAACTGCAGTTCCCAGGTTGAGCCCGGGGATTTCACATCTGACTTAACAAACAGCCTGCGTGCGCTTTACGCCAATTAATTCAGATTAACGCTTGCACCCTCTGTATTACCGCGGCTGCTGGCACGCAGTTAGC
+
9C@BCCFG@CC7CC;EF9F9CDFC<EF,EEFF<@@@:+:EGFC7@FCGCFCEC+B,BC<FFGFFGCCEC,C@,B@C@8CCFEE7BA@FCGF9,5,C?FF8=AAFEGGBFFGGFGGCF78>>>,:9A8FFF,4,,@C9>8@CDEF8D=+@+C+@FGGGGCGCB<2,@EGA33@7,5972;@E9::F@4<?,@*=5859DG?DCGFF*:FCF:FC>FC=(/*6*33(=@E8C>F1==4+1*:*((.*:<2:**-57C4:(,-,(*.00,(((.6)A9A7>(,-((((-)447:+((-28?<4)
@M04650:207:000000000-C238N:1:1101:20748:16991 2:N:0:19
GGACTACAGGGGTTTCTAATCCTGTTTGCTCCCCACGCTTTCGCACCTGAGCGTCAGTCTTCGTCCAGGGGGCCGCCTTCGCCACCGGTATTCCTCCAGATCTCTACGCATTTCACCGCTACACCTGGAATTCTACCCCCCTCTACGAGACTCTAGCTTGCCAGTTTCAAATGCAGTTCCCAGGTTGAGCCCGGGGATTTCACATCTGACTTAACAAACCGCCTGCGTGCGCTTTACGCCCAGTAATTCCGATTAACGCTTGCACCCTCCGTATTACCGCCGCTGCTGGCACGGAGTTATC
+
CCCCCFGGGGGGGGGGGGGGGGGGGGGGGGGGGGGGGGGGGGGGGGGGGGGGGGGGGGGGGGGGGGGGGGGGGGGGGGGGGGGGGGGGGGGGGGGGGGGGGGGGGGGGGGGGGGGGGGEGGGGFGGGGGGGGGGGGGGGGGGGFGGG6@EGFGGGGGGGGGGGGGGFGGGGGGGGGGGGGGGGGGGGFFGGGGGGGGGGGFFGFFGGFFGGGCGGGFFGG(>1?6FFFFGFBFGFFF:GGGFF?GFBAFFF<?DGBC?BF?<GFGGBFBBBF?C?):D89(-4>>>BF058E0799:84)6
@M04650:207:000000000-C238N:1:1101:12986:17022 2:N:0:19
GGACTACCCGGGTTTCTAATCCTGTTTGCTCCCCTTGCTTTCGCGCCTCAGCGTCAGGAATAAACTAGAAAAGCGCCTTCGCCACCGGTGTTCTTCCACATATCTACGCATTTCACCGCTACACGTGGAATTCCCTTTTCTCCGTCTATCCTCTAGATAGATAGTATTAGTTGCTTTTTCGAAGTTGAGCTTCGAGATTTAACAACTAACTTACCTTTCCGCCTACACGCCCTTTACGCCCAATAAATCCGATTAACGCTAGCACCCTCCGTATTACCGCAGCTGCTGGCACGGAGTTAGC
+
CCCCCGGGGGGGGGGGGGGGGGGGGGGGGGGGGGGGGGGGGGGGGGGGGGGGGGGGGGGGGGGGGGGGGGGGGGGGGGGGGGGGGGGGGGGGGGGGGGGGGGGGGGGGGGGGGGGGGGGGGG,FGGGGGGGFGGGGGGGGGFFFGGGGGGGFGGFGDFGGGGGGGGGGGGGGGGGGGGGGGGGGGGGGGGGGGEFDGGGGGFGFFGDFEGGGBCFFFFDGACD?DFEF2CBFFGFFFFGGGDD8D7CCGFBF;BGFGF>??(68FG0((43(3;:AGGBF>9>F?FF?B50??>>>FG4<<
@M04650:207:000000000-C238N:1:1101:18855:17029 2:N:0:19
GGACTACACGGGTTTCTAATCCTGTTTGCTCCCCACGCTTTCGCACCTGAGCGTCAGTCTTTGTCCAGGGGGCCGCCTTCGCCACCGGTATTCCTCCAGATCTCTACGCATTTCACCGCTACACCTGGAATTCTACCCCCCTCTACAAGACTCTAGCTGACCAGTTTCAAATGCAGTTCCCAAGTTAAGCTCGGGGATTTCACATCTGACTTAATCAACCGCCTGCGTGCGCTTTACGCCCAGTAATTCCGATTAACGCTTGCACCCTCCGTATTACCGCGGCTGCTGGCACGGAGTTAGC
+
CCCCCGGGGGGGGGGGGGGGGGGGGGGGGGGGGGGGGGGGGGGGGGGGGGGGGGGGGGGGGGGGGGGGGGGGGGGGGGGGGGGGGGGGGFGGGGAFGGGGEGGGGGGFGGGGGGGGGGGGGGGGGGGGGGGGGGGGFFGGGGGFGGGGGGGFGFGGGGGGGGGGGGGGGGGGGGGGGGGFGGGGGGGGGF@FGGGGGGGFGFGFFGGFFGGGEGGGFFGGFGFFDF@=?GBF6E><F?>CC:??CGFFGFF?FFG4:8>??<F>DF::<BBFFFBFGGF;>FFFF?7??G?C?F091C>D6
@M04650:207:000000000-C238N:1:1101:21830:17032 2:N:0:19
GGACTACAGGGTTTCTAATCCTGTTTGCTCCCCACGCTTTCGAGCCTCAGCGTCAGTTACAGACCAGAGAGTCGCCTTCGCCACTGGTGTTCCTCCACATATCTACGCATTTCACCGCTACACGTGGAATTCCACTCTCCTCTTCTGCACTCAAGTTCTCCAGTTTCCAATGACCCTCCCCGGTTGAGCCGGGGGCTTTCACATCAGACTTAAAGAACCGCCTGCGCTCGCTTTACGCCCAAGAAATACGGACAACGCTTGCCACCTACGTATTACCCCGGCTGCTGGCCCGTGGTTGACC
+
CCCCCGGGGGGFGGGCCFFGGAFGGGGGGFGGGGGGGCG<@?FDCG<CFGEEFCEGGGGGFFFGGGGCFGGGGEFGDGGFGGGD@BGFGGG<FGGGGGGGG<D@>FFC7@FFFGGG:@+=CEG+49FCFEG;FFF,8,9A9DDDEEEDAFE9DDE@EF,9ECD,C@DD;E9@@FGGFGE8EGGGGGGGFG8@@EGGGGF,:8<:F+2*06CC>CFCF;C8>GDD;>@.1/:<?GFFEFGG8((.9FF2:7)(45*4)3(3((2->F1:?672:C)694((-3(,4).((22*3((-,*(,.
@M04650:207:000000000-C238N:1:1101:27236:17037 2:N:0:19
GGACTACTGGGGTTTCTAATCCTGTTTGCTCCCCACGCTTTCGCACCTGAGCGTCAGTCTTTGTCCAGGGGGCCGCCTTCGCCACCGGTATTCCTCCAGATCTCTACGCATTTCACCGCTACACCTGGAATTCTACCCCCCTCTACAAGACTCTAGCTTGCCAGTTTCAAATGCAGTTCCCAAGTTAAGCTCGGGGATTTCACATCTGACTTAACAAACCGCCTGCGTGCGCTTTACGCCCAGTACTTCCGATTAACGCTTGCACCCTCCGTATTACCGCGGCTGCTGCCACGGAGTTCGC
+
@<-BCFGFAGGDCF@FGEAFFGGF@FGDC@F8<FGCECGDFGFEG:FFEFECGGECCFFGGGGGGCA8E@CEFFGGG:FF,=BCED7+CGGGFGFEFFFGGGGGA9EB@+=BEFCGGGGGCEFFFGGCGGGGGGC@=EF7=CEFFGGFGFGBC7>FGF;:8BFFF,E>C,>DCGGGGGFCE9E@DC9E7EEGGG>5<CGGG=CCFC:AEGGF9FGFF3F31<6;@FFF@G(16EFAB6588<B?FG44>=5:6394C6;?(4*)*:<?B?>:BF?<FG09F>9>90)4)/,<2169?G)46
@M04650:207:000000000-C238N:1:1101:5063:17047 2:N:0:19
GGACTACTCGGGTATCTAATCCTGTTTGCTCCCCATGCTCTCATGCCTCAGCGTCAGTTACAGTCCAGTAAGTCGCCTTCGCCACTGGTGTTCTTCCTAATCTCTACGCATTTCACCGCTACACTAGGAATTCCACTTACCTCTCCTGCACTCTAGTTACACAGTTTTATGTGCTTTCTAGAGGTTAAGCCTATATATTTAACACATAACTTATCTAACCGCCTACGCATCCTTTACGCCCAGTTATTCCGAAAAACGCTTGCCACCTACGTATTACCTCGTCTGCTGGCACGGAGTTAGC
+
CCCCCGGGGGGGGGGGGGGGGGFFGGGGGGGGGGGGCFFEGGFGFFGGGFGFGGGGGGGGFAFGGGFC9FE9CEFGGGGGGGDGGCCFFGGGGAEGGGGGGGGFGGGGGGDGGGGGGGGGGGGGC@FFEGGGGGCGCGGGG+=9EGFEFDC?DCBFEDAGGGGGF9CFGF9EFGGGGGGGGFGFGGGGFFGG8EFF@FGGGFFFFGGFFGFFEC7<<=A6)=8):>):AC=03=;AFFGGGFFBDG*918)0/)/(/62(6(9;D6=1;;08)5()50).2(((46./(:262((--0-).
@M04650:207:000000000-C238N:1:1101:24757:17052 2:N:0:19
GGACTACAGGGGTATCTAATCCTGTTTGCTCCCCACGCTTTCGCACCTCAGCGTCAGTATTGGTCCAGTGAGCCGCCTTCGCCACTGGTGTTACTCCGAATATCTACGAATTTCACCTCTACACTCGGAATTCCACTCACCTCTACCATACTCAAGACTTCCAGTATCAAAGGCAGTTCCGGGGTTGATCCCCGTGATTTCACCTCTGACTTAAAAGTCCGCCTACGTGCGCTTTACGCCCAGTAAATCCGAACAACGCTAGCCTCCTTCGTATTACCGCGGCTGCTGGCACGACGTTATC
+
CCCCCGGGGG7CFGGCEFGGGG<CGGGGGGGEGGFCCGGGGA@EE:FFFEFDGGG:FG9,CC,CCE@FGD9E8FCGFFGGF7BF:AE,CFGGGGG,A@7FGGFFGFE=7AEFGGGGGGGFGCAGGFCCFFGFFG9EFCEF8D8+@4@FGGGFGCFC9DFG,CE=E=DEFCC,@8EEFGDFG7CEG:+6,5>E>93**;FC+;DF*@F>;CCGCGC+4>CD2<@>@F?F=F2@F5>4F(4=*6=@77C?DA>;25><F26<60C<*;:<AA:?0:>4C:170(14(8>70CBD:3((-A((.
@M04650:207:000000000-C238N:1:1101:15544:17093 2:N:0:19
GGACTACCGGGGTTTCTAATCCTGTTTGCTCCCCACGCTTTCGCACCTGAGCGTCAGTCTTCGTCCAGGGGGCCGCCTTCGCCACCGGTATTCCTCCAGATCTCTACGCATTTCACCGCTACACCTGGAATTCTACCCCCCTCTACGAGACTCTAGCTTGCCAGTTTCAAATGCAGTTCCCAGGTTGAGCCCGGGGATTTCACATCTGACTTAACAAACCGCCTGCGTGCGCTTTACGCCCAGTAATTCCGATTAACGCTTGCACCCTCCGTATTACCGCGGCTGCGGGCCCCGGGTTACC
+
CCCCCGGGGGGGGGGGGGGGGGGGGGGGGGGGGGGGGGGGGGGDGGGGGFFGGGGGGGCEAFFDFGGGGD>FEEEGEGEGGGGGGGGGGGGGGGGEGFFGGGGGGGGGGGGDFGGFGGGGEFGGGGGGDGGGFFGGG?E7CDEF9E?CC>E9FGGGGGCCCFGGFGFFC,DGGGGGFGGFGFGGFGGGGGGGGGECCDFGGFGFF*@ACGGGE7;CA6FF@D>?FFFB?GFFBCF9F?EGGFF?CFA2DFF01BGFGFFF:6FFGGF((4(33C:27C,7(169>0((25(2(-((4>6).
@M04650:207:000000000-C238N:1:1101:22210:17112 2:N:0:19
GGACTACCGGGGTATCTAATCCTGTTTGCTCCCCACGCTTTCGAGCCTCAGCGTCAGTTACAGACCAGAGAGTCGCCTTCGCCACTGGTGTTCCTCCACATATCTACGCATTTCACCGCTACACGTGGAATTCCACTCTCCTCTTCTGCACTCAAGTTCTCCAGTTTCCAATGACCCTCCCCGGTTGAGCCGGGGGCTTTCACATCAGACTTAAAGAACCGCCTGCGCTCGCTTTACGCCCAATAAATCCGGCCAACGCTTGCCACCTACGTATTACCGCGGCTGCTGGCACGTCGTTAGC
+
CCCCCGGGGGGGGGGGGGGGGGGGGGGGGGGGGGGGGGGGGGGFGGGGGGGGGGGGGGGGGGGGGGGGGGGGGGGGGGGGFEGGGGGGGGGGGGGGGGGGGGGGGGGGGGEGGGGGGGGGGGGGGFGGFCFGGGGGGGDFGGGFGGGGGCGFGFGGGGGGGGGGDEGGFGGGGGGGGGGGGGGGGGGGGGGDGCGGGDFGG>EFFGGFEGGGFGGGFFGG9DFF;:9D9DB;FGF>FFGGE<6?9C<AGFF0(07:G?BFBFG:7<??>FF?FGFFGGB>>FB6;???:C:C<((-7E806
@M04650:207:000000000-C238N:1:1101:21734:17130 2:N:0:19
GGACTACAAGGGTTTCTAAGCCTGTTTGCTCCCCACCCTTTCGCTCCTCAGCGTCAGTTACGGCCCAGAGATCTGCCTTCGCCATCGGTGTTCCTCCTGATATCTGCGCATTCCACCGCTACACCAGGAATTCCAATCTCCCCTACCGCACTCTAGTCTGCCCGTACCCACTGCAGGCCCGAGGTTGAGCCTCGGGTTTTCACAGCAGACGCGACAAACCGCCTACGTGCCCTTCACGCCCAATTATTCCGAACAACGACTGCCACCTACGTATTACCGCGGCTGCTGCCACGTAGTTAGC
+
CCCCCGGGGGGGGGEGGGFCC8<FFGGFFGGG8FD7BC@FFGG7FGG,?FDGGEEGG6CFFFFDGGGGGFDG@D<,C<?E@F:FCDEFB=BFF<8FFGGAFGBFGFGD@EGC<<FG,>ED8CF8,9AFFFE8,CDAF8EE>6CD=ECCCCGEEF=8D=,>,:A63B6+,,6B+@,,@7+5@FC@C,@@7FGFFG5C*;FEF:;A8**):<7C()/8>389,560,)(),1-.(:)591@CC?2.*:467=),()9:D(((.34:FE??72(()+5-<:(434031(4:)2)+,-(3,+)).
@M04650:207:000000000-C238N:1:1101:4751:17167 2:N:0:19
GGACTACTAGGGTATCTAATCCTGTTTGCTCCCCATGCTCTCATGCCTCAGCGTCAGTTACAGTCCAGTAAGTCGCCTTCGCCACTGGTGTTCTTCCTAATCTCTACGCATTTCACCGCTACACATGGAATTCCACTCTCCTCTCCTGCACTCAAGTCTCCCAGTTTCAAATGCACACAATGGTTGAGCCACTGCCTTTTACATCAGACTTAAGAAACCACCTGCGCTCGCTTTACGCCCAATAAATCCTGACAACGCTTGGGACCTACGTATTAACGCGGCTGCTGGCACGTAGTTAGCC
+
CCCCCGGFGGGGGGGGGGGGGGGGGGFGCGGGGGGGGGGGGG<FFGGGGGGGGGGGGGFC<E@FGGGGGGEFGFGGGGGGGGCGC<FGFGGGGGGGCGGFG,>EEGCFBCECFGGGFGEGGGGGGGGGGFGFGACE=D,ADC8DGED=DDFFFFFC:4@EGGGFGGFF,@;FDC8EFGCF8FFDFCBEF?FFC?=FGGGGFFCFF=FFB+=:*=FCA@@DDDC5)0)9895AFCF4?<>FF):3>C?C4+8CEFG9D@F0=0584CD3=DFFFC3)1269(407<7:34*5E:::32+64,
@M04650:207:000000000-C238N:1:1101:27073:17176 2:N:0:19
GGACTACTGGGGTTTCTAATCCTGTTTGCTCCCCACGCTTTCGCACCTGAGCGTCAGTCTTTGTCCAGGGGGCCGCCTTCGCCACCGGTATTCCTCCAGATCTCTACGCATTTCACCGCTACACCTGGAATTCTACCCCCCTCTACAAGACTCTAGCTGACCAGTTTCAAATGCAGTTCCCAAGTTAAGCTCGGGGATTTCACATCTGACTTAATCAACCGCCTGCGTGCGCTTTACGCCCAGTAATTCCGATTAACGCTTGCACCCTCCGTATTACCGCGGCTGCTGGCACGGAGTTAGC
+
CCCCCGGGGGGGGGGGGGGGGGGGGGGGGGGFGGGGGGGGGGGGGGGFFEFGGGGGGGGGGGGGGGGGGGGGGGGGGGGGGGGGGGGGGGGGGGGGGGGGGGGGGGGGGGGGGGGGGDGGDGGGGGGGGGGGGGGG8DEGECEFGGGGCGGFGGGGGGGGGFEGGGGGFFGGGGGGGFDGGGFFFGGFGGGGGGDGGGGGGFGFFGGFE:FG9GFCF@GG0D0;?F>E0D9;;G@FF:CED0:>FCAAGF?BBECAG(3:8<G?6?:BFFBF:C04EF(-(9631:??FG0+27602C)6.
@M04650:207:000000000-C238N:1:1101:25552:17187 2:N:0:19
GGACTACTCGGGTTTCTAATCCTGTTAGATCCCCACGCTTTCGCACATCAGCGTCAGTTACAGACCAGAAAGTCGCCTTCGCCACTGGTGTTCCTCCATATCTCTGCGCATTTCACCGCTACACATGGAATTCCACTTTCCTCTTCTGCACTCAAGTTTTCCAGTTTCCAATGACCCTCCCCGGTTGAGCCGGGGGCTTTCACATCAGACTTAAGAAACCGCCTGCGCTCGCTTTACGCCCAATAAATCCGGACAACGCTTGCCACCTACGTATTACCGCGGCTGCTGGCACGTAGTTAGC
+
CCCCCGGGGGGGGGGGGGGGGGGGGGGGGGGGGGGGGGGGGGEGGGGGGGGGGGGGGGGGGGGGGGGGGGGGGGGGGGGGGGGGGGGGFFFGGGGGGGGGGGGGGGGGGGGGGGGGGGGGGGGGGGGGFFFGGGGFGFGGGFGFCGGGGGGFGGGFGEGGFGGGCFCGGGGGGGGGGGGGGGGEGEGGGEFGGEEGGDFGGFGFFFFFBGGGEGGGFDFGFGFF@FFD0C@BDFF4=?DGG???GGF2:FFFFEDFGF>8,4<2DG<B>2(.3<7<FC?F>>696?DF:E(<((((4:59<
@M04650:207:000000000-C238N:1:1101:4011:17196 2:N:0:19
GGACTACCGGGGTATCTAATCCTGTTTGCTCCCCACGCTTTCGCACCTGAGCGTCAGTCTTCGTCCAGGGGGCCGCCTTCGCCACCGGTATTCCTCCAGATCTCTACGCATTTCACCGCTACACCTGGAATTCTACCCCCCTCTACAATACTCTAGCTGACCAGTTTCAAATGCAGTTCCCAAGTTAAGCTCGGGGATTTCACATCTGACTTAATCAACCGCCTGCGTGCGCTTTACGCCCAGTAATTCCGATTAACGCTTGCACCCTCCGTATTACCGCGGCTTCTGGCACGGAGTTAGC
+
CCCCCGGGGGGGGGGGGGGGGGGGGGGGGGGGGGGGGGGGGGDGGGGGGGGGGGGGGGFFGGFFGGG8FDG>FCGGGGGGGGGGGFGGGDGGGGGGGGGDGGGGGGGCGGGGGGGGGGGGGGGGFGGGGGGGGGGCE>EGGDGFGGGCCFCFGGA7FFFGGFFDFGDEFAFFGDFFGGGGGGFGGGGDFG@6CEGEDGFDDAECFGGFEGGFC@C+;@GGFG;((;2;:DF69E>>F?5EE?((*26:FFF::>*6>:23463)7C?1<(24?G>BF7:90>0(-3))4C:E?,132:2).
@M04650:207:000000000-C238N:1:1101:17656:17244 2:N:0:19
GGACTACTCGGGTTTCTAATCCTGTTTGCTCCCCACGCTTTCGCACCTGAGCGTCAGTCTTCGTCCAGGGGGCCGCCTTCGCCACCGGTATTCCTCCAGATCTCTACGCATTTCACCGCTACACCTGGAATTCTACCCCCCTCTACAAGACTCTAGCTTGCCAGTTTCAAATGCAGTTCCCAAGTTAAGCTCGGGGATTTCACATCTGACTTAACAAACCGCCTGCGTGCGCTTTACGCCCAGTAATTCCGATTAACGCTTGCACCCTCCGTATTACCGCGGCTGCTGGCACGGAGTTAGC
+
CCCCCGGGGGGGGGGGGGGGGGGGGGGGGGGGGGGGGGEGGGGGGGGGGGGGGGGGGGGGGGGGGGGGGGGGGGGGGGGGGGGGGGGGGGGGGGGGGGGGGGGGGGGGGGGGFGGGGGGGGGGGGGGGGGGGGGGGGGGGGGGFGGGGGGGFGGGGGGGGGGGFFGGGGFGGF9EGGGGGGGGGGFFGGF,7CEEGGCGGGFFFFGGFFGFGC+7:FDGGFGFDFFFDDGF>(A@DFFGGGFFFGC<AGFFF<DD9*4>?BBF<FGFFFF;:?F?BGGF09>>96:BFFGFGB(39?8<26
@M04650:207:000000000-C238N:1:1101:19817:17268 2:N:0:19
GGACTACCGGGGTTTCTAATCCTGTTTGCTCCCCACGCTTTCGCACCTGAGCGTCAGTCTTCGTCCAGGGGGCCGCCTTCGCCACCGGTATTCCTCCAGATCTCTACGCATTTCACCGCTACACCTGGAATTCTACCCCCCTCTACGAGACTCAAGCTGACCAGTATCAGATGCAGTTCCCAGGTTGAGCCCGGGGATTTCACATCTGACTTAATCAACCGCCTGCGTGCGCTTTACGCCCAGTAATTCCGATTAACGCTTGCACCCTCCGTATTACCGCGGCTGCTGGCACGGAGTTAGC
+
CCCCCFGGGGGGGGGGGGGGGGGGGGFGGGGGGDFEGGGGGGGGGGGGGGGGGGGGGEGGGGGGGGGGGGEEGGEGGGDGGGGGGGGGGDGFDFFGGGGFDGGGGGGGGG+B@FGFGGEGGGGGGGGGGGGGGGDF9FGGGGGFGGGDFGEFGGGGGGG9DFGGCFG9,@FFGGGFFGGGGGGGGFGGG7FGGGGEDDGGGF9ACFCFEGGC>FFGF@F;9C>?054B0C00957<F:EEE<B7CGFAG4<::E5<714,(292CC14139:BGB<CGF>0936((402C(019BFB?9A6
@M04650:207:000000000-C238N:1:1101:13579:17297 2:N:0:19
GGACTACAGGGGTTTCTAATCCTGTTTGCTCCCCACGCTTTCGAGCCTCAGCGTCAGTTACAGACCAGAGAGTCGCCTTCGCCACTGGTGTTCCTCCACATATCTACGCATTTCACCGCTACACGTGGAATTCCACTCTCCTCTTCTGCACTCAAGTTCTCCAGTTTCCAATGACCCTCCCCGGTTGAGCCGGGGGCTTTCACATCAGACTTAAAGAACCGCCTGCGCTCGCTTTACGCCCAATAAATCCGGACAACGCTTGCCACCTACGTATTACCGCGGCTGCTGGCACGTAGTTATC
+
CCCCCGGGGGGGFGGGGGGGGGGGGGGGGGGFGGGGEGGEGGGCFGGGGGGGGGGGGFCEGCFGGGGGGGGGGGGGGGGGGGGGGGGGGGGGGGGGGGGGGGGGGGGGGGGGGGGGGGGGGGDG>E8FCEFGGGGGGCFGGGGFFCDCGGGFGGGFGGGGGGGFAEGGGGFFGGGDFFFGGGDGGGGGFDGGGCGGGGGGG=GFFGGF:DGCEF7CF;FDFG91?F0>>G>08F>AFBGCE0::CG<BGFB9?EDFF9>BFFGF*<<?FF?F7E?<ED:99B9>BB?0(:16(((.4C))6
@M04650:207:000000000-C238N:1:1101:27294:17300 2:N:0:19
GGACTACCGGGGTTTCTAATCCTGTTTGCTACCCACGCTTTCGCACCTCAGTGTCAGTGTCAGGCCAGAAGGCCGCCTTCGCCACTGGTATTCCTCCCGATCTCTACGCATTTCACCGCTACACCGGGAATTCTACCTTCCTCTCCTGCACTCTAGCCTGGCCGTTCCGGATGCCGTTCCCAGGTTGAGCCCGGGGCTTTCACAACCGGCTTGCCAAGCCACCTACGCGCGCTTTACGCCCAGTAATTCCGATTAACGCTCGCACCCTCCGTATTCCCGCGGCTGCTGGCACGGCGTTAGC
+
CCCCCGG@:FGGGGGGGGGGGGGGGGGGGGAGGGGGGGGGGGGGGGGGGGG<FFGGGGACFFG@FGGGGGGGGGGGGGGGGGGGGG?FGFGGG9EGGGGGGGGGGAFFGGGGFGGGFGGGGGGGGGGGCFGGG,@?@D:FGDGFGGFG@88DG,=DFGGGGG?EFE:DG886*F,@*;CDF9B@FGFGFFGDEGGGDGGGGFG7/>C8:C)92FG>A(@C(>?BFFFFFG;B>GFBF:GGGB??F7:AGFF,25C):8>BFBG0>E?FF1;?FGF)<FBF19B>9B>2:G?G6(((4E:BB
@M04650:207:000000000-C238N:1:1101:23411:17301 2:N:0:19
GGACTACTCGGGTTTCTAATCCTGTTTGCTCCCCACGCTTTCGAGCCTCAGCGTCAGTTACAGACCAGAGAGTCGCCTTCGCCACTGGTGTTCCTCCACATATCTACGCATTTCACCGCTACACGTGGAATTCCACTCTCCTCTTCTGCACTCAAGTTCTCCAGTTTCCAATGACCCTCCCCGGTTGAGCCGGGGGCTTTCACATCAGACTTAAAGAACCGCCTGCGCTCGCTTTACGCCCAATAAATCCGGACAACGCTTGCCACCTACGTATTACCGCGGCTGCTGGCACGTAGTTAGC
+
CCCCCGGGGGGGGGGGGGGGGGGGGGGGGGGGGGGGGGGGGGGGGGGGGGGGGGGGGGGGGGGGGGGGGGGGGGGGGGGGGGGGGGGGGGGGGGGGGGGGGFAFGGGGGGGGGGGGGGGGGGGGGGGGGGGGGGGGGGGGGGGFGGGGGGGFGGFDCAGGGGGGGGGGGGGFGGGGGFGGGGCEGDCFEFGGGGGCGGGGFFGF=D>ABGGGFGGFFDGGFGFF6A;B9CB>:GFAFFGGD1:<G><AGF5>BEGFG(3:1?GB7EBFFBFF?EF2CGFF;;B29B?0:58E??(.(<6.-
@M04650:207:000000000-C238N:1:1101:9030:17339 2:N:0:19
GGACTACACGGGTTTCTAATCCTGTTTGCTCCCCACGCTTTCGAGCCTCAGCGTCAGTTACAGACCAGAGAGTCGCCTTCGCCACTGGTGTTCCTCCACATATCTACGCATTTCACCGCTACACGTGGAATTCCACTCTCCTCTTCTGCACTCAAGTTCTCCAGTTTCCAATGACCCTCCCCGGTTGAGCCGGGGGCTTTCACATCAGACTTAAAGAACCGCCTGCGCTCGCTTTACGCCCAATAAATCCGGACAACGCTTGCCACCTACGTATTACCGCGGCTGCTGGCACGTAGTTAGC
+
CCCCCGGGGGGGGFGGGGGGGGGGGGGGGGGGGGGDGGGGGGGGGGGGGGGGGGGGGFGGGGGGGGGGGFFCGGGGGGGFGGGGGGGGGGGGGGGGGGGGGGGGGGGGGGGGGGGGGGGGGGGGGGFGFFFGFGGGGGGFGGGFGGGGGGGFGFFFCGG=EGGGGGGGGGGGFEGGGFGGG7CEFEGGGGGGGGGGDGFGGFG6AF8F=DF7CGFCF@=D93100A;EFGB9:=5968EEGFF?9C<AGF30?E3:F6>0-87:DC?((563)94)<*4014>011).:C(A620:4C44.
@M04650:207:000000000-C238N:1:1101:14088:17343 2:N:0:19
GGACTACCAGGGTTTCTAATCCTGTTTGCTCCCCACGCTTTCGCACCTGAGCGTCAGTCTTTGTCCAGGGGGCCGCCTTCGCCACCGGTATTCCTCCAGATCTCTACGCATTTCACCGCTACACCTGGAATTCTACCCCCCTCTCCAAGACTCTAGCTTGCCAGTTTCAAATGCAGTTCCCAAGTTAAGCCCGGGGATTTCACATCTGACTTAACCAACCGCCTGCGTGCGCTTTTCGCCCAGTAATTCCGATTAACGCTTGCACCCTCCCTATTACCGCGGCCTCCCGCACCGAGTTAGC
+
CCCCCGGGCFGGGCGGGGGGGGGGGGGGGGGGGGGGGGGGGGGGCEGGFGGGGGGCBEEFCCFGGGGFG7FGGGGGGGFGGGGGGCG=F7FFFDFGGGGGGADGFFGFCEGGGGEFC:C6EGGEGGGGGGGGG<@FG8DCGGGF,@;,@FCAE@FG9<;>:CEGFDFFG9;;DGFE<DCCFC,6@F,>@F,AE***/1??FFFF6D+87CF7C++08;G*4323,;20(*(((:))*-*/;2:5>FB2??4<,8*67(31(35,2;<:0((.)3))+:1((4((((((-:,/-9014C492
@M04650:207:000000000-C238N:1:1101:12241:17359 2:N:0:19
GGACTACACGGGTTTCTAATCCTGTTTGCTCCCCACGCTTTCGAGCCTCAGCGTCAGTTACAGACCAGAGAGTCGCCTTCGCCACTGGTGTTCCTCCACATATCTACGCATTTCACCGCTACACGTGGAATTCCACTCTCCTCTTCTGCACTCAAGTTCTCCAGTTTCCAATGACCCTCCCCGGTTGAGCCGGGGGCTTTCACATCAGACTTAAAGAACCGCCTGCGCTCGCGTTACGCCCAATAAATCCGGACAACGCTTGCCACCTACGTATTACCGCGGCTGCTGGCACGTATTTAGC
+
[truncated: 22,564,376 more chars]
