# Supplementary material for: Captivity causes taxonomic and functional convergence of gut microbial communities in bats
Source: PeerJ. 2019 Apr 30;7:e6844. doi: 10.7717/peerj.6844 (PMC6499062; doi:10.7717/peerj.6844)
Supplement: Data S84 — Raw data of WFRf25. [file peerj-07-6844-s089.gz › ZTPSN18AB901-WFRf25_R1.fq]

@M04650:207:000000000-C238N:1:1101:15154:2221 1:N:0:19
ACTCCTACGGGAGGCAGCAGTGGGGAATATTGCACAATGTGCTCAAGCCTGATGCAGCCATGCCGCGTGTGTGAAGAAGGCCTTCTGGTTGTAAAGTACTTTCAGCGGGGAGGAAGGGAGTAAAGTTAATACCTTTGCTCATTGACGTTACCCGCAGAAGAAGCACCGGCTAACTCCGTGCCAGCAGCCTCGGTAATACGGCGTGTGCAATCGTTAATCGGAATTACTGGGCGTAAAGCGCACGCAGGCGGTTTGTTAAGTCAGATGTGAAATCCCCGGGCTCACCCTGTGAAC
+
CGGGGGGGGGGGG>EGEG@8F8,<6,,C9FG9<,C<<F,-,6,C,,,EDF<,C,<,;@C,CC<<7C7F:F7F,9,,,,C8,CEGG,9,CF,B,,,<C<EFGGG,,C7+++=+++,,++,4@B,,DFF9,EDDFGFF9BED9FD,@B=FG8FFF7C7:<,,,,6@:>C<<BF>,>EDF7D*8CC,;66:B,=1*=B*?;B*1*318B8@+=+<*AC@5C7****2C7?F:7*/.:5***957).)95))5))9>D*7F8**C4***2*6****917/4-))02*/*.7:3)0).)
@M04650:207:000000000-C238N:1:1101:15838:2224 1:N:0:19
ACTCCTACGGGAGGCAGCAGTGGGGAATATTGCACAATGGGCGGAAGCCTGATGCAGCCATGCCGCGTGTGTGAAGAAGGCCTTTTGGTTGTAAAGCACTTTAGCCAGGGAGGAAGCTAAGGGAGGTGAATAGCCTTTTTTGGTGACGTGAACTGGAGAATAAGCACCGGCTAACTCCGTGCCAGCATCCGCGGTAATACGGGGGGTGCGAGCGTTAATCGGAATTACTTGGCGTAAAGTGCGTGTAGGCGGTGTGCTGAGCACTTCGTTAAAACACATGGCTCAACCTTGTGG
+
GGGGGGGGGGGGGGEGGGFFF88,+,,C,EFCF,<@,C,-,C+7+:+C<E,,C,CD<CE,C@CE@CEF7F<E,,5,,,<,:4EEF,,+BF+FE,,<<EFGFGE,,A,,++4+7+,A<E,,,,,,>+C<9<F9,?DFEGFGG77F7,<3C7<7>FC7,@7,@9@,@,>@<*>><A>D@81=*=7,,*2,6?:8**=8*<99*8:*:*?*8**///:E5*:7****:C<?F*++0*9:**1***575C<7*0))95C3*1***/296DG(07;)1*1)((*/)(2/*7737=6<)(
@M04650:207:000000000-C238N:1:1101:18527:2302 1:N:0:19
ACTCCTACGGGAGGCAGCAGTAGGGAATCTTCGGCAATGGGGGCAACCCTGACCGAGCAACGCCGCGTGAGTGAAGAAGGTTTTCGGATCGTAAAACTCTGTTGTTAGAGAAGAACGTTAAGTAGAGTGGAAAATTACTTAAGTGACGGTATCTAACCAGAAAGGGACGGCTAACTACGTGCCAGCAGCCGCGGTAATACGTAGGTCCCAAGCGTTGTCCGGATTTATTTGGCGTAAAGCGAGCGCAGGTGGTTTCTTAAGTCTGATGTAAAAGGCAGTGGCTCAACCATTGTT
+
FFCGGGGGGGCGECECFEGGGDCE>FGFGGGFECGECFFFGGGGCGFCFFF@EGFGDGGGCFEFGGGGGGCFA,??<E8EFGFDF+>7?CGGE@FD9EGGAFGCFGFGFCFFGDFCCFFD7?5AD@DCD7DFF@DFGFGFGFGGGCFEFCFGGG<<@<9:,4,,,*,6*>CG:FFGCFCFGG7CCFBC788C5CC58FFGCE6B7C9CFFF=GECC=DC7?C*>EFCFG*<74*>C<5?7>335))9)7C4*C<C?=8*0CFFGF7C>FFF6?45)46D6)(/0*?:8B6?)6)
@M04650:207:000000000-C238N:1:1101:23331:2319 1:N:0:19
ACTCCTACGGGAGGCAGCAGTAGGGAATCTTCGGCAATGGGGGCAACCCTGACCGAGCAACGCCGCGTGAGTGAAGAAGGTTTTCGGATCGTAAAACTCTGTTGTTAGAGAAGAACGTTAAGTAGAGTGGAAAATTACTTAAGTGACGGTATCTAACCAGAAAGGGACGGCTAACTACGTGCCAGCAGCCGCGGTAATACGTAGGTCCCAAGCGTTGTCCGGATTTATTGGGCGTAAAGCGAGCGCAGGTGGTTTCTTAAGTCTGTTGTAAAAGGCAGTGGCTCAACCATTGTT
+
GGGGGGGGGGGGGGGGGGGGGGCGGGGGGGGGGGGGGGGGGGGGGGEGGGFGGGGGGGGCFGGGGGGGGGGGGGGGGGGGD?EFGGGCFGGGGGFEGGGGGFGFGGGGE?<FFFGFD<F,DFGGCCDDDEFFFFGG<DGFGFDG9FGGDGGGGGFGFGGGF7><BG7@@E@CGGGG;7CC7CCFFF:7:C5CG5BC8FDC8FGGGG+ABFGEEGCG5>7:ED*:C69ACCG*7E7=*C40<D).73CD35CCDDGFFFF*<@?F?*:)>*/*1*8)((*9)(1;=F433F46<)
@M04650:207:000000000-C238N:1:1101:17494:2335 1:N:0:19
ACTCCTACGGGAGGCAGCAGTGGGGAATTTTCCGCAATGGGCGAAAGCCTGACGGAGCAATGCCGCGTGGAGGTAGAAGGCCCACGGGTCGTGAACTTCTTTTCCCGGAGAAGAAGCAATGACGGTATCTGGGGAATAAGCATCGGCTAACTCTGTGCCAGCAGCCGCGGTAATACAGAGGATGCAAGCGTTATCCGGAATGATTGGGCGTAAAGCGTCTGTAGGTGGCTTTTTAAGTCCGCCGTCAAATCCCAGGGCTCAACCCTGGACAGGCGGTGGAAACTACCAAGCTGG
+
GGGGGGGGGGGGGGGGGGGGGGGGGGGGGGGFGGGGGGGGGGGGGGGGGGGGGGGGGGGGGGGGGGGGGGGGGGGGGGGGGGGGGGGGGGGGGGGGGGFFGGGGGGGGGGGGGFFGGGGGGGFGGGGGGDGGGGGGGGGGGGGGGGGGGGGGGGGGGGGFGCFF8FGGGCFEFFGGGGGFGGEGGG9@FGGGGGGGDG5CFGGGGFGF5EGGDGGGGDCGGGGGGGGGG5FGFGGGGGFFFGFFGDDGFGFGC6D5B>>FF?54>GF?FFFF3>>@6>D)63>76/7>?4@?:B
@M04650:207:000000000-C238N:1:1101:11897:2350 1:N:0:19
ACTCCTACGGGAGGCAGCAGTAGGGAATCTTCGGCAATGGGGGCAACCCTGACCGAGCAACGCCGCGTGAGTGAAGAAGGTTTTCGGATCGTAAAACTCTGTTGTTAGAGAAGAACGTTAAGTAGAGTGGAAAATTACTTAAGTGACGGTATCGAACCAGAAAGGGACGGCTAACTACGTGCCAGCAGCCGCGGTAATACGAAGGTCCCAAGCGTTGGCCGGATGTATTGGGCGTAAAGCGAGAGCAGGTGGTTTCTTAAGTCTGAGGTAAAAGGCAGTGGCTCAACCATTGTG
+
GGGGGGGGGGGGGGGGGGGGGGGGG<FGGGGFF,FFGGGGGGGDGGGGGGGG8E@FGB@FFGGGGGGFG:FFGGGGGGGG<?FFGGGGEGGGGGGGGEFGGGBFDFGG?FGGGGGGGDB,AD5C<FF<<FF<FF9=F<3EDCF3@CC<@FFDC+<CGGCGGGC7CG>CFCF*>CF?<EE<CE*>:8CCF88*3:8CC9;F5**4B8;?FEGC5EE**/7*8)8C*+3<+:FGFEGEGG?:;DD)97<FF5>>55FF*@??C@CC4**46?FF??3@?:*95674=*73,1*6.5
@M04650:207:000000000-C238N:1:1101:14645:2401 1:N:0:19
ACTCCTACGGGAGGCAGCAGTGGGGAATTTTCCGCAATGGGCGAAAGCCTGACGGAGCAATGCCGCGTGGAGGTAGAAGGCCCACGGGTCGTGAACTTCTTTTCCCGGAGAAGAAGCAATGACGGTATCTGGGGAATAAGCATCGGCTAACTCTGTGCCAGCAGCCGCGGTAATACAGAGGATGCAAGCGTTATCCGGAATGATTGGGCGTAAAGCGTCTGTAGGTGGCTTTTTAAGTCCGCCGTCAAATCCCAGGGCTCAACCCTGGACAGGCGGTGGAAACTACCAAGCTGG
+
GGGGGGGGGGGGGGGGGGGGGGGGGGGGGGGGGGGGGGGGGGGGGGGGGGGGGGGGGGGGGGGGGGGGGGGGGGGGGGGGGGGGGGGGGGGGGGGGGGGGGGGGGGGGFGGGGGGGDG8AFFFGGGGGGFGGGGFFGGGGGGGGGGGGGGGGGGGGGFFGGGGCFGGEGGEGGCCFGGGGG8CGFFGGGGEGGGGGEECE*8@CFFFGGGGGEGGGGGDGGDGGG<EGGC=6?FGF=CB:5C57)9D<BFGGGCC3@DF@??FGEFC?FFFFFF@D>FGF4294=:F>74>FFF
@M04650:207:000000000-C238N:1:1101:22562:2430 1:N:0:19
ACTCCTACGGGAGGCAGCAGTAGGGAATCTTCGGCAATGGGGGCAACCCTGACCGAGCAACGCCGCGTGAGTGAAGAAGATTTTCGGATCGTAAAACTCTGTTGTTAGAGAAGAACGTTAAGTAGAGTGGAAAATTACTTAAGTGACGGTATCTAACCAGAAAGGGACGGCTAACTACGTGCCAGCAGCCGCGGTAATACGTAGGTCCCAAGCGTTGTCCGGATTTATTGGGCGTAAAGCGAGCGCAGGTGGTTTCTTAAGTCTGATGTAAAAGGCAGTGGCTCAACCATTGTG
+
GGGGGGGGGGGFGGGGGGGGGGGGGGGGGGGGGGGGGGGGGGGGGGGGGGGGGGGGGGGGGGGGGGGFGGGFFGGGGGGFGGGGGGGDDGGGGGGGGGGGGGGGGGGGGGGGGFGGGGGGGGGGGGFCFGGGGGGGGGGGGGGGGGGGGGGGGGGGGGGGGGGGGGCFEGGGGGGGGGGGGGGGGGGGFFGGGGGGGGGGGGGGGGGGGGGGGGEGGGGGGG=5?FGGGGGGFGGGDGF>5CBEGGGGFGGGGCC??FFFFFGFF>>AFFFF?F>FB:FF@FGFF=501FFAD4
@M04650:207:000000000-C238N:1:1101:16190:2430 1:N:0:19
ACTCCTACGGGAGGCAGCAGTAGGGAATCTTCGGCAATGGGGGCAACCCTGACCGAGCAACGCCGCGTGAGTGAAGAAGGTTTTCGGATCGTAAAACTCTGTTGTTAGAGAAGAACGTTAAGTAGAGTGGAAAATTACTTAAGTGACGGTATCTAACCAGAAAGGGACGGCTAACTACGTTCCAGCAGCCGCGGTAATACGTAGGTCCCAAGCGTTGTCCGGATTTATTGGGCGTAAAGCGAGCGCAGGTGGTTTCTTAAGTCTGATGTAAAAGGCAGTGGCTCAACCATTGTT
+
GGGGGGGGGGGGGGGGGGGGGGGGGGGGGGGGGGGGGGGGGGGGGGGGGGGGGGGGGGGGGGGGGGGGGGGGGGGGGGGGGGG7FGGGGGGGGGGFGGGGGGGGGGGGFGGGFGGGGGGGGGGGGGGGGGGGGGGFGGGGGGGFGGGGGGGGGGGGGGGGGGGGGDGFG7CEGGGGGGGG,BFFGGGGGGGGGGGGGGGGGGGGGGGGGGGFGDCEGGGFGG==ECFGF765>GDC<3=FEGFFG<CDBDGGGGGF?FFFGFGGFGG4*9BFFF>FFFGF?BD?FFF:<?FF<)
@M04650:207:000000000-C238N:1:1101:23766:2468 1:N:0:19
ACTCCTACGGGAGGCAGCAGTAGGGAATCTTCGGCAATGGGGGCAACCCTGACCGAGCAACGCCGCGTGAGTGAAGAAGGTTTTCGGATCGTAAAACTCTGTTGTTAGAGAAGAACGTTAAGTAGAGTGGAAAATTACTTAAGTGACGGTATCTAACCAGAAAGGGACGGCTAACTACGTGCCAGCAGCCGCGGTAATACGTAGGTCCCAAGCGTTGTCCGGATTTATTGGGCGTAAAGCGAGCGCAGGTGGTTTCTTAAGTCTGATGTAAAAGGCAGTGGCTCAACCATTGTG
+
GGGGGGGGGGGGGGGGGGGGGGGGGGGGGGGGGGGGGGGGGGGGGGGGGGGGGGGGGGGGGGGGGGGGGGGGGGGGGGGGGGGGGGGCEGGGGGGGGGGGGGGGGGGGGGGGGGGGGGGGGGFGGGGGGGFGGGGGGGGGGGGGGGGGGGGGGGGGGFFGGGGGGCFGGGGGGGGGGGGGGGGGGGGGGGGGGGEGGGGGGGGGGGGGGGCEGGCEEGFGGD::CCCCFCGCFG)*9C?GB35>DDDDE4<D5CGFFFFBFFGGF:DB?BFFF=@@?FGFFFDFFF@B?FFA9-
@M04650:207:000000000-C238N:1:1101:14746:2504 1:N:0:19
ACTCCTACGGGAGGCAGCAGTGGGGAATATTGCACAATGGGCGCAAGCCTGATGCAGCCATGCCGCGTGTATGAAGAAGGCCTTCGGGTTGTAAAGTACTTTCAGCGGGGAGGAAGGGAGTAAAGTTAATACCTTTGCTCATTGACGTTACCCGCAGAAGAAGCACCGGCTAACTCCGTGCCAGCAGCCGCGGTAATACGGAGGGTGCAAGCGTTAATCGGAATTACTGGGCGTAAAGCGCACGCAGGCGGTTTGTTAAGTCAGAGGTGAAATCCCCGGGCTCAACCTGGGAAC
+
GGGGGGGGGGGGGGGGGGGGGGGGGGGFGGGGGGGGGFFCGGGGGGGGFFGGGGGGGGGGCFGGGGGFGGGGGGGFDFGGGGFGGGGDFGGGGGGGGFGGEGGDFECGGGGGGGFFEEGGGGGGGFGFGFG9BDGFFF9DFGCGG9FF@EFGGGG@CEFFFGGGGGDGGECEGGFFGGGGGE9C::CF88=E>B*=+?+=>8CEGGGGGGGGGDEGGGC<CCCFGF9FGFGGFG<:5C=C:C>DDDDDDGC<>59.)998<@7?=0<376?69@);0(C@@B:=?54>::>(5-
@M04650:207:000000000-C238N:1:1101:13073:2511 1:N:0:19
ACTCCTACGGGAGGCAGCAGTAGGGAATCTTCGGCAATGGACGAAAGTCTGACCGAGCAACGCCGCGTGAGTGAAGAAGGTTTTCGGATCGTAAAACTCTGTTGTTAGAGAAGAACGTTAAGTAGAGTGGAAAATTACTTAAGTGACGGTATCTAACCAGAAAGGGACGGCTAACTACGTGCCAGCAGCCGCGGTAATACGTAGGTCCCAAGCGTTGTCCGGATTTATTGGGCTTAAAGCGAGCGCAGGTGGTTTCTTAATTCTGATGTAAAAGGCAGGGGCTCACCCATTGTG
+
FGGGGGGGEGGGGGGEGGGGGGGGGGGGGGGGGGGGGGGGFGGGCGGGGGGGGFGGGGGGFGGGGGGFGCEGGGGGGGGGGGGGGGGGGGGGGGGGGGGGGGGGGGGGFGGGGGG8BBEED,BFFDFGGGG<ADFGGGFE3,C@DFDGDFGB,@FCFFFDGGFCF7FGCB7>FGECGG<B2DCCFFF7FF:BE88CEECC8CFGCF<CFGGFGC*:*1:DGCGGGC?CCFG=>*9CC:7*7>5755CC:7C*19F67@6@+**09*?<BBFF485>:1).7(/5?*03()16>)
@M04650:207:000000000-C238N:1:1101:22441:2524 1:N:0:19
ACTCCTACGGGAGGCAGCAGTAGGGAATCTTCGGCAATGGACGAAAGTCTGACCGAGCAACGCCGCGTGAGTGAAGAAGGTTTTCGGATCGTAAAACTCTGTTGTTAGAGAAGAACAAGTAGGAGAGTAACTGCTCTTACCTTGACGGTATCTAACCAGAAAGCCACGGCTAACTACGTGCCAGCAGCCGCGGTAATACGTAGGTGGCAAGCGTTATCCGGAATTATTGGGCGTAAAGCGCGCGTAGGCGGTTTTTTAAGTCTGATGTGAAAGCCCACGGCTCAACCGTGGAGG
+
GGGGGGGGGGGGGGGGGGGGGGGGGGGGGGGGGGGGGGGGGGGGGGGGGGGGGGEGGGGGGGGGGGGGGGGGGGGGGGGGGGGGFGGGGGGGGGGGGGGGGGGGFFGGGGGGGGGGGGGGGGGGGGEFFGGGGGCFCGGGGGFGGGCGBDEGFCFGGGGGGGFGGGGGGGFGDGGGFGGGFFFGGGGGGGGGGEEC+CFGFFGGGGGGCCG5E=EGGFFDEDGGEFGGFGDCBE3:9CFGFGFF7753?GGGC3CF:>FFFBCGFFGAF?F6FFFFFFG5B>D?FF49:F>6?F
@M04650:207:000000000-C238N:1:1101:15480:2535 1:N:0:19
ACTCCTACGGGAGGCAGCAGTAGGGAATCTTCGGCAATGGGGGCAACCCTGACCGAGCAACGCCGCGTGAGTGAAGAAGGTTTTCGGATCGTAAAACTCTGTTGTTAGAGAAGAACGTTAAGTAGAGTGGAAAATTACTTAAGTGACGGTATCTAACCAGAAAGGGACGGCTAACTACGTGCCAGCAGCCGCGGTAATACGTAGGTCCCAAGCGTTGTCCGGATTTATTGGGCGTAAAGCGAGCGCAGGTGGTTTCTTAAGTCTGATGTAAAAGGCAGTGGCTCAACCATTGTG
+
GGGGGGGGGGGGGEGGGFFGGGGGG@FFGGGGGGGGCGGG?CGGGGGGGGGGGGGGGGGGGGGGGGGGGGGGGGGGGGGGGFGGGGGGGGGGGFGFGGGGGGGGGGGGGGGGGGGGGGGGGGGGGGGGGGGGFGGGGGGGGGGFAGGDGGGGGGGGGFGGGFFGGDGGGGGGGGGGGGGGGGGGGGGGFGGGGGGGGGGGGGGGGGG?CCFFGGGGGGGGGDGGGCGGGCCFFGG5DFFGFG>DGD75>DGGGGGFFF4=F6CFF=C47=*9??@>7?DFFF5FF*701=?<4)
@M04650:207:000000000-C238N:1:1101:22331:2559 1:N:0:19
ACTCCTACGGGAGGCAGCAGTGGGGAATTTTCCGCAATGGGCGAAAGCCTGACGGAGCAATGCCGCGTGGAGGTAGAAGGCCCACGGGTCGTGAACTTCTTTTCCCGGAGAAGAAGCAATGACGGTATCTGGGGAATAAGCATCGGCTAACTCTGTGCCAGCAGCCGCGGTAATACAGAGGATGCAAGCGTTATCCGGAATGATTGGGCGTAAAGCGTCTGTAGGTGGCTTTTTAAGTCCGCCGACAAATCCCAGGGCTCAACCCTGGACAGGCGGTGGAAACTACCAAGCTGG
+
GGGGGGGCEGGGGGGGGGGFGGGFGGGGGGGGGGGGGGGFGGGGDGGGGGGFGGGGGGGGGGGGEGEGGG>FFCGGGGGGGGGCFGGGGCGEGFGGGGFGGGGFFF:FCGGGGGGGGGFGGGGGGGGGGFFC8FEGGGGGGGG<ECGGGGGDAFGGFGGFGGGGGGGG>ECEFGGGFGFAFFGGF79BCCGDE>EFECCCDGG9;ECGFGED*::CEG*<FGGGGD<5CGC<7F4?FFFFFD)<)/1>@CCC6C6F3>FFFFFD><*8FFF535)<>BDFF>G**973)5>BF?
@M04650:207:000000000-C238N:1:1101:8968:2572 1:N:0:19
ACTCCTACGGGAGGCAGCAGTAGGGAATCTTCGGCAATGGGGGCAACCCTGACCGAGCAACGCCGCGTGAGTGAAGAAGGTTTTCGGATCGTAAAACTCTGTTGTTAGAGAAGAACGTTAAGTAGAGTGGAAAATTACTTAAGTGACGGTATCTAACCAGAAAGCCACGGCTAACTACGTGCCAGCAGCCGCGGTAATACGTAGGTCCCAAGCGTTGTCCGGATTTATTGGGCGTAAAGCGAGCGCAGGTGGTTTCTTAAGTCTGATGTAAAAGGCAGTGGCTCAACCATTGTG
+
GGGGGGGGGGGGGGGGGGGGGFGGGGGGGGGGGEGGGGGGGGGGGGGGGGGGGGGGGGGGGGGGGGGGGDGGGGGGGGGGFGFGGGGGGGGGGGGGGGGGGGGGGGGGGGGGGGGGGGGGGGGGGGGA=B<DEFGGGGCFF=DGGGGGGGGGGGGGGGGGGGFGGGFGEEDGG7FCFGGGGGGGGGGGG5C8EC*=12BEG<CGGGGGGGGGFGGGEGFFECEGGECECGGGFGG5<*8:)9B3DGDGEGGCCFCFF?*8CFGGF=FBFFF=B=;F1:G@4:FF?FFF?F?AF9
@M04650:207:000000000-C238N:1:1101:18748:2583 1:N:0:19
ACTCCTACGGGAGGCAGCAGTGGGGAATATTGCACAATGGGCGCAAGCCTGATGCAGCCATGCCGCGTGTATGAAGAAGGCCTTCGGGTTGTAAAGTACTTTCAGCGGGGAGGAAGGGAGTAAAGTTAATACCTTTGCTCATTGACGTTACCCGCAGAAGAAGCACCGGCTAACTCCGTGCCAGCAGCCGCGGTAATACGGGGGGTGCGAGCGTTAATCGGAATTACTGGGCGTAAAGGGCGTGTAGGCGGTGTGCTGAGCACTTCGTTAAAACACAGGGCTCAACCTTGTGGG
+
GGGGGGFGGGGGGGGGGGGGGGGGGGGGGGGGGGGGGGGGGGGGGGGGGGGGGGGGGGGGGGGGGGGCFGGGGGGGGGGGGGGGGGGGGGGGGGGGGGFGGGGGGGGGGGGGGGGGGGGGGGGGGFGGGGGGGFGGGGGGGGGGFGGGGGGGGGGGGGGGGGGGGGGGGGGGGGGDGGGGGCFGFFDEEEGGG8EGGGGGGGGGE>EGGGGGEE5EGGGGGGGGFGCGGGGGF=DEGGFC>D>5*7CGFGGCD<C4@F?:67CCFGGB)<>BFF5),4FB3:FFFFF(5@FB:1
@M04650:207:000000000-C238N:1:1101:15651:2604 1:N:0:19
ACTCCTACGGGAGGCAGCAGTGGGGAATATTGCACAATGGGCGGAAGCCTGATGCAGCCATGCCGCGTGTGTGAAGAAGGCCTTTGGGTTGTAAAGCACTTTAGCCAGGGAGGAAGCTAAGGGAGGTGAATAGCCTTTTTTGGTGACGTGAACTGGAGAATAAGCACCGGCTAACTCCGTGCCAGCAGCCGCGGTAATACGTAGGTCCCAAGCGTTGTCCGGAGTTATTGGGCGTAAAGCGAGCGCAGGTGGTTTCTTAAGTCTGATGTAAAAGGCAGTGGCGCAACCATTGTG
+
GGGGGGGGGGGGGGGGGGGGFGGGGGGGGGGGGGGGGFGGGGGGGGGGGGGFGGGGGGGGGGGGGGGFFGGGGGGGGGGGFGGCFGGGFGGGGGGGGGGGFGGGGGFGGGGGEFFFFFEGGGGGFG:FFGGGCGGFGFGGGGGGC<FGBECEGFGF<CFGGFFGGGGGECGGGED>BD<FFCCCFGGGGF5CBCCECFGGGGFFDF9CGGFFGG8EECCFGG**;:?C?:AE>C9EDF1CB55>39D<39DF9DFFFFBFFFF7@7><BB@FF47:BF7;@:)07>B70?FA54
@M04650:207:000000000-C238N:1:1101:19765:2631 1:N:0:19
ACTCCTACGGGAGGCAGCAGTGGGGAATATTGCACAATGGGCGCAAGCCTGATGCAGCCATGCCGCGTGTATGAAGAAGGCCTTCGGGTTGTAAAGTACTTTCAGCGGGGAGGAAGGGAGTAAAGTTAATACCTTTGCTCATTGACGTTACCCGCAGAAGAAGCACCGGCTAACTCCGTGCCAGCAGCCGCGGTAATACGGAGGGTGCAAGCGTTAATCGGAATTACTGGGCGTAAAGGGCGTGTAGGCGGAAAGGTAAGTTAGTTGTTAAATCTCGAAGCTCAACTTCGAAA
+
GGGGGGGGGGGGGGGGGGGGGGGGGGGGGGGGGGGGGGGGGGGGGGGGGGGGGGGGGGGGGGGGGGGGGGGGGGGGGGGGGGGGGGGGGGGGGGGGGGGGGGGGGGGGGGGGGGGGGGGGGFFFGGGGGFGGGGGGGGCFGGGGGGGGGGGFGGGGGGGGGGGGGGGGGGGGGGFFGGFGGGGGGGGGGGGGGGGGGGGGGGGDGGGGGGGFE*;EGGGGGGGGGGGGGGGGE:CGGF?<>GDF5DFFFGDGDDGFFFFFF=DFFGGB>FFFBFF=0?DD54<?@5=<2@F:6
@M04650:207:000000000-C238N:1:1101:16318:2643 1:N:0:19
ACTCCTACGGGAGGCAGCAGTGGGGAATATTGCACAATGGGCGCAAGCCTGATGCAGCCATGCCGCGTGTATGAAGAAGGCCTTTGGGTTGTAAAGCACTTTAGCCAGGGAGGAAGCTAAGGGAGGTGAATAGCCTTTTTTGGTGACGTGAACTGGAGAATAAGCACCGGCTAACTCCGTGCCAGCAGCCGCGGTAATACGGGGGGTGCGAGCGTTAATCGGAATTACTGGGCGTAAAGGGCGTGTAGGCGGTGTGCTGAGCACTTCGTTAAAACACAGGGCTCAACCTTGTGG
+
GGGGGGGGGGGGGGGGGGGGGGGGGGGGGGGGGGGGGGGGGGGGGGGGGGGGGGGGGGGGGGGGGGGGGGGGGDCFGGGGGGGGGGGGGGGGGFFFGGGGGGGGGGGGGGGGGGGGGGGGGGGGGGEGFGGGGGGGGCDGGGGGGGGGGGGGGGGGCFFGGGGGGGGGGGGGGGGGGGGGGGGGGGGGGGGGGGEGGGGGCEGGGGGGGGGGGG8EEGFGGGGEGFGGGGGGFGCEGG?C@DE@GDFFFGGGGGGFF?FFGFGGFGGF:F@@F?@FBFF4B6FF49F??FFDBF
@M04650:207:000000000-C238N:1:1101:11759:2707 1:N:0:19
ACTCCTACGGGAGGCAGCAGTGGGGAATTTTCCGCAATGGGCGAAAGCCTGACGGAGCAATGCCGCGTGGAGGTAGAAGGCCCACGGGTCGTGAACTTCTTTTCCCGGAGAAGAAGCAATGACGGTATCTGGGGAATAAGCATCGGCTAACTCTGTGCCAGCAGCCGCGGTAATACGTAGGTCCCAAGCGTTGTCCGGATTTATTGGGCGTAAAGCGAGCGCAGGTGGTTTCTTAAGTCTGATGTAAAAGGCAGTGGCTCAACCATTGTGTGCATTGGAAACTGGGAGACTTGG
+
GGGGGGGGGGGEGGGGGGGGGGGGGGGGGGGGGGGGGGGGGGGGGGGGGGGGGGGGGGGGGGGGGGGGGGGGGGGGGGGGGGGGGGGGGGGGGFGGGGGGGGGGGGGGGGGGGGGGGGGGGGGGGGGGGGGGGGGGGGGGGGGGGGGGGGGGGGGGGGGGGGFGGGCGGGGGGGGGGGACEGGGGGG@FGGGGEGGGGGE5CGGGFGGGGGGGGGGGDCDGGCEEGGGGGGGFGDCFGF7**69FGGGFG:FF<*6@BFFGFGF5CF<777:4BBFBFGF??FFFF::4)9-8)
@M04650:207:000000000-C238N:1:1101:17110:2721 1:N:0:19
ACTCCTACGGGAGGCAGCAGTGGGGAATTTTCCGCAATGGGCGAAAGCCTGACGGAGCAATGCCGCGTGGAGGTAGAAGGCCCACGGGTCGTGAACTTCTTTTCCCGGAGAAGAAGCAATGACGGTATCTGGGGAATAAGCATCGGCTAACTCTGTGCCAGCAGCCGCGGTAATACAGAGGATGCAAGCGTTATCCGGAATGATTGGGCGTAAAGCGTCTGTAGGTGGCTTTTTAAGTCCGCCGTCAAATCCCAGGGCTCAACCCTGGACAGGCGGTGGAAACTACCAAGCTGG
+
GGGGGGGGGGGGGGGGGGGGGGGGGGGGGGGGGGGGGGGGGGGGGGGGGGGGGGGGGGGGGGGGGGGGGGGGDGFDFGGGGFGGGGGGFGGGGG7FGGGGGGGGCFGGGGGGGGGGGGGGGGGGGGGGGGGGGGGGGGGGGGGGGGGGGGGGGFGGGGGGFFFGGGGGGGGGCFGGGFFGGGGGDGCCGGGGGGGGGGGEGGGGGGFGGEGGDGFFGGGGGGGGGGGGGGGGFFGEFFFC3D:@DDGGF76>CFFFF:)<FFGG>*04:@FFF>:B;9<FF8FFFFF?:FFF?2
@M04650:207:000000000-C238N:1:1101:11466:2742 1:N:0:19
ACTCCTACGGGAGGCAGCAGTGGGGAATATTGCACAATGGGCGCAAGCCTGATGCAGCCATGCCGCGTGTATGAAGAAGGCCTTCGGGTTGTAAAGTACTTTCAGCGGGGAGGAAGGGAGTAAAGTTAATACCTTTGCTCATTGACGTTACCCGCAGAAGAAGCACCGGTTAACTCCGTGCCAGCAGCCGCGGTAATCCGGGGGGTGCAAGCGTTAATCGGAATTACTGGGCGTAAAGCGCACGCAGGCGGGTTGTTAAGTCAGATGTGAAATCCCCGGGCTCAACCTGGGAAC
+
EDDCCFCCGGGFGEFCFDDG@A@EF7,CFEEFGCEAFEGDEFGG7+@DDCDGFGF@ECF8EFFDFGGGGECF,CEFF@E,C<F,5,B79BFC9B,?FAB@?E?DFE7CFF+4@:3,BFDEF=,@FFGFGD@A==DFFGF=DFFFAF@CF<@EGF:**53@,>FC,FC<C*>:FF;CGG::88;BFCF788*=81:*++?CG*:CEGE587CFCE5C5*:CG*;7CFEFG48FFG37*:=DEGE3D95DFGG)17)75F**+1C>?:767*/99*/<:13>59GF4?F(4433::
@M04650:207:000000000-C238N:1:1101:17862:2785 1:N:0:19
ACTCCTACGGGAGGCAGCAGTGGGGAATATTGCACAATGGGCGCAAGCCTGATGCAGCCATGCCGCGTGTATGAAGAAGGCCTTCGGGTTGTAAAGTACTTTCAGCGGGGAGGAAGGGAGTAAAGTTAATACCTTTGCTCATTGACGTTACCCGCAGAAGAAGCACCGGCTAACTCCGTGCCAGCAGCCGCGGTAATACGGAGGGTGCAAGCGTTAATCGGAATTACTGGGCGTAAAGCGCACGCAGGCGGTTTGTTAAGTCAGATGTGAAATCCCCGGGCTCAACCTGGGAAC
+
GGGGGGGGGGGGGGGGGGGGGGGGGGGGGGGGGGGGGGGGGGGGGGGGGGGGGGGGGGGGGGGGGGGGGGGGGGGGGGGGGGGGGGGGGGGGGGGGGGGGGGGGGGGGGGGGGGGGGGGGGGGGGGFFGGGGGGGGGGGGGGGGGGGGFGGGGGGGGGGGGGGGGGGGGGGGGGGGGGGGGGGGGGGGGGGGGGGGFGGGGGGGGGG5FFFGGGGGGFGGGGGGGGFGGGGGFGGGGGFGFGFFGGGGFGGDDGG:@FFFFFGFFCCAFFFFFFFF?9GFF>GFFFFFFFFB:3
@M04650:207:000000000-C238N:1:1101:16230:2794 1:N:0:19
ACTCCTACGGGAGGCAGCAGTAGGGAATCTTCGGCAATGGGGGCAACCCTGACCGAGCAACGCCGCGTGAGTGAAGAAGGTTTTCGGATCGTAAAACTCTGTTGTTAGAGAAGAACGTTAAGTAGAGTGGAAAATTACTTAAGTGACGGTATCTAACCAGAAAGGGACGGCTAACTACGTGCCAGCAGCCGCGGTAATACGTAGGTCCCAAGCGTTGTCCGGATTTATTGGGCGTAAAGCGAGCGCAGTTGGTTTCTTAAGTCTGATGTAAAAGGCAGTGGCTCAACCATTGTG
+
GGGGGGGGGGGGGGGGGGGGGGGGGGGGGGGGGGGGGGGGFGGGGGGGGGFGFFFGGGGGCFGGGGGGGGGGGGGGGGGGGGGGGDGDGGGGDGGGGGGGGGGGFF?FGGGFFGFGGGGGDFFDFGGDFGGGFGGGGGGGFGGGGGFGGGGGGGGGGGGGGGGGGGGGCECGGGGEGGGGGDGGGGGGGCEDGGEEGFGGG:@GDGGDGGGGFCGGEGGGGCECEGGGGF6=F5CEGGB775>@D5DD5*:71><B6@=@960:@:7>F@B?==)><?FFF156665:?FFF.)
@M04650:207:000000000-C238N:1:1101:10023:2810 1:N:0:19
ACTCCTACGGGAGGCAGCAGTGGGGAATATTGCACAATGGGCGGAAGCCTGATGCAGCCATGCCGCGTGTGTGAAGAAGGCCTTTGGGTTGTAAAGCACTTTAGCCAGGGAGGAAGCTAAGGGAGGTGAATAGCCTTTTTTGGTGACGTGAACTGGAGAATAAGCACCGGCTAACTCCGTGCCAGCAGCCGCGGTAATACGGGGGGTGCGAGCGTTAATCGGAATTCCTGGGCGTAAAGGGCGGGTAGGCGGTGTGCTGAGTACTTCGTTAAAACACAGGGCTCAACCTGGTGG
+
GGGGGGGGGGGGGGGGGGGGGGGGGGGGGGGGGGGGGGGGGGGGGGGGGGGGGGGGGGFGGGGGGGGGDCFGGGGGGGGGFFFGGGGGGGGGGGGGGGFGGGFFFGGGGGGGGGGGFGFFGGG8FECCFFGGGFGGG9A=FFGGGGGGGDFDFEF736,<>E>D9CCFGDE@F72,DCC:*8B,B*8CFEEGCEGGE?9CGGGGDE*::C/5*/2*1DC*CCGCC?+<9:FFFG7*9*9C><:)/1/97*97/9/)*9@*:@GFFF::000.1**),45)0,*09*78387:?F
@M04650:207:000000000-C238N:1:1101:6935:2876 1:N:0:19
ACTCCTACGGGAGGCAGCAGTAGGGAATCTTCGGCAATGGACGAAAGTCTGACCGAGCAACGCCGCGTGAGTGAAGAAGGTTTTCGGATCGTAAAACTCTGTTGTTAGAGAAGAACAAGTAGGAGAGTAACTGCTCTTACCTTGACGGTATCTAACCAGAAAGCCACGGCTAACTAAGTGCCAGCAGCCGCGGTAATACGTAGGTGGCAAGCGTTTTCCGGGTTTATTGGGCGTAAAGCGAGCGCAGGCGGTTTCTTAAGTCTGATGTGAAAGCCCCCGGCTCAACCGGGGATG
+
GGFGGCFGGEEFE:FC7CGGC9@CEFGGGGGFG7FFGG@FEEDCEFGGGGGGGFG@FGGEF7@FDCB+@CFGGGC5?FFGEGGGF::FGGGGGG@<FED,9F?<E<FFGGGGGGGGC8EFGDCD<8+BDDFGG,AFFGFFFDCBCFCEECF9CGCC@GCFGF:CDCFEE7CECFFF,>FCCCEFGGGFB8C7*:BE+?FF<9/BEGGFGFFF=C**=C7DC):CCGF?96**51)*1:BD5D:0CDG3)1>7DDDFF==*377DF>>B=?6=/40<:1D57,*/9?FBF:313?
@M04650:207:000000000-C238N:1:1101:23343:2877 1:N:0:19
ACTCCTACGGGAGGCAGCAGTGGGGAATTTTTCACAATGGGCGAAAGCCTGATGGAGCAATGCCGCGTGAATGATGAAGGTCTTATAGATTGTAAAATTCTTTTATTTGGGAAGAAAAGTTGGATTAGGAAATGAATCTAACCTGACGGTACCATTTGAATAAGTATCGGCTAACTATGTGCCAGCAGCCGCGGTAATACATAGGATGCAAGCGTTATCCGGATTTACTGGGCGTAAAACGAGCGCGGGTGGGTTAGTAAGTCTGGTGTTAAATGCAGTAGCTTAACTATTGT
+
GGGGGGGGGGGGGGGGGGGGGGGGGGGGGGGGGGGGGGGGGGGGGGGGGGGGGGGGGGGGGGGGGGGGGGGGGGGGGGGGGGGGGGGGGGGGGGGGGGGGGGGGGGGGGGGFFGGEFGGGGGGGGGGCGGGFGGGGCGGGGGGGGGGGGGGGGGGGGGFFGGGGGGGGDEGFGFFGGGGGGGGGGGGGGGGGGGGGG@FGGFGGGGGGGGG?EGGGGGGGGGGGGF?FGFFGFGGGGGF4ADAEDGGGFGGDCCD:>?FFGFGGFFGF:@BFF?=?<AFFFFGFFF@9AFBAA
@M04650:207:000000000-C238N:1:1101:7581:2887 1:N:0:19
ACTCCTACGGGAGGCAGCAGTAGGGAATCTTCGGCAATGGGGGCAACCCTGACCGAGCAACGCCGCGTGAGTGAAGAAGGTTTTCGGATCGTAAAACTCTGTTGTTAGAGAAGAACGTTAAGTAGAGTGGAAAATTACTTAAGTGACGGTATCTAACCAGAAAGGGACGGCTAACTACGTGCCAGAAGCCGCGGTAATACGGAGGGTGCAAGCGTTAATCGGAATTACTGGGCGTAAAGCGCACGCAGGCGGGTTGTTAAGTCAGATGTGAAATCCACGGGCTCAACCTGGGA
+
GGGGFFGGGGGG:FG7CGFCFFEEEGGGGGGG8@:CGFF9CGC@FGGGGGGGGGGF@FCGGGGGG7+@F@FBFGGCFFFGBDF<EEEGGGEGFFGGGGGGGGFGGFGGGGGGGGGGGGGGGFDFGFFFFFGFGGGFGGGAFFGEGGGCEC7FGFGGGDGGGGGFGDG>:*<8FGGGGGGGGCGC@0,BCGGC8EGEGFGG8;8BEGGGGGGFC=>5*>FCC*;::<CFGF2/85DEGGF7:D:BC3CDEGG3197BDFFFGFFGFGGF?F?=4B66).*051)8=?F<7FF0(
@M04650:207:000000000-C238N:1:1101:21511:2891 1:N:0:19
ACTCCTACGGGAGGCAGCAGTGGGGAATTTTCCGCAATGGGCGAAAGCCTGACGGAGCAATGCCGCGTGGAGGTAGAAGGCCCACGGGTCGTGAACTTCTTTTCCCGGAGAAGAAGCAATGACGGTATCTGGGGAATAAGCATCGGCTAACTCTGTGCCAGCAGCCGCGGTAATACGGAGGGTGCAAGCGTTAATCGGAATTACTGGGCGTAAAGCGCACGCAGGCGGTTTGTTAAGTCAGATGTGAAATCCCCGGGCTCAACCTGGGAACTGCATCTGATACTGGCAAGCTTG
+
GGGGGGGFGGGGGGGGGGGGGFGGGGGGGGGFFGGGGGGGGGGEGGGGGGGGGGGDGGGGGGGGGGGGGGGGGGGGGGGGGGGGGGGGGGGGGGGGGGGGGGFAFGGE@CGFDGGFFGFFGG9>CGGGFCFFFG:FFEFGGGGGGGGG7CFGGGGFFGFFFGFGGGGGGGG>FCBFGD7FEEGGGGFGGGGG*=C9*=E>FFG9FFFFGGGG?CF7CD3DDCGGGGGG/98EF6FFGC@FFFFFGGGGFCDDFFGEDB>:C6C4)0>:7?F)1?B?>AGFFAGFFF::7>3794
@M04650:207:000000000-C238N:1:1101:17862:2914 1:N:0:19
ACTCCTACGGGAGGCAGCAGTGGGGAATATTGCACAATGGGCGCAAGCCTGATGCAGCCATGCCGCGTGTATGAAGAAGGCCTTCGGGTTGTAAAGTACTTTCAGCGGGGAGGAAGGGAGTAAAGTTAATACCTTTGCTCATTGACGTTACCCGCAGAAGAAGCACCGGCTAACTCCGTGCCAGCAGCCGCGGTAATACGGAGGGTGCAAGCGTTAATCGGAATTACTGGGCGTAAAGCGCACGCAGGCGGTTTGTTAAGTCAGATGTGAAATCCCCGGGCTCAACCTGCGAAC
+
GGGGGGGGGGGGGGGGGGGGGGGGGGGGGGGGGGGGGGGGGGGGGGGGGGGGGFGGGGGGGGGGGGGGGGGGGGGGGGGGGGGGGGGGGGGGGGGGGGGGGGGGGGGGDGGGGGGGDGGGGGGGGGGGGGGGGGGGGGGGGGDFFGGGGGGGGGGGGGFFGGGGGGGGGGGGGGGGGGGGGGGGGGGGGGGGG>EGGGE5BEGGGGGCFGGGGGEECGGGGGGGGFGGCGFFF5C*CFFGD3)8/>D3.9C193>>@FFFGFCC=FGFB=F4?F)9?>).71<FF?42(57>>-
@M04650:207:000000000-C238N:1:1101:21346:2956 1:N:0:19
ACTCCTACGGGAGGCAGCAGTGGGGAATATTGCACAATGGGCGCAAGCCTGATGCAGCCATGCCGCGTGTATGAAGAAGGCCTTCGGGTTGTAAAGTACTTTCAGCGAGGAGGAAGGCATTGAGGTTAATAACCTCAGTGATTGACGTTACTCGCAGAAGAAGCACCGGCTAACTCCGTGCCAGCAGCCGCGGTAATACGGAGGGTGCAAGCGTTAATCGGAATTACTGGGCGTAAAGCGCACGCAGGCGGTCTGTCAAGTCGGATGTGAAATCCCCGGGCTCAACCTGGGAAC
+
DGGGGGGFEEGGEGE;8CCFGGGFECFFGGGGFGGGGFGGGGEGFCFGGGG<FFFDF<FGFFCFCCGGGBFGF9FGFGGDFGGGGFGGGGGDCFGDFGGGGGGGGCG>CGG:FBF@FFFGGGFG8FFFFGGGD@E<<FCFDBDF:FFGGGGGGGGGG<B>EGGFF7DEDGGGFGGCGGFFGGGGGGG7,=CEGGEEGGFG8CCEGGC=BFGDEC8?FFC3*9CGCGGF+>F5>79*9FFD:D>B55CDFDGGCGFB**96<9CDDC<:FFFFFF4?<1<E)33?@@F73.82:3
@M04650:207:000000000-C238N:1:1101:12746:2972 1:N:0:19
ACTCCTACGGGAGGCAGCAGTAGGGAATCTTCGGCAATGGGGGCAACCCTGACCGAGCAACGCCGCGTGAGTGAAGAAGGTTTTCGGATCGTAAAACTCTGTTGTTAGAGAAGAACGTTAAGTAGAGTGGAAAATTACTTAAGTGACGGTATCTAACCAGAAAGGGACGGCTAACTACGTGCCAGCAGCCGCGGTAATACGTAGGTCCCAAGCGTTGTCCGGATTTATTGGGCGTAAAGCGAGCGCAGGTGGTTTCTTAAGTCTGATGTAAAAGGCAGTGGCTCAACCATTGTG
+
GGGGGGGGGGGGGGGGGGGGGGGGGGGGGGGGGGGGGGGGGGGGGGGGGGGGGGGGGGGGGGGGGGGGGGGGGGGGGGGGGFGGGGGGGEGGGGGGGGGGGGGGGGGGDGGGGGFGGEFGGGFFEEFFGG<AFGGGGGGGFFDFGDGGGGGGGGGGGGGCFGGGGGGGGGGDGFFGFFGGGGCFGGGFGGGGGGGGGGGGGGGGGGGGFG?FGGCGGDGGGGCC;EGFCCDGFGGDGGFGFGFFGGDD>CGGGGGFFF@F?FF*8:C29F=@FFBFBFFFFFF?FFF?:*@9..
@M04650:207:000000000-C238N:1:1101:10146:3004 1:N:0:19
ACTCCTACGGGAGGCAGCAGTAGGGAATCTTCGGCAATGGACGAAAGTCTGACCGAGCAACGCCGCGTGAGTGAAGAAGGTTTTCGGATCGTAAAACTCTGTTGTTAGAGAAGAACAAGTAGGAGAGTAACTGCTCTCACCTTGACGGTATCTAACCAGAAAGCCACGGCTAACTACGTGCCAGCAGCCGCGGTAATACGTAGGTGGCAAGCGTTGTCCGGATTTATTGGGCGTAAAGCGAGCGCAGGCGGTTTCTTAAGTCTGATGTAAAAGGCAGTGGCTCAACCATTGTGT
+
GGGGGGGGGGGGGGGGGGGGGGGGGGGGGGGGGGGGGGGGGGGGGGGGGGGGGGGGGGGGGGGGGGGGGGGGGGGGGGGGGGGGGGGGGGGGGGGGGGGGGGGGFGGGGGGGGGGGGDGCFGGAFFGGGGGFGGFGGGFGDGGGGGGGC=FGGG9FFGFFDGGGGGGGGGGGEGGGGGGGGGGGCGGGFEGEEEECEFGGFCG>;FFGGGGFE=EEEGCCEG*79C7AGGFG@CGGCG?DED3:DGGGFDDD3C>4*089+6*:=7C)*9@F?@F4:(*874CF=?@?<?FFF1
@M04650:207:000000000-C238N:1:1101:21989:3008 1:N:0:19
ACTCCTACGGGAGGCAGCAGTAGGGAATCTTCGGCAATGGGGGCAACCCTGACCGAGCAACGCCGCGTGAGTGAAGAAGGTTTTCGGATCGTAAAACTCTGTTGTTAGAGAAGAACGTTAAGTAGAGTGGAAAATTACTTAAGTGACGGTATCTAACCAGAAAGGGACGGCTAACTACGTGCCAGCAGCCGCGGTAATACGTAGGTCCCAAGCGTTGTCCGGATTTATTGGGCGTAAAGCGAGCGCAGGTGGTTTCTTAAGTCTGATGTAAAAGGCAGTGGCTCAACCATTGTG
+
GGGGGGGGGGGGGGGGGGGGGGGGGGGGGGGGGGGGGGGGGGGGGGGGGGGGGGGGGGGGGGGGGGGGGGGGGGGGGGGGFGGGGGGGGGGGGGGGGGGGGGGGGGGGGGGGGGGGGGGGGGGGGGGDGGGGGGGGGGGGGGGGGGGGGGGGGGGGGGGGGGGGGGGGGGGGGGGGGG@FGGGGGGGGGGGGGGGGGGGGGGGGGGGGGGGFGGCGGGGGGGGGGGGGGGFGFGGGGG?FFGFFGGGGFGGGGGGFFFFFFFG78CGFFFFFFFFFFFGFFFDFFF4?FFFFF<
@M04650:207:000000000-C238N:1:1101:6452:3028 1:N:0:19
ACTCCTACGGGAGGCAGCAGTGGGGAATTTTCCGCAATGGGCGAAAGCCTGACGGAGCAATGCCGCGTGGAGGTAGAAGGCCCACGGGTCGTGAACTTCTTTTCCCGGAGAAGAAGCAATGACGGTATCTGGGGAATAAGCATCGGCTAACTCTGTGCCAGCAGCCGCGGTAATACAGAGGATGCAAGCGTTATCCGGAATGATTGGGCGTAAAGCGTCTGTAGGTGGCTTTTTAAGTCCGCCGTCACATCCCAGGGCTCAACCCTGGCCAGGCGGTGGAAACTACCAAGCTGG
+
GGGGGGGGGGGGGGGGGGEGGGGGGGGGGGGGGGGGGGGGGGGG7FGGGGGGG:CFGG7FFFGGGGEGGGDFGGGFGGGGGFEEGGGGGGGGGGGGGGGGGGGGGGGGCFFGGEGFGGFFGFFCGGFGGGDFGD@FGGGGGFGFG>FCFGAFFGCFFDG,DFFGEFCGGGGCEDGGGGFGGGGGGGGG>EEGGG@FGGEGGG?FF?FFGGGCGGGGGGGGFGGCFGGGCF56?+*07:=FEG>DGDG*9:D4<425>D).<?CC@FG2)76@FFEBF>CF4<GFF?FFF4327?
@M04650:207:000000000-C238N:1:1101:20422:3075 1:N:0:19
ACTCCTACGGGAGGCAGCAGTAGGGAATCTTCGGCAATGGGGGCAACCCTGACCGAGCAACGCCGCGTGAGTGAAGAAGGTTTTCGGATCGTAAAACTCTGTTGTTAGAGAAGAACGTTAAGTAGAGTGGAAAATTACTTAAGTGACGGTATCTAACCAGAAAGGGACGGCTAACTACGTGCCAGCAGCCGCGGTAATACGTAGGTCCCAAGCGGTGTCCGGATTTATTGGGCGTAAAGCGAGCGCAGGTGGTTTGTTAAGTCTGATGTAAAAGGCAGTGGCTCAACCAGTGTG
+
<FGGGFGGGGFF@EFGEGGGFGGGGFFF@FFGGDGGGGGGGCEE:F@AFGFCGGEEGGGGGGGDGGGGG:FFGGFGFGCD,BEFFFECCFGGGGGGGF@EFF,EF<EGGGGFGGGGG>FCDDDFEFGFEFFDGC<B=9<<,DFFFFDGGEFFGFGGGFGGGGGG7FFFGGD*CF@FCDGFGGGGFCFDGCEGCEBE5EFFFFF@EC5=>FCCGG*;:97DCDE**3CGEFGGFC>EDGFGBC5>DDDGF*><*/7)877FGFFCF7>486@FFFF4(,*9??9FF=)41)026)
@M04650:207:000000000-C238N:1:1101:24941:3081 1:N:0:19
ACTCCTACGGGAGGCAGCAGTGGGGAATTTTCCGCAATGGGCGAAAGCCTGACGGAGCAATGCCGCGTGGAGGTAGAAGGCCCACGGGTCGTGAACTTCTTTTCCCGGAGAAGAAGCAATGACGGTATCTGGGGAATAAGCATCGGCTAACTCTGTGCCAGCAGCCGCGGTAATACAGAGGATGCAAGCGTTATCCGGAATGATTGGGCGTAAAGCGTCTGTAGGTGGCTTTTTAAGTCCGCCGTCAAATCCCAGGGCTCAACCCTGGACAGGCGGTGGAAACTACCAAGCTGG
+
GGGGGGGGGGGGGGGGGGGGGGGGGGGGGGGGGGGGGGGGGGGGGGGGGGGGGGGGGGGGGGGGGGGGGGGGGGGFGGGGGFFCFFGG:FGFEGGGGGGGGGGGGGGGGGGGFGGGGGGGGGGGGEFFDFGFGGGGGGGGGGGFEGCGGGGGGGCFF;FGGGGGGGGGGGEEGGGGFCFGGGG?BFGFCC8CEGGGGGGGFGGCFFFGGGEEEFF?E5CG@FFCGFFGFG*<*<DCFC47>CEE)>DDFGGGGFGFBFFFGF4D5FD<>FFFFF:;(9GFFFFFF6???>5)).
@M04650:207:000000000-C238N:1:1101:13917:3086 1:N:0:19
ACTCCTACGGGAGGCAGCAGTGGGGAATCTTGCGCAATGGGCGAAAGCCTGACGGAGCAATGCCGCGTGGAGGTAGAAGGCCCACGGGTCGTGAACTTCTTTTCCCGGAGAAGAAACAATGACGGTATCTGGGGAATAAGCATCGGCTAACTCTGTGCCAGCAGCCGCGGTAATACAGAGGATGCAAGCGTTATCCGGAATGATTGGGCGTAAAGCGTCCGTAGGTGGCTGTTTAAGTCCGCCGTCAAATCCCAGGGCTCAACCCTGGACAGGCGGTGGAAACTACCACGCTGG
+
GGGGGGGGGGGGGGGGGGGGGGGGGDGGFGGGFCFGGGGGGGGGGGGGGGGGFC:FFG7FGGGGGGGGGCEGGGFGGGGF<FFEGGGG>>FF7FGG9FGGGGGGGG:F3FGGDFG,FCG,CFGGCFGCDBD9<7BEEGEGGA>@FCG*>FFG9BFGGGGGF@CFGGGGEE=@F,@C,,2<E:+>:9?CCCEGGCBEEG588B7+BFGG>EGGGFGGEG<):CCCGCFCCD5:*9CCCFF*7970957DFFG67FG>>>><F?GCEFGBFFFFFFF3>BDF=<5@4)02)0<6:>
@M04650:207:000000000-C238N:1:1101:22491:3129 1:N:0:19
ACTCCTACGGGAGGCAGCAGTGGGGAATATTGCACAATGGGCGCAAGCCTGATGCAGCAATGCCGCGTGTATGAAGAAGGCCTTCGGGTTGTAAAGTACTTTCAGCGGGGAGGAAGGGAGTAAAGTTAATACCTTTGCTCACTGACGTTACCCGCAGCAGAAGCACCCGCTAACCCCGTGCCAGCAGCCGCGGTAATAAGGAGGGTGCAAGCGTTAATCGGAATTACTGGGCGTAAAGCGCAGGCAGGCGGTTTTTTAAGTCGGATGTGAAATCCCCGGGCTCAACCCTGGAAC
+
FGGGGGGGGGGGGGGGGGGGGC8@EGGG<FG<@<FEGGGGFGDGGGGCFGGGAEDFGG,E<CEGEGGGGC8F<EFGGGGGG8FFFGGEF7FFGGGC,BFGFG,9A5+CEFD:CEG<++>>>BCBFD<==,<,B<CFFAFG,,E,,<3+@CG9C:*>C*3DF,26,@,*>>C7C,:,*:**6=,?C63:CED8811BC+++?+/CCEG5:CC**2C8*2:7C3CFC7+<<985):)5501))9)))**9))9)97*))09@<**)0*/4@*9**/0/4().)(**0)7((08(4.
@M04650:207:000000000-C238N:1:1101:19780:3130 1:N:0:19
ACTCCTACGGGAGGCTGCAGTCGAGAATCTTTCGCAATGGGCGAAAGCCTGACGAAGCGACGCCGCGTGTGTGATGAAGGCTCTAGGGTTGTAAAGCACTTTCGCTTGGGAACAAGAAAGAATGGCTAATATCCATTTGATTTGAGCGTACTAGGTAAAGAAGCACCGGCTAACTCCGTGCCAGCAGCTGCGGTAATACGGAGGGTGCTAGCGTTAATCGGATTTATTGGGCGTAAAGGGCGTGTAGGCGGAAAGGTAAGTTAGTTGTTAAATCTCGAAGCTCAACTTCGAAA
+
GGGGGGGGGGGGGGGGGGGGGGGGGGGGGGGGGGGGGGGGGGGGGGGGGGGGGGGGGGGGGGGGGGGGGGGGGGGGGGGFGGGGGGGGGGGGGGGGGGGGFGGGGGFGGGGGGGGGFFGGGFGGFGGGGGGGFFGGGGGGGGGGGFGGGEGGGGGGGGGGGGGGGGGGGGGGGGGGGGGGGGGGFFGGGFGGGGGGGGGGGGGGGGGGGGGGGGGGGGGG=DC5FGGGEFCGF5DEFGFG3D>EDGGGFGGG35<@?FFFCFGGFFGFFFF@FB**4:FE@BGFFF=A2>FFB
@M04650:207:000000000-C238N:1:1101:20669:3132 1:N:0:19
ACTCCTACGGGAGGCAGCAGTGGGGAATTTTCCGCAATGGGCGAAAGCCTGACGGAGCAATGCCGCGTGGAGGTAGAAGGCCCACGGGTCGTGAACTTCTTTTCCCGGAGAAGAAGCAATGACGGTATCTGGGGAATAAGCATCGGCTAACTCTGTGCCAGCAGCCGCGGTAATACAGAGGATGCAAGCGTTATCCGGAATGATTGGGCGTAAAGCGTCTGTAGGTGGCTTTTTAAGTCCGCCGTCAAATCCCAGGGCTCAACCCTGGACAGGCGGGGGAACCTACCAAGCTGG
+
GGGGGGGGGGGGGGGGGGGGGGGGGGGGGGGGGGGGGGGGGGGGGGGGGGGGGGGGGGGGGGGGGGGGGGGGGGGGGGGGGGGGGGGGGGGGGGGGGGGGGGGFGGGGGGGGGGGGGGGGGGGGGGGGGGGGGGGGGGGGGGGGGGGGGGGGGGGGGGGGGGFGGGGGGGGGGGFCGGBFGGGGCF99*;EEGEEFGGEGEFGGGGGGGGG5ECCFGGGGGGGGGGGGGG=F=FGGGGFGFCDEDDGGFFC6<6CF:3)7CFGFDF<65@6>FFFF6>DDF(><FFF0:85?>B
@M04650:207:000000000-C238N:1:1101:15924:3180 1:N:0:19
ACTCCTACGGGAGGCAGCAGTCGAGAATCTTTCGCAATGGGCGAAAGCCTGACGAAGCGACGCCGCGTGTGTGATGAAGGCTCGAGGGTTGTAAAGCACTTTCGCTTGGGAACAAGAAAGAATGGCTAATATCCATTTGATTTGAGCGTACTAGGTAAAGAAGCACCGGCTAACTCCGTGCCAGCAGCTGCGGTAATACGGAGGGTGCTAGCGTTAATCGGATTTATTGGGCGTAAAGGGCGGGTAGGCGGAAAGGTAAGTTAGTTGTGAAATCTCGAAGCTCAACTTAGAAA
+
C@CF@<CA:F:FGD7@:@;EF@B;+6@,CCE<<FFFG@F<C<@:@@C@,CCF8@FGC@@6+666C:FGGCDE<FDFCFGGD<A+6BF>=,FBDGGGFFF,,FFFG+=FFFGGF<=B<DBF>DECA,>DECEGF<<BFGGFF<,,;>><>@F*3737@FDGGGGFEGF@<EGCBBFFFE<C8CE8F@BC+B<BEGC8;E?FE=58E>CEDFF6=E*//::<EC*:9:9+A6C57>)/>D6DBD3;D)*917D<5CFFF?F996:FF7*6)1@*9/*14407))9*9)*.)*9-4
@M04650:207:000000000-C238N:1:1101:12515:3202 1:N:0:19
ACTCCTACGGGAGGCAGCAGTAGGGAATCTTCGGCAATGGGGGCAACCCTGACCGAGCAACGCCGCGTGAGTGAAGAAGGTTTTCGGATCGTAAAACTCTGTTGTTAGAGAAGAACGTTAAGTAGAGTGGAAAATTACTTAAGTGACGGTATCTAACCAGAAAGGGACGGCTAACTACGTGCCAGCAGCCGCGGTAATACGTAGGTCCCAAGCGTTGTCCGGATTTATGGGGCGTAAAGCGAGCGCAGGTGGTTTCTTAAGTCTGATGTAAAAGGCAGTGGCTACACCAGTGTG
+
GGGGGGGGGGGGGGGGGGGGGGGGGGGGGGGGGGGGGGGGGGGGGGGGGGGGGGGGGGGGGGGGGGGGGGGGGGGGGGGGG9FGGGGGGGGGGGGGGGGFGGGDEGFFFGGGGGGCCDDDDFCFGGG99=FGCGGFGGGFGFGGEEFECFFFFGGGF<FGGGGGGGGGGGGDDFGFGGGGGGGGGFFEF8C7CE8EGFF?FFC:EGFF>9FD*:ECCGG:EGDC*<9E+*;EEDCG<F?>)*8@D5<DDCFFDCCBFFFFCF7*00:4@/==79@>??7?@?**)15::)13>)
@M04650:207:000000000-C238N:1:1101:11622:3210 1:N:0:19
ACTCCTACGGGAGGCAGCAGTAGGGAATCTTCGGCCATGGGGGCAACCCTGACCGAGCAACCCCGCGTTAGTGAAGAAGGTTTTCGGATCTTCAAACTCTGTTGTTAGAAAAGAACGTTAAGTAGCGTGGAAAATTACTTAATTGACGGTATCTAACCAGAAAGGGACGACTAACTACGTGCCAGCAGCCGCGGTAATACGTGTGTCCCAAGCGTTGTCCGTTATTATGGGTCGTAAAGCGAGCGCAGGTGTTTTCTTAAGTCTGATGTAACAGGCAGTTGCACAACCAATGTT
+
GGDFGGGGBF:@CFGGEFGFGC,<CFDG,6E<,@F-8,,@,:66@CF<FEA,EFF+7+:,,,8B+6+8+?,5C5E,:E8FF9?DF:=++=,B,CFGGGCCADFGEDCA,,,BFFEE:D=FFA5,C:+83++5:,88,>,@=B,7,,C:+833EEAECFFC@>7,,6,@>*1BC:DD@D>>8:8CGG68C,?7**BE82C?:F*5B82<+0**8CEC***0/*+*/<+<+280759557**)/0.9D3D3<D**09?F**1+/:CF**)******))112*/-*1=>33-)),))
@M04650:207:000000000-C238N:1:1101:23850:3231 1:N:0:19
ACTCCTACGGGAGGCAGCAGTGGGGAATATTGCACAATGGGCGCAAGCCTGATGCAGCCATGCCGCGTGTATGAAGAAGGCCTTCGGGTTGTAAAGTACTTTCAGCGGGGAGGAAGGGAGTAAAGTTAATACCTTTGCTCATTGACGTTACCCGCAGAAGAAGCATCGGCTAACTCTGTGCCAGCAGCCGCGGTAATACAGAGGATGCAAGCGTTATCCGGAATGATTGGGCGTAAAGCGTCTGTAGGTGGCTTTTTAAGTCCGCCGTCAAATCCCAGGGCTCAACCCTGGAC
+
GGGGGGGGGGGGGGGGGGGGGGGGGGGGGGGGGGGGGGGGGGGGGGGGGGGGGGGGGGCFCGGGGGGGG@FGGGGGGGGGFGGGGGGGGGGGGGGGGGGGFGGGGFDGGGGEGGGDB@FEFFGFGFGGFG<F89DFFGGGGGGGCGGGGG<FFGGGGGGGFGG7,FFGGGGGFFFFFGGGGGGGGGGGGEDEGGEEC?FF;C8BBFGGFGGG5EGGGGGDCCCFGGGFGGGGFGGGGGFGFGEF:C>>?CGGGCGF?FFFG?FDFDD9DE>@?44<2:<B>?C?F:FBBFF0(
@M04650:207:000000000-C238N:1:1101:22312:3237 1:N:0:19
ACTCCTACGGGAGGCAGCAGTGGGGAATTTTCCGCAATGGGCGAAAGCCTGACGGAGCAATGCCGCGTGGAGGTAGAAGGCCCACGGGTCGTGAACTTCTTTTCCCGGAGAAGAAGCAATGACGGTATCTGGGGAATAAGCATCGGCTAACTCTGTGCCAGCAGCCGCGGTAATACAGAGGATGCAAGCGTTATCCGGAATGATTGGGCGTAAAGCGTCTGTAGGTGGCTTTTTAAGTCCGCCGTCAAATCCCAGGTCTCAACCCTGGACAGGCGGTGGAAACTACCAAGCTGG
+
GGGGGGGGGGGGGGGGGGGGGGGGGGGGGGGGGGGGGGGGGGGGGGGGGGGGGGGGGGGGGGGGGGGGGGGGGGGGGGGGGGGGGGGGGGGGGGGGGGGGGGGGGGGGGGGCGGGFGGGGGGGGGGGGFGGGGGGGGGFGGGGFGGGGGGGGGGGGGGGGGGGFGGGGGGGGGBFGGGGGGGGGGFCCGGEGG>FGGGEGGG+<EFCGGECG5EGFG<CGGGGGGGGGGFGCFFGFGFB:>DFFGGGGFG7CFG<>)99BGFGDEFC:@FFFFFFFFF:F?AG49@).4>FDF?
@M04650:207:000000000-C238N:1:1101:9281:3252 1:N:0:19
ACTCCTACGGGAGGCAGCAGTGGGGAATTTTCCGCAATGGGCGAAAGCCTGACGGAGCAATGCCGCGTGGAGGTAGAAGGCCCACGGGTCGTGAACTTCTTTTCCCGGAGAAGAAGCAATGACGGTATCTGGGGAATAAGCATCGGCTAACTCTGTGCCAGCAGCCGCGGTAATACAGAGGATGCAAGCGTTAATCGGAATTACTGGGCGTAAAGCGCACGCAGGCGGTTTGTTAAGTCAGATGTGAAATCCCCGGGCTCAACCGGGGAACTGCATCTGATACTGGCAAGCTTG
+
FFFG8<FGGGGGGGGGGGGGGGGGGGGGEFGFFGGGGEGGDFGGGGGGFGGGGGGGGEGFGGGGGGGGGCEGGGDGFGGFGEFFGGGGGGGGBFGGGGGGGFGFEF@C+>@E8DFF8BD,=FGFG+D+><FFGDGG@GGGGGEGEGGGGGGGACGGGGGGGGFGGGDGGEFDDFGGGGGGG>+CGFFGGGEGEFCFFEGEGGG@FFGGFGGE8FFFGGDDEGC=5EED:)*A>CDFF**:@F48CCGGFCFCCDDEB:@F9@F*))9,7BFFFF?F9>==9)*8@4533FFF41
@M04650:207:000000000-C238N:1:1101:17840:3289 1:N:0:19
ACTCCTACGGGAGGCAGCAGTAGGGAATCTTCGGCAATGGGGGCAACCCTGACCGAGCAACGCCGCGTGAGTGAAGAAGGTTTTCGGATCGTAAAACTCTGTTGTTAGAGAAGAACGTTAAGTAGAGTGGAAAATTACTTACGTGACGGTATCTAACCAGAAAGGGACGGCTAACTACGTGCCAGCAGCCGCGGTAATACTTAGGTCCCAAGCGTTGTCCGGATTCATTGGGCGTAAAGCGAGCCCAGGTGGTTTCTTAAGTCTGTGGTAAAAGGCAGTGGCTCAACCATTGTG
+
EC<CFGGE@@@;FC7F@,@FE,C<,CF@;66C@,@+@EG@F7::@CDEF,96FEB7++7<,8+@F:>@:FEFAFGAGGG<459=EC77B>FFG8=E=FE<FECFGFCGEAFFFGF833B<F???D???CDE<<FA=E=FED,:F:@FF<F<+@@A,7,33<@FGGDGFFE*>FGG<;8FGFG@;24888CC78:1*=CGC++52+2+2;+:*:528:*:>CC8EG69<<:CEFC95997:.*.))**/)2***1289=6*+90*1**,./*91*)0(4C??:*)9/),36466)
@M04650:207:000000000-C238N:1:1101:18808:3296 1:N:0:19
ACTCCTACGGGAGGCAGCAGTGGGGAATATTGCACAATGGGCGCAAGCCTGATGCAGCCATGCCGCGTGTGTGAAGAAGGCCTTTGGGTTGTAAAGCACTTTAGCCAGGGAGGAAGCTAAGGGAGGTGAATAGCCTTTTTTGGTGACGTGAACTGGAGAATAAGCACCGGCTAACTCCGTGCCAGCAGCCGCGGTAATACGGGGGGTGCGAGCGTTAATCGGAATTACTGGGCGTGAAGGTCGTGTAGGCGGTGTTCTGAGCACTTCGTTAAAACACAGGGCTCAACCTTGTGG
+
GGGGGGGGGGGGGGGGGGGCGGGGGEGGGGGGGFGGFFGGGGGDEGEGGGGGGGGGGGGGGGGGGGGCGGGGGGGCGGGGGDGGGFGGGDGGGGG9FGGGGGGGGGGGGGFEGEGGG?FGFGGGFFBF<,DDFFGGAFGGGD>FFFG7=F=FGFFFGGGGCFGFGGFFGGGGDC7BFGGGGGCF@C6<@B::>EEGGGGGGGECEEGGCE5ECE8EEGCF*9C5:<<CFF675ED*/9*9/:@DD79CFGG))1>)/***<6CCFC48;)75=**018*0)4*09@@?F=FB:?
@M04650:207:000000000-C238N:1:1101:20929:3367 1:N:0:19
ACTCCTACGGGAGGCAGCAGTGGGGAATATTGCACAATGGGCGCAAGCCTGATGCAGCCATGCCGCGTGTATGAAGAAGGCCTTCGGGTTGTAAAGTACTTTCAGCGAGGAGGAAGGCATTGAGGTTAATAACCTCAGTGCTTGACGTTACTCGCAGAAGAAGCACCGGCTAACTCCGTGCCAGCAGCCGCGGTAATACGGAGGGTGCAAGCGTTAATCGGAATTACTGGGCGTAAAGCGCACGCAGGCGGTCTGTCAAGTCGGATGTGAAATCCCCGGGCTCAACCTGGGAAC
+
GGGGGGFGGGGGGGDFDGGFGGGGGGGGGGGGGCGGGGGGGGGGEECGFGGCGGGGFGGGGGGFCEGGEFGGGGGGGGDGGGCDFGGGGGDGGGGGGCFGGFBF?FECGGGCFGGGGGFFFFGGGGGAFGGG?,5AFD,E,5EFFFG:6@F,>FC7@F:FFFFCGGFCGGG7FFGGGGFFGGGFGGGGGGGDCEGC9BF>C*:CG>E5FGCFGGGGG>FG53AE6?GGGG=5>CD55DFG>7)7D<C).)/19CG8FFFF<7<D)*93FF6@=*0?B>C5>;D*94>8:FF<B-
@M04650:207:000000000-C238N:1:1101:8313:3378 1:N:0:19
ACTCCTACGGGAGGCAGCAGTGGGGAATATTGCACAATGGGCGCAAGCCTGATGCAGCCATGCCGCGTGTATGAAGAAGGCCTTCGGGTTGTAAAGTACTTTCAGCGAGGAGGAAGGCATTGAGGTTAATAACCTCAGTGATTGACGTTACTCGCAGAAGAAGCACCGGCTAACTCCGTGCCAGCAGCCGCGGTAATACGGAGGGTGCAAGCGTTAATCGGAATTACTGGGCGTAAAGCGCACGCAGGCGGTCTGTCAAGTCGGATGTGAAATCCCCGGGCTCAACCTGGGAAC
+
GGGFFFEGGGGGGGCFG7FF@FGGGGEGGFGGGGFGGGFGGFD7FGG7CFEFGGFGFFFFFFGGG7CF@CFFFFGGGFEG8FFGG7F+C::FEGFFGFGGAFCCGFEC+CEGGEEEEFF8?<EFGGFFFGGGCGCFGGGGGGGCGDF+DDFFGGGGG+>FGGFFF>E:@EFEGCGG8C:>EGGGGGGG@EGCEEEC?BE8ECGGDCGD?FFGE:EGCDCCECGGFGCFF<CEBGGCGG?G:<BB9<)953>97*77?BFFCFGDDCDF=FFFFB7@:>)7747*9;>??>50:-
@M04650:207:000000000-C238N:1:1101:16923:3401 1:N:0:19
ACTCCTACGGGAGGCAGCAGTGGGGAATATTGCACAATGGGCGCAAGCCTGATGCAGCCATGCCGCGTGTATGAAGAAGGCCTTCGGGTTGTAAAGTACTTTCAGCGGGGAGGAAGGGAGTAAAGTTAATACCTTTGCTCATTGACGTTACCCGCAGAAGAAGCACCGGCTAACTCCGTGCCAGCAGCCGCGGTAATACGGAGGGTGCAAGCGTTAATCGGAATTACTGGGCGTAAAGCGCACGCAGGCGGTTTGTTAAGTCAGATGTGAAATCCCCGGGCTCAACCTGGGAAC
+
GGGGGGGGGGGGGGGGGGGGGGGGGGGGGGGGGGGGGGGGGGGGGGGGGGGGGGGGGGGGGGGGGGGGGGGGGGGGGGGGGGGGGGGGGGGGGGGGGGGGGGGGGGGGGGEGGGGGGGGGGGGGGGGGGGGGGGGGGGGGGGGGGGGCFGGGGGGGGGGGGGGGGGFGGGGGFFCFGGGGGGGGGGGGGGGGGEGGGGGGGGGGGGGGGGGFGGGGCFGGGCEGGGGGGGGGFGGGGGFD)75>GDGGEGDC5*78?FFFGFC>BFCBFFFFFF@FB>C>EFGFFFF:<FFB7-
@M04650:207:000000000-C238N:1:1101:11525:3423 1:N:0:19
ACTCCTACGGGAGGCAGCAGTGGGGAATATTGCACAATGGGCGCAAGCCTGATGCAGCCATGCCGCGTGTATGAAGAAGGCCTTCGGGTTGTAAAGTACTTTCAGCGGGGAGGAAGGGAGTAAAGTTAATACCTTTGCTCATTGACGTTACCCGCAGAAGAAGCACCGGCTAACTCCGTGCCAGCAGCCGCGGTAATACGGAGGGTGCAAGCGTTAATCGGAATTACTGGGCGTAAAGCGCACGCAGGCGGTTTGTTAAGTCAGATGTGAAATCCCCGGGCTCAACCTGGGAAC
+
GGGGGGGGGGGGGGGGGGGGGGGGGGGGGGGGGGGGGGGGGGGGGGGGGGGGGGGGGGGGGGGGGGGGGGGGGGFGGGGGGGGGGGGGGGGGGGGGGGGGGGGGGGGGGGGGGGCGGGGGGGGGGGGGGGGGGGGGFDEFGGGGGGDBFGGGGED>EGGGGGGGGGGGGGGGGGGGGGGGGGGGFGGG8EGGGEGGFFGGGEGGG885CCFFGGG5EGGGDDEGDFGGGGDCFEGG<FFDEGFFGGGGFGGCD<<>?6FFCFCF?*:AF?FFBFFFFFD)03D*9FF::F>??1
@M04650:207:000000000-C238N:1:1101:12775:3446 1:N:0:19
ACTCCTACGGGAGGCAGCAGTAGGGAATCTTCGGCAATGGGGGCAACCCTGACCGAGCAACGCCGCGTGAGTGAAGAAGGTTTTCGGATCGTAAAACTCTGTTGTTAGAGAAGAACGTTAAGTAGAGTGGAAAATTACTTAAGTGACGGTATCTAACCAGAAAGGGACGGCTAACTACGTGCCAGCAGCCGCGGTAATACGTAGGTCCCAAGCGTTGTCCGGATTTATTGGGCGTAAAGCGAGCGCAGGTGGTTTCTTAAGTCTGATGTAAAAGGCAGTGGCTCAACCATTGTG
+
GGGGGGGGGGGGGGGGGGGGGGGGGGGGGGGGGGGGGGGGGGGGGGGGGGGGGGGGGGGGGGGGGGGGGGGGGGGGGGGGGGGGGGGGGGGGGGGGGGGGGGGGGGGGGGGGGGGGGGGGGGGGGFGGGGGGGGGGGFGGGDFGGFGGGGGGGGGGFGFGGFFGGGGGGGDGGGGGGGGGGGGGGGFGFFGGGGGGGGGGGGGGGGCCFFGGGGGGGGGGGGGGE67FGGGGFGGGGCFDBDEBGDCDDGGDCFGF4?FFCFGC@7:>FFFFFFFFFBFFFB57@FF02*=::6
@M04650:207:000000000-C238N:1:1101:7344:3465 1:N:0:19
ACTCCTACGGGAGGCAGCAGTGGGGAATATTGCACAATGGGCGCAAGCCTGATGCAGCCATGCCGCGTGTATGAAGAAGGCCTTCGGGTTGTAAAGTACTTTCAGCGGGGAGGAAGGGAGTAAAGTTAATACCTTTGCTCATTGACGTTACCCGCAGAAGAAGCACCGGCTAACTCCGTGCCAGCAGCCGCGGTAATACGGAGGGTGCAAGCGTTAATCGGAATTACTGGGCGTAAAGCGCACGCAGGCGGTTTGTTAAGTCAGATGTGAAATCCCCGGGCTCAACCTGGGAAC
+
GGGGGGGGGGGGGGGGGGGGGGGGG7FFGGGGGGGGGGGFFGGGGGGGGGGGGGGGGGGGGGGGGGGGGGGGGGGFGGGGGGFGEGGGFEGGGGGGGGGGGGFGGGGGGGGGGGGGGGGGGGEFGGGGFFCADFDGGG9ACGGCGGGGGGGGFGGGGGGGFFGGGCFGGGGGGGGGFCGFGGGGGGGGGGGGGEGGGDEFCGEGGGGGGGGGG5CEFFGFGGGFGGGGGGGF@GD5FGFG3)7>DGDDE<D7DDGFFFFFFFFFF:C6=FF6@4)<?F<@D95??FFFFFF<:3
@M04650:207:000000000-C238N:1:1101:22513:3479 1:N:0:19
ACTCCTACGGGAGGCAGCAGTAGGGAATCTTCGGCAATGGGGGCAACCCTGACCGAGCAACGCCGCGTGAGTGAAGAAGGTTTTCGGATCGTAAAACTCTGTTGTTAGAGAAGAACGTTAAGTAGAGTGGAAAATTACTTAAGTGACGGTATCTAACCAGAAAGGGACGGCTAACTACGTGCCAGCAGCCGCGGTAATACGTAGGTCCCAAGCGTTGTCCGGATTTATTGGGCGTAAAGCGAGCGCAGGTGGTTTCTTAAGTCTGATGTAAAAGGCAGTGGCTCAACCATTGTT
+
GGGGGGGGGGGGGGGGGGGGGGGGGGGGGGGGGGGGGGFGGGGGGGGGGGGFGGGGGGGGGGGGGGGGGGGGGGGGGGGGGGGGGGGGGGGGGGGGGGGGGGGGGGDFAFEF?FGGGGGFGGGGG9FFGGGGGGGGGGGGGGGGGGGGGGGGGGGGGGGGG7FCFGGGGGEDEFGGG?FGFGCCEFFGFGEGGGEGGGG9FFGBEBFGGGGGGEEE5CDCEDE*A9+CCG6=F5):77@GDGFFGGGGFCCCDCC@FF==F=F=8:CAFF?FF4>:?BC4F:<6?7@FFF?)6)
@M04650:207:000000000-C238N:1:1101:23859:3528 1:N:0:19
ACTCCTACGGGAGGCAGCAGTAGGGAATCTTCGGCAATGGGGGCAACCCTGACCGAGCAACGCCGCGTGAGTGAAGAAGGTTTTCGGATCGTAAAACTCTGTTGTTAGAGAAGAACGTTAAGTAGAGTGGAAAATTACTTAAGTGACGGTATCTAACCAGAAAGGGACGGCTAACTACGTGCCAGCAGCCGCGGTAATCCGTAGGTCCCCAGCGCTGTCCGGATTTATTGGGCGTAAAGCGAGCGCAGGTGGTTTCTTAAGTCTGATGTAAAAGGCAGTGGCTCAACCATTGTG
+
EE<FFGGEG@E7FC;@FGGCCC@<,C@FEGFC@CGCE<<F<FCFGGGGGFEC<ECGGDGGGCGECG:F:BFBE,CFEEGGG9?FF@C@:CEG@EG9DF<FFF9?FFEFF?<F=FGGG=BECF@<F<DFF?93,<FGFGG<==F=;FGGGGE<FFFCGDGCEFFEGG7EFGDC*BBEFFEFGG@FFF8EEG5@BC*:C9+?58ED8>BF>*02;E***9>**)2C5AFD7D6=:C<5>3*CDDFB)9)9:7<F***9B4*9+10?6**.9*/*9=<>16C@FF9?*9<0(706:4
@M04650:207:000000000-C238N:1:1101:5864:3535 1:N:0:19
ACTCCTACGGGAGGCAGCAGTGGGGAATATTGCACAATGGGCGCAAGCCTGATGCAGCCATGCCGCGTGTATGAAGAAGGCCTTCGGGTTGTAAAGTACTTTCAGCGGGGAGGAAGGGAGTAAAGTTAATACCTTTGCTCATTGACGTTACCCGCAGAAGAAGCACCGGCTAACTCCGTGCCAGCAGCCGCGGTAATACGGAGGGGGAAAGCGTTAATCGGAATTACTGGGCGTAAAGCGCACGCAGGCGGTTTGTTAAGTCAGATGTGAAATCCCCGGGCTCAACCTGGGAA
+
FGGCFGCGF:FFDEBFF,C@CFFGGGDCGAFE<E6CFFFF@<:B:FGG7EFG9FFGCE@FAF<C@FG7CFGCFGGGFF8F8FGF,9F:=FEFDEFFFF,C,,<EFEFEGG@@FCFGGGGGGGGFFFECF,@EF9FFA=C<BCCCGGEGGG:@ACC@:FDF7D7D@,2>FG@GGFE@4BFF**,?7FB8*3*BECGGFGG8**?C5*/*2AC6CE58FGGGEDEG+0+++2;=BC):1>=D>3:5)19DEGGDG<C>?FFFFF:FFC7<FF4*9*0)46DDF,/94552:F:?>
@M04650:207:000000000-C238N:1:1101:17464:3587 1:N:0:19
ACTCCTACGGGAGGCAGCAGTAGGGAATCTTCGGCAATGGGGGCAACCCTGACCGAGCAACGCCGCGTGAGTGAAGAAGGTTTTCGGATCGTAAAACTCTGTTGTTAGAGAAGAACGTTAAGTAGAGTGGAAAATTACTTAAGTGACGGTATCTAACCAGAAAGGGACGGCTAACTACGTGCCAGCAGCCGCGGTAATACGTAGGTCCCAAGCGTTGTCCGGATTTATTGGGCGTAAAGCGAGCGCAGGTGGTTTCTTAAGTCTGATGTAAAAGGCAGTGGCTCAACCATTGTG
+
GGGGGGGGGGGGGGGGGGGGGGGGGGGGGGGGGGGGGGGGGGGGGGGGGGGGGGGGGGGGGGGGGGGGGGGGGGGGGGGGGGGGGGGGGGGGGGGGGGCGGGGGGGGGGGGGGGGGGGGFGGGFGDGGGGGGGGGGGGGGGGGGGGGGGGGGGGGFGGGGGGGGGGGGGGGGGGGGGGGGDGGGGGGGGGGGGGGGCGGFGGGGGGGGGGGGGGGGGGGGGGDEGFGGD7FGFGGGGGFGFGFFGGGGFGGGGGGFFFFFFFG7=C7>FFFFFFEFFFG?FB5FFFF0:F64<)
@M04650:207:000000000-C238N:1:1101:10523:3632 1:N:0:19
ACTCCTACGGGAGGCAGCAGTAGGGAATTTTTCACAATGGGCGAAAGCCTGATGGAGCAATGCCGCGTGAATGATGAAGGTCTTATAGATTGTAAAATTCTTTTATTTGGGAAGAAAAGTTGGATTAGGAAATGAATCTAACCTGACGGTACCATTTGAATAAGTATCGGCTAACTATGTGCCAGCAGCCGCGGTAATACATAGGATGCAAGCGTTATCCGGATTTACTGGGCGTAAAACGAGCGCGGGTGGGTTAGTAAGTCTGGTGTTAAATGCAGTAGCTTAACTATTGT
+
GGGGGGGGGGGGGGGCFGGGGGGGGGGGCGGGGGGGGGGGGGGGGGGGGGGGGGGGGGFGGFGGGGGGGEGGGGGGGGGG<FFGGGFEFG9FFGGGCFGGDG<<FE9EFGGGDFGGGGG<FGFECAFCCFFEAFFGGGCFCEFGGGFF@FGGGFAFGFF?FFF9FGGGD@BCEGGAFGGGGFEF@EFGFFGGGCEDECCFGGGGF9EGGGGGFEE5EFF7EDGGC9FGGGGGAEGC3CF=BD)53CC<B75DD7D)<=B?EFG7/9DB)>?FFFFF9<7@F97*=@?2<FB:>
@M04650:207:000000000-C238N:1:1101:24478:3652 1:N:0:19
ACTCCTACGGGAGGCAGCAGTGGGGAATATTGCACAATGGGCGCAAGCCTGATGCAGCCATGCCGCGTGTATGAAGAAGGCCTTCGGGTTGTAAAGTACTTTCAGCGGGGAGGAAGGGAGTAAAGTTAATACCTTTGCTCATGGAGGTTACCCGCAGAAGAAGCACCGGCTAACTCCTTGCCGGCAGCCGCGGTAATACGGAGGGTGCAAGCGTTAATCGGAATTACTGGGCTTAAAGCGCACGCAGGCGGTTTGTTAAGTCAGTTGTGAAATCCCCGGGCCCAACCTGGGAAC
+
GGGGGGGGGGGDFFGGGGGGGGGGGGGGGGGGGGGGGGFFGGGGGGGGGGFFGGGGGGGGGGGGGGGGEGGGGGACGGGGGGGGGFFGGGGGFF?AFA,BFE,,9,@CCG7C7C8FG=<+>FFF,C<D9D,C<DFA,><C<F,,,,+8D9FFB<>><C7:D83,?F8C78>;C,;EC,@FFC*4BC*B2*:8*3=1+20;*/?ECE8CF+0/*:5:*::*:CAC8:0<<D**)2*:::=<>).7C9D)0C<DD3*8?F=*3****00636B=@*9<<0D))(/8)8>08)530-
@M04650:207:000000000-C238N:1:1101:17065:3667 1:N:0:19
ACTCCTACGGGAGGCAGCAGTAGGGAATCTTCGGCAATGGGGGCAACCCTGACCGAGCAACGCCGCGTGAGTGAAGAAGGTTTTCGGATCGTAAAACTCTGTTGTTAGAGAAGAACGTTAAGTAGAGTGGAAAATTACTTAAGTGACGGTATCTAACCAGAAAGGGACGGCTAACTACGTGCCAGCAGCCGCGGTAATACGTAGGTCCCAAGCGTTGTCCGGATTTATTGGGCGTAAAGCGAGCGCAGGTGGTTTCTTAAGTCTGATGTAAAAGGCAGTGGCTCAACCATTGTG
+
GGGGGGGGGGGGGGGGGGGGGGGGGGGGGGGGGGGGGGGGGGGGGGGGGGGGGGGGGGGGGGGGGGGGGGGGGGGGGGGGGGGGGGGGGGGGGGGGGGGGGGGGGGGGGGGGGGGGGGGFGGGGGGGGGGGGGGGGGGGGGGGGGGGGGGGGFGGGGGGGGGFGGGGGGGDGGGGGGGGG7FGGGGFFGGGGGGGGGGGG>BFGGGGGGGGGGGC5CCFGDC85;?FGGGGGFGGGGG=FEGDBDGDC:<F31>FF?F=*<FG*4>FAFFFFFFFF?<DFFF9@49??0@F>B)
@M04650:207:000000000-C238N:1:1101:15051:3689 1:N:0:19
ACTCCTACGGGAGGCAGCAGTAGGGAATCTTCCGCAATGGGCGAAAGCCTGACGGAGCAACGCCGCGTGAGTGATGAAGGTTTTCGGATCGTAAAACTCTGTTGTTAGAGAAGAACAAGTAGGAGAGTAACTGCTCTTACCTTGACGGTATCTAACCAGAAAGCCACGGCTAACTACGTGCCAGCAGCCGCGGTAATACGTAGGTGGCAAGCGTTGTCCGGATTTATTGGGCGTAAAGCGAGCGCAGGTGGTTTCTTAAGTCTGATGTAAAAGGCAGTGGCTCAACCATTGTGT
+
GGGGGGGGGGGGGGGGGGGGGGGGGGGGGGGGGGGGGGGGGGGGDGGGFGFFFGGGGGGFGGDGGGGGGGGGGGGGGGGGGGGGGGGDGGGGGGFGFGGGGGGGGGGGGGGGGGGFGGGGGGGGGGGGGGGGGFBEFGGGGGGGGGFEFGGGGGGGGGGGGGGGGFGGGGGGGDCGGGFGFFGGGGGGGGGGGGGGFG+;ECFGGGGGGGGGGGDEGGGGG3/5+99C7D*:<CCECFFGFGDFGGGG5<FGFGG?F46@FFDGFFC4=*99?;>>67DF:<GF=5<3?FFFF(
@M04650:207:000000000-C238N:1:1101:18241:3695 1:N:0:19
ACTCCTACGGGAGGCAGCAGTAGGGAATCTTCGGCAATGGGGGCAACCCTGACCGAGCAACGCCGCGTGAGTGAAGAAGGTTTTCGGATCGTAAAACTCTGTTGTTAGAGAAGAACGTTAAGTAGAGTGGAAAATTACTTAAGTGACGGTATCTAACCAGAAAGGGACGGCTAACTACGTGCCAGCAGCCGCGGTAATACGTAGGTCCCAAGCGTTGTCCGGATTTATTGGGCGTAAAGCGAGCGCAGGTGGTTTCTTAAGTCTGATGTAAAAGGCAGTGGCTCAACCATTGTT
+
GGGGGGGGGGGGGGGGGGGGGGGGGGGGGGGGGGGGGGGGGGGGGGGGGGGGGGGGGGGGGGGGGGGGGGGGGGGGGGGGGGGGGGGGGGGGGGGGGGGGGGGGGGGGGGGGGGGGGGGGGGGGGGGGGGGGGGGGGGGGGGGGGGGGGGGGGGGGGGGGGGGDFGGGGGGGDGGGGGGFFGGGGGGGGGGGGGGGGGGGFFGGGGGFFGGGGGGGGGGGGG=CGGGGG*CGFGGGGGFGFDBDGDDD@>FFD<FFFF?FGFGCF*:59F4@FFF@:14?FF9@FF48<??49)
@M04650:207:000000000-C238N:1:1101:13115:3721 1:N:0:19
ACTCCTACGGGAGGCAGCAGTGGGGAATATTGCACAATGGGCGCAAGCCTGATGCAGCCATGCCGCGTGTATGAAGAAGGCCTTCGGGTTGTAAAGTACTTTCAGCGAGGAGGAAGGCATTGAGGTTAATAACCTCAGTGATTGACGTTACTCGCAGAAGAAGCACCGGCTAACTCCGTGCCAGCAGCCGCGGTAATACGGAGGGTGCAAGCGTTAATCGGAATTACTGGGCGTAAAGCGCACGCAGGCGGTCTGTCAAGTCGGATGTGAAATCCCCGGGCTCAACCTGGGAAC
+
GGGGGGGGGGGGGGGGGGGGGGGGGGGGGGGGGGGGGGGGGGGGGGGGGGGGGGGGGGGGGGGGGGGEEGGGGGGGGGGGGGGGGGGGGGGGGGGGGGGGGGGGGGGGGGCFGGGGGGGGGGGGGGGGGGGGGGGGGGGGGGFGGGGGGGGGGGGGGGGGGGGGGGGGGGGEGGGGGGGGGGGGGGGGGGGGGGGGGGGGGGGGGGGGGGGGGGGDFGGGGGGF???FGCGGFEGGGGFGFD>>GGGGEGDGGGFFFF*9F?DGDDG:FFFFF=FF:BGFFFGFFFF7?FF?F:
@M04650:207:000000000-C238N:1:1101:22448:3723 1:N:0:19
ACTCCTACGGGAGGCAGCAGTAGGGAATCTTCGGCAATGGGGGCAACCCTGACCGAGCAACGCCGCGTGAGTGAAGAAGGTTTTCGGATCGTAAAACTCTGTTGTTAGAGAAGAACGTTAAGTAGAGTGGAAAATTACTTAAGTGACGGTATCTAACCAGAAAGGGACGGCTAACTACGTGCCAGCAGCCGCGGTAATACGTAGGTCCCAAGCGTTGTCCGGATTTATTGGGCGTAAAGCGAGCTCAGGTGGTTTCTTAAGTCTGATGTAAAAGGCAGTGGCTCAACCATTGTG
+
GGGGGGGGGGGGGGGGGGGGGFGGGGGGGGGGGGGGGGGGGGGGGGGGGGGGGGGGGGGGGGGGGGGGGGGGGGGGGGGGGGGGGGGGGGGGGGGGGGGGGGGGGGGGGGGGGGGGGGGGGGGGGGGGGGGDGGFGGGGGGGGGGGGGGGGGGGGGGGGGGGGGGGGGGGGGGGGGGGGGGGGGGGGGGG=EGGGGGGGGGGGGGGGGGGGGGGECEDGGGGGGGGEFGGGFFGGGDGFFFGD3)7CGFGFGDGGFFFFFGFGGFDGBFFFBFFFFFFGFFBFFFFFBFFFAF)
@M04650:207:000000000-C238N:1:1101:6050:3733 1:N:0:19
ACTCCTACGGGAGGCAGCAGTGGGGAATATTGCACAATGGGCGGAAGCCTGATGCAGCCATGCCGCGTGTGTGAAGAAGGCCTTTGGGTTGTAAAGCACTTTAGCCAGGGAGGAAGCTAAGGGAGGTGAATAGCCTTGTTTGGTGACGTGAACTGGAGAATAAGCACCGGCTAACTCCGTGCCAGCAGCCGCGGTAATACGGGGGGTGCGAGCGTGAATCGGAAGTACTGGGCGTACAGCGCACGCAGGCGGTTGGTTAAGGCAGAGAGGAAAGCCCCGTGCTCAACCTGGGA
+
CFGGGFGGGGGGGGGDCFGGFGGGGGGGGFGGCFGGGGG<FFGGGGFDGFGGGGGDFGGGFGGFFGG:FFGGGGFGGGGG<F<F9FG7+BFE?EGGGG8EAEGFCFGGGGFFGGGGCFGGGGG,BCFCAF9C<?F9<37>DDGFCC8FEFGFG9CF7,@B9@FA9D7FGGCEEGGGGF@*1>>C,4,=C:*CE::BEGF98EEDCEGG8/>EECE*5*7*:**2*3<C7CC*5:C*)974@5>5)19CEC)9)/))).9@<*9*8C*()0<5F)0)(,/0589@F*)14.523
@M04650:207:000000000-C238N:1:1101:7124:3752 1:N:0:19
ACTCCTACGGGAGGCAGCAGTGGGGAATATTGCACAATGGGCGCAAGCCTGATGCAGCCATGCCGCGTGTATGAAGAAGGCCTTCGGGTTGTAAAGTACTTTCAGCGGGGAGGAAGGGAGTAAAGTTAATACCTTTGCTCATTGACGTTACCCGCAGAAGAAGCACCGGCTAACTCCGTGCCAGCAGCCGCGGTAATACGGAGGGTGCAAGCGTTAATCGGAATTACTGGGCGTAAAGCGCACGCAGGCGGTTTTTTAAGTCTGATGTGAAAGCCCACGGCTCAACCGTGGAGG
+
GGGGGGGGGGGDEGGGGGGGFGGGGGGGCGGGGGGGGGGGGGGGGGGGGGGGGGGGGGGGGGGGGGGGGGFGGGGGFG@FFGGGGGGGGGGGGGGGGGGGGGGGGGGGGGGGGGGGGGCFGDFGGGGFGGGGGGGGFGGGGGCEFGGGGGGAFGGGGGGGGGGGGGGGGGGGGGGGFDFGGGGGGGGGGGG>EGDGGFDFGGGGGGGGGGGGE5C==7><E7ECGFGGCGDGEGGCFGFGFGDE53CDEDC3)7CF3@F?C=*C?7*68@F4/<47::DFFBC?FF49::BBFF
@M04650:207:000000000-C238N:1:1101:5433:3764 1:N:0:19
ACTCCTACGGGAGGCAGCAGTAGGGAATCTTCGGCAATGGGGGCAACCCTGACCGAGCAACGCCGCGTGAGTGAAGAAGGTTTTCGGATCGTAAAACTCTGTTGTTAGAGAAGAACGTTAAGTAGAGTGGAAAATTACTTAAGTGACGGTATCTAACCAGAAAGGGACGGCTAACTACGTGCCAGCAGCCGCGGTAATACGTAGGTCCCAAGCGTTGTCCGGATTTATTGGGCGTAAAGCGAGCGCAGGTGGTTTCTTAATTCTGATGTAAAAGGCAGTGGCTCAACCATTGTT
+
GGGGGGC@FFGGDGGGGGGGGGGGCFGGGGGGG7FFGGGGGGGEEFGAFFCGGGGE::FGCC=FEDECCEEFFGGGGGCGFFGFGGGCC:CFFFGGGGFFFFGFFFGCFGGGFGGFGGGGGD?DFGFFDGGDFGGGGFGDGGGGGGGDGGFFEGGGGGGGG7DFGGGGDEGGGGGGGGGGG>FEF=EFFCEGCGG>CCEEGGG>EG++*=FG5AC8*/2:*>?C5FCC?:C*75)>GFFG:C:)9)9D)7CFGGG4FFF7+/:CF::)9B6696554(>@)-/<=F?(4=@4-)
@M04650:207:000000000-C238N:1:1101:17493:3791 1:N:0:19
ACTCCTACGGGAGGCAGCAGTAGGGAATCTTCGGCAATGGGGGCAACCCTGACCGAGCAACGCCGCGTGAGTGAAGAAGGTTTTCGGATCGTAAAACTCTGTTGTTAGAGAAGAACGTTAAGTAGAGTGGAAAATTACTTAAGTGACGGTATCTAACCAGAAAGGGACGGCTAACTACGTGCCAGCAGCCGCGGTAATACGTAGGTCCCAAGCGTTGTCCGGATTTATTGGGCGTAAAGCGAGCGCAGGTGGTTTCTTAAGTCTGATGTAAAAGGCAGTGGCTCAACCATTGTG
+
GGGGGGGGGGGGGGGGGGGGGGGGGGGGGGGGGGGGGGGGGGGGGGGGGGGGGGGGGGGGGGGGGGGGGGGGGGGGGGGG=FGGGGGGGGGGGGGGGGGGGGGGGGGGDGGGGGGGG<FEGGGGG9FFEFDFFGGFFGFGGFFGGGGGGGGGGGGGCGGGGGGGGGGGDEFDFGGGGGGGGGGGGFECGFEGGGGGGGGGGGGGGGGGGGFGGGGGGGGGGGGGGFGFGGGGFE7EDFFDDGB3CDGG@>FCCGFFFFFFGFG>F>74@?FF=FFFFFGF7:9FFFF??=FBD)
@M04650:207:000000000-C238N:1:1101:21852:3800 1:N:0:19
ACTCCTACGGGAGGCAGCAGTGGGGAATTTTCCGCAATGGGCGAAAGCCTGACGGAGCAATGCCGCGTGGAGGTAGAAGGCCCACGGGTCGTGAACTTCTTTTCCCGGAGAAGAAGCAATGACGGTATCTGGGGAATAAGCATCGGCTAACTCTGTGCCAGCAGCCGCGGTAATACAGAGGATGCAAGCGTTATCCGGAATGATTGGGCGTAAAGCGTCTGTAGGTGGCTTTTTAAGTCCGCCGTCAAATCCCAGGGCTCAACCCTGGACAGGCGGTGGAAACTACCAAGCTGG
+
GGGGGGGGGGGGGGGGGGGGGGGGGGGGGGGGGGGGGGGGGGGGGGGGGGGGGGGGGGGGGGGGGGGFGGGGGGGGGGGGGGGDGGGGGGGGGGGGGGGGGGGGGGGGGGGGGGGGGGGGGGGGGGGGGFGGGGGGGGGGGGFGGGGCGFFFGGGGGFFGFGGGGGGGGGGEGGGGFFGGGFCFCG?@FEGGGGGGGGGGGGE9FFGGFGEEGGGGD9D9EFFGG7FGGGF6FGGGGGBF<9BB7DDGFFDFG*0>DD>FGFGGEFG1@:6<FF@339DF?A4BF?FFFFF7??
@M04650:207:000000000-C238N:1:1101:11537:3816 1:N:0:19
ACTCCTACGGGAGGCAGCAGGAGGGAATCTTCGGCAATGGGGGCAACCCTGACCGAGCAACGCCGCGTGAGTGAAGAAGGTTTTCGGATCGTAAAACTCTGTTGTTAGAGAAGAACGTTAAGTAGAGTGGAAAATTACTTAAGTGACGGTATCTAACCAGAAAGGGACGGCTAACTACGTGCCAGCAGGCGCGGTAGTACGTAGGTCCCAAGCGTGGTCCGGATGTATTGGGCGTAAAGCGAGCGCAGGTGGTTTCTTAAGTCGGATGTACAAGGCAGTGGCTCAACCATTGTG
+
@86C@F@<:C@BFCDEGGFG-BF,+@<EC,@@C,+@FFGFC7CFC<F<7@8F,FFGGC:CFFDGGDGFEE75?,9EFF,??FE+5CFD@F@E,A+5CEF<AF9E,BF<9<EF,><,@F<F+<FC<,:3C+C,BF,>,:@FGCFGFGGGG<5+EFGGC<,3@D7FGCC*>8B@CGFEFC14,*1,:CF7**/7:*4**3+?>CCB7<>+CCFC*A8*:*268)*:*<0++2+:)>71*9805>@BDG5)090717*/97@7+10*0970?7/7@?FF727)085?4/:1:?B>-)
@M04650:207:000000000-C238N:1:1101:24466:3820 1:N:0:19
ACTCCTACGGGAGGCAGCAGTGGGGAATTTTCCGCAATGGGCGAAAGCCTGACGGAGCAATGCCGCGTGGAGGTAGAAGGCCCACGGGTCGTGAACTTCTTTTCCCGGAGAAGAAGCAATGACGGTATCTGGGGCATAAGCATCGGCTAACTCTGTGCCAGCAGCCGCGGTAATACAGAGGATGCAAGCGTTATCCGGAATGATTGGGCGTAAAGCGTCTGTAGGTGGCTTTTTAAGTCTGCCGTCAAATCCCAGGGCTCAACCCTGGACAGGCGGTGGAAACTACCAAGCTGG
+
DCGFFGFG7:@C@@E;FFGFGFCFGGEGGGF<EFD+@C@C,FFC:C@FFD86ECE76FFE<EFFEG@GFEGGEBAEFGECFE+4C>74FF+8?E+C5CCGEGFCAF=7+F+,3=DAFCFGGGG7@FFCG,3>EE+@C7BFGAFFFGDC:3FFGGGGGF,>FFE72CB*<EGDGGFGGC,4B+5C7@BCF5CB8:;FE5B58C;<CC8*87EGC*:9EC5D=:29+<ACG*;+6<*7>F**1*7797C37CDD<CFFB>F>EFCF75C?)<?@F@::>>5>*)**1)807F3)).
@M04650:207:000000000-C238N:1:1101:6622:3877 1:N:0:19
ACTCCTACGGGAGGCAGCAGTAGGGAATCTTCGGCAATGGGGGCAACCCTGACCGAGCAACGCCGCGTGAGTGAAGAAGGTTTTCGGATCGTAAAACTCTGTTGTTAGAGAAGAACGTTAAGTAGAGTGGAAAATTACTTAAGTGACGGTATCTAACCAGAAAGGGACGGCTAACTACGTGCCAGCAGCCGCGGTAATACGTAGGTCCCAAGCGTTGTCCGGATTTATTGGGCGTAAAGCGAGCGCAGGTGGTTTATTAAGTCTGATGTAAAAGGCAGTGGCTCAACCATTGTG
+
GGGGGGGGGGGGGGGGEFGGGGGGGGGGGGGGGGGGGGGGGGGGGGG8FGGGFGGGFDFEFFEGGGF@FEGEFE9EEFFFBBE@DGGGGGGFGGGGGDFGFBEFGEGGGGGGGGGGGDFGGGFGGGGCFGFGGFGFFCAFGGGFGG9@FBFGGGGCFFFGGGGGGDGEGGGDGFGFFFGCF7=9E:CFG>E7:ECE89BBF+@BEC2<EGEG=CG*:7CF:>8/*A?9CGGGFG):*>90>C>:D3CD@*79/**0*09*3*0*90::=696@BBF??4:@074*9)(-/9<.6
@M04650:207:000000000-C238N:1:1101:21145:3894 1:N:0:19
ACTCCTACGGGAGGCAGCAGTGGGGAATTTTCCGCAATGGGCGAAAGCCTGACGGAGCAATGCCGCGTGGAGGTAGAAGGCCCACGGGTCGTGAACTTCTTTTCCCGGAGAAGAAGCAATGACGGTATCTGGGGAATAAGCATCGGCTAACTCTGTGCCAGCAGCCGCGGTAATACAGAGGATGCAAGCGTTATCCGGAATGATTGGGCGTAAAGCGTCTGTAGGTGGCTTTTTAAGTCCGCCGTCAAATCCCAGGGCTCAACCCTGGACAGGCGGTGGAAACTACCAAGCTGG
+
FFGGGGGGGBFCFGCFCGG?FDEGFEEGGGGGEGGGGGFF8<F:FGGGGGGGGEGGGGFGGFFFCFGGGGCE@FFGFGGGFDGEGGDEGGGGDEGGAEGGGG9<FFEEGDGGGGGGFGGGG9FF=FGGG9D<D7F@7CFDFFGGGEGGEEG,DFGGFGGGFE7FGGGGGGFGGGGGGD9FFGGG8CFF7ECCCFGFG>>CGGG?CFFCFEGG=FGFGD7CEC:<C7CGGG*?FGGFDG4CB)<>CGGG*:9C6<C:DF5@GFDD:CC?FFFFFF5B(3D3=259BFFFF>F0:?
@M04650:207:000000000-C238N:1:1101:6549:3982 1:N:0:19
ACTCCTACGGGAGGCAGCAGTGGGGAATATTGCGCAATGGGCGAAAGCCTGACGGAGCAATGCCGCGTGGAGGAAGAAGGCCTTCGGGTTGTGAACTTCTTTTCCCGGAGAAGAAGCAATGACGGTATCTGGGGAATAAGCATCGGCTAACTCTGTGCCAGCAGCCGCGGTAATACAGAGGATGCAAGCGTTATCCGGAATGATTGGGCGTAAAGCGTTTGTAGGTGGCTTTGTAAGTCCGCCGTCAAATCCCAGGGCCGAACCCTGGACAGGCGGTGGAAATTACCGAGCTGG
+
GGGGGGGGGGGGGGGGGGGFGFGGGGEG,FG,C@FGGGGGG8FCGG+FDGGG8C:FGGGGAFGGGGGGGG:FG,CFGGGGGG,,C?FGF+@F+FFE,CFGGG,@,CCG+@FFGGDGGFGB<9,CFGE=>F<,:CF>D<FFF,3<C:F<F<:,@9F=;FFGF*<@F>4CCG1:F@2?;,;FC<B8:FGFCB:*18B+=*1**?;EFG6CF=*:==?7***)12+39FGC=F*<*<>CG7*:7)0<775>4*277*27))))17>3>59:>76>)0))(-CF6)*114*(())-52
@M04650:207:000000000-C238N:1:1101:9880:4008 1:N:0:19
ACTCCTACGGGAGGCAGCAGTAGGGAATCTTCGGCAATGGGGGCAACCCTGACCGAGCAACGCCGCGTGAGTGAAGAAGGTTTTCGGATCGTAAAACTCTGTTGTTAGAGAAGAACGTTAAGTAGAGTGGAAAATTACTTAAGTGACGGTATCTAACCAGAAAGGGACGGCTAACTACGTGCCAGCAGCCGCGGTAATACGTAGGTCCCAAGCGTTGTCCGGATTTATTGGGCGTAAAGCGAGCGCAGGTGGTTTCTTAAGTCTGATGTAAAAGGCAGTGGCTCAACCATTGTG
+
GGGGGGGGGGGGGGGGGGGGGGGGGGGFGGGFGGGGGGGGGGGGGGGFGGGGGGGGGGGGGCFGGGGCFGGEGGGGGGGGGGAFGGGGDEGGGGGGGGGGGGGGGCGGGGGG@FGGGFGFGGFFGFFFGGGGGFGGGGGCGFGGGGGGGGGGGGGGGGFGGGGGGCCGCGEDGGCGGGGCGGGGGGGGGGGGGGGGGFGGG?EGGD9CBFGGGGGGG<CFEG8=E?CGGGGG>EGEGGFDDGFFGGGGFFGFD3D?=FF?FFGGFF7<FFFFF@>FF?5?F:*<77FB<FF<<4
@M04650:207:000000000-C238N:1:1101:20630:4039 1:N:0:19
ACTCCTACGGGAGGCAGCAGTAGGGAATCTTCGGCAATGGGGGCAACCCTGACCGAGCAACGCCGCGTGAGTGAAGAAGGTTTTCGGATCGTAAAACTCTGTTGTTAGAGAAGAACGTTAAGTAGAGTGGAAAATTACTTAAGTGACGGTATCTAACCAGAAAGGGACGGCTAACTACGTGCCAGCAGCCGCGGTAATACGTAGGTCCCAAGCGTTGTCCGGATTTATTGGGCGTAAAGCGAGCGCAGGTGGTTTCTTAAGTCTGATGTAAAAGGCAGTGGCTCAACCGGGG
+
GGGGGGGGGGGGGGGGGGFGGGGGGGGGGGGGGGGGGGGGGGGGGGGGGGGGGGGGFFGGGGGGGGGGGGGFGGGGGGGGGGGGGGGGGGGGGGFGFEGGGGGGGGGGGGGGGGGGGFFGGGFGGGGFFGGGGGDGGGG,CAFFGGGGGGGGGGGGGGGGGGGGGGGGGGGGGGGGGGGFGGGGGGGGGGGGGGEGGGGGGCCCEGGCFGGGGG;EEGFGGDEGGCFC:FGGFGDCDGFGFGFEG:CDDCGGDFFFFFB4+@F>6FF<BF@=FFFF?FGFFF4F?FFBBBEF
@M04650:207:000000000-C238N:1:1101:21624:4079 1:N:0:19
ACTCCTACGGGAGGCAGCAGTGGGGAATATTGCACAATGGGCGCAAGCCTGATGCAGCCATGCCGCGTGTATGAAGAAGGCCTTCGGGTTGTAAAGTACTTTCAGCGGGGAGGAAGGGAGTAAAGTTAATACCTTTGCTCATTGACGTTACCCGCAGAAGAAGCACCGGCTAACTCCGTGCCAGCAGCCGCGGTAATACGGAGGGTGCAAGCGTTAATCGGAATTACTGGGCGTAAAGCGCACGCAGGCGGTCTGTCAAGTCGGATGTGAAATCCCCGGGCTCAACCTGGGAAC
+
GGGGGGGGGGGGGGGGGGGGGGGGGGGGGGGGGGGGGGGGGGGGGGGGGGGGGGGGGGGGGGGGGGGGGGGGGGGGGGGGGGGGGGGGGGGGGGGGGGGGGGGGGGGGGGGGGGGGGGGGGGGGGGGFGGGGGGGGGGGGGGGGGGGGGGGGGGGGDGGGGGGGGGGGGGDGGGGGGGGGGGGGGGGDGGGGEGGGGFGGEGGGGGEEGGGGGGGGGGGGGGGGGGGGGFGGFCDGFGFGFGFFGGDGBDGDG:5BFBFFGFGG@*>:?FFF=FFFBBG>3(>??5>4:F>2((
@M04650:207:000000000-C238N:1:1101:16286:4085 1:N:0:19
ACTCCTACGGGAGGCAGCAGTGGGGAATATTGCACAATGGGCGCAAGCCTGATGCAGCCATGCCGCGTGTATGAAGAAGGCCTTCGGGTTGTAAAGTACTTTCAGCGGGGAGGAAGGGAGTAAAGTTAATACCTTTGCTCATTGACGTTACCCGCAGAAGAAGCACCGGCTAACTCCGTGCCAGCAGCCGCGGTAATACGGAGGGTGCAAGCGTTAATCGGAATTACTGGGCGTAAAGCGCACGCAGGCGGTTTGTTAAGTCAGATGTGAAATCCCCGGGCTCAACCTGGGAAC
+
GGGGGGGGGGGGGGGGGGGGGGGGGGGGGGGGGGGGGGGGGGGGGGGGGGGGGGGGGGGGGGGGGGGGGGGGGGGGGGGGGGGFGGGGGGGGGGGGGGGGEGGGGGGGGGGGGGGGGGGGGGGGGGGGGGGGGGGGGGGGGGFDFG+@CFGGGGGGGGGGGDFGGGGGGGGGGGFGGGGGGGGGGGGGGGGGGGGGGGGGG>EGGGGGGFGGGGGGFGGGGGDGGGCGGGGGFGGGGGFGFGFBGGGGFCD77<DFFFFFGFGGFCFFFFFF??7@BB<DFFGFFFF7<>F<?(
@M04650:207:000000000-C238N:1:1101:18118:4263 1:N:0:19
ACTCCTACGGGAGGCAGCAGTAGGGAATCTTCGGCAATGGGGGCAACCCTGACCGAGCAACGCCGCGTGAGTGAAGAAGGTTTTCGGATCGTAAAACTCTGTTGTTAGAGAAGAACGTTAAGTAGAGTGGAAAATTACTTAAGTGACGGTATCTAACCAGAAAGGGACGGCTAACTACGTGCCAGCAGCCGCGGTAATACGTAGGTCCCAAGCGTTGTCCGGATTTATTGGGCGTAAAGCGAGCGCAGGTGGTTTCTTAAGTCTGATGTAAAAGGCAGTGGCTCAACCATTGTG
+
GGGGGGGGGGGGGGGGGGGGGGGGGGGGGGGGGGGGGGGGGGGGGGGGGGGGGGGGGGGGGGGGGGGGGGGFGGGGGGGGFFGGGGGGGGGGGGGGGGGGGGGGCGEFGGGFGGGFGEFGGGGFFFGEFGFFGGFGGCFGGGGFFFGGGGGFFGGGGGGGGGGGFGGGFGGEGGGFGCFFEG7CGGFFFFGGGGGGGGGCGGFGGFCGFGGGGCCE5*:CEGC58C9EFFGC:59CDFF=B9>@DGGGFFFF7CCBB?F*<FG*@F748@F?=F:<BF5)7:19*?)34/9>9)
@M04650:207:000000000-C238N:1:1101:15666:4291 1:N:0:19
CTCTCAGACTCCTACGGGAGGCAGCAGTGGGGAATATTGCACAATGGAGGAAACTCTGATGCAGCAACGCCGCGTGAGCGATGAAGGTCTTCGGATCGTAAAGCTCTGTCTTTAGGGATGATAATGACAGTACCTAAGGAGGAAGCCACGGCTAACTACGTGCCAGCAGCCGCGGTAATACGTAGGTGGCGAGCGTTATCCGGATTTATTGGGCGTAAAGGGAGCGTAGGCGGATACTTAAGTGGGATGTGAAATACTTGGGCTCAACCCGAGTACTGCATTCCAAACTGAGTATCTAG
+
CCCCCGGGGGGGGGGGGGGGGGGGGGGGGGGGGGGGGGGGGGGGGGGGGGFGGGGGGGGGGGGGGGGGGGGGGGGGGGGGGGGGGGGGGGGGGGGGGGGGGGGGGGGGGGGGGGGGGGGGGGGGGGGGGGGGGGGGGGGFFEGGGGGGGGGGGGGGGGGGGGGGGGGGGGGGGGGGGGGGGGFGGGGGFGGGEGGGGGGGGGGG>G?FGGFGGGGCEEGGGGGGGGGEGGGGGGGG7C7@CFCDFFG4DFFCFFFFF7DFFGFFFFFG>CGFGG?FFF?4BFFAB7=:<76@FFA<FFA
@M04650:207:000000000-C238N:1:1101:14475:4310 1:N:0:19
ACTCCTACGGGAGGCAGCAGTGGGGAATTTTCCGCAATGGGCGAAAGCCTGACGGAGCAATGCCGCGTGGAGGTAGAAGGCCCACGGGTCGTGAACTTCTTTTCCCGGAGAAGAAGCAATGACGGTATCTGGGGAATAAGCATCGGCTAACTCTGTGCCAGCAGCCGCGGTAATACAGAGGATGCAAGCGTTATCCGGAATGATTGGGCGTAAAGCGTCTGTAGGTGGCTTTTTAAGTCCGCCGTCAAATCCCAGGGCTCAACCCTGGACAGGCGGGGGAAACTACCAAGCTGG
+
GGGGGGGGGGGGGGGGGGGGGGGGGGGGGGGGGGGGGGGGGGGGGGGGGGGGGGGGGGGGGGGGGGGGGGGGGGGGGGGGGGGGFGGGGGGGG?CFGGGGGGGGGGGGGGDGGGGGGCFGGGGGGDC7FGGGGGGGGGGGFGGGGGGGGGGGGGGGGGGGGGFGGGGGGGEEGGFFGGGCFGFGFDFFGG8EGDGGGGGGFGGGGGGGGGGGGGFCEG3CEGGGGGFGGFFCFGGGCFF7@GDFDGDGFFCCFGGFEF5)+0955CD<8>?FFFB:(4<7727@?F?>DF::7:
@M04650:207:000000000-C238N:1:1101:10740:4322 1:N:0:19
ACTCCTACGGGAGGCAGCAGTGGGGAATATTGCACAATGGGCGCAAGCCTGATGCAGCCATGCCGCGTGTATGAAGAAGGCCTTCGGGTTGTAAAGTACTTTCAGCGGGGAGGAAGGGAGTAAAGTTAATACCTTTGCTCATTGACGTTACCCGCAGAAGAAGCACCGGCTAACTCCGTGCCAGCATCCGCGGTAATACGGAGGGTGCAAGCGTTAATCGGAATTACTGGGCGTAAAGCGCACGCAGGCGGTTTGTTAAGTCAGATGTGAAATCCCCGGGCTCAACCTGGGAAC
+
GGGGGGCDFGGGGGGGGGGGGFGGDCFGGGGGGGGGGGFGGCFFGE7DFAECFGGAEFGDFFGGGGGGGEFGGGGFCFEFGDFGFGGG<CEGFGFGAFFFFGFGGGGGGGCGGDFFGG<FFFFGGGFGGGGFGG,EFGGGGC@C9FGGGFGGGGECGDGGGF>CFGGFGGGGCFEGGGGGGGGGD?+?EGGGGGCCG?CG5*:CGGGDF?EFCEAC=>F**9*:CFGGF4CFDE3:DGFGB37>D3CDEDC3)7*)8@7@?4C>FCCA?FFBFFFF?1C)79CFF@:??::(((
@M04650:207:000000000-C238N:1:1101:14046:4383 1:N:0:19
ACTCCTACGGGAGGCAGCAGTGGGGAATATTGCACAATGGGCGCAAGCCTGATGCAGCCATGCCGCGTGTGTGAAGAAGGCCTTCGGGTTGTAAAGCACTTTCAGCGAGGAGGAAGGGTTCAGTGTTAATAGCACTGTTCATTGACGTTACTCGCAGAAGAAGCACCGGCTAACTCCGTGCCAGCAGCCGCGGTAATACGGAGGGTGCAAGCGTTAATCGGAATTACTGGGCGTAAAGCGCACGCAGGCGGTTTGTTAAGTCAGATGTGAAATCCCCGAGCTTAACTTGGGAAC
+
GGGGGGGGGGGGGGGGGGGGGGGGGGGGGGGGGGGGGGGGGGGGGGGGGGGGGGGGGGGGGGGGGGGGGGGGGGGGGGGGGGGGGFGGGGGGGGGGFGGGGGGGGFGDEGGGGGFGGGGGGGG<FFFCGFGFGCFCGA<AFGGGGGDCFGGGGFGEGGGGGGGGGGGGGGGGGGGGGGGGGGGGGFGGGGGGGG@EGGGGGDGGGGGGGFFGG*;;CFGGGGEGCGGGGFFGFGGDGG?GEGFFGGGGFGGGGGGFFFFFGFCGF>F<@FB6==9)8>DEF64*8@FA<F>?F:
@M04650:207:000000000-C238N:1:1101:14670:4387 1:N:0:19
ACTCCTACGGGAGGCAGCAGTGGGGAATATTGCACAATGGGCGGAAGCCTGATGCAGCCATGCCGCGTGTGTGAAGAAGGCCGTTGGGTTGTAAAGCACTTTAGCCAGGGAGGAAGCTCAGGGAGGTGAATAGCCTTTTTTGGTGACGTGAACTGGAGAATAAGCACCGGCTAACTCCGTGCCAGCAGCCGCGGTAATACGGGGGGTGCGAGCGTTAATCGGAATTACTGGGCGTAAAGGGAGTGTAGGGGGTGTGCTGAGCGCTTCGTTAAAACACAGGGCTCAACCTTGTGG
+
FGFGGGGGGGGGGGGGGGGGFGFGEGGCFEFAFCEGA<F@CCFEFGGGGGGGCCFFGGGGFFFFGGGGG@FFGGFGG,CFFG+@F+?@:F+4BFGFG8EFGGGGF,,BFFFGGCF<F,,8=FD@B++>=<@9>FFGGD>3@F7,+@D+3@,5>,@,><,,>BFFACFF**:*=:2BCGCCCEGGCCGFGFG7CE81BCF+=ECEGC85;C7:EC8;ECCCCDC5;?9+ACFGFG7***125*75*:****9)C5).7@@476))8*995<37*16F<?7@:0*566F7370..6
@M04650:207:000000000-C238N:1:1101:14903:4409 1:N:0:19
CTCCTACGGGAGGCAGCAGTGGGGAATATTGCACAATGGGGGAAACCCTGATGCAGCAACGCCGCGTGAGTGATGACGGTCTTCGGATTGTAAAGCTCTGTCTTTGGGGACGATAATGACGGTACCCAAGGAGGAAGCCACGGCTAACTACGTGCCAGCAGCCGCGGTAATACGTAGGTGGCGAGCGTTGTCCGGATTTACTGGGCGTAAAGGGAGCGTAGGCGGATTTTTAAGTGGGATGTGAAATACCCGGGCTCAACCTGGGTTCTGCATTCCAAACTGGGAATCTAGAGT
+
GFGGCFFFFGEGGGGGGGGG?EFGGGGGFD<FGGGGFFGGGGGGGGGGGCAFGGGGGGGGGGG+FFFGGGGGGG,EA?@=FBFEG>:@FGGGGGGGCFGAFDGGGG,CEGDGGGGEGFFFCFFGGGGGGG7FG7=DECDGC@E7@:D>CAFGFFC:;FFF<7FCEGGE7;FCGGCFGDFFGFE8CCEEGGEFGE7CEGGFG?FCFFGGGGC+CCF8=D9DGDGEEG5*<C95?C0<CF>7<7BFGGGF?FD9CDD3>9*.76C*7>*8B?=BFFFFFF=@FDG5@4F<B?@)5-
@M04650:207:000000000-C238N:1:1101:8081:4424 1:N:0:19
ACTCCTACGGGAGGCAGCAGTGGGGAATATTGCACAATGGGCGCAAGCCTGATGCAGCCATGCCGCGTGTATGAAGAAGGCCTTCGGGTTGTAAAGTACTTTCAGCGGGGAGGAAGGGAGTAAAGTTAATACCTTTGCTCATTGACGTTACCCGCAGAAGAAGCACCGGCTAACTCTGTGCCAGCAGCCGCGGTAATACAGAGGATGCAAGCGTTATCCGGAATGAGTGGGCGTAAAGCGTCTGTAGGTGGCTTTTTAAGTCCGCCGTCAAATCCCAGGGCTCAACCATAGAC
+
FFEGGGGGGGGGGGGGGGGGGFEFGGGF@FGE<EGGGGGGF<FGGGGGDGFGGGGGFFEFFGGGGGGGGGGGFGCGGGFGGFGGGGGG8FFEGFFFEEC9AFEGEFFCDGGGEGGCFCG:=<DCDBFGG9C9,C<D,D=,CF<E><:8DCFCFE**@F@:DCGCE:8*>87*<CCFCGGCCFG?86CCF5CBEGGGCFGG?EC8<C2:9EFFG*CE*0**:DE*<:+<E:8FDEGGGD47.*.8CFGGFGG495**1<4@FF:CE3)3>D@4969?40*532*6=FF0)*).2
@M04650:207:000000000-C238N:1:1101:19803:4450 1:N:0:19
ACTCCTACGGGAGGCAGCAGTAGGGAATCTTCGGCAATGGGGGCAACCCTGACCGAGCAACGCCGCGTGAGTGAAGAAGGTTTTCGGATCGTAAAACTCTGTTGTTAGAGAAGAACGTTAAGTAGAGTGGAAAATTACTTAAGTGACGGTATCTAACCAGAAAGGGACGGCTAACTACGTGCCAGCAGCCGCGGTAATACGTAGGTCCCAAGCGTTGTCCGGATTTATTGGGCGTAAGGCGAGCGCAGGTGGTTTCTTAAGTCTGCTGTAAAAGGCAGTGGCCCAACCATTGTG
+
FGGGGGGGGGGGGGGGGGGGG<EGGGGGCGGGGGGGGGGGGGGGGFDGGGGGGG@FEGGGGGGGEGGGGCGFGGGGGFGG=FFGGGG@FCCFFGGCGF<EFGEGEG,F?FGGGGG,>A:F+C,@<,?,CBFFF<C,33E,<=9FGFFF75D@FC9DCB,3>,33D*D:BED@CG?;9;F6<*1;2:6C8EEE*:48C+++1BECEG+<BFFD*7;/:CFDGG=**3:C9>?E:C5=9*/7)))7>7/9)/>D757*7=74?1*:6**5=47=8/7F(2964(*)))04(942<9
@M04650:207:000000000-C238N:1:1101:10537:4459 1:N:0:19
ACTCCTACGGGAGGCAGCAGTGGGGAATTTTCCGCAATGGGCGAAAGCCTGACGGAGCAATGCCGCGTGGAGGTAGAAGGCCCACGGGTCGTGAACTTCTTTTCCCGGAGAAGAAGCAATGACGGTATCTGGGGAATAAGCATCGGCTAACTCTGTGCCAGCAGCCGCGGGAATACAGAGGATGCAAGCGTTATCCGGAATGATTGGGCGTAAAGCGTCTGTAGGTGGCTTTTTAAGTCCGCCGTCAAATCCCAGGGCTCAACCCTGGACAGGCGGTGGAAACTACCAAGCTGG
+
GGGGGGGGGGGGGGGGGGGGGGGGGGGGGGGGGGGGGGGGGGGGGGGGGGGGGGGGGGGFFGGGGGGGGGGGGGGGGGGGGGGEGGGGEGGGGGGGGGGGFGGGGGGGGGGGFFGFDFGGGGGGGGGFGGGGGGGGGGGGGGGGGG@FGGFFGGGGFGGGGGF:FGGGGG*:FFGGGGGGGGGGGGGFFGEGEFFGGGGGGGGGGDGGGGGGGGGCEDD3*:FFCGGGFGGGFGGF=FFGFGFFGDG<@CD<FG4>)>@>GFG:>CFBF:@FFFF329GFFA7?46?>:7)533
@M04650:207:000000000-C238N:1:1101:15065:4460 1:N:0:19
ACTCCTACGGGAGGCAGCAGTAGGGAATCTTCGGCAATGGACGAAAGTCTGACCGAGCAACGCCGCGTGAGTGAAGAAGGTTTTCGGATCGTAAAACTCTGTTGTTAGAGAAGAACAAGTAGGAGAGTAACTGCTCTTACCTTGACGGTATCTAACCAGAAAGCCACGGCTAACTACGTGCCAGCAGCCGCGGTAATACGTAGGTGGCAAGCGTTGTCCGGATTTATTGGGCGTAAAGCGAGCGCAGGCGGTTTCTTAAGTCTGATGTGAAAGCCCCCGGCTCAACCGGGGAGG
+
GGGGGGGGGGGGGGGGGGGGGGGGGGGGGGGGGGGGGGGGGGGGGGGFFGGGGGGGGGGGGGGGGGGFGGGGGGGGGGGGGGGGGGGGGGGGGGGGGGGGGGGGGGGGGGGGGGGGGGGGGGGGGGGGGGGDGGGGGGGGGGGGGGGGGGGGGGGGGGGFFGGGGGGGGGGGGGGGGCFFGGGGGGFGGGGGGGCCGFGGGGGGGGGGGGGGGGGGGGGDEG5CFGGG?DFGFGGGGGFD>5DEDGGGFGGGGDFFFFFFGFGGFGGAFFBF=FF),4DEE>C4?FFFFFEF9B
@M04650:207:000000000-C238N:1:1101:16890:4502 1:N:0:19
ACTCCTACGGGAGGCAGCAGTGGGGAATATTGCACAATGGGCGCAAGCCTGATGCAGCCATGCCGCGTGTATGAAGAAGGCCTTCGGGTTGTAAAGTACTTTCAGCGGGGAGGAAGGGAGTAAAGTTAATACCTTTGCTCATTGACGTTACCCGCAGAAGAAGCACCGGCTAACTCCGTGCCAGCAGCCGCGGTAATACGGAGGGTGCAAGCGTTAATCGGAATTACTGGGCGTAAAGCGCACGCAGGCGGTCTGTCAAGTCGGATGTGAAATCCCCGGGCTCAACCTGGGAAC
+
GGGGGGGGGGGGGGGGGGGGGGFGGGGGGGGGGGGGGGGGGGGGGGGGGGGGAEFGGGGGDGCGGGGGG@FFGGGGGGGGGGGGEDGGDFGGGGGFFCFFGG9EFGGGGGCCGGG@FGDFG8E@DFFF<<CGEFGGGGFFGF9=FCCCFAF9FE>F@::BGGGDFGCCCG:8FGGGGGFCCCFGG6CC7587EEEECGBFC8CEGEEGCFGFDEE5C77CCGEDCFFGGC@CD5)55CFGFC>EG<<CBG3)1*79B*9?9*7555)54*9BB?79<BC3@1*7??@7<>><2(
@M04650:207:000000000-C238N:1:1101:22337:4569 1:N:0:19
ACTCCTACGGGAGGCAGCAGTAGGGAATCTTCGGCAATGGGGGCAACCCTGACCGAGCAACGCCGCGTGAGTGAAGAAGGTTTTCGGATCGTAAAACTCTGTTGTTAGAGAAGAACGTTAAGTAGAGTGGAAAATTACTTAAGTGACGGTATCTAACCAGAAAGGGACGGCTAACTACGTGCCAGCAGCCGCGGTAATACGTAGGTCCCAAGCGTTGTCCGGATTTATGGGGCGTAAAGCGAGCGCAGGTGGTTTCTTAAGTCTGATGTAAAAGGCAGTGGCTCAACCATTGTT
+
GGGGGGGGGGGGGGGGGGGGGGGGGGGGGGGGGGGGGGGGGGGGGGGGGGGGGGGGGGGGGGGGGGGGGGGFGGGGEGGGGGGGGGGGGGGGGGGGGGGGGGFGEFGFGGGFGGGGGGGCFGFGGGGGG7FFFGGFG9FFGGGFDFFGG:FGGFGGGDFEGCCFGGGGC:F7CCEFBFFFGGFEFGGFFECEE>CBCFGGGGGGECFGGGGFG52;EGG>ECC5C+<<+*07>E5><F4:5D@3CDGDDGDC<FGFFFF6+1:>BFF>F?FF49)<?1794<D)*9472?FA<)
@M04650:207:000000000-C238N:1:1101:19306:4594 1:N:0:19
ACTCCTACGGGAGGCAGCAGTAGGGAATCTTCGGCAATGGGGGCAACCCTGACCGAGCAACGCCGCGTGAGTGAAGAAGGTTTTCGGATCGTAAAACTCTGTTGTTAGAGAAGAACGTTAAGTAGAGTGGAAAATTACTTAAGTGACGGTATCTAACCAGAAAGGGACGGCTAACTACGTGCCAGCAGCCGCGGTAATACGTAGGTCCCAAGCGTTGTCCGGATTTATTGGGCGTAAAGCGAGCGCAGGTGGTTTCTAAAGTCTGATGTAAAAGGCAGTGGCTCAACCATTGTG
+
GGGGGGGGGGGGGGGGGGGGGGGGGGGGGGGGGGGGEGGGGGGGGGGGGGGGGGGCGGGGGGGGGGGGGGGFFGGGGGGGGGGGGGGGGGGGGGGGGGGGGGGGGGGGGGGGGGGGGGGGGGGGGFGGGGGGGGGGGGGGGGGGGGGGGGGGGGGGGGGGGGGGGGGGGGGGDGGGGGGGGGGGGGGGGGGEGGGGEGGGGGGGGGFEGGGGGGGGEGGGGGGEGGGGGGGGFGGGGGFFEGFFGGDGFFFCDGCFFFFFFFGFFCFFFFF?FFF>06FFFBF)=?<?<FFFF4
@M04650:207:000000000-C238N:1:1101:12060:4821 1:N:0:19
ACTCCTACGGGAGGCAGCAGTAGGGAATCTTCGGCAATGGGGGCAACCCTGACCGAGCAACGCCGCGTGAGTGAAGAAGGTTTTCGGATCGTAAAACTCTGTTGTTAGAGAAGAACGTTAAGTAGAGTGGAAAATTACTTAAGTGACGGTATCTAACCAGAAAGGGACGGCTAACTACGTGCCAGCAGCCGCGGTAATACGTAGGTCCCAAGCGTTGTCCGGATTTATGGGGCGTAAAGCGAGCGCAGGTGGTTTCTTAAGTCTGATGTAAAAGGCAGTGGCTCAACCATTGTG
+
GE8FFEEFEGGGGFGGGGFGGGFAFFFFFCEA@CB:CDFFCBEGEGGFCFFGFGEGGCFGFECFGDGGGGGGFFAFFGGGD?FFF:FE=C=BFG7FECGEFGGGGDGGG,CFGFDFGDGFGGFFA,?FFFEDDFG=ADF,C,CEDFGFEEGFFGF@@ADFFGCGGDDF7EEEGGGF9C*,,==EG88CGFEG88:CGFCFFCFFGFFF*=6:8C/8CCCF=7*:897<+*;7>5)*/9*::7>EDDGD:7>FGDD6FF4@9=C7@GF)**9FF?>5((9;:<796?52(*9<-5
@M04650:207:000000000-C238N:1:1101:5117:4846 1:N:0:19
ACTCCTACGGGAGGCAGCAGTGGGGAATTTTCCGCAATGGGCGAAAGCCTGACGGAGCAATGCAGCGTGGAGGTAGAAGGCCCACGGGTCGTGAACTTCTTTTCCCGGAGAAGAAGCAATGACGGTATCTGGGGAATAAGCATCGGCTAACTCTGTGCCAGCAGCCGCGGTAATACAGAGGATGCAAGCGTTATCCGGAATGATTGGGCGTAAAGCGTCTGTAGGTGGCTTTTTAAGTCCGCCGTCAAATCCCAGGGCTCAACCCTGGACAGGCGGTGGAAACTACCAAGCTGG
+
GGGGGGGGGGGFGGGGGGGECCGGGGGGGFGGGEGGDGGGGGGGGGGGGGFFCFGGGGGGGGG,FFGGGGGGGGGGFGGGCEGCGGGGFGGGCFGGGG<FGGGGGGGGGGGGFFFGGGGGGGGDFGGDFGGGGGGGGGGGGGGGGGGGGGGGGGGGGGFGDGGCGFGGGGE@EFGGFCBFGGFGGGGGCEGGGFEGGG>EC?FG;EFGGGGEGCC7C9795CEFCFGGGGG6FGGFFFF:DD)7CD*>FFGGGGGF>>45CFG4>7D6>F?FF)7>9;<>FFGFFFFF?>57:?
@M04650:207:000000000-C238N:1:1101:12658:4867 1:N:0:19
ACTCCTACGGGAGGCAGCAGTGGGGAATATTGCACAATGGGCGCAAGCCTGATGCAGCCATGCCGCGTGTATGAAGAAGGCCTTCGGGTTGTAAAGTACTTTCAGCGGGGAGGAAGGGAGTAAAGTTAATACCTTTGCTCATTGACGTTACCCGCAGAAGAAGCACCGGCTAACTCCGTGCCAGCAGCCGCGGTAATACGGAGGGTGCAAGCGTTAATCGGAATTACTGGGCGTAAAGCGCACGCAGGCGGTTTGTTAAGTCAGATGTGAAATCCCCGGGCTCAACCTGGGAAC
+
FGGGGGGFGGEGGGGGGGGGFGGDEFGGGGGGGGGGFFFGGGGGGGGGGGGGGGGGGGGGGFGFBFGGGGGGGGGFAEFGGGGGGFGGGGGGFGGGGGGGGGGGFGGDEG+FFFFFGGGGGDGGGGGGGGGGGGF9FCFGGGGGGGEFFEFEGGGCFGGGGGGGGGGGGGEGFFGGGGCCEFCFGGF7CEEG8BCCFGGGGGGGDEGEGG7CE=;CFGGG=7:=CCFGGGGFFGGD5:4CEGFFGDGCBCDDGGC>F4=?FFFGFFC<6=?6B@??:>37:0>*9FFFFF>04-
@M04650:207:000000000-C238N:1:1101:17982:4869 1:N:0:19
ACTCCTACGGGAGGCAGCAGTGGGGAATATTGCACAATGGGCGCAAGCCTGATGCAGCCATGCCGCGTGTATGAAGAAGGCCTTCGGGTTGTAAAGTACTTTCAGCGAGGAGGAAGGCATTGTGGTTAATAACCACAGTGATTGACGTTACTCGCAGAAGAAGCACCGGCTAACTCCGTGCCAGCAGCCGCGGTAATACGGAGGGTGCAAGCGTTAATCGGAATTACTGGGCGTAAAGCGCACGCAGGCGGTCTGTCAAGTCGGATGTGAAATCCCCGGGCTCAACCTGGGAAC
+
GGGGGGGGGGGGGGGGGGGGGGGGGGGGGGGGGGGGGGGGGGGGGGGGGGGGGGGGGGGGGGGGGGGGGGGGGGGGGGGGGGGGGGGGGGGGGGGGGGGGGGGGGGGGGGDGFGGGGGGGGGGGGGGGGGGGGGGGGGDGGFGGGGGGFGGGGG@EGGG@EGGGGGGGGCFEFGGGGGFFGGGGGGGGFEGGGGGGFDECGCEGGEGGGGGGGC>EGGGGEG=FEGGGGFEGE/CEGCFC77>EGGDGFGG<C5FFFBFFEFGG5*9>FF??FBFF?6D@B6F?@FF::>FB:3
@M04650:207:000000000-C238N:1:1101:26351:4889 1:N:0:19
ACTCCTACGGGAGGCAGCAGTAGGGAATCTTCGGCAATGGGGGCAACCCTGACCGAGCAACGCCGCGTGAGTGAAGAAGGTTTTCGGATCGTAAAACTCTGTTGTTAGAGAAGAACGTTAAGTAGAGTGGAAAATTACTTAAGTGACGGTATCTAACCAGAAAGGGACGGCTAACTACGTGCCAGCAGCCGCGGTAATACGTAGGTCCCAAGCGTTGTCCGGATTTATTGGGCGTAAAGCGAGCGCAGGTGGTTTCTTAAGTCTGATGTAAAAGGCAGGGGCTCAACCAGTGTG
+
GFGGGGGGGGGGGGGGGGGGGGGGGGGGGGGGGGGGDFFGGGGGGGFDFGGGGGGGGFGEFFGGGDGCFGGGFGGFGGGGC<F7,CEGEFGFFGGGGGGDFFFFF8FGGGGGGFFBC:FFFGCEGGGFGGCEFFF8>,FEFAFCFFFGC<E7FCFFFFG@FFGGFEFDGGGGGGF;BFGGGGGGFFF8@FCEEG8CEGGDFCGGGF?G5CFGFG;*:CFFGGG=CFGGDGCGFGGGDC6C>3>DGGGGFFFC7>7F47=7F?**1:749@FF7@DFF:)7@9C>FFF1351)))
@M04650:207:000000000-C238N:1:1101:16398:4946 1:N:0:19
ACTCCTACGGGAGGCAGCAGTAGGGAATCTTCGGCAATGGGGGCAACCCTGACCGAGCAACGCCGCGTGAGTGAAGAAGGTTTTCGGATCGTAAAACTCTGTTGTTAGAGAAGAACGTTAAGTAGAGTGGAAAATTACTTAAGTGACGGTATCTAACCAGAAAGGGACGGCTAACTACGTGCCAGCAGCCGCGGTAATACGTAGGTCCCAAGCGTTGTCCGGATGTATTGGGCGTAAAGCGAGCGCAGGTGGTTTCTTAAGTCTGATGTAAAAGGCAGTGGCCCAACCATTGTG
+
FGFFGGGGGGGGGGEGGGEGAEEFGFFGGGAFGGCGCFGGGGGGGGGEGFE,CFF:FCEGFFGE=FG=CFGGGGGGGGFGGGFEFCFGGGGGGFGGGGGGGGGGFFGGGGGGFFGFFGGFGFGGGGGGGGFFFGFGGGGCFFGGGGGGGEGFFGGGGGGGGFFGGGFGDGFGGDGGGGGFFFGD7CB8FDGGDGGGGCFGG?CGCBFGFGGEFD8C:<DGGG?=*3CCCGGGFGCCDGBG>C>BC557B*CC<7C?FFF?C?>*9:*-1*99@BEFB?5?F:*0<552(9F>4<
@M04650:207:000000000-C238N:1:1101:19481:5042 1:N:0:19
ACTCCTACGGGAGGCAGCAGTGGGGAATATTGCACAATGGGCGGAAGCCTGATGCAGCCATGCCGCGTGTGTGAAGAAGGCCTTTGGGTTGTAAAGCACTTTAGCCAGGGAGGAAGCTAAGGGAGGTGAATAGCCTTTTTTGGTGACGTGAACTGGAGAATAAGCACCGGCTAACTCCGTGCCAGCAGCCGCGGTAATACGGGGGGTGCGAGCGTTAATCGGAATTACTGGGCGTAAAGGGCGTGTAGGCGGTGTGCTGAGCACTTCGTTAAAACACAGGGCTAAACCTTGTGG
+
GGGGGGGGGGG@CGGGGGEFGGGGGGGGGGGGGGGGGGGGGGGGGGGGGGGGGGGGGGGGGGGGGGGGGGGGGGGGGGGGFGGGGGGGFGGGGGGGGGGGGCFGGFFFFGG=FEFGGFGGGGGDFGCFFGEFGGGGGGFFEEGGGD,@@FFGGDGGGGFGGFGDGGE7FCFGGGFGGGGGGGFGGGGGGF:B:C:CE?FGG5CGGGGGC:CEGG8*19CFGD5CF6AF?DFFFG):9D=779<;>DFCFGGG)>D>?=FFGFFF@FG?F)<FFF?74:C)7?5)9BF?(=FA??
@M04650:207:000000000-C238N:1:1101:17942:5053 1:N:0:19
ACTCCTACGGGAGGCAGCAGTGGGGAATTTTCCGCAATGGGCGAAAGCCTGACGGAGCAATGCCGCGTGGAGGTAGAAGGCCCACGGGTCGTGAACTTCTTTTCCCGGAGAAGAAGCAATGACGGTATCTGGGGAATAAGCATCGGCTAACTCTGTGCCAGCAGCCGCGGTAATACAGAGGATGCAAGCGTTATCCGGAATGATTGGGCGTAAAGCGTCTGTAGGTGGCTTTTTAAGTCCGCCGTCAAATCCCAGGGCTCAACCCTGGACAGGCGGTGGAAACTACCAAGCTGG
+
GGGGGGGGGGGGGGGGGGGGGGGGGGGGFGGGGGGGGGGGGGGGGGGGGGGGGGGGGGGGGGGGGGGGGGGFGGGFGGGGGFGGGGGGGGGFFFGGGGGGGGGGGGGGGGGFDFFGGGGGGEGGGGGGGGGGGGGGGGGGFGGGGGGGGGFGGGGFFFGGGGGGFGGGGE:BFFCFFFDFFBFGBFCGGGGGGCFGEGEECFCFFGGGFDCGGGGGGGGGGGGGGCGGFC=FFGGGGG4CEG5@9DDC@CGGGGF3:>0<FF<F)CG:FF?FFF>@(4<5?<5@6)547F3)5?
@M04650:207:000000000-C238N:1:1101:20107:5097 1:N:0:19
ACTCCTACGGGAGGCAGCAGTGGGGAATATTGCACAATGGGCGCAAGCCTGATGCAGCCATGCCGCGTGTATGAAGAAGGCCTTCGGGTTGTAAAGTACTTTCAGCGGGGAGGAAGGGAGTAAAGTTAATACCTTTGCTCATTGACGTTACCCGCAGAAGAAGCACCGGCTAACTCCGTGCCAGCAGCCGCGGTAATACGGAGGGTGCAAGCGTTAATCGGAATTACTGGGCGTAAAGCGCACGCAGGCGGTTTGTTAAGTCAGATGTGAAATCCCCGGGCTCAACCTGGGAAC
+
GGGGGGGGGGGGGGGGGGGGGGGGGGGGGGGGGGGGGGGGGGGGGGGGGGGGGGGGGGGGGGGGGGGGGGGGGGGGGGGGGGGGGGGGGGGGGGGGGGGGGGGGGGGGGGGGGGGGGGGGGGGGGGGFGGGGGGGGGGGGGGGGGFGGGGGGGGGGGGGGGGGGGGGGGGGGGGGGGGGGGGGGGGGGGGGGGGGGDGGGGGGGGGGG6CCCC5CGFGFGGGGGGGGGGGGGDGGEFGFGFGEFGGGGFGGG37CFFFF=08C>**:>B?BFFFFF:>GF36FF?47::FF0:,
@M04650:207:000000000-C238N:1:1101:20824:5104 1:N:0:19
ACTCCTACGGGAGGCAGCAGTGGGGAATTTTCCGCAATGGGCGAAAGCCTGACGGAGCAATGCCGCGTGGAGGTAGAAGGCCCACGGGTCGTGAACTTCTTTTCCCGGAGAAGAAGCAATGACGGTATCTGGGGAATAAGCATCGGCTAACTCTGTGCCAGCAGCCGCGGTAATACAGAGGATGCAAGCGTTATCCGGAATGATTGGGCGTAAAGCGTCTGTAGGTGGCTTTTTAAGTCCGCCGTCAAATCCCAGGGCTCAACCCTGGACAGGCGGTGGAAACTACCAAGCTGG
+
GGGGGGGGGGGGGGGGGGGGGGFGGGGGGGGGFGGGGGGGGGGGGGGGGGGGGGGGGGGGGGGGGGGGGGGGGGGGGGGGGGGGGGGGGGGGGGGGGGGGGGGGGGGDEE@FGGGGGGGGGGGGDFCGGEGGFGCCCEGGGGGGCFEFGGGGGGGGGGGGGGGGGGGGDEFGGGGGGGFGGGGFGGCGGGGGGGGGDEEGGGFCFGDFCEGECFGGGGDGGFGGGGGGGGFG?9FFCF9FECEFCCG3B:F9FGGF)))8C?DDDGF<F@FFFFD>9>C>*5CFF:F0475>D?
@M04650:207:000000000-C238N:1:1101:24136:5108 1:N:0:19
ACTCCTACGGGAGGCAGCAGTGGGGAATATTGCACAATGGGCGCAAGCCTGATGCAGCCATGCCGCGTGTATGAAGAAGGCCTTCGGGTTGTAAAGTACTTTCAGCGGGGAGGAAGGGAGTAAAGTTAATACCTTTGCTCATTGACGTTACCCGCAGAAGAAGCACCGGCTAACTCCGTGCCAGCAGCCGCGGTAATACGGAGGGTGCAAGCGTTAATCGGAATTACTGGGCGTAAAGCGCACGCAGGCGGTTTGTTAAGTCAGATGTGAAATCCCCGGGCTCAACCTGGGAAC
+
GGGGGGGGGGGGGGGGGGGGGGGGGGGGGGGGGGGGGGGGGGGGGGGGGGGGGGGGGGGGGGGGGGGGGGGGGGGGGGGGGGGGGGGGGGGGGGGGGGGGGGGGGGGGGGGGGGGGGGGGGCFGGGGGGGGGGGGGGGGGGGGGGGGGGGGGGGGGGFGFGGGGGDGEFGGGGGGGGGGGGGGFGGGGGGGGGGDGGGGGGGGGGGGGG?FGGCEEFCFGGG5C8FGGGGGGFGGGGFBD:GEDGDGGEGG7DDDFFFFFGFGGFGGBFFFF?46@193>EFFFFFFFFFFFF6
@M04650:207:000000000-C238N:1:1101:14631:5162 1:N:0:19
ACTCCTACGGGAGGCAGCAGTAGGGAATCTTCGGCAATGGGGGCAACCCTGACCGAGCAACGCCGCGTGAGTGAAGAAGGTTTTCGGATCGTAAAACTCTGTTGTTAGAGAAGAACGTTAAGTAGAGTGGAAAATTACTTAAGTGACGGTATCTAACCAGAAAGGGACGGCTAACTACGTGCCAGCAGCCGCGGTAATACGTAGGTCCCAAGCGTTGTCCGGATTTATTGGGCGTAAAGCGAGCGCAGGTGGTTTCTTAAGTCTGATGTAAAAGGCAGTGGCTCAACCATTGTG
+
GGGGGGGGGGGGGGGGGGGGGGGGGGGGGGGGGGGGGGGGGGGGGGGGGGGGGGGGGG7FCFGGGGGGGDGGGGGGGGGGDFGGGGGDGGGGGGGFGGGGGGGGGGGGGGGGGGG,FFCD<FGFDGGFFCG9FCGGGGGGEG<FCCGGECFDFFGGEGG@FGFGCFG7FGGDGFC@;EFGGGGGFGG>GGCEG>EEC9BFGFGEEGF?59C7E5EDEGFFGGGGG<CGFGGGF59EDCFG><5>7<)95CGGGGG96BF*<7*:70:)0@?FFFFF019650*)9?F??=*)))
@M04650:207:000000000-C238N:1:1101:25642:5188 1:N:0:19
ACTCCTACGGGAGGCAGCAGTGGGGAATATTGCACAATGGGCGCAAGCCTGATGCAGCCATGCCGCGTGTATGAAGAAGGCCTTCGGGTTGTAAAGTACTTTCAGCGGGGAGGAAGGGAGTAAAGTTAATACCTTTGCTCATTGACGTTACCCGCAGAAGAAGCACCGGCTAACTCCGTGCCAGCAGCCGCGGTAATACGGAGGGTGCAAGCGTTAATCGGAATTACTGGGCGTAAAGCGCACGCAGGCGGTTTGTTAAGTCAGATGTGAAATACCCGGGCTCAACCTGGGAAC
+
GGGGGGGGGGGGGGGGGGGGGGGGGGGGGGGGGGGGGGGGFFGGGGEGGGGGGGGGGGGGCGGGGGGGGC<FGGGGGGGGFCFGGGGGFCFGGGGGG<FGFGGGGGGGGGGCGGGGG7FCFC<FFDGGGA<=8937EEG,3@FCCFC@CF:B<FEEGG7EFF@2DFGGEEECEEG,BEGGDGGGGGGGGDGGGDEGGGGGECDDCEDDGGGGG58/:7CGGG5CGGGGGGGCB:)C5:=D3)7@GGDDFCD)1>575FF409>:FGGFFFFFF*0654DB36CFF?@7<>F08-
@M04650:207:000000000-C238N:1:1101:15661:5190 1:N:0:19
ACTCCTACGGGAGGCAGCAGTGGGGAATTTTCCGCAATGGGCGAAAGCCTGACGGAGCAATGCCGCGTGGAGGTAGAAGGCCCACGGGTCGTGAACTTCTTTTCCCGGAGAAGAAGCAATGACGGTATCTGGGGAATAAGCATCGGCTAACTCTGTGCCAGCAGCCGCGGTAATACAGAGGATGCAAGCGTTATCCGGAATGATTGGGCGTAAAGCGTCTGTAGGTGGCTTTTTAAGTCCGCCGTCAAATCCCAGGGCTCAACCCTGGACAGGCGGTGGAAACTACCAAGCTGG
+
GGGGGGGGGGGEGGGGGGGGGGGGGGGGGGGGGGGGGGGGGGGGGGGGGGGGGGGGGGGGGGGGGGGGGGGGGGGGGGGGGGGGGGGGGGGGG8DFGGGGGGGGGGGGGGGGGGGGGFDFGGGGGGGGGFGGGGDGGGGGGGFGGGGGGGGFFGGGGGGGFF7>FGGGGGGGGGGGGGGFGFEFGGGFGGEGEEFGGECECGGGGGGFDEGEGGC<E*55EFCFC:?FGG5F4EGGGGFGFGFF<DGGFCGFGFGFDF>FGFGGEGG:@F?57>:D;BG362>66?F:05>???
@M04650:207:000000000-C238N:1:1101:15112:5254 1:N:0:19
ACTCCTACGGGAGGCAGCAGTGGGGAATTTTCCGCAATGGGCGAAAGCCTGACGGAGCAATGCCGCGTGGAGGTAGAAGGCCCACGGGTCGTGAACTTCTTTTCCCGGAGAAGAAGCAATGACGGTATCTGGGGAATAAGCATCGGCTAACTCTGTGCCAGCAGCCGCGGTAATACAGAGGATGCAAGCGTTATCCGGAATGATTGGGCGTAAAGCGTCTGTAGGTGGCTTTTTAAGTCCGCCGTCAAATCCCAGGGCTCAACCCTGGACAGGCGGTGGAAACTACCAAGCTGG
+
GGGGGGGGGGGGGGGGGGGGGGGGGGGGGGGGGGGGGGGGGGGGGGGGGGGGGGGGGGGGGGGGGGGGGGGGGGGGGGGGGGEGGGGGGGGGGGGGGGGGGGGGGGGGGGGGGGGGGGGGGGGGGGGFGFGGGGGGGGGGGGGGGGGGGGGGGGGGGGGGGGGGGGGGGGGGGGGGGGGGGGGFGGGGGGGGGGGGGGGGEGDGFGFGGGGGGGGGGGGGGGGGGFFGGCFFFGFAFGFGFGFBDDGGFGGGGGGFFFFFGFGGDCC:FFFFFFEFFFGFFFGFFFFFF>>BFF
@M04650:207:000000000-C238N:1:1101:6288:5257 1:N:0:19
ACTCCTACGGGAGGCAGCAGTGGGGAATATTGCACAATGGGCGGAAGCCTGATGCAGCCATGCCGCGTGTGTGAAGAAGGCCTTTGGGTTGTAAAGCACTTTAGCCAGGGAGGAAGCTAAGGGAGGTGAATAGCCTTTTTTGGTGACGTGAACTGGAGAATAAGCACCGGCTAACTCCGGGCCCGCAGCCGCGGTAATACGGGGGGGGCGAGCGTTAATCGGAATTACTGGGCGTAAAGGGCGGGGAGGCGGTGTGTGGAGCACTTCGTTAAAACACAGGGCTCAACCGTGTGG
+
GGEGGGGGGGGCFDEGGGFGGGGGGFCGGGGGGGDFGGGGGGE7FGGFDFGCEFCGGGGFG@FFEGGGGE@FFEFFGEFGCGGGGGGGGGGGGGDF<<FFGGGCFGGGFGF:CCFGAFGGGCGDGCGGFFFGECD<=>D<EFEEF,<>@:3D,@FGGB:,>>FFDEFC7>*>*DDCCGF*:B**4*11CCEGGGG*8@+<*1*:E5*7>C=*:5CC7C02CD:CFC<FGGGFFGD:7*9>><B)))993CD)7>C;))8*/)**)096847:4/95<FF).2*8*/70(<FF1:
@M04650:207:000000000-C238N:1:1101:23700:5266 1:N:0:19
ACTCCTACGGGAGGCAGCAGTAGGGAATCTTCGGCAATGGGGGCAACCCTGACCGAGCAACGCCGCGTGAGTGAAGAAGGTTTTCGGATCGTAAAACTCTGTTGTTAGAGAAGAACGTTAAGTAGAGTGGAAAATTACTTAAGTGACGGTATCTAACCAGAAAGGGACGGCTAACTACGTGCCAGCAGCCGCGGTAATACGTAGGTCCCAAGCGTTGTCCGGATTTATTGGGCGTAAAGCGAGCGCAGGTGGTTTCTTAAGTCTGATGTAAAAGGCAGTGGCTCAACCATTGTG
+
GGGGGGGGGGGGGGGGGGGGGGGGGGGGGGGGGGGGGGGGGGGGGGGGGGGGGGGGGGGGGGGGGDGFGGGGGGGGGGGGGGGGGGGGGGGGGGGGGGGFGGGGGGGGGGGGGGGGGGGGGGGGGGGGGGGGGGGGGGGGGGGCFGGGGGFFGGGGGGGGGGFGFEGGGGGGGGGGGGGGGGGGGGGGGGGGGGGGGGGGGGGGGGGGGGGGGGGG5/>CGGE7CGGGGDGGFGGGGD4FFGFFDC5DF5>GDGGFFFF8C7DG47:>FFFFFF35:?CFFFC@F@):?FBA:)
@M04650:207:000000000-C238N:1:1101:8069:5311 1:N:0:19
ACTCCTACGGGAGGCAGCAGTGGGGAATATTGCACAATGGGCGCAAGCCTGATGCAGCCATGCCGCGTGTATGAAGAAGGCCTTCGGGTTGTAAAGTACTTTCAGCGGGGAGGAAGGGAGTAAAGTTAATACCTTTGCTCATTGACGTTACCCGCAGAAGAAGCACCGGCTAACTCCGTGCCAGCAGCCGCGGTAATACGGAGGGTGCAAGCGTTAATCGGAATTACTGGGCGTAAAGCGCACGCAGGCGGTTTGTTAAGTCAGATGTGAAATCCCCGGGCTCAACCTGGGAA
+
GGGGGGGGGGGGGGGGGGGGFGGGGGGGGGGGGGGGGGGGGGGDGGGGGFGGGGGGGGGGFGGCFGGGGGGGGGGGGGGGGGGGADGGGGGGGGGGFFGGGGGGBAEEGGGGGGGECFFCCF,BDFFFFFGG89FGGC9DFECFGFGCGGCFCE7FFGC,,@FG@FF7*BCEFGGGGGGC@ECCGGGGFCGEEEECCFGFDE??C//:ECFGEEGEGGGGGDGGGG7<+0:CBGGGFFFG3CD>C3593DD/9*9:5=?=EFD7977)*0/@4=6?BFG:D7FFF44(4>F77
@M04650:207:000000000-C238N:1:1101:10813:5311 1:N:0:19
ACTCCTACGGGAGGCAGCAGTGGGGAATATTGCACAATGGGCGCAAGCCTGATGCAGCCATGCCGCGTGTATGAAGAAGGCCTTCGGGTTGTAAAGTACTTTCAGCGGGGAGGAAGGGAGTAAAGTTAATACCTTTGCTCATTGACGTTACCCGCAGAAGAAGCACCGGCTAACTCCGTGCCAGCAGCCGCGGTAATACGGAGGGTGCAAGCGTTAATCGGAATTACTGGGCGTAAAGCGCACGCAGGCGGTTTGTTAAGTGAGATGTGCAATCCCCGGGCTCAAACTGGGAA
+
FC@FGGGGGGGGGGGGGGGGEF<FEGGFFGGGGG@FEGFGGGGEFGC@FGGGGFGGGGGGGFGGDCFEGCFDGGGGGGGGGGGGGGGGFG7B?FFFGFAFFF,CEBCCGGGGGGGCGFGG:DB<<<D=@9@<FAFEC9,<D<,8FAG7FFEC,+@C@@7,76F,DFGCBEDC:FF@FE:6BBECE?FG*BCG*1=EFFEGG58>:/*:CCC=?*;CCFF*17CCCC++2*@55C>EDG4C@C55CD37593C<<<@?896+**2*0:<=*997)8)21D35(*7**7-)6)((
@M04650:207:000000000-C238N:1:1101:17610:5358 1:N:0:19
ACTCCTACGGGAGGCAGCAGTGGGGAATTTTCCGCAATGGGCGAAAGCCTGACGGAGCAATGCCGCGTGGAGGTAGAAGGCCCACGGGTCGTGAACTTCTTTTCCCGGAGAAGAAGCAATGACGGTATCTGGGGAATAAGCATCGGCTAACTCTGTGCCAGCAGCCGCGGTAATACAGAGGATGCAAGCGTTATCCGGAATGATTGGGCGTAAAGCGTCTGTAGGTGGCTTTTTAAGTCCGCCGTCAAATCCCAGGGCTCAACCCTGGACAGGCGGTGGAAACTACCAAGCTGG
+
GGGGGGGGGGGGGGGGGGGGGGGGGGGGGGGGGGGGGGGGGGGGGGGGGGGGGGGGGGGGGGGGGGGGGGGGGGGGGGGGGGGFGGGGGGGGGGGGGGGGGDGGGGGGGGGGGGGGGGGGGGGGGGGGGGGGGGGDGGGGGGFGGGGGGFGFGGGGGGGGGGGGGGGGGGFGGFGGGGGGGGGGGGGGGGGGGFGGGGEGGGFGGGGGGGGGGGGGGGGGGGGGGGGGGGGGFFGGGGFGFGDECDCDFCF44CCFFFFFF6CFFGGB@FFFFFED9BGFF<5*=6FFFFF?>F
@M04650:207:000000000-C238N:1:1101:25208:5375 1:N:0:19
ACTCCTACGGGAGGCAGCAGTGGGGAATATTGCACAATGGGCGCAAGCCTGATGCAGCCATGCCGCGTGTATGAAGAAGGCCTTCGGGTTGTAAAGTACTTTCAGCGGGGAGGAAGGGAGTAAAGTTAATACCTTTGCTCATTGACGTTACCCGCAGAAGAAGCACCGGCTAACTCCGTGCCAGCAGCCGCGGTAATACGGAGGGTGCAAGCGTTAATCGGAATTACTGGGCGTAAAGCGCACGCAGGCGGTCTGTCAAGTCGGATGTGAAATCCCCGGGCCCAACCTGGGAAC
+
GGGGGGGGGEEEGCFEGGGGFGGGGGDGGGGGGGGGGGGDFFGGGGGGFGGGGGGGGGGGGFGGGGGGGGFGGFGGGGGGGGGGGGGGGGGGGGGGGGGGGGGGGGGEGCBCCGDGGGFGGGADGFGGFGFGGGFEGGGGGFGFGGGGGGGGGEGGE7FCFFFGGGGGGGGGGGGFGEFFCFGGGGCGGEGEECGGGGG8EEEGGGGGGGGGGG585CCF878CFGF?F4@=DGGEGGFGFDFFG39DECGC3<C=FFFFGFDD><C?4=@4@64727C>D(95FFF?:FFF?8
@M04650:207:000000000-C238N:1:1101:8435:5526 1:N:0:19
ACTCCTACGGGAGGCAGCAGTAGGGAATCTTCGGCAATGGGGGCAACCCTGACCGAGCAACGCCGCGTGAGTGAAGAAGGTTTTCGGATCGTAAAACTCTGTTGTTAGAGAAGAACGTTAAGTAGAGTGGAAAATTACTTAAGTGACGGTATCTAACCAGAAAGGGACGGCTAACTACGTGCCAGCAGCCGCGGTAATACGTAGGTCCCAAACGTTGTCCTGAATTATTTGGCGTAAAGAGAGCGAAGGTGGTTTCTTAAGTCTGATGTAAAGGGCAGTAGCTCAACAGTTGTG
+
GGGGGGGGGGGGGGGGGGGGGGGGGGGGGGGF8FFGGGGGCCCGGGFCFGGGGFGGGGEGGGGGGGGGG>,CFG?FGGGGGGGGGGGCE7FEGGG9F8BFGGFFFCEF<AFFGGGFE<=<B5:?<,B@9+C,CF,DE,,:<><@FGF7:CCFGG,:>DC<:,@7,*>D78*>FFCCD7CBCB*B28?F>8:BEGCCEEG+*5<7;+53;:C***2277CC+:7+2:+::*0+0**:>5**005)1)/10>F59<*/@?6*+*2>4:26=6=6**))((2*1)*16?F2(19<A0
@M04650:207:000000000-C238N:1:1101:6348:5533 1:N:0:19
ACTCCTACGGGAGGCAGCAGTGGGGAATATTGCACAATGGGCGCAAGCCTGATGCAGCCATGCCGCGTGTATGAAGAAGGCCTTCGGGTTGTAAAGTACTTTCAGCGGGGAGGAAGGGAGTACAGTTAATACCTTTGCTCATTGACGTTACCCGCCGAAGAAGCACCGGCTAACTCCGTGCCAGCAGCCGCGGTAATACGGAGGGTGCAAGCGTTAATCGGAATTACTGGGCGTAAAGCGCACGCAGGCGGTTTGTTAAGTCAGATGTGAAATCCCCGGGCTCAACCTGGGAAC
+
GGGGGGGGGGGGGGGGGGGGGFGGDGGG9FGCECFFGGGGGGGGGGGGGGGGF<FGCFFGGGGGGGGGG@F??CEGGGGGFGGGGGGFG7FGGGGGGGGGEGGGFGGGDGDFBFGGGGGCFF,@DFGFGFG<=@EGGAA9AFGGG<CFFGGG<C:*@FCGGGGC,,>>FEGGGGGGGDGGGGGGCFGGGGGGGGEEGGGGGGGC5;>>EGGGGGGG=CFGEGEDFGGGGFGF>GDEFG?G@DEF)9CDEGC))93>FFBFGF7?FCC>F4@=*7))-(9BD(9??FF,3557>3
@M04650:207:000000000-C238N:1:1101:9272:5626 1:N:0:19
ACTCCTACGGGAGGCAGCAGTGGGGAATATTGCACAATGGGCGCAAGCCTGATGCAGCCATGCCGCGTGTATGAAGAAGGCCTTCGGGTTGTAAAGTACTTTCAGCGAGGAGGAAGGCATTGAGGTTAATAACCTCAGTGATTGACGTTACTCGCAGAAGAAGCACCGGCTAACTCCGTGCCAGCAGCCGCGGTAATACGGAGGGTGCAAGCGTTAATCGGAATTACTGGGCGTAAAGCGCACGCAGGCGGTCTGTCAAGTCGGATGTGAAATCCCCGGGCTCAACCTGGGAAC
+
GGGGGGGGGGGGGGGGGGGGGGGGGGGGGGGGGGGGGGGGGGGGGGGGGGGGGGGGGGGGGGGGGGGBFGGGGGGGGGGGGGGGGGGGGDGGGGGGEGCGGGGGGGGGGGGGGGGGGGGGGGGGG=FGGGGGGFFGGG?FGCEGGGGGG<FFGGGGGGGGGFGFGGFEGGGGGGGGGGGECGGGGGGFDGEGEEECFGGGGGGGGCEGGGGGGE*CGGGGGGGGG9E7:CFGFEGGGGFGFGFFGDGGB<D7)5DF?FFFEFGD5*93FFFF???)49GB>2C9=F4>BFF:3(
@M04650:207:000000000-C238N:1:1101:12016:5678 1:N:0:19
ACTCCTACGGGAGGCAGCAGTAGGGAATCTTCGGCAATGGGGGCAACCCTGACCGAGCAACGCCGCGTGAGTGAAGAAGGTTTTCGGATCGTAAAACTCTGTTGTTAGAGAAGAACGTTAAGAAGAGTGGAAAATTACTTAAGGGACGGTATCTAACCAGAAAGGGACGGCTAACTACGTGCCAGCAGCCGCGGTAATACGTAGGTCCCAAGCGTTGACCGGATTTATTGGGCGTAAAGAGAGCGCAGGTGGTTTCGTAAGAATGATGTAAAAGGCAGTGGCTCAACCATTGTG
+
9CF@C@@FDB@BBCGGEGG<C<CFC@C@F@FEFCGGEGE9F:@FCFDC@@FGGGC@FFG8C:>CFBFCGB?EA?@,,=<4,994,44:FCCEFCDE<,CFEGCF?EB?ECBA?8FACFGFG<,CD8F@=+,:E=3>=BF9FF=,@<@3<33*=@@FAFFG7FG@F:21<C:*:<8B;<F,<7*6<8<2C8*4=8:C*2C2:2<87<9?GFC>5:;CC*2983?:?CF90:9FFEGEDC**005)7)7<>/9>DF46)0<>5**09*:4619***)8182).,*)9*.(30*.)6
@M04650:207:000000000-C238N:1:1101:24860:5682 1:N:0:19
ACTCCTACGGGAGGCAGCAGTGGGGAATATTGCACAATGGGCGCAAGCCTGATGCAGCCATGCCGCGTGTATGAAGAAGGCCTTCGGGCTGTAAAGTACTTTCAGCGGGGAGGAAGGGAGTAAAGTTAATACCTTTGCTCATTGACGTTACCCGCAGAAGAAGCACCGGCTAACTCCGTGCCAGCAGCCGCGGTAATACGGAGGGTGCAAGCGTTAATCGGAATTACTGGGCGTAAAGCGCACGCAGGCGGTTTGTTAAGTCAGATGTGAAATCCCCGGGCTCAACCTGGGAAC
+
GGGGGGGGGGGGGGGGGGGGGGGGGGGGGGGGGGGGGGGGGGGGGGGGGGGGGGGGGGGGGGGGGGGGGGGGGGGFGGGGGGGGGGGG+CFGGGGGGGGGGGGGGGGGGGGGGGGGGGGGGGGGGGGGGGGGGGGGGGGGGGGGGGGGGGGGCGGGGGGGGGGGGFFGGGGGGFGGGGGGGGGGGGGGGEGGGGGGGGGGGGGGGGEEGGGGGGGGGGGGGD85FGGGGGGGFGGCFD?DDDFFCCGGFGG5C3>>FF=FFBGGFGGFFFFFF=???FDB7;FFFFF::FFB?-
@M04650:207:000000000-C238N:1:1101:21401:5687 1:N:0:19
ACTCCTACGGGAGGCAGCAGTAGGGAATCTTCGGCAATGGACGAAAGTCTGACCGAGCAACGCCGCGTGAGTGAAGAAGGTTTTCGGATCGTAAAACTCTGTTGTTAGAGAAGAACAAGTAGGAGAGTAACTGCTCTTACCTTGACGGTATCTAACCAGAAAGCCACGGCTAACTACGTGCCAGCAGCCGCGGTAATACGTAGGTGGCAAGCGTTGTCCGGATTTATTGGGCGTAAAGCGAGCGCAGGCGGTTTCTTAAGTCTGATGTGAAAGCCCCCGGCTCAACCGGGGAGG
+
GGGGGGGGGGGGGGGGGGGGGGGGGGGGGGGGGGGGGGGGGGGGGGGGGGGGGGGGGGGGGGGGGGGGGGGGGGGGGGGGGGGGGGGGGGGGGGGGGGGGGGGGGGGGGGGGGGGGGGGGGGGFGGGGGGGGGGGGGGGGGGGGGGGGGGGGGGGGGGGGGGGGGGGGGGGGGGGGGGGGGGGGGGGGGGGGGGGGGGGGGGGGGGGEGGGGGEDGGGGGGGGEFGGGGGGGFGGGGGFGFGFFGGGGFGGG3DFFFFFFCFFGFGGFFFFFFF>F6>GDF>GFFFFFF:>79F
@M04650:207:000000000-C238N:1:1101:14322:5695 1:N:0:19
ACTCCTACGGGAGGCAGCAGTAGGGAATCTTCGGCAATGGGGGCAACCCTGACCGAGCAACGCCGCGTGAGTGAAGAAGGTTTTCGGATCGTAAAACTCTGTTGTTAGAGAAGAACAAGTAGGAGAGTAACTGCTCTTACCTTGACGGTATCTAACCAGAAAGCCACGGCTAACTACGTGCCAGCAGCCGCGGTAATACGTAGGTGGCAAGCGTTGGCCGGATTTATTGGGCGTAAAGCGAGCGCAGGCGGGTTCTTAAGGTTGACGGGAAAGCCCCCGGCCCAACCGGGGAGG
+
GGGGGGGGGGGGGGGGGGGGGGGGGGGGGGGGGGGGGGGGG7FEGG6ECGGGEFEGGGGGGGEEGGGEGGGGGGGGGGGGEFGGGGGGGGGGGGGGGGGGGGGGGEGFFGGGGGGGFEFDEGFFGGGFGFFDCCF9FFEFGGCFAFDF:>+@<<A<FF@FGG76DF85C>>>F>,5,4,,6=FF8,4<B>:8ECEG+328<C8E<BE=>?C5*2?**991C7**<:<+:>@*7>5EFC7/5>).)9195)>3><<=B=4*+**2)*1()0>F>5>547DB3,57F>>69D5(,7
@M04650:207:000000000-C238N:1:1101:24906:5700 1:N:0:19
ACTCCTACGGGAGGCAGCAGTGGGGAATTTTCCGCAATGGGCGAAAGCCTGACGGAGCAATGCCGCGTGGAGGTAGAAGGCCCACGGGTCGTGAACTTCTTTTCCCGGAGAAGAAGCAATGACGGTATCTGGGGAATAAGCATCGGCTAACTCTGTGCCAGCAGCCGCGGTAATACAGAGGATGCAAGCGTTATCCGGAATGATTGGGCGTAAAGCGTCTGTAGGTGGCTTTTTAAGTCCGCCGTCAAATCCCAGGGCTCAACCCTGGACAGGCGGTGGAAACTACCAAGCTGG
+
GGGGGGGGGGGGGGGGGGGGGGGGGGGGGGGGGGGGGGGGGGGGGGGGGGGGGGGFGGGGGGGGGGGGGGGGGGGGGGGGGFE=FFGGGGGGGGGGGGGGGGFGGGGGGGGGGGGGGGGGFFFGGGDGGGGGFGGGGGGGGGGGGGGGGGGGGGGGGFGGGGGGGGGGGGGGG@FFGCFGGGGGGFGGGEGGGGGFEECEFGGGGGGGGGGGDFCCCGGDGGFCFFGGGGGFFGGGGG4C:GEEGDGGFFFFCFCFFE5>F4<FFGGFFFFFFFFE(4D<@FGFFFFFFFFFFF
@M04650:207:000000000-C238N:1:1101:17600:5708 1:N:0:19
ACTCCTACGGGAGGCAGCAGTAGGGAATTTTTCACAATGGGCGAAAGCCTGATGGAGCAATGCCGCGTGAATGATGAAGGTCTTATAGATTGAAAAATTCTTCTATTTGGGAAGAAAAGTTGGATTAGGAAATGAATCTAACCTGACGGTACCATTTGAATAAGTATCGGCTAACTATGTGCCAACAGCCGCGGTAATACATAGGATGCAAGCGTTATCCGGATTTACTGGGCGTAAAACGAGCGCGGGTGGGTTAGTAAGTCTGGTGTTAAATGCAGTAGCTTAACTATTGT
+
FG<FGG@F:FE7FGGGGGDDFFGGGGGGGFGGFGGGGGGGGGGGGE:FGFFGGGDCFGGGEEGGGGGCGGGFGG,,CEFG9<EEB9?EGC9C,CF<FG<EEF,C?F<?9?CD=CEE<EF,CBF,,,B,AEEE5,?F,A,ED?8<4F<F>GGGGFG,,,AF,3,,37E<@C78FDGGGEG,=,@;,3:D,@8E5C*3:ECCGCFGFEGDCFG?*4*AE8+2/)4**,=?++5*.:C7DCADBD:)9D/))19DD<3)719FF8CF=*045<=F4***.4*/9)**/7/<AF44)
@M04650:207:000000000-C238N:1:1101:8362:5743 1:N:0:19
ACTCCTACGGGAGGCAGCAGTGGGGAATTTTCCGCAATGGGCGAAAGCCTGACGGAGCAATGCCGCGTGGAGGTAGAAGGCCCACGGGTCGTGAACTTCTTTTCCCGGAGAAGAAGCAATGACGGTATCTGGGGAATAAGCATCGGCTAACTCTGTGCCAGCAGCCGCGGTAATACGTAGGTCCCAAGCGTTGTCCGGATTTATTGGGCGTAAAGCGAGCGCAGGTGGTTTCTTAAGGCTGATGTAAAAGGCAGTGGTTCAACCATTGTGTGCATTGGAAACTTGGAGACTTG
+
GGGGGGGGGGGGGGGGGGGGGGGGGGGGGGGGGGGGGGGGGGGGGGGGGGGGGGGGGGGGGGGGGGGGGGGGGGGGGGGGGGGGGGGGGGG:FGGGGGGGGGGGGGGGGGGGGGGGGGGGCCFEGGGCGGGGGGGEGGGGGGFGGGG@FGGGGGGFGGGGGGGGGEGGGGDE:FFFGFGGGFFGGGGGGECBCCFGGG>B*9>9CFGGGGEGGGGGGGDGDGCEECGGEGCG6C>EF*<FFFFFDCD7@CG4DD4/7639CFGFB=FBF=FFFFFFD:GFFF7*9:?B?>?)4
@M04650:207:000000000-C238N:1:1101:6642:5763 1:N:0:19
ACTCCTACGGGAGGCAGCAGTGGGGAATTTTCCGCAATGGGCGAAAGCCTGACGGAGCAATGCCGCGTGGAGGTAGAAGGCCCACGGGTCGTGAACTTCTTTTCCCGGAGAAGAAGCAATGACGGTATCTGGGGAATAAGCATCGGCTAACTCTGTGCCAGCAGCCGCGGTAATACAGAGGATGCAAGCGTTATCCGGAATGATTGGGCGTAAAGCGTCTGTAGGTGGCTTTTTAAGTCCGCCGTCAAATCCCAGGGCACAACCCTGGACAGGCGGTGGAAACTACCAAGCTGG
+
EE8FFGGGGGGGGG77FF8EFGFFGGGGGGGGGGGGGGDGGGGGGG@8FFGGGGECFEDGGGFEEGGGDFFG4BFGGCF<FGGGGGEFGGDEG<EEFGCGGGGGGGGFE@=FGGGGGGFGFEGECGEBGFFGGGDGEDFGGGG?EGGGGGCFFGGGGGAFGGFGGDGGEG7C<;CC<;FCFG8B7<C9C5C7C*59;CGEFG@GGGF5@CCECEGGGC3CCGGG??FGGGDG4EGGFGFGB3>ECGCDBGGFCCF>>:)8:>DD5*0,.<6>:F>56>GF68*87?F?:>F:>F
@M04650:207:000000000-C238N:1:1101:23003:5786 1:N:0:19
ACTCCTACGGGAGGCAGCAGTGGGGAATATTGCACAATGGGCGCAAGCCTGATGCAGCCATGCCGCGTGTATGAAGAAGGCCTTCGGGTTGTAAAGTACTTTCAGCGGGGAGGAAGGGAGTAAAGTTAATACCTTTGCTCATTGACGTTACCCGCAGAAGAAGCACCGGCTAACTCCGTGCCAGCAGCCGCGGTAATACGGAGGGTGCAAGCGTTAATCGGAATTACTGGGCGTAAAGCGCACGCAGGCGGTTTGTTAAGTCAGATGTGAAATCCCCGGGCTCAACCTGGGAAC
+
GGGGGGGGGGGGGGGGGGGGGGGGGGGGGGGGGGGGGGGGGGGGGGGGGGGGGGGGGGGGGGGGGGGGGGGGGGGGGGGGGGGGGGGGGGGGGGGDGGGGGGGGGGGGGGGGGGGGGGGGGGGGGGGGGGGGGGGGGGGGGGGGGGGGGGGGGGGGGGGGGGGGGGGGGGGGGGGGGGGGGGGGGGGGGGGGGGGGGGGGEGEGGGGGGGGGGGGGGGGGGGGGGFGGGGGGFGGGGGFGFGF@GGGGFGD95CGFFFFFGFGG?F=<FFFFFF6?B0CDD6FFFFF0:FFF:1
@M04650:207:000000000-C238N:1:1101:13447:5788 1:N:0:19
ACTCCTACGGGAGGCAGCAGTGGGGAATATTGCACAATGGGCGCAAGCCTGATGCAGCCATGCCGCGTGTATGAAGAAGGCCTTCGGGTTGTAAAGTACTTTCAGCGGGGAGGAAGGGAGTAAAGTTAATACCTTTGCTCATTGACGTTACCCGCAGAAGAAGCACCGGCTAACTCCGTGCCAGCAGCCGCGGTAATACGGAGGGTGCAAGCGTTAATCGGAATTACTGGGCGTAAAGCGCACGCAGGCGGTTTGTTAAGTCAGATGTGAAATCCCCGGGCTCAACCTGGGAAC
+
GGGGGGGGGGGGGGGGGGGGGGGGGGGGGGGGGGGGGGGGGGGGGGGGGGGGGGGGGGGGGGGGGGGGGGGGGGGGGGGGGGGGGGGGGGGGGGGGGGGGGGGGGGGGGGGGGGGGGGGGGGGGGGGGGGGGGGGFGGGFGGGGGGGGGGGGGGGGGGGGGGGGGGGGGGGGGGGGGGGGGGGGGGGGGGGGGGGGGGGGGGGGGGGGGGGGGGEGGGGGGGGGG7EGGGFGFGDGGG=C777BDDGGFGGCCDGFFFFFGFGGF=7-=FFFFFFFFFG@E>GFFFF>?FFF?(
@M04650:207:000000000-C238N:1:1101:8234:5796 1:N:0:19
CAGTCTAACTCCTACGGGAGGCAGCAGTGGGGAATATTGCACAATGGAGGAAACTCTGATGCAGCGACGCCGCGTGAGGGAAGAAGGTTTTCGGATTGTAAACCTCTGTCTTCGGGGACGATAATGACGGTACCCGAGGAGGAAGCCACGGCTAACTACGTGCCAGCAGCCGCGGTAAAACGTAGGTGGCAAGCGTTGTCCGGAATTACTGGGTGTAAAGGGAGCGCAGGCGGAATGGTAAGTTGAATGTGAAAACTATGGGCTCAACCCATAGACTGCGTTCAAAACTACTGTTCTTG
+
CCCCCGGGGGGGGGGGGGGGGGGGGGGGGGGGGGGGGGGGGGGGGGGGGGGGGGGGGGGGGGGGGGGGGGGGGGGGGGGGGGGGGGGGGGFGGGGGGGGGGGGGGGGGFFGGGGGGGGGGGGGGGGGGGGGGGGGGGGGGGGGGGGGGGGGGGGGGGGGGGGGGGGGGGGGGGGGGGGGGFGGGGGGGGGGGGGG8CCEGGGGGGGGGGGGGGGEEGGGGGGGGGGGGGGGGD5EGGFFFGF9CGFGFGFFFCGFFGGGCFFFFFFF:@GG:CFBFF4FEFFFFFFFFFGFF=6:>4=A
@M04650:207:000000000-C238N:1:1101:16628:5854 1:N:0:19
ACTCCTACGGGAGGCAGCAGTGGGGAATATTGCACAATGGGCGCAAGCCTGATGCAGCCATGCCGCGTGTATGAAGAAGGCCTTCGGGTTGTAAAGTACTTTCAGCGGGGAGGAAGGGAGTAAAGTTAATACCTTTGCTCATTGACGTTACCCGCAGAAGAAGCACCGGCTAACTCCGTGCCAGCAGCCGCGGTAATACGGAGGGTGCAAGCGTTAATCGGAATTACTGGGCGTAAAGCGCACGCAGGCGGTTTGTTAAGTCAGATGTGAAATCCCCGGGCTCAACCTGGGAAC
+
GGGGGGGGGEGGGGGGGGFGGGGGGGGGGGGGGGGGGGE?FGGGGGGGGGGGGGGGGGGGGGGGGGGGGGGGGGGGGGGGGGGGGGGGGGGGGGGGGGGGGGGGGGGGGGGGDGGGGGGGGGGGGGGGGGGGFFGGGGGGFGGGGGGGGGGGFE7>::FFGGGGGGGGGGGGGGGGGGGCGGGGGGGGGGGCECEGGGGGEGGGG>CC8FGGGGCEGGGGGGEGGGGGGGFCFGGEDGF<>DBEGGGGFGGCG*95<FFFGFGGF7:<FFFF??@FB>DBD0*7@FFFBF)48(
@M04650:207:000000000-C238N:1:1101:13204:5882 1:N:0:19
ACTCCTACGGGAGGCAGCAGTGGGGAATATTGGACAATGGGCGAAAGCCTGATCCAGCAATGCCGCGTGAGTGATGAAGGCCTTAGGGTTGTAAAGCTCTTTTACCCGGGAAGATAATGACTGTACCGGGAGAATAAGCCCCGGCTAACTCCGTGCCAGCAGCCGCGGTAATACGGAGGGGGCTAGCGTTGTTCGGAATTACTGGGCGTAAAGCGCACGTAGGCGGCTTTGTAAGTCAGAGGTGAAAGCCTGGAGCTCAACTCCAGAACTGCCTTTGAGACTGCATCGCTTGA
+
GGGGGGGGGGGGGGGGGGGGGGGGGGGGGGGGGGGGGGGGGGGGGGGGGGGGGGGGGGGGGGGGGGGFGGGFGGGGGGGGGGGGFGGGFGGGGGGGGGGGGGGGFGFGGGGGGGGGGGGGGGGGGGGEGCCEFGGGGGGDFDGGGGGGGGGGGGFGGGGG7FGGGGDGGGGGGGGGGGDFDGGDGGGGGGGGGFGECEGGFFFGGGGGGGGGGCGEGDGFGC:CEGEGGGFFFEDG>>@FFFFFGFFFFGFFDCGFFF@=6@FGFCF?)8FFF?F=><*4?AG49B4?:FFF?
@M04650:207:000000000-C238N:1:1101:20810:5890 1:N:0:19
ACTCCTACGGGAGGCAGCAGTGGGGAATATTGCACAATGGGCGCAAGCCTGATGCAGCCATGCCGCGTGTATGAAGAAGGCCTTCGGGTTGTAAAGTACTTTCAGCGGGGAGGAAGGGAGTAAAGTTAATACCTTTGCTCATTGACGTTACCCGCAGAAGAAGCACCGGCTAACTCCGTGCCAGCAGCCGCGGTAATACGGAGGGTGCAAGCGTTAATCGGAATTACTGGGCGTAAAGCGCACGCAGGCGGTTTGTTAAGTCAGATGTGACATCCCCGGGCTCAACCTGGGAAC
+
FFGGGGGFEEGGF@EGGGGGGGGFFECFGGFGGGGGGGGGGGGGGGCFGGGGGGGGAFG?FFGFDGEF@FGGGGGGGGEGFFFFGGGDEEGGGFG<EEFEEFGGEFDEGGGGGGFFGGGGFDGFGDGGFGGGDGGGGFCGGFGGGFGGFFFGGEGD:FFCGGCCGGFC7B:CFGGGC@FGEFCCGGGGGGGDECGGDGFGGGGGDE:EECFGGE?EGGGFD<EC8EG?97FFEGGEGD?D@<@DCGC)7DGDCDGFFF**ABF74CFFFF*9@7)8107556FFFFFBFF)35,
@M04650:207:000000000-C238N:1:1101:7105:5904 1:N:0:19
ACTCCTACGGGAGGCAGCAGTAGGGAATCTTCGGCAATGGGGGAAACCCTGACCGAGCAACGCCGCGTGAGTGAAGAAGGTTTTCGGATCGTAAAACTCTGTTGTTAGAGAAGAACGTTAAGTAGAGTGGAAAATTACTTAAGTGACGGTATCTAACCAGAAAGGGACGGCTAACTACGTGCCAGCAGCCGCGGTAATACGTAGGTCCCAAGCGTTGTCCGGATGTATTGGGCGTAAAGCGAGCGCAGGTGGTTGCTTAAGTCTGCTGTAAAAGGCCGAGGCTGAACCATTGTG
+
GGGGGGGGGGGFGGEGECGGGGGGGGGGFGGFFCGGGGGGGGG+FFGGGGFCF<CFGGGGGGGGGGG@FGGDFG?FF,BF<?FG?FGGGGGFGGGAFGGGFFE?FG?A,EFGGGD,+DFGGGA?<,:BC7,8CD9,F<DFEFG,@,C+8CEC=FD<F,<DFDFFC@,*@8*>FE8>F7CGG7C;C5,=B,=*81*:CGFG8CCGGFGGFGG=*5*2:922*7/**03:C*+*5*9*77@*7*7)1)9C31>7D3*7?FF9+**2**2590*1*9)5(()0.,*)09)-,4*66)
@M04650:207:000000000-C238N:1:1101:6292:5912 1:N:0:19
ACTCCTACGGGAGGCAGCAGTGGGGAATATTGCACAATGGGCGCAAGCCTGATGCAGCCATGCCGCGTGTATGAAGAAGGCCTTCGGGTTGTAAAGTACTTTCAGCGGGGAGGAAGGGAGTAAAGTTAATACCTTTGCTCATTGACGTTACCCGCAGAAGAAGCACCGGCTAACTCCGTGCCAGCAGCCGCGGTAATACGGAGGGTGCAAGCGTTAATCGGAATTACTGGGCGTAAAGCGCACGCAGGCGGTTTGTTAAGTCGGCTGTGAAATCCCCGGGCTCAACCTGGGAAC
+
GGGGGGGGFEEEGGGGFGGGGGGGGGGGGGGGGGGGGGGGGGGGGGCFGGGGGAFGGGGGGGGGGGGGEEFFEGE,FFFGGGGGGGGGGGGGGGGGGGGGGGGGFFCECDCFGGCD>+,F>B,:CFCDFFFGGFFFGGGGGGFGFGGGEFDFGGGCGGGCCC@FFGGGECFGFGGDFGGGGGE,;:FGGCEE5E@EG9E*31:EDGEEC79C8EECFFGCC<8FC+09C4;A):<5329<D9BBD:)9<CDDGG3<?*8*39*1)774/*977=?F:()079F4=?F>7>>77(
@M04650:207:000000000-C238N:1:1101:23248:5946 1:N:0:19
ACTCCTACGGGAGGCAGCAGTGGGGAATATTGCACAATGGGCGCAAGCCTGATGCAGCCATGCCGCGTGTATGAAGAAGGCCTTCGGGTTGTAAAGTACTTTCAGCGGGGAGGAAGGGAGTAAAGTTAATACCTTTGCTCATTGACGTTACCCGCAGAAGAAGCACCGGCTAACTCCGTGCCAGCAGCCGCGGTAATACGGAGGGTGCAAGCGTTAATCGGAATTACTGGGCGTAAAGCGCACGCAGGCGGTTTGTTAAGTCAGATGTGAAATCCCCGGGCTCAACCTGGGAAC
+
GGGGGGGGGGGGGGGGGGGGGGGGGGGGGGGGGGGGGGGGGGGGGGGGGGGGGGGGGGGGGGGGGGG@FGGGGGGGGFGGGGGDGGGDFGGGGGGGGGGGGGGGGGGGGGDEGGGGGGGDGGGGCFFGGCFGGGGGFGGGGGFGFGGGGGGGGGDCGGFGFFFGGGFGGGGGGGFGDGGGGGGGGGGGGGCEEBCEGGGGGCEGGGGCGGGGGGGDFGGGGGGGGGGGGGGGDGGGGFFD><:DD)9CEGGGGCDF@FF?CFC77?D6=6F4=FFFB6<).1>F45@::>@<>(
@M04650:207:000000000-C238N:1:1101:4878:5957 1:N:0:19
ACTCCTACGGGAGGCAGCAGTAGGGAATCTTCGGCAATGGGGGCAACCCTGACCGAGCAACGCCGCGTGAGTGAAGAAGGTTTTCGGATCGTAAAACTCTGTTGTTAGAGAAGAACGTTAAGTAGAGTGGAAAATTACTTAAGTGACGGTATCTAACCAGAAAGGGACGGCTAACTACGTGCCAGCAGCCGCGGTAATACGTAGGTCCCAAGCGTTGTCCGGATTTATTTGGCGTAAAGCGCGCGCAGGGAGTTTCTTAAGTCTGATGTCAAAGGCAGTGGCTCAACCATTGTG
+
GGGG8F<FBCGFG@CFGG,EF9FFEFGGGGAFF;FCEGEFF7FFCFGGGGGGGGEEF++CF:66F@FGGGGGGGGGDEEFBADFGGGGEGEGFDEFFGGECFGGGGGFFBFGCFGGGEBDFDFFDFCCFGFGDDA>FCEDGAF=FFGGGGGD9,=33B9:DFEFFECFCGGE7FFD;CFFGGGGGFF:<F8*===C8BECFC@EECFECFCGGG5/*/:>*C/2;99C+*<C)/9CC59*5)83<C5C))*190:4@F???BDGF**)9*0/@F>)81C47:5?F=F:1=F>A4
@M04650:207:000000000-C238N:1:1101:21409:5971 1:N:0:19
ACTCCTACGGGAGGCAGCAGTGGGGAATATTGCACAATGGGCGGAAGCCTGATGCAGCCATGCCGCGTGTATGAAGAAGGCCTTCGGGTTGTAAAGTACTTTCAGCGGGGAGGAAGGGAGTAAAGTTAATACCTTTGCTCATTGACGTTACCCGCAGAAGAAGCACCGGCTAACTCCGTGCCAGCAGCCGCGGTAATACGGAGGGTGCAAGCGTTAATCGGAATTACTGGGCGTAAAGCGCACGCAGGCGGTTTTTTAAGTCAGATGTGAAATCCCCGGGCTCAACCTGGGAAC
+
GGGGGGGGGGGGGGGGGGGGGGGGGGGGGGGGGGGGGGGGGGGGGGEFGDFGGGGGGGGGGGGGGGGGGGGGGGGGGGGGGGFGFGGGGGGGGGGGFGGFGGGGGGGGGGGGGGGGGGGGGGGGGGGGGGGGGGGGGGGGGEGGGCGEGGGFGGGGGGCGGGGFFFGGGGGGGGGGGGGGGGGGFGGG7EGEGGGGFGFGEEGEEGGGC?C*8C>EC>CGGCGEFGGC+CFG@>DE5C=DFGFFGGDCDCD9C<*7).?FC?FGFGFAFFFFF=?)13C>D656*078:4:??(
@M04650:207:000000000-C238N:1:1101:24166:5980 1:N:0:19
ACTCCTACGGGAGGCAGCAGTAGGGAATCTTCGGCAATGGGGGCAACCCTGACCGAGCAACGCCGCGTGAGTGAAGAAGGTTTTCGGATCGTAAAACTCTGTTGTTAGAGAAGAACGTTAAGTAGAGTGGAAAATTACATAAGTGACGGTATCTAACCAGAAAGGGACGGCTAACTACGTGCCAGCAGCCGCGGTCATACGTAGGTCCCAAGAGTTGTCCGGATGTATTGGGCGTAAAGCGAGCGCAGGTGGTTTCTTAAATCTGATGTAAAAGGCAGTGGCTCAACCAGTGTT
+
GGGFGGGGGGGGGGGGGGGGGGGGGGGGDGGECBFGGGGGGDD7FGGGGGGGG,CCFGEGGGGGGGGGG,BFFF@FFEGGF,FGGGG+CFEGGGG9=EEEGGEGG8FF<FG8FG,,=38<=?B8D9,5>D<<C3=,3,,,97C3C<AC:F7CAFFD<F,,,7@FDE7FFG@>CC8,D@<B7**BB/?BF8EGG5=**<CF>CF8EC+<8+****+0<::?C)?C5<++<>+:>C5E/*/*<D:B3DGG.1*9*959****+1:FB*0-/964/*))(,7?4:467?5:251)-)
@M04650:207:000000000-C238N:1:1101:25668:5989 1:N:0:19
ACTCCTACGGGAGGCAGCAGTGGGGAATATTGCACAATGGGCGCAAGCCTGATGCAGCCATGCCGCGTGTATGAAGAAGGCCTTCGGGTTGTAAAGTACTTTCAGCGAGGAGGAAGGCATTGTGGTTAATAACCACAGTGATTGACGTTACTCGCAGAAGAAGCACCGGCTAACTCCGTGCCAGCAGCCGCGGTAATACGGAGGGTGCAAGCGTTAATCGGAATTACTGGGCGTAAAGCGCACGCAGGCGGTCTGTCAAGTCGGATGTGAAATCCCCGGGCTCAACCTGGGAAC
+
GGGGGGGGGGGGGGGGGGGGGGGGGGGGGGGGGGGGGGGGGGGGGGGGGGGGGGGGGGGGGGGGGGGGGGGGGGGGGGGGGGGGGGEGGGGGGGGGGGGGGGGGGGGGGGGGGGGGGGGGGGGGGGGGGGGGGGGGGGGGGGGGGGDGGGGGGGGGGGGGGGGGGGGDGGGGGGGGGGGGGGGGGGFCGEGGGGGGGGGGGEEGGGEGGGGGGGGCFGGGGGGGC7+A+75CBGGGGGFGFGFBGG<DFGDDGGF646BFGFGGFGGFFFFFF=FFBBC:>2C6FFF?F>>BB6
@M04650:207:000000000-C238N:1:1101:22705:5990 1:N:0:19
ACTCCTACGGGAGGCAGCAGTAGGGAATCTTCGGCAATGGGGGCAACCCTGACCGAGCAACGCCGCGTGAGTGAAGAAGGTTTTCGGATCGTAAAACTCTGTTGTTAGAGAAGAACGTTAAGTAGAGTGGAAAATTACTTAAGTGACGGTATCTAACCAGAAAGGGACGGCTAACTACGTGCCAGCAGCCGCGGTAATACGTAGGTCCCAAGCGTTGTCCGGATTTATTGGGCGTAAAGCGAGCGCAGGTGGTTTCTTAAGTCTGATGTAAAAGGCAGTGGCTCAACCATTGTG
+
GGGGGGGGGGGGGGGGGGGGGGGGGGGGGGGGGGGGGGGGGGGGGGGGGGGGGGGGGGGGGGGGGGGGGGGGGGGGGGGGGGGGGGGGGGGGGGGGGGGGGGGGGGGGGGGGGGGGGGGGGGGGGGGGGGGGGGGGGGGGGFGGGGGGGGGGGGGGGGGGGGGGGGGGGGGGGGGGGGGGGGGGGGGGGGGGGGGGGGGGGFF8EGFFGFGGGGCGEGGGGGGCCFGGGDFGFGGGGCBGFGDDCGGGFFCFDGGFFFFFF?FGBCCBFFFFFFFFF:D?FB*?6@FFFFF<<4
@M04650:207:000000000-C238N:1:1101:16812:6030 1:N:0:19
CTCTGTAACTCCTACGGGAGGCAGCAGTGGGGAATATTGGACAATGGGCGCAAGCCTGATCCAGCCATGCCGCGTGAGTGATGACGGCCTTAGGGTTGTAAAGCTCTTTTGTCCGGGACGATAATGACGGTACCGGAAGAATAAGCCCCGGCTAACTTCGTGCCAGCAGCCGCGGTAATACGAAGGGGGCTAGCGTTGCTCGGAATCACTGGGCGTAAAGGGCGCGTAGGCGGCTTGCCAAGTCGGGGGTGAAAGCCCGTGGCTCAACCACGGAATGGCCTTCGATACTGGCAGGCTTG
+
CCCCCGGGGGGGGGGGGGGGGGGGGGGGGGGGGGGGGGGGGGGGGGGGGGGGGGGGGGGGGGGGGGGGGGGGGGGGGGGGGGGGGGGGGGGGGGGGGGGGGGGGGGGGGGGGGGGGGGGGGGGGGGGGGGGGGGGGGGGGFGGGGGGGGGGGGGGGGGGGGGGGGGGGGGGGGGGGGGGGGGGGGGGGGGGGGGGGGGGGGGGGCGG?CFGGGGGEGGGFFGGGDCDGGE?GGGGGGGGFGGGGGBGBCDDFCFGFD9CDDDF@FF=C4DGFGGFFFFFFFFFF?F@>AGFFF>60F4;
@M04650:207:000000000-C238N:1:1101:8105:6038 1:N:0:19
ACTCCTACGGGAGGCAGCAGTAGGGAATCTTCCGCAATGGGCGAAAGCCTGACGGAGCAACGCCGCGTGAGTGATGAAGGTTTTCGGATCGTAAAACTCTGTTATTAGGGAAGAACAAATGTGTAAGTAACTGTGCATATCTTGACGGTACCTAATCAGAAAGCCACGGCTAACTACGTGCCAGCAGCCGCGGTAATACGTAGGTGGCAAGCGTTATCCGGAATTATTGGGCGTAAAGCGCGCGTAGGCGGTTTTTTAAGTCTGATGTGAAAGCCCACGGCTCAACCGTGGAGG
+
GGGGGGGGGGGGGGGGGGGGGGGGGGGGGGGGGGGGGGGGGGGGGGGGGGGGGGGGGGGGGGGGGGGGGGGGGGGGGGGGGGGGGGGGGGGGGGGGGGGGGGGGGCGGGGGGGGGGGGGGGGGGGGGGGGGGGGGGGFGGGFGFFGGGEFGGGGGGGGGGGGFGGGGGGGGGGGFGGGGGGGGFGGFGGGGGGGGGGGGG+B8E<EGGGGGFGEGG5:CCGGGD6FGFGGGGFGCEFGFC>3@ED5DGFDGD35C3BF?FGF>FFD7466=BFF:56?DD>;9F@?@0-7@B?F
@M04650:207:000000000-C238N:1:1101:8622:6072 1:N:0:19
ACTCCTACGGGAGGCAGCAGTGGGGAATATTGCACAATGGGCGCAAGCCTGATGCAGCCATGCCGCGTGTATGAAGAAGGCCTTCGGGTTGTAAAGTACTTTCAGCGAGGAGGAAGGCATTGAGGTTAATAACCTCAGTGATTGACGTTACTCGCAGAAGAAGCACCGGCTAACTCCGTGCCAGCAGCCGCGGTAATACGGAGGGTGCAAGCGTTAATCGAAATTACTGGGCGTAAATCGCACGCAGGCGGTATGTCAAGTCGGATATGAAATCCCCGGGCCCAAACGGGGAAC
+
GGGGGGGGGGGGGDGGGGGFGGCF@FFGGGCDGEFGFGFGGGG+CFGGGGGGGGGGGGEGCFGGGGGGGEGAEGGFGGGGGGGGGGGGGGGGGGGFFFGGGGGGFCE7>FGGGGGGGFCFFFFGG8,:5D<DF=,AFFA<BC<ADFDG7=BD<:@C>FFGFFE,33,:CC7*:3@C@><>8FCFF?FFC*::8:CCBFGFG587E;CDC9C5EGDGGC79**17CCC:9CFFFGD***1>355>D3)9>CD)1*09*096C*/553*)1*777*)03()))()05)0,(.)-4(
@M04650:207:000000000-C238N:1:1101:18476:6106 1:N:0:19
ACTCCTACGGGAGGCAGCAGTGGGGAATTTTCCGCAATGGGCGAAAGCCTGACGGAGCAATGCCGCGTGGAGGTAGAAGGCCCACGGGTCGTGAACTTCTTTTCCCGGAGAAGAAGCAATGACGGTATCTGGGGAATAAGCACCGGCTAACTCTGTGCCAGCAGCCGCGGTAATACAGAGGATGCAAGCGTTATCCGGAATGATTGGGCGTAAAGCGTCTGTAGGTGGCTTTTTAAGTCCGCCGTCAAATCCCAGGGCTCAACCCTGGACAGGCGGTGGAAACTACCAAGCTGG
+
GGGGGGGGGGGGGGGGGGGGGGGGGGGGGGGGGGGGGGGGGGGGGGGGGGGGGGGGGGGGGGGGGGGGGGGGGGGGGGGGGFGGGGGGGGGFGGDFGGGGGGGGGGGGGGGGGGGDDFGGGGGGGGGGGG9DFGEDFGGGGGGGGGGGDGGCFGGGGGFGFFGGGGGGGGEGDGGGGGGGGGGGGGGGFGGGGGGGGGDCCFFFGGGGGGGGGGFGGDGGGGGGGGGGGGDC@G4FFGFC@GEEDGGGFGGFGGGFEBFFC@FFFGGFFF)7>F@E>BGF?AF4FFF?))78>F
@M04650:207:000000000-C238N:1:1101:21211:6108 1:N:0:19
ACTCCTACGGGAGGCAGCAGTGGGGAATTTTCCGCAATGGGCGAAAGCCTGACGGAGCAATGCCGCGTGGAGGTAGAAGGCCCACGGGTCGTGAACTTCTTTTCCCGGAGAAGAAGCAATGACGGTATCTGGGGAATAAGCATCGGCTAACTCTGTGCCAGCAGCCGCGGTAATACAGAGGATGCAAGCGTTATCCGGAATGATTGGGCGTAAAGCGTCTGTAGGTGGCTTTTTAAGTCCGCCGTCAAATCCCAGGGCTCAACCCTGGACAGGCGGTGGAAACTACCAAGCTGG
+
GGGGGGGGGGGGGGGGGGGGGGGGGGGGGGGGGGGGGGGGGGGGGGGGGGGGGGGGGGGGGGGGGGGGGGGGGGGGGGGGGGGGGGGGGGDGGGGGGGGGGGGGGGGGGGGGGGGGGGGGGGGGGGFGGGGGGGGGGGGGGGGGGGGFGGGGGGGFGGGGGGGGGGGGGGFGCFGGGGGGGGGGGGGCFGGGGFGFEGECFFGGGGGGGEGGGCCGGGGGGGGGGGGGGFGFFGGGGGFGFGFFGGGDFCF7CFGFFFFFGFGG@GG?FFFF@@DEFFGF?>GFFFFFFFF02?
@M04650:207:000000000-C238N:1:1101:23484:6116 1:N:0:19
ACTCCTACGGGAGGCAGCAGTGGGGAATATTGCACAATGGGCGCAAGCCTGATGCAGCCATGCCGCGTGTATGAAGAAGGCCTTCGGGTTGTAAAGTACTTTCAGCGGGGAGGAAGGGAGTAAAGTTAATACCTTTGCTCATTGACGTTACCCGCAGAAGAAGCACCGGCTAACTCCGTGCCAGCAGCCGCGGTAATACGGAGGGTGCAAGCGTTAATCGGAATTACTGGGCGTAAAGCGCACGCAGGCGGTTTGTTAAGTCAGATGTGAAATCCCCGGGCTCAACCTGGGAAC
+
GGGGGGGGGGGGGGEGGGGGGGGGGGGGGGGGGGGGGGGGGGGGGDGGGGGGGGGGGGGGGGGGGGGGGGGGGGGGGGGGGGGGGGGGGGGGGGGGGGGGGGGGGGGGGGDGGGGDGGGGGGAFFGGGGGGGGGGGGGGFGGGGDFGGGGGGGGGGGGGGGGGGGGGGDEFEFGGGGGG7EGFFGGGGGGGGGGGGGGGGGGDGGGGGGGGGGECAFGGGGGDGGGGGDFEGFGGEGGFGFGDFGGGGFGGGGGGFF?FBFFGG6*?BFF6=FFFF?FD>51F??F@F:FFF?2
@M04650:207:000000000-C238N:1:1101:19153:6152 1:N:0:19
ACTCCTACGGGAGGCAGCAGTGGGGAATATTGCACAATGGGGGAAACCCTGATGCAGCAACGCCGCGTGAGTGAAGAAGGTCTTCGGATTGTAAAGCTCTGTTAGCAGGGAAGAGATAGGACGGTACCTGCAGAGGAAGCCACGGCTAACTACGTGCCAGCAGCCGCGGTAATACGTAGGTGGCAAGCGTTGTTCGGAATAACTGGGCGTAAAGGATGCGTAGGCGGTTAGATAAGTTATGTGTTAAATATATAGGCTTAACCTGTAGAAAGCACATAAAACTGTGTAACT
+
GGGGGGGGGGGGGGGGGGGGGGGGGGGGGGGAFGGGGFGGGGGGGGGGGGGGGGGGGGGGGGGGGGGFFGGGGGGGGGGGGGGGGGGGGGGGGFGGGGGGGGGGGFFGGGGGGGGGGGGGGGGGGGGGGGGGGGGGGGCGGGGGGGGEGGGGGGGGGGGGGGGGGGGFGGGGGCGFGGGGGGFFGGFFGGGGGGGCGGDGFGGFFGGFGGGCFGDGGDGGEGEGEGGGGGGC@CFF0:F76:BFGGGC=GGGGGG=FFFFCFGGFGG9BF4:FF>@49CFFFFFFFFFFF4
@M04650:207:000000000-C238N:1:1101:14467:6168 1:N:0:19
ACTCCTACGGGAGGCAGCAGTAGGGAATCTTCGGCAATGGACGAAAGTCTGACCGAGCAACGCCGCGTGAGTGAAGAAGGTTTTCGGATCGTAAAACTCTGTTGTTAGAGAAGAACAAGTAGGAGAGTAACTGCTCTTACCTTGACGGTATCTAACCAGAAAGCCACGGCTAACTACGTGCCAGCAGCCGCGGTAATACGTAGGTGGCAAGCGTTGTCCGGATTTATTGGGCGTAAAGCGAGCGCAGGCGGTTTCTTAAGTCTGATGTGAAAGCCCCCGGCTCAACCGGGGAGG
+
GGGGGGGGGGGGGGGGGGGGGGGGGGGGGGGGGGGGGGGGGGGGGGGGGGGGGGDGGGGDGGGGGGGGGGGGGGGGGGGGGGGGGGGGGGGGGGGGGGGGGGGGGGGGGGGFGGGGGGGGGGGGGGGGGGGGGGGGGGGGGGGGGGGGGGGGGGFGGGGGGFGGGGGGGGGGGGGGGEGGGGGGGGGGGGGGGGEGGGGGGGGGGCGFCFFGGGG=E:CGGGGGCEFFCFGGEC35<GF<DGFEGDGGFGGGGGFFFFFFGFGGFGFB4=F?4?FFBFGFFFGFFFFBFFF(-3
@M04650:207:000000000-C238N:1:1101:27483:6183 1:N:0:19
ACTCCTATGGGAGGCAGCAGTGGGGAATATTGCACAATGGGCGCAAGCCTGATGCAGCCATGCCGCGTGTATGAAGAAGGCCTTCGGGTTGTAAAGTACTTTCAGCGGGGAGGAAGGGAGTAAAGTTAATACGTTTGCTCATTGACGTTACCCGCAGAAGAAGCACCGGCTAACTCCGTGCCAGCAGCCGCGGTAATACGGAGGGTGCAAGCGTTAATCGGAATTACTGGGCGTAAAGCGCACGCAGGCGGTTTGTTAAGTCAGATGTGAAATCACACGGCTCAACCTGGGCAC
+
GGGGGGG66C<9BCGGGGGGGGGGGGGGGGGGGGGGGGGGGGGGGGGGGGGGGGGGGGGGGGGGGGGGGGGGGGGGGGGGGGGGGGGGGGGGGGGGGGGGGGGGGGGGGGEGGG?<FGFGFGFGGGG9AFDG+C=D@FGGGGGF,CFFGGGGGGGGGF@FCGGGGGG7BEEGGGGGGGGGGGGGGGGGGGDEGGGGGGGGGCGGGGDGGGGGGGGGGGGGGGGGGGGC<*;=DG)*/29DFDFFGDGGFGDGGGGFFF==FFGGFGGFFFFFFF*0)(1..3C@F?FFFF3(44
@M04650:207:000000000-C238N:1:1101:6380:6184 1:N:0:19
ACTCCTACGGGAGGCAGCAGTAGGGAATCTTCCGCAATGGGCGAAAGCCTGACGGAGCAACGCCGCGTGAGTGATGAAGGTTTTCGGATCGTAAAACTCTGTTATTAGGGAAGAACAAATGTGTACGTAACTCTGCATATCTTGCCGGTACCTAATCAGCAAGCCCCGCCTAACTACGTGCCAGCAGCCTCGGTACTACGTAGGTGGCAAGCGTTGTCCGGATTTATTGGGCGTCAAGCGAGCGCAGGCGGTTTCTTAAGTCTGATGTGCACTCCCCCGGCTCAACCGGGCCTG
+
CFGGGGGGGGGCGGGEEGFFGFFDEGGFFGGEFFGG@FFFGGC:@CGGGGECF7+CFGCFFGGGGGDGGGGGGD<9FFGGF<?DFGEGGEEFGAFAFFFGCFFF<5,EEG,AEF<E,FAF,CFFF9+B,,@D,CFGF9FAFGCD,@=:@FGGGG,EDCF,@:,38*@F*>F*<FGFGGG>BE9BF6:FC,46*1,42,;CC9*15+8C6+CD:E>E>CG5**2/+<<2:*2752):*6*73>B:C)CDF3DD55:6@**/+9?*/?:<**//*9?5-3)7)(C*15:>0@)(-4
@M04650:207:000000000-C238N:1:1101:19893:6199 1:N:0:19
ACTCCTACGGGAGGCAGCAGTGGGGAATATTGCACAATGGGCGGAAGCCTGATGCAGCCATGCCGCGTGTGTGAAGAAGGCCTTTGGGTTGTAAAGCACTTTAGCCAGGGAGGAAGCTAAGGGAGGTGAATAGCCTTTTTTGGTGACGTGAACTGGAGAATAAGCACCGGCTAACTCCGTGCCAGCAGCCGCGGTAATACGGGGGGTGCGAGCGTTAATCGGAATTACTGGGCGTAAAGGGCGTGTAGGCGGTGTGCTGAGCACTTCGTTAAAACACAGGGCTCAACCTTGTGG
+
GGGGGGGGGGGGGGGGGGGGGGGGGGGGGGGGGGGGGGGGGGGGGGGGGGGFGGGGGGGGGGGGGGGGGGGGGGGGGGGGGGGGGGGGGGGGGGGGGGGGGGGGGGGGGGGGGGGGGGGFGGGGGGFGFGGGGGGGGGGGDEGGGGGGGGGGGGGGGGGGGGGGGGGGGGGGGGGGGGGGGGGGGGGGGGGGGGGGGGGGGGGGGGGGGGGGGGEDEFFGGGECGGGGGGGGFD<5C7?FFGFED3CGFGGGDDDFF?FFGFGGFGGFFFFFFFFFFFGFFFGF?FFFFFF>:F
@M04650:207:000000000-C238N:1:1101:11638:6229 1:N:0:19
ACTCCTACGGGAGGCAGCAGTGGGGAATTTTCCGCAATGGGCGAAAGCCTGACGGAGCAATGCCGCGTGGAGGTAGAAGGCCCACGGGTCGTGAACTTCTTTTCCCGGAGAAGAAGCAATGACGGTATCTGGGGAATAAGCATCGGCTAACTCTGTGCCAGCAGCCGCGGTAATACAGAGGATGCAAGCGTTATCCGGAATGATTGGGCGTAAAGCGTCTGTAGGTGGCTTTTTAAGTCCGCCGTCCAATCCCAGGGCTCAACCCTGGACAGGCGGTGGAAACTACCAAGCTGG
+
EGEGGGGGGGGGGGGGGEGGGGGGGGGGGAFGGCGEEGGGGGGE:FFGGGDGGGGGGGFEFGGGGGGEGGGGGGGFA?FGGGGCFEGEFCF@C<DFCGGGGGGGCFGGDGGCFCDFFGGGGCFFFFGGGFGGCF7FFGGGGFGF:CFCF7FEGFGGAFF9BF,,DFDGGGGEEFGFCEGGGGGGGG9EGDEGEGGGGDE:B8?BCCFGGGE=CFC?EDDGGGGFGGGG678?FCF7CFFG>GD>D<)/=FGG**27@E>>9?FGFC7:@FF:5>DFFFGF=2C4=F))507>?<
@M04650:207:000000000-C238N:1:1101:15898:6233 1:N:0:19
ACTCCTACGGGAGGCAGCAGTGGGGAATATTGCACAATGGGCGGAAGCCTGATGCAGCCATGCCGCGTGTGTGAAGAAGGCCTTTGGGTTGTAAAGCACTTTAGCCAGGGAGGAAGCTAAGGGAGGTGAATAGCCTTTTTTGGTGACGTGAACTGGAGAATAAGCACCGGCTAACTCCGTGCCAGCAGCCGCGGTAATACGGGGGGTGCGAGCGTTAATCGGAATTACTGGGCGTAAAGGGCGTGTAGGCGGTGTGCTGAGCACTTCGTTAAAACACAGGGCTCAACCTTGTGG
+
GGGGGGGGGGGGGGGGGGGGGGGGGGGGGGGGGGGGGGGGGGGGGGGGGGGGGGGGGGGGGGGGGGGGGGGGGGGGGGGGGGGGFGGGGGGGGGGGGGGGGGFFGGGGGGGGGGGGGGGGGGG8FG=EFGGGGGGFCD9CF+FEFCFGGE?FFFGGGGGGGGGGGGGGGGGGGFGGGGGGGCFGGGGGGGGGEECGGGGGGBC7CEEGEGEEGGGEE:FGFGGGGFGGFGFGFGDCD:?F@37799<DFGGG)/95*17@59:>:DF?F:55@FFFB:DFE?*5@*<74BFAF?
@M04650:207:000000000-C238N:1:1101:12032:6251 1:N:0:19
ACTCCTACGGGAGGCAGCAGTGGGGAATATTGCACAATGGGCGCAAGCCTGATGCAGCCATGCCGCGTGTATGAAGAAGGCCTTCGGGTTGTAAAGTACTTTCAGCGGGGAGGAAGGGAGTAAAGTTAATACCTTTGCTCATTGACGTTACCCGCAGAAGAAGCACCGGCTAACTCCGTGCCAGCAGCCGCGGTAATACGGAGGGTGCAAGCGTTAATCGGAATTACTGGGCGTAAAGCGCACGCAGGCGGTTTGTTAAGTCAGATGTGAAATCCCCGGGCTCAACCTGGGAAC
+
GGGGGGGGGGGGGGGGGGGGGGGGGGGGGGGGGGGGGGGGGGGGGGGGGGGGGGGGGGGGGGGGGGGEGGGGGGGGGGGGGGGGGGGGGGGGGGGGGGGGGGGGGGGGGGFGGGGGGGGGGGDGGGGGGGGGGGGFGGGEGFGGGGGGGGGGGGGGGDGGGGCGGGGGGGGGGGFGGGGGEGGGGGGGGGGGGGGCGGGGGGGGG8EGFEGGECECCFFGGGGG6CFGGGGGEG</9FFGF::BCDGDFGGD<DG>?F6F9?GG?FGAFF?B=BF?1>DBB63*=472:<52>,
@M04650:207:000000000-C238N:1:1101:21383:6252 1:N:0:19
ACTCCTACGGGAGGCAGCAGTAGGGAATCTTCGGCAATGGACGAAAGTCTGACCGAGCAACGCCGCGTGAGTGAAGAAGGTTTTCGGATCGTAAAACTCTGTTGTTAGAGAAGAACAAGTAGGAGAGTAACTGCTCTTACCTTGACGGTATCTAACCAGAAAGCCACGGCTAACTACGTGCCAGCAGCCGCGGTAATACGTAGGTGGCAAGCGTTGTCCGGATTTATTGGGCGTAAAGCGAGCGCAGGCGGTTTCTTAAGTCTGATGTGAAAGCCCCCGGCTCAACCGGGGAGG
+
GGGGGGGGGGGGGGGGGGGGGGGGGGGGGGGGGGGGGGGGGGGGGGGGGGGGGGGGGGGGGGGGGGGEGGGGGGGGGGGGGGGGGGGGGGGGFCGGFGGGGGGGGGGGGGGGGGGGGGGGGGGGGGGGGGGGGGGGGGGGGGGGGGGGGGGGGGGGGGGGGGGGGGGGGGGGGGGGGGGGGGGGGGGGGGGGGGGGGGGGGGGGGGGGGDGFG5EGGFGGGGEGGGGFFFFGDGGGFGFDFGFFGGGGFGG<DGGFFFFF+9>D?>D<FFBFFFFF:>DBD6CF?FF9>@B((9
@M04650:207:000000000-C238N:1:1101:14027:6255 1:N:0:19
ACTCCTACGGGAGGCAGCAGTAGGGAATCTTCGGCAATGGGGGCAACCCTGACCGAGCAACGCCGCGTGAGTGAAGAAGGTTTTCGGATCGTAAAACTCTGTTGTTAGAGAAGAACGTTAAGTAGAGTGGAAAATTACTTAAGTGACGGTATCTAACCAGAAAGGGACGGCTAACTACGTGCCAGCAGCCGCGGTAATACGTAGGTCCCAAGCGTTGTCCGGATTTATTGGGCGTAAAGCGAGCGCAGGTGGTTTCTTAAGTCTGATGTAAAAGGCAGTGGCTCAACCATTGTG
+
GGGGGGGGGGGGGGGGGGGGGGGGGGGGGGGGGGGCFGGGGGGGGGGGGGGGGGGGGGGGGGGGGGGGGDGGGGGGGGFFGGGGGEGGGGGGGGGGGGGGGGGGGGFGGGGGGGFGGGGGGGGFGGGGGGFDFDGFGGFGG9FGGGGEGGGGGGGGGFCGGGFGGGGGGGGGGGGGGFGGGGGGGGFGGGGGGGG8CGGGG?FGGFGGGGGGFEEGDG7CEGCEDCFFCFCFFEC5DFFFEDFFGGGCEGGGGFGFFFF??9DGF2?AF6BF?FEFFBFF??>FFFFFFFFA<-
@M04650:207:000000000-C238N:1:1101:15183:6268 1:N:0:19
ACTCCTACGGGAGGCAGCAGTAGGGAATCTTCCGCAATGGGCGAAAGCCTGACGGAGCAACGCCGCGTGAGTGATGAAGGTTTTCGGATCGTAAAACTCTGTTATTAGGGAAGAACAAATGTGTAAGTAACTGTGCATATCTTGACGGTACCTAATCAGAAAGCCACGGCTAACTACGTGCCAGCAGCCGCGGTAATACGTAGGTGGCAAGCGTTATCCGGAATTATTGGGCGTAAAGCGCGCGTAGGCGGTTTTTTAAGTCTGATGTGAAAGCCCACGGCTCAACCGTGGAGG
+
GGGGGGGGGGGGGGGGGGGGGGGGGGGGGGGGGGGGGGGGGGGGGGGGGGGGGGGGGGGGGGGGGGGGGGGGGGGGGGGGGGGGGGGGGGGGGGGGGGGGGGGGGGGGGGGGGGGGGEGGGGGGGGGGGGGGGGGGGGGGGGGGGGGGGGGGGFGGGGGGGGGGGGGGGGGGGGGGGGGGGGGGGGCFGGGGGGGGGGGGGGGGGGGGGGGGGGGGGGGGGGGGGGGGGGGGFGGGGGFGFGFFGGGGFGGCDG5>DFFFGFGGFGGFFF?FFFFFFFGFF6DFFFFFF>EBFF
@M04650:207:000000000-C238N:1:1101:18979:6285 1:N:0:19
ACTCCTACGGGAGGCAGCAGTGGGGAATATTGCACAATGGGCGCAAGCCTGATGCAGCCATGCCGCGTGTATGAAGAAGGCCTTCGGGTTGTAAAGTACTTTCAGCGGGGAGGAAGGGAGTAAAGTTAATACCTTTGCTCATTGACGTTACCCGCAGAAGAAGCACCGGCTAACTCCGTGCCAGCAGCCGCGGTAATACGGAGGGTGCAAGCGTTAATCGGAATTACTGGGCGTAAAGCGCACGCAGGCGGTTTGTTAAGTCAGATGTGAAATCCCCGGGCTCAACCTGGGAAC
+
GGGGGGGGGGGGGGGGGGGGGGGGGGGGGGGGGGGGGGGGGGGGGGGGGGGGGGGGGGGGGGGGGGGGGGGGGGFGGGGGGGGGGGGGGGGGGGGGGGGGGGGGGGGGGGGGGGCCGGGGGGGGGGGFDFGFGGGGGGGGFGGGGGGGGGGGGGGGGGGGGGGGGGGGGGGGGGGGGGGGDFFGGGGGGGGGEG>EFGGGGDGGGGGGGGGGGGGGGGGGGGCFGDCECFFGFGCEDF=DBGF3C37DFGGG3DGFFB4BCFFG?CF4*68B6=FF?63@:9CF?FF:BF@<?1
@M04650:207:000000000-C238N:1:1101:7722:6292 1:N:0:19
ACTCCTACGGGAGGCAGCAGTGGGGAATATTGCACAATGGGCCCAAGCCTGACGGAGCAATGCCGCGTGGAGGTAGAAGGCCCACGGGTCGTGAACTTCTTTTCCCGGAGAAGAAGCAATGACGGTATCTGGGGAATAAGCATCGGCTAACTCTGTGCCAGCAGCCGCGGTAATACAGAGGATGCAAGCGTTATCCGGAATGATTGGGCGTAAAGCGTCTGTAGGTGGCTTTTTAAGTCCGCCGTCAAATCCCCGGGCTCAACCCTCGACAGGCGGTGGCACCTACCAAGCTGG
+
FGGGGGGGGGGGGGGGGGGGGGGGGGGGGGGGGGGGGGGGGGGGG@8CFCGGGGGGEGCGAFFGGGEFGD:FDGGGGGCFFFGEDEGG+CF++BFFGGGGGGGGGGGG+C+BA,=EFGGGGAECDEDBEAFDDFFGGGGGGGFGF<FE@BCFFGGGG;FFFG7>D<>CGG7C*@;=ECCEGCFGFF,;;C=E=FFCE*1=CB7B@EF=FGCE*/<CE<DDGG7EG?F5:CEEFC4+*29::C))993*9:F4**9:3B)8+/>*)**-)<>;)<@346C)0)9546;?08>B)8
@M04650:207:000000000-C238N:1:1101:10315:6381 1:N:0:19
ACTCCTACGGGAGGCAGCAGTGGGGAATTTTCCGCAATGGGCGAAAGCCTGACGGAGCAATGCCGCGTGGAGGTAGAAGGCCCACGGGTCGTGAACTTCTTTTCCCGGAGAAGAAGCAATGACGGTATCTGGGGAATAAGCATCGGCTAACTCTGTGCCAGCAGCCGCGGTAATACAGAGGATGCAAGCGTTATCCGGAATGATTGGGCGTAAAGCGTCTGTAGGGGGCTTTTTAAGTCCGCCGTCAAATCCCAGGGCTCAACCCTGGACAGGCGGTGGAAGCTACCAAGCTGG
+
GGGGGGGGGGGGGGGGGGGGGGGGGGGGGGGFGGGGGGGGGGGGGGGGGGGGGGGGGGGGGGGGGGGGGGGGGGGGGGGGGGGGGGGGGGGGGGGGGGGGGGGGGGGG7FFGGGGGGGGGGGGGGGGGGCGGGGFGGGGGGEGGGGDGCFGGGGGGGGGGGGGFGGGGGGGDGFGF9BFFGGGGGGGGGGGGGGGGGGGEFGGGGFFGGGGGG=FGGGGGGGDGG*=CEG*??FFCGGFGFD@@9DDGFGGGGGG>;35@GFCFFGG:.<FF);>D>FCFF(19@?F?0@3).4
@M04650:207:000000000-C238N:1:1101:15630:6409 1:N:0:19
ACTCCTACGGGAGGCAGCAGTAGGGAATCTTCGGCAATGGGGGCAACCCTGACCGAGCAACGCCGCGTGAGTGAAGAAGGTTTTCGGATCGTAAAACTCTGTTGTTAGAGAAGAACGTTAAGTAGAGTGGAAAATTACTTAAGTGACGGTATCTAACCAGAAAGGGACGGCTAACTACGTGCCAGCAGCCGCGGTAATACGTAGGTCCCAAGCCTTGTCCGGATTTATTGGGCGTAAAGCGAGCGCAGGTGGCTTCTTAAGTCTGATGTATAAGGCAGTGGCTCAACCATTGTG
+
DEGFGGGGGGGGGGGGGE@FGFFGGCGGFGGGG7FEEGGFEGGGCFFGFF?FGGGDGGGGDFGGGGG>FEE<FFGGGGGFF,:BE+@FGG:FCFEFFF,8AFEGGGED9FFFFFGGG=F<FFGGFAFFGG9FFGE3CFGFGCGFFFG7CCFFGGE=C7<>7DCGFC:FC8F*>F:DCGCCCGF;,;8C:,4**1*:;ECECFCFEF<C8C*/:*+33CFC8587CC9CFDCG@=/*/10:5*8<79//07DG*9/798@*<9FF6::4*/*1*77)(32940*//1)33?*)-4
@M04650:207:000000000-C238N:1:1101:11765:6492 1:N:0:19
ACTCCTACGGGAGGCAGCAGTGGGGAATTTTCCGCAATGGGCGAAAGCCTGACGGAGCAATGCCGCGTGGAGGTAGAAGGCCCACGGGTCGTGAACTTCTTTTCCCGGAGAAGAAGCAATGACGGTATCTGGGGAATAAGCATCGGCTAACTCTGTGCCAGCAGCCGCGGTAATACAGAGGATGCAAGCGTTATCCGGAATGATTGGGCGTAAAGCGTCTGTAGGTGGCTTTTTAAGTCCGCCGTCAAATCCCAGGGCTCAACCCTGGACAGGCGGTGGAAACTACCAAGCTGG
+
GGGGGGGGGGGGGGGGGGGGGGGGGGGGGGGGGGGGGGGGGGGGGGGGGGGGGGGGGGGGGGGGGGGGGGGGGGGGGGGGGGGGGGGGGGGGGGGGGGGGGGGGGGGGCFGGGGGGGGGGGGGGGGFGGGGGGGGGGGGGGGGGGGGGGGGGGGGGGGGFGGGGGGGGGGFEGGGGGGGGGFGGGF9FGDGGGGGGGGGEGG?9BFFEFGGGCGGGGGGGGGGGGGGGGGGGFGGGGG?FFDEFGGGGFGGFGGCFEF>FF*CFFGGBFFFFFF3>7BGFF2<@?6F4,7577<
@M04650:207:000000000-C238N:1:1101:15176:6495 1:N:0:19
ACTCCTACGGGAGGCAGCAGTAGGGAATCTTCGGCAATGGGGGCAACCCTGACCGAGCAACGCCGCGTGAGTGAAGAAGGTTTTCGGATCGTAAAACTCTGTTGTTAGAGAAGAACGTTAAGTAGAGTGGACAATTACTTAAGTGACGGTATCTAACCAGAAAGGGACGGCTAACTACGTGCCAGCAGCCGCGGTAATACGTAGGTCCCAAGCGTTGTCCGGATTTATTGGGCGTAAAGCGAGCGCAGGGGGTTTCTTAAGTCTGATGCAAAAGGCAGTGGCTCAACCATTGTG
+
FFGGGGGFE@FEGCEEFGCDFFAFGCEF?FFECEGC@FEGGGDGGFGGGGGGCF@FGGGGGGGEFGGGG:@5EFFGCEF8F,FFGG7CF++BBFGFGGFGFGB94,CECF<<FFGDGFGFEEDFDA<CF<C,:<F9>D<9@CC@FFGDEC<CFFFFGFGGCF,<DE7FGGGG7:8DFGCG7CCGGFFGGG=E*=*=EF+235<=EGF=CFG**AA**1:7E);7:+<<9*AC)>DE**9:79.5)15C)))195*9**6*+97C4D>4*98*5))43:*00-/09F)(-*1669
@M04650:207:000000000-C238N:1:1101:10476:6530 1:N:0:19
ACTCCTACGGGAGGCAGCAGTGGGGAATATTGCACAATGGGCGGAAGCCTGATGCAGCCATGCCGCGTGTGTGAAGAAGGCCTTTGGGTTGTAAAGCACTTTAGCCAGGGAGGAAGCTAAGGGAGGTGAAGAGCCTTTTTTGGTGACGTGAACTGGAGAATAAGCACCGGCTAACTCCGTGCCAGCAGCCGCGGTAATACGGGGGGTGCGAGCGTTAAGCGGAATTACTGGGCGTAAAGGGGGTGTAGGCGGTGTGCTGAGCACTTCGTTAAAACACAGGGCGCAAAGTTGTGG
+
EGGGGGGGGGGGGGGGGGGGGGGGGCGGGGGGGGGGGGGGG8FGGG:FGGGGGGGGGG,F<EGGGGGGG,CFCGGGGGGGG8BF,EF7+BFGGGGGG8FG=F,,,BFGGGGDGGGG8FE9FFG,F@+BFD,?FC8<9,C7=3FFB9>73>BFC<F7,><,,5FGCF8CF7:8FF@FG7@<F:BFFGGGG>E@CEC>;9??8*8:5C?E5>55/:1****2:):*A6<7+2@CFE)**197<)))1/:>62179D*8/9??C40>)004))))/96)((*0.-))0))()1=>:(
@M04650:207:000000000-C238N:1:1101:14030:6533 1:N:0:19
ACTCCTACGGGAGGCAGCAGTAGGGAATCTTCGGCAATGGGGGCAACCCTGACCGAGCAACGCCGCGTGAGTGATGAAGGTTTTCGGATCGTAAAACTCTGTTATTAGGGAAGAACAAATGTGTAAGTAACTGTGCATATCTTGACGGTACCTAATCAGAAAGCCACGGCTAACTACGTGCCAGCAGCCGCGGTAATACGTAGGTGGCAAGCGTTATCCGGAATTATTGGGCGTAAAGCGCGCGTAGGCGGTTTTTTAAGTCTGATGTGAAAGCCCACGGCTCAACCGTGGAGG
+
GGGGGGGGGGGGGGGGGGGGGGGGGGGGGGGGGGGGGGGGGGGGGGGGGGGGGGGGGGGGGGGGGGGGGFGGGGGGGGGGGGGGGGGGGGGGGGGGGGGGGGGGGGGGGGGGGGGGGGGGGGGGGGGGGGGGGGGGGGGGGGGGGGGGGGGGGGGGGGGGGFFGGGGGEEGGGGGDGGGGGGGGGGGGGGGCGGGGGGGGGGGGGGGGFFGGGGGGGGGGGCGGFGGGGGGGFGGEGDFGFGFFGCDGFGGDGGGFFFFFCFGGFG7)/9BBFFFF?1DBE6DF?FFFFFE?FF
@M04650:207:000000000-C238N:1:1101:12483:6547 1:N:0:19
ACTCCTACGGGAGGCAGCAGTGGGGAATATTGCACAATGGGCGCAAGCCTGATGCAGCCATGCCGCGTGTATGAAGAAGGCCTTCGGGTTGTAAAGTACTTTCAGCGAGGAGGAAGGCATTGAGGTTAATAACCTCAGTGATTGACGTTACTCGCAGAAGAAGCACCGGCTAACTCCGTGCCAGCAGCCGCGGTAATACGGAGGGTGCAAGCGTTAATCGGAATTACTGGGCGTAAAGCGCACGCAGGCGGTCTGTCAAGTCGGATGTGAAATCCCCGGGCTCAACCTGGGAAC
+
GGGGGGGGGGGGGGGGGGGGGGGGGGGGGGGGGGGGGGGGGGGGGGGGGGGGGGGGGGGGGGGGGGGFGGGGGFGGGFGGGGGGGGGGGGDGGGGGCEGFGGGGGGGGGGGGGDGGGGGGGGGGGGGGGGGGGGGGGGGGGGGEAFGGGFGGGGGGGGGFGGGGGGGGGGGGGGGGGGGGGGGGGGGGGGDGGGGGGGGGGGGGGGGGGGGGGGDGGFFGG5EGGGGGGGGGFGGEGGFG:<BFGGGDEGDCGDGFFFFFFFGG:CCBFFFFFFFFFBGFFFGFF4<??FF?:(
@M04650:207:000000000-C238N:1:1101:16452:6551 1:N:0:19
ACTCCTACGGGAGGCAGCAGTGGGGAATTTTCCGCAATGGGCGAAAGCCTGACGGAGCAATGCCGCGTGGAGGTAGAAGGCCCACGGGTCGTGAACTTCTTTTCCCGGAGAAGAAGCAATGACGGTATCTGGGGAATAAGCATCGGCTAACTCTGTGCCAGCAGCCGCGGTAATACAGAGGATGCAAGCGTTATCCGGAATGATTGGGCGTAAAGCGTCTGTAGGTGGCTTTTTAAGTCCGCCGTCAAAGCCCAGGGCTCAACCCTGGACAGGCGGTGGAAACTACCAAGCTGG
+
GGGGGGGGGGGGEGGGGGGGGGGGGGGGFGGGGGGGGGGGGGGGGGGGG<FFCCFGGGGGEGGGGGGGGGGGGGGGGGGG8FFCFGGG>FGGGGGG9FEGFGDFFDFDEFGGFDGGGGGFGFGGGGGGGEFFGGGGGGGGGGGGGGG7EFGGGEFGGGGFGCFFCFGGGGEEECF9CEGGGG@FFFCCCG*1C5CCCE5CCCE+C?>CCEEDEE99CDG*8?FDDFGFD486FCDFGF?>7)5BD)777**7C<9:57>)<FC<>75?><<:73@E;>DF?<*98;50)5>243
@M04650:207:000000000-C238N:1:1101:21546:6582 1:N:0:19
ACTCCTACGGGAGGCAGCAGTGGGGAATTTTCCGCAATGGGCGAAAGCCTGACGGAGCAATGCCGCGTGGAGGTAGAAGGCCCACGGGTCGTGAACTTCTTTTCCCGGAGAAGAAGCAATGACGGTATCTGGGGAATAAGCATCGGCTAACTCTGTGCCAGCAGCCGCGGTAATACAGAGGATGCAAGCGTTATCCGGAATGATTGGGCGTAAAGCGTCTGTAGGTGGCTTTTTAAGTCCGCCGTCAAATCCCAGGGCTCAACCCTGGACAGGCGGTGGACACTACCACGCTGG
+
GGGGGGGGGGGGGGGGGGGGGGGGGGGGGGGFGGGGGGGGGGG@FGGGGGGGGGGGGGGGFFGGGGGGGGF<FEFGGGGFGGEFGGGEGGGGGGGGFGGGGGCEEGGGCFGGGGGGFCFF<EFBCCBEEEDFFGBFGCBCFCFG>CCFECC;FGGFFGF;FGCFFGGGGG:EGGF@CGGGGFGFDD99E88BEC@FE85*=<;F@?*7CG5E5:FGDDDGGGG?FGFGFGGGFCGG*2=G)1)79CDC?FFGFGG).>5>+0CFEGGF4:63>F@349CF)59<)9@F)7:13>
@M04650:207:000000000-C238N:1:1101:7531:6584 1:N:0:19
ACACCTACGGGAGGCAGCAGTGGGGAATATTGCACAATGGGCGCAAGCCTGATGCAGCCATGCCGCGTGTATGAAGAAGGCCTTCGGGTTGTAAAGTACTTTCAGCGGGGAGGAAGGGAGTAAAGTTAATACCTTTGCTCATTGACGTTACCCGCAGAAGAAGCACCGGCTAACTCCGTGCCAGCAGCCGCGGTAATACGGAGGGTGCAAGCGTTAATCGGAATTACTGGGCGTAAAGCGCACGCAGGCGGTTGGTTAAGTCAGATGTGAAATCCCAGGGCTCAACCTGGGAAC
+
<6,8,6;;B:CCEGF;CB<FEEFFGDDECE<ECFFEFFGGGFF7CEEGCFGGGGGAFFCFGGFAFFGGGCEFGFFGGGGGGGGGGGGDGEFGFCDFGGFGCGEFGGDGGGGGGGA,>FGGGGGGC,@FGGFDFDF9DDGGGGGGDGGG+@@DCG@E@FGFGBFCFG,>CE*BC<;CBEGGGFCGFGGCCEGGGGGGGGGGGEG>EGGGFFGGEEGGGG=CEGGF6E<EC<FG3/C*5>4CDDFF<DGDBGGG3)1<F76?09::9FGDB4794@47)45>D?F=F5:(,7)(5(
@M04650:207:000000000-C238N:1:1101:12088:6584 1:N:0:19
ACTCCTACGGGAGGCAGCAGTAGGGAATCTTCGGCAATGGGGGCAACCCTGACCGAGCAACGCCGCGTGAGTGAAGAAGGTTTTCGGATCGTAAAACTCTGTTGTTAGAGAAGAACGTTAAGTAGAGTGGAAAATTACTTAAGTGACGGTATCTAACCAGAAAGGGACGGCTAACTACGTGCCAGCAGCCGCGGTAATACGTAGGTCCCAAGCGTTGTCCGGATTTATTGGGCGTAAAGCGAGCGCAGGTGGTTTCTTAAGTCTGAGGTAAAAGGCAGTGGCTCAACCATTGTG
+
GGGGGGGGGGGGGGGGGGGGGGGGGGGGGGGGGGGGGGGGGGGGGGGGGGGGGGGGEGGGGGGGGGGGGG@BEFC9FGGGGGGGGGGGGGGGGGGGGGGGGGGGGGGGGGGGGGGGG<FFGGFGGGG?FGGGGGGGGGGGGAFGCAFGGGGFGGGGG>FGGGGFFGGGGGGGGGGEFGGEFGGGGGGGGFGGGGGGGBFGGGGGDGGGGGGGGGGGGD7CGGGGGCGGGCGGFGGGGGFGEDEEDG5DB5DGGF*96@?=F=*29**3<=@F7BD>?B*<?F<F?6F(,96)-4
@M04650:207:000000000-C238N:1:1101:15230:6604 1:N:0:19
ACTCCTACGGGAGGCAGCAGTGGGGAATATTGCACAATGGGCGCAAGCCTGATGCAGCCATGCCGCGTGTATGAAGAAGGCCTTCGGGTTGTAAAGTACTTTCAGCGGGGAGGAAGGGAGTAAAGTTAATACCTTTGCTCATTGACGTTACCCGCAGAAGAAGCACCGGCTAACTCCGTGCCAGCAGCCGCGGTAATACGGAGGGTGCAAGCGTTAATCGGAATTACTGGGCGTAAAGCGCACGCAGGCGGTTTGTTAATTCAGATGTGAAATCCCCGGGCTCAACCTGGGAAC
+
GGGGGGGGGGGGGGGGEGGGGGGGGGGGGGGGGGGGGGGGGGGGGGGGGGGGGGGGGGGGGGGGGGGGGGGGGGGGGGGGGGGGGGGGGGGGGGGGGGGGGGGGGGGGGGGGGGGGGGGGGGGGGGGFFGGGGGGGGGGGGGGGGGGGGGGGGGDGGGGGGGGGFGGGGGGGGGGGGGGGGFDGGGFGGGGGGEEGGGGGGGEGGEGGFGGGCECCGFFFGGCGG7?FGGCGFGDGFG?GBCE:39DD>DGCD<C>FF4*36:FFFC47@FFFFF4<9G379FFFF>:BFF:?(
@M04650:207:000000000-C238N:1:1101:16510:6624 1:N:0:19
ACTCCTACGGGAGGCAGCAGTGGGGAATTTTCCGCAATGGGCGAAAGCCTGACGGAGCAATGCCGCGTGGAGGTAGAAGGCCCACGGGTCGTGAACTTCTTTTCCCGGAGAAGAAGCAATGACGGTATCTGGGGAATAAGCATCGGCTAACTCTGTGCCAGCAGCCGCGGTAATACAGAGGATGCAAGCGTTATCCGGAATGATTGGGCGTAAAGCGTCTGTAGGTGGCTTTTTAAGTCCGCCGTCAAATCCCAGGGCTCAACCCTGGACAGGCGGTGGAAACTACCAAGCTGG
+
GGGGGGGGGGGGGGGGGGGGGGGGGGGGGGGGGGGGGGCGGGGGGGGGGGGGGGGGGGGFGGGGGGGGGGDFDFGGGGGGGGGGGGGGGEEGGGFGGGFFGGGGGGGGDGGGGGGGGGGGGGGGDGGGGFCFGEGGCGGGGGFGGGGGGGGGGC=FAFCCEFGFFGGGGGGD@C;EBCGGFFCGGGGC@8CGGFGGGGGG8CCGFGFGGGGGDEGF*>DDCFGGC:FF*C:CFFGG7DFGDDEFDCDGFFGGGFGFE35:CFGG35F::F?F533>((9:=4<66?F?:0<?BF
@M04650:207:000000000-C238N:1:1101:25971:6629 1:N:0:19
ACTCCTACGGGAGGCAGCAGTAGGGAATCTTCGGCAATGGGGGCAACCCTGACCGAGCAACGCCGCGTGAGTGAAGAAGGTTTTCGGATCGTAAAACTCTGTTGTTAGAGAAGAACGTTAAGTAGAGTGGAAAATTACTTAAGTGACGGTATCTAACCAGAAAGGGACGGCTAACTACGTGCCAGCAGCCGCGGTAATACGTAGGTCCCAAGCGTTGTCCGGATTTATTGGGCGTAAAGCGAGCGCAGGTGGTTTCTTAAGTCTGATGTAAAAGGCAGTGGCTCAACCATTGTG
+
GGGGGGGGGGG@FGGGGGGGGGGGGGGGGGGGGGGGGGGGGGGGGGGGGGGGGGGGGGGGGGGGDGG7CCCGGGGG9EGGGGGGGFGGGEGGGGGEGGGGGGGGGGCF9FEDGFGGGGGGGGGGGFGGFGF9DFFFFFCGFGGGGFFFGFGGGGGACFFG:CFGGGFGGGGGGFGGCCGGFGGGCFGG@FGGGG@EGGGGGGGGGGFF59**;CECGGGGGGG=5<FFC:95>GDGDF?G>>>DD))977<CCC5@BF689@GC=7:AFFF*94>>019?F?D???@?(9?BF)
@M04650:207:000000000-C238N:1:1101:24317:6647 1:N:0:19
ACTCCTACGGGAGGCAGCAGTGGGGAATATTGCACAATGGGGGAAACCCTGATGCAGCAACGCCGCGTGAGTGAAGAAGGTCTTCGGATCGTAAAACTCTGTTGTTAGAGAAGAACGTTAAGTAGAGTGGAAAATTACTTAAGTGACGGTATCTAACCAGAAAGGGACGGCTAACTACGTGCCAGCAGCCGCGGTAATACGTAGGTCCCAAGCGTTGTCCGGATTTATTGGGCGTAAAGCGAGCGCAGGTGGTTTCTTAAGTCTGATGTAAAAGGCAGTGGCTCAACCATTGTG
+
GGGGGGGGGGGGGGGGGGGGGGGGGGGGGGGGGGGGGGGGGGGGGGGGGGGGFGGGGGGGGGGGGGGGGGGGGGGGGGGGGGGGGGGGGDGGGGGGGGGGGGGGGGGGGGGGGGGGGGGGGGGGGGGGGGGGGGGGGGGGGGGGGGGGGGGGGGGGGFGGGGGGGGGGGGGGGGGGGGGGGGGGGGGGGGGGGGGGGGGGGGGGGGGFFGDGFGEGGGGGGGGGEGGGGGGGFGGGGGFGFGFFGGGGEGGGDGF6FFFFDFGFFGGFFFFFFFBFFFFFFF*9FFFB:FFFF<
@M04650:207:000000000-C238N:1:1101:7767:6693 1:N:0:19
ACTCCTACGGGAGGCAGCAGTGGGGAATATTGCACAATGGGCGCAAGCCTGATGCAGCCATGCCGCGTGTATGAAGAAGGCCTTCGGGTTGTAAAGTACTTTCAGCGAGGAGGAAGGCATTGTGGTTAATAACCGCAGTGATTGACGTTACTCGCAGAAGAAGCACCGGCTAACTCCGTGCCAGCAGCCGCGGTAATACGTAGGTGGCAAGCGTTGTCCGGATTTATTGGGCGTAAAGCGAGCGCAGGCGGTTTCTTCAGTCTGATGTGAAAGCCCCCGGCTCAACCGGGGAGG
+
GGGGGGGG:FFFGGGGGGGGGGGGGGGGGGAFGGGGGGFFGGGGGGGGGGGGGGGGGGGGGGGGGGGGGGGGGGFGGGGGGFGGGGGEFG7FEGGGGGGGGGGGGGGCCF+B:BEFGG,FFCFDGGGGCFCFGGGGECGGGGGGGGGGGGGGGDCFC7FFGGGGGGGGGGGGFFGDGGGGGGGGGDCGGGEEDGEEGGGGGG5CF?FGCCFFGGE?=CFGG3C5CCGGG=5EDGGDC7@CEGF>533<:DGGG3DFF*0=FFCF@>F<46@F4:F:?FGB>(>?FF:6;D:>6;
@M04650:207:000000000-C238N:1:1101:15014:6705 1:N:0:19
ACTCCTACGGGAGGCAGCAGTAGGGAATCTTCGGCAATGGGGGCAACCCTGACCGAGCAACGCCGCGTGAGTGAAGAAGGTTTTCGGATCGTAAAACTCTGTTGTTAGGGAAGAACGTTAAGTAGAGTGGAAAATTACTTAAGTGACGGTATCTAACCAGAAAGGGACGGCTAACTACGTGCCAGCAGCCGCGGTAATACGTAGGTCCCAAGCGTTGTCCGGATTTATTGGGCGTAAAGCGCGCGCAGGTGGTTTGTTAAGTCTGATGTGAAAGGCAGTGGCTCAACCGTTGTG
+
GGGGGGGGGGGGGGGGGGGGG<FGGGGG9,E,9FGGGGGGG7FGGG<FGGGGGD@+@FGGGGGGGGGGG:B<EG,FGGG?F9FGGGG7FGGGGGG<5,CF9F?F:F,C,BFGGGGGG<,3358,C5337+,CF,,3,3@7=FFGGGGGGGGCG<FB<,E>:DFG76,@FGGGGGGG9CFGGGGGGGGGGGGDEGGGGGGGGF@FG;29:EGCGGGGGGGGGGCAEFDEGFGGFGGGGGF7>35BG39DE/>CD*7)8@FBGFG*9:>BF*9B?F)>BF0<4:9@FF@((8;?:3
@M04650:207:000000000-C238N:1:1101:12143:6715 1:N:0:19
ACTCCTACGGGAGGCAGCAGTGGGGAATATTGCACAATGGGCGGAAGCCTGATGCAGCCATGCCGCGTGTGTGAAGAAGGCCTTTGGGTTGTAAAGCACTTTAGCCAGGGAGGAAGCTAAGGGAGGTGAATAGCCTTTTTTGGTGACGTGAACTGGAGAATAAGCACCGGCTAACTCCGTGCCAGCAGCCGCGGTAATACGGGGGGTGCGAGCGTTAATCGGAATTACTGGGCGTAAAGCGTCTGTAGGTGGCTTTTTAAGTCCGCCGTCAAATCCCAGGGCTCAACCCTGGAC
+
GGGGGGGGGGGGGGGGGGGGGGGGG@FGFGGGGGGGGGGGGGGGGGGCG@FGGGGGGGGGGGGGGGGEGGGGGGGFGGGGGFGGFGGGGGGGGGGGGGGGGGGGGGGGGGGGGGGFGGGGGGGDGGEGFFGGGFGGGGGGDDGE>FFGEFFGGFCDCFFFGGGGFFCEFGCDGGG,DFGGGGGGGG6=CFEDGDGCC9CFGGGGGGEEGC5CCE8C79CFGDE5CFFGGGGFFG<EGGF7>9)7CCGGF77DCC4)=6@:C877>D3(0<:>?*?<?FF3>:DFFF@??@F?(4
@M04650:207:000000000-C238N:1:1101:11865:6722 1:N:0:19
ACTCCTACGGGAGGCAGCAGTGGGGAATTTTCCGCAATGGGCGAAAGCCTGACGGAGCAATGCCGCGTGGAGGTAGAAGGCCCACGGGTCGTGAACTTCTTTTCCCGGAGAAGAAGCAATGACGGTATCTGGGGAATAAGCATCGGCTAACTCTGTGCCAGCAGCCGCGGTAATACAGAGGATGCAAGCGTTATCCGGAATGATTGGGCGTAAAGCGTCTGTAGGTGGCTTTTTAAGTCCGCCGTCAAATCCCAGGGCTCAACCCTGGACAGGCGGTGGAAACTACCAAGCTGG
+
GGFGGGFGGGDEGEEGGGGGGGGEGGGGGGGGGGGGGGFGFGGDGGGGGGGGGGGGEGFCFFFGGGGGGGDGFGGGGGGGGGGGGGGGCFEGFGGGGGGGGG<<CFDGCFFGGGGGGG8<FDGGGGGGGFGFCFFEGGGGFDF>7CEFGGEGGGAFCFFFGGGFFCGG@EF7FFC@BE9CFGGG>9C@CCEEEGGGGG558<7C@BEFCEEGC=FFGDGC;::CE0<CF4*AFFGEFG=C<GBD955C*7=FGDGF575@GFGGFFC?5F@>F))739C@F<FBF?4>0>F03?
@M04650:207:000000000-C238N:1:1101:7920:6748 1:N:0:19
ACTCCTACGGGAGGCAGCAGTGGGGAATATTGCACAATGGGGGAAACCCTGATGCAGCAACGCCGCGTGGAGGTAGAAGGCCCACGGGTCGTGAACTTCTTTTCCCGGAGAAGAAGCAATGACGGTATCTGGGGAATAAGCATCGGCTAACTCTGTGCCAGCAGCCGCGGTAATACAGAGGATGCAAGCGTTATCCGGAATGATTGGGCGTAAAGCGTCTGTAGGTGGCTTTTTAAGTCCGCCGTCAAATCCCAGGGCTCAACCCTGGACAGGCGGTGGAAACTACCAAGCTGG
+
GGGGGGGGGFGDGGGGGGGGGGGGGGGGGGGGGGGGGGGGGGGGGGGGGGGGGGGGGGGGGGGGGGGGGDGGGGGGGGGGGFGGGGGGGGGGGGGGGGGGGGGGGGGEFEGGGGGGGGGGGGGGCFFDFGGGGGDGGGGGGGGGGGGGGGGFGGGGGGFGGGGGGGGGGGGGGGGGGGGGGGGGGG9FGGECEGGGGG8EGGFGGGGFFGGEDFGGGGGGGGGGGGGFGFGEFGGGGGFGFGFB3DD3FGG4DFG:BFFFGFG435*4)0?@FF5B2;GFF)>FF?FFB4:?B?
@M04650:207:000000000-C238N:1:1101:11700:6759 1:N:0:19
ACTCCTACGGGAGGCAGCAGTGGGGAATATTGCACAATGGGCGCAAGCCTGATGCAGCCATGCCGCGTGTATGAAGAAGGCCTTCGGGTTGTAAAGTACTTTCAGCGGGGAGGAAGGGAGTAAAGTTAATACCTTTGCTCATTGACGTTACCCGCAGAAGAAGCACCGGCTAACTCCGTGCCAGCAGCCGCGGTAATACGGAGGGTGCAAGCGTTAATCGGAATTACTGGGCGTAAAGCGCACGCAGGCGGTTTGTTAAGTCAGATGTGAAATCCCCGGGCTCAACCTGGGAAC
+
GGGGGGGGGGGGGGGGGGGGGGGGGGGGGGGGGGGGGGGGGGGGGGGGGGGFGGGGGGGGGGGGGGGEGGGGGGGGFGGGGGGGGGGGGGGGGGGGGGGGGGGGGGGGGGGEDGGGGGCEFFGDFEFCGGGGGGGGGGGGGGGGGGGGGGGGGGGGGGGGGGGGGGGGGGGGFFFGGGGGGGGGGGGGGGGGGGECEGGGGDGGGGGGGFFFGGGCFGFGGGCEE7FGGGGGEGDEGGFGFG:EDDCD>DD<DGGFFF4B<BFF?GG9FBFFFFFF?>GFEF3@@FF::FFF:,
@M04650:207:000000000-C238N:1:1101:28127:6764 1:N:0:19
CAGTACTACTCCTACGGGAGGCAGCAGTGGGGAATATTGCGCAATGGGCGAAAGCCTGACGCAGCGACGCCGCGTGAGGGATGAAGGGCTTCGGTTCGTAAACCTCTGTCAGGAGGGAAGAAATGTGCTCGTGCTAATCAGCGGGCATTTGACGGTACCTCCAAAGGAAGCACCGGCTAACTCCGTGCCAGCAGCCGCGGTAATACGGAGGGTGCAAGCGTTAATCGGAATCACTGGGCGTAAAGCGCATGTAGGCTGCTTTATAAGTCAGAGGTGAAATCCCACGGCTTACCCGTGGAA
+
CCCCCGFGGGGGG<FFEE@CFGGGGGGFFFDEGGGGGGFGGEEC@EFEFGFEGGGGGGGGGGGEGG7FGGGGGGGGDGC@FFGGFGGEFGGGEDFGFGGGGGGGFGGGGGGGGFGGGGGGGGDGGGGGGGGGCGGFGFGGGGGDEEG7FCGGGGGGGGGEFFC<F<EGGFGGCCFEGGGGGGGGGG>CECGFC>CFE5>EEGGDGCFEGGC?EGGF9CEGE;EFDGG5C8FGGGCC<F=DGGGDGFGFD5;>>>FFDCD*?D4=BFFG=DCF7C?FFFFFFFFBFGBD;GFFFFFF5)4<
@M04650:207:000000000-C238N:1:1101:10262:6775 1:N:0:19
ACTCCTACGGGAGGCAGCAGTGGGGAATATTGCACAATGGGCGCAAGCCTGATGCAGCCATGCCGCGTGTATGAAGAAGGCCTTCGGGTTGTAAAGTACTTTCAGCGGGGAGGAAGGGAGTAAAGTTAATACCTTTGCTCATTGACGTTACCCGCAGAAGAAGCACCGGCTAACTCCGTGCCAGCAGCCGCGGTAATACGGAGGGTGCAAGCGTTAATCGGAATTACTGGGCGTAAAGCGCACGCAGGCGGTTTGTTAAGTCAGATGTGAAATCCCCGGGCTCAACCTGGGAAC
+
GGGGGGGGGGGGGGGGGGGGGGGGGGGGGGGGGGGGGGGGGGGGGGGGGGGGGGGFGGGGGGGGGGGGGGGGCFGGGGGGGGGGGGGGGGGGGGGGGGGGGGGGGGGGGGFGGFGGGGGGGGGFFEFFGGGGGGGGGGGGGGGGGGGGGGGGGGGGGDGFGGGGGGGGGGGGGGGGGGGGGGGGGGGGGGGGGGGGGGFGGGGGGEGGGGGGGEGGGGGGGGGFGGGGGGGGFGG=<FBC375>5CGGFGGGDGGFF?4@9FFG?FFDFFF88BFFBFGFFFGFFFFFFFFF>(
@M04650:207:000000000-C238N:1:1101:10172:6790 1:N:0:19
ACTCCTACGGGAGGCAGCAGTGGGGAATATTGCACAATGGGCGGAAGCCTGATGCAGCCATGCCGCGTGTGTGAAGAAGGCCTTTGGGTTGTAAAGCACTTTAGCCAGGGAGGAAGCTAAGGGAGGTGAATAGCCTTTTTTGGTGACGTGAACTGGAGAATAAGCACCGGCTAACTCCGTGCCAGCAGCCGCGGGAATACGTAGGTCCCAAGCGTTGTCCGGCTTTATTGGGCGTAAAGCGAGCGCAGGTGGTTTCTTAAGTCTGATGTAAAAGGCAGTGGCTCAACCATTGTG
+
GGGGGGGGGGGGGGGGGGGGGGGGGGGGGGGGGGGGGGGGGGGGGGGGGGGGGGGGGGGGGGGGGGGGGGGGGGGGGGGGGGGGGGGGGGGGGGGGGGGGGGGGGGGGGGGGGGGGGFGGGGGGGGFFGFFGGGGGFFGGGGGGGGGGGGGGGGGG?CFDCGGGGGGGGGGGDFG,DFGGGGGGGGFGGGGGEE7EGFGEFGGGC<CFGDGGCGE55DDFGG**/<+<EDG=F=)2CC=FEDFEGGGD>CGGDFGFFFF4C@FGFGGDFFF?FFD>?B59F:/7*9<12=42--
@M04650:207:000000000-C238N:1:1101:21951:6794 1:N:0:19
ACTCCTACGGGAGGCAGCAGTAGGGAATTTTTCACAATGGGCGAAAGCCTGATGGAGCAATGCCGCGTGAATGATGAAGGTCTTATAGATTGTAAAATTCTTTTATTTGGGAAGAAAAGTTGGATTAGGAAATGAATCTAACCTGACGGTACCATTTGAATAAGTATCGGCTAACTATGTGCCAGCAGCCGCGGTAATACATAGGATGCAAGCGTTATCCGGATTTACTGGGCGTAAAACGAGCGCGGGTGGGTTAGTAAGTCTGGTGTTAAATGCAGTAGCTTAACTATTGTT
+
GGGGGGGGGGGGGGGGGGGGGGGGGGGGGGGGGGGGGGGGGGGGGGGGGGGGGGGGGGGGGGGGGGGGGGGGGGGGGGGGGGGGGG9FCGGGGGGGGFGFGFGGGGGGGGGGGGGGGGGGGGGGGGGGGFGGGGGGGGGGGGGGGGGGGGGGGGFGGGGGGFGGGGGGGGGGGGGGGGGGGGGGGFGGGGGGGGGGEGGG?GGGGGFCFGFGGGGGGGGGGGDD=CFGGGGGFGGEG5ADBGBDGGG3>DGGD)7>FBFFGFGGFGGF>EFFBFFFFAGFFACFFFF>BFF)6)
@M04650:207:000000000-C238N:1:1101:16066:6795 1:N:0:19
ACTCCTACGGGAGGCAGCAGTGGGGAATTTTCCGCAATGGGCGAAAGCCTGACGGAGCAATGCCGCGTGGAGGTAGAAGGCCCACGGGTCGTGAACTTCTTTTCCCGGAGAAGAAGCAATGACGGTATCTGGGGAATAAGCATCGGCTAACTCTGTGCCAGCAGCCGCGGTAATACAGAGGATGCAAGCGTTATCCGGAATGATTGGGCGTAAAGCGTCTGTAGGTGGCTTTTTAAGTCCGCCGTCAAATCCCAGGGCTCAACCCTGGACAGGCGGTGGAAACTACCAAGCTGG
+
GGGGGGGGGGGGGGGGGGGGGGGGGGGGGGGGGGGGGGGGGGGGGGGGGGGGGGGGGGGGGGGGGGGGGGGGGGGGGGGGGGGGGGGGGGGGGGGGGGGGGGGGGGGGGGGFGGGGGGGGGGGGGGDGGGGGFGCFGGGGGGGGGGGGGGGGGGGGGGGGGGGGGGGGGGGGGGCFFGGGGGGGGGGGCEGGGGGGGGGGGGGGGGGGGGGGGGGGGDGGGGGGGGGGGGGGFGGGGGFGDDFFGGGGFGGGGGGFFE@FF@FGFGGFFFFF;>@F36G3@AGFFFF?FFFB??
@M04650:207:000000000-C238N:1:1101:3328:6810 1:N:0:19
ACTCCTACGGGAGGCAGCAGTGGGGAATTTTCCGCAATGGGCGAAAGCCTGACGGAGCAATGCCGCGTGGAGGTAGAAGGCCCACGGGTCGTGAACTTCTTTTCCCGGAGAAGAAGCAATGACGGTATCTGGGGAATAAGCATCGGCTAACTCTGTGCCAGCAGCCGCGGTAATACAGAGGATGCAAGCGTTATCCGGAATGATTGGGCGTCAAGCGTCTGTAGGTGGCTTTTTAAATCCGCCGTCAAATCCCAGGGCTAAACCCTGGACAGGCGGTGGAAACGACCAAGCTGG
+
FFGAFGGGGEFGGEEDEGGFGFFGGG7FEFFGECFGGGG9FFGCEDCFEGGGFGGGGGGGG9EGDCCF+:FC7CF9CCAF8FGEGGGGGDGE+4:FE<F<FGG<BFE@F7F,=FFGDGGGGGF+CFD7<D,9<CCEF9FGGGFGCEG7BCFEBFEEGA>;,8,>CGGGEDFGGF@;;BCGF78CGGD+*=?8*C9+;B5*=FG+<EC58C5*;7+0**9**:CE70<C69*<?EG6*2*95*7>>DG3@D47FF65:)7)<=FG:<4(7>?)..)04>D>=AF)5>@9<FF?:4
@M04650:207:000000000-C238N:1:1101:20372:6860 1:N:0:19
ACTCCTACGGGAGGCAGCAGTAGGGAATCTTCGGCAATGGGGGCAACCCTGACCGAGCAACGCCGCGTGAGTGAAGAAGGTTTTCGGATCGTAAAACTCTGTTGTTAGAGAAGAACGTTAAGTAGAGTGGAAAATTACTTAAGTGACGGTATCTAACCAGAAAGGGACGGCTAACTACGTGCCAGCAGCCGCGGTAATACGTAGGTCCCAAGCGTTGTCCGGATTTATTGGGCGTAAAGCGAGCGCAGGTGGTTTCTTAAGTCTGATGTAAAAGGCAGTGGCTCAACCATTGTG
+
GGGGGGGGGGGGGGGGGGGGGGGGGGGGGGGGGGGGGGGGGGGGGGGGGGGGGFGGGGGGGGGGGGGGGCFGGGGGGGGGEEFGGGGFGEGGGGGGFGGGGGGGGGGFEGGAFGGBFGGGGGGGGGGGGF9DGCGGGGGGGGCFGGGGGGGCDFGGGEGGGFGGGGGGGGEGGGGGGFGGEGGGGGFGFFCE8B8EGGDFFFCGGGGGGFGFCEGGGDGGDD**;FC+CCEF4CDGGCFGFD@>GGGGFCFDCGDFF86=FBG77CCABF*946<F:?DF??F6=6:?:4*5:4
@M04650:207:000000000-C238N:1:1101:22710:6863 1:N:0:19
ACTCCTACGGGAGGCAGCAGTGGGGAATTTTCCGCAATGGGCGAAAGCCTGACGGAGCAATGCCGCGTGGAGGTAGAAGGCCCACGGGTCGTGAACTTCTTTTCCCGGAGAAGAAGCAATGACGGTATCTGGGGAATAAGCATCGGCTAACTCTGTGCCAGCAGCCGCGGTAATACAGAGGATGCAAGCGTTATCCGGAATGATTGGGCGTAAAGCGTCTGTAGGTGGCTTTTTAAGTCCGCCGTCAAATCCCAGGGCTCAACCCTGGACAGGCGGTGGAAACTACCAAGCTGG
+
GGGGGGGGGGGGGGGGGGGGGFGGGGGGGGGGGGGGGGGFGGGGGGGGGGGGGGGGGGGGGGGGGGGGGGGGGGGGGGGGGGGGGGGGGGGC@FGGFGGGGGGGGGGGGGGGGGGGGGGGGGGGGGGGGGGGFGECFGGGGGGGGGGGGGGGGGGGGGGGGGGGGGGGGGGGGGFGGFGGDGGGGGGGGGGGDFGGGGEGCFCGFFGFGGGGDDGGGGGDFFFGGGFGGGGG=FFGGGFGFGFFGGG<@FGCC4<5>DFFGFGGFGGFFF@F3F>EB0D:6>GFFFF?:FFF?B
@M04650:207:000000000-C238N:1:1101:24812:6897 1:N:0:19
ACTCCTACGGGAGGCAGCAGTAGGGAATCTTCGGCAATGGGGGCAACCCTGACCGAGCAACGCCGCGTGAGTGAAGAAGGTTTTCGGATCGTAAAACTCTGTTGTTAGAGAAGAACGTTAAGTAGAGTGGAAAATTACTTAAGTGACGGTATCTAACCAGAAAGGGACGGCTAACTACGTGCCAGCAGCCGCGGTAATACGTAGGTCCCAAGCGTTGTCCGGATTTATTGGGCGTAAAGCGAGCGCAGGTGGTTTCTTAAGTCTGATGTAAAAGGCAGTGGCTCAACCATTGTG
+
GGGGGGGGGGGGGGGGGGGGGGGGGGGGGGGGGGGGGGGGGGGGGGGGGGGGGGGGGGGGGGGGGGGFGGGGGGGGGGGGGGGGGGGGGGGGGGGGGGGGGGGGGGGGGGGGGGGGGGGGGGGGGGGFGGGGGGGGGGGGGGGGGGGGGGGGGGGGGGGGGGGGGGGGGGGGGGGGGGGGGGGGGGGGGGGGGGGGGGGGGGGGGGGGGCFCGEEGGGGGGGGCEFGGGGGGFG<EDGFFBDFFGGGGFGGGGGG@FFFFGFGGF7DDF??9=?3F::5FFFFFF?7::=F><4
@M04650:207:000000000-C238N:1:1101:27774:6901 1:N:0:19
ACTCCTACGGGAGGCAGCAGTGGGGAATATTGCACAATGGGCGCAAGCCTGATGCAGCCATGCCGCGTGTATGAAGAAGGCCTTCGGGTTGTAAAGTACTTTCAGCGGGGAGGAAGGGAGTAAAGTTAATACCTTTGCTCATTGACGTTACCCGCAGAAGAAGCACCGGCTAACTCCGTGCCAGCAGCCGCGGTAATACGGAGGGTGCAAGCGTTAATCGGAATTACTGGGCGTAAAGCGCACGCAGGCGGTTTGTTAAGTCAGATGTGAAATCCCCGGGCTCAACCTGGGAAC
+
GGGGGGGGGGGGGGGGGGGGGGGGGGGGGGGGGGGGGGGGGGGGGGGGGGGGGGGGGGGFGGGGGGGGGGGGGGGGGGGGGGGGGGGGGGGGGGGGGGGGGGGGGGGGCFCFFFEGDGGGGGGGGGGGGGGGGGGGGGGGGGGGGGGGFGGGGGGGGGGGGGGGGGGGGGGGFGFFGGGGGGGGGGGGGGGGGEGGGGGGGGGGGGDGGGGGGGGGGGGGGGDF6FGGGFGGFG3:FGFGFGDEDGGGFGGGGGGFFFFFFFFGFGD9FFFFFFFFFFG3B>FF6<FFFFFFF0
@M04650:207:000000000-C238N:1:1101:4443:6915 1:N:0:19
ACTCCTACGGGAGGCGGCAGTGGGGAATTTTCCGCAATGGGCGAAAGCCTGACGGAGCAATGCCGCGTGGAGGTAGAAGGCCCACGGGTCGTGAACTTCTTTTCCCGGAGCAGAAGCAATGACGGTATCTGGGGAATAAGCATCGGCTAACTCTGTGCCAGCAGCCGCGGTAATACAGAGGATGCAAGCGTTATCCGGAATGATTGGGCGTAAAGCGTCTGTAGGTGGCTTTTTAAGTCCGCCGGCAAATACCAGGGCTCAACCCTGGACAGGCGGTGGAAACTACCAAGCTGG
+
GGGGGGGGGGGGGGGGGGGGGGGFGGGGFGGGGDGGGGGGGGCCFFFGGGGGGG7EGGGGGGGGGGGGGG=FECGGDFGGGGGEGGGGCEGGEFGGGGGGGG98FFGG>:+>FGGGGFGGGGFGDE:FFF;=FBCECCCGC@FGGDGGG@FC:<FFGG9<7CDGGFGGGGGD7FFCEFF7E7FEEF+BFG8>>CFFGE5*;@+<CF6CECE/ACC<=DD3CFG+0+07EFG?4?C0:CF:5CBD))19):7:<*9)8>@FC?5*)**,0893<FE329DF4)98@F?:)0>7><
@M04650:207:000000000-C238N:1:1101:12062:6921 1:N:0:19
ACTCCTACGGGAGGCAGCAGTAGGGAATCTTCGGCAATGGGGGCAACCCTGACCGAGCAACGCCGCGTGAGTGAAGAAGGTTTTCGGATCGTAAAACTCTGTTGTTAGAGAAGAACGTTAAGTAGAGTGGAATATTACTTAAGTGACGGTATCTAACCAGAAAGGGACGGCTAACTACGTGCCAGCAGCCGCGGTAATCCGTAGGTCCCAAGCGTTGTCCGGATTTATTGGGCGTAAAGCGAGCGCAGGTGGTTTCTTAAGTCTGATGTAAAAGGCAGTGGCTCAACCATTGCG
+
GGGGGGGGC7+BFGGGGGGGGGGGGGGFGGGGFDGGGEGGGEGGGGGGGGFGGCEGGG@FGGGGGGGGG,CEDG9BEGEFFAAFGGGCFGEGGFGGGGGCEFFGGGC9?EEFFGGGDDFFDDDDFAFFF?ECFG<DGGGGGGG<@CFFEEGFGGFC9FCGGGG7DE8*@7<C*>>CCFC<FFC;FGFGGGGGG5*3B9+5C88;CEFCFDF*:=CE5DGD8<*:*<+9:CC*>5/:>FFGF37@<GG:>9FFGF**1*=/AFCC@**-199**1)),3C:)(*/6?)(3666)(
@M04650:207:000000000-C238N:1:1101:15967:7051 1:N:0:19
ACTCCTACGGGAGGCAGCAGTGGGGAATATTGCACAATGGGCGCAAGCCTGATGCAGCGACGCCGCGTGAGGGATGACGGCCTTCGGGTTGTAAACCTCTTTCACCAGGGACGAAGAGAAATTGACGGTACCTGGAGAAGAAGCACCGGCCAACTACGTGCCAGCAGCCGCGGTAATACGTAGGGTGCGAGCGTTGTCCGGAATTACTGGGCGTAAAGAGCTCGTAGGCGGTTTGTCGCGTCGTTCGTGAAATCTTGATGCTTAACATCAAGCGTGCGGGCGATACGGGCAGAC
+
GGGGGGGGGGGGGEGGGGGGGGGGGGGGGGGGGGGGGFEDGGGGGEEGGGGGGGGGGGGCFGGGGGGGGGGGDGGGFGGGGGGGGGGGGGGGFGGGGGGGGGGG9FGGGGGGGGDGGGGGFGGFGGGEGGGGFGFGFFFGGGGGGGGGGGGGGFGGGGGGG7AFFFFFGEGGG*:BFFCGGFGGGGEEEEDCCCGD5+<8C5*@EFGGGGEGGGEGGGGGC>8EC5:CEGGGECGFGDF)0)775FDD>*9772:69BB4<@FF@>D<)/==FFF>:6D))())..0:055<B2
@M04650:207:000000000-C238N:1:1101:5543:7061 1:N:0:19
ACTCCTACGGGAGGCAGCAGTAGGGAATCTTCGGCAATGGGGGCAACCCTGACCGAGCAACGCCGCGTGAGTGAAGAAGGTTTTCGGATCGTAAAACTCTGTTGTTAGAGAAGAACGTTAAGTAGAGTGGAAAATTACTTAAGTGACGGTATCTAACCAGAAAGGGACGGCTAACTACGTGCCAGCAGCCGCGGTAATACGTAGGTCCCAAGCGTTGTCCGGATTTATTGGGCGTAAAGCGAGCGCAGGTGGTTTCTTAAGTATGATGTAAAAGGCAGTGGCTCAACCATTGTG
+
GGGGGGGGGGGGGGGGGGGGGGGGGGGGGGGGGGGGGGGGGGGGGGGGGGGGGGGGGGGGGC7FGGGCGGGCFGGGGGGG<FGGGGGGGGGGGGGGGCGFGBGGGFFGGGGGGFGGGBFFDFFDFFGDCFFFGCFGGE<EFGDFACFFG:EFFFFDF7FFEGFFD7DFGD*8FGF9DGE@FG7FG8EFFGGEGG7B8<FFGGGFGFCGFGCE5*:E*777:DE:CE<?F=9EFG):C5@:37555)9C@*937FF=B?BF?67:F7><==99*95><19FF:4)17)::==AF2
@M04650:207:000000000-C238N:1:1101:7740:7067 1:N:0:19
ACTCCTACGGGAGGCAGCAGTGGGGAATTTTCCGCAATGGGCGAAAGCCTGACGGAGCAATGCCGCGTGGAGGTAGAAGGCCCACGGGTCGTGAACTTCTTTTCCCGGAGAAGAAGCAATGACGGTATCTGGGGAATAAGCATCGGCTAACTCTGTGCCAGCAGCCGCGGTAATACAGAGGATGCAAGCGTTATCCGGAATGATTGGGCGTAAAGCGTCTGTAGGTGGCTTTTTAAGTCCGCCGTCAAATCCCAGGGCTCAACCCTGGGCAGGCGGTGGACACTACCAAGCTGG
+
GGGGGGGGGGGGGGGGGGGGGGGGGGGGGGGGGGGGGGGGGGGGGGGGGGGGGGGGGGGGGGGGGGGGGGGGGDGCFGGGGGGGGGGGGGGGGGGGGGGGGGFFGGGGGGGGGGGGGGGGGGGGGGGGDFGFFGEGFGGGGGGGGGGGGGGFGGGGGGGGFGGGGGGGGGGGGGGGFFFGGGGGGGGFFGGGGGCFCECE5CACFGFGGGGGCFGEEDDGGGGGGGGGGDGFFFGGGFF>5DEE333CFGGGGGGFD>)00=DFE<FB)))0>DDEF9)))599@FF>?FF2)4
@M04650:207:000000000-C238N:1:1101:19111:7094 1:N:0:19
ACTCCTACGGGAGGCAGCAGTCGAGAATCTTTCGCAATGGGCGAAAGCCTGACGAAGCGACGCCGCGTGTGTGATGAAGGCTCTAGGGTTGTAAAGCACTTTCGCTTGGGAACAAGAAAGAATGGCTAATATCCATTTGATTTGAGCGTACTAGGTAAAGAAGCACCGGCTAACTCCGTGCCAGCAGCTGCGGTAATACGGAGGGTGCTAGCGTTAATCGGATTTATTGGGCGTAAAGGGCGTGTAGGCGGAAAGGTAAGTTAGTTGTTAAATCTCGAAGCTCAACTTCGAAA
+
GGGGGGGGGCGFGGGGGGGGGGGGDGGGGGGGGGGGGGGGGGGGGGGGGGGGGGGGGGGGGGGGGGGFGGGGGGGGGGGGGGGGGGGGFGGGGGGGGGGGGGGGGGCEGGGGFGGGGGGGGGGFGGGGGGGFGGGGGGGGGGGGFGGGGGGGFGGGGGGGGGGGGFGGGGGGGGGDGGGCEGGGGGGGGGGGGGGGGGGGGGGGGGGGGGGGGGGG=FGGGGEGGGGGGGGGFGGEGGFGFGFEGGGDFGGGGCFF@4FFGFGGFGGAFFFF?F7FFFGFF?<FFF?AADFFF
@M04650:207:000000000-C238N:1:1101:22980:7096 1:N:0:19
ACTCCTACGGGAGGCAGCAGTGGGGAATATTGCACAATGGGCGGAAGCCTGATGCAGCCATGCCGCGTGTGTGAAGAAGGCCTTTGGGTTGTAAAGCACTTTAGCCAGGGAGGAAGCTAAGGGAGGTGAATAGCCTTTTTTGGTGACGGGAACTGGAGAATAAGCAACGGCTAACTCCGTGCCAGCAGCCGCGGTGATACGGGGGGTGCGAGCGTTAATCGGAAGTACTGGGCGTAAAGGGCGCGGAGGCGGTGTGCTGAGCACTTCGTTAAAACACAGGGCTCAACCTTGTGG
+
GGGGGGGGGGGGGGGGGGGGGGGGGGGGGGGGD<FFFGGGGGGG@FGGGGGGA9FGGGGGCGDFGGGGGFGFGGGGGGFGGG,EE9FGBF:4<FGDF<45EFA,?55BCG+?F+BEGCFECFG,=>8A<8<,5?FFCF,D>+FFG9F+3@C**@:,@F7BCCEGG:,@FCF8CC8>FFG:6*B2<F8C7C88>*4*=;+21C*B8C:C5/=:C*/*:CF783*1*3<CF*0::E5***1*.*7)9)195*959D7)9=?BC?7DFG43>F358*/.1:57>:*)*1<?097.5(
@M04650:207:000000000-C238N:1:1101:22611:7098 1:N:0:19
ACTCCTACGGGAGGCAGCAGTGGGGAATTTTCCGCAATGGGCGAAAGCCTGACGGAGCAATGCCGCGTGGAGGTAGAAGGCCCACGGGTCGTGAACTTCTTTTCCCGGAGAAGAAGCAATGACGGTATCTGGGGAATAAGCATCGGCTAACTCTGTGCCAGCAGCCGCGGTAATACAGAGGATGCAAGCGTTATCCGGAATGATTGGGCGTAAAGCGTCTGTAGGTGGCTTTTTAAGTCCGCCGTCAAATCCCAGGGCTCAACCCTGGACAGGCGGTGGAAACTACCAAGCTGG
+
GGGGGGGGGGGGGGGGGGGGGGGGGGGGGGGGGGGGGGGGGGGGGGGGGGGGGGGGGGGGGGGGGGGGGGGGGGGGGGGGGGGGGGGGGGGGGGGGGGGGGGGGGGGGGGGGGGGGGGGGGGGGGGGGGGGGGGGGGGGGGGGGGGGGGGGGGGGGGGGGGGGGGGGGGGGGGGGGGGGGGGGGGGGGGGGGGGGGGGGGGGGGGGGGGGGGGGGGGGGGGGGGGGGGGGFGFGGGGGFFDGEDGGGGFGGGGGGFFFFFGFGGFGG?FFFFFFFFFFGF=AGFFFF7>FF??F
@M04650:207:000000000-C238N:1:1101:11171:7105 1:N:0:19
ACTCCTACGGGAGGCAGCAGTAGGGAATCTTCGGCAATGGGGGCAACCCTGACCGAGCAACGCCGCGTGAGTGAAGAAGGTTTTCGGATCGTAAAACTCTGTTGTTAGAGAAGAACGTTAATTAGAGTGGAAAATTACTTAAGTGACGGTATCTAACCAGAAAGGGACGGCTAACTACGTGCGAGCAGCCGCGGTAATACGTGGGTGCCAAGCGTGGTCCGGTTTTATTGGGCGTGAAGCGAGCGCAGGTGGCTTCTTAAGGCTGATGTAAAAGGCAGCGGCCCCACCATTGTG
+
GGGGGGGGGGGGGGGGGGGGG<FFGFGGCGG<F,@FGGGGGEG7FF<FGGGGEF7FGG:FEG7FGGGGGGGFGGGGGGGGF<AFEEGC:6B99FGGG,=5,CF,,B?A,BEGGGG<F:=>D,,,5CC@DEA=9@,,C>,:F,,38FC<FFG@FCFGA<CFGF<FEC,5>**1>>>@BFE,,=*14**<4*=*1***15<+3>*4?:*:*03*212/75675)*1*/+<E7<*<G<*/***09BB<)<<>9F**170=64*<*>C:1*-=***/9)).4*.76)5)7>3(1*6.)
@M04650:207:000000000-C238N:1:1101:16938:7106 1:N:0:19
ACTCCTACGGGAGGCAGCAGTAGGGAATCTTCGGCAATGGGGGCAACCCTGACCGAGCAACGCCGCGTGAGTGAAGAAGGTTTTCGGATCGTAAAACTCTGTTGTTAGAGAAGAACGTTAAGTAGAGTGGAAAATTACTTAAGTGACGGTATCTAACCAGAAAGGGACGGCTAACTACGTGCCAGCAGCCGCGGTAATACGTAGGTCCCAAGCGTTGTCCGGATTTATTGGGCGTAAAGCGAGCGCAGGTGGTTTCTTAAGTCTGATGTAAAAGGCAGTGGCTCAACCATTGTG
+
GGGGGGGGGGGGGGGGGGGGGGGGGGGGGGGGGGGGGGGGGGGGGGGGGGGGGGGGGGGGGGGGGGGGGGGGGGGGGGGGGGGGGGGGGGGGGGGGGGGGGGGGGGGGGGGGGGGGGGGGGGGGGGGGGGGGGFGGGGGGGFEGGGGGGGGGGGGGGGFGGGFCFCFGG>FGGGGGGGG:BFGGGGGFGGC8CE8CGGGGGGGGGGGGGGGGFEGGEDCDEG?5;CFEFGGGFGGGDGBDDGEFDD)9:CGGGGGFFFF?GFC7F77:@FF=?BEFFFFFFFGF46?:??F4:)
@M04650:207:000000000-C238N:1:1101:23842:7121 1:N:0:19
ACTCCTACGGGAGGCAGCAGTAGGGAATCTTCGGCAATGGGGGCAACCCTGACCGAGCAACGCCGCGTGAGTGAAGAAGGTTTTCGGATCGTAAAACTCTGTTGTTAGAGAAGAACGTTAAGTAGAGTGGAAAATTACTTAAGTGACGGTATCTAACCAGAAAGGGACGGCTAACTACGTGCCAGCAGCCGCGGTAATACGTAGGTCCCAAGCGTTGTCCGGATTTATTGGGCGTAAAGCGAGCGCAGGTGGTTTCTTAAGTCTGATGTAAAAGGCAGTGGCTCAACCATTGTG
+
GGGGGGGGGGGGGGGGGGGGGGGGGGGGGGGGGGGGGGGGGGGGGGGGGGGGGGGGGGDGGGGGGGGGGGGGGGGGGGGGFCFGGGGGGGGGGGGGGGGGGGGGGGGGGGGGGGGFEFGGGGGGGDGDFDCFGGDGGGFFGGGGGGGGGGGGGGGEGGGFFGGGGGGGGGGGGGGGGGGGGGGGGGGGGGGGGGEGGCFGGGGGGGFFFGGFGGGGGGGFGGGGEFGGGGGFFGDED5B7<7BFGGGGDFG5><F4@F?BD=DGF:7:@4@4?6>><(79?85<*?4:(99<><
@M04650:207:000000000-C238N:1:1101:20825:7158 1:N:0:19
ACTCCTACGGGAGGCAGCAGTGGGGAATATTGCACAATGGGCGCAAGCCTGATGCAGCCATGCCGCGTGTATGAAGAAGGCCTTCGGGTTGTAAAGTACTTTCAGCGAGGAGGAAGGCATTAAGGTTAATAACCTTGGTGATTGACGTTACTCGCAGAAGAAGCACCGGCTAACTCCGTGCCAGCAGCCGCGGTAATACGGAGGGTGCAAGCGTTAATCGGAATTACTGGGCGTAAAGCGCACGCAGGCGGTCTGTCAAGTCGGATGTGAAATCCCCGGGCTCAACCTGGGAAC
+
GGGGGGGGGGGGGGGGGGGGGGGGGGGGGGGGGGGGGGGGGGGGGGGGGGGGGGGGGGGGGGGGGGGFGGGGCGGGGGGGGGGGGGGGGGGGGGGGGGGGGGGGGGGGGGGGGGGGGGGGGGGGGGGGGGGGGGBDFGGGGGGFGFGGGGGGGGGEEGGGGGGGGGGGGGDGGGGGGGGGGGGGGGGGGGGGGGGGFGGGGGGGGGGGGGGGGGGGGGGGGDGGGGGGGGGGFECEGGFGED>BD3DGDGGDGGGFFFFFGFGGBDG?FFFFBB@?:>DE:>GF*.<?FFFB71
@M04650:207:000000000-C238N:1:1101:8457:7169 1:N:0:19
ACTCCTACGGGAGGCAGCAGTGGGGAATATTGCACAATGGGCGCAAGCCTGATGCAGCCATGCCGCGTGTATGAAGAAGGCCTTCGGGTTGTAAAGTACTTTCAGCGGGGAGGAAGGGAGTAAAGTTAATACCTTTGCTCATTGACGTTACCCGCAGAAGAAGCACCGGCTAACTCCGTGCCAGCAGCCGCGGTAATACGGAGGGTGCAAGCGTTAATCGGAATTACTGGGCGTAAAGCGCACGCAGGCGGTTTGTTAAGTCAGATGTGAAATCCCCGGGCTCAACCTGGGAAC
+
GGGGGGGGGGGGGGGGGGGGGFGGGGGGFGGGFGGGGGGGGGGGGGGGGFFGGGGGGDFGGGGFGGGEFGGFGGGGGGGGGGGGGGGGGEGFGGGFGGGFGGDGGGGGGGGGGGGGGGGGGFFFG9FGGFGFDFG<FGGGDF9FGGDFFFGGGGGEFGGGCGGGGGGGGGGGGGFGFGGGECFC7FGGGGGEGGGG?FFGGCGEGGGGGGGGEGGC:C>FGGD5FFGFGGFFBEGG9F4DEDEDGDCG:DGD5DDF?FFB08FG=DF)76FF4@76?>GF@9F4?@>(4>F:>(
@M04650:207:000000000-C238N:1:1101:10713:7213 1:N:0:19
ACTCCTACGGGAGGCAGCAGTGGGGAATATTGCACAATGGGCGCAAGCCTGATGCAGCCATGCCGCGTGTATGAAGAAGGCCTTCGGGTTGTAAAGTACTTTCAGCGGGGAGGAAGGGAGTAAAGTTAATACCTTTGCTCATTGACGTTACCCGCAGAAGAAGCACCGGCTAACTCCGTGCCAGCAGCCGCGGTAATACGGAGGGTGCAAGCGTTAATCGGAATTACTGGGCGTAAAGCGCACGCAGGCGGGTTGTTAAGTCAGATGTGAAATCCCCGGGCTCAACCTGGTAAC
+
GGGGGGGGGGGGGGGGGGGGGGGGGGGGGGGGGGGGFGGGGGGGGGGGGGGGGGGGGGGGGGGGGGGGGGGGGGGGGGGGGGGGGGGGGGGGGGGGGGGGGGGGGGGGGGGGGGGGGGGGGGGFGGGGGGGGGGGGGGGGGGGGGGGGGGGGGGGGGDGGGGGGGGGGEGGGGGGGGGGG@EGGGGGGFGGGGGGGGGGGGGC8EGGGGGGGGGGGGGGGDGGGFGGGGGGGBGGCFF?)57>BGCGGEG5)9CD@F*9@+9CGFGG46F?FF46??>>DE>GFFFFFBF)2<.
@M04650:207:000000000-C238N:1:1101:23082:7230 1:N:0:19
ACTCCTACGGGAGGCAGCAGTGGGGAATATTGCACAATGGGCGCAAGCCTGATGCAGCCATGCCGCGTGTATGAAGAAGGCCTTCGGGTTGTAAAGTACTTTCAGCGGGGAGGAAGGGAGTAAAGTTAATACCTTTGCTCATTGACGTTACCCGCAGAAGAAGCACCGGCTAACTCCGTGCCAGCAGCCGCGGTAATACGGAGGGTGCAAGCGTTAATCGGAATTACTGGGCGTAAAGCGCACGCAGGCGGTCTGTCAAGTCGGATGTGACATCCCCGGGCTCAACCTGGGAAC
+
GGGGGGGGGGGGGGGGGGGGGGGGGGGGFGGFGGGGFGGGGGGGGGGGGGGGGGGGGGGGGGGGGGGGGCGGGGGGGGGGGGGGGGGGGGGGGGGGGGGGGGGGGCCCCGGGGGGCFDBFFFFDGA9<FFFFFGGGGGCDFCGGFGGGGFGGF@F*@F@<D8DFFGGG7CFEEGGGGE<:CFCFGFCF8EEECCEGGF+C**:EGGDECFFGGGCG*:>D5>:CFCFFGCGCDCDEGFFGFGF5CDGCECGGGGGFFF?FGFGG>CDB?F*=FF4>09DDD>DF6?)3<77??4
@M04650:207:000000000-C238N:1:1101:11537:7284 1:N:0:19
ACTCCTACGGGAGGCAGCAGTAGGGAATCTTCGGCAATGGGGGCAACCCTGACCGAGCAACGCCGCGTGAGTGAAGAAGGTTTTCGGATCGTAAAACTCTGTTGTTAGAGAAGAACGTTAAGTAGAGTGGAAAATTACTTAAGTGACGGTATCTAACCAGAAAGGGACGGCTAACTACGTGCCAGCAGCCGCGGTAATACGTAGGTCCCAAGCGTTGTCCGGATTTATTGGGCGTAAATCGAGCGCAGGTGGTTTCTTAAGGCTGCTGTCAAAGGCAGTGGCTCCACCATTGTT
+
@FGGGGGGGGCGGGGGGGFDGGAFGGGGGGGGGGGGGGGGGGGGGFGGGGGEGGGGGGGDGGGGGGGGGGDGGGGGGGGGGGGGGGGGGC=FGGGCGGGGGGGGGGGGGGGGGGGGCDFDGFGD,CFFDFGFGGGGGGGFGFFDFAF:FFGGGG<FGGGG7D7F:FFGDGDDGFCGDFGGF@FFCFF@FCCCECGCEF?E1<987FFCFCF75:28:9CFC7*/*<<??>C=>EG****2795>5D)>>F<*79*86@?7+*227*2)1*09?B44((2)04*))08:?=FBF)
@M04650:207:000000000-C238N:1:1101:13808:7297 1:N:0:19
ACTCCTACGGGAGGCAGCAGTAGGGAATCTTCGGCAATGGGGGCAACCCTGACCGAGCAACGCCGCGTGAGTGAAGAAGGTTTTCGGATCGTAAAACTCTGTTGTTAGAGAAGAACGTTAAGTAGAGTGGAAAATTACTTAAGTGACGGTATCTAACCAGAAAGGGACGGCTAACTACGTGCCAGCAGCCGCGGTAATACGTAGGTCCCAAGCGTTGTCCGGATTTATTGGGCGTAAAGCGAGCGCAGGTGGTTTCTTAAGTCTGATGTAAAAGGCAGTGGCTCAACCATTGTG
+
GGGGGGGGGGGGGDGGGGGGGGGGGFGGGGGEFGGGGGGGGGGGGGGGGGGGGGGGGGGGGGGGGGGFC7FFGGGGGGGGGGGGGGGGGCFGGGGGGFGCGGGGGGFGGGGGGGGGGEFCGFFGGGGFFGGGGGGGGGFGGGG<DEGGGGGGGGFGFGGGGGGFFGFGGGGGGGCDFGGGFEEFGGGGGGGGGGGEGGDFFFF:CFGGGGGGGGGGGGGFEG*AEG??FFCCFGCGDFFGEGFDDG3>BFFGGGGFFB6=A87D7:DAFF=74=))41*))(1;FFFBFFFA<)
@M04650:207:000000000-C238N:1:1101:5712:7323 1:N:0:19
ACTCCTACGGGAGGCAGCAGTAGGGAATCTTCGGCAATGGGGGCAACCCTGACCGAGCAACGCCGCGTGAGTGAAGAAGGTTTTCGGATCGTAAAACTCTGTTGTTAGAGACGAACGTTAAGTAGAGTGGAAAATTACTTGAGTGAAGGTATCTAACCAGAAAGGTACGGCTAACTACGTGCCAGCAGCCGCGGTAATACGTACGTCCCAAGCGTTGTCCGGATTTATTGGGCGTAAAGCCAGCGAGGGTGATTTCTTAAGTCTGATGTTAAAGGCAGTGGCTCAACCGGTGTG
+
FG8FEC,C@FEGGGGGEEGEEFGGCFEGFFEAEGGGGGGGF7CFFG,EC@@FGGBFFG+CCBB@ECGGE775CF,<<BE<FGGGGGE@7FCGGCF9<,C?,F,:8,,C,<B,+CFGG+BCD>,CF,E,C<FFCFFFDFA,,:,,,:,:,@,@D9FCF7B,@>:7@,;BC*7*6<EC,4:F8**>7:E,,2**::*31+?F89C8C**=CE=7*/;**1:CG);*2+0+37C557C7CC4C)*85>))1)*1*2*:*9**1+*2:6:*)0**9/*/7:(0<5(*96*..()0-((
@M04650:207:000000000-C238N:1:1101:20749:7355 1:N:0:19
ACTCCTACGGGAGGCAGCAGTAGGGAATCTTCGGCAATGGACGAAAGTCTGACCGAGCAACGCCGCGTGAGTGAAGAAGGTTTTCGGATCGTAAAACTCTGTTGTTAGAGAAGAACAAGTAGGAGAGTAACTGCTCTTACCTTGACGGTATCTAACCAGAAAGCCACGGCTAACTACGTGCCAGCAGCCGCGGTAATACGTAGGTGGCAAGCGTTGTCCGGATTTATTGGGCGTAAAGCGAGCGCAGGCGGTTTCTTAAGTCTGATGTGAAAGCCCCCGGCTCAACCGGGGCGG
+
GGGGGGGGGGGGGGGGGGGGGGGGGGGGGGGGGGGGGGGGGGGGGGGGGGGGGGGGGGGGGGGGGGGEGGGGGGGGGGGGGGGGGGGGGGGGGGGGGGGGGGGGGGGGGGGGGFGGGGGGGGGFGGGFGGGGGGGGGGGGGGGGGGGGGGGGGGGGGGGGGGGGGGGEGGGGGGGGGGG@FGCGGGGGGGGGGGGGGGGGGGGGGFGFGGGGGGGGGGGGGDE*@CGGGGGGFGGGGCFC:7:>GDGCEGGDDGGFF6@FGFGGFGC)*/*9BFFF?0<BB0D4@FFBF:B19>
@M04650:207:000000000-C238N:1:1101:9727:7356 1:N:0:19
ACTCCTACGGGAGGCTGCAGTCGAGAATCTTTCGCAATGGGCGAAAGCCTGACGAAGCGACGCCGCGTGTGTGATGAAGGCTCTAGGGTTGTAAAGCACTTTCGCTTGGGAACAAGAAAGAATGGCTAATATCCATTTGATTTGAGCGTACTAGGTAAAGAAGCACCGGCTAACTCCGTGCCAGCAGCTGCGGTAATACGGAGGGTGCTAGCGTTAATCGGATTTATTGGGCGTAAAGCGAGCGCAGGTGGTTTCTTAAGTCTGATGTAAAAGGCAGTGGCTCAACCATTGTGT
+
GGGGGGGGGGGGGGGGGGGGGGGGGGGGGGGGGGGGGGGGGGGGGGGGGGGGGGGGGGGGGGGGGGGGGGGGGGGGGGGGGFGGGGGGGGGGGGGCGFGGGGGGGGGGGGGGGGGGGGFGGGGGGFGDGGGGGGGGGGGGGGGGGGGDFGGGGGGGGFGGGGGGGGGGEGGGGGGGGGGGGGGFGCGGGFGGGGGGGGGGGGEEGGGGGGGGGGDCCFGGGD8:EGGGFFEGE575**9))C@EGDGG5<FGGGCFFF?6:@FGFF74@BFF?B>FF09F>BGFFFFBBFFF<1
@M04650:207:000000000-C238N:1:1101:23396:7363 1:N:0:19
ACTCCTACGGGAGGCAGCAGTGGGGAATATTGCACAATGGGCGCAAGCCTGATGCAGCCATGCCGCGTGTATGAAGAAGGCCTTCGGGTTGTAAAGTACTTTCAGCGAGGAGGAAGGCATTGTGGTTAATAACCACAGTGATTGACGTTACTCGCAGAAGAAGCACCGGCTAACTCCGTGCCAGCAGCCGCGGTAATACGGAGGGTGCAAGCGTTAATCGGAATTACTGGGCGTAAAGCGCACGCAGGCGGTCTGTCAAGTCGGATGTGAAATCCCCGGGCTCAACCTGGGAAC
+
GGGGGGGGGGGGGGGGGGGGGGGGGGGGGGGGGGGGGGGGGGGGGGGGGGGGGGGGGGGGGGGGGGGGGGGGGGGGGGGGGGGGGGGGFGGGGGGGGGGGGGGGGGGGGGGGGGGGGGGDGGGGGGGGFGGGGGGGGGGGGGGGGGGGGGGGGGGGGGGGGGGGGGGGGGGGGGGGGGGFGGGGGGGGGGGGGGGGGGGGGGGGGGGCEGGGGGGGGGGGGGGGGGFGFFFGFGGDGGFGFGFFGGGGFGGDGGGFFFFFGFGGFDG>FFFFFFFF?>GFF>FFFFF7?FFF?4
@M04650:207:000000000-C238N:1:1101:3897:7367 1:N:0:19
ACTCCTACGGGAGGCAGCAGTAGGGAATCTTCGGCAATGGGGGCAACCCTGACCGAGCAACGCCGCGTGAGTGAAGAAGGTTTTCGGATCGTAAAACTCTGTTGTTAGAGAAGAACGTTATGTAGAGTGGAAAATTACTTAAGTGACGGTATCTAACCAGAAAGGGACGGCTAACTACGTGCCAGCAGCCGCGGTAATACGTAGGTGCCTAGCGTTGTCCGGCTTTCTTGGGCGTAAAGCGAGCGCAGGTGGTTTCTTACGTCCGATGTACATGGCTGTGGCTCACCCATTGTT
+
FGGGFGGGGGGFGGGGGG@FE9@EGGGG@FEF@@FGGGGG8F@::FGGGGGG,C:@FGFGFEGGGGGGGD=FFCGGGGGGEFGGGDG@CFCF8EDD,BFGBFG<FFFG9EFGGGGF7=DE,CD@C<,5C+,B,,C=FFFAG9FFAEE:7@+>@C,=@FC<:D:FC7BC777>F:,2,2<=7B*BC@C,<C5:B*::*?29EF+4*?+=C+:?+7;5*/2:8C/7C6+<<70:4:CC7*8>@*))))1/7**9/1C@F@=**07*0)/35@66*1)0(-0))(/07/8((8@AF)
@M04650:207:000000000-C238N:1:1101:19483:7388 1:N:0:19
ACTCCTACGGGAGGCAGCAGTAGGGAATTTTTCACAATGGGCGAAAGCCTGATGGAGCAATGCCGCGTGAATGATGAAGGTCTTATCGATTGTAAAATTCTTTTATTTGGGAAGAAAAGTTGGATTAGGAAATGAATCTAACCTGACGGTACCATTTGAATAAGTATCGGCTAACTATGTGCCAGCAGCCGCGGTAATACATAGGATGCAAGCGTTATCCGGATTTACTGGGCGTAAAACGAGCGCGGGTGGGTTAGTAAGTCTGGTGTTAAATGCAGTAGCTTAACTATTGTT
+
FGGGGGGGGGGCEGGGGGGGGGGGGGGGGGGGGGGGGGGGGGGGCFBFGGGGGGGGGGGGGGGGGGGGGGGGGGGGGGGGGGGGGG,C<FFGGGGGGGGFGGGGDFGGGGGGGGGGEGGGGGGGFGGGGGGGFGGGGGGGGG@FGFFGGCBEGGGGGGFGGGGAFF=DFCEGGGGGFCFGCFFFGCE8FGGGGGCEGGGF9,=DEGGCCFFGFGGCEFFGGD55CCC:FGGFFGGGGGFGF:>BGDDCBCGDG7C;>FF*<8>CFFG?>>=@48@F2<>8?AFFFFF9:@FA<)
@M04650:207:000000000-C238N:1:1101:5838:7403 1:N:0:19
ACTCCTACGGGAGGCAGCAGTGGGGAATATTGCACAATGGGCGCAAGCCTGATGCAGCCACGCCGCGTGTATGAAGAAGGCCTTCGGGTTGTAAAGTACTTTCAGCGGGGAGGAAGGGAGTAAAGTTAATACCTTTGCTCATTGACGTTACCCGCAGAAGAAGCACCGGCTAACTCCGTGCCAGCAGCCGCGGTAATACGGAGGGTGCAAGCGTTAATCGGAATTACTGGGCGTAAAGCGCACGCAGGCGGTTTGTTAAGTCTGATGTGAAATCCCTGGGCTCAACCTGGGA
+
GGGGGGGGGEGGFGGGGGGGGEFGGGGGCGGEGGGGGGGGDGGGGGGGGGGGGGGGGG8F,@FFDGCCGFFGGGGGGGGGF@EGGGGGGGGGGGGG,@EFEFF9,<6@7FGEGGC=C:>+8<,:DC,FAFF<<DC9=,:F<9FFC>C3FG>C<C*53>,5?DC,,DFEFEDGGGGFCCFFG@F>B8<CFGGGGGGGG?GGCCEC>/CGGFFGDGD*20><=DCG<79?GGFF3:DCFG?C><DEDD3C>GGGD3*5)9?FE?*:=C*6@8FF7FF4).5551>FFF>4:@>:
@M04650:207:000000000-C238N:1:1101:7353:7405 1:N:0:19
ACTCCTACGGGAGGCAGCAGTAGGGAATCTTCGGCAATGGGGGCAACCCTGACCGAGCAACGCCGCGTGAGTGAAGAAGGTTTTCGGATCGTAAAACTCTGTTGTTAGAGAAGAACGTTAAGTAGAGTGGAAAATTACTTAAGTGACGGTATCTAACCAGAAAGGGACGGCTAACTACGTGCCAGCAGCCGCGGTAATACGTAGGTCCCAAGCGTTGTCCGGATTTATTGGGCGTAAAGCGAGCGCAGGTGGTTTCTTAAGTCTGATGTAAAAGGCAGTGGCTCAACCATTGGG
+
GGGGGGGGGGGGGGGGGGGGGGGGGGGGGGGGGCGGGGGGGGGGGGGGGFGGDGCFGGGGGGGGGGGGGGGDGGGGGGGGF?DFFGGGGGGEGFGGGGF<FGFGGFGG9EGGGG8<FDFFGFAEGGGGGGGGGGGFGGGGGGFGFGGG@FGGGGFGFGGGECC@CFGCGEEEECGGFGGGGGGFFGGGGFEGGGGGGDGGF2@EGEBCCG6=CC/;ECFCEG5CCFFC9CF=>E9EDF=*5*.8<73C3*9C*9FFFFFBGFF767>6/9==8=:F7?4<??C?47@FB68))(
@M04650:207:000000000-C238N:1:1101:19370:7423 1:N:0:19
ACTCCTACGGGAGGCAGCAGTGGGGAATATTGCACAATGGGCGGAAGCCTGATGCAGCCATGCCGCGTGTGTGAAGAAGGCCTTTGGGTTGTAAAGCACTTTAGCCAGGGAGGAAGCTAAGGGAGGTGAATAGCCTTTTTTGGTGACGTGAACTGGAGAATAAGCACCGGCTAACTCCGTGCCAGCAGCCGCGGTAATACGGGGGGTGCGAGCGTTAATCGGAATTACTGGGCGTAAAGGGCGTGTAGGCGGTGTGCTGAGCACTTCGTTAAAACACAGGGCTCAACCTTGTGG
+
GGGGGGGGGGGGGGGGGGGGGGGGGGGGGGGGGGGGGGGFGGGGGGGGGGGGGGGGGGGGGGGGGGGGGGGGGGGGGGGGGGGGGGGGGGGGGGGGGGGGGGFFGGGGGGFGGGGGGGGGGGGGGGGGFGGGGGGGGGGGGGDF:FGGGGGGGGFFGGGGEGGGDGGGGGGGGGGGGGGGCGGGFGGGGGGGEGGGGG?FEEGGGGGGGG7::EEGCCDGFGCDFGCGGGDF@EDGDGFGBGEFGGCFFGDDDGGFFFFFGFGGFGGBFFFFFFFFBB47BF47@=:BBFFA??
@M04650:207:000000000-C238N:1:1101:23268:7446 1:N:0:19
ACTCCTACGGGAGGCAGCAGTGGGGAATATTGCACAATGGGCGCAAGCCTGATGCAGCCATGCCGCGTGTATGAAGAAGGCCTTCGGGTTGTAAAGTACTTTCAGCGGGGAGGAAGGGAGTAAAGTTAATACCTTTGCTCATTGACGTTACCCGCAGAAGAAGCACCGGCTAACTCCGTGCCAGCAGCCGCGGTAATACGGAGGGTGCAAGCGTTAATCGGAATTACTGGGCGTAAAGCGCACGCAGGCGGTTTGTTAAGTCAGATGTGAAATCCCCGGGCTCAACCTGGGAAC
+
GGGGGGGGGGGGGGGGGGGGGGGGGGGGGGGGGGGGGGGGGGGGGGGGGGGGGGGGGGGGGGGGGGGFGGGGGGGGGGGGGGGGGDGGGGGGGGGGGGGGGGGGGGGGGGDGGGGGGGGGGFFGGGGGGGGGGGGGGGGGGGGGGGGGGGGGGGGGGGGGGGGGGGGGGGGGGGGGGGGGGGGGGGGGGGGGGGDGGFCGGGGGGGGGGGGGGGGGGCFGGDGGGGGGGGGGFGGGGGFGFCDEDDGGFGGGDGG>?FFF98CFFGG)*1@FFFF?BFG>>1<?F@F::FFB0(
@M04650:207:000000000-C238N:1:1101:14520:7457 1:N:0:19
ACTCCTACGGGAGGCAGCAGTAGGGAATCTTCGGCAATGGGGGCAACCCTGACCGAGCAACGCCGCGTGAGTGAAGAAGGTTTTCGGATCGTAAAACTCTGTTGTTAGAGAAGAACGTTAAGTAGAGTGGAAAATTACTTAAGTGACGGTATCTAACCAGAAAGGGACGGCTAACTACGTGCCAGCAGCCGCGGTAATACGTAGGTCCCAAGCGTTGTCCGGATTTATTGGGCGTAAAGCGAGCGCAGGTGGTTTCTTAAGTCTGATGTATAAGGCAGTGGCTCAACCATTGTT
+
GGGGGGGGGGGGF:FGGGGGGGGGGGGGGGGGCGGGGFFGGGGGGFGGGGFFGGEGGGGFGGGGGGGGGGGG9FGFGGGGGGGGGG+BFEGGGFGFGGGGGGGGGGFGGGGGFGGGGGGGGGFGGGGGGGFGGGGGGGGGFGGGGGGGGGGGGGGGGGGGGGGGGGGGGCFGGGGGFG74,=FFEFFFGCCEEGEGGECFGGGGGGGGGFGGGGGD5DGGG55=CFGFG*07FGGCGFFGF/<:CDDGBGG*/9CFFF=6+9:F42CAFF*9=4@:10C@F?7764.:0?F>>)
@M04650:207:000000000-C238N:1:1101:7234:7483 1:N:0:19
ACTCCTACGGGAGGCAGCAGTGGGGAATATTGCACAATGGGCGCAAGCCTGATGCAGCCATGCCGCGTGTATGAAGAAGGCCTTCGGGTTGTAAAGTACTTTCAGCGGGGAGGAAGGGAGTAAAGTTAATACCTTTGCTCATTGACGTTACCCGCAGAAGAAGCACCGGCTAACTCCGTGCCAGCAGCCGCGGTAATACGGAGGGTGCAAGCGTTAATCGGAATTACTGGGCGTAAAGCGCACGCAGGCGGTTTGTTAAGTCAGATGTGAAATCCCCGGGCTCAACCTGGGAAC
+
GGGGGGGGGGGGGGGGGGGGGGGGGGGGGGGGGGGGGGGGGGGGGGGGGGFGGGGGGGGGGGGGGGGGGFGGGGFFGGGGGFGGGGDFGGEFGGFGGGGGGGGGGGGGEGGGFEGGGGGGGGGFCDDCGDGGGFGGGGFGGGFGGCEG@FFGGGD@FEGGGGGGGGGGG>FEGG,9CGGGGGGGF6B=7B88CCEGGFGGGEGCEGGDFGGFCECEGDDCC<EG6EGDCGGGFG3:<CF37DB>39DDBDGG)*97@?66+9C>@FGFFFFFFFFFB>GD@0/967F77)718(
@M04650:207:000000000-C238N:1:1101:12013:7494 1:N:0:19
ACTCCTACGGGAGGCAGCAGTGGGGAATTTTCCGCAATGGGCGAAAGCCTGACGGAGCAATGCCGCGTGGAGGTAGAAGGCCCACGGGTCGTGAACTTCTTTTCCCGGAGAAGAAGCAATGACGGTATCTGGGGAATAAGCATCGGCTAACTCTGTGCCAGCAGCCGCGGTAATACAGAGGATGCAAGCGTTATCCGGAATGATTGGGCGTAAAGCGTCTGTAGGTGGCTTTTTAAGTCCGCCGTCAAATCCCAGGGCTCAACCCTGGACAGGCGGTGGAAACTACCAAGCTGG
+
GGGGGGGGGGGGGGGGGGGGGGGGGGGGGGGGGGGGGGGGGGGGGGGGGGGGGGGGGGGGGGGGGGGGGGGGGGGGGGGGGGGGGGGGGGGGGGGGGGGGGGGGGGGGGGGDGGGGGGGGGGGGGGGGGFGGGGGGGGGGGGFGCGGGGGGGGGGGGGGGGGGGGGGGGEFEGGGGGFFDGGGGGGGGGGGGGGGGGEECFGGGGGGCGGGGEFGGGGGGGFFGGGFGGGG6?FG?FGFF@DEFGD:CFDCCGGGFDFFFGFGGFGGF@FFFF>EF;>GFF7FBFF?DFFFBFB
@M04650:207:000000000-C238N:1:1101:23130:7501 1:N:0:19
ACTCCTACGGGAGGCAGCAGTAGGGAATCTTCGGCAATGGGGGCAACCCTGACCGAGCAACGCCGCGTGAGTGAAGAAGGTTTTCGGATCGTAAAACTCTGTTGTTAGAGAAGAACGTTAAGTAGAGTGGAAAATTACTTAAGTGACGGTATCTAACCAGAAAGGGACGGCTAACTACGTGCCAGCAGCCGCGGTAATACGTAGGTCCCAAGCGTTGTCCGGATTTATTGGGCGTAAAGCGAGCGCAGGTGGTTTCTTAAGTCTGATGTAAAAGGCAGTGGCTCAACCATTGTG
+
GGGGGGGGGGGGGGGGGGGGGGGGGGGGGGGGGGGGGGGGGGGGGGGGGGGGGGGGGGGGGGGGGGGFGGGGGGGGGGGGGGGGGGGGGGGGGGDGGGGFGGGGGGGGGGGGGGGGGGGGGGGGGGGGGGGFGGGGGGGGGGGGGGGGGGFGGGFGGGGGGGGGGGGFGGGGGGGGGGGGGGGGGGD8EFGDGGGGGGGGGGGGGFFGGGFGGEGGGGGGDGGGGGFFGGGF@EGGGCFGFCBFGGGGFFGGDFGFFFF@FFGGFFFFFFFFFFEFFFG?FFC?FFF??FF><)
@M04650:207:000000000-C238N:1:1101:10831:7545 1:N:0:19
ACTCCTACGGGAGGCAGCAGTGGGGAATTTTCCGCAATGGGCGAAAGCCTGACGGAGCAATGCCGCGTGGAGGTAGAAGGCCCACGGGTCGTGAACTTCTTTTCCCGGAGAAGAAGCAATGACGGTATCTGGGGAATAAGCATCGGCTAACTCTGTGCCAGCAGCCGCGGTAATACAGAGGATGCAAGCGTTATCCGGAATGATTGGGCGTAAAGCGTCTGTAGGTGGCTTTTTAAGTCCGCCGTCAAATCCCAGGGCTCAACCCTGGACAGGCGGTGGAAACTACCAAGCTGG
+
GGGGGGGGGGGGGGGGGGGGGGGGGGGGGGGGGGGDGGGGGGGGEGGGGGGFGGGGEGFGGGGGGGGGGGGGGGGGGGGGGGGGGGGGGGGGGGGGGGGGGGGGGGED@FGBFFGGGGGGGGGEGGFFGFGGEE7FGEEFDGGGGGCGGGFGGFGGGGGGGGFCBCEGEGGDGGEGFF@GGGGGGGGGGEECEFGGEGCECF+?E+<CFEEEDGGGGGG5FG79FGGGG:CCFGGEFGF>DCE:DGGD?7D47DG@>>FFCFGGFG<:7@?FFFDF;>D5F<F4=:FB?<F???
@M04650:207:000000000-C238N:1:1101:11713:7605 1:N:0:19
ACTCCTACGGGAGGCAGCAGTAGGGAATCTTCGGCAATGGGGGCAACCCTGACCGAGCAACGCCGCGTGAGTGAAGAAGGTTTTCGGATCGTAAAACTCTGTTGTTAGAGAAGAACGTTAAGTAGAGTGGAAAATTACTTAAGTGACGGTATCTAACCAGAAAGGGACGGCTAACTACGTGCCAGCAGCCGCGGTAATACGTAGGTCCCAAGCGTTGTCCGGATTTATTGGGCGTAAAGCGAGCGCAGGTGGTTTCTTAAGTCTGATGTAAAAGGCAGTGGCTCAACCATTGTG
+
GGGGGGGGGGGGGGGGGGGGGGGGGGGGGGGGGGGGGGGGGGGGGGGGGGGGGGGGGGGGGGGGGGGGGGGGGGGGGGGGGGGGGGGGGGGGGGGGGGGGGGGGGGGGGGGGGGGGGGGGGGGGGGGGGGGGGGGGGGGGGGGGGGGGGGGGGGGGGGGGGGGGGGGGGEGGGGGGGGGGGGGGGGGGGGGGGGGGGGGGGGFFGGGGGGGGGGGGDDFGGGGCGFGGGCFF;CDEG:FGFDE>D33D3*6<CFGFFFB6CFC7@*049@FFFFEF7?7?:6D?6=?<BFFBF)
@M04650:207:000000000-C238N:1:1101:10689:7636 1:N:0:19
CAGAGTCACTCCTACGGGGGCAGCAGTCGGGAATCTTCGGCAATGGACGAAAGTCTGACCGAGCAACGCCGCGTGAGTGAAGAAGGTTTTCGGATCGTAAAACTCTGTTGTTAGAGAAGAACAAGGACGTTAGTAACTGAACGTCCCCTGACGGTATCTAACCAGAAAGCCACGGCTAACTACGTGCCAGCAGCCGCGGTAATACGTAGGTGGCAAGCGTTGTCCGGAATTATTGGGCGTAAAGCGCGCGCAGGCGGGCTGATAAGTCTGTCGTTTAAATTCGGGGCTCAACCCCGTCA
+
CCCCCGGGGGGGGGGGGGGGGGGGGGG-FGGGGGGGGGGGGGGGGGCFGCGGGGGGGGGGGGGGGGGGGGGGGGGGGGGGGGGGGGGGGGGGGGDGGGGGGGGGGGGGGGGGGGGGGGGGGGGGGGFGGGGGGGGGGGGGGGGGGGGGGGGGGGGGGGGGGGGGGGGGGGGGGGGGGGGGGGGGGGGGGGGGGGGGGGGGGGGGGGGFGGGGGGFFC>CEGGGCCDGGGFGGGF?FFGGEGGGGFFGFDEFGGGGFGGGDG57=@B=?BGFFG*2@FF49?7@?>GF)-99?>7?F3:?
@M04650:207:000000000-C238N:1:1101:16658:7647 1:N:0:19
ACTCCTACGGGAGGCAGCAGTAGGGAATCTTCGGCAATGGGGGCAACCCTGACCGAGCAACGCCGCGTGAGTGAAGAAGGTTTTCGGATCGTAAAACTCTGTTGTTAGAGAAGAACGTTAAGTAGAGTGGAAAATTACTTAAGTGACGGTATCTAACCAGAAAGGGACGGCTAACTACGTGCCAGCAGCCGCGGTAATACGTAGGTCCCAAGCGTTGTCCGGATTTATTGGGCGTAAAGCGAGCGCAGGTGGTTTCTTAAGTCTGATGTAAAAGGCAGTGGCTCAACCATTGTG
+
GGGGGGGGGGG@FEFGGGFGGFDCFGGGGGGGG>FGGG<FFFGFDGGGGG8FFFFGGGGGGGGGGGGGGGEEFDFFGGGFGCFGFGCFEGFGGGGFGGGGGGGGGFGGAFGGGGGGGGGGGGDFGGGGGFGGGGGGGGGGGGGGGGGGGGGGGGGFGGGGGGGCGGGGGGDGGGGGGGGGFGGGGGGGGFGGGGGGGGGGGGGGCFFF5CFGFCEE5>FFEGCEGGGGGGGF@CGGDGFGFG@@DDDDFFGCDGFFFFBBF77>F7CB??B?FFFFBBF:@?GF?6)1,/94A4
@M04650:207:000000000-C238N:1:1101:15210:7656 1:N:0:19
ACTCCTACGGGAGGCAGCAGTGGGGAATATTGCACAATGGGCGCAAGCCTGATGCAGCCATGCCGCGTGTATGAAGAAGGCCTTCGGGTTGTAAAGTACTTTCAGCGGGGAGGAAGGGAGTAAAGTTAATACCTTTGCTCATTGACGTTACCCGCAGAAGAAGCACCGGCTAACTCCGTGCCAGCAGCCGCGGTAATACGGAGGGTGCAAGCGTTAATCGGAATTACTGGGCGTAAAGCGCACGCAGGCGGTTTGTTAAGTCAGATGTGAAATCCCCGGGCTCAACCTGGGAAC
+
FGGGGFGGGGEFGDFGGGGGGGGGDEGG<<FEADFGGGGGFFEGGGGGGGGGGGGGGGGGGGGGGGGGGGGGGGGEFGGGGGGGGGGGFGGGGFGFGGGFGGGGAFGGGG::@FCD:C,3@FFEFGGGGGGGGACFDGFFFGGGGGE>FFCFFDGG>C:FF8:>@F,>5:CECFD9CEFFGFCCCF68CDEG***1?FGGDCEEGGGGFCEC8:EEGCGGDGCCF?CGGCCGFGCE*29DD)7<D735)9D7CCDFFB6*<=:*/*:A@4@*8/)/4(73)(9@9@52:FF0:(
@M04650:207:000000000-C238N:1:1101:23596:7671 1:N:0:19
ACTCCTACGGGAGGCAGCAGTGGGGAATATTGCACAATGGGCGCAAGCCTGATGCAGCCATGCCGCGTGTATGAAGAAGGCCTTCGGGTTGTAAAGTACTTTCAGCGAGGAGGAAGGCATTGAGGTTAATAACCTCAGTGATTGACGTTACTCGCAGAAGAAGCACCGGCTAACTCCGTGCCAGCAGCCGCGGTAATACGGAGGGTGCAAGCGTTAATCGGAATTACTGGGCGTAAAGCGCACGCAGGCGGTCTGTCAAGTCGGATGTGAAATCCCCGGGCTCAACCTGGGAAC
+
GGGGGGGGGGGGGGGGGGGGGGGGGGGGGGGGGGGGGGGGGGGGG7FGGGGGGGGGGGGGGGFGGGGEGGGGGGGGGGGGGGGGGGGGFGGGGGGFAFGGGGGGGFGGGGGGGGGGGGFGGGGGGGGGGGGGGGGGGGGGGGFGGGGGGGGGGGGGGGGGGGGGGFGGGGDEGFGGGGGGGGGGGFGGGGGGGGGGCGGGGGGGGGGGGGGGDGGGFCFDGDGGGGFFCFCGFGGGGGFGFGFBGGGD5DDCDCDFFFFFGFDD>CD?FF46@=F:?>DFFBGFFFFFFFFB>4
@M04650:207:000000000-C238N:1:1101:15470:7682 1:N:0:19
ACTCCTACGGGAGGCAGCAGTGGGGAATATTGCACAATGGGCGCAAGCCTGATGCAGCCATGCCGCGTGTATGAAGAAGGCCTTCGGGTTGTAAAGTACTTTCAGCGAGGAGGAAGGCATTGTGGTTAATAACCACAGTGATTGACGTTACTCGCAGAAGAAGCACCGGCTAACTCCGTGCCAGCAGCCGCGGGAATACGGAGGGTGCAAGCGTTAATCGGAATTACTGGGCGTAAAGCGCACGCAGGCGGTTTGTTAAGTCAGGTAATAAATCCCCGGGCTCAACCTGGGAAC
+
FGGGGGGGGGGGGGGGGGGGGGGGGGGGGGGGGGGGGGGGG?FEGEBGGGGGGFGGGGGGAEFGGGGGG:=FFGGGGGGFDCFGGGEC=CFGGGGGECFF?FGGGGGFFGGCGGG8?E,<5FEA:?=<5EFG9<8AFG,58@,A,3@3:>FC,+>=<FB7F::D7F7BC8CCAFA9DE>@EFDCFF8,888*1**3=:2;**3BE8*::A?*8**/22**/C**+0<<+9*:5:3:<CBC:9)</C37B)1))1*0?898<=7:)0*)****1*0)4())023**)05(.808(
@M04650:207:000000000-C238N:1:1101:16534:7721 1:N:0:19
ACTCCTACGGGAGGCAGCAGTAGGGAATCTTCGGCAATGGGGGCAACCCTGACCGAGCAACGCCGCGTGAGTGAAGAAGGTTTTCGGATCGTAAAACTCTGTTGTTAGAGAAGAACGTTAAGTAGAGTGGAAAATTACTTAAGTGACGGTATCTAACCAGAAAGGGACGGCTAACTACGTGCCAGCAGCCGCGGTAATACGTAGGTCCCAAGCGTTGTCCGGATTTATTGGGCGTAAAGCGAGCGCAGGTGGTTTCTTAAGTCTGATGTAAAAGGCAGTGGCTCAACCATTGTG
+
GGGGGGGGGGGGGGGGGGGGGGFGGGGGGGGGGGGGGGGGGGGGGGGGGGGGGGGGGGGGGGGGGGGGGGGGGGGGGGGGGGGGGGGGGGGGGGGGGGGGGGGGGGGGGGGGGGGGGGGGGGGGGGGCFFGGGGGGGGGGGGGGGGGGGGGGGGGGGGGGGGGGGGGGGGGGGGGGGGGGEGGGGGGGGGGDGGCEGGD?B9CFGGEEEF6:FGGD5DGFGGEC5CFGGGGGFDGEDFFGFGFFGGGGFCCG*CFFFFFFGF7*97799FFFFFFF0:FFFBF?@FF:???AF2
@M04650:207:000000000-C238N:1:1101:22691:7745 1:N:0:19
ACTCCTACGGGAGGCAGCAGTGGGGAATTTTCCGCAATGGGCGAAAGCCTGACGGAGCAATGCCGCGTGGAGGTAGAAGGCCCACGGGTCGTGAACTTCTTTTCCCGGAGAAGAAGCAATGACGGTATCTGGGGAATAAGCATCGGCTAACTCTGTGCCAGCAGCCGCGGTAATACAGAGGATGCAAGCGTTATCCGGAATGATTGGGCGTAAAGCGTCTGTAGGTGGCTTTTTAAGTCCGCCGTCAAATCCCAGGGCTCAACCCTGGACAGGCGGTGGAAACTACCAAGCTGG
+
GGGGGGGGGGGGGGGGGGGGGGGGGGGGGGGGGGGGGGGGGGGGGGGGGGGGGGGGGGGGGGGGGGGGGGGGGGGGGGGGGGGGGGGGGGGGGGGGGGGGGGGGGGGGGGGGGGGGGGGGGGGGGGGGGGGGGGGGGGGGGGGGGGGGGGGGGGGGGGGGGGGGGGGGGGGGGGGGGGGGGGGGGFGGGGGGGGGGGG5CGGGGGGGGGGGGGGGGGGGGGGGGGGGGGGFGFGGGGGFGFGFFGGGDFGGDFGF@FFFFGFGGFFGBFFFF3FDFFFGFFDGF?:@72;>03<
@M04650:207:000000000-C238N:1:1101:7441:7867 1:N:0:19
ACTCCTACGGGAGGCAGCAGTGGGGAATTTTCCGCAATGGGCGAAAGCCTGACGGAGCAATGCCGCGTGGAGGTAGAAGGCCCACGGGTCGTGAACTTCTTTTCCCGGAGAAGAAGCAATGACGGTATCTGGGGAATAAGCATCGGCTAACTCTGTGCCAGCAGCCGCGGTAATACAGAGGATGCAAGCTTTATCCGGAATGATTGGGCGTAAAGCGTATGTAGGTGGCTTTTTAAGTCGGACGTAAAATCACAGGGCTCAACCCGGGACAGGCGGTGGAAACTACCAAGCTGG
+
GGGGGGGGGGGDGGGGGGGGGGGGGGGG8FGCFEGGGGGGGGG@FFGGGGGGEEDFDGFGDGFGGGGGGE=EGCFGGGGGGGD=FFEEGGG>==F<?FGGFGF,?,BC:CFGGGG<8BE9DGFECBDFFC<BFG7>FCGGGGG?CCEFCG,,,@9@=F,FDD7FDFG7FCFGG9;B,?BFGGGGFGGG*++5<9C+B888*?7?CFFF85CG/5C757*7C*2?<<?FCCF6?FF?7***8)7>**19B7C77C:F)>))2/C*)))43>;@F5>D(49@?)*1*<?03;;:24
@M04650:207:000000000-C238N:1:1101:20596:7869 1:N:0:19
ACTCCTACGGGAGGCAGCAGTGGGGAATATTGCACAATGGGCGCAAGCCTGATGCAGCCATGCCGCGTGTATGAAGAAGGCCTTCGGGTTGTAAAGTACTTTCAGCGGGGAGGAAGGGAGTAAAGTTAATACCTTTGCTCATTGACGTTACCCGCAGAAGAAGCACCGGCTAACTCCGTGCCAGCAGCCGCGGTAATACGGAGGGTGCAAGCGTTAATCGGAATTACTGGGCGTAAAGCGCACGCAGGCGGTTTGTTAAGTCAGATGTGAAATCCCCGGGCTCAACCTGGGAAC
+
GGGGGGGGGGGGGGGGGGGGGGGGGGGGGGGGGGGGGGGGGGGGGGGGGGGGGGGGGGGGGGGGGGGGGGGGGGGGGGGGGGGGGGGGGGGGGGGGGGGGGGGGGGGGGGGGGGGGGGGGGGGGGGGGGGGGGGGGGGGGGGGGGGGGGGGGGGGGGDGGGGGGGGGGGGGGGGGGGGGGGGGGGGGGGGGGGGGGGGGGGGGGGGGGGGGGGGGGGGGGGGGGGGGGGGFGFGGGGGFGFGFFGDGDEGGGGCDFFFFFGFGGFGGFFFF?FF@F:>7>B>GFFFFBBF:?B1
@M04650:207:000000000-C238N:1:1101:16510:7876 1:N:0:19
ACTCCTACGGGAGGCAGCAGTAGGGAATCTTCGGCAATGGGGGCAACCCTGACCGAGCAACGCCGCGTGAGTGAAGAAGGTTTTCGGATCGTAAAACTCTGTTGTTAGAGAAGAACGTTAAGTAGAGTGGAAAATTACTTAAGTGACGGTATCTAACCAGAAAGGGACGGCTAACTACGTGCCAGCAGCCGCGGTAATACGTAGGTCCCAAGCGTTGTCCGGATTTATTGGGCGTAAAGCGAGCGCAGGTGGTTTCTTAAGTCTGATGTAAAAGGCAGTGGCTCAACCATTGTG
+
GGGGGGGGGGGGGGGGGGGGGGGGGGGGGGGGGGGGGGGGGGGGGGGGGGGGGGGGGGGGGGGGGGGGGGGGGGGGGGGGGGGGGGGGGGGGGGGGGGGGGGGGGGGGGFGGGGGGGFFGGGGGGGGGGGGGGGGGGGFGGGGGGGGGGGGCFGGGGGGGGGGGGGGGGGGGGGGGGGGGGGGFGGGFGGGGGGGGGGGGGGGFDGGGFFFGGGGECGFGGGGGGGGGGGGF>EGGGGFGFGFFGGGGFGCFDFGFFFF?CFGG?FF<@FFFF4>FFFGFF:<@@??B?FFFF2
@M04650:207:000000000-C238N:1:1101:3657:7892 1:N:0:19
ACTCCTACGGGAGGCAGCAGTGGGGAATATTGCACAATGGGCGCAAGCCTGATGCAGCCATGCCGCGTGTATGAAGAAGGCCTTCGGGTTGTAAAGTACTTTCAGCGAGGAGGAAGGAATTGTGGTTAATAAACACAGTGATTGACGTTACTCGCAGCAGAAGCACCGGCTAACTCCGTGCCAGCAGCCGCGGTAATACGGAGGGTGCAAGCGTTAATCGGAATTACTGGGCGTAAAGCGCACGCAGTCGGTCTGGCAAGTCGGATGTGAAATCACGGGGCTCAACCTGGGAA
+
GEFGGFCCFGGEFGFFEEFGFGGGGCEFE,C,CF9FFFA@FGCCFBCDD@FCFGCF9,CD9CE8B@ECC,CECF99?CFF,,C=<CFG8FEFFCFFGGAFDFAEF,:=FGBFEEE<F,FFFFFGG<FFEGGF,7DB>FEDDFD9FD7=DB+<3::FF+>FCFFFC<DGGEGECC,@,4FFCCFCDCC,,=CCEEGEFF?CCB5BCCE>?9<=C5BEF**9=C8=+<A7CGG*7*1>FC@3)C.7)/7*)9)9>DG)9)*52*5D>CD?=?@**/*9((9>7(17?))385:(3
@M04650:207:000000000-C238N:1:1101:12148:7918 1:N:0:19
ACTCCTACGGGAGGCAGCAGTGGGGAATTTTCCGCAATGGGCGAAAGCCTGACGGAGCAATGCCGCGTGGAGGTAGAAGGCCCACGGGTCGTGAACTTCTTTTCCCGGAGAAGAAGCAATGACGGTATCTGGGGAATAAGCATCGGCTAACTCTGTGCCAGCAGCCGCGGTAATACAGAGGATGCAAGCGTTATCCGGAATGATTGGGCGTAAAGCGTCTGTAGGTGGCTTTTTAAGTCCGCCGTCAAATCCCAGGGCTCAACCCTGGACAGGCGGTGGAAACTACCAAGCTGG
+
GGGGGGGGGGGGGGGGGGGGGGGGGGGGGGGGGGGGGGGGGGGGGGGGGGGGGGGDGGGGGEGGFGGFGGGGGGGGGGGGGGGGGGGGGGGGGGGGGGGGGGGGGGGGGGGGGGGGGGGGGGGGGEGGGGGGGGG7FFGEGFGGGGGGGGFFCGFGGGGGGGGGGGGGGGGG:;FFFDFCGGGGGGGG*1AEGGGFGGGGGFGGGFGFGGGGGGGGGGGDFGGGGGGGGGFCFGFGFGF>BGFEDGGGFGGGGGGFFD:>G?GGFGGFFFFF><8>7;CFF297*9FB?F>7??
@M04650:207:000000000-C238N:1:1101:8314:7922 1:N:0:19
ACTCCTACGGGAGGCAGCAGTGGGGAATATTGCACAATGGGCGCAAGCCTGATGCAGCCATGCCGCGTGTATGAAGAAGGCCTTCGGGTTGTAAAGTACTTTCAGCGGGGAGGAAGGGAGTAAAGTTAATACCTTTGCTCATTGACGTTACCCGCAGAAGAAGCACCGGCTAACTCCGTGCCAGCAGCCGCGGTAATACGGAGGGTGCAAGCGTTAATCGGAATTACTGGGCGTAAAGCGCACGCAGGCGGTTTGTTAAGTCAGATGTGAAATCCCCGGGCTCAACCTGGGAAC
+
GGGGGGGGGGGGGGGGGGGGGGGGGGGGGGGGGGGGGGGGGGGGGGGGGGGGGGGGGGGGGGGGGGGGGEGDGGGGGGGGGGGGGGGGGGGGGGGGGFGGGGGGGGGGGGG>GGGGDGGGGGFGGFGGGGFGGGGGGCAFGDGCFFGFCEGGGGGGGGFGGGC7DGGGGG7CFGDGGGGGGFGGGGGCF8=CEEGGGFGGGG5CGEGDFFFCE7EEGFGGDGGGFFGGGGDFE=3=FGFGFGBEGGGGF<C>C*97)9/9<9D:BCFBF6=?F=6?6>DDF>GFF?F?<>FFF(
@M04650:207:000000000-C238N:1:1101:19761:7922 1:N:0:19
ACTCCTACGGGAGGCAGCAGTGGGGAATTTTCCGCAATGGGCGAAAGCCTGACGGAGCAATGCCGCGTGGAGGTAGAAGGCCCACGGGTCGTGAACTTCTTTTCCCGGAGAAGAAGCAATGACGGTATCTGGGGAATAAGCATCGGCTAACTCTGTGCCAGCAGCCGCGGTAATACAGAGGATGCAAGCGTTATCCGGAATGATTGGGCGTAAAGCGTCTGTAGGTGGCTTTTTAAGTCCGCCGTCAAATCCCAGGGCTCAACCCTGGACAGGCGGTGGAAACTACCAAGCTGG
+
GGGGGGGGGGGGGGGGGGGGGGGGGGGGGGGGGGGGGGGGGGGGGGGGGGGGGGGGGGGGGGGGGGGGGGGGGGGGGGGGGGGGGGGGGGGGGGGGGGGGGGGGGGGGGGGGGGGGGGGGGGGGGGGGGGGGGGGGGGGGGGGGGGGGGGGGGGGGGGGGGGGGGGGGGGCCFFGGGGGGGGGGGGGGGGGGGGGFGGDGGGGGGGGGGGGGGGGGGGGGGGGGGGGGGGFFFGGGGGFFDG>BDGGGFGGGGGGFFFFFGFGGEGGFFFFFFFEE>BGFFBGFFFFFBFFFFF
@M04650:207:000000000-C238N:1:1101:9536:7926 1:N:0:19
ACTCCTACGGGAGGCAGCAGTGGGGAATTTTCCGCAATGGGCGAAAGCCTGACGGAGCAATGCCGCGTGGAGGTAGAAGGCCCACGGGTCGTGAACTTCTTTTCCCGGAGAAGAAGCAATGACGGTATCTGGGGAATAAGCATCGGCTAACTCTGTGCCAGCAGCCGCGGTAATACAGAGGATGCAAGCGTTATCCGGAATGATTGGGCGTAAAGCGTCTGTAGGTGGCTTTTTAAGTCCGCCGTCAAATCCCAGGGCTCAACCCTGGACAGGCGGTGGAAACTACCAAGCTGG
+
GGGGGGGGGGGGGGGGGGGGGGGGGGGGGGGGGGGGGGGGGGGGGGGGGGGGGGGGGGGGGGGGGGGGGGGGGGGGGGGGGGGGGGGGGGGGGGGGGGGGGGGGGGGGGGGGGGGGGGGGGGGGGFGGGGGGGGGGGFEGGGGGGGGGGGGGGGGGGGGGGGGGGGGGGGGCGGGGGGGGGCGGGGGGGGGGGGGGGGGGGGDGGGGGGGGGGGGGGGGGGGGGGGGGGGGGFGFEDFFGFDFFGGDGFGGGGGGFFFF>C?DGFG4:FFF>>>DF9BDFF<GFFFFF?FF7?F
@M04650:207:000000000-C238N:1:1101:21307:7963 1:N:0:19
ACTCCTACGGGAGGCAGCAGTGGGGAATTTTCCGCAATGGGCGAAAGCCTGACGGAGCAATGCCGCGTGGAGGTAGAAGGCCCACGGGTCGTGAACTTCTTTTCCCGGAGAAGAAGCAATGACGGTATCTGGGGAATAAGCATCGGCTAACTCTGTGCCAGCAGCCGCGGTAATACAGAGGATGCAAGCGTTATCCGGAATGATTGGGCGTAAAGCGTCTGTAGGTGGCTTTTTAAGTCCGCCGTCAAATCCCAGGGCTCAACCCTGGACAGGCGGTGGAAACTACCAAGCTGG
+
GGGGGGGGGGGGGGGGGGGGGGGGGGGGGGGGGGGGGGGGGGGGGGGGGGGGGGGGGGGGGGGGGEGGGGGGGGGGGGGGGGGGGGGGGGGGGGGGGGGGGGGGGGGGG7FGGGGGGGGGGGGGGGFGGDGGGGGGGGGGGGGGDGGGGGGGGGGGGGGGGFFGGFGGGGEGGGGGGGGGGGGGGGGGGGGGGGGGGGGDFFGGGGG=GEEGGG?CEGGGGGGGGGGGGGGFFGFFGGFGFDBDGGGGFGGGGGGFFFFFGFGGFGGFFF4)055BBFGF=<GFFF?2:>>??:
@M04650:207:000000000-C238N:1:1101:10636:7966 1:N:0:19
ACTCCTACGGGAGGCAGCAGTGGGGAATATTGCACAATGGGCGCAAGCCTGATGCAGCCATGCCGCGTGTATGAAGAAGGCCTTCGGGTTGTAAAGTACTTTCAGCGGGGAGGAAGGGAGTAAAGTTAATACCTTTGCTCATTGACGTTACCCGCAGAAGAAGCACCGGCTAACTCCGTGCCAGCAGCCGCGGTAATACGGGGGGTGCGAGCGTTAATCGGAATTACTGGGCGTAAAGGGCGTGTAGGCGGTGTGCTGAGCACTTCGTTAAAACACAGGGCTCAACCTTGTGGG
+
GGGGGGGGGGGGGGGGGGGGGGGGGGGGGGGGGGGGGGGGGGGGGGEGGGGGGGGGGGGGGGGGGGGGGGGGGGGGGGGGGGGGGGGGGGGGGGGGGGGGGGGGGGGGGGGDGECFFGDCFFGGGGGGGGGGGGGGGGGGFGCFFGGGGGGEFEGGGGGGGGGGGGGGEGGEGGGGGEGGEGGGGGGG7EGGGGEGGFFGDECC8EEGEGGGGGGGFGC38CEGGGGGGGFGFCD57FF3>G>:50C*?557CDC?FFF)<?57@D57)7;@F6:F<?FF>0>FFF>0>FFB(,
@M04650:207:000000000-C238N:1:1101:5837:8000 1:N:0:19
ACTCCTACGGGAGGCAGCAGTGGGGAATATTGCACAATGGGCGCAAGCCTGATGCAGCCATGCCGCGTGTATGAAGAAGGCCTTCGGGTTGTAAAGTACTTTCAGCGGGGAGGAAGGGAGTAAAGTTACTACCTTTGCTCATTGACGTTACCCGCAGAAGAAGCACCGGCTAACTCCGTGCCAGCAGCCGCGGTAATACGGAGTGTGCAAGCGTTAATCGGAATTACTGGGCGTAAAGCGCACGCAGGCGGTTTGTTAAGTCAGATGTGAAATCCCCGGGCTGAACCTGGGAAC
+
GGGGGGGG@FGGGGGDGGGFFG<FGGGGGGGGGGGGGGGGGGG>FEGGGGGGFGGGGGFGCFFFGGGGGCFFGGGDFGGGDGGGFGGGGGEGGGGG?AFFFGGGGFEGGGGGGGFFD>BGGFCGF,FE<<C9,CFGDCFFFG9F9AFC@FG,@FF<C:FFFDFCFGFGGEEEF@,4,6FF71;?*8BE=EEG588E?FCFCGE*;@FG7EFF81:*2:>FCD;C@C9CF4;EB5/:CG4/)/55)9>5)97/)*987@F827::**2-*0*0*6?:09D3)-*09?@1(75..,
@M04650:207:000000000-C238N:1:1101:17468:8012 1:N:0:19
ACTCCTACGGGAGGCAGCAGTAGGGAATCTTCGGCAATGGGGGCAACCCTGACCGAGCAACGCCGCGTGAGTGAAGAAGGTTTTCGGATCGTAAAACTCTGTTGTTAGAGAAGAACGTTAAGTAGAGTGGAAAATTACTTAAGTGACGGTATCTAACCAGAAAGGGACGGCTAACTACGTGCCAGCAGCCGCGGTAATACGTAGGTCCCAAGCGTTGTCCGGATTTATTGGGCGTAAAGCGAGCGCAGGTGGTTTCTTAAGTCTGATGTAAAAGGCAGTGGCTCAACCATTGTG
+
GGGGGGGGGDGGGGGGGGGGGGGGGGGGGGGGGGGGGGGGGGGGGGGGGGGGGGGGGFGGGGGGGGGFGGGGGGGGGGGGGGGGGGGGGGGGGGGGGFGGGGGGGGGGGGGFFGGGGFGGGGGGGGG9FFFGGGGGGGGGGGGGFGGGGGGGGGGGGGGGGGGGGGGGGGGGGGGGGGGGGGGGGGGGGGGDGGGGEFFGGCFGEGCFCCGGGGGEGGGGGGGC89CFFFGGFGGDGGFGFDD>3CGDBCGGGDF4@FF7FBFGF>74BFFF?B>F<BFF:?5?@F4(39=>24
@M04650:207:000000000-C238N:1:1101:5913:8015 1:N:0:19
ACTCCTACGGGAGGCAGCAGTGGGGAATATTGCACAATGGGCGCAAGCCTGATGCAGCCATGCCGCGTGTATGAAGAAGGCCTTCGGGTTGTAAAGTACTTTCAGCGGGGAGGAAGGGAGTAAAGTTAATACCTTTGCTCATTGACGTTACCCGCAGAAGAAGCACCGGCTAACTCCGTGCCAGCAGCCGCGGTAATACGGAGGGTGCAAGCGTTAATCGGAATTACTGGGCGTAAAGCGCACGCAGGCGGTTTGTTAAGTCAGATGTGAAATCCCCGGGCTCAACCTGGGAAC
+
GGGGGGFGDGGGGGGGGGGGGFGGGGGCFGGGGGGGGGGEGGGGGGGGGGCFGGGGGGGGECFFGGGGG@FEGGFGGGFGGGFFGGGGGEGGGGGGGFGG9EFGGFGGGG7@FGFFFGGGGGGGGFGFGGGGGGGGGFGCFGA9FFF:FFEGGGGGGGFFFGFBFGGGGGDGGG9,<@FEEGGGGGGGG5EEGEGGDFFGGGECC8?EGGGGGGGGGD>DEDGCGEFFFG*7>EGE77=D@))7DDDGB9979CD>468=??C7*::)694B44;)49D>39C69@4(85>??(
@M04650:207:000000000-C238N:1:1101:27101:8051 1:N:0:19
ACTCCTACGGGAGGCAGCAGTGGGGAATATTGCACAATGGGCGCAAGCCTGATGCAGCCATGCCGCGTGTATGAAGAAGGCCTTCGGGTTGTAAAGTACTTTCAGCGAGGAGGAAGGCATTGTGGTTAATAACCACAGTGATTGACGTTACTCGCAGAAGAAGCACCGGCTAACTCCGTGCCAGCAGCCGCGGTAATACGGAGGGTGCAAGCGTTAATCGGAATTACTGGGCGTAAAGCGCACGCAGGCGGTTTGTTAAGTCAGATGTGAAATCCCCGGGCTCAACCTGGGAAC
+
GGGGGGGGGGDCGGGDFGGFFGGGGGCFGGGGGGGGGGEF8CGGED@FFGGGGGGGGGGGGGFGGGGGGEGGGGFAGGGGGGGGGGGGEF@FGGDFGGGGGGGGFGGGGDFGDGCGCFGGGGFGGGGGFGGGGGGGEGGGGGGGGGGGGGGGGGGGEGGGGGGGGGGGGGGGCGGFGGFGCEGCFCGFGGGEDGGG9CFGEGGD@EGEGFCEEEGGFGGGGDEGGGGGGGGGFDGDCFBD@GEFGGGCBGGD3<CFFFFBGFGG?FG<*9?FFFFF07D3B9FFFFF??FFBB1
@M04650:207:000000000-C238N:1:1101:20471:8088 1:N:0:19
ACTCCTACGGGAGGCAGCAGTGGGGAATATTGCACAATGGGCGCAAGCCTGATGCAGCCATGCCGCGTGTATGAAGAAGGCCTTCGGGTTGTAAAGTACTTTCAGCGAGGAGGAAGGCATTGAGGTTAATAACCTCAGTGATTGACGTTACTCGCAGAAGAAGCACCGGCTAACTCCGTGCCAGCAGCCGCGGTAATACGGAGGGTGCAAGCGTTAATCGGAATTACTGGGCGTAAAGCGCACGCAGGCGGTCTGTCAAGTCGGATGTGAAATCCCCGGGCTCAACCTGGGAAC
+
GGGGGGGGGGGEGGGGGGGGGGGGGGGGGGGGFGGGGGGGGGGGGGGGGGGGGGGGGGGGGGGGEGGBFGGGGGGFGGGGGGGGGGGGGD:FGGGGGGGGGGGGGGGGGGEGGGGGGGGGGGGGGGFGGGGGGGGFGGGGGGGGGFGGGGEGG7@EGGGFGFFGGGGGGGGGGFGGGGF7@8DGGGFGFGGGBCGGGGGDEDCECEEEGFDGG:BCFGGGGGGGGFGFCFGGDEDDFGFGFDFFGGGDBCGGDCCFFFBFGFGD>7D?FFFF=F??<9D3:;GF6?@(,.5(5-
@M04650:207:000000000-C238N:1:1101:5614:8089 1:N:0:19
ACTCCTACGGGAGGCAGCAGTAGGGAATCTTCGGCAATGGGGGCAACCCTGACCGAGCAACGCCGCGTGAGTGAAGAAGGTTTTCGGATCGTAAAACTCTGTTGTTAGAGAAGAACGTTAAGTAGAGTGGAAAATTACTTAAGTGACGGTATCTAACCAGAAAGGGACGGCTAACTACGTGCCAGCAGCCGCGGTAATACGTAGGTCCCAAGCGTTGTCCGGATTTATTGGGCGTAAAGCGAGCGCAGGTGGTTTCTTAAGTCTGATGTAAAAGGCAGTGGCTCAACCATTGTT
+
GGGGGGGG:FGFGGG7FDGGGGGDCFGFGGGAFGGGGGGGGDGGGGGGGGFGGFCECFGGGGGGGGGFGFD<DFGGFGGGGGGGGGEFGGGGGDFFGGGGFGGGGEGGGFGGFGGGGEFFGFGGGGGFFGGFF<FG,<<33>AFFG9FGGGCFGFGGGFCFEFFFGGFEGGDGGGGGGG<@CFFGEF7,BECEEEEGFGDGGGGGGFGGGGF55/2*9DFGGGEE6CCCFG=FGDG:FBFFC5553CDE9FDDGFF@BF4+0***7*:B*/9@4:).4F?F?GFFF?<?F=A>)
@M04650:207:000000000-C238N:1:1101:26784:8102 1:N:0:19
ACTCCTACGGGAGGCAGCAGTGGGGAATCTTGCGCAATGGGCGAAAGCCTGACGCAGCGACGCCGCGTGAGGGATGACGGCCTTCGGGTTGTAAACCTCTTTCAGCCCTGACGAAGCGAGAGTGACGGTAGGGGCAGAAGAAGCACCGGCCAACTACGTGCCAGCAGCCGCGGTAATACGTAGGGTGCAAGCGTTGTCCGGAATTATTGGGCGTAAAGAGCTCGTAGGCGGTCTGTCGCGTCGGCTGTGAAAACTCGGGGCTCAACCCCGGGACTGCTTTTGAAACTATCAGGC
+
GGGGGGGGGGGGGGGGGGGGGGGGGGGGGGGGGGGGGGGGGGGGGGGGGGGGGGGDGGGGGGGGGGGGGGGGGGGGGGGGGGGGGGGGCGGGGGGGFGGGGGGGGGGGGGGGGGGGDFCFGGGGGGGEFGGGGGDEFGGF>FCCGCGGGCGGFF@FGGGGGGGGGGGGFEFGGGEGGGFGFFGGGGGGGGGGGEEGE79?E;8589FGGGGGGEGGG>DFC>CEGGGGGGGG5=FGFGFDEDDBDGDGFGGGGG<6>>DEDBFC?<*4)7.<>BFFFAGFFDC@@?F9<==B:0
@M04650:207:000000000-C238N:1:1101:15676:8118 1:N:0:19
ACTCCTACGGGAGGCAGCAGTAGGGAATCTTCGGCAATGGGGGCAACCCTGACCGAGCAACGCCGCGTGAGTGAAGAAGGTTTTCGGATCGTAAAACTCTGTTGTTAGAGAAGAACGTTAAGTAGAGTGGAAAATTACTTAAGTGACGGTATCTAACCAGAAAGGGACGGCTAACTACGTGCCAGCAGCCGCGGTAATACGTAGGTCCCAAGCGTTGTCCGGATTTATTGGGCGTAAAGCGAGCGCAGGTGGTTTCTTAAGTCTGATGTAAAAGGCAGTGGCTCAACCATTGTG
+
GGGGGGGGGGGGGGGGGGGGGGGGGGGGGGGGGGGGGGFFFGGGGGGGGGGGGGGGGGGGGGGGCFGFGGGGGGGGGGGGGGGGGGGGGGGGGGGGGGGGGGGGGGGGGGGGGGGGGGGGGGGGGGGGGGGGGGGGGGGGGGGG9FFGGGGGGGGGGGGGGGGGGGFGGGGGGGGGFGDF>FGGGC6BGFDEEGGGGGGGGGGGGGGGGGGGFGGGGGGGGGGGGGGFFG6=FGDGGGFGFGFFGGD3:DGDCFGFFFFFEFGFFGGBFFFFF=EF?FGF:?4@@FFB?FFFF4
@M04650:207:000000000-C238N:1:1101:17766:8135 1:N:0:19
ACTCCTACGGGAGGCAGCAGTAGGGAATCTTCGGCAATGGGGGCAACCCTGACCGAGCAACGCCGCGTGAGTGAAGAAGGTTTTCGGATCGTAAAACTCTGTTGTTAGAGAAGAACGTTAAGTAGAGTGGAAAATTACTTAAGTGACGGTATCTAACCAGAAAGGGACGGCTAACTACGTGCCAGCAGCCGCGGTAATACGTAGGTCCCAAGCGTTGTCCGGATTTATTGGGCGTAAAGCGAGCGCAGGTGGTTTCTTAAGTCTGATGTAAAAGGCAGTGGCTCAACCATTGTG
+
GGGGGGGGGGGGGGGGGGGGGGGGGGGGGGGGGGGGGGGGGGGGGGGGGGGGGGGGGGEGGGGGGGGGGGGGGGGGGGGGGGGGGGGGGGGGGGGGGGGGGGGGGGGGGGGGGGGGGGGGGGGGGGGGGGGGGGGGGGGGGGGGGGGGGGGGGGGGGGGGGGGDGEGGGGGGGGGGGGGGGGGGGGGGGGGGGGGGGGGGGGGGGGGGGGGGGGGCCDGGGGGGGGGGGGFGFGGGDGFGFGFFGGGGFGGGGGGFFFF=CFGGFFFBFFFFFFFFFFGFFFCFFFFFFFFFF)
@M04650:207:000000000-C238N:1:1101:10540:8143 1:N:0:19
ACTCCTACGGGAGGCAGCAGTAGGGAATCTTCGGCAATGGACGAAAGTCTGTCCGAGCAACGCCGCGTGAGTGAAGAAGGTTTTCGGATCGTAAAACTCTGTTGTTAGAGAAGAACAAGGACGTTAGTAACTGAACGTCCCCTGACGGTATCTAACCAGAAAGCCACGGCTAACTACGTGCCAGCAGCCTCGGTAATACGTAGGTGGCAAGCGTTGTCCGGATTTATTGTGCGTAAAGCGAGCGCAGGCGGTTTCTTAAGTTGGATGTGAAAGCCCCCGTCTCAACCTGGGAGG
+
CGFFGFEFGGEGGGGECEGGGGGGG,CFGFFFGCFD@EFCGGGGGCFFFFEFFFGGGGG8FCEEGDCCFGGFFFGGGGGFAFGFECCCCGGGBFDGGG@EGGGGGGGGA<FGGF<FFGE?AE78B>C<FEFF<FFFFGFDCFGGF<7FC7FGGGGG7F@FF;F<8>7CBCFGFFGGG8FGC:EECG>FG,:78C::FGFFF9C8E9*=<C5F5CEDGCF5:CEGC7C??*<+5:/AC7FD53)0>557@55DD*2*=?76<***0:*47*//*0..(4C)0,9=F4)(,00((3
@M04650:207:000000000-C238N:1:1101:9824:8151 1:N:0:19
ACTCCTACGGGAGGCAGCAGTGGGGAATATTGCACAATGGGCGCAAGCCTGATGCAGCCATGCCGCGTGTATGAAGAAGGCCTTCGGGTTGTAAAGTACTTTCAGCGGGGAGGAAGGGAGTAAAGTTAATACCTTTGCTCATTGACGTTACCCGCAGAAGAAGCACCGGCTAACTCCGTGCCAGCAGCCGCGGTAATACGGAGGGTGCAAGCGTTAATCGGAATTACTGGGCGTAAAGCGCACGCAGGCGGTTTGTTAAGTCAGATGTGAAATCCCCGGGCTCAACCTGGGAAC
+
GGGGGGGGGGGGGGGGGGGGGGGGGGGGGGGGGGGGGGGGGGGGGGGGGGGGGGGGGGGGGGGGGGGGGGGGGGGGGGGGGGGGGGGGGGGGGGGGGGGGGGGGGGGDCFGGGGGGGGGGGFGFGGGGGGGGGGGGGGGGGGGFGFGGGGGGGGGGGGGGGGGGGGGGGGGGGGGGGGGGGGGGGGGGGGGGDGGGG9FGEGGGGGGGGGGGGGGGGFGGGGEFGGGFFGGGFGGGGFFGBDFFGC5<BGGGGGDFFF@*?FFDFG*5B4=FF??4:>D3B0C=?FF>FFF??4
@M04650:207:000000000-C238N:1:1101:21829:8153 1:N:0:19
ACTCCTACGGGAGGCAGCAGTGGGGAATATTGCACAATGGGCGCAAGCCTGATGCAGCCATGCCGCGTGTATGAAGAAGGCCTTCGGGTTGTAAAGTACTTTCAGCGGGGAGGAAGGGAGTAAAGTTAATACCTTTGCTCATTGACGTTACCCGCAGAAGAAGCACCGGCTAACTCCGTGCCAGCAGCCGCGGTAATACGGAGGGTGCAAGCGTTAATCGGAATTACTGGGCGTAAAGCGCACGCAGGCGGTTTGTTAAGCCAGATGTGAAATCCCCGGGCTCAACCTGGGAAC
+
GGGGGGGGGGGGGGGGGGGGGGGGGGGGGGGGGGGGGGGGGGGGGGGGGGGGGGGGFFGGGGGGGGGGGGGGGGGGGGGGGGGGGGGGGGGGGGGGGGGGGGGGGGGGGGGGGGGGEGGGGGGGGGFGGGGGGGGGGFGGFGGGGGGGGGGGGGGGGGGGGGGGGGGGGGGBCGGFGGGGGGGFGGGGGGGGGEGGGFGGGGGGGGGGGGFGGGCEGFGGG3EFGGGGGGGGBGGGGGFD>DDEGGGGFGGCDGDFFFFFFFFGFGGFFBBFBB4::0C>B(CFF?FF<@FF>,
@M04650:207:000000000-C238N:1:1101:25027:8154 1:N:0:19
ACTCCTACGGGAGGCAGCAGTAGGGAATCTTCGGCAATGGGGGCAACCCTGACCGAGCAACGCCGCGTGAGTGAAGAAGGTTTTCGGATCGTAAAACTCTGTTGTTAGAGAAGAACGTTAAGTAGAGTGGAAAATTACTTAAGTGACGGTATCTAACCAGAAAGGGACGGCTAACTACGTGCCAGCAGCCGCGGTAATACGTAGGTCCCAAGCGTTGTCCGGATTTATTGGGCGTAAAGCGAGCGCAGGTGGTTTCTTAAGTCTGATGTAAAAGGCAGTGGCTCAACCATTGTG
+
GGGGGGGGGGGGGGGGGGGGGGGGGGGGGGGGGGGGGGGGGGGGGGGGGGGGGGGGGGGGGGGGGGGGGGGGGGGGGGGGFGGGGGGGGGGGGGGGGGGGGGGGGGGGGGGGGGGGGGGGGGGGGGGGGGGFGGGGGFFGGGGGGGGGGGGGFGGGGGGGGGGGGGGGGG>GGGGGG?CCCFGGFFGGGGGGGGGGGGGGGGGGGGGGGFGCFECG5DFCEGD:CC?EDFGGFGGGGFFGFGFFGGGGFFGGGGFF8FFFGFF7=77>@@FFFFBFBFGFFF4?FFF?:FF9)-
@M04650:207:000000000-C238N:1:1101:13008:8155 1:N:0:19
ACTCCTACGGGAGGCAGCAGTAGGGAATCTTCGGCAATGGGGGCAACCCTGACCGAGCAACGCCGCGTGAGTGAAGAAGGTTTTCGGATCGTAAAACTCTGTTGTTAGAGAAGAACGTTAAGTAGAGTGGAAAATTACTTAAGTGACGGTATCTAACCAGAAAGGGACGGCTAACTACGTGCCAGCAGCCGCGGTAATACGTAGGTCCCAAGCGTTGTCCGGATTTATTGGGCGTAAAGCGAGCGCAGGCGGTTTCTTAAGTCTGATGTGAAAGCCCCCGGCTCAACCGGGGCG
+
GGGGGGGGGGGGGGGGGGGGGGGGGGGGGGGGGGGGGGGGGGGGGGGGGGGGGGGGGGGGGGGGFGGFGGGGGGGGGGGGGGGGGGGGGGGGGGGGGGGGGGGGGGGGGGGGGGGGGGGGGGGFGGGFFGGGGGGGGGGGGGGGGGGGGGGGGGGGGGGGGGGGGGGGGGGGGGGGFGFGGCFGGGGFGGGGGGGGGGGG8EFGGGGGGGF5FGGGCDGGGGEED6?CFFGGFCD57D47<D:@GGGGFGG3CCGFFFFFC?CGFFCDFFFFF??5<FGFFFC@?FF?6)>>(4
@M04650:207:000000000-C238N:1:1101:16166:8157 1:N:0:19
ACTCCTACGGGAGGCAGCAGTGGGGAATATTGCACAATGGGCGCAAGCCTGATGCAGCCATGCCGCGTGTATGAAGAAGGCCTTTGGGTTGTAAAGCACTTTAGCCAGGGAGGAAGCTAAGGGAGGTGAATAGCCTTTTTTGGTGACGTGAACTGGAGAATAAGCACCGGCTAACTCCGTGCCAGCAGCCGCGGTAATACGGGGGGTGCGAGCGTTAATCGGAATTACTGGGCGTAAAGGGCGTGTAGGCGGTGTGCTGAGCACTTCGTTAAAACACAGGGCTCAACCTTGTGG
+
GGGGGGGGGGGGGGGGGGGGGGGGGGGGGGGGGGGGGGGGGGGGGGGGGGGGGGGGGGGGGGGGGGGGGGGGGGGGGGGGGGGGGGGGGGGGGGGGGGGGGGGGGGGGGGGGGGGGGGGGGGGGGGGGFFGGGGGGGGGGGGGGGGGGGCDFGGGGCGGGFGGGGGGGGGGGGGGGGGGGFGGFFFFGGFGGGGGGGGGGGGGGGGGGGGGGGGGDGGGGGDCCGGGGGFGDFGGG5FB7>GE>GGGFFGGGGD<DFFFFG?GGFCC:FF>F?=*).(9FEFGFFFFFFF?52?
@M04650:207:000000000-C238N:1:1101:7452:8191 1:N:0:19
ACTCCTACGGGAGGCAGCAGTAGGGAATCTTCGGCAATGGGGGCAACCCTGACCGAGCAACGCCGCGTGAGTGAAGAAGGTTTTCGGATCGTAAAACTCTGTTGTTAGAGAAGAACGTTAAGTAGAGTGGAAAATTACTTAAGTGACGGTATCTAACCAGAAAGGGACGGCTAACTACGTGCCAGCAGCCGCGGTAATACGTAGGTCCCAAGCGTTGTCCGGATTTATTGGGCGTAAAGCGAGCGCAGGTGGTTTCTTAAGTCTGATGTAAAAGGCAGTGGCTCAACCATTGTG
+
GGGGGGGGGGFGGGGGGGGGGGGGGGGDFGGGGGGEGGGGGGGGGGGGGGGGGGGGGGGGGGGGGGG7CGGEFFGGGGGGEGGFFGGGGGGGGGGGGGGGGGGGGGGGGGGGGGFGGGGGGGGGGFGDGGGGGGFGGGGGGFFFGGGDGEGFGGGGGGGGGGGGGGGGGGGGGGGDFGGGGGGGGGGGGE=CEGCEGGGGGGGGGGGGCGGGFC*;>CF=ECG:8EE+<>F=FE5EDC6CDG:3CCCDEFGGG:DFF=FFGFGCF:7<@FFFFFE@?19:F:566?FB<?FA92
@M04650:207:000000000-C238N:1:1101:13755:8249 1:N:0:19
ACTCCTACGGGAGGCAGCAGTAGGGAATCTTCGGCAATGGGGGCAACCCTGACCGAGCAACGCCGCGTGAGTGAAGAAGGTTTTCGGATCGTAAAACTCTGTTGTTAGAGAAGAACGTTAAGTAGAGTGGAAAATTACTTAAGTGACGGTATCTAACCAGAAAGGGACGGCTAACTACGTGCCAGCAGCCGCGGTAATACGTAGGTCCCAAGCGTTGTCCGGATTTATTGGGCGTAAAGCGAGCGCAGGTGGTTTCTTAAGTCTGATGTAAAAGGCAGTGGCTCAACCATTGTG
+
GGGGGGGGGGGGGGGGGGGGGGGGGGGGGGGGGGGGGGGGGGGGGGGGDGGGGGGGGGGGGGGGGGGGEEGGGGGGGGGGGGGGGGGGGGGGGGGGGGGGGGFGGGGGGGGGGGGGGGGGGGGGGGGFGGGFCFGGGGGGGFGGGGGGDFFGGGGGGGGGGGGGGGFGGGGGGGDFFGGFGGGGGGGGGFGGGGEGGGGGGGGGGGGGFGGFGGG*:CFGGG8EG6FGGCGGFGGGGDFFEDBFGGGGDGGGDFGFFF?@GFGFFGGFFF?=FFBFF?>?FB*769:::*@9.)
@M04650:207:000000000-C238N:1:1101:18514:8266 1:N:0:19
ACTCCTACGGGAGGCAGCAGTAGGGAATCTTCCGCAATGGGCGAAAGCCTGACGGAGCAACGCCGCGTGAGTGATGAAGGTTTTCGGATCGTAAAACTCTGTTATTAGGGAAGAACAAATGTGTAAGTAACTGTGCATATCTTGACGGTACCTAATCAGAAAGCCACGGCTAACTACGTGCCAGCAGCCGCGGTAATACGTAGGTGGCAAGCGTTATCCGGAATTATTGGGCGTAAAGCGCGCGTAGGCGGTTTTTTAAGTCTGATGTGAAAGCCCACGGCTCAACCGTGGAGG
+
GGGGGGGGGGGGGGGGGGGGGGGGGGGGGGGGGGGGGGGGGGGGGGGGGGEEGGGGGGGGGEGGGGGGEGGGGGGGGGGGGGGGGGGEGGGGGGGGGGGGGGGGGGGGGGGGGGGGGGGGFGGGGGGGGGGGGGGGGGGGGGGGGGGGGGEFGGGGGGFGGG7FGGGGGGGGGGGGGGGFGGGFGGGGGEGGGGGGGGGGGGGGGGGFGGGGCCGEFGGCECEGGFGFGG5CEGGC5?FGBCB))9C54CGGGGGFEF?6?@G7?7*:4F?FFFF><?GFFFG@=?FBBFFF?B
@M04650:207:000000000-C238N:1:1101:19819:8309 1:N:0:19
ACTCCTACGGGAGGCAGCAGTGGGGAATATTGCACAATGGGCGCAAGCCTGATGCAGCCATGCCGCGTGTATGAAGAAGGCCTTCGGGTTGTAAAGTACTTTCAGCGGGGAGGAAGGGAGTAAAGTTAATACCTTTGCTCATTGACGTTACCCGCAGAAGAAGCACCGGCTAACTCCGTGCCAGCAGCCGCGGTAATACGGAGGGTGCAAGCGTTAATCGGAATTACTGGGCGTAAAGCGCACGCAGGCGGTTTGTTAAGTCAGATGTGAAATCCCCGGGCTCAACCTGGGAAC
+
GGGGGGGGGGGGGGGGGGGGGGGGGGGGGGGGGGGGGGFGGGGGGGGGGGGGGGGGGGGGGGGGGGGGGGGGGGGGGGGGGGGGGGGGGGGGEGGGGGGGGGGGFGGGGGGGGGGGGGGGGGGGGGGGGGGGGGGGFGFGGGGGGGGGGGGGGGGGGGGGGGGGGGGGGGGGGGGGGGGFGGGGGGGGGGEGGGGDGFGGGGGDEGGGGGGGEEGGGGGFGGGGGGGGGGGF@EGGGGFGFGFFGGGC>GGGCDGFFFFF?FGC?CCAFFFFFFFFFB)<DFFF4)>BFFFFF1
@M04650:207:000000000-C238N:1:1101:5675:8316 1:N:0:19
ACTCCTACGGGAGGCAGCAGTAGGGAATCTTCGGCAATGGGGGCAACCCTGACCGAGCAACGCCGCGTGAGTGAAGAAGGTTTTCGGATCGTAAAACTCTGTTGTTAGAGAAGAACGTTAAGTAGAGTGGAAAATTACTTAAGTGACGGTATCTAACCAGAAAGGGACGGCTAACTACGTGCCAGCAGCCGCGGTAATACGTAGGTCCCAAGCGTTGTCCGGAGTTATTGGGCGTAAAGCGAGCGCAGGTGGTTTCTTAAGTCTGATGTAAAAGGCAGTGGCTCTACCATTGTG
+
GGGGGGGGGGGGGGGGGGGGGGGGGGGGGGGGFGGGGGGGGGGGGGGGGGGGGGGGGGGFGGGGGGGFGCGFGGGGGGGGGGGGGGGGEGGGFG7FFGGGGGGGGGEGGGGGGGGGGGDFCFGGGGFGGGFGGDFGGGGGGGGGGGGGFGGGGGCCFFGFFGGGGGGGEGGGGGGCF@FFGGGGGGGGGFECEDC>EGGFGGGFCFGGGG6>CEGGG*:>=CE*;6C:9C+:FCDD<*9>BDEBDD5CD<FGGGGF4@=F7BGG422)19@6@=B:4(D?F(*9)9@>26*4<)
@M04650:207:000000000-C238N:1:1101:14054:8330 1:N:0:19
ACTCCTACGGGAGGCAGCAGTAGGGAATTTTTCACAATGGGCGAAAGCCTGATGGAGCAATGCCGCGTGAATGATGAAGGTCTTATAGATTGTAAAATTCTTTTATTTGGGAAGAAAAGTTGGATTAGGAAATGAATCTAACCTGACGGTACCATTTGAATAAGTATCGGCTAACTATGTGCCAGCAGCCGCGGTAATACATAGGATGCAAGCGTTATCCGGATTTACTGGGCGTAAAACGAGCGCGGGTGGGTTAGTAAGTCTGGTGTTAAATGCAGTAGCTTAACTATTGT
+
GGGGGGGGGGGGGGGGGGGGGGGGGGGGGGGGGGGGGGGGGGGGGGGGGGGGGGGGGGGGGGGGGGGGGGGGGGGGGGGGGGGGGGFGGGGGGGGGGGGGGGGGGGGGGGGDGGGGGGGGGGGGGGGGGGGGFFGGGGGGGGGGGGGGGGGGGGGGGGFAFFGGGGGGGGGGGGGFGGGGGGGGGGGGGGGGGGGGGGGGGGGGGDFGGGFFGECEEFFGDDGGGGGGGGGGFGDGCFFGFDFFGGGGDDDGCDDFF=F6E=C*8DGFFFF?FFFFFACBFFFFFFF>DFFAA
@M04650:207:000000000-C238N:1:1101:27961:8354 1:N:0:19
ACTCCTACGGGAGGCAGCAGTGGGGAATATTGCACAATGGGCGCAAGCCTGATGCAGCCATGCCGCGTGTATGAAGAAGGCCTTCGGGTTGTAAAGTACTTTCAGCGGGGAGGAAGGGAGTTAAGTTAATACCTTTGCTCATTGACGTTACCCGCAGAAGAAGCACCGGCTAACTCCGTGCCAGCAGCCGCGGTAATACGGAGGGTGCAAGCGTTAATCGGAATTACTGGGCGTAAAGCGCACGCAGGCGGTTTGTTAAGTCAGATGTGAAATCCCCGGGCTCAACCTGGGAAC
+
GGGGGGGGGGGGGGGGGGGGGGGGGGGGGGGGGGGGGGGGGGGGGGGGGGGGGGGGGGGGGGGGGGGGGGGGGGGGGGGGGGGGGGGGGGGGGGGGGGGGGGGGGGGGGGGGGGGGGGGGGGGGGGGGGGGGGGGGGGGGGGGGGGGEGGGGGGGGGGGGGGGGGGGGGGGGGGGGGGGGGGGGGGGGGGGGGGGGGGGGGGGGGGGGGGGGGGGGGGGGGGGGGGGGGGGGFGGGGGFGFGFFGGGDBGGGGCGFFFF4<=CFFGF4?FFFFFF??FGFF0DF=FF:?F>B?1
@M04650:207:000000000-C238N:1:1101:14962:8362 1:N:0:19
ACTCCTACGGGAGGCAGCAGTGGGGAATTTTCCGCAATGGGCGAAAGCCTGACGGAGCAATGCCGCGTGGAGGTAGAAGGCCCACGGGTCGTGAACTTCTTTTCCCGGAGAAGAAGCAATGACGGTATCTGGGGAATAAGCATCGGCTAACTCTGTGCCAGCAGCCGCGGTAATACAGAGGATGCAAGCGTTATCCGGAATGATTGGGCGTAAAGCGTCTGTAGGTGGCTTTTTAAGTCCGCCGTCAAATCCCAGGGCTCAACCCTGGACAGGCGGTGGAAACTACCAAGCTGG
+
GGGGGGGGGGGGGGGGGGGGGGGGGGGGGGGGGGGGGGGGGGGGGGGGGGGGGGGGGGGGGGGGGGGGGGGGGGGGGGGGGGGGGGGGGGGGGFGGGGGGGGGGGGGGGGGGGGGGGGGGGGGGGGGGGGGGGGGGGGGGGGGGGGGGGGGGGGGGGGGGGGGGGGGGGGGGGGGGGGGGGGGGGGGGGGGGGGGGGGGGGGFGGGGCCEGEGGGGGGGGGGGGGFGGGGGFFFGGGGFGFGFFGGGGFGGGGGGFB>>FGFGGFGGFFFFFFFFFB>G<FFGFBFFFFFFFF?
@M04650:207:000000000-C238N:1:1101:26701:8371 1:N:0:19
ACTCCTACGGGAGGCAGCAGTAGGGAATCTTCGGCAATGGGGGCAACCCTGACCGAGCAACGCCGCGTGAGTGAAGAAGGTTTTCGGATCGTAAAACTCTGTTGTTAGAGAAGAACGTTAAGTAGAGTGGAAAATTACTTAAGTGACGGTATCTAACCAGAAAGGGACGGCTAACTACGTGCCAGCAGCCGCGGTAATACGTAGGTCCCAAGCGTTGTCCGGATTTATTGGGCGTAAAGCGAGCGCAGGTGGTTTCTTAAGTCTGATGTAAAAGGCAGTGGCTCAACCATTGTG
+
FGGGGGGGGGGGGGGGGGGGGGGGGGGGGGGGGGGGGGGGGGGGGGGGGGGGGFCEFGGEGGGGGGGFDGGGGGFFGGGGGFGGGGGGGEGGGGGGGGGGGGGGGGGGFFGGGGGBFDFDDGCDAFFFG@DFCBFGGDFGDFFGGGGF>@FFGAFEFGGCFFF7>FC>>E77FGFFFE:BCECFFGGDEFGG>ECEGG9B8<@FCG9CGGGF5*;CGGG=EC5*;+29:*<CFCDGGGFC55;@GGDGDFGC75<?BF=4<@G7=7C<8FF?F?BFFFG@?05;FF?B:?FB9)
@M04650:207:000000000-C238N:1:1101:2582:8390 1:N:0:19
ACTCCTACGGGAGGCAGCAGTGGGGAATATCGCACAATGGGCGCAAGCCTGATGCAGCCATGCCGCGTGTATGAAGAAGGACTTCGGGTTGTAAAGTACTTTCAGCGGGGAGGAAAGGAGTAAAGTTAATACATTTACTCATTGACGTTACCCGCAGAAGAAGCACCGGCTAACTCCGTGCCAGCAGCCGCTGTAATACGGAGGGTGCAAGCGTTAATCGGAATTACTGGGCGTAAAGCGCACGCAGGCGGTTTGGTAAGCCAGATGTGAAATCCCCGGGCTCAACCTGGGAA
+
GGGGGGGGGGGGGGGGGGGGFGGGGGGGG9,FFFFGGGGGG8F+FF@FFGGGGFGGGG8EEGGGGGGBFG<FFFGGGGGE8EEFFGGGDGGGGGGGEFGGCFFGGABEGGG:CFD,:,8,@<>,,CEFD=DG99,,,3:,@73<=A7+3@+@33:F7>DFFFDC8FGG7*<BFF9,4;FCECF6=8*+=C5*:3499;CC5:*4=:55CF<:E**;*:*>C>8A8CC796A75*):7*//57573))17<D)9*1).9*1+9C<06:<FB@F969649)))(//97>(:F)(5
@M04650:207:000000000-C238N:1:1101:27593:8421 1:N:0:19
ACTCCTACGGGAGGCAGCAGTAGGGAATCTTCGGCAATGGGGGCAACCCTGACCGAGCAACGCCGCGTGAGTGAAGAAGGTTTTCGGATCGTAAAACTCTGTTGTTAGAGAAGAACGTTAAGTAGAGTGGAAAATTACTTAAGTGACGGTATCTAACCAGAAAGGGACGGCTAACTACGTGCCAGCAGCCGCGGTAATACGTAGGTCCCAAGCGTTGTCCGGATTTATTGGGCGTAAAGCGAGCGCAGGTGGTTTCTTAAGTCTGATGTAAAAGGCAGTGGCTCAACCATTGTG
+
GGGGGGGGGGGGGGGGGGGGGGGGGGGGGGGGGGGGGGGGGGGDGGFGGGGGGGGGGGEGGGGGEGGGGCFGGGGGGGGGGGGG9FGGGGGGGGGGGFGGGGGGGGGGCFFGGGE@+DDFFA5:?@FDFFGECFGGGFGDCFGFFA9++@>FFGGFGFGGFCFFC@EFF71>FCFFFFD:EFFG,:8BFFGD58ECBC9CCFGGGGCCFFG5FECCC10:8511*3CC9*<5):D5CC?*<C3>D)>D>CFG9<*@FFFFF?FGF::-99@F4?5F?1<6569649:7:FFAD9
@M04650:207:000000000-C238N:1:1101:19402:8434 1:N:0:19
ACTCCTACGGGAGGCAGCAGTAGGGAATCTTCGGCAATGGGGGCAACCCTGACCGAGCAACGCCGCGTGAGTGAAGAAGGTTTTCGGATCGTAAAACTCTGTTGTTAGAGAAGAACGTTAAGTAGAGTGGAAAATTACTTAAGTGACGGTATCTAACCAGAAAGGGACGGCTAACTACGTGCCAGCAGCCGCGGTAATACGTAGGTCCCAAGCGTTGTCCGGATTTATTGGGCGTAAAGCGAGCGCAGGTGGTTTCTTAAGTCTGATGTAAAAGGCAGTGGCTCAACCATTGTG
+
GGGGGGGGGGGGGGGGGGGGGGGGGGGGGGGGGGGGDG<<C,@FFGGGGGGGGGGGGGEFG7FGGGGFDGGFGGGGAFCGGGGGGGGGGGGGGGFGGGGGGGGFGFG9FCCF=FFGGGGFGGFGGCFGGGFFGEGGGGGGGGGGGGGGGFFFGGGGGGDFDFFGDG7FEGGGGGGGGGGGEGGGGGG@FC?@CCGGEGGGGGGGGGCGFGFDGGCCECFGG<CCCCF9A>6=>EGGCDBC;<:DDGC5B5DFD5<FFFFFC@7*97C<6@F=F?>>::F@@05<4???0195:)
@M04650:207:000000000-C238N:1:1101:25921:8460 1:N:0:19
ACTCCTACGGGAGGCAGCAGTAGGGAATCTTCGGCAATGGGGGCAACCCTGACCGAGCAACGCCGCGTGAGTGAAGAAGGTTTTCGGATCGTAAAACTCTGTTGTTAGAGAAGAACGTTAAGTAGAGTGGAAAATTACTTAAGTGACGGTATCTAACCAGAAAGGGACGGCTAACTACGTGCCAGCAGCCGCGGTAATACGTAGGTCCCAAGCGTTGTCCGGATTTATTGGGCGTAAAGCGAGCGCAGGTGGTTTCTTAAGTCTGATGTAAAAGGCAGTGGCTCAACCATTGTG
+
GGGGGGGGGGGGGGGGGGGGGGGGGGGGGGGGGGGGGGGGGGGGGGGGGGGGGGGGGGGGGGGGGGGGGGGGGGGGGGGGGGGGGGGGGGGGGGGGGGGGGGGGGGGGGGGGGGGGGGGGGGGGGGGGGGGGGGGGGGGGGGGGGGGGGGGGGFGGGFGGGGGGGGGGGDGGGGGGGGGGGCFGGGGGGGGGEDGGEGGGGGGGGGGGGGFGGGGGGGGGGCC5EFGGGGGFFGGGGGFGFGFFGGDGF*CF<<GFFFFFGFGGFFCAFFFFFFFFFBGFF6<@FFFBBFFFFA
@M04650:207:000000000-C238N:1:1101:25348:8475 1:N:0:19
ACTCCTACGGGAGGCAGCAGTGGGGAATATTGCACAATGGGCGCAAGCCTGATGCAGCCATGCCGCGTGTATGAAGAAGGCCTTCGGGTTGTAAAGTACTTTCAGCGGGGAGGAAGGGAGTAAAGTTAATACCTTTGCTCATTGACGTTACCCGCAGAAGAAGCACCGGCTAACTCCGTGCCAGCAGCCGCGGTAATACGGAGGGTGCAAGCGTTAATCGGAATTACTGGGCGTAAAGCGCACGCAGGCGGTTTGTTAAGTCAGATGTGAAATCCCCGGGCTCAACCTGGGAAC
+
GGGGGGGGGGGGGGGGGGGGGGGGGGGGGGGGGGGGGGGGGGGGGGGGGGGGGGGGGGGGGGGGGDGGGGGGGGGGGGGGGGGGGGGGGG@FGGGGGGGGGGGGGGGGGGGGGGGGGGGGGGGGGGGGGGGGGGGFFGGGGGGGGGGGGGGGGGGGGGGGGGGGGGGGGGGGGGGGGGGGGGGGGGGGGGGGGGGGGGGGGGGGGGGGGGGGGGEGGGGGGGGGGGGGGGGGFGGGGGFGFGFFGDDDBGGCGDG@FFFFGFGGF7><FFFFFB@?B6DDD9CFFFF:BFF::1
@M04650:207:000000000-C238N:1:1101:28388:8481 1:N:0:19
ACTCCTACGGGAGGCAGCAGTGGGGAATTTTCCGCAATGGGCGAAAGCCTGACGGAGCAATGCCGCGTGGAGGTAGAAGGCCCACGGGTCGTGAACTTCTTTTCCCGGAGAAGAAGCAATGACGGTATCTGGGGAATAAGCATCGGCTAACTCTGTGCCAGCAGCCGCGGTAATACAGAGGATGCAAGCGTTATCCGGAATGATTGGGCGTAAAGCGTCTGTAGGTGGCTTTTTAAGTCCGCCGTCAAATCCCAGGGCTCAACCCTGGACAGGCGGTGGAAACTACCAAGCTGG
+
GGGGGGGGGGGGGGGGGGGGGGGGGGGGGGGGGGGGGGGGGGGGGGGGGGGGGGGDGGGGGGGGGGGGGGGGGGGGGGGGGGGGGGGGGGGGGGGGGGGGGGGGGGD@FGGGGGGGGGGGGGGGGGGGGFGGGGGGGGGDGFGGGGGGGGGGGGGGGGGGGGGGGGGGDGGEGGFGC>FFFBFFFGGGGGGEGGFFGGGGGGGDGGCGGGGGGCGGGDD7FFGGGGGGFGGFFGFFGGFGEGBBGGGC?7>6CFGFEFFFGFGGEGGFFFFFFFFE>BGFF><B=F?7:FF:?B
@M04650:207:000000000-C238N:1:1101:14263:8482 1:N:0:19
ACTCCTACGGGAGGCAGCAGTAGGGAATCTTCGGCAATGGGGGCAACCCTGACCGAGCAACGCCGCGTGAGTGAAGAAGGTTTTCGGATCGTAAAACTCTGTTGTTAGAGAAGAACGTTAAGTAGAGTGGAAAATTACTTAAGTGACGGTATCTAACCAGAAAGGGACGGCTAACTACGTGCCAGCAGCCGCGGTAATACGTAGGTCCCAAGCGTTGTCCGGATTTATTGGGCGTAAAGCGAGCGCAGGTGGTTTCTTAAGTCTGATGTAAAAGGCAGTGGCTCACCCATTGTG
+
GDFGEEECEFGE:EGG:FCEFGFFFGGGFGFGFCECGGGGGDGGGGGGGGDGEEGEDCFGC:CFDEGGGGGFGGFCGGGGEGGFFGGGEECAEFFDCFGFCFGGFFGGGGGGFGGGGGCBFGGG9FFDCEGFGA9CEFGGGGFFFGGEFGGFGGGGGGGFGFBFFECEEG@CEDGCFCFC7*;<FGFBCCECGD*=EGGGGCF@C;++C?F55*;=C7>D85:*;99FCF@CF55*9<4F>57>5<<D7CGD5CFF6BF*<7*:9:C98*99FF:@BBFF)-1)6*7(3;8<>)
@M04650:207:000000000-C238N:1:1101:21549:8507 1:N:0:19
ACTCCTACGGGAGGCAGCAGTGGGGAATATTGCACAATGGGCGCAAGCCTGATGCAGCCATGCCGCGTGTATGAAGAAGGCCTTCGGGTTGTAAAGTACTTTCAGCGGGGAGGAAGGGAGTAAAGTTAATACCTTTGCTCATTGACGTTACCCGCAGAAGAAGCACCGGCTAACTCCGTGCCAGCAGCCGCGGTAATACGGAGGGTGCAAGCGTTAATCGGAATTACTGGGCGTAAAGCGCACGCAGGCGGTTTGTTAAGTCAGATGTGAAATCCCCGGGCTCAACCTGGGAAC
+
GGGGGGGGGGGGGGGGGGGGGGGGGGGGGGGGGGGGGGECFGGGGGGGGGGGGGGGGGGGGGGGGGGGGGGGGGGGGGGGGGGGGGGGGDGGGGGGGGGGGGGGGGGGGGGGGGGGGGGGFGGGGGGGGGGGGGGGGGGGGGGGGGGGGGGGFGDGGGGGGGGGG@FGGGGGGGGGGGGGGGGGGFGGGGGGGGGGGGGGGGGGGGGGGFGGGGEEGGGGGDGGGGGG?FGGFEDEGGFGFC>EDCDCBGGDDGGFFFFFGFGGFFD>???F?=@FF6DFB35=FFF30>@1:,
@M04650:207:000000000-C238N:1:1101:7829:8541 1:N:0:19
ACTCCTACGGGAGGCAGCAGTGGGGAATATTGCACAATGGGCGCAAGCCTGATGCAGCCATGCCGCGTGTATGAAGAAGGCCTTCGGGTTGTAAAGTACTTTCAGCGGGGCGGAAGGGAGTAAAGTTAATACCTTTGCTCATTGACGTTACCCGCAGAAGAAGCACCGGCTAACTCCGTGCCAGCAGCCGCGGTAATACGGAGGGTGCAAGCGTTAATCGGAATTACTGGGCGTAAAGCGCACGCAGGCGGTTTGTTAAGTCAGATGTGAAATCCCCGGGCTCAACCTGGGAAC
+
9E@AFFCC:F6@:FECE:FEF8CEC,,<C@<FFDGGGFGFFFEGBCFF<9<EC,EFA<FEF8FFGDFFCFCG?EECG@<CECC<F,BF<,>?F9F9EEDFGFCFDFCCCF+6CFCC::FCF,=@FFACGFGFGGGGDFFFEAC9FGD<DAFEGGGECEGCFGGGGCF*:BFGGGFFF@CFGG@FGCFFGGGGGEGGG7F>::EGGGGGD7::C5CEGGGFD*2:3<9EC7C*7EDC3:BDBG:BG)C1>GGDDD5;7@8@:7FF@*7.6*94@40)4(/7.496*7>4?53?74
@M04650:207:000000000-C238N:1:1101:22120:8560 1:N:0:19
CTTGAGTACTCCTACGGGAGGCAGCAGTAGGGAATCTTCGGCAATGGGGGCAACCCTGACCGAGCAACGCCGCGTGAGTGAAGAAGGTTTTCGGATCGTAAAACTCTGTTGTTAGAGAAGAACGTTAAGTAGAGTGGAAAATTACTTAAGTGACGGTATCTAACCAGAAAGGGACGGCTAACTACGTGCCAGCAGCCGCGGTAATACGTAGGTCCCAAGCGTTGTCCGGATTTATTGGGCGTAAAGCGAGCGCAGGCGGTTTCTTAAGTCTGATGTGAAAGCCCCCGGCTCAACCGGGG
+
CCCCCGGGGGGGGGGGGGGGGGGGGGGGGGGGGGGGGGGGGGGGGGGGGGGGGGGGGGGGGGGGGGGGGGGGGGGGGGFGGGGGGGGGGGGGGGGGGGGGGGGGGGGGGGGGGGGGGGGGGGGGGGGGGDGGGGAFGGGGGGGGFGFGGGGGGGGGGGGGGGGGGGGGGCGGGGGGGCCFFF@EEFFGGCEGDGGGCEGGGGGGGGGGGGGGGGGGGCFGGGEGGGGG)::*<C7C7FGFED59<=7>DEECCC<DGGC5C*@?FF8CFFGF7C<B68@==?),:DEB6779FFF><:,
@M04650:207:000000000-C238N:1:1101:9760:8580 1:N:0:19
ACTCCTACGGGAGGCAGCAGTGGGGAATATTGCACAATGGGCGCAAGCCTGATGCAGCCATGCCGCGTGTATGAAGAAGGCCTTCGGGTTGTAAAGTACTTTCAGCGGGGAGGAAGGGAGTAAAGTTAATACCTTTGCTCATTGACGTTACCCGCAGAAGAAGCACCGGCTAACTCCGTGCCAGCAGCCGCGGTAATACGGAGGGTGCAAGCGTTAATCGGAATTACTGGGCGTAAAGCGCACGCAGGCGGTTTGTTAAGCCAGATGTGAAATCCCCGGGCTCAACCTGGGAAC
+
GGGGGGGGGGGGGGGGGGGGGGGGGGGGGGGGGGGGGGGGGCFGGGEGGGGGGFGGGGGGGGGGGGGGGGGGGGGGGGGGGGGGGGGGGGGGGGGGGGGGGGDGAFEGG@>FFGGEE7>==FFGFDFFFGGGGC,CFF<FFFFFGGGCGFGGGGE:FGGGGGGGGGGGGGGGGGGGGGGFGGGGGGGGGGGGGGGGGGGGECGGGGGGGGGGGEEGGGGGGGE7FGGGECFGFGGEGFFG55@EGGGGEGG9D*>F46@FC49C>FGFFFFFFFF4:9D5>1C?=F>:?F3<B-
@M04650:207:000000000-C238N:1:1101:18043:8585 1:N:0:19
ACTCCTACGGGAGGCAGCAGTGGGGAATATTGCACAATGGGCGCAAGCCTGATGCAGCCATGCCGCGTGTATGAAGAAGGCCTTCGGGTTGTAAAGTACTTTCAGCGGGGAGGAAGGGAGTAAAGTTAATACCTTTGCTCATTGACGTTACCCGCAGAAGAAGCACCGGCTAACTCCGTGCCAGCAGCCGCGGTAATACGGAGGGTGCAAGCGTTAATCGGAATTACTGGGCGTAAAGCGCACGCAGGCGGTTTGTTAAGTCAGATGTGAAATCCCCGGGCTCAACCTGGGAAC
+
GGGGGGGGGGGGGGGGGGGGGGGGGGGGGGGGGGGGGGGGGGGGGGGGGGGGGGGGGGGGFGGGGGGGGGGGGGGGGGGGGGGGGGGGGCFGGGGGGGGGGGGGGGGGGGGEGGGGGGGGGFGGFGGGGGGGGFGGGGGGGGFFGGGGGGGGGGGGGEGGGGGGGGGGGGGGGGGGGGGGGFGGGGGGGGGGGGGGGGFGGGGGGGGEGGGGGGGGGGGGGGGGGGGGGGGGEGGGGGFGDDEDDCDDDGGD<DDFFFFFGFGGFGGFFFFF?46?BBGFFFGFFFF??FF7:-
@M04650:207:000000000-C238N:1:1101:12567:8636 1:N:0:19
ACTCCTACGGGAGGCAGCAGTGGGGAATATTGCACAATGGGCGCAAGCCTGATGCAGCCATGCCGCGTGTATGAAGAAGGCCTTCGGGTTGTAAAGTACTTTCAGCGGGGAGGAAGGGAGTAAAGTTAATACCTTTGCTCATTGACGTTACCCGCAGAAGAAGCACCGGCTAACTCCGTGCCAGCAGCCGCGGTAATACGGAGGGTGCAAGCGTTAATCGGAATTACTGGGCGTAAAGCGCACGCAGGCGGTTGGTTAAGTCAGATGTGAAATCCCCGTGCTCAACCTGGGAAC
+
GGGGGGGGGGGFGGGGGGGGGGGGGGGGGGGGGGGGGGGGGGGGGGGGGGGGGGGGGGGGGGGGGGGGGGGGGGGGGGGGGGGGGGGGGGGGGGGGGGGGGGGGDFGGGGGGGGGGGGGGGGGCFGGGGGGGGGGGGGGGGGFGGGGCFFGGGGGGGGGGGGGGGGGGGDGGGGGGGGGGGGGGGGGGFGGGEGGGGGGG5BEGGGGGGGGGGGGEC>FGGGEGFGGGGGGGFEG5CCFGFD@FGCGD3DC<C)9B@4@B?FD7=D:>F6@FF=?FB>*7>6FF?F:?BFFF7-
@M04650:207:000000000-C238N:1:1101:15732:8655 1:N:0:19
ACTCCTACGGGAGGCAGCAGTAGGGAATCTTCGGCAATGGGGGCAACCCTGACCGAGCAACGCCGCGTGAGTGAAGAAGGTTTTCGGATCGTAAAACTCTGTTGTTAGAGAAGAACGTTAAGTAGAGTGGAAAATTACTTAAGTGACGGTATCTAACCAGAAAGGGACGGCTAACTACGTGCCAGCAGCCGCGGTAATACATAGGATGCAAGCGTTATCCGGATTTACTGGGCGTAAAACGAGCGCGGGTGGGTTAGTAAGTCTGGTGTTAAATGCAGTAGCTTAACTATTGTT
+
GGGGGGGGGGGGGGGGGGGGGGGGGGGGGGGGGGGGGGGGGGGGGGGGGGGGGGGGGGGGGGGGGGGFGGGGGGGGGGGGGGGGGGGGGGGGGGGGGGGGGGGGGGGGFGFGGGGGGFGGGGFGGGGFGGFGGGGGGGGFGGGGGGGGGGGGGGGGGGGGGGGGGGGFGGGGGGGGGGGGGGGGGGGGGGGGGGGGGGGGFGGGGGGGGGGGGGGGCDGGGDGGEFGGGFGGFGDGCFFGFGFFGGDDEDGGGDG@57BFGFGFFFFBF>FB?FFF<9>FFFGFFFF4AB?)5)
@M04650:207:000000000-C238N:1:1101:27510:8662 1:N:0:19
ACTCCTACGGGAGGCAGCAGTAGGGAATCTTCGGCAATGGACGAAAGTCTGACCGAGCAACGCCGCGTGAGTGAAGAAGGTTTTCGGATCGTAAAACTCTGTTGTTAGAGAAGAACAAGTAGGAGAGTAACTGCTCTTACCTTGACGGTATCTAACCAGAAAGCCACGGCTAACTACGTGCCAGCAGCCGCGGTAATACGTAGGTGGCAAGCGTTGTCCGGATTTATTGTGCGTAAAGCGAGCGCAGGCGGTTTCTTCAGTCCGATGTGAAAGCCCCCGGCTCAACCGGGGAGG
+
GGGGGGGGGGGGGGGGGGGGGCFGGGGGGGGGCFGGGGGG9FFGGGGCFGGGG<FGGGGGGGGGGGGGGG:5EDFGGGGG<FGGGGGDEFGGFGG,,BDGDGFFF<FGFGGGGGGCCEFEDFG?D8:D<DGGF@A?EFFGGC<BA@C7@>=FFA>=FG?FF@<:D,@C7CFBGGGG7EGGFC9CFFBBEE5:8B78C9EFGF=EGGGCCGC5C5C::DFG5***<:+<C*<C>EGGC7=C@D5B<5//737)1>:BF*1*+90/)1>2F?F4655)(->::9D*9?FF1B>09>
@M04650:207:000000000-C238N:1:1101:17513:8667 1:N:0:19
ACTCCTACGGGAGGCAGCAGTGGGGAATATTGCACAATGGGCGCAAGCCTGATGCAGCCATGCCGCGTGTATGAAGAAGGCCTTCGGGTTGTAAAGTACTTTCAGCGGGGAGGAAGGGAGTAAAGTTAATACCTTTGCTCATTGACGTTACCCGCAGAAGAAGCACCGGCTAACTCCGTGCCAGCAGCCGCGGTAATACGGAGGGTGCAAGCGTTAATCGGAATTACTGGGCGTAAAGCGCACTCAGGCGGTTTGTTAAGTCAGATGTGAAATCCCCGGGCTCAACCTGGGAAC
+
GGGGGGGGGGEEFGEGGGGGFFGGGGDGFGGGGGGGGFGGEGGGGGGGGFFGGFGGGGGGGGGFGGGGGGGFFFGFGGGGDGGFGGGGGEGGFGGGGGGGGGGGGGEGDGCFGD<FDGGGGGGGGGGGGGGFFGGGGFGGGGGGGGGGGGGGGGGEEEGCFCGGGGGGGCGCFGFDFE@FGGGGGGGGG8EC8E8EGGGGE5CGGGGGGGFGGE>EFCFCED5ECGGCE<FGFGDG7F*<BD@)7FF:FGDC)9D@FF46FBC*@C7<FFF4*0<F:9DDD>GFF@F:1)<::4
@M04650:207:000000000-C238N:1:1101:3254:8711 1:N:0:19
GATCTCAACTCCTACGGGAGGCAGCAGTGGGGAATATTGCACAATGGGCGCAAGCCTGATGCAGCCATGCCGCGTGTGTGAAGAAGGCCTTCGGGTTGTAAAGCACTTTCAGCGAGGAGGAAGGTGGTGAGCTTAATACGTTCATCAATTGACGTTACTCGCAGAAGAAGCACCGGCTAACTCCGTGCCAGCAGCCGCGGTAATACGGAGGGTGCAAGCGTTAATCGGAATTACTGGGCGTAAAGCGCACGCAGGCGGTTTGTTAAGTCAGATGTGAAATCACCGGGCTCAACCTGGGAAC
+
CCC@CGFGGGFGGGGGGGGGGGGGGGGGGGGGGGFGGGGGGGGGGGGGGGGGGGGGGGGGG9FGGGGGGGGGGGFGG7FGGEFFGGGGGGFEGGGFGGGGGGGGGGGGGGCCGEGGGCFEGGGGEEFGGGGFGFDGGGGGGGFFFGGGGGGGGGEGEFFGGGGEGGGGGGFGGGGGGDGGG?CCEGGGGGDFGGGGGGEGGGGGGGGEEEGGGG5FGGGGGDE=FGGE<=F8ECFGGGGFGGGGGFDEDDFGGGGFGGGGCGF??@6<4CFFFCAFFFFFF/?:BDDBFGFFF>2?:@:B(
@M04650:207:000000000-C238N:1:1101:13255:8713 1:N:0:19
ACTCCTACGGGAGGCAGCAGTGGGGAATATTGCACAATGGGCGCAAGCCTGATGCAGCCATGCCGCGTGTATGAAGAAGGCCTTCGGGTTGTAAAGTACTTTCAGCGGGGAGGAAGGGAGTAAAGTTAATACCTTTGCTCATTGACGTTACCCGCAGAAGAAGCACCGGCTAACTCCGTGCCAGCAGCCGCGGTAATACGGAGGGTGCAAGCGTTAATCGGAATTACTGGGCGTAAAGCGCACGCAGGCGGTTTGTTAAGTCAGATGTGAAATCCCCGGGCTCAACCTGGGAAC
+
GGGGGGGGGGGGGGGGGGGGGGGGGGGGGGGGGGGGGGGGGGGGGGGGGGGFGGGGGGGGGGGGGGGEGGGGGGGAFGGGGGGGGGGGGGGGGGGGGGGGGGGGGGGGGG:FGGGGGGGGGGGGGGGGGGGGFGFGGGGGGGGGGGGEFGGGGGGGGGGGGGGGGGGGGGGGGGGGGGGGGGGGGGGGGGGGGGGGGGFGEGGGGGGGGGGGGGGGGGGGGGGGGGGGGGGGFEGEFFFGFGFFGGGGFGG>D*CFFFFF?BGGFFGFFFB4F??FF()<DFGFFFFFFF:3?(
@M04650:207:000000000-C238N:1:1101:16054:8734 1:N:0:19
ACTCCTACGGGAGGCAGCAGTAGGGAATTTTTCACAATGGGCGAAAGCCTGATGGAGCAATGCCGCGTGAATGATGAAGGTCTTATAGATTGTAAAATTCTTTTATTTGGGAAGAAAAGTTGGATTAGGAAATGAATCTAACCTGACGGTACCATTTGAATAAGTATCGGCTAACTATGTGCCAGCAGCCGCGGTAATACATAGGATGCAAGCGTTATCCGGATTTACTGGGCGTAAAACGAGCGCGGGTGGGTTAGTAAGTCTGGTGTTAAATGCAGTAGCTTAACTATTGT
+
GGGGGGGGGGGGGGGGGGGGGGGGGGGGGGGGGGGGGGGGGGGGGGGGGGGGGGGGGGGGGGGGGGGGGGGGGGGGGGGGGGGGGGGGGGGGGGGGGGGGGGGGGGGGGGGEFGGGGGGGGGGCGDGGGGGGGGGGGGGGGGGGGGGGGGGGGGGGFFFCDFGGFGGGGEGGGGGGGGGGGGGGGGGGGGGGGGGGGGGGG9FGFGGGGGCFFDGGGCGGGGCEGGGGGGGGFGGEGGFFADDBGGGGFGDGGDG)7FFB?8FC8*::FDFFFFFFFBGFFFFFFFF<AF4AD
@M04650:207:000000000-C238N:1:1101:3710:8775 1:N:0:19
ACTCCTACGGGAGGCAGCAGTAGGGAATCTTCGGCAATGGGGGCAACCCTGACCGAGCAACGCCGCGTGAGTGAAGAAGGTTTTCGGATCGTAAAACTCTGTTGTTAGAGAAGAACGTTAAGTAGAGTGGAAAATTACTTAAGTGACGGTATCTAACCAGAAAGGGACGGCTCACTACGTGCCATCAGCCGCGGTAATACGTAGGTCCCAAACGATGTCCGGATTTATTGGGCTTAAAGCGAGCTCAGGTGGGTTCTTACGTCTGCTGTATAAGGCCTTTGCTCAACCCTTGTT
+
6EGGGGDGGG77F@F76C,CFFCE,CEFGGGGEGG7@CF9F@FGGGGG:CCFFFE+@CFCFEGGGGGCFCFGC5,A?AFF4FDFGE7@:=FFD8+CFGGFFFC,FEEGGGA@E,<F>FEF7FGGB,CB>+:,BD=@<EFD<FCDFBCF+CEDGC,@FG9F,>,DE:87>>FE79?GG@FFGCC,,1,4C88EGB8:*?+?*?9:CFE?F76*:7**:FGGDD***++29>+*027+:*/:)*<))29DF:49)19566**2>4*0*24=****9*7()**/607**)14))(.)
@M04650:207:000000000-C238N:1:1101:21571:8798 1:N:0:19
ACTCCTACGGGAGGCAGCAGTGGGGAATATTGCACAATGGGCGCAAGCCTGATGCAGCCATGCCGCGTGTATGAAGAAGGCCTTCGGGTTGTAAAGTACTTTCAGCGGGGAGGAAGGGAGTAAAGTTAATACCTTTGCTCATTGACGTTACCCGCAGAAGAAGCACCGGCTAACTCCGTGCCAGCAGCCGCGGTAATACGGAGGGTGCAAGCGTTAATCGGAATTACTGGGCGTAAAGCGCACGCAGGCGGTTTGTTAAGTCAGATGTGAAATCCCCGGGCCCAACCTGTGAAC
+
GGGGGGGGGGGGGGGGGGGGGGGGGGGGGGGGGGGGGGGGGFGGFEE7FGEGGGGGGGGGGGGGGGGGGGGGGGGGGGGGGGGGG<CGGGGGGGCGGFGGGGFFGFGGGG@CEFDFGCEGGG<FGFFFGCGG@EFGC<<FFFGCFGECFGGGGGDGGGFFFFGGGFCC<B7CEGFFGGGGGG,6CFGGEGGCEGGGGFCFG5E8?EGEGCFF=>5?FFD5?5EGGGCG7CFFECCEGFFC37>BD37D:C)/9*77?FFFGBC:8CC>?=@B009F<;CBF(/)).5,4/94>6
@M04650:207:000000000-C238N:1:1101:18299:8800 1:N:0:19
ACTCCTACGGGAGGCAGCAGTAGGGAATCTTCGGCAATGGACGAAAGTCTGACCGAGCAACGCCGCGTGAGTGAAGAAGGTTTTCGGATCGTAAAACTCTGTTGTTAGAGAAGAACAAGTAGGAGAGTAACTGCTCTTACCTTGACGGTATCTAACCAGAAAGGGACGGCTAACTACGTGCCAGCAGCCGCGGTAATACGTAGGTCCCAAGCGTTGTCCGGATTTATTGGGCGTAAAGCGAGCGCAGGTGGTTTCTTAAGTCTGATGTAAAAGGCAGTGGCTCAACCATTGTGT
+
GGGGGGGGGGGGGGGGGGGGGGGGGGGGGGGGGGGGGGGGGGGGGGGGGGGGGGGGGGGGGGGGGGGGGGGGGGGGGGGGGGGGGGGGGGGGGGGGGGGGGGGGGGGGGGGGGGGGGGGGGGGGGGGGGGGFGGGGGGGGGGGGGGGGGGGGGGGGFGGGGGGGGGGGGGGGGGGGGGGGGGGGGGGGGGGGGGGG999FGGGGFGGFGGGGGGE5>F>CGDG*AFC<CFGGEGGGGGFGFGFFGDDGFGGDGFF?FFBFGFGGF>CBFFFFFFFFF7FFE?7?FFFFFFFBF1
@M04650:207:000000000-C238N:1:1101:12955:8817 1:N:0:19
ACTCCTACGGGAGGCAGCAGTAGGGAATCTTCGGCAATGGGGGCAACCCTGACCGAGCAACGCCGCGTGAGTGAAGAAGGTTTTCGGATCGTAAAACTCTGTTGTTAGAGAAGAACGTTAAGTAGAGTGGAAAATTACTTAAGTGACGGTATCTAACCAGAAAGGGACGGCTAACTACGTGCCAGCAGCCGCGGTAATACGTAGGTCCCAAGCGTTGTCCGGATTTATTGGGCGTAAAGCGAGCGCAGGTGGTTTCTTAAGTCTGATGTAAAAGGCAGTGGCTCAACCATTGTG
+
GGGGGGGGGGGGGGGGGGGGGGGGGGGGGGGGGGGGGGGGGGGGGGGGGGGGGGGGGGGFGGGGGGGGGGGGGGGCFGGGGGGGGGGGGGGGGGGGGGGGGGGGGGGGGGGGGGGGGGGGGGGGGGGGGGGGGGGGGGGGGGFGGGGGGGGGGGGGGGGGGGGGGGGGGGGGGGGGGGGGFGGGGGGGGGGGGGGGEGGFGGGGGGGFGGG5FGCGGGGGGGCEE+:EGGGGFGG=DGFGFG:DGGGGFGFGCFGFFFFFGFGGFC7>FF?FFF37?BC?4:CFFFFF0FFBF)
@M04650:207:000000000-C238N:1:1101:25987:8821 1:N:0:19
ACTCCTACGGGAGGCAGCAGTAGGGAATCTTCGGCAATGGACGAAAGTCTGACCGAGCAACGCCGCGTGAGTGAAGAAGGTTTTCGGATCGTAAAACTCTGTTGTTAGAGAAGAACAAGTAGGAGAGTAACTGCTCTTACCTTGACGGTATCTAACCAGAAAGCCACGGCTAACTACGTGCCAGCAGCCGCGGTAATACGTAGGTGGCAAGCGTTGTCCGGATTTATTGGGCGTAAAGCGAGCGCAGGCGGTTTCTTAAGTCTGATGTAAAAGGCAGTGGCTCAACCATTGTGT
+
GGGGGGGGGGGGGGGGEGGGGGGGGGGGGGGGGGGGGGGGGGGGGGGGGGGGGGGGGGGGGGGGGGGFGGGGGGGGGGGGGGGGGGGGDGGGGGGGGGGGGGGGGGGGGGGGGGGGGGGGGGGGGGGGGGGGGGGGGGGGFGGGGGGGGGGGGGGGGGGGGGGGGGGGGGGGGGGGGGGGGGGGGGGGFGGGGGGGGGGGGGGGGGGGGGGGGGGGGGGGGGEGGGGGFGCGFGGGGGFGFGFFDGGDFGDCDGGFFF?FGFGGFFFAFFFFFFF468F?@FGFFFF6?B/4:3
@M04650:207:000000000-C238N:1:1101:5211:8832 1:N:0:19
ACTCCTACGGGAGGCAGCAGTGGGGAATATTGCACAATGGGCGCAAGCCTGATGCAGCCATGCCGCGTGTATGAAGAAGGCCTTCGGGTTGTAAAGTACTTTCAGCGGGGAGGAAGGGAGTAAAGTTAATACCTTTGCTCATTGACGTTACCCGCAGAAGAAGCACCGGCTAACTCCGTGCCAGCAGCCGCGGTAATACGGAGGGTGCGAGCGTTAATCGGAATTACTGGGCGTAAAGGGCGTGTAGGCGGTGTGCTGAGCACTTCGTTAAAACACAGGGCTCAACCTTGTGGG
+
GGGGGG@EEGGDGGGGGGGGGGGGGGGGGGGGGGGGGGD@ECGGGGGGGGGGGGGGGGGGGCFGGGGGGGGGGGGGGGGGGGGGGGCGGGGGGGGGGGFGGGGGFFGGGDFGCGGGGGGGGGFGGGGGGGCFGGGGC9FFFGFFFFDFGGGGGGGGGGFGGGGGFGGGGGGGGGGGGGGGGGGGDEGGFGGGGEC*BFEFCGDDGGGGG=EDGEEEGGFGGGGFFFGGGFGGFEC**29DBGFFCDGFFGGGGGGFFFFFCBCGFGGFFF@6@=@408F37:C765>?26B8?6
@M04650:207:000000000-C238N:1:1101:5376:8833 1:N:0:19
ACTCCTACGGGAGGCAGCAGGGGGGAAGAGGGGACAATGGGCGCAAGGAGGAGGCAGCAAGGCCGCGGGTATGAAGAAGGCGTGGGGGGGGTAAAGTAGGGGCAGCGGGGAGGAAGGGAGGAAAGGGAAGACGGGGGCACAGTGACGGGACGAGAAGAAGAAGAACAGGCAAAGTCAGGGCGAGCAGCAGGGGTAATAAGGAGGGTGCAAGGGGTAAGAGGAATGAGTGGGGGGAAAGGGAACGGAGGCGGGAGGGAAAGGAGGAGGTGAAAGCACCGGGGTGAAGCGGGGA
+
GGGGGFFFGEGGGG-BFBFF-@@CD@C+9,,4+8+49,5<<,=+4:B+,:4:+8+8>+33,3+,8+38:5>,8@;=ACE>,*+**1<:**/*/:9<02,,**11;*18CD8CD88,888;*18:C*;8@*:2*/**/***00+3<+2**2**/2*/;0<8<8:2:**28**10++++3;;**12*100*2*18*1:+3+<90888/:*23?*;**100*0*7;++0++3*;*5*1:7/)9)7).*/1))1)1))/0))00*)//5C5857*/*)))(-57),)0/*/(4533
@M04650:207:000000000-C238N:1:1101:14828:8834 1:N:0:19
ACTCCTACGGGAGGCAGCAGTAGGGAATCTTCGGCAATGGGGGCAACCCTGACCGAGCAACGCCGCGTGAGTGAAGAAGGTTTTCGGATCGTAAAACTCTGTTGTTAGAGAAGAACGTTAAGTAGAGTGGAAAATTACTTAAGTGACGGTATCTAACCAGAAAGGGACGGCTAACTACGTGCCAGCAGCCGCGGTAATACGTAGGTCCCAAGCGTTGTCCGGATTTATTGGGCGTAAAGCGAGCGCAGGTGGTTTCTTAAGTCTGATGTAAAAGGCAGTGGCTCAACCATTGTG
+
GGGGGGGGGGGGGGGGGGGGGFGGGGGGGGGGGGGGGGGGGGGGGGGGGGGGGGGGGGGGGGGGGGGFGGGGGFGGGGGGGGGGGGGGGGGGGGGGGGGGGGGGGGGFFGGGGGGGGGGGFGGGGGGGGGGGGGGGGGGGGGGGEEGGGGGGGGGGGGGFGGGFFFGGGGGGGGGGGGD<@FFGGGGGGGGCEEEGGGGGGGGGDGDGCFGGGGGGEGDGE3ECEFGGG>FGFGGGDFFFFGFFGGGGBD<C*>CFFF4FGFG>@:7AFFFFFB>>?B7?FBFFF???B4=AD9
@M04650:207:000000000-C238N:1:1101:27785:8840 1:N:0:19
ACTCCTACGGGAGGCAGCAGTAGGGAATCTTCGGCAATGGGGGCAACCCTGACCGAGCAACGCCGCGTGAGTGAAGAAGGTTTTCGGATCGTAAAACTCTGTTGTTAGAGAAGAACGTTAAGTAGAGTGGAAAATTACTTAAGTGACGGTATCTAACCAGAAAGGGACGGCTAACTACGTGCCAGCAGCCGCGGTAATACGTAGGTCCCAAGCGTTGTCCGGATTTATTGGGCGTAAAGCGAGCGCAGGTGGTTTCTTAAGTCTGATGTAAAAGGCAGTGGCTCAACCATTGTG
+
GGGGGGGGGGGGGGGGGGGGGGGGGGGGGGGGGGGGGEFDFGGGGGGGGGGGGGGGGGGGGGGGGGGGGGEGGGFGGGGGGGGGFGGGGGGGFGGG<EGGGGGGGGGGGGGGGGGGGGGGGGDGFFGFGGGGFGGFFGGGGGGFGGGFGGGGGGGGGGGGGGGGGGGGGGGGGGGGGGEGGFFGFFFDGGGGGGGGGGGGGGGGGGGGGGGDDGCGGGGGGGEEECFGGFGF@ECCDFFGED3><DGDFGCF9CGF7F@FGFGGFFFFFFFFF?B>?BGFFFG?F@F??F69A)
@M04650:207:000000000-C238N:1:1101:10419:8889 1:N:0:19
ACTCCTACGGGAGGCAGCAGTAGGGAATCTTCGGCAATGGGGGCAACCCTGACCGAGCAACGCCGCGTGAGTGAAGAAGGTTTTCGGATCGTAAAACTCTGTTGTTAGAGAAGAACGTTAAGTAGAGTGGAAAATTACTTAAGTGACGGTATCTAACCAGAAAGGGACGGCTAACTACGTGCCAGCAGCCGCGGTAATACGTAGGTCCCAAGCGGTGTCCGGAGTTATTGGGCGTAAAGCGAGCGCAGGTGGTTTCTTAAGTCTGATGTAAAAGGCAGTGGCTCAACCATTGTG
+
GGGGGGGGGGGGGGGGGGGGGAFGGGGGFGGFGGGGGGGGGGGGGGGGGGGGGGGGGGGGGGGGGGGGGGD?FGGGGGGGEEGGGGGEG@CGGGGGGGGGGGGGGFGF,FGEFG?DCFFFGGBFFEFFGGFFF<BAFAEGFFGG;AFGDFFGFGGGGGGGF7CBCGFGFGG*6>,DDFEFCCEB2AFF7CCEEDCG5BGGD9>CC9C9FFGCEE*AEGCCDD8*/:C+CFGCFG)CDGFGD3;BGGGCBDFGD3<*=FFFF7>C=:7<FF6=@7<:727656*9**)4?674<-
@M04650:207:000000000-C238N:1:1101:5431:8915 1:N:0:19
ACTCCTACGGGAGGCAGCAGTAGGGAATCTTCGGCAATGGGGGCAACCCTGACCGAGCAACGCCGCGTGAGTGAAGAAGGTTTTCGGATCGTAAAACTCTGTTGTTAGAGAAGAACAAGTAGGAGAGTAACTGCTCTTACCTTGACGGTATCTAACCAGAAAGCCACGGCTAACTACGTGCCAGCAGCCGCGGTAATACGTAGGTGGCAAGCGTTGTCCGGATTTATTGGGCGTAAAGCGAGCGCATGCGGTTTCTTAAGTCTGATGTGAAGTCCCTCGGCTCAACCGGGGAGG
+
GGGGGGGGGGGCCGGGGGGGGGGGGGGGGGGFGCGGGGGGGCEFE<DCF<FA8@FGGCFFF7FEC@CCC@F?<FGEAFEG=E<FEFEG7CC??FGGEGEEFGGG<<,BFFGGF<FDGG@CCFGGGGGGGGGFFGFCFBDFGCCGFGGGC<FGGGGGF9DDCGGG,DFCFE7CAF>;,>F7D*BFDGF7;EEGGGG>F99;++382?FF>GFCE5:CC>D3CCE*<E7<?=EFFGD=5:FD:DF3CD*9?5<D53F?***1C=CF8F76@=6*/*6)).7@>0*/*))4;:3,39
@M04650:207:000000000-C238N:1:1101:6199:8917 1:N:0:19
ACTCCTACGGGAGGCAGCAGTGGGGAATATTGCACAATGGGCGCAAGCCTGATGCAGCCATGCCGCGTGTATGAAGAAGGCCTTCGGGTTGTAAAGTACTTTCAGCGAGGAGGAAGGCATTGAGGTTAATAACCTCAGTGATTGACGTTACTCGCAGAAGAAGCACCGGCTAACTCCGTGCCAGCAGCCGCGGTAATACGGAGGGTGCAAGCGTTAATCGGAATTACTGGGCGTAAAGCGCACGCAGGCGGTCTGTCAAGTCGGATGTGAAATCCCCGGGCTCAACCTGGGAAC
+
FGGGFFGGGGGGGGGGGGGGGGGGGGGGGGGGGGGGGGGGEGGGGDGGGCFGGGGGGGGGGGGGGGGEGEGGGGGGGGGGGGGGGGGGCGGGGGGGGGGFGGGGGGGC:EEGGGGGGGGGGGFCGGCFGGGGGGFGFDFGGE9?DFGECGGGGGGGGGGGGGGGGGFFFD:BCCFGGGFGGGGGGGGG7*?EGEGGGGGGEEGGGGEGGGG5EEEG=7:CEDCG8??CFGG5BGGGGGFGFGFFGDCCDCDGGD<7?6?6C477>DGFFF6=FFF)31D>)(/6??F0:FFF?,
@M04650:207:000000000-C238N:1:1101:4741:9061 1:N:0:19
ACTCCTACGGGAGGCAGCAGTGGGGAATATTGCACAATGGGCGCAAGCCTGATGCAGCCATGCCGCGTGTATGAAGAAGGCCTTCGGGTTGTAAAGTACTTTCAGCGAGGAGGAAGGCATTGAGGTTAATAAACTCAGTGATTGACGTTACTCGCAGAAGAAGCACCGGCTAACTACGTGCCAGCAGCCGCGGTAATACGGAGGGTGCAAGCGTTAATCGGAATTACTGGGCGTAAAGCGCACGCAGGCGGTGTGTTAAGTCAGATGTGAAATCCCCGGGCTCAACCTGGGAAC
+
GGFGFGFFEGGGGGGGGGGGGGGGGGGGGGGGGGGGGGGFECFCEG7FGGGGGGGGGGCFCFGGGGG=>FFFAFGGFFGG8=EFGGGBFFGGGGGFFCGGGGGGGGG+@FG7FG<8F?FDFFCFF@FGFGAD,A@FDGAB,7CFGFGC7F+=FEF:><,<>DFC:FGGGGCEG,>,@8:>>:;D*,42>BEGGGG5EGFF5=88::E*<+=*=:C8:>77EDCG+:CFF6*:8:C73>8CDD:>1/<55C<7)9954/9F<6::6:>AFFF@F?)/14D>:(*995::47>:2(
@M04650:207:000000000-C238N:1:1101:21395:9064 1:N:0:19
ACTCCTACGGGAGGCAGCAGTGGGGAATTTTCCGCAATGGGCGAAAGCCTGACGGAGCAATGCCGCGTGGAGGTAGAAGGCCCACGGGTCGTGAACTTCTTTTCCCGGAGAAGAAGCAATGACGGTATCTGGGGAATAAGCATCGGCTAACTCTGTGCCAGCAGCCGCGGTAATACAGAGGATGCAAGCGTTATCCGGAATGATTGGGCGTAAAGCGTCTGTAGGTGGCTTTTTAAGTCCGCCGTCAAATCCCAGGGCTCAACCCTGGACAGGCGGTGGAAACTACCAAGCTGG
+
GGGGGGGGGGGGGGGGGGGGGGGGGGGGGGGGGGGGGGGGGGGGGGGGGGGGGGGGGGGGGGGGGGGGGGEGGGGFGGGFGGGGEGG7FGGGGGGGGGGGGGFGGGGGGEGGGGGGGGGGGGGGGGGGGGGGGGGGGGGFGFGGFGGGGGGGGGGGGGGGGGGGGGGGGGGEGGGGGGGGGGGGGFGGGDGE8>FGGC>>FFCFGGGFGGGGEDGGGDGGGGGGGGGGGGG?FGFGGGFGEDFFGGGG4CFGGDF@B>F@G=FF3<FBFFFFFFBF>BDFFFGFFFF?:F58?B
@M04650:207:000000000-C238N:1:1101:7579:9077 1:N:0:19
ACTCCTACGGGAGGCAGCAGTAGGGAATTTTTCACAATGGGCGAAAGCCTGATGGAGCAATGCCGCGTGAATGATGAAGGTCTTATAGATTGTAAAATTCTTTTATATGGGAAGAAAAGTTGGATTAGGAAATGAATCTAACCTGACGGTACCATTTGAATAAGTATCGGCTAACTATGTGCCAGCAGCCGCGGTGATAAATAGGATGCAAGCGTTATCCGTATTTACTGGGCGTAGAACGAGCGAGGGTGGGGTTGTAAGTCTGGAGTTAAATGCAGAAGCTGATCTATTGT
+
@FGGGGGGGEEFCGC@BFAEFCEFCGG@CCF<<AFFEDGGGGCFGGGGGGGFF<,6CFGG,E,FFGGGGEFCFFGAEFFFCCEE<F?C,CFGFFCF<FFGGGCFGF,BCF@8ACCDG8?CFFG5,9C,AFGF?FFFGFFDF9694:F?FE@@<FC<<D;FF9AFCB9,>EC8>B,,3,CC,,E,DE,D7,+4**C*:>6,,5>;8D9E>CFFGE**4/+=:*/0:,=9?FGGFGGG)98*5/.)C):/595D<)9)006*A*0:/2*.9)8**9764)*0)(2)***).*0--
@M04650:207:000000000-C238N:1:1101:22518:9109 1:N:0:19
ACTCCTACGGGAGGCAGCAGTGGGGAATATTGCACAATGGGCGCAAGCCTGATGCAGCCATGCCGCGTGTATGAAGAAGGCCTTCGGGTTGTAAAGTACTTTCAGCGGGGAGGAAGGGAGTAAAGTTAATACCTTTGCTCATTGACGTTACCCGCAGAAGAAGCACCGGCTAACTCCGTGCCAGCAGCCGCGGTAATACGGAGGGTGCAAGCGTTAATCGGAATTACTGGGCGTAAAGCGCACGCAGGCGGTTTGTTAAGTCAGATGTGAAATCCCCGGGCTCAACCTGGGAAC
+
GGGGGGGGGGGGGGGGGGGGGGGGGGGGGGGGGGGGGGGGGGGGGGGGGGGGGGGGGGGGGGGGGGGEGGGGGGGGGGGGGGGGGGGGGEFGGGGGGGGGGGGGGGGGGGFGGGDGGGGGGGGGGGGGGGGGGGGGGGFGGGFCFGGGGDGGGDGGGGFGGGGGGGGGGGGGGGGGGGGGGGFFGGDGGEGGGEGGGGGGGCEGGEGGFGGGGEGDGFFGGGGGGGGGGGGGFGGGGGFGFGDDGDDC3>DDG5<7FF=?FFFGFFFFFFFFFFFFFFGFF>GFFF>(8FFBF(
@M04650:207:000000000-C238N:1:1101:11568:9127 1:N:0:19
ACTCCTACGGGAGGCAGCAGTGGGGAATATTGCACAATGGGCGGAAGCCTGATGCAGCCATGCCGCGTGTGTGAAGAAGGCCTTTGGGTTGTAAAGCACTTTAGCCAGGGAGGAAGCTAAGGGAGGTGAATAGCCTTTATTGGTGACGTGAACTGGAGAATAAGCACCGGCTAACTCCGTGCCAGCAGCCGCGGTAATACGGAGGGTGCTAGCGTTAATCGGATTTATTGGGCGTAAAGGGCGTGTAGGCGGAAAGGTAAGTTAGTTGTTAAATCTCGAAGCTCAACTTCGAC
+
GGGGGGGGGGGGGGGGCFFGGGFGGFGGGGGGGGGF@FCFDEFDGGEGGGFCFFGAEGGDGFGGCGGGGGGG@DFGCFFFGFGGGGGGGGDGGFFFGGGGGGGAFGDEC7F7:FFDFGA,A8D=>FGCGFFFEDFDGGGGGDFGCFGGGDFGGGGGDF?FFGGGGCEGEDEECCFFFGEGCEGCFC6,BC8ECCEGCCCG*8*:7BECGG++A*CE=CGG5<CCEG7CF=?*>=D=D:4*<DDB5DC:4D<D)9D4;?64+=FCBDF>FFF*9@FFF04)04*)94<BFF:?(
@M04650:207:000000000-C238N:1:1101:19114:9153 1:N:0:19
ACTCCTACGGGAGGCAGCAGTAGGGAATCTTCGGCAATGGGGGCAACCCTGACCGAGCAACGCCGCGTGAGTGAAGAAGGTTTTCGGATCGTAAAACTCTGTTGTTAGAGAAGAACGTTAAGTAGAGTGGAAAATTACTTAAGTGACGGTATCTAACCAGAAAGGGACGGCTAACTACGTGCCAGCAGCCGCGGTAATACGTAGGTCCCAAGCGTTGTCCGGATTTATTGGGCGTAAAGCGAGCGCAGGTGGTTTCTTAAGTCTGATGTAAAAGGCAGTGGCTCAACCATTGTG
+
GGGGGGCFFGFFFC;FFCFDFEGGEGGGFGGFGCGGGDGGGGEGGFGGGGGGGGGGGGEFFGGGGDF:@,?9EFFGGFGGGGGFFGGGFGGGGFGFGGG9EFCEG@EFFFGGDFGFGFFGFGGFFDGFFDFGFFG8FGFDF<FFFG<C>C<<CGGGFGFBDEGGGGF*>8BCGF@FFC:<CCDCFFFGD8CDCCEC8?C?CE6C@CGC;?C5:7ECCDGFGGGEGG?C+:CGFGGGG36>>C.3<3DGEGFG>FGF=FF6EF***0247@*9*8541(27)1>)97?70@*:A2
@M04650:207:000000000-C238N:1:1101:23043:9195 1:N:0:19
ACTCCTACGGGAGGCAGCAGTAGGGAATCTTCGGCAATGGGGGCAACCCTGACCGAGCAACGCCGCGTGAGTGAAGAAGGTTTTCGGATCGTAAAACTCTGTTGTTAGAGAAGAACGTTAAGTAGAGTGGAAAATTACTTAAGTGACGGTATCTAACCAGAAAGGGACGGCTAACTACGTGCCAGCAGCCGCGGTAATACGTAGGTCCCAAGCGTTGTCCGGATTTATTGGGCGTAAAGCGAGCGCAGGTGGTTTCTTAAGTCTGATGTAAAAGGCAGTGGCTCAACCATTGTG
+
GGGGGGGGGGGGGGGGGGGGGGGGGGGGGGGGGGGGGGGGGGGGGGGGGGGGGGGGGGGGGGGGGGGFGGGGGGGGGGGGFGGGGGGGGGGGGGGGGGGGGGGGGGGGGGGGGGGGGGGGGGGGGGGGGGGGGGGGGGGGGGGGGGGGGGGGGGGGGGGGGGGGGGGGGGGGGGGGGGGGGGGGGGGGGGGGGGGGGGGGGGGGGGGGGGGCGCG5*9CGGGGGCEEGGGGGFGGDGD=GFDDDDD3C>*>FDGGFFFFBGFGD=:FAF?FFFF:FFFGFFF>FFFF?<FF<D2
@M04650:207:000000000-C238N:1:1101:23230:9206 1:N:0:19
ACTCCTACGGGAGGCAGCAGTAGGGAATCTTCGGCAATGGGGGCAACCCTGACCGAGCAACGCCGCGTGAGTGAAGAAGGTTTTCGGATCGTAAAACTCTGTTGTTAGAGAAGAACGTTAAGTAGAGTGGAAAATTACTTAAGTGACGGTATCTAACCAGAAAGGGACGGCTAACTACGTGCCAGCAGCCGCGGTAATACGTAGGTCCCAAGCGTTGTCCGGATTTATTGGGCGTAAAGCGAGCGCAGGTGGTTTCTTAAGTCTGATGTAAAAGGCAGTGGCTCAACCATGGTG
+
GGGGGGGGGGFEFGGGGGGGGGDGFFGGGGGDGGGGGEFGGGGGGGGGGGGGGGEGGG>FF=FGGGGGGGDDFGGGGGGGGECGGGGGGGEGFCGDGGGGGGGGGDGGFFGGGFGGGGGCGGDGGDFFDGFCDDGGGGCFAAGDFGFGGGGFFGGGGGGFFGGFFGGGDGGGGGGGGGEGCGGGGGGFFFECE>=5EGGGGGGGGGGGGGG7CECGGGGGGGGCEFC??FGFFGGED<B:873<7DGDEDGCDCFBFF==7=CGFCGBBFFB?F>F<:C@?B9?F6??6F*(64
@M04650:207:000000000-C238N:1:1101:8039:9233 1:N:0:19
ACTCCTACGGGAGGCAGCAGTAGGGAATCTTCGGCAATGGGGGCAACCCTGACCGAGCAACGCCGCGTGAGTGAAGAAGGTTTTCGGATCGTAAAACTCTGTTGTTAGAGAAGAACGTTAAGTAGAGTGGAAAATTACTTAAGTGACGGTATCTAACCAGAAAGGGACGGCTAACTACGTGCCAGCAGCCGCGTTAATACGTAGGTCCCAAGCGTTGTCCGGATTTATTTGGCGTAAAGCGATCGCCGGTGGTTTCTTAAGTCTGATGTAAAAGGCAGTGGCTCAACCATTGTT
+
DFGGGGFGGG>;F@F7FF8FFFFFGGGGGGGGGCF7@FEEC7FCF?CEFGFDEFE7FC7@<:CCFGGED@FGGAF99FCFFGGGF7@?=CCFCDC<FGGG,FF<FFDC9?C@FFFFFGG@DCFAAD<DA+E>=BFDFFGGGF,@D9F7BF7FGFECCEG7,>FAF>FG:C:@@F8F9>:F8FC,?C?,:C*1**=C5C9E5C6**?BC8:E7@*CC5>CC5)87CF+CE*3+0:7CC36C)90.)9*/)9))9<F8@F4*+9*26*:)94/**154(,06)3*0**5,,9B9>2
@M04650:207:000000000-C238N:1:1101:12622:9252 1:N:0:19
ACTCCTACGGGAGGCAGCAGTGGGGAATATTGCACAATGGGCGGAAGCCTGATGCAGCCATGCCGCGTGTGTGAAGAAGGCCTTTGGGTTGTAAAGCACTTTAGCCAGGGAGGAAGCTAAGGGAGGTGAATAGCCTTTTTTGGTGACGTGAACTGGAGAATAAGCACCGGCTAACTCCGTGCCAGCAGCCGCGGTAATACGGGGGGTGCGAGCGTTAATCGGAATTACTGGGCGTTAAGGGCGTGTAGGCGGTGTGCTGAGCACTTCGTTAAAACACAGGGCTCAACCTTGTGG
+
GGGGGGGGGGGGGDGGGGGGGGGGGGGGGGGGGCFGGGGGGGGGGGGGGGGGGGGGGGGGGGGGGGGGGGGGGGGCFGGFGGGGGFGGGGGGGFGGGGGGGGFCFFGGFGGGGGGGGGFFGGGFGGGGGGFFGGGGGGGGGG>C:CFFCF,FCFGGFGFFFGGGGFGF7>FECF@EDGCFFDDCFE<8B:EE5EEEGGGFEGCECCGCCE5CGEE577DF*>8*;EC<C7C5>EG*9*96)7>5DC7:477<DCG:7B6?*677FGGFFF3764?).347),7>F*5(4FF::0
@M04650:207:000000000-C238N:1:1101:17147:9306 1:N:0:19
ACTCCTACGGGAGGCAGCAGTAGGGAATCTTCGGCAATGGGGGCAACCCTGACCGAGCAACGCCGCGTGAGTGAAGAAGGTTTTCGGATCGTAAAACTCTGTTGTTAGAGAAGAACGTTAAGTAGAGTGGAAAATTACTTAAGTGACGGTATCTAACCAGAAAGGGACGGCTAACTACGTGCCAGCAGCCGCGGTAATACGGAGGGTGCAAGCGTTAATCGGAATTACTGGGCGTAAAGCGCACGCAGGCGGTCTGTCAAGTTGGCTGTGAAATCCCCGGCCTCAACTGGGGA
+
FGGGGGGGGGGGGGGGGGGGGFGGGGGGFGG<@FGGGGGGGGGCGGFGGGGGGFCGGGEGGGGGGGGGGGGGGGGGGGGG,?FGFGGCF@FGGGGFGGGGGGAF<,EG9BFDFGGFBBFCFGGCE<FFFGC=<AED<FDBFGG3@FGGG3<DC<3FECCGC,DFGC,@CGGEGFCCFG@<,B=2C8C:FFEGG5:8*+<9E8AED8EC8?9:*7;*:92?=C8CE?F+<CGC:EDGGGFFDG355<DCE:<)/1C???4698**6*93>4@??F?)2(>5)4*.9F?)(0711
@M04650:207:000000000-C238N:1:1101:8100:9321 1:N:0:19
ACTCCTACGGGAGGCAGCAGTGGGGAATTTTCCGCAATGGGCGAAAGCCTGACGGAGCAATGCCGCGTGGAGGTAGAAGGCCCACGGGTCGTGAACTTCTTTTCCCGGAGAAGAAGCAATCACTGTATCTGGGGAATAAGCATCGGCTCACTCTGTGCCAGCAGCCGCGGTAATACAGAGGATGCAAGCGTTATCCGGTATGATTGGGCGTAAAGCGTCTGTAGGTTGCTTTTTATGTCCGCCGTCAAATCCCATGTCTCAACCCTGTTCAGGCGGTGTACACTACCACTCTGT
+
CFGGGGGGEEECFDFDEGGFGE@8BFGFEFGGG@F:CFEECFC7E7@FFG?FDCG>FFF8@EFGCF@FE7,CCGF9CDDCFC4+B:7CFC@FC8BE?EGGGGF<B=:7+>7,>C8B@,,?,:3,:C,3,C9,>:+>C3,,E,@>7+:B*,3=CF9@,>;,,:,,2>8<*4<*17,,<,,>7,2?7;+?*1=B*;<<;>**=+++<2***2:=**00*937;CE++<+0*:<:?GF+*:0*)/).955**2720**.**18+***07*,*****)))-(*1*)*9)0)))9?A2)
@M04650:207:000000000-C238N:1:1101:20501:9337 1:N:0:19
ACTCCTACGGGAGGCAGCAGTGGGGAATATTGCACAATGGGCGCAAGCCTGATGCAGCCATGCCGCGTGTATGAAGAAGGCCTTCGGGTTGTAAAGTACTTTCAGCGAGGAGGAAGGCATTGAGGTTAATAACCTCAGTGATTGACGTTACTCGCAGAAGAAGCACCGGCTAACTCCGTGCCAGCAGCCGCGGTAATACGGAGGGTGCAAGCGTTAATCGGAATTACTGGGCGTAAAGCGCACGCAGGCGGTCTGTCAAGTCGGATGTGAAATCCCCGGGCTCAACCTGGGAAC
+
GGGCFGGFGE@CGG7@FGGGEEEDFCFGFGEFFFGGGGFGCEFGGGEGGGGGGGFGGCEFFEGF@FEGCFFGGGGGGGGGFGFGGGGGGGEGGGGGGGGGGGFGGGGGGDDGGGFFGGGGGFFGGGGGGGGGFGAFGGGGGAFFFGG:FFGGFFGDGCGFFFB:EFGGGGCCGGFGGGFGGGGGGGGG,:EECCGGGGGGDGCEGCEEGGGGG5BCC:7DCGGGGGGFGGFEB>DCFD=DFDB>GCCCEGD)97FFBFFFG4C::*9:?@F7=FFF?9D>E(5*1?FB?F>?B?
@M04650:207:000000000-C238N:1:1101:18177:9359 1:N:0:19
ACTCCTACGGGAGGCAGCAGTAGGGAATCTTCGGCAATGGGGGCAACCCTGACCGAGCAACGCCGCGTGAGTGAAGAAGGTTTTCGGATCGTAAAACTCTGTTGTTAGAGAAGAACGTTAAGTAGAGTGGAAAATTACTTAAGTGACGGTATCTAACCAGAAAGGGACGGCTAACTACGTGCCAGCAGCCGCGGTAATACGTAGGTCCCAAGCGTTGTCCGGATTTATTGGGTGTAAAGCGAGCGCAGGTGGTTTCTTAAGTCTGATGTAAAAGGCAGTGGCTCAACCATTGTG
+
GGGGGGGGGGGGGGGGGGGGGGGGGGGGGGGGGGGGGGGGGGGGGGGGGGGGGGGGGGGGGGGGFGGFGGGGGGGGGGGGGGGGGGGGGGGGGGGGGGGGGGGGGGGGGGGGGGGCFFGGGGGGGGG9FGFFFGGGGGGGGCGGGGGGGGGFGGGGGGGGGGGGGGGCFGGGGGFGGGGGGGGGGFFCGGGGGGEGGGGFFFGGGGFGGFFFFGGGGGGGGGEGDGFGFGGF):9?D>FGFG:BDGDDEGGGGGGFFFF6C?CCFCFAFF?FFF@FFF7:?<4:F@F71*96<)
@M04650:207:000000000-C238N:1:1101:23353:9376 1:N:0:19
ACTCCTACGGGAGGCAGCAGTAGGGAATCTTCGGCAATGGGGGCAACCCTGACCGAGCAACGCCGCGTGAGTGAAGAAGGTTTTCGGATCGTAAAACTCTGTTGTTAGAGAAGAACGTTACGTAGCGTGGAAAATTACCTAAGTGACGGTACCTAACCAGAACGGGACGGCTAACTACGTGCCAGCCGCTGCGGTAATACGTAGGTCCCAAGCGTAGTCCGGAGGTATTGCGCGTAAAGCGAGCGCAGGTGGATTCTTAAGTCTGTAGTAAAAGGCAGTGGCTCCGCCATGGTG
+
GGGGGGGGGGGGGGGGGGGGGEFGGGGG9FG<,BFGGGGGDEG:FGFCGGGGG,+@FGGGGEGGGGGGGGGEGGGGGGGF:5FGGGG7F+CFGGGEFGGGGG<??=EE?E?BFDE,+BBF+CB98++BC7+:E<,@>,3:,>F@C<9FEGE*3@9<B,,,<8,>E7C71*=EC,,622<4:*:;>*18****=**1*?<+;<EEGFE+/0:=57///>:FE5E**1<A7:+/)*1**94*7*.7)/99:**1*9:64*9*+02**2*.0*19**8)367)7(*)))0(-)),66
@M04650:207:000000000-C238N:1:1101:23885:9384 1:N:0:19
ACTCCTACGGGAGGCAGCAGTGGGGAATATTGCACAATGGGCGCAAGCCTGATGCAGCCATGCCGCGTGTATGAAGAAGGCCTTCGGGTTGTAAAGTACTTTCAGCGGGGAGGAAGGGAGTAAAGTTAATACCTTTGCTCATTGACGTTACCCGCAGAAGAAGCACCGGCTAACTCCGTGCCAGCAGCCGCGGTAATACGGAGGGTGCAAGCGTTAATCGGAATTACTGGGCGTAACGCGCACGCAGGCGGTTTGTTAAGCCAGATGTGAAATCCCCGGGCTCAACCTGGGAAC
+
GFGFGGGGGGGGGGGGGGGFGGGGDEGFFGGG9FGGGGEGGEEFGGGGGGGGGGGGGFGFAFFGGEGGGGGGGGDGGGGCFDEFDFGGGDEGGBFGGGGGFGGGGGGGGGGGGG8<:3DCFFGGCGGA33@9,EABCA,CD>@@ACFFFFECGCFC:>FDFFGGD<CGCE:8<:F9CCFBE1?EC?BCG5*43BCEFGFGDC*:CGGDGGGGGEE8:CF<E<EFFGDCGCFG:EDG*9:C@D:@DC<))95>C*CFFFFFFFGGFGFBF*9=F4;?B><B>B36?F)((0),34
@M04650:207:000000000-C238N:1:1101:3145:9398 1:N:0:19
ACTCCTACGGGAGGCAGCAGTAGGGAATCTTCGGCAATGGGGGCAACCCTGACCGAGCAACGCCGCGTGAGTGAAGAAGGTTTTCGGATCGTAAAACTCTGTTGTTAGAGAAGAACGTTAAGTAGAGTGGAAAATTACTTAAGTGACGGTATCTAACCAGAAAGCCACGGCTAACTACGTGCCAGCAGCCGCGGTAATACAGAGGATGCAAGCGTTATCCGGAATGATTGGGCGTAAAGCGTCTGTAGGTGGCTTTTTAAGTCCGCCGTCAAATCCCAGGGCTCAACCCTGGAC
+
GGGGGGGGGGGGGGGGGGGGGGEGGGGGGGGGGGGGGGGGGGGDGGGGGGGGGGGGGGGGGGGEGGGGGGEFGCFGGGGGGGGGGGGEGGGGGGGGGGGGGGGGFGGGAF<EFGGFGGGGGGGGGGGFGGGGGGGGGGGGGF9FGGGDGGGGFGGGFGGDGGFGGFFGGGGEGGGGGGGF>FFCCGFG8CC:EC88CFC9EFGF;*2=CFG7EEGGGGCD591:FFA<CFGGFGDGDGFDFDFF3*::?:>FGFGF4?5?GBC773995>BFFF4F::FFD?<:@F??15>112
@M04650:207:000000000-C238N:1:1101:25630:9415 1:N:0:19
ACTCCTACGGGAGGCAGCAGTAGGGAATCTTCGGCAATGGGGGCAACCCTGACCGAGCAACGCCGCGTGAGTGAAGAAGGTTTTCGGATCGTAAAACTCTGTTGTTAGAGAAGAACGTTAAGTAGAGTGGAAAATTACTTAAGTGACGGTATCTAACCAGAAAGGGACGGCTAACTACGTGCCAGCAGCCGCGGTAATACGTAGGTCCCAAGCGTTGTCCGGATTTATTGGGCGTAAAGCGAGCGCAGGTGGTTTCTTAAGTCTGATGTAAAAGGCAGTGGCTCAACCATTGTG
+
GGGGGGGGGGGGGGGGGGGGGGGGGGGGGGGGGGGGGGGGGGGGGGGGGGGGGGGGGGGGGGGGGGGGGGGGGGGGGGGGGGGGGGGGGGGGGGGGGGGGGGGGGGGGGGGGGGGGGGGGGGFGGGGFGF<FGGGGGGGGGGGGGGGGGGGGGGGGGGGGGGGGGGGGGGEGGGGGGGGGGGGGGGGFCGGGGGGGGGGDGGGFGGGGGGGGGGGGGGGGGGGCGGCGGGFF@GDGGGFGFGDDGGGGFFGG7CDBFFFFGFGGFGGFFFFFFFF@:B*6F0CF4???F69AAA
@M04650:207:000000000-C238N:1:1101:7255:9555 1:N:0:19
ACTCCTACGGGAGGCAGCAGTGGGGAATATTGCACAATGGGCGCAAGCCTGATGCAGCCATGCCGCGTGTATGAAGAAGGCCTTCGGGTTGTAAAGTACTTTCAGCGAGGAGGAAGGCATTGAGGTTAATAACCTCAGTGATTGACGTTACTCGCAGAAGAAGCACCGGCTAACTCCGTGCCAGCAGCCGCGGTAATACGGAGGGTGCAAGCGTTAATCGGAATTACTGGGCGTAAAGCGCACGCAGGCGGTCTGTCAAGTCGGATGTGAAATCCCCGGGCTCAACCTGGGAAC
+
GGGGGGGGGGGGGGGGGGGGGGGGGGGGGGGGG9FGGGGGGG@FGGGGGGGGAFGGGGGGGGCGGGGGGGGGGGGGGGFGGGGGGGGGFGGGGGGGGGGFGGGCGGGFGG+B:+BFGGF?FGFGGGFFGFFGGFA<,<CFG9??DGGGGGGGGGGGGGGGGGGGGGFGDGGEGGGGGGGCEFGGGGGGGGDEDEEGGGGGEEEEGGGGFFFGGC>5>>7DEGEFFFGG?FFEEGDE3CFGEG@BG:DD@7<DDGG?F4=FCBD3<C347?4@F*794>C>B1*06?F3<F5074
@M04650:207:000000000-C238N:1:1101:25348:9561 1:N:0:19
ACTCCTACGGGAGGCAGCAGTAGGGAATCTTCGGCAATGGGGGCAACCCTGACCGAGCAACGCCGCGTGAGTGAAGAAGGTTTTCGGATCGTAAAACTCTGTTGTTAGAGAAGAACGTTAAGTAGAGTGGAAAATTACTTAAGTGACGGTATCTAACCAGAAAGGGACGGCTAACTACGTGCCAGCAGCCGCAGTAATACGTAGGTCCCAAGCGTTGTCCGGATTTATTGGGCGTAAAGCGAGCGCAGGTGGTTTCTTAAGTCTGATGTAAAAGGCAGTGGCTCAACCATTGTG
+
GGGGGGGGGGGGGGGGGGGGGFGGGGGGGGGGGGGGGGGGGGGGGGCGGGGGGGGGGGGGGGGGGGG@FGGEGGGGGDFGFEFGGGGEGGGGGGGGGGGGGGGG?EGGCFFGGGGGGFGGGGGFGGGEFGFFGGGGGFFFEFGFGGGGGGGFGGGGGFGGGEGGGGGGGGGD7FGGGGGGCGCGGGGGGGGGCEGGGGGGGFCBEGGC5CGGFEEEG<CDGGE*A9+AEGGGFGGGGGFFBDFDCDDG>>FDCC5F?F*@GFGGB7:AB*99*97>:?GFFFFF?F::?*96A<
@M04650:207:000000000-C238N:1:1101:22730:9562 1:N:0:19
ACTCCTACGGGAGGCAGCAGTGGGGAATTTTCCGCAATGGGCGAAAGCCTGACGGAGCAATGCCGCGTGGAGGTAGAAGGCCCACGGGTCGTGAACCTCTTTTCCCGGAGAAGAAGCAATGACGGCATCTGGGGAATAAGCATCGGCTAACGCTGTGCCAGCAGCCGCGGTAATACAGGGGATGCAAGCGTTATCCGGAATGATTGGGCGTAAAGCGTCTGTAGGTGGCTTTTTAAGTGCGCCGTCAAATCCCAGGGCTCAACCCTGGACAGGCGGTGGACACTACCAAGCTGG
+
FGGGGGGGGGGGGGGGGGGGGGGGGGGG<FGC@FGGGGGGFFGGEGGGGGGGGD7FGGGGFGGFFGGGGEGGG?FGGGGGFGGCECGG7+@C+FGG+BBEGGG<<5BF3@BFC8D><FF<@EGC++@F>CFGFG7>FCD9FB;@<CEGCF:*<CE:AAGGFGCGG:C:*8<**?;FFC+1:8*3+>9E*33CG52+/?8CFG700ACC8EC75CC@>CCGDGGGGCFFF713/+5?G:*:>).7/979677CC>F37>)89?5<:FCB4::FFFFDF>3>925@:@):)>>:4?
@M04650:207:000000000-C238N:1:1101:14079:9576 1:N:0:19
ACTCCTACGGGAGGCAGCAGTAGGGAATCTTCGGCAATGGGGGCAACCCTGACCGAGCAACGCCGCGTGAGTGAAGAAGGTTTTCGGATCGTAAAACTCTGTTGTTAGAGAAGAACGTTAAGTAGAGCGGTAAATTACTTAAGTGACGGTATCTAACCAGAAAGGGACGGCTAACTACGTGCCAGCAGCCGCGGTAATACGTAGGTCCCAAGCGTTGTCCGGATTTATTGGGCGTAAAGCTAGCGCAGCTGGTTTCTTAAGTCTGATGTAAAAGGCAGTGCCTCAACCATTGTG
+
FGGGGGGGGGGGGGGGGGGGGEGGGGGGFGGE@EGGGGGGG7FCGGDFFGGGGFCGGGCGGGGGGGGGEGG<EGGGGGGGGGGGGGGGGEGGGGG9FGGGGGGGGDGG9FGFGGF8CFEGFF?C<D5,=:+3BFCAFD@,@<F@;9,FCFF7DFAFFC:FFFF,@*,>>@FGG7<CC?CFFGCCF*<CF8=*:81=ECC9CFFFGGC95CE*/:8/*1:>EDED56+<CDF/57)2**10**9/935C)2>*2*96=F48C***972:7B4B=B3;::>F*6*0/).32@F9))
@M04650:207:000000000-C238N:1:1101:8111:9576 1:N:0:19
ACTCCTACGGGAGGCAGCAGTGGGGAATATTGCACAATGGGCGCAAGCCTGATGCAGCCATGCCGCGTGTATGAAGAAGGCCTTCGGGTTGTAAAGTACTTTCAGCGGGGAGGAAGGGAGTAAAGTTAATACCTTTGCTCATTGACGTTACCCGCAGAAGAAGCACCGGCTAACTCCGTGCCAGCAGCCGCTGTAATACGGATGGTGCAAGCGTTAATCGGAATTACTTGGCCTAAAGCGCACGCAGGCGGTTTGTTAAGTCAGATGTGAAATCCCCGTGCTCAACCTGGCAAC
+
E@FEGF<EE7C-++@BFGCFFEFFE7;EFFG9<,FA,CF-;@@C7B7CFF,@C<F9<6C8EE@EGG:C+?,CD99EEGF,C,=CE,=+EFCF,9,9C<EFGFF9,E7+::++3+,,++,+@B,,@C@9=BCF8DFA,CDDBDCF9F:CF7C<A+<@:*,,,6,6>B:5**<8,?BF7EG@*=,<:6>88*8**=+9;9?**1***532+++/*:***:7***228++A+*+<)3*6***)5)0.9)9))1)99/*0<7**A/***0*.****196)40*)0(**/072()).),
@M04650:207:000000000-C238N:1:1101:5821:9576 1:N:0:19
GTGCCAGCCGCCGCGGTAATACAGAGGATGCAAGCGTTATCCGGAATGATTGGGCGTAAAGCGTCTGTAGGTGGCTTTTTAAGTCCGCCGTCAAATCCCAGGGCTCAACCCTGGACAGGCGGTGGAAACTACCAAGCTGGAGTACGGTAGGGGCAGAGGGAATTTCCGGTGGAGCGGTGAAATGCGTAGAGATCGGAAAGAACACCAACGGCGAAAGCACTCTGCTGGGCCGACACTTACACTGAGAGACGAAAGCTAGGGGAGCGAAGGGGATTAGAAACCCCGGGAGTCC
+
GGAEF9FFFGGGGGEGGGGG9<CFDG8C<FFFGGGGGGGGGGGGGGGGGEGFFGGGGGGGGGE:FGGGGGG?FFGEFDFGGGGGGFCFGGGGGGGGGGGGGGFGGFFGF?FGGGGCFGGFG>FFGCGF<DFFGGDDFGGGGGGGFEECCEFGDGGGGCGGGGG7@F,CFGE7FCGG@8FGGGF9CCEC=EF?FFEECCGGDBEGCEGCEGEDE=CEGCF58D<CE7CFECCEB:5>9**26DFFCC777FGG3>C449FF*7CC@D)4)8BE>>F7<9*85(/5)7),45;)
@M04650:207:000000000-C238N:1:1101:14780:9623 1:N:0:19
ACTCCTACGGGAGGCAGCAGTGGGGAATATTGCACAATGGGCGCAAGCCTGATGCAGCCATGCCGCGTGTATGAAGAAGGCCTTCGGGTTGTAAAGTACTTTCAGCGGGGAGGAAGGGAGTAAAGTTAATACCTTTGCTCATTGACGTTACCCGCAGAAGAAGCACCGGCTAACTCCGTGCCAGCAGCCGCGGTAATACGGAGGGTGCAAGCGTTAATCGGAATTACTGGGCGTAAAGCGCACGCAGGCGGTTTGTTAAGTCAGATGTGAAATCCCCGGGCTCAACCTGGGAAC
+
GGGGGGGGGGGGGGGGGGGGGGGGGEGGGGGGGGGGGGGGGGGGGGGGGCFGGGGGGGGGGGGGGGGGGGGGGGGGGGGGCFGGFGGGGGGGGGGGGGGGGGGGGGGGGDFCEGGFGGGGGGAFGGGGGGGGGGGGGGGGGGGGGGGCFGGGFGGGGGGGGGGGGGGGGGGGGGGGGGGGGGGGGGGGGGGGGEDGGGGGGGEGGGGGGGGGGC:8CFGGGGGGGGGGFGGGFGGGFGFDFGEEGDGGFGGDGCD>FFF=:FDG6CC9?FF9@?FF6;CDE;FFFFFB?FF<4-
@M04650:207:000000000-C238N:1:1101:10518:9655 1:N:0:19
ACTCCTACGGGAGGCAGCAGTAGGGAATCTTCGGCAATGGGGGCAACCCTGACCGAGCAACGCCGCGTGAGTGAAGAAGGTTTTCGGATCGTAAAACTCTGTTGTTAGAGAAGAACGTTAAGTAGAGTGGAAAATTACTTAAGTGACGGTATCTAACCAGAAAGGGACGGCTAACTACGTGCCAGCAGCCGCGGTAATACGTAGGTCCCAAGCGTTGTCCGGATTTATTGGGCGTAAAGCGAGCGCAGGTGGTTTCTTAAGTCTGATGTAAAAGGCAGTGGCTCAACCATTGTG
+
GGGGGGGGGGGGGGGGGGGGGGGGGGGGGGGGGGGGGGGGGGGGGGGGGGGGGGGGGGGGGGGGGGGFGGGGGGGGGGGGGGGGGGFGGGGGGGGGGGGGGGFGEGGGGGGGGGGGGGGGGGGGGGGGGGGGGGGGGGGGGGGGGGGGGGGFGGGGGGGGGGGGGGGGGGGGGGGGGGGFGGGGGGGGGGGDGGGGGGGFGCFGGGDGGFFFGGGEGGCCEGGC8FGGGGGGFECEGFFGBDEFGGGGFC75/CCFFFFFGBFGFC>AFFFFFFFF029?F?7?@@F:?FFFF>
@M04650:207:000000000-C238N:1:1101:24413:9666 1:N:0:19
ACTCCTACGGGAGGCAGCAGTGGGGAATTTTCCGCAATGGGCGAAAGCCTGACGGAGCAATGCCGCGTGGAGGTAGAAGGCCCACGGGTCGTGAACTTCTTTTCCCGGAGAAGAAGCAATGACGGTATCTGGGGAATAAGCATCGGCTAACTCTGTGCCAGCAGCCGCGGTAATACAGAGGATGCAAGCGTTATCCGGAATGATTGGGCGTAAAGCGTCTGTAGGTGGCTTTTTAAGTCCGCCGTAAAATCCCAGGGCTCAACCCTGGACAGGCGGTGGGAACTACCAAGCTGG
+
GGGGGGGGGGGGGGGGGGFGGGGGGGGGGGGGGGGGGGGGGGGGGGGGGGGGGGGGGGGGGGGGGGGGGGGGGGFFDFFGGEEGGGGGEGGGGGGGGGGGEGGFFGGGGGGGFFGGFEFCFFGGG:BEGFFCF:@FFGFFFCG?FGCFECFFGFCFGGFFG@FGGF*>C8<8<CBCCCGFG=CGDF?EFEGDCF9CEGEC5CEE99FF5ECEEFG7C1>5:CGC++AFFF@+*0>C7*=C@C)7)***1:7**09FD3@>FFC9BFG047?>F:)539G)7(*)17)427).)4
@M04650:207:000000000-C238N:1:1101:26694:9710 1:N:0:19
ACTCCTACGGGAGGCAGCAGTAGGGAATCTTCGGCAATGGGGGCAACCCTGACCGAGCAACGCCGCGTGAGTGAAGAAGGTTTTCGGATCGTAAAACTCTGTTGTTAGAGAAGAACGTTAAGTAGAGTGGAAAATTACTTAAGTGACGGTATCTAACCAGAAAGCCACGGCTAACTACGTGCCAGCAGCCGCGGTAATACGTAGGTGGCAAGCGTTGTCCGGATTTATTGGGCGTAAATCGAGCGCAGGCGGTTTCTTAAGTCTGATGTGAAAGCCCCCGGCTCAACCGGGG
+
GGGGGGGGGGG@:CE;FEFFGGFFGGGFFEGGFEGGGGGFGGGGEGGFFGF?D8CEGGGGFGGGGGGGDGEGGGFGGGGDEFGGGGGCGG@FEFGGGGGGFFFFBFEEGGGGGGGGDGGCFFFGG?FGGGFFCCAFCDFEGFFGGGF+@FGCBFGGACBFGFGGGGGGEGGGGGGGGF*>CFCGGFCCGGGGGEEEEGFG5CFCC9+1<FGG*CCC5<778D5789:FEG6=FED59C*:5C:3>CG35>CC79C==@F6?=:77FFAB6F*1*.53?<>B>DF*=@:057;
@M04650:207:000000000-C238N:1:1101:21888:9715 1:N:0:19
ACTCCTACGGGAGGCAGCAGTAGGGAATCTTCGGCAATGGACGAAAGTCTGACCGAGCAACGCCGCGTGAGTGAAGAAGGTTTTCGGATCGTAAAACTCTGTTGTTAGAGAAGAACAAGTAGGAGAGTAACTGCTCTTACCTTGACGGTATCTAACCAGAAAGCCACGGCTAACTACGTGCCAGCAGCCGCGGTAATACGTAGGTGGCAAGCGTTGTCCGGATTTATTGGGCGTAAAGCGAGCGCAGGCGGTTTCTTAAGTCTGATGTGAAAGCCCCCGGCTCAACCGGGGAGG
+
GGGGGGGGGGGGGGGGGGGGGGGGGGGGGGGGGGGGGGGGGGGGGGGGGGGGGGGGGGGGGGGGGGGGGGGGGGGGGGGGGGGGGGGGGGGGGGGGGGGGGGGGGGGGGGGGGGGGGGGGGGGGGGGGGGGGGGGGGGGGGGGGGGGGGGGGGGGGGGGGGGGGGGGGGGGGGGGGGGGGGGGGGGGGGGGGGGGGGGGGGGGEGGFGGGGGGGGGGGGGGG5EGGGGGGGGEGGGGGFGFGFFGGGGFGGGDGGFFF?FG=FGFGGFFFFFFFFFFFGFFFGFFFFFFFFFFF
@M04650:207:000000000-C238N:1:1101:4446:9723 1:N:0:19
ACTCCTACGGGAGGCAGCAGTGGGGAATATTGCACAATGGGCGCAAGCCTGATGCAGACATGCCGCGTGTATGAAGAAGGCCTTCGGGTTGTAAAGTACTTTCAGCGAGGAGGAAGGCATTGTGGTTAATAACCACAGTGATTGACGTTACTCGCAGAAGAAGCACCGGCTAACTCCGTGCCAGCAGCCGCGGTAATACGGAGGGTGCAAGCGTTAATCGGAATTACTGGGCGTAAAGCGCACGCAGGCGGTCTGTCAAGTCGGATGTGAAATCCCCGGGCTCAACCTGGGAAC
+
<F@CFFD9FFGGFDGGGGGGFF,6@@F6FEFCFFFGCFF@<,8F6CF@D<@FGGGGD,CFDFCFG7CF@@FFCGGG9FDFGF8EFFGE,BFECDFGCGGC<FDFGGGDEEGG:FCGGGGGGDGGGE=?FFGGEGGGGFCFFG,?DFDF=<F=ECFCCEGGGGFGGG,@7CFGGGFCDEF*>>@E768D,8=EGEEECFG*B*CDCE8EF7:58CCEDFGFGGGGGGFC+9=C5/>C3:@3>D:DGG<CDGDCGDC7@@FF78D:B3C(98=*9*9)-3);>;CFFFF41)713-
@M04650:207:000000000-C238N:1:1101:7793:9742 1:N:0:19
ACTCCTACGGGAGGCAGCAGTGGGGAATTTTCCGCAATGGGCGAAAGCCTGACGGAGCAATGCCGCGTGGAGGTAGAAGGCCCACGGGTCGTGAACTTCTTTTCCCGGAGAAGAAGCAATGACGGTATCTGGGGAATAAGCATCGGCTAACTCTGTGCCAGCAGCCGCGGTAATACAGAGGATGCAAGCGTTATCCGGAATGATTGGGCGTAAAGCGTCTGTAGGTGGCTTTTTAAGTCCGCCGTCAAATCCCATGGCTCAACCCTGGACAGTCGGTGGAAACTACCACGCTGG
+
FGFFGG9FFEEGFDGGGGGGGGGGGGGEGGGGGGGGGGFGGGGGDGGGGGGGGGGGGGGGGGGGGGGGGGD@FF@FFGGGFAFGGGGGGGEG7FGGGGGGGGGGGGGGFEGGGGGFGCGGGGGDGGFGGGGGGGGGGFCGF9FGGGGGGG<>FFFGGGGAACGCFEEECGCGCGGGE@CEGGGGGGC9CCECEGGFCE5CFGGECFF5F>=C8*<C7CDDGG997C97=DCGFGCCCFFDE<>>DGDDFFFGFG*5)<FFD*9>>GC(7;FF/9.)40C3*)CF=F@?3::8?9
@M04650:207:000000000-C238N:1:1101:3367:9756 1:N:0:19
ACTCCTACGGGAGGCAGCAGTAGGGAATCTTCGGCAATGGGGGCAACCCTGACCGAGCAACGCCGCGTGAGTGATGAAGGTTTTCGGATCGTAAAACTCTGTTGTTAGAGAAGAACGTTAAGTAGAGTGGAAAATTACTTAAGTGACGGTATCTAACCAGAAAGGGACGGCTAACTACGTGCCAGCAGCCGCGGTAATACGTAGGTCCCAAGCGTTGTCCGGATTTATTGGGCGTAAAGAGAGCGCAGGTGGTTTCTTAAGTCTGCTGTAAAAGGCAGTGGCTCAACCATTGTG
+
FFAFGGGGGGGGGGGGGGCFFD,C7@CE<FF,<FGFCFFGGDG>FDFFGGGGGFCGGGEAFGGGGGGFGGGGGG,FCGGGAEFGFGGCF+=FD8FFCGGGGGFE,8@F9FG8FGGCFFF,DFFCF,5E<<,C=>DFGFDFGCCFFCA+:FFFGG,,@FCF:DF::B,@FC7CFGGGGCGGGG7FGGGFGFG7E5C5EFG9CFCFC95+:<AC*:CEGGGFCDC2;F?FGGD5@GG5*9**09)7D<D<:CGC<5F*9@B4+/:*6*:8?99748>FF?<FF6*/6*)(,/*)).
@M04650:207:000000000-C238N:1:1101:10246:9762 1:N:0:19
ACTCCTACGGGAGGCAGCAGTAGGGAATTTTTCACAATGGGCGAAAGCCTGATGGAGCAATGCCGCGTGAATGATGAAGGTCTTATAGATTGTAAAATTCTTTTATTTGGGAAGAAAAGTTGGATTAGGAAATGAATCTAACCTGACGGTACCATTTGAATAAGTATCGGCTAACTATGTGCCAGCAGCCGCGGTAATACATAGGATGCAAGCGTTATCCGGATTTACTGGGCGTAAAACGAGCGCGGGTGGGTTAGTAAGTCTGGTGTTAAATGCAGTAGCTTAACTATTGTT
+
GGGGGGGGGGGGGGGGGGGGGGGGGGGGGGGGGGGGGGGGGGGGGGGFGGGGGGFGGGGGGGGGGGGGGGGGGGGGGGGGGGGGGGGGFGGGGGGGGGGGGGGGGGGGGGGGGDCEFGGGGGGGGGGGGGGGGGGGGGGGGGGGGGGGGGGGGFGAFFFFGGGGGGGFGGEFGGGGGGCGGGGGGGGGGGGGGGEDEGGGGGGGGGGGGGGGGGGGGGGDGD=EEGGGGGFCFEGDGFAFBDDFGGCD>DG5D57F>F?*<@GGFGGFF@6@7BF44)2*0)29FFF29B4)6)
@M04650:207:000000000-C238N:1:1101:26714:9772 1:N:0:19
ACTCCTACGGGAGGCAGCAGTGGGGAATTTTCCGCAATGGGCGAAAGCCTGACGGAGCAATGCCGCGTGGAGGTAGAAGGCCCACGGGTCGTGAACTTCTTTTCCCGGAGAAGAAGCAATGACGGTATCTGGGGAATAAGCATCGGCTAACTCTGTGCCAGCAGCCGCGGTAATACAGAGGATGCAAGCGTTATCCGGAATGATTGGGCGTAAAGCGTCTGTAGGTGGCTTTTTAAGTCCGCCGTCAAATCCCAGGGCTCAACCCTGGACAGGCGGTGGAAACTACCAAGCTGG
+
GGGGGGGGGGGEGGGGGGGGGGGGGGGGGGGGGGGEGGGGGGGGGGGGGGGGGGGGGGGGGGGGGGGGGGGGGGGGGGGGGGGGGGGGGGGGGGGGGGGGGGGGGGGGGGGGGGGGGGFGGGGGGGGGGGFGGGEGGGGGGGGGGGGGGGGGGGGGFGGGGGGGGGGGGGGGGGGGGDGBFFFGGGGGGGGGEGGGGGGGGGFFGFGGGGGGGGCGGGGGGGGGGGGFGGGGFGFGGGFGFGEFGGGGFGGGGGDFFFFFFFGGFG7<FF@FF>)<>0C57A7@FFFBB4@?B8
@M04650:207:000000000-C238N:1:1101:21100:9789 1:N:0:19
ACTCCTACGGGAGGCAGCAGTAGGGAATCTTCGGCAATGGGGGCAACCCTGACCGAGCAACGCCGCGTGAGTGAAGAAGGTTTTCGGATCGTAAAACTCTGTTGTTAGAGAAGAACGTTAAGTAGAGAGGAAAATTACTTAAGTGACGGTATCTAACCAGAAAGGGACGGCTAACTACGTGCCAGCAGCCGCGGTAATACGTAGGTCCCAAGCGTTGTCCGGATTTATTGGGCGTAAAGCGAGCGCAGGTGGTTTCTTAAGTCTGCTGTAAAAGGCAGTGGCTCAACCATTGTG
+
GGGGGGGGGGGGGGGGGGGGGFGGGGGGGGGGGGGGGGGGGGGDGGGGGGGGGGEGGGEGGGGGGGGFGGGGGGGGFGGGGGGGGGGDGGGGGGGAFGGGGGGGGF,EEFGGGGGFGGG<@F@@FFA,+8<=FCCGDF9FFAF<CCCCEGGGGGGGGGG@F8<CGCC7CC:EGGFGGGFCC8:CFD::CEGGGGGGDFGFGGFFDGC?5?CFF5;CGGGGCD**/<7CGGDGFGG5<74C>5@DGGCC>5DGD*7=FF?*CFDCF*04@@467=@>??CFFB476/<01F8)6)
@M04650:207:000000000-C238N:1:1101:17028:9801 1:N:0:19
ACTCCTACGGGAGGCAGCAGTAGGGAATCTTCGGCAATGGGGGCGACCCTGACCGAGCAACGCCGCGTGAGTGAAGAAGGTTTTCGGATCGTAAAACTCTGTTGTTAGAGAAGAACGTTAAGTAGAGTGGAAAATTACTTAAGTGACGGTATCTAACCAGAAAGGGACGGCTAACTACGTGCCAGCAGCCGCGGTAATACGTAGGTCCCAAGCGTTGTCCGGATTTATTGGGCGTAAAGCGAGCGCAGGTGGTTTCTTAAGTCTGATGTAAAAGGCAGTGGCTCAACCATTGTG
+
GGGGGGGGGGGGGGGGGGGGGGGGGGGGGGGGGGGGGGGGGGGG+CFGGGGGGGGGGGGGGGGGGGGFGGGGGGGGGGGGGGGGGGGGGGGGGGGGGGGGGGGGGGGGGGGGGGGGGGGGGGFGGGGFFGGGGGFGGGGGGGGGCGGDGGGGGGGGGGGGGGGGGGGGGGGGGGGGGGGGGGGGGGGDGGCGGGGGGGGGGGGGGGGGGGGFGGGGGGGGCDEECFGGGGCFFGGGCFFGDGFFGGDCDFFGGDGBFFFFGFGGFFCAFFFF=7>><:FFFF4<??FB?FFDF9
@M04650:207:000000000-C238N:1:1101:8332:9831 1:N:0:19
ACTCCTACGGGAGGCAGCAGTGGGGAATATTGCACAATGGGCGGAAGCCTGATGCAGCCATGCCGCGTGTGTGAAGAAGGCCTTTGGGTTGTAAAGCACTTTAGCCAGGGAGGAAGCTAAGGGAGGTGAATAGCCTTTTTTGGTGACGTGAACTGGAGAATAAGCACCGGCTAACTCCGTGCCAGCAGCCGCGGTAATACGGGGGGTGCGAGCGTTAATCGGAATTACTGGGCGTAAAGGGCGTGTAGGCGGTGTGCTGAGCACTTCGTTAAAACACAGGGCTCAACCTTGTGG
+
GGGGGGGGGGGGGGGGGGGGGGGGGGGGGGGGGGGGGGGGGGGGGGGGGGGGGGGGGGGFGGGGGGGGGGGGGGGGGGGGGGGGGGGGGGGGGGGGGGGGGGGGGGGGGGGEGGCGGGGGGG8BFGGGGGGGGGGGGGGFGGGGGGGCGGGGGGGGGGFGGGGFGGGGGEGEGGGGFGGGFGGE,;8CCFGDEEGGGGGGCECEGGGGGGCEEGGC*>DGFDEEFCFGGFGGFGDECCBFBGD75DFD?GGDGGGE4BF4A?CGFGGF>FFF=FF4<BD4>?F:F=@:>BFF06
@M04650:207:000000000-C238N:1:1101:23131:9846 1:N:0:19
ACTCCTACGGGAGGCAGCAGTGGGGAATATTGCACAATGGGCGCAAGCCTGATGCAGCCATGCCGCGTGTATGAAGAAGGCCTTCGGGTTGTAAAGTACTTTCAGCGGGGAGGAAGGGAGTAAAGTTAATACCTTTGCTCATTGACGTTACCCGCAGAAGAAGCACCGGCTAACTCCGTGCCAGCAGCCGCGGTAATACGGAGGGTGCAAGCGTTAATCGGAATTACTGGGCGTAAAGCGCACGCAGGCGGTTTGTTAAGTCAGATGTGAAATCCCCGGGCTCAACCTGGGAAC
+
GGGGGGGGGGGGGGGGGGGGGGGGGGGGGGGGGGGGGGGGGGGGGGGGGGGGGGGGGGGGGGGGGGGGGGGGFGGGGGGGGGGGGGGGGGGGGGGGGGGGGGGGGGGGGGGGGGGGGGGGGGGGGGGGGGGGGGGGGGGGGGGGGGGGGGGGGGGGGGGGGGGGGGGGGGGGGGGGFGGGGGFGGGGGGGGGGGGGGGGGGGGGGGGDGGGGDGGGGGGGGGGGGGGFG:FGDGDGGGFDFGFDGGGGB7DD<5C@FFFFGFGC@FG:6FF?=BFF093>56FF=4>0,55:?2
@M04650:207:000000000-C238N:1:1101:25441:9876 1:N:0:19
ACTCCTACGGGAGGCAGCAGTGGGGAATTTTCCGCAATGGGCGAAAGCCTGACGGAGCAATGCCGCGTGGAGGTAGAAGGCCCACGGGTCGTGAACTTCTTTTCCCGGAGAAGAAGCAATGACGGTATCTGGGGAATAAGCATCGGCTAACTCTGTGCCAGCAGCCGCGGTAATACAGAGGATGCAAGCGTTATCCGGAATGATTGGGCGTAAAGCGTCTGTAGGTGGCTTTTTAAGTCCGCCGTCAAATCCCAGGGCTCAACCCTGGACAGGCGGTGGAAACTACCAAGCTGG
+
GGGGGGGGGGGGGGGGGGGGGGGGGGGGGGGGGGGGGGGGGGGEGGGGGGGGGGGGGGGGGGGGGGGGGGFGDGGGGGGGGGGGGGGGGGGGGGGFGGGGGGGGGGDGGGGGGGGGGGGGGGGGGGFGGGGGGGC@FGGGGFFGEGGG:@FFFGGGGGGGGGGFGGGGGGGGGGGFGGGGGCGGGG?EGGGGGGGFGGCEFGGGD?CFGGGGGGGGGGGGGGG7FG6ECFCD4FGDDGFC5<>EGGDDFGGGGC*3)85>67><DFC1)0<>>>3>BFC@*5F?8:?::)0838
@M04650:207:000000000-C238N:1:1101:21977:9904 1:N:0:19
ACTCCTACGGGAGGCAGCAGTAGGGAATCTTCGGCAATGGGGGCAACCCTGACCGAGCGACGCCGCGTGAGTGAAGAAGGTTTTCGGATCGTAAAACTCTGTTGTTAGAGAAGAACGTTAAGTAGAGTGGAAAATTACTTAAGTGACGGTATCTAACCAGAAAGGGACGGCTAACTACGTGCCAGCAGCCGCGGTAATACGTAGGTCCCAAGCGTTGTCCGGATTTATTGGGCGTAAAGCGAGCGCAGGTGGTTTCTTAAGTCTGATGTAAAAGGCAGTGGCTCAACCATTGTG
+
GGGGGGGGGGGGGGGGGGGGGGGGGGGGGGGGGGGGGGGGGGGGGGGGGGGGGGEFGGGGGGGGGGGFGGGEFGCGGGGGFGGFGGGCFEGGGGGGGGGGGGGGGGGFGGGGGGFGGGGGGAD,@FFFEDFGGFGGGGGGGDGGGFFFCGGGGFGGGGGGGGGGGGFFGGGGGGGGGGGGFGFGG=FGGFGDGEEGGGEGGFFFGFFFGGGGGGEEEDF7CD=EEFGGFGFDFGDEGGB*5105DCDG3/>CGGGFFFFFGFCCFD7<BF?B??>FFFDFF0*)9???FFF<D4
@M04650:207:000000000-C238N:1:1101:11269:9915 1:N:0:19
ACTCCTACGGGAGGCAGCAGTGGGGAATTTTCCGCAATGGGCGAAAGCCTGACGGAGCAATGCCGCGTGGAGGTAGAAGGCCCACGGGTCGTGAACTTCTTTTCCCGGAGAAGAAGCAATGACGGTATCTGGGGAATAAGCATCGGCTAACTCTGTGCCAGCAGCCGCGGTAATACAGAGGATGCAAGCGTTATCCGGAATGATTGGGCGTAAAGCGTCTGTAGGTGGCTTTTTAAGTCCGCCGTCAAATCCCAGGGCTCAACCCTGGACAGGCGGTGGAAACTACCAAGCTGG
+
GGGGGGGGGGGGGGGGGGGGGGGGGGGGGGGGGGGGGGGGGGGGGGGGGGGGGGGGGGGGGGGGGGGGGGGGGGGGGGGGGGGGGGGGGGGGGGGGGGGGGGGGGGGGGGGGGGGGGGGGGGGGGGFFGGGGGGGGGGGGGGGFGGGGGGGGGGGGGGGGGGGGGGGGGGFGGF9CGGGGGGGFCGBCGGGGGGGGGGGGGGGGGGGGGGGDDFGFGGGGGGGGGGGGFFGG?GGGGGFGFGFFGGGGFGGFGFGFEFFFGFGC>FFBF)9F>FFF;>DFFAF?FF5:BF3)5:
@M04650:207:000000000-C238N:1:1101:17069:9932 1:N:0:19
ACTCCTACGGGAGGCAGCAGTGGGGAATATTGCACAATGGGCGCAAGCCTGATGCAGCCATGCCGCGTGTATGAAGAAGGCCTTCGGGTTGTAAAGTACTTTCAGCGAGGAGGAAGGGAGTAAAGTTAATACCTTTGCTCATTGACGTTACCCGCAGAAGAAGCACCGGCTAACTCCGTGCCAGCAGCCGCGGTAATACGGAGGGTGCAAGCGTTAATCGGAATTACTGGGCGTAAAGCGCACGCAGGCGGTTTGTTAAGTCAGATGTGAAATCCCCGGGCTCAACCTGGGAAC
+
GGGGGGGGGGGGGGGGGGGGFGGGGGGGGGGGGGGGGGGGGGGGGGGGGGGGGGGGGGGGGGGGGGGGGGGGGGGGGGGGGGGGGGGGGGGGGGGGGGGGGGGGGGGGGGGGGGGGGGGGGFGGGGFFGGGGGGGGGGGGGFGAFFGGGGGGGGGGGGGGGGGGGGGGGGGGGGGGGGGGGGGGGGGGGGGGGGGGFGGGGGGGGGGGGGGGGAEEGGGFGGGGGGGGGGGGBGGEGGFGFGFFDCDD:CGDGGD7?F=FFFGGFGGBFFF47=4??FDBF9FFFF@??4@??-
@M04650:207:000000000-C238N:1:1101:20770:9942 1:N:0:19
ACTCCTACGGGAGGCAGCAGTAGGGAATCTTCGGCAATGGGGGCAACCCTGACCGAGCAACGCCGCGTGAGTGAAGAAGGTTTTCGGATCGTAAAACTCTGTTGTTAGAGAAGAACGTTAAGTAGAGTGGAAAATTACTTAAGTGACGGTATCTAACCAGAAAGGGACGGCTAACTACGTGCCAGCAGCCGCGGTAATACAGAGGATGCAAGCGTTATCCGGAATGATTGGGCGTAAAGCGTCTGTAGGTGGCTTTTTAAGTCCGCCGTCAAATCCCAGGGCTCAACCCTGGAC
+
GGGGGGGGGGGGGGGGGGGGGGGGGGGGGGGGGGGGGGGGGGGGGGGGGGGGGGGGGGGGGGGGGGGGGGGGGGGGGGGGGGGGGGGGGGGGGGGGGGGGGGGGGGGGFGGGGGGGGFGGGGGGGGGGGGGGGGGGGGGGGGGGGGGGGGGGGGGGGGGGGGGGGGGGGGGGGGGGGGGF7FGGGGGGGGGGGGGGGGFGGGGGGGGGFGGGGGGGGGGGEDEEGGFFFGGGFGGEGGF=EGFEGGGFFGGGFGGFF*7?C=FCDGGFDF3>FFF@?FGFFFGFFFF?:>FB1(
@M04650:207:000000000-C238N:1:1101:5167:9978 1:N:0:19
ACTCCTACGGGAGGCAGCAGTAGGGAATCTTCGGCAATGGGGGCAACCCTGACCGAGCAACGCCGCGTGAGTGAAGAAGGTTTTCGGATCGTAAAACTCTGTTGTTAGAGAAGAAAGTTAAGTAGAGTGGAAAATTACTTAAGTGACGGTATCTAACCAGAAAGGGACGGCTAACTACGTGCCAGCAGCCGCGGTAATACGTAGGTCCCAAGCGTTGTCCGAATTGATTGGGCGTAAAGCGAGCGCAGGGGGTTTCTTAAGTCTGATGTAAAAGGCAGTGGTGCAACCATTGTG
+
GGGGGGGGGGGGGGGGGGGGGGGGGGGGGGGGGGGGGGGGGGG7CDFGGGGGG@CFGDGFCGCCCFGGGD@FFGFFGGGGFGGGGGGGGGGFGGG9AAFGGGFGGGGGCBFGGGF,3FFGGG@A<BFDF3AEFFG8FEFDFAF<DA,FGGGFAFFGC,BBCF7@FG8*C>:CFF7;CDC>FG8B7CFFD5C7BE:EGF<C*5978BF<*AC5:E8**/*0;)*/2++<9CG5)*)://9*)*059)/95)9<<7C==@B@F@7*9*0)/9B7*6))(-29;)*19=;(,9*-:4
@M04650:207:000000000-C238N:1:1101:28777:9990 1:N:0:19
ACTCCTACGGGAGGCAGCAGTGGGGAATATTGCACAATGGGGGAAACCCTGATGCAGCAACGCCGCGTGAGTGAAGAAGGTCTTCGGATTGTAAAGCTCTGTTAGCAGGGAAGAGATAGGACGGTACCTGCAGAGGAAGCCACGGCTAACTACGTGCCAGCAGCCGCGGTAATACGTAGGTGGCAAGCGTTGTTCGGAATAACTGGGCGTAAAGGATGCGTAGGCGGTTAGATAAGTTATGTGTTAAATATATAGGCTTAACCTGTAGAAAGCACATAAAACTGTGTAACT
+
GGGGGGGGGGGGGGGGGGGGGFGGGGGG9FGGGGGGGGGGCFEEGGGGGGGGGGGGGGGGGGGGGGGGGGGGGGGGGGGGGGGGGGGGGGGGGGGGGGGGGGGFGFCFGGGGGFFFAFGEC@FGGGGFDFFGGGGBDFFF=FGFEDGCFC<>FFDFG<FFDFGGGGGGGGEGEBCB2BFGCGFC8FGGG*AC*;CEDGECFGGE@EGGG**=C9?EFGGGED5=97=ED<E?=CF?:7@>?CFF4C:>FG7F7C7@?)79CFC7:FC<=B@F57>>42CBF>FF/8@>DFF
@M04650:207:000000000-C238N:1:1101:18226:9991 1:N:0:19
ACTCCTACGGGAGGCAGCAGTAGGGAATTTTTCACAATGGGCGAAAGCCTGATGGAGCAATGCCGCGTGAATGATGAAGGTCTTATAGATTGTAAAATTCTTTTATTTGGGAAGAAAAGTTGGATTAGGAAATGAATCTAACCTGACGGTACCATTTGAATAAGTATCGGCTAACTATGTGCCAGCAGCCGCGGTAATACATAGGATGCAAGCGTTATCCGGATTTACTGGGCGTAAAACGAGCGCGGGTGGGTTAGTAAGTCTGGTGTTAAATGCAGTAGCTTAACTATTGT
+
GGGGGGGGGGGGGGGGGGGGGGGGGGGGGGGGGGGGGGGGGGGGGGGGGGGGGGGGGGGGGGGGGGGGGGGGGGGGGGGGGGGGGGGGFGFGGGGGGGGGGGGGGGGGGGDFGGGGGGGGGGGGFCGGGGGGGGGGGGGGGGGGGGGGGGGGFGGGGGFFGGGGGGGGGGGGGGGGGGGGFGGFGGGGGFEGDGGGGGGGFEFGGGGGGFFCFGGGGGGGGGGGGCFCGGGGFGGGGFFD3<>DGDGC@CGGGGD)78FFG4>FFGFB>:?FFFFFFFGFFBFFFFFFFFF<A
@M04650:207:000000000-C238N:1:1101:15522:10001 1:N:0:19
ACTCCTACGGGAGGCAGCAGTAGGGAATCTTCGGCAATGGACGAAAGTCTGACCGAGCAACGCCGCGTGAGTGAAGAAGGTTTTCGGATCGTAAAACTCTGTTGTTAGAGAAGAACAAGGACGTTAGTAACTGAACGTCCCCTGACGGTATCTAACCAGAAAGCCACGGCTAACTACGTGCCAGCAGCCGCGGTAATACGTAGGTGGCAAGCGTTTTCCGGATTTATTGGGCGTAAAGCGAGCGCAGGCGGTTTCTTAAGTCTGATGTGAAAGCCCCCGGCTCAACCGGGGAGG
+
GGGGGGGGGGGGGGGGGGGGGGGGGGGGGGGGGGGGGGGGGGGGGGGGGGGGGGGGGGGGGGGGGGGGGGGGGGGGGGGGGGGGGGGGGGGGGGGFGGGGGGGGGFGGCDGGGGGGGGGGGGGGGGGGGGGFFGGGGGGGGGGGGGGGGFGGGGGGGGGGGGGGGGGGGGGGGGGGCCGGGGGGGGDFGGGGGGGGGGGG?EFGFGGGGGGGGGC*:CFGGD=EDGCF7CFG>=DEGD?DFGFFGGGGFGGGGGGFFFFFGFGF?FC28*=FFFFFF6DFF>GFFFFFFFF1(4
@M04650:207:000000000-C238N:1:1101:10819:10009 1:N:0:19
ACTCCTACGGGAGGCAGCAGTGGGGAATTTTCCGCAATGGGCGAAAGCCTGACGGAGCAATGCCGCGTGGAGGTAGAAGGCCCACGGGTCGTGAACTTCTTTTCCCGGAGAAGAAGCAATGACGGTATCTGGGGAATAAGCATCGGCTAACTCTGTGCCAGCAGCCGCGGTAATACAGAGGATGCAAGCGTTATCCGGAATGATTGGGCGTAAAGCGTCTGTAGGTGGCTTTTTAAGTCCGCCGTCAAATCCCAGGGCTCAACCCTGGACAGGCGGTGGAAACTACCAAGCTGG
+
GGGGGGGGGGGGGGGGGGGGGGGGGGGGGGGGGGGGGGGGGGGGGGGGGGGGGGGGGGGGGGGGGGGGGGGGGGGGGGGGGGGGGGGGGGGGGGGGGGGGGGGGGGGGGGGFGGGGGGGGGGGGGGGGGGGGGGGDGGGGGGGGGGGGGGCFFFGGGGGGGGGGGGGGGGGGGGGGGGDGGGGGGGGGGGGGGGGGGGGGFFFGGGGGGEGDEGCFGGGGGGGGFGGFGGGF=FG6FCF7>GFFDGGGFGGGGF<F:>F3CFGGFGFF4FFF3>>EF>C>F2**9FF?:5))44
@M04650:207:000000000-C238N:1:1101:20353:10015 1:N:0:19
ACTCCTACGGGAGGCAGCAGTAGGGAATCTTCGGCAATGGGGGCAACCCTGACCGAGCAACGCCGCGTGAGTGAAGAAGGTTTTCGGATCGTAAAACTCTGTTGTTAGAGAAGAACGTTAAGTAGAGTGGAAAATTACTTAAGTGACGGTATCTAACCAGAAAGGGACGGCTAACTACGTGCCAGCAGCCGCGGTAATACGTAGGTCCCAAGCGTTGTCCGGATTTATTGGGCGTAAAGCGAGCGCAGGTGGTTTCTTAAGTCTGATGTAAAAGGCAGTGGCTCAACCATTGTG
+
GGGGGGGGGGFGGGGGGGGGGGGGGGGGGGGGGGGGGGGGGGGGGGGGGGGGGGGGGGGGGGGGGGGFGGGFGGGGGGGGGGGGGGGGGGGGGGGGGGGGGGGGGGGGGGGEGGGGEGGGGGGGGGGFFGGGGGGGGGGGGGGGGGGGGGGGFGGGGGGGGGGGGGGGGCEGGGGGGGGGGGGGGGGEFGEGGEGGGGGGGGGGGGGGGGGGGGEGGGGFGGCEE+?FGGGGFGDGGGFFFGE39CDGEFFGG3CFFFFFGFGGF7FDFFBFFFBFFFGFF<7????7<494>4
@M04650:207:000000000-C238N:1:1101:2419:10016 1:N:0:19
ACTCCTACGGGAGGCAGCAGTAGGGAATCTTCGGCAATGGGGGCAACCCTGACCGAGCAACGCCGCGTGAGTGAAGAAGGTTTTCGGATCGTAAAACTCTGTTGTTAGAGAAGAACGTTAAGTAGAGTGGAAAATTACTAAAGTGACGGTATCTAACCAGAAAGGGACGGCTAACTACGTGCCAGCAGCCGCGGTACTACGTAGGTCCCAAGCGTTGTCCGGATTTCTTGGGCGTAAAGCGAGCGCAGGAGGTTTCTTACGTCTGATGTAAAAGGCAGTGGCTCAACCATTGTG
+
CFDFGGGCFFGGGGGGGGGGGGGGGGGG<EFFFGGGGDGGGGGDGGFGGGGGGGGGGGG@FDGGGGG8CFGDFGGGGGGGFEEGFFGCGEGGGGGFGFGGGFFEFGGFGFF@FDF=FFFFFBC,CFD,ECCFD@,8FD,,9,@DDGGGD:FFCDCD>DD,@E?F,@,*5>@7FFEFGGE,=FBC@FFF,4:CCBCE*+++*=CCGGC68:A5EE8*2/?*/98:?++3AF6/7EGGDCF=.9)8577<B*1*102@=4F**.5C)?CA6BBF=FD4:?7FFB::6*53(**))-
@M04650:207:000000000-C238N:1:1101:25268:10061 1:N:0:19
ACTCCTACGGGAGGCAGCAGTGGGGAATATTGCACAATGGGCGCAAGCCTGATGCAGCCATGCCGCGTGTATGAAGAAGGCCTTCGGGTTGTAAAGTACTTTCAGCGGGGAGGAAGGGAGTAAAGTTAATACCTTTGCTCATTGACGTTACCCGCAGAAGAAGCACCGGCTAACTCCGTGCCAGCAGCCGCGGTAATACGGAGGGTGCAAGCGTTAATCGGAATTACTGGGCGTAAAGCGCACGCAGGCGGTTTGTTAAGTCAGATGTGAAATCCCCGGGCTCAACCTGTGAAC
+
GGGGGGGGGGGGGGGGGGGGGGGGGGGGGGGGGGGG<FECEFGGGGGFGGGGGCFCGGGGCFGGGGGGGGGGGGGGGCGGGGGGGFGGGGGG9FGGGGGGGGFFFCCEGGECFGGDGGAFF@F9@FFGGGFGFFEDEEGGD<F<CFGCEFGCF:CGCE@CCCFFFCGF7CC*?:;CFGGCECFF:CGF*=E7C8CGGCCC588CCC8>0<?C8AGEGGC7C*;CEE+A:6;*<EGGGDFDFD57DDDC>53CCDDF:=/9C=>FFGGB?B?6@FFF(215:(19?@FF:*9:4-
@M04650:207:000000000-C238N:1:1101:19875:10084 1:N:0:19
ACTCCTACGGGAGGCAGCAGTAGGGAATCTTCGGCAATGGGGGCAACCCTGACCGAGCAACGCCGCGTGAGTGAAGAAGGTTTTCGGATCGTAAAACTCTGTTGTTAGAGAAGAACGTTAAGTAGAGTGGAAAATTACTTAAGTGACGGTATCTAACCAGAAAGGGACGGCTAACTACGTGCCAGCAGCCGCGGTAATACGTAGGTCCCAAGCGTTGTCCGGATTTATTGGGCGTAAAGCGAGCGCAGGTGGTTTCTTAAGTCTGATGTAAAAGGCAGTGGCTCAACCATTGTG
+
GGGGGGGGGGGGGGGGGGGGGGGGGGGGGGGGGGGGGGGGGGGGGGGGGGGGGGGGGGGGGGGGGGGGGGGGGGGGGGGGGGGGGGGGGGGGGGGGGGGGGGGGGGGGGGGGGGGGGGGGGGGDGGGFGGGGGGGGGGGGGFGGGGGGGGGGGGGGGGGGGGGGGGGGGGGGGGGGGGGGGGGGGGGGGGGGGGGGGGGGGGGGGGGGGGGGGGGGGGGGGGGDEGGGGGGGFGGGGGFGFG>>DGCGECGGGGGFFFBFGFGGFFGDFFFFFFDFFBGFFBFFFFF?<FFFF4
@M04650:207:000000000-C238N:1:1101:19258:10092 1:N:0:19
ACTCCTACGGGAGGCAGCAGTAGGGAATCTTCGGCAATGGGGGCAACCCTGACCGAGCAACGCCGCGTGAGTGAAGAAGGTTTTCGGATCGTAAAACTCTGTTGTTAGAGAAGAACGTTAAGTAGAGTGGAAAATTACTTAAGTGACGGTATCTAACCAGAAAGGGACGGCTAACTACGTGCCAGCAGCCGCGGTAATACGTAGGTCCCAAGCGTTGTCCGGATTTATTGGGCGTAAAGCGAGCGCAGGTGGTTTCTTAAGTCTGATGTAAAAGGCAGTGGCTCAACCATTGTT
+
GGGGGGGGGGGGGGGGGGGGGGGGGGGGGGGGGGGGGFGGGGGGGGGGGGGGGGGGGGGGGGGGGGGGGGGGGGGGGGGGGGGGGGGGGGGGGGGGGGGGGGGGGGGGGGGGGGGGGFGGGGFGGGG<DFC9FFGGGGGGGGGGGGGGGGGGGGGGGGGGGGGGGGGGGGGGGGGGGGGGGGCFGGGGGDEEGGEGGGFGGFGGCFGFFFFFGGG5*9CGGGGCEF?EGGF=@GCEGGFGBDDF37DD)1*97CFFFFFFGFGGFCF>@FBFF6:>:6CFFFC;FFF?2@4<>)
@M04650:207:000000000-C238N:1:1101:9829:10093 1:N:0:19
ACTCCTACGGGAGGCAGCAGTAGGGAATCTTCGGCAATGGGGGCAACCCTGACCGAGCAACGCCGCGTGAGTGAAGAAGGTTTTCGGATCGTAAAACTCTGTTGTTAGAGAAGAACGTTAAGTAGAGTGGAAAATTACTTAAGTGACGGTATCTAACCAGAAAGGGACGGCTAACTACGTGCCAGCAGCCGCGGTAATACGTAGGTCCCAAGCGTTGTCCGGATTTATTGGGCGTAAAGCGAGCGCAGGTGGTTTCTTAAGTCTGATGTAAAAGGCAGTGGCTCAACCATTGTG
+
GGGGGGGGGGGGGGGGGGGGGGGGGGGGGGGGGGGGGGGGGGGGGGGGGGGGDGGGGGEGGGGGGGGGGGGGGGGGGGGGEAFGGGGGGCGGGGGGGFGGGGGG?FBB?FGGGGGGGGGFFFGGGGEC@+F9FCGGGGGGGCFFF9FGGGFGGGGGCGGGGGGGCFF@E:*8FCBBFGGGGGGGFFFFGGGGGGEE>CCBFFFGGG9CGGG58:E;/>>CGD=EGGDFGGGGFCDEGC6;BDBBDDGGECGGGGGFFFF??77D7*26FFFF*@B>0:CFF0*)?67?6=*-6)
@M04650:207:000000000-C238N:1:1101:23655:10159 1:N:0:19
ACTCCTACGGGAGGCAGCAGTGGGGAATATTGCACAATGGGCGCAAGCCTGATGCAGCCATGCCGCGTGTATGAAGAAGGCCTTCGGGTTGTAAAGTACTTTCAGCGGGGAGGAAGGGAGTAAAGTTAATACCTTTGCTCATTGACGTTACCCGCAGAAGAAGCACCGGCTAACTCCGTGCCAGCAGCCGCGGTAATACGGAGGGTGCAAGCGTTAATCGGAATTACTGGGCGTAAAGCGCACGCAGGCGGTTTGTTAAGTCAGATGTGAAATCCCCGGGCTCAACCTGGGAAC
+
GGGGGGGGGGGGGGGGGGGGGGGGGGGGGGGGGGGGGGGGGGGGGGGGGGGGGGGGGGGGGGGGGGGGGGGGGGGGGGGGGGGGGGGGGGGGGGGGGGGGGGGGGGGGGGGGGGGGGGGGGGGGGFGGGGGGGGGGGGGGGGGGGGGGGGGGGGGGGGGGGGGGGGGGGGGGGGGGGGGGGGGGGGGGGGGGGGGGGGGGGGGGGGEGGGGGGGGGGGGGGGGGGGGGGGGGBGG=DFFGFGFEDGG557DCDGGFFFF?FF77=FGD?BFFFFFFFFGFEFGFFFFFF>FFF1
@M04650:207:000000000-C238N:1:1101:10280:10174 1:N:0:19
ACTCCTACGGGAGGCAGCAGTGGGGAATTTTCCGCAATGGGCGAAAGCCTGACGGAGCAATGCCGCGTGGAGGTAGAAGGCCCACGGGTCGTGAACTTCTTTTCCCGGAGAAGAAGCAATGACGGTATCTGGGGAATAAGCATCGGCTAACTCTGTGCCAGCAGCCGCGGTAATACAGAGGATGCAAGCGTTATCCGGAATGATTGGGCGTAAAGCGTCTGTAGGTGGCTTTTTAAGTCCGCCGTCAAATCCCAGGGCTCAACCCTGGACAGGCGGTGGAAACTACCAAGCTGG
+
GGGGGGGGGGGGGGGGGGGGGGGGGGGGGGGGGGGGGGGGGGGGGGGGGGGGGGGGGGGGGGGGGGGGGGGGGGGGGGGGGGGGGGGGGGGGGGGGGGGGGGGGGGGGGGGGGGGGFGGGGGGGGCFFGGGGGGGGGGGGGGGFGGGGGGGGGGGGGDGGGGGGGGGGGGGDGFFGGGGGGGGGFGFGGGGGGGGGGGGGGGGGGGGGGGGGGGGGGGGGGGGGGGGGFGDGFGGGFGFC>3BEGGGGFDCFFGF>>DFFGFGCB<5:<F@FFFFFFFGFFFGFF:FFFFF:84
@M04650:207:000000000-C238N:1:1101:9372:10203 1:N:0:19
ACTCCTACGGGAGGCAGCAGTAGGGAATCTTCCGCAATGGGCGAAAGCCTGACGGAGCAACGCCGCGTGAGTGATGAAGGTTTTCGGATCGTAAAACTCTGTTATTAGGGAAGAACAACAGTGTAAGTAACTGTGCATATCTTGACGGTACCTAACCAGAAAGCCACGGCTAACTACGTGCCAGCAGCCTCGGTAATACGTAGGTGGCAAGCGTGAATCGGAATTACTGGGCGTAAAGCGCACGCAGGCGGCTTGTTAAGTCAGATGTGTAATCCCCGGGCTCAACCGGGGAAC
+
FGGGGGGGGGGGGGGGGGGGGCGGGGGG9FGCF@FGGGGGGGGGGG@FGGGGAF:FGGCGEGGGGGGGGB??FGFFGGGGFGGGGGGGGBGGGGG9<BFG<FGGGAFGGGG@EGGEE,,,,5CFF9@F9F<?B,5,C?EGGADG9>7FF<+CFA,,5DCDF@:CFC@F7>78FG9D,B<F7DB?7,628,888C7*,6?*2,:8<?86C?55C5*;5+;23/3:+4<<1;**.:3:**/><C7>DC))05C)))1.@=F8+**:=**.***10**)-(18;>74*.4(-757:(
@M04650:207:000000000-C238N:1:1101:6184:10220 1:N:0:19
ACTCCTACGGGAGGCAGCAGTGGGGAATTTTCCGCAATGGGCGAAAGCCTGACGGAGCAATGCCGCGTGAAGGTAGAAGGCCCACGGGTCGTGAACTTCTTTTACCGGAGAAGAAGCAATGACGGTATCTGGGGGATAAGCATCGGCTAACTCTGTGCCAGCAGCCGCGATAATACAGAGGGTGAAAGCGATATCCAGCATGAGGGCGCGTAAAGAGTCTGTAGGGGGCTTTTGAAGTGCGCCGTCAAATCCAAGGGCTCAACCCTGGACAGGCGGGGGAAACTACCAAGCTGG
+
GGGGGGGFFCGGEEFGGGGGGGGGGGGGCFGCF,BFEGGGGEGGGGDGGGGGFFDGGE@FFFG8=CGGG,4,CCFGGGG,C4?=FGGG>@@F+BF,5,5C,C9,,C@BCFDGGGC83DD,AF<+8B+B<,:,,8+@+5,3=3,,3**6*7,=,@FFGD;,,*5>,>C****1:7,?>C9F8*4*13225:*=*3+++++5+2+5*8*:8*2::/<7C:**0*+0<*2/:9*+9+1<FC4:)))0))1>*2>**2975>4)+*25)9C?>76)75@3(())04*/0005)57)).
@M04650:207:000000000-C238N:1:1101:10647:10226 1:N:0:19
ACTCCTACGGGAGGCAGCAGTAGGGAATCTTCGGCAATGGGGGCAACCCTGACCGAGCAACGCCGCGTGAGTGAAGAAGGTTTTCGGATCGTAAAACTCTGTTGTTAGAGAAGAACGTTAAGTAGAGTGGAAAAGTACTTAAGTGACGGTATCTAACCAGAAAGGGACGGCTAACTACGTGCCAGCAGCCGCGGTAATACGTAGGTCCCAAGCGTGGTCCGGATGTATTGGGCGTAAAGCGAGCGCAGGTGGTTTCTTAAGTCTGATGTAAAAGGCAGTGGCTCAACCATTGTG
+
GGGGGGGGGGGGGGGGFGGGGAGGGGGGGGGCF>FFEGGGGGGGGGFGGGGG,C:FGGGGFCGDGDCFGFGFFGGGGFFG??<FGGGGGGGGGGGBFGGGGG9<EFGG9FGCFGE8:DGGGGDFGFGGGD9=DG8EF,:DD9FD99FCFGGBDGGCFFF@GCFFGCF@FEGGEGGGG7:FFD@CFGFG:8E:EECEGF9FFC9BCGC98=6*8:2/2*99C5;7*2CF9F67F=CE7*8*7*5>D3<D:9C3//*/98B*C**290:5*96@=@BF729@?(*)16?((/0)).
@M04650:207:000000000-C238N:1:1101:24257:10229 1:N:0:19
ACTCCTACGGGAGGCAGCAGTGGGGAATATTGCACAATGGGCGCAAGCCTGATGCAGCCATGCCGCGTGTATGAAGAAGGCCTTCGGGTTGTAAAGTACTTTCAGCGGGGAGGAAGGGAGTAAAGTTAATACCTTTGCTCATTGACGTTACCCGCAGAAGAAGCACCGGCTAACTCCGTGCCAGCAGCCGCGGTAATACGGAGGGTGCAAGCGTTAATCGGAATTACTGGGCGTAAAGCGCACGCAGGCGGTTTGTTAAGTCAGATGTGAAATCCCCGGGCTCAACCTGGGAAC
+
GGGGGGGGGGGGGGGGGGGGGGGGGGGGGGGGGGGGGGGGGGGGGGGGGGGGGGGGGGGGGGGGGGGGGGGGGGGGGGGGGGGGGGGGGGGGGGGGGGGGGGGGGGGGGGGGGGGGGGGGGGGGGGGGGGGGGGGGGGGGGGGGGGGDGGGGGGGGGGGGGGGGGGGGGGGGGGGGGGGGGGGGGGGGGGGGGGGGGGGFEGGGGGGGGGGGGCGGGGGGGGGGGGGGGGGGEEGGGGFGFGEDCGDGFGGCC57;?FFFGFGGFGGFFFFFFB6?66DBE;F@FFF:?FFB?(
@M04650:207:000000000-C238N:1:1101:19531:10246 1:N:0:19
ACTCCTACGGGAGGCAGCAGTGGGGAATATTGCACAATGGGCGCAAGCCTGATGCAGCCATGCCGCGTGTATGAAGAAGGCCTTCGGGTTGTAAAGAACTTTCAGCGGGGAGGAAGGGAGTAAAGTTAATACCTTTGCTCATTGACGTTACCCGCAGAAGAAGCACCGGCTAACTCCGTGCCAGCAGCCGCGGTAATACGGAGGGTGCAAGCGTTAATCGGAATTACTGGGCGTAAAGCGCACGCAGGCGGTTTGTTAAGTCAGATGTGAAATCCCCGGGCTCAACCTGGGAAC
+
GGGGGGGGGGGGGGGGGGGGGGGGGGGGGGGGGGGGGGGGGGGGGGGGGGGGGGGGGGGGGGGGGGGGGEGGGGGGGGGGGGGGGGGGFGGGGGGGGGGGGGGGGGGGGGGGGGGGGGGGGGFGGGGGGGGGGGGGGGGGGFGGGGGGGGGFGGGGGGGGGGGGGGGGGGGGGGGGGGGGGGGGGGGG>EGGGGGGGGGGGGGGGGGGGGGGG:EGGGGGGGGGGGGFFGGGFGGGGGFGFGDFGGGGFGG77<954=FFGFGGFGGAFFFBF@FFFFGD>9GFFFF?7@F05,
@M04650:207:000000000-C238N:1:1101:3938:10254 1:N:0:19
ACTCCTACGGGAGGCAGCAGTGGGGAATATTGCACAATGGGCGCAAGCCTGATGCAGCCATGCCGCGTGTATGAAGAAGGCCTTCGGGTTGTAAAGTACTTTCAGCGGGGAGGAAGGGAGTAAAGTTAATACCTTTGCTCATTGACGTTACCCGCAGAAGAAGCACCGGCTAACTCCGTGCCAGCAGCCGCGGTAATACGGAGGGTGCAAGCGTTAATCGGAATTACTGGGCGTAAAGCGCACGCAGGCGGTTTGTTAAGTCAGATGTGAAATCCCCGGGCTCAACCTGGGAAC
+
GGGGGGGGGGGGGGGGGGGGGGGGGGGGGGGGGGGGGGGGGGGGGGCGGGGGGGGFGGGGGGGGGGGGGGGGGGGGGGGGGGGGGGGGGGGGGGGGGFGGEFGGGGGGGDGGGDGGGGGGFGGFCFGGDFGGGGGGFGFGFFGAFGEGGGGGFGGGGGGDGGGGGGGGGGGGFGGGFGGGGGGGGGGGGGGGGGEGGGGGG>EDGGGGG?:FGGGGEFGCG5EGG7CGE4FGFGGGCDFGF<EFGGC<DDGCCGG>4/=698>FBD*<7?7?FFF:?>);D>GF=FFFBFF:4,
@M04650:207:000000000-C238N:1:1101:27065:10260 1:N:0:19
ACTCCTACGGGAGGCAGCAGTGGGGAATTTTCCGCAATGGGCGAAAGCCTGACGGAGCAATGCCGCGTGGAGGTAGAAGGCCCACGGGTCGTGAACTTCTTTTCCCGGAGAAGAAGCAATGACGGTACCTGGGGAATAAGCATCGGCTAACTCTGTGCCAGCAGCCGCGGTAATACAGAGGATGCCAGCGTTAATCGGAATTACTGGGCGTAAAGCGCACGCAGGCGGTTTGTTAAGTCAGATGTGAAATCCCCGGGCTCAACCTGGGAACTGCATCTGATACTGGCCAGCTTG
+
FGGG,F<ECEGEGGGGGGG?F<,EFGEGFGGGGGGFGEGFFEGGEGGGGGGGGGDGGGGGGGGG@EEGGDGGGGGCFGFFG<F:FCE:FF7FEC@FEBFGGGDFCCEDFCFFCGG?@=BAFFCFCGDEBFGFGGC<F<DAB9CCCDGGGGF;FE97=F<FFFGCFGGGGG7:CG,;CF,2BEE6++5CEEGCEDFFFDCGGGGFGFD5>=EC85:FEDGCGGGGGEG=EG=EFC:A:C47=C/@:7779:7CGF))87:@F=DGF<415:>4**9=A4C4?BFFFFF(5@F320
@M04650:207:000000000-C238N:1:1101:5887:10287 1:N:0:19
ACTCCTACGGGAGGCAGCAGTAGGGAATCTTCGGCAATGGGGGCAACCCTGACCGAGCAACGCCGCGTGAGTGAAGAAGGTTTTCGGATCGTAAAACTCTGTTGTTAGAGAAGAACGTTAAGTAGAGTGGAAAATTACTTAAGTGACGGAATCTAACCAGAAAGGGACGGCTAACTACGTGCCAGCAGCCGCGGTAATACGGAGGTCCAAAGCGTTGTCCGGATTTATCGGGCGCAAAGCGAGCCCAGGGGGTTTCTTAAGTTGGACGGAAAAGCCAGGGGCGCAACCATTGTG
+
FGG<FGFFGDGB@CCECEG@CFFFGGDFFDFCGG7FFFFGCEGDGG@6,96E,CFGC+CGF7@CF7>FD@,CA9FFFGA<B??+CFC@CCGFDFG<==,<ACF<?F9EFCFGCGGBFGGC+,,CFD<5,+CF9>F<,,3,37>,DC<<<+33@FF9FGG:7>3777@F:*18CB,2;DC:CEC,<*,,,,**8**:CBC?8*8*:E*<0<FF8*2**1:*;CD52+03+*//7*):9))20*0))*//0*9>9)**0907+1**)0*4557@)))0(,*0>6).85:?09@:))
@M04650:207:000000000-C238N:1:1101:16268:10287 1:N:0:19
ACTCCTACGGGAGGCAGCAGTAGGGAATCTTCGGCAATGGGGGCAACCCTGACCGAGCAACGCCGCGTGAGTGAAGAAGGTTTTCGGATCGTAAAACTCTGTTGTTAGAGAAGAACGTTAAGTAGAGTGGAAAATTACTTAAGTGACGGTATCTAACCAGAAAGGGACGGCTAACTACGTGCCAGCAGCCGCGGTAATACGTAGGTCCCAAGCGTTGTCCGGATTTATTGGGCTTAAAGCTAGCGCAGGTTGTTTTTTAAGTCTGATGTAAAAGGCATTGGCTCAACCATTTTT
+
C<<<FFFG@FGGGGGGGC@DG666FFFGFF@9666CEFG9C:+CBFFF>ECF@DEGGEEFGD7CCCD=@FFGGFGGFGGFGFGGG7CE:FCEFGGFGGGEFGFGGGEAFECFGFGECFDGFFDGFGGGGGFGD>F8FGDGGFGFFGCEEGGGGGGCFCG77EGCG:DGEC*>FDFC@F:FEGGC,*2=C5::*CCCGG?+33CFGG9C>:0AE5CG=C>7*98EEG7<FF97)*1+:*9:*29<553C37*9D<4)0<)00/0C@7C:F/*9=6:@0)2//(*01=F((*0).)
@M04650:207:000000000-C238N:1:1101:26991:10311 1:N:0:19
ACTCCTACGGGAGGCAGCAGTAGGGAATCTTCCGCAATGGACGAAAGTCTGACGGAGCAACGCCGCGTGAGTGAAGAAGGTTTTCGGATCGTAAAACTCTGTTGTTAAAGAAGAACAAGGATGAGAGTAACTGCTCATCCCCTGACGGTATTTAACCAGAAAGCCACGGCTAACTACGTGCCAGCAGCCGCGGTAATACGTAGGTGGCAAGCGTTGTCCGGATTTATTGGGCGTAAAGCGAGCGCAGGCGGTTCTTTAAGTCTGATGTGAAAGCCCCCGGCTCAACCGGGGAGG
+
GGGGGGGGGGGGGGGGGGGGGFGGGGGGGGGGGGGGGGGGCGGGGGGDFGGGGGCGGG?FGGGGGGGGGGG?FF?FGGGGG,FGGGGGGGGGGGGFGGGGGG95,9C<<FGGGGGGFGE<EAA=,9<FGG<AB=,5,CC,,3DEGGGGGG><DBF,,EFFGGGGFFGGGGGGFGGFGGGGGGGGGGFGGGGGGGGGGGGG?CFGBCFF8=E5CGDCC:DDGG*:9F?CGGGGDGGGGF=C:<@>C<DGFGGG)*084==FGF77B7:<B@FFF?5@:9C>EBCFFF7>>5@>(4
@M04650:207:000000000-C238N:1:1101:14500:10316 1:N:0:19
ACTCCTACGGGAGGCAGCAGTGGGGAATATTGCACAATGGGCGGAAGCCTGATGCAGCCATGCCGCGTGTGTGAAGAAGGCCTTTGGGTTGTAAAGCACTTTAGCCAGGGAGGAAGCTAAGGGAGGTGAATAGCCTTTTTTGGTGACGTGAACTGGAGAATAAGCACCGGCTAACTCCGTGCCAGCAGCCGCGGTAATACGGGGGGTGCGAGCGTTAATCGGAATTACTGGGCGTAAAGGGCGTGTAGGCGGTGTGCTGAGCACTTCGTGAAAACACAGGGCTCAACCTTGTGG
+
GGGGGGGGGGGGGGGGGGGGGGGGGGGGGGGGGGGGGGGGGGGGGGGGGGGGGGGGGGGGGGGGGGGGGGGGGGGGGGGGGGGGGGGGGGGGGGGGGGGGGGGGGGGGGGGGGGGGGGGGGGGGGGGGGFGGGGGGGGGGDGGGGCCEFGGGFGGGGGGGGGGGGGGGGGGGGGGFFFCFFGGGGFGGGGGGGGEEDFGGGGGGGGGGGGEGGGEEGGGGGDGEFFGGGGGGFG):7CBGEGDBGDGFFGGG3)17FF*9EFGGFGF8F))<?=F5:B4<369F@45::4/44:
@M04650:207:000000000-C238N:1:1101:4297:10364 1:N:0:19
ACTCCTACGGGAGGCAGCAGTGGGGAATATTGCACAATGGGCGCAAGCCTGATGCAGCCATGCCGCGTGTATGAAGAAGGCCTTCGGGTTGTAAAGTACTGTCGGCGGGGAGGAAGGGAGGAAAGTTAATACCGTTGCTCATCGAGGTAACCCGCAGACGAAGCACGGGCTAACTCAGTGCCAGCAGCCGCGGTACGACGGAGTGTGCAAGCGATAATCGGAATTACTGAACGTAAAGCGCACGTGGGCGGCTTGTTAAGTCAGATGTGAAATCCACGGGAACAACATGGGAAC
+
CEEGGGFGGGEEGGGGGGGGD,CEEGGGGGFEF9CEF@FF,,@:FC+,CFFF<FGGE,9C<F<EG@FG:F8,C<FDFEFF8CFFFGG:E7FED<<,9CC?,CE++84@CGGC>EFFFE<:+C,DFG=8@FF,,*8*>*33<F,>D*<F,@F<,<**<1,*411*52*<<4<EF?FG++7?230<@*;2;CGC*C5**//8E55*;+09++0C**/*2?*7?5=F+:++3*+3.:<E7>6C5))0**1))95)9C7./*96+00*9*:.9@4*/66/.-).0(105))((8)..-
@M04650:207:000000000-C238N:1:1101:20137:10411 1:N:0:19
ACTCCTACGGGAGGCAGCAGTAGGGAATCTTCGGCAATGGGGGCAACCCTGACCGAGCAACGCCGCGTGAGTGAAGAAGGTTTTCGGATCGTAAAACTCTGTTGTTAGAGAAGAACGTTAAGTAGAGTGGAAAATTACTTAAGTGACGGTATCTAACCAGAAAGGGACGGCTAACTACGTGCCAGCAGCCGCGGTAATACGTAGGTCCCAAGCGTTGTCCGGATTTATTGGGCGTAAAGCGAGCGCAGGTGGTTTCTTAAGTCTGATGTAAAAGGCAGTGGCTCAACCATTGTG
+
GGGGGGGGGGGGGGGGGGGGGGGGGGGGGGGGGGGGGGGGGGGGGGGGGGGGGGGGGGGGGGGGGGGFGGGGGGGGGGGGGGGGGGGGGGGGGGGGGGGGGGGGGGGGGGGGGGGGGGGGGGGGGGGFGGGGGGGGGGGGGGGGGGGGGGGGGGGGGGGGGGGGGGGGGGDGGGGGGGGGGGGGGGGGGGGGGGGGGFGFGGGGGGGGGGGGGGGEGGGFGDE=CFGGGFGGFDDGGFFGFG>BDG:DFFGGCGGFFFFFGFGGFFGA=6=?FFF>BBFFF?C@FFFFFFF25)
@M04650:207:000000000-C238N:1:1101:10158:10420 1:N:0:19
ACTCCTACGGGAGGCAGCAGTAGGGAATTTTTCACAATGGGCGAAAGCCTGATGGAGCAATGCCGCGTGAATGATGAAGGTCTTATAGATTGTAAAATTCTTTTATTTGGGAAGAAAAGTTGGATTAGGAAATGAATCTAACCTGACGGTACCATTTGAATAAGTATCGGCTAACTATGTGCCAGCAGCCGCGGTAATACAGAGGATGCAAGCGTTATCCGGAATGATTGGGCGTAAAGCGTCTGTAGGTGGCTTTTTAAGTCCGCCGTCAAATCCCAGGGCTCAACCCTGGAC
+
GGGGGGGGGGGGGGGGGGGGGGGGGGGGGGGGGGGGGGGGGGGGGGGGGGGGGGGGGGGGGGGGGGGGGGGGGGGGGGGGGGGGGGGGGGGGGGGGGGGGGGGGGGGGGGGGGGGGGGGGGGGGGGGGGGGGGGGGGGGGGGGGGGGGGGGGGGGGGGGGGGGGGGGGDGGGGGGGGGGGGGGGGGGGGG>GGGGGGGGGGGGGGGGGGGGGGGGGGFFGGGGGGFGGGFGGFGGGG<AC>DF>GFGGFGGGGFFF?FF?7BCC3D5;EFF>FFF?DFGFFFF3?FF<BFFFF7
@M04650:207:000000000-C238N:1:1101:12136:10422 1:N:0:19
ACTCCTACGGGAGGCAGCAGTAGGGAATCTTCGGCAATGGACGAAAGTCTGACCGAGCAACGCCGCGTGAGTGAAGAAGGTTTTCGGATCGTAAAACTCTGTTGTTAAAGAAGAACAAGGATGAGAGTAACTGCTCATCCCCTGACGGTATTTAACCAGAAAGCCACGGCTAACTACGTGCCAGCAGCCGCGGTAATACGGAGGGTGCAAGCGTTAATCGGAATTACTGGGCGTAAAGCGCACGCAGGCGGTTTGTTAAGTCAGATGTGAAATCCCCGGGCTCAACCTGGGAAC
+
GGGGGGGFEG7FGGCFEGG@EEFGGGGGGGGGGGGFGDFFFFEGGGGGCGDGGFGGGGGFD@EGGGGGGGGGGAFGGGFFEFFGGG:@CG7F8ADFGFGGCFFGGF?FFFGGGGGGCFG?FGFGFGGGGFCGGGGFGGGFEDGGGGGGG7FGFGGGGGGGGC:CFGGG>EGE7FGGGCGGGGCCGGFGFECE5:85C?FGGGGGE8BCFFFGGEGDEGFFDGGGGCGGG4C=>G3*9:FC>CE@DCDGBDDDD3C:F?=BE@FGFGGF*9F8BF?:19)789DF4<FB?FFBB:
@M04650:207:000000000-C238N:1:1101:2525:10484 1:N:0:19
ACTCCTACGGGAGGCAGCAGTAGGGAATCTTCGGCAATGGGGGCAACCCTGACCGAGCAACGCCGCGTGAGTGAAGAAGGTTTTCGGATCGTAAAACTCTGTTGTTAGAGAAGAACGTTAAGTAGAGTGGAAAATTACTTAAGTGACGGTATCTAACCAGAAAGGGACGGCTAACTACGTGCCAGCAGCCGCGGTAATACGTAGGTCCCAAGCGTTGTCCGGATTTATTGGGCGTAAAGCGAGCGCAGGTGGTTTCTTAAGTCTGATGTAAAAGGCAGTGGCTCAACCATTGTG
+
EF@FFGE<FGGFEGFEGGGGGFGGGGGGGGGGGGGEEFEFGGGGGGGGGFGFGGGGGEGGCFGGGDGCFEGEFGGGGGGGGAGGCGGDEGCFFFFGGG,EFGGGFGEGGEGFGGGDF<FFDFGGGGGABFDDFFFGEB<FFCEDFGGDGGEFGGGA,@FDFGGGFE7*@E**>FE,DDEFGGGFFGGGFGGGEGGGEEFD>BEGEF<F5CEGFG*CECFGGC8E*03CCC6CFGGGGGFFEG@3>CDCD<FG9FFF6F=BF40*9>>96===4@E4??9FF27<6?FFF*=))6
@M04650:207:000000000-C238N:1:1101:15287:10492 1:N:0:19
ACTCCTACGGGAGGCAGCAGTGGGGAATATTGCACAATGGGCGCAAGCCTGATGCAGCCATGCCGCGTGTATGAAGAAGGCCTTCGGGTTGTAAAGTACTTTCAGCGGGGAGGAAGGGAGTAAAGTTAATACCTTTGCTCATTGACGTTACCCGCAGAAGAAGCACCGGCTAACTCCGTGCCAGCAGCCGCGGTAATACGGAGGGTGCAAGCGTTAATCGGAATTACTGGGCGTAAAGCGCACGCAGGCGGTTTGTTAAGTCAGATGTGAAATCCCCGGGCTCAACCTGGTAAC
+
GGGGGGGGGGFGGGGGGGGFGGGGGGGGGGGGGGGGGGGGGGGGGGGGGGGGGGGGGGG<FAGGGGGGGGGGGGGGGGGGGGGGGGGGFGGGGGFGGGGGGGGGGGGG>F7FFGFGGGGGGGGGGGGGGGGGGFGGGFGGFGGGGGGGGGGGGGGCCGGFGGGGGGGGGGEGGGGGGGGGGGGGGGGGGGGGG8@GGGCGGGGDGGGG6CGFGGEEGCFFED5FGGFGGGGGFGGCFGFGB)<BD)>7@GG<DGGFFFFFGFCCB**6B?FFFFFFFFGFE,<FFFF::F)4:.
@M04650:207:000000000-C238N:1:1101:24018:10504 1:N:0:19
ACTCCTACGGGAGGCAGCAGTAGGGAATCTTCGGCAATGGACGAAAGTCTGACCGAGCAACGCCGCGTGAGTGAAGAAGGTTTTCGGATCGTAAAACTCTGTTGTTAGAGAAGAACAAGTAGGAGAGTAACTGCTCTTACCTTGACGGTATCTAACCAGAAAGCCACGGCTAACTACGTGCCAGCAGCCGCGGTAATACGTAGGTCCCAAGCGTTGTCCGGATTTATTGGGCGTAAAGCGAGCGCAGGTGGTTTCTTAAGTCTGATGTAAAAGGCAGTGGCTCAACCATTGTGT
+
GGGGGGGGGGGGGGGGGGGGGGGGGGGGGGGGGGGGGGGGGGGGGGGGGGGGGGGGGGGGGGGGGGGGGGGGGGGGGGGG,EFGGGGGGGGGGGGGGGGGGGFGGGGGFGGGGGGGGGGGGGGGGGGGGGGGGGGGGGGGGGGGGGFGGGGGGGGGGGGGGGGGGGGGGGGGGGGGGGGGGGGGGGGGGGGGGGGGGGGGGGGGFGGGGGGGGGDEGGGGGGGEGCGGFGGGECDGFFFGEDFFGGGGFGGGGFGFFFF??@DFFCGFFFFFF>FF??<FEBGFFFF<BFFAA,
@M04650:207:000000000-C238N:1:1101:20180:10534 1:N:0:19
ACTCCTACGGGAGGCAGCAGTAGGGAATCTTCGGCAATGGGGGCAACCCTGACCGAGCAACGCCGCGTGAGTGAAGAAGGTTTTCGGATCGTAAAACTCTGTTGTTAGAGAAGAAAGTTAAGTAGAGTGGAAAATTACTTAAGTGACGGTATCTAACCAGAAAGGGACGGCTAACTACGTGCCAGCAGCCGCGGTAATACGTAGGTCCCAAGCGTTGTCCGGATTTATTGGGCGGAAAGCGAGCGCAGGTGGTTTCTTAAGTCTGATGTTAAAGGCAGTGGCTCAACCATTGTG
+
GGGFGGGGGGGGGGGGGGGGGGFGGGGGFGG<F;FGGGGGGGGGGGFGGGGGDF7FGGGGGGGGGGGGGDGGGG9FGGGG,5CFDEFCF7+BEFGFGGGGGGGG<,BF9FGGGFD,BFFFA9@A?,,5?B>,CFFCGDF,<,>CFFFG@G+8@@@=F,3<D:7<E77>38*>F7:?E,<FCCECC=CG@CGD***3=23<C:@F7BFCCF?555/*/*20*9*:8+<0A7CFF5)1)7@4DC>B37CD@963/99=FB?F78CFFC:6@*964@4>??7673>7@*7??F4><4
@M04650:207:000000000-C238N:1:1101:28360:10543 1:N:0:19
ACTCCTACGGGAGGCAGCAGTAGGGAATCTTCGGCAATGGGGGCAACCCTGACCGAGCAACGCCGCGTGAGTGAAGAAGGTTTTCGGATCGTAAAACTCTGTTGTTAGAGAAGAACGTTAAGTAGAGTGGAAAATTACTTAAGTGACGGTATCTAACCAGAAAGGGACGGCTAACTACGTGCCAGCAGCCGCGGTAATACGTAGGTCCCAAGCGTTGTCCGGATTTATTGGGCGTAAAGCGAGCGCAGGTGGTTTCTTAAGTCTGATGTAAAAGGCAGTGGCTCAACCATTGTG
+
GGGGGGGGGGGGGGGGGGGGGGGGGGGGGGGGGGGGGGGGGGGGGGGGGGGGGGGGGGGGGGGGGGGGGGGGGGFGGGGGFGGGGGGGGGGGGGGGGGGGGGGGGGGFFGGGGGGGGGGEFGGGGADGGGGGGGGGGGGGGGGGGGGGGGGGGGGGGGGGGGGGGGGGGGGGFFGGGGGGGGGG?CGFGFEGGGGGGGGGFGGGGGGCEFFFGGCGGGGGGD5C8CGGG=F5>EGEGGFGFGEFDDGGFCFG<CD?6@??FFGGFFGBF??FFFBFFFGFFFDFFFFF6FFF9)
@M04650:207:000000000-C238N:1:1101:4322:10553 1:N:0:19
ACTCCTACGGGAGGCAGCAGTGGGGAATTTTCCGCAATGGGCGAAAGCCTGACGGAGCAATGCCGCGTGGAGGTAGAAGGCCCACGGGTCGTGAACTTCTTTTCCCGGAGAAGAAGCAATGACGGTATCTGGGGAATAAGCATCGGCTAACTCTGTGCCAGCAGCCGCGGTAATACAGAGGATGCAAGCGTTATCCGGAATGATTGGGCGTAAAGCGTCTGTAGGTGGCTTTTTAAGTCCGCCGTCAAATCCCAGGGCTCAACCCTGGACAGGCGGTGGAAACTACCAAGCTGG
+
GGFGGGGGGGGGGGGGGGGGGGGGGGGGGGGGGGGGGGGGGGGGDGGGGGG8EGGGGGGEGGGGGGGGGGEGGGGGGGFGGGDGGGGGGGGGGGGGGGGGGGGGGGGGDGGFFFGGGGGGGGGGG:<DGGGGGG>FGGGGGGGGGDGGGGGGGGFGGFFFFGGDEGDGGGEGFCDGGGGGGFGFGGGGGGGGGGGGDGEDGGFBCCEEGGGCCEEFEDC9=FGFC??=FGGEFFGCFFBFFG@DDGGGFGG6<C<3>EFFG?DG:*9<4F45>FFBFF3072CF4;F))7))48
@M04650:207:000000000-C238N:1:1101:10123:10561 1:N:0:19
ACTCCTACGGGAGGCAGCAGTGGGGAATTTTCCGCAATGGGCGAAAGCCTGACGGAGCAATGCCGCGTGGAGGTAGAAGGCCCACGGGTCGTGAACTTCTTTTCCCGGAGAAGAAGCAATGACGGTATCTGGGGAATAAGCATCGGCTAACTCTGTGCCAGCAGCCGCGGTAATACAGAGGATGCAAGCGTTATCCGGAATGATTGGGCGTAAAGCGTCTGTAGGTGGCTTTTTAAGTCCGCCGTCAAATCCCAGGGCTCAACCCTGGACAGGCGGTGGAAACTACCAAGCTGG
+
GGGGGGGGGGGGGGGGGGGGGGGGGGGGGGGGGGGGGGGGGGGGGGGGGGGGGGGGGGGGGGGGGGGGGGGGGGGGGGGGGGGGGGGGGGGGGGGGGGGGGGGGGGGGGGGGGGGGGGGGGFGGGGGGGGGGGGEEGGGGGGGGGDCFGGGGGGGGGGGGGGGFGGGCGGGGGGGGGGGGGGGGCGGGFGGGGGGGEGGGGGGDGGGGGGGGGGGGGGCCF79CEFGGFGF?4?CFFG?FB3>EGGGGF>FGGGGF:57.96<FEGG?FFF73>B>3;GF4>F?FFF:)5>?B?
@M04650:207:000000000-C238N:1:1101:17350:10567 1:N:0:19
ACTCCTACGGGAGGCAGCAGTGGGGAATATTGCACAATGGGCGCAAGCCTGATGCAGCCATGCCGCGTGTATGAAGAAGGCCTTCGGGTTGTAAAGTACTTTCAGCGGGGAGGAAGGGAGTAAAGTTAATACCTTTGCTCATTGACGTTACCCGCAGAAGAAGCACCGGCTAACTCCGTGCCAGCAGCCGCGGTAATACGGAGGGTGCAAGCGTTAATCGGAATTACTGGGCGTAAAGCGCACGCAGGCGGTTTGTTAAGTCAGATGTGAAATCCCCGGGCTCAACCTGGGAAC
+
GGGGGGGGGGGGGGGGGGGGGGGGGGGGGGGFGGGGGGGGGGGGGGGGGGGGGGGGGGGGGGGGGGGGGGGGGGGGGGGGGGGGGGGGGGEGGGGGGGGGGGGFGGGGGGGDGGGGGGGGFFFGGGGGGGGGGGGGDGGGGGGGGGGGGGGGGGGDFGGGGGGGGGGGFGGGGGGGGGGFGGGGGGGGGGGGGGGGGGGGGGGGGGGGGGGGGGGGGGGFGDEGGGFGCFGF@GGEFGFGDDEFGGGGDGGDCGGFFFF?GF7FFGG<FF4@FFF6:>D>B0CF*7>:<F@:82
@M04650:207:000000000-C238N:1:1101:3535:10581 1:N:0:19
ACTAATACGGGAGGCAGCAGTAGGGAATCTTCGGCAATAGGGGCAACCCTGACCGAGCAACGCCGCGTGAGTGAAGAAGGTGTTCGGATCGTAAAACTCTGTTGTTAGAGAAGAACGTTAAGTAGAGTGGAAAATTACTTAAGTGACGGTATATAACCAGAAAGGGACGGCTAACTAAGTGCCAGCAGCCGCGGTAATACGTAGGTCCCAAGCGTTGTCCGGATTTATTGGGCGTAAAGCGAGCGCAGGTGGTTTCTTAAGTCTGATGTAAAAGGCAGTGGCTCAACCATTGTG
+
C@,;,<,<@BFFGG@-B7C@CFEGDGFFG9C<C@:C@;,-;FC:CFFFC<FF<<F8+8CAEE++@=F@@C=EA?FG9D,<,,:B9C>F=CC<BB7FGG<?9<,BB,EFGDG<A8EBF=F,AF,DDDD5CFG>DBF8AFGF=CF<FF9CEFFG,@FG3DCFFGCGDEFFEEEEG<,,2,@D@CC>>;DFECCCCEGEC?<EF?98C+<9FC*=FG>=::;CC3:**00C<:+/7CCED3@DEDEDCC))719C**99*9@6<9:DF7::*9?8FFF47:5<?:50=7).4**).-
@M04650:207:000000000-C238N:1:1101:21779:10593 1:N:0:19
ACTCCTACGGGAGGCAGCAGTGGGGAATATTGGACAATGGGGGGAACCCTGATCCAGCCATGCCGCGTGTGTGAAGAAGGCCTTATGGTTGTAAAGCACTTTAAGCGAGGAGGAGGCTACTGAGACTAATACTCTTGGATAGTGGACGTTACTCGCAGAATAAGCACCGGCTAACTCTGTGCCAGCAGCCGCGGTAATACAGAGGGTGCGAGCGTTAATCGGATTTACTGGGCGTAAAGCGTGCGTAGGCGGCTTTTTAAGTCGGATGTGAAATCCCCGAGCTTAACTTGGGA
+
GGGGGGGGGGDEGDEGGGGGGGGGGGGGGGGGGGGGGGGGGGGGGGGGGGDGGGGGGGGGGFGGGGGGGEGGGGGGGGGGGGGGFGGGGGGGGGGGGGGGGGGGGGGFGGGGGGGGGFGFGGGGGGGGGGGGGGGGGGGGGGGGGGGEGFGGGGDGCEFGGFGDGGGGGGGGDGGGGGGGGGGGGGGFFECEGGGEEGGGGGGFGG17;CEGGGGGGGGG*9EEGGGGGFFGFGDCDDFGDGEFGGDGEGGDGGC@=@FFC=:5>CD2@?F?FFFFFF<DBFG4=**.:=)2:
@M04650:207:000000000-C238N:1:1101:25542:10611 1:N:0:19
ACTCCTACGGGAGGCAGCAGTAGGGAATCTTCGGCAATGGGGGCAACCCTGACCGAGCAACGCCGCGTGAGTGAAGAAGGTTTTCGGATCGTAAAACTCTGTTGTTAGAGAAGAACGTTAAGTAGAGTGGAAAATTACTTAAGTGACGGTATCTAACCAGAAAGGGACGGCTAACTACGTGCCAGCAGCCGCGGTAATACGTAGGTCCCAAGCGTTGTCCGGATTTATTGGGCGTAAAGCGAGCGCAGGTGGTTTCTTAAGTCTGATGTAGAAGGCAGTGGCGCAACCATTGTG
+
GGGGGGGGGGGGGGGGGGFFGGGGGGGGGGGADCFGGGGGGGGGGFGCGGGGGGEFGDGGFEGGDGGGGGEGGGGGCFGGGGGGGGGGGGGGGGGGFFGGGGFFGFGGGGGGGGGFGGFGFGDFC9AFGGGGGGFEFFGGGGGGGGGGDGGGGGGGGFFGGGGFGFCCEEEGEGFGFGEC7CFG@EEGG8?E>5CEGGGGFGGF@FF9CCGGGGE8EDFD*7CC:C9<+0<A:=DDDFFGBD5:9CDD319CC<56@46699DFFGGF@6**/17):BCFF6))00)3(96:>)
@M04650:207:000000000-C238N:1:1101:17888:10613 1:N:0:19
ACTCCTACGGGAGGCAGCAGTAGGGAATCTTCGGCAATGGACGAAAGTCTGACCGAGCAACGCCGCGTGAGTGAAGAAGGTTTTCGGATCGTAAAACTCTGTTGTTAGAGAAGAACAAGTAGGAGAGTAACTGCTCTTACCTTGACGGTATCTAACCAGAAAGCCACGGCTAACTACGTGCCAGCAGCCGCGGTAATACGTAGGTGGCAAGCGTTGTCCGGATTTATTGGGCGTAAAGCGAGCGCAGGCGGTTTCTTAAGTCTGATGTGAAAGCCCCCGGCTCAACCGGGGAGG
+
GGGGGGGGGGGGGGGGGGGGGGGGGGGGGGGGGGGGGGGGGGGGGGGGGGGGGGGGGGGGGGGGGGGGGGGGGGGGGGGGFGGGGGGGGGGGGGGGGGGGGGGGGFFGGGGGGGGFGGGGGGGGGDEGGGGGGGGFGGGGGGGGGGGGGGGGGGGGGGFGGGGGGGGGGGGGGGGGGGGGGGGGGGGGGGGGGGGGGGGGGGGGGGGGGGGGGGGGGGGGGGCEGGGGGGGGFGGGGGFGFGFFGGGGFGGGGGGFFFFFFFGGFGGF?=@?FFFF?>GFF>GFFF:>FFFF9>
@M04650:207:000000000-C238N:1:1101:18255:10644 1:N:0:19
ACTCCTACGGGAGGCAGCAGTAGGGAATCTTCCGCAATGGGCGAAAGCCTGACGGAGCAACGCCGCGTGAGTGATGAAGGTTTTCGGATCGTAAAACTCTGTTATTAGGGAAGAACAAATGTGTAAGTAACTGTGCATATCTTGACGGTACCTAATCAGAAAGCCACGGCTAACTACGTGCCAGCAGCCGCGGTAATACGTAGGTGGCAAGCGTTATCCGGAAGTATTGGGCGTAAAGCGCGCGTAGGCGGTTTTTTAAGTCTGATGTCAAAGTCCACGGCTCAACCGCGGAGG
+
GGGGGGGGGGGGGGGGGGGGGFFGGGGGGGGGG@FGGGGGGGGGGGGGGGGGFGGGGGGGGGGGGGGGGGGGGGGGGGGGG9FFGGGGGGGGGGGA<FFGGGFFFFDFGGEAFFFGE,8B?8EFG9,EDF@FCFB<DFA<DFEDABECFGGGGG<=CF>DFCFGGG:7::FCFFFGGGC,6DEFFGGG,>:E*14=;+?B?+=CCF>6CGFGGCB5CF7DE*8*22CE:F5F>GGC<D?33CBB95<DFDD7)/*7;@FF<?CC4:C)*/**9060-4*)777**).4(0806>
@M04650:207:000000000-C238N:1:1101:28539:10669 1:N:0:19
ACTCCTACGGGAGGCAGCAGTGGGGAATATTGCACAATGGGCGCAAGCCTGATGCAGCCATGCCGCGTGTATGAAGAAGGCCTTCGGGTTGTAAAGTACTTTCAGCGGGGAGGAAGGGAGTAAAGTTAATACCTTTGCTCATTGACGTTACCCGCAGAAGAAGCACCGGCTAACTCCGTGCCAGCAGCCGCGGTAATACGGAGGGTGCAAGCGTTAATCGGAATTACTGGGCGTAAAGCGCACGCAGGCGGTTTGTTAAGTCAGATGTGAAATCCCCGGGCTCAACCTGGGAAC
+
GGGGGGGGGGGGGGGGGGGGGGGGGGGGGGGGGGGGGGEGGGGGGGGGGGGGGGGGGGGGGGGGGGGGGGGGGGGGGGGGGGGGGGGGGGGGGGGGGGGGGGGGGGGEGGGGGGGGGGGEFGGGGGGGGGGGGGGGGGGGGGCGAFGGGGGGGGGGGDGGGGGFGGGGGEGGGGGFGGGFGGGGCCEGGGGGGGGGGGGGGCGDCGEGGG?FE5?8CFGGGGGFGGGGC4FGFGDGFGFGFG>EDDCC:DGG>CGF:4=FGFG7FCFBFF?=6=:)473>:0CFF?F>BF>B>-
@M04650:207:000000000-C238N:1:1101:25703:10680 1:N:0:19
ACTCCTACGGGAGGCAGCAGTGGGGAATTTTCCGCAATGGGCGAAAGCCTGACGGAGCAATGCCGCGTGGAGGTAGAAGGCCCACGGGTCGTGAACTTCTTTTCCCGGAGAAGAAGCAATGACGGTATCTGGGGAATAAGCATCGGCTAACTCTGTGCCAGCAGCCGCGGTAATACAGAGGATGCAAGCGTTATCCGGAATGATTGGGCGTAAAGCGTCTGTAGGTGGCTTTTTAAGTCCGCCGTCAAATCCCAGGGCTCAACCCTGGACAGGCGGTGGAAACTACCAAGCTGG
+
GGGGGGGGGGEEGGGEGGGGGGGGGGGGGGGGGGGGGGGGGGGEGGGGGGGGGGGGGGGGGGGGGGGGGGGGGGGGGGGGGGEGGGGGGGGGGGGGGGGGGGGGDGGGGGGGGGGGGGGGGGGGGGGGGAFGGGCGGGGGGGFGGDEFGGGGFGFGFGAFFGGFECEGGGCGEGGGGFFD@BF<CFGGDCEGGGGFGGEGEGDGGGGCDE5CCEEE5CCDCC@FEFFGGGGGF?5F>:*:>DEDGGGGFFGGF<CF5)08CFFGBG<?>@4F@FDE91DF6>F=FFFFFFFFDB
@M04650:207:000000000-C238N:1:1101:26213:10699 1:N:0:19
ACTCCTACGGGAGGCAGCAGTAGGGAATCTTCGGCAATGGACGAAAGTCTGACCGAGCAACGCCGCGTGAGTGAAGAAGGTTTTCGGATCGTAAAACTCTGTTGTTAGAGAAGAACAAGTAGGAGAGTAACTGCTCTTACCTTGACGGTATCTAACCAGAAAGCCACGGCTAACTACGTGCCAGCAGCCGCGGTAATACGTAGGTCCCAAGCGTTGTCCGGATTTATTGGGCGTAAAGCGAGCGCAGGTGGTTTCTTAAGTCTGATGTAAAAGGCAGTGGCTCAACCATTGTGT
+
GGGGGGGGGGGGGGGGGGGGGGGGGGGGFFFGGDGGGGGGEGEGEGGGGGGGGGGCCC6EEEGGCFC:=B:EFFFEFFFG?FGGEEGGGGEGDGGGGGGFGGFFFGGFFFGGGGG@DGGEEADGDFGGGGGA?F<FGGGGGFGGFGGGGGGGGFGGGCFGGGGGFGGFGGGGGGGGFEGCDGCFGGGG7CEECEGGFFGGGGGGFGFEG*=CEEE5>C@DGD==F?FFGGE=>EC5CFFGEGE5CDD).9CCC5CBF4=9FFFF*?FBF*=?=>FFBB4FEF46@@@648*.54
@M04650:207:000000000-C238N:1:1101:7780:10701 1:N:0:19
ACTCCTAAGGGAGGCAGCAGTGGGGAATATTGCACAATGGGCGCAAGCCTGATGCAGCCATGCCGCGTGTATGAAGAAGGCCTTCGGGTTGTAAAGTACTTTCAGCGGGGAGGAAGGGAGTAAAGTTAATACCTTTGCTCATTGACGTTACCCGCAGAAGAAGCACCGGCTAACTCCGTGCCAGCAGCCGCGGTAATACGGAGGGTGCAAGCGTTAATCGGAATTACTGGGCGTAAAGCGCACGCAGGCGGTGTGTTAAGTCAGATGTGAAATCCCCGGGCTCAACCTGGGAAC
+
GFCAFGG,CFF9BEFFFFGFCFGGGCFGGGGGFGGGGGGGGEFCGEFCFFG8FFGFFG8FAFGCCFGGG7EEEFGGFGGD8FCFFGGCFECGGGGGFFGGGGGGFACEGGG:FFD<C+FFEFACF<,@FFFFGG<=,3,=FDBACGFB7B7DGG7*@<BC:@CG,>8CFG**<:2<8@<FG7;<C8FG,1:7C88*2+?C8EGG>/?E69ED8:;*:DGGD<E*<C9:+9;5BCD59FB<)9<>DD97@C31)/9)0/**+0::6*0)96@*896??2C>36*/95.(.<537(
@M04650:207:000000000-C238N:1:1101:24397:10704 1:N:0:19
ACTCCTACGGGAGGCAGCAGTAGGGAATCTTCGGCAATGGGGGCAACCCTGACCGAGCAACGCCGCGTGAGTGAAGAAGGTTTTCGGATCGTAAAACTCTGTTGTTAGAGAAGAACGTTAAGTAGAGTGGAAAATTACTTAAGTGACGGTATCTAACCAGAAAGGGACGGCTAACTACGTGCCAGCAGCCGCGGTAATACGTAGGTCCCAAGCGTTGTCCGGATTTATTGGGCGTAAAGCGAGCGCAGGTGGTTTCTTAAGTCTGATGTAAAAGGCAGTGGCTCAACCATTGTG
+
GGGGGGGGGGGGGGGGGGGGGGGGGGGGGGGGGGGGGGGGGGGGGGGGGGGGGGGGGGGGGGGGGGGCFGGGGGGGGGGGGGGGGGGGGGEGGGGGGGGGGGGGGGGGGGGGGGGGGGGGGGFGGGGGGGGGGGGGGGGGGGGGGGGGGGGGGGFGGGGGGGGGGGGGGGGGGGGGGGGGGGGGGGGGGGGGGGGGGGGGGGGGGGGGGGGGGGE=EGGGGGGG8CGGGG6FFG3>DC47@<@DGGDDDCFGDF<F??9BFFGFF7FDFFFF?BBFFFC47(*09=;:?=FFF9
@M04650:207:000000000-C238N:1:1101:6069:10725 1:N:0:19
ACTCCTACGGGAGGCAGCAGTGGGGAATATTGCACAATGGGCGCAAGCCTGATGCAGCCATGCCGCGTGTATGAAGAAGGCCTTCGGGTTGTAAAGTACTTTCAGCGGGGAGGAAGGGAGTAAAGTTAATACCTTTGCTCATTGACGTTACCCGCAGAAGAAGCACCGGCTAACTCCGTGCCAGCAGCCGCGGTAATACGGAGGGTGCAAGCGTTAATCGGAATTACTGGGCGTAAAGCGCACGCAGGCGGTTTGTTAAGTCAGAGGTGAAATCCCCGGGCTCAACCTGGGAAC
+
GGGGGGGGGGGGGGGDGGGGFFGGGGGGGGGGGGGGGGFGGGGGGGGGGFFGGGGGGFGGGGGGGGGGGGGGGDEGGGGGGGGGGG>BFGGGGGGGGGGFDGGGGGGGGGDCGGGGGGGGGGGGGGGGGGGGGGGGGGGGGGGCCGGGGGGGGGGGGGGGGGFGGC7FGGCECF@GGEE<BEGGGFGGGGGGGEGGFGGFDGGGGGEEDFCFE*;CCFGG5CGFGDFDGFF5@GDGGGFGDGDDGGG3557D:33.)*17<7C:**94@B?BFF)):33@E(1=4?>025;?23
@M04650:207:000000000-C238N:1:1101:11393:10767 1:N:0:19
ACTCCTACGGGAGGCAGCAGTGGGGAATTTTCCGCAATGGGCGAAAGCCTGACGGAGCAATGCCGCGTGGAGGTAGAAGGCCCACGGGTCGTGAACTTCTTTTCCCGGAGAAGAAGCAATGACGGTATCTGGGGAATAAGCATCGGCTAACTCTGTGCCAGCAGCCGCGGTAATACAGAGGATGCAAGCGTTATCCGGAATGATTGGGCGTAAAGCGTCTGTAGGTGGCTTTTTAAGTCCGCCGTCAAATCCCAGGGCTCAACCCTGGACAGGCGGTGGAAACTACCAAGCTGG
+
GGGGGGGGGGGGGGGGGGGGGGGGGGGGGGGGGGGGGEGGGGGGGGGGGGGGGGGGGGGGGGGGGGGGGGGGGGGGGGGGGGD@FGGG@FEFEGFGGGGGGGGGGGGGFGGGGGGGGGGGGGGEGGGGGGGGGGGGGGGGGGCGGGGGGGGGGGGGGGGGGGGGCCEEGGEGGGGGGGGGGGFGGGGGGGGEECGFGGGGCGGGFGGGFG5ECEGFGCG5FG7FGGGGDFGC6CFGGCFCBGDEC3DDFGGGGGGFFFFFFFFGFGF?))/>FFEF4935?A<=FF@FFF).4:
@M04650:207:000000000-C238N:1:1101:24791:10794 1:N:0:19
ACTCCTACGGGAGGCAGCAGTAGGGAATCTTCGGCAATGGACGAAAGTCTGACCGAGCAACGCCGCGTGAGTGAAGAAGGTTTTCGGATCGTAAAACTCTGTTGTTAGAGAAGAACAAGGACGTTAGTAACTGAACGTCCCCTGACGGTACCTAATCAGAAAGCCACGGCTAACTACGTGCCAGCAGCCGCGGTAATACGTAGGTGGCAAGCGTTATCCGGAATTATTGGGCGTAAAGCGAGCGCAGGTGGTTTCTTAAGTCTGATGTAAAAGGCAGTGGCTCAACCATTGTGT
+
GGGGGGGGGGGGGGGGGGGGGGGGGGGGGGGGGGGGGGGGGGGGGGGGGGGGGGGGGGGGGGGGGGGGGGGGGGGGGGGGGGGGGGGGGGGGGGGGGGGGGGGGGGGGGGGGGGGGGGFGGGGGGGGGGGGGGGGGGGGGGGGGGGGGGGGGGGGGGGGGGGGGGGGGGGGGGGGGGGGGGGGGGGGGGGGGGGGGGGGGGGGGGGGGGGGG=GGGGGGGDGEGGFGGGGGGFGGGGGFGFGFFGGGGFGGGGGGFFFFFFFGGFGGFFFFFFEFFFFGFFFGFFFFFFFFAA0
@M04650:207:000000000-C238N:1:1101:6717:10799 1:N:0:19
ACTCCTACGGGAGGCAGCAGTGGGGAATTTTCCGCAATGGGCGAAAGCCTGACGGAGCAATGCCGCGTGGAGGTAGAAGGCCCACGGGTCGTGAACTTCTTTTCCCGGAGAAGAAGCAATGACGGTATCTGGGGAATAAGCATCGGCTAACTCTGTGCCAGCAGCCGCGGTAATACAGAGGATGCAAGCGTTATCCGGAATGATTGGGCGTAAAGCGTCTGTAGGTGGCTTTTTAAGTCCGCCGTCAAATCCCAGGGCTCAACCCTGGACAGGCGGTGGAAACTACCAAGCTGG
+
GGGGGGGGGGGGGGGGGGGGGGGGGGGGGGFGGGGGGGGGGGGGGGGGGGGGGGEGGGGGGGGGGGGGGGDGGGGGFGGGGGGDGGGGGGGG@FGGGCAEFGGGGGEGGGGGFGFGGGFGGGGGGGGGGGGGGEEGGGGGGGGGGGGFGGGCFCFFFFCGGGGGGFGFEGFGGF@FGGGGFCFC+>CFGGEGGFGGGGCEFG7BFFGGGGGGGGFFGGGDGGGGGGF=C<FE49<FGF=>DG>ECDGDFGGFGFG37>))A@D::CD<>@FFFFFF2>DF?<G?FFF?B>3))8
@M04650:207:000000000-C238N:1:1101:6378:10815 1:N:0:19
ACTCCTACGGGAGGCAGCAGTGGGGAATATTCCACAATGGGCGCAAGCCTGATGCAGCCATGCCGCGTGTATGAAGAAGGCCTTCGGGTTGTAAAGTACTTTCAGCGGGGAGGAAGGGAGTAAAGTTAATCCCTTTGCTCATTGACGTTACCCGCAGAAGAAGCACCGGCTAACTCCGTGCCAGCAGCCGCGGTAATACGGAGGGTGCAAGCGTTAATCGGAATTACTGGGCGTAAAGCGCACGCAGGCGGCTTGTTAAGTCAGCTGTGAAATCCCCGGGCTCAACCTGGGAAC
+
DFGGGGFFGGGGGGGGGGGEGAEGGGGG,EG,EFFGFFFFGGGGGGGGGGGDFEFGGGDG,6<FFG:FFCGGGAFFDEGGCAEFFFG>F:>?FEC??EFFGGGBA,F:@F+>EG<BC:=7F,C3E==<FB,3,@F=<FFFFGGDFGGGGGGFGEG*@F7,3DFF8:EFEEDEGGGEGGGBEGFGGGGGCEEGGGG5?FFC5E?EEECG6CGGGEG*1*:FC3?=FGFCCF=CEGGD9>4))18><DGGDGG)19<FFFFBFFC7)*9AFF?F@66FB(1;>6CFFFF((80474
@M04650:207:000000000-C238N:1:1101:24517:10818 1:N:0:19
ACTCCTACGGGAGGCAGCAGTGGGGAATATTGCACAATGGGCGCAAGCCTGATGCAGCCATGCCGCGTGTATGAAGAAGGCCTTCGGGTTGTAAAGTACTTTCAGCGGGGAGGAAGGGAGTAAAGTTAATACCTTTGCTCATTGACGTTACCCGCAGAAGAAGCACCGGCTAACTCCGTGCCAGCAGCCGCGGTAATACGGAGGGTGCAAGCGTTAATCGGAATTACTGGGCGTAAAGCGCACGCAGGCGGTTTGTTAAGTCAGATGTGAAATCCCCGGGCTCAACCTGGGAAC
+
GGGGGGGGGGGGGGGGGGGGGGGGGGGGGGGGGGGGGGGFGGGGGGGGGGGGGGGGGGGGGGGGGGGCFGGGGGGFEFGGGGGGGGGGGGGGGGGGGGGGGGGGFGGGGGGGGGGGGGGGGGGGGGGGGGGGGGGGGGGGGGGGGGGGGGDGGGGGGGGGGFGGGGGGDGGGFGGGCGGGGGGGGGGGGGGGGGGGGGFFECEGGGGGGGGGGCEGGFFGEGCFGDGGGFFGBGGGGGFGDGFFGDGGDGGDGDG4<FFFGFDGFGGFFFFFFB???635@>FFFFF??4FB?8
@M04650:207:000000000-C238N:1:1101:5362:10843 1:N:0:19
ACTCCTACGGGAGGCTGCAGTCGAGAATCTTTCGCAATGGGCGAAAGCCTGACGAAGCGACGCCGCGTGTGTGATGAAGGCTCTAGGGTTGTAAAGCACTTTCGCTTGGGAACAAGAAAGAATGGCTAATATCCATTTGATTTGAGCGTACTAGGTAAAGAAGCACCGGCTAACTCCGTGCCAGCAGCTGCGGTAATACGGAGGGTGCTAGCGTTAATCGGATTTATTGGGCGTAAAGGGCGTGTAGGCGGAAAGGTAAGTTAGTTGTTAAATCTCGAAGCTCAACTTCGAAA
+
GGGGGGGGGGGGGGGFGGGGGGGGDGGGGGGGGGGGGGGGGFGGGGGGGGGGGGGGGGGGGGGGGDFCEFFGFGGGGGGGGGGFGGGGGGGGGGGGGGGDFGGGGEGGGGGGGGGGFGGGFF9FGGGGGGGG,FFAFC=FGGG9,<<FFGDFDFGCFFGGGGF,BFFGEDGGGFGCGGGGGGGGG?FGGFGGGEGGG9B88>EEGGGGGGGGEC>5E:CFE<::+:<:C7;5>EGGGFBG@D7B57:7?GD39DG@F6?=06:DFFGBFFFFFF==::*5>?*==@B>B)738
@M04650:207:000000000-C238N:1:1101:12623:10844 1:N:0:19
ACTCCTACGGGAGGCAGCAGTGGGGAATATTGCACAATGGGCGCAAGCCTGATGCAGCCATGCCGCGTGTATGAAGAAGGCCTTCGGGTTGTAAAGTACTTTCAGCGGGGAGGAAGGGAGTAAAGTTAATACCTTTGCTCATTGACGTTACCCGCAGAAGAAGCACCGGCTAACTCCGTGCCAGCAGCCGCGGTAATACGGGGGGTGCGAGCGTTAATCGGAATTACTGGGCGTAAAGGGCGTGTAGGCGGTGTGCTGAGCACTTCGTTAAAACACAGGGCTCAACCTTGTGG
+
GGGGGGGGGGGGGGGGGGGGGGGGGGGGGGGGGGGGGGGGGGGGGGGGGGGGGGGGGGGGGGGGGGGGGGGGGGGGGGGGGGGGGGGGGGGGGGGGGGGGGGGGGGGGEGGGGGGGGGGGGGGGGGFEFFGGGGGGEGGGGGGGGGGGGGGGGGGGGGGGGGGFFGGGGGGGGGGGGGGGDGGGGGGGGGGGGGGGGGGGGGGGGEGGGGGGGEEDDFGGGGGGGGGGGGGGFCDGGF6DFG@@9FGGFGGGGGGFFFFFGFGGFFGF:FFFFFFFFFFDFFGFFF528FFBB
@M04650:207:000000000-C238N:1:1101:25071:10899 1:N:0:19
ACTCCTACGGGAGGCAGCAGTGGGGAATATTGCACAATGGGCGCAAGCCTGATGCAGCCATGCCGCGTGTATGAAGAAGGCCTTCGGGTTGTAAAGTACTTTCAGCGGGGAGGAAGGGAGTAAAGTTAATACCTTTGCTCATTGACGTTACCCGCAGAAGAAGCACCGGCTAACTCCGTGCCAGCAGCCGCGGTAATACGGAGGGTGCAAGCGTTAATCGGAATTACTGGGCGTAAAGCGCACGCAGGCGGTTTGTTAAGTCAGATGTGAAATCCCCGGGCTCAACCTGGGAAC
+
GGGGGGGGGGGGGGGGGGGGGGGGGGGGGGGFGGGGGGGGGGGGGGGGGGGGGGGGGGGGGGGGGGGGGGGGGGGGGGGGGGGGGGGGGGGGGGGGGEGGFGGGGFEGGGGGEGGGGGG@CGFGGGGFGGGDDFDFGGGGGGGGGGGFFGGCFGDEEGGGGFGFGDFGGGGGGGGDFGGGGGGGGGGDGGGGGGGGGGGGDEGGGGGGGFGG55CCCDGGGGGGGGEFGGGGFGGDFGFGFGFFDDCCEGG><<CFFFFFGFFG?DCBF?=FFF?F:1CDFFDFF)88:FFB?4
@M04650:207:000000000-C238N:1:1101:27851:10925 1:N:0:19
ACTCCTTCGGGAGGCAGCAGTGGGGAATATTGCACAATGGGCGGAAGCCTGATGCAGCCATGCCGCGTGTGTGAAGAAGGCCTTTGGGTTGTAAAGCACTTTAGCCAGGGAGGAAGCTAAGGGAGGTGAATAGCCTTTTTTGGTGACGTGAACTGGAGAATAAGCACCGGCTAACTCCGTGCCAGCAGCCGCGGTAATACGGAGGGTGCAAGCGTTAATCGGAATTACTGGGCGTAAAGCGCACGCAGGCGGTTTGTTAAGTCAGATGTGAAATCCCCGGGCTCAACCTGGGA
+
GGGGGGGGGGGGGGGGGGGGFGGGGGGGGGGGGGGGGGGGGGGGGGGGGGGGGGGGGGGGGGGFFFFEGGGGGGGGGGGGGGGFGGGGGGGGGGGGGGGGGGGGGGGGGGGGDGGGGGGFGGGGGGGGGGGGCFGFGD9A7FGGGGFGCFGGGDGGGGGFGFGGFFFFGGGGGGGGDGGGGGGGGGGGFDGGEEECC?FGGGGGGGCCCFGGFGGGEGG=GD8CFCGGG>EC>GGGDC97>>BEGGDDF5>G97/8<?FFGFGGFDFAFFFF@=9)51C3<>)<F@@??FFF:
@M04650:207:000000000-C238N:1:1101:19054:10937 1:N:0:19
ACTCCTACGGGAGGCAGCAGTAGGGAATCTTCGGCAATGGGGGCAACCCTGACCGAGCAACGCCGCGTGAGTGAAGAAGGTTTTCGGATCGTAAAACTCTGTTGTTAGAGAAGAACGTTAAGTAGAGTGGAAAATTACTTAAGTGACGGTATCTAACCAGAAAGGGACGGCTAACTACGTGCCAGCAGCCGCGGTAATACGTAGGTCCCAAGCGTTGTCCGGATTTATTGGGCGTAAAGCGAGCGCAGGTGGTTTCTTAAGTCTGATGTAAAAGGCAGTGGCTCAACCATTGTG
+
GGGGGGGGGGGGGGGGGGGGGGGGGGGGGGGGGGGGGGGGGGGGGGGGGGGGGGGGGGGGGGGGGGGGGGGGGGGGGGGGGGGGGGGGGGGGGGGGGGGGGGGGGGGGGGGGGGGGGGGGGGGGGGFFGGGGGGGGGGGGGGGGGGGGGGGGGGGGGGGGGGGGEGGGGGGGGGGGGGGGGGGGGGGGGGEGGGGGGGGGGGGGGGGGGGGGGGGGGGGGGGGGEGGGGGGGFGGGGGFGFGF@GGGGEGGFDGGFFFFFGFGGFFGFFFFFFFFFFFC:FBFFFFFFFFFFB<
@M04650:207:000000000-C238N:1:1101:6076:10981 1:N:0:19
ACTCCTACGGGAGGCAGCAGTGGGGAATTTTCCGCAATGGGCGAAAGCCTGACGGAGCAATGCCGCGTGGAGGTAGAAGGCCCACGGGTCGTGAACTTCTTTTCCCGGAGAAGAAGCAATGACGGTATCTGGGGAATAAGCATCGGCTAACTCTGTGCCAGCAGCCGCGGTAATACAGAGGATGCAAGCGTTATCCGGAATGATTGGGCGTAAAGCGTCTGTAGGTGGCTTTTTAGGTCCGCCGTCAAATCCCAGGGCTCAACCCTGGTCAGGCGGTGGAAACTACCAAGCTGG
+
GGGFGGGGGGGDGGGGGGGGGG<<@BF,CFFCCGGGGGGGG8EG>EGFG8FFF@FBFDDD,C<FCE@>FGGGGGFGFDFGCG:FFCGG++>4+:BEFFA<FFGF9,8=:C+BAFF8FDGF9FD@@E<F9<<FE::FFGGGFGGFDEG*>@BFFCBFFAFFCFGAE>8***=8<FCGGFFFGGEGGFGGD8E7CFFGGEGD*+A9CGG*:CECE5<FEC*>CF7?E+3/:9@<7+***29=7)>5C3>3*02>67<37)<F69995C4()19>?55)49).?AG?F:)8:7)4:?
@M04650:207:000000000-C238N:1:1101:21648:11015 1:N:0:19
ACTCCTACGGGAGGCAGCAGTGGGGAATTTTCCGCAATGGGCGAAAGCCTGACGGAGCAATGCCGCGTGGAGGTAGAAGGCCCACGGGTCGTGAACTTCTTTTCCCGGAGAAGAAGCAATGACGGTATCTGGGGAATAAGCATCGGCTAACTCTGTGCCAGCAGCCGCGGTAATACAGAGGATGCAAGCGTTATCCGGAATGATTGGGCGTAAAGCGTCTGTAGGTGGCTTTTTAAGTCCGCCGTCAAATCCCAGGGCTCAACCCTGGACAGGCGGTGGAAACTACCAAGCTGG
+
GFDFGGGGGGEGGGGGGDGGGGGGEGGGGFGGFEGGGGGGGCFGGGGGGGGGGGGGGGGGGGGGGGGGGGGGGGGGGGGGGGGGGGGGGGGEGGGFGGGGGGFEGGGGGGGGGGGGGGGGGGGGGGGGGFGGGGGGGGGFGGGGGGGGEGGDGGGGGGGGGGGGGGGGGGCEGGFGGFFGGGFFFGGGGGGGGGGGGGGGGGGGGGGGDGGGGGGGGDGGGCEGGGGGGGG??FGGGGFFDCED3CGGFGFDFFC@EDF>GFGCEGFFFFFFFFD@(4DF=<CFFFF?:FFDF?
@M04650:207:000000000-C238N:1:1101:18821:11024 1:N:0:19
ACTCCTACGGGAGGCAGCAGTGGGGAATATTGCACAATGGGCGCAAGCCTGATGCAGCCATGCCGCGTGTATGAAGAAGGCCTTCGGGTTGTAAAGTACTTTCAGCGGGGAGGAAGGGAGTAAAGTTAATACCTTTGCTCATTGACGTTACCCGCAGAAGAAGCACCGGCTAACTCCGTGCCAGCAGCCGCGGTAATACGGAGGGTGCAAGCGTTAATCGGAATTACTGGGCGTAAAGCGCACGCAGGCGGTTTGTTAAGTCAGTTGTGAAATCCCCGGGCTCAACCTGGGAAC
+
GGGGGGGGGGGGGGGGGGGGGGGGGGGGGGGGGGGGGGGGGGGGGGGGGGGGGGGGGGGGGGGGGGGGGGGGGGGGGGGGGGGGGGGGGGGGGGGGGGGGGGGGGGGGGGGGGGGGGGGGGGGGGGGGGGGGGGGGGGFGGGGGGGGGGGGGGGGGGGGGGGGGGGGGGGGGGGGGGGGGGGGGGGGGGCGGGGGGGGGGGEEEGGGGGGGCGEGGGGGGGGGGGGCDGGFGDGGGFGFD@DBEGGGGBGGGC*7<FFFFCFFFBFGFFFFFFFFFFFC>36GFFFFFFFFFB(
@M04650:207:000000000-C238N:1:1101:10875:11118 1:N:0:19
ACTCCTACGGGAGGCAGCAGTAGGGAATCTTCGGCAATGGGGGCAACCCTGACCGAGCAACGCCGCGTGAGTGAAGAAGGTTTTCGGATCGTAAAACTCTGTTGTTAGAGAAGAACGTTAAGTAGAGTGGAAAATTACTTAAGTGACGGTATCTAACCAGAAAGGGACGGCTAACTACGTGCCAGCAGCCGCGGTAATACGTAGGTCCCAAGCGTTGTCCGGAGTTATTGGGCGTAAAGCGAGCGCAGGTGGGTTCTTAAGTCTGATGTAAAAGGCAGTGGCTCAAGCATTGTG
+
GGFFFFGGGGGGEGCFEFFFFFFGGGGFCFGGGCCGGGGGGGDGGGGFGFGFGGGGGCGGFGGDFFC@CEEEEGFGGGGG<,CFECEDDFGGGFGGGGGGEGGG8=EFEFGFGGGBE+<=DF,@CCF<B@CEG89DD99,@FFBCCFFD:DCDEGFF7BFFFGFGDF>EC@*:??@?,<FFDFEGGFGF,**:BB::E;B;<EEE;?+=AEF5C;8:D7CEDG*/2<:<DCF>=CGGDF7@CD)7)1>@*>F))/5*=B8F1:*/:05707F=F543(*/5(*)9=*.4@*49A
@M04650:207:000000000-C238N:1:1101:15480:11148 1:N:0:19
ACTCCTACGGGAGGCAGCAGTGGGGAATTTTCCGCAATGGGCGGAAGCCTGATGCAGCCATGCCGCGTGTGTGAAGAAGGCCCACGGGTCGTGAACTTCTTTTCCCGGAGAAGAAGCAATGACGGTATCTGGGGAATAAGCATCGGCTAACTCTGTGCCAGCAGCCGCGGTAATACAGAGGATGCAAGCGTTATCCGGAATGATTGGGCGTAAAGCGTCTGTAGGTGGCTTTTTAAGTCCGCCGTCAAATCCCAGGGCTCAACCCTGGACAGGCGGTGGAAACTACCAAGCTGG
+
GGGGGGGGGGGGGGGGGGGGGGGGGGGGGGGGGGGGGGGGGGGGGGGGGGGGGGGGGGGGGGGGGGGGGGGGGGGGGGGGGGGGGGGGGGGGGGGGGGGGGGGGGGGGGGGGGGGGGGGGGGGGGGGGGGGGGGGGGGGGGGECGGGGGGGGGGGGGGGGGGGGGGGGGGGEGCGGGGGGGGGGGGFGGGGGGGGGGGGGGGGGGGGGGGGGGGGGGGGGGGGGFGGGGGGCFFGGGGFGFGFFGGGGFGF4DGCF>EFFGFF*<FFB:FFF@FFEBBG@@<FFFFFF?FF???
@M04650:207:000000000-C238N:1:1101:13914:11150 1:N:0:19
ACTCCTACGGGAGGCAGCAGTAGGGAATCTTCGGCAATGGGGGCAACCCTGACCGAGCAACGCCGCGTGAGTGAAGAAGGTTTCCGGATCGTAAAACTCTGTTGTTAGAGAAGAACGTTAAGTAGAGTGGAAAATTACTTAAGTGACGGTATCTAACCAGAAAGGGACGGCTAACTACGTGCCAGCAGCCGCGGTAATACGTAGGTCCCAAGCGTTGTCCGGATTTATTGGGCGTAAAGCGAGCGCAGGTGGTTTCTTAAGTCTGATGTAAAAGGCAGTGGCTCAACCATTGTG
+
GGGGGGGGGGGGGGGGGGGGGGGGGGGGGGGFC@GGGGGGGGGGGGGGGGGGD8BGGGGGGGGGGGGGGGGGGGGGGGGGEFFGGGGGGGGGGGGGGGGGGGACEEGGFFGDFGGDEFGGGGFGGFGDGFF9FBFFG9F9FGGGGFFGGGGGGGGGGGGGGG@CGDGFEGGGGGFDDEFFGGCCFGGDECEGGEGGGFFGGGGFCFD9BCCFGGC8=CGGEGD5;6?C?D?FFGGGGCFGBD5)9CC5>7<FDG*=B4==7*0;@C>>@F?7=FDFFBFFF:CFFFF?6FFFF<
@M04650:207:000000000-C238N:1:1101:11450:11152 1:N:0:19
ACTCCTACGGGAGGCAGCAGTGGGGAATATTGCACAATGGGCGGAAGCCTGATGCAGCCATGCCGCGTGTGTGAAGAAGGCCTTTGGGTTGTAAAGCACTTTAGCCAGGGAGGAAGCTAAGGGAGGTGAATAGCCTTTTTTGGTGACGTGAACTGGAGAATAAGCACCGGCTAACTCCGTGCCAGCAGCCGCGGTAATACGGGGGGTGCGAGCGTTAATCGGAATTACTGGGCGTAAAGGGCGTGTAGGCGGTGTGCTGAGCACTTCGTTAAAACACAGGGCTCAACCTTGTGG
+
GGGGGGGGGGGGGGGGGGGGGGGGGGGGGGGGGGGGGGGGGGGGGGGGGGGGGGGGGGGGGGGGGGGGGGGGGGGGGGGGGGGGGGGGGGGGGGGGGGGGGGGDFEFGGGFGGGGGFGFGGGGFFGEGGGCGGGGCGGGFEGGGGAEGFBFGGGGGGG,FGFGGFGFGGGGGGGGGGGGGGGGGGGFGFFGGGDGGGGGGGGGGGGGGGGGGGGECE3>C@CEEGGFGFFGDFGGCDCFGFDF5C7>FFGGG<DGFFFFFF:FGFF6?F5.)9FFFBBGFEF95?@)::?4<?F
@M04650:207:000000000-C238N:1:1101:18598:11161 1:N:0:19
ACTCCTACGGGAGGCAGCAGTGGGGAATATTGCACAATGGGCGGAAGCCTGATGCAGCCATGCCGCGTGTGTGAAGAAGGCCTTTGGGTTGTAAAGCACTTTAGCCAGGGAGGAAGCTAAGGGAGGTGAATAGCCTTTTTTGGTGACGTGAACTGGAGAATAAGCACCGGCTAACTCCGTGCCAGCAGCCGCGGTAATACGGGGGGTGCGAGCGCTAATCGGAATTACTGGGCGTAAAGCGCACGCAGGCGGTTTGTTAAGTCAGATGTGAAATCCCCGGGCCCAACCTGGGA
+
FGFGGGGGGGEGGDGGEGGGGGFGGGGGGGGGFGGGGGGGGGGGFEGGGGDFGAEGGGGGGGGGGEGE>FGGFEFFFGGGFG8FDFF7B?FGFGGGCFGFFFGGGGGGGCFG:BFGGFDFFGG8@CFDD=FGGGGG,FFGGGGAFGGGGCGGFGDGGFGGGGCFDFFFFGGDEGFGGGDGGGGGEG?FGFEGGEB*=FFD>CCG>E85CEGGGE*;E3CGCG57@F9AF>6=@ECGDGFF:D337<DGBG)C7<C>>?7*<9:*9F=AFFF?4B4?7<)75;)733)4(5<31
@M04650:207:000000000-C238N:1:1101:22682:11166 1:N:0:19
ACTCCTACGGGAGGCAGCAGTGGGGAATATTGCACAATGGGCGCAAGCCTGATGCAGCCATGCCGCGTGTATGAAGAAGGCCTTCGGGTTGTAAAGTACTTTCAGCGGGGAGGAAGGGAGTAAAGTTAATACCTTTGCTCATTGACGTTACCCGCAGAAGAAGCACCGGCTAACTCCGTGCCAGCAGCCGCGGTAATACGTAGGTGGCAAGCGTTGTCCGGATTTATTGGGCGTAAAGCGAGCGCAGGCGGTTTCTTAAGTCTGATGTGAAAGCCCCCGGCTCAACCGGGGAGG
+
GGGGGGGGGGGGGGGGGGGGGGGGGGGGGGGGGGGGGGGGGGGGGGGGGGGGGGGGGGGGGGGGGGGGGGGGGGGGGGGGGGGGGGGGGGGGGGGGGGGGGGGGGGGGGGGGGGGGGGGGGGGGGFGGGGGGGGGGGGGGGGGGGGGGGGGGGGGGGGGGGGGGGGGGGGGGGGGGGGGGGGGGGGGGGGGGGGGGGGGGGGGGGGGGGGGGGGGGGGGGGGGEDGGGGFGGFGGGGGFGFGEFGGGGFGGDDDGFFFF=CBDGFGGFFFFFFFFF03DEB9D?F@FBFFFFFF
@M04650:207:000000000-C238N:1:1101:27891:11167 1:N:0:19
ACTCCTACGGGAGGCAGCAGTAGGGAATCTTCGGCAATGGGGGCAACCCTGACCGAGCAACGCCGCGTGAGTGAAGAAGGTTTTCGGATCGTAAAACTCTGTTGTTAGAGAAGAACAAGTAGGAGAGTAACTGCTCTTACCTTGACGGTATCTAACCAGAAAGCCACGGCTAACTACGTGCCAGCAGCCGCGGTAATACGTAGGTGGCAAGCGTTGTCCGGATTTATTGGGCGTAAAGCGAGCGCAGGCGGTTTCTTAAGTCTGATGTGAAAGCCCCCGGCTCAACCGGGGAGG
+
GGGGGGGGGGGGGGGGGGGGGGGGGGGGGGGGGGGGGGGGGGGGGGGGGGGGGGGGGGGGGGGGGGGGGGGGGGGGGGGGGGGGGGGGGGGGGGGGGGGGGGGGGGGGGGGGGGGGGGGGGGGGGGGGGGGGGGFGGGGGGGGGGGGGGGGGGGGGGGGGGGGGGGGGGGGGGGGGGGGGGGGGGGGGGGGGGGGDGGGGGGGGGGGGGGGGGGGGGGGGGGCC<CFFFGGGFGGGGGFGFGFFDGGGFGGG3CG?FFFFGFFGFGGFFFFFFFF511DFFBG?FFFFFFFFFF
@M04650:207:000000000-C238N:1:1101:8751:11178 1:N:0:19
ACTCCTACGGGAGGCAGCAGTAGGGAATCTTCGGCAATGGGGGCAACCCTGACCGAGCAACGCCGCGTGAGTGAAGAAGGTTTTCGGATCGTAAAACTCTGTTGTTAGAGAAGAACGTTAAGTAGAGTGGAAAATTACTTAAGTGACGGTATCTAACCAGAAAGGGACGGCTAACTACGTGCCAGCAGCCGCGGTAATAAGTAGGTCCCAAGCGTTGTCCGGATTTATTGGGCGTAAAGCGAGCGCAGGTGGTTTCTTAAGTCTGATGTAAAAGCCAGTGGCTCAACCCTTGTG
+
GFGGGGGGGGDECDGGGGGGGDAFGGGGGGGGGGGGGGGFGGGGGGGGGGGGGFGGGGGGGDGGGGGGGGGGGGGGGGGGGGFGGGCGDGGGGDFGGGGGGGGGGGGGGGCGGGGGGGGGGGFGGAFDFGF@=FGGFGCDGAFFGGGGGGGGGGFAG7B7FFGF,:BFECEGDDDEC>EFEFGEGFFFCFGGGGE8C?;+???ECE?FF7;;EEEC*9C:*98==<+AC>6EF5/*/*9>375>GGDD)*7*/>FFFF4@7*::?*067?F@*=)01,7??:5)96@((05:B)
@M04650:207:000000000-C238N:1:1101:14592:11208 1:N:0:19
ACTCCTACGGGAGGCAGCAGTGGGGAATTTTCCGCAATGGGCGAAAGCCTGACGGAGCAATGCCGCGTGGAGGTAGAAGGCCCACGGGTCGTGAACTTCTTTTCCCGGAGAAGAAGCAATGACGGTATCTGGGGAATAAGCATCGGCTAACTCTGTGCCAGCAGCCGCGGTAATACAGAGGATGCAAGCGTTATCCGGAATGATTGGGCGTAAAGCGTCTGTAGGTGGCTTTTTAAGTCCGCCGTCAAATCCCAGGGCTCAACCCTGGACAGGCGGTGGAAACTACCAAGCTGG
+
GGGGGGGGGGGGGGGGGGGGGGGGGGGGGGGGGGGGGGGGGGGGGGGGGGGGGGGGGGGGGGGGGGGGGGGGGGGGGGGGGGGGGGGGGGGGGGGGGGGGGGGGGGGGGCGGGFGGGFGGGGGGGGGGGGGGGGGGGGGGGGGGGGGGGGGGGGGGGGGGGGGFGGGGGGGGGGGGGGGGGDFGGGGGGGGGGGGGGGGGGGGFFGGGGGGGGGGGGGGGGGGGGGGGGGGGFGGCDGFGFGFFGDGGFGGGF4CF3:FFFFGGFGDB>@?:@@DFF>DFF>FFFFFF::@B??
@M04650:207:000000000-C238N:1:1101:13800:11255 1:N:0:19
ACTCCTACGGGAGGCAGCAGTAGGGAATCTTCGGCAATGGGGGCAACCCTGACCGAGCAACGCCGCGTGAGTGAAGAAGGTTTTCGGATCGTAAAACTCTGTTGTTAGAGAAGAACGTTAAGTAGAGTGGAAAATTACTTAAGTGACGGTATCTAACCAGAAAGGGACGGCTAACTACGTGCCAGCAGCCGCGGTAATACGTAGGTCCCAAGCGTTGTCCGGATTTATTGGGCGTAAAGCGAGCGCAGGTGGTTTCTTAAGTCTGATGTAAAAGGCAGTGGCTCAACCATTGTG
+
GGGGGFFGGGGGGGGGGGFGGGGGGGGGGGGGGGGGGGGGGGGGGGGGGGGGGGGGGGGGGGGGGGGFGGGGGGGGGGGGGGGGGGGGGDGGGGGGGGGFFFGGGGGGGGGGGGGGGFGFGGGGGGGGGGGGDGGGGGGGGFGGGGGGGGGGGGGGGGGGGGGGGGGGGGGDGGDFGFFGGGGGGGGGGGGGGGGGCGFFGGGGGGGDGFGGGEEGGDCFGGEEG9EFFGFGFCCEG5FGFDEEGGCDFGGGDGF@F4/89BFCF:C>F?7@=F34:<5FF?DF=?FB?F?26)
@M04650:207:000000000-C238N:1:1101:9335:11264 1:N:0:19
ACTCCTACGGGAGGCAGCAGTGGGGAATTTTCCGCAATGGGCGAAAGCCTGACGGAGCAATGCCGCGTGGAGGTAGAAGGCCCACGGGTCGTGAACTTCTTTTCCCGGAGAAGAAGCAATGACGGTATCTGGGGAATAAGCATCGGCTAACTCTGTGCCAGCAGCCGCGGTAATACAGAGGATGCAAGCGTTATCCGGAATGATTGGGCGTAAAGCGTCTGTAGGTGGCTTTTTAAGTCCGCCTTCAAATCCCAGGTCTCAACCCTGGACATGCTGTGGAAACTACCAAGCTGG
+
FAFGGGGGDGG7C:F7CGDFGCFGGG;FGGGGGGGDGGGGGGGGGGGGGGD8FCCGGGGGGCFGGGGGDGBFGGFFGGGGCGGGGGGGG7FFGDFFGGGGGGGGGGC7C+3B=FCGGGGGGFGGGGGGGGGGGGGEFCGCF9FGGEGFDCFFGGGGCFFGGGCCCG*C@EGEEG@EGG?FGGGGGGFGFCCECCFGGGE5F87C@9>FEGE5*ACGGGCD5C7<7C+:6DGGFGF6:CF:B);)*20:9CFCCDG3)99F?FGDFGD(8F?*1?*=A0FF?AGF667?:57404
@M04650:207:000000000-C238N:1:1101:9685:11311 1:N:0:19
ACTCCTACGGGAGGCAGCAGTAGGGAATCTTCGGCAATGGGGGCAACCCTGACCGAGCAACGCCGCGTGAGTGAAGAAGGTTTTCGGATCGTAAAACTCTGTTGTTAGAGAAGAACGTTAAGTAGAGTGGAAAATTACTTAAGTGACGGTATCTAACCAGAAAGGGACGGCTAACTACGTGCCAGCAGCCGCGGTAATACGTAGGTCCCAAGCGTTTTCCGGATTTATTGGGCGTAAAGCGAGCGCAGGTGGTTTCTTAAGTCTGATGTAAAAGGCAGTGGCTCAACCATTGTG
+
GGGGGGGGG:FBCFGGGDCEGFFGEGGGGGGGGGGGGGGGCGGGGGGGGGCGGGGGGGGCGGGGGGGGGGGGGGGGFEFGGGGGGEECGFGGGCEGGGGGGGGGGGGGGGGGGDFGGGGGGFEGFGGGGGGFFGGGGEFGGGFEFFGGGGGGGGGFFGGFGGEG,F,DFCEEFFGGGGGFEGGGGGFGFFGGGGGDGGGGGGGFDGGCFCE5CECE**;:ED55=9CFGCFF@5<CDG*::*).CGGC5<73>DFF@4@*097?**:4@@=@7F)73(>@4:*0=?44:6?AA)
@M04650:207:000000000-C238N:1:1101:23142:11344 1:N:0:19
ACTCCTACGGGAGGCAGCAGTGGGGAATTTTCCGCAATGGGCGAAAGCCTGACGGAGCAATGCCGCGTGGAGGTAGAAGGCCCACGGGTCGTGAACTTCTTTTCCCGGAGAAGAAGCAATGACGGTATCTGGGGAATAAGTATCGGCTAACTATGTGCCAGCAGCCGCGGTAATACATAGGATGCAAGCGTTATCCGGATTTACTGGGCGTAAAACGAGCGCGGGTGGGTTAGTAAGTCTGGTGTTAAATGCAGTAGCTTAACTATTGTATGCATTGGAAACTATTAACCT
+
GGGGGGGGGGGGGGGGGGGGGGGGGGGGGGGGGGGGGGGGGGGEGGGGGGGGGGGGGGGGGGGGGGGGGGGGGGGGGGGGGGGGGGGGGGGGGGGGGGGGGGGGGGGGCFGEGGGGGGCFGGGGGGCFGGGGGGGEGFFGGGGGGGGGCGGGGGGGFGFGGGGGGGGGGGGGEFFGGG@FGGFGGGFGGGGGGGGGGGGGGGGGGGGGGGGGGGGGG3DDCDGGGGGGG/?EFGGDGGFGFCFFGGG7BFGGGFG4=FFFGFGGFGGFFFF?7BFFB:FFFFG?B?F<4=F
@M04650:207:000000000-C238N:1:1101:22968:11345 1:N:0:19
ACTCCTACGGGAGGCAGCAGTAGGGAATCTTCGGCAATGGGGGCAACCCTGACCGAGCAACGCCGCGTGAGTGAAGAAGGTTTTCGGATCGTAAAACTCTGTTGTTAGAGAAGAACGTTAAGTAGAGTGGAAAATTACTTAAGTGACGGTATCTAACCAGAAAGGGACGGCTAACTACGTGCCAGCAGCCGCGGTAATACGTAGGTCCCAAGCGTTGTCCGGATTTATTGGGCGTAAAGCGAGCGCAGGTGGTTTCTTAAGTCTGATGTAAAAGGCAGTGGCTCAACCATTGTT
+
GGGGGGGGGGGGGGGGGGGGGGGGGGGGGGGGGGGGGGGGGGGGGGGGGGGGGGGGGGGGGGGGGGGGGGGGGGGGGGGGDFGGGGGGGGGGGGGGGGGGGGGGGGGGGGGGCGGGGGGDFGGCGFGGGGGGCDGGGGGGGGFGGGGEGGGGGGFGGGGEGDFFGGGGGGGGDGGGGGGGGGGGGGGGGGGGGGGGGGFGFFGGCGFFGGGFGDEGGGGGGGGGEF?ECGFGFGGGGGFGEGFFGGGCDGGGGGGFFFF4EFGGFFGFFFFFFFFFFFGFFFFFF?FF0?FBF)
@M04650:207:000000000-C238N:1:1101:2738:11346 1:N:0:19
ACTCCTACGGGAGGCAGCAGTAGGGAATCTTCGGCAATGGGGGCAACCCTGACCGAGCAACGCCGCGTGAGTGAAGAAGGTTTTCGGATCGTAAAACTCTGTTGTTAGAGAAGAACGTTAAGTAGAGTGGAAAATTACTTAAGTGACGGTATCTAACCAGAAAGGGACGGCTAACTACGTGCCAGCAGCCGCGGTAATACGTAGGTCCCAAGCGTTGTCCGGAGTTATTGGGCGTAAAGCGAGCGCAGGTGGTTTCTTAAGTCTGATGTAAAAGGCAGTGGCTCAACCATTGTG
+
FF8E8FFFFDEGEGGEGEGGAEGGGGGCG9<,CFFFCCFGFGGDF@F<FGFFCFBCGGGGGGCBCGGCFGGGGGFGGGGGFCG?,@CC+>=B?DEFE@EFFEEFGGGGGGGCAEG8>B=FGFDAFAD5EBCDFG9FGAFFFDF@CCFGC:@D=DF<><FCAFFGCCF*<B7CCCGBCFGGG@EGG5?F>>:CGG8B1?E?FCFGDCC6;CF=CC:?C7CCGDC**02A97+:)CD5<9F7>DFE<DDGBFGG5D4=FFFBE47:@C7:9@*9=F>>?17?@?*/665.467<<)
@M04650:207:000000000-C238N:1:1101:12371:11350 1:N:0:19
ACTCCTACGGGAGGCAGCAGTAGGGAATCTTCGGCAATGGGGGCAACCCTGACCGAGCAACGCCGCGTGAGTGAAGAAGGTTTTCGGATCGTAAAACTCTGTTGTTAGAGAAGAACGTTAAGTAGAGTGGAAAATTACTTAAGTGACGGTATCTAACCAGAAAGGGACGGCTAACTACGTGCCAGCAGCCGCGGTAATACGTAGGTCCCAAGCGTTGTCCGGATTTATTGGGCGTAAAGCGAGCGCAGGTGGTTTCTTAAGTCTGATGTAAAAGGCAGTGGCTCAACCATTGTG
+
GGGGGGGGGGGGGGGGGGGGGGGGGGGGGGGGGGGGGGGGGGGGGGGGGGGGGGGGGGGGGGGGGGGEFGGGGGGGGGGGFGGGGGGGGGGGGGGGGGGGGGGGGGGGGGFEFGGGGGGGFGFDGGGDGGGGGGGFFGGGGGFGGGGGGGGGGGGGGGGGGGGGGDGGGGGGGGGGGGGGGGGGGGGGGG5CEGGGCGGGGFFGGGGGGFGFCEEEGDFGGGDEGGGGGGCFFG<EDGF>:7BFDGGGFGGGGGDFFFF=FFF*7:D<6FFF=6;:0:5:@?*<4@F?:F?F:)
@M04650:207:000000000-C238N:1:1101:7281:11351 1:N:0:19
ACTCCTACGGGAGGCAGCAGTGGGGAATATTGCACAATGGGCGCAAGCCTGATGCAGCCATGCCGCGTGTATGAAGAAGGCCTTCGGGTTGTAAAGTACTTTCAGCGGGGAGGAAGGGAGTAAAGTTAATACCTTTGCTCATTGACGTTACCCGCAGAAGAAGCACCGGCTAACTCCGTGCCAGCAGCCGCGGTAATACGGAGGGTGCAAGCGTTAATCGGAATTACTGGGCGTAAAGCGCACGCAGGCGGTTTGTTAAGTCAGATGTGAAATCCCCGGGCTCAACCTGGGAAC
+
GGGGGGGGGGGGGGGGGGGGGGGGGGGGGGGGGGGGGGGGGGGGGGGGGGGGGGGGGGGGGGGGGGGGGEGGGGGFFGGGGGGGGGGGGGGGGGGGGGGGGGGGGGGGGGGGGGGGGGGGGGGGFGGGGGGGGGGFGGGGGGGGGGG7FGGGGGGGGGGGGGGGGGGGGGGGGGGGGDCFCFEGGGGGGD5EECEG9EFGGGGGGGGGGGGGGGGGGGGGDDCGFFGFFGCC>EG5DFFGFGBEGDCD@GDDG*9<F?*7CFGGF7>AFFFFFFFFB>GEFBFF@FF0?FF??-
@M04650:207:000000000-C238N:1:1101:24628:11369 1:N:0:19
ACTCCTACGGGAGGCAGCAGTGGGGAATATTGCACAATGGGGGAAACCCTGATGCAGCAACGCCGCGTGAGTGAAGAAGGTCTTCGGATTGTAAAGCTCTGTTAGCAGGGAAGAGATAGGACGGTACCTGCAGAGGAAGCCACGGCTAACTACGTGCCAGCAGCCGCGGTAATACGGAGGGTGCAAGCGTTAATCGGAATTACTGGGCGTAAAGCGCACGCAGGCGGTCTGTCAAGTCGGATGTGACATCCCCGGTCTCAACCTGGGAACTGCATTCGAAACTGGCAGGCTAGG
+
GGGGGGGGGGGGGGGGGGGGGGEGGGEGGGFGA<FFGGGGGGG@FGGFGFGFG<FFGGFGGGGGGGGGGGEFGGCFFGGGF<?FG7F+8FABGGFFGGG,?EE<FGFFFDG8C8A4<EFEF8FBFE7DGDC=DFG@D8FFGG<:FGCFDBF<FC@FFCF:FFGGGGGEGGB83@;::8FDCC1B<7CCEE=;EFFF***=BCEF+?FF5EDE5?<CC)1)858EEEE5=DF:9+:9CF5DFGF<>0*7@7CD*97)<5=*37<<@C*()8:?@4*9:47F)97FFF)49B),1(
@M04650:207:000000000-C238N:1:1101:28123:11378 1:N:0:19
ACTCCTACGGGAGGCAGCAGTGGGGAATATTGCACAATGGGCGCAAGCCTGATGCAGCCATGCCGCGTGTATGAAGAAGGCCTTCGGGTTGTAAAGTACTTTCAGCGGGGAGGAAGGGAGTAAAGTTAATACCTTTGCTCATTGACGTTACCCGCAGAAGAAGCACCGGCTAACTCCGTGCCAGCAGCCGCGGTAATACGGGGGGTGCGAGCGTTAATCGGAATTACTGGGCGTAAAGGGCGTGTAGGCGGTGTGCTGAGCACTTCGTTAAAACACAGGGCTCAACCTTGTGGG
+
GGGGGGGGGGGGGGGGGGGGFGGGGGGGGGGGGGGGGGGGGGGGGGGGGGGGGGGGGGGGGGGGGGGGGGGGFGGGGGGGGGGGGGGGGGGGGGGGGGGGGGGGGGGGGGGGGGFGGGGGGGFGGGGGGGGGGGFGGGGGGGGGGGGGGGGGGGGGGGGGGGGGGGGGGGGGGGGGGGGGGGGGGGGGGGGGGGGGFFGGGGGGGGGGGGDGGGGDFGGGGGGGGGGGGGG=DCDCGGFGFGEFGGGGFGGGGGDFFFFFGFGGFGGBFF>FFFFFF?GFFFGFFFFFFFFB?,
@M04650:207:000000000-C238N:1:1101:4998:11389 1:N:0:19
ACTCCTACGGGAGGCAGCAGTAGGGAATCTTCGGCAATGGGGGCAACCCTGACCGAGCAACGCCGCGTGAGTGAAGAAGGTTTTCGGATCGTAAAACTCTGTTGTTAGAGAAGAACGTTAAGTAGAGTGGAACATTACTTAAGTGACGGTATCTAACCAGAAAGGGACGGCTAACTACGTGCCAGCAGCCGCGGTAATACGTAGGTCCCAAGCGTTGTCCGGATTTATTGGGCGTAAAGCGAGCGCAGGTGGTTTCTTAAGTCTGATGTAAAAGGCAGTGGCTCAACCATTATT
+
GGGGGGGGGGG>FGGGGGGGGGGGGGGG,FGGEFFGGGGFFGFDCFG<FGGGFGEGGG:FGEGEGGGGGGGFGGCGGGGFE,5B,@F7+@B=EFGGGFCFFGFG84,EFGGGGGG8>+33AF,:AFF,>7FC,3>FGDGFGGFGA9BCFFFCFFGGCGF:FFCF77E:CEECCGGEF,CF,=C;CGFGG5=*:1=CEFC9B++4;CB9;CFG5AC:=DGCCDC*:6++<C95<5>77**:>7B>DGGCE7>C*9C=44*/<=>7@G7<74=*9?)7:1575<<F?*<((1*).)
@M04650:207:000000000-C238N:1:1101:18878:11410 1:N:0:19
ACTCCTACGGGAGGCAGCAGTAGGGAATCTTCGGCAATGGACGAAAGTCTGACCGAGCAACGCCGCGTGAGTGAAGAAGGTTTTCGGATCGTAAAACTCTGTTGTTAGAGAAGAACAAGTAGGAGAGTAACTGCTCTTACCTTGACGGTATCTAACCAGAAAGCCACGGCTAACTACGTGCCAGCAGCCGCGGTAATACGGAGGGTGCAAGCGTTAATCGGAATTACTGGGCGTAAAGCGCACGCAGGCGGTTTGTTAAGTCAGATGTGAAATCCCCGGGCTCAACCTGGGAAC
+
GGGGGGGGGGGGGGGGGGGGGGGGGGGGGGGGGGGGGGGGGGGGGGGGGGGGGGGGGGGGGGGGGGGGGGGGGGGGGGGGGGGGGGGGGGGGGGGGGGGGGGGGGGGGGGGGGGGGGGGGGGGGGGGGGGGGGGGGGGGGGGGGGGGGGGGGGGGGGGGGGGGGGGGGGGGGGGGGGGGGGGGGGGGGGGGGGGGGGGGGGGEGGGGGGGGFGGGGGGFGGGGGGGGGGGGGFGGGFGFG:3)8C595>DGGGGGFFFFFGFFGFFGDFFFFFBFF?>GFE;GFFFFFFF>B?2
@M04650:207:000000000-C238N:1:1101:13390:11439 1:N:0:19
ACTCCTACGGGAGGCAGCAGTAGGGAATCTTCGGCAATGGACGAAAGTCTGACCGAGCAACGCCGCGTGAGTGAAGAAGGTTTTCGGATCGTAAAACTCTGTTGTTAGAGAAGAACAAGTAGGAGAGTAACTGCTCTTACCTTGACGGTATCTAACCAGAAAGCCACGGCTAACTACGTGCCAGCAGCCGCGGTAATACGTAGGTGGCAAGCGTTGTCCGGATTTATTGGGCGTAAAGCGAGCGCAGGCGGTTTCTTAAGTCTGATGTGAAAGCCCCCGGCTCAACCGGGGAGG
+
GGGGGGGGGGGGGGGGGGGGGGGGGDGGGGGGGGGGGGGGGGGGEGGAFFGGGGGGGGGGGGGGGGGGGGDFGGGGGGGGFFGGGGGGFGGGGGGGGGGGGGDFGGGGGGGGGGGGGDFFGGGCGGDGGGGGGGGGGGGGGGFGCEGDGGGGGGGGGGGFFGFFGGGGGGGEFGGGGGGGGFFGC6DGGGGGGGGCCFGFC<8@?EFFGFGGGGEC*;FGCD*:CG?FFFGGECCGGGFC@DBEDCDGFGGG<<D?FF69<@:F*7C464@?BFFF<>GEF>G*9:>>F>EB(7
@M04650:207:000000000-C238N:1:1101:13265:11475 1:N:0:19
ACTCCTACGGGAGGCAGCAGTGGGGAATATTGCACAATGGGCGCAAGCCTGATGCAGCCATGCCGCGTGTATGAAGAAGGCCTTCGGGTTGTAAAGTACTTTCAGCGGGGAGGAAGGGAGTAAAGTTAATACCTTTGCTCATTGACGTTACCCGCAGAAGAAGCACCGGCTAACTCCGTGCCAGCAGCCGCGGTAATACGGAGGGTGCAAGCGTTAATCGGAATTACTGGGCGTAAAGCGCACGCAGGCGGTTTGTTAAGTCAGATGTGAAATCCCCGGGCTCAACCTGGGAAC
+
GGGGGGGGGGGGGGGGGGGGGGGGGGGGGGGGGGGGGGGGGGGGGGGGGGGGGGGGGGGGGGGGGGGGGGGGGGGGGGGGGGGGGGGGGGGGGGGGGGGGGGGGGGGGGGGGGGGGGGGGGGGGGGGGGGGGGGGGGGGGGGGGGGGGGGGGGGGGGGGGGGGGGGGGGGGGGGGGGGGGGGGFGFFGGGGGGGGGGGGGGGGGGGGDCFGGGGGGGGGGGGGGGGGGGGGGEGGGGGFG>C>>G3CGFGGGC<CFFFFFFFGGFFFAFFF96??FFFGFFFGFFFFF?FF:?4
@M04650:207:000000000-C238N:1:1101:12828:11481 1:N:0:19
ACTCCTACGGGAGGCAGCAGTGGGGAATATTGCACAATGGGCGCAAGCCTGATGCAGCCATGCCGCGTGTATGAAGAAGGCCTTCGGGTTGTAAAGTACTTTCAGCGGGGAGGAAGGGAGTAAAGTTAATACCTTTGCTCATTGACGTTACCCGCAGAAGAAGCACCGGCTAACTCCGTGCCAGCAGCCGCGGTAATACGGAGGGTGCAAGCGTTAATCGGAATTACTGGGCGTAAAGCGCACGCAGGCGGTTTGTTAAGTCGGATGTGAAATCCCCGGGCTCAACCTGGGAAC
+
GGGGGGGGGGGGGGGGGGGGGGGGGGGGGGGGGGGGGGGGGGGGGGGGGGGGGGGGGGGGGGGGGGGGGGGGGGGGGGGGGGGGGGGGGGGGGGGGGGGGGGGGGGGGGGGGGGGGGGGGGGGGGGGGGGGGGGGGGGGGGGGGGGGGGGGGGGGDFGGGGGGGGGGGGGGGGGGGGGGGGGGGGGGGFEGGGGGGGGGGGGGGGGGGGGGGGGGDGGGGGGGGGGGGGGGFFGGGDFFGDGBBGCGG>DGGCC9>FFFFGFGGEGG?FFFFFFFFFFGFFFFFFFFBFFFF?3
@M04650:207:000000000-C238N:1:1101:21366:11495 1:N:0:19
ACTCCTACGGGAGGCAGCAGTAGGGAATCTTCGGCAATGGGGGCAACCCTGACCGAGCAACGCCGCGTGAGTGAAGAAGGTTTTCGGATCGTAAAACTCTGTTGTTAGAGAAGAACGTTAAGTAGAGTGGAAAATTACTTAAGTGACGGTATCTAACCAGAAAGGGACGGCTAACTACGTGCCAGCAGCCGCGGTAATACGTAGGTCCCAAGCGTTGTCCGGATTTATTGGGCGTAAAGCGAGCGCAGGTGGTTTCTTAAGTCTGATGTAAAAGGCAGTGGCTCAACCATTGTG
+
GGGGGGGGGGGGGGGGGGGGGGGGGGGGGGGGGGGGGGGGGGGGGGGGGGGGGGGGGGGGGGGGGGGGGGGGGGGGGGGGFGGGGGGGGGGGGGGGGGGGGGGGGGGFGGGGGGGGGGGEGGGGGGGDGGGGGGGGGGGGGGGGGGGGGGGGGGGGGGGGGGGGGGFCGGDGGGGGGGGGGGGGGGGGGGGGGGGGGFFGGGGCGGGFGGGGFGGGGDCFGGE5EGGGGGGGFGGEDGFGFGFFGGGD@/9FGGG=BFFBDB7?FC*)8@6?FFFFFFCFF<59/1)8?F?26-
@M04650:207:000000000-C238N:1:1101:25637:11498 1:N:0:19
ACTCCTACGGGAGGCAGCAGTGGGGAATTTTCCGCAATGGGCGAAAGCCTGACGGAGCAATGCCGCGTGGAGGTAGAAGGCTCACGGGTCGTGAACTTCTTTTCCCGGAGAAGAAGCAATGACGGTATCTGGGGAATAAGCATCGGCTAACTCTGTGCCAGCAGCCGCGGTAATACAGAGGATGCAAGCGTTATTCGGAATGATTGGGCGTAAAGCGTCTGTAGGTGGCTTTTTAAGTCCGCCGTCAAATCCCAGGGCCCAACCCTGGACAGGCGGTGGAAACTACCAATCTGG
+
CEGGGGGGGCEGGGGGGGGGFGGGGDCFGGGGGDEGEGFFFFGGGGGGGGGFEGCEGGGGCGGGDG@F:>BFEGGCFGG?E,E=FCEEGGGGEFGG9FFGGFEGGGDE@FCFGGGDGFD<CCC7FF<BDBCFFE=>F9FF,@=FGGCFGEGGFGCFGGFC:CCE7CEFEE<1<FE9EGGGCGGG>EG9C8CBCF+?8CE8:EECDC8CFGGDGFEE:DD*8::79<AC6CE6?E4<7:=>>9.5CCCDB:9C6CF5:3)05<CGD47(45658F35(45)9476@@???)7<5<
@M04650:207:000000000-C238N:1:1101:19524:11509 1:N:0:19
ACTCCTACGGGAGGCAGCAGTAGGGAATCTTCCGCAATGGGCGAAAGCCTGACGGAGCAACGCCGCGTGAGTGATGAAGGTTTTCGGATCGTAAAACTCTGTCATTAGGGAAGAACAAATGTGTAAGTAACTGTGCATATCTTGACGGTACCTAATCAGAAAGCCACGGCTAACTACGTGCCAGCAGCCGCGGTAATACGTAGGTGGCAAGCGTTATCCGGAATTATTGGGCGTAAAGCGCGCGTAGGCGGTTTTTTAAGTCTGATGTGAAAGCCCACGGCTCAACCGTGGAGG
+
GGGGGGGGGGGGGGGGGGGGGGGGGGGGGGGGGGGGGGGGGGGGGGGGGGGGGGGGGGGGGGGGGGGGGGGGGGGGGGGGGGGGGGGGGGGGGGGGGGGGGG9FGGGGGGGGGGGGGGGGGGGGGGGGGGGGGGGGGGGGGGGGGGGGGGGGGGGGGGGGGGGGGGGGGGGGGGGGGGGGGGGGGGGGGGGGGGGGGGGGGGGGGGGGGGGGGGGGGGGGGGEGGGGGGGGGFGGGFGFGFGFFGGGGFGGG3<GFFFFFGFGGFGGFFFFFFFFFFFG>>>GF@FFFFFD?FF
@M04650:207:000000000-C238N:1:1101:23114:11510 1:N:0:19
ACTCCTACGGGAGGCAGCAGTAGGGAATCTTCGGCAATGGGGGCAACCCTGACCGAGCAACGCCGCGTGAGTGAAGAAGGTTTTCGGATCGTAAAACTCTGTTGTTAGAGAAGAACGTTAAGTAGAGTGGAAAATTACTTAAGTGACGGTATCTAACCAGAAAGGGACGGCTAACTACGTGCCAGCAGCCGCGGTAATACGTAGGTCCCAAGCGTTGTCCGGATTTATTGGGCGTAAAGCGAGCGCAGGTGGTTTCTTAAGTCTGATGTAAAAGGCAGTGGCTCAACCATTGTG
+
GGGGGGGGGGGGGGGGGGGGGGGGGGGGGGGGGGGGGGGGGGGGGGGGGGGGGGGGGGGGGGGGGGGGGGGGGGGGGGGG@FGGGGGGGGGGGGGGGGGGGGGGGGGGGGGGGGGGGGGGGGGFGGGGGGGGGGGGGGGGGGGGGGGGGGGGGGGFGGGGGGGGGGGGGGGGGGGGGGGGGGGGGGGGGGGGGGGGGGGGGGFFGGGGGGGGGGGGGGGGGGGGCFFGGGGGFGGGGGFG@*.3>DDDBGGGDCFBFFFFDFGGFGGFFFFFFFFFF?7<FBCFFFF7:@?>A4
@M04650:207:000000000-C238N:1:1101:28273:11523 1:N:0:19
ACTCCTACGGGAGGCAGCAGTAGGGAATCTTCGGCAATGGGGGCAACCCTGACCGAGCAACGCCGCGTGAGTGAAGAAGGTTTTCGGATCGTAAAACTCTGTTGTTAGAGAAGAACGTTAAGTAGAGTGGAAAATTACTTAAGTGACGGTATCTAACCAGAAAGGGACGGCTAACTACGTGCCAGCAGCCGCGGTAATACGTAGGTCCCAAGCGTTGTCCGGATTTATTGGGCGTAAAGCGAGCGCAGGTGGTTTCTTAAGTCTGATGTAAAAGGCAGTGGCTCAACCATTGTT
+
GGGGGGGGGGGGGGGGGGGGGGGGGGGGGGGGGGGGGGGGGGGGGGGGGGGGGGGGGDGGGGGGGGG=FFGGGGGGGGGGGGGGGGDDGGGGGGGGGGGGGGGGGGGGGGGGGGGGGGGGGGGGGFGGFFGGGGFFGGGGGGDGGGGGGGGFGGGGGGGFCEFCCFGGGGGGGGGGGGGGGGGGGGGGGFDGGGGG5?FGECGFGGGGGGGG=CEECDGGDGCEEFGGGGFGFDGGGGFFFGEBGDDDFCDGDGG4@FB?FFFC?CDAFF?FFFFFFFFFFBC)7FF0:F=9<)
@M04650:207:000000000-C238N:1:1101:12192:11538 1:N:0:19
ACTCCTACGGGAGGCAGCAGTGGGGAATATTGCACAATGGGCGCAAGCCTGATGCAGCCATGCCGCGTGTATGAAGAAGGCCTTCGGGTTGTAAAGTACTTTCAGCGGGGAGGAAGGGAGTAAAGTTAATACCTTTGCTCATTGACGTTACCCGCAGAAGAAGCACCGGCTAACTCCGTGCCAGCAGCCGCGGTAATACGGAGGGTGCAAGCGTTAATCGGAATTACTGGGCGTAAAGCGCACGCAGGCGGTTTGTTAAGTCAGATGTGAAATCCCCGGGCTCAACCTGGGAAC
+
GGGGGGGGGGGGGGGGGGGGGGGGGGGGGGGGGGGGGGGGGGGGGGGGGFGGGGGGGGGGGGGGGGGGGGGGGGGGGGGGGGGGGGGGGGGGGGGGGGGGGGGGGGGGGGGGGGGGGGGGGGGGGGGGGGGGGGGGGGGGGGGGGGGGGGGGFFGGGGGGGGGGGGGGGGGGGGGGGGGGGGGGGGCFGGGGGGGGGGGGGCCEGGGGG?FGGGGGC:DGE3ECFGGGGGGFFGGCGGFGEGFFGGGD>DG>DGGFF*9?FFFGFGGFFFFFFFF::9DEF9FFFF4:<5>:?3
@M04650:207:000000000-C238N:1:1101:26194:11573 1:N:0:19
ACTCCTACGGGAGGCAGCAGTGGGGAATATTGCACAATGGGCGCAAGCCTGATGCAGCCATGCCGCGTGTATGAAGAAGGCCTTCGGGTTGTAAAGTACTTTCAGCGGGGAGGAAGGGAGTAAAGTTAATACCTTTGCTCATTGACGTTACCCGCAGAAGAAGCACCGGCTAACTCCGTGCCAGCAGCCGCGGTAATACGGAGGGTGCAAGCGTTAATCGGAATTACTGGGCGTAAAGGGCGTGTAGGCGGTGTGCTGAGCACTTCGTTAAAACACAGGGCTCAACCTTGTGGG
+
GGGGGGGGGGGGGGGGGGGGGGGGGGGGGGGGGGGGGGGGGGGGGGGGGGGGGGGGGGGGGGGGGGGGGGGGGGGGGGGGGGGGGGGGGGGGGGGGGGGGGGGGGGGGGGGGGGGGGGGGGGGGGGGGGGGGGGGGGGGGGGGGGGGGGGGGGGGGGGGGGGGGGGGGGGGGGGGGGGGGGGGGGGGGGGGGGGGGGGGGGGGGGGGGGGGGGGGGGGGGGGGGGGGGGGFGFGGGFDFGEG@EGGGGFGGGGGGFFFFFFFGGFGGFFFF7F@FFFBGFF?GFFFF(39FD?(
@M04650:207:000000000-C238N:1:1101:24349:11573 1:N:0:19
ACTCCTACGGGAGGCAGCAGTAGGGAATCTTCGGCAATGGGGGCAACCCTGACCGAGCAACGCCGCGTGAGTGAAGAAGGTTTTCGGATCGTAAAACTCTGTTGTTAGAGAAGAACGTTAAGTAGAGTGGAAAATTACTTAAGTGACGGTATCTAACCAGAAAGGGACGGCTAACTACGTGCCAGCAGCCGCGGTAATACGTAGGTCCCAAGCGTTGTCCGGATTTATTGGGCGTAAAGCGAGCGCAGGTGGTTTCTTAAGTATGATGTAAAAGGCAGTGGCTCAACCATTGTG
+
CFFGGGGGEGFGEEGGGDGGGCEFGGGG@FG<FC@FGGGFGGDFEGCAEFGGEFEGGG>FGEGGEGG>F:CGFGFFG8?FFFBFEDE7F7BFGFF9BF@<?EFE?4CFF?FGGGG8F+8B>AB,@,55CCF,B8,6C@D<9><D,<=::>D<,@=9=,@:F7:3D@CFCEFEEG7CGCE<FFF?,CFEFGG7BCECC99;8C988E9+2027**//19C7895*/<:EGDGG)5)>CCBFDC7)>37751*9C*>*9@F*+9::=FDB7/94@BFF:6*/71*096)(316)5-
@M04650:207:000000000-C238N:1:1101:14767:11579 1:N:0:19
ACTCCTACGGGAGGCAGCAGTGGGGAATATTGCACAATGGGCGCAAGCCTGATGCAGCCATGCCGCGTGTATGAAGAAGGCCTTCGGGTTGTAAAGTACTTTCAGCGAGGAGGAAGGCATTGTGGTTAATAACCACAGTGATTGACGTTACTCGCAGAAGAAGCACCGGCTAACTCCGTGCCAGCAGCCGCGGTAATACGGAGGGTGCAAGCGTTAATCGGAATTACTGGGCGTAAAGCGCACGCAGGCGGTTTGTTAAGTCAGATGTGAAATCCCCGGGCTCAACCTGGGAAC
+
GGGGGGGGGGGGGGGGGGGGFGGGGGGGGGGGGGGGGGFGGGGGGGGGGGGGGGGGGGGGGGGGGGGGGGGFGGGGGGGGGGGGGGGGGDFGGGFFGGGGGGGGGACFGGGGGGGGGGFGGGGGG?FFDGFFGFFFDGGGGFFGGGGGGGGGGGGGEGGGGGGGGGGGGGGGGGFFGGGGGGGGGFGFGGGGGGGGGGGFGGGGGGGDGGGGGGDEF>FGDGEGGGGGGGG5>EDDFCFGDCBFGGGGFGG97DGFFF6=C?>>6FDAFF4@76??:>CDB6CF9?@?BF>BF0
@M04650:207:000000000-C238N:1:1101:12330:11584 1:N:0:19
ACTCCTACGGGAGGCAGCAGTGGGGAATATTGCACAATGGGCGCAAGCCTGATGCAGCCATGCCGCGTGTATGAAGAAGGCCTTCGGGTTGTAAAGTACTTTCAGCGGGGAGGAAGGGAGTAAAGTTAATACCTTTGCTCATTGACGTTACCCGCAGAAGAAGCACCGGCTAACTCCGTGCCAGCAGCCGCGGTAATACGGAGGGTGCAAGCGTTAATCGGAATTACTGGGCGTAAAGCGCACGCAGGCGGTTTGTTAAGTCAGATGTGAAATCCCCGGGCTCAACCTGGGAAC
+
GGGGGGGGGGGEGGGGGGGGGGGGGGGGGGGGGGGGGGGGGGGGGGGGGGGGGGGGGGGGGGGGGGGGGGGGGGGGGGGGGGGGGGGGGGGGGGGGGGGGGGGGGGGGGGGGGGGGGGGGGGGGGGGGGGFGGGFGGGGGGGGFGGGGGGGGGGGEGGGGGGGGGGGGGGGGGGGGGGGGGGGGGGGGGGGGGGGGGGGGGGGGGGGGGGGGGGGGGGGG=3CFGGGGGGGGFGGG3CFGFGFFGGGGFGGG5CG:@?BFEFFGFGGFFFFFB@?F:BDFFBGF4?FFFFF:?1
@M04650:207:000000000-C238N:1:1101:17624:11650 1:N:0:19
ACTCCTACGGGAGGCATCAGTGGGGAATTTTCCGCAATGGGCGAAAGCCTGACGGAGCAATGCCGCGTGGAGGTAGAAGGCCCACGGGTCGTGAACTTCTTTTCCCGGAGAAGAAGCAATGACGGTATCTGGGGAATAAGCATCGGCTAACTCTGTGCCAGCAGCCGCGGTAATACAGAGGATGCAAGCGTTATCCGGAATGATTGGGCGTAAAGCGTCTGTAGGTGGCTTTTTAAGTCCGCCGTCAAATCCCAGGGCTCAACCCTGGACAGGCGGTGGAAACTACCAAGCTGG
+
GGGGGGGGGGGGGGGGGGGGGGGGGGGGGGGGGGGGGGGGGGGGGGGGGGGGGGGGGGGGGGGGGGGGGGGGGGGGGGGGGGGGGGGGGGGGGGGGGGGGGGGGGGGGCGGGGGGGGGGGGGGGGGGGGGGGGGDGGGGGGGGGGGGGGGGGGGGGGGGGGGGGGGGGGGEGGGGGGGGGGGGGFGGGGGGGGGGGGGDGGGFGGGGGGGGGDGGEEGGGGGGGGGGFGGGGFGGGGGFFEDBB<DGGFGGC<F6>7:FFCFGGDFC?FFFFFF@FB6DFFFGFFFFFFFFF?F
@M04650:207:000000000-C238N:1:1101:24655:11799 1:N:0:19
ACTCCTACGGGAGGCAGCAGTGGGGAATTTTCCGCAATGGGCGAAAGCCTGACGGAGCAATGCCGCGTGGAGGTAGAAGGCCCACGGGTCGTGAACTTCTTTTCCCGGAGAAGAAGCAATGACGGTATCTGGGGAATAAGCATCGGCTAACTCTGTGCCAGCCGCCGCGGTAATACAGAGGATGCAAGCGTTATCCGGAATGATTGGGCGTAAAGCGTCTGTAGGTGGCTTTTTAAGTCCGCCGTCAAATCCCAGGGCTCAACCCTGGACAGGCGGTGGAAACTACCAAGCTGG
+
GGGGGGGGGGGGGGGGGGGGGGGGGGGGGGGGGGGGGGGGGGGGGGGGGGGGFGEGGGGGGGGGGGGGGGFGGGGGFGGGGGEEFGGEGGGGGGGGEGGGGGGFGGGG:FFFGGGGGGDFCCGGGEEGGDE,>C3>F>FFGCF@:FGFE7C9FFGFGGGF:B*58F@:FE::F@FCCFFGG7:C7C<FDEG>8F+CGGDEFFGG?+AFFE7E5CFFEDGGG>?CFFG**9@6FGG6C:@G:77BDDC34:C46D4.<D:>677C)5C6<@4837:>-6<8*52/8:F82))5?F
@M04650:207:000000000-C238N:1:1101:19135:11823 1:N:0:19
ACTCCTACGGGAGGCAGCAGTAGGGAATCTTCGGCAATGGGGGCAACCCTGACCGAGCAATGCCGCGTGAGTGAAGAAGGTTTTCGGATCGTAAAACTCTGTTGTTAGAGAAGAACGTTAAGTAGAGTGGAAAATTACTTAAGTGACGGTATCTAACCAGAAAGCCACGGCTAACTACGTGCCAGCAGCCGCGGTAATACGTAGGTGGCAAGCGTTGTCCGGATTTATTGGGCGTAAAGCGAGCGCAGGCGGTTTCTTAAGTCTGATGTGAAAGCCCCCGGCTCAACCGGGG
+
GGGGGGGGGGGGGGGGGGGGGGGGGGGGGGGGGGGGGGGGGGGGGGGGGGGGGGGGGGGG9FGGGGGGGGGGGGGGGGGGGGGGGGGGGGGGGGGGGGGCGGGGGGGGGGGGGGGGGGGGGGGGGGGGGGGGGGGGGGGGGGGGGGGGEGGGGGGGGGGGGGG7CGGGGGGGGFGGGG:FGGGGGGGGGGGGGGGEGGGGGGGGGGGFGFGGGGGGGD>@ED*/8CGGGGGGFGGGGFFGFDFFGGGG@GGGCDG4@FF*<FF7BCF)*096@F::6?DFEB)<FFFF>:39
@M04650:207:000000000-C238N:1:1101:29236:11834 1:N:0:19
ACTCCTACGGGAGGCAGCAGTAGGGAATCTTCGGCAATGGGGGCAACCCTGACCGAGCAACGCCGCGTGAGTGAAGAAGGTTTTCGGATCGTAAAACTCTGTTGTTAGAGAAGAACGTTAAGTAGAGTGGAAAATTACTTAAGTGACGGTATCTAACCAGAAAGGGACGGCTAACTACGTGCCAGCAGCCGCGGTAATACGTAGGTCCCAAGCGTTGTCCGGATTTATTGGGCGTAAAGCGAGCGCAGGTGGTTTCTTAAGTCTGATGTAAAAGGCAGTGGCTCAACCATTGTG
+
GGGGGGGGGGGGGGGDGGGGGGGGGGGGGGGGGGGGGGGGGGGGGGGGGGGGGGGGGGGGGGGGGGGCGGGGGGGGGGGGGGGGGGGGGGGGFGGGGGGGGGGGGGGGGGGGGGGGGGGFGGGGGGGGGGGFGDGGGGGGGGGGGGGGGGGDGGFGGGGGGGGGGGGGGGGGGFGGGGGGGGGGGGGGGGGGGGGGGGGGGCGGGGGGGCFGGGGGGGGGGGGDEFGFGGGC>C7EGFBGFGFFGGGGFG69DDFFFFF77BFG?FG</*==FFFFF:FF)37?=FF??FFBF)
@M04650:207:000000000-C238N:1:1101:17470:11840 1:N:0:19
ACTCCTACGGGAGGCAGCAGTAGGGAATCTTCGGCAATGGGGGCAACCCTGACCGAGCAACGCCGCGTGAGTGAAGAAGGTTTTCGGATCGTAAAACTCTGTTGTTAGAGAAGAACGTTAAGTAGAGTGGAAAATTACTTAAGTGACGGTATCTAACCAGAAAGGGACGGCTAACTACGTGCCAGCAGCCGCGGTAATACGTAGGTCCCAAGCGTTGTCCGGATTTATTGGGCGTAAAGCGAGCGCAGGTGGTTTCTTAAGTCTGATGTAAAAGGCAGTGGCTCAACCATTGTG
+
GGGGGGGGGGGFGGGEGGGGGGGGGGGGGGGGGGGGGGGGGGGGGGGGGGGGGGGGGGGGGGGGGGGGGGGGGGGGGGGGGGGGGGGGGGGGGGGGGDGGGGGGGGGGGGGGGGGGGGGGGGGGGGGDGGGGGGGGGGGGGGGGGGGGGGGGGFGGGGGGGGGGGGGGGGGGGGGGGFGGGGGGGGGGGGGGGGGGGGGGGGGGGGGGGGGGGGCEEDGGGGGGGCGEFFG5>CDGGG4FFGEFGGGC399FCGGFFFFFGFGFFGFDBFFFFFEF??7:F?DFFFF?F@FDA)
@M04650:207:000000000-C238N:1:1101:24264:11889 1:N:0:19
ACTCCTACGGGAGGCAGCAGTGGGGAATATTGCACAATGGGCGCAAGCCTGATGCAGCCATGCCGCGTGTATGAAGAAGGCCTTCGGGTTGTAAAGTACTTTCAGCGGGGAGGAAGGGAGTAAAGTTAATACCTTTGCTCATTGACGTTACCCGCAGAAGAAGCACCGGCTAACTCCGTGCCAGCAGCCGCGGTAATACGGAGGGTGCAAGCGTTAATCGGAATTACTGGGCGTAAAGCGCACGCAGGCGGTTTGTTAAGTCAGATGTGAAATCCCCGGGCTCAACCTGGGAA
+
GGGGGGGGGGGGGGGGGGGGGGGGGGGGGGGGGGGGGGGGGGGGGGGGGGGGGGGGGGGGGGGGGGGGGGGGGGGGGGGGGGGGGGGGGGGGGGGGGGGGGGGGGGGGGGGGGGGGGGGGGGGGGGGGGGGGGGGGGGGGGGGGGGGGGGGGGGGGGGGGGGFGGGGGGGGGGGGGGGGGGGGGFGGGGGGGGGGGGGGGGDEGGGGGGGGGGCECCCFGGGGGGGFGGGGGFGGGGGFGFDEFGGGGFGG<DCDFFF=FF?FGFC>4BFFFFFFFBFGEFFGFFFFFFFF::
@M04650:207:000000000-C238N:1:1101:13665:11894 1:N:0:19
ACTCCTACGGGAGGCAGCAGTAGGGAATCTTCGGCAATGGGGGCAACCCTGACCGAGCAACGCCGCGTGAGTGAAGAAGGTTTTCGGATCGTAAAACTCTGTTGTTAGAGAAGAACGTTAAGCAGAGTGGAAAATTACTTAAGTGACGGTATATAACCAGAAAGGGACGGCTAACTACGTGCCAGCAGCCGCGGTAATACGTAGGTCCCAAGCGTTGTCCGTATCTCTTGGGCGAAACGCGATCGCAGGTGGTGTCTCAGGTATGGTGTAAAACGCAGGGGCTCAACCATTGTG
+
AFGFFGFF@FC;FEEEGGFFF,;ECDDFGGGGGEB@CDDCFGCEGGCEFGGGGGGEGGGGGGGDEECFC=:<?EFEGFFG?<FGGC@@FCFGGGG,,,<FCG<E4A9?,?F<E@=FCD=,3?,,B,BFC7F,:,:=EFEC=,@@FGGGDBFG,@F@FCC:,>,FF*,DFG78FCCFGFDGCF*2:*:CG,:CCCC5*?BE5+>8CGGGGD655CE*:9:DG5C6*++<C7CC5*):9))179)7C**/7*29/*/9@****1**0*29)/=4**)0,-)8:0<FF*)83**--.
@M04650:207:000000000-C238N:1:1101:11178:11910 1:N:0:19
ACTCCTACGGGAGGCAGCAGTGGGGAATATTGCACAATGGGCGCAAGCCTGATGCAGCCATGCCGCGTGTATGAAGAAGGCCTTCGGGTTGTAAAGTACTTTCAGCGAGGAGGAAGGCATTGTGGTTAATAACCACAGTGATTGACGTTACTCGCAGAAGAAGCACCGGCTAACTCCGTGCCAGCAGCCGCGGTAATACGGAGGGTGCAAGCGTTAATCGGAATTACTGGGCGTAAAGCGCACGCAGGCGGTCTGTCAAGTCGGATGTGAAATCCCCGGGCTCAACCTGGGAAC
+
GGGGGGGGGGGCFGGGGGGGFGGGGGGGGGGGGGGGGGGGGGGGGGGFGGGGGGGGGGGGGGGGGGG6CCFGGFGGGGGGGGGGGGGGGGGGGGGGGGCFGGGGGGGEEGGGGGGGGFGGGGGGGEFGGGGGGGGGGGFFGGGGGFGFDGGGGGFGGGGGGGGGGGGGGG>GCGFDCECGGGCFGGGGGGGGGGGGGGGGGGGGGGGD+:CFEEEEGC>CEDC7FGFGFGGF3:DEGGFGFGFFGDDDBDD97CCFFFFFGFDD39928=FFF6?;12>BB>CF??87:F;<:(
@M04650:207:000000000-C238N:1:1101:4060:11939 1:N:0:19
ACTCCTACGGGAGGCAGCAGTGGGGAATTTTCCGCAATGGGCGAAAGCCTGACGGAGCAATGCCGCGTGGAGGTAGAAGGCCCACGGGTCGTGAACTTCTTTTCCCGGAGAAGAAGCAATGACGGTATCTGGGGAATAAGCATCGGCTAACTCTGTGCCAGCAGCCGCGGTAATACGGAGGGTGCAAGCGTTAATCGGAATTACTTGGCGTAAAGCGCACGCAGGCGGGTTGTTAAGTCAGATGTGAAATCCCCGGTCTCAACCTGGGAACTGCATCTGATACTGGCAAGATTG
+
GGGGGGGGGDGGGGGGGGGGGGGGGGGGFGGGGGGGGGFG<FGGGGGGGGGGGGGD:FFGGGGGGDGGDDGFGFGGGGGGFGGGGGGGGGCFECFGGGFGGGGGGCGEE7@FFGGGG,FFA,=:FFD7DGGCF7+@C9<,EBFG7FCF<FFF9>CFFGGACGGCFGGE1=BEGGGGGGEC@EGC*AFEGGGG>EFG5C8?EC7FC+<+<ECCEEEGGGGGEG?5?EEG*957<GFE7:4*9*9*2*:>FFDF4*93)8;9C?4F;*C(07@FF4?F44**9<C6=F42<:).5,
@M04650:207:000000000-C238N:1:1101:4634:11940 1:N:0:19
ACTCCTACGGGAGGCAGCAGTGGGGAATTTTCCGCAATGGGCGAAAGCCTGACGGAGCAATGCCGCGTGGAGGTAGAAGGCCCACGGGTCGTGAACTTCTTTTCCCGGAGAAGAAGCAATGACGGTATCTGGGGAATAAGCATCGGCTAACTCTGTGCCAGCAGCCGCGGTAATACAGTGGATGCAATCGTTATCCGGAATGATTGGGCGTCAATCGTCTGTATGTGTCTTTTTAAGTCCGCCGTCCAATCCCAGGTCTCAACCCTGGACACGCTGTGGAACCTACTACGCTGG
+
-EFGGGFGGGGCE>BE7CFGGF@FGGEGGGGGGCCGEGFF,F:FCGEFFGGGGEGCFGGGGGGFD@ECF7:4=F<,<F<F8=B7CB@CFDGEC<AEFGGGGEGGCED7@F+FFCC@FFGG,:B+=CD>BF<>DG7>D<<9B,EC7F:F<::37B,ECF;,,*5,4<7>:*CCBFFE,2,2+2?87;9+?8CE>C+B**=*=B+9C+*=BEG*8=++*195*?E+0<++2:9CFFC+7:67)9>@DG)7*:5CDG4@@FF=C*>*)90,>>F)7)))-(*/*(*7?F*)))0,(-
@M04650:207:000000000-C238N:1:1101:4428:11951 1:N:0:19
ACTCCTACGGGAGGCAGCAGTAGGGAATCTTCGGCAATGGACGAAAGTCTGACCGAGCAACGCCGCGTGAGTGAAGAAGGTTTTCGGATCGTAAAACTCTGTTGTTAGAGAAGAACAAGTAGGAGAGTAACTGCTCTTACCTTGACGGTATCTAACCAGAAAGCCACGGCTAACTACGTGCCAGCAGCCGCGGTAATACGGAGGTTGCAAGCGTTAATCGGAATTACTGGGCGTAAAGCGCACGCAGGCGGTCTGTCAAGTCGGATGTGAAATCCCCGGGCTCAACCTGGGAAC
+
GGGGGGGGG7FEGGGGEGGFGGGGGGGGFGGCFGGGGGCGGG>FEGGGGGGGGGGGCGGGGEGGEGGGGGGGGGGDFGGGCCFGGDGGGGGGGEGGGGGGGGFFGGGFGGGGGGEFGFGGGGGFGGGGGGGCFFGGGGGDFFGGGFGEGGGGGEFGGGDGFFGFFGGDFGGGGGGGGGFFGFG?CFDFDEGGGCCCCGGGGGGCEGGGGGGGGGGGFGGGGG5ECCFGGGGGFGGEGC=77)8;CDDGE:C)5>7@?F?*36CG3DG?FF==BBFFBF)83,5=65@?<5FB::
@M04650:207:000000000-C238N:1:1101:16260:11955 1:N:0:19
ACTCCTACGGGAGGCAGCAGTGGGGAATATTGCACAATGGGCGCAAGCCTGATGCAGCCATGCCGCGTGTATGAAGAAGGCCTTCGGGTTGTAAAGTACTTTCAGCGGGGAGGAAGGGAGTAAAGTTAATACCTTTGCTCATTGACGTTACCCGCAGAAGAAGCACCGGCTAACTCCGTGCCAGCAGCCGCGGTAATACGGAGGGTGCAAGCGTTAATCGGAATTACTGGGCGTAATGCGCACGCAGGCGGTTTGTTAAGTCAGATGTGAAATCCCCGGGCTCAACCTGGGAAC
+
GGGGGGGGGGGGGGGGGGGG9FGGGGGGEFGGGGGGGGGGGGGGGGGGFGGGGGGGGGGGGGGGGGGGGGGGGFFFFGFGGGGGGGGGGGGGGFFGGGGGGGDFGGGGGGGGGEFGGGGEFFEDEGGCFAGCFGGGGCFGGGGGGGGG+DF<FGGECCGFCFGGGGGGGGGCGFGGGGGGGFFGGGF7FGG7CGGD?FCGE8C>EEE*CC<E=>8EFFGDC<CCGGGGG4C*>ECG*?FD@DDB3/9D@GD577CF789=FFF:*;C>F=7=@F4;63DBB6G6=?>::F317-
@M04650:207:000000000-C238N:1:1101:9723:11977 1:N:0:19
ACTCCTACGGGAGGCAGCAGTGGGGAATATTGCACAATGGGCGCAAGCCTGATGCAGCCATGCCGCGTGTATGAAGAAGGCCTTCGGGTTGTAAAGTACTTTCAGCGGGGAGGAAGGGAGTAAAGTTAATACCTTTGCTCATTGACGTTACCCGCAGAAGAAGCACCGGCTAACTCCGTGCCAGCAGCCGCGGTAATACGGAGGGTGCAAGCGTTAATCGGAATTACTGGGCGTAAAGCGCACGCAGGCGGTTTGTTAAGTCAGATGTGAAATCCCCGGGCTCAACCTGGGAAC
+
GGGGGGGGGGGGGGGGGGGGGGGGGEGGGGGGGGGGGGGGGGGGGGGGGGGGGGGGGGGGGGGGGGGGGGGGGGGGGGGGGGGGGGGGGGGGGGGGGGGGGGGGGGGGGGGGGGGGGGGGGGGGGGGGGGGGGGGGGGGGGGFFGGGGGGGGGGGGGGGGGGGGGGGGGGEDGGGGGGGGGGGGGGGGCCEEGGGGGGGGGGGGGGGGGGGGGGGGGGGGGG=CFCFGDFGGFGGGDFFGFGFEGGDDFGGGGGGFFF??GFGGFGGDFFFFFFFF:(9>>07?F5F(,>@1>(
@M04650:207:000000000-C238N:1:1101:28736:11980 1:N:0:19
ACTCCTACGGGAGGCAGCAGTAGGGAATCTTCGGCAATGGGGGCAACCCTGACCGAGCAACGCCGCGTGAGTGAAGAAGGTTTTCGGATCGTAAAACTCTGTTGTTAGAGAAGAACGTTAAGTAGAGTGGAAAATTACTTAAGTGACGGTATCTAACCAGAAAGGGACGGCTAACTACGTACCAGCAGCCGCGGTAATACGTAGGTCCCAAGCGTTGTCCGGGTTTATTGGGCGTAAAGCGAGCGCAGGTGGTTTATTAAGTCTGATGTAAAAGGCAGTGGCTCAACAATAGTG
+
FGGEFGGGGGGGGGGGGEGGGGGGCGGGGGGGGGGGGGFCDC7+CDCFGG@EFFD@C@FCGGGGGDGFC@EEFF9BAEGC9BFGFE7+BCCGGGGGFGGGGGFF<=FFGGGFFGG<CD8,3,CFA9F5<B>=F8FGFFGGGGG3@FE:>FGEFFDGC7F<FG?D@*:@@E**>32D9,<F,=*?,A:6:E=*114:*5BF53A8*B+=50*7AEGD=*2*?C*2*:CF77A*)*):1*/:)>533C)7797FC<5)196@CF7>9**-09=**954:?09)(>)9=?)(0*.-)
@M04650:207:000000000-C238N:1:1101:22396:11983 1:N:0:19
ACTCCTACGGGAGGCAGCAGTGGGGAATTTTCCGCAATGGGCGAAAGCCTGACGGAGCAATGCCGCGTGGAGGTAGAAGGCCCACGGGTCGTGAACTTCTTTTCCCGGAGAAGAAGCAATGACGGTATCTGGGGAATAAGCATCGGCTAACTCTGTGCCAGCAGCCGCGGTAATACAGAGGATGCAAGCGTTATCCGGAATGATTGGGCGTAAAGCGTCTGTAGGTGGCTTTTTAAGTCCGCCGTCAAATCCCAGGGCTCAACCCTGGACAGGCGGTGGAAACTACCAAGCTGG
+
GGGGGGGGGGGGGGGGGGGGGGGGGGGGGGGGGGGGGGGGGGGGGGGGGGGGGGGGGGGGGGGGGGGGGGGGGGGGGGGGGGGGGGGGGGGGGGGGGGGGGGGGGGGGGGGGGGGGGGGGGGGGGGGGGGGGGGGGGGGGGGGGDGGGGGGGGGGGGGGGGGGGGGGGGGGGGGGGGGGGGGGGGGGGG>CE5EGFGEGDCCFGGGGGGGGGGDFGGGGDGGGGGGGGGGGGFGFC:FFGFGFFGGGGFGGGFFGFFDFFFFFGFGGFF@F:>FFFFFD@F<CBFFF?2<FBF?
@M04650:207:000000000-C238N:1:1101:18029:12019 1:N:0:19
ACTCCTACGGGAGGCAGCAGTGGGGAATATTGCACAATGGGCGCAAGCCTGATGCAGCCATGCCGCGTGTATGAAGAAGGCCTTCGGGTTGTAAAGTACTTTCAGCGAGGAGGAAGGCATTGTGGTTAATAACCGCAGTGATTGACGTTACTCGCAGAAGAAGCACCGGCTAACTCCGTGCCAGCAGCCGCGGTAATACGGGGGGTGCGAGCGTTAATCGGAATTACTGGGCGTAAAGGGCGTGTAGGCGGTGTGCTGAGCACTTCGTTAAAACACAGGGCTCAACCTGGTGGG
+
GGGGGGGGGGGGGGGGGGGGGGGGGGGGGGGGGGGGGGFGGGGGGGGGGGGGGGGGGGGGGGGGGGGGGGGGGGGGGGGGGGGGGGGGGGGGGGGGGGGGGGGGGGGGGGGGDGGGGGGGGGGGGGGGGGGGGGGGGGGGGGGGGGGGGGGGGGGGGGGGGGGGGGGGGGGGGGGGGGGGGGGGGGGGGGGGGGGGGGGGGGGEGGGGGEGEGGGGGGGGGDGGGGGGGGGGEGGGGGFGFGFEDFFGFGGGGGGFFBFFE4CFFGGFFFFF6F>F?BGFB?FFFF::()01:1
@M04650:207:000000000-C238N:1:1101:9048:12025 1:N:0:19
ACTCCTACGGGAGGCAGCAGTGGGGAATTTTCCGCAATGGGCGAAAGCCTGACGGAGCAATGCCGCGTGGAGGTAGAAGGCCCACGGGTCGTGAACTTCTTTTCCCGGAGAAGAAGCAATGACGGTATCTGGGGAATAAGCATCGGCTAACTCTGTGCCAGCAGCCGCGGTAATACAGAGGATGCAAGCGTTATCCGGAATGATTGGGCGTAAAGCGTCTGTAGGTGGCTTTTTAAGTCCGCCGTCAAATCCCAGGGCTCAACCCTGGACAGGCGGTGGAAACTACCAAGCTGG
+
GGGGGGGGGGGCGGGGGGGGGGGGGGGGGGGGGGGGEFGGGGGGGDGGGGGGGGGGGGGGGGGGGGGGGGGGGGGGGGGGGGGCGGGGGGGFGGGGGGGGGGGGGGGGEGDGGGGGGGGFGGGGGGGGGGEGGGGGGGFGGGFGGGGG>CGFFGGGGGGGGGCGGGGGGGEEGGGGGCFGGGGGGGGGGGGEGGGGGG>EGGGGGGFGGGGD=5CGGGGGGGGGGGGGFGEGFGGCFGFGEGEFGG3CFGGFGGDFE@>F?@GGFGF<>F@F@F>D7>GF?)>BBFFF25>>?B
@M04650:207:000000000-C238N:1:1101:6931:12027 1:N:0:19
ACTCCTACGGGAGGCAGCAGTGGGGAATATTGCACAATGGGCGCAAGCCTGATGCAGCCATGCCGCGTGTATGAAGAAGGCCTTCGGGTTGTAAAGTACTTTCAGCGGGGAGGAAGGGAGTAAAGTTAATACCTTTGCTCATTGACGTTACCCGCAGAAGAAGCACCGGCTAACTCCGTGCCAGCAGCCGCGGTAATACGGAGGGTGCAAGCGTTAATCGGAATTACTGGGCGTAAAGCGCACGCAGGCGGTTTTTTAAGTCAGATGTGAAATCCCCGGGCTCAACCTGGGAA
+
FE@FGFFDEGCFCE7FGGGFCFGG7@FGGGGAFCGG8EEEDFGGGDDGGGF8CDAGEEGFGFGFGGECCBDFC6CFGFG8<CFC9FFDGG=FF<FFBFBFGGF,BEG+@+6@=7FFGGECCC,:<FABFCFFG9<FGFGC<FFGFG7F@7<FCFD:FCFFGFB>CF>>CEGGF@EGGGGCEGGGGG98F5EE:8EEC9B*;CCECC/=F?EFGGGD5*7CEDDGG?FFC4:E@GGE<7@D>5>DG3DDEG3DC3*5>:?FC7:DFG*./*1*11??31)8<0C???4(()8((
@M04650:207:000000000-C238N:1:1101:27265:12049 1:N:0:19
ACTCCTACGGGAGGCAGCAGTAGGGAATTTTTCACAATGGGCGAAAGCCTGATGGAGCAATGCCGCGTGAATGATGAAGGTCTTATAGATTGTAAAATTCTTTTATTTGGGAAGAAAAGTTGGATTAGGAAATGAATCTAACCTGACGGTACCATTTGAATAAGTATCGGCTAACTATGTGCCAGCAGCCGCGGTAATACATAGGATGCAAGCGTTATCCGGATTTACTGGGCGTAAAACGAGCGCGGGTGGGTTAGTAAGTCTGGTGTTAAATGCAGTAGCTTAACTATTGT
+
GGGGGGGGGGGGGGGGGGGGGGGGGGGGGGGGGGGGGGGGGGGGGGGGGGGGGGGGGGGGGGGGGGGGGGGGGGGGGGGGGGGGGGGGGGCFGGGGFGGGGGGGGGGGGGGGEGFGGGGGGGGGGGGGGGGGGGGGDDGGGGGGGGGGGGGGGFGGGGFFGGGGGGGGGGGGGGGGGGFGFGGGFFCFGCGGGCEGGGGGEFGGGFGGGGFCGGGGGGGG=78AGGGGGGGCFGCECGFGDGF:CDGGFGGGCCDF>FFFGFGGFGG?>>FF?FF?5)2@@BCFF47AFFF2A
@M04650:207:000000000-C238N:1:1101:12749:12069 1:N:0:19
ACTCCTACGGGAGGCAGCAGTAGGGAATCTTCGGCAATGGGGGCAACCCTGACCGAGCAACGCCGCGTGAGTGAAGAAGGTTTTCGGATCGTAAAACTCTGTTGTTAGAGAAGAACGTTAAGTAGAGTGGAAAATTACTTAAGTGACGGTATCTAACCAGAAAGTGACGGCTAACTACGTGCCAGCAGCCGCGGTAATACGTAGGTCCCAAGCGTTGTCCGGATTTATTGGGCGTAAAGCGAGCGCAGGTGGTTTCTTAAGTCTGATGTAAAAGGCAGTGGCTCAACCATTGTG
+
GGG,FGGGGDDGGGGGGGGEGGGGGGGGGGGGGGGGGGGGGGGFGGGGGGGGGGGGGGGCFGGGGGGGEGGGGGGGGGGGGGGGGGGGGGGGGGGGGGGGGGGGGGCAEGGFGGGGGGGFGGGGGGGGGGGGDGGGGGGGGFGGGGGGGGGGGGGGGGGGGGGG,@;FGGGGGGGGGGCGCGGGGGGGGGGGGGGGGGGFGGCFEGGGGGEGGGGGEGGGD:CECFFFFGGGFGGDD*=CEDFEGGGG>DGGGGGBFF49:@GFF7><@F*=?FEFFBCFF<D:?FF?6==AA2
@M04650:207:000000000-C238N:1:1101:18447:12070 1:N:0:19
ACTCCTACGGGAGGCAGCAGTGGGGAATTTTCCGCAATGGGCGAAAGCCTGACGGAGCAATGCCGCGTGGAGGTAGAAGGCCCACGGGTCGTGAACTTCTTTTCCCGGAGAAGAAGCAATGACGGTATCTGGGGAATAAGCATCGGCTAACTCTGTGCCAGCAGCCGCGGTAATACAGAGGATGCAAGCGTTATCCGGAATGATTGGGCGTAAAGCGTCTGTAGGTGGCTTTTTAAGTCCGCCGTCAAATCCCAGGGCTCAACCCTGGACAGGCGGTGGAAACTACCAAGCTGG
+
GGGGGGGGGGGGGGGGGGGGGGGGGGGGGGGGGGGGGGGGGGGGGGGGGGGGGGGGGGGGGGGGGGGGGGGGGGFGGGGFGGGGGGGGGGGGGGGGGGGGGGGGGGGGCGGEFGGGGGFGGGGGGGGGGGGGGGGGGGGGGGGGGDGGGDGFGGGGCGGGGGFGGGEGGC<::FCGGGGFGGGGGGFGGGGGDFFGGGGGGGFGGGGGGGG=87CFGGDGGGGGGG?FFFFGFGG?FGFF>GFFGGDG=FGFGGFF@DF@G6CD>GF6>FFF:FE>>>))92C?FFFB:>F?B:
@M04650:207:000000000-C238N:1:1101:14824:12072 1:N:0:19
ACTCCTACGGGAGGCAGCAGTGGGGAATATTGCACAATGGGCGCAAGCCTGATGCAGCCATGCCGCGTGTATGAAGAAGGCCTTCGGGTTGTAAAGTACTTTCAGCGGGGAGGAAGGGAGTAAAGTTAATACCTTTGCTCATTGACGTTACCCGCAGAAGAAGCACCGGCTAACTCCGTGCCAGCAGCCGCGGTAATACGGAGGGTGCAAGCGTTAATCGGAATTACTGGGCGTAAAGCGCACGCAGGCGGTTTGTTAAGTCAGATGTGAAATCCCCGGGCTCAACCTGGGAAC
+
GGGGGGGGGGGGGGGGGGGGFGGGGGGGGGGGGGGGGGFGGGGGGGGGGGGGGGGGGGGGGGGGGGGGGGGGGGGGGGGGGGGGGGGGGGGGGGGGGGGGGGGGGGGGGGDGGGGGGGGGGGGGGGGGGFGGGGGGGGGGGGGGGGGGGGGGGGGGGGGGGGGGGGGGGGGGGGGGGGGGGGGGGGGGGGGGGGGGGGGGGEGECCGGGGGGGGGGGGG*CGCGGFGGEF=CEGCGFGFGFGFDGDGGFGGDG:7>@@F??@DG?DFFF?B6FFFFF0C@D9<?44:?BFFFF1
@M04650:207:000000000-C238N:1:1101:28437:12079 1:N:0:19
ACTCCTACGGGAGGCAGCAGTGGGGAATATTGCACAATGGGCGCAAGCCTGATGCAGCCATGCCGCGTGTATGAAGAAGGCCTTCGGGTTGTAAAGTACTTTCAGCGGGGAGGAAGGGAGTAAAGTTAATACCTTTGCTCATTGACGTTACCCGCAGAAGAAGCACCGGCTAACTCCGTGCCAGCAGCCGCGGTAATACGGAGGGTGCAAGCGTTAATCGGAATTACTGGGCGTAAAGCGCACGCAGGCGGTTTGTTAAGTCAGATGTGAAATCCCCGGGCTCAACCTGGGAAC
+
GGGGGGGGGGGGGGGGGGGGGGGGGGGFGGGGGGGGGGGGGGGGGGGGGGGGGGGGGGGGGGGGGGGGGEGGGGGGGGGGGGGGFGGGGGGGGCFFGGGGGGGGCF:CGGGGGGGGGGGGGEFCA<FGDGGFCFGFGFFDFAFGGGGGGGEGGGGGDEFGGGGGGEGCEGGGGGGF?EGGGGGGGCGGGCGGGG>CFFGDEEEGDEGEFCFGGCCEDDGGGGGGFGFFFFC5<=>EGGFGFC3535DDF3DDDDG5FFFFGFGGFCF<B@4@F6FF?(9>B63*9?FF1)717-
@M04650:207:000000000-C238N:1:1101:25410:12170 1:N:0:19
ACTCCTACGGGAGGCAGCAGTGGGGAATTTTCCGCAATGGGCGAAAGCCTGACGGAGCAATGCCGCGTGGAGGTAGAAGGCCCACGGGTCGTGAACTTCTTTTCCCGGAGAAGAAGCAATGACGGTATCTGGGGAATAAGCATCGGCTAACTCTGTGCCAGCAGCCGCGGTAATACAGAGGATGCAAGCGTTATCCGGAATGATTGGGCGTAAAGCGTCTGTAGGTGGCTTTTTAAGTCCGCCGTCAAATCCCAGGGCTCAACCCTGGACAGGCGGTGGAAACTACCAAGCTGG
+
GGGGGGGGGGGGGGGGGGGGGGGGGGGGGGGGGGGGGGGGGGGGGGGGGGGGGGGGGGGGGGGGGGGGGGGGGGGGGGGGGGGGGGGGGGGGCGGGGGGGGGGGGGGGFGGGGGGFGGGGGGGGGGGGGGGGGGGDGGGGGGGGGGGGDFGGGGGGGGGGGGGGGGGGGGGGGGGGGGGGGGGGCFFGFGGGGGGGGDEGGGGFGGGGGGGGEGGGGGDGGGFGGGGGFDGGFGCEGGFGDGFFGGGDFGGGGGGFBFFFGFFFFFGF4;FFFF5>>BD)*3CFFFF??:>5>?
@M04650:207:000000000-C238N:1:1101:27802:12205 1:N:0:19
ACTCCTACGGGAGGCAGCAGTGGGGAATATTGCACAATGGGCGCAAGCCTGATGCAGCCATGCCGCGTGTATGAAGAAGGCCTTCGGGTTGTAAAGTACTTTCAGCGGGGAGGAAGGGAGTAAAGTTAATACCTTTGCTCATTGACGTTACCCGCAGAAGAAGCACCGGCTAACTCCGTGCCAGCAGCCGCGGTAATACGGAGGGTGCAAGCGTTAATCGGAATTACTGGGCGTAAAGCGCACGCAGGCGGTTTGTTAAGTCAGATGTGAAATCCCCGGGCTCAACCTGGGAAC
+
GGGGGGGGGGGGGGGGGGGGGGGGGGGGGGGGGGGGGGGGGGGGGGGGGGGGGGGGGGGGGGGGGGGGGGGGGGGGGGGGGGGGGGGGGGGGFGGGGGGGGGGGGGGGGGGGGGGGGGGGGGFDGGGGGGGGGGFGGGFFGGGGGGGGGGGGGGGGG7FGGFGGGGGGGGGGEGFGGGGGGGGGGGGGGGGGGGGGGGGEGGGGEGGGGGGGGGGGGGGFDGCFGGGGG6FFEGGGGGFGFGFFGGDGEGGDGGGFFFFFGFGGFFD<4?BFFFFFFFGFFFF?45>?F@FF?-
@M04650:207:000000000-C238N:1:1101:15515:12206 1:N:0:19
ACTCCTACGGGAGGCAGCAGTGGGGAATATTGCACAATGGGCGCAAGCCTGATGCAGCCATGCCGCGTGTATGAAGAAGGCCTTCGGGTTGTAAAGTACTTTCAGCGGGGAGGAAGGGAGTAAAGTTAATACCTTTGCTCATTGACGTTACCCGCAGAAGAAGCACCGGCTAACTCCGTGCCAGCAGCCGCGGTAATACGGAGGGTGCAAGCGTTAATCGGAATTACTGGGCGTAAAGCGCACGCAGGCGGTTTGTTAAGTCAGATGTGAAATCCCCGGGCTCAACCTGGGAAC
+
GGGGGGGGGGGGGGGGGGGGGGGGGGGGGGGGGGGGGGFGGGGGGGGGGGGGGGGGGGGGGGGGGGGGGGGGGGGGGGGGGGGGGGGGGGGGGGGGGGGGGGGGGGGGGGGGGGGGGGGGGGGGGGGGGGGGGGGGGGGGGGGGGGGGGGGGGGGDGDGGGG?FGGGGGGGGGGGGGGGGDGGGGGGGGGGGGGGGGGGGGGGGGEGGGGGGGCEEFFGGE<EGGGGGGGGGFGGDGFFGFGFFGGDGFGGGD3CFF==FGFGGFGGDFFFFBFF?<BCEE0DF47FBB)7:?4
@M04650:207:000000000-C238N:1:1101:7376:12223 1:N:0:19
ACTCCTACGGGAGGCAGCAGTGGGGAATATTGCACAATGGGCGCAAGCCTGATGCAGCCATGCCGCGTGTATGAAGAAGGCCTTCGGGTTGTAAAGTACTTTCAGCGAGGAGGAAGGCATTAAGGTTAATAACCTTGGTGATTGACGTTACTCGCAGAAGAAGCACCGTCTAACTCCGTGCCAGCAGCCGCGGTAATACGGAGGGTGCAAGCGTTAATCGGAATTACTTGGCGTAAAGCGCACTCAGTCGGTTTGTTAAGTCCGATGTGAAATCCCCGGGCTCAACCTGGGAAT
+
FCFF<FFFE:CGFE@CFCGFGGD@FECFEFGGADF96CF9,;FC@FDGG8EEFAEEEFC,EDEGFEGGEG<CCFGFGGFD,C,C5FFFGGGFG?B9EA,CFGCE,,8>>:FECC:,+:,=?E,:E<FGCEG9<FFG<>FC<FFCGGGG7@+EEEFEE7>,8:BBF7:736D@;7EEC>DC>*>FC,D@,4=CE>EG@CGG8888*C**+4<C=:*/>F:5*9//@+90+*0+)*///0*18C5.7>**073D5570)19*<@**.*/(***/**//-().76940.7415;25(
@M04650:207:000000000-C238N:1:1101:17722:12230 1:N:0:19
ACTCCTACGGGAGGCAGCAGTGGGGAATTTTCCGCAATGGGCGAAAGCCTGACGGAGCAATGCCGCGTGGAGGTAGAAGGCCCACGGGTCGTGAACTTCTTTTCCCGGAGAAGAAGCAATGACGGTATCTGGGGAATAAGCATCGGCTAACTCTGTGCCAGCAGCCGCGGTAATACAGAGGATGCAAGCGTTATCCGGAATGATTGGGCGTAAAGCGTCTGTAGGTGGCTTTTTAAGTCCGCCGTCAAATCCCAGGGCTCAACCCTGGACAGGCGGTGGAAACTACCAAGCTGG
+
GGGGGGGGGGGGGGGGGGGGGGGGGGGGGGGGGGGGGGGGGGGGGGGGGGGGGGGGGGGGGGGGGGGGGGGGGGGGGGGGGGGGGGGGGGGGGGGGGGGGGGGGGGGGGGGGGGGGGFGGGGGGGGGGGGGGGGGDFGGGGGGGGGGGGGGGGGGGGGGGGGGDDFGGGGGGGGGFGGFGGFC?FDGGGGGGDGGGGGGGGGFGGGGGGGGG5:EGGGGGGGGGGGC76FGGFGGGGFFGFGDFGGCCFCGGGG4@>BFFGFGGFGF?FFFFF>:EFFGFFAGFFF?FB>FFFF
@M04650:207:000000000-C238N:1:1101:27142:12235 1:N:0:19
ACTCCTACGGGAGGCAGCAGTGGGGAATATTGCACAATGGGCGCAAGCCTGATGCAGCCATGCCGCGTGTATGAAGAAGGCCTTCGGGTTGTAAAGTACTTTCAGCGGGGAGGAAGGGAGTAAAGTTAATACCTTTGCTCATTGACGTTACCCGCAGAAGAAGCACCGGCTAACTCCGTGCCAGCAGCCGCGGTAATACGGAGGGTGCAAGCGTTACTCGGAATTACTGGGCGTAAAGCGCACGCAGGCGGTTTGTTAAGTCAGATGTGAAATCCCCGGGCTCAACCTGGGAAC
+
GGGGGGFGGGG7CFGGGGGGGDFGGFGGGGDEEFGGGGGFGFGDGG7FGFFGGAFGGGFGGGGGEFEEFFFGGGFGGGGGGGGFFFC>GGCGGGGGGFGGGGCFGGGGGGGG>FFF=:8:@>,B=@FGGFFFAF<93C=FG,ECGGGEFDFEGGGEGG?:CFFGGGGDGGGGGGGCFGGGGFG?EF6FF>CCCGG5CGGCEEG8EEG=CGFFEGGG*?FGCGGECFGGGFGG3EDCCGFC>3;7C)9D>G<51/>>F6FFFF77*:>A=FFFFF6?:B3B>(>=6757?)<::4
@M04650:207:000000000-C238N:1:1101:11443:12238 1:N:0:19
ACTCCTACGGGAGGCAGCAGTAGGGAATCTTCGGCAATGGGGGCAACCCTGACCGAGCAACGCCGCGTGAGTGAAGAAGGTTTTCGGATCGTAAAACTCTGTTGTTAGAGAAGAACGTTAAGTAGAGTGGAAAATTACTTAAGTGACGGTATCTAACCAGAAAGGGACGGCTAACTACGTGCCAGCAGCCGCGGTAATACGTAGGTCCCAAGCGTTTTCCGGATTTATTGGGCGTAAAGCGAGCGCAGGTGGTTTCTTAAGTCTGATGTAAAAGGCAGTGGCTCAACCATTGTG
+
GGGGGGGGGGGGGGGGGGGGGGGGGGGGGGGFCFGGGGGGGGGDGGFGGGGGGGDFGGGGGGGGGGGGGGGFGGAFGGGG<<FGGGGDGGGGGFGAFGGG9FFE?BFGADFGGGGGE>F<<EGFFAFGGFFF9,FFGGGGGG<CA,@FEECF9FGGGGGGGGCC7F@>C7FEGCEC,>7C,B:C8CBEF5:EEDGE5C9<FE6EGG9FEGGCGEG=*/:7;D**;<+<+09*75CEG*9FFCB:<C7D@GGGDGF?F***09:CFGF26=66*9)821*<5:5?F4@:1*9:4)
@M04650:207:000000000-C238N:1:1101:12695:12250 1:N:0:19
ACTCCTACGGGAGGCAGCAGTGGGGAATTTTCCGCAATGGGCGAAAGCCTGACGGAGCAATGCCGCGTGGAGGTAGAAGGCCCACGGGTCGTGAACTTCTTTTCCCGGAGAAGAAGCAATGACGGTATCTGGGGAATAAGCATCGGCTAACTCTGTGCCAGCAGCCGCGGTAATACAGAGGATGCAAGCGTTATCCGGAATGATTGGGCGTAAAGCGTCTGTAGGTGGCTTTTTAAGTCCGCCGTCAAATCCCAGGGCTCAACCCTGGACAGGCGGTGGAAACTACCAAGCTGG
+
GGGGGGGGGGGGGGGGGGGGGGGGGGGGGGGGGGGGGGGGGGGGGGGGGGGGGGGGGGGGGGGGGGGGGGGGGGGGGGGGGGGFGGGGGGGFFCGGGGGGGGGGGGGGDGGGGGGGGGGGGGGGGGGGGGGGFGGGGGGGGGGGGGGGGGGGGFGGAFGGGGGGGGGGGGGGGGGGGGGGGGGGGGGGGGGEEFGGGGGEGGFGGGGGGGGGGGGGGDDDGFGGGG+AEGFGFGGGGGFGDGFFGGGDFFDGGGGFFFF@FFGGFGGF@FFFFFEFBFG>FAC?FFFDBFFFFF
@M04650:207:000000000-C238N:1:1101:25197:12255 1:N:0:19
ACTCCTACGGGAGGCAGCAGTAGGGAATCTTCGGCAATGGGGGCAACCCTGACCGAGCAACGCCGCGTGAGTGAAGAAGGTTTTCGGATCGTAAAACTCTGTTGTTAGAGAAGAACGTTAAGTAGAGTGGAAAATTACTTAAGTGACGGTATCTAACCAGAAAGGGACGGCTAACTACGTGCCAGCAGCCGCGGTAATACGTAGGTCCCAAGCGTTGTCCGGATTTATTGGGCGTAAAGCGCGCGTAGGCGGTTTTTTAAGTCTGATGTGAAAGCCCACGGCTCAACCGTGG
+
GGGGGGGGGGGGGGGGGGGGGGGGGGGGGGGGGGGGGGGGGGGGGGGGGGGGGGGCGGGGGGGGGGGGGGGGGGGGGGGGGGGGGGGGGGGGGFGGGGGGGGGGGGGGGGGGGGGGGGGGGGGGGGGGGGGFGGGGGGGGGGGGGGGGGGGGGGFGGGGGGGGG,FFGGGGGGFGGGGGGGGGGGGGDGGGGGGGDGGGGEBFGGGGGGGGGGGEC*>FGGG55CF:9?FCGFGGGGFFGFG>EG/)CEGGGG:C>FFFFCFGGFCFBBFFFFFFF?<GFFFD@@=FFBB>B
@M04650:207:000000000-C238N:1:1101:15804:12257 1:N:0:19
ACTCCTACGGGAGGCAGCAGTGGGGAATTTTCCGCAATGGGCGAAAGCCTGACGGAGCAATGCCGCGTGGAGGTAGAAGGCCCACGGGTCGTGAACTTCTTTTCCCGGAGAAGAAGCAATGACGGTATCTGGGGAATAAGCATCGGCTAACTCTGTGCCAGCAGCCGCGGTAATACGGGGGGTGCGAGCGTTAATCGGAATTACTGGGCGTAAAGGGCGTGTAGGCGGTGTGCTGAGCACTTCGTTAAAACACAGGGCTCAACCTTGTGGAGCGAGGTGGACGGGCACGCTAGG
+
GGGGGGGGGGGGGGGGGGGGGGGGGGGGGDGGFEGGGGGGGGGGDEGGGGGGGGGGGGGGGGGGGGGGGGEEGEGGGGGGGGGGGGEGGGGFGFGGGGFGGGGDGGCE:FFFGGGGGGFGGFFFGGGGGFGFFCFFGGGGGFFGGGGGGFFCGCGGGGGGGGFGGGGGEGBEEGGFGGGDEGEGGGEGGGGGGGGGGGGGGGFFGGGFGGGEG5@EGGDDGGGGGGGGGDGGFGF7FGFGFF@@D5*96>FGFGGFD:)7C4C<FFGDF)9@5DD@04CF>27>BB3<BFD09(
@M04650:207:000000000-C238N:1:1101:22428:12277 1:N:0:19
ACTCCTACGGGAGGCAGCAGTGGGGAATATTGCACAATGGGCGCAAGCCTGATGCAGCCATGCCGCGTGTATGAAGAAGGCCTTCGGGTTGTAAAGTACTTTCAGCGGGGAGGAAGGGAGTAAAGTTAATACCTTTGCTCATTGACGTTACCCGCAGAAGAAGCACCGGCTAACTCCGTGCCAGCAGCCGCGGTAATACGGAGGGTGCAAGCGTTAATCGGAATTACTGGGCGTAAAGCGCACGCAGGCGGTTTGTTAAGTCAGATGTGAAATCCCCGGGCTCAACCTGGGAAC
+
GGGGGGFGGGGGGGGGGGGGGGGGGGGGGGGFFGGGGGGGGGGDGEDEFGGGGFGFGGGGGGGGGGGGGGGGGGGGGGGGGGGGGGGCFEGGGGGGF?FFFGFFGAFGGGGDGGGFDGGGEGCDGFCFFDAFFC8CDE<FECFGGGGGGG:CGG7:>F:FFGFGGFGGDGGGGGGGGGGFGFFFFGCFGGGGGGGCGDGG;CGGG8EEGFFCEEGGGFFGGGD5CFFGGGGGEGG5DCFGFDFDC57DDGDGGG/<@?FFFF*?4CF9FFFFFB?F?;3:>>FF6;781@374(
@M04650:207:000000000-C238N:1:1101:25053:12308 1:N:0:19
ACTCCTACGGGAGGCAGCAGTGGGGAATATTGCACAATGGGCGCAAGCCTGATGCAGCCATGCCGCGTGTATGAAGAAGGCCTTCGGGTTGTAAAGTACTTTCAGCGGGGAGGAAGGGAGTAAAGTTAATACCTTTGCTCATTGACGTTACCCGCAGAAGAAGCACCGGCTAACTCCGTGCCAGCAGCCGCGGTAATACGGAGGGTGCAAGCGTTAATCGGAATTACTGGGCGTAAAGCGCACGCAGGCGGTTTGTTAAGTCAGATGTGAAATCCCCGGGCTCAACCTGGGAAC
+
GGGGGGGGGGGGGGGGGGGGGGGGGGGGGGGGGGGGGGGGGGGGGGGGGGGGGGGGGGGGGGGGGGGGGGGGGGGGGGGGGGGGGGGGGGGGGGGGGGGGGGGGGGGGGGGGGGGGGGGGGGGGGGGGGGGGGFFG9FFGGGGGGGGGGGGGGGGGGGGGGGGGGGGGGGGGGFFGGGGGGGGGGGGGGGGGGGGGGGFGGECEGGGGGGDGGEGDGGGGGGGGGGGGGGGGFGGGGG=D><@EG317BDGDD7DFFFFF<7CC77CBFF=FFFF?BFGFF>CF*75?BF>BB(
@M04650:207:000000000-C238N:1:1101:25917:12320 1:N:0:19
ACTCCTACGGGAGGCAGCAGTAGGGAATCTTCCGCAATGGGCGAAAGCCTGACGGAGCAACGCCGCGTGAGTGATGAAGGTTTTCGGATCGTAAAACTCTGTTATTAGGGAAGAACAAATGTGTAAGTAACTGTGCATATCTTGACGGTACCTAATCAGAAAGCCACGGCTAACTACGTGCCAGCAGCCGCGGTAATACGTAGGTGGCAAGCGTTATCCGGAATTATTGGGCGTAAAGCGCGCGTAGGCGGTTTTTTAAGTCTGATGTGAAAGCCCACGGCTCAACCGTGGAGG
+
GGGGGGGGGGGGGGGGGGGGGGGGGGGGGGGGGGGGGGGGGGGGGGGGGGGGGGGGGGGGGGGGGGGGGGGGGGGGGGGGGGGGGGGGGGGGGGGGGGGGGGGGGGGGGGGGGDGGGGGGGGGGGGGGGGGGGGGGGGGGGGGGGGGGGGGGGGGGGGFGGGEGGGGGGGGEGGGGGGGGGGGGGGGGGGGGGG7EEFGGGGGGGGGGFGFGGGC*AFDGGDEGGFFFGGGGFGDGGGFGFGFFGDGGFGG<DGGFFFFFGFGG*:>A?B7FFFFFBFGFF>GFF@F>35<??B
@M04650:207:000000000-C238N:1:1101:8183:12325 1:N:0:19
ACTCCTACGGGAGGCAGCAGTAGGGAATCTTCGGCAATGGGGGCAACCCTGACCGAGCAACGCCGCGTGAGTGAAGAAGGTTTTCGGATCGTAAAACTCTGTTGTTAGAGAAGAACGTTAAGTAGAGTGGAAAATTACTTAAGTGACGGTATCTAACCAGAAAGGGACGGCTAACTACGTGCCAGCAGCCGCGGTAATACGTAGGTCCCAAGCGTTGTCCGGATTTATTGGGCGTAAAGCGAGCGCAGGTGGTTTCTTAAGTCTGATGTAAAAGGCAGTGGCTCAACCATTGTG
+
GGGGGGGGGGGGGGGGGGGGGGGGGGGGGDGGGGGGGGGGGGGGGGGGGGGGGGGGGGGGGGGGGGGGGGGGGGGGGGGG<FFGGGGGGGGGGGGGGGGGGGGGFGGGGGGGFGFGGGFGGGGGGGGGGGGGGGCGGFCFGGGGGGGFGFDFGGGGGFGGGGGGGGGGGGGDGGGGGGGGGGGGFFGFGGGGGGGGDGGGF9FGGGGGGGGGGGGCEGG7EGEDEFGGCFGF:C3CGC*:@D>@CDDDBD65*94@FBFFGFD*@FFABF4==FBF?B7FFBCFFFF16@?A>4
@M04650:207:000000000-C238N:1:1101:12363:12329 1:N:0:19
ACTCCTACGGGAGGCAGCAGTGGGGAATTTTCCGCAATGGGCGAAAGCCTGACGGAGCAATGCCGCGTGGAGGTAGAAGGCCCACGGGTCGTGAACTTCTTTTCCCGGAGAAGAAGCAATGACGGTATCTGGGGAATAAGCATCGGCTAACTCTGTGCCAGCAGCCGCGGTAATACAGAGGATGCAAGCGTTATCCGGAATGATTGGGCGTAAAGCGTCTGTAGGTGGCTTTTTAAGTCCGCCGTCAAATCCCAGGGCTCAACCCTGGACAGGCGGTGGAAACTACCAAGCTGG
+
GGGGGGGGGGGGGGGGGGGGGGGGGGGGGGGGGGGGGGGGGGGGCGGGGGGDFGGGGGGGGGGGGGGGGGGGGGGGGGGGG<CFGGGGGGGGGGGGGGGGGGGGGGGGGGGDFGGGGGFGGGGG7CBFGECDGGFGGGCGGGGGGGGG:DGCGGGGGGGGGGDGGGCFGGGGGGGGGDGGG+>CFGGDFGGGDFGGGDEC>FGGGG*:5CE5EFFF*9CDGGGG7<EEFGGG@GGG7FFGED>>C<CD=FF4774)5>>@FFGG>F46>>FFFFDEB;DFF2CF?@728:FB?:
@M04650:207:000000000-C238N:1:1101:9083:12347 1:N:0:19
ACTCCTACGGGAGGCAGCAGTGGGGAATATTGCACAATGGGCGCAAGCCTGATGCAGCCACGCCGCGTGGATGAAGAAGGCCTTCGGGTTGTAAAGTACTTTCAGCGAGGAAGAAGGCATTGAGGTTACTCACCTCAGTGATTGACGTTACTCGCAGCAGAAGCACCCGCTAACTCCGTGCCAGCAGCCGCGGTACTACGGAAGGTGCAAGCGTTAATCGGAATTAGTGGGCGTAAAGCGCACGCAGGCGGTTTGTTAAGCCAGATGTGAAATCCCCTGGCACAACCTGGCT
+
FGGGGGGG@FGGGGGGGGGGGGGGGGGGGGGGC<FGGGGGGCCGGG7FFGGGC6EEFG8F,@CGGGEGG7:FFGGGGGCFFF=EFCGDEGGG<FGGEEFGGGGC5?==+FF,ADFEFCEEG<,?FFFF,?,EF>,3,@,C>,,3,:3>D>FFC+8+@7B@@8<>,@83@*@EG<>F>CGGEF;DC?87;E57*=**+5;B55***>CFGCFFC/58/>C5C*270++3C4*:)27*/:@C))0>3779>D5><D*75=*1+)01)2*.19=**860((>)727>5.<50404
@M04650:207:000000000-C238N:1:1101:4531:12360 1:N:0:19
ACTCCTACGGGAGGCAGCAGTAGGGAATCTTCGGCAATGGGGGCAACCCTGACCGAGCAACGCCGCGTGAGTGAAGAAGGTTTTCGGATCGTAAAACTCTGTTGTTAGAGAAGAACGTTAAGTAGAGTGGAAAATTACTTAAGTGACGGTATCTAACCAGAAAGGGACGGCTAACTACGTGCCAGCAGCCGCGGTAATACGTAGGTCCCAAGCGTTGTCCGGATTTATTGGGCGTAAAGCGAGCGCAGGTGGTTTCTTAAGTCTGATGTAAAAGGCAGTGGCTCAACCATTGTG
+
GGGGGGGGGGGGGGGGGGGGGGGGGGGGGGGGGGGGGGGGGGGGGGGGGGGGGGGGGGGGGGGGGGGGGDGGGGGGFGGGGGGGFGGEEGGGGGCFGGGGGGEGGGCF9EEFFGGGGGGGCEDGGGGGF7,DFGGGGGGGGFFDFGGCEGGGGGGGGGGGGFBFGGGG>EGGGGFGGGGGFGGGGCFFGGD8EGGGGGGG>EEG7FCFGGGGG5:CC<CFGG*:CFGCE7ECFDDGDFFGFG::D:59@CFGDGGFFFF4+10?@C79F47@FBEFFBFFF<*)9@F(,=4<A2
@M04650:207:000000000-C238N:1:1101:14172:12366 1:N:0:19
ACTCCTACGGGAGGCAGCAGTAGGGAATCTTCGGCAATGGGGGCAACCCTGACCGAGCAACGCCGCGTGAGTGAAGAAGGTTTTCGGATCGTAAAACTCTGTTGTTAGAGAAGAACGTTAAGTAGAGTGGAAAATTACTTAAGTGACGGTATCTAACCAGAAAGGGACGGCTAACTACGTGCCAGCAGCCGCGGTAATACGTAGGTCCCAAGCGTTGTCCGGATTTATTGGGCGTAAAGCGAGCGCAGGTGGTTTCTTAAGTCTGATGTAAAAGGCAGTGGCTCAACCATTGTG
+
GAF9FAEF:F7FC7C7:CEE;<@E7CFGGGEGG7FFFGFGGD7CEGGGFGGGGGG:@@:FEECCGDFFG7CGGGGF<,EFFFFGDCFDGGGGFDGFE<FGCGG9FGGGGAFGGGFCGFEDF9DFFFGFGGE=BDFFGGGGGEEGFFFCEGFGFFGFCFC@7@CF>FFDGGGGGGFD;;=FFFGGFGG7FC=78CEDGGGGGF98CFGGGG6FGGGCEGFFGD8/A+A??D?F)*CEGGFDEDFF3>CDE56FGGFFFFB4E@?7**05FF8F?4)8:17)84<?F67(-9B2>)
@M04650:207:000000000-C238N:1:1101:13235:12381 1:N:0:19
ACTCCTACGGGAGGCAGCAGTGGGGAATATTGCACAATGGGCGCAAGCCTGATGCAGCCATGCCGCGTGTATGAAGAAGGCCTTCGGGTTGTAAAGTACTTTCAGCGAGGAGGAAGGCATTGTGGTTAATAACCGCAGTGATTGACGTTACTCGCAGAAGAAGCACCGGCTAACTCCGTGCCAGCAGCCGCGGTAATACGGAGGGTGCAAGCGTTAATCGGAATTACTGGGCGTAAAGCGCACGCAGGCGGTCTGTCAAGTCGGATGTGAAATCCCCGGGCTCAACCTGGGAAC
+
GGGGGGGGGGGGGGGGGGGGGGGGGGGGGGGGGGGGGGGGGGGGGGGGGGGGGGGDGGGGGGGGGGGGFEGGGGGGGGGGDGGGGGGGGGGGGGGGGGGGGGGGGGGGGGGGGGGGGGGGFFGGGGGGGGGGGGGGGGGGGGGGGGGGGGGGGGGGGGGGGGGGGGGGGGGGGGGGGGGGGGGGGGGGGGGGGEGCFGGGGGGGGGGEGGFGGGDGGGGGDDGGGGGGGGFGFGGGGFFGFGFFGGGGFGG9>DF9@F?FF?DGE3D>FFFFFF?FBBGFF0DFFF>((<>1?(
@M04650:207:000000000-C238N:1:1101:25366:12388 1:N:0:19
ACTCCTACGGGAGGCAGCAGTGGGGAATTTTCCGCAATGGGCGAAAGCCTGACGGAGCAATGCCGCGTGGAGGTAGAAGGCCCACGGGTCGTGAACTTCTTTTCCCGGAGAAGAAGCAATGACGGTATCCGGGGAATAAGCATCGGCTAACTCTGTGCCAGCAGCCGCGGTAATACAGAGGATGCAAGCGTTATCCGGAATGATTGGGCGTAAAGCGTCTGTAGGTGGCTTTTTAAGTCCGCCGTCAAATCCCAGGGCTCAACCCTGGACAGGCGGTGGAAACCAGCAAACTTG
+
GGGGGGGGGGGGGGGGGGGGGGGGGGGGFGGFFFGGGGGGGGGEFGCGGGGGGECFGGFGAFGGGGGGGE@<FGGGFGF?E,CFGGGGC@FGGFGF9EGGEFADFGDG>CGGGGGGGGGC==,8C=>3C,8F@<3:D:FFE,3D@FE*CC<,3?<FF9F,7*,64F77*:44CCC99CFCF8<E+>C<;5:E*3+?88*?C8+3+0;CC*22CF?CED3D5?99FC9=6*;+/+*3?>9F555:>39DFC><<*078)08FFDF>07()0)));).31C)9<*)))033).)).
@M04650:207:000000000-C238N:1:1101:14012:12394 1:N:0:19
ACTCCTACGGGAGGCAGCAGTAGGGAATTTTTCACAATGGGCGAAAGCCTGATGGAGCAATGCCGCGTGAATGATGAAGGTCTTATAGATTGTAAAATTCTTTTATTTGGGAAGAAAAGTTGGATTAGGAAATGAATCTAACCTGACGGTACCATTTGAATAAGTATCGGCTAACTATGTGCCAGCAGCCGCGGTAATACATAGGATGCAAGCGTTATCCGTATTTACTGGGCGTAAAACGAGCGCGGTTGGGTTAGTAAGTCTGGTGTTAAATGCAGTAGCTTAACTATTGTT
+
GFGAFGFGFC@CFDC-CF<C<<FEEGFGGGGGFFGEDFGCEFCCGGGGGGGFGGGFGDGGGGGGCG:FEGFDDGGGGAGGGGGGCFGFGGGGEGGGGGGCGGGFBEEFFCECBB9FFGGGGFDFF9=EEA?EFF5FGGGFFG<CE@AFCG+@FFFGGGGFFGDGGGCCF>FFGG8EFFGG9DGGGG8CCF>EEGEGGF9;2>C;B,;1DFFFGGGGDFCFE*,=FFFGE@F;5EDGDG6DA3:B)>DD)9CG3CG@5FF?7@*>F4:?@BF**/9=49C=6<F==BBD9?F)6)
@M04650:207:000000000-C238N:1:1101:21678:12429 1:N:0:19
ACTCCTACGGGAGGCAGCAGTGGGGAATTTTCCGCAATGGGCGAAAGCCTGACGGAGCAATGCCGCGTGGAGGTAGAAGGCCCACGGGTCGTGAACTTCTTTTCCCGGAGAAGAAGCAATGACGGTATCTGGGGAATAAGCATCGGCTAACTCTGTGCCAGCAGCCGCGGTAATACAGAGGATGCAAGCGTTATCCGGAATGATTGGGCGTAAAGCGTCTGTAGGTGGCTTTTTAAGTCCGCCGTCAAATCCCAGGGCTCAACCCTGGACAGGCGGTGGAAACTACCAAGCTGG
+
GGGGGGGGGGGGGGGGGGGGGGGGGGGGGGGGGGGGGGGGGGGGGGGGGGGGGGGGGGGGGGGGGGGGGGGGGGGGGGGFGGGGGGGGGGGGGGGGGGGGGGGGGGGGGGGGGGGGGGGGGGGGGGGGGGGGGGGGGGGGGGGGGGGGGGGGGGGGGGGGGGGGGGGGGG:EGGGGGGGGGGGGGGGGGGGGGGGFGGDEGGGGGGGGGGGGEEFGEGGGG79?+<?C:DC<?FFADFFF>DFFGGGDFFGGGFFFBEFFGFGF>4CB:@FFFFFF91<5=<4BF:5>4>F?DB
@M04650:207:000000000-C238N:1:1101:6612:12477 1:N:0:19
ACTCCTACGGGAGGCAGCAGTGGGGAATATTGCACAATGGGCGCAAGCCTGATGCAGCCATGCCGCGTGTATGAAGAAGGCCTTCGGGTTGTAAAGTACTTTCAGCGGGGAGGAAGGGAGTAAAGTTAATACCTTTGCTCATTGACGTTACCCGCAGAAGAAGCACCGGCTAACTCCGTGCCAGCAGCCGCGGTAATACGGAGGGTGCAAGCGTTAATCGGAATTACTGGGCGTAAAGCGCACGCAGGCGGTTTGTTAAGTCAGATGTGAAATCCCCGGGCTCAACCTGGGAAC
+
GGGGGGGGGGGGGGGGGGGGGGGGGGGGGFGGGGGGGGGGGGGGGGGGGGGGGGGGGGGGGGGGGGGGGGGGDGFGGGGGGGGGGGGGGEGGGGGGGGGFGGGGGGGGGGGGEFDFGGGGGGCFFGGGGGGGGFFFGGGGFGGGGFGE7FEGGGGGGGGGGGGFGGGGGGG>FGFGGGFGGGGGGGGGGGCEDEGG;EGGGGEGEEGEGGGDGGGGGFGFECGGGGGGGDGFEGGGGGFGFG)5<3CD:DG<5DG>??FFCFGFFFG<?4@F=66):;GFFFGFFFFFFFF0:,
@M04650:207:000000000-C238N:1:1101:16913:12504 1:N:0:19
ACTCCTACGGGAGGCAGCAGTGGGGAATATTGCACAATGGGCGCAAGCCTGATGCAGCCATGCCGCGTGTATGAAGAAGGCCTTCGGGTTGTAAAGTACTTTCAGCGGGGAGGAAGGGAGTAAAGTTAATACCTTTGCTCATTGACGTTACCCGCAGAAGAAGCACCGGCTAACTCCGTGCCAGCAGCCGCGGTAATACGGAGGGTGCAAGCGTTAATCGGAATTACTGGGCGTAAAGCGCACGCAGGCGGTTTGTTAAGTCAGATGTGAAATCCCCGGGCTCAACCTGGGAAC
+
GGGGGGGGGGGGGGGGGGGGGGGGGGGGGGGGGGGGGGGGGGGGGGGGGGGGFGGGGGGGGGGGGGGGGGGGGGCGGGGGGGGGGGGGGGGGGGGFGGGGGGGGGGFGGGGGGGGGEGGGGGGGGEGGGGGGGFDFGGAFGCC<@FCFFGGGGGCCFFFC@DFFGGGEGG7EFGGG:=<<EDGGGCGGGGG1BE8EGFGGGGEGGGGEGGCGGGEEGFGGCG5:AF7EEGFC5C9AFGFDFCBFG3DCDDD9C<DFFF*/<?7C=7:>=F=@FF49:7))>BFFFFFB:FF?F6
@M04650:207:000000000-C238N:1:1101:9013:12547 1:N:0:19
ACTCCTACGGGAGGCAGCAGTGGGGAATATTGCACAATGGGCGCAAGCCTGATGCAGCCATGCCGCGTGTATGAAGAAGGCCTTCGGGTTGTAAAGTACTTTCAGCGGGGAGGAAGGGAGTAAAGTTAATACCTTTGCTCATTGACGTTACCCGCAGAAGAAGCACCGGCTAACTCCGTGCCAGCAGCCGCGGTAATACGGAGGGTGCAAGCGTTAATCGGAATTACTGGGCGTAAAGCGCACGCAGGCGGTTTGTTAAGTCAGATGTGAAATCCCCGGGCTCAACCTGGGAAC
+
GGGGGGGGGGGEGGGGGGGGGGGGGGGGGGGGGGGFDGGGGGGGGGGGGGGGGGGGGGGGGGGGGGGGGGGGGGGGGGGGGGGGGGGGGGDGGGGGGGGFGGGGGGGGGGGCED8=FEGGFDEFGFGGGGGGGGGGGGDFFGGGGGGGGGGGGGGGGGGGGGGGGGGGGGGGGGGGGGGGGGFDGGGGCEEGDEEEGF;FCGGGGDE/<CFFCEGGGGGGCDEGFGGGFCFGEE)CFGFDDGFBGDG:D<CC)7CFFB?FG?7C*2*6B?FFF?@F69<B>9FFFFF:?4::?:
@M04650:207:000000000-C238N:1:1101:24555:12551 1:N:0:19
ACTCCTACGGGAGGCAGCAGTGGGGAATATTGCACAATGGGCGCAAGCCTGATGCAGCCATGCCGCGTGTATGAAGAAGGCCTTCGGGTTGTAAAGTACTTTCAGCGGGGAGGAAGGGAGTAAAGTTAATACCTTTGCTCATTGACGTTACCCGCAGAAGAAGCACCGGCTAACTCCGTGCCAGCAGCCGCGGTAATACGGAGGGTGCAAGCGTTAATCGGAATTACTGGGCGTAAAACGAGCGCGGGTGGGTTAGTAAGTCTGGTGTTAAATGCAGTAGCTTAACTATTGTAT
+
GGGGGGGGGGGGGGGGGGGGGGGGGEGGGGGGGGGGGGGGGGGGGGGGGGGGGGGGGGGGGGGGGGGGGGGGGGGGGGGGGGFGGGGGGGGGGGGGGGGGGGGGGGGGGGFGGGFGGGGGFGGFGGGGGGGGGGGGGGGGGGGGGGGGGGGGGGGEEGGGGGGGGGGGGGGGGGGGGGGGGGGGGGGGGGGEGGDGFFEFEGGGGGGGGGGGGGGGGGGGGDEDGGGGGGGGFC9:DFFGDDEFGDGDEDG:5CC@FFFFGFGF:FFBBFFFFFFFAAFFFBFFFFFFFFFA>4
@M04650:207:000000000-C238N:1:1101:24130:12605 1:N:0:19
ACTCCTACGGGAGGCAGCAGTGGGGAATATTGCACAATGGGGGAAACCCTGATGCAGCAACGCCGCGTGAGTGAAGAAGGTCTTCGGATTGTAAAGCTCTGTTAGCAGGGAAGAGATAGGACGGTACCTGCAGAGGAAGCCACGGCTAACTACGTGCCAGCAGCCGCGGTAATACGTAGGTGGCAAGCGTTGTTCGGAATAACTGGGCGTAAAGGATGCGTAGGCGGTTAGATAAGTTATGTGTTAAATATATAGGCTTAACATGTAGAAAGCACATAAAACTGTGTAACT
+
GGGGGGGGGGGGGGGGGGGGGGGGGGGGGGGGGGGGGGGGGGGGGGGGGGGGGGGGGGGGCFGGGGGGGGGGGGGGGGGGGGGGGGGEGGGGGGGGGGGGGGFGGGGGGGGFFGFFB<<=,:CF@<3FDGGFGFGFGFFGEFGEFGDGCCFGCG3DCGGGGGCEF:EGC8CEFGCC:C<FEFFGGGGGGGCGEFG>5E8*?2>9EFGGGCC5CFGFEDFGEDGG6=5CE7FD@?FFGGF*9CF69?>FFC*:CFG=6))9<F*:?C::4@?7?FF)4<FF?7C@B?F<466
@M04650:207:000000000-C238N:1:1101:10836:12622 1:N:0:19
ACTCCTACGGGAGGCAGCAGTAGGGAATCTTCGGCAATGGGGGCAACCCTGACCGAGCAACGCCGCGTGAGTGAAGAAGGTTTTCGGATCGTAAAACTCTGTTGTTAGAGAAGAACGTTAAGTAGAGTGGAAAATTACTTAAGTGACGGTATCTAACCAGAAAGGGACGGCTAACTACGTGCCAGCAGCCGCGGTAATACGTAGGTCCCAAGCGTTGTCCGGATTTATTGGGCGTAAAGCGAGCGCAGGTGGTTTCTTAAGTCTGATGTAAAAGTCAGTGGCTCAACCATTGTT
+
GGGGGGGGGGGGGGGGGGGGGGGGGGGGGGGGGGGGGGGGGGGGGGGGGGGGGGGGGGGGGGGGGGGGGGGGGGGGGGGGGDGGGGGGGGGGGGGGGGGGGGGGGGGGGGGGGGGGGGGGGGGGGGGDGGGGGGGGGGGGGGGGGGGGGGGGGGGGGGGGGGGGGDGGGGGGGGCGGGGGGGGGGGGGGGGGGGGGGGCFGCFGGGGFGFGGGGEE7DGGGGGGGGFGGGGGFGGGGGFGFDFFGGGG><FG5FGFFF=FGFGGF>:6=BFFF9/9).:FF0C64*722@@45)
@M04650:207:000000000-C238N:1:1101:25250:12627 1:N:0:19
ACTCCTACGGGAGGCAGCAGTGGGGAATTTTGGACAATGGGGGCAACCCTGATCCAGCAATGCCGCGTGTGTGAAGAAGGCCTTCGGGTTGTAAAGCACTTTTGTCCGGAAAGAAATTGCTCTGGCTAATACCTGGGGTAGATGACGGTACCGGAAGAATAAGCACCGGCTAACTACGTGCCAGCAGCCGCGGTAATACGTAGGTCCCAAGCGTTGTCCGGATTTATTGGGCGTAAAGCGAGCGCAGGTGGTTTCTTAAGTCTGATGTAAAAGGCAGTGGCTCAACCATTTTGT
+
GGGGGGGGGGGGGGGGGGGGGGGGGGGGFGGGGGGGGGGGFGEGGFGGGGGGGGGGGGGGGGGGGGGGGFFGGGGGGGGGGGGGGGGCGGEGGGGGG?FGGGGGG<FGGCGGGGGGGGFGGGGFGEGGCF9DFCGE@EFGEDA<FGGGGFFAFCFF>FGGGF=:CGGGFEEGFEFGGGGGGCF6;CBFG5=E5CE5B9ECC:5BFGFEECF=8=CEGGGGC*;70:<+9=E5BGDGFGFG:DE@DDGD:FG5CFFFF8*/39F==*:<BF**15;@?:FFB(999:F?7@*.4:
@M04650:207:000000000-C238N:1:1101:8576:12638 1:N:0:19
ACTCCTACGGGAGGCAGCAGTAGGGAATCTTCGGCAATGGGGGCAACCCTGACCGAGCAACGCCGCGTGAGTGAAGAAGGTTTTCGGATCGTAAAACTCTGTTGTTAGAGAAGAACGTTAAGTAGAGAGGAAAATTACTTAAGTGACGGTATCTAACCAGAAAGGGACGGCTAACTACGTGCCAGCAGCCGCGGTAATACGTAGGTCCCAAGCGTTGTCCGGATTTATTGGGCGTAAAGAGAGCGCAGGGGGTTGCTTAAGTCTGATGTAAAATGCAGTGGCTCAACCATTGTT
+
GGGGGGFGGGGGGGDG7FEGGGGGCCCFGGGFGFGGEEFFGGGGGGGGGGGG8EF7BEGFGDGGGGGGG,?CEGDECEFFE<EEGEG7CCFFGGGGGGGGGGGGFAFECGGGGGGFGFGG@F,,C,A,+=D3DFF8C:F,BEFFE<<CEECE,@<E<FB:@DFGG@7FFEDGGGFF;C7<CC8EF5<,,,4:8CBCC?+21502;?ECC?:=*:2A51:0*12*29C++:CF)*>55*9*77@>C3))0)7)9<D)19==2*:CF=><=4@FF4664):?)(*)/9).3974-)
@M04650:207:000000000-C238N:1:1101:7182:12641 1:N:0:19
ACTCCTACGGGAGGCAGCAGTGGGGAATATTGCACAATGGGCGGAAGCCTGATGCAGCCATGCCGCGTGTGTGAAGAAGGCCTTTGGGTTGTAAAGCACTTTAGCCAGGGAGGAAGCTAAGGGAGGTGAATAGCCTTTTTTGGTGCCGTGAACTGGAGAATAAGCACCGGCTAACTCCGTGCCAGCAGCCGCGGTAATACGGGGGGTGCGAGCGTTAATCGGAATTACTGGGCGTAAAGGGCGTGTAGGCGGTGTGCTGAGCACTTCGTGAAAACACAGGGCTCAACCTTGTGG
+
GGGGGGGGGGGGGGGGGGGGGGGGGGGGGGGGGGGGGGGGGGGGGGGGGGGGGGGGGGGGAGGGGGGGGEGGGGGGGGGGGGGGGGGGGGDGGGGGGFGGGGGGFGGGGGGGGGFFGGGGGGGD=CB@FGFGGGGGGGGFFE>FG,3@FEFGFFGGC:CFFFGCFGGCFEGGE:FEFGGGGGG9C=F:EC=*:CECCEBBF5CEGGGG5EGGGEEEG*:CFGC5CGGCFCF5FG)1956F>3<>D*9CF77<DGGDF**6A@>CFFC67)07?*7)4(1<5?G@6?FBF**))-
@M04650:207:000000000-C238N:1:1101:15678:12699 1:N:0:19
ACTCCTACGGGAGGCAGCAGTAGGGAATCTTCGGCAATGGGGGCAACCCTGACCGAGCAACGCCGCGTGAGTGAAGAAGGTTTTCGGATCGTAAAACTCTGTTGTTAGAGAAGAACGTTAAGTAGAGTGGAAAATTACTTAAGTGACGGTATCTAACCAGAAAGGGACGGCTAACTACGTGCCAGCAGCCGCGGTAATACGTAGGTCCCAAGCGTTGTCCGGATTTATTGGGCGTAAAGCGAGCGCAGGTGGTTTCTTAAGTCTGATGTAAAAGGCAGTGGCTCAACCATTGTT
+
GGGGGGGGGGGGGGGGGGGGGGGGGGGGGGGGGGGGGGGGGGGGGGGGGGGGGGGGGGGGGGGGGGGGGGGGGGGGGGGGFGGGGGGGGGGGGGGGGGGGGGGGGGGGGGGGGGGGGGGGGGGGGGGGGGGGFFGGGGGGGGGGGGGGGGGGGGGGGGGGFFGGGGGGGEGGGGGGGGGGGGGGGGGGGGGGGGGGGGGGGEFGGGGGGFCGGGGE7DGGD<C>8CCEFFGGFGGGGFFFBCBBDGGDFGGF<FFFFFF69BGGFFFDF4FF?6<>:B5?FB5?FFFFFFF<A)
@M04650:207:000000000-C238N:1:1101:20676:12731 1:N:0:19
ACTCCTACGGGAGGCAGCAGTCGAGAATCTTTCGCAATGGGCGAAAGCCTGACGAAGCGACGCCGCGTGTGTGATGAAGGCTCTAGGGTTGTAAAGCACTTTCGCTTGGGAACAAGAAAGAATGGCTAATATCCATTTGATTTGAGCGTACTAGGTAAAGAAGCACCGGCTAACTCCGTGCCAGCAGCTGCGGTAATACGGAGGGTGCTAGCGTTAATCGGATTTATTGGGCGTAAAGGGCGTGTAGGCGGAAAGGTAAGTTAGTTGTTAAATCTCGACGCTCAACTTCGAAA
+
GGGGGGGGGGGGGGGGGGGGGGGGGGGGGGGGGGGGGGGGGGGGGGGGGGGGGGGGGGGGGGGGGGGGGGGGGGGGGGGGGGGGGGGGGGGGGGGGGGGGGGGGGGFGGGGGGGGGGGFGGGGGGGGGGGGGGGGGGGGGGGGGGGGGGGGGGGGGGGGGGGGGGGGGGGGGGGGGGGGGGGGGGGGGGGGGGGGGGGGGGGGGGGGGGGGG8CEDGGGGGDEGGDFGGGGGFG)77*6/<<8.CCC:?DCC))/8?*96<=*>8:76>76@FF*934)08,>>*8@<A@),,
@M04650:207:000000000-C238N:1:1101:23024:12740 1:N:0:19
ACTCCTACGGGAGGCAGCAGTGGGGAATCTTGCGCAATGGGCGAAAGCCTGACGCAGCGACGCCGCGTGAGGGATGACGGCCTTCGGGTTGTAAACCTCTTTCAGCTCCGACGAAGCGAGAGTGACGGTAGGAGCAGAAGAAGCACCGGCCAACTACGTGCCAGCAGCCGCGGTAATACGTAGGGTGCAAGCGTTGTCCGGAATTATTGGGCGTAAAGAGCTCGTAGGCGGTCTGTCGCGTCGGCTGTGAAAACTCGGGGCTCAACCCCGAGCTTGCAGTCGATACGGGCAGGC
+
GGGGGGGGGGGGGGGGGGGGGGGGGGGGGGGGGGGGGGGGGGGGGGGGGGGGGGGGGGGGGGGGGGGGGGGGGGGGGGGGGGGGGGGGGGGGGGGGGGGGGGGGCGGGGGGGGGGGGDGGEGFEGGC@FGGGGGGGG@AFGGGGGGGGGGGDCFGGGGGGGGFGGFGGFGGGGC:EFGGGGFGGGFGGECGGGGC8CFGDG?EG?FGG?FGGGGGGGGFFFFCGGGGGFGGGFGGGGGFGFC35)5DC?FCGFGGFE:55>>DCFG41B@)037?)43*9;1*>FE>?B@)10(
@M04650:207:000000000-C238N:1:1101:5057:12748 1:N:0:19
ACTCCTACGGGAGGCAGCAGTGGGGAATTTTCCGCAATGGGCGAAAGCCTGACGGAGCAATGCCGCGTGGATGTAGAAGGCCCACGGGTCGTGAAATTCTTTTCCCGGAGAAGAAACAAAGACGGTATCTAGGGAATAAGCATCGGCTAACTCTGTGCCAGCAGCCGGGGTAATACAGAGGATGCAAGCTTTATCCGGAATAAGTGGGCGTACAGCGTCTGAAGTTGGCTTTTTAAGTCCGCCGTCAAAGCCCAGGTCTCAACCCTGGAAGGGCGGGGGAAACAACCGAGCTGG
+
EFGEGFCCE:@B@@@E@@CEG8FGGGGGGGGC,B;FGGGGDFGGGGGGGGGGGDGCFEGGGGGGGGGGGGG,C9CFGGGGGGGDEGGGGEEG:FG,CFGGGGF9FFCF+>FGGGG,>FC,3:,8+83+,3,:9,>>FF,33=D,3>E*>FG>FF;=C;,,7@7<DA>*>44=C76,<F9FC@7C,,5<F+++5?9+B8*:*++++?B:**2>*1++*195C*<E<+<6+9*+037?*:77)/))1191**2**1>))0*1<@59)>5(59))8.).(-))7?G)7>)(45)((4
@M04650:207:000000000-C238N:1:1101:21959:12756 1:N:0:19
ACTCCTACGGGAGGCAGCAGTAGGGAATCTTCGGCAATGGGGGCAACCCTGACCGAGCAACGCCGCGTGAGTGAAGAAGGTTTTCGGATCGTAAAACTCTGTTGTTAGAGAAGAACGTTAAGTAGAGTGGAAAATTACTTAAGTGACGGTATCTAACCAGAAAGCCACGGCTAACTACGTGCCAGCAGCCGCGGTAATACGTAGGTGGCAAGCGTTGTCCGGATTTATTGGGCGTAAAGCGAGCGCAGGCGGTTTCTTAAGTCTGATGTGAAAGCCCCCGGCTCAACCGGGG
+
GGGGGGGGGGGGGGGGGGGGGGGGGGGGGGGGGGGGGGGGGGGGGGGGGGGGGGGGGGGGGGGGGGGGGGGGGGGGGGGGFGFGGGEEGGGGGGGGGGGFFGGFGGGGGGGGGGGGGGGGGGGGGGGGGGGGGGGGGGGGGGGGGGGGGGGGGGGGGGGGGGGGGGGGGGE>FGGGGGGGGGDGGGFGGGGGEEECGGGGGGGGGGGGGGCGGECEGGGGGG8CGGGGGGCDFGGGCFFGFGFFGGGDEGGGGDGFBFFFF?FG?F7<@FFFFFF4?<GFFFC;4@:?>EF>
@M04650:207:000000000-C238N:1:1101:14180:12761 1:N:0:19
ACTCCTACGGGAGGCAGCAGTAGGGAATCTTCGGCAATGGGGGCAACCCTGACCGAGCAACGCCGCGTGAGTGAAGAAGGTTTTCGGATCGTAAAACTCTGTTGTTAGAGAAGAACGTTAAGTAGAGTGGAAAATTACTTAAGTGACGGTATCTAACCAGAAAGGGACGGCTAACTACGTGCCAGCAGCCGCGGTAATACGTAGGTCCCAAGCGTTGTCCGGATTTATTGGGCGTAAAGCGAGCGCAGGTGGTTTCTTAAGTCTGATGTAAAAGGCAGTGGCTCAACCATTGTT
+
FGGGGGGGGGGGGGGGGGGGGGGGCFGGGGGGFDGDGGGGDECGGGGGGGGFGGEGGGDGGGGGGGGGGGGGGGGGGGGGGGGGGDGGGGGGFFFGGGGGGGGGGGGGDFGFEGFGGFGGGGGGFEAFGGFGGGGGFFGGGFGFGGGEGGGGGFFGGGFFGCGF8FGFDGEGGGGGGGEGFGGGCFEGGGGGC5E5BGCGCGGGGGGCFFGGFGGGGGGG=<8EGG9FGDF=F5C=DFFD@DEBGGCDFGGGDGGFFFF@:9:CF*:2749@*65>:(94<0*)9*08:F?)--
@M04650:207:000000000-C238N:1:1101:29151:12770 1:N:0:19
ACTCCTACGGGAGGCAGCAGTAGGGAATCTTCGGCAATGGGGGCAACCCTGACCGAGCAACGCCGCGTGAGTGAAGAAGGTTTTCGGATCGTAAAACTCTGTTGTTAGAGAAGAACGTTAAGTAGAGTGGAAAATTACTTAAGTGACGGTATCTAACCAGAAAGGGACGGCTAACTACGTGCCAGCAGCCGCGGTAATACGTAGGTCCCAAGCGTTGTCCGGATTTATTGGGCGTAAAGCGAGCGCAGGTGGTTTCTTAAGTCTGATGTAAAAGGCAGTGGCTCAACCATTGTG
+
GGGGGGGGGGGGGGGGGGGFGGGGFGGGFGGGGDGGGGGGFGEGGGGGGGGGGGG@FGDGGCFGGGGCCFG5EEFFGGGG?EFFGGGDGGGGFFGGGGGGGGGGGFGCFGGGGGGGGGGGGGFGGGFEFGGEFGGFFGGGGFGGGFGDGGGGFGGGGGGGFFAFGGGGDEGGGGGFFGGGCGFGGGFGDFDCCDEG5CGGFGCFGGGC*AFCGEE5=DFGDGC:AFFC9FCC@=7:D3@F:C355CC5<5<DD<F4BF@4:BGF6:*)09*78F)<::CF)37)*9:(3=BDA4
@M04650:207:000000000-C238N:1:1101:14061:12781 1:N:0:19
ACTCCTACGGGAGGCAGCAGTAGGGAATCTTCGGCAATGGGGGCAACCCTGACCGAGCAACGCCGCGTGAGTGAAGAAGGTTTTCGGATCGTAAAACTCTGTTGTTAGAGAAGAACGTTAAGTAGAGTGGCAAATTACTTAAGTGACGGTATCTAACCAGAAAGGGACGGCTAACTACGTGCCAGCAGCCGCGGTAATACGTAGGTCCCAAGCGTTGTCCGGATTTATTGGGCGTAAAGCGAGCGCAGGTGGTTTCTTATGTCTGCTGTAAAAGGCAGCTGCTCAACCATTGTT
+
FGGGGGGGGGGGGGG@GGGGGFGGGGGGEGGF8@FEEGGGGGGGGGGGGGGGGGCFEGCGGGGGGGEG:BCGGG9?FFGG,CFFGFGCF7FEFFGCGCFG<F<BFEGGFFG8FFGG@FFD+FGFGDGGCF+8,@D=>DFGFADCFAGGDF7BF@,>FGDB,4@>:*8FFGGGE7DD,D:F8@FGDE:,<:CC8:CCCG9CCB9C*?CCEC?*;/;==DF?*9*:/A+<<7<*85)757=*)/85D)1)019719*@*@B*<90:@*?:F??*9*).(4*)0(*9@4?02?=64)
@M04650:207:000000000-C238N:1:1101:8264:12814 1:N:0:19
ACTCCTACGGGAGGCAGCAGTAGGGAATCTTCGGCAATGGGGGCAACCCTGACCGAGCAACGCCGCGTGAGTGAAGAAGGTTTTCGGATCGTAAAACTCTGTTGTTAGAGAAGAACGTTAAGTAGAGTGGAATATTACTTAAGTGACGGTATCTAACCAGAAAGGGACGGCTAACTACGTGCCAGCAGCCGCGGTAATACGTAGGTCCCAAGCGTTGTCCGGATTTATTGGTCGTAAAGCGAGCGCAGGTGGTTTCTTAAGTCTGATGTGAAAGGCAGTGGCTCAACCATTGTT
+
GGGCGGGGGGGFCCGGGGGGGGFF@FCGFGGGGDEECCEGFDDEGGEGGGGGGGGGEG>FGGGGECCCECGEGFGCFFGGAE?FFCEFFGEGGGGFFGGGAFFGG?FFGFFGFGGGGFGCCGFGCGF,3<B,,CFGGFDFGGF<=<DCFFGFCGGGG?FFFGCFFGFDCCEGGGF998CFD7E;88F,::EE58CGDDFC*<<*=25<C9FF5C*5777:CDDE:CC:<0C0=CGFGGFFD*55DGGCBFCDGDF8@96*29>7*0*)9**16@F)(,*)0(7)*/.,-?*)))
@M04650:207:000000000-C238N:1:1101:10202:12841 1:N:0:19
ACTCCTACGGGAGGCAGCAGTGGGGAATCTTGCGCAATGGGCGAAAGCCTGACGCAGCGACGCCGCGTGAGGGATGACGGCCTTCGGGTTGTAAACCTCTTTCAGCTCCGACGAAGCGAGAGTGACGGTAGGAGCAGAAGAAGCACCGGCCAACTACGTGCCAGCAGCCGCGGTAATACGGAGGGTGCAAGCGTTAATCGGAATTACTGGGCGTAAAGCGCACGCAGGCGGTTTGTTAAGTCAGATGTGAAATCCCCGGGCTCAACCTGGGAACTGCATCTGATACTGGCAAGC
+
GGGGGGGGGGGGGGGGGGGGGGGGGGGGGGGGGGGGGGGGGGGGGGGGGGGGGGGGGGGGGGGGGGGGGGGGGGGGGGGGDGGGGGGG=FGGGGGGGGG@FCFGGGGGFGGECFGGGD@F<FF;CFFFFGCFFF7>,>FF?FCFFGGGCEGGGGGGGG<EFFGGGGGG*=CBFGGGGGDF>*:8EEG>FC@EG8?C89CGGGGGGGGCFGGFEGE8CFGCCD5C5EGG5C=7>>D6C:*7=F=FF77:/>C7:><7;>@EGFF40<*4;>3)979F<77/8<*9=4*6>F4,,(
@M04650:207:000000000-C238N:1:1101:7149:12853 1:N:0:19
ACTCCTACGGGAGGCAGCAGTAGGGAATCTTCGGCAATGGGGGCAACCCTGACCGAGCAACGCCGCGTGAGTGAAGAAGGTTTTCGGATCGTAAAACTCTGTTGTTAGAGAAGAACGTTAAGTAGAGTGGAAAATTACTTAAGTGACGGTATCTAACCAGAAAGGGACGGCTAACTACGTGCCAGCAGCCGCGGTAATACGTAGGTCCCAAGCGTTGTCCGGATTTATTGGGCGTAAAGCGAGCGCAGGTGGTTTCTTAAGTCTGATGTAAAAGGCAGTGGCTCAACCATTGTG
+
GGGGGGGGGGGGGGGGGGGGGGGGGGGGGGGGGGGGGGGGGGGGGGGGGGGGGGGGGGGGGGGGGGGFEDGGGGGGGGGGFFGGGGGGGGGGGGGGGGGGGGGGGGGGGGGGGGGFGFGGGGGFFFGGGGGFGGGGGGGGGFGGGGGGGGGGGGGGGGGGGFGGGGGFGGGGGGGGGGGGGGGGGGGGGGGGGGGGGGGFGGGGGGGGGGDFGGGECCFGGGEEGGGGCFGGFGGGGGFG@5>EGGGGFGGGGGFBFFFFGFFFF:FAFF?=FFDFFFFFFB44=FF:BF=<44
@M04650:207:000000000-C238N:1:1101:10752:12881 1:N:0:19
ACTCCTACGGGAGGCAGCAGTGGGGAATATTGCACAATGGGCGCAAGCCTGATGCAGCCATGCCGCGTGTATGAAGAAGGCCTTCGGGTTGTAAAGTACTTTCAGCGGGGAGGAAGGGAGTAAAGTTAATACCTTTGCTCATTGACGTTACCCGCAGAAGAAGCACCGGCTAACTCCGTGCCAGCAGCCGCGGTAATACGGAGGGTGCAAGCGTTAATCGGAATTACTGGGCGTAAAGCGCACGCAGGCGGTTTGTTAAGTCAGATGTGAAATCCCCGGGCTCAACCTGGGAAC
+
GGGGGGGGGGGGGGGGGGGGGGGGGGGGGGGGGGGGGGGGGGGGGGGGGGGGGGGGGGGGGGGGGGGGGGGGGGGGGGGGGGGGGGGGGGGGFGGGGGGFGGGGGGGGGGGGGGGGGGGGGGGGGGGGGGGGGFGGGGGGGGGGGGGGGGGGGGGGGGGGGGGGGGGDGGGGGGFGGGGGGGGGGGGGGGGGGGDGGGFGGCEGGGGGGGGGEGG=FFFG=DCGGCGGGGDGEGGDGGFGFGFFGCGGEDGDDDGFFFFFGBFFFGGFFFFFF46;099BFFG?FFFB?FFFB8
@M04650:207:000000000-C238N:1:1101:18828:12882 1:N:0:19
ACTCCTACGGGAGGCAGCAGTGGGGAATATTGCACAATGGGGGAAACCCTGATGCAGCAACGCCGCGTGAGTGAAGAAGGTCTTCGGATTGTAAAGCTCTGTTAGCAGGGAAGAGATAGGACGGTACCTGCAGAGGAAGCCACGGCTAACTACGTGCCAGCAGCCGCGGTAATACGTAGGTCCCAAGCGTTGTCCGGATTTATTGGGCGTAAAGCGAGCGCAGGTGGTTTCTTAAGTCTGATGTAAAAGGCAGTGGCTCAACCATTGTGTGCATTGGAAACTGGGAGACTTG
+
GGGGGGGGGGGGGGGGGGGGGGGGGGGGGGGGGGGGGGGGGGGGGGGGGGGGGGGGGGGGGGGGGGGGGGGGGGGGGGGGGGGGGGGGGGGGGGGGGGGGGGGGFGGGGGGGGGGGGGGGGGGGGGGGGGGGGGGGGGGGGGGGGGGFGGGGGGGGGGGGGGGGGGGGGGGGGGGGGGGGGGGGGGGGGGGGGGGGGGGGGFGGGGFDGGGGFGDGGGGGGGGGFGGGGGGGFFDGGGFFFFFFGFGGFGGGGFGFFFFFGFGDFGGBFFFFFFBFF?GFFFGFF@D??F=3
@M04650:207:000000000-C238N:1:1101:29250:12887 1:N:0:19
ACTCCTACGGGAGGCAGCAGTAGGGAATCTTCGGCAATGGGGGCAACCCTGACCGAGCAACGCCGCGTGAGTGAAGAAGGTTTTCGGATCGTAAAACTCTGTTGTTAGAGAAGAACGTTAAGTAGAGTGGAAAATTACTTAAGTGACGGTATCTAACCAGAAAGGGACGGCTAACTACGTGCCAGCAGCCGCGGTAATACGTAGGTCCCAAGCGTTGTCCGGATTTATTGGGCGTAAAGCGAGCGCAGGTGGTTTCTTAAGTCTGATGTAAAAGGCAGTGGCTCAACCATTGTG
+
GGGGGGGGGGGFGGGGGGGGGGGGGGGGGGGGGGGGGGGGGGGGGGGGGGGGGGGGGGGGGGGGGGGGGGGGGGGGGGGGGGGGGGGDGGGGGGGGGGGGGGGGGGGGGFFGGGGGGGGGGGGGGGGGGGFFGGGGGGGGGGGGGGGGGGGGGGGGGGGGGGGGGGGGGGGGGGGGGGGGGGGDGFGGGGGGGGGGGG??8CGGEGFGGGGGDGEGEGGGEGEGGGGFGFGGFGGGGDFGFDBFCDCDD7<FCFGFFFBBFFFGFDGB=8B?FFEF??FF??*9?FFFFFFBF4
@M04650:207:000000000-C238N:1:1101:11225:12920 1:N:0:19
ACTCCTACGGGAGGCAGCAGTGGGGAATATTGCACAATGGGCGCAAGCCTGATGCAGCCATGCCGCGTGTATGAAGAAGGCCTTCGGGTTGTAAAGTACTTTCAGCGGGGAGGAAGGGAGTAAAGTTAATACCTTTGCTCATTGACGTTACCCGCAGAAGAAGCACCGGCTAACTCCGTGCCAGCAGCCGCGGTAATACGGAGGGTGCAAGCGTTAATCGGAATTACTGGGCGTAAAGCGCACGCAGGCGGTTTGTTAAGTCAGATGTGAAATCCCCGGGCTCAACCTGGGAA
+
GGGGGGGGGGGGGGGGGGGGGGGGGGGGGGGGGGGGGGGGGGGGGGGGGGGGGGGGGGGGGGGGGGGGGGGGGGGGGGGGGGGGGGGGGGGGGGGGGGGFGGGGGGGGGGGGGGGGGGGGGGGGGGGGGGGGGFGGGGGGFFFGGGGGGGGGGGGGGGGGGGGGFFGGGGDGGGGGGGFGGGGGGGGGGGGGGGEGGGGGGGGGGGGGFFGGE=EGGGGGGGE5FGGGGGGGFGDE37?GFGBFGGGGDGGG)9DF??BFGFCDF*0<FFFFF6FF<>GFB;GFFFF?FF>:>
@M04650:207:000000000-C238N:1:1101:19042:12921 1:N:0:19
ACTCCTACGGGAGGCAGCAGTAGGGAATCTTCGGCAATGGGGGCAACCCTGACCGAGCAACGCCGCGTGAGTGAAGAAGGTCTTCGGATCGTAAAACTCTTTCGTCAGAGAAGAACGGTAAGTAGAGTGGAAAATTACTTATGTGACGGAATCTAACCAGAAAGGGCCGGCTAACTACGTCCCAGCACCCCCGTTAATCGGTAGGTCCCAAGCGTTGTCCGGATTTCTTGGCCTTAAAGCCAGCGCAGCGGGTTTTTTAATCTGGATGGAAAAGGCATGGGCCCAACAGTGAGG
+
FGGGGGGGGGGGGGGGGGGGG<EFGGGG@FGC,@FFGGGGG,CFGG7FGGGG@<+@FG7F<FGGGGGGG7FGFGFGGGGGF,EFGGG@F:FFGGG9F,EF,E<:=+BFEFFFFGGGG7C+>9,,,,8:>DD9BG,@,,7,@,,83,,@+++@FD<AE,7DGG7,,***5***>,,,,,*4,=7<,,,,;*/*=1+=*++*3*3BFC+==F6**2C*2CC7CCEGG++302A+/+0AC**2)2)))/)9))1)9>9)7)7)+**2**0))0=F)9)0()*0)(*0>)7(,**))(
@M04650:207:000000000-C238N:1:1101:13523:12926 1:N:0:19
ACTCCTACGGGAGGCAGCAGTAGGGAATCTTCGGCAATGGGGGCAACCCTGACCGAGCAACGCCGCGTGAGTGAAGAAGGTTTTCGGATCGTAAAACTCTGTTGTTAGAGAAGAACGTTAAGTAGAGTGGAAAATTACTTAAGTGACGGTATCTAACCAGAAAGGGACGGCTAACTACGTGCCAGCAGCCGCGGTAATACGTAGGTCCCAAGCGTTGTCCGGATTTATTGGGCGTAAAGCGAGCGCAGGTGGTTTCTTAAGTCTGATGTAAAAGGCAGTGGCTCAACCATTGTG
+
FFGGGGGGGGGGGGGGGGGGGGGGGGGGGGGGGGGGGGGGGGGGGGFGDFCGGGGGGGGGGGGGGGGGGGGGGGGGGEGGFGGGGGGGGGGGGGGGFGGGGGFGGGGGEFGGGGGGGGGGGGGGGGGFGFGGGGAFGGGGGGGFGCFFGGFFGGGGGGGGGGGGGGGGFGG@FGGGGGGGGGGGFGGFGGGGGGGGGGGGGGGGGGGGGFCCGGEGGDFGGGC=EFFGGFFGFGGEDC=DDC@ED3CD@CFGDGGB??FFGFGD477<6@FFFFDFF6CFFBGFFFFF?FF>B4
@M04650:207:000000000-C238N:1:1101:25195:12950 1:N:0:19
CTCAGACACTCCTACGGGAGGCAGCAGTGGGGAATATTGCACAATGGGCGAAAGCCTGATGCAGCAACGCCGCGTGAGCGATGAAGGCCTTCGGGTCGTAAAGCTCTGTCCTCAAGGAAGATAATGACGGTACTTGAGGAGGAAGCCCCGGCTAACTACGTGCCAGCAGCCGCGGTAATACGTAGGGGGCTAGCGTTATCCGGAATTACTGGGCGTAAAGGGTGCGTAGGCGGTCTTTCAAGCCAGAAGTGAAAGGCTACGGCTCAACCGTAGTAAGCTTTTGGAACTGTAAGACTTGAGT
+
CCCCCGGGGGGGGGGGGGGGGGGGGGGGGGGGGGGGGGGGGGGGGGGGGGGGGGGGGGGGGGGGGGGGGGGGGGGGGGGGGGGGGFGGGGGGGGGGGGGGGGGGGGGGGGGGGGGGGGGGGG<FGGGGGGGGEFGGGGGGGGGGFGGGGGGGDGGGGGFGGGGGGCGGGGGGGGGEEGGGGGGGGGGGGGGFGGGGDGGGGGGGGGFGFGGGGGGGDGGGCEGGGDGGGGGGEGEEGGGFFGGGGFGFC7=CF7F:<F7CDG>>546?<DDF5D>?7FF?FFF;::6;4:@FF=7>7/)46
@M04650:207:000000000-C238N:1:1101:19979:12965 1:N:0:19
ACTCCTACGGAGGCAGCAGTGGGGAATTTTCCGCAATGGGCGAAAGCCTGACGGAGCAATGCCGCGTGGAGGTAGAAGGCCCACGGGTCGTGAACTTCTTTTCCCGGAGAAGAAGCAATGACGGTATCTGGGGAATAAGCATCGGCTAACTCTGTGCCAGCAGCCGCGGTAATACAGAGGATGCAAGCGTTATCCGGAATGATTGGGCGTAAAGCGTCTGTAGGTGGCTTTTTAAGTCCGCCGTCAAATCCCAGGGCTCAACCCTGGACAGGCGGTGGAAACTACCAAGCTGGG
+
GGGGGGGGGGDFGGGGGGGGGGGGGGGGGGGGGGCGGGGGGG7FGGGGGGGGGGGGGGGGGGGGGGGGGGGGGGGGGGGGGGGGGGGGGGGGGGGGGGGGGGGGGGGGGGGFGGGGGGGGGGGGGGGGGGGFGGGGGGGGGGGGGGGGGGGGGGGGGGGGGGFGGEGGGGDGGGGGGGGGGGGCDGGGGGGGGCFGGG>BCFFGGGGGGGGGFGGGGDDGGGGGFFGGGFFGFCGGGGFGFGFFGGGGFGGGGFGEFFFFGFGGFGGFFFFFFFDDFFGF?3FFFFF:?F62?-
@M04650:207:000000000-C238N:1:1101:21330:12969 1:N:0:19
ACTCCTACGGGAGGCAGCAGTAGGGAATCTTCGGCAATGGGGGCAACCCTGACCGAGCAACGCCGCGTGAGTGAAGAAGGTTTTCGGATCGTAAAACTCTGTTGTTAGAGAAGAACGTTAAGTAGAGTGGAAAATTACTTAAGTGACGGTATCTAACCAGAAAGGGACGGCTAACTACGTGCCAGCAGCCGCGGTAATACGTAGGTCCCAAGCGTTGTCCGGATTTATTGGGCGTAAAGCGAGCGCAGGTGGTTTCTTAAGTCTGATGTGAAAGCCCCCGGCTCAACCGGGG
+
GGGGGGGGGGGGGGGGGGGGGGGGGGGGGGGGGGGGDEGGGGGGGGGGGGGGGGGGGGGGGGGGGGGGGGGGGGGGGGGGGGGGGGGGGGGGGGGGGGGGGGGGGGGGGGGGFGGGGGGFDFFGGGGGGGFGGGGGGGGGGCFGGGGGGGGGGGGGGGGGGGGGGGFFGGDEGGGGFGGGCFGGGGGFGGGGGGGGGCFCFGGGGGGGGGGGGGGG*CFGDC/ACCFGGGGGFGGGGGFF>7BF5CGGFGGGGGGFFF4@FFGGFDCAF?67BFFFFFDB@>3>FFFBBFB9
@M04650:207:000000000-C238N:1:1101:4552:12982 1:N:0:19
ACTCCTACGGGAGGCAGCAGTGGGGAATATTGCACAATGGGCGCAAGCCTGATGCAGCCATGCCGCGTGTATGAAGAAGGCCTTCGGGTTGTAAAGTACTTTCAGCGGGGAGGAAGGGAGTAAAGTTAATACCTTTGCACATTGACGTTACCCGCAGAAGAAGCACCGGCTAACTCCGTGCCAGCAGCCGCGGTAATACAGAGGGTGCAAGCGTTGATCGGAATTACTGGTCGTAAATCGCACGCAGGCGGTATGTGAAGTAAGATGTGAAATCCCCGGACTCAACCTGGGAAC
+
GGGGGGGGGGGGGGGGFGGGGGGGEGECFGGG@CGGGGGGGGGGGGFGGGGGGAFGGGE@FGGGCEGEGC8EFGGGGGC<EFGGDGDGAFGGGGGGGGGGCGGFF,CFGGGEGD8B+BFCGFDFGGF<FEDADE<A99,:D<C,@,@<BFGFGC**@:>DF,,?CGGEFCF@FC;F@EF@CE,?CF8+8:==5**32+++++0=5;ACF+:>8:**/:C7=DEDF+<+<<+A::<GC*/73C3<DG:757D5)*29*9*1<*2:8D=6=8F4@?;94(>)80CF)?>:7F;(.,
@M04650:207:000000000-C238N:1:1101:18443:12986 1:N:0:19
ACTCCTACGGGAGGCAGCAGTGGGGAATATTGCACAATGGGCGCAAGCCTGATGCAGCCATGCCGCGTGTATGAAGAAGGCCTTCGGGTTGTAAAGTACTTTCAGCGGGGAGGAAGGGAGTAAAGTTAATACCTTTGCTCATTGACGTTACCCGCAGAAGAAGCACCGGCTAACTCCGTGCCAGCAGCCGCGGTAATACGGAGGGTGCAAGCGTTAATCGGAATTACTGGGCGTAAAGCGCACGCAGGCGGTTTGTTAAGTCAGATGTGAAATCCCCGGGCTCAACCTGGGAAC
+
GGGGGGGGGGGGGGGGGGGGGFGGGGGGGGGGGGGGGGGGFGGGGGGCGGGGGGFGGGGGGGGGGGGGGGGGGGGGGGGG@FFGGGGGGDFGGGEFGGGGFGFGDFEG7FGGGGGGGGCFFGF,33,33,@A>FC>=<FGFGGGFFFFGGGAFEGEGG<FFFG7B>EGGGGGGGGGGGGGGGGGGGGGGGGGGGGGGGGGEEGGGGGGGDGGGGGCC7CGGGGGCF7?CFFGEE<CC78DB7BFGDGGFGGDC*/7@4FFFF7:FGGBFFFFFFFFFFG>B>FFFFF:?F>:0-
@M04650:207:000000000-C238N:1:1101:9894:12990 1:N:0:19
ACTCCTACGGGAGGCAGCAGTAGGGAATCTTCGGCAATGGGGGCAACCCTGACCGAGCAACGCCGCGTGAGTGAAGAAGGTTTTCGGATCGTAAAACTCTGTTGTTAGAGAAGAACGTTAAGTAGAGTGGAAAATTACTTAAGTGACGGTATCTAACCAGAAAGGGACGGCTAACTACGTGCCAGCAGCCGCGGTAATACGTAGGTCCCAAGCGTTGTCCGGATTTATTGGGCGTAAAGCGAGCGCAGGTGGTTTCTTAAGTCTGATGTAAAAGGCAGTGGCTCAACCATTGTG
+
GGGGGGGGGGGGDGGGGGGGGGGGGGGGGGGGGGGGGGGGGGGGGGGGGGGGGGGGGGGGGGGGGGGGG7FGGGGGGGGGGGGGGGGGGDGGGGGFGGGFGGGGGGGGGGGGGFGGGGGGGGEGFGGGGGGGGGGGGGGGGGGFGFDEGGGGGGFGGGGGGGGFGDFGGGGGGGGGGFGGGGGGGGGGGFEGGGGGGGGGGGGGGGGGGGGGGGGGGGGGGGGGGGGFCFGGFGGGCC?0<DEFGGGGFGGC9F5FFFFFGFGFFGG>FFFFF=B>:<GF5?FFFFFBBFBAD4
@M04650:207:000000000-C238N:1:1101:24344:12996 1:N:0:19
ACTCCTACGGGAGGCAGCAGTAGGGAATTTTTCACAATGGGCGAAAGCCTGAAGGAGCAATGCCGCGTGAATGATGAAGGTCTTATAGATTGTAAAATTCTTTTATTTGGGAAGAAAAGTTGGATTAGGAAATGAATCTAACCTGACGTTACCATTTGAATAAGTATCGGCTAACTATGTGCCAGCAGCCGCGGTAATACATAGGATGCAAGCGTTATCCGGATTTACTGGGCGTAAAACGAGCGCGGGTGGGTTTGTAAGTCTGGTGTTAAATGCAGTAGCTTAACTATTGT
+
FGGGGGGGGGGGGGGGGGGGGACDGGGG?FGG<@FFGGGGGGGGGGGGGGGG,,:EFGEGGGGGGGGGG7C,CF,EFAFG<<,6EF?F<FFGGGGGGF@EFGGGCG<<,,B,4+EF<EF<EFG,BCGE9,A,F<9C,?FFGG,E=,,@+6A37B@<C<A,@DBFGGG9CCFGDE@DFFG;EDFDFGCF7DEG>3>*>D;F?,,?,2DAC7C:5;>AE<::=4=C=691=+528EGD3786>CE5DD5DBG3C3/*)0794+****9::)76**0*9-6>?*):8*09:AF?A2
@M04650:207:000000000-C238N:1:1101:6116:13094 1:N:0:19
ACTCCTACGGGAGGCAGCAGTAGGGAATTTTCCGCAATGGGCGAAAGCCTGACGGAGCAATGCCGCGTGGAGGTAGAAGGCCCACGGGTCGTGAACTTCTTTTCCCGGAGAAGAAGCAATGACGGTATCTGGGGAATAAGCATCGGCTAACTCAGTGCCAGCAGCCGCGGTAATACAGAGCATGCAAGCGTTATCAGGAATGATATGGCGTAAAGCGTCTGTAGGTTGCTTTTTAAGTCGGCCGTCAAATCCCAGTGCTCAACCTTGGACAGGCGGGGTAAACAGCCAAGCTCG
+
GGCFFGGGGGEGGGGGGGGGGGFGEF<F<FFA@FEGGFGFFGGGFGGGGGDFFGEGBEFFGGGGGDGGG7C,F,:EDGGFCDBBBEF7F@B:+BF<5FFG,EF95,4+>FFGFCGCGGD9B,53=F+=<FDDGG7:DBC,<3>@+38+*@7FC,,,,,7FCDG77F*><*CE734?,,<F<C,C7E+21C=**2C+<+:*5+32++5+2*=7*50+1*99=7E+++0:*:+9*<C6*29*85>>))*19C*2**9)**0*94*9)0*(0/9))05746)0)-:*).0(45)))-
@M04650:207:000000000-C238N:1:1101:28563:13132 1:N:0:19
ACTCCTACGGGAGGCAGCAGTGGGGAATATTGCACAATGGGCGCAAGCCTGATGCAGCCATGCCGCGTGTATGAAGAAGGCCTTCGGGTTGTAAAGTACTTTCAGCGGGGAGGAAGGGAGTAAAGTTAATACCTTTGCTCATTGACGTTACCCGCAGAAGAAGCACCGGCTAACTCCGTGCCAGCAGCCGCGGTAATACGGAGGGTGCAAGCGTTAATCGGAATTACTGGGCGTAAAGCGCACGCAGGCGGTTTGTTAAGTCAGATGTGAAATCCCCGGGCTCAACCTGGGAAC
+
GGGGGGGGGGGGEGGGGGGGGGGGGGGGGGGGGGGGGGGGGGGGGGGGGGGGGGGGGGGGGGGGGGGGGGGGCFGGGGGGGDGGGGGGGGGGGGGGGGGGGGGGFGGGGGGGGGFEG>FFFFEDGGGGGGCFGGGGFCFGFFGDFEGGGGGGGGGGGGFFGGCGGDFG7EGGGGGGGGGFGGGFGFCGG>EGDEEGGGGGCEEGGGGEFFGGGGGGGGFFGGGGGGGGGFF5@ED=<CFGDD@FGGGGFDCDDCGFFF?=CF:F4:7A6B6@=?6<649@>BFFFFFF05)(3(
@M04650:207:000000000-C238N:1:1101:28055:13143 1:N:0:19
ACTCCTACGGGAGGCAGCAGTAGGGAATCTTCGGCAATGGGGGCAACCCTGACCGAGCAACGCCGCGTGAGTGAAGAAGGTTTTCGGATCGTAAAACTCTGTTGTTAGAGAAGAACGTTAAGTAGAGTGGAAAATTACTTAAGTGACGGTATCTAACCAGAAAGGGACGGCTAACTACGTGCCAGCAGCCGCGGTAATACGTAGGTCCCAAGCGTTTTCCGGATTTATTGGGCGTAAAGCGACCGCAGGTGGTTTCTTAAGTCTGATGTAAAAGGCAGGGGCTCACCCATTGTG
+
GGGGGGGGGGGGGGGGGGGGGGGGGGGGGGGGFEGGGGGGFDGGGGGFEFGFE@FFEGGGGGGGDGGFGGGGGGGGGGGGGGGGGGGGGGGGGGGGGGGGGGGGGGFDDGGGGGGGGDFGDC?A,FFGFCCDF@D<<EFCD<,7F9=F><FGGGGEG<CEGGC7>:7<F8*1><:,>>*<:C8C8@?8CCCEG8BE*><B*5>@*CCFFGG5A=E8*1:>EG*AEC<C9>F5579CG<6?73)0/55C5>C99C>487B*0/*09*>)8=FFB6)).-)7.(9@F*781)8<A)
@M04650:207:000000000-C238N:1:1101:22117:13143 1:N:0:19
ACTCCTACGGGAGGCAGCAGTGGGGAATATTGCACAATGGGCGCAAGCCTGATGCAGCCATGCCGCGTGTATGAAGAAGGCCTTCGGGTTGTAAAGTACTTTCAGCGAGGAGGAAGGCATTAAGGTTAATAACCTTGGTGATTGACGTTACTCGCAGAAGAAGCACCGGCTAACTCCGTGCCAGCAGCCGCGGTAATACGGAGGGTGCAAGCGTTAATCGGAATTACTGGGCGTAAAGCGCACGCAGGCGGTCTGTCAAGTCGGATGTGAAATCCCCGGGCTCAACCTGGGAAC
+
GGGGGGGGGGGGGGGGGGGGGGGGGGGGGGGGGGGGGGFGGGGGGGGGGGGGGGGGGGGGGGGGGGGGGGGGGGGGGGGGGGGGGGGGGGGGGGGGGGGGGGGGGGGGGGGGGGGGGGGGGGGGGGGEGGGFFGGGGGGGGGGGGGGFGGGGGGGGGGGGGGGGGGGGGGGGGGGGGGGGGGGGGGGGGGGGGGGGGGGGGGGGGEGGGGGGGGGGGGGGGGECGGGGGGGGFEGGGGFGFGFDGGGGFGGGGGGFFFFFGFGGFGG?F=FF?FFF?FGFFFGFFFF?FFFFB3
@M04650:207:000000000-C238N:1:1101:14422:13150 1:N:0:19
ACTCCTACGGGAGGCAGCAGTAGGGAATCTTCGGCAATGGGGGCAACCCTGACCGAGCAACGCCGCGTGAGTGAAGAAGGTTTTCGGATCGTAAAACTCTGTTGTTAGAGAAGAACGTTAAGTAGAGTGGAAAATTACTTAAGTGACGGTATCTAACCAGAAAGGGACGGCTAACTACGTGCCAGCAGCCGCGGTAATACGTAGGTCCCAAGCGTTGTCCGGATTTATTGGGCGTAAAGCGAGCGCAGGTGGTTTCTTAAGTCTGATGTAAAAGGCAGTGGCTCAACCATTGTT
+
GGGGGGGGGGGGGGGGGGGGFGGGGGGGGGGGGGGGGGGGGGGGGGGGGGGGGGGGGGGGGGGGGGGGGGGGGGGGGGGGGGGGGGGGGGGGGGGGGGGGGGGGGFCGGGGEGGGGGGGGGGGGGGGGGGGGGFGFCGGFGGFGGGGGGGGGGGGGGGGGGGGGGGGGGGGGGGGGGGGGGGGFFGGGCCGGGDGGGGGGGGGGGGGGGFGGGGGGGGGGGGCEDFGGGGGGFGGGGGFGFD)8DDDGFGGGGGGFFFFFGFGGFGGAFFF496:41?GFF01996@?<FFFF)
@M04650:207:000000000-C238N:1:1101:17849:13161 1:N:0:19
ACTCCTACGGGAGGCAGCAGTGGGGAATATTGCACAATGGGCGAAAGCCTGATGCAGCGACGCCGCGTGAGGGATGACGGCCTTCGGGTTGTAAACCTCTTTCAGCAGGGACGAAGCGCAAGTGACGGTACCTGCAGAAGAAGCACCGGCTAACTACGTGCCAGCAGCCGCGGTAATACGTAGGGTGCAAGCGTTGTCCGGAATTACTGGGCGTAAAGAGTTCGTAGGCGGTTTGTCGCGTCGTTTGTGAAAACCAGCAGCTCAACTGCTGGCTTGCAGGCGATACGGGCAGAC
+
GGGGGGGGGGGGGGGGGGGGGGGGGGGGGGGGGGGGGGGGGGGGGGGGGGGGGGGGGGGGGGGGGGGGGGGGGGGGGGGGGGGGGGGGGGGGGGGGGGGGGGGGGGGGGGGGGGGGGGGGGGGGGGGGGGGGGGGGGGGGGGGGGGGGGGGGGGGGGGGGGFDGGGGGGGGGGEGGGGGGGGGGGGGGGGGGGGGGGGGGGGGGGGGGGGGGGGGGGGGGGGGGGGGGGGGGFDGGGGFGEGF@DDDF>FFFGFGFFFFFGFGGFGGFFFFFFFF36>GFFFCE5BFF>F3<64
@M04650:207:000000000-C238N:1:1101:12549:13164 1:N:0:19
ACTCCTACGGGAGGCAGCAGTGGGGAATATTGCACAATGGGCGCAAGCCTGATGCAGCCATGCCGCGTGTATGAAGAAGGCCTTCGGGTTGTAAAGTACTTTCAGCGGGGAGGAAGGGAGTAAAGTTAATACCTCTGCTCATTGACGCTACCCGCAGAAGAAGCACCGGCTAACTCCGTGCCAGCAGCCGCGGTAATACGGAGGGTGCAAGCGTTAATCGGAATTACTGGGCGTAAAGCCCACGCAGGCGGTTTGTTAAGGCAGATGTGAAATCGCCGGGCTCAACCTGGGAAC
+
GGGGGGGGGGGGGGGGGGGGGGFGGGGGGGGGE@FGGGGGGGGGEGEGGGGGD<EFGGGGCG8FFGGGGE8?FGAFGGGGGG,F<,BFCF7F<FGABE?5FG<,CDCFGGDDF:FC7CGGEAED93B,,CAFF,,8<D9=F<,7FF@+><:<::<F:FEC,?FF,6>:7*4B,,=CFE<<EB,2;@EC8B58**:CCF+885*:>88AC9::**/*::>9:*2/C97CC:8*8>D55:6*)/75>))95D3D)*9F)90/+.*9@4*6*96*96)7,4))0(9**)537F>(5(
@M04650:207:000000000-C238N:1:1101:24208:13180 1:N:0:19
ACTCCTACGGGAGGCAGCAGTGGGGAATATTGCACAATGGGCGGAAGCCTGATGCAGCCATGCCGCGTGTGTGAAGAAGGCCTTTGGGTTGTAAAGCACTTTAGCCAGGGAGGAAGCTAAGGGAGGTGAATAGCCTTTTTTGGTGACGTGAACTGGAGAATAAGCACCGGCTAACTCCGTGCCAGCAGCCGCGGTAATACGGGGGGTGCGAGCGTTAATCGGAATTACTGGGCGTAAAGGGCGTGTAGGCGGTGTGCTGAGCACTTCGTTAAAACACAGGGCTCAACCTTGTGG
+
GGGGGGGGGGGGGGGGGGGGGGGGGGGGGGGGGGGGGGGGGGGGGGGGGGGGGGGGGGFFFGGGGGGGGGGGGGGGGGGGGGGGFGGGGGGGGGGGGGGGGGGGGGGGGGGGGGGGGFGGGGGGGGFGGGGGGGGGGFFGGGGGGGGGFGGGAFGGGGFGFGFGGGGGGGGGGGFGGGGFGGGGGGGGGGGGGGGGGGGGGGGGGGGGGGGGGGGEEFGGGGGGDGFFGFGGFG5CGGFGFDE5C7DGFFGGDGGFF4==F?FC?6=<<:>F68?FBF4;:<9>=FF??BFABF
@M04650:207:000000000-C238N:1:1101:24796:13190 1:N:0:19
ACTCCTACGGGAGGCAGCAGTGGGGAATATTGCACAATGGGCGCAAGCCTGATGCAGCCATGCCGCGTGTATGAAGAAGGCCTTCGGGTTGTAAAGTACTTTCAGCGGGGAGGAAGGGAGTAAAGTTAATACCTTTGCTCATTGACGTTACCCGCAGAAGAAGCACCGGCTAACTCCGTGCCAGCAGCCGCGGTAATACGGAGGGTGCAAGCGTTAATCGGAATTACTGGGCGTAAAGCGCACGCAGGCGGTTTGTTAAGTCAGATGTGAAATCCCCGGGCTCAACCTGGGAAC
+
GFGGGGGGEECFGGGGGGGGGGFEEFEGGGGGFGGGGGGGEGGGGGDGFGGGGFFFFGFFGFGGGGDGGGGGGGGCF=EGCGFGGGGEFGGGGGGGGDDFGG9FGGGGCFCFEFC=FEGGGGAFC3FFGGGGFGGGCFGGGCGGGGGGGGGGFGGGGGFCGGEFGGGGGGGGGFGGGGCBEGEFGGGFFGGGEEGGGGGGCGDGGGGGGGGGGE>=CFGGED8FGF9FGCCG@GG=C7*9@D>>GDDGEGG<<*>F48?FFB7>F*CA?/96*9F)(-75@(7?FFFF0>>2:,
@M04650:207:000000000-C238N:1:1101:28106:13228 1:N:0:19
ACTCCTACGGGAGGCAGCAGTCGAGAATCTTTCGCAATGGGCGAAAGCCTGACGAAGCGACGCCGCGTGTGTGATGAAGGCTCTAGGGTTGTAAAGCACTTTCGCTTGGGAACAAGAAAGAATGGCTAATATCCATTTGATTTGAGCGTACTAGGTAAAGAAGCACCGGCTAACTCCGTGCCAGCAGCTGCGGTAATACGGAGGGTGCTAGCGTTAATCGGATTTATTGGGCGTAAAGGGCGTGTAGGCGGAAAGGTAAGTTAGTTGTTAAATCTCGAAGCTCAACTTCGAAA
+
EGGGGGGGGGGGFGGGGGGGGGGGGGDGGGGGGGGGGGGGGGGGEEGGGGGGGGDGGGGCFFGGGGGGGGGGGGGGGGF8EEFGGGGFGGGGGGGGGGGGGGCFG>FGGGGGGG8EFFDGEFFFGGGGFGGGGA<DEFFFABFCFFGGGCFFGGGFFGGFGGFFGGGGGDGGGGGGGGGGGGGGGGGGGGGGGCECGGCEGG5EGGGGGGFGGGDDGGGFEGCDFFG7<CFGFGCC57?D@GFFGGGG4CGG)5DF@***<=:DBD7)7@@BFFF@1:CE34<???FAFB)4:
@M04650:207:000000000-C238N:1:1101:15739:13294 1:N:0:19
ACTCCTACGGGAGGCAGCAGTGGGGAATATTGCACAATGGGCGCAAGCCTGATGCAGCCATGCCGCGTGTATGAAGAAGGCCTTCGGGTTGTAAAGTACTTTCAGCGGGGAGGAAGAGAGTAAAGGTAATACCATTGTTCATTGACGTTACCCGCAGAACAAGCACCGGCTAACTCCGTGCCAGCAGCCGCGGTAATACGGAGGGTGCACGCGTTAAGCGGAATGACTGGGCGTTAAGCGCACGCAGGCGGGCTGTTAAGTCAGATGTGAAATTCCCGGGCTCAACCTGGGCA
+
GGGGGGGGGGGGGGGGGGGGFEFFGGGGFGGGFAGGGGGGGGF:@F:FGGFGC6FGGG,E,CFGGDGGG?FCCFFEFGGGG?EFGGGGGGGGGGG<F9FGFGGGAF:FGEF+CCF8,:D=F<F,E,CF,3,,B,,,<,,:3,7,,:88DFB=,>F**@F,@8@::FFE7>**@<F9BEGCC8;2::>741/88:8*2<;CE***/;E*++:*:/*/**21*)//+<C?CC=FD*)25C4CBD>)17)9>CG3)/>)9/*1:/*00;*6@@646*@4)()8>61**80(.7:(.
@M04650:207:000000000-C238N:1:1101:27405:13295 1:N:0:19
ACTCCTACGGGAGGCAGCAGTGGGGAATTTTCCGCAATGGGCGAAAGCCTGACGGAGCAATGCCGCGTGGAGGTAGAAGGCTCACGGGTCGTGAACTTCTTTTCCCGGAGAAGAAGCAATGACGGTATCTGGGGAATAAGCATCGGCTAACTCTGTGCCAGCAGCCGCGGTAATACAGAGGATGCAAGCGTTATCCGGAATGATTGGGCGTAAAGCGTCTGTAGGTGGCTTTTTACGTCCGCCGTCAAATCCCAGGGCTCAACCCTGGATCGGCGGCGGAACCTACCAAGCAGG
+
CF@FGGG9@EG@+6@FFFG@CAECE@,CC<6EFEBCFEFCFF+CC7FFGEG,FCCC7CFCF,C<:=>>FCEE7FC<,<CDC,:EEE+:CCFCFC<9?BEE,FFGF9@@@+@==3=FDFCD=DFG7C<<B@<<8FEFGAF<FDEF@C@:BFC,E>@FFFACFFG7DFC@CE:CC<99<B<<7<FC+>CCEEGG*B>CE**=*>9+232CCEGG5=C757C5CC+0+00*:78C=6C+**)90)).1)*9**>C*0*.7>5>+6<D>D4(0*05355>(,77<(/)6;@F))5(2-
@M04650:207:000000000-C238N:1:1101:21876:13314 1:N:0:19
ACTCCTACGGGAGGCAGCAGTAGGGAATCTTCGGCAATGGGGGCAACCCTGACCGAGCAACGCCGCGTGAGTGAAGAAGGTTTTCGGATCGTAAAACTCTGTTGTTAGAGAAGAACGTTAAGTAGAGTGGAAAATTACTTAAGTGACGGTATCTAACCAGAAAGGGACGGCTAACTACGTGCCAGCAGCCGCGGTAATACGTAGGTCCCAAGCGTTGTCCGGATTTATTGGGCGTAAAGCGAGCGCAGGTGGTTTCTTAAGTCTGATGTAAAAGGCAGTGGCTCAACCATTGTG
+
GGGGGGGGGGGGGGGGGGGGGGGGGGGGGGGGGGGGGGGGGGGGGGGGGGGGGGGGGGGGGGGGGGGGGGGGGGGGGGGG4<FGGGGGGGGGGGGGGGGFGGGGGGGGGGGGGGGGGFGGGGDBFFGFGGGGGGGGGGGGGGGGGGGGGGGGGGGGGGGGGGGGGGGGGGGGGFGGGGGFFFGGGGCFB,?EEECEGGGGGGGGGG?EEFFGGGGGGGGGGDCCGFGGGGGGFGGGGGFGBGF:C3CGDFGGGGGFFFFFGFGG?DFFFFFFFFFF?BGFFFF@FF@?FFFAA4
@M04650:207:000000000-C238N:1:1101:11587:13348 1:N:0:19
ACTCCTACGGGAGGCAGCAGTAGGGAATCTTCGGCAATGGGGGCAACCCTGACCGAGCAACGCCGCGTGAGTGAAGAAGGTTTTCGGATCGTAAAACTCTGTTGTTAGAGAAGAACGTTAAGTAGAGTGGAAAATTACTTAAGTGACGGTATCTAACCAGAAAGGTACGGCTAACTACGTGCCAGCATCCGCGGTAATACGTAGGTCCCAAGCGTTGTCCGGATTTATTGGGCGTAAAGCGAGCGCAGGGGGTGTCTTAAGTCTGATGTAAAAGCCATGGGCTCAACCATTGTG
+
GGGGGGGGGGGEEGGDGGCEFAEECG@FGFFGGDGEC@F9FGDFCGGGGGGGGGGGGGFGGGGGGGCFECFGFCFDFGFGGGCFGECFEGGGGGGDG<FFFGDFGGGGFFCFGAFFGGGGFGDFGCAFGGD,,D>DCFFDFA>FBEGEEF<FGFGAFFFGGCFED,@FB@FGEGFFGDC>:87DGGF,<C=;:EEGEGFGGGFDEGCCF?FF=EEC5CFG8)*2*3C??79C>CDEDCBGBC5>)7C)))759)9;FF@/<=*:777)/7=*@F)0()*)0,9;**72(*/-6)
@M04650:207:000000000-C238N:1:1101:28920:13386 1:N:0:19
ACTCCTACGGGAGGCAGCAGTGGGGAATTTTCCGCAATGGGCGAAAGCCTGACGGAGCAATGCCGCGTGGAGGTAGAAGGCCCACGGGTCGTGAACTTCTTTTCCCGGAGAAGAAGCAATGACGGTATCTGGGGAATAAGCATCGGCTAACTCTGTGCCAGCAGCCGCGGTAATACAGAGGATGCAAGCGTTATCCGGAATGATTGGGCGTAAAGCGTCTGTAGGTGGCTTTTTAAGTCCGCCGTCAAATCCCAGGGCTCAACCCTGGACAGGCGGTGGAAACTACCAAGCTGG
+
GGGGGGGGGGGEGGGGGGGGGGGGGGGGGGGGGGGGGGGGGGGGGGGGGGGGGGGGGGGGGGGGGGGCGGGGGGGGFGGGGGGGGGGGGGGGCEGGGGGGGGGGGGGGCFGGGGGGGGGGGGGGGGGGGGGGGGGGGGGGGGGGGGGGGGGGGGGGGGGFGGGGGGGGGGGGGGG@FGGGGGGGGGGGGGGGGGGGGGGGGFGGGGGGGGGGGFGGGDGGGGGFGGGGCGGGFGGGGGFGFGFFGGCCFGGGGGGFFFFFGFGGFG48@FFFFFDFBFGF@ADFFFF7?).8?:
@M04650:207:000000000-C238N:1:1101:14373:13415 1:N:0:19
ACTCCTACGGGAGGCAGCAGAGGGGAATATTGCACAATGGGCGCAAGCCTGATGCAGCCATGCCGCGTGTATGAAGAAGGCCTTCGGGTTGTAAAGTACTTTCAGCGGGGAGGAAGGGAGTAAAGTTAATACCTTTGCTCATTGACGTTACCCGCAGAAGAAGCACCGGCTAACTCCGTGCCAGCAGCCGCGGTAATACGGAGGGTGCAAGCGTTAATCGGAATTACTGGGCGTAAAGCGCACGCAGGCGGTTTGTTAAGTCAGATGTGAAATCCCCGGGCTCAACCTGGGAAC
+
GGGGGGGGGGGGGGGGGGGGGGGGGGGGGGGGGGGGGGGGGGGGGGGGGGGGGGGG,CFGGGGGGGGGGGGGGGGGGGGGGGCEGGGGGGGGGGGGGGGGGGGGGGGGGGEGGGGGGGGGGGGGGGGGGGGGGGFGGGGGGGGGGGGGGFGGGGGGGGGGGGGGGGGGGGGGGGGGGGGGGGGGGGGGGGGGGG7EGGDGGGGGGGGGGGGGGGGGEDFGGGGGGGGFFGGGFGGGGGFGFGFFDDCCEGDCDDGFFFFFGFFGFFFABFFFFF463;G371DFFFFFFFFB8(
@M04650:207:000000000-C238N:1:1101:26960:13465 1:N:0:19
ACTCCTACGGGAGGCAGCAGTAGGGAATCTTCGGCAATGGGGGCAACCCTGACCGAGCAACGCCGCGTGAGTGAAGAAGGTTTTCGGATCGTAAAACTCTGTTGTTAGAGAAGAACGGTAAGTAGAGTGGAAAATTACTTAAGTGACGGTATCTAACCAGAAAGGGACGGCTAACTACGTGCCAGCAGGCGCGGTAATACGTAGGTCCCAAGCGTTGTCCGGATTTATTGGGCGTAAAGCGAGCGCAGGTGGGTTCTTAAGTCTGATGTAAAAGGCAGTGGCTCAACGATAGTG
+
GGGFGGGGGGGGGGGGGGGGGCGGGGGGGGGGFCGEGGGGGGGGGGFGGGGGCFCFGGGGGGGGGGGGGGG?EF@FGGGGBCFFGGG7FEGGGGGGGGGGGGGFFEFFAFGGFFG8F+BDFGGFFFDEF<7CD<FFFFD<FFF,83,FFC>7D<FEG7DCE>FFGE@FCGE8CFGGC7B@C;E?GFFF*:8::*B:;BBCF+9CG;<E5<7:@G;8:1:::C;*;C??+0A:>G5=5*9*850;<<DDD5><)/947?@@G?C>@DGD*7*/@?@>BBF@F(*/9=:(2))-54
@M04650:207:000000000-C238N:1:1101:28196:13505 1:N:0:19
ACTCCTACGGGAGGCAGCAGTGGGGAATATTGCACAATTGGCGCAAGCCTGATGCAGCCATGCCGCGTGTATGAAGAAGGCCTTCGGGTTGTAAACTACTTTCAGCGGGGATGAAGGGAGTAGAGTTAATCCCTTTGCTCATTGACGTTACCCGCCGAAGAAGCACCGGCTAACCCCGTGCCAGCAGCCGCGGTAATACGGAGGGTGCAAGCGTTAATCGGAATTACTGGGCGTAAAGCGCACGCAGACGGCTTGTTAAGTCAGATGTGAAATCCCCCGGCTCAACCTGGGAAC
+
<EE<CEACFCGG:FE;FEGGFGGG@CFGCEGGG,<C;F,6CEFGG7FF<F@6,CC@CCF<FG<@@++8F8EFAA9,CE6==E=FAFG7CCFGE<E,C<FG<FEA,EFGEE7+885C<+<3@=,C,C9,,,,:B88=,CFFG=<@,E7@+@+@<B7+3*@C:><<D:87**=1<F,6B*6*18B+1*<@FEG7*:B19++***:C8CGC+<CG5**;::>D=<5*<+C9+98C3/7570/)))8>D3))59<)))).9749+**2/2CA*8B*8=/?:(7))(16*8>0,)5(5-
@M04650:207:000000000-C238N:1:1101:23571:13529 1:N:0:19
ACTCCTACGGGAGGCAGCAGTAGGGAATCTTCGGCAATGGGGGCAACCCTGACCGAGCAACGCCGCGTGAGTGAAGAAGGTTTTCGGATCGTAAAACTCTGTTGTTAGAGAAGAACGTTAAGTAGAGTGGCAAATTACTTAAGTGACGGTATCTAACCAGAAAGGGACGGCTAACTACGTGCCAGCAGCCGCGGTAATACGTAGGTCCCAAGCGTTGTCCGGCTTTATTGGGCGTAAAGCGAGCGCAGGTGGTTTCTTATGTCTGATGTAAAAGGCAGTTGCTCATCCATTGTT
+
CCEFEF9EEGG>+C@FDDGEFA,FEDGGGGGGGD:@FGFF86+@@<DGGGGCGF:@:@@FCEEG+@=>:7FFFGAFF8FGGGAFECCCEFEDFFGDGGGGAFG9FF99,EFGFFGGGGGF+FFGF,??DF+>FCFFGGGDD>3C=9E@FG<<DFF<FFGFF7:F77DFF7CEE?8D@8FFF@7,28,=8CE@=CECDFCC8C9EEFF+;<6:E5;A*9*:8)*2?FGFG7C:5EDGC3*C>3)5<D3<.>*3575FFFB*217:7*:4B8=*/9:FF(2*1):F?*994F?46)
@M04650:207:000000000-C238N:1:1101:12236:13565 1:N:0:19
ACTCCTACGGGAGGCAGCAGTAGGGAATTTTTCACAATGGGCGAAAGCCTGATGGAGCAATGCCGCGTGAATGATGAAGGTCTTATAGATTGTAAAATTCTTTTATTTGGGAAGAAAAGTTGGATTAGGAAATGAATCTAACCTGACGGTACCATTTGAATAATTATCGGCTAACTATGTGCCAGCAGCCGCGGTAATACGTAGGTCCCAACCGTTGTCCGGATTTATTGGGCGTAAAGCGAGCGCAGGTGGTTTCTTAAGTCTTATGTAAAATGCAGTGGCTAAACCATTGTG
+
GFGGGGGGCGG>FEGGGGGGEEGGEFGGFGGGGGGGGGGGGFGEGGDFGDFGGGG@FFGGFEFG:FDEGG7CECFGFFFGGFDFGGGCAFCFGFG,CE<CFGFFEFGGG,BEFFGFGGCFFGG8E9<,CEC8<?AEFFEECEFGGGFG=F7CFCEFGF9FGC9,CFGF7CEFGG,EFG93,@>CDCFG8B6:*3>>83?E>2>E@;DE>CF*;C:EGDG7?)*=E9++:;<E)29:CC67;:8><<D5)*9CCGGB?FF40/0**0:>?8**1**9)4:?71**)1?834/:4)
@M04650:207:000000000-C238N:1:1101:12533:13566 1:N:0:19
ACTCCTACGGGAGGCAGCAGTGGGGAATATTGCACAATGGGCGCAAGCCTGATGCAGCCATGCCGCGTGTATGAAGAAGGCCTTCGGGTTGTAAAGTACTTTCAGCGAGGAGGAAGGCATTGAGGTTAATAACCTCAGTGATTGACGTTACTCGCAGAAGAAGCACCGGCTAACTCCGTGCCAGCAGCCGCGGTAATACGGAGGGTGCAAGCGTTAATCGGAATTACTGGGCGTAAAGCGCACGCAGGCGGTCCGCCAAGTCGGATGTGAAATCCCCGGGCTCAACCTGGGAAC
+
GGGGGGGGGGGGGDGGGGGGGGGGGGGGGGGGGGGGGGGGGGGGGGGGGGGGGGGGGGGGGGGGGGGGGGGGGGFFGGGGGGGGGGGGGGGGGFFGGGGGCFGGGGGEGGGGGGGGGGGGGGFFFGGGGFGGGG?FCFCDFFGGGGGFFFGGFFG7BFFFGGFFGGECGDEGGGGF7CCGGGGGDG>DCGGGGEGG9FFGGGGGCEDEF?AC5C*/:FGGGGGGGGGDG:FFE*9:DGFDBDEFC<DDB79/))))075@3=<DBCC08FF4@FFF:;>:>0CF@5)487303-
@M04650:207:000000000-C238N:1:1101:18667:13574 1:N:0:19
ACTCCTACGGGAGGCAGCAGTGGGGAATCTTGCGCAATGGGCGAAAGCCTGACGCAGCGACGCCGCGTGAGGGATGACGGCCTTCGGGTTGTAAACCTCTTTCAGCTCCGACGAAGCGAGAGTGACGGTAGGAGCAGAAGAAGCACCGGCCAACTACGTGCCAGCAGCCGCGGTAATACGTAGGGTGCAAGCGTTGTCCGGAATTATTGGGCGTAAAGAGCTCGTAGGCGGTCTGTCGCGTCGGCTGTGAAAACTCGGGGCTCAACCCCGAGCTTGCAGTCGATACGGGCCGGC
+
GGGGGGGGGGGGGGGGGGGGGGGGGGGGGGGGGGGGGGGGGGGGGGGGGGGGGGGGGGGGGGGGGGGGGGGGGGGGGGGGGGGGGGGGGGGGGFGGGGGGGGGGGGGGGGDGGFGGFGGGGGGGGGGGGGGGGGGGGGGGGGGGGGGGGGGGGGGGGGGGGGGGFGGGGEGGGFCGGGGGGGGGGGGGGGGGGG>8EFGGC5EFCFGGFGGGGGEGGFCGDGGGGGGGFG=EEGGGGGF5)95>DFGD;DCGGGDFEFFFG39*9FGFFE))7<F?<7GF@?<35>F?>B)42(
@M04650:207:000000000-C238N:1:1101:13343:13671 1:N:0:19
ACTCCTACGGGAGGCAGCAGTAGGGAATCTTCGGCAATGGGGGCAACCCTGACCGAGCAACGCCGCGTGAGTGAAGAAGGTTTTCGGATCGTAAAACTCTGTTGTTAGAGAAGAACGTTAAGTAGAGTGGAAAATTACTTAAGTGACGGTATCTAACCAGAAAGGGACGGCTAACTACGTGCCAGCAGCCGCGGTAATACGTAGGTCCCAAGCGTTGTCCGGATTTATTGGGCGTAAAGCGAGCGCAGGTGGTTTCTTAATTCTGATGTAAAAGGCAGTGGCTCAACCATTGTT
+
GGGGGGGGGGGGGGGGGGGGGGGGGGGGGGGGGGGGGGGFGGGGGGGGGGGGGGGGGGGGGGGGGGGGGGGGGGGFGGGGGGGGGGGGGGGGGGFGGGGGGGGGGGGGFGGGGGGGGGGGGGGGF?FGGGFGGGGGGGGGGGGGGGGGGGGGGGFGGGGGGGGGGGGGGGGGGCCFGGGGGGGGGGGGGGGGGGGGGGGGGGGGGGGGGGGGGGGGGGGGGGCGG6CFGGGGFCGEGCFG:9BFGGGGEGGGGGG=?FFF+6009>F49@?==?)7<:F@FF:66=@?FFFF<)
@M04650:207:000000000-C238N:1:1101:27511:13678 1:N:0:19
ACTCCTACGGGAGGCAGCAGTGGGGAATATTGCACAATGGGCGCAAGCCTGATGCAGCCATGCCGCGTGTATGAAGAAGGCCTTCGGGTTGTAAAGTACTTTCAGCGGGGAGGAAGGGAGTAAAGTTAATACCTTTGCTCATTGACGTTACCCGCAGAAGAAGCACCGGCTAACTCCGTGCCAGCAGCCGCGGTAATACGGAGGGTGCAAGCGTTAATCGGAATTACTGGGCGTAAAGCGCACGCAGGCGGTTTGTTAAGTCAGATGTGAAATCCCCGGGCTCAACCTGGGCAC
+
FGGGGGGGGGGEGGGGGGGGGGGGGGGGGGGGGGGGGGGGGGDEGGEGGGGGGGGGGGGGGGGGGGGGGEGGFAFAGGGGGGDGGGGGGGEGGGGGFGGGGGGGGGGGGDCFG@G8=FFEEEDD9FGFFFFFFFFFDFGGFGGGGGGCFFEFFGGGGGGGGG?EGCFEGGGGGGGGGGGF7F<CFGGFFGGEGCEGFGGGG8??EGED?9E5C5;:FCDGDC8CGGGE77@EDGD**263B3<.99))09719CDF@B@F9BCFF>C<7@F***0??F:)7(C6*<5>()8(4-
@M04650:207:000000000-C238N:1:1101:13813:13703 1:N:0:19
ACTCCTACGGGAGGCAGCAGTAGGGAATCTTCGGCAATGGGGGCAACCCTGACCGAGCAACGCCGCGTGAGTGAAGAAGGTTTTCGGATCGTAAAACTCTGTTGTTAGAGAAGAACGTTAAGTAGAGTGGAAAATTACTTAAGTGACGGTATCTAACCAGAAAGGGACGGCTAACTACGTGCCAGCAGCCGCGGTAATACGTAGGTCCCAAGCGTTGTCCGGATTTATTGGGCGTAAAGCGAGCGCAGGTGGTTTCTTAAGTCTGATGTAAAAGGCAGTGGCTCAACCATTGTG
+
GGGGGGGGGGGGGGGGGGGGGGGGGGGGGGGGGGGGGGGFGEDGGGGGGGGGGGGGGGGGGGGGGGGGGGGGGGGEEFGGGGGGGGGGGGGGGGGGGGGGGGGGGGGGGGGGGGGGGGGGGGGGGGGGGGGGGGGGGGGGGGCDGGGGGGGGGGGGGGGGGGGCGGGGGGGGGFGGGGGGGGGFGGFFFFEGG>EGGGGFGGGGEGGGGGC7FGGDGGGGGGC:A<CFGFFFFGGGGGFGFGFFGGDD35<GDFGFFFFFGFGGBFGFFFFFFFDFFFGFFFFFF?44:98-5-
@M04650:207:000000000-C238N:1:1101:11385:13738 1:N:0:19
ACTCCTACGGGAGGCAGCAGTAGGGAATCTTCGGCAATGGGGGCAACCCTGACCGAGCAACGCCGCGTGAGTGAAGAAGGTTTTCGGATCGTAAAACTCTGTTGTTAGAGAAGAACGTTAAGTAGAGTGGAAAATTACTTAAGTGACGGTATCTAACCAGAAAGGGACGGCTAACTACGTGCCAGCAGCCGCGGTAATACGTAGGTCCCAAGCGTTGTCCGGATTTATTGGGCGTAAAGCGAGCGCAGGTGGTTTCTTAAGTCTGATGTAAAAGGCAGTGGCTCAAACAGTGTG
+
GGGGGGGGGGGGGGGGGGGGGGGGGGGGGGGGGGGGGGGGGGGGGGGGGGGGGGGGGGEGGGDGGGGFGGEGGGGGGGGGGDFGGGGGGGGGGCGGGGFEAFGGGGGGGGGGGGFCF<C<FGGGGFFEFGGGFGFGGGGFGGGGGFGGGGGGGGGGGGGGGGGGDGFGGGCCFCGGGFGCFGGGGGFGDFEDG54BEGFFGGGGGF>FCEFG*2*;7**:*>CCEF?FG7C=)1/:>3@DDDF:)9DG@5C7*95F==9/<**2@7::=B66BFF)8?<?FB96=6/.2)9464
@M04650:207:000000000-C238N:1:1101:21551:13743 1:N:0:19
ACTCCTACGGGAGGCAGCAGTCGAGAATCTTTCGCAATGGGCGAAAGCCTGACGAAGCGACGCCGCGTGTGTGATGAAGGCTCTAGGGTTGTAAAGCACTTTCGCTTGGGAACAAGAAAGAATGGCTAATATCCATTTGATTTGAGCGTACTAGGTAAAGAAGCACCGGCTAACTCCGTGCCAGCAGCTGCGGTAATACGGAGGGTGCTAGCGTTAATCGGATTTATTGGGCGTAAAGCGTCTGTAGGTGGCTGTTTAAGTCCGCCGTCAAATCCCAGGGCTCAACCCTGGAC
+
GGGGGGGGGGGGGGGGGGGGGGGDGGGGGGGGGGGGGGGGGGGEGGGGGGGGGGEEGGGGGGGGGGGGGGGGGGGGGGGGGDGGFGGGGGGGGGGGGGGGGGGGGGFCEGFFFGGGGGGGGCEGFGGGFFCDFCFFGGGGGFFFFCGEGDEGGFFFGGGGGGGGGFFGGGGEGGGGGGGGGGFGGGGGGGGGDGGGG9EGGGGGGGGG?@FGGGGG=CFGGGG=6C?E<DGGFGDE3>?5<DFFGDCGFFFGG*>?FBFFFF75>DD9EFF4**9@?477::36=:5,355<:
@M04650:207:000000000-C238N:1:1101:4740:13747 1:N:0:19
ACTCCTACGGGAGGCAGCAGTGGGGAATTTTCCGCAATGGGCGAAAGCCTGACGGAGCAATGCCGCGTGGAGGTAGAAGGCCCACGGGTCGTGAACTTCTTTTCCCGGAGAAGAAGCAATGACGGTATCTGGGGAATAAGCATCGGCTAACTCTGTGCCAGCAGCCGCGGTAATACAGAGGATGCAAGCGTTATCCGGACTGATTGGGCGTAAAGCGTCTGTAGGTGGCTTTTTAAGTCCGCCGTCAAATCCCAGGGCTCAACCCTGGACAGGCGGTGGAAAATACCATGCTGG
+
GGGGGGGGGGGGGGGGGGGGGF@FGGGGGGG9F@GGGGGGGGGCGGDGGGGGGGGGGGFGGGGGGGGGGGEFGEFGGGGFFFE7CGGGGGGGCDGF<FGGGGGDFGGC+8FCGGGFFGGGGGGGC>7>C,,CDFCCFC<>FGGFGGGFGGCCEAGGC=CFGGG:CF8:FC:CGFGGGGFGGFGFFGGG7:C88CCEEGG*:EFGG7C*AEGCEG++:><5=DFG79FGGGGC6CGGGDFD>3).9)5C4CFCF:7)7>@FDFGGFG*25F?>F@7BB>G>42*8*9?>)94:>>
@M04650:207:000000000-C238N:1:1101:23194:13757 1:N:0:19
ACTCCTACGGGAGGCAGCAGTGGGGAATATTGCACAATGGGCGCAAGCCTGATGCAGCCATGCCGCGTGTATGAAGAAGGCCTTCGGGTTGTAAAGTACTTTCAGCGGGGAGGAAGGGAGTAAAGTTAATACCTTTGCTCATTGACGTTACCCGCAGAAGAAGCACCGGCTAACTCCGTGCCAGCAGCCGCGGTAATACGGAGGGTGCAAGCGTTAATCGGAATTACTGGGCGTAAAGCGCACGCAGGCGGTTTGTTAAGTCAGATGTGAAATCCCCGGGCTCAACCTGGGAAC
+
GGGGGGGGGGGGGGGGGGGGGGGGGGGGGGGGGGGGGGGFFGGGGGGGGGGGGGGGGGGGGGGGGGGGGGFGGGGGGGGGGGGGGGGGGGGGGGGGGGGGGGGGGGGGGGGGGGGGGGGGGGGGGGGGGGGGGGGGGGDGGGGGGGGGGGGGGEGDGGFFGGGGGGGGGGGGGGGCFGFFGGGGGGGGGGGGGGDEGGGGGGGGGGGGGGGGGGGGGGGGEGGGGGGGGGGGEGGGGG?CEDEEG:CDFGGCGGGFFFFFFFGGFGGFBFF?FF?F?FGFFFGFFFF?FF3(5,
@M04650:207:000000000-C238N:1:1101:9494:13773 1:N:0:19
ACTCCTACGGGAGGCAGCAGTAGGGAATCTTCGGCAATGGGGGCAACCCTGACCGAGCAACGCCGCGTGAGTGAAGAAGGTTTTCGGATCGTAAAACTCTGTTGTTAGAGAAGAACGTTAAGTAGAGTGGAAAATTACTTAAGTGACGGTATCTAACCAGAAAGGGACGGCTAACTACGTGCCAGCAGCCGCGGTAATACGTAGGTCCCAAGCGTTGTCCGGATTTATTGGGCGTAAAGCGAGCGCAGGGGGTTTCTTAAGTCTGATGTAAAAGGCATTGGCTCAACCATTGTG
+
GGGGGGGGGGGGGGGGGGGGGGFGGDGGGGGFGGGGGGGGGGCCGGFGGGGGGGGGGGGGGGGGGGGGGCEDFFEGGFGG<,EGFGGDGGDFGGGAFFGGEGDGFAGGGGGCFGGFGDGGGFGGGFGDABEDDFFGGGGGG9BFGAFGG@>@CF9FGFCGGGGGGGDFE*>EB<F@;DFG8C898EGGGCEECGG8:B+23?CFDG9AFFGF@51CC3C?ED5*;C9E7*<:577=3<FFE*>EDGDDB))795*/*79*<=7:@7CAFFB=6F:>()094027=*?2(7644-
@M04650:207:000000000-C238N:1:1101:18101:13775 1:N:0:19
ACTCCTACGGGAGGCAGCAGTAGGGAATCTTCCGCAATGGGCGAAAGCCTGACGGAGCAACGCCGCGTGAGTGATGAAGGTTTTCGGATCGTAAAACTCTGTTGTTAGAGAAGAACGTTAAGTAGAGTGGAAAATTACTTAAGTGACGGTATCTAACCAGAAAGGGACGGCTAACTACGTGCCAGCAGCCGCGGTAATACGTAGGTCCCAAGCGTTGTCCGGATTTATTGGGCGTAAAGCGAGCGCAGGTGGTTTCTTAAGTCTGATGTAAAAGGCAGTGGCTCAACCATTGTG
+
GGGGGGGGGGGGGGGGGGGGGGGGGGGGGGGGGGGGGGGGGGGGGDGGGGGGGGGGGGGFGGGGGGGGGGGGGGGGGFGGFEFGGGGCFGGGGGGGGGGGFGGGGGGGGGFCFGFGGGEB=B?,DBFFGGFFGGGGGGGGGFGGGGGGGGGGGGFEGGGFFGGFGGGGD@FGEGCGGGGGGGGDGGFCE>ED>:CGGGGGGGFGGGGGFDGFGGED=DCFGD?E5C9EGCFF>GGE3*8CB55>GGGDFCGGGGCFF?FFFFGGFCFFFFFB?*5@F:CFFFCF==:?BF*5-)
@M04650:207:000000000-C238N:1:1101:8577:13785 1:N:0:19
ACTCCTACGGGAGGCAGCAGTGGGGAATATTGCACAATGGGCGCAAGCCTGATGCAGCCATGCCGCGTGTATGAAGAAGGCCTTCGGGTTGTAAAGTACTTTCAGCGAGGAGGAAGGCATTGAGGTTAATAACCTCAGTGATTGACGTTACTCGCAGAAGAAGCACCGGCTAACTCCGTGCCAGCAGCCGCGGTAATACGGAGGGTGCAAGCGTTAATCGGAATTACTGGGCGTAAAGCGCACGCAGGCGGTCTGTCAAGTCGGATGTGAAATCCCCGGGCTTAACCTGGGAAC
+
GGGGGGGGGEFEGGGGGGGGGGGGGGGGGGGGGGGGGGGGGGG@FGGDGGGGDGGGGGFEEFGDGGGGGFGGGG9FFGGGGGGGGGGGEEFEFGFGD5EFGGGGGE:FGGG:EFGGGGEGGGGGGGFGGFAFGCFF@FDF9DDFGGCF+<=CE+>FECG<D7,87FGE@EEEFEF9DCCFEG;?FD888:CEECEEFFCGD8CCECEE?:9::CECFGFCEG5*<<FGCF=*)25C*:/97))7559/.151C<5F=@F?C=DG>CC2*9FFFFFF:4DDE(*)98F28F31:4
@M04650:207:000000000-C238N:1:1101:21236:13808 1:N:0:19
CTAGACAACTCCTACGGGAGGCAGCAGTGGGGAATATTGGACAATGGACCAAAAGTCTGATCCAGCAATTCTGTGTGCACGACGAAGTTTTTCGGAATGTAAAGTGCTTTCAGTTGGGACGAAGAAAGTGACGGTACCAACAGAAGAAGGGGCGGCTAAATACGTGCCAGCAGCCGCGGTAATACGTATGCCCCGAGCGTTATCCGGATTTATTGGGCGTAAAGCGCGTCTAGGTGGTTTAAAAAGTCTGATGTTAAACTGCGGGGCTCAACTCCGTATTGCGTTGGAAACTGTTAGACT
+
CCCCCGGGGGGGGGGGGGGGGGGGGGGGGGGGGGGGGGGGGGGGGGGGGGGGGGGGGGGGGGGGGGGGGGGGGGGGGGGGGGGGGGGGGGGGGGGGGGGGGGGGGGGGGGGGGGGGGGFGGDGGGGGGGGGGGGGGGGGGGGGGGGGGGGGGGGGGGGGGGGGGGGGGGGGGGGGGGGGGGGGGGGGGGGGGGGGCGGGGGGGGGGGGEGGGGGGGGGGGGGGFGGGGGGGGGGGGGCG@GGGGGFGFGFFGGGGFGGGGGGEFDDBG:FGFCFFFF@:FBFFFFGFFFGFFFFFFF?AF
@M04650:207:000000000-C238N:1:1101:20747:13834 1:N:0:19
ACTCCTACGGGAGGCAGCAGTGGGGAATATTGCACAATGGGCGCAAGCCTGATGCAGCCATGCCGCGTGTATGAAGAAGGCCTTCGGGTTGTAAAGTACTTTCAGCGGGGAGGAAGGGAGTAAAGTTAATACCTTTGCTCATTGACGTTACCCGCAGAAGAAGCACCGGCTAACTCCGTGCCAGCAGCCGCGGTAATACGGAGGGTGCAAGCGTTAATCGGAATTACTGGGCGTAAAGCGCACGCAGGCGGTTTGTTAAGTCAGATGTGAAATCCCCGGGCTCAACCTGGGAAC
+
GGGGGGGGGGGGGGGGGGGGGFGGGGGGFGGGGGGGGGGGDGEGGGGGGGGGGGGGGGGGGGGGGGGGGGGGGGGGGGGGGGGFGGGFGGGGGGGFGGGGGGGFGGEEGGDGGGGFE=<BCFFGGFGFGGCFGGGF9DGGFGGGGGGGGGGGGECFGGGGGGGGGFGGGGGGGFGFF@GGGGGGGGGGGGGGGGDGGGGGCEEEE/CEGGGGGGG55CGGGGCFGG?CFGGGDGGEGGFGFG3>G:CCBDGC)77>FFFFGFGGFDGFFFFFFFF@?(9@EFGFFFFF?7F??-
@M04650:207:000000000-C238N:1:1101:22807:13878 1:N:0:19
ACTCCTACGGGAGGCAGCAGTAGGGAATCTTCCGCAATGGACGAAAGTCTGACGGAGCAACGCCGCGTGAGTGAAGAAGGTTTTCGGATCGTAAAACTCTGTTGTTAAAGAAGAACAAGGATGAGAGTAACTGCTCATCCCCTGACGGTATTTAACCAGAAAGCCACGGCTAACTACGTGCCAGCAGCCGCGGTAATACGTAGGTGGCAAGCGTTGTCCGGATTTATTGGGCGTAAAGCGAGCGCAGGCGGTTCTTTAAGTCTGATGTGAAAGCCCCCGGCTCAACCGGGGAGG
+
GGGGGGGGGGGGGGGGGGGGGGGGGGGGGGGGGGGGGGGGGGGGCFGGGGGDGGGGGGGGGGGGGGGGGGGGGGGGGGGGGGGGGGGGGGGGGGGGGGGGGGGGGGGGGGGGGGGGGGGGGGGGGGGGGGGGGGGGGGGGGGGGGGGGGGGGGGGGGGGGGGGGGGGGGGGGGGGGGGGGGGGGGGGGGGGGGGE;FGGGGGGGGGGGGGGGGGGGG7DDE<CEGGGGCCEGFGGEGGFGFGFFGGGGFGGGCD*7BFFFFFGGFGFBFFFFF?:5:>GD@BGFFFFFFFBF>B
@M04650:207:000000000-C238N:1:1101:23236:13893 1:N:0:19
ACTTCTACGGGAGGCAGCAGTGGGGAATTTTCCGCAATGGGCGAAAGCCTGACGGAGCAATGCCGCGTGGAGGTAGAAGGCCCACGGGTCGTGAACTTCTTTTCCCGGAGAAGAAGCAATGACGGTATCTGGGGAATAAGCATCGGCTAACTCTGTGCCAGCAGCCGCGGTAATACAGAGGATGCAAGCGTTATCCGGAATGATTGGGCGTAAAGCGTCTGTAGGTGGCTTTTTAAGTCCGCCGTCAAATCCCAGGGCTCAACCCTGGACAGGCGGTGGAAACTACCAAGCTGG
+
GGGFFGGGGGD@FFEEGGGGGGGGGGGFEEFGFEGGGGGGGG@CFBCFFFGGFGDF@BF<EFGGGDCFGFGGGGDFCFGFGEGGGGDGG@EFGGFGGGGGGGGGAF?:FEGDGFFGGF8<FGGGGGGGGFCFGGGGGGACCCFGGGDCGGGGGGCFFAAFGGFFFCCGGDECFDGGGGGCE8+?8<CGCECCCC9<EEEGGCG9<CF=@C>CCFFCCDD3FFGGG9CGGGFDF6<FGG?F@D)7CC7D6*C<CC4>BE@FGFGCDGD?45@F>)5544957297@FF3,7F03?
@M04650:207:000000000-C238N:1:1101:5569:13903 1:N:0:19
ACTCCTACGGGAGGCAGCAGTAGGGAATCTTCGGCAATGGGGGCAACCCTGACCGAGCAACGCCGCGTGAGTGAAGAAGGTTTTCGGATCGTAAAACTCTGTTGTTAGAGAAGAACGTTAAGTAGAGTGGAAAATTACTTAAGTGACGGGATCTAACCAGAAAGGGACGGCTAACTACGTGCCAGCAGCCGCGGTAATACGTAGGTCCCAAGCGTTGTCCGGATTGATTGGGCGTAAAGCGAGCGCAGGTGGTGTCTTAAGTCTGATGTAAAAGGCAGTGGCTCAACCATTGTG
+
GGGGGGGGGGGGGGEGGGGGFGGGGGGFGGGGGGGGGGFGGGGDGGEGGFFGDGGGEFFGFGGGGGGGGEGFFFGFGGGGB5BDFFGGDCEFFFFFDF9FF,?FE4BFGGGGGGGFFBFGGDADFFGBEFFDFGCFED9<FFGFFGFFD+@+@DFFG7FEGGGGGGGDEGFD<FG9EEGCFGCCGGFGEC=BEGBBE+BFF:CCE;+<5CGFFG*2CC7FED=A**<7??EFFC)C57F:75@:CDGDB1CC1*19**96C@:*1:>:*@?F*9787?06?(1909721**.-6
@M04650:207:000000000-C238N:1:1101:2987:13922 1:N:0:19
ACTCCTACGGGAGGCAGCAGTGGGGAATATTGCACAATGGGCGCAAGCCTGATGCAGCCATGCCGCGTGTATGAAGAAGGCCTTCGGGTTGTAAAGTACTTTCAGCGGGGAGGAAGGGAGTAAAGTTAATACCTTTGCTCATTGACGTTACCCGCAGAAGAAGCACCGGCTAACTACGTGCCAGCAGCCGCGGTAATACGTAGGTCCCAAGCGTTGTCCGGATTTATTGGGCGTAAAGCGAGCGCAGGTGGTTTCTTAAGTCTGATGTAAAAGGCAGTGGCTCAACCATTGTGT
+
GGGGGGGGGGGCFGGGEGGGEFGGGGGGGGGGGGGGFGFEFFEGGGGGGGG@EFFFGGGCDFGGGDG>CFFGGGGGGFGGEFF,EFGGECGGGGDGCCFGGGGGGFEG@CFCFB<DEGGGGFFFGD9FFBFGDGGFFFCFEGGGGGF>FFGGGGGEDCFGGGGGGGGGGGEG:7CGGGGGG@CGCFDGDEGDGGGG9CFGGGGGGG?:C67E=CEGCGGGCD/*<C??F=5C@EDG<DFGFD>>33D5)7C7CF7@FF?F?FF>FC>4BFFFF@FF?2F@E?C?F?F02BFB<,
@M04650:207:000000000-C238N:1:1101:21144:13976 1:N:0:19
ACTCCTACGGGAGGCAGCAGTAGGGAATCTTCCGCAATGGGCGAAAGCCTGACGGAGCAACGCCGCGTGAGTGATGAAGGTTTTCGGATCGTAAAACTCTGTTATTAGGGAAGAACAAATGTGTAAGTAACTGTGCATATCTTGACGGTACCTAATCAGAAAGCCACGGCTAACTACGTGCCAGCAGCCGCGGTAATACGTAGGTGGCAAGCGTTATCCGGAATTATTGGGCGTAAAGCGCGCGTAGGCGGTTTTTTAAGTCTGATGTGAAAGCCCACGGCTCAACCGTGGAGG
+
GGGGGGGGGGGGGGGGGGGGGGGGGGGGGGGGGGGGGGGGGGGGGGGGGGGGGGGGGGGGGGGGGGGGGGGGGGGGGGGGGGGGGGGGGGGGGGGGGGGGGGGFGGGGGGGGGGGGGGGGGGGGGGGGGGGGGGGGGGGGGGGGGGGGGGGGGGGGGGGGGGGGGGGGGGGGGGGGGGGGGGGGGGGGGGGGGGGGGGGGFGGGGGGGGGGGGGGGGGGGG:EGGGGGGGGGFGGGGGFGFGFE7CGGFGGGD<CFFFFFGFGG?DGFFFFFFFFFF?GFFFGFFFF>?FF:?F
@M04650:207:000000000-C238N:1:1101:26916:13985 1:N:0:19
ACTCCTACGGGAGGCAGCAGTGGGGAATTTTCCGCAATGGGCGAAAGCCTGACGCAGCGACGCCGCGTGAGGGATGACGGCCTTCGGGTTGTAAACCTCTTTCAGCTCCGACGAAGCGAGAGTGACGGTAGGAGCAGAAGAAGCACCGGCCAACTACGTGCCAGCAGCCGCGGTAATACGGGGGGTGCGAGCGTTAATCGGAATTACTGGGCGTAAAGGGCGTGTAGGCGGTGTGCTGAGCACTTCGTTAAAACACAGGGCTCAACCTTGTGGAGCGAGGTGGACGGGCACGCT
+
GGGGGGGGGGGGGGGGGGGGGGGGGGGGGGGGGGGGGGGGGGGGGGGGGGGGGGGGGGGGGGGGGGGGGGGGGGGGGGGGGGGGGGGGGGGGGGGGGGGGGGGGGGGGGGGGGGGGGGGGGGFGFGGGGGGGGGGGGGGGGGGGGGGGGGGGGGFGGGGGGGGGGGGGGGFGGDEGGGGGGEGGGGGGGGGGGEGGFGGGGDGGGGDGGGGGGEGGGGGGGGGGECFG?DGGFGGGGGFGFGFFFFGC?CGGGGG>FFFEGFFF@GG:FF@@E=)796DFB?3<FFFFFE@?;(
@M04650:207:000000000-C238N:1:1101:18514:14002 1:N:0:19
ACTCCTACGGGAGGCAGCAGTCGAGAATCTTTCGCAATGGGCGAAAGCCTGACGAAGCGACGCCGCGTGTGTGATGAAGGCTCTAGGGTTGTAAAGCACTTTCGCTTGGGAACAAGAAAGAATGGCTAATATCCATTTGATTTGAGCGTACTAGGTAAAGAAGCACCGGCTAACTCCGTGCCAGCAGCTGCGGTAATACGGAGGGTGCTAGCGTTAATCGGATTTATTGGGCGTAAAGGGCGTGTAGGCGGAAAGGTAAGTTAGTTGTTAAATCTCGAAGCTCAACTTCGAAA
+
GGGGGGGGGGGGGGGGGGGGFGGGGGGGGGGGGGGGGGGGGGGGGGGGGGGGGGGGGGGGGGGGGGGGGGGGGGGGGGGGGGGGGGGGGGGGGGGGGGGGGGGGGGGGGGGGGGGGGGGGGGGGGGGGGGGGGFGGGGGGGGGGGGGGGGGGGGGGGGGGGGGGGGGGGGGGGGGGGGGGGGGGGGGGFGGGGGGGGGGGGGGGGEGGGFGGGGGGGGGGGDGGGGGGGGGGFCDGGGFGFG@E7DFFFGGGGGFFFFFF7@FGFGGFFFFFFFFFFBFFFFGFFFFFFFFBF
@M04650:207:000000000-C238N:1:1101:8994:14035 1:N:0:19
ACTCCTACGGGAGGCAGCAGTGGGGAATTTTCCGCAATGGGCGAAAGCCTGACGGAGCAATGCCGCGTGGAGGTAGAAGGCCCACGGGTCGTGAACTTCTTTTCCCGGAGAAGAAGCAATGACGGTATCTGGGGAATAAGCATCGGCTAACTCTGTGCCAGCCGCCGCGGTAATACAGAGGATGCAAGCGTTATCCGGAATGATTGGGCGTAAAGCGTCTGTAGGTGGCTTTTTAAGTCCGCCGTCAAATCCCAGGGCTCAACCCTGGTCAGGCGGTGGAAACTACCAAGCTGG
+
GGGGGGGGGGGGGGGGGGGGGGGGGGGGGGGGGGGGGGGGGGDGEGEGGGGGFGGDEGGGFGGGGGGGGGGGGGEFGGGGGG@+BCFGGGGG:FFGGGGGGGAFBG@G+FF=DFGFFF@FCEDCFF+BAC,D8:8@FECDG<FF>*::<:>=FCGC,@=3?E**4FEECBC*FCEGGGFGFF:CCF998EGEG*4BCE*1::ECGG675=EG5FG+:9DGGGGGFGDGGDGGFGG6CF?G575@GD3C*CGF<C458>>;9=CC7CC:)177??>347))*5>FFF;?0>FB:?
@M04650:207:000000000-C238N:1:1101:2953:14074 1:N:0:19
ACTCCTACGGGAGGCAGCAGTAGGGAATCTTCCGCAATGGGCGAAAGCCTGACGGAGCAACGCCGCGTGAGTGATGAAGGTTTTCGGATCGTAAAACTCTGTTATTAGGGAAGAACAAATGTGTAAGTAACTGTGCATATCTTGACGGTACCTAATCAGAAAGCCACGGCTAACTACGTGCCAGCAGCCGCGGTAATACGTAGGTGGCAAGCGTTATCCGGAAGTATTGGGCGTAAAGCGCGCGTAGGCGGTTTTTTAAGTCTGATGTAAAAGGCAGTGGCTCAACCATTGTGT
+
GGGGGGGGGGGCGGDGGGFGGGGGGGFGGFGCGGCEFGFFGFEEGGFFGFGGGGGGGGGGGGEECGDFGGGEFEFGGFFGGDFCFGFGEEEEGGGGG8EDBB<?F<FGGGGGGGGGGGGGEFGFGGGGGGGGGGGGGGFFFGF9FFFG@FGGGFGGGGGGGG?FGGGGGGGGGGGGFGGGGGGGGGFFGGCEEEDE+BCFFFGGGGGFCFGGEEGGGGGGEGE*3AFGGGGGBGDGGG6C>D3>55CDFGGGD*9)<>7BGFGGFFFFFFF=@FF:-.97),019?F:)1=AD7
@M04650:207:000000000-C238N:1:1101:12680:14076 1:N:0:19
ACTCCTACGGGAGGCAGCAGTAGGGAATCTTCGGCAATGGGGGCAACCCTGACCGAGCAACGCCGCGTGAGTGAAGAAGGTTTTCGGATCGTAAAACTCTGTTGTTAGAGAAGAACGTTAAGTAGAGTGGAAAATTACTTAAGTGACGGTATCTAACCAGAAAGGGACGGCTAACTACGTGCCAGCAGCCGCGGTAATACGTAGGTCCCAAGAGTTGTCCGGAGTTGTTTGGCGTAAAGCGAGCGCAGGTGTTTTCTTAAGTCTGATGCAAAAGTCAGGGGCTCAACCATTGTG
+
FGGGGGGGGGGGGGGGGGGGGGGGGGGGGGGGGEGGGGGGG,C7FFC<FGGGGCGGGGGGGGGGGGGGGC@EFEBFGGGGB,CFFFG:CFGGFGG9,FFC<FGGGGGGGGGEGGGGDEFFFG?DF9?FDC<33F9BFGDFECCF=A9+@FGGFGE,@D@BEDAFGC@FGGG@FG@9FFE<:@89<*:C@BC*834*=9BC*+>C72<08?C5*:+<9FGGGCA*1*+3**0:):/:*19CD3>>G377)*9**007*@F=E?FG*00)*1*15<**).*709))6=?<B?FAA<
@M04650:207:000000000-C238N:1:1101:16307:14095 1:N:0:19
ACTCCTACGGGAGGCAGCAGTAGGGAATCTTCGGCAATGGGGGCAACCCTGACCGAGCAACGCCGCGTGAGTGAAGAAGGTTTTCGGATCGTAAAACTCTGTTGTTAGAGAAGAACGTTAAGTAGAGTGGAAAATTACTTAAGTGACGGTATCTAACCAGAAAGGGACGGCTAACTACGTGCCAGCAGCCGCGGTAATACGTAGGTCCCAAGCGTTGTCCGGATTTATTGGGCGTAAAGCGAGCGCAGGTGGTTTCTTAAGTCTGATGTAAAAGGCAGTGGCTCAACCATTGTG
+
GGGGGGGGGGGGGGGGGGGGGGGGGGGGGGGGGGGGGGGGGGGGGGGGGGGGGGGGGGGGGGGGGGGGGGGGGGGGGGGGGGGGGGGGGGGGGGGGGGGGGGGGGGGGGGGGGGGGGGGGGGGGGGGGGGGGGGGGGGGGGGGGGGGGGGGFGGGGGFGGGGGGGGGGGGGGGGGDGGGGGGFDGGGGGGGGGGGGGFGGGGGGGFGGGGGGGGGGGGGGGGG>EGGGGGGG>51CDGFC@C>@DDGGFGGFGGGFFFFFF@>7@FDBFBFFFFBF?6>@?0*09@F1<??A:)
@M04650:207:000000000-C238N:1:1101:24449:14100 1:N:0:19
ACTCCTACGGGAGGCAGCAGTGGGGAATATTGCACAATGGGCGCAAGCCTGATGCAGCCATGCCGCGTGTATGAAGAAGGCCTTCGGGTTGTAAAGTACTTTCAGCGAGGAGGAAGGCATTGAGGTTAATAACCTCAGTGATTGACGTTACTCGCAGAAGAAGCACCGGCTAACTCCGTGCCAGCAGCCGCGGTAATACGGAGGGTGCAAGCGTTGTCCGGATTTATTGGGCGTAAAGCGAGCGCAGGTGGTTTCTTAAGTCTGATGTAAAAGGCAGTGGCTCAACCATTGTGT
+
GGGGGGGGGGGGGGGGGGGGGGGGGGGGGGGGGGGGGGGGGGGGGGGGGGGGGGGGGGGGGGGGGGGGGGGGGGGGGGGGGGGGGGGGGGGGGGGGGGGGGGGGGGGGGGGGGGGGGGGGGFFGGGGGGGGGGGGGFGGGGGGGGGGGGGGGGGGGGGGGGGGGGGGGGGGGGGGGGGGGGGGGGGGGGGGGGGGGGGGGGGGGGGGGGGGGGGGGGGGGGGGGGGGGGGGGFGGGGGFGFGFFGGGGFGGGGGGFFFFFGFGGFGG<@9@FFEFFFFGFD07FFF>??F?BF8
@M04650:207:000000000-C238N:1:1101:3338:14146 1:N:0:19
ACTCCTACGGGAGGCAGCAGTGGGGAATTTTCCGCAATGGGCGAAAGCCTGACGGAGCAATGCCGCGTGGAGGTAGAAGGCCCACGGGTCGTGAACTTCTTTTCCCGGAGAAGAAGCAATGACGGTATCTGGGGAATAAGCATCGGCTAACTCTGTGCCCGCAGCCGCGGTAATCCAGAGGATGCAAGCGTTATCCGGAATGATTGGGCGTAAAGCGCACGCAGGCGGTTTGTTAAGTCAGATGTGAAATCCCCGGGCGCAACCTGGGAACCGCATCTGAAACTTGCACGCTTG
+
CFFGGGGGGE@6CFFGDFF8F<<EEFGGGFFFEDGGGGGCEFCFEGDFGGGGCCBFGGGEFFFGGGGGGF7DFFFGG9FGGGGGGFG:FFGGDFGGG,EFFG9FFGG@FGDGG@FFF?DBFDFG>F7DFFFC,@8@BF9EF9DEEGGF@FC,>FGGGDG,>CFGDFGGECCEG:++<C9FCC<FFC+?@*3C5BCCBC=*;00<:+8:CEEGGF@7CCDC83*/:5=5:D87;?*+2:=FFG4*00:**0?7<*75)8)8*)9*)97()9>))).742***)**/19<)8>:(3
@M04650:207:000000000-C238N:1:1101:7850:14151 1:N:0:19
ACTCCTACGGGAGGCAGCAGTAGGGAATCTTCGGCAATGGACGAAAGTCTGACCGAGCAACGCCGCGTGAGTGAAGAAGGTTTTCGGATCGTAAAACTCTGTTGTTAGAGAAGAACAAGTAGGAGAGTAACTGCTCTTACCTTGACGGTATCTAACCAGAAAGCCACGGCTAACTACGTGCCAGCAGCCGCGGTAATACGTAGGTGGCAAGCGTTGTCCGGATTGATTGGGCGTAAAGCGAGCGCAGGCGGTTTCTTAAGTCTGATGTGAAAGCCCCCGGCTCAACCGGGGAGG
+
GGGGGGGGGGGFEGGCFEEGGCEFGGGGGGGGGGGGGGGGFFEGGGGGFGGGGGGGFDGGGGGGGGGGGGDGGFGGGGGCE?FGGGGGEGGGFGGCGAGF<FFGFGDFCFG8FFGG?=BEFCG?FF@FGFGGGGCFFGGGGGEEFFEECCFGFGGCFFGGGGDGGGGGGGGGGFGCGG@<8@DCGFFGFC:BCBEC?CCF+?@EFGGGG6CCG=EE5FFGGGGE*+<FFGGGDEG7<FBDEG5595C<>D)15CGFFF=6097C**26@FFB=5F)44C)72/6/))7;B5(,9
@M04650:207:000000000-C238N:1:1101:16350:14158 1:N:0:19
ACTCCTACGGGAGGCAGCAGTAGGGAATCTTCGGCAATGGGGGCAACCCTGACCGAGCAACGCCGCGTGAGTGAAGAAGGTTTTCGGATCGTAAAACTCTGTTGTTAGAGAAGAACGTTAAGTAGAGTGGAAAATTACTTAAGTGACGGTATCTAACCAGAAAGGGACGGCTAACTACGTGCCAGCAGCCGCGGTAATACGTAGGTCCCAAGCGTTGTCCGGATTTATTGGGCGTAAAGCGAGCGCAGGTGGTTTCTTAAGTCTGATGTAAAAGGCAGTGGCTCAACCATTGTG
+
GGGGGGGGGGGGGGGGGGGGGGGGGGGGGGGGGGGGGGGGGGGGGGGGGGGGGGGGGGGGGGGGGGGGGGGGGGGGGGGGGGGGGGGGGGGGGGGGGGGGGGGGGGGGGGGGGGGGGFGFGGGGGGGFGGGGGGGGGGGGGGGGGGGGGGGGGGGGGGGGGGGGGGGGGGGGGGGGGGEGGGGGGGGGGGGGGGGGGGGGGGGGDGGGGGGGGDGGGGGGGDEGGCFFFCGGFGDGGGFGEGFFGGGGFGGGDGGFFFFBCBFGFFFAFFFFF=BFFB<FFF<F?F@?<FFFF4
@M04650:207:000000000-C238N:1:1101:11046:14182 1:N:0:19
ACTCCTACGGGAGGCAGCAGTAGGGAATTTTTCACAATGGGCGAAAGCCTGATGGAGCAATGCCGCGTGAATGATGAAGGTCTTATAGATTGTAAAATTCTTTTATTTGGGAAGAAAAGTTGGATTAGGAAATGAATCTAACCTGACGGTACCATTTGAATAAGTATCGGCTAACTATGTGCCAGCAGCCGCGGTAATACATAGGATGCAAGCGTTATCCGGATTTACTGGGCGTAAAACGAGCGCGGGTGGGTTAGTAAGTCTGGTGTTAAATGCAGTAGCTTAACTATTGT
+
GGGGGGGGGGGGGGGGGGGGGGGGGGGGGGGGGGGGGGGGGGGGGGGGGGGGGGGGGGGGGGGGGGGGGGGGGDFGGGGGEFGGGGFGGFGFGGGGGGGFGGFGGFGGGGGGGGFGGGGFGGGGADFGGGGGFGGGGGFGGGF<FGGGG@FGGGGFGCFDEGFGGGFFGGGGGGGGGGGGGGGGGGGGGFECEGGGE9ECGGDEFGFGFFGGFGGDGGGGGDGGEFGGGGGFFGGGGGFGFGFFGGGDDDGGDCD:@F=9FF7FFGGBFFFFFFFFBAD?FAFFFFF2<4FA<
@M04650:207:000000000-C238N:1:1101:12548:14183 1:N:0:19
ACTCCTACGGGAGGCAGCAGTAGGGAATCTTCGGCAATGGGGGCAACCCTGACCGAGCAACGCCGCGTGAGTGAAGAAGGGTTTCGGATCGTAAAACTCTGTTGTTAGAGAAGAACGTTAAGTAGAGTGGAAAATTACTTAAGTGACGGTATCTAACCAGAAAGGGAGGGCTAACTACGTGCCAGCAGCCGCGGTAATACGTAGGTCCCAAGCGTTGTCCGGATTTATGGGGCGTAAAGCGAGCGCAGGTGGGTTCTTAAGTCTGATGTAAAAGGCAGGGGCTGAAACATGGGG
+
GGGGGGGGGGGGGGGGGGGGGGGGGGGGGGGGGGGGGGGCFGGGGGFGGCFCFFFGG@CFFEEFGDG>>CF,CFFFGFGG+BEFGGDFE>FEEFGGGGG9FEFGFFAFFGGGGFFDFFGFGFAFFDG<FFFDGGFCG9=FDDG===EFGECCFGFCFC<EFCFGFGG*>CC7FC,2DDFFFDCGGGFB@::CEEC8CCGBF:9BBFGG5E?F5EECED7>EC:**0<A+9FE)/CCDCFD77>3D3/9>/>>)9*)/1/7C@**9**-/9B=6FE4:?)83(/)0**.(7)((-
@M04650:207:000000000-C238N:1:1101:15320:14210 1:N:0:19
ACTCCTACGGGAGGCAGCAGTGGGGAATATTGCACAATGGGCGCAAGCCTGATGCAGCCATGCCGCGTGTATGAAGAAGGCCTTCGGGTTGTAAAGTACTTTCAGCGGGGAGGAAGGGAGTAAAGTTAATACCTTTGCTCATTGACGTTACCCGCAGAAGAAGCACCGGCTAACTCCGTGCCAGCACCCGCTGTAATACGGAGGGTGGAAGCGTTAATCGGAATTACTGGGCGTAAAGCGCACGCAAGCGGGTTGGTAAGTCAGTTGTGACAGTCCCGGGCTCCACCTGGGAAC
+
FGGGGGGGGGGGGGGGGGGGGCCFGGGGFGGFGGGGGGGGG<CEGG7FGGGGGGFGGGFG9@EFGGGGGEGFGG9FGGGGGGGGGGGGGCGGGGGCG<FGFGGG?5@C7FG:BEF,>CCC:<33=B,,:8,C,3E=E,3CC<DFCFC>33CFC<**3><:<D,?8F>>:8:*@F,,4=<<;F,2*5***1/*38BB+<<B***=B***;C**::88::FF**/*<<<<+0A/)/CC/7*1)7)5)9)90*)1>CC37/*629?***2.5@****0))-))54C)))7::)0((-
@M04650:207:000000000-C238N:1:1101:13834:14228 1:N:0:19
ACTCCTACGGGAGGCAGCAGTAGGGAATCTTCGGCAATGGGGGCAACCCTGACCGAGCAACGCCGCGTGAGTGAAGAAGGTTTTCGGATCGTAAAACTCTGTTGTTAGAGAAGAACGTTAAGTAGAGTGGAAAATTACTTAAGTGACGGTATCTAACCAGAAAGGGACGGCTAACTACGTGCCAGCAGCCGCGGTAATACGTAGGTCCCAAGCGTTGTCCGGATTTATTGGGCGTAAAGCGAGCGCAGGTGGTTTCTTAAGTCGGATGTAAAAGGCAGTGGCTCAACCATTGTG
+
GGGGGGGGGGGGGGGGGGGGGGGGGGGGGGGGGGGGGGGGGGGGGGGGGGGGGGGGGGGGGGGGGGGFGGGDGGGGGGFGGGGGGGGGGGGGGGGGGGGGGGGGGGGGGGGGGGGGGGGGGGGCFCFGGGGGGGCFFGGGGGFDBFGGGGGGGGGGFGGGFGGGFC@GEGCGGGGGGG::8FG9,88BCC=7EGGDGGDFGGEFGGGGDEC7*:CEGGGC8>*2;?CFFCFF:EDC<CF7@9>37CDGF44>7CDFFFFB76**.15666966=>FF<*9??5:645:2*/).)
@M04650:207:000000000-C238N:1:1101:28788:14273 1:N:0:19
ACTCCTACGGGAGGTAGCAGTGGGGAATATTGCACAATGGGCGCAAGCCTGATGCAGCCATGCCGCGTGTATGAAGAAGGCCTTCGGGTTGTAAAGTACTTTCAGCGGGGAGGAAGGGAGTAAAGTTAATACCTTTGCTCATTGACGTTACCCGCAGAAGAAGCACCGGCTAACTCCGTGCGAGCAGCCGCGGTAATACGGAGGGTGCAAGCGTTAATCGGAATTACTGGGCGTAAAGCGCACGCAGGCGGTTTGTTAAGTCAGATGTGAAATCCCCGGGCTCAACCTGGGAAC
+
GGGGGGGC:FEEEGEGFAFFCFGGDEGGGGGGCFCGGGGGG<:C:FGFGFG@CFGCFCFGCE8CF@FFFGGGFFG?FFGGCGGG9FGGFGGGGGGAFGG9CFFGGGGGGGCFECG<BCFGGFFGGGGGGGGG=F<FGDEGGFFGGGGGGGGG,CCFE:FCGFGGGGGGGG@EF,BECEBF7*:EEGF7CBGGGGGGGEFGGGGGDGGD?CFFGGGGGGFDGGGGGGGFCDFC@GGGGGFGFDDBDDDG@CD)777@F*9@96D74*:>FFF?F?4:?BGEFFGF*55285F7?1
@M04650:207:000000000-C238N:1:1101:7626:14308 1:N:0:19
ACTCCTACGGGAGGCAGCAGTAGGGAATCTTCCGCAATGGGCGAAAGCCTGACGGAGCAACGCCGCGTGAGTGATGAAGGTTTTCGGATCGTAAAACTCTGTTATTAGGGAAGAACAAATGTGTAAGTAACTGTGCATATCTTGACGGTACCTAATCAGAAAGCCACGGCTAACTACGTGCCAGCAGCCGCGGTAATACGTAGGTGGCAAGCGTTATCCGGAATTATTGGGCGTAAAGCGCGCGTAGGCGGTTTTTTAAGTCTGATGTAAAAGGCAGTGGCTCAACCATTGTGT
+
GGGGGGGGGGGGGGGGGGGGGGGGGGGGGGGGGGGGGGGGGGGGGGGGGGGGGGGGGGGDGGGGGGGGGGGGGGGGGGGGGGGGGGGGGGGGGGGGGGGGGGGFGGGFGFGGGGGGGGGGGGGGGGGGGGGGEGGGGGGGGGGGGGGGGGGGGGGGGGGGGGGGGGGGGGGGGGGGGGGGGGDGGGGGGGGGGGGGCFGGGGF*+:CFFGGGDEEC5FFGC*:F?7CGGGGFBGGGGGFGDD37C<DDFCCD)>CFD4?FGFCC?GC49@?FF)5:??:FEFFFFFF?BFFF2.
@M04650:207:000000000-C238N:1:1101:17933:14346 1:N:0:19
ACTCCTACGGGAGGCAGCAGTGGGGAATATTGCACAATGGGCGCAAGCCTGATGCAGCCATGCCGCGTGTATGAAGAAGGCCTTCGGGTTGTAAAGTACTTTCAGCGGGGAGGAAGGGAGTAAAGTTAATACCTTTGCTCATTGACGTTACCCGCAGAAGAAGCACCGGCTAACTCCGTGCCAGCAGCCGCGGTAATACGGAGGGTGCAAGCGTTAATCGGAATTACTGGGCGTAAAGCGCACGCAGGCGGTTTGTTAAGTCCGATGTGAAATCCCCGGGCTCAACCTGGGAAC
+
CCC<EECFFG7FF:B@@CEFCECFCB@F<F,C<@CCF<FDCEFGGGGFGGFFD<EFF@FEECF<FBFGEC8?CEGEFDGGGGCGEE@FDCCGA<A?FCGCEE9?FG7=FEGGGGEGEGCFFCFGFGGC<D=E<BF<BF9FC<BFCFEGGGGGGC7C@F,<>:?CE7CGGECE<CFFGDGGGFGGD6C7CC5EDGE8;EBCE88?E**:CFGGGGE5CCGFG<8CFC?C+9FG577C*>BDBG>5D<DC@GDDGGG@?466+**179C?*7BF?F648BG5)(/9?4>(3>F?>2
@M04650:207:000000000-C238N:1:1101:27490:14369 1:N:0:19
ACTCCTACGGGAGGCAGCAGTGGGGAATTTTCCGCAATGGGCGAAAGCCTGACGGAGCAATGCCGCGTGGAGGTAGAAGGCCCACGGGTCGTGAACTTCTTTTCCCGGAGAAGAAGCAATGACGGTATCTGGGGAATAAGCATCGGCTAACTCTGTGCCAGCAGCCGCGGTAATACAGAGGATGCAAGCGTTATCCGGAATGATTGGGCGTAAAGCGTCTGTAGGTGGCTTTTTAAGTCCGCCGTCAAATCCCAGGGCTCAACCCTGGACAGGCGGTGGAAACTACCAAGCTGG
+
FGGGGGGGGGGGGGGGGGGGGGGGGGGGGGGGGGGGGGGGGGGGGGGGGGGGGGGGGGGGGGGGGGGGGGGGGGGGGGGGGGGGGGGGGGGGGFCFGGGGGGGGGGGGGGGGGGGGGGGGGGGGGGGGGGGGGGGGGFGGGGGGGGGGGGGGGGGGGGGGGGGGGGDGGGGGGGGGGGGGGGGGGGFGGGGGGGGGGGGGGGGGFGGGGGGGGGGGGGGGGGGGGDGGGGFGFGGGGG=C:DFFGGDGFGGGGGGFFF>FGFGGFGCBFF?FFFEFFFGFFAGFF?:3?F>B??
@M04650:207:000000000-C238N:1:1101:13595:14407 1:N:0:19
ACTCCTACGGGAGGCAGCAGTAGGGAATCTTCGGCAATGGGGGCAACCCTGACCGAGCAACGCCGCGTGAGTGAAGAAGGTTTTCGGATCGTAAAACTCTGTTGTTAGAGAAGAACGTTAAGTAGAGTGGAAAATTACTTAAGTGACGGTATCTAACCAGAAAGGGACGGCTAACTACGTGCCAGCAGCCGCGGTAATACGTAGGTCCCAAGCGTTGTCCGGATTTATTGGGCGTAAAGCGAGCGCAGGTGGTTTCTTAAGTCTGATGTAAAAGGCAGTGGCTCAACCATGGTG
+
GGGGGGGGGGGGGGGGGGGGGCGGGGGGGGGGGGGGGGGGGGGGGGGGGGGGGGGGGGGGGGGGGGGGGDFGGGGGGGGGBEFGGGGGGGGGFGGGGGGGGGGGGGGGGGGGGGGGG>FGBGFGGAC@FFFCFGGGGFFGFGGGGGGGGGGGGGGGGEGFGGGFGGGGGGGGG@FFFGG@FFDFGGFFGGGDEGCCCEGGGFFGGGGGGCCEG5CCGGGFGGGEGGGF?FGC>EGDGC@FFGF>GCDGECFGDFC=FFFBF9>FF7*.9@FFFB7518CF::CFFFF?:F*:94
@M04650:207:000000000-C238N:1:1101:15800:14410 1:N:0:19
ACTCCTACGGGAGGCAGCAGTGGGGAATATTGCACAATGGGCGCAAGCCTGATGCAGCCATGCCGCGTGTATGAAGAAGGCCTTCGGGTTGTAAAGTACTTTCAGCGAGGAGGAAGGCATTGTGGTTAATAACCACAGTGATTGACGTTACTCGCAGAAGAAGCACCGGCTAACTCCGTGCCAGCAGCCGCGGTAATACGGAGGGTGCAAGCGTTAATCGGAATTACTGGGCGTAAAGCGCACGCAGGCGGTCTGTCAAGTCGGATGTGAAATCCCCGGGCTCAACCTGGGAAC
+
GGGGGGGGGGGEGGGGGGGG@FGGGGGGGGGGGGFGGGGGGGGGGGGGGGGGGGGGGGGGGGGGGGGGGGGGGGGGGGGGGGGGGGGGGGGGGGGGGGGGGGGGGFGGGGFGGGGGGGGGGGGGGGGGGGGGGGGGGGGGGGGGGFGGGGGGGGGGGGGGGGGGGGGGGGGGGGFGFGGGGGGGGGGGGGGGGGGCCCGGEGGGGCEGGGGCE=CGC>CGGGDGGGGGGGGGFGGG3DFGFGFFGGGGEGCDGGGFFFB?CFGGBGG?FFFFFF@F?>DFE9*/*58207@1?8
@M04650:207:000000000-C238N:1:1101:4123:14413 1:N:0:19
ACTCCTACGGGAGGCAGCAGTGGGGAATTTTCCGCAATGGGCGAAAGCCTGACGGAGCAATGCCGCGTGGAGGTAGAAGGCCCACGGGTCGTGAACTTCTTTTCCCGGAGAAGAAGCAATGACGGTATCTGGGGAATAAGCATCGGCTAACTCTGTGCCAGCAGCCGCGGTAATACAGAGGATGCAAGCGTTATCCGGAATGATTGGGCGTAAAGCGTCTGTAGGTGGCTTTTTAAGTCCGCCGTCAAATCCCAGGGCTCAACCCTGGACAGGCGGTGGAAACTACCAAGCTGG
+
GGGGGGGGGGGGGGGGGGGGGGGGGGGGGGGGGGGGGGGGGGGGGGGGGGGGGGGGGGGGGFGGGGGGGGGGGGGGGGGGGGGGGGGGFGGGGFGGGGGGGGGGGFEGGGGGGGGGGGFGGGDGGBFGCFEGGGCGGGGGGGGFGGGGGGGFGGFGF,@FGGFGGGGGGGGGGFGDGGGGGGFGFGFGGGGDG>FDCEGBBFGFGGGGCCGGGFGGGDDDGGGGFCGGGGFFFFFEFGF:<C5>)7>DFFG4<FGFF3F@GFGGFFGFFFFFFFEE>>G>*<C@6???>F7>BB
@M04650:207:000000000-C238N:1:1101:28268:14416 1:N:0:19
ACTCCTACGGGAGGCAGCAGTGGGGAATTTTCCGCAATGGGCGAAAGCCTGACGGAGCAATGCCGCGTGGAGGTAGAAGGCCCACGGGTCGTGAACTTCTTTTCCCGGAGAAGAAGCAATGACGGTATCTGGGGAATAAGCATCGGCTAACTCTGTGCCAGCAGCCGCGGTAATACAGAGGATGCAAGCGTTATCCGGAATGATTGGGCGTAAAGCGTCTGTAGGTGGCTTTTTAAGTCCGCCGTCAAATCCCAGGGCTCAACCCTGGACAGGCGGTGGAAACTACCAAGCTGG
+
GGGGGGGGGCGGCFGGGGGGGGGGGGGGGGGGGGGGGGGGGGGGGGDGGGGGGGGEGGGGGGGGGGGGGGGGGGGGGGGGGFGGGGGGEGG@FGGFGGGGGGGGGGGECFGGGGGGGGFGGGGDGGGGGGFGGGEGGGFGGGGGGGGGGFGGGGGGGGGGGGGGGGGGGGGGGGGGGGFGGGGFGGGGGGGGGGGGGG>EGGGGGGGGGGGGGFGGGGGGGGGGGGGGGGGGFGG?DGFGEGFFD<GD8CFGGGGFEEFFFFFGFGG:FFFFFFFFFFGFF2DFFFFFFF>B?<
@M04650:207:000000000-C238N:1:1101:22077:14416 1:N:0:19
ACTCCTACGGGAGGCAGCAGTAGGGAATCTTCGGCAATGGACGAAAGTCTGACCGAGCAACGCCGCGTGAGTGAAGAAGGTTTTCGGATCGTAAAACTCTGTTGTTAGAGAAGAACAAGTAGGAGAGTAACTGCTCTTACCTTGACGGTATCTAACCAGAAAGCCACGGCTAACTACGTGCCAGCAGCCGCGGTAATACGTAGGTGGCAAGCGTTGTCTGGATTTATTGGGCGTAAAGCGAGCGCAGGCGGTTTCTTAAGTCTGATGTGAAAGCCCCCGGCTCAACCGGGGAGG
+
GGGGGGGGGGGGGGGGGGGGGFFGGGGGCGGGGDGGGGGGGGGGFGGGGGGGGGEGGG7FGGGGGGGGGGEGGGFGGGGGGGGGGEGGCEFDEGGGGGD<EFGGEFGFCFGGG,EFFF<F,B?=83>FFFFGDDGEFGGDFGD>FGFCFGGFGGGGGGEGC7CDFFGGDDC8BGGCGCFCCGFCE,>D8BE7C:7CFFFFFCCGGFGGBGFGGGGGGF+;@CFGD9CGDGFFBGDG7:B5B5@EGGD37><DDGGFFF*=FBFGB>F<F4B*9@>7(3/7B6C?=F;B0)<;BB
@M04650:207:000000000-C238N:1:1101:22511:14501 1:N:0:19
ACTCCTACGGGAGGCAGCAGTAGGGAATCTTCGGCAATGGACGAAAGTCTGACGGAGCAATGCCGCGTGGAGGTAGAAGGCCCACGGGTCGTGAACTTCTTTTCCCGGAGAAGAAGCAATGACGGTATCTGGGGAATAAGCATCGGCTAACTCTGTGCCAGCAGCCGCGGTAATACAGAGGATGCAAGCGTTATCCGGAATGATTGGGCGTAAAGCGTCTGTAGGTGGCTTTTTAAGTCCGCCGTCAAATCCCAGGGCTCAACCCTGGACAGGCGGTGGAAACTACCAAGCTGG
+
GGGGGGGGGGGGGGGGGGGGGGGGGGGGGGGGGGGGGGGGGGGGGGGGGGGGGGGGGGGGGGGGGGGGGGGGGGGGGGGGGGGGGGGGGGGGGGGGGGGGGGGGGGGGGGGGGGGGGGGGGGGG:FGGGGGGGGGDFFFCGGGGEGGGGGGGGGGGGGGGGGGGGGGGGGGGGGGGGGGGGGGGGGGGGGGGGGGGGGGGGGGGGGGGGGGGGGGGGGGGGGGGGGGGGGGGFGGGGGFC>D@FGGDGFGGGGGGFFFF>FFGGFGGFFFF@FFFF>BGFFFFFFFFD?FFFFF
@M04650:207:000000000-C238N:1:1101:29386:14512 1:N:0:19
ACTCCTACGGGAGGCAGCAGTGGGGAATATTGCACAATGGGCGCAAGCCTGATGCAGCCATGCCGCGTGTATGAAGAAGGCCTTCGGGTTGTAAAGTACTTTCAGCGGGGAGGAAGGGCGTAAAGTTAATACCTTTGCTCATTGACGTTACCCGCAGAAGAAGCACCGGCTAACTCCGTGCCAGCAGCCGCGGTAATACGGAGGGTGCAAGCGTTAATCGGAGCTACTGGGCGTAAAGCGCACGCAGGCGATTTGTTAAGTCAGATGTGAAATCCCAGGGCTCAACCTGGGA
+
GGGGGGGGGGGGGGGGGGGGFGGGGGGGGGGGAFGFGGGGEFF+FGGEFGGGGGGGGG8F,6,EFGGFGGCEGGGGGFGFFGGGGGGGGEGGGGGFFFFF,EF<?CEGGGG=C:CA:++3@@>+@@,C<9@3,@,,,::DFA,@F9F++5:::@C*3FF:BDF?FFCFCG7::B;68B:CG8;CC?CF7*?EC111?C78C>=EEGGE6+0:8*2;*0:D*/**2++29>F5>ECC*:67>35)937)8D)7*/7=?77@CFFCFC>4B=9BF8)7,4*)883/9).:,)0.
@M04650:207:000000000-C238N:1:1101:28373:14572 1:N:0:19
ACTCCTACGGGAGGCAGCAGTGGGGAATATTGCACAATGGGCGCAAGCCTGATGCAGCCATGCCGCGTGTATGAAGAAGGCCTTCGGGTTGTAAAGTACTTTCAGCGGGGAGGAAGGGAGTAAAGTTAATACCTTTGCTCATTGACGTTACCCGCAGAAGAAGCACCGGCTAACTCCGTGCCAGCAGCCGCGGTAATACGGAGGGTGCAAGCGTTAATCGGAATTACTGGGCGTAAAGCGCACGCAGGCGGTTTGTTAAGTCAGATGTGAAATCCCCGGGCTCAACCTGGGAAC
+
GGGGGGGGGGGGGGGGGGGGGGGGGGGGGGGGGGGGGGGGGGGGGGGGGGGGGGGGGGGGGGGGGGGGGGGGGFGGGGFGGGGGGGGCGGGGGGGGGFGGGGGGGGGGGGGGGGFDFGGGGGFFFDFGGGGGGGFGGGFGGGGGGGGCGGGGGGGGGGGGFGGGGGGGGGGGGGGGGGFGGGGGGGGGGGGGGGGGGGGGGGEEGGGGGGGGGGGGFGGGGDCFDGGG?CFGFGGEGGBGFGFFGGGDFDDCDDDF?FBFGFGGFGGBFFB?FFF??BGFFFCFFFF?BFFB?8
@M04650:207:000000000-C238N:1:1101:22161:14590 1:N:0:19
ACTCCTACGGGAGGCAGCAGTGGGGAATTTTCCGCAATGGGCGAAAGCCTGACGGAGCAATGCCGCGTGGAGGTAGAAGGCCCACGGGTCGTGAACTTCTTTTCCCGGAGAAGAAGCAATGACGGTATCTGGGGAATAAGCATCGGCTAACTCTGTGCCAGCAGCCGCGGTAATACAGAGGATGCAAGCGTTATCCGGAATGATTGGGCGTAAAGCGTCTGTAGGTGGCTTTTTAAGTCCGCCGTCAAATCCCAGGGCTCAACCCTGGACAGGCGGTGGAAACTACCAAGCTGG
+
GGGGGGGGGGGGGGGGGGGGGGGGGGGGGGGGGGGGGGGGGGGGGGGGGGGGGGGGGGGGGGGGGGGGGGGGGGGGGGGGGGGGGGGGGGGGGGGGGGGGGGGGGGGGGGGGGGGGGGGGGGGGGGGGGGGGGGGGGGGFGGGGGGGGGGDGGGGGGGGGGGGGGGGGGGGGGGGGGGGGGGGGGGGGGGGGGGGGGDGGGGGFGGGGGGGCEFGGGGGDGGGGGGGGGGGGFGGGGGFGFG@DGGGGBFGGGCF:BEFFGFGGFGGFFF@@:>D341DFF<DFFFFFFFFDB:
@M04650:207:000000000-C238N:1:1101:13690:14618 1:N:0:19
ACTCCTACGGGAGGCAGCAGTGGGGAATATTGCACAATGGGCGCAAGCCTGATGCAGCCATGCCGCGTGTATGAAGAAGGCCTTCGGGTTGTAAAGTACTTTCAGCGAGGAGGAAGGCATTGTGGTTAATAACCACAGTGATTGACGTTACTCGCAGAAGAAGCACCGGCTAACTCCGTGCCAGCAGCCGCGGTAATACGGAGGGTGCAAGCGTTAATCGGAATTACTGGGCGTAAAGCGCACGCAGGCGGTCTGTCAAGTCGGATGTGAAATCCCCGGGCTCAACCTGGGAAC
+
GGGGGGGGGGGGGGGGGGGGGGGGGGGGGGGGGGGGGGGGGGGGGGGGGGGGGGGGGGGGGGGGGGGGGGGGGGGGGGGGGGGGGGGGGGGGGGGGGGGGGGGGGGGGGGGGGGGGGGGGGGGGGGGGGGGGGGGGFGFFGGGGGGGGGGGGGGGGGGGGGGGGGGGGGGGGGGGGGGGGGGGGGGGGGGGGGGGGGGGGGGGEGGGGGCFGGGGEGGGGGGEFCFGGFGGGFGGGGGFGFGF@GGGGFGGGGGGFFFFFGFGG)/9>FFFFF=??19DEF6FFFFFF?FFFF1
@M04650:207:000000000-C238N:1:1101:19628:14627 1:N:0:19
ACTCCTACGGGAGGCAGCAGTGGGGAATATTGCACAATGGGCGCAAGCCTGATGCAGCCATGCCGCGTGTATGAAGAAGGCCTTCGGGTTGTAAAGTACTTTCAGCGAGGAGGAAGGCATTGAGGTTAATAACCTCAGTGATTGACGTTACTCGCAGAAGAAGCACCGGCTAACTCCGTGCCAGCAGCCGCGGTAATACGGAGGGTGCAAGCGTTAATCGGAATTACTGGGCGTAAAGCGCACGCAGGCGGTCTGTCAAGTCGGATGTGAAATCCCCGGGCTCAACCTGGGAAC
+
GGGGGGGGGGGGGGGGGGGGGGGGGGGGGGGGGGGGGGGGGGGGGGGGGGGGGGGGGGGGGGGGGGGGGGGGGGGGGGGGGGGGGGGGGGGGGGGGGGGGGGGGGGGGGGGGGGGGGGGGGGGGGGGGGGGGGGFGGGGGGGGGGGGGGGGGGGGGGGGFGGGGGGGGGGGGGGGGGGGGGGGGGGGGGGGGGGGGGGGGGGGGGGGGGGGGGGGGGGGGGGEGGGGGGGFGFCDGGGFGFGEEGDDG>GDDGDGFFFFFGFGG3CDBFFF=?=6??>GBFFGFFFFBFFF::1
@M04650:207:000000000-C238N:1:1101:2682:14697 1:N:0:19
ACTCCTACGGGAGGCAGCAGTAGGGAATCTTCGGCAATGGGGGCAACCCTGACCGAGCAACGCCGCGTGAGTGAAGAAGGTTTTCGGATCGTAAAACTCTGTTGTTAGAGAAGAACGTTAAGTAGAGTGGAAAATTACTTAAGTGACGGTATCTAACCAGAAAGGAACGGCTAACTACGTGCCAGCAGCCGCGGTAATACGTAGGTCCCAACCGTTGTCCGTATTTATTGGGCTTAAAGCGATCGCAGGTGGTTTCTTAAGTCTGATGTAAAAGGCAGTGGCTCAACCATTTTT
+
GGGGGGGF:FFGGGGGGGGGGGFGGGGFFGGGGEDGGGF9F@FFGGGFCFGGGGGGGG>FGGGGFEGGDGGGGGCFGCEFFFGGGFGCFGGGDGGGGFEGAFG,B8<FFFGFGGGG+=A3AFDFG9BDG+3C,@9@BF97DGC=D9E:>FCFFGGFGFG>FGGC7,4:FEDEGGGG?C*,4DBGG8C8CC5C58C8*5BFBF?@*??F>+=*//8;*/:CE*C*8CCF+*3*7*9CC>9>3*0.)1><5>47CCF=FFF4<@CF47*.0*9**9)50(960,59**8(46*.)-
@M04650:207:000000000-C238N:1:1101:5397:14698 1:N:0:19
ACTCCTACGGGAGGCAGCAGTAGGGAATCTTCGGCAATGGGGGCAACCCTGACCGAGCAACGCCGCGTGAGTGAAGAAGGTTTTCGGATCGTAAAACTCTGTTGTTAGAGAAGAACGTTAAGTAGAGTGGAAAATTACTTAAGTGACGGTATCTAACCAGAAAGGGACGGCTAACTACGTGCCAGCAGCCGCGGTAATACGTAGGTCCCAAGCGTTGTCCGGTTTTATTGGGCGTAAAGCGAGCGCAGGTGGTTTCTTAAGTCTGATGTGAAAGCCCCCGGCTCAACCGGGGCG
+
GGGGGGGGGGDGGGGGGGFGGFGGCCFGGGFGGDGGGGGGFCGGGGGGDGGGGGGGGG7FFFGGGGGGGGGGFG,<FGGGGEA=FCC+BCCFFFGGGGCB9FFBFFCFFGGGFGFCG<F8FGGF9<FBB<C,EFGG9FGEA<,EFC<BFFF<DFF9FFCFF7FC>*D:FGCE:FGFFGGECFGGFEE,4CCCECGCEGGG*B@CGGGGG9A58=ACC>7DCD*1AF2<CCCGFGGGG5@*5*8:35)9)9459CF9FF=F:F>C?*04=?=?*94.,2DEF>5>46?29DB2(-
@M04650:207:000000000-C238N:1:1101:10696:14727 1:N:0:19
ACTCCTACGGGAGGCAGCAGTGGGGAATATTGCACAATGGGCGCAAGCCTGATGCAGCCATGCCGCGTGTAGGAAGAAGGCCTTCGGGTTGTAAAGTACTTTCAGCGAGGAGGAAGGCATTGAGGTTAATAACCTCAGTGATTGACGTCACTCGCAGAAGAAGCACCGGCTAACTCCGTGCCAGCAGCGGCGTCAGTAAGGAGGGGGCAAGCGTAACTCGGAATTACTGGGCGTAAAGCGCAGGCAGGGCGTGTGTTAAGCCAGAGGGTGAATTCCCTGGCTGAACCTGGGA
+
GGGGGGGGGGGGGGGGGGGGGGGGGGGGDGGGGFGGGGGGGGGCGGGGGGGGFFFGGGFGCFGGGGGGG7<,CE<FG@FGGGGGGGGGGGGGGGGA<BFFGGGFGF++@F+?FDDFG,,B,C,A,:B9,C<FB8?,AA@?CBFFGF@>+@+7>F>:+@<@:3DE,@BE@C*@FCBF@C<FDC,,*5>D**/=1*4*+2+523=88*==?5A*2:***2;C8C*:@7+++2;:)1>****93)..)*1))*9/)*1))*/*+0**)*/(.)0*/**0))20)(*)09>04)0(
@M04650:207:000000000-C238N:1:1101:5298:14765 1:N:0:19
ACACCTACGGGAGGCAGCAGTAGGGAATCTTCGGCAATGGGGGCAACCCTGACCGAGCAACGCCGCGTGAGTGAAGAAGGTTTTCGGATCGTAAAACTCTGTTGTTAGAGAAGAACGTTAAGTAGAGTGGAAAATTACTTAAGTGACGGTATCTAACCAGAAAGGGACGGCTAACTACGTGCCAGCAGCCACGGTAATACGTAGGTCCCAAGTGTTGTCCGGATTTATTGGGCGTAACGCGAGCGCAGGTGCTTTCTTAAGTCTGATGTAAAAGGCCGTGGCTCAACCATTGTT
+
F8,8FFGF::@8@@@;FEDCE9C<7F@EEECFEGE::<FF8F7FGGGGEGGD8EFCEEGGF@=F>FGG7=CEGF<BBEGGGFFGGGDECEGFFFF,?<<F,CF94EF<,B,3,BDDCFFDFFDGG<FDGG9F==>FFACA,,:3=DE+>FGFEF@FFCEFFFGCEEC<B8FGC:@9?7F<CFBF@FGF75,=::8ECGCCEBC*8E+CFFF*+22>CCFC*52:8<C79:C5>=57D*)>)173>D>D:FG*2::7*9*/:7*:B7*)9/*8*9@F(,1<BF99??F(3?64<)
@M04650:207:000000000-C238N:1:1101:14189:14826 1:N:0:19
ACTCCTACGGGAGGCAGCAGTGGGGAATTTTCCGCAATGGGCGAAAGCCTGACGGAGCAATGCCGCGTGGAGGTAGAAGGCCCACGGGTCGTGAACTTCTTTTCCCGGAGAAGAAGCAATGACGGTATCTGGGGAATAAGCATCGGCTAACTCTGTGCCAGCAGCCCCGGTAATACAGAGGATGCAAGCGTTATCCGGAATGATTGGGCGTAAAGCGTCTGTAGGTGGCTTTTTAAGTCCGCCGTCAAATCCCAGGGCTCAACCCTGGACAGGCGGTGGAAACTACCAAGCTGG
+
GGGGGGGGGGGGGGGGGGGGEGFGGGGGGGGGGEGDGGGGGGGEGGCFGGGGFGCCFGGGFGGGGGGGGEEGGGGGGGGGFE+:CFG@FBFGGGGGGFGGGGGG<<FG7BFFFGGGGGCGGFEEGGGCC<FCFG:+@FB,@F9>FC>F7F7@FFFF=CEF:FC<DF*1>BCC*C9,2?<AFEGFGG?CEGGGDGGGE>E5CC7CF9CCFGGEE*:?=95<FGCG+<ECCFG69EFF:*/2735:933D629F676>>D4>+0975CC(54655>:)40D)9<0*/97:275>:B
@M04650:207:000000000-C238N:1:1101:18102:14874 1:N:0:19
ACTCCTACGGGAGGCAGCAGTGGGGAATATTGCACAATGGGCGCAAGCCTGATGCAGCCATGCCGCGTGTATGAAGAAGGCCTTCGGGTTGTAAAGTACTTTCAGCGGGGAGGAAGGGAGTAAAGTTAATACCTTTGCTCATTGACGTTACCCGCAGAAGAAGCACCGGCTAACTCCGTGCCAGCAGCCGCGGTAATACGGAGGGTGCAAGCGTTAATCGGAATTACTGGGCGTAAAGCGCACGCAGGCGGTTTGTTAAGTCAGATGTGAAATCCCCGGGCTCAACCTGGGAAC
+
GGGGGGGGGGGGGGGGGGGGGGGGGGGGGGGGGGGGGGGGGGGGGGGGGGGGGGGGGGGGGGGGGGGGGGGGGGGGGGGGGGGGGGGGGGGGGGGGGGGGGGGGGGGGGGGGGGGGGGGGGGGGGGGGGGGGGGGGGGGGGGGGGGGGGGGGGGGGGGGGGGGGGGGGGGGGGGGGGGGGGGGGGGGGGGGGGGGGGGGGGDGGGGGGGGGGGGGGGGGGGGGGGGGGGGGGFGGGGGFGFGFFGGGGFGDDGGGFFFFFGFGGFFGA4FFFFFFF01<@>><??FFF85>:>-
@M04650:207:000000000-C238N:1:1101:16837:14877 1:N:0:19
ACTCCTACGGGAGGCAGCAGTGGGGAATATTGCACAATGGGCGCAAGCCTGATGCAGCCATGCCGCGTGTATGAAGAAGGCCTTCGGGTTGTAAAGTACTTTCAGCGGGGAGGAAGGGAGTAAAGTTAATACCTTTGCTCATTGACGTTACCCGCAGAAGAAGCACCGGCTAACTCCGTGCCAGCAGCCGCGGTAATACGTAGGTCCCAAGCGTTGTCCGGATTTATTGGGCGTAAAGCGAGCGCAGGTGGTTTCTTAAGTCTGATGTAAAAGGCAGTGGCTCAACCATTGTGT
+
GGGGGGGGGGGGGGGGGGGGEFGGGGGGGGGGGGGGGGEGGGGGGGGGGGGGGGGGGGGGGGGGGGGGGGGGGGGGGGGGGGGGGGGGGGGGGGGGGGGGGGGGGGGGGGGGGGGFEGGGGGGGGGGGGGGGFGGGGGGGGGGGGGGGGGGGGGGGGGGGGGGGGGFGGEGG@FFGGGGGGGFGGGGGGGGGGGGGGFGGGDFG7FGGGGFGGGGGGCDGGGD5EFGGFGFG:EDGGF?DEDFDGGGDFGGDGDGFFF4BGF=D4CFA?=***8@F:<F)7:DFFFF6?66<<,
@M04650:207:000000000-C238N:1:1101:23882:14879 1:N:0:19
ACTCCTACGGGAGGCAGCAGTAGGGAATCTTCGGCAATGGGGGCAACCCTGACCGAGCAACGCCGCGTGAGTGAAGAAGGTTTTCGGATCGTAAAACTCTGTTGTTAGAGAAGAACGTTAAGTAGAGTGGAAAATTACTTAAGTGACGGTATCTAACCAGAAAGGGACGGCTAACTACGTGCCAGCAGCCGCGGTAATACGTAGGTCCCAAGCGTTGTCCGGATTTATTGGGCGTAAAGCGAGCGCAGGTGGTTTCTTAAGTCTGATGTAAAAGGCAGTGGCTCAACCATTGTG
+
GGGGGGGGGGGGGGGGGGGGGGGGGGGGGGGGGDEGGGGGGGGGGGGGGGGGGGGGECGGGGGGGGGGGGGGGGGGGGGF?EEFGDGGGGGGGGGGGGGGGGGGGGGGGGGGGGGGGGGDGGGGGFGFFFGGGGGGGGGGGGGGCEFFGGGGGGGGGGGGGGGGCGGGGGGGGGGGGGGFGGGGGGGGGGGGGGGGGGGFGGGGEGGGGGGGGGGGGGGFGGEGE6EGGGGDFGDGCF=GFDFFGD<D39CGGGFBFFF=FFCFFGGA?BF??FBFFFGFF?FFF@FB?4=)--
@M04650:207:000000000-C238N:1:1101:7257:14902 1:N:0:19
ACTCCTACGGGAGGCAGCAGTAGGGAATCTTCGGCAATGGGGGCAAACCTGACCGAGCAACGCCGCGTGAGTGAAGAAGGTTTTCGGATCGTAAAACTCTGTTGTTAGAGAAGAACGTTAAGTAGAGTGGAAAAGTACTTAAGTGACGGTATCTAACCAGAAAGGGACGGCTAACTACGTGCCAGCAGCCGCGGTAATACGTAGGTCCCAAGAGTTGTCCGGTATTATTGGGCGTAAAGCGAGCGCAGGTGGCTTCTTAAGTCTGATGTAACAGGCAGTGGCACAACCATTGTG
+
GGGGGGGGGGGGGGGGGGGGFGGGGGGGFFGFFGDFGGGGG7F:@F6CFFFFFFFEGGCF<C>FEEEGGGG?FFGGGGGG:9,BB@E+B>=?EGGFFFGF9FGGFCDC5CEFGGGCBFFC<F<AFBA,:B<C<F,7F=7=,C<@D<@<75@+=FC,33<BFF,,@<>***5CFG7,?8C,,16,8CF,6=:CCGGG*+2CFE6*1?B+8C:***+++02:5>***++00CEC)>D*9/@F3*73C)/17*95**9:*8*/39**1::<99F==FF>,-*073*/083((/*-))
@M04650:207:000000000-C238N:1:1101:18264:14922 1:N:0:19
ACTCCTACGGGAGGCAGCAGTGGGGAATATTGCACAATGGGCGCAAGCCTGATGCAGCCATGCCGCGTGTATGAAGAAGGCCTTCGGGTTGTAAAGTACTTTCAGCGGGGAGGAAGGGAGTAAAGTTAATACCTTTGCTCATTGACGTTACTCGCAGAAGAAGCACCGGCTAACTCCGTGCCAGCAGCCGCGGTAATACGGAGGGTGCAAGCGTTAATCGGAATTACTGGGCGTAAAGCGCACGCAGGCGGTTTGTTAAGTCAGATGTGAAATCCCCGGGCTCAACCTGGGAAC
+
GGGGGGGGGGGGGGGGGGGGGGGGGGGGGGGGGGGGGGGGGGGGGGGGGGGGGGGGGGGGGGGGGGGCGGGGGGGGGGGGGGFGGGGGGGGGGGGGGGGGGGGGGGGGGGGGGGGGGGGGGGGGGGGGGGGGGGGGGGGGGGGGGGGGGGGGGGGGGGGGGGGGGGGGGGGGGGGGGGGGGGGGGGGGGGGGGGGGGGGGGGGGGGGGGGGGGGGGGGGGGGEGGFGGGGFGEGGGGGFGFGFFGGGGFGGGDDDFFFFFGFFGFGGFFFFFFF4??FGEFFGFF@>?F>F??4
@M04650:207:000000000-C238N:1:1101:20321:14954 1:N:0:19
ACTCCTACGGGAGGCAGCAGTGGGGAATTTACCGCAATGGGCGAAAGCCTGACGGAGCAATGCCGCGTGGAGGTAGAAGGCCCACGGGTCGTGAACTTCTTTTCCCGGAGAAGAAGCAATGACGGTATCTGGGGAATAAGCATCGGCTAACTCTGTGCCAGCAGCCGCGGTAATACAGAGGATGCAAGCGTTATCCGGAATGATTGGGCGTAAAGCGTCTGTAGGTGGCTTTTTAAGTCCGCCGTCAAATCCCAGGGCTCAACCCTGGACAGGCGGTGGAAACTACCAAGCTGG
+
GGGGGGGGGGGGGGGGGGGGGGGGGGGGGG9C@FGGGGGGGGGGGGGGGGGGGDFGGGGGGGGGGGGGGGGFGGGGGGGGGGGGGGGGECFGGGFGGGGGGGGGGFF>CGGGGGGGGGGGGAEGEGGGFGGGGGGDGFFEGGGGGEEGGGGGGCGGGGGGEGGGGGEGGDGGGGGGFGGGD7>CFCCCFGGGGGCFGG>EFFE9CFGFFEGGGGGGEGGGGGGGGGGGGGDF=FGFGGFCDCEDGC<D?FCC*>F@EBFFGFF55DC<@>4>7:@8-07>4AFB=6??2757?<
@M04650:207:000000000-C238N:1:1101:20112:14960 1:N:0:19
ACTCCTACGGGAGGCAGCAGTAGGGAATCTTCGGCAATGGGGGCAACCCTGACCGAGCAACGCCGCGTGAGTGAAGAAGGTTTTCGGATCGTAAAACTCTGTTGTTAGAGAAGAACGTTAAGTAGAGTGGAAAATTACTTAAGTGACGGTATCTAACCAGAAAGGGACGGCTAACTACGTGCCAGCAGCCGCGGTAATACGTAGGTCCCAAGCGTTGTCCGGATTTATTGGGCGTAAAGCGAGCGCAGGTGGTTTCTTAAGTCTGATGTAAAAGGCAGTGGCTCAACCATTGTT
+
GGGGGGGGGGGFGGGGGGGGGGGGGGGGGGGGGGGGDFGGGGGGGGGGGGGGGGGGGGGGGGGGGGGGGGGGGGGGGGGGGGGGFGGGGGGGGGGGGGGGGGGGGGGGGGGGGGGGGGGGGGGGGGGGGGGGGGGGGGFGGGGGGGGGGGGGGGGGGGGGGGGGGGGGGGGGGGGGGGGGGGGGGGGGGGGGGGGGGGGGGGGGGGGGGGGGGGEGGGGGGGDGGGDFGGG5>EGGGGFGFG@DGGDDFGG:DGGFFFFFGFGC=C:27@FFFF3@BFGF::9FFFF?<F?9A)
@M04650:207:000000000-C238N:1:1101:4797:14968 1:N:0:19
ACTCCTACTGGAGGCAGCAGTAGGGAATCTTCGGCAATGGGGGCAACCCTGACCGAGCAACGCCGCGTGAGTGAAGAAGGTTTTCGGATCGTAACACTCTGTTGTTAGAGAAGAACGTTAAGTAGAGTGGAAAATTACTTCAGTGACGGTATCTAACCAGAAAGGGACGGCTAACTACGTGCCAGCAGCCGCGGTAATACGTAGGTCCCAAGCGTTGTCCGGATTTATTGGGCGTAAAGCGAGAGCAGGTGGTTTCTTAAGACTGATGTAAAAGGCCGTGGCCCAACCATTGTG
+
FGFGGGFG,C@EA@@BC7FGG9<@CFFF<D;C@@FGGGGGDCFDDF,;FDFCGGGGG7:,EFCCGGCFGGGDFFFA9FEGGGFGF@@:FGEGG8+C<<FEGEG?FGGFGGGGFGGGG+BD7FF,EFA5D7,,CDFFG,C<,,3@DFC:CCFGGFE9FFFGDCFGGE@FECEC:CFGFG1FG78C,;E:CB5CG5:5CFFG=CAC*C9CEFC*/:;EGD?7A5;=5?+3<?CF4*95C76:75)))**001217**1=?**3*0*00:>?6BB/7>4((9>:;083))-(*/)))
@M04650:207:000000000-C238N:1:1101:20779:14977 1:N:0:19
ACTCCTACGGGAGGCAGCAGTGGGGAATTTTCCGCAATGGGCGAAAGCCTGACGGAGCAATGCCGCGTGGAGGTAGAAGGCCCACGGGTCGTGAACTTCTTTTCCCGGAGAAGAAGCAATGACGGTATCTGGGGAATAAGCATCGGCTAACTCTGTGCCAGCAGCCGCGGTAATACAGAGGATGCAAGCGTTATCCGGAATGATTGGGCGTAAAGCGTCTGTAGGTGGCTTTTTAAGTCCGCCGTCAAATCCCAGGGCTCAACCCTGGACAGGCGGTGGAAACTACCAAGCTGG
+
GGGGGGGGGGGGGGGGGGGGGGGGGGGGGGGGGGGGGGGGGGGGGGGGGGGGGGGGGGGGGGGGGGGGGGGGGGGGGGGGGGGGGGGGGGGGGGGGGGGGGGGGGGGGGGGGGGGGGGGGGGGGGGGGGGGGGGGGGGGGGGGGGGGGEGGGGGGGGGGGGG?FGGGGGGGGGGGGGGGGGGGGGGFGGGGGGGGGGGGGGGGGGGGGGGGGGGGGGGGGGGGGGGGGGGGGFGGGGGFGFGFFGGGGFGGGGGGFFFFFGFGGFGFBF@FFFFFFFFGF?>FFFFFFF>:?DF
@M04650:207:000000000-C238N:1:1101:3089:15031 1:N:0:19
ACTCCTACGGGAGGCAGCAGTAGGGAATCTTCCGCAATGGGCGAAAGCCTGACGGAGCAACGCCGCGTGAGTGATGAAGGTTTTCGGATCGTAAAACTCTGTTATTAGGGAAGAACAAATGTGTAAGTAACTGTGCATATCTTGACGGTACCTAATCAGAAAGCCACGGCTAACTACGTGCCAGCAGCCGCGGTAATACGTAGGTGGCAAGCGTTATCCGGAATTATTGGGCGTAAAGCGCGCGTAGGCGGGTTTTTAAGTCTGATGTGAAAGCCCACGGCCCAACCGTGGCGG
+
@FFGGGGGGGGCFGGGGGEGGGGGGGCFGGGGGGGGEGFFGGBFCGDFGGGGGGGCFCF,EFGGGGGGGGGFGFCCECFG@FE7F:BFGGGGGGFGGFGGGEGGD,,@DF,FFGGGGEFGG9AFGGGGGGGD9FFFGGCGGGFD9>F@G7FGGFFFGGFG9D@FGG7@:*@E,FGDGGGGGGGGGG8ECCEEEEGD?;+3+?CEGFCEFCFF5*3*7@7DCDGGCE7+09CC)>D*>7@DB1).1)1*7C<)99*>55)*38**=:76=*1@F780((9>B(1)08@6?F3(-4
@M04650:207:000000000-C238N:1:1101:28813:15044 1:N:0:19
ACTCCTACGGGAGGCAGCAGTGGGGAATTTTCCGCAATGGGCGAAAGCCTGACGGAGCAATGCCGCGTGGAGGTAGAAGGCCCACGGGTCGTGAACTTCTTTTCCCGGAGAAGAAGCAATGACGGTATCTGGGGAATAAGCATCGGCTAACTCTGTGCCAGCAGCCGCGGTAATACAGAGGATGCAAGCGTTATCCGGAATGATTGGGCGTAAAGCGTCTGTAGGTGGCTTTTTAAGTCCGCCGTCAAATCCCAGGGCTCAACCCTGGACAGGCGGTGGAAACTACCAAGCTGG
+
GGGGGGGGGGGGGGGGGGGGGGFGGGGFGGGGGGEGGGGGGGGGGGGGGGGGGGGGGDGGGGGGGGGGGGGGGGGGGGGGGGGGGGGGGGGGEGGGGGGGGGGGGGGGGGGGGGGGGFGGGGGGGGGFGFGGGGEFGGGGGGGGGEGGGCFCFGGGGGGGGGGGGGGGGGGGGGGGGGGGGGFGGGGGGGGGGGGGGGCGGGFGGGGGGEGDGGGGGGGD8FGGGCFGGGGGFFDFGGFFDDFFGCGGFGGGGGG:@EFFGFGGDGGFFFFFFFFFFFGF?<F4=?FFBFF???
@M04650:207:000000000-C238N:1:1101:25877:15061 1:N:0:19
ACTCCTACGGGAGGCAGCAGTGGGGAATATTGCACAATGGGCGCAAGCCTGATGCAGCCATGCCGCGTGTATGAAGAAGGCCTTCGGGTTGTAAAGTACTTTCAGCGGGGAGGAAGGGAGTAAAGTTAATACCTTTGCTCATTGACGTTACCCGCAGAAGAAGCACCGGCTAACTCCGTGCCAGCAGCCGCGGTAATACGGAGGGTGCAAGCGTTAATCGGAATTACTGGGCGTAAAGCGCACGCAGGCGGTTTGTTAAGTCAGATGTGAAATCCCCGGGCTCAACCTGGGAAC
+
GGGGGGGGGGGGGGGGGGGGGGGGGGGGGGGFGGGGGGGGGGGGGGGGGGGGGGGGGGGGGGGGGGGGGEGGGGGCGGGGGGGGGGGGGGGGGGGGGGGGGGGGGGGGGGGGGGFGGGGGGGGGGGGGGGFGGFGGGGGGGGGGGGGGGGGGGGGGGGGGGGGGGGGFEGDEGGGGGGGGGGGGGGGGGGGGGGGGGGGGGGDG>EGGGGGGGGGGGFDGEGEFGGGGGGGG>GGGGGFDEGFFGDGGFG<CDCDFFFFFGFGGB>FFFFFFF4?6:9DEE9GFFFF0747(:4
@M04650:207:000000000-C238N:1:1101:21572:15077 1:N:0:19
ACTCCTACGGGAGGCAGCAGTAGGGAATCTTCGGCAATGGGGGCAACCCTGACCGAGCAACGCCGCGTGAGTGAAGAAGGTTTTCGGATCGTAAAACTCTGTTGTTAGAGAAGAACGTTAAGTAGAGTGGAAAATTACTTAAGTGACGGTATCTAACCAGAAAGGGACGGCTAACTACGTGCCAGCAGCCGCGGTAATACGTAGGTCCCAAGCGTTGTCCGGATTTATTGGGCGTAAAGCGAGCGCAGGTGGTTTCTTAAGTCTGATGTAAAAGGCAGTGGCTCAACCATTTTG
+
GGGGGGGGGGGGGGGGGGGGGGGGGGGGGGGGGGGGGGGGGGGGGGGGGGGGGGGFGGGGGGGGGGGGGGGGGGGGGGGGGGGGGGGGGGGGGGGGGGGGGGGGGGGGGFGGGGGGGGGFGGFGGGGGGGGGGGGGGGGGGFGGGGGGGGGGGGGGGGGGGGGGGDFGGGGGGGGGGGGGGGGGGGGGGGGGGGGGGGGCFGGGGGGFGGGGGGGGGGGGGG*:EGGGGG?FFDDGGGFGFGFFGGGGBGGGGGGFFFFF:8*:=7FBFFFF?FFFB?GFFFGFFFF?BFF)4)
@M04650:207:000000000-C238N:1:1101:22859:15105 1:N:0:19
ACTCCTACGGGAGGCAGCAGTCGAGAATCTTTCGCAATGGGCGAAAGCCTGACGAAGCGACGCCGCGTGTGTGATGAAGGCTCTAGGGTTGTAAAGCACTTTCGCTTGGGAACAAGAAAGAATGGCTAATATCCATTTGATTTGAGCGTACTAGGTAAAGAAGCACCGGCTAACTCCGTGCCAGCAGCTGCGGTAATACGGAGGGTGCTAGCGTTAATCGGATTTATTGGGCGTAAAGGGCGTGTAGGCGGAAAGGTAAGTTAGTTGTTAAATCTCGAAGCTCAACTTCGAAA
+
GGGGGGGGGGGGGGGGGGGFGGGGGGGGGGGGGGGGGGGGGGGGGGGGGGGGGGGGGGGGGGGGGGGGGGGGGGGGGGGGGGGGGGGGGGGGGGGGGGGGGGGGGEGGGGGGGFGGGGGGGGGGGGGGGGGGGGGGGGGGGGFDGGGGGGGGGGGGGGGGGGGGGGGGGGGGGGGGGGGGGGGGGGGGGGGGGGGGGGGGGGGGGGGGGGGGGGGGDFGGGGEGFGGGGGGGECDGFGFGFGFEG4CF?GGGDGG>F?FFGFGGFGGFFFFFFFFFB:FFFFGFFFFBAFFFF
@M04650:207:000000000-C238N:1:1101:8937:15117 1:N:0:19
ACTCCTACGGGAGGCAGCAGTGGGGAATATTGGACAATGGGCGAAAGCCTGATCCAGCAATGCCGCGTGAGTGATGAAGGCCTTAGGGTTGTAAAGCTCTTTTACCCGGGAAGATAATGACTGTACCGGGAGAATAAGCCCCGGCTAACTCCGTGCCAGCAGCCGCGGTAATACGGAGGGGGCTAGCGTTGTTCGGAATTACTGGGCGTAAAGCGCACGTAGGCGGCTTTGTAAGTCAGAGGTGAAAGCCTGGAGCTCAACTCCAGAACTGCCTTTGAGACTGCATCGCTTGA
+
GGGGGGGGGGGGGGGGGGGGGGGGGGGGGGGGGGGGGGGGGGGGGGGGGGGGGGGGGGGGGGGGGGGGGGGGGGGGGGGGGGGGGGGGGGGGGGGGGGGGGGGFGFGGGGGGGGGGGGGGGGGGGGGGDGGGGGGGGGGGGGGGGGGGGGGGGGGGGGGGGGGGGGGGGGGGGGGGDGGGGGGGGGGDGEGGGGGDGEGGGGGGGGGGGGGFFGGGGGGGGG5EGGGECDGGFCFGGGFGFC))027CF<*7CF4@FFF@FFGGFGG0@FF??FF?ADFFFFG?4@?1:FFB?
@M04650:207:000000000-C238N:1:1101:13169:15121 1:N:0:19
ACTCCTACGGGAGGCAGCAGTGGGGAATTTTCCGCAATGGGCGAAAGCCTGACGGAGCAATGCCGCGTGGAGGTAGAAGGCCCACGGGTCGTGAACTTCTTTTCCCGGAGAAGAAGCAATGACGGTATCTGGGGAATAAGCATCGGCTAACTCTGTGCCAGCAGCCGCGGTAATACAGAGGATGCAAGCGTTATCCGGAATGATTGGGCGTAAAGCGTCTGTAGGTGGCTTTTTAAGTCCGCCGTCAAATCCCAGGGCTCAACCCTGGACAGGCGGTGGAAACTACCAAGCTGG
+
GGGGGGGGGGGGGGGGGGGGGGGGGGGGGGGGGGGGGGGGGGGCCFGGGGGGGGGEGGGGGGGGGGGGGGGGGGGGGGGGGGGGGGGEGGGGGGGGGGGGGGGGGGGG>FCDGGGGGGGG9DFGCGGGGGGGGGGGGFGGGDEGGECFEFFGGGFGGGGFGGEFFG>FGGGGD@;EEGGGGGGGGGGFGGGG5ECFEG5CGG7CEG65C5>EGGCFGGD7@FDG7EGDGGGGFGD0:DFG:3>>D5CDFGGG*7CFDBFFC6<FFGC::>?@5;))49DFFAFFFF5::>F?74
@M04650:207:000000000-C238N:1:1101:5146:15145 1:N:0:19
ACTCCTACGGGAGGCAGCAGTGGGGAATATTGCACAATGGGCGCAAGCCTGATGCAGCCATGCCGCGTGTATGAAAAAGGCCTTCGGGTTGTAAAGTTCTTTCAGCGGGGAGGAAGGGGGTAAAGTCAATACCTTTGCGCATTGACGTTACCCGCAAAAGAAGCACCGGCTAACTCCGGGCCCGCAGCCGCTGGAATACGGAGGGGGCAAGCGCTGATCGGAATTACTTGGCGTAAAGCGCACGCCGGCGGTAGGTTAAGGCAGATGTGAAAGCCCGCAGCTCAACCTGGGAAC
+
GGGGGGGGGGGGGGGGGGGGGGAFGDGGGGGGA@FGGGGDGGG:CEGGGGGG,6EFGGGGGGGGGGGGG:6,CFD,E8FBGGG,,DGDFC+CEFFA,,CFFG,C,,@@GGGG7FE,+++83+,,:@,,3=,@F<,,3,+*3**7@FC*F,*3,1C71>2?*=C:,6,**4**,5+BFC*4*****12/2*****/+00+*2*2***//*/**/*/*:7>D;*C/+90<+*++7A)7*0//.))0)*)/89)1)111*98/+7**)*0.11***).8(().8.0977>,())((-
@M04650:207:000000000-C238N:1:1101:26179:15225 1:N:0:19
ACTCCTACGGGAGGCAGCAGTAGGGAATCTTCGGCAATGGGGGCAACCCTGACCGAGCAACGCCGCGTGAGTGAAGAAGGTTTTCGGATCGTAAAACTCTGTTGTTAGAGAAGAACGTTAAGTAGAGTGGAAAATTACTTAAGTGACGGTATCTAACCAGAAAGGGACGGCTAACTACGTGCCAGCAGCCGCGGTAATACGGAGGGTGCAAGCGTTAATCGGAATTACTGGGCGTAAAGCGCACGCAGGCGGTTTGTTAAGCCAGATGTGAAATCCCCGGGCTCAACCTGGGA
+
GGGGGGGGGGGGGGGGGGGGGGGGGGGGGGGGGGGGGGGGGGGGGGGGGGGGGGGGGGGGGGGGGGGGGGGGGGGGGGGGGGGGGGGGGGGGGGGGGGGGGGGGGGGGGGGGGGGGGGGGGGGGGGFGGGGGGGGGGGGGGGGGGGGGGGGGGGGGGGGGGGGGGGGGGGGGGGGGGGGGGGGGGFGGGGGGGGGGGGGGGGEGGGGGGGGGGCEGGGGGFDEGGGGGGGFGFGGGGGFGFGFFGGGGFGGGDGGEFFFFFFGG@FGFFFF49BFF??D>B;CFFFFFF@F<B
@M04650:207:000000000-C238N:1:1101:5263:15240 1:N:0:19
ACTCCTACGGGAGGCAGCAGTGGGGAATATTGCACAATGGGCGCAAGCCTGATGCAGCCATGCCGCGTGTATGAAGAAGGCCTTCGGGTTGTAAAGTACTTTCAGCGGGGAGGAAGGGAGTAAAGTTAATACCTTTGCTCATTGACGTTACCCGCAGAAGAAGCACCGGCTAACTCCGTGCCAGCAGCCGCGGTAATACGGAGGGGGCAAGCGTTAATCGGAATTACTGGGCGTAAAGCGCACGCAGGCGGTCTGTCAAGTCGGATGTGAAATCCCCGGGCTCAACCTGGGAAC
+
GGFFGGFGGGGGGGGGGGGGGGFFGGGGGGAFGGFGGGGGGGGGGGGGGGGGGGFGGGGGGGGFGCFGFFGGGGGGGGGGGFGGGGGGGGGGG9EFFGGAFGGGGGGGGGGGGG8FEGFGGGFGFFGDFDA<FFFCFG>FEGCGCFCGFGDGGGGCFGFGCCFGGFCEGGDC?C9CFG::EGGGGGGGGEEC*:E8F9+;E*:E>*:5:FFG=:CCC7DFGG55A9C7F>FEE*9CDGFD)))8D3>DDDGD)/7*/*@F?BDD><<,=*78*/6??FD3@>GFFFFF?FF?((
@M04650:207:000000000-C238N:1:1101:12279:15254 1:N:0:19
ACTCCTACGGGAGGCAGCAGTAGGGAATCTTCGGCAATGGGGGCAACCCTGACCGAGCAACGCCGCGTGAGTGAAGAAGGTTTTCGGATCGTAAAACTCTGTTGTTAGAGAAGAACGTTAAGTAGAGTGGAAAATTACTTAAGTGACGGTATCTAACCAGAAAGGGACGGCTAACTACGTGCCAGCAGCCGCGGTAATACGTAGGTCCCAAGCGTTGTCCGGATTTATTGGGCGTAAAGCGAGCGCAGGTGGTTTCTTAAGTCTGATGTAAAAGGCAGTGGCTCAACCATTGTG
+
GGGGGGGGGGGGGGGGGGGGGGGGGGGGGGGGGGGGGGGGGGGGGGGGGGGGGGGGGGGGGGGGGGGFGGGDGGGGGGGGEEGGGGGGGGGGGGGGGGGGGGFGGGGGGGGGGGGGGGGGGGCFGFFGGGGGGGFGGGGGGGG<DGFGGGGGGGGGGGGGGGGGGGGGGGGGGFFGGGGCGGDFGGGGGGGGGGGGE?FGGFGCGFGGGGGG=CGGEDGGDDGEE?CFGGGGFGDDDD?G@CBEDD:D><FF5FG?FFF?GFGGFFGDFFFFF?7>BFF@FB4FFF)::464:)
@M04650:207:000000000-C238N:1:1101:8555:15274 1:N:0:19
ACTCCTACGGGAGGCAGCAGTAGGGAATCTTCGGCAATGGGGGCAACCCTGACCGAGCAACGCCGCGTGAGTGAAGAAGGTTTTCGGATCGTAAAACTCTGTTGTTAGAGAAGAACGTTAAGTAGAGTGGAAAATTACTTAAGTGACGGTATCTAACCAGAAAGGGACGGCTAACTACGTGCCAGCAGCCGCGGTAATACGTAGGTCCCAAGCGTTGTCCGGATTTATTGGGCGTAAAGCGAGCGCAGGTGGTTTCTTAAGTCTGATGTAACAGGCAGTGGCTCAACCATTGTT
+
GGGGGGGGDGGG+FCFEGGGGGGGEGEGGGGD<FGGGGGGGGGGGGGFGGGGGGGGGGGGGGGGGGGGGGGGFGGFGGGGGGGGGGGGEGEFGGGGGGGFGGGGGGGGGGFGFGGGGGFFGGFFGGGFGGGGGDGFFFGGGED<DEF<EEFGGGGGGGGGGGGFGE8FFCCCGFCFFGDGGFFGGGGCFFGGEEGGGGG9BE9;CCFFCCCEFGGGGD7FEGE==FFGFGCC):DG39FC5*<B73))099FDGGFFFFFCFFGFFGF6*9*9*0.(4C@F<C?7F?:?FBBF2
@M04650:207:000000000-C238N:1:1101:25545:15281 1:N:0:19
ACTCCTACGGGAGGCAGCAGTGGGGAATATTGCACAATGGGCGCAAGCCTGATGCAGCCATGCCGCGTGTATGAAGAAGGCCTTCGGGTTGTAAAGTACTTTCAGCGGGGAGGAAGGGAGTAAAGTTAATACCTTTGCTCATTGACGTTACCCGCAGAAGAAGCACCGGCTAACTCCGTGCCAGCAGCCGCGGTAATACGGAGGGTGCAAGCGTTAATCGGAATTACTGGGCGTAAAGCGCACGCAGGCGGTTTGTTCAGTCAGCTGTGAAATCACCTGGCTCAACCTGGGAAC
+
GGGFFFEFFEECGDGGGCFFGFDFG@FFGGGGGGGGGGEFC<F7:FGGFGFEGGGGGFEFFGGGGCE@C@EGGGGGAFDGGCG@<=:C<F>FFGGGFFFGFA5AFF+@CGE@@EFGC:>FBFFEFGG9E9@A,3FA>FCFG9<D;,@+3@<=F@CEG7FB@DEFCF>>:CFEG@,<7C<FCCCG70C@8E8=*=*;FE9EC*?EECCEGF7*/:28CGFF5C=E87+<9CC*.C5*9CFCBG5))13C377/9<D:<*=?<977)2*56@F**=*91)0<44*0/8>((0).4-
@M04650:207:000000000-C238N:1:1101:20772:15297 1:N:0:19
ACTCCTACGGGAGGCAGCAGTGGGGAATTTTCCGCAATGGGCGAAAGCCTGACGGAGCAATGCCGCGTGGAGGTAGAAGGCCCACGGGTCGTGAACTTCTTTTCCCGGAGAAGAAGCAATGACGGTATCTGGGGAATAAGCATCGGCTAACTCTGTGCCAGCAGCCGCGGTAATACAGAGGATGCAAGCGTTATCCGGAATGATTGGGCGTAAAGCGTCTGTAGGTGGCTTTTTAAGTCCGCCGTCAAATCCCAGGGCTCAACCCTGGACAGGCGGTGGAAACTACCAAGCTGG
+
GGGGGGGGGGGGGGGGGGGGGGGGGGGGGGGGGGGGGGGGDGGGGGGGGGGGGGGGGGGGGGGGGGGGGGGGGGGGGGGGGGGGGGGGGGGGGGGGGGGGGGFGGGGGGGGGGGGGGGGGGGGGGGFFGGGGGGEGFGGGGFGCBF7FGGGGGGGGGGGGGGCGGGGEGGCGGGGGGGGGGC8FGFGGGGGGE5FGGG5ECGGGGFGGGGGG8=EGGDG5FGFGFGGGGGCGFGFGGGFGDDFFGGDDFGGGGGG3>DFFGFGGEGGFFFF@FFFF67D8*45/*6<48@@BD7
@M04650:207:000000000-C238N:1:1101:26653:15318 1:N:0:19
ACTCCTACGGGAGGCAGCAGTGGGGAATATTGCACAATGGGCGCAAGCCTGATGCAGCCATGCCGCGTGTATGAAGAAGGCCTTCGGGTTGTAAAGTACTTTCAGCGAGGAGGAAGGCATTGTGGTTAATAACCTTGGTGATTGACGTTACTCGCAGAAGAAGCACCGGCTAACTCCGTGCCAGCAGCCGCGGTAATACGGAGGGTGCAAGCGTTAATCGGAATTACTGGGCGTAAAGCGCACGCAGGCGGTTTGGTAAGTCAGATGTGAAATCCCCGGGCTCAACCTGGGAAC
+
GGGGGGGGGGGGGGGGGGGGFGGGGGGGGGGGGGGGGGGGGGGGGGGGGGGGGGGGGGGGGGGGGGGGGGGFGGGGGGGGGGFFGGGGGGGGGGGGGGAFGGGGGGGGGGGGGCEFEFGGGGGGGGGFGGGGGGCGGGFGGGGGGGGGGGGGGGGGECFFGGGFEFGGGGGGGGGGGGGGGGGGGFFFCEEEGCEGGGGF5:EEGG>CFGGFEEEGGGGGGGEG6AFCCGG5>GDEFGFC57@ED39<BGGGG31)0=66E?FGF7><FFFFFB?;017))(/*95543>548,
@M04650:207:000000000-C238N:1:1101:26850:15328 1:N:0:19
ACTCCTACGGGAGGCAGCAGTAGGGAATCTTCGGCAATGGACGAAAGTCTGACCGAGCAACGCCGCGTGAGTGAAGAAGGTTTTCGGATCGTAAAACTCTGTTGTTAGAGAAGAACAAGTAGGAGAGTAACTGCTCTTACCTTGACGGTATCTAACCAGAAAGCCACGGCTAACTACGTGCCAGCAGCCGCGGTAATACGTAGGTGGCAAGCGTTGTCCGGATTTATTGGGCGTAAAGCGAGCGCAGGTGGTTTCTTAAGTCTGATGTAAAAGGCAGTGGCTCAACCATTGTGG
+
GGGGGGGGGGGGGGEDECEFEFGGGGDC@FGGFC7FCFGGCFEGG>@FAEECCFEEEFFGEEGGCFGFGDC?EE?FFGFEEGGFGGDGGFGGFGFGFD<FEB<E=8EGCFGFEGGGGGGFGGG@FEDGFGGGED9FDGGGFFFGGGGGF3<FGFEFGGGGGFGGCGGGGGEEGGFEDGGGFCFFCGFGG>EEC>CEFG989CCE9BGGG975C:887CCDEC8=E<<?FCGGF*/5C>FGFD)7>D<DFGFCDF**==FF9FCC=FC5@FBFF3>)8?F5@?9F=50-499)6(
@M04650:207:000000000-C238N:1:1101:12939:15348 1:N:0:19
ACTCCTACGGGAGGCAGCAGTAGGGAATCTTCGGCAATGGGGGCAACCCTGACCGAGCAACGCCGCGTGAGTGAAGAAGGTTTTCGGATCGTAAAACTCTGTTGTTAGAGAAGAACGTTAAGTAGAGTGGAAAATTACTTAAGTGACGGTATCTAACCAGAAAGGGACGGCTAACTACGTGCCAGCAGCCGCGGTAATACGTAGGTCCCAAGCGTTGTCCGGATTTATTGGGCGTAAAGCGAGCGCAGGTGGTTTCTTAAGTCTGATGTAAAAGGCAGTGTCGCAACCATTGTG
+
GGGGGGGGGGGGGGGGGGGGGGGGGGGGGGGGGGGGGGGGGGGGGGGGGGGGGGGGGFGGGGGGGGGFFEGAFGGGGGGGAFGGGGGGCGGGGGGGGGGGGGGGFGFGFGGGGGGGGDFGGGGGG9FBFGGCEFGGGGGGGGGGFGFGGGCFGGGF<FAFFGGG8FCFEGGGGGGGGGG7C:CFFFGFFGEEGG*CGCBFG9CCGGC6EGGG=ECCGD>>EG=5?2CGGGGGFGG59DF>>DEDGDDGE7CGG*C*@F@*C?7>FC74BFFFFFFF<BFF*5*07BD3:F*)))
@M04650:207:000000000-C238N:1:1101:8233:15365 1:N:0:19
ACTCCTACGGGAGGCAGCAGTGGGGAATATTGCACAATGGGCGCAAGCCTGATGCAGCCATGCCGCGTGTATGAAGAAGGCCTTCGGGTTGTAAAGTACTTTCAGCGGGGAGGAAGGGAGTAAAGTTAATACCTTTGCTCATTGACGTTACCCGCAGAAGAAGCACCGGCTAACTCCGTGCCAGCAGCCGCGGTAATACGGAGGGTGCAAGCGTTAATCGGAATTACTTGGCGTAACGCGCACGCAGGCGGTTTGTTAAGTCAGATGTGAAATCCCCGGGCTCAACCTGGGAAC
+
GGGGGGGG@CEGGGGGGGCFGGGGGGGGGGGFGGGGGGFFGFGGGGGGGGG8FFGGFGFGGCFGGGGGGGFGCEE<CFGGGFGGGFGDGG7C9?9CFGFGGGGFGGGDEG7==C>B@:EDFF<DCFGGCF9FGGCFGGEDFCFDFGGGGGEDAFGCE7F7AFCGGF7CFEG>A<EGG>E7BC@?C68C8:EEGE7C9CFG5B5?EC5EC+AFDEG8EF>585*:<9+<+:FF>GCE*/53:))771)9>CD5)7CFFF*9FB>7FG76*87@F*9)62>331>4@)55())(5(
@M04650:207:000000000-C238N:1:1101:22549:15365 1:N:0:19
ACTCCTACGGGAGGCAGCAGTAGGGAATCTTCGGCAATGGGGGCAACCCTGACCGAGCAACGCCGCGTGAGTGAAGAAGGTTTTCGGATCGTAAAACTCTGTTGTTAGAGAAGAACGTTAAGTAGAGTGGAAAATTACTTAAGTGACGGTATCTAACCAGAAAGGGACGGCTAACTACGTGCCAGCAGCCGCGGTAATACGTAGGTCCCAAGCGTTGTCCGGATTTATTGGGCGTAAAGCGAGCGCAGGCGGTTTCTTAAGTCTGATGTAAAAGGCAGTGGCTCAACCATTGTG
+
GGGGGGGGGGGGGGGGGGGGGGGGGGGGGGGGFFGGGGGGGGGDGGGGGGGGGGGGGGGGGGGGGGGGGGGGGG9FFGGG,5CFFGGEGCGGGGGGG@FGGG9EEEAFEGGGGGFGGGGGGA?FAFC:<F3F<@FGGGFDGCEGGGGGGGFFFGGFEFGGFGGG8FEFGGGGGGGGGGGGGGFGGGGGGCCGG5=EG9CCFGFGDCECFFGF=CGEEGGGGGC7?FFFCFG*7EGEC7=F:3>EGCGGF)9C9C5?F476FFGFFG>AFF?=BFD>:B96?BGF???BBFFBA4
@M04650:207:000000000-C238N:1:1101:12747:15413 1:N:0:19
ACTCCTACGGGAGGCAGCAGTGGGGAATTTTCCGCAATGGGCGAAAGCCTGACGGAGCAATGCCGCGTGGAGGTAGAAGGCCCACGGGTCGTGAACTTCTTTTCCCGGAGAAGAAACAATGACGGTATCTGGGGAATAAGCATCGGCTAACTCTGTGCCAGCAGCCGCGGTAATACAGAGGATGCAAGCGTTATCCGGAATGATTGGGCGTAAAGCGTCTGTAGGTGGCTTTTTAAGTCCGCCGTCAAATCCCAGGGCTCAACCCTGGACAGGCGGTGGAAACTACCAAGCTGG
+
GGEEDCEFEFGECFEF@CDFFGFF@FFEFFEGCFFEE:FCFCCFEECF8EE8AC7BFGFGGGGGGDE@FEGGGEFGFC<=FB?=C=BCGGF+?A?DFFAEA9EFCBCE+>FGF8FFGGCA,8DC>FDE<FGG8<FFCGGCFFCFGGE@<DCDFFC@;3CCCFGD8FDBBE<:F@@CEG<<BCFG9@CECCEGDGFCCEEEGF+49CEFGE=*;1++:DCDDCF:CF95FD=+9C5<FFFGFDEEGGC7?7FCD<GFDBF3F49C7956F>?F55B<9BD3?<G476?:2552:?
@M04650:207:000000000-C238N:1:1101:17903:15494 1:N:0:19
ACTCCTACGGGAGGCAGCAGTGGGGAATTTTCCGCAATGGGCGAAAGCCTGACGGAGCAATGCCGCGTGGAGGTAGAAGGCCCACGGGTCGTGAACTTCTTTTCCCGGAGAAGAAGCAATGACGGTATCTGGGGAATAAGCATCGGCTAACTCTGTGCCAGCAGCCGCGGTAATACAGAGGATGCAAGCGTTATCCGGAATGATTGGGCGTAAAGCGTCTGTAGGTGGCTTTTTAAGTCCGCCGTCAAATCCCAGGGCTCAACCCTGGACAGGCGGTGGAAACTACCAAGCTGG
+
GGGGGGGGGGGEGGGGGGGGGGGGGGGGGFGGFFGGGGGGGGGGGGGGGGGGGGGGGGGGGGGGGGGGGGGGGGGGFGGGGFEGEGGGGGGEGGGGGGDFGGGEEGEEEEGGGGGGGFGGGGGGFEDGGFGGGGGGGGGGFDGFFEGGCFFGGGGGCGFGCFFGGFGDEE@EGAE@EGGGGGFGGGGGFGEGGGGFGG8B:C;B@9FGGGE587EFGGGGF>9EGGCFGGFGFGGGGGFG>CEED5D3@FGGGFGF:BFFGFGG>F7:FFF>FF552,95=<GBF@F?0>F?0:
@M04650:207:000000000-C238N:1:1101:24179:15524 1:N:0:19
ACTCCTACGGGAGGCAGCAGTGGGGAATTTTCCGCAATGGGCGAAAGCCTGACGGAGCAATGCCGCGTGGAGGTAGAAGGCCCACGGGTCGTGAACTTCTTTTCCCGGAGAAGAAGCAATGACGGTATCTGGGGAATAAGCATCGGCTAACTCTGTGCCAGCAGCCGCGGTAATACAGAGGATGCAAGCGTTATCCGGAATGATTGGGCGTAAAGCGTCTGTAGGTGGCTTTTTAAGTCCGCCGTCAAATCCCAGGGCTCAACCCTGGACAGGCGGTGGAAACTACCAAGCTGG
+
GGGGGGGGGGGGGGGGGGGGGGGGGGGGGGGGGGGGGGGGGGGGGGGGGGGGGGGGGGGGGGGGGGGGGGGGGGGGGGGGGGDGGGGGGGGGGGGGGGGGGGGGGGGGGGGGGGGGGGGGGGGGGGGGGGGGGGGGFGCFGGGGGGGGEGGCFGGGGGGGGGGGGGGCEEEGGGCFDGFGFDGGGGFFGGEGGGGFEECEGFF9CFFFFEGGGGGGD3CGGFGGGGG57DGF=FGGGFFFDDEFGD59@GG4CFCF355@GFCC:DF?>FFFFFDE49D:64<FFFFFFFFFFB
@M04650:207:000000000-C238N:1:1101:23822:15526 1:N:0:19
ACTCCTACGGGAGGCAGCAGTAGGGAATCTTCGGCAATGGGGGCAACCCTGACCGAGCAACGCCGCGTGAGTGAAGAAGGTTTTCGGATCGTAAAACTCTGTTGTTAGAGAAGAACGTTAAGTAGAGTGGAAAATTACTTAAGTGACGGTATCTAACCAGAAAGGGACGGCTAACTACGTGCCAGCAGCCGCGGTAATACGTAGGTCCCAAGCGTTGTCCGGATTTATTGGGCGTAAAGCGAGCGCAGGTGGTTTCTTAAGTCTGATGTAAAAGGCAGTGGCTCAACCATTGTG
+
GGGGGGGGGGGGGGGGGGGGGGGGGGGGGGGGGGGGGGGGGGGGGGGGGGGGGGGGGGGGGGGGGGGGGGGGGGGGGGGGGGGGGGGGGGGGGGGGGGGGGGGFGGGGGGGGGGGGGGGG?FGGGCFGGGGGGGGGGGGGGDDGGGGDGGGGGGGGGGGGGGGGGGGGGCCEEGGGGGGGGGGGGGGGGGGGGGGGGGGGGGGGGGGGGGGGFGGGCDGGGG8EEGEGGFCGFGGGGGFGFDF@CGGGFDGGDF5=?FF?E?FGFFGFFFBFFFEF0<GFFFFFFFF?BFFFA)
@M04650:207:000000000-C238N:1:1101:9296:15553 1:N:0:19
CTCCTACGGGAGGCAGCAGTGGGGAATATTGCACAATGGGCGGAAGCCTGATGCAGCCATGCCGCGTGTGTGAAGAAGGCCTTTGGGTTGTAAAGCACTTTAGCCAGGGAGGAAGCTAAGGGAGGTGAATAGCCTTTTTTGGTGACGTGAACTGGAGAATAAGCACCGGCTAACTCCGTGCCAGCAGCCGCGGTAATACGGGGGGTGCGAGCGTTAATCGGAATTACTGGGCGTAAAGGGCTGGTAGGCGGTGTGCTGAGCACTTCGTTAAAACACAGGGCTCCACCTTGTGG
+
GGFGGGGCEGGEEGGGGGGEEFFGGGGGGGGGGGAFGDFGGGGDDGGGGGGGGGGGGFGGGGC7FEGGGFGCDFGFFGFGGD@FFFGFGGGGGGGFFGG=FCFCE<FFGC?FEFGFGGGGGGDG@FGD<FG9FEGGGFF@FGGGGCFFGGGGGGD:DC<DEDFGGFCFFGGEFEEE7EGFGCCEFFGCGGGDEGEGG9B8BCEGC?EGGGEEECCE=FCCGGEF?C7+<CF=7:CEFF=D3*)0>C7*9DD<7DDF?@47A67*067,7FFFF@5)3(/:317)0<..4=9:?
@M04650:207:000000000-C238N:1:1101:16562:15700 1:N:0:19
ACTCCTACGGGAGGCAGCAGTAGGGAATCTTCGGCAATGGACGAAAGTCTGACCGAGCAACGCCGCGTGAGTGAAGAAGGTTTTCGGATCGTAAAACTCTGTTGTTAGAGAAGAACGTTAAGTAGAGTGGAAAATTACTTAAGTGACGGTATCTAACCAGAAAGGGACGGCTAACTACGTGCCAGCAGCCGCGGTAATACGTAGGTCCCAAGCGTTGTCCGGATTTATTGGGCGTAAAGCGAGCGCAGGTGGTTTCTTAAGTCTGATGTAAAAGGCAGTGGCTCAACCATTGTG
+
GGGGGGGGGGGGGGGGGGGGGGGGGGGGGGGGGGGGGGGGGGGGGGGGGGGGGGGGGGGGGGGGGGGGGGGGGGGGGGGGGGGGGGGGGGGGGGGGGGGGGGGGGGGGGGGGGGGGGGGGGGGGGGGGGGGGGGGGGGGGGGGGGFGGGGGGGGGGGFGGGGGGGGGGGGGGGGGGGGGGGGGGGFGGGGGGGGGGGGGGGGGGGGGGGGGGGGBEGGGCEGGGCFCGGGGFFGG5DGFGFGFFGGDGEGGDDDGFFFFFGFFGFDCBFFFFFF3>BFGFFFFFFFFBFFFFA4
@M04650:207:000000000-C238N:1:1101:24732:15717 1:N:0:19
[truncated: 23,911,382 more chars]
