# Supplementary material for: Captivity causes taxonomic and functional convergence of gut microbial communities in bats
Source: PeerJ. 2019 Apr 30;7:e6844. doi: 10.7717/peerj.6844 (PMC6499062; doi:10.7717/peerj.6844)
Supplement: Data S85 — Raw data of WFRf25. [file peerj-07-6844-s090.gz › ZTPSN18AB901-WFRf25_R2.fq]

@M04650:207:000000000-C238N:1:1101:15154:2221 2:N:0:19
CGACTACAAGGGTTTCTAATCCTGTTTGCTCCCCACGCTTTCGCACCTGATCGTCAGTCTTCGTCCAGGGTGCCTCCTTCGCCCCCGGTATTCCTCCATATCTCTACGCATTTCACCGCTACACCTGGAATTCTACCCCCCTCTACGATACTCAAGCTTGCCAGTATCAGATGCAGTTCCCAGTTTGAGCCCGGTGATTTCACATCTGACTTAACAAACCGCCTGCGTTCGCTTTACTCCCAGTAATTCCTATTAACGCTTGCACCCTCCGTATTACCTCGTCTGCTTGCACGGATTTCTC
+
---8ABCF9E8;FFEGG99FFGG-CFG8CFDECE8F7@CFGG,@@FCF=,,<,CF,,C<E@FCEBF,,,,,,6B,C9FDF7FC,+8++@+CFC?FEF=,,CBFDF=?+@+BCFA9??+@C7=,:A?<,,,AAB?,7=8=>BDEFAD6+++8=F,,6=DD,+@,,@,5@,,,@+@,,@<CFCA6,@@,,*4,@*4***5@CF6;6BCF6*4;C:+;+*(;9(:>F(8(2(:(.;FF);)+?<()/++97CC/)69:)0-7<:(9)9;1::,(4(;8)<:)5((-449B),:)+,(((-<)).
@M04650:207:000000000-C238N:1:1101:15838:2224 2:N:0:19
CTACTACCCGGGTATCTAATCCTTTTTGCTCCCCGCGCCTTCGCGCCTCAGCGTCTGTAGTCTGCCAGAAGGTCGCCTTCGCCACCGGTGTTCCTTCAAATCTCTAAACATTTCAACGTTACACTTGAAATTCCCCCTTCCTCTCAGCTACTCTAGCGTGCCCTTCCACCTCGCTCCACAAGGTTTAGCCCTTTTTTTTACCGAAGTGCTCAGCACACCGCCTACACCCCCTTTACGCCCTGTATTTCCTCTTCACCCTCGCACCCCCCCTCTTACCCCGTCTGCTGTCCCTGTTTTTTCC
+
---8@,6@CF7CFEGDFC9EFCF-CCF:EFFA@C:C++@FFG8B+@@CC<,C+B@B,C,,CFF9ED8,,,,,:5+=8CFG7@B,8A++@+BCFADED,,5C=DCE,,,B,CDFF,,B4@=8==AFF,,,,CBE9,86CFE8=DD89,@<,>?FF,3,+@66>=,@BD;;8::+3;CC6;,9,,6>,,,54>F,=,=9;F,*1*)))2*12+3(*+0)/3)47;(6)3).7:9?D45)(2/*(5)*264:**-6**.*48<(,),9:,32(4(.<).<*,((-4():5),+5+.)).4*(.4
@M04650:207:000000000-C238N:1:1101:18527:2302 2:N:0:19
CGACTACAGGGGTTTCTAATCCTGTTTGCTCCCCACGCTTTCGAGCCTCAGTGTCAGTTACAGGCCAGAGAGCCGCTTTCGCCTCCGGTGTTCCTCCATATATCTACGCATTTCACCGCTACACATTGAATTCCACTCTCCTCTCCTGCACTCAAGTCTCCCAGTTTCCAATGCACACAATGGTTGAGCCACTGCCTTTTACATCAGACTTAAGAAACCACCTGCGCTCGCTTTACGCCCAATAAATCCGGACAACGCTTGGGCCCTACTTATTACCCCGGCTTCTGTCCCGTCATTTGCC
+
-8BCCFFFGGEEB@FFFG<EFEGAFGG8FGGGGGCCECGGGG:,;FBEFEFFEEF<FFGFFG9,CE,CCE8FFCFEEGGG7BFCCGCCFEGEEFFEF,?AFC;BFFFGGGGGGCFGGEEDEEDF,E,BACFGGF,FFGF8FFDFGGGFFGFD8,3@FC9EAC=DF;EDF93>6CC89?+6=F3>D+4DCG7CCFDFGGFG+@B;>+;>@CC+8+<+6@CG>D==B*:9>2>=D=+9)-CE*=()*2<7;58(6)/8)((44(/(1?31:)5-:C<4?*-(36((,--.6+4*4((,5+6<2
@M04650:207:000000000-C238N:1:1101:23331:2319 2:N:0:19
TGACTACCAGGGTATCTAATCCTGTTTGCTCCCCACGCTTTCGAGCCTCAGTGTCAGTTACAGGCCAGAGAGCCGCTTTCGCCTCCGGTGTTCCTCCATATATCTACGCATTTCACCGCTACACATGGACTTCCACTCTCCTCTCCTGCACTCAAGTCTCCCAGTTTCCAATGCACACAATGGTTGAGCCACTGCCTTTTACATCCGACTTACGAAACCCACTGCGCTCGCTTTACGCCCAATAAATCCGGACCACGCTTGGGACCTACGTTTTTCCGCGGCTGCTGCCCACTTGTTAGCC
+
-8@CCGGGGGGGGGGGGGGGGGGGGGGGGGGGGGGGGGGGGGG8FGFGGGGEGGGDGGGFF<F@FGGGGDCFFG7F:FFGGGGGEG7FFDGGGGGGGGGGGCFGGGGFGCFGGFGGGGEGGGGG,FC@F,CFFGGGFB4AEGGFGGCECFGFG8EGEFGGGGGFGGFGGAEEGGGFCGC?9F8EF78,DG,@<6:CGDCG+;,5<*9@509+*<**:>F7);05:9=)5)5(8?4*),=7<1@3*1))2).(3)1=*1(4031,9C:7:(((.*(.<*47(72(().)(2)*.).:9+.:8
@M04650:207:000000000-C238N:1:1101:17494:2335 2:N:0:19
GGACTACCGGGGTTTCTAATCCCATTCGCTCCCCTAGCTTTCGTCTCTCAGTGTCAGTGTCGGCCCAGCAGAGTGCTTTCGCCGTTGGTGTTCTTTCCGATCTCTACGCATTTCACCGCTCCACCGGAAATTCCCTCTGCCCCTACCGTACTCCAGCTTGGTAGTTTCCACCGCCTGTCCAGGGTTGAGCCCTGGGATTTGACGGCGGACTTAAAAAGCCACCTACAGACGCTTTACGCCCAATCATTCCGGATAACGCTTGCATCCTCTGTATTACCGCGGCGGCTGGCACAGAGTTAGC
+
-ABCCGGGGGGGGGGGGGGGGGGGGGGGGGGGGGGGGGGGGGGGGGGGGGGGGGGGGGGGGCGDFGGGGGFCFFGGGGGGGGGGGDGGGGGGGGGFGGEDGGGGGGGGGGGGGGGGFDEGEGFFEEDGGGGGGG9?DF8FG?FFDGGGGFCDDFGGGG9FCFAGGGGGGGGGGG5@>FGGGGGGGGG,CFFC7CDG>CEGG+??EGCE>GGG9CFFFFGGFG;BFF:@2C>9?GFFB0CEGB?7DF>AF4<905DFG3;FF<GB*<,44:?<6FBFF7(((-1(-(-,(:(<87((6E265
@M04650:207:000000000-C238N:1:1101:11897:2350 2:N:0:19
GGACTACAGGGGTATCTAATCCTGTTTGCTCCCCACGCTTTCGAGCCTCAGTGTCAGTTACAGGCCAGAGAGCCGCTTTCGCCTCCGGTGTTCCTCCATATATCTACGCATTTCACCGCTACACATGGAATTCCACTCTCCTCTCCTGCACTCAAGTCTCCCAGTTTCCAATGCACACAATGGTTGAGCCACTGCCTTTTACATCCGACTTAAGAAACCACCTGCGCTCGCTTTACGCCCAATAAATCCGGACAACGCTTGTGACCTACGTATTACCGCGGCTGCTGGCACGTAGTTAGCC
+
-BCCCGGFG@FGFD8FDGGCGAFEEFGGDFGGGGGGGEGFGGGGGDEFFEEFAEGFFGGFGGCADFFGGFDGGGGGCFGGGGGGGD@EF:FEACDAF,CBFEGGGFFG7CG+FFFGGGG>BFGF,9FGFGGFFGGGGG8FGCGBDCGGEFGFG?E8AE9DGEFFFGFGGFF;FGGC,@1==FFGGGC?6EFFFGFG?DGGDFGA+33*)<@==FG>FBGG97=2<@=)(:@29E6;?@G7FF@)2C));5>D@DG;>0(,-(*.>+.5(4:7)<<)2199>02>:)).2041((4-43:2)
@M04650:207:000000000-C238N:1:1101:14645:2401 2:N:0:19
GGACTACTGGGGTTTCTAATCCCATTCGCTCCCCTAGCTTTCGTCTCTCAGTGTCAGTGTCGGCCCAGCAGAGTGCTTTCGCCGTTGGTGTTCTTTCCGATCTCTACGCATTTCACCGCTCCACCGGAAATTCCCTCTGCCCCTACCGTACTCCAGCTTGGTAGTTTCCACCGCCTGTCCAGGGTTGAGCCCTGGGATTTGACGGCGGACTTAAAAAGCCACCTACAGACGCTTTACGCCCAATCATTCCGGATAACGCTTGCATCCTACGTATTACCGCGGCTGCTGGCACAGAGTTAGC
+
CCCCCGGGCFGGGGGGGGGGGGGFGGGGGGGGGGGGGGGGGGGGGEGGGGGFGGGGGGGGFEGGGGGGGGGEFGGGGGGGGGGDF@FGGGGGGGGDGFGFGCFGGGGGGGGGGGGGGGGGGGGGGGGFEGFGGGDFGFFFGGFFFGG6DFGFGCFGGGGFGDDGFGGGGGG@?E6+ACFF7FGGGGEGCCGG6CFGGCGGD6DB47CDFGGG)71+=;CC;D@@1A=;>F9>0:FBFFGGG?10405)??F9:399C?FF:8FFFG:7)),.<GBAF??90-4>91:B(::G04:769)64
@M04650:207:000000000-C238N:1:1101:22562:2430 2:N:0:19
GGACTACAGGGGTTTCTAATCCTGTTTGCTCCCCACGCTTTCGAGCCTCAGTGTCAGTTACAGGCCAGAGAGCCGCTTTCGCCTCCGGTGTTCCTCCATATATCTACGCATTTCACCGCTACACATGGAATTCCACTCTCCTCTCCTGCACTCAAGTCTCCCAGTTTCCAATGCACACAATGGTTGAGCCACTGCCTTTTACATCAGACTTAAGACACCACCTGCGCTCGCTTTACGCCCAATAAATCCGGACAACGCTTGGGCCCTACGTATTACCGCGGCTGCTGGCACGTCGTTATCC
+
@CCCCGGGGGGGGGGGGGGGGGGGGFFGGGGGGGGGGGGGGGGGGGGGGGGGGGGGGGGGGGGGGGGGGGGGGGGGFDFFDCGGGFGGGGGGGGGGGGGGGGGGGGGGGDGGFFGGGGGGDGFFEGGGCEFGFGGGGGF<FGGFGGGGGGGFFGFGFGFFGGFFFGGGA@FGGGGGGGGFGCCFGG6EFGFGFCCFGGGGGFG6FF5CEGCCEFG*;@CGFGDFFFA*5C=:5EFFE9ECE;D)>+6?FAB89E7=)3;(2,*(1::71-.8:+-4CD149;0(,8?:1*5/((-4</().
@M04650:207:000000000-C238N:1:1101:16190:2430 2:N:0:19
GGACTACCCGGGTTTCTAATCCTGTTTGCTCCCCACGCTTTCGAGCCTCAGTGTCAGTTACAGGCCAGAGAGCCGCTTTCGCCTCCGGTGTTCCTCCATATATCTACGCATTTCACCGCTACACATGGAATTCCACTCTCCTCTCCTGCACTCAAGTCTCCCAGTTTCCAATGCACACAATGGTTGAGCCACTGCCTTTTACATCAGACTTAAGAAACCACCTGCGCTCGCTTTACGCCCAATAAATCCGGACAACGCTGGGGACCTACGTATTACCGCGGCTGCTGGCACGTAGTTGGCC
+
@CCCCGGGGGGGGGGGGGGGGGGGGGGGGGGGGGGGGGGGGGGGGGGGGGGGGGGGGFGGFGGGGGGGFGFGGGGGGGGGGGGGGGGGGGGGGGFFGGGGGGGGGFGGGGGGGGGGGGGGGGGGGGGGGFGGGGGGGGGGGGGFGGGGGGGFGGGGGGFGGGGGGGCGFGAC6AFFGGEDGG6EFFECFF@ECCFGGGGGGFGFF8F68;@DEGGGFFGGFGFFFFFFDGBDDCCC??GGE18EGG<CGEB?>DGF<(4((398DG??FFF2)<44E/1401(4:?77?C<541?F:+(58
@M04650:207:000000000-C238N:1:1101:23766:2468 2:N:0:19
GGACTACAGGGGTATCTAATCCTGTTTGCTCCCCACGCTTTCGAGCCTCAGTGTCAGTTACAGGCCAGAGAGCCGCTTTCGCCTCCGGTGTTCCTCCATATATCTACGCATTTCACCGCTACACATGGAATTCCACTCTCCTCTCCTGCACTCAAGTCTCCCAGTTTCCAATGCACACAATGGTTGAGCCACTGCCTTTTACATCAGACTTAAGAAACCACCTGCGCTCGCTTTACGCCCAATAAATCCGGACAACGCTTGGGACCTACGTATTACCGCGGCTGCTGGCACGTAGTTAGCC
+
CCCCCGGGGGGGGGGGGGGGGGGGGGGGGGGGGGGGGGGGGGGGGGG?FFGGGGGGGGGGGGGGGGGGGGGGGGGGGGGGGGGGGGGGGGGGGGGGGGGGGGGGGGGGGGGDEGGGGGGGGGGGGGGGFEFGGCCCFGGGGGFFGGGGGGGFGGDG;FEFGGGGFGGGFCGGGGGGGGGFGGGGFGFFGGGGGGFFGCGGGCAFFGGF:GGG5DGGFC>CBGDEFFF>DGFFD::>EFEFGFDFGGFF*>BDBEG@DBFD@07.7CB<:?FBFC>4FD99490((5??<*4::(8<AEAD:
@M04650:207:000000000-C238N:1:1101:14746:2504 2:N:0:19
GGACTACTGGGGTTTCTAATCCTGTTTGCTCCCCACGCTTTCGCACCTGAGCGTCAGTCTTCGTCCAGGGGGCCGCCTTCGCCACCGGTATTCCTCCAGATCTCTACGCATTTCACCGCTACACCTGGAATTCTACCCCCCTCTACGAGACTCAAGCTTGCCAGTATCAGATGCAGTTCCCAGGTTGAGCCCGGGGATTTCACATCTGACTTAACAAACCGCCTGCGTGCGCTTTACGCCCAGTAATTCCGATTAACGCTTGCACCCTCCGTCTTACCGCGGCGTCTGGCCCGTATGTATC
+
@CCCCFGGGGGGG>FGGGGGGGGGGGGGGGGGGGGGGGGBFGGGGGGFECEEFGGGGGGGCEFGGG7<FEECGGGGGGGGGEGGG<FFGGGGED=EFDFDGGGGCCFGGGDE<FGDFEEDGCFFCCGGFFGGGGFGGF?FEDD?AF868@:AFFGGFFA6DGGEFGGECCFG>CGFGGDFF9DFFFED9DFFC=EC<CGGGFGF8C7CEFDG6+CFF2EF3C004F0)(9126E>2F?CEG?<:G7).:@:8:D<<7((,((1,CG?0:?>?(814E649>904-441:F0:72(((3)))
@M04650:207:000000000-C238N:1:1101:13073:2511 2:N:0:19
GGACTACCCGGGTATCTAATCCTGTTTGCTCCCCACGCTTTCGAGCCTCAGTGTCAGTTACAGGCCAGAGAGCCGCCTTCGCCTCCGGTGTTCCTCCATATATCTACGCATTTCACCGCTACACATGGAATTCCACTCTCCTCTCCTGCACTCAAGTCTCCCAGTTTCCAATGCACACAATGGTTGAGCCACTGCCTTTTACATCAGACCTAAGAAACCACCTGCGCTCGCTTTACGCCCAATAAATCCGGACAACGCTTTGGACCTACGTACTACCGCCGCTGCTTGCACCGAGTTTGCC
+
CCCCCGGFGGGGGGGGGGFGGGGGGGGGGGGGGGGGGGGGGGGGGGGGGGFEGGGGGGGGGGGGGGGGGGGGGGGG+CFGGGGDE<FG=FGGGGGGGGGGGFGGGGGGEGGGGGGGGGGDGGGGGEG,BE?FGGGGGGG<FGGFGF9AEGGFGGFGFGFFGGGGGGGGGGFEFFAFE=+32@DCFCCGFG,A6CEG5@CF7FA6+53AC*3*0A*=;:G4-@44@9=4>D>(6E+6)(=@<<@3:FE)>>DD;>FDG>::0<4>4E12>(,,(1)-2),(479990)5(+.*((--2+54>
@M04650:207:000000000-C238N:1:1101:22441:2524 2:N:0:19
GGACTACTGGGGTTTCTAATCCTGTTTGATCCCCACGCTTTCGCACATCAGCGTCAGTTACAGACCAGAAAGTCGCCTTCGCCACTGGTGTTCCTCCATATCTCTGCGCATTTCACCGCTACACATGGAATTCCACTTTCCTCTTCTGCACTCAAGTTTTCCAGTTTCCAATGACCCTCCACGGTTGAGCCGTGGGCTTTCACATCAGACTTAAAAAACCGCCTACGCGCGCTTTACGCCCAATAATTCCGGATAACGCTTGCCACCTACGTATTCCCGCGGCTGCTGGCCCGTAGTTAGC
+
CCCCCGGFFGGGGGGGGGGGGGGGGGGGGGGGGGGGGGGGGGGGGGGGGGGGGGGGGGGGGGGGG7FGGGGGGGGGGGGGGGGGGGGGGGGGGGGGGGGGGGGGGFGGDGGGGGGGGGGGGGGGCEFGG?CFGGGGGGGGGGGFGGFGGGGFGFCDEDADFGFFFGGFGGGGG;EGGGF+=@EDGGGGGGG796CEGGGGGFGFFF7*1;@>EG>767ED=G=DFFFDBGF(.=:)A@GC<2((9CAAGFFF6DDF4(-210C?GG??22:?2+5)29--(769088?FE(:(-14:C<5)
@M04650:207:000000000-C238N:1:1101:15480:2535 2:N:0:19
GGACTACTCGGGTTTCTAATCCTGTTTGCTCCCCACGCTTTCGAGCCTCAGTGTCAGTTACAGGCCAGAGAGCCGCTTTCGCCTCCGGTGTTCCTCCATATATCTACGCATTTCACCGCTACACATGGAATTCCACTCTCCTCTCCTGCACTCAAGTCTCCCAGTTTCCAATGCACACAATGGTTGAGCCACTGCCTTTTACATCAGACTTAAGAAACCACCTGCGCTCGCTTTACGCCCAATAAAGCCGGACAACGCTTGGGACCTACGTATTACCGCGGCTGCTGGCACGTAGTTAGCC
+
CCCCCGGGGGGGGGGGGCDGGGGGGGGGGGGGGGGGGGGGGGGGGGGGGGGGGGGGFFGGGEGGGGGGGGFFGGGGGGGGGGGGGGGGGGGGGGGGGGGGGGFGGGGGGGGGAFGGGGGGGGGGGGGGGFFFGGGGGGGGGGGFGGGGGGGFGGGGFGFGGGGGGGGFC,EC8FCEGGGFGGGGGGG8E:FCFGGFFGGFGFGFF>FA@FFGEGGGFC>7B>BEFE=5AGFFFGFEF2EEG?@FGC))>>;>BED15162:4*(9CB<?B?))<9<91((49B93)2,-:8::013<0:55
@M04650:207:000000000-C238N:1:1101:22331:2559 2:N:0:19
GGACTACAAGGGTTTCTAATCCCATTCGCTCCCCTAGCTTTCGTCTCTCAGTGTCAGTGTCGGCCCAGCAGAGTGCTTTCGCCGTTGGTGTTCTTTCCGATCTCTACGCATTTCACCGCTCCACCGGAAATTCCCTCTGCCCCTACCGTACTCCAGCTTGGTAGTTTCCACCGCCTGTCCAGGGTTGAGCCCTGGGATTTGACGGCGGACTTAAAAAGCCACCTACAGACGCTTTACGCCCAATCCTTCCGGATAACGCTTGCATCCTCTGTATTACCGCGGCTTCTGGCACAGAGTTAGC
+
CCCCCGGGFFGGGGGGGGGFGGFGGGGGGG?FFGGGCFGGGGGFCFFGGGFEFFFGGGGGGGEEGGGGGGGGGAFA@AFGDFDEGGGGDFGGG9E<<FD,:FFGGGGGGGGCFEFFFEED>CGGFGGDGGGGGFFFGGFGE?EFGFGEFFEFGGGGGGG,CFFFGGGGGGG8DGGGGDDEFGGG>FGC7FFFC?85DCGG@BG5*CD>BG7F4;C7A<CF;G@;EFEFFGB61C))*4?EEB?:F*64DF3615<9*33038CBFC7>44).69<49*,4109;(34)2+.<83(.:C)66
@M04650:207:000000000-C238N:1:1101:8968:2572 2:N:0:19
GGACTACAGGGGTTTCTAATCCTGTTTGCTCCCCACGCTTTCGAGCCTCAGTGTCAGTTACAGGCCAGAGAGCCGCTTTCGCCTCCGGTGTTCCTCCATATATCTACGCATTTCACCGCTACACATGGAATTCCACTCTCCTCTCCTGCACTCAAGTCTCCCAGTTTCCAATGCACACAATGGTTGAGCCACTGCCTTTTACATCAGCCTTAAGAAACCACCTGCGCCCGCTTTACGCCCACTAAATCCGGACAACGCTTGGGACCTACGTATTACCGCGGCTGCTGGCACGTAGTTAGCC
+
CCCCCGGFGGGGGGGGGGGGGGGGGGGGGGGGGGGGGGGGGGGGGGGGGGGGGGGGG<FGGFFGGGG?AFDFGGEEEEGGGGGGGFGGGGGGGGGGGGGGGGGGGGGGGDCGFFFGGGGDGGGGGGGFGFFGGGGGG?FEFGFFGGGGFGGFGGGGFGFGFGEGGGGGFG9DF8EEFDC6ECGGGGGEFG@CFGFEFGGG?FFFF+7*108*:C<DFFG4/74=2?=*(82>>51/8@C7E1,;*9?ED3)/3=*3<0((,(72FE:22:<)5+)6CC(471>>?0),:*4:(4<BA9)..
@M04650:207:000000000-C238N:1:1101:18748:2583 2:N:0:19
GGACTACACGGGTATCTAATCCTGTTTGCTCCCCGCGCCTTCGCGCCTCAGCGTCAGTAGTCTGCCAGAAGGTCGCCTTCGCCACCGGTGTTCCTTCAAATCTCTAAACATTTCAACGTTACACTTGAAATTCCACCTTCCTCTCAGCTACTCTAGCGTGCCCGTCCACCTCGCTCCACAAGGTTGAGCCCTGTGTTTTAACGAAGTGCTCAGCACACCGCCTACACGCCCTTTACGCCCAGTAATTCCGATTAACGCTCGCACCCCCCGTATTACCGCGGCTGCTGGCACGGAGTTCGCC
+
CCCCCGGGGGGGGGGGGGGGGGGGGGGGGGGGGGGGGDGGGGGGGGGGGGGGGGGGGGGGGGGGGGGGGGGGGGGGGGGGGGGGGGGGGGGEGGGGGGGGGGGGGDGGGGGGGGG9DGGGGGGGGGGGGGGGGGGGGGGGGGCFGGGFFFDFGGFGGGGGGGGCFGGGGGFEDGGGGFGGFGGGGF?DFGGGGGGFGFGGGAEEDDFFFF7+86FGFFGG2D<<DF;E9<96@C=CDFCCF25)*:>>:F3(3>GFD1(491C>DGFFFFBF<F<<2*-310(3?BF71*5:(7><:+494
@M04650:207:000000000-C238N:1:1101:15651:2604 2:N:0:19
GGACTACTAGGGTTTCTAATCCTGTTTGCTCCCCACGCTTTCGAGCCTCAGTGTCAGTTACAGGCCAGAGAGCCGCTTTCGCCTCCGGTGTTCCTCCATATATCTACGCATTTCACCGCTACACATGGAATTCCACTCTCCTCTCCTGCGCTCAAGTCTCCCAGTTTCCAATGCACACAATGGTTGAGCCACTGCCTTTTACATCAGACTTAAGAAACCACCTGCGCTCGCTTTACGCCCAATAAATCCGGACAACGCTTGGGACCTACGTATTACCGCGGCTGCTGGCACGGAGTTAGCC
+
CCCCCG8FGGGGGGGGGGGGFFEFGGGGGGGGGGEGGGGGGGGGGGGGGFGGGEGGGGGGFGGGGCEEGGGGGGC7:CFFGEGEEGGGGGCEFFFGFFFGGG9EFFFGGGG:<EFCFG>DEFGGGGGGGGCFGFGGGGGGGFCDD8FFC+65CEFF;DF;DGCFAEGGGGGGGGGFGGD@8FCGGGFEFGGGGG??FCFGDFGABF>FEF7F@FCDFBFF2>>BDFA4@G=9D*B=FDD@FD@EG75?6BB?@ED7<1((8644C5142:12)36<<7(-16(-(.45:*5C4,,(,3.:2
@M04650:207:000000000-C238N:1:1101:19765:2631 2:N:0:19
GGACTACTGGGGTTTCTAATCCTGTTTGCTCCCCTTGCTTTCGCGCCTCAGCGTCAGGAATAAACTAGAAAAGCGCCTTCGCCACCGGTGTTCTTCCACATATCTACGCATTTCACCGCTACACGTGGAATTCCCTTTTCTCCGTCTATCCTCTAGATAGATAGTATTAGTTGCTTTTTCGAAGTTGAGCTTCGAGATTTAACAACTAACTTACCTTTCCGCCTCCACGCCCTTTACGCCCAGTAATTCCGATTAACGCTTGCACCCTCCGTATTACCGCGGCTGCTGGCACGGCGTTAGC
+
CCCCCGGGGFGGGGGGGGGGGGGGGGGGGGGGGGGGGGGGGGGGGGGGGGFGGGGGGGGGGGGGGGGGGGGGGGGGGGGGGGGGGGGGGGGGGGGGGGGGGGGFGGEGEFGGGGGGGGGGGGGGGFGGFGGGGGGGGGGGCFGFGGGGGGGFGGGGGGGGGGGCFGGGGFBDFGGGCDCGD7DEGGGGGGGGGGGGGGGGFFGF>DGFFFGF6FFGFFFDADF>);>F2D2@BGF4FDGGGDFEGFF?FFF@0)1;FFBFFF:@F??BF?>?FGFFGGBBF(39>?:035(24>21>EF?A
@M04650:207:000000000-C238N:1:1101:16318:2643 2:N:0:19
GGACTACCCGGGTTTCTAATCCTGTTTGCTCCCCGCGCCTTCGCGCCTCAGCGTCAGTAGTCTGCCAGAAGGTCGCCTTCGCCACCGGTGTTCCTTCAAATCTCTAAACATTTCAACGTTACACTTGAAATTCCACCTTCCTCTCAGCTACTCTAGCGTGCCCGTCCACCTCGCTCCACAAGGTTGAGCCCTGTGTTTTAACGAAGTGCTCAGCACACCGCCTACACGCCCTTTACGCCCAGTAATTCCGATTAACGCTCGCACCCCCCGTATTACCGCGGCTGCTGGCACGGAGTTAGCC
+
CCCCCGGGGGGGGGGGGGGGGGGGGGGGGGGGGGGGGGGGGGGGGGGGGGGGGGGGGGGGGGGGGGGGGGGGGGGFGGGGGGGGGGGGGGGGGGGGGGGGGGGGGGGGGGGGFGGGGGGFGGGGGGGGGGGGGGGGGGGGGGGFGGGGGGGFGGG9EEGGGFGCGGGGGGGGGG8@EFGFFGGGCFGFGGGGGFG:F4DFGFGFFGGFFFGGBFGGFFGGFGF@DFFF@3>FD<AE:08EF15>C79<D?32:DGFG>6<>FCBCEFFFFF>:8<>CD7;6B>>02:0:*4*2(4:?9)<:
@M04650:207:000000000-C238N:1:1101:11759:2707 2:N:0:19
GGACTACCGGGGTTTCTAATCCTGTTTGCTCCCCACGCTTTCGAGCCTCAACGTCAGTTATCGTCCAGTAAGCCGCCTTCGCCACTGGTGTTCCTCCTAATATCTACGCATTTCACCGCTACACTAGGAATTCCACTTACCTCTCCTGCACTCAAGTCTCCCAGTTTCCAATGCACACAATGGTTGAGCCACTGCCTTTTACATCAGACTTAAGAAACCACCTGCGCTCGCTTTACGCCCAATAAATCCGGACAACGCTTGGGACCTACGTATTACCGCGGCTGCTGGCACCGAGTTAGCC
+
CCCCCGGGGGGGEGGGGGGGGGGGGGGGGGGGGGGGGGGGGGGGGGGGGGGGGGGGGGGGGFGGGGGGGGGGGGGGGGGGGGGGGGGGGGGGGGGGGGGGGGGGGGFGGGGGGGGGGGGGGGFGGGGGGGGGGGGGGGGGGGFFGGGGGFGFGGEFGGFGGGGGGFFGFGGGFGGGGGG?CGFFCCDFGF,ACFGGFFGGFF9=F>FFCC><>>C76BGGFGF@BE>>@GF2=5+6>@E7B0;;DGEECA811>D@G0((4?F(>EB?:?<<9FFAE*46(6093?D:B74*,-9:?<648
@M04650:207:000000000-C238N:1:1101:17110:2721 2:N:0:19
GGACTACTGGGGTTTCTAATCCCATTCGCTCCCCTAGCTTTCGTCTCTCAGTGTCAGTGTCGGCCCAGCAGAGTGCTTTCGCCGTTGGTGTTCTTTCCGATCTCTACGCATTTCACCGCTCCACCGGAAATTCCCTCTGCCCCTACCGTACTCCAGCTTGGTAGTTTCCACCGCCTGTCCAGGGTTGAGCCCTGGGATTTGACGGCGGACTTAAAAAGCCACCTACAGACGCTTTACGCCCAATCATTCCGGATAACGCTTGCATCCTCTGTATTACCGCGGCTGCTGGCACAGAGTTAGC
+
CCCCCGGGGGGGGGGGGGGGGGGGGGGGGGGGGGGGGGGGGGGGGGGGGGGGGGGGGGGGGGGGGGGGGGGFFGGGGGGGGGGGGGGGGGGGGGGGGGGGGEGGGAFGGGGGGGGGGGGGGGGGGGG:FCFFGGGGGGGGGGGFGGGGGGGFGGGGGGGG6FFGGGGG9EGGGGGGEDFFGGGGGC>ECFGFFGGGGCFFC6BAEGGF6DC=<FGFF;5C@D2;4AFAFGFF(2)-9:>EGF0(999<76?B()/49:6?<(CBGG0>AA?F9FB2+?:>FBBF>0),,*(3,404)36A5
@M04650:207:000000000-C238N:1:1101:11466:2742 2:N:0:19
GGACTACAAGGGTATCTAATCCTGTTTGCTCCCCACGCTTTCGCACCTGAGCGTCAGTCTTTGTCCAGGGGGCCGCCTTCGCCACCGGTATTCCTCCAGATCTCTACGCATTTCACCGCTACACCTGGAATTCTACCCCCCTCTACAAGACTCTAGCCTGCCAGCTTCGAATGCAGTTCCCAGGTTGAGCCCGGGGATTTCACATCTGACTTAACAAACCGCCTGCGTGCGCTTTCCGCCCATTACTTCCAATTAACGCTTCCACCCTCCGTATTACCGCGCCTGCGGGCACTGAGTTATC
+
<C<@@8EFFDFGFGGFECD,C9FFCFFGFFGGFGCEEGECFGGGC@EFG8CFCFE@@F,FCEAFCE@FEGDGGGGGEECFGGGCFA:+CFDFFF=EFGEEGGEEFAE@FFG@CE<<FC6=CG9E=FFGG8F:DFGGGFGGG>C5,CBE3=E5D;,7FDA?FGF?FFF,3*7@79,7@>CGG9FGE9B,=;CGGE=*55:CF=BAAGG8?7>D<7CF64EF(>7;;F;B07;B>GF)1(2*:?(4:*:ADF*.)*267<>02(9-CE22(411487)9*((-(-4?0((4*75(.)56<)))
@M04650:207:000000000-C238N:1:1101:17862:2785 2:N:0:19
GGACTACCGGGGTTTCTAATCCTGTTTGCTCCCCACGCTTTCGCACCTGAGCGTCAGTCTTCGTCCAGGGGGCCGCCTTCGCCACCGGTATTCCTCCAGATCTCTACGCATTTCACCGCTACACCTGGAATTCTACCCCCCTCTACGAGACTCAAGCTTGCCAGTATCAGATGCAGTTCCCAGGTTGAGCCCGGGGATTTCACATCTGACTTAACAAACCGCCTGCGTGCGCTTTACGCCCAGTAATTCCGATTAACGCTTGCACCCTCCGTATTACCGCGGCTGCTGGCACGGCGTTAGC
+
CCCCCGGGGGGGGGGGGGGGGGGGGGGGGGGGGGGGGGGGGGGGGGGGGGFGGGGGGGGGGGGGGGGGGGGGGGGGGGGGGGGGGGGGGGGGGGGGGGGGGFGGGGGGGGGGGGGGGGGGGGGGGGGGGGGGGFCAFFGGCGGFFCGDGE:AGFCGGGGGGGGCFFFGGGFEFGGFFFGGFCGGF?EFGGGGGGGGGGGGFFGFFDFFCDFGEGFGFFGG9D>BBF97:GFB>GFFF:CGE:<?GFFFG?@?<3C2::>BFFC?GG0((49:?FB2C:1>F034>FFFFG(381(((2(4-
@M04650:207:000000000-C238N:1:1101:16230:2794 2:N:0:19
GGACTACTGGGGTTTCTAATCCTGTTTGCTCCCCACGCTTTCGAGCCTCAGTGTCAGTTACAGGCCAGAGAGCCGCTTTCGCCTCCGGTGTTCCTCCATATATCTACGCATTTCACCGCTACACATGGAATTCCACTCTCCTCTCCTGCACTCAAGTCTCCCAGTTTCCAATGCACACAATGGTTGAGCCACTGCCTTTTACATCAGACTTAAGAAACCACCTGCGCTCGCTTTCCGCCCAATAAATCCGTACAACGCTTGGGACCTACGTATTACCCGGTCTGCTGTCCGGAGTTTAGCC
+
CCCCCEGFFGGGGGGGGGGGGGGGGGGGGGGGGGGGGGGDGGG@GGGFGGGGGGFGGGGGGAFFGGGGGFEFFFFGCEF9FGCFFGGGG>FGGG8FGF<ECE;EFCAFDGGGCCFF<EGDEFFGAFGFFEGGGGFGGGGGGGGFGGGGFGGFDGFFFC;CFGGGGGGG9D;,=FGAE?C6288>FFC8CF8C6CEFGGGFFFCA>+**32+88<+=6@6*);>6@D=:@D>FFG4482CBF<;@>CCE*=.6;3@ED1(/=05278:)52.).0).+0(-(43:)),.)3(*-(4:2+)-.
@M04650:207:000000000-C238N:1:1101:10023:2810 2:N:0:19
GGACTACACGGGTTTCTAATCCTGTTTGCTCCCCGCGCCTTCGCGCCTCAGCGTCAGTAGTCTGCCAGAAGGTCGCCTTCGCCACCGGTGTTCCTTCAAATCTCTAAACATTTCAACGTTACACTTGAAATTCCACCTTCCTCTCAGCTACTCTAGCGTGCCCGTCCACCTCGCTCCACAAGGTTGAGCCCTGTGTTTTAACGAAGTACTCAGCACACCGCCTACACGCCCTTTCCGCCCCGTAATTCCGAGTAACGCTCCACCCCCCCGTATTACCCCGCCCGCTTGCACGGAGTTAGCC
+
CCCCCGGGGCGGGGGGGGGGGGGGGGGGGGGGGGGGGDEFGGGGGGGCGGGGGGECGGGGEFGGGGGGG<EFGGGG7FGGGGGGGCGGGGGGGGGGGEFCFDFGGGFFGGGGGGGGEG9=FGGFAFFFGGFGGFGGGFGCFFGFGGGGEFG5DEEGGDECCGGDF7CGFFB@CCCGG?FF:FCDCFFG78DC?FGEDGG:FFGFED7@CB>7@GFFFFD99D?23F;5;GF9;C+))2:C*441<C<):6.(4):<D94:(.7,9EB>6-8((3)5C*,2(4(-,4(28+.*,,--43)),
@M04650:207:000000000-C238N:1:1101:6935:2876 2:N:0:19
GGACTACCCGGGTTTCTAATCCTGTTTGCTCCCCACGCTTTCGAGCCTCAGCGTCAGTTACAGACCAGAGAGTCGCCTTCGCCACTGGTGTTCCTCCATATATCTACGCCTTTCACCGCTACACCTGGAATTCCACTCTCCTCTTCTGCACTCAAGTCTCCCAGTTTCCAATGACCCTCCCCGGTTGAGCCGGGGGTTTTCACATCAGACTTAAGAAACCGCCTGCGCTCGCTTTACGCCCAATAAATCCGGACAAAGCTTGCCACCTACGAGTTACCGCTGCTGCTGGCCCGTCGTTAGC
+
A<-AC<6CEFGF@EGF6EFG9AA-EDFGFGFFG@<@@F7C8?F8C,CEF,;C@CFGDEFFDD<AF<FEGCECE<@CFD,?FCFFGC88E6C,<F,?F8FGGG,4;FFCC+<BFFGG,+6+@FFE,,AFFFE8FGGGGGGGGCGFGFFD9A8<=,@=FG9FA,@DFF:EFGD9+;D88?DCCF6E7<+5<D,CC*@4))=5CF2+B48*/84:)+;+2(*>(:;@F42),:>08*5:=?C8C08?F766:?:0(8C0*.42<?54C?88((4(-;:)3*---12:7722(*(*-(((4C04)
@M04650:207:000000000-C238N:1:1101:23343:2877 2:N:0:19
GGACTACAGGGGTTTCTAATCCTATTTGCTCCCCACACTTTCGAGCCTAAGTGTCAGTAATGGTCCAAGTTATCGCCTTCGCCTCTAGTGTTCTTCCATATATCTACGCATTCCACCGCTCCACATGGAGTTCCATAACTCTCTACCACACTCTAGGTTAATAGTTTCCAATGCATACAATAGTTAAGCTACTGCATTTAACACCAGACTTACTAACCCACCCGCGCTCGTTTTACGCCCAGTAAATCCGGATAACGCTTGCATCCTATGTATTACCGCGCCTGCTGGCACATAGTTAGCC
+
CCCCCGGGGGGGGGGGGGGGGGGGGCGGGFGAFFGGGGGGGGGGGGGCFEFGGGGGGGGGGGGGGGGGGGGFGGGGGGGGGGGGGGGGGGGGGDFGGGGGFGGGGGFGGGGECEGGDGGDGGGGGGGGGGGFGFGGGGGGGF?FFFGGGGGFGGGGGGGGGGFGFGGGFGGGGGGFFGGFGGGGGGC=DFCFFFFFGGFFGFFFDGGBDGC@CGFGFF?D=D=9@>=954:=B7+:ADEGGBB4FFFFGFB6?FFFGF<D;?CCFFEEFAEFECCEED9B((4:BBF2:64264<A9+)68
@M04650:207:000000000-C238N:1:1101:7581:2887 2:N:0:19
GGACTACTAGGGTTTCTAATCCTGTTTGCTCCCCACGCTTTCGCACCTGAGCGTCAGTCTTCGTCCAGGGGGCCGCCTTCGCCACCGGTATTCCTCCAGATCTCTACGCATTTCACCGCTACACCTGGAATTCTACCCCCCTCTACGAGACTCAAGCTTGCCAGTATCAGATGCAGTTCCCAGGTTGAGCCCGGGGATTTCACATCTCAGTTAACAAACCGCCTTGGTGCGCTTTACGCCCAGGAATTCCGATTAACGCTTGAACCCTCCGTATTCCCGCTGCTGCTGGCACGTAGTTAGC
+
CCACCG,CFAFFGFGCFFGFGFFFGGGFDF9FGG@CFCFFGFCEGGGGGGDEGFFGGGGGAFFGD7@<E,@FFEGCGGGFD@C@7FGGEGFGCFGGGGDGGGAFECEDCFG@EEC<?7CGG79EDGGG,=FGFGGGA,3@7=EFF>=7BE@*5:,::@CGFGFGGGGG,@99<9AFGGGGGFEGGFGGCCC**7EEGGB@FFFFFF++)+219+;:=68C>3,6()(/(:((35>2@<C?>80(*28>7741:ED47:(-((*)*2((-,(-1;(:+9:;(,182))5(:,+(3((4+5)6
@M04650:207:000000000-C238N:1:1101:21511:2891 2:N:0:19
GGACTACTAGGGTTTCTAATCCTGTTTGCTCCCCACGCTTTCGCACCTGAGCGTCAGTCTTCGTCCAGGGGGCCGCCTTCGCCACCGGTATTCCTCCAGATCTCTACGCATTTCACCGCTACACCTGGAATTCTACCCCCCTCTACGAGACTCAAGCTTGCCAGTATCAGATGCAGTTCCCAGGTTGAGCCCGGGGATTTCACATCTGACTTAACAAACCGCCTGCGTGCGCTTTACGCCCAGTAATTCCAATTAACGCTTGCACCCTCCGTATTACCGCGGCTGCTGGCACCGAGTTCGC
+
CCCCCGGGGGGGGGGGGGGGGGGGGGGFFGGGGGGGGGGGGGGGGGGGGGGGDGGGGGGGGGGGGGGGGGGGGGGGGGEGGGE7FCGGGGFGGGCFFFGGGGGFGFGGGGGGGGGGGGGGGGGGGCGGGGGFGGGFGD6FCDEFGGGGGEGFGFFGGGGGGGGGGGGGGGGGFGGGFFGGFFGG:C>FGGGGGGGGGGGGGFGFFGFFEGFGFCFG4?GGFG;DFF2>?GFF>GF<F0E8*46>DGFFGF*55?7AG?1?:(*.2A:<(-9?0C:<<C:>314138?B(:(+(,19?C)-(
@M04650:207:000000000-C238N:1:1101:17862:2914 2:N:0:19
GGACTACCCGGGTATCTAATCCTGTTTGCTCCCCACGCTTTCGCACCTGAGCGTCAGTCTTCGTCCAGGGGGCCGCCTTCGCCACCGGTATTCCTCCAGATCTCTACGCATTTCACCGCTACACCTGGAATTCTACCCCCCTCTACGAGACTCAAGCTTGCCAGTATCAGATGCAGTTCGCAGGTTGAGCCCGGGGATTTCACATCTGACTTAACAAACCGCCTGCGTGCGCTTTACGCCCAGTAATTCCGATTAACGCTTGCACCCTCCGGATTACCGCGGCTGCTGGCACGGAGTTAGC
+
CCCCCGGGGGGGGGGGGGGGGGGGGGGGGGGGGGGGGGGGGGGGGGGGDFGGGGGGGGGGGGGGGGGGGGGGGGGGGGEGGGGGGGGGGCFGGGGGGGGGGFGGGGGGGGGGFGGGFGEDGGGGGGGGGGG:FFFFGGGGGGGFGGGEGGGFDFFF9ECGGFGGFGGG9EFGFCFG9FGEGFGGGFGC?CCFGEGGG3FGGFGCFGGFFGGGF=CGF(;DFGFBBF;7(/,44:FBFFGGG???G=AAG?46:@GFF?FFF?G>GGF:<00((;6?GF:>91>0,(5??E(31;04?*)..
@M04650:207:000000000-C238N:1:1101:21346:2956 2:N:0:19
GGACTACCCGGGTTTCTAATCCTGTTTGCTCCCCACGCTTTCGCACCTGAGCGTCAGTCTTCGTCCAGGGGGCCGCCTTCGCCACCGGTATTCCTCCAGATCTCTACGCATTTCACCGCTACACCTGGAATTCTACCCCCCTCTACAAGACTCTAGCCTGCCAGTTTCGAATGCAGTTCCCAGGTTGTACCCGGGGATTTCACATCCGACTTGACAGACCGCCTGCGTGCGATTTACGCCCAGGAATTCCGATTAACGCTTGCACCCTCCGTATTACCGCGGTCGCTGGCACGGAGTTAGG
+
AB@CCFF@FCCFB@CGAFGDAFGGFFFFFCFFGGCGG7FGGDDGGGFEEC@8FGC,C<@CF9FGGCEFFFCGFGGG+C?F7:C:BE7:FFFGGGCGFC8E@<4,@FFF7FFFFGGGGGGDEG,3DFC<8,,8,<E?D8F7CDCA9EFCD7>?ECF<,:D6EEFCFACFG*839CCCFGGEFFGGFF8*,,@,=*4*C<701+?FA*5:,/:C<>D7=@F5;32<?44<(94((1>AF:581(((/942FF@((094*,13(,5)*;6<(-44662)+04313((((-80=334(,33*)5(
@M04650:207:000000000-C238N:1:1101:12746:2972 2:N:0:19
GGACTACTGGGGTTTCTAATCCTGTTTGCTCCCCACGCTTTCGAGCCTCAGTGTCAGTTACAGGCCAGAGAGCCGCTTTCGCCTCCGGTGTTCCTCCATATATCTACGCATTTCACCGCTACACATGGAATTCCACTCTCCTCTCCTGCACTCAAGTCTCCCAGTTTCCAATGCACACAATGGTTGAGCCACTGCCTTTTACATCAGACTTAAGAAACCACCTGCGCTCGCTTTACGCCCAATAAATCCGGACAACGCTTGGGACCTACGTATTACCTCGGCTGCTGGCACGTAGTTAGCC
+
CCCCCFGGGGGGGGGGGGGGGGGGGGGGGGGGGGGGGGGGFGGGFGGGGEGGGGGGGGGFGGFGGGGGGGGGGGGGFFFGGGGGGGGGCGGGGGGGGGGGGGGGGGGGGGGCEGGGGGGGEFCGFFGEFEDGGGGD,DDGGGGFGGGGGGGBFFFFGGDGFGGGFFGGGGGGFG899DCDFFDFGGGGCF8C9CEF6FEG?AA9A85AC>++*?+B65:FDGDE@>=>@C@9=FFCE5ECF?34DG?CG>562351C9;@01*37EB).(44<F<BF*--400913)46*5C::<1<+:43
@M04650:207:000000000-C238N:1:1101:10146:3004 2:N:0:19
GGACTACAGGGGTATCTAATCCTGTTTGCTCCCCACGCTTTCGAGCCTCAGTGTCAGTTACAGGCCAGAGAGCCGCTTTCGCCTCCGGTGTTCCTCCATATATCTACGCATTTCACCGCTACACATGGAATTCCACTCTCCTCTCCTGCACTCAAGTCTCCCAGTTTCCAATGCACACAATGGTTGAGCCACTGCCTTTTACATCAGACTTAAGAAACCGCCTGCGCTCGCTTTACGCCCAATCAATCCGGACAACGCTTGCCACCTACGTATTACCGCGCCTGCTGGCACGTAGTTAGCC
+
CCCCCGGGGGGGGGGGGGGGGGGGGGGGGGGGGGGGGGGGGGGGGGGFFGGGGGGGG9FGGGEGGGGGGFGGGGGGGGGGGGGGGGGGGGGGGGGGGGCEGGGFGGGGGGGGGGGGGGDGGGGGGGGGFFGGGGGGGGGGGGGCGGGGGCCDGG>DA@=BEGGGGGGGF;DFGGFFGGGEFGFGGGGGGGGGGG9E+CFGGFGFFGFFE?FCEGGGFFGGFGDFFFF4(2:DDGFEFFDEGDF(786>D>BDFF7=DFF(-4<<GGB:?FB>>+65+/49(4:0:?B((*./3:(,6+)).
@M04650:207:000000000-C238N:1:1101:21989:3008 2:N:0:19
GGACTACAGGGGTATCTAATCCTGTTTGCTCCCCACGCTTTCGAGCCTCAGTGTCAGTTACAGGCCAGAGAGCCGCTTTCGCCTCCGGTGTTCCTCCATATATCTACGCATTTCACCGCTACACATGGAATTCCCCTCTCCTCTCCTGCACTCAAGTCTCCCAGTTTCCAATGCACACAATGGTTGAGCCACTGCCTTTTCCATCAGACTTAAGAAACCACCTGCGCTCGCTTTACGCCCAATAAATCCGGACAACGCTTGGAACCTACGTATTACCCCGCCGCCTGGCCCGAAGTTAGCC
+
CCCCCGGGGGGGGGGGGGGGGGGGGGGGGGGGGGGGGGGGGGGGGGGGGGGGGGGGGGGGGGFGGCGGGGGGGGGGGGGGGGGGGGGGGGGGGEGGFEFEFC==B;<D=7FGFF<EECDDEGGGFDF8EAEFG9,?=EDFGDF7E@>AFCFDDG833=3@FFEDGGDF;3=,0@ADCFGDCG8E,<D<?D,@F7FCFGGG+9;=@7;9);+CA=FG5@,;@45=B9A//89@D5+>?>C<F((5C76CFD)/,:58506(48*)9=:72(.4<05A:*(-(-((,(4((/-*(((4:+66)
@M04650:207:000000000-C238N:1:1101:6452:3028 2:N:0:19
GGACTACCCGGGTATCTAATCCCATTCGCTCCCCTAGCTTTCGTCTCTCAGTGTCAGTGTCGGCCCAGCAGAGTGCTTTCGCCGTTGGTGTTCTTTCCGATCTCTACGCATTTCACCGCTCCACCGGAAATTCCCTCTGCCCCTACCGTACTCCAGCTTGGTAGTTTCCACCGCCTGTCCAGGGTTGAGCCCTGGGATTTGACGGCGGACTTAAAAAGCCACCTACAGACGCTTTACGCCCAATCATTCCGGATAACGCTTGCATCCTCTGTATTACCGCGGCTGCTGGCCCAGAGTTAGC
+
CCCCCGGGGGGGGGGGGGGGGGGGGGGGGGGFGGGGGGGGGGGDF@FFFFGFGGGGGGGGGGGEFGGGGFGGFGGGGGGGGGGGEFFGGGGGGGGGGGGGGGGGGGGGGGGGGGGGGGGGGGGGGDGC:FFGGGGFEFGGGGG?FG?EEGGFF8EFFGGFEEFFGGGGGGFGGGGGGGGGFFFGGGGGGGGGGGFGGGGGGAFB>CCB9D39C+:CF?FC(5;=EFEF9C9B?GF)*-;?EBFFFGF>FFF9BECAF?9?2877FGF<A>>AAGF<?::>;B;19?FF(/453111AG9<>
@M04650:207:000000000-C238N:1:1101:20422:3075 2:N:0:19
GGACTACTCGGGTATCTAATCCTGTTTGCTCCCCACGCTTTCGAGCCTCAGTGTCAGTTACAGGCCAGAGAGCCGCTTTCGCCTCCGGTGTTCCTCCATATATCTACGCATTTCACCGCTACACATGGAATTCCACTCTCCTCTCCTGCACTCAAGTCTCCCAGTTTCCAATGCACACAATGGTTGAGCCACTGCCTTTTACATCAGACTAAAGAAACCACCTGCGCTCGCTTTACGCCCAATAAATCCGGACAACGCTCGGCCCCTACGTATTACCGCGGCTGCTGGCACGTAGTTAGCC
+
@C6ACFEGDGCCF+CFFG<<FF@@FGA8FDEDF@FFCFD@FCCEFGGGG@F<CEEBGGFFCCGCGFF<CFF@FFGG7@FFGDC,@FC@GGG>FAAGFGAFGGAE;E<CE@@GE,5BFCECEG9F:,?EF9EFGGGGDG8FGF8+,4DFC?FFGGGGG=,>,ADFFFF;@E,6ADFGGF>FDGFGD@?EFF7@EF@GF+>3<?>+4<?08C*;);+;CCFD430):5:9)7>>5/=8)(44*6(6*;))2)51959?G1((20*()24:?B1?286)<*490(,16.4.(*5A3:(-.<).,
@M04650:207:000000000-C238N:1:1101:24941:3081 2:N:0:19
GGACTACCGGGGTTTCTAATCCCATTCGCTCCCCTAGCTTTCGTCTCTCAGTGTCAGTGTCGGCCCAGCAGAGTGCTTTCGCCGTTGGTGTTCTTTCCGATCTCTACGCATTTCACCGCTCCACCGGAAATTCCCTCTGCCCCTACCGTACTCCAGCTTGGTAGTTTCCACCGCCTGTCCAGGGTTGAGCCCTGGGATTTGACGGCGGACTTAAAAAGCCACCTACAGACGCTTTACGCCCAATCATTCCGGCTAACGCTTGCATCCTCTGTATTACCGCGGCTGCTGGCACAGAGTTAGC
+
CCCCCFGGGGGGGGGGGGGGGFGGGGGGGGGGGGFGGGGGGGGGGGGGGGGGGFGGGGGGGGGGDGGGGGGGFGGGGGGGGGGGGGGGGGGGGGGGGFEC=C?FGGGGGGDFFGFFF+@DEGGGGGGGGEGGGGFFGGGFEFFFG=DEGFGFGGG?FGGGGFFGGDFGGGGGDGGGGGGFF7EGGGGGGGGGGGG>>GGGF6>BBGGB68<F3CCF4(=58FFFF:?FF:>>FE@591?>EF:3C*4:D*96(8<>G(-,(4F70+47)42<2+6<CF6BFFFF0:???E(<<0(4<F2)6
@M04650:207:000000000-C238N:1:1101:13917:3086 2:N:0:19
GGACTACTAGGGTTTCTAATCCCATTCGCTCCCCTAGCTTTCGTCTCTCAGTGTCAGTGTCGGCCCAGCAGAGTGCTTTCGCCGTTGGTGTTCTTTCCGATCTCTACGCATTTCACCGCTCCACCGGAAATTCCCTCTGCCCCTACCGTACTCAAGCTTGGTAGTTTCCACCGCCTGTCCAGGGTTGAGCCCTGGGATTTGACGGCGGACTTAAAAAGCCACCTACAGACGCTTTACGCCCAATCATTCCGGAGAACGCTTGCATCCTCTGTATTACCGCGGCTGCTGGCACAGAGGTAGC
+
CCCCCGGF,EGGGDGGGGGGGGG<FGFFGGGGGGFCFGGGGGGF@<FGGGG,FGGGGGGGCCGGGFGGGFCECFGG<FGGGEGEFFFGEGGGGGCGFCFGGGGGGGFFGGDGGGGGGGGGGGGG8C=:CGGFGG,,=DCGG6=DEF8=F6=:F;FGGD>D6FDGGF8F;BF8=F89@FFFFFGGGBEGGGGGG7@FC0DE8BE35;4?@G3CC+2:63FF85?DFFE64C(1;5>)7,A>531?*0.6C6?>B3<?FB?F?BGF7C7<A)55<EA>EG?B>>09603>?D0<(4??6<)5)
@M04650:207:000000000-C238N:1:1101:22491:3129 2:N:0:19
GGACTACCGGGGTATCTAATCCTGTTTGCTCCCCACGCTTTCGCACCTGAGCGTCAGTCTTAGTCCAGGGGGCCGCCTTCGCCACCGGTATTCCTCCAGATCTCTACGCATTTCACCGCTACACCTGGAATTCTACCCTCCTCTACAAGACTCAAGCCTGCCAGTTTCGAATGCCCTTCCCAGGTTGAGCCCGGGGATTTCACATCCGACTTAACAAACCGCCTGCGCTCGCTTTACGCCCAATAATTCCGCTTAACGCTTGCACCCTCCGTATTACCGCGGCTGCTGGCACGGCGTTAGC
+
CCCCCGG@CCEGGEGGGGGGGGGGGGGGGGGGGGGGGGGGGGC,8CFF:C@FGGGGGGGD<,<,CFGGC76@FGGGGGGGFGGGEBFGGGGGGGGGGG,FFFGGGFGGGGGEGGCFEGGGGG@FGE>=<FFGGC,A=36DCGGF2E,,,6D5E,8ECFF6FGGGGEGG*DEFF9,14;CFF>8CFF,DFGGG55*=):FGG6E6+*;>@<DD3++38=FC1<9?054)(1-41=746:GGG:(3DC2:F?F(-.*.:<024(1)9E:02:>1(C:2E>:>9066(82)(:<F:(-(-:8(-
@M04650:207:000000000-C238N:1:1101:19780:3130 2:N:0:19
GGACTACAAGGGTTTCTAATCCTGTTTGCTCCCCTTGCTTTCGCGCCTCAGCGTCAGGAATAAACTAGAAAAGCGCCTTCGCCACCGGTGTTCTTCCACATATCTACGCATTTCACCGCTACACGTGGAATTCCCTTTTCTCCGTCTATCCTCTAGATAGATAGTATTAGTTGCTTTTTCGAAGTTGAGCTTCGAGATTTAACAACTAACTTACCTTTCCGCCTACACGCCCTTTACGCCCAATAAATCCGATTAACGCTAGCACCCTCCGTATTACCGCAGCTGCTGGCACGGCGTTAGC
+
CCCCCGGGGGGGGGGGGGGGGGGGGGGGGGGGGGGGGGGGGGGGGGGGGGGGGGGGGFGGGGGGGGGGGGGGCFGGGCFGGGGGGGGGGGGGGGGGGGGGGGGGGGGFGGCFGGGGGGGGGGGGEFFGGFGFFEGGGGFGGGGFFGGFCGGFGGGGGG9DFGGGGGG9FGGGGGGGGGGGGGGGGGGGGGGGGGGGGGGGGBFFFGDAEDGGFFFDF=FGFGFFDFEF9D2>>GFFFFGGGDDFGDEEGFFF?3D?F;BFFFG37C60:<>BBC:>GGBF9;9??B:0354<46((-130-
@M04650:207:000000000-C238N:1:1101:20669:3132 2:N:0:19
GGACTACCCGGGTTTCTAATCCCATTCGCTCCCCTAGCTTTCGTCTCTCAGTGTCAGTGTCGGCCCAGCAGAGTGCTTTCGCCGTTGGTGTTCTTTCCGATCTCTACGCATTTCACCGCTCCACCGGAAATTCCCTCTGCCCCTACCGTACTCCAGCTTGGTAGTTTCCACCGCCTGTCCAGGGTTGAGCCCTGGGATTTGACGGCGGACTTAAAAAGCCACCTACAGACGCTTTACGCCCAATCATTCCGGATAACGCTTGCATCCTCTGTATTACCGCGGCTGCTGGCACATGGTTACC
+
CCCCCGGGGGGGGGGGGGGGGGGGGGGGGGGGGGGGGGGGGGGFGGGGGGGGGGGGGGGGGGGGGGGGGGGGGGGGGGGGGGGGGGGGGGGGGGGGGGGGDDFGGGGGGGGGGGGGGGGGGGGGGGGFGGGGGGCEFFGGGGGFGGGGGGGFGGGGFGGGGFGGGGGGG99CCFEGGGGGGGGGGGGC9@FGGGGG>C>FFACEDGGFFGDGFGG=F@F4;FDF;4@FCC>FBGFFBBGGG?1(9CBBGFF9:EGAD:281?C2>FB?468AAGF<E><0>6B>BF>??G:F())(-<6))
@M04650:207:000000000-C238N:1:1101:15924:3180 2:N:0:19
GGACTACTCGGGTTTCTAATCCTGTTTGCTCCCCTTGCTTTCGCGCCTCAGCGTCAGGAATAAACTAGAAAAGCGCCTTCGCCACCGGTGTTCTTCCACATATCTACGCATTTCACCGCTACACGTGGAATTCCCTTTTCTCCGTCTATCCTATAGATAGATAGTATTAGTTGCTTTTTCGAAGTTGAGCTTCGAGATTTAACAACTAACTTACCTTTCCGCCTACACGCCCTTTACGCCCAATAAATCCGATTAACGCTAGCACCCTCCGTCTTACCGCAGCGTCTGGCACGGAGTTAGC
+
@@9-,;;C<@,@E;B,,@@CEEFG@FADG9<FCGGGGGG9,CB;FB@BF<FCFGG::<F<@CFEC<FG9DD<@F:F:@::D@@F@=>7@CFGGD,95EAFGGF;=E?:=C+B5A,,,8++6@BB49,B??E=?5EC,D97=C93@4@+,63+,,36CFFGAFD87EEFDEEC99E8=6,6++@>B,@<,;E?F6:,=;E79=9BFCFFCG>2@84:1*2+:C52<FEF?45>9C6*@(6=*3,3C*1)+951(2>CG?67((28CE?62002,114@7(,2(((,-3:?F(33(29-*.)-
@M04650:207:000000000-C238N:1:1101:12515:3202 2:N:0:19
GGACTACAGGGGTATCTAATCCTGTTTGCTCCCCACGCTTTCGAGCCTCAGTGTCAGTTACAGGCCAGAGAGCCGCTTTCGCCTCCGGTGTTCCTCCATATATCTACGCATTTCACCGCTACACATGGAATTCCACTCTCCTCTCCTGCACTCAAGTCTCCCAGTTTCCAATGCACACAATGGTTGAGCCACTGCCTTTTACATCAGACTTAAGAAACCACCTGCGCTCGCTTTACGCCCAATAAATCCGGACAACGCTTGGGACCTACGTATTACCGCGGGTGCTGGCACGTAGTTAGCC
+
CCCCCGGGGGGGGGGGGGGGGGGGFGGGGGGGGGGGGGGGGGFFGGGGGGGGGGFGGGGGGFGGGDGGGGGGGGGG7@FGGGG,FFGG>EFEGGGGGFFFGGGFGCFGGGCFGGGGGGGGGGGGF8FGGGFEEFGGCFGGGGGFDGEFGGGFGGGGGGGGGGGGFGGGGCFGGGGGGGC?DGG,DFFGGG,@7CGGGGGG7:CAF+99@7++02:FFFGGFGDE=@95>DB?F=FEB?GEGFFFGG<?CD>665;0806;(41(9E?)28:<)8)<77(91(--872:BC?:87:(-+)-.
@M04650:207:000000000-C238N:1:1101:11622:3210 2:N:0:19
GGACTACTCGGGTATCTAATCCTGTTTGCTCCCCACGCTTTCGAGCCTCAGTGTCAGTTACAAGCCAGAGAGCCGCTTTCGCCTTCGGTGTTCCTCCATATATCTACGCATTTCACCGCTACACCTGGAATTCCTCTCTCCTCTCCTGCCCTCCAGTCTCCCCGTTTCCCATGCACCCCATTGTTGAGCCCCTGCCTTTTCCCTCACACTTAAGAAACCACCTGCGCTCTCTTTACGCCCCATCAATCCTGACAACGCCTCGCACCTACGTACTCCCTCGTCCTCTGGCACGTAGTTTGCC
+
CCCCC8F,CCEGGEFGCFGFGEEGEFAF9FGGGEECGGEBFGG@DCEFGC6C<FEGGGGF<C,,CFGGDECFF8FF+CFG7CE,,9<7FGGGGF,5BEF,C5EFGAF:FE,B9EFGGGEGGE9E:F8FDGGFFG,?;4,AEDF118,6A,@:@+887@;=E,+6F,6>,,,@DFFGF=+=D,>=@,;,5D+@+@@F>CDG+0,0***0:*=868+59>6*:D@)0)8)(*0*9C+/)5:<C(6(2;5)2+2/46+(/7(6(6/(1C7(.-(,(2)(2*43(-(())5::7.2,3(,-+)48
@M04650:207:000000000-C238N:1:1101:23850:3231 2:N:0:19
GGACTACTGGGGTTTCTAATCCCATTCGCTCCCCTAGCTTTCGTCTCTCAGTGTCAGTGTCGGCCCAGCAGAGTGCTTTCGCCGTTGGTGTTCTTTCCGATCTCTACGCATTTCACCGCTCCACCGGAAATTCCCTCTGCCCCTACCGTACTCCAGCTTGGTAGTTTCCACCGCCTGTCCAGGGTTGAGCCCTGGGATTTGACGGCGGACTTACAAAGCCACCTACAGACGCTTTACGCCCAATCATTCCGGATACCGCTTGCACCCTCTGTATTACCGCGGCTCCTGGCACAGGGTTAGC
+
CCCCCGGGGGGGGGGGGGGGGGGGGCGGGGGGGGGGGGGGGGGG@EFGGGGFFGGGGGGGGBFGGGGGGGGDGFGDGGGGGGGG@:FGGGGGG,=9EAFEGGGGGGGGGGGGGGGGGGGGCGGGGDEFEECGGG9?DG8FFGGF6DGDADGFG8DFFFG?EF9DFFCGF99@@GGD7D?DEC8EGGDDGFFFFDGC>FGGGFGE*75?.7D=C7C7A@G4(5=14F;FEF0;?EFDFFGGG0::*6<>CB@((.*)*-49-8C>*;:(4(3<AF<-<D?>(7>((-()(2(3,.(4.02(.
@M04650:207:000000000-C238N:1:1101:22312:3237 2:N:0:19
GGACTACTAGGGTATCTAATCCCATTCGCTCCCCTAGCTTTCGTCTCTCAGTGTCAGTGTCGGCCCAGCAGAGTGCTTTCGCCGTTGGTGTTCTTTCCGATCTCTACGCATTTCACCGCTCCACCGGAAATTCCCTCTGCCCCTACCGTACTCCAGCTTGGTAGTTTCCACCGCCTGTCCAGGGTTGAGCCCTGGGATTTGACGGCGGACTTAAAAAGCCACCTACAGACGCTTTACGCCCAATCATTCCGGATAACGCTTGCATCCTCTGTATTACCGCGGCTGCTGGCACAGAGTTAGC
+
CCCCCGGGGGGGGGGGGGGGGFGGGGGGGGGGGGGGGGGGGGGDEEFGGGGGGGGGGGGGGGGGGGGGGGGGGGGGGGGGGGGGEFGGGGGGGGGGGGGGGGGGGGGGGGGGGGGGGGGGDEGGGGG@EGGGGGGGGGCFEGFFGGGGGGGFGGGGGFGGEGGGGGAFFGGGGGGGGGGGGGGG>FCFFGGGGGGFGGFGDFFB*CDE2CGFEG:CF0FG8FDFEF;FFGFFDGFFF<GGG?01DGAFGFF;?37<FB9?B?GBGE?774,:>?AACD09>60;60:??EFF:04>6EFF<
@M04650:207:000000000-C238N:1:1101:9281:3252 2:N:0:19
GGACTACTAGGGTTTCTAATCCTGTTTGCTCCCCACGCTTTCGCACCTGAGCGTCAGTCTTCGTCCAGGGGGCCGCCTTCGCCACCGGTATTCCTCCAGATCTCTACGCATTTCACCGCTACACCTGGAATTCTACCCCCCTCTACGAGACTCAAGCTTACCAGTATCAGATGCAGTTCCCAGGTTGAGCCCGGGGATTTCACATCTGACTTAACAAACCGCCTGCGTGCGCTTTACGCCCAGTAATTCCGCTTAACGCTTGCATCCTCTGTATTACCGCGGCTGCTGCCCCTGAGTTAGC
+
CCCCCGGGCGGGGFGFFGGGGFGGGGGGFGGGGGGGGDGGGGG7FGEGGGFDFGGEGFG9FEFGFGGGGFGDGGGC:EGGFGCFGDCFGGGG9FCFFGCDE=DGEFFFFGGGFGGGFC8DGGG<FFGGFGGFFFCFF?+FEDGF9DFGFGEA6DED,<,,3@EFG9D9;5@DFGGGCCFAGGFFFFGCCCBEEECE5*C@>++AFFF@C7D73C?CA;F*()68;A()(1(((27:??CCEB?FGGBFFFF((05<GB9<0(1)233>24845<4<E73-((-4;??:)*.*(-8?>F2A6
@M04650:207:000000000-C238N:1:1101:17840:3289 2:N:0:19
GGACTACAGGGGCATCTAATACTGTTTGCTCCCCACGCTTTCGAGCCTCAGTGTCAGTTACAGGCCCGAGAGCCGCTTACGCCTCCGGTGTTCCTCCATATATCTACGAATTTCACCGCTACACATGGAATTCCACTCTACTCTCCTGCCCTCAAGTCTCCCAGTTTCCAATGGACACAATGCATTGGCCACGGCCTTTTACATCAGACTTAAGAAATCACACGCGCTCGCATTACGCCGACTCACTCCGGACAACGCTTCGGACCTACGTATTACCGGGGCTGCTGGCACGTTGTTAGCC
+
A<6-,C,CC<,6+@<,@F6;,C66CF<@6CFGG,C@CF:FCFG86,6,,;66CCEEA,;6EE,,CF,6FB+8D,4@+4,,AF+,8EB+8@FC,ECFGA?F@FFFA;<++94+59EB<64=C:E8FAE<BF9E;,@,36,54=E+D,4,,,8*,3,6E9,@EG8DGGGGB;38=,6@DDGD7A,,:,,@,,8A+4**0*,@+3;9?+**)*5:48:=**2*.*.-:;@49/3.6*1))(4*=1((7*-<0)),(.*.718((13:G*(5?2(.)3)-+*(((,,(4))44*3/((,(4+.-,
@M04650:207:000000000-C238N:1:1101:18808:3296 2:N:0:19
GGACTACTGGGGTATCTAATCCTGTTTGCTCCCCGCGCCTTCGCGCCTCAGCGTCAGTAGTCTGCCAGAAGGTCGCCTTCGCCACCGGTGTTCCTTCAAATCTCTAAACATTTCAACGTTACACTTGAAATTCCACCTTCCTCTCAGCTACTCTAGCGTGCCCGTCCACCTCGCTCCACAAGGTTGAGCCCTGTGTTTTAACGAAGTGCTCAGCACACCGCCTACACGCCCTTTACGCCCAGTACTTCCGATTCACGACGGCCCCCCCCGTACTACCGCGGCTGCTGGCCCGGAGTTAGCC
+
<CCCCGGGFGD:FGEA@EFGGEGGFGGGGGGGGGG7:F@CGGGGEGGFGDCEGGGGGGGGGGGGGGGGGCFCFA@FFCCE??FE?<>FGDCEFGG9FGAGCGBFGGGCDEGFGGG9EGF+E@EFFAB,EFG,,?=FDC,,@=,DGGGGFCDDF,C=FEGEEF8C=B>>9D,@>7+@EGFF,:DCF:::EFGG>9,@*42>*=CAE7;AC98+8FCFFF=7@GD(,)(0:FB,6<+95;@*1644+:)-*.)(4*2:*((((()-9C6>;9:6(*--01-((-344444:C3:;>(3,+.).
@M04650:207:000000000-C238N:1:1101:20929:3367 2:N:0:19
GGACTACCGGGGTTTCTAATCCTGTTTGCTCCCCACGCTTTCGCACCTGAGCGTCAGTCTTTGTCCAGGGGGCCGCCTTCGCCACCGGTATTCCTCCAGATCTCTACGCATTTCACCGCTACACCTGGAATTCTACCCCCCTCTACAAGACTCTAGCCTGCCAGTTTCGAATGCAGTTCCCAGGTTGAGCCCGGGGATTTCACATCCGACTTGACAGACCGCCTGCGTGCGCTTTACGCCCAGTAATTCCGATTAACGCTTGCACCCTCCGTATTACCGCGGCTGCTGGCCCGGGGTTAGC
+
CCCCCGGGGGGGGGGGGGGFGFGFGGGGGGGEGGGGGGGGGGGGGGGG:;@CFFGGGFFEE<FGGGEGGE@CCFEGEGGGGGGGGGEGGGGGGG;FG@ECCF9FFFGGECFGGGAFGGGGEGGGGGGGGGGGGDFCF=+CCDE?EGFFEGG+<7=CGGGGFFFCF=FGG*>;DGGC?CCFCCFD<FEE8CGGEEGG:DGCFCF:7<DF;DC3AGGGF185759BFF00(>;F(A)-=<GGE<B>GF94D@4(,.9>F2;02492C;?FF?9:(A3:C*-(-((443?4:=(*(-((4C(,6
@M04650:207:000000000-C238N:1:1101:8313:3378 2:N:0:19
GGACTACCCGGGTTTCTAATCCTGTTTGCTCCCCACGCTTTCGCACCTGAGCGTCAGTCTTTGTCCAGGGGGCCGCCTTCGCCACCGGTATTCCTCCAGATCTCTACGCATTTCACCGCTACACCTGGAATTCTACCCCCCTCTACAAGACTCTAGCCTGCCAGTTTCGAATGCAGTTCCCAGGTTGAGCCCGGGGATTTCACATCCGACTTGACAGACCGCCTGCGTGCGCTTTACGCCCAGTAATTCCGATTAACGCTTGACCCATCCGTATTACCGCGGCTGCTGGCACGGAGTTAGG
+
CCCCCGGGGGGGGGGGGGGGGGGGGGGFGGGFG@FGGGDEFGGGEGGGGGC8@CCFGGGFG9,CCC,CF:@C+>=7@?=FFFBEC,@=>:BAA?E94E=,CA,,@;?B::CC?FGFGGGDC+,:,A>FFG9F;DFFGG6B>>EFGGGGEFGFG,,,@DAEG79,@,@ECEGGGC;7=FGGFF?EDFGGG7,*5*4=):C+;ACFFGGEDGDDAGFC*,/C@C>6:>>E?G93(:56?0C*:61::*6<*1)(-7<<F?0(349>=C0(.(--,;:)+*(-9(43;())4C79:,36<6:2(
@M04650:207:000000000-C238N:1:1101:16923:3401 2:N:0:19
GACTACTCGGGTTTCTAATCCTGTTTGCTCCCCACGCTTTCGCACCTGAGCGTCAGTCTTCGTCCAGGGGGCCGCCTTCGCCACCGGTATTCCTCCAGATCTCTACGCATTTCACCGCTACACCTGGAATTCTACCCCCCTCTACGAGACTCAAGCTTGCCAGTATCAGATGCAGTTCCCAGGTTGAGCCCGGGGATTTCACATCTGACTTAACAAACCGCCTGCGTGCGCTTTACGCCCAGTAATTCCGATTAACGCTTGCACCCTCCGTATTACCGCGGCTGCTGGCACGGAGGTAGCC
+
CCCCCGGGGGGGGGGGGGGGGGGGGGGGGGGGGGGGGGGGGGGGGGGGGFGGGGGGGGGGGGGGGGFGGGGGGGGGGGGGGG@FGGFGGGGGGGGGGGGGGFFGGGGGGGCGGGGGGGGGEFGGGGGGGGGFGGGGGGGGGDGFGGGGGGGFE,8EGGGGGGGGA=EGGGGGGGGFGGGFFCFFGGFGGGGEGGGDGGDGGCCAF:@FEGCFFGFGA7FG>G1;DBF5?GB06CBAF??EG1,:**4<CFEFBFFDC9:11<F?GC:<F>?F(<:<C7>09BFFFFF(8*4:(49(4+.:5
@M04650:207:000000000-C238N:1:1101:11525:3423 2:N:0:19
GGACTACTGGGGTTTCTAATCCTGTTTGCTCCCCACGCTTTCGCACCTGCGCGTCAGTCTTCGTCCAGGGGGCCGCCTTCGCCACCGGTATTCCTCCAGATCTCTACGCATTTCACCGCTACACCTGGAATTCTACCCCCCTCTACGAGACTCAAGCTTGCCAGTATCAGATGCAGTTCCCAGGTTGAGCCCGGGGATTTCACATCTGACTTAACAAACCGCCTGCGTGCGCGTTACGCCCAGTACTTCCGATTACCGCTTGCACCCTCCGTATTACCGCGGCTGCTGTCACGGAGTTAGC
+
CCCCCGGGGGGGGGGGGGGGGGGGGGGGGGGGGFGGGGGGGGGGGGGGG,CFEGGGGGGGGGGGGDGGGGGGGGGGGGGGGGGEGGGGGGGGGGGGGGGFGGGGGGGDGFGGGFDGGGGD+CGF8DFC8DFGGG;@EFFGGDGFGGGGFEGFGGF@DFFGGGFGGCFGDFECDGGGGFGGF:CFFCFGGGGGGGCC3DFGGFGFFGG=CGFGECFGF1FC1D>FFFB>?G>0(:7:D?GGG018D*66>?56(77)0(26?BF<4C?<B?B?6C2>FFBFF0(7>FFF-0)<?F(7:82:4
@M04650:207:000000000-C238N:1:1101:12775:3446 2:N:0:19
GGACTACTCGGGTTTCTAATCCTGTTTGCTCCCCACGCTTTCGAGCCTCAGTGCCAGTTACAGGCCAGAGAGCCGCTTTCGCCTCCGGTGTTCCTCCATATATCTACGCATTTCACCGCTACACATGGAATTCCACTCTCCTCTCCTGCACTCAAGTCTCCCAGTTTCCAATGCACACAATGGTTGAGCCACTGCCTTTTACATCAGACTTAAGAAACCACCTGCGCTCGCTTTACGCCCAATAAATCCGGACAACGCTTGGGACCTCCGTATTACCGCGGCTGCTGGCACGTAGTTAGCC
+
CCCCCGGGGGGGGGGGGGGGGGGGGGGGGGGGGGGGGGGGGGGGGGGGGGGGGGGGGGGGGGGGGGGGGGGGGGGGGDFGGGGGGGGGCFGGGGGGGGGGGGGGGGGGGGGGGGGGGGGGGGGGGGGGGGGGGGGGGGGGGGGFGGGGGGGFGGGGFGD;FGGFFGGGE,@CDDF8AFGCFGGGGGC:FGCCFGGGGGGGGFGFFGGFFD9=A+=@F@6D>>B@@EFEF<@9BCFEE=GEFDFFGGCEG>8205>;CB1;?BDFGDF),(-13EF9C5919(,7?FF:164:::?(4+-6,
@M04650:207:000000000-C238N:1:1101:7344:3465 2:N:0:19
GGACTACCAGGGTTTCTAATCCTGTTTGCTCCCCACGCTTTCGCACCTGAGCGTCAGTCTTCGTCCAGGGGGCCGCCTTCGCCACCGGTATTCCTCCAGATCTCTACGCATTTCACCGCTACACCTGGAATTCTACCCCCCTCTACGAGACTCAAGCTTGCCAGTATCAGATGCAGTTCCCAGGTTGAGCCCGGGGATTTCACATCTGACTTAACAAACCGCCTGCGTGCGCTTTACGCCCAGTAATTCCGATTAACGCTTGCACCCTCCGTATTACCGCGGCTGCTGGCACGGAGTTAGC
+
CCCCCGGGGGGGGGGGGGGGGGGGGGGGGGGGGGGGGGGGGGGGGGGGEDGGGGGGGGGGGGGGGGGGEGCFGGGGGGGGGGGGGGGGGGGGGGGGGGGGGGGGG9FFGGGGGGGGGGEDGGGGGGGFECDDAFEFDFGGGGGBGGFG:6@CCG8AGGFGGGF7FCCF>F?=+EEFGFGGFGGGGGGGGGFGEEE5)CFGFFGA8DGFEGFG9+>CF0CG(9;DFF9>0C>>0C>9F:G>EB0:CGB6:/)4?ED2F8>B<?3)2A?2(-38<CB>C:?>F016;?0)5C?F?6(4?*-:<
@M04650:207:000000000-C238N:1:1101:22513:3479 2:N:0:19
GGACTACAAGGGTATCTAATCCTGTTTGCTCCCCACGCTTTCGAGCCTCAGTGTCAGTTACAGGCCAGAGAGCCGCTTTCGCCTCCGGTGTTCCTCCATATATCTACGCATTTCACCGCTACACATGGAATTCCACTCTCCTCTCCTGCACTCAAGTCTCCCAGTTTCCAATGCACACAATGGTTGAGCCACTGCCTTTTACATCAGACTTAAGAAACCACCTGCGCTCGCTTTACGCCCAATAAATCCGGCCAACGCTTGGGACCTACGTATTACCGCGGCTGCTGGCCCGTAGTTAGCC
+
CCCCCGGGGGCGGGGGGGGGGGGGGGGGGGGGGGGGGGGGGGGGGGG?EGGGGGGGGGGGGGGGGGGGGGGGGGGGFFGGFGGCGGEGGGGGGGGGGGGGGGGGGGGGGGGGFGGGDEGGGGGGGGGGFFGGGFFDGGGGFGGFGGGGGGGFGGGFFF;FGGGGFFGFGGGGGGFGGGGDGFGGGGG8E7FFG@CGGGGGCCGCFGFAECCF5CDC>@CF5?<B=BA@ADBFFGFFAFEGGFFFCC5?CD8(()2(1(((,,;<724).47).8).<74(404(157::*4*-,48A36).
@M04650:207:000000000-C238N:1:1101:23859:3528 2:N:0:19
GGACTACCGGGGTATCTAATCCTGTTTGCTCCCCACGCTTTCGAGCCTCAGTGTCCGTTACAGGCCAGAGAGCCGCTTTCGCCTCCGGTGTTCGTCCATATATCTACGCATTTCACCGCTACACATGGAATTCCACTATCCTCTCCTGCACTCAAGTCTCCCAGTTTCCAATGAACACAATGGGTGAGCCACGGCCTTTTACATCAGACTTAAGAAACCACCTGCGCTCGCTTTACGCCCAAGAAATCCGGACAACGCTTCGGCCCTCCGTATTCCCGCGGCTGCTGCACCGTAGTGAGCC
+
CCCCCGGGGCDG@,CEFFGGGEDFE,,E9<CFD,CFFF7BFGGGFCC,;,C<@FA,8CEFEGFFFG8EEGAF<AC+6C,FF:CCEGC44@:?F,@==FGFG9EEG9<FGGC7AAFDCGGGE:EGGGGGGGGGGGG9=,@BDFG9EFFCGGG<8,,@FFAA9D?,:>=@@;AG8,3,5AC?,,8,:>@DGF@C1*57C4?723>=92;/57:CAD>7A:,?28:2(/58(/(63*6650B<F(((07;CDE5?>FC?59?(((1(123(-(,(.+)-<143(,1,().)(+.*.(48(+.3(
@M04650:207:000000000-C238N:1:1101:5864:3535 2:N:0:19
GGACTACTAGGGTATCTAATCCTGTTTGCTCCCCACGCTTTCGCACCTGAGCGTCAGTCTTCGTCCAGGGGGCCGCCTTCGCCACCGGTATTCCTCCAGATCTCTCCGCATTTCACCGCTACACCTGGAATTCTACCCCCCTCTACGAGACTCAAGCTTGCCAGTATCAGATGCAGTTCCCAGGTTGAGCCCGGGGATTTCACATCTGACTTAACAAACCGCCTGCGTGCGCTTTACGCCCAGTAATTCCGATTAACGCTTGCACCCGCCGTATTACCGCGGCTGCTGGCACGGAGTTAGC
+
CCCCC@FEGGFDGGGGGGGE9FFGGGGGFGFFGGGGGGCCGGGGGGDEGFGFEFFCFEFEGFFGGG:FGGGGGGGCFGGGGFG,B<FGGGFFGA4CEFBFGGGGG,E7BE=+CECGGEGCGFG8FFGGBDDBAFCFGGGGGGGBFGGGGEGFGCCC,45@FCFCFFFGGF@FCFFGA<2:?DFGGGGDCGGCEEGGGDGGGFGFFGF+9+0;)CFD=;FC0D9@@4;E2924(:>>*3CEE1?2C*647=6:1)9<F:0(-1*.2A?0(4(,4A,):C(1(49(((,)5>8+(-2(-A<A4
@M04650:207:000000000-C238N:1:1101:17464:3587 2:N:0:19
GGACTACTGGGGTTTCTAATCCTGTTTGCTCCCCACGCTTTCGAGCCTCAGTGTCAGTTACAGGCCAGAGAGCCGCTTTCGCCTCCGGTGTTCCTCCATATATCTACGCATTTCACCGCTACACATGGAATTCCACTCTCCTCTCCTGCACTCAAGTCTCCCAGTTTCCAATGCACACAATGTTTGAGCCACTGCCTTTTACATCAGACTTAAGAAACCACCTGCGCTCGCTTTACGCCCAATAAATCCGGACAACGCTTGGGACCTACGTATTACCGCGGCTGCTGGCACGTAGTTAGCC
+
CCCCCGGGGGGGGGGGGGGGGGGGGGGGGGGGGGGGGGGGGGGGGGGGGFFGGGGGGGGGGGGGGGGGGGGGGGGGGGFGGGGGGGGGGGGGGGGGGGGGGGGGGDFDGGGGGGGGGGGGGGGFFGGGFFFFGGFGFGGGGGGDFGGGGGGFGGGGGGGGGGGGGGGGGF9>FGGGADEEGG9EGDFFGGGGGGGGGGGGDFCFAF76CFCF5FGCFFFGB7>EFDA>@DBD>5:C>DGGG08;GGFCGE232>*(9:<(/47:GEB?FF?)<3:A<941(439()5(,*5C6(48934<5
@M04650:207:000000000-C238N:1:1101:10523:3632 2:N:0:19
GGACTACAGGGGTTTCTAATCCTATTTGCTCCCCACACTTTCGAGCCTAAGTGTCAGTAATGGTCCAAGTTATCGCCTTCGCCTCTAGTGTTCTTCCATATATCTACGCATTCCACCGCTCCACATGGAGTTCCATAACTCTCTACCACACTCTAGGTTAATAGTTTCCAATGCATACAATAGTTAAGCTACTGCATTTAACACCAGACTTACTAACCCACCCGAGCTCGTTTTACGCCCAGTAAATCCGGATAACGCTTGAATCCTATGTATTAACGCGGCTGCTGGGCCATAGTTAGTC
+
CCCCCGGGGGGGGEGGGGGGGGGGGGGGGGGGGGGGGGGGGGGGGGGGGGGGGGGGGGGGGGGGGGGFGGCFGGFGDECGGEG:CFGGFFFGGGGFGDFGDAFGGGGGGGDGFAFFF>EG@FEGC,EDFGGGGGGGGGGFGGFFGGGGGGGFG>EF=6EFFGEFFFGDGFGGGCFFFGGCCFFEFFG=FCGGGFCFCFG,DFF5:=DDDD7=CGGGF5FGD+=5)<=9@C5:>EF=55EG75>CDF*5;BB@(/?>763;?(*9CFC??E5))<))3*(.2((2:2,3(2(*.47AA+)).
@M04650:207:000000000-C238N:1:1101:24478:3652 2:N:0:19
GGACTACTCGGGTTTCTAATCCTGTTTGCTCCCCACGCTTTCGCACCTGAGCGTCAGTCTTCGTCCAGGGGGCCGCCTTCGCCACCGGTATTCCTCCAGATCTCTACGCATTTCACCGCTACACCTGGCATTCTACCCCCCTCTACGAGACTCAAGCTTGCCAGTATCAGATGCAGTTCCCAGGTTGGGCCCGGGGATTTCACATCTGACTTAACAAACCGCCTGCGTGCGCTTTACGCCCAGTAATTCCGATTAACGCTTGCACCCTCCTTATTCCCGCGGCGGCTGGCACGGCGTTAGC
+
CCCCCGGGGGEGGGGGGGGGGGGFGGFGGGGGGGGGGGGGGGGGGGGFGGGGGGGDEGGGGGGGGGGGGG+CFEGGGDGGGGGDGGGGGGGGGGFGFEF9AFGGGGECEGGGGG9FGEGGEEFGGGDGCFGGGGGGG?DGGGGFEEE7>EEFGGCGGD98DGGFG,EEFCEFGGGGGGGGG9E>FF6**6=EDE?7)*C9C6B=CFFFCFFDEDGCFDGF9G>B0:47-C;>95:26?GG>::7DC4):@73?BC2C6>??032*84:?:(.)A2)+2(49(0(,199:G?E04(4;:6(.
@M04650:207:000000000-C238N:1:1101:17065:3667 2:N:0:19
GGACTACCCGGGTTTCTAATCCTGTTTGCTCCCCACGCTTTCGAGCCTCAGTGTCAGTTACAGGCCAGAGAGCCGCTTTCGCCTCCGGTGTTCCTCCATATATCTACGCATTTCACCGCTACACATGGAATTCCACTCTCCTCTCCTGCACTCAAGTCTCCCAGTTTCCAATGCACACAATGGTTGAGCCACTGCCTTTTACATCAGACTTAAGAAACCACCTGCGCTCGCTTTACGCCCAATAAATCCGTACAACGCTTGGGACCTACGTATTACCGCGGCTGCTGGCACGTAGTTAGCC
+
CCCCCDFGGGGGGGGGGGGGGGGGGGGGGGGGGGGGGGGGGGGGFGGGGFGGGGGGGGGGGGGFGFGGGFGGEFGGGGGGGGGGGFGDFDGGGGGGGFGFGGFFFGFGGGDGGGGGGDGDGGGGGFGGFDGGGGGGD=DGGGGFGGGGGGGFGG@FGGGGGGGGGGGGGGF=8FGGGGGFGGGGGGCEGGGGFFFFDGFGCBDFA:7FCG7D*BDCADGGDGD@DFA?@GF==CF=D<EGG0:E>FCEG>)6<AC37:21(49:FE?,80,82E<AFC0(-491(2:4:6,24(88A<498
@M04650:207:000000000-C238N:1:1101:15051:3689 2:N:0:19
GGACTACACGGGTTTCTAATCCTGTTTGCTCCCCACGCTTTCGAGCCTCAGTGTCAGTTACAGGCCAGAGAGCCGCTTTCGCCTCCGGTGTTCCTCCATATATCTACGCATTTCACCGCTACACATGGAATTCCACTCTCCTCTCCTGCACTCAAGTCTCCCAGTTTCCAATGCACACAATGGTTGAGCCACTGCCTTTTACATCAGACTTAAGAAACCACCTGCGCTCGCTTTACGCCCAATAAATCCGGACAACGCTTGCCACCTACGTATTACCGCGGCTGCTGGCCCGCAGTTTGCC
+
CCCCCGGGGGGGGCGGGGGGGGGGGGGGGGGGGGGGGGGGGGGGGGGGGGGGGGGGGGGGGGGGGGGGGG?FGGGGCEFGDFGGGGGGGDFGGGGGGFFGGGGGGGFGGGGGGGGFGGGGDFCFFFDGGGGGFEFGFGGGGGGFGGGGGGGFGGGGGD9;DGGGFGGGCAFGFGGGGGEFGGGGGGFGFFFFF6<FGGGFDFFFFGGFE7C7>CCGFFGGDD5=@DFB@D>=DGFFFFGGC@D@GFECG3>DBDGFD9;??F4<FG??B:?BAC<AF*((469><))5(22:(,4,6+.<<
@M04650:207:000000000-C238N:1:1101:18241:3695 2:N:0:19
GGACTACCGGGGTATCTAATCCTGTTTGCTCCCCACGCTTTCGAGCCTCAGTGTCAGTTACAGGCCAGAGAGCCGCTTTCGCCTCCGGTGTTCCTCCATATATCTACGCATTTCACCGCTACACATGGAATTCCACTCTCCTCTCCTGCACTCAAGTCTCCCAGTTTCCAATGCACACAATGGTTGAGCCACTGCCTTTTACATCAGACTTAAGAAACCACCTGCGCTCGCTTTACGCCCAATAAATCCGGACAACGCTTGTGACCTACGTATTACCGCGGCTGCTGGCACGTAGTTAGCC
+
CCCCC@FGGGGGGGGGGGGGGGGGGGGGGGGGGGGGGGGGGGGGGGGGGGGGGGGGGGGGGGGGGGGGGGGGGGGGGGGGGGGGGGGGGGGGGGGGGGGGGGGGGGGGGGGGGGGGGGGGGGGGGCFGGFGGGGGGGGGGGGGFGGGGGGGFGFGGGGGGGGGFFGGGGGGGGGGFGGGGGGGFCF:FFFFFFFFGFFGGGFGFF>FAEGFFEF7DFFGGFDBFBA@D=C@FFGF4B?GGGD@EFG<?FABDFFFDGF<?F,9AFGB<?B324A<2?<;;99>B:BBB?65>??BB>+465
@M04650:207:000000000-C238N:1:1101:13115:3721 2:N:0:19
GGACTACACGGGTTTCTAATCCTGTTTGCTCCCCACGCTTTCGCACCTGAGCGTCAGTCTTTGTCCAGGGGGCCGCCTTCGCCACCGGTATTCCTCCAGATCTCTACGCATTTCACCGCTACACCTGGAATTCTACCCCCCTCTACAAGACTCTAGCCTGCCAGTTTCGAATGCAGTTCCCAGGTTGAGCCCGGGGATTTCACATCCGACTTGACAGACCGCCTGCGTGCGCTTTACGCCCAGTAATTCCGATTAACGCTTCGACCCTCCGTATTACCGCGGCTGCTGGCACGGATGTAGC
+
CCCCCGGGGGGGGGGGGGGGGGGGGGGGGGGGGGGGGGGGGGGGGGGGGGGGGGGGGGGGGGGGGGGGGGGGGGGGGGGGGGGGGGDGGGGGGGGGGGGGGGGGGGGGGGDGGGGGGGGGGGGGGGGGGFGGGGGGGFEGGGGFEGGDFGCAGGGGCFFGGGGGGGGDC8DFGGGGGGGGGFFFFGGGGGGFDEGGDGGFDAGFF*>B<DGGFGG7=3C5:<0(3;2>:DFB0E><*3EG*4<3DDFFGFF40:DFF:;:(()(*27(--9:3C0:F>((34(((-)3(C:C:((((2.<<
@M04650:207:000000000-C238N:1:1101:22448:3723 2:N:0:19
GGACTACTCGGGTTTCTAATCCTGTTTGCTCCCCACGCTTTCGAGCCTCAGTGTCAGTTACAGGCCAGAGAGCCGCTTTCGCCTCCGGTGTTCCTCCATATATCTACGCATTTCACCGCTACACATGGAATTCCACTCTCCTCTCCTTCACTCAAGTCTCCCAGTTTCCAATGCACACAATGGTTGAGCCACTGCCTTTTACATCAGACTTAAGAAACCACCTGCGCTCGCTTTACGCCCAATAAATCCGGACAACGCTTGGGACCTACGTATTACCGCGTCTGCTGGCACGTAGTTAGCC
+
CCCCCDGFGEGGGDGGGGGGGGGGGGGDGGGGFGGGGGGGGGGGGGGFGGGGGGGGGGGGGGFGGG<DF@CFDFEGGEFGGGGGGGGC:FGGFEEFGGGGGFGGGGGGGEGDGGGGGDEGGGGGGGFFGEGGGGGGGGGGGGGFGFG,EFGFGGFD;9EGFGGFDGFD9DFGFGGFFG6DFFGGGGGGEGGGGFGFGBFGFFGFFDDFFC9@EFF7ADEG=D527?=DD)9@BCFFADGGC;=3:7?EGF>(2AGF9:;DF043F8?<?F?):F<AF<(,-(-,66:70*)/.38:>+445
@M04650:207:000000000-C238N:1:1101:6050:3733 2:N:0:19
GGACTACCAGGGTATCTAATCCTGTTTGCTCCCCACGCTTTCGCACCTGAGCGTCAGTCTTCGTCCAGGGGGCCGCCTTCGCCACCGGTATTCCTCCAGATCTCTACGCATTTCACCGCTACACCTGGAATTCTACCCCCCTCTACGAGACTCAAGCTTGCCAGTATCAGATGCAGTTCCCAGGTTGAGCCCGGGGATTTCACATCTGACTTAACAAACCGCCTGCGTGCGCTTTACGCCCAGTAATTCCTATTAACGCTCCCACCCCCCGTATTCCCCCGGCTGCTGGCCCGGCGTTAGC
+
CC9C6FC@EF7BFEFGEFGGGFEFFG9CA@EGDFGGGGCGGE@CFGCFFCF8FEGGDFG9@EFFEEGGG7CFEEEGGGEFC7CFGF7:+@CEFFCFCGG,9EEE9BDFE@7+EEDGECED7+6B@FGFDF9ACE,CE,D7ED?6FE663:EA<E8@DCCEGGGGEFC@EA>D+,,@E>FFGFGFCEDDGGFG=5?58<F@CFGFFC7:5;D7)++183FFFG;;;;()(/461=))/(8CG:<3DF))?794<FG9C:9<,(11>=1(4216(;,)<7(-391((().(:1/(,(-,/46.
@M04650:207:000000000-C238N:1:1101:7124:3752 2:N:0:19
GGACTACTCGGGTTTCTAATCCTGTTTGATCCCCACGCTTTCGCACATCAGCGTCAGTTACAGACCAGAAAGTCGCCTTCGCCACTGGTGTTCCTCCATATCTCTGCGCATTTCACCGCTACACATGGAATTCCACTTTCCTCTTCTGCACTCAAGTTTTCCAGTTTCCAATGACCCTCCACGGTTGAGCCGTGGGCTTTCACATCAGACTTAAAAAACCGCCTGCGTGCGCTTTACGCCCAGTAATTCCGATTAACGCTTGCACCCTCCGTATTACCGCGGCTGCTGGCCCGGAGTTAGC
+
CCCCCGGGGGGGGGGFGGGGGGGGGGGGFGGGGGGGGGGGGGGGGGGGG<DGGGGGGGGGGGGGGGGGGGGGGGGGGGGGGGGGGGGGFGFGGGGGGGGGG,EFGGGGGGGGGGGGGGGGGGGG9=BFG?FGGGGGGGGGGGGFGGGGGGGFFG8DEFFGGGEFFGGGFGGGFFGGGGG6,@E7D7+=CFFGGGGGFFGFGAF697=CEGGGFGFGFFG>5DBFFFFD2:>6>EF3+/=FFFFFGD?5CF6;08C<7<9??65?GC??F49?:6>BGG?>>BB6>?)80*4E;7>>FFB46
@M04650:207:000000000-C238N:1:1101:5433:3764 2:N:0:19
GGACTACCGGGGTATCTAATCCTGTTTGCTCCCCACGCTTTCGAGCCTCAGTGTCAGTTACAGGCCAGAGAGCCGCTTTCGCCTCCGGTGTTCCTCCATATATCTACGCATTTCACCGCTACACATGGAATTCCACTCTCCTCTCCTGCACTCAAGTCTCCCAGTTTCCAATGCACACAATGGTTGAGCCACTGCCTTTTACATCAGACTTAAGAAACCACCTGCGCTCGCTTTACGCCCAATAAATCCGAACAACGCTGGGGACCTACGTATTACCGCGACTGCTGGCCCGTAGTTAGCC
+
CCCCCAF@:EECFGDFFGGGDGGGGGGGGGGGFEDFEGGCGGGGGGG@F,6CAE<BFEE9EF,<DFGCFFD7FEEG>FFFGF?FBFFGGGGFFGFAFF?FFGFEGCFFCCEFFFGG9FEDEG,E:FG<E?EGF<>E@DFGGGG9D8>=FD,<@FFFFE,,=FDDEGGGG,@E=@,6,@EF7:DGG7,,2>DC66EFF>FFG?DB++;*8;CG*=D+/4@*)305:D98@D22(:F63;*=F0=)2CC?C5)(3:FDG>?(-()(9C:2:?2))2)6<*(((419(60((24*-1(4)+).,
@M04650:207:000000000-C238N:1:1101:17493:3791 2:N:0:19
GGACTACCGGGGTTTCTAATCCTGTTTGCTCCCCACGCTTTCGAGCCTCAGTGTCAGTTACAGGCCAGAGAGCCGCTTTCGCCTCCGGTGTTCCTCCATATATCTACGCATTTCACCGCTACACATGGAATTCCACTCTCCTCTCCTGCACTCAAGTCTCCCAGTTTCCAATGCACACAATGGTTGAGCCACTGCCTTTTACATCAGACTTAAGAAACCACCTGCGCTCGCTTTACGCCCAATAAATCCGGACAACGCTTGGGACCTACGTATTACCGCGGCTGCTGGCACGTAGTTAGCC
+
CCCCCGGGGGGGGGGGGGGGGGGGGGGGGGGGGGGGGGGGGGGGGGGGGGGGGGGGGGGGGGGGGGGGGGGGGGGGGGGGGGGGGGGGGGGGGGGGGGGGGGGGGGGGGGGGGGGGGGGGGGGGFGGGGGGGGFCC;FFGGGGFGGGFFFGFCF?FAF9EFGGGGGGGFDGFFGGGGGGGGGC;FGGGGGGGGGGGGGGGGFGFFCCF97CD=7DFFFGD4DDBFD(:@C>DFGFFF6EDGFFFGGFFFE=<>>C?D640-:F?GG?????D9C>FFC992;0(8?DBB*41:::?B0:<:
@M04650:207:000000000-C238N:1:1101:21852:3800 2:N:0:19
GGACTACTGGGGTATCTAATCCCATTCGCTCCCCTAGCTTTCGTCTCTCAGTGTCAGTGTCGGCCCAGCAGAGTGCTTTCGCCGTTGGTGTTCTTTCCGATCTCTACGCATTTCACCGCTCCACCGGAAATTCCCTCTGCCCCTACCGTACTCCAGCTTGGTAGTTTCCACCGCCTGTCCAGGGTTGAGCCCTGGGATTTGACGGCGGACTTAAAAAGCCACCTACAGACGCTTTACGCCCAATCATTCCGGATAACGCTTGCATCCTCTGTATTACCGCGGCTGCTGGCGCAGAGTTAGC
+
CCCCCGGGGGGGGGGGGGGGGGGGGGGGGGGGGGGGGGGGGFFGGEGGGGGFGEGGGGGGGGGGGGGGGGGGGGGGGGGGGGGGGGGGGGGFGCGGGGGGEGGGGGGGGGDGFFGFFGGGGGGFFFGCFEFFGGGGGFGGGFGFGGGGGGDFGGGGGFGGGGGGGGGGGGGGGGG69FGGGGFE>3BFFGFGGGGGGG?FFFFEFGGA;GD=>FFGFFGGFG<@EF@AFGFF?CFD?1EEE<:7DG<<F893:>DF4:B?FFG<CE?DAA:<ACBAFGFF>6>2>6??B5(:79(4<7)6-
@M04650:207:000000000-C238N:1:1101:11537:3816 2:N:0:19
GGCCGACCCGGGTATCTAATCCTGTTTGCTCCCCACACTCTCGAGCCTAAGTGTCAGTAATGGTCCAAGTTATCGCCTTCGCCTCCTGTGTTCCTCCATATATCTACGCATTTCACCGCTACACATGTAATTCCACTCTCCTCTCCTGCACTCACGTCTCCCAGTTTCGAATGCACCCAATTGTTGAGCCGCTGCCTTTTACATCCGACTTAAGAAACCACCTGCGCTCGCTTTCCGCCCAATACATCCTGACACCGCTTGGGACCTCCGTATTACCGCGGCGGCTGGGCAGTAGTTAGCC
+
8A--677@CE++@C8CA,,C96EFAF9FFGCE<F,:,FA,CF@;:FC8:,,;<FFBFF,,<966CA<,66C,<@4F@B:,=6,,,9,,6,<:?F=A,<F,AFD=DA?7@EG79,,C<6>=+7E<F8<5EAAFEF9FFFGCF?8<@CE8EDCF8,,@=DDC=F,@6DF9+37>DACC,616=3>,=,,,,,+@678CF+>E>9,?9*0*:9/26C+=>@F49C@E:)()/99=BE+45<4*1684**9?5*8.5=*1/696(-1(>C()332400..+*4((4(-((--(1(/())))+...
@M04650:207:000000000-C238N:1:1101:24466:3820 2:N:0:19
GGACTACACGGGTATCTAATCCCATTCGCTCCCCTAGCTTTCGTCTCTCAGTGTCAGTGTCGGCCCAGCAGAGTGCTTTCGCCGTTGGTGTTCTTTCCGAACTCTACGCATTTCACCGCTCCACCGGAAATTCCCTCTGCCCCTACCGTACTCCAGCTTGGTAGTTTCCACCGCCTGTCCAGGTTTGAGCCCTGGGATTTGACGGCGGACTTAAGAAGCCACCTACAGACGCTTTACGCCCAATCATTCCGGATAACGCTTGCATCCTCTGTGTTACCGCGGCTGCTGGCGCCGAGTTAGC
+
@ACCCGGG8CFDF+@FCEGGGGG9;@EFC@FEGC@8FGFCCFGC:,CE@,FE9EDBFE9E,,@C@FFGEFF<DE9@E<EFCFF@:?,CFDC=FDE?FE?@,+9C,FEDEGC?<FAFGE86CGGG8F>CGD9FFF9,,>,ECFFD+DECFFGADFGGG8EFGGC,,,6,=EFECFGGFG?EC7D,3@*E?C>51A@C*3DC:9FB*;5?1C5>)++3@@F<(7134/.)9C66(*)67<EEE::1DF2AG490(.1->290229)*<2324.6)3(.+*416(499()),*(*((-,4*.6.
@M04650:207:000000000-C238N:1:1101:6622:3877 2:N:0:19
GGACTACAGGGGTTTCTAATCCTGTTTGCTCCCCACGCTTTCGAGCCTCAGTGTCAGTTACAGGCCAGAGAGCCGCTTTCGCCTCCGGTGTTCCTCCATATATCTACGCATTTCACCGCTACACATGGAATTCCACTCTCCTCTCCTGCACTCAAGTCTCCCAGTTTCCAATGCACACAAGGGTTGAGCCACTGCCTTTTACATCAGACTTAAGAAACCACCTGCGCTCGCTTTACGCCCAATAAATCCGGACAACGCTTGGGACCTCCGTAGTACCGGGGCTGCTGGCACGGAATTAGCC
+
CCCCCCFGGGGGGGCFGFGGGFGGD9EGFGGGGFFDGGGGGGGDGDDGGGGGGGGGG9<FFGGGGGGGGGGGGGGGG7<FGEGGCFFE:FEEGGFFGGGC@FGGGGGGFEGGFGE<,?=+>CFFCCEGGFFGFGF9EBFGGGG7DFGGFDDDECG?FFFGGC?D>FFGFFF9=FG,,86+,8@FFG8DCF7C7E6CDGGGGBC+?+;ABF+28;7:/-=4);>EBE9;9<@@24=;DFEEEFFFGG5C*:>?@EDDG601??FBGD0)(1(4(;<A9*139>066>B4(*.2(-(()+,4)
@M04650:207:000000000-C238N:1:1101:21145:3894 2:N:0:19
GGACTACACGGGTTTCTAATCCCATTCGCTCCCCTAGCTTTCGTCTCTCAGTGTCAGTGTCGGCCCAGCAGAGTGCTTTCGCCGTTGGTGTTCTTTCCGATCTCTACGCATTTCACCGCTCCACCGGAAATTCCCTCTGCCCCTACCGTACTCCAGCTTGGTAGTTTCCACCGCCTGTCCAGGGTTGAGCCCTGGGATTTGACGGCGGACTTAAAAAGCCACCTACAGACGCTTTACGCCCAATCATTCCGGATAACGCTTGCATCCTCTGTATTACCGCGGCTGCTGGCACAGAGTTAGC
+
<CCCCGGGDEGGGCEGECFGGGFGD96FEEGGFDCFFFAAFGGEE,@FF<EC,6E,FFAFFGGGGGGGDCFFFGGECEDFGGDG@FGDFE=FCCDFGFFFFEGGG,CFEG@=A<<EFGG8C:>BFEGGGGGFGFGFE8EFC8=DGDGGGGDFGFGGGC@DEFDFFGGFGFF79+:;@CGE7D8EFCEFGGGE,=FFGGGFG6>AFDDF1C)*;FG7=<8FFG?FFFFFFF>F6=5AFF5?E??(0>A)?=)2:>D<C06?B?F?GGF)5<>A<GABGC:79BF>>F:?BC(33?F?<7-.6
@M04650:207:000000000-C238N:1:1101:6549:3982 2:N:0:19
GGACTACACGGGTTTCTAATCCCATTCGCTCCCCTAGCTTTCGTCCCTCAGCGTCAGTGTCGGCCCAGAAGAGTGCTTTCGCCGTTGGTGTTCTTCCCGATCTCTACGCATTTCACCGCTCCACCGGAAATTCCCTCTGCCTCTACCGTACTCCAGCCTAGCAGTTTCCACCGCCGGTCCAGGGTTGAGCCCTGGGATTTGACCGCGGACTTAAAAAGCCACCTACAGACGCTTTACGCCCAATCATTCCGGACAACGCTTGCATCCTCTGTATTACCGCGGCTGCTGGCACCGCGTTAGC
+
CCCCCGG<FGGGGEGGGGGGGG,-CF9FFGGGGGFFGGGGGGGD,,BCFF<,@FGGGGCFA7B+BFFG,C<<9::F,FFGEFG76@FGGGGGG,E,C=FGG78FFGGGGGGDFGGGGGGDCGGGFEG4@CGGFDG,6@8DB+@B=EEEFFGFG@DFD+3,3,26@=EG;;9,=F6**<@8,76CCC>FGGGF?5CFDFGG+=C*/C33(:C=7C7+*(;C(;8?FF:6)9(46E5)9:EGGF1?<6-)CFF>?3C<G60?2:F2*<:)4.46AGF2CC89B09931>?(::G49(,38((.
@M04650:207:000000000-C238N:1:1101:9880:4008 2:N:0:19
GGACTACTGGGGTTTCTAATCCTGTTTGCTCCCCACGCTTTCGAGCCTCAGTGTCAGTTACAGGCCAGAGAGCCGCTTTCGCCTCCGGTGTTCCTCCATATATCTACGCATTTCACCGCTACACATGGAATTCCACTCTCCTCTCCTGCACTCAAGTCTCCCAGTTTCCAATGCACACAATGGTTGAGCCACTGCCTTTTACATCAGACTTAAGAAACCACCTGCGCTCGCTTTACGCCCAATAAATCCGGACAACGCTTGGGCCCTACGTATTACCGCGGCTGATGGCACGTAGTTAGAC
+
CCCCCGGGGGGGGGGGGGGGGGGGFGGGGGGGGGGGGGGGGGGGGGGGGGGGGGGFF@FGGGGGGGGGGGGGGGGGFEGGGDGGCGGGEGGGGGGGGGGGGFFGFGGGGGDGGGGGAFCDGCFGGGGGF=EGGGGGGGGGGGGFGGGGGG8?FGGGGGGFGGGGFGGGG9EGGGAFGGGGFGGF9C?DFG@FGF?76DGGGFEF67?*:C+2>8FGA5@C9C=:BEFFD5>9@=8@F2EGG;DFGG36CD>D2>C3997134/(*2:0:?<><EAAC37;(349()62:C<C:B04>:)).
@M04650:207:000000000-C238N:1:1101:20630:4039 2:N:0:19
GGACTACAGGGGTTTCTAATCCTGTTTGCTCCCCACGCTTTCGAGCCTCAGTGTCAGTTACAGGCCAGAGAGCCGCTTTCGCCTCCGGTGTTCCTCCATATATCTACGCATTTCACCGCTACACATGGAATTCCACTCTCCTCTTCTGCACTCAAGTCTCCCAGTTTCCAATGACCCTCCCCGGTTGAGCCACTGCCTTTTACATCAGACTTAAGAAACCACCTGCGCTCGCTTTACGCCCAATAAATCCGGCAAACGCTTGGGACCTACGTCTTACCGCGGCTGCTGGCACGTAGTTAGC
+
CCCCCDGGGGGGGEFGGGGGGGGGGGGGGGGGGGGGGGGGGGGDGGGFFFGFGGGGGGGGGGGGCEGGGGGGGGGG@F,FE7CCFFGGGGGGGGDFFGGGGGGGGGDGGG@FGFGFGGGGGGGGGGGGFFFEEGGGGGGGGGGFGGGGGGGFGFGGFCFGGGGGCF8@;EGFFFGGCFGGGGGCFDGGGFG,@CFFGGFAF9;B>DGFEGG79DFCA=EDBG=27F2?@D2@=C>FFFGE7;@FGGFCGAF91)9:9,(8:<34C68<BBFF(*,49C:>99946?BBF:(2243(4:<<6
@M04650:207:000000000-C238N:1:1101:21624:4079 2:N:0:19
GGACTACCGGGGTATCTAATCCTGTTTGCTCCCCACGCTTTCGAGCCTCAGTGTCAGTTACAGGCCAGAGAGCCGCTTTCGCCTCCGGTGTTCCTCCATATATCTACGCATTTCACCGCTACACCTGGAATTCTACCCCCCTCTACAAGACTCTAGCCTGCCAGTTTCGAATGCAGTTCCCAGGTTGAGCCCGGGGATTTCACATCCGACTTGACAGACCGCCTGCGTTCGCTTTACGCCCAGTAATTCCGATTAACGCTTGCACCCTCCGTATTACCGCGGCTGCTGGCACGGAGTTAGC
+
CCCCCGGGGGGGGGGGGGGGGGGGGGGGGGGGGGGGGGGGGGGGGGGGGGGGGGGGGGGGGGGGGGGGGGGGGGGGGGCGGGGGGGGGGGGGGGGGGGGGGGFGGGGGGGGGGGGGGGGGGGGGGGGGFGGGGGGG8DFGGGGFGGGGGGGFGGGAEF9DFGGGGGGGGFFEDFGGGGGGGGGGGG6EGGGGGGCGGGFCGFGFFGGF@GGGEGGFF@FG@G@;,51)(*6>0F)4*,:CE??:FGBBFFF:05C4C:>B:BGFFG?(8:B608:<G7211>B961???EFGB9>B?8<26
@M04650:207:000000000-C238N:1:1101:16286:4085 2:N:0:19
GGACTACTGGGGTATCTAATCCTGTTTGCTCCCCACGCTTTCGCACCTGAGCGTCAGTCTTCGTCCAGGGGGCCGCCTTCGCCACCGGTATTCCTCCAGATCTCTACGCATTTCACCGCTACACCTGGAATTCTACCCCCCTCTACGAGACTCAAGCTTGCCAGTATCAGATGCAGTTCCCAGGTTGAGCCCGGGGATTTCACATCTGACTTAACAAACCGCCTGCGTGCGCTTTACGCCCAGTAATTCCGATTAACGCTTGCACCCTCCGTATTACCGCGGCTGCTGGCACGGAGTTAGC
+
CCCCCGGGGGGGGGGGGGGGGGGGGGGGGGGGGGGGGGGGGGGGGGGGGGGGGGGGGGGGGFGGGGGGGGGGGGGGGGGGGGGGGGGGGGGGGGGGGGGGGGGGGGGGGEGGGGGGGGGGGGGGFGGGGGGGGGFGFFGGGGGFGGGGFGE?FGGGFGGDEFFFDGFFFGGGGGGGGFFGGFEFFGFE7EGFEGGGG*FFGFGFFGGFFGGFEGGGF8FD9<@?;FFB?3202CF24:CEE(,4CFAB774(-7CFF?>?0392DG<::?B:?8:B7:(49B(,707B>C:A(-((,2.4-
@M04650:207:000000000-C238N:1:1101:18118:4263 2:N:0:19
GGACTACCAGGGTTTCTAATCCTGTTTGCTCCCCACGCTTTCGAGCCTCAGTGTCAGTTACAGGCCAGAGAGCCGCTTTCGCCTCCGGTGTTCCTCCATATATCTACGCATTTCACCGCTACACATGGAATTCCACTCTCCTCTCCTGCACTCAAGTCTCCCAGTTTCCAATGCACACAATGGTTGAGCCACTGCCTTTTACATCAGACTTAAGAAACCACCTGCGCTCGCTTTACGCCCAATAAATCCGGACAACGCTTTGGACCTACGTATTACCGCGGCTGCTGGCACGTAGTTAGCC
+
CCCCCGGGGGGGGGGGGGGGGGGGGGGGGGGGGGGGGGGGGGGEFFGGGGGGGGGGGGGGGFGGGGGGGGGGGGGGGGFGGDGFGGGGGGGGGGGGGGGGGGGGGFGGGDGGGGGGGGGGGGGGCFFGGCFFGGGFGGGGGGGFGFFFFGGFGGGGFFGGGGDGGGCGG9EGGGGGGGD+6CCFFEFDFFDF,<CCFGGGGFFFF>9A@F9:C@8C5@FCCGD2)35*-9=2>FBC?@GGG@;8*@?CGFF<9:C@3.,3(/<>GG(,(43?AC>A+/(,,341(.8.2*)*(,4(6+665
@M04650:207:000000000-C238N:1:1101:15666:4291 2:N:0:19
GGGGTTTCTAATCCTGTTCGCTCCCCACGCTTTCGAGCCTCAGCGTCAGTTACAGTCCAGAGAGTCGCCTTCGCCACTGGTGTTCTTCCTAATCTCTACGCATTTCACCGCTACACTAGGAATTCCACTCTCCTCTCCTGCACTCTAGATACTCAGTTTGGAATGCAGTACTCGGGTTGAGCCCAAGTATTTCACATCCCACTTAAGTATCCGCCTACGCTCCCTTTACGCCCAATAAATCCGGATAACGCTCGCCACCTACGTATTACCGCGGCTGCTGGCCCGTAGTTAGCC
+
GGGGGGGGGGGGGGF@FGFFGGGGGGGGGGGGGGGGGGGFEFGGGG@FGGGGGFGGCFFGFGCFGGGGG@E?DCGCF@FGGDGGGDFGGGGGGGGGGGGGG>FFFCFGGDGDGGEGA8EFFGGGCFEGFFGGGGGDFGD8DFFFFGGGFGGGGGDFFGFFCFGGGFGGGFFFGEGGGGGGFCFG6CFGGGGGFGF9<ADGFCFFFFGGD67FG=44>BFF)8D2>=FFCB9CFE?;5FGF?FEFFFEC@D@@FFFDFGC0:?<?FFGABC13(4(390)45?52/421:A<4<?
@M04650:207:000000000-C238N:1:1101:14475:4310 2:N:0:19
GGACTACCGGGGTTTCTAATCCCATTCGCTCCCCTAGCTTTCGTCTCTCAGTGTCAGTGTCGGCCCAGCAGAGTGCTTTCGCCGTTGGTGTTCTTTCCGATCTCTACGCATTTCACCGCTCCACCGGAAATTCCCTCTGCCCCTACCGTACTCCAGCTTGGTAGTTTCCACCGCCTGTCCAGGGTTGAGCCCTGGGATTTGACGGCGGACTTAAAAAGCCACCTACAGACGCTTTACGCCCAATCATTCCGGCTAACGCTTGCATCCTCTGTATTACCGCGGCTGCTGTCCCAGCGTTAGC
+
CCCCCGGGGGGGGGGGGGGGGGGDFGGGGGGGGGGGGGGGFGGFGGGGGGGGGGGGGGGGGGGGGGGGGGGGGGGGGGGGGGGGCGGGGGFGGGGGGGGCGGGGGGGGGGDGGGGGGGGGGGFCGGGCGGFGGGGCF=FFFDFFFGGGGGGFGFGGGGFFGGFGGGGGCAFGDGGGGGGGGGGGGCC8EGGGEFGGGFCGG6B?ADDFFGC67+;CFFGD;G1?7)3F>FF>FE@A64CED:?0FF9<FFFF(.77FFF0((C>:A??<9:<AG>:CF:6>61(418?-02<A4(4(;13.
@M04650:207:000000000-C238N:1:1101:10740:4322 2:N:0:19
GGACTACCGGGGTATCTAATCCTGTTTGCTCCCCACGCTTTCGCACCTGAGCGTCAGTCTTCGTCCAGGGGGCCGCCTTCGCCACCGGTATTCCTCCAGATCTCTACGCATTTCACCGCTACACCTGGAATTCTACCCCCCTCTACGAGACTCAAGCTTGCCAGTATCAGATGCAGTTCCCAGGTTGAGCCCGGGGATTTCACATCTGACTTAACAAACCGCCTGCGTGCGCTTTACGCCCAGTAATTTCGATTAACGCTTGCACCCTCCGTATTACCGCGGCTGCTGGCACGGAGTTAGC
+
CCCCCGGGG7FDGDFGGGGGGGGGFGGFGCGGGDGGGGG>CFGGGGEGGGGGGEGEGGFACFGGGEGGGGGGGGGGGGGFGGFGGGGCGCFGGCDFGGGGGFGGGGGGGG7FCEFGGG>6CFFFDGGG8FEGGGGFFDFGGGDFGGGCEGGFGGGGGGGGGGGGGGGGGGGGGF?E<C?FGFGGGGG8?E85EGGGGGCFFFGFFGF+)@F7CD7;ADGDFDBB:>B>:*309EF941C>E:14:*4)*1):4?52>:BFB?G<CFBF?6((.C4)0*,2309138))(C:<,,(--0.).
@M04650:207:000000000-C238N:1:1101:14046:4383 2:N:0:19
GGACTACCGGGGTATCTAATCCTGTTTGCTCCCCACGCTTTCGCACCTGAGCGTCAGTCTTTGTCCAGGGGGCCGCCTTCGCCACCGGTATTCCTCCAGATCTCTACGCATTTCACCGCTACACCTGGAATTCTACCCCCCTCTACAAGACTCTAGCTTGCCAGTTTCAAATGCAGTTCCCAAGTTAAGCTCGGGGATTTCACATCTGACTTAACAAACCGCCTGCGTGCGCTTTACGCCCAGTAATGCCGATTAACGCTTGCACCCTCCGTATTACCGCGGCTGCTGGCCCGGAGTTAGC
+
CCCCCGGFECGGGGGGGGGGGGGGFGFGGGGGGGGGGGGGGGGGGGGGCGGGGGGGGGGGEDGGGGGGGGGFGGGGGGGGGGGGGGGGGGGGGGGGGGFGGGGGGGGGGGGGGGGGGGGDEGGGFFGGGGGGGFCFGGFGGGGFGGG69EGFG,DEGFCFFGFGFFGGC=;BFGGFFCFEF?DEFGFGGG9CEEGGGGBFGFGCFCGFFGG7.;>F4=C3(8(,(;2.4C>F;C>>=2ECG:B7CDA):?BF>EG)2-7?BFGFGFF61?F:<F:4CF?9>6>B04:0(1(*,,204C4<:
@M04650:207:000000000-C238N:1:1101:14670:4387 2:N:0:19
GGACTACCCGGGTATCTAATCCTGTTTGCTCCCCGCGCCTTCGCGCCTCAGCGTCAGTAGTCTGCCAGAAGGCCGCCTTCGCCACCGGTGTTCTTTCCAATCTCTAAACATTTCAACGTTACACCTGAAATTCCACCTTCCTCTCACCTACTCTAGCGTGCCCGTCCACCTCGCTCCACAAGGTTGCGCCCTGTGTTTTACCGAAGTGATCAGCCCACCGCCTACCCGCCCTTTACGCCCAGTAATTCCGATTACCGCTCGCACCCCCCGTATCACCCCGGCTTCTGCCCCGGAGCTTGCC
+
8<ACCEGEGGGGGGGGGFGGGGGGGGGGGGGGGGEGEG:CFGGCCCCGGFFFGGCEGD@,CF9AEGGGC66@,@BFEEEFGF@F:FCG=:FGG,4::,55E<@AE9B@F:<FF<B9FF88CFGG,8,:BDGFGA;FEG@GGF9DG9,@<A@DG>DDF+66CF?EGG++,@,3?FEFGDFC5<BE,3,***>C5C6<CCF?*;*))):9*=FD)6*2=<E3:G;18)6):G0-,+*6)(:EE?2)::)6C)722)*.*((-02/(9E;391,(4*)5**,-(-((3464)/(:(,-((+.2.
@M04650:207:000000000-C238N:1:1101:14903:4409 2:N:0:19
GGACTACAGGGGTTTCTAATCCTGTTCGCTCCCCACGCTTTCGAGCCTCAGCGTCAGTTACAGTCCAGAGAGTCGCCTTCGCCACTGGTGTTCTTCCTAATCTCTACGCATTTCACCTCTACACTAGGAATTCCACTCTCCCCTCCTGCACTCTAGATTCCCAGTTTGGAATGCAGCACCCAGGTTGAGCCCGGGTATTTCACATCCCACTTAAAAAGCCGCCTACGCTCCCTTTACGCCCAGTAACTCCGGACAACGCTCGCCACCGTCGTATTACCTCGGCTGCTGTCCCGTAGTTAGC
+
CCA@A@,,CAFGGGGGGGGGFFGCFA,@@BECFGGE7@C7@EF@DDGF8<@EFGEG@EE9@9FFCDDCG@8BEG7@@C@F=EGGDGC<F8E=E<@@FF?F<:DF9:,?CFGGGGG,F,9?9F;B,4C=EFGGFAFFEDFFG+@@>>,,,,@?FDFFADE;=EF?FGFG68DBFAE,DFG8ECF@F38,@,3ACEDCGFFFGFGF6F99@DGG4:CGF)8;);5>=;>4-?@53=FCF;E@EDD4:C)7:681(.),91((-()(*/4(((--,0.)+2)5(((,(,.2)0)3(4(((36>.
@M04650:207:000000000-C238N:1:1101:8081:4424 2:N:0:19
GGACTACAGGGGTTTCTAATCCCATTCGCTCCCCTAGCTTTCGTCTCTCAGTGTCAGTGTCGGCCCAGCAGAGTGCTTTCGCCGTTGGTGTTCTTTCCGATCTCTACGCATTTCACCGCTCCACCGGAAATTCCCTCTGCCCCTACCGTACTCCAGCTTGGTAGTTTCCACCGCCTGTCCAGGGTTGAGCCCTGGGATTTGACGGCGGACTTAAAAAGCCACCTACAGACGCTTTACGCCCAATCATTCCGGATAACGCTTGCATCCTCTGGATTACCGCGGCTGCTGGCACAGAGTTAGC
+
CCCCCGGGGGGGGGGGGGGGFGGGGGGGGGGGGGGFGGFGGGGGGFFGDFGGGGGGGGFGGEFGGGGGCFDFGFGGGCF?FFDCF>FGGFFGGGGGGGCF,FDGGGGGGECCEGGGDEE>EG8FGEFD4=EFG9DGGGFG9FGFGGCCDGEAAFE8FFBFEFCFF9FGGGD@77:>CFGGGGGGG7CEGGGG,@EFCFF6>AFFFGGE05567FG797CC@G0@FFFAEGB;<E>9FBGGC1<(*0)6:B4;155<GFF?:?38FFFFF<:).<-)<*49(162,0,,4=<F(44><+)-)
@M04650:207:000000000-C238N:1:1101:19803:4450 2:N:0:19
GGACTACACGGGTATCTAATCCTGTTTGCTCCCCACGCTTTCGAGCCTCAGTGTCAGTTACAGGCCAGAGAGCCGCCTTCGCCTCCGGTGTTCCTCCATATATCTACGCATTTCACCGCTACACATGGAATTCCACTCACCTCTCCTGCACTCAAGTCTCCCAGTTTCCAATGCACACAAGGGTTGAGCCCCTGCCTTTTACATCAGACTTAACAAACCACCTGCGCTCGCTTTACGCCCAATAAATCCGGACAACGCTTGGACCCTACGTATTACCGCGGCTGCTGGCACGTGGTTAGCC
+
CCCCCGG88FGGGGGGGGGGGGGGGGEGAE<FGGGGGGGGGGGGGGGGGGG9FGGGGGGCFAEEGGGG88FFGDGG7CFGGGE:?FGGFGGGG<EGG8<FGGGGGGFDGGGGGGGGGGGGGGGG9:?FGGGGGGFGG,,AEGCFGE9?FGGFGGGGAE963AFGFGFGFGA3AGD82=A+,3>EGCFCEG7C?5F6>FGGCF,3=+;*87B+6+=*?BG4@DDEFFB?6/62B=+)2/CFE68;FGE?GF;?(=DBC921:(*.*;2(42<3)<5<FG7;9>6(:??(,03/1((4(+458
@M04650:207:000000000-C238N:1:1101:10537:4459 2:N:0:19
GGACTACTAGGGTTTCTAATCCCATTCGCTCCCCTAGCTTTCGTCTCTCAGTGTCAGTGTCGGCCCAGCAGAGTGCTTTCGCCGTTGGTGTTCTTTCCGATCTCTACGCATTTCACCGCTCCACCGGAAATTCCCTCTGCCCCTACCGTACTCCAGCTTGGTAGTTTCCACCGCCTGTCCAGGGTTGAGCCCTGGGATTTGACGGCGGACTTAAAAAGCCACCTACAGACGCTTTACGCCCAATCATTCCGGATAACGCTTGCATCCTCTGTATTACCGCGTCTGCTGGCACAGAGTTAGC
+
CCCCCGGGGGGGGGGGGGGGGGGGGGGGGGGGGGGGGGGGGGGGGGGGGGGGGGGGGGGGGGGGGGGGGGGGGGGGGGGGEGGG@FGGGGGGGGGGGGGFGGGGGGGGGDGGGGGGG7BDGGGFGEGGGGGDEFGFFGGGFGGFFGGDGGGFGGFGGGGGGGGFGGGGGFGFGGGGGGGGGGGGFGC<EGGGCEGGGFGGGFGFEDG:1D7D3+;@A8FGFGFFEFEFFGFB0C5:F:5EGF:1*64):?F9B>DA=:60-43)*34)<<?A2C><GGBF>,381<>?BD:<(82:<<6))
@M04650:207:000000000-C238N:1:1101:15065:4460 2:N:0:19
GGACTACACGGGTTTCTAATCCTGTTTGCTCCCCACGCTTTCGAGCCTCAGCGTCAGTTACAGACCAGAGAGTCGCCTTCGCCACTGGTGTTCCTCCATATATCTACGCATTTCACCGCTACACATGGAATTCCACTCTCCTCTTCTGCACTCAAGTCTCCCAGTTTCCAATGACCCTCCCCGGTTGAGCCGGGGGCTTTCACATCAGACTTAAGAAACCGCCTGCGCTCGCTTTACGCCCAATAAATCCGGACAACGCTTGCCACCTACGTATTACCGCGGCTGCTGGCACGTAGTTAGC
+
CCCCCGGGGGGGGGGGGGGGGGGGGGGGGGGGGGGGGGGGGGGGGGGGGGGGGGGGGFGGGGGGGGGGGGGGGGGGGGGGGGGGGGGGGGFEGGGGGGGGGGGGGGGGEGGGGFFCGGGGCGFGGGFGFFFGGGGGGGFGGGGFGGGGGGGFGGGGGGDFGGGGFEFGGGGGGGGGGGGEGGEGEGGFGGGECCEDDDFGFFFAADFA@GFCEGCFFFGGFGFFFFFF;DBFB5;6=(8CGFBBGGFFGFF66>GB<;BF:(9?7C(4:?::2C2AFG8BB9909687?E1C38:<FFA<:
@M04650:207:000000000-C238N:1:1101:16890:4502 2:N:0:19
GGACTACTGGGGTATCTAATCCTGTTTGCTCCCCACGCTTTCGCACCTGAGCGTCAGTCTTTGTCCAGGGGGCCGCCTTCGCCACCGGTATTCCTCCAGATCTCTACGCATTTCACCGCTACACCTGGAATTCTACCCCCCTCTACAAGACTCTAGCCTGCCAGTTTCGAATGCAGTTCCCAGGTTGAGCCCGGGGATTTCACATCCGACTTGACAGACCGCCTGCGTGCGCTTTACGCCCAGTAATTCCGCGTAACGCTCGCACCCTCCGTATTACCGCGGCTGCGGGCACGTAGTTACC
+
CCCCCGGFEGGGGGGGGGGGGGGGGG<FDF9FGGGGGGGGGGGGGGGGFFGGGGGGGCGGFFEFGGGGCFFGGGGGGGGGGGCF:FGGGGGGGF;FFFGFFEFGGGGGGG>FGGGGGCEDGGGGGFCC,BFGGGDGCD+FGDCFCDDF<DFFGCGG9FFFGGGGFDFGGGF7FGGFF>=;9DEGGGD?<DEGGE5=DDFFG=;7:<CDFGGDEGG+=@GG;DBF2>>;:G>FBEFF*3EGDB62:C4)*9F((0>:D:9?--54DGF:BBFB<GFDCF:90419B:((-:(A(((((3)-)
@M04650:207:000000000-C238N:1:1101:22337:4569 2:N:0:19
GGACTACTAGGGTTTCTAATCCTGTTTGCTCCCCACGCTTTCGAGCCTCAGTGTCAGTTACAGGCCAGAGAGCCGCTTTCGCCTCCGGTGTTCCTCCATATATCTACGCATTTCACCGCTACACATGGAATTCCACTCTCCTCTCCTGCACTCAAGTCTCCCAGTTTCCAATGCACACAATGGTTGAGCCACTGCCTTTTACATCAGACTTAAGAAACCACCTGCGCTCGCTTTACGCCCAATAAATCCGGACAACGCTTGGCACCTACGTATTACCGCGGCTGCTGGCCCGTCGTTATCC
+
CCCCCGGGGGGGGGGGGGGGGGGGGGGGGGGGGGGGGGGGGGG8CGGGGGGGGGGGGFGGFEFGGDGGGGGCGGGGGGGGGGGGGGGGGGGGGGGGG8FDGGGGGGGGGGGGGGCFDBCCCGGGFFGGGGFGGGGGFGCCFGGFFGCF?,=DGGFGGGGGGG8FFFGGC;DFGGFCGFGE=F,C9+=DFE,@CFGDGGGGGA,1=+2@@F97CG8>FFGGFCB=:599)3622C8;)2@<<8@EGGCEFE3?BDG?56;?6<*5FF?:B6:74C>BG<1779(((8?01*-*4(-4<*(--
@M04650:207:000000000-C238N:1:1101:19306:4594 2:N:0:19
GGACTACCAGGGTATCTAATCCTGTTTGCTCCCCACGCTTTCGAGCCTCAGTGTCAGTTACAGGCCAGAGAGCCGCTTTCGCCTCCGGTGTTCCTCCATATATCTACGCATTTCACCGCTACACATGGAATTCCACTCTCCTCTCCTGCACTCAAGTCTCCCAGTTTCCAATGCACACAATGGTTGAGCCACTGCCTTTTACATCAGACTTTAGAAACCACCTGCGCTCGCTTTACGCCCAATAAATCCGGACAACGCTTGGGACCTACGTATTACCGCGGCTGCTGGCACGTAGTTAGCC
+
CCCCCGGGGGGGGGGGGGGGGGGGGGGGGGGGGGGGGGGGGGGGGGGGGGGGGGGGGGGGGGGGGGGGGGGGGGGGGEGGGGGGGGGGGGGGGGGGGGGGGGGGGGGGGGGGGGGGGGGGECFGGFGGFCGGGGGGGGGGGFGFGGGGGGGFGCFGGGDGGGDGGCGGGGGGGGGGGGGFGGFGGGGFGGGGGFFGGGGGGFGFFDDF@>DD@C;EFFFGFGFFFB>BFGFFDGFCDFGGEF347@CEFF:<F>FDG;12=@F?FGF70:??<FFBFD6>003>:B::4:<C:BF?FC4<5
@M04650:207:000000000-C238N:1:1101:12060:4821 2:N:0:19
GGACTACCCGGGTTTCTAATCCTGTTTGCTCCCCACGCTTTCGAGCCTCAGTGTCAGTTACAGGCCAGAGAGCCGCTTTCGCCTCCGGTGTTCCTCCATATATCTACGCATTTCACCGCTACACATGGAATTCCACTCTCCTCTCCTGCACTCAAGTCTCCCAGTTTCCAATGCACACAATGGTTGAGCCACTGCCTTTTACATCAGACTTAAGAAACCACCTGCGCTCGCTTTACGCCCAATAAATCCGGACAACCCTTGGGACCTACGTATTACCGCGGCTGCTGCCGCGTATGTCGCC
+
@C@C@EFEF@CCGECFFGGCFEGGGGGGGGFGGGFGGG7@FGEEFEGGDA<FGGG9CC<EGGFGGCGGG8CCFF+@:@FGFDE,6AF7+>FFGGFEFGGFGGEFAFED@C4BEFFGDGGGCF9EFCCDFFFGGFBEA==FG?DFFFGGGF@<FDCF=FAFF,8EGGFGA;FFDCFG8663=:>=FCG:78DC62@FGFFC7?BC6=*;C;;8A7BC?>:F>GDF=5@4@59=24=C)24:F<@;*@E<C553;B5=*/((,.7(9C73:1324<<<+9049>>B677)(*42,,((.+(--
@M04650:207:000000000-C238N:1:1101:5117:4846 2:N:0:19
GGACTACTCGGGTATCTAATCCCATTCGCTCCCCTAGCTTTCGTCTCTCAGTGTCAGTGTCGGCCCAGCAGAGTGCTTTCGCCGTTGGTGTTCTTTCCGATCTCTACGCATTTCACCGCTCCACCGGAAATTCCCTCTGCCCCTACCGTACTCCAGCTTGGTAGTTTCCACCGCCTGTCCAGGGTTGAGCCCTGGGATTTGCCGGCGGACTTAAAAAGCCACCTACAGACGCTTTACGCCCAATCATTCCGGATAACGCTTGCATCCGCTGTATTACCGCGGCTGCTGGCACAGAGTTAGC
+
CCCC,EFGGGGGFEGDFGGGGFGGGFGGGGGDFGGGGGGFCFGECCFCF<FGGFGFGGGGGGGGGGGGGGGGGGGG9EFGCFGGEGGGGGFEG<FF,FFEEGGGCECFGC7BEGGGGF6DGGGCFGEGGGGAF,EEFFGFC=DFGFGGGGGFGB8DD8E8EFGFD9DFFGGGGDGGFGGFFCCGF<B8CGFFFFGGG*:,++2:5?CE0)1*9FGD6;=5;D0@1A@A4<(6(2)67:*8?:?(2*-):*)483C<*((-(413CC(,(-44<FFFC71-4(((-,,5(*43(4(()<4<)
@M04650:207:000000000-C238N:1:1101:12658:4867 2:N:0:19
GGACTACACGGGTATCTAATCCTGTTTGCTCCCCACGCTTTCGCACCTGAGCGTCAGTCTTCGTCCAGGGGGCCGCCTTCGCCACCGGTATTCCTCCAGATCTCTACGCATTTCACCGCTACACCTGGAATTCTACCCCCCTCTACGAGACTCAAGCTTGCCAGTATCAGATGCAGTTCCCAGGTTGAGCCCGGGGATTTCACATCTGACTTAACAAACCGCCTGCGTGCGCTTTACGCCCAGTAATTCCGATTAACGCTTGCACCCTCCGTATTACCGCGGCTCCTGGCACGGCGTTAGC
+
CCCCCGGGGGGGGGGGGGGGGGGGGGGGGGGGGGGGGGGGGGGGGGGGGGGGGGGGGGGGGGGGGGGGGDFGGGGGGGGGGGGGGGGGGGGGGGGGGFGFGGGGGGGGGGDGGGGGGGDDGGGGGGGGGCFFGGAADFGGGGGFGGGGEGEFGGFCF?DGGF9EGGGGGGGGFCGGGGGGGGGGFGGGGGGGGGGEG*?CFFFF:<CACFGDC:DDF?GG@G9FFF>)(97>BCFDB0;*:??FFDD>DF?B<B3:D(242:C?C?023:((,:4AGD((,206(-82?G0C:>(((2-1-
@M04650:207:000000000-C238N:1:1101:17982:4869 2:N:0:19
GGACTACTAGGGTTTCTAATCCTGTTTGCTCCCCACGCTTTCGCACCTGAGCGTCAGTCTTCGTCCAGGGGGCCGCCTTCGCCACCGGTATTCCTCCAGATCTCTACGCATTTCACCGCTACACCTGGAATTCTACCCCCCTCTACAAGACTCTAGCCTGCCAGTTTCGAATGCAGTTCCCAGGTTGAGCCCGGGGATTTCACATCCGACTTGACAGACCGCCTGCGTGCGCTTTACGCCCAGTAATTCCGATTAACGCTTGCACCCTCCGTATTACCGCGGCTGCTGGCACGGAGTTAGC
+
CCCCCGGGGGGGGGGGGGGGGGGGGGGGGGGGGGGGGGDGGGGGGGGGGDGGGGGGGGGGGGGGGGGGGGGGGGGGGGGGGGGGGGGGGGGGGGFGGGFFFFGGGGGGGGGGGGGGGGDDEGDFGGGEFGGCGGGGG8FFGDDFFGGGGCEAGCFEGGGGGGGGGFCFGGFGGFGGGGGGGGGGGGGGGGGGGGGGCCF6CFFFFGGFFGDC8:CCFFGGBGFFFFFFBGFF>CFAF<EEEF:?GCB<:@??0>C<C:13::CBDF?BBFF6(;(.C*416699003?BC:?0621:EA:5
@M04650:207:000000000-C238N:1:1101:26351:4889 2:N:0:19
GGACTACACGGGTTTCTAATCCTGTTTGCTCCCCACGCTTTCGAGCCTCAGTGTCAGTTACAGGCCAGAGAGCCGCTTTCGCCTCCGGTGTTCCTCCATATATCTACGCATTTCACCGCTACACATGGAATTCCACTCTCCTCTCCTGCACTCAAGTCTCCCAGTTTCCAATGCACACAATGGTTGAGCCACTGCCTTTTACATCAGACTTAAGAAACCACCTGCGCTCGCTTTACGCCCAATAAATCCGGACAACGCTTGGGACCTACGTATTACCGCGGCTGCTGGCACGTAGTTAGCC
+
CCCCCGGGGCGGGGGGGGGGGGGGGGGGGGGGGGFGGGGGGGGGGGGGGGGFGFGGGGFGGGGFGGGGGGGGGGGG@F7EFGGGGGFGFEFGGGGGGGGGGGGGGGGGGGC:F<FGGGGGGGFGGEEGFEF8FGFFGCFGFGGFGGGGGGGFGGGGAFEG8FFGFGGFFFGG?@FGGGGGGFDDAEFGGGGGGGGFGFFGGFGFFFGF=9+:9FGF*:8?BD==DF>>@G9@=EFEB=E<F28;FF657>>;;);8DB@061*.<E:?F6:))<<4<<79>>>90>D:6A)2((4(6+-).
@M04650:207:000000000-C238N:1:1101:16398:4946 2:N:0:19
GGACTACCGGGGTTTCTAATCCTGTTTGCTCCCCACGCTTTCGAGCCTCAGTGTCAGTTACAGGCCAGAGAGCCGCTTTCGCCTCCGGTGTTCCTCCATATATCTACGCATTTCACCGCTACACATGGAATTCCACTCTCCTCTCCTGCACTCAAGTCTCCCAGTTTCCAATGCACACAATGGTTGAGCCACTGCCTTTTACATCAGACTTAAGAAACCACCTGCGCTCGCTTTACGCCCAATAAATCCGAGCAACGCTTGGGACCTACGCATTACCGCGCCTGCTGGCCCGTCGTTAGCC
+
CCCCCGAFGCDD:FEECAECFFFEGFGFEFFCCFGGGGGGGGGGGFGGGGGGFGGGGFFDFGGFGGGFFGGGGGDC7@A=F=FGEFGCCF?:FGA<FGGGGG;F,F9F7CGGGGA<FCGD8@FCEGCFDDDF;E,,@ECFGDD7FGGGEG8DGGGGFDDF9FFGDFGGGFFCFGAFEGDFFACGF<::?@@?GCGFGG=ECAE>FGCFE47CCGCFFBFFFDDB@D9A?DBFF5645(*41(5;GGF56B)(,);;)1,3:0<:F83<:0,,42:9+*,3(,48<::03*4:3(-((2,).
@M04650:207:000000000-C238N:1:1101:19481:5042 2:N:0:19
GGACTACAAGGGTTTCTAATCCTGTTTGCTCCCCGCGCCTTCGCGCCTCAGCGTCAGTAGTCTGCCAGAAGGTCGCCTTCGCCACCGGTGTTCCTTCAAATCTCTAAACATTTCAACGTTACACTTGAAATTCCACCTTCCTCTCAGCTACTCTAGCGTGCCCGTCCACCTCGCTCCACAAGGTTGAGCCCTGTGTTTTAACGAAGTGCTCAGCACACCGCCTACACGCCCTTTACGCCCAGTAATTCCGATTAACGCTCGCACCCCCAGTATTACCGCGGCTGCTGGCACGGAGTTCGCC
+
<@CCCGGFGGGGGGGGGGGGGGGGGGGGGGGGGGGGGEGGGGGGGGGGGGGGGGGGGGGGGGGGGGGGGGGGGGGGGGGGGGFGGGGGGGEGGGGCFGGGGGGGFFFGGGGGAFGGGGGGGGGGGGGGFGGGGGGGGGGGGCFFFFGGFGGFGCFGGGGEGGGGGECCFD,3+C>FD?F6,FFFG@BEGGGGGGD,;CFC*=:AFDCFE9BFDGFGF9EC=C2,:FFA;G9>FGAEA@CF72;3+;C<F4>1(80657((-7)458>6((().3443*-346(4?:).-*5/2(,(.+-76
@M04650:207:000000000-C238N:1:1101:17942:5053 2:N:0:19
GGACTACCGGGGTTTCTAATCCCATTCGCTCCCCTAGCTTTCGTCTCTCAGTGTCAGTGTCGGCCCAGCAGAGTGCTTTCGCCGTTGGTGTTCTTTCCGATCTCTACGCATTTCACCGCTCCACCGGAAATTCCCTCTGCCCCTACCGTACTCCAGCTTGGTAGTTTCCACCGCCTGTCCAGGGTTGAGCCCTGGGATTTGACGGCGGACTTAAAAAGCCACCTACAGACGCTTTACGCCCAATCATTCCGGATAACGCTTGCATCCTCTGTATTACCGCGGCTGCTGGCACAGGGTTAGC
+
CC9CCGFGGGGGGGGGFGGGGFGGGGGGGGGGGGGGFGGGGFCFEGGGGFFGGGGGFFFGGGGGGGGGGFGGGGGD<@FFCFFGGDGFGGGGGGGGDDCGEEGFGGGGEGGGGGGGF?EGGGFGGGGG>:FGGGGGGGCFFGGFGGGGGGGFGGGGGGGGGGGGGGGGGGGGGGGDGGGGGGGG>7CCFGGGCGGFG4:DFF9??DCB>GD4CGFGA?=*,<(43?:;AFFF0EFFFFGGG:6(>7>FG6?>259<C208(,>?><2)4544)<44@F(1796916)).*(<11((.*-()
@M04650:207:000000000-C238N:1:1101:20107:5097 2:N:0:19
GGACTACAGGGGTATCTAATCCTGTTTGCTCCCCACGCTTTCGCACCTGAGCGTCAGTCTTTGTCCAGGGGGCCGCCTTCGCCACCGGTATTCCTCCAGATCTCTACGCATTTCACCGCTACACCTGGAATTCTACCCCCCTCTACGAGACTCAAGCTTGCCAGTATCAGATGCAGTTCCCAGGTTGAGCCCGGGGATTTCACATCTGACTTAACAAACCGCCTGCGTGCGCTTTACGCCCAGTAATTCCGATTAACGCTTGCACCCTCCGTATTACCGCGGCTGCTGGCACGGAGTTAGC
+
CCCCCGGFGGGGGGGGGGGGGGGGGGGGGGGGGGGGGGGGGGGGGGGGGGGGGGGGGGGGGGGGGGGGGGEGGGGGGGGGGGGGGGGGGDGGGGGGGGCFFGGGGGGGGGGGGGGGGGGGGGGGGGFGGGGGGGGGGGGGGGGF8CEECGGFGGGGGGGGGGGGGFCGGGFGGDEFFGDFDFGFFEFGGCFGGGGGGGGGGFGF+>:CEGGGFGGGFFG<>GFF@F><:GFF0E)6@BEEE?B4CFBAG=F:BFG2F:>:1(CDGGFFB16?6C7<FF?>F>FF9:03>G7??0(4:*5<.
@M04650:207:000000000-C238N:1:1101:20824:5104 2:N:0:19
GGACTACACGGGTTTCTAATCCCATTCGCTCCCCTAGCTTTCGTCTCTCAGTGTCAGTGTCGGCCCAGCAGAGTGCTTTCGCCGTTGGTGTTCTTTCCGATCTCTACGCATTTCACCGCTCCACCGGAAATTCCCTCTGCCCCTACCGTACTCCAGCTTGGTAGTTTCCACCGCCTGTCCAGGGTTGAGCCCTGGGATTTGACGGCGGACTTAAAAAGCCACCTACAGACGCTTTACGCCCAATCATTCCGGATAACGCTTGCATCCTCTGTATTACCGCGGCAGCTGGCACAGCGTTAGC
+
CCCCCGGGGGGGGGGGGGGGGFGGGGGGGGGGGGGGGGGGGGGGGGGGFGGGGGGGGGGGGGGGGGGGGGGGGGGGGGGGGGEFGGGGGGGGGGGGFGGDGCFFGGGGGGGCFFGGGGGGGEFGGGGCCGGGGGGGEGGGFGGFGFG>CEEFGGGGFGDFGFGGGGGGGGGGD@EGGGGGCGGGFGCDGGGGGGGGFFGGFF9>E45>6DG=E7;7A<D5(0:;8FFF68;9:E3)9<GG*8:?F6<>GF?0,)>AF0;:<0C3:<4,)6.<>DB<CC20996,1:002>?C(80(,2-:4
@M04650:207:000000000-C238N:1:1101:24136:5108 2:N:0:19
GGACTACCAGGGTTTCTAATCCTGTTTGCTCCCCACGCTTTCGCACCTGAGCGTCAGTCTTCGTCCAGGGGGCCGCCTTCGCCACCGGTATTCCTCCAGATCTCTACGCATTTCACCGCTACACCTGGAATTCTACCCCCCTCTACGAGACTCAAGCTTGCCAGTATCAGATGCAGTTCCCAGGTTGAGCCCGGGGATTTCACATCTGACTTAACAAACCGCCTGCGTGCGCTTTACGCCCAGTAATTCCGATTAACGCTTGCACCCTCCGTATTACCGCGGCGGCTGGCACGGAGTTAGC
+
CCCCCGGGGGGGGGGGGGGGGGGGGGGGGGGGGGGGGGGGGGGGGGGFGGGGGGGGGGGGGGGGGGGGGGGGGGGGGGGGGGGGGGGGGGGGGGGGGGGGGGGGGGGGGGGGGGGGGGGGEGGGGGGFFGGGGGGGGGGGGGGFGGGGEEGFGFGGGGGGGGGGGGGGGGGGFFGGGGGGGGGGGGGGGGDFGGGGD5CFGFGFFFGFECGFEGGFFDGF@GBF;FBFBDFF;E@AF?5:E??7CGFAGFF:0@39C?FFFBGFGGFF<:((,;46:C(,20,((40(:E:CB9,(4C)56
@M04650:207:000000000-C238N:1:1101:14631:5162 2:N:0:19
GGACTACAGGGGTATCTAATCCTGTTTGCTCCCCACGCTTTCGAGCCTCAGTGTCAGTTACAGGCCAGAGAGCCGCTTTCGCCTCCGGTGTTCCTCCATATATCTACGCATTTCACCGCTACACATGGAATTCCACTCTCCTCTCCTGCACTCAAGTCTCCCAGTTTCCAATGCACACAATGGTTGAGCCACTGCCTTTTACATCCGACTTAAGAAACCACCTGCGCTCGCTTTACCCCCAATAAATCCGGACAACGCTTGGGACCTACTGATTACCGCGGCTCTCTGCCCGTAGTTTGCC
+
CCCCCGGGGGGGGGGGGGGGGGGGGGGGGGGGGGGGGGGGGGGGGGGGGGGGGGGGGGGC@<F8FFGGGGGEG8FGEFGGGGGGEGGGGGGGGGGGGCEFFGGGGFGGGEGGGGGGAFBD@C9FEFGGGGFGGGGGGG9FGGGFCGFE@8FFG8FGGGDAAFGGG9@F;,EA6@DFFGC6DABGGGFGGGFE72A1?DGG?FF1+**3:C>88<@7ADC*)30):*-)-95(/4BE*(;C*/(;7:CCC:246BC@31<:(4*3>EF27))-6<><:1(-419(()).408*,(-4A9))4
@M04650:207:000000000-C238N:1:1101:25642:5188 2:N:0:19
GGACTACACGGGTTTCTAATCCTGTTTGCTCCCCACGCTTTCGCACCTCAGCGTCAGTCTCCGTCCAGGGGGCCGCCTTCGCCACCGGTATTCCTCCAGATCTCTACGCATTTCACCGCTACACCTGGAATTCTACCCTCCTCTACGAGACTCAAGCTTGCCAGTATCAGATGCAGTTCCCCGGTTGAGCCCGGGGATTTCACATCTGACTTAACAAACCGCCTGCGTGCCCTTTACGCCCAGTAATTCCGGTTAACGCTTGCCCCCTCCGTATTACCGCGGCTGCTGGCACGGAGTTAGC
+
CCCCCGGGGGGGGGGGGGGGGG<FGG9EGGGGGGGGGGGGGGGC@FGG,FFGGGGGGG9F,,@DGGGGFE@FGGGGGGGGGGGGGFGG=>FGFGGGGDFCG8FGGFGGGGGGGGGGGGGGGGGGFDFGDGGGGFGG,>,@EGGFCG+1+@:?GGGGG:;,+@CFF@EG,=FFGGGGFCGFE,BEGGGGFGGG5CEGGGGGFFGFFG+@?GFGC7>@43C31C@F?F67(/((.:?>F6GGE:48FG)5CFF--054C:9:?FG0*;60,4,(.;()3:(,46>FB1:>05:FF069??)..
@M04650:207:000000000-C238N:1:1101:15661:5190 2:N:0:19
GGACTACCGGGGTATCTAATCCCATTCGCTCCCCTAGCTTTCGTCTCTCAGTGTCAGTGTCGGCCCAGCAGAGTGCTTTCGCCGTTGGTGTTCTTTCCGATCTCTACGCATTTCACCGCTCCACCGGAAATTCCCTCTGCCCCTACCGTACTCCAGCTTGGTAGTTTCCACCGCCTGTCCAGGGTTGAGCCCTGGGATTTGACGGCGGACTTAAAAAGCCACCTACAGACGCTTTACGCCCAATCATTCCGGATAACGCTTGCATCCTCTGTATTACCGCGGCTGCTGGCGCAGGGTTAGC
+
CCCCCGGGGGGGGGGGGGGGGGGFGGGGGGGGGGGFGGGGGGGGGFGGGGGGGFFGGGGGGGGGGGGGGCFGGFGGGGGGGGGGGGGGGGGGGGEGGGGEEGGGGGGGGGGGGGGGGGGGGGGGGGGGGGGGGGGGFGGDFGGFGGFCGFG?GGGFFC=FCFEGGGGGGFGGGGEGGGGDAFFE<FGGGGGGGF>F>*DDCAF;6C486CDFCGGGADGGFC;@EFFFA796(:>AFFGGGBB(764:CF:9(7*)76(3::*<7F>?2):A<D><CFBF636(46BF(5(/,4((.84<F
@M04650:207:000000000-C238N:1:1101:15112:5254 2:N:0:19
GGACTACTCGGGTTTCTAATCCCATTCGCTCCCCTAGCTTTCGTCTCTCAGTGTCAGTGTCGGCCCAGCAGAGTGCTTTCGCCGTTGGTGTTCTTTCCGATCTCTACGCATTTCACCGCTCCACCGGAAATTCCCTCTGCCCCTACCGTACTCCAGCTTGGTAGTTTCCACCGCCTGTCCAGGGTTGAGCCCTGGGATTTGACGGCGGACTTAAAAAGCCACCTACAGACGCTTTACGCCCAATCATTCCGGATAACGCTTGCATCCTCTGTATTACCGCGGCTGCTGGCACAGAGTTAGC
+
CCCCCGGGGGGGGGGGGGGGGGGGGGGGGGGGGGGGGGGGGGGGGGGFGFFFGGGGGGGGGGGGGGGGGGGGGGGFGGFGEGGDFGGGGGGGGGGGGGGFCBDFDGGGGGGGGGGGGGEDEGGGGGGGGGGGGGGGGGGGGGGFGGGDGFGFGGGGGGGGGGGGGGGGGGGGDGGGGGGGGGGGEFEGGGGGFF*7A>FFCEGDFGGE(<D*7DCGFFGF;42=1)6FCC79(:)472CEGB<1FGFAFFF;4@GFG?>?B?GFGF7)):)6)<ABGGB26(422::2:=:G7:??FGF2.
@M04650:207:000000000-C238N:1:1101:6288:5257 2:N:0:19
GGACTACTGGGGTTTCTAATCCTGTTTGCTCCCCGCGCCTTCGCGCCTCAGCGTCAGTAGTCTGCCAGAAGGTCGCCTTCGCCACCGGTGTTCCTTCAAATCTCTAAACATTTCAACGTTACACTTGAAATTCCACATTCCTCTCAGCTACTCTAGCGTGCCCGTCCACCTCGCTCCACAAGGTTGAGCCCTGTGTTTTAACGAAGTGCTCAGCACACCGCCTACACGCCCTTTCAGCCCAGTAATTCCGATTAACGCTCGCACCCCCCGTCTCACCGCGCCTGCTGGCACGGAATTAACC
+
<C@CCFFGGFCGGGG<F,CFGGDFGGGGFGGG<C:@FGGGGGGGGGGGGFFG@GGEECF<F9FGGGGG<FFGGGGGCGEGGEGGGFEEGGGGDGFCFGCFGGGGGGEFCFGGGCFFGDGDFBEFGF?EFGGGGGGG8D=FGFGF?99DFFF?DFCFGEGEEF,@EGGGGGCFDGG7EDCC?CFGG,,<,D@FE@,7;DG:*:5>5@7A65++-*=0;2;7(89;;65)47698E1)14+<=1(11+).+/.(-5:)*4:B;692);9162,((*.6**,40((36>:(4*5/,3((.0).)
@M04650:207:000000000-C238N:1:1101:23700:5266 2:N:0:19
GGACTACTGGGGTATCTAATCCTGTTTGCTCCCCACGCTTTCGAGCCTCAGCGTCAGTTACAGGCCAGAGAGCCGCTTTCGCCTCCGGTGTTCCTCCATATATCTACGCATTTCACCGCTACACATGGAATTCCACTCTCCTCTCCTGCACTCAAGTCTCCCAGTTTCCAATGCACACAATGGTTGAGCCACTGCCTTTTACATCAGACTTAAGAAACCACCTGCGCTCGCTTTACGCCCAATAAATCCGGACAACGCTTGGGACCTACGTATTACCGCGGCTGCTGGCACGTAGTTAGCC
+
CCCCCGGGGGGGGGGGGGGGGGGGGGGGGGGGGGGGGGGGGGGGGGGGGGGGGGGGGGGGGGGGGGGGGGGGGGGGGGGGGGGGGGGGGGGGGGGGGGGGGGGGGGGGGGGGGGGGGGDDGGGGGGGGGGGGFGGGGGGGGGGFGGGGGGGFGGGGGF9EFGGGGGGGGGGGGGGGGFG8FGGGGGGGGGGGGGDGGGGGGFFFFFGFEGGGEFGCFDGD>CB27@9A=72=DG6CBDEGGD():7?EG>>215CDD9:?BFG?GG:???F?<CAA?/429>>;:?8?FC8*4(.49::A?
@M04650:207:000000000-C238N:1:1101:8069:5311 2:N:0:19
GGATACAAGGGTATCTAATCCTGTTTTCTCCCCACGCTTTCGCACCTGAGCGTCAGTCTTCGTCCAGGGGGCCGCCTTCGCCACCGGTATTCCTCCAGATCTCTACGCATTTCACCGCTACACCTGGAATTCTACCCCCCTCTACGAGACTCAAGCTTGCCCGTATCAGATGCAGTTCCCAGGTTGAGCCCGGGGATTTCACCTCTGCCTTAACAAACCGCCTGAGTGCGCTTTACGCCCAGTAATTCCTAGTAAAGATTGCCCCCTCCGTATTACCGCGGCTGCTGGCCCGGAGTTGGCC
+
AB<-@EEFFGG@CECCEG,CF,FFGF6C@F,EC@C@@7:FF@CGEG<=E86:C:::6C<EGG<@6,CFGFFFCF@=:FFGEGGGGF@4><FEFFDFCFF?E@,C,4DF+:+C<AFFC@CCGDGG8F=4DBCFF,>A8B=F8CDFFGCE7@33@F@FC<?F8,*45,5,,@3E>:<2=+,29,>DFGCCCGG=5=8:8*C+77+*)0**.*327DF*21C3(13(().6.96(,C6:)(:8*.,6>*6)0**).97)0))).)*.1:3,((4(.86)3*44;9(3(87((*(/3(((,+(.)
@M04650:207:000000000-C238N:1:1101:10813:5311 2:N:0:19
GGACTACCGGGGTTTCTAATCCTGTTTGCTCCCCACGCTTTCGCACCTGAGCGTCAGTCTTCGTCCAGGGGGCCGCCTTCGCCACCGGTATTCCTCCAGATCTCTACGCATTTCACCGCTACACCTGGCATTCTACCCCCCTCTACGAGACTCAAGCTTGCCAGTATCAGATGCAGTTCCCAGGTTGAGCCCGGGTATTTCACATCTGACTTAACAAACCGCCTGCGTTCGCTTTACGCCCAGTAATTCCGATTAACACTTGCACCCTCCGCATTACCACGGATGCTGGCACGGAGTTAGC
+
CCCCCFDGGGGGFGGGGGGGGCDGGGGFFGGFFGGG+@@GDDG@FG+AEGEGGEEGGGGGEC76CB8CEDFGGGGGFGDFGEEGGGGGGGGGGGGGC<FF9?;;EADGGGGCC<EFAFGGEGGGFFF<,BFFBFEDFGFGGGGF9E6?3@BADF7@CFFG8CFFFC@@95:6DFGCF>FE,,4=F@FF6BBFEGG*:27+;ACF6FFF9FG74:77=;5*631,,410(/(4:5>A6(/*1(2(:C4)09)3:)94D).464*)0@:,3((((125F7).4((-(49A0E:<<1B9?G2<2
@M04650:207:000000000-C238N:1:1101:17610:5358 2:N:0:19
GGACTACCAGGGTTTCTAATCCCATTCGCTCCCCTAGCTTTCGTCTCTCAGTGTCAGTGTCGGCCCAGCAGAGTGCTTTCGCCGTTGGTGTTCTTTCCGATCTCTACGCATTTCACCGCTCCACCGGAAATTCCCTCTGCCCCTACCGTACTCCAGCTTGGTAGTTTCCACCGCCTGTCCAGGGTTGAGCCCTGGGATTTGACGGCGGACTTAAAAAGCCACCTACAGACGCTTTACGCCCAATCCTTCCGGATAACGCTTGCATCCTCTGTATTACCTCGGCTGCTGGCACAGAGTTAGC
+
CCCCCGGGGGGGGGGGGGGGGGGGGGGGGGGGGGGGGGGGGGGFGFGGGGGGGGGGGGGGGGGGGGGGGGGGGGGGGGGGGGGGFGGGGGGGGGFGFGGFGGGGGGGGGGGGGGGGGGGGGGGGGEGEGEGFGGGGGGFFFGGFGGGGGGG?DGGGGGGGGFGGGGGGGGGGDED6CFGGGGGG7FGGGGGG?CGG>FGFFAFA>CDEFDGCEGGCFFFFFGF1@FFF<4;F:GFD??GGGF??G444>?BF?:54239?F6*50<:<75466<A<FC)42:?:9BFF:E?F0<((.<<<4
@M04650:207:000000000-C238N:1:1101:25208:5375 2:N:0:19
GGACTACCCGGGTATCTAATCCTGTTTGCTCCCCACGCTTTCGAGCCTCAGTGTCAGTTACAGGCCAGAGAGCCGCTTTCGCCTCCGGTGTTCCTCCATATATCTACGCATTTCACCGCTACACCTGGAATTCTACCCCCCTCTACAAGACTCTAGCCTGCCAGTTTCGAATGCAGTTCCCAGGTTGAGCCCGGGGATTTCACATCCGACTTGACAGACCGCCTGCGTGCGCTTTACGCCCAGTAATTCCGATTAACGCTTGCACCCTCCGTATTACCGCGGCTGCTGGCGCGGAGTTAGC
+
@9CCCFGGGCCGGCFGGFGGGGGGGGFGGGGGGEGGGGGEGGGGGGEFFGCEFGGCGGGGGGGGGGDGGG8FGF7CFG<FGCGDFGGGGGGGFGFEGGCE9FGGGDFGGGGGGFGGGGGGGFFFGGGGGFGGGGGGCEFCBDGFGGFGGGGFFE9AAFGGDFD?FDFECFFFGGGGCCEDGGFBFFFGCFGG>75?CDGGGFGFFGCEDGGGFCGFF@GF0:;@;F>51C39>EFFF0E:C1?7CGFFGF41659<GF>0:(>8DC??:?FB6@?FFF:9>>0(2:))57(*123;B65).
@M04650:207:000000000-C238N:1:1101:8435:5526 2:N:0:19
GGACTACTAGGGTTTCTAATCCTGTTTGCTCCCCACGCTTTCGAGCCTCAGTGTCAGTTACAGGCCAGAGAGCCGCTTTCGCCTCCGGTGTTCCTCCATATATCTACGCATTTCACCGCTACACATGGAATTCCATTCTCCTCTCCCGCACTCAAGTCTCCCAGTTTCAAATGCACACAATGGTTGAACCACTGCCTTTTACATCAGACTTTAGAAACCACCTTACCTCGCTTTACGCCCAATAAATCCGGACAACGCCTGGCACCTACGTATTACCCCGTGTGCTTGACCGTAGTTTACC
+
CCCCCGGGGGGFGGGGGGGGGGGGGGGGGGGGGGGGGGGFGGGFGGGFGGGEGGGGFC,CFA9CFEGGF8,,CFFGGGGGGGGECFGEEDGFG9@EF@EGGCFGGFGCCGGGAAFFCGEDGGG@,=E8FGEGFGF,,@,CEFFF,,,++6BBGGFG==F;,ADG<BFA,8,,=FA=ED66A9DEG7:,,@,@9?9@7;FCF9;+<<@>)2=+;5*DF@C9=G).6*0+**6-8C+982CC7(0)2@7)*))/(05()((6=(*/>C00:(.)684)+94;,((-)6)5(0)*,(--.+).4
@M04650:207:000000000-C238N:1:1101:6348:5533 2:N:0:19
GGACTACCCGGGTTTCTAATCCTGTTTGCTCCCCACGCTTTCGCACCTGAGCGTCAGTCTTCGTCCAGGGGGCCGCCTTCGCCACCGGTATTCCTCCAGATCTCTACGCATTTCACCGCTACACCTGGAATTCTACCCCCCTCTACGAGACTCAAGCTTGCCAGTATCAGATGCAGTTCCCAGGTTGAGCCCGGGGATTTCCCTTCTGCATGACAAAACCGCCTCCGTGCGCTTTACGCCCAGTAATTCCGATTAACGCTTGCACCCCCCGTATTACCGCGGCACCTGGCCCGGTGTTCGC
+
CC@CCGGGGGGGGDCGGGGGGGGEGGGGGGGGGGGGGGGGGGG7CFGG8FGGGGGGGGFF<,CFGGGGGCC@CGGGGGGGFGGGGGDGGCFGG@@FGGCFFGGGGFGGGGGGGDFEFGGGGGGGFGFGFCD=DB;FGDDFGGGFFGF4<@C?F,3:A8EGGGGGG@DF;CG;;C9,<8,DFDECFFF8,:8CEEC57C:++++++0*+)+3+)0*28(31(:0,()(0(9399E3)8:CE*:(,::).C=?BF:D):230(,9<FG((3((,(A(-AF<9132((-,7(:(249(--2)-4
@M04650:207:000000000-C238N:1:1101:9272:5626 2:N:0:19
GGACTACTGGGGTATCTAATCCTGTTTGCTCCCCACGCTTTCGCACCTGAGCGTCAGTCTTTGTCCAGGGGGCCGCCTTCGCCACCGGTATTCCTCCAGATCTCTACGCATTTCACCGCTACACCTGGAATTCTACCCCCCTCTACAAGACTCTAGCCTGCCAGTTTCGAATGCAGTTCCCAGGTTGAGCCCGGGGATTTCACATCCGACTTGACAGACCGCCTGCGTGCGCTTTACGCCCAGTAATTCCGATTAACGCTTGCACCCTCCGTATTACCGCGGCTGCTGGCACGGGGTTAGC
+
CCCCCGGGGGGGGGFGGGGGGGGGGGGGGGGGGGGGGGGGGGGGGGGGGGGGGGGGG,EFGGGGGGGGGGGGGGGGGGGGGGGGGGFGFGGGGG8FGGGGGGGGGGGGGGGDFGGGFGGGGGGGGGGGGGGGGGGGGGGGGCEBGGGFGGDAFFGGFFGGGGFGFGGGGGGGGGGGGCGFFFGGFGGFGGGFGGGGG*FFDFGFCG4>DG<CEG;FFD=FBG9??>;>(/9B9=F5FFCE??B2D7))29?<()CAG?9:?1>?6;:(6:242;:ACC09>>>B>?))(2(+49((-:,:)
@M04650:207:000000000-C238N:1:1101:12016:5678 2:N:0:19
GGACTACCGGGGTATCTAATCCTGTTCGCTCCCCACGCTTTCGAGCCTCCGTGTCAGTTACAGGCCAGAGAGCCGCTTTCGCCTCCGGTGTTCCTCCATAGATCTACGCATTTCACCGCTACAATAGGAATTCCACTCTCCTCCCCTGCGCTCAAGTCTCCCAGTTTCCAATGTACACAATAGATGAGCCACTGCCTTTTACATCAAACTTAAAAAGCAACCAGAGTACGCTTTTCGTCCACTTTAACAAGACAACGCTGGTGACCGGCGATTTACGGAGCCTGCTGACACGTAATGTCC
+
-ACCCGGAF@F:6BC6C6EF,<C6CF,BF@<6D:86:+FGG<,CF,6E:,@:66CF@@F<F9,6,B<<8,E@<@C7F:B,C=6CF,++4+B7F,;<4A<,,,@FGGC=+8BFG9F<,++6B:95,,:::EFFG?9<=36F8D3*++@+,++<6>F,8,,@3F97>;FDGF>,3,@:E9934,5,,,73,@E7,@,@7:CDC42+4+*3.*+21+=*)/12(2(/(0*+/*6;?F4):,4*4)))*+)/+*;8()*/)6(4((94C9(((-,((*6)**(,(41(,8)-3C2*,.22)+).
@M04650:207:000000000-C238N:1:1101:24860:5682 2:N:0:19
GGACTACCGGGGTATCTAATCCTGTTTGCTCCCCACGCTTTCGCACCTGAGCGTCAGTCTTCGTCCAGGGGGCCGCCTTCGCCACCGGTATTCCTCCAGATCTCTACGCATTTCACCGCTACACCTGGAATTCTACCCCCCTCTACGAGACTCAAGCTTGCCAGTATCAGATGCAGTTCCCAGGTTGAGCCCGGGGATTTCACATCTGACTTAACAAACCGCCTGCGTGCGCTTTACGCCCAGTAATTCCGATTAACGCTTGCACCCTCCGTATTACCGCGGCTGCGGGCACGGAGTTAGC
+
CCCCCGGGGFGGGGGGGGGGGGFGGGGGGGGGGGGGGGGGGGGGGGGGGGGGGGGGGGGGGGGGGGGGGGGGGGGGGGGGGGGGGGGGGGGFGGGGGGGGGGFGGGGGGGGGGGGGGGGGEGGFGFGGGGGGGGGGGGGGGGGFGGGGGGGFGGGFGGGGGFFGGGGGGGGG7FFGGGGGDGGCFGGGGGGGGGGDDDFFGFGFFGG+?GCGEGGGF@GG9DB6:FFEBGFB>GFBF<GG81:?GFF9CFF6:DGFG0>FFFGFGFFF6:041E7AGGFFF>F01((((2(:?BB>6?)46
@M04650:207:000000000-C238N:1:1101:21401:5687 2:N:0:19
GGACTACTGGGGTATCTAATCCTGTTTGCTCCCCACGCTTTCGAGCCTCAGCGTCAGTTACAGACCAGAGAGTCGCCTTCGCCACTGGTGTTCCTCCATATATCTACGCATTTCACCGCTACACATGGAATTCCACTCTCCTCTTCTGCACTCAAGTCTCCCAGTTTCCAATGACCCTCCCCGGTTGAGCCGGGGGCTTTCACATCAGACTTAAGAAACCGCCTGCGCTCGCTTTACGCCCAATAAATCCGGACAACGCTTGCCACCTACGTATTACCGCGGCTGCTGGCACGTAGTTAGC
+
CCCCCGGGGGGGGGGGGGGGGGGGGGGGGGGGGGGGGGGGGGGGGGGGGGGGGGGGGGGGGGGGGGGGGGGGGGGGGGGGGGGGGGGGGGGGGGGGGGGGGGGGGGGGGGGGGGGGGGGGGGGGGGGGFFFGGGGGGGGGGGGFGGGGGGGFGGGGGGGGGGGGFGGGGGGGGGGGGGGGGGGGGGGGGGGGGGGGGGGGGFGFFGGFF46FECF7C@G49DFFFFFFFG@@DGFAFBGGGFFFGGF9FFE9BBG?FFBFFFGFGG?2>?F:?FB9FGFFFFFFF?>:?G2?B:<:<GFF<
@M04650:207:000000000-C238N:1:1101:14322:5695 2:N:0:19
GGACTACTCGGGTTTCTAATCCTGTTTGCTCCCCACGCTTTCGAGCCTCAGCGTCAGTTACAGGCCAGAGAGCCGCTTTCGCCTCCGGTGTTCCTCCATATATCTACGCATTTCACCGCTACACATGGAATTCCACTCTCCTCTTCTGCACTCAAGTCTCCCAGTTTCCAATGACCCTCACCGGTTGAGCCCGGGGCTTTCACATAAGACTTAAGAAACCGCCTCGGCTCGCTTTACGCCCAATAAATCCGGAAAACGCTTGCCACCTACGTATTACCGCGGTAGCTGGCACGTAGTTAAC
+
CCCCCGGCEGGGGGGGGGGGGGGGGGGGGGGGGGGGGGGGGGGFGGGGGGG,CFGGGFEFDFFGDGGGGCFGGGGG7FFGGGGCGGGGGGGGGGGFGGGGGGGGDEGGGGCGEGGGGGGDGFGGE@EFFGEFGGGGFGFGGGGFFAFFGGGFF?DF=9,,@=8AFCFGGGGEF;@,,0@,1,B7FE>C7DE*@E*@*;:D8+,=++248?>84:CDF3<82)16()/:0*((/7))+(4CF60(9C4)06>60)/8*,41(390*<1:481<?C3)<>8(-(((())62:(<:.3449).)
@M04650:207:000000000-C238N:1:1101:24906:5700 2:N:0:19
GGACTACTCGGGTATCTAATCCTGTTTGCTCCCCACGCTTTCGAGCCTCAGTGTCAGTGTCGGCCCAGCAGAGTGCTTTCGCCGTTGGTGTTCTTTCCGATCTCTACGCATTTCACCGCTCCACCGGAAATTCCCTCTGCCCCTACCGTACTCCAGCTTGGTAGTTTCCACCGCCTGTCCAGGGTTGAGCCCTGGGATTTGACGGCGGACTTAAAAAGCCACCTACAGACGCTTTACGCCCAATCATTCCGGATAACGCTTGCATCCTCTGTATTACCGCGGCTGCTGGCACAGAGTTAGC
+
CCCCCGGGGGGGGGGGGGGGGGFGGGGGGGGGGGGGGGGGGGGFGGGGGGGEFGGGGGGGGDEGEGGCC8FFDEGGFGGGGGGGGGGGGGGGGGGGGGG:@FCGGGGGGGGGGGGGFGGGGGGGGGFFGGDFGGGFFFEGGFGFFGGGGFEFGGGGGGFGGCFFFGGGGGGG6BEEGFGGGGGGGGGGGGGC65EFGGGGGFGF>GGB@GGF<GCGFFGGD*=;EF169FFFBGFD=?DEGFF?GGBAFFFF:BDAC:>?FBFFCCBB76:4:C<<FG?207>>9?FF?GFGBBBFFG<<6
@M04650:207:000000000-C238N:1:1101:17600:5708 2:N:0:19
GGACTACTCGGGTTTCTAATCCTATTTGCTCCCCACACTTTCGAGCCTAAGTGTCAGTAATGGTCCAAGTTATCGCCTTCGCCTCCAGTGTTCTTCCATATATCTAAGCATTCCACCGCTCCACATGGAGTTCCATAACTCTCTACCACACTCTAGGTTAATAGTTTCCAATGCATACAACAGTTAAGCTACTGCATTTAACACCAGTCTTACTAACACACCCGCGCTCGTTTTACGCCCAGTAAATACGGATAACGCATGCATCCTATGTATTACCGCGGGTGCTGGCCCCTGGTTTGCC
+
<CCCCGGGGGGGGGCFGGGGGGG-FG9ECFF<FEFGCGGDGGG,FE:F,CC<,6C@EFA96CDCF,@<FD<5EFGGGG:FGE@,6,6CFEFGFGD9<EFBFE,CFE,CDCEG9AAFF+B8CFFGFECF84AEEF9CED,,,+@+CEDF<D8;=EA;,9,9@,@CAFGG,@F,04,3@DGF,E8,5,E,=;DFGEFD+CA8+=@50=?+*6+29DFGB)@DA6A5)*)*)3)--;BB>27*<>;>D@?<CF59@;8*?9(4(/0)2>)7)75<7F65>/...((((5676*-*(((,.*-63
@M04650:207:000000000-C238N:1:1101:8362:5743 2:N:0:19
GGACTACTGGGGTTTCTAATCCTGTTTGCTCCCCACGCTTTCGAGCCTCAGTGTCAGTTACAGGCCAGAGAGCCGCTTTCGCCTCCGGTGTTCCTCCATATATCTACGCATTTCACCGCTACACATGGAATTCCACTCTCCTCTCCTGCACTCAAGTCTCCCAGTTTCCAATGCACACAATGGTTGAACCACTGCCTTTTACATCAGACTTAAGAAACCACCTGCGCTCGCTTTACGCCCAATAAATCCGGACAACGCTTGGGACCTACGTATTACCGCGGCTGCTGGCACAGAGTTAGCC
+
CCCCCGGGGGGGGGGGGGGGGGGGGGGGGGGGGGGGGGGEGGGGGGGGFGGGGGGGGGFGGGGGGGFGGGGGGGGGGGGGGGGGGGGGGGGGGGGGGGGGGGGGGGGGGGGGGGGGGGGGGGGGGGGGGGFGGF,?FFFFGGFFGGGGGGGFGGGGGFFGGFDGFG8EGGGGGGFGGGG6A:FGGGG:CCGFC?CGFFFGDFDFFGGFFGC8AGGGFDGGDCBBBA=?=D@=@FFE45C<F;1;>FEEDE)69:F;D><;:17:F=?<?FB>206:<<9>299>?F?>F08=:,3<.34<7
@M04650:207:000000000-C238N:1:1101:6642:5763 2:N:0:19
GGACTACCGGGGTTTCTAATCCCATTCGCTCCCCTAGCTTTCGTCTCTCAGTGTCAGTGTCGGCCCAGCAGAGTGCTTTCGCCGTTGGTGTTCTTTCCGATCTCTACGCATTTCACCGCTCCACCGGAAATTCCCTCTGCCCCTACCGTACTCCAGCTTGGTAGTTTCCACCGCCTGTCCAGGGTTGAGCCCTGGGATTTGACGGCGGACTTAAAAAGCCACCTACAGACGCTTTACGCCCAATCAGTCCGGATAACGCTTGCATCCTCTGTATTGCCGCGGCTGCTGTCACAGAGGTAGC
+
CCCCC8FGD@FGGC;FDGG9FCFFFGEFFCGFCFDDGGGFGGGFGG@@FFCCA@DFGF9FDFDEF>,CEFFGFDFEFFEFFGGG:CEEFBEFDEEF?FGE,FFCACCGCG+C,9E<9@>C8@EF8FCBBCFF,FEFCDFC,=D?FF88DFEDFFFGF8,@C>AFCGGCCFG,@FEC7?CCECGGD:CGFG@C9;:?**,>C8?6)/?>(/1CE7:CF@FC;F67???).176(:54=<58:<<0FD)<7@D>(<C)9,464377FFF2445:2:9)3>(((46>76?D.+.<)<73(+).)
@M04650:207:000000000-C238N:1:1101:23003:5786 2:N:0:19
GGACTACAGGGGTTTCTAATCCTGTTTGCTCCCCACGCTTTCGAGCCTCAGTGTCAGTTACAGGCCAGAGAGCCGCTTTCGCCTCCGGTGTTCCTCCATATATCTACGCATTTCACCGCTACACCTGGAATTCTACCCCCCTCTACGAGACTCAAGCTTGCCAGTATCAGATGCAGTTCCCAGGTTGAGCCCGGGGATTTCACATCTGACTTAACAAACCGCCTGCGTGCGCTTTACGCCCAGTAATTCCGATTAACGCTTGCACCCTCCGTATTACCGCGGCTTCTGGCACGGAGGTAGC
+
CCCCCGGGGGGGGGGGGGGGGGGGGGGGGGGGFGGGGGGGGGFGGGGGGGGGGGGGGGGGGGFGGE?FEGGGGGGGGDFGFGGGGGGGGGGDGGGGGGGGGGGGGGGGGGGCFGGGGGGGGGGGGGGGGGGGGGGGGGGGGGGFGGGGFGGFGGGGGGFCCGGGGGFGGGGGGGGFCFGGGGGGGGGGGGFFCEGGGGGGGFGFFGGFFGGGFGFGFBGG2D1;<FBD?G>BFGFFFF5CC?B7FGBAG=?<?DGBGFFB?:F29F08?FBB087-<:39>6;9((6)5E:<611((;<>)
@M04650:207:000000000-C238N:1:1101:13447:5788 2:N:0:19
GGACTACACGGGTATCTAATCCTGTTTGCTCCCCACGCTTTCGCACCTGAGCGTCAGTCTTCGTCCAGGGGGCCGCCTTCGCCACCGGTATTCCTCCAGATCTCTACGCATTTCACCGCTACACCTGGAATTCTACCCCCCTCTACGAGACTCAAGCTTGCCAGTATCAGATGCAGTTCCCAGGTTGAGCCCGGGGATTTCACATCTGACTTAACAAACCGCCTGCGTGCGCTTTACGCCCAGTAATTCCGATTAACGCTTGCACCCTCCGTATTACCGCGGCTGCTGGCACGGAGGTAGC
+
CCCCCGGGGGGGGGGGGGGGGGGGGGGGGGGGGGGGGGGGGGGGGGGGGGGGGGGGGGGGGGGGGGGGGGGGGGGGGGGGGGGGGGGGGGGGGGGGGGGGGGGGGECGGGGGGGGGGGGGGGGGGGGGGGGGGGGGGDGGGGGFGGGGGDGFGGGGGGGGGGGGGGGGGFGCGGGGGGGGGGGFGGGGGGGGGGGGGDGGGFGFFG>FFGGFC7FGF2FFFGFFBFBE<GBFFCFBFFGGG:857CA2:@F0:EGAG(1<08C<GG?FB?F(:GBFGG?FFF>>0(8:?G096>9((;<72
@M04650:207:000000000-C238N:1:1101:8234:5796 2:N:0:19
GGTGTATCTAATCCTGTTTGCTACCCATACTTTCGAGCCTCAGCGTCAGTTGATGCCCAGTAGGCCGCCTTCGCCACTGGTGTTCCTCCCGATATCTACGCATTCCACCGCTACACCGGGAATTCCGCCTACCTCTACATCACTCAAGAACAGTAGTTTTGAACGCAGTCTATGGGTTGAGCCCATAGTTTTCACATTCAACTTACCATTCCGCCTGCGCTCCCTTTACACCCAGTATTTCCGGACAACGCTTGCCACCTACGTTTTACCGCGGCTGCTGGCACGTAGTTAGCC
+
GGFGGFGGGGGGGGGGGGGGGFGGGGGGGGGGGGG@GEGGDF?FFFEGGGGGGGGGGGC8FGGGGGGGGGGGG>BFEFGCFFFGFGGGFGGG7FEFGGGGGGGGGGGFFGGGGGFGGEGEGGDEFFFGGGEFGFGG?EG9EFGGFGFD8EFGGGGC=FGAFGGGGDEG:CCGGGGCGGDFC67DFFFFECFGGFFDFFFFFFGCFE>FGFFGG2?=BD>2ADDB=<7A<F=EGG?@C++9<+58;B)/15(((409AFG0(4830(2).374((499?B77::<=8::()+).5
@M04650:207:000000000-C238N:1:1101:16628:5854 2:N:0:19
GGACTACCCGGGTATCTAATCCTGTTTGCTCCCACGCTTTCGCACCTGAGCGTCAGTCTTCGTCCAGGGGGCCGCCTTCGCCACCGGTATTCCTCCAGATCTCTACGCATTTCACCGCTACACCTGGAATTCTACCCCCCTCTACGAGACTCAAGCTTGCCAGTATCAGATGCAGTTCCCAGGTTGAGCCCGGGGATTTCACATCTGACTTAACAAACCGCCTGCGTGCGCTTTACGCCCAGTAATTCCGATTAACGCTTGCACCCTCCGTATTACCGCGGCTGCTGGCACGGAGTTAGCC
+
CCCCCGGGGGGGGGGGGGGGGGGGGGGGGGGGGGGGGGGGGGGGGGGGGGGGGGGDGGGGGGGGGGGGGGGEGGGEFGGFCFGGGGGGGGGGFGGGGDFFGGGGGGGGGGGGGGGGGG6CEAEFGGGGGFFFFGGGGGGEGDGFGGG6FEFFGCCC:E6FGG6CCCFGGG9F>FFFGFGC7CFFCGEFGGGGGCEGC>F>17?AFCD=<DGGFFFFFFGD9312?)-83D;>65?A:3CGE?7A*:A2><)2(77>C>B1(8FBGG8??B<03C:9?C97((418:0(1*.*((4,3+.6?
@M04650:207:000000000-C238N:1:1101:13204:5882 2:N:0:19
GGACTACCGGGGTTTCTAATCCTGTTTGCTCCCCACGCTTTCGCACCTCAGCGTCAATACCAGTCCAGTGAGCCGCCTTCGCCACTGGTGTTCTTCCGAATATCTACGAATTTCACCTCTACACTCGGAATTCCACTCACCTCTCCTGGATTCAAGCGATGCAGTCTCAAAGGCAGTTCTGGAGTTGAGCTCCAGGCTTTCACCTCTAACTTACAAAGCCGCCTACGTGCGCTTTACGCCCAGTAATTCCGAACAACGCTAGCCCCCTCCGTATTACCGCGCCTGCTGGCACGGAGTTAGC
+
CCCCCGGGGGGDGGGGAEGGFAFAFGAFGGGGGGGG@CFGGGGFGGGGGE8@@F@FFFAF8F8CFCEEGEGGGGGGGGGG?C:7FFGGFDGFFFGGGGEGE@DEEFEGCFGEFFGGGDGGGGGFFCF?@=FFFDDCEBFGG6E?D@C=A,@9EGGD?=+3=@FAF8,7,EDBDBFE?FGGFGGGFG,,<DFCF<CF5?FGGFGF5>F**+5:;FFG44CC75>2>F=6-5(((:=CF(=F7;0;FGEFGFA<@EGFG0268(915E>((1((48?):>03>0(4<(.23E1<:>(-:;>AA
@M04650:207:000000000-C238N:1:1101:20810:5890 2:N:0:19
GGACTACCCGGGTTTCTAATCCTGTTTGCTCCCCACGCTTTCGCACCTGAGCGTCAGTCTTCGTCCAGGGGGCCGCCTTCGCCACCGGTATTCCTCCAGATCTCTACGCATTTCACCGCTACACCTGGAATTCTACCCCCCTCTACGAGACTCAAGCTTGCCAGTATCAGATGCAGTTCCCAGGTTGAGCCCGGGGATTTCACATCTGACTTAACAAACCGCCTGCGTGCGCTTTACGCCCAGTAATTCCGATTAACGCTTGCACCCGCCGTATTACCTCGGCTGCTGGCACGGATTTAGC
+
B<CCCFGGGGGGGGGGGGFGGGGGGGGGGGGGGGGGGGGGGGGGGGGFGGGGGFGG7FGGGGGFEFGGG7F7CEGGGGGGGGGGGGGGGGGGGGCFECGEFGGGGGGGGGGCFGGGGGDDCF9DGGGGGGGFGGDFGG6CCDGFFGGDGGG5?8@FGFFGGFACGA:E;@DFFFGGCFGFGFF7>FC?FGGC55CEC8<C>+>77DDF?7>+9++;A?C<;C;?:59B6D196C@4=65:CB:3*24-:4013>D)042:6:*)2A6((-9B:@:FGG)-(((,(-447E(<8((-(<646
@M04650:207:000000000-C238N:1:1101:7105:5904 2:N:0:19
GGACTACCGGGGTTTCTAATCCTGTTTGCTCCCCACGCTTTCGAGCCTCAGTGTCAGTTACAGGCCAGAGAGCCGCTTTCGCCTCCGGTGTTCCTCCTTATATCTACGCATTTCACCGCTACACATGGAATTCCACTCTCCTCTCCTGCACTCAAGTCTCCCAGTTTCGAATGCACACACTGGTTGATCCACTGCCTTTTACATCAGCCTTAAGAAACCACCTTAGCTCGCTTTACGCCCAATAAATCCCGAAAACCATTGGGAACTAACTATTACCGCGGCTGCTGGGCCGTTGTTGACC
+
CCCCCGGDFDGGG7FGGGGGGGGGGGGGGGGGGGGGCGGGGGGGGGGDGGGECFGGGCFFGGCFGGGGGGGGCFEG7,AFEGGCGGGGGGGGG,,CE,9:F<EFFFGGDEGGGGGGGCEGGGFF@=FGGGGGFGFGADGGGFCFGGFGGGGFG,D?=3DEFGGGGGGG8DCG6FCC9CG+@<>DG@,3,>,<,@D67>CF+;,+?+3*)*228+58>)49-7(.*4*18*5(5C@E)88F*(,):D).*)0(()),1(/.1,*(*;)).(-.)+).+*-,4666()5((:(*,(4-4*)).
@M04650:207:000000000-C238N:1:1101:6292:5912 2:N:0:19
GGACTACAGGGGTTTCTAATCCTGTTTGCTCCCCACGCTTTCGCACCTGAGCGTCAGTCTTCGTCCAGGGGGCCGCCTTCGCCACCGGTATTCCTCCAGATCTCTACGCATTTCACCGCTACACCTGGAATTCTACCCCCCTCTACGAGACTCAAGCTTGCCAGTATCAGATGCAGTTCCCAGGTTGAGCCCGGGGATTTCACATCTGACTTAACAAACCGCCTGCGTGCGCTTTACGCCCAGTAATTCCGATTAACGCTTGCACCCTCCGTATTACCGCGGCTGCTGGCACGGATTTAGC
+
CCCCC8EEFDGGGDGGGGFGGGGFGGGGGGGGGGFGGGGGGGGGGGGGFEEGEGGGDGGGCFFFGGG8CFDGGGDEGGGGGGGGEG@CF+DFGGGGGFGAFFGGGCFCGEGGGGFGFCCDGGGGGDGCFFFGGGFFFFDGGGGFFGGGEEGFGFFGCDEEFFGFGGFEFAFGFGCGGGGGGGC7FCCFDGFFGGDE)9C?CFFF7FGFEGF+)7FGF6GF0C@D3>9;6D007EFBF1EGGF67FCAAF6:?:DD4*29?:<F?GGFF(12::@()AF06107960))477C(12(4@).6
@M04650:207:000000000-C238N:1:1101:23248:5946 2:N:0:19
GGACTACACGGGTATCTAATCCTGTTTGCTCCCCACGCTTTCGCACCTGAGCGTCAGTCTTCGTCCAGGGGGCCGCCTTCGCCACCGGTATTCCTCCAGATCTCTACGCATTTCACCGCTACACCTGGAATTCTACCCCCCTCTACGAGACTCAAGCTTGCCAGTATCAGATGCAGTTCCCAGGTTGAGCCCGGGGATTTCACATCTGACTTAACAAACCGCCTGCGTGCGCTTTACGCCCAGTAATTCCGATTAACGCTTGCACCCTCCGTATTACCGCGGCTGCTGGCACGGAGTTAGC
+
CCCCCGGGGGGGGGGGGGGGGGGGGGGGGGGGGGGGGGGGGGGGGGGGGDFGGGGGGGGGGGGGGGEGGGGGGGGGGGGGGGGGGGGGGGGGGGGGGGGGGFCGGGGGGGGGGGGGGGGGDEGGGGGAFGGGGGGGFFGGGGGFGGGDCEGFGGGGGGGGGFGGGGGGGGFGGGGGGGGGGGGGGGFFCGFF=CGGC<:EFFGFFGCFFFGGFGFGFFGGBGFFFFFFFG>FFGFBFFGGGFFFGCAAGFF0?EGFGFFF?<F?GG(-833((;72CF(272;71:BD0:(943(43CAB<
@M04650:207:000000000-C238N:1:1101:4878:5957 2:N:0:19
GGACTACTGGGGTTTCTAATCCTGTTTGCTCCCCACGCTTTCGAGCCTCAGTGTCAGTTACAGGCCAGAGAGCCGCTTTCGCCTCCGGTGTTCCTCCATATATCTACGCATTTCACCGCTACACATGGAATTCCACTCTCCTCTCCTGCACTCAAGTCTCCCAGTTTCCAATGCCAACAATGGTTGAGCCACTGCCTTTTCCATCAGCCTTAAGAACACACCTTCGCTCGCTTTACGCCCAATAAATCCGCACAACCCTTGGGACCTACGTATTACCGCGGCTACTGGCAGTCAGTTAGCC
+
CCCCCCGG9AEGFG;FFGGGCGGGGGAFEDFGGE8FEG@CDGFGGGCFGGFECFGGFGDFFF98FG?GGFF,CF@EE7F9?CCB@FEGGCCGGGGFF8EFGADFFGG?F7CFFGGGGGG?>@FFF?9EE9EEFGFGFDCFEFF??CDFGC@9@,>AFFFDGC8?FADFEF,E+@,,26+,@,6CFEFGCE,,,,3@C8FC7AF++*;*80;*8C>8*)57>C2)0*:*/9=58:8*)87FC(3;*2)16=5((5*/*(5,6(*(;84,40,,)+.5+*,--(((.).)37(2.))6)+)..
@M04650:207:000000000-C238N:1:1101:21409:5971 2:N:0:19
GGACTACCCGGGTATCTAATCCTGTTTGCTCCCCACGCTTTCGCACCTGAGCGTCAGTCTTTGTCCAGGGGGCCGCCTTCGCCACCGGTATTCCTCCAGATCTCTACGCATTTCACCGCTACACCTGGAATTCTACCCCCCTCTACGAGACTCAAGCTTGCCAGTATCAGATGCAGTTCCCAGGTTGAGCCCGGGGATTTCACATCTGACTTAACAAACCGCCTGCGTGCGCTTTCCGCCCAGTAATTCCGATTAACGCTTGCACCCTCCGTATTACCGCGGCTGCTGGCACGGAGTTAGC
+
CCCCCGGGGGGGGGGGGGGGGGGGGGGGGGGGGGGGGGGGGGDGGGGFGDGGGGGGGGGGGGGGGGGGGGGDEGGGGGGGGGGGGGGGGGGGGGGGGGGGGGGGGGGGGDGDGAFGGGGGGGGCFGGGGGGGGGGGDF?GGGEFGGGGFCEFGGGGGGGGGFGGGGCGGGGGGFGGFGGGG?FGGCGGGGGFGGGGGGGGGAGF+;@FFGGGFGGGFFGC@D;?FFB:<D>>(::)*-1;C?::FF<4CF?((072*19<(4C74A?(4?>1(*(6<C<669262<08?=0+-((3:C6:4
@M04650:207:000000000-C238N:1:1101:24166:5980 2:N:0:19
GGACTACCGGGGTTTCTAATCCTGTTTGCTCCCCACGCTTTCGAGCCTCAGTGTCAGTTACAGGCCAGAGAGCCGCTTTCGCCTCCGGTGTTCCTCCATATATCTGCGCATTTCACCGCTACACATGGAATTCCACTCTCCTCTCCTGCACTCAAGTCTCCCAGTTTCCAATGCACACAATGGTTGAGCCACTGCCTTTTACATCAGACTTAAGAAACAACCTGCGCTCGCTTTACGCCCAATACATCCGTACAACGCGTGGGCCCTACGTATTACCGCGGCTGCTGGCACGTAGTGAGCC
+
CCCCCGGEFGGGGFEGGGGGGGGGGGGGGGFFGCFGGGGGGGGC<CCGGGGFGGGGGGC9FFFDGGGGGGGGCFGGCFGGGGFCGGGGCFECGGGGG8AFFGGGG,CFGFGCFGFGGGGGGGGFD8FFFBFFGGGG8=DBFG,1,D>=<DFFD,@EDFFGGF823=EFFFFDFDFAFGEE2>>,DF6D<8,ACGC65<FDD;F9+<94>*7:*=+2;<,*-*7:D4>?(/(-3:A4><:CC(6@*:5.*:)/3:C8)((-4(1(9::1324))+).+142,19(348(80.*.41-,+.4,
@M04650:207:000000000-C238N:1:1101:25668:5989 2:N:0:19
GGACTACTCGGGTTTCTAATCCTGTTTGCTCCCCACGCTTTCGCACCTGAGCGTCAGTCTTTGTCCAGGGGGCCGCCTTCGCCACCGGTATTCCTCCAGATCTCTACGCATTTCACCGCTACACCTGGAATTCTACCCCCCTCTACAAGACTCTAGCCTGCCAGTTTCGAATGCAGTTCCCAGGTTGAGCCCGGGGATTTCACATCCGACTTGACAGACCGCCTGCGTGCGCTTTACGCCCAGTAATTCCGATTAACGCTTGCACCCTCCGTATTACCGCGGCTGCTGGCACGGAGTTAGC
+
CCCCCGGGGGGGGGGGGGGGGGGGGGGGGGGGGGGGGGGGGGGGGGGGGGGGGGGGGGGGGGGGGGGGGEGGGGGGGGGGDGGGGGGGGCGGGGGGGGGGGFFGGGGGGGGGGGGGGGGGGGGGGGGGFGGDFGGGGGGGGGGFGGGFFGGFGGGCGGGGGGGGFFGGGGGGGGGGGGGGGGGCGGGGGFGGGGGGGGGGGFGFFGGFFGGGFGGGFFGF9<>FBF>50C91>EFAFBDEGBFBGFAAGFFBFFGFGB6<::52CGFFFBF6?FBAGF8;01>>9??FBG<FB6>04F4<6
@M04650:207:000000000-C238N:1:1101:22705:5990 2:N:0:19
GGACTACTGGGGTTTCTAATCCTGTTTGCTCCCCACGCTTTCGAGCCTCAGTGTCAGTTACAGGCCAGAGAGCCGCTTTCGCCTCCGGTGTTCCTCCATATATCTACGCATTTCACCGCTACACATGGAATTCCACTCTCCTCTCCTGCACTCAAGTCTCCCAGTTTCCAATGCACACAATGGTTGAGCCACTGCCTTTTACATCAGACTTAAGAAACCACCTGCGCTCGCTTTACGCCCAATAAATCCGGACAACGCTTGGGACCTACGTATTACCGCTGCTGCTGGCACGTAGTTAGCC
+
CCCCCGGGGGGGGGGGGGGGGGGGGGGGGGGGGGGGGGGGGGGGGGGGGGGGGGGGFGGGGGGGGGGGGGGGGGGGGCFGGGGGGGGGEGGGGGGGGGGGGGGGGGGGGGGGGGGGGGGGGGGGGEGGFFGGGGGGGGGGGGGFGGGGGFEBGGFFGGGGGGGGGGGGGGGGGGGGGGEGGGGGGEFGGGGGGGGGGGGGGFCFFGF68FFGFGGCFC8CDDFF=DB?=9=2BCAEE=BFG;@8CDEEGFBFFDGDG9??FBGBFE??BBB?FFFFGG>(4>?DFF?>F*4743::9+548
@M04650:207:000000000-C238N:1:1101:16812:6030 2:N:0:19
GGGGTATCTAATCCTGTTTGCTCCCCACGCTTTCGCGCCTCAGCGTCAGAACCGGACCAGACAGCCGCCTTCGCCACTGGTGTTCTTGCGAATATCTACGAATTTCACCTCTACACTCGCAGTTCCGCTGTCCTCTTCCGGTCTCAAGCCTGCCAGTATCGAAGGCCATTCCGTGGTTGAGCCACGGGCTTTCACCCCCGACTTTGCAAGCCGCCTACGCCCCCTTTACGCCCAGTGATTCCGAGCACCCCTGGCCCCCTTCGTATTACCGCGCCTGCTGGCCCGCAGTTAGCC
+
GGGGGGGGGGGGGGGGGGGGGGGGGGGGGGGGGGGGGGGGEGGGGGGGGGGGGGGGGGGGGGCFFGEGGGFCFGG:F8AFFFGGGGGGGGGGGGGF;FGGG<FGGGGGGGGGGGFC?FFGGGGGGDEEGGGGGFGGFGGGEF@EFGADFGFC8FFGE=EF>@C*@CC@FGCGFFFGGG7C6CF7FEGC=);FE>BFF4CD39GG77C:CA8F<1C7:7)(),99>?FF4)4CEE2?3?*46C4501B46*41(,.>2CC1(,(,(.846?C11(,3(23)(4*-:((-(-3..4
@M04650:207:000000000-C238N:1:1101:8105:6038 2:N:0:19
GGACTACACGGGTATCTAATCCTGTTTGATCCCCACGCTTTCGCACATCAGCGTCAGTTACAGACCAGAAAGTCGCCTTCGCCACTGGTGTTCCTCCATATCTCTGCGCATTTCACCGCTACACATGGAATTCCACTTTCCTCTTCTGCACTCAAGTTTTCCAGTTTCCAATGACCCTCCACGGTTGAGCCGTGGGCTTTCACATCAGACTTAAAAAACCGCCTACGCGCGCTTTACGCCCAATAATTCCGGATAACGCTTGCCACCTACGTATTACCGCGGCTGCTGGCACGTAGTTAGC
+
CCCCCGGGGGGGGGGGGGGGGGGGGGGGGGGGGGGGGGGGGGGGDGGGGGGGGGGGGGGGGGGGGGGGGGGGGGGGGGGGGGGGGGGGGGGGGGGGGGGGFGGGGGGGGGGGGGGGGGGGGGGGG@GGGFGGGGGGGGFGGGGFGGGGGGGFFDGGGGGGGFGGGGGGGCGGGGGGGGGCFGGC@FGGGGE>@E>GGGGGGFGFFGGAFGGFFGGFABGGAGFFDF9B0DB;(=FEFFGGG??<GGBBGFF6<@GDG?FFFFD:CGF:?B6429?FCFB>>;FFFFFFBD7?:1.8<G9A6
@M04650:207:000000000-C238N:1:1101:8622:6072 2:N:0:19
GGACTACACGGGTTTCTAATCCTGTTTGCTCCCCACGCTTTCGCACCTGAGCGTCAGTCTTTGTCCAGGGGGCCGCCTTCGCCACCGGTATTCCTCCAGATCTCTACGCATTTCACCGCTACACCTGGAATTCTACCCCCCTCTACGAGACTCTAGCCTGCCAGTTTCGAATGCAGTTCCCAGTTTGAGCCCGGGGATTTCACATCCGACTTGACAGACCGCCTGCGTGCGCTTTACTCCCAGTAATTCCTATTAACGCTTGCACCCTACGTATTACCGCGGCTGCTGGCACGTAGTTAGC
+
CCCCCFG8EFGGGGGGCEFGGCEFGGGGGGGGDBDCE:@FGGGGGGFGFC8<FEG7FGGGGGCGGFCFC@EGGGGGGCFGGCFGEFGGGCFGFCCFGFGGGGCFGFGGDGCFGGGGGGGD@FEFF?DGGGGGGFFDDF=>@=CD9F>>5@EFGFA9>?CFGGCCFECF:E6EDFD,28@DFFG,>C>DC@FG5CCE3CGGGFGFFGGFFD3<)C8CF;CC0C9((0-7,*21(:FFF)3CF<24>GFA?F*--0:.:(706:C?6CB:0::?7<:<CG?(3(70(,)8:EFG?(,18F2)-
@M04650:207:000000000-C238N:1:1101:18476:6106 2:N:0:19
GGACTACCGGGGTTTCTAATCCCATTCGCTCCCCTAGCTTTCGTCTCTCAGTGTCAGTGTCGGCCCAGCAGAGTGCTTTCGCCGTTGGTGTTCTTTCCGATCTCTACGCATTTCACCGCTCCACCGGAAATTCCCTCTGCCCCTACCGTACTCCAGCTTGGTAGTTTCCACCGCCTGTCCAGGGTTGAGCCCTGGGATTTGACGGCGGACTTAAAAAGCCACCTACAGACGCGTTACGCCCACTCATTCCGGATAACGCTTGCATCCTCTGTATTACCGCGGCGGCTGGCACAGAGTTAGC
+
CCCCCFGGGGGGGGGGGGGGGGGGGGGGGGGGGGGGGGGGGGGFGGGGGGGGGGGGGGGGGGGGGGGGGEGFFGGGFFFFEGGDFGGGGGGGGGGGGGGCFGGGGGGGGGGGGGGGGGGGGGGGGGGGGGGFGGGGGGGGFGFFFFGEGGGFFGGGGFGGGFGGGGGGGGGGGGGGFGGGFFGG<FE8AFGGGGGGGFGGGFCB>GG>@CDCCGGGFFGGFGFFFFFFDGBF(:@:BFEGE?((*7)6>@FFF>DAF?F02<G7724<<<:AAFD<A>89>>>1(79B05(<::?>FGAA4
@M04650:207:000000000-C238N:1:1101:21211:6108 2:N:0:19
GGACTACTCGGGTTTCTAATCCTGTTTGCTCCCCACGCTTTCGAGCCTCAGTGTCAGTGTCGGCCCAGCAGAGTGCTTTCGCCGTTGGTGTTCTTTCCGATCTCTACGCATTTCACCGCTCCACCGGAAATTCCCTCTGCCCCTACCGTACTCCAGCTTGGTAGTTTCCACCGCCTGTCCAGGGTTGAGCCCTGGGATTTGACGGCGGACTTAAAAAGCCACCTACAGACGCTTTACGCCCAATCATTCCGGATAACGCTTGCATCCTCTGTATACCCGCGGCGGCTGGCACAGAGTTAGC
+
CCCCCGGGGGGGGGGGGGGGGGGGGGGGGGGGGGGGGGGGGGGGGGGGGGGGGGGGGGGGGGGGGGGGGGGGGGGGGGGGGGGGGGGGGGGGGGGGGGGGGGFGGGGGGGGGGGGGGGGGGGGGGGGGGGGGGGGGGGGGGGGFGGGGGGGFGGGGGGGGGFGGGGGGGGGGGGGGGGGGGGGGGGGFFGGGGGGGGCFGGFGF>DGF>GGD>FGG*:EG@FDFEFFFFFFFBCFFFFGGGFF?GGB<GFFF?EGBGBB<F?C<FFB?76:<AF))3929>F((-209?EBG(.(..<2<4
@M04650:207:000000000-C238N:1:1101:23484:6116 2:N:0:19
GGACTACTCGGGTTTCTAATCCTGTTTGCTCCCCACGCTTTCGCACCTGAGCGTCAGTCTTCGTCCAGGGGGCCGCCTTCGCCACCGGTATTCCTCCAGATCTCTACGCATTTCACCGCTACACCTGGAATTCTACCCCCCTCTACGAGACTCAAGCTTGCCAGTATCAGATGCAGTTCCCAGGTTGAGCCCGGGGATTTCACATCTGACTTAACAAACCGCCTGCGTGCGCTTTACGCCCAGTAATTCCTATTAACGCTTGCACCCTCCGTATTACCGCGGCTGCTGGCACGGAGTTATC
+
CCCCCGGGGGGGGGGGGGEGGGGFGGGFGGGGGGGGGGGGGGFGGGGEFCCFGGGGEFGGGCGGGGGGGGDCGGEFGGGGGGGGGGGG+FGGGGGGGFFGGGGGGGGGGGGGGGGGGGGDGGGGGGGGGGGGGGGCFGGEGGGFFGGEE6EFF?EFGGGGGGG?FFGGFGGGGGG??FGGGGGGGGGGGGG5EGGGGGGGGFGFFGGCEGGGFGCDFFGGFGBFFF(01CB91EFAF<CEC?(4*?>AC=*64=>):((81:C,>8:(32926E3)CF2199;3,4:??G:G((-(-;)).
@M04650:207:000000000-C238N:1:1101:19153:6152 2:N:0:19
GGACTACCCGGGTTTCTAATCCTGTTTGCTCCCCATGCTCTCATGCCTCAGCGTCAGTTACAGTCCAGTAAGTCGCCTTCGCCACTGGTGTTCTTCCTAATCTCTACGCATTTCACCGCTACACTAGGAATTCCACTTACCTCTCCTGCACTCTAGTTACACAGTTTTATGTGCTTTCTACAGGTTAAGCCTATATATTTAACACATAACTTATCTAACCGCCTACGCATCCTTTACGCCCAGTTATTCCGAACAACGCTTGCCACCTACGTATTACCGCGGCTTCTGGCACGTAGTTAGC
+
CCCCCGGGGGGGGGGGGGGGGGGGGGGGGGGGGGGGGGGGGG9FGGGGGGGGGGGGGGGGGFGGGGCFGGGGGGGGGGGGGGGEGGGGGFGGGGGGGGFGGGGGGFGGGGGGGGGGGGGCGFGGGGGGGGGGGGFGGGGGGGGDEGGGGGGFGGFGGGGGGGG8BFGGACFGGFCFFFGGGGGFAFD9D9FFGFEGFGGGGFADFGGFFGGF5FFGFFGF@G@>>F=E5CBE3EFCADGEG>)(+=@CFA4>@577<11;67FEC6==EFFF=FECGF<>F9>9((.6AF:F:?:(,<:4.
@M04650:207:000000000-C238N:1:1101:14467:6168 2:N:0:19
GGACTACTAGGGTTTCTAATCCTGTTCGCTCCCCACGCTTTCGAGCCTCAGCGTCAGTTACAGACCAGAGAGCCGCCTTCGCCACTGGTGTTCCTCCATATATCTACGCATTTCACCGCTACACATGGAATTCCACTCTCCTCTTCTGCACTCAAGTCTCCCAGTTTCCAATGACCCTCCCCGGTTGAGCCGGGGGCTTTCACATCAGACTTAAGAAACCGCCTGCGCTCGCTTTACGCCCAATAAATCCGGACAACGCTTGCCACCTACGTATTACCGCGGCTGCTGGCACGTAGTTAGC
+
CCCCCGGGGGGGGGGGGGGGGGGGGGGGGGGGGGGGGGGGGGGFGGGGGCFGGGGGGGGGGGGGGGGGGGGGGGGGGGGGGGGGGGGGGGGGGGGGGGGGGGGGGGGGGGGGGGGGGGGGGGGGGGGGFFGGGGGGGGGGGGGFFGGGGGGFF8DADFAFGGGGFDGGGGDD+>ECGGGGGGEDGGGGGGGEG5EGGDGGGFGACGGFFGGGFG>7+=FGFGFFFFFF;GF>BGFAF?GGGF0:F*<<FFE0()7<GFFFF:<?:F?14?03<FBAGG6>>;0((-2:7E:FBB:((AA46
@M04650:207:000000000-C238N:1:1101:27483:6183 2:N:0:19
GGACTAAAGGGGTTTCTAATCCTGTTTGCTCCCCACGCTTTCGCACCTGAGCGTCAGTCTTCGTCCAGGGGGCCGCCTTCGCCACCGGTATTCCTCCAGATCTCTACGCATTTCACCGCTACACCTGGAATTCTACCCCCCTCTACGAGACTCAAGCTTGCCAGTATCAGATGCAGTTCACAGGTTGAGCCCGGGGATTTCACATCTGACTTAACAAACCGCCTGCGTGCGCTTTACGCCCAGTAATTCCGATTAACGCTTGCACCCTCCGTATTACCGCGTCTGCTGTCCCGGCGTTAGC
+
CCCCC8;;=<CFGGGGGGGGGGGEGGGGGGGGGGGGGGGGGGEGGGGGEFGGGGGGGGGGGGGGGGGGGGGGGGGGGGGGFGGGGGGGGGFGGGGGGGFGGGGGGGGGGGGGGGGGGDGGEGGGGGGGGGGGGGGGGGDFGGGF:FG6CCGFGCDFGGGEGGGGGGGGGC9E7CFGGGG,=,,67@EGDGG=EGGGDGGGGFG+@FCFCC7C<>FGA;GGBGB<(79D0D>F6E><FFE5E2(:GDDFDF62?F<2*(7?F<G<CGF<??>?<FF)ADBF6--(8)).-3)3-(,-4E?6<
@M04650:207:000000000-C238N:1:1101:6380:6184 2:N:0:19
GGACTACACGGGTTTCTAATCCTGTTTGCTCCCCACGCTTTCGCACCTGAGCGTCAGTCTTCGTCCAGGTGGCCGCCTTCGCCACCGGTATTCCTCCAGATCTCTACGCATTTCACCGCTACACCTGGAATTCCACTCTCCTCTTCTGCACTCAAGTCTCCCAGTTTCCAATGACCCTCCCCGGTTGAGCCGCGGGCTTTCACATCCGACTTAATCAACCGCCTGCGCTCGCTTTACGCCCAATAAATCCGGACAACTCTTGCCCCCTACGTATTACCGCGGCTTCTGGCACGTAGTTCGC
+
CCCCCGG8<FCGGGGGGFDGGGGFGGGGGGGGGG<FGGGGGGCG7FGG8EFGFGGGFGG9CC@FFGGC@<EFEGEGGGGGGGGEGFFCGCFGGGGGGC,9E8FFG9F7CFGCFG9FCBEG@G,F,EE8EFFGGG9F;BAGGFFF8ECEC:EFG,33FFFGDFEGGGGGG9;=F,=99CFGGGG*@F><FFGG*=*=4DGGFFG+8>*:0CDG)++1+/AFFGFF<F;D9G0>?GF2=-CGG64(9>)6CFB6,5/4C08<42C:6FB>6?:1)<2)CFB>((39(49A2G(<8(,(4C)(-
@M04650:207:000000000-C238N:1:1101:19893:6199 2:N:0:19
GGACTACACGGGTTTCTAATCCTGTTTGCTCCCCGCGCCTTCGCGCCTCAGCGTCAGTAGTCTGCCAGAAGGTCGCCTTCGCCACCGGTGTTCCTTCAAATCTCTAAACATTTCAACGTTACACTTGAAATTCCACCTTCCTCTCAGCTACTCTAGCGTGCCCGTCCACCTCGCTCCACAAGGTTGAGCCCTGTGTTTTAACGAAGTGCTCAGCACACCGCCTACACGCCCTTTACGCCCAGTAATTCCGCTTAACGCTCGCACCCCCCGTATTCCCGCGGCTGCTGGCCCGGCGTTAGCC
+
CCCCCEGGGGGGGGGGGGGGGGGGGGGGGGGGGGGGGGGGGGGGGGGGGGFFGGGGGGGGGGGGGGGGGGGGGGGGGGGGGGGGGGGGGGGGGGGGGGGGGGGGGFGFGGGGGGGGGGGGGGGGGGGFGEFGGGGGGGGGGGGFGGGGGGGFGGDFGGGGGGGGGGGGGGGFGGGFGDGCF7DGGGCFFGGGGGG@FFGGGFGDBGFFFFGGFGDFABEGBGF;FA@DFGFFFFFEBDGG7=>2*CBADF)24@*9C11<-779GG(37(,((8)6FD71-429<FB(1*4:7(,9>534:
@M04650:207:000000000-C238N:1:1101:11638:6229 2:N:0:19
GGACTACCGGGGTTTCTAATCCCATTCGCTCCCCTAGCTTTCGTCTCTCAGTGTCAGTGTCGGCCCAGCAGAGTGCTTTCGCCGTTGGTGTTCTTTCCGATCTCTACGCATTTCACCGCTCCACCGGAAATTCCCTCTGCCCCTACCGTACTCCAGCTTGGTAGTTTCCACCGCCTGTCCAGGGTTGAGCCCTGTGATTTGACGGCGTACTTAAAAAGCCACCTACAGACGCTTTACGCCCAATCATTCCGAATAACGCTTGCCTCCTCTGTCTTACCGCGGCTGCTGGCCCAGAGTTAGC
+
CCCCCFGGGGGGGGGGGGGFDCFAFGGGGGGGGGGGGGGGGGGGGGFCEAECFEFDGGGFGEEE7FEGGGG8<FEFD9FEEGEEGCC8F7F@FGFFF9=FEGGEFGGGGCGGGGGGFGDDCF@<FG>:F4A;=FFFGGCF9DGF6DFCFDEFG8DGFGCFGGGGGGGGF,@CDFGG5>FFG7FE,@8>FGGGEG,=FFGGCA9):CC),/5+5+++*6CFFG<;EF@635(685>)90CEG??:FC<6C8?(()1)*4(33:<07@01(<?))+..:9?>B6((-2.28::5<34,:+-6.
@M04650:207:000000000-C238N:1:1101:15898:6233 2:N:0:19
GGACTACTGGGGTATCTAATCCTGTTTGCTCCCCGCGCCTTCGCGCCTCAGCGTCAGTAGTCTGCCAGAAGGTCGCCTTCGCCACCGGTGTTCCTTCAAATCTCTAAACATTTCAACGTTACACTTGAAATTCCACCTTCCTCTCAGCTACTCTAGCGTGCCCGTCCACCTCGCTCCACAAGGTTGAGCCCTGTGTTTTAACGAAGTGCTCAGCACACCGCCTACACGCCCTTTACGCCCAGTAATTCCGCTTAACGCTCGCACCCCCCGTATTACCGCGTCTGCTGGCCCGGAGTTAGCC
+
CCCCCGGGGGGGGGGGGGGGGGGGGGGGGGGGGGGGDGGGGGGGGGGGGGGGGGGGGGGG<FGGGGGFGGGFGGGGGGGGGGGGGGGGGGGGGGGDGDFFGGGGGGF;FFGGGGGGGGGGGEAFG9?E8EGDFGGGGGGGGGGFGGAFEFGFGGGGGEE>EGGGGEGGGFDGDGDGGFFCCF5EGFFFGGGGCECADDC:*B:AB*;A;9B83DC<ABED9C208)682C@0@?C6>?EG*3/);:?5F?),():976:1(-)4DEBBF6318+5<EC(-(-(34)4.8*-*4,(,4<523
@M04650:207:000000000-C238N:1:1101:12032:6251 2:N:0:19
GGACTACCGGGGTTTCTAATCCTGTTTGCTCCCCACGCTTTCGCACCTGAGCGTCAGTCTTCGTCCAGGGGGCCGCCTTCGCCACCGGTATTCCTCCAGATCTCTACGCATTTCACCGCTACACCTGGAATTCTACCCCCCTCTACGAGACTCAAGCTTGCCAGTATCAGATGCAGTTCCCAGGTTGAGCCCGGGGATTTCACATCTGACTTAACAAACCGCCTGCGTGCGCTTTACGCCCAGTAATTCCGATTAACGCTTGCACCCTCCGTATTACCGCGGCTGCTGGCACGGCGTTAGC
+
CCCCCGGGGGGGGDGGGGGGGGGGGGGFGGGGGGGGGGGGGGGGGGGGGGGGGGGGGGGGGGGGGGGGGGGGGGGGGGGGGGGGGGGGGCGGGGGFFGGGFGGGGGGGGGGGGGGFGGGGGGGDGFGGGGGFGGGGGGGGGGGFFGGEGGGFCFCGGFGGGGFGGGGGE;9;CCGGFGGGFGGECGCGGFFGGGGGGDGGGFGF=CFFEFC>CFGFFDGF>D6::@BB0<>>>=FAFFEEEBF?C><AFFF<?>D<F?91::><=E:?06;:?8:ACF?>BF>>>F:7?EFEB>(--83?)
@M04650:207:000000000-C238N:1:1101:21383:6252 2:N:0:19
GGACTACCGGGGTTTCTAATCCTGTTTGCTCCCCACGCTTTCGAGCCTCAGCGTCAGTTACAGACCAGAGAGTCGCCTTCGCCACTGGTGTTCCTCCATATATCTACGCATTTCACCGCTACACATGGAATTCCACTCTCCTCTTCTGCACTCAATTCTCCCAGTTTCCAATGACCCTCCCCGGTTGAGCCGGGGGCTTTCACATCAGACTTAAGAAACCGCCTGCGCTCGCTTTACGCCCAATAAATCCGGACAACACTTGCCACCTACGTATTACCGCGGCTGGTGGCCCGTAGTTAGC
+
CCCCCGGGGGGGGGGGGGGGGGGGGGGGGGGGGGGGGGGGGGGGGGGGGFGGGGGGGGGGGGGGGGGGGGGGGGGGGGGFFGGGGGGGGGGFFGGGGGGDGGFGGGGGGGGGGGGGGGGGGGFFGGGGFFGFGGGCEGFGFGGFGEGGGGGBGF8,7@DGGGDGGGGGG9DDDFFFGGGGGGGGBFGFGGGGCEGEGGFGGAFFFGGFFGFGFGGF66EFBDB@FF>B9<9B?C@>F:EEG?0?GGFBGFF9?596F(4A><7:*A(32:1,.94):::>>4(3,(,48C(27-(1:E92>
@M04650:207:000000000-C238N:1:1101:14027:6255 2:N:0:19
GGACTACAGGGGTTTCTAATCCTGTTTGCTCCCCACGCTTTCGAGCCTCAGTGTCAGTTACAGGCCAGAGAGCCGCTTTCGCCTCCGGTGTTCCTCCATATATCTACGCATTTCACCGCTACACATGGAATTCCACTCTCCTCTCCTGCACTCAAGTCTCCCAGTTTCCAATGCACACAATGGTTGAGCCACTGCCTTTTACATCAGACTTAAGAAACCACCTGCGCTCGCTTTACGCCCAATAAATCCGGACAACGCTTGGGACCTACGTATTACCGCGGCTGCTGGCACGTAGTTAGCC
+
CCCCCEGGGGGGGGGGGGGGGGGGGGGGGGGGGGGGGGGGGGGGGGGGGGGGGGGGGGGDGDEGGGGGGGGGFGGGGGGGFGGGGGGEGGGGGGGGGGGGGGGGGGGGGGGGGGGGGGGGGGGGGFGGGFGGGGGGGGGGGGGFGGGGGGGFGFFGGGGGGGGFGGGGGGDGGGFGGGG6DFGGGGFCGG7CFFGGGGGFGFAFFCGFCFD77CDGADGGFG=EDFFBDG@@BF6CD>GGEF();+7CGBE<>E<?D>;BF<F:FGF<?FF2<EBAE>(419>><:?5<75:84:842.6:
@M04650:207:000000000-C238N:1:1101:15183:6268 2:N:0:19
GGACTACACGGGTATCTAATCCTGTTTGATCCCCACGCTTTCGCACATCAGCGTCAGTTACAGACCAGAAAGTCGCCTTCGCCACTGGTGTTCCTCCATATCTCTGCGCATTTCACCGCTACACATGGAATTCCACTTTCCTCTTCTGCACTCAAGTTTTCCAGTTTCCAATGACCCTCCACGGTTGAGCCGTGGGCTTTCACATCAGACTTAAAAAACCGCCTACGCGCGCTTTACGCCCAATAATTCCGGATAACGCTTGCCACCTACGTATTACCGCGGCTGCTGGCACGTAGTTAGC
+
CCCCCGGGGGGGGGGGGGGGGGGGGGGGGGGGGGGGGGGGGGGGGGGGGGGGGGGGGGGGGGGGGGGGGGGGGGEGGGGGGGGGGGGGGGGGGGGGGGGGGGGGGFGGGGGGGGGGGGGGGGGGGGGGGGGGGGGGGGGGGGGFGGGGGGGFGGGGGFGGGGGGGGGGGGGGGGGGGGGGCGGGGGGGGGGDGEGGFFGGGFGFFGGF@>FGEGGG99GGFG>F@FFF6D>>@=ACFFGGG@B?4F<DGFF>BEG<C?FB:?FFCFB:?FFFFF:AFG?>>F>02<>>?G7C(4((3C)-<
@M04650:207:000000000-C238N:1:1101:18979:6285 2:N:0:19
GGACTACCGGGGTTTCTAATCCTGTTTGCTCCCCACGCTTTCGCACCTGAGCGTCAGTCTTCGTCCAGGGGGCCGCCTTCGCCACCGGTATTCCTCCAGATCTCTACGCATTTCACCGCTACACCTGGAATTCTACCCCCCTCTACGAGACTCAAGCTTGCCAGTATCAGATGCAGTTCCCAGGTTGAGCCCGGGGATTTCACATCTGACTTAACAAACCGCCTGCGTGCGCTTTACGCCCAGTAATTCCGATTAACGCTTGCACCCTCCGTCTTACCGCGGCTGCTGGCACGGAGTTAGC
+
CCCCCGGGGGGGGGGGGGGGGGGGGGGGGGGGGGGGGGGGGGGGGGGGGCFGGGGGGGGGGGGGGGGGGGGGGGGGGGGGGGGGGFGGGGGGGGGGGDGGGGGGGFGGGGGGGGGGGGGGGGGGGGGGGGGGGGGGFGGGGGGFEGGGCCGFGGGGGGGFFGGGGGGGGGDEFGGGGGGGGCFGGFG?FGGGGGGGGGGGGFG6ACDACD7DCFFGFFGGFGBF:F9B?G>FB=F476>EGF<3D72<FFF<3<CAF<>?FBF29FFBFB0,(239:9:>099032?02E(<(3911C<B>
@M04650:207:000000000-C238N:1:1101:7722:6292 2:N:0:19
GGACTACCCGGGTTTCTAATCCCATTCGCTCCCCTAGCTTTCGTCTCTCAGTGTCAGTGTCGGCCCAGCAGAGTGCTTTCGCCGTTGGTGTTCTTTCCGATCTCTACGCATTTCACCGCTCCACCGGAAATTCCCTCTGCCCCTACCGTACTCCAGCTTGGTAGTTTCCACCGCCTGTCCAGGGTTGAGCCCTGGGCTTTGACGGCGGACTCAAAAAGCCACCTACAGACGCTTTACGCCCAATCATTCCGGATAACGCTTGCATCCTCTGTATGTCCGCGGCTGCTGCCCCCTAGTTACC
+
CCCCCGGGGGGDGDDFGGGAGAF@FGGGG@FGGGG?EEGGGGGGGGEA9FGFCFGFCFCFFBFG@GCGG<@,CFGGGGFEFFEC::CFGGFGEE,?EFF@,>DFA;<C:+8?FGFEACCCEGGGGGGE+45?FGC,A8DCC?=D?DFGGE7DGDFCGGD?+@,@=@@FGCCEC@6:C<C6;>F*,,@8,,:799@***,,*4>*:?DD;GD*6*;D>(*;6C?8()(6<D91(2).=,;EC0(.*2.-2*042;*)940(43C?794<568249))301-11((3:?F77(*(--.-0))-
@M04650:207:000000000-C238N:1:1101:10315:6381 2:N:0:19
GGACTACCAGGGTTTCTAATCCCATTCGCTCCCCTAGCTTTCGTCTCTCAGTGTCAGTGTCGGCCCAGCAGAGTGCTTTCGCCGTTGGTGTTCTTTCCGATCTCTACGCATTTCACCGCTCCACCGGAAATTCCCTCTGCCCCTACCGTACTCCAGCTTGGTAGTTTCCACCGCCTGTCCAGGGTTGAGCCCTGGGATTTGACGGCGGACTTAAAAAGCCACCTACAGACGCTTTACGCCCAATCATTCCGGATAACGCTTGCATCCTCTGTATTACCGCTGCTTCTGGCACAGAGTTAGC
+
CCCCCFEGGGGGGGGGGGGGGGGGGGGGGGGGGGGGGGGGGGGGGCGGGGGGGGGGGGGGGGGGGGGGGGGGGGGGGGGGGGGGEGGGGGGGGGGGGGEGGGGGGGGGGCFGGGGGGGGGGGGGGGG@F7FGGGGGFGGGDFGFGGGGFGGFGDFEGGGGGGCFGGGGGGGGGGGG6DFGGGGGGGGGGGGGDFCG4?FDGFFFFGG>:D<6C7CDA0CGDF?@FF;F>GFF:CF>F6EGGFF?GG)4C=F>?ED9449?:1C>CF?244>>2C<9CG<;(4>:)).-4<(A1:0:A?<46
@M04650:207:000000000-C238N:1:1101:15630:6409 2:N:0:19
GGACTACTCGGGTATCTAATCCTGTTTGCTCCCCACGCTTTCGAGCCTCAGTGTCAGTTACAGGCCAGAGAGCCGCTTTCGCCTCCGGTGTTCCTCCATATATCTACGCATTTCACCGCTACACATGGAATTCCACTCTCCTCTCCTGCACTCAAGTCTCCCAGTTTCCAATGCACACAATGGTTGAGCCACTGCCTTTTACATCAGACTTAAGAAACCACCTGCGCCCCCTTTACGCCCAATAAATCCGGACCACGCTTGGGACCTACGTATTACCGCGGCTCCTTGCACGTAGTTATCC
+
BCCCCGGACF;FGGGGGGGFGGGFGGGGFDCFGGGGGGGGGGGDGGGGGGGFGGGFGGCAFF<CDFFGFCACG8FF@FGGGEEFEGFG>CGGG9=F?,,EE<EGGGFGGGGGGG?CGEGDEECFCECGCFGGGGEFGD8F8FGFGCDDGCFFG?D9AECE,AEFFFGG9,3EFGADA?+@DGFCFGDF<DB??EF7CDFG;C;9B<>65C<CEDCC*::5>D=05?2*:)5:3=@6):EGG18@=FEFGE560)97*67?0:<65E<>F33)-<4<C7>;((,((.).8+4*.,344+)).
@M04650:207:000000000-C238N:1:1101:11765:6492 2:N:0:19
GGACTACAAGGGTTTCTAATCCCATTCGCTCCCCTAGCTTTCGTCTCTCAGTGTCAGTGTCGGCCCAGCAGAGTGCTTTCGCCGTTGGTGTTCTTTCCGATCTCTACGCATTTCACCGCTCCACCGGAAATTCCCTCTGCCCCTACCGTACTCCAGCTTGGTAGTTTCCACCGCCTGTCCAGGGTTGAGCCCTGGGATTTGACGGCGGACTTAAAAAGCCACCTACAGACGCTTTACGCCCAATCATTCCGGATAACGCTTGCATCCTCTGTATTACCGCGGCTGCTGGCCCGGAGGTAGG
+
CCCCCGGGGGGGGGGGGGGGGFFDGGGGGGGGGGGGGGGGGGGGGGGGGGGGGGGGGGGGGGGGGGGGGGGGGGGGGFGGGGGGGGGGGGGGGGFGGGGGGGGGGGGGGGGGGFGGGGGDGGCGGGGGGGGGGGGGGGGGGGGFGGGGGGGFDGGGGGGGGGGGGGGGGFFBCGGGGGGGGGGGFE>FGGGGGGGGG>EGCFFFEGDFBGD*7DFFFFGG@C?;EF1;CF@@?CF4@1;EGFFFCF26CFFB1)9>7:0<?FC?GCBDFF7<A@9<FGB69>;37??FF54*(-,-,C?3(
@M04650:207:000000000-C238N:1:1101:15176:6495 2:N:0:19
GGACTACAAGGGTATCTAATCCTGTTTGCTCCCCACGCTTTCGAGCCTCAGCGTCAGTTACAGGCCAGCGAGCCGCCTTCGCCCCCGGTGTTCCTCCATATATCTACGCATTGCACCGCTACACATGGAATTCCACTCTACTCTCCGGCACTCAAGTCCCCCCGTTTCCCATGCACCCAATGGTTGAAGCCCTGCCTTTTCCTTCAGACTGAAGAACCCACCTACGCCGGCTTTACGCCCAATAAAGCCGGACACCGTCTGGGCCCTACGTATTCCCCCGGCTGCGGTCCCCGTGGTGCCC
+
8@A<BGG,,;CFFCEFG,CEFGG<CFFFFDE<,8CFGG@FFAFGG7FE:6,,+8@,@<CEF,,8DF<F,@:FC:@@+4?EECC,@+>+8@=FD5;?FFC,C<>AF9,+8?=F,,9C<+4=CFFGE,=A??C8,C;,@8D,C=@<FD+1@E=*63,,@;,:@+1:@@,6D,43*>,=,97:,@C2D*,,,?,*,,,0*=F9+1,+4*=+6***7*76),A<8*/(/:6)()-(46*.)(/:A<(4*0))9)7,9>*4/(,4(3*(9C(..((.6C)-<*4-((((((,-(1.7((((4*)(.
@M04650:207:000000000-C238N:1:1101:10476:6530 2:N:0:19
GGACTACTAGGGTATCTAATCCTGTTTGCTCCCCGCGCCTTCGCGCCTCAGCGTCAGTAGCCTGCCAGAAGGTCGCCTTCGCCACCGGTGTTCCTTCAAATCTCTAAACATTTCAACGTTACACTTGAAATTCCACCTTCCTCTCAGCCACTCTAGCGTGCCAGTCCACCTCGCTCCACAAGGTTTAGCCCTGTGTTTTAACGACCTGCTCAGCACACCGCCTACACGCCCTTTACGACCCGTAATTCCGATTTACCCCTGCCCCCCTCCTTCTACCCCCGCTGCTGGCCCCGCGTTTACC
+
CCCCCGFGCGGGGGGGGGGGGGGGGGGGGGGGGG@FGGCGGGGGGGGGGGFGGGGGGG<F,,66FGGGGGGG<FGGGGGGGGGGGGGGEGGGGGGCF,AFG<DFGG9=EGGGGGGDGG==FGGGC4E5EFFFGGCG88@EFGGFG,>8,@DFFDGFE+6++D,@F9,=DF8,=F6@++@,1@84D,,7,@D7:7:,0;F,*31***/;)*52:F82)(=5(5(/6)/51D@13C+))(=C*,/(/*.):).--):6*(,--(*4DDB(4(())3))0*,(4(((-,,4:5(1,((,4C().
@M04650:207:000000000-C238N:1:1101:14030:6533 2:N:0:19
GGACTACTCGGGTTTCTAATCCTGTTTGATCCCCACGCTTTCGCACATCAGCGTCAGTTACAGACCAGAAAGTCGCCTTCGCCACTGGTGTTCCTCCATATCTCTGCGCATTTCACCGCTACACATGGAATTCCACTTTCCTCTTCTGCACTCAAGTTTTCCAGTTTCCAATGACCCTCCACGGTTGAGCCGTGGGCTTTCACATCAGACTTAAAAAACCGCCTACGCGCGCTTTACGCCCAATAATTCCGGATAACGCTTGCCACCTACGTATTACCGCGGCTGCTGGCACGTAGTTAGC
+
CCCCCGGGGGGGGGGGGGGGGGGGGGGGGGGGGGGGGGGGGGGGGGGGGGGGGGGGGGGGGGGGGGGGGGGGGGGGGGGGGGGGGGGGGGGGGGGGGGGGFGGGGGGGGGGGGGGGGGGGGGGGGGGGGDGGGGGGGGGGGGGFGGGGGGGFGGGGGGFGGGGGGGGGGGGGGFGGGGGGFGGGGGGFCGGGGGGGGGGGGFGFFG>FEGGFCCDCFAGGFGBF=A=D=DBFFDF3A1EGGF6@FGBAGFF>BEGBG07:4(>2:<??(4<2)<:)@F:;>6>9BFFFFGFGF:<((<<>9
@M04650:207:000000000-C238N:1:1101:12483:6547 2:N:0:19
GGACTACTGGGGTTTCTAATCCTGTTTGCTCCCCACGCTTTCGCACCTGAGCGTCAGTCTTTGTCCAGGGGGCCGCCTTCGCCACCGGTATTCCTCCAGATCTCTACGCATTTCACCGCTACACCTGGAATTCTACCCCCCTCTACAAGACTCTAGCCTGCCAGTTTCGAATGCAGTTCCCAGGTTGAGCCCGGGGATTTCACATCCGACTTGACAGACCGCCTGCGTGCGCTTTACGCCCAGTAATTCCGATTCACGCTTGCACCCTCCGTATTACCGCGGCTGCTGGCACGGAGTTAGC
+
CCCCCGGGGGGGGGGGGGGGGGGGGGGGGGGGGGGGGGGGGGGGGGGGGFFGGGGGGGGGGGGGGGGGGGGGGGGGGGGGGGGGGGGGGGGGGGGGGGGGGGGGGGGGGGGGGGAAFGGGGGGGGGGGFFGGGFGFF?DFEGGFGGG8BFGFGGGGGGGGGDFGGGGGDDCGGGCFGGGGCFGFGGGGFFFGEGGGD5FFGFGFFGFB2DDGEGGCFDGGFG@F:@6DFGFFF5@9B?CEEBF07>AF=F??05*6>:<?<:C7FGFF?FF80C(6CD:6B;>9(-3,3::?(9902C264
@M04650:207:000000000-C238N:1:1101:16452:6551 2:N:0:19
GGACTACCGGGGTTTCTAATCCCATTCGCTCCCCTAGCTTTCGTCTCTCAGTGTCAGTGTCGGCCCAGCAGAGTGCTTTCGCCGTTGGTGTTCTTTCCGATCTCTACGCATTTCACCGCTCCACCGGAAATTCCCTCTGCCCCTACCGTACTCCAGCTTGGTAGTTTCCACCGCCTGTCCAGGGTTGAGCCCTGGGATTTGACGGCGGACGTAAAAAGCCCCCTACAGACGCTGTACGCCCAATCATGCCGGATAACGCTTGCATCCTCGGGATGACCGCGGCTGCTGGCACAGAGTGAGG
+
CCCCCGGGGGGGGGGGGGGGGGGGGGGGGGGGGGGGGGGGGGGCFEFFGFEFFFGGGEFFGGGGGGGGGGGGG9FG9<<FFFFE>FGGFGF7BFCGGGGG=FGGFFGCEGE?EFECGG6=CCEE8FFCC=5EFEDEDFEFGGFFGGGGD@B:=8DFGG9EE>FF>=FGGGGGCEGGGGDFFGFG@<BEFGGGFFGFC*>:78C?;DDB;CCDFGGC8;F5(/3;?F::AF>>?*7<F?EEE::(7*-)2)727)>A*308((9,*3.,)4(,48((36329;;040242*,+(3(55+.5(
@M04650:207:000000000-C238N:1:1101:21546:6582 2:N:0:19
GGACTACTCGGGTTTCTAATCCCATTCGCTCCCCTAGCTTTCGTCTCTCAGTGTCAGTGTCGGCCCAGCAGAGTGCTTTCGCCGTTGGTGTTCTTTCCGATCTCTACGCATTTCACCGCTCCACCGGAAATTCCCTCTGCCCCTACCGTACTCCAGCTTGGTAGTTTCCACCGCCTGTCCAGGGTTGAGCCCTGGGATTTGACGGCGGACTGAAAACGCCACCTACAGACGCTTTACGCCCAATCATTCCGGATAACGCTTGCATCCTCTGTATTACCGCGGCTGCTGGCACAGAGTTAGC
+
CCCCCFGGGGGGGGGGGGGGGGGAFFFGGGGGGGGCEFGGGGGDC@FGGGGEFGGGFGFFGCEGGGGGGGGF7FFFGGGGCGGGCFGGG<FDCGGBEGE7?7DFGFGGGGGGGGFGGGGGGG8FFGGGGGFFGGGDEFGGGFGF6EBC<=CFGGG?8=@EEFGGGGAGFFC86CECF:CFGGGGFGG6CFGG?CF>9AFFC6FBFDGF6DD*6**;)(8::<?836(2)9(38EFFF:GGG<B?CFFBFF?6(>C<F?>B(4DD*<28<944)AAAGG(,4(270().,C0F(((4:F24A
@M04650:207:000000000-C238N:1:1101:7531:6584 2:N:0:19
GGACTACTCGGGTTTCTAATCCTGTTTGCTCCCCACGCTTTCGCACCTGAGCGTCAGTCTTCGTCCAGGGGGCCGCCTTCGCCACCGGTATTCCTCCAGATCTCTACGCATTTCACCGCTACACCTGGAATTCTACCCCCCTCTACGAGACTCAAGCGTGGCAGTATCAGATGCAGTTCCCAGGTTGAGCCCGGGGATTTCACATCTGAATTAACAAACCGGCTGCGTGGGCTTTACGGCCAGGAATTCCGATTAACGCTTGCACCCTTCGTAGTACCGCGGCTGCTGGCACGGAGTTAGG
+
CCC@CGDGGGGGD7@9FEFGCFGFFDFFGFFFEGFEGCFGGFFFFGGFF@FCGGGFDGGGGFCECCEGG@CEGGGE=,?F7FFCE,CGGGGFGGCCFGGGGGGGFABFFFGGGFFFFGEGCFD<ECGGGG9D;FFFGF8FGCCFG;+@F6CCEFGGF*@E*5AEFGF9DGFGGFFC9CC7<:?CCFGGGFG=5:*>9CF?:7C7+6:@5+3+9>FGA0**6)4(-)4;()-22:@2*2**2-((7C05:6?:0>D>C:03(4/4*C?0(43:0*--<*-(491(41).85,+,490:CA9(
@M04650:207:000000000-C238N:1:1101:12088:6584 2:N:0:19
GGACTACTGGGGTTTCTAATCCTGTTTGCTCCCCACGCTTTCGAGCCTCAGTGTCAGTTACAGGCCAGAGAGCCGCTTTCGCCTCCGGTGTTCCTCCATATATCTACGCATTTCACCGCTACACATGGAATTCCACTCTCCTCTCCTGCACTCAAGTCTCCCAGTTTCCAATGCACACAATGGTTGAGCCACTGCCTTTTACATCAGACTTAAGAAACCACCTGCGCTCGCTTTACGCCCAATAAATCCGGACAACGCTTGGGACCTACGTATGACCGCGGCTGCTGGCACGTAGTTAGCC
+
CCCCCGGGGGGGFGGGGFFGGGGGGGGGGGGGGGDGGGGGGGFGGGGGGGGGGGGGGGGGGGGGGGGGGGGGGGEGE7FE7FCECFGGGGGDFGGGGGGGGGGGFFGFGGGGGGGCECEGGGGFFECDFGGGGGGGGGGGGGDFC@FGGGGFGGGFGGCAAFGGAFFDF=C=DGGF8FGGGGCFGGGFGCFFGEFF68FFFFGFFGG*5;+=:DF:683?=D2)7AB?AC=@5=6;??GDGF3=D;C<;>)(.=C;8>;(4(515??).4?2:*.62)((,(426??4:6<CB?<:)0)).
@M04650:207:000000000-C238N:1:1101:15230:6604 2:N:0:19
GGACTACCCGGGTTTCTAATCCTGTTTGCTCCCACGCTTTCGCACCTGAGCGTCAGTCTTCGTCCAGGGGGCCGCCTTCGCCACCGGTATTCCTCCAGATCTCTACGCATTTCACCGCTACACCTGGAATTCTACCCCCCTCTACGAGACTCAAGCTTGCCAGTATCAGATGCAGTTCCCAGGTTGAGCCCGGGGATTTCACATCTGACTTAACAAACCGCCTGCGTGCGCTTTACGCCCAGTAATTCCGATTAACGCTTGCACCCTCCGTATTACCGCGGCTGCTGGCCCGGAGTTAGCC
+
CCCCCGGGGGGGGGGGGGGGGGGGGGGGGGGGGGGGGGGGGGGGGGGGGGGGGGGGGGGGGFGGGGGGGGGGGGGGGGGGGGGGGGGGGGGGGFGGGGGGGGGGGGFGGGGGGGGGGGGDGFGGGGGCEFGGGGGGGGDFGGGFGG6CCECFFFCGGGGGF>@C;EFCGFEGGGFGGGGGFGFGGFGGGGGGGGGDDGGGCFFFFGGFFGCCEGGGFFGD>GFFFEB)437>FFFAFFGGE??F*:AAC?)31:CAC9:??69<CE:??BB<:F9<<94,2;91:?>23*4=9(14:3))5
@M04650:207:000000000-C238N:1:1101:16510:6624 2:N:0:19
GGACTACACGGGTTTCTAATCCCATTCGCTCCCCTAGCTTTCGTCTCTCAGTGTCAGTGTCGGCCCAGCAGAGTGCTTTCGCCGTTGGTGTTCTTTCCGATCTCTACGCATTTCACCGCTCCACCGGAAATTCCCTCTGCCCCTACCGTACTCCAGCTTGGTAGTTTCCACCGCCTGTCCAGGGTTGAGCCCTGGGATTTGACGGCGGACTTAAAAAGCCACCTACAGACGCTTTACGCCCAATCATTCCGGATAACGCTTGCATCCTCTGTATTACCGCGGCTGCTGGCACAGAGTTAGC
+
CCCCCFGGGGGGGGGGGGGGGGGGGGGGGGGGGGGGFGGGGGGGGGGGGFGGGGGGGGGGGGGGGGGGGGGGGGGGGGGGEGGGGGG8FGGGGGGGGGGGGGGGGGGGGGGGGGGGGGGGGGGGGGGGEGGGGGGGGGGGGGFFFGGGGGGFGGGGGFFGGGCGFGGGGAFGGGGGGGGGGGGGGF*:@GGGGGGGF4FD7FFBFGD>BGGG3+:C*4CG84=@EFFAFG>6?GF29:GGG(6:F*6<G?F(3)CD=:4??FGFFC4)4<:ADGB<GG1>B(190:?:?E0C(3226E<)6
@M04650:207:000000000-C238N:1:1101:25971:6629 2:N:0:19
GGACTACAAGGGTTTCTAATCCTGTTTGCTCCCCACGCTTTCGAGCCTCAGTGTCAGTTACAGGCCAGAGAGCCGCTTTCGCCTCCGGTGTTCCTCCATATATCTACGCATTTCACCGCTACACATGGAATTCCACTCTCCTCTCCTGCACTCAAGTCTCCCAGTTTCCAATGCACACAATGGTTGAGCCACTGCCTTTTACATCTGACTTAAGAAACCACCTGCGCTCGCTTTACGCCCAATAAATCCGTCCAACGCTTGGGTCCTACGTATTACCGCGGCCGCTGGCACGTAGTTAGCC
+
CCCCCGGCGGGEGEFGFGGGGGGCFGGGGGGCGGGGGGGGGGGCFDDFFFGFFGFEGGGGGFFGGGGCFGG7FE@@CF<FGGGGGCEC:FGGFGGGFDGGFFGA,CFGEGEGGGGGGGGDGGGGGGGGGAGGFFGGGFGFF8FFGGGGGGGFGF83EFCAFGFGGFGGCG9F+:8DFF++@F8DGE8,<BDGFGCFFGGG7C,<F+?978CFC@FCFD>>=D>=2?5:4;25@C=@858<*6;@C733;A)((2+699?;=15(2A<9??B?-24:993-(,(,-4101*)24(,-6+))4
@M04650:207:000000000-C238N:1:1101:24317:6647 2:N:0:19
GGACTACTGGGGTTTCTAATCCTGTTTGCTCCCCACGCTTTCGAGCCTCAGTGTCAGTTACAGGCCAGAGAGCCGCTTTCGCCTCCGGTGTTCCTCCATATATCTACGCATTTCACCGCTACACATGGAATTCCACTCTCCTCTCCTGCACTCAAGTCTCCCAGTTTCCAATGCACACAATGGTTGAGCCACTGCCTTTTACATCAGACTTAAGAAACCACCTGCGCTCGCTTTACGCCCAATAAATCCGGACAACGCTTGGGACCTACGTATTACCGCGGCTGCTGGCACGTAGTTAGCC
+
CCCCCGGGGGGGGGGGGGGGGGGGGGGGGGGGGGGGGGGGGGGGGGGGGGFGGGGGGGGGGGGGGGGGGGGGGGGGEGFGGGGGGGGGCGGGGGFGGGGGGGGGFFGGGGGGGGGGGGGGGGGGGGGGFACFGGGGGGGGGGFFGGGGGGFFGGGGGGGGGGGGGGAFDFGGGGGGGGGGFGGGFEFGG?FGGGFGGFFGGFGFFGGFFFCFFGGGFF,;9CFFDFFDDGBF=5FFF?:FGDFFGGEEGFFFFFFFD>F;:074C5:4:B??D8<A<D9>9099?FF?FC<C3331-<:<8
@M04650:207:000000000-C238N:1:1101:7767:6693 2:N:0:19
GGACTACTAGGGTTTCTAATCCTGTTCGCTCCCCACGCTTTCGAGCCTCAGCGTCAGTTACAGACCAGAGAGCCGCCTTCGCAACTGGTGTTCCTCCATATATCTACGCATTTCACCGCTACACATGGAATTCCACTCTCCTCTTCTGCACTCAAGTCTCCCAGTTTCCAATGACCCTCCCCGGTTGAGCCGGGGGCTTTCACATCAGACTTAAGAAACCGCCTGCGCTCGCTTTACGCCCAATAAATCCGGACAACGCTGGCCACCTACGTATTACCGCGGCTGCTGGCACGGATTTGGC
+
CC<CCEGGGGGGGGGGGGGGGGGGGGGGGGGGGGGGFGGGGGGGGGGGGGGGGGGGGGGFGGGCFGGGGGGGGGGGGGGGFGGGGGGGGGGGGGGGGGFGGGFGGGADFDEEGGGGGEGGCFGFEGGFFGCFGCDGGGGGGCFFGCEGGGGFGFFGGGGGFFGGGGGGGGAGGGFGGGGGGGGCGDCFFCFGGE*:DCB>CFGFFFFFBGGF3D+@C3F4(512()6:;C19<GFFF:GGE068F7<2DF>B(750C604((91*C01(4(,)339FF?>902203)).58F:>((,9)).
@M04650:207:000000000-C238N:1:1101:15014:6705 2:N:0:19
GGACTACTAGGGTTTCTAATCCTGTTTGCTCCCCACGCTTTCGAGCCTCAGTGTCAGTTACAGGCCAGAGAGCCGCCTTCGCCTCCGGTGTTCCTCCATATATCTACGCATTTCACCGCTACACAGGGAATTCCACTCTCCTCTCCTGCACTCAAGTCCCCCAGTTTCCAATGCACACAATGGTTTAGCCACTGCCTTTTCCATCAGACTTAAGAAACCACCTGCGCCAGCTTTACGCCCAATAAATCCGGACAACGCCTGGGACCTACGTACTACCCCGGGTGCTGGGCCGTAGTTTGCC
+
CCCCCGG9,FGGGGGGGGGGGGGGGGGGGGGGGGGGGGGGGGG,FGGGGGG,FGGGGGF<F,66CFGGD<EFG,CG+BFGGGGC,4@FGGGGGGGGG<5EGGGGG9FDDGGGGGGGGGGGGGGG,,9?FFGGGGGGG@AFGGGF8E,@8DGFG8EGGG,,,@EEF8EG98,,=,,6,++6,CD;F,,,2>,@,55@2DFD<?,19*3312?=A++=?>FC=G4)5*0)()()8E::)-=C*(3)2CE<FBF?@3*,)((3(4*(9C(2>143(;.-:*((-((-())5(*4*(-(--+)).
@M04650:207:000000000-C238N:1:1101:12143:6715 2:N:0:19
GGACTACCCGGGTTTCTAATCCCATTCGCTCCCCTAGCTTTCGTCTCTCAGTGTCAGTGTCGGCCCAGCAGAGTGCTTTCGCCGTTGGTGTTCTTTCCGATCTCTACGCATTTCACCGCTCCACCGGAAATTCCCTCTGCCCCTACCGTACTCCAGCTTGGTAGTTTCCACCGCCTGTCCAGGGTTGAGCCCTGGGATTTGACGGCGGACTTAAAAAGCCACCTACAGACGCTTTACGCCCAGTAATTCCGATTAACGCTCGCACCCCCCGTATTACCGCGGCTGCTGGCACGGAGTTAGC
+
CCCCCFGGGGGGGGGGGGFGGFCFFAFGGGGGGGGGGGGGGGGGGGGGG@FGGAFFFGGGGGGGFGGFGGGGGGGGGFGGGEFGGGGCBDFGGGGGGGG>FEFGGGGGGGGGGGGDFGG=EFCFGGGGGGGGGGGGGGFGFGGFGFGGGGGDFGGFGGGGGGGGGGGGFGGGG>:CGGGGFGGGGFC<6CFGCF5CCFGF7BG>*8CB());):1@60@CDG0@;A@A)9>B(:>BF6CCEBFB7:2):46<?BGA*(,43932D8?762,-1*4<EF(4906((2477=?C<((,-8:9.
@M04650:207:000000000-C238N:1:1101:11865:6722 2:N:0:19
GGACTACTCGGGTATCTAATCCCATTCGCTCCCCTAGCTTTCGTCTCTCAGTGTCAGTGTCGGCCCAGCAGAGTGCTTTCGCCGTTGGTGTTCTTTCCGATCTCTACGCATTTCACCGCTCCACCGGAAATTCCCTCTGCCCCTACCGTACTCCAGCTTGGTAGTTTCCACCGCCTGTCCAGGGTTGAGCCCTGGGATTTGACGGCGGACTTAAAAAGCCACCTACAGACGCCTTTCGCCCAATAATTCCGGATAACGCTTGCATCCTCTGTATTACCGCGGCTGCTGGCACAGGGTTAGC
+
CCCCCGGGGGGGG@FGGGGGGFGGGGGGGGGGGGGGGFGGGFGCC<F;FFGFGFGGGGFFGGGGGGGGCEFGGFGGGGFGGGGECCGGDGGGGCGFDGDCDEGFCCGGGGGBF9F9FFEGGGGGGDG7CFGGGGGG8DEG9DFFFEGCFF=DGGFGF?FFGFGGDEAFDF9EDGCGFGCCFFGEFAEGGGGGFGGFGGGF8FGED>5>1D3>.21+;<FC;C@@(;;A)5(3(:3)14;;C?2,*06.:FF>?39>*36??F3)*+5)2))640440>:>01(,32:?07(+(((((*(.-
@M04650:207:000000000-C238N:1:1101:7920:6748 2:N:0:19
GGACTACCAGGGTATCTAATCCCATTCGCTCCCCTAGCTTTCGTCTCTCAGTGTCAGTGTCGGCCCAGCAGAGTGCTTTCGCCGTTGGTGTTCTTTCCGATCTCTACGCATTTCACCGCTCCACCGGAAATTCCCTCTGCCCCTACCGTACTCCAGCTTGGTAGTTTCCACCGCCTGTCCAGGGTTGAGCCCTGGGATTTGACGGCGGACTTAAAAAGCCACCTACAGACGCTTTACGCCCAATCATTCCGGATAACCGTTGCATCCTCTGTATTACCGCGGCGTCTGGCACAGCGTTAGC
+
CCCCCGGGGGGGGGGGGGGGGFGFFGGGGGGGGGGGGGGGGGGFGGFGDFGGGGGGGGGGGGDGGGCGGGGFCGGGGGGGGGGGGGGGGGGGGGGGDGGGGGGGGGGFDEEGGGGGG7EDGGGGGGGGEGGGGGGGG8=FCDFFGGFGGCEFA,DDGGFGGGGGGGGGF9@BGGE69?CFFGFEAGGGCFGGGFGGD4FF>AFBDGGFFG5CE>D+;<CC@F?;;45;;FFFF7728<CEG:2(>F2>FF@B<@DA6((-8:CFG782855A)<<AF=--,31((--1(<(<07((3C0-.
@M04650:207:000000000-C238N:1:1101:11700:6759 2:N:0:19
GGACTACCCGGGTATCTAATCCTGTTTGCTCCCCACGCTTTCGCACCTGAGCGTCAGTCTTCGTCCAGGGGGCCGCCTTCGCCACCGGTATTCCTCCAGATCTCTACGCATTTCACCGCTACACCTGGAATTCTACCCCCCTCTACGAGACTCAAGCTTGCCAGTATCAGATGCAGTTCCCAGGTTGAGCCCGGGGATTTCACATCTGACTTAACAAACCGCCTGCGTGCGCTTTACGCCCAGTAATTCCGATTAACGCTTGCACCCTCCGTATTCCCGCGGCTGCTGGCACGGAGTTAGC
+
CCCCCGGGGGGGGGGGGGGGGGGGGGGGGGGGGGGGGGGGGGCGGGGGGGGGGGGGGGGGGGGGGGGGGGGGGGGDFGGGFGGGGGGGGGGFGGGGGGGGCFGGGGGGGGGGGGGCGGGGGGGGGGGGFGGGGGGGGGGGGGGFGGGGGGGFGGFFGGGGGGGGGGGGGGGGDGGGGGGCCFGGG:88?FD=EGDGDGG?:@GFFGGF3+CFFGGGB?FC;G0<BFBF(51>9CFFFBGCE0?2C7<BGFFBFEGFG6><?BG?CF:(2:10:C0)398>9BB1>FF>BC03(3;9?C<)-
@M04650:207:000000000-C238N:1:1101:28127:6764 2:N:0:19
GGGGTTTCTAATCCTGTTTGATCCCCACGCTTTCGCATCTCAGCGTCAGTACTGCACCAGGTAGTCGCCTTCGCCACTGATGTTCCTCCAGATCTCTACGGATTTCACCCCTACACCTGGAATTCCACTACCCTCTCACAGACTCACGCCCTACAGTATCAACGGCAGTTCCACGGGTAAGCCGTGGGATTTCACCTCTGACTTATAAAGCAGCCTACATGCGCTTTACGCCCAGTGCTTCCGATTAACGCTTGCACCCTCCGTATTACCGCGGCTGCTGCCACGGAGTTTGCC
+
8F>FGGGAFFGFEE<FFGGFCEAFEFGGGGGGG9CGFGG9AFCGGGGEGGGGGFFFGGD<FFAFFGGGEE7FD:B@FCFFGGGGGGGFFGGC,?<CFGGFC,4FFGFFGGEGFGFCFGGGCF<FCFEFDCFGFF=D6FGGC8=@D8,6=+6B,@3=@CCFFG,@88+8D97EFG@EEGGFFFDCE5CEACDFGCB9AA4@F;DDF4FFGCB863FDE:68BB<2557:;88CF@?=)73)/;>57;8CCC>613(*,2*466>:?(+.<<71;(-3(,5:),+,2(3130+)..
@M04650:207:000000000-C238N:1:1101:10262:6775 2:N:0:19
GGACTACTGGGGTATCTAATCCTGTTTGCTCCCCACGCTTTCGCACCTGAGCGTCAGTCTTCGTCCAGGGGGCCGCCTTCGCCACCGGTATTCCTCCAGATCTCTACGCATTTCACCGCTACACCTGGAATTCTACCCCCCTCTACGAGACTCAAGCTTGCCAGTATCAGATGCAGTTCCCAGGTTGAGCCCGGGGATTTCACATCTGACTTAACAAACCGCCTGCGTGCGCTTTACGCCCAGTAATTCCGATTAACGCTTGCACCCTCCGTATTACCGCGGCTGCTTGCACGGAGTTAGC
+
CCCCCGGGGGGGGGGGGGGGGGGGGGGGGGGGGGGGGGGGGGGGGGGGGGGGGGGGGGGGGGGGGGGGGGGGGGGGGGGGGGGGGGGGGDGGGGGGGGGGGGGGGGGGGGGGGGGGGGGGGGGGGGGG?GGGGGGGGGGGGGGFGGGGEGGFGGGGGFFGGGGGGGGGGG?CFFGGGGGGGGGGGGGGGGGGGGGGDGGGGFGCFFGFEGGGFGGGFFGGFGFFFFFF<C9B1EF<FF5EGFFFCCAAGF?(3>GFGFF<F?32CFBB?BFF0C?AGF6>FFFFBF?2<G>6(-44:?4<4
@M04650:207:000000000-C238N:1:1101:10172:6790 2:N:0:19
GGACTACTGGGGTATCTAATCCTGTTTGCTCCCCACGCTTTCGAGCCTCAGTGTCAGTTACAGGCCAGAGAGCCGCTTTCGCCTCCGGTGTTCCTCCATATATCTACGCATTTCACCGCTACACATGGAATTCCACTCTCCTCTCCTGCACTCAAGTCTCCCAGTTTCCAATGCACACAATGGTTGAGCCACTGCCTTTTACATCAGACTTAAGAAACCACCTGCGCTCGCTTTACGCCCAATAAATCCGGACAACCCTTGGGACCTACGTATTACCGCGGCTGCTGGCACGGAGTTAGCC
+
CCCCCGGGGGGGGGGGGGGGGGGGGGGGGGGGGGGGGGGGGGGGGGGGGGGGGGGGGGGGGGGGGGGGGGGGGGGGGGFGGGGGGFGGGGGGGGFGGGGGGGGGGGGGGGGGGGGGGGGGGGGGGGGGFGGGGGGGGGGGGGGFGGGGGGFFFEFFDEAEGGGFFFGGGGGGGFFGGGG?FGGGCGDCFG,AFGFGGFGFFFGFFCD5)9<+8<DG5@FG=C4))35?AD=>B*+1)5CGEF14F>?EF;>0(8C;*/3(=;<;GEF<?6()6<4<FD27663>?>?4:*5*,(4:?764,
@M04650:207:000000000-C238N:1:1101:21951:6794 2:N:0:19
GGACTACTGGGGTTTCTAATCCTATTTGCTCCCCACACTTTCGAGCCTAAGTGTCAGTAATGGTCCAAGTTATCGCCTTCGCCTCTAGTGTTCTTCCATATATCTACGCATTCCACCGCTCCACATGGAGTTCCATAACTCTCTACCACACTCTAGGTTAATAGTTTCCAATGCATACAATAGTTAAGCTACTGCATTTAACACCAGACTTACTAACCCACCCGCGCTCGTTTTACGCCCAGTAAACCCGGATAACGCTTGCATCCTATGTATTACCGCGGCTGCTGGCACATAGTTAGCC
+
CCCBCGGGGGGGGGGGGGGGGGGFGGGGGGGGGGGGGGEFFGGGGGGGGGGGGGGGGGFFGGFFGGGGGGGFGGGGGGEGGGGEGGFFGGGGGGGGGGGGGFCGFFGGGGGGGGGGFGGGGGGGF8=FFGGGGGGGGFGGGGGFGGFGGGGFG9EEFGFFGGFCFGGGGGGFFFGGFFGGGGDGGGGGDECGGFGGCFGC@DAFDFDBDFD7DCCCA@E>A>A9=@A9AG>5<C+>/<EF:9E9FC*(:?)6;)7796<;(36<FE@)<A?)6>?EF*476696?FB(3*5*64)6<+-.5
@M04650:207:000000000-C238N:1:1101:16066:6795 2:N:0:19
GGACTACACGGGTTTCTAATCCCATTCGCTCCCCTAGCTTTCGTCTCTCAGTGTCAGTGTCGGCCCAGCAGAGTGCTTTCGCCGTTGGTGTTCTTTCCGATCTCTACGCATTTCACCGCTCCACCGGAAATTCCCTCTGCCCCTACCGTACTCCAGCTTGGTAGTTTCCACCGCCTGTCCAGGGTTGAGCCCTGGGATTTGACGGCGGACTTAAAAAGCCACCTACAGACGCTTTACGCCCAATCATTCCGGATAACGCTTGCATCCTCTGTATTACCGCGGCTGCTGGCACAGAGTTAGC
+
CCBCCGGGGGGGGGGGGGGGGGGGGGGGGGGGGGGGGGGGGGGGGGGGGGFFGGGGGGGGGGGGGGGGGGGGGFGGGGGGGGGGGGGGGGGGGGGGGGGGGGGGGGGGGGGGGGGGGGGGGGGGGGGEFGGGGGGGFG8FGGGFGGGGGGGFGGGGGGGGGGCFGGGGGGGGGGGGGGGGGGCGGGG?9FGGGGGGFGGF89DDBGGF9<DF<@>+;<GG@C@F8FFFEG>F:E>>F<GEGF:7FGAAGF42<DC<CB>::?G?CCB<BF7B<F:)0:8>6>>>(6:BBGFGF:086FA).
@M04650:207:000000000-C238N:1:1101:3328:6810 2:N:0:19
GGACTACTGGGGTTTCTAATCCCATTCGCTCCCCTAGCTTTCGTCTCTCAGTGTCAGTGTCGGCCCAGCAGAGTGCTTTCGCCGTTGGTGTTCTTTCCGATCTCTACGCATTTCACCGCTCCACCGGAAATTCCCTCTGCCCCTACCGTACTCCAGCTTGGTAGTTTCCACCGCCTGTCCAGGGTTGAGCCCTGGGCTTTGACGGCGGACTTAAAAAGCCACCTACAGACGCTTTACGCCCAATCATTCCGGATAACGCTTGCATCCTCTGTATTCCCTCGGCTGCTGGCACAGCGTTAGT
+
8ACC@@FGAFGGGCFGFFFEGEFFFGGGGCFGGGGFGGGGGGGFGGGEDFGGGEGCFCFFFC@C,@FFGGF<@FFGFF9F:@B7FFGFGCEFAEFGGGG,@C,A;F,A@C:BEAFF??8+@FG?EFG>FGFGGGFFAFG9E6=<+@8CFFGFG,@DFGGG>DFFGGGG9@F,0+@99<C8C7D>DECFFF7:,4:***21:+,/:D43()CC>G+:A;CFFG734A@)476>05<<?BEEEB((294):FF9()*6D(2,:?C?CE?FA),6>F2)09).4(,((,372:89:((((/(()
@M04650:207:000000000-C238N:1:1101:20372:6860 2:N:0:19
GGACTACTGGGGTATCTAATCCTGTTTGCTCCCCACGCTTTCGAGCCTCAGTGTCAGTTACAGGCCAGAGAGCCGCTTTCGCCTCCGGTGTTCCTCCATATATCTACGCATTTCACCGCTACACATGGAATTCCACTCTCCTCTCCTGCACTCAAGTCTCCCAGTTTCCAATGCACACAATGGTTGAGCCACTGCCTTTTACATCAGACTTAAGAAACCACCTGCGCTCCCTTTACGCCCAATAAATCCGCACAACGCTTGGGACCTACTTATTCCCGCGGCGGCTGGCACGTAGTTAGCC
+
9CCCCEGGFGGGGGGGGGGGGGGGGGFGGGGGGGGGGGGGGD@FFGGGEFGGGGGGGGGGGGGGGGGGGGGEGFFGGCFFGGGDEFG>FGGGGGGGGGGGGGGGGGGGGGGFGFFGG7ED>FGFGGGGGGGGGGGG8B8FGFGFGGEDFFGFGCGGF8,C9DCEFGGFGG,38FADFF6@FG?,C>,3<F8C7EF,=?FGCFFFFCC6@5=+0+:FFDG>>GB=B@9*/)0>4?64?=C>:(()2C7<*=3(355()((37(919:24:).5)+).9*49((((((4(4*)/.4:B4+)6>
@M04650:207:000000000-C238N:1:1101:22710:6863 2:N:0:19
GGACTACTGGGGTTTCTAATCCCATTCGCTCCCCTAGCTTTCGTCTCTCAGTGTCAGTGTCGGCCCAGCAGAGTGCTTTCGCCGTTGGTGTTCTTTCCGATCTCTACGCATTTCACCGCTCCACCGGAAATTCCCTCTGCCCCTACCGTACTCCAGCTTGGTAGTTTCCACCGCCTGTCCAGGGTTGAGCCCTGGGATTTGACGGCGGACTTAAAAAGCCACCTACAGACGCTTTACGCCCACTCATTCCGGATAACGCTTGCATCCTCTGTATTACCGCGGCTGCTGGCACAGAGTTAGC
+
@CCCCGGGGGGGGGGGGGGGGGGGGGGGGGGGGGGGGGGGGGGGGGGGGFGGGGGGGGGGGGGGGGGDGEF?DGGGGGGG7FGCFGGGGGGGGGGGGGGGGGGGGGGGGGGGGGGFGGGGGGGGGGGD:FFGGGGGGGGGFFG?FFGGGGGFGGGGFGGDEGGGGGGGFGGGGGGGCGGG7EDEFEDF6EDFGEFFFCCFGFGFFGGB;GCDCFD7ADGGFGF@EF4FEGFFBGFFFBDGG<(8FC9>GFFF?EGFF?FFF?FB7@??DF3<AF99@CB9>>0((4>?75267((8:<<<>
@M04650:207:000000000-C238N:1:1101:24812:6897 2:N:0:19
GGACTACCAGGGTATCTAATCCTGTTTGCTCCCCACGCTTTCGAGCCTCAGCGTCAGTTACAGACCAGAGAGTCGCCTTCGCCACTGGTGTTCCTCCATATATCTACGCATTTCACCGCTACACATGGAATTCCACTCTCCTCTTCTGCACTCAAGTCTCCCAGTTTCCAATGCACACAATGGTTGAGCCACTGCCTTTTACATCAGACTTAAGAAACCACCTGCGCTCGCTTTACGCCCAATAAATCCGGACAACGCTTGGGACCTACGTATTACCGCGGCTGCTGGCACGTAGTTAGCC
+
CCCCCGGGGGGGGGGGGGGGGGGGGGGGGGGGGGGGGGGGGGGGGGGGGGGGGGGGGGGGGGGGGGGGGGGEGGGGGGGGGGGGGGGGGGGGGGGGGGGGGGGGGGGGGGGGGGGGGGGGGGGGGGGGG@FFGGGGGGCFGGGFGGGGGGGFGGGGGGGGGGGGFGGGGGGGGGGGGGGCCFDGGGGGGGGGGGGGGGGGGFD7C8FACDCD5CGGFF8FFGFFFFF>AGFFF*BEEFEFGFF=CGEFGF8<BFGFG9?(,8FDGC?)4:?FF?ADGG>279;F:?F(1*5A<(41><2>?
@M04650:207:000000000-C238N:1:1101:27774:6901 2:N:0:19
GGACTACAGGGGTTTCTAATCCTGTTTGCTCCCCACGCTTTCGCACCTGAGCGTCAGTCTTCGTCCAGGGGGCCGCCTTCGCCACCGGTATTCCTCCAGATCTCTACGCATTTCACCGCTACACCTGGAATTCTACCCCCCTCTACGAGACTCAAGCTTGCCAGTATCAGATGCAGTTCCCAGGTTGAGCCCGGGGATTTCACATCTGACTTAACAAACCGCCTGCGTGCGCTTTACGCCCAGTAATTCCGATTAACGCTTGCACCCTCCGTATTACCGCGGCTGCTGGCACGGAGTTTGC
+
CCCCCGGGGGGGGGGGGGGGGGGGGGGGGGGGGGGGGGGGGGGGGGGGGGGGGGGGGGGGGGGGGGGGGDGGGGGGGGGGGGGGGGGGGGGGGGGGGGGGGGGGGGGGGGGGGGGFGGGGGGGGGGGGEGGGGGGGGGGGGGEFGGCEGGG?E>DEFGGDGGGGGGGGGGFGGGGGGGGGGGGGGGGDDFGGGGGGGDEFGFGFFGGFFGDDCFCCF<FGBDFDBF>E?D>FFG@<?:CCEB??G*4:DFFBB:DAF:BBFBF>GC:<::>B?=?FFG17(7>B6:?)57(0819(,;))-
@M04650:207:000000000-C238N:1:1101:4443:6915 2:N:0:19
GGACTACTAGGGTATCTAATCCCATTCGCTCCCCTAGCTTTCGTCTCTCAGTGTCAGTGTCGGCCCAGCAGAGTGCTTTCGCCGTTGGTGTTCTTTCCGATCTCTACGCATTTCACCGCTCCACCGGAAATTCCCTCTGCCCCTACCGTACTCCAGCTTGGTAGTTTCCACCGCCTGTCCAGGGTTGAGCCCTGGGATTTGACGTCGGACTTAAAAAGCCACCTACAGACGCTTTACGCCCAATCATGCCGGCTAACGCTTGCATCCTCTGTATTACCGCGGCTGCTGGCGCAGAGTTAGC
+
CCCCCGGGGGGGGGGGGGGGGFGGGGGGGGGGGGGGGGGGGGGFEEGGDCFEFFGFFFFFGGGGGGDGG,CFFDFFDCGEEFGGF@FGGGGGGGGGGFGGGGGGGGGGGGCCEEFEFFGGEGGGGGGGGGFFFGCCFFGDFGGF+E8C>FCFGFFGGG,7@C==BDFCCFF,=:EGFD?FFF?EFCB69CE@,CFD50<DFFFF*;C?@D486++BA@GFBD=@;;34)1:1,:536:CC78((0;?):@E02)54740811<8*+..)),.)<ABGF09BFFFF?0)85(56>906<<A6
@M04650:207:000000000-C238N:1:1101:12062:6921 2:N:0:19
GGACTACAGGGGTTTCTAATCCTGTTTGCTCCCCACGCTTTCGAGCCTCAGTGTCAGTTACAGGCCAGAGAGCCGCTTTCGCCTCCGGTGTTCCTCCATATATCTACGCATTTCACCGCTACACATGGAATTCCACTCTCCTCTCCTGCACTCCAGTCTCCCAGTTTCCAATGCACACAATGGTTGAGCCCCTGCCTTTTACATCAGACTTAAGAAACCACCGACGCTCGCTTTACGCCCAATAAATCCGGACCACGCTTGGGACCTACGTATGACCGCGCCCGCTGGCGCGTAGTGAGCC
+
A<<CC8FFG<FGF:FEFGGGGGGGG9,EC<FGGEEGCCEBFCC8FGGFFGGF<FFGGGGGGF@CFEGGGGGGGGGD7FGGCC@FGGGEFECGGGGGGDCGGGGGGGFGGGFB@FGFFDCCEGGCAFEGFFFBFGC9,@DGE8DB8,4,8@=9D,3@F?9;9FFFAFFGGDF,=,@FFG++@C@,><,DFC+@EFF6+;FF+;D@>+395*5+3=@8;B:*/;))))5?9)8/==+6>6CGG(34C>?5683;2)9396<??0C:CC<2423).*).2/490((41,(41*3:4>(-,+),.
@M04650:207:000000000-C238N:1:1101:15967:7051 2:N:0:19
GGACTACTAGGGTATCTAATCCTGTTTGCTCCCCACGCTTTCGAGCCTCAGTGTCAGTTACTACCCAGAGACCCGCCTTCGCCACCGGTGTTCCTCCTGATATCTGCGCATTTCACCGCTACACCAGGAATTCCAGTCTCCCCTGTAGTACTCAAGTCTGCCCGTATCGCCCGCACGCTTGATGTTAAGCATCAAGATTTCACGAACGACGCGACAAACCGCCTACGAGCTCTTTACGCCCAGTAATTCCGGCCAACGCTCGCACCCTACGTATTCCCCCGGCTTCTGGCACGTATTTGGC
+
CCCCCCGFFGGGGGGGGGGGGGGGGGGGGGGGGGGGGGGGGGGGGGGGGGGGFFGGGGGGGFGFGGGGGGGGEGEGGGGGGGGEFF7CFGGGGGGGGGGGGGGGGFFEGGGGFGFFGGC=EFGGFGGG?FGFDGGFGGFFG8=FG>DD<EGFFFBFGGGDCFFGGGGF8B6CCEGDDG7>FFF;=F;D9EGGFFGCFCFFCAD/3*3:=GDD=CC3>@GF(9;;1F;3;D>>FGFFFBC8E01:F76:*9?(-.)(5:9((-9(/?:?0:6<B92.3*((-(-7(.)--7(<:?<)(+)))
@M04650:207:000000000-C238N:1:1101:5543:7061 2:N:0:19
GGACTACCAGGGTTTCTAATCCTGTTTGCTCCCCACGCTTTCGAGCCTCAGTGTCAGTTACAGGCCAGAGAGCCGCTTTCGCCTCCGGTGTTCCTCCATATATCTACGCATTTCACCGCTACACATGGAATTCCACCCTCCTCTCCTGCACTCAAGTCTCCCAGTTTCCAATGCACACAATGGTTGAGCCACTGCCTTTTACATCAGACTTAAGAAACCACCTGCGCTCGCTTTACGCCCAATAAATCCGGACAACGCTTGGGACCTACGTATTACCGCGTCTGCTGGCACGTAGTTAGCC
+
CCCCCGGGGGGGGGGGGGGFGGGGGGGGGGGGGGFGGGGGGGGGGGGGGGGGGGGGGGGGGGG8FFGFGGGGGGGGGGGGGFGFGGGGGGEGGGGGGGGGGFGGFGGGGGGGGGGFFDGGGGGGGGGGGGGGGGGGGGGGGGGFGGGFBDCFGGDFGGAFGGGEDFGGGGGGGFCGEFGGGCFGGEGGC3DFCGGCDFGFF>CF+ADAEF+=@CGFFF>FDCB4@>=BDGBFFG=4A2=*C7;3:D?CFB316>D<D918::*49;77?FFD226<@C3>,3:1<AF01*5:32:?F@:).
@M04650:207:000000000-C238N:1:1101:7740:7067 2:N:0:19
GGACTACTGGGGTTTCTAATCCCATTCGCTCCCCTAGCTTTCGTCTCTCAGTGTCAGTGTCGGCCCAGCAGAGTGCTTTCGCCGTTGGTGTTCTTTCCGATCTCTACGCATTTCACCGCTCCACCGGAAATTCCCTCTGCCCCTACCGTACTCCAGCTTGGTAGTTTCCACCGCCTGTCCAGGGTTGAGCCCTGGGCTTTGACGGCGGACTTAAAAAGCCACCTACAGACGCTTTACGCCCAATCATTCCGGATAACGCTTGCATCCTCTGTATTACCGCGGCTGCTGGCACAGAGTTAGC
+
CCCCCCGGGGGGGGGGGGGGGGGGGGGGFGGGGGGGGGGGGGGGGFGGGAFGGGGCFGGGGGGDGGGGGGGFGGGGGGGGGGGGGGGGGGGGFGGGGFGEGGGGFFGFFFGGGGGGG+@CBFGGGGCCGGGGGGGFGCFGGGGADFDCFGGFGGGGGGFGGGFGGGGG,EFGD:CE?FEFGGC@DGG?FGGGCCF5*4FC=@B>?;<>>GDCE+;@6;=C8F@@FF86;F@>1E547:EGG:::GF2<G?FF05DBG6>BB:35:@:<A<?AFGFFGC239>0316))4E??70((6:AA:
@M04650:207:000000000-C238N:1:1101:19111:7094 2:N:0:19
GGACTACCGGGGTTTCTAATCCTGTTTGCTCCCCTTGCTTTCGCGCCTCAGCGTCAGGAATAAACTAGAAAAGCGCCTTCGCCACCGGTGTTCTTCCACATATCTACGCATTTCACCGCTACACGTGGAATTCCCTTTTCTCCGTCTATCCTCTAGATAGATAGTATTAGTTGCTTTTTCGAAGTTGAGCTTCGAGATTTAACAACTAACTTACCTTTCCGCCTACACGCCCTTTACGCCCAATAAATCCGATTAACGCTAGCACCCTCCGTATTACCGCAGCTGCTGGCACGGAGTTAGC
+
CCCCCGGGGGGGGGGGGGGGGGGGGGGGGGGGGGGGGGGGGGGGGGGGGGGGGGGGGGGGGGGGGGGGGGGGGGGGGGGGGGGGGGGGGGGGGGGGGGGGGGGGGGGGGGGGGGGGGGGGGGGGGGGGGGGGGGGGGGGGGGGEGGGGGGGFGGGG=D;DGGGDGFFG9EGGGGGGGGGGGG,>FGGGFFGGA9:CFGGGGFCFFGFFEGGGFGGGFFGF99@@=;>FDGB19CFFFFGGG@@DG>C?>AAD@DG4:<BB01<<FG????>?,C?AFC?>,04?:::72=(<:>9>282<:
@M04650:207:000000000-C238N:1:1101:22980:7096 2:N:0:19
GGACTACTCGGGTTTCTAATCCTGTTTGATCCCCGCGCCTTCGCGCCTCAGCGTCAGTAGTCTGCCAGAAGGCCGCCTTCGCCACCGGTGTTCCTTCAAATCTCTAAACATTTCAACGCTACACTTCACATTCCACCTTCCTCTCAGCCACTCCAGCGCGCCCGTCCACCTCGCTCCACAAGGTTGAGCCCTGTGTTTTTACGAAGTGCTCAGCACACCGCCTACACGCCCTTTACGCCCAGTAATTCCGATTAACGCTCGCACCCCCCGTATTACCGCGCCTGCTGGCACGGAGTTTGCC
+
CCCCCGG9,BFGGCGGGGGGGGGGGG<F,C,EFG:CFG:FGGGBFGGGGDFGGGGGGG,E,@6EGGCG<F8F,,@FGGGGCGCF4ECF@FGGG94,,,,5F9EFCFA,BFFGGGGFFG6DECFGCC,:,<EFGF9FCF,F,=DFG9,@3DGFG8FGF++6@F+@F88*93,3<F*1*;68,>BDCF,<EEF76,,,2;C*;8*/)1*2)+++/;7*.(;C>G?08)6).CBB?E?)04EC*(.6C*9<FF)(4BG<5-4:>B>(>C2443?>0C))3/-3(,4200.58*5/(-188+65<
@M04650:207:000000000-C238N:1:1101:22611:7098 2:N:0:19
GGACTACTCGGGTTTCTAATCCCATTCGCTCCCCTAGCTTTCGTCTCTCAGTGTCAGTGTCGGCCCAGCAGAGTGCTTTCGCCGTTGGTGTTCTTTCCGATCTCTACGCATTTCACCGCTCCACCGGAAATTCCCTCTGCCCCTACCGTACTCCAGCTTGGTAGTTTCCACCGCCTGTCCAGGGTTGAGCCCTGGGATTTGACGGCGGACTTAAAAAGCCACCTACAGACGCTTTACGCCCAATCATTCCGGATAACGCTTGCATCCTCTGTATTACCGCGGCTGCTGGCACAGAGTTAGC
+
CCCCCGGGGGGGGGGGGGGGGGGGGGGGGGGGGGGGGGGGGGGGGGGGGGGGGGGGGGGGGGGGGGGGGGGGGGGGGGGGGGGGGGGGGGGGGGGGGGGGGGGGGGGGGGGGGGGGGGGGGGGGGGGGGGGGGGGGGGGGGGGFGGGGGGGFGGGGGGGGGFGGGGGGGGGGGGGGGGGGGGGGGGGGGGGGGGGGFGGGGFGFEGGFFGGFEGFGF@GFFGFDEFFFFGF><EFFFFGGGB17FGBBGFF>?DGAD<BF0:CBGGFBF>?ADC>>GG?BB>BFFF0:?GBF0:2:DCBA<
@M04650:207:000000000-C238N:1:1101:11171:7105 2:N:0:19
GGACTACTGGGGTTTCTAATCCTGTTTGCTCCCCACGCTTTCGTGCCTCAGCGTCAGTTACAGGCCAGAGAGCCGCCTTCGCCTCCGGTGTTCCTCCATATATCTACGCATTTCACCGCTACACATGGAATTCCACTCTCCTCTCCTGCACTCAAGCCTGCCAGTTTCCAATGCACGCAATGGTTGAGCCCCTGCCTTTTACCTCCGACTTAAGAAACCACCTGCGCTCGCTTTACGCCCAATAAATCCGGACAACGCTCGGCACCTCCGTATTACCGCGGCTGCTGGCCCGTAGTTAGCC
+
CCCCCGGGGGGGGGGGGGGGGGGGGGCFCGGGGGFGCGGGGGG,DEGGGGG,FFGGGGAA,C<EFGEFG@@FGFFG+FFGGGC7,EFG:FGEFAAFCFFGGGGGGGFGGGGGGGGGGGGGGGGG,:<FGGGGGG9D,@9F=FGFGC9=F8DFG8=E,=,,6AEGGGFGFC;CDG89+=@8+EGECFGFGG*;**3;?FFF;A,=F*@5ADG>*+=+;::C>DB83:@);):?2:6;:?EGG01);7?EGF5((7>?C>?(4(*4C@7(33???C>BG<1-1(4(,43.1/3>9-3<A+64:
@M04650:207:000000000-C238N:1:1101:16938:7106 2:N:0:19
GGACTACCAGGGTATCTAATCCTGTTTGCTCCCCACGCTTTCGAGCCTCAGTGTCAGTTACAGGCCAGAGAGCCGCTTTCGCCTCCGGTGTTCCTCCATATATCTACGCATTTCACCGCTACACATGGAATTCCACTCTCCTCTCCTGCACTCAAGTCTCCCAGTTTCCAATGCACACAATGGTTGAGCCACTGCCTTTTACATCAGACTTAAGAAACCACCTGCGCTCGCTTTACGCCCAATAAATCCGGACAACGCTTGGGACCTACGTATTACCGCGGCTGCTGGCCCGTAGTTAGCC
+
CCCCCGGGGGGGGGGGGGGGGGGGGGGGGGGGGGGGGGGGGGGGGGGGGDGGGGGGGGGGGGGGGGGGGGGGGGDGGGGGGGGGGGGGGGGGGGGGGGGGGGGGGGGGGGGGGGGGGGGDGGGGGGGGGGGGGGGGGGGGGGGFGGGGGGGFGGGGGGGGGGGGGGGGGGGGGGGGGGEDDFFGGEGFFGDGFGGGGGGGGFFFFGGFFGFFFFG>FFGGFGFE@@AADGFFFF6CBFGGG@@)7DECFBB?FBGF:1<F@FF?GGF?FFF>AGB<:C>637>904:,8*4796<?2+6<:
@M04650:207:000000000-C238N:1:1101:23842:7121 2:N:0:19
GGACTACCGGGGTTTCTAATCCTGTTTGCTCCCCACGCTTTCGAGCCTCAGTGTCAGTTACAGGCCAGAGAGCCGCTTTCGCCTCCGGTGTTCCTCCATATATCTACGCATTTCACCGCTACACATGGAATTCCACTCTCCTCTCCTGCACTCAAGTCTCCCAGTTTCCAATGCACACAATGGTTGAGCCACTGCCTTTTACATCAGACTTTAGAAACCACCTGCGCTCGCTTTACGCCCAATAAATCCGGACAACGCTTTGGACCTACGTATTACCGCGGCTGCTGGCCCGTAGTTAGCC
+
CCCCCGGGGGGGGGGGGGGGGGGGGGGGGGGGGGGGGGGGGGGGGGGGGGGGGGGGGGGGGGGGGGGGGGGGGGGGCCFGGGGGGGGGG7FFGFGGGGGGGFGGGGGGGGGGGGGGGDCDGGGGCFFGFGGGGGGG8EFGGGGFGGGGGGGFG,@=,@9DFGFGGD:,EFGEFGFC8C+@ACFGFCDE?FGGA?FFFGGG+9,4B7;9@DD+2=CCBBGGBDD=B?@;@D999F+157CC7;8EGG3/;;>D@5<23(4-(504D=<204()6<2<+*(41(-40:2((*,:330,)3-)4
@M04650:207:000000000-C238N:1:1101:20825:7158 2:N:0:19
GGACTACACGGGTTTCTAATCCTGTTTGCTCCCCACGCTTTCGCACCTGAGCGTCAGTCTTTGTCCAGGGGGCCGCCTTCGCCACCGGTATTCCTCCAGATCTCTACGCATTTCACCGCTACACCTGGAATTCTACCCCCCTCTACAAGACTCTAGCCTGCCAGTTTCGAATGCAGTTCCCAGGTTGAGCCCGGGGATTTCACATCCGACTTGACAGACCGCCTGCGTGCGCTTTACGCCCAGTAATTCCGATTAACGCTTGCACCCTCCGTTTTACCGCTGCTGCTGGCACGGAGTTAGC
+
CCCCCGGGGGGGGGGGGGGGGGGGGGGGGGGGGGGGGGGGGGGGGGGGGGGGGGGGGGGGGGGGGGGGGGGGGGGGGGGGGGGGGGGGGGGGGGGGGGGGGGGGGGGGGGGGGGGGGGGGGGGGGGGGGGGGGGGGGGGGGGGFGGGDFGGFGGGGGGGGGGGGGGFGEFGGGGGGGGGGGGFGGGCFFGGGGGGG4CEGGFGF=<<>?GGD<CFFF@GF@G1:?;9BBD>F>GFF?BGGG:1.*265C6)(4>D2*,2:1(927EB:??F:)38<FGF0(-2727??(*.0(---,;2-.
@M04650:207:000000000-C238N:1:1101:8457:7169 2:N:0:19
GGACTACTGGGGTATCTAATCCTGTTTGCTCCCCACGCTTTCGCACCTGAGCGTCAGTCTTCGTCCAGGGGGCCGCCTTCGCCACCGGTATTCCTCCAGATCTCTACGCATTTCACCGCTACACCTGGAATTCTACCCCCCTCTACGAGACTCAAGCTTGCCAGTATCAGATGCAGTTCCCAGGTTGAGCCCGGGGATTTCACATCTGACTTAACAAACCGCCTGCGTGCGCTTTACGCCCAGTAATTCCGATTAACGCTTGCACCCTCCGTATTACCGCGGCTGCTGGCACGGAGTGACG
+
<C@CCCGGGGGGGCEGGGFGGGGFFGGFGFC@FFGGGGGGGGGGGGGGGGGGDEGGGGGGGGGGEGGGGGGGGGGGGGGGGGGGGGGGGEGGFGGGDGGGFFCGGG<FECGECFCFGGGDGGGGGGGGGGFFFGGGDGG7EGGFE;B7FEGACGFFFGGGD7F6FAADCA:;+EDGFC,>FFGGGGGGGGFGGGGGGGGFFFFCF<+@EGGG<7C7A?F39)62?:9>BC>FB5>9*4;EE??2F*)4CFF?:5<:F(40(,9.6:3:<BFF<G09C7:;9B>>9(.3(:(+(4(((*.)(
@M04650:207:000000000-C238N:1:1101:10713:7213 2:N:0:19
GGACTACTAGGGTATCTAATCCTGTTTGCTCCCCACGCTTTCGCACCTGAGCGTCAGTCTTCGTCCAGGGGGCCGCCTTCGCCACCGGTATTCCTCCAGATCTCTACGCATTTCACCGCTACACCTGGAATTCTACCCCCCTCTACGAGACTCAAGCTTGCCAGTATCAGATGCAGTTCCCAGGTTGAGCCCGGGGATTTCACATCTGACTTAACAAACCGCCTGCGTGCGCTTTACTCCCCGTAATTCCGATTAACGCTTGCACCCTCCGTATTACCTCGGCTGCTGGCACGGAGTTAGC
+
CCCCCGGGGGGGGFGGGGGGGGGGGGGFGGGGGGGGGGGGGGGGGGGGGGGGDEGGGGGGGGGGGGGGGGGGGGGGGGGGGGGGGGGGGGGGGGGGGGGDGGGGGGGGGGGGDGGGGGGGEGGGGGGGFFGGGGGGGGGGGGGFFFGGFEGFGGGGGGGGGGCCFGGGGFG;8FFGGGGGG9FEGGGGGGGGGD=EDDGCGFGF=FGFFFFGE=FGFFGF>GFFDF6@279>9EF48)<CD(3(>D6)?FF01@DFG?B0<?G7FG?2201<:E>>G>)8:<023::0850C?11,4A5>9
@M04650:207:000000000-C238N:1:1101:23082:7230 2:N:0:19
GGACTACAAGGGTTTCTAATCCTGTTTGCTCCCCACGCTTTCGCACCTGAGCGTCAGTCTTTGTCCAGGGGGCCGCCTTCGCCACCGGTATTCCTCCAGATCTCTACGCATTTCACCGCTACACCTGGAATTCTACCCCCCTCTACAAGACTCTAGCCTGCCAGTTTCGAATGCAGTTCCCAGGTTGAGCCCGGGGATTTCACATCCGACTTGACAGACCGCCTGCGCTCGCCTTACGCCCCGTAATTCCGATTAACGCTTGCACCCTCCGTATTACCGCGGCTTCTGGCCCGGAGTTAGC
+
CCCCCFGGFGGGGGGGGGGGGG<FGGGGGGGGGGGGGGGGGGGGGGGFGCFFGGGGGGFGG9FFGGGGFEEGGGGGCGDFFGGGGGGGGGGGGGGGGFGGGGGGGGGGGGGGGDGGGEGGDFGFFCFFFGGGGGGFGE6>EGGFDE;FB?FFGGGGGGGGCGGGGGGFE78CCEGCFGFF@,@FGGGGGGGGEGCGGCGGGFGF7855;GGG@CG>*(AF@GFF6F6)(>6((:@3),1::,,,9/(6C7?(8@*6C0131:C)7C<(,8(3(8:40>004>>2((6))2(/((((-;>:9
@M04650:207:000000000-C238N:1:1101:11537:7284 2:N:0:19
GGACTACAGGGGTATCTAATCCTGTTTGCTCCCCACGCTTTCGCGCCTCAGTGTCAGTTACAGGCCAGAGAGCCGCTTTCGCCTCCGGTGTTCCTCCATATATCTACGCATTTCACCGCTACACATGGAATTCCACTCTCCTCTCCTGCACTCAAGTCTCCCAGTTTCCAATGCACACAATGGTTGAGCCACTGCCTTTTCCATCAGACTTAAGAAACCACCTGCGCTCGCTTTACGCCCAATAAATCCGGACACCCCTTGGCACCTACGTATTACCGCGGCTGCTGCCCGCTACTTCGCC
+
9-BCCFG<;CCGG,EEFEGGGGFFGGCEDFGGGGGG:FGCGGG7@FGGEF@FEFF,;@F<F9F,DE<DFFDDGGEGC@FGFGGDGGECF7FFGGFGGG9FFEED9EFFGEG:FE9FF?EGGGFG:8<85AEFGFCFCFFGCDC7,EFGGGGFG,@3@A,DEF8=:>CFG,63+:,@9DE+@EE=F7,,<D7CA?EFFDGG+8,<=796@F++02++*0<4<D@0<*:62)55/4+9)8GGD3=;*;CCC>)(6=*6)60(.5*)6@,4?03).<<A+*4(-7>0().)47(*-4(4)+,-4
@M04650:207:000000000-C238N:1:1101:13808:7297 2:N:0:19
GGACTACTGGGGTTTCTAATCCTGTTTGCTCCCCACGCTTTCGAGCCTCAGTGTCAGTTACAGGCCAGAGAGCCGCTTTCGCCTCCGGTGTTCCTCCATATATCTACGCATTTCACCGCTACACATGGAATTCCACTCTCCTCTCCTGCACTCAAGTCTCCCAGTTTCCAATGCACACAATGGTTGAGCCACTGCCTTTTACATCAGACTTAAGAAACCACCTGCGCTCGCTTTCCGCCCAATAAATCCGGACAACGCTTGGGACCTACGTATTACCGCGGCTGCTGGCACGTAGTTGTCC
+
CC@CCGGGGGGGGGGGGGGFGGGGGGGGGGGGGGGGGGGGGGEGGGGGGFGGGGGCGGGGGGGGGGGGGGGGGGGGGDFGFGGGGGGGGGFGGGGGGGGGGGFGGGGGGGGGGGGGGCECEEFGGGGGGFGGGGGFFGAFGDGFGGGGGGGFGGGGGGFFGGFGGDGGGFAFGGGGGGG?=FFFFGGFGGCC7CFGGCGFGFE9<8;9@GB8ADGFAFFF>GF==9@?449>B*+*)0BFG2@)>FF5*3002:C@C6;?66D:GGF<??:2-CBA@C0;(4,((4:4:*553?B<B+)..
@M04650:207:000000000-C238N:1:1101:5712:7323 2:N:0:19
GGACTACACGGGTTTCTAATCCTGTTTGCTCCCCACGCTTTCGAGTCTCAGTGTCAGTTATGGGCCAGAGAGCCGCTTTCGCCTCCGGTGTTCCTCCATATATCTACGCATTTCACCGCTACACATGCAATTCCACTCTCCTCTCTTGCACTCAAGTCTCCCAGTTTCCGAAGCACACTATGGTTTAAACACTGCCTTTTACATCCGCATTAGTATACCACCTTCCCTCGCTGTAAGACCGATCAATCCGGACCACGCTTGGGACCTACGTATTAGCGCGGCTGCTGGCCCGTAATTTCCC
+
C@@BB6C@@@@FFC,CFCGA,CC<CEDCEFC8FG,++@CCFA:,,6;CE,C6CFFGGGG,,,,,;FC@8FE@FG7C:,=:@CC7,AF+@@FC<ADCFFEGC@49>=F7+4BF?FFEFGCDGCFAFDF,B<<=DDA5=F9E,D,=D,4,E=F54@E,C,,363,26EFG9+6+03==8D,,,,6,@,8,2@,A7<D,3=:,+3@BA***)302:2=++2D4:9544*)+)*-(04+8+/46*.,(2C<<*0)63)/(/(((-(*,9C().-,))<4)8)(--9;>??D(3/(1((((.+).5
@M04650:207:000000000-C238N:1:1101:20749:7355 2:N:0:19
GGACTACACGGGTTTCTAATCCTGTTTGCTCCCCACGCTTTCGAGCCTCAGCGTCAGTTACAGACCAGAGAGTCGCCTTCGCCACTGGTGTTCCTCCATATATCTACGCATTTCACCGCTACACATGGAATTCCACTCTCCTCTTCTGCACTCAAGTCTCCCAGTTTCCAATGACCCTCCCCGGTTGAGCCGGGGGCTTTCACATCAGACTTAAGAAACCGCCTGCGCTCGCTTTACGCCCAATAAATCCGGACAACGCTTGCCACCTACGTATTACCGCGGCTGCTGGCCCGTAATTAGC
+
CCCCCGGGGGGGGGGGGGGGGGGGGGGGGGGGGGGGGGGGGGGGGGGGGGGGGGGGGGGGGGGGGGFGGGGGGGGGGDGGGGGGGGGGGGGGGGGGGGGGGGGGGGGGGGGGGGGGGGGGGGFFFGGGFFGGGGGGGGGGGGGFGGGGGGFFGCGGGGFGDFGGGGGGGGGGCGGGGDFEGGDGCFGG6FFGDDGGGCGGGFFFFGGFFGGFF@@FFDGG(C@FFF>E@DBB0=FBFBGGE?18C7:):@>B6:<?G9>BF:G?FGF4?F0.5<:AGG:9>>904<?>(*(2(-,((<625
@M04650:207:000000000-C238N:1:1101:9727:7356 2:N:0:19
GGACTACTGGGGTATCTAATCCTGTTTGCTCCCCACGCTTTCGAGCCTCAGTGTCAGTTACAGGCCAGAGAGCCGCTTTCGCCTCCGGTGTTCCTCCATATATCTACGCATTTCACCGCTACACATGGAATTCCACTCTCCTCTCCTGCACTCAAGTCTCCCAGTTTCCAATGCACACAATGGTTGAGCCACTGCCTTTTACATCAGACTTAAGAAACCACCTGCGCTCGCTTTACGCCCAATAAATCCGATTAACGCTAGCACCCTCCGTATTACCGCAGCTGCTGGCACGGAGTTAGCC
+
CCCCCGGGGGGGGGGGGGGGGGGGGGGGGGGGGGGGGGGGGGGGGGGGGFGFGGGGGGGGGGGGGGGGGGGGGGGGGGFGGGGGFGGGGGGGGGGGGGGGGGGGGGGGGGGGGGGGGGGGGGGGGGGGGGGGGGGGFFGGGGGFGGCFGGGFGGGGGGGFFGGFFFGGGGFGFGGGGGGDGGGEFGGGGEDFGFFGGGGGCFBFFCGACC>FE>FCFFFGFGF4B>AEA5>DF7+1)6CCD?@FCFFFGFBDFFGFGB;@6@77FGF:?>B::F247941(2:?7:0(878*-39??<:<:
@M04650:207:000000000-C238N:1:1101:23396:7363 2:N:0:19
GGACTACCCGGGTTTCTAATCCTGTTTGCTCCCCACGCTTTCGCACCTGAGCGTCAGTCTTTGTCCAGGGGGCCGCCTTCGCCACCGGTATTCCTCCAGATCTCTACGCATTTCACCGCTACACCTGGAATTCTACCCCCCTCTACAAGACTCTAGCCTGCCAGTTTCGAATGCAGTTCCCAGGTTGAGCCCGGGGATTTCACATCCGACTTGACAGACCGCCTGCGTGCGCTTTACGCCCAGTAATTCCGATTAACGCTTGCACCCTCCGTATTACCGCGGCTGCTGGCACGGAGTTAGC
+
CCCCCCGGGGGGGGGGGGGGGGGGGGGGGGGGGGGGGGGGGGGGGGGGGGGGGGGGGGGGGGGGGGGGGGGGGGGGGGGGGGGGGGGGGGGGGGGGGGGGGGGGGGGGGGGGGGGGGGGGGGGGGGGFFGGGGGGGGGFGGGGFGGGGGGGFGFFAGGGGGGGFGGGGEFGGGGGGGGGGFGCFCGGGGFGGGGEGGGGGGFGFFGGF@GGGFGG76;FGFD>0(59D1C9;(:FAFFGGC??77DAAGF:0:3D2DBFF<:F2CGF??B6:?C:4CGFFFFFF38))(74CB6(-(A<-.
@M04650:207:000000000-C238N:1:1101:3897:7367 2:N:0:19
GGACTGCTGGGGTATCTAATCCTGTTTGCTCCCCACGCTTTCGCACCTGAGCGTCAGTCTTCGTCCAGGGGGCCGCCTTCTCCACCGGTATTCCTCCAGATCTCTACGCATTTCACCGCTACACTTGGAATTCCACTCTCCTCTCCTGCACTCAAGGATCACAGTTTCCAATGCACACACTGGTTGAGCCCCTGCCTTTTCAATCCGACTTAAGAAACCCCCTGTGCGCGCCTTCCGCCCACTCAATACGGACAAAGCTTGTGACCTACGTATTACCGCGGCTTCTGGCACGTCGTTAGCC
+
CC<BCCFC8C7EGFFGGGFGGGGGGGGGGGGGGGGGCGGGGGGGGGGGGGGGGGGGGGGGG,DFGGGG?C+@EFFGGGGG,CFGG8FC=FFGGGGFD=BFFGGGGGG:FEGGGGCGGGGGCF@F,C?8FFGGGFDEG89F8DGF?FA,<@DFED=3,,3@,@DAFCFE,,3@CFGC,5+*4>D=E*,52:*@:CG>FCGF>+,4+3*35774*1:+)7=*0:91./))(71(6A68:,B5>(2(9*6)0576>3*(*,)4(,02:F2).(4).864</(,((((.4<)3*.2.--72*-4,
@M04650:207:000000000-C238N:1:1101:19483:7388 2:N:0:19
GGACTACCAGGGTATCTAATCCTATTTGCTCCCCACACTTTCGAGCCTAAGTGTCAGTAATGGTCCAAGTTATCGCCTACGCCTCTAGTGTTCTTCCATATATCTACGCATTCCACCGCTCCACATGGAGTTCCATAACTCTCTACCACACTCTAGGTTAATAGTTTCCAATGCATACAATAGTTAAGCTACTGCATTTAACACCAGACTTACTAACCCACCCGCGCTCGTTTTACGCCCAGTAAAACCGGATAACCCTTGCATCCTATGTATTACCGCGGCTGCTGGCCCCTAGTTTCCC
+
CCCCCGGGGGGGGGGGGGGGGGGFGGGFGGGGGGGGGGGGGGGFGGFE?FGEFGGGGGGCGGGDE<DEEDEGDFFGGG7FFGFECFFFEAFFGGGGGFGGGGGFGGA4CEFGCGGGGGGGGGGGGGFF<<EFGGGGFDF9EFGFGGGDGFEF@=>,=DDA=?D8FEGFGFFFDGGGFCFFGEEFGFCEE9A@8,D,+?FCD7>FD68*:FCCDDD+;5D>ADD=A5=5=C9BDEA@BFGD<9>68+**26)>(8+)*(/(340?FG71))))1A6)>*,,431>8204(:(*4445A+)-.
@M04650:207:000000000-C238N:1:1101:5838:7403 2:N:0:19
GGACTACACGGGTTTCTAATCCTGTTTGCTCCCCACGCTTTCGCACCTGAGCGTCAGTCTTCGTCCAGGGGGCCGCCTTCGCCACCGGTATTCCTCCAGATCTCTACGCATTTCACCGCTACACCTGGAATTCTACCCCCCTCTACGAGACTCAAGCTTGCCAGTTTCAGATGCAGTTCCCCGGTTGAGCCCGGGGATTTCACATCGGACTTAACAAACCGCCTGCGTGCGCTTTACGCCCAGTAAATCCGATTAACGCTTGCCACCTCCGTATTACCGCGGCTGCTGGCACGGCGTTAGC
+
CCCCCFGF<FGGGFGGFGGGGGGFGG<FGGDGFGCEEGGGGGGGDFGG?,EFGGGGEGFC,EDFGEGG8@CFGGGGGGGGGGGGG<FFGCGGGGGGGGFGGGAFG,5=FGGGGGGGGGDGDF9F8FGGG8FGGCGGDC+>CDDFEF645@CFG6FG93@,@@,@F,@DE9>5;@2=F7B?C,>C:C58CFG:55==7DFFFFC6+;*./9);>7CD=(5C>GF01F;>(>(2(CFFF?EGG?:?F>)):65-1)92C:04<65209<(8<62(*.-C7((49>;11??05(<3(((-:2<9
@M04650:207:000000000-C238N:1:1101:7353:7405 2:N:0:19
GGACTACCAGGGTATCTAATCCTGTTTGCTCCCCACGCTTTCGAGCCTCAGTGTCAGTTACAGGCCAGAGAGCCGCTTTCGCCTCCGGTGTTCCTCCATATATCTACGCATTTCACCGCTACACATGGAATTCCACTCTCCTCTCCTGCACTCAAGTCTCCCAGTTTCCAATGCACACAATGGTTGAGCCACTGCCTTTTACATCAGACTTAAGAAACCACCTGCGCTCGCTTTACGCCCAATCAATCCGGACAACGCTTGGGACCTACGTATTACCGCGGCTGCTGGCGCGTAGTTAGCC
+
CCCCCGGGGGGGGGGGGGGGGGGGGGGGGGGGGGGGGGGGGGGCGGGGGFFEFFGFFEGFGGDFGGGFFGGGGGGGGDGGGGGDGGGGGGGGGGGGGGGGGGGGGGGGGGGEGGGGGGGGGGGG@?DFGFGGGGGGGGFGGGGFFGG?FGGFC,=AE9;DFGGGFGGGGF9FGG8CCF+39DFAF:FFC@@FCFGGFFFCGFDFFFFFFFF@==F+;@>CCC@==>>94C9(:/8CD>7@:71(8=?;C).160>?7>??6;G:CE:<BFFF)<<A91-(27;>2)5:?*4:9098<+4<:
@M04650:207:000000000-C238N:1:1101:19370:7423 2:N:0:19
GGACTACTCGGGTTTCTAATCCTGTTTGCTCCCCGCGCCTTCGCGCCTCAGCGTCAGTAGTCTGCCAGAAGGTCGCCTTCGCCACCGGTGTTCCTTCAAATCTCTAAACATTTCAACGTTACACTTGAAATTCCACCTTCCTCTCAGCTACTCTAGCGTGCCCGTCCACCTCGCTCCACAAGGTTGAGCCCTGTGTTTTAACGAAGTGCTCAGCACACCGCCTACACGCCCTTTACGCCCAGTACTTCCGATTAACGCTCGCACCCCCCGTATTACCCCGGCTGCTGCCACCGATTTAGCC
+
ACCCCFGGGGGDGGGGGGGGGGGGGGGGGGGGGGCFGGGGGGGGEGGGG8DGGGGGDDFFGGGGGGGG<<F@EFGGGGGGFGGGGGGC@FGGGGGGFGGCFFGGGFFGGGGGGGGGGGG6EFEFGGGDBFGGGGGFFCFGGGGFGGFFF8FDFGGGGGG>EGGCFGGCFGGGGGEGGFFF5FFGF<F,CGGG7CFGGGGF4B>*@DFFCGGGBFDF6>GG>DF;@F@AFGFFFFF7)8CG:?EE+C<AG).:<)24*(,896)4>E0432:(1044A*,429;60).)4<4*((((4+.)8
@M04650:207:000000000-C238N:1:1101:23268:7446 2:N:0:19
GGACTACCGGGGTTTCTAATCCTGTTTGCTCCCCACGCTTTCGCACCTGAGCGTCAGTCTTCGTCCAGGGGGCCGCCTTCGCCACCGGTATTCCTCCAGATCTCTACGCATTTCACCGCTACACCTGGAATTCTACCCCCCTCTACGAGACTCAAGCTTGCCAGTATCAGATGCAGTTCCCAGGTTGAGCCCGGGGATTTCACATCTGACTTAACAAACCGCCTGCGTGCGCTTTACGCCCAGTAATTCCGATTAACGCTTGCACCCTCCGTATTACCGCGGCTGCTGGCACGGAGTTAGC
+
CCCCCFGGGGGGGGGGGFGGGGGGGGGGGGGGGGGGGGGGGGGGGGGGGGGGGGGGGGGGGGGGGGGFGGGGGGGGGGGGGGGGGGGGGGGGGGGGGGGGGGGGGGGGGGGGFGGGGGGGGGGGGGGGGFGGGGGGGGGGGGGFGGGGGGGFGGGGGGFFGFFGGGGG;9>CDGGF?FFFGFDFGGGGGGGFEGGGGGGGFFFFCD>FCCFF<>CFF;FFBG>FFFBBBGF>0CFBF0EEGFFF7F<>FFFFFFGBF?F?6?FDGGB4089:0C7BGG(96>;6613:BG?GF9>FFFD<6
@M04650:207:000000000-C238N:1:1101:14520:7457 2:N:0:19
GGACTACCAGGGTTTCTAATCCTGTTTGCTCCCCACGCTTTCGAGCCTCAGTGTCAGTTACAGGCCAGAGAGCCGCTTTCGCCTCCGGTGTTCCTCCATATATCTACGCATTTCACCGCTACACATGGAATTCCACTCTCCTCTCCTTCACTCAATTCTCCCAGTTTCCAATGCACACAATGGTTGAGCCACTGCCTTTTCCATCAGACTTAAGAAACCACCTGCGCTCGCTTTACGCCCAATAAATCCGTACAACGCTTTGGACCTCCGTATTACCTCGGCTGCTGTCACGTATTTTGCC
+
CCCCC@DGCFGGFGEGGGFGGGFFGGG<FGGGGGGGD7FGGG,CECGGGFFGGGGGGGGGGGCFGGGCDFC:FGEGDEGG>CGGGCE@F@GGGGGGGGGCFFFGGGG@FGEGEGGGGGGD>BFGFGGGGGGGGFGGCFAFGGGFGGG,A=EECF,,:@,@EG8,ADGDFF9FCFFA8D+66C8EF:D?FC,@?@CECCFG+;;CC+AFE>++:;:@0=87=7>:B*:9=*>@BG+8)(BC:(:@*+/7>>)23)7683;0(.2=F*()(4,.3C2<F*),((-,-.)),+)1.,-(6+-5<
@M04650:207:000000000-C238N:1:1101:7234:7483 2:N:0:19
GGACTACAGGGGTTTCTAATCCTGTTTGCTCCCCACGCTTTCGAGCCTCAGTGTCAGTTACAGGCCAGAGAGCCGCTTTCGCCTCCGGTATTCCTCCAGATCTCTACGCATTTCACCGCTACACCTGGAATTCTACCCCCCTCTACGAGACTCAAGCTTGCCAGTATCAGATGCAGGTCCCAGGTTGAGCCCGGGGATTTCACATCTGACTTAACAAACCGCCTGCGTTCGCTTTACGCCCAGTAATTCCGATTAACGCTTGCACCCTCCGTATTACCGCGGCTGCTGGCACGGAGTTAGC
+
C?CCCGGGGGGGGGGGFGGGGGGGGGGGGGGGGEGGGGGGGF@<FGGGGGGGGGGGGGGGGGGCFGGGGGGGGGGGGGGGGGGGCGGGC=FGGGGGGGGGGFCFDGGGGDEEFGGGGGGDGG9=FFGGFGGGGGGGFGCGGGGFGFFE=E@FGGGGGGAFGGEFF9DDFCGGGGGG,=9CF9EGFGGGGFGGGGGG>DCFGACAFGGCEG=F4DFGFDGC@DF?@FF;(/69(:>CA788E?B>C*-6FF?0,7C<G?0118<<CGF:?FF:(A?>C749(3417?024E:F<91(.*--6
@M04650:207:000000000-C238N:1:1101:12013:7494 2:N:0:19
GGACTACCGGGGTATCTAATCCCATTCGCTCCCCTAGCTTTCGTCTCTCAGTGTCAGTGTCGGCCCAGCAGAGTGCTTTCGCCGTTGGTGTTCTTTCCGATCTCTACGCATTTCACCGCTCCACCGGAAATTCCCTCTGCCCCTACCGTACTCCAGCTTGGTAGTTTCCACCGCCTGTCCAGGGTTGAGCCCTGGGATTTGACGGCGGACTTAAAAAGCCACCTACAGACGCTTTACGCCCAATCATTCCGGATAACGCTTGCATCCTCTGTATTACCGCGGCTGCTGGCACAGAGTTAGC
+
CCCCCGGGGGGGGEGGGGGGGGGEGGGGGGGGGGGGGGGGGGGGGGGGGGGGGGGGGGGGGGGGGGGGGGGCGGGGGGGGGGGGGGGGGGGGGFGGGGGDCFGFGFGGGGGGGGGGGGGGGGGGGGGDGGGGGGGC8FGGGGGFGGGGGGGFGFGGGGGGGGEGGGGGGGGGGGGDGGFGFGGGGGGGGGGGCFEGGGFFC9C?DGGEFDDCED>FFFGG1F0@EF(0)7>>?GF>FFGGGF?:FDB<GFFF:>G2943:B?F7FGFFFB:B<GFFGG?F>(71>?>?BGBG?FB>FG<A2
@M04650:207:000000000-C238N:1:1101:23130:7501 2:N:0:19
GGACTACAGGGGTATCTAATCCTGTTTGCTCCCCACGCTTTCGAGCCTCAGTGTCAGTTACAGGCCAGAGAGCCGCTTTCGCCTCCGGTGTTCCTCCATATATCTACGCATTTCACCGCTACACATGGAATTCCACTCTCCTCTCCTGCACTCAAGTCTCCCAGTTTCCAATGCACACAATGGTTGAGCCACTGCCTTTTACATCAGACTTAAGAAACCACCTGCGCTCGCTTTACGCCCAATAAATCCGGACAACGCTTGGGACCTACGTATTACCGCGCCTGCTGGCACGTAGTTAGCC
+
CCCCCGGGGGGGGGGGGGGGGGGGGGGGGGGGGGGGGGGGGGGGGGGGGGGGGGGGGGGGGGGGGGGGGGGGGGGGGGGGGGGGGGGGGGGGGGGGGGGGGGGGGGGGGGGGGGGGGGGGGGGGGGGGGGGGGGFGGGGGGGGFFGGGGGGFGGGGGG9FCFGGGGFGEGCFGGGGGGCCGEGGGGGGGG7CEFGGGGGDCF99EFG5=FFG@CDGFBGF2DDEFABFADBFBC6@>>GGGF83>CEEFE08>FD?G1(36211CC<2::8<ACA<AD07(4<?BFFBF64C??BFF944,
@M04650:207:000000000-C238N:1:1101:10831:7545 2:N:0:19
GGACTACTAGGGTTTCTAATCCCATTCGCTCCCCTAGCTTTCGTCTCTCAGTGTCAGTGTCGGCCCAGCAGAGTGCTTTCGCCGTTGGTGTTCTTTCCGATCTCTACGCATTTCACCGCTCCACCGGAAATTCCCTCTGCCCCTACCGTACTCCAGCTTGGTAGTTTCCACCGCCTGTCCAGGGTTGAGCCCTGGGATTTGACGGCGGACTTAAAAAGCCACCTACAGACGCTTTACGCCCAATCATTCCGGATAACGCTTGCATCCTCTGTATTACCGCGGCTGCTGGCACAGAGTTAGC
+
CCCCCGGG9FGGGGGGGGGGGGGDGGGGGGGGGGGFGGGGGGGFGGGGGGGFGGGGGGGGFGGGGGGGGGGGFFGGGGGGEGGGGFGGGGGGGGGGGGGGCGFGGGGGGGGGGGGGGGGGGGGGGGGFFCGGGGFE?F@FG8DFDFGGGGEFFDGEDFA8EDE8FFGGGEDFGFC@FGGGDFF7@<ECEFGGGGGG>FGGD6D9>G4?9<5>C+23*8FG@FD;8F;F4C2(6*7)9?GGD<<FF<4AGFF;F>GFG?B06<FDF?:284>ADGB2+?69BB037:B)>GFG0((.6FA2.
@M04650:207:000000000-C238N:1:1101:11713:7605 2:N:0:19
GGACTACCAGGGTTTCTAATCCTGTTTGCTCCCCACGCTTTCGAGCCTCAGTGTCAGTTACAGGCCAGAGAGCCGCTTTCGCCTCCGGTGTTCCTCCATATATCTACGCATTTCACCGCTACACATGGAATTCCACTCTCCTCTCCTGCACTCAAGTCTCCCAGTTTCCAATGCACACAATGGTTGAGCCACTGCCTTTTACATCAGACTTAAGAAACCACCTGCGCTCGCTTTACGCCCAATAAATCCGGACAACGCTGGGGACCTACGTATTACCGCGGCTGCTGGCACGTAGTTAGCC
+
CCCCCGGGGGGGGGGGGGGGGGGGGGGGGGGGGGGGGGGGGGGGGGGGGGGGGGGGGGGGGGGGGGGGGGGGGGGGGGFGDGGGGGGGGGGGGGGGGGGGGGGGGGGGGGGGGGGGGGEDCFGGGGGGGGFGGGGGGGGGGGGFGGGGGGGFGGGFGGFFFGGGGGGGGGGGGGGGGGGFGGGGFG8FGGGGFGGGGFFGFFFFFGFFCD?FFGFFFD:FDDBFFEBDFGFF9F@EEFGGG7;4DGFFGB5@BDGFGB@(::D?DGF243:B2+6<+19>196>FFFFB:4=81<BF<54.
@M04650:207:000000000-C238N:1:1101:10689:7636 2:N:0:19
CGGGTTTCTAATCCTGTTTGCTCCCCACGCTTTCGAGCCTCAGTGTCAGTTACAGGCCAGAGAGCCGCTTTCGCCACCGGTGTTCCTCCATATATCTACGCATTTCACCGCTACACTGGGAATTCCCCTTTCCTCTCCTGCACTCAAGACTGACAGTTTCCATCGCTTGACGGGGTTGAGCCCCGAATTTAAACGACAGACTTATCAGCCCGCCTGCGCGCGCTTTACGCCCAATAATTCCGGACAACGCTTGCCCCCTACGTATTACCGCGGCTGCTGGCACGTATTTAGCCG
+
FG@GGGGGGGGGGGGGGGGGGGGGGGGGGGGGGGGDFGGGGGGGGGFFGGGGG9EEGGGGGGGGGGGGF@FGGGGGGGGGFGGGGGFGGGGFGGGGGGFGEEFGGGFGGDGCGG,EFFGG,FFG;DFGFGGGGGGDFGFGGEFFF?D9EFGFGGGGGFGEGFFG7CAFGGFGGGC63@@EFGGG7CGGFCCFGGFGF4D6;@FGGFGDGF=EGF32((::B9G6:B+1,<BD8F?2<F>><CBEF>>C>G:18?(*->*3.-()-43<)*/33>>>FFF0<(<4*4)().+483
@M04650:207:000000000-C238N:1:1101:16658:7647 2:N:0:19
GGACTACAGGGGTTTCTAATCCTGTTTGCTCCCCACGCTTTCGAGCCTCAGTGTCAGTTACAGGCCAGAGAGCCGCTTTCGCCTCCGGTGTTCCTCCATATATCTACGCATTTCACCGCTACACATGGAATTCCACTCTCCTCTCCTGCACTCAAGTCTCCCAGTTTCCAATGCACACAATGGTTGAGCCACTGCCTTTTACATCAGACTTAAGAAACCACCTGCGCTCGCTTTACGCCCAATAAATCCTGACAACGCTTGGGACCTACGGATTACCGCGGATGCTGGCCCGTAGTTAGCC
+
CCCCCFGGGFGGGGGGGDGGGGGFGGDEEFGFGGGGGC@FFGGGGGGFCFEGGGGG<EFGGGGGGGGGFFFEFGDGGDFGEGGGGGCEFDFGGGGFGGGGGGFGGGGGGGGGGGGCGGGGGGGGGGFGFEAFFGGGCG8EFGGFGGGGGGFDDGDGAFFEGGGCFFFGGFGGGC,=DFGGGG?GGDD,AB7@CFDGGGGGCF9+?FFA@GFGCGD+;8475DFFFF2:=7=9B5:8B@E:F;;@FG?<6+/.6AC()6?(37D;FGF27((((;<2+13(((((,6)4454*49:BA7424
@M04650:207:000000000-C238N:1:1101:15210:7656 2:N:0:19
GGACTACCGGGGTTTCTAATCCTGTTTGCTCCCCACGCTTTCGCACCTGAGCGTCAGTCTTCGTCCAGGGGGCCGCCTTCGCCACCGGTATTCCTCCAGATCTCTACGCATTTCACCGCTACACCTGGAATTCTACCCCCCTCTACGAGACTCAAGCTTGCCAGTATCAGATGCAGTTCCCAGGTGGAGCCCGGGGATTTCACATCTGACTTAACAAACCGCCTGCGTGCGCTTTACGCCCAGTAATTCCGATTAACGCTTGCACCCTCCGTATTACCGCGGCTGCTGGCGCGGAGTTAGC
+
CCCCCGGGEGGGGGGGGGGGGGGGGGGGGFGGGEGGDGCGGGFGGGGGGGGGGGGGGFGGGGGFGGGGGGDEGGEGCCGFGGEGGG7>F=FFEGGGGA<A@FFGGGGGGE?C5EFCFCCD@FFDGGGFCEC:;FGFGGGC@DEFCBFCC>8*D@,@FE,@DF?77D7>F@,6;CDDC+,DE>CFC,1;6CEFEEG*>8C9C791:<@=5@C7>7:DF08F>39??FB>0*19;534F6GGGB05C7<2C6@::>3-22(-4:C)*;<(8<1:28><9>:2,3,-((..5=(/31(,82)66
@M04650:207:000000000-C238N:1:1101:23596:7671 2:N:0:19
GGACTACTCGGGTATCTAATCCTGTTTGCTCCCCACGCTTTCGCACCTGAGCGTCAGTCTTTGTCCAGGGGGCCGCCTTCGCCACCGGTATTCCTCCAGATCTCTACGCATTTCACCGCTACACCTGGAATTCTACCCCCCTCTACAAGACTCTAGCCTGCCAGTTTCGAATGCAGTTCCCAGGTTGAGCCCGGGGATTTCACATCCGACTTGACAGACCGCCTGCGTGCGCTTTACGCCCAGTAATTCCGATTAACGCTTGCACCCTCCGTATTACCGCGGCTGCTGGCTCGGAGTTAGC
+
CC@CCGGGGGGGGGGGGGGGGGGGGGGGGGGGGGGGGGGGGGGGGGGGGGGGGGGGGFGGGGGGGGGGGGGGGGGGGGGGGGGGGGGGGGGGGGGGGGGGGFGGGGGGGGGGCFCFGGGGGGGGGGGGGGGGGGGGGGGGGGGFGGGGGGGFGGGGGGGGGGGGGGGGG:ECCGGGGGGGGGGG<FGGGGFGDEEEDCFGFFFFFGFEFGGGAGGGF;FGBG6:BF>D0*70(174@?ED?:0(:D9AGFFB0@GAF?BB6(12CE?(4:4<?F05C7(47(,4BFFB05(<403>:*4<)
@M04650:207:000000000-C238N:1:1101:15470:7682 2:N:0:19
GGACTACAAGGGTTTCTAATCCTGTTTGCTCCCCACGCTTTCGCACCTGAGCGTCAGTCTTCTTCCAGGGGGCCGCCTTCGCCACCGGTATTCCTCCAGATCTCTACGCATTTCACCGCTACACCTGGAATTCTACCCTCCTCTCCGAGACTCAAGCTTGCCAGTATCAGAGGCAGTTCCCAGGTTGAGCCCGGGGATTTCACATTTGACTTAACAAACCGCCTGCGTGCGCTTTACGCCCAGTAATTCCGATTAACGCTCGCACCCTCCGTATTACCCCGGCTCCTGGCCCGGGGTTAGC
+
CCCCCGGG,FGGG8FGGGGGGGGGGGGGGGEFGGGGGGGGGGGG:FGF,FFGGGGGGGA@F6,6CFGGC7:C7FGGGGGGGGGGGDF+F+BFGFGGGGGCGEFGGGGG@CGGGGGGD:EDGEGGGGGGGFGGG9EG,=,AEGGF86+1+@EFG8DFCFGGGGCFG=EGGCE,;FEGGGGGGG6DG@DGGG8FGGGGGGGGGFG6++=B?FFG9CGG*4FF>GB?4A>)2CBFFC7212EGG:(.::54FFF:?5*4C:03(7C1DC?::<FFBG><FF(2>(11((43(:(29>3(4?1,6
@M04650:207:000000000-C238N:1:1101:16534:7721 2:N:0:19
GGACTACTCGGGTATCTAATCCTGTTTGCTCCCCACGCTTTCGAGCCTCAGTGTCAGTTACAGGCCAGAGAGCCGCTTTCGCCTCCGGTGTTCCTCCATATATCTACGCATTTCACCGCTACACATGGAATTCCACTCTCCTCTCCTGCACTCAAGTCTCCCAGTTTCCAATGCACACAATGGTTGAGCCACTGCCTTTTACATCAGACTTAAGAAACCACCTGCGCTCGCTTTACGCCCAATAAATCCGGACAACGCTTGGGACCTACGTATTACCGCGGCTGCTGGCCCGTAGTTAGCC
+
CCCCCGGGGGDGGGGGGGGGGGGGGGGGGGGGGGGGGGGGGG@FFGGFGGCFFGEGGGGGGGGGGGGGGGGGGGGGGEFG:FFGGGGDGEGGGFGGGGGGGGGGFGGGGGGGEFGGGGGGGGGGGGGGFFGGGGGGGGGGGDFFGGGFGGGFGGGFEGFFGFFGGGGGGGDGGFGGGGGEF9DFG:D6AF,@FGFGGGGGGFFFFAF65C@FC+<C9CDFDGD2:>A>><@>BF6@D>ECGF@37@3?F35(:B*(/2(6?B*4C8:?:(:<:+):A740-996?F08?58E34:3A+)63
@M04650:207:000000000-C238N:1:1101:22691:7745 2:N:0:19
GGACTACACGGGTTTCTAATCCCATTCGCTCCCCTAGCTTTCGTCTCTCAGTGTCAGTGTCGGCCCAGCAGAGTGCTTTCGCCGTTGGTGTTCTTTCCGATCTCTACGCATTTCACCGCTCCACCGGAAATTCCCTCTGCCCCTACCGTACTCCAGCTTGGTAGTTTCCACCGCCTGTCCAGGGTTGAGCCCTGGGATTTGACGGCGGACTTAAAAAGCCACCTACAGACGCTTTACGCCCAATCATTCCGGATAACGCTTGCATCCTCTGTATTACCGCTGCTGCTGGCACAGAGTTAAC
+
CCCCCGGGGGGGGGGGGGGGGGGGGGGFGGGGGGGFFGGGGGGEGGGGGGGGGGGGGGGGGGDGGGGGGGGFGGFGGGGGDGGEEGGGGEGGGGGGGGGGGGGGFGGGGEGGGGGGGDEGGGDFGGGDGGFGGGGGGGGGGGGFGGGGFGGFGGGCGGGFGFGFGGGGGGGGGGGGGGGGGGC7FFGC7FGGG5:F9FDFGFGFDDCE>GGCC=7FF2FGFGFFFF@F<F(,4EFDFFGGGF6?GDBAGF?045<)2:>?:BG2CE??<>:4<FF>FC:>(4(24<40(::F(32(:E)).
@M04650:207:000000000-C238N:1:1101:7441:7867 2:N:0:19
GGACTACTAGGGTTTCTAATCCCATTCGCTCCCCTAGCTTTCGTCCCTCAGTGTCAGTGTCGGCCCAGCAGAGTGCTTTCGCCGTTGGTGTTCTTTCCGATCTCTACGCATTTCACCGCTACACCGGAAATTCCCTCTGCCCCTACCGTACTCCAGCTTGGTAGTTTCCACCGCCTGTCCAGGGTGGAGCCCTGGGATTTGACGGCGGACTTAAATAGCGCCCTACAGACGCTTTACGCCCAATCATTCCGGATAACGCTTGCATCCTCTGTATTACCGCGGCTGCTGGCACGGAGTTGGC
+
CCCCCGGGGGGGG8FFFGGGGGFDFGGGCG8FGG,CFFGGGGGE:,BE8FFCFGGGGGGA<C@+CGFG8EFG6EFGEFGGGG7FE,BFFFFFFG,?@,BFF7DF9FCFGEEFFGGGGGGG8FGGGB=CCEGGGG9,=DDD9=EF6D?8+AEAGBFGG8,>?,@,CEGF,EF,8B++@CEDCEGGG7::EFGG6;DC9CFC>AD?*2?>6<5*);++14@)()2(505;<G(4?E5<*4E>*2((2>>):80,-)94724:04<7*052<22))<)6<?(,42-43()48:49((--2*)(.
@M04650:207:000000000-C238N:1:1101:20596:7869 2:N:0:19
GGACTACAGGGGTATCTAATCCTGTTTGCTCCCCACGCTTTCGCACCTGAGCGTCAGTCTTCGTCCAGGGGGCCGCCTTCGCCACCGGTATTCCTCCAGATCTCTACGCATTTCACCGCTACACCTGGAATTCTACCCCCCTCTACGAGACTCAAGCTTGCCAGTATCAGATGCAGTTCCCAGGTTGAGCCCGGGGATTTCACATCTGACTTAACAAACCGCCTGCGTGCGCTTTACGCCCAGTAATTCCGATTAACGCTTGCACCCTCCGTATTACCGCGGCTGCTGGCACGGAGTTAGC
+
CCCCCGGGGGGGGGGGGGGGGGGGGGGGGGGGGGGGGGGGGGGGGGGGGFGGGGGGGGGGGGGGGGGGGGGGGGGGGGGGGGGGGGGGGGGGGGGGGGGGGGGGGGGGGGGGGGGGGGGGGGGGGGGGCGGGGGGGGGGGGGGFGGGGFGGFGGGFGGGGGGGFGGFFFGGGGGCEGGGCFCFFGGGGFGGGGGGG3DFGGFGFFGGFFGGFEGGGF@GGFGF@DFFF:C6>BCFAFFGGGFF>GGBFGFFFF3DAGFFF<:F<FGFBFBBFFGFAFD66(9BBFFFF0C:GB>9>BF2)6
@M04650:207:000000000-C238N:1:1101:16510:7876 2:N:0:19
GGACTACCGGGGTATCTAATCCTGTTTGCTCCCCACGCTTTCGAGCCTCAGTGTCAGTTACAGGCCAGAGAGCCGCTTTCGCCTCCGGTGTTCCTCCATATATCTACGCATTTCACCGCTACACATGGAATTCCACTCTCCTCTCCTGCACTCAAGTCTCCCAGTTTCCAATGCACACAATGGTTGAGCCACTGCCTTTTACATCAGACTTAAGAAACCACCTGCGCTCGCTTTACGCCCAATAAATCCGGACAACGCTTGGGACCTACGTATTACCGCGGCTGCTGGCACGTAGTTAGCC
+
CCCCCGGGGGGGGGGGGGGGGGGGGGGGGGGGGGGGGGGGGGGGGGGGGGGGGGGGGGGGGGGGGGGGGGGGGGGGGGGGGGGDEGGGGGGGGGGGGGGGGGGGGGGGGGGGGGGGGGGGGGGGGGFGGGGGGGGGGGGGGGGFGGGCFGGFGGFGFGGGGGGGGGGGGCGGGGGGGGGGGG,EA+@DEG@FGGGGGGGGGFGFFF76>F@>EF7:FFCF9>B4569:@DBFFGFEDDGGG085C:?<C5>?@DFF39::?B*(>C??F?F24C9><*-4(4>F07>::*424:??>+6<:
@M04650:207:000000000-C238N:1:1101:3657:7892 2:N:0:19
GGACTACAGGGGTATCTAATCCTGTTTGCTCCCCACGCTTTCGCACCTGAGCGTCAGTCTTTGTCCAGGGGGCCGCCTTCGCCACCGGTATTCCTCCAGATCTCTACGCATTTCACCGCTACACCTGGAATTCTACCCCCCTCTACAAGACTCTAGCCTGCCAGTTTCGAATGCAGTTCCCAGGTTGAGCCCGGGGATTTCAAATCCGACTTGACAGACCGCCTGCGTGCGCTTTACGCCCAGTAATTCCGATTAACACTTGCACCCTCGTGATTCCCCGGGCTGCTGGCACGGGGTTATC
+
CCCCCGGGGGGG@FCGGCFFCEFFGGGGGGGGDGEEGC:CFFFGGGCEGGGGGGGGGGEFGGFFFEGFGGGGEGDGGGGGGGGEFGCG:FGGGFGG,AFFG<EFFGGFGG775<AF,CC?C:F8EFGGGGGGGCFAE?G:EDGDGGFFFEFFGGGG9D,D6FFGGGCAECFEF>E7CFG,,FFFFFEGG7,=?E?C5DF6+++1;;*.4)7>3;D7A@@51D((2>>7:301(*.)0488*4137:4-*8:((0C:7)...)05C8((((,((*-)0*((,((((-3::E?+(-(((*()-
@M04650:207:000000000-C238N:1:1101:12148:7918 2:N:0:19
GGACTACCCGGGTATCTAATCCTGTTTGCTCCCCACGCTTTCGAGCCTCAGTGTCAGTTACAGGCCAGAGAGCCGCTTTCGCCTCCGGTGTTCCTCCATATATCTACGCATTTCACCGCTCCACCGGAAATTCCCTCTGCCCCTACCGTACTCCAGCTTGGTAGTTTCCACCGCCTGTCCAGGGTTGAGCCCTGGGATTTGACGGCGGACTTAAAAAGCCACCTACAGACGCTTTACGCCCAATCATTCCGGATAACCCTTGCATCCTCTGTATTACCGCGGCTGCTGGCACAGAGTTAGC
+
CCCCCEGGGGGGGGGGGGGGGGGGGGGGGGGGGGGGGGGGGGGGGGGGGGGGFEGGGGGGGGGGGGGGGGGGGGGGGGGFDGGEEGGGEGGGGGGGGGGGGGGGCEFGGGGGGGGGGCCCGGGGGCG7CGGGGGGGFGFGGGGFGGGCGGGFGGG?FG9FGGGGGGGGFFGGCEGDGGGGGG6EFGGGFFGGGGFGFFGGG6F>BGGEBGGGFFF747FD;F28@;3A3C;9?GF2?:GGG:?FG<<9>=?>4>CD4((.2(>7FF2)<>:2)+449C<707>6(,442C(C0(.8<+-))
@M04650:207:000000000-C238N:1:1101:8314:7922 2:N:0:19
GGACTACTGGGGTTTCTAATCCTGTTTGCTCCCCACGCTTTCGCACCTGAGCGTCAGTCTTCGTCCAGGGGGCCGCCTTCGCCACCGGTATTCCTCCAGATCTCTACGCATTTCACCGCTACACCTGGAATTCTACCCCCCTCTACGAGACTCAAGCTTGCCAGTATCAGATGCAGTTCCCAGGTTGAGCCCGGGGATTTCACATCTGACTTAACAAACCGCCTGCGTGCGCTTTACGCCCAGTAATTCCGATTAACGCTTGCACCCTCCGTATTACCGCGGCTGCTGGCACGGAGTTAGC
+
CCCCCGGGDFGGGCFGGGGGGGGGGFGGGGGGGGGGGGGGGGGGGGGGGGGGGGGGGGGGF@FGGGGGDEGGGGGGGGGGGGGGGGGGGEGFGGFGGGFGCFGGGGGGGGDEGGGGGGGGGGGGFDFGGGGFGGFGFDDFGDEFGGGGFCGFGGGGGAAEGGGGGGGGFAFFFGGGG>CCFGGGGGGGGGFGGGDGCCFFGFGFFGDFFGGGCDFGF2CC9DF<6>B>?GFF0CFFF:EGE0:>G74<FFFB0376D:>B0:C7CF?06<BF?C7<F::;19B041>??G?9:9BB88<A<
@M04650:207:000000000-C238N:1:1101:19761:7922 2:N:0:19
GGACTACCGGGGTTTCTAATCCCATTCGCTCCCCTAGCTTTCGTCTCTCAGTGTCAGTGTCGGCCCAGCAGAGTGCTTTCGCCGTTGGTGTTCTTTCCGATCTCTACGCATTTCACCGCTCCACCGGAAATTCCCTCTGCCCCTACCGTACTCCAGCTTGGTAGTTTCCACCGCCTGTCCAGGGTTGAGCCCTGGGATTTGACGGCGGACTTAAAAAGCCACCTACAGACGCTTTACGCCCAATCATTCCGGATAACGCTTGCATCCTCTGTATTACCGCGGCTGCTGGCACAGAGTTAGC
+
CCCCCGGGGGGGGGGGGGGGGGGGGGGGGGGGGGGGGGGGGGGGGGGGGGGGGGGGGGGGGGGGGGGGGGGDGGGGGGGGEGGGGGGGGFGGGGGGGGGGGGGGGGGGGGGGGGGGGEEGGGGGGGG@FGGGGGGGGGGGGGGFGGGGGGGFGGGGGGGFGGGCCGGGGGGGGGGGGGGGGGGGGGGDCGGGFGGGGGGGGCGB>GGF0C<=6@F@A;CG@GFBFF7FDG>;:GFFFBCEGF?FG44<G?F>?ED>GF>B??GFG??DFF?AACB>GD<60,702??7BGFG14:B<+)6.
@M04650:207:000000000-C238N:1:1101:9536:7926 2:N:0:19
GGACTACCAGGGTATCTAATCCCATTCGCTCCCCTAGCTTTCGTCTCTCAGTGTCAGTGTCGGCCCAGCAGAGTGCTTTCGCCGTTGGTGTTCTTTCCGATCTCTACGCATTTCACCGCTCCACCGGAAATTCCCTCTGCCCCTACCGTACTCCAGCTTGGTAGTTTCCACCGCCTGTCCAGGGTTGAGCCCTGGGATTTGACGGCGGACTTAAAAAGCCACCTACAGACGCTTTACGCCCAATCATTCCGGATAACGCTTGCATCCTCTGTATTACCGCGGCTGCTGGCCCAGAGTTAGC
+
CCCCCFFFGGGGGGGGGGGGGGGGGGGGGGGGGGGGGGGGGGGGGGGGGGGGGGGGGGGGGGGGGGGGGGGGGGGGGFGGEGGGGGGGGGGGGGGGGGDEEGGGGGGGGGGGGGGGGGGGGGGGGGGGCEGGGGGGGGGGGGGFGGGGGGGFGDGGCFGGDFFFGGGGGGGCDGGGGGGGGGGGGGG6EGGGFGGFCGGGGFGFFGDEFGG6C+::F;CGDGFFFF;;4F@B<GF<F?GGGF?:FGDFFBF((07<>?FF1<F3:CB2A<?44?<AFG(((4661?)),A(:,1:BAC9>6
@M04650:207:000000000-C238N:1:1101:21307:7963 2:N:0:19
GGACTACAAGGGTTTCTAATCCCATTCGCTCCCCTAGCTTTCGTCTCTCAGTGTCAGTGTCGGCCCAGCAGAGTGCTTTCGCCGTTGGTGTTCTTTCCGATCTCTACGCATTTCACCGCTCCACCGGAAATTCCCTCTGCCCCTACCGTACTCCAGCTTGGTAGTTTCCACCGCCTGTCCAGGGTTGAGCCCTGGGATTTGACGGCGGACTTAAAAAGCCACCTACAGACGCTTTACGCCCAATCATTCCGGATAACGCTTGCATCCTCTGTATTACCGCGGCTGCTGGCACAGAGTTAGC
+
CCCCCGGGGGGDGGGGGGGGGGGCGGGGGGGGGGGGGGGGGGGGGGGGGGGGGGGGGGGGGGGGEGGGGGGCFGGGGGGGGGGGEGDGGGGGGGGGGGGGDGEFGGGGGGGGGGGGFGGGGGGGGGGEGGGGGGGGGGGGGGGFGGGGGCEFFGGGGGGGGFGGGGGGGGGG>@ECFDFGGGFGFEG,1DF5,1DGFGGGGACBFGGFFGDGFG7DFDGGFGFD@FEFFGFFFE@>F?GGDB01FCBDCFFB::CAD?>?4?FFGG:72)5AAFFFGG:B;>FB(4>27E:C(.8:5@)).
@M04650:207:000000000-C238N:1:1101:10636:7966 2:N:0:19
GGACTACAGGGGTTTCTAATCCTGTTTGCTCCCCGCGCCTTCGCGCCTCAGCGTCAGTAGTCTGCCAGAAGGTCGCCTTCGCCACCGGTGTTCCTTCAAATCTCTAAACATTTCAACGTTACACTTGAAATTCCACCTTCCTCTCAGCTACTCTAGCGTGCCCGTCCACCTCGCTCCACAAGGTTGAGCCCTGTGTTTTAACGAAGTGCTCAGCACACCGCCTACACGCCCTTTACGCCCAGTAATTCCGATTAACGCTCGCACCCCCCCTATTACCGCGGCTGCTGGCCCGGAGTTCGCC
+
9CCCCGGGGGGGGGGGGGGGGGGGGGGGGGGGGGGGGDGGGGGDGGGGGGGGGGGGGGGFGGGGGGGGGGGGGGGGGGGGGGGGGFGGGGGGGGFFG<FFGFFGGFGCFFGGGGGGGGGDGGGGGGGFGFGGGFGGGGGGGGGFGCFGGGGFGGD8D+@CGDFEGG>CFD8>>ECFGFGC5B,@FE6D?FFEFFGG7CF7*BC4@DGFC8=C=GGGFF:)(C;@;A@:95:@;F=EEDEGE0.6*:<22))(,)265913449>CE(36(-::<:4</--(41(3>:(4:(*4(-4<+49<
@M04650:207:000000000-C238N:1:1101:5837:8000 2:N:0:19
GGACTACAGGGGTTTCTAATCCTGTTTGCTCCCCACGCTTTCGCACCTGAGCGTCAGTCTTCGTCCAGGGGGCCGCCTTCGCCACCGGTATTCCTCCAGATCTCTACGCATTTCACCGCTACACCTGGAATTCTACCCCCCTCTACGACACTCAAGCTAGCCAGCCCCCCCCCCCCCCCCCCCCCCCCCCCCCCCCCCCCCCCCCCCCCCCCCCCCCCCCCCCCCCCCCCCCCCCCCCCCCCCCCCCCCCCCCCCCCCCCCCCCCCCCCCCCCCCCCCCCCCCCCCCCCCCCCCCCCCCCC
+
A-CCCFGFGGCEGEGGFGGGGGCGGG9EFFFFGGGGDGGGGGCE7FFGG,EFGGGGGG<F,,CCC@CFFFC@F@FGGGGGGGGGG8FDCFGGDFFGG<FFF8=F9FG+C:BBFGGCFEGGCGGGG8AFFGGGFGE99@3CE6EF7EFC+4:AGC7DC8,,4>,,63@CGGEGGGEGEDEGGGGGGGEGEGGGGGGG7CEEGDGBBGG>6DDC>DGDDBGG>GFF9B6D7DBB;E@1>1EGGBB><D>>GF>;>FG6D>FB>>D9DGFFFF962E91EG>F>9>>39;9>G>GF>>F>G17>
@M04650:207:000000000-C238N:1:1101:17468:8012 2:N:0:19
GGACTACTGGGGTTTCTAATCCTGTTTGCTCCCCACGCTTTCGAGCCTCAGTGTCAGTTACAGGCCAGAGAGCCGCTTTCGCCTCCGGTGTTCCTCCATATATCTACGCATTTCACCGCTACACATGGAATTCCACTCTCCTCTCCTGCACTCAAGTCTCCCAGTTTCCAATGCACACAATGGTTGAGCCACTGCCTTTTACATCAGACTTAAGAAACCACCTGCGCTCGCTTTACGCCCAATAAATCCGGACAACGCTTGGGACCTACGTATTACCGCGGCTGCTGGCACGTAGTTAGCC
+
CCCCCEGGGGGGGGGGGGGFGGGGGGGGGGGGGGGGDEGGGGGGGDGGGGGGGGGGGGGGGGGGGGGFGGGGGGGGGGGGGGGDCGGGEGGGGGGGGGGGGGGGGGGGGGGGGGGGGGGGGGGGGGGGFFFGGGGGADGGGGGF?>DFGGGFGGGGGGGDCFFGGGGGGGGGGGGGGGGECDGFGGDFGGFF66CFGFGGGFGFFFFAEGBGEFFGF@6CBC@FFD=5<C@DF=8>B>GG7;;;C>?C4A=70BGDC96??0C<GGF)(438>FBF@C9B>929(5??F=?5(.1:22)).
@M04650:207:000000000-C238N:1:1101:5913:8015 2:N:0:19
GGACTACTCGGGTATCTAATCCTGTTTGCTCCCCACGCTTTCGCACCTGAGCGTCAGTCTTCGTCCAGGGGGCCGCCTTCGCCACCGGTATTCCTCCAGATCTCTACGCATTTCACCGCTACACCTGGAATTCTACCCCCCTCTACGAGACTCAATCTTGCCAGTATCAGATGCAGTTCCCAGGTTGAGCCCGGGGATTTCACATCTGACTTAACAAACCGCCTGCGTGCGCTTTACGCCCAGTAATTCCGATTAACGCTTGCACCCTCCGTATTACCGCTGCTGCTGGCACGGAGTTATC
+
CCCCCGGG@EGGG7FGGGGGGGGGGGGGGGGGGGGGGGGGGGGGGGGGFC,FFGGGGG9<CFGGGGGGGDGGGGGGGGGG@FEGGGGGGGGGGGGGGFFGGGDGF@FFGGGGGGGGGGGCGGGGGGGFGGGGGFFAF8DFGGGFFGGGFGGFGGC,FE9,;FF6FFGGFCD;FGGGGGFGG9DEFGGGGGGGDCEGDGGGDFGFFGFF?FGGFGGGF0FGFGFF1F9BBD>>FEFFFFDEG:05C7AAF4)43@94C6(361<2CF?1:(9:0@0<GGF6(-4>><7:3C(+(799??2--
@M04650:207:000000000-C238N:1:1101:27101:8051 2:N:0:19
GGACTACTAGGGTTTCTAATCCTGTTTGCTCCCCACGCTTTCGCACCTGAGCGTCAGTCTTCGTCCAGGGGGCCGCCTTCGCCACCGGTATTCCTCCAGATCTCTACGCATTTCACCGCTACACCTGGAATTCTACCCCCCTCTACGAGACTCAAGCTTGCCAGTATCAGATGCAGTTCCCAGGTTGAGCCCGGGGATTTCACATCTGACTTAACAAACCGCCTGCGTGCGCTTTACGCCCAGTAATTCCGATTAACGCTTGCACCCTCCGTATTACCGCGGCTGCTGGCACGGAGTTAGC
+
CC@CCCGFCGGGGGGGGGGGGGGFGFGGGGGGGGGGGGGGGGGGGGGGG8FGGGGGGGGGGGGGGGDGF@DGGGDGEGGGGDGGGCFGCFGFGGGGGGGFFFEGGDEGGGGDFGFGGC>8@FEGGGGFFFFGGGGGGGGGGGGFGGDC:7BAFF89FFGGGGGFGGGGFFGGGGCFFGFFGFFGGGG6,?D?EGDGGGGGFFGFFGCFFGGGFGGFF;FGBG>03A7D:DF;>GFFFBEEE<<B7CA<G?F68D347(1:B:C?6A???024?GFADF<F00930???(:4F02((-0))-
@M04650:207:000000000-C238N:1:1101:20471:8088 2:N:0:19
GGACTACCAGGGTATCTAATCCTGTTTGCTCCCCACGCTTTCGCACCTGAGCGTCAGTCTTCGTCCAGGGGGCCGCCTTCGCCACCGGTATTCCTCCAGATCTCTACGCATTTCACCGCTACACCTGGAATTCTACCCCCCTCTACAAGACTCTAGCCTGCCAGTTTCGAATGCAGTTCCCAGGTTGAGCCCGGGGATTTCACATCCGACTTGACAGACCGCCTGCGTGCGCTTTACGCCCAGTAATTCCGATTAACGCTTGCACCCTCCGTATTCCCGCGGCTGCTGGCACGGAGTTAGC
+
CCCCCGGGGGGGGAFFFGFGGGGFGGFGGFGGGGGGDGEGGGGFGEFFCFGGGGGGGGGDFGGGGGGGGDGGGGGGGGGGGGGGGGGGGGGGGCFGFGC?FFGGGFFGGDGGGGFGGGGG@EGGGGF<>DGGGGGGGGFEGGGBFEFE97FFGFGGFGGGFFGGGGGGGEFGGGGFGGGGGGGGGGFFGGGGG=:5CDC?FFFFFGFFDGGG@*;;F3FF@GBF6>1BBGF065<AF(;CEB<:D*5<F@4:1;3::?>?F?7<=E0(::(46*4)37(((-(-,4:?:E?FB(3(,;<AA
@M04650:207:000000000-C238N:1:1101:5614:8089 2:N:0:19
GGACTACAGGGGTTTCTAATCCTGTTTGCTCCCCACGCTTTCGAGCCTCAGTGTCAGTTACAGGCCAGAGAGCCGCTTTCGCCTCCGGTGTTCCTCCATATATCTACGCATTTCACCGCTACACATGGAATTCCACTCTCCTCTCCTGCACTCAAGTCTCCCAGTTTCCAATGCACACAATGGTTGAGCCACTGCCTTTTACATCAGACTTAAGAAACCACCTGCGCTCGCTTTACGCCCAATCAATCCGGACAACGCTCGGGACCTACGTATTAACGCGCCTGCTGGCACGTAGTTACCC
+
<C@CCFGGDFFGGGGGGGGGGGGGGGGGGGGGGGGGGGGGGGGGGGGFFCFGGGGGGGGGGGGFGGGGGGFGFFGGGGFGGCGGC?FGGDGGGGGGFGGFFFFGGGAFGGGEGGDGG+@CCFFFFFFFGGG?=EFGGG9FF??9,>EFFFF?EGGFGGFGE8=ADFFFGGG98,,6EF6FAFDGG+D@F,3@,4DGGGGA+83?EGG>@9+:7>+8A@CFFDDEF4::():@BF6>4@CCC3,(2;7C*5.23383263(41<>G*4..(34.0.)317;(((21:?.3*,/2:(4)3)).
@M04650:207:000000000-C238N:1:1101:26784:8102 2:N:0:19
GGACTACAGGGGTATCTAATCCTGTTTGCTCCCCACGCTTTCGAGCCTCAGTGTCAGTTGCAGTCCAGTAAGCCGCCTTCGCCACTGGTGTTCCTCCTAATATCTACGCATTTCACCGCTACACTAGGAATTCCACTTACCTCTCCTGCACTCTAGCCTGATAGTTTCAAAAGCAGTCCCGGGGTTGAGCCCCGAGTTTTCACAGCCGACGCGACAGACCGCCTACGAGCTCTTTACGCCCACTCATTCCGGTCAACGCTTGCACCCTACGTATTACCGCGGCTGCTGGCACGTAGTTGGC
+
CCCCCGGGGGGGGGGGGGGGGGGGGGGGGFGGGGGGGGGGGGGGGGGFGGGGGGGGGGGGGGGGGGFGGGGGGGGEDGGGGGGGGGGGGGGGGGGGGGGFGGGGGGGGGGDGGGGGGGCC@@GGFGGGGFGGGGGGGFGGDGGBGEGGAGGFFFGGFGCDF9EGFGG;>EFDFGGGGFF,@@CDFEEEGGG7EGGC*<>EGFGFFGF>A494-/1?8(@DFDFFDA(565(/4C=:485:GB((*2<5CF?;()9<F09(,-93*2,4?66()<3:@7-4>>>FB<?405(+4,.44@2(,
@M04650:207:000000000-C238N:1:1101:15676:8118 2:N:0:19
GGACTACTGGGGTTTCTAATCCTGTTTGCTCCCCACGCTTTCGAGCCTCAGTGTCAGTTACAGGCCAGAGAGCCGCTTTCGCCTCCGGTGTTCCTCCATATATCTACGCATTTCACCGCTACACATGGAATTCCACTCTCCTCTCCTGCACTCAAGTCTCCCAGTTTCCAATGCACACAATGGTTGAGCCACTGCCTTTTACATCAGACTTAAGAAACCACCTGCGCTCGCTTTACGCCCAATAAATCCGGACAACGCTTGGGACCTACGTATTACCGCGGCTGCTGGCACGACGGTAGCC
+
CCCCCGGGGGGGGGGGGGGGGGGGGGGGGGGGGGGGGGGGGGEGGGGGGGGGGGGGGGGGGGGGGGGGGGGGGGGGEGGGGGGGGGGGGGGGGGGGGGGGGGGGGGGGGGGGGGGGGEGGGGFGCGGGGGGGGGGGGGGGGGGFFGGFFGGFGFGFBG,@FGGGGGGGGGCGGGGGGGG8DG?FGEGGFG7CFGGGGGGGGFECFFFFEFGGFGGGFFF>BDFEBBABA?@FFGFEE>EDG6;)>F?7*8809);3)2;60<56FGFB?BFBFGFBC701-49BB?0>F=?C((((423:4
@M04650:207:000000000-C238N:1:1101:17766:8135 2:N:0:19
GGACTACTGGGGTATCTAATCCTGTTTGCTCCCCACGCTTTCGAGCCTCAGTGTCAGTTACAGGCCAGAGAGCCGCTTTCGCCTCCGGTGTTCCTCCATATATCTACGCATTTCACCGCTACACATGGAATTCCACTCTCCTCTCCTGCACTCAAGTCTCCCAGTTTCCAATGCACACAATGGTTGAGCCACTGCCTTTTACATCAGACTTAAGAAACCACCTGCGCTCGCTTTACGCCCAATAAATCCGGACAACGCTTGGGACCTACGTATTACCGCGGCTGCTGGCACGTAGTTAGCC
+
@@CCCFGGGGGGGGGGGGGGGGGGGGGGGGGGGGGGGGGGGGGGGGGGGFGGGGGGGGGGGGGGGGGGGGGGGGDGGGGGGGGGGGGGGGGGGGGGGGGGGGGGGGGGGGGGGGGGGGGGGGGGFGFGFFGGGGGGGGGGGGGFGGGGGGGFGGGFGGGGGGGGGGGGGCGGGGGGFFCEGGGGGGGGGGEFGGGGGGGGGFGFF+76@GFG58<CFFFGFGFFFFF>=D>FFG8CBFGGG?@FC>?3>35?;5D6::;@,81.CGF>::8<58)<<*4>(4>9(3:,4:<*42(8<:)6?
@M04650:207:000000000-C238N:1:1101:10540:8143 2:N:0:19
CGACTACCGGGGTATCTAATCCTGTTTGCTCCCCACGCTTTCGAGCCTCAGCGTCAGTTACAGACCAGAGAGCCGCCTTCGCCACTGGTGTTCCTCCATATATCTACGCATTTCACCGCTACACATGGAATTCCACCCTCCTCTTCTGCACTCAAGTCTCCCAGTTTCCAATGACCCCCCCCGGTTGAGCCGGGGGCTTTCCCATCATACTTAAGAAACCGCCTCCCCTCGCCTTCCGCCCAATACATCCGCACAACTCTTGCCCCCTACTTATTCCCCTGGCTGCGTGCCCGTAGTTAAC
+
-8-A,@8FFE7@FEFGCE<,6CFEEGGFEFDGGGEE7FBFGGGF8FF:FC<EFEFGGGGGGGGGGCGG8,@:DB:FE:CEBFGD=@5CF<FC9FEF?=C<FGEGFFGGC+8:EFGEGF+=@=EFGF,<E<,EEF9,,+4A7=@9=FF9F8@DDF,6CD;;@E8,>;=EC9EGF9==,+4:C@CEGGEGCFFC*:*=CCFGC6CA@FF7)7C7)2*284F<(>(((0(7.1,((:7)038>513(7*)6C:)(-7C1*.54--74*;92:?).)0-63>((((,(-(-(-A3A6>90:<)).
@M04650:207:000000000-C238N:1:1101:9824:8151 2:N:0:19
GGACTACCAGGGTATCTAATCCTGTTTGCTCCCCACGCTTTCGAGCCTCAGTGTCAGTTACAGGCCAGAGAGCCGCTTTCGCCTCCGGTGTTCCTCCATATATCTACGCATTTCACCGCTACACCTGGAATTCTACCCCCCTCTACGAGACTCAAGCTTGCCAGTATCAGATGCAGTTCCCAGGTTGAGCCCGGGGATTTCACATCTGACTTAACAAACCGCCTGCGTGCGCTTTACGCCCAGTAATTCCGATTAACGCTTGCACCCTCCGTATTACCGCGGCTGCTGGCACGGAGTTAGC
+
@@CCCGGGGGGGGGGGGGGGGGGGGGGGGGGGGGGGFGGGGG@GGGGGGFFGGGGGGGGGGGGGGGGGGGEFGGGGGFFGEGGGGGGGGGGGGGGGGGGGGGGGGCGGGGGFFGGGGGGGGGGGGGGCFGGGGGFGGGGGGGGFGGG6@EGFGGGGGGGGGGGGGGGGGGF;DDGGFCFGGFFCFGDGFGGGDG>@4@FFGFGFFGF6CGGGF+?FF2CC@G;<;FFFFD@66EF)A?GGGBFFGGB<DFF?6@DAGFFF?0D?FG1(8:;<6CB9FG?>>660,,3)47(389((-A4.6
@M04650:207:000000000-C238N:1:1101:21829:8153 2:N:0:19
GGACTACCGGGGTTTCTAATCCTGTTTGCTCCCCACGCTTTCGCACCTGAGCGTCAGTCTTCGTCCAGGGGGCCGCCTTCGCCACCGGTATTCCTCCAGATCTCTACGCATTTCACCGCTACACCTGGAATTCTACCCCCCTCTACGAGACTCAAGCTTGCCAGTATCAGATGCAGTTCCCAGGTTGAGCCCGGGGATTTCACATCTGGCTTAACAAACCGCCTGCGTGCGCTTTACGCCCAGTAATTCCGATTAACGCTTGCACCCTCCGTATTACCGCGGCTGCTGGCACGGAGTTAGC
+
CCCCCGGGGGGGGGGGGGGGGGGGGGGGGGGGGGGEGDGGGGGGGGGGGGGFGGEGGFGGGGGGGGGGGGGGEEGGGGCFGGGGGGGGGEGFEGGGGGGGFGGGGGFGDGGGGFG?<7BDGGGGGGGGGGGGGGGE9D8FGDGFGGGGEGGFGGGFGGGGGGGC@F7DEG?FGGGGGGGGGGGGGGGFFGGGGGGEDGGGGFFFAGGFF64;@7C@40;F9GF(1>6@?DBBFEF<B?CG5(4:>><AF7<0-<CA734?08C?CG:6<<6:3A3<EC<19>F>FB??0*.96>911E)6.
@M04650:207:000000000-C238N:1:1101:25027:8154 2:N:0:19
GGACTACCGGGGTATCTAATCCTGTTTGCTCCCCACGCTTTCGAGCCTCAGTGTCAGTTACAGGCCAGAGAGCCGCTTTCGCCTCCGGTGTTCCTCCATATATCTACGCATTTCACCGCTACACATGGAATTCCACTCTCCTCTCCTGCACTCAAGTCTCCCAGTTTCCAATGCACACAATGGTTGAGCCACTGCCTTTTACATCAGACTTAAGAAACCACCTGCGCTCGCTTTACGCCCAATAAATCCGGACAACGCTTGGGACCTACGTATTACCGCGGCTGCTGGCACGTAGTTAGCC
+
CCCCCGGGGGGGGGGGGGGGGGGGGGGGGGGGGGGGGGGGGGGGGGGGGGGGGGGGGGGGGGGGGGGGGGGGGGGGGGGGGGGGGGGGGGGGGGGGGGGGGGGGGGGGGGGGGGGGGGGDGGGGGGGGFEFGGGGGGGGGGGGFGGGGGGGFGGGGGGCGGGGGGGGGGGGGGGGGGGGEFGGGGGGGGG??CFGGGGGGGFFFF7FFEGCFFGGFFFGGFGFE=?9;@GFFFFFC>DGGG?8@DFFFGFD?FFGFGB::?6DBGG?8B<15AC>AEG9;9>>BBB?0:*8C??<?<<6<8
@M04650:207:000000000-C238N:1:1101:13008:8155 2:N:0:19
GGACTACCCGGGTTTCTAATCCTGTTTGCTCCCCACGCTTTCGAGCCTCAGCGTCAGTTACAGACCAGAGAGTCGCCTTCGCCACTGGTGTTCCTCCATATATCTACGCATTTCACCGCTACACATGGAATTCCACTCTCCTCTTCTGCACTCAAGTCTCCCAGTTTCCAATGACCCTCCCCGGTTGAGCCGGGGGCTTTCACATCAGACTTAAGAAACCGCCTGCGCTCGCTTTACGCCCAATAAATCCGGACAACGCTTGGGACCTACGTATTACCGCGGCTGCTGGCACGTAGTTAGC
+
CCCCCEGGGGGGGGGGGGGGGGGGGGGGGGGGGGFGGGGGGGCGGGGGGGGGGGGGGGGGGGGGGGGGGGGGGGGGGGGGGGGGGGGGGGGGGGGGGGGGGGGGGGGGGGGGGGGGG:EGGGGGDGGGFFFGGGGGGGGGGGGFGGGGGG@DGGGGFGADGGGGGGGGGGFGGGGGGFGGGECEGDE66DEE5EEEGGFFGAGFCGGFBFFGEGC:=@CG7DB;6:6ABG;FFCFDF(CGD:(49D<2CF>;BDG6F9>B38<?4@???FF?7F?FGCBF6;6(3:22(=1?1800:?)66
@M04650:207:000000000-C238N:1:1101:16166:8157 2:N:0:19
GGACTACACGGGTTTCTAATCCTGTTTGCTCCCCGCGCCTTCGCGCCTCAGCGTCAGTAGTCTGCCAGAAGGTCGCCTTCGCCACCGGTGTTCCTTCAAATCTCTAAACATTTCAACGTTACACTTGAAATTCCACCTTCCTCTCAGCTACTCTAGCGTGCCCGTCCACCTCGCTCCACAAGGTTGAGCCCTGTGTTTTAACGAAGTGCTCAGCACACCGCCTACACGCCCTTTACGCCCAGTAATTCCGCTTAACGCTCGCACCCCCCGTATTACCCCGTCTGCTGCCCCGGAGGTGGCC
+
CCCCCGGGGGGGGGGGGGGGGGGGGGGGGGGGGGGGGDEGGGGGGGGGGGGGGGGGGGGGGGGGGGGGGGGGGGGGGGGGGGGGGGGGGGGGGGGGGGGGGGGGGGG,EFGGGGGGGGGGGGGGGGAEFFGGGFFGGGGGGGGFGGGGGGGFEDF=FCGCEGGEGGEGGFCGDE>FGDGC>FFGGFGFGGGGCE8=DFGF4CEF**:AC=FFBGGGFFED>CFFDA@FFGFFFFACF@EGE044*7-<>:)4::>AG28:9>)(9C;904811FB<0*(,-4:14)5)4*,*3(4(3*.(3
@M04650:207:000000000-C238N:1:1101:7452:8191 2:N:0:19
GGACTACTCGGGTATCTAATCCTGTTTGCTCCCCACGCTTTCGAGCCTCAGTGTCAGTTACAGGCCAGAGAGCCGCTTTCGCCTCCGGTGTTCCTCCATATATCTACGCATTTCACCGCTACACATGGAATTCCACTCTCCTCTCCTGCACTCAAGTCTCCCAGTTTCCAATGCACACAATGGTTGAGCCACTGCCTTTTACATCAGACTTAAGAAACCACCTGCGCTCGCTTTACGCCCAATAAATCCGGACAACGCTTGGGACCTACGTATTACCGCGGCTGCTGGCACGTAGTTAGCC
+
CCCCCGGGGGGGGGGGGGGGGGGGGGGGGGGFGGGGGGGGGFCFGGGGGFGGGGGGGGGGGGGGGGGCFFGGGGGGGG?FCFECCFEGGGGGGGGGGGDDFGGGGGGGGGGFGGGGGGGGGGGGGGGGGGGGGGGFFGGGGDGFGFGGFGFDGGGFGFFGGGFGGFGGCFGGCFGGCDGFGGGDGGGGGGGGCCFFGGGGGFGFFC56=*<CEFFGFFEFD>B=DFF>>GF@BFFEFFEEGF18F7?EFEE61BFDGB;;=<CBFEB>FBFFBCABEG;069600)),(05*(.44<944:
@M04650:207:000000000-C238N:1:1101:13755:8249 2:N:0:19
GGACTACCGGGGTTTCTAATCCTGTTTGCTCCCCACGCTTTCGAGCCTCAGTGTCAGTTACAGGCCAGAGAGCCGCTTTCGCCTCCGGTGTTCCTCCATATATCTACGCATTTCACCGCTACACATGGAATTCCACTCTCCTCTCCTGCACTCAAGTCTCCCAGTTTCCAATGCACACAATGGTTGAGCCACGGCCTTTTACATCAGACTTAAGAAACCACCTGCGCTCGCTTTACGCCCAATCAATCCGGACAACGCTTGGGACCTACGTATTACCGCGGCTGCTGGCACGTAGTTAGCC
+
CCCCCGGGGGGGGGGGGGGGGGGGGGGGGGGGGGGGGGGDGFGGCGGGGFGGGGGGGGGGGGGGGGDGEFGGGGGGGDEEGGGGGGGGEGGGGG;FGGGGGFFGFGGGGGGGGGFFGGEGGGGG?FGGGF9FGDGFGGGGGGGFGFFGGGGFC?FGGGAFGDFGFGGGD,@DGGGGG?7@CFFCGGF:EGGF**:CDCFFGFEFFFG6>DFG=:+BAD6C=G9;@4()()(/6*198;C<C63(;FF<FA;:05FF>(38?(*(0;:3(88?BCAB:/4719>(34206*5C:7:?2<:22
@M04650:207:000000000-C238N:1:1101:18514:8266 2:N:0:19
GGACTACTCGGGTTTCTAATCCTGTTTGATCCCCACGCTTTCGCACATCAGCGTCAGTTACAGACCAGAAAGTCGCCTTCGCCACTGGTGTTCCTCCATATCTCTGCGCATTTCACCGCTACACATGGAATTCCACTTTCCTCTTCTGCACTCAAGTTTTCCAGTTTCCAATGACCCTCCACGGTTGAGCCGTGGGCTTTCACATCAGACTTAAAAAACCGCCTACGCGCGCTTTACGCCCAATAATTCCGGATAACGCTTGCCACCTACGTATTACCGCGGCTGCTGGCACGTAGTTAGC
+
CCCCCGGGGFGGGGGGGGGFGGGGGGGGGGGGGGGGGGGGGGDGGGGGGG9FGGGGGGGGGGGGGGGDGGCGGGGGGGGGFGGGGGFGG=FFGGGGGGGGGGGGGGGGGGGGGGGGGCGDGGGG@FFFFFGGGGGGGGGGGGGFGGGFGGGFGGFFGGGGGGG8CFFG9EAFG9@EEFGGFGGCFGCDCCGGGG6CFFGGGFFFFG:AEGGF;F+2;)8CAGFFFF282C>FFGFCF17FG;7;CCAAFF@((7CBF:6?00>2?G?7>F:,)<8AG>(7296;9???0:?F0??0?GB96
@M04650:207:000000000-C238N:1:1101:19819:8309 2:N:0:19
GGACTACTCGGGTTTCTAATCCTGTTTGCTCCCCACGCTTTCGCACCTGAGCGTCAGTCTTCGTCCAGGGGGCCGCCTTCGCCACCGGTATTCCTCCAGATCTCTACGCATTTCACCGCTACACCTGGAATTCTACCCCCCTCTACGAGACTCAAGCTTGCCAGTATCAGATGCAGTTCCCAGGTTGAGCCCGGGGATTTCACATCTGACTTAACAAACCGCCTGCGTGCGCTTTACGCCCAGTAATTCCGATTAACGCTTGCACCCTCCGTATTACCGCGGCTGCTGGCACGGAGTTAGC
+
CCCCCGGGGGGGGGGGGGGGGGGGGGGGGGGGGGGGGGGGGGGGGGGGGFFGGGGGGGGGGGGGGGGGGGGGGGGGGGGGGGGGGGFGGGGGGGGGGGGGGGGGGGGGGGGGGGGGGGGGGGGGGGGGGGGGGGGGGGGGGGGFGGFCCEGFGGGGGGFGGGGGGGGGCF9EGFGGGGGGGGGCGGGGCFGGGGGGGGGGGFGF+;1;CGGFEFGGFFGGFGB1(>;E05>BFG3<@<EEEFF(0:<BGF:(-7C2D0;21(1,>CBBFF28?D:9CF?B;033(-82(:19(((-4CA24
@M04650:207:000000000-C238N:1:1101:5675:8316 2:N:0:19
GGACTACACGGGTTTCTAATCCTGTTTGCTCCCCACGCTTTCGAGCCTCAGTGTCAGTTACAGGCCAGAGAGCCGCTTTCGCCTCCGGTGTTCCTCCATATATCTACGCATTTCACCGCTACACATGGAATTCCACTCTCCTCTCCTGCACTCAAGTCTCCCAGTTTCCAATGCACACAATGGTCGAGCCACTGCCTTTTACATCAGACTTAAGCAACCACCTGCGCTCGCTTTACGCCCAATAAATCCGGACAACGCTTGGGACCTACGTATTACCGCGGCTGCTGGCACGTAGTTTGCC
+
CCCCCGGGGGGGGGGGGFGGGGGGGGGGFGGGGGGGGGGGGGGGGGGGGGCGGGGGGGGGGGGGGGGGGAFGGGGGGGFFGGGGGGGGGGGGGGGGGGGGGFGGGGG7+@FGFGFGGGGGGGGGFEGGGFGGGGGGGGGGGGGFGGGCGGGFGGFGGG,@FGGGGGGGGA;ED?D9ADG6AF?E,@>CCEFG?CGGG=FF7?,BA:76CFFGC++53:,;@C>2>?@?9C==DGFF3?GGG;;3;DCEGEB1:>C@>(-810*4FDB<4(.7<E)::*43(72(42)(4*,*48(4A045<
@M04650:207:000000000-C238N:1:1101:14054:8330 2:N:0:19
GGACTACCCGGGTTTCTAATCCTGTTTGCTCCCCACGCTTTCGAGCCTCAGTGTCAGTTACAGGCCAGAGAGCCGCTTTCGCCTCCGGTGTTCCTCCATATATCTACGCATTCCACCGCTCCACATGGAGTTCCATAACTCTCTACCACACTCTAGGTTAATAGTTTCCAATGCATACAATAGTTAAGCTACTGCATTTAACACCAGACTTACTAACCCACCCGCGCTCGTTTTACGCCCAGTAAATCCGGATAACGCTTGCATCCTATGTATTACCGCGGCTGCTGGCACATAGTTAGCC
+
CCCCCGGGGGGGGGGGGGGGGGGGGGGGGGGGGGGGGGGGGGGGGGGGGGGGGGGGGGGGGGGGGGGGGGGGGGGGGGFGGGGGGGGGGGGGGGGGGGGGGGGGGGGGGGGGGGGGGGGGGGGGGGGGGGGGGGGGGGGGGGGFGGGGGGGFGGGGGGGGGGGGGGGGGGGGGGGGGGGGGGGGGFGGGGGGGGCGFGGGG7EFBFCFFGDDEGGGF5FDFGF4@E@ADG@D@EFE32EEG(63CGCFF>>DFEF@*(4<<36)0<<>D<A<DCA>@3260903124(4*5:A)4<A96:8
@M04650:207:000000000-C238N:1:1101:27961:8354 2:N:0:19
GGACTACAGGGGTTTCTAATCCTGTTTGCTCCCCACGCTTTCGCACCTGAGCGTCAGTCTTTGTCCAGGGGGCCGCCTTCGCCACCGGTATTCCTCCAGATCTCTACGCATTTCACCGCTACACCTGGAATTCTACCCCCCTCTACGAGACTCAAGCTTGCCAGTATCAGATGCAGTTCCCAGGTTGAGCCCGGGGATTTCACATCTGACTTAACAAACCGCCTGCGTGCGCTTTACGCCCAGTAATTCCGATTAACGCTTGCACCCTCCGTATTACCGCGGCTGCTGGCACGGAGTTAGC
+
CCCCCGGGGGGGGGGGGGGGGGGGGGGGGGGGGGGGGGGGGGGGGGGGGFGGGGGGGGGGGGGGGGGGGGGGGGGGGGGGGGGGGGGGGGGGGGGGGGGGGGGGGGGGGGGGGGGGGGGGGGGGGGGGGGGGGGGFGCFGGGGFGGGGGGGFGGGGGGGGGGGGGGGGGGGGGGGGGGGGGGGGGGGGFGGGGGG=4DGDFFGFFGCFCGGFCGGDB2FG9D;0;A0)(*399EFAFFGEG8::FFFFGFF?:DDDF?FF:BGBGF03860:BF?ACF:>>6>F9B4:FGBG?B((3@9).
@M04650:207:000000000-C238N:1:1101:14962:8362 2:N:0:19
GGACTACCAGGGTTTCTAATCCCATTCGCTCCCCTAGCTTTCGTCTCTCAGTGTCAGTGTCGGCCCAGCAGAGTGCTTTCGCCGTTGGTGTTCTTTCCGATCTCTACGCATTTCACCGCTCCACCGGAAATTCCCTCTGCCCCTACCGTACTCCAGCTTGGTAGTTTCCACCGCCTGTCCAGGGTTGAGCCCTGGGATTTGACGGCGGACTTAAAAAGCCACCTACAGACGCTTTACGCCCAATCATTCCGGATAACGCTTGCATCCTCTGTATTACCGCGGCTGCTGGCACCGAGTTAGC
+
CCCCCFGGGGGGGGGGGGGGGGGFGGGGGGGGGGGGGGGGGGGGGGGGGGGGGGGGGGGGGGGGGGGGGGGCGFGGGGFGGGGGGGGGGGGGGGGGGGGCGGGGGGGFGGGGGGGGGGGGGGGGGGGG>FGGGGGGGGGGGGGFGGGGGGGFFGGGGGGGGGGGGGGGGGGGGGGGGGFGGCFEDGG8CFGGFGGGGGGGFFGFFGGE9GGGFGG=F?GGFGFFEFE43C;BFG@2*1;EC<BFGGFDGFF>3>DFGFFBF0C<GCB<A))-:FF9?C:>07>F0<?>:E0A(3718EBAF
@M04650:207:000000000-C238N:1:1101:26701:8371 2:N:0:19
GGACTACTGGGGTTTCTAATCCTGTTTGCTCCCCACGCTTTCGAGCCTCAGTGTCAGTTACAGGCCAGAGAGCCGCTTTCGCCTCCGGTGTTCCTCCATATATCTACGCATTTCACCGCTACACATGGAATTCCACTCTCCTCTCCTGCACTCAAGTCTCCCAGTTTCCAATGCACACAATGGTTGAGCCACTGCCTTTTACATCAGACTTAAGAAACCACCTGCGCTCGCTTTACGCCCAATAAATCCGGACAACGCTTGGGACCTACGGTGTAACGCGGCGTCTGGCCCGTCGTTAGCC
+
CCCCCGGCGGGGG:FGGGGGGGGGGGGGGGGGGGGGGGGGGGGGGGGGGGGAGGGGGGGGGGGGGEGG<8CFFGGGEGDFGGGEEFGGGGGGGFGGGGGGGGGGGGGGGGGGGGGGGGGGGGGGCFGGGGGGGGGGGGGGGGGFCFGGGGGFGFGFDF,>EGGGGGGGGFAEGGDA,=+3@=DDF:D?<EC6,96,+5@F9F;6++;91*?:7?>@6=DGBGD)<>=>A42(>FA>)(=CC(()2C.);8.:>)>@5608(0*,5C0),(((,2)):*(--0(-(,,()2-*((((.*,..
@M04650:207:000000000-C238N:1:1101:2582:8390 2:N:0:19
GGACTACTAGGGTATCTAATCCTGTTTGCTCCCCACGCTTTCGCACCTGAGCGTCAGTCTTCGTCCAGGGGGCCGCCTTCGCCACCGGTATTCCTCCAGATCTCTACGCATTTCACCGCTACACCTGGAATTCTACCCACCTCTACGAGACTCAAGCTTGCCAGTATCAGAAGCAGTTCCCAGGTTGAGCCCGGGGATTTCACATCTGGCTTAACAAACCGCCTGCGTGCGCTTTACGCCCAGTAATTCCGATTAACGCTTGCACCATACGTATTGCCGCGGCTGCTGGCACGGAGTTAAC
+
@CCCCFGGDGGGGGGGGGGGGGG<FFGGGGGGGGGGGEFCFGE@:FGGGGGCEFCCGG,C<6FGFGGGGEGEGGGGGGGGD:7?F<FGGEGA9CDEGCGEF,>ACFGGGGG7FGGGGGGGECGEC,ADFGGGFFGGG?,@ECGFGGGD+689?@FFGGC6:@9FGGGFG,@,:,<CFCGG,DDFF9DGGGGFGEEDCDC9DFGFCGFFE;>F;>>74,381>>F644:(1,335>48(2:?4:>FG25DFF((834F(-::192*::),4:,)+()+046(-3;96)7:=:??(,(,:)-)
@M04650:207:000000000-C238N:1:1101:27593:8421 2:N:0:19
GGACTACAGGGGTATCTAATCCTGTTTGCTCCCCACGCTTTCGAGCCTCAGTGTCAGTTACAGGCCAGAGAGCCGCTTTCGCCTCCGGTGTTCCTCCATATATCTACGCATTTCACCGCTACACATGGAATTCCACTCTCCTCTCCTGCACTCAAGTCTCCCAGTTTCCAATGCACACAATGGTTGAGCCACTGCCTTTTACCTCAGACTTAAGAAACCACCTGCGCTCGCTTTACGCCCAATAAATCCGGACAACGCTTGGGACCTACGTATTACCGCGGCTGCTGGCACGTAGTTAGCC
+
CCCCCGGFFGGGGGGGFFGGGGGGGGGGGGGGGGGGGGGGGGGGGGGGGGGGGGGGGGGGGFC8FGGGGG?EGGGGFGFGGGGGGGGGGGGGGFGGGGGGGGGGGGGG7FFGGGGGG7EGEGGGFEDGFEFFGGGGFEFGGGGFGGG,FFGFGGFGDF;EFFFGFFGG;FGGGGGFGFG6DAE;FGGFFC8CDGCG78FFGF,=***48D9+A+8=ADGGFGD=55)9552@DCFCBFGDGD@;GGFFGEF@;D<@D9?@:?D:FE<<B???>G<FFD910,310823:63C:?<?22).5
@M04650:207:000000000-C238N:1:1101:19402:8434 2:N:0:19
GGACTACTAGGGTATCTAATCCTGTTTGCTCCCCACGCTTTCGAGCCTCAGTGTCAGTTACAGGCCAGAGAGCCGCTTTCGCCTCCGGTGTTCCTCCATATATCTACGCATTTCACCGCTACACATGGAATTCCACTCTCCTCTCCTGCACTCAAGTCTCCCAGTTTCCAATGCACACAATGGTTGAGCCACTGCCTTTTACATCAGACTTAAGAAACCACCTGCGCTCGCTTTACGCCCAATAAATCCGGACAACGCTTGGGACCTACGTATTACCGCGGCTGCTGGCACGTGGTTGGCC
+
CCCCCGGGGFGGGGFC<C,CFEFDGGGGGGGGGFGGGGGGGGEFGGGFGEGGGGGGDFEGFGGGGGGGGGGCGGGGFGFGEGGG,FC@C@FFFDEGGGCFGGEGGGGGFCGCGCGGFCEGGEGFGFGFFEEF9FCF;FFGGGC7=FFCC?FF8@F,FFFEE3=?=EDGFFFDCGFA9D8DEGCFD:DF,@,9ECCCFCGGGBEFF?7*=C++:@>@>:FGDGB==DA?2/525C84)(*1F(():+.79;8(.=*/C0(/2;C(982)(34?23)60/4;419604?(8:4*,((3,*-3.
@M04650:207:000000000-C238N:1:1101:25921:8460 2:N:0:19
GGACTACCAGGGTATCTAATCCTGTTTGCTCCCCACGCTTTCGAGCCTCAGTGTCAGTTACAGGCCAGAGAGCCGCTTTCGCCTCCGGTGTTCCTCCATATATCTACGCATTTCACCGCTACACATGGAATTCCACTCTCCTCTCCTGCACTCAAGTCTCCCAGTTTCCAATGCACACAATGGTTGAGCCACTGCCTTTTACATCAGACTTAAGAAACCACCTGCGCTCGCTTTACGCCCAATAAATCCGGACAACGCTTGGGACCTACGTATTACCGCGGCTGCTGGCCCGTAGTTAGCC
+
CCCCCGGGGGGGGGGGGGGGGGGGGGGGGGGGGGGGGGGGGGGGGGGGGGGGGGGGGGGGGGGGGGGGGGGGGGGGGGGGGGGGGGGGGGGGGGGGGGGGGGCGGGGGGGGGGGGGGGGGGGGGGFGGGDGFFGGGGGGGGGGFGGGGGGGFGGGGGGGGGGG?FFGGFFGGFGGGGGGGGGFFFGFGGCGGGGGGGGGGGFGFFGGFFGDFEFGGFFGFBD@FDFFFFGB@D7AEFFEEG<;@:DE?GD>6>F<@D@1;=;DBGE:<:?B?FDFAED634199<?D:853EBF??A+-64
@M04650:207:000000000-C238N:1:1101:25348:8475 2:N:0:19
GGACTACACGGGTTTCTAATCCTGTTTGCTCCCCACGCTTTCGCACCTGAGCGTCAGTCTTCGTCCAGGGGGCCGCCTTCGCCACCGGTATTCCTCCAGATCTCTACGCATTTCACCGCTACACCTGGAATTCTACCCCCCTCTACGAGACTCAAGCTTGCCAGTATCAGATGCAGTTCCCAGGTTGAGCCCGGGGATTTCACATCTGACTTAACAAACCGCCTGCGTGCGCTTTACGCCCAGTAATTCCGATTAACGCTTGCACCCTCCGTATTACCGCGGCTGCTGGCACGGAGTTAGC
+
CCCCCGGGGGGGGGGGGGGGGGGGGGGGGGGGGGGGGGGGGGGGGGGGGGGGGGGGGGGGGGGGGGGGGGGGGGGGGGGGGGGGGGGGGGGGGGGGGGGGGGGGGGGGGGGGGGGGGGGGGGGGGGGGGGGGGGGGGGGGGGGFGGFDFGGAGFFGGGFGGGGGGG7FGGGGGGGGGGFEFFGGGGFGGGGGGGGG3<FCDFFFFGGFFGCGCFGGFFGG@GFFFFF::DBF6EF<F6E>EBF?GC9<>FFF0BGFG:9F?FC2FA:0?FBF<GF9<C6;>(323?B:?=1E?17>BC>A)
@M04650:207:000000000-C238N:1:1101:28388:8481 2:N:0:19
GGACTACACGGGTTTCTAATCCCATTCGCTCCCCTAGCTTTCGTCTCTCAGTGTCAGTGTCGGCCCAGCAGAGTGCTTTCGCCGTTGGTGTTCTTTCCGATCTCTACGCATTTCACCGCTCCACCGGAAATTCCCTCTGCCCCTACCGTACTCCAGCTTGGTAGTTTCCACCGCCTGTCCAGGGTTGAGCCCTGGGATTTGACGGCGGACTTAAAAAGCCACCTACAGACGCTTTACGCCCAATCATTCCGGATAACGCTTGCATCCTCTGTATTACCGCGGCTGCTGGCACCTAGTTAGC
+
CCCCCGGGGGGGGGGGGGGGGGGGGGGGGGGGGGGGGGGGGGGGGFGGGGGGGGGGGGGGGGGGGGGGGGGGGGGGGFGGGGGGCFGGGGGGGGGGGGGGDGDGGGGGGGGGGGGGGGG>EGCGGGGCFGGGGGGGGGGFGGGFGGGGGGGFGGGGGG9>CFGGGFFGFADCDGGGFFGGGGFGGGGG?FGG7FGGC4FGGFGB>D459G7CCFGGF;FGFGFF@FFF<D>>BGF9=(;?E:1:GG<):*)4()9-*((443C?C?2))).:2CA>GG(47>>17607>E:<((.34<)))
@M04650:207:000000000-C238N:1:1101:14263:8482 2:N:0:19
GGACTACACGGGTTTCTAATCCTGTTTGCTCCCCACGCTTTCGAGCCTCAGTGTCAGTTACAGGCCAGAGAGCCGCTTTCGCCTCCGGTGTTCCTCCATATATCTACGCATTTCACCGCTACACATGGAATTCCACTCTCCTCTCCTGCACTCAAGTCTCCCAGTTTCCAATGCACACAATGGTTGAGCCACTGCCTTTTACATCAGACTTAAGAAACCACCTGCGCTCGCTTTACGCCCAATAAATCAGGACAACGCTGGGGACCTACGTATTACCGAGGGTGCTGGCCCGTACTTAGCC
+
-AACCEAFEGG7@BCEFE@EFG@FEFEE<@FEECFGCEE@FF@FGEEFDGGGGGFD<;ECEFCDF7CFFFFE<,8@+BFC7FGD?<F7FEFEAEEFBFA<9<DAFDEG>=FFFCF9BFCD==9<EG9FGGGF9FF9;D=,4AF<8>==,,@<FCDDEDFGF<EDGGAE=,@DF,=D2@E+E>8FEE:?CFGFC?F9DGFFFFB@F:>5);2==DC75@<F=4>=)95955=>BE64?2B4C;=;C><)**2(()2(>0<63;7?D81),-..<C))+1((-(-,02:?:*-:3(((606))
@M04650:207:000000000-C238N:1:1101:21549:8507 2:N:0:19
GGACTACTAGGGTATCTAATCCTGTTTGCTCCCCACGCTTTCGCACCTGAGCGTCAGTCTTCGTCCAGGGGGCCGCCTTCGCCACCGGTATTCCTCCAGATCTCTACGCATTTCACCGCTACACCTGGAATTCTACCCCCCTCTACGAGACTCAAGCTTGCCAGTATCAGATGCAGTTCCCAGGTTGAGCCCGGGGATTTCACATCTGACTTAACAAACCGCCTGCGTTCGCTTTACGCCCAGTAATTCCGATTAACGCTTGCACCCTCCGTATTACCGCGGCTGCTGGCACGGAGTTAGC
+
C@CCCGGGGGGGGGGGGGGGGGGGGGGGGGGGGGGGGGGGGGGGGGGGFGFGGGGGGGGGGGGGGGGGGGGGEGGGGGGGGGGGGGGGGGGGGGGGGGGGGGGGGGGGGGGGGGGGGGGGGGGGGGFGDFGGGGGGGGFGGGGFGGG>FEGFGGFGGGG?FGGGGGGGD@FGG:,@:@FGGGGGGFC?CFFGCGEGDGF9CAFFFGGCCGFGFGGGFDGGFGFF?F95(/39?GFAF?EGG:23DGDFFF@12>C9F09B??D2CFB:3:>66EBFGG?>99((3?:DFGFF0792,;AA9
@M04650:207:000000000-C238N:1:1101:7829:8541 2:N:0:19
GGACTACCGGGGTTTCTAATCCTGTTTGCTCCCCCCGCTTTCGCACCTGAGCGTCAGTCTTCGTCCAGGGGGCCGCCTTCGCCACCGGTATTCCTCCAGATCTCTACGCATTTCACCGCTACACCTGGAATTCTACCCCCCTCTACGAGACTCAAGCGTGCCAGTATCAGATGCAGTTCCCCGGTTGAGCCCGGGGATTTCACATCTGCCTTAACCAACCGCCTGCGTGCGCTTTCCGCCCAGTAATTCCGATTAACGCTTGCCCCCTCCGTATTACCGCGGCTGCTGGCACGGCGGTAGC
+
-@@<@E<,6@+@BFGGGGGGFGFFG,CAFGF<CC+@@FB@<FEDEEGGF:EF@FG,CEEFFFFF,FCFF,+@7B7C=4=FDCF7C?:BCCD@EGFGCF,?9EGEA,5+>=F+DB9?FC+=CEGFC8D,<D=:>@,<<33@C5AC,DC***>FF?@CC?ECE@9,??9BFG9@:<;::+=ED7CC:<18A8?CCCCG)7C6:6F**0274*2:2>**1-;53596043@0D99>>F2*(2;:0(4:7:)*/)-,05)211:<:5(2*,4,242(*8)<:3((46>>?F?:=(<(((,(*480
@M04650:207:000000000-C238N:1:1101:22120:8560 2:N:0:19
GGGGTTTCTAATCCTGTTTGCTCCCCACGCTTTCGAGCCTCAGCGTCAGTTACAGACCAGAGAGCCGCCTTCGCCACTGGTGTTCCTCCATATATCTACGCATTTCACCGCTACACCTGGAATTCCACTCTCCTCTTCTGCACTCAAGTCTCCCAGTTTCCAATGACCCTCCCCGGTTGAGCCGGGGGCTTTCACATCAGACTTAAGAAACCGCCTGCGCTCGCTTTACGCCCAATAAATCCGGACAACGCTTGGGACCTAAGTATTCCCCCGGCTGCTGGCACGTAGTTAGCC
+
E<FGFGGGGGGG9EEEGGGGFFGGGG?:FFFG?9FF<FGGEGFFEEGCGCFFGG9FGFGFFFECFFCEE:C=FFG@CCFC<CEFF9C,EEEFFGCDD;B=:,::FFGFFGDCGGGG,FGGGGDGEDFGFGGG@=DFFDEFGC8E@FDF=F:EGG<FFGGGFGCCDDEGF8=EGGGC>F<E<?FGECEECGCF9+=2:8C=FE4C+9C+CF@F72DFFF37A;36::*747::EE:8:*:6AGFD:9;C?34:?B<D(*;?)),.)6<).9*,,-,(317?00*5*.(((.+66:
@M04650:207:000000000-C238N:1:1101:9760:8580 2:N:0:19
GGACTACTGGGGTTTCTAATCCTGTTTGCTCCCCACGCTTTCGCACCTGAGCGTCAGTCTTCGTCCAGGGGGCCGCCTTCGCCACCGGTATTCCTCCAGATCTCTACGCATTTCACCGCTACACCTGGAATTCTACCCCCCTCTACGAGACTCAAGCTTGCCAGTATCAGATGCAGTTCCCAGGTTGAGCCCGGGGATTTCACATCTGGCTTAACAAACCGCCTGCGTACGCTTTACGCCCAGTAATTCCAATTAACGCTTGCACCCTCCGTATTACCGCGGCTGCTGGCACGGAGTTAGC
+
CCCCCFGF@FGGGGGGGGGGGGGGGGGGGGGGGGGGGGGDGGGGGGGGGGGGGGGGGD99,CFCFGGGDFGGGGEGGGGGGGGGGFGCFBFGG9EGGCF9FGGGGGGGGGGGCGGFGGGGGGGGG?FGGGGGGFGGG?+CEGGFGGEC+@C:CFGGGGFFGGGGGGGGG=,=?EGCFGGGGG,DFGGGGG,CEGGGGGGGFAGFAFCCEFGF@FGGFFGG9D>F<FF>(/4>6EFAF?CGG0147CDBFF*)-87>C6>BF:5<FGFFF:B??F?FGF(49;B>BFF?FG(224(33E92.
@M04650:207:000000000-C238N:1:1101:18043:8585 2:N:0:19
GGACTACCCGGGTTTCTAATCCTGTTTGCTCCCCACGCTTTCGCACCTGAGCGTCAGTCTTCGTCCAGGGGGCCGCCTTCGCCACCGGTATTCCTCCAGATCTCTACGCATTTCACCGCTACACCTGGAATTCTACCCCCCTCTACAAGACTCTAGCCTGCCAGTTTCGAATGCAGTTCCCAGGTTGAGCCCGGGGATTTCACATCTGACTTAACAAACCGCCTGCGTGCGCTTTACGCCCAGTAATTCCGATTAACGCTTGCACCCTCCGTATTACCGCGGCTGCTGGCACGGAGTTAGC
+
CCCCCGGGGGGGGGGGGGGGGGGGGGGGGGGGGGGGGGGGGGGGGGGGFFGGGGGGGFGGGGGGGGGGGGGGGGGGGGGGGGGGGGGGGGGGGGGGGGGGGGGGGGGGGGGGGGGGGGGGGGFGFFGGGGGGGGGGGGGGGGGFGGGGFFGFGGGGGGFGGGGGFGGGGGGGGFGGGGGGDCGGGGGGGGGGGGGGGGGGGFFFFGGFFGGGCGGGA;GGFGFFFFFB?C996EFBF6?GG:04CGF9FFFF?FGFF:>:6234>FB?FFB<BG09FF043;;0>()5:=(+(-,(48:<5
@M04650:207:000000000-C238N:1:1101:12567:8636 2:N:0:19
GGACTACAGGGGTATCTAATCCTGTTTGCTCCCCACGCTTTCGCACCTGAGCGTCAGTCTTCGTCCAGGGGGCCGCCTTCGCCACCGGTATTCCTCCAGATCTCTACGCATTTCACCGCTACACCTGGAATTCTACCCCCCTCTACGAGACTCAAGCTTGCCAGTATCAGATGCAGTTCCCAGGTTGAGCCCGGGGATTTCACATCTGACTTAACAAACCGCCTGCGTGCGCTTTACGCCCAGTAATTCCGATTAACGCTTGCACCCTCCGTATTACCGCGGCTGCTGGCACGGAGTTAGC
+
CCCCCGGGGGGGGGGGGGGGGGGGGGGGGGGGGGGGGGGGGGGGGGGGGGGGGGGGGGGGGGGGGGGGGGGGGDGGGGGGGGGGGGGGGGGGGGGGGGGGFGGGGGGGGGGGGGGGGGGGGGGCEFGGFGGGGGFGGFGGGGGFGGGGDEGFGGGGGFGGGGGFGFFGGGGFDDGGGGGGGGGGGGGGGGGGGGGGGGFFGFGFCDCFFGGFC7:FFDGD>D9<?F>EBGFF>G367:CGGF(,:*64DF4?07C<7:>B2?35CF??BF>?FFFFGF?>14>07::?2E<F?>06(*)..
@M04650:207:000000000-C238N:1:1101:15732:8655 2:N:0:19
GGACTACCGGGGTTTCTAATCCTATTTGCTCCCCACACTTTCGAGCCTAAGTGTCAGTAATGGTCCAAGTTATCGCCTTCGCCTCTAGTGTTCTTCCATATATCTACGCATTCCACCGCTCCACATGGAGTTCCATAACTCTCTACCACACTCTAGGTTAATAGTTTCCAATGCATACAATAGTTAAGCTACTGCATTTAACACCAGACTTACTAACCCACCCGCGCTCGTTTTACGCCCAGTAAATCCGGATAAAGCTTGCATCCTATGTATTACCGCGGCTGCTGGCACGTAGTTAGCC
+
CCCCCGGGGGGGGGGGGGGGGGGGGGGGGGGGGGGGGGGGGGGGGGGGGGGGGGGGGGGGGGGGGGGGGGGGGGGGGGGGGGGGGGGGGGGGGGGGGGGGGGGGGGGGGGGGGGGGGGGGGGGGGGGGGGGGGGGGGGGFFFGFGGFGGGGFGGGGGGGGGGFGFGGGFGGGGGGGGGGGGGGGGGGGGFGGGGGGGGGGGFGFFGGFFFCFFGGGF@CGADABFB@?=4:=95FFFFGGC>EECF?ECDFDFF7)+7<>@?FEGGFEF;CEEEEE;5096>;(8:B7::75((43<<)65
@M04650:207:000000000-C238N:1:1101:27510:8662 2:N:0:19
GGACTACTCGGGTTTCTAATCCTGTTTGCTCCCCACGCTTTCGAGCCTCAGCGTCAGTTACAGACCAGAGAGTCGCCTTCGCCACTGGTGTTCCTCCATATATCTACGCATTTCACCGCTACACATGGAATTCCACTCTCCTCTTCTGCACTCAAGTCTCCCAGTTTCCAATGACCCTCCCCGGTTGAGCCGGGGGCTTTCACATCAGACTTAAGAAACCGCCTACGCTCGCTTTACGCCCAATAAATCCGGACAACGCTTGCCACCTACGTATTACCGCGGCTGCTGGCACGTAGTTCGC
+
CCCCCGGGGGGGGGGGGGGGGGCCFGGGGGGGGGFGGGGGGGFGGGGGGGFGGGGGGGGGGGGGGGGG8,CBEFGGGGGGGGGGGGGGGGGGGGGCGFEFGGGGGGGGGCGGGGGGGC>DCFGGGGGDGGGGGGAFD?4F@?FF@FDF9FGFGCFG4@9;@6AFGGGG,E=DC,@DD6?EECCEGGGGGGG+7@EE4DFGFFG=FFCFEGGF=+7+@3CG@<91,A257D691FFAF6GGGB?FGF24:@BB:3CFGFF?2?D?:FFB>B1:2C:AGGF>6>B69<38:E?GFF::BF914
@M04650:207:000000000-C238N:1:1101:17513:8667 2:N:0:19
GGACTACCGGGGTATCTAATCCTGTTTGCTCCCCACGCTTTCGCACCTGAGCGTCAGTCTTCGTCCAGGGGGCCGCCTTCGCCACCGGTATTCCTCCAGATCTCTACGCATTTCACCGCTACACCTGGAATTCTACCCCCCTCTACGAGACTCAAGCTTGCCAGTATCAGATGCAGTTCCCAGGTTGAGCCCGGGGATTTCACATCTGACTTAACAAACCGCCTGCGTGCGCTTTACGCCCAGTAATTCCGCTTCACGCTTGCACCCTCCGTATTACCGCGGCCGCTGGCCCGGAGTTAGC
+
CC?CCGGGGGGGGGGEGGGGGGGGGGFFFGGGGGGGGGGFFGGGEGGGGEGGGGGGGGGGEGGGGGEFGGGGDGGGGGGGGGGGGCCEGGGGGGGGGGFFGGGGGGGGGGGGGGGGGGGDGGFFGCCG<FGGDGGCFFFDGGGFGGGGFCC5EECCGGFGGGGGGGGGGGCFCFGGFGFCEFGGGGGFFCECEECEDGGGGFGFFDFA6;7CEGGGFFGGFGB0:F;<?G6;(5>:??EEC:?>C7A47@@(4>*67:BF:1*)08::41-3,2()+:1(176(-,(-4:(:0-(-884<5
@M04650:207:000000000-C238N:1:1101:3254:8711 2:N:0:19
GGGGTTTCTAATCCTGTTTGCTCCCCACGCTTTCGCACCTGAGCGTCAGTCTTCGTCCAGGGGGCCGCCTTCGCCACCGGTATTCCTCCAGAACTCTCCGCATTTCACCGCTACACCTGGAATTCTACCCCCCTCTACGAGACTCAAGCCTGCCAGTTTCGAATGCAGTTTCCAGGTTGCGCCCGGGGATTTCACATCTGAATTAAAAAACCGCCTTCGTGCGCTTTAAGCCCAGTACTTCCGATTAACGCTTGCACCACCCGTTTTACCCCGGCGCCTGGCGCGAGGTTTGCC
+
6<FFGGGGGFGGGGF<EFGFGGGGGG@7@:@EEGGGGDGFC:<C6CFGD,CFFGF9@FCCEFGGGGGGGF7F:FGC7EFGCFGGGGGGGFFE,959C,,86CCFGG9EF@BCDD,DFG8D8B,AFGADFGGDGEGFFGE6E7;>AF6,9><6C@,247EC@:CF78>>,:+5:,?:,,,,*/=:*=CE59*C?:AFC)++3)11;4++2),*)-9-(.)4)17611AF294<F/4(5*0..C332(5C<7361(,0.>*(4-4(.(/)530-4(,(((--6?*,:(,(((+(.)
@M04650:207:000000000-C238N:1:1101:13255:8713 2:N:0:19
GGGGCACCGACGAGTGTTTATTCTTGTTTTTTTCCCCCCCCTCCTCCCCCCCGTCTGCCCCTGTTCTCTCGGGACGCCCCCCCCCCCCCGCCTCCCCCCTCCTCCTCCCCCCGTTCCACCCCACCCCGCCGCCTCTTCCCCCCCCCTCCATTCCCCCCCACACCCTGCACCATACCCCCCCCCCCGTTGGCCCGGCGGGCCACGCCCCACCTCCACATACCCCCCCGCCCCCGCGTTTCCCCCCCATCCTCACATACCATCACCCCGCCTCCTTCCCCCCGGCGGTCGCCGCGTGCGGTGG
+
----87,C7++:++86,<8,6,6-C;6,,,,++;;6CC68++,,,96,,+6+88,,4,,4,,,:,,5,,,++++++4+++++68F7C+53**8*1***4*4*,,2,84*4*4*4+,8,5*1=*CC8*********++0<*8/:)/C*/;*+*0+<***/*/*221*0*2+;**3**+*12*2**1*****0+2*/*)/:*))*))*15()*0(***0)+*(*(-(0()()(--*.,)(++0(-(1)42C**)()*-*()).)2(**(((((.(+)(**(70(3(((-4(*-/4((,(/(--
@M04650:207:000000000-C238N:1:1101:16054:8734 2:N:0:19
GGACTACCGGGGTATCTAATCCTATTTGCTCCCCACACTTTCGAGCCTAAGTGTCAGTAATGGTCCAAGTTATCGCCTTCGCCTCTAGTGTTCTTCCATATATCTACGCATTCCACCGCTCCACATGGAGTTCCATAACTCTCTACCACACTCTAGGTTAATAGTTTCCAATGCATACAATAGTTAAGCTACTGCATTTAACACCAGACTTACTAACCCACCCGCGCTCGTTTTACGCCCAGTAAATCCGGATAACGCTTGCATCCTATGTATTACCGCGGCTGCTGGCCCATAGTTAGCC
+
CCCCCGGGGGGGGGGGGGGGGGGGGGGGGGGGGGGGGGGGGGGGGGGGFGGGGGGGGGGGGGGGGGGGGGGGGGGGGGGGGGGGGGGGFGGGGGGGGGGGGGGGGGGGGDGGGGGGGGGGGGGGGGFFGGGGGGGGCFGFGGGFGGGGGGGFGGGGGGGFEFGGGG8BFGFGGGGGGGG8,FBDEEFFGGGGGGDGGGGGGFGFFGFADGFGCFGGFDFDFGABA?=9>9:=DCCEA=C<=9EFGGE?CBEDFF+;<;FFF2CEFGEC67CEFF<??C;B990;?BD(8*47<2:AF7-45
@M04650:207:000000000-C238N:1:1101:3710:8775 2:N:0:19
GGACTACCGGGGTATCTAATCCTGTTTGCTCCCCACGCTTTCGAGCCTCCGTGTCAGTTACATGCCAGAGAGCCGCTTTCGCCTCCGGTGTTCCTCCATATATCTACGCATTTCACCGCTACACATGGAATTCCACTCTCCTCTCCTGCACTCAAGTCTCCCAGTTTCCCATGCACACACTGGTTGAGCCACTGCCTTTTACATCCGACTGAAGCAACCACCTGCGCTCGCTTTCAGCCCATTAAATCCGGACAACACTTGGGACCTCCGTATTACCCCGGCTGCGGGCACGCAGCTAGCC
+
A99BCAFFGCC7FEGGG99AFGGGGGGGFGG8FG8CF7,6DFC@EGGFG,6C@CE<CFC<FF<@@EEE@8EFFDGG@B<E,8?CGGGDG7FE<FDFF89,C@,AE9FFG@C@FG,FFCEC+@EFFGFGG<FGCFBEGGC@FCD?FGGFC,@FFCC=F9@>=@8,@,EFC,=@=D?F=7A+4<,@<B6CC3,142<CDCFC9C,?B*3*:;**1**3*:,*5CB2()/)-792;:+)+)24*(/.;;))2>)623C4*4.9).*87?().4(..<:40*(((,-2((((4:3*((,(.+.(,
@M04650:207:000000000-C238N:1:1101:21571:8798 2:N:0:19
GGACTACTGGGGTATCTAATCCTGTTTGCTCCCCACGCTTTCGCACCTGAGCGTCAGTCTTCGTCCAGGGGGCCGCCTTCGCCACCGGTATTCCTCCAGATCTCTACGCATTTCACCGCTACACCTGGAATTCTACCCCCCTCTACGAGACTCAAGCTTGCCAGTATCAGATGCAGTTCCCAGGTTGAGCCCGGGGATTTCACATCTGACTTAACAAACCGCCTGCGTGCGCTTTACGCCCAGTAATTCCGATTAACGCTTGCACCCTCCGTATTACCGCGGCTGCTGGCACGGATTTAGC
+
C9CCCGGGGGGGGFGGGGGGGGGGGGGGGGGGGGGGGGGGGGGEGGGGGGGGGFGGGGGGGGFFGEGAEDGGGGGGGGGGGGCEDGGGGGGGGGDDFGGGGGGGGGGGGGGGGGGGGGGGGGGEFGGG?FGGGGGGF=6FGGGFAFC7:CEBGGF?FGGG5FFGGGGGFCDFFGGGGGGFGGGGGGGCEGGGGEDG:DFGGFGF=FGCECFGFGFGFDGGBG9;8AF5:G>>9EFF?:EGG?BFGGBFGFF1:5D9F22:??*5FGB0:4(4283<CFF>>069;6003C09499(4C26<
@M04650:207:000000000-C238N:1:1101:18299:8800 2:N:0:19
GGACTACCAGGGTATCTAATCCTGTTTGCTCCCCACGCTTTCGAGCCTCAGTGTCAGTTACAGGCCAGAGAGCCGCTTTCGCCTCCGGTGTTCCTCCATATATCTACGCATTTCACCGCTACACATGGAATTCCACTCTCCTCTCCTGCACTCAAGTCTCCCAGTTTCCAATGCACACAATGGTTGAGCCACTGCCTTTTACATCAGACTTAAGAAACCACCTGCGCTCGCTTTACGCCCAATAAATCCGGACAACGCTTGGGACCTACGTATTACCGCGGCTGCTGGCACGTAGTTAGCC
+
CCCCCGGGGGGGGGGGGGGGGGGGGGGGGGGGGGGGGGGEGGGGGGGGGGGGGGGGGGFGGGGGGGGGGCFGGGGGDGFGGGGGGGGGGGGGGGGGGGGGGGGGGGGGCFGGGGGGFEGGGGGGGGGGFFFGGGGGAD8EEGFFGGC?FGFFGGGGGGGGFGGGGGGFGFGGFGGGGGGGGGCGCCFGGGGGGCFFFDGGGFGAFCCACGGFECGGFFFGFGFE9BFFFGBF=FFFF=EFGF3@GGFFF>:<;ED6D>?D@?GFGG<BF::<4C<BC579>FF>BFB><64E6:<:9+645
@M04650:207:000000000-C238N:1:1101:12955:8817 2:N:0:19
GGACTACTCGGGTTTCTAATCCTGTTTGCTCCCCACGCTTTCGAGCCTCAGTGTCAGTTACAGGCCAGAGAGCCGCTTTCGCCTCCGGTGTTCCTCCATATATCTACGCATTTCACCGCTACACATGGAATTCCACTCTCCTCTCCTGCACTCAAGTCTCCCAGTTTCCAATGCACACAATGGTTGAGCCACTGCCTTTTACATCAGACTTAAGAAACCACCTGCGCTCGCTTTACGCCCAATAAATCCGGACAACGCTTGGGACCTACGTATTACCGCGCCTGCTGGCACGTAGTTTGCC
+
CC?CCGGGGGGGGGGGGGGGGGGGGGGGGGGFGGGGGGGGGGGGGGGGGGGGGGGGGGGGGGGGGGGGGGGGGGGGGCFFFGGGGGGGGGGGGGGGGGGGGGGGGGGGGGGGGGGGGGGGGGGGGFGGFGGGGGGGGGGGGGGFGGGGGGGFGGDGGGD;FDGFFGGGFFGFGGGGGDCGGGDFGGG?FGGGGGGFCFGCCFGFADGFEGBFECFGFFGGFGFB=EABA4>2>EF=A>GGG;DFGGF)>>5;@BD;C:1((411CG7):??<<EA49*-7(-2:?702:*)/(((4<+6:A
@M04650:207:000000000-C238N:1:1101:25987:8821 2:N:0:19
GGACTACCCGGGTATCTAATCCTGTTTGCTCCCCACGCTTTCGAGCCTCAGTGTCAGTTACAGGCCAGAGAGCCGCTTTCGCCTCCGGTGTTCCTCCATATATCTACGCATTTCACCGCTACACATGGAATTCCACTCTCCTCTCCTGCACTCAAGTCTCCCAGTTTCCAATGCACACAATGGTTGAGCCACTGCCTTTTACATCAGACTTAAGAAACCGCCTGCGCTCGCTTTACGCCCAATAAATCCGGACAACGCTTGCCACCTACGTATTACCGCGGCTGCTGGCACGTAGTTAGCC
+
CCCCCFGGGGGGGGGGGGGGGGGGGGGGGGGGGGGGGGGEGGGGGGGGGGGGGGGGGGGGGGGGGGGGGGGGGGGGGGGGGGGGGGGGGGGEGGGGGGGGGGGGGFFGGGGGGGGGGGGGGGFEFFGGFEGGGGGGGGGGGGGFGGGGFGGFGFGGGGFGGGFGGGFGGGFGGGGGGGGGFFGGGGFGCGGGGGGGGGGGGFGFAGGFEGDCEGGGFFGGBGFFFF=8=DF@=EAEFFEGGFFF7DECGF3(65/3<;622(7>FGF>>BF?98>FF32(460(35)40*8:(442<<:>5
@M04650:207:000000000-C238N:1:1101:5211:8832 2:N:0:19
GGACTACCGGGGTTTCTAATCCTGTTTGCTCCCCGCGCCTTCGCGCCTCAGCGTCAGTAGTCTGCCAGAAGGTCGCCTTCGCCACCGGTGTTCCTTCAAATCTCTAAACATTTCAACGTTACACTTGAAATTCCACCTTCCTCTCAGCTACTCTAGCGTGCCCGTCCACCTCGCTCCACAAGGTTGAGCCCTGTGTTTTAACGAAGTGCTCAGCACACCGCCTACACGCCCTTTCCGCCCAGGATTTCCGATTAACGCTCGCCCCCTCCGTATTACCGCGGCTGCTGCCACGTACTTTGCC
+
@CCCCGGGGGGGGGGGGGGGGGGGGGGGGGGFGGGGEDGGGGGGGGGGGFGGGGGGGFGGGGFGGGGGGGGGGGGCFGGFGDEDGFEGGGEGGGGGGGAAGGGGGGC9=,CFEBCGGGFDFFCFG9EFFFGGGGGFGGF8FCGFGGGGGGF?A>;,CEE>EG?CFGGGGGCC?E:CGGGF7F>FGGG6EGGGFG6:*;FEG86?B<CAC+1836+;A9*>;DD;@F@5>FBBD6+))6CEE(((*2.6*5)2(87<1-(-3,)45E14?0:?(2))+1,316(408>)10):(((-.+6)4
@M04650:207:000000000-C238N:1:1101:5376:8833 2:N:0:19
GGACGACTCGGGTGGCGAAGCCGGTGGGCTCCGCACGCTTGCGCACCTGAGCGGCAGGCGTCGTCGAGGGGGCCGGCGTCGACACCGGTAGGACGCCAGAGCGAGACGCAGGGCACCGCTACACCGGGAATGAGACCGCCCGCGACAAGAAGCGAGGCTGCCAGGTGGGAAGGCAGGTACCAGGGGGAGGGCGGGGAGTGGAAAGCCGACGGGACAGACGGAGTGAGGGCGGGTGAGGGACAGTAATGGGGATTAAAGAGTGAAGGGGACGGAGTACGGGGGGCGCGGGAAGGGAGGGAGG
+
6BC-,78B,DCG6++,+7@++,+6+++7:6,,,,688+,,,,7+8++,9CE8=6+6@++7,+7+++48=7CE4@F+++++8++3+58>+3+*,,***35868>**5*5*4=***1+*4*)4*2,5**<C@+,,,5+1****)2)1*1/00*)+*/:***2*22<1+0*280*7*2:*13++0<>1*8/2***27:C))****+/)**0,)))-7)182*)(*((.*.)-*-((/)-).***(,)0*).*)0,()2-*6).).2.*+(,(((-(/,(+*,(-1((-,(-4*1*31,-(/-2(
@M04650:207:000000000-C238N:1:1101:14828:8834 2:N:0:19
GGACTACCAGGGTTTCTAATCCTGTTTGCTCCCCACGCTTTCGAGCCTCAGCGTCAGTTACAGACCAGAGAGTCGCCTTCGCCTCCGGTGTTCCTCCATATATCTACGCATTTCACCGCTACACATGGAATTCCACTCTCCTCTCCTGCACTCAAGTCTCCCAGTTTCCAATGCACACAATGGTTGAGCCACTGCCTTTTACATCAGACTTAAGAAACCACCTGCGCTCGCTTTACGCCCAATAAATCCGGACAACGCTCGCGACCTACGTATTACCGCGGCTGTTGGCACGTGCTTCGCC
+
BC<CCFGGGGGDGGGGGGGGGGGDGGGGGGGGGGGGGGGGGGGGGGGGGGGGGGGGGFGGGGGGGGGFGGEFGG@FEGGGDGGGFGGGFGGGDGGGGGGGGGGGGCEGGGGGGGGGGGGGGGFGGFFDF<EFGFFCGGGGGGGFGFGEFFGFFFGCGFFF8C8DFFGGGGC98FGGFGGC8=DGFGGGCF7FG?CFGFGFFAGFF7>C@G>G*8:C>@:CB7)))@>5>5>FF:C=;@CCC@137CE3;>:13=DD9(613(14D593:?8):AAACD(-,301(54(.+.2.((-.+(,-
@M04650:207:000000000-C238N:1:1101:27785:8840 2:N:0:19
GGACTACAGGGGTTTCTAATCCTGTTTGCTCCCACGGCTTTCAACCCTCAGTGTCGTTTACAGGCAGGAAAGCCGCTTTGTCCTCGGGTTTTCCTCCATATATCACCGATTTTAACCGCAACCCATGAAATTCACCTCTCTCCTCTTCCACTAAGTCCCCCCAGTTTCAATGCCACACAAGGTTTGAGCCACTGCCTTTTCCATAAACCTAAGAAACCCACCTCGGCTGCCTTTCCGCCAAATAAATCGGAAAAACCCTGGGACCCTCCGTATTACCCCGCTGGCTGACACGTGGTTGGCC
+
CCCCCGGGGGGGGGGGGGGGGGGGGGGGGGGGG<,+++@F8,,,,;8,,;66,6<,,B6,,;@,C,,68,69C,+@@F7,,C65E,?+68?,FD8F8,,,,949,9=,++8D<,AF,44+4+,+6,A9E,FEF,,,,46F,+40@,,3,73+36,,,33@E7+6FB,@9D,,+,,,,3@+1@3E9*,5A8,,,,5,9DF,?*2++*+*7;*9)*5C*7**5*0(()-/(*//9+1)./C:F().:@)9*))(,A*(1(.(,2*.9*(,46,(.+)60*(-((-(((4:<+.7(((--*(,)
@M04650:207:000000000-C238N:1:1101:10419:8889 2:N:0:19
GGACTACTCGGGTTTCTAATCCTGTTTGCTCCCCACGCTTTCGAGCCTCAGTGTCAGTTACAGGCCAGAGAGCCGCTTTCGCCTCCGGTGTTCCTCCATATATCTACGCATTTCACCGCTACACATGGAATTCCACTCTCCTCTCCTGCACTCAAGTCTCCCAGTTTCCAATGCACACAATGGTTGAGCCACTGCCTTTTACATCAGACTTAAGAAACCACCTGAGCTCGCTTTACGCCCAATAAATCCGGACAACGCTGGGCACCTACGTATTACCGCGGCTGCTGGCCCGTGGTTCGCC
+
CCCCCGGDEEGGGGDGGGGGGGGGGGGGGGGGGEGGGGGGGGGGGGGGGGGFFGGGGFFE<6FEFGGGGGGGGGGG+BFGDGE7F8CBFFGGGFFGGGAFGGGGGGFGGGGGGGGGGGG8>@FE9AEGGGGGCGG9@DD@FDGF?E@FGGGFGFGF,=,@8F?8ABEFGGG,66=ADD1+,EF=FCECGFD?,,<@CFGGFFF@@AC*0*?+3;2=C8F*5C:5)*)+:CA@=G64:2E*16:@D:<38)80()/(:(,((,*(1*,,208<)A<AC*(,(,9;?DF:<5(/(((,(+(--
@M04650:207:000000000-C238N:1:1101:5431:8915 2:N:0:19
GGACTACAAGGGTTTCTAATCCTGTTTGCTCCCCACGCTTTCGAGCCTCAGCGTCAGTTACAGACCAGAGAGTCGCCTTCGCCACTGGTGTTCCTCCATATATCTACGCATTTCACCGCTACACATGGAATTCCACTCTCCTCTTCTGCACTCAAGTCTCCCAGTTTCCAATGACCCTCCCCGTTTGAGCCCGGGTCTTTCACATCAGACTTAAGAAACCGCCAGCCCTCTCTTTACGCCCAATAAATCCGGACACCGCTTGCCCCCAACGTCTTACCTCGGCTCCTGCCCCGAATTTGCC
+
CCCCCFGGCGGCGGGGGGGGGGG9FFGGGGGGGGGGGGGGGFGGGG@FFFGGGGGGGGFCGEEGGGGGCFGGFGGDDEEGCEEGGGGF9<EFGGGDFFB@FFFF9,?FE7=FEFGGG7CDBFGGFGF,BCE8FGFGFG,=EFFBEGEGGCGFGEGGG8,,=DFGGGF=;=F,679DDDCE6+@8D,3,1>E+@C++0;FE++,+;><*1**5*+224)=97D-(()()0/(0*4+*1(==F(6;<FE?FAE01)1(2((4(27(**(((-(-(;0)29)43(48(((4(*(*-((,-+)-5
@M04650:207:000000000-C238N:1:1101:6199:8917 2:N:0:19
GGACTACACGGGTTTCTAATCCTGTTTGCTCCCCACGCTTTCGCACCTGAGCGTCAGTCTTTGTCCAGGGGGCCGCCTTCGCCACCGGTATTCCTCCAGATCTCTACGCATTTCACCGCTACACCTGGAATTCTACCCCCCTCTACAAGACTCTAGCCTGCCAGTTTCGAATGCAGTTCCCAGGTTGAGCCCGGGGATTTCACATCCGACTTGACAGACCGCCTGCGTGCGCTTTACGCCCAGTAATTCCGATTAACGCTTGCACCCTCCGTATTACCGCGGCTGCTTGCACGGGGTTAGC
+
CCCCCGGGGGGGGGGGGGGGGGGGGGGGGGGGGGGGGGGGGGGGGGGGGGGGGGGGGFFCGFGEFGGGGCEFFGGCCGGGGGGGGGGGGGGGGGFFGGGFGGGGGFGGEDEGGGGGGGGGGGGGGGGGGFGGFGGGGFEEGGGD9EGGGGGFF;EFGGGGGGF?FFF,3DEFDFGGGGGFGGGGGGFFCCFGGGGGGDGGGA9++;DB@GGG<GGFFFGF931<FFF>?G>06*>2*4:?E?B?C7<AFB:015<6:66?01/3CGFF1<9B0C24E78(3((22())55)+80((,*((-
@M04650:207:000000000-C238N:1:1101:4741:9061 2:N:0:19
GGACTACCCGGGTTTCTAATCCTGTTTGCTCCCCACGCTTTCGCACCTGAACGTCAGTCGTCGTCCAGGGGGCCGCCTTCGCCACCGGTATTCCTCCAGATCTCTACGCATTTCACCGCTACACCTGGAATTCTACCCACCTCTACGAGACTCAAGCTTGACAGTATCAGATGCAGTTCCCAGGTTGAGCCCGGGGATTTCACATCTGACTTAACATACCGCCTACTCGCCCTTTACTCCCAGTAAATCCGTATAACGCTTGCCCCCTCCGTATTACCGCGGTGGCTGGCACGTAGTTAGC
+
CCCCCEGFEFDGGGGGGGFGGFFFGGGGGGGCFGGGCGGCFFF7:FCGFF,FD@<FFFG,:,@FFFGG8,+@@@FD@7C:@FEGGECFGGGFADEGG8:FE,>FGFGDFGDCGGGGACEDGGDFB8DDFFFGGGADD,,@>FFFD9F=@EEFGCCF9,;,,7EE@,;;9CB9CG;9<+@,22:*<F,,A@87>=E*5*,9DFG7AF+;<77:4++3+/9><<0;0A))()(-(:F9*.2AF18(:*)-:6>(2<7-:8(3(278*:3(--,::;:)2:<((-((((.(-:(+4,(.(3-64
@M04650:207:000000000-C238N:1:1101:21395:9064 2:N:0:19
GGACTACTGGGGTATCTAATCCCATTCGCTCCCCTAGCTTTCGTCTCTCAGTGTCAGTGTCGGCCCAGCAGAGTGCTTTCGCCGTTGGTGTTCTTTCCGATCTCTACGCATTTCACCGCTCCACCGGAAATTCCCTCTGCCCCTACCGTACTCCAGCTTGGTAGTTTCCACCGCCTGTCCAGGGTTGAGCCCTGGGATTTGACGGCGGACTTAAAAAGCCACCTACAGACGCTTTACGCCCAATCATTCCGGATAACGCTTGCATCCTCTGTATTACCGCGGCTGCTGGCCCAGAGTTACC
+
CCCCCGGGGGGDFGGGGGGGGGGDGGGGGGGGGGGFGFGGGGGGGGGGGFGGGGGGGGGGGEGGGGGGGGGDFFGGGGGGGGGGDFFGGGGGGGGGGGGDGGGGGGGFGGGGGGGGFGGGGGGGGEGGDGGGGGGGGGCGGGGFDDGGGGGFGGGCCGGGEGGFFFGGGGGGGGGGGGG?CF?EGGGG6DEGGGEG4CCFFFF>AGGD9D<F<F+;A1@FFC@@;A(8);(6?7F941EGEB(:DFBFGFF9:EDAD:6?837)2<.,)..6)<>4<D029B9(122)35(2(.((.:)).
@M04650:207:000000000-C238N:1:1101:7579:9077 2:N:0:19
GGACTACAAGGGTTTCTAATCCTATTTGCTCCCCACACTTTCGAGCCTAAGTGTCAGTAATGGTCCAGGTTATCGCCTTCGCCTCTAGTGTTCTTCCATATATCTACGCATTCCACCGCTCCACATGGAGTTCCATAACTCTCTACCACACTCTAGGTTACTAGTTTCCAATGCATACCATAGTTAAGCTACTGCATTTAACACCAGACTTACTAACCCACCCGCGCTCGTTTTACGCCCAGTAAATCCGGATAACGCTTGCATCCTATGTATTACCGCGGCTGCTTGCACACAGTTTGCC
+
@CCCC<C,6FEGG<FFFG96@@C-C@FGF9F<FFGGGGGGGGG<FFGGGEF6CFGGFG<,,,CEA8C,,CF@<EFG@FGGGDG76A,CFFEAFFGFG9,<?<>FEFFFGGE7,,CFFEED@E@,4AFFEDAFFFFGF94,CDAFGGG?<DCFFFFG,4>E,<D8AEFA,C,,=FD8A6,4,,@,CCADFC,,66@DCGF8+17;9+=DD=++:9C+;8@+8C55)*1*)*)--==>95CF*:(9:C*>DA>(2>7.*(//:2CEGF.5C365)+.1>*(,273648).3+49(-(.4+)-5
@M04650:207:000000000-C238N:1:1101:22518:9109 2:N:0:19
GGACTACCGGGGTTTCTAATCCTGTTTGCTCCCCACGCTTTCGCACCTGAGCGTCAGTCTTCGTCCAGGGGGCCGCCTTCGCCACCGGTATTCCTCCAGATCTCTACGCATTTCACCGCTACACCTGGAATTCTACCCCCCTCTACGAGACTCAAGCTTGCCAGTATCAGATGCAGTTCCCAGGTTGAGCCCGGGGATTTCACATCTGACTTAACAAACCGCCTGCGTGCGCTTTACGCCCAGTAATTCCGATTAACGCTTGCACCCTCCGTATTACCGCGGCTGCTGGCACGGAGTTAGC
+
CCCCCGGGGGGGGGGGGGGGGGGGGGGGGGGGGGGGGGGGGGGGGGGGGGGGGGGGGGGGGGGGGGGGGGGGGGGGGGGGGGGGGGGGGGGGGGGGGGGFEFGGGGGGGGGGGGGGGGGGDGGGGGGGGGGGGGGGGGGGGGGFGGGDFGGFGGGGGFGGGGGGGGGGGGGGGGFGGGGGGGGGGGGGGGGGGGGGGGGGGFGFFFFFFFGGEDGGF6;D>GF:0F9>BD>>FC3)9<EGG?<:GGBFDBF6?FDFG0(4?19<FGFF:6(42CBAGG(1961;96?2:E:C(4-7:E))-
@M04650:207:000000000-C238N:1:1101:11568:9127 2:N:0:19
GGACTACAAGGGTATCTAATCCTGTTTGCTCCCCACGCTTTCGAGCCTCAGTGTCAGTTACAGGCCAGAGAGCCGCTTTCGCCTCCGGTGTTCCTCCATATATCTACGCATTTCACCGCTACACGTGGAATTCCCTTTTCTCCGTCTATCCTCTAGATAGATAGTATTAGTTGCTTTTTCGAAGTTGAGCTTCGAGATTTAACAACTAACTTACCTTTCCGCCTACACGCCCTTTACGCCCAATAAATCCGATTAACGCTAGCACCCTCCGTATTACCGCGGCTGCTGGCACGGCGTTAGC
+
A@<CCAFFFGGCGFGGGDFGGGGDGGGEFGGGGGGGGGGGGGEFFGGGGGGGGGGFAFGGGFFCGGFFDFF:FFGGGGGGCGGGGGCEG7FGGGGGGDGDFFFGGGGFGGGGGGCEG7CDCFEFEF<@7FEFGGGFGGGFFGFBGGGFGFGFFG98,@,3=FD9F9EFF,EG8BFGGGGG6+7+@F9:,@@FC+@77?CFG+EA5FGFBGGGEGFGFFFG)@5@=F=F@C2>@FF*=(;CEF0;C73?FF5(/8*7:19<(,<3>FFB??>F(;>2EG(9069B3?F2(:?C?1(-4?:(6
@M04650:207:000000000-C238N:1:1101:19114:9153 2:N:0:19
GGACTACTAGGGTTTCTAATCCTGTTTGCTCCCCACGCTTTCGAGCCTCAGTGTCAGTTACAGGCCAGAGAGCCGCTTTCGCCTCCGGTGTTCCTCCATATATCTACGCATTTCACCGCTACACATGGAATTCCACTCTCCTCTCCTGCACTCAAGTCTCCCAGTTTCCAATGCACACAATGGTTGAGCCACTGCCTTTTACATCAGACTTAAGAAACCACCTGCGCTCGCTTTACGCCCAATAAATCCGGACAACGCTTGGGACCTACGTATTACCGCGGCTGCTGGCACGTAGTTAGCC
+
CCCCCGGGGGGGGGGGGGGGGGGGGGGGGGGGGGGGGGGGGGGFGGGGGDGGGGGGGGGGGGGGGGGGGGGGFGGGGGFGFGGGGFGEGGGFGGGGGGGGGGGGGGGGGGGGGGGGGGGGGGGG9EF?FGGGGGGGFGGGGFFFGGGGGGGFGGGGGGFGFECFDEFGFAFGGFGGFFG8FGGGGCFFFFFGGGFGG;FGDFF?9+2A@C9+9<CFFD6>=G=42*:?>GF@D5AEA9:<<6;@DFC);>DDBAGFD9(:7<4(9C1.4(.5:F>FE50360>2(,)3825=412:4+)),
@M04650:207:000000000-C238N:1:1101:23043:9195 2:N:0:19
GGACTACAAGGGTATCTAATCCTGTTTGCTCCCCACGCTTTCGAGCCTCAGTGTCAGTTACAGGCCAGAGAGCCGCTTTCGCCTCCGGTGTTCCTCCATATATCTACGCATTTCACCGCTACACATGGAATTCCACTCTCCTCTCCTGCACTCAAGTCTCCCAGTTTCCAATGCACACAATGGTTGAGCCACTGCCTTTTACATCAGACTTAAGAAACCACCTGCGCTCGCTTTACGCCCAATAAATCCGGACAACGCTTGGGACCTACGTATTACCGCGGCTGCTGGCACGTAGTTAGCC
+
CCCCCGGGGGGGGGGGGGGGGGGGGGGGGGGGGGGGGGGGGGGGGGGGGGGGGGGGGGGGGGGGGGGGGGGGGGGGGGDGGGGGGGGGGGGGGGGGGGGGGGGGGGGGGGGGGGGGGGGGGGGGGGGGFFFGGGGGGGGGGGGFGGGGGGGFGGGGGGGGGGGGGGGGGGGGGGGGGGGFGGGGGGGGGGGFGGGGGGGGGFGFFGGFFGFFFGGDFFGGFGFFFBA>DGBFF5=>>9EFGF1;GGCE<DDFFEFD:1;D;DD:<E?BFFB<<GADGG>7;9B902>(4*5C?314A:9A?
@M04650:207:000000000-C238N:1:1101:23230:9206 2:N:0:19
GGACTACCGGGGTATCTAATCCTGTTTGCTCCCCACGCTTTCGAGCCTCAGCGTCAGTTACAGACCAGAGAGTCGCCTTCGCCACTGGTGTTCCTCCATATATCTACGCATTTCACCGCTACACATGGAATTCCACTCTCCTCTCCTGCACTCAAGTCTCCCAGTTTCCAATGCACACAATGGTTGAGCCACTGCCTTTTACATCAGACTTAAGAAACCACCTGCGCTCGCTTTACGCCCAATAAATCCGGACAACGCTTGGGCCCTACGTATTACCGCGGCTGCTGGCCCGTAGTTTGCC
+
CCCCCFGGGGGDGGGG9EFCFGGGFGGGFFFGFGGGFFFGGGGCFGGGGGCFGGGC@EF9FEGFGGGGGGGCFGGGGGGGGGGGGFEFGFGGGGGDGFEDFGFFCGGGGGG7FCFCGEEDECEGFFG?F=FA9FGGGGFGFGGFGG9,>@EFG88@3E3EFGFGB>DGGGGF8DEFG=C+=FFCE:3DFFGGFCFEF>FC;AF+?=*6:CCCCCF7ADGCBG:4:>FD=C=@2AFCADGEF<FE7C<5C>)62);297(4121(5?6:<:7<AC4:C7(-32((,4,4(*-/4(,34+-65
@M04650:207:000000000-C238N:1:1101:8039:9233 2:N:0:19
GGACTACCCGGGTATCTAATCCTGTTTGCTCCCCACGCTTTCGAGCCTCAGTGTCAGTTACAGGCCAGAGAGCCGCTTTCGCCTCCGGTGTTCCTCCATATATCTACGCATTTCACCGCTACACATGGAATTCCACTCTCCTCTCCTGCACTCAAGTCTCCCAGTTTCCAATGCACACAATGGTTTAGCCACTGCCTTTTACATCAGACTTAAGAAACCACCTGCGCTCGCTTTACGCCCAATAAATCCGTACAACCCTTGGGACCTACTTATTACCCCGCCTTCTGCCCCGTAGTTTGCC
+
B99AC<FFGGGGGCFGGFDFGGFFGGGGGGGFGEAFDEGGGGDFC@FFG8AF9FFE9FEDFC9EFEF<E@ECEFEGECGDGGGECEF7FCFFFFGFGGAFGCFFGGF7F7FFGDDGECEDGGFF,A,?=<FFFFFDA8DDFGGFFGF8EEDFFE8DFGGFFFFCFGGGGE,>=:,E8?+8AD,>F767B7,5@@9CCFCF7A,<+2*03;;+:+++9<:C4CB2:>)/-)669C86)/:C*(64*1..;5)13.+/*/,6((1(2242:).).9)6+*-((-4(,.)))*-*4-(-6+)4-
@M04650:207:000000000-C238N:1:1101:12622:9252 2:N:0:19
GGACTACCGGGGTATCTAATCCTGTTTGCTCCCCACGCTTTCGCACCTGAGCGTCAGTCTTCGTCCAGGGGGCCGCCTTCGCCACCGGTGTTCCTTCAAATCTCTAAACATTTCAACGTTACACTTGAAATTCCACCTTCCTCTCAGCTACTCTAGCGTGCCCGTCCACCTCGCTCCACAAGGTTGAGCCCTGTGTTTTTACGAAGTGCTCAGCACACCGCCTACACGCCCTTTACGCCCCGTAATTCCGATTAACCCTCGCACCCCCCGTATTACCCCGCCTGCTGGCCCCTAGTTTGCC
+
CC@CCDFCEEGGFEGGGGGGGGGGGGGGGGGGGGFGGGGGGGGGGGGG8FCGGGGGEGGGGFGGGGGFEECCGGGGGGGGGGGGG8FDGGGGGFGEG9FFGFGGGFCFGGGGGGF<FGDFFGGGGGFECDFGGGAFGGGGGGGFGF9?BFGFGGGCF+@+@>EGG7>5FGCFCF>FEGFC5:,?F,,,<>EG=C@=;DG**;;))/99?CF+342;8=E3>CDD@F;.9C@B?GFD3:88*33(*96<>))-,5*.*.2:91)(189-((4((3).<*,-(,343?>(2*(*(((.)+)63
@M04650:207:000000000-C238N:1:1101:17147:9306 2:N:0:19
GGACTACAGGGGTATCTAATCCTGTTTGCTCCCCACGCTTTCGCACCTGAGCGTCAGTCTTTGTCCAGGGGGCCGCCTTCGCCACCGGTATTCCTCCAGATCTCTACGCATTTCACCGCTACACCTGGAATTCTACCCCCCTCTACAAGACTCTAGCCTGCCAGTTTCGAATGCAGTTCCCAGGTTGAGCCCGGGGATTTCACATCCGACTTGACAGACCGCCTGCGTGCGCTTTACGCCCAGTAATTCCGATTAACGCTTGCACCCTCCGTATTACCGCGGCTGCTGGCACGTCGTTAGC
+
CCCCCGG@FGGGG7FGGGGGGGGGGGEGGGGGGGGGGGGGGGGGGGGG:CFGGGGGGGCF<<FFFGGGGGC:FGGGGGGGGGGGGGGGG7FGGGGGGAFGGGGGGGGGGGGGGGGGGGGGGGGGGGGGGGGGG<FDEG+CECEFFG;=7AFCGBFGCFGGGFFGGFGGGGC8CGGFF+,79>DFFG>FGGGG5C8:)?FFFFFF7FGF?GGD<FGG4=GGFGFF<FB54D>>0CFAFFGGGF08>>>ADFF?:379FFFF??D27F<:?<08:C>)CF6;BFFF>FFB>C<E1?(9;E1,:
@M04650:207:000000000-C238N:1:1101:8100:9321 2:N:0:19
GGACTACTAGGGTATCTAATCCCATTCGCTCCCCTAGCTTTCGTCTCTCAGTGTCAGTTTCGGCCCAGCAGAGTGCTTTCGCCCTTGGTGTTCTTTCCGATCTCTCCGCTTTTCACCGCTCCACCGGAAATTCCCTCTGCCCCTACCGTACTCCAGCTTGCTATTTTCCCCCTCCTGTCCAGGTTTGTGCCTTGGGTTTTGCCGTCGTCCTTACATACCCCCCTACCTTCCCTTTACCCCCATTCTTTCCGCATCACGCTTGCCTCCTCTTTTTTACCTCGGCTGCTGTCCCTGCTTTCTC
+
---AC,CE<<@@F,;CEF9CF@@-EFE9@@FFFG<C,<FFED6@@6CFF<,<<CE,,C,CC87BF7@,,,,,,:,CAEEE7CF,8<C,C@ECFE;5A94,7=>4E,=+?,BFF<9E?,48CC8EE77+::A=BBD?DD,74=6:+@@646=:3@,,6=3,+,,,:CDC9,6=+68D,+2@,3,,:@+,,5@,,,,,*3@D;*7**3**-/35:*++4*5;(9/6(5/*)2(/.<8):)?1<((.1+17:;)((.))03(4313(0<(3.))6)<1(3:)-(((-418)-3,0))((.<)).
@M04650:207:000000000-C238N:1:1101:20501:9337 2:N:0:19
GGACTACAAGGGTTTCTAATCCTGTTTGCTCCCCACGCTTTCGCACCTGAGCGTCAGTCTTTGTCCAGGGGGCCGCCTTCGCCACCGGTATTCCTCCAGATCTCTACGCATTTCACCGCTACACCTGGAATTCTACCCCCCTCTACAAGACTCTAGCCTGCCAGTTTCGAATGCAGTTCCCAGGTTGAGCCCGGGGATTTCACATCCGACTTGACAGACCGCCTTCGTGCGCTTTACGCCCAGTAATTCCGATTAACGCTTGCACCCTCCGTATTACCGCGGCTGCTGGCACGGAGTTAGC
+
CCCCCGGFACFGCFEGEEFFGGGGGFFFGGGGG:EFGGECGGGGECCFGGEFEFECFFGGGGGGEGGGGGGGEDF:FG@FFECFGGGDFEGGCFFFGGGFFFGGFFFGGGEFCDGCGGDDGEFFGGGGFFGGGFEF8D6FGGGFGGGGDGGFGGGFA6ECGGDCFCCF>EGF*,;:E>FFGGGGFGGDC@FFCECGGGGGDFGFF4CBFGGGFGC:A;F3;C90(04@?<7>9E>292EEE668CF:2:BFF0;59>:;??:C<CE0:2?;:(*.-<?4,(4,2(44)4::FBBF93F)-.
@M04650:207:000000000-C238N:1:1101:18177:9359 2:N:0:19
GGACTACCAGGGTTTCTAATCCTGTTTGCTCCCCACGCTTTCGAGCCTCAGTGTCAGTTACAGGCCAGAGAGCCGCTTTCGCCTCCGGTGTTCCTCCATATATCTACGCATTTCACCGCTACACATGGAATTCCACTCTCCTCTCCTGCACTCAAGTCTCCCAGTTTCCAATGCACACAATGGTTGAGCCACTGCCTTTTACATCAGACTTAAGAAACCACCTGCGCTCGCTTTACACCCAATAAATCCGGACAACGCTTGGGACCTACGTATTACCGCGGCTGCTGGCGCGTAGTTAGCC
+
CCCCCGGGEEEEGGGGGGGGGGGGGGGGGGGGGGGGGGGGGGGGGGGGGGGGGGGGGGGGGGGGGGGGGGGGGGGGEGGGGGGGGGGGG@FGGGGGGGGGGGGGGGGGGGGGGGGGGGGGGGGGCGGGGGGGGGGGGFFGGGGFGGFGFGGFGFGFGGFGGGDGGGGFGGGCDFGGGGG?FG,CFECGGGGGG6FGGGGGFFCFFGG>CFFGEGGFFF>FBDB@DEBEA<25(?CC+7:C@9:;77<CFE=?@);39>1???50CE(54-84<GFFGD>(762(34281*4*49(-:+6<D
@M04650:207:000000000-C238N:1:1101:23353:9376 2:N:0:19
GGACTACAGGGGTTTCTAATCCTGTTTGCTCCCCACGCTTTCGAGCCTCAGCGTCAGTTACAGGCCAGAGAGCCGCCTTCGCCTCCGGTGTTCCTCCTTATATCTACGCATTTCACCGCTACACAAGGAATTCCACTCTCCCCTCCCGCACTCAAGTCACCCAGTTTCCAATGCACATAATCGTTGAGCCACTGCCTTTTACATCCGACCTTAGAAACCAGCCGCCCTCGCTTTACGCCCCAATAAATCGCACATCAGTTGGGCCCCCAGTAGTACCCCGGCTGCTGGGCCCTAGTGTGCC
+
CCCCCGGG,FFGGCGGGGGGGGFEGG<FGGGGGGGGGGGGGGGFAFGGGGG,FGGGGEGGEE9,DCFG8,,8FBFC@FGGFGG7=,FGGGGGGGEGF,5EFGGGFGGGGGGGGGGGGGGGGGGG94=FFEGGGG,F;,,AF6CFC7+1+1BAG,DFDF9,6<DFG9CGFGE,=FG,,22,53@,@,>F,@,,,4,@*=FFG*,3B*3*)/)*0*4++0C*-;-((0.),)6;(A+/)::F/:((9>:)2))(-.*)*).)).1.9E((,,,-)3))20,(,-(,-4:((2,*-.45)364)
@M04650:207:000000000-C238N:1:1101:23885:9384 2:N:0:19
GGACTACTCGGGTTTCTAATCCTGTTTGCTCCCCACGCTTTCGCACCTGAGCGTCAGTCTTCGTCCAGGGGGCCGCCTTCGCCACCGGTATTCCTCCAGCTCTCTACGCATTTCACCGCTACACCTGGAATTCTACCCCCCTCTACGAGACTCAAGCTTGCCAGTATCAGATGCAGTTCCCAGGTTGAGCCCGGGGATTTCACATCTGTCTTAACAAACCGCCTGCGTGCGCTTTACCCCCAGTAATTCCGACTAACGCTTGCACCCTCCGTATTACCGCGGCTTCTGGCACGGAGTTAGC
+
CCCCCDAFGEFGGGGGGGGGGGGGFFGGGGGGGGGGGDGFCFFGGGGFCEFGGGGGGGGGGFGGGG@FCFE@CGDGGGGGGGEGEGGGGGGGGGGGGGG,:?;FFGGGCGGGFGFGCFEGGGGF8>DGFGGFGDC<DFFGGGGFCEGE:ECFGGFGG:>DEEDGFFFGEFCCD,<CFGGGGD?E:FC6?7:75*=5):F+;FG=FG7A.;>F<>>FF1CC152?;F;D6DF>9=FAB)0AE>B?C><>C?F<(858C?B:?6F<G6?::BBB(;5)3CB;(491(364AG(<1>(,4C2:-
@M04650:207:000000000-C238N:1:1101:3145:9398 2:N:0:19
GGACTACTCGGGTTTCTAATCCCATTCGCTCCCCTAGCTTTCGTCTCTCAGTGTCAGTGTCGGCCCAGCAGAGTGCTTTCGCCGTTGGTGTTCTTTCCGATCTCTACGCATTTCACCGCTCCACCGGAAATTCCCTCTGCCCCTACCGTACTCCAGCTTGGTAGTTTCCACCGCCTGTCCAGGGTTGAGCCCTGGGATTTGACGGCGGACTTAAAAAGCCACCTACAGACGCTTTACGCCCAATCATTCCGGATAACGCTTGCATCCTCTGTATTACCGCGGCTGCTGGCACGTTGTTCGC
+
CCBCCGGGFGGGGCGGGGDGGGGGGGGGGGGGGGGGGGGGGGGFGFFDGGGFFFCFGGFGGD7FFGGGGGGFGEFGGGGGGGGGGEEGDFGCFGFGGEGEEGGGGGFGGECFDCFGGGECEGGGFGDFGFFGFGFAD88=E=+*@D,6>8C5,DDDFGEGGFGFGGFFBFD@=FC+7+@DEAC*D,43ACFC,9*A7FGGFFFFDGD;9><64;+;6<CG@F;8(=@A)*(4:GF2@<EECB<7*>ABC89;()*.9(33083)2A(47<7))+.)@7?;0;>B>?7).::G:(,1:GF(2
@M04650:207:000000000-C238N:1:1101:25630:9415 2:N:0:19
GGACTACCCGGGTTTCTAATCCTGTTTGCTCCCCACGCTTTCGAGCCTCAGTGTCAGTTACAGGCCAGAGAGCCGCTTTCGCCTCCGGTGTTCCTCCATATATCTACGCATTTCACCGCTACACATGGAATTCCACTCTCCTCTCCTGCACTCAAGTCTCCCAGTTTCCAATGCACACAATGGTTGAGCCACTGCCTTTTACATCAGACTTAAGAAACCACCTGCGCTCGCTTTACGCCCAATAAATCCGGACAACGCTTGGGACCTACGTATTACCGCGGCTGCTGGCACGTAGTTAGCC
+
CCCCCGGGGGGGGGGGGGGGGGGGGGGGGGGGGGGGGGGGGGGGGGGGGGGGGGGGGGGGGGGGGGGGGGGGGGGGGGGGGGGGGGGGGGGGGGGGGGGGGGGGGGGGGGGGGGGGGGGGGGGGFFGGFFGGGGGGGGGGGGGFGGGGFGGFGGGFFGGGGGGGGDFGFGGGGGGGGGGGGGGAFEGGFFGGFFGGGFGG7AFAFGGFECCGEFFCFFGF=4>BBFFB?GF?FGFEBFGGGF@EFGFCCB:<@FF@G9???FGFGGFB??2?)+).<D6>4916?F?7B=57:?0343624
@M04650:207:000000000-C238N:1:1101:7255:9555 2:N:0:19
GGACTACTAGGGTATCTAATCCTGTTTGCTCCCCACGCTTTCGCACCTGAGCGTCAGTCTTTGTCCAGGGGGCCGCCTTCGCCACCGGTATTCCTCCAGATCTCTACGCATTTCACCGCTACACCTGGAATTCTACCCCCCTCTACAAGACTCTAGCCTGCCAGTTTCGAATGCAGTTCCCAGGTTGAGCCCGGGGATTTCACATCCGACTTGACAGACCGCCTGCGTGCGCTTTACGCCCAGTAATTCCGATTAACGCTTGCACCCTCCGTCTTACCGCGGCTGCTGGCACGGAGTTAGC
+
CCCCCGGGGGGGGGGGGGGGGGGGGGGGGGGGGGGGGGGGGGGGGGGGFGGGGGGGGGGGFGGGGGGGGGGGGGGGGGGGGGGGGGGGGGGGGGGGGFGFGGGGGGGGGGGGGGGGGEEG@FGFGGGFFFCFGGGGG88FGGGF9DF8EFGFGGGGGGGFGGGGFFGGEC>CDGFAA>EAFCGCGCFFFFGGGGDGCC@CGFGFA9<A;D5*;FF763CGFG@@;F>>:GF;>C:AFBEGEFF?*:4-:B:?6<C<C?>?FBG2DF<:BB;1(A:4CF?04190(().(23C?939:6-5:
@M04650:207:000000000-C238N:1:1101:25348:9561 2:N:0:19
GGACTACTGGGGTATCTAATCCTGTTTGCTCCCCACGCTTTCGAGCCTCAGTGTCAGTTACAGGCCAGAGAGCCGCTTTCGCCTCCGGTGTTCCTCCATATATCTACGCATTTCACCGCTACACATGGAATTCCACTCTCCTCTCCTGCACTCAAGTCTCCCAGTTTCCAATGCACACAATGGTTGAGCCACTGCCTTTTACATCAGACTTAAGAAACCACCTGCGCTCGCTTTACGCCCAATAAATCGGGACAACGCTTTGGACCTACGCATTACTGCGGCGTCTGGCACGGACTTGTCC
+
CCCCCGGGGGGGGGGGGGGGGGGGGGGGGGGGGGGEGGGGGGGFGGGGGGGEGGGGGGGGGGGGGDGGGGGGGGGG@CFFGGGGGGGGGGGGGGGGGGGGGGGGGGGFFGGGGGFAFEGGGGGGFGGGFAFGGGGFGGGFGGGFFGGGAFGFGEEFGFGGGG8DFFGGGAFCFGGF8DGGGG,8:+3D,@,,9797C+ECDACF>:CA@7+=ACGGAC6CBCB225-37D=2(::6?DEDF(3;*:5C*)0((5C7C0(((.2(9E4)(-(4(8<A+*)--4((48::F*)/((((,+)-)
@M04650:207:000000000-C238N:1:1101:22730:9562 2:N:0:19
GGACTACTGGGGTATCTAATCCCATTCGCTCCCCTAGCTTTCGTCTCTCAGTGTCAGTGTCGGCCCAGCAGAGTGCTTTCGCCGTCGGTGTTCTTTCCGATCTCTACGCATTTCACCGCTCCACCGGAAATTCCCCCTGCCCCTACCGTACTCCAGCTTGGTAGTTTCCACCGCCTTTCCAGGGTTGAGCCCTGGGATTTGACGGCGGACTTAAAAAGCCACCTACAGACGCTTTACGCCCAATCATTCCGGATAACGCTTGCATCCTCCGTATTACCGCGGCTGCTGGCACGGAGTTAGC
+
CCCCCGG9CFGGGGGGGGGGGGFCGGDGGGGGGGD@EFGGGGGC6,;F=FF6FGGGGGD6EGG7@CFG8EFF@FGG,EGGGGFGE7FGFGGGGGGA,5CFEFFGGGFGGGGGGGGGGGGG+CFGGC:=FGGGGG=,++6DFDF?FGGG+AEFG8EGF=3@83@FGAFGFGGCCGG6*;:<EFGGGGGGGGGG6EF>*9FG8BGDBD4=@CDC<GD7=;FF;C<@@A(9)*-7<GFF@,CEGB?:GG4:CFFB?>GFGF9?1:G<CFFF<29<BGFFGG<9>FF0(3:?05:F3((4:F)56
@M04650:207:000000000-C238N:1:1101:14079:9576 2:N:0:19
GGACTACAGGGGTTTCTAATCCTGTTTGCTCCCCACGCTTTCGAGCCTCAGTGTCAGTTACAGGCCAGATAGCCGCCTTCGCCACCGGTGTTCCTCCATATATCTACGCATTTCACCGCTACACATGGAATTCCACTCTCCTCTCCTGCACTCAAGTCTCCCAGTTTCCAATGCACACAACGGTTTAGCCCCTGCCTTTTCCATCCGACTTAAGAAACCACCTGACGCCCCTTTACGCCCCATAAATCCGGACAACCCCTCGCCCCCACCTATTTACCCGGCCTGCGTGCCCTAAGTTGCC
+
CCCCCGGE@FGGGGGGGGGGGGGGGGGGGGAGGGGGGGGGGGGFGGGGGGG@FGGGGGGGFFGDGGGG<6<BFGGG7FGGFGG7FGGGGGGGGGGGGG?FGGGGGGGGGGGGGGGGF@EDGGGG,AEGFGGGGGCF;,,AEGGFFFC,EFFFGFGG;=,>DGGGGGGG9D,6AFG99?+3+3@@F73D9D8AC?FCFGFG+*,++*33-*;+/B@79=G*5?(.()()/)//8C+106CG*6(/27<.;).3:>F:*-,4(4)(*2((-3((-A))<*((-(,(((-,(*,*((((.+-4A
@M04650:207:000000000-C238N:1:1101:8111:9576 2:N:0:19
CGACTACTAGGGTTTCTAATCCTGTTTGCTCCCCACGCTTTCGCACCTGAGCGTCAGTCTTCGTCCAGGGGGCCGCCTTCGCCACCGGTATTCCTCCAGATCTCTACGCATTTCACCGCTACCCCTGGCATTCTACCCCCCTCTACGAGACTCAAGCTTTCCAGTATCAGATGCAGTTCCCATGTTTAGCCCGGGGATTTCACATCTGACTTCACAAACCGCCTTCGTTCTCTTTACGCCCATTACTTCCGCTTCACGCTTGCCCCCTCCGTATTACCTCGGCTTCTTCCTCGGCTTTATC
+
-8@CA7EEEC8EF8FFDGCAFGFAFGFFFGFFDC@F::@@DE@C@FCFG,6@+@FC,CCAC@7CF:@E,7+@CCCFE@CD?FFDEF7@@@FBA<DGG8,5=FDAEADEE7CFEFAEF+>=84,:A+AB,8AF=D9@D,@=>CED,,4+3+3:D,8,@<,,@@:,@,7E,,,,53,,@C?F6,,,@@,,=;DF555E49<<C+<6:*++);;C)+;:4(/93D(((*(2(1-:>76)7282*((.**.<D65(-7*)24813(5(*8(,-(2:(;(6@7).81((((.))0)0,(((-<-).
@M04650:207:000000000-C238N:1:1101:5821:9576 2:N:0:19
GGACTACCGGGGTTTCTAATCCCATTCGCTCCCCTAGCTTTCGTCTCTCAGTGTCAGTGTCGGCCCAGCAGAGTGCTTTCGCCGTTGGTGTTCTTTCCGATCTCTACGCATTTCACCGCTCCACCGGAAATTCCCTCTGCCCCTACCGTACTCCAGCTTGGTAGTTTCCACCGCCTGTCCAGGGTTGAGCCCTGGGATTTGACGGCGGACTGAAAAAGCCACCTACAGACGCTTTACCCCCAATCATTCCGGATAACGCTTGCATCCTCTGTATTACCGCGGCGGCTGGCACTGTAGTC
+
CCCCCGGGGGGGGGGGGGGGGCGGGGGGGGGGGGGGGGGGGFGEGGGGGGGGGGGAFFFGGGGGGGGFGGGGGGGGGGGGGGGGGGCFGGGGFCGGGGDF,:8FEGAFEGGGFGFGFEDDGCFFGGGGGGGGGGCFCFFG9?8:=DGGGGGFFCEDFFCFEFCFF,@CCCFFDF>@7FGC:,8EFGGFFGFGGGGFF4FG+=CD>CG:>GG*);CF46CG@>@<?:?).>>>:=769)+2*-33<*647F@>0<36D61:?BC<C+443-2<BF<)+*-((-49>>260A?C?:)66+.
@M04650:207:000000000-C238N:1:1101:14780:9623 2:N:0:19
GGACTACTAGGGTATCTAATCCTGTTTGCTCCCCACGCTTTCGCACCTGAGCGTCAGTCTTCGTCCAGGGGGCCGCCTTCGCCACCGGTATTCCTCCAGATCTCTACGCATTTCACCGCTACACCTGGAATTCTACCCCCCTCTACGAGACTCAAGCTTGCCAGTATCAGATGCAGTTCCCAGGTTGAGCCCGGGGATTTCACATCTGACTTAACAAACCGCCTGCGTTCGCTTTACGCCCAGTAATTCCGATTAACGCTTGCACCCTCCGTATTACCGCGGCTGCTGGCACGGAGTTAGC
+
CCCCCFGGGGGGFFGGGGGGGGGFGFGGGGGGGGGGGGGGGGCGGGGG:CF@FGGGGGGFFGGGGGGGGD>FGGGGGGGGGGGGGGGGEEGGGGGCFFFAEFGGG9FGGGGGGGGGGGGGDGGGGGGGGGGGGGGDGCEEGGGFGGGC37B?FCGGGGGGGGGGGCFG9=EE+@AFADGGF@E7DFEFFGGGGG85DGFGGFGC6DFFFG7CECGGF7=F05>FFFBE176>FG>AFFGGGFFFCF<9FFF025DAGFBFF(/)9C?B??>:?FBAGF<>FB;;38?>7=(<39>((*-6<
@M04650:207:000000000-C238N:1:1101:10518:9655 2:N:0:19
GGACTACCAGGGTTTCTAATCCTGTTTGCTCCCCACGCTTTCGAGCCTCAGTGTCAGTTACAGGCCAGAGAGCCGCTTTCGCCTCCGGTGTTCCTCCATATATCTACGCATTTCACCGCTACACATGGAATTCCACTCTCCTCTCCTGCACTCAAGTCTCCCAGTTTCCAATGCACACAATGGTTGAGCCACTGCCTTTTACATCAGACTTAAGAAACCACCTGCGCTCGCTTTACGCCCAATAAATCCGGACAACGCTTGGGACCTACGTATTACCGCGGCTGCTGGCACGTAGTTAGCC
+
CCCCCGGGGGGGGGGGGGGGGGGGGGGGGGGGGGGGGGCFGGGGGGGGGGGGGGGGGGGGGGGGGGGGGGGEGGGGFEGGGGGGGGGGGGGGGGGGGGGGGGFFGGGGGGGGGGGFGGGGGGGGFFGGFFFGGGGGGG8FCFGFGFGGGGGFGGGFGGGGFGGGGGGGGGGGGFGGGGGFGG8EGGGGGGGGGGGDGFGGGFG7CDFACGDG@FG>ADDGFGBBFF>BDDF?>CF=;DEBF?837CEE6;B<@EGFG(61:?FBGGF??F<2AC<A?D34((4968>:<63C?FBF<:564
@M04650:207:000000000-C238N:1:1101:24413:9666 2:N:0:19
GGACTACAGGGGTTTCTAATCCCATTCGCTCCCCTAGCTTTCGTCTCTCAGTGTCAGTGTCGGCCCAGCAGAGTGCTTTCGCCGTTGGTGTTCTTTCCGATCTCTACGCATTTCACCGCTCCACCGGAAATTCCCTCTGCCCCTACCGTACTCCAGCTTGGTAGTTTCCACCGCCTGTCCAGGGTTGAGCCCTGGGATTTGACGGCGGACTTAAAAAGCCACCTACAGACGCTTTACGCCCAATCATTCCGGATAACGCTTGCATCCTCTGTATTACCGCGGCTGCTGGCACAGAGTTAGC
+
CCCCCGGGGGGGGGGGGGGGGGGGGGGGGGGGGGGGG8FGGGGEGFGGGGFCFGGGGGGGFGGGGGGGGGGGFGFGGGFFFGCE6FGGGGGDGGGFGGEECFGGGGGFGGGCGGGGFGGGGGGGGGGEEEGGGGGGGGGGGGFFFCCE<?EFCFGGGFFGC<EFGFGGGFGGGGC69@CFEFGGCEEDFGFEFFGF47D6:1>@?DGB>GGGCG7CA?GGD<?@@F1FEFBF1EFFBBEG503254<AGFFF:@DAF?;<<F:<CA:22-55)9:AGG01769(,(5>BE(+.((.)<:6.
@M04650:207:000000000-C238N:1:1101:26694:9710 2:N:0:19
GGACTACACGGGTTTCTAATCCTGTTTGCTCCCCACGCTTTCGAGCCTCAGCGTCAGTTACAGACCAGAGAGTCGCCTTCGCCACTGGTGTTCCTCCATATATCTACGCATTTCACCGCTACAAATGGAATTCCACTCTCCTCTTCTGCACTCAAGTCTCCCAGTTTCCCATGACCCTCCCCGGTTGAGCCGGGGGCTTTCACATCAACCTTAAGCAACCGCCTGCGCTCGCTTTACGCCCAATACATCCGGACAACGCTTGCCACCTCCGTATTACCGCGGCTACTGGCACGTAGTTAGC
+
8-A@C@FFCGEGFEGFECFGEG<CE@EECFFGGGGGEDCGGAGF8@FFECFGEFG:,CEEEFF9FCGEFGGCFGGGEC=?DGGC@F<8?,CFFGGGGF9FCAF9EEE=B,4F,@EF<++6CF,,CFF<FFFDGCC?,@=,E88<=,E=,,@DEF8,FFC,EFCF33C;;,9B=,6@D6D>+FB+@C4@F@:+17**/7CFGFCCAG8*5*2;*;1+94=D;7;;1A>:13(3,/79F:GGG63:G*5->?@6,)1879><0(7(7648(,486C:)9>39;9>>(,,.)51934::?G2).
@M04650:207:000000000-C238N:1:1101:21888:9715 2:N:0:19
GGACTACCAGGGTTTCTAATCCTGTTTGCTCCCCACGCTTTCGAGCCTCAGCGTCAGTTACAGACCAGAGAGTCGCCTTCGCCACTGGTGTTCCTCCATATATCTACGCATTTCACCGCTACACATGGAATTCCACTCTCCTCTTCTGCACTCAAGTCTCCCAGTTTCCAATGACCCTCCCCGGTTGAGCCGGGGGCTTTCACATCAGACTTAAGAAACCGCCTGCGCTCGCTTTACGCCCAATAAATCCGGACAACGCTTGCCACCTACGTATTACCGCGTCTGCTGGCACGTAGTTAGC
+
CCCCCGGGGGGGGGGGGGGGGGGGGGGGGGGGGGGGGGGGGGGGGGGGGGGGGGGGGGGGGGGGGGGGGGGGGGGGGGGGFGGGGGGGGGGGGGGGGGGGGGGGGGGGGGGGGGGGGEEGGGGGGGGGFFFGFGGGGGGGGGFFGGGGGGGFGGGGGGFGGGGGGGGGGGGGGGGDGGGGGGGGGGGGGFGEDGDGGGGGGFGFFGGFFGGGFC7DF@GGFGFFFFFEFGFFFGFFFFGGGFFFGFAFGFFF?DGFGFFF<?GFFGF:,8:?FC?DGG06>(4:?AF??G:FB<<BBFBA>
@M04650:207:000000000-C238N:1:1101:4446:9723 2:N:0:19
GGACTACTCGGGTTTCTAATCCTGTTTGCTCCCCACGCTTTCGCACCTGAGCGTCAGTCTTTGTCCAGGGGGCCGCCTTCGCCACCGGTATTCCTCCAGATCTCTACGCATTTCACCGCTACACCTGGAATTCTACCCCCCTCTACAAGACTCTAGCCTGCCAGTTTCGAATGCAGTTCCCAGGTTGAGCCCGGGGATTTCACATCCGACTTGACAGACCGCCTGCGTGCGCTTTACGCCCAGTAATTCCGATTAACGCTTGCACCCTCCGTATTACCGCGGCTGCTGGCACGGACTTAGC
+
C9CCCCGGGGGGGGGFGFGGGGGGGGGGGGGGGGGGGGDGGGGGGGGGG,CFEGFBEFGGGG9@DFFFGGGGGGGGDGGGGGGGGFCEFGGGGGCFGGGGGGGGGGGCEGGGGGGGF@CCECFGDFGF?FFGGFGGGGCFGGGFGGGFFF78CF9@E:DFF7,ADEG95@DGGFGCFFGGGG6EFGG,CE74@:CEGDFFF6?A88<5;DD<ADFFF@G*,)(1(04>(*4>1C@A62>?:1:?GG<4*90((.94C(4(-(*.*81288>34A?AGGF991(97640:E(3((4(-<)64
@M04650:207:000000000-C238N:1:1101:7793:9742 2:N:0:19
GGACTACTAGGGTATCTAATCCCATTCGCTCCCCTAGCTTTCGTCTCTCAGTGTCAGTGTCGGCCCAGCAGAGTGCTTTCGCCGTTGGTGTTCTTTCCGATCTCTACGCATTTCACCGCTCCACCGGAACTTCCCTCTGCCCCTACCGTACTCCAGCTTGGTAGTTTCCACCGCCTGTCCAGGGTTGAGCCCTGGGATTTGACGGCGGACTTAACAAGCCACCTACAGACGCTTTACGCCCAATCCTTCCGGATAACGCTTGCATCCTCTGTATTACCGCGGCTGCTGCCCCCAGGTTAGC
+
CCCCC<FGCFA,C,EFGGGGGGGFGGGGGGGGGGGFEFFGGGGFFEGGGAFFFGGFGGGGG,6@FEDGGCFFGGGGGCGGGGGCGEGFGGGGGGGGGFEFGGGGGGGGGGGBFFGGGCEGGG8EFC@@:+AFGGGF@DFGFGFFGEFGFGGFGFFFFFC@EE8DFFGGGGGFGGG>:CECE:EEGFGGCDFFGGG59FFGFF;5?>DBFGGF3++3258FFGF;@F@6)C9BFC@A??5:80:1**.<GFEF(8>)C:6:B63):9:><)).)364C78(29011:BD)/(1-(-,.2.34
@M04650:207:000000000-C238N:1:1101:3367:9756 2:N:0:19
GGACTACAGGGGTTTCTAATCCTGTTTGCTCCCCACGCTTTCGAGCCTCAGTGTCAGTTACAGGCCAGAGAGCCGCTTTCGCCTCCGGTGTTCCTCCATATATCTACGCATTTCACCGCTACACATGGAATTCCACTCTCCTCTCCTGCACTCAAGTCTCCCCGTTTCCAATGCACACAATGGTTTAGCCACTGCCCTTTCCATCAGCCTTAAGAAAACACCTTCGACCGCTTTACGCCCAATAAATCCGGACAACCCTTGGGACCTCCGTATTTCCCCGGCTGCTGGCACGTCGTTAGCC
+
CC@CCFEG@EGGGGEGGGGGGGGGGGGG9ECFGGGDEG7FFGECFGGFFEFFGGGGFGGAEFF<DEGGGGCE7FGG7C<,4BFB=E>F@>FFFGGAFAFFFGCFGGFGGGGEGFFF<@ED@+4BE=A8BEFGGCEGGGAEFF?FD8=D,@EF8?8EAEDGC>+6C>@D,8DE+,,@88+3AEDA<,@EAD,;1,:,+4DF+0,13*2*33:7=8:+9)=75?B).*)*-)828:+*.(87<7(/7@CCF)512:5,*2081,1(28,2,(-40<))2*1--(302))((*.14(,(-*(.4
@M04650:207:000000000-C238N:1:1101:10246:9762 2:N:0:19
GGACTACAGGGGTATCTAATCCTATTTGCTCCCCACACTTTCGAGCCTAAGTGTCAGTAATGGTCCAAGTTATCGCCTTCGCCTCTAGTGTTCTTCCATATATCTACGCATTCCACCGCTCCACATGGAGTTCCATAACTCTCTACCACACTCTAGGTTAATAGTTTCCAATGCATACAATAGTTAAGCTACTGCATTTAACACCAGACTTACTAACCCACCCGCGCTCGTTTTACGCCCAGTAAATCCGGATAACCCTTGCATCCTATGTATTACCGCGGCTGCTGGCCCCTAGTTAGCC
+
CCCCCGGGFGGGGGGGGGGGGGGGGGGGGGGGGGGGGGGGGGGGGGGGF8EFGGGGGGGGGGAFGGGGGGGGGGGGDEGGGGGGGGFFFGGGGGGGGGGGGGGEGGGFGGGDC9FGGGDGEEFGFCFGG?FGGGGGA?FEGGGFGGGFGGG;@DFDE=@C9FFGFGGGGFCEDGGGFGGGGFCDFFFDEE,@FF8=FFGG+BFFFGCD)==DDDGFF<F6)@=>)9)*:C5>@CFF44*=<@:C78>E<)/:@AD8*3=@@;=EGG73)/997?E5<*3:(7>603542*-*3(44)+.6?
@M04650:207:000000000-C238N:1:1101:26714:9772 2:N:0:19
GGACTACTGGGGTTTCTAATCCCATTCGCTCCCCTAGCTTTCGTCTCTCAGTGTCAGTGTCGGCCCAGCAGAGTGCTTTCGCCGTTGGTGTTCTTTCCGATCTCTACGCATTTCACCGCTCCACCGGAAATTCCCTCTGCCCCTACCGTACTCCAGCTTGGTAGTTTCCACCGCCTGTCCAGGGTTGAGCCCTGGGATTTGACGGCGGACTTACAAAGCCACCTACAGACGCTTTACGCCCAATCATTCCGGCTAACGCTTGCATCCTCTGTATTACCGCGGCTGCTGGCACAGAGTTAGC
+
CCCCCFGGGGGGGGGGGGGGGGGGGGGGGGGGGGGGGGGGGGGGGGGGGGGGGGGGGGGGGGGGGGGGGFGCFGFGGGGGGGGGGGGGGGGGGGGGGGGFGFGGGGGGGGGGGGGGGGGGGGDGGGGGCGGGGFGGFFGFFGGFGGGGGGGFGGDFGGFGGGGGGGGGCFFEGGGGFGGGGFGGGGGG,8FGGFGGFGGGGFGE4CDE@DG=E+CGFFGGFGF@@F@FFGFFFEFAF?DGGF81C7>BGB?1(774F<FFF(73CE8<DA0<<EAFGG:>090;6:?F2EFG?F??DF)6.
@M04650:207:000000000-C238N:1:1101:21100:9789 2:N:0:19
GGACTACCCGGGTTTCTAATCCTGTTTGCTCCCCACGCTTTCGAGCCTCAGTGTCAGTTACAGGCCAGAGAGCCGCTTTCGCCTCCGGTGTTCCTCCATATATCTACGCATTTCACCGCTACACATGGAATTCCACTCTCCTCTCCTGCACTCAAGTCTCCCAGTTTCCAATGCACACAATGGTTGAGCCACTGCCTTTTACATCAGACTTAAGAAACCACCTGCGCTCGCTTTACGCCCAATAAATCCGGACAACGCTTGGGCCCTACGTATTACCCCGGCTGCTGCCCCGTAGTTTGCC
+
CCCCCGG8<FEGGGGGGGGGGGDGGGGGGGGGGGCFGGGGGGG8FGDGGGGFEGGGGGGGG9ACEEGGGGGGGGGGEGGGFGGCFFGGGGGGGGGGGC?EFGGGGGGGGDGGGGGGGGGGGEGGD8FGGFGGGGGGGFGGGGGFGGEG8FG?GFGGGGF=DGFCFGGGGDF,=FGG8=CFGBCDFGGGGGFG67,AFCGF>FDFF8C>C7<2:CC+958CBG242*5527=(54=;?;CF*/3)CGC?FDD?BB*/)6,4--/(1:3(86:24@<AF6-1(430(4:).*,*--4:B+645
@M04650:207:000000000-C238N:1:1101:17028:9801 2:N:0:19
GGACTACAAGGGTATCTAATCCTGTTTGCTCCCCACGCTTTCGAGCCTCAGTGTCAGTTACAGGCCAGAGAGCCGCTTTCGCCTCCGGTGTTCCTCCATATATCTACGCATTTCACCGCTACACATGGAATTCCACTCTCCTCTCCTGCACTCAAGTCTCCCAGTTTCCAATGCACACAATGGTTGAGCCACTGCCTTTTACATCAGACTTAAGAAACCACCTGCGCTCGCTTTACGCCCAATAAATCCGGACAACGCTTTGGACCTAGGTATTACCCTGGCCGCTGGCACGTAGTTGGCC
+
CCCCCGGGGGGGGGGGGGGGGGGGGGGGGGGGGGGGGGGGGGGGGGGGGFGGGGGGGGGGGGGGGDGFFGGGGGGGDGGGGGGGGGGGGGGGGGGGGGFGGGGGGGGFGCFEFAEFGGGGGGGGCFG8E9FFGGGGGGFGGGGFGGGGGG8<FFGGGGGGFGCFFCAEF9DFGFCAFFEDFGGCF@?DFEFCFCDCCCFG75EF98?*);+B*=CFFD8087=2>B=/<C29@=8@A@GGED@@7C3?FDA(65*=3:?(,7*(2;<?)..):F64<*),4(((,-40663C:(((5+(4:
@M04650:207:000000000-C238N:1:1101:8332:9831 2:N:0:19
GGACTACAAGGGTTTCTAATCCTGTTTGCTCCCCGCGCCTTCGCGCCTCAGCGTCAGTAGTCTGCCAGAAGGTCGCCTTCGCCACCGGTGTTCCTTCAAATCTCTAAACATTTCAACGTTACACTTGAAATTCCACCTTCCTCTCAGCTACTCTAGCGTGCCCGTCCACCTCGCTCCACAAGGTTGAGCCCTGTGTTTTAACGAAGTGCTCAGCACACCGCCTACACGCCCTTTACGCCCAGTAATTCCGATTAACGCTCGCACCCCCCGTATTACCCCGGCTGCTGGCACTGAGTTCGCC
+
-A@CCFGGFGGGGGGGGGGGGGGGGGGGGGGGGGGGGDGGGGGGGGGGGGGGGGGGGGGGGGGGGGG@EFFGGGGGGGGGGGGGGGGDFGGGGGGGGGGGGGGGGGGGGGGGGGGFGDF8FEDGGGGGGGGGGGFGGGGGGGGFGGFGGGFFGGAFCCGCDFGGGGGGGG?FGGEGGGGDGF8DFFCFGGGGCFCF5DGC4BED>7FFEEFCBFGG45E42960=FD5:GFF@FAE5?CE=06;7;?EFF366)0<*-3?F>C69E>;>62(8C):F*(((41(1,2(474*5).6<+44:
@M04650:207:000000000-C238N:1:1101:23131:9846 2:N:0:19
GGACTACTAGGGTTTCTAATCCTGTTTGCTCCCCACGCTTTCGCACCTGAGCGTCAGTCTTCGTCCAGGGGGCCGCCTTCGCCACCGGTATTCCTCCAGATCTCTACGCATTTCACCGCTACACCTGGAATTCTACCCCCCTCTACGAGACTCAAGCTTGCCAGTATCAGATGCAGTTCCCAGGTTGAGCCCGGGGATTTCACATCTGACTTAACAAACCGCCTGCGTGCGCTTTACGCCCAGTAATTCCGATTAACGCTTGCACCCTCCGTATTACCGCGGCTGCTGGCACGGAGGTAGC
+
CCCCCGGGGGGGGGGGGGGGGGGGGGGGGGGGGGGGGGGGGGGGGGGGGGGGGGGGGGGGFGGGGGGGGGGGGGGDGGGGGGGGGFGGGGGGGGGGGGGFFGGGGGFGGEGGGGGGGGGGGGGGGGGGGGGGGGGGFGCGGGGFGGGGGGGFGGGGFGGGGGGFGDFGGGGGGGGGGCCFGGGGFFGGGGGGGGGGGGGGG79@=FFFFGGG37DDF@FGBGB00A656DBB9GFBFFEEC:??GGABGF?::E3:C<;6(,92CFFBB6913F72<:(,-7247::3351C0;F6(A<?5
@M04650:207:000000000-C238N:1:1101:25441:9876 2:N:0:19
GGACTACAGGGGTTTCTAATCCCATTCGCTCCCCTAGCTTTCGTCTCTCAGTGTCAGTGTCGGCCCAGCAGAGTGCTTTCGCCGTTGGTGTTCTTTCCGATCTCTACGCATTTCACCGCTCCACCGGAAATTCCCTCTGCCCCTACCGTACTCCAGCTTGGTAGTTTCCACCGCCTGTCCAGGGTTGAGCCCTGGGATTTGACGGCGGACTTAAACAGCCACCTACAGACGCTTTACGCCCACTCATTCCGGATAACGCTTGCATCCTCTGTATTACCGCGGCTGCTGGCACAGAGTTAGC
+
CCCCCGGGGGGGGGGGGGGGGGGGGGGGGGGGGGGGGGGGGGGFGFGGGFGGGGGGGGGGGGG7FGGGGDFFDEFGGFFFFEGD:FGGGGGGGGGGGGGGGGGGGGGGGGGGGGGFGGGGEGGGGGGGGGGGGGGFGGGGGGGFGGGEFGGFGGGFGGGGG<EFGGFGFGG?DGDEGGGGFGGGGGGGGGGGFCCCD>FGGFGFFGGB9DGGFGG*;8CC;F0=(839);;B?GFB4(;CC:(3*95:C=668>CAG<BF:?<3*+4)8:?<AGDFFG:>969>90:?:E(<00??DFAFB
@M04650:207:000000000-C238N:1:1101:21977:9904 2:N:0:19
GGACTACCAGGGTATCTAATCCTGTTTGCTCCCCACGCTTTCGAGCCTCAGTGTCAGTTACAGGCCAGAGAGCCGCTTTCGCCTCCGGTGTTCCTCCATATATCTACGCATTTCACCGCTACACATGGAATTCCACTCTCCTCTCCTGCACTCAAGTCTCCCAGTTTCCAATGCACACAATGGTTGAGCCACTGCCTTTTACATCAGACTTAAGAAACCACCTGCGCTCGCTTTACGCCCAATAAATCCGGACAACGCTTGGGACCTAGGTATTACCCCGCCTGCTGGCACGTCGTTTGCC
+
CCCCCGGGGGGGGGGGGGGGGGGGGGGGGGGGGGGGGGGGFGGDGGGGGFGGGGGGGGFGGGGGGGGGGGGGGGGGEFEFGGGDEFGGGGGGGGGGGGGGGDGAEGGGGGGGGGGGGFCGGEGGGEDFEFFGGGGGGGGGGGGFGGGGFFGFG8EECEC9EF8DFDFFCFAFGGGGEDGFFFGGG7,@@D@F7,<@CCDGCFC1CC?CB*;B@FC=6@:*8C=)<?A4>G@2>E=C4@GGGF;E>FC3C>B<3;<(/(,66;9?GG?))(.)-2))3*,4(-(-(.4(1*,*.((-4/2)5
@M04650:207:000000000-C238N:1:1101:11269:9915 2:N:0:19
GGACTACTAGGGTTTCTAATCCCATTCGCTCCCCTAGCTTTCGTCTCTCAGTGTCAGTGTCGGCCCAGCAGAGTGCTTTCGCCGTTGGTGTTCTTTCCGATCTCTACGCATTTCACCGCTCCACCGGAAATTCCCTCTGCCCCTACCGTACTCCAGCTTGGTAGTTTCCACCGCCTGTCCAGGGTTGAGCCCTGGGATTTGACGGCGGACTTAAAAAGCCACCTACAGACGCTTTACGCCCAATCATTCCGGATAACGCTTGCATCCTCTGTATTACCGCTGCTGCTGGCACAGAGTTAGC
+
CCCCCGGGGGGGGGGGGGGGGGGGGGGGGGGGGGGGGGGGGGGGGGGGGEGGGGGGGGGGGGGGGGGGGGG8FGGGGGGGGGGGEEGGGGGGGGGGGGGCEGGGGGGGGGGGGGGGGGGGGGGGGGGGGGGGGGGGGGGGGGGFGGGGGGGFFFGGGGFGGGFGGGGGGGGGGGGGCGGCGGFGG?ECGGGGGGGGDFGGG9DBFGGFBGDGFGGFFFGGFGFFFFFFEG>B@GFF??EGGFFFGGFFGFFB:ED>GBFB<?G>:@7,5))6AGF9?F6((4;:2<?:BG:FFF87AEA:6
@M04650:207:000000000-C238N:1:1101:17069:9932 2:N:0:19
GGACTACCGGGGTTTCTAATCCTGTTTGCTCCCCACGCTTTCGCACCTGAGCGTCAGTCTTCGTCCAGGGGGCCGCCTTCGCCACCGGTATTCCTCCAGATCTCTACGCATTTCACCGCTACACCTGGAATTCTACCCCCCTCTACGAGACTCAAGCTTGCCAGTATCAGATGCAGTTCCCAGGTTGAGCCCGGGGATTTCACATCTGACTTAACAAACCGCCTGCGTGCGCTTTACGCCCAGTAATTCCGATTAACGCTTGCACCCTCCGTATTACCGCGGCTGCGGGCCCGGAGTTAGC
+
CCCCCGGGGGGGGGGGGGGGGGGGGGGGGGGGGGGGGGGGGGGGGGGGGGGGGGGGGGGGGGGGGGGGGGGGGGGGGGGGGGGGGGGGGGGGGGGGGGGGGGGGGGGGGGGGGGGGGGGGGGGGGGGGGGGGGGGFGGGGGGGFGGGGCEGFGGGGFGGGGGGGG?DFFGGGGGGGEDGFFFGGFGGGGGGGGGGGCDGGGFGFFGGFFFGGFGGGF?FF0CBFFFFF:GBFBCFFFFGGGFF0*?<>GFF6(0C2*-16<BG?GGF<BFBF?F()3::01>B;>:(4;E0EB22>FGF2:
@M04650:207:000000000-C238N:1:1101:20770:9942 2:N:0:19
GGACTACACGGGTTACTAATCCCATTCGCTCCCCTAGCTTTCGTCTCTCAGTGTCAGTGTCGGCCCAGCAGAGTGCTTTCGCCGTTGGTGTTCTTTCCGATCTCTACGCATTTCACCGCTCCACCGGAAATTCCCTCTGCCCCTACCGTACTCCAGCTTGGTAGTTTCCACCGCCTGTCCAGGGTTGAGCCCTGGGATTTGACGGCGGACTTAAAAAGCCACCTACAGACGCTTTACGCCCAATCATTCCGGATAACGCTTGCATCCTCTGTATTACCGCGGCTGCTTGCACGTAGTTAGC
+
CCCCCGGGGGGGGGGGGGGGGGGCGGFGGGGGGGGGGGGGGGGGGGGGGGGGGGGFGGGDGGGGGGGGGGGGGGGGGGGGGGGGGGGGGGFFGGGGGGGGGGGGGGGGGGGGGGGGGGGGGGGGGGGGGGGGGGGGGGGGGGGFGGGGGGGFGFGGGGGGGGAGGGGGGGGGGGGGFGGGFFGGFGGGGGGCFGGGGGGGGFGFBDDE>GD4CG7FFFGGFG;;EFFFEGB>FGFAF<GG>?:?GGBAGFFF:3*6689?BFG?*@7?FABF4E4>G>16;9>>B?:-8FFG<?(6:94).
@M04650:207:000000000-C238N:1:1101:5167:9978 2:N:0:19
GGACTACAAGGGTTTCTAATCCTGTTTGCTCCCCACGCTTTCGAGCCTCAGTGTCAGTTACAGGCCAGAGAGCCGCTTTCGCCTCCGGTGTTCCTCCATATATCTACGCATTTCACCGCTACACATGGAATTCCACTCTCCTCTCCTGCACTCAAGTCTCCCAGTTTCCAATGCACACAATGGTTGAGCCACTGCCTTTTACATCAGACTTAAGAAACCACCTGCGATCGCTTTACGCCCAATAAATCCGGACAACACTTGGGACCTACGTTTTACCGCGCCTTCTGGCCCGTAGTTTGCC
+
CCCCCGGGGGGGGGGGGGGGGGGGGGGGGGGGGGGGGGGGGGGGGGGGGFGGGGGGFDFFGGFGGEGGGGGGFGGGCFGGGGGGGGGGGGGGGGGGGGGGGGGGFGGGGGGGGGGGGGDDGFGFGGGGGFCGGGGGCFGGFGGFGGGGGGGFGGGGCDCA,FD?AFGGFEEFFGGGGG>8AFEDF@D8CGGGFF,AFGGGGFCF9:?>B5=@A=C>>:F98C:=2/)*-9>9BE+*0(B7CDB=>D3.22039D<(//37;;23F=3.5,((,;)-<*(4((((.5:)4*-*--8:A+)64
@M04650:207:000000000-C238N:1:1101:28777:9990 2:N:0:19
GGACTACCGGGGTTTCTAATCCTGTTTGCTCCCCATGCTCTCATGCCTCAGCGTCAGTTACAGTCCAGTAAGTCGCCTTCGCCACTGGTGTTCTTCCTAATCTCTACGCATTTCACCGCTACACTAGGAATTCCACTTACCTCTCCTGCACTCTAGTTACACAGTTTTATGTGCTTTCTACAGGTTAAGCCTATATATTTAACACATAACTTATCTAACCGCCTACGCATCCTTTACGCCCAGTTATTCCGAACAACGCTTGCCACCTACGTATTACCGCGGCTGCTGGCACTTAGTTAGC
+
CCCCCGGGGGGGGGGGGGGGGGGGGGGGGGCGGGGGGGGCFGGGGGGGGGGGGGGGGGGGGGGGGGGGG9FGFGGGGGGGGGGGGGGGFFGGFGGGGGDGGGGGGGGGGGGGGGGGGGGGGGGGGGGGGGGGGGGGGGGGGGGFGGGGGGGFGGGGGGGCGFGGGGGGCFAFGGGGGGGG==BFGGGGFGGGDFGGGGGGGFGFFC7CFGGGBGG79;EF5CADDAFFFGFEFGFEAAGGG?2@8@9@@B)6>E<;F9BFFDGFFC<;@E@FFGFFCF09(4;B02?DFEBG(44).CAA<
@M04650:207:000000000-C238N:1:1101:18226:9991 2:N:0:19
GGACTACCCGGGTTTCTAATCCTATTTGCTCCCCACACTTTCGAGCCTAAGTGTCAGTAATGGTCCAAGTTATCGCCTTCGCCTCTAGTGTTCTTCCATATATCTACGCATTCCACCGCTCCACATGGAGTTCCATAACTCTCTACCACACTCTAGGTTAATAGTTTCCAATGCATACAATAGTTAAGCTACTGCATTTAACACCAGACTTACTAACCCACCCGCGCTCGTTTTACGCCCAGTAAATCCGGATAACGCTTGCATCCTATGTATTACCGCGGCTGCTGGCAACTAGTTTGCC
+
CCCCCGGGGGGGGGGGGGGGGGGGGGGGGGGGEGFGGGGAFGGGGGGGFGGEGGGGGGGGGGGGGGG9CGGFGGGGGGGFGCBFEFEFGGGGGGGGGGGGGGGGGGGGGGGGCGGGGGGGGGGFFGGGGFGGGGGGGDFEFFGFGGGFFGEFGCEGFDGEGDGGGDFCFGGGGGGCEGG88FGGGGFDCEFF?DFGGGGGGDGFBDFFD2;@EFGC?CGGADAFB58/:?===EF349GEGF(/BC?9F;:?FEGFCB0((/;)+>39CA<5CC)9C51969(((,32(0)*(3<A2+)).
@M04650:207:000000000-C238N:1:1101:15522:10001 2:N:0:19
GGACTACTAGGGTTTCTAATCCTGTTTGCTCCCCACGCTTTCGAGCCTCAGCGTCAGTTACAGACCAGAGAGTCGCCTTCGCCACTGGTGTTCCTCCATATATCTACGCATTTCACCGCTACACATGGAATTCCACTCTCCTCTTCTGCACTCAAGTCTCCCAGTTTCCAATGACCCTCCCCGGTTGAGCCGGGGGCTTTCACATCAGACTTAAGAAACCGCCTGCGCTCGCTTTACGCCCAATAAATCCGGACAACGCTTGCCACCTACGGATTACCGCGGCTGCTTGCACGTAGTTAGC
+
CCCCCGGGGGGGGGGGGGGGGGGGGGGGGGGGGGGGGGGGGGGGGGGGGGGGGGGGGGGGGGGGGGGGGGGGGGGGGGGGGGGGGGGGGGGGGGGGGGGGGGGGGGGGGGGGGGGGGGGGGGGGGGGGFBF@FFGGGGGGGGGFGFGGGGGFGGGGEFFFGGGGFGGGCEGGG,@8?DFGGGGGGGDFGGGGGGGGGGGGGFGFCCC4:FGG=GG:ABFFF31<=F@>9D>0?C3AFFGGG:?FGGFFG?B08DDFF>B:<?G?>F:14?:((/3)3>:99>9>16:)55)01,8(4CAB6
@M04650:207:000000000-C238N:1:1101:10819:10009 2:N:0:19
GGACTACCAGGGTTTCTAATCCTGTTTGCTCCCCTAGCTTTCGTCTCTCAGTGTCAGTGTCGGCCCAGCAGAGTGCTTTCGCCGTTGGTGTTCTTTCCGATCTCTACGCATTTCACCGCTCCACCGGAAATTCCCTCTGCCCCTACCGTACTCCAGCTTGGTAGTTTCCACCGCCTGTCCAGGGTTGAGCCCTGGGATTTGACGGCGGACTTAAAAAGCCACCTACAGACGCTTTACGCCCAATCATTCCGGATAACGCTTGCATCCTCTGTATTACCGCGGCTGCTGGCACAGAGTTAGC
+
CCCCCGGGGGGGGGGGGGGGGGGGGGGGGGGGGGGGGGGGGGGGGGGGGGGGGGGGGGGGGGGGGGGGGFGGGGGGGFGGGGGGEGGGGGGGGGGGGGGGGGGGGGGGGGGGGGGGGGGGGGGGGGGGGGGGGGGGEGGGFFGFGGGGGFGFGGGGGGGGGGGGGGGFGGGGGGGGFGFGGGGGGGGGGGGGFGGGGGGGGAFDFGGFFG3FCGGGA?FFFGF@1AEFEFFFFGF<FBEGG?::FGFFGFF>?FGFGF>F?BGFGGF2A:?FFDBBGG:B>F>01<D>>5<G01((6F4:6
@M04650:207:000000000-C238N:1:1101:20353:10015 2:N:0:19
GGACTACTAGGGTATCTAATCCTGTTTGCTCCCCACGCTTTCGAGCCTCAGTGTCAGTTACAGGCCAGAGAGCCGCTTTCGCCTCCGGTGTTCCTCCATATATCTACGCATTTCACCGCTACACATGGAATTCCACTCTCCTCTCCTGCACTCAAGTCTCCCAGTTTCCAATGCACACAATGGTTGAGCCACTGCCTTTTACATCAGACTTAAGAAACCACCTGCGCTCGCTTTACGCCCAATAAATCCGGACAACGCTTGGGACCTACGTATTACCCCGGCTGCTGGCACGTAGTTAGCC
+
CCCCCGGGGGGGGGGGGGGGGGGGGGGGGGGGGGGGGGGGGGGGGGGGGGGGGGGGGGGGGGGGGGGGFGFGGGGG@B@EFGGGEFGGEGGGGGGGGGGGGGGGGGGGGGGGGGGGGDGGGGGGG8EGGFGGGGGGGFAFGGGFCGFFFFGFGGGG;;BFCFGCGGFDFFGG?GGDDC6=EFGGGG,@DFFGGGGGGGGGGFGFFGFF5*978+C>FBGGFGBF)/55)*:@@FF6:9EFG=34:FEEFF>@;EF6)63(13>(781<232,4A2>9*46-7>>627(-*5:8B625+.::
@M04650:207:000000000-C238N:1:1101:2419:10016 2:N:0:19
GGACTACACGGGTTTCTAATCCTATTTGCTCCCCACACTTTCGAGCCTAAGTGTCAGTAATGGTCCAAGTTATCGCCTTCGCCTCTAGTGTTCTTCCATATATCTACGCATTTCACCGCTACACATGGAATTCCACTCTCCTCTCCTGCACTCAAGTCTCCCAGTTTCCAATGCACACAATGGTTGAGCCACGGCCTTTTACATCAGACTTAAGAAACCACCTGAGCTCGCTTTACGCCCAATAAATCCGGACAACGCTTTGGAACTACTGATTACAGCGGGTGCGGGCACGTAGTGTGCC
+
CCCCCGGGGGGGGDCFGGGGGGGDFGGGGFGGGGFGGGFCGGGGGG+A,CE<FGGGGGG9CEGGGGG,;,<<CFGGGGGGGGGEGG9FFGGGGGFGGGGGDFGCFGGGGGGFCFFGGC+=CCFGGAFGGGECGGFECDDEFFGFEG9=<F@DFCEG@8DA,FGGFF8DCEDFGFGGCDCE,3DD9>,,,@,D+@C==FFCGAE+?+7*82?DC;C?55,@8C5=)95+0@9))4=C@AGE7:(7::95CA)(65>().6,(/2/+>).)).))A?;+*.2((-4(((,4/,/34,4(0)46
@M04650:207:000000000-C238N:1:1101:25268:10061 2:N:0:19
GGACTACTAGGGTATCTAATCCTGTTTGCTCCCCACGCTTTCGCACCTGAGCGTCAGTCTTCGTCCAGGGGGCCGCCTTCGCCACCGGTATTCCTCCAGATCTCTACGCATTTCACCGCTACACCTGGAATTCTACCCCCCTCTACGAGACTCAAGCTTGCCAGTATCAGATGCAGTTCCCAGGTTGAGCCCGGGGATTTCACATCTGACTTAACAAACCGCCTGCGTGCGCTTTACGCCCAGTAATTCCGATTAACGCTTGCACCCTCCGTATTACCGCGGCTTCTGGCACGGAGTTAGC
+
CCCCCGGGFGGGGFGGGGGGGGGGGGGGGGGGFGGGGEGFGGGGGGGGFGGGGGGGGGGGDFGFCCCFCFGCGEEGGGGGFGG@@EFGGEGGGFFGGGGCFGGGGGGGF7CGGGGGGDEDGG9FGE=FFGDGFFFGCGGGGGED,EDG:CE?<3D9FCCFGGGCF;FFCCEGFGGAEGFF69:>FFCG9;EFCCCE5CFFCFGA86>=);>FEF=>B0=C@G9DF:90,9;>FEFB46CCGF047>44CFFF:53:C?B6?8D?C?664<>((A0AGD8199;>((.))2(C?>9>08)65
@M04650:207:000000000-C238N:1:1101:19875:10084 2:N:0:19
GGACTACTAGGGTTTCTAATCCTGTTTGCTCCCCACGCTTTCGAGCCTCAGTGTCAGTTACAGGCCAGAGAGCCGCTTTCGCCTCCGGTGTTCCTCCATATATCTACGCATTTCACCGCTACACATGGAATTCCACTCTCCTCTCCTGCACTCAAGTCTCCCAGTTTCCAATGCACACAATGGTTGAGCCACTGCCTTTTACATCAGACTTAAGAAACCACCTGCGCTCGCTTTACGCCCAATAAATCCGGACAACGCTTGGGACCTACGTATTACCGCGGCTGCTGGCACGTAGTTAGCC
+
CCCCCGGGGGGGGGGGGGGGGGGGGGGGGGGGGGGGGGGGGGGGGGGGGGGGGGGGGGGGGGGGGGGGGGGGGGGGGGGGGGGGGGGGEGGGGGGGGGGGGGGGGGGGGGGGGGGGGGGGGGGGGGGGECCFGGGGGGGGGGGFGGGGGGGFGGGGGFGGGGGGGGGGGGFGGGGGGGGGGG8BDGGGGFGGGGFGFGGFGFGFFGGFFGCGE<FFFFGG>GFFFDAADGFFFGFCADGGGD@@GG<CCE>7@3C;G@?6;;C?GGF?B?7?AF9:214(37B>?FF0:62>:71:<99<:
@M04650:207:000000000-C238N:1:1101:19258:10092 2:N:0:19
GGACTACTGGGGTATCTAATCCTGTTTGCTCCCCACGCTTTCGAGCCTCAGTGTCAGTTACAGGCCAGAGAGCCGCTTTCGCCTCCGGTGTTCCTCCATATATCTACGCATTTCACCGCTACACATGGAATTCCACTCTCCTCTCCTGCACTCAAGTCTCCCAGTTTCCAATGCACACAATGGTTGAGCCACTGCCTTTTACATCAGACTTAAGAAACCACCTGCGCTCGCTTTACGCCCAATAAATCCGGACAACGCTTGGGACCTACGTATTACCGCGCCGCCTGCCCCGTATTTAGCC
+
CCCCCGGGGGGGGGGGGGGGGGGGGGGGGGGGGGGGGGGGGGGGGGGGGGGGGGGGGGGGGGGGGGGGGGGGGGGGGCDDGGGGGGGGFGGGGGGGGGGGGGGGGGGGGGGGGGGGGEEGGGGGGGGGGGGGGGGGGGGGGGGFGGGGGGGFGGGGGGGGGGGCFFGGGGGGDGFGGGGGGGCFGGGGGFFGGCGGGGGGCFGCFGGFFGCDEGFDADCFB>==4?=5>DBFBC=EF=EGGFD.;@<3CD5;9>FDGBF<2(1(7882>F:<A@<AGG19(4((,42(3*3:(4((-066:
@M04650:207:000000000-C238N:1:1101:9829:10093 2:N:0:19
GGACTACTGGGGTTTCTAATCCTGTTTGCTCCCCACGCTTTCGAGCCTCAGTGTCAGTTACAGGCCAGAGAGCCGCTTTCGCCTCCGGTGTTCCTCCATATATCTACGCATTTCACCGCTACACATGGAATTCCACTCTCCTCTCCTGCACTCAAGTCTCCCAGTTTCCAATGCACACAATGGTTGAGCCACTGCCTTTTACATCAGACTTAAGAAACCACCTGCGCTCGCTTTACGCCCAATAAATCCGGACAACGCTTGGGACCTACGTATTACCGCGGCTGCTGGCCCGTACTTAACC
+
CCCCCGGGGGGGGGGGGGGGGGGGGGGGGGGGGGGGGGGGGGGGGGGGGGGCFGGGGGGGGFGGGGGGCFEFGGGG@FGGGGGGEFGGGGGGGGGGGGGGGGGGGGGGGGGGGGGGGGGGGGGGCCGGGGGGGGGGGGAGGGGFDGGGGGGFGFGG,3@EFFGGGGGGAGFF?GGGGG>E,>EGG+@@FF8FDGFFFFGGDA;BF7CFC>F>EFFGFFG42C2<B>5BA)2/6A68)68FGF@3CCC3D>)89>FFC0(6<042CE(),-4)-<4):*--361(()).4*(:((-(.+..8
@M04650:207:000000000-C238N:1:1101:23655:10159 2:N:0:19
GGACTACAGGGGTTTCTAATCCTGTTTGCTCCCCACGCTTTCGCACCTGAGCGTCAGTCTTCGTCCAGGGGGCCGCCTTCGCCACCGGTATTCCTCCAGATCTCTACGCATTTCACCGCTACACCTGGAATTCTACCCCCCTCTACGAGACTCAAGCTTGCCAGTATCAGATGCAGTTCCCAGGTTGAGCCCGGGGATTTCACATCTGACTTAACAAACCGCCTGCGTGCGCTTTACGCCCAGTAATTCCGATTAACGCTTGCACCCTCCGTATTACCGCGGCTGCTGGCACGGAGTTAGC
+
CCCCCGGGGGGGGGGGGGGGGGGGGGGGGGGGGGGGGGGGGGGGGGGGGGGGGGGGGGGGGGGGGGGFGGGGGGGGGGGGGGGGGGGGGGGGGGGGGGGFFEFGGFGGGGGGGGGGGGGDBFGGGGGGGGGGGGGGGGGGGGGFFGFEGGGFGF7EEGGGGGGGGACEGAF=CGFGGGGGGFGFFFFFGGGGGGGC3DGGGFGFFGDFCGFGFGGGF0CF;G;DBF>EBGF92EFAF?GGGFFFGGBDGFFF:EDFGFF?:6FDGF:?:B>0(:2:G>(-90;103),25.<1(39?F<9>
@M04650:207:000000000-C238N:1:1101:10280:10174 2:N:0:19
GGACTACCAGGGTATCTAATCCCATTCGCTCCCCTAGCTTTCGTCTCTCAGTGTCAGTGTCGGCCCAGCAGAGTGCTTTCGCCGTTGGTGTTCTTTCCGATCTCTACGCATTTCACCGCTCCACCGGAAATTCCCTCTGCCCCTACCGTACTCCAGCTTGGTAGTTTCCACCGCCTGTCCAGGGTTGAGCCCTGGGATTTGACGGCGGACTTAAAAAGCCACCTACAGACGCTTTACGCCCAATCATTCCGGATAACGCTTGCATCCTCTGTATTACCGCGGCTGCTGGCACAGAGTTATC
+
CCCCCGGGGGGGGGGGGGGGGGGGGGGGGGGGGGGGGGGGGGGFGGGGGGGGGGGGGGGGGGGGGGGGGGGGGGGGGGGGGGGGFGGGGGGGGGGGGGGCCGGGGGGGGGGGGGGGGGGGGGGGGGDGGGGGGGGGGGGGGGGADGGGGGGFGFFFGFEECFCFGGGGAFEFGGGGGGGGG7C8FFEGGGGGGGGGGGGGGCGFFGDA;GCGFFGG=7CF@GFFFFFFFGFF:GFB4:GDE?F1DCF9FFFB:@GBG?BB::G?>?7<A>:A9FBFGF?9;FBB;?0:BD?C1((.:CB)6
@M04650:207:000000000-C238N:1:1101:9372:10203 2:N:0:19
GGACTACTAGGGTATCTAATCCTGTTTGCTCCCCACGCTTTCGCACCTGAGCGTCAGTCTTCGTCCAGGGGGCCGCCTTCGCCACCGGTATTCCTCCAGATCTCTACGCATTTCACCGCTACACCTGGAATTCTACTCTCCTCTACGACACTCAAGCTTGCCAGTATCAGATGCAGTTCCCAGGTTGAGCCCGGGGATTTCACATCTGACTTAACAAACCGCCTGCGTGCGCTTTACGCCCAGTAATTCCGATTAACGCTGGCCCCCTACGTATTACCGCGGCTGCTGGCACGTAGTTAGC
+
CCCCCGG@DGGGGAFGGGGGGGGGGGGGGGFGGGGGGGGGGGGGCGGG,CCFGGGGGGFCF9@EGGGG8:+@+@FGGGGGGGGGG8F@G+FFGGGGGFFEF,EGGGGG@@FGCFGGFDGGEGGGGGGGGGGGG9EG8D:FGGGF9E8E+@EFG8EF@FEGGGGCF9EGFC9,5>DGGGGGGDE8FB@EFGFGG>5C4:FFGFGA+0CFCGGF37CF*/CF(7>F3A98@GFFFGFBF?GGG??B7CA>GFF?<7DAGF;4,(>4*?9;(((32<?<F:41>02,,37?:*.96B72:FA96
@M04650:207:000000000-C238N:1:1101:6184:10220 2:N:0:19
GGACTACTCGGGTTTCTAATCCCATTCGCTCCCCTAGCTTTCGTGTCTCAGTGTCAGTGTCGGCCCAGCAGAGTGCTTTCGCCGTTGGTGTTCTTTCTGATATCTACGCATTTAACCGCTCCACCGGAAATTCCCCCTGCCCCTACCGTACTCCAGCTTGATAGTTTCCACCGCATGTCCAGGGTGGAGCCCTGGGATTTGACAGCGGACTTACAGAGCCACCTACATCCCCTTTACGCCCAATCATTCCGGATAACGCTTGCATCCTCTGTATTACCGCGGCTGCTGGCACGGAGTTAGC
+
CCCCCGGE8FCFG7;EGGGGGG,-;F<C7FGEFG8,FGGFGGGC,6,;FFF<EFFGGG9668@FGGGG8FA,,59E,@FGEEC:6CGF:FFGGFFCF,5A?<;FC;,A:FCFC,EEEFGGG+8?46C4CCFGFG9,6@8<,=DDFF,68AE?@EFD8,9D,7@AFG,=DC,6=F81+5<3,7@CG+*@CF@>,@DEF>FF>:,+3@C?5?);=+C*==?63C65(9(1)2(/(26C60BFG7((*0));+048)96*432?FD)*34))))).0))<C(4669>914??*(2(((43C94.
@M04650:207:000000000-C238N:1:1101:10647:10226 2:N:0:19
GGACTACTGGGGTATCTAATCCTGTTTGCTCCCCACGCTTTCGAGCCTCAGTGTCAGTTACAGGCCAGAGAGCCGCTTTCGCCTCCGGTGTTCCTCCATATATCTACGCATTTCACCGCTACACATGGAATTCCACTCTCCTCTCCTGCACTCAAGTCTCCCAGTTTCCAATGCACACAATGGTTGAGCCACTGCCTTTTACATCAGACTTAAGAAACCACCTGCGCCCGCTTTACGCCCAATAAAACCGGACAACGCTTGGGACCTACGGTGTACCGCGGCTGGCGGCCAGGAATTTACC
+
CCCCCFF<@DGEGGGGGGGGGGGFFGGGGFGGGGGGGGGGGGGGGGGGGGGFFGCGGFFFGFG8F:CFFFGG7FFG+BF9FFE:,AEGCFEGGGGGGF,EFDGGGGGGDGGGGGGGGGGGGGGGG8FGFF<FGF9EFGFDFFEDFGGG8F8DG?C@CA;D8FFGFFEC,CFGFGGFFGC68,@DFE=F6D,7C??:7+E;CFD79+**:*;29;C7A@>FD42)-3-*-:@(-:1*/51FG71);F).18>9();731(48:*(0;(323(((;49E3419(,3((,((*(2((.8:C)).
@M04650:207:000000000-C238N:1:1101:24257:10229 2:N:0:19
GGACTACCGGGGTTTCTAATCCTGTTTGCTCCCCACGCTTTCGCACCTGAGCGTCAGTCTTCGTCCAGGGGGCCGCCTTCGCCACCGGTATTCCTCCAGATCTCTACGCATTTCACCGCTACACCTGGAATTCTACCCCCCTCTACGAGACTCAAGCTTGCCAGTATCAGATGCAGTTCCCAGGTTGAGCCCGGGGATTTCACATCTGACTTAACAAACCGCCTGCGTGCGCTTTACGCCCAGTAATTCCGATTAACGCTTGCACCCTCCGTATTACCGCGGCTGCTGGCACGGAGTTAGC
+
CCCCCGGGGGGGGGGGGGGGGGGGGGGGGGGGGGGGGGGGGGGGGGGGGFGGGGGGGGGGGGGGGGGGGGGGGGGGGGGGGGGGGGGGGGGGGGGGGGGGGGGGGGGGGGGGGGGFGGGGGGGFGGGGGGGGGGGGGGGGGGGFGGGGGGGFGGGGGGGGGGGGGGGGGGGGGGGFGGGGGGGGGGGGGGGGGGGGGGEDGFFFAFFA?CGGFGGGF?*:>D6?<:>EFGFFBGFFFFGEG:?BGGFFGFFFFEGFG:>?0:>?CF?:??B1?GFFDF:;>>>(2:>BFGFGFB0(4C<<6
@M04650:207:000000000-C238N:1:1101:19531:10246 2:N:0:19
GGACTACTCGGGTTTCTAATCCTGTTTGCTCCCCACGCTTTCGCACCTGAGCGTCAGTCTTCGTCCAGGGGGCCGCCTTCGCCACCGGTATTCCTCCAGATCTCTACGCATTTCACCGCTACACCTGGAATTCTACCCCCCTCTACGAGACTCAAGCTTGCCAGTATCAGATGCAGTTCCCAGGTTGAGCCCGGGGATTTCACATCTGACTTAACAAACCGCCTGCGTGCGCTTTACGCCCAGTAATTCCGATTAACGCTTGCACCCTCCGTATTACCGCGGCTGCTGGCACGGAGTTAGC
+
CCCCCEGGGGGGGGGGGGEFGGGGGGFGGGGGGGGGGGGGGGGGGGGGGFGGGGGGGFGGGGGGGGGGGGGGGGGGGGGFGGEGGGGGGGGFGGGGGGGGFG,EFGGGGGGGGGGFGGDGGGGGGGGGGEGGFCFFEDGGGGGFGGGGGGGFGGGGFFGGFFGGGGGGGCBCFDGGECGDGGGGG9BEGGBCCECCDDFFGFGFFGFFFGGGFGGFFFGGBG@0=FFEFG>FFGFAFFGEC<:>C7ABGFFF05>AGBFF:67<6A:?F?>?BF?FGD8099136??70*(32;>>1*.:6
@M04650:207:000000000-C238N:1:1101:3938:10254 2:N:0:19
GGACTACAGGGGTTTCTAATCCTGTTTGCTCCCCACGCTTTCGCACCTGAGCGTCAGTCTTCGTCCAGGGGGCCGCCTTCGCCACCGGTATTCCTCCAGATCTCTACGCATTTCACCGCTACACCTGGAATTCTACCCCCCTCTACGAGACTCAAGCTTGCCAGTATCAGATGCAGTTCCCAGGTTGAGCCCGGGGATTTCACATCTGACTTAACAAACCGCCTGCGTTCGCTTTACGCCCAGTAATTCCGATTAACGCTTGCACCCTCCGTATTACCGCGGCTGCTGGCACGGGGTTAGC
+
CCCCCGGGGGGGFGFGFGGGGGGGGGGGGGGGGGGGGGGGGFGGGGGGGGGGGGGGGGGGGGGGGGDGGG>FFGGGGGGGGDGDGGGGGCGFGFCFGGCFGGGGGGGGGGDGGFGGFGGGEGGGGGGGGGDGGGGGG=DGGGGBEGGGDGCFGGC:FGGFGGCC7DDC;,,=?FG,,BFGGB8C7DCFGGGGGGGGGDGFD+?7@GF6);7@;CCCF;FD9D9;<FFF05:03:36*4>?*,(,:*5<GF?(()CBG:9:??GB=6?((-34?C?)@F:((3421()),A00((((,18?<
@M04650:207:000000000-C238N:1:1101:27065:10260 2:N:0:19
GGACTACTGGGGTTTCTAATCCTGTTTGCTCCCCACGCTTTCGCACCTGAGCGTCAGTCTTCGTCCAGGGGGCCGCCTTCGCCACCGGTATTCCTCCAGATCTCTACGCATTTCACCGCTACACCTGGAATTCTACCCCCCTCTACGAGACTCAAGCTTGCCAGTATCAGATGCAGTTCCCAGGTTGAGCCCGGGGATTTCACATCTGACTTAACAAACCGCCTGCGTGCGCTTTACGCCCAGTAATTCCGACTAACGCTTGCATCCTCCGTATTACCGCGGCTGCTGGCCCAGAGTTAGC
+
B@CCC@FC<FDFGGFGGGCGGGGFFFFFGGEGGGFGCFGGGGGGEFGG:FFE@FGGEFFG<,CFGGEGF7FEDG=FFFGGGGGGGAFFGGGGFFGEE@EAFCFGGGGFGGGGGGGGF@>DCFGGGG8FE8AFGDAFFGGGCGEDAFFD@ECFGGF,D<@8CGGGGGGEGF9D8FF7A:EEF:E@DFF8?FG:C==E>DFFGFGFFGGAEGGGCCGG4=F31CB@?F>E:GFFFG:9?<EGC?:7C*6<F?<6(8<<G?6?B(9<0<>FA(-:6FBF@C1>199;9B:?(:(:2<<(.<42<
@M04650:207:000000000-C238N:1:1101:5887:10287 2:N:0:19
GGACTACCAGGGTATCTAATCCTGTTTGCTACCCACGCTTTCGAGCCTCAGGGTCAGTTACAGGCCAGAGAGTCGCTTTCGCGACCGGTGGTCCTCCATATATCTCCGCATGTCACAGCGACAGATGGAATTCCACTCTCCTCCCCTGCATTCAAGTCTCTAAGTTTCCAAGGAACACAATGGTTGAGCAACGGCCTTTTACATCAGACTTCAGAAACAATCTGCGATAGCTTTAGGCACAATAAAACTGGACAAAGCTTGGGGCATACGTATTACCGCGGCTGCAGGCATGTACGTAGCC
+
6<CC8@@F,;@FGF8<EEFDE<,-;6CC@6,C,C9@CE,,,,B8E,@=,,,,;C,@E6,,;6CD8:6DFCF@6:@::4,,4,+++86>>F+B,AE,,,B,C<;F=;D7F:7+9,5,,C,+8+++,4A<<9,??5,9,6=5@=,*63=+,1,4@,,39,,@,,22386,>,3,=7?C,+@3ACFCFGG6C,4@*;E;C*7<CFGF>79A=3=+0C@C)(,***//>5()(2)/1CA)24+24())0+..*2A3/)*/>@))60*(/*.).,4)-06)+/321296?(2(-*.:45)((3.,)
@M04650:207:000000000-C238N:1:1101:16268:10287 2:N:0:19
GGACTACCCGGGTTTCTAATCCTGTTTGCTCCCCACGCTTTCGAGCCTCAGTGTCAGTAACAGGCCAGAGAGTCGCTTTCGCCTCCGGTGTTCCTCCATATATCTACGCATTTCACCGCTAAACATGGAATCCCACTCTCCTTTCCTGCACTCAAGACTCCCAGTTTCCAATGCACACAATGGTTGAGCCACTGCCTTTTACATCAGACTTAAGAAACCACCTGCGCTCGCATTACGCCCAATAAATCTGGCAAACCCAAGGGACCCACGAACTACTGCGGACTCTGGCACGAATCTGTCC
+
<C99@,;;@8:FCCFGGC<@FFCEEFEFED@,D:FFCEGFGGCD6,CEFCDFCF<F96,66EFD@FFGGEGG,,@@,,4,,,8B:F++C>=7E,,,,,,599DAE9,4+4B4?B9BEGD=B+,9?949BFD,,94,8,@,@=,+,6,3<=B88BD,,6,76A1@F,,@,86D+:DEA+@8=@D,,+,@,83:?,E,25>EFAD++5*989+<A@>8C=EGB/))5*))(16(5*=>8(**=1():C)6+31)(;*/*/((((1(*;(43,(((*),+*.((((-().2)*)*-9((-+).,
@M04650:207:000000000-C238N:1:1101:26991:10311 2:N:0:19
GGACTACTAGGGTTTCTAATCCTGTTTGCTCCCCACGCTTTCGAGCCTCAGCGTCAGTTACAGACCAGAGAGTCGCCTTCGCCACTGGTGTTCCTCCACATATCTACGCATTTCACCGCTACACGTGGAATTCCACTCTCCTCTTCTGCACTCAAGTTCTCCAGTTTCCAATGACCCTCCCCGGTTGAGCCGGGGGCTTTCACATCAGACTTAAAGAACCGCCTGCGCTCGCTTTACGCCCAATAAATCCGGACAACGCTTGCCACCTACGTATTACCGCGGCTGCTGGCACGTAGTTAGC
+
CCCCCGGC9FGFFEGGGGGGGGGGGGGGGGFGGGGGGGGGGGGD@FGGGGGGGGGGGFFACE@<FFGGGFGGGGGGGGGFDGGGGGGFGGGGGGGGGGCFGGGGGGGGCFGGGGGGGCGGGGGG7FGGC=AEGGGGG?DGGGGFGGA;BCFFGFGFGF,@EFGGDFFGGGGCGGF8,?FGGGDGEEGGGGG7CEGE*?FGGFGFC6+6>FGD6F8:8=EGFGFF;F>D(96BFC3<F:EEGB:<CG>DFF)317C?F0>?14DB7EB?B??B?FFFGF?F>FFF1<?F?E?GF.8?FGAA.
@M04650:207:000000000-C238N:1:1101:14500:10316 2:N:0:19
GGACTACTGGGGTATCTAATCCTGTTTGCTCCCCGCGCCTTCGCGCCTCAGCGTCAGTAGTCTGCCAGAAGGTCGCCTTCGCCACCGGTGTTCCTTCAAATCTCTAAACATTTCAACGTTACACTTGAAATTCCACCTTCCTCTCAGCTACTCTAGCGTGCCCGTCCACCTCGCTCCACAAGGTTGAGCCCTGTGTTTTAACGAAGTGCTCAGCACACCGCCTACACGCCCTTTACGCCCAGTAATTCCGATTAACGCTCGCACCCCCCGTATTACCGCGCCTGCTGGCACGGAGTTCGCC
+
CCCCCGGGGGGGGGGGGGGGGGGGGGGGGGGGGGGGGGGGGGGGGGGGGGGGGGGGGGGGGGGGGGGGGGGFGGGGGGGGGGGGGGDGECGGGGGGGGFGGGGGGGGCGGGGGGGGGGFDGGGGFGGFGGGGGGFGGGGGGGGFGGGGFGGFGEEGGGGGGGGGGGGGGGGGDDCFG?FCC7>@:7BCFGGGFF?FCGG7FA8>BC7AC+=:>F=CFFGD9C=;@A@8;FB@@CFC>@EGF;@3C:CFGF:3?3:6C;6?67)7DG>(7;1720.:E/4931(-:080:64:429?0284?
@M04650:207:000000000-C238N:1:1101:4297:10364 2:N:0:19
GGACTACTGGGGTATCTAATCCTGTTTGCTCCCCACGCTTTCGCACCTGAACGTCAGTCTTCGTCCAGGTGGCCGCCTTCGCCACCGGTATTCCTCCAGATCTCTACGCATTTCACCGCTACACCTGGAATTCTACCCCCCTCTACGATACTCAATCTTTCCAGTCTCAGATGCAGTTCCCAGGTTAAGCCCAGGGATTTCACATCTGACTTATCAAACCGCCTGCGCACGCTTTACACCCATTAATTCCGCTTAACGCTTGCACCCTATGTCTTACCTCGGCTGCTGGCCCCGATTTAGC
+
@CBCCDG9,CF7FFFC<@FGGGGGFGGGGAFFGGGGGGCGGGFCGEFGC,,CFGGGGE<FAGGGEFEG8::D@B:FF@=EFGGCF<F7F@FFGGDGGF,,?EEFFFCFG@:CFF5EEGGGGG9FC:DGF@,AFFFGG4+CECED8,>@+=+=ED@,>=,,63=DF9E9,83,+8,@ECFF,,7:F,,,7>E5,,45CF7DEFGF+97@EC+=/+221*>7245@2A()(1.2;5>CF3CFFF(7:@<7CA8((0>2C8(((45)2241().-)356C7)-,((,-24:2E(*-(((-;).4
@M04650:207:000000000-C238N:1:1101:20137:10411 2:N:0:19
GGACTACTCGGGTATCTAATCCTGTTTGCTCCCCACGCTTTCGAGCCTCAGTGTCAGTTACAGGCCAGAGAGCCGCTTTCGCCTCCGGTGTTCCTCCATATATCTACGCATTTCACCGCTACACATGGAATTCCACTCTCCTCTCCTGCACTCAAGTCTCCCAGTTTCCAATGCACACAATGGTTGAGCCACTGCCTTTTACATCAGACTTAAGAAACCACCTGCGCTCGCTTTACGCCCAATAAATCCGGACAACGCTTGGGACCTACGTATTACCGCGGCTGCTGGCACGTAGTTAGCC
+
CCCCCGGGGGGGGGGGGGGGGGGGGGGGGGGGGGGGGGGGGGGGGGGGGEGGGGGGGGGGGGGGGGGGGGGGGGGGGGGGGGGGGGGGGGGGGGGGGGGGGGGGGGGGGGGGGGGGGGGGGGGGGGGGFGGGGGGGGGGGGGGFGGGGGGGFGGFGGGGGFGGGFGFGGGGFGGGGGGGGGG8EFGGGGGGGFGFGGFGFGFGFFGGFFGFGFGGGFD>CBGBBFEAAAGFFFCAEF>EFG?@);CCEF>5?@>4?C9;DDBC0>E:<?:?BFFAAF5((1;>6(:8?<*5>:?FF436<:
@M04650:207:000000000-C238N:1:1101:10158:10420 2:N:0:19
GGACTACCCGGGTATCTAATCCCATTCGCTCCCCTAGCTTTCGTCTCTCAGTGTCAGTGTCGGCCCAGCAGAGTGCTTTCGCCGTTGGTGTTCTTTCCGATCTCTACGCATTTCACCGCTCCACCGGAAATTCCCTCTGCCCCTACCGTACTCCAGCTTGGTAGTTTCCACCGCCTGTCCAGGGTTGAGCCCTGGGATTTGACGGCGGACTTAAAAAGCCACCTACAGACGCTTTACGCCCAATCATTCCGGATAACGCTTGCATCCTCTGTATTACCGCGGCTGCTGGCACATAGTTAGC
+
CCCCCGGGGGGGGGGGGGGGGGGGGGGGGGGGGGGGGGGGGGGGGGGGGGGGGFGGGGGGGGGGGGGGGGGFGGGGGGGGGGGGEGGGGGGGGGGGGGGGGGGGGGGGGGGGGGGGGGGGGGGGGGGGGGGGGGGGGGGGGGGFGGGGGGGFGGGGGGGGGGGGDGGGGFGGDFGCGFGGGGGGGGGGGGGGGGGGGGGGFAFEFGGFFGGGEGGFF?CGFGFFFFFF<F;FFCFFFFGGDBFBG<<4FF@BFFGFG?F:BFG<>@??AF>BFG>A9C6;>>FF;?FFFG(<7<9>DGFAA
@M04650:207:000000000-C238N:1:1101:12136:10422 2:N:0:19
GGACTACCGGGGTTTCTAATCCTGTTTGCTCCCCACGCTTTCGCACCTGAGCGTCAGTCTTCGTCCAGGGGGCCGCCTTCGCCACCGGTATTCCTCCAGATCTCTACGCATTTCACCGCTACACCTGGAATTCTACCCCCCTCTACGAGACTCAAGCTTGCCAGTATCAGATGCAGTTCCCAGGTTGAGCCCGGGGAGTTCACATCTGACTTAACAAACCGCCTGCGTGCGCTTTACGCCCAGTAATTCCGATTAACGCTTTCACCCTCGGTATTACCGCGGCTGCTGGCACGTAGTTAGC
+
ACCCCEGGG7FGGGEFDGGGGDEDFFFGGGGGGGG7@CG@DECEGCGFFF@FGEECCCEGGFFFEGGCDGCGFGD@CGGGGFGEG?C7F+<FFFAGFFGGGFGFGGGG@CCFAFFDFGGGGGGFFFGG?FGFGGGGFGE>EDG5AEFC@*3?FGECFFD:F:??FCGGC5:@CFFGGGGGGGGGGGGDCFGC=EGGG)=CCAFF7<DF3CFGECC+81CD>D9B0>9@35(49C5<=0;CE81(2CA<C7)38)*6C:>FB(:67C:3:(-,8@2:CF<9(-29>(4)(:3<(,41?C)5.
@M04650:207:000000000-C238N:1:1101:2525:10484 2:N:0:19
GGACTACCGGGGTTTCTAATCCTGTTTGCTCCCCACGCTTTCGAGCCTCAGTGTCAGTTACAGGCCAGAGAGCCGCTTTCGCCTCCGGTGTTCCTCCATATATCTACGCATTTCACCGCTACACATGGAATTCCACTCTCCTCTCCTGCACTCAAGTCTCCCAGTTTCCAATGCACACAATGGTTGAGCCACTGCCTATTACATCCGACTTAAGAAACCACCTGCGCTCGCTTTACGCCCAATAAATCCGGACAACGCGTGGGCCCTACGTATTACCGCGGATGCTGGCCCGTAGTTAGCC
+
CCCCCGGGGEGGFE@FFGG<FFGGEFGGGACEFGCFGG>@FGGGCCCA:FFGGGGGF<EFGG@,CBFFFGGGGFGGE:FCC?FDGGGC=CFF<<CFGFCEGFFBDC<B+C?F,,C?,@6CE7FFCEF@GFAGFAFGDFCFF8@D1DDGAFGFCFFGGFGDGGEFD9:>F=>CC?DFFGGGCCF;,FFFGFFE?7@FG+,@FAF6B*33:*3+9++5;:1C=GD;2AF)89:0(=C357C7F13.*;))2))/(<4(776,4(),*24,3((,.+)6376--((4:450(*(*((--60).4
@M04650:207:000000000-C238N:1:1101:15287:10492 2:N:0:19
GGACTACAAGGGTATCTAATCCTGTTTGCTCCCCACGCTTTCGCACCTGAGCGTCAGTCTTCGTCCAGGGGGCCGCCTTCGCCACCGGTATTCCTCCAGATCTCTACGCATTTCACCGCTACACCTGGAATTCTACCCCCCTCTACGAGACTCAAGCTTGCCAGTATCAGATGCAGTTCCCAGGTTGAGCCCGGGGATTTCACATCTGACTTAACAAACCGCCTGCGTGCGCTTTACGCCCAGTAATTCCGATTAACGCTTGCACCCTCCGTATTACCGCGGCTCATGGCACGGAGTTAGC
+
CCCCCFGFCGGGGGFGGGGGGGGGGGGGGGGGGGGGGGGGGGGGGGGGGGGGGGGGGGGGGGGGGGGGGGGGGGGGDGEGGGGGGGGGGGGGGGGGGGGGGGGGG9FGGGGGGGGGGGGG>FGGGGGGDGGGGGA,@8EGGGGFDCFEF6CCGGFGGGCCEFGGGGAEFGFADFGFGFFGGGGGGGGGGGGGGGCGGGGFFAFF@DF@);CFCGGGFFGFBGB(6A>5(9>9>CFBFBGGGF::FFA9DF:12.*:C6>(8:C3DF:?:<>?2@:<E>6>06>>().52C7??0((,;)..
@M04650:207:000000000-C238N:1:1101:24018:10504 2:N:0:19
GGACTACAAGGGTATCTAATCCTGTTTGCTCCCCACGCTTTCGAGCCTCAGTGTCAGTTACAGGCCAGAGAGCCGCTTTCGCCTCCGGTGTTCCTCCATATATCTACGCATTTCACCGCTACACATGGAATTCCACTCTCCTCTCCTGCACTCAAGTCTCCCAGTTTCCAATGCACACAATGGTTGAGCCACTGCCTTTTACATCAGACTTAAGAAACCACCTGCGCTCGCTTTACGCCCAATAAATCCGGACAACGCTGGGGACCTACGTATTACCGCGGCTGCTGGCACGTAGTTCGCC
+
CCCCCGGGGGGGGGGGGGGGGGGGGGGGGGGGGGGGGGGGGGGGGDGGGGGGGGGGGGGGGGGGGGGGGGGGGGGGDEGGGGGGGGGGGGGGGGGGGGGGGGGGGGGGGGGGGGGGGGGGGGGGGGGGFFDGGGGGGGGGGGGFGGGGFGGFGGGGGGGGGGGGGGGGGGGGFGGGGGGGGGGFGGGGFFFGGC?CFGGGGFEFFGGFEFFGFGGGFFGGBDDFFFFDDG>6BFFE)2C:F;@EGF<CGFF;(5CDDF2(,6>BGG?B0???9EAAEC((4416:?D::057<3,(6+(34
@M04650:207:000000000-C238N:1:1101:20180:10534 2:N:0:19
GGACTACAGGGGTTTCTAATCCTGTTTGCTCCCCACGCTTTCGAGCCTCAGTGTCAGTTACAGGCCAGAGAGCCGCTTTCGCCTCCGGTGTTCCTCCATATATCTACGCATTTCACCGCTACACATGGAATTCCACTCTCCTCTCCTGCACTCAAGTCTCCCAGTCTCCAATGCACACAATGGGTGAGCCACTGCCTTTTAAATCAGACCTAAGAAACCACCTTCGCTCGCTTTACGCCCACTAAATCCGGACAAAGCTTGGGCCCTACGTATTACCCCCGCCCCTGGCACGTAGTTAGCC
+
CCCCCCGG@FEGGDGGGGGDGGGGGGGGGGGGGGGGGGFGGGG8@FFGFEE6CEEGC@,FE,C,CFGGFGGGFFGG+CBFGGGCF8FGGGBFG,EFGG<FGAFFFGGGDFEEFGGGG+=?CFEF?8BBF<FGGGGCDE,FGGGFGGG8AD>DFE@FDE;D9D1@3,77E;DF=3@9,D88DGG,@+689D>CGFFD6CCG9*,+3*3A5*;*:*A@F-D4@>))):A95)-59*4*/(41<1,@FC??F:>;0)*(*/))((*.CE07802)68)6A0((-(((--(-36)148?443)..
@M04650:207:000000000-C238N:1:1101:28360:10543 2:N:0:19
GACTACAGGGGTTTCTAATCCTGTTTGCTCCCCACGCTTTCGAGCCTCAGTGTCGGTTACAGGCCAGAGAGCCGCTTTCGCCTCCGGTGTTCCTCCATATATCTACGCATTTCACCGCTACACATGGAATTCCACTCTCCTCTCCTGCACTCAAGTCTCCCAGTTTCCAATGCACACAATGGTTGAGCCACTGCCTTTTACATCAGACTTAAGAAACCACCTGCGCTCGCTTTACGCCCAATAAATCCGGCCAACGCTTGGGACCTACGTATTACCGCGGCTGCTGGCACGTAGTTAGCCG
+
CCCCCGGFFGGGGGGGGGGGGGGGGGFGGGGGGGGGGGGGGGFFEGGFGGGGGF:FGGGGFGGGGGGGFFDGGGGGGGFEGGGGGGGEGEEFGGGGGGFGAFAFFGFG7FGGGGGGGGEGGGG=FGGGFGGGGGGGFGGGGGGFGGGGFGGFGFGGGGGFGCGFFGGGGFGGF>EFG6FFFGGGFGCFGGGGGGGGGGGCDFFF85*9=DGFCCFGFFGGFG)>4>2ABD@FF@F05:GGC;8<+;CED:),,=F8D686<1C<DG<:1??BF+5<8D172>0:7:(33E6:1:?AAE9:(
@M04650:207:000000000-C238N:1:1101:4322:10553 2:N:0:19
GGACTACCAGGGTTTCTAATCCCATTCGCTCCCCTAGCTTTCGTCTCTCAGTGTCAGTGTCGGCCCAGCAGAGTGCTTTCGCCGTTGGTGTTCTTTCCGATCTCTACGCATTTCACCGCTCCACCGGAAATTCCCTCTGCCCCTACCGTACTCCAGCTTGGTAGTTTCCACCGCCTGTCCAGGGTTGAGCCCTGGGATTTGACGGCGGACTTAAAAAGCCACCTACAGACGCTTTACGCCCAATCCTTCCGGATAACGCTTGCATCCTCTGTATTACCTCGTCTCCTGCCCCCACTTTACC
+
CCCCCGGGGGDEGGGGGGGGGFGFGGGGGGGGGGGGFGGGGGGGGGGGGFGGGGGGGGGGGF7FGGGGGGGGGFGGFGGGGGGEFGGGGGGGGGFFGGGG7=?FGDGFGEFGGGGGGGGGGGGGFGDFGGGGFGGGGGGGFDGFFGGEGDEFGGGCGGFFE@,@FCGGGFGGGGGEGGGGDFFEG7*DEGGG?@D5CCCFG+6@*;)8:GD*)1:DF@GG;GD@3A424D;BFGF<=<GGGFF7F*-<GFB9?:DB4:6?:<*,:<:B<226)<5.97).-,-20.))(2,*(((()3)).
@M04650:207:000000000-C238N:1:1101:10123:10561 2:N:0:19
GGACTACTGGGGTTTCTAATCCCATTCGCTCCCCTAGCTTTCGTCTCTCAGTGTCAGTGTCGGCCCAGCAGAGTGCTTTCGCCGTTGGTGTTCTTTCCGATCTCTACGCATTTCACCGCTCCCCCGGAAATTCCCTCTGCCCCTACCGTACTCCAGCTTGGTAGTTTCCACCGCCTGTCCAGGGTTGAGCCCTGGGATTTGACGGCGGACTTCAAAAGCCACCTACAGACGCTTTACGCCCAATCATTCCGGATAACGCTTGCATCCTCTGTATTACCGCGGCTGCTGGCACATAGTTAGC
+
CCCCCGFGGGGGGGGGGGGGGGGCGG9FGGGGGGFGGGGGGGEFD8FFGEFFGGGCGF,CF@FEGGGGGGF8CFC<<FGFGGGGEEGGFGGGGGGF?EFGDEGG,EFGGGGGFFEFGGGGGD+BFFG:FGGGGGC<AC8FDD?:FGEEDGGFGE8DFGDD6@ADDFFFAFA,7+:?F7<CC:ECF<C:CFFDFFGCCFFF79;)?CDA@GD4)2@7B@GG1;;8;F@FA4,44EFAFB?C*(4:G*)-2@:>(.*69:B<B?GBCC:?AB?AFGA<7F6>9>>F02?:BG(0())).<24)
@M04650:207:000000000-C238N:1:1101:17350:10567 2:N:0:19
GGACTACCGGGGTTTCTAATCCTGTTTGCTCCCCACGCTTTCGCACCTGAGCGTCAGTCTTTGTCCAGGGGGCCGCCTTCGCCACCGGTATTCCTCCAGATCTCTACGCATTTCACCGCTACACCTGGAATTCTACCCCCCTCTACAAGACTCTAGCCTGCCAGTTTCGAATGCAGTTCCCAGGTTGAGCCCGGGGATTTCACATCTGACTTAACAAACCGCCTGCGTGCGCTTTACGCCCAGTAATTCCGATTAACGCTTGCACCCTCCGTATTACCGCGGCTGCTGGCACGGAGTTAGC
+
CCCCCGGGGGGGGGGGGGGGGGGGGGGGGGGGGGGGGGGGGGGGGGGGGFGGGGGGGGGGGGGGGGGGGGGGGGGGGGGGGGGGGGGGGGGGGGGGGGGGGGGGGGGGGGGGGGGGGGGGEGGGGGFFGFFFGGGGGGGGGGGFDGGFCFGFGGGGGGGGGFGGGGGGGCG7CFGFGCGGG?FFFGFGGGFFDEE=GGGGGFGFFGCCCGGGFCDGFFGGFGFF?FFF6DFF>EF9F:GCGF:?G7<<>FFF:3CA>09???D7DGF<?<686FFFG=:9119BF0?D:E(?1(((-C44<
@M04650:207:000000000-C238N:1:1101:3535:10581 2:N:0:19
GGACTACAAGGGTTTCTAAGCCTGTTTGCTCCCCACGCTTTCGAGCCTCAGTGTCAGTTACAGGCCAGAGAGCCGCTTTCGCCTCCGGTGTTCCTCCATATATCTACGCATTTCACCGCTACACATGGAATTCCACTCTCCTCACCTGCACTCAAGTCTCCCAGTTTCCAATGCACACAATGGTTGAGTCACTGCCTTTTACATCAGACTTAAGAAACAACCTGCGCTCGCTTTACGCCCATTAAAGCCGGACAACGCTTGGGGCCTACGAATTACCGCGGCTGCCGGAGCGGCGGTGCCC
+
-<A@,@EFGGFGCFFGGGGAFGFF@EF@ECACFCFGGEG7,C:@AFFEGGGGGGFEGGGGGGGGDBFFCFDGGGD@FC<FGFF,@EFC:F6?,AEEAFFDAEF9,AFF@C7@F9EFFECCC@EFCEGAEF9?,,=,@BDCGGG+144@FF8+6=@DFA;@=FGD3C3;EFFA+,@EFFGFAFGFCC?C,8D7CCE,+2>7;AF9?+2*39+=8BF79@,3);)<B>B49D2>25+/?@:7<(/7::)7*:=4>856/(623(1(12(3(1(((;:4+*(((46(((4((*(*((((-*(.,
@M04650:207:000000000-C238N:1:1101:21779:10593 2:N:0:19
GGACTACCGGGTTTCTAATCCTGTTTGCTCCCCATGCTTTCGTACCTCAGCGTCAGTATTAGGCCAGATGGCTGCCTTCGCCATCGGTATTCCTCCAGATCTCTACGCATTTCACCGCTACACCTGGAATTCTACCATCCTCTCCCATACTCTAGCTTCCCAGTATCGAATGCAATTCCCAAGTTAAGCTCGGGGATTTCACATCCGACTTAAAAAGCCGCCTACGCCCGCTTTACGCCCAGTAAATCCGATTAACGCTCGCACCCTCTGTATTACCGCGGCTGCTGGCACAGAGTTAGCC
+
CCCCCGGGGGGGGGGGFGGFGFGGGGCGCFGGGGGGGGGGGGGGEGFFGGFGGGGEGGGGGGGGGGGGGFGG?CEGGGGGGF7FGGDGGGGGDAEG@GFFFCCGGGGGEEGGGGGGGGEDGFGGGGG8FGGGG,DFCDFGGDEFEGGGGGGFGGGGGGF?F<FF?EG6EFGGCFFFG8DFGDFFGD;EA,>EEGGEGGFGGFFFFGD5@GGG5C8DE=F72@AD2)()0C26;=6C:DG>73(>DD?CDB58@:FE>96<09<>GE:8().)5<4>EC29((4-38:7:*3*(.(.6+)).
@M04650:207:000000000-C238N:1:1101:25542:10611 2:N:0:19
GGACTACCGGGGTTTCTAATCCTGTTTGCTCCCCACGCTTTCGAGCCTCAGTGTCAGTTACAGGCCAGAGAGCCGCTTTCGCCTCCGGTGTTCCTCCATATATCTACGCATTTCACCGCTACACATGGAATTCCACTCTCCTCTCCTGCACTCAAGTCTCCCAGTTTCCAATGCACACAATGGTTGAGCCACTGCCTTTTACATCAGACTTAAGACACCACCTGCGCTCGCTTTACGCCCAATAAATCCGTACAACGCTTGGGACCTACGTATTACCTCGGCTGCTGGCACGTAGTTCGCC
+
CC9CCCGDCGGGGGGGGGGGGFGDFDFGGGGCEGGGGGGGGGGG@EGGG@EFFFEEGGGFG,CF?FGGD,CFDFGGGGGGGEGCCGEEGDBFGGCEGEF9FEDGGFFFEGGCEGGGGGGGGG9F,FGGGGGGGGGGGGGGGGGCGGGG8=>DGFGGGFGGEF==@EFFGGGGGGGDDF>CFF,8E@,:C:>E<?CFFGGGGFFAACFFE>D>68C*;=59@GD=()94>C@F25;CA@BFC?@)CFFEGE)(6:7=D>0:??G(9C0<>672)<-)00-(-36;(2)(4*3:,,(-6+-(4
@M04650:207:000000000-C238N:1:1101:17888:10613 2:N:0:19
GGACTACTCGGGTTTCTAATCCTGTTTGCTCCCCACGCTTTCGAGCCTCAGCGTCAGTTACAGACCAGAGAGTCGCCTTCGCCACTGGTGTTCCTCCATATATCTACGCATTTCACCGCTACACATGGAATTCCACTCTCCTCTTCTGCACTCAAGTCTCCCAGTTTCCAATGACCCTCCCCGGTTGAGCCGGGGGCTTTCACATCAGACTTAAGAAACCGCCTGCGCTCGCTTTACGCCCAATAAATCCGGACAACGCTTGCCACCTACGTATTACCGCGGCTGCTGGCACGTAGTTAGC
+
CCCCCGGFGGGGGGGGGGGGGGGGGGGGGGGGGGGGGGGGGGGGFGCFFGGGGGGGGGGDGGGGGGGGGFGEFFGGGGGGGGGGGGGGGGGGGGGGGGGGGGGGGGGGGGGGFGGGFGGGGGGGDFGGFBEFGGGGDFFGEDGFDFFGGGGFGDEEFFDADGGGDFAFGGGGG9D88DGGE7>CFECFGGGC57CEGGGGGFGFFGFFBDFFFG>FFFGGFGFFFFFF@GFF@G@AFFC:::034*.):6@0,7D059;?FBG:>FB?2?:02A?<GGFF6>9(4??0?G(<:(302E456
@M04650:207:000000000-C238N:1:1101:18255:10644 2:N:0:19
GGACTACTGGGGTTTCTAATCCTGTTTGATCCCCACGCTTTCGCACATCAGCGTCAGTTACAGACCAGAAAGTCGCCTTCGCCACTGGTGTTCCTCCATATCTCTGCGCATTTCACCGCTACACATGGAATTCCACTTTCCTCTTCTGCACTCAAGTTCTCCAGTTTCCAATGACCCTCCACGGTTGAGCCGTGGGCTTTCACATCAGACTTAAAAAACCGCCTACGCGCGCTTTACGCCCAATAATTCCGGATAACGCTTGCCACCTACGTATTACCGCGGCTGCTGGCACGGAGTTAGC
+
CCCCCGG9FGGGGGGGGGGGGGGGGGCGEFGGGGGGGGGGGGGG,F@FGGFGGGGGGFAFGAFCGGGGGGGGFFEGGGGGGGEG7FGFGFGGGGGFG,<BFCFGGDGGGGGGFGGGGGGGGGGG,,?EGGGGGDGGGGGGGGGF8EFGCDFFG8EF7@,,=DGGGGGGGGGFF,,6@0=CDDEGGG6ECFG?+;:C5;FGF6CFF>2;:57FCG8DFAGGFG@DFF>E>G(6(CF;F?E:F<(49C)67@:;:<<AC<913173:FF77?(15:?)<C3-3;>2--380:,<0((4:F).6
@M04650:207:000000000-C238N:1:1101:28539:10669 2:N:0:19
GGACTACCCGGGTTTCTAATCCTGTTTGCTCCCCACGCTTTCGCACCTGAGCGTCAGTCTTCGTCCAGGGGGCCGCCTTCGCCACCGGTATTCCTCCAGATCTCTACGCATTTCACCGCTACACCTGGAATTCTACCCCCCTCTACGAGACTCAAGCTTGCCAGTATCAGATGCAGTTCCCAGGTTGAGCCCGGGGATTTCACATCTGACTTAACAAACCGCCTGCGTGCGCTTTACGCCCAGTCATTCCGATTAACGCTTGCACCCTCCGTATTACCGCTGCTGCTGGCACGGAGTTAGC
+
CCCCCGGGGGGGGGGGGGGGGGGGGGGGGGGGGGGGGGGGGGGGGGGGEFGGGGGGDGGGGGGGGGGGGDCFGGGGGGGG@FGGGGEGGGGGGGGGGGGGGGGGGGGGGGGGGGGGGGGGGGDGGGGCGGGGGGGGFFFGGGGFFFGG7CEFGFGGGFFGGGGGG9EGFCGGGGGGGGGGGGGGGGGGGFCFDGGD3<EGGFGFFGGFEGGGFGGF*6CG0C><?F>D6DBBFGFFF08EE?FF*CAAG?@03>C>FFFFFFGFGG?11:B6BG3:CF?>(7>>)8??0E?F009(-8>).
@M04650:207:000000000-C238N:1:1101:25703:10680 2:N:0:19
GGACTACCCGGGTATCTAATCCCATTCGCTCCCCTAGCTTTCGTCTCTCAGTGTCAGTGTCGGCCCAGCAGAGTGCTTTCGCCGTTGGTGTTCTTTCCGATCTCTACGCATTTCACCGCTCCACCGGAAATTCCCTCTGCCCCTACCGTACTCCAGCTTGGTAGTTTCCACCGCCTGTCCAGGGTTGAGCCCTGGGATTTGACGGCGGACTTAAAAAGCCACCTACAGACGCTTTACGCCCAATCATTCCGGATAACGCTTGCATCCTCTGTATTACCGCGGCTGCTGGCACAGAGTTAGC
+
CCCCCGGGGGGGGGGGGGGGGGGGGGGGGGGGGGGGGGGGGGGFDCGGGGGGGGGGGDFEFGGGGGGGGGFGFFFG9FGGGGGGE,FFGGGGGGGFGGGGGGGGGGGGGGGGGGGGGGGGGGGGGGGGDGGGGGG<FDFGGDFFGGGEGGGFGGGGG?D=EGDGGGGGGGGGGGGC;DGGGGCGGGGCGGGGGGCGGGGGGFGFFGGFFGCFCFGFF0=FDGDFEFEFFGFFFGFBF?EDG?08F445>FFFFFDBG?>::?F2CGF?F47<2EA2<:4;911911:)250C712>A7)66
@M04650:207:000000000-C238N:1:1101:26213:10699 2:N:0:19
GGACTACTGGGGTATCTAATCCTGTTTGCTCCCCACGCTTTCGAGCCTCAGTGTCAGTTACAGGCCAGAGAGCCGCTTTCGCCTCCGGTGTTCCTCCATATATCTACGCATTTCACCGCTACACATGGAATTCCACTCTCCTCTCCTGCACTCAAGTCTCCCAGTTTCCAATGCACACAATGGTTGAGCCACTGCCTTTTACATCAGACTTAGGAAACCACCTGCGCTCGCTTTACGCCCAATAAATCCGGACAACGCTTGGGACCTACGTATTACCGCGCCTGCTGGCACGTAGTTAGCC
+
CCCCCGGGCGGGG@FGGGGGGGGGGGGGGGGGGGGGGGGGGGGGGGGGFGGFGGGGGFFGGFFFGGGGGFGGG<FCCGGGGGGC7=CGFFGGGGGFGGGGGGGGGGGGEGGGGGGGGCEGGGGGFGGGGFGGGGFFAFFGGDGFGGGGAFGFGG8EGCD9EFDFGGGGGGGGGGGGFGEDDFCFGGGGGECFG?9CGGGGGFGFFCCAEGGF**=:9::CBD@B=@>AAGFFFEFEF@GGG(6;GFCFFF:<@D5?C,137(1178:,:18?2<:<<129(3(8??B::*.::(,86+6A?
@M04650:207:000000000-C238N:1:1101:7780:10701 2:N:0:19
GGACTACAGGGGTATCTAATCCTGTTTGCTCCCCACGCTTTCGCACCTGAGCGTCAGTCTTCGTCCAGGGGGCCGCCTTCGCCACCGGTATTCCTCCAGATCTCTACGCATTTCACCGCTACACCTGGAATTCTAACCCCCTCTACGAGACTCAAGCTTGCCAGTACGAGATGCAGTTCCCAGGTTGAGCCCGGGGATTTCACATCTGACTTAACAAACCGCATGCGTGGTCTTTACGCCCAGGAATTCCGATTAAGGCTTGCACCCTCCGTATTACAGCGGCTGCTGGCAGGGAGGTAGC
+
CC9C@FFDG<@FE;,CF,CFFGAA-;,CFFA8FEC:F+CCFFECCFGGCFFFDEECF;,,,<C6CFGGCGDEGFF7C:BFEFD@:FEGFFGFE9=F,ABEFGGGGEDEECC@<DEA9=8+@CF@D,DFCFFGGFFAD?8FE8EF=A>87>7AF:FF>D9DFC:,7E,*4@>8:F9EACG,=>C7?,:4=BF1:CCC?5+++;+8@C=F57++1CFGFFGG@3.(/637()(,40@2@6EG53((17)):@;:(.><*.0(.(*.962(,((,,;(-<*).((-393:?:C(*-412(2)))
@M04650:207:000000000-C238N:1:1101:24397:10704 2:N:0:19
GGACTACCAGGGTTTCTAATCCTGTTTGCTCCCCACGCTTTCGAGCCTCAGTGTCAGTTACAGGCCAGAGAGCCGCTTTCGCCTCCGGTGTTCCTCCATATATCTACGCATTTCACCGCTACACATGGAATTCCACTCTCCTCTCCTGCACTCAAGTCTCCCAGTTTCCAATGCACACAATGGTTGAGCCACTGCCTTTTACATCAGACTTAAGAAACCACCTGCGCTCGCTTTACGCCCAATAAATCCGGACAACGCTTGGGACCTACGTATTACCGCGGCTGCTGGCACGTAGTTAGCC
+
CCCCCGGGGGGGGGGGGGGGGGGGGGGGGGGGGGGGGGDGGGGGGGGGGGGGGGGGGGGGGGGGGGGGGGGGFGGGDGFGGGGGGGGGEGGGGGGGGGGGGGGGGGGGGGGGGGGEFFDDEEGGGGGGEFEGGGGGGGGGGGGFGGGGGGGFGGGGDFAFGGGGFGGGGGGFFGGGGGGGGGGEGGGGGDGG9C977+FFFFGFFGGFFGGGACFGFF8D9G=@=B2*5?9@BFFEBFGGGDFFGGE?*:BDF5;879?1?DF6CE74,3:8AGB5AD04((,(40:7?62:(34-5::>>
@M04650:207:000000000-C238N:1:1101:6069:10725 2:N:0:19
GGACTACAGGGGTTTCTAATCCTGTTTGCTCCCCACGCTTTCGCACCTGAGCGTCAGTCTTCGTCCAGGGGGCCGCCTTCGCCACCGGTATTCCTCCAGATCTCTACGCATTTCACCGCTACACCTGGAATTCTACCCCCCTCTACGAGACTCAAGCTTGCCAGTATCAGATCCAGTTCCCAGGTTGAGCCCGGGGATTTCACATCTGACTTAACAAACCGCCTGCGTGCGCTTTACGCCCAGTAATTCCGATTAACGCTTGCACCCTCCGTATTACCGCTGCTGCTGGCACGGAGTTAGC
+
CCCCCFGGGGGGGGGGGGGGGGGGFGGGGGGGGGGGGGDGGGGGGGGFGGGGGGGGGFGGGGGGGGGGGGGGEGGGGGGGGGGGGGGGGGGGGGGGGGGGGFFGDFGGGGEGCGGGGGGGGGFFFFG8FGGGGGGAEFGGGGEFDGGGGGGFGG@EC8FGGGF?F;EGGGG,*75A?FGGGFGGGGG6,2?EGGDECDF?DAGFFGDFCGG7C:CFAFGG9D@:?FBF<G6>67>2=:>88:1?G=>2:@4:1@CAC?>6(,9<FGF?6?9(4C?<FG?F(962)4043E?E69>08F)5-
@M04650:207:000000000-C238N:1:1101:11393:10767 2:N:0:19
GGACTACTCGGGTTTCTAATCCCATTCGCTCCCCTAGCTTTCGTCTCTCAGTGTCAGTGTCGGCCCAGCAGAGTGCTTTCGCCGTTGGTGTTCTTTCCGATCTCTACGCATTTCACCGCTCCACCGGAAATTCCCTCTGCCCCTACCGTACTCCAGCTTGGTAGTTTCCACCGCCTGTCCAGGGTTGAGCCCTGGGATTTGACGGCGGACTTAAAAAGCCACCTACATACGCTTTACGCCCAATCATTCCGGATAACGCTTGCATCCTCTGTATTACCGCGGCGGCTGGCACAGAGTTAGG
+
CCCCCGGGGGGGGDGGGGGGGFFGGCFGGGGGGGGGGGGGFGGFCFGGGGGEFCGGGGGGGGGGGFFGGGGGGGGFGFFGGGGGGGGGGGFGGFGGGGGCFFFFFGDGGGEG9FGGGGDD@FGFGGGEGGGFGGGG8FGGGGGFFGGGGGGFGGDFFCAFGFFGFCGG9FCGCCEGGGG?7FFG<DC:C7EGGGGGGGB9DC9@EGGFBG584@DD/1=<(831;4.+17=(655>=:?CE?,8*9)4C@?3::CB=?>01,*87<>)4)4)4+6)<*3(7>>30(396C(2(,((-3))(
@M04650:207:000000000-C238N:1:1101:24791:10794 2:N:0:19
GGACTACAAGGGTTTCTAATCCTGTTTGCTCCCCACGCTTTCGAGCCTCAGTGTCAGTTACAGGCCAGAGAGCCGCTTTCGCCACTGGTGTTCCTCCATATATCTACGCATTTCACCGCTACACATGGAATTCCACTCTCCTCTTCTGCACTCAAGTCTCCCAGTTTCCAATGCACACAATGGTTGAGCCACTGCCTTTTACATCAGACTTAAGAAACCACCTGCGCTCGCTTTACGCCCAATAATTCCGGATAACGCTTGCCACCTACGTCTTACCGCGGCTGCTGGCACGTAGTTAGCC
+
CCCCCGGGGGGGGGGGGGGGGGGGGGGGGGGGGGGGGGGGGGGGGGGGGGGGGGGGGGGGGGGGGGGGGGGGGGGGGGGGGGGGGGGGGGGGGGGGGGGGGGGGGGGGGGGGGGGGGGGGDG9FGGGGBCCFGGGGGGGGGGGFGGGGGGGFGG@FGGGGGGGFFGGGFFFGGGDFGGG8DGFGGG8DFDFGGGFGFGGGGFGFFGGFEDFFFGGGFFCGCGF@:DB>DGFFFGF;D2B@75@3*=CFFFA?DBFFG6?@D(27FDD;@@8(6;9>C*3-(30703:5?*.*8?:1<<)58
@M04650:207:000000000-C238N:1:1101:6717:10799 2:N:0:19
GGACTACTAGGGTTTCTAATCCCATTCGCTCCCCTAGCTTTCGTCTCTCAGTGTCAGTGTCGGCCCAGCAGAGTGCTTTCGCCGTTGGTGTTCTTTCCGATCTCTACGCATTTCACCGCTCCACCGGAAATTCCCTCTGCCCCTACCGTACTCCAGCTTGGTAGTTTCCACCGCCTGTCCAGGGTTGAGCCCTGGGATTTGACGGCGGCCTGAAAAAGCCACCTACAGACGCTTTACGCCCAATCATTCCGGATAACGCTTGCTTCCTCTGAATTACCGCGGCTGCTGGCACAGAGTTAGC
+
CCCCCGGGGGGGGGGGGGGGGCFGGGGGGGGGGGGGGGGGGGGFGGGGGGGFGGGGFECGGGGGGGEGGGFCFEFGGGGGGGGG7FFGGGFGGGGFGGGGFGGGGGGFGGGDFGGGGGGDGGGGGGGGDGFFFG9<=EEG96EFCFG>DFEFFFGDFFAE=@EGFGGGGGGGGGGGGCG@CGGDF<EFCFGF67@CC5>EFFGEEGGF(:D*5F7FFFFC@G73@)(2)1:B2C3AF<EGGF0(2*))776(4>G<CBFB?<C)*34):<:)6<4AGF?0>2039?::>:1E(22:):)26
@M04650:207:000000000-C238N:1:1101:6378:10815 2:N:0:19
GGACTACAGGGGTATCTAATCCTGTTCGCTCCCCACGCTTTCGCACCTGAGCGTCAGTCTTCGTCCAGGGGGCCGCCTTCGCCACCGGTATTCCTCCCGATCTCTACGCATTTCACCGCTACACCTGGAATTCTACCCCCCTCTACGAGACTCAAGCTTGCCAGTATCAGATGCAGTTCCCAGGTTGAGCCCGGGGATTTCACCTCTGCCTTAACAAACCGCCTGCGTGCGCTTTCCGCCCAGTAATTCCGATTAACGCTTGCACCCTCCGTATTACCGCGCCTGTTGGCCCTGCGTTACC
+
CCCCCEF,EF7CFCGGGGCFGEGGFF9FCFFGGEGGGGGGGGEGEGGG8F@FFGGGGFG<6CFFGGGG,66@+@FGGGGGGGG:CD@CFFFGGGGGG+CFGDFGGCFGGGGFFGGGGGGGCFFG:,F<DFCGG<BF9,6FCDGF,EF6:CGFGGCFG6;CGGG?FCGGBC?9;DC:C@C<FA?CG:EG68FFE*:5):F6CAC*086=);C73:FF4,894C91(<0713607:7)13CGC:?(:7<2C@F((.14703:(-9<DF(4<((,,C:)22((,(-4(-4-(+)*(((((2(,6
@M04650:207:000000000-C238N:1:1101:24517:10818 2:N:0:19
GGACTACCGGGGTTTCTAATCCTGTTTGCTCCCCACGCTTTCGCACCTGAGCGTCAGTCTTCGTCCAGGGGGCCGCCTTCGCCACCGGTATTCCTCCAGATCTCTACGCATTTCACCGCTACACCTGGAATTCTACCCCCCTCTACGAGACTCAAGCTTGCCAGTATCAGATGCAGTTCCCAGGTTGAGCCCGGGGATTTCACATCTGACTTAACAAACCGCCTGCGTGCGCTTTACGCCCAGTAATTCCGATTAACGCTTGCACCCTCCGTATTACCGCGGCTGCTGGCACGGACTTAGC
+
CC@CCFGGGGGGGGGGGGGGGGGGGGGGGGGFGGCEGGGGGGGGGGGGGGGGGGGEFGGFGGGGGGGGGGGGGGGGGGGGGGGGGGGGGGGGGGGGGGGGGGGGGGGGGGGGGGGGFGGDGGGGGGGGGGGGGGFGGGFFGGGFGGGGGGGFGGGD9FGGGGGGGGGGGDFGGC9CFGGFGGGGGGGGGGGEGDGG:CFFGFGF=CFCEGGGCFGF*3C59D;6<F>FFGFFFEFAF1CC:448FFFAF@@:<EGA*332??G?G?:(441<B=?DGG03>0,27<)).2(<199((+.).
@M04650:207:000000000-C238N:1:1101:5362:10843 2:N:0:19
GGACTACCCGGGTATCTAATCCTGTTTGCTCCCCTTGCTTTCGCGCCTCAGCGTCAGGAATAAACTAGAAAAGCGCCTTCGCCACCGGTGTTCTTCCACATATCTACGCATTTCACCGCTACACGTGGAATTCCCTTTTCTCCGTCTATCCTCTAGATAGATAGTATTAGTTGCTTTTTCGAAGTTGAGCTTCGAGATTTAACAACTAACTTACCTTTCCGCCTACACGCCCTTTACGCCCAATAAATCCGATTAACGCTAGCACCCTCCGTATTACCGCAGCTGCTGGCACGGAGTTAGC
+
CCCCCCGFGGGGGGGGGGGGGGGGGGGGGGGGGGG8FGGGGGGGGGGGGFECCGGGGGGGFFGGFGGGGGGGGGGGGGGGGGGGGFGGGGGGGGGGGGFGGGGGGGGG>FGGGGGGGGG6CFGFGGGGGGG8FAE?DFGGGGC51D8DCFFFG9DEC8=9DFACGGGGGGDFG;D@,+ED6@?EGGD7,DE9A:EG@7D:+<DFFFGF@F>FFFFFFFFGAD955;=4@CB@>F;CF<GGG31=G7>CGF30(5D9F27;B94>CC?B?F>:?C:9C>(491>??F))5:,3,3>6,86A6
@M04650:207:000000000-C238N:1:1101:12623:10844 2:N:0:19
GGACTACACGGGTTTCTAATCCTGTTTGCTCCCCGCGCCTTCGCGCCTCAGCGTCAGTAGTCTGCCAGAAGGTCGCCTTCGCCACCGGTGTTCCTTCAAATCTCTAAACATTTCAACGTTACACTTGAAATTCCACCTTCCTCTCAGCTACTCTAGCGTGCCCGTCCACCTCGCTCCACAAGGTTGAGCCCTGTGTTTTAACGAAGTGCTCAGCACACCGCCTACACGCCCTTTACGCCCAGTAATTCCGATTAACGCTCGCACCCCCCGTATTACCCCGGCTGCTGGCACGGAGTTAGCC
+
CCCCCGGGGGGGGGGGGGGGGGGGGGGGGGGGGGGGGDGGGGGGGGGGGGGGGGGGGGGGGGGGGGGGGGGGGGGGGGGGGGGGGGGGGGGGGGGGGGGGGGGGGGGGGGGGGGGGGGGGGGGGGGGGGGGGGGGGGGGGGGGFGGGGAFGFGGGGGGGGGGFEGGEGGDCFDGEGGGG6CGGGGGF6FGGGGGC:C9FF>CGF>GFFE@CF=GCGFBGD>GFFFFFAFG6>FGFCD@EGG6:A>C24:?@F?FC97;:6;>5,9E9;9;-788<BF*-(176>F)).2*4/40(4?A:9>
@M04650:207:000000000-C238N:1:1101:25071:10899 2:N:0:19
GGACTACTCGGGTTTCTAATCCTGTTTGCTCCCCACGCTTTCGCACCTGAGCGTCAGTCTTCGTCCAGGGGGCCGCCTTCGCCACCGGTATTCCTCCAGATCTCTACGCATTTCACCGCTACACCTGGAATTCTACCCCCCTCTACGAGACTCAAGCTTGCCAGTATCAGATGCAGTTCCCAGGTTGAGCCCGGGGATTTCACATCTGACTTAACAAACCGCCTGCGTGCGCTTTACGCCCAGTAATTCCGATTAACGCTTGCACCCTCCGTATTACCGCGGCTGCTGGCACGGAGTTAGC
+
CCCCCGGFGEGGGGDGGGGGGGGGGG<FGGGGGGGGGGGGGDGGGGGG8E@FGGGGGGGGAFGGGGGFEFGGGGGGGGGGGGGGGGGGGGGGFFGGGGFFFFGGGGGGGGGGGGGGGGGCEGDF,,A<FFGGG,DFFFGGGGGFGGC+@9EFGGGGGF9DCF9FFF;FFGFGGGFGF:FG6F?FFG6DEGDF=ECE3DGGFFGFFGGFEGFGEFF>A=FGFG@D@F902*149CFFFFGGGFBBG76<FFF0:5<<:6>01<D)*;??(49?:F>2FGFFBB>6,()57C(+3-43?6).6
@M04650:207:000000000-C238N:1:1101:27851:10925 2:N:0:19
GGACTACCCGGGTATCTAATCCTGTTTGCTCCCCACGCTTTCGCACCTGAGCGTCAGTCTTCGTCCAGGGGGCCGCCTTCGCCACCGGTATTCCTCCAGATCTCTACGCATTTCACCGCTACACCTGGAATTCTACCCCCCTCTACGAGACTCAAGCTTGCCAGTATCAGATGCAGTTCCCAGGTTGAGCCCGGGGATTTCACATCTGACTTAACAAACCGCCTGCGTGCGCTTTACGCCCAGTAATTCCGATTAACGCTTGCACCCTCCGTATTACCGCGGCTGCTGGCACGGAGTTAGC
+
CCCCCGGGGGGGGGGGGGGGGGGGGGGGGGGGGGGGGGGGGGGGGGGGGGGGGGGGGGGFFGGGGGGGGGGGGGGGGGGGGGGGGGGGFGGGGGGGGGGGGGGGGGGGGGFGGGGGGGGGGGGFGGGGGGGGGGGGGG6FGGGFGGGGCEGFGGGGGGGFFGFGGGCGGFGFCGGGFFGGGGGGGFFGG?CFGGECD<FGGFGFFGGFFGGGFGGGF@GGBD60:>;:?D>F>5><F?E5C?FBGGA2CFFFFFDAG?>B<<F<=GF:BB>:1@?<FG<;>>>B><03?E0C12(3-A)6-
@M04650:207:000000000-C238N:1:1101:19054:10937 2:N:0:19
GGACTACCGGGGTTTCTAATCCTGTTTGCTCCCCACGCTTTCGAGCCTCAGTGTCAGTTACAGGCCAGAGAGCCGCTTTCGCCTCCGGTGTTCCTCCATATATCTACGCATTTCACCGCTACACATGGAATTCCACTCTCCTCTCCTGCACTCAAGTCTCCCAGTTTCCAATGCACACAATGGTTGAGCCACTGCCTTTTACATCAGACTTAAGAAACCACCTGCGCTCGCTTTACGCCCAATAAATCCGGACAACGCTTGGGACCTACGTATTACCGCGGCTGCTGGCACGTAGTTATCC
+
CCCCCGGGGGGGGGGGGGGGGGGGGGGGGGGGGGGGGGGGGGGGGGGGGGGGGGGGGGGGGGGGGGGGGGGGGGGGGGGGGGGGGGGGGGGGGGGGGGGGGGGGGGGGGGGGGGGGGGGGGGGGGGGGGGGGGGGGGGFGGGGFFGGGGFFFGGGGGGGGGGGGFFGGGGGGGGGGGGGDCCFGGFGGGF7CCEGGG7FGGFGFFFGFFGFGEFGGFF>FFGFFFFF45/592=+7>DEF@?FEGGFFGEDDBF42C9B??<C:GGF???27AFFFC>7(-7(442.2:*47.4<?A0.:5
@M04650:207:000000000-C238N:1:1101:6076:10981 2:N:0:19
GGACTACCCGGGTATCTAATCCCATTCGCTCCCCTAGCTTTCGTCTCTCAGTGTCAGTGTCGGCCCAGCAGAGTGCTTTCGCCGTTGGTGTTCTTTCCGATCTCTACGCATTTCACCGCTCCACCGGAAATTCCCTCTGCCCCTACCGTACTCCAGCTTGGTAGTTTCCACCGCCTGTCCAGGGTTGAGCCCTGGGATTTGACGGCGGACTTAAAAAGCCACCTCCAGACGCTTTACGCCCAATCATTCCGGCTAACGCTTGCATCCTCTGTATTACCCGGGCTTATGGCACAGGTTTACC
+
CCCCCGFG?FE@FGGGGGGGGGFGGFFFGG,7<BFFGGGGGGGDFGD,CEFFGGGCEFGFFDCECFDD,C,EFGGGCFDB:B,@FGGG?FEGGD=FGFE=,@FCFFF:=F:?<B@,5?CCEEF@EFGGCFGGGGDF8FFCC=DDD8CEA@@?C8EGDDBFDFDGFAGF9=>BDE>@CFGCGGG*@,33@>D>F?@79;,D++,*9)/),)8*7@FGFFGFDF;3()6)7<16277>6:*C*88(><<<C=?4(.C)C611?<3<>F?)3))))0)<E*((-,2,())6:5(92((.)+().
@M04650:207:000000000-C238N:1:1101:21648:11015 2:N:0:19
GGACTACAAGGGTATCTAATCCCATTCGCTCCCCTAGCTTTCGTCTCTCAGTGTCAGTGTCGGCCCAGCAGAGTGCTTTCGCCGTTGGTGTTCTTTCCGATCTCTACGCATTTCACCGCTCCACCGGAAATTCCCTCTGCCCCTACCGTACTCCAGCTTGGTAGTTTCCACCGCCTGTCCAGGGTTGAGCCCTGGGATTTGACGGCGGACTTAAAAAGCCACCTACAGACGCTTTACGCCCAATCATTCCGGATAACGCTTGCATCCTCTGTATTACCGCGGCTGCTGGCACAGAGTTAGC
+
CCCC<FFGGFGGGGFEGFFFACFFGFEGGGGCFEFGFGGGDGGEFEGFG@FFGGFFGGGFGGGGGGGFFGGGGGGGCFGGGGGGEGGGGGFGGGGGGGGGGGGGGGGGGGGG9FFGGGGGGGGGGGGGGGGGGGGGGGGGFGGFGGGGGGDFDFFGGGGGGGGGFGGG9EGGGGGGGGGGGGGGG@EGGGFGDGFGGGGGGFGAEGG>9GDGEFGGFFGFFGDFFA;A;DF@<GF<F?EE>??F4D9)>BFBB>DFGFFF:6FDDE?<AA:<BG<BG:8>BF926:2:3=?????FD7<B6
@M04650:207:000000000-C238N:1:1101:18821:11024 2:N:0:19
GGACTACTGGGGTTTCTAATCCTGTTTGCTCCCCACGCTTTCGCACCTGAGCGTCAGTCTTCGTCCAGGGGGCCGCCTTCGCCACCGGTATTCCTCCAGATCTCTACGCATTTCACCGCTACACCTGGAATTCTACCCCCCTCTACGAGACTCAAGCTTGCCAGTATCAGATGCAGTTCCCAGGTTGAGCCCGGGGATTTCACAACTGACTTAACAAACCGCCTGCGTGCGCTTTACGCCCAGTAATTCCGATTAACGCTTGCACCCTCCGTATTACCGCGGCTGCTGGCACGGAGTTAGC
+
CCCCCGGGGGGGGGGGGGGGGGGGGGGGGGGGGGGGGGGGGGGGGGGGGGGGGGGGGGGGGGGGGGGGGGGGGGGGGGGGGGGGGGGGGGGGGGGGGGGGGGGGGGGGGGGGGGGGGGGGGGGGGGGFGGGGGGGGGGGGGGGFGGGGGGGFGGGGGGGGGGGGGGGGGGGGFGCGGGGGGGGFGGGGGGGGGGECDCFGGFGFFGGFFGGGFGFGF0*>@G@B<FBEFGFFFGFAFBGEEBFFGGF<DFFB<BD<FF06??<?GG?<??9<:GFAGG6;;0;B9BDF>GFGF>(-88445
@M04650:207:000000000-C238N:1:1101:10875:11118 2:N:0:19
GGACTACCAGGGTTTCTAATCCTGTTTGCTCCCCACGCTTTCGAGCCTCAGTGTCAGTTACAGGCCAGAGAGCCGCTTTCGCCTCCGGTGTTCCTCCATATATCTACGCATTTCACCGCTACACATGGAATTCCACTCTCCTCTCCTGCACTCAAGTCTCCCAGTTTCCAATGCACACAATGGTTGAGCGACTGCCTTTTACATCAGACTGAAGAAACCACCTGCGCTCGCTTTACGACCAATAAATCCGGAAAACGCTTGGGACCTACGTATTACCGCGGCTGGTGGCACGTAGTTGGCG
+
CCCCCE<CCEFGC,@EECFCAGDFFFFFF<CFFEEFEFGFGGEGGGG8FFGFC@CAF@ECFGFGFCFFGGFFGGFG+C?FECCEEGGGGGCFGC,AFEAFGD;E;ECD@FBFG9DBACEDEFEDF,=F?<?,AA,C@89,ECE?8@9D,@=5D88@CD;@8D1D6,:;,@EEFFF9DFE?FFG@EG=@C+@@CC,5;C:DF*@99CFFBG*9@FGGF:<F);474>=E2C22(*:*:(*4F;;3D>73;;51(.5()-(-81*328:328172+6:+1(-((-((.:<7C>E1(4-)+,.(
@M04650:207:000000000-C238N:1:1101:15480:11148 2:N:0:19
GGACTACTGGGGTATCTAATCCCATTCGCTCCCCTAGCTTTCGTCTCTCAGTGTCAGTGTCGGCCCAGCAGAGTGCTTTCGCCGTTGGTGTTCTTTCCGATCTCTACGCATTTCACCGCTCCACCGGAAATTCCCTCTGCCCCTACCGTACTCCAGCTTGGTAGTTTCCACCGCCTGTCCAGGGTTGAGCCCTGGGATTTGACGGCGGACTTAAAAAGCCACCTACAGACGCTTTACGCCCAATCATTCCGGATAACGCTTGCATCCTCTGTATTACCGCGGCTGCTGGCACAGAGTTAGC
+
CCCCCGGGGGGGGGGGGGGGGGGGGGGGGGGGGGGGGGGGGGGGGGGGGGGEFGGGGGGGGGGGGGGGGGGGGGGGGGGGGGGGGGGGGGGGGGGGGGGFFGGGGGGGGGGGGGGGFGGGEGGGGGGGGGGGGGFCFGGGGGGFGGGGGGGFGGGGGGGGDGGGFGGGG9FGGEGGGGGGEFGGGECCGGGGGGGGGGFGGAFFFGGB6DC47FGGFFGGDF6;(;;6CG9BBEFFFFGEG??0CGFFGFFFBEDA=?BFFFGFGGF7<>?FBCA<CD?F610((8???GBGF07?<F>2.
@M04650:207:000000000-C238N:1:1101:13914:11150 2:N:0:19
GGACTACCGGGGTATCTAATCCTGTTTGCTCCCCACGCTTTCGAGCCTCAGTGTCAGTTACAGGCCAGAGAGCCGCTTTCGCCTCCGGTGTTCCTCCATATATCTACGCATTTCACCGCTACACATGGAATTCCACTCTCCTCTCCTGCACTCAAGTCTCCCAGTTTCCAATGCACACAATGGTTGAGCCACTGCCTTTTACATCAGACTTAAGAAACCACCTGCGCTCGCTTTACGCCCAATAAATCCGGACAACGCTTGGGACCTACGTATTACCGCGGCTGCTGGCACGTAGTTAGCC
+
CCCCCGGGGGGGGGGGGGGGGGGGGGGGGGGGGGGGGGGGGGGEEGGGGGGEGGGGGGGGGGGFGGGGGGFGGGGG@@FGGGGDGGGGGGGGGGGGGFGGGGGGGGGGGGGGGGGGGG>DGGGG@,EGGGGGGGGGGGGGGGGFGGG8FFGFGFGGFA,>EGGGGGGGFGEGGGGGGGG6,=48EFGGFGFE?FGGGCGFGF9<<7@FB7+5>:F7ABFC5C=B202)//8(9EFC5;GG:?83DG));5.8>><@3>61:65(9C(242:?)<4<?*429>(20)8:?*55:::4<+644
@M04650:207:000000000-C238N:1:1101:11450:11152 2:N:0:19
GGACTACTGGGGTTTCTAATCCTGTTTGCTCCCCGCGCCTTCGCGCCTCAGCGTCAGTAGTCTGCCAGAAGGTCGCCTTCGCCACCGGTGTTCCTTCAAATCTCTAAACATTTCAACGTTACACTTGAAATTCCACCTTCCTCTCAGCTACTCTAGCGTGCCCGTCCACCTCGCTCCACAAGGTTGAGCCCTGTGTTTTAACGAAGTGCTCAGCACACCGCCTACACGCCCTTTACGCCCAGTAATTCCGATTAACGCTCGCACCCCCCGTATTACCGCGCCGGCTGTCACGGAGTTAGCC
+
CCCCCGGGGGGGGGGGGGGGGGGGGGGGGGGGGGGGGGGGGGGGGGGGGGGGGGGGGGGFGGGGGGGGCFGGGGGGGGGGGGGGGGGGGGGGGGGGGGGGGGGGGGGDGGGGGGGGGGGGGGGGGGGGGGGGGGGGCFFGGGGFGGGGGGGFGFGGEGGCED?ECCEGFGGCGGEGGDGF7FGGDGGGGGGG5C?,0AFE>BCDBGD>?=FGFD>CFDED2C;(:F@AF3;BFFAE>?7F73@9**:<76;6::74771467)6DEF>00-((0))<*12(,-0491,4+6:<0,,(+.62
@M04650:207:000000000-C238N:1:1101:18598:11161 2:N:0:19
GGACTACTGGGGTATCTAATCCTGTTTGCTCCCCACGCTTTCGCACCTGAGCGTCAGTCTTCGTCCAGGGGGCCGCCTTCGCCACCGGTATTCCTCCAGATCTCTACGCATTTCACCGCTACACCTGGAATTCTACCCCCCTCTACGAGACTCAAGCTTGCCAGTATCAGATGCAGTTCCCAGGTTGAGCCCGGGGATTTCACATCTGACTTAACAAACCGCCTGCGTGCGCTTTACGCCCAGTAATTCCGATTAACGCTCGCACCCCCCGTATTACCGCGGCTGCTGGCACGGAGTTAGC
+
CCCC@EFFGGGGGCEGGGFEGGFFGGGGFFGFGGGGG7C@FFEGGGGGGEEFGGGGG<FFGGGGG@FE<FGGGGEG:CEFGGEGDFFEFFGGGGGGCFGFFGFCEFGGFGGGGGG<ECGGGGF=F,FDD8FCFGGGGGGGGDEFGGGDG6EFGGGGGGCFFFFCFCFGFGG;CBEGCFF@9>EF7F6@?CGGDGGCDCC+:6BFFCGFCFFC>FFF=?FGFGFDFFF7(9;B9CF)88E8/3?0C>)-0@F:(>D<73;:BBC6CEB2(371688<CF:9>69176:0:::GBBFB6F-:>
@M04650:207:000000000-C238N:1:1101:22682:11166 2:N:0:19
GGACTACAAGGGTATCTAATCCTGTTTGCTCCCCACGCTTTCGAGCCTCAGTGTCAGTTACAGGCCAGAGAGCCGCTTTCGCCTCCGGTGTTCCTCCATATATCTACGCATTTCACCGCTACACATGGAATTCCACTCTCCTCTTCTGCACTCAAGTCTCCCAGTTTCCAATGACCCTCCCCGGTTGAGCCGGGGGCTTTCACATCAGACTTAAGAAACCGCCTGCGCTCGCTTTACGCCCACTAAATCCGGACAACGCTTGCCACCTACGGATTACCGCGGCTGCTGGCACGGAGTTAGC
+
CCCCCGGGGGGGGGGGGGGGGGGGGGGGGGGGGGGGGGGGGGGGGGGGGGGGGGGGGGGGGGGGGGGGGFGGGGGGGGGGGGGGGGGGEGGGGGGGGGGGGGGGGGGGGGGGGGGGGGGGGGGGGCGGGGGGGGGGGGGGGGGFGGGGGGGFGGGGGGFGCFGGFGGGGGGGGGGGGFGGGGGGGGGGGGGGGGGGGGGGGFGFFGGFFGGGEFGGFFGGFGF;?A@B059;@F3:FFGEG3(,9D>AGFFF?B<:C>F641<?GGF0???08CB<FD:19>B29BBFBC03443>F6645
@M04650:207:000000000-C238N:1:1101:27891:11167 2:N:0:19
GGACTACTGGGGTATCTAATCCTGTTTGCTCCCCACGCTTTCGAGCCTCAGTGTCAGTTACAGGCCAGAGAGCCGCTTTCGCCTCCGGTGTTCCTCCATATATCTACGCATTTCACCGCTACACATGGAATTCCACTCTCCTCTTCTGCACTCAAGTCTCCCAGTTTCCAATGACCCTCCCCGGTTGAGCCGGGGGCTTTCACATCAGACTTAAGAAACCGCCTGCGCTCGCTTTACGCCCAATAAATCCGGACAACGCTTGCCACCTACGTATTACCGCGGCGGCTGGCACGTAGTTAGC
+
CCCCCGGGGGGGGGGGGGGGGGGGGGGGGGGGGGGGGGGGGGGGGGGGGGGFGGGGGGGGGGGGGGGGGGGGGGGGGDCGGDGGGGGGGGGGGGGGGGGGGGGGGGGGGGCGGGGGGGGGGGGGGGGGFC?FFGGGGGGGGGGFGGGGGGGFGG?FGGFGCFFGFFGGGGGGGGGGGGGGGGGGGGEGGGGGGGGGGGGGGFGFFGGFFGDFCD7CF@FF;8>D;FBBBGFF?G:AFBGGG?<?GGFFFFFBF@G:<6014?FFGF118:F1?C?FFF?;>F>(37>BF::EBF01(<49-
@M04650:207:000000000-C238N:1:1101:8751:11178 2:N:0:19
GGACTACACGGGTTTCTAATCCTGTTTGCTCCCCACGCTTTCGAGCCTCAGTGTCAGTTACAGGCCAGAGAGCCGCTTTCGCCTCCGGTGTTCCTCCATATATCTACGCATTTCACCGCTACACATGGAATTCCACTCTCCTCTCCTGCACTCAAGTCTCCCAGTTTCCAATGCACACAATGGTTGAGCCACTGCCTTTTACATCAGACTTAAGAAACCACCTGCGCTCGCTTTACGCCCAATAAATCCGGACAACGCTTGGGACCTACGTATTACCGCTGCTGCTGGCACGTAGTTAGCC
+
CCCCCGGGGGGDGGGGGGGGGGGGGGGGGGGGGGGGEGGGGGGGGGGGGGGGGGGGGGGGGGGFGGGGGGGGGGGGGGGGGDGGFGGGGGGGGGGGGGGGGGGGGGGFGGGGGGGGGGGGGGGGGGGFFEFGGGDGGFGGGGGFGGDGFFGFGGGGGGGGGGGGGGGGGAFGGGGGAFD?DFDDFF,8@8:A1@EFFGGGGFFFFF7C@CFGFGGGFFFF)?@E@DFEFGF?DG=>A2BEFF(/2+)/*8A69558)(686:F67E17??:7ACAAC54(-1)4<?:.::7=:<0:4+4:5
@M04650:207:000000000-C238N:1:1101:14592:11208 2:N:0:19
GGACTACAAGGGTTTCTAATCCCATTCGCTCCCCTAGCTTTCGTCTCTCAGTGTCAGTGTCGGCCCAGCAGAGTGCTTTCGCCGTTGGTGTTCTTTCCGATCTCTACGCATTTCACCGCTCCACCGGAAATTCCCTCTGCCCCTACCGTACTCCAGCTTGGTAGTTTCCACCGCCTGTCCAGGGTTGAGCCCTGGGATTTGACGGCGGACTTAAAAAGCCACCTACAGACGCTTTACGCCCCATCATTCCGGATAACGCTTGCATCCTCTGTATTCCCGCGGCTGCTGGCACAGAGTTCGC
+
CCCCCFGGGGGGGGGGGGGGGGGGGGGGGGGGGGGGGGGGGGGGGGGGGGGGGGGGGGGGGGGGGGGGGGGFGGGG<EFGGGGGGGGGGGGGGGGGGGGEGGGGGFGGGGGGGGGGGGGGGGGGGGGEGGGGGGGGFFGGGGGFGGGGGGGFGGGGGFGGGGCFGGFGF9FFDGDGFGGGGGGGGGD67EGGGGGGFGGGGFGFDGCB>GGGECFCFFGG3FFD@FEACF9>FC@BF:GGG(28F7<DGFFF:EGFG?FFFFGBCC7445><29A)3C2>;9B96?F??G7<(.82AF)42
@M04650:207:000000000-C238N:1:1101:13800:11255 2:N:0:19
GGACTACCGGGGTATCTAATCCTGTTTGCTCCCCACGCTTTCGAGCCTCAGTGTCAGTTACAGGCCAGAGAGCCGCTTTCGCCTCCGGTGTTCCTCCATATATCTACGCATTTCACCGCTACACATGGAATTCCACTCTCCTCTCCTGCACTCAAGTCTCCCAGTTTCCAATGCACACAATGGTTGAGCCACTGCCTTTTACATCAGACTTAAGAAACCACCTGCGCTCGCTTTACGCCCAATAAATCCGGACAACGCTTGGGACCTACGTATTACCGCGGCTGCTGGCACGTAGTTAGCC
+
CCCCCGGGGGGGGDGGGGGGGGGGGGGGGGGGGGGGGGGGGFEGGGGGGGGGGGGGGGGGGGGGGDGGGGGGGGGGGGGGGGGGGGGGGGGGGGGGGGGGGGGGGGGGGGGGGGGGGGGGGGGGGGGFFFFGGGGGGGGGGGGFGFFFGGFFGFFGGGGGGGGGGGGGGG9FGGGGFG>FGGGGGGGFCFGGGGGGGGGG>FC>CFGFEG?D=GGGFFDFDD==)8>?2DFDBGFEB<EEF?FE:FEEFFAFFFGFDBFFF?9:GGFBFFFFFG):C<261>>9:?F7?*4C:?::9<495
@M04650:207:000000000-C238N:1:1101:9335:11264 2:N:0:19
GGACTACTCGGGTATCTAATCCCATTCGCTCCCCTAGCTTTCGTCTCTCAGTGTCAGTGTCGGCCCAGCAGAGTGCTTTCGCCGTTGGTGTTCTTTCCGATCTCTACGCATTTCACCGCTCCACCGGAAATTCCCTCTGCCCCTACCGTACTCCAGCTTGGTAGTTTCCACCGCCTGTCCAGGGTTGAGCCCTGGGATTTGACGGCGGACTTAAAAAGCCACCTACAGACGCTTTACGCCCAATCATTCCGGATAACGCTTGCATCCTCTGTATTACCGCGGCTGCTGGCACAGCTTTAGC
+
-6-BCEFGEFFGGFGFGGGGG9F9FFFGGGGGGEGFGGGGGGGGGGGGGFGE<FG9FGGGGGEFGGGGG,,BDBFGGGGGFEGEGG7CFFFGGGGGCGGCFFGGGAFGG>CEGGGFGCCCEEDGFGGGGCGGGGFA?F?FEDCF=FGGGGDFGD8E@DFF+CCEGFGGFFFGGGGGGGGC@FEGGG58@FGFGF5539FG++?@*9/:6C)29+:CFFGG@G0=(6507D>9:GFFFBGG52107*6<F491(<C>F026?:F)02(,4<2<AG>2C:0;(4112(,)(/36,1().C244
@M04650:207:000000000-C238N:1:1101:9685:11311 2:N:0:19
GGACTACTAGGGTTTCTAATCCTGTTTGCTCCCCACGCTTTCGAGCCTCAGTGTCAGTTACAGGCCAGAGAGCCGCTTTCGCCTCCGGTGTTCCTCCATATATCTACGCATTTCACCGCTACACATGGAATTCCACTCTCCTCTCCTGCACTCAAGTCTCCCAGTTTCCAATGCACACAATGGTTGAGCCACTGCCTTTTACATCAGACTTAAGAAACCACCTTCGCTCGCTTTACGCCCAATAAATCCGCACAACGCTTTGGACCTACGTATTACCCCGGCTTCTGTCACGTTGTTTGCC
+
A<-ACEFGF,FDGGGGGGGGGFGFGGGGGGEGGGGGGE:FFGFFGDEEFGGGFGFGGGGGGD,;6BCCCD<FGGGG7CFEEGGGCFG>FFGGFGGGCFGEGGGGGBFFECGGGC<FFGGDEF9F@A<E=9<FCFF9,>F@FFFDDE,@DDEDF>E,AA;BDFDDDEECGEFDDGA8E+6+@F,EG+,,6:,@7,<CFGGGDFCF?5+*39++05=+3=,;5C:)75)959>>BFA;?2CCE(8)0;.778).95C0)6/2(7*/2934(-,5<?)6<*((--4(.4).6+-13(.4(*34-
@M04650:207:000000000-C238N:1:1101:23142:11344 2:N:0:19
GGACTACAAGGGTTTCTAATCCTATTTGCTCCCCACACTTTCGAGCCTAAGTGTCAGTAATGGTCCAAGTTATCGCCTTCGCCTCTAGTGTTCTTCCATATATCTACGCATTCCACCGCTCCACATGGAGTTCCATAACTCTCTACCACACTCTAGGTTAATAGTTTCCAATGCATACAATAGTTAAGCTACTGCATTTAACACCAGACTTACTAACCCACCCGCGCTCGTTTTACGCCCAGTAAATCCGGATAACGCTTGCATCCTATGTATTACCGCGGCTGCTGGCACATAGTTAGCC
+
CCCCCGGGGGGGGGGGGGGGGGGEFGGGGGGGGGGGGGGGGGGGGGGGGGGGGGGGGGGGFFGGGGGGGGGGGGFGGGGGGGGGGGGGGGGGGGGGGFGGGGGGGGGGGGGGGGGGGGGGGGGGGGGGFGGGGGGGGEFGFGGFFFGGGGGFGFGGGGFCGGF8CFGGAFAFGGGFGF?EFGEGGGGCFFDFG9==DGGDFFGFFGG5DGDFD?FGFFGGFDABFF>@>C>BD;9;DDEGFB@4@FEFGFE=DFGFG;D@<085:CEE<8C<EFCC?*6;(19064::BE>642<A)A:A:
@M04650:207:000000000-C238N:1:1101:22968:11345 2:N:0:19
GGACTACCCGGGTTTCTAATCCTGTTTGCTCCCCACGCTTTCGAGCCTCAGTGTCAGTTACAGGCCAGAGAGCCGCTTTCGCCTCCGGTGTTCCTCCATATATCTACGCATTTCACCGCTACACATGGAATTCCACTCTCCTCTCCTGCACTCAAGTCTCCCAGTTTCCAATGCACACAATGGTTGAGCCACTGCCTTTTACATCAGACTTAAGAAACCACCTGCGCTCGCTTTACGCCCAATAAATCCGGACAACGCTTGGGACCTACGTATTACCGCTGCTGCCGGCACGTAGTTTGCC
+
CCCCCGGGGGGGGGGGGGGGGGGGGGGGGGGGGGGGGGGGGGGGGGGGGFGGGGGGGGGGGGGGGGGGGGGGGGGGGGFGGGGGGGGGGGGGGGGGGGGGGFGGGGGGGGGGGGGGGGGGGGGGGGGGGFGGGGGGGGGGGGGFGGGGD?GFGGGGGGGGGGGGGGGGGGGGFGGGGGGCFF?FGGFCEGGGFFGGGGFGGFACFDG5CGFG@C2BFFFCDGFFFFF?>C=>25+/23EG*,3)>C<?<>)(1AFFD>::?:F6FGB)4:03<C)50*(((-,52((-7*,*,((,.+-63
@M04650:207:000000000-C238N:1:1101:2738:11346 2:N:0:19
GGACTACCCGGGTTTCTAATCCTGTTTGATCCCCACGCTTTCGAGCCTCAGTGTCAGTTACAGGCCAGAGAGCCGCTTTCGCCTCCGGTGTTCCTCCATATATCTACGCATTTCACCGCTACAAATGGAATTCCACTCTCCTCTCCTGCACTCAAGTCTCCCAGTTTCCAATGCACACAATGGTTGAGCCACGGCCTTTTACATCAGACTTAAGAAACCACCTACGCTCGCTTTACGCCAAATAAATCCGGACAACGATCGAGACCTACGTATAACAGCGGCTGCTGGCGCGGAGTTAGCC
+
CCCCCGGGDCFD+FCFDGCEAFGGFGGA,CEGGGFGGDFFFGGGGG@::FD9C6,6C,CC9ECGFCGFCDFGGGGGFF7EB@,8=FGGFCGDFFFAE<<<AF9F=B?D+?FBE<C?B?8+>FF<E,AEF?,AFA,F,=DAEF8+AEFC,,6<FFDF=9@@9=8@,>:,6CDA8,7EF=E@8DEFFBCFC8C7+4?9CDCF>8FAF7DFC4+B4CCDAB6*:*0)88=A@<@(5*+.8;E*<(/.+:)5*08(6AD05(-(3(1(9*45((.5)+.)+2(10,418:?,(*-*4(-44:.:)
@M04650:207:000000000-C238N:1:1101:12371:11350 2:N:0:19
GGACTACTCGGGTTTCTAATCCTGTTTGCTCCCCACGCTTTCGAGCCTCAGTGTCAGTTACAGGCCAGAGAGCCGCTTTCGCCTCCGGTGTTCCTCCATATATCTACGCATTTCACCGCTACACATGGAATTCCACTCTCCTCTCCTGCACTCAAGTCTCCCAGTTTCCAATGCACACAATGGTTGAGCCACTGCCTTTTACATCAGACTTAAGAAACCACCTGCGCTCGCTTTACGCCCAATAAATCCGGACAACGCTTGGGACCTACGTATTACCGCGGCTGCTGGCACGTAGTTAGCC
+
CCCCCGGGGGGGGGGGGGGGGGGGGGGGGGGGGGGGGGGGGGGGGGGGGFGGGGGGGGGGGGGCFFGGFGGGGGGGGGGGGGGGDGGGGGFGGGGGGGGGFGGGGGGGGGGGGGGGGGDDEFCGGGGGGFFFGGGGGGGGGGGFGGGGGGG+=DD9FGGDCEGGGGGGFGGGGGGCAFGFFGGFGG6EFFDE6CFGGFGGFFEFFGFAEGGGEGGGFC>FDDFE=BA>AGF@B=8@E?EB<=D@GGCEC83;>D4(261221409E:4::2246<<91349>;>FFF:0*4::?F<436).
@M04650:207:000000000-C238N:1:1101:7281:11351 2:N:0:19
GGACTACCGGGGTTTCTAATCCTGTTTGCTCCCCACGCTTTCGCACCTGAGCGTCAGTCTTCGTCCAGGGGGCCGCCTTCGCCACCGGTATTCCTCCAGATCTCTACGCATTTCACCGCTACACCTGGAATTCTACCCCCCTCTACGAGACTCAAGCTTGCCAGTATCAGATGCAGTTCCAAGGTTGAGCCCGGGGATTTCACATCGGACTTAACAAACCGCCTGCGTGCGCTTTACGCCCAGTAATTCCGATTAACGCTTGCACCCGCCGTATTACCGCGGCTTCTGGCCCGGCGTTAGC
+
CCCCCGGGGGGGEEGGGGGGGGGGGGGGGGGGGGGGGGGGGGGGGGGCFGGGGGGGGGGGFFFGGFGGGGGGGGGGGGGGGGGGGGGGGDGGGGEGFFGGFGGGGGGGGGGGGGGGGGGGGGGGFCFGGGFCGFFFGGFGGGGFCFG6+@CFGGEDGFC6DFGGGF7D>CE@C9;?FFGG,7?FFBCGGGG5EGGGDGGG>6FFCG553CD4>FCGF:FGFGF::>B>?G9BF=F49<GEEBF:C7A4C6F:BBDB=,7?BF5)9;3(29>6:F04C::,440(((6:)<(2-(-2,*(,)
@M04650:207:000000000-C238N:1:1101:24628:11369 2:N:0:19
GGACTACCGGGGTATCTAATCCTGTTTGCTCCCCACGCTTTCGCACCTGAGGGTCAGTCTCCGTCCAGGGGGCCGCCTTCGCCACCGGTATTCCTCCAGATCTCTACGCATTTCACCGCTACACCTGGAATTCTACCCCCCTCTACAAGACTCTAGCCTGCCAGTTTCGAATGCAGTTCCCAGGTTGAGCCCGGGGATTTCACATCCGACTTGACAGACCGCCTGCGTTCGCTTTCCGCCCAGTAATTCCGATTAACGCTTGCACCCTCCGTATTACCGCGGCTGCTGGCACGTAGTTAGC
+
CCCCCDGDEGGGGEGGGGGFGGGGGGFGGGGGGGGGGGGGGGGDEGGGDFF<CFGGGGEF,C@FGGGG8B7CFEGGGGGGGGGGGGGGGDFGGF8FF8FCFCGFGGGGGGGGGFCGGGGGGGGGGECC<=FFG9;DF>EEGGGFGFEC,,89D@EFCFGGGGGGGGGGC8DFGGGGGCGGG,?CGAB8=CFGCGGEDDFGGA9+;C<>(:CCECGCF@FG9D>:1>07(9(7:GF)/,AEC:62>*)6??:(85C):13420>)2C61:?B8(25)AF,70;>B>13)45(3(.(,-<5<A
@M04650:207:000000000-C238N:1:1101:28123:11378 2:N:0:19
GGACTACTGGGGTTTCTAATCCTGTTTGCTCCCCGCGCCTTCGCGCCTCAGCGTCAGTAGTCTGCCAGAAGGTCGCCTTCGCCACCGGTGTTCCTTCAAATCTCTAAACATTTCAACGTTACACTTGAAATTCCACCTTCCTCTCAGCTACTCTAGCGTGCCCGTCCACCTCGCTCCACAAGGTTGAGCCCTGTGTTTTAACGAAGTGCTCAGCACACCGCCTACACGCCCTTTACGCCCAGTAATTCCGATTAACGCTCGCACCCCCCGTATTACCGCGGCTGCTGGCACGGAGTTCGCC
+
CCCCCFGGGGGGGGGGGGGGGGGGGGGGGGGGGGGGGGGGGGGGGGGGGGGGGGGGGGGGGGGGGGGGGCFFGGGGGGGGGGGGGGGGGGGGGGGGGGGGGGGGGGGGGGGGGGGFGGGGGGFGGDG9E?FFFGGGGGGGGGGFGGGGGGGFGCFGCGGGGGGGGECGGDDDGG>FGGG6EF5BCCFFGGGGGGFGGGGFGAEBAGDA8CFFBDDGFFGGFGFFDFFFFGFF@EFFF?CF:34C:F>9?F)427*437:B9>31DEB>>9:0:82<<*4-(7;B?:)5?05>66(43+-43
@M04650:207:000000000-C238N:1:1101:4998:11389 2:N:0:19
GGACTACTCGGGTTTCTAATCCTGTTTGCTCCCCACGCTTTCGAGCCTCAGTGTCAGTTACAGGCCAGAGAGCCGCTTTCGCCACCGGTGTTCCTCCATATATCTACGCATTTCACCGCTACACATTGAATTCCACTCACCTCTCCTGCACTCAAGTCTCGCAGTTTCCAATGCACACAATGGTTGAGCCACTGCCTTTTACATCAGACTTAAGCATCCACCTGCGCCCGCCTTAAGCCCAATAAATCCGGGCAACGCTTGGGACCTACGTATTAACGCGGCTGCTGGCCCGTAGGTAGCC
+
CCCCCGG9FGDGGGGGGGGGGGGGGGGGCGGGGGFGGGEGGGGGGGGGGGGCFGGGGGAE<<CEFGFG<,6CFGGG+@DFGGG,6EFGGGGGDFDGG@FGGGGGGGGFGGGGGGGGGGGGGDFG9,,,CEEFGGFGGD,AFCEFGFF8FFGFGGGGAFBE,>CEGFCG;@D,0DFA8?C=DF8EGG,8<F,@F6?E?FGGGFF+++2*)3?B78+2+.,*:F@))*-*()-(04**+0:F<?F;*;<CGF5((2:(710;0(*(7E0)5-8<28))<*--((((().5651:>B((6+.8<
@M04650:207:000000000-C238N:1:1101:18878:11410 2:N:0:19
GGACTACCGGGGTTTCTAATCCTGTTTGCTCCCCACGCTTTCGCACCTGAGCGTCAGTCTTCGTCCAGGGGGCCGCCTTCGCCACCGGTATTCCTCCAGATCTCTACGCATTTCACCGCTACACCTGGAATTCTACCCCCCTCTACGAGACTCAAGCTTGCCAGTATCAGATGCAGTTCCCAGGTTGAGCCCGGGGATTTCACATCTGACTTAACAAACCGCCTGCGTGCGCTTTACGCCCAGTAATTCCGATTAACGCTTGCACCCTCCGTATTACCGCGGCTGCTGGCACGTAGTTAGC
+
CCCCCGGGGGGGGGGGGGGGGGGGGGGGGGGGGGGGGGGGGGGGGGGGGGGGGGGGGGGGGGGGGGGGGGGGGGGGGGGGGGGGGGGGGDGGGGGGGGGGGGGGGGGGGGGGGGGGGGGGGGGGGGGGGGGGGGGGGGGGGGGFGGGGGGGFGGGGGGGGGGGGGGFGGGFGGGFGGGGGGGGGGGGCGGGGGGGGGGGGGFGFFGGFFGGGEFD:ADGGFGFB:FFB:DBB0CFBF?GEG:?:GGFFGFF?BB3:C:>FBFF?GFF?FBF81C?<FG?9;;9>FFFFFD7F?:<??E9A6
@M04650:207:000000000-C238N:1:1101:13390:11439 2:N:0:19
GGACTACTGGGGTTTCTAATCCTGTTTGCTCCCCACGCTTTCGAGCCTCAGCGTCAGTTACAGACCAGAGAGTCGCCTTCGCCACTGGTGTTCCTCCATATATCTACGCATTTCACCGCTACACATGGAATTCCACTCTCCTCTTCTGCACTCAAGTCTCCCAGTTTCCAATGACCCTCCCCGGTTGAGCCGGGGGCTTTCACATCAGACTTAAGAAACCGCCTGCGCTCGCTTTCCGCCCAATAAATCCGGACAACGCTTGCCACCTCCGTATTACCGCGGCTGCTGGCACGTAGTTAGC
+
CCCCCGGGGGGGGGGGGGGGGGGGGG9FGGGGGGGGGGGGGGGGGGGGGGEGGGGGGGGGGGGCGGGGCFGGFFCGGGGGFGGGGGGFEGGGGGGGGCFGGGGGGGGGDGGGGGGGGGGGGGGG@EG8B=FGGGGGGGGGGFDFDGGEGGGFGDEF;D,6=FFGGGEGGG93=DFG88EEEEGEGGEFCFFE*@>EGGGE8FGF+8?F>FGGF++@+/<C9G@D;41>(C;9?5>)93CEGB-.9744>63((8)8C3>F1(7:DE:?1(2?FC?FGG?91>9(30,4(:191:0(4C4).
@M04650:207:000000000-C238N:1:1101:13265:11475 2:N:0:19
GGACTACTGGGGTTTCTAATCCTGTTTGCTCCCCACGCTTTCGCACCTGAGCGTCAGTCTTCGTCCAGGGGGCCGCCTTCGCCACCGGTATTCCTCCAGATCTCTACGCATTTCACCGCTACACCTGGAATTCTACCCCCCTCTACGAGACTCAAGCTTGCCAGTATCAGATGCAGTTCCCAGGTTGAGCCCGGGGATTTCACATCTGACTTAACAAACCGCCTGCGTGCGCTTTACGCCCAGTAATTCCGATTAACGCTTGCACCCTCCGTATTACCGCGGCTGCTGGCACGGAGTTAGC
+
CCCCCGGGGGGGGGGGGGGGGGGGGGGGGGGGGGGGGGGGGGGGGGGGGGGGGGGGGGGGGGGGGGGGGGGGGGGGGGGGGGGGGGGGGGGGGGGGGGGGGGGGGGGGGGGGGGGGGGGGGGFGGGGGGGGGGGGGGGGGGGGFGGGGGGGFGGFGGGGGGGGGGGGGGGGGGGGGGGGGGCEGGGGG6FGGGGGGGGGGFFGFFG7=EGDGFGGGFFGGBG>0(<>>?GFFFGFF4?GGG6:?FFBAGFF:BFGFGFFFF697GG?0?FF?BGF2CC<003>99:0:BG?GFFF9:C9<A
@M04650:207:000000000-C238N:1:1101:12828:11481 2:N:0:19
GGACTACAGGGGTATCTAATCCTGTTTGCTCCCCACGCTTTCGCACCTGAGCGTCAGTCTTTGTCCAGGGGGCCGCCTTCGCCACCGGTATTCCTCCAGATCTCTACGCATTTCACCGCTACACCTGGAATTCTACCCCCCTCTACAAGACTCTAGCCTGCCAGTTTCGAATGCAGTTCCCAGGTTGAGCCCGGGGATTTCACATCCGACTTAACAAACCGCCTGCGTGCGCTTTACGCCCAGTAATTCCGATTAACGCTTGCACCCTCCGTATTACCGCGGCTGCGGGCACGGAGTTAGC
+
CCCCCGGGGGGGGGGGGGGGGGGGGGGGGGGGGGGGGGGGGGGGGGGGGGGGGGGGGGGGGGFGGGGGGGGGGGGGGGGGGGGGGGGGGGGGGGGGGGGGGGGGGGGGEGGGGGGGGGGGGGGGGGGGGGGGGGGGGGGGGGGFGGGGGGGFGGGGGGGGGGGCFFGGG@FGFGGGGGGGGGGGGGGGCGGGGGGGGDF9DFGFFGGFFGGDFGGGFFGGFGF<BFF>(39>0C52*8CGGFFFGGB9FBF<?:D<F?BF6?GFGG<?BBF?FFFFGD1>BFFBF?(-9E(A69>B?G2<<
@M04650:207:000000000-C238N:1:1101:21366:11495 2:N:0:19
GGACTACAGGGGTATCTAATCCTGTTTGCTCCCCACGCTTTCGAGCCTCAGTGTCAGTTACAGGCCAGAGAGCCGCTTTCGCCTCCGGTGTTCCTCCATATATCTACGCATTTCACCGCTACACATGGAATTCCACTCTCCTCTCCTGCACTCAAGTCTCCCAGTTTCCAATGCACACAATGGTTGAGCCACTGCCTTTTACATCAGACTTAAGAAACCACCTGCGCTCGCTTTACGCCCAATAAATCCGGACAACGCTTGGGACCTACGTATTACCGCGGCTGCTGGCACGTAGTGTGCC
+
CCCCCGGGGGGGGGGGGGGGGGGGGGGGGGGGGGGGGGGGGGGGGGGGGGGGGGGGGGGGGGGGGGGGGGGGFGGGGGFFEGGGGGGGGGGGGGGGGGGGGGGGGGGGGGGGGGGGGGGGGGGG9FGGGGGGGGGGGCCFGGGFFGGGFGGFGGGGGGGGGGFGGGDGGGDGGCFGCGDFDDGGGGGGGFCEGGGGGFGG9?>ACFGF8;@F5@FGFFGGFGFFFDA>9DF@DGFFFFDG71@EFGFFDB3;B3<132<<(89<GG??BB?B<FF<+*,43>0183701*4C:3?:(0-..
@M04650:207:000000000-C238N:1:1101:25637:11498 2:N:0:19
GGACTACTAGGGTTTCTAATCCCATTCGCTCCCCTAGCTTTCGTCTCTCAGTGTCAGTGTCGGCCCAGCAGAGTGCTTTCGCCGTTGGTGTTCTTTCCGATCTCTACGCATTTCACCGCTCCACCGGAAATTCCCGCTGCCCCTACCGTACTCCAGCTTGGTAGTTTCCACCGCCTGTCCAGGGTTGAGCCCTGGGATTTGACGGCGGACTTAAAAAGCCACCTACAGACGCTTTACGCCCAATCATTCCGGATAACGCTTGCATCCTCTGTATTACCGCGGCTGCTGGCACAGAGTTATC
+
CCCCCFCG,C@AEF@GGGGFFGEGGGGFGGGEGGF<FFGFGEG;B6EFFC,<CFF@CFFGD:C+CFCF86E<,:B,C@FEE7::FEFAFFG7F,EFE5=,FBFGGDGEDC=:FFFF<F68EB8EF>B:FEFGGGC+1=++@=FD?@,68=8538>EC66DC,@AFFGDGGA87<+4@FGGCC8BFGG,@D8A,;:7>7225BD*/):=(1)06@+;415<;*/6@A8A<D((8A>2@?EEG<(4*0-6F?:>0>DAC8;??:727:35<4>A<?>:<*(339;>6?:F45(9<??79F2:9
@M04650:207:000000000-C238N:1:1101:19524:11509 2:N:0:19
GGACTACCGGGGTATCTAATCCTGTTTGATCCCCACGCTTTCGCACATCAGCGTCAGTTACAGACCAGAAAGTCGCCTTCGCCACTGGTGTTCCTCCATATCTCTGCGCATTTCACCGCTACACATGGGATTCCACTTTCCTCTTCTGCACTCAAGTTTTCCAGTTTCCAATGACCCTCCACGGTTGAGCCGTGGGCTTTCACATCAGACTTAAAAAACCGCCTACGCGCGCTTTACGCCCAATAATTCCGGATAACGCTTGCCACCTACGTATTACCGCGGCTGCTGGCACGTAGTTAGC
+
CCCCCGGGGGGGGGGGGGGGGGGGGGGGGGGGGGGGGGGGGGGGGGGGGGGGGGGGGGGGGGGGGGGGGGGGGGGGGGGGGGGGGGGGFGGGGGGGGGGGGGGGGGGGGGGGGGGGGGGGGGGGGGGGFFGGGGGGGGGGGGGFGGGGGGGFGGGGGGGGGGGGGGGGGGGGGGGGGGGGGGGGGGGGGGGGGGGGGFGGGFGFFFFFFGGGFGGGFFGGFGFDFFFF;GFFFGFFFFGGGFF<CGFFFFFB?DDFG?FF4?FB7?B???B:DGFBGGFFF>FF6:BF0=:F:0:?FFB26
@M04650:207:000000000-C238N:1:1101:23114:11510 2:N:0:19
GGACTACTGGGGTATCTAATCCTGTTTGCTCCCCACGCTTTCGAGCCTCAGTGTCAGTTACAGGCCAGAGAGCCGCTTTCGCCTCCGGTGTTCCTCCATATATCTACGCATTTCACCGCTACACATGGAATTCCACTCTCCTCTCCTGCACTCAAGTCTCCCAGTTTCCAATGCACACAATGGTTGAGCCACTGCCTTTTACATCAGACTTAAGAAACCACCTGCGCTCGCTTTACGCCCAATAAATCCGGACAACGCTGGGGACCTACGTATTACCGCGGCTGCTGGCACGTAGTTAGCC
+
CCCCCGGGGGGGGGGGGGGGGGGGGGGGGGGGGGGGGGGGFGGGGGGGGGGGGGGGGGGGGGGGGGGGGGGGGGGGCGGGGGGGGFGGGGGGGGGGGGGGGGGGGGGGGGGGGGGGGGGGGGGGGGGGGGGGGGGGGGGGFGGFGGGCFGGFGGGGFGFGGGGFEGGGGFGGFGGGGGG8=FCFFGGCGG8FEEFGGFGGFFFFFGGFEGCFACFFFDC7BCBEDFFFFCBDDFCCB?GGD?;3FGEC63=;@:FFC:@1;0)(9EBBFF?74EAA@*7>29;107?0:*5A14??><:B:
@M04650:207:000000000-C238N:1:1101:28273:11523 2:N:0:19
GGACTACTGGGGTATCTAATCCTGTTTGCTCCCCACGCTTTCGAGCCTCAGTGTCAGTTACAGGCCAGAGAGCCGCTTTCGCCTCCGGTGTTCCTCCATATATCTACGCATTTCACCGCTACACATGGAATTCCACTCTCCTCTCCTGCACTCAAGTCTCCCAGTTTCCAATGCACACAATGGTTGAGCCACTGCCTTTTACATCAGACTTAAGAAACCACCTGCGCTCGCTTTACGCCCAATAAATCCGGACAACGCTTGGGACCTACGTATTACCTCGGCTGCTGGCCCGTAGTTAGCC
+
CCCCCGGGGGGGGGGGGGGGFFGGGGGGGAEAFGGGGGGGGGGGGGGFGGGFGGGGGGGGGGGGGGGFCCEFFGDGGFGGGFGGEGGGGEGGGGGGGGGGGGGGGFGGGGGGGGGGGGGGGCFFGFGGFEDFGGGGGGGFCCFFGGGFFFGFC8BFDEBDG8FEEGGGGGFFDCAEEGCDEF=CFGFGFGF@CFGG6CFFGCCF@CGFFG+D7CGGF5EGFGD=45@E29@6>GAC)5BFG08EFC<3FF:10)8197<7;(92>5:7>??2<CBF+25,08?9:F?::*4E>0334+6<,
@M04650:207:000000000-C238N:1:1101:12192:11538 2:N:0:19
GGACTACTCGGGTATCTAATCCTGTTTGCTCCCCACGCTTTCGCACCTGAGCGTCAGTCTTCGTCCAGGGGGCCGCCTTCGCCACCGGTATTCCTCCAGATCTCTACGCATTTCACCGCTACACCTGGAATTCTACCCCCCTCTACGAGACTCAAGCTTGCCAGTATCAGATGCAGTTCCCAGGTTGAGCCCGGGGATTTCACATCTGACTTAACAAACCGCCTGCGTGCGCTTTACGCCCAGTAATTCCGATTAACGCTTGCACCCTCCGTATTACCGCGGCTGCTGGCACGTAGTTAGC
+
CCCCCGGGGGGGGGFGGGGGGGGGGGGFFGGGFGGGGGGGGGGGGGGGFFGGGGDGGGGGGGGGGGGGGDGFEGGGEGGGGGGGGGGGFCFGGGFGGGGGGGGFFGGGGGGEA9EGGGGDGGGGGGGGGGGGFGGGGGCCGDGFFGGGGEGFFGGGGFCFGGGFFGFCGCCCFGGGGGGGGGCFGFGDFGGGGGGGGGGGCCFFFGCAFFCD<FFGF@GC9C6<D>>DFGB>(1<:?1C:E?12**4):BF?6>DAGFFF(8C?CG??6?BF?F>AFF:B09>FF::03E?F?(41(<6>4
@M04650:207:000000000-C238N:1:1101:26194:11573 2:N:0:19
GGACTACACGGGTTTCTAATCCTGTTTGCTCCCCGCGCCTTCGCGCCTCAGCGTCAGTAGTCTGCCAGAAGGTCGCCTTCGCCACCGGTGTTCCTTCAAATCTCTAAACATTTCAACGTTACACTTGAAATTCCACCTTCCTCTCAGCTACTCTAGCGTGCCCGTCCACCTCGCTCCACAAGGTTGAGCCCTGTGTTTTAACGAAGTGCTCAGCACACCGCCTACACGCCCTTTACGCCCAGTAATTCCGATTAACGCTTGCACCCTCCGTATTACCGCGGCTGCTGGCCCGGCGTTAGCC
+
CCCCCGGGGGGGGGGGGGGGGGGGGGGGGGGGGGGGGGGGGGGGGGGGGGGGGGGGGGGGGGGGGGGGGGGGGGGGGGGGGGGGGGGGGGGGGGGGGGGGGGGGGGGGGGGGGGGEGGGGGGGGGGGGGGGGGGGGGFGGGGGFGGGGGGGFGGGGGGGGGGGGGGGGGGGGGGCFGGGGGGGGGFGGGGGGGGGGGGG7CFGBFGGFFGG>=GGGFFGG@GDF@A;EFF;6@EAEDFGGC=B9*:>BC?)467FBG>FFFFGDFG1<FF?:?FBAC<039>>B?FF(8*-:9(43>;6>8
@M04650:207:000000000-C238N:1:1101:24349:11573 2:N:0:19
GGACTACAGGGGTATCTAATCCTGTTTGATCCCCACGCTTTCGCACATCAGCGTCAGTTACAGACCAGAAAGTCGCCTTCGCCACTGGTGTTCCTCCATATCTCTGCGCATTTCACCGCTACACATGGAATTCAACTTTCCTCTCCTGCACTCAAGCCTCCCAGTTTCCAATGCACACAATGGTTGAGCCACTGCCTTTTACATCAGACTTAAGAAACAACCTGCGCTCGCTTTACGCCCAATAATTCGGGACAACGCTTGTGACCTACGTATTACCCCGGCTGCTGTCAGGTAGTGGGCC
+
<CCCCGD8CFGGB,C@FFEECEFGGGGFFF<CF<E:@:@@FCE@,@CFBEE@:FGGGGDA@,C9FFCF,C@@FE,CC7FEFCEDC,CFCFGGFEFGC<FFG<CE=;,@FFCE9<?BFG6=8:FD,9CBABFGF,EE;,@?DD;FDE>A===<8DE4,+@>,+@,:,@EEG9DD:EE9D+66DBFFE,@E,8@C,@,:;,<+05=@8F659+=*+2+3:,30*):=AB*))0:>5B645**==;EF+)1*;.36)1()(/3=@G):06<???2>FAA+*(40--(,:?)3+)*-6)-.*(--
@M04650:207:000000000-C238N:1:1101:14767:11579 2:N:0:19
GGACTACACGGGTTTCTAATCCTGTTTGCTCCCCACGCTTTCGCACCTGAGCGTCAGTCTTCGTCCAGGGGGCCGCCTTCGCCACCGGTATTCCTCCAGATCTCTTCGCATTTCACCGCTACACCTGGAATTCTACCCCCCTCTACGAGACTCAAGCTTGCCAGTATCAGATGCAGTTCCCAGGTTGAGCCCGGGGATTTCACATCTGACTTAACAAACCGCCTGCGTGCGCTTTACGCCCAGTAATTCCGGTTAACGCTTGCACCCTCCGTCTTACCGCGGCTGCTGGCACGGAGTTCGC
+
CCCCCGGGGGGGGGGGGGGGGGGGGGGGGGGGGGFGGGGGGGGGGGGGAFFGGGGDGGGFEGGGGGGGGGGGGGGGGGGGGGGGGGGGGGGGGGFGGGGGGGGGGFGGGGGCFGFGGGDGGGCFFFG@FFGGGGGFGGGGGGGF7FGG7EGFGF@FGFG?FGGGGGGGCFGGGGGG?8FGEGFFGGGFFGD?EEGGGGGGGFGF=<+A)7CFEGGC6(:F>D>F<4002C9>>DF2@BGGGBFBGFFAGF@(,5C22,,42:D)*;:(-402(;0):C?09((3(4:B7:0?<31>?8)-3
@M04650:207:000000000-C238N:1:1101:12330:11584 2:N:0:19
GGACTACTCGGGTTTCTAATCCTGTTTGCTCCCCACGCTTTCGCACCTGAGCGTCAGTCTTCGTCCAGGGGGCCGCCTTCGCCACCGGTATTCCTCCAGATCTCTACGCATTTCACCGCTACACCTGGAATTCTACCCCCCTCTACGAGACTCAAGCTTGCCAGTATCAGATGCAGTTCCCAGGTTGAGCCCGGGGATTTCACATCTGACTTAACAAACCGCCTGCGTTCGCTTTACGCCCAGTAATTCCGATTAACGCTTGCACCCTCCGTATTACCGCGGCTGCGGGCACGGAGTTAGC
+
CCCCCFGGGGGGGGGGGGGGGGGGGGGGGGGGGGGGGGGGGGGGGGGGGGGGGGD7FGFGGGGGGGGGGGGGGGGGGGGGGGGGGGGGGGGGGGGGGGGGGGGGGCFFGGGEGGGGGGCDGEGCFGGGGGGGGG9FFDFGDGGFGGGDC6BFGGGGGGGGGGGGGGGFFGCFGGGGFGGGGCFGGGGGGGGCCGGGD*C9FAFF6*+;?GFFEF+;FFGGFGF((7;)(/4>07><F08CGBF>704<C6<<?)*:D310:65<DF::::((.C4AGF<47(,491((9C3E?;(4<?)-.
@M04650:207:000000000-C238N:1:1101:17624:11650 2:N:0:19
GGACTACCAGGGTATCTAATCCCATTCGCTCCCCTAGCTTTCGTCTCTCAGTGTCAGTGTCGGCCCAGCAGAGTGCTTTCGCCGTTGGTGTTCTTTCCGATCTCTACGCATTTCACCGCTCCACCGGAAATTCCCTCTGCCCCTACCGTACTCCAGCTTGGTAGTTTCCACCGCCTGTCCAGGGTTGAGCCCTGGGATTTGACGGCGGACTTAAAAAGCCACCTACAGACGCTTTACGCCCAATCATTCCGGATAACGCTTGCATCCTCTGTATTACCGCGGCTGCTGGCCCAGAGTTAGC
+
CCCCCGGGGGGGGGGGGGGGGGGGGGGGGGGGGGGGGGGGGGGGGGGGGFGGGGGGGGGGGGGGGGGGGGGGGGGGGGGGGGGGFEGGGGGGGGGGGGGGGGGGGGGGGGGGGGGGGGGGGGGGGGGGGGGGGGGGFGGGGGGFGGGGGGGFGGGGGGGGGFFGGGGGGGGGGGGGGGGGGDGGDFEGGGGGGFGGGGGGGFGFFGDEBGDGEFGCA?GGFGFD@FEFCGFF?GFA=:GGGF?BGGF>GFFFF3<AGF>?F0*5:@0)-:8ADGAAGFBFF;;FFFF::5(:12(4<F)).
@M04650:207:000000000-C238N:1:1101:24655:11799 2:N:0:19
GGACTACTCGGGTATCTAATCCCATTCGCTCCCCTAGCTTTCGTCTCTCAGTGTCAGTGTCGGCCCAGCAGAGTGCTTTCGCCGTTGGTGTTCTTTCCGATCTCTACGCATTTCACCGCTCCACCGGAAATTCCCTCTGCCCCTACCGTACTCCAGCTTGGTAGTTTCCACCGCCTGTCCAGGGTTGCGCCCTGGGATTTGACGGCGGACTTAAAAAGCCACCTACAGACGCTTTACGCCCAATCCTTCCGGATAACGCTCGCCTCCTCTGTACTACCGCGGCCGCTGGCACACCCCCACC
+
CCCCCGGGFGGGGEGGGGGGGGGEGGGGGGGGGGGGGGGGGGGGG8FFGGGCFGGGGGGGGGGDGGGGCDFGCBFG,BFGGGGG+?FGGGGGG,@<FAFGEEGGGGGGGGGGGGGGGGGGCGGGCEC+@FGGGGGFGGGGFCDD8DFECGGFFEGFFGGGD9ACFGGGDFECCGEGGGGGGGGGGGG57CCC7CF7*CFGCFGF4C):>GG47+@78;ED;GFF1FF@FGFB8EFDF:GGC??7F*)4CFB9:;D<F(-4(-C(*;<:?),-.0).@C49(-4((4(((:(<((,((*,(4
@M04650:207:000000000-C238N:1:1101:19135:11823 2:N:0:19
GGACTACAGGGGTATCTAATCCTGTTTGCTCCCCACGCTTTCGAGCCTCAGCGTCAGTTACAGACCAGAGAGTCGCCTTCGCCACTGGTGTTCCTCCATATATCTACGCATTTCACCGCTACACATGGAATTCCACTCTCCTCTTCTGCACTCAAGTCTCCCAGTTTCCAATGACCCTCCCCGGTTGAGCCGGGGGCTTTCACATCAGACTTAAGAAACCGCCTGCGCTCGCTTTACGCCCAATAAATCCGGACAACGCTTGCCACCTACGTATTACCGCGGCTGCTGGCACGGAGTTAGC
+
CCCCCGGGGGGGGGGGGGGGGGGFGGGFGGGGGGGGGGGGGGGGFCFEGFGGGGEEGDFGGGGFGCDC@FGGGGGGGGGGFGGGGGGGGGGGGGGGGGGGGGGGGGGGGGEGFGGGGDE6EEGGGGGGFEEGGGFGGFG8EDGFFGGGGGGBFGGGGGGGGDFGFGGGGGGGGGGGGGGGG@EEGGGDFGCGGGDGGDGGGFFCFDCA3C4CCFD+1(<CBG@<?A;F9G@F<GFFFFDCE2,34>AAG)>22>D0711:1(920<?::?F:7GBBFG:69669BB?:B5,+((,--A)-)
@M04650:207:000000000-C238N:1:1101:29236:11834 2:N:0:19
GGACTACAGGGGTTTCTAATCCTGTTTGCTCCCCACGCTTTCGAGCCTCAGTGTCAGTTACAGGCCAGAGAGCCGCTTTCGCCTCCGGTGTTCCTCCATATATCTACGCATTTCACCGCTACACATGGAATTCCACTCTCCTCTCCTGCACTCAAGTCTCCCAGTTTCCAATGCACACAATGGTTGAGCCACTGCCTTTTACATCAGACTTAAGAAACCACCTGCGCTCGCTTTACGCCCAATAAATCCGGACAACGCTTGGGACCTACGTATTACCGCGGCTGCTGCCACGTAGTTAGCC
+
CCCCCGGGGGGGGGGGGGGGGGGGGGGGGGGGGGGGGGGGGGFGGGGGGGGGGGGGGGGGGGGGGGGGGGGGGGGGGEDGFEGGGGDEGGGFGGGGGGGGGGGGGGGGGGGGGGGGGGGGGGGGFGGGGFGGGCAFFGGGGGGFGGGGGGGFGGG8FGGGGGGGGGGFGGGGGGGGCG>+@FCFFGGC6FFGGFFGGGGGCFFFF7FFCGCGFGCFFFGF9DDE95=?@GFFDGFC?@GGGF;3>FFEF:>;BFGF5;??B?C?GEF>?,43<F)5<*(419;B?:B)1+.28164<+-44
@M04650:207:000000000-C238N:1:1101:17470:11840 2:N:0:19
GGACTACTAGGGTATCTAATCCTGTTTGCTCCCCACGCTTTCGAGCCTCAGTGTCAGTTACAGGCCAGAGAGCCGCTTTCGCCTCCGGTGTTCCTCCATATATCTACGCATTTCACCGCTACACATGGAATTCCACTCTCCTCTCCTGCACTCAAGTCTCCCAGTTTCCAATGCACACAATGGTTGAGCCACTGCCTTTTACATCAGACTTAAGAAACCACCTGCGCTCGCTTTACGCCCAATAAATCCGGACAACGCTTGGGACCTACGTATTACCCCGGCTGCTGGCCCGTAGTTACCC
+
CCCCCGGGGGGGGGGGGGGGGGGGGGGGGGGGGGGGGGGGGGGGGGGGGGGGGGGGGGGGGGGGFGGGGGGGGGGGGEGGGGGGGFGGGGGGGGGGGGGGGGFGGGGGGGGGGGGGGGGGGGGGGGGGGGGGGGGGGGGGGGGFGGGGFGGFGGGGGGGGGGGGGGGGFGGGGGFFGGD6EGGDGGGFGGDGFGGGFGGG7AEFFFF6>FG>EGG7>@@CDGC=D>=5ACB=>FCFE?EGGB@E=@?EGA5?>BD1):68;(9:G8<)5?:24<2><*-((-40:2)(,*(*-(--4+).4
@M04650:207:000000000-C238N:1:1101:24264:11889 2:N:0:19
GGACTACCGGGGTATCTAATCCTGTTTGCTCCCCACGCTTTCGCACCTGAGCGTCAGTCTTCGTCCAGGGGGCCGCCTTCGCCACCGGTATTCCTCCAGATCTCTACGCATTTCACCGCTACACCTGGAATTCTACCCCCCTCTACGAGACTCAAGCTTGCCAGTATCAGATGCAGTTCCCAGGTTGAGCCCGGGGATTTCACATCTGACTTAACAAACCGCCTGCGTGCGCTTTACGCCCAGTAATTCCGATTAACGCTTGCACCCTCCGTATTACCGCGGCTGCTGGCACGGAGTTAGC
+
CCCCCGGGGGGGGGGGGGGGGGGGGGGGGGGGGGGGGGGGGGGGGGGGGGGGGGGGGGGGGGGGGGGGGGGGGGGGGGGGGGGGGGGGGGGGGGGGGGGGGGGGGGGGGGGGGGGGGGGGGGGGGGGGGGGGGGGGGGGGGGGFGGGGGGGFGGGGGGGGGGGGGGGGGGGGGGGGGGFGGGGGGDGGGGGGGGGGGCFGGFGFFGGFECFCCGGGFFGGFGFBFFFF?GFB>CFFFFGGGFBBCFBFGFFF0BDFGFB?6?<2CFF?BFFFFGFFGGFFFF>BFF>B>G0<:>12:EA<4
@M04650:207:000000000-C238N:1:1101:13665:11894 2:N:0:19
GGACTACCGGGGTATCTAATCCTGTTAGCTCCCCACGCTTTCGAGCCTCAGTGTCAGTTACAGGCCAGAGAGCCGCTTTCGCCTCCGGTGTTCCTCCATATATCTACGCATTTCACCGCTACACATGGAATTCCACTCTCCTCTCCTGCACTCAAGTCTCCCAGGTTCCAATGCACACAATGGGTGAGCCACTGCGTTTTACCTCAGACTTAAGAAACCACCTGCGCTCGCTTTACGCCCAAGAAATCCGGACAACGCGTGGGCCCTACGGATTACCTCGCCTACTGGCACGTAGTTTGCC
+
CCCCCFGD:FGC@,;CE9FCFEFGFF,CD@<FGCEGGGGGGGGFFGG8FCGAFFCFGDGCG9<@EGGG?@,CEFDF:7=FC=FCF8FCGGCFGFGCFF,EF,@,E;BFCEFCFFFGGCEDGCFFFCFFEDGCDGFGG8=EE+,=@FCCEGGB8,==@3;,6=D=<DEAE9,3=BFFFG+@A:,,584:,D,@7,9*37>EGF,=9DF>E4B+*=:+*0<C=DBE2?9)/),/6*+1:3***4(5*;>)0081>5F839(4(,)(1:8::((,4*))0*.:(4((.,8??*4/4,4,)+-64
@M04650:207:000000000-C238N:1:1101:11178:11910 2:N:0:19
GGACTACTGGGGTTTCTAATCCTGTTTGCTCCCCACGCTTTCGCACCTGAGCGTCAGTCTTTGTCCAGGGGGCCGCCTTCGCCACCGGTATTCCTCCAGATCTCTACGCATTTCACCGCTACACCTGGAATTCTACCCCCCTCTACAAGACTCTAGCCTGCCAGTTTCGAATGCAGTTCCCAGGTTGAGCCCGGGGATTTCACATCCGACTTGACAGACCGCCTGCGTGCGCTTTACGCCCAGTAATTCCGATTAACGCTTGCACCCTCGGTATGACCGCGGCTGCTGGCACGGAGTGAGC
+
CCCCCGGGGGGGGGGGGGFDGGGGGGGGGGGGGEDEGGGGGGGGGGGGGGGGGGGGGEGFGFGGGGGGGGGGGGGGGGGGGGGDEGGGGGGGGGGGGGGGGGGGGGGGGGGGGGGGGGGGGGGGGGGGGGGGGGGDFGGGGGD5AFFFGGGFGGGGGGGGGGGFEGGFGDBC?=DFFGGGGGGGCFFGGGGGGGGGG4F6D6C+@FGB0<CD<FF+;;FFBGFB0<B@?D>9(A>4F?GE:?<4CFF2>FFFF>CAF:>B:(984:?:?((4:F29A*(404(146)53C09:>>622424
@M04650:207:000000000-C238N:1:1101:4060:11939 2:N:0:19
GGACTACAGGGGTATCTAATCCTGTTTGCTCCCCACGCTTTCGCACCTGAGCGTCAGTCTTCGTCCAGGGGGCCGCCTTCGCCACCGGTATTCCTCCAGATCTCTACGCATTTCACCGCTACACCTGGAATTCTACCCCCCTCTACGAGACTCAAGCTTGCCAGTATCAGATGCAGTTCCCAGGTTGAGCCCGGGGATTTCACATCGGACTTAACACACCGCCTGCGTGCGCTTTACTCCCCGTAATTCCGATTAACGCTTGCACCCTCCGTATTCCCGCTGCTGCTGGCCCTGTTTTTGC
+
@C9CCCFFGGGGGEGGGGGGGGGGGGGGGGGGGGGGGGGGGGGGGGGGGGGG>FFGGFGGGGGFGEEGGGGGGGGGGGGGGGGGGGGGCFGGGGGGFGGGEGGGGGGGGDFGGG<FGGG6EG9FGGGFGGGGGGGGFGGGGGGFGGGDFGG:CC@FGGGFFC2<FFCA;D?CC9CGGFFGC2DFGGC8CFGG5EGGGGGGF8F+;F*51CD7):>F42CC1C>?(7(71<00,CF2@-CFG09?D<62>B44?>C)*41(::C2CFB1??6?BG>)+980(4;::)55:GBF((.).;((.
@M04650:207:000000000-C238N:1:1101:4634:11940 2:N:0:19
GGACTACTAGGGTTTCTAATCCCATTCGCTCCCCTCGCTTTCGTCTCTCAGTGTCAGTGTCGGCCCAGCAGAGTGCTTTCGCCGTTGGTGTTCTTTCCGATCTCTACGCATTTCACCGCTCCACCGGAAATTCCCTCTGCCCCTACCGTACTCCAGCTTGGTCGTTTCCACCTCCTGTCCAGGGTTGAGCCCTGTTATTTGTCGGCGGACTTACATATCCACCTACTTACGCTTTACGCCCACTCATTCCGTATCACGCTTGCCTCCTCTGTATTACCCCGGCCGCTGGCCCAGCGTTAGC
+
8-@A@EFG9<FFGFEGGGGGGGF<FGGGGGCGGCF,76CGGGGF:CEEECCFFGCF@FCCE,6@BFD,FFDC,C@DCF<E?C:@CCFAF=FGAED?F<FGFGFGGGGGG7FCFFFAFEG8EEDGG77CC+CFFE?FFC,CE+=D+=D@>@CDF,36:DF8@<,+@@D8>;,@+5DF7BG6,@D8>C5E6;>CGC<,+=FF=+6***))(1:DE+;+1)5:.8(8(2)+.2(,6C>68(;EE?(.**.6CF@)4F*5D:,(387:F+8:?>792C<9?7((((-(((-395,*((((4C23<
@M04650:207:000000000-C238N:1:1101:4428:11951 2:N:0:19
GGACTACAGGGGTATCTAATCCTGTTTGCTCCCCACGCTTTCGCACCTGAGCGTCAGTCTTCGTCCAGGGGGCCGCCTTCGCCACCGGTATTCCTCCAGATCTCTACGCATTTCACCGCTACACCTGGAATTCTACCCCCCTCTACAAGACTCTAGCCTGCCAGTTTCGAATGCAGTTCCCAGGTTGAGCCCGGGGATTTCACATCCGACTTGACAGACCGCCTGCGTGCGCTTTACGCCCAGTAATTCCGATTAACGCTTCCAACCTCCGTATTACCCCGGCTGCTGTCACTTATTTAGC
+
C@<CCGGFGGGGGGGGG9FFGGGGGGGGGGGGGGGGGGGGGGGGGGGGFC8FFGGGEGGGGGGGGGGGGFGGCFGGGEGGGGGCEECCFEFEFGGGGGGFEFFGGAFGGGGGGGGGGGGGGGGGGGGCF@FGGGGGGGGGGGGFDGGGGGGFGGCAFDCGGGGGGGGGGGGG5BFEGGGGFG?8FFGG?FGGGEGGGCFFFFGFFGCD0DGG<>F:A;GG0DFFFFFFFG09>GFAF<GGD017FG<<F?)4:D9>717:((2)0<<0:(3-(08)A:(440;0(,2>)<:?)))).3).6
@M04650:207:000000000-C238N:1:1101:16260:11955 2:N:0:19
GGACTACAGGGGTTTCTAATCCTGTTTGCTCCCCACGCTTTCGCACCTGAGCGTCAGTCTTTGTCCAGGGGGCCGCCTTCGCCACCGGTATTCCTCCAGATCTCTACGCATTTCACCGCTACACCTGGAATTCTACCCCCCTCTACAAGACTCTAGCCTGCCAGTTTCGAATGCAGTTCCCAGGTTGAGCCCGGGGATTTCACATCTGACTTAACAAACCGCCTGCGTGCGCTTTACGCCCAGTAATTCCGATTAACGCTTGCACCCTCCGTATTACCGCGGCTGCTGGCACGGTGTTTGC
+
CCCC<FGFGGGGGGGGGGGGGGGFGGGGGGGFGGFEGGGGGGGCGGGGFGGDGGEGEGGGGFGGGFGGGGGGF7CFBFGGGDGG7FGGGGGGGGGCEFGGGGGGGGGGGGGGFCEFGGGD@FGGG8F=FCGFGGGAF,=FG6ADEFGFEGGF6BFGG6EFGC7@@FGGDGDCF99FEGFFGG?GGGGGG?>FGGCC9?F?DAGF+8:A?GGF9FGG=(3C9D@1(;6B?G042C>AFBGEEBF:7C<FGFF627D>DFFFF:9)2;(1:1922E>BC>?(3((4(,5?(:19(,((-A(..
@M04650:207:000000000-C238N:1:1101:9723:11977 2:N:0:19
GGACTACTGGGGTTTCTAATCCTGTTTGCTCCCCACGCTTTCGCACCTGAGCGTCAGTCTTCGTCCAGGGGGCCGCCTTCGCCACCGGTATTCCTCCAGATCTCTACGCATTTCACCGCTACACCTGGAATTCTACCCCCCTCTACGAGACTCAAGCTTGCCAGTATCAGATGCAGTTCCCAGGTTGAGCCCGGGGATTTCACATCTGACTTAACAAACCGCCTGCGTGCGCTTTACGCCCAGTAATTCCGATTAACGCTTGCACCCTCCGTATTACCCCGGCTGCTGGCCCGGAGTTAGC
+
CCCCCGGGGGGGGGGGGGGGGGGGGGGGGGGGGGGGGGGGGGGGGGGGGGGGGGGGGGGGGGGGGGGGGGGGGDGGGGGGGGGGGGGGGGGGGGGGGGGGGGGGGGGGGGEGGGGGGGGGCGFGGGGGGGGGGGGGGGGGGGGF=;CEGGGFGGGGGGGGGGGGGFGGFGGGF@>FEFFGGFFGGDFFFCFGGGGGGGGGGFGFFGGFEGCFFFCFBDGFFGFDBF;B?<;>9G>291:EGFF?CFBAGFF0-8D2C:98BFF7686:??9?:;:AG:(--2(,12?)8E:*42((-;2.6
@M04650:207:000000000-C238N:1:1101:28736:11980 2:N:0:19
GGACTACTGGGGTTTCTAATCCTGTTTGCTCCCCACGCTTTCGAGCCTCAGTGTCAGTTACAGGCCAGAGAGCCGCTTTCGCCTCCGGTGTTCCTCCATATATCTACGCATTTCACCGCTACACATGGAATTCCTCTCTCCTCTCCTGCACTCAAGTCTCCCAGTTTCCAATTCACACAATGGTTGAGCCTCTGCCTTTTAATTCTGACTTAAGAAACCACCTGCGCTCGCTTTACGCCCACTTAATCCTGACAACGCTTTGTACCTACCTTTTACCCCCGCTTCTTGCTCGTTGTTTGTC
+
CC<8@F@FF8EEFGC9<CFGCGGCFFF8<FCFC@@:7+BFG96F@@FFEGF6CCF9;FAFAF9,66CCC,,CFBFGGCF9CC@F:F:CFFFGDFFEC8E,EFGDFFAFCFGGGF<<E=8@C+EE:,A,BFGGF?,93>@A8DFFFCG88=D5,6B@A,,@AFF8FGGG;C,E7=D,E=68ED,C==B,,4,4,@,<CFGG+*,+1+++0+?50+5+088*5*:))/-3:)5((:8*/(4*<(()227.++0..*1/)(/((.+)1+5)6()).<))+*--,(((-654-+)1-((42*(,-
@M04650:207:000000000-C238N:1:1101:22396:11983 2:N:0:19
GGACTACACGGGTTTCTAATCCCATTCGCTCCCCTAGCTTTCGTCTCTCAGTGTCAGTGTCGGCCCAGCAGAGTGCTTTCGCCGTTGGTGTTCTTTCCGATCTCTACGCATTTCACCGCTCCACCGGAAATTCCCTCTGCCCCTACCGTACTCCAGCTTGGTAGTTTCCACCGCCTGTCCAGGGTTGAGCCCTGGGATTTGACGGCGGACTTAAAAAGCCACCTACAGACGCTTTACGCCCAATCATTCCGGATAACGCTTGCATCCTCTGTATTACCGCGGCTGCTGGCACAGAGTTAGC
+
CCCCCGGGGGGGGGGGGGGGGGGGGGGGGGGGGGGGGGGGGGGFEFGGGGGGGGGGGGGGGGGGGGGGGGGGGGGGGFGGGGGGGGGGGGGGGGGGGFGGGGGGGDGGGGGGGGGGGGGGGGGGGGGGGGGGGGGFGGGGGGGFGGGGGGGFGGGGGFGGEGFFGGGGGFGEDGGGGGGGGGGGGDGGGGGGGGGGFGGGGFGF4DGF>GGF4CCF6;FGFG;@;FEFEF;6<EF2=?EC>:BF:7<2DFF>?EGFGFFBBFG2?C:)3)46>GDFGGB1-(4>;<?77=(34?:BBF266
@M04650:207:000000000-C238N:1:1101:18029:12019 2:N:0:19
GGACTACACGGGTATCTAATCCTGTTTGCTCCCCGCGCCTTCGCGCCTCAGCGTCAGTAGTCTGCCAGAAGGTCGCCTTCGCCACCGGTGTTCCTTCAAATCTCTAAACATTTCAACGTTACACTTGAAATTCCACCTTCCTCTCAGCTACTCTAGCGTGCCCGTCCACCTCGCTCCACAAGGTTGAGCCCTGTGTTTTAACGAAGTGCTCAGCACACCGCCTACACGCCCTTTACGCCCAGTACTTCCGATTAACGCTCGCACCCCCCGTATTACCGCGCCTGCTGGCACGGAGTTAGCC
+
CCCCCGGGGGGGGGGGGGGGGGGGGGGGGGGGGGGGGGGGGGGGGGGGGFGGGGGEGGGGGGGGGGGGFFGGGGGGGGGGGGGGGGGEGGGGGGGGGGGGGGGGGGGGGGGGGGGGGGGGGGGGGGGGGGGGGGGGGGGGGGGFGGGGGGGFGGGGGGGEGGGGGGGGGDDGGGGGGGGGGDFFGGFFGFGGGGGGGGGDDCBDDGGFFGGGFGFGF>EGFDD<;FDE0CBF@GFFD6:F*6:<*:<A>>32:>FDC9<FBB71CGBFFB<1<<<<AD47(4:::78(0*)/((-4?+6:5
@M04650:207:000000000-C238N:1:1101:9048:12025 2:N:0:19
GGACTACTAGGGTTTCTAATCCCATTCGCTCCCCTAGCTTTCGTCTCTCAGTGTCAGTGTCGGCCCAGCAGAGTGCTTTCGCCGTTGGTGTTCTTTCCGATCTCTACGCATTTCACCGCTCCACCGGAAATTCCCTCTGCCCCTACCGTACTCCAGCTTGGTAGTTTCCACCGCCTGTCCAGGGTTGAGCCCTGGGATTTGACGGCGGACTTAAAAAGCCACCTACAGACGCTTTACGCCCAATCATTCCGGATAACGCTTGCATCCTCTGTATTACCGCGGCTGCTGGCACAGAGTTAGC
+
CCCCC@FGFGGGGGGGGGGGGGGGGGGGGGGGGGGCFGGGGGGGEGGGGGGGGGGGGGGGGGGGGGGGGFGGGGGGGGDFGGGGGGGGGGGGGGGGGGGEEGGFGDGGGGGGGGGGGGGGGGGGGGDDGDGGGFFGGGGGGCDFFGGGGCE?GGFFGGGGGGFGGGGGGGGGGGGGDGGGGFGEGGGFGGGGGGGCDGGGGFGFFGGFBGDGFC7CA?FG@GFFFFFF<C0>DEFAFFGGGFFFGC>9CF?B?EDAF?6??BGFGG?77ABF2CAAGGFFB>FF>BF02E?C1:?FAG246
@M04650:207:000000000-C238N:1:1101:6931:12027 2:N:0:19
GGACTACTGGGGTATCTAATCCTGTTTGCTCCCCACGCTTTCGCACGTGAGCGTCAGTCGTCGTCCAGGGGGCCGCCTGCGCCACCGGTATTCCTCCAGATCTCTACGCATTTCACCGCTACACCTGGAATTCTACTGCCCTCTACGAGACTCGATCTTGCCAGTATCAGATGCAGTTCCCAGGTTGAGCCCGGGGATTTCACATCTGACTTAACAAACCGCCTGCGTGCGCTTTACGCCCAGTAATTCCGATTAACGCTTGCACCCTCCGTATTACCGCGGCTGCTTGCACGGAGCTAGC
+
-@CC8CF<,,CCC,,;C@FEFDF-EA,C<9@,6,,+6B:FCF:@BC+;,;,;:+8BFCD,CDGF,CFGEGGGFB7@+,,4=>F::4>F4+:EFECEEGG9<EFB;,5?C+BFGGGG,@CC+>EA8D8FD,,DF9ED,,,,8=D5=EEC+4:??+8,53ECE<<,@>F,3,E;899CFFFC6FFC,7B,<F,75C8CDGCCGAF7ACC:<@CFC>C7A;@FF<9(=:6;8D>6>C>)9(2*:43:DCA<GFFFFFCAF((-(-/)*244((,-4:3<FF(2(-7((-)..*40,379(2)).
@M04650:207:000000000-C238N:1:1101:27265:12049 2:N:0:19
GGACTACCGGGGTATCTAATCCTATTTGCTCCCCACACTTTCGAGCCTAAGTGTCAGTAATGGTCCAAGTTATCGCCTTCGCCTCTAGTGTTCTTCCATATATCTACGCATTCCACCGCTCCACATGGAGTTCCATAACTCTCTACCACACTCTAGGTTAATAGTTTCCAATGCATACAATAGTTAAGCTACTGCATTTAACACCAGACTTACTAACCCACCCGCGCTCGTTTTACGCCCAGTAAATCCGGATAACGCTTGCATCCTATGTATTACCTCGGCTGCTGGCACATAGTTAGCC
+
CCCCCGGGGGGGGGGGGGGGGGGGGGGGGGGGGGGGGGGGGGGGGGGGGGGGGGGGGGGGGGGGGGGEFGFFGGGGGGGGGDGGGGGGGGGGGGGGGGGFGGFGGFGGGGGGFGGGGGGGGDGGGGGGGGFGGGFGFGGCCGFFGGGGGGGFGGGGFGFGGGGGGGGGGGFGGGGCCGGFGGFGGGGGGGAFGCDAD@F=DFGF>8CA5FFFA;FGFFGGFGF>A:A>ADFDBCFE>2EEC9>ECDCE6533?3C@3437=2;5>C@37)759A<CC*.-((34:?B03*2*4)6A23.45
@M04650:207:000000000-C238N:1:1101:12749:12069 2:N:0:19
GGACTACACGGGTTTCTAATCCTGTTTGCTCCCCACGCTTTCGAGCCTCAGTGTCAGTTACAGGCCAGAGAGCCGCTTTCGCCTCCGGTGTTCCTCCATATATCTACGCATTTCACCGCTACACATGGAATTCCACTCTCCTCTCCTGCACTCAAGTCTCCCAGTTTCCAATGCACACAATGGTTGAGCCACTGCCTTTTACATCAGACTTAAGAAACCACCTGCGCTCGCTTTACGCCCACTAAATCCGGACAACGCTTGGGACCTACGTATTACCCCGGCTGCTGGCCCGTAGTTACCC
+
CCCCCGGGGEGGGGGGGFGGGGGGGGGGGGGGGGGGGGGGGGGG@FGGGGGGFGGGGGGCGGGGGGGGGFGGGGGGDGGGGGGGGGGGGGGGGGGGGGGGGGGGGGFFFCGGGGGGGGGGGGGGGGGGGFGGGGGGGGDGGGG7EGGFGGGFGFFGGGGGGGCFFFGGGGGGGGGGGG=DGG>EFG?,C,3@7CGGGGGGGFCCFGGFEFFFCFGCF@:DDGDE@B2*-592BG6CF>EGG(3=6CEEGFB16AGFD>:(28CBF=:>B0:B28:AC*4(29>F:)33(28C9(43-2).5
@M04650:207:000000000-C238N:1:1101:18447:12070 2:N:0:19
GGACTACAAGGGTTTCTAATCCCATTCGCTCCCCTAGCTTTCGTCTCTCAGTGTCAGTGTCGGCCCAGCAGAGTGCTTTCGCCGTTGGTGTTCTTTCCGATCTCTACGCATTTCACCGCTCCACCGGAAATTCCCTCTGCCCCTACCGTACTCCAGCTTGGTAGTTTCCACCGCCTGTCCAGGGTTGAGCCCTGGGATTTGACGGCGGACTTAAAAAGCCACCTACAGACGCTTTACGCCCAATCATTCCGGATAACGCTTGCATCCTCTGTATTACCGCGGCTGCTGGCACAGAGTTAGC
+
CCCCCGGGGGGGGGGGGGGGGGGGGGGGGGGGGGGGGGGGGGGGGGGGGGGGGGGGGGGGGGGGGGGGGGGGCFGGGGGGGGGGGGGGGGGGGGGGGGGGGGGGGGGGGGGGGGGGGGGGGGGGGGGGGGGGGGGFGGGGFDDFFGGGGFGFG8FGGGGGGGEGGGGGF;FGGGGGCFFGGGGGGGDCFFGFGGGGCGGG:CFFFGDFFGDGCGF+;6GF8<7@EF@F952@?EFFF?GGGF:(>*)6F6?;,759FB;:4:GBGG>?ABFFAG2)A>6>B969>:?BBC4FB07:AF9BA
@M04650:207:000000000-C238N:1:1101:14824:12072 2:N:0:19
GGACTACTCGGGTTTCTAATCCTGTTTGCTCCCCACGCTTTCGAGCCTCAGTGTCAGTTACAGGCCAGAGAGCCGCTTTCGCCTCCGGTGTTCCTCCAGATCTCTACGCATTTCACCGCTACACCTGGAATTCTACCCCCCTCTACGAGACTCAAGCTTGCCAGTATCAGATGCAGTTCCCAGGTTGAGCCCGGGGATTTCACATCTGACTTAACAAACCGCCTGCGTGCGCTTTACGCCCAGTAATTCCGATTAACGCTTGCACCCTCCGTATTACCGCGGCTGCTGGCACGGAGTTAGC
+
CCCCCFGGGGGGGGGGGGGGGGGGGGGGGGGGGGGGGGGGGGGFGGGGGGGGGGGGGGGGGGGGGGGGGGGGGGGGGGGGGGGGGGGGGGGGGGGGGGFGGGGGFCGGGGGGGGGGGGGGGGGGGGGGFGGGGGGGGGGEGCEDFGFGGGGFGGGGGGGGGGGGGGFGGGGGGGFGFGGGGGG?FGGFGGGGGEGGGGGGGFGFFGCFCGGGFFGGFBGG=C@FFF;EFGFF@GFFFFGGC:<?7FA:DF6<1>34;:BFFFG?GGF??F>BFFFFGC?F;B>FFBFFBC?C6;>12FDA4
@M04650:207:000000000-C238N:1:1101:28437:12079 2:N:0:19
GGACTACAAGGGTATCTAATCCTGTTTGCTCCCCACGCTTTCGCACCTGAGCGTCAGTCTTCGTCCAGGGGGCCGCCTTCGCCACCGGTATTCCTCCAGATCTCTACGCATTTCACCGCTACACCTGGAATTCTACCCCCCTCTACGAGACTCAAGCTTGCCAGTATCAGATGCAGTTCCCAGGTTGAGCCCGGGGATTTCACATCTGACTTAACAAACCGCCTGCGTGCGCTTTACGCCCAGTAATTCCGATTAACGCTTGCACCCTCCGTATTACCGCGGCTGCTGGCACGGAGTTAGC
+
CCCCCGGFGGGGGGGGGGGGGGGGGGGGGGGGGGGGGGGGGGEGGGGGEGGGGGGGGGGGGGGGGEGGGGCGGGGGGGGGDGGGGGGGGEGGGGGGGGFGGGGGGGGGGGGGGGGGGGGGGGGGGGGGFGGGGGGGGG?FC?EFGGGGEGGFGGGF9AFCFGGGGGFFGGGGGGGGGGFCE9DFGGGGFGGFDG*??5FGGFGFFGGFFGGGC7CGF0EF@GFFFFFDBGFBFGFFFFE8??B?GG>>FFF2?BGFG?BB12<2*@:<?F>6,08>AD09>>623::?2C09?(33:?AA6
@M04650:207:000000000-C238N:1:1101:25410:12170 2:N:0:19
GGACTACAGGGGTATCTAATCCCATTCGCTCCCCTAGCTTTCGTCTCTCAGTGTCAGTGTCGGCCCAGCAGAGTGCTTTCGCCGTTGGTGTTCTTTCCGATCTCTACGCATTTCACCGCTCCACCGGAAATTCCCTCTGCCCCTACCGTACTCCAGCTTGGTAGTTTCCACCGCCTGTCCAGGGTTGAGCCCTGGGATTTGACGGCGGACTTAAAAAGCCACCTACAGACGCTTTACGCCCAATCATTCCGGATAACGCTTGCATCCTCTGTCTTACCGCGGCTGCTTGCACAGAGTTAGC
+
CCCCCGGGGGGGGGGGGGGGGGGGGGGGGGGGGGGGGGGGGGGGGGGGGGGGGGGGGGGGGGGGGGGGGGGGGGGGGGGGGGGGGGGGGGGGGGGGGGGGGGGGGGGGGGGGGGGGGGGGGGGGGGGGGGGGGGGCFGGGGGGFGFGGGGGFGGGGGFBFEGAAFGFGGGGGGGGGGGGGFCFGGGGFGGGGGGGGDGFFCFGB*?D?@DGD3C@F=;GG@F?@=F;FEGFF1EF4FFGGGF:?F4<A>FF045DAGFF?FBGB>:7<A<06)26AGG(4>FFFBB0)5=2C)1((-<)6-
@M04650:207:000000000-C238N:1:1101:27802:12205 2:N:0:19
GGACTACCCGGGTTTCTAATCCTGTTTGCTCCCCACGCTTTCGCACCTGAGCGTCAGTCTTCGTCCAGGGGGCCGCCTTCGCCACCGGTATTCCTCCAGATCTCTACGCATTTCACCGCTACACCTGGAATTCTACCCCCCTCTACGAGACTCAAGCTTGCCAGTATCAGATGCAGTTCCCAGGTTGAGCCCGGGGATTTCACATCTGACTTAACAAACCGCCTGCGTGCGCTTTACGCCCAGTAATTCCGATTAACGCTTGCACCCTCCGTATTACCGCGGCGGCTGGCACTGAGTTAGC
+
CCCCCGGGGGGGGGGGGGGGGGGGGGGGGGGGGGGGGGGGGGGGGGGGGFGGGGGGGGGGGGGGGGGGGGGGGGGGGGGGGGGGGGGGGGGGGGGGGGFFGGFGFFFGGGGGGGGGGGDGGGGGFGGGGG9FFGGGGGGGGGGFGGGGEEGFGG8DC6CGGGGGGDGGGGGGGGGGGGGGGGEFGDFECGGGGGGGGGGGGFGFFGCFFGGG9@CFF?FF@DFFFFFEFGFBF=FAFFEDE0<BGGAAFFFB?>GFG0>:1(>?FGF:0:>?08?>FG:;B>9((,4125(+,5)56<).-
@M04650:207:000000000-C238N:1:1101:15515:12206 2:N:0:19
GGACTACAGGGGTTTCTAATCCTGTTTGCTCCCCACGCTTTCGCACCTGAGCGTCAGTCTTCGTCCAGGGGGCCGCCTTCGCCACCGGTATTCCTCCAGATCTCTACGCATTTCACCGCTACACCTGGAATTCTACCCCCCTCTACGAGACTCAAGCTTGCCAGTATCAGATGCAGTTCCCAGGTTGAGCCCGGGGATTTCACATCTGACTTAACAAACCGCCTGCGTGCGCTTTACGCCCAGTAATTCCGATTAACGCTTGCACCCTCCGTATTACCGCGGCTGCTGGCACGGAGTTAGC
+
CCCCCGGGGGGGGGGGGGGGGGGGGGGGGGGGGGGGGGGGGGGGGGGGGGGGGGGGGGGGGGGGGGGGGGGGGGGGGGGGGGGGGGGGGGGGGGGGGGGGGGGGGGGGGGGGGGGGGGGGGGGGGGGGGGGGGGGGGGGEEGGFGGGGGCGFGGGGGGGGGGGGGGGFGGGGFGDGGGGGGFEGFEGGGGGGGGGGGDFFGFGAFGFAEGGGFGGGFFGFFGFD?FBE:GBFFGFAFBGGGF:?F:AAFFF?:>D9*49???F?GG:B?FFFFC?AFD1>>;9,7?>2:EFF?99;0::).
@M04650:207:000000000-C238N:1:1101:7376:12223 2:N:0:19
GGACTACCCGGGTATCTAATCCTGTTTGCTCCCCACGCTTTCGCACCTGAGCGTCAGTCTTCGTCCAGGGGGCCGCCTTCGCCACCGGTATTCCTCCAGATCTCTACGCATTTCACCGCTACACCTGGAATTCTACCCCCCTCTACGCGACTCAAGCTTGCCAGTATCAGATGTAGTTCCCAGGTTGAGCCCGGGGATTTCACATCTGCCTTAACAAACCGCCCGAGTGCGCTTCACGCCCAGTAATTCCGTTTAACGCTTGCACCCTCTGATTTACCGCTGTTGCTGGCACGGAGTTAGC
+
CCCCCGG<AFGCFCGGGGGGGDGGGFFFEFGGDGGGGGGGGGGCCE:FEFFFGFGFFGFFFCCFGG:F86++C4=+>FGGFG,BBDFGFDBFEFA<,EFFGFGFFGDDCFGGE<FFECE++3C>CFCF,DFGFGCBF88FCDCA9A3+31@@C4:,<8EC5CE4@BFGEF9FF,22::<<9FG7CF886C7**://7CCC:+5+;8C6.;CF<+7CF6F*3)(((),0(?1(,*).66*CE:04:F2<C49))97):30860*5CF0:<(5))345CC444(().4))(*3+(-,--24<9
@M04650:207:000000000-C238N:1:1101:17722:12230 2:N:0:19
GGACTACAGGGTATCTAATCCCATTCGCTCCCCTAGCTTTCGTCTCTCAGTGTCAGTGTCGGCCCAGCAGAGTGCTTTCGCCGTTGGTGTTCTTTCCGATCTCTACGCATTTCACCGCTCCACCGGAAATTCCCTCTGCCCCTACCGTACTCCAGCTTGGTAGTTTCCACCGCCTGTCCAGGGTTGAGCCCTGGGATTTGACGGCGGACTTAAAAAGCCACCTACAGACGCTTTACGCCCAATCATTCCGGATAACGCTTGCATCCTCTGTATTACCGCGGCTGCTGGCACAGATTTATCC
+
CCCCCGGGGGGGCGGGGGGGGGGGGG9FGGGGGGGGGGGGGGGGGGGFGGGGGGGGGGGGGDGGGGGGGGFGGGGGGGGGGEEFGGGGGGGGGGGGGGGGCCGGGGGGGGEGGGGGGGGGGFFGGG7:FGGGGGGGGGGGGGG5DFGGGGGFGGDFGGGGFGFFGGGGGGGGGGEGGFGGGGGFCFDCCGGC>CE>FGGFGFGFFGDBBGGG<C+;D?GG@FDFEFFC@GF<FGFFD1EEEFFFFCFAFFF01):?C9B?BBGFGFB4A>6)4A<BC744(371<D?F?*.*((..)3)-6
@M04650:207:000000000-C238N:1:1101:27142:12235 2:N:0:19
GGACTACCAGGGTTTCTAATCCTGTTTGCTCCCCACGCTTTCGCACCTGAGCGTCAGTCTTCGTCCAGGGGGCCGCCTTCGCCACCGGTATTCCTCCAGATCTCTACGCATTTCACCGCTACACCTGGAATTCTACCCCCCTCTACGAGACTCAAGCTTGCCAGTATCAGATGCCGTTCCCAGGTTGAGCCCGGGGATTTCACATCTGACTTAACAAACCGCCTGCGTGCGCTTTACGCCCAGCAATTCCGCTTAACGCTTGCACCCTCCGTATTACCGACGACGCTGGCCCGGAGCTAGC
+
C9CCCGGCFGGGGFEGGFEFGGGGFFGFFGGGGCEGGGGGGGGGGGGGCFEGEGGGGGGEEFGGGGGGFGGEGGGGGGGGFGGFGGGCG7FFGGGGG8FBEDFGFFGFG:FFEF,CF:>DEG@DF?FC8DDGG<DFF,DFEGGFAE:C++@AFE@DGF,@CGG2D=:FFC9@CF,7;CFFGCG7<,D,<8EEEE=?8CFFGFFF7DF+57++777+/1CD(7:?:>(73*(427.)91>E8(,(9*)-:?)(-0/6C?;146C4FF<<2:(4(2(4CC((((-((((4(*(:1((((2485
@M04650:207:000000000-C238N:1:1101:11443:12238 2:N:0:19
GGACTACCGGGGTTTCTAATCCTGTTTGCTCCCCACGCTTTCGAGCCTCAGTGTCAGTTACAGGCCAGAGAGCCGCTTTCGCCTCCGGTGTTCCTCCATATATCTACGCATTTCACCGCTACACATGGAATTCCACTCTCCTCTCCTGCACTCAAGTCTCCCAGTTTCCAATGCACTCCCTGGTTGAGCCACGGCCTTTTACCTCAGACTTAAGCAACCACCTGCGCTCGCTTTACGCCCAATTAATCCGGACAACGCTTGGCACCTACGTCTTACCGCGGCTGCGGTCCCCTATTTCGCC
+
CCCCCGGFFGGDFFGFCGGGGGGAFCGGGGGGGFCBFEGGGGGCFFGGCFFEGGGGDGGFG,,FFFFC<CDF<DFEBFFGDGG@F<FGG:FFGGGGGGGGGCFFGFGFG:FGFGGGC+@C@C,F::,FFFGGG,,CAFGGGDDF?B3@FGG8@BECC=,>EFFGGFEFC=>30FGA,+4,5>+3><88<F,@*@*9CCFC7*,+4004)*5+*++=*0A49D(((05/612(37+))/:F*68)1+9CG)>?(.9:)4(4(,*4=@(.5((((/6<F*4(-242((-(476:(-)64+(,8
@M04650:207:000000000-C238N:1:1101:12695:12250 2:N:0:19
GGACTACACGGGTTTCTAATCCCATTCGCTCCCCTAGCTTTCGTCTCTCAGTGTCAGTGTCGGCCCAGCAGAGTGCTTTCGCCGTTGGTGTTCTTTCCGATCTCTACGCATTTCACCGCTCCACCGGAAATTCCCTCTGCCCCTACCGTACTCCAGCTTGGTAGTTTCCACCGCCTGTCCAGGGTTGAGCCCTGGGATTTGACGGCGGACTTAAAAAGCCACCTACAGACGCTTTACGCCCAATCATTCCGGATAACGCTTGCATCCTCTGTATTACCGCGGCTGCTGGCCCAGAGTTAGC
+
CCCCCGGGGGGGGGGGGGGGGGGGGFGGGGGGGGGGGGGGGGGGGGGGGGGGGGGFGGGGGGGGGGGGGGFGGFGGGGGFGGGGGGGGGGGGGGGGGGGGGGGGGGGGGGGGFGGGGGGGGGGGGGGGGGGGGGGGGGGGGGGFGGGGGGGFGGGGGGGGGGGGGGGGGGGGGGGEGFGGGGGGGFGGGGGG6CFGGFGFDFGFDGGF;CCFFGGGFFGGFGFDFFFFFGFF?=FBF<GGGBFBGGFFGFFF:BD<C?0:<?3):7:7>-5A>GA<?>:>FF>;>6:DFC0C:?0<AC4>6
@M04650:207:000000000-C238N:1:1101:25197:12255 2:N:0:19
GGACTACCAGGGTTTCTAATCCTGTTTGATCCCCACGCTTTCGCACATCAGCGTCAGTTACAGACCAGAAAGTCGCCTTCGCCACTGGTGTTCCTCCATATCTCTGCGCATTTCACCGCTACACATGGAATTCCACTTTCCTCTTCTGCACTCAAGTTTTCCAGTTTCCAATGACCCTCCACGGTTGAGCCGTGGGCTTTCACATCAGACTTAAAAAACCGCCTACGCGCGCTTTACGCCCAATAAATCCGGACAACGCTTGGGACCTACGTATTACCGCGGCTGCTGGCACGTAGTTAGC
+
CCCCCGGGGGGGGGGGGGGGGGGGGGGGGGGGGGGGGGGGGGGGGGGGGGGGGGGGGGGGGGGGGGGGGGCFGGGGGGGGGGGGGGGGGGGGGGGGGGGGGGGGGGGGGDGGGGGGGGGGGGGGGGGGGGGGGGGGGGGGGGGFGGGGGGGFGGGGGGGGGGGGGGGGGGGGGGGGGGGDGGGGGGGGGGGGGEGGGGGGGFGFFGGFEGGGEGGGFBGGFG>@FFFE@GFFFGFCCDGGGFF@FGAFGFFF6DG?F>>FF:>:FC?8<?FFFG?FGG:>99B99BF?FGFGB?:(4F<96
@M04650:207:000000000-C238N:1:1101:15804:12257 2:N:0:19
GGACTACAGGGGTATCTAATCCTGTTTGCTCCCCGCGCCTTCGCGCCTCAGCGTCAGTAGTCTGCCAGAAGGTCGCCTTCGCCACCGGTGTTCCTTCAAATCTCTAAACATTTCAACGTTACACTTGAAATTCCACCTTCCTCTCAGCTACTCTAGCGTGCCCGTCCACCTCGCTCCACAAGGTTGAGCCCTGTGTTTTAACGAAGTGCTCAGCACACCGCCTACACGCCCTTTACGCCCAGTAATTCCGATTAACGCTCGCCCCCCCCGTATTACCGCGGCTGCTGGCACAGAGTTAGCC
+
AC9CCEEEFGGDCFGCC<EGGGGGGGGGGGGGGGEECCFEGGFGGGGGGFGGGGGGGGGGGGGGGGGGGCFFGGGGGGEFGGGGGGEGGGF7EFGAEFFFGGGGGGFDGGGGGGAGGGGFFGCFGGDCFAEGGGGGGGEGGGGFGGFGGGGFG=DEFGEGGGGGCG?EGF:FDE+@EGGG,@>;=C,<CGGGFEF:0;@FFFGBFGGF;=CD@F7CAFGDBG@DFF@ABGFFFCF<BDGEC1(63*567?>0(8*699(86;)45C>;;>?0:+6<C341(4-9??8(8*.2,42))+.54
@M04650:207:000000000-C238N:1:1101:22428:12277 2:N:0:19
GGACTACAGGGGTTTCTAATCCTGTTTGCTCCCCACGCTTTCGCACCTGAGCGTCAGTCTTCGTCCAGGGGGCCGCCTTCGCCACCGGTATTCCTCCAGATCTCTACGCATTTCACCGCTACACCTGGAATTCTACCCCCCTCTACGAGACTCAAGCTTGCCAGTATCAGATGCAGTTCCCAGGTTGAGCCCGGGGATTTCACATCTGACTTAACAAACCGCCTGCGTGCGCTTTACGCCCCGTAATTCCGATTAACGCTTGCACCCTACGTATTACCGCGGCTGCTGGCCCGGAGTTAGC
+
CCCCCGGGGGGGGGGGGGGGGGGGGGFGGGGGGGGGGGGGGGGEEGGGCFGGGGGGGFEE,CCEGGGG?FEBFGGGGGGGFGGGGCGGGGGGGGEGGFGGGCFGGGGGGGGGGGDGGGEGGGGGGGGGFGGGG9EC,@+@EDGF7D++3@CFGDCGG?C3:F9CG9CC9,9EFC,5,55DF<8EGFC,=EGCEDGDC<FGG6>7:FDFEGGG<DD7FFGGFGF??@>5(7329EFAFFGGG((-C<4)?4:,(75<>20<66FFGF6((.(42@?9EF:7((1990732:(791(--;)6A
@M04650:207:000000000-C238N:1:1101:25053:12308 2:N:0:19
GGACTACTGGGGTATCTAATCCTGTTTGCTCCCCACGCTTTCGCACCTGAGCGTCAGTCTTCGTCCAGGGGGCCGCCTTCGCCACCGGTATTCCTCCAGATCTCTACGCATTTCACCGCTACACCTGGAATTCTACCCCCCTCTACGAGACTCAAGCTTGCCAGTATCAGATGCAGTTCCCAGGTTGAGCCCGGGGATTTCACATCTGACTTAACAAACCGCCTGCGTGCGCTTTACGCCCAGTAATTCCGATTAACGCTTGCACCCTCCGTATTACCGCGGCTGCTGGCACGGAGTTAGC
+
CCCCCFGGGGGGGGGGGGGGGGGGGGGGGGGGGGGGGGGGGGGGGGGGGGGGGGGGGGGGGGFGGGGGGGGGGGGGGGGGGGGGGCFGGGGGGGGGGGGGGGGGGGGGGGGGGGGGGGGGGGGGGGGGGGGGGGGGGGGGGDGFGGFGGGGFGGGGGGGGGGGFGGGGGFGGGGGGFGFFGFGGGGGDFFGGGGGGGGGGGFGFFGGFEFGFECCFF@GFFG>D4F;B?GFFFGFFF:GEE0<?FG<4C@???EG<C?FBBBG?FF618?BB(;7AGG032669,:?>05(<42(2<6)6.
@M04650:207:000000000-C238N:1:1101:25917:12320 2:N:0:19
GGACTACCGGGGTTTCTAATCCTGTTTGATCCCCACGCTTTCGCACATCAGCGTCAGTTACAGACCAGAAAGTCGCCTTCGCCACTGGTGTTCCTCCATATCTCTGCGCATTTCACCGCTACACATGGAATTCCACTTTCCTCTTCTGCACTCAAGTTTTCCAGTTTCCAATGACCCTCCACGGTTGAGCCGTGGGCTTTCACATCAGACTTAAAAAACCGCCTACGCGCGCTTTACGCCCAATAATTCCGGATAACGCTTGCCACCTACGTATTACCGCGGCTGCTGGCCCGTAGTTAGC
+
CCCCCGGGGGGGGGGGGGGGGGGGGGGGGGGGGGGGGGGGGGGGGGGGGGGGGGGGGGGGGGGGGGGGGGGGGGGGGGGGGGGGGGGGGGGGGGGGGGGGGGGGGGDGEGEGGGGGGGGDGGGGCGGGGGGGGGGGGGGGGGGFGGGGGFGFGGGGGGGGGGGGFGFGGGGGGGGFGGGGGGGGGGGGGGGGGGGGFFGGGFGFFGGFFGGGFGFGFFGGBGFDDFFB><39@CF<A?EGG?07CFFFGF@B4)*.04>B?(/:FGBBFFFFFGF2:F:>909>B?:)45(:26318C<<6
@M04650:207:000000000-C238N:1:1101:8183:12325 2:N:0:19
GGACTACCAGGGTTTCTAATCCTGTTTGCTCCCCACGCTTTCGAGCCTCAGTGTCAGTTACAGGCCAGAGAGCCGCTTTCGCCTCCGGTGTTCTTCCACATATCTACGCATTTCACCGCTACACATGGAATTCCACTCTCCTCTCCTGCACTCAAGTCTCCCAGTTTCCAATGCACACAATGGTTGAGCCACTGCCTTTTACATCAGACTTAAGAAACCACCTGCGCTCGCTTTACGCCCAATAAATCCGGACAACGCTTGGGACCTACGTATTACCGCGGCTGCTGGCACGTAGTTAGCC
+
CCCCCGGGGGGGGGGGGGGGGGGGGGGGGGGGGGGGGGGGGGGGGGGGGGGGGGGGGGGGGGGGGGGGGGGGGGGGEDFGGGGGGGGGGGGGGGGGGGGGGGGGGGGGGGGEGCGGGGGDGGGGFEFGFFGGGFGFAFDGGGGFG89=CFGF8,EFDFFGFGEGDEFG9AEFGGGFGGGGGGFFAFGGGGGG699EGFGGGFGFFGGFFFCFFGGGFDGGBDBBBDAD9<@DFCF=E2BEGF@3FGFF;BD;>EGFG@078818DC?<032)4<9A996>19BFBB?:B:<7,4<6A?.),
@M04650:207:000000000-C238N:1:1101:12363:12329 2:N:0:19
GGACTACTAGGGTTTCTAATCCCATTCGCTCCCCTAGCTTTCGTCTCTCAGTGTCAGTGTCGGCCCAGCAGAGTGCTTTCGCCGTTGGTGTTCTTTCCGATCTCTACGCATTTCACCGCTCCACCGGAAATTCCCTCTGCCCCTACCGTACTCCAGCTTGGTAGTTTCCACCGCCTGTCCAGGGTTGAGCCCTGGGATTTGACGGCGGACTTAAACAGCCACCTACAGACGCTTTACGCCCAATCATTCCGGATAACGCTTGCATCCTCTGTATTACCGCGGCTGCTGTCACATAGTTAGC
+
CCCCCGGGGGGGGGGGGGGGGGGGGGGGGGGGGGGGFGGGGGGGGCGGGGGGGFGGGGDFGGGDGGGGGGGGGEGGFGGGGGGG@FGGGGGGGGFBFE@CGFGGGGGGGGGGGGGGGGGGGGFGGGGGGGFGGGGDFGEFGGGFFGGDGGGFGDFFGFFFEG8EGFGFGFFGGED79CGGGFDEFGGFGGGGGGGGFGGGF+>?4>CE0CGGFCC*9;FC3D<1(;8A>GF@@GFFFFGG?:??**6>GFFF2BC2607?FFG<*CB?<<)-.AAAG>(-(491>??F)049)).<A06).
@M04650:207:000000000-C238N:1:1101:9083:12347 2:N:0:19
GGACTACCGGGGTTTCTAATCCTATTTGCTCCCCACACTTTCGAGCCTAAGTGTCAGTAGTGGTCCAAGTTATCGCCTTCGCCACCGGTATTCCTCCAGATCTCTACGCATTTCACCGCTACACCTGGAATTCTGCCCGCCTCGACGACACTCAAGCTTGCCAGTATCAGATGCAGTTCCCCGGTTGAGCCCGGGGATTTCACATCTGGCTTAACATCCCGCCTGCGTGCGCTTTACGCCCAGTCATTCCGATTAACGCTTGCACCCTCCGTCTTACCGCGGCTTCTGGCACGCAGTTTTC
+
CCCCCEGGGGGGGGGGGGGGGGGCEFFGGF9FGE@FEEGGGGGGGGGF,;C@FFGFGGG<,CFCFC,C9EE@6EFCEFGGGE7F@BFD@+CEFEFAEEFGGGGFG9<9CFGGGGGGG78>CFGDFBEFGGGFG,,A==+@EGG*+8>@31BFFF,@,3,>DB,=>3EFG9:EC:F7EFF;,8B>FCECFDGA5*4:)8CCC>CFFFFBEFGF@FFF+)09(262(;2),51>FG>2*4E8CBF2*:56F??((8D9FBFF(4*4*;?0601-(2(-AF?>>BB>,225)6(<:(-440)5<
@M04650:207:000000000-C238N:1:1101:4531:12360 2:N:0:19
GGACTACCAGGGTTTCTAATCCTGTTTGCTCCCCACGCTTTCGAGCCTCAGTGTCAGTTACAGGCCAGAGAGCCGCTTTCGCCTCCGGTGTTCCTCCATATATCTACGCATTTCACCGCTACACATGGAATTCCACTCTCCTCTCCTGCACTCAAGTCTCCCAGTTTCCAATGCACACAATGGTTGAGCCACTGCCTTTTACATCAGACTTAAGAAACCACCTGCGCTCGCTTTACGCCCACTAAATCCGGACAACGCTTGGGACCTACGTATTACCGCGGCTGCTGGCACGTAGTTAGCC
+
CCCCCGGGGGGGGGGGGGFGGGGGGGGGGGGGGGGGGGGGGGGGFDGGGGGGGGGGGGGGGGGGGGGFGGCFGGGGGGGG:FEEFGGGGGGGGGGGGGGEGGFGGGGGGGGGGGGGGGGGGGFFFFGFF<?FGGGGGGGGGGGFGGGGFGGFGFGGGGGGGFFFGGGGDFGGGGGGGGDGGGFGGCFFFFCGCCCGGGGGGFGFFCF>CFF7=>CFAD6*0;BB=9@>DGFF=AC=>@8FG(38*26?CE31>FD@D96??BF?GC2>??B<BC2:</41(1;(-44(42)*4(24:0):?
@M04650:207:000000000-C238N:1:1101:14172:12366 2:N:0:19
CTACTACCAGGGTATCTAATCCTGTTTGCTCCCCACGCTTTCGAGCCTCAGTGTCAGTTACAGGCCAGAGAGCCGCTTTCGCCTCCGGTGTTCCTCCATATATCTCCGCATTTCACCGCTACACATGGAATTCCACTCTCCTCTCCTGCACTCAAGTCTCCCAGTTTCCACTGCCCACAATGGTTGATCCACTGCCTTTTACCTCCGACTTACGAAACCACCTGCGCTCGCTTTACGCCCACTAAATCCGTCCAACGCTTGGACCCTACGTATTTCCGCCGCTGCCGGCCCCTATTTATCC
+
---8@C9@FC@7CFCGGGAFGGGFFGEGGFACFG8BFGCCD<F,,8@FFDFGGGGAAE@@FG,@DF@@FGG@EFFGG@<B?FBB6?+:FEGDFFCFFFEAF<;FC,F7B:FGFGGFACCD7FED,4A=A,AEFGDGGF=DEDFDDFFG@,@DF,>=FF;DFGD8FDF9E9,6=B,@,6+==F=C>@8,BE9CCC97?CGF79,8?30:=*?8***;*::7:*)5))(/-)06BC:.)3:**,(.<*.)02.(()+(*,--(2*.CE:0?(8)63).+*-((-4(4((-2*(*,()65+)..
@M04650:207:000000000-C238N:1:1101:13235:12381 2:N:0:19
GGACTACCCGGGTTTCTAATCCTGTTTGCTCCCCACGCTTTCGCACCTGAGCGTCAGTCTTTGTCCAGGGGGCCGCCTTCGCCACCGGTATTCCTCCAGATCTCTACGCATTTCACCGCTACACCTGGAATTCTACCCCCCTCTACAAGACTCTAGCCTGCCAGTTTCGAATGCAGTTCCCAGGTTGAGCCCGGGGATTTCACATCCGACTTGACAGACCGCCTGCGTGCGCTTTACGCCCAGTAATTCCGATTAACGCTTGCACCCTCCGTATTACCGCGGCTGCGGGCACGGAGTTAGC
+
CCCCCGGGGGGGGGGGGGGGGGGGGGGGGGGGGGGGGGGGGGGGGGGGGGGGGGGGGGGGGGGGGGGGGGGGGGGGGGGGGGEGGGGGGGGGGFGGGGGGGFFGGGGGGGGGCGGGGGGGCGFGGGGGGGGGGGGGGGGGGGGFGGGGGGGFGFGFGGGFGGGGGGGGGGGGGGGGGGGGGGFFGGGGGGGGGDGGDDGGFFGFFGDEFGGCEFFGFDGC9DFB?FFFFGFF95F<FFDGGF?BGD<>DBFF0>3:C<>F01DDGGBB<1>18@:AFF<6>96(,,(-3C>=?1(4?C)64
@M04650:207:000000000-C238N:1:1101:25366:12388 2:N:0:19
GGACTACAGGGGTTTCTAATCCCATTCGCTCCCCTAGCTTTCGTCTCTCAGTGTCAGTGTCGGCCCAGCAGAGTGCTTTCGCCGTTGGTGTTCTTTCCGATCTCTACGCATTTCACCGCTCCACCGGAAATTCCCTCTGCCCCTACCGTACTCCAGCTTGGTAGTTTCCACCGCCTGTCCAGGGTTGAGCCCTGGGATTTGACGGCGGACTTAACAAGCCACCTACAGACGCTTTACGCCCAATCATTCCGGATAACGCTTGCATCCTCTGTATTACCGCGGCTGCTGGCACAGAGTTAGC
+
CCCCCGGFGGGGGGGGGGGGGGGGGGGGGGGGGGGGGGGGGGG@FCFGGGA@FGGGGG9CF@FCGGGGGGGF,CFGDEFFGGGG7FF@FGGGGFFFF9@EGGGGGGGGGGGGFGGGGGGGGGGGDCGBFDGGGGG<=FGGGGGF?FBE>@EFGFFGGGACG>EDGFGFGGG8;EGGF:C8,>FEGDG,<DCE?,*9*0FFFFG9*?CB@DC=6@+28@GG;2:@FF36);,9BCF4=?GGGF03<65:FFFFFEGAC:>B??9)0348A-8>AFA>GG(2091(4::?FGFG<((.6<AA<
@M04650:207:000000000-C238N:1:1101:14012:12394 2:N:0:19
GGACTACTGGGGTTTCTAATCCTATTTGCTCCCCACACTTTCGAGCCTAAGTGTCAGTAATGGTCCAAGTTATCGCCTTCGCCTCTAGTGTTCTTCCATATATCTACGCATTCCACCGCTCCACATGGAGTTCCATAACTCTCTACCACACTCTAGGTTAATAGTTTCCAATGCATACAATAGTTAAGCTACTGCATTTAACACCAGACTTACTAACCCACCCGCGCTCGTTTTACGCCCAGTAAATCCGGATAACGCTTGCATCCTATGTATTACCGCGGCTGCTGGCACATAATTTCCC
+
CCC<@FFG<FCFGGGGGGGGGGGFEFFGGGGGG7CCFFGGGGEDC@CGGCFF<FGGGGGFG<FFFGFEFGGGGG7FGGGG@C@:CFFGFGGGCGGFGGGGGCFGGGGGGG:FFFDFGG80BCFGCECGF8EFGDBCDFFGGGGFGGGGGFD9DGCFDDF;,CFDFAFGGGGGFGCE=DDEFGDGGEDDDFGGG998=EGGF9EF<=C5D=D9DGG7FC678+8=9*)95C4:4>>6>)=<<5;4CFCFDDDDDBCEC6,0((*/:<)/)/751>5<A*4:40;>0:?0:*426))..+).5
@M04650:207:000000000-C238N:1:1101:21678:12429 2:N:0:19
GGACTACAAGGGTATCTAATCCCATTCGCTCCCCTAGCTTTCGTCTCTCAGTGTCAGTGTCGGCCCAGCAGAGTGCTTTCGCCGTTGGTGTTCTTTCCGATCTCTACGCATTTCACCGCTCCACCGGAAATTCCCTCTGCCCCTACCGTACTCCAGCTTGGTAGTTTCCACCGCCTGTCCAGGGTTGAGCCCTGGGATTTGACGGCGGACTTAAAAAGCCACCTACAGACGCTTTACGCCCAATCATTCCGGATAACGCTTGCATCCTCTGTATTACCGCGGCTGCTGGCACAGAGTTAGC
+
CCCCCGGGGGGGGGGGGGGGGGGGGGGGGGGGGGGGGGGGGGGFGGGCGGGGGGGGGGGGGGGGGGGGGGGGGGGGGGFGGGGGFEGGGGGGGFFGGGGGGGGGGGGGGGGGGGGGGGGGGGGFGGGGGGGGGGG9?FGGGGGFGGGGGGGFFBEGGFGGGGFGGGGFFGGGGGGGGDFGCGGE>FGGGGGGFFGGGDGGGFGFDDDA:D);<C7DA(8C;<=;8FEFFG012CFFFFGGGFF0CFAA=BF60@GF6196:BFBFF?)56:4AGBFGF?;(4;60(55:E:??B0()366.
@M04650:207:000000000-C238N:1:1101:6612:12477 2:N:0:19
GGACTACTGGGGTTTCTAATCCTGTTTGCTCCCCACGCTTTCGCACCTGAGCGTCAGTCTTCGTCCAGGGGGCCGCCTTCGCCACCGGTATTCCTCCAGATCTCTACGCATTTCACCGCTACACCTGGAATTCTACCCCCCTCTACGAGACTCAAGCTTGCCAGTATCAGATGCAGTTCCCAGGTTGAGCCCGGGGATTTCACATCTGACTTAACAAACCGCCTGCGTGCGCTTTCCGCCCAGTAATTCCGATTAACGCTTGCACCCTCCGTATTACCGCGGCTGCTGGCACGGAGTTAGC
+
CCCCCFGGGGGGGGGGGGGGGGGGGGGGGGGGGGGGGGGGGGGGGGGGGFFGGGGGGGGGGGGGGGGGGCGGGGGGGGGGGGGGGGGGGGGGGGFFGGGGGGGGGGGGGGDEGGGGFF6DEGGFGGGG=DFGGGGGGGGGGGGFGGCEEGGFGCFGFFGGGGGGGFFGGGCFGGGF?FFGGGGGGFGFFFGGDEGE8DEEGFGF6FGFEGGFEGGFF(8D0C;(3@9707229E3)9:CEE?::>F2:F@FB?FDFF:963:<<4@??:((,,;44::499>BB6?BF0C?+(96>:E9A4
@M04650:207:000000000-C238N:1:1101:16913:12504 2:N:0:19
GGACTACCGGGGTATCTAATCCTGTTTGCTCCCCACGCTTTCGCACCTGAGCGTCAGTCTTCGTCCAGGGGGCCGCCTTCGCCACCGGTATTCCTCCAGATCTCTACGCATTTCACCGCTACACCTGGAATTCTACCCCCCTCTACGAGACTCAAGCTTGCCAGTATCAGATGCAGTTCCCAGGTTGAGCCCGGGGATTTCACATCTGACTTAACAAACCGCCTGCGTGCGCTTTACGCCCAGTAATTCCGATTAACGCTTGCACCCTCCGTATTACCGCGGCTGCTGGCACGGAGTTGGC
+
CCCCCGGGGGGGGGGGGGGGGGGGGGGGGGGGGGGGGGGGGGGGGGGGCGGGGGGGGGGGGFGFGGGGFGGGGGGGGGEGGGGGGGGGG7FGGGGGGAFGG8EGGGGGGGGGGGGGGGGGGGGGGGGGFGGGGFFF9D8FG6EFGGDE>EGFFCGGGGGGGG7CGGGGGGFGFGGEFGFGGAEF@AB<CGCC5EGG37CFFFGFFGCAEGC@3DFGFFGG6D>?BFB70399;EF26?EEG164C7<AGF466DCAG07??BG2CGFFFF>61C79AC16>B>(-4:8:G?GF96(-;),4
@M04650:207:000000000-C238N:1:1101:9013:12547 2:N:0:19
GGACTACAGGGGTATCTAATCCTGTTTGCTCCCCACGCTTTCGCACCTGAGCGTCAGTCTTCGTCCAGGGGGCCGCCTTCGCCACCGGTATTCCTCCAGATCTCTACGCATTTCACCGCTACACCTGGAATTCTACCCCCCTCTACGAGACTCAAGCTTGCCAGTATCAGATGCAGTTCCCAGGTTGAGCCCGGGGATTTCACATCTGACTTAACAAACCGCCTGCGTGCGCTTTACGCCCAGTAATTCCGATTAACGCTTGCACCCTCCGTATTACCGCGGCTGCTGGCACGGAGTTAGC
+
CCCCCGGGGGGGGGGGGGGGGGGGGGGGGGGGGEGGGDGGGGGGGGGGGDGGGGGGGGGGGGGGGGGGGDEFGGFGGGGGGGGGFGGGGGGGGGGGGGGGGGGGGGGGGGGGFGGGGGGGGEGFGGGGGGGGGGGGGGCGEDGFFGGGGGGFGGFGGGGGCFGGGGFGGGGGGGGGGGGGFFGGFGGGFGGGGEEGGDGGGFCAFGGFFGGGFGF>*6=FFGF?FF>53C>9B5>BF?EEGF:BFG<2C69(,)>AC:9:?BC<D::21:;8?=?9CF(91>BF>FBF4C?G?>90<F2)6
@M04650:207:000000000-C238N:1:1101:24555:12551 2:N:0:19
GGACTACTGGGGTTTCTAATCCTATTTGCTCCCCACACTTTCGAGCCTAAGTGTCAGTAATGGTCCAAGTTATCGCCTTCGCCTCTAGTGTTCTTCCATATATCTACGCATTCCACCGCTCCACATGGAGTTCCATAACTCTCTACCACACTCTAGGTTAATAGTTTCCAATGCATACAATAGTTAAGCTACTGCATTTAACACCAGACTTACTAACCCACCCGCGCTCGTTTTACGCCCAGTAATTACGATTAACGCTTGCACCCTCCGTATTACCGCGGCTGCTGGCACGGAGTGAGCC
+
CCCCCGGGGGGGGGGGFGGGGGGGGGGGGGGGGGGGEGFGGGEEE7FEFGGFGGFGGGGGFGGFFFG<FGGGGGFEGGGGGDGFGGA<FFF9AFEFGGGFGGFFGGGGG>CFGGGGFFGGGDGFGGGGGDFCEE;FFGGGGGGFGGGGGGGFGGGGGGGGFGGCFFAFFCDFGGFGGGG8DGCDEFGGGGFCFGGGGGCF@7DFEGGFDGFC68DFFB6CADA>B>A5)974@4B@BAD<:@EC>F?*:?4B8=DE33?;6(;=GC13;1313@CEFD((-2-7<:>?F7379>(((0.54
@M04650:207:000000000-C238N:1:1101:24130:12605 2:N:0:19
GGACTACAAGGGTTTCTAATCCTGTTTGCTCCCCACGCTTTCGAGCCTCAGCGTCAGTTACAGTCCAGTAAGTCGCCTTCGCCACTGGTGTTCTTCCTAATCTCTACGCATTTCACCGCTACACTAGGAATTCCACTTACCTCTCCTGCACTCTAGTTACACAGTTTTATGTGCTTTCTACAGGTTAAGCCTATATATTTAACACATAACTTATCTAACCGCCTACGCATCCTTTACGCCCAGTAATTCCGAATAACGCTTGCCACCTACGTATTACCGCGGCTGCTGTCACGTATTTAGC
+
CCCCCGGG@FGGGGGGGGGGGGGGGGGGGGGGGGGGFEGGGGGFGGGGGGGGGGGGGGGGFDGGGGGGGGGFCFEDGGGGGECECFFFGGGGGCGGGGGGGGGGGFGGGGGGGGGGGGGGGGGGBEFGGGGGGCFF;B,?EFGFGGGGGGGFGGGGCGG9;,6,FGGFGE,EDGC,CFGFGFFGGGFFCFC8=DFGGGGG7DFF?7??ADGGE?+5+;D6>DADAA=>4*5>@GFFFDGGDDDF+:@CFF;9=):4C3(6(,94:+33(/28EFEF9>(796;90(.5)+)<(42),<:).
@M04650:207:000000000-C238N:1:1101:10836:12622 2:N:0:19
GGACTACAGGGGTTTCTAATCCTGTTTGCTCCCCACGCTTTCGAGCCTCAGTGTCAGTTACAGGCCAGAGAGCCGCTTTCGCCTCCGGTGTTCCTCCATATATCTACGCATTTCACCGCTACACATGGAATTCCACTCTCCTCTCCTGCACTCAAGTCTCCCAGTTTCCAATGCACACAATGGTTGAGCCACTGCCTTTTACATCAGACTTAATAAACCACCTGCGCTCGCTTTACGCCCAATAAATCCGGACAACGCTTGGGACCTACGTATTACCCGGGCTGCGGGCACGTAGTTATCC
+
CCCCCFGGGGGGGGGGGGGGGGGGGGGGGGGGGGGGGGGGGGGGGGGFGGGGGGGGGGGGGGGGGGGGGGGGGGGGGGGGGDGGGGGGGGGGGFGGGGGGGGGGGGGGGGGGGGGGGGDGGGFGGGGGEFDFGGGGGGGGGGCFGGGGGGGFGGDFFFGGGGGGFGGGGGGGGGGGGGEC8@FDFC68683CC?EGGGGG?AFFFC>A@FCD5+=EFE,7>GFBF?BA))>=B7+852CB*,:@CFEEF>.(,:*,)31((472C;:).21<A8)<9*((,49:(((,(2,*((.,60)).
@M04650:207:000000000-C238N:1:1101:25250:12627 2:N:0:19
GGACTACTAGGGTATCTAATCCTGTTTGCTCCCCACGCTTTCGAGCCTCAGTGTCAGTTACAGGCCAGAGAGCCGCTTTCGCCTCCGGTGTTCCTCCATATATCTACGCATTTCACCGCTACACATGGAATTCCACTCTCCTCTCCTGCACTCAAGTCTCCCAGTTTCCACTGCACACAATGGTTGAGCCCCTGCCTTTTACATCAGACTTAAGAAACCACCTGCGCTCGCTTTACGCCCAATAAATCCGGACAACGCTTGGGACCTACGTATTACCGCGGCTGCTGGCCCGTAGTTTGCC
+
CCCCCGGGFGGGGGGGGGGGGGGGGGGGGGGGGGGGGGGGGGG,EFEFGFGFGGGGGGGECEFGGGGG8EGGGFCF@FGFCEGCCFGG:@FGGGGGGGGGGFGGGGGFGDFGGGGGGCEGGG9FFGGDFCFGGGGGGG9FFG8DGGDFGGGFGC@F@DDDDGGGGGGGG@,3AFGGGGEGGDGGG7D?GF+@@7DEGGGG7CD;CC>>CFG=ACF76CGGFG:.4?@94/:8BG6;)8EGE0;;*1<);:A;03789120(413FE?228?)5FABF<9(29>1220,(*-*4206A7)54
@M04650:207:000000000-C238N:1:1101:8576:12638 2:N:0:19
GGACTACAGGGGTTTCTAATCCTGTTTGCTCCCCACGCTTTCGAGCCTCAGTGTCAGTTACAGGCCAGAGAGCCGCTTTCGCCTCCGGTGTTCCTCCATATATCTACGCATTTCACCCCTACACATGGAATTCCACTCTCCTCTCCTGCACTCAAGTCTCCCAGTTTCCAATGCAAATACTGTTTTAGCCACTGCCTTTTACATCAGAACTAAGAAACCACCTGCGCTCGCTTTACACCCAATAAAACCGTACAACGCCTAGGACCTACCTGTTACACTGGCGGCTGGTACTGGGGTAGCC
+
CCCCCFG@@EEGG+CFFGGGC9CFGG<FGGCFGGFGGGGGGDBDGDEFGFGGGGGCFE@CC,6;DCGDEC@FDCFGCFD=FEG@,AFCBBFCCECBECFFFGGGGGGGE@@CFDGF9,+=8EFG:?F<E?<EBE>?;8=FECD78,9@?@8<?4>E,DD99=D8FGFF,CD;=>,,7+@,2C,8D,,==@DC92E,25FC@57?+<+;**+4:7:FA58*0CD:::-5)3-((*+1+.::B5(6;F).1:)((2:))6(/,68;G8/73()).3)6+2).(((,(,(((+.+))((-1,))
@M04650:207:000000000-C238N:1:1101:7182:12641 2:N:0:19
GGACTACTGGGGTTTCTAATCCTGTTTGCTCCCCGCGCCTTCGCGCCTCAGCGTCAGTAGTCTGCCAGAAGGTCGCCTTCGCCACCGGTGTTCCTTCAAATCTCTAAACATTTCAACGTTACACTTGAAATTCCACCTTCCTCTCAGCTACTCTAGCGTGCCCGTCCACCTCGCTCCACAAGGTTGAGCCCTGTGTTTTAACGAAGTGCTCAGCACCCCGCCTACACGCCCTTTACGCCCAGTAATTCCGATTAACGCTCGCCCCCCCCGTATTCCCCCGCCTGCCGGCCCGGAATTTGCC
+
CCCCCGGGGGGGGGGGGGGGGGGGGGGGGGGGGGGGEGGGGGG7FGGGGGGGGGGGGGGGCAFGGGGGGGAEEFFGGGGGGGGGGDFGGGGGGGGGGGGGGDGFGG<FGGGGGGG9FEE=FFGFFFGCEFGGGGGGGFFGGGGFGGGG?@FFGGFGFCE=CF,CFE>+EC6D>F>FEGGDGFFGGFDGGGGC,@ECDFFD*B*@4CDFF7CFDFCC)8C5=D<03A@3:G>9;F+/)/4F*64<GF4-:<)(()269>:B>6565E>>F(-(48))<*-4((--:((-1:2:1((44+444
@M04650:207:000000000-C238N:1:1101:15678:12699 2:N:0:19
GGACTACCGGGGTATCTAATCCTGTTTGCTCCCCACGCTTTCGAGCCTCAGTGTCAGTTACAGGCCAGAGAGCCGCTTTCGCCTCCGGTGTTCCTCCATATATCCACGCATTTCACCGCTACACATGGAATTCCACTCTCCTCTCCTGCACTCAAGTCTCCCAGTTTCCAATGCACACAATGGTTGAGCCACTGCCTTTTACATCAGACTTAAGAAACCACCTGCGCTCGCTTTACGCCCAATAAATCCGGACAACGCTTGGGACCTACGTATTACCGCGGCTGCTGGCACGTAGTTAGCC
+
CCCC@FGGGGGGGGGGGGGGGGGGGGGGGGGGGGGGGGGGGGGGGGGGFCGGGGGGGGGGGGGGGGGGFGGGGGGGGGGGGGGGGGGGGGGGFGFGGGGGGGGG,CFGGGDGGGGGGGGGEEGGFFGFFFGGGGGGGGGGGGGFFFCGGGGDGGFGGGGGEGGDFFFFCECFFGFGFFCFGGFGGGFGG,>FGDFE>CFGCF9BADFAEG7+:+BFAB,3<DF=:?>59D@=B76>)3CFE63@CF?5CA>06:DDD9:B:<7(CEBB0:?7<F9<@321016>?FB?6*.2..68<+6<:
@M04650:207:000000000-C238N:1:1101:20676:12731 2:N:0:19
CGCCTACCGGGGTTTCTAATCCTGTTTGCTCCCCTTGCTTTCGCGCCTCAGCGTCAGGAATCAACTAGCAAAGCGCCTTCGCCACCGGTGTTCTTCCACATATCTACGCATTTCACCGCTACACGTGGAATTCCCTTTTCTCCGTCTATCCTCTCGATAGATAGTATTAGTTGCTTTTTCGAAGTTGAGCTTCGAGATTTAACAACTAACTTACCTTTCCGCCTACACGCCCTTTACCCCCAATAAATCCGATTAACGCTAGCACCCTCCGCATTACCGCAGCTGCCGGCACGGAGTTAGC
+
-6-A@@FG@@768+,E<6CCFGC@;;C<F<FGGG8C@F9CCF:FCFGDG<CFE@F:@C,69,69C,6@,,,,6B@FGCBF=FGCGGC:8>?,F?EGG<FCA<@F==FDG+=??FCFGEGD7F>F+6?8+,78FGG,,@=F;FGEDFE85@FFGD8=,,,+,,@@C,@;;@>,5EE,;C2D+33*@;;,4D;4E@*139D;+BDB4C74>GGF*CF+84BF@DF2>F3A@D07(;));)?CGB(5*:96FF51(7*)?:;1-3C<DGF<?B0(3/2)3?(9319127(-4CBG:0((-*).6
@M04650:207:000000000-C238N:1:1101:23024:12740 2:N:0:19
GGACTACACGGGTATCTAATCCTGTTCGCTCCCCACGCTTTCGCTCCTCAGCGTCAGTATCGGCCCAGAGACCCGCCTTCGCCACCGGTGTTCCTCCTGATATCTGCGCATTTCACCGCTACACCAGGAATTCCAGTCTCCCCTGCCGAACTCTAGCCTGCCCGTATCGACTGCAAGCTCGGGGTTGAGCCCCGAGTTTTCACAGCCGACGCGACAGACCGCCTACGAGCTCTTTACGCCCACTAATTCCGGCCAACGCTTGCACCCTACGTATTACCGCGGCGGCTGGCACGTAGTTGGC
+
CCCCCGGGGGGGGGGGGGGGGGGGGGGGGGGGGGGGGGGGGGGGGGGGGGGGGGGGGGGDGGGGGGGGGGGGGGGGGGGGGGGGGGGGEGGGGGGGGGFGGGGGGFGGGGGGGGGGGGGGGGGGGGGGGGGGGGGGFFFGGGGFFGGG:CGFGGGABFGCEFF6FGGGEGGGGFGEFF6@EEDGGGGFFFGFGGCEFCFFGAGFFFGF2<9D>DCDD(8C>G90(737(9-5<C?DF?GGGF(.6C44:@?6())4C1;B?FG4C?6??:2.8G>A?C1;>>9(12>((=?GFF:(4+-:>
@M04650:207:000000000-C238N:1:1101:5057:12748 2:N:0:19
GGACTACAGGGGTTTCTAATCCCATTCGCTCCCCTAGCTTTCGTCCCTCAGTGTCAGTGTCGGCCCAGCAGAGTGCTTTCGCCGTTGGTGTTCTTCGCGATCTCTACGCATTTCACCGCTCCACCGGAAATTCCCTCTGCCCCTACAGTACTCCAGCTTGGCAGTTTCCACCGCCTGTCCAGGGTCGCGCCCGGGGTTTTGACGCCGAACTTAAATAGCCACCTACAGACGCTTTACGCCCCATAATCCCGGAAAACGCTGCCATCCTCGTGATTACCGCGGCTGCTGGCACAAGATTAGC
+
<BCCCGAD8A;7FG;FFFGFEGF-6;66CCFG<C,6CFGFCAFF:,8CE<F<@FE<6<,6;@BFEFGD86,@FFEDA<?FFGF@FC:EG<C??,;,,,47@7D;9F<D7?F:E@FFCFCCBFG8,@F++4FFF,=,@F,A,+6:=>,,9=9=E,DDFFFG6,@=:C,E;,@D6:>9@?<FG?,:C,5*1:*=**C*/:C**:?)))9)(12+)3;++)>77F?7()29)>;6<=7)168E*(-,**))*).((0/47103((*4:F())-3((:-5+:846>((((.50:1C((.()0))(
@M04650:207:000000000-C238N:1:1101:21959:12756 2:N:0:19
GGACTACTGGGGTTTCTAATCCTGTTTGCTCCCCACGCTTTCGAGCCTCAGCGTCAGTTACAGACCAGAGAGTCGCCTTCGCCACTGGTGTTCCTCCATATATCTACGCATTTCACCGCTACACATGGAATTCCACTCTCCTCTTCTGCACTCAAGTCTCCCAGTTTCCAATGACCCTCCCCGTTGGAGCCGGGGGCTTTCACATCAGACTTAAGAAACCGCCTGCGCTCGCTTTACGCCCAATAAATCCGGACAACGCTTGCCACCTACGTATTACCGCGGCTCCTGGCACGTATTTAGC
+
CCCCCGGGGGGGGGGGGGGGGGGGGGGGGGGGGGGGEGGEGGEFGGC=CEFGGGG@CGEGFGGFGGGEFGFGFFEGGGGGDFDF@FGGGGGGGGGGGGCB@@9EFFFD:?FGGC<FF7C?=FCA,?F8E=FGC<FGDE=FFGGFAFFAFFGFFG@FB=EGDEGGFGDGGC9;DFFF8?DEGGG+F+,<AFGGGEEG>DGCD+;B+*+23CFGEGD78=GG>G91=F9BBG;00=>4@?GGC?(.CFFBGF>>FBD0434:06D?7C?032(()0,6CG:>9961(((.,*(<1..)(3:-6
@M04650:207:000000000-C238N:1:1101:14180:12761 2:N:0:19
GGACTACTAGGGTATCTAATCCCATTCGCTCCCCTAGCTTTCGTCTCTCAGTGTCAGTGTCGGCCCAGCAGAGTGCTTTCGCCTCCGGTGTTCCTCCATATATCTACGCATTTCACCGCTACACATGGAATTCCACTCTCCTCTCCTGCACTCAAGTCTCCCAGTTTCCAATGCACACAATGGTTGAGCCACTGCCTTTTCCATCAGACTTAAGAAACCACCTGCGCTCGCTTTACGCCCAATAAATCCGGACAACGCTTGGGACCTACGTATTACCCCGCCTGCTGGCCCGTAGTTTACC
+
9ACCC<FGFADFGGGGGFGFGGGGGGGGGGGGGGGGGGGGGGDFGFGGGFGGFGGG9FGFCFDGGGGGG8EEFEFGGFGGEGGGEF:FFEGGGGGGGGGFFAFGGGGGGGGGGGFGGGGGGGFF?FA@FEGGGGFFAFGGGGGFGGGFEGGFG889FDFGDGDEGGGGGGFGGGGFCG6+EC8DGED88DDEFFGGGGGG+?;CFFCACGC7A2=+0:69CDF@C5A?5;=)>E86)-B@@275*:8@G3)133*6)11<6(*(;:3)61<2>G9>C*11(31(8:?(1*4*-4,4<+)--
@M04650:207:000000000-C238N:1:1101:29151:12770 2:N:0:19
GGACTACTCGGGTTTCTAATCCTGTTTGCTCCCCACGCTTTCGAGCCTCAGTGTCAGTTACAGGCCAGAGAGCCGCTTCCGCCTCCGGTGTTCCTCCATATATCTACGCATTTCACCGCTACACATGGAATTCCACTCTCCTCTCCTGCACTCAAGTCTCCCAGTTTCCAATGCACACAATGGTTGAGCCCCTGCCTTTTACCTCAGACTTAAGCAACCACCTGCGCTCGCTTTACGCCCAATAAATCCGGACAACGCTTGGGACCTACGTATTACCTCGGCTGCTGGCACGTAGTTAGCC
+
CCCCCFGGGGGGGGGGGGGGGGGCGEGGGGGGGGGGGGGGGGGGGGEGGEFGGGGGGFGGGG?FGGGGGFGGGGGGGFGGCCGGGGGGFGEGGGFGFEGGGGCFGGGGGCEGGGGGGGGD7CFGF@GFGFFGGDGGF?FGFFGFGGGGGGGF8,DDFCDGFGGFFGGCGFGGGG8ECDC?EBFGGGCD@@+@EFGC?2EEGB,=;ADFFGG>*++2;:FGFG=2>AAB@DBDDE+>>@GBC<@ECG<?GAB6BFGFGFF?::GFGG??:(8?FGBFF*)((((-0:3230.:4368A96<:
@M04650:207:000000000-C238N:1:1101:14061:12781 2:N:0:19
GGACTACCAGGGTATCTAATCCTGTTTGCTCCCCACGCTTTCGAGCCTCAGTGTCAGTTACAGGCCAGAGAGCCGCTTTCGCCTCCGGTGTTCCTCCATATATCTACGCATTTCACCGCTACACATGGAATTCCACTCTCCTCTCCTGCACTCCAGTCTCCCAGTTTCCAATGCACACCATGGTTTAGCCCCTGCCCTTTACCTCACGCCTAACAAACCCCCTGCCCCCCCCTTACCCCCAATCACTTCCGCTTACCCCTGGCCCCCACCTATTTCCCTGTCTGCCGGCCACTTTTTTGCC
+
CCCCCAF@EEGGGGGGGGGGGGGGGGGGGGGGGGGGGGGGGGG@CFGGFGD6CFGGFGGG<CF8FFGCE86BFFGG:FFGFGGD7=@EGDGGGGGGGF<EF,@FGGGFGDGGGGGGGGGGGGGG9EFGF9FGGGGG,@EGGGGFDF9D<DGFF,>E,@;E9<,,ABGFG9>,=FCG,68+23@=FFG9ED3A@6,9+=BD+=,3A***)*0380;:64@*/;))/*5)/),(6=)6).=F*/3,9*1);*0,()1)*((-(,*(//((-(..)<).<9),))))))(,(:(*())-45(4<
@M04650:207:000000000-C238N:1:1101:8264:12814 2:N:0:19
GGACTACTGGGGTATCTAATCCTGTTTGCTCCCCACGCTTTCGAGCCTCAGTGTCAGTTACAGGCCAGAGAGCCGCTTTCGCCTCCGGTGTTCCTCCATATATCTACGCATTTCACCGCTACACATGGAATTCCACTCTCCTCTCCTGCACTCAAGTCTCCCAGTTTCCAATGCACACAAGGGTTGAGCCACTGCCTTTTACATCAGACTTAAGAAACCACCTGCGCTCGCTTTACGCCCAATAAATCCGGACAAAGCTTGGGACCTACGTATTACCGCCGCTGCTGGGCGCTAGTTAGCC
+
CC@CCDCGGFCEGEGFGG9FGGGGFGGGGGFGDE<FCEGGGCGCFDCEF8@6FCFGGGGGGGFDGEGGFGGGG8:C:@CE:FE,@FEGCCF7FEFFGGGGGGGGGGGGC,=?<FFFCGC+8CEB,?,BEEEGF9=FE@9A,?E7@E,=FFGBG8DGDFAD9FFG8BFGCECFF8AFGG6D,=68D:,86DFF?C,9?FFF+*7;BDGA5;+<*+=CF88DBGB;<A)/2)5>BC=4:2BCF;=@>7).;B8;65*(2()7=?*4DC2<7((.)<547/((4(39(4??(*(*(,-..0-60
@M04650:207:000000000-C238N:1:1101:10202:12841 2:N:0:19
GGACTACCAGGGTTTCTAATCCTGTTTGCTCCCCACGCTTTCGCACCTGAGCGTCAGTCTTCGTCCAGGGGGCCGCCTTCGCCACCGGTATTCCTCCAGATCTCTACGCATTTCACCGCTACACCTGGAATTCTACCCCCCTCTACGAGACTCAAGCTTGCCAGTATCAGATGCAGTTCCCAGGTTGAGCCCGGGGATTTCACATCTGACTTAACAAACCGCCTGCGTGCGCTTTACGCCCAGTAATTCCGATTAACGCTTGCACCCTCCGTATTACCGCGGCTGCTGGCACGTAGTTGGC
+
CCCCCGGGGGGGGGGGGGGGGGGGGGGGGGGGGGGGEEFFFGGGGGGGGEGGGGGGGFGGGGGGGGGGGGGGGGGFGGGG7CFGGGGGGGGGGGGGGFGCGGGGGGGFGGGGGGGGGGGDCGGGFCFFFCFGGGGG,@3@EGGFGGGGGGGFGGDGGGGGGGGGGD:B>CFGGGGFGGFGGFC7DFGGGGDEGGGGGGGGGFGFFCCFC:::CFGGF?FGFDFDF41)(7,2(:>9B65:CBB?GGBAGFF61@GAG:B?04*)2;<2(:>((25<FF:>;0;9><))5C:?1.(.2@)(.
@M04650:207:000000000-C238N:1:1101:7149:12853 2:N:0:19
GGACTACCAGGGTTTCTAATCCTGTTTGCTCCCCACGCTTTCGAGCCTCAGTGTCAGTTACAGGCCAGAGAGCCGCTTTCGCCTCCGGTGTTCCTCCATATATCTACGCATTTCACCGCTACACATGGAATTCCACTCTCCTCTCCTGCACTCAAGTCTCCCAGTTTCCAATGCACACAATGGTTGAGCCACTGCCTTTTACATCAGACTTAAGAAACCACCTGCGCTCGCTTTACGCCCAATAAATCCGTACAACGCTTGGGACCTACGTCTTACCGCGGCTGCTGGCCCGTAGTTATCC
+
CCCCCGGGGGGGGGGGGGGGGGGGGGGGGGGGGGGGGGGGGGGGGGGGGGGGGGGGGGGGGGGGGGGGGGGGGGGGCFGGDGGGGGGGGEGGGGGGGGGGGGGGGGGGGGGGGGGGGGGGGGGGGFGGFFGGGGGGGDFGGGGFGGGGGFEDFGGGFFFFGGGGGGGDAGFGGGFGGGGDF98DFEGGGG7CFC6CDFFGFFFFFGGA:D=7E8CFFF6;>CBF9?AD>7@(2?+8?=ECGFF;7C?EC5)618F8D>?D<F78C=(4?FF(8C9AE3,13;00:0)((*45,(-4:0)).
@M04650:207:000000000-C238N:1:1101:10752:12881 2:N:0:19
GGCTACTAGGGTTTCTAATCCTGTTTGCTCCCCACGCTTTCGCACCTGAGCGTCAGTCTTCGTCCAGGGGGCCGCCTTCGCCACCGGTATTCCTCCAGATCTCTACGCATTTCACCGCTACACCTGGAATTCTACCCCCCTCTACGAGACTCAAGCTTGCCAGTATCAGATGCAGTTCCCAGGTTGAGCCCGGGGATTTCACATCTGACTTAACAAACCGCCTGCGTGCGCTTTACGCCCAGTACTTCCGATTAACGCTGGCACCCTCCGTATTACCGCGGCTGCTGGCACGGAGTTAGCC
+
ABCCCGGDGGGGGGGGGGGCFFGGGGGGGGGGGGGGGGFGGGGGGGGGGGGGGGGGGGGGGGGGGGGGFGGGGGGGDGG@FFGGGGGGGGGFGGGGGGFGGGFFDGGGFGGGGGGGGGGGGFGGGGFFGGGFGGGFEFEGGDGFGC>>:EGFGGCECE6CFGFGCDEFGGGGGGGGFDFGGGGGFGFGGGGGGGGDDGGGGFGFFGGFFCGCCFGGFDGGFGFFF>BE6C>B6C?BEBEGG6?2*24::B3<:>FAG>B(,4C?GGF04(-,4+:<C/(-,2;;??F086<:;(,-8<<<:
@M04650:207:000000000-C238N:1:1101:18828:12882 2:N:0:19
GGACTACAAGGGTTTCTAATCCTGTTTGCTCCCCACGCTTTCGAGCCTCAGCGTCAGTTACAGACCAGAGAGTCGCCTTCGCCACTGGTGTTCCTCCATATATCTACGCATTTCACCGCTACACATGGAATTCCACTCTCCTCTCCTGCACTCAAGTCTCCCAGTTTCCAATGCACACAATGGTTGAGCCACTGCCTTTTACATCAGACTTAAGAAACCACCTGCGCTCGCTTTACGCCCAATAAATCCGGACAACGCTTGGGACCTACGTATTACCGCGGCTGCTGGCACGTAGTTAGCC
+
CCCCCGGGGGGGGGGGGGGGGGGGGGGGGGGGGGGGGGGGGGGGGGGGGGGGGGGGGGGGGGGGGGGGGGGGGGGGGGGGGGGGGGGGGGGGGGGGGGGGGGGGGFGDGGGGGGFGGGGGGGGGGGGGGGGGGGGGGGGGGGGFGGGGGGGFGC8DEFGGGGGGGGGGGGGGGGGGGGDCFGGGGFGGFGCGFG?CGGFG<8;CFFFA@FD>A88DFFC7=DCFFFFAFCB?(=A@?@CFGFF87CECGFBDFA*3:96;;6CDGGF?F::24<4)<C4-71;>FF:0:08*4214<+.::
@M04650:207:000000000-C238N:1:1101:29250:12887 2:N:0:19
GGACTACAAGGGTTTCTAATCCTGTTTGCTCCCCACGCTTTCGAGCCTCAGTGTCAGTTACAGGCCAGAGAGCCGCTTTCGCCTCCGGTGTTCCTCCATATATCTACGCATTTCACCGCTACACATGGAATTCCACTCTCCTCTCCTGCACTCAAGTCTCCCAGTTTCCAATGCACACAATGGTTGAGCCACTGCCTTTTACATCAGACTTAAGAAACCACCTGCGCTCGCTTTACGCCCAATAAATCCGGACAACGCTTGGGACCTACGTATTACCGCGGCTGCTGGCACGTAGTTAGCC
+
CCCCCGGGGGGGGGGGGGGGGGGGGGGGGGGGGGGGGGGGGGGGGGGGGGGGGGGGGGGGGGGGGGGGGGGGGGGGGGGGGGGGGGGGGGGGGGGGGGGGGGGGGGGGGGGGGGGGGGGGGGGGGGGGGEFGFGGGGGGGGGGFGGGGGGGFGGFGGGGFFG8DFGGGGGGGGGGGGFGFGGGFGGGGGG7FGGGGGGGGGFCFFFGAEGFG5++8?@F>5D2=BE>EFG@=B:=E5@EGGFD3CFEEGFFFFF4=C@?FF?C1CC??B<??BC>><C946>BB22>??*):<0(-606A>
@M04650:207:000000000-C238N:1:1101:11225:12920 2:N:0:19
GGGGACAAGGGAGGTGGTTATACCTTTTGTTTCCCCCCCCCTGTCCCCCCGCGCGCGGTGTTGTTCTCGGGGGCGGGCGTCGCCCCCCCGCGTCACCCCTCCTCCTCCGCCCCTTCCACTCCCCCCCCGTGTATGCACCCCCCTTCCCCACCACCACACCGCCACGGAAAAAGTGGGTCCTCCCGTGGGGGCCGGGGGGGTATTATATGATCGTAAACAACACCAGACGCGGGGGATGTCCCCCAAGTGCGTGTTAATACCGCGCGCGCGCCCTCTTCACGCGCTGTCCGCGCGGCGGCTG
+
-66-A+,,,,,,8B,:,B,CC9,6C<CC,B,C,;F8F7C:+=,,6C,,++6+++++++7+++,:E,,,+9+8+++8+*****5>>CC*1**411**,<7****28*02***2***,2+0*0,**:*228/2**<7+0+*;CDC)*20:**2)*2;*2;***2/*/5::8*0*1+++*10/+<0;***:5*****::5):*7)3*/***)*2*(**0.)3*(/(-(0,)-)(((:3(723:+4(-)*.)**)((02.*)-))(),)*(,,(4(-:((+*-5.0((-(())*(23,((,*((-
@M04650:207:000000000-C238N:1:1101:19042:12921 2:N:0:19
GGACTACCGGGGTATCTAATCCTGTTTGCTCCCCACGCTTTCGAGCCTCAGTGTCAGTTACAGGCCAGAGAGCCGCTTTCGCCTCCGGTGTTCCTCCATATATCTACGCATTTCACCGCTACACATGGAATTCCACTCTCCTCTCCTGCACTCAAGTCTCCCAGTTTCCAATGCACACCATGGTTTAGCCCCGGCCTTTTCCCTCCGACTTAAGAAACCCCCTGCGCTGCCTTTACCCCCAATTAATCCGGATTACGCTTGGCACCCTCGTTATACCCCCGCCTCCTGCCCCGAAGTTGGC
+
CCCCCGGCFGGGGGGGGGGGGGGGGGGGGGGGGGGGGGGGGGGGDGGGGGGFGGGGGGGGGGCFCGGGGGGGDFGG7FEFFGG7CEGGGGGGGGGGGGGGGGGGGGGGGGGGF<EGGGGGGGGGFGGGGEFGGGGGGFGGGGGF,@DFFGGFGDCFGGGGGGGGFGGGGG9;=8=FDD+3,,33@,,7<7,@*@:49CEG+/,+/***:*:+881+25C7-:2(,0(.(),).C+)/(=<*,();FE)C5:1()*.*((-,-*3FF0(3(-((2))3*((490((((.,0(20(,(49-,8
@M04650:207:000000000-C238N:1:1101:13523:12926 2:N:0:19
GGACTACAAGGGTTTCTAATCCTGTTTGCTCCCCACGCTTTCGAGCCTCAGTGTCAGTTACAGGCCAGAGAGCCGCTTTCGCCTCCGGTGTTCCTCCATATATCTACGCATTTCACCGCTACACATGGAATTCCACTCTCCTCTCCTGCACTCAAGTCTCCCAGTTTCCAATGCACACAATGGTTGAGCCACTGCCTTTTACATCAGACTTAAGAAACCACCTGCGCTCGCTTTACGCCCAATAAATCCGGACAACGCTTGGGACCTACGTATTACCGCGGCTGCTGCCACGTAGTTAGCC
+
CCCCCGGGGGGGGGGGFGGGGFGGFFCFGFGGGGFGGGGGGGGGFGGGGGGGGGGGGGGGGGGGGGGGGGGGGGGGGCFGGGGGGGGGCEFGGGGGFFGGGGGGGGGGGGGGFGGGGGGGGFFGGGGGFFFFGGCFDGDGGGGFDFF=FFGFGGCFFF76@FGGGGGGGGFGFCGGGGEFGGGFGGG8C@CFCGGFFFGGFFEAFFG5CCCFFCGGFFGGFGBE29A@=4@@BGFE>9ECGFFFGGFFGFD;@FGFDB;1611(CC1.3<7<)<<BD976>9>;:0:,23,*-2:?A@6:4
@M04650:207:000000000-C238N:1:1101:25195:12950 2:N:0:19
CGGGTTTCTAATCCTGTTTGCTCCCCACGCTTTCGTGCCTCAGCGTCAGTTACAGTCCAGAGAGCCGCCTTCGCTACTGGTGTTCCTCCTAATATCTACGCATTTCACCGCTACACTAGGAATTCCACTCTCCTCTCCTGCACTCAAGTCTTACAGTTCCAAAAGCTTACTACGGTTGAGCCGTAGCCTTTCACTTCTGGCTTTAAAGACCGCCTACGCACCCTTTACGCCCCGTAATTCCGGCTAACGCTAGCCCCCTCCGTATTACCCCGCCTCCTGCCCCGTGTTTAGACG
+
FGGGGGGGGGGGGGGGGGGCGGGGGGGGGGGGGGGGEDGGFGGGGGGGGGGGGFFFFGGGGGGGGGGGGGEFGGG7FEFFG8FFEFCFGGGFGGCFFGGDGFEGGGGGGGGGGGFG9EACGGGGGFGFFEEFF9DDDGGGF?DGF8DCFGGFGG<EFGFGDFF83=>EGGGFAEFGGCEFGFGG7EGGGGGFA=EEFF>*A@F*<A8:+;>8CAD@=>>2?@DBBE,=8B0:*4/((219;C))(/)2(/((-47FBG*,(,-34(+.)21((-,(,()(((*41-((.)+).(
@M04650:207:000000000-C238N:1:1101:19979:12965 2:N:0:19
GGACTACAGGGGTTTCTAATCCTGTTTGCTCCCCACGCTTTCGCACCTGAGCGTCAGTCTTCGTCCAGGGGGCCGCCTTCGCCACCGGTATTCCTCCAGATCTCTACGCATTTCACCGCTCCACCGGAAATTCCCTCTGCCCCTACCGTACTCCAGCTTGGTAGTTTCCACCGCCTGTCCAGGGTTGAGCCCTGGGATTTGACGGCGGACTTAAAAAGCCACCTACAGACGCTTTACTCCCAATCATTCCGGATAACGCTTGCATCCTCTGTATTACCGCGGCTGCTGGCACAGAGTTAGC
+
CCCCCGGGGGGGGGGGGGGGGGGGGGGGGGGGGGGGGGGGGGGGGGGGGFGGGGGGGGGGGGGGGGGGGGGGGGGGGGGGGGGGGGGGGGGGGGGGGGGAEFGGGGGGGGGGGGGGGGGGGGGGGGGGEFFGGGGGFGE@FGGFFGGGGGGFGGGGGG9FGGGGGGGGGFGGGGGGGGGGGFFCFFGCFGFE6?=F6CBFFFG5;DGBBCD7>FG*?BGGFGFFFFBF4596(:547)<@E17?G*:4>@FB(8>46?>?B:GB7<:BB4>FFGDFGGBF;69>0:?:BD0F<<04494<<
@M04650:207:000000000-C238N:1:1101:21330:12969 2:N:0:19
GGACTACACGGGTTTCTAATCCTGTTTGCTCCCCACGCTTTCGAGCCTCAGCGTCAGTTACAGACCAGAGAGCCGCCTTCGCCACTGGTGTTCCTCCATATATCTACGCATTTCACCGCTACACATGGAATTCCACTCTCCTCTTCTGCACTCAAGTCTCCCAGTTTCCAATGACCCTCCCCGGTTGAGCCGGGGGCTTTCACATCAGACTTAAGAAACCACCTGCGCTCGCTTTACGCCCAATAAATCCGGACAACGCTTGGGACCTACGTATTACCGCGGCTGCTGGCACGTAGTTAGC
+
CCCCCGGGGGGGGGGGGGGGGGGGGGGGGGGGGGGGGGGGGGGGGGGFGGGGGGGGGGGGGGGGGGGGGGGGGGGGGGGGGGGGGGGGGGGGGGGGGGGGGGGGGGGFGGGGGGGGGGGGGGGGGGGGGEGGGGGGGGGGGGGFGGGGGGGFGFGGGGGGGGGGAFGGGGGGGGGGGGGGGEEDGGGGGGGG5CCEGGGGGFGFFGGFFGGGFDGGF1FG@GFFFF9E>GFF?GF<=:EGGBF?GDADG?:9::C?CB>??FG0>=:43>??BGFFGG:B;;099BFFBGFG:47<:G<A:
@M04650:207:000000000-C238N:1:1101:4552:12982 2:N:0:19
GGACTACAAGGGTTTCTAATCCTGTTTGCTCCCCACGCTTTCGCACCTGAGCGTCAGTCTTTGTCCAGGGGGCCGCCTTCGCCACCGGTATTCCTCCAGATCTCTACGCATTTCACCGCTACACCTGGAATTCTACCTCCCTCTACGAGACTCAAGCTTGCCAGTATCAGATGCAGTTCCCAGGTTGAGCCCGGGGCTTTCACATCTGACTTAACAAACCGCCTGCGTGCGCTTTACGCCCAGTAATTCCGATTAACGCTTGCACCCTCCGTATTACCGCGGCTGCTGGCACGGAGTTTGC
+
CCCCCAFC@CF@GFGGGFGGGEEGGGGGGF9<F,,8:FGGGGGGGGEFFGGGGGGDGEFFFF<FGGGGG7CCGGGGGGGGG:FGG?CFGCFGGA,FG,BFF8CFGFFFEGDCFGFGG:4?CFGGGAFAEAFFGCDFD,,AB??F,;BEFGGFGFGGG,94+>EGFFGFGFF9+,AA7<:DCEG*,E3,<D7?E*?*)/CCFF?88CCBEGGDE77702;F9GBFDF@F;DBFF5>2B18CG138FF<FG=9(()*.:1;?<FGBDC?::,636;:>CF1>09>>((5??G?F<6(.4*)..
@M04650:207:000000000-C238N:1:1101:18443:12986 2:N:0:19
GGACTACACGGGTTTCTAATCCTGTTTGCTCCCCACGCTTTCGCACCTGAGCGTCAGTCTTCGTCCAGGGGGCCGCCTTCGCCACCGGTATTCCTCCAGATCTCTACGCATTTCACCGCTACACCTGGAATTCTACCCCCCTCTACGAGACTCAAGCTTGCCAGTATCAGATGCAGTTCCCAGGTTGAGCCCGGGGATTTCACATCTGACTTAACCAACCGCCTGCGTGCGCTTTACGCCCAGTAATTCCGCTTAACGCTTGCCCCCTCCGTATTACCGCGGCTGCTGGCCCGTAGTTAGC
+
CCCCCGGGGGGGGGGGGGGGGGGGGG<FGG9FGGG:FGGGGGGGGGGGAFFGGGGGGGFGDCFGGGGGGDGGGGEGGGGGGGGGG8FEGCFGFFGGGGGCGFGGGFGGGGGGDFGGGGGGEGGGDFGGGFGFECDGCCDFGGGFCGCC>CEAFG79D89>CFGGGFFFCFGGGGGGFGCF6,>FGFD,9CF55ECG3CF9FCFFFG=FEGGGE7C*22EDBG>B:F>)(9;>FGF2@<C8*42:GGBFGFF(()/6760<F0<4*CB9:0;B:84<C>4(7>>B>B?:?=(14,,,2+))4
@M04650:207:000000000-C238N:1:1101:9894:12990 2:N:0:19
GGACTACCGGGGTTTCTAATCCTGTTTGCTCCCCACGCTTTCGAGCCTCAGTGTCAGTTACAGGCCAGAGAGCCGCTTTCGCCTCCGGTGTTCCTCCATATATCTACGCATTTCACCGCTACACATGGAATTCCACTCTCCTCTCCTGCACTCAAGTCTCCCAGTTTCCAATGCACACAATGGTTGAGCCACTGCCTTTTACATCAGACTTAAGAAACCACCTGCGCTCGCTTTACGCCCAATAAATCCGGACAACGCTTGGGACCTACGTATTACCGCGGCTGCTGGCACGTAGTTAGCC
+
CCCCCFGGGGGGGGGGGGGGGGGGGGGGGGGGGGGGGGGGGGGGGGGGGGGGGGGGGFGGGGGGGGGGGGGGGGGGGGGGEFGGGGGGGGGGGGGGGGGGGGGGGGGGGGGGGGGGGGGGGGGGGGFGGGFGGGGGGGGGGGGFGGGCGGGFGGGGGGGGGGGGGGGGGGGGGFGGFG+:CGGGGG?DFGCGFGFEGGGGFCCFFGGFFGGCEFFFFFCFFGF=()8)2?9@FGFFF0C@@(35CC36CD)1:EG?G96?F0C3DE:).4:8AC9AC*-439>BFFF(:*5/32?BA+65>
@M04650:207:000000000-C238N:1:1101:24344:12996 2:N:0:19
GGACTACCAGGGTTTCTAATCCTATTTGCTCCCCACACTTTCGAGCCTAAGTGTCAGTACTGGTCCACGTTATCGCCTTCGCCTCTAGTGTTCTTCCATATATCTACGCATTCCACCGCTCCACATGGAGTTCCATAACTCTCTCCCACACTCTAGGTTACTAGTTTCCAATGCATACAATAGTTAAGCTACTGCATTTAACACCAGACTTACTCACCCACCTGCGCTCGCTTTACGCCCAGTAAATCCGGATAACGCTTGCATCCTACGTATTACCGCGCCTGCTGCCCCCTCGTTAGCC
+
CCCCCGGGFGGGGGECEFGCGA<@EFDC@@EFGC@F>@FGGC@,CFGE@GA6,;<EEFEC9F8C,6E,8CF,CFEE7FEC<B@CF8<F@EGA@F85,5CAE,@=4C,9+4BFF9<FAB=0CF8FFAF4BCF8FE,599@,>+49,4@@F6CFF,,,,7@,4,,6CE,>,4;;0=,,=A,@,,>EGFFGC,@@26@DC=F3?DGBE?FBDCC?C;+5:5FF8D)85*)*:7):);BC*5>FGFF=GG4@6?:5>E8B3(67<DF<FGF?)/:<E>?F;7(6(-(80:?)(/4>((.8:8:95
@M04650:207:000000000-C238N:1:1101:6116:13094 2:N:0:19
GGACTACTCGGGTATCTAATCCCATTCGCTCCCCTAGCTTTCGTCTCTCAGCGTCAGTGTCGGCCCAGCAGAGTGCTTTCGCCGTTGGTGTTCTTTCCGATCTCTACGCATTTCACCGCTCCACCGGAAATTCCCTCTGCCCCTACCGTACTCCAGCTCGGTAGTTTCCACCTCCTGTCCAGGGTTGAGCCCTGGGATTTGACGTCGGACTTAAAAAGCCACCTACCGACGCTTTCAGCCCAATCATTCCGGATAACGCTTGCACCCTATGTATTACCACGGCTGCTGGCACAGAGTTAGC
+
CCCCCFGACCCFF+CFGGFG@E@@CFECBEGGFCFF8BFFGGGGD,CECE<,@FGEFFA6C6C:BCFE,,,B,:,C,:??@CC7CECFFB<CG,,,@,,C==,=CFE,CBFCGGF<EEG6+@E,44F@FGFFG9>,=>,AC+3518>CFFGFFC@C,3,+68@>FGGGGC,:+,4,,5,<A,6*5@*@CDC579D7*36,++29:DCD27DCC>F282;*3C0/(0()(:0(6>>4/)2:E14:479<777(4)>4*46223F?*244()5:)<4)02).(--790))5*,0(.5.6C>44
@M04650:207:000000000-C238N:1:1101:28563:13132 2:N:0:19
GGACTACAGGGGTTTCTAATCCTGTTTGCTCCCCACGCTTTCGCACCTGAGCGTCAGTCTTCGTCCAGGGGGCCGCCTTCGCCACCGGTATTCCTCCAGATCTCTACGCATTTCACCGCTACACCTGGAATTCTACCCCCCTCTACGAGACTCACGCTTGCCAGTATCAGATGCAGTTCCCAGGTTGAGCCCGGGGCTTTCACATCTGACTTAACAAACCGCCTGCGTTCGCTTTACGCCCAGTAATTCCGATTAACGCTTGCACCCTCCGTATTACCGCGGCTGCTGGCACGGAGTTAGC
+
AC@CCDG8@@DEGGGGGFFGGGGFGGDFGGGGGGGEGGGGGGGGGGGGF<EFGGGGGGGGGG<FFGGDG7FEGGGGGGGGFGGGGDFCF7EGGGGGGG8EGGGGGDGGGGGGGGGGGGGGEG9FGGGGGGGGFFFGDF6FGGGFDG?C+9CFGG,;@E8*@FCCFAFGFC,;8FG7=CFEC,>:DFBC6CGGCEG53CGFFFGAFDFACFGG3:7+/=FGBGFB0:2>(>29BGFFF?EGGB(,0:<5DF4,409<F(4464<)9C1?:?0??CB<FF029(4,(4::(:(<11(-4624:
@M04650:207:000000000-C238N:1:1101:28055:13143 2:N:0:19
GGACTACCCGGGTTTCTAATCCTGTTTGCTCCCCACGCTTTCGAGCCTCAGTGTCAGTTACAGGCCAGAGAGCCGCTTTCGCCTCCGGTGTTCCTCCATATATCTACGCATTTCACCGCTACACATGGAATTCCACTCTCCTCTCCTGCACTCAAGTCTCCCAGTTTCCAATGCACACAATGGTTGAGCCCCTGCCTTTTACCTCAGACTTAAGACACCACCTGCGCTCGCTTTACGCCCAATAAATCCGGACAACGCTTGGGACCTACGTATTACCCCCGCTGCTGGCACGTAGTTTGCC
+
CCCCCGG<FGGGFGGGGGGGGGGGGG9FGGGGGGG@FGGGGGGGGGGGGGGEGGGGGGGGGGGAFGGDGFFFGGGG7FFGGGGDG@FGGGGGG<FGGGGGGGGGGFFGGGGG<FGGGGGGGGFGGFGGF=FGGGGGGGGGGGGFDGGGGGGFGGGGGG9DGGGGGGGGGEGGGGGG906+@,@DF:?DFF@E9C?F5CGG>F,+**0;:22+:22*9<E7<C4)<;@6-92(8C+182EG7;3)CC9);)),25C;52(81:465E:)4,4))<64C*(,41(-9?)5173*4(.(4+))5
@M04650:207:000000000-C238N:1:1101:22117:13143 2:N:0:19
GGACTACAAGGGTATCTAATCCTGTTTGCTCCCCACGCTTTCGCACCTGAGCGTCAGTCTTTGTCCAGGGGGCCGCCTTCGCCACCGGTATTCCTCCAGATCTCTACGCATTTCACCGCTACACCTGGAATTCTACCCCCCTCTACAAGACTCTAGCCTGCCAGTTTCGAATGCAGTTCCCAGGTTGAGCCCGGGGATTTCACATCCGACTTGACAGACCGCCTGCGTGCGCTTTACGCCCAGTAATTCCGATTAACGCTTGCACCCTCCGTATTACCGCGGCTGCTGGCACGGAGTTAGC
+
CCCCCGGGGGGGGGGGGGGGGGGGGGGGGGGGGGGGGGGGGGGGGGGGGGGGGGGGGGGGGGGGGGGGGGGGGGGGGGGGGGGGGGGGGGGGGGGGGGGGGGGGGGGGGGGGGGGGGGGGGGGGGGGGGGGGGGGGGGGGGGGFGGGGGGGFGGGGGGGGGGGGGGGGGGGGGGGGGGGGGGGGGGGGGGFFGGGGDGGGGFGFFGGFFGGGFCCCFDFF@G>D@FBE?GF>FGF<B?EEGF:7F>:<GFF:?:D47:>FBFG?GGFFFFF?FGFFFF<36>>>F:3.4E:C?(9B6G22)
@M04650:207:000000000-C238N:1:1101:14422:13150 2:N:0:19
GGACTACCCGGGTATCTAATCCTGTTTGCTCCCCATGCTCTCATGCCTCAGCGTCAGTTACAGACCAGAGAGTCGCCTTCGCCACTGGTGTTCCTCCATATATCTACGCATTTCACCGCTACACATGGAATTCCACTCTCCTCTCCTGCACTCAAGTCTCCCAGTTTCCAATGCACACAATGGTTGAGCCACTGCCTTTTACATCAGACTTAAGAAACCACCTGCGCTCGCTTTACGCCCAATAAATCCGGACAACCCTTGGGACCTACGTATTACCGCGGCTGCTGGCCCGTAGTTAGCC
+
CCCCCFGGGGGGGGGGGGGGGGGGGGGGGGGGGGGGGGGFGGGFFGGGGGGGGGGGGGGGGGGGGGGGGGGGGGGGGGGGGGGGGGGGGGGGGGGGGFGGGGGGGGGFGGGGGGGGGGGGGGGGCGFGFGGGGGGGFGGGGGGFGGGFFGGFGDGGDFCGGGGGGGGGGGFGGGGGDFE?EDGGGDFGFGGFDDFFGGGG9AEFF7=*::ECA7:FFDGG=D@EF5)*//:>DGFF?DGGDB=6CBCC6..61:4;*3(63(26CG;74/=4>G2:C*3(-4(40))((*4142(4>+-6:
@M04650:207:000000000-C238N:1:1101:17849:13161 2:N:0:19
GGACTACTGGGGTTTCTAATCCTGTTCGCTACCCACGCTTTCGTTCCTCAGCGTCAGTTACTGCCCAGAGACCCGCCTTCGCCACCGGTGTTCCTCCTGATATCTGCGCATTTCACCGCTACACCAGGAATTCCAGTCTCCCCTGCAGTACTCAAGTCTGCCCGTATCGCCTGCAAGCCAGCAGTTGAGCTGCTGGTTTTCACAAACGACGCGACAAACCGCCTACGAACTCTTTACGCCCAGTAATTCCGGACAACGCTTGCACCCTACGTATTACCGCGGCTGCTGGCACGTAGTTAGC
+
CCCCCGGGGGGGGGGGGGGGGGGFGGGGGGGGGGGGGGGGGGGGGGGGGGGGGGGGGGGGGGGGGGGGGGGGGGGGGGGGGGGGGGGGGGGGGGGGGGGGGGGFFGFGGGGGGGGGGGGGGGGGGGGGGGGGGGGGGGGGGGGFGGGGGFGFGFGGGGGGFFFGGGGGGDGGGGGGGGGGGGGGGFGFGGGGGGGFCFGGGFGFFGGFFGGGFGGGFFGG@G><;FFE@GBFFGFBF6EEE0?FGGA9FFF>BB3:C>FBF?F?GGFB:?F?7@>DFF<>99BB1:?F(:1?:?(88FF26
@M04650:207:000000000-C238N:1:1101:12549:13164 2:N:0:19
GGACTACCAGGGTATCTAATCCTGTTCGCTCCCCACGCTTTCGCACCTGAGCGTCAGTCTTCGTCCAGGGGGCCGCCTTCGCCACCGGTATTCTTCCAGATCTCTACGCATTTCACCGCTACACCTGGAATTCTACCCCCCTCTACGCGACTCAAGCTAGCCAGTATCAGCTGCAGGTCCCAGGTTGAGCCCGGGGATTTACCATTTGACTTAACAACCCGCCTCGCTGCCCGTTACCCCCAGTAATCCCGATAAAGCCCGCACCCTCCCGTATTACCGCGCCTGCGGGCACGAGGTTAGC
+
CCCCCGGGFGGGG<FGGGGGGGGGGG,C@F,@FGGGGGGGGGG7CFGGGGGGGGGGGGA<<6,9CF@FC:+@F+FFGGGGGG@F,EFG@=FFG,,EE<CF@FGGGG<FGGGGFGGGGGGGGGGGG8,D,AFGG<@F9=+@EGGF2@++++B5C,:EFC,>DFGGC,<DF,,6AA,,,;8:,,?8F,6,,6CGGC*77CGG++?8+++1)+3147:7;(/*(1-3()(.-940(:)854CC*1,(::6):)766)14*-((-()-1C((4-,21C(6C:((,((40(-((2(2-(---*.(.
@M04650:207:000000000-C238N:1:1101:24208:13180 2:N:0:19
GGACTACTGGGGTTTCTAATCCTGTTTGCTCCCCACGCTTTCGCACCTGAGCGTCAGTCTTTGTCCAGGGGGCCGCCTTCGCCACCGGTATTCCTCCAGATCTCTACGCATTTCACCGCTACACCTGGAATTCTACCCCCCTCTACAAGACTCTAGCGTGCCCGTCCACCTCGCTCCACAAGGTTGAGCCCTGTGTTTTAACGAAGTGCTCAGCACACCGCCTACACGCCCTTTACGCCCAGTAATTCCGATTAACGCTCGCACCCCCCGTATTACCGCGGCTGCTGGCACGGAGTTAGCC
+
CCCCCGGGGGGGGGGGGGGGGGGGGGGGGGGGGGGGGGGGGGGGGGGGGGGGGGGGGGGGGGGGGGGGGGGGGGGGGGGGGGGGGGGGGGGGGGGGGGGGGGGGGGGGGGDGGGGGFGGGGGGGGGFGGGGGGFGDGGGGGGGFGGGGGGEFGGGGGGGGGEGGGGGGGFFGDEEGGGGGGGGGGGGFDGGGGGGGCFGCC=BD>DGFEGGF;F7DFFGGFGFFF@:DBF96?CFAEFDE54:AF>)4:@B?FBC<D9??F9C>GGF>;0,4(3.:C73;099BFB>>?*<*,(-34<)63
@M04650:207:000000000-C238N:1:1101:24796:13190 2:N:0:19
GGACTACAGGGGTATCTAATCCTGTTTGCTCCCCACGCTTTCGCACCTGAGCGTCAGTCTTCGTCCAGGGGGCCGCCTTCGCCACCGGTATTCCTCCAGATCTCTACGCATTTCACCGCTACACCTGGAATTCTACCCCCCTCTACGAGACTCAAGCTTGCCAGTATCCGATGCAGTTCCCAGGTTGAGCCCGGGGATTTCACATCTGACTTAACAAACCGCCTGCGTGCGCTTTACGCCCAGTAATTCCGATTAACGCTTGCACCCTCCGTATTACCGCGGCTGCTGGCACGGAGTTAGC
+
CCCCCGGGGGGGGGGGGGGGGGGGFGFGGGGGGDGGGGFEGGCBFCGFDEEGGGG7FFCFGGGE7FGGCEGGG@=FGGGGCEGGFFFEGGGGG,,?=FFFFFGDGFFGGGGGGGGGGGCCGFGFFGGGGGGGGGGG8@DEGGGFFF?>:+>3@F7?EFACEFC,7@AF,*>EDGFG<CGFGGGGGGG6?BEDG7C=DG7E>7FFAFFFEGGCE@G:A(:8@G;B:FF5252>(>5AFB>CEBB?GG2AFF:14)1678>B035<CE:2::90:83<?C66>F>1;?FF7C?C<(96:64--
@M04650:207:000000000-C238N:1:1101:28106:13228 2:N:0:19
GGACTACTCGGGTTTCTAATCCTGTTTGCTCCCCTTGCTTTCGCGCCTCAGCGTCAGGAATAAACTAGAAAAGCGCCTTCGCCACCGGTGTTCTTCCACATATCTACGCATTTCACCGCTACACGTGGAATTCCCTTTTCTCCGTCTATCCTCTAGATAGATAGTATTAGTTGCTTTTTCGAAGTTGAGCTTCGAGATTTAACAACTAACTTACCTTTCCGCCTACACGCCCTTTACGCCCAATAAATCCGATTAACGCTAGCACCCTCCGTATTACCGCAGCGGCTGGCACGGAGTTAGC
+
CCCCCGGDFGGGGGGGGGGGGGGGGGFGGGGGGGGFGGGGGGGGGGGGGGGGGGGGGG8CFFEEGGGGFAFGFFGGGGGFGGG7@EEGGGGGGGGGGGGGGGFGGGGGGGGGGGGGG@EGGGGG7FCGGGGGGGGGDF=FCFFDED8EFGGFFFGCBFFG8FDGG9FFGGDFGGDG8DFEE7,@FGGCFGFGGGDFFFGGGFGFFGGFFFCFFG4@AAC:9D>D=F=F25>BBFFCFFGDE@(667;EGFF?FAGFDD@;(4<5>CB::B>B:G?<GF0;(4((-4>B?G(0(,-16C<2)
@M04650:207:000000000-C238N:1:1101:15739:13294 2:N:0:19
GGACTACCGGGGTTTCTAATCCTGTTTGCTCCCCACGCTTTCGCACCTGAGCGTCAGTCTTCGTCCAGGGGGCCGCCTTCGCCACCGGTATTCCTCCAGATCTCTACGCATTTCACCGCTACACCGGGAATTCCACCCCCCTCTACGAGACTCAAGCTTGCCAGTATCAGATGCAGTTCCCAGGTTGAGCCCGGGGATTTCACATCTGACTTAACAAACCGCCTGCGTGCGCTTTACGCCCAGTAATTCCGATTAACGCTTGCACCCTCCGTATTACCGCGGCTGCTGGCCCGGAGTTAGC
+
CCCC?FG<CFGGEGGFGGGGGG,EFG,CFG9FGGC@GGGFGGGGGGGGFGGGCFGGGGGGG9,,BFGGG@@FGEEGGGGGGGGGG<FGE+DFFEAGG,BEF,EFFGGGGGGEGGGGGGGGGGGGG7FGG+FFGCFF7+@>EGGA,,**59C?C8>C::D,DFF?FEFGGGGGC<,,4:C<<C6B>F,C?:8E5*?555CF7ACFF6CFFFFGFD*CF?GG6C>FFF6.3C>>FGFFF:>5CB<BGGFFGFF(,7C<F?(33:D2=@::??((.:4)9*4(44>9BB2>?:(13;>>6::A:
@M04650:207:000000000-C238N:1:1101:27405:13295 2:N:0:19
GGACTACCGGGGTTTCTAATCCCATTCGCTCCCCTAGCTTTCGTCTCTCAGTGTCAGTGTCGGCCCAGCAGAGTGCTTTCGCCGTTGGTGTTCTTTCCGATCTCTACGCATTTCACCGCTCCACCGGAAATTCCCTCTGCCCCTACCGTACTCCAGCTTGGTAGTTTCCACTGCCTGTCCAGGGTTGAGCCCTGGGATTTGACGGCGGACTTAAAAAGCCACCTACAGACGCTTTACGCCCAATCATTCCGGATAACTCTTGTATCCTCTGTATTACTGCGGCTGCTGGCACAGAGTTAGC
+
B9CCCEFDFG>FGGGFFGFFF9FAF<FFEGC@DFGGG8FFFGGECGDGG,CFGGFGGFGGA:@@CFBDFE@CFEFGGCF9F:FCCECFGGGGFFGGGCF7BFDCGGCFC7:?FFGF9FCDGG@FEFGGGCFFA?>EFFGC9=D?D8DEE6CF9,@8DDC8CFGGFGGGCFF,27D?AF78:FFE<FC?6DGG??F*;C>@++5*/8CFBGGGECC@9188;54@;FEF3429(*74728:8,-(>C6<7*)4(7*6*)))62*6F+6:<<:)-F<)3*663(-716::2*2<14:2<742)
@M04650:207:000000000-C238N:1:1101:21876:13314 2:N:0:19
GGACTACTGGGGTTTCTAATCCTGTTTGCTCCCCACGCTTTCGAGCCTCAGTGTCAGTTACAGGCCAGAGAGCCGCTTTCGCCTCCGGTGTTCCTCCATATATCTACGCATTTCACCGCTACACATGGAATTCCACTCTCCTCTCCTGCACTCAAGTCTCCCAGTTTCCAATGCACACAATGGTTGAGCCACTGCCTTTTACATCAGACTTAAGAAACCACCTGCGCTCGCTTTACGCCCAATAAATCCGGACAACGCTGGGGACCTACGTATTACCGCGGCTGCTGTCCCGTAGTTAGCC
+
CCCCCGGFGGGGGGGGGGGGGGGGGGGGGGGGGGGGGGGGGGGGGGGGGGGGGGGGGGGGGGGGGGGGGGGGGGGGFFFGGGGGGGGGGGGGGDGGG8FGGGGGGGGGGGGGGGGGGGGGGGGGG8FGGGGGGGGGGGGGFFGFFFGGGGGFGGGGGGGGGGGGGGGGFGGGGGGDGGEGFGFDGGGGGGGGGGFGGGGGFCCFFGCFBFCGFGFCCBGF2C=EBFF4)/>=DGFFB@GGG@@8GG<)CB>;(8D;<13(32/8G574?BF2:FFACD6799;>:?D)5+.*(-(,)+64:
@M04650:207:000000000-C238N:1:1101:11587:13348 2:N:0:19
GGACTACCAGGGTATCTAATCCTGTTTGCTCCCCACGCTTTCGAGCCTCAGTGTCAGTTACAGGCCAGAGAGCCGCTTTCGCCTCCGGTGTTCCTCCATATATCTACGCATTTCACCGCTACACATGGAATTCCACTCTCCTCTCCTGCACTCAAGTCTCCCAGTTTCCAATGCACACAATGGTTGAGCCACTGCCTTTTACATCAGACTTATGAAACCACCTGCGCTCGCTTTACGCCCCATATATCCGGACAACGCTCGGCACCTACGTATTACCCCGGCTGCTGCCCCGCAGTTAGCC
+
A<CCCDGGCFGGGGGGGFGGGGGEGGFDFGGGGGFEGGGGGGG8FEFGGGFGEGGGFFGGGE?8FCCFGEF@CFEGFCDGGGGBEGBEEC@FGGGFG<AEFGGGGAFEEEGGGGFGGDGGGG9F,FGGFFFGGFFFGGCGGGGFFGGFCDDFG>8ADEGD9D,@FCFG9;=BFF8FCF6DA>EDF:,62D8F6,DFFGGG+:>CF+;*3*;8*5<@<6,*:CBE2@ABAGF2>C+0)-*=*/83+17525)(,5*=C((((-*(1:(4??179E<AE*(((-4(4?F).*,2(-4<<26<5
@M04650:207:000000000-C238N:1:1101:28920:13386 2:N:0:19
GGACTACCAGGGTATCTAATCCCATTCGCTCCCCTAGCTTTCGTCTCTCAGTGTCAGTGTCGGCCCAGCAGAGTGCTTTCGCCGTTGGTGTTCTTTCCGATCTCTACGCATTTCACCGCTCCACCGGAAATTCCCTCTGCCCCTACCGTACTCCAGCTTGGTAGTTTCCACCGCCTGTCCAGGGTTGAGCCCTGGGATTTGACGGCGGACTTAAAAAGCCACCTACAGACGCTTTACGCCCAATCATTCCGGATAACGCTTGCATCCTCTGTATTCCCGCGGCTGCTGGCCCCGAGTTAGC
+
-ACCCCGGDFGGGGGGGGGGGGGGGGGGGGGGGGGGGGGGGGGGGGGGGGGGGGGGGGGGGGDGGGGGGGGGGGGGGGGGGGGGGGGGGGGGGGGGGGGEGGGGGGGGGGGGGGGGGDGGGGFGGGGGGGGGGGGGGGGGFGGFGFGGGGGFGFGGGGGGGGGDCGGFGGGFGGGGCGFGGGGGGGGF6>FFGFGFGGGF>FEBFGCE@G<CCGFG4<GF;GDDEFFFFGF>6CF9F:GDE04<GF29CFFFBFGFGB>?B(7<FC??FA:A)9<)97369B>B9()23E(/(419:E2)-
@M04650:207:000000000-C238N:1:1101:14373:13415 2:N:0:19
GGACTACACGGGTTTCTAATCCTGTTTGCTCCCCACGCTTTCGCACCTGAGCGTCAGTCTTCGTCCAGGGGGCCGCCTTCGCCACCGGTATTCCTCCAGATCTCTACGCATTTCACCGCTACACCTGGAATTCTACCCCCCTCTACGAGACTCAAGCTTGCCAGTATCAGATGCAGTTCCCAGGTTGAGCCCGGGGATTTCACATCTGACTTAACAAACCGCCTGCGTGCGCTTTACGCCCAGTAATTCCGATTAACGCTTGCACCCTCCGTATTACCGCGGCTGCTGGCACGGAGTTATC
+
CCCC@FGGGGGGGGGGGGGGGGGGGGGGGGGGGGGGGGGGGGGGGGGGFGGGGGGGGGGGGGGGGGGGGGGGGGGGGGGGGGGGGGGGGGGGCGGGGGFAFGGGGGGGGGGEGGGGGCEDEGFGGGGGGGGGGGGGGFGGGGGFGGGGGGGFGGGGGGGGGGGGGGGGCFGGGGFCFGGGGGEGG9,,<CFGE=EGDDGGFACFFGGFFDFG3CGGF0CF;G0?FF;BBDB>>5@)@?GEG0:>>*627*)(4BDBF19<F?D2FGFFFF0::=><FD:>2109><023EB91-76:8))-
@M04650:207:000000000-C238N:1:1101:26960:13465 2:N:0:19
GGACTACCGGGGTATCTAATCCTGTTTGCTCCCCACGCTTTCGAGCCTCAGTGTCAGTTACAGGCCAGAGAGCCGCTTTCGCCTCCGGTGTTCCTCCATATATCTACGCATTTCACCGCTACACATGGAATTCCACTCTCCTCTCCTGCACTCAAGTCTCCCAGTTTCCAATGCACACAATGGTTGAGCCACTGCCTTTTACATCAGACTTAAGAAACCACCTGCGCTCGCTTTACGCCCAATAAATCCGGACAAAGCTTGGGACCTACGTATTACCGCGGCTGCTGGCACGTAGGTTGCC
+
CCCCCFGGCDEGGDCFGGGGFGGGGGGGFGGGGGGGGGGGGGGG<CGGGGGCFFGGGGAEGFF@FGGGGCGGGGGGCGFGDGGCFFGGCFCGFGGGGD,EEF9FFFGGGGGGGGGGGGGGGGGGF9AFEFFFFC95@?FGGGGFFFCAFFGFFDGGDFFD8FFCFCFGGD,=DFF=FFG69FF9=+6D<D@C,C?FF7FFCF,+?7CAE*?FE:+CFFGGDD7)))(028=((::>)6CFG;@EFDCCD):165;(;()6(,/47:1)522,)<:<G5(-4(-4?D07<=?7:0((.+.(5
@M04650:207:000000000-C238N:1:1101:28196:13505 2:N:0:19
GGACTACTCGGGTTTCTAATCCCGTTTGCTCCCCACGCTTTCGCACCTCAGCGTCAGTCTTCGTCCAGGGGGCCGCCTTCGCCACCGGTATTCCTCCAGATCTCTACGCATTTCACCGCTACACCTGGAATTCTACCCTCCTCTACGAGACTCAAGCTTGCCAGTATCAGGTGTAGTTCCCAGGTTGAGCCCGGGGATTTCACATCCGACTTAACAAACCGCCTCCGTGCGCTTTACGCCCAGTTATTCCTGTTACCGCTTGCATCCTCCGTTTTACCGCGGCTGCTGGCTCGGAGTTAGC
+
<-6@<FF,;;,@FG;<FE@F<@68C<,B<<,C@@FE@C@;,CB@F@@:,;;E@FEFE66,,CC@C@F868+@6F+>+=,CFC?FC<>FF7FEEB@,4,,9<E;EAAFG@@FEGEFDA7CDE+6BB,A<CE,,7A>,3,,>BD,B9=6+3+CAF8>EC6;E8,9<<>:>,,,@*3,22=EEG,@7DCC6?BDA**:E7D7C7+4+49*0(59/9:C7*(:82C@;(075,/9>B=>46(12*4(5*2-6>?*)6FC4:419((7>*0,2),,4)A32+:2((((((-).4:(66((4:*-6)
@M04650:207:000000000-C238N:1:1101:23571:13529 2:N:0:19
GGACTACTGGGGTATCTAATCCTGTTTGCTCCCCACGCTTTCGAGCCTCAGTGTCAGTTACAGGCCAGAGAGCCGCTTTCGCCTCCGGTGTTCCTCCATATATCTACGCATTTCACCGCTACACATGGAATTCCACTCTCCTCTCCTGCACTCAAGTCTCCCATTTTCCAATGCACACAATGGTTGTGCCCCTGCCTTTTACATCCGACTTAAGAAACCACCTGCGCTCGCTTTACGCCCAATAAATCCGGCAACCCCTCGGGACCTACGTATTACCGCGTCTGCTGTCCCTTCTTTACTC
+
-A9CCE8EF,F+@@DDG@FFGGGC6,=,6AC<FBEC@C@CFDC:CF7EECECF<C@,<CF<E<,@:FD8E8FGG:FC:FF=BGCFGD7F+8?AE=FEE,EFFC;D,C7:?CFGGGGG7C>E>9E4E,,B??ADCEFGGADB?CF?FD@EEFFG8=DFGDGGC,,:CF9FFDF688DFG>DEF,@F@+3:=,;:+,@:D:979,1+3*01**20+++*0:*:9=)7326>)5(07+@)68C*(/4:75CC3)(()*(/(((((1(9:<)((.).+).A*,(-46(64)).+)3..)6>+)).
@M04650:207:000000000-C238N:1:1101:12236:13565 2:N:0:19
GGACTACCCGGGTTTCTAATCCTGTTTGCTCCCCACGCTTTCGAGCCTCAGTGTCAGTTACAGGCCAGAGAGCCGCTTTCGCCTCCGGTGTTCCTCCATATATCTACGCATTTCACCGCTACACATGGAATTCCACTCTCCTCTCCTGCACTCAAGTCTCCCAGGTTCCAATGCACACAATGGTTGAGCCACTGCCTTTTACATCAGACTTAAGAAACCACCTGCGCTCGCTTTACGCCCAATAAATACGGACAACGCTTGGGACCTACGTCTTACCGCGGCTGCTGGCACATAGTTAGCC
+
CCCCCGGGGECFGEEGFFFCGGG-CF,CFDECC7CBFGGGGAEGFBF8FEEFGFEFCFEGGFFGGGGGEGGGCFE>CEECFEFCEGGEFGCFFFFGDGGGGGFED9EDGGCFDEAFCEGG8FGCFGGFGFFFG,@F;8=F,+,3,@9FGC88@FG?FF9E9FFG+@@ADEGFGFA=D=8=FFGF<::4,@,41@6CF+><DFGFFCDFE@FF>CC+;=FC9DBF=D=)5999BG64)2BCFF;87@?)+85((.;282(,861,7C12(44(.15>C9-,((-118>4(*)*-).--+)-.
@M04650:207:000000000-C238N:1:1101:12533:13566 2:N:0:19
GGACTACCCGGGTTTCTAATCCTGTTTGCTCCCCACGCTTTCGCACCTGAGCGTCAGTCTTCGTCCAGGGGGCCGCCTTCGCCACCGGTATTCCTCCAGATCTCTACGCATTTCACCGCTACACCTGGAATTCTACCCCCCTCTACGAGACTCAAGCTTGCCAGTTTCGAATGCAGTTCCCAGGTTGAGCCCGGGGATTTCACATCCGACTTGACAGACCGCCTGCGTGCGCTTTACGCCCAGTAATTCCGATTAACGCTTGCCCCCTCCGTATTACCGCGGCTGCTGGCACGGAGTTAGC
+
CCCCCGGGGG>FC,@CFGGGGGGGGG<FGGGCGGGGGGGGGGGGGGGGGGGGGGGGGGGGGGGFGGGGGCEGGGGGG7FGGGGGGGGGGDGEGGGGGGGGGGGGGGGGGGGGGFGFGGG6CFGGGGGFGGGGGGGCC=D@CGGFCGGEFEDAFFGGGGGGGGGF:EEC5D88?FGFGGGGCFFCF<8?6FFC55/75DF?FA?A+2*=;DGGFCFGF@GGFD;06FBDBGFF;G59F?>CC?F?FG29:994:.>AC07?21*(0C0,869B?E:DGG3149((,3))472C(2(4-;56.
@M04650:207:000000000-C238N:1:1101:18667:13574 2:N:0:19
GGACTACCCGGGGTATCTAATCCTGTTCGCTCCCCACGCTTTCGCTCCTCAGCGTCAGTATCGGCCCAGAGACCCGCCTTCGCCACCGGTGTTCCTCCTGATATCTGCGCATTTCACCGCTACACCAGGAATTCCAGTCTCCCCTGCCGAACTCTAGCCTGCCCGTATCGACTGCAAGCTCGGGGTTGAGCCCCGAGTTTTCACAGCCGACGCGACAGACCGCCTACGAGCTCTTTACGCCCAATAATTCCGGACAACGCTTGCACCCTACGTATTACCCCGGCTGCTGGCCCGTAGTTCG
+
CCCCCGGGGGGGGGGGGGGDGGGGGGGGGGGGGGGGGGGCFFFGGGGGGGGGGGGGGGGGGGDGGGGGGDGGGGGGGGEGGFGGGGGGGGGEGGGGGGGDFFDGGGGGEE>FEGGGGGGD7@EEEGFFGGFGGGGGGGGGGGG>GD?F@EGEGGGGFGGGGGGGGGGGGGGGGGGGCFF8?FGGGFG5FGGGGGG5)>:CGFFFF:CFBDD)1<CGF>6*8<(2(82<0>>;FGFF42*28>(6FG<:7=6(-7C>5:1011C6CC:3?2:?FF<::74(((491>B?)+-/,79(3C>)(
@M04650:207:000000000-C238N:1:1101:13343:13671 2:N:0:19
GGACTACACGGGTTTCTAATCCTGTTTGCTCCCCACGCTTTCGAGCCTCAGTGTCAGTTACAGGCCAGAGAGCCGCTTTCGCCTCCGGTGTTCCTCCATATATCTACGCATTTCACCGCTACACATGGAATTCCACTCTCCTCTCCTGCACTCAAGTCTCCCAGTTTCCAATGCACACAATGGTTGAGCCACTCCCTTTTACATCAGACTTAAGAAACCACCTTCGCTCGCTTTACGCCCAATAAATCCGTACAACGCTTGGGACCTACGTATTACCTCCGCTGCTGGCACGTAGTTAGCC
+
CCCCCFGFGG>FGGGGGGFGGGGGGGGGGGGGGGGGGGGGGGGGGGGGGFGGGGGDCFGGGGGGGGGCCCFGGGGGCEGGEGGGGCG>FGGGGGGGGCGGGGGGGEFGGGGGGGGGGGGGCGFGFFFFF=FGGGGGGFGGGGGFGGFGGGGFG?FGFF=DEG8EGGGGGFFGGGGGFD6==98FG7,@?C,AC,5CDGGGFF;FF+;5CDF8A+=DFFGGDD:>:*:9=955>F=C4@7<F683:C7?FE017>739:(;04*49C23?::2AG46<*)(-28400)4,*./.(4<9+)-5
@M04650:207:000000000-C238N:1:1101:27511:13678 2:N:0:19
GGACTACTAGGGTTTCTAATCCTGTTTGCTCCCCACGCTTTCGCACCTGAGCGTCAGTCTTCGTCCAGGGGGCCGCCTTCGCCACCGGTATTCCTCCAGATCTCTACGCATTTCACCGCTACACCTGGAATTCTACCCCCCTCTACGAGACTCAAGCTTGCCAGTATCAGATGCAGTTCCCAGGTTGAGCCCGGGGATTTCACATCTGACTTAACACACCGCCTGCGTGCGCTTTACGCCCAGTAATGCCGATTAACGCTTGCACCCTCCGTCTTACCGCGGCTGCTTGCACGGAGTTAGC
+
CCCCCGGGGGGGGGGGGGGGGGGGGGGGGGGGGGGGGGGGGGGGGGGG8FFGGGGGGGGEFFDGG7@FF>@CFGGGGG:FFGEE,FFGG:FFFF=EBAFGGCDFGGEGGGGGGGGGGGGGGGGGG8AF,DFFGF,FF8+FC8CFCG8ECGG5D6,@FG96EGGFGGGGFACGGGG7ACCGGCFCFFFC?DFGCGG=CDGGFFG68C7:<FGG47;F63?DFGBF1A38(917>=FDFFGGGB:?C76)29;(,7>2C,13(-*5=E<(-41:(/4AGGFF69;BB60)57<F06(-(*6>4
@M04650:207:000000000-C238N:1:1101:13813:13703 2:N:0:19
GGACTACCAGGGTTTCTAATCCTGTTTGCTCCCCACGCTTTCGAGCCTCAGTGTCAGTTACAGGCCAGAGAGCCGCTTTCGCCTCCGGTGTTCCTCCATATATCTACGCATTTCACCGCTACACATGGAATTCCACTCTCCTCTCCTGCACTCAAGTCTCCCAGTTTCCAATGCACACAATGGTTGAGCCACTGCCTTTTACATCAGACTTAAGAAACCACCTGCGCTCGCTTTACGCCCAATAAATCCGGACAACGCTTGGGACCTACGTATTACCGCGTCTGCTGGCACGTACTTAGCC
+
CCCCCGGGGGGGGGGGGGGGGGGGGGGGGGGGGGGGGGGGGGGFCGGGGGGGGGGGGGGFGGGGGGGGGGGGGFGGGGGGGGGGGGGGGGGGGGGGGGGGGGGGGDGGGGGGGGGGG>EGGGFGCFEGFGGGGGFGGGGFGGGFGGGGGGGFFGDFFGAFFGC=CFDGGGCFGGGGGGEEFGGEFEDCGG7E?CFGGGGGCFDCFFG>C5++38=D6CGFFGFF9?99A5@2BCCEEFGGG?8@G:CEGF5(6AGFD>6;6;>BGGF<?B7<)0-5E7(,-440AFF(4641(.((.+)).
@M04650:207:000000000-C238N:1:1101:11385:13738 2:N:0:19
GGACTACAGGGGTTTCTAATCCTGTTTGCTCCCCACGCTTTCGAGCCTCAGTGTCAGTTACAGGCCAGAGAGCCGCTTTCGCCTCCGGTGTTCCTCCATATATCTACGCATTTCACCGCTACACATGGAATTCCACTCTCCTCTCCCGCACTCAAGTCCCCCAGTTTCCAATGCACACCATGGTTGAGCCACTGCCTTTTACATCAGACTTAAGAAACCACCTGCGCTCGCTTTACGCCCAATAAATCCGGACAACGCTTGGGACCTACGTATTACCGCGGCTGCTGGCCCGTAGTTCGCC
+
CCCCCFGGGGGGGGGGGGGGGGGGGGFGGGDGGGGGGGGGGGGFGGGGGFFGGGGGGGGGGGG?FGGD8<FFG8CG+BDFFCFFCFGGGDGGGEGGGGGFGFFGFGFGGGCGGGGGGGGGDECGGGDGCGGFGGDGFGFGFGGFGG,1CEGFG8DFFG,3@FG+DAFGGCFGGGGF:?++4BC=FE?FFF,4C?G6DFGGGF;>A7D6>FFGF7C=9BG>BGFEB>@8@C@;;EFFEFEGG<83DFEEGE37;3*:C63-88F(>=?28:8<2<2:<*4,(79,24:((2-2(-(-<+463
@M04650:207:000000000-C238N:1:1101:21551:13743 2:N:0:19
GGACTACTCGGGTTTCTAATCCCATTCGCTCCCCTAGCTTTCGTCTCTCAGTGTCAGTGTCGGCCCAGCAGAGTGCTTTCGCCGTTGGTGTTCTTTCCGATCTCTACGCATTTCACCGCTCCACCGGAAATTCCCTCTGCCCCTACCGTACTCCAGCTTGGTAGTTTCCACCGCCTGTCCAGGGTTGAGCCCTGGGATTTGACGGCGGACTTAAAAAGCCCCCTACAGACTCTTTACGCCCAATAAATCCGATTAACGCTAGCACCCTCCGTATTCCCGCAGCTTCTGGCACGGAGTTAGC
+
CCCCCGGFFGGGGGGGGGGGGGGFGGGGDGGGGGGEGGGGGGGGGGGGFCGFGFG9FGGGGGGGGGGFGGGGEDDFGGGGGGGGGGGCEFGCE?EEBACFCGGGGFGGGGGGCFGGGGGC=FFFFGCEGGGG9EFDGGGFCGDDDFGGGGCDEDD8EGGGCDDGG9:EGGGGDGGEGFDGGFFGGGG6,;@FGFCC;7FF+:954D5?9CG43;1761C7(99B;F@4)*)..CF26:EE*248CC92>FF??DG27:90-(2)::<6620:0@:)<*-34(2()..65F(+32-2:FAAB
@M04650:207:000000000-C238N:1:1101:4740:13747 2:N:0:19
GGACTACCAGGGTTTCTAATCCCATTCGCTCCCCTAGCTTTCGTCTCTCAGTGTCAGTGTCGGCCCAGCAGAGTGCTTTCGCCGTTGGTGTTCTTTCCGATCTCTACGCATTTCACCGCTCCACCGGAAATTCCCTCTGCCCCTACCGTACTCCAGCTTGGTAGTTTCCACCGCCTGTCCAGGGTTGAGCCCTGGGATTTGACGGCGGACTTAAAAAGCCACCTACAGACGCTTTACGCCCAATCATTCCGGATAACGCTTGCATCCTCTTGATTACCGCTGCTGCTGGCACAGAGTTAGC
+
CCCCCGGFEGGGGGGGGGGGFGGDGGFGGGGGGGGCGGGGGDFEFCFGFGGFGGGGGGFGFGGGGGGGGGGGD<FFBFGGGGGF:FGGGGGGGGFEFFEGG7DGFCGGGGGGGGGGF:EDGGGGDCF:=FFGGGFEFG8F@=8DDEGDAFEFGCGFECGDDDAFGGCCFFGG+C8C+DF@7,BE<FEDGFFGFGGFDF,D8+??*95B(1>F4@CC61C58D?;;F(/);,2(:5)14CCE0?BGGFFGFFB,)/4FB90((*)2A(52))))<<AC>0(((44).4:>:0<(3:(5CAB:
@M04650:207:000000000-C238N:1:1101:23194:13757 2:N:0:19
GGACTACCGGGGTTTCTAATCCTGTTTGCTCCCCACGCTTTCGCACCTGAGCGTCAGTCTTTGTCCAGGGGGCCGCCTTCGCCACCGGTATTCCTCCAGATCTCTACGCATTTCACCGCTACACCTGGAATTCTACCCCCCTCTACAAGACTCAAGCTTGCCAGTATCAGATGCAGTTCCCAGGTTGAGCCCGGGGATTTCACATCTGACTTAACAAACCGCCTGCGTGCGCTTTACGCCCAGTAATTCCGATTAACGCTTGCACCCTCCGTATTACCGCGGCTGCTGGCACGGAGTTAGC
+
CCCCCGGGGGGGGGGGGGGGGGGGGGGGGGGGGGGGGGGGGGGGGGGGGGGGGGGGGGGGGGGGGGGGGGGGGGGGGGGGGGGGGGGGGGGGGGGGGGFGGEGGGGGGGGGGGGGGGGGGDFGGGGGDGGGGGGGFGGGGGDGFFGGGGFGFGGGGGGFGGGGGGGGGGGGGGGGGGFGGGGFGFGGGGCFFGGGGGGGGGFGFFFGFFGG>>FGGFFGGBGFFFFBDBDFF>GF>90CEEF?:CC<4>6???EGFG?FF::<>FG??BBBF?G?FGF<94>>B>:)5?E(<?F0,3C444
@M04650:207:000000000-C238N:1:1101:9494:13773 2:N:0:19
GGACTACTGGGGTTTCTAATCCTGTTTGCTCCCCACGCTTTCGAGCCTCAGTGTCAGTTACAGGCCAGAGAGCCGCTTTCGCCTCCGGTGTTCCTCCATATATCTACGCATTTCACCGCTACACCTGGAATTCCACTCTCCTCTCCTGCACTCAAGTCTCCCAGTTTCCAATGCACACAATGGTTGAGCCACTGCCTTTTCCATCAGACTTAAGAAACCACCTGCGCTCGCTTCACGCCCAATTAATCCGGACAACGCCTCGGACCTCCCGATTACCCCCGCTGCTTGTCCGTTGTTACCC
+
CCCCC@FDFGGGGD@FGG<FFGGGGGFGGFFGGGGGDGGGGGGG@FGGGCFGGGGGFGF9EGGFGGGGGGGGCC@F:BFFGGG@CEGDFGGFGGGGGGGGGGGGGGFFFGGGGFACGGE>C=EE,AFGGFGGGGGGDGGGG8EFGGFFGGGFGGGGFGEFFF?8AEFF9C=>FFFGCG+@97>=C>6:6D,@FC9CFGFF9A3?F**;:*?CA7+=9=CDFG2.:?A55/526*+*)087*31);FEFFB:(6.;,)((((-/4>8().(((,/(-<*,(4((,4)),(+)1.)(-(+.)5
@M04650:207:000000000-C238N:1:1101:18101:13775 2:N:0:19
GGACTACTCGGGTTTCTAATCCTGTTTGCTCCCCACGCTTTCGAGCCTCAGTGTCAGTTACAGGCCAGAGAGCCGCTTTCGCCTCCGGTGTTCCTCCATATATCTACGCATTTCACCGCTACACATGGAATTCCACTCTCCTCTCCTGCACTCAAGTCTCCCAGTTTCCAATGCACACAATGGTTGAGCCACTGCCTTTTACATCAGACTTAAGAAACCACCTGCGCTCGCTTTACGCCCAATAAATCCGGACAACGCTTGGGACCTACGTATTTCCCCGGCTGCTGGCCCGTAGTTTGCC
+
CCCCCGGFGGGGGGGGGGGGGGGGGGGGGGGGGGGGGGGGGGGGGGGGGGGFGGGGGGGFGGFGGGGGGGGGGGGG:FGGGGGGGFGGGGGGGGGGG<FGGGGGGGGGGGGGGGGGGGGGGGGG,AEGFDFGGGGGGGGFGGGFGGGGGGGFGGGGGC,6@D,@FGGGGGGGFGGGFG>DFGGFG>DCEG,@7FFGDGGA=F,+=7*907C+ADFCCBFGDGF==AF*)265>GFE>9EG*3=EC+.);)88>:F8/4(6=(5?GG1,347<>?))<*,,,-29B?7,6*3*-(-847))5
@M04650:207:000000000-C238N:1:1101:8577:13785 2:N:0:19
GGACTACTGGGGTTTCTAATCCTGTTTGCTCCCCACGCTTTCGCACCTGAGCGTCAGTCTTCGTCCAGGGGGCCGCCTTCGCCACCGGTATTCCTCCAGATCTCTACGCATTTCACCGCTACACCTGGAATTCTACCCCCCTCTACAAGACTCTAGCCTGCCAGTTTCGAATGCAGTTCCCAGGTTGAGCCCGGGGATTTCACATCCGACTTGACAGACCGCCTGCGTGCGCTTTACGCCCAGTAATTCCGATTAACGCTTGCACCCTCCGTATTACCGCGGCTGCTGGCACGGAGTTAGC
+
CCCCCCFFFGGGGDGGGGGGGGGGGGGGGGGFFGGGEGGGGFGDGGCFDFGGGGGGGGGGFGGGGGGGGGFFGGGGGGFGGGGGGGGGGGFGGGFFFCFGGFFFGGGGGGGGGGGGEFGCEEEFCCFFFFGGGGCAEFGGGGGFGGG6,@:FF9F7F8>EFF<ECACB8>FGGDFFFCF@9:DFCAC67D2;C5:E<DFCFAFF6<<A7CDD)08C*3ED9C>61:978D691A;)*2E?E??FCFA9:B4<03D:>696(-*5>FB<F?((,*5AGD:6210(,472(:(?<>(28?<<6
@M04650:207:000000000-C238N:1:1101:21236:13808 2:N:0:19
CGGGTATCTAATCCTGTTTGCTCCCCACGCTTTCGCGCTTTAGCGTCAGTATTTGTCCAGTGAGCTGGCTTCCCCATCGGCATTCCTACAAATATCTACGAATTTCACCTCTACACTTGTAGTTCCGCCCACCTCTCCAATACTCTAGTCTAACAGTTTCCAACGCAATACGGAGTTGAGCCCCGCAGTTTAACATCAGACTTTTTAAACCACCTAGACGCGCTTTACGCCCAATAAATCCGGATAACGCTCGGGGCATACGTATTAACGCGGCTGCTGGCACGTATTTAGCCC
+
FFGGGEFEFFGGGGFFEFGEFCFGGGGGGGCGGGGDCE@FFGGGEGE7CFGGGGGA@FCFF@FGFE8FC<EFEFFF8CFEGCCGGGCDFCFGGGGGGGGGGGGGGAFGGDC=DEEE,C:FFF9EFGGGGGGGGEGE5?;FF<8BFEGFFC=CG=,@DGGDCFGGGDCGGEFEEGGGDFFFFCFGEGGGCGGGGGF,@AFC9>7CGEFFGFBG*6?5370:B@C>0=CC053CFGFFFGC)5C:8:0FF:7((7>BG03*4.35<<(+).//42>61().(13C:21)8-.365(
@M04650:207:000000000-C238N:1:1101:20747:13834 2:N:0:19
GGACTACCGGGGTATCTAATCCTGTTTGCTCCCCACGCTTTCGCACCTGAGCGTCAGTCTTCGTCCAGGGGGCCGCCTTCGCCACCGGTATTCCTCCAGATCTCTACGCATTTCACCGCTACACCTGGAATTCTACCCCCCTCTACGAGACTCAAGCTTGCCAGTATCAGATGCAGTTCCCAGGTTGAGCCCGGGGCTTTCACATCTGACTTAACAAACCGCCTGCGTGCGCTTTACGCCCAGTAATTCCGAGTAACGCTTGCCCCCTCCGTATTACCGCGGCTGCTGGCACGGAGTTAGC
+
CCCCCGGGGGGGGGGGGGGGGGFGGGGGGGGGGGGGGGGGGGGGGGGGFEGGGGGGGGGGGGGFGGGGEGGGGGGGGGGGGGGGGGGGGGGGGAFGGGGGGGGGGGGGGGGGGGGGGGGGGGGGGGGGGDGGGGGGGGFGGGGFGGGGFEGFGGGGGGGGGGGCFGGGFCE9DGG,=DGGGGFGGGGFGGFGGGEG)5FCCAGFFGGFCFGGF7DGFFGGFGFFFF178D70;AF>FBGCEF??GGD)7FF:(02:C<FFFB<(*;4;??6B:FBAGF?>;6>>FFDD(28FB(11:F).-
@M04650:207:000000000-C238N:1:1101:22807:13878 2:N:0:19
GGACTACCGGGGTTTCTAATCCTGTTTGCTCCCCACGCTTTCGAGCCTCAGCGTCAGTTACAGACCAGAGAGTCGCCTTCGCCACTGGTGTTCCTCCACATATCTACGCATTTCACCGCTACACGTGGAATTCCACTCTCCTCTTCTGCACTCAAGTTCTCCAGTTTCCAATGACCCTCCCCGGTTGAGCCGGGGGCTTTCACATCAGACTTAAAGAACCGCCTGCGCTCGCTTTACGCCCAATAAATCCGGACAACGCTTGCCACCTACGTATTACCGCTGCTGCTGGCACGTAGTTATC
+
CCCCCGGGGGGGFGGGGGGGGGFGGGGGGGGFGGGGGGGGGGGGDEGGGFGGGGGGGGFGGGGGGGGGGGGEFGGCFGEGGGGGGGGGGGGGGGGGGGGGGGGGGFFGCFGGCGGFGFGGGGGGGFFGFEEGGGGGF8==EGGFGFFDAFGFCFEFFFGGGGGFFGGFGGCFGGGGGFFEGEGGGGGGEGGG5EGGGGFGGFGFFFGFFGG7<CFFFFGGBGFFFFFF><904C)6B?E8EFF79F<AFFF;?5D?G960?B3?GG6,::?,)02>GFB0(43?B7>B?C?G?:(((3...
@M04650:207:000000000-C238N:1:1101:23236:13893 2:N:0:19
GGACTACTGGGGTTTCTAATCCCATTCGCTCCCCTAGCTTTCGTCTCTCAGTGTCAGTGTCGGCCCAGCAGAGTGCTTTCGCCGTTGGTGTTCTTTCCGATCTCTACGCATTTCACCGCTCCACCGGAAATTCCCTCTGCCCCTACCGTACTCCAGCTTGGTAGTTTCCACCGCCTGTCCAGGGTTGAGCCCTGGGATTTGACGGCGGACTTAAAAAGCCACCTACAGACGCTTTACGCCCAATCATTCCGGATAACGCTTGCATCCTCTGGATTACCGCGGCTGCTGGCCCAGTGTTAGC
+
CCCCCEGGGGFGGG;FGGGGFFGFD@FFE:FCGEF@CFGGGGGFGGGGGGF<@FGGGGGGGG@EFGGGGEGFGGGGGGGFGGGG7?FFGGCFGDF<FGFFFF8FGGGGGG,4EBFGCGE+BC8FGGGGGGFEFGGGFGGGGCFF8FGGG?EFGGGGGFGGDFGA=FFEEEF@+@:++AFDF@D3@,@@FCG7,@59CC22=+,:>GDD2D<=67@C=38DFG?DFFFF9FB0817<FFGGG?:(9CB2FFF10>D9=,48<?>?>@742<?)-CA<9>379>>FF<B>B=4:21.2)+)).
@M04650:207:000000000-C238N:1:1101:5569:13903 2:N:0:19
GGACTACCAGGGTTTCTAATCCTGTTTGCTCCCCACGCTTTCGAGCCTCAGTGTCAGTTACAGGCCAGAGAGCCGCTTTCGCCTCCGGTGTTCCTCCATATATCTACGCATTTCACCGCTACACATGGAATTCCACTCTCCTCTCCTGCACTCAAGTCTCCCAGTTTCCAATGCACACAATGGTTGAGCCACTGCCTTTTACATCAGACTTAAGAAACCACCTGCGCTCGCTTTACGCCCAATAAATCCGGACAACGCTTGGGACCTACGGATTACCGCGGCTGCTGGCACGGAGGTAGCC
+
CCCCCEEGGGGGF8;FFGGAFCFGFCFFGAEFGCFDFCFCFGFGG7BFFGGGGAFFGCEFFGGGGFFGGGGGFFGECF<FGEGGDGFG>F?CAFGGGGGGEE9E>FFD+F7+CEA<EFGGGFFFE8FGEE<FCA=AEDE<8DG7FG9DADE58BFG;A9EF<D@38,E,@D@DFEGEFEGAFGG,CEFC7DC1<9,=+,3CAFC7<DA@C759@CFF5,98*0<=B>D>C=(:*B>FF8<FF;E:C3<*:>;9B71D1((/:CB*;:..3(4(*57093>96(((.8?(24:(4>2865?)
@M04650:207:000000000-C238N:1:1101:2987:13922 2:N:0:19
GGACTACCAGGGTTTCTAATCCTGTTTGCTCCCCACGCTTTCGAGCCTCAGTGTCAGTTACAGGCCAGAGAGCCGCTTTCGCCTCCGGTGTTCCTCCATCTATCTACGCATTTCACCGCTACACATGGAATTCCACTCTCCTCTCCTGCACTCAAGTCTCCCAGTTTCCAATGCACACAATGGTTGAGCCACTGCCTTTTACATCAGACTTACGAAACCACCTGCGCTCGCTTTACGCCCAATAAATCCGGACAACGCTTGGGACCTACGTATTACCGCGGCTGCTGGCACGTAGTTAGCC
+
CCCCCGGGGGGGFGGGGGCFGGGGGFGECFEFFCGGGGGGGGEFGGGGG,CCFGGGGFCGGGGGGGGFCFGGGGGGGGCGGEGGGEFGGGEGGGFFFFF,ABEFDAFGGGEECFGGGFCDEGGGFEGGGFGGFFAFGGGGGGGBGG9FCFG?EG8EGGC,ED8DF9:E,:>,8F=@AFGGEDCB9CB<AF?:EFFGFGAFFFGFFGF9CDCG6FCD5=FFDGD=>DBA@D>285=;?@ECE;16C7)9;>:6655=DF01041,0A:<3<?<>+<<E>9>9>6>04???F>E<B,--+.6)
@M04650:207:000000000-C238N:1:1101:21144:13976 2:N:0:19
GGACTACTCGGGTATCTAATCCTGTTTGATCCCCACGCTTTCGCACATCAGCGTCAGTTACAGACCAGAAAGTCGCCTTCGCCACTGGTGTTCCTCCATATCTCTGCGCATTTCACCGCTACACATGGAATTCCACTTTCCTCTTCTGCACTCAAGTTTTCCAGTTTCCAATGACCCTCCACGGTTGAGCCGTGGGCTTTCACATCAGACTTAAAAAACCGCCTACGCGCGCTTTACGCCCAATAATTCCGGATAACGCTTGCCACCTACGTATTACCGCGGCTGCTGGCACGTAGTTAGC
+
CCCCCGGGGGGGGGGGGGGGGGGGGGGGGGGGGGGGGGGGGGGGGGGGGGGGGGGGGGGGGGGGGGGGGGGGGGGGGGGGGGGGGGGGGGGGGGGGGGGGGGGGGGGGGGGGGGGGGGGGGGGGGGGGGGGGGGGGGGGGGGGFGGGGGGGFFFGGFFGGGGGGGGGGGGGGGGGGGGGGGGGGGDGGGGGGGGGDGGGGGFGFFGGFFGGGFG7FFFGGFGFDFFFFFGFF;E:CFFGGGF@DGGFFGFFBBDGFG?F?03C?>FF:?BF:BGB29C:9>6>F6??:2C?GB<0?F?9<:
@M04650:207:000000000-C238N:1:1101:26916:13985 2:N:0:19
GGACTACCGGGGTATCTAATCCTGTTTGCTCCCCGCGCCTTCGCGCCTCAGCGTCAGTAGTCTGCCAGAAGGTCGCCTTCGCCACCGGTGTTCCTTCAAATCTCTAAACATTTCAACGTTACACTTGAAATTCCACCTTCCTCTCAGCTACTCTAGCGTGCCCGTCCACCTCGCTCCACAAGGTTGAGCCCTGTGTTTTAACGAAGTGCTCAGCACACCGCCTACACGCCCTTTACGCCCAGTAATTCCGATTAACGCTCGCACCCCCCGTATTACCGCGGCTGCTGGCACGTAGTTTGCC
+
CCCCCGGGGGGGGGGGGGGGGGGGGGGGGGGGGGGDGGGGGGGGGGGGGGGGGGGGGGGGGGGGGGGGGGGGGGGGGGGGGGGGGGGGGGGGGGCFGGGGGGGGGGGGGGGFGCFFGGGGGGGFGFGGGGGGGGGFFCFGGGGFGGGFGFGFGGFFGGGGGGF8FGGGGGGGDGGFGGGGEGGGGFCFFGGGGGG??7FFGFEF>?C?EGGFDGGGFF=C>DDF@F;BFG09@7:9DDCCE::AGG<ACFE:BEF27>?B>(92CGFF>>BF:6<4CD4932(7:08?FF?E?1<1)+.6-
@M04650:207:000000000-C238N:1:1101:18514:14002 2:N:0:19
GGACTACCCGGGTTTCTAATCCTGTTTGCTCCCCTTGCTTTCGCGCCTCAGCGTCAGGAATAAACTAGAAAAGCGCCTTCGCCACCGGTGTTCTTCCACATATCTACGCATTTCACCGCTACACGTGGAATTCCCTTTTCTCCGTCTATCCTCTAGATAGATAGTATTAGTTGCTTTTTCGAAGTTGAGCTTCGAGATTTAACAACTAACTTACCTTTCCGCCTACACGCCCTTTACGCCCAATAAATCCGATTAACGCTAGCACCCTCCGTATTACCGCAGCTGCTGGCACGGAGTTAGC
+
CCCCCGGGGGGGGGGGGGGGGGGGGGGGGGGGGGGGGGGGGGGGGGGGGGGGGGGGGGGGGGGGGGGGGGGGGGGGGGGGGGGGGGGGGGGGGGGGFGGGGGGGGGFGGGGGGGGGGGGGGGGGGGGGEGGGGGGGGGGGGGGFGGGGGGGFGDFGGGCFGGGGGGGGGGFDGGGGGGGGGGFGGGGGGGGGFGFGGGGGGFGFFGGFEGGGFGDGFFGFAG99>AEF?DDFFGFFFDGFG;2@GGEEGFBD8BDEGD@6:>FAGGFBFFFFBGFFGGF9(,7??BFFFEBGB>96<FFAA
@M04650:207:000000000-C238N:1:1101:8994:14035 2:N:0:19
GGACTACAGGGGTTTCTAATCCCATTCGCTCCCCTAGCTTTCGTCTCTCAGTGTCAGTGTCGGCCCAGCAGAGTGCTTTCGCCGTTGGTGTTCTTTCCGATCTCTACGCATTTCACCGCTCCACCGGAAATTCCCTCTGCCCCTCCCGTACTCCAGCTTGGTAGTTTCCACCGCCTGTCCAGGGTTGCGCCCTGGGATTTGACGGCGCCCTTACAAACCCACCTACAGACCCTTTACGCCCAATCATTCCGGTTACCGCTTTCCTCCTCTGTATTCCCTCGGCTGCTTCCCCACGTTTAGC
+
CCCCCGGCFGGGGGGGGGFGGGGCFGCDCGGGGGF,EFGGGGGGG<FGGGG<FFGGGGCFCGEFGGDGGGFG7AFGAFFGGGGGG7:FFGGGGGGGGFG>GGGGGCFGGGGGGGGGG:8CBFGGG7@7=:FGGGF,@F=EEDGD+8B8<=EFGFDDFDF?6379=;FGDDD8CF>+45<?,743FC88CEGE57:**0DF++>)/)2)()22)*+36(3>(C1316())*((.A?241;EG<6(52)6:@F(-)7)*((11(*)*042368<)<:4@F)3(((--(.4)3(:(,-4(A<.:
@M04650:207:000000000-C238N:1:1101:2953:14074 2:N:0:19
GGACTACTGGGGTTTCTAATCCTGTTTGCTCCCCACGCTTTCGAGCCTCAGTGTCAGTTACAGGCCAGAGAGCCGCTTTCGCCTCCGGTGTTCCTCCATATATCTACGCATTTCACCGCTACACATGGAATTCCACTCTCCTCTCCTGCCCTCAAGTCTCCCAGTTTCCAATGCACACAATGGTTGAGCCACTGCCTTTTACATCAGACTTAAAAAACCGCCTACGCGCGCTTTACGCCCAATAATTCCGGATAACGCTTGCCACCTACGTATTACCCCGGCGTCTGGCACGTAGTTAGCC
+
CCCCCFGGGFGGFGGGGDFFGGGGGFGGFFFFGDF@CCFGGGFGFCFGGFCFFF@<D@FFGGF@CFFGGGFGCFGGDE7FG>FGGGCGGEBFAFFGG8?EFGGGGGA@:F7:,E9CFGGC7>FGFGFGFE?FFGCFCFFGFFG+,EAFE,4*DGDCFGGGGGFF3EFADGGG639=FGEGFFFGFGCGF>3C?EDGC?9,=A9+?5CFFGGFEF>CAA;C=/823?9?@D;927F<B08*<73=CC).@93(,7>)93((8?7<=*(53?422<<4:*(,(-((4::(.:)*4((-405<,
@M04650:207:000000000-C238N:1:1101:12680:14076 2:N:0:19
GGACTACTGGGGTTTCTAATCCTGTTTGCTCCCCACGCTTTCGAGCCTCAGTGTCAGTTACAGGCCAGAGAGCCGCTTTCGCCTCCGGTGTTCCTCCATATATCTACGCATTTCACCGCTACACATGGAATTCCACTCTCCTCTCCTGCACTCAAGTCTCCCAGTTTCCAATGCACACAATGGTTGAGCCACTGCCTTTTACATCAGACTTAAGAAACCACCTGCGCTCGCTTTACGCCCAATAAATCCGGACAACGCTTGGGACCTACGTATTACCGCGGCTGCTGGCACGTATTTAGCC
+
CCCCCGGFFGGGGGGGGGGGGGGGGGGGGGGGGGGGGGGGGGGFGGGGGGGGGGGGGGGGGAFGGGGGG@CEF8FG7FGGGGGG7FFGGGGGGGGGGGGGFGFGGGFGFGGGGGGGF78=EGGG:BFGGGGGGGGGG?FGGGGFGF9DA,EF?8DGDED;DGGGGGGCEF;EGCGD9?>EGGGGGEFCFF7CFEGFGGFCGFGAFCC*:CBCE>>F5CGGFGFFFFA*/9@@BC1>?@EGGF;FGCCE6B)49B40716(4</:FE??:61>98<>?54410;96247<*478()5.3).5
@M04650:207:000000000-C238N:1:1101:16307:14095 2:N:0:19
GGACTACAGGGGTATCTAATCCTGTTTGCTCCCCACGCTTTCGAGCCTCAGTGTCAGTTACAGGCCAGAGAGCCGCTTTCGCCTCCGGTGTTCCTCCATATATCTACGCATTTCACCGCTACACATGGAATTCCACTCTCCTCTCCTGCACTCAAGTCTCCCAGTTTCCAATGCACACAATGGTTGAGCCACTGCCTTTTACATCAGACTTAAGAAACCACCTGCGCTCGCTTTACGCCCAATAAATCCGGACAACGCTGGGGACCTACGTATTACCGCGGCTGCTGGCACGTAGTTAGCC
+
CCCCCFGGGGGGGGGGGGGGGGGGGGGGGGGGGGGGGGGGGFGGGGGGGGGGGGGGGGGGGGGGGGGGGGGGGGGGGGGGGGGGGGGGGGGGGGGGGGGGGGGGGGGGGGGGAGGGGGGGGGGGGFGGFFGGGGFFGGGGFGGFGGGGDGGFGGGGCG;>DFGGGGGGGGGFGGFGGGGGGGGDFFGFGGGGGGGEGGEGCFGFFFGFFGGGEFGGF@>F=DBF=E=*)9@DFGFEFFG7C?@EGGEF<B)223C<C;F(14/8DEB<?BF?A6<A+9;F(3>>BFF36*4C3:?:436A4
@M04650:207:000000000-C238N:1:1101:24449:14100 2:N:0:19
GGACTACCGGGGTTTCTAATCCTGTTTGCTCCCCACGCTTTCGAGCCTCAGTGTCAGTTACAGGCCAGAGAGCCGCTTTCGCCTCCGGTGTTCCTCCATATATCTACGCATTTCACCGCTACACATGGAATTCCACTCTCCTCTCCTGCACTCAAGTCTCCCAGTTTCCAATGCACACAATGGTTGAGCCACTGCCTTTTACATCAGACTTAAGAAACCACCTGCGCTCGCTTTACGCCCAATAAATCCGGACAACGCTTGCACCCTCCGTATTACCGCGGCTGCTGGCACGGAGTTAGCC
+
CCCCCFGGGGGGGGGGGGGGGGGGGGGGGGGGGGGGGGGGGGGGGGGGGGGGGGGGGGFGGGGGGGGFEGGGGGGGGGGGGGGGGGGDFGGGGGGGGGGGGGGGGGGGGGGGGGGGFGGGGGFGFFGFFEFGGGFGGGGFGGF7DFGGGGGFGF8EFGGGGGGGGGGGGGGGFGFDFCEGGGFGGFGFGGGGGFCFFGGCCFFFFCFACFC:AFG@ABFFFGFEFB>B@GFF25@E>6B:F;3;D@<CCAD?FFG2C9:<084<<E?8:;:2?<<<C*4229>0(:2.808=9((38<:A>
@M04650:207:000000000-C238N:1:1101:3338:14146 2:N:0:19
GGACTACCAGGGTTTCTAATCCTGTTTGCTCCCCACGCTTTCGCACCTGAGCGTCAGTCTTTGTCCAGGGGGCCGCCTTCGCCACCGGTATTCCTCCAGATCTCTACGCATTTCACCGCTACACCTGGAATTCTACCCCCCTCTACGAGACTCAAGCTTGCCAGTATCAGATGCAGTTCCCAGGTTGAGCCCGGGGATTTCACATCTGACTTAACAAACCGCCTGCGTTCGCTTTACGCCCAATCATTCCGGCTAACGCTTGCATCCTCTGTATTACCGCGGCTGCTGGCACAGAGTTAGC
+
CCCCCGGDFGGGGDGGGGGFGGFFFGGGGGGGGGGGGGGGFGGGGGGFGGCFGGGGGFFCF9EEGGGGGGGGGGGGGGGFGGGGGGFGEGGGGGGGGGGGD,EFGGGDD@F7E<FGCFGGGEFFFFGGGGGGGGGGFFGGGGGFEGFGDGGFFGFG?CECFFDFFG,EF@CF>BFFEFGGGCGFFF8CFGCFGGGGC7:E>8CFFF>FFFFGEGGF6;EF0D6??FF7(9:>?FFAF1CEE2(2<C44D?FB()/3C<BB(4><0C2<8)).6@AFGG:(36>66(,44E?C(((.)3)6)
@M04650:207:000000000-C238N:1:1101:7850:14151 2:N:0:19
GGACTACTCGGGTATCTAATCCTGTTTGCTCCCCACGCTTTCGAGCCTCAGCGTCAGTTACAGACCAGAGAGTCGCCTTCGCCACTGGTGTTCCTCCATATATCTACGCATTTCACCGCTACACATGGAATTCCACTCTCCTCTTCTGCACTCAAGTCTCCCAGTTTCCAATGACCCTCCCCGGTTGAGCCGGGGGCTTTCACATCAGACTTAAGAAACCGCCTGCGCTCGCTTTACGCCCAACAAATCCGGACAACGCTTGCCACCTACGTATTACCGCGGCTGCTGGCACTTAGTTAGC
+
CCCCCFGGGGGGGGGF<AFGGGGGGGFGGGGGGGGGEGGCGGGG?FGGGFFFGGGGGGGGGDEFGGGGGGCEGGCF@FGGGGGGGGGGGGFGGGGGFAFGFGCFGDAFFEC7FFGGGGGGGGGG9FGGFEFFFGGGGGCFGGGFGGAFFGGBF8EGGFG;EFFGGGGGGGGFDFFFD?FGEGEEGGG69;FCEC8CGGCFGFGFF4+A;FF+8C+CA;FG6DBD<FFF@DB9(*)67:CGGF:(74(67@:;BDD07(((-4<:CF:40,((.<(:F>(-77>>41:03*,03)65<C2::
@M04650:207:000000000-C238N:1:1101:16350:14158 2:N:0:19
GGACTACCGGGGTTTCTAATCCTGTTTGCTCCCCACGCTTTCGAGCCTCAGTGTCAGTTACAGGCCAGAGAGCCGCTTTCGCCTCCGGTGTTCCTCCATATATCTACGCATTTCACCGCTACACATGGAATTCCACTCTCCTCTCCTGCACTCAAGTCTCCCAGTTTCCAATGCACACAATGGTTGAGCCACTGCCTTTTACATCAGACTTAAGAAACCACCTGCGCTCGCTTTACGCCCAATAAATCCGGACAACGCTGGGGACCTACGTATTACCGCGGCTGCTGGCCCGTATTTAGCC
+
CCCCCGGGGGGGGGGGGGGGGGGGGGGGGGGGGGGGGGGGGGGGGGGGGGGGGGGGGGGGGGGGGGGGGGGGGGGGEGFGGGGGGGGGFGGGGGGGGGGGGFFGGCFFGGEGGGGAFGECEEGGGGGGFFFGGGGGFGGEGGGFGGGGGGGFGGDGFF,@FGGGCGGGFGGGGGGGGGGGGGGGGGGGCCFGGGGGGGGGGFGAFCFFFFCFEGGGF=8CBDDE=BB;2DB?@F=CFFGGG0;EC@??FF5;9EG:>(4(-4D05E?2:8:25<54<<79(401:>>:<*,*((((.36<4
@M04650:207:000000000-C238N:1:1101:11046:14182 2:N:0:19
GGACTACCGGGGTTTCTAATCCTATTTGCTCCCCACACTTTCGAGCCTAAGTGTCAGTAATGGTCCAAGTTATCGCCTTCGCCTCTAGTGTTCTTCCATATATCTACGCATTCCACCGCTCCACATGGAGTTCCATAACTCTCTACCACACTCTAGGTTAATAGTTTCCAATGCATACAATAGTTAAGCTACTGCATTTAACACCAGACTTACTAACCCACCCGCGCTCGTTTTACGCCCAGTAAATCCGGATAACGCTTGCATCCTATGTATTACCGCGGCTGCTGGCACAGAGGTAGCC
+
CCCCCGGGGGGGGGGGGGGGGGGGGGGGGGGGGGGGGGGGGGGGGEECEGGGGGGGGFGGGGGGGGFGGGGFGGGCFGGGGGEEGGGGFGFCFFGGGGGGGGFGGGFGGEGDGGFGGGGGGGGGGDEEFGGGGGGGGGGC9FEFGGGGFGGFGGGGGGGF8CEGEEGG=FFGGGFGCGGG8FFGGFFFGGGC?EFFFDFFFFGF>7?:=F7CE?FCF5CDAD959525@G=FDE>>;9EEC2;CGG<C4>>((8:39701(,><CFE?.3<C?EAB@*439,2;(4:::7)2(.((.+),5
@M04650:207:000000000-C238N:1:1101:12548:14183 2:N:0:19
GGACTACTGGGGTTTCTAATCCTGTTTGCTCCCCACGCTTTCGAGCCTCAGTGTCAGTTACAGGCCAGAGAGCCGCTTTCGCCTCCGGTGTTCCTCCAGATCTCTACGCATTTCACCGCTACACATGGAATTCCACTCTCCTCTCCTGCACTCAAGTCTCCCAGTTTCCAATGCACACAATGGTTGAGCCACTGCCTTTTACATCAGACTTAAGAAACCACCTGCGCTCGCTTTACGCCCAATAAATCCGGACAACGCTTGGGACCTACGTATTACCGCGGCTGCTGGCACGTAGGTAGCC
+
CCCCCGGGGGGGGEGGGGGGGGGGFGAFGGGFGGGGGGGEGGGGGFGFGGGGGEGGGFGFGGGGGGFFGGGGGGGGGCFGGGGGGGGGFGGGGGGGGGGG@FGCEGAFFEECFFFGGGGGEFFFGGGGGGCFEGGGGGGGGGGFFGGGGGGFGGGGFG9BF=DA:C=ECFG9DCFFGGGFGGGFFCFFF7EGGGGGGDGCFFFAAD>A@C9<98CCFF>FD4>;@E=>2D>@=FAEF2*<F<3@GGFE45>;;BC,C6131:<67?(55673)36<ED2>0((7().52*):30((.2345
@M04650:207:000000000-C238N:1:1101:15320:14210 2:N:0:19
GGACTACTGGGGTTTCTAATCCTGTTTGCTCCCCACGCTTTCGAGCCTCAGTGTCAGTTACAGGCCAGAGAGCCGCCTTCGCCACCGGTATTCCTCCAGATCTCTACGCATTTCACCGCTACACCTGGAATTCCACCCCCCTCTACGAGACTCAAGCTTGCCAGTATCAGATGTAGTTCCCAGGTTGAGCCCGGGGATTTTAAATCTGACTTAACAAACCGACCTCGTGCGCTTTACGCCCCGATATTCCCATGAACCCTGGCCCCTCCCGTATTACCCCGCCTGCGGTCCCGGGGGTAGC
+
CCCCCEG<FGGGEGGGGGGGGGFGGGGGGGGGGGGGGGGGGGGCFGDGGGGGGGGGGG9C,<F8FGGG@EGEGGGGGGDGGGGGDEFGG+FEFGA?E,AFG8EGGGGG@CGGFAFGG@CGGGGGCAFEDGGGG,>,=4+@EGGF8E+6>@CFGFGG,@,@+:@DFC,7EC,,2,,7C+,35=?@@FG67,@9*:***;,A++,+4+2=774:*1?:*(/91),(,),0(1(6618.2,C:E((()1(-:6*3<)05*--2((*(**,,4(((-C:)<0(--((-(,7(,*(*(4-4(2(()
@M04650:207:000000000-C238N:1:1101:13834:14228 2:N:0:19
GGACTACACGGGTTTCTAATCCTGTTTGCTCCCCACGCTTTCGAGCCTCAGTGTCAGTTACAGGCCAGAGAGCCGCTTTCGCCTCCGGTGTTCCTCCATATATCTACGCATTTCACCGCTACACATGGAATTCCACTCTCCTCTCCTGCACTCAAGTCTCCCAGTTTCCAATGCACACAATGGTTGAGCCACTGCCTTTTACATCAGACTTAAGAAACCACCTGCGCTCGCTTTACGCCCAATAAATCCGGACAACGCTTGCGACCTACGTATTACCGCGGCTGCTGGCACGTCTTTAGCC
+
CCCCCGGGGGGGGGGGGGGGGGGGGGGGGGGGGGGGGGGDGGGGGGGGGFFGGGGGGGGGGFGGGGGGGGGGGGGGGDGGGGGGG@FGCFGGEEFGGFGGGGGGFGGFGGEDGGGG?=CC@CEE9AFAAEGGGAFGGFGGGFFFGGGGFGGFGGGGGGGFGGGFFECGF9EGGGAFGGGGGGGGFCFGGFGGGGFGCFF;FF99987FEG+<*B7D5CDGFGDFFBAA97>(0=B>>(=FG(/6>C<E655(3>C(/6813(94CEF7?<?)5<:<<>,-(426::D7:F8/(((-)36<2
@M04650:207:000000000-C238N:1:1101:28788:14273 2:N:0:19
GGACTACTGGGGTTTCTAATCCTGTTTGCTCCCCACGCTTTCGCACCTGAGCGTCAGTCTTCGTCCAGGGGGCCGCCTTCGCCACCGGTATTCCTCCAGATCTCTACGCATTTCACCGCTACACCTGGAATTCTACCCCCCTCTACGAGACTCAAGCTTGCCAGTATCAGATGCAGTTCCCAGGTTGAGCCCGGGGATTTCACATCTGCCTTAACAAACCGCCTGCGTGCGCTGTACGCCCAGTAATTCCGATTAACGCTTGCACCCTCCGTATTACCGCGGCTGCTGGCCCGGAGTTCGC
+
CCCC8<CFFEFC@F;CFF,,CCCEFF9FGGGADFF::7@FCFGCEGG:EDEGGGG@BFEDGFDFGCGGGGDF7FGGGGGGGDEGGFFGGGFGGGGGGFFGGGGGGFGGGGGGFGGGG@E6EGFGCDGGGFD=AFAFGFGEGGGBDGGGGGDFGGGGGG9BCGG9<E7EFGCFGFGGG+=5?FGFG9B,,DF=E=?ED*CCG69@F<>A)2;73DDFF0@FBG;(3>9F6G>>957)*(2*::(,:DA<CFFF<31)*(((--5878(1414,(24-:>409>900228:E(*-,4((*)-(
@M04650:207:000000000-C238N:1:1101:7626:14308 2:N:0:19
GGACTACTGGGGTTTCTAATCCTGTTTGCTCCCCACGCTTTCGAGCCTCAGTGTCAGTTACAGGCCAGAGAGCCGCTTTCGCCTCCGGTGTTCCTCCATATATCTACGCATTTCACCGCTACACATGGAATTCCACTCTCCTCTCCTGCACTCAAGTCTCCCAGTTTCCAATGCACACAATGGTTGAGCCACTGCCTTTTACATCAGACTTAAAAAACCGCCTACGCGCGCTTTACGCCCAATAATTCCGGATAACGCTTGCCACCTACGTATTACCGCGGCTGCTGGCACGTAGTTAGCC
+
CCCCCGGGGGGGFGGGGGGGGGGGGGGGGGGGGGGGDGGGGGGGFEGGGCFGGGGGGGGGGGGGGGGGGGGGGGGGGDFFGGGGEGGGGGGGGGGGGGGGGGFGGGGGGGGGGGGGGGGGGGFGGGGGGGFFGGGGGGGGGGGFGGGGGGGFGDFGGFEGGGGGFFGGGFFGGGGGGGEFGGGGGGGGFGGGGFGGGFGGGFFFFGGF@DGGFDF>DFCC=DAFFB@8=DBFFGFFDFCEFFFF7DFFFA:?FEGFGFFF?BGFGGF05:?2<CBFG99;;FFF0??F:787:::?F:AA?
@M04650:207:000000000-C238N:1:1101:17933:14346 2:N:0:19
GGACTACTGGGGTATCTAATCCTGTTTGCTCCCCACGCTTTCGCACCTGAGCGTCAGTCTTCGTCCAGGGGGCCGCCTCCCCCACCGTCATCCCTCCAGACCCGTACGCTTTTCCCCGCTCCCCATGGAATTCTACCCCCCCCTCCGAGCCTCAAGCTTGCCATCACAAGAGCCAGTTCCAAGGTGGCGCCGGGGGATTCAACAGCTGACTTAACAACCCGCCTCCGTCTGCTGTCCGCCCAGTAATTCGCATTACCGATTTCCCCCTCCTTATCACGCCGCCTGCTCCCACGCTGTTCGC
+
-A6CCFDG@<67@B<,,<@6,,CF-FECF<F<@F,+6@BFDG@C7:F:F,6;CFGEGGGGFGGF@7FFD@F@F@7F+47,,B7:>,C4+8B,F8,E=<,,+:,++684++44,,7B,+6=3F8B,,,3>,E=BAFGGCF>7780******4*488<C8,2*,,,,6,,,,,4*21/=8A;+,5*,4:**=C*:55*)9C0:*+/)72))2:74**0?(;C(9((()(),*4)6</)9(:8831(:*))*).(,)0)*-((((*)**-(,((.)+).<><(4(,,4(())2(2((((4+),4
@M04650:207:000000000-C238N:1:1101:27490:14369 2:N:0:19
GGACTACTAGGGTTTCTAATCCCATTCGCTCCCCTAGCTTTCGTCTCTCAGTGTCAGTGTCGGCCCAGCAGAGTGCTTTCGCCGTTGGTGTTCTTTCCGATCTCTACGCATTTCACCGCTCCACCGGAAATTCCCTCTGCCCCTACCGTACTCCAGCTTGGTAGTTTCCACCGCCTGTCCAGGGTTGAGCCCTGGGATTTGACGGCGGACTTAAAAAGCCACCTACAGACGCTTTACGCCCAATCATTCCGGATAACGCTTGCATCCTCTGTATTACCGCGGCTGCTGGCACAGAGTTAGC
+
CCCCCGGGGGGGGGGGGGGGGGGGFGGGGGGGGGFGGGGGGGGGGGGGGGGGGGGGGGGGGGGDGGGGGGGCFGGGFEGGGGGGGGGGGGGGGGGGGGGFFEGGGGGGGGGGGGGGGGGGGGFGGGG7FGGGGGFGGGFGFFG?FGGGGGGFDGGGGGC,CFGGGFGGGFGGC@EGDGGGGGGDGG5E7FFFGGFG>FDDGFEEFGGFFDGFEGFCF6FCDFFFFFFFFF00;EFBF?DGGB?:FD<DGFFF:BDAG?FF4:F2C<482<?:6FAAG>16>>96>BBF0*4?01(,6<)))
@M04650:207:000000000-C238N:1:1101:13595:14407 2:N:0:19
GGACTACCAGGGTTTCTAATCCTGTTTGCTCCCCACGCTTTCGAGCCTCAGTGTCAGTTACAGGCCAGAGAGCCGCTTTCGCCTCCGGTGTTCCTCCATATATCTACACATTTCACCGCTACACATGGAATTCCACTCTCCTCTCCTGCACTCAAGTCTCCCAGTTTCCAATGCACACAATGGTTGAGCCACTGCCTTTTACATCAGACTTAAGAAACCACCTGCGCTCGCTTTACGCCCAATAAATCCGGACAACGCTTGGGACCTACGTATTACCGCGGCTGCTTGCCCGTAGGTAGCC
+
CCCCCGG@FGGGGGGGGGGGGGGGGGGGGGGGGGGGGGGEGGGGGGEGGGFCFGGGGGGGFG9EFGGGGGGGGGGGEGGGGGGGEGGGGGGGGGGGGGGGGGFGFEGFGGFFGFFFEGGGGGGGGGGGGFGGGCFGGG8FFGGFGGCFGGGFGGGGGGFGGGGFGF=DGFFCDDFFGGGDFGGDGG?,,6=@<EGFFFGGFFFFC+:9@F7+>;C@6CFC9C@@@A9*)*0>97+66(BFFFF97@CC6)>?6);1971?6@;;FG().24.)+)6<*22(((7:7).4+5*-18(.3445
@M04650:207:000000000-C238N:1:1101:15800:14410 2:N:0:19
GGACTACTAGGGTTTCTAATCCTGTTTGCTCCCCACGCTTTCGCACCTGAGCGTCAGTCTTTGTCCAGGGGGCCGCCTTCGCCACCGGTATTCCTCCAGATCTCTACGCATTTCACCGCTACACCTGGAATTCTACCCCCCTCTACAAGACTCTAGCCTGCCAGTTTCGAATGCAGTTCCCAGGTTGAGCCCGGGGATTTCACATCCGACTTGACAGACCGCCTGCGTGCGCTTTACGCCCAGTAATTCCGATTAACGCTTGCACCCTCCGTATTACCGCGGCTGCTGGCACGGAGGTAGC
+
CCCCCGGGGGGGGGGGGGGGGGGGGGGGGGGGGGGGGGGGGGGGGGGGFFGGGGGGGGGGGCGGGGGGGGGGGGGGGGGGGGGGGGGGGGGGFGFGGGGGGGGGGGGGGGGGGGGGGGGGGGGGGGGGGGGGGGGGGCFGGGGFGGFGFGGFGGGFGGGGGGGGGCEGEFFFFFCEGGGGGGCFGGGCEGGGGGGGGDFGGFGFFGGE@GGGEGGGF@GF0D;F;FFFFGBF>GFFFFGGGF??F7AFGF?0:BD2C?B?24F2CC??:1;?FGFFG78>(4(29:030C0F?((4(;<2,
@M04650:207:000000000-C238N:1:1101:4123:14413 2:N:0:19
GGACTACTAGGGTTTCTAATCCCATTCGCTCCCCTAGCTTTCGTCTCTCAGTGTCAGTGTCGGCCCAGCAGAGTGCTTTCGCCGTTGGTGTTCTTTCCGATCTCTACGCATTTCACCGCTCCACCGGAAATTCCCTCTGCCCCTACCGTACTCCAGCTTGGTAGTTTCCACCGCCTGTCCAGGGTTGAGCCCTGGGATTTGACGGCGGACTTAAAAAGCCACCTACAGACGCTTTACGCCCAATCATTCCGGATAACGCTTGCATCCTCTGTATTACCGAGGCTGCTGGCTACGAGTTAAC
+
CCCCCGGGGGGGGGGGFGGGGGGGGGFFDGGGGCE@<EGGGGGFDFGGGGGGGFGGGGGFGFC@FFGGGFGFDFCGGGCAFGGGGGGGG<FGFDCFG9FGEFGGGFGGGEGDFGFGF:>8>=8EFCGBEFFGGGFEF88FGGGFGGGDF?EFGFGFDDFGGDGGGD8EDEEF6C>CFGGGGGGGFG>6@8CDC5DFD*FC7E9?>DD47C<79:+:ADGG3F0@=A(/6C9@?G3<=?GD>1(15FAAF*670.99D6BFFFG)0:().-,))0).3:(((49?BF>)45(+(-21,1))-
@M04650:207:000000000-C238N:1:1101:28268:14416 2:N:0:19
GGACTACCGGGGTTTCTAATCCCATTCGCTCCCCTAGCTTTCGTCTCTCAGTGTCAGTGTCGGCCCAGCAGAGTGCTTTCGCCGTTGGTGTTCTTTCCGATCTCTACGCATTTCACCGCTCCACCGGAAATTCCCTCTGCCCCTACCGTACTCCAGCTTGGTAGTTTCCACCGCCTGTCCAGGGTTGAGCCCTGGGATTTGACGGCGGACTTAAAAAGCCACCTACAGCCGCTTTACGCCCAATCATTCCGGATAACGCTTGCATCCTCTGTATTACCGCGGCTGCTGGCACAGAGTTCGC
+
@BCCCGGGGGGGGGGGGGGGGGGGGGGGGGGGGGGGGGGGGGGGGGGGGGGGGGGGGGGGGGGGGGGGGCGCDGGGGGGGGGGGGGDGGGGGGGGGGGGEGGGGGGGGGGGGGGFGG@>CEFFGGGGGGGGGGGGGGGGGGGGFGFGGGGGFGGGGGGGGGGFAFGGGGGGGGGDGGGGGGGFGGGG6CGGFCFGGG>DF7+,8?DCD@GGFEGFGFDFG;GF??FBF)130>EF2/4EGGF6:CD4:FF@>(<<AF69?12FFGG?<2<BBBFAAFF:>>0140(4275,<(.,5<F2:1
@M04650:207:000000000-C238N:1:1101:22077:14416 2:N:0:19
GGACTACACGGGTTTCTAATCCTGTTTGCTCCCCACGCTTTCGAGCCTCAGTGTCAGTTACAGGCCAGAGAGCCGCTTTCGCCTCCGGTGTTCCTCCATATATCTACGCATTTCACCGCTACACATGGAATTCCACTCTCCTCTCCTGCACTCAAGTCTCCCAGTTTCCAATGACCCTCCCCGGTTGAGCCGGGGGCTTTCACATCAGACTTAAGAAACCGCCTGCGCTCGCTTTACGCCCAATAAATCCGGACAACGCTTGCCACCTACGTATTACCGCGGCTGCTGGCCCGTCGTTAGC
+
CCCCCGGGGGGGGGGGGGGGGGGGGFEFGGGGGGGGGGFGGGGGGGGGGGG@FGGGGGGGGFFGFEFGDGGEGFGG7@FGFGGG:FFG:FGGGGGGFEG9FFGGGG?FGGDGGGGGGGGGGGFG9:FFFFFGGGGGFGGGGGGFGGFGGGGFGBFFCDDDAGGGGGGF9ECFGA9EGGE+=FGGEFEFFGGE*@:CCDGGGFGFFGCFBGGFFGD+;=FF>DFFDFFFFGF>6CFBF1CEGF:?FF<>GF7;(8D?FBFB2<G?*<?13>?4<F?2FG190;>B91:8?E(:9;(44E0:<
@M04650:207:000000000-C238N:1:1101:22511:14501 2:N:0:19
GGACTACTGGGGTATCTAATCCCATTCGCTCCCCTAGCTTTCGTCTCTCAGTGTCAGTGTCGGCCCAGCAGAGTGCTTTCGCCGTTGGTGTTCTTTCCGATCTCTACGCATTTCACCGCTCCACCGGAAATTCCCTCTGCCCCTACCGTACTCCAGCTTGGTAGTTTCCACCGCCTGTCCAGGGTTGAGCCCTGGGATTTGACGGCGGACTTAAAAAGCCACCTACAGACGCTTTACGCCCAATCATTCCGGATAACGCTTGCATCCTCTGTATTACCGCGGCTGCTGGCACCGAGTTAGC
+
CCCCCGGGGGGGGGGGGGGGGGGGGGGGGGGGGGGGGGGGGGGGGGGGGGGGGGGGGGGGGGGGGGGGGGGFGGGGGGGGGGGGCFGCGGGEGGGFGGGFGGGGGFGGGGGGFFGGGGGGGGGGGGGDGGGGGGGGGGGGGGGFGGGGGGGFGGGCGFDGCDFFGGGGGAFGCEEEGGGGGGGDFFGGGGGFGGGGGCFGCFGEFGGFBGDF<FG7=@GG8FDF;FFAEGBF?=F<@4?CE<?FGF9>G469?FDBG:(2:0F2:C7).6)6<FB<FG6>B067;6))572+(,((4E24:
@M04650:207:000000000-C238N:1:1101:29386:14512 2:N:0:19
GGACTACCCGGGTGTCTAATCCTGTTTGCTCCCCACGCTTTCGCACCTGAGCGTCAGTCTTCGTCCAGGGGGCCGCCTTCGCCACCGGTATTCCTCCAGATCTCTACGCATTTCACCGCTACACCTGGAATTCTACCCCCCTCTAAGAGACTCAAGCTTGCCAGTATCAGATGCAGTTCCCAGGTTGAGCCCGGGGCTTTCACATCTGACTTAACAAACCGCCTGCGTGCGCTTTACGCCCAGTAATTCCGATTAACGCTTGCACCCTCCGTATTACCGCGGCTGCTGGCACGGAGTTAGC
+
CCCCCGGG8FGGG+@EAFGG9FFGFAFGGGG8FGGG@FGGGGG7@CFE:FFFGGGGGFFF9<@<@CGGDEGGGD7:FGGGGGGGG,FCGCFGGGGG8,BEEFGGGGGGGGGGFGFGF@EDEFGGG8DFGGGGGDF9E8+>BDE?,,5,@?FFFGGG@EF?E7AFA;FF9,:;CFA9EGGGGC?FAFGG7C7CD5EE))=AFFGAAF7@)+;FEFD:A7EF2D>:<@B7(57>;EF>F0A>C?6:7:<<D?F1()*6C?BFF1*)76:2021408>)3:,4090>;:::0=?GF>>0:GB9:
@M04650:207:000000000-C238N:1:1101:28373:14572 2:N:0:19
GGACTACCGGGGTTTCTAATCCTGTTTGCTCCCCACGCTTTCGCACCTGAGCGTCAGTCTTCGTCCAGGGGGCCGCCTTCGCCACCGGTATTCCTCCAGATCTCTACGCATTTCACCGCTACACCTGGAATTCTACCCCCCTCTACGAGACTCAAGCTTGCCAGTATCAGATGCAGTTCCCAGGTTGAGCCCGGGGATTTCACATCTGACTTAACAAACCGCCTGCGTGCGCTTTACGCCCAGTAATTCCGATTAACGCTTGCACCCTCCGTATTACCGCGGCTGCTGGCACGGAGTTAGC
+
CCCCCFGGGGGGGGGGGGGGGGGGGGGGGGGGGGGGGGGGGGGGGGGGGGGGGGGGGGGGGGGGGGGGGEEGGGGGGEGGGDGGGGGGGFGFFGGGFFGGGGGGGFGGGGGGGGGGGGGGGGGGFFGGGGGGGGGGFGGGGGGFGGGEFEGFGGGGGG9?FGGGGGFGGF,DC?,??FGGGGGCGFGGGGGGGGGGGGCFGFGFACCFFGGGEFGGFFGG>D>?(<BF:D902C@4@:EEEB?FGGA<F?FBBDDDG?1<14<<=FB(4<64:F(:CD20(3;((-4:0C1+(-44<GA).
@M04650:207:000000000-C238N:1:1101:22161:14590 2:N:0:19
GGACTACACGGGTTTCTAATCCCATTCGCTCCCCTAGCTTTCGTCTCTCAGTGTCAGTGTCGGCCCAGCAGAGTGCTTTCGCCGTTGGTGTTCTTTCCGATCTCTACGCATTTCACCGCTCCACCGGAAATTCCCTCTGCCCCTACCGTACTCCAGCTTGGTAGTTTCCACCGCCTGTCCAGGGTTGAGCCCTGGGATTTGACGGCGGACTTAAAAAGCCACCTACAGACGCTTTACGCCCAATCATTCCGGATAACGCTTGCATCCTCTGTATTACCGCGGCTGCTGGCACAGAGTTAGC
+
CCCCCGGGGGGGGGGGGGGGGGGGGGGGGGGGGGGGGGGGGGGGGGGGGFGGGGGGGGGGGGGGGGGGGGGFGGFGGGGGGGGGGGGGGGGGGGGGGGGCFFGGGGGGGGGGGGGGGGGGGGGGGGGD@FGGGGGGFGGGDFFFGGGGGGGFGGGGGGGGDFDFGGG;FGGG6FGGGGEGFFF>FCGCGGGGGGGGGF7DFFEBBGGDFGG=CG=GFFGGDD;DEFFFFGFFFGFFF<GGGF(2FF>AGF?;<>CAG:>B:BGBFG0)342<BGFFFGFB(3;B;BFFFD(C:4((6CAAA
@M04650:207:000000000-C238N:1:1101:13690:14618 2:N:0:19
GGACTACAGGGGTATCTAATCCTGTTTGCTCCCCACGCTTTCGCACCTGAGCGTCAGTCTTCGTCCAGGGGGCCGCCTTCGCCACCGGTATTCCTCCAGATCTCTACGCATTTCACCGCTACACCTGGAATTCTACCCCCCTCTACGAGACTCAAGCTTGCCAGTTTCGAATGCAGTTCCCAGGTTGAGCCCGGGGATTTCACATCCGACTTGACAGACCGCCTGCGTGCGCTTTACGCCCAGTAATTCCGATTAACGCTTGCACCCTCCGTATTACCGCGGCTGCTGGCACGGAGTGAGC
+
CCCCCGGGGGGGGGGGGGGGGGGGGGGGGGGGGGGGGGGGGGGGGGGGGGGGGGGGGGGGGGGFGGGGGGGGGGGDGGGGGGGGGGGGGGGGGGGGGGFGCFEGGGGGGGGGAGGGGGGGGGGGGGGGGGGGGGGGGFFGGGGFGGG>EGGF8FGGGGGGGD:9FGFGG7CCFFGGFGGGGGGDFFGFGGFDGGGGDGGGFFGFFGFB<D5DECFGFDFFFGB?B@67?DF697>DFFGGG?BFGGFBGFFBFFGAG?FFBFGFFGF:<?B?:F74EG:(3>F07?0)4C<G?>>FB*-5:
@M04650:207:000000000-C238N:1:1101:19628:14627 2:N:0:19
GGACTACTGGGGTTTCTAATCCTGTTTGCTCCCCACGCTTTCGCACCTGAGCGTCAGTCTTTGTCCAGGGGGCCGCCTTCGCCACCGGTATTCCTCCAGATCTCTACGCATTTCACCGCTACACCTGGAATTCTACCCCCCTCTACAAGACTCTAGCCTGCCAGTTTCGAATGCAGTTCCCAGGTTGAGCCCGGGGATTTCACATCCGACTTGACAGACCGCCTGCGTGCGCTTTACGCCCAGTAATTCCGATTACCGCTTGCACCCTCCGTATTACCGCGGCTGCTGGCACGGAGTTAGC
+
CCCCCGGGGGGGGGGGGGGGGGGGGGGGGGGGGGGGGGGGGGGGGGGGGGGGGGGGGGGGGGGGGGGGGGGGGGGGGGGGGGGGGGGGGGGGGGGGGGGFGGGGGFGGGGGGGGGGGGGGGGGGGGF<ECFFGGGGGGGGGGGFGGGGGGGFGGGGGGGGGFGGGGGGED87AACFGGGFGGGGGGGGCCGGGGGD5DGFGFGFFGFD(:CDEGGGF8FGFG>F:F>BFGFB9EF<BBGEGFFFG7<AC?F(:3C)7:;9::DBGF61:46<0C:AGF2>903900)).:7F?33(8F<)6
@M04650:207:000000000-C238N:1:1101:2682:14697 2:N:0:19
GGACTACAGGGGTTTCTAATCCTGTTTGCTCCCCACGCTTTCGAGCCTCAGCGTCAGTTACAAACCAGAGAGCCGCCTTCGCCACTGGTGTTCCTCCATATATCTACGCATTTCACCGCTACACATGGAATTCCACTCTCCTCTCCTGCACTCAAGTCTCCCAGTTTCCAATGCACACAATGGTTTAGCCCCTGCCTTTTACATCAGACGTAAGAAACCACCTGCGCTCGCTTTACGCCCAATAAATCCGGACAACGCTTGGGACCTACGTATTACCGCGGCTGCTGGCACGTAGTTAGCC
+
CCCCCGGGCGGGGGGAFGGCEFGGEGGG9FGGGGFFCCCFGGGGDGDCFFFGFGGEEE<EF,,:FFFGG@EF@CE7@CGGGEGEGG9FCFGGGGFFEDFGFFDGBFGGGGG@FGGGCFEGGDFFFGGGG=EFAFF,,,,?8=FF8EGFDFCBFGGGDFGFGGGFFEGDGGGGDC9AFGGC,=,,3,4,,@,+:7D?+=DFFFGBF7**)*0984+C92DFDG=))*6)8:2(:=:6D;EDF((6C7)9C58:;DGD)(,,((*.>C2<514>6+.:+*(((3-(-),(-24A3(.-43))5
@M04650:207:000000000-C238N:1:1101:5397:14698 2:N:0:19
GGACTACCCGGGTTTCTAATCCTGTTTGCTCCCCACGCTTTCGAGCCTCAGTGTCAGTTACAGGCCAGAGAGCCGCTTTCGCCTCCGGTGTTCCTCCATATATCTACGCATTTCACCGCTACACATGGAATTCCACTCTCCTCTCCTGCACTCACGTCTCCCATTTTCCAATGACCCTCCCCGGTTGAGCCGGGGGCTTTCACATCAGACTTACGAAACCACCTGCGCTCGCTTTACGCCCAATACATCCTGCCAACCCTTAGGCCCTCCGTTTTCCCCCGGTTGCTGGCCCTTATTTAGC
+
@C<CCGGGG@CGF@EGGGGGGFGFGGGGDGFGGGGGGGGGGGGC@EGGGCFD9FGFG<FFG9C,FC@F,:,8F:FG:@FFCFFC,A@CFGGGGGGDE<?AF?>FGGEGG@CGGGCFF7EDEGFG9FEF@EFGGGGFDE8<FFDBEFG,,,@9DF,@AF889F,,C3EEGCE=+,=8@+6=AFE8CC*@,@FE5*C=))<8++6==4:*)2<CECCF4087(*2,(53>(9(((:5:B(:?C?216*5-27*.(8>)*,4,3,*)*3(-((-,)3-)00(,-((-(.6),*.:2()))0.).
@M04650:207:000000000-C238N:1:1101:10696:14727 2:N:0:19
GGACTACCGGGGTTTCTAATCCTGTTTGCTCCCCACGCTTTCGCACCTGAGCGTCAGTCTTCGTCCAGGGGGCCGCCTTCGCCACCGGTATTCCTCCAGATCTCTACGCATTTCACCGCTACACCTGGAATTCTACCCCCCTCTACGAGACTCAAGCTTGCCAGTATCAGATGCAGTTCCCAGGTTGAGCCCGGGGCTTTCACATCTGACTTAACAAACCTCCTGCGTGCGCTTTACGCCCAGTAATTCCGACTAACGCTTGCACCCTCCGTATTACCGCGGCTGCTGGCACGGCGTTAGC
+
CCCCCFG@FGGGGGGGGGGGGGGGGGFGGGGGGGGGGGGGGGGGEGGG:FGGGGGGGEF,C,DEFGGF<::FGGGGGGGGGGGGGGGGG7FGGGGGG<F9F8EGGGGGGGGGGGGGGEEDGGGGGFGGGGGGGFGC,66CC6AFFGF+3*@FG8C9C6@?8GDGGFGG;,,6;C,<=8?E9,?C<FCFGGEC*=EG)CFF>CG6AF7F<D7+.CDC43FF(08:.;>0(1,23E39FBDE>0,:>C:):9@:()92*(-4:(*.9EB??862(;22CG(2;99>;(44:G?9(,((-:3?A
@M04650:207:000000000-C238N:1:1101:5298:14765 2:N:0:19
TGACTCCTGGGGTTTTTAATCCTGTTTGCTCCCCACGCTTTCGAGCCTCAGTGTCCGTTACAGGCCAGAGAGCCGCTTTCGCCTCCGGTGTTCCTCCATATCTCTACACTTTTCACCGCTACACATTGAATTCCACTCTCCTCTCCTCCACTCAAGTCTCCCACTTTCCTATGCACACAATGCTTGAGCAACTGCCTTTTACATCAGACTTAAGAAACCACCTGCGCTCGCTTTACGTCCAATAAATCCGTACACCGCTTGGGACCTACGTATTCCCGCCGCTGATGGCCCGTATTTCGCC
+
-8@CC,E@8,,+CF7,C,C,CFGD<CFC,,66<,6@@GECD?:F,B:8:,,<6C,,@6CFGGCCFGGGC<<:F8+@@BD:?6,BC@7+6>CGGGFCDE9<<,@BA=E,?,,,CFF@FFE64@,?E,,CF,<=FA;ADFFG8D,=DG9,8@E9@DD8CD@EFF=,A,66,,7;+,,6,@6DEB,C,@,:<,,@,5E?DCFD?;B6+2*904BC*B7790=*:*:7@*5@=C22>E+95(6:<)7)21/)25017>:37031:(/(2A3432(.)<4-+*((-,4(,.5)(2,1-4((-3.42
@M04650:207:000000000-C238N:1:1101:14189:14826 2:N:0:19
GGACTACTAGGGTATCTAATCCCATTCGCTCCCCTAGCTTTCGTCTCTCAGTGTCAGTGTCGGCCCAGCAGAGTGCTTTCGCCGTTGGTGTTCTTTCCGATCTCTACGCATTTCACCGCTCCACCGGAAATTCCCTCTGCCCCTACCGTACTCCAGCTTGGTAGTTTCCACCGCCTGTCCAGGGTTGAGCCCCGGGATTTGACGGCGGCCTTAAAAAGCCACCTACAGACGCTTTACGCCCAATCATTCCGGATAACGCTTTCATCCTCTGTATTACCGCGGCTGCTGGCACAGCGTTAGC
+
CCCCCGGGGGGGGEGGGGGGGGCEGGCFGGGGGGGGFGGGGGGCF8EGGFGEGGGGGGFEEFGDGGGGD,CF@5CE@FFGGGGG:?@FGGGGGAF<FGEFGGGGGFGDGEGGGGFFGGGGGGGGGEGE7FFGGGGGGC8FGCFF6>DEGDGDGDDFFDDFG<=8FFGGGGCDDGDD+DCFF,D7@FEEGGGG*;?EGDGGFFG55D4>()1>@77+*/=F(;6;(05)6C((,:@4=(;CE(,3C7A<FF?>3)99C29<:(:-2@6)--)-:EA>9FBFF>;((1:2(>(A1:(4:E:(6
@M04650:207:000000000-C238N:1:1101:18102:14874 2:N:0:19
GGACTACTGGGGTATCTAATCCTGTTTGCTCCCCACGCTTTCGCACCTGAGCGTCAGTCTTCGTCCAGGGGGCCGCCTTCGCCACCGGTATTCCTCCAGATCTCTACGCATTTCACCGCTACACCTGGAATTCTACCCCCCTCTACGAGACTCAAGCTTGCCAGTATCAGATGCAGTTCCCAGGTTGAGCCCGGGGATTTCACATCTGACTTAACAAACCGCCTGCGTGCGCTTTACGCCCAGTAATTCCGATTAACGCTTGCACCCTCCGTATTACCGCGGCTGCTGGCACGGAGTTAGC
+
CCCCCGGGGGGGGGGGGGGGGGGGGGGGGGGGGGGGGGGGGGGGGGGGGGGGGGGGGGGGGGGGGGGGGGGGGGGGGGGGGGGGGGGGGGGGGGGGGGGGGGGGGGGGGGGGGGGGGGGGGGGGGGGGGGGGGGGGGGGGGGGFGGGGGGGFGGGGGGGGGFGGGFGGGGFGGGGGGGGGGGGGGGGGGGFCEGGGGGGGGFGAFGGFFGG7CGGGFFGG>GBF?FFE?GFFFEFAF0CCEFBFGFFFGFFFFBGFGBBB4?GFGGFBFFF?0@?>FF?>;;>FFF:7?E?GFB;>?FBFA
@M04650:207:000000000-C238N:1:1101:16837:14877 2:N:0:19
GGACTACTGGGGTTTCTAATCCTGTTTGCTCCCCACGCTTTCGAGCCTCAGTGTCAGTTACAGGCCAGAGAGCCGCTTTCGCCTCCGGTGTTCCTCCATATATCTACGCATTTCACCGCTACACATGGAATTCCACTCTCCTCTCCTGCACTCAAGTCTCCCAGTTTCCAATGCACACCATGGTTGAGCCACTGCCTTTTACATCAGACTTAAGAAACCACCTGCCCTCGCTTTACGCCCAATAAATCCGGACAACGCTTGGGACCTACGTATTACCGCCGCTGCTGGCACGGAGTTAGCC
+
CCCCCGGGGGGGGGGGGGGGGGGGGGGGGGGGGGCGGGGGGGGGGGGGGFGGGGGGGGGGGGGGFFGGGGGGGGGGGFGGGGGGGGGGGGGGGGGGGGGGGGGGGGGFGG@FGGGGGGGGGGGGFGDFFFGGGGGGGGC=EGGFGGGGGGGFGGGFEFDFEFGFGFGGGGGGGGGGGG6EGFFGGGGGGGDGGE:FGGGGGFABF>*087=DECFFFFGGFGF22*:94>@(5::;5@@<C(()0C37<BD0(8<?<7/2(/;3DE14714.48>AC31(4619>2:,,*.*2-(4<+6:2
@M04650:207:000000000-C238N:1:1101:23882:14879 2:N:0:19
GGACTACCAGGGTATCTAATCCTGTTTGCTCCCCACGCTTTCGAGCCTCAGTGTCAGTTACAGGCCAGAGAGCCGCTTTCGCCTCCGGTGTTCCTCCATATATCTACGCATTTCACCGCTACACATGGAATTCCACTCTCCTCTCCTGCACTCAAGTCTCCCAGTTTCCAATGCACACAATGGTTGAGCCACTGCCTTTTACATCAGACTTAAGAAACCACCTGCGCTCGCTTTACGCCCAATAAATCCGGACAACGCTTGGGACCTACGTATTACCGCGGCTGCTGGCACGTAGTGAGCC
+
CCCCCGGGGGGGGGGGGGGGGGGGGGGGGGGGGGGGGGGGGGGGGGGGGGGGGGGGGGGGGGGGGGGGGGGGGGGGGGGFGGGGGGGGGGGGGGGGGGGGGFGGGGGGGGGGGGGGGGGGGGGGFGGGGGGGGGGFFGGGGGGFGGGGGGGFGGGFGGGGGGGGGGGGGFGGGGGGGGGGGGGGGGGGGGGGGGGGFFFFDFGFFG5FEFDFEGGDAFGGFGFFBEADFDFDFGC=B@EEG0@EDFEE<BE?BFGDGFF<@<*4F??FFFF?<CBAC*4>79>;?FFFF:7*,26?2+534
@M04650:207:000000000-C238N:1:1101:7257:14902 2:N:0:19
GGACTACCCGGGTATCTAATCCTGTTTGCTCCCCACGCTTTCGAGCCTCAGTGTCAGTTAAAGGCCAGAGAGCCGCTTTCGCCTCCGGTGTTCCTCCATATATCTACGCATTTCACCGCTACACATGGAATTCCACTCTCCTCTCCTGCACTCAAGTCTCCCAGTTTCCAAGGCACACAATGGTTTAGCCACTGCCTTTTACATCAGACTTAAGAAACCCCCTGCGCTCGCTTTACGCCCAATAAATACGGACAACGCTTGGAACCTACGTATTACCGCGGCTGCTGGCACGTAGTTAGCC
+
CCCCCGGG@FGGG7D<FFGGGEFGGFCD<CFGGD,+@FFEGAF<FFGGGGFCFGFCG@,,,<,6:CFD8C<:<EGGEEGGGGG7:,@@CCGGGFGGE,9BFFGGGGGFGGGGGGGGGGGGGGGG@,EFGEFGGGG?8,,EE8D@8@FGD1>0@FGD97,76<DFF9FGCED,=D?=8DC8ECFFC,63<E,@E6@198:AFFFFF7DFE*<502<+*04*-;>=))-)//(((=B9828F:,,);@C);FA7()*110(233*.9C((.324<E9A?*,(2;FF0)),4*2*,((()+-).
@M04650:207:000000000-C238N:1:1101:18264:14922 2:N:0:19
GGACTACAAGGGTTTCTAATCCTGTTTGCTCCCCACGCTTTCGCACCTGAGCGTCAGTCTTTGTCCAGGGGGCCGCCTTCGCCACCGGTATTCCTCCAGATCTCTACGCATTTCACCGCTACACCTGGAATTCTACCCCCCTCTACGAGACTCAAGCTTGCCAGTATCAGATGCAGTTCCCAGGTTGAGCCCGGGGATTTCACATCTGACTTAACAAACCGCCTGCGTGCGCTTTACGCCCAGTAATTCCGATTAACGCTTGCACCCTCCGTATTACCGCGGCTGCTGGCACGGAGTTAGC
+
CCCCCGGGGGGGGGGGGGGGGGGGGGGGGGGGGGGGGGGGGGGGGGGGGGGGGGGGGGGGGGGGGGGGGGGGGGGGGGGGGGGGGGGGGGGGGGGGGGGGGGGGGGGGGGGGGGGGGGGGGGGGGGGGGGGGGGGGGGGGGGGFGGGGGGGFGGGGGGGGGGGGGGGFGGGGGGGGGGGGGGGGGGGGGGGGGGGGGGGGGFGFFCGFFGGGFGGGFFGGFGFFFFFFFDFFFGFFFFGG8<B?GFBAGFF:?ED<FFFFFFGFGGFFFF036F79FD:>B>BBFFFFFG<GFB0(-8:<:
@M04650:207:000000000-C238N:1:1101:20321:14954 2:N:0:19
GGACTACCCGGGTTTCTAATCCCATTCGCTCCCCTAGCTTTCGTCTCTCAGTGTCAGTGTCGGCCCAGCAGAGTGCTTTCGCCGTTGGTGTTCTTTCCGATCTCTACGCATTTCACCGCTCCACCGGAAATTCCCTCTGCCCCTACCGTACTCCAGCTTGGTAGTTTCCACCGCCTGTCCAGGGTTGAGCCCTGGGATTTGACGGCGGACTTACAAAGCCACCTACAGACGCTTTACGCCCAATCATTCCGGATAACGCTTGCATCCTCCGTATTACCGCGGCTGCTGGCCCAGAGTTAGC
+
CCCCCGGGGGGGGGGGGGGGGGGGGGGGGGGGGGGGGGGGGGGC7CFFGFGFGGGGGGGGGGGEFGGGGGGGFGGGGGGGGGGGGGGGGGGGGGGFFCFFGGGGGCEFGGGGDFGGGGGGGGGGGGGGGGGGGGGDEDGGFDEFDFGGFGEFGGGGGCCFGFAFGADDAFFFGD>>7C9CFEFGG754CGGFGGGGGFGGFFGA4?CA>D<4C+?CFFGG@F=1(836;FFFFCFBFFGGG:<?47:-:9@6<D<49:FB,45<:C?,4((-,:24<C?BFFFBF:33>50A32204C6).
@M04650:207:000000000-C238N:1:1101:20112:14960 2:N:0:19
GGACTACCAGGGTTTCTAATCCTGTTTGCTCCCCACGCTTTCGAGCCTCAGTGTCAGTTACAGGCCAGAGAGCCGCTTTCGCCTCCGGTGTTCCTCCATATATCTACGCATTTCACCGCTACACATGGAATTCCACTCTCCTCTCCTGCACTCAAGTCTCCCAGTTTCCAATGCACACAATGGTTGAGCCACTGCCTTTTACATCAGACTTAAGAAACCACCTGCGCTCGCTTTACGCCCAATAAATCCGGACAACGCTTGGGACCTACGTATTACCCCGGCTGCTGGCACGTAGTTAGCC
+
CCCCCGGGGGGGGGGGGGGGGGGGGGGGGGGGGGGGGGGGGGGGGGGGGGGGGGGGGGGGGGGGGGGFGGGDGGGGGGGGGGGGGGGDCFGGGGGGGGGGGGGGGGGGGGGEGGGGGGGGGGGGGGGGFFFGGFGGGGGGGGGFFGGGGGDDFGFGGGGGGGGGGGGFGGGGFFGGFGG6EDFGGGCFGF8EGFGGG?FF?FFCFC;*>@;BEFFFFFGGFDD@B>9AFGBDDC@4)8EEC?@8C7<CGFFFB:GD9(,(/091CE:224:848<:2*-3(429BBF2<C27(,:B22268
@M04650:207:000000000-C238N:1:1101:4797:14968 2:N:0:19
GGACTACTGGGGTTTCTAATCCTGTTTGCTCCCCACGCTTTCGAGCCTCAGTGTCAGTTACAGGCCAGAGAGCCGCATTCGCCTCCGGTGTTCCTCCATATATCTACGCATTTCACCGCTACACATGGAATTCCACTGTCCTTGCCTGCACTCAAGTCTCCCAGTTTCCAATGCACACAATGGTTGAGCCACTGCCTTTTACATCAGACTTAAGAAACCACCTGCGCTCGCTTCACGCCCAATAAATCCGGACAACGCTGGGTACCTACGTATTCCCTAGGCTACTGGCCCGTAGTTGGAC
+
-AB@@EFFGGDGGGEFFFCGGGGEGGGGFGG8FFGGECGGGGECG,+;E8<FFEG,C,CFG<FD8FFDCF@CDEFGGC@AAFFECA@C>BFFGGCA8<EFCE,;>,,A+:+B<FA<FGC+@FGD,4EFF<FGGG9?,,7CEF,+68EAEE8+,@,@;366E<DFFE8E3=A;?8CA=+1@8FFE9FGGFEC?CEF6C?FGG8FA9+*@579=*+=23:,9974)5?)9-?225=;8;2@*=(6=GG5765:;2>D07(/3(3*)0046((,523).+*)((.))(,5)3*-*4(((.+().
@M04650:207:000000000-C238N:1:1101:20779:14977 2:N:0:19
GGACTACAAGGGTTTCTAATCCCATTCGCTCCCCTAGCTTTCGTCTCTCAGTGTCAGTGTCGGCCCAGCAGAGTGCTTTCGCCGTTGGTGTTCTTTCCGATCTCTACGCATTTCACCGCTCCACCGGAAATTCCCTCTGCCCCTACCGTACTCCAGCTTGGTAGTTTCCACCGCCTGTCCAGGGTTGAGCCCTGGGATTTGACGGCGGACTTAAAAAGCCACCTACAGACGCTTTACGCCCAATCATTCCGGATAACGCTTGCATCCTCTGTATTACCGCGGCTGCTGGCACAGAGTTAGC
+
CCCCCGGGGGGGGGGGGGGGGGGGGGGGGGGGGGGGGGGGGGGGGGGGGGGGGGGGGGGGGGGGGGGGGGGGGGGGGGGGGGGGGGGGGGGGGGGGGGGGGGGGGGGGGGGGGGGGGGGGGGGGGGGGGGGGGGGGGGGGGGGFGGGGGGGFGGGGGGGGGGGFGGGGGGGGGGGGGGFGGGFGGGGGGGGGGGGGGGGGGFGEBGGF@GGGFFFGF6CG;F?@EF@FEGBBFGFDF?8?EFFFGGFFGFF(,8CAC<BFFBFFC??BFB>DFGF<CF04>9043:?F:E0C:<>FA:4<>
@M04650:207:000000000-C238N:1:1101:3089:15031 2:N:0:19
GGACTACCCGGGTATCTAATCCTGTTTGATCCCCACGCTTTCGCACATCAGCGTCAGTTACAGACCAGAAAGTCGCCTTCGCCACTGGTGTTCCTCCATATCTCTGCGCATTTCACCGCTACACATGGAATTCCACTTTCCTCTTCTGCACTCAAGTTTTCCAGTTTCCAATGACCCTCCACGGTTGAGCCGTGGGCTTTCACATCAGACTTAAAAAACCGCCTACGCGCGCTTTACGCCCAATAATTCCGGATAACGCTTGCCACCTACTTATTACCGAGGCTGCTGGCACGTGGTTAGC
+
CC@CCGFFCGCDGGFGCFGEFAEEC@FGCEFEGFGGGGGGGGGEGGEDGCFGGEDGDFFGGGFGCFGDEEGF<FECGEDFGGGEGGGFF@FFFFGGGGGGGF,E9E<C7+=+CFEGGGGGEFGGGGGGF@FFFFGG,@DFGFGFFGGA9DE?8D8FGG9CFGGGGCFAD@FAFFGGFGGEDFECF:@FGGGE?ECCFFGGGFABCC>FEG4C;++=*2:C@GFFDFFEFD,2(=AEFDC@F?02*0-6CFF>67C<FB9?:8FFGC07?(,)4AA2+:(((((241::?>(+(,((4C224
@M04650:207:000000000-C238N:1:1101:28813:15044 2:N:0:19
GGACTACCAGGGTTTCTAATCCCATTCGCTCCCCTAGCTTTCGTCTCTCAGTGTCAGTGTCGGCCCAGCAGAGTGCTTTCGCCGTTGGTGTTCTTTCCGATCTCTACGCATTTCACCGCTCCACCGGAAATTCCCTCTGCCCCTACCGTACTCCAGCTTGGTAGTTTCCACCGCCTGTCCAGGGTTGAGCCCTGGGATTTGACGGCGGACTTAAAAAGCCACCTACAGACGCTTTACGCCCAATCATTCCGGATAACGCTTGCATCCTCTGTATTACCGCGGCTGCTGGCACAGAGTTAGC
+
CCCCCGGGGGGGGGGGGGGGGGGGGGGGGGGGGGGGGGGGGGGGGFGGGFGGGFGGGGGGGGDGCEGGGGGGFGGGGGGGGGGGGGGGGGGGGGGGGGGCFFFGGGGGGGGGCFGGGGGGGGGGGGGEGGGGGGGGGGGGGGFFGGGGGFEFGGFGGGCFGGGGFCFGEGGGDDGGFGGGGDFE<FEFGGGGGFGGGDFGFFFD4CDF>G)>CGFDAFGC;<;@EFFFFGF@6EFFFBGGGFFF4C9:7=FF?DGF4,-4?BD<CFF?DFF<-<2<CF,24>21047:2*2EBF(46C4-.
@M04650:207:000000000-C238N:1:1101:25877:15061 2:N:0:19
GGACTACCGGGGTATCTAATCCTGTTTGCTCCCCACGCTTTCGCACCTGAGCGTCAGTCTTCGTCCAGGGGGCCGCCTTCGCCACCGGTATTCCTCCAGATCTCTACGCATTTCACCGCTACACCTGGAATTCTACCCCCCTCTACGAGACTCAAGCTTGCCAGTATCAGATGCAGTTCCCAGGTTGAGCCCGGGGATTTCACATCTGACTTAACAAACCGCCTGCGTGCGCTTTACGCCCAGTAATTCCGATTAACGCTTGCACCCTCCGTATTACCGCGGCTGCTGGCACGGAGTTAGC
+
CCCCCGGGGGGGGGGGGGGGGGGGGGGGGGGGGGGGGGGGGGGGGGGGFGGGGGGGGGGFGGFGGGGGGGGGGGGGGGGGGGGGGGEGGGGGGGGGGGGGGGGGGGGGGGGGG9EGGGEDCGGGGGGGGGGFGGGFGGGGGGGFFFFGGGGFG?FGGGGGGGGFG?DFGFFECGFGFFGGGGCCFGDF6CFFGG=EGGGGGFGFFGGFFGGGFCFGFFGGFG>F?FFE?:9>FGFDFFGDG(.5:F<-2=43<3<AF?;:?BF2CE<:1?(-2C?47>?>;>B>6(.43:1<-3(76F)64
@M04650:207:000000000-C238N:1:1101:21572:15077 2:N:0:19
GGACTACCGGGGTTTCTAATCCTGTTTGCTCCCCACGCTTTCGAGCCTCAGTGTCAGTTACAGGCCAGAGAGCCGCTTTCGCCTCCGGTGTTCCTCCATATATCTACGCATTTCACCGCTACACATGGAATTCCACTCTCCTCTCCTGCACTCAAGTCTCCCAGTTTCCAATGCACACAATGGTTGAGCCACTGCCTTTTACATCAGACTTAAGAAACCACCTGCGCTCGCTTTACGCCCAATAAATCCGGACAACGCTTGGGACCTACGTATTACCGCGGCTGCTGGCACGTAGTTAGCC
+
CCCCCFGGGGGGGGGGGGGDGGGGGGGGGGGGGGGGGGGGGGGGGGGGGGGGGGGFGGGGGGGGGGGGGGGGGGGGGGGGGGGGGGGGGGGGGGGGGGGGGGGGGGGGGGGGGGGGGGGGGGGGGGGGFGGGGGGGGGGGGGGFGGGGGFGFGGGGGGDFFGFGGGGGGGGGGGGGGGG+EF6DF@FGCCGF@A?GGCGFGFFFF>DFEFF>CFGDFFGGBGF2=?BB@DF>BG+7=@EGGDD3FCECDD>?BBG?D>60:B4:FGF<BF?2<EAA914406>;:DF7::4:4:??F<)65
@M04650:207:000000000-C238N:1:1101:22859:15105 2:N:0:19
GGACTACAGGGGGATCTAATCCTGTTTGCTCCCCACGCTTTCCAGCCTCAGCGTCAGTTACAGACCAGAGAGTCGCCTTCGCCACTGGTGTTTCCCCATATATCTACGCATTTTCCCGCTACACGTGGGATTCCCCTTTCTCCGTCTATCCTCTAGATTGATAGTATTAGTTGCTTTTTTGAAATTTGGCTTCTAGATTTAAAAACTAAATTACCTTTCCGCCTACACCCCCGTTACGCCCCAAAAATCCGATTAACGCTTGCACCCCCCGCTTTACCCCAACTTCCTGCGCGGGCGTTCC
+
<CAC@,C,<EGF+6896,C<CFD<CFG<9C6CFG,@6@6,C,,6C<8,;,CEB6@C,CCC@E9F8F,,,964CF+6F,@9,6B,B,,,,66B,5,=BA,?99;@==?,@7=FF,,9E:8+4>,F::4F+==F=@F,1@D,@?8*636=<83+DC9,7,,36,6@D9D@,,,CD,=EGGC+48,3,3;<@7@:,,,,25=D9=,10*2@6*=C6+:+BE,+03//(2()(20>(25(:,:CF(2/*;=(;;.8<D*:7,2,(-5<48<64((((24<+>(,4(4())))6E(:(4(((/(((
@M04650:207:000000000-C238N:1:1101:8937:15117 2:N:0:19
GGACTACTCGGGTATCTAATCCTGTTTGCTCCCCACGCTTTCGCACCTCAGCGTCAATACCAGTCCAGTGAGCCGCCTTCGCCACTGGTGTTCTTCCGAATATCTACGAATTTCACCTCTACACTCGGAATTCCACTCACCTCTCCTGGATTCAAGCGATGCAGTCTCAAAGGCAGTTCTGGAGTTGAGCTCCAGGCTTTCACCTCTGACTTACAAAGCCGCCTACGTGCGCTTTACGCCCAGTAATTCCGAACAACGCTAGCCCCCTCCGTATTACCGCGGCTGCTGGCACGGAGTTAGC
+
CCCCCGGGGGGGGGGGGGGGGGGGGGGGGGGGGGGGGGGGGGGGGGGGGGGGGGGGCFFFGFGGGGGGGGFGGGGGGGGGGGGGGGGGGGCFGGGGGGCGGGGGGGGGGFGGGGGGGGGGGGGFEFGGGGGGGGGGGGGGGGGFGGGGGFFDFFG83C6=?EFFGF8EGGGGGGGGFDGGG=98FGGGCDFFGGGFDCEGGFGFFGF5>FGG;CC7ADGGBGFFFFDF(79>BGFFF@GGG@FE++9?CC)(6BC(;;F?19F?FGFB?B0::C?<GG099>6>;()5:C:E?14><89<6
@M04650:207:000000000-C238N:1:1101:13169:15121 2:N:0:19
GGACTACTGGGGTATCTAATCCCATTCGCTCCCCTAGCTTTCGTCTCTCAGTGTCAGTGTCGGCCCAGCAGAGTGCTTTCGCCGTTGGTGTTCTTTCCGATCTCTACGCATTTCACCGCTCCACCGGAAATTCCCTCTGCCCCTACCGTACTCCAGCTTGGTAGTTTCCACCGCCTGTCCAGGGTTGAGCCCTGGGATTTGACGGCGGACTTAAAAAGCCACCTACAGACGCTTTACGCCCAATCATTCCGGATAACTCTTGCATCCTCTGTATTACCGCGGCTGCTGGTCCCGAGTTAGC
+
9CCCCGGGGCGGGEFFGGGGGGGGGGGGGGGGGGGGGGGGGGGGGGFGGGFGGGFFCFGGGG7CECCFCFGF@EDGGGGGGGG7@FCGGGGGGGGGGGGEEGFGCCFGDGGEGDGGFGGGGEGFG@ECE:DFFGFGGGDFFGGFD>FEGFGFFFGGGGGG6F8EFGGGGGF@DEGGCCGFG7,:,@ECGFDFF>5C*;F6+3;95CC:1<96>DG7A15*(;(3=F(9470:?GF>@:8C*(3:G4)6:4423@*66)46<A727+.43>:A)A<AD*,(4(49(,40>*)+((-(:E4<2
@M04650:207:000000000-C238N:1:1101:5146:15145 2:N:0:19
GGACTACCCGGGTTTCTAATCCTGTTTGCTCCCCACGCTTTCGCACCTGAGCGTCAGTCTCGGTCCCGGGGGCCGCCTTCGCCACCGGTGTTCCGCCAGATCTCTACGCATTTCACCGCTACACCTGGCATTCCTCCCGCCTCTACGGTACTCCAGCTTCCCAGTTTCAGATGCCGTTCCCCGGTTGAGCCCGGGGATTTCACCTCTGACTTAACATTCCGCCTGCGCTCGCTTTACGCCCAATAATTCAGATTCACGCTTGCCCCCTCCGTATTACCGCTGCTGCTGTCCCGGAGTTTGC
+
CCCCCGG,EFFGFEGGGGGGGGGGGG,E,EEGGGGGGGGGGGGG,CFG86CD+FGEGG,E6,C8C+,@+++844>CFFCFGG7B+FEEF+CFG,444+@<<DFFGF5FECEGGGGGGEGG+@DFG,3,,@FFGA,=@6+@E*:6CG:*,4BFG8DE@F,,>FCGD,CF@;>B?F,7/*=CG,=EECCC6CGGGGE5/9CFCBC=65*7A>CC>**2*)3*,*1::>()-7(,,:):61EG>((,026.:**)-**)*4:F:(72*;;08:6,8C>BFG((,4647<22)+)349((,0)).
@M04650:207:000000000-C238N:1:1101:26179:15225 2:N:0:19
GGACTACTGGGGTTTCTAATCCTGTTTGCTCCCCACGCTTTCGCACCTGAGCGTCAGTCTTCGTCCAGGGGGCCGCCTTCGCCACCGGTATTCCTCCAGATCTCTACGCATTTCACCGCTACACCTGGAATTCTACCCCCCTCTACGAGACTCAAGCTTGCCAGTATCAGATGCAGTTCCCAGGTTGAGCCCGGGGATTTCACATCTGGCTTAACAAACCGCCTGCGTGCGCTTTACGCCCAGTAATTCCGATTAACGCTTGCACCCTCCGTATTACCGCGGCTGCTGGCACGTAGTTAGC
+
CCCCCGGGGGGGGGGGGGGGGGGGGGGGGGGGGGGGGGGGGGGGGGGGGGGGGGGGGGGGGGGGGGGGGDGGGGGGGGGGGGGGGGGGGGGGGGGGGGGGGGGGGGGGGGGGGGGGGGGGGGGGGGGGGGGGGGGGFGFGGGGFGGGCFEGFGGCGGGGGGGGCGCEGGFGGGGGGGGGGGFCDFGGGGGGGGGGGGGGGGFGFFGGFFGGG8DDF=DGGFGFFFF>EFGFFFGFDFFGGGFFFGGFFGFF1:BGFG?>?:0F76CB?:F9-(A?AFG0;BB9>BB???E7<13482F<A6
@M04650:207:000000000-C238N:1:1101:5263:15240 2:N:0:19
GGACTACTAGGGTATCTAATCCTGTTTGCTCCCCACGCTTTCGCACCTGAGCGTCAGTCTTTGTCCAGGGGGCCGCCTTCGCCACCGGTATTCCTCCAGATCTCTACGCATTTCACCGCTACACCTGGAATTCTACCCCCCTCTACAAGACTCTAGCCTGCCAGTTTCGAATGCAGTTCCCAGGTTGAGCCCGGGGATTTCACATCCGACTTGACAGACCGCCTGCGTGCGCTTTACGCCCAGTAATTCCGATTAACGCTTGCACCCTCCGTATTACCGCGGCTGCTGGCACTGCGTTAGC
+
CCCCCGGGGGGGGGGGGGGGGFGGGGGGGGGGGGGGGGGGGGGGGGDGGGGGGGGGGGGFGFGGGGGGGDEGGGGGGGGGGGGGGGGGGGGGGFGGDCFGGGGGGGGGFGGDEFGGGDGG>FF@FGGGGGGGGGGGFCGEGGG?EE,=FEGFFGGGAC9BFGGCDF7CE*@FGDGGAFF,,@@CEFF?EFEFDEDGDCC,:BGFFGFB<<GGAGCCF@G<9C>?DFBEFG;9>*>)@2>CEF?2**)4?=64(7<2*1906<F<C81(889(38:9FGBFF6>>>18>BE0+(.)-3C04)
@M04650:207:000000000-C238N:1:1101:12279:15254 2:N:0:19
GGACTACCGGGGTATCTAATCCTGTTTGCTCCCCACGCTTTCGAGCCTCAGTGTCAGTTACAGGCCAGAGAGCCGCTTTCGCCTCCGGTGTTCCTCCATATATCTACGCATTTCACCGCTACACATGGAATTCCACTCTCCTCTCCTGCACTCAAGTCTCCCAGTTTCCAATGCACACAATGGTTGAGCCACTGCCTTTTACATCAGACTTAAGAAACCACCTGCGCTCGCTTTACGCCCAATAAATCGGGACAACGCTTGGGACCTACGTATTACCGCGGCTGCTGTCCCGTAGTTAGCC
+
CCCCCGGGGGGGGDGGGGGGGGGGGGGGGGGCFGGGGGGGGGGGGGGGGGGGGGGGFGGGGGFGGGGGGGGGGGGGGCFGGGGGGGGGFGGEGGDGGGGGGGGGGGGGEGFEGGGGGGGGGGGGGGGGGEBFFGGGGGGGGGGFGGCFGGG5DFFGGGGGGGGGGGGGGGGGGFGGGGGG7C8FCCCCGFGGGF6EDGFCGAEFFGGF@C9BEGGGFF6CBGBB:8>?9DBF(:A>3;ECF(6;CFFF*25(6>;(7(,(-2CBGGF3:6.3)<<DC7(,36>12>3.2+)2,((-6<)).
@M04650:207:000000000-C238N:1:1101:8555:15274 2:N:0:19
GGACTACCGGGGTTTCTAATCCTGTTTGCTCCCCACGCTTTCGAGCCTCAGTGTCAGTTACAGGCCAGAGAGCTGCTTTCGCCTCCGGTGTTCCTCCATATATCTACGCATTTCACCGCTACACATGGAATTCCACTCTCCTCTCCTGCACTCAAGTCTCCCAGTTTCCAATGCACACAATGGTTGAGCCACTGCCTTTTACATCAGACTTAAGAAACCACCTGCGCTCGCTTTACGCCCAATAAATCCGGACAACGCTTTGGACCTACGTATTACCGCGACTTCTGGCACGTCTGTTTCC
+
A@C<AEF@CFGGGGGGGGGGGGGGGGGGGGGGGGGGGGGGGGGGDGEFFFFFGGGGGGFGGGGGDGFCFFGGF,BFGGGFGGGFCFGEEGGDGGGGG=??E,>FGAFFFFEGGDFGDGGGGGGGFFGCE=FGFEA9EGGGGGFFDFGGGGG58F89A=,@EFEFFGGFCFGGGFG,@D6@FFGGGFFFFFGG6@FGCFGGFFFFF+*03C2:E7:8A:D>BC=@-@A42855>=+9;@>FEDF3CD?C*))/3>D0)6?((5926*1,(4(.6?B20*4((30().-5?6<::(,(.+).6
@M04650:207:000000000-C238N:1:1101:25545:15281 2:N:0:19
[truncated: 24,431,926 more chars]
