# Supplementary material for: Captivity causes taxonomic and functional convergence of gut microbial communities in bats
Source: PeerJ. 2019 Apr 30;7:e6844. doi: 10.7717/peerj.6844 (PMC6499062; doi:10.7717/peerj.6844)
Supplement: Data S86 — Raw data of WFRf26. [file peerj-07-6844-s091.gz › ZTPSN18AB902-WFRf26_R2.fq]

@M04650:207:000000000-C238N:1:1101:17796:2555 2:N:0:19
GGACTACAGGGGTATCTAATCCTGTTCGCTCCCCATGCTTTCGCTCCTCAGCGTCAGTAGTGGCCCAGTGACCTGCCTTCGCCATCGGTGTTCCTCCTGATATCTGCGCATTCCACCGCTACACCAGGAATTCCAGTCACCCCTACCACACTCTAGTCTGCCCGTACCCGATGCAAGCTCAAGGTTGAGCCTTGAGTTTTCACACCAGACGCGACAAACCGCCTACGAGCTCTTTACGCCCAATAATTCCGGACAACGCTTGCGCCCTACGTATTACCGCGGCTGCTGGCACGTAGTTAGC
+
CCCCCGGGGGGGGGGGGGGGGGGGGGGGGGGGGGGGGGGGGGGGGGGGGGGGGGGGGGGGGGGGGGGGGGGGGGGGGGGGGGGGGGGGGGFGGGGGGGGGGGGGGGGGGGGGGGGGGGGGGGGGGGGGGGGGGGGGGGGGGGGFGGGGDFGFGFGGGGFGGGGGGGGGGGDDCEGGGG6EGFGFCFGGGGGGGG7ACFDGGAEFFGGFFGDC>?DGBBGFBGB?FFDBDGFF)=FFFDGEGF?B4D2<D7?>BBD17318:056DE9>:??:7F7:CF<>FFB01:?FFA(<44??BG2:)
@M04650:207:000000000-C238N:1:1101:12281:2635 2:N:0:19
GGACTACTGGGGTATCTAATCCTGTTTGCTCCCCACGCTTTCGCACCTGAGCGTCAGTCTTTGTCCAGGGGGCCGCCTTCGCCACCGGTATTCCTCCAGATCTCTACGCATTTCACCGCTACACCTGGAATTCTACCCCCCTCTACAAGACTCTAGCTTGCCAGTTTCAAATGCAGTTCCCAAGTTAAGCTCGGGGATTTCACATCTGACTTAACAAACCGCCTGCGTTCGCTTTACGCCCAGTAATTCCGATTAACGCTTGCACCCTCCGTATTACCGCGGCTGCTGGCACGGAGTTAGC
+
CCCCCGGGGGGGGGGGGGGGGGGGGGGGGGGGGGGGGGGGGGGGGGGGGFGGGGGGGGGGGGGGGGGGGGGGGGGGGGGGGGGGGGGGGGGGGGGGGGGGGGCFAFGGGEGGGGGGGGGGGGGGGGGGGGGGGGGGGGGGGGGFGGGFFGGFGFGGGGGGFCFFFFGGDGFGGGGDFGGGGG,>FCF7CF;CEEGG4CFGG8BC66:F<>CCCGGFA;FG>DB@DF;>,1402F:<F?GGGF:>C><>CF43?>D2*4>FF:G7FGF(049?:FB<FF?>B>FF01:)55(<1169:E)45
@M04650:207:000000000-C238N:1:1101:22738:2695 2:N:0:19
GGACTACCCGGGTATCTAATCCTGTTCGCTCCCCATGCTTTCGCTCCTCAGCGTCAGTAGTGGCCCAGTGACCTGCCTTCGCCATCGGTGTTCCTCCTGATATCTGCGCATTCCACCGCTACACCAGGAATTCCAGTCACCCCTACCACACTCTAGTCTGCCCGTACCCGATGCAAGCTCAAGGTTGAGCCTTGAGTTTTCACACCAGACGCGACAAACCGCCTACGAGCTCTTTACGCCCAATAATTCCGGACAACGCTTGCGCCCTACGTATTACCGCGGCTGCTGGCACGTAGTTAGC
+
CCCCCGGGGGGGGGGGGGGGGGGGGGGGGGGGGGGGGGGGGGGGGGGGGGGGGGGGGGGGGGGDFGGGGGGGGGGGGGGGGGGGGGEGFGCFGGGGGGGGGGGGGGGGGGGGGGGGGGGGGGFGGGGGGDGGGGGGGGGGGGGFGGGGGGGFGGGGGGGGGGGGGGGGGGGGGDGGGG6EFCFGGFGCGGGGGGGGGGGGGFGFFGGFDGCGFGGG4(:D>GFFFFFFFG6EFGFCF;EEE???GGFFFFFBBFD:F>>:??GBGGF6??:32:?BCF2>B;9;((8:05(3,.,4?FFF:
@M04650:207:000000000-C238N:1:1101:19011:2702 2:N:0:19
GGACTACCCGGGTATCTAATCCTGTTTGCTCCCCACGCTTTCGCACCTGAGCGTCAGTCTTTGTCCAGGGGGCCGCCTTCGCCACCGGTATTCCTCCAGATCTCTACGCATTTCACCGCTACACCTGGAATTCTACCCCCCTCTACAAGACTCTAGCTTGCCAGTTTCAAATGCAGTTCCCAAGTTAAGCTCGGGGATTTCACATCTGACTTAACAAACCGCCTGCGTGCGCTTTACGCCCAGTAATTCCGAGTAACGCTTGCACCCTCCGTATTACCGCGGCTGCTGGCACGGGTTTAGC
+
CCCCCGGGGGGGGGGGGGGGGGGGGGGGGGGGGDGGGGGGGGGGGGGGGCGGGGGGGGGGGGGGGGGGGGGGGGGGGGGGGGGGGGGGGGFGGGGGGGGEFGGGGGGGGGGGGGGGGGGGGGGGGGGFGGGGGGDGGGGGGGGFGGGGFGGFF,ECFCCFGGGGFGFGFGGGGGGECFGFCCFFGGCFGG@FEDGGCDFGGFGFFGGFEGCFFGGGFFGGFG96@FFBDGB>;AFA?:G5C<04C*4<C@F:(09<F?06(1CFGG:00:044;79F:(39(1490)42E?C?6(-(;:A<
@M04650:207:000000000-C238N:1:1101:17807:2705 2:N:0:19
GGACTACCGGGGTTTCTAATCCTGTTTGCTCCCCACGCTTTCGCACCTGAGCGTCAGTCTTTGTCCAGGGGGCCGCCTTCGCCACCGGTATTCCTCCAGATCTCTACGCATTTCACCGCTACACCTGGAATTCTACCCCCCTCTACAAGACTCTAGCTTGCCAGTTTCAAATGCAGTTCCCAAGTTAAGCTCGGGGATTTCACATCTGACTTAACAAACCGCCTGCGTGCGCTTTACGCCCAGTAATTCCGATTAACGCTTGCCCCCTCCGTATTACCGCGGCTGCTGGCACGGCGTTAGC
+
CCCCCGGGGGGGGGGGGGGGGGGGGGGGGGGGGGGGGGGGGGGGGGGGGGGGGGGGGGGGGGGGGGGGGGGGGGGGGGGGGGGGGGGGGDGGGGFGGDGGGGGGGGGGGGGDGGGGGGGGGGGGGFGGGGGGGGG<DFGGGGGFGGGGFCG5DFFGFGGGFGGFGGGGGFA97FFGGFGGGFCFGGGGGG;CEGCGGGGGGFGFAFDFFGGGEC7CFFGGBGBD;FFEFG>>(174@?GGCBB?DFAAGFF01@C<763?B2*(2;>0:49BBF()<?,02((((4035E1A?9(-7E?(.
@M04650:207:000000000-C238N:1:1101:8341:2732 2:N:0:19
GGACTACTCGGGTATCTAATCCTGTTTGCTCCCCACGCTTTCGCACCTGAGCGTCAGTCTTTGTCCAGGGGGCCGCCTTCGCCACCGGTATTCCTCCAGATCTCTACGCATTTCACCGCTACACCTGGAATTCTACCCCCCTCTACAAGACTCTAGCTGACCAGTTTCAAATGCAGTTCCCAAGTTAAGCTCGGGGATTTCACATCTGACTTAATCAACCGCCTGCGTGCGCTTTACGCCCAGTCATTCCGATTAACGCTTGCACCCTCCGTATTACCGCGGCTGCTGGCACGGAGTTAGC
+
CCCCCGGGGGGGGGGGGFGGFGGGGGGGGGGGGGGGGGGGGGGGGGGGGEDFGGGGGGGGGGGGCFEGGGGGGGGGGGGGGGGGEGGGGGGGGGEDGGGGFGCFGGGGGEGDGAFGGEGGGGGGGGGGGCDGG<F<FG?CEDGFGGGDGG7AGFGGGGGGG7CGFG:DFCCC+>EFGGGGGGF>FFGGCF??5?EE/*?CDF?8BFGFCFFGFGGGFFEGFD9<0)()/13:9EFF?1;E53?F*259*66:07><>?F6<?G76F?1<60,4C:AEF:9606BF:?00*(98;BB<C49)
@M04650:207:000000000-C238N:1:1101:23767:2759 2:N:0:19
GGACTACCCGGGTATCTAATCCTGTTTGCTCCCCACGCTTTCGTCCCTGAGCGTCAGTGTACATCCAGTAAATTGCCTTCGCCATTGGTGTTCTTCCTAATATCTACGCATTCCACCGCTTCACTAAGAATTCCATTTACCTCTATGTAACTCTAGTTTGCTAGTATCCAAAGCGGGCTGAGGTTGAGCCTCAGGCTTTAACTCTAGACTTAACAAACCGCCTACGAACGCTTGACGCCCACTACTTCCGGATAACGCTTGTGACCTATGTATTACCGCGGCTGCTGGCACATAGTTTGCC
+
CCCCCFGGGGGGGGGGGGGGGGGGGGGGGGGGGGGGGGGGGGGGEG@FGFFGGGGGGGGGGGGGGGFFFGGFGGGGGGGGFEB7FFFFAGGGGGFFFFEGFGGGGGGDGGGGGGGGGGGGGGGGGCGFFGGGGGFGGGGFGGGFGGGGFGGFGGGGGGGGGGGGGG8DFFGGGGEGEDEG8FFFFGGGCCFFCFG?CGGFFFBFFGGF@G>FFGCFFFGG=D92=E=FBD=9@:?@DFBFG(3=*7?);5A66)7)91078?46F@A)64AABG>>F*((-219?FFFF67659)-6CBA<
@M04650:207:000000000-C238N:1:1101:16803:2777 2:N:0:19
GGACTACCGGGGTTTCTAATCCTATTTGCTCCCCACACTTTCGAGCCTAAGTGTCAGTAATGGTCCAAGTTATCGCCTTCGCCTCTAGTGTTCTTCCATATATCTACGCATTCCACCGCTCCACATGGAGTTCCATAACTCTCTACCACACTCTAGGTTAATAGTTTCCAATGCATACAATAGTTAAGCTACTGCATTTAACACCAGACTTACTAACCCACCCGCGCTCGTTTTACGCCCAGTAAATCCGGATAACGCTTGCATCCTATGTTTTACCGCGGCTGCTGGCACATCGTTAGCC
+
CCCCCGGGGGGGGGGGGGGGGGGGGGGGGGGGGGGGGGGGGGGGGGGGGGGGGGFGGGGGGGGGGGGGGGGGGGGGGGGGGGGGGGGGGGEGFGGGGGGGGGGGFGFGGGGGGGGGGGGGGGGGDFFGGGGGGGGGGGGGGGGFGGGFFGGFGGGGGGGGGGGGGFFFGGGECFGGGGGGGGGGFFEGGGGGDFGGFFGA=DGF5CFADGFGEGGGFFF5);>BFFA>=D5BFGFFD@GG@9>=>C<<CAE;05DED>;((18?FGFCCEF)166)01(,7>B9B:::?*4*-)(-8*-).
@M04650:207:000000000-C238N:1:1101:24347:2820 2:N:0:19
GGACTACTCGGGTTTCTAATCCTGTTTGCTCCCCACGCTTTCGCACCTGAGCGTCAGTCTTTGTCCAGGGGGCCGCCTTCGCCACCGGTATTCCTCCAGATCTCTACGCATTTCACCGCTACACCTGGAATTCTACCCCCCTCTACAAGACTCTAGCTTGCCAGTTTCACATGCAGTTCCCAAGTTAAGCCCGGGGATTTCACATCTGACTTAACAAACCGCCTGCGTGCGCTTTACGCCCAGTAATTCCGATTAACGCTTGCACCCTCCGTATTACCGCGGCTGCTGGCACGGAGTTAGC
+
CCCCCGGCFGGGGEGGGGGGGGFGGGGGGGGEGEGCGGGGGGGGGGCF=FEFGGEGGGEFGGGFGGGGGGGFEEGGDGGGGGGEDGEGG:FFFGG9EGGGDFGG9FFGCEEGGGGGG:EDGEGGG:EFFGF8FAEF9FGDGGGF8DB8,,89FCCGFCCCF@EFFA:>F,@FC7D:<DFFGFGGGGGGCE8CEC>E):FC7+2=+;8:E+?FCC0:A;5F2C>?FAB>DG>F>G)6=<E>EBB?GG<4>B?0177A7:>F06D2C6624:;?<C:AGF:>(3393<73:5(+-30(,2))-
@M04650:207:000000000-C238N:1:1101:17919:2867 2:N:0:19
GGACTACTGGGGTTTCTAATCCTGTTTGCTCCCCACGCTTTCGCACCTGAGCGTCAGTCTTTGTCCAGGGGGCCGCCTTCGCCACCGGTATTCCTCCAGATCTCTACGCATTTCACCGCTACACCTGGAATTCTACCCCCCTCTACAAGACTCTAGCTTGCCAGTTTCAAATGCAGTTCCCAAGTTAAGCTCGGGGATTTCACATCTGACTTAACAAACCGCCTGCGTGCGCTTTACGCCCAGTAATTCCGATTAACGCTTGCACCCTCCGTATTACCGCGGCTGCTGGCACGGAGTTAGG
+
CCCCCGGGGGGGGGGGGGFFFFGGECFGGGGGGGGGGGCCFE:FEGGGGGCGFGGGGGGGGGFFDGGGGGFFGGGGGGGGGGGDGGGGGGCFFFGGFFGGGGGGGGGGEEG:FGGFGGGG@FGFGGGGGGGGFGF9E8=:=DGFGGGGFGGAFFFFGGFFFGC9@,DC99D@C=C,7CADFCFGGGDGGGC,=EEGG5F6CCGFFGFCEDFFEGGGFFGGFGFFFF9B1D6>(CFAFFGCC:??CC>DGFF6?>G):1(4:<3)9;<(442:?G3<FF(99109;6:7:5(?69023;<A,
@M04650:207:000000000-C238N:1:1101:16022:2870 2:N:0:19
GGACTACACGGGTATCTAATCCTGTTTGCTCCCCACGCTTTCGCACCTGAGCGTCAGTCTTTGTCCAGGGGGCCGCCTTCGCCACCGGTATTCCTCCAGATCTCTACGCATTTCACCGCTACACCTGGAATTCTACCCCCCTCTACAAGACTCTAGCTTGCCAGTTTCAAATGCAGTTCCCAAGTTAAGCTCGGGGATTTCACATCTGACTTAACAAACCGCCTGCGTGCGCTTTACGCCCAGTAATTCCGATTAACGCTTGCACCCTCCGTATTACCGCGGCTGCTGGCACGGAGTTAGC
+
CCCCCGGGGGGGGGGGGGGGGGGGGGGGGGGGFGGGGGGGGGGGGGGGGGGGGGGGGGGGGGGGGGGGGGGGGGGFGGGGGGGGGGGGGGGGGGGGGFDFGGGGGGGGB?FGGGGFFGGGGGFFGGGGDGGGGGGGGGGGGGGFGGG9FFGFGFGFGFFGGFDGGGGGFEEGGCEFGGGGFGGGDFGGGGGF?ECEGGGFCFC6FGCFFGGFFFGGFFGG>C9<@FFFFGFF9CFFFFGGG?B8FGFFGB?B05<6:316::D?FG:?FBBFFGBBGG:2690>>?DF>EFG?6>9?8696
@M04650:207:000000000-C238N:1:1101:24495:2975 2:N:0:19
GGACTACCAGGGTTTCTAATCCTGTTTGCTCCCCACGCTTTCGCACCTGAGCGTCAGTCTTTGTCCAGGGGGCCGCCTTCGCCACCGGTATTCCTCCAGATCTCTACGCATTTCACCGCTACACCTGGAATTCTACCCCCCTCTACAAGACTCTAGCTTGCCAGTTTCAAATGCAGTTCCCAAGTTAAGCTCGGGGATTTCACATCTGACTTAACAAACCGCCTGCGTGCGCTTTACGCCCAGGAATTCCGATTAACGCTTGCACCCTCCGTCTTACCGCGGCTGCTGGCACGGAGTTAGC
+
CCCCCGGGGGGGGGGGGGGGGGGGGGGGGGGGGGGGGGGGGGGGGGGGGGGGGGGGGGGGGGGGGGGFFGGGGGGGGGGGFGGGGGGGGGGGGGGGGGGGFGGGGGGGGGGGGGGGGGGGGGGGGGGFFFGGGGGGGGEDGGGFGGG8D8FFGGGGFGGGG<FFBFGGGGGGGGGGDCGFGGGGGFGGGGCF7EEGGGGGGFFFFGGFCCFGF7FGFDGGBGFFFFFD;36>>GFDF?>:EF6(/>?>F=F6::3.:6>BBFF2DFF::<0:(;<:GC(,(20131:3>E0C6>F04FD<<
@M04650:207:000000000-C238N:1:1101:17433:2977 2:N:0:19
GGACTACCCGGGTTTCTAATCCTGTTTGCTCCCCACGCTTTCGCACCTGAGCGTCAGTCTTTGTCCAGGGGGCCGCCTTCGCCACCGGTATTCCTCCAGATCTCTACGCATTTCACCGCTACACCTGGAATTCTACCCCCCTCTACAAGACTCTAGCTTGCCAGTTTCAAATGCAGTTCCCAAGTTAAGCTCGGGGATTTCACATCTGACTTAACAAACCGCCTGCGTGCGCTTTACGCCCAGTAATTCCGATTAACGCTTGCACCCTCCGTATTACCGCGGCTGCTGGCACGGCGTTAGC
+
CCCCCGGGGGGGGGGFGGGFGGGGGFGGGGGGGGGGGGGGGGGGDCFGG@FGGGGGGGGGGGGGGGGGGGGGGGGGGGEFGGGGGGGGGGGGGGFGGFGEFFGGGGGGG7CEGFFGGGEGGGGGGGGGGGGGAFGFCFEGGGGFGDGGGGFFGGGGGCDFFGGGGGGGGCCAFGGE7DGGGGGGGGG@FCCFCCEE4CGGGFFFCGCF5DGGFGGGA@=F@GFFDFBE<D999EFAF:88C:<B>7<AGFF1<@GFG?>FFFFFGG:3:37:?G:AGG?F>B>01:8?:E<C:>(3(/((-
@M04650:207:000000000-C238N:1:1101:10404:3013 2:N:0:19
GGACTACCCGGGTTTCTAATCCTGTTTGCTCCCCACGCTTTCGCACCTGAGCGTCAGTCTTTGTCCAGGGGGCCGCCTTCGCCACCGGTATTCCTCCAGATCTCTACGCATTTCACCGCTACACCTGGAATTCTACCCCCCTCTACAAGCCTCTAGCTTGCCAGTTTCAAATGCAGTTCCCAAGTTAAGCTCGGGGATTTCACATCTGACTTAACAAACCGCCTGCGTGCGCTTTACGCCCAGTAATTCCGATTAACGCTTGCACCCTCCGTATTACCGCGGCTGCTGGCACGGATTTACC
+
CCCCCGGGGGGGGFGGGGGGGGGGGGGGGFGGGGGGGGGGGGGGEGGGGGGGGGGGG<@66CFEGGGGFGGGGGGGGGEGGGGGGGGGGCGGGGGGGGGGGGGG9DGGFFGCGGGGGGGGGGFFF:FFGGGGGFGFE8FEGGGFAFG,@,>*DEGFGGGFGGGGGGGCEGGEFCFF2;FFGGGGGGGGGG,CEECE7DFFGFGFFFCFEGGGCFFGFFGGBDFF(86>;DFFFGFFFBGGGFB?FC44:46:-)9)0(-480D<CGF08?7<?C?9CC179>119:BF0C:??F;(-0)))
@M04650:207:000000000-C238N:1:1101:18314:3075 2:N:0:19
GGACTACTAGGGTTTCTAATCCTGTTTGCTCCCCACGCTTTCGCACCTGAGCGTCAGTCTTTGTCCAGGGGGCCGCCTTCGCCACCGGTATTCCTCCAGATCTCTACGCATTTCACCGCTACACCTGGAATTCTACCCCCCTCTACAAGACTCTAGCTTGCCAGTTTCAAATGCAGTTCCCAAGTTAAGCTCGGGGATTTCACATCTGACTTAACAAACCGCCTGCGTGCGCTTTACGCCCAGTAATTCCGATTAACGCTTGCCCCCTCCGTATTACCGCGGCTGCTGGCACGGAGTTAGC
+
CCCCCGGGGGGGGDGGGGGGGGGGGGGGGGGGGGGGGGGGGGGGGGGGGGGGGGGGGGGGGGGGGGGGGGGGGGGGGGGGGGGGGGGGGGGGGGGGGGGGGGGGGGGGGGGGGGGGGGGGGGGGGGGGGGGGGGGGGGGGGGGFGGGGGGGFGGGGGFFGGGFGFGGFFFFGGGGGGFGFGGGGGGGGGGDGGGGGGGGGGFGFFGGFEGGGFGFGF<GF137@DFFB(5,(25>A@:EEGBFFGGFBGBFFFD3<>:>?BFD(*;91?BF?FFBFGG:3999B9<BF0*(<<B66,C<9)
@M04650:207:000000000-C238N:1:1101:9662:3077 2:N:0:19
GGACTACAGGGGTTTCTAATCCTGTTTGCTCCCCACGCTTTCGCACCTGAGCGTCAGTCTTTGTCCAGGGGGCCGCCTTCGCCACCGGTATTCCTCCAGATCTCTACGCATTTCACCGCTACACCTGGAATTCTACCCCCCTCTACAAGACTCTAGCTTGCCAGTTTCAACTGCAGTTCCCAAGTTAAGCCCGGGGATTTCACATCTGACTTAACAAACCGCCTGCGTGCGCTTTACGCCCAGTAATTCCGATTAACGCTTGCACCCTCCGTATTACCGCGGCTGCTGGCACGGAGTTAGC
+
CCCCCDG8FGGGGGGGGGGGGGGGGGGGFG9FGGGGEGGGGGG7@FGF,C@FGGGGGGD@@9E,<@FG?FGGGEFGGGGGGGFGEFGGGGGGGAFGEFFGF,EFFGFFGGGGGGGGFGGGGGGGGF=FGGGGG9=FD=@FEGGBGGCF<EGFG;CFGE;EFGGGGGGGGG9CFGGGGGGCCADFGGGGGG7A77=5DGFFFFFFAFDFFGGGEGGD66FG6C;;(;:57D;>FCFA4:EGGBBBGG647F:-()94*3>:0,920C:?BF9((04<GG?B9(,170?:35(<2;99(:696
@M04650:207:000000000-C238N:1:1101:10704:3242 2:N:0:19
GGACTACAGGGTTTCTAATCCTGTTTGCTCCCCACGCTTTCGCACCTGAGCGTCAGTCTTTGTCCAGGGGGCCGCCTTCGCCACCGGTATTCCTCCAGATCTCTACGCATTTCACCGCTACACCTGGAATTCTACCCCCCTCTACAAGACTCTAGCTTGCCAGTTTCAAATGCAGTTCCCAAGTTAAGCTCGGGGATTTCACATCTGACTTAACAAACCGCCTGCGTGCGCTTTACGCCCAGTAATTCCGATTAACGCTTGCACCCTCCGTATTACCGAGGCTGATGGCCCGGAGTTAGCC
+
CCCCC8FGGGGGGGGGGFGGGFGGGGGGGGGGGGGGGGGGGGGGGGGGGFGGGGGDFGGGGGGGGGGFGGGGGGGGGGFGGECFGGFGGGGGGGFGGGGGGFFEFGGGBCFGGGFEGGCDEFGGGGGGGGGGGGGGFGGGGGGFGGFFFFFFFDFGGGG?FGGFGCCFCEGGGGGGGGGGG@DFFAFGC;FECEGCDGGGGFGFFGGFF>FGFGGGFFCGFG686>;)65>6?FFFFFEGG?74CF<2FFB0<5DAC962:<C>FGB189<1(3450*((-(.(,)6)(0(*4(3:?06<8
@M04650:207:000000000-C238N:1:1101:8588:3276 2:N:0:19
GGACTACCAGGGTATCTAATCCTGTTTGCTCCCCACGCTTTCGCACCTGAGCGTCAGTCTTTGTCCAGGGGGCCGCCTTCGCCACCGGTATTCCTCCAGATCTCTACGCATTTCACCGCTACACCTGGAATTCTACCCCCCTCTACAAGACTCTAGCTTGCCAGTTTCAAATGCAGTTCCCAAGTTAAGCTCGGGGATTTCACATCTGACTTAACAAACCGCCTGCGTGCGCTTTACGCCCAGTAATTCCGATTAACGCTTGCACCCTCCGTCTTACCGCGGCTTCTGGCACGGAGTTAGC
+
CCCCCGGGGGGGGGGGGGGGGGGGGGGGGGGGGFGGGGGGGGGGGGGGFGFGGGGGGFGGGGGGFCEGGEGGGGGGGGGGGGGGGDGFGEGGGGGGGGDGFGGGGGGGGGGGGGGGGGDGGGGGGGGGGGGGFFFGDF8FGGGFFFAF3AFFGGGGGFGGGGGDFFFGFFGGGGGGGFEGCGCBDCGDF9>?*@:EDDGGGFGFFGGF?F+BEGGGFFGGFG>F;A0B6C>BFGFFFBGGC0(8:F4>GFF:?EGBG091?BG?GG:?:?12(;(69>?>>FF4(4)5<F:EB60438)64
@M04650:207:000000000-C238N:1:1101:10370:3409 2:N:0:19
GGACTACCGGGGTTTCTAATCCTGTTTGCTCCCCACGCTTTCGCACCTGAGCGTCAGTCTTTGTCCAGGGGGCCGCCTTCGCCACCGGTATTCCTCCAGATCTCTACGCATTTCACCGCTACACCTGGAATTCTACCCCCCTCTACAAGACTCTAGCTTGCCAGTTTCAAATGCAGTTCCCAAGTTAAGCTCGGGGATTTCACATCTGACTTAACAAACCGCCTGCGTGCGCTTTACGCCCAGTAATTCCGATTAACGCTTGCACCCTCCGTATTACCGCGGCTGCTGGCACGGAGTTAGC
+
CCCCCGGGGGGGGGGGGGGGGGGGGGGGGGGGGGGGGGGGGGGGGGEFGFGDGGGGGGGGGGGGGGGGGGGGGGGGGGGGGGGGGFGDEEFGGGGGGGGGGGGF,FFFCFEFGFGGGGGGGGGGGGGGGGGGGGGGGGGGGGGFGGGEFGGFGGGGGG,>EGGGGGFFGGCGGGGGGGGGGGGGGGGGGGGGEECGDGGGGFGFFGFFFGGGCFGGFDGF>D@F;4>71<>;1EF9B?GGCFFFGGA<C?F16@GFG<><FBF?4EF:?F>6:8?DGG419>>9;32:BG:+-3;1(26-)
@M04650:207:000000000-C238N:1:1101:20495:3457 2:N:0:19
GGACTACTAGGGTTTCTAATCCTGTTTGCTCCCCACGCTTTCGCACCTGAGCGTCAGTCTTTGTCCAGGGGGCCGCCTTCGCCACCGGTATTCCTCCAGATCTCTACGCATTTCACCGCTACACCTGGAATTCTACCCCCCTCTACAAGACTCTAGCTTGCCAGTTTCAAATGCAGTTCCCAAGTTAAGCTCGGGGATTTCACATCTGACTTAACAAACCGCCTGCGTGCGCTTTACGCCCAGTAATTCCGATTAACGCTTGCACCCTCCGTATTACCGCGGCTGCTGGCACGGAGTTAGC
+
CCCCCFGGGGGGGGGGGGGGGGGGGGGGGGGGGGGGGGGGGGGGGGGGGGGGGGGGGGGGGGGGGGGGGGGGGGGGGGGGGGGGGGGGGGGGGGGGGGGGGGGGGGGGGGGGGGGGGGGGGGGGGGGGGFGGGFGGGFFFGGGFGGGGFFGFGFGGGGG?FGGFG;EGGFGGGGGGGGGGGGGGGGGFFF;EGGGGGGGGGFGFFGFFEGGGEFFF=8FFBDBD;FBB(::B;GFAF?GGGFFFGGFFGFFBFFGFG0>BBFF?GGFFFFFB:C?FGG:>F>>69?FFBE(<8>07:G>4)
@M04650:207:000000000-C238N:1:1101:16470:3489 2:N:0:19
GGACTACCGGGGTTTCTAATCCTGTTTGCTCCCCACGCTTTCGCACCTGAGCGTCAGTCTTTGTCCAGGGGGCCGCCTTCGCCACCGGTATTCCTCCAGATCTCTACGCATTTCACCGCTACACCTGGAATTCTACCCCCCTCTACAAGACTCTAGCTTGCCAGTTTCAAATGCAGTTCCCAAGTTAAGCTCGGGGATTTCACATCTGACTTAACAAACCGCCTGCGTGCGCTTTACGCCCAGTAATTCCGATTAACGCTTGCACCCTCCGTATTACCGCGGCTGCTGGCACGGAGTTAGC
+
CCCCCGGGGGGGGGGGGGGGGGGGGGGGGGGGGGGGGGGGGGGGGGGGGFGGGGGGGGGGGGGGGGGGGGGGDGGGGGGGGGGGGGGGGGGGGGGGGGGFGGGGCEGFCGEEGGGGGGGGGGGGGGGGGGGGGGGGGGGGGGGFGGGGFGGFGGGGGGFGGGGGFFCFGFGGGGGGGGGFGGGGGGFGGG;?E5EGGGGGGFGFFGGFFGFGFGGFFFGGFGF?0A;>BGF>>5>>FBEGGFB0D>9>FF?61>G272>FFF34FGFF?FBB:F:AC>(199>FFB7:?E:949(4,;)).
@M04650:207:000000000-C238N:1:1101:15280:3533 2:N:0:19
GGACTACCCGGGTATCTAATCCTGTTTGCTCCCCACGCTTTCGCACCTGAGCGTCAGTCTTTGTCCAGGGGGCCGCCTTCGCCACCGGTATTCCTCCAGATCTCTACGCATTTCACCGCTACACCTGGAATTCTACCCCCCTCTACAAGACTCTAGCTTGCCAGTTTCAAATGCAGTTCCCAAGTTAAGCTCGGGGATTTCACATCTGACTTAACAAACCGCCTGCGTGCGCTTTACGCCCAGTAATTCCGATTAACGCTTGCACCCTCCGTATTACCGCGGCTGCTGGCACGGAGGTAGC
+
CCCCCGGGGGGGGGGGGGGGGGGGGGGGGGGFGGGGGGGGGGGGGGGGFGGGGGGGGGGGGGGGGGGGGEGGGGGGGGGGGGGGGGGGGGGGGGAFGFGGEFDGGGGGGGGCGGGFGFGGDFGGGFGD<FGGGGGFGGGGGGGFGGG6DFCFGGGGGGG6DCGGFGGGGCEGGGGG7BFGGGGDFGGGGGFGGGGGGGGGGFG>+9+=CGFGEFGGF?GFBC9DDF@A;CB90A:<FFGGG<?2FG2>GFFFFFGFGFBB?<3<FGF0:(26:GBAGC:66>B90:0705(339(-(;<7:
@M04650:207:000000000-C238N:1:1101:25683:3542 2:N:0:19
GGACTACACGGGTATCTAATCCTGTTTGCTCCCCACGCTTTCGAGCCTCAGCGTCAGTTACAGACCAGAGAGTCGCCTTCGCCACTGGTGTTCCTCCACATATCTACGCATTTCACCGCTACACGTGGAATTCCACTCTCCTCTTCTGCACTCAAGTTCTCCAGTTTCCAATGACCCTCCCCGGTTGAGCCGGGGGCTTTCACATCAGACTTAAAGAACCGCCTGCGCTCGCTTTACGCCCAATAAATCCGGACAAAGCTTGCCACCTACGGCTTACCGCGGCTGCGGGCACGTAGTTAGC
+
CCCCCGGGGGGGGGGGGGGGGGGGGGGGGFFGGGGGGGGGGGGFFGGFGGGGGGGGGFFGGGGGGGGGGGGEFGGGGGGGGGGGGGGGGGGGGCGGGGGGGGGGGGGGCEG7FFCFGGGGGGGGGCFGFFFFGGGGGFCFGGGFGGEGFFGFGGGGGFFFFGGGFCFGGGCFFGGDFGGEGGGGGGGGGFFE>9E>4CFFGFD6+?FFEGFFFG77:=GG@DBFFF>5(:9B<C52*4EEE6:09::4>?>9:>D0*8?7<098CFB7:7(((19BGG0491>B4?,(4EB7(.((-064:
@M04650:207:000000000-C238N:1:1101:24125:3610 2:N:0:19
GGACTACTAGGGTTTCTAATCCTGTTTGCTCCCCACGCTTTCGCACCTGAGCGTCAGTCTTTGTCCAGGGGGCCGCCTTCGCCACCGGTATTCCTCCAGATCTCTACGCATTTCACCGCTACACCTGGAATTCTACCCCCCTCTACAAGACTCTAGCTTGCCAGTTTCAAATGCAGTTCCCAAGTTAAGCTCGGGGATTTCACATCTGACTTAACAAACCGCCTGCGTGCGCTTTACGCCCAGTAATTCCGAGTAACGCTTGCACCCTCCGTATTACCGCGGCTGCTGGCACGGCGTTAGC
+
CCCCCGGGFGGGGGGGGGGGGGGGGGGGGGGGGGGGGGGGGGGEEGGEEEFGGGGGGGGGCFGGGGGGFGGGEGGGGGGGGGGGGGGGGDFGGGGGGGGFGGGGGGGGGGGGGGGGGGGGGGGGGGGGGGGGGGGGGG6F@DEFGGGGDGGFGCCFGGFGFGGG<EFGG;FGGCFFAFGGFEFGGGCFGF6=*=@CDD7:FFGFFF7FFFGCE8::;(=DBG@;7A;><GFFBGFFFF>CC<?>G*64DFF((0>>G0;:1:DDF8<?:?9<:@:)+0449>99;6:?:E:?:9(79E(8-
@M04650:207:000000000-C238N:1:1101:20949:3762 2:N:0:19
GGACTACCAGGGTTTCTAATCCTGTTTGCTCCCCACGCTTTCGCACCTGAGCGTCAGTCTTTGTCCAGGGGGCCGCCTTCGCCACCGGTATTCCTCCAGATCTCTACGCATTTCACCGCTACACCTGGAATTCTACCCCCCTCTACAAGACTCTAGCTTGCCAGTTTCAAATGCAGTTCCCAAGTTAAGCTCGGGGATTTCACATCTGACTTAACAAACCGCCTGCGTGCGCTTTACGCCCAGTAATTCCGATTACCGCTTGCACCCTCCGTATTACCGCGGCTGCTGGCACGGAGTTAGC
+
CCCCCGGGGGGGGGGGGGGGGGGGGGGGGGGGGGGGGGGGGGGGGGGGGFGGGGGGGGGGGGGGGGGGGGGGGGGGGGGGGGGGGGGGGGGGGGGGGGGGGGFGGGGFGGGGGGGGGGGGGGGGGGGGCGGGGGGGGGGGGGGFCFFGGGGFGGGEFFFCFFGGGGGGGDGGGGGGGGGGGGFFFGGGGG;9EEGDDGGGGFFFFGG85CGGFGGGFFGGBDBDDF;84D@@9GFBFFGGGFFB7:AFGFF0:DG)?0;B<FGFGGF<FF9:?C?BGC?>FBBFBFFF:C0FB9(4?GF>5
@M04650:207:000000000-C238N:1:1101:5779:3870 2:N:0:19
GGACTACAAGGGTTTCTAATCCTGTTTGCTCCCCACGCTTTCGCACCTGAGAGTCAGTCTTTGTCCAGGGGGCCGCCTTCGCCACCGGTATTCCTCCAGATCTCTACGCATTTCACCGCTACACCTGGAATTCTACCCCCCTCTACAAGACTCTAGCTTGCCAGTTTCAAATGCAGTTCCCAAGTTAAGCTCGGGGATTTCACATCTGACTTAACAAACCGCCTGCGTGCGCTTTACGCCCAGTAATTCCGATTAACGCTTGCCACCTCCGTATTACCGCGGCTGCTGGCAGGGAGTTAGC
+
BC9C6CDFA@@CFGEFEFFEG9FEEFFGFFCFFE<FGGGG<EGGG+@FGGF,CFFF9FFGGGGGGCGGGD>+@4@FEEGGGGGGGGCGGGDGFGGFFGGGGGGGFGFFGCCF9EEFGCEDECF?FFGGGE<AFFGGGFCC8D@6EFF88==DGFEFGGGGGGF6:@,EA9EFFGF7:DAEGFGGFFGCGD,9=5:*;*6,CFGF=F+88CFGCGFGF=FC;D@F;A2A0C611*5>F0A/:0(.C*42DBF:6@36*4,1((*,*2:::40,(8:AGC(-90(4(12??E0*(-33(*.4)
@M04650:207:000000000-C238N:1:1101:19595:3873 2:N:0:19
GGACTACCGGGGTTTCTAATCCTGTTTGCTCCCCACGCTTTCGAGCCTCAGCGTCAGTTACAGACCAGAGAGTCGCCTTCGCCACTGGTGTTCCTCCACATATCTACGCATTTCACCGCTACACCTGGAATTCTACCCCCCTCTACAAGACTCTAGCTTGCCAGTTTCAAATGCAGTTCCCAAGTTAAGCTCGGGGATTTCACATCTGACTTAACAAACCGCCTGCGTGCGCTTTACGCCCAGTAATTCCGATTAACGCTTGCACCCTCCGTATTACCGCGGCTGCTGGCACGGAGTTAGC
+
CCCCCGGGGGGGGGGGGGGGGGGGGGGGGGGGGGGGGGGGGGGGGGGGGGGGGGGGGFGGGGGGGGGGGGGGGGGGGGGGGGGGGGGGGGGGGGGGGGGGGGGGGGGGGGG7FGGGGFGGGGGGGGGGGGGGGGGGGGFFGGGFGGGFFGGFGDGGGGGGGGGGEGGGGGGGGGGGGGGGGGGGGGGGGGCCEGGGGGGGGFGF6C@FFGFGFGGGFFGG=D;0<FBF;GB9(CFCFDGGGF:>FFDAGF@F:5CFG06?FF3<=FF?F?9<<FBFGG:>>9>9>B::8E:FF41>?FAF<
@M04650:207:000000000-C238N:1:1101:22463:3921 2:N:0:19
GGACTACAGGGGTTTCTAATCCTGTTTGCTCCCCACGCTTTCGCACCTGAGCGTCAGTCTTTGTCCAGGGGGCCGCCTTCGCCACCGGTATTCCTCCAGATCTCTACGCATTTCACCGCTACACCTGGAATTCTACCCCCCTCTACAAGACTCTAGCTTGCCAGTTTCAAATGCAGTTCCCAAGTTAAGCTCGGGGATTTCACATCTGACTTAACAAACCGCCTGCGTGCGCTTTACGCCCAGTAATTCCGAGTAACGCTTGCACCCTCCGTATTACCGCGGCTGCTGGCACGGAGTTAGC
+
CCCCCGGGGGGGGGGGGGGGGGGGGGGGGGGGGGGGGGGGGGGGGGGGGGDGGGGGGGGFGGGGGGGGGGGGGGGGGGGGGGGGGGGGGDGGGGGGGG8FFGGFGGGFGGGGGGGGGGGGGGGGGFGFGGGGGGGGGGGGGGEFGGGFEGFFGGCGGGGGGGGGGGGGDGFFGFGGGGGGGGGGGGFFFGCCGG>EGGGGGCFACGGFCFCCEGGGFFGGFG92;A0:?GFF0C7:FFGGGF<3>:<AGFF((09<G17?F<DBFGFFFFF,(;:2EF?>>B603:?7?G1C09(43CAA<
@M04650:207:000000000-C238N:1:1101:12400:3939 2:N:0:19
GGACTACCAGGGTTTCTAATCCCGTTCGCTCCCCACGCCTTCGCGCCTCAGCGTCAGGGTCGGCCCAGCCGGCCGCCTTCGCTACTGGTGTTCCTCCCGATCTCTACGCATTTCACCACTACACCGGGAATTCCACCGGCCCCTACCGCCCTCAAGCCAAGCAGTCCCCGACGACCCTCCCCGGTTGAGCCGGGGGCTTTCACGTCGGGCTTGCCCAGCCGCCTGCGCGCGCGTTACGCCCAGTAATGCCGGACAACGCTCGGCCCCTACGTATTACCGCGGCTGCTGGCACGTAGTTAGC
+
CCCCCGGGGGGGGGGGGGGGGEFFEGGGGGGGGGGGGGGGGGGGGGGGGGGGGFGGGGFGGGGGGGGGGGGGGDFGGGGGGGGG:FFGFFGGGGGGGGGFCEFFGGGGGD?FEGGGGCF?EGGGGGGGDFFFGGFGGGGGGCE>FGGGEGGFGGGGGGCFG>FGFB@CEB>EGEGGGCG5ECBEF>>6FCFC:EEGC<8?C4CF4<DE9CDD6FGCFFGGFG>BFFFF6)(-(:)(768>C:?7*C>)::D>>FG092((,4CB3C>281:22<(.<*((4314;?)).1.04.(.-0)6)
@M04650:207:000000000-C238N:1:1101:17978:3996 2:N:0:19
GGACTACAGGGGTTTCTAATCCTGTTTGCTCCCCACGCTTTCGCACCTCAGTGTCAGTCCTCTACCAGAGAGACGCCTTCGCCACCGGTGTTCCTCCAGAGCTCTACGCATTTCACCGCTACCCCTGGAATTCCTCTCCCCTCTTAGAAACTCTAGTCTACCAGTCCGAGACGCTGAACAAGGGTAAGCCCTGCACTTTCACGTCACACTTAGTCAACCCCCTACACGCCCTTTACGCCCAGTCATTCCGGTTAACGCTCGCACCCCCCGCGTTACCCCCGCTGCTGGCCCGGGATTAGCC
+
CC<CCFGFFGGGGCEGGC<FFGGFFGGGGGG<FGGGGGGGGGGFCEGGGGG@EFGGGG@86EFE@FGDEGGFEGGGGGGGGGGGG<FCGGGEGGGGGFFDGFGFFFGFGGG>BDGGGGGCEEGGGGGGGGGG9F,AAC8FEFGF8EFG9EGFGG9FFFGGC,@=D==CE>++@FG+7CC97>BEE>,ECFGGGFC??DF,=AF>?*/6:0;C9=9CF3E*6C@2(/:?1F>(6+1):1BE*63=G7).@6).4)*69((-(1)(7EB02((-4?1<<*-(-0,418>0(*-*((((.+)(5
@M04650:207:000000000-C238N:1:1101:24959:4011 2:N:0:19
GGACTACAGGGGTTTCTAATCCTGTTTGCTCCCCACGCTTTCGCACCTGAGCGTCAGTCTTTGTCCAGGGGGCCGCCTTCGCCACCGGTATTCCTCCAGATCTCTACGCATTTCACCGCTACACCTGGAATTCTACCCCCCTCTACAAGACTCTAGCTTGCCAGTTTCAAATGCAGTTCCCAAGTTAAGCTCGGGGATTTCACATCTGACTTAACAAACCGCCTGCGTGCGCTTTACGCCCAGTAATTCCGATTAACGCTTGCACCCTCCGTATTACCGCGGCTGCTGGCACGGAGTTAGC
+
CCCCCGGGFGGGGFGGGGGGGGGGGGGGGGGGGGGGGGGCFGGGGGGGGFGGGGGGGGFFGGGGGGGGGGGGGGDGEGGGFGGGGGGGGFDEGGGGGGGGGGGGGGGGGGGGGGGGGDGGCFGGGFGGGGGGGFGGGG6FGGGFEEA9<CFFG@EGGGFFGGGGGGGGGGGFGGGGGFGG6FGDFGGGGGF?5CEEGGGGGFFFBDDFEGGGFGGFF7FGF:>7;A@84*6;BCFFFFEEGF?BGG2):=;:6>DAGF90(49)9C66:89?FGF<C:66>9((-4),3C?F6607:CA2.
@M04650:207:000000000-C238N:1:1101:12792:4023 2:N:0:19
GGACTACGGTTATCTAATCCTGTTTGCTCCCCACGCTTTCGCACCTGAGCGTCAGTCTTTGTCCAGGGGGCCGCCTTCGCCACCGGTATTCCTCCAGATCTCTACGCATTTCACCGCTACACCTGGAATTCTACCCCCCTCTACAAGACTCTAGCTTGCCAGTTTCAAATGCAGTTCCCAAGTTAAGCTCGGGGATTTCACATCTGACTTAACAAACCGCCTGCGTGCGCTTTACGCCCAGTAATTCCGATTAACGCTGGCACCCTCCGTATTACCGCGGCGGCTGGCACGGAGTGAGCCG
+
CCCCCGGGGGGGGGGGGGGGFGFGGGGCEFD@@FGDCEFFGEGGGGFGGGGGD7FEGGGGFGDFEGGGGGGGGGGGGGGGEGGFG7FGGGGEE9FGFF9FGGGGGGGGGGFGGGGCGGGCFGGFFF8FFGDFFGGGGGGGGGGFFEDFGC78EFGEEFCFGGCEAFCE;DFCDG9EGC,EFGAFGFGG7EGGEGE*;8;FGA??6=DF=FFGFGGGF@CC>G??688)0C903?6<F0EEC::):*)675B(4BDBDF0(24F:D5?092:7(0).*74,9(3329102<:G94:1)20.2
@M04650:207:000000000-C238N:1:1101:20107:4051 2:N:0:19
GGACTACCCGGGTTTCTAATCCTGTTTGCTCCCCACGCTTTCGCACCTGAGCGTCAGTCTTTGTCCAGGGGGCCGCCTTCGCCACCGGTATTCCTCCAGATCTCTACGCATTTCACCGCTACACCTGGAATTCTACCCCCCTCTACAAGACTCTAGCTTGCCAGTTTCAAATGCAGTTCCCAAGTTAAGCTCGGGGATTTCACATCTGACTTAACAAACCGCCTGCGTGCGCTTTACGCCCAGTAATTCCGATTAACGCTTGCACCCTCCGTATTACCGCGGCTGCTGGCACGGAGTTAGC
+
CCCCCGGGGGGGGGGGGGGGGGGGGGGGGGGGGGGGGGGGGGGGGGGGG<FGGGGGGGGGGGGGGGGGGGGGGGGGGGGGGGGGGGGGGGGGFGGGGGGGGGGGGGGFGGGGGGGGGGGGGGGGGGGGGGGGGGGGGGFGGGGFGG;CCGGFGFFGGAEBDGGGGGGGGGGGGG9E:7CEGGGGFFGGFG,CEGGGGGGGG=FFADCF?FGGE7FDFDGGFG>D<F9><GFFFGF<B:CGGFFFG>><G@;?(7CBGB((8:F77C??BBB??CBBGG?9B>;02:::?G:GFF09?;<><
@M04650:207:000000000-C238N:1:1101:10336:4109 2:N:0:19
GGACTACACGGGTTTCTAATCCTGTTTGCTCCCCACGCTTTCGCACCTGAGCGTCAGTCTTTGTCCAGGGGGCCGCCTTCGCCACCGGTATTCCTCCAGATCTCTACGCATTTCACCGCTACACCTGGAATTCTACCCCCCTCTACAAGACTCTAGCTTGCCAGTTTCAAATGCAGTTCCCAAGTTAAGCTCGGGGATTTCACATCTGACTTAACAAACCGCCTGCGTGCGCTTTACGCCCAGTAATTCCGATTAACGCTTGCACCCTCCGTATTACCGCGGCTGCTGGCACGGAGTTAGC
+
CCCCCGGGGGGGGGGGGGGGGGGGGGGGGGGGGGGGGGGGGGGGGGGGGGGGGGGGGGGGGGGGGGGGGGGGGGGGDGEGGGGGGGGGGDGGGGGDFGGGGGGGGGGGGDGDFGGGFGGGEGGGGGGGGGCGGGGGGDGGGGGFGGGGGGGFGGGGGFGGG<CGFFFGGGGFG,<EGGGGGGGFGGGGGGFF>EGGGGGGGFFFAFGCEFGGFCFGF2889D>F@F>E;D>F0C><F:E>E?<(2:<BG?@:?53<C(4?F:FBGGFBBB>FFFB>G7((4009>B)4>E0F69>F:C4<)
@M04650:207:000000000-C238N:1:1101:20475:4143 2:N:0:19
GGACTACTGGGGTTTCTAATCCTGTTTGCTCCCCACGCTTTCGAGCCTCAGCGTCAGTTACAGACCAGAGAGTCGCCTTCGCCACTGGTGTTCCTCCATATATCTACGCATTTCACCGCTACACATGGAATTCCACTCTCCTCTCCTGCACTCAAGTCTACCAGTTTCCAATGCATACAATGGTTGAGCCACTGCCTTTTACACCAGACTTAATAAACCACCTGCGCTCGCTTTACGCCCAATAATTCCGGAGAACGCTTGTGACCTACGTATTAACGCGGCTGCTGGCAACTAGTTTGCC
+
CCCCCGGGGGGGGGGGGEGGGGGGFGGGGGGGGEGGGDC@FFGGGGGGGFFFGGGGGGGFGFGGGGGGGGGGDGEGGGGGGDGDGCFGGGFGGGGFGGGGGGGFCEDEFGGEFFFGGGGDGGFGGGGGGGFGGGGGGG9FFGGFGFFGFFEF=DFFGGGGGGCDFFGGGGGDDGGGGGGGCEEEF:>D,@DGGGGGFGFGGFGFFGFFCC+59DFCBCGGDGBF)*:95C@22:1*)(4=F03477?CFFFF(:5;7((6=3*77>)/(-().<54@<(--19>())((*)*(..:A+)).
@M04650:207:000000000-C238N:1:1101:14428:4172 2:N:0:19
GGACTACACGGGTATCTAATCCTGTTTGCTCCCCACGCTTTCGCACCTGAGCGTCAGTCTTTGTCCAGGGGGCCGCCTTCGCCACCGGTATTCCTCCAGATCTCTACGCATTTCACCGCTACACCTGGAATTCTACCCCCCTCTACAAGACTCTAGCCTGCCAGTTTCGAATGCAGTTCCCAGGTTGAGCCCGGGGATTTCACATCCGACTTGACAGACCGCCTGCGTGCGCTTTACGCCCAGTAATTCCGATTAACGCTTGCACCCTCCGTATTACCGCGGATGCTGGCACGGGATTAGC
+
CCCCCGGGGGGGGGGGGGGFGGGGGGGGGGGGGGGGGGGGGGGGGGGGGGGGGGGGGFGGGGGGGGGGGGGGGGGGGGGGGGGGGGGGGGGGGGGGGGGGGGGGGGGGGGG7FGGGGDGDEEGGGFFFFCGGGGGGGGGGGGGFGFGGGGGFG9EDGGGFFGGGGGFFECEGFGGGGGG7FGGGFGGFFF775=CCDDGGG6EFFGGFFGG3;>C76(889D1((89@B<634C@ABBGEG0:(*2.6>FF02>*-*,((::32CC?,,(4248:AGG<(((((,39A?C<F<4(((2),4
@M04650:207:000000000-C238N:1:1101:9664:4209 2:N:0:19
GGACTACTCGGGTATCTAATCCTGTTTGCTCCCCACGCTTTCGAGCCTCAGCGTCAGTTACAGACCAGAGAGTCGCCTTCGCCACTGGTGTTCCTCCACATATCTACGCATTTCACCGCTACACGTGGAATTCCACTCTCCTCTTCTGCACTAAAGTTCTCCAGTTTCCAATGACCCTCCCCGGTTGAGCCGGGGGCTTTCACATCAGACTTAAAGAACCGCCGGCGCTCGCTTTACGCCCAATAAATCCGGACAACGCTGGCCACCTACGTATTACCGCGGCTGCTGGCCCGTGGTTAGC
+
CCCCCGGGGGGGGGGGGGGGGGGGGGGGGGFGFGGGGGDGGGGGGG7FFGGGGGGGG@EGGGGGGGGGGGGGGFGGGG>FGFGGGGCFGGGGGGGGGG8FGGGGGGFF:FFE9FGGFGGGEFFEDFGGGF9FGGGGGGGCF8DF9BFGGGC5,4@DF:DEFFFC,EAA,@FCCCFGCDCEED+@+5@DFFEE>;EEGDGGGFGF:9+27C8FFG+788CCB3(((5(74C>>?5)5@(*:E?((9>-4D459()90*-(4(4C?*;80(,1,5<0<EF:069(191)4413C>9(2?8:?)
@M04650:207:000000000-C238N:1:1101:7594:4262 2:N:0:19
GGACTACCGGGGTATCTAATCCTGTTTGCTCCCCACGCTTTCGAGCCTCAGCGTCAGTTACAGACCAGAGAGTCGCCTTCGCCACTGGTGTTCCTCCATATATCTACGCATTTCACCGCTACACATGGAATTCCACTCTCCTCTTCTGCACTCAAGTCTCCCAGTTTCCAATGACCCTCCCCGGTTGAGCCGGGGGCTTTCACATCAGACTTAAGAAACCGCCTGCGCTCGCTTTACGCCCAATAAATCCGGACAACGCTTGCCACCTACGTATTACCGCGGCTGCTGTCACGGAGTTAGC
+
CCCCCGGGGEGGGGGGGGGGGGGGGGGGGGGGGGGGGGGGGGGGGGGGGGGGGGGGGGGGGGGGGGGGGGGGGGGGGGGGGGGGGGGGEFGGGGGGGGGGGGGGGGGGGGGGGGGGGGGGGGGGGGGGGGGGGGGGGGGFGGGFGGGGGGGFGGGFFFFEGGGGGGGGGGGGGCFGGGGGGGGGGGGGGGGGGGGGGGGGGFGFAGFA@GGGFFFFFDGGFGFFDFFE(59BB5FAFFGGGF??GF25FF396BGFG>F6??C?DG?<04(,<F?4@G066>FFFFDF)?6E0((4286-4
@M04650:207:000000000-C238N:1:1101:20251:4270 2:N:0:19
GGACTACACGGGTTTCTAATCCTGTTTGCTCCCCACGCTTTCGCACCTGAGCGTCAGTCTTTGTCCAGGGGGCCGCCTTCGCCACCGGTATTCCTCCAGATCTCTACGCATTTCACCGCTACACCTGGAATTCTACCCCCCTCTACAAGACTCTAGCTTGCCAGTTTCAAATGCAGTTCCCAAGTTAAGCTCGGGGATTTCACATCTGACTTAACAAACCGCCTGCGTGCGCTTTACGCCCAGTAATTCCGATTAACGCTTGCACCCTCCGTATTACCGCGGCTGCTGGCACGGAGTTAGC
+
CCCCCGGGGGGGGGEGGGGGGGGGGGGGGGGGGGGGGGGGGGGGGGGGG8EFGGGGGGGGGGGGGGGGGGGGGGGGGGGGGGGGGFGGGGGGGGFGGGGGGGGGGGGGGGGGGGGGGGGGGGGGGGGGGGGGGGGGCFDGGGGFGGGGGGGFGGGFFGGGGGGG@FGGGGGGFFGGGGGGGGFGFGGGGGCFGGGGGGGGFFGFFGGFFGGGFFGGFFGGFGF??A@>0C>>1EFFFFGGG?:7FDF>GFF61<CFGBB?FBF>DC:<FF;B:FB9FG:>>>BBB0::0E7+803-4A<B:
@M04650:207:000000000-C238N:1:1101:25843:4297 2:N:0:19
GGACTACCCGGGTATCTAATCCTGTTTGCTCCCCACGCTTTCGCACCTCAGCGTCAGTATCGAGCCAGCGAGCCGCCTTCGCCACTGGTGTTCCTCCGAATATCTACGAATTTCACCTCTACACTCGGAATTCCACTCGCCTCTCTCGACCTCCAGACAGGGAGTTTTGGAGGCAGTTCCGGGGTTGAGCCCCGGGATTTCACCCCCAACTTTCCAATCCGCCTACGTGCGCTTTACGCCCAGTAATTCCGAACAACGCTCGCTCCCTCCGTATTACCGCGGCTGCTGGCACGGAGTTAGC
+
CCCCCGGGGGGGGGGGGGGGGGGGGGGGGGGGGGGGGGGGGGGGGGGGFGGGGGGGGFGGGCFGGGGGGGGGD7FFGGDFGGGGEE@FFFGGGGGGGGGGEGGGGGGGGGGGGDGGGGGFFFA?FFGGGGGGGGGGF,DFGD8*=CDGGGGFGGGGGGGFFG+AFCFFCCBF5>;7C+,@CGGGGGGGFFC===EG):<<DACFFGCEFG5CCGFGFFGG9DB?FFFFFF>B6C@4BFCCE(38FGFFGF424@D:*24:2(1(1C:(3?90:*:>C7:B9904><0)(1468>>646)-.
@M04650:207:000000000-C238N:1:1101:6159:4332 2:N:0:19
GGACTACTCGGGTATCTAATCCTGTTTGCTCCCCACGCTTTCGCACTTGAGCGTCAGTATATTCCCAAGGGGCTGCCTTCGCCTTCGGTATTCCTCCACATCTCTACGCATTTCACCGCTACACTAGGAATTCCACTCTCCCCTCCTGCACTCTAGATTCCCAGTTTTGAATGCAGCACCCAGGTTGAGCCCGGGTATTTCACATCCCACTTAAAAATCCGCCTACGCTCCCTTTACGCCCAGTAAATCCGGACAACGCCCTCCCCCTACGTATTACCGCGGCTGCTGGCACGTAGTTAGC
+
CCCCCGGGCFDCFGFGGGFEFGGFGGGGGGGFFGGGGGEGGGCEGDFGFCFGGFGGGEFFCAFE<FF,CF,4FFGGFGGGGGG7BE,CBFGGGGGGG8,BD<FFGFGGGGGGGDGGGGGDGGGGFCFFGFFGCFGFGGGGGGGFCE8ECGGFGF9=,3@DFFGEFEG,@+=DFFG8DCDECFBDFCCG,CE6CEEG5FAA7;E=BGCFFGC+:82:6=F9)@=?2)6?2?2>(0?@F0C@C7(/+37?CFD0(8D?F(4(-,9,**26(22?<C?<F*,-(-39BF::751C(381:C2)6
@M04650:207:000000000-C238N:1:1101:21403:4355 2:N:0:19
GGACTACCAGGGTATCTAATCCTGTTTGCTCCCCACGCTTTCGTCCCTGAGCGTCAGTGTACATCCAGTAAATTGCCTTCGCCATTGGTGTTCTTCCTAATATCTACGCATTCCACCGCTTCACTAAGAATTCCATTTACCTCTATGTAACTCTAGTTTGCTAGTATCCAAAGCGGGCTGAGGTTGAGCCTCAGGCTTTAACTCTAGACTTAACAAACCGCCTACGAACGCTTTACGCCCAATAATTCCGGATAACGCTTGTGACCTATGTATTACCTCGGCTGCTGGCACATAGTTTGCC
+
CCCCCGGGGGGGGGGGGGGGGGGGGGGGGGGGGGGGGGGGGGGGGGGGGGGGGGGGGGGGFGGGGGGGGGGGGGGGGGGGGGGGGGGGGGGGGGGGGGGGGGGGGGGGGGGGGGGGGGGGGGGGGGGGGGGGGGGGFGGGGGGBGGGGEGGFGGGGGGGGGGGGGGGGGGGGGGGDEGGGGGGGGFCFFGGGDFGGGGGACFFFFGGFFGGFFGGGFFGGACAFDF>F=DFFFFFEAFGGG@D)*:?CFFAFFFF<517@F@F3CF<@FFEFFGAFC*.,3:F9<:)766<2549<AG<>5
@M04650:207:000000000-C238N:1:1101:8154:4370 2:N:0:19
GGACTACTGGGGTTTCTAATCCTGTTTGCTCCCCACGCTTTCGTCCCTGAGCGTCAGTGTACATCCAGTAAATTGCCTTCGCCATTGGTGTTCTTCCTAATATCTACGCATTCCACCGCTTCACTAAGAATTCCATTTACCTCTATGTAACTCTAGTTTGCTAGTATCCAAGGCGGGCTGAGGTTGAGCCTCAGGCTTTAACTCTAGACTTAACAAACCGCCTACGAACGCTTTACGCCCAATAATTCCGGATAACGCTTGTGACCTGTGGATTACCGCGGCTGCTGGCCCATAGTTTGCC
+
CCCCCGGGGGGGGGGGGGGGGGGGGGGGGGGGFEFFGGGGGGGGGGGGGGGGGGGEGGFGGGGFGCCGG9E9<FAEFEFFGGGGG9FFFF<FCFGGGAE?FGGGGGGF>FG7FFEFFCGGCGDFFGFGGDGGGGFCFFGGGGFF8EEFEFGDFFFFEF>DFG;EFEED,CD,+AC@GDGGGGGGGGGF?>7:?7:C5DGGG>>AB@FAB+:>EF+:AB*92C@@=EFF>GFFF*178<EEG<(60+9)1;>?07>25363:(*6CE9(.4(5)+340*(-4142<77:321C3(4:<?4).
@M04650:207:000000000-C238N:1:1101:22887:4386 2:N:0:19
GGACTACCAGGGTTTCTAATCCTGTTTGCTCCCCACGCTTTCGCACCTGAGCGTCAGTCTTTGTCCAGGGGGCCGCCTTCGCCACCGGTATTCCTCCAGATCTCTACGCATTTCACCGCTACACCTGGAATTCTACCCCCCTCTACAAGACTCTAGCTTGCCAGTTTCAAATGCAGTTCCCAAGTTAAGCTCGGGGATTTCACATCTGACTTAACAAACCGCCTGCGTGCGCTTTACGCCCAGTAATTCCGATTAACGCTTGCCCCCTCCGTATTACCGCGGCTGCTGGCACGGAGTTAGC
+
CCCCCGGG@FGGGGGGGGGGGGGGGGGGGGGGGGGGEGGGGGCGGEGFFGCGGGGGGGF9ED<EFEFEGGEGGGDGGGGFGGGGGGGGGCGGGADGG8FGGGGFGFFGGGGGGGGGGGGGCGGFGFGGGGGGGDFGAFDEGDGFCF,@F8BCFGGGGGFGGGGFFGGGCGA;;FGGGFFGGCCGGGG@CF,<:ECEDGGGGFG>+;86@GGGFFGGF0EF@GBFDF>:(>@>9EFFF?GGE<B:FGFFGF?:?3CDGFFBF<C4FGF>??BB0C?DGFFBF0099?F:(=(3,4(4:?<)6
@M04650:207:000000000-C238N:1:1101:14478:4399 2:N:0:19
GGACTACAGGGGTTTCTAATCCTGTTTGCTCCCCACGCTTTCGAGCCTCAGCGTCAGTTACAGTCCAGAGAGTCGCCTTCGCCACTGGTGTTCTTCCTAATCTCTACGCATTTCACCGCTACACTAGGAATTCCTCTCTCCTCTCCTGCACTCTAGATAACCAGTTTGGAATGCAGCACCCAAGTGGAGCCCGGGTATTTCACATCCCACTTACTCATCCGCCTACGCTCCCTTTACGCCCAATAAATCCGGACAACGCTTGCCACCTACGTATTACCGCGGCTGCTGGCACGTAGTTAGC
+
CCCCCGGFFGGGGGGGGGGGGGFFGGGGGGGGGGGGGGEGGFGEEGGGGGGGGGGGGGGGGGDFGGGGGGG,,CFEGGGGDGGGG8CFGDGGG9FFFFGCGD99;=FGGFGECFFGDFG+>FFGEB<<BBFF;C,C;@=CFDEFGF9DGGGFEGCC,3,3@F8DGDFC+3,EDGG,6+@=C=68D,=DEGECEEE**2@DD>FFFDFFFGGGF+=8B;GGFGA9DF?55*5((4)*=5EGGF0,2*/<FF30(=D?GBB0(,1(0<14331(4C?9CG<>BF>((23?(:(<64.8:?<<<
@M04650:207:000000000-C238N:1:1101:21371:4418 2:N:0:19
GGACTACCAGGGTTTCTAATCCTGTTTGCTCCCCACGCTTTCGCACCTGAGCGTCAGTCTTTGTCCAGGGGGCCGCCTTCGCCACCGGTATTCCTCCAGATCTCTACGCATTTCACCGCTACACCTGGAATTCTACCCCCCTCTACAAGACTCTAGCTTGCCAGTTTCAAATGCAGTTCCCAAGTTAAGCCCGGGGATTTCACATCTGACTTAACAAACCGCCTGCGTGCGCTTTACGCCCAGTAATTCCGATTAACGCTTGCACCCTCCGTATTACCTCGGCTGCGGGCACGGAGTTAGC
+
CCCCCGGGGGGGGGGGGGGGGGGGGGGGGGGGGGGGGGGGGGGGGGGGGGGGGGGGGGGGGGGGGGGGGGEGGGGGGGGGGGGEEFGGGGGGFGGGGGGDBEFFDFGGGGGDGGGGGGDGGGGGFGGGGGGGGGGGGFGGGGGFADG9=8FFGFGGGGGGCFCFFGGGGGGFDFCFCFGGFGFGGFFEF9,4CECGC<FFC+?@AFG8<FCGFGFFFFG<>G9<<:@FFGFFBGFFFBGGG???GGF<7@F((8>AFBB?:29)7?21<103:8:9FC)88:??>((--CBE:19>FF)).
@M04650:207:000000000-C238N:1:1101:16119:4429 2:N:0:19
GGACTACAGGGGTTTCTAATCCTGTTTGCTCCCCACGCTTTCGCACCTGAGCGTCAGTCTTTGTCCAGGGGGCCGCCTTCGCCACCGGTATTCCTCCAGATCTCTACGCATTTCACCGCTACACCTGGAATTCTACCCCCCTCTACAAGACTCTAGCTTGCCAGTTTCAAATGCAGTTCCCAAGTTAAGCTCGGGGATTTCACATCTGACTTAACAAACCGCCTGCGTGCGCTTTACGCCCAGTAATTCCGATTAACGCTTGCACCCTCCGTATTACCGCGGCTGCTGGCACGGAGTTAGC
+
CCCCCGGGGGGGFGGGGGGDGGGGGGCFGGGGFGGGGGGGGGGGGGGGGGGGGEGGGFFGGGGGGGGGGGGGGGGGGGGGGGGGGGGGGGGFGGGGGGGGGGAE9FGFCCGGGGGGGGDGGEGGGCFFGGGGGEDFGFFGGGGFGGGGGGGFGGFGFGGGGCAFFGGGGGGGGFGGCGGGCGC8FFFFFF@CEEEGDGGGGFGFFG=CFGGC>++@A=GC@GB66A18(/21(A5<6<GG*3<(:><4C@:11@GFD19:1(94CGF??:>BBG06F:--990(,2))5CFG<60(22:<)
@M04650:207:000000000-C238N:1:1101:20042:4437 2:N:0:19
GGACTACAAGGGTTTCTAATCCTGTTTGCTCCCCACGCTTTCGAGCCTCAGCGTCAGTTACAGACCAGAGAGTCGCCTTCGCCACTGGTGTTCCTCCATATATCTACGCATTTCACCGCTACACATGGAATTCCACTCTCCTCTTCTGCACTCAAGTCTCCCAGTTTCAAATGACCCTCCCCGGTTGAGCCGGGGGCTTTCACATCAGACTTAAGAAACCGCCTGCGCTCGCTTTACGCCCAATAAATCCGGACAACGCTTGCCACCTACGTATTACCGCGGCTGCTGGCACGAAGTTAGC
+
CCCCCGGGGGGGGGGGDGGGGGGGGGGGGGGGGGGGGGGGFGGGGDGDFGGGGGGGGFGGGCFGGGGGGGGGGGGGGGGGGGGGGGGGGGFG9ECFGGDGAFEFGGGGGGGGGGCGGGGGG@@CF@<AFEEEFDEGGG,=EGGFGFGGC88<DEEFFGFFFGGGDGGG,DDG8;EGEDEC=3B7F:+@F?BC>G>?DDFFGFF6@<DFEGGDCFGFF=FGBGF@?F>B@D0(3535=(8CC??097<)29<92)765046,1D:7@:2((,.,<29EF?>;6>>B:5?F*(+(((-826<.
@M04650:207:000000000-C238N:1:1101:15266:4445 2:N:0:19
GGACTACTGGGGTATCTAATCCTGTTTGCTCCCCACGCTTTCGCACCTGAGCGTCAGTCTTTGTCCAGGGGGCCGCCTTCGCCACCGGTATTCCTCCAGATCTCTACGCATTTCACCGCTACACCTGGAATTCTACCCCCCTCTACAAGACTCTAGCTTGCCAGTTTCAAATGCAGTTCCCAGGTTGAGCCCGGGGATTTCACATCCGACTTGACAGACCGCCTGCGTGCGCTTTACGCCCAGTAATTCCGATTAACGCTTGCACCCTCCGTATTACCGCGGCTCCTGGCCCGGATGTTAC
+
CCCCCFGGGGGGGGGGGGGGGGGGGGGGGGGGGGGGGGGGGGGGGGGGGGFFEEGGGGGGGGGGGGGGGGGGGGGGGGGGEGGGGGGGGGGGGGGGGGDFFGFGGGGGGGFGGGGGGGEGGGGGGGGGGGGGGGGGGGGGGGGFGGGFFFGAGFGFAFEFGGGF3EFFFFGGGGGGGGGGGFCGFGGGGGGGEEGGGDG?FAFFFGGB<DD34CFGA@FGFGFFFF6<63769GF>FFGGE:?0CC4<F*0:05DBG131:0/39;?6::1(.C?)A>,((30(((,)(*.:32((-<24)
@M04650:207:000000000-C238N:1:1101:14514:4453 2:N:0:19
GGACTACTCGGGTATCTAATCCTGTTTGCTCCCCACGCTTTCGCACCTGAGCGTCAGTCTTTGTCCAGGGGGCCGCCTTCGCCACCGGTATTCCTCCAGATCTCTACGCATTTCACCGCTACACCTGGAATTCTACCCCCCTCTACAAGACTCTAGCTTGCCAGTTTCAAATGCAGTTCCCAAGTTAAGCTCGGGGATTTCACATCTGACTTAACAAACCGCCTGCGTGCGCTTTACGCCCAGTAATTCCGATTAACGCTTGCACCCTCCGTATTACCGCGGCTGCTGTCACGGAGTTAGC
+
CCCCCGGGGEGGGGGGGGGGGGGGGGGGGGGGGGGGGGGGGGGGGGGGGGGGGGGGGGGGGGGGGGGGGGGGGGGGGGGGGGGGGGGGGGGGGGGGGGGCGGGGGGGGGEDFGGGGGGGGGGGGGGGGGGGGGGGGFGGGGGGFGGGGGGGFGGGGGGGGGGGGEGGGGFGGGGGCFFGGGGGGGGGDGGCFEEGG4DGGGFGFFG>FFGGGFGFCFDFF9G07;F0><GFFF=>AFFGGG?F0CF24?F:?<E<):<>:4:GBFGB?F?FB:GFAGG?F>0969BFF)<4E<0((-A<AA
@M04650:207:000000000-C238N:1:1101:19765:4465 2:N:0:19
GGACTACTAGGGTTTCTAATCCTGTTTGCTCCCCACGCTTTCGCACCTGAGCGTCAGTCTTTGTCCAGGGGGCCGCCTTCGCCACCGGTATTCCTCCAGATCTCTACGCATTTCACCGCTACACCTGGAATTCTACCCCCCTCTACAAGACTCTAGCTTGCCAGTTTCAAATGCAGTTCCCAAGTTAAGCTCGGGGATTTCACATCTGACTTAACAAACCGCCTGCGTGCGCTTTACGCCCAGTAATTCCGATTAACGCTTGCACCCTCCGTATTACCGCGGCTGCTGGCACGGAGTTAGC
+
CCCCCGGGGGGGFGGGGGGGGGGGGGGGGGGGGGGGGGGGGGGGGGGGGGGGGGGGGGGGGGGGGGGGGGGGGGGGGGGGGGGGGGGGGGGGFGGGGGGGGGGGGGGGGGGGGDFGGGGGGGGGGGGGGGGGGGGGGGFFGCEFGGGGGGGFGGGGGGGGFFGGGFGGFGGGFGFGACGGGGGGGGGCGGGGGGGCDGGCF@GFFDFFFGGFFGFF6;FGFG>;(A>BDD@>0EFBFFGEGF?FGGFAFFF?4:D<F?;FFF3<DGF(21(-4C0>GD111>96;::>BG:686992?:A6
@M04650:207:000000000-C238N:1:1101:25489:4496 2:N:0:19
GGACTACCGGGGTTTCTAATCCTGTTTGCTCCCCACGCTTTCGCACCTGAGCGTCAGTCTTTGTCCAGGGGGCCGCCTTCGCCACCGGTATTCCTCCAGATCTCTACGCATTTCACCGCTACACCTGGAATTCTACCCCCCTCTACAAGACTCTAGCTTGCCAGTTTCAAATGCAGTTCCCAAGTTAAGCTCGGGGATTTCACATCTGACTTAACAAACCGCCTGCGTGCGCTTTACGCCCAGTAATTCCGATTAACGCTTGCACCCTCCGTATTACCGCGGCTGCTGGCACGGAGTGAGC
+
CCCCCGGGGGGGGGGGGGGGGGGGGGGGGGGEGGGGGGGGFGGGGGGFGFGGGGFGGGGGGGGGFGGGGGGGGGGGCEGGGGGGGGGGG:FCGEGFGGGGGGGGFGGGGGGGFGGGGGGGCGGGGGGGGGFFGDGGGGG7CDDFGGGEFFGFGF=EEGGGG7,<FGFFEGCEC?FGFGGECFECFC9>FGBEEDGD)7<E7@CFFDGFF=DCC7FGB@F*:51<FF>7(92>;53<96EE>?3:F:26F*9(,894*39602<26C?1:?BFB8?2<*3-44996<045A(3(40(3*-).
@M04650:207:000000000-C238N:1:1101:13461:4536 2:N:0:19
GGACTACTGGGGTTTCTAATCCTGTTTGCTCCCCACGCTTTCGCACCTGAGCGTCAGTCTTTGTCCAGGGGGCCGCCTTCGCCACCGGTATTCCTCCAGATCTCTACGCATTTCACCGCTACACCTGGAATTCTACCCCCCTCTACAAGACTCTAGCTTGCCAGTTTCAAATGCAGTTCCCAAGTTAAGCTCGGGGATTTCACATCTGACTTAACAAACCGCCTGCGTGCGCTTTACGCCCAGTAATTCCGATTAACGCTTGCACCCTCCGTATTACCGCGGCTGCTGGCACGGAGTTAGC
+
CCCCCGGGGGGGGDEGGGGGGFEFEAEGGGGGGGFFEGGGDEGGGGGGGGGGGGGGGFEFFDFGGGGGGGGGGGGGGGGGGGGGGGGGGDFFGGGGG?FFCCCFGFGGGG@7FFGGGCGDGGGGGGGGGGGGGFGGEGFEECEFGGGF<EGFG,;EFGGGGGGGG9EFFCG9+@FE98EFGGGGFFGGGG>CGGGGC5F,:BE68F7B4>DCEGGGF6CGBD@@DF6)3DFF95>AF?EGGFF0CG<DG6??05DAD?BBB07?FF:26?><1C:<GGFFF>>;0647:5(<?9>(,256.
@M04650:207:000000000-C238N:1:1101:25181:4551 2:N:0:19
GGACTACCCGGGTTTCTAATCCTGTTTGCTCCCCACGCTTTCGCACCTGAGCGTCAGTCTTTGTCCAGGGGGCCGCCTTCGCCACCGGTATTCCTCCAGATCTCTACGCATTTCACCGCTACACCTGGAATTCTACCCCCCTCTACAAGACTCTAGCTTGCCAGTTTCAAATGCAGTTCCCAAGTTAAGCTCGGGGATTTCACATCTGACTTAACAAACCGCCTGCGTGCGCTTTACGCCCAGTAATTCCGATTAACGCTTGCACCCTCCGTATTACCGCGGCTGCTGGCCCGGAGTGAGC
+
CCCCCGGCGGGGFGGGGGGGGGGGGGGGGGGGGGGGGGGGGGGGGGGF8FGGGGGGGGGGG@FFGGGGG>FFGGGDGGGGGGGGEGFGGGGGGGGGGG8FGGGGGGGGCGGGGGGGGFGGGGGGGGGDGGGGGGGGDB8FEGGFGGG6@CCFG9=EFFGBFGFGGGEGGGGGGA9EFFFGGGFFFF@GGGFC>EGE)CFGGFGF>CFFFGGFFF7@43F3:D@?0AB>3D6>BG>98<GDG?6?FG<4C4;((.95F<9:20<7FGFF:(,-(842C*,,41102422(2(72((-4*6<:
@M04650:207:000000000-C238N:1:1101:10684:4558 2:N:0:19
GGACTACCAGGGTATCTAATCCTGTTTGCTCCCCACGCTTTCGCACCTGAGCGTCAGTCTTTGTCCAGGGGGCCGCCTTCGCCACCGGTATTCCTCCAGATCTCTACGCATTTCACCGCTACACCTGGAATTCTACCCCCCTCTACAAGACTCTAGCTTGCCAGTTTCAAATGCAGTTCCCAAGTTAAGCTCGGGGATTTCACATCTGACTTAACAAACCGCCTGCGTGCGCTTTACGCCCAGTAATTCCGATTAACGCTTGCACCCTCCGTATTACCGCGGCTGCTGGCACGGAGTTAGC
+
CCCCCFGGGGGGGGGGGGGGGGGGGGGGGGGGGGGGGGGGGGGGGGGGGGGGCGGGGGGGGGGGGGGGGGGGGGGGGGGGGGGCFGGGGGGGFGGGGGG?EFGGGFGGGGGGGGGGGGGDGGFFGGGG8FGGGGGGFGGDGDGFGGGGFFGFGGGGGGGGGGGGGGGGGFGGGGGGGGGGGFGEEGGGGG@CGEGGGGGGG6BC6DFFEGGGF7FGF@GG9G9@;FBD@GFFFE><F:EEG??FCF9<FFF61.9A:2;B:0F?CC?<FF62(;:9EF?69099>0)42*4+:(494;6<:
@M04650:207:000000000-C238N:1:1101:14189:4583 2:N:0:19
GGACTACTGGGGTTTCTAATCCTGTTTGCTCCCCACGCTTTCGCACCTGAGCGTCAGTCTTTGTCCAGGGGGCCGCCTTCGCCACCGGTATTCCTCCAGATCTCTACGCATTTCACCGCTACACCTGGAATTCTACCCCCCTCTACAAGACTCTAGCTTGCCAGTTTCAAATGCAGTTCCCAAGTTAAGCTCGGGGATTTCACATCTGACTTAACAAACCGCCTGCGTGCGCTTTACGCCCAGTAATTCCGATTAACGCTTGCACCCTCCGTATTACCGCGGCTGCTGGCACGGAGGTAGC
+
CCCCCFGGGGGGGGGGGGGGGGGGGGGGGGGGGGGGGGGGGGGGGGGGGGGGGGGGGGGGGGGGFGGGGGGGGGGGGGGGGGGGGGGGGGGGCGGGGGGGGGGGGGGGGGGGCGGGGGGGGGGGGGGGGFGGGGGFGGGDGGGFGGGGFGG5FF9FGGGGDFGGFGCFFCCGGGFGGGGGGGDFCEF@FE>FGGGGGGGGGFGFF6@FEF7C>>FGFFGGFG6@;FFF@D090E34@?C>E??>CFFAGFFF0)9.>,7?BFGFGFB?F?BF?F:AGG<9>;>01())(:1<?9B0(A4<5
@M04650:207:000000000-C238N:1:1101:8848:4629 2:N:0:19
GGACTACAGGGGTTTCTAATCCTGTTTGCTCCCCACGCTTTCGCACCTGAGCGTCAGTCTTTGTCCAGGGGGCCGCCTTCGCCACCGGTATTCCTCCAGATCTCTACGCATTTCACCGCTACACCTGGAATTCTACCCCCCTCTACAAGACTCTAGCTTGCCAGTTTCAAATGCAGTTCCCAAGTTAAGCTCGGGGATTTCACATCTGACTTAACAAACCGCCTGCGTGCGCTTTACGCCCAGTAATTCCGATTAACGCTGGCACCCTCCGTATTACCGCGGCTGCTGGCACTGAGTTAGC
+
CCCCCGGGGGGGGGGGGGGGGGGGGGGGGGGGGGGGGGGGGGGGGGGGGGGGGGGGGGGGGGGGGGGGGDGGGGGGGGGGGDGGGGGGGGGGGGGGGGGGGGGGGGGCGGGGGGFGGEGGGGGGGGGCFFGGGGGGGG8FEGGFGGGGGGGFGGGGGGGGGGGGGGGGGFGGGGGGGGGFGGGGFGGGFGEGGG1?4DFGGFGFFGGFFGDGE7CFFFGGFG>@<A950816>GF9F:E>E11>CF4<C=?0:@G27:>F(,7<FFF?BF0<:FFBGG:>FF;33:BF(C1F((.))<-).
@M04650:207:000000000-C238N:1:1101:18244:4653 2:N:0:19
GGACTACTGGGGTTTCTAATCCTGTTTGCTCCCCACGCTTTCGCACCTGAGCGTCAGTCTTGGTCCAGGGGGCCGCCTTCGCCACCGGTATTCCTCCAGATCTCTACGCATTTCACCGCTACACCTGGAATTCTACCCCCCTCTACAAGACTCTAGCCTGCCAGTTTCGAATGCAGTTCCCAGGTTGAGCCCGGGGATTTCACATCCGACTTGACAGCCCGCCTGCGTTCGATTTACGCCCAGTAATTCCGATTACCGCTTGCACCCTCCGTATTACCGCGGCTGCTGGCCCGGCGTTAGC
+
CCCCCGGC,CFGGEGGGGGGGGFFFGFGGGGGGG8@FEGGGGGGGGGG:@FCEGGGGCEFD,C9FGGGDGGGEEBEGGGFGGGGG<FBFFFGGEFGGGFGFBEGGFFFFFGFGGGGGGDDCFGGG,ADFCFFGD9?EF+>EDE5EFF?,4DCGACFDFGF6DCCFGGGE7DF9;EGF+<C9<FGGGGCGGGG5*:?)?FC77BA=FGF<GC*.;CG=(=*376?<F;<(*(()35:F?8EC((5*?9>GF??0.>-*((4,(/.28:0:?(-2*8<FF6;B;61>(),.28*(4(-48((.
@M04650:207:000000000-C238N:1:1101:12650:4699 2:N:0:19
GGACTACTGGGGTTTCTAATCCTGTTTGCTCCCCACGCTTTCGCACCTGAGCGTCAGTCTTTGTCCAGGGGGCCGCCTTCGCCACCGGTATTCCTCCAGATCTCTACGCATTTCACCGCTACACCTGGAATTCTACCCCCCTCTACAAGACTCTAGCTTGCCAGTTTCAAATGCAGTTCCCAAGTTAAGCTCGGGGATTTCACATCTGACTTAACAAACCGCCTGCGTGCGCTTTACGCCCAGTAATTCCGATTAACGCTTGCACCCTCCGTATTACCGCGGCTGCTGGCACGGAGTTAGC
+
CCCCCGGGGGGGEGGGGGGGGGGGGGGGGGGGGGGGGGGGGGGGGGGGGGGGGGGGGGGGGGGGGGGGGGGGGGGGGGGGGGGGGGGGGGGGGGGGGGGGGGGGGGGGGGGGGFFGGGGGGGGGGGGGGGGGGGGGGGGGG6CFGGGGGGGFGGGGGGGGGGGGGGACDGGGGGGGGGGGGGGGGGGGGGFFGGGGG<FGGFFFFGFFFFDGCGGGFFGGFG>;?FFE;DB;>EFAFFGGGBF:FCB2786<B)9<FF>B<:FBFGFF::92:CF>FFB99BBF6032:C?GFB(3-C4))
@M04650:207:000000000-C238N:1:1101:9052:4711 2:N:0:19
GGACTACTCGGGTTTCTAATCCTGTTTGCTCCCCACGCTTTCGCACCTGAGCGTCAGTCTTTGTCCAGGGGGCCGCCTTCGCCACCGGTATTCCTCCAGATCTCTACGCATTTCACCGCTACACCTGGAATTCTACCCCCCTCTACAAGACTCTCGCTTGCCAGTTTCAAATGCAGTTCCCAAGTTAAGCTCGGGGATTTCACATCTGACTTAACAAACCTCCTGCGTTCGCTTTACGCCCAGTAATTCCGATTAACGCTTGCACCCTACGTATTACCGCGGCTGCTTGCCCGGAGTTAGC
+
C@@CCGGGGGGDGGGGGGGGGFFGGGGGGGGGGGFGGGGGGGGGGGGGGGGGGGGGGFGGGGGGGGGGCEGGGGGGGGGGGGGGGGGGG+FGGGGGGGGGGGGGGGFGGGGGGGGGGGGGGGGG8:FDGGGGGGGGGFFCEGGFGGF,CCGFG9,@CEG8EGGGGGCFFFGGGGGGGGGGC9DFGGGGGG>A7;CD4CFGGFF=FGF6?CFG3:F76;GG(>75=F@E1*347EF)*-/:C06?F746:F6,30*67890?1D)9C<?1347?77AGF(222,(2<042C(2244(4:)66
@M04650:207:000000000-C238N:1:1101:22118:4750 2:N:0:19
GGACTACAGGGGTTTCTAATCCTGTTTGCTCCCCACGCTTTCGCACCTGAGCGTCAGTCTTTGTCCAGGGGGCCGCCTTCGCCACCGGTATTCCTCCAGATCTCTACGCATTTCACCGCTACACCTGGAATTCTACCCCCCTCTACAAGACTCTAGCTTGCCAGTTTCAAATGCAGTTCCCAAGTTAAGCCCGGGGATTTCACATCTGACTTAACAAACCGCCTGCGTGCGCTTTACGCCCAGTAATTCCGATTAACGCTCGCACCCTCCGTATTACCGCGGCTGCTGGCACGGAGTTAGC
+
CCCCCGGCFGEGGBGGGGGGGGGGGGGGGGGGGGGGEGGGGGGGGGGFBFGGGGGGGFFGGFGGGGGGFGDEGGGGGGGGGGGGGGGGGGGGGGGGGGGFG@FGGGGGGGGGGGFGGGGGGGGGGEFGFGGGGDFG8D@GGGGFFGC=,9DFG9>FGGFGGGGGGFGGC9DEFF9E78,@FCFGGGGGFG,?E>CCDGGGGFGFFF@FEGGGF7D+;(AF;G@F0=958D2>9CFFFFGGEB6?FCBFGF4:?)9)?6>?(,>1DEFFFF9?:8:<FF(4106>68)).A8F?F(4?GA9<
@M04650:207:000000000-C238N:1:1101:23200:4774 2:N:0:19
GGACTACAGGGGTTTCTAATCCTGTTTGCTCCCCACGCTTTCGCACCTGAGCGTCAGTCTTTGTCCAGGGGGCCGCCTTCGCCACCGGTATTCCTCCAGATCTCTACGCATTTCACCGCTACACCTGGAATTCTACCCCCCTCTACAAGACTCTAGCTTGCCAGTTTCAAATGCAGTTCCCAAGTTAAGCTCGGGGATTTCACATCTGACTTAACAAACCGCCTGCGTGCGCTTTACGCCCAGTAATTCCGATTAACGCTTGCACCCTCCGTATTACCGCGGCTGCTGGCACGGAGTTAGC
+
CCCCCGGGFGEGGGGGGGGGGGGGGFGGGGGGGGGGGGGGGGGGGGGGCFGGGGGGGGGGGCGGGFGGGGGGGGGGGGGGGGGGG8FGGGGGGGGGGGGGGGGGFGGGGGGGGGGGGGGGGGGGGGGGGGGGGGGGGGDFGGGFGGGFGGCFGCFGGGDFGGFFFGFGGGGGGGEA@FGGGGGGGGGGGGEFGGGGCCFGFFGFFGGFFGGGFGFFF?GGFGFFDF9;0C@>(A5<F?EE88??FGFFFFFB8BG9F?B0:BGFGFF:BFFFF6:97C:9B>0(,4>BBGFG<B;0-C<A)
@M04650:207:000000000-C238N:1:1101:20480:4840 2:N:0:19
GGACTACTCGGGTATCTAATCCTGTTTGCTCCCCACGCTTTCGCACCTGAGCGTCAGTCTTTGTCCAGGGGGCCGCCTTCGCCACCGGTATTCCTCCAGATCTCTACGCATTTCACCGCTACACCTGGAATTCTACCCCCCTCTACAAGACTCTAGCTTGCCAGTTTCAAATGCAGTTCCCAAGTTAAGCTCGGGGATTTCACATCTGACTTAACAAACCGCCTGCGTGCGCTTTACGCCCAGTAATTCCGATTAACGCTTGCACCCTCCGTATTACCGCGGCTGCTGGCCCGGAGTTAGC
+
CCCCCGGGGGGGGGGGGGGGGGGGGGGGGGGGGGGGGGGGGGGGGGGGGGGGGGGGGGGGGGGGGGGGGGGGGGGGGGGGGGGGGGGGGGGGGGGGGGGFGGGGGGGGGGGGGGGGGGGGGGGGGGGGGGGGGGGGGGGGGGGFGGGFGGGFGGGGGGGGGGGGGGGGGGGGGGGGGGGGGGGGGGGGFF,9EGGGGGGFFFGFFGGB?FGGFGGGFFGGBGF@FF@B?:@FFG36FFEEGFFBG*52?FFB<BG<>:>???>>FGF0((233E?5CFF06;>BB?FFFG059>>9?C9>4
@M04650:207:000000000-C238N:1:1101:13479:4862 2:N:0:19
GGACTACCGGGGTTTCTAATCCTGTTTGCTCCCCACGCTTTCGCACCTGAGCGTCAGTCTTTGTCCAGGGGGCCGCCTTCGCCACCGGTATTCCTCCAGATCTCTACGCATTTCACCGCTACACCTGGAATTCTACCCCCCTCTACAAGACTCTAGCTTGCCAGTTTCAAATGCAGTTCCCAAGTTAAGCTCGGGGATTTCACATCTGACTTAACAAACCGCCTGCGTGCGCTTTACGCCCAGTAATTCCGATTAACGCTTGCCCCCTCCGTATTACCGCGGCTGATGGCACGGAGTTAGC
+
CCCCCGGGGGGGGGGGGGGGGGFGGGGGGGGGGGGGGGGGGGGGGGGGGGGGGGGGGGGGGGGGGGGGGEGCFGGGGGGGGGGGGGGGGGGGGGGGGGGDGGGGGGGGGGGGGGGGGGGGGGGGGGGGGGGGGGGGGGGGGGGFGGGGGGGFGGGGGGDGGGGGGFFGGGGGGGGGGGGGGGFGFGGGGG?EEGCEGGFGGFGFF<>:EDGDFGGFF<FGFG;1080),<6>BGFFB?GCE:??FDAFG?@66:DFGFF?<:*(2A0;0:9(4;:2A>4697991()43FBGF0(-,;>24
@M04650:207:000000000-C238N:1:1101:24481:4927 2:N:0:19
GGACTACAGGGGTTTCTAATCCTGTTTGCTCCCCACGCTTTCGCACCTGAGCGTCAGTCTTTGTCCAGGGGGCCGCCTTCGCCACCGGTATTCCTCCAGATCTCTACGCATTTCACCGCTACACCTGGAATTCTACCCCCCTCTACAAGACTCTAGCTTGCCAGTTTCAAATGCAGTTCCCAAGTTAAGCCCGGGGATTTCACATCTGACTTAACAAACCGCCTGCGTGCGCTTTACGCCCAGTAATTCCGATTAACGCTTGCACCCTCCGTATTACCTCGGCTGCTGGCACGGAGTTAGC
+
CCCCCGGGFGGGGGGGGGGGGGGGGGGGGGGGGGGGGGGGGGCGGGGGGGGGGGGGGEEEFGGEGGGGFEFGGGGGGGGGGGGGGFGGGGGGG9EGFGGEGGGGGGGGGGGGGGGGGGGGGGGGGGGGGGGGGGGGFG+@EGGFGGGG,:EFFFFFGG96DB9CFAEGGG9F>GEGCFGGF9BDCEFGGG,9:>GG4?FFGFGCAGCFCGGGECGF42FFFDF?(=1:;C02>CFAF8EEE:?F=>:4FF44()1)2(7??6FBFFBF?FFB0054@F)4(6:?9?FD(:<9(9;21C<46
@M04650:207:000000000-C238N:1:1101:15745:4946 2:N:0:19
GGACTACAGGGGTATCTAATCCTGTTTGCTCCCCACGCTTTCGAGCCTCAGCGTCAGTTACAGTCCAGAGAGTCGCCTTCGCCACTGGTGTTCTTCCTAATCTCTACGCATTTCACCGCTACACTAGGAATTCCACTCTCCTCTCCTGCACTCTAGATAACCAGTTTGGAATGCAGCACCCAAGTTGAGCCCGGGTATTTCACATCCCACTTAATCATCCGCCTACGCTCCCTTTACGCCCAGTAAATCCGGATAACGCTCGCCACCTACGTATTACCGCGGCTGCTGGCACGTGAGGC
+
CCCCCGGGGGGGGGGGGGGGGGGGGGGGGGGGGGGGGGGGGGGGGGGGGGGGGGGGGGGGGGGGGGGGGGGGGGGGGGGGGGGGGGGGGGGGGGGGGGGGGGGGGGGGGGGGGGGGGGGGGGGGGGGGFGGFFGGGGGGGGGGFGGGGGGGFGAFGGGGGGFGGGGGFEFGGGGGFGGFGGGGGGFGGGFGGGGGGDGGGGFGFFGGFFD5FEGGGFCFGFGFFFFFFFGFFDFFFFDCGFFD3CGE3DFE>6)CEGFF6DBGFGGF02::27F?FGG<9FFFB9BFF?E:G?<<?B*,
@M04650:207:000000000-C238N:1:1101:11000:4971 2:N:0:19
GGACTACTGGGGTTTCTAATCCTGTTTGCTCCCCACGCTTTCGCACCTGAGCGTCAGTCTTTGTCCAGGGGGCCGCCTTCGCCACCGGTATTCCTCCAGATCTCTACGCATTTCACCGCTACACCTGGAATTCTACCCCCCTCTACAAGACTCTAGCTTGCCAGTTTCAAATGCAGTTCCCAAGTTAAGCTCGGTGATTTCACATCTGACTTAACAAACCGCCTGCGTTCGCTTTACGCCCAGTAATTCCGATTAACTCTTGCACCCTCCGTATTACCGCTGCTTCTGGCCCGGAGTTAGC
+
CCCCCGGGGGGGGGGGGGGDGGGFGGGGGFGGGDDGFGGGGGGGGGGGGFCEEFGGGFGGGFGGGGFF8CECFGGGGGGGGGGDEGGGGGGGGGGGGGGFGEFC;FFDGGGGGGGGDGGC@FGGGDFFGGGGFGGGG,@CCGEDFGC=<,@F8B>EAFG?FFF?FCAFG;EGGACCCDFEGGGFFFFGGC?ECE*ADFEGCFGACGGFEGGGFGDDF>F8>GBD,.1:(*(6<GFFFFGGD:?F7:)6DF?1(5><F).5)22)*;??1<F?0*54EDB6-39?))..-<(2-(39:;)).
@M04650:207:000000000-C238N:1:1101:8275:4982 2:N:0:19
GGACTACAGGGGTATCTAATCCTGTTTGCTCCCCACGCTTTCGCACCTGAGCGTCAGTCTTTGTCCAGGGGGCCGCCTTCGCCACCGGTATTCCTCCAGATCTCTACGCATTTCACCGCTACACCTGGAATTCTACCCCCCTCTACAAGACTCTAGCTTGCCAGTTTCAAATGCAGTTCCCAAGTTAAGCTCGGGGATTTCACATCTGACTTAACAAACCGCCTGCGTGCGCTTTACGCCCAGTAATTCCGATTAACGCTTGCACCCTCCGTATTACCGCGGCTGCTGGCACGTAGTTAGC
+
CCCCCFGGGGGGGGGGGGGGGGGGGGGGGGGGGGGGGGGBFGGGGGGGGAFGGGGGDEFGGGFGGGGGGGGGGEGGGDGGGGGGGGGGGDGGGGGGGGGGGGGGGGGFGGGGGGFGGG>GCFGGGDGFGGGGGGFDCEFGGGGFGGGGGGGFGGGFFGGGGGGGGGGGGGGGGGGFGDCGGGGGFGG:C9BFGGCECDGG@FGFFGGFEG7DEGDFA;FGFGF66F6BDG@FFCFAF6CEG?F:FCAAFFF:<DG9G6>:((/)9A60(30((;3)0::99((4104>?C2FF(((-<5<<
@M04650:207:000000000-C238N:1:1101:16581:5026 2:N:0:19
GGACTACCCGGGTTTCTAATCCTGTTTGCTCCCCACGCTTTCGCACCTGAGCGTCAGTCTTTGTCCAGGGGGCCGCCTTCGCCACCGGTATTCCTCCAGATCTCTACGCATTTCACCGCTACACCTGGAATTCTACCCCCCTCTACAAGACTCTAGCTTGCCAGTTTCAAATGCAGTTCCCAAGTTAAGCTCGGGGATTTCACATCTGACTTAACAAACCGCCTGCGTGCGCTTTACGCCCAGTAATTCCGATTAACGCTTGCACCCTCCGTATTACCGCGGCTGCTGGCACGGAGTTAGC
+
CCCCCGGGGGGGGGGGGGGGGGGGGGGGGGGGGGGGGGGGGGGGGFGGGGGGGGGGGGFGGGGGGGGGGGGGGGGGGGGGGGGGGGGGGGGGGGGGGGGG?GGGCCGGGGGGGGGGGGGGGGGGGGGGGGGGGGGGGGGGGGGFGGGGGGFFCCFGGGFCFGGF@E7BFGGG;>DA<FGGFGGGFGGGGG@FEGG=DCGGGFFFFGCFEGGGFGGGF?GG>GBF;A6ADG;BFC>AF:5:824:FFFAGF4:0>DBG?FF?FF?GFBB?B>??FB)+:<>6696;<?FBGBGF>;>?GFFA
@M04650:207:000000000-C238N:1:1101:13817:5032 2:N:0:19
GGACTACTCGGGTATCTAATCCTGTTTGCTCCCCACGCTTTCGCACCTGAGCGTCAGTCTTTGTCCAGGGGGCCGCCTTCGCCACCGGTATTCCTCCAGATCTCTACGCATTTCACCGCTACACCTGGAATTCTACCCCCCTCTACAAGACTCTAGCTTGCCAGTTTCAAATGCAGTTCCCAAGTTAAGCTCGGGGATTTCACATCTGACTTAACAAACCGCCTGCGTGCGCTTTACGCCCAGTAATTCCGATTCACGCTTGCACCCTCCGTATTACCGCGGCTGCTGGCACGGAGTTAGC
+
CCCCCGGGGGGCGGGGGGGGGGFGGGGGFGGGGGGGFFEGGGGGGGGGFGGGGGG>FGGGGGGGFGGFFEGCFGGGGGGGGGGGGGEEGGGGGGGGGGGGFGGCFFGGGEFEFGGGGGGGGGGGGGGGGGGGGGGGGCFGGDDFGCFGCFGFFFFEGGGGGGFGGGGGGGGGGGGGG+<ECGFCDFGGGG,=CEEEDGG?78C8FG7BCFGFEGGGF;GDBG@;0A05;DFFBEFAFFG:EB:?7FDFG?@?2>*6D<:?<?3<CG:3:?B:<03<E780(476B?:?>C0?:B0(8F92-
@M04650:207:000000000-C238N:1:1101:21426:5057 2:N:0:19
GGACTACTCGGGTTTCTAATCCTGTTTGCTCCCCACGCTTTCGCACCTGAGCGTCAGTCTTTGTCCAGGGGGCCGCCTTCGCCACCGGTATTCCTCCAGATCTCTACGCATTTCACCGCTACACCTGGAATTCTACCCCCCTCTACAAGACTCTAGCTTGCCAGTTTCAAATGCAGTTCCCAAGTTAAGCTCGGGGATTTCACATCTGACTTAACAAACCGCCTGCGTGCGCTTTACGCCCAGTAATTCCGATTAACGCTTGCACCCTCCGTATTACCGCGGCTGCTGGCACGGAGTTAGC
+
CCCCCGGGGGGGGGGGGGGGGGGGGGGGGGGGGGGGGGGGGGGGGGGGGGGGGGGGGFGGGGGGGGGGGGGGGGGGGGGGGGEGGGGGGGGGGGGGGGGGFGFGGGGGGEG@FGGGGGGGGGGGGDFFGGGGGGGGDEFGGGGFGGGGGGGFGGGGGGGGGGGGFGGGGG9;CEFGFFGGGGGGGGGGGG;?C>EGCDGGGFGFFGFFEGGFCFGGFFGGFGFFFFFBDGFF>EFF=?GGG???DGF<>=722@GFG(6:<?G2=C:(3:;BB*89CC:9(39040:?(2(049BFF*)6)
@M04650:207:000000000-C238N:1:1101:4637:5081 2:N:0:19
GGACTACACGGGTTTCTAATCCTGTTTGCTCCCCACGCTTTCGCACCTGAGCGTCAGTCTTTGTCCAGGGGGCCGCCTTCGCCACCGGTATTCCTCCAGATCTCTACGCATTTCACCGCTACACCTGGAATTCTACCCCCCTCTACAAGACTCTAGCTTTCCAGTTTCAAATGCAGTTCCCAAGTTAAGCTCGGGGATTTCACATCTGACTTAACCAACCGCCTGCGTGCGCTTTACGCCCAGTAATTCCTATTAACGCTTGCTCCCTCCGTATTCCCGCGGCTTCTGTCACGGTGTTAGC
+
CCCCCGGGGGGGGGGGGGGGGGGGGGGGGGGGGGGGGGGGGGFFGGGFF@AGGGEGGG9EEFGGFFFGF@FGGGGGGGGGGGDEFFGGGGGGGGGGGCEFGCDGGGFGGCCGGGGGGEDCCFGGGC88F@FFGFCFF,3>EDGFAAG6,CFFG9FFFF9,@CFFGGGGGCFG7;FFGGG,@:FCGGFFEG>CG5CE4CFCF+B+8C+=*=FGFG;*;6CC>DFF1;,88D19BGFBF?DG58??F7:5D664467.703:?F3):88:80(4(;,)32(4(79(-(6))<)<(3(-4*)).
@M04650:207:000000000-C238N:1:1101:8043:5091 2:N:0:19
GGACTACAAGGGTTTCTAATCCTGTTTGCTCCCCACGCTTTCGCACCTGAGCGTCAGTCTTTGTCCAGGGGGCCGCCTTCGCCACCGGTATTCCTCCAGATCTCTACGCATTTCACCGCTACACCTGGAATTCTACCCCCCTCTACAAGACTCTAGCTTGCCAGTTTCAAATGCAGTTCCCAAGTTAAGCTCGGGGATTTCACATCTGACTTAACAAACCGCCTGCGTGCGCTTTACGCCCAGTAATTCCGATTAACGCTTGCACCCTCCGTATTACCGCGGCTGCTGGCCCGGAGTTAGC
+
CCCCCGGGGGGGGGGGGGGGGGGGGGGGGGGGGGGGGGGGGGGGGGGGG8FGGGGGGGGGGGGGGGGGG7FGGGGGGGGGGGGGGGGGGGGGGDGGGGGFGGGGGGGGGEGGGGFGGGGGEGGGGGGGGGGGFGGGGGGGGGGFGGGGF,,@CFGGGGGGGFCGGGGGGFFGGGCFGGGGGFFGGGGCEGFGGD5E7CGGGFGFFGGFFGGGFGGGF;ECBC@?DFFE0>@F;EF26<GEGFFFGGFFGFF6()79CFFFFFG)*23(4?08?EB>CF619>0(467>?=,*((426FB).
@M04650:207:000000000-C238N:1:1101:11727:5095 2:N:0:19
GGACTACCGGGGTATCTAATCCTGTTTGCTACCCACGCCTTCGCGCCTCAGTGTCAGTCCTCTACCAGAGAGACGCCTTCGCCACCGGTGTTCCTCCAGAGCTCTACGCATTTCACCGCTACCCCTGGAATTCCTCTCCCCTCTTAGAAACTCTAGTCTACCAGTCCGAGACGCTTAACAAGGGTAAGCCCTGCACTTTCACGTCACACTTAGTCAACCACCTACACGCCCTTTACGCCCAGTCATTCCGATTCACGCTCGCCCCCCCCGTGTTACCGCGGCTGCTGGCACGGAGTTAGCC
+
CCCCCGGGGGGGGDGGGGGGGGGGGGGGGGGGGGGGGGFGGGGGGGGGGGGGGGGGGGGGGFGGGGGGDGGGGGGGGGGGGGGGGGGGGEGGGGGGGGFFCGGGGGFGGGGGGGGGGFGDGGFGGGGGGGFFGGGFDFCFE6EFG,EFAFFFDEDFGGGGGG8=DFEEECEGDEECCGGGFF5BCF:C?FGGGG6EFGGGG>E49*/=344:;+=C>BGG>CBFB4@>@FFFDC6>5<1F*644:@5CF4<6?*?2*038-0),1:69;481:FB:+1(4(-490)5(3*5:(,-(.+)),
@M04650:207:000000000-C238N:1:1101:7708:5101 2:N:0:19
GGACTACAAGGGTATCTAATCCTGTTTGCTCCCCACGCTTTCGCACCTGAGCGTCAGTCTTTGTCCAGGGGGCCGCCTTCGCCACCGGTATTCCTCCAGATCTCTACGCATTTCACCGCTACACCTGGAATTCTACACCCCTCTACAAGACTCTAGCTTGCCAGTTTCAAATGCAGTTCCCAAGTTAAGCTCGGGGATTTCACATCTGACTTAACAAACCGCCTGCGTGCGCTTTACGCCCAGTAATTCCGATTAACGCTTGCAACCTCCGTATTACCGCGGCTGCTGGCACGGAGTTAGC
+
@B9BCAEFCEFDGGG9FGGFCGDGFFGGFGGDFGGGGGGGGGGGGD+AEFFGGGFFEGG9FECFF,CFE7@F+CF+CCGFGGF>,<BEFFGG,C;EFGDEFEFFGGDDF7+BEFFDF:ECE:E<8=FGFFFFFFFC,B,+CD86,C=EFEFFEEE8AFGEGFFF>DFGGCEFFFGGG7CFGGGGCG9E9C>@5>EGG4@CCFCFFGGFFFGFE=CFABGG>DFFFFFB6<;>B5>46;8CC::?G*62C=F6:>DBGF>FFFFB*<:2(213<C?FGF(,2(14(3>)4C??03(-3E))-
@M04650:207:000000000-C238N:1:1101:4674:5126 2:N:0:19
GGACTACTCGGGTTTCTAATCCTGTCTGCTCCCCACGCTTTCGAGCCTCAGTGTCAGTTACAGGCCAGAGAGCCGCTTTCGCCACCGGTGTTCCTCCATATATCTACGCATTTCACCGCTACACATGGAATTCCACTCTCCTCTCCTGCACTCAAGTCTACCAGTTTCCAATGCATACAATGGTTGAGCCACTGCCTTTTACACCAGACTTAATAAACCACCTGCGCTCGCTTTACGCCCAATAAATCCGGACAACGCTCGGGACCTACGTATTACCCCGCCTGCTGGCCCGGAGTTAGCC
+
CCCCCGGGGGGGGGGGGGGGGGGFGGGGGGGGGGGGGGGGGGFFCEGGGGGGGGGCFGGGGGGGGECEGGGGGF7FDEFGCGEFGGGGGGGGGFFGGGGFGGGGGGGGGCGEGGFGGGGGCFC=,AF8FFCFGGGGGGGGFGGFFFGGGGCFFGFGFG;FFFFEFGAFFGDFGF8FFGGCDF8EF:8D8FGGGFFGGFGGGFGF*<798;?F8BFGFFGGFDB)>>99=8(59EFE5=ECGD@FGGEF<B)69>*3990049)(9CB7?(3)6<6:0*(-(-8125,.(*,*4(7<:+.4.
@M04650:207:000000000-C238N:1:1101:21796:5129 2:N:0:19
GGACTACCAGGGTTTCTAATCCTGTTTGCTACCCACGCCTTCGCGCCTCAGTGTCAGTCCTCTACCAGAGAGACGCCTTCGCCACCGGTGTTCCTCCAGAGCTCTACGCATTTCACCGCTACCCCTGGAATTCCTCTCCCCTCTTAGAAACTCTAGTCTACCAGTCCGAGACGCTTAACAAGGGTAAGCCCTGCACTTTCACGTCACACTTAGTCAACCACCTACACGCCCTTTACGCCCAGTCATTCCGATTAACGCTCGCACCCCCCGTGTTACCGGGTGTGCTGGCCCGGGGTTGCGC
+
CCCCCGGGGGCFFCCGFFECGGGGGGGGGEGFGAFGE7@FEFGGEFF,FCGEFGGGGGGGGGGGGGGGGGCF@FGFCFC?FDGEGFGG+@FGGGGCEFGGDFFGGECFFGFEFGG9ECCDGGCFGCFG,BF@FGFGFG8FEG>6DEGGCFEDFAFGFGAFGFFGFGGGGECEDD>CEFGGGFF>@F69F7F,,@:?CF:EG>CF4C>C=D>CC9CGA*0*:<5=6?3B=GB9=+;4:;C@<;;<DC1)3=)/7DDC366:1;D>GG096;23404<+*(,,(-3<)),(*-/((((,*(((
@M04650:207:000000000-C238N:1:1101:18415:5131 2:N:0:19
GGACTACTTGGGTTTCTAATCCTGTTTGCTCCCCACGCTTTCGCACCTGAGCGTCAGTCTTTGTCCAGGGGGCCGCCTTCGCCACCGGTATTCCTCCAGATCTCTACGCATTTCACCGCTACACCTGGAATTCTACCCCCCTCTACAAGACTCTAGCTTGCCAGTTTCAAATGCAGTTCCCAAGTTAAGCTCGGGGATTTCACATCTGACTTAACAAACCGCCTGCGTGCGCTTTACGCCCAGTAATTCCGATTAACGCTTGCACCCTCCGTATTACCGCGGCTGCTGGCACGGAGTTAGC
+
CCCCCGGGGGGGGGGGGGGGGGGGGGGGGGGGGGGGGGGGGGGGGGGFGGGGGGGGGGGGGGGGGGGGGGGGGGGGGGGGGGGGGGGGGGGGGGGGGGGGFGFGGGGGGGGDGGGGGGGGGGGGGGGGGGGGGGGGGFFGGGGFGGGGGCFFGGGGGGGGGGGGFGGGGFGFFGGGGFGGGFGGFGGGGF?CEGGDGGGGGFGFFFGFCFGC=FGGFFGGBG>F@FFFFGFFFGFF4?GGG?FFFGBFGFF6(<D):60<F?G>DC:(4866?FB4E78>BF>((-:?:EFGFF;0<?)6-
@M04650:207:000000000-C238N:1:1101:18108:5222 2:N:0:19
GGACTACTAGGGTTTCTAATCCTGTTTGCTCCCCACGCTTTCGCACCTGAGCGTCAGTCTTTGTCCAGGGGGCCGCCTTCGCCACCGGTATTCCTCCAGATCTCTACGCATTTCACCGCTACACCTGGAATTCTACCCCCCTCTACAAGACTCTAGCTTGCCAGTTTCAAATGCAGTTCCCAAGTTAAGCTCGGGGATTTCACATCTGACTTAACAAACCGCCTGCGTGCGCTTTACGCCCAGTAATTCCGATTAACGCTTGCACCCTCCGTATTACCGCGGCTGCTGGCACGGAGTTAGC
+
CCCCCGGGGGGGGGGGGGGGGFGGGGGGGGGGGGGGGGGGGGGGGGGGGFGGGGGGGGGGGGGGGGGGGGGGGGGGGGGGFCGGGGGGGGGGGGGGGGGGGGGGGGGGGGCGGGGGGGGGGGGFFGGGGGGGGGGGGGGGGGGFGGGGGFGFECGGGGFGGGGG@GF9;DFFGGGGGGGGGGDGGGGGGGDGDGGGGGGGGFGFFGGFCGCGFGFFF@FD@GBFFFB>2DB>BCFFFBGGD???CCA:FF?::BGFFBFFFB<>CG:03<>::F>9+::6>9013:??BGFGB;;B?D<D:
@M04650:207:000000000-C238N:1:1101:26706:5251 2:N:0:19
GGACTACAGGGGTTTCTAATCCTGTTTGCTCCCCACGCTTTCGCACCTGAGCGTCAGTCTTTGTCCAGGGGGCCGCCTTCGCCACCGGTATTCCTCCAGATCTCTACGCATTTCACCGCTACACCTGGAATTCTACCCCCCTCTACAAGACTCTAGCTTGCCAGTTTCAAATGCAGTTCCCAAGTTAAGCTCGGGGATTTCACATCTGACTTAACAAACCGCCTGCGTGCGCTTTACGCCCAGTAATTCCGATTAACGCTTGCACCCTCCGTATTACCGCGGCTACTGCCACGGATTTAGC
+
CCCCCGGGFGCGGGGGGGGGGGGGGGGGGGGGGGGGGGGGGGGGGGGFEFGGGGGGGGGGGFEEGGFGGGGGGGGDGGGGGGGGGGGGGGGGGGFGG8FGGGGGGFFGGGGEFGGGGGGDGGGGGDGGGGGGGGEFFG8FEGGFGDD8<AGFGFFCGCCBFGGF>FGFFGCAFFFG9@EFEFGGGGGGFF;CEG5CGGGGF6BFACDFEGCFC+7FF0@<;DB1(260(:960EFBF0EE*(48FDA>G@FFFDD<>:((28*)>FB<BF>?:E:2EF(323914(,.)*)3-11((<)-6
@M04650:207:000000000-C238N:1:1101:21260:5287 2:N:0:19
GGACTACTCGGGTATCTAATCCTGTTTGCTCCCCACGCTTTCGCACCTGAGCGTCAGTCTTTGTCCAGGGGGCCGCCTTCGCCACCGGTATTCCTCCAGATCTCTACGCATTTCACCGCTACACCTGGAATTCTACCCCCCTCTACAAGACTCTAGCTTGCCAGTTTCAAATGCAGTTCCCAAGTTAAGCTCGGGGATTTCACATCGGACTTAACAAACCGCCTGCGTGCGCTTTACGCCCAGTAATTCCGATTAACGCTTGCACCCTCCGTATTCCCGCGGCTGCTGGCACGGAGGTAGC
+
CCCCCGGGGGGGGGGGGGGGGGGGGGGGGGGGGGGGGGGGGGGGGGGGGGGGGGGCGGGGGGGGGGGGGGGGGGGGGGGGGGGGGGGGGGGGGGDGFFEF<E=FFBGGGGGGDGGGGGGGGG?FG@FFGGGGGGGGGGFGE+8DFGG?C7>AGGGGGFGGGFFGGF7,>ECFFGFEFCCFFDCEGCFFC,27CDEGGGGGGFG8=**)-1>6;CFGF@GGBG>?=A9D67;02CF)145CC212CFA2D7)(()1)*(-3107>4*43<(0(4*(-29-(7>>6908??5,A:690(;2..
@M04650:207:000000000-C238N:1:1101:15004:5298 2:N:0:19
GGACTACCAGGGTATCTAATCCTGTTTGCTCCCCACGCTTTCGCACCTGAGCGTCAGTCTTTGTCCAGGGGGCCGCCTTCGCCACCGGTATTCCTCCAGATCTCTACGCATTTCACCGCTACACCTGGAATTCTACCCCCCTCTACAAGACTCTAGCTTGCCAGTTTCAAATGCAGTTCCCAAGTTAAGCTCGGGGATTTCCCATCTGACTTAACAAACCGCCTGCGTGCGCTTTACGCCCAGTACTTCCGATTAACGCTTGCACCCTCCGTATTACCCGGTCTGCTGGCACGGAGTTCGC
+
CCCCCGGGGGGGGGGGGGGGGGGGGGGGGGGGGGGGGGGGGGGCFGGGCGGGGGGGGFGGGFFGGGGGFFEFGGGGGGGGGGGFDFGGGGGGGGFGGGGGGGGGGGGGGGGGGGGGGGGGGGGGGGGGGGGGGFGGGF6:EGGFGGFFFCGFGFFGGG;FFGGGGCFGGGGA>EGG,=EGFGGGGGGGGG,AEGEGGGGF+1?888CFEGGGFF7;B0FC9G>;:A;A;D7.7E:<?0EGG367D*4<FF@BBEGDFFFB109)9C<?FF9:4F04C:0((((-3497:E:C:0(((;6(-
@M04650:207:000000000-C238N:1:1101:10960:5396 2:N:0:19
GGACTACCGGGGTATCTAATCCTGTTTGCTCCCCACGCTTTCGCACCTGAGCGTCAGTCTTTGTCCAGGGGGCCGCCTTCGCCACCGGTGTTCCTCCATATATCTACGCATTTCACCGCTACACATGGAATTCCACTCTCCTCTCCTGCACTCAAGTCTACCAGTTTCCAATGCATACAATGGTTGAGCCACTGCCTTTTACACCAGACTTACTAAACCACCTGCGCTCGCTTTACGCCCAATAAATCCGGACAACGCTCGGGACCTACGTATTACCGCGGCTCCTGGCACGTAGTTAGCC
+
CCCCCGGGGGGGGEGGGCGGGGGGGGGGGGGGGGFFGGGGGGGGGGGGGEFGGFE7CFEGGFGGGGGGGGGGGDCGDGGGGGGGGGGGGGGGGGGCFGGGGGFFFFGFGGGGGGGGG@>CB:DFGFGCFFF8FGGGGC9>DGFFFFGFFDF56,3<DFFDG9<CFGGGFFGC5:F:7DGCGG,@D:8CEC@FFFGGF8,;=>FFFF*25*+=*=CDA6,;>C133)(0(:@(2C+45(:FF(..>C<2FE8?BE46),,32(147C?>BFF?:FFB?*1-36,,(,402:.2471(.+644
@M04650:207:000000000-C238N:1:1101:25401:5427 2:N:0:19
GGACTACCGGGGTATCTAATCCTGTTTGCTCCCCACGCTTTCGCACCTGAGCGTCAGTCTTTGTCCAGGGGGCCGCCTTCGCCACCGGTATTCCTCCAGATCTCTACGCATTTCACCGCTACACCTGGAATTCTACCCCCCTCTACAAGACTCTAGCTTGCCAGTTTCAAATGCAGTTCCCAAGTTAAGCTCGGGGATTTCACATCTGACTTAACAAACCGCCTGCGTGCGCTTTACGCCCAGTAATTCCGATTAACGCTTGCACCCTCCGTATTACCGCGGCTGCTGGCACGGAGTTAGC
+
CCCCCGGGGGGGG7FGGGGGGGGGGGDGFGDGGGGGGGGGGGGGEGDFGECGGGGGGGGGGG<FFGGGGGDFGGGGGGGGGG:FFFGGGCFGG<EGE,BFGGGGGGGGGGGGGGGGGGGGGGGGDFDG=FGGG9FG888FGGGFAEEC,:EFF,=3;DFDFGFGGGEFACFFGGFGGCGGF,24FFG7CC,<ECED<*FFFCGF+*;86CDGC:FC=1C:(:913;,84C>FFD:<?<EE*:(.?7)-?644:55AF?>::0D?DG:B16(-4A><9DB>F969((58(:3+(2(,4;<A6
@M04650:207:000000000-C238N:1:1101:8078:5432 2:N:0:19
GGACTACCCGGGTTTCTAATCCTGTTTGCTCCCCACGCTTTCGAGCCTCAGCGTCAGTTACAGACCAGAGAGACGCCTTCGCCACTGGTGTTCCTCCAGAGCTCTACGCATTTCACCGCTACCCCTGGAATTCCTCTCCCCTCTTAGAAACTCTAGTCTACCAGTCCGAGACGCTTAACAAGGGTAAGCCCTGCACTTTCACGTCACACTTAGTCAACCACCTACACGCCCTTTACGCCCAGTCATTCCGCTTAACGCTCGACCCCCCCGTGTTACCGCGCATGCTGTCCCGGAGTTAGCC
+
CCCCCCCGGGGGGGGGGGFGGGGGGGGGGGGGGGGGGGGGGGGGGGGGGGGGGFGGGFGGGGGGGGGGGGGGGGGGGGGGGGGGGGGGGGGGGGGGGGGGGGFGGDGGGGGEFGGGGGGGGGGGGGGGCGFFDGFGGGGGGGEFGGGGGGFFGGCGFFGGGGGFDFGGGECGGGG6EFGGC:DCBFGGC8FGFFFFDGGGFCBFF*@FECF+:=FC63@D2DFFFF@>2C;>3?FCE<EG7(6E>C5<CF)((219*74:(()4>G0(--,-4*)6<919((((.59-4+424(((4<5:.
@M04650:207:000000000-C238N:1:1101:24767:5524 2:N:0:19
GGACTACCCGGGTATCTAATCCTGTTTGCTCCCCACGCTTTCGCACCTGAGCGTCAGTGTACATCCAGTAAATTGCCTTCGCCATTGGTGTTCTTCCTAATATCTACGCATTCCACCACTTCACTAAGAATTCCATTTACCTCTATGTAACTCTAGTTTGCTAGTATCCAAAGCGGGCTGAGGTTGAGCCTCAGGCTTTAACTCTAGACTTAACAAACCGCCTACGAACGCTTTACGCCCAATAATTCCGGATAACGCTTGTGACCTATGTATTACCGCGGCCGCTGGCCCATAGTTTGCC
+
CCCCCGGGGGGGGGGGGGGGGGGGGGGGGGGGGGGGGGGGGGGGGGGGGGGGGGGGGGGGGGGGGGGGGGGGGFGGGGGGGGGGGFGGGGGGGGGGGGFGGGGGGGGGGGGG9FGGGGGGGGGGGGFGGGGGGGGGGGGGGGGFGGGGFGGFGGGGEFGGGGGGGGGGCFGGFGEGECGGGGGGGFGGGGGGGGGGGGGGGFGFFG8CAFGGFGCGFFGGFGFFFFAFF?@99C8=B@GGGF;@DDEFFFD<(.;@D671(375@F48)5AADC)-<90702((,-30:*4*,8:6AF4<8
@M04650:207:000000000-C238N:1:1101:24540:5533 2:N:0:19
GGACTACCGGGGTATCTAATCCTGTTTGCTCCCCACGCTTTCGCACCTGAGCGTCAGTCTTTGTCCAGGGGGCCGCCTTCGCCACCGGTATTCCTCCAGATCTCTACGCATTTCACCGCTACACCTGGAATTCTACCCCCCTCTACAAGACTCTAGCTTGCCAGTTTCAAATGCAGTTCCCAAGTTAAGCTCGGGGATTTCACATCTGACTTAACAAACCGCCTGCGTGCGCTTTACGCCCAGTAATTCCGATTAACGCTTGCACCCTCCGTATTACCGCGGCTGCTGGCACGGTGTTAGC
+
CCCCCGGGGGGGGGGGGGGGGGGGGGGGGGGGGGGGGGGGGGGGGGGGGGGGGGGGDFGGGGGGGGGGGE>FGGDDGGGGGGGGGEGEEGGGGGGGGGGG9FCGGGGGGGGEGGGGGGGDEGGFGFGGGGGGGGGFGGGGGGGFGGG,@FFFGGGGGFG6DDCC@;FGGFGGGDFFGGGG6,D>DFEFFGFFGGGGG<FFG@EFAFDACCFGFGGGFFGC9D9<0F@B?G900:@AF:GCEBF?GFAFGFF60>C<GFFF0?<)9CB3?F0(,A8<EC?B;B6106::0C7F(3((-14).
@M04650:207:000000000-C238N:1:1101:7030:5630 2:N:0:19
GGACTACTAGGGTATCTAATCCTGTTTGCTCCCCACGCTTTCGCACCTGAGCGTCAGTCTTTGTCCAGGGGGCCGCCGTCGCCACCGGTATTCCTCCAGATCTCTACGCATTTCACCGCTACACCTGGAATTCTACCCCCCTCTACAAGACTCTCGCTTGCCAGTTTCAAATGCAGTTCCCAAGTTAAGCTCGGGGATTTCACATCTGACTTAACAAACCGCCTGCGTGCGCGTTACGCCCAGTAATTCCGATTAACGCTTGCACCCTCCGTATTACCGCGGCTGCTGGCACGTCGTTAGC
+
@CCCC?FGG9FGGG@FGGG9,EFF@EF@E<C@FFFGECBFCE:FGFGFGF8EFGGG@FGDFCGGFDFGGDFEEF@GD+@CCECFG,4=FCFF<E8FFFFE,:,ADFG7FDGDFGGBE:=CECGFGGFG8FGG9CE9FGGDG68*AEAGCFGBCG,5FEE@5F,9FFAFC9FFDAFFEFGGGGG@BCFFFF;9*4*:9DGG78CFFGG=CC:C4:CDF<F5(CBD0=9E8G>;(:>0>?ECC?0,*0447@)43)>:D090<0C<C810103?0C04:>(7>((3927),5(+-,((-;1:6
@M04650:207:000000000-C238N:1:1101:18671:5633 2:N:0:19
GGACTACCGGGGTTTCTAATCCTGTTTGCTCCCCACGCTTTCGCACCTGAGCGTCAGTCTTTGTCCAGGGGGCCGCCTTCGCCACCGGTATTCCTCCAGATCTCTACGCATTTCACCGCTACACCTGGAATTCTACCCCCCTCTACAAGACTCTAGCTTGCCAGTTTCAAATGCAGTTCCCAAGTTAAGCTCGGGGATTTCACATCTGACTTAACAAACCGCCTGCGTGCGCTTTACGCCCAGTAATTCCGATTAACGCTTGCACCCTCCGTCTTACCGCGGCTGCTGGCACGGAGTTAGC
+
CCCCCGGGGGGGGDGGGGGGGGGGGGGGGGGGGGGGGGFGGGDGGGGGGGGGGGGGGFGGGGGGGGGGGGGGGGGGGGEGGGGGGGGGGGGGGFGGGGGGGFGGGFGGGGGGFGGGGEEGGGGGGGGGCGGGGGGGGGGGEGGFGGGGGGGFGGGGGCFGGGGGFFGFCFGGGGGGGFGGGGGGGGGGFDBCEGGGGDG6FFDFFGGFFFFFC@DGF?GF>:@DFFF>(9;>2EFF??GGG?6:>C<BGFF:6:DFF633?BFFGGFFB:F6,;32<C?;791;(44?>D0C:B((-A)-.
@M04650:207:000000000-C238N:1:1101:22330:5677 2:N:0:19
GGACTACAGGGGTATCTAATCCTGTTTGCTCCCCACGCTTTCGCACCTGAGCGTCAGTCTTTGTCCAGGGGGCCGCCTTCGCCACCGGTATTCCTCCAGATCTCTACGCATTTCACCGCTACACCTGGAATTCTACCCCCCTCTACAAGACTCTAGCTTGCCAGTTTCAAATGCAGTTCCCAAGTTAAGCTCGTGGTTTTCACATCTGACTTAACAAACCGCCTGCGTGCGCTTTACGCCCAGTAATTCCGATTAACGCTTGCACCCTCCGTATCACCGCGTCTGCTGCAACGGTGTTAGC
+
BCCCCFFFGGGGGG<EECFGGC<EEFCEEEFEGCFGFGEGFGGGGC7A8FGFFE@CECC<C<FG9<6CFC7F7FGCGE@:<?B@ECB7FGF,,,,EGCFE=?EFDBFFG@CB99EFGG88BFGGGGGAFGGGD<EGF8DCBCGFACD9@7FFFFEE>FGGGGGGCGDGG=;@@BGGGGC:CCEBF@EF7?9AE411*3F5++,+=CBFECCB/BDGBBDGBD0?051><GF60CFFBFEEC??27:94*16(()9)03-1(4D<C2,4:((-(2(6:2(((,-(()64)+)+-,(-,*)..
@M04650:207:000000000-C238N:1:1101:9435:5682 2:N:0:19
GGACTACTCGGGTTTCTAATCCTGTTTGCTCCCCACGCTTTCGCACCTGAGCGTCAGTCTTTGTCCAGGGGGCCGCCTTCGCCACCGGTATTCCTCCAGATCTCTACGCATTTCACCGCTACACCTGGAATTCTACCCCCCTCTACAAGACTCTAGCTTGCCAGTTTCAAATGCAGTTCCCAAGTTAAGCTCGGGGATTTCACATCTGACTTAACAAACCGCCTGCGTGCGCTTTACGCCCAGTAATTCCGATTAACGCTTGCACCCTCCGTATTACCGCGGCTGCTGGCACGGAGGTAGC
+
BCCCCGGGGGDGFFDGGGGGGGGGGGGGGGGGGGGGGGGGGGGGG@CEFGGGGGGGGFGFGGGGGGGGGGGGGGGGGGGGGGGGGGGGGGDGGGGAFF<FFGGGFGFGEEE7EFFF?FCGGGGGGGGGGGGDEFGGFF6@EDGF8DGFDCCF6>DGGCF6DGGG<E;>DEFGGGGGGGGGFDFEFFFC?FCFEDCCDCDFGFGA6D>FEDGGFGFGA;5<;C606A9>;DBB>*0<B1EG*1:?DGF)?FF6(7DDG:9B?:*57C:3::0(8F>2971;69(-00::B:(+,796(;)44
@M04650:207:000000000-C238N:1:1101:17366:5701 2:N:0:19
GGACTACAGGGGTATCTAATCCTGTTTGCTCCCCACGCTTTCGCACCTGAGCGTCAGTCTTTGTCCAGGGGGCCGCCTTCGCCACCGGTATTCCTCCAGATCTCTACGCATTTCACCGCTACACCTGGAATTCTACCCCCCTCTACAAGACTCTAGCTTGCCAGTTTCAAATGCAGTTCCCAAGTTAAGCTCGGGGATTTCACATCTGACTTAACAAACCGCCTGCGTGCGCTTTACGCCCAGTAATTCCGATTAACGCTTGCACCCTCCGTATTACCGCGGCTGCTGGCACGGAGTTAGC
+
CCCCCGGGGGGGGGGGGGGGGGGGGGGGGGGGGGGGGGGGGGGGGGGGGGGGGGGGGGGGGGGGGGGGFGGGGGGGGGGGGGGGGGGGGGGGGGGGGGGGGGGGGGGGGGDGGGGGGCEGGGGGGGGGGGGGGGGGFGGGGGGFGGGFDGGAGCGGGGGFEFCGFGGGGGGGGGFDFGGGFGGGGGGGFGDGGGGGGGFGGFFFFFGFF7CFCGGGF6CGFG><FFFFDGFFFGFAF?ECE?FFFGFBFF)13>DAD6>?FBDFGGBBB?9?1@:9F70;>B>09<??BGF60(,4:FA<6
@M04650:207:000000000-C238N:1:1101:7122:5741 2:N:0:19
GGACTACTGGGGTTTCTAATCCTGTTTGCTCCCCACGCTTTCGCACCTGAGCGTCAGTCTTTGTCCAGGGGGCCGCCTTCGCCACCGGTATTCCTCCAGATCTCTACGCATTTCACCGCTACACCTGGAATTCTACCCCCCTCTACAAGACTCTAGCTTGCCAGTTTCAAATGCAGTTCCCAAGTTAAGCTCGGGGATTTCACATCTGACTTAACAAACCGCCTGCGTGCGCTTTACGCCCAGTAATTCCGATTAACGCTTGCACCCTCCGTATTCCCGCGGCTGCTGGCACGGAGTTAGC
+
CCCCCDGFFGGGFGGGGGGGGGGGGGGGGGGGGGGGGGGGGGGGGGGGGFFGGGDGGGGGGGGGGGGGGGGGGGGGGGGGFGGGGGGGGGGGCGGGGGGGGGGG9EFFFGGGFFGEGGGGGGGEFGGGGGGGFGGFGFFGGGEFGGG8F7CFGGGFGGGGGFGGGGGGGGGFGGGGGFGGCFF:FDFGGEC<5CGEDDGGGFFFFGCFFGGGC7FGF@GF@G@;@F9A;C909CF>B?GGD<BFG*:<FFFF?3CBG?FFFF5)7EB?(49?FG>)22((-41626?,4C<F0994:?42.
@M04650:207:000000000-C238N:1:1101:12032:5788 2:N:0:19
GGACTACCAGGGTATCTAATCCTGTTTGCTCCCCACGCTTTCGCACCTGAGCGTCAGTCTTTGTCCAGGGGGCCGCCTTCGCCACCGGTATTCCTCCAGATCTCTACGCATTTCACCGCTACACCTGGAATTCTACCCCCCTCTACAAGACTCTAGCTTGCCAGTTTCAAATGCAGTTCCCAAGTTAAGCTCGGGGATTTCACATCTGACTTAACAAACCGCCTGCGTGCGCTTTACGCCCAGTAATTCCGATTAACGCTTGCACCCTCCGTATTACCGCGGCTGCTGGCACGGAGTTAGC
+
CCCCCGGGGGGGGGGGGGGGGGGGGGGFGGGGGGFEFGGGGGGGGGGGGGGGGGGGGGGGGGGGGGGGGGGGGGGGGGGGGGEFGGGGGGGGGGFGGGGGGGGGGGGGGGGFGFGGGGGGGGGFGGGGGGGGGGGGGGGGECEFGFG?DFGFGGGGGFGGGCGGFFGGGGGGG,@EC7FGGGGGGGFGGGDFGDEGGGGGGFGFFGFFEGGGC@CGFFGGBGBF;F;>6<@F9GFA601?C1(.>7:>DFF10.7)*40<1:C?CF0-(,1-(23<F7:B091((3)47*4A:>033E9>4
@M04650:207:000000000-C238N:1:1101:22613:5792 2:N:0:19
GGACTACTAGGGTTTCTAATCCTGTTTGCTCCCCACGCTTTCGTCCCTGAGCGTCAGTGTACATCCAGTAAATTGCCTTCGCCATTGGTGTTCTTCCTAATATCTACGCATTCCACCGCTTCACTAAGAATTCCATTTACCTCTATGTAACTCTAGTTTGCTAGTATCCAAAGCGGGCTGAGGTTGAGCCTCAGGCTTTAACTCTAGACTTAACAAACCGCCTACGAACGCTTTACGCCCAATAATTCCGGATAACGCTTGTGACCTATGTATTACCGCGGCTGCTGGCACGGAGTTAGCC
+
CCCCCGGGGGGGGGGGGGGGGGGGGGGGGGGGGGGGGGGGGGGGGGGGGGGGGGGGGGGGGGGGGGGGGGGGGGGGGGGGGGGGGGGGGGGGGGGGGGGGGGGGGGGGGGGGGGGGGGGGGGGGGGGGGGGGGGGGGGGGGGGFGGGGGGGFGGGGFGGGGGGGGGFGGGGGGGGGGGGGGGGGGGGD?FFFGGGGGGG;FFFFFGGFFGGGFGGGFFGGFCD=BFFFFGFFFFFEF>ECG9@@FGFFGFD;<DGED028@F*6CCE3@3)6:<<<:9407BBBFB?,(*,:4;9<7@)).
@M04650:207:000000000-C238N:1:1101:11443:5828 2:N:0:19
GGACTACTCGGGTTTCTAATCCTGTTTGCTCCCCACGCTTTCGAGCCTCAGCGTCAGTTACAGACCAGAGAGTCGCCTTCGCCACTGGTGTTCCTCCATATATCTACGCATTTCACCGCTACACATGGAATTCCACTCTCCTCTTCTGCACTCAAGTCTCCCAGTTTCCAATGACCCTCCCCGGTTGAGCCGGGGGCTTTCACATCAGACTTAAGAAACCGCCTGCGCTCGCTTTACGCCCAATAAATCCGGACAACGCTTGCCACCTACGTATTACCGCGGCTGCTGGCCCGTAGTTAGC
+
CCCCCGGGGGGGGGGGGGGCGFFDGGGGGGGFGGGGGGGGGGGGGGGGGGGGGGGDGGGGGGGGGGGGFGGGGGGGGDGGGFGFGGGFEAFGGGGFGGGGGGFGFEFGEGDGGGGGGGGGDCFEECFFFG?EGGGGGFGGGGGFAFFCGGGFFGFFFGGGGGGGF9:EEDFF?FFGDCC>?FGDFGGGGGG>CEGDG<CFG8EAFCGFEDFGEC>CCDGF;CBF7:>>@G@0;C):@:CEE?FBD74.7<B>0.9(7((4--90:+4432(.)<3<F76109(1964?B/(:79BBBF64)
@M04650:207:000000000-C238N:1:1101:25220:5890 2:N:0:19
GGACTACCGGGGTATCTAATCCTGTTTGCTCCCCACGCTTTCGTCCCTGAGCGTCAGTGTACATCCAGTAAATTGCCTTCGCCATTGGTGTTCTTCCTAATATCTACGCATTCCACCGCTTCACTAAGAATTCCATTTACCTCTATGTAACTCTAGTTTGCTAGTATCCAAAGCGGGCTGAGGTTGAGCCTCAGGCTTTAACTCTAGACTTAACAAACCGCCTACGAACGCTTTACGCCCAATAATTCCGGATAACGCTTGTGACCTATGTATTACCGCGGCTGCTGGCACATAGTTTGCC
+
CCCCCFGGGGGGGGGGGGGGGGGGGGGGGGGGGGGGGGGGGGGGGGGGGFGGGGGGGGGGGGGGGGGGGGGGGGGGGGGGGGGGGGGGGGGGGGGGGGGGGFFGGGGGGGGGGGGGGGGGGGGGGGGGGGGGGGGGGGGGGGGFGGGGFGFFGGGGGGGGGGCDFEGGFGGGGGGGGGGGGGGGGFGFGCFFFGGGGDGFGFGAFGGFCGC>AGGGFFGGA4ADBF=A@GDFFCFFFFGCG@F@DFFEGA>@DFGFG9@:?BCDGGF?2744AGA>?94410>FFFF>F=<*69AFFG243
@M04650:207:000000000-C238N:1:1101:22508:5899 2:N:0:19
GGACTACCGGGGTATCTAATCCTGTTCGCTCCCCATGCTTTCGCTCCTCAGCGTCAGTAGTGGCCCAGTGACCTGCCTTCGCCATCGGTGTTCCTCCTGATATCTGCGCATTCCACCGCTACACCAGGAATTCCAGTCACCCCTACCACACTCTAGTCTGCCCGTACCCGATGCAAGCTCAAGGTTGAGCCTTGAGTTTTCACACCAGACGCGACAAACCGCCTACGAGCTCTTTACGCCCAATAAATCAGGACAACGCTTGCCACCTACGTATTACCGCGGCTGCTGGCACGTAGTTAGC
+
CCCCCGGGGGGGGDGGGGGGGGGGGGGGGGGGGGGGGGGGGGGGGGGGGGGGGGGGGGGGGGGGGGDGGGGGGGGGGGGGGGGGGGGGCGGGGGGGGGGGGGGGGGGGGGGGGGGGGGGGGGGGGGGDDFGGGGGGFGGFGGGFDGGGGGGFGGGGGFGGGGGDFGGGGDEDGGGGGGCF6A?FFFEGGGGFA7EGFGGFGFGFFDGFFGDG2CGGD1CF1D97;FFADG>;CEAEF<GGGF?2FGFAG*0)4<C?769:6<F:CE:(57??B??AGF((211690)4:E?F?21(4<)6<
@M04650:207:000000000-C238N:1:1101:6078:5976 2:N:0:19
GGACTACCGGGGTTTCTAATCCTGTTTGCTCCCCACGCTTTCGAGCCTCAGCGTCAGTTACAGACCAGAGAGTCGCCTTCGCCACTGGTGTTCCTCCATATATCTACGCATTTCACCGCTACACATGGAATTCCACTCTCCTCTTCTGCACTCAAGTCTCCCAGTTTCCAATGACCCTCCCCGGTTGAGCCGGGGGCTTTCACATCAGACTTAAGAAACCGCCTGCGCTCGCTTTACGCCCAATAAATCCGGACAACGCTTGCCACCTACTTATTACCGCGGCTGCTGGCACGTAGTTAGC
+
CCCCCFGGGGGGGGGGGGGGGGGGGGGGGGGGGGGGGGGGGFGFGGGGGGGGGGGGGGGGGGGGGGGGGFFFFGGGGGGGGGGGGGGGGGGGGGFGGGGGGGGGGGGGGEGGGGGGGGGGGDGGGGGGFAEGGGGGGG=FFFGFGGGGG:DFF8DFFECFAGGDF9EGGFCGGGGGG?FGEFG7FGCF6FGGGGCGDDFG76CFAF79@G47CGGCFFGG9DBF15@D97;F:FF2/,AEGF(1*2)4C9.-(7DBD6>?((*:7F:???)).<::FGB90(-4210.4E?G1(,3:F2).
@M04650:207:000000000-C238N:1:1101:17127:6003 2:N:0:19
GGACTACCCGGGTTTCTAATCCTGTTTGCTCCCCACGCTTTCGAGCCTCAGCGTCAGTTACAGACCAGAGAGTCGCCTTCGCCACTGGTGTTCCTCCACATATCTACGCATTTCACCGCTACACGTGGAATTCCACTCTCCTCTTCTGCACTCAAGTTCTCCAGTTTCCAATGACCCTCCCCGGTTGAGCCGGGGGCTTTCACATCAGACTTAAAGAACCGCCTGCGCTCGCTTTACGCCCAATAAATCCGGACAACGCTTGCCACCTACGTATTACCGCGGCTGCTGGCACGGAGTTAGC
+
CCCCCEGGGGGGGGGGGAGGGGGGGGGGGGGGGGGGGGGGGGGGGGGGGGGGGGGGGGGGGGGGGGGGGFGGGGFGGGGGGGGGGGGGGGGGGGGGGGGDFFFGGGGGGGGGGGGGGGGDGGGGGF<FCCFGGGGGGGFGGGGFGGGGGGGFGFGCFEFGGGGGGGCFFGGGFGGGD?FDEG>EGGGFGFGGEGGGGGGGGAFACGFFEFF7>FCFFFGG@GF;1A@B>D606FF<FFGGGFFF9:5<G?@9?@GFG29B2(>(2@??FF(,)+5)<:496;110:?F2C(<(4(((2)66
@M04650:207:000000000-C238N:1:1101:15088:6045 2:N:0:19
GGACTACAGGGGTATCTAATCCTGTTTGCTACCCACGCCTTCGCGCCTCAGTGTCAGTCCTCTACCAGAGAGACGCCTTCGCCACTGGTGTTCCTCCAGAGCTCTACGCATTTCACCGCTACCCCTGGAATTCCTCTCCCCTCTTAGAAACTCTAGTCTACCAGTCCGAGACGCTTAACAAGGGTAAGCCCTGCACTTTCACGTCACACTTAGTCAACCACCTACACGCCCTTTACGCCCAGTAATTCCGATTAACGCTTGCACCCTCCGTATTACCGCGGCTGCTGGCACGGAGTTAGCC
+
CCCCCGGGGGGGGGGGGGGGGGGGGGGGGGGGGGGGGGGGGGGGGGGGGGGGGGGGGDFGFGGGGGGGFGGGGGGCEGGGGGGGGGGGGGGGGGGGGGGGGGGGGGGGFG7FFGGGGGGGGGGGGGGGFGGGGG,C=FGGGGGFGGGGFGFFFGGA=EAFFFGDFGGGGCEGGGGGGGGGGGDE7FGGCGGGGGGFGGGGFFGAFCDFBG:CCFGCFEFD@DFBBFB59F@BF?A4):GD@7EEDGCE7A31;>GFG6(38:F?FE?13>?::<9<+*370>>>:?F(2*)2104137494
@M04650:207:000000000-C238N:1:1101:15683:6050 2:N:0:19
GGACTACCGGGGTTTCTAATCCTGTTTGCTCCCCACGCTTTCGCACCTGAGCGTCAGTCTTTGTCCAGGGGGCCGCCTTCGCCACCGGTATTCCTCCAGATCTCTACGCATTTCACCGCTACACCTGGAATTCTACCCCCCTCTACAAGACTCTAGCTTGCCAGTTTCAAATGCAGTTCCCAAGTTAAGCTCGGGGATTTCACATCTGACTTAACAAACCGCCTGCGTGCGCTTTACGCCCAGTAATTCCGATTAACGCTTGCACCCTCCGTATTACCTCAGCTGCTGGCACGGGTTTAGC
+
CCCCCGGGGGGGGGGGGGGGGGGGGGFGGGGGGGGGGGGGGGGGGGGGGGGGGGGGGFGGGGGGGGGGGGGGGGGGGGGGGGGGGGGGGGGGGGGGGGGGGFFGGGGGGGGGGGGGGGGGGGGGFGGGGGGGGGGGGGGGGGGFGGGGGGGFGGGGGGDFGGGGGGGGFGGGGGGGGGGGGGGGFFGGGGFGGGGGGGGCCAFFFFGFCCGFCFFGFFGGFGFFFF(),/7>0CFFFFGCE:<>GF<BG4)3(75>:(7B?6D?GG61<8,8?@?AGG)-(.))((.5(*(334((,;().
@M04650:207:000000000-C238N:1:1101:5642:6053 2:N:0:19
GGACTACTGGGGTTTCTAATCCTGTTTGCTCCCCACGCTTTCGAGCCTCAGCGTCAGTTACAGACCAGAGAGTCGCATTCGCCACTGGTGTTCCTCCACATATCTACGCATTTCACCGCTACACGTGGAATTCCACTCTCCTCTTCTGCACTCACGTTCTCCAGTTTCCAATGACCCTCCCCGGTTGAGCCGGGGGCTTTCACATCAGACTTAAAGAACCCCCTGCGCTCTCTTTACGCCCAATAAAACAGGACAACGCTTGCACCCTACGTCTTACCTCGTCTGCTGGCCCGAATGTGAC
+
BC@B,=FEFEFGEGG<F<@<FFGF9E,CFFDCC@FG7FFFFDGFFFGGFGGG:B:6C@FGGDGFGGFGGGGEGGFG7FFGFG@CEC<EFF<CFGGG8EF<FGGGGGGGGGCEGGFG9CCDCFFGD?F:BCA:EFA,=FD8@?FFGGCAFGD0D8,=A,DFGFG?FAFAFF;EFGA8D=8@C+:7@:3,4@>>C:*CGCFGFFGFF6+67?FCCC7@6=F*(:09DA@E(*(.7C?AFF5?C(:?C>A)9))4,<*3C904((9)*28((((,(*-)2*--(,((.6A?2567(((((3)).
@M04650:207:000000000-C238N:1:1101:9381:6100 2:N:0:19
GGACTACTGGGGTTTCTAATCCTGTTTGCTCCCCACGCTTTCGCACCTGAGCGTCAGTCTTTGTCCAGGGGGCCGCCTTCGCCACCGGTATTCCTCCAGATCTCTACGCATTTCACCGCTACACCTGGAATTCTACCCACCTCTACAAGACTCTAGCCTGCCAGTTTCGAATGCAGTTCCCGGGTTGAGCCCGGGGATTTCACCTCCGACTTGAAAGACCGCCTGGGTGCCCTTTACGCCCAGAAATCCCGATTAACCCTTGCACCATCCGTATTACCGCGGCTGCTGGCAGGTACGTAGC
+
ACCCCFCEDFGGGGGGGGGGGGGGGGCFGGGGGGGCGGGGGGG,@FCFDCFGGGGGGGGGFGGGGE<CC@@FGFGGGGGGFGCGE?FGGGGGGGGGGFGF@FGGGFFFGGGGGGGFGGGGGGGGGDFGF<FGGCCFF8,@=889,C>=<?8DFG,,@@=,;DEFGCFG6E8;=F9C<BCGG**@F@E,,6D*;CGEGGGG7B,4;C*)(//83**++(0*6D0(1),)(/(.46<)9(/C81((2*))295((.1<7).(,86?GG()5(44(:42C>(-((-4((5:(*,*(.-)(2)(-
@M04650:207:000000000-C238N:1:1101:17497:6121 2:N:0:19
GGACTACTGGGGTATCTAATCCTGTTTGCTCCCCACGCTTTCGTCCCTGAGCGTCAGTGTACATCCAGTAAATTGCCTTCGCCATTGGTGTTCTTCCTAATATCTACGCATTCCACCGCTTCACTAAGAATTCCATTTACCTCTATGTAACTCTAGTTTGCTAGTATCCAAAGCGGGCTGAGGTTGAGCCTCAGGCTTTAACTCTAGACTTAACAAACCGCCTACGAACGCTTTACGCCCAATAATTCCGGATAACGCTTGTGACCTATGTATTACCGCGGCTGCTGGCACATAGTTTGCC
+
CCCCCGGGGGGGGGGGGGGGGGGGGGGGGGGGGGGGGGGGGGGGGGGGGGGGGGGGGGGGGGGGGGGGGGGGGGGGGGGGGGGEGGGGGGGGGGGGGGGGGGGGGGGGGGGGGGGGGGGGGGGGGGGGGGFGGGGGGGGGGGGFGGGGGGGFGGGGGGFGGGGGGFGGGGGGGGGDGGGGGG6@FGGGGGCFGGGFGGGACFFFFGGFFFFGFGGGFFCGAGFADEAFBGF=@5+8>@GG>=1=7:?EGFF6<:DE*6;DF@GEGFCE9<4:)<24C*(,2110600(4*5>4<AFFG4)-
@M04650:207:000000000-C238N:1:1101:26095:6127 2:N:0:19
GGACTACTGGGGTATCTAATCCTGTTTGCTCCCCACGCTTTCGCACCTGAGCGTCAGTCTTTGTCCAGGGGGCCGCCTTCGCCACCGGTATTCCTCCAGATCTCTACGCATTTCACCGCTACACCTGGAATTCTACCCCCCTCTACAAGACTCTAGCTTGCCAGTTTCAAATGCAGTTCCCAAGTTAAGCTCGGGGATTTCACATCTGACTTAACAAACCGCCTGCGTGCGCTTTACGCCCAGTAATTCCGATTAACGCTTGCACCCTCCGTATTACCGCGGCTTCTGGCACGTAGTTGGC
+
CCCCCGGGGGFGGGGGGGGGGGGGGGGGGGGGGGGGGGGGGGGGDGGGGFGGGGGGGGGGGGGGGGGGGDGGGGGGGGGGFGGGGGGGGGGGGGGGGGGGGGGGGGGGGDGGDGGGGGEGGGCFGGGGFGFGGGGGGGGGGGGFFGGGFGGFE9>DFGGFGGGGGGGGFFGG8;7AEFGEGGGGGGGG9FCGGGGGDCGFGFGFFGGFEGGG98CGB?GFBDBFDFFEFDFFFGFBFFGGGB0:77<AGFF0:@D<>6;643C<DE:?BF1,4F2<GFFFB9;91:AFFGBGF:??BF<?0
@M04650:207:000000000-C238N:1:1101:11586:6130 2:N:0:19
GGACTACCGGGGTATCTAATCCTGTTTGCTCCCCACGCTTTCGCACCTGAGCGTCAGTCTTTGTCCAGGGGGCCGCCTTCGCCACCGGTATTCCTCCAGATCTCTACGCATTTCACCGCTACACCTGGAATTCTACCCCCCTCTACAAGACTCTAGCTTGCCAGTTTCAAATGCAGTTCCCAAGTTAAGCTCGGGGATTTCACATCTGACTTAACAAACCGCCTGCGTGCGCTTTACGCCCAGTAATTCCGATTAACGCTCGCACCCCCCGTGTTACCGCGGCTGCTGGCCCGGAGTTAGC
+
CCCCCDGGGGGGGDGGGGGGGGGFGGGGGGGGGGGGGGGGGGEGGGGGGGGGGGGGGGFGGGGGGGGGGGGGGGGGGGGGGGGDGGGEGDGGGGGGGGGGGGGGGGGGGGGFGGGGGGGGGGEGGGGFFCFGGGGGGGGGGGGFGGFCGGGFGGGGGGGGGGFG>DFGFCAGGGDEGGFGGG6DGGG79E9C?CEC4DGFGCFFFGGFFGFGE+?FF<GF1D@;0;@;3C>FFGFAFBGGC(8?D><2DFF017DAF6BFF0D>GGF>FF>8?C:DGG09>B>>1:?F7E(*46194C244
@M04650:207:000000000-C238N:1:1101:14496:6134 2:N:0:19
GGACTACCCGGGTTTCTAATCCTGTTTGCTCCCCACGCTTTCGCACCTGAGCGTCAGTCTTTGTCCAGGGGGCCGCCTTCGCCACCGGTATTCCTCCAGATCTCTACGCATTTCACCGCTACACCTGGAATTCTACCCCCCTCTACAAGACTCTAGCTTGCCAGTTTCAAATGCAGTTCCCAAGTTAAGCTCGGGGATTTCACATCTGACTTAACAAACCGCCTGCGTGCGCTTTACGCCCAGTAATTCCGATTAACGCTTGCACCCTCCGTATTACCGCGGCTGCTGGCACGTCGTTAGC
+
CCCCCGGGGGGGGGGGGGGGGGGGGGGGGGGGGGGGGGGGGGGGGGGGGGGGGGGGGGGGGGGGGGGGGGGGGGGGGGGGGGGDGGGGGFGGGGGGGGFCFGGGGDGGGGGGGGGGGGGG>EFGG?GGGGGGGFGFEGGGGGEF:FF,>CGFGBFGGFCFGGGGGGGGGGFGFGGGGFGGGG6EGGGFGG9CEGC=DDGGGFGFFF86<7FCE77C47FF9DFDFF95(:79BDFBFBEGE1::CF<>GFF:?EGFF?B:1197CGBFFFB:BD>BGGFFFF916:7??E(??<((4;:36
@M04650:207:000000000-C238N:1:1101:11553:6147 2:N:0:19
GGACTACTCGGGTATCTAATCCTGTTTGCTCCCCACGCTTTCGCACCTGAGCGTCAGTCTTTGTCCAGGGGGCCGCCTTCGCCACCGGTATTCCTCCAGATCTCTACGCATTTCACCGCTACACCTGGAATTCTACCCCCCTCTACAAGACTCTAGCTTGCCAGTTTCAAATGCAGTTCCCAAGTTAAGCTCGGGGATTTCACATCTGACTTAACAAACCGCCTGCGTGCGCTTTACGCCCAGTAATTCCGATTAACGCTTGCACCCTCCGTATTACCGCGGCTGCTGGCACGGAGTTAGC
+
CCCCCGGGGGGGG>FGGGGGGGGGGGGGGGGGGGGGGGGGGGGGDGGGGGGGGGGGGGGGGGGGGGGGGGDGGGGGGGGGGGGGGGGGGGGGGGGGGGCF@FFGGEGGGGGGGGFGGGGGGGEEFGGGGFGGGGGGGGGGGGGFDGFFGFGFGGGGGGGGGGGGGGGGGFGGGGFFFFGEEFCGGGGGGFFGGGGGDCFGGFGF64+BCGGGFGGGF;GG9DFF?;:DFGFFBGFFFFEEE612DG<<FFFBFEDAGBFF?055D884:((-(;:4CF?F>FFBB6))5E(3(,-,(0)65
@M04650:207:000000000-C238N:1:1101:18519:6190 2:N:0:19
GGACTCCCGGGGTTTCTAATCCTGTTTGCTCCCCACGCTTTCGTCCCTGAGCGTCAGTGTACATCCAGTAAATTGCCTTCGCCATTGGTGTTCTTCCTAATATCTACGCATTCCACCGCTTCACTAAGAATTCCATTTACCTCTATGTAACTCTAGTTTGCTAGTATCCAAAGCGGGCTGAGGTTGAGCCTCAGGCTTTAACTCTAGACTTAACAAACCGCCTACGAACGCTTGACGCCCAATGATTCCGGATAACGCTTGTGACCTATGTATTACCTCAGGCGCTGGCCCCTAGTTTGCC
+
CCCCC,CF@@:FFGGFGGGDGEF@FFGGGD@E<FFGFFEEGFGFCCEA:CEFGGC7FFFGFGGGGGAFFEF9CFGGGAFCFECC=FAFCFFFGFGGGGGGGGGFG;EFDEGGFGGFGEGGECFGCGF<F,?FFG;EGGGGGFGF8EGFA;ECDG9EGF=DFG;EGFGCE=DECFE8CC==6FD@>B,DEC89<E67CCE;E8@+458;CCD>8CF835F4@GA2(59;5:2>>*)653B7*3=(+2.6@65;;.+48(,3(40)2<42<4:64?))0*)((((-(,,0,:(/81:<<F94)
@M04650:207:000000000-C238N:1:1101:14244:6225 2:N:0:19
GGACTACTGGGGTTTCTAATCCTGTTTGCTCCCCACGCTTTCGAGCCTCAGCGTCAGTTACAGACCAGAGAGTCGCCTTCGCCACTGGTGTTCCTCCATATATCTACGCATTTCACCGCTACACCTGGAATTCTACCCCCCTCTACAAGACTCTAGCTTGCCAGTTTCAAATGCAGTTCCCAAGTTAAGCTCGGGGATTTCACATCTGACTTAACAAACCGCCTGCGTGCGCTTTACGCCCAGTAATTCCGATTAACGCTTGCACCCTCCGTATTACCGCGGCTGCTGGCACGGAGTTAGC
+
CCCCCGGGGGGDGGGGGGGGGGGGGGGGGGG8FGGGGGGGGGGGGGGGGGGGGGGGGGGGGGGGGGFGG@EFGGFGGGGGCGGGGGGGGGGDGFGGGFEGGGGGAFGGGGGGGGGGGGGGGGGGGGGFFFGGEFGGGGGGGGGFGGGGGDGFGFCFGCFDCFGGGGGGGGGGGGFGGGGGGCFGFFGCCGD@EEEGDGFGGFGFAF7CEGGGFGGGF=FFFG>DFFFF?D13>55>F0BFEF1=DC?5FFFF65*.?09:6<3)7@31:B44?FF<FD:>6>001872(:4FB>>(-:)..
@M04650:207:000000000-C238N:1:1101:22762:6284 2:N:0:19
GGACTACAGGGGTATCTAATCCTGTTTGCTCCCCACGCTTTCGCACCTGAGCGTCAGTCTTTGTCCAGGGGGCCGCCTTCGCCACCGGTATTCCTCCAGATCTCTACGCATTTCACCGCTACACATGGAATTCCACTCTCCTCTTCTGCACTCAAGTCTCCCAGTTTCCAATGACCCTCCCCGGTTGAGCCGGGGGCTTTCACATCAGACTTAAGAAACCGCCTGCGCTCGCTTTACGCCCAATAAATCCGGACAACGCTTGCCACCTACGTATTACCGCGGCTGCTGGCACGTAGTTAGC
+
CCCCCCGEGGGGGEGGGGGGGGGGGGAFFGGGGGGGFGGGGGGGGGGGGGGGGGGGGGGGGFGGGGGGGGGGGGGGGGGGGGGGGGGGGGGGGFGGGGDEFGGGGGGGGGGGGGGGGGDGDFEGGGGCFFGGGGGGGGGGGGGFGGGGFGGFGGGGGGFGFFGFFGFFFFGGD,<7,AFGCGC@FGD87DFC79C*:DGGGFF6CGF=7CGGE+:+13CGBDBF2FFFFGFFFGF<F?GGGF(:FG2::F;>FBG<F>BF?FGF7E??0:::7E04EG?B09B90324>D:G?<?4(<25<
@M04650:207:000000000-C238N:1:1101:9307:6291 2:N:0:19
GGACTACTGGGGTTTCTAATCCTGTTTGCTACCCACGCCTTCGCGCCTCAGTGTCAGTCCTCTACCAGAGAGACGCCTTCGCCACCGGTGTTCCTCCAGAGCTCTACGCATTTCACCGCTACCCCTGGAATTCCGCCCCCCTCTTAGAAACTCTAGTCTACCAGTCCGAGACGCTTAACAAGGGTAAGCCCTGCACTTTCACGCCACCCTTCGTCAACCCCCCACCCCCCCTTTACCCCCCGTCATTCCCATTAACGCTCGCACCCCCCCTTCTTCCCCGGCGCCTGGGCCGGGGTTTGCC
+
9CCCC@FG9CDFGGGGGEGGGGGCFECFGGFGGGGGGGGGGGGGGGDGGFFGGGGFGGGG9FGFFGFFGGFF:EFGGGGGGGGEEG>FGGEGGGGGG8FF<FE@FEGDFF>FGGGGGGGGGGGGGGGGFCFGGG,?+68FGGGB=,7D3@BFCF9EE9DGAG8EGC8+58B8;C5@*=<,,3>:C,>42,D4;E89:;DC+=,)))2)-*2*(0/:)78*(1((,)/)->>17F*-*,@E*-44*0))2*1.)*261-(,(()45E>60((.(2))<*.(-2((-(-((*,*,(((-*(-<
@M04650:207:000000000-C238N:1:1101:17014:6312 2:N:0:19
GGACTACCCGGGTTTCTAATCCTGTTTGCTCCCCACGCTTTCGCACCTGAGCGTCAGTCTTTGTCCAGGGGGCCGCCTTCGCCACCGGTATTCCTCCAGATCTCTACGCATTTCACCGCTACACCTGGAATTCTACCCCCCTCTACAAGACTCTAGCTTGCCAGTTTCAAATGCAGTTCCCAAGTTAAGCTCGGGGATTTCACATCTGACTTAACAAACCGCCTGCGTGCGCTTTACGCCCAGTAATTCCGATTAACGCTTGCACCCTCCGTATTACCGCGGCTGCTGGCACGGAGTTAGC
+
CCCCC<FGGGGGGGDCGFGGGGGDFGGGGGGGGGGGGGGGGGFGGGDGGGEGGGGGGFGGGFGFGGGGEGGGGGGGGGGGGEG7GGDGGGGGGGGGGFG9FFGGGEGGGGGGGGFGGGGGGGGGGGGG@FGFGGFGGGFGGGGFGGFG@FFBGEFGGGFGGGGGGGGFFCCGFGGGFGGGGGCFFCFDFGCFGEEGDDFGDFGFFF86?FGFFFGGFFDFFGFDFF08(891(:@DFFGGGB<37FFFGFF66D3<C?4<6092CFFF:BFF0E>)<2-,(-4(,(84(>?G?((246)64
@M04650:207:000000000-C238N:1:1101:8046:6347 2:N:0:19
GGACTACTGGGGTTTCTAATCCTGTTTGCTCCCCACGCTTTCGCACCTGAGCGTCAGTCTTTGTCCAGGGGGCCGCCTTCGCCACCGGTATTCCTCCAGATCTCTACGCATTTCACCGCTACACCTGGAATTCTACCCCCCTCTACAAGACTCTAGCTTGCCAGTTTCAAATGCAGTTCCCAAGTTAAGCTCGGGGATTTCACATCTGACGTAACAACCCGCCTGCGTGCGCTTTACGCCCAGTAATTCCGATTAACGCTTGCTCCCTCCGTATTACCGCGGCTGCTGGCACGGAGTTAGC
+
CCCCC8EFCFGEG+,FGFGGGFGGGGFFGGGGGGGGGGGGGGGGGGECA8EGGC@@:EAAEDFFFF9FEGGE@FFGGGGGGDG@FGGGFDCAEEDFFG8<FCGGGFFFEGCCF9F5E76=BFFD?FEDGDE:FCC<98+@CDCFGGG8C,@AFADFGC9,:FFFFFDFG=EE7==AFGGGFGFGG;EFGF??CC5?54FCFFFFFFFBC+*:;FG:F(=CBD;?;;3>;D;BB5<4@<C5:6237*6<C*<(2>DB7:B?6?:)08:(4((-3C0)A7((407>B2)2./(<<>0(-;)..
@M04650:207:000000000-C238N:1:1101:24538:6386 2:N:0:19
GGACTACCGGGGTTTCTAATCCTGTTTGCTCCCCACGCTTTCGCACCTGAGCGTCAGTCTTTGTCCAGGGGGCCGCCTTCGCCACCGGTATTCCTCCAGATCTCTACGCATTTCACCGCTACACCTGGAATTCTACCCCCCTCTACAAGACTCTAGCTTGCCAGTTTCAAATGCAGTTCCCAAGTTAAGCTCGGGGATTTCACATCTGACTTAACAAACCGCCTGCGTGCCCTTTACGCCCATAAATTCCGATTAACGCTTGCACCCTCCGTATTCCCGCGGCTGCTGTCACGGAGTTATC
+
CCCCCGGDEGGGGGGGGGGGGGGGGGGGGGGGGGGGGGGGGGGG>GEFGGGGGGGGGGGGGGGGGGFGCC7FGGGGGGGG@FEGGGGGGDGGG9=FFFGGGGGGGGCGGGGGGGGGGDGGDGGGGGFG8FGGGGFGFBFGEGGF:FC9<CFFGFGGGGFFGGGGGGGGGGCFGGGGGGGGCF?,FFGF7@,=CE:=)?FFGAGF7<7+)1;74>F:A(@C6C(63A9B:C(.5E<2*(2?*(((2*:6FFF??>D>F16604C)9C(-4<9<(8>)2=?>>>077(.8)<4?<?9(3*.).
@M04650:207:000000000-C238N:1:1101:9346:6393 2:N:0:19
GGACTACTGGGGTTTCTAATCCTGTTTGCTCCCCACGCTTTCGCACCTGAGCGTCAGTCTTTGTCCAGGGGGCCGCCTTCGCCACCGGTATTCCTCCAGATCTCTACGCATTTCACCGCTACACCTGGAATTCTACCCCCCTCTACAAGACTCTAGCTTGCCAGTTTCAAATGCAGTTCCCAAGTTAAGCTCGGGGATTTCACATCTGACTTAACAAACCGCCTGAGTGCGCTTTACGCCCAGTAATTCCGATTAACGCTTGCACCCTCCGTATTACCGCGGCTGCTGGCCCGGAGTTGTC
+
CCCCCFFGGGGGGGGGGGFGGGGFGGGGGGGGGEAFFGGGGGGGGGGGE@GGGGGGG<EGGEFGGGGGGGGDGGGGGGGGGGGGCG@CGCGGGGGCGFGGGGGEGGGGGGGGGGDFGGGGGGGGGGGFGGGGGGFGGGGGGGGFGGGFE?FFGGGDAFGFFGG?@EGGCFFGCFGAEFGGFG88FEFD?F>FEGEG)9FCDACFFGG8<FFC9FGGF@F59DBD1)(3;FFF(:7<F0EEG?BBGF-):F?:BF34C<;<:<F2FG0(:B9,3*8:CG66200(-4?>(5(1(-29:G)..
@M04650:207:000000000-C238N:1:1101:16264:6433 2:N:0:19
GGACTACCGGGGTATCTAATCCTGTTTGCTCCCCACGCTTTCGCACCTGAGCGTCAGTCTTTGTCCAGGGGGCCGCCTTCGCCACCGGTATTCCTCCAGATCTCTACGCATTTCACCGCTACACCTGGAATTCTACCCCCCTCTACAAGACTCTAGCTTGCCAGTTTCAAATGCAGTTCCCAAGTTAAGCCCGGGGATTTCACATCTGACTTAACAAACCGCCTGCGTTCGCTTTACGCCCCGTAATTCCGATTACCGCTTGCACCCTCCGTATTACCTCGGCTGCTGGCCCTGCGTTGGC
+
<CCCCDGGGGGGGGGGGGGGGGGGGGFGGGGGGGGGGGGGGGGGGGGGGGGGGGGGGGGGGGGGGGGCFEDGGGGGGGGGGGGGGGGGGDGFGGGGGFGGGGGGCGGGGGGGAFGGGGGGGGGGGGGFDFCDFGGGGGGGGGGFFGGC>CGFGGGGGGFFDGGFCFGG9@CF7FFCGGGGGFFGFEFGEG,=E=E*5<FC@+<CFC:CCGGGE>GGFFGGFDBDFFF@(924?CFAF?GGG09:DD:BGFF(48C)2-4>(132CFB2<<08(;:)CC)4(432214),:2C(.(--;(.4
@M04650:207:000000000-C238N:1:1101:10023:6494 2:N:0:19
GGACTACTGGGGTTTCTAATCCTGTTTGCTCCCCACGCTTTCGTCCCTGAGCGTCAGTGTACATCCAGTAAATTGCCTTCGCCATTGGTGTTCTTCCTAATATCTACGCATTCCACCGCTTCACTAAGAATTCCATTTACCTCTATGTAACTCTAGTTTGCTAGTATCCAAAGCGGGCTGAGGTTGAGCCTCAGGCTTTAACTCTAGACTTAACAAACCGCCTACGAACGCTTTACGCCCAATAATTCCGGATAACGCCTGTGACCTATGTATTACCGCGGCTGCTGGCCCATAGTTTGCC
+
CCCCCGGGGGGGGGGGGFGGGGGGGGGGGGGGGGGGGGGGGGGGGGGGFGGGGGGGGGGGFGFGGFFFGGGAFGGGGGGGGGGGCEGGGGGGGGGGGGGGGGGGGGGGGGGGGFGGGGGGGGGGGG8FGGGGGGDGGGGGGGGFGFGGGGGFGGGGGGGAFGAFGGGG9EDFCFCEECGGFGDGGGG88DEFFFGGFCG@CFGBFGG6:CC8>FCGACFDFGFAFFFFBGFFFGFFFFEGC(,);@<5:)8;@EFFG0((,/2?GGE2<BFB)<4<0*(-439>:??B6*-*3()4<F)65
@M04650:207:000000000-C238N:1:1101:19557:6500 2:N:0:19
GGACTACCGGGGTATCTAATCCTGTTTGCTCCCCACGCTTTCGCACCTGAGCGTCAGTCTTTGTCCAGGGGGCCGCCTTCGCCACCGGTATTCCTCCAGATCTCTACGCATTTCACCGCTACACCTGGAATTCTACCCCCCTCTACAAGACTCTAGCTTGCCAGTTTCAAATGCAGTTCCCAAGTTAAGCTCGGGGATTTCACATCTGACTTAACAAACCGCCTGCGTGCGCTTTACGCCCAGTAATTCCGATTAACGCTTGCACCCTCCGTATTACCGCGGCTGCTGGCACGGAGGTAGC
+
@@CCCGGGGGGGGGGGGGGGGGGGGGGGGGGGGGGGGGGGGGGGGGGGGGGGGGGGGFGGGGGGGGGGGGGGGGGGGGGGGGGGGGGGGGGGGGCGGGGGGGGGGGGGGGGEGGGGGGGGGGGGGGGFCFGGGGGGGGGGGGGFGGGFFGGFGGGGGGFGGFGGFGGGGGGGGGGGFGGGGFEGGGGGGGBFGGGGGGGGF>FFFD+@CFGGFCDGFFGGFGFFFF9>?GFFFGF29?GGGFF877>DGF@015DFGBFBFFGFGGFFFFFFBF?9FD(((4911(2:?E<G?;>0(;)47
@M04650:207:000000000-C238N:1:1101:8732:6512 2:N:0:19
GGACTACAGGGGTTTCTAATCCTATTTGCTCCCCACACTTTCGAGCCTAAGTGTCAGTAATGGTCCAAGTTATCGCCTTCGCCTCTAGTGTTCTTCCATATATCTACGCATTCCACCGCTTCACTAAGAATTCCATTTACCTCTATGTAACTCTAGTTTGCTAGTATCCAAAGCGGGCTGAGGTTGAGCCTCAGGCTTTAACTCTAGACTTAACAAACCGCCTACGAACGCTTTACGCCCAATAATTCCGGATAACGCTTGTGACCTATGGATTACCGCGTCTGCTGGCACATATTTTGCC
+
CCCCCGGGDFGEGGGGFGGAF<FGGGCFGGGGGGGFCFGFGGGG@CCFCCDEFFGCFFF<9CEDFGF9F<6@EFF7FCEGFGCCCFF<FG<EF,=EFGGGGFFGGDEECFCF5FGGG:6CGEEFFF,9<F9FFAFGG9DGA@D?9FFGGGGDDGGFGG;FAE=8FGGGCFF9DBECE>ECFFGGGGG?DEEG=E?FDF73?BCF;+=9CCFGCCGDF)@C)3=>)9@F@D=->CA=>@DGGFFF=C.<+A52,2?@30(,:8CEF9<3)).))53)+7(4-4(3<)4(2052:4-))0),.
@M04650:207:000000000-C238N:1:1101:25413:6549 2:N:0:19
GGACTACTGGGGTTTCTAATCCTGTTTGCTCCCCACGCTTTCGAGCCTCAGTGTCAGTTACAGGCCAGAGAGCCGCTTTCGCCACCGGTGTTCCTCCATATATCTACGCATTTCACCGCTACACATGGAATTCCACTCTCCTCTCCTGCACTCAAGTCTACCAGTTTCTAATGCATACAATGGTTGAGCCACTGCCTTTTACACCAGACTTAATAAACCACCTGCGCTCGCTTTACGCCCAATAAATCCGGACAACGCTCGGGACCTACGTATTACCGCGGCTGCTGGCACGTAGTTAGCC
+
CCCCCEGGGGGGGGGGGGGGGGGGGGGGGGGFGGGGGGGGGGGGGGGGGGGGGGFGGGGGGGGGGGGGGGGGGGGGGGGGGGGGGGGGFFGGGG;FGGGGGGGGGGFGGGGDFGGGGGGGGGGGGGGGGGGGGGGGGDFGGGGFGGGGGGGFGGGGFF,@FGGGGFFA3E;D=FGGGGGGFGGGGGGDCCCFF7?FGFGGGFGFFDG587;CCGGFFEFGBDBBFFAFAC>D=5FF4@GCC@FEGGEC<)0;9BGFC><((,91D518?F:B4<>6<94,(2;6B?::B7<=<0632<.48
@M04650:207:000000000-C238N:1:1101:22053:6558 2:N:0:19
GACTACTGGGGTTTCTAATCCTGTTTGCTCCCCACGCTTTCGCACCTGAGCGTCAGTCTTTGTCCAGGGGGCCGCCTTCGCCACCGGTATTCCTCCAGATCTCTACGCATTTCACCGCTACACCTGGAATTCTACCCCCCTCTACAAGACTCTAGCTTGCCAGTTTCAAATGCAGTTCCCAAGTTAAGCTCGGGGATTTCACATCTGACTTAACAAACCGCCTGCGTGCGCTTTACGCCCAGTAATTCCGATTAACGCTTGCACCCTCCGTATTACCGCGGCTGCTGGCACGGAGTTAGCC
+
CCCCCGGGGGGGGGGGGGGFGGGGGGGGGGGGGGGGGGGGGGGGGGGGGGGGGGGEFGGGGGGGGGGGGGGGGGGGGGGGGGGGGGDGGGGGGGFFDGGGGGGGFFGG=FGGGGGGGGEDGGGGGGGFGGGGGGGGGGEGGDGFGGFGFGGFGGGGFFGGGGGCFGGCFGGGGGGGGGGGGGDFGGGGF>BCEGGCGGGGGFCCFGGFFGGFFGGGFFGGFGFFFDD)(>@FFGFDB?GE;88A*:AFG@3::B*6<9B:06D<GGF<?;:1:F)4FD23;FBFF:???:?5979(406<:
@M04650:207:000000000-C238N:1:1101:26605:6566 2:N:0:19
GGACTACCGGGGTTTCTAATCCTGTTTGCTCCCCACGCTTTCGCACCTGAGCGTCAGTCTTTGTCCAGGGGGCCGCCTTCGCCACCGGTATTCCACCAGATCTCTACGCATTTCACCGCTACACCTGGAATTCTACCCCCCTCTACAAGACTCTAGCTTGCCAGTTTCAAATGCAGTTCCCAAGTTAAGCTCGGGGATTTCACATCTGACTTAACAAACCGCCTGCGTGCGCTTTACGCCCAGTAATTCCGATTAACGCTTGCTCCCTCCGTATTACCGCGGCTGCTGTCACGGAGTTAGC
+
<9@CCECCE@FG7FE9FF<FFAACFFFGFAF<FEG@@CGECE@CE@CFEGDCG:FDGC<FFGEGFCGGGGGGCC7FE,@FFC?FFGGGGGGGGG,:BF8,EF;E9;CD7CEEEBAFF:8CEGGGGGG?CEGGFED<DB8BECC62>DCFEGAGEGG9CC6DFGGGGFGCGFGGGAC<8:D?FF@,<;D7?FGG*:=5CGC++<A+2;A?GFGCCGGF?8393:0;F9E:*(465F9*-*224(.*04>>6F?B>CA>(76<?F)0<(,.4(4::>A::2160399?:2)+.38:09?F>4)
@M04650:207:000000000-C238N:1:1101:22473:6568 2:N:0:19
GGACTACCCGGGTTTCTAATCCTGTTTGCTCCCCACGCTTTCGTCCCTGAGCGTCAGTGTACATCCAGTAAATTGCCTTCGCCATTGGTGTTCTTCCTAATATCTACGCATTCCACCGCTTCACTAAGAATTCCATTTACCTCTATGTAACTCTAGTTTGCTAGTATCCAAAGCGGGCTGAGGTTGAGCCTCAGGCTTTCACTCTAGACTTAACAACCCGCCTACGAACGCTTTACGCCCAATAATTCCGGATAACGCTTGTGACCTATGTATTACCGCTGCTGCTGGCACATAGTTTGCC
+
CCCCCGGGGGGDGGGGGGGGGGGFGGGFGGGGGGGGGDCGGGGDFFGGGGGGGGGGGGGGFAFGFGGGGGGGGGGGGGGFEGGGECFDFFGGGGGGFGAFGDGGGGGGGGGGGFFFGGGGCF9FFG8AEDGGGGGGGGGGFG96EGCGFFGFCGGAFGCFDEGFFFFGGGF>0:6>>DGGDFGGGDCF?FGGGFCGGGG,;CAFFG79@D+B8FFG*8CDADAF9956()6=>/+8?>GEE;3)2:5CFFB2<EF8D9DFF3*-:::?<A4)6<6)<*,,4;?D20)81*.*54<><FAB3
@M04650:207:000000000-C238N:1:1101:16943:6575 2:N:0:19
GGACTACTGGGGTTTCTAATCCTGTTTGCTCCCCACGCTTTCGCACCTGAGCGTCAGTCTTTGTCCAGGGGGCCGCCTTCGCCACCGGTATTCCTCCAGATCTCTACGCATTTCACCGCTACACCTGGAATTCTACCCCCCTCTACAAGACTCTAGCTTGCCAGTTTCAAATGCAGTTCCCAAGTTAAGCTCGGGGATTTCACATCTGACTTAACAAACCGCCTGCGTGCGCTTTACGCCCAGTAATTCCGATTAACGCTTGCACCCTCCGTATTACCGCGGCTGCTGGCACGTAGTTCGC
+
C9ACCGGGGGGGGGGGGGGGGGGGGGGGGGGGGGGGDGGGGGGGGGGGGDFGGGGGGGGGGGGGGGGGGGGGGGGGGGGGGGGGGGGGGDGGGGGGGGGGGGGGGGGGGGGGGGGGGGGGGGCFGGGGG@FGGGGGGGGGGGGFGGG8FGGAFGGGGGGGGGGGGGGGGGGGGGFGGGGGGDFGGGGGFGEFEGGD4CFFGFGFFGGFEGGGEDGGFFGF0C;@DF;EDGFFF5>AF?GEE(48CFAFGF?B0>DAF?>:??C?GGB0(37:BF:AGG?B>BBFBBF7:=2CB(13:C)32
@M04650:207:000000000-C238N:1:1101:16084:6610 2:N:0:19
GGACTACTGGGGTATCTAATCCTGTTTGCTACCCACGCCTTCGCGCCTGAGCGTCAGTCTTTGTCCAGGGGGCCGCCTTCGCCACCGGTATTCCTCCAGATCTCTACGCATTTCACCGCTACACCTGGAATTCTACCCCCCTCTACAAGACTCTAGCTTGCCAGTTTCAAATGCAGTTCCCAAGTTAAGCTCGGGTATTTCACATCTGACTTAACAAACCGCCTGCGTGCGCTTTACGCCCAGTAATTCCGATTAACGCTTGCCCCCTCCGTATTACCGCGGCTGCTGGCACGGAGTTAGC
+
C@CCCGGCDFGGGDGGGGGGGGGGGGGGGGCFGGGGGGGGGGGGGGGFFGEFGGGGGGGGFFGFGGGGF7EEGGGGGGGGGGGGEFGGGGGGGGGGG@8EFGGGGGGGGGGGGGGGGGGGGGGGGGGGFGGGGGGGCGDFGGGF,E;9F6EFGGGGGGA?FFFCFGGGCF9BDGD7EDGGGGBCGGCGCF;F7CD,/CFGC>FCFGGFFGGGF+?D42EGFC>?=F1A?C;>6E>2=?GGG6:>*:<ACFF??DD<C17?FFF(CG>98:6:BGFFGF?FB069>?BF:7:?06B63C<AA
@M04650:207:000000000-C238N:1:1101:13268:6637 2:N:0:19
GGACTAAGGGGTATCTAATCCTGTTTGCTCCCCACGCTTTCGCACCTGAGCGTCAGTCTTTGTCCAGGGGGCCGCCTTCGCCACCGGTATTCCTCCAGATCTCTACGCATTTCACCGCTACACCTGGAATTCTACCCCCCTCTACAAGACTCTAGCTTGCCAGTTTCAAATGCAGTTCCCAAGTTAAGCTCGGGGATTTCACATCTGACTTAACAAACCGCCTGCGTGCGCTTTAGGCCCAGTAATTCCGATTAACGCTTGCACCCTCCGTATTACCGCGGCTGCTGGCACATAGTTGGCC
+
CCCCCGFGGGGGGFDFFGGCFGGFGFGGGFFGGGGGGGGGFCFGGGGGGEFGG7FGFGGGGGGGGGGGGGGGEEGEGGDEGCGGGGGGGGFCEF8FDGGFGGCE9FGGGGBCFCGGGGG>EFGFDFFFGGGFGGGGGCEEGDGDFFEFFGAAE;BFDGGGGGGGGACFGGFGGFCFGGFGGGGFAFGGCF7CEECC5CF?FAFFFG8A:F+=@CGG4=:C1D037>?BFG01?*=)98FCE::<:*4):?B?0:FFG>((4:C>G5<(492?1CBF+9(321>>B0>:?67*)6A4<+(()
@M04650:207:000000000-C238N:1:1101:23779:6692 2:N:0:19
GGACTACTGGGGTATCTAATCCTGTTTGCTCCCCACGCTTTCGTCCCTGAGCGTCAGTGTACATCCAGTAAATTGCCTTCGCCATTGGTGTTCTTCCTAATATCTACGCATTCCACCGCTTCACTAAGAATTCCATTTACCTCTATGTAACTCTAGTTTGCTAGTATCCAAAGCGGGCTGAGGTTGAGCCTCAGGCTTTAACTCTAGACTTAACAAACCGCCTACGAACGCTTTACGCCCAATAATTCCGGATAACGCTTGTGACCTATGTATTACCGCGGCTGCTGGCCCATAGTTTGCC
+
CCCCCGGGGGGGGGGGGGGGGGGGGGGGGGGGGGGGGGGGGGGGGGGFGGGGGGGGGGGGCGGGGGGGGGFGGGGGGGGGGGGGGGGGGGGGGGGGGGGGGGGGGGGGGGGGGGGGGGGDGGGGGG8EEEGGGGGGGGGGGGGFGGGGGGGFGGGGEGGGGGGGGGGGGGGGGGGGGGGGGGGGGGGGGGF86FGGGGGGGFGAFCDFEFGGFGGFFDGGBGD=BDFA2DDFFFFEBDG7:(63CFFFFFAFFFGFG>@<F;D?FEC@<AAAA9AAFG090>001:::6/(*.3:<AG><4
@M04650:207:000000000-C238N:1:1101:10396:6745 2:N:0:19
GGACTACCCGGGTTTCTAATCCTGTTTGCTCCCCACGCTTTCGTCCCTGAGCGTCAGTGTACATCCAGTAAATTGCCTTCGCCATTGGTGTTCTTCCTAATATCTACGCATTCCACCGCTTCACTAAGAATTCCATTTACCTCTATGTAACTCTAGTTTGCTAGTATCCAAAGCGGGCTGAGGTTGAGCCTCAGGCTTTAACTCTAGACTTAACAAACCGCCTACGAACGCTTTACGCCCAATAATTCCGGATAACGCTTGTCACCTATGTATTACCGCGGCTGCTGGCACATAGTTTGCC
+
CCCCCFGGGGGGGGGGFGGFGADAFGFGAFFFGGGGGGEEFFGFG:FGB<FGCFGGGGGGGGGGGGGGGGFCGAE<<@?E=CGFGGFFDFGGGGGGGGFGGGGCFGGGDEEEGGBFFGGGGGGGGG8=FAFGGEGGCGGGF@99@EFEF8=DGGGFEFDGGGGGGGGCGD=EGDCE86CC?FFFGGD?CCFFCFCEGGGF++,<1?C@EC+=8FGGF@F4>C9=:45)29(/(7+*86CC7=;@FFC5@;)4;E>@G9(3=;*6*<<2<AFFFGFB<C14>F00804:?750--)6<FA<7
@M04650:207:000000000-C238N:1:1101:17309:6746 2:N:0:19
GGACTACAGGGGTTTCTAATCCTGTTTGCTCCCCACGCTTTCGCACCTGAGCGTCAGTCTTTGTCCAGGGGGCCGCCTTCGCCACCGGTATTCCTCCAGATCTCTACGCATTTCACCGCTACACCTGGAATTCTACCCCCCTCTACAAGACTCTAGCTTGCCAGTTTCAAATGCAGTTCCCAAGTTAAGCTCGGGGATTTCACATCTGACTTAACAAACCGCCTGCGTGCGCTTTACGCCCAGTAATTCCGATTAACGCTTGCACCCTCCGTATTACCGCGGCTGCTGGCACGGCGTTAGC
+
CCCCCGGGGGGGGGGGGGGGGGGGGGGGGGGGGGGGGGGGGGGGGGGGGGGGGGGGGGGGGFGGGGGGGDGEGGGGGGGGGGGGGGGGGGGGGGGGGGGGGGGGGGGGGGGGGGGGGGGGGGFGGGGGCFFGGGGGGGGGGGGFGGGGGGGFGGGGGFGFGGGGGGGGGGGGGGGGGGGGGFDGGGGGGG;FGGEE4DFGGFGFFGCA8FGFFFGGF;GGBGFFDFB>(919>EF9=?GGGFBFGFBAFFFFFDGDC(3<80>2CFFFFFBFFGFBGG?B069666:?(::C1((((:4:A
@M04650:207:000000000-C238N:1:1101:25865:6748 2:N:0:19
GGACTACTCGGGTTTCTAATCCTGTTTGCTCCCCACGCTTTCGCACCTGAGCGTCAGTCTTTGTCCAGGGGGCCGCCTTCGCCACCGGTATTCCTCCAGATCTCTACGCATTTCACCGCTACACCTGGAATTCTACCCCCCTCTACAAGACTCTAGCTTGCCAGTTTCAAATGCAGTTCCCAAGTTAAGCTCGGGGATTTCACATCTGACTTAACAAACCGCCTGCGTGCGCTTTACGCCCAATAATTCCGGATAACGCTTGTGACCTATGTATTACCGCGGCTGCGGGCACATAGTTTGC
+
CCCCCEGGGGGGGGGGGGGGGGGGGGGGGGGGGGGGGGGGGGGGGGGGCFGGGGGGGGGGGGGGGGGGGGGGGGGGGGGGGGGGGGGGGEGGGGGGGFGGGGGGGGGGGGDGGGGGGGGGEG@FGGGGGGGGGGGGCGFGGCEFFGGFGGGFGGGGGGGFCF7FFFFFGEGFGGGFGGCGGGGGGGGGFFGGGGGGGGGGGFGFFGGFFGGGFGGGF@GGFG9@FFFFFGFFBGF>FBGGG?0:GFFBGFFFBFGFF:31<BC)0AA44<7:60<A7C:>>B>0(,(21*4A:<4).A6A2
@M04650:207:000000000-C238N:1:1101:18371:6766 2:N:0:19
GGACTACCAGGGTTTCTAATCCTGTTTGCTCCCCACGCTTTCGCACCTGAGCGTCAGTCTTTGTCCAGGGGGCCGCCTTCGCCACCGGTATTTCTCCAGATCTCTACGCATTTCACCGCTACACCTGGAATTCTACCCCCCTCTACAAGACTCTAGCTTGCCAGTTTCAAATGCAGTTCCCAAGTTAAGCTCGGGGATTTCACATCTGACTTAACAAACCGCCTGCGTGCGCTTTACGCCCAGTAATTCCGATTAACGCTTGCACCCTCCGTATTACCGCGGCTGCTGGCACGGAGTTAGC
+
CCCCCGGGGGGGGGGGGGGGGGGGGGGGGGGGGGGGGGGGGGGGGGGGGGGGGGGGCGGGGGGGGGGGGGGGGGGGGGGGGGGGGGGGGGGDGGGGGFGFFGFFFAFGGGGGGGGGGDEDEGGGGGGGFFFGFGGGGGGGGGGFGGGGGGGFGGGAFGGFGGGGGGGGGGGGGFGGGGGGGEE8@FGFFG;FGGGGCGGGGFGFFFG6@GGGFGGF4;EGFGFF<FBF0CBFFGFAFFGGGFFFGFAFFF@:<DGFGB>1??F7FGF:?8(,(;><CF<F>(16(8?B05(0-(13:F>AA
@M04650:207:000000000-C238N:1:1101:25976:6799 2:N:0:19
GGACTACAAGGGTTTCTAATCCTGTTTGCTCCCCACGCTTTCGCACCTGAGCGTCAGTCTTTGTCCAGGGGGCCGCCTTCGCCACCGGTATTCCTCCAGATCTCTACGCATTTCACCGCTACACCTGGAATTCTACCCCCCTCTACAAGACTCTAGCTTGCCAGTTTCAAATGCAGTTCCCAAGTTAAGCTCGGGGATTTCACATCTGACTTAACAAACCGCCTGCGTGCGCTTTACGCCCAGTAATTCCGATTAACGCTTTCACCCTCCGTATTACCGCGCGTGCGGGCACGGATTTAGC
+
CCCCCDGF9FGEGGGGGGGGGGGGGGGGGGGGGGGGGGGGGGGGGGGGGGGGGGGGGGDGGEFGGGGGGGGGGFGGGGGGGGGGGGGGGGGGGGGGGE8FFFGGGGGGGGGGGGGGFGEDGGGGGGGGDFGGGDFFGGGGDGGF,CD?F8DAEC9=9=AFGFCFGGGFFGGGGFFGGGGFFA?8FFGG@D,CEGEG:DGGGFGA88@AEFF+47:>63CF9G>37538<G(1>G))1-ACE1(.::<<FFF::EDFG(38((*.?F:023((.C?BG709>(,,,(-(,:25(,((,A4)6
@M04650:207:000000000-C238N:1:1101:25942:6811 2:N:0:19
GGACTACAGGGGTTTCTAATCCTGTTTGCTCCCCACGCTTTCGCACCTGAGCGTCAGTCTTTGTCCAGGGGGCCGCCTTCGCCACCGGTATTCCTCCAGATCTCTACGCATTTCACCGCTACACCTGGAATTCTACCCCCCTCTACAAGACTCTAGCTTGCCAGTTTCAAATGCAGTTCCCAAGTTAAGCTCGGGGATTTCACATCTGACTTAACAAACCGCCTGCGTGCGCTTTACGCCCAGTAATTCCGATTAACGCTTGCACCCTCCGTATTACCGCGGCTGCTGGCACGGAGTTAGC
+
CCCCCGGGGGGGGGGGGGGGGGGGGGGGGGGGGGGGGGGGGGGGGGGGGGGGGGGGGGGGGGGGGGGGGGGGGGGGGGGGGGGGGGGGGGGGGGGGGGGGGGGGGGGGGGG7FGGGGGGGGGGGGGGGGGGGGGGGGGGGGGGFGGGFGGGFGGGGGGGGGFGGFGGGGFFGGCGGGGGGGAFFFGGGGGCFEGGGGGGGGFGFFGGFFGGGFGGGFFGGFGF@FF@>0C@>FGFAFFGEGBFBGGF<FFFBBFGFGF>B06F?GGF:?FFF<GF2CFF>BBF;BBBFFGFGFF>(,:5><
@M04650:207:000000000-C238N:1:1101:9360:6839 2:N:0:19
GGACTACTCGGGTTTCTAATCCTATTTGCTCCCCACACTTTCGAGCCTAAGTGTCAGTAATGGTCCAAGTTATCGCCTTCGCCTCTAGTGTTCTTCCATATATCTACGCATTCCACCGCTCCACATGGAGTTCCATAACTCTCTACCACACTCTAGGTTAATAGTTTCCAATGCATACAATAGTTAAGCTACTGCATTTAACACCAGACTTACTAACCCACCCGCGCTCGTTTTACGCCCAGTAAATCCGGATAACGCTTGCACCCTCCGTATTACCGCGTCTGCTGGCACGGAGTTAGCC
+
CCCCCGGGGGGGGGGGGGGGGGGGGGGGGGGGGGGGGGGGGGGGGGGGGCGGGGGGGGFGGGGGGGGGGGGAFGFGGGGGGGGGGGFGGGGGGGGGGGGGGGGGGFFGGDGGGGFGGGGGGGGGGGGFGGDGGGGGFFGGCFFFGGGGGGGFGGGFFGGGGGGFFGGGGFGGGGGGGGFFFF;DFGGGGG9FGGGGGGG,?DDF>DDD=DEGEFGGFCC68DDAF?=9=;5:BE6:>A7FBBF9FGFCFE>2<>FF>6;?F<4=4E@=;(6(:F?EC/37--:BA>)4:*45;09:?+)).
@M04650:207:000000000-C238N:1:1101:14413:6860 2:N:0:19
GGACTACAAGGGTTTCTAATCCTGTTTGCTCCCCACGCTTTCGCACCTGAGCGTCAGTCTTTGTCCAGGGGGCCGCCTTCGCCACCGGTATTCCTCCAGATCTCTACGCATTTCACCGCTACACCTGGAATTCTACCCCCCTCTACAAGACTCTAGCCTGCCAGTTTCGAATGCAGTTCCCAGGTTGAGCCCGGGGATTTCACATCCGACTTGACAGACCGCCTGCGTGCGCTTTACGCCCAGTAATTCCGATTAACGCTTGCACCCTCCCTATTACCGCGGCTGCTGGCACTGCGTTAGC
+
CCCCCGGGGGGGGGGGGGGGGGGGGGGGGGGGGGGGGGGGGGGGGGGGGGGGGGGGGGGGGGGGGGGGGGGGGGGGGGGGGGGGGGGGGGGGGGGGGGGGGGGGGGGGGGGGGGGGGDEGGGGGGGGGGGGGGGGGGGGGGGEFGGGECGGFGGDFGGGGGGGGGFEC*@EGFGDGGGGFGA6DFGGGFGGFEGGGGDGG=6CFFCFEFGGD87678@GGFGFFBFBFFG7>;5>AFBCEEBF:D*:<DF)-:BGFG36:BFG)>CB??<(,-AAFGG1609>9>0::>E?9(:)4?E134
@M04650:207:000000000-C238N:1:1101:22197:6883 2:N:0:19
GGACTACCCGGGTTTCTAATCCTGTTTGCTCCCCACGCTTTCGCACCTGAGCGTCAGTCTTTGTCCAGGGGGCCGCCTTCGCCACCGGTATTCCTCCAGATCTCTACGCATTTCACCGCTACACGTGGAATTCCACTCTCCTCTTCTGCACTCAAGTTCTCCAGTTTCCAATGACCCTCCCCGGTTGAGCCGGGGGCTTTCACATCAGACTTAAAGAACCGCCTGCGCTCGCTTTACGCCCAATAAATCCGGACAACGCTTGCCACCTACGTATTACCGCGGCTGCTGGCACGTAGTTAGC
+
CCCCCDGGGGGGGGGGGGGGGGGGGGGGGGGGGGGGGGGGGGGGGGGGFGDFGGGDGGGGGGGGGGGGGGGGGGGGGGGGGGGGGGGGGGGGGGGGGGGGGGGGGGGGGGGGFGGGGGGGGGGGGGGGFEFGGGGGGGGGGGGFGGGGGGGFGGGGGGGGGGGGGGGGGGGGGGGGGGGGGGG7FEGGGGGGEGEGGGGGGFGFFGGF<FFFEGGG6=FGFGBFFFFFFGF9(CFDF<EGE:?09C2<FFEFBEGBGFF<<<C0*<?:2:?:<F?<?C2;999((4?F:C?G:?7?BCA26
@M04650:207:000000000-C238N:1:1101:9100:6897 2:N:0:19
GGACTACCGGGGTTTCTAATCCTGTTTGCTCCCCACGCTTTCGCACCTGAGCGTCAGTCTTTGTCCAGGGGGCCGCCTTCGCCACCGGTATTCCTCCAGATCTCTACGCATTTCACCGCTACACCTGGAATTCTACCATCCTCTCCCATACTCTAGCTTCCCAGTATCGAATGCAATTCCTAAGTTAAGCTCAGGGATTTCACATCCGACTTAAAAAGCCGCCTACGCACGCTTTACGCCCAGTAAATCCGATTAACGCTCGCACCCTCTGTATTACCGCGGCTGCTGGCACAGAGTTCGC
+
CCCCCGGGGGGGGGGGGGGGGGGGGGGGGGGGGGGGGGGGGGGFGGGGGEGGGGGDGGGGGGGGGGGGGGGGGGGGGGGGGGEGGGGGGGGGGGGGGGGGGFGGGGGGGGGGGGGGGGGGEGGGGCGG?DFGGGGGGGGGGGGFFFGGGGGFGDGGGGAFGGGGGFGGDFFGGFFGFGGGGGGGGGGGGG;CFC?FGGGGGFGFFFF>24DGF7CCFDGGFGFF05;EFGFF?G:<F:>>EFF7GGDAGFFF<EG9:<;6?1DBGG?(,34<<FAAGD6>FBFF9?:2:53<0:(54<<?3
@M04650:207:000000000-C238N:1:1101:14414:6951 2:N:0:19
GGACTACTCGGGTTTCTAATCCTGTTTGCTCCCCACGCTTTCGCACCTGAGCGTCAGTCTTTGTCCAGGGGGCCGCCTTCGCCACCGGTATTCCTCCAGATCTCTACGCATTTCACCGCTACACCTGGAATTCTACCCCCCTCTACAAGACTCTAGCTTGCCAGTTTCAAATGCAGTTCCCAAGTTAAGCTCGGGGATTTCACATCTGACTTAACAAACCGCCTGCGTGCGCTTTACGCCCAGTAATTCCGATTAACGCTTGCACCCTCCGTATTACCGCGGCTGCTGGCACGGCGTTAGC
+
CCCCCAGGGGGGGGGGGGGGGGGGGGGGGGGGGGGGGGGGGGGGGGGGGGGGGGGGGGGGGGGGGGGGGGDGGGGGGGGGGGGGGGGGGGGGGGGGGGGFGGGGGGGGGDGGGGGGGGGGGGFGGGGGGGGGGGGGGGGGGGGFGGGGGGGFGGGGGGGGFGGG<DFGCEGGGGGGGGGGGGGF=DFGGGFGGGECDGGGGFGFFCDFEGGGFCCGF@GC@G@6;F9DFG@FFEF<46EGGB??>>><GF?6:BDAC,-3:?C?GGF<??>B?G?)<C?;>>F(18)4(:(319(47E804
@M04650:207:000000000-C238N:1:1101:8821:6952 2:N:0:19
GGACTACTAGGGTTTCTAATCCTGTTTGCTCCCCACGCTTTCGAGCCTCAGCGTCAGTTACAGACCAGAGAGTCGCCTTCGCCACTGGTGTTCCTCCACATATCTACGCATTTCACCGCTACACGTGGAATTCCACTCTCCTCTTCTGCACTCAAGTTCTCCAGTTTCCAATGACCCTCCCCGGTTGAGCCGGGGGCTTTCACATCAGACTTAAAGAACCGCCTGCGCTCGCTTTACGCCCAATAAATCCGGACAACGCTTGCCACCTACGTATTACCGCGGCTGCTGGCACGTCGTTAGC
+
CCCCCGGGCFGGGCFGGGGGGGGGFGGGGGGGGGGGGGGFGFFDGGGGGGGGGGGEGGGGFGGGGGGGGAFFFGGGGGGGGGGGGFGG<FGGGGGGGDGF?FFFGGGGGGGEFGGGGGGGGGGGGFGGGGGGGGGGGF8<EGGFFGGGDCFFGGFGEFAGFGGGBFFGGGGFGGGF8DFCEGGGGEC<FFDE9EGEDCC,:8C>F4+;3CFCC+:=6@FFBGF;6A:D>G>B?GFBFFGGGB3:9:4:F?B>BBGFGF0(3(93>FF?:BF(,0.<FF:026>91:2??E(96(,44;?<5
@M04650:207:000000000-C238N:1:1101:22232:6962 2:N:0:19
GGACTACCCGGGTTTCTAATCCTGTTTGCTCCCCACGCTTTCGAGCCTCAGTGTCAGTTACAGGCCAGAGAGCCGCTTTCGCCACCGGTGTTCCTCCATATATCTACGCATTTCACCGCTACACATGGAATTCCACTCTCCTCTCCTGCACTCAAGTCTACCAGTTTCCAATGCATACAATGGTTGAGCCACTGCCTTTTACACCAGACTTAATAAACCACCTGCGCTCGCTTTACGCCCAATAAATCCGGACAACGCTCGGGACCTACGTATTACCGCGGCTGCTGGCACGTAGTTAGCC
+
CCCCC@GGGGGGGGGGGGGFGGGFGGGGGGGGGGGGGGGGGGGGGGGGGFGGGGGGGGGGGGGGGGGGGGGGGGGGGCFGCGGGGGGGDGGGGGGGGGGGGDGGGGGGGGGGGGGGGGGGGGGGGGGGGGGGGGGGGGGGGGGFGGGGGGFFGGFGGGGGGGGGGGGGGGGGGGGGGGFCFGFGFFFFADDGGGGGG+@FGFFFFGGF>DFCA@7DFF6*:D@B=BB5>C@FBF6CB@CE@;@@FGE?<B5(..CDC:113099CEF>>B:<AE2:<*2419>BFFF:?*.53(.-<<).5
@M04650:207:000000000-C238N:1:1101:21292:6982 2:N:0:19
GGACTACTGGGGTTTCTAATCCTGTTTGCTCCCCACGCTTTCGAGCCTCAGCGTCAGTTACAGACCAGAGAGCCGCCTTCGCCACTGGTGTTCCTCCATATATCTACGCATTTCACCGCTACACATGGAATTCCACTCTCCTCTTCTGCACTCAAGTCTCCCAGTTTCCAATGACCCTCCCCGGTTGAGCCGGGGGCTTTCACATCAGACTTAAGAAACCGCCTGCGCTCGCTTTACGCCCAATAAATCCGGACAACGCTTGCCACCTACGTATTACCGCGGCTGCTGTCACGTAGTTCGC
+
CCCCCGGGGGGGCGGGGGGGGGGGGGGGGGGGGGGGGGGGGGGGGGGGGFGGGGGEGFGGGGGGGGGGGGGGGGGGGGGGGGGGDGGGFGGGGGGGGGGGGGGGGGGGDGGGGGGGGGGGGGGGGGGGFCEFFGGGGGGGGGGFGFFGFGGFGGGGGGFGGGGGAEGGGGGG6GGCGGGEEGG7FDGGGGGGGGGGGGGGGFCF6DG*>FGGFGGFFDGGFGFFDFFF>G>F3E3-78>CE6(8CDAA7?598BD6F9>?B<3:FFFF?:B?)<>AGG0>>(7(3:?F)3)<34(4?G)4-
@M04650:207:000000000-C238N:1:1101:26134:6983 2:N:0:19
GGACTACTGGGTTATCTAATCCTGTTTGCTCCCCACGCTTTCGCACCTGAGCGTCAGTCTTTGTCCAGGGGGCCGCCTTCGCCACCGGTATTCCTCCAGATCTCTACGCATTTCACCGCTACACCTGGAATTCTACCCCCCTCTACAAGACTATAGCTTGCCAGTTCCAAATGCAGTTCCCAAGTTAAGCTAGGGGATTTCACATCTGACTTAACAAACAGCCTGCGTGCGCTTTACGCCCAGTAATTCCGATTAACGCTTGCACCCTCCGTTTTACCGCGACTGTTGGCAAGGAGTTAGC
+
CCCC<FGD@C<,8,CCFG<C<CFAFCECFG9F8@8CFG7F8F:,66:A:<C<CF@F7FCCC,CEFGGGGGGDC:F7>===,,B=F,CBCFG9E,;FFG8B,=CEDG9FCCECEFAE,8=D@B@G8EDCGGGGFFD?,8++=+@F8,,=,@,+,7EFGGGCD>@ED,,,3@DC83,,2DEA6DFFCC9E79,,4;,49D,>=>9++0++9:DC*8;CF2,*06((/59817(:3/87+(4**/3>D*6>7F4(,8*.2-(4?67)92-(-890)+,-3*,(7(,4().4?FF+4(2(3846.
@M04650:207:000000000-C238N:1:1101:11594:6987 2:N:0:19
GGACTACCAGGGTATCTAATCCTGTTTGCTACCCACGCCTTCGCGCCTCAGTGTCAGTCCTCTACCAGAGAGACGCCTTCGCCACCGGTGTTCCTCCAGAGCTCTACGCATTTCACCGCTACCCCTGGAATTCCTCTCCCCTCTTAGAAACTCTAGTCTACCAGTCCGAGACGCTTAACAAGGGTAAGCCCTGCACTTTCACGTCACACTTAGTCAACCACCTACACGCCCTTTACGCCCAGTCATTCCGCTTAACGATCGCACCCCCCGTGTTACCGCGGCTGCTGGCCCGGAGTTAGCC
+
CCCCCFGGGGGEGDGGGGGGGGGFGGGGGGFGGGGGGGGGGGFGDGGGGDGGGGGGGGGGGGGGGGGGGGGG@FFGGGGGFGGGGGFEGGGGGGGGGFGGGGGGGGGGGGGGGG,FGEGGGGGGGGFGFGGGGGFGGGGGGGGFGGGD<=FFGGDFGGGGGGG,CFGGGGCEDGEECDE:,DEEG@FFGGGGGGCDCFGF7ACFFDGFEFF7ACFF9>GGBGFB=):6@F@@FC+95;GG*:=@CC?CFF),::CA*((.(4*7DC>9B2((48:AE93(1771:?7(:*4*(,,-4+)65
@M04650:207:000000000-C238N:1:1101:8304:7007 2:N:0:19
GGACTACTGGGGTATCTAATCCTGTTTGCTCCCCACGCTTTCGCACCTGAGCGTCAGTCTTTGTCCAGGGGGCCGCCTTCGCCACCGGTATTCCTCCAGATCTCTACGCATTTCACCGCTACACCTGGAATTCTACCCCCCTCTACAAGACTCTAGCTTGCCAGTTTCAAATGCAGTTCCCAAGTTAAGCTCGGGGATTTCACATCTGACTTAACAAACCGCCTGCGTGCGCTTTACGCCCAGGAATTCCGATTAACGCTTGCACCCTCCGTATTACCGCGGCGGCTGGCACGGAGTTAGC
+
CCCCCGGGGGGGECFGGGGGGGEGGGDGGGGGGGGGGGGGGGGGGEGGGGGGGGGGGFFCFGFGGGGGG7CFGGFGGGGGFGGGGCGDGGGGGGGGGEGGGGGGGGGGGGEDFFEFGCCGGGGGGGGGCFFGGDGF9=FGGGGFDGGCFFGFGDEGFFFGGGGGGGGGGFFGCA7AC;ACFGGGGGG7BC,ACECGCDGGCFGFCGD+5:87@FCCA(:C@GFF?FFF<D@91>FBFBGEC?0(1>::FFFB0.*.?(18:633CC<0:<BFFD?AFF4(9-4(,,3>(1.387094@646
@M04650:207:000000000-C238N:1:1101:25952:7019 2:N:0:19
GGACTACTGGGGTTTCTAATCCTGTTTGCTCCCCACGCTTTCGCACCTGAGCGTCAGTCTTTGTCCAGGGGGCCGCCTTCGCCACCGGTATTCCTCCAGATCTCTACGCATTTCACCGCTACACCTGGAATTCTACCCCCCTCTACAAGACTCTAGCTTGCCAGTTTCAAATGCAGTTCCCAAGTTAAGCTCGGGGATTTCACATCTGACTTAACAAACCGCCTGCGTGCGCTTTACGCCCAGTAATTCCGATTAACGCTTGCACCCTCCGTATTACCGCGGCTGCTGGCACGGAGTTAGC
+
CCCCCEGGGGGGGGGGGGGGGGGGGGGGGGGGDEGGGGGGGGGEGGGGGGGGGGGGGGGGGGGGGGGGGDCEEGGGGGGGGGGGGGGGGGGGGGGGGGGCEFFFGGGGGGGGGGGGGGGGGGGGGGGGGGGGGGGFGGCGGGGFGGGGCFGFGGGGGGGGGG9F@BGGGGGGGDGGFGGGGGCGFGGGCGFGGGECDDFFDFB8AGCFEGGFE=FFFF8F@G9365;DFG9>BGFFF:EEE?B?D*6<CBF?BFDBG19:::D)9E:1::9?3@:ACF0329>>FBF)(:(<:(-92?)66
@M04650:207:000000000-C238N:1:1101:23909:7065 2:N:0:19
GGACTACTCGGGTTTCTAATCCTGTTCGCTCCCCACGCTTTCGCTCCTCAGCGTCAGTTACTGCCCAGAGACCCGCCTTCGCCACCGGTGTTCCTCCTGATATCTGCGCATTTCACCGCTACACCAGGAATTCCAGTCTCCCCTGCAGTACTCAAGTCCGCCCGTATCGACTGCAGACCCGGAGTTGAGCTCCGGGATTTCACAGCCGACGCGACGAACCGCCTACGAGCTCTTTACGCCCAATAATTCCGGACAACGCTTGCACCCTACGTATTACCCCGGCTGCTGGCCCGTAGTTGGC
+
CCCCCFGGGGGGGGGGGGGGGGGGGGGGGGGGGGGGGGGGGGGGGGGGGGGGGGGGGGGGGGGGGGGGGGGGGGGGGGGGGGGGGGGGGGGGGGGGGGGGGGGGGGGGGGGFGGGGGGGGGGGGGGGGGGGGGGGGGGGGGGGFGGGGCFGFGGGCEGGGGGGGGGGGEED:DGGGGGGGGGDGGGFGGGFEGGGGCDCFGFGFFGGF9GGGFDGDFFGGFG>B?FF3<<9?:FF<6?GGE??<F>AAFF?9<EG<4>F?F4/)2C?::BF.2<:49*(-46901:?F(*(:999??+).4
@M04650:207:000000000-C238N:1:1101:18567:7088 2:N:0:19
GGACTACCGGGGTTTCTAATCCTATTTGCTCCCCACACTTTCGAGCCTAAGTGTCAGTAATGGTCCAAGTTATCGCCTTCGCCTCTAGTGTTCTTCCATATATCTACGCATTCCACCGCTCCACATGGAGTTCCATAACTCTCTACCACACTCTAGGTTAATAGTTTCCAATGCATACAATAGTTAAGCTACTGCATTTAACACCAGACTTACTAACCCACCCGCGCTCGTTTTACGCCCAGTAAATCCGGATAACGCTTGCATCCTATGTATTACCGCGGCTGCTGGCACGGAGTTCGCC
+
CCCCCGGGGGGGGGGGGGGGGGGGGGGGGGGGGGGGGGGGGGGGGGGGGGGGGGGGGGGGGGGGGGG9FGGFGGGGGGGGGGGGGGGGGGGGGGGGGGGGGGGGGGGGGGGGGGGGGGGGGGGGGGGGGFGGGGGG;EGFGGGFGGGGGGGFGDEGFFGGGGGGGGFGGGGGGGFGGGGFGGGGFFFFFFFGGGGEFGGCGFGFDC79>FDFFGGGFD?DF>ABFFA:@4>DFGFB4@EF<2BC7FEECD:<@D7;99D6(3*<GF@EE8)17;9<+1((-39(6:3::*852((4(+-33
@M04650:207:000000000-C238N:1:1101:17109:7091 2:N:0:19
GGACTACACGGGTTTCTAATCCTGTTTGCTCCCCACGCTTTCGCACCTGAGCGTCAGTCTTTGTCCAGGGGGCCGCCTTCGCCACCGGTATTCCTCCAGATCTCTACGCATTTCACCGCTACACCTGGAATTCTACCCCCCTCTACAAGACTCTAGCTTGCCAGTTTCAAATGCAGTTCCCAAGTTAAGCTCGGGGATTTCACATCTGACTTAACAAACCGCCTGCGTGCGCTTTACGCCCAGTAATTCCGATTAACGCTTGCACCCTCCGTATTACCGCGGCTGCTGGCACGGAGTTAGC
+
CCCCCGGGGGGGGGGGGGGGGGGGGGGGGGGGGGGGGGGGGGGGGGGGGGGGGGGGGGGGGGGGGGGGGGGGGGGGGGGGGGGGGGGGGGGGGGGGGGGGGGGGGGGGGGGGGGGGGGGGGGGGGGGGDGGGGGGGGGGGGGGFGGGGGGGFGGGGGGGGGGGGGGGGGGGGGFGGFGGGGGFEGGGGGFEGGGGDGGGGGFGFFGFFFGGG<7>FFFGGFGFFFF;>,C>B1EFFFFGGEFF?F*4>FFF6:>DAFBB??BF?FG????>FBG7)<:?>;FFF6<F?:GBGF;60:E<24
@M04650:207:000000000-C238N:1:1101:25851:7094 2:N:0:19
GGACTACTGGGGTATCTAATCCTGTTTGCTCCCCACGCTTTCGCACCTGAGCGTCAGTCTTTGTCCAGGGGGCCGCCTTCGCCACCGGTATTCCTCCAGATCTCTACGCATTTCACCGCTACACCTGGAATTCTACCCCCCTCTACAAGACTCTAGCTTGCCAGTTTCAAATGCAGTTCCCAAGTTAAGCCCGGTGATTTCACCTCTGACTTAACAAACCGCCTGCGTGCGCTTTACGCCCAGTAATTCCGATTAACGCTTGCCACCTCCGTATTTCCACGGCTGCTGGCACGGCGTTAGC
+
C9CCCEGGGEGGGGGGFFFGGGFFGGGCAFGGGGFFFGEFGGGGGGGGACEFEGGCFFGGGGFGGGGCCFFF@EGCGGGFGGGDEF>>FECFGGGGG8EA<EFGGG9FEGG7FGGGC?6+BFE8FCFGE=DBGDDAEC3FEDGBAD,@B8EFFC;<C3@,@FE?,EFGFCEFCFAC,BFGGF6DBA9;=C,=7E*9*=9CF>;**/2)*=DB4CF881FCBG@D?A>)(:(.6:><?1CCG?:,::))07608>*472031:F(*380,,33.88)22).(,3;>F274=?F(43(4*-26
@M04650:207:000000000-C238N:1:1101:25147:7149 2:N:0:19
GGACTACAGGGGTTTCTAATCCTGTTTGCTCCCCACGCTTTCGCACCTGAGCGTCAGTCTTTGTCCAGGGGGCCGCCTTCGCCACCGGTATTCCTCCAGATCTCTACGCATTTCACCGCTACACCTGGAATTCTACCCCCCTCTACAAGACTCTAGCTTGCCAGTTTCAAATGCAGTTCCCAAGTTAAGCTCGGGGATTTCACATCTGACTTAACAAACCGCCTGCGTGCGCTTTACGCCCAGTAATTCCGATTAACGCTTGCACCCTCCGTATTACCGCGGCTGCTGGCACGGAGTTAGC
+
CCCCCGGGGGGGGGGGGGGGGGGGGGGGGGGGGGGGGGGGGGGGGGGGGGGGGGGGGGGGGGGGGGGGGGGGGGGGGGGGGGGGGGGGGGGGGGGGGGGGGGFGGGGGGGDGGGGGGGGGGGGGGGGGGGGGGGGGGGGGGGGFGGGGG?CFGGGGGGGGGGGGGGGGGGGGGGGGGGGGGGGGGGGGGGGGGGGGGGGGGFGFFGCFFGGFCGGGFFGGFGB<DFBE;39>;EFFF?GEGBBBFGFBFBF<BDGAF06?F?F<DGFBFF>?BEBBGD:(9>0(4<???E?FFF9>1F<45
@M04650:207:000000000-C238N:1:1101:21179:7195 2:N:0:19
GGACTACTCGGGTATCTAATCCTGTTTGCTACCCACGCCTTCGCGCCTCAGTGTCAGTCCTCTACCAGAGAGACGCCTTCGCCACTGGTGTTCCTCCAGAGCTCTACGCATTTCACCGCTACCCCTGGAATTCCTCTCCCCTCTTAGAAACTCTAGTCTACCAGTCCGAGACGCTTAACAAGGGTAAGCCCTGCACTTTCACGTCACACTTAGTCAACCACCTACACGCCCTTTACGCCCAGTCCTTCCGATTAACGCTCGCACCCCCCGTGTTACCGCGGCTGCTGGCACGGAGTTAGCC
+
CCCCCFGGGGGGGGGGGGFGGGGGGGGGGGGGGGGGGGGGGGGGGDGGGGGGGGGGGGGGFGGGGGGGGGGGGGGGGGGGGGGGGGGGGGGGGGGGGGCFGGGGGGGGGGGGGGGGGEGGGGGGGGGGBFGGGGGGGGFGGGGFGFGDFFGFFGGFGGGGGGGFGGGGGDGGGGGGGGGGFGGGGGGG?CFGGGDGCGGGCFGFFGGFFGGFCFFD@@FGBG:=BFDD9FBFF6BEBDGGB1@F*;?EGF)61;@<C9;?;>)3DGFFFF(4:69>DC9;(46>8)..:*./412:?3468
@M04650:207:000000000-C238N:1:1101:20493:7203 2:N:0:19
GGACTACTGGGGTTTCTAATCCTGTTTGCTCCCCACGCTTTCGTCCCTGAGCGTCAGTGTACATCCAGTAAATTGCCTTCGCCATTGGTGTTCTTCCTAATATCTACGCATTCCACCGCTTCACTAAGAATTCCATTTACCTCTATGTAACTCTAGTTTGCTAGTATCCAAAGCGGGCTGAGGTTGAGCCTCAGGCTTTAACTCTAGACTTAACAAACCGCCTACGAACGCTTTACGCCCAATAATTCCGGATAACGCTTGTGACCTATGTATTACCGCGGATGCTGGCACCTAGTTTGCC
+
CCCCCGGGGGGGGGGGGGGGGGGGGGGGGGGGGGGGGGGGGGGFEGGGGGGGGGGGGGGGGGGGGGFGGGGGGGGGGGGGFGGGGGGGGGGGGGGGGGGGGGGGGGGGGGGFFGGGGGGGGGGGGGDGGGGGGFFGGGGGDFGFGFGGGGGFGGGGGGGGGGGDFFGGGGGFCFEGDDGGFG6FGGGGGFEFGFFGGGGFGFEFFGGAADGGEGGGFCFGFGDFFFFFBGFDFC8@BFGGGFDF7DCEC;DDFFGEG9<?<1;?FGEFFFBF50))<*-1((--(.::?08*432:BG<A7
@M04650:207:000000000-C238N:1:1101:17926:7247 2:N:0:19
GGACTACTGGGGTATCTAATCCTGTTTGCTCCCCACGCTTTCGCACCTGAGCGTCAGTCTTTGTCCAGGGGGCCGCCTTCGCCACCGGTATTCCTCCAGATCTCTACGCATTTCACCGCTACACCTGGAATTCTACCCCCCTCTACAAGACTCTAGCTTGCCAGTTTCAAATGCAGTTCCCAAGTTAAGCTCGGGGATTTCACATCTGACTTAACAAACCGCCTGCGTGCGCTTTACGCCCAGTAATTCCGATTAACGCTTGCACCCTCCGTATTACCGCGGCTGCTGGCACGGAGTTACC
+
CCCCCGGGGGGGGGGGGGGGGGGGGGGGGGGGGGGGGGGGGGGGGGGGEFGGGGGGGGG9FGGGGGGFFDGGGGGGGGGGGGGGGGGGGGGGGGGGGFGGGGGGGGFGGGGGGGGGGGGGGGGGGGGGFGGGGGFGGDDFGGGFGGG8=AGFGFGGGF3:DFGGGGGGGGGGGGGGCCFGFFG>FGFFGG@E75CDDGGGGFGFFF:@?7+=CGGGF?GGFGFFFFF:6D(66E5AF:CEEFF:FC<9GBF6:)C<FF>::?3,CC<:66;6:C?DFC:19>>;>0280E(+,,4(-;-)6
@M04650:207:000000000-C238N:1:1101:21322:7248 2:N:0:19
GGACTACAGGGGTTTCTAATCCTGTTTGCTACCCACGCCTTCGCGCCTCAGTGTCAGTCCTCTACCAGAGAGACGCCTTCGCCACCGGTGTTCCTCCAGAGCTCTACGCATTTCACCGCTACCCCTGGAATTCCTCTCCCCTCTTAGAAACTCTAGTCTACCAGTCCGAGACGCTTAACAAGGGTAAGCCCTGCACTTTCACGTCACACTTAGTCAACCACCTACACGCCCTTTACGCCCAGTCATTCCGATTAACGCTCGCACCCCCCTTGTTACCGCGGCTGCTGGCCCCTCGTTTGCC
+
CCCCCFGGGGGGGGGGGGGGGGGGGGGGGGEGGGFGGGGGGGGGGGGGGGGGGGGGGGGGCGGGGGGGGGGCFFFGGGGGGGGGGGGGGGGGGGGGGGGGGGGGGGGGGGGGGGGGGGGGGGGGGGGGG<F@FGDGGGGGDGGFGC;F9EGFGF=DFFGGGGGFFDGGGEGGGGG>EGGGFGGGGGGGGFGGGFDCGGG99@BAFGGF@DC86:EFFFGGFDBFBA@A=<60@FFFD<GG*6@E>+<?CA)0787)*((-19)-9C>(3(.(.<)6C73310,7?7,20:6*4-46:GB<A
@M04650:207:000000000-C238N:1:1101:13432:7278 2:N:0:19
GGACTACTAGGGTTTCTAATCCTGTTTGCTCCCCACGCTTTCGCACCTGAGCGTCAGTCTTTGTCCAGGGGGCCGCCTTCGCCACCGGTATTCCTCCAGATCTCTACGCATTTCACCGCTACACCTGGAATTCTACCCCCCTCTACAAGACTCTAGCTTGCCAGTTTCAAATGCAGTTCCCAAGTTAAGCTCGGGGATTTCACATCTGACTTAACAAACCGCCTGCGTGCGCTTTACGCCCAGTAATTCCGATTAACGCTTGCACCCTCCGTATTACCGCGGCTGCTGGCACGGAGTTAGC
+
CCCCCGGGGGGGGGGGGGGGGGGGGGGGGGGGGGGGGGGGGGGGGGGGGFGGGGGGGGGGGGGGGGGGGGGGGGGGGGGG<FGCGGGGGGGGGGGGGGFGGGGGGGGGGGGGGGGGGGGGGGGGGGGGGGGGGGGGGGGGGGGFGGGFGFGFGGGGGGGGGGFC@FGFF,@FGFGGGGGGGGGGGGFGGGFGGGGGGGGGGFGFFGFFECGGFGGGB@GFFGFFFFFD?D9BFGFFF?GCC2:?GGFFGFF0:DGFG:>?:?:5DE:?FF;3(;5AGF(-(460;(3:>G(<(2(4404<6
@M04650:207:000000000-C238N:1:1101:7075:7317 2:N:0:19
GGACTACCGGGGTTTCTAATCCTGTTTGCTCCCCACGCTTTCGCACCTGAGCGTCAGTCTTTGTCCAGGGGGCCGCCTTCGCCACCGGTATTCCTCCAGATCTCTACGCATTTCACCGCTACACCTGGAATTCTACCCCCCTCTACAAGACTCTAGCTTGCCAGTTTCAAGTGCAGTTCCCAAGTTAAGCTCGGGGATTTCACATCTGCCTTAACAAACCGCCTGCGTGCGCGTTACGCCCAGTAATTCCGATTCACGCTTGCACCCTCCGTAGTACCGCGGCTGCTGGCACGGAGTTAGC
+
@C-ABEGFFGGFGGDGGDFGGGGGGFGGGGGGGGGEGGGGGGEGGEGGGGGGGGG@ECFFFGGGFFCEF77FEGGGEEGFGCGDEFGGGFFFE9=AFCFGGGFGGDGGGGGD9FGGGCE6>F,F@FGGFFDFGG,C,@ECECC3@FFGF6@FFEGGGCFEEFFGFGGGCF,75;<?=8CGGGGGEGFFC,,2:?:C<57?F+<7;C++)2>C@>:+91C<9D;0(),0(73;(:@?D:CE5::877:):B@((5*6*.4?BFGFGC<32:>0(*--<:6>FB;>(422351932--,:).-
@M04650:207:000000000-C238N:1:1101:8629:7342 2:N:0:19
GGACTACCCGGGTTTCTAATCCTGTTTGCTCCCCACGCTTTCGCACCTGAGCGTCAGTCTTTGTCCAGGGGGCCGCCTTCGCCACCGGTATTCCTCCAGATCTCTACGCATTTCACCGCTACACCTGGAATTCTACCCCCCTCTACAAGACTCTAGCTTGCCAGTTTCAAATGCAGTTCCCAAGTTAAGCTCGGGGATTTCACATCTGACTTAACAAACCGCCTGCGTGCGCTTTACGCCCAGTAATTCCGATTAACGCTTGCACCCTCCGTATTACCGCGGCTGCTGGCACGGAGGTAGC
+
CCCCCGGGGGGGGGGGGGGGGGGGGGGGGGGGGGGGGGGGGGGGGGGGGGGGGGGGGGGGGGGGGGGGGGGGGGGGGGGGGGGGGGGGGGGGGGGGGGFGGE9FDGGGGGGGGGGGGGGGGGGFGGGGGGGGGGGGGGGGGGGFGGGGGGGFGGGGGGGCGGGGEGFGGFGGGGGGEDGGGGFGGGGGGGG?CEGGGGGGFFGFFG@FFGGGFDGGFFGG9GB;<FFE0C>>>GFFFFCCE???FD9>GFF?FFGDC?FF0:3)*A0:B03:<CBBGG?9BBF>6?>FFE:A6>>3(;33,
@M04650:207:000000000-C238N:1:1101:27862:7360 2:N:0:19
GGACTACAGGGGTATCTAATCCTGTTTGCTCCCCACGCTTTCGCACCTGAGCGTCAGTCTTTGTCCAGGGGGCCGCCTTCGCCACCGGTATTCCTCCAGATCTCTACGCATTTCACCGCTACACCTGGAATTCTACCCCCCCCTACAAGCCCCCAGTTTGCAACTTCCAATTGCATTTCCCAGGTTAAGCTCGGGACTTCCCAACCTGACTTAACAAACCCCCGGCTTCGCCTTTACGCCCAGTAATTCCGCTTACCCCTGCCCCCTCCCTTCTTACCGTGGCTTCTTGCCCGGCGTTGAC
+
@C<CCGGGDGGCGGGGGGGGGGGGGGFGGGGGGGGGGGGGGGGG>F7EFECFGGGGGGGGF9CFFEEGECGDGGFGGGCEFGGGGGGGG+DFGGGFFCGFFGGFGGGGD+BFAFGGGGGCEGGGGGCGG8EFFDCGGFDGC+49+8,2,,3**33*,7@3@,,,6?,,>F,>*,9,,:EF67,*7,>C79,,4:C*)0?+*)+0)/0038F7)2>CF(C5(5((-),)()((-2*)7(*2?(.,>*6):*)(-5>74(((-(0(9:((,-()(3))<7(,.,(((.)).+(3,-(((/,(5
@M04650:207:000000000-C238N:1:1101:19711:7388 2:N:0:19
GGACTACTGGGGTTTCTAATCCTGTTTGCTCCCCACGCTTTCGCACCTGAGCGTCAGTCTTTGTCCAGGGGGCCGCCTTCGCCACCGGTATTCCTCCAGATCTCTACGCATTTCACCGCTACACCTGGAATTCTACCCCCCTCTACAAGACTCTAGCTTGCCAGTTTCAAATGCAGTTCCCAAGTTAAGCTCGGGGATTTCACATCTGACTTAACAAACCGCCTGCGTGCGCTTTACGCCCAGTAATTCCGATTAACTCTTGCACCCTCCGTATTACCGCGGCTGCTGGCACGGAGTTAGC
+
CCCCCGGGGGGGGGGGGGGGGGGGGGGGGGGGGGGGGGGGGGGGGGGGGGGGGGGGGGGGGGGGGGGGGGGGGGGGGGGGGGGGGGGGGDGGGGGGGFGGGGGGGFGGGGGGGGGGGCEGGGGGGGGGGGGFGGGGGGGGGGGFGGG=D7FFGGFGGGGGGGFFGGGG9E9F+>CAEGGGGGG7FGGGFG9CGGGGDGGFGFGFFGGFFGGGFGGCFFGGBGFF@F02;G6>FEFAF6EGGF<BGD<<GFFBFBGFG2<AB<74CGFFFFFF<F><FGFFBFF1(4>?3E:E2(464F26:
@M04650:207:000000000-C238N:1:1101:25865:7392 2:N:0:19
GGACTACCGGGGTATCTAATCCTGTTTGCTCCCCACGCTTTCGCACCTCAGCGTCAGTCTTTGTCCAGGGGGCCGCCTTCGCCACCGGTGTTCCTCCAGAGCTCTACGCATTTCACCGCTACCCCTGGAATTCTACCCACCTCTACCGGACTCTAGCCTGCCAGTTTCAAATGCAGTTCCCAAGTTAAGCTCGGGGATTTCACATCTGACTTAACAAACCGCCTGCGTGCGCTTTACGCCCAGTAATTCCGATTAACGCTTGCCCCCTCCGTATTACCGCGGCTGCTGGCACGGAGTTAGC
+
CCCCCGG,@FGGG7FGGGGGGGGGGGGGGGGGGGGGGGGGGGGGGGGG,EEGGGGGGGD,,,C@FGGG8F+FGGGGGGGGGGGGGCFEGEGGG9FFG,?D<,@FFFGGCFGGGGGGGDGGGGFGF:F==,CFG9FG,=,@EDFFAF9+89EDGBFG93E6DFFCF9EGGFGGGGGGGGGC,,?EGG;DGGCFCEEGGCFGFFG7@F7@EGFGEGC7A(=DBGFD;AF52DBFBGFFFFGGGF1:>:AAFF?11)*6C?;62:C0CFF>,89??C>:EFFFB6>>F<,8(*4?39(38E:).
@M04650:207:000000000-C238N:1:1101:13578:7400 2:N:0:19
GGACTACTGGGGTTTCTAATCCTGTTTGCTCCCCACGCTTTCGCACCTGAGCGTCAGTCTTTGTCCAGGGGGCCGCCTTCGCCACCGGTATTCCTCCAGATCTCTACGCATTTCACCGCTACACCTGGAATTCTACCCCCCTCTACAAGACTCTAGCTTGCCAGTTTCAAATGCAGTTCCCAAGTTAAGCTCGGGGATTTCACATCTGACTTAACAAACCGCCTGCGTGCGCTTTACGCCCAGTAATTCCGATTAACGCTTGCACCCTCCGTATTACCGCGGCTGCGGTCACGGAGTTAGC
+
CCCCC@GGGFGGGGGGGGGGGGGGGGGGGGGGGGGGGGGGGGGGGGGGGGGGGGGGGGGGGGGGGGGGGD>FGGGGGGGGFGGGGGGGGGGGGGGGGGGDFGFGGGGGGGGCGGGGGGGGGGGGGGGFGGGGGGGGGGGGGGGFGGGGGGGFGGGGGGGGGGGF<EFGGGGGFGGGGCFFCACFEFFGGGCFGGGGD<FGGFGFFG7C?DGGFFFCB?GGBG;D;:;D;GFF>GFBFFDGG6(87CBFGFFFFE<4FB9??FF?FGF26:68:GF>C>(((((41((-,*(33324:@).-
@M04650:207:000000000-C238N:1:1101:18610:7412 2:N:0:19
GGACTACAGGGGTATCTAATCCTGTTTGCTCCCCACGCTTTCGCACCTGAGCGTCAGTCTTTGTCCAGGGGGCCGCCTTCGCCACCGGTATTCCTCCAGATCTCTACGCATTTCACCGCTACACCTGGAATTCTACCCCCCTCTACAAGACTCTAGCTTGCCAGTTTCAAATGCAGTTCCCAAGTTAAGCTCGGGGATTTCACATCTGACTTAACAAACCGCCTGCGTGCGCTTTACGCCCAGTAATTCCGATTAACGCTTGCACCCTCCGTATTACCGCGGCTGCTGGCACGGTGTTAGC
+
B9@CCGGCEGGGGGGGGGGGGGFGGGGCFGGGGGGGEGGGGGGGGGGGFCGGGGGGGGGGGGGGGGGFGEGGGGGGGGGGGGGGGGGDGGGGGGGGGGGGGGGGGGGGGGGGGGGGGGDGGGGGFFFGFGGGGG9FD8@FGGGF8FFF<ACFGEFGGGGGGGFGGGGF;FGGFGEFGGGGGGGGGGGDGFBCG*8CCDFFGFGFFGGFEGGGCDD7*/=C;DBFFFBA?D@>BGFAF?EGGF:BFFB9CF6-->D9*3;BFB:<GGFF:BFBBFB2CD:>F>011::4:G?GFF(42E)4<
@M04650:207:000000000-C238N:1:1101:3445:7460 2:N:0:19
GGACTACACGGGTATCTAATCCTGTTTGCTCCCCACGCTTTCGCACCTGAGCGTCAGTCTTTGTCCAGGGGGCCGCCTTCGCCACCGGTATTCCTCCAGATCTTTACGCATTTCACCGCTACACCTGGAATTCTACCCCCCTCTACAAGACTCTAGCTTGCCAGTTTCAAATGAAGTTCCCAAGTTAAGCTCGGGGATTTCACATCTGACTGAACAAACCGCCTGCGTGCGCTTTACGCCCAGTAATTCCGATTAACGCTTGAACCCTCCGTATTACCGCGGACGCTGGCACGGAGGTAGC
+
CCCCCGGGGFGGEGGGGGGGGD@EFGGGGFG<EGGGGGEGGGGGGGGEFCEGGGGGEFA9FDGGGGGGGGGGEGGG>FGGGGEGGCEGGG@FFFAFEFDFFGGGGGEFFCGE99ED9FG+>CFGDGGGG8FGGGGGAFGDGGGFGGGGGGCAFG;EFF;CF@EE>D,DEECEC,=FC+BFFGGGF<DGF96=CEGGGDF6FFCF89+B9CF+6CGGFFDF9G9@FA00(/1,3/<28?ECEB<3DF2>7=61(075080:10*)2*4:(3(-.836@C(399((((((4C19:;72(;),.
@M04650:207:000000000-C238N:1:1101:14488:7474 2:N:0:19
GGACTACTAGGGTTTCTAATCCTGTTTGCTCCCCACGCTTTCGCACCTGAGCGTCAGTCTTTGTCCAGGGGGCCGCCTTCGCCACCGGTATTCCTCCAGATCTCTACGCATTTCACCGCTACACCTGGAATTCTACCCCCCTCTACAAGACTCTAGCTTGCCAGTTTCAAATGCAGTTCCCAAGTTAAGCTCGGGGATTTCACATCTGACTTAACAAACCGCCTGCGTGCGCTTTACGCCCAGTAATTCCGATTAACGCTTGCACCCTCCGTATTACCGCGGCTGCTGGCACGGAGTTAGC
+
CCCCCFGGGGGGGGGGGGGGGGGGGGGGGGGGGGGGGGGGGGGGGGGGGFGGGGGGGGGGGGGGGGGGG7FEFGGGGGGGGGGGGGGGGGGGGGGGGGGFGEGGGGGGGGDGGGGGGGGGBFGGGGGGGFGGGGGGGGGGGGGFGGGGFFGFGGGGGGGFFGFGGGFGFGGGFGGGGGGGGF,DFGGGGGFFEGEGGGGGGFGFF888CGGGFFGGFFGG9D>@FFFE<G9BFGF>FFGGGFFFD=<9DFF0<>3<FFFFF6F2DGB??6>:0FF<GGFF16>90(4):E0A:(,4?F<).
@M04650:207:000000000-C238N:1:1101:24404:7478 2:N:0:19
GGACTACTAGGGTATCTAATCCTGTTTGCTCCCCACGCTTTCGCACCTGAGCGTCAGTCTTTGTCCAGGGGGCCGCCTTCGCCACCGGTATTCCTCCAGATCTCTACGCATTTCACCGCTACACCTGGAATTCTACCCCCCTCTACAAGACTCTAGCTTGCCAGTTTCAAATGCAGTTCCCAAGTTAAGCTCGGGGATTTCACATCTGACTTAACAAACCGCCTGCGTGCGCTTTACGCCCAGTAATGCCGATTAACGCTTGCACCCTCCGTCTTACCGCGGCTGCTGGCACGGAGTTAGC
+
CCCCCGGGFGGFGGGGGGGGCGGGGGGGGGGGGGGGGGGGGGECFGGGGGGFGGGGGFGGGGGGGGGFFGG>FFGGDGDFFEGGEGE7@EGFGGGFGGG9FCGGGGFGGGGGGFFFGBEGGGDFCFGGGGFGGGGGGGGGEDEFCFF?D?FFGDG79E7DEGDGGAFGF9DFGGFG9@FGGD?7FFGFGCCFG5>EDDGD7:EF8FGFFFGGCB878=FF>GBDDAB;?C39057AFBG>E???G>:)*9>9>)9<G:;B:?G<CGB2886-(;<AGF((73>F>B?725(3260;?6)6-
@M04650:207:000000000-C238N:1:1101:20156:7480 2:N:0:19
GGACTACCGGGGTATCTAATCCTGTTCGCTCCCCATGCTTTCGCTCCTCAGCGTCAGTAGTGGCCCAGTGACCTGCCTTCGCCATCGGTGTTCCTCCTGATATCTGCGCATTCCACCGCTACACCAGGAATTCCAGTCACCCCTACCACACTCTAGTCTGCCCGTACCCGATGCAAGCTCAAGGTTGAGCCTTGAGTTTTCACACCAGACGCGACAAACCGCCTACGAGCTCTTTACGCCCAATAATTCCGGACAACGCTTGCGCCCTACGTATTACCGCGGCTGCTGGCACGTAGTTAGC
+
CCCCCGGGGGGGGGGGGGGGGGGGGGGGGGGGGGGGGGGGGGGGGGGGGGGGGGGGGGGFGGFFEFGGGFGGGGGGGGGGGGGGGGGGEEGGGGGGGGGGGGGGGGGCGGGGGGGGGGGGGGFFGGGG=EFFFGGGGGGGGGGFGGGGGCCFFFGGGGGGGGGEFGGEGG8EDGGFFG,@F,@EFFC:CFGGFCAFGGGGG6D6FD7?7FDG@4CDE;F31CBF0A<E@GF@FGFCFFCEG6(.67:A7BF6:EDBG>><28F>GGF2,4(4<?(:?739B69;2<??:C7FF?BF:F))<
@M04650:207:000000000-C238N:1:1101:7319:7480 2:N:0:19
GGACTACTGGGGTATCTAATCCTGTTTGCTCCCCACGCTTTCGAGCCTCAGTGTCAGTTACAGGCCAGAGAGCCGCCTTCGCCACCGGTGTTCCTCCATATATCTACGCATTTCACCGCTACACATGGAATTCCACTCTCCTCTCCTGCACTCAAGTCTACCAGTTTCCAATGCATACAATGGTTGAGCCACTGCCTTTTACACCAGACTTAATAAACCACCTGCGCACGCTTTACGCCCAATAAATCCGGACAACGCTCGGGACCTACGGTTTACCGCGGCTGCTGGCCCGTAGTTAGCC
+
C<CC@FFF9E@FG;FFGGGGGGGDGDGGGGCEF,C@FGFGGGE8C@FGFFE,CCDEFFGFFCC<CFFFF@FC7AFE+8@,9FCFFCFC@FGGEED,F?FGGFEADAGF7CFEGGAAECEGCFFA,A=EF9FCEFF,@@FB@??98,,8F8=DG,8EFGG=EFGCF9@BDDD>FGD,,=,@D,@;F:8D633,1,<@98BF+*59*0**12+<1+2++*,4-944)3:*/20/5:+/5>GG@?54F7).0:A29>7(1,31;0/4DE7>:(-,(/..9*306(49?DFF:5(*-,(--+)).
@M04650:207:000000000-C238N:1:1101:19999:7483 2:N:0:19
GGACTACTCGGGTTTCTAATCCTGTTTGCTCCCCACGCTTTCGCACCTGAGCGTCAGTCTTTGTCCAGGGGGCCGCCTTCGCCACCGGTATTCCCCCAGATCTCTACGCATTTCACCGCTACACCTGGAATTCTACCCCCCTCTACAAGACTCTAGCTTGCCAGTTTCAAATGCAGTTCCCAAGTTAAGCTCGGGGATTTCACATCTGACTTAACAAACCGCCTGCGTTCGCTTTACGCCCAGTAATTCCGATTAACGCTTCCACCCTCCGGTTTACCGCGGCTGCTGGCACGGCGTTAGC
+
CCCCCGGGGGGGGGGGGGGGGGGGGGGGGGGGGGGGEGGGGGGGCGGG=F8FGGGGGGGGFFFGGGGCA@FFGGGGGGGGCGGGGGFGG@FGGGCGGGGGGGGGGGGGGEEGGGGGGGGGEGDGGEGDGGGGGDGGGGFGGGGF,EE?FEFFG9;DFFGGGGGG7EEGDEFG>FGGGGGFGF6CFGCFGGCGGGGC<DGGGFGF:DFF<CGGF7CC4;FG6D>@6F>0,>?;?GFFF<GGGFFFGGFAGF?(4@G2C?7B<(9):E?3341((280CF:>9;61(-.,8E(<(3(49?(2<
@M04650:207:000000000-C238N:1:1101:14861:7487 2:N:0:19
GGACTACTCGGGTATCTAATCCTGTTTGCTCCCCACGCTTTCGAGCCTCAGCGTCAGTTACAGACCAGAGAGTCGCCTTCGCCACTGGTGTTCCTCCATATATCTACGCATTTCACCGCTACACATGGAATTCCACTCTCCTCTTCTGCACTCAAGTCTCCCAGTTTCCAATGACCCTCCCCGGTTGAGCCGGGGGCTTTCACATCAGACTTAAGAAACCGCCTGCGCTCGCTTTACGCCCAATAAATCCGGACAACGCTTGCCACCTACGTATTACCGCGGCTGCTGGCACGTAGTTAGC
+
CCCCCGGGGGGGGGGGGGCGGGGGGGGGGGGGGGGGGGGGGGGGGGGGGFGGGGGDGFGGGGGGGGGGGGGGGGGGGGGGGGGGGGGGGGGGGGGGGGGGGFGGGGGGGGGGGGGGGGGGEGGGGGGGFFGGGGGGGGGGGGGFGGGGGGGFGG8=CEAEDGDDDAFFGGGFG99EE?EEGD=@FGGGGGGGDGDEDGGGGACFFGGAECFDEGC183CG9GFFFFFF6C9;?5>AF:EEGF6(>CBFGFF>()/8FFB?FFGFGGF7:86(5<8)A71;>BFFBBBFFD:FBF((-C<<6
@M04650:207:000000000-C238N:1:1101:6266:7500 2:N:0:19
GGACTACTAGGGTTTCTAATCCTGTTTGCTCCCCACGCTTTCGTCCCTGAGCGTCAGTGTACATCCAGTAAATTGCCTTCGCCATTGGTGTTCTTCCTAATATCTACGCATTCCACCGCTTCACTAAGAATTCCATTTACCTCTATGTAACTCTAGTTTGCTAGTATCCAAAGCGGGCTGAGGTTGAGCATCAGGCTTTAACTCTAGACTTAACAAACCGCCTACGAACGCTTTACGCCCAATAATTCCGGATAACGCTGGTGACCTATGTATTACCGCGGCTGCTGGCACATAGTTTGCC
+
CCCCCDGGFGGGGGGGGGGGGGFGFCFGGGGGGGGGGGGGGGGGGECFGECFGGGG@GGGGGGGGGGGGGG9FGGGDFCFFFFFEFGGGGGGGGGGGFGFFEGGGGGGGGGGGGGGGGGGGGGGGCGGCE9E=?=9EGFGGGFBFGGGGGGFGFDFGGGEGG;6CEFGCFGFFGGGGGGG8FDE@FFGG,,8,@=CCFEDFF;CF7818F?D7+;?ADFGFG=27AFFFG26=5=@?@GGD253*@?E+/5(,)+)/6?((5C4C+6).7><>7):0/3(2>>102>.(*)*.).)6E:A3
@M04650:207:000000000-C238N:1:1101:21081:7511 2:N:0:19
GGACTACCCGGGTTTCTAATCCTGTTTGCTCCCCACGCTTTCGCACCTGAGCGTCAGTCTTTGTCCAGGGGGCCGCCTTCGCCACCGGTATTCCTCCAGATCTCTACGCATTTCACCGCTACCCCTGGAATTCCTCTCCCCTCTTAGAAACTCTAGTCTACCAGTCCGAGACGCTTAACAAGGGTAAGCCCTGCACTTTCACGTCACACTTAGTCAACCACCTACACGCCCTTTACGCCCAGTCTTTCCGCGTAACGCCCGCACCCCCCGTTTTACCGCGCCTGCTGGCCCGAAGTTAGCC
+
CBCCCFGEAGGGGDGGGGGGGG@-CF<FGGGGGG@BCGEGGGD;CFGG:<FGGGGGGGFAFFGGGGGGGC@@FGGGGGGG=FGGGGGDG:FGGGGGDDCFGGFGGGGGGGGGGGGGEFGGGGGGGGGGDGGGFGGFC=DFG+CFF,>2,@DFGGGCGGGGGGGCFGCE68>:CG8*12<,,@BGG,,4=FGCFF=EFFGDFFCFFGGB(8CC<37CF3ED@DF;3)/).C098?84)(:8*.(5**64C7)(,.*31,((-4D;<C>2>6:(4;-8C*43(212<2::1*(*(-(-)+).:
@M04650:207:000000000-C238N:1:1101:12254:7556 2:N:0:19
GGACTACACGGGTTTCTAATCCTGTTCGCTACCCACGCTTTCGCTCCTCAGCGTCAGTTACTACCCAGAGACCCGCCTTCGCCACCGGTGTTCCTCCTGATATCTGCGCATTCCACCGCTACACCAGGAATTCCAGTCACCCCTACCACACTCTAGTCTGCCCTTACCCGATGCACGCTCAAGGTTGAGCCTTGAGTTTTCACACCAGACCCGACAAACCGCCTACGAGATCTTTACGCCCAATAATTCCGGACAACGCTTTCCCCCGACGTATTACCGCGTCTGCTGGCACGTAGTTATC
+
CC<@CGFGGCC7FG@F<FFACEFDGFDFCF@FC@EFEGEGGGG@FFGFGCFFCGGCCEGFEEFAFGGFFGFGEFCCFGD=<764?FFF:>FFFAFFDFF9?<DGF,E++>FF9F@FF@CG@C,BFD<:+:54=BGBCB9F9=EF?==AGGCB=@9,8EGF=,@,,8@,6+4B+8<,@*@:9C,>:B@<AF7;4<><+5>:+=DFF94688*;95C).(/C(:6(20,8()())1+)+,;*?12:GD6>F=708@<?F9>6::*)9*((-4040<(49C<22(-3()))(:(3,4::B74).
@M04650:207:000000000-C238N:1:1101:13528:7584 2:N:0:19
GGACTACCGGGGTATCTAATCCTGTTTGCTCCCCACGCTTTCGCACCTGAGCGTCAGTCTTTGTCCAGGGGGCCGCCTTCGCCACCGGTATTCCTCCAGATCTCTACGCATTTCACCGCTACACCTGGAATTCTACCCCCCTCTACAAGACTCTAGCTTGCCAGTTTCAAATGCAGTTCCCAAGTTAAGCTCGGGGATTTCACATCTGACTTAACAAACCGCCTGCGTGCGCTTTACGCCCAGTAATTCCGATTAACGCTTGCACCCTCCGTATTACCGCGGCTGCTGGCACGGCGTTAGC
+
CCCCCGGGGGGGGGGGGGGGGGGGGGGGGGGGGGGGGGGGGGGGGGGGGGGGGGGGGGGGGGGGGFGGGGGGGGGGGGGGGGGGGGGGGGGGGGGGGGDGFFGGGGGGGGGGGGGFGGGGEFGGGGGGGGGGGGGGGGGGGGGFFGGFEGGFGFFFGGGGGGGGGGGGGCGGFGGGFGGGGGF,3@;CFF;FGG5EGGGGGFGFFFGFEGGGFGGGF;@FBDF??F>E?G>BFGFFF(;CE1,.:CD<FF4(3>DAGBFFB:F?GGF?:?FF?C>9@C:>(40,3(57>EFGF>(,2><?4
@M04650:207:000000000-C238N:1:1101:26671:7703 2:N:0:19
GGACTACTCGGGTTTCTAATCCTGTTTGCTCCCCACGCTTTCGCACCTGAGCGTCAGTCTTTGTCCAGGGGGCCGCCTTCGCCACCGGTATTCCTCCAGATCTCTACGCATTTCACCGCTACACCTGGAATTCTACCCCCCTCTACAAGACTCTAGCTTGCCAGTTTCAAATGCAGTTCCCAAGTTAAGCTCGGGGATTTCACATCTGACTTAACAAACCGCCTGCTTGCGCTTTACGCCCAGTAATTCCGATTAACGCTTGCACCCTCCGTATTACCGCGGCTGTTGGCACGGAGTTAGC
+
CCCCC,EFGCGGGDGFGDGGFGCDGECFAFGDFCEGGGDGGGGG@:CA,CCFFGG,@6FFGGGGGGGGGGDDGGGGGDGG?FGC:FEGG7AFFFFFGGGGGGAEFGDFDGGEFEFGE@E>EEDFFEFFFGGGGG9E@8+8B6CFFGDEFGG?EFFFGGG6CFG6@EE9CCCFFGFF:CFGGFGGFFFFGG,<CEGC5DFFGCCAFFD=CCFF=7C+;?GG>D91?A(+73:FBEF2=<CC>,1,::A9*/0(,7CAF60:66*.28881?>?:E?9C*4001966(5<(73<4(32(;:::
@M04650:207:000000000-C238N:1:1101:17519:7719 2:N:0:19
GGACTACTCGGGTTTCTAATCCTATTTGCTCCCCACACTTTCGAGCCTAAGTGTCAGTAATGGTCCAAGTTATCGCCTTCGCCTCTAGTGTTCTTCCTAATATCTACGCATTCCACCGCTTCACTAAGAATTCCATTTACCTCTATGTAACTCTAGTTTGCTAGTATCCAAAGCGGGCTGAGGTTGAGCCTCAGGCTTTAACTCTAGACTTAACAAACCGCCTACGAACGCTTTACGCCCAATAATTCCGGATAACGCTTGTGACCTATGTATTACCGCGGCTGCTGGCACATAGTTTGCC
+
CCCCCFGGGGGGGGGGGGGGGGGGGGGGGGGGGGGGGGGGGGGGGGGGGFGGGGGGGGGGGGGGGGGFGGGGGGGGGGGGGGGGGGCFGGGGGGGGGGGGGGGGGGGGGGGGGFGGGGGGDFGGGGGGGGGGGGGGGGGGGGGFGGGGGGGFGGGGGGGGGFGGGFFGGGGGGGD>EGGEGGGGGFGGGGGGDGGGGGGGGFGFFGG9CGFGFGGGFBFGFDF5=FFFFGAFFG+6BDGGGDFF7DE<D48:<FG@52@;03;CGGE@A<CCEGEF9569179>BFF:?63:>4<<>G2<4
@M04650:207:000000000-C238N:1:1101:22892:7721 2:N:0:19
GGACTACTGGGGTATCTAATCCTGTTTGCTCCCCACGCTTTCGTCCCTGAGCGTCAGTGTACATCCAGTAAATTGCCTTCGCCATTGGTGTTCTTCCTAATATCTACGCATTCCACCGCTTCACTAAGAATTCCATTTACCTCTATGTAACTCTAGTTTGCTAGTATCCAAAGCGGGCTGAGGTTGAGCCTCAGGCTTTAACTCTAGACTTAACAAACCGCCTACGAACGCTTTACGCCCAATAATTCCGGATAACGCTTGTGACCTATGTATTACCGCGGCTGCTGGCACATAGTTTGCC
+
CCCCCGGGGGGGGGGGGGGGGGGGGGGGGGGGGGGGGGGGGGGGGGGGGEEGGGGGGGGGGGGGGGGGGGGGGGGGGGGGGGGGGGGGGGGGGGGGGGGGGFGGGGGGGGGGGGGGGGGGGGGGGG<FFFGGGGGGGGGGGGGFGGGGFGGFGGGGGGGGGGGFGGGGGGGEFGEGGGGGGGGGGGGFGGGGGGGGGGG9FFFFFGGFFGGGFGGGFFGG=DDADFFFAGFDFG6=D?GGD;@@DFCCFF>6;B7<D2<;D@CEFGE)72:AAFB<C311,79B?FF:?*5*6<AFDGA<3
@M04650:207:000000000-C238N:1:1101:27366:7727 2:N:0:19
GGACTACTGGGGTTTCTAATCCTGTTTGCTCCCCACGCTTTCGAGCCTCAGTGTCAGTTACAGGCCAGAGAGCCGCTTTCGCCACCGGTGTTCCTCCATATATCTACGCATTTCACCGCTACACATGGAATTCCACTCTCCTCTCCTGCACTCAAGTCTACCAGTTTCTAATGCATACAATGGTTGAGCCACTGCCTTTTACACCAGACTTAATAAACCACCTGCGCTCGCTTTACGCCCAATAAATCCGGACAACGCTCGGGACCTACGTATTACCGCGGCTGCTGGCACGTAGTTAGCC
+
CCCCCGGGGGGGGGGGGGGGGGGGGGGGGGGGGGGGGGGGGGGGGGGGGGGGGGGGGGFGGGGGGGGGGGDF@FEGEGGGGGGGGGGGGGGGGGGGGGGGGGGGGFGGGGGGGGGGGGGGGGGGGEFCFFGGGGGGGGFGGGGFGGGFGFGFGCFEGGFGGGGGGGGGGGFGGGGGGGG9DAFGGGGGGGFGGGGGGGGG7AGFF5@6=FGGEGGGF5@CBG=24BAFFG>2>FFEFFDFEFD@FGFFGFFFF>GD3(3;(417GG?<?B344A<4<34449>>?B0?0*5C2<<?>+6<:
@M04650:207:000000000-C238N:1:1101:25975:7752 2:N:0:19
GGACTACTCGGGTTTCTAATCCTGTTTGCTCCCCACGCTTTCGCACCTGAGCGTCAGTCTTTGTCCAGGGGGCCGCCTTCGCCACCGGTATTCCTCCAGATCTCTACGCATTTCACCGCTACACCTGGAATTCTACCCCCCTCTACAAGACTCTAGCTTGCCAGTTTCAAATGCAGTTCCCAAGTTAAGCTCGGGGATTTCACATCTGACTTAACAAACCGCCTGCGTGCGCTTTACGCCCAGTAATTCCGATTAACGCTTGCACCCTCCGTATTACCGCGGCTGCTGGCACGTAGTTAGC
+
CCCCCGGGGGGGGGGGGGGGGGGGGGGGGGGGGGGGGGGGGGEGGGGG:CCFGGGGGGF@E<FFGGGGGEE>FFGGGGGG@FGGGGGGGGGGGGGGGCFGGGGGGCFGGGGGGGDFGGGGEE@ECEFGFGGGGGGGFF=CEGGFGGGFDFFFF9,,@:@?DBFGFGGGA,EFDG,@EFFFGFGGGGGGGGEC9:>555FGGFGFAG76CGGF470+;?FC9G>D?FF5(:6;6GFFFFGGG6<?CCAFGF@43575F<>:1(9)CF:::BFB0C?ACG(9>07020:?(:(<<.:BFG)6.
@M04650:207:000000000-C238N:1:1101:20952:7773 2:N:0:19
GGACTACCCGGGTTTCTAATCCTGTTTGCTCCCCACGCTTTCGCACCTGAGCGTCAGTCTTTGTCCAGGGGGCCGCCTTCGCCACCGGTATTCCTCCAGATCTCTACGCATTTCACCGCTACACCTGGAATTCTACCCCCCTCTACAAGACTCTAGCTTGCCAGTTTCAAATGCAGTTCCCAAGTTAAGCTCGGGGATTTCACATCTGACTTAACAAACCGCCTGCGTGCGCTTTACGCCCAGTAATTCCGATTAACGCTTGCACCCTCCGTATTACCGCGGCTGCTGGCACGGAGTTAGC
+
CCCCCGGGGGGGGGGGGGGGGGGGGGGGGGGGGGGGGGGGGGGGGGGGGFGGGGGGGGGGGGGGGGGGGGGGGGGGGGGGGGGGGGGGGGGGGGGGGGGGGGGGGGGGGGGGGGGGGGGGGGGGGGGFFGGGGGGGGFGGGGGFGGGGGGGFGGGGGGGGGGGGGGGGGGGGGGGGGGGGGGFGGGGGGG@CEGGGGGGGGFGFFGGFFGGFFGGGFFGGFG>D?FFF;5>FBGFBF6CEGFF?GGAAFFF6?FDAG?>??FG>FG??FBFF?8?DGG0,2069>F:02E:G<376?G>9:
@M04650:207:000000000-C238N:1:1101:22635:7784 2:N:0:19
GGACTACCGGGGTATCTAATCCTGTTTGCTCCCCACGCTTTCGCACCTGAGCGTCAGTCTTTGTCCAGGGGGCCGCCTTCGCCACCGGTATTCCTCCAGATCTCTACGCATTTCACCGCTACACCTGGAATTCTACCCCCCTCTACAAGACTCTAGCTTGCCAGTTTCAAATGCAGTTCCCAAGTTAAGCTCGGGGATTTCACATCTGACTTAACAAACCGCCTGCGTGCGCTTTACGCCCAGTAATTCCGATTAACGCTTGCACCCTCCGTATTACCGCGGCTGCTGGCACGGAGTTAGC
+
CCCCCGGGGGGGGGGGGGGGGGGGGGGGGGGGGGGGGGGGGGGGGGGGGFFGGGGGGGGGGGGGGGGGGGGGGGGGGGGGGGGGGGGGGGGGGGGGGGGGGGGGGGGGGGGGGGGGGGGGGGGGGGGFGGGGGGGGGGGGGGGFGGGGGGGFGGGGGGGGGGGGGGGGFGGGGGGGGFGGGGGGGGGFGGFGGGGGGGGGGFGFFGGFEGGGFGGGFFGGFGFF?A9E?DB>FGF2BBGGGFBFGGF<GFFFFFGFGFBFFBF?GFFF<19?<F::F::>B;>B>FFFBGBF?F61?F):6
@M04650:207:000000000-C238N:1:1101:24513:7803 2:N:0:19
GGACTACCGGGGTTTCTAATCCTGTTTGCTCCCCACGCTTTCGCACCTGAGCGTCAGTCTTTGTCCAGGGGGCCGCCTTCGCCACCGGTATTCCTCCAGATCTCTACGCATTTCACCGCTACACCTGGAATTCTACCCCCCTCTACAAGACTCTAGCTTGCCAGTTTCAAATGCAGTTCCCAAGTTAAGCTCGGGGATTTCACATCTGACTTAACAAACCGCCTGCGTGCGCGTTACGCCCAGTAATTCCGATTAACGCTTGCACCCTCCGTATTACCGCTGCTGCTGGCACGGATGTAGC
+
CCCCCGGDGGGGGGGGGGGGGGGGGGGGGGGGGGGGGGGGGGGGGGGFCEFGGGGGGGGGDGGGGGGGGE@CGGGGGGFEEGGGEFGGGDGGGGGGGGCGGGGGGFGGGGGGGGGGFDEGGGGGGGGGGGGGGFGGGGGGGGGFGGD?,@FFGGFGGGA?CFCFFGGGBEGG7>7E?:FGGGGGGGGFFF@CEGCECCGGGFGFFGGFFGGGFGGFA@GC9G>;@F0>:DF0(:36>?GGGBFB7C>27@)3:DGDC:BFFFG<FG<0:?FF0E?2?76>(9BF7)5,0C(041(,(34)<
@M04650:207:000000000-C238N:1:1101:7174:7856 2:N:0:19
GGACTACTCGGGTATCTAATCCTGTTTGCTACCCACGCCTTCGCGCCTCAGTGTCAGTCCTCTACCAGAGAGACGCCTTCGCCACCGGTGTTCCTCCAGAGCTCTACGCATTTCACCGCTACCCCTGGAATTCCTCTCCCCTCTTAGAAACTCTAGTCTACCAGTCCGAGACGCTTAACAAGGGTAAGACCTGCACTTTCACGTCACACTTAGTCAACCACCTACACGCCCTTTACGACCAGCCATTCAGATTCACGCTAGCACCCCCCGTGTTAACGCGCCTGCTGGCCCGGAGTTTGCC
+
@CACCFGFGCEGGG8FEFFEG<<CC@6CEFGGGDCFGCEGGGFGGGCFGFGFFCFGGGGGGFGGGCFGA<FEFFGCFGGGGGGGCGD:F+,BEAF<?FDFG8,ADEAD@FDEAEGFFCGGGGEDFFFFGGA:EE;FCF@EC+@99;EDFF>+=EFGGF;DFFFFFG8C>CEG=+@9C@CDGCFDFEFGACF947@FG*E9FFGFFGGFFG7@9E+5=6EDFCBEFF3A2*5;DG=9.(4FF;(/*0.9+1+).+;67(,,-873<56>;0(2(;:):7(-((((,5:41:(*4,(,3+6:-
@M04650:207:000000000-C238N:1:1101:22626:7890 2:N:0:19
GGACTACCGGGGTATCTAATCCTGTTTGCTCCCCACGCTTTCGAGCCTCAGTGTCAGTTACAGGCCAGAGAGCCGCTTTCGCCACCGGTGTTCCTCCATATATCTACGCATTTCACCGCTACACGTGGAATTCCACTCTCCTCTTCTGCACTCAAGTTCTCCAGTTTCCAATGACCCTCCCCGGTTGAGCCGGGGGCTTTCACATCAGACTTAAAGAACCGCCTGCGCTCGCTTTACGCCCAATAAATCCGGACAACGCTTGCCACCTACGTATTACCGCGGCTGCTGGCACGTAGTTAGC
+
CCCCCGGGGGGGGGGGGGGGGGGGGGGGGGGGGGGGGGGGGGGGGGGGGGGGGGGGGGGGGGGGGGGGGGGGGGGGGGGGGGGGGGGGGGGGGGGGGFGGGGGGGGGGGGGGGGGGGGGGGGGGGGGGCFGGGGGGGGGGGGGFGGGGGFC98?FGGGGGGGGGGGGGGGGGGAFGGDGGGGGDGC5D?FGGGGGDDGGGGAGFFGGFFGGGFF@DF(@<6DBF081>>G>9?F@>F:EGGB0:9C)6FFF>FFD?GFFFBFGFCFB?(2::7@?BGF0>19(,3:72:C0C2:7?3<9AA
@M04650:207:000000000-C238N:1:1101:13576:7917 2:N:0:19
GGACTACTCGGGTATCTAATCCTGTTTGCTCCCCACGCTTTCGCACCTGAGCGTCAGTCTTTGTCCAGGGGGCCGCCTTCGCCACCGGTATTCCTCCAGATCTCTACGCATTTCACCGCTACACCTGGAATTCTACCCCCCTCTACAAGACTCTAGCTTGCCAGTTTCAAATGCAGTTCCCAAGTTAAGCTCGGGGATTTCACATCTGACTTAACAAACCGCCTGCGTGCGCTTTACGCCCAGTAATTCCGATTAACGCTTGCACCCTCCGTATTACCGCGGCTGCTGGCACGGAGTTAGC
+
CCCCCGGGGGGGGGGGGGGGGGGGGGGGGGGGGGGGGGGGGGGGGGGGGGGGGGGGGGGGGGGGGGGGGGGGGGGCGGGGFGGGGGGGGGGGGGGGGGGGGGGGGGGGGGGEFGGGGGGGGGGGGGGGGGGGGGGGDGGGGGGFGGGGCFFFGFGGGGGGGGGGFGGGFGFGGGGGGGGGGGGGGGGCGG9EGGDGGDGGF6C8CC:FFGFGFDGGFDGGFGFDFF9A7C;9>5>2/4AE8:??GGABGFFFB>DAD<FF<?:>GGF6?FF?0F7AGG:9179>>607?E00:9>B?GA>6
@M04650:207:000000000-C238N:1:1101:27314:7942 2:N:0:19
GGACTACAGGGGTATCTAATCCTGTTTGCTCCCCACGCTTTCGCACCTGAGCGTCAGTCTTTGTCCAGGGGGCCGCCTTCGCCACCGGTATTCCTCCAGATCTCTACGCATTTCACCGCTACACCTGGAATTCTACCCCCCTCTACAAGACTCTAGCTTGCCAGTTTCAAATGCAGTTCCCAAGTTAAGCTCGGGGATTTCACATCTGACTTAACAAACCGCCTGCGTGCGCTTTACGCCCAGTAATTCCGATTAACGCTTGCACCCTCCGTATTACCGCGGCTGCTGGCACGTAGTTAGC
+
CCCCCGGGGGGGGGGGGGGGGGGGGGGGGGGGGGGGGGGGGFGGGGGFGGGGGGGGGGGGGGGGGGGFGGGGGGGGEGGGGGGGGGGGGGGGGGGGGGGGGGGGGGGFEGGGGGFGGGGGGGFGGFGEFDDGGFGGFFFGGGGFDFGCFFGFGGGFFGGGGGC?FAFGG9FGGDFEGGEFFG6EFGGDC9DFGG>CDGFGCFGFFFD6CFFFEGF+;;GGF3:12F:FDDFFBCFAFFECGFFF*:4)2=;:6375C:6?::3)9E660:>?FG?<GG09>>>BBBFB:50<2::?BGA<6
@M04650:207:000000000-C238N:1:1101:17832:8016 2:N:0:19
GGACTACACGGGTTTCTAATCCTGTTTGCTCCCCACGCTTTCGCACCTGAGCGTCAGTCTTTGTCCAGGGGGCCGCCTTCGCCACCGGTATTCCTCCAGATCTCTACGCATTTCACCGCTACACCTGGAATTCTACCCCCCTCTACAAGACTCTAGCTTGCCAGTTTCAAATGCAGTTCCCAAGTTAAGCTCGGGGATTTCACATCTGACTTAACAAACCGCCTGCGTGCGCTTTACGCCCAGTAATTCCGATTAACGCTTGCACCCTCCGTATTCCCGCGGCTGCTGGCCCGGCGTTAGC
+
CCACCGGGGGGGGGEGGGGGGGGGGGGGGGGGGGGGGGGEGGGGGGGGGGGGGGGGGGGGGGGGGGFEFGGGGGGGGGGGGGGGGGGGGGGGGGGGGGGFGGGGGGGGGGGGGGGGGGGGGGGGGGGGGGFGGGGFFGFGGGGFGGGGFGGFGGGGGGGGGGGGGGGGGAFGGGGGGGGGF:FGGFC@CF;EGGGGGGGGGFGFFGGFEFGFE7DG=?CF1D@<DFFEFG>BFGFFFFGGG?:BGGFBGFF<BEGB7:BB??5)>E1:?F98:G?)09(70((99?:0:C(A6(40(:((.
@M04650:207:000000000-C238N:1:1101:25851:8027 2:N:0:19
GGACTACAGGGGTTTCTAATCCTGTTTGCTCCCCACGCTTTCGCACCTGAGCGTCAGTCTTTGTCCAGGGGGCCGCCTTCGCCACCGGTATTCCTCCAGATCTCTACGCATTTCACCGCTACACCTGGAATTCTACCCCCCTCTACAAGACTCTAGCTTGCCAGTTTCAAATGCAGTTCCCAAGTTAAGCTCGGGGATTTCACATCTGACTTAACAAACCGCCTGCGTGCGCTTTACGCCCAGTAATTCCGATTAACGCTTGCACCCTCCGTATTACCGCGGCTGCTGGCACGGAGTTAGC
+
CCCCCGGGGGGGGGGGGGGGGGGGGGGGGGGGGGGGGGGGGG:FFGGGGGGGGGGGGGGGGGFGGGGGGGGGGGGGGGGGGGGGGGEGGEGGGGGGGGFGEFGGGGGGGGGGGGGGGGGGGGFGGGGGGGGGFGGGGFGFGGGFFGGGFCGFGGGFGGGGGGGFFFGGGGGFGGGGGGGFGGGCGGGGGGGFEEGGGGFGGFFFAFFF?GFGFGFFF@GGFGFFFFFD0*:70AFB?:EEG?FFGGFFGF:((09:F61?F:F<FG?2<80:?G?>GGBF>6>FF60)(A:C1>F0:F))6
@M04650:207:000000000-C238N:1:1101:11149:8036 2:N:0:19
GGACTACTGGGGTTTCTAATCCCGTTCGCTCCCCACGCCTTCGCGCCTCAGCGTCAGGGTCGGCCCAGCCGGCCGCCTTCGCCACGGGTGTTCCGCCTGATCTCTACGCATTTCACCACTACACCAGGCATTCCACCGGCCCCTGCCGCCCTCAAGCGGCGCGGTCCCCGACGACTCTCCCCGGTTGAGCCGGGGGCTTTCACGCCGGACCCACGCCGCCGCCTTCGCGCCCTGTACGCCCAGTAACCCCGGACAACGCTCGGGCCCCACCTATTACCTCGGCTGCCGGCCCGCGGATAGC
+
CCCCCGGGGGGGFGGGGGGGGGGGGGGGGGFGGGGGGGGFDGGGGGGGGGGGGGGGGGGGFGGGGG7FFGGGGGGGGGGGGGGGGGGCFGFGGGGGGGGGGGFFGGGGGD=FFGGGGGGGGGGGF7FEGGGGGGFGGGGGGGGFFFCEEEG4FCE6FECGEF=5<BEGGG5C)/?EGFFGFE8:::>EC+CEE5?CDCCFFF?75<5719DC0CDDF05C>D,((1(0(93>B*/-=(*:C18(**6)>0)-(7)494>0:9C(/:271-(..<44FC)41((,((((4C(7((,((*(56
@M04650:207:000000000-C238N:1:1101:24281:8065 2:N:0:19
GGACTACCCGGGTTTCTAATCCTGTTTGCTCCCCACGCTTTCGCACCTGAGCGTCAGTCTTTGTCCAGGGGGCCGCCTTCGCCACCGGTATTCCTCCAGATCTCTACGCATTTCACCGCTACACCTGGAATTCTACCCCCCTCTACAAGACTCTAGCTTGCCAGTTTCAAATGCAGTTCCCAAGTTAAGCTCGGGGATTTCACATCTGACTTAACAAACCGCCTGCGTGCGCTTTACGCCCAGTAATTCCGTTTAACGCTTGCCCCCTCCGTATTACCGCGGCTGCTTGCACGGATTTAGC
+
@CCCCFCAFEGGGGGGGGGGGGF<CFFGGGGGGGGGGGGGGGCG6CFF88EE+CC7CF<F<,CFCGAF87+@ECEEGGGGDCEEE8CFGEFGG9FGGG,<AFGGGGGGGCGGGGGGGECGGGFF:FD8<FFEADGDADCGDGGFDGGFC6BAF9=FCE;88FCCFEGG,=A=7DDC<2;DCC82DFGF79,,*=8CDDGGG62+=8>6)27C7>:7*(/81/716F@E2*(,2C5:=:C:C?6::7997@9))/16D(4226*(*/-78?(8,849C74(-((,417).13F((((-2))-
@M04650:207:000000000-C238N:1:1101:17947:8093 2:N:0:19
GGACTACTCGGGTTTCTAATCCTGTTTGCTACCCACGCCTTCGCGCCTCAGTGTCAGTCCTCTACCAGAGAGACGCCTTCGCCACCGGTGTTCCTCCAGAGCTCTACGCATTTCACCGCTACCCCTGGAATTCCTCCCCCCTCTTAGACACTCTAGTCTACCAGTCCGAGACGCTTAACAAGGGTAAGCCCTGCACTTTCACGTCACACTTAGTCAACCACCTACACGCCCTTTCCGCCCAGTCATTCCGCTTAACGCTCGCACCCCCCGTGTTACCGCTGCTGCTGCCACCGTGTTCGCC
+
@C@CCFGGGGGGGGFGFF9FEEEGGGDFGGGGGGGGGDGFGGG>CCFCEFFFGFGGFGGGAFGGGGGCECFBCEEGE<FFFGGGGGC>FEGGGFGGGGFD8FFEFFC@FCC=<FEFGDEDGGCFGFE?==CFFGGG,@EGGDEFGDDF,=B5@BFG@D;D8FE8EFFGE+B7CGGGD=CFFGGDAF,@C>FD>EC7+2>@@FCFF5?FFF78C:CFFFF4BDB3568:6C;B3++/),4CF83;>+/7D?)(,)*6*4(---/49E>1>;3((2-.0*2,,7)).,.),0./4(348:,--
@M04650:207:000000000-C238N:1:1101:14324:8110 2:N:0:19
GGACTACTGGGGTTTCTAATCCTGTTTGCTCCCCACGCTTTCGCACCTGAGCGTCAGTCTTTGTCCAGTGGGCCGCCTTCGCCACCGGTATTCTTCCAGATCTCTACGCATTTCACCGCTACACCTGGAATTCTACCCCCCTCTACACGACTCTAGCTTGCCAGTTTCAAATGCAGTTCCCAAGTTAAGCCCGGGGATTTCACATCTGACTTACCAAACCGCCTGCGTGCGCTTTACGCCCATTAATTCCGATGACCGCTTGCACCCTCCGTATTACCGCGGCTGCTGGCACGGTGTTAGC
+
CCCCCGGG@FGGGGGGGGGGGGGGGGDEGGGGGGGGGGGGGGGGGGGF=FFGGGGGGGGGGFFGGGGG,C8EEFGGGGGGDGGGGCGGG=FGG,=FF<EFGGGGGFEGGGGGFFFGGGGG7@EFF:FGCGGGGCGG9,6FEDGF=EF,66B@EFFGGG,,@FG9DFGGGEF;CFGCGGGGDF,,@FCFFG,AECEE4DGGF6CFFFFF<>GG4+0=?=F<1D>73A@>/:19@GFAFBGGGB(.:F29D=FF:)0)2,((4-93FG?03:0-.@34FF:6666900),3C?G?((428))6
@M04650:207:000000000-C238N:1:1101:8225:8125 2:N:0:19
GGACTACCGGGGTATCTAATCCTGTTTGCTCCCCACGCTTTCGCACCTGAGCGTCAGTCTTTGTCCAGGGGGCCGCCTTCGCCACCGGTATTCCTCCAGATCTCTACGCATTTCACCGCTACACCTGGAATTCCACTCTCCTCTCCTGCACTCAAGTCTACCAGTTTCCAATGCATACAATGGTTGAGCCCCTGCCTTTTACACCAGACTTAATAAACCACCTGCGCCCGCTTTACGCCCAATCAATCCGGCCAAAGCCCGGGACCTACGAATTACCCCGCGTGCGGGCCCCTAGTTTACC
+
CCCCCGG8+CFGGEGGGGGGGG,FFG,FFGGGGGFFFGGGGGG7:FGGECGFGGGGG<@<<,,<CFCGF@:+C:CGGG,CFGGG7FFGGGGGGFGGG?8FGFGFGGGG@EEGGGGG,:EDGGGGD=BFGGFFFGGBA>9DGG?9E,,@CFFFGGGG;<DEE=@EFG:9,33,3:D,@@96,3@@C738,>*4CFC>9CGFGFC8AD*)/*==*++4=*C<(8,(559),/3>(:66):=C>(3(994)9..(-8*,24(,3(7()*(,5(((,2-.C4(((((((,-32C(*((46)+)..
@M04650:207:000000000-C238N:1:1101:9610:8151 2:N:0:19
GGACTACAGGGGTTTCTAATCCTGTTTGCTCCCCACGCTTTCGCACCTGAGCGTCAGTCTTTGTCCAGGGGGCCGCCTTCGCCACCGGTATTCCTCCAGATCTCTACGCATTTCACCGCTACACCTGGAATTCTACCCCCCTCTACAAGACTCTAGCTTGCCAGTTTCAAATGCAGTTCCCAAGTTAAGCTCGGGGATTTCACATCTGACTTAACAAACCGCCTGCGTGCGCTTTACGCCCAGTAATTCCGATTAACGCTTGCACCCTCCGTATTACCGCGGCTGCTGGCACGGAGTTAGC
+
CCCCCFGGGGGGGGGGGGGGGGGFGGGGGGGGGGGGGGGGGGGGGGGGGGGGGGGGGGGGGGGGGGGGGGGGGGGGGGGGGGGDGGGGGGGGGGGGGGGGGGGGGGGGGGGGGGGGGGGGGGDFDGGCGGGGGGGGGGDGGGGFGGGEFGGFGGGGGGGGGGGGCFGGGEGGGGGGGCGGGAFGGGGGGGEFG>EGGGGGGFGFFGGFFGGGFGFFFFGGFG@?0A;BFDB9>EFFF<DEG::::DAAGF?:<BGFG?;??0<<FG:<B?BFBG:BG7(01;FF>6)5?G:G6;09?F446
@M04650:207:000000000-C238N:1:1101:26591:8152 2:N:0:19
GGACTACCCGGGTTTCTAATCCTGTTCGCTCCCCATGCTTTCGCTCCTCAGCGTCAGTAGTGGCCCAGTGACCTGCCTTCGCCATCGGTGTTCCTCCTGATATCTGCGCATTCCACCGCTACACCAGGAATTCCAGTCACCCCTACCACACTCTAGTCTGCCCGTACCCGATGCCAGCTCAAGGTTGAGCCTTGAGTTTTCACACCAGACTCGACAAACCGCCTACGAGCTCTTTACGCCCAATAATTCCGGACAACGCTTGCGCCCTACGTCTTACCGCGGCTGCTGTCACGTAGTTAGC
+
CCCCCFGGGGGGGGGGGGGGGGGEGG<FGGGGGGGGCFGGGGGGGGG:FFFGGGGGDFEDFFE7FGDGFGFFGGGGGGGGGGGDCFFEGGGGGGGGGGFGGCFFFDFG7CFG<,@CGGGGGG?FGFG:7EFGFGD5EDGGGD?D1EC8F,BDGBFFDC9FF<FEG8=CGG6E?C,97D,@FFGCGGF6FGFGFDCF8DGGC+@BF**94F*;4***2(=C=D92,A;><D0=CFCCA@GGG;;@6>CCGFFF:)72C>>?6631CE99B?BF68:>FC?9;96;12:B.<)<:2(8:<<D<
@M04650:207:000000000-C238N:1:1101:8534:8164 2:N:0:19
GGACTACAGGGGTTTCTAATCCTGTTTGCTCCCCACGCTTTCGCACCTGAGCGTCAGTCTTTGTCCAGGGGGCCGCCTTCGCCACCGGTATTCCTCCAGATCTCTACGCATTTCACCGCTACACCTGGAATTCTACCCCCCTCTACAAGACTCTAGCTTGCCAGTTTCAAATGCAGTTCCCAAGTTAAGCTCGGGGATTTCACATCTGACTTAACAAACCGCCTGCGTGCGCTTTACGCCCAGTAATTCCGATTAACGCTTGCACCCTCCTTATTACCGAGGCTGCAGGCACGGAGCTAGC
+
CCCCC?FGGGGGGGEGGGGGGFGGGGGGGGGGGGGGGGGGGGGG7:FEGEFGGGGGGGGGGFGGGGGGGGGGGGGGGGGGGCCFE@FGGGGGGGGGFFEFGFGGGGAFECGGGGGFFGGG7FFF:@EEAEFEGGGGG8EEGGG5DDAE<?,AFFCFF:BFGDFDCEFCGGDG8FACGGGDFGCDG,>D9F>99>C5DCFFFFFC+?FF?8FFECFCF@FG;<;?3)3=3569>57)1:C>>::BG*:)>BFB?:D<7:2386*)2A-(1:())0)6CF:,(-(,,1((4C(*(3(((2)5(
@M04650:207:000000000-C238N:1:1101:10828:8176 2:N:0:19
GGACTACAAGGGTTTCTAATCCTGTTTGCTCCCCACGCTTTCGTCCCTGAGCGTCAGTGTACATCCAGTAAATTGCCTTCGCCATTGGTGTTCTTCCTAATATCTACGCATTCCACCGCTTCACTAAGAATTCCATTTACCTCTATGTAACTCTAGTTTGCTAGTATCCAAAGCGGGCTGAGGTTGAGCCTCAGGCTTTAACTCTAGACTTAACAAACCGCCTACGAACGCTTTACGCCCAATAATTCCGGATAACGCTTTTGACCTATGTATTACCGCGGCTGCTGGCACATAGTTTGCC
+
CCCCCGGGGGGGGGGGGGGGGGGGGGGGGGGGGGGGGGGGGGGGGGGGGGFGDGGGGGGGGGGGGGGGGGGGGGGGGGGGGGGCF?FGGGGGBGFGGGGGGFGGGGGGGGGFF9FGGGGGGGGGGGFFGFGGGGGGGGGGFCFFGGGGDFGBDDGGGGGGGGGGGGGGGGGFFGG+@CGE8DCDF8D8EGGFCGGGGGG<+BEFAF7+:CFDFGCGFF5CAGDDBB=AB):55C66BDGGE6@@FGFEGF),(.;@<(3,()+/;A<)77A<>AA<C92-207(33)(82.0544)6<)67
@M04650:207:000000000-C238N:1:1101:23115:8181 2:N:0:19
GGACTACTAGGGTATCTAATCCTGTTTGCTCCCCACGCTTTCGCACCTGAGCGTCAGTCTTTGTCCAGGGGGCCGCCTTCGCCACCGGTATTCCTCCAGATCTCTACGCATTTCACCGCTACACCTGGAATTCTACCCCCCTCTACAAGACTCTAGCTTGCCAGTTTCAAATGCAGTTCCCAAGTTAAGCTCGGGGATTTCACATCTGACTTAACAAACCGCCTGCGTGCGCTTTACGCCCAGTAATTCCGATTAACGCTTGCACCCTCCGTATTACCGCGGCTGCTGGCACGGAGTTAGC
+
CCCCCGGG9FGGGGGGGFGGGGGGGGGGGGGGGEGFGGGGGGGGGGGGG@GGGGGGGGGGGFGGGGGGGGDGEFGGGGGGGGGGGGGDGGGGGGGGGGGDFGGFGGGFGGG>?FGGGGGGEEDGGGGCGCGGGGGGFF8FGGGFGGG?FDFFGDGFFGCDFGGGGGGGGGGGGGGGGGGGGGGGGFEGGG;E7EDG4DFGFFGFFGGFFGGGFGGGF?GGFD0;1A>FFGFFFG><??ECEBF?GCADGFFF0BGFD6>FFBF7=F:?BBB?FFBAGG(7>16>B?FF?EFF?>67:F456
@M04650:207:000000000-C238N:1:1101:23752:8189 2:N:0:19
GGACTACAAGGGTTTCTAATCCTGTTTGCTCCCCACGCTTTCGCACCTGAGCGTCAGTCTTTGTCCAGGGGGCCGCCTTCGCCACCGGTATTCCTCCAGATCTCTACGCATTTCACCGCTACACCTGGAATTCTACCCCCCTCTACAAGACTCTAGCTTGCCAGTTTCAAATGCAGTTCCCAAGTTAAGCTCGGGGATTTCACATCTGACTTAACAAACCGCCTGCGTGCGCTTTACGCCCAGTAATTCCGATTAACGCTTGCCCCCTCCGTATTACCGCGGCTGCTGGCACGGATTTAGC
+
CCCCCFG86FCGGGGGGGEGGGFGGGGGGGGGGGGGEGEGGGGGGGGF:EFGGGGGGGGGCFCGFGGCE7:7FFFGGGGGGGGGGGDGGGGGGGGGG8CEGGGGGEGGGGGGGG9FGEGD+C>EFGGG8EGGGFDGAB8FGGGFDE,=,6D<EC;CGFGFDGGGGGGGA@FFGG,EFFGGG9>BFGGDFG;75:>*/:FGG=;BF<DACCFG=GG>F0@F@GF@?FFB0<(69EF)8:EEEF<BGF4:7@?:175):6>??:3(*;2,4<(31CB<GF009(49937)2E0C<(3(4C24:
@M04650:207:000000000-C238N:1:1101:5397:8193 2:N:0:19
GGACTACTCGGGTATCTAATCCTGTTTGCTCCCCACGCTTTCGCACCTGAGCGTCAGTCTTTGTCCAGGGGGCCGCCTTCGCCACCGGTATTCCTCCAGATCTCTACGCATTTCACCGCTACACCTGGAATTCTACCCCCCTCTACAAGACTCTAGCTTGCCAGTTTCAAATGCAGTTCCCAAGTTAAGCTCGGGGATTTCACATCTGACTTAACAAACCGCCTGCGTGCGCTTTACGCCCAGTAATTCCGAGTAACGCTTGCACCCTCCGTATTACCGCGGCTGCTGGCACGGAGTTCGC
+
CCCCCGGFGGGGGGGGGGGGGGGGGGGGGGGGGGGGGGCGGGGGGGGGGGGGGGGGGGGGFFGGGGGGGEGGGGGGGGGGGGEGGGGGGDGGGGGGGGGGGGGGFGGGGGGGGGGGGCGGGGGGGGGGGGGGDAFGEGFGGGGF8D9,7AEFFAFFGGDFGEGGCCGD9EGGDGGG98E;?C@FGGG@FG;CCEEG5DGGGFFFFGGA48F=>FFGF68C1CBF08:)/5>BFDF<F2EEE(447F9AFF4((09AF?B6<6C<F???<?9?:G06@C?FBB62-().8GFG?39>6F<(4
@M04650:207:000000000-C238N:1:1101:14955:8209 2:N:0:19
GGACTACCGGGGTTTCTAATCCTGTTTGCTACCCACGCCTTCGCGCCTCAGTGTCAGTCCTCTACCAGAGAGACGCCTTCGCCACTGGTGTTCCTCCAGAGCTCTACGCATTTCACCGCTACCCCTGGAATTCCTCTCCCCTCTTAGAAACTCTAGTCTACCAGTCCGAGACGCTTAACAAGGGTAAGCCCTGCACTTTCCCGTCACACTTAGTCAACCACCTACACGCCCTTTACGCCCAGTCATTCCGATTAACGCTCGCACCCCCCGTGTTACCGCGGCTGCTGCCCCCGAGTTAGCC
+
CCCCCGGGGGGEGGGGGGGGGGGGGGGGGGGGGGGGGGGGGGGGEGGGGGGGGGGGGGGGGGGGGGGGGGGGGGGGGGGGGGGGGGGGGGGGGGGGGGGGGGGGGGGGGGGGGGGGGGGGGGGGGGGGEGGGGGGGGGGGGGGFGGFDCGGFFGGGGGGGGGGGGGGGDCEGGGGGGGGCFFGGGFGGGGFGFGCFGGGG+;EFFDDAE>FDFFF7BBGGFGFEB)-)(:@;@?FF),=F<2@@CF?EGF)/2>*6*2(879)4DEFFB4<13;6<<742-(3(8)))4*,*4(4?(+).5
@M04650:207:000000000-C238N:1:1101:4181:8228 2:N:0:19
GGACTACCAGGGTATCTAATCCTGTTTGCTCCCCACGCTTTCGCACCTGAGCGTCAGTCTTTGTCCAGGGGGCCGCCTTCGCCACCGGTATTCCTCCAGATCTCTACGCATTTCACCGCTACACCTGGAATTCTACCCCCCTCTACAAGACTCTAGCTTGCCAGTTTCAACTGCAGTTCCCAAGTTAAGCTCGGGGATTTCACATCTGACTTAACACACCGCCTGCGTGCGCTTTACGCCCAGTAATTCCGATTAACGCTTGCCCCCGCCGTATTCCCGCGGCTGCTGGCACGGAGTTAGC
+
@CCCCGGG,FEGG8EFGGGGGGGGGFGGCGGGGGFCDGGGGGGEGGEB8FFGGGDGG,<EFGCGGGGFGGCFGEGGGGGGGGCEGGGGECFCAFDFGGFGC@FGGG<EGCEEGGFGG7CDEGGGGGGF8FFDGEFGF?DF=DGFGG,,,,3<F,>,,;;:DCGGFGGGGB,7*79,<;CFG9D8FCCCCF>75959CDF,+=FFFCG=CFGGFFFF)6C*6<11(;7>1>(69G5<B?GEC?(8F7:-:6F185*67(((40*,9C03(299:G:)C=10(41>><B?(/.32(4488-).
@M04650:207:000000000-C238N:1:1101:28731:8243 2:N:0:19
GGACTACAAGGGTTTCTAATCCTGTTTGCTACCCACGCCTTCGCGCCTCAGTGTCAGTCCTCTACCAGAGAGACGCCTTCGCCACTGGTGTTCCTCCAGATCTCTACGCATTTCACCGCTACCCCTGGAATTCCTCTCCCCTCTTAGAAACTCTAGTCTACCAGTCCGAGACGCTTAACAAGGGTAAGCCCTGCACTTTTACGTCACACTTAGTCAACCACCTAACCGCCCTTTTCGCCCCGTCATTCCCATTTACGCCTGCACCCCTCCTGATTACGCCGCTGCTGGCCCGGAGTTAGCC
+
CCCCCGGGGGGGGGGGGGGGGGGGGGGGGGFGGGGGGG8FGGGGGGGGGGGCGGGGGG9FFGGDFGGGFFGG<FFGGGGGGGGGGGGGGGGGGGGGG8EF,,@BDFGGGGGGGGGGGGGGGG8FFGGGGDCFFGFAFCDFGGGFDFFF,@EFFEGGGFBFA<?DF,,6@+>8@F@E6@EGGGGGG<CE<DC?,@CGCGG,+;*030<84*;+6+5+4>F*)305.)()(:>@BF*))6EE*(/(:9<):*2)/+3)*-((-(98CE>(((,))3))314399190)).3*(1-(((4+.6B
@M04650:207:000000000-C238N:1:1101:25035:8260 2:N:0:19
GGACTACTGGGGTATCTAATCCTGTTTGCTCCCCACGCTTTCGCACCTGAGCGTCAGTCTTTGTCCAGGGGGCCGCCTTCGCCACCGGTATTCCTCCAGATCTCTACGCATTTCACCGCTACACCTGGAATTCTACCCCCCTCTACAAGACTCTAGCTTGCCAGTTTCAAATGCAGTTCCCAAGTTAAGCTCGGGGATTTCACATCTGACTTAACAAACCGCCTGCGTGCGCTTTACGCCCAGTAATTCCGATTAACGCTTGCACCCTCCGTATTACCGCGGCTGCTGGCACGGAGTTAGC
+
CCCCCFGGGGGGGGGGGGGGGGGGGGGGGGGGGGGGGGGGGGGGGGGFGGGGGGGGGGGGGGGGGGGGGGGGGDGGGGGGGGGGGGGGGGGGGGGGGGGGGGGGGAFFGGGGGGGGFGGGGGGGGGGFGGGGGGGGGGGGGGGFGGGGGFGFGFGGGGFFGGGGFGGG9CCGFFGCEGGFGFGGGGGGGGGG9CEGGGGGG6C>FDFFFGGGEGGGFDFFFGFFFFFFF:@FFGF<F:EEGFFFGGA2:=@:?BCAFF;?41D>G?68?09?B83<CD?;9;9BFB>?FG?939(44EAF>
@M04650:207:000000000-C238N:1:1101:28777:8298 2:N:0:19
GGACTACCGGGGTTTCTAATCCTGTTTGCTCCCCACGCTTTCGCACCTGAGCGTCAGTCTTTGTCCAGGGGGCCGCCTTCGCCACCGGTATTCCTCCAGATCTCTACGCATTTCACCGCTACACCTGGAATTCTACCCCCCTCTACAAGACTCTAGCTTGCCAGTTTCAAATGCAGTTCCCAAGTTAAGCTCGGGGATTTCACATCTGACTTAACAAACCGCCTGCGTGCGCTTTACGCCCAGTAATTCCGAATAACGCTTGCACCCTCCGTATTACCGCGGCTGCTGGCACGGCGTTAGC
+
CCCCCFG8FGGGGGGGGGGGGG9FGGDFGGGGGGGGGGGGGGGGGGGGDFGGGGGGGGGDG9EGGGGGGFEGGGGGGGGGGGGGGCGGGEGGGGGGGGGGGGGGGGGGGGGGGGGGGGGGEGGGGGGGFGGGGGGD9,3FECEFFG9EFGGFG9DGDFACFGGFACCGECFGGGCEFDEFG9?EGGGGGG;CGGGC4?FGGFGFFGGFFGGGEGFF87GF0DFDDF6>1CBF9EFFF?GCEFFBGGFFGFF0()9AC<BB?:FBGF08127?F6?BGG09B>;B>?>>07<C:(-7>E0:4
@M04650:207:000000000-C238N:1:1101:6692:8343 2:N:0:19
GGACTACCGGGGTTTCTAATCCTGTTTGCTCCCCACGCTTTCGAGCCTCAGTGTCAGTTACAGGCCAGAGAGCCGCTTTCGCCACCGGTGTTCCTCCATATATCTACGCATTTCACCGCTACACATGGAATTCCACTCTCCTCTCCTGCACTCAAGTCTCCCAGTTTCCAATGACCCTCCCCGGTTGAGCCGGGGGCTTTCACATAAGACTTAAGAAACCGCCTGCGCTCGCTTTACGCCCAATAAATCCGGAAAAAGCTTGCCACCTACGTATTACCGCGGCTGCGGGCACGTAGTTAGC
+
CCCCCGGGGGGGGGGGGGGGGGGGGGGGGGGFGGGGGGGGGGGGGGGGGGGFGGGGGF9FGGGGGGGFGGGGGGGGC,CFGGGGGGGGGGCGGGGGGGFGGGGGGGGGGGECGGGGGGGGDGGGGGGGGGFGGGGGGGFGGCGFGGGGFFGBFFFGFGD9DDGGCFGGGGGGFGGFGCFDGGGG@FGGE7@EEGEDDGGGFFGF++2=<FDC;CC+;@GD9D10:83:,C9BFG)4/1CEC<21CF<2C6>(8)/(*,3)).7::E<(((-.4C2.<;:(321(,30((:0*(.((4:)-.
@M04650:207:000000000-C238N:1:1101:19741:8348 2:N:0:19
GGACTACAGGGGTATCTAATCCTGTTTGCTCCCCACACTTTCGAGCCTAAGTGTCAGTAATGGTCCAAGTTATCGCCTTCGCCTCTAGTGTTCTTCCATATATCTACGCATTCCACCGCTCCACATGGAGTTCCATAACTCTCTACCACACTCTAGGTTAATAGTTTCCAATGCATACAATAGTTAAGCTACTGCATTTAACACCAGACTTACTAACCCACCCGCGCTCGTTTTACGCCCAGTAAATCCGGATAACGCTTGCATCCTATGTATTACCGCGGCTGCTGGCACCTAGTTAGCC
+
CCCCCGGGGGGGGGGGGGGGGGGGGGGGGGGGGGGGGGGGGGGGGGGGFEGFGGGGGGGGGGGGGGGGGGG9FGGGGGGGGGGGGGGGGGGGGGGGGGGGGGGGGGGGGGGGGGGGGGGGGGGGGGGGFGGGGGFGGGGGGGGFGGGGGGGFGGGDGGGGGGGGGGGGGGGGGGGGGGGGGGFGGFGGGGGGGFGGGGGGFFGFFGGFDG9=DGGDF@EGFDAB=BFAADABDCFBBFCFFBEEGGEC;/8@;:+7>;D02=DFGFEEE<ECCECC0166;>B9BDB2<>8*.(.4506<>
@M04650:207:000000000-C238N:1:1101:16310:8367 2:N:0:19
GGACTACAGGGGTATCTAATCCTGTTTGCTCCCCACGCTTTCGTCCCTGAGCGTCAGTGTACATCCAGTAAATTGCCTTCGCCATTGGTGTTCTTCCTAATATCTACGCATTCCACCGCTTCACTAAGAATTCCATTTACCTCTATGTAACTCTAGTTTGCTAGTATCCAAAGCGGGCTGAGGTTGAGCCTCAGGCTTTAACTCTAGACTTAACAAACCGCCTACGAACGCTTTACGCCCAATAATTCCGGATAACGCTTGTGACCTATGTATTACCGCGGCTGCTGGCCCATAGTTTGCC
+
CCCCCGGGGGGGGGGGGGGGGGGGGGGGGGGGGGGGGGGGGGGGGGGFGFFGGGGGGGGGGGGGGGGGGGGGGGFGGGGGGGGGGGGGGGGGGGGGGGGGGGGGGGGGGGGGGGGGGDGGCFGGGGGGGGGGGGGGGGGGGGGFGGGGEGGFGGCFGGGGGGGGGGFGGGGAFGDCGGGGFGCGFCFFFFGFFG,CFGGGGAFFCFFFCGCGEGG8CFFD>DAFFEDFBDDFDGFEDFEFG<@8>C<ECF3@@FGFG>D@D@;?FGF@<)6AD7<D:/4(429;?D?43*-2830>9FF<7
@M04650:207:000000000-C238N:1:1101:16408:8369 2:N:0:19
GGACTACAGGGGTTTCTAATCCTGTTTGCTCCCCACGCTTTCGCACCTGAGCGTCAGTCTTTGTCCAGGGGGCCGCCTTCGCCACCGGTATTCCTCCAGATCTCTACGCATTTCACCGCTACACCTGGAATTCTACCCCCCTCTACAAGACTCTAGCTTGCCAGTTTCAAATGCAGTTCCCAAGTTAAGCTCGGGGATTTCACATCTGACTTAACAAACCGCCTGCGTGCGCTTTACGCCCAGTAATTCCGATTAACGCTTGCACCCTCCGTATTACCGCGGCTGCTGGCACGGAGTTAGC
+
CCCCCFGGGGGGGGGGGGGGGGGGGGGGGGGGGGGGGGGGGGGGGGGGGFGGGGGGGGGGGGGGGGGGGGGGGGGGGGGGGGGGGGGGGGGGGGGGGGGGGGGGGGGGGGGGGGGGGGGGGGGGGGGGFGGGGGGGGGGGGGGFGGGGGGGFGGGGGGGGGGGFFGFGGGCGGGGGFGGGGGGGGGGGCGCGGGDGGDGGGFGFFGGCEGGGFGGFFFGD@D;DDF05159BFG@)96EGGB??G7<AGFFFFFDDF?>1::C2CGFFFFFFBFBDGG049;19>F:0(:(<803(4:<<A
@M04650:207:000000000-C238N:1:1101:13500:8397 2:N:0:19
GGACTACTCGGGTATCTAATCCTGTTTGCTCCCCACGCTTTCGCACCTGAGCGTCAGTCTTTGTCCAGGGGGCCGCCTTCGCCACCGGTATTCCTCCAGATCTCTACGCATTTCACCGCTACACCTGGAATTCTACCCCCCTCTACAAGACTCTAGCTTGCCAGTTTCAAATGCAGTTCCCAAGTTAAGCTCGGGGATTTCACATCTGACTTAACAAACCGCCTGCGTGCGCTTTACGCCCAGTAATTCCGATTAACGCTTGCACCCTCCGTATTACCGCGGCTGCTGCACCTGAGTTAGC
+
CCCCCGGGGGGGGGGGGGGGGGGGGGGGGGGGGGGGGGGGGGGGGGDG,FCDGGGGGGGGFGGGGGGG8FFGGEGGGGGGFGGGDGGGGGGGGGGFFGGGCGGGFGGGGGGEFGGGGD>DGGGGGGG@GGGGG<DGGCFGGGGFGGGGGFFFGEGGDG97DCAFFGGGCCF983=EGGGGCFCFFFGF?F,AE7:E4DFGGFFAAC+1*=DF*@7D=<EF1C016)1:,/(69CFFFFGGD0(57?AAF4430)9)*2923852CFB:?0(((2.-<C<BF(3,(().)+.*(((,6+)66
@M04650:207:000000000-C238N:1:1101:26697:8441 2:N:0:19
GGACTACTGGGGTATCTAATCCTGTTTGCTCCCCACGCTTTCGCACCTGAGCGTCAGTCTTTGTCCAGGGGGCCGCCTTCGCCACCGGTATTCCTCCAGATCTCTACGCATTTCACCGCTACACCTGGTATTCTACCCCCCTCTACAAGACTCTAGCTTGCCAGTTTCAAATGCAGTTCCCAAGTTAAGCTCGGGGATTTCACATCTGACTTAACAAACCGCCTGCGTCCGCTTTATCCCCAGTGATGCCGCTTAACGCTTGCACCCTCCGTATTACCGCGACTGCGGGCACGGAGTCAGC
+
8--AC8CEFGDD@6@CEFFFFFGDFEGGGCFFDGC+@+@,CFCFGG@FDAEFCFFF@CF,C,CCFE<CF,:4@4@7+4C=?:FGDFEEE+?FA<8<?AF5?FFFC,C:CCF:AA??EFE>BFEGFGA8,8@,AFEFGFFE7063,C,==EFFGF9A@3,4@C97F,EFFC9BFA99EGFGG:C@FE9:CC,,*=CG)*4CFFFCCGC@8+::*CFD=6@DB:(/(895().7;E.51)+38(-4**6):?B(-7*:C(6141F<GD?06:9((2,)+:20(,--3(-(,>4=?(493+).5
@M04650:207:000000000-C238N:1:1101:16900:8467 2:N:0:19
GGACTACTGGGGTATCTAATCCTGTTTGCTCCCCACGCTTTCGCACCTGAGCGTCAGTCTTTGTCCAGGGGGCCGCCTTCGCCACCGGTATTCCTCCAGATCTCTACGCATTTCACCGCTACACCTGGAATTCTACCCCCCTCTACAAGACTCTAGCTTGCCAGTTTCAAATGCAGTTCCCAAGTTAAGCTCGGGGATTTCACATCTGACTTAACAAACCGCCTGCGTGCGCTTTACGCCCAGTAATTCCGATTAACGCTTGCACCCTCCGTATTACCGCGGCTGCTGGCACGGAGTTAGC
+
BCCCCGGGGGGGGGGGGGGGGGGGGGGFGGGGGGGGGGGGGGGGGGGGGFEGGGGGGGGGGGGGGGGGGGGGGGGGGGGGGGGGGGGGGGGGGGGGGGGGGGGGGGGGGGGGGGGGGGGGGGGGGGGGFGGGGGGGGGGGGGGFGGGGFGGFGGGGGGGGGGGGGGGGGBFGGGGGGGGGGGGGGFGGGGGGGGEGGGGGFFGFFGGFEGGGFFGGFFGFFG@DFF>A1D@FFDFBF<EEG??BF:AAGFFFFBD<F?>FF6C?GGFFBF6?6C?<CCB>39F>;?7?2E<G690-,;AFB
@M04650:207:000000000-C238N:1:1101:20553:8510 2:N:0:19
GGACTACTGGGGTATCTAATCCTGTTTGCTCCCCACGCTTTCGCACCTGAGCGTCAGTCTTTGTCCAGGGGGCCGCCTTCGCCACCGGTATTCCTCCAGATCTCTACGCATTTCACCGCTACACCTGGAATTCTACCCCCCTCTACAAGACTCTAGCTTGCCAGTTTCAAATGCAGTTCCCAAGTTAAGCTCGGGGATTTCACATCTGACTTAACAAACCGCCTGCGTGCGCTTTACGCCCAGTAATTCCGATTAACGCTTGCACCCTCCGTATTACCGCGGCTGCTGGCCCGTAGTTCGC
+
CCCCCGGGGGGGGGGGGGGGGGGGGGGGFFCGGGGGGGGGGGGDEF:FCFGF@FG@BFFGGGGGCFFG8CFGGEEGGGGGGEGGEFEGGGGGGGGEGGFFGGGGGFEGGGE=FGGGGGDGDGGGGGDE<DG:FGGCDDFGGGGFFFDEF,@9CFFFFGGGGGGFCC:CGFFGD9<CGC:E?C8@CFG@FG;?EGCG:GE?+BFFFGFFCFGGFGGCF@FF>36;@F;D?GFFFC>AFBGG5<08DDA<FF@??E<AGF9:??G296::?:6<0875:?4;B0>F90::07(:,((48E917
@M04650:207:000000000-C238N:1:1101:17177:8515 2:N:0:19
GGACTACTCGGGTATCTAATCCTATTTGCTCCCCACACTTTCGAGCCTAAGTGTCAGTAATGGTCCAAGTTATCGCCTTCGCCTCTAGTGTTCTTCCATATATCTACGCATTCCACCGCTCCACATGGAGTTCCATAACTCTCTACCACACTCTAGGTTAATAGTTTCCAATGCATACAATAGTTAAGCTACCGCATTTAACACCAGACTTACTAACCCACCCGCGCTCGTTTTACGCCCAGTAAATCCGGATAAAGCTTGCATCCTATGTATTACCGCGGCTTCTGGCACCTAGGTAGCC
+
CCCCCGGGGGGGGGGGGGGGGGGGGGGGGGGGGGGGGGGGGGGFGGGGGGDFGGGGGGGGGGGGGFG9FGGGGGGGGGGGGGGGGGGGGFGGGGGGGFGGGGGGGGGGGGGGGFGGGGGGGGFGGGEGFCGGGGFFFGGEGGGFGCGFGGGFFFFGFFEGGGGGGGGGGGFGGGGGGGGFGGA=FDEGFFFGGD8E>DGFGFGF>CG?=DCCAFGGFF?CDGAFF*>>@CA=DG+>6@EC79ECGGFCGFB?15+)+/.75==CCCEFF)957E<CFC:-(44(,6A)46<*((.(605:8
@M04650:207:000000000-C238N:1:1101:7366:8528 2:N:0:19
GGACTACAGGGGTATCTAATCCTGTTTGCTCCCCACGCTTTCGTCCCTGAGCGTCAGTGTACATCCAGTAAATTGCCTTCGCCATTGGTGTTCTTCCTAATATCTACGCATTCCACCGCTTCACTAAGAATTCCATTTACCTCTATGTAACTCTAGTTTGCTAGTATCCAAAGCGGGCTGAGGTTGAGCCTCAGGCTTTAACTCTAGACTTAACAAACCGCCTACGAACGCTTTACGCCCAATAATTCCGGATAACGCTTGTGACCTATGTATTACCGCGGCTGCTGGCACATAGTTTGCC
+
CCCCCGGGGGGGGEFGGGGGGGGGGGGGGGGGGGGGGGGGGFGGGGGGGFFFGEGGGGGGGGGGGGGGGGGGGGGGGFGGDFECFCFFEFFEGDFGGGGGGGGGGGGGGGFFCEFFGGGG7FGGGGGGGGDCFGBFGGDFEFFFGGGGGGFFGGGGFGCDEGGGGGGADFGGGGGDGGGGGGGG@DCFGFDAEE8EFGFDCBEF?GG?ED+BEGGCFB>CADAABEFFFGF?D5FEE?GGGF(4>>?):A>;<E7;5432@;FE>CC7<A>4<CA<7*,(-76>BBF(86<6-646)+.4.
@M04650:207:000000000-C238N:1:1101:11023:8553 2:N:0:19
GGACTACCGGGGTTTCTAATCCTGTTTGCTCCCCACGCTTTCGCACCTGAGCGTCAGTCTTTGTCCAGGGGGCCGCCTTCGCCACCGGTATTCCTCCAGATCTCTACGCATTTCACCGCTACACCTGGAATTCTACCCCCCTCTACAAGACTCTAGCTTGCCAGTTTCAAATGCAGTTCCCAAGTTAAGCTCGGGGATTTCACATCTGACTTAACAAACCGCCTGCGTGCGCTTTACGCCCAGTAATTCCGATTAACGCTTGCACCCTCCGTATTACCGCGGCTGCTGGCACGGAGGTAGC
+
CCCCCGGFGGGGGGGGGGGGGGGGGGGGGGGGGGGGGGGGGGGGGGGGFGGGGGGGGGGGGCGFGGGGGGEFGGGGGGGGGGGGGCGGGGGGGGGGGFGGGGGGFGGGGGGFGGGGGGGGGEGF8=EGGGGGGFGGGCFGGGGFGGGGCFGBGDGGGGFFGGGGFGGGGGGGFGGEFCGGGGGGGGGGGG9FEGGGGGDGGFFF+6+@CG>C;7::A?G<:>>085,<:C>B;E@AF?GGGBFFGG24CF?:?3CAC:7<16FBGGFB?FFF18:)CD:2(49>>B02:=(+-6(-(252,
@M04650:207:000000000-C238N:1:1101:27574:8567 2:N:0:19
GGACTACACGGGTTTCTAATCCTGTTTGCTCCCCACGCTTTCGCACCTGAGCGTCAGTCTTTGTCCAGGGGGCCGCCTTCGCCACCGGTATTCCTCCAGATCTCTACGCATTTCACCGCTACACCTGGAATTCTACCCCCCTCTACAAGACTCTAGCTTGCCAGTTTCAAATGCAGTTCCCAAGTTAAGCTCGGGGATTTCACATCTGACTTAACAAACCGCCTGCGTGCGCTTTACGCCCAGTAATTCCGATTAACGCTTGCACCCTCCGTATTACCGCGGCTGCTGGCACGGAGTTAGC
+
CCCCCGGGGGGGGGGGGGGFGGFGGGGGGGGGGGGGGGGGGGEGGGGGGGGGGGGEGGGGGGGGGGGGGDGGGGGGGGGGGGGGGGGGGGGGGGGGGGFGGGGGGGGGGGGGGGGGGGGGGGGGGGGGGGGGGGGGDGGGGGGFGGGGGGGFGGGGGGGGGGGGGGGGGGGFGGGGGGGGGFGFGGGFGGC6EE*:DGGGGFGFFGGFFGFFE+0CA1FG>GFF2A9BDG96;EF2@<GEGFF>G7><C?F6BEG<:6>BFFGFGGFB06;BFFB>GG:B69>B(:>085:GFF0-(;<<:
@M04650:207:000000000-C238N:1:1101:27759:8592 2:N:0:19
GGACTACTGGGGTTTCTAATCCTGTTTGCTCCCCACGCTTTCGCACCTGAGCGTCAGTCTTTGTCCAGGGGGCCGCCTTCGCCACCGGTATTCCTCCAGATCTCTACGCATTTCACCGCTACACCTGGAATTCTACCCCCCTCTACAAGACTCTAGCTTGCCAGTTTCAAATGCAGTTCCCAAGTTAAGCTCGGGGATTTCACATCTGACTTAACAAACCGCCTGCGTGCGCTTTACGCCCAGTAATTCCGATTAACGCTTGCACCCTCCGTATTACCTCGGCTGCTGGCACGGAGTTAGC
+
CCCCCGGDGGGGGGGGGGGGGGGGGGCGGGGGGGGGGGGGGGGGDGGGCGGGGGGGGGGFFGGGGGGGGGEC@FGGGGGGGGGGGGGGG7FGGGGGGFGGGGGGGGGGGGGGGGGGGGGGGGGGGGGFGGGGGFFFFFDGGGGFGGFC,@DBFGGGGGGGGGCGFGGGGG9CGGGGFFGC?:BFGGGC7F9C9E>75DGGGFG=FG:=@FFCCGCCF;=C9CBD@FFF@GFFFGFFFFGEGF::CFBBGFFFB5D2C333:?F)9F?<(41<?GF9EG)4::0:0:>?BGFG60903C:A6
@M04650:207:000000000-C238N:1:1101:6801:8610 2:N:0:19
GGACTACCCGGGTTTCTAATCCTGTTTGCTCCCCACGCTTTCGCACCTGAGCGTCAGTCTTTGTCCAGGGGGCCGCCTTCGCCACCGGTATTCCTCCAGATCTCTACGCATTTCACCGCTACACCTGGAATTCTACCCCCCTCTACAAGACTCTAGCTTGCCAGTTTCAAATGCAGTTCCCAAGTTAAGCTCGGGGATTTCACATCTGACTTAACAAACCGCCTGCGTGCGCTTTACGCCCAGTAATTCCGATGAACGCTTGCACCCTCCGTATTACCGCGGCTGCTGGCACGGAGTTAGC
+
CCCCCGGGGGGGFGGGGGGGGGGGGGGGGGGGGGGGGGGDGGGGGGGGGGGGGGGGGEGCEFFFGGGGGDGGGGGGGGGGGGGGGGFGGGFFGGGGG8FGFG=FGGGGGGGG9?FFGFGG@FGGGGGGGGFGGGGGGF8FEGGFGGGC9:CFCFFGGA,@CFFC:DFFCGFGDGGGFDGGGFDGGGGGGG,?EEGGDGGC7BFF+9CAEFG7>FGFF(=FFGF;(59:<D6>6G3AB18C8:??>F)6CFFB:):4>:?F?BCDGGB2369B?F?A<C:322>;>??2>G0<:>B>8C9B4
@M04650:207:000000000-C238N:1:1101:6061:8615 2:N:0:19
GGACTACAGGGGTATCTAATCCTGTTTGCTCCCCACGCTTTCGTCCCTGAGCGTCAGTGTACATCCAGTAAATTGCCTTCGCCATTGGTGTTCTTCCTAATATCTACGCATTCCACCGCTTCACTAAGAATTCCATTTACCTCTATGTAACTCTAGTTTGCTAGTATCCAAAGCGGGCTGAGGTTGAGCCTCCGGCTTTAACTCTAGACTTAACAAACCGCCTACGAACGCTTTACGCCCACTAATTCCGGAGAACGCTTGTGACCTATGTATTACCGCGGCTGCTGGCACCTAGTTTGCC
+
CCCCCGGFFCFGGGGGGGGGGGGFGGGGCFGGGGGGGGGGGGGGGGGG@GGGEGGGGGGGCGGFGGGGGGGGGCEGGGGGFGGGGBEFGFGGGGGGGGFFGGGGGGGCCFGDFCGGGGGGGGGFGGGGGCFGGGGFGGFGGGGFGFGGCFAFFFFGFGGDFCF8FGGGFGD=@GEE>CEECFC8F<8EDEB:,@CEDDG,+B9?CG7@A7C88+5A>@:D2C4>B>@6>)-(8F+1)6EFE((.*2/)+)2(();313/44:C<GF43674449))21,407>(447(46<*(.):AGAF<
@M04650:207:000000000-C238N:1:1101:19394:8669 2:N:0:19
GGACTACCCGGGTATCTAATCCTGTTTGCTCCCCACGCTTTCGCACCTGAGCGTCAGTCTTTGTCCAGGGGGCCGCCTTCGCCACCGGTATTCCTCCAGATCTCTACGCATTTCACCGCTACACCTGGAATTCTACCCCCCTCTACAAGACTCTAGCTTGCCAGTTTCAAATGCAGTTCCCAAGTTAAGCTCGGGGATTTCACATCTGACTTAACAAACCGCCTGCGTTCGCTTTACGCCCAGTAATTCCGATTAACGCTTGCACCCTCCGTATTACCGCGGCTGCTGGCACGGAGTTAGC
+
CCCCCGGE@FGGGGGGGGGGGGGGGGGGGGFGGGGGGGGGGGGEFGGG8FGGGGGGGGF<<,F6FGGG@F@FGGGG+FGGGGGGGFGGGDGGGAFGGG@FCEFGGGGGGGGGGGGGGGGGEGFGFGGGGCFGG9DG8F6FEGGFCFC@,@FFG,=D>:;88FCEFGGG;7EGGGGGFGGG6,>>FFCGGG;7AEGGDGGGGFGFFG=A?FGGE+2+1(3>@C><<F98(:;BFC><FBGDGB(5DG2)0=?1:)7<F:BB18F?GD?6039?BGFBGGB>(709>FF0:E(C?(341C<<D
@M04650:207:000000000-C238N:1:1101:26799:8673 2:N:0:19
GGACTACTGGGGTATCTAATCCTGTTTGCTCCCCACGCTTTCGCACCTGAGCGTCAGTCTTTGTCCAGGGGGCCGCCTTCACCACCGGTATTCCTCCAGATCTCTACGCATTTCACCGCTACACCTGGAATTCTACCCCCCTCTACAAGACTCTAGCTTGCCAGTTTCAAATGCAGTTCCCAAGTTAAGCTCGGGGATTTCACATCTGACTTAACAAACCGCCTGCGTGCGCTTTACGCCCAGTAATTCCGATTAACGCTTGCACCCTCCGTATTACCGCGGCTGCTGGCACGGAGTTAGC
+
CCCCCGGGGGGGCGFGGGGGGGGGGGGGGGGGGGGGGGGGGGGGGGGGGGGGGGGGGGGGGGGGGGGGGGGGGGGGGGGG,EFGDGGGGGGGGGGGGGGGGGGGGFGGGGGGGGGGGGGGGGGFGGGGGGGGGGGFGGFEGGGFGGGFGGFFCGGGGGGGGGGGFGGGGGGGGGGGGGGGGGGGGGGGGGFFEGGGGDGGGFGFFGFFEGGCCGGGFFGFB39<DFFD@GFFFE@4B:EEG:::FF>ADFFFBFGAG(7:::3)*;186<>FFG:5:::>B;>6;1)44E?G6>21:06).
@M04650:207:000000000-C238N:1:1101:13744:8712 2:N:0:19
GGACTACAGGGGTATCTAATCCTGTTTGCTCCCCACGCTTTCGCACCTGAGCGTCAGTCTTTGTCCAGGGGGCCGCCTTCGCCACCGGTATTCCTCCAGATCTCTACGCATTTCACCGCTACACCTGGAATTCTACCCCCCTCTACAAGACTCTAGCTTGCCAGTTTCAAATGCAGTTCCGAAGTTAAGCTCGGGGATTTCACATCTGACTTAACAAACCGCCTGCGGGCGCTTTACGCCCAGTAATTCCGATTCACGGTGGCACCCTCCGTATTACCGCGGCTGCTGGCGCGGTGTGAGC
+
C<@CCEFFFC@@B@EE9FCFEC<F@FFGGFE<<@FGGGG7FGGEE:FE8@<CFFECFGG<EEG<FFCF<FDDC@:>=C,A@FG7CCCEG7DFACCCFFGG9F;@DA?D=FFD9FF9EF>DGGFEGCFFCFAFF?;,3,@+6=696CD9F7,<@@CGCCAF+@CC<E,@,@D,?;<FCF7D*3>CCGGGG,,=;>=ED4:9DAGC66+=C+?+);:FF(=<6D;2(;()()4,4E>B*(22*(..:D<:F@F?F>*6:((-((71*C?<F6;:<8(6FG0(-7127??F05(:1((44*)6(
@M04650:207:000000000-C238N:1:1101:6680:8712 2:N:0:19
GGACTACAGGGGTATCTAATCCTGTTTGCTCCCCACGCTTTCGCACCTGAGCGTCAGTCTTTGTCCAGGGGGCCGCCTTCGCCACCGGTATTCCTCCAGATCTCTACGCATTTCACCGCTACACCTGGAATTCTACCCCCCTCTACAAGACTCTAGCTTGCCAGTTTCAAATGCAGTTCCCAAGTTAAGCTCGGGGATTTCACATCTGACTTAACAAACCGCCTGCGTGCGCTTTACGCCCAGTAATGCCGATTAACGCTTGCACCCTCCGTATTACCGCGGCTGCTGGCACGGAGTTAGC
+
CCCCCGGGGGGGGCGGGGGGGGGGGDEFGGGGGGGGGGGGGGGGGGGGGGGGGGGGGFFGGGGGGGGGGGGGGGGGGGGFGGGGGGGGGDGCGGGGGFGGCGFGGGGGGGECGGGFGGGGGGGGG8FGGGGGGGGGGGG@EDGFDGGGGGFFGGGGGGGGFGFG<>AFGGGGGFGGGDGGGGGGGGGGFGGFGGGGGGG,:BFFAGGFFFGC8CGGFFGGFG@1389>;DBF>G:6=:CEGF?>CGF)0?>93579>26B6:F<GGF:<:>6?GBFGGFFF(-7>F0:BGBGBFB>(;)6)
@M04650:207:000000000-C238N:1:1101:12441:8727 2:N:0:19
GGACTACACGGGTTTCTAATCCTGTTTGCTCCCCACGCTTTCGCACCTGAGCGTCAGTCTTTGTCCAGGGGGCCGCCTTCGCCACCGGTATTCCTCCAGATCTCTACGCATTTCACCGCTACACCTGGAATTCTACCCCCCTCTACAAGACTCTAGCTTGCCAGTTTCAAATGCAGTTCCCAAGTTAAGCTCGGGGATTTCACATCTGACTTAACAAACCGCCTGCGTGCGCTTTACGCCCAGTAATTCCGATTAACGCTTGCACCCTCCGTATTACCGCGGCTGCTGGCACGGGGTTAGC
+
CCCCCGGGGGGGGGGGGGGGGGGGGGGGGGGGGGGGGGGGGGGGGGGGGGGGGGGGGFGGGGGGGGGGGGGGGGGGGGGGGGGGGGGGGGGGGFGGGGGGGFGGGGGGGGGDGGGGGGGDGGGGGGGGGGGFFGGGGGGGGGGFGGGGGGGFGGGGGGGGGGGGFGGGGGGGGGGGGGGGGGGFGGFGGG;EE>EGGGGGGFGFFFGAEGGGFGFDFFGG;D;DFF9BFGFF>GFFFFGGGFBFGGFFGFFB139AGBF<B<<2C??1?:331254CG:>BF604003>GFFB0(,(14:6
@M04650:207:000000000-C238N:1:1101:14274:8737 2:N:0:19
GGACTACTGGGGTTTCTAATCCTGTTTGCTCCCCACGCTTTCGCACCTGAGCGTCAGTCTTTGTCCAGGGGGCCGCCTTCGCCACCGGTATTCCTCCAGATCTCTACGCATTTCACCGCTACACCTGGAATTCTACCCCCCTCTACAAGACTCTAGCTTGCCAGTTTCAAATGCAGTTCCCAAGTTAAGCTCGGGGATTTCACATCTGACTTAACAAACCGCCTGCGTGCGCTTTACGCCCAGTAATTCCGATTAACGCTTGCACCCTCCGTATTACCGCGGCTGCTGGCACGGAGTTAGC
+
CCCCCGGGGGGGGGGGGGGGGGGGGGGGGGGGGGGGGGGGGGGGGGGGGFGGGGGGGGGGGGGGGGGGGGDGGGGGGGGGGGGGGGGGGGGGGGGGGGGGGGGGGGGGGGGGGGGGGGGGGGGGGGGGGGGGGGGGGGGGGGGFGGGGGGGFGGGGGFGGGGGGFFFGGGGDFGGG9>FGGGFGGGGGFGFFGGGGGGGGGFGFFGGFFGCGFGGGFDGGFG>;DFFD@GBB>GFFFFGGGF04CGFFGFFFFFGFC?FFB<GFGGFFFFFBFGFFGGFFFFBBBFFFFEFGB;0,48:4.
@M04650:207:000000000-C238N:1:1101:6045:8742 2:N:0:19
GGACACTGGGGTTTCTAATCCTGTTTGCTACCCACGCCTTCGCGCCTCAGTGTCAGTCCTCTACCAGAGAGACGCCTTCGCCACCGGTGTTCCTCCAGAGCTCTACGCATTTCACCGCTACCCCTGGAATTCCTCTCCCCTCTTAGAAACTCTAGTCTACCAGTCCGAGACGCTTAACAAGGGTAAGCCCTGCACTTTCACGTCACACTTAGTCAACCACCTACACGCCCTTTACGCCCAGTCATTCCGATTAACCCTCGCACCCCCCTTTTTACCGCGGCTGCTTGCACGGAGTTAGCCC
+
CCCCCGGGGGGGGGGGGGGGGGGGGGGGGGGGGEGGGGGGGGGFGGGGGGFGGGGCFFGGGEGGGGFGGGGFGGGGDBACCFGE@FDECGGGGGFGGCF@FGGGGGGGGGGGGGGDEG8CEGGG@DGFFGGDE<FFFGGE8=@?AEFABDDDFGE=98@DF8FD<F6EEE>@D:CE:FGCFF+@:FC?CFFCF6DCFGD7F4>45CDF5FC+9C7C=B:*667BEF(?>D0:@EF()(=<*./)2+97;):1,8;)9(((40<>CG>1((.).*582C(-(--22),4,032(,21)0..(
@M04650:207:000000000-C238N:1:1101:3358:8753 2:N:0:19
GGACTACTGGGGTTTCTAATCCTGTTTGCTCCCCACACTTTCGAGCCTAAGTGTCAGAAATGGTCCACGTTATCGCCTTCGCCTCTAGTGTTCTTCCATATATCTACGCATTCCACCGCTCCACATGGAGTTCCATAACTCTCTACCACACTCTAGGTTAATAGTTTCCACTGCATACAATAGTTAAGCTACTGCATTTAACACCAGACTTACTAACCCACCCGCGCTCGTTTACGCCCAGTAAATCCGGATAACGCTTGCATCCTATGTATTACCGCGGCTGCTGTCACATAGTTAGCCG
+
CCCCCGGCFGGGFEEGCGGGGGGGGGGGGGGGGGGGGGGGGGG8FG@FFGGGGGGGGA6C<FEFGGG,:FFFGGGGGG::EEG@FG9<CFGGGFFGE9EFGFGGGGEFEGGGGGGGFEGC+=EFFGGFFFGGGGGFGGGGGDFFGEF?FGGFFBDFFGFAFG;AAEGEDG,CD>,@D6AFDFDEEFFCDBFGFCDAD+C=EF9DECDBCG=:CCFCA5D7=DF>55)/5C)7@9C2?2BF<;*9C+83):>1?F*,)(((()+97<)5;E<??+9@CD(((3(()))))+)36A>99@4)(
@M04650:207:000000000-C238N:1:1101:10781:8782 2:N:0:19
GGACTACTCGGGTATCTAATCCTGTTTGCTCCCCACGCTTTCGCACCTGAGCGTCAGTCTTTGTCCAGGGGGCCGCCTTCGCCACCGGTATTCCTCCAGATCTCTACGCATTTCACCGCTACACCTGGAATTCTACCCCCCTCTACAAGACTCTAGCCTGCCAGTTTCGAATGCAGTTCCCAGGTTGAGCCCGGGGATTTCACATCCGACTTGACAGACCGCCTGCGTTCGCTTTACGCCCAGTAATTCCGATTAACGCTTGCACCCTCCGTATTACCGCGGCTGCTGGCACGGAGTTAGC
+
CCCCCGGGGGGDGE@FFGGGFGGGGGGGGGGGGGGGGGGGGGGGGGGGGGGGGGGGGGGGGGGGGGFGGGGGGGGGGGGGGGGGGGGGGGGGGGGGGGGFGGGGFEGGGGG7EFGFGGGGGGGFFGGGGGGGGGGGGCFGGGGFGGGGGFGFGGGFFFGGGGGGFGFGGGFGGGGGFGGGGG?:FEFDGGFFCEGGGGFGFFCFAC5B<GGDEGGGF;CF;3201767(/8;(:).@?CEG<(.:*:AGF46:)CA>(133:DBGG<:069B08:>FF69>FB0,(5?>5,233963;2).
@M04650:207:000000000-C238N:1:1101:24487:8796 2:N:0:19
GGACTACTCGGGTTTCTAATCCTGTTTGCTCCCCACGCTTTCGCACCTGAGCGTCAGTCTTTGTCCAGGGGGCCGCCTTCGCCACCGGTATTCCTCCAGATCTCTACGCATTTCACCGCTACACCTGGAATTCTACCCCCCTCTACAAGACTCTAGCTTGCCAGTTTCAAATGCAGTTCCCAAGTTAAGCTCGGGGATTTCACATCTGACTTAACAAACCGCCTGCGTGCGCTTTACGCCCAGTAATTCCGATTAACGCTTTCACCCTCCGTATTACCTCGGCTGCTTGCACGGCGTTAGC
+
CCCCCFFGFGGGGEGGGFGGGGGEGGGGGGGFGGFGFGGGGGGGDGGGCE8D7@FCCEFFFFFGGGGGF7F:FGGFGGGGGDGGG8C7F=BFGGGGGGF<FEFGGGGFGCFCFG<FGCEGGF9FFGGGGDFGGAFFF8CCE>CFDFFGFFGFGFGGGGGGGGF7DFGCCD9E@FFGC2EFF98@>CFF?F,<CED57DGGGFFB68++/C>+*:7C*6CFBG@FFFF=(>99(25<??CEEF??G>B9FF41(.96>(366:0):E?6(40,4;:AFG2<:((-3(,),:)3-0612?((6
@M04650:207:000000000-C238N:1:1101:18158:8848 2:N:0:19
GGACTACCCGGGTTTCTAATCCTGTTTGCTCCCCACGCTTTCGCACCTGAGCGTCAGTCTTTGTCCAGGGGGCCGCCTTCGCCACCGGTATTCCTCCAGATCTCTACGCATTTCACCGCTACACCTGGAATTCTACCCCCCTCTACAAGACTCTAGCTTGCCAGTTTCAAATGCAGTTCCCAAGTTAAGCTCGGGGATTTCACATCTGACTTAACAAACCGCCTGCGTGCGCTTTACGCCCAGTAATTCCGATTAACGCTTGCACCCTCCGTATTACCGCGGCTGCTGGCACGGAGGTAGC
+
C-CCCGGFGGGGGGGGGGGAFGGGFGGGGFGGGGGGGGGGEFCFGGGFEFGGGGGGGDGGFCGEFECFGGGGGGGGCFFGGGGGGG=FGGGGGGGGGGGGGFFGGGGGGGGGGGGGGGGGEGGGGGGGFGG8DFGGGF6FE>EFGFGGF?FFGFCAFCCFCGGFBFFGGGFGFCGGGFAEFGD8FFDGFGFGE5CC4DF6CC?BAC7:9DGG<77DF6EF9C>70A9;(:>F9E>AFFGGG?B(:*)4:0<4()9:C401-(*)2;(-449??=7AC>346>9>6?7347:EBF02(;))5
@M04650:207:000000000-C238N:1:1101:6974:8867 2:N:0:19
GGACTACTAGGGTTTCTAATCCTGTTTGCTCCCCACGCTTTCGCACCTGAGCGTCAGTCTTTGTCCAGGGGGCCGCCTTCGCCACCGGTATTCCTCCAGATCTCTACGCATTTCACCGCTACACCTGGAATTCTACCCCCCTCTACAAGACTCTAGCTTGCCAGTTTCAAATGCAGTTCCCAAGTTAAGCTCGGGGATTTCACATCTGACTTAACAAACCGCCTGCGTGCGCTTTACGCCCAGTAATTCCGATTAACGCTTGCACCCTCCGTATTACCGCGGCTGCTGGCACGGAGTTAGC
+
CCCCCGGGFGGGGGGGGGGGGGGGGGGGGGGGGGGGGGGGGGGGGGGGGGGGGGGGGGGGGFGGGGCGGGGGGGGGGGCFGGGGDGGGGGGGGGGGGGGGGGGGGGGGGGGGGGGGGGGGGGGGGGGGGGGGGGFGFGFEEDGFGGFFF8DFGGGGGGCBEFGFGGFF,@FGGF7EFGGGFB?EEGGGGGCFGDCE5CGFGFGFFGGF?FGG=FGGA<GG@GFFFFB80D69BCFFFFGGG<??GD927768(7DAGFF:??G?FG:?BFF?BFFFGC(9;F>12<BFFG?FB0-(,;))6
@M04650:207:000000000-C238N:1:1101:12230:8876 2:N:0:19
GGACTACACGGGTTTCTAATCCTGTTTGCTCCCCACGCTTTCGTCCCTGAGCGTCAGTGTACATCCAGTAAATTGCCTTCGCCATTGGTGTTCTTCCTAATATCTACGCATTCCACCGCTTCACTAAGAATTCCATTTACCTCTATGTAACTCTAGTTTGCTAGTATCCAAAGCGGGCTGAGGTTGAGCCTCAGGCTTTAACTCTAGACTTAACAAACCGCCTACGAACGCTTTACGCCCAATAATTCCGGATAACGCTTGTGACCTATGTATTACCGCGGCTGCTGGCACATAGTTTGCC
+
CC<CCGGGGGGGGGGGGGGGGGGGGGGGGGGGGGGGGGGGGGGGGGGGFGGGGGGGGGGGGGGGGGGGGGGDGGGGGGGGEGGFGGGGGGGGGDFFGGEFGGGGGGGGGGGGGGGGGG>CEGCGGFFGFGGGGDGGGGGGGGGFGGGGEFGFGGGGGGGGGGGGGGGGDFGF6FGG+?EGGGGGFGFFGGFGF?,AFGGEGFCFCGCAAGF>EFGGFFGGFGFFFFAFFD>>FFFC>@DGEFD8>DEEGFE;7>GED6?06=;<DFA?<2AAAGFAF>3136;94?>:?64*6644:FD>2
@M04650:207:000000000-C238N:1:1101:25067:8911 2:N:0:19
GGACTACCGGGGTTTCTAATCCTGTTTGCTCCCCACGCTTTCGCACCTGAGCGTCAGTCTTTGTCCAGGGGGCCGCCTTCGCCACCGGTATTCCTCCAGATCTCTACGCATTTCAACGCTACACCTGGAATTCTACCCCCCTCTACAAGACTCTAGCTTGCCAGTTTCAAATGCAGTTCCCAAGTTAAGCTCGGGGATTTCACATCTGACTTAACAAACCGCCTGCGTTCGCTTTACGCCCAGTAATTCCGATTAAAGCTGGCACCCTCCGTATTACCGCGGCTGCTGGCACGGAGTTAGC
+
@CCCCCFGGGGGGGGGGG9EFGGFFFGGGGGGFGGGGGGGGGGGGGGGGGFGEGGGGGGGGGGGGGGGGDEGGGGECGCFFDFGGGGDGGGGGCCGGGFGGFGGGGGGFGGEFGG,?@CDBCCGGGG8FFFF9FF<EDFGGGGFFGGFG6D<FGFFGGAE5CEEC9FGCFCFGFFD9@C?FFFDGGGFFGGG=5?CDGGCDFGACCF6CCC+;FGGFDGC@36;0FF@(/(32/7<FB5:C:05*:<6FB6-3)/)*.9A)(786*-(--4?BG0<@D((4(4;B?:)4C(0(3234C)4.
@M04650:207:000000000-C238N:1:1101:9427:8918 2:N:0:19
GGACTACCAGGGTATCTAATCCTGTTTGCTCCCCACGCTTTCGCACCTGAGCGTCAGTCTTTGTCCAGGGGGCCGCCTTCGCCACCGGTATTCCTCCAGATCTCTACGCATTTCACCGCTACACCTGGAATTCTACCCCCCTCTACAAGACTCTAGCTTGCCAGTTTCAAATGCAGTTCCCAAGTTAAGCTCGGGGATTTCACATCTGACTTAACAAACCGCCTGCGTGCGCTTTACGCCCAGTAATTCCGATTAACGCTTGCACCCTCCGTATTACCGCGGCTGCTGGCACGGAGTTAGC
+
CCCCCGGGGGGGGGGGGGGGGGGGGGGGGGGGGGGGGGGGGGGGGGGGGGGGGGGGGGGGGGGGGGGGGGGGGGGGGGGGGGGGGGGGGDGGGGGGGGFGGGGGGGGGGGGGGGFEGGEGDGGGGGGGGGGGGGGGGD6@EGGFFFF?FGGFGGGGGGBCFGFFGGFGGGGGGGFGGGGGGGGGGGGGGG;CEDGGGDGFGFGF6CGFFGGGFGGGA<GC9DBFDFBFFDB@0EFDF:EEGFFFGCAAGF?:BFD6:(7:<FGFGG:,8?B?0A?>FF29>>9(2:7:?EBF?>F9BG246
@M04650:207:000000000-C238N:1:1101:8310:8938 2:N:0:19
GGACTACACGGGTTTCTAATCCTGTTTGCTCCCCACGCTTTCGTCCCTGAGCGTCAGTGTACATCCAGTAAATTGCCTTCGCCATTGGTGTTCTTCCTAATATCTACGCATTCCACCGCTTCACTAAGAATTCCATTTACCTCTATGTAACTCTAGTTTGCTAGTATCCAAAGCGGGCTGAGGTTGAGCCTCAGGCTTTAACTCTAGACTTAACAAACCGCCTACGAACGCTTTACGCCCAATATTTCCGTATAACCCTTGTTACCTATTTATTCCCTCGGCTGCTGGCCCCTAGTTTGCC
+
-<@CCGGCDEDCGGGGGGFGGGGGGGGFFGGGGGGGEGGGGGGGEGGGDECF@GF@FGFGAECGGGGDGFF9CE,EEGGFFGG,BB<DGFGGGGGGGG,,E<EGGDF=BFGE?@EFFDEGGGGGGG,?9<FEFGGFDF8EEFGFCG9F9AFFFGGDAAEDFFG8F,=;EFC9?E++@+@+@83DF38,,@7,593@FGG7=93++?C+:FF+>CF*A@@;97))::);552=@G6>B(=<:((6+266;;/(6)+9*65=(9+.;CCC))))1C))3*.(,4:21>2(4*,*4406AG453
@M04650:207:000000000-C238N:1:1101:20819:8960 2:N:0:19
GGACTACCAGGGTATCTAATCCTGTTTGCTCCCCACGCTTTCGCACCTGAGCGTCAGTCTTTGTCCAGGGGGCCGCCTTCGCCACCGGTATTCCTCCAGATCTCTACGCATTTCACCGCTACACCTGGAATTCTACCCCCCTCTACAAGACTCTAGCTTGCCAGTTTCAAATGCAGTTCCCAAGTTAAGCTCGGGGATTTCACATCTGACTTAACAAACCGCCTGCGTGCGCTTTACGCCCAGTAATTCCGATTAACGCTTGCACCCTCCGTATTACCGCGGCTGCTGGCACGGAGTTAGC
+
C@CCCFGGGGGGGGGGGGFGGGGGGGGGGGGGGGGGGGGGGGFGGGGGGGFGGGGGGGGGFGGGGGGGGGGDEGGGGGGGFGGGGGGDGGGGGGGGGGGGGGGGGFGFGEGGGGGGGGGGGGFGGGGFG@FGGGGFGGGGGGGFGGCF,DFDGGGGGGGDGFFEFGGGGGDGGGGGGGGGGGDGGFGGGG;FGG>EGGGGGFG=>CDA?GDGFG>7=;GGFG;@DF(5(>9;BG>)9:GGG?(:7D<AFF?6?@DBG(,(4?F7FF<<BFFF1F?FFG<B(179>FF07E?G691(4:--.
@M04650:207:000000000-C238N:1:1101:15080:8985 2:N:0:19
GGACTACAAGGGTTTCTAATCCTGTTTGCTCCCCACGCTTTCGTCCCTGAGCGTCAGTGTACATCCAGTAAATTGCCTTCGCCATTGGTGTTCTTCCTAATATCTACGCATTCCACCGCTTCACTAAGAATTCCATTTACCTCTATGTAACTCTAGTTTGCTAGTATCCAAAGCGGGCTGAGGTTGAGCCTCAGTCTTTAACTCTAGACTTAACAAACCGCCTACGAACGCTTTACGCCCAATAATTCCGGATAAAGCTTGTTACCTATGTGTTACCGCGGGTGCTGGGCCATAGTTTGCC
+
CCCCCGGGGGGGGGGGGGGGGGGGGGGGGGGGGGGGGGGGGGG<FGGGGGFGGGGGDFGFDFD9FFGG@FDFDFGGGGGGGGGGCFGGGGGGGGGGGFAFFGGGGGGGGEEG9FGGGEGG>EFGEGCECEGGGGGFFF,EADFFF;BF@DGFGFGG@,9DF9EGGFGGGAEECFC++?EC8DCGFCCFGG@E,A3@+DF:9+,<@DF9=@?CCFFCFCGCBD=A=>9*592>DFFE?DGGEDDF77?5C;>3,:C)+//7(6+97C4)))1./3)151-(((-(,42((2-*5),66E4).
@M04650:207:000000000-C238N:1:1101:12693:9003 2:N:0:19
GGACTACTAGGGTTTCTAATCCTGTTTGCTCCCCACGCTTTCGTCCCTGAGCGTCAGTGTACATCCAGGAAATTGCCTTCGCCATTGGTGTTCTTCCTCATATCTACCCATTCCACCGCTTCACTAAGACTTCCATTTACCTCTATGTAACTCTATTTTGCTAGTCTCCAAATCTGGCTGAGGTTTAGCCTCGCGCTTTAACTCTCGACTTATCAAACCCCCTACAGACGCGTTACGCCCCATATTTCCGGATAAAGCTTTGTACCCTTCGATTACCTCGGCCTGTTGGCTCTAGGTTCGC
+
6A<-A<FGFAFFC@BC<FFAAEGGGF9CAEE6,8C::@6FFAFC,B:;=,C,@8,,8<<;,,,<CE@9,:@8<CF9,5,44@F,,CEFEFGGGFFBGF,,,,9;>@F,:CFF9AFE<+@=8FCA9,A,,,CAFEF<;>8EFFA+9;,E?CFF,,9,4=,495EFE,@EC@=EC9,7BC8C8F6DF,@DED,,++6=C+6,+=3@C+0*10=C*+++3>;*0958)3)4)3))0:?2)(=**,(/+3.9+.:(,)+9+73)))+)1;)/((((1A<-0*),,((4(.))(+(3(.)).9)-1
@M04650:207:000000000-C238N:1:1101:23367:9008 2:N:0:19
GGACTTCAGGGGTATCTAATCCCGGTTGTTCCCCCCGCTTTCGCACCTCAGCGTCAGCCTTTGTCCAAGGGGCCGCCTTCGTCGCCGGTATTCCTTCAGACCACTACGCATCTCTCCGCTACACCTGTAATTCTACCTGCCTCTACAAGACTCTAGCTTGCCAGTTTCAAATGACGTTCCCAAGCTAAGCTCGCGGATGTCACATCTGACTTAACAAACCGCCCTCTGTCCCTGTACGCCCTGCAATTCCGATTACCGTTTGCCCCCTCCGTATTACCGCGGCTGCTGGCACAGAGTTACC
+
---A,,6CA,<:,8EC,CEEF,,-++876,C,,;++8+@FFFGG7F@=,@F8C8@,,,6C,,<96E9,,::7:CFCG7:9F4,+@:B+@C@@FA,,5,CE5=,+4A?+>48+C,,:8+@DGD@DFF<3,<:,,9><E,,,,2=DFC;9<7DF8A,@=,7D+,,4,7@CAA,,+,5*@>C,,7,,*35<,,2A5*45)5*5+8CF+8+;5+211++2*/*7(/(((0.))*...+068:E5C(((**))*1)-8@:)2,(,(3*)**(-111:BD?)<C1((3,,,()52*3+(.5>:C).6
@M04650:207:000000000-C238N:1:1101:12899:9019 2:N:0:19
GGACTACCGGGGTATCTAATCCTGTTTGCTCCCCACGCTTTCGTCCCTGAGCGTCAGTGTACATCCAGTAAATTGCCTTCGCCATTGGTGTTCTTCCTAATATCTACGCATTCCACCGCTTCACTAAGAATTCCATTTACCTCTATGTAACTCTAGTTTGCTAGTATCCAAAGCGGGCTGAGGTTGAGCCTCAGGCTTTTACTCTAGACTTAACAAACCGCCTACGAACGCTTTACGCCCAATAATTCCGGATAACGCTTGTGACCTATGTATTACCGCGGCTGCTGGCCCCTAGTTTGCC
+
CCCCCGG@FGGGGGGGGGGGGGGGGGGGGGGGGGGGGGGGGGGEEGGGFGCGGGGGGGGG9E9FFGFGCGGGE@FGGGGGGGGC,FFFGFGGG9FGGGGFGGGGGGGGCGGG<FGGGGGGGGCGGA=FGGGGGGGGGGGGGGGFFAFG<EFFGGGGEGD9A?EFGCFGDDF9?F6CC?C8@=83D>CCFG,C7FGGFGG6EFCAAC+1AFG7=FG8>DFDFGDDF??)(:55=C8)50EGC?88:7?EGF328BF3*((4(4<97C:<>F><:C2:E7--((431:34:*3*487BFGA2.
@M04650:207:000000000-C238N:1:1101:6254:9030 2:N:0:19
GGACTACCGGGGTTTCTAATCCTGTTTGCTCCCCACGCTTTCGCGCATCAGCGTCAGTAATGTTCCATCAGGTCGCCTTCGCAATGAGTATTCCTCTTGATCTCTACGGATTTTACCCCTACACCAAGAATTCCACCTACCTCTCCCATACTCTAGAAAAGCAGTTTCAAATGCAGTTCTATGGTTAAGCCATAGGATTTCACATCTGACTTACTTTCCCGCCTACGCGCTCGTTACGCCCAGGGATTCCGATTAACGCTTTCACCCTCCGTATTACCGGCGCTTCTGGCACGGGGTTAGC
+
CCCCCGGGGGGGGDEGGGGGGGGGGGDGGGG@FGGGGGGGGGGGGGGGGGGGGGGGEGGAEFGGGFFFGGFGGGGGGGGGGGGGGGGGFEFCGFGGGGGGCFDFFGGGGEGGGFCCFC??+4E<EGGDAFEGEG9,@66,@?FF8EDFA==B933@3@E8@>D8,DDFGGG;@9,,,=:DDF;FGG,578>,,4,@A+@CCCCC>*2B7B?ECC8EA*@?)/7@)*)*/)-6(=A6:88=C1((*//32:;285CEG<98((*)*23((8982*8)<:1((,(((,.)573<:7(--828)
@M04650:207:000000000-C238N:1:1101:24059:9060 2:N:0:19
GGACTACAAGGGTTTCTAATCCTGTTTGCTCCCCACGCTTTCGCACCTGAGCGTCAGTCTTTGTCCAGGGGGCCGCCTTCGCCACCGGTATTCCTCCAGATCTCTACGCATTTCACCGCTACACCTGGAATTCTACCCCCCTCTACAAGACTCTAGCTTGCCAGTTTCAAATGCAGTTCCCAAGTTAAGCTCGGGGATTTCACATCTGACTTAACAAACCGCCTGCGTGCGCTTTACGCCCAGTAATTCCGATTAACGCTTGCACCCTCCGTATTACCGCGGCTGCTGGCACGGAGTTAGC
+
CCCCCGGGGGGGGGGGGGGGGGGGGGGGGGGGGGGGGGGGGGGGGGGGGGGGGGGGGGGGGGGGGGGGGGGGGGGGGGGGGGGGGGGDGGGGGGGGGGGGGGGGGGGGGGGDFAGGGGGGGCGGGGGGGGGGGGGGGGGGGGGFGGGGGGGAGFGGGGGGGGGGGGGCFGGGGGGGFGGGGGFFGGGGFFEGEGGGGGGGGFGFFFGFFGGGF=?FFFGGFGFFFFFFFGFFFC39?BEGGB6:7>>AFFF?<EGFG?BB?FG?GGFB?:>:?GFDGG:F990,4?BF0*,A?9261@-<5
@M04650:207:000000000-C238N:1:1101:3272:9060 2:N:0:19
GGACTACTAGGGTTTCTAATCCTGTTTGCTCCCCACGCTTTCGTCCCTGAGCGTCAGTGTACATCCAGTAAATTGCCTTCGCCCTTGGTGTTCTTCCTAATATCTACGCATTCCACCGCTTCACTAAGAATTCCATTTACCTCTATGTAACTCTAGTTTGCTAGTATCCAAAGCGGGCTGAGGTTGAGCCTCAGGCTTTAACTCTAGACTTAACAAACCGCCTACGAACGCTTTACGCCCAATAATTCCGGATAACGCTTTTGACCTATGTATTACCGCGCCTGCTGCCACATAGTTTGCC
+
CCCCCFGGGCGGGGGGGGGFGFFGGGGGFGGDGGGEC@CGFCFGGECFG@FCFGEEEGFFFEAFGGGGGDDCGA5CFE9AD:B,@EFGGGGGGGGGGGEFFDD9DFADGGGGGG@FEC66C79F;A,,AEFCA<E9FFGFF?=+2=DD<;@=AFF,AEDFGG8;F9EGFE?E?FGECG>=?D8=DDF8E8DG8CF6DDFA98CAFGGCEG97AF@CF@4?59@2)34AAC29>CFE):E7<3/)2:))38)((2+45324,);2C+4)73A>2<69+*(-(-81(4?)(+.2.6)65<2:3
@M04650:207:000000000-C238N:1:1101:6366:9135 2:N:0:19
GGACTACCGGGGTTTCTAATCCTGTTTGCTACCCACGCCTTCGCGCCTCAGTGTCAGTCCTCTACCAGAGAGACGCCTTCGCCACTGGTGTTCCTCCAGAGCTCTACGCATTTCACCGCTACCCCTGGAATTCCTCTCCCCTCTTAGAAACTCTAGTCTACCAGTCCGAGACGCTTAACAAGGGTAAGCCCTGCACTTTCACGTCACACTTAGTCAACCACCTACACGCCCTTTCAGCCCAGTCATTCCGATTAACGCTTGCACCCTCCGTATTCCCTCGGCTGCTGGCACGGATTTTGCC
+
CCCCCFGGGGCGGGGGGAFFFGGGGGGGGGGGGGGGGCGGGGGGGGGGGGGGGGGGGGGFGGGGGGGGFGGGGGGGGGGGGGGFGGGGGCGGFGGGGCGFGGGGGDGGGGGEGGGGGGEGGGCDDGDF84?FFFEGFGGGEGGFFGG,C=EFG9>AFGGGGG8D>EFE+@BEDGGEEFFG9FGGGF6,ECCG,ACFCFFGCBFFF>>FEF8=4CCD+7C7BGF27)(/(8(,571)+1<EC(/;>FCEG4)(6>+7*((34<*4CC11:;8(4<)6<*.(,8?0(5)(4*5*-((()+)..
@M04650:207:000000000-C238N:1:1101:29013:9147 2:N:0:19
GGACTCCCCGGGGGTCTCATCCTGTTTGCTCCCCCCCCCTTCCCACCCGCGCCTCAGGCTTTTTTCCGGGGGGCCCCTTCGACACCGGTATTTCTCCAGATCTCCACGCACTTCACCGCTACCCCTGGGAATCTCCCCCCCTCCACACAACCCTCACTTGCCCCTTTTCAATTGCTGTCCCCAATTAAACCCCGGGATTTTCCCATAGACTTCAAAAACAGCCCGCTGGCGCCTTATGCCCCGGCATTCCCATTAAAGCTTTGCCCCTCCCGATTTCCGCGTCTGCTGCGCCCGAGTGTGC
+
-A-8,,;CC+@F++6,C,6,,;,6EEF,,<CEFGCE+@+8C,,,,CC,4++++48,,,,:BB,A7?,+>FGE7<**=*<:4+=CFF***1+?<F9,>9,::,2,++,**/*2:++0<8?)*20*82**/2+*0<++**:CC)1)2;8****)1****0<++27***2++<E+*++++2+<9:0/*22<9<*2*:CG))20*1+****))**260*2=?C*(04(()()(*-((27<*)3A81(()1,)*1*)-9:<*)6)))*)2A((-2((-?1(+:(47(((-6<2)*-:((((,*.62
@M04650:207:000000000-C238N:1:1101:10526:9172 2:N:0:19
GGACTACTGGGGTTTCTAATCCTGTTTGCTCCCCACGCTTTCGCACCTGAGCGTCAGTCTTTGTCCAGGGGGCCGCCTTCGCCACCGGTATTCCTCCAGATCTCTACGCATTTCACCGCTACACCTGGAATTCTACCCCCCTCTACAAGACTCTAGCTTGCCAGTTTCAAATGCAGTTCCCAAGTTAAGCTCGGGGATTTCACATCTGACTTAACAAACCGCCTGCGTGCGCTTTACGCCCAGTAATTCCGATTAACGCTTGCACCCTCCGTATTACCGCGGCTGCTGGCACGGAGTTAGC
+
CCCCCGGGGGGGGGGGGGGGGGGGGGGGGGGGGGGGGGGGGGGGGGGGGGGGGGGGGFGGGGGGGGGGGGGGGGGGGGGGGGGGGGGGGGGGFGFGGGFGGGGGGGGGGGGGGGGGGGGGGGGGGGGGGGGGGGFDFGGGEGGFGGGGCFGFGGGGFGGGGGGGDFFGGGGFFGGGFGGGGGGCFGGGGFDFGGGG:DGGGFGFFCFFFGGGFGGGFFGGF:9<?ABFFDB92E:AFBGGG?F?GGF4FFFFBFGAGFBBB0DFFGF?1:9:?GBFFG(((79>>?))3:<F?BB>?66:5
@M04650:207:000000000-C238N:1:1101:17934:9176 2:N:0:19
GGACTACTAGGGTATCTAATCCTGTTTGCTCCCCACGCTTTCGTCCCTGAGCGTCAGTGTACATCCAGTAAATTGCCTTCGCCATTGGTGTTCTTCCTAATATCTACGCATTCCACCGCTTCACTAAGAATTCCATTTACCTCTATGTAACTCTAGTTTGCTAGTATCCAAAGCGGGCTGAGGTTGAGCCTCAGGCTTTAACTCTAGACTTAACAAACCGCCTACGAACGCTTTACGCCCAATAATTCCGGATAACGCTTGTGACCTATGTATTACCGCGGCTGCTGGCACATAGTTTGCC
+
CCCCCGGGGGGGGGGGGGGGGGGGGGGGGGGGGGGGDGGCDFGGGGGGGFGGGGGGGGGGGGGGGGGGGGGFGGGGGGGGGGGGGGGGGGGGGGGGGGGGGGGGGGGGGFGGGGGGGGGGGGGGGGGGGGGGGGGGGGGGGGGFGGGGGGGFGGGGGGGGGGGGGGGGGGGGGGGGGGGGCGGGGGGECFGFGGGGFGGGGFEAFGGFFGGGCFFGFFCG=GDADEFFFGF>>CFFF9CCGBBE7:35@FB?DEFED@DFF@GFFC37>7??<CBA:9396>;9(4444:3*446>>FFA<
@M04650:207:000000000-C238N:1:1101:28420:9215 2:N:0:19
GGACTACCAGGGTATCTAATCCTGTTTGCTCCCCACGCTTTCGCACCTGAGCGTCAGTCTTTGTCCAGGGGGCCGCCTTCGCCACCGGTATTCCTCCAGATCTCTACGCATTTCACCGCTACACCTGGAATTCTACCCCCCTCTACAAGACTCTAGCTTGCCAGTTTCAAATGCAGTTCCCAAGTTAAGCTCGGGGATTTCACATCTGACTTAACAAACCGCCTGCGTGCGCTTTACGCCCAGTAATTCCGATTAACGCTTGCACCCTCCGTATTACCCCGGCTGCTGGCACGGAGTTCGC
+
CCCCCGGGGGGGGGGGGGGGGGGGGGGGGGGGGGGGGGGGGGGGGGGGFGDGGGGEGFG9E@FGGGGGGE>FGGGGGGGGGGGGGGGGG7FFGGGGGGGGGCFGGFGGGGGGGGGGGGGGGGGFFGGGFGFGGGAFGGCEGGGFDFA,C8EDFEFFGGGFGGGGGGFGFCFCGGC:@C:FFFCFGGG:EC;CE5CEDGGGGCGF:CGFFGGG=+?76/8D>DBD?FB51DBFFGF9B?GGGFFBGGDAFFF(8B3<F?F?BB3)9C?,8((-(;:<EG(3((2(,12.5:1<?;(48@)24
@M04650:207:000000000-C238N:1:1101:20122:9237 2:N:0:19
GGACTACTAGGGTATCTAATCCTGTTTGCTCCCCACGCTTTCGTCCCTGAGCGTCAGTGTACATCCAGTAAATTGCCTTCGCCATTGGTGTTCTTCCTAATATCTACGCATTCCACCGCTTCACTAAGAATTCCATTTACCTCTATGTAACTCTAGTTTGCTAGTATCCAAAGCGGGCTGAGGTTGAGCCTCAGGCTTTAACTCTAGACTTAACAAACCGCCTACGAACGCTTTACGCCCAATAATTCCGGATAACGCTTGTGACCTATGTATTACCGCGGCTGCTGGCACATAGTTTGCC
+
CCCCCGGGGGGGGGGGGGGGGGGGGGGGGGGGGGGGGGGGGGGGGGGGGGGGGGGGGGGGFGGGGGGGGGGGGGGGGGGGGGGGGGGGGGGGGGGGGGGGGGGGGGGGGGGGGGGGGGGGGGGGGGGGGGGGGGGGGGGGGGGFGGGGFGGFGGGGGGGGGGGGGGGGFGGGGGG>EGEEEFCDDFGGGFFGGGGGGGGFGFGFAFGFFGFGFGGGFFFGBGFFDFDFFGFFFCFEBDGGGBFFFGFF>A)61D:886;@<@FFGFEFE3)))<:<C342(329?>728*32:4.44C225
@M04650:207:000000000-C238N:1:1101:14578:9317 2:N:0:19
GGACTACTAGGGTATCTAATCCTGTTTGCTCCCCACGCTTTCGAGCCTCAGCGTCAGTTACAGACCAGAGAGTCGCCTTCGCCACTGGTGTTCCTCCACATATCTACGCATTTCACCGCTACACGTGGAATTCCACTCTCCTCTTCTGCACTCAAGTTCTCCAGTTTCCAATGACCCTCCCCGGTTGAGCCGGGGGCTTTCACATCAGACTTAAAGAACCGCCTGCGCTCGCTTTACGCCCAATAAATCCGGACAACGCTTGCCACCTACGTATTACCGCGGCTGCTGGCACGTAGTTAGC
+
CCCCCGGGGGGGGGGGGGGGGGGGGGGGGGGGGGGGGGGGGGGGGGGGGGGGGGGGGGGGGGGGGGGGGGGFGGGGGGGGGGGGGGGGGGGGGGGGGGGGGGGGGGGGGGGGGGGGGGGGGGGGGGGGFFFGGGGGGGGGGGGFGGGGGGGFGGGGGGGGGGGGGGGGGGGGGGGGGGGGGGGGGCCCGFGG+@ECD:FGGFGFFGGFFGGGFGGGFDGGFGF?F:@B>GFFFF><F?GGGF?<DGADGFEB05D:4(2:<BG27CFBB?:12C(4FDBFF>>0>:?B:E(<2,(,4E<46
@M04650:207:000000000-C238N:1:1101:23630:9358 2:N:0:19
GGACTACAGGGGTTCTAATCCTGTTTGCTCCCCACGCTTTCGCACCTGAGCGTCAGTCTTTGTCCAGGGGGCCGCCTTCGCCACCGGTATTCCTCCAGATCTCTACGCATTTCACCGCTACACCTGGAATTCTACCCCCCTCTACAAGACTCTAGCTTGCCAGTTTCAAATGCAGTTCCCAAGTTAAGCTCGGGGATTTCACATCTGACTTAACAAACCGCCTGCGTGCGCTTTACGCCCAGTCATTCCGATTAACGCTCGCACCCCCCGTGTTACCGCGGCTGCTGGCCCGGAGTTGGCC
+
CCCCCGGGGGGGGGGGGGGGGGGGGGGGGGGGGGGGGEGGGGGGGGGGGGGGGGGGGGFFFGGGGGGGGGGGGGDGFGGGGGGGGGGGGGGGGGCFGFFFGFGFGGGGGDGGGGGGGGDGGGGGGGDBFGGGGGGGGGGGGGGFGFGGGGGFGGFGGGGGGCFGGGGGGGGFCFGGGGGGGGGFFGGGG;,CEEGEGFGCDFFFFGGFFGG=6>7DADGD0D1;@DD;<DFFFGFF>(?E8(.4DG9AGFD<:BCBD(-(7;:>CGB(46?::G24C<>62>9>FDF06*2724;14+5:7
@M04650:207:000000000-C238N:1:1101:19347:9372 2:N:0:19
GGACTACCGGGGTTTCTAATCCTGTTTGCTCCCCACGCTTTCGCACCTGAGCGTCAGTCTTTGTCCAGGGGGCCGCCTTCGCCACCGGTATTCCTCCAGATCTCTACGCATTTCACCGCTACACCTGGAATTCTACCCCCCTCTACAAGACTCTAGCTTGCCAGTTTCAAATGCAGTTCCCAAGTTAAGCTCGGGGATTTCACATCTGACTTAACAAACCGCCTGCGTGCGCTTTACGCCCAGTAATTCCGATTAACGCTTGCACCCTCCGTATTACCGCGGCTGCTGGCACGGAGTTAGC
+
CCCCCGGGGGGGGGGGGGGGGGGGGGGGGGGGGGGGGGGGGGGGGGGGGGGGGGGGGGGGGGGGGGGGGGGGGGGGGGGGGGGGGGGGGGGGGGGGGGGGFFGGGGGGGGGGGGGGGGGGGGGGGGGGGGGGAFGGFGFGGGGFGGGDGGGFGGGGGGGGGGGGGGFGFGGGGGGGGGGGGGGGGGGGGFE?GGGGGGGGGFGFFFGFFGGGFGGFFFGGFGFFFFFFFGFFBGFBFFGGC??4DD<AGFF?BDC>F<6??BFFGGB1?BF:?FBFGGBFBB03>:3:BGFGBF0>?G>B<
@M04650:207:000000000-C238N:1:1101:19942:9448 2:N:0:19
GGACTACAAGGGTTTCTAATCCTATTTGCTCCCCACGCTTTCGAGCCTCAGTGTCAGTTACAGGCCAGAGAGCCGCTTTCGCCACCGGTGTTCCTCCATATATCTACGCATTTCACCGCTACACATGGAATTCCACTCTCCTCTCCTGCACTCAAGTCTACCAGTTTCCAATGCATACAATGGTTGAGCCACTGCCTTTTACACCAGACTTAATAAACCACCTGCGCTCGCTTTACGCCCAATAAATCCGGACACCGCTCGGGACCTACGTATTACCCCGGCTGCTGGCCAGTAGTTAGCC
+
CCCCCGGGGGGGGGGGGGGGGGGEGGGGGGGGGGGGGGGGGGGGGGGGGGGGGGGGGGGGGGGGGGGGGGGGGGGGGGGGGGGGGGGGGCGGGGGGGGGGGGGGGGGGGGGGGGGGGGGGGGGGGGGGGGGGGGGGGGGGGGGFGGGGG8E<FGFGFGGGFGGGGGGGFGGGCFGGGGGCFE8EBCEFFGGGGGGGFCGGCFFFFGGFDGGFFFGCFBDCDGB2@D=9=DB@FFFEE?GEGFD3C>6?F:)29>*1763>@3)6GE?)5:?))C92<*,(((,-1>04<*(*.-)6:<)6:
@M04650:207:000000000-C238N:1:1101:13591:9453 2:N:0:19
GGACTACACGGGTTTCTAATCCTGTTTGCTCCCCACGCTTTCGCACCTGAGCGTCAGTCTTTGTCCAGGGGGCCGCCTTCGCCACCGGTATTCCTCCAGATCTCTACGCATTTCACCGCTACACCTGGAATTCTACCCCCCTCTACAAGACTCTAGCTTGCCAGTTTCAAATGCAGTTCCCAAGTTAAGCTCGGGGATTTCACATCTGACTTAACAAACCGCCTGCGTGCGCTTTACGCCCAGTAATTCCGATTAACGCTTGCACCCTCCGTATTACCGCGGCTGCTGGCACGGAGTTAGC
+
CCCCCGGGGGGGGGGGGGGGGGGGGGGGGGGGGGGGGGGGGGGGGGGGGGGGGGGGGFGGGGGGGGGGGGGGGGGGGGGGGGGGGGGGCGGGGGGGGGGGGGGGGGGGGGGGGGGGGGGGGGGGGGGGGGGGGGGGGGGGGGGFGGGGGGFFGGGEGGGGGGGGAFGGGGGGFFGGEFFGFGGGGGFDEF;?GGGGGGGDFFGF8?FFFFGGFFGGF;G<2G><?FFDDGF9;CFBFFECG???7>4<GFFF:@D<G?601:9<FFFFFB;6?F?DFG<>96;BFF:BFGBFB(2438AA4
@M04650:207:000000000-C238N:1:1101:13702:9465 2:N:0:19
GGACTACTGGGGTATCTAATCCTGTTTGCTCCCCACGCTTTCGCACCTGAGCGTCAGTCTTTGTCCAGGGGGCCGCCTTCGCCACCGGTATTCCTCCAGATCTCTACGCATTTCACCGCTACACCTGGAATTCTACCCCCCTCTACAAGACTCTAGCTTGCCAGTTTCAAATGCAGTTCCCAAGTTAAGCTCGGGGATTTCACATCTGACTTAACAAACCGCCTGCGTGCGCTTTACGCCCAGTAATTCCGATTAACGCTTGCACCCTCCGTATTACCGCGGCTGCTGGCACGGAGTTAGC
+
CCCCCGGGGGGGGGGGGGGGGGGGGGGGGGGGGGGGGGGGGGGGGGGGGGGGGGGGGGGGGGGGGGGGGGGGGGGGGGGGGGFGGGGGGGGGGGGGGGGGGGGGGGGGGGGDGGGGGGGGGGGGGGGGGGGGGGGGGGGGGDEFGGGGGGGFGGGGGGGGGGGFGGGFFGGGGGGFFCGGGGGGGGGGGGGGGGEGGGGGGAGFCDFFFGFGFGGGFDGGFG0<?FFEFGFF>5@>F?EGG?F?C>AAGFF?:BGFGF><2:G<GCB:<(2:?FFFGGFB>FB>FFFFFG1EBBB9?GA<6
@M04650:207:000000000-C238N:1:1101:17574:9466 2:N:0:19
GGACTATCGGGTATCTAATCCTGTTTGCTCCCCACGCTTTCGCACCTGAGCGTCAGTCTTTGTCCAGGGGGCCGCCTTCGCCACCGGTATTCCTCCAGATCTCTACGCATTTCACCGCTACACCTGGAATTCTACCCCCCTCTACAAGACTCTAGCTTGCCAGTTTCAAATGCAGTTCCCAAGTTAAGCTCGGGGATTTCACATCTGACTTAACAAACCGCCTGCGTGCGCTTTACGCCCAGTAATTCCGATTAACGCTTGCACCCTCCGTATTACCGCGGGTGCTGCCCCGGAGTTAGAC
+
CCCCCGGGGGGGGGGGGFGFGG9FGG@FGGFFEFDEGCEE<EFGGGGGGFCFFGGDCEFGFFF,CFFGG:FFGGGGG7EFCE@FFGGGGGGGG<EFG8EFEADFGGFCFFGGGGGGDGEDEFFFGFFGGG8FD<>ADDCG=CEFGG=CFFGFGCCFFGGGCDFEGGGF9@EAC;,@CFFGGGE,@FFGFCFECCEDD4CCFFGFFG8A4CDDC>7:52C3:D;?0B<>(9>007@25:E554:4:FA2>F:6?@D:3-43-1C?G=1(-(4(43).+1,-((-(:>A2,*-7((,,(3.)-
@M04650:207:000000000-C238N:1:1101:5194:9470 2:N:0:19
GGACTACTGGGGTATCTAATCCGGTTTGCTCCCCACGCTTTCGTGCCTCAGCGTCAGGGGTGGACCAGATGGCTGCCTTCGCCATCGGCGTTCCTCCCGGTATCTGCGCATTTCACCGCTACTCCGGGAATTCCACCACCCTCTCCCATCGTCTATCCTGCGCGTATCCCACGCTCCTCCACGGTTGAGCCGTGGTCTTTCACATCAGACGCCACAGGCCGCCTGCACGCGCGTTACGCCCAGTGAATCCGGGTAACGCTCGCGCCCTCCGTATTACCGCGGCTGCTGGCACGGAGTTGGC
+
CCCCCFF,CFFGGGGGGGGGGFEFFGGGGDGGGGGGGGGGGGG,FF@F8FGGGEGG,,,+BFG,CFGG,,EFF<EGGGFGGEGG7,CF:FGGGGGGGGGFF++EF9E:FCGGGGGG,:EDGC@FFGEDCGGGGGGGG8+@8DFD?BF:,,3<E,8,@CGG?:7CFEGG,;8,;F8***=C0,1=FDEFEG+*=:E5*;97D=CA6*+;=CC3()/<5(;99GF?(81<,5(4(:BB5058E6:>*;:<7)8((8D?GBB(((1():61<(-2(;26C73;BFF99<7)371F:6(-38),.
@M04650:207:000000000-C238N:1:1101:24362:9471 2:N:0:19
GGACTACTAGGGTATCTAATCCTGTTTGCTCCCCACGCTTTCGAGCCTCAGCGTCAGTTACAGACCAGAGAGTCGCCTTCGCCACTGGTGTTCCTCCATATATCTACGCATTTCACCGCTACACATGGAATTCCACTCTCCTCTTCTGCACTCAAGTCTCCCAGTTTCCAATGACCCTCCCCGGTTGAGCCGGGGGCTTTCACATCAGACTTAAAGAACCGCCTGCGCTCGCTTTACGCCCAATAAATCCGGACAACGCTTGCCACCTACGTATTACCGCGGCTGCTGGCACGTAGTTAGC
+
CCCCCGGGGGGGGGGGGGGGGGGGGGGGGGGGGGGGGGGGGGGGGGGGGGGGGGGGGFGGGGGGGGGGGGGGGGGGGGGGGGGGGGGGGGGGGGGGGGGGGGGGGGGGGGGGGGGFGGGGGGGGGGGGGFFGGGGGFGGGGGGFGGGGGGGFGGGGGGGGGGFGFFGGGGGF8FGEFGGGGGGGGGGGGGGGGGGGGGFFGFGFFFGFFGGGFGGGFFFGFGFDFFFEFG>B1C>EFB>EEF:?7D<<F?E6:>G?F066?FGBGGF<BFF?>F7:CC(9;1199:)4?E:983:01764)
@M04650:207:000000000-C238N:1:1101:24143:9474 2:N:0:19
GGACTACCGGGGTTTCTAATCCTGTTTGCTCCCCACGCTTTCGTCCCTGAGCGTCAGTGTACATCCAGTAAATTGCCTTCGCCATTGGTGTTCTTCCTAATATCTACGCATTCCACCGCTTCACTAAGAATTCCATTTACCTCTATGTAACTCTAGTTTGCTAGTATCCAAAGCGGGCTGAGGTTGAGCCTCAGGCTTTAACTCTAGACTTAACAAACCGCCTACGAACGCTTTACGCCCAATAATTCCGGATAACGCTTGTGACCTATGTATTACCGCGGCTGCTGGCACATAGTTTGCC
+
CCCCCGGGGGGGGGGGGGGGGGGGGGGGGGGGGGGEGGGGGGGGGGGGGCGGGGGGGGGGGGGGGGGGGGGFGGGGGGGGGGGGGGGGGGGGGEGGGGGGGGGGGGGGGGGGGGFGGGGDGGGGGG?FGGGGGGGGGGGGGGGFGGGGGGGFGGGGGGGGGGGGGGGGGGGGGGGGGGGGGGGGGGGGFFFGGGGGGGGGGFFBAGGAEGEFCGGGA98CAGDFDF9;@GFFFGFFEFGGGFD4DFC?GFA0;BF<C:?66:FFGGF?<<6A<<A>+*2409B2<FF2665266AAFG<45
@M04650:207:000000000-C238N:1:1101:25187:9477 2:N:0:19
GGACTACACGGGTTTCTAATCCTGTTTGCTCCCCACGCTTTCGCACCTGAGCGTCAGTCTTTGTCCAGGGGGCCGCCTTCGCCACCGGTATTCCTCCAGATCTCTACGCATTTCACCGCTACACCTGGAATTCTACCCCCCTCTACAAGACTCTAGCTTGCCAGTTTCAAATGCAGTTCCCAAGTTAAGCTCGGGGATTTCACATCTGACTTAACAAACCGCCTGCGTGCGCTTTACGCCCAGTAATTCCGATTAACGCTTGCACCCTCCGTATTACCGCGGCTGCTGGCACGGAGTTAGC
+
CCCCCGGGGGGGGGGGGGGGGGGGGGGGGGGFFGGGGDGDGGGGGGGGGGGGGCEFGFGGGGGGGGGGGDGGGGGGGGGGGGGGGGGGGGGGGGCGGGGGGGGGGGGGGGGDGFGGFGGGGGGFGGGGGGGGGGGFGFFGGGGFGGGFDCFFGGGFGGDFGGGFGGGGGGGGFBCFCCFGGGGGF;FGF>BEGGGGGGGGGFGFACFFEGGFFGGGF;CFBDF;2A3>DG>;0:)6@?DEGBFFG*:2>B:1?EGFF:>F6(9<DFFFFFF:0;:AFF(7>(79>::B?G(?:>1>684A.
@M04650:207:000000000-C238N:1:1101:20767:9501 2:N:0:19
GGACTACAGGGGTATCTAATCCTGTTTGCTCCCCACGCTTTCGCACCTGAGCGTCAGTCTTTGTCCAGGGGGCCGCCTTCGCCACCGGTATTCCTCCAGATCTCTACGCATTTCACCGCTACACCTGGAATTCTACCCCCCTCTACAAGACTCTAGCTTGCCAGTTTCAAATGCAGTTCCCAAGTTAAGCTCGGGGATTTCACATCTGACTTAACAAACCGCCTGCGTGCGCTTTACGCCCAGTAATTCCGATTAACGCTTGCACCCTCCGTATTACCGCGGCTGCTGGCACGGAGTTAGC
+
CCCCCGGGGGGGGGGGGGGGGGGGGGGGGGGGGGGGGGGGGGGGGGGGGGGGGGGGGGGGGGGGGGGGGGGGGGGGGGGGGGGGGGGGGGGGGGGGGGGGGGGGGGGGGGGGGGGGGGGGGGGGGGG<FGGGGGGGFGGGDDGFFGGFF?FFGGGGDGACGGGGGGGGGGGGFGGGGGGGGGGFGGGGCF9E>C5ECDGGGFFFFGGFFGGGFGGG=@FGFG>;:F>B?D0;>GFFFFGGGFFFGGAF7@)23>DFGFF6::F29C6?B614(A02AFBB>6694:?B0E:?:69;FGABF
@M04650:207:000000000-C238N:1:1101:15052:9505 2:N:0:19
GGACTACTCGGGTTTCTAATCCTGTTTGCTCCCCACGCTTTCGCACCTGAGCGTCAGTCTTTGTCCAGGGGGCCGCCTTCGCCACCGGTATTCCTCCAGATCTCTACGCATTTCACCGCTACACCTGGAATTCTACCCCCCTCTACAAGACTCTAGCTTGCCAGTTTCAAATGCAGTTCCCAAGTTAAGCTCGGGGATTTCACATCTGACTTAACAAACCGCCTGCGTGCGCTTTACGCCCAGTAATTCCGATTAACTCTTGCACCCTCCGTATTACCGCGGCTGCTGGCACGGAGTTAGC
+
CCCCCGGGGGGGGGGGGGGGGGGGGGGGGGGGFGGGGGGGGGGGGGGGGFFGGGGGGGGGGGGGCGGGGGG>FGGGGGGGDGGGGGGGGGGGGGGGGGGFGGGGGGGGGGGGGGGGGGGGGGGGGGGGGGGFFGGGGGGGGGGFGGGCFGGFGFGFFGCFFGGGFGCFGGCGFGGGGGGGFGGGFG;DFF9,?CCGGGGGG>?FFCCACGGGFDGGADGGFG0<?F@A(99;BGFAFBGGG?F:F:54F?6:?>GFF)624A=76E?68?>(8;26CG:>(4((4-37:E?G1117,044>
@M04650:207:000000000-C238N:1:1101:5721:9511 2:N:0:19
GGACTACTCGGGTTTCTAATCCTGTTTGCTCCCCACGCTTTCGCACCTGAGCGTCAGTCTTTGTCCAGGGGGCCGCCTTCGCCACCGGTATTCCTCCAGATCTCTACGCATTTCACCGCTACACCTGGAATTCTACCCCCCTCTACAAGACTCTAGCTTGCCAGTTTCAAATGCAGTTCCCAAGTTAAGCTCGGGGATTTCACATCTGACTTAACAAACCGCCTGCGTGCGCTTTACGCCCAGTAATTCCGATTCACGCTTGCACCCTCCGTATTACCGCGGCTACTGGCACGGAGTTAGC
+
CCCCC<FGGGGGFGGGGGGGGGGGGGGGGGGEGGGGGGGGFGGGGGGGGEDFGGGGGGGGGGGGGFGGGGGGGGGGGGEGGGGCEGGGGGGFGGGFGGG9FFGGGGGGGGGGGGGGGDCGGGGGGFGGGGGGGGGGGGGGGDGFGFGGG6FFGGFGGFGGGGGGCFFGGFGFGGGGFGGGCFFGGGGC7DFGGGGGCG7CFFGFFGGFEG=CEFGGFFGG2D:7=FFBDDFFFG>>=?GGG00(*:):FF::0>*6:::?<6C?GGFB010:6F>AGG6996;0(.824F(+3;;4(A9:.
@M04650:207:000000000-C238N:1:1101:18687:9517 2:N:0:19
GGACTACTGGGGTTTCTAATCCTGTTTGCTCCCCACGCTTTCGCACCTGAGCGTCAGTCTTTGTCCAGGGGGCCGCCTTCGCCACCGGTATTCCTCCAGAGCTCTACGCATTTCACCGCTACCCCTGGAATTCCTCTCCCCTCTTAGAAACTCTAGTCTACCAGTCCGAGACGCTTAACAAGGGTAAGCCCTGCACTTTCACGTCACACTTAGTCAACCACCTACACGCCCTTTACGCCCAGTCATTCCGATTAACGCTCGCACCCCCCGTGTTACCGCGCCTGCTGTCCCGGTGTTCGCC
+
CCCCCFGFGGGGGGGGGGGGGGGGGGGGGGGGGGGGGGGGGGGGGGGGGGFGGGGGGGGGGDCGGGGGGGEGGGGGGGGGGGGGGGGDGGGGGGGGGGGG?FFGGGGGGGGGGGGGGGGGGGGGGGGGGCFGGGEGGFGGGGGF,==F,@EFGGGGFGGGGGGGGC,BCCEGGGC>EGGGGFBEFF:FGGG6:EFFGGGFGFGFF4DF@?F88=CDCAFD0>;@FF@>>GB2;CAFF0EE*34)0:5:F)7113:<*,,4(-)4CE910,4,(2).<*4((((-4()).+.*,(-41+-1:
@M04650:207:000000000-C238N:1:1101:20665:9542 2:N:0:19
GGACTACTCGGGTATCTAATCCTGTTTGCTACCCACGCCTTCGCGCCTCAGTGTCAGTCCTCTACCAGAGAGACGCCTTCGCCACCGGTGTTCCTCCAGAGCTCTACGCATTTCACCGCTACCCCTGGAATTCCTCTCCCCTCTTAGAAACTCTAGTCTACCAGTCCGAGACGCTTAACAAGGGTAAGCCCTGCACTTTCACGTCACACTTAGTCAACCACCTACACGCCCTTTACGCCCAGTCATTCCGATTAACGCTCGCACCCCCCGCGTCACCCCGCCTGCTGGCCCGGAGTTAGCC
+
CCCCCGGGGGGGGGGGGGGGGGGGGGGGGGGGGGGGGGGGGGGGGGGGGGGGGGGGGGGGGGGGGGGGGGGGGGGGGGGGGGGGGGGGGGGGGGGGGGGFGGGGGGGGGGGGGGGGGEEGGGGGGGGGGGGGGGGGGGGGGGGFGFGGFFGFGGGGGGFEFGGGGGGGGGGGGGGGGGGGCFGDG?CGGGGGFG6<?CFCFFFF>CGFEFF>EGGFFFGCBGFFBABD=GFFFGFEBDGGB;EF7767C)8(,.291,(-909;DGBB>0(49*(-+*-407((((.(4/-:(-((3+.54
@M04650:207:000000000-C238N:1:1101:24512:9567 2:N:0:19
GGACTACTGGGGTTTCTAATCCTGTTTGCTCCCCACGCTTTCGCACCTGAGCGTCAGTCTTTGTCCAGGGGGCCGCCTTCGCCACCGGTATTCCTCCAGATCTCTACGCATTTCACCGCTACACCTGGAATTCTACCCCCCTCTACAAGACTCTAGCTTGCCAGTTTCAAATGCAGTTCCCAAGTTAAGCTCGGGGATTTCACATCTGACTTAACAAACCGCCTGCGTGCGCTTTACGCCCAGTAATTCCGATTAACGCTTGCACCCTCCGTATTACCGCGGCTGCTGGCACGGAGTTAGC
+
CCCCCGGGGGGGGGGGGGGGGGGGGGGGGGGGGGGGGGGGGGGGGGGGGGGGGGGGGGGGGGGGGGGGGGGGGGGGGGGGGGGGGGGGGCGGGGGGGGDFFGGGGGGGGGGGGGGGGGGDDGGGGGGGDFGGGGGGGGGGGGGFGGGCFGGFFFGGGGGGGFGGFFFGGGGGGGGGGFFGFFC@FGFGGGFGGDEGGGGGGFGFFFGFFGGGFGFFFDGGB:9;;F>B;GFF>EFBF?GGGFBFGGFFGFF:(79A::;:FFGFCC:2:17:6CBAGC?19031>::?4::9(,((-*)-6
@M04650:207:000000000-C238N:1:1101:8536:9583 2:N:0:19
GGACTACTCGGGTATCTAATCCTGTTTGCTCCCCACGCTTTCGCACCTGAGCGTCAGTCTTTGTCCAGGGGGCCGCCTTCGCCACCGGTATTCCTCCAGATCTCTACGCATTTCACCGCTACACCTGGAATTCTACCCCCCTCTACAAGACTCTAGCTTGCCAGTTTCAAATGCAGTTCCCAAGTTAAGCTCGGTGATTTCACATCTGACTTAACAAACCGCCTGCGTTCTCTTTACGCCCAGTAATTCCGATTCACGCTTGCACCCTCCGTCTTACCGCGGCTGCTGTCACGTAGTTCGC
+
9BCCCGFCEFG>FFGGGFGGGGGFGFGGCFGGGGGGGGGGGGGDGGEFCEFG7FC,,EFFEA@,EFFFFDE>FEDGFFGGGDFGFGGEGGGGGGG<=E4,5?EGG=<::+B@GFGGFCGGCFGGEDCGG8FAEG;?=D=FGGGFFGEC=FGFFF9EFGG?+@EFGGFG9@EGGG7A9DGCFC6DFCE,,,2=9**=*BEFF8CCACF6/BFG41;C*/CCBD030=9A<D0?<FFFF;*=>:??7*-4CF)2-7*)*4<?F:<)*;12-,38?C<<CF(4(3(((-.))<-:2((.4F)(-
@M04650:207:000000000-C238N:1:1101:10346:9599 2:N:0:19
GGACTACCGGGGTATCTAATCCTGTTTGCTCCCCACGCTTTCGCACCTGAGCGTCAGTCTTTGTCCAGGGGGCCGCCTTCGCCACCGGTATTCCTCCAGATCTCTACGCATTTCACCGCTACACCTGGAATTCTACCCCCCTCTACAAGACTCTAGCTTGCCAGTTTCAAATGCAGTTCCCAAGTTAAGCTCGGGGATTTCACATCTGACTTAACAAACCGCCTGCGTGCGCTTTACGCCCAGTAATTCCGATTAACGCTTGCACCCTCCGTATTACCGCGGCGGCTGGCACGGAGTTAGC
+
CCCCCGGGGGGGGGGGGGGGGGGGGGGGGGGGGGFDGE@FFGGG@FGGGGFGGGGEG@DFGAFGGDEFGGEGGGGGGGGGGGGGGGGGGEGGGGGGFFGDFDCDDFGGGDCGGGGFGGGGGEEEDFE8DEGGGGFGGFFGGGC5CCGF<?FFFDGFFFGF5<:FDFGGGAEGGGGFECCDFFG7DFFGFFDEGGGGGGGGGFG77FGFFFFFEGGGF7FGFGFFFFFA0CBBFC7)7:EGG??(:C<>78;?05<)*3128?C>CGB03412:;>ACF:1(4((--3>6*(<:624,C2..
@M04650:207:000000000-C238N:1:1101:5459:9602 2:N:0:19
GGACTACCGGGGTTTCTAATCCTGTTTGCACACCACGCTTTCGCACCTGCGCGTCAGTCTTTGTCCAGGGGGCCGCCTTCGCCACCGGTATTCCTCCAGATCTCTACGCATTTCACCGCTACACCTGGAATTCTACCCCCCTCTACGAGACTCAAGCTTGCCAGTAGCAGATGCAGTTCACAGGTTGAGCCCGGGGATTTCACATCTGACTTAACAAACCGCCTGCGTGCGCTTTACGCCCAGTAATTCCGATTAACGCTTTCTCCCTCCGTATTACCGCGGCTGCTGGCACAGAGTTCGC
+
@B6A<CCC@FCE@F,CE<<<F,6FC,CC@,6,;BCFEDF;9AB,@CBE,,6@@F@F6,,<@E,66CECCCEGFGGG+FEFGGDCFGGGGGGGGFGC=AD<,BEFGFGCD:ECAFFGC78C8CFGGGGFGGGGGGGG,@6FC>EF7FGCF5*;D?EDBC>C>DF7@E,2;9>CF?F,28C,=CCDE,,A<@C:EGGGGGG6;FGCFFGF3DFG3@>FFDG<>G001<(<6C>F9*5<B?58:::F*C:4*7)-(5*5>(404,*)2<?((-7(,@2)0*-7(90461583><C(,3()0)4,
@M04650:207:000000000-C238N:1:1101:5720:9715 2:N:0:19
GGACTACTGGGGTATCTAATCCTGTTTGCTCCCCACGCTTTCGCACCTGAGCGTCAGTCTTTGTCCAGGGGGCCGCCTTCGCCACCGGTATTCCTCCAGATCTCTACGCATTTCACCGCTACACCTGGAATTCTACCTGCCTCTACAAGACTCTAGCTTGCCAGTTTCAAATGCAGTTCCCAAGTTAAGCTCGGGGATTTCACAGCTGACTTAACAAACCGCCTGCGTGCGCTTTACGCCCAGTAATTCCGATTAACGCTTGCACCCTCCGTATTACCGCGGCTGCTGGCACGGAGTTAGC
+
CCCCCGG<,CFGGGGGGGGGFGGGGGGGGGCGGGGGEGGFGGGCCGGCEFFGGGGGGGGGGCFFGGFFDBFC7+@@EGGGGG:FBFGGF7FG9AEFE<EFGDEGGGEFGGGGGFGGGGGGGGGGGGGGGGGGGGGGF,,8DDGBFGG8,,@DG=DGGF,=6F=CFGGGGG9DFFFFFFGF6F,DFEFGGF,ACC:C9DCC+B93+;FABGGFEDFGF=GGFDBFFFF:(C6:BE39+2CEG105FG9:FBF?2@GAGF>F6:F?*;0:(47?6*4)+789906(-44??=,<8;B;4F))-
@M04650:207:000000000-C238N:1:1101:21037:9722 2:N:0:19
GGACTACTGGGGTTTCTAATCCTGTTTGCTCCCCACGCTTTCGTCCCTGAGCGTCAGTGTACATCCAGTAAATTGCCTTCGCCATTGGTGTTCTTCCTAATATCTACGCATTCCACCGCTTCACTAAGAATTCCATTTACCTCTATGTAACTCTAGTTTGCTAGTATCCAAAGCGGGCTGAGGTTGAGCCTCAGGCTTTAACTCTAGACTTAACAAACCGCCTACGAACGCTTTACGCCCAATAATTCCGGATAACGCTTGTGACCTATGTATTACCGCGGCTGCTGGCACATAGTTTGCC
+
CCCCCGGGGGGGGGGGGGGGGGGGGGGGGGGGGGGGGGGGGGGGGGGFGCGGGGGGGGGGGGGGGGGGGGGGGGGGGGGGGGGGGGGGGGGGGGGGGGGGGGGGGGGGGGGGGGGGGGGGGGGGGGGGGGGGGGGGGGGGGGFFFGGGFGGFGGGGGGGGGGGGGGGGGGGFFGGGGGGGDGFGFFGGCFCFFGGGGFGEGFGFFGGFFGFGFGGGFFGGFGFFFEFFFGFFFGFF>@GGGDFFFGCFGFF@FFGFG02<DF7CGGFBFFFFBGFA<9449>FF?BB:?:?*6>BDBF)64
@M04650:207:000000000-C238N:1:1101:5669:9734 2:N:0:19
GGACTACAAGGGTTTCTAATCCTGTTTGCTCCCCACGCTTTCGAGCCTCAGCGTCGGTTACAGACCAGAGAGTCGCCTTCGCCACTGGTGTTCCTCCATATATCTACGCATTTCACCGCTACACATGGAATTCCACTCTCCTCTTCTGCACTCAAGTCTCCCAGTTTCCAATGACCCTCCCCGGTTGAGCCGGGGGCTTTCACATCAGACTTAAGAAACCGCCTGCGCTCGCTTTACGCCCAATAAATCCGGACAACGCTCGGGACCTACGTATTACCGCGGCTGCTGGCACGTAGTTAGC
+
CCCCCGGGGGGDGGGGGGGGGDGGGGGGGGGGGGGGGDGGGGGGGGG?FFCFEGGGC@FFEFGGGGGGGFGGGGFG>CFFGEGFGGG8FEGGGGFGGFGGGGFFC;FGGGGGGGGGGGGDGGGGGGGGFGGGGGFCDB,FFGCFCF9AFGGFFG?DADDGGGDG8ECDGGGFGGGGGGGGGE6CFGGGGEGG@ECEGGFGG6FFFF7A<DG=4CF+A@GG(991;59D0*79BEFF=:CE?4(4>GB4C?B60)9:D>04295():12)4(,8F0AFF(2619((3.52C<GFF(34+).-
@M04650:207:000000000-C238N:1:1101:15972:9736 2:N:0:19
GGACTACTGGGGTTTCTAATCCTGTTTGCTCCCCACGCTTTCGAGCCTCAGCGTCAGTTACAGACCAGAGAGTCGCCTTCGCCACCGGTATTCCTCCAGATCTCTACGCATTTCACCGCTACACCTGGAATTCTACCCCCCTCTACAAGACTCTAGCTTGCCAGTTTCAAATGCAGTTCCCAAGTTAAGCTCGGGGATTTCACATCTGACTTAACAAACCGCCTGCGTGCGCCTTACGCCCAGTAATTCCGATTAACGCTTGCACCCTCCGTCTTACCGCGGCTTCTGGCACGGAGCTAGC
+
CC@CCGGGGGGEGGGGGGGGGFFGFGFEFEFGFG8@@FGGGGGFGDGFGF<FFGGEGCFGFGGCFGGGC8E:EFGGGGGGGDGGGGGEGFGGGDFGEFEGGFGFFGGGEGGGGGGEECEGCEFFGGGCFGCFEEFGG,@CCDGFFGFFFGG?FFG8;3>D68EF>BEFGGEA?,=:@+7@,E@DG<EGCFCFED85*/D?F9CFFFFAA=FGC7FF==FF@G9=2A9.3C9>(:5<6;E7C;7@>*)<FFFB6)/674(4(,*)7C30246?(2(-<>369;9((.).5C?F1(32(;)).
@M04650:207:000000000-C238N:1:1101:17497:9774 2:N:0:19
GGACTACTGGGGTATCTAATCCTGTTTGCTCCCCACGCTTTCGCACCTGAGCGTCAGTCTTTGTCCAGGGGGCCGCCTTCGCCACCGGTATTCCTCCAGATCTCTACGCATTTCACCGCTACACCTGGAATTCTACCCCCCTCTACAAGACTCTAGCTTGCCAGTTTCAAATGCAGTTCCCAAGTTAAGCTCGGGGATTTCACATCTGACTTAACAAACCGCCTGCGTGCGCTTTACGCCCAGTAATTCCGATTAACGCTTGCACCCTCCGTATTACCGCGGCTGCTGGCACGGAGTTAGC
+
CCCCCGGGGGGGGDGGGGGGGGGGGGGGGGGGGGGGGGGGGGGGGGGGGGFGGGGGGGGGGGGGGGGGGGGGGGGGGGGGGGGGGGGGGGGGGGGGGGGFGGGGGGGGGGGGGGGGGGGGGGGGGGGGGGGGGGFGGGGGGGGFGGGGFGGFGFGGGGGDGGGGGGGGGGFGGFGGGGGGGGFGGGGGGGFFGGGGDCFGGFGFFGGFEGGGFGGGF@GGFG>?;F@B<DBFFGFFFBEEEB<?G>ADGF@?0>DBGFFF<?GFGGB?FFF?1C02:::9>029>FF0>E0A?(2((;<4:
@M04650:207:000000000-C238N:1:1101:14595:9781 2:N:0:19
GGACTACTCGGGTTTCTAATCCTGTTTGCTCCCCACGCTTTCGAGCCTCAGCGTCAGTTACAGACCAGAGAGTCGCCTTCGCCACTGGTGTTCCTCCACATATCTACGCATTTCACCGCTACACGTGGAATTCCACTCTCCTCTTCTGCACTCAAGTTCTCCAGTTTCCAATGACCCTCCCCGGTTGAGCCGGGGGCTTTCACATCAGACTTAAAGAACCGCCTGCGCTCGCTTTACGCCCAATAAATCCGGACAACGCTTGCCACCTACGTATTACCGCGGCTGCTGGCACGTATTTAGC
+
CCCCCFGGGGGGGGGGGGGGGGGGGGGGGGGGGGGG>EGFGGGFGGGGGEGGGGGGGGGGGGGGGGGGGGGGGG@FGGGGGGGGGGGFGGGGGGGGGGGGGGGGGGGGGGGGGGGGGGGGGGGGGGGGFFFGGGGGGGGGGGGFGGGGGGGFGFFDGGGGGGGGGGGGGGAE8>EFCFGEGGGDGDGGGGD79EG5<GGGGFGFFGDABFGGFFCG=DGFBGBF=F9DFG@BFC@4F?GGG?0<GG9:FFF>FED0CFBBF(150CBF(5((5C7BGGFF9;>>><FBBE?G??()(<42:
@M04650:207:000000000-C238N:1:1101:7969:9790 2:N:0:19
GGACTACCGGGGTTTCTAATCCTGTTCGCTCCCCATGCTTTCGCTCCTCAGCGTCAGTAGTGGCCCAGTGACCTGCCTTCGCCATCGGTGTTCCTCCTGATATCTGCGCATTCCACCGCTACACCAGGAATTCCAGTCACCCCTACCACACTCTAGTCTGCCCGTACCCGATGCAAGCTCAAGGTTGAGCCTTGAGTTTTCACACCAGACGCGACAAACCGCCTGCGTGCGCTTTACGCCCAGTAATTCCGATTAACGCTTGCACCCTCCGTTTTACCTCGGCTGCTGGCACGGAGTTAGC
+
-@CCCGGGGGGGGGGGGGGGGGGGGGGGGGGGGGGGGGGGGGGGGGGGGGGGGGGGGGG9F,CCFFG@F<C@FCFFFGEFDFGDCF=FGGGDFGGGGGGGCFGGGFFEE:FGGAEGGGGGGGGGDFCC7FEFFFG<@EDEFFGFCFCC=DEFGGAF==E9EGGGGGCEF8>CDCFC,?CGG:D7FFFGCDFC@,<@CGGFFFFFADFF);*:2)9788CF6CBFDF9F?3>>1EF)628EC??7DCA<F=608><47(134(C)2;4(-624)+()+:).(2046(:)4=:?1(((-C<)4
@M04650:207:000000000-C238N:1:1101:8606:9803 2:N:0:19
GGACTACAGGGGTTTCTAATCCTGTTTGCTCCCCACGCTTTCGCACCTGAGCGTCAGTCTTTGTCCAGGGGGCCGCCTTCGCCACCGGTATTCCTCCAGATCTCTACGCATTTCACCGCTACACCGGGAATTCCGCGCTCCTCTCCCATCCTCTAGCCAAGCAGTCCCCTCCGCCCTTTCCGGGTTAGGCCCGGAGATTTCACGGAGGGCTTACCTAACCGCCTACGCTCCCTGTACTCCCAGTAAATCCGAACAACGCTTTCCACCTTCGTATTACCGCGGCTGCTGGCACGACGTTAGC
+
-ABCC8FFEGG7FCFFGGGGGGGFFFFGGGGDGGGE:FFGGGDGGGGGG8CEGGGGGGDFGCAGGGFCEE7@FFEGEGGGGGDCGFE7FFGGGGGFFFC9EEGGGCFFGDGCFGGGGCEDEFFGGCG7FEFFCGF=8B?FEFGFGEFFFGFFGGCFCCFC,DC7D8FGG>CEC@?C=F<FG7C*F@5,0<C>55**)2?FFFGF>3))(*7C:FDFFFGGFC3:(<:BBGBFB?F)9)<?@<)8>:4-:?.40))47(4:((?<*<?<::17<F?A7C0910(((4:7?=(0-(,(-;:(6
@M04650:207:000000000-C238N:1:1101:25473:9854 2:N:0:19
GGACTACAGGGGTATCTAATCCTGTTTGCTCCCCACGCTTTCGTCCCTGAGCGTCAGTGTACATCCAGTAAATTGCCTTCGCCATTGGTGTTCTTCCTAATATCTACGCATTCCACCGCTTCACTAAGAATTCCATTTACCTCTATGTAACTCTAGTTTGCTAGTATCCAAAGCGGGCTGAGGTTGAGCCTCAGGCTTTAACTCTAGACTTAACAAACCGCCTACGAACGCTTTACGCCCAATAATTCCGATTAACGCTTGCACCCTCCGTATTACCGCGGCTGCTGGCACGGAGTTAGCC
+
CCCCCGGGGGGGGGGGGGGGGGGGGGGGGGGGGGGGGGGGGGGGGGGGGGFFGGGGGGGGGGGGGGGGGGGGGGGGGGGGGGGGGGGGGGGGGGFGGGGGGGGGGGGGGGGGGEGGGGGGGGGGGGGGFGGGGGGGGGGGGGGFGGGGGGGFGGGGGGGGGGGGGGGGGGGFGGGGDGGGGGGFGFEFGGGGGGGGGGGAEFD?FFGFA>FGFGGG5@5CBGFAFFFFFG22>CFCFDGGG61);FCED4)2;>FC>1<@;<*;DG18:6:?:E2)0*401>BFFFF,3*.1((28?+:<:
@M04650:207:000000000-C238N:1:1101:18571:9910 2:N:0:19
GGACTACAGGGGTTTCTAATCCTGTTTGCTCCCCACGCTTTCGCACCTGAGCGTCAGTCTTTGTCCAGGGGGCCGCCTTCGCCACCGGTATTCCTCCAGATCTCTACGCATTTCACCGCTACACCTGGAATTCTACCCCCCTCTACAAGACTCTAGCTTGCCAGTTTCAAATGCAGTTCCCAAGTTAAGCTCGGGGATTTCACATCTGACTTAACAAACCGCCTGCGTGCGCTTTACGCCCAGTAATTCCGATTAACGCTTGCACCCTCCGTATTACCGCGGCTGCTGGCACGGAGTTAGC
+
CCCCCGGGGGGGGGGGGGGGGGGGGGGGGGGGFGFGDGGGGGGGGGGGGGGGGGGGGGGFGGGGGGGGGGGGGGGGDGGGGGGGGGGGGGGGFGGGGGGGGGGGGGGGGGDGFGGGGGGGEGGGGGGGGGGGGGGGGGGGGGGFGGGFFDGFGGGGGF;EGGGFFGCEFGGGGGGFFFGGGGFFFFFGG9CFGDEGGGGGGFCCFFGFEFCFEGFFF;FGFG1?FA@DDGBF9G3<F:;8E6?,:*):>FF:<EGFG<904<F2CF?1<49B0:?4<:11;01990:FFG0C:099:*<)4
@M04650:207:000000000-C238N:1:1101:9825:9925 2:N:0:19
GGACTACCGGGGTTTCTAATCCTGTTTGCTCCCCACGCTTTCGCACCTGAGCGTCAGTCTTTGTCCAGGGGGCCGCCTTCGCCACCGGTATTCCTCCAGATCTCTACGCATTTCACCGCTACACCTGGAATTCTACCCCCCTCTACAACACTCTAGCTTGCCAGTTTCAAATGCAGTTCCCCAGTTAAGCCCGGGGATTTCACATCTGACTTAAAAAACCGCCTGCGTGCGCTTTACGCCCAGTAATTCCGATCAACGCTTGCACCCTCCGTATTACCGCGGCTGCGTGCACGGCGTTAGC
+
CCCCCGGDBFGGGGGGGGGGGGGGGGGGGGGGGGGGGGGGGGG@@FGG,EFGGGGGGGE,,6C@FGGGGGGG7FFGGGGGGGGGG8FBF+DFGGGGGG85E8BFGGGGGGGGGGGGGGGGGGGGFFFGGGGGG,,E=?DFGGGFFGA,,@CFG9DG9E,>DGGGGGFG,EFGG?995BFG6,4BFFCF9EC:5EEGDCGGGFGFFGCCEGGGC:+1;0CD9G0(1>B:0C>6>EF263EECB?BGGADC?9-()1.5:B6:?G)2A?B(:0:BCBFGGFF(4990(((-::C((--4E:?<
@M04650:207:000000000-C238N:1:1101:29026:9969 2:N:0:19
GGACTACACGGTATCTAATCCTGTTTGCTCCCCACGCTTTCGCACCTGAGCGTCAGTCTTTGTCCAGGGGGCCGCCTTCGCCACCGGTATTCCTCCAGATCTCTACGCATTTCACCGCTACCCCTGGAATTCTACCCCCCTCTACAAGACTCTAGCTTGCCAGTTTCAAATGCAGTTCCCAAGTTAAGCTCGGGGATTTCACATCTGACTTAACAAACCGCCTGCGTGCGCTTTACGCCCAGTAATTCCGATTAACGCTTGCACCCTCCGTATTACCGCGGCTGCTGGCCCGGAGTTAGCC
+
CC@CCGGGGGGG,CEGGFFGGFGGGGGGGGGGGFGGGGGGGGGGGGGGDFFGGDGGGGGGGGGGGGFGGGGGGGGGGGGGGGGGGGEFGGGGGGGGGGAEFGGGGGGGGGGGFFGGGGGGG,>DGGGGGGGGGGGFGGGGEGG5EF9E<CGFD;DGGGGGGGGG9FGGFFDGCDEEF>CFFFGGGFFCGFGGGDE5CCFC8CGFFGCACGFG6CG*;;CDFG?62>@3;GFFFF?AB?EGG?F4FC<BG@),27:>G9(3:?F?98?:?>?:<2)4C*46(790?FF28*(*-,4,4+:2:
@M04650:207:000000000-C238N:1:1101:3535:9976 2:N:0:19
GGACTACACGGGTATCTAATCCTGTTTGCTCCCCACGCTTTCGCACCTGAGCGTCAGTCTTTGTCCAGGGGGCCGCCTTCGCCACCGGTATTCCTCCAGATCGCTACGCATTTCACCGCTACACCTGGAATTCTACCCCCCTCTACAAGACTCTAGCTTGCCAGTTTCAAATGCAGTTCCCAAGTTAAGCTCGGGGATTTCACATCTGACTTAACAAACCGCCTGCGTGCGCTTTGCGCCCAGAAATTCCGCTTAACGCTTGAACCATCCGTATTACCGCGGCTGCTGGCACGGCGTTAGC
+
CCCCCGEECBDFCEE<CCAECFGGGGGFFFGFGGGGGDBB<FEEGGGGGFGFG@FFECEFDGGFG9CEFEGGEFGDDFECFCEG:AFC@F<CAF=FDBD?FF++,?FFC:?+CFGFFGGGGCF=A>FGGFFCFFGFGG8@ED>?FDDGCGGFGFGCGF9DF:CFFFC>CCFG8,@EEFFGGGGEE,;:@EGGGGEGGGF,=+<B7CCFCCFC<CCFF2;3:36(()28(/,405@)*-2:C08(20:2296(4)*.24,8:?046F()(4?1(*59AF<2(,(49(8?BE:CB>,4,8-(.
@M04650:207:000000000-C238N:1:1101:6502:10028 2:N:0:19
GGACTACAGGGGTTTCTAATCCTGTTTGCTACCCACGCCTTCGCGCCTCAGTGTCAGTCCTCTACCAGAGAGACGCCTTCGCCACCGGTGTTCCTCCAGAGCTCTACGCATTTCACCGCTACCCCTGGAATTCCTCTCCCCTCTTCGAAACTCTAGTCTACCATTCCGAGACGCTTAACAAGGGTAAGCCCTGCACTTTCACGTCACACTTAGTCAACCACCTACACCCCCTTTACGCCCAGTCATTCCGATTAACGCTCTCCCCCCCCGTGTTACCTCTGCTCCTGGCCCCGCGTTTGCC
+
8-8AA@FAEEE7FFGGGGGGGGGGGGG<FGEFGGGGG7BFEGGG7FEFDDGGGGFFFGE<CCFGFGGFGDFG7FBF+@FFGGG7FEFFGGGGGGGFGCFF@GGGCEF:F:FGFFCFG+@CCFFGGGF<EFFGEGFGFDFFEGEBF,+@,+>@FF9DGGGAEGG,C,,@+3333++7++@,,,,>D,,,,>DF,@,,5CEC+=,35*7+)7A+*4++=3C5@43B=4:)0839@E+..68F*(()2:)9CA)(6)*.*((,(,*,1:90;42(4E24?*)).<4),3),(/4*((,,,2,-4
@M04650:207:000000000-C238N:1:1101:18024:10029 2:N:0:19
GGACTACCGGGGTTTCTAATCCTGTTTGCTCCCCACGCTTTCGTCCCTGAGCGTCAGTGTACATCCAGTAAATTGCCTTCGCCATTGGTGTTCTTCCTAATATCTACGCATTCCACCGCTTCACTAAGAATTCCATTTACCTCTATGTAACTCTAGTTTGCTAGTATCCAAAGCGGGCTGAGGTTGAGCCTCAGGCTTTAACTCTAGACTTAACAAACCGCCTACGAACGCTTTACGCCCAATAATTCCGGATAACGCTTGTGACCTATGTATTACCGCGGCTGCTGGCCCATAGTTTGCC
+
CCCCCGGGGGGGGGGGGGGGGGFGGGGGGGGGGGAFGGGGGGGEFGGGGGGFGGGGGGFGGGGFFGGGGGGGGGGGGGGGGGGG@FGGGGGGGGGGGGGGGGGGGGGF:FFGFGGGGGGGCFGGGGGGGGGGGG;9EDDGGGGFCEFFG8=FGFGG;=EGCFEFGGGGCGGFGGEEGDDCD@FCCDF?EF,,7CGCCFGA7C@9?FFA*+=CEGGC>BEDAD>D@5@F58@2:4+;B0E@C?D@D+?/:AE,35C<7((-(,2)0<:74A<2)969<317>1(,(44.1*,*((.):EA<A
@M04650:207:000000000-C238N:1:1101:27978:10033 2:N:0:19
GGACTACCCGGGTTTCTAATCCTGTTTGCTCCCCACGCTTTCGCACCTGAGCGTCAGTCTTTGTCCAGGGGGCCGCCTTCGCCACCGGTATTCCTCCAGATCTCTACGCATTTCACCGCTACACCTGGAATTCTACCCCCCTCTACAAGACTCTAGCTTGCCAGTTTCAAATGCAGTTCCCAAGTTAAGCTCGGGGATTTCACATCTGACTTAACAAACCGCCTGCGTGCGCTTTACGCCCAGTAATTCCGATTAACGCTTGCACCCTCCGTATTACCGCGGCTGCTGGCACGGAGTTAGC
+
CCCCCGGGGGGGGGGGGGGGGGGGGGGGGGGGGGGGGGGGGGGGGGGGGGGGGGGGGFGGGFGGGGGGGGGGGGGGCGGGGGGGGGGGGGGGGGGGGGGGGGGGDFGGGGGGCGGGGGGGGGGFGGGGGFGGGGFFFGGGGDGFFGGGGGGFFFGGGGGGGGGGCE7FGGGGGFGGGGEGGGGGGGFGGGCFGGGGCGFGGCFABGFFEGGGFGGFFFGDB32;DF6A@GF>0:><=?DEC<??FGA)>7F<05CAC6;B6:3<FG<<?FBBFF7AC>66>B>FB:)5?5(24>>F<6<<-
@M04650:207:000000000-C238N:1:1101:8506:10088 2:N:0:19
GGACTACCCGGGTATCTAATCCTGTTTGCTACCCACGCCTTCGCGCCTCAGTGTCAGTCCTCTACCAGAGAGACGCCTTCGCCACCGGTGTTCCTCCAGAGCTCTACGCATTTCACCGCTACCCCTGGAATTCCTCTCCCCTCTTAGAAACTCTAGTCTACCAGTCCGAGACGCTTAACAAGGGTAAGCCCTCCACTTTCACGTCACACTTAGTCAACCACCTACCCGCCCTTTACGCCCAGTCATTCCGATTACCGCTCGCACCCACAGTGTTACCCCCGCCTCTGCGCCCGTGTTTGCC
+
<@-AC<FFGFE7FGGGGFGGGFF@FGGGGFFGG8FG:@FGEGGGDGGGGC@FEG9,CEFGFGFDGGCFC<<F,FEGEGGGGGGGCGBFGGFFEFFFGCFEFGGFGGGGGGEEFC<FG+@D+@EFC+4<,,CEFFCFFFFFGGGFF9@D,=8DGGGFG9FFF98?FD@B8+@CDD3C+=FFEFFGG,7,4,DF,@DFFDGE7=:;?>DC:;FG9FG7F*=D@DB2()(26C9@@G+4)2:E*(/;7;<)32)--.*./,17((173C(-((.4:7)-<*4(-4((34,),*,*-(((.8.).
@M04650:207:000000000-C238N:1:1101:12799:10089 2:N:0:19
GGACTACTGGGGTTTCTAATCCTGTTTGCTACCCACGCCTTCGCGCCTCAGTGTCAGTCCTCTACCAGAGAGACGCCTTCGCCACCGGTGTTCCTCCAGAGCTCTACGCATTTCACCGCTACCCCTGGAATTCCTCTCCCCTCTTAGAAACTCTAGTCTACCAGTCCGAGACGCTTAACAAGGGTAAGCCCTGCACTTTCACGTCACACTTAGTCAACCACCTACACGCCCTTTACGCCCAGTCATTCCGATTAACGCTCGCACCCCCCGTGTTACCGCGGCTGCTGGCCCCGGGTTAGCC
+
CCCCCGGG@FGGGFCEGFFGGGGGGGFGGGGGGGGGGGGGGGG7FGGGGGFCFGGGGGCDAFADFGGGGGCBFEFGGGGGGGGGGGGEFGEEGGGGGGGG?FGGCEFFGGGCEFGGGEEDGGGGGF<FCDGGGGGG=FGGGGG5=;EC9DFDGFGGF33DFGGGB,=EG8ECDEEGGFGFGGCEFEEC6EGGFGFGFGAC9BEFF79BEFFFA:C++5<8@G=EFF=82C@F;?69BFGG<2.):@?5DF)42D@CC9(49>C9DEB9948<1A>FD*(((4(-8::((*(*(((,,*.-5
@M04650:207:000000000-C238N:1:1101:12754:10130 2:N:0:19
GGACTACACGGGTATCTAATCCTGTTTGCTCCCCACGCTTTCGCACCTGAGCGTCAGTCTTTGTCCAGGGGGCCGCCTTCGCCACCGGTATTCCTCCAGATCTCTACGCATTTCACCGCTACACCTGGAATTCTACCCCCCTCTACAAGACTCTAGCTTGCCAGTTTCAAATGCAGTTCCCAAGTTAAGCTCGGGGATTTCACATCTGACTTAACAAACCGCCTGCGTGCGCTTTACGCCCAGTAATTCCGATTAACGCTTGCACCCTCCGTATTACCGCGGCTGCTGGCACGGAATTAAC
+
CCCCCGGGGGGGGGGGGGGGGGGGGGGGGGGGGGGGGGGGGGGGGGGGGGGGGGGGGGGGGGGGGGGGGGGGGGGGGGGGGGGGGGGGGGGGGGGGGGGGGGGGGGGGGGGGGGGGGGGGGGGGGGGGGGGGGGGGGGGGGGGFGGGGGGGFGGCFGGGGGGGGGGGGGGGGGGGGADGGGGG@FGCGGGGGGGGGDGGGGFGFFGGFFGGGFGGGFFGGFGFF@FFA7DFFFGFFF?GGG04:>FBFGFF0-<DFGF>18:F<FFB?FB>FBC?AGF:9>FB>B?0,:E<FFFB((0:).
@M04650:207:000000000-C238N:1:1101:10973:10147 2:N:0:19
GGACTACAGGGGTTTCTAATCCTGTTTGCTCCCCACGCTTTCGCACCTGAGCGTCAGTCTTTGTCCAGGGGGCCGCCTTCGCCACCGGTATTCCTCCAGATCTCTACGCATTTCACCGCTACACCTGGAATTCTACCCCCCTCTACAAGACTCTAGCTTGCCAGTTTCAAATGCAGTTCCCAAGTTAAGCTCGGGGATTTCACATCTGACTTAACAAACCGCCTGCGTGCGCTTTACGCCCAGTAATTCCGATTAACGCTTGCACCCTCCGTATTACCGCGGCTGCTGGCACGGAGTTAGC
+
CCCCCGGGGGGGGGGGGGGGGGGGGGGGGGGGGGGGGGGGGGGGGGGGGFGGGGDGGGGGGGGGGFGGGGGGGGGGGGGGGGGGGGGGGGGGGGGGGGGGGGGGGGGGGGGGGGGGGGGGGGGGGGGGGGGGGGGGGCFEGGGFGGGGGGGFGGGGFGFGGGGGFGGGGGGGGGGGCFGGGGGFGGDFGGFGGGEGGGGGGFGFFGGFFGGGFGGGF@GGBG9@FF9>FG>>>*5>F?8E>???GGBBGFFF?FGF=:9?B63)6C<608>6(A?<EGFF6;B0((,4:E:969((,;45-
@M04650:207:000000000-C238N:1:1101:21242:10155 2:N:0:19
GGACTACCGGGGTTTCTAATCCTGTTTGCTCCCCACGCTTTCGCACCTGAGCGTCAGTCTTTGTCCAGGGGGCCGCCTTCGCCACCGGTATTCCTCCAGATCTCTACGCATTTCACCGCTACACCTGGAATTCTACCCCCCTCTACAAGACTCTAGCTTGCCAGTTTCAAATGCAGTTCCCAAGTTAAGCTCGGGGATTTCACATCTGACTTAACAAACCGCCTGCGTGCGCTTTACGCCCAGTAATTCCGATTAACGCTTGCACCCTCCGTATTACCGCGGCTGCTGGCACGGCGTTAGC
+
CCCCCGGGGGGGGGGGGGGGGGGGGGGGGGGGGGGGGGGGGGGGGGGGGGGGGGGGGGGGGGGGGGGGGGGGGGGGGGGGGGGGGGGGGGGGGGGGGGGGGGGGGGGGGGGDGGGGGGGGGGGGGGGGGGGGGGGGGGGGGGGFGGGFGGGFGGGGGGGGGGGGFGGGGGGGGGGGGGGGGGGGGGGGGGCFEEGGCGGFFFGFFGGFFGGGCGGGFFGGFGBDFFFBFGFF95FAF?EC??B?GGAAGFFFFDGDF?>?FFGFGGBBB<B::F:>FF:6>FFFFFFFFGBGFF0(48<:<
@M04650:207:000000000-C238N:1:1101:27824:10165 2:N:0:19
GGACTACCCGGGTATCTAATCCTGTTTGCTCCCCACGCTTTCGCACCTGAGCGTCAGTCTTTGTCCAGGGGGCCGCCTTCGCCACCGGTATTCCTCCAGATCTCTACGCATTTCACCGCTACACCTGGAATTCTACCCCCCTCTACAAGACTCTAGCTTGCCAGTTTCAAATGCAGTTCCCAAGTTAAGCTCGGGGATTTCACATCTGACTTAACAAACCGCCTGCGTGCGCTTTACGCCCAGTAATTCCGATTAACGCTTGCACCCTCCGTATTACCGCGGCTGCTGGCACGGAGTTAGC
+
CCCCCGGGGGGGGGGGGGGGGGGGGGGGGGGGGGGGGGGGGGGGGGGGFGGGGGGGGGGGGGGGGGGGCEGGFGGGGGGGGGEGGGGGGGGGGGGGGGCGGGGGGGGGGGGGGGGGGGGGGGGGGGGGGGGGGGGGCDGGEGGFGGG6@F??EFGGGGFGGGGGGGFGFGGFGGGGGFFGFFGGFFGGGG9CEGGG4DGFGFGAFGGCFGGGEDFG48F:;GFFDF9B8D>>FGFFFBGGGFFFG>AAGFFB(7D4D?BF:<F2CE::?62::84>GG:>B;>>9?>>BG:<11024:><4
@M04650:207:000000000-C238N:1:1101:12746:10181 2:N:0:19
GGACTACCGGGGTTTCTAATCCTGTTTGCTCCCCACGCTTTCGCACCTGAGCGTCAGTCTTTGTCCAGGGGGCCGCCTTCGCCACCGGTATTCCTCCAGATCTCTACGCATTTCACCGCTACACCTGGAATTCTACCCCCCTCTACAAGACTCTAGCTTGCCAGTTTCAAATGCAGTTCCCAAGTTAAGCTCGGGGATTTCACATCTGACTTAACAAACCGCCTGCGTGCGCTTTACGCCCAGTAATTCCGATTAACGCTTGCACCCTCCGTATTACCGCGGCTGCTGGCACGGAGTTAGC
+
CCCCCGGGGGGGGGGGGGGGGGGGGGGGGGGGGGGGGGGGGGGGGGGGGGGGGGGGGGGGGGGGGGGGGGGGGGGGGGGGGGGGGGGGGGGGGGGGGGGGFGGGGGGGGGEGFGGGFGGGGGGGGGGGGGG?FGGGGDFEGCGFGGGGGGGFGGGGGGFGGFGGFFFGGGGGGGGGGCFGGGGGGGGFFGEGEGGGDCGGGFGFFGGFFGGGEFGGFFGGFC@FDFFFFGFFFGFFFFGGG31.?G2AFFF?BEGBGBFBFFFFGG<??BB?FGF<FF?69>BFBF0)8E:GBF((,2646
@M04650:207:000000000-C238N:1:1101:12246:10193 2:N:0:19
GGACTACTCGGGTTTCTAATCCTGTTTGCTCCCCACGCTTTCGAGCCTCAGTGTCAGTTACAGGCCAGAGAGCCGCTTTCGCCACCGGTGTTCCTCCATATATCTACGCATTTCACCGCTACACATGGAATTCCACTCTCCTCTCCTGCACTCAAGTCTACCAGTTTCCAATGCATACAATGGTTGAGCCACTGCCTTTTACACCAGACTTAATAAACCACCTGCGCTCGCTTTACGCCCAATAAATCCGGACAACGCTCGGGACCTACGTCTTACCGCGTCTGCTGTCCCGTAGTTATCC
+
CCCCCCGFFFGGGGGGGGFDFGGGGGFGGGGGGGGGGGGGGGG<FGGGGGGFGGGFGFFGGGGGGGGGGGGGGGGGDFGGGGGGGGGGGGGGGGGGGGFFGGGGGGGGGGGGGGGGGGGGGGGG?@FDF@FGGFCFGFGGG?FFGGGGGF@FGGGGCEDFAG8@EED9;,@EDGFCADGCFFGFGGFFDF?FF?67=FGC?:58A?>6CA@C5CF7CEGC2C4B29=4))/-65=C?DEEEFDEGGFFGFB1>BC?G9//(-/29C(2:2(((:9<G*,4-41<4<?)<645:(34<+)).
@M04650:207:000000000-C238N:1:1101:16974:10202 2:N:0:19
GGACTACAGGGGTTTCTAATCCTGTTTGCTCCCCACGCTTTCGTCCCTGAGCGTCAGTGTACATCCAGTAAATTGCCTTCGCCATTGGTGTTCTTCCTAATATCTACGCATTCCACCGCTTCACTAAGAATTCCATTTACCTCTATGTAACTCTAGTTTGCTAGTATCCAAAGCGGGCTGAGGTTGAGCCTCAGGCTTTAACTCTAGACTTAACAAACCGCCTACGAACGCTTTACGCCCAATAATTCCGGATAACGCTTGTGACCTATGTATTACCGCGGCTGCTGGCACATAGTTTGCC
+
CCCCCGGGGGGGGGGGGGGGGGGGGGGGGGGGGGGGGGGGGGGGGGGGGGGGGGGGGGGGGGGGGGGGGGGGGGGGGGGGGGGGGGGGGGGGGGGGGGGGGGGGGGGGGGGGGGGGGGGGGGGGGGGGGGGGGGGGGGGGGGGFGGGGGGGFGGGGGGGGGGGGGGGGGFFGGGGCEGGGGGCEBCEGGFGF?@FFGGGGGFGFFFGAEGCF@GGGFC>>AC2<=E=FFGF=DCFCA?GCF?DF7DE?:A3<;B>EG;77:34<DC<?47AF9EA<+*((-1-(47?((*.0:94.-<9>4
@M04650:207:000000000-C238N:1:1101:4311:10213 2:N:0:19
GGACTACCCGGGTATCTAATCCTGTTTGCTCCCCACGCTTTCGCACCTGAGCGTCAGTCTTTGTCCAGGGGGCCGCCTTCGCCACCGGTATTCCTCCAGATCTCTACGCATTTCACCGCTACACCTGGAATTCTACCCCCCTCTACAAGACTCTAGCTTGCCAGTTTCAAATGCAGTTCCCAAGTTAAGCTCGGGGATTTCACATCTGACTTAACAAACCGCCTGCGTGCGCTTTACGCCCAGTAATTCCGATTAACGCTTGCACCCTCCGTATTACCGCGGCTGCTGGCACGGAGTTAGC
+
CCCCCGGGGGGGGG8EGGGGGGGGFGGGGGGGGGGGEGGGFFGGEGGGF8C<CGDGGEFGGFFGGGGGGGGG7FCFFGGGF:FGGGGGEGGCGAGFEFGFGFGGGEGF:@:FFGGFFGDDEGGFFGFC@FGFGGGFFGGGGGGFFFGGGGGBF9DFFDC6DEF?7ECFFGFFFGGGGFCFGGGGGGGGFFFGGGGGG4FCGFGF6FGFCFGGFGGGA;FGFC@FFF9ADGF>(:F9FFCE8?B4C>AFGFF0:@DFGFBF<:73CFF6?B6B6@>2C::>B>BB>:)5(:(24;F(3*65.
@M04650:207:000000000-C238N:1:1101:8225:10240 2:N:0:19
GGACTACAGGGGTATCTAATCCTGTTTGCTCCCCACGCTTTCGAGCCTCAGTGTCAGTTACAGGCCAGAGAGCCGCTTTCGCCACCGGTGTTCCTCCATATATCTACGCATTTCACCGCTACACATGGAATTCCACTCTCCTCTCCTGCACTCAAGACTACCAGTTTCCAATGCATACAATGGTTGAGCCACTGCCTTTTACACCAGACCTAATAAACCACCCGCGCCCGCCTTACCCCCAATAAATCCGGAAACAGCTCGGCACCTACGTAATAACCGCGGTGCCTGCCCGGAGATAGCC
+
CCCCCDGGGGGGGGGGGGGGGGGGGG9FFG9FGGG7CGGGGGGGGGGGGGGCFFFGGFGGGGGFGGGCGGGGGGDG+@FFGGGGG,FFFEGGGCGGGGGGGGGGGGGGGGGC5EAGGGDDGGGGGGFGGCGFGGGGGGGFFGGFFFGGGGGFGGGG,=,EFGGGGGGGA,@BFGGF82=,@,@6E7D@7:B@?F64@BF798,**94*8*24:DF7@*D74;)5)0()/)((6E63)(4<*6();@).*):((2*(*())(-1(9C(501.)(24)<0,(4-(41()),0(*((-((+-).
@M04650:207:000000000-C238N:1:1101:13746:10277 2:N:0:19
GGACTACAGGGGTTTCTAATCCTGTTTGCTCCCCACGCTTTCGCACCTGAGCGTCAGTCTTTGTCCAGGGGGCCGCCTTCGCCACCGGTATTCCTCCAGATCTCTACGCATTTCACCGCTACACCTGGAATTCTACCCCCCTCTACAAGACTCTAGCTTGCCAGTTTCAAATGCAGTTCCCAAGTTAAGCTCGGGGATTTCACATCTGACTTAACAAACCGCCTGCGTGCGCTTTACGCCCAGTAATTCCGATTAACTCTTGCACCCCCCGTATTACCGCGGCTGCTGGCACGGGGTTAGC
+
CCCCCGGGGGGGGGGGGGGGGGGGGGGFDFGGGGGGGGGGGGGDCGGGFGGGGGGGGG<EEGGGFGGGFGGFGGFFGGDGGFCCCGGGGFFGGGCED=<FFFGGFGGGGGGGGGGGGGGGGGGGFFBDDGGGGGFG8FFGGGGF9>E=@C7?ECCE9CCCFCAECADGGFFFCBGGGGGFFGCBFFDGGGCFEC>=DG@EFFG68D>@?FCG>+2:A(AF;D6((068(9:62E>A6<>E>6??:FABG4@1(7DFD>):<BD)=F6(46((,88<?:-771(29().5E:63(((4:3()
@M04650:207:000000000-C238N:1:1101:8304:10281 2:N:0:19
GGACTACTCGGGTTTCTAATCCTGTTTGCTCCCCACGCTTTCGCACCTGAGCGTCAGTCTTTGTCCAGGGGGCCGCCTTCGCCACCGGTATTCCTCCAGATCTCTACGCATTTCACCGCTACACCTGGAATTCTACCCCCCTCTACAAGACTCTAGCTTGCCAGTTTCAAATGCAGTTCCCAAGTTAAGCTCGGGGATTTCACATCTGACTTAACAAACCGCCTGCGTGCGCTTTACGCCCAGTAATTCCGATTAACGCTTGCACCCTCCGTATTACCGCGGCTGCTGGCACGGAGTTAGC
+
@CCCCAFGGGGGGFGGGGFGGGFGGGGGGGGGGGGGGGGGGGGGGGDFFFGGDGGGGFGGGGGGGGGGFGGGGGGGGGCEGGGGGGGGGGGGGDFGGGG9C=EFGEFFGGGDGGGGGGGGGGDGGGGG?FDGGGGGGGCGGGGFGGGCGFFFGGEFGGGGEFGGGGFGFGGGGGGGFGGGGFG7FDCG9E;7EGGGDGFGGFGFFF@=7FGGC7CFF;FGF3;DFF@AF:@FFGFFFF5EEB:7>><BGFF0(7DFG:B?BFGFGG6,(4681EF<GG?FFFFBFF?B2:<E<(43(:)..
@M04650:207:000000000-C238N:1:1101:13269:10282 2:N:0:19
GGACTACACGGGTATCTAATCCTGTTTGCTCCCCACGCTTTCGCACCTCAGCGTCAGTTACAGACCAGAGAGTCGCCTTCGCCACTGGTGTTCCTCCATATATCTACGCATTTCACCGCTACACATGGAATTCCACTCTCCTCTTCTGCACTCAAGTCTCCCAGTTTCCAATGACCCTCCCCGGTTGAGCCGGGGGCTTTCACATCAGACTTAAGAAACCGCCTGCGCTCGCTTTACGCCCAATAAATCCGGACAACGCTTGCCACCTACGTATTACCGCGGCTGCTGGCCCGTAGTTAGC
+
CCCCCGGGGGGGGGGGGGGGGGGGGGGGGGGGGGGGGGGGGGGGGGGGGGGGGGGGGGGGGGGGGGGGGGGGGGGGGGGGGGGGGGGGGGGGGGGGGGGGGGGGGGGGGGGGGGGGGGGGGGGGGGGGFFFGGGGFGGGGGGFFGGGGGGGFGFFGGGGGGGGGGFGGGGGGGGGGGGGGDEGGGGGFGGGGEGGGG:FFFFGFCGGA=FGGEGGGFD6C@GFD;8>E>GFB?FF)@4;EG??:FF9AGFF93>CFG(40<?C>>CB1(58.8G24<2326>B>1::0(*,:94663:.-6
@M04650:207:000000000-C238N:1:1101:19116:10299 2:N:0:19
GGACTACAAGGGTTTCTAATCCTGTTTGCTCCCCACGCTTTCGCACCTGAGCGTCAGTCTTTGTCCAGGGGGCCGCCTTCGCCACCGGTATTCCTCCAGATCTCTACGCATTTCACCGCTACACCTGGAATTCTACCCCCCTCTACAAGACTCTAGCTTGCCAGTTTCAAATGCAGTTCCCAAGTTAAGCTCGGGGATTTCACATCTGACTTAACAAACCGCCTGCGTGCGCTTTACGCCCAGTAATTCCGATTAACGCTTGCACCCTCCGTATTACCGCGGCTGCTGGCACGGAGTTAGC
+
CCCCCGGGGGGGEGGGGGGGGGGGGGGGGGGGGGGGGGGGGGGGGGGGGGGGGGGGGGGGGGGGGGGGGGGGGGGGGGGGGGGGGGGGGGGGGGGGGGGGGGGGGGGGGGGGGGGGGGGGGGGGGGGGGGGGGGGGGGFGGGDFGGGGFGGFGGGGGGGGGGGGGGGGGGGGGGGGGGGGGGGGGGGGGGGGGGGGGGGGGFGFFGGFCGFGFGGGF;GC>DB??F0;@G6>FGFFF?EEG?<FG7<AGFFFFBDBC69B66F<CCB?FFFB0F:2?C?>>>BFFFF?:=1FBFF;BFA<4
@M04650:207:000000000-C238N:1:1101:4929:10316 2:N:0:19
GGACTACAGGGGTTTCTAATCCTGTTTGCTCCCCACGCTTTCGCACCTCAGCGTCAGTCTCTCTCCAGGGGGCTGCCTTCGCCATCGGTGTTCTTCCTGATCTCTACGCATTTCACCGCTACACCTTGAATTCTACCCCCCTCTACAGCACTCAAGCTCTCCAGTTTCAAATGCAGTTCCCCAGTTAAGCCCGGGGCTTTCACATCTGACTTAACAGCCCGCCTACGTTCCCTTTAAGCCCATTAATTCCGCATAACGCTCGCACCTTCCGTATTACCGCGGCTGCTGTCCCGGAGTTAGC
+
CCCCCGGCF8CCGGGGGGGGGGGGGGGG,C@FGG8F7FFGGGG,6CFE,CEGGGGGGG,,,,,,CF,C,,++++8CEGGGGD,=,ABF:,CFG,@E<,CFEFFGGE9FGGGGGGGGGGGDGEGFF8,B<FFGGC,,@@+4B++*,,,,,6DDF=>?ED,,6DCCGDGGG3,@CFF,@DFA?,4>FFCG7E,@1::**2<EGFGF6*=BEFCG4B8F8(;*636;()6)(;(7>C;C+)>CC;,7F*--:@4((83<D(7((4)(9:(42:(5688:?>(2109>F(4))<0+,-4--;454
@M04650:207:000000000-C238N:1:1101:28402:10317 2:N:0:19
GGACTACTCGGGTTTCTAATCCTGTTTGCTCCCCACGCTTTCGCACCTGAGCGTCAGTCTTTGTCCAGGGGGCCGCCTTCGCCACCGGTATTCCTCCAGATCTCTACGCATTTCACCGCTACACCTGGAATTCTACCCCCCTCTACAAGACTCTAGCTTGCCAGTTTCAAATGCAGTTCCCAAGTTAAGCTCGGGGATTTCACATCTGACTTAACAAACCGCCTGCGTGCGCTTTACGCCCAGTAATTCCGATTAACGCTTGCCCCCTCCGTATTACCGCGGCTGCTGGCCCGGAGTTAGC
+
CCCCCFGGGGGGGGGGGGGFGGGGGGGGGGGGGGGCGGGCFGGGGGDFGFCGGGGDGGGGGGGGGGGGGGGGGGGGFGGGGGGGGGGGCGGGGGGGDFGGGGGGFGGGGGGGGGGGGGGGGGGGGGGGGGGGGGGGGFGGGGG5AFGGGGGFGGFGGGCGGGGG:EDCCFFGGGGFGGGGGGGCDFFGGGGGGG57CDGGGFGFFGDFEGFGCGGD*:CC@C>?DF9FD*:>9EFFF:EEEF:::>>AG=6:0<3<F:((28C(2;>B??9:BC?<E7(41((-414)55,*31((,2-64
@M04650:207:000000000-C238N:1:1101:19744:10326 2:N:0:19
GGACTACCAGGGTATCTAATCCTGTTTGCTCCCCACGCTTTCGCACCTGAGCGTCAGTCTTTGTCCAGGGGGCCGCCTTCGCCACCGGTATTCCTCCAGATCTCTACGCATTTCACCGCTACACCTGGAATTCTACCCCCCTCTACAAGACTCTAGCTTGCCAGTTTCAAATGCAGTTCCCAAGTTAAGCTCGGGGATTTCACATCTGACTTAACAAACCGCCTGCGTGCGCTTTACGCCCAGTAATTCCGATTAACGCTTGCACCCTCCGTATTACCGCGGCTGCTGGCACGGAGTTAGC
+
CCCCCGGGGGGGGGGGGGGGGGGGGGGGGGGGGGGGGGGGGGGGDGGGGGGGGGGGGGGGGGGGGGGGGGGGGGGGGGGGGGGGGGGGGGGGGGGGGGGFGGGGGGGGGGGDGGGGDGGGGGGGGGGGGGGGGGGGFGFGGGGFGGGGGGGFGFGGGGGGGGGGFGGGGGGGGGGGGGGGGGCFGGGGGGFGGGGGGGGFFFGFFGCACGGGFGGGFFGGFGFFFF@>65;>BGFDFBGE881:GFAAGF@0:FGFG<>?<:<<FF?22<9??FBFGF?FF;BFBFB0?G<A6>9(-;26:
@M04650:207:000000000-C238N:1:1101:21369:10336 2:N:0:19
GGACTACAAGGGTATCTAATCCTGTTTGCTCCCCACGCTTGCGCACCTGAGCGTCAGTCTTTGTCCAGGGGGCCGCCTTCGCCACCGGTATTCCTCCAGATCTCTACGCATTTCACCGCTACACCTGGAATTCTACCCCCCTCTACAAGACTCTAGCTTGCCAGTTTCAAATGCAGTTCCCAAGTTAAGCTCGGGGATTTCACATCTGACTTAACAAACCGCCTGCGTGCGCTTGACGCCCAGTAATTCCGATTAACGCTTGCACCCTCCGTATTACCGCGGCTGCTGGCACGGCGTTAGC
+
B@ACCGFGGGGGGGGGGGGGGGGGFGGFGGGGGGDCFEGC,FFFDFGDGGF8CFGCCEFFGGFFFGFFGGGEFFECFFEGEGGGEC@FGFGGFGFFGGFEGGAE4,FFEDGEGGGGGGGG@FGDEFGGCGG8FFGGG?FGG8>FEGG8E789?@3@;FEGGGF7>DEGGFGFCFCFCGFFGCG7FDFFCGFGG7CGGDCGGFGA+6+BEF7FF;:FB?FG@D><DF6A7<;>6C)(9:GGGB:4DFDBGF4(-7CAC?FF?09?D;:3<:;??F7ADGBFF069F::3>E(931((-:2(.
@M04650:207:000000000-C238N:1:1101:8100:10363 2:N:0:19
GGACTACCCGGGTATCTAATCCTGTTTGCTCCCCACGCTTTCGCACCTGAACGTCAGTCTTTGTCCAGGGGGCCGCCTTCGCCACCGGTATTCCTCCAGATCTCTACGCATTTCACCGCTACACATGGAATTCTACCCCCCTCTACAAGACTCTAGCTTGCCAGTTTCAAATGTAGTTCCCAAGTTAAGCTCGGGGATTTCACATCTGACTTAACAAACCGCCTACGTGCGCTTTACGCCCAGTAATTCCGATTAAAGCTTGCACCCTCCGTATTACCGCGGCGTCTGGCACGGAGTTAGC
+
CB@@AF@F<CGGGG@EFFGGFD,CC;E@ABEEEF8+@+86C?F,,7FFC,,;CF@E@,C99,C6<66EF@+@6@CF+84?C:::,?=>CC795EFA?,A<F8E==EAE7:+B5A?,AF>DC:,F,8EC>FG:DFA,=,D+3=EDDDGG<FFFG9=DGC,,@<9<<9,7,33@C,7@2=CC,::D:9>@G,;21;:ED<FCFAF1+0BF?=C74++38(*2(>13(;;06<0>0:F<92E8/(:(0:4>F=?B:)5.*64<2:5)28:((46-.2(6<*4(411((,4:?C?9(((44C6>5
@M04650:207:000000000-C238N:1:1101:19139:10388 2:N:0:19
GGACTACTCGGGTTTCTAATCCTGTTTGCTCCCCACGCTTTCGCACCTGAGCGTCAGTCTTTGTCCAGGGGGCCGCCTTCGCCACCGGTATTCCTCCAGATCTCTACGCATTTCACCGCTACACCTGGAATTCTACCCCCCTCTACAAGACTCTAGCCTGCCAGTTTCGAATGCAGTTCCCAGGTTGAGCCCGGGGATTTCACATCCGACTTGACAGACCGCCTGCGTTCGCTTTACGCCCAGTAATTCCGATTAACGCTTCAACCCTCCGTATTACCTCGGCTGCTGGCACGGAGTTAGC
+
CCCCCFGGGGGGGGGGGGGGGGGGGGGGGGGGGGGGGGEEGGGCEGGGCFFGGGGGGGFGFFGGGGGGGFEGGGGGGGGGGGGGGGGGGGGGGGGGGFFGGGGGGGEGGDGGGGGGGCECGGGGG:<FGGGGGFGGF8@FGGGFFGC==9DFGGGGGGGGGGGGGGFF8::@5;7@C;EF?CGDFGGGC78CCGG5):CFGFGFFGGA(/:DECGCA1@F>GFF:F>)(/(,8:)4FBGGG6(.7C26C@)-4>*6>:>1((*)2CB?:8(-,::<@7)3((3(6<004:(<10(-4E)).
@M04650:207:000000000-C238N:1:1101:8298:10394 2:N:0:19
GGACTACCGGGGTTTCTAATCCTGTTTGCTCCCCACGCTTTCGCACCTGAGCGTCAGTCTTTGTCCAGGGGGCCGCCTTCGCCACCGGTATTCCTCCAGATCTCTACGCATTTCACCGCTACACCTGGAATTCTACCCCCCTCTACAAGACTCTAGCTTGCCAGTTTCAAATGCAGTTCCCAAGTTAAGCTCGGGGATTTCACATCTGACTTAACAAACCGCCTGCGTGCGCTTTACGCCCAGTAATTCCGATTAACGCTTGCACCCTCCGTATTACCGCGGCTGCTGGCACGGCGTTAGC
+
CCCCCGGGGGGGGGGGGGGGGGGGGGGGGGGGGGGGGGGGGGGGGGDFEG8FGGGGGGGGGGGGGGGGGGGGGGGGGGGGGGFFGGGGGGDGFGGGGGGG9FFFGGFGGG7FFGFGGGGGGGFGGGGFGGGGGGGGC8FGGGGFGGGGGGG5?EFGGCFGG:EFGGFGGCFFCCCCFFFGGG,>?CCFGCDCEGGG4:BCGFGFFGGFCGF7>DFCFDCDBGFFFF;::DFB6EFF??GGC<:27D>AGB44<EG>GF;0:6DBGGB0:066?C?<?F?9B(1046,4>*(313(-,*((.
@M04650:207:000000000-C238N:1:1101:11160:10500 2:N:0:19
GGACTACAGGGGTATCTAATCCTGTTTGCTCCCCACGCTTTCGCACCTGAGCGTCAGTCTTTGTCCAGGGGGCCGCCTTCGCCACCGGTATTCCTCCAGATCTCTACGCATTTCACCGCTACACCTGGAATTCTACCCCCCTCTACAAGACTCTAGCTTGCCAGTTTCAAATGCAGTTCCCAAGTTAAGCTCGGGGATTTCACATCTGACTTAACAAACCGCCTGCGTGCGCTTTACGCCCAGTAAGTCCGATTAACGCTTGCACCCTCCGTATTACCGCGGCTGCTGGCACGGAGTTAGC
+
CCCCCGGGGGGGGGCGGGGGGG<CFGGGGGFFGGGGFG@FCFGGGEGGGGGGGGEGGFFGGFGEFGFGGDFDEEEFGGGGGGGFFGGGG7DDCF,5BEFGGGGGCGGEGGGEFGGFGFGDEFDEGGEFGGGGGCFGGGGGEDGFFGFCFGGFFFFGGGGGGFFG:DFGGFFGDFGGCFAGDF?D@FCFGGGGGGGGGGGGGFG8B<FFEGGGFDC>B=FF9DF;@A;5;C9>(7FA=3>E8-25FG)6*8:>B>GF::;120/44C:?06;?F8>AFF013(70(:2>:5:+44;7,*)).
@M04650:207:000000000-C238N:1:1101:13811:10574 2:N:0:19
GGACTACTAGGGTTTCTAATCCTGTTTGCTCCCCACGCTTTCGCACCTGAGCGTCAGTCTTTGTCCAGGGGGCCGCCTTCGCCACCGGTATTCCTCCAGATCTCTACGCATTTCACCGCTACACCTGGAATTCTACCCCCCTCTACAAGACTCTAGCTTGCCAGTTTCAAATGCAGTTCCCAAGTTAAGCTCGGGGATTTCACATCTGACTTAACAAACCGCCTGCGTGCGCTTTACGCCCAGTAATTCCGATTAACGCTTGCACCCTCCGTATTACCGCGGCTGCTGGCACGGAGTTAGC
+
CCCCCGGGGGGGGGGGGGGGGGGGGGGGGGGGGGGGGGGGGGGGGGGGFFGGGGGGGGGGGGGGGGGGGGGGGGGGGGGGGGGGGGGGGGGGGGGGGGGGGGGGGGGGGGGGGGGGGGGGGGGGGGGGGGGGGGGFFGGGGGGFGGGFGGGFGCGFGGGGGGGGGGGGGGGGGGGGGGGGGGGCFGFCGGFGGGGGGGGGGFGFFGGFEGGGEGGGFFGGFGFFFF0.;D19@EFA43EGC6?FGGF<FF::<@CAG?BFFFF?FF::??><BGF<CFFFFFFFBFF0>E?GF;04,;:24
@M04650:207:000000000-C238N:1:1101:12592:10588 2:N:0:19
GGACTACCGGGGTATCTAATCCTATTTGCTCCCCACACTTTCGAGCCTAAGTGTCAGTAATGGTCCAAGTTATCGCCTTCGCCTCTAGTGTTCTTCCATATATCTACGCATTCCACCGCTCCACATGGAGTTCCATAACTCTCTACCACACTCTAGGTTAATAGTTTCCAATGCATACAATAGTTAAGCTACTGCATTTAACACCAGACTTACTAACCCACCCGCGCTCGTTTTACGCCCAGTAAATCCGGATAACGCTTGCATCCTATGTATTACCGCGGCTGCTGGCACATAGTTAGCC
+
CCCCCGGGGGGGGGGGGGGGGGGGGGGGGGGGGGGGGGGGGGGGGGGGGGGGGGGGGGGGGGGGGGGGGGGGGGGGGGGGGGGGGGGGGGGGGGGGGGGGGGGGGGGGGGGGGGGGGGGGGGGGGGGGGGGGGGGGGGGGGGGFGGGGGGGFGGGGGGGGGGFGGGGGGGGGGGGGGGGGGGDGFGGGGGAEGGDFGGGFGFGFBGGFDGC:6<CFADFDDGFFFFA9>D:>BEFEFFEGGFFEGGFE<DB?FFDEC>DF;=FCFF<C?@EEEECCFD9B(4623>?::*3*-49<606)5
@M04650:207:000000000-C238N:1:1101:25192:10596 2:N:0:19
GGACTACAAGGGTTTCTAATCCTATTTGCTCCCCACACTTTCGAGCCTAAGTGTCAGTAATGGTCCAAGTTATCGCCTTCGCCTCTAGTGTTCTTCCATATATCTACGCATTCCACCGCTCCACATGGAGTTCCATAACTCTCTACCACACTCTAGGTTAATAGTTTCCAATGCATACAATAGTTAAGCTACTGCATTTAACACCAGACTTACTAACCCACCCGCGCTCGTTTTACGCCCAGTAAATCCGGATAACGCTTGCATCCTATGTATTACCGCGGCTGCTGCCACATAGTTAGCC
+
CCCCCFGGGGGGGGGGGGGGGGGGGGGGGGGGGGGGGGGGGGGGGGGGGFGGGGGFFFGGGGDGGGGGGGGGGGGGGGGGGGGGGGGGGGGGGGGGGGGGGGGGGGGGGGGGGGGGGGGGGGGGGGFFGGGGGGGGGGGGGGGFGGGGGGGFGGGGGGGEGGGFGGGGFGDFGGGG8DFFFCFGGGGGGGGGGGGGGGGGGFGFFGGFFGGGEDDGADGCA7A8@BF>AC:>BGFF>2CEGBFFDFFECBAFFAFFG9;;<=FFFE@CEE7)7>9C<D6B(2;>BFB)4<>::A<<A3:<:
@M04650:207:000000000-C238N:1:1101:21848:10597 2:N:0:19
GGACTACACGTGTATCTAATCCTGTTTGCTCCCCACGCTTTCGCACCTGAGCGTCAGTCTTTGTCCAGGGGGCCGCCTTCGCCACCGGTATTCCTCCAGATCTCTACGCATTTCACCGCTACACCTGGAATTCTACCCCCCTCTACAAGACTCTAGCTTGCCAGTTTCAAATGCAGTTCCCAAGTTAAGCTCGGGGATTTCACATCTGACTTAACAAACCGCCTGCGTGCGCTTTACGCCCAGTAATTCCGATTAACGCTTGCACCTCCCGTATTACCGCGGCTGCTGGCACGGAGTTAGC
+
CCCCCGGGGGGGGGGGGGGGGGGGGGGGGGGGGGGGCFGGGGGGEEGFEFGGGGGGGGGGGGGGGGGGGGGGGGGGGGGGGGGGGGGGGGGGGGGGGGGGGGGGGGGGGGGGGGGGGGGGGGGGGGGGGGGGGGGGGGGGGGGFFGGGGGGFGGGGGGGGGGGGGGFGGGGGGGGEFGGGGG67FFFGGGGGDGGEDDFFFFG@>FCFFGGGCGGG4=GFFGBDDAFE<DFF;G>AFFGG::BBGGFFGFFBFFGAF?;3:25<FG(4((((-;72<F(31399>FFF0C(+(42(3C)66
@M04650:207:000000000-C238N:1:1101:4197:10624 2:N:0:19
GGACTACTGGGGTATCTAATCCTGTTTGCTCCCCACGCTTTCGCACCTGAGCGTCAGTCTTTGTCCAGGGGGCCGCCTTCGCCACCGGTATTCCTCCAGATCTCTACGCATTTCACCGCTACACCTGGAATTCTACCCCCCTCTACAAGACTCTAGCTTGCCAGTTTCAAATGCAGTTCCCAAGTTAAGCTCGGGGATTTCACATCTGACTTAACAAACCGCCTGCGTTCGCTTTACGCCCAGTAATTCCTATTAACGCTTGCCCCCTCCGTATTACCGCGGCTGCTGGCACGGGTTTAGC
+
CCCCCGGGGEFDG7FGGGGGGGGGGGFFGGGGGGFGDGGGGGG@EGGFFFGGC@CFGGGGGGGGGGGGGGGGGGGGGGGGGGGGGGGGGGGGGGGGGGGGGGDGGGGGGGGGGGFGGCEDDEGC@EGGGGGGGGGCEEGGGGGFFGGDFGGFGGAEGGG6CG7CFGGGFFAFFGDFFGACGFGFCFFGCF9C?EEGDDDGFFGFFGGFCFFFEFFGF<GD@C;66A6)69?B;GFAB?ECC?:7*::<D@*-66:>C?FFB19(2;>>:?FF<6:)<D62916>B??)4C1901(-(;4)4
@M04650:207:000000000-C238N:1:1101:25576:10647 2:N:0:19
GGACTACACGGGTTTCTAATCCTGTTTGCTCCCCACGCTTTCGCACCTGAGCGTCAGTCTTTGTCCAGGGGGCCGCCTTCGCCACCGGTATTCCTCCAGATCTCTACGCATTTCACCGCTACACCTGGAATTCTACCCCCCTCTACAAGACTCTAGCTTGCCAGTTTCAAATGCAGTTCCCAAGTTAAGCTCGGGGATTTCACATCTGACTTAACAAACCGCCTGCGTGCGCTTTACGCCCAGTAATTCCGATTAACGCTTGCACCCTCCGTATTACCGCGGCTGCTGGCACGGAGTTAGC
+
CCCCCGGGGGGGGGGGGGGGGGGGGGGGGGGGGGGGGGGGGGGGGGGGGGGGGGGGGFFGGGGGGGGDGGDEGGGGGGGGGGGGGGGFGGGGGGGGGFGFGGGGGGGGGGGGGGGGGGGGGGGGGGGFGGGGGGGFGGGGGGGFGGGGFFGFGGGDFGGGGGGGGGGGGGGGGAFGFGGGGGGFGGGGGGFFEGGGGGGFFFGFFFDFCFGGFGGGF@GGFGFF@ABB<G>B>DF<F6EG838:FFDFFFFF?33<:(7?:<FFGGFF:89:6;:AFFB>>>>662..4:4F?>0,4C266
@M04650:207:000000000-C238N:1:1101:7685:10662 2:N:0:19
GGACTACCCGGGTATCTAATCCTGTTTGCTCCCCACGCTTTCGAGCCTCAACGTCAGTTACCGTCCAGTAAGCCGCCTTCGCCACTGGTGTTCCTCCTAATATCTACGCATTTCACCGCTACACTAGGAATTCCGCTTACCCCTCCGGCACTCCAGCCGCGCAGTTCCCAGAGCAGTCATGGGGTTGGGCCCCATCCTTTCACTCCAGGCTTGCGCTGCCGTCTACGCTCCCTTTACACCCAGTAAATCCGGATAACGCTTGCCCCCTACGTATTACCGCGGCTGCTGGCACTGAGTTAGC
+
CCCCCGGGGGGGGGGGGGGGGGGGGGGGGGGGGGGGGGGGGGGGGGGGGGGGGGGGGGGGGGGGGGGGGGGGGGGGGGGGGGGGGGGGGGGGGGGGGGGGGGGGGGGGGGGGGGGGGGGGGGGGGGGGGG8EFGGGGGGGEFGFGGGGGEGFGCGGGGGGGGGEGFGGGGGGGG?CGGGGGGGEG@EGGGGGGGEFCFFGGFF68FGFFGGGFGDGEFGGFGF0;CFBBG9B0EFFFACEGFF:DGBAGFEB0@GA409?FFGFGGB>:BB17?>AGGFFBF>((3:?7C(9((-,)346.
@M04650:207:000000000-C238N:1:1101:20197:10769 2:N:0:19
GGACTACTAGGGTTTCTAATCCTGTTTGCTCCCCACGCTTTCGCACCTGAGCGTCAGTCTTTGTCCAGGGGGCCGCCTTCGCCACCGGTATTCCTCCAGATCTCTACGCATTTCACCGCTACACCTGGAATTCTACCCCCCTCTACAAGACTCTAGCTTGCCAGTTTCAAATGCAGTTCCCAAGTTAAGCTCGGGGATTTCACATCTGACTTAACAAACCGCCTGCGTGCGCTTTACGCCCAGTAATTCCGATTAACGCTTGCACCCCCCGTATTACCGCGGCTGCGTGCACGGAGTTAGC
+
CCCCCGGGGGGGGGGGGGGGGGGGGGGGGGGGGGGGGGGGGGGGGGGFGFGGGGGGGGGGGGGGGGGGGGGGGGGGGGDGGGGGGGGGGGGGFGCGGGGGGGGGGGGGGGGGGGGGGGGGGGGGGGGGGGGFFGGGFGGGGGGFGGGGFGGFGGGGGGGFGGGGFGGGGGGGFFGGEFGGGGGGGCCFGGDFEDEGGGGGGFGFFGGFFGG>EGGGFFFG@GF@<A052D@FFE>AFBGDG:0:7>A<FFFF0>GBGB9<?<3?GG((-46<;A:9CFB;>-(4;6((470C<>00865-.
@M04650:207:000000000-C238N:1:1101:28052:10802 2:N:0:19
GGACTACCGGGGTATCTAATCCTGTTTGCTCCCCACGCTTTCGCACCTGAGCGTCAGTCTTTGTCCAGGGGGCCGCCTTCGCCACCGGTATTCCTCCAGATCTCTACGCATTTCACCGCTACACCTGGAATTCTACCCCCCTCTACAAGACTCTAGCTTGCCAGTTTCAAATGCAGTTCCCAAGTTAAGCTCGGGGATTTCACATCTGACTTAACAAACCGCCTGCGTGCGCTTTACGCCCAGTAATTCCGATTAACGCTTACACCCTCCGTATTACCGCGGCTGCTGGCACGGAGTTAGC
+
CCCCCGGGGGGGGGGGGGGGGGGGGGGGGGGGGGGGGGGGGGGGGGGFGGGGGGGGGGFGGGGGGGGGGGGGGGGGGGGGGGGGGGGGGGGGGGGGGGGGGGGGFGGFGGGGGGGGGGGG8FGGGGGGGGGGGGGGDGGGGGGFGGGGFGCFGFGGGGFFGGGGGFFGGGGGGGGGGGGCFGGGGGGGGGFFEECE19FGFCGFFGGFFGGGFGGFFDGG9G0,(;>D0D;0075>4:CCE:(.:CA)2=6:?DGFFB9?:(29FGF6<FFF0*3:EF09;BB>>64,8E(<:>F>68-:6
@M04650:207:000000000-C238N:1:1101:12000:10805 2:N:0:19
GGACTACCCGGGTTTCTAATCCTGTTTGCTCCCCACGCTTTCGAGCCTCAGTGTCAGTTACAGGCCAGAGAGCCGCTTTCGCCACCGGTGTTCCTCCATATATCTACGCATTTCACCGCTACACATGGAATTCCACTCTCCTCTCCTGCACTCAAGTCTACCAGTTTCTAATGCATACAATGGTTGAGCCACTGCCTTTTACACCAGACTTAATAAACCACCTGCGCTCGCTTTACGCCCACTAAATCCGGACAACGCTCGGGACCTACGTATTACCCCGTCTGCTGGCCCGTAGTTAGCC
+
CCCCCGGGGGGGGGGGGGGGGGGGGGGGGGGGGGGGGGGGGGGGGGGGGGGGGGGGGGGGEFFCGGGGGGGGGGGGDEGGGGGGGGGCGGGGGGGGGCFGGFGGGEGGGGGGGGGGGGGGGGGGF?FGGGGGGGGGGGGGGGGFFGCFGGGFG8FEFGFFFGGGGFDGGGFGGGGGGGG,@=EDGGGFFGGFF9EEGGGGGFGFAGGFDF7+:CCFFFC4)9>@49=;@GB>2?6@>9EGG@;@GGFFG>B0(8D056(-311(>8(.:::2-<:4?6(,((.(-)34378C4((()+.4:
@M04650:207:000000000-C238N:1:1101:28469:10826 2:N:0:19
GGACTACAGGGGTATCTAATCCTGTTTGCTCCCCACGCTTTCGTCCCTGAGCGTCAGTGTACATCCAGTAAATTGCCTTCGCCATTGGTGTTCTTCCTAATATCTACGCATTCCACCGCTTCACTAAGAATTCCATTTACCTCTATGTAACTCTAGTTTGCTAGTATCCAAAGCGGGCTGAGGTTGAGCCTCAGGCTTTAACTCTAGACTTAACAAACCGCCTGCGTGCGCTTTACGCCCAGTAATTCCGATTAACGCTTGCACCCTCCGTATTACCGCGGCTGCTGGCACGGAGTTAGCC
+
CCCCCGGGGGGGGGGGGGGGGGGGGGGGGGGGGGGGGGGGGGGGGGGGGGGGGGGGGGGGGGFGGFFGGGGGGGFGGGGGGGGGGGGGGGFGGGGGGGGGGGGGGFGGGGFGGGGGGGGGGGGGGGGGGGGGGGGGGGGGGGFDGGGGGGGFGGGGGGGGGGGGGGGGGGGGGGGGGGGGFF?FFGGGGGGGGG?FGGGGGFFFFFF79BFGFGGCFFFG5DFFBFA44/5@@FFC>=BFG(5);;CCGF3?6AGE:9;D?@FE;EB:60:(3<462*(3(-7BFF??<6<561(4?2-65
@M04650:207:000000000-C238N:1:1101:19630:10831 2:N:0:19
GGACTACCCGGGTTTCTAATCCTGTTTGCTCCCCACGCTTTCGTCCCTGAGCGTCAGTGTACATCCAGTAAATTGCCTTCGCCATTGGTGTTCTTCCTAATATCTACGCATTCCACCGCTTCACTAAGAATTCCATTTACCTCTATGTAACTCTAGTTTGCTAGTATCCAAAGCGGGCTGAGGTTGAGCCTCAGGCTTTAACTCTAGACTTAACAAACCGCCTACGAACGCTTTACGCCCAATAATTCCGGATAACGCTTGTGACCTATGTATTACCGCGGCGGCTGGCACGGAGTGAGCC
+
CCCCCGFGGGGGGGGGGGGGGGGGGGGGGGGGGGGGGGGGGGGGGGGFGGGGGGGGGGGGGGGGGGGGGGGFGGGGGGGGGGGGGGGGGGGGGGGGGGGGGGGGGGGGEEGGGGGGGGDCEGGGFGGGGGGGGGGGGGGGGGGFGGGGGGGFGGGGFGGGGGGGGGGGGGEFFFGGGGGGGGGGDGGGGGCE?CFGGGDFGFGFFGG>AG?FEGGGFFFGFCAAFFFFFG?@F*BEEFGDGF1@FFCE7A807BCEG93;;DF9GGF4AA>B936<77(-,2((-326?:<C>>FF2+584
@M04650:207:000000000-C238N:1:1101:17116:10852 2:N:0:19
GGACTACCGGGGTTTCTAATCCTGTTTGCTCCCCACGCTTTCGAGCCTCAGCGTCAGTTACAGACCAGAGAGTCGCCTTCGCCACTGGTGTTCCTCCACATATCTACGCATTTCACCGCTACACGTGGAATTCCACTCTCCTCTTCTGCACTCAAGTTCTCCAGTTTCCAATGACCCTCCCCGGTTGAGCCGGGGGCTTTCACATCAGACTTAAAGAACCGCCTGCGCTCGCTTTACGCCCAATAAATCCGGACAACGCTTGCCACCTACGTATTACCGCGGCTGCTGGCACGTAGTTAGC
+
CCCCCGGGGGGGGGGGGGGGGGGGGGGGGGGGGGGGGGGGGGGGGGGGGGGGGGGGGGGGGGGGGGGGGGGGGGGGGGGGGGGGGGGGGGGGGGGGGGGGGGGGGGGGGGGGGGGGGGGGGGGGGGGGCCFGFGFGGGGGGGGFGGGGGGGFGGGGFGGGGGGGGGGGGGGGGGGGGGGGGGGDGGDFCGGGGGGGGGGGGFGFFGGFFFGGFGFGF1CG9DB?0AFFFD900FFA?1EEG?6?CF46CFEBFFD6<>BBFBGBFGFF:((47CBDGF(9209B;F?)4C?G?11(-C)-.
@M04650:207:000000000-C238N:1:1101:15260:10854 2:N:0:19
GGACTACTCGGGTTTCTAATCCTGTTTGCTCCCCACGCTTTCGCACCTGAGCGTCAGTCTTTGTCCAGGGGGCCGCCTTCGCCACCGGTATTCCTCCAGATCTCTACGCATTTCACCGCTACACCTGGAATTCTACCCCCCTCTACAAGACTCTAGCTTGCCAGTTTCAAATGCAGTTCCCAAGTTAAGCTCGGGGATTTCACATCTGACTTAACAAACCGCCTGCGTGCGCTTTACGCCCAGTAATTCCGATTAACGCTTGCACCCTCCGTATTACCGCGGCTGCTGGCACGGAGTTAGC
+
CCCCCGGGGGGGGGGGGGGFGGGGGGGGGGGGGGGGGGGGGGGGGGGGGEGG:FGDGGGGGGGGGGGGGGGGGGGGGGGGGGGGGGGGGGGGGGGGGGGGCDGGGGGGGGGGGGGGGGGGGGGGGFGGGGGCAFGGGGGGGGGFGGGGGFGFGADGFGGGGGGCFG7EGFGGGGGGGGGGGGFGGEFGG92<CCEGDGGCDFCF6?=FFGGGFFG=BDFF>DFFFF>80D>B65>AFFGEG:B:DCD9FFF??DG9C?62629?GG02:?0,,2.6<:37>F601(2:(:(9:69>(06A4
@M04650:207:000000000-C238N:1:1101:13210:10860 2:N:0:19
GGACTACACGGGTTTCTAATCCTGTTTGCTCCCCACGCTTTCGAGCCTCAGTGTCAGTTACAGGCCAGAGAGCCGCTTTCGCCACCGGTGTTCCTCCATATATCTACGCATTTCACCGCTACACATGGAATTCCACTCTCCTCTCCTGCACTCAAGTCTACCAGTTTCCAATGCATACAATGGTTGAGCCACTGCCTTTTACACCAGACTTAATAAACCACCTGCGCTCGCTTTACGCCCAATAAATCCGGACAACGCTCGGGACCTACGTATTACCCCGGCTGCTGGCCCGTAGTTATCC
+
CCCCCGGGGGGGGGGGGGGGGGGGGGGGGGGGGGGGGGGGGGGGGGGGGFFGGGGGGFFGGGGGGGGDFGGGGGGGGEGGGGGGGGGGGGGGGGGGGGGGGGGGGGGGGGGGGGGGGGGGGGGGGGGFFGGGGGGGGGFFGGGFGCGGGGGFGFFGGGGGGGGGFGGGGGGFCFGGGGG?DDCGEFCFGFDFFE,1??F9CFFF59CFDCCFFGGGCEGFDC=E25>>@525=EFFE>CGG;3@FFCCGF3(,:C@5610(,17DG:2(2())3):9*,4(4911).3<58*4902)+).6
@M04650:207:000000000-C238N:1:1101:13045:10862 2:N:0:19
GGACTACTCGGGTTTCTAATCCTGTTTGCTCCCCACGCTTTCGCACCTGAGCGTCAGTCTTTGTCCAGGGGGCCGCCTTCGCCACCGGTATTCCTCCAGATCTCTACGCATTTCACCGCTACACCTGGAATTCTACCCCCCTCTACAAGACTCTAGCTTGCCAGTTTCAAATGCAGTTCCCAAGTTAAGCCCGGGGATTTCACATCTGACTTAACAAACCGCCTGCGTGCGCTTTACGCCCATTAATTCCGATTAACGCTTGCACCCTCCGTATTACCGCGGCTGCTGGCACGGAGTTAGC
+
CCCCCDGGGGGGGGGGGGGGGGGGGGGGGGGGGGGGGGDFGGGGGGGGCFGGGGGGGGGDGGGGGGGGGGGGDGGGGGGGGGGGGGGGGGGGGGFGGGDFGGGGFGGGGGGGCFGGGGGGDGGGGGGGGGGGGGGGGGGGGGGFGGGGGGGFGCAFGGGGFGGCFGGGGGGGGAFCCDFGGGGDFECFFE2;EGCECGFGFFFFFGGF3C7>>FGGFDCFBG@60=@>057>>*8>FBEGE6(.:7:2*@F0<BG)::201:D7FG044:0::C2<77419>931<?:>D0<<>>6B*-)-
@M04650:207:000000000-C238N:1:1101:10038:10866 2:N:0:19
GGACTACACGGGTATCTAATCCTGTTTGCTCCCCACGCTTTCGCACCTGAGCGTCAGTCTTTGTCCAGGGGGCCGCCTTCGCCACCGGTATTCCTCCAGATCTCTACGCATTTCACCGCTACACCTCGAATTCTACTCCCCTCTACAAGACTCTAGCTTGCCAGTTTCAAATGCAGTCCCCAAGTTAAGCTCGGGGATTTCACATCTGACTTAACGAACCGCCTGCGTGCGCTTTACGCCCAGTAATTCCGATTAACGCTTGCACCCTGCGTATTACCGCGGCTGCTGGCACATAGTTAGC
+
C9CCCDFGCFEFGDFCEGGCFD,6FFGGGGGFFGCCGGDEGFGGGC:EF<FFGGFGG,C@E,FFGFFGGCDF6:FE>FGGGDEGC<@FG:BEFGGEGGGGGGGGCFCFFG@:<EFFFGDDEG9B,,AFGDGGGGGG,@,,@=8DAFFD9EFFC=FFD:,,8FEGFGGCE9;=?@9CA*4<CFDCCFGGGF>97?1925F6@CC8BFF=?GG767+*.65963,08A7.,56>(::)*4C8C:43D:)6C*)1(77<7-44:(1)0;::(311:E0)<:3429>B>?70452+())66+6))
@M04650:207:000000000-C238N:1:1101:6751:10907 2:N:0:19
GGACTACCCGGGTTTCTAATCCTGTTTGCTCCCCACGCTTTCGTCCCTGAGCGTCAGTGTACATCCAGTAAATTGCCTTCGCCATTGGTGTTCTTCCTAATATCTACGCATTCCACCGCTTCACTAAGAATTCCATTTACCTCTATGTAACTCTAGTTTGCTAGTATCCAAAGCGGGCTGAGGTTGAGCCTCAGGCTTTAACTCTAGACTTAACAAACCGCCTACGAACGCTTTACGCCCAATAATTCCGGATAACGCTTGTGACCTATGTATTACCGCGCCTGCTGGCACATAGTTTGCC
+
CCCCCFGGGGGGF7FFGGGGGGGGGGDGGGGGGGGGGGGGGGGGGGGGGGGGGGGGGGGGGGGFGGGGGGGGGGGGGFGGGGGDGEGGGGGGGGGGFGGGGGGGGGFGGGGGGGGGGGGGCFFGGGFGEFGGFFGGFGGGDFGFGFGGGFGFGGGGFGGGGGGCEFDFGGFEDGEC6CCGFF6DDGGGGGGGGGGGGGGGDFEFFG7<6F9>EGGGFFDDFDDFFDAFFGD5=58CDFEEC@F@FGFEFFDD;>FEC2?1==;<:@:<)546<<>AC>9B(40-3??01:86))4<<9>D<
@M04650:207:000000000-C238N:1:1101:24411:10933 2:N:0:19
GGACTACAGGGGTATCTAATCCTGTTTGCTCCCCACGCTTTCGTCCCTGAGCGTCAGTGTACATCCAGTAAATTGCCTTCGCCATTGGTGTTCTTCCTAATATCTACGCATTCCACCGCTTCACTAAGAATTCCATTTACCTCTATGTAACTCTAGTTTGCTAGTATCCAAAGCGGGCTGAGGTTGAGCCTCAGGCTTTAACTCTAGACTTAACAAACCGCCTACGAACGCTTTACGCCCAATAATTCCGGATAACGCTTGTGACCTATGTATTACCCCGGCTGCTGGCACATAGTTTGCC
+
CCCCCGGGGGGGGGGGGGGGGGGGGGGGGGGGGGGGGGGGGGGGGGGGGGGGGGGGGGGGGGGGGGGGGGGGGGGGGGGGGGGGGGGGGGGGGGGGGGGGGGGGGGGGGGGGAGFGGGGGGGGGGFGGGGGGGGGGGGFGGGGFGGGGGGGFGFGGGGGGGGGGGGGGGGGFGFEEGGGGGGGGGFGGGGDFFFGGGGGGGFGFFGGFFFGFFGGGFDCGFC2<:DAFBGFF=GFFFF7CG?D;>7?)7AE63>D@G0(,(665DC474>B9AG49+*-499;B:BF4,686AAFFBGFB>
@M04650:207:000000000-C238N:1:1101:12598:10935 2:N:0:19
GGACTACTGGGGTATCTAATCCTGTTTGCTCCCCACGCTTTCGCACCTGAGCGTCAGTCTTTGTCCAGGGGGCCGCCTTCGCCACCGGTATTCCTCCAGATCTCTACGCATTTCACCGCTACACCTGGAATTCTACCCCCCTCTACAAGACTCTAGCTTGCCAGTTTCAAATGCAGTTCCCAAGTTAAGCTCGGGGATTTCACATCTGACTTAACAAACCGCCTGCGTGCGCTTTACGCCCAGTAATTCCGATTAACGCTTGCACCCTCCGTATTACCGCGGCTGCTGGCACGGATTTAGC
+
CCCCCGGGGGGGGGGGGGGGGGGGGGGGGGGGGGGGGGGGGGGGGGGGGGGGGGGGGGGGGGGGGGGGFGGGGGGGGGGGGGGGGGGGGGGGGGGGGGGGGGGGGGGGGGGGGGGGGGGGGGGGGGGGGFGGGGGGGGGGGGGFGGGGGGGFGGGGGGGGGGGGGGGGCGCCCFDGGGGGGGGGGGGGG?>CGGGGGGGGGFGFFFFFFGGGE7DGFFGGBD02?FFF?GFFFGFFF?GGGFFFCCADGF414BGFGFF:BFG2DF08?FF:4*5>FG:666;1;?F?>G?GFF0((3)))
@M04650:207:000000000-C238N:1:1101:9877:10993 2:N:0:19
GGACTACTAGGGTATCTAATCCTGTTTGCTCCCCACGCTTTCGCACCTGAGCGTCAGTCTTTGTCCAGGGGGCCGCCTTCGCCACCGGTATTCCTCCAGATCTCTACGCATTTCACCGCTACACCTGGAATTCTACCCCCCTCTACAAGACTCTAGCTTGCCAGTTTCAAATGCAGTTCCCAAGTTAAGCTCGGGGATTTCACATCTGACTTAACAAACCGCCTGCGTGCGCTTTACGCCCAGTAATTCCGATTAACGCTTGCACCCTCCGTATTACCGCGGCTGCTGGCACGCATTTCGC
+
CCCCCGGGGGGGGGGGGGGGGDGGGFFGGGGGGGGGGGEGGGGGGGGGGGFGGGGGGEGFGGAFC<FF8FEGGGGGEGCFGEGCFGDEGGGGGGGGGGGGGGGGGGGGGGGGGGGGGGGG8FGDGGGGDGGGGGGGCDFEGGE6DGGGEDGBGGGGGGFGGGGGF,CDFGGGGGFGE@F7FGGFFFFGCF,ACEGCCDGFFFGFFGGFFGGGEGGGF?FCBG@@FFFF?GFF0EF<@<GGE<B(CC<<G?FB<DGFGFB02:FBFE?0(36<?F0)<D:9;012,,,).:4C<(,((<)(-
@M04650:207:000000000-C238N:1:1101:13622:10994 2:N:0:19
GGATACCAGGGTATCTAATCCTGTTTGCTCCCCACGCTTTCGTCCCTGAGCGTCAGTGTACATCCAGTAAATTGCCTTCGCCATTGGTGTTCTTCCTAATATCTACGCATTCCACCGCTTCACTAAGAATTCCATTTACCTCTATGTAACTCTAGTTTGCTAGTATCCAAAGCGGGCTGAGGTTGAGCCTCAGGCTTTAACTCTAGACTTAACAAACCGCCTACGAACGCTTTACGCCCAATAATTCCGGATAACGCTTGCATCCTATGTATTACCGCGGCTGCTGGCACATAGTTAGCCG
+
CCCCCGGGGGGGGGGGGGGFGGGGGGGGGGGGGGGGGGGGGGGFFGGGGGGGGGGGGGGGGGGGGFGGGGGGGGGGGGGGGEFGFFGFGGGGGGGGGGGGGGGGGGGGGGGGGGGGGGGGGGGGGGGGGGGGGGGGGGGGGCG9FGGGGGGFGGGFGFGGGGGGGGGAEGEFFGGGGGGDFGGCDEGGECGGGFFGGFGG7+>AFGGFEGGGFGFFFBGGFGF@DFFEFGFFFDFDFFGGFD@EGGFFGFADFFGDGFF??FCE<CE?AC<CFC<A=C196>FFBB?:(98<6><AAF)4-
@M04650:207:000000000-C238N:1:1101:10864:10998 2:N:0:19
GGACTACTCGGGTTTCTAATCCTGTTTGCTCCCCACGCTTTCGCACCTGAGCGTCAGTCTTTGTCCAGGGGTCCGCCTTCGCCACCGGTATTCCTCCAGATCTCTACTCATTTCACCGCTACACCTGTAATTCTACCCCCCTCTCCATGCCTCTAGCTTGCCAGTTTCAAATGCAGTTCCCAAGTTAAGCTCGGTGATTTCACATCTGACTTACCAAACCGCCTGCGTACGCTTTACTCCCAGTAATTCCTATTAACGCTTTCACCCTCCTTTTTACCGCTCCTGCTGCCCCCAATTTCGC
+
C<BCCCEC<FGGGGGGGFDGGGG9FEG,EFGGGGGE+8FFGG7C@F7A;E8CBFGG@FGGFGGGGGGE,@78CFCFEEGEFGGGGG77@BCFE9=DF=BAFGFGG9?4,CFFGG9F9+@DEC@FFGF<FFEFGG;ADE6FEDGF8EF,,,8BFF93FDBDFCG,:=AF,6,3?F82@=ECEC38@C9;,E,@**4**?@EG9;919C1*52=*2*+*)=F):22862?-:316CF367CFD(/47;?CD=+.7775@21;;-:)?9<??8())3.3EC6;((((..84):(:((-.)+-(4
@M04650:207:000000000-C238N:1:1101:14197:11008 2:N:0:19
GGACTACAGGGGTATCTAATCCTGTTTGCTCCCCACGCTTTCGCACCTGAGCGTCAGTCTTTGTCCAGGGGGCCGCCTTCGCCACCGGTATTCCTCCAGATCTCTACGCATTTCACCGCTACACCTGGAATTCTACCCCCCTCTACAAGACTCTAGCTTGCCAGTTTCAAATGCAGTTCCCAAGTTAAGCTCGGGGATTTCACATCTGACTTAACAAACCGCCTGCGTGCGCTTTACGCCCAGTAATTCCGATTAACGCTTGCACCCTCCGTATTACCGCGGCTGCTGGCACGGAGTTAGC
+
CCCCCGGGGGGGGGGGGGGGGGGGGGGGGGGGGGGGGGEGGGGGGGGGGGGGGGGGGGGGGGGGGGGGGDGGGGGGGGGGGGGGGGGGGGGGGGGGGGGGGGGGGGGGGGGGGGGGGEEGGGGGGGGGGGGGGGGGGGGGGGGFGGG?FGGFGGGGGGGGGGGGGGAFGAACCGGGGGGGGGEEFGFGFF;FGGGGDDGGFFGFFGGFFGGDC7DFA?GGBGBFFF>B09>BBGFFFFGGC?F?FGBFGFFF?FC<FBFFB152DGB??FF?FE>AGG(214919:B:FD3C?069??9<6
@M04650:207:000000000-C238N:1:1101:18063:11013 2:N:0:19
GGACTACCGGGGTATCTAATCCTGTTTGCTCCCCACGCTTTCGCACCTGAGCGTCAGTCTTTGTCCAGGGGGCCGCCTTCGCCACCGGTATTCCTCCAGATCTCTACGCATTTCACCGCTACACCTGGAATTCTACCCCCCTCTACAAGACTCTAGCTTGCCAGTTTCAAATGCAGTTCCCAAGTTAAGCTCGGGGATTTCACATCTGACTTAACAAACCGCCTGCGTGCGCTTTACGCCCAGTCATGCCGATTAACGCTCGCACCCCCCGTGTTACCGCGGCTGCTGGCACGGAGTTAGC
+
CCCCCGGGGGGGGGGGGGGGGGGGGGGGGGGGGGGGGGGGGGGGGGGGGGFFGGGGGFGGGGGGGGGGGGGGGGGGGGGGGGGGGGGGGGGGGGGGGGGGGGGGGGGGGGGGGGGGGGGGGGGGGGGGGGGGGGGGGGGGGGGFGGGGFGGFGGGGGGGGGGGGGGGGGGGGGGGGGGGGGGGGGGGEFDDEGDEGCDEFDFFFFGGFFGGGFGGGFFGG@G;;@FFE47;>>GFFFBDEE?B(*:<):@D19BDF729,41)1CG?6119?BC?BGD:>>9B13?0:(1(3-4341826:
@M04650:207:000000000-C238N:1:1101:22132:11020 2:N:0:19
GGACTACAAGGGTATCTAATCCTGTTTGCTCCCCACGCTTTCGCACCTGAGCGTCAGTCTTTGTCCAGGGGGCCGCCTTCGCCACCGGTATTCCTCCAGATCTCTACGCATTTCACCGCTACACCTGGAATTCTACCCCCCTCTACAAGACTCTAGCTTGCCAGTTTCAAATGCAGTTCCCAAGTTAAGCTCGGGGATTTCACATCTGACTTAACAAACCGCCTGCGTGCGCTTTACGCCCAGTAATTCCGATTAACGCTTGCACCCTCCGTATTACCGCGGCTGCTGGCACGGGGTTAGC
+
CCCCCGGG?FFCFGFGGGGFGGGGFFGGGGGFGGGDGGGGGGGD>FGGG8EFGBE::CC@<FFGGGGGFCEFGGEFGGGFGGGD@EFEGGFGGG,FGGFGFFGGGFFFGG@FFGGGCEGGGEGFEEFGGGGGFGC<ED+@E8EBGGGG?189@9DACC;C?FGG@3:EFE;,BEGGE8FGGFGG@BEAFG;CCGGGGDF,CFGFFF>@CCFFEFGF8(8:2D(4,)(2/*313=>AFFGDC?F?G7<6DFFFFFD6:10:8:3?G846:3>2808)2:0(-7>09BF?3*(<11((-2((-
@M04650:207:000000000-C238N:1:1101:8818:11054 2:N:0:19
GGACTACTGGGGTATCTAATCCTGTTTGCTACCCACGCCTTCGCGCCTCAGTGTCAGTCCTCTACCAGAGAGACGCCTTCGCCACTGGTGTTCCTCCAGAGCTCTACGCATTTCACCGCTACCCCTGGAATTCCTCTCCCCTCATAGAAACTCTAGTCTACCAGTCCGAGACGCTTAACAAGGGTAAGCCCCGCACTTTCACGTCACACTTAGTCAACCACCTACCCGCCCTTTACGCCCAGTCATTCCGATTAACGCTCTCCCCCCCCGTGTTCCCCCCGCTGCGGGCACCGAGTTTGCC
+
CCCCCGGGFFGGFCFFGGFFGGGGGGGGGGGGGGGGEGFGGGG>FFCFGFGEGGGGGGAEFGCFFGGGFCFGF8FGGGFDGC@F,<FGFGGGGFAA@EFGGGGGGG<FCFGGGGGA<FGGGGGGGGC@FFGGGGGGC,@FCCE*7C;@,@EBGCGGFGDFGGFGGGDEG>>EDF>EEBCE,,4CFFGCFCD+47:EGFF<FF5;@**=)3?@4=8CA@C95DB@=)5)(:11@C6.88EGGF4@GCEFG4D:B>>272((()*(9C>(31<:7F))3*((,3,,3(,(31(*-(,(-+)-5
@M04650:207:000000000-C238N:1:1101:13747:11070 2:N:0:19
GGACTACAGGGGTATCTAATCCTGTTTGCTACCCACGCCTTCGTGCCTCAGTGTCAGTCCTCTACCAGAGAGACGCCTTCGCCACCGGTGTTCCTCCTGAGCTCTACGCATTTCACCGCTACCCCAGGAATTCCACTTCCCTCTCAGACACTCTAGTCTACCAGTCCTAGACGCTTAACACGGGTAAGCCCTGCACTTTCACGTCACAACTTGTCAACCCCCCACACCCCCTTTACCCCCCGTCTATCCCATTAACCCCCTCCCCCCCCCGTTTTCCCCCGCCTGCTGCCACGCGGTTGCC
+
CCCCCGGC,FGGGGGGGGGGGGGGGGFGGG,FFGD@FG,<FF@6CFGGGGG@FGGGGG,C,,,,CEFG<,<F,@FGGGGGGGGGGFEG:FGGG,=FD,5C,FDGGGG:F:FGCFGGGGGGGG?F:+6FFFGGGG9AD,,CEGGF,,,6,@EFGFGGF9,@=FDFF,3,,,6C=CEG+9DF,+@EF763<BCF75D,5;D7C6,33;*B*9C+*+*9=.<*/:-(/)0).).(6C+)*(=F*(,(**.)>))).6*)2((((,*-<EF>11((.<(-<*((-(,((,().:)9,(((-*(.<
@M04650:207:000000000-C238N:1:1101:25670:11073 2:N:0:19
GGACTACTCGGGTATCTAATCCTGTTTGCTCCCCACGCTTTCGAGCCTCAGTGTCAGTTACAGGCCAGAGAGCCGCTTTCGCCACCGGTGTTCCTCCATATATCTACGCATTTCACCGCTACACATGGAATTCCACTCTCCTCTCCTGCACTCAAGTCTACCAGTTTCCAATGCATACAATGGTTGAGCCACTGCCTTTTACACCAGACTTAATAAACCACCTGCGCTCGCTTTAAGCCCAATAAATCCGGACAACGCTCGGGACCTACGTATTACCGCGGCTGCTGGCACCTAGTTAGCC
+
CCCCCGGFGGGGGEGGGGGGGGGGGGFGGGGGGGGGGGG@FGG@GGGGGGGEGGGGG<@FGFGGGGGG@FGGG8FG+CFGGGF,6AFEFGGGGGAD==FFGGGGGACFEFGGGGGGGGGDGG@FD:<?E<FGGGFGFDEFGGFF8E@8,@FFGCFGEFF9EGGGFFGGED,EDGACEF?D,FGGFFFGGC:CCEGFFGG7CF;AACFF9F?=E9FFACEGFGFEFBA*))59BGC*18CFGF=EFGF?FFED0AGFG>?;>1),>E1)5:?75FFFGG;((-,((54032)*((.590)-5
@M04650:207:000000000-C238N:1:1101:21529:11102 2:N:0:19
GGACTACTAGGGTATCTAATCCTGTTTGCTCCCCACGCTTTCGCACCTGAGCGTTAGTATCGGCCCAGAGACCCGCCTTCGCCACCGGTGTTCCTCCTGATATCTGCGCATTTCACCGCTACACCAGGAATTCCAGTCTCCCCTGCCGAACTCCAGTGATGCCCGTATCGACCGCAAGCCCAGAGTTAAGCCCCAGGTTTTCACGACCGACGCGACACACCGCCTACGAGCTCTTTACGCCCAATAATTCCGGACAACGCTCGCACCCTACGTATTACCGCGGCTGCGGGCGCGTAGGTGG
+
CCCCCGGGGGGGGGGGGGGGGGGGGGGGGGGGGDGGGGGGGGGGGGGGGFFGGGGGGGGGGGGGGGGGGGGGGGGGGGGGGGGGGGGGGGGGGGGGGGGGGGFGGGGGGGGEGGGGGGGGGGGGGGGGGDGGGGGGGFDGG?EFGGGGFEGFGG=DFD9EFGEGEGEGGGFGGGGGDCGGGFGFGGG:EFDFGEECG?FF:B;CFGGB6DG5933DDB8<?DB6<)2>:D((4CFFFA5;C90:9C)67=B0(7C94:09(2)49*3<01:??+)(::<1;6(192((,:-*,4-4(*.52
@M04650:207:000000000-C238N:1:1101:3366:11105 2:N:0:19
GGACTACTCGGGTATCTAATCCTGTTTGCTCCCCACGCTTTCGCACCTGAGCGTCAGTCTTTGTCCAGGGGGCCGCCTTCGCCACCGGTATTCCTCCAGATCTCTACGCATTTCACCGCTACACGTGGAATTCCACTCTCCTCTTCTGCACTCAAGTTCTCCAGTTTCCAATGACCCTCCCCGGTTGAGCCGGGGGCTTTCACATCAGACTTAAAGAACCGCCTGCGCTCGCTTTACGCCCAATAAATCCGGACAAAGCTTGCACCCTCAGTATTAGCGCGGCTGCTGGCACGGAGTTAGG
+
CCCCCFGFEEFCCFFEFGGEGGGFGGGGDFAFFGFCC@C@C<CGGGGFGFEFE+BFF@F9AFEFFFGFG:FG@FGF7=FGGEFF:FFG:FC<5FGFFFGGGGFGGFGGEC:?EEFFFGCCE7>,8AAFF=CDCFF,,>,>6+=B89>EDCD5=FGGFAF9==<@7,,7@FG;:FECE+@*@CEGGGGDGGC?EEG5)873;:9;7>FFEF4+>FDGF;=FB5016>7)(7;0(2)6*48/*-(.7:457?B6:7CB*8?)48*84:6(4(462<44+04(,436>?::F=,24>1988)-(
@M04650:207:000000000-C238N:1:1101:18874:11114 2:N:0:19
GGACTACCCGGGTATCTAATCCTGTTTGCTCCCCACGCTTTCGCACCTGAGCGTCAGTCTTTGTCCAGGGGGCCGCCTTCGCCACCGGTATTCCTCCAGATCTCTACGCATTTCACCGCTACACCTGGAATTCTACCCCCCTCTACAAGACTCTAGCTTGCCAGTTTCAAATGCAGTTCCCAAGTTAAGCTCGGGGATTTCACATCTGACTTAACAAACCGCCTGCGTGCGCTTTACGCCCAGTAATTCCGATTAACGCTTGCACCCTCCGTATTACCGCGGCTGCTGGCACGGAGTTAGC
+
CCCCCGGGGGGGGGGGGGGGGGGGGGGGGGGGGGGGGGGGGGGGGGGGGGGGGGGGGGGGGGGGGGGGGGGGGGGGGGGGGGGGGGGGGGGGGGGGGGGGGGGGGGGGFGGGGGGGGGGGGGGGGGGGGGGGGGGGGGGGGGGFGGGGGGGFGGGGGGGGGGGGFGGGGGGGGCCFGGGGGGGGGGGGGGFGGGGGGGGGGFGFFGFFEGFCFGGGFFGGBD>DFFBF@G>>BGFDF?EEEFF?GGF>FFFF:EGFGF>B:<DFGGF:6114<G:AG=2270;FFFFF0E?FFB>64@4A4
@M04650:207:000000000-C238N:1:1101:24566:11134 2:N:0:19
GGACTACCCGGGTATCTAATCCTGTTTGCTCCCCACGCTTTCGCACCTGAGCGTCAGTCTTTGTCCAGGGGGCCGCCTTCGCCACCGGTATTCCTCCAGATCTCTACGCATTTCACCGCTACACCTGGAATTCTACCCCCCTCTACAAGACTCTAGCTTGCCAGTTTCAAATGCAGTTCCCAAGTTAAGCTCGGGGATTTCACATCTGACTTAACAAACCGCCTGCGTGCGCTTTACGCCCAGTAATTCCGATTAACGCTTGCACCCTCCGTATTACCGCGGCTGCTGGCACGGAGTTAGC
+
CCCCCGGGGGGGGGGGGGGGGGGGGGGGGGGGGGGGGGGGGGGGGGGGGFGGGGGGGGGGGGGGGGGGGGGGGGGGGGGGGGGGGGGDGGGGGGGGGGFGGGGGGGGGGGGGGGGGGGGGGGGGGGGGGGGGGGGGGFFGGGGFGGGGG68CGFGGGGFFGGGGFGCGGGGGGGFGGGGGGGGGGGGFG@DFGGGGGGGGGFGFC4CFEGGGCCFGFFGG0<;<1FBFFGFF9GFAF?EGEB??GGFFGFFBBBDBC:(43:FFFGFBBBFF0C?>GG6>9>02,832:5:C?((-4C4><
@M04650:207:000000000-C238N:1:1101:23768:11191 2:N:0:19
GGACTACAAGGGTATCTAATCCTGTTTGCTCCCCACGCTTTCGTCCCTGAGCGTCAGTGTACATCCAGTAAATTGCCTTCGCCATTGGTGTTCTTCCTAATATCTACGCATTCCACCGCTTCACTAAGAATTCCATTTACCTCTATGTAACTCTAGTTTGCTAGTATCCAAAGCGGGCTGAGGTTGAGCCTCAGGCTTTAACTCTAGACTTAACAAACCGCCTACGAACGCTTTACGCCCAATAATTCCGGATAACGCTTGTGACCTATGTATTACCGCGGCTGCTGGCCCATAGTTTGCC
+
CCCCCGGGGGGGGGGGGGGGGGGGGGGGGGGGGGGGGGGGGGGGGGGFGGGGGGGGGGGGGGGGGGGGGGGFGGGGGGGGGGGGGGGGGGGGGGGGGGGGGGGGGGGGGGGGGCGGGGGGGGGGGGFGGGGGGGGGGFGGGGGFGGGGGGGFGGGGGGGGGGGGGGGGGGGGFFGGDDGGGGGGFFGGGGGGGCEDFFGEFFGFFGGFFGGGFGGGFFGGFGFFFFAFFGFFF:CCFFGDEBFFGGFEGFFDFFGEC6<<;@CEGGCEEFFF>GAF?7(30999<FF>?*4*,3..:GDFB
@M04650:207:000000000-C238N:1:1101:16874:11198 2:N:0:19
GGACTACCCGGGTTTCTAATCCTGTTTGCTCCCCACGCTTTCGCACCTGAGCGTCAGTCTTTGTCCAGGGGGCCGCCTTCGCCACCGGTATTCCTCCAGATCTCTACGCATTTCACCGCTACACCTGGAATTCTACCCCCCTCTACAAGACTCTAGCTTGCCAGTTTCAAATGCAGTTCCCAAGTTAAGCTCGGGGATTTCACATCTGACTTAACAAACCGCCTGCGTGCGCTTTACGCCCAGTAATTCCGATTAACGCTTGCACCCTCCGTATTACAGCGGCTGCTGGCACGGAGTTAGC
+
CCCCCGGGGGGGGGGGGGGGGGGGGGGGGGGGGGGGGGGGGGGGGGGGGFGGGGGGGGGGGGGGGGGGGGGGGGGGGGGGGGGGGGGGGDGGGGGGGFGGFGGGGGGGGGGGGGGGGGDGEGGGGGGGGGGGGGGGGGGEEGGFGGGGF9FFGFFGGGGFGGGFDGFGGGGGGGGGGGGGGGGGFGGGGGGGEGGGGGGFGFGFFGGFFGGGEFFFFDGG>GBD@FBFFG9>FGFFF:C8:<(4>>ADGFF0:BGAGBFFF?GBGGFF6?BF(A:AFF<:10;B>BFFFGFGF>(488)).
@M04650:207:000000000-C238N:1:1101:17854:11212 2:N:0:19
GGACTACTCGGGTTTCTAATCCTGTTTGCTCCCCACGCTTTCGCACCTGAGCGTCAGTCTTTGTCCAGGGGGCCGCCTTCGCCACCGGTATTCCTCCAGATCTCTACGCATTTCACCGCTACACCTGGAATTCTACCCCCCTCTACAAGACTCTAGCTTGCCAGTTTCAAATGCAGTTCCCAAGTTAAGCTCGGGGATTTCACATCTGACTTAACAAACCGCCTGCGTGCGCTTTACGCCCAGTAATTCCGATTAACGCTTGCACCCTCCGTATTACCGCGGCTGCTGGCACGGAGTTAGC
+
CCCCCGGGGGGGGGGGGGGGGGGGGGGGGGGGGGGGGGGGGGGGGGGGGGGGGGGGGGGGGGGGGGGGGGGGGGGGGGGGGGGGGGGGGGGGGGGGGGGGGGGGGGGGGGGGGGGGGGGGGGGGGGGGGGGGGGGGGGGGGGGFFGGFGGGFGGGGGGGGGGGGGGGGGGGGGGGGGGGGGGGGGGGGFGCFGGEDDDGGGFGFFGGFFGGGFGGGFDGGBDBFFFFEFGFF>G@<FBGGGFFBGFDAGF?:1@GAFBFFFFGFGGF:<?>B0EBBGG6;;(09688:?G(<86>9BGAB4
@M04650:207:000000000-C238N:1:1101:17188:11213 2:N:0:19
GGACTACCGGGGTTTCTAATCCTGTTTGCTCCCCACGCTTTCGCACCTGAGCGTCAGTCTTTGTCCAGGGGGCCGCCTTCGCCACCGGTATTCCTCCAGATCTCTACGCATTTCACCGCTACACCTGGAATTCTACCCCCCTCTACAAGACTCTAGCTTGCCAGTTTCAAATGCAGTTCCCAAGTTAAGCTCGGGGATTTCACATCTGACTTAACAAACCTCCTGCGTGCGCTTTACGCCCAGTAATTCCGATTAACGCTTGCACCCTCCGTATTACCGCGGCTGCTGGCACGGAGTTAGC
+
CCCCCGGGGGGGGGGGGGGGGGGGGGGGGGGGGGGGGGGGGGGGGGGGGFFGGGGGGGGGGGGGGGGGGGGGGGGGGGGGGGGGGGGGGGGGGGGGGFGGGGGGGFGGGGGGGGGGGGGGGGGGGGGGGGGGGGGGGF8FGGGFDCC6@FGFGGGGGGGGFGGGGGGGFGGGGGGGGGGGGGGGGGGGGG;CEEGGGGGGGFGF6CGFFGGGE>FGF<GF158@;A9E6D;>>GFFF:EEGFB:F=>AGF43:>GAF?FF643<FGFFFF;?1E2AGG?1>(461:BF(5(C?>,(4;:5.
@M04650:207:000000000-C238N:1:1101:20388:11214 2:N:0:19
GGACTACACGGGTATCTAATCCTGTTTGCTCCCCACGCTTTCGCACCTGAGCGTCAGTCTTTGTCCAGGGGGCCGCCTTCGCCACCGGTATTCCTCCAGATCTCTACGCATTTCACCGCTACACCTGGAATTCTACCCCCCTCTACAAGACTCTAGCTTGCCAGTTTCAAATGCAGTTCCCAAGTTAAGCCCGGGGATTTCACATCTGACTTAACAAACCGCCTGCGTGCGCTTTACGCCCAGTAATTCCGATTAACGCTTGCACCCTCCGTATTACCGCGGCTGCTGGCACGGAGTTAGC
+
CCCCCGGGGGGGG@FGGGGGGGGGGGGGGGGGGGGGGGGGGGGGGGGG:FGFGGGGGGCGGAFGGGGGG>FFGGGGGGGGGGGGGEF7FEGGGGGGG8FGGGGGGGGGGGGDFGGGGGGGGGFFGGGGGGGGGCFGG88FEGGF@;,<3@DFGBFGGCFGGGGGGCFFDEFGGGC7ACGGGG?GGGGGDC7?GDGG5DGGGFGFFF7@)::FEFGGFFGGBG;;7FF5,>9BFGFAFFGG>(6>G7<AGFF?FEGBF<BFF07)9E???FFF:6:4FG?FF;>>6??7:E?GF(19BGFFF
@M04650:207:000000000-C238N:1:1101:21952:11222 2:N:0:19
GGACTACTCGGGTATCTAATCCTGTTTGCTACCCACGCCTTCGCGCCTCAGTGTCAGTCCTCTACCAGAGAGACGCCTTCGCCACTGGTGTTCCTCCAGAGCTCTACGCATTTCACCGCTACCCCTGGAATTCCCCTCCCCTCTTAGAACCTCTAGTCTACCAGTCCGAGACGCTTAACACGGGTAAGCCCTGCACTTTCACGTCCCACTTAGACAACCACCTACACCCCCTTTACGCCCAGCCATTCCGATTAACGCCCACCCCCCCCGTCTTACCCCGCCTGCTGGCCCGTAATTGTCC
+
CCCCCGGGFEGGG@DFGGGGGGFGGG9FGDFGGGFGGC<FF=:@:FGGEGG<,CFD,FFCAFFGGFGFFFFG<ECGGGGCACGEGGGG<FFGGGFGGGG9<EDFCEG:CFGDFFFGC7=DEEGGG7F+<4EFFG,A=EEGG8C*3,;;F,8;?,===ACEF?8,C=DB3@+++364+<AA,8@7:*>DGGG?CFGGC*7<:F,;9*;*5?F79+4=)-?*5::>;;5)->;2=?A35;ED*(((*2).;;)6->FA*4(--(1(9E99(((((24907(-(--(.().-*-:(((--9)..
@M04650:207:000000000-C238N:1:1101:11251:11225 2:N:0:19
GGACTACCAGGGTATCTAATCCTGTTTGCTCCCCACGCTTTCGCACCTGAGCGTCAGTCTTTGTCCAGGGGGCCGCCTTCGCCACCGGTATTCCTCCAGATCTCTACGCATTTCACCGCTACACCTGGAATTCTACCCCCCTCTACAAGACTCTAGCTTGCCAGTTTCAAATGCAGTTCCCAAGTTAAGCTCGGGGATTTCACATCTGACTTAACAAACCGCCTGCGTGCGCTTTACGCCCAGTAATTCCGATTAACGCTTGCACCCTCCGTATTACCGCGGCTGCTGGCACGGAGTTAGC
+
CCCCCGGGGGGGGGGGGGGGGGGGGGGGGGGGGGGGGGGGGGGGGGGGGGGGGEGGGCE9FGGGGGFGGGGGGGGGGGGGGFGGFGGGGEGGGG,FGGGGFCFGGFFGCECCEFGGGEGGGFGEFFGGGFFGGGGFFC6CEGEFDFGEFGGBGFGGGFDGGCEFDFGCFGFFCFFGFFGGFGEGGGGGGG59EEGGGGGDFCFF>F+BEFCC4FGC67FF;DB;(A05:D1;6EFAF?EG5:?:GF9:FB?615D<:?6:8:98FF?<<66?<@09CD?FFFF07<0:0=793129<*.:.
@M04650:207:000000000-C238N:1:1101:22169:11235 2:N:0:19
GGACTACAAGGGTTTCTAATCCTGTTTGCTCCCCACGCTTTCGAGCCTCAGCGTCAGTTACAGACCAGAGAGTCGCCTTCGCCACTGGTGTTCCTCCATATATCTACGCATTTCACCGCTACACATGGAATTCCACTCTCCTCTTCTGCACTCAAGTCTCCCAGTTTCCAATGACCCTCCCCGGTTGAGCCGGGGGCTTTCACATCAGACTTAAGAAACCGCCTGCGCTCGCTTTACGCCCAATAAATCCGGACAACGCTTGCCACCTACGTATTACCGCGGCTGCTGGCACGTAGTTAGC
+
CCCCCG<FGGGGGGGGGGGGGGGGGGGGGGGGGGGGGGGGGGEGGGGGGGGGGGGGGGGGGGGGGGGGGGGGGGGGGGGGFGGGGGGGGGGGGGGGGGGGGGGGGGGGGGGGGGGGGEGDC@EGGFGGFFFFFFGGGGGGGF8FFGFEEFGFGG@FGGGGDGGGAEEGFGGGGGGGGGGGGEGGGGGGGGGGEGGGGGFFFCFF88725C4DCC>FFBGGFGFFFFBFFG06(AF2B<CDGF6?GFA2CF>>0<D?G>>F?:FBGGB?2:?8>FF2<>(29009>FBD(5(048:14C244
@M04650:207:000000000-C238N:1:1101:9461:11284 2:N:0:19
GGACTACCCGGGTTTCTAATCCTGTTTGCTCCCCACGCTTTCGAGCCTCAGCGTCAGTTACAGACCAGAGAGTCGCCTTCGCCACCGGTATTCCTCCAGATCTCTACGCATTTCACCGCTACACCTGGAATTCTACCCCCCTCTACAAGACTCTAGCTTGCCAGTTTCAAATGCAGTTCCCAAGTTAAGCTCGGGGATTTCACATCTGACTTAACAAACCGCCTGCGTGCGCTTTACGCCCAGTAATTCCGATTAACGCTTGCACCCTCCGTATTACCGCGGCTGCTGCCACGGAGTTAGC
+
AC<CC@FFGGGGGGGGGGGGGGGEGGGGGGGGGGGGGGGGGGGGGGGGGGGGGGGGGGGGGGFGGGGGFGDFGGGGGGGGGGGGGFEGGGGGGGGGGFGGGFGGGGGFGGGGGGGGGDEGEGGGGGGGFGGGEGFGGGGGGGGF9FCDFFGFGGCAFGGGGGFGGGFFG9EGGFGFFGGGGCCFGFFGF9>CEC87DDGGGFGFFGGF4@GGFGGGFFFC9D27(A9B0C;>;EF3A<CGF(28CD<>FF::BE:<C?>?F0*2CG0:B?0??F?29>?FB669(:??)1)3-,(4:G<2.
@M04650:207:000000000-C238N:1:1101:24178:11312 2:N:0:19
GGACTACAAGGGTATCTAATCCTGTTTGCTCCCCACGCTTTCGCACCTGAGCGTCAGTCTTTGTCCAGGGGGCCGCCTTCGCCACCGGTATTCCTCCAGATCTCTACGCATTTCACCGCTACACCTGGAATTCTACCCCCCTCTACAAGACTCTAGCTTGCCAGTTTCAAATGCAGTTCCCAAGTTAAGCTCGGGGATTTCACATCTGACTTAACAAACCGCCTGCGTGCGCTTTACGCCCAGTAATTCCGATTAACGCTTGCACCCTCCGTATTACCCCGGCTGCTGGCACGGAGTTAGC
+
CCCCCGGGGGGGGGGFGGGGGGGG@EGGGGGGGGGGGGGFGGGGGGGGGGGGGGGGGEGGGCFFCGGGGGGGGDFFGGGGDGGGGGGGGGGFEGGGGGGFFFGGG9<FFFD:FGGGGDGGGGGGGGFGGGFFGGGCFGG>GGGFCFFEFGGFGGGGGGGGGGGG7EEGGFFFFB@CCFCCCGGG:=DGFGFGGGGEDCF6C6CFFGC8CGGCEGGGFDFF@5>DDFFFFGF96=FFFBCEC<?07:A2F=??:5CBC?0:<<<)2;<B:?;:?GFFG:(-449>9:>::=:F<9B;(*4.)
@M04650:207:000000000-C238N:1:1101:11073:11322 2:N:0:19
GGACTACAGGGGTTTCTAATCCTGTTTGCTCCCCACGCTTTCGCACCTGAGCGTCAGTCTTTGTCCAGGGGGCCGCCTTCGCCACCGGTATTCCTCCAGATCTCTACGCATTTCACCGCTACACCTGGAATTCTACCCCCCTCTACAAGACTCTAGCTTGCCAGTTTCAAATGCAGTTCCCAAGTTAAGCTCGGGGATTTCACATCTGACTTAACAAACCGCCTGCGTGCGCTTTACGCCCAGTAATTCCGATTAACGCTTGCACCCTCCGTATTACCGCGGCTGCTGGCACGGAGTTAGC
+
CCCCCGGGGGGGGGGGGGGGGGGGGGAFGGGGGGGGGGEGGGGGGGGGGGGGGGGGGAFFGGGGGGFGGGGGGGGGGGGGGGEEGGGGGEGGGFDGGGGGGGGGDFGFEGE7FGGGGGGDGEF<FFFGGGGGGGGFGGGGGDG5FGGDFFGFGGGFFFGGGGGGGADCGGGGDDEGCFGGGGGGGCEGFGFGG>EGGDFCDFEF6F+BEDG=CGFGF?CFFGF@;F>8;59>FGFF?<GEGBF2CFABC?F?F5C<>160:B<29C3((4>?BFB<CF?>;>>99(8:2=8C:1(74*-))
@M04650:207:000000000-C238N:1:1101:2385:11334 2:N:0:19
GGACTACTGGGGTTTCTAATCCTGTTTGCTCCCCACGCTTTCGTCCCTGAGCGTCAGTGTACATCCAGTAAATTGCCTTCGCCATTGGTGTTCTTCCTAATATCTACGCATTCCACCGCTTCACTAAGAATTCCATTTACCTCTATGTAACTCTAGTTTGCTAGTATCCAAAGCGGGCTGAGGTTGAGCCTCAGGCTTTAACTCTAGACTTAACAAACCGCCTACGAACGCTTTACGCCCAATAATTACGGAGAACGCTTGTGAACTATGTATTACCGAGGGTGCTGGCACATAGTTTGCC
+
CCCCCFFF@CEGG:FGGGGGGGGGGGGGFG9CF7E@FFFCGGGG7:,CEFGFG@FGGFGGGAECGFGGDFGFEB@<,BFFFFFFGGGGAF,B?F8<EFGGF9=EE;CF7C,:AF<,B@EG+BBEFFAFGEGG99CFGDFFE=D+8EGGCD;;=FEGEF9DDBAD?@E,7@D,=F=EC6=CFGGGG8EE@8,,1<F7+C<ED=7<+?89:C+:A++498@C);@=2/>F9C=527=*?>ECF013::<?7A51,:FE50212876++6))-.))<4)3*(.((-3-4A0(:<6>A4).+.).
@M04650:207:000000000-C238N:1:1101:17475:11336 2:N:0:19
GGACTACCGGGGTTTCTAATCCTGTTTGCTCCCCACGCTTTCGCACCTGAGCGTCAGTCTTTGTCCAGGGGGCCGCCTTCGCCACCGGTATTCCTCCAGATCTCTACGCATTTCACCGCTACACCTGGAATTCTACCCCCCTCTACAAGACTCTAGCTTGCCAGTTTCAAATGCAGTTCCCAAGTTAAGCTCGGGGATTTCACATCTGACTTAACAAACCGCCTGCGTGCGCTTTACGCCCAGTAATTCCGATTAAAGCTTGCACCCTCCGTATTACCGCGGCCGCTGGCCCGGAGTTAGC
+
CCCCCGGGGGGGGEGGG<FGGGFGGGEFGGFFGGGGGGGFGGGGGGGGCGGGGGGGGGGG@FFGGGGGGC@FGGEGGGGGGGGGGGGGGGGGGGGGGCF<FFGGGGGGGFGGGGGGGGGGGGGGGFFGGCGGGFFGE>EGGGDFFGC67AGFFCCCGGGGFG7?FGGGECEEFDFGFGGG9F8EDFGG7D;FCEECCGFGGFGFFGFFFGD7>CFGA;GGFGF07F98:D>F>7@>FBGGGF(,*::9FFF:27<4*.6<ABG<CF:((49?0E?AFF69690((,,-4C(:0(,((;))-
@M04650:207:000000000-C238N:1:1101:8858:11397 2:N:0:19
GGACTACTCGGGTTTCTAATCCTGTTTGCTCCCCACGCTTTCGCACCTGAGCGTCAGTCTTTGTCCAGGGGGCCGCCTTCGCCACCGGTATTCCTCCAGATCTCTACGCATTTCACCGCTACACCTGGAATTCTACCCCCCTCTACAAGACTCTAGCTTGCCAGTTTCAAATGCAGTTCCCAAGTTAAGCTCGGGGATTTCACATCTGACTTAACAAACCGCCTGCGTGCGCTTTACGCCCAGTAATTCCGATTAACGCTTGCACCCTCCGTATTACCGCGGCTGCTGGCACGGAGTTAGC
+
<CCCCGGGGGGGGGGGGGGGGGGGGGGGGGGGGGGGGGGGGGGGGGGGGCEGGGGGGFGGGGEGGGFFGDDGGGGGGGGGGGGGGGGEGDGGGGGGGGCFGGGGFAFFGGGGGGGGGGGGGGFGGGGFGFGGGGGFGGFGGGGFFGGFGDGFFCCGGGGFGGGGECFA;FCGFGGGCGGGGGCDFGFGECD?E7:EGGGGGFGFFDFC4CGGEGFG4;FC6DB;D:@B0>:BFGFFFBGGEB<:G79<>F66?BG<D:>FB<G?FFFF?B(46EBFGF04;9>;0:D835:F<>69BD<45
@M04650:207:000000000-C238N:1:1101:16059:11433 2:N:0:19
GGACTACAGGGGTTTCTAATCCTGTTTGCTCCCCACGCTTTCGAGCCTCAGTGTCAGTTACAGGCCAGAGAGCCGCTTTCGCCACCGGTGTTCCTCCATATATCTACGCATTTCACCGCTACACATGGAATTCCACTCTCCTCTCCTGCACTCAAGTCTACCAGTTTCCAATGCATACAATGGTTGAGCCACTGCCTTTTACACCAGACTTAATAAACCACCTGCGCTCGCTTTACGCCCAATAAATCCGGACACCGCTCGGGACCTACGTATTACCGCGGCTGCTGGCCCGTAGTTAGCC
+
CCCCCCFGGGGGGGGGGGGGGGGGGGGGGGGGGGGGCGGGGGGGGGGGGGGGGGGGGGGGGGFGGGGGGGGGGGGGGGGGDGGGGGGGGGGGGGGGGGGGGGGGGDFDGGGGGGGGGGGGGGGGFGFGGGGFGGGGGGGGGGGFGGGGGGGFF,DFFGGFGGGGDGGGGGGGGGGGGGGDGGFGGGGCFGGGGFFGGGGG?AFFFGF5>FGFACGGFFCGDGFB=EBBDC@@BFFEF(==F;@);;CCF>38@F*//((-4(71CC<BFF7<AC<ACC73(492:FF(1*3*,4(84<).5
@M04650:207:000000000-C238N:1:1101:11176:11449 2:N:0:19
GGACTACTGGGGTTTCTAATCCTGTTTGCTCCCCACGCTTTCGCACCTGAGCGTCAGTCTTTGTCCAGGGGGCCGCCTTCGCCACTGGTGTTCCTCCAGAGCTCTACGCATTTCACCGCTACCCCTGGAATTCCTCTCCCCTCTTAGAAACTCTAGTCTACCAGTCCGAGACGCTTAACAAGGGTAAGCCCTGCACTTTCACGTCACACTTAGTCAACCACCTACACGCCCTTTACGCCCAGTCATTCCGATTAACGCTCGCACCCCCCGTGTTACCGCGGCTGCTGGCACGGGGTTAGCC
+
CCCCCGGGGGGGGGGGGGGGGGGGGGGGGGGGGGGGGGGGCEFFEGGGFGGDFFGGGFGFGDFEGGGGGGGGGGGGGGGGGGGGGGGGGGGGGGGGGGGGGG9FGGGGGGEFGGGGGDDDGFGGGGGGGGGGGGCDDGCFGGGF8DFFAEGFGEFFFGGGGGFEGF8EG@CEGG*97DGGFGGGFGCGDFGGCCGG>FG,=FGFFGG@EC>7>:CFFFGGDGDF;;;>0C625CF<EDGD:8:<F:<BGFDB(8>2C02:;;C>GGFFFB:?:E9AGD63>007<7080*5/3((--*,<?
@M04650:207:000000000-C238N:1:1101:6117:11452 2:N:0:19
GGACTACACGGGTTTCTAATCCTGTTTGCTCCCCACGCTTTCGCACCTGAGCGTCAGTCTTTGTCCAGGGGGCCGCCTTCGCCACCGGTATTCCTCCAGATCTCTACGCATTTCACCGCTACACCTGGAATTCTACCCCCCTCTACAAGACTCTAGCTTGCCAGTTTCAAATGCAGTTCCCAAGTTAAGCTCGGGGATTTCACATCTGACTTAACAAACCGCCTGCGTGCGCTTTACGCCCAGTAATTCCGATTAACGCTTGCACCCTCCGTATTACCGCGGCTGCTGGCCCGGAGTTAGC
+
CCCCCGGGEGGGGGGGGGGGGGGGGGGGGGGGGGGGGGGEGGCCGGGGGGGGGGGGGGGGGGGGGGGGGFFGGGGGGGGGGGGGGGGGGGGGGGCFGCF,CFGGGGGGGGGEGGGGGGGGGGGGFGGGFGGGGGGGGGDGGGGFGGGFGFGFFC;FGE9DDGGGGFGGGGAFGGCCGGGGGGGGGGGGGF9FEEGGGGGFCFGFAFGFFGGGFGDFFDGGBG9D05()(/((4EFFF:GGG:?FGGF>CF601>D9>126:?5)9804?0>?0844:F(71,490:BB0C(2(360(;4A6
@M04650:207:000000000-C238N:1:1101:22364:11465 2:N:0:19
GGACTACAGGGGTTTCTAATCCTATTTGCTCCCCACACTTTCGAGCCTAAGTGTCAGTAATGGTCCAAGTTATCGCCTTCGCCTCTAGTGTTCTTCCATATATCTACGCATTCCACCGCTCCACATGGAGTTCCATAACTCTCTACCACACTCTAGGTTAATAGTTTCCAATGCATACAATAGTTAAGCTACTGCATTTAACACCAGACTTACTAACCCACCCGCGCTCGTTTTACGCCCAGTAAATCCGGATAACGCTTGCATCCTATGTATTACCGCGGCTGCTGGCACATAGTTAGCC
+
CCCCCGGGGGGGGEGGGGGGGGGGGGGGGGGGGGGGGGGGGGGGGGGGGFGGGGGGGGGGGGGGGGGGGGGGGGGGGGGGGGGGGGCGGGGGGGGGGGGGGGGGGGGGGGGGFGGGGGGGGGGGGFGGGGGGGGGGGGGGGGGFGGFCGGGFGGGGGGFFGGGGGGGGGGGGGGGGGGGGGGGGFGGAADBDFFFFFGGFGFGFFGGFFGFDAFGFFFGGFDD>AEA?DG@FFGFEBFEGGDEFFGECFF?6();@G@D;??FEDFECF<ECCF79EG;B;0;6?B???*3254<AA+69:
@M04650:207:000000000-C238N:1:1101:12191:11472 2:N:0:19
GGACTACCCGGGTTTCTAATCCTGTTTGCTCCCCACGCTTTCGCACCTGAGCGTCAGTCTTTGTCCAGGGGGCCGCCTTCGCCACCGGTATTCCTCCAGATCTCTACGCATTTCACCGCTACACCTGGAATTCTACCCCCCTCTACAAGACTCTAGCTTGCCAGTTTCAAATGCAGTTCCCAAGTTAAGCTCGGGGATTTCACATCTGACTTAACAAACCGCCTGCGTGCGCTTTACGCCCAGTAATTCCGATTAACGCTTGCACCCTCCGTATTACCGCGGCTGCTGGCACGGAGTTAGC
+
CCCCCGGGGGGGGGGGGGGGGGGGGGGGGGGCFGGDFDFCGGGEEGGGGFGGGGGGGGGGGGGGFGGGGGGGFEGGGGGGGGGGGGGGGCFGGGGGGGGGGGGGGGGGG7FFFFGGFCGCEGGGGFAFACFGGGGGGDCFG>8DFGGGGGGFGFGGGGGGGFGGFFCFGCC;CFGGFGGGGGGGGFGFGG9?EEGGCCEFFFGFFGCFFGG=CGFFF;FGFD911FFA;D>9>E34=?EEGFBBGFF<CFFFFBGF711((6C?GGB62?62<8?<CD29>0(4>F:775(<3401(2)).
@M04650:207:000000000-C238N:1:1101:7365:11496 2:N:0:19
GGACTACTAGGGTTTCTAATCCTGTTTGCTCCCCACGCTTTCGCACCTGAGCGTCAGTCTTTGTCCAGGGGGCCGCCTTCGCCACCGGTATTCCTCCAGATCTCTACGCATTTCACCGCTACACCTGGAATTCTACCCCCCTCTACAAGACTCTAGCTTGCCAGTTTCAAATGCAGTTCCCAAGTTAAGCTCGGGGATTTCACATCTGACTTAACAAACCGCCTGCGTGCGCTTTACGCCCAGTAATTCCGATTAACGCTTGCACCCTCCGTATTACCGCGGCTGCTGGCACGGAGTTAGC
+
CCCCCGGGGGGGGGGGGGGGGGGGGGGGGGGGGGGGGGGGGGGGGGGGGGGGGGGGGFGGGGGGGGGGGGGGGGGGGGGGGGGGEGGGGGGGGGGGGGGGGGGGGGGGGGEDCFFGGCEGGGGGGGFFFGGCFGGFE3DCGGGFGFGGGGGFGGGFGGGGGGGGFFCGGGGFGGGGGGGGGGGGGGGGGGEFGGGGGGGGGFGFFGGFFGC>=>8FFDDD@D(2<A@>;GFF@EF27<GGG<:.>:<2:FF66)9AGBB???FFGF::??08:F?4C>?FBFF((8::?=7EB7>B:F<A6
@M04650:207:000000000-C238N:1:1101:4511:11507 2:N:0:19
GGACTACTCGGGTTTCTAATCCTGTTTGCTCCCCACGCTTTCGCACCTGAGCGTCAGTCTTTGTCCAGGGGGCCGCCTTCGCCACCGGTATTCCTCCAGATCTCTACGCATTTCACCGCTACACCTGGAATTCTACCCCCCTCTACAAGACTCTAGCTTGCCAGTTTCAAATGCAGTTCCCAAGTTAAGCTCGGGGATTTCACATCTGACTTAACAAACCGCCTGCGTGCGCTTTACGCCCAGTAATTCCGATTAACGCTTGCACCCTCCGTATTACCGCGGCTGCGTGCCCGGAGTTAGC
+
CCCCCGGGGGGGGGGGGGGGGGGGGGGGGGGGGGFGGGGGGGGGGGGGFEFGFGGGGGGGFFGGGGGGGGDEGGGGGGGGFGGGGGGGGGGFGGGGGCEFCFGGGGGGGGGGFGGGGGGGGGGGCFGDFFGGGGGFG8DCGGGFGGGFDFGFGGGF9EACGDAF<CGGGGGGFFGFCDGGGGGGGGGGGF;CGEED4DGGGFGFFGGFFGGGF7FF41EGFGF;;F980C@B>EFFF0EEG?0?GGA2F=/(4<D>F?><16FDGGF(:<B?FFFAGF:6>>F>;(,((/(2((((4:24.
@M04650:207:000000000-C238N:1:1101:16140:11536 2:N:0:19
GGACTACAAGGGTATCTAATCCTGTTTGCTCCCCACGCTTTCGTCCCTGAGCGTCAGTGTACATCCAGTAAATTGCCTTCGCCATTGGTGTTCTTCCTAATATCTACGCATTCCACCGCTTCACTAAGAATTCCATTTACCTCTATGTAACTCTAGTTTGCTAGTATCCAAAGCGGGCTGAGGTTGAGCCTCAGGCTTTAACTCTAGACTTAACAAACCGCCTACGAACGCTTTACGCCCAATAATTCCGGATAACGCTTGTGACCTATGTATTACCTCGGCTGCTGGCACATAGTTTCCC
+
CCCCCGGGFGGGGCFGGGGGGGGGGGGGGGGGGGGGGGGGGGGGGGGFG8FGGGGGGGCFEGAFFGGGGGGFGGGGFGGGGGGCGFGGGGFGGGGGGGGGGGDGGDFGGGGGFFFGGGGGDE4FGFFFFGGGGGGGGGGGGFGDFGGGFGGFGGGGGGFGFG,EF9EFFFFGCGECGDG68F+=FADFC@8D8?8CFGGCFFFFFFG7A8C?=7EC*=EGADD=:9AA9@@?=EF@59@@7>F3*:)):6)(6);7:60165;3C963;)...+)69*.,(48>?4:41*)*.)-4:@)6.
@M04650:207:000000000-C238N:1:1101:23159:11571 2:N:0:19
GGACTACAGGGGTTTCTAATCCTGTTTGCTCCCCACGCTTTCGCACCTGAGCGTCAGTCTTTGTCCAGGGGGCCGCCTTCGCCACCGGTATTCCTCCAGATCTCTACGCATTTCACCGCTACACCTGGAATTCTACCCCCCTCTACAAGACTCTAGCTTGCCAGTTTCAAATGCAGTTCCCAAGTTAAGCCCGGGGATTTCACACCTGACTTAACAAACCGCCTGCGTCCGCTTTACGCCCAGTAATTCCGATTAACGCTTGCCCCCTCCGTTTTACCGCGGTTGCTGGCACGGAGTTACC
+
CCCCCGGGGGGGGGGGGGDDGGAEGGGD9@FGGFCGCGGGGG@CEGGGGFCFCFGGGFGGGFGGGCEFFGGGGGEFGGFGDEEEGFGDC@FFFGGFGGF<E<EDFCBBFEEGFG<FFEEC+>EG8=F8FDG==?,5EFGGEC=?,EEF<9,4D9D9AF9DE<76FGCCFB,,5,,<C@FG6CDCE@DFC9,=>EEG4CGGGAEA)/*2/0>:>7>7A;FG6D>@0A1)(13((A))*(;EG(((2;<)C=911)16*((4?2*.7C((4:0-)344EG:011((((44(7(2423,8;4)6
@M04650:207:000000000-C238N:1:1101:28260:11591 2:N:0:19
GGACTACCCGGGTATCTAATCCTGTTTGCTCCCCACGCTTTCGTGCCTCAGTGTCAGTGCTGGTCCAGGTAGTCGCCTTCGCCACGGATGTTCCTCCCGATATCTACGCATTTCACTGCTACACCGGGAATTCCACTACCCTCTACCGCACTCTAGACTGCCAGTATCCAATGCCATTCCCAGGTTGAGCCCGGGGCTTTCACATCCGACTTAACAAACCACCTACGCACGCTTTACGCCCAGTAATTCCGATTAACGCTTGCACCCTCCGTATTACCGCGGCTGCTGGCACGGAGTTAGC
+
@C@ACGGGGGGGGGGGFGGGFGGGGFGGDDGGGGGEGGGGGGGGGGGGFEFGGGGGGGFGFGGDGGGGCFGFGGDGGGGGGEGGGEFCFGGGGGGGCGE,@FGGFEFGGGGGGGFGGFGGCFGGFGGEDCFGGGGGGGGGGGGFDEEGEGGFGFGGGFFFFFFFFC,@EFFFGGGGCGGGGFGDFFFFG?FFE7@5C@:DFFF98D*)2DGCEFGFFFGG(>?FFFFF?G@@?=FCC<ECEFFFGG9:F?)86:DFG:9:B:72>FFF?F9<(2(2<C11900461.525(<<(6;B6---
@M04650:207:000000000-C238N:1:1101:10661:11598 2:N:0:19
GGACTACAGGGGTTTCTAATCCTGTTTGCTCCCCACGCTTTCGCACCTGAGCGTCAGTCTTTGTCCAGGGGGCCGCCTTCGCCACCGGTATTCCTCCAGATCTCTACGCATTTCACCGCTACACCTGGAATTCTACCCCCCTCTACAAGACTCTAGCTTGCCAGTTTCAAATGCAGTTCCCAAGTTAAGCTCGGGGATTTCACATCTGACTTAACAAACCGCCTGCGTGCGCTTTACGCCCAGTAATTCCGATTAACGCTTGCACCCTCCGTATTACCGCGGCTGCTGGCACGGAGTTAGC
+
CCCCCGGGGGGGGGGGGGGGGGGGGGGGGGGGGGGGGGGGGGGGGGGGGFGGGGGGDFGAFGGGGGEGGGGGGGGGGGGGGGGGGGGGGGGGGGGGGGGGGGGGGGGGGGGGGGGGGGGG7@FGGGGGGGGGGCFFCGG7ECGFCFDCGCCFF,;EFFGFCFGGFBFFGFGGGAFGFFFGFF,DFCFGGF2AEGGG7DFGGCGFCFD6?FFGFGGFFDCGFG6,(5::?G9>>D@FFBCGG?BFC7<<FFF0,5CAG6;:<B3)>;?(4<>B?GF9C>6064>9((,)5C8?:((3-:)66
@M04650:207:000000000-C238N:1:1101:5214:11599 2:N:0:19
GGACTACCAGGGTTTCTAATCCTGTTTGCTCCCCACGCTTTCGCACCTGAGCGTCAGTCTTTGTCCAGGGGGCCGCCTTCGCCACCGGTATTCCTCCCGATCTCTACGCATTTCACCGCTACTCCTGGAATTCTACCCCCCTCTACAAGACTCTAGCTTGCCCGTTTCACATGCAGTTCCCAAGTTAAGCTCGGGGATTTCACATCTGACTTAACAAACCGCCTGCGTGCGCTTTACGCCCAGTAATTCCGATTAACGCTTGCACCCTGCGTATTACCGCGGCTGCTGGCACGGATTTCGC
+
CCCCCGFGEFCDF@FGGGGGGFAEFGFGGFGGGGGGGG7FFFGGDGGGC@FGGGGGGGA9C@<FGGGGFCCEEGGEGGGGGDGGGGEGGEGGGGGGG+FFGEGGGGGDEGCGGGFFF7CGCF,BE9<<FFGGGGCFG83CE>EF9@C,@@DBG;DF9CFCG7,@F8DGC,;77,,@,=CGGGGGFGGGCG,4=5C5):FGFFF6@23:9@GG<FFC=(:F,5;D6A186C>>(::)@0EGGB?FGGA9CF?3(.957(42:(*)*;:4((4:(*54<*3(9042((.57C3C?(3(-0)(-
@M04650:207:000000000-C238N:1:1101:3554:11604 2:N:0:19
GGACTACTAGGGTATCTAATCCTGTTTGCTCCCCACGCTTTCGCACCTGAGCGTCAGTCTTTGTCCAGGGGGCCGCCTTCGCCACCGGTATTCCTCCAGATCTCTACGCATTTCACCGCTACACCTGGAATTCTACCCCCCTCTACAAGAATCTAGCTTGCCAGTTTCAAATGCAGGTCCCAAGTTAAGCTCGGGGATTTCACATCGGACTGAACAAACCGCCTGCGTGCGCTTTACGCCCAGTAATTCCGATTAACGCTTGCACCCTCCGTATTACCGCGGCTGCTGGCACGGATTTAGC
+
CCBCCAFGGGGGGGEGGGGGGGFFFEEFC<;EFGGGEGGG<DGDGGGGGGFGCFGEG@CDFEFGCGCF@F7@CFEEGGGGGDFFFGGEFC<,EF,AEFGD=F,@=BEFDC:7@FFGGGGDBEFDFGGGGGGGGGG9,33>CCCFCA>=DG,0=9FGGGFCF>EC<ECFC,ECGGCE,;?EC,@@>@B,=D;CG5CEGGEGGFEFFG*82DG*6DGGA?CF>GFD()656D9BFEF<*1;E58<:FG2)CFFBFED<F?9(-132DE?2(31,(A24<>36,-213:DF:G7A:2(-(2-..
@M04650:207:000000000-C238N:1:1101:21187:11653 2:N:0:19
GGACTACTGGGGTTTCTAATCCTGTTTGCTCCCCACGCTTTCGCACCTGAGCGTCAGTCTTTGTCCAGGGGGCCGCCTTCGCCACCGGTATTCCTCCAGATCTCTACGCATTTCACCGCTACACCTGGAATTCTACCCCCCTCTACAAGACTCTAGCTTGCCAGTTTCAAATGCAGTTCCCAAGTTAAGCTCGGGGATTTCACATCTGACTTAACAAACCGCCTGCGTGCGCTTTACGCCCAGTAATTCCGATTAACGCTTGCACCCTCCGTATTACCGCGGCTGCTGGCACGGAGTTAGC
+
CCCCCGGGGGGGGGGGGGGGGGGGGGGGGGGGGGGGGGGGGGGGGGGGGGGGGGGGGGGGGGGGGGGGGGGGGGGGGGGGGGGGGGGGGGGGGGGGGGGGGGGGGGGGGGGGGGGGGGGGGGGGGGGGGGGGGGGGGGGGGGGFGGGGGGGFGGGGGGGGGGGGGGGGGGGGGGGGGGGFGGGGGCFGGGFGGGGGGGGGGFGFFGGFFGGGFGGGBDGGFGFFFFFF?G;;FEFFFFGEGFFFFFFBGFF:?FGFGBBFFFGFGGF?BBFF?GFFGGFB>BF0(2:>?G?FBF07?F44:
@M04650:207:000000000-C238N:1:1101:3236:11664 2:N:0:19
GGACTACCCGGGTTTCTAATCCTGTTTGCTCCCCACGCTTTCGCACCTGAGCGTCAGTCTTTGTCCAGGGGGCCGCCTTCGCCACCGGTATTCCTCCAGATCTCTACGCATTTCACCGCTACACCTGGAATTCTACCCCCTCTACAAGACTCTAGCTTGCCAGTGTCAAATGCAGTTCCCAAGTTAAGCTCGGGGATTTCACATCTGACTTAACAAACCGCCTGCGTGCGCTTTACGCCCAGTAATTCGGATTAACGCTTGCACCCTCCGTATTACCGCGGCGGCTGGCCCGGAGTTAGCC
+
CCCCCGGGGGGGEGGGGGGGEGCFGGFFCF<FGGGGDEGDFGGCFEGGGGGGGGGGGFFFCAEFGGEGGEDEGFEFEEGGGGCC@=FG++BFFGAFFFGGGGFGGGGGGGEFFGFFFFGGGGGGFCFG8FFGGGGGD?CCGC@?FFF9=8>@FFC7@D?8D@@@,@DGFE>FGGG<9CFGGBFGCFCCA>8*;=*58CFCCBE68FFA=::FE>F7)3*9:5120;1)(911679)8:88C?0<:*.5*.71:6:A5043:6C>7A(3,1<600:<+149(4(4,9><17(27>0-,0.44
@M04650:207:000000000-C238N:1:1101:11112:11694 2:N:0:19
GGACTACTAGGGTTTCTAATCCTGTTCGCTCCCCACTCTTTCGCACCTGAGCGTCAGTTTTTGTCCAGGGGGCCGCCTTCGCCACCGGTATTCCTCCAGCTCTCTACGCATTTCCCCGCTACACCTGGAATTCTACCCCCCCCTACAAGACTCTAGCTTGCCAGTTTCAAATGCAGTTCCTACTTTAAGCCCGGGGATTTCACATCTGACTTAACAAACCGCCTCCGTGCGCTTTACGCCCAGTAATTCCGATTAACGCTTGCCCCCTCCTTATTACCCCGTCTGCGGCCACTGGTTTAGC
+
CCCCCCEEFFGGG@@@C<F@,;CFGG,;FCFECC@F,EAFECB,B@F?B,,CCCG7FF,<@FCEA<,C@,C+C7CC+=CFFGEG,EEGECGGFGGC@FD,A,,,@F,A:FF+?F,CB+@?BF9FBF,8DCCFF@;F83@B7+@BCCE,7AEFG9,@FD>D*,,2FEFCG,;@7F79?=25,7,477,>=,,/:*/C):B?>+?A+*++/+034@FGB?FF9C0<(.-.4*((1*))9(;5?:(.*:-4:96(,)94>(-4((*(*2,20(())3.6C7,,(((4:),((*42()(-.*()6
@M04650:207:000000000-C238N:1:1101:27939:11732 2:N:0:19
GGACTACACGGGTATCTAATCCTGTTTGCTCCCCACGCTTTCGCACCTGAGCGTCAGTCTTTGTCCAGGGGGCCGCCTTCGCCACCGGTATTCCTCCAGATCTCTACGCATTTCACCGCTACACCTGGAATTCTACCCCCCTCTACAAGACTCTAGCTTGCCAGTTTCAAATGCAGTTCCCAAGTTAAGCTCGGGGATTTCACATCTGACTTAACAAACCGCCTGCGTGCGCTTTACGCCCAGTAATTCCGATTAACGCTTGCACCCTCCGTATTACCGCGGCTGCTGGCACGGTGTTAGC
+
CCCCCGGGGGGGGGGGGGGGGGGGGGGGGGCFGGGGGGGGGGGGGGGFGFGFGGGGFFGGGGGGGGGGGGGGGGGGGGGGGGGEGGGGGGGGGGGGGGGGGGGGFFAFGGGDG9FGGGG>=FFDF8FGGGGGGGGGGGGGGGGFGGGFGGGFF9EGGG;FGGGFFGCGGDCDFFCE<CCCCGFGGGEA9@;FEGGCD7F6:BGF6DFFC8+CCDGGF0F33C0(6A(03CB>FGF)94?E*46?>C>AG=4((072:(2?6?G2C;<26?>:6C>DEF:7>0>BB(38:E:C1((--/46)
@M04650:207:000000000-C238N:1:1101:25407:11732 2:N:0:19
GGACTACACGGGTATCTAATCCTGTTTGCTCCCCACGCTTTCGCACCTGAGCGTCAGTCTTTGTCCAGGGGGCCGCCTTCTCCACCGGTATTCCTCCAGATCTCTACGCATTTCACCGCTACACCTGGAATTCTACCCCCCTCTACAAGACTCTAGCCTGCCAGTTTCGAATGCAGTTCCCAGGTTGAGCCCGGGGATTTCACATCCGACTTGACAGCCCCCCTGCGTGCGCTTTACGCCCATGAAACCCGGACAACGCTCGAACCCTTCGTATTACCGCGGCTGCTGGCACGTATTTAGC
+
CCCCCGGGGGGGGGGGGGGGGGGGGGGGGAFGECEFFCFGGF:FCGEEE8FF:FGC@6EFFEEEFG<DGGGGGDFFEGDC,?E,FFED@EGFFG=FAFF9ECDGGG<DE+=4E?@9ECE?CBFGGCDFC,F:FGFFFGFE7=>?9BF?DGFF6CGCGGG,5FF,DF<;8*4D>A,<@22EECGFFA,,=BD7EDDE5DG?C:=BFC4807CC<**;/(=5()-(3>;)(919>EFFF08CC0(.**..57>9(0>0<2>0(1)(1?6:(((.(0(-<2491009038?27(+44(),+-).
@M04650:207:000000000-C238N:1:1101:26666:11746 2:N:0:19
GGACTACTAGGGTTTCTAATCCTGTTTGCTCCCCACGCTTTCGCACCTGAGCGTCAGTCTTTGTCCAGGGGGCCGCCTTCGCCACCGGTATTCCTCCAGATCTCTACGCATTTCACCGCTACACCTGGAATTCTACCCCCCTCTACAAGACTCTAGCTTGCCAGTTTCAAATGCAGTTCCCAAGTTAAGCTCGGGGATTTCACATCTGACTTAACAAACCGCCTGCGTGCGCTTTACGCCCAGTAATTCCGATTAACGCTTGCACCCTCCGTATTACCGCGGCTGCTGGCACGGAGTTAGC
+
CCCCCGGGGGGGGGGGGGGGGGGGGGGGGGGGGGGGGGEEGGGGGGGGGDGGGGGGGFGGGGGGGGGGGGGGGGGGGGGGGGGGGGGGGGGGGGGGGGGGGGDGGGGGGGGGGGGGGGGDGGGGGGFGFGFFGGGGFFGGGGGFGGGGGFGFFGGGGGFGGGGGGGFGF=DGFCFECGGGGGGFDFGGGGGGGDGGGGGDFFFFFGGFFGGGECDCB@FG;GFFDA>A(96BB=>AFBGGE?B?GG2:FFF0:>3:>:><?0C)7F???BBB:C?BFF4499;603>?>5(0810348AD<
@M04650:207:000000000-C238N:1:1101:18004:11774 2:N:0:19
GGACTACAGGGGTTTCTAATCCTGTTTGCTCCCCACGCTTTCGCACCTGAGCGTCAGTCTTTGTCCAGGGGGCCGCCTTCGCCACCGGTATTCCTCCAGATCTCTACGCATTTCACCGCTACACCTGGAATTCTACCCCCCTCTACAAGACTCTAGCCTGCCAGTTTCGAATGCAGTTCCCAAGTTAAGCTCGGGGATTTCACATCTGACTTAACAAACCGCCTGCGTGCGCTTTACGCCCAGTAATTCCGAGTAACGCTTGCACCCTCCGTCTTACCGCGGCTGCTGGCGCGGAGTTAGC
+
CCCCCGGGFGGGGGGGGGGGGGGGGGGGGGGGGGGGGGGGGGGGGGGGGGGGGGGGGGGGGGGGGGGGGGGGGGGGGGGGGGGGGFGGGGGGGGGGGGFGGGGGGGGGGEGGGGGGGGGGGGGGGGGGGCGGGCGGGGGGEGGFGGG,ECGFGAFGGGGGGGDGGFFGEGGGFFGGCGGGFGGGGGGFCG9CCCGGGGGGGFGFBG>FEGCDEGDFFDGCBG>;3A@FFDFFFGFBFFGEGBF>>DAAGFF?(.94*3>B?FF2>C?B?011(C0)C7<;0(7(3:7?F=(299(((2:45
@M04650:207:000000000-C238N:1:1101:5996:11775 2:N:0:19
GGACTACACGGGTTTCTAATCCTGTTTGCTCCCCACGCTTTCGCACCTGAGCGTCATTCTTTGTCCAGGGGTCCGCCTTCGCCACTGGTGTTCCTCCACATATCTACGCATTTCACCGCTACACGTGGAATTCCACTCTCCTCTTCTGCACTCAAGTTCTCCAGTTTCCAATGACCCTCCCCGGTTGAGCCGGGGGCTTTCACATCAGACTTAAGAAACCGCCTGCGCTCGCTTTACGCCCAATAAATCCGGCCAACGCTTGCCACCTACCTATTACCGCGTCTGCTGGCACGTAGTTCGC
+
CCCCCGGGGGGGGCFFFFFGEGGFGGG8FDFFFGGGCEECFFGEEGGGGGGGEGGC,,CFGGGGGGCFFGG,@FBFGGGFFGEGGG8EF=FFGGGGGGFGGFAFFDGFGGGGGGGGGG68EF9F>F<:BCFGGGFGDEGGFGGFFGGEGGGFGG8DGFGGGFG,E,DDFGGA+CDGDFGGDGD7CG+@67D>**8*:DGGGFGFAC:F8*7:)::CF1C49DBFFAB:;C92-AFB96EGC?:<*:5<F)52()9(126:3<FFFG?0(((.)35>C?69(-((-:AF054?(.2:?F)(-
@M04650:207:000000000-C238N:1:1101:6668:11860 2:N:0:19
GGACTACAGGGGTTTCTAATCCTGTTTGCTCCCCACGCTTTCGAGCCTCAGCGTCAGAAATGTTCCAGAGCGCCGCCTTCGCCACCGGTATTCCTCCAGATCTCTACGCATTTCACCGCTACACCTGGAATTCTACCCCCCTCTACAAGACTCTAGCTTGCCAGTTTCAAATGCAGTTCCCAGGTTGAGCCCGGGGATTTCACCTCTGTCTTGCATAACCGCCTGCGCACGCTTTACGCCCAGTAATTCCGATTAACGCTTGCACCCTACGTATTACCGCGGCTTCTGGCACGTAGTTAGC
+
CCCCCFGGGGGGGGGGGGGGGGGGGGGGGGGGGGGGGGGGGGGGGGGGGGGGGGGGGGG@FFGGGGGGFGGGGGGGGGGGGGGGGGGGGGGGGFGGGGGGGGGGGGGGGGGGGGGGGGGGGGGGGGGGGGGGGGGGGGGCCDGFGGCEDFFFGGGGFGFGCGGGFFGGGDGGGGFFGFGFGBCFGGGGGGCGGGGGDDGFGFGFFGGF?GGG=CGGFFG7>G6<(86A9GF@;55:F:C>EFB2FFA9F*9(:>GFGFFFB?F7FFF??:?B>F2>ED06>>F6(.424+(<??F03F2<<
@M04650:207:000000000-C238N:1:1101:17522:11874 2:N:0:19
GGACTACCGGGGTATCTAATCCTATTTGCTCCCCACACTTTCGAGCCTAAGTGTCAGTAATGGTCCAAGTTATCGCCTTCGCCTCTAGTGTTCTTCCATATATCTACGCATTCCACCGCTCCACATGGAGTTCCATAACTCTCTACCACACTCTAGGTTAATAGTTTCCAATGCATACAATAGTTAAGCTACTGCATTTAACACCAGACTTACTAACCCACCCGCGCTCGTTTTACGCCCAGTAAATCCGGATAACGCTTGCATCCTATGTATTACCGCGGCTGCTGGCACATAGTTAGCC
+
CCCCCGGGGGGGGGGGGGGGGGGGGGGGGGGGGGGGGGGGGGGGGGGGGFGGGGGGGGGCGGGGGGGGGGGGGGGGGGGGGGGGGGGGGGGGGGGGGGGGGGGGGGGGGGGGGFGGGGGGGGGGFGGCGGGGGGGGGGGFGGGFFFGGGGGFGGGGGGGGGGGGGGGGGGGGGGGFFFFGGGGGGGGGGFGGGCFGGGGFGFGFA8CFCFG?EGGGFB:DDGFAAEF9>GFBDGFF>@GG<BBEDGC*;58<DAG<DBFF@?*<>FEE?A779CCC>*(,((37(347<*.*.9A)6+.65
@M04650:207:000000000-C238N:1:1101:21766:11879 2:N:0:19
GGACTACAAGGGTTTCTAATCCTGTTTGCTCCCCACGCTTTCGCACCTGAGCGTCAGTCTTTGTCCAGGGGGCCGCCTTCGCCACCGGTATTCCTCCAGATCTCTACGCATTTCACCGCTACACCTGGAATTCTACCCCCCTCTACAAGACTCTAGCTTGCCAGTTTCAAATGCAGTTCCCAAGTTAAGCTCGGGGATTTCACATCTGACTTAACAAACCGCCTGCGTGCGCTTTACGCCCAGTAATTCCGATTAACGCTTGCACCCTCCGTATTACCGCGGCTGCTGGCACGGAGTTAGC
+
CCCCCGGGGGGGGGGGGGGGGGGGGGGGGGGGDGGGGGGGCGGGGGGGGFGGGGGGGFGGGGGGGGGGGGGGGGGGGGGGGGGGGGEGGGFFGGGGGGGGGGGGGGGGGGDFGGFGGGGGGGGGGGGGGGGCFDGGGCEGGGGFFGGGGDGFGEGCFGGGGGGGFGGGGFEGGFGGE@EFFG6:,@DFCFFFEEEGGGGGGFFFC48C<FGGFFGGFDGFF30;@F@E?DFFFEFBFFCCE?(.:F<2CF:??EGFGBF1?<<2FG?B004??FBFGG?BF6>((,:)4*(342>6?CAB:
@M04650:207:000000000-C238N:1:1101:15457:11905 2:N:0:19
GGACTACTGGGGTATCTAATCCTGTTTGCTCCCCACGCTTTCGCACCTGAGCGTCAGTCTTTGTCCAGGGGGCCGCCTTCGCCACCGGTATTCCTCCAGATCTCTACGCATTTCACCGCTACACCTGGAATTCTACCCCCCTCTACAAGACTCTAGCTTGCCAGTTTCAAATGCAGTTCCCAAGTTAAGCTCGGGGATTTCACATCTGACTTAACAAACCGCCTGCTTGCGCGTTACGCCCAGTAATTCCGATTAACGCTTGCACCCTCCGTATTACCGCGTCTGCTGGCACGGGGTTAGC
+
CC<CCGGG9EEE@;FFGGFGGGGEC<FEFGG<CCFGGGGCEECFGGGGFCFCBCCC7CEEFF<FGGGG8CCEF:F+@@CFCGE@FFBCFCDEGGADGGF9FEFFGGGGGGGGGFFGF7>8BCFFCF?=FFGGDFGDEGDEB8@6=DDE<D8<8;>EFCGF+@EEFGFF9,E;FF9:@DGFGGGFFCCFF9,<CCCCDGFGGF,=+8=68+;FFGFGF@GC996;65(;<523(:@17:CEGF?0CCA):8),:<DFGB906?F)>F(44:>F?C:<C>:B>((319A0(2(<,,2(-8(4<
@M04650:207:000000000-C238N:1:1101:9115:11919 2:N:0:19
GGACTACTCGGGTATCTAATCCTGTTTGCTCCCCACGCTTTCGCACCTGAGCGTCAGTCTTTGTCCAGGGGGCCGCCTTCGCCACCGGTATTCCTCCAGATCTCTACGCATTTCACCGCTACACCTGGAATTCCACCTCCCTCTACAAGACTCTAGCTTGCCAGTTTCAAATGCAGTTCCCAAGTTAAGCTCGTGGATTTCACATCTGACTTAACAAACCGCCTGCGTGCGCTTTACGCCCAGTAATTCCGATTAACGCTTGCACCCTCCGTATTACCGCGGCTGCTGGCACGGAGTTAGC
+
CCCCCGGFDFGGG@FGGGGGGGGGGGGGGGGGGGGGGGGGGGGCCFGG:FFGGGGGGF9,C,CFGGGG8@+@BGGGGGGGCGGGG<F7F+DFFG8FF,EFGGGGGGGGGGGGGGGGGGGGGGGGGGGGGGGGD,@D,,6FEGGF,>,@,@DBF>DF9EBDEGGGGGGGGFC3;A97CDFG<:7:FGF,9E,9C4;C49FGGFGFF7FFEGGF>8F8*-AF2D@;;AB38D(:@CFFF;E:FF:>FCADGFF1::5>C11:4(/2>FB?B((8<C:)3:1139>F9<00(*4C0(498*)65
@M04650:207:000000000-C238N:1:1101:11442:11929 2:N:0:19
GGACTACTGGGGTTTCTAATCCTGTTTGCTCCCCACGCTTTCGTGTCTCAGCGTCAGTATTCGTCCAGTTGGCCGCCTTCGCCACCGGTGTTCCTCTCGATATCTACGAATTTCACCTCTACACCGAGAATTCCACCAACCTCTCCGATACTCTAGCCTCGCAGTTTCGAGTGCACTTCCTGGGTTGAGCCCAGGGCTTTCACACCCGACTTATGAGACCGCCTCCACACGCTTTACGCCCAGTAATTCCGAACAACGTTTGCACCCTCTGTCTTACCCCGGCTGCTGGCACAGCGTTTTC
+
CCCCCGGGGGGGGGGGGGGGGGGGGGGGGGGGGGGGFDGGGGGGGGGGGGGGGGGGGGFGGGGGGGGGGGDCGGGGGGGGGGGGGGGGGGGGGGGGGGGCFBEGGFGCGDGFGGGGFGGGEFEGGG@C+CFFGGGGGGDGGFGFGGGCGGGFGFFGGGGGCEG=FGGGC+:E6FFCGGGGGG6BFGCFGGG*,;*=DFGFGFGFFGGB@GGG4C+++9C39GFF0;,;(/(,(A)9F:GEG:27C*5<FF48(.)(96:0:2*)9A(383)4:CA<F<(46(239B:24=(<4(494*-(6
@M04650:207:000000000-C238N:1:1101:22390:11937 2:N:0:19
GGACTACAGGGGTTTCTAATCCTGTTTGCTCCCCACGCTTTCGCACCTGAGCGTCAGTCTTTGTCCAGGGGGCCGCCTTCGCCACCGGTATTCCTCCAGATCTCTACGCATTTCACCGCTACACCTGGAATTCTACCCCCCTCTACAAGACTCTAGCTTGCCAGTTTCAAATGCAGTTCCCAAGTTAAGCTCGGGGATTTCACATCTGACTTAACAAACCGCCTGCGTGCGCTTTACGCCCAGTAATTCCGATTAACGCTTGCACCCTCCGTATTACCGCGGCTGCTGGCACGGAGTTAGC
+
CCCCCGGGGGGGGGGGGGGGGGGGGGGGGGGGGGGGGGGGGGGGGGGGGGGGGGGGGGGGGGGGGGGGGGGFGGGGGGGGFGGGGGGGGGGGGGGGGGGFGGGGFGGGGGDGGGGGGGGGGGGGGGGGGGGGGGGGGGGGGDGFGGGGFGGFGG;FGGGFFGFGGGGGGGAEFGFDFFGGGCGGGGGGGG;CGGEGDDGGGFGFFGGFFGGG9CFGAFGGFD><=FFFFDFFBG@AFFGEG?B>FGFFGFFF:>DDG?BF?053CGFBFFBB:FFFGG?9(7>B6?:>(:2FFB>04FAAF
@M04650:207:000000000-C238N:1:1101:8022:12012 2:N:0:19
GGACTACTGGGGTATCTAATCCTGTTTGCTCCCCACGCTTTCGCACCTGAGCGTCAGTCTTTGTCCAGGGGGCCGCCTTCGCCACCGGTATTCCTCCAGATCTCTACGCATTTCACCGCTACACCTGGAATTCTACCCCCCTCTACAAGACTCTAGCTTGCCAGTTTCAAATGCAGTTCCCAAGTTAAGCTCGGGGATTTCACATCTGACTTAACAAACCGCCTGCGTGCGCTTTACGCCCAGTAATTCCGATTAACGCTTGCACCCTCCGTATTACCGCGGCTGCTGGCACGGAGTTAGC
+
CCCCCGGGGGGGGGGGGGGGGGGFGGGGGGGGGGGGGGGGGGGGGGGGFFGGGGGGGGGGGGGGGGGGGDGGGGGGGGGGFGEEEGGGG>FGGGGGGGGGFGEGFGGGGCEFFGGGFGGGGGGGGGGDCFGGGFGGGG6FCDEFCFGGDGGFGGGGGGGGGGFCFG,EFFFGGFFFFFGF6FDEGGGGDGDC5CCGC<C9FFG:C<FFFGGG=CGFF2FF>G>1@F;;@GFFBGF2?35CGFFFGCBAGFFFFFGAC20840*2CF6:B6>FFF?AGG:>>FFF>040:E:FF>604;:<)
@M04650:207:000000000-C238N:1:1101:14682:12035 2:N:0:19
GGACTACTCGGGTTTCTAATCCTGTTTGCTCCCCACGCTTTCGCACCTGAGCGTCAGTCTTTGTCCAGGGGGCCGCCTTCGCCACCGGTATTCCTCCAGATCTCTACGCATTTCACCGCTACACCTGGAATTCTACCCCCCTCTACAAGACTCTAGCTTGCCAGTTTCAAATGCAGTTCCCAAGTTAAGCTCGGGGATTTCACATCTGACTTAACAAACCGCCTGCGTGCGCTTTACGCCCAGTAATTCCGATTAACGCTTGCACCCTCCGTATTACCGCGGCTGCTGGCACGGAGTTAGC
+
CCCCCGGGGGGGGGGGGGGGGGGGGGGGGGGGGGGGGGDGGGGGDGGGAEGGGGGGGGGGGGGGGGGGG>GDGGGGGGGGGGGDDFGGGDGGGGGGGGGGGGGGCFGGGDGGGGGGGGGGGGGGGGGGGGGGGGGDG?DGGGGFDGF,,4DFG9ECGGCB@FGGFECGCFFEFFECCFGFGA,DFFGCFG,<CG5E4CGGGFGA+*=CCGG7C+CC4=GGBGBF<A()3C09>GFFF?GGGB?BDCA<DFF045CD=:0:<FG>GGF:?:6:?CBAEFF>BFF>;?>)(7:A6>09?F<26
@M04650:207:000000000-C238N:1:1101:23857:12074 2:N:0:19
GGACTACTAGGGTTTCTAATCCTGTTTGCTCCCCACGCTTTCGCACCTGAGCGTCAGTCTTTGTCCAGGGGGCCGCCTTCGCCACCGGTATTCCTCCAGATCTCTACGCATTTCACCGCTACACCTGGAATTCTACCCCCCTCTACAAGACTCTAGCTTGCCAGTTTCAAATGCAGTTCCCAAGTTAAGCTCGGGGATTTCACATCTGACTTAACAAACCGCCTGCGTGCGCTTTACGCCCAGTAATTCCGATTAACGCTTGCACCCTCCGTATTACCGCGGCTGCTGGCACGGAGTTAGC
+
CCCCCGGGGGGGGGGGGGGGGGGGGGGGGGGGGGGGGGGGGGGGGGGGGGFGGGGGGGGGGGGGGGGGGGDEFGGGGGGGGGGGGGGGGGGGGGGGGGGGGGGGGFGGGGGGFGGGGGGGGGGGGGGGGGGGGGGGGGGGGGGFGGGGFEGFGGGGGGGGGCFCFGGGGDGGGGGGGGGGGGGFGFCGFGCC>EGGGGGGGFGFFGGFFGGGEFGGFFGGFGBFDFFEDG9BFGFAFBGGGFFFGGFFGF6(45D9>8;BFBC?FG?FF?>F0CBFGF<>(6(108B0:G79<>(43E2<<
@M04650:207:000000000-C238N:1:1101:11982:12127 2:N:0:19
GGACTACCGGGGTTTCTAATCCTGTTTGCTCCCCACGCTTTCGCACCTGAGCGTCAGTCTTTGTCCAGGGGGCCGCCTTCGCCACCGGTATTCCTCCAGATCTCTACGCATTTCACCGCTACACCTGGAATTCTACCCCCCTCTACAAGACTCTAGCTTGCCAGTTTCAAATGCAGTTCCCAAGTTAAGCTCGGGGATTTCACATCTGACTTAACAAACCGCCTGCGTGCGCTTTACGCCCAGTAATTCCGATTAACGCTTGCACCCTCCGTATTACCGCGGCTGCTGGCACGGAGTTAGC
+
CCCCCGGGGGGGGGGGGGGGGGGGGGGGGGGGGGGGGGGGGGGGGGGGGGGGGGGGGGGGGGGGGGGGGGGGGGGGGGGGGGGGGGGGGGGGGGGGGGFCFFGGGGGGGGGGGGGGGGGGGGGGGGGGGGGGGGGGGGGGGGGFGGG6ECGFGGGGGGGGGGGGGGGGGGGGGCFGCGGFGGCCEFDGGG;CEGCCDDGFGFGFFGGF?FGGFGGGF@GGFGFFFFFF?GBF9GF>F?EEE:6:DFBFGFF?B@3AGFFFB?GFGGFBB?FF:8:AGGFF;>>>B3)).5(C:((-4F<46
@M04650:207:000000000-C238N:1:1101:9091:12168 2:N:0:19
GGACTACAAGGGTTTCTAATCCTGTTTGCTCCCCACGCTTTCGCACCTGAGCGTCAGTCTTTGTCCAGGGGGCCGCCTTCGCCACCGGTATTCCTCCAGAGCTCTACGCATTTCACCGCTACACCTGGAATTCTACCCCCCTCTACAAGACTCTAGCTTGCCAGTTTCAAATGCAGTTCCCAAGTTAAGCCCGGGGTTTTCACATCTGACTTAACAAACCGCCTGCGTGCTCTTTACGCCCAGGAATTCCGATTCACACTTGCACCCTCCGTATTACCACGTCTGCTGGCCCGTAGTTATC
+
CCCCCFFFGGGECFEGGDFFFFFFGG9FFFGGGCE7@FCFFGFE7@@EEDF@CFD,@C@FAFFCFECF<FC@F@+CFGGGGGGCGGGGF+BBEGGF8,<E,,@=FGDDEEGDFEEF,=BCEFGDGGGG8DF=AGGF,,6@=6=D9E=,8,D8E,EAFGC>EGA,@CFFGGGCFCAF@CFF9C6FFCFFE9,*;;EC))=8CF;8A88BCC7C7FF741C8(940752:;*,)629)=(*2:33(/*),2791:)*):),4-)2)9C?B(2(,22(5:>),((((-).),:(:1((-4+.).
@M04650:207:000000000-C238N:1:1101:22116:12175 2:N:0:19
GGACTACTCGGGTTTCTAATCCTGTTTGCTCCCCACGCTTTCGTCCCTGAGCGTCAGTGTACATCCAGTAAATTGCCTTCGCCATTGGTGTTCTTCCTAATATCTACGCATTCCACCGCTTCACTAAGAATTCCATTTACCTCTATGTAACTCTAGTTTGCTAGTATCCAAAGCGGGCTGAGGTTGAGCCTCAGGCTTTAACTCTAGACTTAACAAACCGCCTACGAACGCTTTACGCCCAATAATTCCGGATAACGCTTGTGACCTATGTATTACCGCGGCTGCTGGCACATAGTTTGCC
+
CCCCCGGGGGGGGGGGGGGGGGGGGGGGGGGGGGGGGGGGGGGGGGGGGGGGGGGGGGFGGGGGGGGGGGGGGGGGGGGGGGGGGGGGGGGGGGGGGGGGGGGGGGGGGGGGGGGGGGGGGGGGGGGGFGGGGGGGGGGGGCGFGGGGGGGFGGGGGGGGGGGGGGGGGGGGGGGGGDEEFGCGGGGGGGGGGGGGGGGEFFFFFGGFFGFGFGGGFFGGAGFDFFFFFGF?DC=>DFDFGFF3DFEFGFF@FDG<D@D<=(*7>FEF>244:FDFDD3>0>FB?B08<*5*:4<9<GFFB
@M04650:207:000000000-C238N:1:1101:12883:12189 2:N:0:19
GGACTACCGGGGTATCTAATCCTGTTTGCTCCCCACGCTTTCGCACCTGAGCGTCAGTCTTTGTCCAGGGGGCCGCCTTCGCCACCGGTATTCCTCCAGATCTCTACGCATTTCACCGCTACACCTGGAATTCTACCCCCCTCTACAAGACTCTAGCTTGCCAGTTTCAAATGCAGTTCCCAAGTTAAGCTCGGGGATTTCACATCTGACTTAACAAACCGCCTGCGTGCGCTTTACGCCCAGTAATTCCGATTAACGCTTGCACCCTCCGTATTACCGCGGCTGCTGGCACGGAGTTAGC
+
CCCCCGGGGGGGGGGGGGGGGGGGGGGGGGGFGGGGGGGEGGGCGGGGGGGGGGGGGGFGGGGGGGGGGGGGGGGGGGGGGGGGGGGGGGGGGGGGGGGGGGFGGGGGGGGGAGGGGGGGGGGGGGGGDFGGGGGGGGGGGGGFGGGGFGGFGCEGGGFGFGGGGGGFFFFFGGGGGGGGGGGGGEGGGGCCEGGGCG7FGF?7FFFFFGGFEG=CA085030;@F>=?G>F;E3>FBEG>1:?GG2<FFF?15DA:89:(8FBFGF0:?9?BF?DE7:B0>;(,4)54E(+4(4248<A6
@M04650:207:000000000-C238N:1:1101:16384:12199 2:N:0:19
GGACACCGGGGTATCTAATCCTGTTTGCTCCCCACGCTTTCGTCCCTGAGCGTCAGTGTACATCCAGTAAATTGCCTTCGCCATTGGTGTTCTTCCTAATATCTACGCATTCCACCGCTTCACTAAGAATTCCATTTACCTCTATGTAACTCTAGTTTGCTAGTATCCAAAGCGGGCTGAGGTTGAGCCTCAGGCTTTAACTCTAGACTTAACAAACCGCCTACGAACGCTTTACGCCCAATAATTCCGGATAACGCTTGTGACCTATGTATTACCGCGGCTGCTGGCACATAGTTTTCCG
+
688A6;:@FFGGGGGGGGGGGGGGGGGGGGGGGGGGGGGGGGGFGGGGGGGGGGGGGGGGGGGGGGGGGGFFGGGDGGGGGFCGGGGGGGGGGGFFGGGGGGGGGGGGGGGGGGGGGGGGGGGGGGGGGGGGGGGGGGG9EFGFGGGGGGGFGGGGGGGGGGGGGGGGGGGGCFGGGGGGGGGFGGGGFFEFGGGGGGGGCFGFF7CFFGGGEFGGF2EDAD>BD>DEFDDFDCFDEFGFG(6AFGFFGDA?FBC;DDBBF?=9*<<ABAAFFGAB577>(19:>?:6(<(3624:<+6>(
@M04650:207:000000000-C238N:1:1101:24281:12214 2:N:0:19
GGACTACCCGGGTTTCTAATCCTGTTTGCTACCCACGCCTTCGCGCCTCAGTGTCAGTCCTCTACCAGAGAGACGCCTTCGCCACTGGTGTTCCTCCAGAGCTCTACGCATTTCACCGCTACCCCTGGAATTCCTCTCCCCTCTTAGAAACTCTAGTCTACCAGTCCGAGACGCTTAACAAGGGTAAGCCCTGCACTTTCACGTCACACTTAGTCAACCACCTACACGCCCTTTACGCCCAGTCATTCCGATTAACGCCCGCACCCCCCGTGTTACCGCGGCTGCTGGCACGGAGTTGCCC
+
CCCCCGGGGGGGGGGGGGGGGGGGGGGGGGFGGGGGGGGGGGGGGGGGGGGGGGGGGGGGGGGGGGGGGGGGGGGGGGGGGGGGGGGGGGGGGGGGGGGGGGGGGGGGGGGGGGGGGGGGGGGGGGGGGGGGGGGGGGGGGGGFDGGGEDFFGGGGGGGFEGGFGGGGG>EGGGGGGGGGFFF@FGGGGGGGFFGGGGGGGFGFFGGFECDCE>FGCEGGFGFFFFFEFC@6=6AEBFGG:7;@FG3);8:30>CC50(--492DC>>B(:28C<><5,-(429?:7(2032411(4+)).
@M04650:207:000000000-C238N:1:1101:24981:12222 2:N:0:19
GGACTACTCGGGTTTCTAATCCTGTTTGCTCCCCACGCTTTCGCACCTGAGCGTCAGTCTCTGTCCAGCGCGCCGCCTTCGCCACCGGTATTCCTCCTGATCTCTACGCATTTCACCGCTACACTTGGAATTCTACCCGCCTCTCCCAGCCTCTAGCTTTCCAGTTTCCAATGCGGTTCTCAGGTTAAGCCCCCGGATTTCACTTCCGACTTACCAAGCCACCTGCGCGCGCCTTTACCCCAGTAACTCCGATTAACCCCTGCACCCCTCGTATTACCGCCGCCTGTGGCCCGGGGTTAGC
+
C<CCCFGG8CCGG6FGGGGGGGCFFGGGGGGGGGGGGGGGGGG7,CGG@CA,CFGDGF9<,6C<FFFG,7+8C+@FGG:FGGGG,EFGG+BFEGGGG,,AEDEGGGGGGGEGGGGG9+6?EGCF;4CEFGGGG9>@,,6+@DGF,,,,,,8;F8DFGCA,;FGGGEE9,8,53,+**3:,,3,@FG,@CG791*4*):FGGFG++;*)(:CD9+0;)/8:(7=@(;>)(1(((25)*)3<F382:7)6*9)-()/4>)((-(1(0*4((4,((256FG:9(4(-2())4:(/(,((,1-16
@M04650:207:000000000-C238N:1:1101:24775:12255 2:N:0:19
GGACTACACGGGTTTCTAATCCTATTTGCTCCCCACACTTTCGAGCCTAAGTGTCAGTAATGGTCCAAGTTATCGCCTTCGCCTCTAGTGTTCTTCCATATATCTACGCATTCCACCGCTCCACATGGAGTTCCATAACTCTCTACCACACTCTAGGTTAATAGTTTCCAATGCATACAATAGTTAAGCTACTGCATTTAACACCAGACTTACTAACCCACCCGCGCTCGTTTTACGCCCAGTAAATCCGGATAACGCTTGCATCCTATGTATTACCGCGGCTGCTGGCACATAGTTAGCC
+
CCCCCGGGGGGGGGGGGGGGGGGGGGGGGGGGGGGGGGGGGGGGGGGGG@FGGGGGGGGGGGGGGGGFGGGGGGGGGGGGGGGGGGGGGGFGGGGGGGGGGGGGGGGGGGGGGFGGGDEGGGGGGGEGGGGGGGGGGGGGGGGFGGFGGGGFGFGGGGGGFGFFGGGGFGGGGGGGGGGGF:FGGGGGGGGGGGGDFGGGGFGFFGGFFGDCEFFFFBFG=DAFFFA44CAFFCAEF?G<F>=EGG55<B?(/:FF5(4061C?GGFFFFE3<<?E98079;02:?F0?64066>AA7625
@M04650:207:000000000-C238N:1:1101:18324:12268 2:N:0:19
GGACTACTCGGGTTTCTAATCCTGTTTGCTCCCCACGCTTTCGCACCTGAGCGTCAGTCTTTGTCCAGGGGGCCGCCTTCGCCACCGGTATTCCTCCAGATCTCTACGCATTTCACCGCTACACCTGGAATTCTACCCCCCTCTACAAGACTCTAGCTTGCCAGTTTCAAATGCAGTTCCCAAGTTAAGCTCGGGGATTTCACATCTGACTTAACAAACCGCCTGCGTGCGCTTTACGCCCAGTAATTCCGATTAACGCTTGCACCCTCCGTATTACCGCGGCTGCTGGCACGGAGTTAGC
+
CCCCCGGGGGGGGGGGGGGGGGGGGGGGGGGGGGGGGGGGGGGGGGGGGGGGGGGGGGGGGGGGGGGGGGGGGGGGGGGGGGGGGGGGGGGGGGGGGGGGGGGGGGGGGDGGGGGGGGGGGGGGGGGGGGGGGGGGGGGGGGGFFGGFGGGFGGGGGGGGGGGGFGFGFGGGGGGGGGGGGGGGGGGGGGGFCEGEGGGGGFGFFGGFFGGGFGGGF<GGFGFFDFFB?GFB(>FFFFGGGF:4>FBAGFF?B:5<GBFFFFG<FGB?BFF<BGFFGG<9>>FFFFF>>C?G:(,02;5)6
@M04650:207:000000000-C238N:1:1101:7722:12274 2:N:0:19
GGACTACCCGGGTTTCTAATCCTGTTTGCTCCCCACGCTTTCGAGCCTCAGCGTCAGTTACAGACCAGAGAGTCGCCTTCGCCACTGGTGTTCCTCCACATATCTACGCATTTCACCGCTACACGTGGAATTCCACTCTCCTCTTCTGCACTCAAGTTCTCCAGTTTCCAATGACCCTCCCCGGTTGAGCCGGGGGCTTTCACATCAGACTTAAAGAACCGCCTGCGCTCGCTTTACGCCCAATAAATCCGGACAACGCTTGCCACCTACGTATTACCGCGGCTGCTGGCACGTAGTTAGC
+
CCCCCFGGGGGGGGGGGGGGGGGGGGGGGGGGGGGGGGGGGGGFGGGGGGGGGGGGGGGGGGGGGGGGGGGGGGGGGGGGGGGGGGGGGGGGGGGGGGGGGGGGGGGGGGGGGGGGGGGGGGGGGFGDCFGGGGGGGCFGGGGFGGGGGGGFGGGGGGGGFGGF@FGFBFFFGAFFGGGGGGGDEGGGGGGGDEEGGGGGGFFFFGGFEFGCCCFGFFGF9G@?@FFF>G>B?:FAFBGGGF?BCF64FF3>?FD0*4;?:<F0>FF14:672@?FGGBFF>B>>?FF(*(<4(48?+)6.
@M04650:207:000000000-C238N:1:1101:6827:12297 2:N:0:19
GGACTACCCGGGTTTCTAATCCTGTTTGCTCCCCACGCTTTCGCACCTGAGCGTCAGTCTTTGTCCAGGGGGCCGCCTTCGCCACCGGTATTCCTCCAGATCTCTACGCATTTCACCGCTACACCTGGAATTCTACCCCCCTCTACAAGACTTTAGCTTGCCAGTTTCAAATGCAGTTCCCAAGTTAAGCTCGGGGATTTCACATCTGACTTAACAAACCGCCTGCGTGCGCTTTACGCCCAGTAATTCCGATTAACGCTTGCACCCTCCGTATTACCGCGGCTGCTGGCACGGAGTTAGC
+
CCCCCGGGFGGGGGGGGGGGGGGGGGGGGGGGGGGCGGGGGGGC,FGGFGGDGGGGGF9FFCFGGGGGGGEEGGGGGGGGGGGGGCGGGFFGGGGGGFFGGGGGGGGGGEGGGGGGGGG>7FGG=FGGFFGGFFEFF8=FGGGF:FG9@CFAE9@AFCE6CCEGGGGGGGGGGFG7EFFFCFDFGFFCGG,=7CEC57FG78?FFFGFFGGGEGGFA(@<>G>;;FF5/5,3>EFA@:GGG3(5DGABGFF?0>D<74121872C;6:B?>BFF7AG>:B>BB>9()54C1A?3>9FC9<<
@M04650:207:000000000-C238N:1:1101:19255:12346 2:N:0:19
GGACTACACGGGTTTCTAATCCTGTTTGCTCCCCACGCTTTCGCACCTGAGCGTCAGTCTTTGTCCAGGGGGCCGCCTTCGCCACCGGTATTCCTCCAGATCTCTACGCATTTCACCGCTACACCTGGAATTCTACCCCCCTCTACAAGACTCTAGCTTGCCAGTTTCAAATGCAGTTCCCAAGTTAAGCTCGGGGATTTCACATCTGACTTAACAAACCGCCTGCGTGCGCTTTACGCCCAGTAATTCCGATTAACGCTTGCACCCTCCGTATTACCGCGGCTGCTGGCACGGATTTAGC
+
CCCCCGGGGGGGGGGGGGGGGGGGGGGGGGGGGGGGGGGGGGGGGGGGGGGGGGGGGGGGGGGGGGGGGGGGGGGGGGGGGGGGGGGGGGGGGGGGGGGCFGGGFFGGGGGGAGGGGGGDGGGGGGGGGGGGFGGFFFGGGGGFFGFFFGGCGEBFGGGGGGGFFGGGGGGGGGGGFGGGGGGGGGF7BGEC79CGCDGGG=FFFGGFE8>FCFGGFDGG@GFFFFFFFD(42:@BF?;CGF?B7?AAGFFFBFGFG<F?:09<FFF::?9F(;2)AF3((219>6:?:E:FF((-,+)--
@M04650:207:000000000-C238N:1:1101:11108:12348 2:N:0:19
GGACTACTGGGGTTTCTAATCCTGTTTGCTACCCACGCCTTCGCGCCTCAGTGTCAGTCCTCTACCAGAGAGACGCCTTCGCCACCGGTGTTCCTCCAGAGCTCTACGCATTTCACCGCTACCCCTGGAATTCCTCTCCCCTCTTAGAAACTCTAGTCTACCAGTCCGAGACGCTTAACAAGGGTAAGCCCTGCACTTTCACGTCACACTTAGTCAACCACCTACACGCCCTTTACGCCCAGTCATTCCGATTAACGCTCGCACCCCCCGTGTTCCCGCGGCTGCTGGCACGGACTTACAC
+
CCCCCGGGGGGGGGEFGGGGGGGGGGGGGGGGGGGGGGGGGGGGGGGGGGGGGGGGGCFCFCGGGGGGFGFFGGGGGGGGGGGGGGGGGGGFGGGGGGFGGGGGGGGGGGGGGGGGGGGGGGGGGGGGDGGGGGGFFGGGGGGFFGGG9EFDFGGGGGGGGGGGAFFCEGGGGGGGGGGGAGCEFFFGGGGGG>:EG>GGGFGFFGGF=GFGCGGGFFGGFD=EFFFEFG9B8?ACE18C*6@37:7<@A>FFFD9D>??>>595C>9>>???8)5<D(409-9:)),4*5:96((50)).
@M04650:207:000000000-C238N:1:1101:19800:12363 2:N:0:19
GGACTACTGGGGTATCTAATCCTGTTTGCTCCCCACGCTTTCGCACCTGAGCGTCAGTCTTTGTCCAGGGGGCCGCCTTCGCCACCGGTATTCCTCCAGATCTCTACGCATTTCACCGCTACACCTGGAATTCTACCCCCCTCTACAAGACTCTAGCTTGCCAGTTTCAAATGCAGTTCCCAAGTTAAGCTCGGGGATTTCACATCTGACTTAACAAACCGCCTGCGTGCGCTTTACGCCCAGTAATTCCGATTAACGCTTGCACCCTCCGTATTACCGCGGCTGCTGGCCCGGAGTTAGC
+
CCCCCGGCFGGGGGGGGGGGGGGGGGGGGGGGGGGGGGGGGGGGGGGGGFGGGGGGGGGGGGGGGGGGGGGGGGGGGGGGGGGGGGGGGGGGGGGGGGGEFFGAFFGGGGGGFGGGGGGGGGGGGFGGGGGGGGGGGGGGGGGFGGGGGGGFGGGGGGCFGCEGGGGGGGGGGGGGGGGGGGGGFFGGGGCFGGEEGGGGGFGFFGGFFGGFEFGGFFGGFGFFFFFE;D>B9G>A?6CEG?05>:A<FFFFB>D<GF01:<C2CFF2<:6<(A?>F*3(33;BFF>>BD(/299(4E246
@M04650:207:000000000-C238N:1:1101:17114:12388 2:N:0:19
GGACTACCGGGGTATCTAATCCTGTTTGCTCCCCACGCTTTCGCACCTGAGCGTCAGTCTTTGTCCAGGGGGCCGCCTTCGCCACCGGTATTCCTCCAGATCTCTACGCATTTCACCGCTACACCTGGAATTCTACCCCCCTCTACAAGACTCTAGCTTGCCAGTTTCAAATGCAGTTCCCAAGTTAAGCTCGGGGATTTCACATCTGACTTAACAAACCGCCTGCGTGCGCTTTACGCCCAGTAATTCCGATTAACGCTTGCACCCTCCGTATTACCGCGGCTGCTGGCACGGAGTTAGC
+
CCCCCGGGGGGGGGGGGGGGGGGGGGFGFGFGGGGGGGGGGGGEGGGFFEAFGGGGGFCFFGGGGGGG@CFGGGGGGGGGGGGGGGGGGGGGGGGGGGGGF@DGGGGGGGGGGGGGGGGGGGGGGGGGGGGGGGGGEDGEGGGFCFDGGGGFGGGGGFCFFFFGG;EGFAFGG9EF<CG?EGGGGGGGGG;?EGGCGGGGGFGFFGFFEGGGFGGGFFGFBDFFDF@E?GF;0CFAFFDCC<B?GFAFGFFFFDGFGFFFFBFBGF?:0:B0:;:AAFBFFF>BFF024*,<:6(38FFB<
@M04650:207:000000000-C238N:1:1101:24902:12408 2:N:0:19
GGACTACCGGGGTTTCTAATCCTGTTTGCTCCCCACGCTTTCGCACCTGAGCGTCAGTGTACATCCAGTAAATTGCCTTCGCCATTGGTGTTCTTCCTAATATCTACGCATTCCACCGCTTCACTAAGAATTCCATTTACCTCTATGTAACTCTAGTTTGCTAGTATCCAAAGCGGGCTGAGGTTGAGCCTCAGGCTTTAACCCTAGACTTAACAAACCGCCTACGAACGCTTTACGCCCAATAATTTCGGATAACGCTTGTGACCTATGTATTACCGCCGCTGCTGGCACCTAGTTTGCC
+
CCCCCFGGGGGGGEGGGGGGGGGGGGGGGGGGGGGGGGFGGGGGDGGGCFGGGGGGGGGGAFFFFGGGGGFC<@FGGGGGGGGGB<FGGGGGGCGGGGGGGFGGGGGGGGGG<FGGGGGG7FGGGGFGGGGGGGG9=9EGGGGFFC;C,EFFGCFG=FFGFCFFGCDCDFG9DGGD6CEEFFG8F3:EGG,AFFCFFGG,;=,;*99>ECGCEGGG4:EC=G2-8;969//,6FF<:;GG7=13*3?);;:1();;*-,42,*):F))-444<G24C*,(4(((()).4*)*.4<4<C4)5
@M04650:207:000000000-C238N:1:1101:19398:12417 2:N:0:19
GGACTACTCGGGTTTCTAATCCTGTTTGCTACCCACGCCTTCGCGCCTCAGTGTCAGTCCTCTACCAGAGAGACGCCTTCGCCACCGGTGTTCCTCCAGAGCTCTACGCATTTCACCGCTACCCCTGGAATTCCTCTCCCCTCTTAGAAACTCTAGTCTACCAGTCCGAGACGCTTAACAAGGGTAAGCCCTGCACTTTCACGTCACACTTAGTCAACCACCTACACGCCCTTTACGCCCAGTCATTCCGACTAACGCTCGCACCCCCCGTCTTACCGCGGCTGCTGGCACGGAGTTAGCC
+
CCCCCG8FGGGGFGGGGGGGGGGGGGGGGGGGGGGGGGGGGGGGGGGGGGGGGGGGGGGGGGGGGGGDGGCGGGGGGCEFGGGGGGGGGGGGGGGGGG<FGGGGGGGGGGGGGGFEGGGGGGGEGGGGGFGFGGEGFGFGGGGFCGGGEGFFGAFGG9DDFDFGGGGEEEGGDGGDDDFGGGGGGG6FG7>?CFFCGF:7CFGFFGDF:CFGFGGGABFGFDFEFFFFFFBF8<@4>?CGF(/.2CCEGFE(6:F?52(,-779DGF099?(.:<4<*-,(719(),,:*4*7((47<6)5
@M04650:207:000000000-C238N:1:1101:11244:12438 2:N:0:19
GGACTACTGGGGTATCTAATCCTGTTTGCTCCCCACGCTTTCGCACCTGAGCGTCAGTCTTTGTCCAGGGGGCCGCCTTCGCCACCGGTATTCCTCCAGATCTCTACGCATTTCACCGCTACACCTGGAATTCTACCCCCCTCTACAAGACTCTAGCTTGCCAGTTTCAAATGCAGTTCCCAAGTTAAGCTCGGGGATTTCACATCTGACTTAACAAACCGCCTGCGTGCGCTTTACGCCCAGTAATTCCGATTAACGCTTGCACCCTCCGTATTACCGCGGCTGCTTGCACGGAGTTAGC
+
CCCCCEGDEFGGGGGGGGGGGGGGGGGGGGFGGGGGGGGGGGGGGGGGGGGGGGGGGGDGGAFGGGGGGGGGGGGGGGGGGGGGGGGGGGGGGGGGGGGGGGGGGGGG7FFGGGGGAC=?ECGGGGGGGGGGGFEGG88FEDGF8EGG=DGFGCEFGF3>6DFGGFGGGGG9>FGFFGGG6,:FFFGEEC,,=C*=/9CGGFGFAGFFFGGGFGGFF;FGFGF;1FB:@G>F>GF<F?8ED12(*:AA*@@1:D*6:2181892>8::136(4;?<CC:>969;((3)5:<6(-3((24<5
@M04650:207:000000000-C238N:1:1101:23264:12448 2:N:0:19
GGACTACTCGGGTTTCTAATCCTGTTTGCTCCCCACGCTTTCGAGCCTCAGTGTCAGTTACAGGCCAGAGAGCCGCTTTCGCCACCGGTGTTCCTCCATATATCTACGCATTTCACCGCTACACATGGAATTCCACTCTCCTCTCCTGCACTCAAGTCTCCCAGTTTCCAATGACCCTCCCCGGTTGAGCCGGGGGCTTTCACATCAGACTTAAGAAACCACCTGCGCTCGCTTTACGCCCAATAAATCCGGACAACGCTCGGGACCTACGTATTACCGCGGCTGCTGGCACGTAGTTAGC
+
CCCCCGGGGGGGGGGGGGGGGGGGGGGGGGGGGGGGGGGGGFGCGGGGGGGFGGGGGGFGGGGGGGGGGGGGGGGGDGDFGGGGGGGGGGGGGGGGGGGGGGGGGGGGGGGGGGGGGGGGGGGGGGGGGGGGGGGGGGGGGFGFGGGGGGGFGFFFFGECFGG8ABEGGGGGFGGGGGGGGGGGEFGGGGGECEGGGGDFGFGFFGFF:F<FEG7FFFGC<3?F;F>D(8>@;E@AFFGGG3,(9D<BFFF>FEDFG>>BFFG>GC<(8?:78<?9<?<>FFF;>(,4?5?G6:?F6C4A6
@M04650:207:000000000-C238N:1:1101:6978:12488 2:N:0:19
GGACTACCGGGGTTTCTAATCCTGTTTGCTCCCCACGCTTTCGCACCTGAGCGTCAGTCTTTGTCCAGGGGGCCGCCTTCGCCACCGGTATTCCTCCAGATCTCTACGCATTTCACCGCTACACCTGGAATTCTACCCCCCTCTACAAGACTCTAGCTTGCCAGTTTCAAATGCAGTTCCCAAGTTAAGCTCGGGGATTTCACATCTGACTTAACAAACCGCCTGCGTGCGCTTTACGCCCAGTAATTCCGATTAACGCTTGCACCCCCCGTATTACCGCGGCTACTGGCACGGAGTTAGC
+
CCCCCGGGGGGGGGDGCGGGGFCGGGEFGGGGGGGGGGGGGGGDEEGFG,FFGGGGGGGGFGGGGGFGGDGGGGGGGGGGGFE:FFGGGDGGGGGGGEGAFFGGAEFGG>FGFCFFGGGGGGGGG:FGGGGCGF;FF?@CE>EFGGGFFGGFGGGGGGFCGGGDF9DGFGGGGGFGGFGFGGCECC@79D2CEG=EDDFGC6CFC476?DGGFGFFF?F39D@FFFF:2D9>BCF5=:?EGF??FFA4DBFB?F<9F?B6:BG?F?6(-39:0=>):74;(29((.4<:E<C6>6(-*456
@M04650:207:000000000-C238N:1:1101:25036:12520 2:N:0:19
GGACTACCGGGGTATCTAATCCTGTTTGCTCCCCACGCTTTCGCACCTGAGCGTCAGTCTTTGTCCAGGGGGCCGCCTTCGCCACCGGTATTCCTCCAGATCTCTACGCATTTCACCGCTACACCTGGAATTCTACCCCCCTCTACAAGACTCTAGCTTGCCAGTTTCAAATGCAGTTCCCAAGTTAAGCTCGGGGATTTCACATCTGACTTAACAAACCGCCTGCGTGCGCTTTACGCCCAGTAATTCCGATTAACGCTTGCACCCTCCGTATTACCGCGGCTGCTGGCACGGAGTTAGC
+
<C@CCEFGGGGGGGGGGGGGGGFGGGGGGGGGGGGGGGGGGGGGGGGGGGGGGGGGGGGGGGGGGGGGFGGGGGGGGGGGGGGGGGGGGGGGGGGGGGGGGFFGGGGGGGGGGGGGGGGGGGGGGGGFGGGGGGGGGGGGGGGFFFGGGGGFGGGGGGGGGGC?DGFFGGGGGGGGGGFGGCCFFFFFGGEFGGGGGDFGGFGFAFGFFGGGEGFGFDGC@GFFFF>B?GBBFDFAFFGGGFF7FGF27F@F0BGFGB9?FFGFGGB:1?>6?F?BGG?FFBFF>0:BFD?DB9033E4).
@M04650:207:000000000-C238N:1:1101:11704:12521 2:N:0:19
GGACTACTAGGGTATCTAATCCTGTTTGCTCCCCACGCTTTCGAGCCTCAGCGTCAGTTACAGACCAGAGAGTCGCCTTCGCCACTGGTGTTCCTCCATATATCTACGCATTTCACCGCTACACATGGAATTCCACTCTCCTCTTCTGCACTCAAGTCTCCCAGTTTCCAATGACCCTCCCCGGTTGAGCCGGGGGCTTTCACATCAGACTTAAGAAACCGCCTGCGCTCGCTTTACGCCCAATAAATCCGGACAACGCTTGCCACCTACGTATTACCGCGGCTGCTGGCACGTAGTTACC
+
CCCCCGGGGEGFGGGGGGGGGGGGGGGGFGGFGGGGDGGGGGGGGDGGGGGGGGGGGGGGGCFFECF@<EFEFGGGGGGGGGEGGGGGGFGGGDCGGGFFF9DFGGGGDCGFGEGGGGGGGGGGGGGGFFGGG<9?D8EGGGGFGGFGFDGFG?DFFGFEFGGGEGGGGGGGGCGGGGGGECECFGEGGGGDCC>EDDGGGFFFFG76>CFC>8+=ABG42D6?25;:1C99F5>E4:CEEB6?CFAAG?E0:>D:G>>?B?D?CFF7(:B<?GB99D(9;09B9::).*4C1.(4:FA).
@M04650:207:000000000-C238N:1:1101:14930:12590 2:N:0:19
GGACTACCAGGGTATCTAATCCTGTTTGCTCCCCACGCTTTCGAGCCTCAGCGTCAGTTACAGTCCAGAGAGTCGCCTTCGCCACTGGTGTTCTTCCTAATCTCTACGCATTTCACCGCTACACTAGGAATTCCACTCTCCTCTCCTGCACTCTAGACTTCCAGTTTGGAATGCAGCCCCCAGGTTGAGCCTGAGTATTTCACATCCCACTTAAAAATCCGCCTACGCTCCCTTTACGCCCAGTACATCCGGCCAACGCTCGCCACCTACGTATTACCTCGGCTGCTGGCACGTAGTTAGC
+
CCCCCGGGGGGGGGGGGGGGGGGGGGGGGGGGGGGGGGGGGGG?FGGGGGGGGGGGGGGGGGGGGGGG9FCF@F@FGGGGGGGGGGGGGGGGGGGGGGDCGGGGGGGFEEGGGGCGGDEG@FCGFF<FFFGGGGGGF8@FGGFFGCFFCCFFGGFC9=EEAEFFGGFA+89EGDCC8DCGGC88FF8D8@CF;E3B7CGGG999<FC9@FGGE+=D*8:F9D>>2A=4>C=>DGF*=(*C@(777+15@A)1()907;91,2>>38?:?F0:<C:BGG2>6(3:9?B:FC0C043,4EA)6
@M04650:207:000000000-C238N:1:1101:29254:12616 2:N:0:19
GGACTACTAGGGTTTCTAATCCTGTTTGCTCCCCACGCTTTCGCACCTGAGCGTCAGTCTTTGTCCAGGGGGCCGCCTTCGCCACCGGTATTCCTCCAGATCTCTACGCATTTCACCGCTACACCTGGAATTCTACCCCCCTCTACAAGACTCTAGCTTGCCAGTTTCAAATGCAGTTCCCAAGTTAAGCTCGGGGATTTCACATCTGACTTAACAAACCGCCTACGAACGCTTTACGCCCAATAATTCCGGATAACGCTTGTGACCTATGTATTACCGCGGCTGCTGGCCCATAGTTTGC
+
CCCCCGGGFGGGGGGGGGGGGGGGGGGGGGGGGGGGGGGGGGGGGGGGGFGGGGGGGGGGGGGFGGGGGGDGGGGGGGGGGGEGEFFGGGGGGGGGGGGGGGFGGGGGGGGGGFGGGGGGGGGGGFGGGGGGGGGFGFGGGGGFFGG8FFGFGGGGGGGFGGGFFE7EDGCGCDCGFGFFGGCFGGGFDGCEGGDGG:FGGFGFFGGFFGGGFGGGFFGGFGFF@FD>7DBF;EFF@?GGG<?FGGFFGFFFBDGAGFFF<?DFGC<.)6<<2?A<:D:>B>BBB6)805(1(4:5>FBF2
@M04650:207:000000000-C238N:1:1101:14470:12621 2:N:0:19
GGACTACCGGGGTATCTAATCCTATTTGCTCCCCACACTTTCGAGCCTAAGTGTCAGTAATGGTCCAAGTTATCGCCTTCGCCTCTAGTGTTCTTCCATATATCTACGCATTCCACCGCTCCACATGGAGTTCCATAACTCTCTACCACACTCTAGGTTAATAGTTTCCAATGCATACAATAGTTAAGCTACTGCATTTAACACCAGACTTACTAACCCACCCGCGCTCGTTTTACGCCCAGTAAATCCTTCTACCCCTTCCATCCTATGTATTTCCTCGTCTGCTGCCCCCTAGTTTGCC
+
---AA6CF++++@@EFF9@FFFGCFGG@FFGFFG8FEFGGGG7,6@FFE88C9FFF9F9<C@9FED9<<EE9FF@CCFGDD:CCCE,:E@FFFFGGE9F,E,@=EAF=@7FF9EAEE:8C@F@F,A?,,,:AFC,C,,99=BEFAED8<8BFGC,;,@;,,:,,CEDEC,,>88,@,=8,7,,8C,,,2=,,@,,22=F8++,0:+3*5;?+:?9+;=6+:95)5*)959--5C+7)(4<*(0/+49>C++)/++/*42=(6+.1;;?6)9)1<)/5+1(,62(46.).*-*-((.6+))-
@M04650:207:000000000-C238N:1:1101:9714:12624 2:N:0:19
GGACTACCGGGGTATCTAATCCTGTTTGCTCCCCACGCTTTCGAGCCTCAGCGTCAGTTACAGACCAGAGAGTCGCCTTCGCCACTGGTGTTCCTCCACATATCTACGCATTTCACCGCTACACGTGGAATTCCACTCTCCTCTTCTGCACTCAAGTTCTCCAGTTTCCAATGACCCTCCCCGGTTGAGCCGGGGGCTTTCACATCAGACTTAAAGAACCGCCTGCGCTCGCTTTACGCCCAATAAATCCGGACAACTCTTGCAACCTACGTATTACCGCGGCTGCTGGCACGTAGTTAGC
+
CCC-AEFGGGGGGGFGGGGGGGGGGGGF<EFEGGGGGDEGCGFE@EGGGGGGGGC7FGGGDAFFGGDGGFGCEGGEGGGFCCFEGGGGGCFFGGGGGGFFGCFG,@FFGDFCFFBA<FEGG>GGGGGGCE<FFFEE3D8=8=8DGGGGAECFGGGGDFA=37@E@EFE=CFG6BF,AD8+;3@ECB*8<CFCCEE55DGDFFFFFCF=<FFGEFGGFFGF>G6@FA>FB:;1,:@)04*:C?6(2::67:>63))49))6<AC):61220823+.4<C(161>99:4:(C.<14:(4<)66
@M04650:207:000000000-C238N:1:1101:23082:12626 2:N:0:19
GGACTACTAGGGTTTCTAATCCTGTTTGCTCCCCACGCTTTCGCACCTGAGCGTCAGTCTTTGTCCAGGGGGCCGCCTTCGCCACCGGTATTCCTCCAGATCTCTACGCATTTCACCGCTACACCTGGAATTCTACCCCCCTCTACAAGACTCTAGCTTGCCAGTTTCAAATGCAGTTCCCAAGTTAAGCTCGGGGATTTCACATCTGACTTAACAAACCGCCTGCGTGCGCTTTACGCCCAGTAATTCCGATTAACGCTTGCACCCTCCGTATTACCGCGGCTGCTGGCACGGAGTTAGC
+
CCCCCDGGGGGGGGGGGGGGGGGGGGGGGGGGGGGGGGGGGGGGGGGGGGGGGGGGGGGGGGGGGGGGGDGGGGGGGGGGGGGGGGGGGGGGGGGGGGGGGGGGGGGGGGGGCGGGGGGGGGGGGGGGGGGGGGGGGGGGGGGFGGGFGGGFGGGGGGGGGGGGGGGGGGGGGGGGGGGGGGGGFGGGCFFGGGGGGGGGGFGFFGFFEGGGFGGGF?GGFGFF?FFFFGFF>GFFFFGGG6?BGGBFFFF?FFGFG19::<FFFGBBFF9:?GFAFC:>FFBF>BFBBG7FBFFFFFFFB
@M04650:207:000000000-C238N:1:1101:18808:12633 2:N:0:19
GGACTACACGGGTTTCTAATCCTGTTTGCTACCCACGCCTTCGCGCCTCAGTGTCAGTCCTCTACCAGAGAGACGCCTTCGCCACCGGTGTTCCTCCACATATCTACGCATTTCACCGCTACACGTGGAATTCCACTCTCCTCTTCTGCACTCAAGTTCTCCAGTTTCCAATGACCCTCCCCGGTTGAGCCGGGGGCTTTCACATCAGACTTAAAGAACCGCCTGCGCTCGCTTTACGCCCAATAAATCCGGACAACGCTTGCCACCTACTTATTACCGCGGTGGCTGGCACGGAGTTAGC
+
CCCCCGGGGGGGGGGGGFGGGGGGGGGGGGGGGGGGGGGGGGGGGGGGGGGGGGGGGGF?CFGFEFGGGCFFGGGGGGGGGGGGGGGGGGGGGGGGGGGGGGGGGGGGGGGGFGGGGGGGGGGGCFGGFFFGGGGGGGGGGGGFGGGGFGGFGGGGGGGGGGFF<EFFFFGF6DFGFFGGCFGGGGGGGFG>EEGGGDGGGFG6FG7*=CFFF>CGFFGF>G971A9B><99BFFAF:EEE631CGDFFFFF07<?C9926?G>:F318().:C9):71111(((.1(2:(3((,-,;)-.
@M04650:207:000000000-C238N:1:1101:10681:12637 2:N:0:19
GGACTACCCGGGTATCTAATCCTGTTTGCTCCCCACGCTTTCGCACCTGAGCGTCAGTCTTTGTCCAGGGGGCCGCCTTCGCCACCGGTATTCCTCCAGATCTCTACGCATTTCACCGCTACACCTGGAATTCTACCCCCCTCTACAAGACTCTAGCTTGCCAGTTTCAAATGCAGTTCCCAAGTTAAGCTCGGGGATTTCACATCTGACTTAACAAACCGCCTGCGTGCGCTTTACGCCCAGTAATTCCGATTAACGCTTGCACCCTCCGTATTACCGCGGCTGCTGGCACGGAGTTAGC
+
CCCCCGGGGGGGGGGGGGGGGGGGGGGGGGGGGGGGGGGGGGGGGGGGGGGGGGGGGGGGGGGGGGGGGGGGGGGGGGGGGGGGGGGGGGGGGGGGGGGGGGGGEGGGGGGGGGGGGGGGEGGGGGGGGGFGGGGGGGGGGGGFCFF?DGGFGGGGGGGGGGGGFGGGGGGGGGGGGFGGGGGGGGGGGGGFGGGGGGGGGFFFFGGFEGGGFGGGFFGFBGF615:;@GFFFGFFF?EGG2:?GFFAGFF02<DAGFFFFFG<68:0<BFFBCFFGGB>>>FFFFFFFD<EFF>B?G).6
@M04650:207:000000000-C238N:1:1101:8483:12688 2:N:0:19
GGACTACAGGGGTTTCTAATCCTGTTTGCTCCCCACGCTTTCGCACCTGAGCGTCAGTCTTTGTCCAGGGGGCCGCCTTCGCCACCGGTATTCCTCCAGATCTCTACGCATTTCACCGCTACACCTGGAATTCTACCCCCCTCTACAAGACTCTAGCCTGCCAGTTTCGAATGCAGTTCCCAGGTTGAGCCCGGGGATTTCACATCCGACTTGACAGACCGCCTGCGTGCGCTTTACGCCCAGTAATTCCGATTAACGCTTGCACCCTCCGTATGACCGCGGCTGCTGGCACGGAGTTAGC
+
CCCCCGGGGGGGGEGGGGGGGGGGGGGGGGGGGGGEGGGGGGGGGGGGGE<FGGGGGFGGGGGGGGGGGGGGGEGGGGGGGGFGGGGGGGGGGGGG@GGGGGGGGGGGGEGFGGGGGGGGGGGGGFGGGGGGGGD?DEFCEGGFFFGFGCFFGGGGFFGGGGFGGGGGGGGGGGGGGGGGGGGCFG>FFGFGG5EGGGGGCAFFA<;87DGDEFGFF1EG159??>6@33;BFE:>F?CCC<:?FGAFDFF(47<<GB9?<1<?FFF?::9??F()+9;;>>>90:0)5:(<2049?6)<-
@M04650:207:000000000-C238N:1:1101:3565:12689 2:N:0:19
GGACTACTAGGGTTTCTAATCCTGTTTGCTCCCCACGCTTTCGCACCTGAGCGTCAGTCTTTGTCCAGGGGGCCGCCTTCGCCACCGGTATTCCTCCAGATCTCTACGCATTTCACCGCTACACCTGGAATTCTACCCCCCTCTACAAGACTCTAGCTTGCCAGTTTCAAATGCAGTTCCCAAGTTAAGCTCGGGGATTTCACATCTGACTTAACAAACCGCCTGCGTGCGCTTTACGCCCAGTAATTCCGATTAACGCTTGCACCCTCCGTATTACCGCGGCTGCTGGCACGGAGTTAGC
+
CC<CCGGGGGGGGGGGGGGCEGDFGGGGEGGGGGGGGGGGGGGGGGGGGGGGGGGGGFFGGGGGGGGGGGGEGGGGGGGGGDFGGGGGGGGGGGGGGGGGGGGGGGGG@FGGGGGGGGGGGGGGGGGFGGGGGGGGGFCFGGGFGGG,3=8DG>CFAFFGFGGG<E7EFGGGGGGG9CFGGGGGGFGGGG9CEGDGDCFGDFFFFF7=CGGCEGGGF<GGFC>;DFFEDGF>>E>FFFECE<??GD<>:@F<23CAC<0<(8DFD:::?F;F1604A>0>0900912?BD<G:12340)66
@M04650:207:000000000-C238N:1:1101:24467:12698 2:N:0:19
GGACTACTAGGGTTTCTAATCCTGTTTGCTCCCCACGCTTTCGTCCCTGAGCGTCAGTGTACATCCAGTAAATTGCCTTCGCCATTGGAGTTCTTCCTAATATCTACGCATTCCACCGCTTCACTAAGAATTCCATTTACCTCTATGTAACTCTAGTTTGCTAGTATCCAAAGCGGGCTGAGGTTGAGCCTCAGGCTTTAACTCTAGACTTAACAAACCGCCTACGAACGCTTTACGCCCAATAATTCCGGATAACGCTTGTGACCTATGTATTACCCGCGCTGCTGGCACAGAGTTTACC
+
CCCCCGGGFGGGGGGGGGGGGGGGGGGGGGGGGGGGGGGGGGGGGGGGGGGFGGGGGGFGEGGGGGGGGGGFGGGGGGGGGGGGEGGGFGGGGGGGGGGGGGFGGGGGGGGGFFFGGGGGGGGGGGEFGGGGGGGFDFGGGFGFGGGGDFGBGGGGGGGGGGGGGEFGGGGFGG6C+CGGFGGCFFGGDGGGCFGGGGGGGFFF8@FFFG7F=FGGA@ED=@AABDAFF4>5>?+4?@DG@@=EC><C:AAFF5>@71;0,/8<GGF34@<EFG>AG*((-(,23)).1786(((6<F)).
@M04650:207:000000000-C238N:1:1101:28220:12726 2:N:0:19
GGACTACCGGGGTTTCTAATCCTGTTTGCTCCCCACGCTTTCGCACCTGAGCGTCAGTCTTTGTCCAGGGGGCCGCCTTCGCCACCGGTATTCCTCCAGATCTCTACGCATTTCACCGCTACACCTGGAATTCTACCCCCCTCTACAAGACTCTAGCTTGCCAGTTTCAAATGCAGTTCCCAAGTTAAGCTCGGGGATTTCACATCTGACTTAACAAACCGCCTGCGTGCGCTTTACGCCCAGTAATTCCGATTAACGCTTGCACCCTCCGTATTACCGCGGCTGCTGGCACGGAGTTAGC
+
CCCCCGGGGGGGGGGGGGGGGGGGGGGGGGGGGGGGGGGGGGGGGGGGGGGGGGGGGGGGGGGGGGGGGDEEGGGGGGGGGGGGGGGGGGGGGGGGGGGGGGGGGGGGGGGGGGGGGGGGGGGGGGGGGGGGGGGGGGGGGGDFCGGDFDGFGGGGGGCGGGGGGGGGGFGGGFFGGGFFGG6DGGGFGGFFGGGGGGGGGFGFFGGFFGGGC>CGADGGBGBFFF6DFGFFBGFFF<CEG???G*<AGFF:B>D<C<>BBBC7=FF?:?>6:F>2CGB;BFFFFFB?7E<FFB906FFF4
@M04650:207:000000000-C238N:1:1101:15657:12802 2:N:0:19
GGACTACTGGGGTATCTAATCCTGTTTGCTCCCCACGCTTTCGCACCTGAGCGTCAGTCTTTGTCCAGGGGGCCGCCTTCGCCACCGGTATTCCTCCAGATCTCTACGCATTTCACCGCTACCCCTGGAATTCCTCTCCCCTCTTAGAAACTCTAGTCTACCAGTCCGAGACGCTTAACAAGGGTAAGCCCTGCACTTTCACGTCACACTTAGTCAACCACCTACACGCCCTTTACGCCCAGTCATTCCGATTAACGCCCTCACCCCCCGTGTTACCGCGGCTGCTGGCCCGGAGTTTGCC
+
CCCCCGGGGGGGGGGGGGGGGGGGGGGGGGGGGGGGGGGGGGGGGGGGGDGGGGGEFGGGGEFGGGGGGGGGGGGGGGGGGGGGGGGGGGGGGGGGGGGGCFFGGGGGGGGGFFGGGGGGCF@GGGGFGFEGGEFFF8DGGGGFGGFDDEGDGFFFFGGGGGGGGGGGG+:EDGGGGGGF7F>EB@?CGDGDEGGGGGGGGCBAF4C8;CDGFCFFFFGDFGF@@A=33DB9DFC930BF>15<**6<C@513>>A<((4(4*27EB6>2<14C2)<>99(,2,8722,14:9(413+4<>
@M04650:207:000000000-C238N:1:1101:19387:12822 2:N:0:19
GGACTACAGGGGTATCTAATCCTGTTTGCTCCCCACGCTTTCGTCCCTGAGCGTCAGTGTACATCCAGTAAATTGCCTTCGCCATCGGTGTTCTTCCTAATATCTACGCATTCCACCGCTTCACTAAGAATTCCATTTAGCTCTATGTAACTCTAGTTTGCTAGTATCCAAAGCGGGCTGAGGTTGAGCCTCAGGCTTTAACTCTAGACTTAACAAACCGCCTACGAACGCTTTACGCCCAATAATTCCGGATAACGCTTGTGACCTATGTTTTACCGCCGGCTCTGGGCCCTAGTTTGCC
+
CCCCCGGDGGGGGGGGGGGGGGGGGGDGFGGGGGGGGGGGGGGGFGCFFFGGGGGGGGGGGEAFEGGGGGGGGGGGGGGGGGEGG8FFFEEGGGGGEFFGGGGGGGCFGFGG,FGGGGGGEGGGGGGGGGGGGGF9=FF9DFCD,EDD,@FFFGGGCEFGGFGGGFCFFDD,6FC@>8>EFGFGGC,@?FCC7ECFFGGCFF;9CC8+:+<=ECDGF5FGAGFFFDDA-92(87@E62CC:;=;F>39C4=668C@*.(33/>EGGFFA2))-;6)A*((-(((,5<)(12C(.(.6@)-8
@M04650:207:000000000-C238N:1:1101:7887:12865 2:N:0:19
GGACTACCGGGGTATCTAATCCTGTTTGCTCCCCACGCTTTCGCACCTGAGCGTCAGTCTTTGTCCAGGGGGCCGCCTTCGCCACCGGTATTCCTCCAGATCTCTACGCATTTCACCGCTACACCTGGAATTCTACCCCCCTCTACAAGACTCTAGCTTGCCAGTTTCAAATGCAGTTCCCAAGTTAAGCTCGGGGATTTCACATCTGACTTAACAAACCGCCTGCGTGCGCTTTACGCCCAGTAATTCCGATTAACGCTTGCACCCTCCGTATTACCTCGGCTGCTGGCACGTAGTTAGC
+
CCCCCEFGEGGGGGGGGGGGGGGGGGGGGGGGGGGGGGGGGGGGGGGGGGGGGGGGGFGGGFFGGGGGGGGGGGGGGGGGGGGGGGGGGGFGGGGGGGGGGGGGGGGGGGCGGGGGGGGGGGGGFGGFGGFGGGGGGGCGEGGFGGGGEFGFGGGGGGD6FGGGGFGGGFGGGGGGGGGGGGGGGGGGGGFFCGGGGGGGGFGFFGFFEFGGEGFFF1E<>GF6;FBD?GBF>GF>F(AEEFB:GGA<GFF0?EG9?19::BD27A<BBF6:?C?)+:6)-:<BB??075,<6(4239444
@M04650:207:000000000-C238N:1:1101:16249:12883 2:N:0:19
GGACTACTCGGGTATCTAATCCTGTTTGCTCCCCACGCTTTCGCACCTGAGCGTCAGTCTTTGTCCAGGGGGCCGCCTTCGCCACCGGTATTCCTCCAGATCTCTACGCATTTCACCGCTACACCTGGAATTCTACCCCCCTCTACAAGACTCTAGCTTGCCAGTTTCAAATGCAGTTCCCAAGTTAAGCTCGGGGATTTCACATCTGACTTAACAAACCGCCTGCGTGCGCTTTACGCCCAGTAATTCCGATTAACGCTTGCACCCTCCGTATTACCGCGGCTGCTGGCACGGAGTTAGC
+
CCCCCGGGGGGGGGGGGGGGGGGGGGGGGGGGGGGGGGGGGGGGGGGGGFGGGGGGGGGGGGGGGGGGGGGGGGGGGGGGGGGGGGGGGGGGGGGGGGGGGGGGGGGGGGGGGGGGGGGGGGGGGGGFFGGGGGFGGGGGGDGFGGGGDFGFGAFGGGGGGGGGFGCFGFGGGGGGGGGGGGFFGGGGGFFGGGGGGGGGGAGFFGGF<>FFEGGGFFGGFGF??FFF?GFFFDFFF(;CEFB2CCA>DF)::DGAC<FFFBG?GFFBFF916@?FFD(79>BBB:0)5E09?3;9:FAA:
@M04650:207:000000000-C238N:1:1101:25721:12896 2:N:0:19
GGACTACCCGGGTTTCTAATCCTGTTTGCTCCCCACGCTTTCGCACCTGAGCGTCAGTCTTTGTCCAGGGGGCCGCCTTCGCCACCGGTATTCCTCCAGATCTCTACGCATTTCACCGCTACACCTGGAATTCTACCCCCCTCTACAAGACTCTAGCTTGCCAGTTTCAAATGCAGTTCCCAAGTTAAGCTCGGGGATTTCACATCTGACTTAACAAACCGCCTGCGTGCACTTTACGCCCAGTAATTCCGATTAACGCTTGCACCCTCCGTATTACCGCGGCTGCTGGCACGGAGTTAGC
+
CCCCCGGGGGGGGGGGGGGGGGGGGGGGGGGGGGGGGGGGGGGGGGGFGGGGGGGGGGGGGDGGGGGGGGGGGGGGGGGGGGGGGGGGGGGGGGGGGGFGGGGGGGGGGGG:FGGGGGGGGGGGGGGGGGFGGGGGGGGGGGGFGGGGEGGFGGGGGGGGGGGGGGGGGGGGGGGGFGGGGGGGGFGGGG?CEEGGGGGGGFGFFGGFFGGGFGGGF<GFFG;63;>EDG:>>CBA?0?CG6?BGF<AGFFBFEDAGFFF<:G?CFF03<F?:C>AG:3693(49:).8G7F?36>68)).
@M04650:207:000000000-C238N:1:1101:22156:12908 2:N:0:19
GGACTACTCGGGTTTCTAATCCTGTTTGCTCCCCACGCTTTCGCACCTGAGCGTCAGTCTTTGTCCAGGGGGCCGCCTTCGCCACCGGTATTCCTCCAGATCCCTACGCATTTCACCGCTACACCTGGAATTCTACCCCCCTCTACAAGACTCTAGCTTGCCAGTTTCAAATGCAGTTCCCAAGTTAAGCTCGGGGATTTCACATCTGACTTAACAAACCGCCTGCGTGCGCTTTACGCCCAGTAATTCCGATTAACGCTTGCACCCTCCGTATTACCGCGGCTGCTGGCCCGGAGTTATC
+
CCCCCGGGGGGGGGGGGGGGGGGGGGGGGGGGGGGGGGGGGGGGGGGFFDFFEGGGGGGGGGGGGGGGGEGGGGGGGGGGGGGGGGGGGGGGGGGGGGGGGGCEFGGGGGGGGGGGGGGGCGGGGGGGGGGGGGGGGGGGGGGFFGGDG6:<CFDGGGGGGGGGGGCFGGGGGGGGGGGGGGGGGFFGGGDGECGGGGGGFFGFFGGFEGFDCCGGFDGGFG@D;F9=(<@9FGFFFFEGG<B?GDBBGFF1?DGFGFFFFBF?GGBFF?>B?GFFGD:>6>;;BFFFFG6=69F((;)).
@M04650:207:000000000-C238N:1:1101:27523:12911 2:N:0:19
GGACTAAAGGGTTTCTAATCCTGTTTGCTCCCCACGCTTTCGCACCTGAGCGTCAGTCTTTGTCCAGGGGGCCGCCTTCGCCACCGGTATTCCTCCAGATCTCTACGCATTTCACCGCTACACCTGGAATTCTACCCCCCTCTACAAGACTCTAGCTTGCCAGTTTCAAATGCAGTTCCCAAGTTAAGCTCGGGGATTTCACATCTGACTTAACAAACCGCCTGCGTGCGCTTTACGCCCAGTAATTCCGATTACCGCTTGCCCCCTCCGTATTCCCGCGGCTGCTGGCCCCGAGTTAGCC
+
CCCCCG9<FGGGGGGGGGEGGFGGGGGGGDGGGGGGGGGGGGGEGGGGDFGCFG@CCFFFGGGGGGGGGEGGGEEGFGGGGF@EGGGGGGGGG9FGGGCEG?EFDGFGC7FGGGGGFFB8C?EGGGGGGGGGFGGFGGGGGDG5DE,E>8DDFF99F;EGGF62FGGFC=F;:,E<EFEGFGGGGGGGG9FE*=C/CGGFFFGFFGG+>FF7=C>F)8FGBC??DF;3;D9BFG6<70?C5182;CBAFF),4@*6/49<04*5CC>812:0<<2)<<1(299((..407(*-(-,4+6:?
@M04650:207:000000000-C238N:1:1101:18963:12932 2:N:0:19
GGACTACCCGGGTTTCTAATCCTGTTTGCTCCCCACGCTTTCGAGCCTCAGCGTCAGTTACAGACCAGAGAGTCGCCTTCGCCACTGGTGTTCCTCCACATATCTACGCATTTCACCGCTACACGTGGAATTCCACTCTCCTCTTCTGCACTCAAGTTCTCCAGTTTCCAATGACCCTCCCCGGTTGAGCCGGGGGCTTTCACATCAGACTTAAGAAACCGCCTGCGCTCGCTTTACGCCCAATAAATCCGGACAACGCTTGCCACCTACGTATTACCGCGGCTGCTGGCACGTAGTTAGC
+
CCCCCGGGGGGGGGGGGGGGGGGGGGGGGGGGGGGGGGGGGGGGGGGGGGGGGGGGGGGGGGGGGGGGFFGGGGFGGGGGGGGGGGGGGGGGGGFGFGGGGGGGGGGGGGGFGGGGGGGDGGFGGGGGFFGGGGGGGGAGGGGFGGGGGGGFGGGGGGGGGGGGFFGGGGGGGGFGGGGDGGGGGGGGGGGGEEGGGGGGFAGAFC>A=FGGFGFC:8FGFGFD@A9BFG131E3AFFGEE?B?GFBFGF:9(7DBF>B:28<?>EB??0(.,<2AGC6;9902,3??FD(3(.4:BG256
@M04650:207:000000000-C238N:1:1101:16324:12946 2:N:0:19
GGACTACTCGGGTATCTAATCCTGTTTGCTCCCCACGCTTTCGTCCCTGAGCGTCAGTGTACATCCAGTAAATTGCCTTCGCCATTGGTGTTCTTCCTAATATCTACGCATTCCACCGCTTCACTAAGAATTCCATTTACATCTATGTAACTCTAGTTTGCTAGTATCCAAAGCGGGCTGAGGTTGAGCCTCAGGCTTTAACTCTAGACTTAACAAACCGCCTACGAACGCTTTACGTCCAATAATTACGGAAAACGCCTGTGACCTATGTATTACCGCGGCTGCTGGCACATAGTTTGCC
+
CCCCCFCGGGGGGCGGGGGGGGGGGGGGGGGGGGGGGGGDGGGFCEGG8FGGGGGGGGCF9FE@AAEFGFGGGGGGGGGGGGFGEFGGGGGGGFGFAFFCGEFGDFFFGGGGFFGGGGGGCFGGCGGFFFGGGGGF=DEF,?DFFF;E9@,<D@EG,=@F8?DGGGGF,EE,=F6C6+=@@88>=<>=8ECDCF,A0AF;=75<C+C9C7C8=<CCA5@99D>5=5>>))(55E:45(=*10/4:795:):((.;;<((68@CCFF<E4<E3<@42972(29(((,241*.*)-66<F<A<
@M04650:207:000000000-C238N:1:1101:26174:13005 2:N:0:19
GGACTACTGGGGTATCTAATCCTGTTTGCTCCCCACGCTTTCGTCCCTGAGCGTCAGTGTACATCCAGTAAATTGCCTTCGCCATTGGTGTTCTTCCTAATATCTACGCATTCCACCGCTTCACTAAGAATTCCATTTACCTCTATGTAACTCTAGTTTGCTAGTATCCAAAGCGGGCTGAGGTTGAGCCTCAGGCTTTAACTCTAGACTTAACAAACCGCCTACGAACGCTTTACGCCCAATAATTCCGGATAACGCTTGTGACCTATGTATTACCGCGGCTGCTGGCACATAGTTTGCC
+
CCCCCGGGGGGGGGGGGGGGGGGGGGGGGGGGGGGGEGGGGGGGGGGGGFGGGGGGGGGGGGGGGGGGGGGGFGGGGGGGGGGGGFGFGGGGGGGGGGGGGGGGGGGGDGGGGFFGFEG>EGGGGGGGGGGGGGG9EFGFGGGFGGGGFGGFGGGGGGGGGFGGGGGGGGGFGGDDDCEEGFFGGGDGGGGFE6FGGGGG7BGFFGGFFGF7AFC8AC@D>D9=<@<FF:@F@CFEEFGG7;@3CFCE>F>015C;D>?178C3;C4=3869>C4>GC020;9B:7?0<C406)6<59):4
@M04650:207:000000000-C238N:1:1101:7143:13022 2:N:0:19
GGACTACCGGGGTATCTAATCCTGTTTGCTCCCCACGCTTTCGCACCTGAGCGTCAGTCTTTGTCCAGGGGGCCGCCTTCGCCACCGGTATTCCTCCAGATCTCTACGCATTTCACCGCTACACCTGGAATTCTACCCCCCTCTACAAGACTCTAGCTTGCCAGTTTCAAATGCAGTTCCCAAGTTAAGCTCGGTGATTTCACATCTGACTTAACAAACCGCCTGCGTGCGCTTTACGCCCAGTAATTCCGATTAACGCTTGCACCCTCCGTATTACCGCGGCTGCTGGCACGGAGTTAGC
+
CCCCCGGGGGGGGGGGGGGGGGGGGGGGGGGGGGGGGGGGGGGGCGCFGGFGEGGGGGG,<6EFGFGDEGGGGGGGGGGGGGGGCFGEG:FDGGGGGGGCF<DFGGGCGGGGGCEEA?EDGGFB8,>=8=DGGFGFFDEFG>E?CGC6@CFBGFGGGGGFGGGGGCFGGCC;DFCFF7CF9DBFGGFFGG6AEG/CFGGGCCFACDF=CGFGCFGGF<F3(C;FFFB3(:;;>EFA?BEGDB::7CBBGF:,17*6*39?<(7)9C??0:1:0C?9@7:077>F>F?04:1<:(,-,;954
@M04650:207:000000000-C238N:1:1101:27331:13053 2:N:0:19
GGACTACAGGGGTTTCTAATCCTGTTTGCTCCCCACGCTTTCGCACCTGAGCGTCAGTCTTTGTCCAGGGGGCCGCCTTCGCCACCGGTATTCCTCCAGATCTCTACGCATTTCACCGCTACACCTGGAATTCTACCCCCCTCTACAAGACTCTAGCTTGCCAGTTTCAAATGCAGTTCCCAAGTTAAGCTCGGGGCTTTCACATCTGACTTAACAAACCGCCTGCGTTCGCTTTACGCCCAGTAATCCCGATTAACGCTTGCACCCTCCGTATTACCGCGGCTGCTGGCCCGGAGTTAGC
+
CCCCCGGCFGGGGGGGGGGGGGGGGGGGGGGGGGG@FGGGGGG>CFGG:FGGGGGGGGFE<6CFGGGGGGCCEGGGGGGGGGGGG8FCGEGGGDGFGGFGGDFGGGGGGGGGGGGGGGGGEGGFGFGFGGGGGCGG,@8FGGGF8F,2,@FFG,EF,@;3+@EGCGGG;@FFGGGGGGGGGGGGGG@FGG,=*;EC)?EGGFGFFGGFFGGGC7+@BFGGFGFDFFF=;87;FGFFF6EEGFFFGG2)293:;>DAGB><?BGFGGF3116<1A?FGF?;>>>0(::D?5(:63(3:C6)4
@M04650:207:000000000-C238N:1:1101:25402:13089 2:N:0:19
GGACTACTGGGGTTTCTAATCCTGTTTGCTCCCCACGCTTTCGTCCCTGAGCGTCAGTGTACATCCAGTAAATTGCCTTCGCCATTGGTGTTCTTCCTAATATCTACGCATTCCACCGCTTCACTAAGAATTCCATTTACCTCTATGTAACTCTAGTTTGCTAGTATCCAAAGCGGGCTGAGGTTGAGCCTCAGGCTTTAACTCTAGACTTAACAAACCGCCTACGAACGCTTTACGCCCAATAATTCCGGATAACGCTTGTGACCTATGTATTACCGCGGCTGCTGGCACCTAGTTTGCC
+
CCCCCDGGGGGGGGGGGGGGGGGGGGGGGGGFGGGGGGGGGGGGGGGGGCEDGGGGGFGGGFGGGGGGGGCCGGGGGGGGGGGFE<CFFGGGGGGGFGFGGGGGGGGGEGGGGFFGG7CC=CAFGGGDGGGGGGCCGGGGFGGFFGGA5CFFGFFFFGFGGADGGGCGFDFGGGGGGDCECFGGGGGF8=D?FGGCFGGGC1@FFGG6CFDDEGGCF=8D)74-5BAFBD@@=C6CB2=EE<DE>7C?FF>;1>FEC3<D;@;9CFF?AFA66EA<+9(2199>?77(-*)*((..5C<A<
@M04650:207:000000000-C238N:1:1101:16112:13096 2:N:0:19
GGACTACCGGGGTATCTAATCCTGTTTGCTCCCCACGCTTTCGCACCTGAGCGTCAGTCTTTGTCCAGGGGGCCGCCTTCGCCACCGGTATTCCTCCAGATCTCTACGCATTTCACCGCTACACCTGGAATTCTACCCCCCTCTACAAGACTCTAGCTTGCCAGTTTCAAATGCAGTTCCCAAGTTAAGCTCGGGGATTTCACATCTGACTTAACAAACCGCCTGCGTGCGCTTTACGCCCAGTAATTCCGATTAACGCTTGCACCCTCCGTATTACCGCGGCTGCTGGCACGGAGTTAGC
+
CCCCCGFGGGCGGGGGGGGGGGGGFGGGGGGGGGFGGGGGGGGGGGGGFFGFGGGGGGGGGGGGGGGGFCGGGGGGGGGGGGGGGGDEGGGGGGGGGGF9FGCGGGGGGGGGGGGGGGGGGGGGDFGGGGGGGGGGG8FFGCGFCGGFCFGFGFGGGGGGGGGGGGGGGGGGGGGGGFGFGGGGGGGGFGCEE5EGGGGGGFG=FGFFFGGGEGGGF1CFF36;?FB>BDFFFGFDFBGEG0::DF2<CF4?<DG<F?F:B:FBFF?:020:0EB2FF:B>FF6(3>?(::C?>6;6A:25
@M04650:207:000000000-C238N:1:1101:5104:13099 2:N:0:19
GGACTACTGGGGTATCTAATCCTGTTTGCTCCCCACGCTTTCGCACCTGAGCGTCAGTCTTTGTCCAGGGGGCCGCCTTCGCCACCGGTATTCCTCCAGATCTCTACGCATTTCACCGCTACAACTGGAATTCTACCCCCCTCTACAAGACTCTAGCTTGCCAGTTTCAAATGCCGATCCCAAGTTAAGCTCGGGGATTTCACATCTGACTTAACAAACCGCCTCCGTGCGCTTTACGCCCAGTAATTCCGCTTAACGCTTGCCCCCTCCGTATTACCGCGGCTCCGGGCACGGGGTGAGC
+
CCCCCGGGFGGGGGGGGGGGGCFGGGDFGGGGGGFGEGGFFGGGGGGGGFGCCFEEGEGFEFGGGGGGCGGCCGGGGDGFDEGGGGGGGFGFDFAFGFF9AECFDFFFFGEEGEFGEEEGDF9,A:FFFGCDF<DDFGFGGDGBGCE=,,>FG9>DFDEFFFACFF7,3;A9+@,4*0@;,,?>><>>E9DFEC?EDD@,=+?++*+3);CC;CGGFFGGBG96()201C990C<4BFEGGF((:>A9>?@-3)15:86<(49.9899B:0(4835<>619>6((-(-(:(24((((*(.,
@M04650:207:000000000-C238N:1:1101:13433:13136 2:N:0:19
GGACTACAGGGGTTTCTAATCCTGTTTGCTCCCCACGCTTTCGCACCTGAGCGTCAGTCTTTGTCCAGGGGGCCGCCTTCGCCACCGGTATTCCTCCAGATCTCTACGCATTTCACCGCTACACCTGGAATTCTACCCCCCTCTACAAGACTCTAGCTTGCCAGTTTCAAATGCAGTTCCCAAGTTAAGCTCGGGGATTTCACATCTGACTTAACAAACCGCCTGCGTGCGCTTTACGCCCAGTAATTCCGATTAACGCTTGCACCCTCCGTATTACCGCGGCTGCTGGCCCGGAGGTAGC
+
CCCCCGGGGGGGFEGGGGGGGGGGGGGGGGGGGGGGGGGGGGGGGGGGGGGGGGGGGFGGGGGGGGGGGGGGGCGGGGGGGGGGGGGGGGGGGGGGGGGGGGGGGGGGGGGEGGGGGGGGGGFGGGGGGGGGGGGFGFGGGGGFGGGGGGGFGGGGGGGGCFGGFG7@EGFFGGGGGGGGGGGGGGGFFGCGGGGGGGGGGFGFCG=BFFFG<CGGF<FGF:62?F9=?D@03E@>BFGEEFF:CFFFG4?<?EGB7:>B6?<?GGB?F:>-38><E:,360709:0?FG(:4911(2)54
@M04650:207:000000000-C238N:1:1101:21893:13144 2:N:0:19
GGACTACACGGGTATCTAATCCTGTTTGCTCCCCACGCTTTCGCACCTGAGCGTCAGTCTTTGTCCAGGGGGCCGCCTTCGCCACCGGTATTCCTCCAGATCTCTACGCATTTCACCGCTACACCTGGAATTCTACCCCCCTCTACAAGACTCTAGCTTGCCAGTTTCAAATGCAGTTCCCAAGTTAAGCCCGGGGATTTCACATCTGACTTAACAAACCGCCTGCTTGCGCTTTACGCCCAGTAATTCCGATTAACGCTTGCACCCTACGTATTACCGCGGCTTCTGGCACGGATTTCGC
+
CCCCCEGEGEGGGCGGEGGGGFEEFGGFGGGGGEG:FEGFFFGEGGGGF@FGGEFGECCF<FFGGAFGFGGGGGGGGE:EBBFF@@CGGGGGGFFFGCCGE=CF>EEG+CCG?A9@ECEDEFFGF8FGCFFGG?DA,68+BDGFDEG9<CC<A;EE=7EDF<CC:BFFGCB;CCEE9C7A<FGGFFGFGG7:CEDEDDG:FF?819CCE=7F<D>@A;GG>D6?04(+)9(27EF>F?:>5-(5:79AD4<6(85<7:9?F?73=82,(424>9:<7>:>(21(((.-)+4+((1((<)((
@M04650:207:000000000-C238N:1:1101:13887:13152 2:N:0:19
GGACTACCCGGGTATCTAATCCTGTTTGCTCCCCACGCTTTCGCACCTGAGCGTCAGTCTTTGTCCAGGGGGCCGCCTTCGCCACCGGTATTCCTCCAGATCTCTACGCATTTCACCGCTACACCTGGAATTCTACCCCCCTCTACAAGACTCTAGCTTGCCAGTTTCAAATGCAGTTCCCAAGTTAAGCTCGGGGATTTCACATCTGACTTAACAAACCGCCTTCTTGCGCTTTACGCCCAGTAATTCCGATTAACGCTTGCACCCTCCGTATTACCGCGGCTGCTGGCACGGAGTTAGC
+
CCCCCGGGGGGGGGGGGGGGGGGGGGFGGGGGGGGGGGGGGGGGGGGGFGGGGGGGGGGGGGGGGGGGGGGGGGGGGGGGGGDGGGGGGGGGGDFGGGGGGGGGGGGGGEGGGGGGGGGGGGFGGGGFGGDFGGGGGGFCGGGFFGGGCGGFGGGGGGGGFGGDFFFFGCEGGGGGFGGGGGGGGGGGGG,AEDGG4:FGGFGFFGGFFGGG<CFFFFGFFGBF(*)19C@B>EFFFFDE>(8?*?<AFFF(4>5<C06??:C?GG<::B9:?F?FGGFF9FF;1:7>?C:?6491,;)).
@M04650:207:000000000-C238N:1:1101:15886:13179 2:N:0:19
GGACTACTCGGGTATCTAATCCTGTTTGCTCCCCACGCTTTCGTCCCTGAGCGTCAGTGTACATCCAGTAAATTGCCTTCGCCATTGGTGTTCTTCCTAATATCTACGCATTCCACCGCTTCACTAAGAATTCCATTTACCTCTATGTAACTCTAGTTTGCTAGTATCCAAAGCGGGCTGAGGTTGAGCCTCAGGCTTTAACTCTAGACTTAACAAACCGCCTACGAACGCTTTACGCCCAATAATTCCGGATAACGCTTGTGACCTATGTATTACCGCGGCTGCTGGCACATAGTTTGCC
+
CCCCCGGGGGGGGGGGGGGGGGGGGGGGGGGGGGGGGGGGGGGGGGGGGGGGGGGGGGGGGGGGGGGGGGGGGGDGGGGGGGGGGGGGGGGGGGGGGGGGGGGGGGGGGFFGGGGGGGGGGGGGGGGGGGGGGGGGGGGFGGGFGGGGGGGFGGGGEGFGGGGGGGGGGGGGGGDEGGGGGGGGGGGGGGGGGGGGGGGFFFFFFGGFFCCFEGFGF@EDFGDF@FFFFGFFFGFEFFGGGFFFGGFCGFFDFFGFG9?;DFGFGGF<AFFFBFBBFD6;BFFFB)).877:<BD:ACA<<
@M04650:207:000000000-C238N:1:1101:11819:13219 2:N:0:19
GGACTACAGGGGTTTCTAATCCTGTTTGCTCCCCACGCTTTCGCACCTGAGCGTCAGTCTTTGTCCAGGGGGCCGCCTTCGCCACCGGTATTCCTCCAGATCTCTACGCATTTCACCGCTACACCTGGAATTCTACCCCCCTCTACAAGACTCTAGCTTGCCAGTTTCAAATGCAGTTCCCAAGTTAAGCTCGGGGATTTCACATCTGACTTAACAAACCGCCTGCGTGCGCTTTACGCCCAGTAATTCCGATTAACGCTTGCACCCTCCGTCTTACCGCGGCTGCTGGCACGGAGTTATC
+
9CCCCGGGGGGGGGGGAFGGGGGGGGGGGGGDGGGGGGGGGGGGGGEGFGGGGGEGGGFGGFFGGFFGGGGGGEFGGGGGGGGGGGGEGEGGGFGGGGFGFEGFGGGGCFGGGGGGGGGGGGGFGGGGGGGGGGGEGGGGG6@DDGFF9CFFGGGFFGFGGGGG@FFGCGGFGGGGEFGGGGGGGGGGFF>FEGCE<CG6FFGFFGGF?+;@CCGGFFGG9D>7?F;BDC>B(7;AFFDEE:3:FCABGFF:?3<A74>F02C>FG:0,424(*(6<2396>B>0(4?0::??((4(:)).
@M04650:207:000000000-C238N:1:1101:14988:13247 2:N:0:19
GGACTACTCGGGTTTCTAATCCTGTTTGCTCCCCACGCTTTCGCACCTGAGCGTCAGTGTACATCCAGTAAATTGCCTTCGCCATTGGTGTTCTTCCTAATATCTACGCATTCCACCGCTTCACTAAGAATTCCATTTACCTCTATGTAACTCTAGTTTGCTAGTATCCAAAGCGGGCTGAGGTTGAGCCTCAGGCTTTAACTCTAGACTTAACAAACCGCCTACGAACGCTTTACGCCCAATAATTCCGGATAACGCTTGTGACCTATGTATTACCGCGGCTGCTGGGCAATAGTTTGCC
+
CCCCCGGGGGGGGGGGGGGGGGGGGGGGGGGGGGGGGGGGGGGEGGGGGFGGGGGGGGGGGGGGGGGGGGGGGGGGGGGGGGGGDFGGGGGGGGGGGGGGGGGGGFGGGCFFGGGGFGGGGGGGGGGGGGGGGGGGGGG9FGGFGFGGGGGFGGGGGGGGGGGGGGGGGFGGGGGGGGEGGGG=FGGGGGGGGGGGGFFGGFDA+CDFEGGGFGGFFDGGFCDFFFFA2C=9@EFFF=GEG@@E77??>FEF;BGFG63(,/29F7454<AA9744<50902160442(*(*.<44<C2>A
@M04650:207:000000000-C238N:1:1101:22861:13250 2:N:0:19
GGACTACTCGGGTTTCTAATCCTGTTTGCTCCCCACGCTTTCGCACCTGAGCGTCAGTCTTTGTCCAGGGGGCCGCCTTCGCCACCGGTATTCCTCCAGATCTCTACGCATTTCACCGCTACACCTGGAATTCTACCTCCCTCTACAAGACTCTAGCTTGCCAGTTTCAAATGCAGTTCCCAAGTTAAGCCCGGGGATTTCACATCTGACTTAACAAACCGCCTGCGTGCGCTTTACGCCCAGTAATTCCGATTAACGCTTGCACCCTCCGTATTACCGCGGCTGCTGGCACGGAGTTAGC
+
<@BCCGGGFGDGF@EFGGGFFGDGGGGGGGGGGC8:B@GFFGG7C@@F8CFFEFE@FEFFGEEEFGAFF@CG+7CEGGGGFCFFC<=CGBFGGFGFG8FA?EDA4,CFGGCEFGGGCCCGGGEEE:E=BDBFFGG<,,6BEGGFFBE,C8DDFG,EEF9>D<E,:=CFEGCE@F3,EFF7@,:CFGF7F9,15;CE/C<FF8EF+*=:4:+=@+:8A-@F3C6<7A>B7*606C:<F0C58:147CAFG*)(3<75*((434*.2*8<B23:(;2:F:1391232(.42>0C:01,4;4.6
@M04650:207:000000000-C238N:1:1101:16442:13251 2:N:0:19
GGACTACTCGGGTTTCTAATCCTGTTTGCTCCCCACGCTTTCGCACCTGAGCGTCAGTCTTTGTCCAGGGGGCCGCCTTCGCCACCGGTATTCCTCCAGATCTCTACGCATTTCACCGCTACACCTGGAATTCTACCCCCCTCTACAAGACTCTAGCTTGCCAGTTTCAAATGCAGTTCCCAAGTTAAGCTCGGGGATTTCACATCTGACTTAACAAACCGCCTGCGTGCGCTTTACGCCCAGTAATTCCGATTAACGCTTGCACCCTCCGTATTACCGCGGCTGCTGGCACGGCGTTAGC
+
CCCCCGGGGGGGGGGGGGGGGGGGGGGGGGGGGGGGGGGGGGGGGGGGGGGGGGGGGGGGGGGGGGGGGGGGGGGGGGGGGGGGGGGGGGGGGGGGGGGGGGGGGGGGGGEGGGGGGGGDEGGGGGGGGGGGGGGGGGGDGGGFGGGFFFGFGEFGGGGGGGGGGGFGGGGGFFFFGGFFEGFFGGGGGGDGGGGGGDGGGFGFFGGFFGGG=GGGFFGGFDBFDF6B?GFFFGF>FBGEE:?BGGFFGFF<?EGAF:>?FFG>FGFFFFF?:C>AGF?;3>FF>FFF>EFGFF(19E?B6
@M04650:207:000000000-C238N:1:1101:19815:13344 2:N:0:19
GGACTACTAGGGTTTCTAATCCTGTTTGCTCCCCACGCTTTCGCACCTGAGCGTCAGTCTTTGTCCAGGGGGCCGCCTTCGCCACCGGTATTCCTCCAGATCTCTACGCATTTCACCGCTACACCTGGAATTCTACCCCCCTCTACAAGACTCTAGCTTGCCAGTTTCAAATGCAGTTCCCAAGTTAAGCTCGGGGATTTCACATCTGACTTAACAAACCGCCTGCGTGCGCTTTACGCCCAGTAATTCCGATTAACGCTTGCACCCTCCGTATTACCGCGGCTGCTGGCACGGAGTTAGC
+
CCCCC8FGGGGGGGGGGGGGGGGGGGGGGGGGGGGGGGGGGGGGGGGGGGGGGGGGGGGGGGGGGGGGGGGGGGGGGGGGGGGGGGGGGGGGGGGGGGGGFGGGGGGGGGGGGGGGGGGGGGGGGGGGGGGGGGGGGGGGGGGFGGGEFGGFGGGGGGG?FGGGFGGGGGGGGGGGGGGGGGGGGGGGGGFGGGDGGGGGGFGFFGGFFGGGEGGGFFGGFG;?FF;:3*(67CFFF?CEEBFFGGFAGFF:1>G>789BFBGFGGBBFFFBFC?B?D<;>0919??)4E?C:(((-*-66
@M04650:207:000000000-C238N:1:1101:11764:13396 2:N:0:19
GGACTACTGGGGTTTCTAATCCTGTTTGCTCCCCACGCTTTCGCACCTGAGCGTCAGTCTTTGTCCAGGGGGCCGCCTTCGCCACCGGTATTCCTCCAGATCTCTACGCATTTCACCGCTACACCTGGAATTCTACCCCCCCTTCAAAGCCCCAACTTGGCAGTTTTAAATTGCGGTTCCCAATTAAACCCCGGGGTTTTACCTCTGAATTTACAAAACCCCCTCCGTGCCCTTACCGCCCAGAATTTCCGATTACGCCTTCACCCTCCGTAATTCCGCGGCTGCTGGCCCCGGGGTTGCC
+
CCCCCGGGFGGGGGGGGGGGGGGGGGGGGGGGGGGGGGGGGGGGGGGGGGGGGGGGDGGGGGGGGGGGGDDGGGGGGGGGGGGGGGGGGGGGGGGGGGCFGGGGGGGGGGGGGGGGGGGGGGGGGGGGGGGGGGGGGGGG+88*1,7,,,,*+++*,75,@,41EC,,@E,@+,**=*=8,?,,7,=,4:;*=CE:5CG8+;++***+.+;+9++;=(</3C0(()(8(*(.5F)3)-:C84:(9*6):*0(()9)*(,((,*)2A(,1((((2))<*,(-(-((..((/-*4(((-*-4-
@M04650:207:000000000-C238N:1:1101:19894:13417 2:N:0:19
GGACTACTCGGGTTTCTAATCCTGTTTGCTCCCCACGCTTTCGCACCTGAGCGTCAGTCTTTGTCCAGGGGGCCGCCTTCGCCACCGGTATTCCTCCAGATCTCTACGCATTTCACCGCTACACCTGGAATTCTACCCCCCTCTACAAGACTCTAGCTTGCCAGTTTCAAATGCAGTTCCCAAGTTAAGCTCGGGGATTTCACATCTGACTTAACAAACCGCCTGCGTGCGCTTTACGCCCAGTAATTCCGCTTAACGCTTGCACCCTCCGTATTACCGCGGCTGCTGGCACGGAGTTAGC
+
CCCCCGGGGGGGGGGGGGGGGGGGGGGGGGGGGGGGGGGGGGGGGGGGGGGGGGGGGGGGGGGGGGGGGGGGGGGGGGGGGGGGGGGGGGGGGGGGGGGGGGGGGGGGGGGGGGGGGGGGGGGGGGGGGGGGGGGGGGFGGGGFGGGFGGGFGGGGGGGGGGGGGGGGGGGGGFGGGGGGGGGGGGGGGG;EEEGGGDGGGFGFFGFFEGGFFGGFFFGF6DFF0FFB@G@FFEFBFFGGG<08FF>>FFF(3@GAC29?:(9<FGF?FF9<?GBFGGFF1;>B>0:B(:3FF>B>??2<6
@M04650:207:000000000-C238N:1:1101:26367:13421 2:N:0:19
GGACTACCGGGGTTTCTAATCCTGTTTGCTCCCCACGCTTTCGCACCTGAGCGTCAGTCTTTGTCCAGGGGGCCGCCTTCGCCACCGGTATTCCTCCAGATCTCTACGCATTTCACCGCTACACCTGGAATTCTACCCCCCTCTACAAGACTCTAGCTTGCCAGTTTCAAATGCAGTTCCCAAGTTAAGCTCGGGGATTTCACATCTGACTTAACAAACCGCCTGCGTGCGCTTTACGCCCAGTAATTCCGATTAACGCTTGCACCCTCCGTATTACCGCGGCTGCTGGCACGGAGTTAGC
+
CCCCCGGGGGGGGGGGGGGGGGGGGGGGGGGGGGGGGGGGGGGGGGGGGGGGGGGGGGGGGGGGGGGGGGGGGGGGGGGGGGGGGGGGGGGGGGGGGGGGGGGGGGGGGGGGGGGGGGGGGGGGGGGGGGGGGGGGGGGGGGGFGGGGGGGFGGGGGGGGGGGG@FGGFGGGGGFGFGGGGGGGG?DFGGCFGGGGGDGGGFGFFGGFEGGGFGGGFFGGFGFFFFFF<G;>0=FBF?GGGFF47:4<CFFFFFGFG?BBF?GFGGFF6?01<@:<FG?6;>BFFFFD:EB<(40;(A)6.
@M04650:207:000000000-C238N:1:1101:27017:13433 2:N:0:19
GGACTACCAGGGTTTCTAATCCTGTTTGCTCCCCACGCTTTCGCACCTGAGCGTCAGTCTTTGTCCAGGGGGCCGCCTTCGCCACCGGTATTCCTCCAGATCTCTACGCATTTCACCGCTACACCTGGAATTCTACCCCCCTCTACAAGACTCTAGCTTGCCAGTTACAAATGCAGTTCCCAAGTTAAGCTCGGGGATTTCACATCTGACTTAACAAACCGCCTGCGTGCGCTTTACGCCCAGTAATTCCGATTAACGCTTGCACCCTCCGTATTACCGTGGAGTCTGGCACGGAGTTAGC
+
CCBCCGGDGCFGGGGGGGFFEGGGGCEGGFFFCGGGDEEGGABCC@CEFCDGEGEGGGGGGGGGGGCE@@+@@@FG@FEFFGGDGGCFFGGG<EAFFDDCFFCFGGGGEEFGGGGFFGGGGGFFFGG8@@FGEFGADGFEGGGFGGGGGFGFG9=ECCCFGFGC<FA9;,>FFCGAGGGGG:,>DFD,:9EC>9*18DGC88C:8*81>8;D4F>7=?CF6518DFFA;D6@>:F<=?*:E11::DA4C*6::@D>>(3316C>CG2333(4(*,)3:6(,,((,(66004032(((0).6
@M04650:207:000000000-C238N:1:1101:26205:13456 2:N:0:19
GGACTACAGGGGTTTCTAATCCTGTTTGCTCCCCACGCTTTCGCACCTGAGCGTCAGTCTTTGTCCAGGGGGCCGCCTTCGCCACCGGTATTCCTCCAGATCTCTACGCATTTCACCGCTACACCTGGAATTCTACCCCCCTCTACAAGACTCTAGCTTGCCAGTTTCAAATGCAGTTCCCAAGTTAAGCTCGGGGATTTCACATCTGACTTAACAAACCGCCTGCGTGCGCTTTACGCCCAGTAATTCCGCTTAACTCTTGCACCCTCCGCATTACCGCGGCTGCTGGCACGGCGTTAGC
+
CCCCCGGFGGCEGGGGGEGGGGGCGGGGGGGGGGGGGGEGGGG77FFGF8EFFGE:CFEFGCEEFGGFG7EFDGGGGGGGGGGGGGDGGCFFGF=FGFEGFGCCEFGGGGGGGGGGGGGGEGGGGGGGFDGFGFGGGFCGG6EFGGGFCFC5DCFFGG,>8F7EF9AFEFGGGGGGCFGCGDGGGGGGGF9F7EE*:DGFGFGFFFFFEG7CC701=@GD>GFFFF@B<C@>;C@AF:CEG:6:>><:DFF02)9);).<9AGBG??<FB6(-*,6E76>>01218??:EFC?9(3(2(-.
@M04650:207:000000000-C238N:1:1101:12487:13468 2:N:0:19
GGACTACCAGGGTATCTAATCCTGTTTGCTCCCCACGCTTTCGCGCCTCAGCGTCAGTTGCGAGCCAAAGAGCCGCTTTCGCCACTGGTGTTCCTCCATATCTCTACGCATTTCACCGCTACACATGGAATTCCACTCTTCTCTCTCGCACTCAAGTCTTCCAGTTTCCAATGACCCTCCCCGGTTGAGCCGGGGGCTTTCACATCAGACTTAAAAGACCGCCTGCGCGCGCTTTACGCCCAATAATTCCGGACAACGCTTGCCACCTACGTATTACCGCGGCTGCTGGCCCGTAGTTACC
+
CCCCCGGGGGGGGGGGFGGGGGGGGGGGGGGGGGGGGGGGGGGGGGGGGFFGGGGGEGFFGGGGGGGFFFCFGFGDGCFGGGGGGGGGGGFGGGGGGGGFGGGGGGGGGF7BFGGFGCE>EGGGGGGGFFCGGGGGGGGGGGCFFGGGEGGFGGGGGGFGGGGGFFFGGGGEGGDCGGGCEFGDGGGG7>FGGGGGG4F6C=FFFGGF)*CGFFGGFDGG;G>F0<237DF>(:.6*1;EE<?(0;>4D?492))(*39<0(<3:6:(23?0)349FC14>46;BB:?7=(/,,(-4+)))
@M04650:207:000000000-C238N:1:1101:16748:13508 2:N:0:19
GGACTACAGGGGTATCTAATCCTGTTTGCTCCCCACGCTTTCGCACCTGAGCGTCAGTCTTTGTCCAGGGGGCCGCCTTCGCCACCGGTATTCCTCCAGATCTCTACGCATTTCACCGCTACACCTGGAATTCTACCCCCCTCTACAAGACTCTAGCTTGCCAGTTTCAAATGCAGTTCCCAAGTTAAGCTCGGGGATTTCACATCTGACTTAACAAACCGCCTGCGTGCGCTTTACGCCCAGTAATTCCGATTAACGCTTGCACCCTCCGTATTACCGCGGCTGCTGGCACGTAGTTAGC
+
CCCCCGGGGGGGGGGGGGGGGGGGGGGGGGGGGGGGGGGGGGGGGGGGGGGGGGGGGGGGGGGGGGGGGGGGGGGGGGGGGGGGGGGGGGGGGGGGGGGGGGGGGGGGGGGGGGGGGGGGGGGGGGGGGGGGGGGGGGGGGGGFGGGGGGGFGFGFFGGGGGGGGGFFGGGGGGGGGGGGGGGGGGGGGG;FGGGGGGFGGFGFFGGFFGGGFGGGFFGFBG6<(59>(>>;BGF>FFGEGFFFGF>AGFFFBFGFGFF?:<GFG?<?::>:?CBAF??9>BFFF?7,8EBF?(.1494::
@M04650:207:000000000-C238N:1:1101:29139:13538 2:N:0:19
GGACTACTGGGGTTTCTAATCCTGTTTGCTACCCACGCCTTCGCGCCTCAGTGTCAGTCCTCTACCAGAGAGACGCCTTCGCCACCGGTGTTCCTCCAGAGCTCTACGCATTTCACCGCTACCCCTGGAATTCCTCTCCCCTCTTAGAAACTCTAGTCTACCAGTCCGAGACGCTTAACAAGGGTAAGCCCTGCACTTTCACGTCACACTTAGTCAACCACCTACACGCCCTTTACGCCCAGTCATTCCGATTAACGCTCGCACCCCCCGTGTTACCGCGTCTGCTGGCCCGGAGTTTGCC
+
<CCCCGGGFGGGFGGGGGGGGGGGGGGGGGGGGGGGGGGGGGGGGGGGGGGGGGGGGGGGGGGGGGGGGGGGGGGGGGGGGGGGGGGGGGFGGGGGGGG<FGGGGGGGGGGGGGGGGGGGGGGGGGGC@DGGGGGGGFFGGGGFGGG,?EGFGGGGGGGGGGGGCGG6BC6ECFA7CFGECFGGG,:9EGGG>>D7FCFGGFEFF9D67CGCC:BCFFGDBGFEE)7?>599;=AEB0EF:?@<7@ECGF57;B>E5;0((4/4CGFF>(4<3245<*,((-:<4>0((/2*490(4+.6-
@M04650:207:000000000-C238N:1:1101:24787:13568 2:N:0:19
GGACTACTGGGGTATCTAATCCTGTTTGCTCCCCACGCTTTCGTCCCTGAGCGTCAGTGTACATCCAGTAAATTGCCTTCGCCATTGGTGTTCTTCCTAATATCTACGCATTCCACCGCTTCACTAAGAATTCCATTTACCTCTATGTAACTCTAGTTTGCTAGTATCCAAAGCGGGCTGAGGTTGAGCCTCAGGCTTTAACTCTAGACTTAACAAACCGCCTACGAACGCTTTACGCCCAATAATTCCGGATAACGCTTGTGACCTATGTATTACCGCGGCTGCTGGCCCATAGTTTGCC
+
CCCCCGGGGGGGGGGGGGGGGGGGGGGGGGGGGGGGGGGGGGGGGGGGGGGGGGGGGGGGGGGGGGGGGGGGGGGGGGGGGGGGGGGGGGGGGGGGGGGGGGGGGGGGGGGGGGGGGGGGGGGGGGGGGGGGGGGGGGGGGGGFGGGGGGGFGGGGFGGGFFGGGGGGGGGEGGGDGDGGGFGGGGGGGGGGCFDFGGGGGFFFFGGFBGFGCGFGF@FGFGDFFFFFA5(5@C=>B=GD<7;EFGCCFFD?F>FEDBF6=DD<DGE@FFFFFGFFEC94>;11:::>?*:*833<AG)6<
@M04650:207:000000000-C238N:1:1101:12558:13575 2:N:0:19
GGACTACACGGGTTTCTAATCCTGTTTGCTCCCCACGCTTTCGTCCCTGAGCGTCAGTGTACATCCAGTAAATTGCCTTCGCCATTGGTGTTCTTCCTAATATCTACGCATTCCACCGCTTCACTAAGAATTCCATTTACCTCTATGTAACTCTAGTTTGCTAGTATCCAAAGCGGGCTGAGGTTGAGCCTCAGGCTTTAACTCTAGACTTAACAAACCGCCTACGAACGCTTTACGCCCAATAATTCCGGATAACGCTTGTGACCTATGTATTACCGCGGCTGCTGGCACCTAGTTTGCC
+
CCCCCGGGGGGGGGGGGGGGGGGGGGGGGGGGGGGGGGGGGGGFFEGGFGGGGGGGGGGGGGCGGGGGGGGGGGGGGGGGGGGGGGGGGGGGGGGFGGCGGGGGGGGGGGGGGGGGFGGGGGGGGGFFGGGGG?FFGGGGGGGFGGGGFGGFGGGGFGGGGG8DGGCFFGEEFGGGCCCEGFGDECCGCF,@CGGGGCGCGAFFFGGFFGGGCGGGFFEDFDF2>DFA2?@@95BEF@GCC;@;:;57FF>@(5;3C((2=@GFGGA)6A<25@2:+*,4(3(4874??C<*(,5<<@A<7
@M04650:207:000000000-C238N:1:1101:25571:13596 2:N:0:19
GGACTACAGGGGTTTCTAATCCTGTTTGCTCCCCACGCTTTCGCACCTGAGCGTCAGTCTTTGTCCAGGGGGCCGCCTTCGCCACCGGTATTCCTCCAGATCTCTACGCATTTCACCGCTACACCTGGAATTCTACCCCCCTCTACAAGACTCTAGCTTGCCAGTTTCAAATGCAGTTCCCAAGTTAAGCTCGGGGATTTCACATCTGACTTAACAAACCGCCTGCGTGCGCTTTACGCCCAGTAATTCCGATTAACGCTTGCACCCTCCGTATTACCGCGGCTGCTGGCACGGAGTTAGC
+
CCCCCGGGGGGGGGGGGGGGGGGGGGGGGGGGGGGGGGGGGGGGGGGGGGGGGGGGGGGFGGGGGGGGGGGGGGGGGGGGGGGGGGGGGGGGGGGGGGGGGGGGGGGGGGGGGGGGGGGGGGGGGGGGGGGGGGGGGGGGGGGFGGDFFGGFGABFGGGGGGGGGGGGGGGGGGGGFGGGGGGGGGGGGGFGGGGGDDFGGFFFFGGFFGGGF@DGF0@F9G;0:FFFDG93;CFAFFGEGFFFGGFFGFFFFFGFD:>BF?C?GG?016;:BF?AFG?BFFB>BFFB?E:FFFF(,064.
@M04650:207:000000000-C238N:1:1101:16961:13602 2:N:0:19
GGACTACCGGGGTATCTAATCCTGTTTGCTCCCCACGCTTTCGTCCCTGAGCGTCAGTGTACATCCAGTAAATTGCCTTCGCCATTGGTGTTCTTCCTAATATCTACGCATTCCACCGCTTCACTAAGAATTCCATTTACCTCTATGTAACTCTAGTTTGCTAGTATCCAAAGCGGGCTGAGGTTGAGCCTCAGGCTTTAACTCTAGACTTAACAAACCGCCTACGAACGCTTTACGCCCAATAATTCCGGATAACGCTTGTGACCTATGTATTACCGCGCCTGCTGGCACATATTTTGCC
+
CCCCCGGGGGGGGGGGGGGGGGGGGGGGGGFGGECEGGGGGGGGGCGFGEFGGGGGGGFGFGGGGGGGGGGFGGFGGFGGGGGDGFGFFGGGGGGGGGAEFEFGGGGGGGGGGGFGGGGGGGGGFFCFDCFFFGCGFFGGGGGFGGGGGGGFGGGGFGGGGGGGGGGGGGG9DGEGGGGGCFGGGGG?FFFCFGCGGGGFGFGFFGGFFG>FFFG7A=DG=;@)789A@DDFD?AE:<7<<=D37:.7:;A(/0:=D97:F?>5D96)9)4>A<<2<C17(44((.3(4*.2-))).:635
@M04650:207:000000000-C238N:1:1101:10454:13624 2:N:0:19
GGACTACAAGGGTTTCTAATCCTGTTTGCTCCCCACGCTTTCGCACCTGAGCGTCAGTCTTTGTCCAGGGGGCCGCCTTCGCCACCGGTATTCCTCCAGATCTCTACGCATTTCACCGCTACACCTGGAATTCTACCCCCCTCTACAAGACTCTAGCTTGCCAGTTTCAAATGCAGTTCCCAAGTTAAGCTCGGGGATTTCACATCTGACTTAACAAACCGCCTGCGTGCGCTTTACGCCCAGTAATTCCGATTAACGCTTGCACCCTCCGTATTCCCGCTGCTGCTGGCACGGACTTAGC
+
CCCCCGGC@FDEFFGDFGGFGGGGGGDFG9FFGCGGGGGGGGG>EGGGFGGFGGGG>CFGEFGGGGGGGGGGGGGGGGGGFDGGGGGGGDEGGGGFGCFCFCGGGGGGGDGGFDGGGGGDEGFGFGGGGGGEFDFFAFDEGCE5EFGCFDGAFC,@9FGDFFGGGGF9@FAFDEA:2?CFFGGGCFGCEG,,=*>E4CFGGFCFFGCFFFGGFF:+;(396DFF@56>6<;B;=>BFFGEGB<?G*6:CF<(2BD9F?BF1:C74C?F:0;18;3)<>21(-(5442>01(0(91(4<5<6
@M04650:207:000000000-C238N:1:1101:15172:13646 2:N:0:19
GGACTACCCGGGTTTCTAATCCTGTTTGCTCCCCACGCTTTCGCACCTGAGCGTCCGTCTTTGTCCAGGGGGCCGCCTTCGCCACCGGTATTCCTCCAGATCTCTACGCATTTCAACGCTACACCTGGAATTCTACCCCCCTCTACAAGACTCTAGCTTGCCAGTTTCAAATGCAGTTCCCAAGTTAAGCCCGGGGATTTCACATCTGACTTAACAAACCGCCTGCGTGCGCTTTACGCCCAGGAATTCCGATTAACGCGTGCACCCTCCGTATTACCGCGGCTGCTCGCACGGAGTTAGC
+
CCCC@EGG,@BFFGCGDEFAFGCGF<,C<EEFEE@FGGECFGGD@CEDEFEGGGD+@FFGGACFGGAEG7+@EFFFGE:FCCF:FGGGGDDEEF;E<F<<=FDFFCFGGGCEGC<,BF>0+>9FF:FFGGGGGGGGGFGDGCGAFFCCFCC<D;,DGACEF7A?>CFGGCCE7FGAE8FDFGFGF9DFGF,CEGGD<*,>FFGF:7CF<F77;+7;8=537<136=671<>F0/79?BD5C<?(5<2)>7)8(09)*,((-,18F6(((,4-3:><9:8039B;1:))-1(/((40(;4<6
@M04650:207:000000000-C238N:1:1101:14847:13650 2:N:0:19
GGACTACCGGGGTTTCTAATCCTGTTTGCTCCCCACGCTTTCGCACCTGAGCGTCAGTCTTTGTCCAGGGGGCCGCCTTCGCCACCGGTATTCCTCCAGATCTCTACGCATTTCACCGCTACACCTGGAATTCTACCCCCCTCTACAAGACTCTAGCTTGCCAGTTTCAAATGCAGTTCCCAAGTTAAGCTCGGGGATTTCACATCTGACTTAACAAACCGCCTGCGTGCGCTTTACGCCCAGTAATTCCGATTAACGCTTGCACCCTCCGTATTACCGCGGCTGCTGGCACGGAGTTAGC
+
CCCCCGGGGGGGGGGGGGGGGGGGGGGGGGGGGGGGGGGGGGGGGGGGGGGGGGGGGGGGGGGGGGGGGGGGGGGGGGGGGGGGGGGGGGGGGGGGGGGGGGGGGGGGGGGGGFGFGGGGGGGGGGGGGFGGGGGFGGGGGGGFGFG9<CGFGGGGGGGGGCFGGGGGGGGGGGGFEGGGGGCEFFFDFF@CGGGGGGGGGCGFAFFF?7>>CCGGF@GGFGBFFF9B63;;;5>BFFGGG(13DFFBDFF<FFG<F116?F:<FG:::BF?BEB<FG2499B90:0::E0A:>9>BC9))
@M04650:207:000000000-C238N:1:1101:11357:13663 2:N:0:19
GGACTATGGGGTTTCTAATCCTGTTTGCTCCCCACGCTTTCGCACCTGAGCGTCAGTCTTTGTCCAGGGGGCCGCCTTCGCCACCGGTATTCCTCCAGATCTCTACGCATTTCACCGCTACCCCTGGAATTCTACCCCCCTCTACAAGCCTCTAGCTTGCCAGTTTCAAATGCAGTTCCCAAGTTAAGCTCGGGGATTTCACATCTGACTTAACAAACCGCCTGCGTGCGCTTTACGCCCAGTAATTCCGATTAACGCTTGGACCCTCCGTATTACCGCGGCTGCTGGCACGGAGTTAGCC
+
CCCCCFFGGGGCGGGGGFGGGCFEFGGGGGGGGGGGGGGGGEGGGGGGFDGGGCF>FGFFGGGFGFGFCGCEEGGG7CFGGG7@FDC=FGGDFCADDCFGG,E9FCDGC@EGCDFGGG>C=,@FFFFGDAFFDDFC8>EGDGGFGA9D,@BACBEFGA83D<C?FFGFB;DFGGGGGGAFGCFGGGGGG9EDEGE*86FFGF,BFFGFEFGGFFG>A?GGFG@?6>8A@DBB6G4:E4:E8:747:46:?)2:>>:5416((059C7(33:2(<9AF39(-92((37?<*559(-,4+.)4
@M04650:207:000000000-C238N:1:1101:15199:13671 2:N:0:19
GGACTACCCGGGTATCTAATCCTGTTTGCTCCCCACGCTTTCGAGCCTCAGTGTCAGTTACAGGCCAGAGAGCCGCTTTCGCCACCGGTGTTCCTCCATATATCTACGCATTTCACCGCTACACATGGAATTCCACTCTCCTCTCCTGCACTCAAGTCTACCAGTTTCCAATGCATACAATGGTTGAGCCACTGCCTTTTACACCAGACTTAATAAACCACCTGCGCTCGCTTTACGCCCAATAAATCCGGACAACGCTCGGGACCTACGTATTACCGCGGCTGCTGGCACGTAGTTAGCC
+
CCCC@EFGGGGGGDFFGGGGGGGGGGGGGGGGGGGGGG7FFGGGGGGGGGGGGGGGGGGGGGGGGGGGGGGGGGGGDGGGGGGGGGGGGGGGGGFGGGGGGGGGGGGGGGGGFDGGFGEDDFGF9EFGGGFGEGGFFFGCGGGFGGGFGGGFGCD@;EFGGGGGCF8CFGGGGGGGGGGG8FDFEEGC7:DCFGGFF=FGGFGFFGG>CG9CAFGDAE6?BGB=BF9:2D=(:78@;@GCFDF@CGFFC;ED9DGFD((-99DFDEF<?BF<9<<<094((299??F0162/3(.-)+)).
@M04650:207:000000000-C238N:1:1101:19289:13673 2:N:0:19
GGACTACCAGGGTATCTAATCCTGTTTGCTCCCCACGCTTTCGCACCTGAGCGTCAGTCTTTGTCCAGGGGGCCGCCTTCGCCACCGGTATTCCTCCAGATCTCTACGCATTTCACCGCTACACCTGGAATTCTACCCCCCTCTACAAGACTCTAGCTTGCCAGTTTCAAATGCAGTTCCCAAGTTAAGCTCGGGGATTTCACATCTGACTTAACAAACCGCCTGCGTGCGCTTTACGCCCAGTAATTCCGATTAACGCTTGCACCCTCCGTATTACCGCGGCTGCTGGCACGGAGTTAGC
+
CCCCCGGGGGGGGFGGGGGGGGGGGGGGGGGCGGGGGGGGGGGGGDGGGGGGGGGGEFDFGGGGGGGGGGGGGGGFEFFGGGGGGGGGGGGGGCGGGGGGGGGGGGGGGGGEDGGGFGGGGGGEGGFFGGGGGGGFGGGGGGGFGGGGGGGFGDEGGGGGGGGGFGGACGFCDGGGGDGGGGGGF,;ECDF6CCGGGGFGGFGFFGGFED7FEC>F=DGC9C9D@FFFFDBFFGF>FFGGG?:2DDFFG?FF()/671(8<?GBGG??(4(,1C?AFG(-9>;>F?0575094;(6?C246
@M04650:207:000000000-C238N:1:1101:23454:13700 2:N:0:19
GGACTACTCGGGTTTCTAATCCTGTTTGCTCCCCACGCTTTCGAGCCTCAGCGTCAGTTACAGACCAGAGAGTCGCCTTCGCCACTGGTGTTCCTCCATATATCTACGCATTTCACCGCTACACATGGAATTCCACTCTCCTCTTCTGCACTCAAGTCTCCCAGTTTCCAATGACCCTCCCCGGTTGAGCCGGGGGCTTTCACATCAGACTTAAGAAACCGCCTGCGCTCGCTTTACGCCCAATAAATCCGGACAACGCTTGCCACCTACGTATTACCCCGGCTGCTGGCACGGAGTTAGC
+
CCCCCGGGGGGGGGGGGGGGGGGGGGGGGGGGGGGGGGGGGGGGGGGGGGGGGGGGGGGGGGGGGGGGGGGGGGGGGGGGGGGGGGGGGGGGGGGGGGGGGGGGGGGGGGGGGGGGGGGDGGGGGGGGFGGGGGGGGGGGGGGFGGGGGGGFGGFGGGGGGGGGGGGGGGGFGGGGGGGEEDGGGGGGGGGGDGGEDDFFFFGFFFCFFGGGFGFCF1FGFGFF;4(>>GBFFGFFF6>EGF:BDGFFGFE1?FGFGF>F?:DB7E?:B??FFFFFFG0(4(,361).5=2E?964:GF<A
@M04650:207:000000000-C238N:1:1101:22667:13706 2:N:0:19
GGACTACAGGGGTATCTAATCCTGTTTGCTCCCCACGCTTTCGAGCCTCAGCGTCAGTTACAGACCAGAGAGTCGCCTTCGCCACTGGTGTTCCTCCATATATCTACGCATTTCACCGCTACACATGGAATTCCACTCTCCTCTTCTGCACTCAAGTCTCCCAGTTTCCAATGACCCTCCCCGGTTGAGCCGGGGGCTTTCACATCAGACTTAAGAAACCGCCTGCGCTCGCTTTACGCCCAATAAATCCGGACAACGCTTGCCACCTACGTATTACCGCTGCTGCTGGCACGTAGTTAGC
+
CCCCCFGGGGGEGGGGGGGGGGGGGGGGGGGGGGGGGGGGGGGGGGGGGGGGGGGGGFGGGGGGGGGGGGFFGGCGGGGGGGGGGGGGGGGGGGGGGGGGGFGFFGGGGGGGGGGGGGGGGGGGGGGGFEFGGGGGGGGGGFGFGGGGGGGFGF8EFF3EFFG?FGGGGGGGGGGGG?FGGGGDFCGFGGGGGGGGGDGGGFGFFGGF=FGGFGGFFFGF@GFFFFFFFGFFFFFBF?EEGF6?GG9AGFFB(552429F?0D?CFFFF?FF?G?2<F:((((4?>2477(<38(.4F<A<
@M04650:207:000000000-C238N:1:1101:15054:13724 2:N:0:19
GGACTACCGGGGTTTCTAATCCTGTTTGCTCCCCACGCTTTCGCACCTGAGCGTCAGTCTTTGTCCAGGGGGCCGCCTTCGCCACCGGTATTCCTCCAGATCTCTACGCATTTCACCGCTACACCTGGAATTCTACCCCCCTCTACAAGACTCTAGCTTGCCAGTTTCAAATGCAGTTCCCAAGTTAAGCTCGGGGATTTCACATCTGACTTAACAAACCGCCTGCGTGCGCTTTACGCCCAGTAATTCCGATTAACGCTTGCACCCTCCGTATTACCGCGGCTGCGGGCACGGAGTTAGC
+
CCCCCGGGGGGGGGGGGGGGGGGGAEGGGGGGGGGGGGGGGGGGGGGGFGGFGGGGGFGGGGGGGGGGGEGG>FFGGGGGGGGGGGGGGGFFGGGGGGGG9FFGGGGGGGGGGGGGGGGDGGGGGGGG?F<FGFFGGGFGGDGFFFFG9CFFGGGGGGGGGGFE<FADDADFFCFG?GGGGGGGGDFG?9,=EEEGGCGGFFGC@;;@CGDF;CCFF;@F63>@FF>>:DF>0C>AF<CEE<:>D*45:=FBFFGAC0,44:33DF(((-38?28)<?196>0(,8((4547,3(((;))-
@M04650:207:000000000-C238N:1:1101:16770:13729 2:N:0:19
GGACTACAGTGGTTTCTAATCCTGTTTGCTCCCCACGCTTTCGCACCTGAGCGTCAGTCTTTGTCCAGGGGGCCGCCTTCGCCACCGGTATTCCTCCAGATCTCTACGCATTTCACCGCTACACCTGGAATTCTACCCCCCTCTACAAGACTCTAGCTTGCCAGTTTCAAATGCAGGTCCCAAGTTAAGCTCGGGGTTTTCACATCTGACTTAACAAACCGCCTGCGTGCGCTTTACTCCCAGTAATTCCGATTAAAGCCTGCACCCTCCGTATTACCGCGGCTGCTGGCACGTCTTTAGC
+
---A<C<@A6E,CF<,CFEFEDECE@FF<EEGGG<@C@,6,,@;,@:;:8C@@@FE@FA<<<6@,CFF@FEC@F+6>@:?A7,,,4@FFE@FG@FGE,B,94@E;,?AF::F9F9<<?=D+8EGG8=EFFGEG<;EFGGDE>=DAFFG,,3+D@9=F@;8E<,57E,,@@,@;,,@,349C:?7@F;ACC9CGG>7/)6*+84=+*41>@?+*+21;2=57D(/6):A6:6((*))/)30/,4,:*)):/)(-7DF*--(.4*(9;1((-3:(*()3*-((,,((4?7(22<8(((-34-)
@M04650:207:000000000-C238N:1:1101:18474:13736 2:N:0:19
GGACTACTGGGGTTTCTAATCCTGTTTGCTCCCCACGCTTTCGCACCTGAGCGTCAGTCTTTGTCCAGGGGGCCGCCTTCGCCACCGGTATTCCTCCAGATCTCTACGCATTTCACCGCTACACCTGGAATTCTACCCCCCTCTACAAGACTCTAGCTTGCCAGTTTCAAATGCAGTTCCCAAGTTAAGCTCGGGGATTTCACATCTGACTTAACAAACCGCCTGCGTGCGCTTTACGCCCAGTAATTCCGATTAACGCTTGCACCCTCCGTATTACCGCGGCTGCTGGCACGGAGTTATC
+
CCCCCGGGGGGGGGGGGGGGGGGGGGGGGGGGGGGGGGGGGGGGGGGGGGGGGGGGGGGGGGGGGGGGGGGGGGGGGGGGGGGGGGGGGGGGGGGGGGGGGGGGGGGGGGGGGGGGGGGGGGGGGGGGGGGGGGGGGGGGGGGFGGGGGGGFGCGFGGFGGGGGGGGGGGGGGGGGGGGGGFGGGGFGGGGGEGCGGGGGGFGFFGGFFGGGFGGGFFGG>D@FDFFB;DFF>GF>FBDCGFFFGFAFGF41:>GFGBBB<<C3FFB??F;?FCFFFGFF9BBF>08)2C?G<>F0<C2)6
@M04650:207:000000000-C238N:1:1101:20994:13764 2:N:0:19
GGACTACCAGGGTATCTAATCCTATTTGCTCCCCACACTTTCGAGCCTAAGTGTCAGTAATGGTCCAAGTTATCGCCTTCGCCTCTAGTGTTCTTCCATATATCTACGCATTCCACCGCTCCACATGGAGTTCCATAACTCTCTACCACACTCTAGGTTAATAGTTTCCAATGCATACAATAGTTAAGCTACTGCATTTAACACCAGACTTACTAACCCACCCGCGCTCGTTTTACGCCCAGTAAATCCGGATAACGCTTGTGACCTATGTATTACCGCGGCTGCTGGCACATAGTTTGCC
+
CCCCCGGGGGGGGGGGGGGGGGGGGGGGGGGGGGGGGGGGGGGGGGGGGGGGGGGGGGGGGGGGGGGGGGGGGGGGGGGGGGGGGGGGGGGGGGGGGGGGGGGGGGGGGGGGGGGGGGGGGGGGFGGGGGGGGGGGGGGGGGGFGGGGGGGFGFGGGGFGGGGGFEFFGGGGGGGGGGGGGFFGGGEEFFGFDFDGGGEDFFGFDFGFFGCFFFGGFBGGFDDFA>BA@DADFEFFDFE@<>EECCC<FAE(8?F@D>21((*)35;@A<?CCFEECD061902::?4<7<*6)-6:EDFA
@M04650:207:000000000-C238N:1:1101:9131:13792 2:N:0:19
GGACTACCGGGGTATCTAATCCTGTTTGCTCCCCACGCTTTCGCACCTGAGCGTCAGTCTTTGTCCAGGGGGCCGCCTTCGCCACCGGTATTCCTCCAGATCTCTACGCATTTCACCGCTACACCTGGAATTCTACCCCCCTCTACAAGACTCTAGCTTGCCAGTTTCAAATGCAGTTCCCAAGTTAAGCTCGGGGATTTCACATCTTACTTAACAAACCGCCTGCGTGCGCTTTACGCCCAGTAATTCCTATTAACGCTTGCACCCTCCGTCTTACCGCGGCTGCTGACACGGCGTTAGC
+
CCCCCFGGGGGGGEGFGGGGGGGGGGGGGGGFGGGGGDGGGGGGGGGG8FG8CFGGGGGFGGGGCFFGGG7FFEEGEEEGGDFEGEFGGGGGFGFEB8FCGGGFG9F:>FC@FGFGF7>DEGGDGFGGFGGGGGFFF,@FEGGFGGGFGGGFFFGCFGGGCCFFGEGFCCCFD;CF<@EGGFCGFCFGGF@CCGECC/CFG+;@FCC+/CCFCFGFB<G:9513;:@>27((3*))/:8??<<B7><BC7/.)8:)0,9??<9)2*((4((-(;<<EF(260(((-8:):43(((((*((.
@M04650:207:000000000-C238N:1:1101:12618:13800 2:N:0:19
GGACTACACGGGTATCTAATCCTGTTTGCTCCCCACGCTTTCGCACCTGAGCGTCAGTCTTTGTCCAGGGGGCCGCCTTCGCCACCGGTATTCCTCCAGATCTCTACGCATTTCACCGCTACACCTGGAATTCTACCCCCCTCTACAAGACTCTAGCTTGCCAGTTTCAAATGCAGTTCCCAAGTTAAGCTCGGGGATTTCACATCTGACTTAACAAACCGCCTGCGTGCGCTTTACGCCCAGTAATTCCGATTAACGCTTGCACCCTCCGTATTACCGCGGCTGCTGGCACGGAGTTAGC
+
CCCCCGGGGGGGGGGGGGGGGGGGGGGGGGGGGGGGGGGGGGGGGGGGGGGGGGGGGGGGGGGGGGGGGGGGGGGGGGGGGGGGGGGGGGGGGGGGGGGGFGGGGFFGGGGGGGGGGGGGCFGFGGGGGGGGGGGGGGGGGGGFGGGGGGGFGDGGGGGGGGFFBFGGGGGGGDGGGGGGGGFFFFFFGG>?EGEGGCCGGFGFFGGFFGGGE+;CFFGGFGF?FFBFFGF>;EFFFBEGGFBBGFBFGFF:?>DDC:>?1<GBGGF?B<B?08?DGGFFBFBFFF7BFGFG?0(7?*-<6
@M04650:207:000000000-C238N:1:1101:9091:13813 2:N:0:19
GGACTACACGGGTATCTAATCCTATTTGCTCCCCACACTTTCGAGCCTAAGTGTCAGTAATGGTCCAAGTTATCGCCTTCGCCTCTAGTGTTCTTCCATATATCTACGCATTCCACCGCTCCACATGGAGTTCCATAACTCTCTACCACACTCTAGGTTAATAGTTTCCAATGCATACAATAGTTAAGCTACTGCATTTAACACCAGACTTACTAACCCACCCGCGCTCGTTTTACGCCCAGTAAATCCGGATAACGCTTGCATCCTATGTATTACCGCGGCTGCTGGCCCATGGTTAGCC
+
CCCCCGGGGGGGGGGGGGGGGGGEGGGGGGGGGGGGGGGGGGGGGGGGGGGGGGGGGGGGGGGGGGGGGGGGGGGGGGGGGGGGGGGGGGGGGGGGGGGGGGGGGGGGGGGGGFGGGGGGGGGGGGGGGGGGGGGGGGGDFFGFFGGGGGGFGGGGGFCF8EGGGGGFFGGF?FFFFGGFFGFFAA@EGDGGG88FFFGGGFGF>=DDDD9C=DGGFCCDDGFB>?@4>D==:1+19@EGEBECFF5EGF8?F>>ED9@;=?66DFE3?EE5)<7<9*(,,-12().(-/-2((,4:+(.5
@M04650:207:000000000-C238N:1:1101:13605:13813 2:N:0:19
GGACTACTCGGGTTTCTAATCCTGTTTGCTCCCCACGCTTTCGCACCTGAGCGTCAGTCTTTGTCCAGGGGGCCGCCTTCGCCACCGGTATTCCTCCAGATCTCTACGCATTTCACCGCTACACCTGGAATTCTACCCCCCTCTACAAGACTCTAGCTTGCCAGTTTCAAATGCAGTTCCCAAGTTAAGCTCGGGGATTTCACATCTGACTTAACAAACCGCCTGCGTGCGCTTTACGCCCAGTAATTCCGATTAACGCTTGCACCCTCCGTATTACCGCGGCTGCTGGCACGGAGTTAGC
+
CCCCCFGGGGGDGGGGGGGGGGGGGGGGGGGGGGGGGGGGGGGGGGGGGFGGGGGGEGGGGGGGGGGGGGGGGGGGGGGGGGGDDFGGGGGGGGGGGFGGGGGGGGGGGGGGGGGGGGGGGGGGGGGGGGGGGDGFGGGGGGGFFGGGEGGFGFGFGGGGGGFGGGGGGGGGGGCCFCGGGGFGGGGGGG,=7E5CDGGGGFGFFGGF?CFGFCGGF@GGBC0<6F;B@G609GFA@:>GGFFFGGFACF?007<AF07??FGFGGFFFFB6BGFFGG2234((((400:1F?>(24C<>A
@M04650:207:000000000-C238N:1:1101:7310:13817 2:N:0:19
GGACTACTGGGGTTTCTAATCCTGTTTGCTCCCCACGCTTTCGCACCTGAGCGTCAGTCTTTGTCCAGGGGGCCGCCTTCGCCACCGGTATTCCTCCAGATCTCTACGCATTTCACCGCTACACCTGGAATTCTACCCCCCTCTACACGACTCTAGCTTGCCAGTTTCAAATGCAGTTCCCAAGTTAAGCTCGGGGATTTCACATCTGACTTAACAAACCGCCTGCGTGCGCTTTACGCCCAGTAATTCCGATTAACGCTTGCACCCTCCGTATTACCGCGGCTGCTGGCACGGAGTTAGC
+
CCCCCGGGGGGGG>GGGGGGGGGGGGGGGGGGGGGGGGGGGGFGGGGGGGGGGGGGGGGGGGGGGGGGGDGGGGGGGGGGFGGGGGGGGGGGGGGGGGGGGGGGGGGGGGGGGGGGGGGGGGGGGFGGGGGGGGGGGGDGGGGFGGG,>CEFGFGDGACFGGGGGGDGGGFGGFGGGGGGGGGGGFGGGG9EEEGGGDGGGFGFFGGFEFGGFGGGF0@FFGF@FF>DFD>>(CFFF0?EC??BGGFAGFF64>DDGBFF66C?GGF?B?>:6*5<G>(31;FF>?B:?E:F?9(4-;49:
@M04650:207:000000000-C238N:1:1101:26298:13818 2:N:0:19
GGACTACTAGGGTTTCTAATCCTGTTTGCTCCCCACGCTTTCGAGCCTCAGCGTCAGTTACAGACCAGAGAGTCGCCTTCGCCACTGGTGTTCCTCCATATATCTACGCATTTCACCGCTACACATGGAATTCCACTCTCCTCTTCTGCACTCAAGTCTCCCAGTTTCCAATGACCCTCCCCGGTTGAGCCGGGGGCTTTCACATCAGACTTAAGAAACCGCCTGCGCTCGCTTTACGCCCAATAAATCCGGACAACGCTTGCCACCTACGTATTACCTCGGCTGCTGGCACGTAGTTCGC
+
CCCCCGGGGGGGGGGGGGGGGGGGGGGGGGGGGGGGGGGGGGGGGGGGGGGGGGGGGGGGGGGGGGGGGGGGGGGGGGGGGGGGGGGGGGGGGGGGGGGGGGGGGGGGGGGGGGGGGGGGGGGGGGGGFFGGGGGGGGGGGGGFGGGGGGGFGGGGGGGGGGGGGGGGGFFFFGGGGGGGGGGGGGGGGGGGGGGGG>GGGFGFFGGFBFGGFGGGF=FGFGFFFFFE6D;F;FFFFFGGGFBFGG><FFB;BFG6C3>FF?GF=F?::BFF)<:<FG))(2<BF?D0:GBF041<<G)14
@M04650:207:000000000-C238N:1:1101:13922:13839 2:N:0:19
GGACTACTCGGGTTTCTAATCCTGTTTGCTCCCCACGCTTTCGCACCTGAGCGTCAGTCTTTGTCCAGGGGGCCGCCTTCGCCACCGGTATTCCTCCAGATCTCTACGCATTTCACCGCTACACCTGGAATTCTACCCCCCTCTACAAGACTCTAGCTTGCCAGTTTCAAATGCAGTTCCCAAGTTAAGCTCGGGGATTTCACATCTGACTTAACAAGCCGCCTGCGTGCGCTTTACGCCCAGTAATTCCGATTAACGCTTGCACCCTCCGTATTACCGCGGCTGCTGGCACGGAGTTCGC
+
CCCCCGGGGGGGFGEGGGGGGGFGGGGGGGGFCFGGGGECGGGGGGGGGGGFGGGGGGFGGGGGGGGGGGGGGGGGGGGGGGGGGGGGGECGGGGGGGGGFGGGGGGGGGGGGGGGGGEGCGGGGGGGFGCFGCGGCGGGEGGFGGGGGGGFGFGGGGGGGGGG@BFGGFGGGGGGGGGGGGGGC;DEFGFFEGDGGGG6BBGFFD8BECC>=GGGF3FCBGFF<A6:(7:B>GFFF?EGG<?2CCB<G=666BGFGF>B??32DG<162((4::>FGB>B>>9>F???EBF24(4,8)34
@M04650:207:000000000-C238N:1:1101:24559:13865 2:N:0:19
GGACTACAGGGGTTTCTAATCCTGTTTGCTCCCCACGCTTTCGAGCCTCAGCGTCAGTTACAGACCAGAGAGTCGCCTTCGCCACTGGTGTTCCTCCATATATCTACGCATTTCACCGCTACACATGGAATTCCACTCTCCTCTTCTGCACTCAAGTCTCCCAGTTTCCAATGACCCTCCCCGGTTGAGCCGGGGGCTTTCACATCAGACTTAAGAAACCGCCTGCGCTCGCTTTACGCCCAATAAATCCGGACCACGCTTGCTACCTACGTATTACCGCCGCTGCTGGCACGTAGTTCGC
+
CCCCCGGGGGGGGGGGGGGGGGGGGGGGGGGGGGGGGGGGGGGGGGGGGGGGGGGGGGGGGGGGGGGGGGGGGGGGGGGGGGGGGGGGGGGGGGGGGGGGGGGGDFGGGGGGGGGGGGGGGGFGCGGGFFDFGGGGGGGGGGGFGGGGF,,9FDFGFFGGGGGGFGGGGGGGFGGFF?FGGGGGGGG?FGGGGEEGGCGFFFG>6CCF@FGGF8DFFFGG9GB?0F;>@GFFFGFFF?GGG<??4:AFGFE>?B)3C?B2:1>6:E?5<2(.)A>)<FF9(291-(28:C(3,2::?F),-
@M04650:207:000000000-C238N:1:1101:23809:13909 2:N:0:19
GGACTACTGGGGTTTCTAATCCTGTTTGCTCCCCACGCTTTCGCACCTGAGCGTCAGTCTTTGTCCAGGGGGCCGCCTTCGCCACCGGTATTCCTCCAGATCTCTACGCATTTCACCGCTACACCTGGAATTCTACCCCCCTCTACAAGACTCTAGCTTGCCAGTTTCAAATGCAGTTCCCAAGTTAAGCTCGGGGATTTCACATCTGACTTAACAAACCGCCTGCGTGCGCTTTACGCCCAGTAATTCCGATTAACGCTTGCACCCTCCGTATTACCGCGGCTGCTGGCCCGGAGTTAGC
+
CCCCCGGGGGGGGGGGGGGGGGGGGGGGGGGGGGDGGGGGGGGGGGGGGGGFGGGGGGGGGGGGGGGGGGGGGGGGGGGFGGGGGGGGGGGCFGGGGGGGGGGGGFGGGEEEGGGGGGGGGGGGGGGGCFGGGGGGG8+CEGGFGGCCFGGFGGGGGGGGGGGG<DEGCEGGGGGG,?EFGFCCDFFGGFCGGGGG:CGGGFGFFFFFFGGGFGGGFFGGBGB?DFFFFGFFFG><6<EEGF?0C*69GFFF?>CAGFFF2(9<FG((3:>B06:<ED?BF90;;BFFFE0*24(32;6>4
@M04650:207:000000000-C238N:1:1101:14363:13927 2:N:0:19
GGACTACCCGGGTTTCTAATCCTGTTTGCTCCCCACGCTTTCGCACCTGAGCGTCAGTCTTTGTCCAGGGGGCCGCCTTCGCCACCGGTATTCCTCCAGATCTCTACGCATTTCACCGCTACACCTGGAATTCTACCCCCCTCTACAAGACTCTAGCTTGCCAGTTTCAAATGCAGTTCCCAAGTTAAGCTCGGGGATTTCACATCTGACTTAACAAACCGCCTGCGTGCGCTTTACGCCCAGTAATTCCGATTAACGCTTGCACCCTCCGTATTACCGCGGCTGCTGGCACGGAGTTAGC
+
CCCCCEGGGGGGGGGGGGGGGGGGGGGGGGGGGGGGGGGGGGGGGGGGGGGGGGGGGFGGGGGGGGGGGGGGGGGGGGGGGGGGGGGGGGGGGGGGGGGGGGGGGGGGGGGGGGGGGGGGGGGGGGGGFCGGGGGGGGGGGGGFGGGGGFGFGFGEGGGGGGGGGGFDGFG9FGFFFFGGGGGGGGGGGF@FGGGGGGFGGFGFFGGFFGGGFGGGA18C6D@D@FFFDGFFBGF2?:EGG?:>FFAFFFF:175:C86B01D?GG?<BFFFFGBBFD09>9B>><:::E?E?>9>1CB<:
@M04650:207:000000000-C238N:1:1101:15732:13930 2:N:0:19
GGACTACCCGGGTTTCTAATCCTGTTTGCTCCCCACGCTTTCGAGCCTCAGCGTCAGTTACAGACCAGAGAGTCGCCTTCGCCACTGGTGTTCCTCCACATATCTACGCATTTCACCGCTACACGTGGAATTCCACTCTCCTCTTCTGCACTCAAGTTCTCCAGTTTCCAATGACCCTCCCCGGTTGAGCCGGGGGCTTTCACATCAGACTTAAAGAACCGCCTGCGCTCGCTTTACGCCCAATAAATCCGGCAAACGCTTGCCACCTACGTATTACCGCGGCTGCTGGCACGTAGTTAGC
+
CCCCCFGFGGGGGGGGGGGGGGFGGGGGGGGGGGGGGGGGGGGFGGGGGGGGGGGGGGGGGGGGGGGGGGGGFGGGGGGGGGGGGGFGGGFFGGGGGGGGGGGGGGGGGG@FGGGGGGGGGFGGGBFEFCCFGGGGGGGGGGGFGGGGBEFFFGGGGFFCGGGGGG8EDGGGGGGFGCFGEGGGGGGGGGGCCCED:GGGD+CF68CFEF*;9F7:8@FF>GBFFA>33C9BFGFFFFEEG?1,9F9<GFE9()/8409:FFF?GG<?:??:??02CC?>99BF>?7>BEFF<1(82EA5)
@M04650:207:000000000-C238N:1:1101:7857:13953 2:N:0:19
GGACTACAGGGGTATCTAATCCTGTTTGCTCCCCACGCTTTCGAGCCTCAGCGTCAGTTACAGACCAGAGAGTCGCCTTCGCCACTGGTGTTCCTCCATATATCTACGCATTTCACCGCTACACATGGAATTCCACTCTCCTCTTCTGCACTCAAGTCTCCCAGTTTCCAATGACCCTCCCCGGTTGAGCCGGGGGCTTTCACATCAGACTTAAGAAACCGCCTGCGCTCGCTTTACGCCCAATAAATCCGGACAACGCTTGCCACCTACGTATTACCGCGGCTGCTGGCACGTAGTTAGC
+
CCCCCGGGFFGGCGCFGGGGGGGGGGGGGGGGGGGGGGGGGGCFGGGGGGFGGGGGGGGGGGDFGGGGGGGGGGGGGGGGGGGGGGGGFGGGGGGGGEAFGGFGGGGGGCGGGGDFFFGGGGGGGGGGFFGGGGGGGGGGFGGFEFGGGGGFG,>EFGFCGGGGF9AFGGGFGDFFFFGECFGGG7@D?FGGDGGGGGGG7CGFFGGFFGGGECFF=;@DBGBFFFBDBG@@DCF4@:GGGF?0CF<<C?B>:35<F;FF<:F:*2342>0:3C799>1>FF;B9?FDFE:F647::9<))
@M04650:207:000000000-C238N:1:1101:20792:13973 2:N:0:19
GGACTACCAGGGTTTCTAATCCTGTTTGCTCCCCACGCTTTCGCACCTGAGCGTCAGTCTTTGTCCAGGGGGCCGCCTTCGCCACCGGTATTCCTCCAGATCTCTACGCATTTCACCGCTACACCTGGAATTCTACCCCCCTCTACAAGACTCTAGCTTGCCAGTTTCAAATGCAGTTCCCAAGTTAAGCTCGGGGATTTCACATCTGACTTAACAAACCGCCTGCGTGCGCTTTACGCCCAGTAATTCCGATTAACGCTTGCACCCTCCGTATTACCGCGGGTGCTGGCACGGAGTTAGC
+
CCCCCFGGGGGGFGGGGGGGGGGGGGGGGGGGGGGGGGGGGFGGG7EFEGGGGGGGGGGGGGGFGGGGGGGGGFGGGGEGGGFGGGGGGEFGGGGGGGGGGGGGGGGGGGDFF9FGGCGDCFEGG8FGGGGGG<DFGF@C3=EBFGGGGGGFGGG79EC?8FCCFF7;>D9DFGGGFGGGFCFGGGFGFC9CEGGG4?CEGFC>FGFF*:?C/+CCF?FC@DBFFFFFFGF>>C>ABBGGGFF(CF<):9F1()7):(-84?3)*042:?FB:=?)9D?FB0((,-5A(:492;6>?82<6
@M04650:207:000000000-C238N:1:1101:12572:13991 2:N:0:19
GGACTACCGGGGTTTCTAATCCTGTTTGCTCCCCACGCTTTCGCACCTGAGCGTCAGTCTTTGTCCAGGGGGCCGCCTTCGCCACCGGTATTCCTCCAGATCTCTACGCATTTCACCGCTACACCTGGAATTCTACCCCCCTCTACAAGACTCTAGCTTGCCAGTTTCAAATGCAGTTCCCAAGTTAAGCTCGGGGATTTCACATCTGACTTAACAAACCGCCTGCGTGCGCTTTACGCCCAGTAATTCCGATTAACGCTTGCACCCTCCGGATTACCGCGGCTGCTGGCACGGAGGTGTC
+
CCCCCFGGGGGGGGGGGGGGGGGGGGGGGGGGGGGGDGGGGGGGGGGGGGGGGGGGGFGGGGGGGGGGGGGGGGGGGGGGGGGGGGGGGGGGGGGGGGGGFGGGGGGGGGGGGGGGGGGDGGGGFCFFGGGGFFFFFEFGGGGAGGGGGGGBGGGGGGGGGGGGDFFFDFGFCFFGCFFFCEGGGGGFGG?EGGGGGGG6:CCFFGGCECCGCGCCF@GG6D>@FF;50DF09C5>FFGGG<?FGG2>GFF,15CD76>?:?G?DGB06:>(4C?2@G?>(1,(30>B:51+8214(;())
@M04650:207:000000000-C238N:1:1101:24801:14004 2:N:0:19
GGACTACCCGGGTATCTAATCCTGTTTGCTCCCACGCCTTCGCACCTGAGCGTCAGTCTTTGTCCAGGGGGCCGCCCTCGCCACCGGTATTCCTCCAGATCTCTACGCATTTCACCGCTACACCTGGAATTCTACCCCCCTCTACAAGACCCTAGCTTGCCAGTTTTAAATGCAGCTCCCAAGTTAAGCTCGGGGATTTTACATCTGACCTAACAAACCGCCTTCGTTCGCTTTACGACCAGTACTTCCGATTAACGCCTGCACCCTCCGTATTACCGCGGCTGCTGGCACGGAGTTTGCC
+
CCCCCFF<6@C@F6FFFGGGCGGGGFGGGGGGGCEEE,BFDDG>7C6A,;E7FC:BF9CE<FCEF,@FEE@FGEC:+><F>ECGGG+@=<F9EB;F8<?==9E,9C<C4CFGAAFGC74=E<EFAAFGGFG99,3E8DEG86,:CC,@,1,3,33@3=BDCCF?EF,7@DCE:DE,;>EGGFEFFGGGD,?ECEED8FG+3;+1:7:;3*3;=GGGFFG<0D((7)=73*30:F7))(2?:666*2<9C;)4();A<9(,(35>GG1881:?:C)6C*(,3901?:??<*3*770,,+.)4
@M04650:207:000000000-C238N:1:1101:4022:14013 2:N:0:19
GGACTACAAGGGTTTCTAATCCTGTTTGCTCCCCACGCTTTCGCACCTGAGCGTCAGTCTTTGTCCAGGGGGCCGCCTTCGCCACCGGTATTCCTCCAGATATCTACGCATTTCACCGCTACACCTGGAATTCTACCCCCCTCTACAAGACTCTAGCTTGCCAGTTTCAAATGCAGTTCCCAAGTTAAGCCCGGGGATTTCACATCTGACTTAACAAACCGCCTGCGTGCGCTTTACGCCCAGTAATTCCGATTAACGCTTGCACCCGCCGTATTACCGCGGCTGCTTGCACGGAGTTAGC
+
CCCCCGGG9FGGGGGGGGGGGGGGGGGGGGGGGGGGGGGGGGG7CFGG8FCFGGGGGCCE<,<CFGGGFG+FCFGGGGGGGGGGG,FGG@FDEGGGGG8FD,@FDFGGGGGGGGDFGGGGGCFEFGGGGGGGGGGGCFCFGGEB,EE=3AFFG9EGGGGGGGFF>EFF9ECCFAEFGFGGGGGGGGDGGD,;CEEEDCFGGCFACD8FF>7CEFFG62CD;D6<DF651*3>(A)6F?GGE6?FGGABFF@:175<769B0?F26F:((-9>?FF<@7:>>>B66?)-5:<C?6>61*64)
@M04650:207:000000000-C238N:1:1101:7764:14066 2:N:0:19
GGACTACTCGGGTTTCTAATCCTGTTTGCTCCCCACGCTTTCGCACCTGAGCGTCAGTCTTTGTCCAGGGGGCCGCCTTCGCCACCGGTATTCCTCCAGATCTCTACGCATTTCACCGCTACACCTGGAATTCTACCCCCCTCTACAAGACTCTAGCTTGCCAGTTTCAAATGCAGTTCCCAAGTTAAGCTCGGGGATTTCACATCTGACTTAACAAACCGCCTGCGTGCGCTTTACGCCCAGTAATTCCGATTAACGCTTGCACCCTCCGTATTACCGCGGCTGCTGGCACGGAGTTAGC
+
CCCCCGGGGGGGGGGGGGGGGGGGGGGGGGGGGGGGEGGGGGGGGGGGFFGGGGGGGGFAGFGGGGGGGGGGGGGGGGGGGGGGGGGGGEGGGGGGGE<FGGGGGGGGGGGGGGGGGGGDEEGGGGGGG,FAFDDGGGGGGGGFGGDCFGGFGDFGGFCGGGFEFFGFCB;DCCCGGGGF?=FFGGEGFGFEDCGG45FGFFGFC?8+/:FGF77DB,CD9D92:F@5(/2;;DFFFBGEG?1,:>A2DF:0:3C:7(431(9<FF?:B?034F?AG:6;F;BFBFBF072<:6(4??4A<
@M04650:207:000000000-C238N:1:1101:24002:14066 2:N:0:19
GGACTACACGGGTATCTAATCCTGTTTGCTCCCCACGCTTTCGTCCCTGAGCGTCAGTGTACATCCAGTAAATTGCCTTCGCCATTGGTGTTCTTCCTAATATCTACGCATTCCACCGCTTCACTAAGAATTCCATTTACCTCTATGTAACTCTAGTTTGCTAGTATCCAAAGCGGGCTGAGGTTGAGCCTCAGGCTTTAACTCTAGACTTAACAAACCGCCTACGAACGCTTTACGCCCAATAATTCCGGCTCAAGCTTGTGACCTATGTATTACCTCGGCTGCTGGCACATAGTTTGCC
+
CCCCCGGDGGGGG:FGGGGGGGGFGGGGGGGGGGGGGGGGGGGGGGGGGGG,CFGGGGCFFFEFGGGGGGFFEFGGGGGGGGGGGFGGGGGGGGGGGGGGGGGGGGGGGGGG?FGGGGGDCGGGGGGE9FGGGGGGCFFGGGGFGEFGDEGFGFGGGGGGGADGGCGGGGGEGGGGCDEEGGGDGCEGFG:?9CD?FGG7CF3AF+=>C@G:CGC79)@5);5759=A=)((6CB:A@8F:<@EGGECF6)(()2)*.)78@7<:E9@BA4-6E<BF*5((4-4?7?(-*)*6.94<F--5
@M04650:207:000000000-C238N:1:1101:8396:14087 2:N:0:19
GGACTACCGGGGTTTCTAATCCTGTTTACTCCCCACGCTTTCGCACCTGAGCGTCAGTCTTTGTCCAGGGGGCCGCCTTCGCCACCGGTATTCCTCCAGATCTCTACGCATTTCACCGCTACCCCTGGAATTCCTCTCCCCTCTTAGAAACTCTAGTCTACCAGTCCGAGACGCTTAACAAGGGTAAGCCCTGCACTTTCACGTCACACTTAGTCAACCACCTACACGCCCTTTACGCCCAGTCATTCCGATTAACGCTCGCACCCCCCGTGTTACCGCGGCTGCTGGCCCGGAGTTAGCC
+
CCCCCGGGGGGG6FCFGFFFGGGGGGG9FGGGGGG>FGGGFFGDGGGEGFADF7@@FEFGGFGGGGGGGCGGGGGGDEGFFGDCGGGGGGGGGG8FAFFFGGGGGGGBFGGCFFGGGDG8BFGGGCGGGGG?FGCD,@DDE=C?EGGA@CF?CFGFGGGGGCFFED8EGDEC?GG7?FGFGGC7FFGGGGGGC=6CCFGGGFF;FGGFFFGCECFFFF=30:6;EA@ABCB(537A>B?ECBFBFC4>GF)38B*6D;:BFBD97E09096?22)69*-4,41((.8(4*,:91220+)6)
@M04650:207:000000000-C238N:1:1101:21105:14103 2:N:0:19
GGACTACAGGGGTTTCTAATCCTGTTTGCTCCCCACGCTTTCGAGCCTCAGTGTCAGTTACAGGCCAGAGAGCCGCTTTCGCCACCGGTGTTCCTCCATATATCTACGCATTTCACCGCTACACATGGAATTCCACTCTCCTCTCCTGCACTCAAGTCTACCAGTTTCCAATGCATACAATGGTTGAGCCACTGCCTTTTACACCAGACTTAACAAACCACCTGCGCTCGCTTTACGCCCAATAAATCCGGACAACGCTCGGGACCTACGTATTACCGCGGCTGCTGGCACGTAGTTAGCC
+
CCCCCGGGGGGGGGGGGGGGGGGGGGGGGGGGGGGGGGGGGGGGGGGGGGGGGGGGGGDFEGGFGGGGGGGGGGGGGGGGGGGGGGGGGGGGGGGGGGGGGGGGGGGGGGGGGGGGGGGGGGGGGGGGGGGGG<FGGGGGGGGFFGGGGGC<=DFG=EGGGGGGGDGGGGGA6FGGGDFCCFGGGGDFGGGGG6ECFGGGGFFA>GGFFCGGFGGGFD8CDC4>292/-C@@FEFFF>8CGFF@GGEC<3>;9EGD<606>1<1DE2<BFF?BFFA?*499B0903:3:*5=?:(4:+.)8
@M04650:207:000000000-C238N:1:1101:2667:14122 2:N:0:19
GGACTACCCGGGTATCTAATCCTGTTTGCTCCCCACGCTTTCGTCCCTGAGCGTCAGTGTACATCCAGTAAATTGCCTTCGCCATTGGTGTTCTTCCTAATATCTACGCATTCCACCGCTTCACTAAGAATTCCATTTACCTCTATGTAACTCTAGTTTGCTAGTATCCAAAGCGGGCTGAGGTTGAGCCTCAGGCTTTAACTCTAGACTTAACAAACCGCCTACGAACGCTTTACGCCCAATAATTCCGGATAACGCTTGTGACCTATGTATTACCGCGGCTGCTGGCACATAGTTTGCC
+
CCCCCGGGGGGGGGGGGGGGGGGGGGGFGGGGGGGGGGGGGGGGCFGFGFFFGFGCF<ED<FGFFGGGGGGGCEGCGGGGGGBFG,CFGGEGGGDGFGGGGGGGGGFGGGECEFGFGGGGEFGGGGGGFGGGGGGFCEGGGFGFGGGGGFGFGFGGFDDCGDFFEEFG>EF,=FG+@C>C8F6>FFGFGG8:7AFFDDF;CFA9B+BCE7=88FGGABF95DAA:>>F=C2/>5CC8@GEE(,.01)67608;B73C>1(3,7:FG244<4<9<))3*(,--490)8(3286:<A<9945.
@M04650:207:000000000-C238N:1:1101:21177:14137 2:N:0:19
GGACTACAAGGGTTTCTAATCCTGTTTGCTCCCCACGCTTTCGCACCTGAGCGTCAGTCTTTGTCCAGGGGGCCGCCTTCGCCACCGGTATTCCTCCAGATCTCTACGCATTTCACCGCTACACCTGGAATTCTACCCCCCTCTACAAGACTCTAGCTTGCCAGTTTCAAATGCAGTTCCCAAGTTAAGCTCGGGGATTTCACATCTGACTTAACAAACCGCCTGCGTGCGCTTTACGCCCAGTAATTCCGATTAACGCTTGCACCCTCCGTATTACCGCGGCTGCTGGCACGGAGTTAGC
+
CCCCCGGGGGGGGGGGGGGGGGGGGGGGGGGGGGGGGGGGGGGGGGGGGGGGGGGGGGGGGFGGGGGGGGGGGGGGGGGGGGGGGGGGGGGGGGGGGGGGGGGGGGGGGGGGGGGGGGGGGGGGGGGGGGGGGGGGFFGGGGGFGGGFGGGFGGGGGCGGGGGGFGGGGGGGGGGGGGGGGGGGGGGGGG;CGGGGCGGGGFGFFGGFEGGFF>FGFFGGFG>F<FBFFGFB>GFFFBGGGFFFGGF<GF??FDDAGBBFFFF?GGFBFF>?BC79FGFFFFFFFF?FFG1F:96>B*4<6
@M04650:207:000000000-C238N:1:1101:20329:14138 2:N:0:19
GGACTACTCGGGTATCTAATCCTGTTTGCTCCCCACGCTTTCGCACCTGAGCGTCAGTCTTTGTCCAGGGGGCCGCCTTCGCCACCGGTATTCCTCCAGATCTCTACGCATTTCACCGCTACACCTGGAATTCTACCCCCCTCTACAAGACTCAAGCTTCCCAGTTTCAAATGCAGTTCCCAAGTTAAGCTCGGGGATTTCACATCTGACTTAACAAACCGCCTGCGTGCGCTTTACGCCCAGTAATTCCGATTAACGCTTGCACCCTCCGTATTCCCGCGGCTGCTGGCACGGTGTTAGC
+
CC@@A,C@EFG+CF@FEFCEGF<6FGFGFFGGGFEBBCGGFE@7@FBF:E<C7@FGC@EEE9CFGAEECFGEGDFGEGE=,CC,FFG:B+DFG9;FF=D,?FDEFFFGGDGGDFDGGCCC4=4F8:F<DFGF99DGCEGGD6=:,@;@<6>98,@,@F,,@@:<FG7>;DF9+@@9E@FG6F?CD;D,:B,=EDG5):FFGFGFFF88*1;=C++:8(32(),4(5(.,>,(4C>261C>C((.C*-4D49(4)/-:((4:1*)9C?:B0(-8=()<C?>>>044,425=2?:7,(-;A-6
@M04650:207:000000000-C238N:1:1101:15077:14140 2:N:0:19
GGACTACTGGGGTTTCTAATCCTGTTTGCTACCCACGCCTTCGCGCCTCAGTGTCAGTCCTCTACCAGAGAGACGCCTTCGCCACCGGTGTTCCTCCAGAGCTCTACGCATTTCACCGCTACACCTGGAATTCTACCCCCCTCTACAAGACTCTAGCTTGCCAGTTTCAAATGCAGTTCCCAGGTTAAGCCCGGGGATTTCACATCCGACTTGACAGACCGCCTGCGTGCGCTTTACGCCCAGTAATTCCGATTAACGCTTGCACCCTCCGTATTACCGCGGCTGCTGGCACGGAGTTAGC
+
CCCCCFGGGGGGGGGGGGGGGGGGGGGGGGGGGGGG7FFGGGGGGGGGGGGGGGGGGGGGGGGGGGGGGGGGGGGGGGGGGGGGGGGGGGEEFEFFGGGGGGGGGGGGGDGEFGGGGGGGGGGGGGGGGGGFGGGAFGGGGGGFGGGGGGGFGGGGGGGGGGGG<DCFGGGGGGGFCCGGGGGGGGGGGFFFGGGGGGGDG6CFF>FD9D?DFGGGFFGGBGFFDFFFFDFF9:F<?BECE?BBG7:)?4?B:EDAFBFFFFGDFG<11?680C0<CD177>0;;125?51E?;69?E2<)
@M04650:207:000000000-C238N:1:1101:26595:14141 2:N:0:19
GGACTACCAGGGTATCTAATCCTGTTTGCTCCCCACGCTTTCGCACCTGAGCGTCAGTCTTTGTCCAGGGGGCCGCCTTCGCCACCGGTATTCCTCCAGATCTCTACGCATTTCACCGCTACACCTGGAATTCTACCCCCCTCTACAAGACTCTAGCTTGCCAGTTTCAAATGCAGTTCCCAAGTTAAGCTCGGGGATTTCACATCTGACTTAACAAACCGCCTGCGTGCGCTTTACGCCCAGTAATTCCGCTTAACGCTTGCACCCTCCGTATTACCGCGGCTGCTTGCACGGCGTTAGC
+
CCCCCGGGGGGGGGGGGGGGGGGGGGGGGGGGGGGGGGGGGGGGEGGGGGGGGGGGGGGGGGGGGGGGGGGGGGGGGGGGGGGGGGGGGGGGGGGGGGGFGFGGGGGGGGGDGGGGGGGGGGGGGGGGDFGGGGGGGFGGGGGFFGGFFC@FGDCFFFFGGFGGGGGGGGGGGGGFEGGGGGGFGGGGGGGDGGCGGGGGGFGFFGGFFGGGFG7DFFGGFD>D?F9B<GFBBEFFFBGEGFFBF7<AG?6(47<<F0;BFFGFGG?:??BF<F>.CC(--((-44,),:2<29(-3*((.
@M04650:207:000000000-C238N:1:1101:9138:14144 2:N:0:19
GGACTACTGGGTTTCTAATCCTGTTTGCTCCCCACGCTTTCGCACCTGAGCGTCAGTCTTTGTCCAGGGGGCCGCCTTCGCCACCGGTATTCCTCCAGATCTCTACGCATTTCACCGCTACACCTGGAATTCTACCCCCCTCTACAAGACTCTAGCTTGCCAGTTTCAAATGCAGTTCCCAAGTTAAGCTCGGGGTTTTCACATCTGACTTAACAAACCGCCTGCGTGCGCTTTACGCCCAGTAATTCCGATTAACGCTTGCGCCCTCCTTATTACCGCTGCTGCGTGCCCGGAGTTTGCC
+
CCCCCFGFGFGFGDGEGFGFGFGGGG@FGAFGGCFGGDGGFGEGGGCC:<FFCCGGGFGGGGGGGGGGDGGEGEECCGGGGG>FGCEECGGG9<FGG8<<E9;;DFFEC:FGGFGGCG6=@ADFFGGGGGGGGGGGGFGGGGFFG93,,=B?A>3,@F,@,<92EFEFGG9;C;FE=?C9:FEE9FBF,,2?*4@*9<@981;B/B7+9CC:4?FG508:4CD1?32),50:1FFF:<G5E(5AFGF>F4862>*6*(-83()2C:960()-60).+*-(,4:0),,((*(*((((,+)-4
@M04650:207:000000000-C238N:1:1101:8938:14191 2:N:0:19
GGACTACCCGGGTATCTAATCCTATTTGCTCCCCACACTTTCGAGCCTAAGTGTCAGTAATGGTCCAAGTTATCGCCTTCGCCTCTAGTGTTCTTCCATATATCTACGCATTCCACCGCTCCACATGGAGTTCCATAACTCTCTACCACACTCTAGGTTAATAGTTTCCAATGCAGACAATAGTTAAGCTACTGCATTTACCCCCAGACTTACTAACCCACCCTCGCTCGTTTTACGCCCCGTAAATCCGGATAACGCTTTCATCCTATGTATTACCGCGGCTGCTGTCCCATAGTTTGAC
+
CCCCCGGDGGGGGFGGGGGGGGGCFGGGGGGGGGGGGGGGGGG8CFGG=FG@FGGGGGG9FFGGGGFEEGDFEGCGEGEGGGG,FECFFGGGGDFGGE,?FGFGGGGGGGGGAEGGGEEGEEGG8FF8E=EGGGFE,E8,EFGF8EFF=FGFGGGG9FF94@;;FFGGCGCFGGF,,6,3==DEF?,3=,6DFGDGFGG,++,5:D>:89C<0+=<0=:08CA)0*5@CG5-7C+:59GE7>=@8F?CGE3<?37)/((/()+/@F86))9)<G7?C*((((--408))+,+-()64+-)6
@M04650:207:000000000-C238N:1:1101:26459:14218 2:N:0:19
GGACTACCCGGGTATCTAATCCTGTTTGCTCCCCACGCTTTCGCACCTGAGCGTCAGTCTTTGTCCAGGGGGCCGCCTTCGCCACCGGTATTCCTCCAGATCTCTACGCATTTCACCGCTACACCTGGAATTCTACCCCCCTCTACAAGACTCTAGCTTGCCAGTTTCAAATGCAGTTCCCAAGTTAAGCTCGGGGATTTCACATCTGACTTAACAAACCGCCTGCGTGCGCTTTACGCCCAGTAATTCCGATTAACGCTTGCACCCTCCGTATTACCGCGGCTGCTGGCACGGCGTTAGC
+
CCCCCGGFGGGGGEGGGGGGGGGGGGGGGGGGGGGGGGGGGGGGGGGFCFGFGGGGGGGGGGGGGGGGFECCFGGGGGGGGGGGGGGGGGGGGGGGGGFGGCGGGGGGGGGGGGGGGDGGGGGGEFGGGGGGGGAFGCDGGDGFGGGDFGGFGGGGGGGGFGGGFGGGGGGFFFGGGGGGGGGGGGGGGGFGGGGDC<FFFFGA+;CF?CFCE7F>B?GGBG03?:3:1>39>E>>BBGGGFF>GFD<FFF1<BGFGFBF<<G?=F:<F?6116:AGF2,49>FFFFF:E06:9(4;G?04
@M04650:207:000000000-C238N:1:1101:26622:14231 2:N:0:19
GGACTACTAGGGTATCTAATCCTGTTTGCTCCCCACGCTTTCGTGCATCAGCGTCAGTTGTAGCCCAGATGACCGCCTTCGCCACCGGTGTTCCTCCTAATATCTAAGAATTTCACCTCTACACTAGGAATTCCATCATCCCCTACTACACTCTAGATTAGTAGTTTTGAAAGCAATTCCGAGGTTAAGCCCCGGGCTTTCACTTCCAACTTACTAAACCACCTACGCACTCTTTACGCCCAGTAATTCCGATTAACGCTTGCACCCTCCGTATTACCGCGGCTGCTGGCACGGAGTTAGC
+
CCCCCGGGGGGGGGGGGGGGGGGGGGGGGGGGGGGGGGGGGGGGGGGGGGGGGGGGGGGGGGGGGGGGGGGGGGGGGGGGGGGGGGGGGGGGGGGGGGGGGGGGGGGGGGGGFGGGGGGGGGGFFGGCFGGGGGGGGGGGGFFFGGGGGGGFGGGGGGGGGGGGGGGGGGGGGGGGGGGGGCEEGGGGGGGGGE8CCDGGGFGFFGGFEGGGFGGGFFGGFGFBEF=DFG>E9FFCFFGGGF;EGGCEGFFDD>GEG?BF?DFEFF;??F64:EF>FG:6>>FFFFFFFGFG?;BFBGFA:
@M04650:207:000000000-C238N:1:1101:26169:14242 2:N:0:19
GGACTACCGGGGTTTCTAATCCTGTTTGCTCCCCACGCTTTCGCACCTGAGCGTCAGTCTTTGTCCAGGGGGCCGCCTTCGCCACCGGTATTCCTCCAGATCTCTACGCATTTCACCGCTACACCTGGAATTCTACCCCCCTCTACAAGACTCTAGCTTGCCAGTTTCAAATGCAGTTCCCAAGTTAAGCTCGGGGATTTCACATCTGACTTAACAAACCGCCTGCGTGCGCGTTACGCCCAGTAATTCCGATTAACGCTTGCACCCTCCTTATTACCGCGGCTGCTGGCACGGAGTTAGC
+
CCCCCGGGGGGGGGGGGGGGGGGFGGGGGGGGGGGG7FGGGGGGGGGGGGGGGGGGGGGGGGGGGGGGGGGGGGGGGGGGGGGGGGGGGGGGGGGGGGGGGGGGGGGGGGGGGGGGGGGGGGGGGGGGGGGGGGGGGGGGGGGFGGGCFFGFGGGGGGGGGGGGGGGGFFFGFGGGGGGGGGGGGGG;7FEGGEDCDGGGGFGFFGGFFGGGFGGGFFGG>GFF<FBFFGF>(CEFF?GGG:?4F7)-28)4<DGBGFBFF0D3DG0413(66EFAGF(296>>F??>FG?CB2,(-2)6-
@M04650:207:000000000-C238N:1:1101:5994:14261 2:N:0:19
GGACTACTGGGGTTTCTAATCCTGTTTGCTCCCCACGCTTTCGCACCTGAGCGTCAGTCTTTGTCCAGGGGGCCGCCTTCGCCACCGGTATTCCTCCAGATCTCTACGCATTTCACCGCTACACCTGGAAGTCTACCCCCCTCTACAAGACTCTAGCTTGCCAGTTTCAAATGCAGTTCCCAAGTTAAGCTCGGGGATTTCACATCTGACTTAACAAACCGCCTGCGTGCGCTTTACGCCCAGTAATTCCGATTAACGCTTGCACCCTCCGTATTACCGCGGCTGCTGGCACGGAGGTAGC
+
CCCCC,CFGDGGGGGGFGGGGGGFGGFGGAFFGGGGGGFECGGGGGGGG@EGEGCFCF9FFGE<FFCFGGGGEG7FGGGFD@CCEGGGG>FGGG8FGGGAFFCAF;A@D@F+,EFFGGGGGGGG?CFGGG,AFFGFFFCGCGGFGFGGGGFFGGGGGG9?FGG?@E:EGBFGFC7EEFGGGFGGF;D,=,274CCED*,>+89B68:ACDFCEGDGF?FF1C>0()6>?D>;0=>AB<E8?004F::<F=??B5*4:292((1)C:1(4<><:G0<CF:9(,3,7?)44E?FF>;9(C28)
@M04650:207:000000000-C238N:1:1101:2396:14267 2:N:0:19
GGACTACCCGGGTTTCTAATCCTGTTTGCTCCCCACGCTTTCGCACCTGAGCGTCAGTCTTTGTCCAGGGGGCCGCCTTCGCCACCGGTGTTCCTCCAGATCTCTACGCATTTCACCGCTACACCTGGAATTCTACCCCCCTCTACACGACTCTAGCTTGCCCGTTTCAAATGCAGTTCCCAAGTTACGCTCGGGGATTTCACATCTGACTTAACAAACCGCCTGCGTGCGCTTTACGCCCAGTAATTCCGATTCACGCTTTCCCCCTCCGTATTACCGCGGCGGCTGTCCCGGCTTTCGC
+
CC<CCFFGGGGFCFGCFGDCGGGGGGGGGGGFGGGGGGGFGGGGGGFFEFCGGGG,FGGCGFAFFFGGF@CCGEEGGDGFDGCFGGEGE+CFGGGFFFGCF?DEA,BFGEFGGGGGG:6@EG,AFGGC,BFADFFDGFGGGDEFGFF6>@CAEF97DF9,5>4**@CDF9DCFDEEGGGGF9D7>@D,:8**=5*7:CFGFFGFFG76CFGG3;CFF?GG(C><(79509(,3EFFF?EGGBBBCC>ACBF037*<:(4?(-*-96(-420((24)<C((4119-,(-(+)+((-((3)(,
@M04650:207:000000000-C238N:1:1101:22208:14290 2:N:0:19
GGACTACCGGGGTTTCTAATCCTGTTTGCTCCCCACGCTTTCGTCCCTGAGCGTCAGTGTACATCCAGTAAATTGCCTTCGCCATTGGTGTTCTTCCTAATATCTACGCATTCCACCGCTTCACTAAGAATTCCATTTACCTCTATGTAACTCTAGTTTGCTAGTATCCAAAGCGGGCTGAGGTTGAGCCTCAGGCTTTAACTCTAGACTTAACAAACCGCCTACGAACGCTTTACGCCCAATAATTCCGGATAACGCTTGTGACCTATGTATTACCGCGGCTGCTGGCCCATAGTTTGCC
+
CCCCCGGGGGGGGGGGGGGGGGGGGGGGGGGGGGGGGGGGGGGGGGGGGGGGGGGGGGCFGGFGGGGGGGGCGFGGGGGGFGGEGGGDGGGGGGGGGGAFGGGGGGGGGGGGGGGGGGGDGGGGGGGGGGGGGGGGGGGGGGGFGGGFEFGFGGGFGGGGGGGGGGGGGGGGGGEECDGE8C?FGG6?FGFGCF6CFFGA7BCFFF>AEGGGFGGGFFGDBDDFFED)/22=@GFFBDDC*3@EFDEFGF)8<3C;D;?BF1*.>C<2)-6)-9.)<94-4>118232?*(*.,5)6F<<A
@M04650:207:000000000-C238N:1:1101:17196:14339 2:N:0:19
GGACTACCGGGGTTTCTAATCCTGTTTGCTCCCCACGCTTTCGTCCCTGAGCGTCAGTGTACATCCAGTAAATTGCCTTCGCCATTGGTGTTCTTCCTAATATCTACGCATTCCACCGCTTCACTAAGAATTCCATTTACCTCTATGTAACTCTAGTTTGCTAGTATCCAAAGCGGGCTGAGGTTGAGCCTCAGGCTTTAACTCTAGACTTAACAAACCGCCTACGAACGCTTTACGCCCAATAAATCCGGACAACGCTCGGGACCTACGTATTACCGCGGCTGCTGGCACGTAGTTAGCC
+
CCCCCGGGGGGGGGGGGGGGGGGGGGGGGGGGGGGGGGGGGGGGGGGGGGGGGGGGGGGGGGGGGGGGGGGGGGGGGGGGGGGGGGGGGGGGGGGGGGGGGGGGGGGGGFGGGGGGGGGGGGGGGGGGGGGGGGGGGGGGGGGFGGGGGGGFGGGGGGFGGGGGGGGGGGGGGGGGGGGGGGGGGDGGGGGGGGGGFGGGGFFFFFGFFGGGFGGGFF:DAGFFFFFFFGF>DG87B8BCE?DFGG?CFFDFFFDDG9::9979DGB>::BFFC>DA531(46>B),(8*.1:??FF:)65
@M04650:207:000000000-C238N:1:1101:8282:14341 2:N:0:19
GGACTACTAGGGTATCTAATCCTGTTTGCTCCCCACGCTTTCGCACCTGAGCGTCAGTCTTTGTCCAGGGGGCCGCCTTCGCCACCGGTATTCCTCCAGATCTCTACGCATTCCACCGCTTCACTAAGAATTCCATTTACCTCTATGTAACTCTAGTTTGCTAGTATCCAAAGCGGGCTGAGGTTGAGCCTCAGGCTTTAACTCTAGACTTAACAAACCGCCTACGAACGCTTTACGCCCAATAATTCCGGATAACGCTTGGGACCTATGTATTACCGCGGCTGCTGGCCCATGGTTTGCC
+
CCCCCGGGFGGGGGGGGGGGGGGGGGGGGGGGGGGGGGGGGGGDCGGGBFGGGGGGGGGFG9FFGGGGGGEEGGGGGGGGGGGGGGGGG7FGGGGGGF8FG=FGGGGGGGGG9FGGGGGGEGGGGGCFGGGGGGGGGFD<EGGFA,@FAFGFGCFFC@DEFFGGGGGG;EG9DF+CE>>57DFDCB?FGFGGCCFEDFF79A?AF>8B4=CCCGGFABC)8CDD@FDF>GF(;5A<EFDGD0()>:9<FF>?2):>GBF01(*,2;<?4<>ABGAFFC9(7(-4(,8::*41,(4<AG?<-
@M04650:207:000000000-C238N:1:1101:18379:14344 2:N:0:19
GGACTACTGGGGTTTCTAATCCTGTTTGCTCCCCACGCTTTCGCACCTGAGCGTCAGTCTTTGTCCAGGGGGCCGCCTTCGCCACCGGTATTCCTCCAGATCTCTACGCATTTCACCGCTACACCTGGAATTCTACCCCCCTCTACAAGACTCTAGCTTGCCAGTTTCAAATGCAGTTCCCAAGTTAAGCTCGGGGATTTCACATCTGACTTAACAAACCGCCTGCGTGCGCTTTACGCCCAGTAATTCCGATTAACGCTTGCACCCTCCTTATTACCGCGGCTGCTGGCACGGAGTTAGC
+
BCC@@EFG9FFCFGCEFGEEEGGGFFGGGGGF@EGGGGEGGGGGGGGG8,CFGGGGGFFGGGGFFGGGGEDFCFEDEGGGFEBFEFEGGEFGGFGCEDF9FCFCCGGGDGEEFGGGFCDDE:EFFFGGGFFGFFG?=FG7ECGFGGFDGGGFGGFFGGDGFGE?<BCFFCAEGF7CGCCD99DCFECF:CDF9?*=C5FF:BFF1;FAC>FFEGGGFFGFFD04;46:;31(-C5<F0>>>?:?C:<<D?F0<E3<G:140(1)9*(-(-(.6C<5FG?1(09>9::BFC7C?9644*)).
@M04650:207:000000000-C238N:1:1101:27343:14408 2:N:0:19
GGACTACACGGGTATCTAATCCTGTTTGCTCCCCACGCTTTCGTCCCTGAGCGTCAGTGTACATCCAGTAAATTGCCTTCGCCATTGGTGTTCTTCCTAATATCTACGCATTCCACCGCTTCACTAAGAATTCCATTTACCTCTATGTAACTCTAGTTTGCTAGTATCCAAAGCGGGCTGAGGTTGAGCCTCAGGCTTTAACTCTAGACTTAACAAACCGCCTACGAACGCTTTACGCCCAATAATTCCGGATAAAGCTGGTGACCTATGTATTACCGCGGCTGCTGGCCGATATTTTGCC
+
CCCCCGGGGGGGGGGFGGGGGGGGGGGGGGGGGGGGGGGGGGGGGDGEGGGGGGGGGGGGFFGGGGGGGGGGGGGGGGFFGFGFGGFGGGGGGGGGGGGAEGGGGGFFFFFGGAFGCGGGGGGGGGFGGGGGGGGG,EFFGGGFGGGGGGGFFGGGGGFGGGGGGFGCCFGGFGGGGGGGGGFF<F8DF@BCEF:FGGGCEFAFFGGCEGFFA<<FACFGBCADFFAA2DF25CFC>DE7F<@EGG<E@;5((=+)3/7)(/;CD+;<3342<:9<+*(-(311:0.42*(*((().<A?2
@M04650:207:000000000-C238N:1:1101:16341:14416 2:N:0:19
GGACTACCGGGGTATCTAATCCTGTTTGCTACCCACGCCTTCGCGCCTCAGTGTCAGTCCTCTACCAGAGAGACGCCTTCGCCACTGGTGTTCCTCCAGAGCTCTACGCATTTCACCGCTACCCCTGGAATTCCTCTCCCCTCTTAGAAACTCTAGTCTACCAGTCCGAGACGCTTAACAAGGGTAAGCCCTGCACTTTCACGTCACACTTCGTCAACCACCTACACGCCCTTTACGCCCCGTCATTCCGATTAACGCTCGCACCCCCCGTGTTACCGCGGCTGCTGGCCCGGAGGTTGCC
+
CCCC@FFGGGGGGGGGGGGGGGGGGGGGGGFGFGGGEGGGGGGGGGGGGGGGGGGGGGGGGGGGGGGGGGGGGGGGGGGGGGGGGGFFGGGGGGGGGGGGGGGGGGGGGGGGGGGGGGGDEGGGGGGFBFFGGG=FGFDGGGGF9AEAFFGFG9EGDGFGGGGGGGGGGECECC6CEGGFGGGGGGGGG7F?7CFGCGGG7=DFFDGFE>C*798C>EGGFG=@@ADB;F@B@6+>DDEG*231*26<FFDF(57:59<<9FD>DGF>F>?<:*6>F*31161260342*-7;(-(4*4:B
@M04650:207:000000000-C238N:1:1101:18340:14476 2:N:0:19
GGACTACCCGGGTTTCTAATCCTGTTTGCTCCCCACGCTTTCGTCCCTGAGCGTCAGTGTACATCCAGTAAATTGCCTTCGCCATTGGTGTTCTTCCTAATATCTACGCATTCCACCGCTTCACTAAGAATTCCATTTACCTCTATGTAACTCTAGTTTGCTAGTATCCAAAGCGGGCTGAGGTTGAGCCTCAGGCTTTAACTCTAGACTTAACAAACCGCCTACGAACGCTTTACGCCCAATAATTCCGGATAACGCTTGTGACCTATGTATTACCGCGGCTGCTGCCACCTAGTTTGCC
+
CCCCCGGGGGGGGGGGGGGGGGGGGGGGGGGGGGGGGGGGGGGGGGGGGGGGGGGGGGGGGGGGGGGGGGGGGGGGGGGGGGGGGGGGGGGGGGGFGGGFGGGGGGGGGGGGFGGGGGGGGGGGGGGGGGGGGGGGGGGGGGGFGGGGFGGFGGGGFEEGGGFGGGGGGGGEGGDECDGGGG6FGGFEGGGGGCFGGGGGGFFFFGGFFGG>CGFFFFGG9C>ADEAFFGF?@GF=BFCCC03;*:?E:FB?DFFFG:;@<8*6CFA?D74AAE<<?5,-499>67B)4<2:4?F<9C<A<
@M04650:207:000000000-C238N:1:1101:12434:14592 2:N:0:19
GGACTACAAGGGTATCTAATCCTGTTTGCTCCCCACGCTTTCGCACCTGAGCGTCAGTCTTTGTCCAGGGGGCCGCCTTCGCCACCGGTATTCCTCCAGATCTCTACGCATTTCACCGCTACACCTGGAATTCTACCCCCCTCTACAAGACTCTAGCTTGCCAGTTTCAAATGCAGTTCCCAAGTTAAGCCCGGGGATTTCACACCTGACTTAACAAACCGCCTGCGTGCGCTTTACGCCCAGTAATTCCGATTAACGCTGGCACCCTCCGTATTACCGCGGCTGCTGGCACGGATGGAGC
+
C9CCCGGCFFGGGGGFGGGGGGAAECFEEGG@FE8@CFE@@FGEE:BFFDEGGGGGGGGG9EFDGGFEF@CCFEGGG@@EFCFCGFEGGGGG9FGGGGGGFFGG9FGEEFEGEGGGGGC6EGCFGFFC<FG,FEFFGEFGD+CFGG;D3=B5,,,@FEEGGGGFFEGF99;@>FGGFGGGGFEG>FBAFG7CCGCGDDFG>+=A)8*23>G>EGG=F0C3:DF@DF651*(405>4=?CGC<:5CC)-*8780)*.:60?(,5:FG<?FB9?00(6<C,-(-(,310285<E:41-(*(..
@M04650:207:000000000-C238N:1:1101:19711:14597 2:N:0:19
GGACTACACGGGTATCTAATCCTGTTTGCTCCCCACGCTTTCGTCCCTGAGCGTCAGTGTACATCCAGTAAATTGCCTTCGCCATTGGTGTTCTTCCTAATATCTACGCATTCCACCGCTTCACTAAGAATTCCATTTACCTCTATGTAACTCTAGTTTGCTAGTATCCAAAGCGGGCTGAGGTTGAGCCTCAGGCTTTAACTCTAGACTTAACAAACCGCCTACGAACGCTTTACGCCCAATAATTCCGGATAACGCTTGTGACCTATGTATTACCGCGGCCGCGGGCCCATAGTTTGCC
+
CCCCCGGFGGGGGGGGGGGGGGGGGGGGGGDGGGGGGGGGGGGECGGGFAFGGGGGGGGGGGFCGGGGGCGGGCFGGGGGGGGGCGGGGDGGGDFGGGCFGGGGGGGGGGGGAFFGGGGGEGGGGGFGGGGGGGFFGCAFGGGFGFGGCDFFGCFFEDFGG,CFGGGGCGFGFGC>8C6+@G63F8B8?C,;<ECEGFG7CFDFA<FCF@FFEGGGFFGDFG>4<BAF>C=85FFFFFGGED;E7;CCFFF20);<9(13,(29DGF<9A<<AG4:</3229(((((--:(*4,3:<GBFB
@M04650:207:000000000-C238N:1:1101:7329:14607 2:N:0:19
GGACTACCGGGGTTTCTAATCCTGTTTGCTCCCCACGCTTTCGTCCCTGAGCGTCAGTGTACATCCAGTAAATTGCCTTCGCCATTGGTGTTCTTCCTAATATCTACGCATTCCACCGCTTCACTAAGAATTCCATTTACCTCTATGTAACTCTAGTTTGCTAGTATCCAAAGCGGGCTGAGGTTGAGCCTCAGGCTTTAACTCTAGACTTAACAAACCGCCTACGAACGCTTTACGCCCAATAATTCCGGATAACGCTTGTGACCTATGAATTACCGCGGCTGCTGGCCCCTAGTTTTCC
+
CCCCCFGGGGGGGGEGFGGGGGFGGGGGGGGGGGGGGGGGDGEFEFFGFF@FC:FGGGGGGGGGGGGGGGGGEGGFGGGGGGGEEFFGGGGGGFFGFFGEEGFFCFFFDFF:B<FG?FGGGGGGGGGGGGGGGGGGGGGGGFGF9FGGGGGFCGGGFGGGGGFDFGGFGGGGGGGGGGGCCG:DFFGGCGGGGC?C77F@FCCFFFDFAFFFEGG7ADFG2*7>=E?FFGF==C6)=0B7F2@@*;5);AADFEGE504<<:62*+-447)).9<A9C(4,4;;:B033*4*41(69F)).
@M04650:207:000000000-C238N:1:1101:4861:14661 2:N:0:19
GGACTACTCGGGTATCTAATCCTGTTTGCTCCCCACGCTTTCGAGCCTCAGCGTCAGTTACAGACCAGAGAGTCGCCTTCGCCACTGGTGTTCCTCCACATATCTACGCATTTCACCGCTACACGTGGAATTCCACTCTCCTCTTCTGCACTCAAGTTCTCCAGTTTCCAATGACCCTCCCCGGTTGAGCCGGGGGCTTTCACATCAGACTTAAAGAACCGCCTGCGCTCGCTTTACGCCCAATAAATCCGGACAACGCTTGCCACCTACGTATTACCGCGGCTGCTGGCACGTAGTTAGC
+
CCCCCGGGGGGGGGGGGGGGGGGGGGGGGGGGGGGGGGGGGGGFGGGGGGGGGGGGGGGFGGGGGFFGGG@FGGGGGGGGGGGGGGGFGGGGGGGGGGGGG9EFFGGGGGGGGGGGFCCGGFGGEGGGFFFGGGGGGGGGDCFBFGGGGGGFGGGGGAFGGGGFFFFGFGGGGDA8FGGGEGGGGGG6FGGGGGGGGGGGGFGFFGFF=FGGE7FDF@6D9D6??:1D@GF>BGF)7:GEG?::FGD<*939:DD0<-32:?G(:F:<?B?<BG?2FF8>>F091:??:E<F16((-<64.
@M04650:207:000000000-C238N:1:1101:14634:14666 2:N:0:19
GGACTACCCGGGTTTCTAATCCTGTTTGCTCCCCACGCTTTCGAGCCTCAGCGTCAGTTACAGACCAGAGAGTCGCCTTCGCCACTGGTGTTCCTCCATATATCTACGCATTTCACCGCTACACATGGAATTCCACTCTCCTCTTCTGCACTCAAGTCTCCCAGTTTCCAATGACCCTCCCCGGTTGAGCCGGGGGCTTTCACATCAGACTTAAGAAACCGCCTGCGCTCGCTTTACGCCCAATAAATCCGGACAACGCTTGCCACCTACGGATTACCGCGGCTGCTGGCACGTAGTTAGC
+
CCCCCFGGGGGGGGGGGGGGGGGGGGGGGGGGGGGGGGGGGGGGGGGGGGGGGGGGGGGGGGGGGGGGGGGEGGGGGGGGGGGGGGGGFGGDGGGGGGGGGGGGGGGGGGGGGGFGGGGGGGGGGGGGEBCFGGGGGGGGGGGFGGGGGFGFGGGGGFGGGGGGGGGGGGGGGGGGF8DEGGGGGDEGGGGE@EGC?DGGGFGFFGDFEGGGFGGGF@CFBG6?;A(:9DFFFGFFFFGGGBFFGG<4D@:;BEGFGB>086C>7EFBFF0((/8?GG:;11429BFF(5(<4?043F<26
@M04650:207:000000000-C238N:1:1101:6674:14724 2:N:0:19
GGACTACCGGGGTTTCTAATCCTGTTTGCTCCCCACGCTTTCGTCCCTGAGCGTCAGTGTACATCCAGTAAATTGCCTTCGCCATTGGTGTTCTTCCTAATATCTACGCATTCCACCGCTTCACTAAGAATTCCATTTACCTCTATGTAACTCTAGCTTGCTAGTATCCAAAGCGGGCTGAGGTTGAGCCTCAGGCTTTCACTCTAGACTTAACCAACCGCCTACGAACGCTTTACGCCCAATACTACCGGATGACGCTTGTGACCTACGTATTACAGCGGCGGCTGGGCAATAGTTTTAC
+
CCBCCGFFFEGC+C,C<CEEGGGD<@CFCE,C666@FG7FGEG<BFCFE@,,@FFFGGG6,<9CECFF@FGGGF<<E,EE<F,@FEFC699B?FD@<FFG9FGF=@<DGFFGC5E9FFGDCFF9AF=EAC9FG9B9ED;<DDF5E@FFGGF@F,C@,,,DFEEFGF,7@EFGC,+@+8+@DBECF,>@2@,,11DG>*>,?9>04<++:5+2:8*73)*;9?29BF2A9C92(2:7A08<:3(4*:).2.511)2.5::01:*)0+64((4))<<A90)((4((((-4(*.*())..+)).
@M04650:207:000000000-C238N:1:1101:8477:14806 2:N:0:19
GGACTACCCGGGTTTCTAATCCTGTTTGCTCCCCACGCTTTCGCACCTGAGCGTCAGTCTTTGTCCAGGGGGCCGCCTTCGCCACCGGTATTCCTCCAGATCTCTACGCATTTCACCGCTACACCTGGAATTCTACCCCCCTCTACAAGACTCTAGCTTGCCAGTTTCAAATGCAGTTCCCAAGTTAAGCTCGGGGATTTCACATTTGACTTAACAAACCGCCTGCTTGCGCTTTACGCCCAGTAATTCCGATTAACGCTTGCACCCTCCGTATTACCGCGGCTGCTCGCACGGAGTTATC
+
CCCCCGGGCFGGGGGGGGGGGGGGFFGGGGFGGGGGGGGGGGGGGGGGGGGGEFFGGFFGGGGGGGEFGEGGGGGGD7FCGGGGEGGGGGFGFGFFGGDGCGFGFFGGCEGGGGGGGGGGGGCGGGGGGFGGGGGBEFFGGDGFFGG6@::FGFC<=:E?CFFE@DFGG,BFGGGGECFCFCFGGCFGGG9<ECGGGGGGGA?+4+4B?CGC9F=F*8CC1<048A(;<C(39:747:EE>(43>*.6FFF?-7D>7<((4:C76@62:B9B:C2ACC(3909>>3:),:6E;>(,-A)).
@M04650:207:000000000-C238N:1:1101:18735:14833 2:N:0:19
GGACTACAGGGGTATCTAATCCTGTTTGCTACCCACGCCTTCGCGCCTCAGTGTCAGTCCTCTACCAGAGAGACGCCTTCGCCACTGGTGTTCCTCCAGAGCTCTACGCATTTCACCGCTACCCCTGGAATTCCTCTCCCCTCTTAGAAACTCTAGTCTACCAGTCCGAGACGCTTAACAAGGGTAAGCCCTGCACTTTCACGTCCCACTTAGTCAACCACCTACACGCCCTTTACGCCCAGTCATTCCGTTTAACCCCCCCCCCCCCCGTGTTACCGCGGCGCCTGCCCGGGAGTTTGCC
+
CCCCCGGGGEGGGGGGGFGGGGGGGGGGGGFGGGGGGGGGGGGGGGGGGGGGGGGGGGGFFGGGGGGGGGGDGGGGGGGGGGGGGGGGGGGGGGGGGGGGGGGGGGGGGGGGGGGGGEEDGEGFDDGGGGGGGGFFFGFGGFGB89==EAE9DCFAA=,@D9D??@?3>33+6++8CCFGFGGGEG,:EFF79,:6CGC7BAF*3**/)9:8*5CECE>>BD3(3)()/59@D6+1)48B*6/.+3..2)).4:C4:((.(()4CE>>>921(2)6@573((,(((-(./(/-(((,+)).
@M04650:207:000000000-C238N:1:1101:3077:14836 2:N:0:19
GGCTACAGGGGTTTCTAATCCTGTTTGCTCCCCACGCTTTCGAGCCTCAGCGTCAGTTACAGACCAGAGAGTCGCCTTCGCCACTGGTGTTCCTCCACATGTCTAAGCATTTCACCGCTACACGTGGAAGTCCACTCGCTGCTTCTGCACACAAGTTCCCCAGTGTCAAATGACCCTACCCGGTGGAGCCGGGGGCTTTCACATCCGACTTAAAGAACCGCCTGCGCTCGCTTGACGCCCAATAAAACCGGACAACGCTTGCCCCCGACGTATGACCGCGGCTGCTGGACAATGGTTAGGC
+
CCCC<@C<FGGEG;FCGGGGGGGCFGGGDF8FG<CG+8FEGG<C:C,E:EEC::BE,,CC,CCFFE<CF@FBGEFG:CFGGEGEGC,,6,BEEFGGECFC,:@,@,C:E,,5@FAF:>++=F8=EGGCF,:?,,,,9+66+6@B,6,;AD,*633,C,,,6=@,,86,66,,+C3,D+ADC:8++++8,>C@@***)*?,=BGA);5).):+97:+56CD(>((/51)49>(2*)5@BGC>((,*:2)*.>((7F6C0(,306)**((-4424*6<+9((-9(,0:3(4*8*4)(66C((4
@M04650:207:000000000-C238N:1:1101:4190:14866 2:N:0:19
GGACTACACGGGTATCTAATCCTGTTTGCTCCCCACGCTTTCGAGCCTCAGCGTCAGTTACAGACCAGAGAGTCGCCTTCGCCACTGGTGTTCCTCCATATATCTACGCATTTCACCGCTACACATGGAATTCCACTCTCCTCTTCTGCACTCAAGTCTCCCAGTTTCCAATGACCCTCCCCGGTTGAGCCGGGGGCTTTCACATCAGACTTAAGGAACCGCCTGCGCGCGCTTTACGCCCAATAAAGCCGGCCAACGCTTACCACCTACGTATTACCGCGGCTGCTGGCACGTATGTAGC
+
CCCCCGGGGGGGGDGFGGGGGGGGGGGGGFFFGGFECEGEGGGGGGGGGGGGGGGGGFFGGGGGGGGGGGGFFGFGG:FFGDGGGGGGDEFECGGAFFFFGGGGFGCACEBFGGGFFGCDEFGF:?FGEFBFAFGFFGG@F8D+@E;DFGCF=F@978,@DECF,CEFGGDF6,@DFGFGGG6CCFC,@;FC@EECGDFFCAF>16;A>G;FEF:*;8CDBDBD@A@D(>9B7*79FBEEE::B4CA):)54(011<:6<((03*23874-4<7(.0>19>>09432?:C16((()(3.).
@M04650:207:000000000-C238N:1:1101:28039:14917 2:N:0:19
GGACTACCCGGGTTTCTAATCCTGTTTGCTCCCCACGCTTTCGCACCTGAGCGTCAGTCTTTGTCCAGGGGGCCGCCTTCGCCACCGGTATTCCTCCAGATCTCTACGCATTTCACCGCTACACCTGGAATTCTACCCCCCTCTACAAGACTCTAGCTTGCCAGTTTCAAATGCAGTTCCCAAGTTAAGCTCGGGGATTTCACATCTGACTTAACAAACCGCCTGCGTGCGCTTTACGCCCAGTAATTCCGATTAACGCTTGCACCCTCCGTATTACCGCGGCTGCTGGCACGGAGTTAGC
+
CCCCCGGGGGGGGEGGGGGGGGGGGGGGGGGGGGGGGGGGGGGGGGGGGGGGGGGGGGGGGGGGGGGGGGGGGGGGGGGGGGGGGGGGGGGGGGGGGGGECGGGGGGGGGGGGFGGGGGGGGGGGGGGGGGGGGGGAFGCEDEFGGGGGGGFGGGGGGGGGGFGFGGGGGGGFGGGGGGGGGGGGGGGGGFFGCEGCDDGGFGFCGGFFGGGFGGGFFGCBGFFFFFFFGFFFGFFFBGGGF<8FGFFGF??1:5AFFFFFBC<FFFFBBFB?G:DFG:6>B>;>FB?2E:G?B03:E54-
@M04650:207:000000000-C238N:1:1101:10973:14938 2:N:0:19
GGACTACCGGGGTATCTAATCCTGTTTGCTCCCCACGCTTTCGCACCTGAGCGTCAGTTACAGACCAGAAAGTCGCCTTCGCCACTGGTGTTCCTCCAGATCTCTACGCATTTCACCGCTACACCTGGAATTCTACCCCCCTCTACGAGACTCAAGCTTGCCAGTATCAGATGCAGTTCCCAGGTTGAGCCCGGTGATTTCACATCTGACTTAACAAACCTCCTGCGTGCGCTTTACTCCCAGTAATTCCGATTAACGCTTGCCCCCTCCTTATTACCGCGGCTGCTGGCACGGAGTTAGC
+
CCCCCFGGGGGGGGGGGGGGGGGGGGGGGGGGGGGGGGGGGGGGGGGGGGGGGGGGGGGGGGGGGGGGGGGGGGGGGGGGGGGGGGGGGGGGGGGGGGGGGGGGGGGGGGGGGGGGGGGGGGFGGGG?EGGGGGDGF?=FGGGFGGGGFEGFGGGGGFGGGGGGGGGGGGGGCGGFGFFGGGGGGGF6FGGGGG*=*DFFG6;9BCFFEGGGFGGGFFGG(8>B=F>E68(,6:A);)+?<8E@7CECFF6-8>9>:191:(7(0A9;36(-)<-)@F:0(((--22)(/,<30(-8;266
@M04650:207:000000000-C238N:1:1101:27473:14954 2:N:0:19
GGACTACTCGGGTTTCTAATCCTGTTTGCTCCCCACGCTTTCGCACCTGAGCGTCAGTCTTTGTCCAGGGGGCCGCCTTCGCCACCGGTATTCCTCCAGATCTCTACGCATTTCACCGCTACACCTGGAATTCTACCCCCCTCTACAAGACTCTAGCTTGCCAGTTTCAAATGCAGTTCCCAAGTTAAGCTCGGGGATTTCACATCTGACTTAACAAACCGCCTGCGTGCGCTTTACGCCCAGTAATTCCGATTAACGCTTGCACCCTCCGTATTACCGCGGCTGCTGGCACGGAGTTAGC
+
CCCCCFGGGGGGGGGGGGGGGGGGGGGGGGGGGGGGGGGGGFGGGGDFGFGDFGGGGGGGGGGGGGGGGCGGGGGGGGGGGGGGGGGGGGGGGGFDD<EGGGGGGGGGGG>=FGGGGGGGDGGGGGGGGGGGFGGGGGGGGGGFGGGGF6DACFGGGGGGGGGD,E:FGGGGGFGGGGFFGFGGGGGGGCDGGDGGDGGGGFGFCFFFC8?C:FFDA0C3;>90,59E@GF;;CF96:>:??::FGF<G4?(3:DDG03,(3FD4@:(44;??C:BGG(39>>9FFFFFG79173(4;5A5
@M04650:207:000000000-C238N:1:1101:21183:14969 2:N:0:19
GGACTACTCGGGTATCTAATCCTGTTTGCTCCCCACGCTTTCGAGCCTCAGTGTCAGTTACAGGCCAGAGAGCCGCTTTCGCCACCGGTGTTCCTCCATATATCTACGCATTTCACCGCTACACATGGAATTCCACTCTCCTCTCCTGCACTCAAGTCTACCAGTTTCCAATGCATACAATGTTTGAGCCACTGCCTTTTACACCAGACTTAATAAACCACCTGCGCTCGCTTTACGCCCAATAAATCCGGATAACGCTGGTGACCTATGTATTACGGCGGACGCTGTCACATAGTTTGCC
+
CCCCCGGGGGGGGGGGGGEGGGGGGGGGGGGGGGGGGFGGGGGGGGDGGGGGGGGGGGFGGGGGGGGGGGGGGGGGGGGGEGGGGCGGGGGGGGGGGGGGGGGGGGGGGGGGGGGGGGGGGGGGGGGEFEGGGGFGGGGGGGGFGGGGGGGFGGGFFGGEGGFEFDFGGGGGGGGGDDF?DG3EFGFFCCFEC7F6CCGG+898**9*:?9>EFGGFF?DDDB25*:5)1((6A6>)5BF7?F8GFC)C>5;DEC@C9?((65>GGF7>A4:4CA9*1-,((((((((.+)+.6444E9AA
@M04650:207:000000000-C238N:1:1101:13423:15081 2:N:0:19
GGACTACCGGGGTATCTAATCCTGTTTGCTCCCCACGCTTTCGCACCTGAGCGTCAGTCTTTGTCCAGGGGGCCGCCTTCGCCACCGGTATTCCTCCAGATCTCTACGCATTTCACCGCTACACCTGGAATTCTACCCCCCTCTACAAGACTCTAGCTTGCCAGTTTCAAATGCAGTTCCCAAGTTAAGCTCGGGGATTTCACATCTGACTTAACAAACCGCCTGCGTGCGCTTTTCGCCCAGTAATTCCGATTAACGCTTGCACCCTCCGTATTACCGCGGCTGCTGGCCCGGAGTTAGC
+
@@CCCCGFGGGGGGGGGGGGGGGGGGGGGGGGGGGGGGGGGGGGGGGGGGGGGGGGGGGGGGFGGGGGCGGDGGGGGGGGFGGDGGGGG7FGGGGGGGGGGFCFFFFGGGGGGGGGGGGGGGFGGGGGGGGGGFGDGGCCGGGFGGF6@?FFGGGGGGFGGGGGFGGGFFGGFFGDGGGGFCBFGGCDGCDFECE5DDGGGAGFFGGFFGGGF7DGF@=F(C6@=F(:(9196EF<F2C?C::BGGBFG?41?EG273>BF0C<=F3:??B?6E?9C>?6>079,8B)8C(:(((,4C<2)
@M04650:207:000000000-C238N:1:1101:4624:15088 2:N:0:19
GGACTACTCGGGTTTCTAATCCTGTTTGCTCCCCACGCTTTCGCACCTGAGCGTCAGTCTTTGTCCAGGGGGCCGCCTTCGCCACCGGTATTCCTCCAGATCTCTACGCATTTCACCGCTACACCAGGAATTCCACGCTCCCCTACCGGACTCTAGTCATCGCAGTATCGAGTGGCGTCTCCAGGTTGAGCCTGAAGTTTTCACACCCGACTTACGAAACCGCCTACGAGCTCTTTACGCCCAATAAATCCGGACAACGCTCGCCCCCTCCGTATTACCGCGGCGTCTGGCACGGAGTT
+
CCCCBGGGGGGGCFCGGGGGGGGGGGGGGFGGGGGGGGGFGGGGGGGGGGGGG+BFG@9@ECFGGFFGGGGGEGGCFC7=A:FEGGFGGGGFGGGFGFGGGGGGCFFFCFG>FGGGEGGDCCEFGFGGGGFFDGFG8EE:86C?FFGGGDGFFGGGEGCGCGDEEG7EFGGC2>DEGDC5:FGGF7BCCFGCCGFGGFFF:@?BFFDB>33:;7C*)/;DDG99:EFBFDFF7E6>F>8CE9,3493-:=:0())4C?01((96DG99;1(9B8.4+*)-44;(-((33*)*38>091.
@M04650:207:000000000-C238N:1:1101:28432:15093 2:N:0:19
GGACTACAGGGGTATCTAATCCTGTTTGCTCCCCACGCTTTCGCACCTGAGCGTCAGTCTTTGTCCAGGGGGCCGCCTTCGCCACCGGTATTCCTCCAGATCTCTACGCATTTCACCGCTACACCTGGAATTCTACCCCCCTCTACAAGACTCTAGCTTGCCAGTTTCAAATGCAGTTCCCAAGTTAAGCTCGGGGATTTCACATCTGACTTAACAAACCGCCTGCGTGCGCTTTACGCCCAGTAATTCCGATTAACGCTTGCACCCTCCGTATTACCGCGGCTGCTGGCACGGAGTTAGC
+
C<@CCEFGGGGGGGGGGGGGGGGGGGGGGGGGGGGGGGGGGGGGGGGGGFFGGGGGGGGGGCFFGGGFGGGGGGGGGGGGEGGGGGGEGEGGGGGFFGGGGGGGD;FEFGDGGGGGG:EGGGGF8FGGGGGGGGGGFGGGGGGFGGGGE78AC>FFGGG68@FFGGCFGCGGGGGCGGGGGGG@FFBGFGF?E5CGGDGGGFFAFGGFEGFBECFGF7FGFD@@DFFFDGB>3EFAF(;?EFFFGFAFGFF(,75<DBFB??G?GGB06:(23FF2<7330169(4:::C(02(4(4*6).
@M04650:207:000000000-C238N:1:1101:8651:15119 2:N:0:19
GGACTACTGGGGTTTCTAATCCTGTTTGCTCCCCACGCGTTCGCACCTGAGCGTCAGTCTTTGTCCAGGGGGCCGCCTTCGCCACCGGTATTCCTCCAGATCTCTACGCATTTCACCGCTACACCTGGAATTCTACCCCCCTCTACAAGACTCTAGCTTGCCAGTTTCAAATGCAGGTCCCAAGTTAAGCTCGGGGATTTCACATCTGACTTAACAAACCGCCTGCGTGCGCTTTACGCCCAGTAATTCCGATTAACGCTTGCACCCGCCGTATTACCGCGGCTGCTGCCCCGGAAGTAGC
+
C@9@C@EEGGGG:@BFFGGGGDAFFFDFDGGG@FDDGG7C@FGDDEGEGECGGGGGGGGGGFCFE,CFGGGG7F@++=,C=F?FEGGEGCF9A@EEGCGFEFFDFGG7@FGGFC@,,+@=BFD=:FCFFFGCGGG@ECE+>CCAF;A6@7D+3783FEFGGFFG,E;9,EFGD9<C,9E,1?BB>FBFCC,?5**=5C,A8@C884@A5@FF<CFG=@C<2/6;15:5(9>(2:)-96E:C:((::2)*9?26)C4>:12((93=C0((,,4,*2-A70((4999072)*(*-(-((3)).
@M04650:207:000000000-C238N:1:1101:24769:15132 2:N:0:19
GGACTACCAGGGTTTCTAATCCTGTTTGCTCCCCACGCTTTCGCACCTGAGCGTCAGTCTTTGTCCAGGGGGCCGCCTTCGCCACCGGTATTCCTCCAGATCTCTACGCATTTCACCGCTACACCTGGAATTCTACCCCCCTCTACAAGACTCTAGCTTGCCAGTTTCAAATGCAGTTCCCAAGTTAAGCTCGGGGATTTCACATCTGACTTAACAAACCGCCTGCGTGCGCTTTACGCCCAGTAATTCCGATTAACGCTTGCACCCTCCGTATTACCGCGGCTGCTGGCACGGAGTTAGC
+
CCCCCGGGGGGGGGGGGGGGGGGGGGGGGGGGGGGGGGGGGGGGGGGGGGGGGGGGGGGGGGGGGGGGGGGGGGGGGGGGGGGGGGGGGGGGGGGGGGGGGGGGGGGGGGDGGGGGGGGGDGGGGGGFGGGGGGGGGGGGGGGFGGFGGGGFGGGGGGGGGGGGGGCGGGGGGFGGGGGGGGGGGFFFFFDFGDGGGG@FGFGFFGGFFGDFEFGGFDGFFGFF;FBFFGFFBGFAFFCCE?<?GGAAFFFB0>GBG?>F?BFFG??168>:08><GF?FF9>B96))(A:F?29188446
@M04650:207:000000000-C238N:1:1101:17538:15149 2:N:0:19
GGACTACCAGGGTATCTAATCCTGTTTGCTCCCCACGCTTTCGCACCTGAGCGTCAGTCTTTGTCCAGGGGGCCGCCTTCGCCACCGGTATTCCTCCAGATCTCTACGCATTTCACCGCTACACCTGGAATTCTACCCCCCTCTACAAGACTCTAGCTTGCCAGTTTCAAATGCAGTTCCCAAGTTAAGCTCGGGGATTTCACATCTGACTTAACAAACCGCCTGCGTTCGCTTTACGCCCAGTAATTCCGATTAACGCTTGCACCCTCCTTATTACCGCTGCTGCTGGCACGGAGTTAGC
+
CCCCCGGGGGGGGGGGGGGGGGGGGGGGGGGGGGGGGGGGGGGGGGGGGGGGGGGEGGGGGGFGGGGGGDGGGGGGGGGGGGGGGGGGGGGGGGGGGGFFGGGFFGGGGGGGGGGGGGGGGGGGGGGGGGGGGGGGGGGGGGGFFGGGGEGFGDFGGGGFDGGGFGGFGG9FGGGGGGFFGGGGGGGFGGFGGG5CDGGGGFGFFGGFCGGGFGGCFFGGFGFFFFFF(9?FFGFFF?EEG??FGGAAGF4(3<*:F(4:8(7?GGFBF<())264CC:>(46:0)52(A7C(46;FGA).
@M04650:207:000000000-C238N:1:1101:17046:15190 2:N:0:19
GGACTACCAGGGTATCTAATCCTGTTTGCTCCCCACGCTTTCGTCCCTGAGCGTCAGTGTACATCCAGTAAATTGCCTTCGCCATTGGTGTTCTTCCTAATATCTACGCATTCCACCGCTTCACTAAGAATTCCATTTACCTCTATGTAACTCTAGTTTGCTAGTATCCAAAGCGGGCTGAGGTTGAGCCTCAGGCTTTAACTCTAGACTTAACAAACCGCCTACGAACGCTTTACGCCCAATAATTCCGGATAACGCTTGTGACCTATGTATTACCGCGTCTGCTGGCACCTAGTTTGCC
+
C<BCCGGGGGGGGGGGGGGGGGGGGGGGGGGFGGGGGGGGGGGGGGGGGGGGGGGGGGGGGGGGGGGGGGGFGGGGGFFGCFGGGGGGGGGGDFEFGGGFGGGFGGGFCGGGFGGGGGGGGGGGGGCGGCFFGAEGGFFGGGGFFGGGEFEFGGGGGGGFGGGGGGGFGFGAFG6ECDEEGGGGGGG88,@?8=:FCFGCGFGFFGCFBCD7CFF8ACCCADFFFFAFACF=>5+*)88<F(6@>>CEFA5(2>7;<3:?D3;?DFE)4@CA2<54CD04-((-<420(*)*.(.6>G9<2
@M04650:207:000000000-C238N:1:1101:14386:15198 2:N:0:19
GGACTACTAGGGTTTCTAATCCTGTTCGCTCCCCACGCTTTCGAGCCTCAGCGTCAGTTACAGACCAGAGAGTCGCCTTCGCCACTGGTGTTCCTCCACATATCTACGCATTTCACCGCTACACGTGGAATTCCACTCTCCTCTTCTGCACTCAAGTTCTCCAGTTTCCAATGACCCTCCCCGGTTGAGCCGGGGGCTTTCACATCAGACTTAAAGAACCGCCTGCGCTCGCTTTACGCCCAATAAATCCGGACAACGCTTGCCACCTCCGTATTACCGCGGCTGCTGGCACGTGTTTACC
+
CCCCCGGGGGGGGGGGGGGGGGGGGGGGGGGGGGGGGGGGGGGGGGGGGGGGGGGGGGGGGGGGGGGGGGGEGGGGGGGGGGGGGGGGGGGGGGGGGGGGGGGGGFFFGGGGGGGGGGGGDG9FFGGGFFEGGGGGGGFGGGGFGGGCAFGFGGGGGGGGGGFGCFGGFGFGGGGGGGGGGEGDGDCGGGGGEEE>DGGGGF9>ADF4>GGGFGC>F@CF2<(12FFFBCBBBFFFFFGGGFFFFG24D45;05<:G9BB??G2:<?F0((-:C:)3C?>99;>0:>2(C0A<?(..CA)5
@M04650:207:000000000-C238N:1:1101:17837:15206 2:N:0:19
GGACTACTAGGGTTTCTAATCCTGTTTGCTCCCCACGCTTTCGCACCTGAGCGTCAGTCTTTGTCCAGGGGGCCGCCTTCGCCACCGGTATTCCTCCAGATCTCTACGCATTTCACCGCTACACCTGGAATTCTACCCCCCTCTACAAGACTCTAGCTTGCCAGTTTCAAATGCAGTTCCCAAGTTAAGCTCGGGGATTTCACATCTGACTTAACAAACCGCCTGCGTGCGCTTTACGCCCAGTAATTCCGATTAACGCTCGCACCCCCCGTGTTACCGCGGCTGCTGGCCCGGAGTTCGC
+
CCCCCGGGGGGGGGGGGGGGGGGGGGGGGGGGGGGGGGGGGGGGGGGGGGGGGGGGGGGGGGGGGGGGGGGGGGGGGGGGGGGGGGGGGGGGGGGGGDFGGGGGGGGGGGGGGGGGGGGGGGGGGGGGGGGFGGGGGFFGGGGFGGGFGGGFGFGGGGADFGGGGGGGGGFGGGGGGGGGCFGGGGGGGGGGGGDEDGGGGFGFFFDFEGGGFFFFF<GGFG07?F@>(:;;BEFFF:GEG6:2CCBDGF4:6BG2C60((4>0CE?01((-(2(6<C1;129>;B?F7E?G9;1(4F-:>
@M04650:207:000000000-C238N:1:1101:4068:15220 2:N:0:19
GGACTACTGGGGTTTCTAATCCTGTTTGCTCCCCACGCTTTCGCACCTGAGCGTCAGGCTTTGTCCAGGGGGCCGCCTTCACCACCGGTATTCCTCCAGATCTCTACGCCTTTCACCGCTACACCTGGAATTCTACCCCCCTCTACAAGACTCTAGCTTGCCAGTTTCAAATGCAGTTCCCAAGTTAAGCTCGGGGATTTCACATCTGACTTAACAAACCGCCTGCGTGCGCGTTACGCCCCGTAATTCCGATTAACTCTTGCACCCTCCGTATTACCGCGGCTCCTGCAACGGAGTTAGC
+
C9@CC<@C@8@FFG7CECCEFC@--C,@,@CF@,C+6+8FF98CFG+::C,67CBCE,,CFFFCCFGG@,@:+@@:BCE4,:,,:4++8C7,<FGC,9=?FFGFFGAA++BFFFGA<++8BCEAF:=4=FFF9?;,=DF:+=339,36,AE88>E,7@D6@<:9@EC,@BBB8@D:CGCF6C,,@;DGF9,=*=575?7,:+CAAC119++=8C7@A;8*(/3325()(1(((:@0)(*/:(4,9*4)*1)41.1:C4--42*.*2(((334.;7>7C(4(4(((-,4(*)+,,2(489.)
@M04650:207:000000000-C238N:1:1101:5753:15227 2:N:0:19
GGACTACTGGGGTATCTAATCCTGTTCGCTCCCCATGCTTTCGCGCCTCAGCGTCAGTAGTGGCCCAGAGAGCCGCCTTCGCCATCGGTGTTCCTCCTGATATCTACGCATTCCACCGCTACACAAGGAATTCCACTCACCTCTACCACACTCTAGTCCGCCAGTACCCGATGCAATCCCAAGGTTGAGCCTTGAGTTTTCACACCAGACTTAACAAACCGCCTGCGCGCGCTTTACGCCCAATAATTCCGGACAACGCTTGCGCCCTACGTATTACCGCGGCTGCTGGCACGGAGTTAGC
+
CCCCCGGG<FGGG7FGGGGGGGGGGGGGGG8FGGGGGGGGGGG;:EGGGGGGGGGGGGAF6,C,F<FG,CF,C,@FGGGGGGGG7,CGEGGGG,DFG<,CFGGGG,FGDGGGDFGGGGGGGGGG9+AEF,EEGGG,EF?FG+DFAGB2AFGFG9EGGD,+6@+@F,,@,BCEDGGG7+,4@,@FGGG69FG,4@4@++>@FFGF>CGABG7+*4;:48FC>DBF(A1)(:1:1EAC6?GCG?<?GF)6FFF>BFG<496<1:3(9C9;B?FF7EF5C::99;BFBF>?0E?G?((32*.).
@M04650:207:000000000-C238N:1:1101:8980:15285 2:N:0:19
GGACTACTCGGGTATCTAATCCTGTTTGCTCCCCACGCTTTCGCACCTGAGCGTCAGTCTTTGTCCAGGGGGCCGCCTTCGCCACCGGTATTCCTCCAGATCTCTACGCATTTCACCGCTACACCTGGAATTCTACCCCCCTCTACAAGACTCTAGCCTGCCAGTTTCGAATGCAGTTCCCAGGTTGAGCCCGGGGATTTCACATCCGACTTGACAGACCGCCTGCGTGCGCTTTACGCCCAGTAATTCCGATTAACGCTTGCACCCTCCGTATTACCGCTGCTGCTGGCACGGAGTTAGC
+
CCCCCGGGFGGGGGGGGGGGGGGGGGGGGGGGGGFGGGGGGGGGDEGFEFGFGGGGGGGGG9EFGGGGFGEGGGGGGGGGGGGGGGGGGEGGGDFDGEGDEFGGCGFFGGGGGGGGC=BDCGGEGGGGGGGGGFFAFGFGGGGFGGC?AFGAFFGGGGGG?,@CGGGG>FCDFGG72BEGFFG7DFGGEGGGD7*CDGGGGCGFAFGFFDGGE74@A@GGFD1?1>>.(>>BF5F>FBGGGF6?>>A:CF??:@GFG:;6:BF?6CB?:(9B1CBFGG6((-3::?:?7E:F?((,<F455
@M04650:207:000000000-C238N:1:1101:21952:15346 2:N:0:19
GGACTACTGGGGTATCTAATCCTGTTTGCTCCCCACGCTTTCGCACCTGAGCGTCAGTCTTTGTCCAGGGGGCCGCCTTCGCCACCGGTATTCCTCCAGATCTCTACGCATTTCACCGCTACACCTGGAATTCTACCCCCCTCTACAAGACTCTAGCTTGCCAGTTTCAAATGCAGTTCCCAAGTTAAGCTCGGGGATTTCACATCTGACTTAACAAACCGCCTGCGTGCGCTTTACGCCCAGTAATTCCGATTAACGCTTGCACCCTCCGTATTACCGCGGCTGCTGGCACGGAGTTAGC
+
CCCCCGGGGGGGGGGGGGGGGGGGGGGGGGGGGGGGGGGGGGGGGGGGGGGGGGGGGGGGGGGGGGGGGGGGGGGGGGGGGGGGGGGGGGGGGGGGGGGGFGGGGGGGGGDGFGGGGGGGGGGGGGGGGGGGGGGGGGGGGGGFFGG9F,>FGGGGGGGGGGGGGGGGGGDGGGFGGGGGGGFGGGGGGGF6EGEEDGGGGFGFFGGFFGGGFGGGA@GGFGFFFFFE@G@>>5>AFFGGE?::GFFFFBFB6DG9C?FF?FGFGGFBF<6?6CBFGFFF;BBFFFFFFGFGBF09?86A<
@M04650:207:000000000-C238N:1:1101:10347:15351 2:N:0:19
GGACTACCCGGGTTTCTAATCCTGTTTGCTCCCCACGCTTTCGCACCTGAGCGTCAGTCTTTGTCCAGGGGGCCGCCTTCGCCACCGGTATTCCTCCAGATCTCTACGCATTTCACCGCTACACCTGGAATTCTACCCCCCTCTACAAGACTCTAGCTTGCCAGTTTCAAATGCAGTTCCCAAGTTAAGCTCGGGGATTTCACATCTGACTTAACAAACCGCCTGCGTGCGCTTTACGCCCAGTAATTCCGATTAACGCTTGCACCCTCCGTATTACCGCGGCTGCTGTCCCGGAGTTACC
+
CCCCCGGGGGGGGGGGGGGDFGFGGGGGGGGGGGGGDGGGFGGEGCGGGFGGGGGGEEFGGGGGGGGFFEGGGFGGGGGGGGEE@FEGGGGCFGGG8FFGGGGGGDFGCEFEFGGFGGGGEGFDGGGGFDGGGGGGFFGEGGGFGFGDGGGFFGFFGGGFG@AF@FFFFECFFACFFC<@C@DGGGF@CGGGGGGGGCFFGFGFFGGFC7>G9DFGFD=C>G9;15>D;D>B>EFAF?CEEFB?CFFDF?)40@7<G(2::?3<48(,4398:C?<E:0,3>0;01?D)<)+,,31<G)-.
@M04650:207:000000000-C238N:1:1101:6847:15368 2:N:0:19
GGACTACCGGGGTTTCTAATCCTGTTTGCTCCCCACGCTTTCGCACCTGAGCGTCAGTCTTTGTCCAGGGGGCCGCCTTCGCCACCGGTATTCCTCCAGATCTCTACGCATTTCACCGCTACACCTGGAATTCTACCCCCCTCTACAAGACTCTAGCTTGCCAGTTTCAAATGCAGTTCCCAAGTTAAGCTCGGGGATTTCACATCTGACTTAACAAACCGCCTGCGTGCGCTTTACGCCCCGTACTTCCGATTAACGCTTGCACCCTCCGTATTGCCGCTGCTGCTGTCACGGCGTTAGC
+
8<BCCG@FGGEGGGCFGGFAEFFGFFGGGGGGGGGGGGGGGGGGGGGGGCFGGGDCGGGFGCEGGGGGGGCEGCGGGDGGGFE7BEFGGGGGEGGG,AE99EFGCEFFG7FGFFFGDGGG=CDGG>F=FGGGGGGGGFGEE>EFCF,@@?FFCC,@FFECCECGCFDC,;CFGG?F<BFFC9B8D@,:CE9CEEGDCGGCD6EF@97F<FGG3CFCFFGG(C>1=F08(*(435>AFBEEE0((9*,-:=70(>52:?(4(,18=*--1:>B?87)+2(((-42)8)2.<4E(8(-4:(-.
@M04650:207:000000000-C238N:1:1101:17641:15375 2:N:0:19
GGACTACAAGGGTATCTAATCCTGTTTGCTCCCCACGCTTTCGCACCTGAGCGTCAGTCTTTGTCCAGGGGGCCGCCTTCGCCACCGGTATTCCTCCAGATCTCTACGCATTTCACCGCTACACCTGGAATTCTACCCCCCTCTACAAGACTCTAGCTTGCCAGTTTCAAATGCAGTTCCCAAGTTAAGCTCGGGGATTTCACATCTGACTTAACAAACCGCCTCCGTGCGCTTTACGCCCAGTAATTCCGATTCACGCTTGCACCCACCGTATTACCGCGGCTGCTTGCACGGCGTTAGC
+
CCCCCGGG<FGEG@DFFGGFGGGGGGGGGDGGGECCCGGGGGDEGGGGCFGGEEEE:CFEFGCGGFAEGCCFGGGGGGEGGGD:EDGGGGFGGGGGG8EC@=D;DDFFEGGGGGGGF=ECCG9EGGGDFGGFGCF?EDF>EDGFAFAD=8>DG,ECGGAD:FFG@CFGGGGA+@,AEFGFGGFFG@EGGF,=CGDG4CGGG+?=6C>+*=CFE>?8FDGG;D1((.6><D;>9GF<?0;:C:B?FC<<D66?07*6C(33-(9)9E:(48(((;:)<C?FF>>>((,)5C)<16(-7C(()
@M04650:207:000000000-C238N:1:1101:28241:15376 2:N:0:19
GGACTACACGGGTATCTAATCCTGTTTGCTCCCCACGCTTTCGCACCTGAGCGTCAGTCTTTGTCCAGGGGGCCGCCTTCGCCACCGGTATTCCTCCAGATCTCTACGCATTTCACCGCTACACCTGGAATTCTACCCCCCTCTACAAGACTCTAGCTTGCCAGTTTCAAATGCAGTTCCCAAGTTAAGCTCGGGGATTTCACATCTGACTTAACAAACCGCCTGCGTGCGCTTTACGCCCAGTAATTCCGATTAACGCTTGCACCCTCCGTATTACCGCGGCTGCTGGCACGGAGTTAGC
+
CCCCCGGGGGGGGGGGGGGGGGGGGGGGGGGGGGGGGGGGGGGGGGGGGGGGGGGGGGGGGGGGGGGGGGGGGGGGGGGGGGGGGGGGGGGGGGGGGGGDGGGGGGGGGGGGGGGGGGGGGGGGGGGGGGGGGGGGGGGGGGGFGGG6FGGFGGGGGGGGFFFGGGGGGGGGGGGGGGGGGGGGGGGGGGGGGGGGGGGGGFGFFGGFFGGGFGGGFFGGFGFDFF0>DG>B>GFAFBEGGBFFGGFFGFFFFFGB7:>:BFGFGGF???FB6CBFGG?>>BB>((:??GFGBF19?FBB<
@M04650:207:000000000-C238N:1:1101:10198:15398 2:N:0:19
GGACTACTCGGGTTTCTAATCCTGTTTGCTCCCCACGCTTTCGCACCTGAGCGTCAGTCTTTGTCCAGGGGGCCGCCTTCGCCACCGGTATTCCTCCAGATCTCTACGCATTTCACCGCTACACCTGGAATTCTACCCCCCTCTACAAGACTCTAGCTTGCCAGTTTCAAATGCAGTTCCCAAGTTAAGCTCGGGGATTTCACATCTGACTTAACAAACCGCCTGCGTGCGCTTTACGCCCAGTAATTCCGATTAACGCTTGCACCCTCCGTATTACCGCGGCTGCTGGCACTGAGTTAGC
+
CCCCCGGGGGGGGGGGGGGGGGGGGGGGGGGGGGGGGGGGGGGGGGGGFGGGGGGGGGGGGFGGGGGGFEGGGGGGGGGGGGGGGGGGGGGGGGGGGCGFGGGGGGGGGGGGGGGGGGGGGGGGGGGCAFGGGFGGGGGGGGGFGGGGGGGFGFDGGGFGGGGGGGGGCDGFFFGGGGGGGGFCFFDGGG9C1@EGG:FGGFGFFFGACGGGEDGF=1:F;DBFFF6>;G>B2EF9F?GCG??BCG44:?F1:ECAF49:::FFGGF<?FB6<C:<CD?>0;074:?37E:G(())694>A
@M04650:207:000000000-C238N:1:1101:4358:15400 2:N:0:19
GGACTACTAGGGTTTCTAATCCTGTTTGCTCCCCACGCTTTCGCACCTGAGCGTCAGTCTTTGTCCAGGGGGCCGCCTTCGCCACCGGTATTCCTCCAGATCTCTACGCATTTCACCGCTACACCTGGAATTCTACCCCCCTCTACAAGACTCTAGCTTGCCAGTTTCAAATGCAGTTCCCAAGTTAAGCTCGGGGATTTCACATCTGACTTAACAAACCGCCTGCGTGCGCTTTACGCCCAGTAATTCCGATTAACGCTTGCACCCTCCGTATTACCGCGGCTGCTGGCACGGAGTTAGC
+
CCCCCGGGGGGGGGGGGGGGGGGGGGGGGGGGGGGGGGGGGGGGGGGGGGGFGGGGGGFGGGGGGGGGG@FDGGGGGGGGGGGGGGGGGGGGGGGGGGGGGGCGGFGGGGGGAGGGGGGGGGGGFDGGGGGGGFGFGGCFGDGFGGGCGGGFGFGGGGGGGGGGBEGF9FFGGGFD9BFGGGGGFGGGGGEFEGGGGGG6FFGFFFGFFGGGFGGGFDGG0D6?6FFBDDF9@EFDB?GGG8:4FGADGB426<<AF?(8??37C*:6<BF:?GF9CF?F9099>FF?(73C06092C)-.
@M04650:207:000000000-C238N:1:1101:11593:15491 2:N:0:19
GGACTACCGGGGTTTCTAATCCTGTTTGCTCCCCACGCTTTCGCACCTGAGCGTCAGTCTTTGTCCAGGGGGCCGCCTTCGCCACCGGTATTCCTCCAGATCTCTACGCATTTCACCGCTACACCTGGAATTCTACCCCCCTCTACAAGACTCTAGCTTGCCAGTTTCAAATGCAGTTCCCAAGTTAAGCTCGGGGATTTCACATCTGACTTAACAAACCGCCTGCGTGCGCTTTACGCCCAGTAATTCCGATTAACGCTTGCACCCTCCGTATTCCCGCGGCTGCTGGCACGGCGTTAGC
+
CBCCCDGGGGGGGGGGGGGGGGGGGGGGGGGGGGGGGGGGGGGGGGGGGFGGGGGGGGGGGGGGGGGGGDGGGGGGGGGGGGGGGGGGGGGGGGGGGGGGGGGGGGGGGGGGGGGGGGGGCFFGGGGF=FGGGGDGGGGGGGGFGGGCCDGFGGGCFGGGGGGGFGGGGCGG8C7FFGGGFFFEFCEGGC;CEGGGGGGGGFGFFGGF<CGFEFGGFFGG>GBFFF;E?GFF>EFFFFGGG<FFFFAAGF)34DG<G?0(4153FGFFF<9?FG?)<FBBFFBF9::)4E0E?6(24*4:D
@M04650:207:000000000-C238N:1:1101:8759:15494 2:N:0:19
GGACTACACGGGTTTCTAATCCTGTTTGCTCCCCACGCTTTCGTCCCTGAGCGTCAGTGTACATCCAGTAAATTGCCTTCGCCATTGGTGTTCTTCCTAATATCTACGCATTCCACCGCTTCACTAAGAATTCCATTTACCTCTATGTAACTCTAGTTTGCTAGTATCCAAAGCGGGCTGAGGTTGAGCCTCAGGCTTTAACTCTAGACTGAACAAACCGCCTACGAACGCTTTACGCCCAATAATTCCGGATAACGCTTGTGACCTATGTATTACCGCGGCTGCTGGCACATAGTTTGCC
+
CCCCCGGGGGGGGCGFGGGGGGGFGGGGGGGGGGGGGGGGGGGGGGCFGFGFGGEFGGGGGGGGGFGGGGGGGGGGFGGGGGGGGGGGGGGGGGCGGGGFGGGGGGGGGFGGGGGGGGGGGGGGGGGGGGGGGDGFGGGGGGGFGFEGFGF?9FGGFA9=F<CFGGGG9EFCFFGDGDG81DFG?FDGGGGGFGGGCCGFGFGFFGGAEG*A@FGGF@ED=G>)7BDFBGFDDFAED?GGG(6@CF<?745;3>FEDB<0;8*?CGA?<BAAAG>A@3407BF>BF:(4*82--.6<9.68
@M04650:207:000000000-C238N:1:1101:9462:15502 2:N:0:19
GGACTACTAGGGTTTCTAATCCTGTTTGCTCCCCACGCTTTCGCACCTGAGCGTCAGTCTTTGTCCAGGGGGCCGCCTTCGCCACCGGTATTCCTCCAGATCTCTACGCATTTCACCGCTACACCTGGAATTCTACCCCCCTCTACAAGACTCTAGCTTGCCAGTTTCAAATGCAGTTCCCAAGTTAAGCTCGGGGATTTCACATCTGACTTAACAAACCGCCTGCGTGCGCTTTACGCCCAGTAATTCCGATTAACGCTTGCACCCTCCGTATTCCCGCGGCTGCGGGCACGGAGTTAGC
+
CCCCCGGGGGGGGGGGGGGGGGGGGGGGGGGGGGGGGGGGGGGGGGGGGEGGGGGGGGGGGGGGGGGGGGGGGGGGGGGGGGGGGGGGGGGGGFDGGGGGGGGGGGGGDFECECGGGDGDEGGGGDGGGGGGGGGGFGGGGGGFFCCEFGGFGGGFGADFGCFGAEFGGGGGGFEFEGGGGGGGGGGGGG;F7ECEDGGGGCFFFGGFEGFCCFGGFFFGBD>?;FBEFDB@;GFFFBGGG1:?GD<DGFF1:5DFGB96??F2C6<?:?648C:)+78>;BF9><((4>(24(-32F>4)
@M04650:207:000000000-C238N:1:1101:17385:15510 2:N:0:19
GGACTACTAGGGTTTCTAATCCTGTTCGCTCCCCATGCTTTCGCTCCTCAGCGTCAGTAGTGGCCCAGTGACCTGCCTTCGCCATCGGTGTTCCTCCTGATATCTGCGCATTCCACCGCTACACCAGGAATTCCAGTCACCCCTACCACACTCTAGTCTGCCCGTACCCGATGCAAGCTCAAGGTTGAGCCTTGAGTTTTCACACCAGACGCGACAAACCGCCTACGAGCTCTTTACGCCCAATAATTCCGGACAACGCTTGCCCCCTACGTATTACCGCGGCTGCTGGCACGTAGTTAGC
+
CCCCCGGGGGGGGGGGGGGGGGGGGGGGGGGGGGGGGGGGGGGGGGGGGGGGGGGGGGGFGGGDGGGGGGGGGGGGGGGGGGGGGGGGGGGGGGGGGGGGGGGGGGGGGGGGGGGGGGGGGGGGGGGGGGGGGGGGGGGGGGGFGGGGGGGFGGGGGGGGGGGGGGGGGGEGGGGGGGCFGDFGGGGGGGGFDCCFGGGGGFGFFGGFFGGGBDGGFFGGBGFFFFFBDG6;CFFFFFGGGFDFGGFFGFFF:BGFGFFF6?G(*;9>FF?FFG?ADC(4(3>9>F?04E?GF???:EA46
@M04650:207:000000000-C238N:1:1101:21241:15510 2:N:0:19
GGACTACTGGGGTTTCTAATCCTGTTTGCTCCCCACGCTTTCGCACCTGAGCGTCAGTCTTTGTCCAGGGGGCCGCCTTCGCCACCGGTATTCCTCCAGATCTCTACGCATTTCACCGCTACACCTGGAATTCTACCCCCCTCTACAAGACTCTAGCTTGCCAGTTTCAAATGCAGTTCCCAAGTTAAGCTCGGGGATTTCACATCTGACTTAACAAACCGCCTGCGTGCGCTTTACGCCCAGTAATTCCGATTAACGCTTGCACCCTCCGTATTACCGCGGCGGCTGGCACGGAGTTAGC
+
CCCCCGFEFGGGGGGGGGGFGGGGGGGGGGGGGGGGGGGGGGGGGGGGGFGGGFGGGGGGGGGGGGGGGGCGGGGGGGDFGEGGGGGGFEGGGGGGGGGGGGGGFDFGCEGGAGFGGGGGGGGFGGGGGGGGGGEFFFCGEDG?FDGGCCFFG@9EDGGGF7AFDCAFGGGGGGGGCFDGGFGGG,DCFC,=EEGDCDFGCFGFF4FC?8F+)1CFF<G99GBDFFFFFGFB(AF>B?GGEBF2*:<2CFF:?DGAC?9???3<FG::B<(-4;84CG?>F>0(,,(4?E?G?6(--26>)
@M04650:207:000000000-C238N:1:1101:18737:15512 2:N:0:19
GGACTACTAGGGTTTCTAATCCTGTTTGCTCCCCACGCTTTCGCACCTGAGCGTCAGTCTTTGTCCAGGGGGCCGCCTTCGCCACCGGTATTCCTCCAGATCTCTACGCATTTCACCGCTACACCTGGAATTCTACCCCCCTCTACAAGACTCTAGCTTGCCAGTTTCAAATGCAGTTCCCAAGTTAAGCTCGGGGATTTCACATCTGACTTAACAAACCGCCTGCGTGCGCTTTACGCCCAGTAATTCCGATTAACGCTTGCACCCTCCGTATTCCCGCGGCTGCTGGCACGCAGTTAGC
+
CCCCCGGGGGGGGGGGGGGGGGGGGGGGGGGGGGGGGGGGGGGDDGGFFGGGGGGGGGGGGGGGGGFGGDEFGGGGGGGGGGGGGFEDFDGGG9AECFFCDFGGGGGGGGGGGFGGGGGGGGGGGGGGCFGGGGGGGCFGGGGFGGG8FDGFGAFGGGGGGGFGFGGGGGCFFFE9EFGGGGG8FGGGGGGGGGE5)1FGDFGFFFF+>FGFCCFG=?FG@:9;?F>5;DBF@G3:B:>?EB6(:FA2>@64<><AFB9641F2FG:((4(-8E2)<=29>FFFF62>2E(?4(4(4<6)6
@M04650:207:000000000-C238N:1:1101:14534:15530 2:N:0:19
GGACTACAGGGGTATCTAATCCTGTTTGCTCCCCACGCTTTCGAGCCTCAGCGTCAGTTACAGGCCAGAGAGCCGCCTTCGCCACCGGTGTTCCTCCATATATCTACGCATTTCACCGCCACACATGGAATTCCACTCTCCTCTCCTGCACTCAAGTCCACCAGTTTCCAATGCCCACAATTGTTGAGCCAGTGCTCTTTCCCCCCTGCATAATAAACCAGCTGCCGCCGTCTTCCCCCCAATTAATCCCGGCCCACGCCCGCTCCTTCGTATTTCCCCCGCCTGCTGCACGTCAGCTGGC
+
CCCCCGGGAEFDG6CCCFFG<CFGEFDEF<EGEGC7:F:,6FB,;:8:?C<,@FGDCFGGGGG8<FGG?EF@F@EG+8:ED7?C=,@C@4CCFC8F<AABFF;EDFCF7CCC,9A?FG>+6BEFCCEFFGGD9F;FAFA<FFFFF,,=DDFFC8DFCF3,@FFGCDGGGGGGG,,,,++,2@E,@53,,8,,@,,5=C>,+4,3****)*+51+++4*=*(;)(.)-)()((/1+)0,**1;3)7@<):9;(())(/,-,((1(1:3-4(.4,<))0*.(-((((,..)05*,--4)+,(,
@M04650:207:000000000-C238N:1:1101:12385:15721 2:N:0:19
GGACTACTGGGGTATCTAATCCTGTATGCTCCCCACGCTTTCGCACCTGAGCGTCAGTCTTTGTCCAGGGGGCCGCCTTCGCCACCGGTATTCCTCCAGATCTCTACGCATTTCACCGCTACACCTGGAATTCTACCCCCCTCTACAAGACTCTAGCTTGCCAGTTTCAAATGCAGTTCCCAAGTTAAGCTCGGGGATTTCACATCTGACTTAACAAACCGCCTGCGTGCGCTTTACGCCCAGTAATTCCGATTAACGCTTGCACCCTCCGTATTACCTCGGCTGCTGGCACATAGTTAGC
+
CCCCCGGGGGGGGGGGGGGGGGGGGGGGGGGGGGGGGGGGGGGGGGGGGGGGGGGGGGGGGGGGGGGGGGGGGGGGGGGGGGGGGGGGGGGGGGGGGGGGGGGGGGGGGGGGGGGGGGGGGGGGGGGGGGGGGGGGGFGGGGGFGGGGGGGFGGGGGGGGGGGGFGGGGGGGGGGGCFGGGGGGGGGGGGGGDGGGGGGGGFGFFGGFFCGGEGGGFFGFFD9;1:9A;C;;BGFFF<ECG:BFGGFFFF?:B@36>?BFFFF>FGB(-34<:C::FF)4:<<:>B))5A,??><9A9<>6
@M04650:207:000000000-C238N:1:1101:27967:15743 2:N:0:19
GGACTACAGGGTTTCTAATCCTGTTTGCTCCCCACGCTTTCGTCCCTGAGCGTCAGTGTACATCCAGTAAATTGCCTTCGCCATTGGTGTTCTTCCTAATATCTACGCATTCCACCGCTTCACTAAGAATTCCATTTACCTCTATGTAACTCTAGTTTGCTAGTATCCAAAGCGGGCTGAGGTTGAGCCTCAGGCTTTAACTCTAGACTTAACAAACCGCCTACGAACGCTTTACGCCCAATAATTCCGGATAACGCTTGTGACCTATGTATTACCGCGGCTGCTGCCACGTAGTTAGCCG
+
CCCCCGGGGGGGGGGGGGGGGGGGGGGGGGGGGGGGGGGGGGGGGGGGGGGGGGGGGCGGGFGGGGGGGEGF<FGGFGFGGGGGFFGGGGGGGGGGGGGGGGGGGGGGGGGEFGGGGGGGGFGCFGGGGGGGGGGGGGGGGFEBGGFGFGGFGGFGGGGGGFFGFGGFGFGF6FGEC=EGGGGGGFGFG8EFGGGGFG9EDFFFFFFFFGDGCFFGFCEGFD=BDFFFFGF9B:+5?9C*C,4<GF3C*5:;DFF0C;;?F@>67>)).?E2A+<98CBF06(-4:).4<,*(((-)3:),
@M04650:207:000000000-C238N:1:1101:11413:15797 2:N:0:19
GGACTACCGGGGTATCTAATCCTGTTTGCTCCCCACGCTTTCGCACCTGAGCGTCAGTCTTTGTCCAGGGGGCCGCCTTCGCCACCGGTATTCCTCCAGATCTCTACGCATTTCACCGCTACACCTGGAATTCTACCCCCCTCTACAAGACTCTAGCTTGCCAGTTTCAAATGCAGTTCCCAAGTTAAGCTCGGGGATTTCACATCTGACTTAACAAACCGCCTGCGTGCGCTTTACGCCCAGTAATTCCGATTAACGCTTGCACCCTCCGTATTACCGCGGCTGCTGTCACGGAGTTAGC
+
C@@CCEGGGGGGGGGGGGGGGGGGGGGGGGGGGGGGGGGGGGGGGGGGGFFFGGGGGGGGGGGGGGGFGGDFCGGGGGGGFGGGGGGGGDGGGGGGGGGGGGGGGGGGGGGGGGGGGGGGGGGGGGGCGFGGGGGGGGGGGGGFFGG6FFGFGGFGGGGGGGFGFGGGGCFFGG9?FGGGGGCCFGGGGGGGGGGGGGGGGFGFFGDFCGFF<FGFF;GG@G;@:FFF:DFFFGFFF:EGC?(.:D<AGF?08B3AG:FFF1F<FFB:B:6?(A>4EFBF029>>?B?26)333(,4EA2<
@M04650:207:000000000-C238N:1:1101:17968:15812 2:N:0:19
GGACTACTCGGGTATCTAATCCTGTTTGCTCCCCACGCTTTCGCACCTGAGCGTCAGTCTTTGTCCAGGGGGCCGCCTTCGCCACCGGTATTCCTCCAGATCTCTACGCATTTCACCGCTACACCTGGAATTCTACCCCCCTCTACAAGACTCTAGCTTGCCAGTTTCAAATGTAGTTCCCAAGTTAAGCTCGGGGATTTCACATCTGACTTAACAAACCGCCTGCGTGCGCTTTACGCCCAGTAATTCCGATTAACGCTTGCACCCTCCGTATTACCGCTGCTGCTGGCCCGGAGTTAGC
+
CCCCCGGGGGGGGGGGGGGGGGGGGGGGGGGGGGGGGGGGGGGGGGGGGGGGGGGGGGGGGGGGGGGGGGGGGGGGGGGGGDGGGGGGGGGCGGGGGGGGGGGGGGGGGGGFFGGGGGGGGGGGGGGGGGGFFGGGGD8FEDDDDFFF=EGFGGGGGGGGGGGGGGFGGGCEGCFFFFFCFFGEFGGGGGGGGGGEGDGGGFGFFGGFFGGGFGDFF@GGFGF@?FB>@D999GFAF0CEGFF?DC9AGFF<:5*:*4>?3?F<4C11242??EBAGG:6(49????70C(/-(-11AAAA
@M04650:207:000000000-C238N:1:1101:3413:15828 2:N:0:19
GGACTACTGGGGTATCTAATCCTGTTTGCTCCCCACGCTTTCGCACCTGAGCGTCAGTCTTTGTCCAGGGGGCCGCCTTCGCCACCGGTATTCCTCCAGATCTCTACGCATTTCACCGCTACACCTGGAATTCTACACCCCTCTACAAGACTCTAGCTTGCCAGTTTCAAATGCAGTTCCCAAGTTAAGCTCGGGGATTTCACATCTGACTTAAAAAACCGCCTGCGTGCGCTTTACGCCCAGGAATTCGGATTAACGCTTGAACACTCCGTATTACCGCGGCGGCTGGCCAGGAGTGAGC
+
CCCC8FF,CAEFFEFGGGGGGGGGGAFGGGAFGDFEEEGD@FG>7@BEFFGGG7FF:E,EF9FFGGGGE@:@CGFEFGGGFGFGGGGGG7F9C<EG@FFG?=9AFEFFBC+:,,CFFG+8C+E8,AFFG,A,F9EC9,@:BD>DDFEDGGD5F,,@,,>,@,@F@;D;E9@EGFEA,+@,@FC8@,@,,3,@CGG***@<+=;B6;+=*++1/:+=628*,>222.18(:11./.6=:EC*-((79))?)021;6)>00(4:*.>+8)41(,,;(4<::07>0(((46(*(+-,1:?6).(
@M04650:207:000000000-C238N:1:1101:21543:15841 2:N:0:19
GGACTACTGGGGTTTCTAATCCTGTTTGCTCCCCACGCTTTCGTCCCTGAGCGTCAGTGTACATCCAGTAAATTGCCTTCGCCATTGGTGTTCTTCCTAATATCTACGCATTCCACCGCTTCACTAAGAATTCCATTTACCTCTATGTAACTCTAGTTTGCTAGTATCCAAAGCGGGCTGAGGTTGAGCCTCAGGCTTTAACTCTAGACTTAACAAACCGCCTACGAACGCTTTACGCCCAATAATTCCGGATAACGCTTGTGACCTATGTATTACCGCGGCTGCTGGCCCCTAGTTTGCC
+
CCCCCGGGGGGDGGGGGGGGGGGCGGGGGGGGGGGGGGGGGGGGGGGGGGGGGGGGGGGGGGGGGGGGGGGGGGGGGGGGGGGGGGGGGGGGGGGGGGGGGGGGGGGGGGGGGGGGGGGGGGGGGFGGGGGGGGGGGGGGGGGFGGGGGGGFGFGGGGGGGGGGGGGGGGGFGGDGGGGGGGGGGGGCFGGGGGGGGGGFGAEFFGGFFGGGFGGGFFGGBG>FFDFF>DFF=FFEFFCFG6@@FGFCCF)8?FGEGBD?FDDFGFE><FB<BFFB<77((47>FDF??*(*--4<DFDAA
@M04650:207:000000000-C238N:1:1101:29162:15884 2:N:0:19
GGACTACACGGGTTTCTAATCCTGTTTGCTCCCCACGCTTTCGCACCTGAGCGTCAGTCTTTGTCCAGGGGGCCGCCTTCGCCACCGGTATTCCTCCAGATCTCTACGCATTTCACCGCTACACCTGGAATTCTACCCCCCTCTACAAGACTCTAGCTTGCCAGTTTCAAATGCAGTTCCCAAGTTAAGCTCGGGGATTTCACATCTGACTTAACAAACCGCCTGCGTGCGCTTTACGCCCAGTAATTCCGATTAACGCTTGCACCCTCCGTATTACCGCGGCTGCTGGCACGGAGTTAGC
+
CCCCCGGGGGGGEGGGGGGCFFGGGGGGGGGGGGGGGGGGGGFGGGGGGGGGGFGEGGGGGGGGGGGGGGGGGGGGGGGGGGGGGGGGGGGGGGGGGGGGGGGGGGGGGGGDFFGGGGGGGGGGGGGGGGGGGGGFGGGGGGGFGGGGGGGFFGGFFDCGGGGGFFGGGGAGFGGGGFFGFGCFF?FFFFDFGCCGGGGCFFFFFGGFFGG@CGGGFDGGF31;<F9DFG>B9:>AF?EGGFB27FA27=441>GAGF0?FFGFFG6??B>:2:>2CFBFF>B>>FFF7C(+4,-4?6).6
@M04650:207:000000000-C238N:1:1101:10506:15897 2:N:0:19
GGACTACCGGGGTATCTAATCCTGTTTGCTCCCCACGCTTTCGCACCTGAGCGTCAGTCTTTGTCCAGGGGGCCGCCTTCGCCACCGGTATTCCTCCAGATCTCTACGCATTTCACCGCTACACCTGGAATTCTACCCCCCTCTCCAAGACTCTAGCTTGCCAGTTTCAAATGCAGGTCCCAAGTTAAGCTCGGGGATTTCACATCTGACTTAACAAACCGCCTGCGTGCGCTTTACGCCCAGTAATTCCGATTAACGCTTGCTCCCTCCGTATTACCTCGGCTGCTGGCACGGAGTTAGC
+
CCCCCGGGGGGGG@GGGGFGGGFFFFAEFEF@EGEGGG,FDFGG@FFFGGFDFGEGG<FFD,6CEGCEFDGEGGGGGGGGGD:FCFGE@7FGGGGGF88E<DFGGFFFGCFFFGGGGGEDGGGCG8D>8=FFGG99=B@CEGGF,,@5@CFFG,@F,@D?CGGGGCFGCECFFG9C,;<,498DG9>EEC><75:5)*6A71>7+02;?CGC47C@6(:<@D;1<5>)39-96EF6=6CEE003*06:GFFBFED2?:6(801)22-4??FF(*()30).4(-2617:?E(<4(((3:)64
@M04650:207:000000000-C238N:1:1101:9194:15940 2:N:0:19
GGACTACCAGGGTTTCTAATCCTGTTTGCTCCCCACGCTTTCGAGCCTCAGCGTCAGTTACAGACCAGAGAGTCGCCTTCGCCACTGGTGTTCCTCCACATATCTACGCATTTCACCGCTACACGTGGAATTCCACTCTCCTCTTCTGCACTCAAGTTCTCCAGTTTCCAATGACCCTCCCCGGTTGAGCCGGGGGCTTTCACATCAGACTTAAAGATCCGCCTGCGCTCGCTTTACGCCCAATAAATCCGGACAACGCTTGCCACCTACGTATTACCGCGGCTGCTGGCACGTAGTTAGC
+
CCCCCGG@@FGGGFGGGGGGGGGGGGFGGGCFGGGEEGGGDEGGGGGGGFGGGGGGGGGGGGGGGGGGGGGGFGGGGGGGGGGGGGGGGGGGGFGGGG<FGGGGGGGGGGGGGGGGGGGGGGGGEGGGF<F:FEGGGGGFGGGBFGGGGFGFGGGGB@===FEEFGGGGGGGGG888DGGGGGEGGGGCCFGCEGGGGFGGAFFFGGFFGDF4BC>A)>8=F6<=5>FFGFB0C546:EGC:(.9>A<FFFBFEGFG9;BBBGFGGB?F??:?G:>FG:>(39>9(487C?F:4<::9<9<
@M04650:207:000000000-C238N:1:1101:27100:15959 2:N:0:19
GGACTACTAGGGTTTCTAATCCTGTTTGCTCCCCACGCTTTCGCACCTGAGCGTCAGTCTTTGTCCAGGGGGCCGCCTTCGCCACCGGTATTCCTCCAGATCTCTACGCATTTCACCGCTACACCTGGAATTCTACCCCCCTCTACAAGACTCTAGCTTGCCAGTTTCAAATGCAGTTCCCAAGTTAAGCTCGGGGATTTCACATCTGACTTAACAAACCGCCTGCGTGCGCTTTACGCCCAGTAATTCCGATTAACGCTTGCACCCTCCGTATTACCGCGGCTGCTGGCCCGGGGTTAGC
+
CCCCCGGGGGGGGGGGGGGGGGGGGGGGGGGGGEGFGGGGGGGGGGGGGGGGGGGFFFFFFGGFGGGGGGGGGGGGGGGGGGGGGGCEGGGGGGGGGFGGGFGGGEGGGGGGGGGGGGGGGGGGGGGGGGGFFFGFFFFGGGGFGGED,=ED@ECFCA9D?FFGGGGGGGGGGCFFEFGEGFEGGGGFFFCE5E:C4CFGGFF=FGGFFGGGFGGGFFGFBG><6A@B;D(:>EF>F?GGGF??GGFFGFF?0>DDGFF?BFD7DFB<BB9::G>2?FFFF;>9-0872:0A;9((4>?:<
@M04650:207:000000000-C238N:1:1101:6803:15963 2:N:0:19
GGACTACTGGGGTTTCTAATCCTGTTTGCTCCCCACGCTTTCGCACCTGAGCGTCAGTCTTTGTCCAGGGGGCCGCCTTCGCCACCGGTATTCCTCCAGATCTCTACGCATTTCACCGCTACACCTGGAATTCTACCCCCCTCTACAAGACTCTAGCTTGCCAGTTTCAAATGCAGTTCCCAAGTTAAGCTCGGGGATTTCACATCTGACTTAACAAACCGCCTGCGTGCGCTTTACGCCCAGTAATTCCGATTAACGCTTGCACCCTCTGTATTACCGCGGCTGCTGGCACGGAGTTAGC
+
CCCCC<EEGGGGGGGGGGGDGG<DGGGGGGGGGGCFCGGGGGGGDFGGGGFFGGGGGFGGG<EGGGGGG7FG:FFC@ECFGGGECFGGG@DDAECDFFD<@FDFFDFGGEGCFGGGGGGG8FGGGDGA=FCGGGGFG?6FEGGDAF;,3@FFGFGGGGGGCCGGFGGGG;D=FGCCEFGG9F>FGGGGGG;FCCDE:DGFFFGFFGGFF7CC<FGGF?GF0D61,565;G@B9EFAFFGDG?BFGCAD=?FB(5C<FB90?:>)2;::1(56<+4>F:<>F>61>BFBBEBE:17>?*:).
@M04650:207:000000000-C238N:1:1101:27130:15979 2:N:0:19
GGACTACAAGGGTTTCTAATCCTGTTTGCTCCCCACGCTTTCGCACCTGAGCGTCAGTCTTTGTCCAGGGGGCCGCCTTCGCCACCGGTATTCCTCCAGATCTCTACGCATTTCACCGCTACACCTGGAATTCTACCCCCCTCTACAAGACTCTAGCTTGCCAGTTTCAAATGCAGTTCCCAAGTTAAGCTCGGGGATTTCACATCTGACTTAACAAACCGCCTGCGTGCGCTTTACGCCCAGTAATTCCGATTAACGCTTGCACCCTCCGTATTACCGCGGCTGCTGGCACGGAGTTAGC
+
CCCCCGGGGGGGGGGGGGGGGGFGGGGGGGGGGGGGGDGGGGGGGGGGGGGGGEGGGGGGGFFGGGGGGGEGGGGGGGFGGGGGGGECGGGGGGGGGGGGGFGFGGGGGGGGGGGGGDGGGGFGGGGCAEFFGGGGGGGGGDEFGGGGF8DBFCFGGGGFFFGGGGGGG;FFFFG7@=FGGGGGGGGGGGGGGDGGGCGGGFGFFGGFFGGGFGGGADGF@GB@DABB;<@;(:3<F?GEG?B:F7A>FF::0>C>F0;?6?GFG8:0:61::C7.2C19>(3241))(2(<019(3*.46
@M04650:207:000000000-C238N:1:1101:27060:16000 2:N:0:19
GGACTACCGGGGTTTCTAATCCTGTTTGCTCCCCACGCTTTCGCGCCTCAGCGTCAGTTACAGACCAGAAAGCCGCCTTCGCCACTGGTGTTCCTCCACATCTCTACGCATTTCACCGCTACACGTGGAATTCCGCCTTCCTCTTCTGTACTCAAGTCCCCCAGTTTCCAATGACCCTCCACGGTTGAGCCGTGGGCTTTCACATCAGACTTAAAGGACCGCCTGCGCGCGCTTTACGCCCACTAATTCCGGACAACGCTTGCCACCTACGTATTACCGCGGCTACTGGCACGTCATTAGC
+
CCCCCGGGGGGGGGGGGGGGGGGGGGGGGGGGGGGGGGGGGGGGGGGGGGGGGGGGGGGGGGGGGGGGGGGGGGGGGGGGGGGGGFGGGG8FGGGGGGGGGGGGGGFGGGGGGGGGGGGDGGGGCFEG7FGGGGGG+6=FGGGFGGGGGGGFFGGGGGGGDEGGCFFGFGGGGFGFC7:EFGGDGDDGFGGGCGC>FG7CDFF+BFGF9FFGFG8>=(479D@D=F9>(/((3A>AF:EGGF(1DDFBGFF>0<DFF27<B?FF79828?B<<CB9+C64(,((((.80E:C13(((0-.5
@M04650:207:000000000-C238N:1:1101:8606:16022 2:N:0:19
GGACTACAGGGGTTTCTAATCCTGTTTGCTACCCACGCCTTCGCGCCTCAGTGTCAGTCCTCTACCAGAGAGACGCCTTCGCCACTGGTGTTCCTCCAGAGCTCTACGCATTTCACCGCTACCCCTGGAATTCCTCTCCCCTCTTAGAAACTCTAGTCTACCAGTCCGAGACGCTTAACAAGGGTAAGCCCTGCACTTTCACGTCACACTTAGTCAACCACCTACACGCCCTTTACGCCCAGTCATTCCGATTAACGCTCGCACCCCCCGTGTTACCGCGGCTGCTGGCACGGAGTTAGCC
+
CCCCCGGGGGGGGGGGGGGGGGGGGGGGGGGGGGGGGGGGGGGGGGGGGGGGGGGGGGGGGGGGGGGGGGGGGGGGGGGGGGGGGGGGGGGGGGGFGGDFDGGGGGGGGGGGGGGGGGGGGGGGGGGFF?FGGF9FGFFFEGGFDGG,CFGFGFGGGGGGGGGGFG8CEBEGGGGECFFGAFDGGGCGGGGGGGFGGFDCFFFFFDDFFGGGFGGGFEGGFDFFFFBEFGFFBF=>8?EGC?E@CF5CGA.36:+;3:70(4)(9C>>9(:1?=4<<*43(49><B276*4/46;:B0668
@M04650:207:000000000-C238N:1:1101:5302:16029 2:N:0:19
GGACTACCGGGGTATCTAATCCTGTTTGCTCCCCACGCTTTCGCACCTCAGCGTCAGTCTTTGTCCAGGGGGCCGCCTTCGCCACCGGTATTCCTCCAGATCTCTACGCATTTCACCGCTACACCTGGAATTCTCCCCCCCTCTACAAGACTCTAGCTTGCCAGTTTCAAATGCAGTTCCCAAGTTAAGCCCGTGGTTTTCACATCTGACTTACCAAACCGCCTGCGTGCGCTTTACGCCCAGTAATTCCGATTCACGCTTACACCCTCCGTATTACCGCGGCTGCTGGCACGGAGTTAGC
+
CCCCCGF,@B@@F7FEEFFGEFFFFFF8FFAC8,FFFGGGFGGG,CFE,;CCCGGGE<F9C<@CFFGEC,@FGGGGGGGGGGGGGFE>F7FFBD,AF<AAFGGGG9FCCF7FFG9FGCBC+69FAFB<<AF8F9,56++@CGDAEC;63,4<FCDAFE9DCG,77>FG>DC,=,,,52=:,,?8DFEF?@2AC*4/**=5CFGFFG+@?C7C4+2+)/=C02,11;1.(9339C@<?(8**80:D7:5>???<:*6:18<?(2)2812((28,;?9+*4(((22(,82(:4<2((-2C4))
@M04650:207:000000000-C238N:1:1101:8417:16102 2:N:0:19
GGACTACTGGGGTTTCTAATCCTGTTTGCTCCCCACGCTTTCGCACCTGAGCGTCAGTCTTTGTCCAGGGGGCCGCCTTCGCCACCGGTATTCCTCCAGATCTCTACGCATTTCACCGCTACACCTGGAATTCTACCCTCCTCTTCAACACTCTAGCTTGCCAGTTTCAAATGCAGTTCCCAAGTTAAGCTCGGGGCTTTCACATCTGACTTAACCAACCGCCTGCGTTCGCTTTACGCCCAGTAATTCCGATTAACGCTTGCACCCTCCGTATTACCGCGGCGTCTGGCACTGAGTTAGC
+
<@@CCEGDFGGGGCGGGFGGGGGCFFAFFGGGGGGCCFEGGGGC@FGG@8EFFGGGCFFG6,EDGGGGGGFE@FFGGGGGGGGGG<CFG@FGGCFEFE8?F=EADFGGGGGGGGGFG=EGCGGFDFGFDFGFG<AF,@3AEF?D,=,7,@EDE,EFGDF88EFGGGGG;,;DFFF,@DFC?,3@FDEEF9,@9>5E*@FGGFFFFF>AEGGC=7:*1(CDFG;D?A()(/613CFC60AEG:<BG755CFF((05<CBBFFFG)9;(3(43:1:?)3?:>>B,(-4:B0<(3(().:F)-.
@M04650:207:000000000-C238N:1:1101:28445:16109 2:N:0:19
GGACTACTCGGGTTTCTAATCCTGTTCGCTCCCCACGCTTTCGCTCCTCAGCGTCAGTATCGGCCCAGAGACCCGCCTTCGCCACCGGTGTTCCTCCTGATATCTGCGCATTTCACCGCTACACCAGGAATTCCAGTCTCCCCTGCCGAACTCTAGCCTGCCCGTATCGACTGCAAGCTCGGGGTTGAGCCCCGAGTTTTCACAGCCGACGCGACAGACCGCCTACGAGCTCTTTACGCCCAATAATTCCGGACAACGCTTGCACCCTACGTATTACCGCGGCTGCTGGCCCGTAGTTGGC
+
CCCCCGGGGGGGGGGGGGGGGGGGGGGGGGGGGGGGGGGGGGGGEGGGGGGGGGGGGGGGGGGGGGGGGGGGFGGGGGGFDGGGGGGGGGGGGGGGGGGGGGGGCFGGGGGGGGGGGGDDEGGGGGDGGGGGGGGGFGGG9FGF?GGG=ECDFFGGGGGFFFGGFGGG5:BEGCECFGFFGGDGGGGGFGGGGGDEDD:777BFFG:;@GGGFDG3)2EF971<6F:5:GFB<FF:??GGGFFBG>A<CBF1(79(1((,(,/)9813?:1,3C?49?(,2((4(433:5(*-336?C.5(
@M04650:207:000000000-C238N:1:1101:27696:16121 2:N:0:19
GGACTACACGGGTTTCTAATCCTGTTTGCTCCCCACGCTTTCGCACCTGAGCGTCAGTCTTTGTCCAGGGGGCCGCCTTCGCCACCGGTATTCCTCCAGATCTCTACGCATTTCACCGCTACACCTGGAATTCTACCCCCCTCTACAAGACTCTAGCTTGCCAGTTTCAAATGCAGTTCCCAAGTTAAGCTCGGGGATTTCACATCTGACTTAACAAACCGCCTGCGTGCGCTTTACGCCCAGTAATTCCGATTAACGCTTGCACCCTCCGTATTACCGCGGCTGCTGGCACGGAGTTAGC
+
CCCCCGGGGGGGGGGGGGGGGGGFGGGGGGGGGGGGGGGGGGGGGGGGGGGGGGGGGGGGGGGGGGGGGGGGGGGGGGGGFGGGGGGDGGGGGGGGGGGGGEGGGGGGGGGGGGGGGGGGGGGGGGGGGGGGGGGEFGGGGGGFGGGGGGGAGGGGGGGDDFAFFGFGGGGGCFGGEGGGGGGGGGCGFG@FCEE55DGGG+<BFGGFFGGGFGGGFDFG;G>@@F>F0DFFFGFFFFGGGB:BGGDFGFFB?@D<F?B:::DFFGF:0?>FFF?9FC?F99909?FDFG<E249(4CA<5
@M04650:207:000000000-C238N:1:1101:22066:16135 2:N:0:19
GGACTACCGGGGTATCTAATCCTGTTTGCTCCCCACGCTTTCGCACCTGAGCGTCAGTCTTTGTCCAGGGGGCCGCCTTCGCCACCGGTATTCCTCCAGATCTCTACGCATTTCACCGCTACACCTGGAATTCTACCCCCCTCTACAAGACTCTAGCTTGCCAGTTTCAAATGCAGTTCCCAAGTTAAGCTCGGGGATTTCACATCTGACTTAACAAACCGCCTGCGTGCGCTTTACGCCCAGTAATTCCGATTAACGCTTGCACCCTCCGTATTACCGCGGCTGCTGGCCCGGATTTAGC
+
CCCCCGGGGGGGGGGGGGGGGGD<FGGGGGGGGGGGGGGGGGGC@FGG:FGGGGGGGGFCCE@FFGGGGG7FGGGGGGGGGGGDGFGGGGGGGGGGGCGGGGGGGFGGGGGGGGGGGGCDGGGGGGGGGGGGGCGG9F8@EGGFFG;CFFFBGGGGGFFGGBEFGGGGGF9=BFGGG7@CEG?FFFEFGG9CCEDE4?CFGFGFFGGFFGGGE+77A;GG9GFD@FFB?CB9>=):F?GGGF<?FD:<FFF015CDGBFFF?G26FFFBFB1:C>)<CB;;6>F00)4:G(:29(,(245<
@M04650:207:000000000-C238N:1:1101:19359:16140 2:N:0:19
GGACTACCAGGGTATCTAATCCTGTTTGCTCCCCACGCTTTCGCACCTGAGCGTCAGTCTTTGTCCAGGGGGCCGCCTTCGCCACCGGTATTCCTCCAGATCTCTACGCATTTCACCGCTACACCTGGAATTCTACCCCCCTCTACAAGACTCTAGCTTGCCAGTTTCAAATGCAGTTCCCAAGTTAAGCCCGGGGATTTCACATCTGACTTAACAAACCGCCTGCGCGCGCTTTACGCCCAGTAATTCCGATTAACGCTTGCACCCTCCGTATTACCGCGGCTGCTGGCACGGAGTTAGC
+
CCCCCGG@EFGGG,EFGGGGGGE-FEFGGGGGGGGGGGEGGGGCEFGF:FCGFFGGGG9,<EFGGGGGGGFFGGGGGGGGGGGGGGGGGEGGGGGGG8EFGFFGFGGGGGGGGGGGDEDGCGGGB=FGGFFGG9ED,3@CEGGF8BD@,=DFG,EFGFF8FGFGGFFF;=;CFGGGG+EFGGDFGC9C?F2=?;:C4CGFDFGF8DFFCGGGC+;FF(A*(9>D(=().919FD>>=(C>E61>77ADG?F:4)9:726:::F?GF?F??9166,5<7427>90(3)).*,<:;(-3;):A
@M04650:207:000000000-C238N:1:1101:7761:16163 2:N:0:19
GGACTACCAGGGTTTCTAATCCTGTTTGCTACCCACGCCTTCGCGCCTCAGTGTCAGTCCTCTACCAGAGAGCCGCCTTCGCCACTGGTGTTCCTCCAGAGCTCTACGCATTTCACCGCTACCCCTGGAATTCCTCTCCCCTCTTAGAAACTCTATTCTACCAGTCCGAAACGCTTAACAAGGGTAAGCCCTGCACTTTCCCGTCACACTTAGCCAACCACCTACACGCCCTTTACACCCAAGCATTTCCATTTACCCTTGCCCCCTCCGTATTACCCCTGCTCACTGCCCGGTTTTTGCC
+
<CCCCFEFFGCEFFGGGGGGGFGGGGGDFDAFEGGG+66FCGGGE>:F=CFCFFFCAF<EC9FEGDE8,:EF,B7FGCGG<FG@?DFCFFGGFAFGGFGG8EGGCFDFGGGGGGGGD+>6CEGGGFFFFFCFGA,ED8D<EFCFFDC,,7E=EF,,9=FGD98=FE8+++3++8@=C+7<ECFEGF?ACCEGCCE,+7F;8*3;**3363>+9+;*;>G*(/(((2()09(56F64+/5<*(((21))+++1.+37*/)6((*)8:((--4.(2650*((((.).)-.):3*,--8:5()-
@M04650:207:000000000-C238N:1:1101:26226:16177 2:N:0:19
GGACTACTGGGGTTTCTAATCCTGTTTGCTCCCCACGCTTTCGCACCTGAGCGTCAGTCTTTGTCCAGGGGGCCGCCTTCGCCACCGGTATTCCTCCAGATCTCTACGCATTTCACCGCTACACCTGGAATTCTACCCCCCTCTACAAGACTCTAGCTTGCCAGTTTCAAATGCAGTTCCCAAGTTAAGCTCGGGGATTTCACATCTGACTTAACAAACCGCCTGCGTGCGCTTTACGCCCAGTAATTCCGATTAACGCTTGCACCCTCCGTATTACCGCGGCTGCTGGCACGGAGTTAGC
+
<CCCCGGGGGGGGGGGGGGGGGGGGGGGGGGGGGGGGGGGGGGGGGGGGEFGGGGGGGGGGGGGGGGGGEGGEGGGGGGGGGGGGGGGGGGGGGGGGGCFGGGGGDGGGGGGGGGGGGGGGGGGGGGGGGGGGGGGAFGGGGGFCGFDGCGFGGFFGGGGGFGGGGGGGFFGGGGGGGGGFGGGGGFGGGFFGDEGGGGGGFGAFGGFCGGGFDGFF?FG;GFFFF@EFGFFFGFDFFGEGF?F*>A>GFF04@D2F:;11(C<DCB?FFF::FF2FF?B9>BF(6?77E(3(49(-;<B<
@M04650:207:000000000-C238N:1:1101:10823:16200 2:N:0:19
GGACTACCAGGGTATCTAATCCTGTTTGCTCCCCACGCTTTCGAGCCTCAGCGTCAGTTACAGACCAGAGAGTCGCCTTCGCCACTGGTGTTCCTCCACATATCTACGCATTTCACCGCTACACGTGGAATTCCACTCTCCTCTTCTGCACTCAAGTTCTCCAGTTTCAAATGACCCTCCCCGGTTGAGCCGGGGGCTTTCACATCAGACTTAAAGAACCGCCTGCGCTCGCTTTACGCCCAATAAATCCGGCCAACGCTTGCCACCTCCTAATTACCCCTCCTGTGGGCACGTAGTTAGC
+
CCCCCFGGGGGGGGGGGGGGGGGGGGFGGGGGGGGGGGGGGGGGGGGGGGGGGGGGGGGGGGGGGGGGGGGGGGGGGGGGGGGGGGGGGGGGGGGGGGGGGGGGGGGGGGGGGGFGGG8=+4,B+AF+BAFFGF,CDC=FF8@D=E;=,,E8EFFCF8D>@<=?FGCF,;D,+,6A88AEE@=CFGB?9D>EEECCDDGF7+;8=*2?58C:*:==B(<76D>6(86E6/.,4E5)*,;CGB<:9F)6C95(15C(*(-4(3F3:6,((,())<4)A*,(((,44))((:(:((.(-26)6
@M04650:207:000000000-C238N:1:1101:4560:16240 2:N:0:19
GGACTACAAGGGTTTCTAATCCTGTTTGCTCCCCACGCTTTCGCACCTGAGCGTCAGTCTTTGTCCAGGGGGCCGCCTTCGCCACCGGTATTCCTCCAGATCTCTACGCATTTCACCGCTACACCTGGAATTCTACCCCCCTCTACAAGACTCTAGCTTGCCAGTTTCAAATGCAGTTCCCAAGTTAAGCTCGGGGATTTCACATCTGACTTAACAAACCGCCTGCGTGCGCTTTACGCCCAGTAATTCCGATTAACGCTTGCACCCTCCGTATGACCGCGGCGGCTGTCACGGAGTTAGC
+
CCCCCGGGGGGGGGGGGGGGGGGGGGGGCGFGFFGGGGGGGGGGGGGFGFFGGGGGGCDFGFEEFGFGFEGGGGGGGGGGGFDGGGGGGCGGGGGGGGFCFGFFFFGGGGCEG<FCF@>DGGGGGFGG,BDGGGAG8FFGGGDDFFG,>FGFGF;FCCFGGFCFCGFGGEG9CE7A28B7CCCFFFGDGG9CEGDE4?FFGFFA8DGFEGGGFFC7=3F36D0;=5:ADGFB;EFF6:CGE<?:G7<<C?F(-75<F09?<:5<GF<6??23(0(6<9--219((49>(<-<:(40,2:96
@M04650:207:000000000-C238N:1:1101:16681:16296 2:N:0:19
GGACTACCGGGGTTTCTAATCCTGTTTGCTCCCCACGCTTTCGAGCCTCAGTGTCAGTTACAGGCCAGAGAGCCGCTTTCGCCACCGGTGTTCCTCCATATATCTACGCATTTCACCGCTACACATGGAATTCCACTCTCCTCTCCTGCACTCAAGTCTACCAGTTTCCAATGCATACAATGGTTGAGCCACTGCCTTTTACACCAGACTTAATAAACCACCTTCGCTCGCTTTACGCCCAATAAATCCGGACAACGCTCGGGACCTACGTATTAACGCCGCTGCTGGCACGTAGTTAGCC
+
CCCCCGGGGGGGGGGGGGGGGGGGGGGGGGGGGGGGGGGGGGGGGGGGGGGFFGGGGGGGGGGGGGGG8CFFGGGG@FGGGGGGDGEGGGGGGGGGGGGGGGGGGGGGGGGGGGGGGGGGGGGGGCFGFGGGGGFGGGFGGGGFGGGGGGGFGGGGGGFFEFGFDFGG9FGGGGGGCF9:@FGGGGGGFF7CFGGGFFGFDF9;6?CF5;>CEGGCAEFGBG4)))5)2/:>>=BEEDGGG0(3:CCEC>B@BEG19(-499)-/;1)(47BDC:):*((-269>:84<E)7,3<1<+59>
@M04650:207:000000000-C238N:1:1101:17329:16303 2:N:0:19
GGACTACCGGGGTATCTAATCCTGTTTGCTCCCCACGCTTTCGCACCTGAGCGTCAGTCTTTGTCCAGGGGGCCGCCTTCGCCACCGGTATTCCTCCAGATCTCTACGCATTTCACCGCTACACCTGGAATTCTACCCCCCTCTACAAGACTCTAGCTTGCCAGTTTCAAATGCAGTTCCCAAGTTAAGCTCGGGGATTTCACATCTGACTTAACAAACCGCCTGCGTGCGCTTTACGCCCAGTAATTCCGATTAACGCTTGCACCCTCCGTATTACCGCGGCTGCTGGCACGTAGTTAGC
+
CCCCCGGGGGGGGGGGGGGGGGGGGGGGGGGGGGGGGGGGGGGGGGGGGGGGGGGGGGGGGGGGGGGGGGGFGGGGGGGGGGGGGGGGGGGGGGGGGGGFFGGGGGGFGGGGGGFFGGGGGGGGGGGGGGGGGGGGGGGGGGGFGGGGGGGFGGGGGGGFGGGGFGGGGGGGGGFGEGGGGGGGGDFGFGFGGGEGDGFFGFFFFGCFFGGGFGGGFFGFBG@DFABEFGF>FEFFFFGGGB?BDFAAGFF0(7CAFFFBFFGFGDFFFBF:?C>2CC?9>F9(3:>?BG:C4(((-<AB6
@M04650:207:000000000-C238N:1:1101:9496:16321 2:N:0:19
GGACTACCAGGGTATCTAATCCTGTTTGCTCCCCACGCTTTCGCACCTGAGCGTCAGTCTTTGTCCAGGGGGCCGCCTTCGCCACCGGTATTCCTCCAGATCTCTACGCATTTCACCGCTACACCTGGAATTCTACCCCCCTCTACAAGACTCTAGCTTGCCAGTTTCAAATGCAGTTCCCAAGTTAAGCTCGGGGATTTCACATCTGACGTAACAAACCGCCTGCGTGCGCTTTACGCCCAGTAATTCCGATTAACGCTTGCACCCTCCGTATTACCGCGGCTGCTGGCACGGAGTTAGC
+
CCCCCGGFGGGGGGFFGGGGGGGGGGFFGGGGGGGGGGFGGGGGGGGGGFGDGFFGGGCAFGGGGGGGGGGGGGGGDEEGGGGGGGGGGGGGGGCFGGGGGGGFFGGDFFGCFGGGGGGGGGGGGGGGGGGFG9F<EFGCGCGFGGFGGGGFGFGFFEGGGFCFDFFCFCGGGGFGFGGGGGFG:DFGGFFGGCEEGDGGGF?B=CDFCG*:>GGGFFGF@D9;DA9>?G>F(:5A@<C>EBB4CFF<CBF:0)<AFF6:??:<CFFFF:9B?F7ACF:BF9>06?BF(*.C<;>0(*.:6
@M04650:207:000000000-C238N:1:1101:24388:16332 2:N:0:19
GGACTACACGGGTTTCTAATCCTGTTTGCTCCCCACGCTTTCGCACCTGAGCGTCAGTCTTTGTCCAGGGGGCCGCCTTCGCCACCGGTATTCCTCCAGATCTCTACGCATTTCACCGCTACACCTGGAATTCTACCCCCCTCTACAAGACTCTAGCTTGCCAGTTTCAAATGCAGTTCCCAAGTTAAGCTCGGGGATTTCACATCTGACTTAACAAACCGCCTGCATGCGCTTTACGCCCAGTAATTCCGATTAACGCTTGCACCCTCCGTATTACCGCGGCTGCTGGCACGGCGTTAGC
+
CCCC@EFGFEGGFBF@FGFGFAFEFGGGGGGGGGFGGFCGGGGCCEF?DFECFGFC@CEDEGFFFGGGGCFGGGDGGDF:?:FEGGGFGFFEGGFGGGGGGGGGGGFGGGGDGCF@<CDDGGGGGDGGFGFGDDE9=@D+BDGFGEFGGG,?DE9ECF;D8>CFGGCFGFFGG;AA,+7=CGGE>FFGGFDFGGGGGGGGGACF68+=CF77>CFGF1F*6::215(+<46?.5><?0/2/1.4:C4<78<:8)C9*82:2:C27;134:3862:4+:89619(1:?B(1,<3(313?61)
@M04650:207:000000000-C238N:1:1101:4466:16337 2:N:0:19
GGACTACTGGGGTTTCTAATCCTGTTTGCTCCCCACGCTTTCGCACCTGAGCGTCAGTCTTTGTCCAGGGGGCCGCCTTCGCCACCGGTATTCCTCCAGATCTCTACGCATTTCACCGCTACACCTGGAATTCTACCCCCCTCTACAAGACTCTAGCTTGCCAGTTTCAAATGCAGTTCCCAAGTTAAGCTCGGGGATTTCACATCTGACTTAACAAACCGCCTGCGTGCGCTTTACGCCCAGTAATTCCGATTAACGCTTGCACCCTCCGTATTACCGCTGCTGCTGGCACGGAGTTAGC
+
CCCCCGGGGGGGGGGGGGGGGGGGGGGGGGGCGGGGGGGGGGGGCGGGGGGGGGGGGGGGGGFGGGGGGGGDGGGGGGGGGGGGGGGGGGGGGGGGGGGGGGGGGGGGGGGGFCCFGGGG8BEFGGFFF@EFDFGGFGCFGDEFGGGGC?FAF;BFACFFGGGG7DEGGFGGFFEGGFGGGGFGFCF7C9CFGGGGDDGGGF9BFGGFEFGGFGFCF6FG@<@;?F0)3D@>FGFBF?DCG?BB7D>FG=??6@G2*42:<?3)*;2:6((,(;:9F>(90((.44280E(+812218)54
@M04650:207:000000000-C238N:1:1101:24864:16361 2:N:0:19
GGACTACACGGGTATCTAATCCTGTTTGCTCCCCACGCTTTCGCGCCTCAGCGTCAGTAATGGTCCAGTTGGCCGCCTTCGCCACCGGTGTTCTTGCGAATATCTACGAATTTCACCTCTACACTCGCAGTTCCACCAACCTCGACCATACTCAAGCGTCCCAGTATCGAAGGCCAGTCTGTGGTTGAGCCACAGGCTTTCACACCCGACTTAAAACGCCGCCTACGCGCCCTTTACGCCCAGTCATTCCGATTAACGCTGGCACCCTCCGTATTACCGCGGCTGCGTGCACGGAGTTAGC
+
CCCCCGGGFEGGGDFCFGGGGGGGFGGGGGGGFGGGGGDC@FGGGGGGEGFGGGGGGGFGEGGGGGGGFDFGGGDDGCGFGGGCGGGG@F?FFDGAFCCCCGGGGGGF7A4D9FGGGGGFGGGG,AFGGGGFGGGGGGC@EDF5@GGED?DDCAC9:@@:CEFF<EC9:+DCCF>>*;ECEBEFCCC8,?DFGCFFGGFGGFGAFDDD2?DC)3++*,*7.C6@@FFF>C1((29<FBDCC(44*0))096:,7D2C6><(4>?=F(4141,(08>FG6-(-(,7<0(-=?F?9(,,*.4-
@M04650:207:000000000-C238N:1:1101:9634:16377 2:N:0:19
GGACTACACGGGTATCTAATCCTGTTTGCTCCCCACGCTTTCGCACCTGAGCGTCAGTCTTTGTCCAGGGGGCCGCCTTCGCCACCGGTGTTCCTCCAGAGCTCTACGCATTTCACCGCTACCCCTGGAATTCCTCTCCCCTCTTAGAAACTCTAGTCTACCAGTCCGAGACGCTTAACAAGGGTAAGCCCTGCACTTTCACGTCACACTGAGTCAACCACCTACACGCCCTTTAAGCCCAGTCATTCCGATTAACGCTCGCACCCACCGTGTTACCGCGGCTGCTGGCACGGAGTTAGCC
+
CCCCCGGGGGGGGGGGGGGGFEGGGGGGGGGGGFGGGGGGCFGGGEGGG8C<@+CFG@9@@FGGDGGGGGGGGGGGGGGGGGGGGGGGGGGGGGGGGGFGFF9FF=FFEFCGCEGECGCDE:E=FGGG?AFGFGGG8ED>CCG5DGGGDFCFGGGGFGGDCCFGG?EG>EEEGEGGGDFFGGGGCFDGCF>?FGGGFC@CCFFAFCGF:F4C;7DF;4CGFG@E;ADE(<;98AF)1)<FFBFFG*:):?38<BGAD;020671);(48><0<F4-0C>43,,4(48?<:4C>191(+.6,
@M04650:207:000000000-C238N:1:1101:11477:16409 2:N:0:19
GGACTACTCGGGTTTCTAATCCTGTTTGCTACCCACGCCTTCGCGCCTCAGTGTCAGTCCTCTACCAGAGAGACGCCTTCGCCACTGGTGTTCCTCCAGATCTCTACGCATTTCACCGCTACACCTGGAATTCTACCCCCCTCTACAAGACTCTAGCTTGCCAGTTTCAAATGCAGTTCCCAAGTTAAGCTCGGGGCTTTCACATCTGACTTAACAAACCGCCTGCGTGCGCTTTACGCCCAGTAATTCCGATTAACGCTTCCACCCTCCGTATTACCGCTGCTGCTGGCACGGATTTAGC
+
CCCCCGGGGGGGGGGGGGGGGGGGGGGGGGGGGGGGGGGGGGGGGGGGGGFGGGGGGGGGGGGGGGGGGGGEGGGGGGGGGGGGGGGFGGGGGGGGGGGGGGGGGGGGGGGGGGGGGGGGGGGGGFGGGGGGGGGGGGGGGGGFGGG8CEGFGGGGGGFFGFDFFGGGGFGGGGGGEFGFGGGGGGGGGFCFEGGG*<FGGFGFFGGFEGGG;FGGFBGDBD@DBFBBDC9>B=FEF?GGGFFFFG?5F=;28@G2:?9:1(0.:;:??F633C?<GG?0((13?7:00E<GFB>2(:)-6
@M04650:207:000000000-C238N:1:1101:19629:16414 2:N:0:19
GGACTACCGGGGTTTCTAATCCTGTTTGCTCCCCACGCTTTCGCACCTGAGCGTCAGTCTTTGTCCAGGGGGCCGCCTTCGCCACCGGTATTCCTCCAGATCTCTACGCATTTCACCGCTACACCTGGAATTCTACCCCCCTCTACAAGACTCTAGCTTGCCAGTTTCAAATGCAGTTCCCAAGTTAAGCTCGGGGATTTCACATCTGACTTAACAAACCGCCTGCGTGCGCTTTACGCCCAGTAATTCCGATTAACGCTTGCACCCTCCGTATTACCGCGGCTGCTGGCACGGAGTTAGC
+
CCCCCGGGGGGGGGGGGGGGGGGGGGGGGGGGGGGGGGGGGGGGGGGGGGGGGGGGGGGGGGGGGGGGGGGGGGGGGGGGGGGGGGGGGGGGGGGGGGGGGGGGGGGGGGGGGGGGGGGGGGGFGGGGGGGGGGGGGGGGGGGFGGGGGGGFGGGGGGGGGGGGFFFGGGGGGGFGFGGGGGGGFCEGGGCF5CEGGCFCGFGFFGGFFGGFEFFFFDGGBGFFDFFEFG>FF55>F<EDGFF?F*)6DFF::)9<78B??<GFGFF?<?>82C8AFG133(9606::(:(9(,(--*-)6
@M04650:207:000000000-C238N:1:1101:22488:16417 2:N:0:19
GGACTACCCGGGTTTCTAATCCTGTTTGCTCCCCACGCTTTCGTCCCTGAGCGTCAGTGTACATCCAGTAAATTGCCTTCGCCATTGGTGTTCTTCCTAATATCTACGCATTCCACCGCTTCACTAAGAATTCCATTTACCTCTATGTAACTCTAGTTTGCTAGTATCCAAAGCGGGCTGAGGTTGAGCCTCAGGCTTTAACTCTAGACTTAACAAACCGCCTACGAACGCTTTACGCCCAATAATTCCGGATAACGCTTGTGACCTATGTATTACCGCGACTGCTGGCACATAGTTTGCC
+
CCCCCGGGGGGGGGGGGGGGGGGGGGGGGGGGGGFGGGGEGGGCGGGGGGGGGGGGGGGGGGGGGFFGFGGGGGGGGGGGGGGGGGGGGGGGGFDGGGGGGGGCDFGGGFFFEFGGGGGD@BFGCGGGGGFGFGGGGGGGGDGFGGGGGGGFGGGGGGGGGFGGGGGGFGGGGGGGGDEEGGCGFFGGGGGGFFGGGGGGGFFFFCC>CC<FFGGGFFF>ADA@BF2?5C>2>:FCD?EEGFFFGGFCCFF?<DGFG01478F<FG256>DA4<<9@D;;(,(4?FF?B:<6<>465C:2.
@M04650:207:000000000-C238N:1:1101:28837:16436 2:N:0:19
GGACTAAAGGGGTTTCTAATCCTGTTTGCTCCCCACGCTTTCGCACCTGAGCGTCAGTCTTTGTCCAGGGGGCCGCCTTCGCCACAGGTATTCCTCCAGATCTCTACGCATTTCACCGCTACACCTGGAATTCTACCCCCCTCTACAAGACTCTAGCTTGCCAGTTTCAAATGCAGTTCCCAAGTTAAGCTCGGGGATTTCACATCTGACTTAACAAAACGCCTGCGTGCGCTTTACGCCCAGTAATTCCGATTAACGCTTGCACCCTCCGAATTACCGCGGCTGCTGGCCCGGCGTTAGC
+
CCCCC<,EEEC@FGGDEEG9FED-;CFFDFCG<FGGCFEGDEEFGGDE=CCFDGGGD;CEDAFCEDGCECCGEE@6@FGFF7B?F,E8EFGEFFFFGGFEFFFGGGGGGGCFGGC?F@=CBCFE:F8CGF,7FFEG8FG7C=>0A@3=>6@?8>E79EFDC<AF<=<,;EE=8;9A@<5;9CFE:@EA,,,,47:CD5CFC62=B<DC?7?:=FG>FD5C@G63=)288D19;GA<A:8?>08(:*66C4)8<BD>>-1202*2**,4:(((-;()+0-4(((-30:?0:(:,-(((/(3)
@M04650:207:000000000-C238N:1:1101:14892:16443 2:N:0:19
GGACTACAGGGGTATCTAATCCTGTTTGCTCCCCACGCTTTCGCACCTGAGCGTCAGTCTTTGTCCAGGGGGCCGCCTTCGCCACCGGTATTCCTCCAGATCTCTACGCATTTCACCGCTACACCTGGAATTCTACCCCCCTCTACAAGACTCTAGCTTGCCAGTTTCAAATGCAGTTCCCAAGTTAAGCTCGGGGATTTCACATCTGACTTAACAAACCGCCTGCGTGCGCTTTCCGCCCAGTAATTCCGATTAACGCTTGCACCCTCCGTATTACCGCGGCTGCTGGCACGGAGTTAGC
+
CCCCCGGGGGGGGGGGGGGGGGGGGGGGGGGGGGGGGGGGGGGGGGGGGGGGGGGGGGGGGGGGGGGGGGGGGGGGGGGGGGGGGGGGGGGGGGGGGGGGGGGGCECFCCFEFFGGF:>DEGGGGGGGGGGGGGGGGGGGGGDFGGGGC6CFFEGCCEFFGGGGGGGGGGFFFFEECFGGGGGGGFGGGFCEGGGGGGGF@FGFFC>FFF>FEC7@BDGG>:>;DFFFFGFFFC))/8EEC::?FGFAFFF:15/6:<>??0C2C?63:?FFF62)<C39;360(88B?EBGFF(-4@<><
@M04650:207:000000000-C238N:1:1101:14863:16488 2:N:0:19
GGACTACTGGGGTTTCTAATCCTGTTTGCTCCCCACGCTTTCGAGCCTCAGCGTCAGTTACAGACCAGAGAGTCGCCTTCGCCACTGGTGTTCCTCCACATATCTACGCATTTCACCGCTACACGTGGAATTCCACTCTCCTCTTCTGCACTCAAGTTCTCCAGTTTCCAATGACCCTCCCCGGTTGAGCCGGGGGCTTTCACATCAGACTTAAAGAACCGCCTGCGTTCGCTTTCCGCCCAATAAATCCGGACAACCACTGCCACCTACGGATTACCGCGGCTGATGGCCCGGAGGTAGC
+
CCCCCGGGGGGGGGGGGGGGGGGGGGFGFGGGGGGGGGGGGGGGGGGGGGGGGGGGGEFGAFFDGGGGCEFGFFGGGGGGGGGCGGGGGGGGG,9EGGEGGDGGGGGGGGGGFGGGGGGGGGGGCFGGFFFGGGGGGGCGGGFB8E=,C;EFG=DGFFGGGGGGGDFGGEG;FDDGF=DC8F8CGGEGGCF>7:E7DG7@C8CFFCCA76DCEGFF+6CG6D6@DF2)(//((15)*4;CE(41CFBFC?59B3)84(,(5.24*<<0(,((-/3,<F(,-11-(()).*(79(22(/),.
@M04650:207:000000000-C238N:1:1101:14193:16490 2:N:0:19
GGACTACTGGGGTTTCTAATCCTGTTTGCTCCCCACGCTTTCGCACCTGAGCGTCAGTCTTTGTCCAGGGGGCCGCCTTCGCCACCGGTATTCCTCCAGATCTCTACGCATTTCACCGCTACACCTGGAATTCTACCCCCCTCTACAAGACTCTAGCTTGCCAGTTTCAAATGCAGTTCCCAAGTTAAGCTCGGGGATTTCACATCTGACTTAACAAACCGCCTGCGTGCGCTTTACGCCCAGTAATTCCGATTAACGCTTGCACCCTCCGTATTACCGCGGCTGCTGGCACGGAGTTAGC
+
CCCCCGGGGGGGGGGGGFGGGGGGGGGFGGGFGGGGGGGGGGGGGGGGGGGGGGGGGGGFGGGGGGGGGGGGGGGGDGGGGGGGGGGGGGGGGGGGGGGFCFAGGGGGGGGGGGGGGGDGDGGGGGGGFGGECGFFEFGGGGGFGGFGGGGFGGGGGGDGCFFGGGGGGAFGGGGGFGGGGGGGGGGGGGGFEGGGGGGGGFGAFGGFFGGGEFGGFFGF6C>DFFFD0369>=FFFFGGG?04FGFFG?F:?BGB73>??B5)9EB:<:>FFCBAFD:>6;039?>:7E?G:(4((24))
@M04650:207:000000000-C238N:1:1101:21954:16545 2:N:0:19
GGAATACCGGGGGATCTAATCCTGTTTGCTCCCCACGCTTTCGTCCCTGAGCGTCAGTGTACAGCCAGTAAATTGCCTTCGCCCTTGGTGTTCTTCCTAATATCTACGCATTCCACCGCTTCACTAAGAATTCCATTTACCTCTATGTAACTCTAGTTTGCTAGTATCCAAAGCGGGCTGAGGTTGAGCCTCGGGCTTTAACTCTAGACTTAACAAACCGCCTACGAACGCTTTACGCCAAATAATTCCGGCTAACGCATGTGACCTATGTATTACCGCGGCTGCTGGCACATAGTTTGCC
+
CCB-@FFFFG::+8FFFFFGFAFGGG9C,@@,,,CFBECGG<FEF,C?EGDCGCF@FFGFF<<,9CFC=FGFGFFCAGF:EBF==AFCEFEEGGAGFAFGGFFEBE,A7@CF9<5C,@CDC+>A4EDEG9FG99;CAFGB=DEDDC9=FGB7,36EAFDEA<:EDF:@3CF==BE+++@59FGGCGG,CF,,*4*1;C75B6>;8@C6>C+1*+CFAB:57C<;@F0)7:((,*+)061*:(.-:*))29>(-02(11(4:)*.:<53)5<)6+)-+*(-(4(-4:7:?G4*69)6-:425
@M04650:207:000000000-C238N:1:1101:13836:16596 2:N:0:19
GGACTACCAGGGTATCTAATCCTGTTTGCTCCCCACGCTTTCGCACCTGAGCGTCAGTCTTTGTCCAGGGGGCCGCCTTCGCCACCGGTATTCCTCCAGATCTCTACGCATTTCACCGCTACACCTGGAATTCTACCCCCCTCTACAAGACTCTAGCTTGCCAGTTTCAAATGCAGGTCCCAAGTTAAGCTCGGGGATTTCACATCTGACTTAACAAACCGCCTGCGTGCGCTTTACGCCCAGTAATTCCGATTAACGCTTGCACCCTCCGTATTACCGCGGCTGCTGGCACGGAGTTAGC
+
CCCCCGGGGGGGGGGGGGGGGFFGGGGGGGFFGGFGGGGGGGGGGGGGFGGGGGGFFEF9F9FGGGFGFC@F@EGGGGGGGGGGGGGGGDGGGFFFGGGGGGGGGGEFFFFGCGGGFE+@E+EE@FFGGGGGGGGGF88:CDDFA,@ECGGFG9EGFCFGGGGC7ECGGEFCB=EG,;E6@D,@FGFFGF,?EEEEDDF68=?6=08@CD7C:FGG=@GGFDF0(59:(*019G><F?C8E147>F<<GFFFFFGAC1(:4398FE?:(:4?:;:9C7(270(1-(.3>E798>;638946
@M04650:207:000000000-C238N:1:1101:15203:16614 2:N:0:19
GGACTACAGGGGTTTCTAATCCTGTTTGCTCCCCACGCTTTCGCACCTGAGCGTCAGTCTTTGTCCAGGGGGCCGCCTTCGCCACCGGTATTCCTCCAGATCTCTACGCATTTCACCGCTACACCTGGAATTCTACCCCCCTCTACAAGACTCTAGCTTGCCAGTTTCAAATGCAGTTCCCAAGTTAAGCTCGGGGATTTCACATCTGACTTAACAAACCGCCTGCGTGCGCTTTACGCCCAGTAATTCCGATTAACGCTTGCACCCTCCGTATTACCGCGGCTGCTGGCACGGAGTTAGC
+
CCCCCGGGGGGGGGGGGGGGGGGGGGGGGGGGGGGGGGGGGGGGGGGGGFFGGGGGGGGGGGGGGGGGGGGGGGGGGGGGGGGGGGGGGGGGGGGGGGGGGGGGGGGGGDGGGGGGGGGGGGGGGGGGGGGGGGGGGCCGGGGFGGGGGGFFGCGGGGGGGGGGFGGGGGGGGGGGFGGGGGGFFGFGGGCFGDGGGGGGGFF68CFFFGGGFGGGFFGGFGF6?ABA?DB>;E>AF6EGGF?>F7A<7?F64<D>::6:BBGFGGFF??>FFG:4CF1990;((4>?0C(324078FA99
@M04650:207:000000000-C238N:1:1101:25014:16618 2:N:0:19
GGACTACAAGGGTATCTAATCCTGTTTGCTCCCCACGCTTTCGCACCTGAGCGTCAGTCTTTGTCCAGGGGGCCGCCTTCGCCACCGGTATTCCTCCAGATCTCTACGCATTTCACCGCTACACCTGGAATTCTACCCCCCTCTACAAGACTCTAGCTTGCCAGTTTCAAATGCAGTTCCCAAGTTAAGCTCGGGGATTTCACATCTGACTTAACAAACCGCCTGCGTGCGCTTTACGCCCAGTAATTCCGATTAACGCTTGCACCCTCCGTATTACCGCGGCTGCTGGCACGGAGTTAGC
+
CCCCCGGGGGGGGGGGGGGGGGGGGGGGGGGGFGGGGGGGFFGGGGGGGGGGGGGGGGGGGFGGGGGGFGGFGGGGGGGGGGDGGAFFGGGGGG8FFGGGGGGGGGGGGGGGGGGGGGGGGGGGG8DFGFCFGGGGGGGGGGGFGGGGFGGFGFFGFGFGFGFCFGGG;FGGDCGGGGECFGGGFFGGGG?CGGGGGGFCFFGFFG7A?FFGC7FGF?CFBC9;8A;F<DB69E;AF?CGC?6?GGFAGFFBB>DAF?F??0546E68<:9<<C?>FG?>BBB>FFFFB54<3033?62:6
@M04650:207:000000000-C238N:1:1101:4532:16648 2:N:0:19
GGACTACACGGGTTTCTAATCCTGTTTGCTCCCCACGCTTTCGAGCCTCAGTGTCAGTTACAGGCCAGAGAGCCGCTTTCGCCACCGGTGTTCCTCCATATATCTACGCATTTCACCGCTACACATGGAATTCCACTCTCCTCTCCTGCAATCAAGTCTACCAGTTTCTAATGCATACAATGGTTGAGCCACTGCCTTTTACACCAGACTTAATAAACCACCTGCGCTCGCTTTACGCCCAATAAATCCGGACAACGCTCGGGACCTACGTATTACCGCGGCTGCTGGCAAGTAGTTAGCC
+
CCCCCGFGFGGEGEFGFFFGG@<FFGGGGD,ECFGGG>FGFFGCFFGGGFFFGGAF<FEDFD,EECFGFGGGDFGGCCF::B@FFEEGEFGDFGCFFFGGGG9FDFCDF:FGGG9@F=6CEBE<EFGGG=,:FCEFC8ECFDCFG86,A=,536,@DF;DCBDF?E8D,,@@B,@AF=FGCCDGG@8@CDCE6CFGFDGG?FEAFFGFC7?BE@7CF@845CBE9?)/-?95(4=*)21=<78/:@C);>=8;A41311(10C(953<:B<?2<9)2*(-2(-4?F742:)165A>A+)).
@M04650:207:000000000-C238N:1:1101:14936:16698 2:N:0:19
GGACTACTGGGGTTCTAATCCTGTTTGCTCCCCACGCTTTCGCACCTGAGCGTCAGTCTTTGTCCAGGGGGCCGCCTTCGCCACCGGTATTCCTCCAGATCTCTACGCATTTCACCGCTACACCTGGAATTCTACCCCCCTCTACAAGACTCTAGCTTGCCAGTTTCAAATGCAGTTCCCAAGTTAAGCTCGGGGATTTCACATCTGACTTAACAAACCGCCTGCGTGCGCTTTACGCCCAGTAATTCCGATTAACGCTTGCACCCTCCGTATTACCGCGGCTGCTGGCCCGGAGGTAGCC
+
CCCCCFGGGGGGGGGGGGGGGGGGGGGGGAEFGGGGGGGGGEGGGDGGGGGGGGGGGGGGGGGGGAGGGGGGGGGGCFGFGCFGGGGGGGGGGGGGGGGGGFDGDFGGGEGGGGGEFGE>E=FGGGGGGGGGGGGGGGGGGGGFGGGGFGFFGFEDFGGGGGGGGGGGGGGGDFFCEFFGFGFCFCEC7?DGGGDEDGFFFFCAFFD8CF+CCGGGFDGG;8?@?D<ADC>FF564705CE28A77:>GFBBFFFFDF?2::9)>E6229(,40:9F*49;((,4>?BF:8C;11(4:7?2
@M04650:207:000000000-C238N:1:1101:24722:16718 2:N:0:19
GGACTACCAGGGTTTCTAATCCTGTTCGCTCCCCACGCTTTCGTCCCTGAGCGTCAGTGTACATCCAGTAAATTGCCTTCGCCATTGGTGTTCTTCCTAATATCTACGCATTCCACCGCTTCACTAAGAATTCCATTTACCTCTATGTAACTCTAGTTTGCTAGTATCCAAAGCGGGCTGAGGTTGAGCCTCAGGCTTTAACTCTAGACTTAACAAACCGCCTACGAACGCTTTACGCCCAATAATTCCGGATAACGCTTGTGACCTATGTATTACCGCGGCTGCTGGCCCATAGTTTGCC
+
CCCCCGGGGGGGGGGGGGGGGGGGGGGGGGGGGGGGGGGGGGGGGGGGGGGGGGGGGGGGGGGGGGGGGGGGGGGGGGGGGGGGGGGGGGGGGGGGGGGGGGGGGGGGGGGGGGGGGGGGGDGGGGGGGGGCFGGGFGGGGGGBDGFGGGGFGGGFGGGGDGGGGGGGGGGGDGGGEGGGFGGGDFFGGGGGGGGGGGGFGFGFFFFFFGDFEGFG>CFDFGD>B>9FFG?25:8CF?GCGFFF7:CCCA5<DFGFG9@;?@6?*<A242<AA764:C6>169>BFF0?*,22:DFFC4:<
@M04650:207:000000000-C238N:1:1101:10826:16771 2:N:0:19
GGACTACAGGGGTATCTAATCCTGTTTGCTCCCCACGCTTTCGCACCTGAGCGTCAGTCTTTGTCCAGGGGGCCGCCTTCGCCACCGGTATTCCTCCAGATCTCTACGCATTTCACCGCTACACCTGGAATTCTACCCCCCTCTACAAGACTCTAGCTTGCCAGTTTCAAATGCAGTTCCCAAGTTAAGCTCGGGGATTTCACATCTGACTTAACAAACCGCCTGCGTGCGCTTTACGCCCAGTAATTCCGATTAACGCTTGCACCCTCCGTATTACCGCGGCTGCTGGCACGGAGTTAGC
+
CCCCCGGFGFEGGGGGGGGGGGGGGGGGGGGGGGGGGGGGGGGGGGGGGGGGGGGGGGGGGGFGGFGGCEGEGGGGGGGFGGGGGGFGGGGGGGGGGF8FGGGGGGGGGGGGGGGGGGGGGGGGCE8=>FGGGGGGGG8FGGGFDDFD9,B@?CA9FFFD?FGGCFGGFFEGCFFFFGGG?G,,@B;EGG,9CECCDGGGGFFFFGCF?CGC6:?FFFGG0D9D?:1A;5;>FGF)08GGGF?:7CBBFF)43>DA:89BFFG?FGF::?(,2;72E>02(213(-83(C0<:90(4:AAF
@M04650:207:000000000-C238N:1:1101:11604:16776 2:N:0:19
GGACTACTGGGGTTTCTAATCCTGTTTGCTCCCCACGCTTTCGCACCTGAGCGTCAGTCTTTGTCCAGGGGGCCGCCTTCGCCACCGGTATTCCTCCAGATCTCTACGCATTTCACCGCTACACCTGGAATTCTACCCCCCTCTACAAGACTCTAGCTTGCCAGTTTCAAATGCAGTTCCCAAGTTAAGCTCGGGGATTTCACATCTGACTTAACAAACCGCCTGCGTGCGCTTTACGCCCAGTAATTCCGATTAACGCTTGCACCCTCCGTATTACCGCGGCTGCTGGCACGGAGTTAGC
+
CCCCCGGGGGGGGGGGGGGGGGGGGGGGGGGGGGGGGGGGGGDGGGGGGGGGGGGGGGGGGGGGGGGGGGGGGGGGGGGGGGGGGGGGGGGGGGGGGGGGGGGGGGGGGGGGGGGGGGGGCFGGGGGGFGGGGGGGGGGGGGGFCGGGFFGFGGGGGGGGGGGDFGGGGGFGGFCCFGGGGGGGGGFGGGGGDGDEGGGGGFGFFGGFFGGGFGGFFFGGFGFFFFFFFGFFFGFDFFGGGFB?>CDDGFFF<@D9F6>:?BG>GFF?FB;BBC>FGGFFF>9>FBFFBGFGFBB>:FBB9
@M04650:207:000000000-C238N:1:1101:3036:16783 2:N:0:19
GGACTACAGGGGTTTCTAATCCTGTTTGCTCCCCACGCTTTCGTCCCTGAGCGTCAGTGTACATCCAGTAAATTGCCTTCGCCATTGGTGTTCTTCCTAATATCTACGCATTCCACCGCTTCACTAAGAATTCCATTTACCTCTATGTAACTCTAGTTTGCTAGTATCCAAAGCGGGCTGCGGTTGAGCCTCAGGCTTTAACTCTAGACTTAACAAACCGCCTACGAACGCTTTACGCCCAATAATTCCTGATAAAGCTTGGTACCTATGTATTACCGCGGCTGCTGGCCCATATTTTGCC
+
CCCCCGGGGGDGGGGGGGGGGGGGGGGGGGGGGGGGGGG@FGGGFCGFGF@FGGGGGGGFGGFGGECFGCAFGGGGGGFGCFDGGAFGGGGGGGGGFD9FFFGGGCFFEECGGDFF,@CD7FFEGG8FE<FE9?EFGFFGGG8?DG9;,9,3=9EFG8EG8E@DFFEFCFG,@EC?6CC=+:CEGGGGG@,@EEF7?F@EF>FB+=<<>D=7>FFG>DFC9;):>8()()555C:436B7F0@30;)7C+;4)3+)2);A6(0/;99?28A<A34<+/1,((((43?70*4*(.)).:6>4
@M04650:207:000000000-C238N:1:1101:23715:16787 2:N:0:19
GGACTACAAGGGTATCTAATCCTGTTTGCTCCCCACGCTTTCGCACCTGAGCGTCAGTCTTTGTCCAGGGGGCCGCCTTCGCCACCGGTATTCCTCCAGATCTCTACGCATTTCACCGCTACACCTGGAATTCTACCCCCCTCTACAAGACTCTAGCTTGCCAGTTTCCAATGCAGTTCCCAAGTTAAGCTCGGGGATTTCACATCTGACTTAACAAACCGCCTCCGTGCGCTTTACGCCCAGTAATTCCGATTAACGCTTGCACCCTCCGTATTACCGCGGCTGCTGGCACGGAGTTAGC
+
CCCCCGGCEFGGG8FGGGGGGGGGGG9FFGGGGGFGGGCGGGGGDEGF:@FDFGGGGGGFG9<FF,CF<FGGGGGGGGGGGGGGEGDGG:FGGFGGGFGGGF,FGGGGGGGGGGGGGGGGGGGGGGGGG<FGGGFGG8=FEDGBDGFCDEGFGBFGGG9DFGFGGCFG,@,,;CCCG7CFFEFGGGFCGG;F5CEGDGGGGFEF6DC8CCDGC+CCBDGGFGFF(528(/(69E36F3CGG??8FFA<G?),,0>AC642(434CC1-4:>1(A?<GG?F99>990?::E:<1999??AAF
@M04650:207:000000000-C238N:1:1101:2320:16789 2:N:0:19
GGACTACACGGGTATCTAATCCTGTTTGCTCCCCACGCTTTCGCACCTGAGCGTCAGTCTTTGTCCAGGGGGCCGCCTTCGCCACCGGTATTCCTCCAGATCTCTACGCATTTCACCGCTACACCTGGAATTCTACCCCCCTCTACAAGACTCTAGCTTGCCAGTTTCAAATGCAGTTCCCAAGTTAAGCTCGGGGATTTCACATCTGACTTAACAAACCGCCTGCGTGCGCTTTACGCCCAGTAATTCCGATTAACGCTTGCACCCTCCGTATTACCGCGGCTGCTGGCACGGTGTTAGC
+
BCACCGGGGGGGGGGGGGGGGGGGGGGGGGFGGEGGGGGGGGCFFGFFFFGGDGGGGGAEFFGGGFFFGGGGGEGGGGGGGCFGCF:FGGGGGFGGG@FCFCFGGFGGGGGGGGFGFGGGGGGGGGGCGGFGGGGEGGFGGGGF9FCFGGCFGGGC,;B6DFE6FGGGGGAC8F;CADG:9=DFGGCFGGFGCE>EDDGGGFGFFGG8CFFGEFGGFFDG>GFFDABA;C9>FGFFF?ECC08::C4AF=?(4@3<FBFB?034CF(2:?;<BF?A9:66(30;04,:(7:<:1(,4?)).
@M04650:207:000000000-C238N:1:1101:18154:16791 2:N:0:19
GGACTACCGGGGTATCTAATCCTGTTTGCTCCCCACGCTTTCGCACCTGAGCGTCAGTCTTTGTCCAGGGGGCCGCCTTCGCCACCGGTATTCCTCCAGATCTCTACGCATTTCACCGCTACACCTGGAATTCTACCCCCCTCTACAAGACTCTAGCTTGCCAGTTTCAAATGCAGTTCCCAAGTTAAGCTCGGGGATTTCACATCTGACTTAACAAACCGCCTGCGTGCGCTTTACGCCCAGTAATTCCGATTAACGCTTGCACCCTCCGTATTACCGCGGCTGCTGGCACGGAGTTAGC
+
CCCCCGGGGGGGGGGGGGGGGGGGGGGGGGGGGGGGGGGGGGGGGGGGGGGGGGGGGGGGGGGGGGGGGGGGGGGGGGGGGGGGGGGGGGGGGGGGGGGGGGGGGGGGGGGGGGGGGGGGGGGGGGGGFGGGGGGGGGGGGGGFGGGEGGGFGGGGGGGGGGGGGGGGGGGGGECFGGGGGGGGGGFGGGFFGGGGGGGGGFFFCGCFEGGGEFGGFFFGFGFFFFF><GF;>GFFFFGGGBFBFGFFGFFBBDGFGBFFFB<2=FB<??B0<FFDGG8>>9>BFFFF?GFGFFFBBG<46
@M04650:207:000000000-C238N:1:1101:28772:16809 2:N:0:19
GGACTACTGGGGTTTCTAATCCTGTTTGCTCCCCACGCTTTCGTCCCTGAGCGTCAGTGTACATCCAGTAAATTGCCTTCGCCATTGGTGTTCTTCCTAATATCTACGCATTCCACCGCTTCACTAAGAATTCCATTTACCTCTATGTAACTCTAGTTTGCTAGTATCCAAAGCGGGCTGAGGTTGAGCCTCAGGCTTTAACTCTAGACTTAACAAACCGCCTACGAACGCTTTCCGCCCAATAATTCCGGATAACGCTTGTGACCTATGTATTACCGCGGCTGATGGCCCGGAGTTAGCC
+
CCCCCGGCGGGGGGGGGFGGGGGGGGGGGGGGGGGGGGGGGGGGGFDFGGGGGGGGGGGGFFAFGGGGGGGGGGGGDGGGGGG@FFGGECFFGGFGGGGGGFGA>EE@=FGEA,FFEGGGGGGGGFFFFDGGGGGGGGGF9+,;AFGGFEGFGCFC49DFGGFGFFFC;EFF?EE>E>6EGGFFF,>EDF@7@F6C++3,?BF++==B5<@FFGGG58@@);<=5>@A2<@295+0?@G7433@GFFFGFE??DCED;;?F8<CFGF2A>4.495<+979>699(-62:+4C(17:B+658
@M04650:207:000000000-C238N:1:1101:7970:16840 2:N:0:19
GGACTACTGGGGTTTCTAATCCTGTTTGCTACCCACGCCTTCGCGCCTCAGTGTCAGTCCTCTACCAGAGAGACGCCTTCGCCACCGGTGTTCCTCCAGAGCTCTACGCATTTCACCGCTACCCCTGGAATTCCTCTCCCCTCTTAGAAACTCTAGTCTACCAGTCCGAGACGCTTAACAAGGGTAAGCCCTGCACTTTCACGTCACACTTAGTCAACCACCTACACGCCCTTTACGCCCAGTCATTCCGATTACCGCTCGCACCCCCCGTGTTACCGCGGCTCCTGCCACGGAGTTAGCC
+
CC@C<FFGGFGGFECFEGGGGGGGGGGGGGGGGGGGGGGFGGGGGGGGGGGFEGGGF<FGGGGGGGGGGGGGGGGGGGGGFGGGGGGGGGGGGGGGGGFGGGGGGGGGGGGGGCFGGGGDGGGGGGGF@EDGGGGFDGGGGGGBGGGFCE8+9EFCGGGGGFG?,EFEGCGGGGGEEFGGGGGGGGGGGDGFGFFGG*@ECFGFFDDFFG7>C>FG6@GGDDFFFA3A2F9BFCCC>@GDE6@E>C?5FA)/8B7;*,(4(,),/*7(27?038599>17(33((.:(.<4531;1(3)45
@M04650:207:000000000-C238N:1:1101:28869:16855 2:N:0:19
GGACTACTCGGGTTTCTAATCCTGTTTGCTCCCCACGCTTTCGTCCCTGAGCGTCAGTGTCCATCCAGTAAATTGCCTTCGCCATTGGTGTTCTTCCTAATATCTACGCATTCCACCGCTTCACTAAGAATTCCATTTACCTCTATGTAACTCTAGTTTGCTAGTATCCAAAGCGGGCTGAGGTTGAGCCTCAGGCTTTAACTCTAGACTTAACAAACCGCCTACGAACGCTTTACGCCCAATAATTCCGGATAACGCTTGTGACCTATGTATTACCGCGGCTGCTGGCCCCTAGTTTGCC
+
CCCCCGG9<FEGGGGGGGGGGGGGGGGGGGDGGGGGGGEGGGGE7FEFGGGGGGGGGGG<,CFDFGFGGGGG9BFFFGGGGGGGG<FGFGFFGGGGGGGGGGFFGGFGGGGGGGGGGGGGGGFGGGGCFEAFGGF,@,9FEFGF8,@EAFGFGCFG,E4@F9;EG;FGGFE98F4@=CCE8FFGGFFF=E,@<7DF9CG;FF,4=DFF@@7C5C9D68:D2CA2BA=A=:@92CFEA@GE@=;EG+95CAE<7BF<DFF@?,2)2C<?42))6E<AFG>;9FBB(,5((/3*-8(-63):>
@M04650:207:000000000-C238N:1:1101:11444:16873 2:N:0:19
GGACTACCCGGGTATCTAATCCTATTTGCTCCCCACACTTTCGAGCCTAAGTGTCAGTAATGGTCCAAGTTATCGCCTTCGCCTCTAGTGTTCTTCCATATATCTACGCATTCCACCGCTCCACATGGAGTTCCATAACTCTCTACCACACTCTAGGTTAATAGTTTCCAATGCATACAATAGTTAAGCTACTGCATTTAACACCAGACTTACTAACCCACCCGCGCTCGTTTTACGCCCAGTAAATCCGGATAACGCTTGCATCCTATGTATTACCGCGGCTGCTGGCACATAGTTAGCC
+
CCCCCFGGGGGGGGGGGGGGGGGGGGGGGGGGGGGGGGGFGGGFGGGGFGGGGGGGGGGGGGGGGGGGGGGGGGGGEGGGGGGDGGAEEFFFFG8FGGGGGGGGGGGGGDGGFGGGGGGDEGGGGGGGGGGGGFGGDGGFFGGFGGGGFGGFGGGGGGFEGGFGFGGGGGGGGGG=3=?9=9EGF9DFGFCGGGGDDDDEGFGFBFGFDG9DFGGGFDGGFDAAAFF>2;>@@>>B69CECDEFGFEFFD)2;DC@D:(,81;9CF@CFE?CCFF?0*(-(-49?:20624*.<).:+644
@M04650:207:000000000-C238N:1:1101:11760:16877 2:N:0:19
GGACTACACGGGTATCTAATCCTGTTTGCTCCCCAGCCTTTCGCACCTGGGCGTAGGTCTTGGTCCAGGGGGCCGCCTTGCCCCCCGGTATTCCTCCGGATCTCTACCCATTTCCCCGCTCCACCGGGAATTCTACCCCCCTCTACAAGCCTCAACCTTGCCGGTTTCAAATCCAGTTCCCAAGTAAAGCCCGGGGTTTTCACATCTGCCTTAACAAACCCCCTGCTTCCGTTTTACGCCCGTTATTTCCTGTAAACGCTGCCACCCCCCTGTTTACCGCGCTGCCTGGCCCGAGGTTGGC
+
CCCCCGGGGGGGGGGGGGGGGGGGGGGGGGGGG7,,,9;F9,,,,@@,,,,,67++,66CF,,6C6,CFGG7F:7F>F7,,C,,C+F+44B?F<,C<+4+4+67,,5,:4FG95,C===++6,B:+@+F=F@,,3@EGGG7*@A,,E?9,3*1,,,25,,>,**=C*,?B?,*,,,41CFFF2*?,>1+22*=CEC):F5:++*/***)*9*57*?F0E*(1-((024)0(,.C)-*(;C*(,(9*5):**-.*:)2,(4((9)9C((-(4()0-)<7((7((((().(2(*-(((-;((.
@M04650:207:000000000-C238N:1:1101:14213:16907 2:N:0:19
GGACTACTCGGGTTTCTAATCCTGTTTGCTCCCCACGCTTTCGCACCTGAGCGTCAGTCTTTGTCCAGGGGGCCGCCTTCGCCACCGGTATTCCTCCAGATCTCTACGCATTTCACCGCTACACCTGGAATTCTACCCCCCTCTACAAGACTCTAGCTTGCCAGTTTCAAATGCAGTTCCCAAGTTAAGCTCGGGGATTTCACATCTGACTTAACAAACCGCCTGCGTGCGCTTTACGCCCAGTAATTCCGATTAACGCTTGCACCCTCCGTATTACCGCGGCTGCTTGCACGGAGTTAGC
+
[truncated: 22,270,800 more chars]
