# Supplementary material for: Captivity causes taxonomic and functional convergence of gut microbial communities in bats
Source: PeerJ. 2019 Apr 30;7:e6844. doi: 10.7717/peerj.6844 (PMC6499062; doi:10.7717/peerj.6844)
Supplement: Data S87 — Raw data of WFRf26. [file peerj-07-6844-s092.gz › ZTPSN18AB902-WFRf26_R1.fq]

@M04650:207:000000000-C238N:1:1101:17796:2555 1:N:0:19
ACTCCTACGGGAGGCAGCAGTGGGGAATATTGCACAATGGGCGAAAGCCTGATGCAGCGACGCCGCGTGAGGGATGAAGGCCTTCGGGTTGTAAACCTCTTTCAGTAGGGAAGAAGCGGTTGGGTTCTCCTAGTCGTGACGGTACCTGCAGAAGAAGCGCCGGCTAACTACGTGCCAGCAGCCGCGGTAATACGTAGGGCGCAAGCGTTGTCCGGAATTATTGGGCGTAAAGAGCTCGTAGGCGGTTTGTCGCGTCTGGTGTGAAAACTCAAGGCTCAACCTTGAGCTTGCATC
+
GGGGGGGGGCGGGGGGEGGGGGGGGGGGGGGGGGGGGGGGGGGGGGGGGGGGGGGGFFGGGEGGGGGFGGGGGGGGGGGGGGGGGGGGFGGGGGGGGGGGGGGGGGGGGGGGGGGGCFGFCEGGGEGGGGGGFGFGGGGGGDF@CFGGGGGGGGGGCFEFFGGGGGGGGGGGFFGGGGCFGDCEDGGGEGGGGGGGGGGCGGG*:EE1AEEFGCGE**97CDGCFGGG5CGGFGFGCD5C:<FD7/1*7**7*7)0)8F*7;DF60:4@FFF4)00.3*07:FFFF?48FF?A2
@M04650:207:000000000-C238N:1:1101:12281:2635 1:N:0:19
ACTCCTACGGGAGGCAGCAGTGGGGAATATTGCACAATGGGCGCAAGCCTGATGCAGCCATGCCGCGTGTGTGAAGAAGGCCTTAGGGTTGTAAAGCACTTTCAGCGAGGAGGAAGGCGTTGCAGTTAATAACTGCAGCGATTGACGTTACTCGCAGAAGAAGCACCGGCTAACTCCGTGCCAGCAGCCGCGGTAATACGGAGGGTGCAAGCGTTAATCGGAATTACTGGGCGTAAAGCGCACGCAGGCGGTTTGTTAAGTCAGATGTGAAATCCCCGAGCTTAACTTGGGAAC
+
GGGGGGGGGGGGGGGGGGGGGGGGGGGGGGGGGGGGGGGGGGGGGGGGGGGGGGGGGGGGGGGGGGGGGGGGGGGGGGGGGGGGGGGGGGGGGGGGGGGGGGGGGGGGGGGGGGGGGGGGGEGGGGGGGGGGGGGGGGGGGGGGGGGGGGGFGGGGGGGGGGGFGGGGGGGGGGGGGGGGGGGGGGGGGGGGGGGGGGGGGGGGGGGGGGGGGGGG=C>FCDEGGGGFGGGGFGGGGGFGFGFFGDGG>GGGGCGFFFFFEBG==FGAFFFFFFFFFFG>)92@BFF<AFF:B8
@M04650:207:000000000-C238N:1:1101:22738:2695 1:N:0:19
ACTCCTACGGGAGGCAGCAGTGGGGAATATTGCACAATGGGCGAAAGCCTGATGCAGCGACGCCGCGTGAGGGATGAAGGCCTTCGGGTTGTAAACCTCTTTCAGTAGGGAAGAAGCGGTTGGGTTCTCCTAGTCGTGACGGTACCTGCAGAAGAAGCGCCGGCTAACTACGTGCCAGCAGCCGCGGTAATACGTAGGGCGCAAGCGTTGTCCGGAATTATTGGGCGTAAAGAGCTCGTAGGCGGTTTGTCGCGTCTGGTGTGAAAACTCAAGGCTCAACCTTGAGCTTGCATC
+
GGGGGGGGGGGGGGGGGGGGGGGGGGGGGGGGGGGGGGGGGGGGGGGGGGGGGGGGGGGGGGGGGGGGGGGGGGGGDFGGGGGGGGFGGGGGGGGGGGGGGGGGGGGGGGGGGGGGGGGFGGGGGGGGGGGGGGGGGGGGGGGGGGGGGGGGGGGGGGGGGGGGDGGGGGGGGGGGGGGGGGGGGGGGGE9@GGGGGGGGGGGGGFE:EGGGGGGEGGGGGFDE8CE=EDGGFGGGGGEGFGFFGCDGEGDCFGCEBFFFGF3:FFGFFFFFFF:63>F:FFGFBF4<?F<):5
@M04650:207:000000000-C238N:1:1101:19011:2702 1:N:0:19
ACTCCTACGGGAGGCAGCAGTGGGGAATATTGCACAATGGGCGCAAGCCTGATGCAGCCATGCCGCGTGTGTGAAGAAGGCCTTCGGGTTGTAAAGCACTTTCAGCGAGGAGGAAGGGTTCAGTGTTAATAGCACTGTTCATTGACGTTACTCGCAGAAGAAGCACCGGCTAACTCCGTGCCAGCAGCCGCGGTAATACGGAGGGTGCAAGCGTTAATCGGAATTACTGGGCGTAAAGCGCACGCAGGCGGTTTGTTAAGTCAGATGTGAAATCCCCGAGCTTAACTTGGGAAC
+
GGGGGGGGGGGGGGGGGGGGGGGGGGGGGGGGGGGGGGGGGGGGGGGGGGGGGGGGGGGGGGGGGGGGGEGGFGFGGGGGGGGGGGGGGDGGGGGGGGGGGGGGGGGGGGGGGDGGGGGGFGGGFGFGGFGGGGGGGGFGGFCGGGGGGGGGGFGGGGGGGGGGGGGGGGCEFFGGGGGGGGGGGGFFGEGCGGGGGGFGG>CEGG*7E?CGGEGGGGGCGGG5EFFCC<=C>57C*:=GDC@;3CGGFGDC)9C<F49F9@CG=7CAFF76@FFF<>)7>>*@@=FA9@>:B1
@M04650:207:000000000-C238N:1:1101:17807:2705 1:N:0:19
ACTCCTACGGGAGGCAGCAGTGGGGAATATTGCACAATGGGCGCAAGCCTGATGCAGCCATGCCGCGTGTGTGAAGAAGGCCTTCGGGTTGTAAAGCACTTTCAGCGAGGAGGAAGGGTTCAGTGTTAATAGCACTGTTCATTGACGTTACTCGCAGAAGAAGCACCGGCTAACTCCGTGCCAGCAGCCGCGGTAATACGGAGGGTGCAAGCGTTAATCGGAATTACTGGGCGTAAAGCGCACGCAGGCGGTTTGTTAAGTCAGATGTGAAATCCCCGAGCTTAACTTGGGAAC
+
GGGGGGGGGCGGGGGGGGGGFGGGGGGGGGGGGGGGGGGGGGGDDEGGGGGFFGGGGGGGGGGGGGGGGGGGGGFFGGGGGGGGGGGDGGGGGDFGGGGGGGGGGGDGGGGGGGGGEGGFGGGGGGGGGGGGGGGGGGGGGGGGGGGGGGGGGGDFGGFGDGGGGGGGGGGGGGGGGGGFGGGGGGGGGGGDGGGGGGGGD8EGGGGGGGGGGGCCFDCCED=C6CFGFGGFBGGEFGFGF3@@GDDGBCCDDGGFFFF?2=D76>7>?@@4@F?@BFDDFFF49*/4<?>284
@M04650:207:000000000-C238N:1:1101:8341:2732 1:N:0:19
ACTCCTACGGGAGGCAGCAGTGGGGAATATTGCACAATGGGCGCAAGCCTGATGCAGCCATGCCGCGTGTATGAAGAAGGCCTTCGGGTTGTAAAGTACTTTCAGCGAGGAGGAAGGCATTAAGGTTAATAACCTTGGTGATTGACGTTACTCGCAGAAGAAGCACCGGCTAACTCCGTGCCAGCAGCCGCGGTAATACGGAGGGTGCAAGCGTTAATCGGAATTACTGGGCGTAAAGCGCACGCAGGCGGTTGATTAAGTCAGATGTGAAATCCCCGAGCTTAACTTGGGAA
+
GGGGGGGGGGGGGGGGGGGGGGGGGGGGGGGGGFGGGGGGGFGGGGGGGGGGGGGGGGGGGGGGGGGCEFFGGGGGGGGGGGGGGGGCGDGGGGGGGGGGGGGGGGGGGGGG>FEFGGGDGGGGGFGGGFGGFGGGGGF?AGGGGGGGGGDGGDGGGGGGFGGFFGFCGGGGGGGCFGG:BECFGGGGGGGGGGGGGGGGGDEG7*=EGGGGGGGGGGGGGDEGGGGG?FGGBCDGGGF<@D373)))<DDGGGG?FFFFCFG>F**-0@FFFFF6<9D@>;C=@B?4)<>?B
@M04650:207:000000000-C238N:1:1101:23767:2759 1:N:0:19
ACTCCTACGGGAGGCAGCAGTAGGGAATTTTCCGCAATGAGCGAAAGCTTGACGGAGCGACACAGCGTGCAGGATGAAGGTCTTCGGATTGTAAACTGCTGTTGTAAGGGAAGAAAAAATTTAATAGGAAATGATTAAATCTTGACGGTACCTTATTAGAAAGTGACGGCAAACTATGTGCCAGCAGCCGCGGTAATACATAGGTCACAAGCGTTATCCGGAATTATTGGGCGTAAAGCGTTCGTAGGCGGTTTGTTAAGTCTAGAGTTAAAGCCTGAGGCTCAACCTCAGCCC
+
GGGGGGGGGGGGGGGGGGGGGGGGGGGGGGGGGGGGGGGGGGGGGGGGGGGGGGGGGGGCCEEGGGGGGGGGGGGGGGGGGGGFGGG@FGGFFGGGGGFGGGGGG9FGGG8EFGGGGGGFGGGGGGGGG9EFGGGGGAFGGGGGGGDEGGGGGGGGGGGGGGGGFGGGGGGCGGGGGGFFGFGGGCGGFGCEE>@>FFGFGGG7EGDC9?FGGGGEGGDGG:EGGFGGGCFFEGG5CDFCBC@:CCGDFC<)55CF:=@BF?CFFF4<@?4BFFFF?15)<,2?F444:FFB0:
@M04650:207:000000000-C238N:1:1101:16803:2777 1:N:0:19
ACTCCTACGGGAGGCAGCAGTAGGGAATTTTTCACAATGGGCGAAAGCCTGATGGAGCAATGCCGCGTGAATGATGAAGGTCTTATAGATTGTAAAATTCTTTTATTTGGGAAGAAAAGTTGGATTAGGAAATGAATCTAACCTGACGGTACCATTTGAATAAGTATCGGCTAACTATGTGCCAGCAGCCGCGGTAATACATAGGATGCAAGCGTTATCCGGATTTACTGGGCGTAAAACGAGCGCGGGTGGGTTAGTAAGTCTGGTGTTAAATGCAGTAGCTTAACGATTGT
+
GGGGGGGGGGGGGGGGGGGGGGGGGGGGGGGGGGGGGGGGGGGGGGGGGGGGGGGGGGGGAFGGGGGGGGGGGGGGGGGGFFGGGGGGGGGGGGGGGGGGGGGGGGGGGGGFGGGFGGGGGGGCFFGGFGGGFFGGCGGGGGGGGGGGGGGGGGGGGGFFFGGFFGGF:@FGGGGGGFGGGGGGGGGFGGGGGC7CGFFGGFGGDGGGGGGGGGGGGFFDEGGGD?FGGFGGF=7=DFA45C;>GGDC>9D<CDD@>@FFGFGCBFF<F@BFFFFFFFGFFF=8=@=(4@>1<
@M04650:207:000000000-C238N:1:1101:24347:2820 1:N:0:19
ACTCCTACGGGAGGCAGCAGTGGGGAATATTGCACAATGGGCGCAAGCCTGATGCAGCCATGCCGCGTGTGTGAAGAAGGCCTTCGGGTTGTAAAGCACTTTCAGCGAGGAGGAAGGGTTCGGTGTTAATAGCACCGTTCATTGACGTTACTCGCAGAAGAAGCACCGGCTAACTCCGTGCCAGCAGCCGCGGTAATACGGAGGGTGCAAGCGTTAATCGGAATTACTGGGCGTAAAGCGCACGCAGGCGGTTTGTTAAGTCAGATGTGAAATCCCCGAGCTTAACTAGGGAAC
+
GGGGGGGGGGGGGGGGGGGGGGGGGGGGGGGGGGGGGGGGGGGEGGGFGGGGGGGGGGFGGGGGGGGFGCFGGGFGGGGGGGGGGGGGGGGGGGGGGGGGGGGGGGE>FFGGGGGGCFGFGGGGGGEA@FGGGFCDCFFFFFFGGFF>CF7FGGECGGGGGGGGGGEFGDEGGDFGCGF@7FGGCFFFFGGGGGGGFF+=88CGGEEGGGG=EC88=DCDEGCEFGGGGGGGEECEGGFGFGBBCCDGFDGDDCD>FFFFGFGGF>CAFF?F@B@?:9<>>9F=?@F)47:7<-
@M04650:207:000000000-C238N:1:1101:17919:2867 1:N:0:19
ACTCCTACGGGAGGCAGCAGTGGGGAATATTGCACAATGGGCGCAAGCCTGATGCAGCCATGCCGCGTGTGTGAAGAAGGCCTTCGGGTTGTAAAGCACTTTCAGCGAGGAGGAAGGGTTCGGTGTTAATAGCACCGTTCATTGACGTTACTCGCAGAAGAAGCACCGGCTAACTCCGTGCCAGCAGCCGCGGTCATACGGAGGGTGCAAGCGTTAATCGGAATTACTGGGCGTAAAGCGCACGCAGGCGGTTTGTTAAGTCAGATGTGAAATCCCCGAGCTTAACTTGGGAAC
+
GGFGGGGGGGG-FEGGGGGGGGGGGGGGGGGFGGGGGFGGFGGGGGGGGGGGFGGGGFGFFGGGGGGCEGGGGGGFFGFDEFFFGGGGGGCFFGGFGFGGGGDFGGECC@FEEG,=FGGGGGGFGGGDF<FGDFFGGGGGGFGGGGDEFGGGGGDGGGGGGGGFFGCCGD@8<CFGCEGFDF,2CFGGEEGGD8*8BFGGCCEGGGGGFFGC8:E*5:CC:<C=F7?FGG5C:=DGD7@CDG>@GGGGFDDGGC5>5FBFA@DD?*06F?=?FFF4:>GFD;474*=>AFF?B(
@M04650:207:000000000-C238N:1:1101:16022:2870 1:N:0:19
ACTCCTACGGGAGGCAGCAGTGGGGAATATTGCACAATGGGCGCAAGCCTGATGCAGCCATGCCGCGTGTGTGAAGAAGGCCTTCGGGTTGTAAAGCACTTTCAGCGAGGAGGAAGGGTTCGGTGTTAATAGCACCGTTCATTGACGTTACTCGCAGAAGAAGCACCGGCTAACTCCGTGCCAGCAGCCGCGGTAATACGGAGGGTGCAAGCGTTAATCGGAATTACTGGGCGTAAAGCGCACGCAGGCGGTTTGTTAAGTCAGATGTGAAATCCCCGAGCTTAACTTGGGAAC
+
GGGGGGGGGGGGGGGGGGGGGGGGGGGGGGGGGGGGGGGGGGGGGGGGGGGGGGGGGGGGGGGGGGGGGGGGGGGGGGGGGFGGGGGG@GGGGGGGFGGGGGGGGGGGGGGGGGGGGGGGGGGBFFGGGGGGGGFGGEGFFDGGDGGCGGGGFGEGGGGGGGGGGFGGGGF7FFFGFGFCEFGGFFGGGGGGGGGGFFDGD>EGGGGCCGG5EE5EGCFGGGGFGGGGGFFFBG3*CGFDEG@DCCGGBDD3<3DFFF47C=FGFGGFFF6FFF??69CDEFFFFFBAF:>(8-
@M04650:207:000000000-C238N:1:1101:24495:2975 1:N:0:19
ACTCCTACGGGAGGCAGCAGTGGGGAATATTGCACAATGGGCGCAAGCCTGATGCAGCCATGCCGCGTGTGTGAAGAAGGCCTTCGGGTTGTAAAGCACTTTCAGCGAGGAGGAAGGCCAACAGCTTAATAGGCTGTTGGATTGACGTTACTCGCAGAAGAAGCACCGGCTAACTCCGTGCCAGCAGCCGCGGTAATACGGAGGGTGCAAGCGTTAATCGGAATTACTGGGCGTAAAGCGCACGCAGGCGGTTTGTTAAGTCAGATGTGAAATCCCCGAGCTTAACTTGTGAAC
+
GGGGGGGGGGGGGGGGGGGGGGGGGGGGGGGGGGGGGGGGGGGGGGGGGGGGGGGGGGGGGGGGGGGGGGGGGGGGGGGGGGGGGGGGDGGGGGGGGGGGGGGGGGGEGGGGGGGGGGGGGGGFGGGGGGGG@<DG:EDFE<FFGGGGGGGGGDGGGDGGGGGGGGGGGGGGGGGGGGGGGGGGGGGGFEGGGGGGGGGGGGGGGGGGGGGDGGGGGGGGGCGGGGFGFGGGFGGCDCFGFC@<CCD37CGGGGGFFF48C=77=CG<FFFFFFFFFB)559DF4*94<*9)<.
@M04650:207:000000000-C238N:1:1101:17433:2977 1:N:0:19
ACTCCTACGGGAGGCAGCAGTGGGGAATATTGCACAATGGGCGCAAGCCTGATGCAGCCATGCCGCGTGTATGAAGAAGGCCTTCGGGTTGTAAAGTACTTTCAGCGAGGAGGAAGGCATTGTGGTTAATAACCGCAGTGATTGACGTTACTCGCAGAAGAAGCACCGGCTAACTCCGTGCCAGCAGCCGCGGTAATACGGAGGGTGCAAGCGTTAATCGGAATTACTGGGCGTAAAGCGCACGCAGGCGGTTTGTTAAGTCAGATGTGAAATCCCCGAGCTTAACTTGGGAAC
+
GGGGGGGGGGGGGGGGGGGGGGGGGGGGGGGGGGGGGGGGGGGGGGGFGGGGGGGGGCGGGGGGGGG=FFFGGFCFFGGGGGGGGGGGEGGGAEGGGFGGGFCEEEEGGGGGGCFGGCEEDEEEEGFGGGGGGFGGGG:DFGEGFFG=CFGCEFGGGGC,>FGGGFGDCCFDF7DGGCFGGGFGGGGGGGGGEEGGGGGGGGEEECGDCFGCECGGFC>DGGGF?F?CFFGG@*9C>78DEG)0C5<C:C7DGCC@497@94**1:C)@@@F4??F?>D3307*9=*.:F@3:(
@M04650:207:000000000-C238N:1:1101:10404:3013 1:N:0:19
ACTCCTACGGGAGGCAGCAGTGGGGAATATTGCACAATGGGCGCAAGCCTGATGCAGCCATGCCGCGTGTGTGAAGAAGGCCTTCGGGTTGTAAAGCACTTTCAGCGAGGAGGAAGGCCAACAGCTTAATAGGCTGTTGGATTGACGTTACTCGCAGAAGAAGCACCGGCTAACTCCGTGCCAGCAGCCGCGGTAATACGGAGGGTGCAAGCGTTAATCGGAATTACTGGGCGTAAAGCGCACGCAGGCGGTTTGTTAAGTCAGATGGGAAATCCCTGGGCTTAACTGCGGAAC
+
FGGGGGGGGGGGGGGGGGGGGGGGGGGGGGGGGGGGGGGGGGGGGGGGGGGGGGGGGGGGGGGGGGGGGGEGGGGGGGGGGGGGGGGGGGGGGGGGGCFGGG<FGGGEFGED>FGGD8BFGCGFGCGFFGGF8FFFAD?F@,>FFDG:FGGCDCGGGGGCFGGGGGGDDEGGFGF9FGGGGGGGF6CF@EEEGGGGGFFCEECEGGGEGF7=GC*;FFFGDDEGCGFGF4FGEG3*9FFGDG>@3DDD:DGGG*>).8@@9@FGF7;)7:6@*09?)5*7)3*79=B2)777(-
@M04650:207:000000000-C238N:1:1101:18314:3075 1:N:0:19
ACTCCTACGGGAGGCAGCAGTGGGGAATATTGCACAATGGGCGCAAGCCTGATGCAGCCATGCCGCGTGTGTGAAGAAGGCCTTAGGGTTGTAAAGCACTTTCAGCGAGGAGGAAGGCGTTGCAGTTAATAGCTGCAGCGATTGACGTTACTCGCAGAAGAAGCACCGGCTAACTCCGTGCCAGCAGCCGCGGTAATACGGAGGGTGCAAGCGTTAATCGGAATTACTGGGCGTAAAGCGCACGCAGGCGGTTTGTTAAGTCAGATGTGAAATCCCCGAGCTTAACTTGGGAAC
+
GGGGGGGGGGGGGGGGGGGGGGGGGGGGGGGGGGGGGGGGGGGGGGGGGGGGGGGGGGGFGGGGGGGGGGGGGGGGGGGGGGGGGGGGGGGGGGGGGGGGGGGGGGGGGGEFGGGGGGGGGGGGGGGGGGGGGGGGGGGGGGGGGGGGGGGGGGGGGGGGGGGGGGGGGGGGGGGGGGFGGGGGGFFGGGGGGGGGGGGGDGECE8EGGGGGGGGGGGGGGGGGGEGFFGGGFGGGGGFGFGFFGCDGFGGGGGGFFFFB<?FGFFGBFFFFFF4@:9D@B>CFFFFFBFF:B1
@M04650:207:000000000-C238N:1:1101:9662:3077 1:N:0:19
ACTCCTACGGGAGGCAGCAGTGGGGAATATTGCACAATGGGCGCAAGCCTGATGCAGCCATGCCGCGTGTGTGAAGAAGGCCTTCGGGTTGTAAAGCACTTTCAGCGAGGAGGAAGGGTTCGGTGTTAATAGCACCGTTCATTGACGTTACTCGCAGAAGAAGCACCGGCTAACTCCGTGCCAGCAGCCGCGGTAATACGGAGGGTGCAAGCGTTAATCGGAATTACTGGGCGTAAAGCGCACGCAGGCGGTTTGTTAAGTCAGATGTGAAATCCCCGAGCTTAACTTGGGAAC
+
GGGGGGGGGGGGGGGGGGGGGGDGGGGGGGGGGEFGGGGGGGGCEGGGGGGGF@FGGGGGGGGGGGGGG:FFFGGGGGGGGGGGFCGGFG:CAFGEGGC5FG9@<CC6FG@FG:<E@7?<FF73BB:,ADF@BFEFE3F8FD<FF9>8<>CCBB:@3CCGG@:>>F7B:EFG,?D;EE:FGFF28:::EC=8CB88FECFC188ECEGFFGGG**2::FFGG5C8CCECCC57CCEDCFG3D>BD5CD3C75C*/.?FFFCF7:=**-0879=8)9:9)0)(*9@46))7)484
@M04650:207:000000000-C238N:1:1101:10704:3242 1:N:0:19
ACTCCTACGGGAGGCAGCAGTGGGGAATATTGCACAATGGGCGCAAGCCTGATGCAGCCATGCCGCGTGTGTGAAGAAGGCCTTCGGGTTGTAAAGCACTTTCAGCGAGGAGGAAGGCCAACAGCTTAATAGGCTGTTGGATTGACGTTACTCGCAGAAGAAGCACCGGCTAACTCCGTGCCAGCAGCCGCGGTAATACGGAGGGTGCAAGCGTTAATCGGAATTACTGGGCGTAAAGCGCACGCAGGCGGTTTGTTAAGTCAGATGTGAAATCCCCGAGCTTAACTTGGGAAC
+
GGGGGG9FGGGDGGGGGDGGGGGGGGGGGGGGGGGGGGGGGGGGGGGGGGGGGGGGGGGGGGGGGGGFDGFGGGGFGGGGGGGGGGGGFGGGGGGGGGGGGGGGGGGFGEEGGEFGGGGGGGGGGGGGGDGGGGGFGGGGGGFGFGGGFGEGGGDEGGGGGFGGGGGGGGGGGGGGGGGGGGGGGGGGFEGGDCEGFC;CECEGGGGGGGGGGCGGGG75EGEGGGGFGGGGDGGGGGFG:<B@GCDDFGGDGGGFFFF=:=FGFFG6=FFF=FF??BD>DBFFFFF<<FFFF4
@M04650:207:000000000-C238N:1:1101:8588:3276 1:N:0:19
ACTCCTACGGGAGGCAGCAGTGGGGAATATTGCACAATGGGCGCAAGCCTGATGCAGCCATGCCGCGTGTATGAAGAAGGCCTTCGGGTTGTAAAGTACTTTCAGCGGGGAGGAAGGGTTCAGTGTTAATAGCACTGTTCATTGACGTTACTCGCAGAAGAAGCACCGGCTAACTCCGTGCCAGCAGCCGCGGTAATACGGAGGGTGCAAGCGTTAATCGGAATTACTGGGCGTAAAGCGCACGCAGGCGGTTTGTTAAGTCAGATGTGAAATCCCCGAGCTTAACTTGGGAAC
+
GGGGGGGGGGGGFGGGGGGGGGGGGGGGGGGGGGGGGGG?EGGGGGGGGGGGGGGGGGGGGGGGGGGGGGGGGGFGGGGGFGFGFGGGGGEFGGGAFGFFGGGGGEEGG7FEGGFGG7F<FAEFAGGGGFGGGGGGGEFFFFGCFGCFFGGGGGGGGGGGGGGDGG7FFGGGGGGGGDF@CEGGGGGGGGEEGDGGGGGGGGCEEG>7@FG5;ECCCF=F5CEGFGGGGGGC<E<GF07<BG>EGDGGBDGD5DG>?@FFGBGGFDCA?BFFFFFFF>)>>;6@F?=4>)7?2,
@M04650:207:000000000-C238N:1:1101:10370:3409 1:N:0:19
ACTCCTACGGGAGGCAGCAGTGGGGAATATTGCACAATGGGCGCAAGCCTGATGCAGCCATGCCGCGTGTGTGAAGAAGGCCTTCGGGTTGTAAAGCACTTTCAGCGAGGAGGAAGGGTTCGGTGTTAATAGCACCGTTCATTGACGTTACTCGCAGAAGAAGCACCGGCTAACTCCGTGCCAGCAGCCGCGGTAATACGGAGGGTGCAAGCGTTAATCGGAATTACTGGGCGTAAAGCGCACGCAGGCGGTTTGTTAAGTCAGATGGGAAATCCCCGAGCTGAACTTGGGAAC
+
GGGGGGGGGGGGGGGGGGGGGGGGGGGGGGGGGGGGGGGGGGGGGGGGGGGGGGGGGFEGGGGGGGGCGGGGGGGGGGGGGGGGGGGGGGGGGGGGGGGGGGGFGGGCGGGDFGGGGGFGFEG=FCFGGGGGGGGFGDCFGGGGGGG7CGGGGGDGGGGGGGGGGGGGGGGGGGGGGGFFGGGGGGGGGGGGGCEGGGFGGGGGGGGDGGFEEEDEGFGGGGGGGGFGGGGGF=DGG>4D>C>DCDGDDGG3C5C@FFFFFFGGFFF)75?7*96?BB)8@9**9?B)6@FBF(
@M04650:207:000000000-C238N:1:1101:20495:3457 1:N:0:19
ACTCCTACGGGTGGCAGCAGTGGGGAATATTGCACAATGGGCGCAAGCCTGATGCAGCCATGCCGCGTGTGTGAAGAAGGCCTTCGGGTTGTAAAGCACTTTCAGCGAGGAGGAAGGGTTCGGTGTTAATAGCACCGTTCATTGACGTTACTCGCAGAAGAAGCACCGGCTAACTCCGTGCCAGCAGCCGCGGTAATACGGAGGGTGCAAGCGTTAATCGGAATTACTGGGCGTAAAGCGCACGCAGGCGGTTTGTTAAGTCAGATGTGAAATCCCCGAGCGTAACTTGGGAAC
+
GGGGGGGGGGGGGGGGGGGGGGGGGGGGGGGGGGGGGGGGGGGGGGGGGGGGGGGGGGGGGGGGGGGGGGGGGGGGGGGGGGGGGGGGGGGGGGGGGGGGGGGGGGGGGGGGGGGGGGGGGGGCGGGGGGGGGGGGGDFGGGGGGGGGGGGGGGGGGGGGGGGGGGGGCCCGGGGGGGGGGGGGGGGGGGGGGGGGGGGGGGGGEGGGGGGGGEEGFGGGGGGGGFDGGGGGFEGGGGFGFGFFGGGGFGGGGGGFFFFF?FGGFGGFFFFFF=7@BBG>D(9BEE@94FF:>(
@M04650:207:000000000-C238N:1:1101:16470:3489 1:N:0:19
ACTCCTACGGGAGGCAGCAGTGGGGAATATTGCACAATGGGCGCAAGCCTGATGCAGCCATGCCGCGTGTGTGAAGAAGGCCTTCGGGTTGTAAAGCACTTTCAGCGAGGAGGAAGGGTTCGGTGTTAATAGCACCGTTCATTGACGTTACTCGCAGAAGAAGCACCGGCTAACTCCGTGCCAGCAGCCGCGGTAATACGGAGGGTGCAAGCGTTAATCGGAATTAATGGGCGTAAAGCGCACGCAGGCGGTTTGTTAAGTCAGATGTGAAATCCCCGAGCTTAACTTGGGAAC
+
GGGGGGGGGGGGGGGGGGGGGGGGGGGGGGGGGGGGGGGGGGGGGGGGGGGGGGGGGEGGGGGGGGGGGGGGGGGGGGGGGGGCFGGGGGGGGGGGGGGGGCGGGFFGGGCFGDFGGGGGGEG>==FGGGGGGGGGGGECGGDFGGG@FGGGGEGFGGGGGGGGGGGGEC@EFGGCGGFFGGFGFGGFFGGGGGGGGGCGGGGGGEGDGGCFGGGGGC>G=<55+<+9CFGGEGGEGFFGDGFFCCGGBC5>CC<)7=*=+=FGFFGFFFFFFFFF:77)7>C4@FFBAF48>-
@M04650:207:000000000-C238N:1:1101:15280:3533 1:N:0:19
ACTCCTACGGGAGGCAGCAGTGGGGAATATTGCACAATGGGCGCAAGCCTGATGCAGCCATGCCGCGTGTGTGAAGAAGGCCTTCGGGTTGTAAAGCACTTTCAGCGAGGAGGAAGGGTTCGGTGTTAATAGCACCGTTCATTGACGTTACTCGCAGAAGAAGCACCGGCTAACTCCGTGCCAGCAGCCGCGGTAATACGGAGGGTGCAAGCGTTAATCGGAATTACTGGGCGTAAAGCGCACGCAGGCGGTTTGTTAAGTCAGATGTGAAATCCCCGAGCTTAACTTGGGAAC
+
GGGGGGGGGGGGGGGGGGGGGGGGGGGGGGGGGGGGGGGGGGGGGGGGGGGGGGGGGGGGGGGGGGGGGGGGGGGGGGGGGGGGGGGGGGGGGGGGGGGGGGGGGGGGGGGGGGGGGGGGGGGFEGGGGGGGGGGGGGGGGDGGGGGGGGGGGGGGGGGGGGGGGGGGGGGGGGGGGGGFGGGGGGGGGGGGGGGGGGGGGGGGGEGGGGGGGGGGGGGFGGGGGGGGFGGFDGGEFFFGFGFFGGGGFGGGGGGF?6@FCFGGFGGFFFFFFFFFF>CDEFGBFFFA>FF?:-
@M04650:207:000000000-C238N:1:1101:25683:3542 1:N:0:19
ACTCCTACGGGAGGCAGCAGTAGGGAATCTTCCGCAATGGACGAAAGTCTGACGGAGCAACGCCGCGTGAGTGAAGAAGGTTTTAGGATCGTAAAACTCTGTTGTTAAAGAAGAACAAGGATGAGAGTAACTGCTCATCCCCTGACGGTATTTAACCAGAAAGCCACGGCTAACTACGTGCCAGCAGCCGCGGTAATACGTAGGTGGCAAGCGTTGTCCGGATTTATTGGGCGTAAAGCGAGCGCAGGCGGTTCTTTAAGTCTGATGTGAAAGCCCCCGGCTCAACCGGGGAGG
+
GGGGGGGGGGGGGGGGGGGGGGGGGGGGGGGGGGGGGGGGGGGGGGGGGGGGGGGGGGGGGGGGGGGFFGGGGGGFGGGGFGGGGGGGGGGGGFFGGGGGGGGGGGGGGGGGGGGGGGGGGGGGGGGGGGGGGGGGGGGGGGGGGGGGGGGGGGGGGGGGFFGG?FGGGGGGGGGC@EGGFGGGGFGGGGGGGEGCFFFGEGGGGGGGGGGGGGGCGGGGGGGCEGGGGGFGEGGGGDFGFGEBDGGDDDDD5CC48==FEFFGFGGFF4=FFFFFFFGFF0<?FFFB>EF(39
@M04650:207:000000000-C238N:1:1101:24125:3610 1:N:0:19
ACTCCTACGGGAGGCAGCAGTGGGGAATATTGCACAATGGGCGCAAGCCTGATGCAGCCATGCCGCGTGTGTGAAGAAGGCCTTCGGGTTGTAAAGCACTTTCAGCGAGGAGGAAGGCCAACAGCTTAATAGGCTGTTGGATTGACGTTACTCGCAGAAGAAGCACCGGCTAACTCCGTGCCAGCAGCCGCGGTAATACGGAGGGTGCAAGCGTTAATCGGAATTACTGGGCGTAAAGCGCACGCAGGCGGTTTGTTAAGTCAGATGTGAAATCCCCGAGCTTAACTTGGGAAC
+
GGGGGGFFGGGGGGGGGGGGFFGGGFGGGGGGGGGGGGGGGGGGGGGGGGGGGGGCEGFGGGGGGGEGGGGGGGGGGGGGGGGGGGGGGGGGGGGGGGGGGGGGGGGGGGGEGGGGGGGFFGGFGG9FGGGGGGGG<>FFFF<F9FGEGGGGFDGGGGFGGGGGGGGGGGD7FGFFFGGGGGFGGGFGEGGGGG7:;<9F5E5EGDGGGGGGG=ECFGGGGGEGGGGFGFGGFCGGF==DEGFBDDD7;>DDGGGF4@=*+77C4*2648BBF4)7:B3.5->F?=*.6)5(.-
@M04650:207:000000000-C238N:1:1101:20949:3762 1:N:0:19
ACTCCTACGGGAGGCAGCAGTGGGGAATATTGCACAATGGGCGCAAGCCTGATGCAGCCATGCCGCGTGTGTGAAGAAGGCCTTCGGGTTGTAAAGCACTTTCAGCGAGGAGGAGGGGTTCGGTGTTAATAGCACCGTTCATTGACGTTACTCGCAGAAGAAGCACCGGCTAACTCCGTGCCAGCAGCCGCGGTAATACGGAGGGTGCAAGCGTTAATCGGAATTACTGGGCGTAAAGCGCACGCAGGCGGTTTGTTAAGTCAGATGTGAAATCCCCGAGCTTAACTTGGGAAC
+
GGGGGGGGGGGGGGGGGGGGGGGGGGGGGGGGGGGGGGGGGGGGGGGGGGGGGGGGGGGGGGGGGGGGGGGGGGGCGGGGGGGGGGGGGGEFGGGGGGGGGGGGGGEFGGEGGFGGGGGGGGGBFGGGGGGGGGGGFFDFGGGGGGGDFGGGGGGGGGGGGGCFGGFGGGGGFFFGGGGGGGGGGGGGFGGGDGEG?EFGGGGDGEGEGCGGGG>EFFGGGGGGGGGGGGGGFGGG*:?D@GEF37CGFGGGGGGFFFFFFFFG=>FDFFF86FFF?FD>DFG46@?AAFFBB,
@M04650:207:000000000-C238N:1:1101:5779:3870 1:N:0:19
ACTCCTACGGGAGGCAGCAGTGGGGAATATTGCACAATGGGCGCAAGCCTGATGCAGCCATGCCGCGTGTGTGAAGAAGGCCTTCGGGTTGTAAAGCACTTTCAGCGAGGAGGAAGGGTTCAGTGTTAATAGCACTGTTCATTGACGTTACTCGCAGAAGAAGCACCGGCTAACTCCGTGCCAGCAGCCGCGGTAATACGGAGGGGGCAAGCGTTAATCGGAATTACTGTGCGTAAAGCGCACGCAGGCGGTTTGTTAAGTCAGATGTGAAATCCCCGAGCTTAACTTTGGAA
+
GGFGGGF<EDCEGD7F@6;ECCFE+6BAF,<FFGF9FECCF@:C+6@@CCEGDGGGG,EEF@FCFGF>CEGGGGGCCGFEAFCGGGGEFBFFFGGF9AADFECFGGG7>7CC@FBFG7FGGG,,:5CAFA<@?FFGE5,5,C,,DFG:FD+<>FGEGFGFFFGFGGFEGGGGFGDGGC<CBDDGGGCFGDE8818C?EGFECCCB*=CGGGGGG5CC*?7;<*:@7CC<*<F>*9:>F=D@C373CD>5197<CGF@4@@<?GGB7*6BB689*694(9)),***9@2.995<
@M04650:207:000000000-C238N:1:1101:19595:3873 1:N:0:19
ACTCCTACGGGAGGCAGCAGTGGGGAATATTGCACAATGGGCGCAAGCCTGATGCAGCCATGCCGCGTGTGTGAAGAAGGCCTTCGGGTTGTAAAGCACTTTCAGCGAGGAGGAAGGGTTCGGTGTTAATAGCACCGTTCATTGACGTTACTCGCAGAAGAAGCACCGGCTAACTCCGTGCCAGCAGCCGCGGTAATACGGAGGGTGCAAGCGTTAATCGGAATTACTGGGCGTAAAGCGCACGCAGGCGGTTTGTTAAGTCAGATGTGAAATCCACGAGCTTAACTTGGGAAC
+
GGGGGGGGGGGGGGGGGGGGGGGGGGGGGGGGGGGGGGGGGGGGGGGGGGGGGGGGGGGGGGGGGGGGGGGGGGGGGGGGGGGGGGGGGGGGGGGGGGGGGGGGGGGGGGGGGGGGGGGGFGGFGGGGGGGGGGGGGFFGGGGFGGGGGGGGGGGGGGGGGGGGGGGGGGGGGGGGGGGGEGGGGGGGGGGGGGGGFGGGGGGGGEGGGGFGGGGDE>CFGGGFGGFFDFGGEGGGGGFGEG>EGGDD@5CDGGG>FFFFGFGG47>AFF*@6@F*4:DDD>C=?F@24453:3
@M04650:207:000000000-C238N:1:1101:22463:3921 1:N:0:19
ACTCCTACGGGAGGCAGCAGTGGGGAATATTGCACAATGGGCGCAAGCCTGATGCAGCCATGCCGCGTGTGTGAAGAAGGCCTTCGGGTTGTAAAGCACTTTCAGCGAGGAGGAAGGCCAACAGCTTAATAGGCTGTTGGATTGACGTTACTCGCAGAAGAAGCACCGGCTAACTCCGTGCCAGCAGCCGCGGTAATACGGAGGGTGCAAGCGTTAATCGGAATTACTGGGCGTAAAGCGCACGCAGGCGGTTTGTTAAGTCAGATGTGAAATCCCCGAGCTTAACTTGGGAAC
+
GGGGGGGGGGGGGGGGGGGGGGGGGGGGGGGGGGGGGGGGGGGGGGGGGGGGGGGGGGGGGGGGGGGGGGGGGGGGGGGGGGGGGGGGGGGGGGGGGGGGGGGGGGGGGGGGGGGGGGGGGGGGGGFFGFGGGGGGFGGGGGGGGGGGGGGGGGGGGDGGGGGGGGGDGGGGCFGGGGGGGGGGGGGGGGGGGGGGGGGGGGGGEGGGGGFFE:EGGGGGGGDFFGGGG4CFBEC5FGFGFGDFGCDGFGGDD59FFF?BEFGFFGGFFFF69@)9<FDBEFGFF4=A2:>??4
@M04650:207:000000000-C238N:1:1101:12400:3939 1:N:0:19
ACTCCTACGGGAGGCAGCAGCAAGGAATTTTCCGCAATGGGCGCAAGCCTGACGGAGCAACGCCGCGTGGGGGATGACGCCTTTCGGGGTGTAAACCCCTTTTCTGCGGGAGGACAACCGACAGTACCGCAGGAAGAAGGCCCGGCTAACTACGTGCCAGCAGCCGCGGTAATACGTAGGGGCCGAGCGTTGTCCGGAATTACTGGGCGTAAAGCGCGCGCAGGCGGCTGGGCAAGCCCGACGTGAAAGCCCCCGGCTCAACCGGGGAGGGTCGTCGGGGACGGCTTGGCTTGG
+
GGGGGGGGGGGGGGGGGGGGGGGGGGGGGGGGGGGGGGGGGGGGGGGGGGGGGGGGGGGGGGGGGGGFGGGGGGGGGGGGGGGGGGGGGGGGGGGGGGGGGGGGGGGGGGGGGGGGGGGGGDGGGGGGGGGGGGGGGGGGFGGGGGGEGGGGGGFGGGGGGGGGGGGGG8CGDGGGGGGGGGGGGEEGGED?EGGGGG>GGFGGGGGGGGEGFCFGDD3CEGGGGGGCEDEGFCCF<*7C3DE>D4>CFG4F:DDDD)<*9577BDD(77@..>753>DF>>)77)53:)).91
@M04650:207:000000000-C238N:1:1101:17978:3996 1:N:0:19
ACTCCTACGGGAGGCAGCAGTGGGGAATATTGCACAATGGGCGCAAGCCTGATGCAGCCATGCCGCGTGTGTGAAGAAGGCCTTAGGGTTGTAAAGCACTTTAGATGGAGGGGAGTGGTCACAGGGTTAAGAGCCGTGTGATTTGACGTACTCCAGGGAATAAGCACCGGCTAACTCCGTGCCAGCAGCCGCGGTAACACGGGGGGTGCGAGCGTTAATCGGAATGACTGGGAGTAAAGGGCGTGTAGGTGGTTGACTAAGTGTGACGTGAAAGTGCAGGGCTTACACTTGTT
+
CFGGGGGGGGGCCGFEGDFGFGGGEGGFGGDFGGGGGGGGGCCFCFEG@FGG<,ECE8CFEF8EFBF@BFFGGFGGDFFF8CFFC<CE,F+FFGGGGGGGC,<,<5<EFEFFD+@B,B<=FFFG878F@FGDGFFCCGGGGG<DGCD6FFCGFGGGDGF739EFEEB<CCCGGGEG@,C:D>EFGECFGFCECCCBE9C?8*38C>CE:CCGGC:*29?C5CE*;CGC+08*)2/<:CFGF*<099CFF>DFD399@FF*A9F*9>*3)005*=BF)-:)5:55)66)5*949
@M04650:207:000000000-C238N:1:1101:24959:4011 1:N:0:19
ACTCCTACGGGAGGCAGCAGTGGGGAATATTGCACAATGGGCGCAAGCCTGATGCAGCCATGCCGCGTGTGTGAAGAAGGCCTTCGGGTTGTAAAGCACTTTCAGCGAGGAGGAAGGGTTCGGTGTTAATAGCACTGTTCATTGACGTTACTCGCAGAAGAAGCACCGGCTAACTCCGTGCCAGCAGCCGCGGTAATACGGAGGGTGCAAGCGTTAATCGGAATTACTGGGCGTAAAGCGCACGCAGGCGGTTTGTTAAGTCAGATGTGAAATCCCCGAGCTTAACTTGGGAAC
+
GGGGGGGGGGGGGGEGGGGGGGGGGGGGEFGGDGGGFGGFGDCEGGEGGGGGGAEGEGGGGGGGEFEGGGGGGGGFFGGFGGGGFEGFGGGGGGGEEGFGGFCGGFG7F:CFGGEECGFFFGD:F>FFGGGGGGFFEFGGGFGECFFCGFGGFGGGGGGGGGGGGFGEGEGGGGGG78>CEGFGFCGF:EGGEGGGGGGECEEGGEEGGGGGGCCGC>CC:5CCCCG7C<EGFEC7FG*9)9;BGGGCD7C9DDG:7FFFCFGGFCF4*=?B?B6F?9D:>>41=9?)6)7:>(
@M04650:207:000000000-C238N:1:1101:12792:4023 1:N:0:19
ACTCCTACGGGAGGCAGCAGTGGGGAATATTGCACAATGGGCGCAAGCCTGATGCAGCCATGCCGCGTGTGTGAAGAAGGCCTTCGGGTTGTAAAGCACTTTCAGCGAGGAGGAAGGGTTCAGTGTTAATAGCACTGTTCATTGACGTTACTCGCAGAAGAAGCACCGGCTAACTCCGTGCCAGCAGCCGCGGTAATACGGAGGGTGCAAGCGTTAATCGGAATTACTGGGCGTAAAGCGCACGCAGGCGGTTTGTTAAGTCAGAGGTGAAATCCCCGAGCTTAACTTGGGAAC
+
GGFGGGGGGGGGGGGGGGFGGGGGGGGGGGGGGGGGGGGGGGEGGGGGGGGGGGGGGGGFEGGGGGGFFGGFGGGGFGFGGGGGGGGG@FFGGGGGFGGGGGFGGGGFGGGGFC@FGFFGGGGGGGDFGGGGGGGGGGGGGGGGGGG=<BF9<FCCFGFGGGGGGGGGGGEGFFCCFEGGGGG6DCGGFGCEE>EEGGGGGGGGGGGGGEGGG5CEF>CFGGEFGGE9FGGFBGDD5:4C>CD>CDDD;DGGGDDF:B=?<FFGF*5>F?*9*96@?>7@B>9=*97)<?@:,(
@M04650:207:000000000-C238N:1:1101:20107:4051 1:N:0:19
ACTCCTACGGGAGGCAGCAGTGGGGAATATTGCACAATGGGCGCAAGCCTGATGCAGCCATGCCGCGTGTGTGAAGAAGGCCTTCGGGTTGTAAAGCACTTTCAGCGAGGAGGAAGGCCAACAGCTTAATAGGCTGTTGGATTGACGTTACTCGCAGAAGAAGCACCGGCTAACTCCGTGCCAGCAGCCGCGGTAATACGGAGGGTGCAAGCGTTAATCGGAATTACTGGGCGTAAAGCGCACGCAGGCGGTTTGTTAAGTCAGATGTGAAATCCCCGAGCTTAACTTGGGAAC
+
GGGGGGGGGGGGGGGGGGGGGGGGGGGGGGGGGGGGFGGGGGGGGGGGGGGGGGGGGGGGGGGGGGGGGGGGGGGGGGGGGGGGGGGGGGGGGFGGGGGGGGGGGGGFGGGGGGFGGGGGFGGGGGGGGGGGGGFGGCFGGGGGGGGGGGGGGGGGCGGGFGGGGGGGGGGGGGGGGGFGGGGGGGGGCEGGGG7B;?CGGGGGGGGGGGCGEEGGGGGGGCEGGFGGGGGGEGGGGFFGEGFFGGGGEGGGDDGFFFFFGFGGFGF>FFFFFFF:?B<EF><??F4>AFF??8
@M04650:207:000000000-C238N:1:1101:10336:4109 1:N:0:19
ACTCCTACGGGAGGCAGCAGTGGGGAATATTGCACAATGGGCGCAAGCCTGATGCAGCCATGCCGCGTGTGTGAAGAAGGCCTTCGGGTTGTAAAGCACTTTCAGCGAGGAGGAAGGGTTCAGTGTTAATAGCACTGTTCATTGACGTTACTCGCAGAAGAAGCACCGGCTAACTCCGTGCCAGCAGCCGCGGTAATACGGAGGGTGCAAGCGTTAATCGGAATTACTGGGCGTAAAGCGCACGCAGGCGGTTTGTTAAGTCAGATGTGAAATCCCCGAGCTTAACTTGGGAAC
+
GGGGGGGGGGGCGGGGGGGGFGGGGFGGGGGGGGGGGGGGGGGGGGGGGGGGGGGGGGGGGGGGGGGGGGGGGGGGFGGGGGGGGGGGGGGGGGGGGGGGEGGFGGGGGGGGGGGGGGGCFGG,EFGGGGGGGGGGGDFGGGGGGGGGFGGGGGGGGGGFGFGGGGGGGGGGGGGGCGGGGGGGGGGGGGGGGGGGFGFGG>?EGGGGGGGDEGGGGGGGGGGGGGGGGGGC:57:>74DBG>FGGGG@DGGGGGFFFFFCB>C6CFFFFFFFFF?:BGF>;4*99/:<?FFF(
@M04650:207:000000000-C238N:1:1101:20475:4143 1:N:0:19
ACTCCTACGGGAGGCAGCAGTAGGGAATTTTCCGCAATGAGCGAAAGCTTGACGGAGCGACACAGCGTGCAGGATGAAGGTCTTCGGATTGTAAACTGCTGTTGTAAGGGAAGAAAAAATTTAATAGGAAATGATTAAATCTTGACGGTACCTTATTAGAAAGTGACGGCAAACTATGTGCCAGCAGCCGCGGTAATACATAGGTCACAAGCGTTATCCGGAATTATTGGGCGTAAAGCGAGCGCAGGTGGTTTATTAAGTCTGGTGTAAAAGGCAGTGGCTCAACCATTGTAT
+
EFGGGGGGGGGGGGGGGGGGGGGGGGGGGFGGGGGEG@FFGGGGGGGGGGGGGGGGGGGGGDFGGGGGGGGGGGEFGGGGGGGGGCE:FFGGGGGGGGGGGFFFGGAEEFGGGGGGGGGGGGGGGGGGGGGGGGCGGFDFGFGGGFDGGGGFGGGGGGGGGGEFDGFGGGGGGGCFGGGGGFFF@@DCGGGGGGGGGGGGGGGGGGGGGFG5EECC5CFGGGGGFCCFGGGGBGGG3FFD>G>BDCDD.7C1>5749F6?FF>FF7<?FF?FFDF@BFF?D?4@FFFFFFFFD9
@M04650:207:000000000-C238N:1:1101:14428:4172 1:N:0:19
ACTCCTACGGGAGGCAGCAGTGGGGAATATTGCACAATGGGCGCAAGCCTGATGCAGCCATGCCGCGTGTATGAAGAAGGCCTTCGGGTTGTAAAGTACTTTCAGTGGGGAGGAAGGCGAAGAGGTTAATAACCTTTTCGATTGACGTTACCCGCAGAAGAAGCACCGGCTAACTCCGTGCCAGCAGCCGCGGTAATACGGAGGGTGCAAGCGTTAATCGGAATTACTGGGCGTAAAGCGCACGCAGGCGGTCTGTCAAGTCGGATGTGAAATCCCCGGGCTCAACCTGGGAAC
+
GGGGGGGGGGGGGGGEGGGGGGGGGGGGGGGGGGGGGGFGGGGGGEGGGGGGGGGGGGGGGGGGGGGGGGGGGGGGGGGGGGGGGGGGGGGGGGGGGGGGGGGGGDFGGGGGGGGGGGGGGGGGGFFGGGGGFGGFGGGGGBFGGGGFFGGGGGGGGGGGGGGGGGGGGGGGGGGFGGGGGGGGGGFFFGEEGGGDGGGGGGGGGGGGGGGGGGEGGGGGGGGGGFFGGGGGEGGGGGFGFGFEDDGGDGG5)*2/=BFFFFDGE*94@F?FFF:FB>CDF0DF?FF0:@FF?2
@M04650:207:000000000-C238N:1:1101:9664:4209 1:N:0:19
ACTCCTACGGGAGGCAGCAGTAGGGAATCTTCCGCAATGGACGAAAGTCTGACGGAGCAACGCCGCGTGAGTGAAGAAGGTTTTAGGATCGTAAAACTCTGTTGTTAAAGAAGAACAAGGATGAGAGTAACTGCTCATCCCCTGACGGTATTTAACCAGAAAGCCACGGCTAACTACGTGCCAGCAGCCGCGGTAATACGTAGGTGGCAAGCGTTGTCCGGATTTATTGGGCGTAAAGCGAGCGCAGGCGGTTCTTTAAGTCTGATGTGAAAGCCCCCGGCTCAACCGGGGAGG
+
GGGGGGGGGGGEGGGGGGGGGGGGGGGGGGGGGGGGGGGGGGGGGGGFGGGGGGGGGGGGGGGGGGGGGGGGGGGGGGGGFA<FFGGGFGGGGGGGGGGGGGGFFFFGGGGGGGGGGGGGGEFFGGGGGGGADGFGGGGFGGGGGGGGGGGGGGGG9FGGGGGGGGGFGGGGGGGGGGGGGGGGGCGGGGGGGGGGGGGGFGGGGF>CGGGF*:CEECCGGD*CCF7C99EC:CDGFGFD>3>EDGCCEGG73>FB=FFFGFGG77CAFFFFFF)<?>GEF9**9?:91BB9>B
@M04650:207:000000000-C238N:1:1101:7594:4262 1:N:0:19
ACTCCTACGGGAGGCAGCAGTGGGGAATATTGCACAATGGGCGCAAGCCTGATGCAGCCATGCCGCGTGTGTGAAGAAGGCCTTCGGGTTGTAAAGCACTTTCAGCGAGGAGGAAGGGTTCAGTGTTAATAGCACTGTTCATTGACGTTACTCGCAGAAGAAGCACCGGCTAACTCCGTGCCAGCAGCCGCGGTAATACGTAGGTGGCAAGCGTTGTCCGGATTTATTGGGCGTAAAGCGAGCGCAGGCGGTTTCTTAAGTCTGATGTGAAAGCCCCCGGCTCAACCGGGGAGG
+
GGGGGGGGGGGGGGGGGGGGGGGGGGGGGGGGGGGGGGGGGGGDGGGGGGGGGGGGGGGGGGGGGGGGGEGGGGGGGFGGGGGGGGGGGGGGGGGGGGGGFGGGGGGGGGGGGGGGGEGGGGGGGFFGGGGGGGGFGGFGGGGGGGGFGGGGGGG>FGGCGGGGGGGGGEGEGGGGGDGGGGGGGGGGGDCGGGGGGFGGGGGGGCGGGGGGGGGEGGGGGGG=FCEFGGGGFGGGGGF5BGDFGGGGFGC)9*CFFF=FF=CD=FGF?@FF?@FF(-CDF>CF=F>6>7B(7>
@M04650:207:000000000-C238N:1:1101:20251:4270 1:N:0:19
ACTCCTACGGGAGGCAGCAGTGGGGAATATTGCACAATGGGCGCAAGCCTGATGCAGCCATGCCGCGTGTGTGAAGAAGGCCTTCGGGTTGTAAAGCACTTTCAGCGAGGAGGAAGGGTTCGGTGTTAATAGCACCGTTCATTGACGTTACTCGCAGAAGAAGCACCGGCTAACTCCGTGCCAGCAGCCGCGGTAATACGGAGGGTGCAAGCGTTAATCGGAATTACTGGGCGTAAAGCGCACGCAGGCGGTTTGTTAAGTCAGATGTGAAATCCCCGAGCTTAACTTGGGAAC
+
GGGGGGGGGFGGGGGGGGGGGGGGGGGGGGGGGGGGGGGGGGGGGGGGGGGGGGGGGGGGGGGGGGGGGGGGGGGGGGGGGGFGGGGGGEGGGGGGGGGGGGGGGGGGGGGGGGGGGGGFGGGCCCGFEFGFDGGGGDFFGFDFCFGFFFEGGGGGGGGFGGFFGGGGGDGGGGGGGGGGGGGGGFGGFEDGEECEF<9CEEGGGGGGGGGFGGCEGDFCCDGGFFGGGGGGFG3CDGFGEGB@CDDDDGGCGGGFFFF4C?7DFCFAFFF46=F4?>CDB>4?FFFAFFF:?4
@M04650:207:000000000-C238N:1:1101:25843:4297 1:N:0:19
ACTCCTACGGGAGGCAGCAGTGGGGAATATTGGACAATGGGCGAAAGCCTGATCCAGCAATGCCGCGTGAGTGACGAAGGCCTTAGGGTTGTAAAGCTCTTTTACCCGGGATGATAATGACAGTACCGGGAGAATAAGCTCCGGCTAACTCCGTGCCAGCAGCCGCGGTAATACGGAGGGAGCTAGCGTTGTTCGGAATTACTGGGCGTAAAGCGCACGTAGGCGGATTGGAAAGTTGGGGGTGAAATCCCGGGGCTCAACCCCGGAACTGCCTCCAAAACTCCCTGTCTGG
+
GGGGGGGGGGGGGGGGGGGGGGGGGGGGGGGGGGGGGGGGGGGGGGGGGGGGGGGGGGG,FFGG@CGGGGGGGGGGFFGGGGGFGGGGGGGGGGGGGGGGGGGGFEGGGGGGGGGGGGGGGGGGGGGGGGGGGGGGGGGGGFGGGGGFGA9FGGFGGGGGGGGGGGGE>>CFGGGGGGGGEGGGGF?E4CEGGGGGGDFGGGGGF>CCEE=*<CGCCCDFGG8<EGEC:989*<<ACFFGDG>:57:>F:7DDD37)7?@FFD357537?@*06<).(:5>BGF:4?7>*18
@M04650:207:000000000-C238N:1:1101:6159:4332 1:N:0:19
ACTCCTACGGGAGGCAGCAGTGGGGAATATTGCACAATGGGGGAAACCCTGATGCAGCAACGCCGCGTGAGTGATGAAGGTTTTCGGATCGTAAAGCTCTGTCTTTGGGGAAGATAATGACGGTACCCAAGGAGGAAGCCACGGCTAACTACGTGCCAGCAGCCGCGGTAATACGTAGGTGGCGAGCGTTGTCCGGATTTACTGGGCGTAACGGGAACGTAGGCGGATTTTTATGTGGGATGTGAAATAACCTGGCTCAACCTAGGTGCTGCATTCCAAAATGGGAATCT
+
GGGGGGGGGGGGGGGGGGGGGGGFGGGGGGGGGGGGGGGGGGGDFGGGGGGGGGGGDGGGGCFGGEGGGG>EFGGG<,C8,CECFFGCEFEEFGGGGGGGAAF9FC?FGGGD7F,EFGFFGGG@FCFC,F,:DD7FFE@F8CEC:FDCCCFG7F,>FFGFGGFG7FEGGGC@;F@,6B7FC7B:=CB8*C=ECF7C8CGGGDFG8>5**:7585*;**1>CC=FGG7=7*<C<+22:C>C:D6*::>C40*2*27>)6=FG@4*0*:<6?4?6*1*64C@))**)00(.*
@M04650:207:000000000-C238N:1:1101:21403:4355 1:N:0:19
ACTCCTACGGGAGGCAGCAGTAGGGAATTTTCCGCAATGAGCGAAAGCTTGACGGAGCGACACAGCGTGCAGGATGAAGGTCTTCGGATTGTAAACTGCTGTTGTAAGGGAAGAAAAAATTTAATAGGAAATGATTAAATCTTGACGGTACCTTATTAGAAAGTGACGGCAAACTATGTGCCAGCAGCCGCGGTAATACATAGGTCACAAGCGTTATCCGGAATTATTGGGCGTAAAGCGTTCGTAGGCGGTTTGTTAAGTCTAGAGTTAAAGCCTGAGGCTCAACCTCAGCCC
+
GGGGGGGGGGGGGGGGGGGGGGGGGGGGGGGGGGGGGGGGGGGGGGGGGGGGGGGGGGGGGGGGGGGGGGGGGGGGGGGGGGGGGGGGGGGGGGGGGGGGGGGGGGGGGGGGGGGGGGGGGGGGGGGGGGGGGGGGGGGGGGGGGGGGGGGGGGGGGGGGGGGGGGGGGGGGGGGGGGGGGGGGGGGGGGGGGGGGGGGGGGGGGGGGGGGGGGGGGGGGGGGGGGGGGGGGFGGEGGFGFGFFGGCGFGGGGGGFFFFFGFGGFFFF=@BFFFFFFFGFFBDFFF<0:?FB<B
@M04650:207:000000000-C238N:1:1101:8154:4370 1:N:0:19
ACTCCTACGGGAGGCAGCAGTAGGGAATTTTCCGCAATGAGCGAAAGCTTGACGGAGCGACACAGCGTGCAGGATGAAGGTCTTCGGATTGTAAACTGCTGTTGTAAGGGAAGAAAAAATTTAATAGGAAATGATTAAATCTTGACGGTACCTTATTAGAAAGTGACGGCAAACTATGTGCCAGCAGCCGCGGTAATACATAGGTCACAAGCGTTATCCGGAATTATTGGGCGTAAAGCGTTCGTAGGCGGTTTGTTAAGTCTAGAGTTAAAGCCTGAGGCTAAACCTCAGCCC
+
FGEFGGGGGGGGGGGGGGGGGFGGGGFGGGG9FEEGGGGFGGGGGGGFC@EEFGGGC7FGGGGGGGGGGCFGGGFCFGGFGGACFGEEFEGGGGGGCFC<ECFGGDFGFGGGGGGGF@EGGG<FFGGGD9AAFGFFGCFFGGCGGGGGGGGGCDFFGGFFFGGFGFGGGGEGFFCE9@FFGGFDGGDF,BEGGEGGF9;BCFF??B4C?CF55=>8FCCDEGGG8@FGGGGGEG<:FG?DB<>@GGFG4CD))9<<FF@FGFGF??FFFF=FFF>FFBGF>:*08))(2:???0
@M04650:207:000000000-C238N:1:1101:22887:4386 1:N:0:19
ACTCCTACGGGAGGCAGCAGTGGGGAATATTGCACAATGGGCGCAAGCCTGATGCAGCCATGCCGCGTGTGTGAAGAAGGCCTTCGGGTTGTAAAGCACTTTCAGCGAGGAGGAAGGGTTCAGTGTTAATAGCACTGTTCATTGACGTTACTCGCAGAAGAAGCACCGGCTAACTCCGTGCCAGCAGCCGCGGTAATACGGAGGGTGCAAGCGTTAATCGGAATTACTGGCCGTAAAGCGCACGCAGGCGGTTTGTTAAGTCAGATGTGAAATCCCCGAGCTTAACTTGGGAAC
+
FGGGGGGGGGGGGGGGGGGGGGGGGGGGGGGAFCGGGGGGGGGGGGGGGGGGAFGGGGGGCFGGGGGGGGGGGGGGGGGGGGGGGGGGGGGGGGGGGGGGGGGGGFEGGGGFGGCFECB4=,BFEGAFGGGGGGGFGDCDFGAB==FGC8@@F:C:FEFEGGCFFGFG>C:E7:,DDCGCGGGFGG>FF8?GGCGGFFDCEDEGGGECF?<5=EE85CFGCD=EF+A9?G**):<E<7B77)7)9<<5)9D7CDGFFF??FFCF4*::BFFFF6F?(475:(>FBFF<<FFFB4
@M04650:207:000000000-C238N:1:1101:14478:4399 1:N:0:19
ACTCCTACGGGAGGCAGCAGTAGGGAATCTTCGGCAATGGACGAAAGTCTGACCGAGCAACGCCGCGTGAGTGAAGAAGGTTTTCGGATCGTAAAACTCTGTTGTTAGAGAAGAACAAGGACGTTAGTAACTGAACGTCCCCTGACGGTATCTAACCAGAAAGCCACGGCTAACTACGTGCCAGCAGCCGCGGTAATACGTAGGTGGCAAGCGTTGTCCGGATTTATTGGGCGTAAAGGAGGCGTAGGCGGATGATTAAGTGGGATGTGAAATACCCGGGCTCAAACTGGGTGC
+
GGFGGGGGGGGGGGGGGGGGG<EGGGGGGGGDGCFGGFGGGGGGGGGFGGGGGEF7FF@GGGDGGGGEGGGFFGGGGGGG=FGDFEG=C@CFGGGGGGGFCEFFFFFG,CCGGFGDG8,,DFCF+BF9BFDDFG9>F>@+CFDBEGG@F<B9@F=<C>FCCC<FGG,C*8C7,?FFGE6<>FGGFFGFGDEEE5BEC+B8+</:C+BFC9C:8:E5/:*9?3*:F7CC9C8/>GC5*:7*)/)<D9DG4DC))16*9**9?@GGF**5?/***9B686DB>>>F***-.7528(
@M04650:207:000000000-C238N:1:1101:21371:4418 1:N:0:19
ACTCCTACGGGAGGCAGCAGTGGGGAATATTGCACAATGGGCGCAAGCCTGATGCAGCCATGCCGCGTGTGTGAAGAAGGCCTTCGGGTTGTAAAGCACTTTCAGCGAGGAGGAAGGCCAACAGCTTAATAGGCTGTTGGATTGACGTTACTCGCAGAAGAAGCACCGGCTAACTCCGTGCCAGCAGCCGCGGTAATACGGAGGGTGCAAGCGTTAATCGGAATTACTGGGCGTAAAGCGCACGCAGGCGGTTTGTTAAGTCAGATGTGAAATCCCCGAGCTTAACTTGGGAAC
+
FGGGGGGGGEGGGGGGGGGGGGGGGGGGGGGGGGGGGGFGGGEGGGGGGGGGGGGGFGGGGGGGGGGGGGGGGGGGGGGGGGFGGFGGGGGGGGGGGGGGGGGGGGGGGGGGGGGGGGGGGGGGGGGGGGGGGGGGFEGGGFGGGGGDGGGGGGGDECFGGGGGGGGGDGGGGGGGGGGGGGGGGGGGGGGGGGEGFGGGGGCEEGGGCCFGGGGGGGGFEDEGGGGGFGDF:ED>GFFDDGBDC37DDGDDGGGFFFFFFFGG?GGAFFFFFFF@?>>EBBFFFFFB9@:1:-
@M04650:207:000000000-C238N:1:1101:16119:4429 1:N:0:19
ACTCCTACGGGAGGCAGCAGTGGGGAATATTGCACAATGGGCGCAAGCCTGATGCAGCCATGCCGCGTGTGTGAAGAAGGCCTTAGGGTTGTAAAGCACTTTCAGCGAGGAGGAAGGCGTTGCAGTTAATAGCTGCAGCGATTGACGTTACTCGCAGAAGAAGCACCGGCTAACTCCGTGCCAGCAGCCGCGGTAATACGGAGGGTGCAAGCGTTAATCGGAATTACTGGGCGTAAAGCGCACGCAGGCGGTTTGTTAAGTCAGATGTGAAATCCCCGAGCTTAACTTGGGAAC
+
GGGGGGGGGGGGGGGGGGGGGGGGGGGGGGGGGGGGGGGGGGGGGGGGGGGGGGGGGGGGGGFGGGGGGEGGGGGGGGGGGGGCFGGGGFGGGGGGGGGGGGGGGGGGGGGGGGGGGGGGGGGGGGGGGFGGGGGGGGDEGFGGGGGGCGGGGGGGGGGGGGGGGGGGGGDGGGGGGGGGGGGGGGGGCEDGG8CEDGGGGEGGGGG5EFFGGGGGGGGGCDEFCC7?FFGGFGGGGGFGBD3>DGGGFGDG:CDF@FFFFFGGF>FDFFFFFFFFFFDFFB4?F6B>AFFF:(
@M04650:207:000000000-C238N:1:1101:20042:4437 1:N:0:19
ACTCCTACGGGAGGCAGCAGTAGGGAATCTTCGGCAATGGACGAAAGTCTGACCGAGCAACGCCGCGTGAGTGAAGAAGGTTTTCGGATCGTAAAACTCTGTTGTTAGAGAAGAACAAGGACGTTAGTAACTGAACGTCCCCTGACGGTATCTAACCAGAAAGCCACGGCTAACTACGTGCCAGCAGCCGCGGTAATACGTAGGTGGCAAGCGTTGTCCGGATTTATTGGGCGTAAAGCGAGCGCAGGCGGTTTCTTAAGTCTGATGTGAAAGCCCCCGGCTCAACCGGGGAGG
+
GGGGGGGGGGGGGGGGGGGGGGGGGGGGGGGGGGGGGGGFGGGGEGGGG9EFFGGGGGCFCEGG>FGGGGGFGGGGGGGGGGGGGGGGGGGCGGGGGGGGGGGGDGFGGFFGGGGGDFFEGGGGDGGGGGGFFGGGGGGFGGGGGFGGGCFFFGGGGGGGGGGFFFGGGGGGFGGFGGGGGF@FGGGGGGGGGGE5CFGGFEGCGGGGGGGGGEEGCC>C*98E?CF7CFCGFGDG<:*9>DDE3CDC57C<D3CBFFF?C?*78:C:?FFF457::BGF33CF=@:69>>29B
@M04650:207:000000000-C238N:1:1101:15266:4445 1:N:0:19
ACTCCTACGGGAGGCAGCAGTGGGGAATATTGCACAATGGGCGCAAGCCTGATGCAGCCATGCCGCGTGTGTGAAGAAGGCCTTCGGGTTGTAAAGCACTTTCAGCGAGGAGGAAGGGTTCAGTGTTAATAGCACTGTTCATTGACGTTACTCGCAGAAGAAGCACCGGCTAACTCCGTGCCAGCAGCCGCGGTAATACGGAGGGTGCAAGCGTTAATCGGAATTACTGGGCGTAAAGCGCACGCAGGCGGTCTGTCAAGTCGGATGTGAAATCCCCGGGCTCAACCTGGGAAC
+
GGGGGGGGGGGGGGGGGGGGGGGGGGGGGGGGGGGGGGGGGGGGGGGGGGGDFGGGGGGGGGGGGGGGGGGGDGGGGGGGGGGGGGGGGGGGGGGGGGGGGGGFGGGGGGGGGGFEEFGGGGFFGGGGGAGGGGGGGGGGGGGGGGGFGGGGGGGGGGGGGGGGGGGEGGGGGGGGGCGGGGGGGGGGGGGGGG>GGGGGGCEGGGGGGGGGGGGCFGGGGDDGGGGGFGCCEEGGGGFGFGFFGDGDBGG<GGGFFF=FFFGD)99?FF??=F:F?0C>>>G?FFFF<>>BF:
@M04650:207:000000000-C238N:1:1101:14514:4453 1:N:0:19
ACTCCTACGGGAGGCAGCAGTGGGGAATATTGCACAATGGGCGCAAGCCTGATGCAGCCATGCCGCGTGTGTGAAGAAGGCCTTCGGGTTGTAAAGCACTTTCAGCGAGGAGGAAGGGTTCAGTGTTAATAGCACTGTTCATTGACGTTACTCGCAGAAGAAGCACCGGCTAACTCCGTGCCAGCAGCCGCGGTAATACGGAGGGTGCAAGCGTTAATCGGAATTACTGGGCGTAAAGCGCACGCAGGCGGTTTGTTAAGTCAGATGTGAAATCCCCGAGCTTAACTTGGGAAC
+
GGGGGGGGGGGGGGGGGGGGGGGGGGGGGGGGGGGGGGGGGGGGGGGGGGGGGGGGGGGGGGGGGGGGGGGGGGGGGGGGGGGGGGGGFGGGGGGGGGGGGGGGGFGGGGGEG7EGGGGGGGGGGGFGGGGGGGGGGGGGFCGFGGGEGGGGGGGGGGGGGGGGGGGGGGGGGGGGGGGGGGGGFGGGGGGGGGGGGGGGGGGGGGGGFGGGGEEGGGGGGGGGGGGGFFFGEGDCFGFGFGFFGGGGFGD)9DGFFFFFGFGGFGGFFFFFFF4FB>DBE>9@FFFFAFF??(
@M04650:207:000000000-C238N:1:1101:19765:4465 1:N:0:19
ACTCCTACGGGAGGCAGCAGTGGGGAATATTGCACAATGGGCGCAAGCCTGATGCAGCCATGCCGCGTGTGTGAAGAAGGCCTTCGGGTTGTAAAGCACTTTCAGCGAGGAGGAAGGGTTCGGTGTTAATAGCACTGTTCATTGACGTTACTCGCAGAAGAAGCACCGGCTAACTCCGTGCCAGCAGCCGCGGTAATACGGAGGGTGCAAGCGTTAATCGGAATTACTGGGCGTAAAGCGCACGCAGGCGGTTTGTTAAGTCAGATGTGAAATCCCCGAGCTTAACTTGGGAAC
+
GGGGGGGGGGGGGGGGGGGGGGGGGGGGGGGGGGGGGGGGGGGGGGGGGGGGGGGGGGGGGGGGGGGGGGGGGGGGGGGGGGGGGGGGGGGGGGGGGGGGGGGGGGGGGGGGGGFGGGGGGGGGGEGGGGGGGGGGGGGGGGGGGGGGGGGGGGGGGGGGGGFGGGGGGGGGGGGGGGGGGGGGGGGGGGGGGGGGFGFGGGGGGGGGGGGGGGGGGGGGGGGGCGGGGGGCBGGG:FFGFGEFGGGGFGGGGGGFFFFFGFGGFGGAFFFFFBFFF>GEFFGFFF*:<FFF>(
@M04650:207:000000000-C238N:1:1101:25489:4496 1:N:0:19
ACTCCTACGGGAGGCAGCAGTGGGGAATATTGCACAATGGGCGCAAGCCTGATGCAGCCATGCCGCGTGTGTGAAGAAGGCCTTCGGGTTGTAAAGCACTTTCAGCGCGGAGGAAGGGTTCAGTGTTAATAGCACTGTTCATTGACGTTACTCGCAGAAGAAGCACCGGCTAACTCCGTGCCAGCAGCCGCGGTAATACGGAGGGTGCAAGCGTTAATCGGAATTACTGGGCGTAAAGCGCACGCAGGCGGTTTGTTAAGTCAGATGTGAAATCCCCGAGCTTAACTTGGGAAC
+
GGGGGGGGGGGGGGGGGGGGGGGGGFEDGGGGGGGGCGGGGGGGG>FGFGGFFGGGGFGGGGGGGGGGGGGGGGGGGGGGGGGFFGGGFCGGGGGGGG?FFCGGGGG+CFGGGCFFGGFGGGGGFDGGG9FFGGGGGGGGGGG9;=FGGGGAFGEEFEFGGGGCFGGGGGGDGGG9DGFGEGFGFFGFFGGGGE8EFFFGGCEE7CEDF:<5C5EGCFFGGGDFGGC?7CFF@5>*>>4DBG>EGGGGEGGGGGGFFBFF+=FDFGG<447@B=)98935)(9FF*9:>FF<0-
@M04650:207:000000000-C238N:1:1101:13461:4536 1:N:0:19
ACTCCTACGGGAGGCAGCAGTGGGGAATATTGCACAATGGGCGCAAGCCTGATGCAGCCATGCCGCGTGTGTGAAGAAGGCCTTCGGGTTGTAAAGCACTTTCAGCGAGGAGGAAGGGTTCGGTGTTAATAGCACCGTTCATTGACGTTACTCGCAGAAGAAGCACCGGCTAAATCCGTGCCAGCAGCCGCGGTAATACGGAGGGTGCAAGCGTTAATCGGAATTACTGGGCGTAAAGCGCACGCAGGCGGTTTGTTAAGTCAGATGTGAAATCCCCGAGCTTAACTTGGGAAC
+
FFGGGGGGGGGFEGGEGGGGGDGGGGGGGGGGGGGGGFGGGGGGGGGGGGGGGGGGGFFGGGGGGGGGGEFGGG9FGGGGGGGGFGGGFGGGGGGGGGGGGGGGGGGFEGGGGGAECFGFGGG>FEF9DFFGGGDGG,>FFCFEDFF+DFGFFGG:FEFFGGFGGGGGGGDGG,258BFFGGGGGGGGGGGEGGGG99CGGGDEECEGGGGGC7CECCGFGGGGGGFF<CFGFEGGGCFGFGB@GGGD>GDGD<<7?@F=9@FDB7C<F=6B9@9F:>CBD9<FB?F26FF::(
@M04650:207:000000000-C238N:1:1101:25181:4551 1:N:0:19
ACTCCTACGGGAGGCAGCAGTGGGGAATATTGCACAATGGGCGCAAGCCTGATGCAGCCATGCCGCGTGTGTGAAGAAGGCCTTCGGGTTGTAAAGCACTTTCAGCGAGGAGGAAGGGTTCAGTGTTAATAGCACTGTTCATTGACGTTACTCGCAGAAGAAGCACCGGCTAACTCCGTGCCAGCAGCCGCGGTAATACGGAGGGTGCAAGCGTTAATCGGAATTACTGGGCGTAAAGCGCACGCAGGCGGTTTGTTAAGTCAGATGTGAAATCCCCGAGCTTAACTTGGGAAC
+
GGGGGGGGGGDGGGGGGGGGGGGGGGGGGGGGGGGGGGGGGGGDGGGFGGGGGFGGGGGGGGGGGGGGGGGFGGGGGGGGGGGGGGGGGGGGFGGFGGGGGGGGGF7>C7FGCGGGGE<ED,CEFFGGGGGGGDGGGDDA<FGFGFGGGFDGGD++@CD<FGGFFEF:EEC@FGCFFGGGGFFGGGCFF:8@CCC>C?FGGCEGCEGGGGG=8=GGCFGFEGEG+<?F+>EGFGGGGC@<D3)53/>37)7CGGDFFB?BGF>CFCFFFFFFFF?F(61<51D@FFFFFFF?:-
@M04650:207:000000000-C238N:1:1101:10684:4558 1:N:0:19
ACTCCTACGGGAGGCAGCAGTGGGGAATATTGCACAATGGGCGCAAGCCTGATGCAGCCATGCCGCGTGTGTGAAGAAGGCCTTCGGGTTGTAAAGCACTTTCAGCGAGGAGGAAGGGTTCGGTGTTAATAGCACCGTTCATTGACGTTACTCGCAGAAGAAGCACCGGCTAACTCCGTGCCAGCAGCCGCGGTAATACGGAGGGTGCAAGCGTTAATCGGAATTACTGGGCGTAAAGCGCACGCAGGCGGTTTGTTAAGTCAGATGTGAAATCCCCGAGCTTAACTTGGGAAC
+
GGGGGGGGGGGGGGGGGGGGGGGGGGGGGGGGGGGGGGGGGGGGGGGGGGGGGGGGGGGFGGGGGGGC@FFGDFFFGGGGGGGGGGGGGGGGGGGGGGGGGGGGGGGGGGGGGGGGGGGGGGDGFFFGGGGGGGGGGFGGGGGGGFG@CFGGGGGGGCFGGGGGGGGGGGGGGGGGGGGGGGGGGGGGGGGGG>EDGDGFGGCGGGGGGGGGGGCGGFDGGGGGGGGF7<FGFGGGGDFGFGFEDD3CEGGDDGGFFF??CFGGF>F<?BFFFF@F?FDEFBG=FFF2:FFF?0
@M04650:207:000000000-C238N:1:1101:14189:4583 1:N:0:19
ACTCCTACGGGAGGCAGCAGTGGGGAATATTGCACAATGGGCGCAAGCCTGATGCAGCCATGCCGCGTGTGTGAAGAAGGCCTTCGGGTTGTAAAGCACTTTCAGCGAGGAGGAAGGCCAATAGCTTAATAGGCTGTTGGATTGACGTTACTCGCAGAAGAAGCACCGGCTAACTCCGTGCCAGCAGCCGCGGTAATACGGAGGGTGCAAGCGTTAATCGGAATTACTGGGCGTAAAGCGCACGCAGGCGGTTTGTTAAGTCAGATGTGAAATCCCCGAGCTTAACTTGGGAAC
+
GGGGGGGGGGGGGGGGGGGGGGGGGGGGGGGGGGGGGDGGGGGGGGGGGGGGFGGGGGGGGGGGGGGCGGGGGGGGGGGGGFGCFGGGGGGGGGGGGGGGGGGGGGDCFFEGGGGGGGGGGGGGGGGGGGGGGGGFFGGGFGGGGGGEGGGGGGGGGGGGGGGGGGGGGGFGGFGGGGGGGGGGEGGFGGGGGEGG+?CFGEGGGGGD6CGFGGGDFFGGCDEGFGGGGGGGFEGGCC4DEGFFGGGG:DGGGGGFFFFFGBFGF7FDBFFF4B4?BB)75;GFFFFFFFF(4(
@M04650:207:000000000-C238N:1:1101:8848:4629 1:N:0:19
ACTCCTACGGGAGGCAGCAGTGGGGAATATTGCACAATGGGCGCAAGCCTGATGCAGCCATGCCGCGTGTGTGAAGAAGGCCTTCGGGTTGTAAAGCACTTTCAGCGAGGAGGAAGGCCAACAGCTTAATAGGCTGTTGGATTGACGTTACTCGCAGAAGAAGCACCGGCTAACTCCGTGCCAGCAGCCGCGGTAATACGGAGGGTGCAAGCGGTAATCGGAATTACTGGGCGTAAAGCGCACGCAGGCGGTTTGTTAAGTCAGATGTGAAATCCCCGAGCTTAACTTGGGAAC
+
GGGGGGGGGGGGFGGGGGFGGGGGGGGGGGGGGFGGGGGGGGGGGGGGGGGCFDGGGGGGGFEGGGGGCEGGGGGGGGGGGGGGGGGGGGGGGGGGGGGGGGGGGGGEGGGGGGGGGGGGGGGGG?<B<FGFGGGGGFCFDCGCEGGGGGGGGGGGG:FGGGGGGGGG7E@CFGGGGGGGGFCFGFGGFGC88CGGGGGGGGGBEEGG?EGGE*;ECCGGGGGGGGGGGGGG>CD*9DFGBCEE3)79BGDCDDDFFFFFF?777CFDFFF=6@)<:>D@D>GF=F?)-:>?:-
@M04650:207:000000000-C238N:1:1101:18244:4653 1:N:0:19
ACTCCTACGGGAGGCAGCAGTGGGGAATATTGCACAATGGGCGCAAGCCTGATGCAGCCATGCCGCGTGTGTGAAGAAGGCCTTCGGGTTGTAAAGCACTTTCAGCGAGGAGGAAGGGTTCGGTGTTAATAGCACCGTTCATTGACGTTACTCGCAGAAGAAGCACCGGCTAACTCCGTGCCAGCAGCCGCGGTAATACGGAGGGTGCAAGCGTTAATCGGAATTACTGGGCGTAAAGCGCACGCAGGCGGTCTGTCAAGTCGGATGTGCAATCCCCGGGCTCAACCTGGGAA
+
GGGGGGGGGGGGGGGGGGGGGGGGGGGGFGGCGGGGGGGGGGGGGGGGGGGGGGGGGGCGGGGGGGGGG:D<FFGGGGGGGGGFFFGGGCGGCGGFCEFGGGFGCFD:FFGGGGGGGGFF8FF>>CCFGGCGF??DF@CFFFEGFDGDEGGFG@FCB:FCGGGGDGGEGGGGGFDGGEFF@EFFGGFFFGGGGGCECE;CCCE@E8EEGGGEEEG=CDFFCDC*+<0++*;*>5C:<:=<<)7>G39C)7<7<C<66@9?+9C7@CD>F*989<56145B:07?=?F(27.25
@M04650:207:000000000-C238N:1:1101:12650:4699 1:N:0:19
ACTCCTACGGGAGGCAGCAGTGGGGAATATTGCACAATGGGCGCAAGCCTGATGCAGCCATGCCGCGTGTGTGAAGAAGGCCTTCGGGTTGTAAAGCACTTTCAGCGAGGAGGAAGGGTTCAGTGTTAATAGCACTGTTCATTGACGTTACTCGCAGAAGAAGCACCGGCTAACTCCGTGCCAGCAGCCGCGGTAATACGGAGGGTGCAAGCGTTAATCGGAATTACTGGGCGTAAAGCGCACGCAGGCGGTTTGTTAAGTCAGATGTGAAATCCCCGAGCTTAACTTGGGAAC
+
GGGGGGGGGGGGGGGGGGGGGGGGGGGGGGGGGGGGGGGGGGGGGGGGGGGGGGGGGGGGGGGGGGG>FGGGGGGGGGGGGGGGGGGGFCGDFGFGGGGGGGGGGGGGGGGGGGGGGGGGGFGEGGGGGGGGGGGGGEGGGGGGGGGGGGGCGGGGGGGGGGGGGGGGGGGEGGGGGGGGGGGGGGGGGGGGGGGGGGGGGGEGGGGGGGGDG=EGGGGFCCCEGGGGGGGGFGGGGGFGFG>DGGGGFGGDGGGFFFFFFFGF97CABFFFF?FFFFGF>4*7@F@>AF@?>-
@M04650:207:000000000-C238N:1:1101:9052:4711 1:N:0:19
ACTCCTACGGGAGGCAGCAGTGGGGAATATTGCACAATGGGCGCAAGCCTGATGCAGCCATGCCGCGTGTGTGAAGAAGGCCTTCGGGTTGTAAAGCACTTTCAGCGAGGAGGAAGGCCAATAGCTTAATAGGCTGTTGGATTGACGTTACTCGCAGAAGAAGCACCGGCTAACTCCGTGCCAGCAGCCGCGGTAATACGGAGGGTGCAAGCGTTAATCGGAATTACTGGGCGTAAAGCGCACGCAGGCGGTTTGTTAAGTCAGATGTGAAATCCCCGAGCTTAACTTGGGAAC
+
GGGGGGGGGGGG>FGGGGGGGGGGGGGGGGCCFGGGFGEFGGGGGGDGGFGGGGGGGGGGGGGGGGGGDGGGGGGGGGGGGGGGGGGDGGGGGGGGGGGGFGGFGGGFFGE@EGGGGGGGGGGGGAFDGCCFFGFGGGGGGGGGGGGEGGGGGGGGGGGGGGGFGGGGGGGGGGGGGGGGGGGGGGGG7EGGGGGGGGGFEGGGG>GEGGGGEEGC=CFCGG5CGC+?FGGGECCEGC?DD7BEGCCD>3CDGGG@@FFFG?CFFG*)**6=@@F?B017:0>=6989)6>6:3
@M04650:207:000000000-C238N:1:1101:22118:4750 1:N:0:19
ACTCCTACGGGAGGCAGCAGTGGGGAATATTGCACAATGGGCGCAAGCCTGATGCAGCCATGCCGCGTGTGTGAAGAAGGCCTTCGGGTTGTAAAGCACTTTCAGCGAGGAGGAAGGGTTCGGTGTTAATAGCACCGTTCATTGACGTTACTCGCAGAAGAAGCACCGGCTAACTCCGTGCCAGCAGCCGCGGTAATACGGAGGGTGCAAGCGTTAATCGGAATTACTGGGCGTAAAGCGCACGCAGGCGGTTTGTTAAGTCAGATGTGAAATCCCCGAGCTTAACTTGGGAAC
+
GGGGGGGGGGGGGGGGGGGGGGGGGGGGGGGGGGGGGGGGGGGGGGGGGGGGGGGGGGGGGGGGGGGGGCFGGGGGGGGFGGGGGGGGGGGGGGGGGGGGGGGGGGGFGGGGGGFGDGGGGGGGDF+DFGGGGGGGG8FFCC,3=FFGGGGGFGGGGGCFGGGGGGGGGGGCGG@FGGEFGGFGGGGG@EGGEEGGGCFGGGGGGGGGGGFFGEGGFGD*=DGGGEGGGGFGDGGCD:@CBCBFD<DC@DCGGD5>@FF=<BFGFDFAF=FF4B9F?0D>>0<*7@?B26>BF-
@M04650:207:000000000-C238N:1:1101:23200:4774 1:N:0:19
ACTCCTACGGGAGGCAGCAGTGGGGAATATTGCACAATGGGCGCAAGCCTGATGCAGCCATGCCGCGTGTGTGAAGAAGGCCTTCGGGTTGTAAAGCACTTTCAGCGAGGAGGAAGGGTTCGGTGTTAATAGCACCGTTCATTGACGTTACTCGCAGAAGAAGCACCGGCTAACTCCGTGCCAGCAGCCGCGGTAATACGGAGGGTGCAAGCGTTAATCGGAATTACTGGGCGTAAAGCGCACGCAGGCGGTTTGTTAAGTCAGATGTGAAATCCCCGAGCTTAACTTGGGAAC
+
GGGGGGGGGGGGGGGGGGGGGGGGGGGGGGGGGGGGGGGGGGGGGGGGGGGGGGGGGGGGGGGGGGGGGGGGGGGGGGGGGGGGGGGGFCGGGGGGGGGGGGFGGGGCFGGGGGGGEGGGGGGGGGEEGGGGGGGGGGEGGGGGGGGGGGGGCFGGEEGFGGGGGGGGGGGGGGGGGGFGGGFGGGFGGGDEEEDEFGGGGGGGG>EEEFG5EEGGGGC3?GDG?F7CFFGGDEGGGG?C5>5>3CDDF3CGGGD>FFFFGFGGFGGFFFFF??@4<0CBF>6BFF*<<F>BF,
@M04650:207:000000000-C238N:1:1101:20480:4840 1:N:0:19
ACTCCTACGGGAGGCAGCAGTGGGGAATATTGCACAATGGGCGCAAGCCTGATGCAGCCATGCCGCGTGTGTGAAGAAGGCCTTCGGGTTGTAAAGCACTTTCAGCGAGGAGGAAGGGTTCGGTGTTAATAGCACCGTTCATTGACGTTACTCGCAGAAGAAGCACCGGCTAACTCCGTGCCAGCAGCCGCGGTAATACGGAGGGTGCAAGCGTTAATCGGAATTACTGGGCGTAAAGCGCACGCAGGCGGTTTGTTAAGTCAGATGTGAAATCCCCGAGCTTAACTTGGGAAC
+
GGGGGGGGGGGGGGGGGGGGGGGGGGGGGGGGGGGGGGGGGGGGGGGGGGGGGGGGGGGGGGGGGGGGGGGGGGGGGGGGGGGGGGGGGGGGGGGGGGGGGGGGGGGGGGGGGDGGGGGGGGGEGGGGGGGGGGGGGGGGGGGGGGGGGGGGGGGGGGGGGGGGGGGGGDGGGGCGGGGGGGGGFGGGGGGGEGGDGGGGGGGGGGGGGGGGGGGGGGGGGGGGGGGFFGGGDGDGGGFGFGFFGDD<BGDGGGGFFFFFA=DGFGGFFFF?BFFFB>7BD9CF?FFFFFFFF4
@M04650:207:000000000-C238N:1:1101:13479:4862 1:N:0:19
ACTCCTACGGGAGGCAGCAGTGGGGAATATTGCACAATGGGCGCAAGCCTGATGCAGCCATGCCGCGTGTGTGAAGAAGGCCTTCGGGTTGTAAAGCACTTTCAGCGAGGAGGAAGGGTTCGGTGTTAATAGCACCGTTCATTGACGTTACTCGCAGAAGAAGCACCGGCTAACTCCGTGCCAGCAGCCGCGGTAATACGGAGGGTGCAAGCGTTAATCGGAATTACTGGGCGTAAAGCGCACGCAGGCGGTTTGTTAAGTCAGATGTGAAATCCCCGAGCTTAACTTGGGAAC
+
GGGGGGGGGGGGGGGGGGGGGGGGGGGGGGGGGGGGGGGGGGGGGGGGGGGGGGGGGGGGGGGGGGGGGGGGGGGGGGGGGGDGFGGGGEGGGGGGGGGGGGGGGGGGGGGGGGGGEGGFGGGFGGEGFGGGGFG<F<>FFG9FFGEFFFGGAGGGGGGGGGGGGGGGGGCEGGGDFG>FEGGGGCCEFGGGGDE>FGGGGGGEG>C58AF5ECC8C7CFGGGG6<FGGGGFBGGGGGFGDG@E)9<C@DDDG*97?B?F9BFF?CC<FF?=4BF98>C>B>*97B99>FF?F(
@M04650:207:000000000-C238N:1:1101:24481:4927 1:N:0:19
ACTCCTACGGGAGGCAGCAGTGGGGAATATTGCACAATGGGCGCAAGCCTGATGCAGCCATGCCGCGTGTGTGAAGAAGGCCTTCGGGTTGTAAAGCACTTTCAGCGAGGAGGAAGGGTTCGGTGTTAATAGCACCGTTCATTGACGTTACTCGCAGAAGAAGCACCGGCTAACTCCGTGCCAGCAGCCGCGGTAATACGGAGGGTGCAAGCGTTAATCGGAATTACTGGGCGTAAAGCGCACGCAGGCGGTTTGTTAAGTCAGATGTGAAATCCCCGAGCTTAACTTGGGAAC
+
GGGGGGGGGGGGGGGGGGGGGGGGGGGGGGGGGGGGGGGGGGGGGGGGGGGGGFGGGGGGGGGGGGGGGGGGGGGGGGGGGGGGGGGGGGGGGGGGGGGGGGGGGFGGGGGGGGGGGGGGGGGGGCEGGGGGGGGFEGGGGFGGGG>F<FCCFFGGGGGGGGGGGGGGG>FGGGGGGGGGGCCFGGGGFGGDCG7EGGGGE>EGGGGGGGGFGEGGGGCCCD8EGGGGCCCG>EG5CFFDFDEFGGG<BDGGDDGFFFF*<B>FBGGAF@F?F4?F?>G3>;<47@45:)7:B2
@M04650:207:000000000-C238N:1:1101:15745:4946 1:N:0:19
GTGCCAGCAGCCGCGGTAATACGTAGGTGGCGAGCGTTATCCGGATTTACTGGGCGTAAAGGGAGCGTAGGCGGATGATTAAGTGGGATGTGAAATACCCGGGCTCAACTTGGGTGCTGCATTCCAAACTGGTTATCTAGAGTGCAGGAGAGGAGAGTGGAATTCCTAGTGTAGCGGTGAAATGCGTAGAGATTAGGAAGAACACCAGTGGCGAAGGCGACTCTCTGGACTGTAACTGACGCTGAGGCTCGAAAGCGTGGGGAGCAAACAGGATTAGATACCCCTGTAGTCC
+
GGGGGGGGGGGGGGGGGGGGFFGFGGGGGGGGGGGGGGGFGGGGGEGGDFFGGGGGGGGGGGGDGGGGGGGGGGGGGGGGGGGGGGGGGGGGGFGGGGGGGGGGGGGGGGFGGGGGGGGGGGGGGGGGGGGGFGGGGGGGGGGGGGGGEGFGGGGGGFGGGGGGGGGGGGGGGGGGGGGFGGGGGG;EGGGGDGGGGGGGGGGGGGGGGGGGGGGGGGGGGGGFGGGGFFCEF7CCFGFGF:@EDGGG:DDGGGGFF;>EGFDGFGGBFFFF@F?=<AFFF09FFF:9AFFA
@M04650:207:000000000-C238N:1:1101:11000:4971 1:N:0:19
ACTCCTACGGGAGGCAGCAGTGGGGAATATTGCACAATGGGCGCAAGCCTGATGCAGCCATGCCGCGTGTGTGAAGAAGGCCTTCGGGTTGTAAAGCACTTTCAGCGAGGAGGAAGGGTTCGGTGTTAATAGCACCGTTCATTGACGTTACTCGCAGAAGAAGCACCGGCTAACTCCGTGCCAGCAGCCGCGGTAATACGGAGGGTGCAAGCGTTAATCGGAATTACTGGGCGTAAAGCGCACGCAGGCGGTTTGTTAAGTCAGATGTGAAATCCCCGAGCTGAACTTGGGAAC
+
GGGGGGGGGGGGGGGGGGGGGGGGGGGGGGGGGGGGGGGGGGGGGGGGGFGGGGGGGGGGGGGGGGGGGGGGGGGGGGGGGGGGGGGGGFDEFGGGGGCGCFFFGGGGDGGGGGGGGCFECFGGC>FFFGGGFGGDEFEGF<FFGFGGGGGGGGCGGGGGGGDGFCDGGGGGFFF9ECFGGGGGGGGFCEECGEED9C?FGGGGG>>EGGGCGEGGFGG:*9EGGFF++>FGFGD**:=CDGDFGGDDFDCCCCDFFBFFCFF78FC<F@=FBF4?(7D>:B*=FFF2<))4?-
@M04650:207:000000000-C238N:1:1101:8275:4982 1:N:0:19
ACTCCTACGGGAGGCAGCAGTGGGGAATATTGCACAATGGGCGCAAGCCTGATGCAGCCATGCCGCGTGTGTGAAGAAGGCCTTCGGGTTGTAAAGCACTTTCAGCGAGGAGGAAGGGTTCAGTGTTAATAGCACTGTTCATTGACGTTACTCGCAGAAGAAGCACCGGCTAACTCCGTGCCAGCAGCCGCGGTAATACGGAGGGTGCAAGCGTTAATCGGAATTACTGGGCGTAAAGCGCACGCAGGCGGTTTGTTAAGTCAGATGTGAAATCCCCGAGCTTAACTTGGGAAC
+
CFGGGGGGGGG@FGGGGGGGGGGGGGGGGGGGFGGGGGGGGGGGGGGGGGGGFCFGGGGGGGGGGGGGGGFGGGGGGGGGGGFFFFEGFGGGGGGGGGGGGGGGGFGGGGGGGGGGGGGGGGGEFGFGGDEFGFGGGGGGGGGFGFEEGGGGGGGGDGGGGGGFFBFDCEEGGGGGGEGCEGGGGFGG7EGEGEGGGGFGGGGEGGGGGGGFGEECFGGGGGGGGGGGFF=*>GGGGGFC:CBEGDGGEGGDGGGFFFF4?*:F6FFB==??F?@4<BD:5>DF=*1:<7F6:3
@M04650:207:000000000-C238N:1:1101:16581:5026 1:N:0:19
ACTCCTACGGGAGGCAGCAGTGGGGAATATTGCACAATGGGCGCAAGCCTGATGCAGCCATGCCGCGTGTGTGAAGAAGGCCTTCGGGTTGTAAAGCACTTTCAGCGAGGAGGAAGGGTTCGGTGTTAATAGCACCGTTCATTGACGTTACTCGCAGAAGAAGCACCGGCTAACTCCGTGCCAGCAGCCGCGGTAATACGGAGGGTGCAAGCGTTAATCGGAATTACTGGGCGTAAAGCGCACGCAGGCGGTTTGTTAAGTCAGATGTGAAATCCCCGAGCTGAACTTGGGAAC
+
GGGGGGGGGCGGGGGGGGGGGGGGGGGGGGGGGGGGGGGGGGGGGGGGGFGGGGGGGGGGGGGGGGGGDGGGGGGGGGGGGGCFGGGGGGGGGEFGGGGGGGGGGGGGGGGGGGFGGGGGGGGCFCCGGEGGCGEGGGEFGAFGGGGEGGGGGGGGGGFFGGG?FGGGGGGGGGGGGGCFEFGGGGGD@CGGGEGGFFGGC*?EGEECF?F=EECEGGFCDGCF8?+0CGGGEEGGGGFGFGFFGGGDFGGDGGGFFFFFC?CC?>F<FF?FF?FF?BDBB>*7???DAFF?:(
@M04650:207:000000000-C238N:1:1101:13817:5032 1:N:0:19
ACTCCTACGGGAGGCAGCAGTGGGGAATATTGCACAATGGGCGCAAGCCTGATGCAGCCATGCCGCGTGTGTGAAGAAGGCCTTCGGGTTGTAAAGCACTTTCAGCGAGGAGGAAGGGTTCGGTGTTAATAGCACCGTTCATTGACGTTACTCGCAGAAGAAGCACCGGCTAACTCCGTGCCAGCAGCCGCGGTAATACGGAGGGTGCAAGCGTTAATCGGAATTACTGGGCGTAAAGCGCACGCAGGCGGTTTGTTAAGTCAGATGTGAAATCCCCGAGCTTAACTTGGGAAC
+
GGGGGGGGGGGFGGGGGGGGGGGGGGGGGGGGGGGGGFGGGGGGGGGGGGGGEGGGGGGGGGGGGGGGGGGGFGGGGGGGGGGGGGGGGGGGGGGGGGGGGGGGGGGGGGGEGFGGGGGGDEFFFE@FGGGFGGGGFFEFGGGGFFGEGFFGFGGGGGGGGGGGG@FGGGGDGGFFFGGGGGGGGGGGGDGGGCGGG?+CGCEDECEGGFECC5C?FGGG=5CCEEFGGG5*8EDEFGFGDGFBGDGD39DGG3CFFF6??8CC=>C<FFFFFFF?6>DEEB*/9?F9A4<BB3
@M04650:207:000000000-C238N:1:1101:21426:5057 1:N:0:19
ACTCCTACGGGAGGCAGCAGTGGGGAATATTGCACAATGGGCGCAAGCCTGATGCAGCCATGCCGCGTGTGTGAAGAAGGCCTTCGGGTTGTAAAGCACTTTCAGCGAGGAGGAAGGCCAACAGCTTAATAGGCTGTTGGATTGACGTTACTCGCAGAAGAAGCACCGGCTAACTCCGTGCCAGCAGCCGCGGTAATACGGAGGGTGCAAGCGTTAATCGGAATTACTGGGCGTAAAGCGCACGCAGGCGGTTTGTTAAGTCAGATGTGAAATCCCCGAGCTTAACTTGGGAAC
+
GGGGGGGGGGGGGGGGGGGGGGGGGGGGGGGGGGGGGGGGGGGGGGGGGGGGGGGGGGGGGGGGGGGGGGGGGGGGGGGGGGGFGGGGFGGGGGGGGGGGGGGGGGGGGGGGGGGGGGGGGGGGGCFGGGGGGGFFGGGGGGGGGGGGGGGGGDEGGGGGGGGGGGGGGGCEFG@FGGGGGGGGGGFGGGGGGGGGGGFGGGGGGGGGGGGGEECECFGGGDGFFGFGGGGGFGD5DFFDFGD>3DGGFGGGCGG5??FFGFGCF>C<FFFFFFF?117>5;4*/999AF)8?1
@M04650:207:000000000-C238N:1:1101:4637:5081 1:N:0:19
ACTCCTACGGGAGGCAGCAGTGGGGAATATTGCAAAATGGGCGCAAGCCTGATGCAGCCATGCCGCGTGTGTGAAGAAGGCCTTCGGGTTGTAAAGCACTTTCAGCGAGGAGGAAGGCCAACAGCTTAATAGGCTGTTGGATTGACGTTACTCGCAGAAGAAGCACCGGCTAACTCCGTGCCAGCAGCCGCGGTAATACGGAGGGTGCAAGCGTTAATCGGAATTACTGGGCGTAACGCGCACGCAGGCGGTTTGTTCAGTCAGATGTGAAATCCCCGAGCTTAACTTGGGAAC
+
GGGGGGFGGGGEGCCCD7EEFFGG7F,,,CEEF9CF@<F<@CFGGEGGD?FGGA<<EG,CEFG,76@@>BCFDG9FFAGF@FFCFGGGGGE4BFGGGGGGGGGGGFGCGGGF?EAEFGFGFGCFF8D9ACFEFF8CFC<FDFGGFFGGGF@F>FFGEG,7,@AFDC7C:C:7F:DCFE>ECFFCCGGG,:*=51BE99+8C*/*=CGD?CC=8/CC7F:98*;CF?FF778*0>CE*95)7)3<CD37)//955*.)*1=96C>FF*:7@**96?F:(9@E1*084*6:@42(-
@M04650:207:000000000-C238N:1:1101:8043:5091 1:N:0:19
ACTCCTACGGGAGGCAGCAGTGGGGAATATTGCACAATGGGCGCAAGCCTGATGCAGCCATGCCGCGTGTGTGAAGAAGGCCTTAGGGTTGTAAAGCACTTTCAGCGAGGAGGAAGGCGTTGCAGTTAATAGCTGCAGCGATTGACGTTACTCGCAGAAGAAGCACCGGCTAACTCCGTGCCAGCAGCCGCGGTAATACGGAGGGTGCAAGCGTTAATCGGAATTACTGGGCGTAAAGCGCACGCAGGCGGTTTGTTAAGTCAGATGTGAAATCCCCGAGCTTAACTTGGGAA
+
GGGGGGFGGGGGGGGGGGGGGGGGGGGGGGGGGGGGGGGGGGGGGGGGGGGGGGGFGGGGGGGGGGGGGGGGGGGGGGGGGGGGGGGGGGGGGGGFGGGGDGGGGGGGGGGGGGDGGGGDGGDGGGGGGGGGGGGGGGGGGGGGGGDGGGGGGGG@FFGGGGFGGGGGGGGGGGGGGGGGCFGFGGGGGGGGGGCGC;FGGGGGEGC7FGGGGGC5CFGFCD=FGFGGF4FGFGGEGGFGFGEFGGGDDGGGD3>5<FF=EFGG4CF9B4@?F?4?1>33)46=4=@D2?@0:
@M04650:207:000000000-C238N:1:1101:11727:5095 1:N:0:19
ACTCCTACGGGAGGCAGCAGTGGGGAATATTGCACAATGGGCGCAAGCCTGATGCAGCCATGCCGCGTGTGTGAAGAAGGCCTTCGGGTTGTAAAGCACTTTCAGCGAGGAGGAAGGGTTCGGTGTTAATAGCACCGTTCATTGACGTTACTCGCAGAAGAAGCACCGGCTAACTCCGTGCCAGCAGCCGCGGTAACACGGGGGGTGCGAGCGTTAATCGGAATGACTGGGCGTAAAGGGCGGGTAGGTGGTGGACTAAGTGTGACGTGAAAGTGCAGGGCTTACCCTTGTTC
+
GGGGGGGGGGGGGGGGGGGGGGGGGGEGGGGGGGGGGFGGGGGGGGGGFGFCFGGGGGGGGGGGGGGGGGFGGGGGGDGGGGGGGFGGGGGGCFFFFFFGGGGGGGGDFGFGEGGGGGGGGGGGGGGGGGGGGGGGG<@CGGGGGGGEGGGDGGGGECFFGGGGGGGGGC77:FCGGG*<@FFFGFDGGGGGGGGGGGG5CEGGEGGGG5CGEGGGGGGGE3CFFEGGGG=CD:CCGCBG:/55>7DC?GFD**>66;*/+/0>BDD1)558=FFF><FEF?DFF<:?:FFF)
@M04650:207:000000000-C238N:1:1101:7708:5101 1:N:0:19
ACTCCTACGGGAGGCAGCAGTGGGGAATATTGCACAATGGGCGCAAGCCTGATGCAGCCATGCCGCGTGTGTGAAGAAGGCCTTCGGGTTGTAAAGCACTTTCAGCGAGGAGGAAGGGTTCAGTGTTAATAGCACTGTTCATTGACGTTACTCGCAGAAGAAGCACCGGCTAACTCCGTGCCAGCAGCCGCTGTAATACGGAGGGTGCAAGAGTTAATCGGAATAACTGGGCGTAAAGCGCACGCAGGCGGTTTGTTAAGTCAGATGTGAAATCCACGAGATTAACTTGGGAAC
+
GCEFFFGGGGGGGGGDGGGGFGGF7FCFFFGFFCCFGG9FGGGGGGGEFEGFGCFGGGGGGFGGGGGGGG7FDFGGFEF?FFFGGGGGGGGGGGFFFFF?EAAAFFGCFGE7@C8=:=,BFGFGGGGGGGGGGGD@FD,,CFAGGFCF@FGGGGFGDFFFCFFGGC7>BCC@FGEFG8>CEGGGGGCGGGG*::FD@FGCECEEGEG=FEF*=<9C?+3>***:+3<FGGG=:>CA7CFG3>B:)9D5))9CDDGFFFFFC?CC=FGF*197/@4*5(97)47@**8)6?5?F-
@M04650:207:000000000-C238N:1:1101:4674:5126 1:N:0:19
ACTCCTACGGGAGGCAGCAGTGGGGAATATTGCACAATGGGCGCAAGCCTGATGCAGCCATGCCGCGTGTGTGAAGAAGGCCTTAGGGTTGTAAAGCACTTTCAGCGAGGAGGAAGGGTTCGGTGTTAATAGCACTGTTCATTGACGTTACTCGCAGAAGAAGCACCGGCTAACTCCGTGCCAGCAGCCGCGGTAATACGTAGGTCCCGAGCGTTGTCCGGATTTATTTGGCGTAAAGCGAGCGCAGGTGGTTTATTAAGTCTGGTGTAAAAGGCAGTGGCTCAACCATTGTAT
+
GGGGGGGGGGGGGGGGGGGGGGGGGGGGGGGGGGGGGGGGGGGG@FGGGGGGGGGGGGGGGFGGGGGCEEGGGGGGGGGGGGGGGGGGGGGGGFGGGGGGGAFGGGCDGGGFGGGGGGGCFGGCCGGGADGCEGGGGGGFGGFGGGCEGGGGGGGGGGGGFGGGGFGDGGGGGGGGGGGGGGCFGGCFEEGGDEGG?CEDF?C7CGGGGGCGCGGGECGGEDGC???++;CEEC3E5FFGBGE:<)9DFFGG3<FFFFFFGFGFFGGBF44=@>:<(4FF3:F@FFF6?FF)46
@M04650:207:000000000-C238N:1:1101:21796:5129 1:N:0:19
ACTCCTACGGGAGGCAGCAGTGGGGAATATTGCACAATGGGCGCAAGCCTGATGCAGCCATGCCGCGTGTGTGAAGAAGGCCTTAGGGTTGTAAAGCACTTTAGATGGAGGGGAGTGGTCACAGGGTTAAGAGCCGTGTGATTTGACGTACTCCAGGGAATAAGCACCGGCTAACTCCGTGCCAGCAGCCGCGGTAACACGGGGGGTGCGAGCGTTAATCGGAATGACTGGGCGTAAAGGGCGTGTAGGTGGTTGACTAAGTGTGACGTGAAAGTGCAGGGCTTACCCTTGTT
+
GGGFGGFFGGGGGGGGGGGGGGGGGGGFGGGGGGGGGGGGGGGGG:FGGGGGGGGGEEGGFGGGGGGFGGGGGGGGGGGGGGGGGGGGCFEGFFGGFGFGGGGGCFGGFEGGGDGGGGGGEFFGFGGGGGGGGGGG=FGGGGGGGGGGCFGGGGGGGGCFGGGGGFFDE7CEEFGDFFGGGGGGFFGFFFDGGGGGEGGFGDCEGGGGGEEDGE/?GGFFFGEGGGGGGCEGFC9ED7?DEGF<55<CFCCC>D<:F?46?FGDFFF?7>F5F=9*-<74>?FFF6?:)?F<A
@M04650:207:000000000-C238N:1:1101:18415:5131 1:N:0:19
ACTCCTACGGGAGGCAGCAGTGGGGAATATTGCACAATGGGCGCAAGCCTGATGCAGCCATGCCGCGTGTGTGAAGAAGGCCTTCGGGTTGTAAAGCACTTTCAGCGAGGAGGAAGGGTTCGGTGTTAATAGCACCGTTCATTGACGTTACTCGCAGAAGAAGCACCGGCTAACTCCGTGCCAGCAGCCGCGGTAATACGGAGGGTGCAAGCGTTAATCGGAATTACTGGGCGTAAAGCGCACGCAGGCGGTTTGTTAAGTCAGATGTGAAATCCCCGAGCTTAACTTGGGAAC
+
GGGGGGGGGGGGGGGGGGGGGGGGGGGGGGGGGGGGGGGGGGGGGGGGGGGGGGGGGGGGGGGGGGGGGGGGGGGGGGGGGGGGGGGGGGGGGGGGGGGGGGGGGGGGGGGGGGGGGGGGGGG=FFGGGGGGGGGFGGGGGGGGGGGGFGGGGGGGGGGGGGGGGGGGGGGGGFCFGGGGGGGGGGGGGGGGGGGGGGGGGGGGGGGGG7EGGGGDGGGGGD8FGDGGFGGGDGGG:FBG55BFGGGGFGGGGGGFFFBFGFGGFFGFFFFF?F)9<09>EF4=FFF>AFFB?-
@M04650:207:000000000-C238N:1:1101:18108:5222 1:N:0:19
ACTCCTACGGGAGGCAGCAGTGGGGAATATTGCACAATGGGCGCAAGCCTGATGCAGCCATGCCGCGTGTGTGAAGAAGGCCTTCGGGTTGTAAAGCACTTTCAGCGAGGAGGAAGGCCAATAGCTTAATAGGCTGTTGGATTGACGTTACTCGCAGAAGAAGCACCGGCTAACTCCGTGCCAGCAGCCGCGGTAATACGGAGGGTGCAAGCGTTAATCGGAATTACTGGGCGTAAAGCGCACGCAGGCGGTTTGTTAAGTCAGATGTGAAATCCCCGAGCTTAACTTGGGAAC
+
GGGGGGGGGGGGGGGGGGGGGGGGGGGGGGGGGGGGGGGCGGGGGGGGGGGGGGGGGGGGGGGGGGGGGGGGGFCFFGGGGGGGGGGGGGGGGGGGGGGGGGGGGGGGGGDGCFGGGGGGGGGGGGGGFGGGGGGGGGGGGEFGGGGGGGGGFGGGGGGGGGFGGGGGGGECFFGGG7FGGGGGGGFGGGGGGGGGFGGGGGGGGGGGGGGGGGGGGCCCEG*:CFFGGGGGFGGGCC?DFG:37DGGFGGGGGDFFFF?F4FF=>DAFFFFFF4?6;C>B;GFF=F<)9@??(
@M04650:207:000000000-C238N:1:1101:26706:5251 1:N:0:19
CCTCCTACTTGAGGCATCAGTGGGGAATATTGCACAATGGGCGCAAGCCTGATGCAGCCATGCCGCGTGTGTGAAGAAGGCCTTCGGGTTGTAAAGCACTTTCAGCGAGGAGGAAGGCCAACAGCTTAATAGGCTGTTGGATTGACGTTACTCGCAGAAGAAGCACCGGCTAACTCCGTGCCAGCAGCCGCGGTAATACGGAGGGTGCAAGCGTTAATCGGAATTACTGGGCGTAAAGCGCACGCAGGCGGTTTGTTAAGTCAGATGTGAAATCCCCGAGCTTAACTTGAGAAC
+
GGGGGFGGFEGGGGGGFFGGGGGGGGGGGGGGGGGGGGGGGGGGGGGGGGGGGGGGGGGGGGGGGGGGGCFGGGGGGGGGGGGFGGGGFGD=FGGGGGGGGGGGGGGCFGGGG+F,FCGGFGFGGGCFGGFFGGGFD,DFFFGGGGGGGGGGGDGCECGGGGFFGFD7CEE*CFGGFGFGG7DFGGFGFGGCE888+BEFG>ECEGGGGGGCGGGG*7CCGGGFGF?F7FECB/CC7??DFGFFGCGDDDDDDCDF:F?FFFGGFCDAFB?F?66649DB@3D==FB<4*0(65
@M04650:207:000000000-C238N:1:1101:21260:5287 1:N:0:19
ACTCCTACGGGAGGCAGCAGTGGGGAATATTGCACAATGGGCGCAAGCCTGATGCAGCCATGCCGCGTGTGTGAAGAAGGCCTTCGGGTTGTAAAGCACTTTCAGCGAGGAGGAAGGGTTCGGTGTTAATAGCACCGTTCATTGACGTTACTCGCAGAAGAAGCACCGGCTAACTCCGTGCCAGCAGCCGCGGTAATACGGAGGGTGCAAGCGTTAATCGGAATTACTGGGCGTAAAGCGCACGCAGGCGGTTTGTTAAGTCAGATGTGAAATCCCCGAGATGAACTTGGGAAC
+
GGGGGGGGGGGGGGGGGGGGGGGFGGGGGGGGGGGGGGGGGGGGDGGGGGGGGGGGGGGGGGGGGGGEEGGGGGGGGGGGGGGGGGGGEEGGGGGGGGGGDGDGGGGGGGGGGGE<FEG8FGGEGCFGGGGGGGGGGBCFGGGGGGGFGGGGGGGGGGGGGGGGGGGGGGEGGGFCFGGGGGFFFGFGFGGGGGGGGGGGEGGGGGEGFGGGGD5EGGGGCDCFGFGGFFFGFGDE*:=DBC:BGGGGB3<)7<D;FFFFFFFGFGC)9=69*9<?07CB),**1@4<6)<:7-
@M04650:207:000000000-C238N:1:1101:15004:5298 1:N:0:19
ACTCCTACGGGAGGCAGCAGTGGGGAATATTGCACAATGGGCGCAAGCCTGATGCAGCCATGCCGCGTGTGTGAAGAAGGCCTTCGGGTTGTAAAGCACTTTCAGCGAGGAGGAAGGGTTCAGTGTTAATAGCACTGTTCATTGACGTTACTCGCAGAAGAAGCACCGGCTAACTCCGTGCCAGCAGCCGCGGTAATACGGAGGGTGCAAGCGTTAATCGGAATTACTGGGCGTAAAGCGCACGCAGGCGGTTTGTTAAGTCAGATGTGAAATCCCCGAGCTTAACTTGGGAAC
+
GGGGGGGGGGGGGGGGGGGGGGGGGGGGGGGGGGGGGGGGGGGGGGGGGGGGGGGGGGGGGGGGGGGGGGGEGGGGGGGGFGGFGGGGFGEGGGGGGGGFGGGFGGDCGGFEGDGGGGGFFGFCFGFGGGGGGGCGGGGGGCFFGGGFGFGGGGGGGGGGGGGGGGCF:CG7FFGGGGFGGCD6BEGGFEGEGEEGGFGGEGCEGGCCCG7CE5E=7CGGGGEGGGGGCC;FDG:E*:@C3C>>39CGEGG3C5>7?F?FFB7CF7>467@FFB4@07<>7>C*9?4:AF><:(
@M04650:207:000000000-C238N:1:1101:10960:5396 1:N:0:19
ACTCCTACGGGAGGCAGCAGTAGGGAATCTTCGGCAATGGACGAAAGTCTGACCGAGCAACGCCGCGTGAGTGAAGAAGGTTTTCGGATCGTAAAACTCTGTTGGTAGAGAAGAACGTTGGTGAGAGTGGAAAGCTCATCAAGTGACGGTAACTACCCAGAAAGGGACGGCTAACTACGTGCCAGCAGCCGCGGTAATACGTAGGTCCCGAGCGTTGTCCGGATTTATTGGGCGTAAAGCGAGCGCAGGTGGTGTATTAAGTCTGGTGTAAAAGGCAGTGGCTCAACCATTTT
+
FGCEGGGGEGGGGGGGGGGGGGGGGGGGGGGGGGGGGGGGGGGGGGGGGGGCGFGGGGGGGGDDGGGEGGGGGGGGGGGGGGGGFEEGGGEF8FGGGGGF<FGGGCFFDCFGGGGGGFEFGGGGGGGGFGGGGGGFFGGGGGGFGFFGF@FFGGGGGFFGGGGFGGGGGDGGGGGFFGGFGFGGCCCGFGGG>CEGGGGCC<CBE?FGGGGGEE8EEG7>AC/CCECF?*<*5:CCD5*?@DE@DDDGF5C>9*17=FB6C@CG6D7:5*9==FFFF?7450*<66)1267))
@M04650:207:000000000-C238N:1:1101:25401:5427 1:N:0:19
ACTCCTACGGGAGGCAGCAGTGGGGAATATTGCACAATGGGCGCAAGCCTGATGCAGCCATGCCGCGTGTGTGAAGAAGGCCTTCGGGTTGTAAAGCACTTTCAGCGAGGAGGAAGGGTTCGGTGTTAATAGCACCGTTCATTGACGTTACTCGCAGAAGAAGCACCGGCTAACTCCGTGCCAGCAGCCGCGGTAATACGGAGGGTGCAAGCGTTAATCGGAATTACTGGGCGTAAAGCGCACGCAGGCGGTTTGTTAAGTCAGATGTGAAATCCCCGAGCTTAACTTGGGAAC
+
FGGGGGGGGGGGGGEG:FGGF<FGGFFFFGGGGFGGFGFDFGGGGGGFFGCCGGGGGCEGGGGGGGGGGGGGGGGGGGGGFAFEFEEFGGGBFGGGGGGGGGGFEGGGGGCEGGGGGGGGGG:BFB7<FCFGGGGGDE7DFGGABFGGGGGGG7C@FGGEGGGGGGGGGGGGDGFGGGGF7CCFEGDF@ECGD58BCFFGE18C>CE5ECFC8:EGFDFFGGGFGGGFGGGFBG5:CFFGFGFFGGGDFGGCDC5>FF=FGFG7F7:679=FF49FBBGD:9FF?FF9A@5<B3
@M04650:207:000000000-C238N:1:1101:8078:5432 1:N:0:19
ACTCCTACGGGAGGCAGCAGTGGGGAATATTGCACAATGGGCGCAAGCCTGATGCAGCCATGCCGCGTGTGTGAAGAAGGCCTTCGGGTTGTAAAGCACTTTCAGCGAGGAGGAAGGGTTCGGTGTTAATAGCACCGTTCATTGACGTTACTCGCAGAAGAAGCACCGGCTAACTCCGTGCCAGCAGCCGCGGTAACACGGGGGGTGCGAGCGTTAATCGGAATGACTGGGCGTAAAGGGCGTGTAGGTGGTTGACTAAGTGTGACGTGAAAGTGCAGGGCTTACCCTTGTTA
+
GGGGGGGGGGGGGGGGGGGGGGGGGGGGGGGGGGGCGGGGGGGGGGGGGGGGGGGCFGGGGGGGGGGGGGGGGGGGGGGGGGGGGGGGGGGGGGGGGGGGGGGGGGGGGGCEGGEFGGGGGGGGGGGGFGGFGGGGGGGGGGGGGGGGGGGGDGGGGGGGGGGGGGGGGGGGGGGGGGGGGGGGGGGGGGGGGGGGGGGGGGGGGE85EGGGGGGDGGGGGG5CGGGGGGGG>:359CFGDGB@72C>09C<CCC==B?:EFGGF>C:55597*97>AFEF7DFFFF<0?FBA
@M04650:207:000000000-C238N:1:1101:24767:5524 1:N:0:19
ACTCCTACGGGAGGCAGCAGTAGGGAATTTTCCGCAATGAGCGAAAGCTTGACGGAGCGACACAGCGTGCAGGATGAAGGTCTTCGGATTGTAAACTGCTGTTGTAAGGGAAGAAAAAATTTAATAGGAAATGATTAAATCTTGACGGTACCTTATTAGAAAGTGACGGCAAACTATGTGCCAGCAGCCGCGGTAATACATAGGTCACAAGCGTTATCCGGAATTATTGGGCGTAAAGCGTTCGTAGGCGGTTTGTTAAGTCTAGAGTTAAAGCCTGAGGCTCAACCTCAGCCC
+
GGGGGGGGGGGGGGGGGGGGGGGGGGGGGGGGGGGGGGGGGGGGGGGGGGGGGGGGGGGGGGGGGGGGGGGGGGGGGGGGGGGGGGGGGGGGGGGGGGGGGGFGFEFGGGGGGGGGGGGGGGGGFEFGGGGGGAFGGGGGGGGFGGGGGGGFGGFGGGGGGGGGGGGGGGFEGGGGFGGGGGGGGGGGGGGGGGGGCFFGGGGGFGGGGGGGDGGGGG>DECGGGG7?CFGGBGGGGGFDFDDF<5CGFGGGGGGFFFFFGFGFFDGAFFFFFFFFFFGFFBGFFFFFFFF?0:
@M04650:207:000000000-C238N:1:1101:24540:5533 1:N:0:19
ACTCCTACGGGAGGCAGCAGTGGGGAATTTTTCACAATGGGCGAAAGCCTGATGGAGCAATGCCGCGTGTGTGAAGAAGGCCTTAGGGTTGTAAAGCACTTTCAGCGAGGAGGAAGGCGTTGCAGTTAATAGCTGCAGCGATTGACGTTACTCGCAGAAGAAGCACCGGCTAACTCCGTGCCAGCAGCCGCGGTAATACGGAGGGTGCAAGCGTTAATCGGAATTACTGGGCGTAAAGCGCACGCAGGCGGTTTGTTAAGTCAGATGTGAAATCCCCGAGCTTAACTTGGGAAC
+
GGGGGGGGGGGGGGGGGGGGGGGGGGGGGGGGGGGGGGGGFGGGGGGGGGGGGGGGGGGFGGGGDGEEEGGGGGGGGGFGGGGGGGDGGGGGGGGGGGGGGGGGGGGGGGGGGGGGGGGGGGGGGGGFGGGGGGGGGGGGGGGGGGGGGFGGGGGGGGGGGGGGGGFEGGGGGGGGGGGGGGGGGFGGGGGGGEGGGGGGCGGGGGGGGGGGGGGGGGGFGGGGGGGGGFGGFGGEGGFGFGFFGG3<BGGDGGDFFFFBGFGGFGGFFFFBFFFF?9GFFBGFFF4<AFFBF2
@M04650:207:000000000-C238N:1:1101:7030:5630 1:N:0:19
ACTCCTACGGGAGGCAGCAGTGGGGAATATTGCACAATGGGCGCAAGCCTGATGCAGCCATGCCGCGTGTGTGAAGAAGGCCTTCGGGTTGTAAAGCACTTTCAGCGAGGAGGAAGGCCAATAGCTTAATAGGCTGTTGGATTGACGTTACTCGCAGAAGAAGCACCGGCTAACTCCGTGCCAGCAGCCGCGGTAATACGGAGGGTGCAAGCGTTAATCGGAATTACTGGGCGTAAAGCGCACGCAGGCGGTTTGTTAAGTCAGATGTGAAATCCCCGAGCTTAACTTGTGAAC
+
CGGGGGGGGGGCFGG>:BCE6CF8FFF@@@FFFCFGGGGGGGGEEG@FGFCFFFFDF,E@F8FFGGGCCGGGDDFGFGFFGFFGGDFGGEGFFGEFAFGGFGGGGFD4FC:FEGGGGGGCGGGFFGGGFAFGGFFFFFGGGGG8DEEFGGGGGGEGD7DFGGGC:FCG*@CGGGGGGD<CGGGGGGGFGGG:EGG>9CGFGGGGGGGG6CGFGGGGFGGFE5CFG7+9+9EG>GG=FGFGFGFFCDDDFDDCGG:@FF66F*:C4DF476=?FF?FB6DB:>FFFFB9A*94<)
@M04650:207:000000000-C238N:1:1101:18671:5633 1:N:0:19
ACTCCTACGGGAGGCAGCAGTGGGGAATATTGCACAATGGGCGCAAGCCTGATGCAGCCATGCCGCGTGTGTGAAGAAGGCCTTCGGGTTGTAAAGCACTTTCAGCGAGGAGGAAGGGTTCAGTGTTAATAGCACTGTTCATTGACGTTACTCGCAGAAGAAGCACCGGCTAACTCCGTGCCAGCAGCCGCGGTAATACGGAGGGTGCAAGCGTTAATCGGAATTACTGGGCGTAAAGCGCACGCAGGCGGTTTGTTAAGTCAGATGTGAAATCCCCGAGCTTAACTTGGGAAC
+
GGGGGGGGGGGGGGGGGGGGGGGGGGGGGGGGGGGGGGGGGGGGGGGGGGGGGGGGGGGGGGGGGGGGGGGGGGGGGGGGGGGGGGGGDGGGGGGGGGGGGGGGGGGGGGGGGGGGGGGGGGGFGFGGGGGGGGGGGFGGGGGGGGGEGGGGGGGGGGFGGGGGGGGGGGDGGGGGGGGGGGGGGGGGGGGGGGGGGFFGGGGGGGGGGGGGGGGDFGFGDGCFFGGGGGGGFGGGGGFGFGFFCGGGFGGGGGGFFFFFGFGGFCG>FFFB@F4@FFGFE>CFFFF9AFF:>(
@M04650:207:000000000-C238N:1:1101:22330:5677 1:N:0:19
ACTCCTACGGGAGGCAGCAGTGGGGAATATTGCACAATGGGCGCAAGCCTGATGCAGCCATGCCGCGTGTGTGAAGAAGGCCTTCGGGTTGTAAAGCACTTTCAGCGAGGAGGAAGGGTTCGGTGTTAATAGCACCGTTCATTGACGTTACTCGCAGAAGAAGCACCGGCTAACTCCGTGCCAGCAGCCGCGGTAATACGGAGGGTGCAAGCGTTAATCGGAATTACTGGGCGTAAAGCGCACGCAGGCGGTTTGTTAAGTCAGATGTGAAATCCCCGAGCTTAACTTGGGAAC
+
EAFAEGGGGEEECDGGGGCFEFFCC7F@FF<FCGGGGGGGFFDGGEGGGGGGGGGGGCFGGGDGDGE=>FGGFGGGGFGGGGGFFGDGGFGGGGDGFGGGGGGEEFEGEFF=EGGGCBFFCFEGD@CAFGGCFGGFGBCFAFFGGGGFGGGGGGG7:F7BFGFCF7FGGGGEGCFDEGGGGFGFGGGC;BEEGGC>BEGGGGEBCGGGF:CFGEE=CGFF*9A5<CCF+7=5;7CE77@DBG@@GC<3>CDDGG3<?BBFG=:FFC7.7@FFFF6<:9GD>FDFF=06<FF?4-
@M04650:207:000000000-C238N:1:1101:9435:5682 1:N:0:19
ACTCCTACGGGAGGCAGCAGTGGGGAATATTGCACAATGGGCGCAAGCCTGATGCAGCCATGCCGCGTGTGTGAAGAAGGCCTTCGGGTTGTAAAGCACTTTCAGCGAGGAGGAAGGGTTCGGTGTTAATAGCACCGTTCATTGACGTTACTCGCAGAAGAAGCACCGGCTAACTCCGTGCCAGCAGCCGCGGTAATACGGAGGGTGCAAGCGTTAATCGGAATTACTGGGCGTAAAGCGCACGCAGGCGGTTTGTTAAGTCAGATGTGAAATCCCCGAGCTTAACTTGGGAAC
+
GGGGGGGGGGGEGGGGGGGGFFGGGGGGGGGGGGGGGGGGGGGGGGGGGFGGGGGGGGGGGGGGGGGCEEGGGGGGGGGGDGFGGGGGGGGGFGFGFGGGEGGGGGGGGGGGGGEFEGGC8FG:FCEFGGGGGGGGGDGGGGGFGGGFGGGGGGGGGGGGGGGGGFGGDGDGGGGGGGGGGFGGGGGGGGGGGEGGGGGGGGGGGGGDFEGGGGGGGGCCEGGGGGGGGGFDEGGGGGFGFGFFGGGGFDGGGGGFFF7@CFFG=7F6BF4BF=9@?99@@>D?B?F2<FFFB(
@M04650:207:000000000-C238N:1:1101:17366:5701 1:N:0:19
ACTCCTACGGGAGGCAGCAGTGGGGAATATTGCACAATGGGCGCAAGCCTGATGCAGCCATGCCGCGTGTGTGAAGAAGGCCTTCGGGTTGTAAAGCACTTTCAGCGAGGAGGAAGGGTTCGGTGTTAATAGCACCGTTCATTGACGTTACTCGCAGAAGAAGCACCGGCTAACTCCGTGCCAGCAGCCGCGGTAATACGGAGGGTGCAAGCGTTAATCGGAATTACTGGGCGTAAAGCGCACGCAGGCGGTTTGTTAAGTCAGATGTGAAATCCCCGAGCTTAACTTGGGAAC
+
GGGGGGGGGGGGGGGGGGGGGGGGGGGGGGGGGGGGGGGGGGGGGGGGGGGGGGGGGGGGGGGGGGGGGGGGGGGGGGGGGGGGGGGGGFGGGGGGGGGGGGGGGGGGGGGGGGGFGGGFGGGCCFGGGGGGGGGGGBFGDGCFGGGEEGGGGGGGGGGGGGGGGGGGGGDGG@CFGGGGGGGGEGGGGEGGGGGGGGGGG5:CGGGGGGGGG=GG5CFCCDEGGGGGGGGGFEGGGG=DEGBDGGD<:GGDGGGFFFFF7@FGFFGFFFFF=F7410D@DFGFFFFFF@F??(
@M04650:207:000000000-C238N:1:1101:7122:5741 1:N:0:19
ACTCCTACGGGAGGCAGCAGTGGGGAATATTGCACAATGGGCGCAAGCCTGATGCAGCCATGCCGCGTGTGTGAAGAAGGCCTTCGGGTTGTAAAGTACTTTCAGCGAGGAGGAAGGCGTTGCAGTTAATAGCTGCAGCGATTGACGTTACTCGCAGAAGAAGCACCGGCTAACTCCGTGCCAGCAGCCGCGGTAATACGGAGGGTGCAAGCGTTAATCGGAATTACTGGGCGTAAAGCGCACGCAGGCGGTTTGTTAAGTCAGATGTGAAATACCCGAGCTTAACTTGGGAAC
+
GFGGGGGGGGGGGGGGGGGGGGGFGGEGGGGGGGGGGGGFGGGGGGGGGGGGGGGGGDGGGGGGGGGGGGGGGGGGGGGGGGGCEFGGGGGGGGGGGGGGGGGGGGGGGGGGGGFGGFGGGGGGGGGGGGGGGGGGGGGCGGGFFCEFGGGGGGGGGGGGGGGGG>FGGGGGGG?FFGGCGGGGFFGGGGGGG5EEGGGFGGGGDGGGGGGGGGGDFGGG8CGFGGGGGGFGBGGG<FFG3<5:DGGG><D5<5CFFF46CFDFF:*6==7BB*0049CBF>CFFFFAAF>18-
@M04650:207:000000000-C238N:1:1101:12032:5788 1:N:0:19
ACTCCTACGGGAGGCAGCAGTGGGGAATATTGCACAATGGGCGCAAGCCTGATGCAGCCATGCCGCGTGTGTGAAGAAGGCCTTCGGGTTGTAAAGCACTTTCAGCGAGGAGGAAGGCCAACAGCTTAATAGGCTGTTGGATTGACGTTACTCGCAGAAGAAGCACCGGCTAACTCCGTGCCAGCAGCCGCGGTAATACGGAGGGTGCAAGCGTTAATCGGAATTACTGGGCGTAAAGCGCACGCAGGCGGTTTGTTAAGTCAGATGTGAAATCCCCGAGCTTAACTTGGGAAC
+
GGGGGGGGGGGGGGGGGGGGGGGGGGGGGGGGGGGGGGGGGGGGGGGGGGGGGGGGGGGGGGGGGGGGGGGGGGGGGGGGGGGGGGGGGEGGGGGGGGGGGGGGGGGGGGGGGGGGGGGGGGGGGGGGGGCAFGGFFGGGGGGGGGGEGGGEFGGGGGFFGGGGGGGGGGGGGFFGDGFFGGGGGGGGGGGGGCEGGGGGGECGG>EEGGFGGEGGGGGGEDGEGCGGGGGGECDGGG?DEGFEGGGGFGGGGGGFF?@FEBGFBGG<F=F=4@FF:;<>:>9FF=@<AFF07(
@M04650:207:000000000-C238N:1:1101:22613:5792 1:N:0:19
ACTCCTACGGGAGGCAGCAGTGGGGAATATTGCACAATGGGCGCAAGCCTGATGCAGCCATGCCGCGTGTGTGAAGAAGGCCTTCGGGTTGTAAAGCACTTTCAGCGAGGAGGAAGGCCAACAGCTTAATAGGCTGTTGGATTGACGTTACTCGCAGAAGAAGCACCGGCTAACTCCGTGCCAGCAGCCGCGGTAATACATAGGTCACAAGCGTTATCCGGAATTATTGGGCGTAAAGCGTTCGTAGGCGGTTTGTTAAGTCTAGAGTTAAAGCCTGAGGCTCAACCTCAGCCC
+
GGGGGGGGGGGGGGGGGGGGGGGGGGGGGGGGGGGGGGGGGGGGGGGGGGGGGGGGGGGGGGGGGGGGGGGGGGGGGGGGGGGGGGGGGGGGGGGGGGGGGGGGGGGGGGGGGGGGGGGGGGGGGFFGGGGGGGGGBFFGGFFGGGGGGGGGGGGGGGGGGGGGGGGGGGGGGGGGGGGGGGGGGGGGGGGGG>EGGGGGGGGGGGGGGGGGGGGGGGGGGGGGDGGGGGGGFGGGGGFG>DFFGGGGFGG<DGGFFFFFGFGGFFGFFFFFFFFFFFGFFFGFFF47:FFFFF
@M04650:207:000000000-C238N:1:1101:11443:5828 1:N:0:19
ACTCCTACGGGAGGCAGCAGTAGGGAATCTTCGGCAATGGACGAAAGTCTGACCGAGCAACGCCGCGTGAGTGAAGAAGGTTTTCGGATCGTAAAACTCTGTTGTTAGAGAAGAACAAGTAGGAGAGTAACTGCTCTTACCTTGACGGTATCTAACCAGAAAGCCACGGCTAACTACTTGCCAGCAGCCGCGGTAATACGTAGGTGGCAAGCGTTGTCCGGATTTATTGGGCGTAAAGCGAGCGCAGGCGGTTTCTTAAGTATGATGTGAAAGCCCCCGGCTCAACCGGGGAGG
+
GGGGGGGGGGGDFGGGGGGGGGGGGGGGGGGGGGGGGGGGGGGGGGGGGGGGGGGEGGGGGGGGGGGGGGGGGGGGGGGGGGGGGGFGG7CGGGGCGF@FCFFCGCGGGGGFGGEFFGGFGGGGFCCFD9FGGGFGFEGGFFFGFCEECDEGFGEGGG@@FGGGGGGGGCBE,DFFG,?,?26>8DFFFC:CE:@B9CFGGGG72CC6E9CE=C;=C7+>598E?3CCGF=*.:CCC7=C)))75>C/.9<DD3:==??B9**0**26@F?F94@F?3DE>2>?=F406B3(4>
@M04650:207:000000000-C238N:1:1101:25220:5890 1:N:0:19
ACTCCTACGGGAGGCAGCAGTAGGGAATTTTCCGCAATGAGCGAAAGCTTGACGGAGCGACACAGCGTGCAGGATGAAGGTCTTCGGATTGTAAACTGCTGTTGTAAGGGAAGAAAAAATTTAATAGGAAATGATTAAATCTTGACGGTACCTTATTAGAAAGTGACGGCAAACTATGTGCCAGCAGCCGCGGTAATACATAGGTCACAAGCGTTATCCGGAATTATTGGGCGTAAAGCGTTCGTAGGCGGTTTGTTAAGTCTAGAGTTAAAGCCTGAGGCTCAACCTCAGCCC
+
GGGGGGGGGGGGGGGGGGGGGGGGGGGGGGGGGGGGGGGGGGGGGGGGGGGGGGGGGGGGGGGGGGGGGGGGGGGGGFGFGGGGGGGGGGGGGGGGGGGGGGGGGGGGGGGGGGGGGGGGGGGGGGFGGGGGGGGGGGGGGGGGGGGGGGGGGGGGGGGGGFGFFGGGGGGGGGGGGGGGGGGGGGECCEGGGGGGGGGGGGGGGGGGGGGGGGGGGGGGGGGGGGFGGGGGFGGGGGFGBGFFGGGGFDGDGGGFFFFFGFGGFGGFFFFFFFF@:BGFFFGFFFFFFFFF7:
@M04650:207:000000000-C238N:1:1101:22508:5899 1:N:0:19
ACTCCTACGGGAGGCAGCAGTAGGGAATCTTCCGCAATGGACGAAAGTCTGACGGAGCAACGCCGCGTGAGTGAAGAAGGTTTTCGGATCGTAAAACTCTGTTGTTAAAGAAGAACAAGGATGAGTGTAACTGCTCATCCCCTGACGGTATTTAACCAGAAAGCCACGGCTAACTACGTGCCAGCAGCCGCGGTAATACGTAGGTGGCAAGCGTTGTCCGGATTTATTGGGCGTAAAGAGCTCGTAGGCGGTTTGTCGCGTCTGGTGTGAAAACTCAAGGCTCAACCTTGAGCT
+
GGGGGGGGGGGGGGGGGGGGGGGGGGGGGGGGGGGGGGGGGGGGGGGGGGGGGGGGGGGGGGGGGGGGGGGGGGGGGGGGGGGGGGGGGGGGGGGGGGGGGGGGGGGGGGGGGGGGGGGGGCGGFGGGGGGGGGFFGGGGGGGGGGGGGGGGGGGGGGGGGGGGGGGEGGGGGGGGGGGGGGGGGGGGGGGGDE7EGGGFGGGGGGGGGGGGGGGD=F>GGCC5EFGGFGFGDGGGGD*<@CFDDGGGFDGCDDDFF:FFCBDFFDGFFBBFFFFF<?FFF?C@FFFF2@F07<
@M04650:207:000000000-C238N:1:1101:6078:5976 1:N:0:19
ACTCCTACGGGAGGCAGCAGTAGGGAATCTTCGGCAATGGACGAAAGTCTGACCGAGCAACGCCGCGTGAGTGAAGAAGGTTTTCGGATCGTAAAACTCTGTTGTTAGAGAAGAACAAGTAGGAGAGTAACTGCTCTTACCTTGACGGTATCTAACCAGAAAGCCACGGCTAACTACGTGCCAGCAGCCGCGGTAATACGTAGGTGGCAAGCGTTGTCCGGATTTATTGGGCGTAAAGCGAGCGCAGGCGGTTTCTTAAGTCTGATGTGAAAGCCCCCGGCTCAACCGGGGAGG
+
GGGGGGGGGGGGGGGGGGGGGGGGGGGGGGGGGGGGGGGGGGGGGGGGGGGGGGGEGGGCGGGGGGGGGGGGGGGGFGGGGGGGGGGGGGGFGGGGGGDGGGGGCEGGGGGFFFGGGGFDFFGGGGGGGGGGGGGGGFGFGGGGGGGGGGGGGG9FFGFGGGGGFGGGGGDCFFGGGGAFFFFFGCGFFBEEGGGGFCCFGGGGGG>GGGGFEEGGGFCDEGCCECGGG=FGFGGGGGFDEGEEDGGD@DC)9<DBFF4@<=FGFGGA?F4=?F>:09>D:19FFFFFFFFFBF
@M04650:207:000000000-C238N:1:1101:17127:6003 1:N:0:19
ACTCCTACGGGAGGCAGCAGTAGGGAATCTTCCGCAATGGACGAAAGTCTGACGGAGCAACGCCGCGTGAGTGAAGAAGGTTTTCGGATCGTAAAACTCTGTTGTTAAAGAAGAACAAGGATGAGAGTAACTGCTCATCCCCTGACGGTATTTAACCAGAAAGCCACGGCTAACTACGTGCCAGCAGCCGCGGTAATACGTAGGTGGCAAGCGTTGTCCGGATTTATTGGGCGTAAAGCGAGCGCAGGCGGTTCTTTAAGTCTGATGTGAAAGCCCCCGGCTCAACCGGGGAGG
+
GGGGGGGGGGGGGGGGGGGGGGGGGGGGGGGGGGGGGEGGGGGGGGGGGGGFGGGGGGGGGGGGGGGFEGGGGGGGGGGGGGGGGGGGGGGGGGGGGGGGGGGGGGGGGGGGGGGGGGGGGGGGGGGGGGGGGGGGGGGGGGGGGGGGGGGGGGGGGGGGGGGGGGGGGGGGGGGGGGGGGGGGGGDGGGGGGGGGGGGGGGGGGGEGGFFGGGDGEGGGGGEGGGGGGFGFFGGGGGFGFGFFGGGDFGGCCDGFFFFFG=7DF7DFFF?FFFFFFB<BBBGF45@99DF9BF
@M04650:207:000000000-C238N:1:1101:15088:6045 1:N:0:19
ACTCCTACGGGAGGCAGCAGTGGGGAATATTGCACAATGGGCGCAAGCCTGATGCAGCCATGCCGCGTGTGTGAAGAAGGCCTTCGGGTTGTAAAGCACTTTCAGCGAGGAGGAAGGGTTCGGTGTTAATAGCACTGTTCATTGACGTTACTCGCAGAAGAAGCACCGGCTAACTCCGTGCCAGCAGCCGCGGTAATACGGAGGGTGCAAGCGTTAATCGGAATTACTGGGCGTAAAGGGCGTGTAGGTGGTTGACTAAGTGTGACGTGAAAGTGCAGGGCTTACCCTTGTTA
+
GGGGGGGGGGGGGGGGGGGGGGGGGGGFGGGGGGGGGGGGGGGGGGGGGGGGGGGGGGGGGGGGGGGGGGGGGGGGGGGGGGGGGGGGGGGGGGGGGGGFGFGGGFGGGGGGGGGGGGGGGGGFGGGGGGGGGGGFGDGGGGGGGGGEFGGGGGGGGGGGGGGGGGGGGGGGGGFGGGGGGGGGGGGGGGGGGCEEGFFGGDEEGEEGGDGGGCGGGGGFGGGGGGGGGGGGEEDEGGBGBG7;/CGG6CGG<CFFFF6FGFGGFGGFFFFFFFF4<AGFFF5FFFF?(?@B<
@M04650:207:000000000-C238N:1:1101:15683:6050 1:N:0:19
ACTCCTACGGGAGGCAGCAGTGGGGAATATTGCACAATGGGCGCAAGCCTGATGCAGCCATGCCGCGTGTGTGAAGAAGGCCTTCGGGTTGTAAAGCACTTTCAGCGAGGAGGAAGGGTTCGGTGTTAATAGCACCGTTCATTGACGTTACTCGCAGAAGAAGCACCGGCTAACTCCGTGCCAGCAGCCGCGGTAATACGGAGGGTGCAAGCGTTAATCGGAATTACTGGGCGTAAAGCGCACGCAGGCGGTTTGTTAAGTCAGATGTGAAATCCCCGAGCTTAACTTGGGAAC
+
GGGGGGGGGGGGGGGGGGGGGGGGGGGGGFGGGGGGGGGGGGGGGGGGGGGGGGGGGGGGGGGFGGGGGGGGGGGGGGGGGGECEGGGGGGGGFGGGGGGGGGGGGGGGGGGGGGFGGGGGGGGGEGGGGGGGGGFGFCGGGFGGGGGFFGGFGGGGGGGGGGGGGGGEGGGGGGGGGGGGGGGGGGGGGGGGGGGFGGGGGGGGGGEGGGGGEEGGFGCCGEGFGFGGGGGFGGDFGFGFG>DGGGGFGGGGGGF@FFBCFGGFGGFFFFFFFFFFFGFFBCFFF?BA?FBF4
@M04650:207:000000000-C238N:1:1101:5642:6053 1:N:0:19
ACTCCTACGGGAGGCAGCAGTAGGGAATCTTCCGCAATGGACGAAAGTCTGACGGAGCAACGCCGCGTGAGTGAAGAAGGTTTTCGGATCGTAAAACTATGTTGTTAAAGAAGAACAAGGATGAGAGTAACTGCTCATCCCCTGACGGTATTTAACCAGAAAGCCACGGCTAACTACGTGCCAGCAGCCGCGGTAATACGTAGGTGGCAAGCGTTGTCCGGATTTATTGGGCGTAAAGCGAGCGCAGGCGGTTCTTTAAGTCTGATGTGAAAGCCCCCGGCTCAACCGGGGAGG
+
AFFGGGFECDG-@F7@EEGCEFGGGGGFFGFFGG>FGFFEFGEGFCEGGGGGGGGFFGG8FEGEDGGCEGGGGDFCFGFGGC<DFCGEC7?9EFEGFG,,EGGGGFGGGFGGCFGGGGGFGFGGGGGGGFFGG9?FGCFGFGGGGGGGEGG9FGGGDFGFGF@FGFGGDGGGGGGGGGGFCF@GGGFC88?EEGG>CGGFGG5BB+BEGFGGGGGGEFFGG:=*AFGG7=E=:=CEFDFDFDB@DCDCDC5<)9>F76@?9@CGBFFAFFFFFF))4;D@D07FFFFFF>B(4>
@M04650:207:000000000-C238N:1:1101:9381:6100 1:N:0:19
ACTCCTACGGGAGGCAGCAGTGGGGGATATTGCACAATGGGCGCAAGCCTGATGCAGCCATGCCGCGTGTGTGAAGAAGGCCCTCGGGTTGTAAAGCACTTTCAGCGAGGAGGAAGGGTTCAGTGTTAATAGCACTGTTCATTGACTTTACTCGCAGAAGAAGCACCGGCTAACTCCGGGCCAGCAGCCGCGGTAAAACGGCGGGTGCAAGCGTTAATCGGAATTACTGGGCGTAAAGCGCACGCAGGCGGTCTGTCAAGTCGGATGGGAAATACACGGGCCCAACCTGGGAAC
+
GGGGGGGGGGDGGGGGGGGGGGGGG+FGGGGGCAFFGGGGGGG:FFGFFGGGG9FCGGFGFGGGGGGGG==FGFGGG8<EDF,CFFGGGFECGFDFG@FFFGGGGGGGGE7CFEG@+CFFFFFFC<D<?<,ABACFFGAFAF,EED=<=F<B9FCG7+3@,DG:>C,@FE@>:>,>>8***8:8CGFB7*=8C*4*+?9>E*::?8CE6C:*;A:/:72*85C5+3<<C<*A5:/**0*1517>)77C39DDD95=F*9*31737*914@?)9***.-/5:(18)..(3>)82-
@M04650:207:000000000-C238N:1:1101:17497:6121 1:N:0:19
ACTCCTACGGGAGGCAGCAGTAGGGAATTTTCCGCAATGAGCGAAAGCTTGACGGAGCGACACAGCGTGCAGGATGAAGGTCTTCGGATTGTAAACTGCTGTTGTAAGGGAAGAAAAAATTTAATAGGAAATGATTAAATCTTGACGGTACCTTATTAGAAAGTGACGGCAAACTATGTGCCAGCAGCCGCGGTAATACATAGGTCACAAGCGTTATCCGGAATTATTGGGCGTAAAGCGTTCGTAGGCGGTTTGTTAAGTCTAGAGTTAAAGCCTGAGGCTCAGCCTCAGCCC
+
GGGGGGGGGGGGGGGGGGGGGGGGGGGGGGGGGGGGGGGEGGGGGGGGGGGGGGGGGGGGGDGFFGGGGGGGGGGGGGGGGGGGGGGGGGGGGGGGGGGGGGGGGFEFGGGGGGGGGGGGGGGGGGGGGGGGGGGGGGGFGGGGGGGGGGGGGGGGGGFGGGGGC@EEGGGGGGGGGGGGGGGGFCCFFGGGGGCGGGGFGGGGGGEFFGFFGGGDGGGGGGGCGGGGGCFGEGGGGGFGEGFFGGGGFGCDGGGFFFFFGFGGFFGFFFFF?FF?7?G@FFC@4F?:?FFFFF
@M04650:207:000000000-C238N:1:1101:26095:6127 1:N:0:19
ACTCCTACGGGAGGCAGCAGTGGGGAATCTTGCGCAATGGGCGAAAGCCTGACGCAGCGACGCCGCGTGAGGGATGACGGCCTTCGGGTTGTAAACCTCTTTCAGCCCTGACGAAGCGAGAGTGACGGTAGGGGCAGAAGAAGCACCGGCCAACTACGTGCCAGCAGCCGCGGTAATACGGAGGGTGCAAGCGTTAATCGGAATTACTGGGCGTAAAGCGCACGCAGGCGGTTTGTTAAGTCAGATGTGAAATCCCCGAGCTTAACTTGGGAACTGCATTTGAAACTGGCAAGC
+
GGGGGGGGGGGGGGGGGGGGGGGGGGGGGGGGGGGGEGGGGGGGGGGGGGGGGGGGGGGGGGGGGGGGGCFGGGGGGGGGGGGGGGGGGGGGGFGGGGGGGGGGGGGGGGGGGGGGGGEGCEGGFGGGGFEFGGG@7*:FGCFGGGGGGGGEGGGGGGGGGFGGGCFGGGGGGGGGGGGGGGDGGGGGG?+5EEE>FGGGGEGGFFFGE6CFGEG*CGGGGGGGGDGGGGGGEGGGG:=DFG48DFCFFGG>7:DFF)5@GFGCFGGFFF4547:??<CFF9*9*=FD:FFFB3
@M04650:207:000000000-C238N:1:1101:11586:6130 1:N:0:19
ACTCCTACGGGAGGCAGCAGTGGGGGATATTGCACAATGGGCGGAAGCCTGATGCAGCCATGCCGCGTGTGTGAAGAAGGCCTTAGGGTTGTAAAGCACTTTAGATGGAGGGGAGTGGTCACAGGGTTAAGAGCCGTGTGATTTGACGTACTCCAGGGAATAAGCACCGGCTAACTCCGTGCCAGCAGCCGCGGTAACACGGGGGGTGCGAGCGTTAATCGGAATTACTGGGCGTAAAGCGCACGCAGGCGGTTTGTTAAGTCAGATGTGAAATCCCCGAGCTTAACTTGGGA
+
GGGGGGGGGGGGGGGGGGGGGGGGGGGGGGGGGGGGFGGGGGGGGDGGGGGGGGGGGGGGGGGGGGGGGGGGGG9EFGGGGGGGGGGGGGGGGGGGGGGGGGGGGGGGCFDGEGGGGGGGGGGGGGGGGGGCFGGGGGGGGGGGGGGGGGGGGFFGGGCFFF;FGGGGGGGGGGGGGGGGGGGGGGDCGGCDGGGGEGCGGGDCGGGGGGGDDECG5DGGGGCEGG?FEFFGFCG=5D=CDG555DDD3CDGGDGEFFF??FF>B7>AF4@?@FFFFFGFF><?F4FA<F?<6
@M04650:207:000000000-C238N:1:1101:14496:6134 1:N:0:19
ACTCCTACGGGAGGCAGCAGTGGGGAATCTTCCGCAATGGACGAAAGTCTGACGGAGCAACGCCGCGTGAGTGAAGAAGGTTTTCGGATCGTAAAACTCTGTTGTTAAAGAAGAACAAGGATGAGAGTAACTGCTCATCCCCTGACGGTATTTAACCAGAAAGCCACGGCTAACTACGTGCCAGCAGCCGCGGTAATACGGCGGGTGCAAGCGTTAATCGGAATTACTGGGCGTAAAGCGCACGCAGGCGGTTTGTTAAGTCAGATGTGAAATCCCCGAGCTTAACTTGGGAAC
+
GGGGGGGGGGGGGGGGGGGGGGGGGGGGGGGGGGGGGGGGGGGGGGGGGGGGGGGGGGGGGGGGGGGGGGGGGGGGGGGGGEGGGGGGGGGGGGGFGGGGGG9FG@FFGGFGGGGGGGGFFGGFFGFFEEGGGGGGGGGGGGGGCGGGCC7CFFFGGGGGGGCGDEFGGGGECFCBFEGGGG?FGGCFC>CGG1BBBGCEE*:EGGGCFFFGGG5CGFGFGC5:CGGGGFFGFGG5>CFGFGDFGGGDEGGDGGGFF=?FEF=FF7>:8@=4@6)7493:;09*1==4)7F??-
@M04650:207:000000000-C238N:1:1101:11553:6147 1:N:0:19
ACTCCTACGGGAGGCAGCAGTGGGGAATATTGCACAATGGGCGCAAGCCTGATGCAGCCATGCCGCGTGTGTGAAGAAGGCCTTCGGGTTGTAAAGCACTTTCAGCGAGGAGGAAGGGTTCGGTGTTAATAGCACCGTTCATTGACGTTACTCGCAGAAGAAGCACCGGCTAACTCCGTGCCAGCAGCCGCGGTAATACGGAGGGTGCAAGCGTTAATCGGAATTACTGGGCGTAAAGCGCACGCAGGCGGTTTGTTAAGTCAGATGTGAAATCCCCGAGCTTAACTTGGGAAC
+
GGGGGGGGGGGGGGGGGGGGGGGGGGGGGGGGGGGGFGGGGGGGGGGGGGGGGGGGGGGGGGGGGGGGGGGGGGGDFGGGGGGGGGFGGGGGGGGGGGGGGGGGGGGDGEGGGGGGGGGGGGGGGGGGGGGCGGGGGGGGGGGGGGGGGGGGGGGGGDFGGGGGGGGGGGGGGGGGGGGGGGGGGGGGGGDEGGEEGGGGGGEGD8>=8?:C5CECGFGGGCCGGFGGGGGGEGD5FGF55>>DGCD3@CDGGGD>?=*6AF77=FC9?9=BFBFF1,7>B09?@FF24:F??8
@M04650:207:000000000-C238N:1:1101:18519:6190 1:N:0:19
ACTCCTACGGGAGGCAGCAGTAGGGAATTTTCCGCAATGCGCGAAAGCTTGACGGAGCGACACAGCGTGCAGGATGAAGGTCTTCGGATTGTAAACTGCTGTTGTAAGGGAAGAAAAAATTTAATAGGAAATGATTAAATCTTGACGGTACCTTATTAGAAAGTGACGGCAAACTATGTGCCAGCAGCCGCGGTCATACATAGGTCACAAGCGTTATCCGGAATTATTGGGCGTAAAGCGTTCGTAGGCGGTTTGTTAAGTCTAGAGTTAAAGCCTGAGGCTCAACCTCAGCCC
+
GGGGGGGGDGE7FCFGGGFEEDFGCGFGGGGCGGGEFGF-@BFEFG:FFGG<ECEGFFFGGGGCFFCFEFCEF7FGEFGFFGGFF77CGGGG9,EFGCEGAFFGGAF9,?BF@FG8B8FGGAFGGGGFF,AD<?D?F9F9FGGC9FFCFFGGDFGGGGGGGF7>>9BCCEGEGGGFGGG,@FFGFG,D:4@C5C*14?EBFGGCEFGFCC=E*=8ECCGC=*3259CC:==E.:<A3>@G>5<B9*>*9)C<DGG)89*/<FF:/*2:F474*9FF?0*7>:4?=?74()6>0:
@M04650:207:000000000-C238N:1:1101:14244:6225 1:N:0:19
ACTCCTACGGGAGGCAGCAGTGGGGAATATTGCACAATGGGCGCAAGCCTGATGCAGCCATGCCGCGTGTGTGAAGAAGGCCTTCGGGTTGTAAAGCACTTTCAGCGAGGAGGAAGGCCAATAGCTTAATAGGCTGTTGGATTGACGTTACTCGCAGAAGAAGCACCGGCTAACTCCGTGCCAGCAGCCGCGGTAATACGGAGGGTGCAAGCGTTAATCGGAATTACTGGGCGTAAAGCGCACGCAGGCGGTTTGTTAAGTCAGATGTGAAATCCCCGAGCTTAACTTGGGAAC
+
GGGGGGGGGGGGGGGGGGGGGGGGGGGGGGGGGGGGGGGGGGGGGGGGGGGGGGGDGGGGGGGGGGGGGGGGGGGGGGGGFGGGGGEGGGGFGGGGGGGGGGGGGGGGGGGGGDGGGGGGGFGGGFAFGGGGGGFFFGGGGGGGGGGCEFFGGGGGGGGGGGGGGGGEGGGGGGGGGGGGGGGGGGGGGGGGGGBEFGGGGGGGGGGGGGGGGGGGGGGGEDGFGGGGGGGGFGG*CC?DEC@DGGDGFGGGDD/8@B?FGFGGFGD<=@=BF?FF39)8B9FFFF4AA@F:B4
@M04650:207:000000000-C238N:1:1101:22762:6284 1:N:0:19
ACTCCTACGGGAGGCAGCAGTGGGGAATCTTCGGCAATGGACGAAAGTCTGACCGAGCAACGCCGCGTGAGTGAAGAAGGTTTTCGGATCGTAAAACTCTGTTGTTAGAGAAGAACAAGTAGGAGAGTAACTGCTCTTACCTTGACGGTATCTAACCAGAAAGCCACGGCTAACTACGTGCCAGCAGCCGCGGTAATACGTAGGTGGCAAGCGTTGTCCGGATTTATTGGGCGTAAAGCGAGCGCAGGCGGTTTCTTAAGTCTGATGTGAAAGCCCCCGGCTCAACCGGGGAGG
+
GGGGGGGGGGGGGGGGGGFGGGGGGGGGGGGGFDGGEFGGGGGGGGGGGGGGEGGGGGGGGGGGGGGGGGGGGGGGGGGGGGGGGGGGGGGGGGGFGGGGGGGGGGGGEFGGGGGGFGGFF9FGCGEGGGGGGGDFGGDFDGGGGGGGGGG=CGGGGGGGFGGEGFGFGGDGCGGFGDGGGGGGGGGGGGGGGGCEGGGGGGGGGCFGGGGGGGGCEDCGGGEGG+AF?=EF>EGGGGF))9BEDGGGEDG<DGGFF?FFGBFF6C797F=FFFFFB0DFFFGFFFFFFFFF>B
@M04650:207:000000000-C238N:1:1101:9307:6291 1:N:0:19
ACTCCTACGGGAGGCAGCAGTGGGGAATATTGCACAATGGGCGCAAGCCTGATGCAGCGACGCCGCGTGGGGGATGACGGCCTTCGGGTTGTAAACTCCTTTCGCCAGGGACGAAGCTTTTGTGACGGTACCTGGAGAAGAAGCACCGGCTAACTCCGTGCCAGCAGCCGCGGTAACACGGGGGGTGCGAGCGTTAATCGGAATGACTGGGCGTAAAGGGCGTGTAGGTGGTTGACTAAGTGTGACGTGAAAGTGCAGGGCTTACCCTTGTTAAGCGTCTCGGACTGGTAGACT
+
GGGGGGFGGGG>GGGDEGFFGGGFGGGGGGGGGCFGAFFFGGGC7CFGGGGGGGGGGGGDGGDGGGGGGDGGGC?FGGGGGGGGGGGGGG:FDEFGGGGGGGGDGGEGFGGGGGGCCCGGGFFCGGGDFFFFGGGGG7CF73>FFGEGCECFGFGGGGG>BC@AFFFGF**8FF@CC+,<CGEGG8>CE5:EEGG589<;C>AFG?E:E57CE>8*57CDEG=E/:CFG6AE)29?7>**1:77C**/0**:CF7*/7>:E:57?77445=F4=*9;:GEFFG)7>@04=F9A4
@M04650:207:000000000-C238N:1:1101:17014:6312 1:N:0:19
ACTCCTACGGGAGGCAGCAGTGGGGAATATTGCACAATGGGCGCAAGCCTGATGCAGCCATGCCGCGTGTGTGAAGAAGGCCTTCGGGTTGTAAAGCACTTTCAGCGAGGAGGAAGGCCAACAGCTTAATAGGCTGTTGGATTGACGTTACTCGCAGAAGAAGCACCGGCTAACTCCGTGCCAGCAGCCGCGGTAATACGGAGGGTGCAAGCGTTAATCGGAATTACTGGGCGTAAAGCGCACGCAGGCGGTTTGTTAAGTCAGATGTGAAATCCCCGAGCTTAACTTGGGAAC
+
GGGGGGGGGGF@FGGGGGGGFFGGGGGGGGGGGGGGGGGGGGGGGGGGGGGGGGGGGGGGGGGGGGGGGGGGGGGGGGGGGGFGGGGGGGGGGGGFGGGGGGGGGGG7=CCGGGGGGGGGGGCGGDGGCGFGGFFGFGGGGGGGGGGFGGGGGDGG@GFGGGGGGGGGGGGG7?FGGGFEEG@FF?8CCGGGGGGG?FFGGECCECCGGF<FGEGCGGGD8C8ECGFC72:FEEGGG7FGFGFFGDDGECCDCGDFFFFFFBFGFGFDFF??=F?F?F30>9C6?FF2<?5<:6
@M04650:207:000000000-C238N:1:1101:8046:6347 1:N:0:19
ACTCCTACGGGAGGCAGCAGTGGGGAATATTGCACAATGGGCGCAAGCCTGATGCAGCCATGCCGCGTGTGTGAAGAAGGCCTTCGGGTTGTAAAGCACTTTCAGCGAGGAGGAAGGCCAACAGCTTAATAGGCTGTTGGATTGACGTTACTCGCAGAAGAAGCACCGGCTAACTCCGTGCCAGCAGCCGCGGTAATACGGAGGGTGCAAGCGTTAATCGGAATTACTGGGCGTAAAGCGCACGCAGGCGGTTTGTTAAGTCAGATGTGAACTCCCCGAGCTTAACTTGGGAAC
+
GDEFGGG@GEGFGGEGGGGGGGGGGEGGGGGGGGGGCCEGFGGGGGGGGFGGGDGGGGGGGGFFGGGFCF<FGGGGFGGGGGFGGFGCFEGGGGGGGGGGGGGGGGGGGEGGCFGCGFFGGGGFGEDCGGGG8FGGCCF8>FCGGAEFFCEAFFGGGEG,FEGGGGFEGEGEGGGGGGGGEF@EGGGGGGEEGEECFDC8CEGGEGEG6CCGCC8CFCGGCD8EC79EFFCFDGGC3>?D5C>E:5CD>DDDGGGFFF?FG477=>>AFFF*9@FF:0C>>B4=FFF>AFF?B1
@M04650:207:000000000-C238N:1:1101:24538:6386 1:N:0:19
ACTCCTACGGGAGGCAGCAGTGGGGAATATTGCACAATGGGCGCAAGCCTGATGCAGCCATGCCGCGTGTGTGAAGAAGGCCTTCGGGTTGTAAAGCACTTTCAGCGAGGAGGAAGGGTTCGGTGTTAATAGCACCGTTCATTGACGTTACTCGCAGAAGAAGCACCGGCTAACTCCGTGCCAGCAGCCGCGGTAATACGGAGGGTGCAAGCGTTAATCGGAATTACTGGGCGTAAAGCGCACGCAGGCGGTTTGTTAAGTCAGATGTGAACTCCCCGAGCTTAACTTGGGAAC
+
GGGGGGFG@GGCGGGGGGGGGGGGGEEGGGGGGGGGGGGGGGGGGGGGGGGGFGGGGGGGGGGGGGGGGGGGGGGGGFGGGGFGGGGGGGGGFGGGGGGGGGGGGGG@FGEEGGGGGEFGGDGGCFDF9DFDEFGGGGGGEFGCFGGEGGGGGGGECEGFDFGGGGGGGGGEGGGGGGGFGGGGGGGGGGGGGGC8FGGGGDGGGGGGGEFC5EGECCFGDD:CGCFCEFFEDE3CGCFC:)<>D<DGFDD7CGC@FFFFGF=FBGFAFFF*/9;>61)<DFGFFFF2<F46(,
@M04650:207:000000000-C238N:1:1101:9346:6393 1:N:0:19
ACTCCTACGGGAGGCAGCAGTGGGGAATATTGCACAATGGGCGCAAGCCTGATGCAGCCATGCCGCGTGTGTGAAGAAGGCCTTCGGGTTGTAAAGCACTTTCAGCGAGGAGGAAGGCCAACAGCTTAATAGGCTGTTGGATTGACGTTACTCGCAGAAGAAGCACCGGCTAACTCCGTGCCAGCAGCCGCGGTAATACGGAGGGTGCAAGCGTTAATCGGAATTACTGGGCGTAAAGCGCACGCAGGCGGTTTGTTAAGTCAGATGTGAAATCCCCGAGCTTAACTTGGGAAC
+
CGGGGGGGGGGCFGGGGGGGFGGGG;FFGGGGGGGGGGGGGGGGGGGGGGGGGGG9FGGGGGGGGGGGGGGGGGGGGGGGGGGGGGGGGGGFGGGFGGGGGGGGGGGFFEEFGGGGGGGGFGGGGGGGGAFGFGGGGGGG8FDCDFDFGDCFGEGGGGFF7DFFCFCGDEFGGFGGGGGCEGGGG8FGEEEG58BEFFGFG8?E>B:EGCFGGEGGGGGCCC5FGFGDFGDFFGGGGC=<DDEFG)9)0C5CDGGFFF??FF7*@FGFFFBF@=?FFFGDF>FFFFF<AF4:?2
@M04650:207:000000000-C238N:1:1101:16264:6433 1:N:0:19
ACTCCTACGGGAGGCAGCAGTGGGGAATATTGCACAATGGGCGCAAGCCTGATGCAGCCATGCCGCGTGTGTGAAGAAGGCCTTCGGGTTGTAAAGCACTTTCAGCGAGGAGGAAGGGTTCGGTGTTAATAGCACCGTTCATTGACGTTACTCGCAGAAGAAGCACCGGCTAACTCCGTGCCAGCAGCCGCGGTAATACGGAGGGTGCAAGCGTTAATCGGAATTACTGGGCGTAAAGCGCACGCAGGCGGTTTGTTAAGTCAGATGTGAAATCCCCCGGCTTAACTTGGGAAC
+
EGFGGGGGGGGGGGGDGGFGFGGGGEGGFFGFGGGGFGGGGGGGGGGGGGGFGGGGGGGGGGGGGGGGGGGGGFGDG@FFGGGGGGGGGGGGGGGGGGGGEFGGGGGGGG:EGGGGGGGFGGGFGGGGGGGGGGGGGFGGGGGGFGG+CFFFGGGEGBCFFGGGGGGGGGDGGGGGGEGGGGGGGGGGGGGEGGDGFGGGGGGGGGGGGGGGGGGG5DGFGGGFF?FGGGGGEEDCDC@C31<>D7DC:CC)93CFFFFFGFCFBF7)*1*9?=4)4().04367@6<A?>??(
@M04650:207:000000000-C238N:1:1101:10023:6494 1:N:0:19
ACTCCTACGGGAGGCAGCAGTAGGGAATTTTCCGCAATGAGCGAAAGCTTGACGGAGCGACACAGCGTGCAGGATGAAGGTCTTCGGATTGTAAACTGCTGTTGTAAGGGAAGAAAAAATTTAATAGGAAATGATTAAATCTTGACGGTACCTTATTAGAAAGTGACGGCAAACTATGTGCCAGCAGCCGCGGTAATACATAGGTCACAAGCGTTATCCGGAATTATTGGGCGTAAAGCGTTCGTAGGCGGTTTGTTAAGTCTAGAGTTAAAGCCTGAGGCTCAACCTCAGCCC
+
GGGGGGGGGGGGGGGGGGGGGGGGGGGGGFFFGGGGGGG9EGGGGGGGGGGGFFGGGGGGD7FGGGGGGDGGGGGGGGGGGGGGGGGGDGGGGGGGGGGGGGFFGFGGGGGGGGGGGGGGGGGGGGGGGDFGGGGGGGGFGGGGCFEGEFCDFFFFGGGGFGGGGCGGGGGGGGEGGFECEGGGG?FGGGGGGCGDFEGC;CFGGG:C9CGGGGCEFGGGGGGCFCGEFFGGEEDGG>@3.95;77C5=DGG3CC@FF4@AFF7@FCAF*97??5?BFF@FBG66?F:74<?F6
@M04650:207:000000000-C238N:1:1101:19557:6500 1:N:0:19
ACTCCTACGGGAGGCAGCAGTGGGGAATATTGCACAATGGGCGCAAGCCTGATGCAGCCATGCCGCGTGTGTGAAGAAGGCCTTCGGGTTGTAAAGCACTTTCAGCGAGGAGGAAGGCCAATAGCTTAATAGGCTGTTGGATTGACGTTACTCGCAGAAGAAGCACCGGCTAACTCCGTGCCAGCAGCCGCGGTAATACGGAGGGTGCAAGCGTTAATCGGAATTACTGGGCGTAAAGCGCACGCAGGCGGTTTGTTAAGTCAGATGTGAAATCCCCGAGCTTAACTTGGGAAC
+
GGFGGGGGGGGGGGGGGGGGGEFGGCGGFGFGGGGGGGFGGGGGGGGGGFGDFFGGGGGGGGGGGGE:FFGGGGGFGGGGGGFGGFGGGGGGGGGGGGGDGGGGGGGEEFEGGGGGGGGGGGGGGGGGGGGGGGGG8FGGCDFGGGGFGGGGGGGGGGGGGGGGGGGGGGGGGGGGGGGGGGGGGGGGGGGGG8EGGGGGCCEEEGGGGGGGGGCEFGGGECEFGGGFGGCFFGGGGGFGEGFEGGGDEGDGGGG@FFFF?FGGFFFFFFFFFFF?BFDF>;C?B=4<<?F6>2
@M04650:207:000000000-C238N:1:1101:8732:6512 1:N:0:19
ACTCCTACGGGAGGCAGCAGTAGGGAATTTTCCGCAATGAGCGAAAGCTTGACGGAGCGACACAGCGTGCAGGATGAAGGTCTTCGGATTGTAAACTGCTGTTGTAAGGGAAGAAAAAATTTAATAGGAAATGATTAAATCTTGACGGTACCTTATTAGAAAGTGACGGCAAACTATGTGCCAGCAGCCGCGGTAATACATAGGTCACAAGCGTTATCCGGAATTATTGGGCGTAAAGCGTTCGTAGGCGGTTTGTTAAGGCTAGAGTTAAAGCCTGAGGCTCAACCTCAGCCC
+
GGGGGGGGDEGGGGGGGGGGGCGG@FGGGDFEFGGGGGF9FEGEGGCFFFGGGGGGGGEGEGGGG8FEF7FGCEGGGGGGGGGGG7FEGDFFGAEFCAFFF?9EFEDGFFGGGGGGGGGGG,FAFGGFGGGGGGFCFFF<AF<DD,CCFFFFGFGGGCDFDADG9C9F:ECEFF,=EFCFAEGEF:>8FGGEG5CCFGGG,=E8=CFGGGGFG>CE5@+:E3EE+=F?9>**:EGGD>F<;*)7*5776C5C7<<>@FF*+.>FF4C<FF=?6=))(4DF3(06*?53:F??12
@M04650:207:000000000-C238N:1:1101:25413:6549 1:N:0:19
ACTCCTACGGGAGGCAGCAGTAGGGAATCTTCGGCAATGGACGAAAGTCTGACCGAGCAACGCCGCGTGAGTGAAGAAGGTTTTCGGATCGTAAAACTCTGTTGGTAGAGAAGAACGTTGGTGAGAGTGGAAAGCTCATCAAGTGACGGTAACTACCCAGAAAGGGACGGCTAACTACGTGCCAGCAGCCGCGGTAATACGTAGGTCCCGAGCGTTGTCCGGATTTATTGGGCGTAAAGCGAGCGCAGGTGGTTTATTAAGTCTGGTGTAAAAGGCAGTGGCTCAACCATTGTT
+
GGGGGGGGGGGCGGGGGGGGGGGGCFFGGGGGGGGGGGGGGGGCGGGGGGGFFGDGGGGGGGGGGGG=FGGGGGGGGGGGGGGGGGGGGGGGGGFGGGGGGGGFGEFGGGGGGGGGGGGGGGGGGGGFGGGGGGGGGGGGGGGGFGGGGGGGGGGGGGGGGGGGGGGGGGGGGGGGGGGGGGGGCGGCFGGGEGGGGGGGGGGGGGGGGGGGGGGGEGCFGGGGDCFGFGGGFD5EGG?GFGFFGGGDBFGGGGGFFFFFCFGGFGGFFFFFF=BFFFGFFB*6?FF?BFFAA)
@M04650:207:000000000-C238N:1:1101:22053:6558 1:N:0:19
ACTCCTACGGGAGGCAGCAGTGGGGAATATTGCACAATGGGCGCAAGCCTGATGCAGCCATGCCGCGTGTGTGAAGAAGGCCTTCGGGTTGTAAAGCACTTTCAGCGAGGAGGAAGGCCAACAGCTTAATAGGCTGTTGGATTGACGTTACTCGCAGAAGAAGCACCGGCTAACTCCGTGCCAGCAGCCGCGGTAATACGGAGGGTGCAAGCGTTAATCGGAATTACTGGGCGTAAAGCGCACGCAGGCGGTTTGTTAAGTCAGATGTGAAATCCCCGAGCTTAACTTGGGAAC
+
GGGGGGGGGGGGGGGGGGGGGGGGGGGGGGGGGGGGGGGGGGGGGGGGGGGGGGGGGGGGGGGGGGGGGGGGGGGGGGGGGGGGGGGGGGGGGGGGGGGGGGGGGGGFGGGGGGGGGGGGGGGGGFGGGGGGGGGGGGGGGGDDGGGGGGGGGGGGGEGGGGGGGGGGGGGGGGGGGGFFEFGGGGGGGGGGGGGDGGGGGGGGGEGGGGGGGGGGFDFGGGGGGDEGGGGGFGGD3:45>DFFD37DBGGDG555??FBCFGGFGGD??FFFFFFFFDBE>FBF4/<BF@FB-
@M04650:207:000000000-C238N:1:1101:26605:6566 1:N:0:19
ACTCCTACGGGAGGCAGCAGTGGGGAATATTGCACAATGGGCGCAAGCCTGATGCAGCCATGCCGCGTGTGTGAAGAAGGCCTTCGGGTTGTAAAGCACTTTCAGCGAGGAGGAAGGGTTCGGTGTTAATAGCACCGTTCATTGACGTTACTCGCAGAAGAAGCACCGGCTAACTCCGTGCCAGCAGCCGCGGTAATACGGAGGGTGCAAGCGTTAATCGGAATTACTGGGCGTAAAGCGCACGCAGGCGGTTTGTTAAGTCAGATGTGAAATCCCCGAGCTTAACTTGGGAAC
+
EE@FGGGGDCGCGGCFD7FFFEFFGCCFCEFE9CFFG9F?F8FGGGGGGGGGGGCGGGGFFF<CE@FEDGDFFFGFF<CGGG8FE@@EGEGCFGAFGFEC<BEEFGGFFE@GG@FGEGFGFGGCCEGGGGGFGGGFG>>FG9@FFFDCGFGGGGGGGGCGGGGGGGGDGGGGGGFGGDGFGFGGFEFGCGGGEEBEFGFG5EEGGGEC?E?GG5CECCCF=DCGEFG<CFFFBGCGCCFGFG>ECDGDFGDDG3C@F=FFFFGGFGG97B@F68))-(C@EF<=FFFBFFFFB1
@M04650:207:000000000-C238N:1:1101:22473:6568 1:N:0:19
ACTCCTACGGGAGGCAGCAGTAGGGAATTTTCCGCAATGAGCGAAAGCTTGACGGAGCGACACAGCGTGCAGGATGAAGGTCTTCGGATTGTAAACTGCTGTTGTAAGGGAAGAAAAAATTTAATAGGAAATGATTAAATCTTGACGGTACCTTATTAGAAAGTGACGGCAAACTATGTGCCAGCAGCCGCGGTAATACATAGGTCACAAGCGTTATCCGGAATTATTGGGCGTAAAGCGTTCGTAGGCGGTTTTTTAAGTCTAGAGTTAAAGCCTGAGGCTCAACCTCAGCCC
+
GGGGGGGGGGGGGGGGGGGGGGGGGGGGGGGGGGGGGGGFFGGGGGGGGGGGGGGGGGGGGGGFGGGGGGGGGGGGGGGGGGGGGGGGGGFGGDGGGCFGGGGGGEGGGGGGGGGGGGGGGGGGGGGGFGGGGGFGFGGGGGGGGGG7FEGGGGGGGGGGGGGGGGGGGGGGGGGFGCFGGGGGGG>FGGGECEGEFG9BGGGGGGGGGGGFGGGGGG7DE3EFGGGGGGGGFGG5CFFGFDFFGG3D?DD>D3*)7466<@FF**9AFFFF4@FFB?G>FFF*7?F>(09?04
@M04650:207:000000000-C238N:1:1101:16943:6575 1:N:0:19
ACTCCTACGGGAGGCAGCAGTGGGGAATATTGCACAATGGGCGCAAGCCTGATGCAGCCATGCCGCGTGTGTGAAGAAGGCCTTCGGGTTGTAAAGCACTTTCAGCGAGGAGGAAGGGTTCGGTGTTAATAGCACCGTTCATTGACGTTACTCGCAGAAGAAGCACCGGCTAACTCCGTGCCAGCAGCCGCGGTAATACGGAGGGTGCAAGCGTTAATCGGAATTACTGGGCGTAAAGCGCACGCAGGCGGTTTGTTAAGTCAGATGTGAAATCCCCGAGCTTAACTTGGGAAC
+
GGGGGGGGGGGGGGGGGGGGGGGGGGGGGGGGGGGGGGGGGGGGGDGGGGGGGGGGGGGGGGGGGGGGGDGGGGGGGGGGGGGGFGGGGDGGGGGGGGGGGGGGGGGFGGCFGGEGGGGFGGGFGGDGGGCFGGGGGFEGFGGGGGGGGGGGGGGGGGFGGFFGFGGGGGGGGGGGGGGGGGGGGGGGGGGGGGDGC?EGGDEGDGGGCFGGGGGGCDGGC<?EGFGGGGFGDGD5DFFGFGFFGGGGEGG5C7CFFF?FGFCFFF=4@?*=BF?FBFC>E>FFFF4))7@?F,
@M04650:207:000000000-C238N:1:1101:16084:6610 1:N:0:19
ACTCCTACGGGAGGCAGCAGTGGGGAATATTGCACAATGGGCGCAAGCCTGATGCAGCCATGCCGCGTGTGTGAAGAAGGCCTTCGGGTTGTAAAGCACTTTCAGCGAGGAGGAAGGGTTCGGTGTTAATAGCACCGTTCATTGACGTTACTCGCAGAAGAAGCCCCGGCTAACTCCGTGCCAGCAGCCGCGGTAATACGGAGGGTGCAAGCGTTAATCGGAATTACTGGGCGTAAAGCTCTCGCAGGCGGTTTGTTAAGTCAGATGTGAAATCCCCGAGCTTAACTTGGGAAT
+
GGGGGGGGGGGFEGGDGGFGEGGGGGEFFFGGGGFGGGCGGFGDGGEGGGDEFGGDFFGGGFGFGGGGEGEGG9FGGCGGGGGGFGGGGD7?FGEEGGGGGGFFGGG@F@:FF@FGCGF8BF7++BF?<DFFACFGGF:FFFFFC9CF7<FFF7:CFE7@F@7B,@BEC7FE:?FGG8FDEGGBFC<748CGD:EG99CF5BEGG5EGGDC5?2;C5C7989*7E9<2<*/75=77*:9*)*/.*>D)8CDG<CGF?FF=C=7C@FG99F4=660029C3399@9/944?::((
@M04650:207:000000000-C238N:1:1101:13268:6637 1:N:0:19
ACTCCTACGGGAGGCAGCAGTAGGGAATTTTCCGCAATGAGCGAAAGCTTGACGGAGCGACACAGCGTGCAGGATGAAGGTCTTCGGATTGTAAACTGCTGTTGTAAGGGAAGAAAAAATTTAATAGGAAATGATTAAATCTTGACGGTACCTTATTAGAAAGTGACGGCAAACTATGTGCCAGCAGCCGCGGTAATACGGAGGGTGCAAGCGTTAATCGGAATTACTGGGCGTAAAGCGCACGCAGGCGGTTTGTTAAGTCAGATGTGAAATCCCCGAGCTTAACTTGGGAAC
+
GGGGGGGGGGGGGGGGGGGGGGGGGGGGGGGGGGGGGGGGGGGGGGGGGEGGFGGGGGGGECEFGGGFGGGGGGGGGGGGFFDFFGGGGGGEFGGGCFGAFEEFFGGGGGGGGGGGGGGGFFGGGGGGGGGGGGFGGGGCFFFFGGGGGGGFG9<9FFFGGGFFGGGGGGGGGGGFGGGGFFFGGGGGFGGGGGGEGFFGGGGGGGGGFGGGDC8EGGDFGGGFFFGGGGGDEGGCDFFG>D@DGGGGDGGGD5C>)@BFF?CC8*:>FFF7F*/92>GFF07=@B466?FB?(
@M04650:207:000000000-C238N:1:1101:23779:6692 1:N:0:19
ACTCCTACGGGAGGCAGCAGTAGGGAATTTTCCGCAATGAGCGAAAGCTTGACGGAGCGACACAGCGTGCAGGATGAAGGTCTTCGGATTGTAAACTGCTGTTGTAAGGGAAGAAAAAATTTAATAGGAAATGATTAAATCTTGACGGTACCTTATTAGAAAGTGACGGCAAACTATGTGCCAGCAGCCGCGGTAATACATAGGTCACAAGCGTTATCCGGAATTATTGGGCGTAAAGCGTTCGTAGGCGGTTTGTTAAGTCTAGAGTTAAAGCCTGAGGCTCAACCTCAGCCC
+
FGGGGGGGGGGGGGGGGGGGGGGGGGGGGGGGGGGGGGGGGGGGGGGGGGGGGGGGGGGGGGGFGGGGGGGGGGGGGGGGGGGGGGGGGGGGGGGGGGGGGGGGGGGGGGGGGGGGGGGGGGGFGGGGGGGGGGGGGGGGGGGGGGGGGGGGGGGGGGGGGGGGGGGGGGGGGGGFGFGGGGGGGGGGGGGGGGGGGGGFFFGFGGGGGGGGGGGGGGGGGGEFCGGGGFGGFGGEGGFGFGFFGGGC=DDGGGGFFFFFGFGGFGGFFFFFFFFFB<4>@BGFFFF>06608:
@M04650:207:000000000-C238N:1:1101:10396:6745 1:N:0:19
ACTCCTACGGGAGGCAGCAGTAGGGAATTTTCCGCAATGAGCGAAAGCTTGACGGAGCGACACAGCGTGCAGGATGAAGGTCTTCGGATTGTAAACTGCTGTTGTAAGGGAAGAAAAAATTTAATAGGAAATGATTAAATCTTGACGGTACCTTATTAGAAAGTGACGGCAAACTATGTGCCAGCAGCCGCGGTAATACATAGGTCACAAGCGTTATCCGGAATTATTGGGCGTAAAGCGTTCGTAGGCGGTTTGTTAAGTCTAGAGTTAAAGCCTGAGGCTCAACCTCAGCCC
+
GGGGFFEFGGGGGGGGGG@FEEEGDG@F8FEFGGGGEEGGGFFEF7FGGGGGGGGGGDGGGDGGGCFGGGGGGGGGGGGGGGGGGGGGDCECF,CF<<FGGFGGGDCACFGGGGGGFGGCGCCFEEFDFGGGGGFFF9AFGGGGGGDGCF>DFGGGGGFFCDGF9FGGGGDEGGGGGGG9CGGFGGG7DEGCGGGEGGGGGGFGGGCCEGGFEEGGD;CDE3==6<CGGGFGEGDE3>FGFGFFGGGC@DDDGGGFFF?*<@FGFGGFFFF4@?FFF:F3>?GF?FF::FF:8:
@M04650:207:000000000-C238N:1:1101:17309:6746 1:N:0:19
ACTCCTACGGGAGGCAGCAGTGGGGAATATTGCACAATGGGCGCAAGCCTGATGCAGCCATGCCGCGTGTGTGAAGAAGGCCTTCGGGTTGTAAAGCACTTTCAGCGAGGAGGAAGGGTTCGGTGTTAATAGCACCGTTCATTGACGTTACTCGCAGAAGAAGCACCGGCTAACTCCGTGCCAGCAGCCGCGGTAATACGGAGGGTGCAAGCGTTAATCGGAATTACTGGGCGTAAAGCGCACGCAGGCGGTTTGTTAAGTCAGATGTGAAATCCCCGAGCTTAACTTGGGAAC
+
GGGGGGGGGGGGGGGGGGGGGGGGGGGGGGGGGGGGGGGGGGGGGGGGGGGGGGGGGGGGGGGGGGGGGGGGGGGGGGGGGGGGGGGGGGGGGGGGGGGGGGGGGGGGGGGGGGGGGGGGGGGCGGGGGGGGGGGGGFGGGGGDGGGGGGGGGGGGGDFGGGGGGGGGGGDGGGGFGGGFGGGGGGGGGGGGGGGGGGGGGCEGGGGGGGGGGGGGGFGGEGGGGGGGFGGGFGGGGGFGEGEEGGGGEGGGGGGFF?FFGFGC?CD>FFFFFBFF:1CD>9G?F?FFDFF:?3
@M04650:207:000000000-C238N:1:1101:25865:6748 1:N:0:19
ACTCCTACGGGAGGCAGCAGTAGGGAATTTTCCGCAATGAGCGAAAGCTTGACGGAGCGACACAGCGTGCAGGATGAAGGTCTTCGGATTGTAAACTGCTGTTGTAAGGGAAGAAAAAATTTAATAGGAAATGATTAAATCTTGACGGTACCTTATTAGAAAGTGACGGCAAACTATGTGCCAGCAGCCGCGGTAATACATAGGTCACAAGCGTTATCCGGAATTATTGGGCGTAAAGCGCACGCAGGCGGTTTGTTAAGTCAGATGTGAAATCCCCGAGCTTAACTTGGGAAC
+
GGGGGGGGGGGGGGGGGGGGGGGGGGGGGGGGGGGGGGGGGGGGGGGGGGGGGGGDGGGGGGGGGGGGGGGGGGGGGGGGGGGGGGGGGGGGGFGGGGGGGGGGGFGGGGGGGGGGGGGGGGGGGGGGGGGGGGDGGGGGGGGGGGGGGFGGGGGGGDGGFFFGGGGDGGGGGGGGGGGGGGGGGGGGGGGGGGGGGGGGGGGGGGGGGGGGGGGGGFGGGGG=FGGG7CFGFGGDFGFGFG@>GGGGFGGGGGGFFFFFFFGGFGGAFFFFFFFF:>CBFBGFFFFBFFF?>,
@M04650:207:000000000-C238N:1:1101:18371:6766 1:N:0:19
ACTCCTACGGGAGGCAGCAGTGGGGAATATTGCACAATGGGCGCAAGCCTGATGCAGCCATGCCGCGTGTGTGAAGAAGGCCTTCGGGTTGTAAAGCACTTTCAGCGAGGAGGAAGGCCAACAGCTTAATAGGCTGTTGGATTGACGTTACTCGCAGAAGAAGCACCGGCTAACTCCGTGCCAGCAGCCGCGGTAATACGGAGGGTGCAAGCGTTAATCGGACTTACTGGGCGTAAAGCGCACGCAGGCGGTTTGTTAATTCAGATGTGAAATCCCCGAGCTTAACTTGGGAAC
+
GGGGGGGGGGGGGGGGGGGGGGGGGGGGGGGGGGGGGGGGGGGGDEEGGGGGGGGGGGGGGGGGGGGGGGGGGGGGGGGGGGGGGGGGGGGGGGGGGGGGGGGGGDGFFGGGGGGGGGGGGGGGGFGGFCGG@EFGGGGGGGFCCGGFFGFGGCE7FFFGGGGGFGGGDCEGGGG9CGGGEGGGGGGGGGGGDEGGCBFGGCEGGGG=E7?7CEGCCCFGEG*:F:FFGGFGFEDEGFFGEGBEG3C<B9CDDGGFF69*29CC*07:@FF4B4FFF(1)04DFFFF24?F03-
@M04650:207:000000000-C238N:1:1101:25976:6799 1:N:0:19
ACTCCTACGGGAGGCAGCAGTGGGGAATATTGCACAATGGGCGCAAGCCTGATGCAGCCATGCCGCGTGTGTGAAGAAGGCCTTCGGGTTGTAAAGCACTTTCAGCGAGGAGGAAGGGTTCGGTGTTAATAGCACCGTTCATTGACGTTACTCGCAGAAGAAGCACCGGCTAACTCCGTGCCAGCAGCCGCGGTAATACGGAGGGTGCAAGCGTTAATCGGAATTACTGGGCTTAAAGCGCACGCAGGCGGTTTGTTAAGTCAGATGTGAAATCCCCGAGCTTAACTTGGGAAC
+
FGGGGGGGGGGGEGGGGGGGGGGGGGGGGGGGGGGGGGGGGGGGGGDGGGGGGEGFGGGGGGGGGGGGGGGGEFGGGGGGGGGGGGGGGGGGGDGGGGGGGGGGGF77@7CFDFGGG>E8AC@B>FGGGGCCFFGDGGEF8@AEGGGGD<FG=CFGGEGGGGGGGGGGGDGGGGGECCFCCFGGGGGGG*/=8CECC9EF*BEDCGGGFEEC5CEDGGGGE3CGGGC7<<8C)2C?FF4CDDD5C7CD>D7C<3*))98=FF*0**:4*96?@FFF04/)89FFFFF9A4@BF4
@M04650:207:000000000-C238N:1:1101:25942:6811 1:N:0:19
ACTCCTACGGGAGGCAGCAGTGGGGAATATTGCACAATGGGCGCAAGCCTGATGCAGCCATGCCGCGTGTGTGAAGAAGGCCTTCGGGTTGTAAAGCACTTTCAGCGAGGAGGAAGGCCAACAGCTTAATAGGCTGTTGGATTGACGTTACTCGCAGAAGAAGCACCGGCTAACTCCGTGCCAGCAGCCGCGGTAATACGGAGGGTGCAAGCGTTAATCGGAATTACTGGGCGTAAAGCGCACGCAGGCGGTTTGTTAAGTCAGATGTGAAATCCCCGAGCTTAACTTGGGAAC
+
GGGGGGGGGGGGGGGGGGGGGGGGGGGGGGGGGGGGGGGGGGGGGGGGGGGGGGGGGGGGGGGGGGGFGGGGGGGGGGGGGGGGGGGGGGGGGGGGGGGGGGGGGGGGGGGGGGGGGGGGGGGGGGGGGGGGFGGGGGGFGGGGGGGEGGGGGGGGGGDCFGGGGGGGGGGDGGGGGGGGGGGFGGGGGGGGGGGGGGGGGGGGGGGGGGGGGGGEGGGGGGGGGFFFFFGGFGGG3>FGFGFFD57CBGGDGGGFF=F?FBDG6>FAFF49?FF@<F3@FFD?6?BBDF4?B3
@M04650:207:000000000-C238N:1:1101:9360:6839 1:N:0:19
ACTCCTACGGGAGGCAGCAGTGGGGAATATTGCACAATGGGCGCAAGCCTGATGCAGCCATGCCGCGTGTGTGAAGAAGGCCTTCGGGTTGTAAAGCACTTTCAGCGAGGAGGAAGGGTTCAGTGTTAATAGCACTGTTCATTGACGTTACTCGCAGAAGAAGCACCGGCTAACTCCGTGCCAGCAGCCGCGGTAATACGGAGGGTGCAAGCGTTATCCGGATTTACTGGGCGTAAAACGAGCGCGGGTGGGTTAGTAAGTCTGGTGTTAAATGCAGTAGCTTAACTATTGTAT
+
GGGGGGGGGGGGGGGGGGGGGCGGGGGGGGGGGGGGGGGGGGGGGGGGGGGGGGGGGGGGGGGGGGGGEGGGGGGGGGGGGGGGGGGGGGGGGGGGGGGGGGGGGGGDGDGGGGGFGGGGGGGGGGGGGGGGGGGFGFDGGGGGFGGEFFEGGGEGGGGFFGGGGGGGGGGGGGGFGGGFGGGGGGGGGGGECEEGFFGGGCCEGEGGFGFGGGGGGGGGGGCEFFGF:DFGFGGDFGFGFGFFDGD<))1)1*1>FB?FGFGGFFGBEFF46=4FA4CFFFGF4*624=*)44
@M04650:207:000000000-C238N:1:1101:14413:6860 1:N:0:19
ACTCCTACGGGAGGCAGCAGTGGGGAATATTGCACAATGGGCGCAAGCCTGATGCAGCCATGCCGCGTGTATGAAGAAGGCCTTCGGGTTGTAAAGTACTTTCAGTGGGGAGGAAGGCGAAGAGGTTAATAACCTTTTCGATTGACGTTACCCGCAGAAGAAGCACCGGCTAACTCCGTGCCAGCAGCCGCGGTAATACGGAGGGTGCAAGCGTTAATCGGAATTACTGGGCGTAAAGCGCACGCAGGCGGTCTGTCAAGTCGGATGTGAAATCCCCGGGCTCAACCTGGGAAC
+
GGGGGGGGGGGGGGGGGGGGGGGGGGGGGGGGGGGGGGGGGGGGGGGGGGGGGGGGGGGGGGGGGGGGGEGGGFGGGGGGGGGGGGGGGGGGGGGGGGGFGGGGGGGFGGFFGGGGGGGGGGGGGFFDGGGGGGGGGGGGFGCGFGGGGGGGGGGGGGGGGGGFFGGGGGGGCEGGGGGGGGGGGFFGGGGGGDE5CGGGGGGDEGEGGGGGG=EGGGFCEDCGFGGGGGGGFG):7FFGEGFFGGGD>CCCDCGFFFB4?BGGDCD?FF=68FFFB;)7B9CF@@F7?4>:3,
@M04650:207:000000000-C238N:1:1101:22197:6883 1:N:0:19
ACTCCTACGGGAGGCAGCAGTAGGGAATCTTCCGCAATGGACGAAAGTCTGACGGAGCAACGCCGCGTGAGTGAAGAAGGTTTTAGGATCGTAAAACTCTGTTGTTAAAGAAGAACAAGGATGAGAGTAACTGCTCATCCCCTGACGGTATTTAACCAGAAAGCCACGGCTAACTACGTGCCAGCAGCCGCGGTAATACGTAGGTGGCAAGCGTTGTCCGGATTTATTGGGCGTAAAGCGAGCGCAGGCGGTTCTTTAAGTCTGATGTGAAAGCCCCCGGCTCAACCGGGGAGG
+
GGGGGGGGGGGGGGGGGGGGGGGGGGGGGGGGGGGGGGGGGGGGGGGGGGGGGGGGGGGGGGGGGGGGGGGGGGFGGGGGGGGGGGGGGGGGGGGGGGGGGGGGGGGGGGGGGGGGGGGGGGGGGGGGGGGGGGGGGGGGGGGGGGGGGGGGGGGGGGGGGGGGGGGEGGGGGGGGGGGGGGGGGGGGGGGGGGGGGGGGGGGGGGGGGGGGGGGGGGCGGDEEGGGGGGFGEGGGGGFDFGFFGGGGFGG5DGC=?FFFGFGGFGGBFFF**<FFFBGFFBGFFFF>;ED06B
@M04650:207:000000000-C238N:1:1101:9100:6897 1:N:0:19
ACTCCTACGGGAGGCAGCAGTGGGGAATATTGGACAATGGGCGAAAGCCTGATCCAGCCATGCCGCGTGTGTGAAGAAGGCCTTTTGGTTGTAAAGCACTTTAAGCGAGGAGGAGGCTACCGAGATTAATACTCTTGGATAGTGGACGTTACTCGCAGAATAAGCACCGGCTAACTCTGTGCCAGCAGCCGCGGTAATACAGAGGGTGCGAGCGTTAATCGGATTTACTGGGCGTAAAGCGTGCGTAGGCGGCTTTTTAAGTCGGATGTGAAATCCCTGAGCTTAACTTAGGA
+
GGGGGGGGGGG@FCFGGGGGGGGGGGGGGGGGGDFGGGGGGGGGGGGGGGGGGGGGFGGEGGGGGGGGG7FGGGGGGGGGGGGGGFF+CFGGGGGGGGGGGGGGGFGEGGEDGGDEDGGGGGGGGFFGFAFGGGGGGGGGGGFFGGGCEFCFGGGGBFFFGDFGGGFGGGGGGGFDEFFGGGGGGGGGGFGGGECGGGGGGGFGGGGGGGGGGGEEGGGF8C858C9FGFC5>EG=DGFD>DBBGGGGFGGD3))/=FFFGFG:>7C>FB*77@*<706;F?C?8=BADFF2)
@M04650:207:000000000-C238N:1:1101:14414:6951 1:N:0:19
ACTCCTACGGGAGGCAGCAGTGGGGAATATTGCACAATGGGCGCAAGCCTGATGCAGCCATGCCGCGTGTGTGAAGAAGGCCTTCGGGTTGTAAAGCACTTTCAGCGAGGAGGAAGGGTTCGGTGTTAATAGCACCGTTCATTGACGTTACTCGCAGAAGAAGCACCGGCTAACTCCGTGCCAGCAGCCGCGGTAATACGGAGGGTGCAAGCGTTAATCGGAATTACTGGGCGTAAAGCGCACGCAGGCGGTTTGTTAAGTCAGATGTGAAATCCCCGAGCTTAACTTGGGAAC
+
GGGGGGGGGGGEEGGGGGGGGGGGGGGGGGGGGGGGGGGGGGGGGGGGGGGGGGGGGGGGGGGGGGGGGGGGGGGGGGGGGGGGGGGGGGGGGGGGGGGGGGGGGGGFGGDGGGGGGGGGGGG:FGGGFFGGGGGGGGGGGGGGGGGGGGGGGGGGGGGGGGGGGGGGGGGGGGGGGGGGGGGGGGGGGGGGGGGGGGGGGGGDGGGGGGGGGGGGGGGGGGGGGGGGGGGGFGGGGGFGFGFBGGGGEGGGGGGFFFFFGF=DBGGFFFFFFFFFFFD>EBC4@FFFD:FF?(
@M04650:207:000000000-C238N:1:1101:8821:6952 1:N:0:19
ACTCCTACGGGAGGCAGCAGTAGGGAATCTTCCGCAATGGACGAAAGTCTGACGGAGCAACGCCGCGTGAGTGAAGAAGGTTTTCGGATCGTAAAACTCTGTTGTTAAAGAAGAACAAGGATGAGAGTAACTGCTCATCCCCTGACGGTATTTAACCAGAAAGCCACGGCTAACTACGTGCCAGCAGCCGCGGTAATACGTAGGTGGCAAGCGTTGTCCGGATTTATTGGGCGTAAAGCGAGCGCAGGCGGTGCTTTAAGGCTGATGTGAAAGCCCCCGGCCCAACCGGGGAGG
+
GGGGGGGGGGGBGEGGGGGGGGGGGGGGGGGGGGGGGGGGGGGCFGGGFFGGFGGGGGGGGGGGGGGGGGGFGGGGGGGGGFGGGGGGGGGGGGGGGGGGGGGGGGGCGGGEFFGCGFGEFEFGGGGGGGFGGGFGGGGGGGGGFGGGCDGFGGGGAF:FGEFGCGGEGGGGGGGGG@FECCDFG?:EC8::51:BEEGE+9CGEFGF>9CFEE88C>@95C**<CGFGGGFFCGGF:99757>GDDGFDGG35FF4**9+5*970*-9BF=6@@516C>>0))07:90@B69>
@M04650:207:000000000-C238N:1:1101:22232:6962 1:N:0:19
ACTCCTACGGGAGGCAGCAGTAGGGAATCTTCGGCAATGGACGAAAGTCTGACCGAGCAACGCCGCGTGAGTGAAGAAGGTTTTCGGATCGTAAAACTCTGTTGGTAGAGAAGAACGTTGGTGAGAGTGGAAAGCTCATCAAGTGACGGTAACTACCCAGAAAGGGACGGCTAACTACGTGCCAGCAGCCGCGGTAATACGTAGGTCCCGAGCGTTGTCCGGATTTATTGGGCGTAAAGCGAGCGCAGGTGGTTTATTAAGTCTGGTGTAAAAGGCAGTGGCTCAACCATTGT
+
GGGGGGGGGGGGGGGGGGGGGGGGGGGGGGGGGGGGGGGGGGGGGGGGGGGGGGGGGGGGGGGGGGGGGEEGGGGGGGGGGGGGGGGGGGGGGGGGGGGGGGGGGGGGGGGGGGGGGGGGGGGGGGGGGGGGFGGGGGGGGGGGGGGGGGGGGGGGGGGGGGGGGGGGGDGGGGGGGGGGGGGGGGGGGGDECEGGGGGG>BEGGGGGGGGGGGGGGGGGGG8EGFGGGCFGFGGGGGFGFGFFGGDGFGGF9DGFFFF=EF7DFFFBFFF?FFEFFBG?F6DFFFFBBFFDF
@M04650:207:000000000-C238N:1:1101:21292:6982 1:N:0:19
ACTCCTACGGGAGGCAGCAGTAGGGAATCTTCGGCAATGGACGAAAGTCTGACCGAGCAACGCCGCGTGAGTGAAGAAGGTTTTCGGATCGTAAAACTCTGTTGTTAGAGAAGAACAAGGATGAGAGTAACTGTTCATCCCTTGACGGTATCTAACCAGAAAGCCACGGCTAACTACGTGCCAGCAGCCGCGGTAATACGTAGGTGGCAAGCGTTGTCCGGATTTATTGGGCGTAAAGCGAGCGCAGGCGGTTTCTTAAGTCTGATGTGAAAGCCCCCGGCTCAACCGGGGAGG
+
GGGGGGGGGGGGGGGGGGGGGGGGGGGGGGFGGGGGGGGGGGGGGGGGGGGGGGGGGGGGGGGGGGGGGGGGGGGGGGGGGGGGGGGGGGGGGGFGGGGGGGGGGGGGGGGGGGGGGGGGGGGGGGGGGGGGGGGGGGGGGGGGGGGGGGGGGGGGGGGGGGFGGGGGGGGGFGFGGGGGGGGGGGGGGDGGGGGGGGGGGCFGGGGFGFGGGCGGGGGGGGGGGGGFDFGFEGGGGGFGFGFFGGGGFGGDDDG=F@BFGFGGFFGFFFFFFFF@?BGDEFDFFFFB0>D69B
@M04650:207:000000000-C238N:1:1101:26134:6983 1:N:0:19
ACTCCTACGGGAGGCAGCAGTGGGGAATATTGCACAATGGGCGCAAGCCTGATGCAGCCATGCCGCGTGTGTGAAGAAGGCCTTCGGGTTGTAAAGCACTTTCAGCGAGGAGGAAGGGTTCGGTGTTAATAGCACCGTTCATTGACGTTACTCGCAGAAGAAGCACCGGCTAACTCCGTGCCAGCAGCCGCGGTAATACGGAGGGTGCAAGCGTTAATCGGAATTACTGGGCGTAAAGCGCACGCAGGCGGTTTGTTAAGTCAGATGTGAAATCCACGAGCTTAAATTGGGAA
+
<CFGFGFFGGGGEGGGGEEFFEFGGGGG<FFGFGGFGGGGGGGGGGGGGFFGFFGGGGFCFFC<CC7@>BEFGGGGCFGFFFEGFFEEFGFCFGFAFGC<=FEF9AFEG@FCECAECEFGFCEFFECFFFGAFDDCD>=FCEGGFFDFFGGGFGC>F7:@:EFE@FCF@E7EGFCF@@FC8CFGFFFGGEG881:CGGGGGCGEGEGC??FGC7EGDD:CEDEGGFCG9C5CDED5D>F3>GDFGGG:DC)95C<F?**9</0:*C>9@FFFFFF*5:D)779BF*162?5:7
@M04650:207:000000000-C238N:1:1101:11594:6987 1:N:0:19
ACTCCTACGGGAGGCAGCAGTGGGGAATATTGCACAATGGGCGCAAGCCTGATGCAGCCATGCCGCGTGTGTGAAGAAGGCCTTCGGGTTGTAAAGCACTTTCAGCGAGGAGGAAGGGTTCGGTGTTAATAGCACCGTTCATTGACGTTACTCGCAGAAGAAGCACCGGCTAACTCCGTGCCAGCAGCCGCGGTAACACGGGGGGTGCGAGCGTTAATCGGAATGACTGGGCGTAAAGGGCGTGTAGGTGGTTGACTAAGTGTGACGTGAAAGTGCAGGGCTTACCCTTGTTA
+
GGGGGGGGGGGFGGGGGGGGGGGGGGGGGGGGGGGGGGGGGGGGEGGGGGGGGGGGFGGGGGGGGGGGGGGGFGGGFGGGGGGGGGGGGGGGGGGGGGGGGGGGGGG7FDGGGGGFGGGGGGGFFGGGGGGGGGGGGFGGGGGGGGGGGDGGGGGGGFFCDGGC8FEFGGGDGGGGGG7*BFGGGFGGGGGGGGGGG9>CGGGGGEEGGEGEGEGGFGFFGCEFFFGC99;CB595CFFD@GFFC5FG6FGG357@*=F?C=CC*?D?F@)67*/7AF<DB?4<4??D:?BAD
@M04650:207:000000000-C238N:1:1101:8304:7007 1:N:0:19
ACTCCTACGGGAGGCAGCAGTGGGGAATATTGCACAATGGGCGCAAGCCTGATGCAGCCATGCCGCGTGTGTGAAGAAGGCCTTAGGGTTGTAAAGCACTTTCAGCGAGGAGGAAGGGTTCGGTGTTAATAGCACTGTTCATTGACGTTACTCGCAGAAGAAGCACCGGCTAACTCCGTGCCAGCAGCCGCGGTAATACGGAGGGTGCAAGCGTTAATCGGAATTACTGGGCGTAAAGCGCACGCAGGCGGTTTGTTAAGTCAGATGTGAAATCCCCGAGCTTAACTTGGGAAC
+
GGGGGGGGGGGGGGGGGGGGGGGGGGGGGGGFGGGGGGGGGGGGGGGGGGGGFGFGGGFGFFGGGGGGGGGGGGGGGGGGGGGGGGGGGGGGGGGGGGGGGGGGEFGGGDGDGGFGGGGGGGGCEFEFGG<F9ADFGGFGGCFFGG@=<@FFGEEEGC7FG7,@EGGGGGC:FF,,,1@CEF,:;CGGGECCEECG2>EECEEGGEGEFC?58:EC=C**A<CAFG7FDCC*):>CFC4775))/9C<DDD7D3C;<*9@C@FD4*2-97?FF47;:BGFE0*99@9))0),((
@M04650:207:000000000-C238N:1:1101:25952:7019 1:N:0:19
ACTCCTACGGGAGGCAGCAGTGGGGAATATTGCACAATGGGCGCAAGCCTGATGCAGCCATGCCGCGTGTGTGAAGAAGGCCTTCGGGTTGTAAAGCACTTTCAGCGAGGAGGAAGGGTTCAGTGTTAATAGCACTGTTCATTGACGTTACTCGCAGAAGAAGCACCGGCTAACTCCGTGCCAGCAGCCGCGGTAATACGGAGGGTGCAAGCGTTAATCGGAATTACTGGGCGTAAAGCGCACGCAGGCGGTTTGTTAAGTCAGATGTGAAATCCCCGAGCTTAACTTGGGAAC
+
GGGGGGGGGGGGGGGGGGGG@FGGGGGGGGGGGGGDCFGGGGGGGGGGGGGGGGGAFGGGGGGGGGGGGGGGGGGGGGGGGGGGGGGGGGGGGGGGFDGGFGGGGGGFGGGGGGGGGGGGGGGGGGGGGGGGGGGGGGGGFGGGGGGEFGGGGGGGGGGGFGGGGGGEGGDGGGGGGGGGGGGGFGGGGGGGGGDEGFGGGGCEGGGG6CEFGGGGGGGGEGEGGGFGG*AFFGGGGGFGEGE>DGDGFGGGGDG5<@F/38:CFDFABFFFFF46<>3:DBGFFFFFFF>?B:
@M04650:207:000000000-C238N:1:1101:23909:7065 1:N:0:19
ACTCCTACGGGAGGCAGCAGTGGGGAATATTGCGCAATGGGCGGAAGCCTGACGCAGCGACGCCGCGTGGGGGATGACGGCCTTCGGGTTGTAAACCTCTTTCAGTAGGGACGAAGCCTTGGTGACGGTACCTACAGAAGAAGCACCGGCCAACTACGTGCCAGCAGCCGCGGTAATACGTAGGGTGCAAGCGTTGTCCGGAATTATTGGGCGTAAAGAGCTCGTAGGCGGTTCGTCGCGTCGGCTGTGAAATCCCGGAGCTCAACTCCGGGTCTGCAGTCGATACGGGCGGAC
+
GGGGGGGGGGGGGGGGGGGGGGGGGGGGGGGGGGGGGGGGGGGGGGGGGGGGGGGGGGGGGGGGGGGGGGGGGGGGGGGGGGGGGGGGGGGGGGGGGGGGGGGGGGGGGGGGGGGGGGGGGGGGGGGGGGGGGGGGGGGGFGGEGGGDEGGEFGGGGGGGGGGGGGGGGGGGGGGGGGGGGGGGGGGGGGGGGGGDGGGGGEGFGGGGGGGGGGGGGFGGGGGGGGGGGGGEDGGGGGFGFDBFGGGCFDGGGGGFFFFFGFFGFGFAF:BB@B:FA4FFFB3;)>@BB>@;((
@M04650:207:000000000-C238N:1:1101:18567:7088 1:N:0:19
ACTCCTACGGGAGGCAGCAGTGGGGAATATTGCACAATGGGCGCAAGCCTGATGCAGCCATGCCGCGTGTGTGAAGAAGGCCTTCGGGTTGTAAAGCACTTTCAGCGAGGAGGAAGGCCAATAGCTTAATAGGCTGTTGGATTGACGTTACTCGCAGAAGAAGCACCGGCTAACTCCGTGCCAGCAGCCGCGGTAATACATAGGATGCAAGCGTTATCCGGATTTACTGGGCGTAAAACGAGCGCGGGTGGGTTAGTAAGTCTGGTGTTAAATGCAGTAGCTTAACTATTGTAT
+
GGGGGGGGGGGGGGGGGGGGGGGGGGGGGGGGGGGGGGGGGGGGGGGGGGGGGGGGGGGGGGGGGGGGGGGGGGGGGGGGGGGGGGGGGGGGGGGGGGGGGGGGGGGCGGGGGGGGGGGGGGGGGGGGGGGGGFGGGGGGGGGGGGGGGGGGGGGGGGGGGGGGGGGGGGGGGGGGGGGGGGGGGGGGGGGGGGGGGGGGGGGGFGGGGGGGGGGGGGGGGGGGGGGGGGGFDEGGGGFGEDFFGGGG@GGGGDGFFFFFGFGGFGGFEFF==@FF<>GFFF7??F?A9F45A<
@M04650:207:000000000-C238N:1:1101:17109:7091 1:N:0:19
ACTCCTACGGGAGGCAGCAGTGGGGAATATTGCACAATGGGCGCAAGCCTGATGCAGCCATGCCGCGTGTGTGAAGAAGGCCTTCGGGTTGTAAAGCACTTTCAGCGAGGAGGAAGGCCAACAGCTTAATAGGCTGTTGGATTGACGTTACTCGCAGAAGAAGCACCGGCTAACTCCGTGCCAGCAGCCGCGGTAATACGGAGGGTGCAAGCGTTAATCGGAATTACTGGGCGTAAAGCGCACGCAGGCGGTTTGTTAAGTCAGATGTGAAATCCCCGAGCTTAACTTGGGAAC
+
GGGGGGGGGGGGGGGGGGGGGGGGGGGGGGGGGGGGGGGGGGGGGGGGGGGGGGGGGGGGGGGGGGGGGGGGGGGGGGGGGGGGGGGGGGGGGGGGGGGGGGGGGGGGGGGGGGGGGGGGGGGGGGGGGGGGGGDFGDFGGGGGGGGGGGGGGGGGGGGGGGGGGGGGGGGGGGGGGGGGGGGGGGGGGGGGGGGGGGGGGGGGGEGDGGGGGGGGGGGGGGCEFGGGGGGGFGGGGGFGFGFFGGGGFGGGGGGFFFFFGFGGFFGFFFFFFF9FFFGFF09FFFBAFFFFB,
@M04650:207:000000000-C238N:1:1101:25851:7094 1:N:0:19
ACTCCTACGGGAGGCAGCAGTGGGGAATATTGCACAATGGGCGCAAGCCTGATGCAGCCACGCCGCGTGTGTGAAGAAGGCCTTAGGGTTGTAAAGCACTTTCAGCGAGGAGGAAGGGTCCGGTGTTAATAGCACCGTTCATTGACGTTACTCGCAGAAGAAGCACCGGCTAACTCCGTGCCAGCAGCCGCGGTAATACGGAGGGTGCAAGCGTTAATCGGAATTACTGGGCGTAAAGCGCACGCAGGCGGTTTGTTAAGTCAGATGTGAAATCCCCGAGCTTAACGTGGGAAC
+
FGGGGGGGGGGGGGGGGGGGGGGGGGGGGGGGG<FGGGGGFGGCFGGCGGGG9FGGGG@G,FFGGGGGG:F=FGEGGGGG@GGGEGG8FFGGGGGGGEGG8AFGGGG=FGG>EGGFGGG,6:C>B>+5CFCAE9F=FF+6FFGGGGG<FFGA<FGGEGCFGGGGGGGGGGGGGGGGGGGGGGGGGGGGGGGGGGGGGGGGGGGGGGGGFGGGGGGGGGGGGGGGGGGGGGGGFGGGGGFGE3BECDGGFGGGDGGF?FFFGFGGF7FFFFFFFF6:?B3@>FCBFF).3>E:?-
@M04650:207:000000000-C238N:1:1101:25147:7149 1:N:0:19
ACTCCTACGGGAGGCAGCAGTGGGGAATATTGCACAATGGGCGCAAGCCTGATGCAGCCATGCCGCGTGTGTGAAGAAGGCCTTCGGGTTGTAAAGCACTTTCAGCGAGGAGGAAGGCCAACAGCTTAATAGGCTGTTGGATTGACGTTACTCGCAGAAGAAGCACCGGCTAACTCCGTGCCAGCAGCCGCGGTAATACGGAGGGTGCAAGCGTTAATCGGAATTACTGGGCGTAAAGCGCACGCAGGCGGTTTGTTAAGTCAGATGTGAAATCCCCGAGCTTAACTTGGGAAC
+
GGGGGGGGGGGGGGGGGGGGGGGGGGGGGGGGGGGGGGGGGGGGGGGGGGGGGGGGGGGGGGGGGGGGGGGGGGGGGGGGGGGGGGGGGGGGGGGGGGGGGGGGGGGGGGGGGGGGGGGGGGGGGGGGGGGGGGGGFFGGGGGGGGGGGGGGGGGGGGGGGGGGGGGGGGGGGGFGGGGGGGGCGGGFGGGGGGGGGGGGGGGGGGGGGGGGGGGGGFGGGGGGGGGGGGGGFCDGGGFGFGFFGGGGFGGDGGGFFFFFFFGGFGGFFFFFFFFFBFGFF>DBFFFFFFF?:(
@M04650:207:000000000-C238N:1:1101:21179:7195 1:N:0:19
ACTCCTACGGGAGGCAGCAGTGGGGGATATTGCACAATGGGCGGAAGCCTGATGCAGCCATGCCGCGTGTGTGAAGAAGGCCTTAGGGTTGTAAAGCACTTTAGATGGAGGGGAGTGGTCACAGGGTTAAGAGCCGTGTGATTTGACGTACTCCAGGGAATAAGCACCGGCTAACTCCGTGCCAGCAGCCGCGGTAACACGGGGGGTGCGAGCGTTAATCGGAATGACTGGGCGTAAAGGGCGTGTAGGGGGTTGACTAAGTGTGACGTGAAAGTGCAGGGCTTACCCTTGTT
+
GGGGGGGGGCGFGGGGGGGGGGGGGGGGGGGGGGGGGGGGGGGGGGGGGGGGGGGGGGGGGGGGGGGGGGGGGGGFGGGGGGGGGGGGGGGGGGGGGGGGEFGGGGGGGGGGGGGGGGGGGGGGGGGGGGGGGGGFFGGGGFGGGGGGGGGGGGGGGGFGFGFGGGGGGDGGGGGGGGGGGGGGGGGGGGGGGGGEEFGGGGGGGGGGGGGGDGEECFGGGGGGGGFCFGGGFGG5<FFGFGF7DCFF?*5997DFF67?GFGC4CGFFFFFFFFFFFFFEF<FFFFBFFFFA
@M04650:207:000000000-C238N:1:1101:20493:7203 1:N:0:19
ACTCCTACGGGAGGCAGCAGTAGGGAATTTTCCGCAATGAGCGAAAGCTTGACGGAGCGACACAGCGTGCAGGATGAAGGTCTTCGGATTGTAAACTGCTGTTGTAAGGGAAGAAAAAATTTAATAGGAAATGATTAAATCTTGACGGTACCTTATTAGAAAGTGACGGCAAACTATGTGCCAGCAGCCGCGGTAATACATAGGTCACAAGCGTTATCCGGAATTATTGGGCGTAAAGCGTTCGTAGGCGGTTTGTTAAGTCTAGAGTTAAAGCCTGAGGCTCAACCTCAGCCC
+
GGGGGGGGGGGGGGGGGGGGGGGGGGGGGGGGGGGGGGGGGGGGGGGGGGGGFGG7CEGGGGGGGGGGGGGGGDGGGGGGGGGGGGGGGGGGGGGGGGGGGGGFGGGGGGGGGGGGGGEGFGEGGGGGGGGGGGFGGGFGGGGGGGGGGGGGGGGGGGGGGGGGGGGGGGGGGGGGGGGGGGGGGGGGGGGGGGGDGFGGGGGGGGGGGGGGGGGGGGGGGGDFFGGGFDFGFEDGGGFGFGFD5CFDFGGGDGGFFFFFGFGGFFF4=@FFBF>FB:GFF?DFFFF>2?FFBF
@M04650:207:000000000-C238N:1:1101:17926:7247 1:N:0:19
ACTCCTACGGGAGGCAGCAGTGGGGAATATTGCACAATGGGCGCAAGCCTGATGCAGCCATGCCGCGTGTGTGAAGAAGGCCTTCGGGTTGTAAAGCACTTTCAGCGAGGAGGAAGGGTTCAGTGTTAATAGCACTGTTCATTGACGTTACTCGCAGAAGAAGCACCGGCTAACTCCGTGCCAGCAGCCGCGGTAATACGGAGGGTGCAAGCGTTAATCGGAATTACTGGGCGTAAAGCGCACGCAGGCGGTTTGTTAAGTCAGATGTGAAATCCCCGAGCTTAACTTGGGAAC
+
GGGGGGGGGGGGGGGGGGGGGGGGGGGGGGGGGGGGGGGGGGGGGGGGGGGGGGGGGGGGGGGGGGGGGCFGGGGGGGGGGGGGGGGGGGGGGGGGGGGGGGGGGGGDGGGGGGGGGGFGGGGFGGFFFFGGGGGGGFGGGGGGGGFCGGGGGGEEG:FGGGGGFGFFGGGGGGGGGGGGGGCFGGGGGGGGGGGGFGGGGCECEEGGGGGGGGGGGGGGGGGGGGGGGGGG>EGGGGBG>DFFGGGGEDGGGGG@FFF=9BCFBGGFFFFFFFFF<9G7)196@FF2-6>1:4
@M04650:207:000000000-C238N:1:1101:21322:7248 1:N:0:19
ACTCCTACGGGAGGCAGCAGTAGGGAATTTTCCGCAATGAGCGAAAGCTTGACGGAGCGACACAGCGTGCAGGATGAAGGTCTTCGGATTGTAAACTGCTGTTGTAAGGGAAGAAAAAATTTAATAGGAAATGATTAAATCTTGACGGTACCTTATTAGAAAGTGACGGCAAACTATGTGCCAGCAGCCGCGGTAACACGGGGGGTGCGAGCGTTAATCGGAATGACTGGGCGTAAAGGGCGTGTAGGTGGTTGACTAAGTGTGACGTGAAAGTGCAGGGCTTACCCTTGTTA
+
GGGGGGGGGGGGGGGGGGGGGGGGGGGGGGGGGGGGGGGGGGGGGGGGGGGGGGGGGGGGGGGCGGGGGGGGGDFGGGGGGGGGGGGGGGGGGGGGGGGGGGGGGFFGGGGGGGGGGGGGGGGGGGGGGGGGGGGFGGFGGGGGGGGGGGGGGGGGGGGGGGGGGGGGGDGGGGFGGGGGGGGGGFGGGGGGGGGGGGGGGGGGGGGGGGC=GGGGG>FFGGGGGFGGFGFFFEGGGGFGFG7@<FGGFGGGGDFFFF??FFGG?CD<E@@BFFFFFFGFFFGFFFFFFFFFF
@M04650:207:000000000-C238N:1:1101:13432:7278 1:N:0:19
ACTCCTACGGGAGGCAGCAGTGGGGAATATTGCACAATGGGCGCAAGCCTGATGCAGCCATGCCGCGTGTGTGAAGAAGGCCTTCGGGTTGTAAAGCACTTTCAGCGAGGAGGAAGGGTTCGGTGTTAATAGCACCGTTCATTGACGTTACTCGCAGAAGAAGCACCGGCTAACTCCGTGCCAGCAGCCGCGGTAATACGGAGGGTGCAAGCGTTAATCGGAATTACTGGGCGTAAAGCGCACGCAGGCGGTTTGTTAAGTCAGATGTGAAATCCCCGAGCTTAACTTGGGAAC
+
GGGGGGGGGGGGGGGGGGGGGGGGGGGGGGGGGGGGGGGGGGGGGGGGGGGGGGGGGGGGGGGGGGGGGGFGFGGGGGGGGGGGGGGGGGGGGGGGGGGGGGGGGGGFGGBFG>FFGGGGGGGFGGGGGGGGGGGGGGEGGGGGGGGEGGGGGGGGGGGGGGGGGGGGGGGGGGGGGGGGGGGGGGFGGGGDGDEEFGGGGGGGGGCEFCFGGCEGFFGGGDGGGGGGGGFGFGGGGGFG@GE>DDGGEGGGGGG@F=F?7@CFF:F<*6@FFFF:8>C>>;F=4BF9A?F<:3
@M04650:207:000000000-C238N:1:1101:7075:7317 1:N:0:19
ACTCCTACGGGAGGCAGCAGTGGGGAATATTGCACAATGGGCGCAAGCCTGATGCAGCCATGCCGCGTGTGTGAAGAAGGCCTTCGGGTTGTAAAGCACTTTCAGCGAGGAGGAAGGGTTCGGTGTTAATAGCACCGTTCATTGACGTTACTCGCAGAAGAAGCACCGGCTAACTCCGTGCCAGCAGCCGCGGTAATACGGAGGGTGCAAGCGTTAATCGGAATTACTGGGCGTAAAGCGCACGCAGGCGGTTTGTTAAGTCAGATGTGAAATCCCCGAGCTTAACTTGGGAAC
+
FGGGGGGGGGGGGGGGEGEFCAFFGFEFGGGGGGGFDFEFGGFGGGGGGGGGGGGGGGGFGGGGGGGG@FFFECGGGGGGGFFEFGGEECGGGGGGGGGGFGFGGGGCFCFEGFGGGGGGGGGGGGGGFGCFGGGGGFGEFG<FFGGGGFGGGGEGGEGGGGGGGGGGCC@EFFFGGGGGDFGGGGGGGGG@8:=EF+CFD>ECEEGGGGGGGCEGGGGGGGGG?FCGGGFFDGD7DFFD:CBE:7CDEGCDGGGFFFFF?4::*0:4B/@@*/)911C:>B6=FFFA<FF:B-
@M04650:207:000000000-C238N:1:1101:8629:7342 1:N:0:19
ACTCCTACGGGAGGCAGCAGTGGGGAATATTGCACAATGGGCGCAAGCCTGATGCAGCCATGCCGCGTGTGTGAAGAAGGCCTTCGGGTTGTAAAGCACTTTCAGCGAGGAGGAAGGGTTCGGTGTTAATAGCACCGTTCATTGACGTTACTCGCAGAAGAAGCACCGGCTAACTCCGTGCCAGCAGCCGCGGTAATACGGAGGGTGCAAGCGTTAATCGGAATTACTGGGCGTAAAGCGCACGCAGGCGGTTTGTTAAGTCAGATGTGAAATCCCCGAGCTTAACTTGGGAAC
+
GGGGGGGGGGGGGGGGGGGGGGGGGGGGGGGGGGGGGGGGGGGGGGGGGGGGGGGGGGGGGGGGGGGCGGGGGGGGGGGGGGGGGGGGGGGGGGGGGGGGGGGGGGGGGGGGEGGGGFGGGGGGGCGGGGGGGGGGGFCFGGGGGGGGGGGGGGGGFFGFFGGGGGGGGGGGGGGGGGGGGGGGGGGFFGGGGGGGGGGGGEEEEGGGGGGGGCECFGGFGGEFGGGGGGGG>5DGFFFGFDFBDGGGFGGGDGGFFFFFC?DFFGGFFFFFFFFF?FD352*9*4B4<FFBF3
@M04650:207:000000000-C238N:1:1101:27862:7360 1:N:0:19
ACTCCTACGGGAGGCAGCAGTGGGGAATATTGCACAATGGGCGCAAGCCTGATGCAGCCATGCCGCGTGTGTGAAGAAGGCCTTCGGGTTGTAAAGCACTTTCAGCGAGGAGGAAGGGTTCGGTGTTAATAGCACCGTTCATTGACGTTACTCGCAGAAGAAGCACCGGCTAACTCCGTGCCAGCAGCCGCGGTAATACGGAGGGTGCAAGCGTTAATCGGAATTACTGGGCGTAAAGCGCACGCAGGCGGTTTGTTAAGTCAGATGTGAAATCCCCGCGCTTAACTTGGGAAC
+
GGGGGGGGGGGGGGGGGGGGGGGGGGGGGGFFGGGGGGGGGGGGGGGGGDGGGDGGC@FEGFDGGDGGGGFGGFGGAFGGGGGGGGGGGGGGGGGGGGGGGGGGFCG+FC:CFGGGCDFGEGEGEGGGGGGFADDDGFGGGG9DGAFFFEGGGGGGGGG?:FCFCFGGGGGGGGGFFD>FGGFGFDGGGD5B>CGEDCFFGGGGGGGGFGGGGGGGF7*9CCEGGGGC?4EGFGGEGGFGFCDBGGCDBCGGDGGF:FF*<6*:4*?:?*6==FF@FF)7>;3@==F<26>27(
@M04650:207:000000000-C238N:1:1101:19711:7388 1:N:0:19
ACTCCTACGGGAGGCAGCAGTGGGGAATATTGCACAATGGGCGCAAGCCTGATGCAGCCATGCCGCGTGTGTGAAGAAGGCCTTCGGGTTGTAAAGCACTTTCAGCGAGGAGGAAGGCCAATAGCTTAATAGGCTGTTGGATTGACGTTACTCGCAGAAGAAGCACCGGCTAACTCCGTGCCAGCAGCCGCGGTAATACGGAGGGTGCAAGCGTTAATCGGAATTACTGGGCGTAAAGCGCACGCAGGCGGTTTGTTAAGTCAGATGTGAAATCCCCGAGCTTAACTTGGGAAC
+
GGGGGGGGGGGGGGGGGGGGGGGGGGGGGGGGGGGGGGGGGGGGGGGGGGGGGGGGGGGGGGGGGGGGGGGGGGGGGGGGGGGGGGGGGGGGGGGGGGGGGGGGGGGGGGGGGGGGGGGGGGGGGGGGGGGGDABFFFEFCEGGGGGGGGGGGGGGGGGGGGGGGGGGGGGGGGGGGEG>GGGGGGGGGEGGCEGGGFGGGGGGGGGGGGGGGGGGGGGGGGGGGGGGGGCG>EGGGGFGFGFFGGGGEGGGGGGFFFFFGFGGFGFBFFF4B?6@FFGBFF6FFFFAAFF?:,
@M04650:207:000000000-C238N:1:1101:25865:7392 1:N:0:19
ACTCCTACGGGAGGCAGCAGTGGGGAATATTGCACAATGGGCGCAAGCCTGATGCAGCCATGCCGCGTGTGTGAAGAAGGCCTTCGGGTTGTAAAGCACTTTCAGCGAGGAGGAAGGCCAACAGCCTAATAGTCTGTTGGACTGACGTTACTCGCAGAAGAAGCACCGGCTAACTCCGTGCCAGCAGCCGCGGTAATACGGAGGGGGCTAGCGTTAATCGGACTTACTGGGCGTAAAGCGCACGCAGTCGGTTTGTTCAGTCCGATGTGAAACCCCCGAGCTGAACGTGGGAAC
+
FGGGGGGGGDGGGGGGGGGGGGGGGGGGGGGGDGGGGGGGGGGGGGGGGGGGGGGGGGGGGGGGGGGGGFGFGG,EGGGGGGGGGGGGFGGGGGGGGGGGGGGEGGG+@FGCFGFE7,<F8+4B,+,,55AD,,:,:A<8>,,,7F@++>C,3+33+8>>F7:F7FCF>E:@DF;,7B:FC>,>BFF@,=81:1*3+CCCC8CCG**/*:AFG5**:*:753*/+<C?+98:7C)*1:*73)5:<CD*95)19*<)8/97+0*/.**./**9*0.)-().<3**740:2:3.54
@M04650:207:000000000-C238N:1:1101:13578:7400 1:N:0:19
ACTCCTACGGGAGGCAGCAGTGGGGAATATTGCACAATGGGCGCAAGCCTGATGCAGCCATGCCGCGTGTGTGAAGAAGGCCTTCGGGTTGTAAAGCACTTTCAGCGAGGAGGAAGGGTTCGGTGTTAATAGCACCGTTCATTGACGTTACTCGCAGAAGAAGCACCGGCTAACTCCGTGCCAGCAGCCGCGGTAATACGGAGGGTGCAAGCGTTAATCGGAATTACTGGGCGTAAAGCGCACGCAGGCGGTTTGTTAAGTCGGATGTGAAATCCCCGAGCTTACCTTGGGAAC
+
GGGGGGGGGGGGGGGGGGGGGGGGGGGGGGGGGGGGGGGGGGGGGGGGGGG@FGGGGGGGGGGGGGG>CEFGGGGGGGGGGGGGGGGGGGGGGGGGGGGGGGFGGGGFGGDGG>FGGGGGGGGEGGGG?FGGGGGGGGGGGGGGGGGGGGGGGGGGGGGGGGGGGGCFGGGGGGGGGGGGEGGGGGGGGGGGGGDGGGGG>EEGGGGGG?FGGGGGFGGGGGCGGGGGGGGGFGDECFFGDCEFDGGGFG:D5DGFFFFFGF5>75C?FFFFFFF4?97>>>9F)6=4:F)37,
@M04650:207:000000000-C238N:1:1101:18610:7412 1:N:0:19
ACTCCTACGGGAGGCAGCAGTGGGGAATATTGCACAATGGGCGCAAGCCTGATGCAGCCATGCCGCGTGTGTGAAGAAGGCCTTCGGGTTGTAAAGCACTTTCAGCGAGGAGGAAGGGTTCGGTGTTAATAGCACTGTTCATTGACGTTACTCGCAGAAGAAGCACCGGCTAACTCCGTGCCAGCAGCCGCGGTAATACGGAGGGTGCAAGCGTTAATCGGAATTACTGGGCGTAAAGCGCACGCAGGCGGTTTGTTAAGTCATATGTGAAATCCCCGAGCTTAACTTGGGAAC
+
GGGGGGGGGGGGGGGGGGGGGGGGGGGGGGGGGGGGGGGGGGGGGGGGGGGGGGGGGGGGGCFGGGGGGBFGCEFGGDGCGGGGGGGGGGGGGGGGGGGGGGGGGGG@FGGGGGGFCF8?FGGGGG75@CFGFGFFDFCGGFGGFGGEGGEFGDGEGCCF@F@FFGGGGG7CGGGGGGFFEFFCEGGGFGGG>CC;CGGGGGGGGEGGGGGFGCGGGGGGDDEGG:C:+>@F>CGGGGFD3C@BDGDD@55DGGDFFB7@EF7**:C<?=?=@?FF?>:::199@6?2)/5(.-
@M04650:207:000000000-C238N:1:1101:3445:7460 1:N:0:19
ACTCCTACGGGAGGCAGCAGTGGGGAATATTGCACAATGGGCGCAAGCCTGATGCAGCCATGCCGCGTGTGTGAAGAAGGCCTTCGGGTTGTAAAGCACTTTCAGCGAGGAGGAAGGGTTCAGTGTTAATAGCACTGTTCATTGACGTTACTCGCAGAAGAAGCACCGGCTAACTCCGTGCCAGCAGCCGCGGTAATACGGAGGGTGCAAGCGTTAATCGGAATTACTGGGCGTAAAGCGCACGCAGGCGGTTTGTTAAGTCAGATGTGAAATCCCCGAGCTTAACTTGGGAAC
+
GF8CFFFAFEFGGGDGGGGGGGGGGGGGGGGGGGGGGGGGGGEGGGGGGFGGGGGGGDGFGGGFGGGGEEGGGGGFGGGGGFGGGGGGDGGGGGGFGGCGGGGDEFEGGEFFC+=FDEGCFFFDFDCFGGGGGGG8A<FED9,FF9F:BDFG,FCEFGGGFGGGFFGGGGGGGG9?CB>FEGGGFGGGGGGGGGGEFGGGEEGEEEEEFGGGD:*;FCFGGGC5EGGGC<57>EGCCCFGFGFFGGGGFGGG5CDFFFFFF4>CFCFFFFFF?B@F6;DD3(29=?4:66>::(
@M04650:207:000000000-C238N:1:1101:14488:7474 1:N:0:19
ACTCCTACGGGAGGCAGCAGTGGGGAATATTGCACAATGGGCGCAAGCCTGACGCAGCCATGCCGCGTGTGTGAAGAAGGCCTTCGGGTTGTAAAGCACTTTCAGCGAGGAGGAAGGGTTCAGTGTTAATAGCACTGTTCATTGACGTTACTCGCAGAAGAAGCACCGGCTAACTCCGTGCCAGCAGCCGCGGTAATACGGAGGGTGCAAGCGTTAATCGGAATTACTGGGCGTAAAGCGCACGCAGGCGGTTTGTTAAGTCAGATGTGAAATCCCCGAGCTTAACTTGGGAAC
+
GGGGGGGGGGGGGGGGGGGGGGGGGGGGGGGGGGGGGGGGGGGGGGGGGGGGGGGGGGGGGGGGGGGGGGGGGGGGGGGGGGGGGGGGGGGGGGGGGGGGGGGGGGGCGGGGGGGGGGGGGGGGGGGGGGGGGGGGGGGGGGGGFGGGGGGGGGGGGGGGGGGGGGGGGGGGGGGGGGGGGGGGGFGGGGGEDGDEGGGGGGGGGGGGFEFGGGGGGGGGGG=FGGGFGGDG>GGGGGFGBGEEGGGGFGGGGCDFFFFBGFGGFGGF4FFFFFFFB9GFE;GFFFFFF?F:?(
@M04650:207:000000000-C238N:1:1101:24404:7478 1:N:0:19
ACTCCTACGGGAGGCAGCAGTGGGGAATATTGCACAATGGGCGCAAGCCTGATGCAGCCATGCCGCGTGTGTGAAGAAGGCCTTCGGGTTGTAAAGCACTTTCAGCGAGGAGGAAGGGTTCAGTGTTAATAGCACTGTTCATTGACGTTACTCGCAGAAGAAGCACCGGCTAACTCCGTGCCAGCAGCCGCGGTAATACGGAGGGTGCAAGCGTTAATCGGAATTACTGGGCGTAAAGCGCACGCAGGCGGTTTGTTAAGTCAGATGTGAAATCCCCGAGCTTAACTTGGGAAC
+
GGGGGGGGGGGGGEGGGGGGGGGGG;FFGFGGGGGGGGGGGGGGGGGGGGGGGGGGGGGGGGGGGGGGGGGGFGGGGGGGGGGGGGGGGGGGGGGGGGGGGGCGGGGEGGGGGGGGGGGGGGGFGGGGGGFGGGFGGGGGGGCFGGGGGGGGGGGGGGGGGGGGGGGGGGGEGGGGGGGGGGGGGGGEGGGGGEGG9EGGGGGGGGGGGFCGGGGGGGGGGGGGGGGGGGFFFGGGGGFG3DFFDGGDEG<DDD<4?FFFGFCDFGGFFFFFFFFFF;<DBB6B@FF94@:?F(
@M04650:207:000000000-C238N:1:1101:20156:7480 1:N:0:19
ACTCCTACGGGAGGCAGCAGTGGGGAATATTGCACAATGGGCGCAAGCCTGATGCAGCGACGCCGCGTGAGGGATGAAGGCCTTCGGGTTGTAAACCTCTTTCAGTAGGGAAGAAGCGGTTGGGTTCTCCTAGTCGTGACGGTACCTGCAGAAGAAGCGCCGGCTAACTACGTGCCAGCAGCCGCGGTAATACGTAGGGCGCAAGCGTTGTCCGGAATTATTGGGCGTAAAGAGCTCGTAGGCGGTTTGTCGCGTCTGGTGTGAAAACTCAAGGCTCAACCTTGAGCTTGCATC
+
GGGGGGGGGGGGGGGGGGGGGGGGGGGGGGGGGGGGGGGGGGGGGGGGGGGGGGGGGGGEGGGGGGGCGGGGGDGGGGGGGGGGGGGGGGDGGGGGGGGGGGGGGGGGGGGGGGGGGGGGGGGGGGGGGGGGFGGGGGGGGGGGGGGGGGGGGGFGGGGGGCFFGDGGGGGGGGGGGGGGGGGGGGGGGGGFFGGFGGDCECG5?FGEGGGGGGGEECC>FGCFGDGGGGFFFGGFGGFDFGFEGDGCEF:5FGC@EFFFGFCCF708FFF4*/56:?CFFFGFFF?AFFFB4)
@M04650:207:000000000-C238N:1:1101:7319:7480 1:N:0:19
ACTCCTACGGGAGGCAGCAGTAGGGAATCTTCCGCAATGGACGAAAGTCTGACGGAGCAACGCCGCGTGAGTGAAGAAGGTTTTCGGATCGTAAAACTCTGTTGGTAGAGAAGAACGTTGGTGAGAGTGGAAAGCTCATCAAGTGACGGTAACTACCCAGAAAGGGACGGCTAACTACGTGCCAGCAGCCGCGGTAATACGTAGGTCCCGAGCGTTGTCCGGATTTATTGGGCGTAACGCGAGCGCAGGAGGTTTATTAAGTCTGGTGTAAAAGGCAGTGGCTCAACCATTGT
+
FGGGGGGGGGGGGGGGGEGFFCFDGGGGFGGGGGGGGGGGCFGGGCE@FFEEGGGGGGGGGGGGGGGGGGG9ED<EE,<EC?FFGGGGGCFFGGG9FGGGGGG<EFFA,CFGGGGGG<?=FGFGGGF<A37=<ADECFF,DEFFGEFGGGCFAFA,@B<FE,@CC*3@@CEED7BEFC*@DF7EFGEFF>CEGDGG*<9BG<<C8?+0*=C=CE:?:/*:C3E*;++:+>FF@CC59*)17)7>CD5CD*/915*0*0*1<F7*17C?>FFF465>B:FFFF5)1?;:06=4A
@M04650:207:000000000-C238N:1:1101:19999:7483 1:N:0:19
ACTCCTACGGGAGGCAGCAGTGGGGAATATTGCACAATGGGCGCAAGCCTGATGCAGCCATGCCGCGTGTGTGAAGAAGGCCTTCGGGTTGTAAAGCACTTTCAGCGAGGAGGAAGGGTTCGGTGTTAATAGCACCGTTCATTGACGTTACTCGCAGAAGAAGCACCGGCTAACTCCGTGCCAGCAGCCGCGGTAATACGGAGGGTGCAAGCGTTAATCGGAATTACTGGGCGTAAAGCGCACGCAGGCGGTTTGTTAAGTCAGATGTGAAATCCCCGAGCTTAACTTGGGAAC
+
GGGGGGGGGGGGGGGGGGGGGGGGGGGGGGGGGGGGGGGGGGGGGGGGGGGGGGGFGGGGGGGEGGGGGGGGGGGGGGGGGFGGGGGGGGGGGGGGGGGGGGGGGGGGGGGGGGGGGGGGFGG@:CEGGGGGGGGGGGDGFFGGGGGEGFFGGGDGEDGGGGFGGGGDGGGGGGFGGGGGGGFGGGGGGGGGGEGCFGFGCGDGGGEEFGFGGGG5=FGGGDGGGGGF94CGEGGCGGFGFDE><57<5975DDGFFFFFFF7:*:FB4*979=:??;D>34<FB=BAF4)4((
@M04650:207:000000000-C238N:1:1101:14861:7487 1:N:0:19
ACTCCTACGGGAGGCAGCAGTAGGGAATCTTCCGCAATGGACGAAAGTCTGACCGAGCAACGCCGCGTGAGTGAAGAAGGTTTTCGGATCGTAAAACTCTGTTGTTAGAGAAGAACAAGTAGGAGAGTAACTGCTCTTACCTTGACGGTATCTAACCAGAAAGCCACGGCTAACTACGTGCCAGCAGCCGCGGTAATACGTAGGTGGCAAGCGTTGTCCGGATTTATTGGGCGTAAAGCGAGCGCAGGCGGTTTCTTAAGTCTGATGTGAAAGCCCCCGGCTCAACCGGGGAGG
+
GGGGGGGGGGGGGGGGGGG@FGGGGGGGGGGGGGGGGGGGGGGGGGGGGGGGGGGGGGGGGGGGGGGGGGGGGGGGGGGGGGGGGGGGGGGGGGGGGGGGGGGGGGGGGGGGGGFGFFGGGGGFGGGGGGGGGGGGGGGGGGGGGGGGGGGGGGGGGGGGGGGGGGGGGGGGGGGGGGGGGGGGGGGGGGGGGGDGGGGGGGGGGGGGGGGGGGGGDGGGGG=EGGGC:CFGFGGEFGFDEG@BGGGGBGGGC5C?FFFFGFGGFGGF?BFFFFFF:>DEFFGFFFF;F@E99B
@M04650:207:000000000-C238N:1:1101:6266:7500 1:N:0:19
ACTCCTACGGGAGGCAGCAGTAGGGAATTTTCCGCAATGAGCGAAAGCTTGACGGAGCGACACAGCGTGCAGGATGAAGGTCTTCGGATTGTAAACTGCTGTTGTAAGGGAAGAAAAAATTTAATAGGAAATGATTAAATCTTGACGGTACCTTATTAGAAAGTGACGGCAAACTATGTGCCAGCAGCCGCGGTAATACATAGGTCACAAGCGTTATCCGGAATTATTGGGCGTAACGCGTTCGTAGGCGGTTTGTTAAGTCTAGAGTTAACGCCTGAGGCTCAACCTCAGCCC
+
GFFGGGGGGGDGGGGC7FFGFAEFGGGEFGGGGGG>FGGGGGGGGDFFGFFGGGGEFGGGGGGFGGGGGGGGGDGGFGGGGGGGGDDDEGGGGGGFGFFGGFFGGDFGGFFGG@FGCFCFFGGFGFGFACGGGCDC?FGGG9FFGGGCGGGGGG9,CFGGGGGGGGGGDGG7FGFGFFGGFGFFCCCFFGGGGGCEG@FGC<EE;FFFGFG5CGGGGGGGGG**>:@EFCFG>E3:**<DBGEEGGGGFGG)9DD@FB?FFFGGFFG9FFF*0<DF:09)<1D6?7).4@F034
@M04650:207:000000000-C238N:1:1101:21081:7511 1:N:0:19
ACTCCTACGGGAGGCAGCAGTGGGGGATATTGCACAATGGGCGGAAGCCTGATGCAGCCATGCCGCGTGTGTGAAGAAGGCCTTAGGGTTGTAAAGCACTTTAGATGGAGGGGAGTGGTCATAGGGTTAAGAGCCGTGTGATTTGACGTACTCCAGGGAATAAGCACCGGCTAACTCCGTGCCAGCATCCGCGGTAACACGGGGGGTGCGAGCGTTAATCGGAATGACTGGGCGTAAAGGGCGTGTAGGTGGTTGACTAAGTGTGACGTGAAAGTGCAGGGCTTACCCTTGTT
+
EGGGGGGGGGGGGGGGGGGGGFGFEEEFC<FCGGGGGGFGGGGDGGCGGGGFGGGEEGDGEFGGGGGGGGGGGGG9AFFG,95B<,FEFG+BAFF9F8F,E<@9FEG,4EFFC+>FDDFDGGGFFFFFFD>FF@FE@FFGCACFGCCC@>FGFF,5:*@334>,D,,>>>:*<,4;<,4<*1:<8:C,BC;**=CC>9>FGGEBC?ED5EECGGGGGG>CC**1;CGG9:CC>=CE37@C@DDBD3*270*57<C)/9*/<6*:*2C?)7)09F?FAAD7.,*77@;>74?B4
@M04650:207:000000000-C238N:1:1101:12254:7556 1:N:0:19
ACTCCTACGGGAGGCAGCAGTGGGGAATATTGCACAATGGGCGCAAGCCTGATGCAGCCATGCCGCGTGAGGGATGAAGGCCTTCGGGTTGTAAACCTCTTTCAGTAGGGAAGAAGCGGTTGGGTTCTCCTAGTCGTGACGGTACCTGCAGAAGAAGCGCCGGCTAACTACGTGCCAGCAGCCGCGGTAATACGTAGGGCGCAAGCGTTGTCCGGAATTATTGGGCGTAAAGAGCTCGTAGGCGGTTTGTCGCGTCTGGTGTGAAAACTCAAGGCTCAACCTTGAGCTTGCATC
+
GGGGGFAFGGCCFGGGDFGGG8CDEEGGGGGAFGGGFG<CFGGGCF:FGGFGGGGFFAG8FFGGGGGF7FFGCF<7EFGCGGGGGFCFGGGG@@?EEEAEEFGGDGGAF7FFE@F<FCEGGGDGFGGFGGGGF??FG@FEGCGFEFGGGGGAFFGGDFGGECGGGGFGGGGDF,DG;C*:7:FEDEC@7*<+>CEF5EEGGGGE:C8:CCEC95>E5>CDGG?6;FEGG3:9@CFCFGFG>DFEDGGGFGGGGGGFFFFFG>5:7:7<FF4:/?>?(4=?@:709666405726
@M04650:207:000000000-C238N:1:1101:13528:7584 1:N:0:19
ACTCCTACGGGAGGCAGCAGTGGGGAATATTGCACAATGGGCGCAAGCCTGATGCAGCCATGCCGCGTGTGTGAAGAAGGCCTTCGGGTTGTAAAGCACTTTCAGCGAGGAGGAAGGGTTCGGTGTTAATAGCACCGTTCATTGACGTTACTCGCAGAAGAAGCACCGGCTAACTCCGTGCCAGCAGCCGCGGTAATACGGAGGGTGCAAGCGTTAATCGGAATTACTGGGCGTAAAGCGCACGCAGGCGGTTTGTTAAGTCAGATGTGAAATCCCCGAGCTTAACTTGGGAAC
+
GGGGGGGGGGGGEFGGGGGGGGGGGGGGGGGGGGGGGGGGGGGGGGGGGGGGGGGGGGGGGGGGGGGGGGGGGGGGGGGGGGGGGGGGGGGGGGGGGGGGGGGGGGGGGGEGGFGGGGGGGGGGGGCGGGGGGGGGGFGGGGGGGGGEGGGGGGGDGGGGGGGGGGGGGGGGGGGGGGGGGGGGGGGGGGGGGCEEFGGGEEGGGGGGGGCCGGGEGGGGGGGGGGGGFGGGFGGGGGFGFGFFGGGGFGDGGGGFFFFFEFGGBFGFFFFFFF?:?>CDDFGFFF?247FBF4
@M04650:207:000000000-C238N:1:1101:26671:7703 1:N:0:19
ACTCCTACGGGAGGCAGCAGTGGGGAATATTGCACAATGGGCGCAAGCCTGATGCAGCCATGCCGCGTGTGTGAAGAAGGCCTTCGGGTTGTAAAGCACTTTCAGCGAGGAGGAAGGCCAATAGCTTAATAGGCTGTTGGATTGACGTTACTCGCAGAAGAAGCACCGGCTAACTCCGTGCCAGCAGCCGCGGTAATACGGAGGGTGCAAGCGTTAATCGGAATTACTGGGCGTAAAGCGCACGCAGGCGGTTTGTTAAGTCAGATGTGAAATCCCCGAGCTTAAATTGGGAAC
+
DGFGGGGGGGGGGGE;FCFCCFGGGGFFFFGGGGGGGGGGGGGGGGGGGGGGGGGFGGGGGGGGEGGCEGCEFGGGGFFFGGGFGGGGGGGGGGGGGGGGFGGGGGD++CFFGFFGGGGGGGGGGGDFECFEFGGFGGEG8FG@@FGGGGGGGGGGE<C<FFFGFFCGGGGG7DGFCEGGGGGGGGFFGGGEGGG*<CGGGDGCGGGGGGGGGEGGGG7*CC*:CEFCFCGFFECGFC=CEC>;9CDGBGGGCGDFF467?*0>?*>AB67*9*97:9).<>7***9>)<FB?4
@M04650:207:000000000-C238N:1:1101:17519:7719 1:N:0:19
ACTCCTACGGGAGGCAGCAGTAGGGAATTTTCCGCAATGAGCGAAAGCTTGACGGAGCGACACAGCGTGCAGGATGAAGGTCTTCGGATTGTAAACTGCTGTTGTAAGGGAAGAAAAAATTTAATAGGAAATGATTAAATCTTGACGGTACCTTATTAGAAAGTGACGGCAAACTATGTGCCAGCAGCCGCGGTAATACATAGGTCACAAGCGTTATCCGGAATTATTGGGCGTAAAGCGTTCGTAGGCGGTTTGTTAAGTCTAGAGTTAAAGCCTGAGGCTCAACCTCAGCCC
+
GGGGGGGGGGGGGGGGGGFGGGGGGGGGGGGGGGGGGGG9FGGGGGGGGGFGGGGGGGGGGGGGGGGGGGGGGGGGGGGGGGGGGGGGGGGGGGGGGGGGGGGGGGGGEFGGGGGGGGGGGGGGGGGGGGGGGGGGGGGGGGGGGGGGGGGGGGGGGGGGGGGGGGGGGGGGGGFFGGGGGGGGGGGGGGGGGGGGGGGGGGGGGGGGGGGGCGGDGGGDGGGGGGGGGDGGFGGGGGFGFGBEGGGDFGGDGDGFFFFFGFGGFGGFFFFFFFFFBFGFFFGFFFFFFFFDFF
@M04650:207:000000000-C238N:1:1101:22892:7721 1:N:0:19
ACTCCTACGGGAGGCAGCAGTAGGGAATTTTCCGCAATGAGCGAAAGCTTGACGGAGCGACACAGCGTGCAGGATGAAGGTCTTCGGATTGTAAACTGCTGTTGTAAGGGAAGAAAAAATTTAATAGGAAATGATTAAATCTTGACGGTACCTTATTAGAAAGTGACGGCAAACTATGTGCCAGCAGCCGCGGTAATACATAGGTCACAAGCGTTATCCGGAATTATTGGGCGTAAAGCGTTCGTAGGCGGTTTGTTAAGTCTAGAGTTAAAGCCTGAGGCTCAACCTCAGCCC
+
GGGGGGGGGGGGGGGGGGGGGGGGGGGGGGGGGGGGGGGCGGGGGGGGGGGGGGGGGGGGGGGDFGGGGGFGFGGGGGGGGGGGGGGGGGGGGFGGGGGGGGGGGGGGGGGGGGGGGGGGGGGGGGGGGGGGGGGGGGGGGGGEGGGGGGGGGGGGGGGGGGGGGGGGGGGGGGGGGGGGGGGGGGGGGGGGG>GGGGGGGGGGGGGGGGGGGGGGGGGGGGGGGGGGGGGGFGGGGCFGEGFFGGGDFGGDGCC>FFB*ABGGF>FAFBFFFFFF??FFF?D?4?FFFFFFFF
@M04650:207:000000000-C238N:1:1101:27366:7727 1:N:0:19
ACTCCTACGGGAGGCAGCAGTAGGGAATCTTCGGCAATGGACGAAAGTCTGACCGAGCAACGCCGCGTGAGTGAAGAAGGTTTTCGGATCGTAAAACTCTGTTGGTAGAGGAGAACGTTGGTGAGAGTGGAAAGCTCATCAAGTGACGGTAACTACCCAGAAAGGGACGGCTAACTACGTGCCAGCAGCCGCGGTAATACGTAGGTCCCGAGCGTTGTCCGGATTTATTGGGCGTAAAGCGAGCGCAGGTGGTTTATTAAGTCTGGTGTAAAAGGCAGTGGCTCAACCATTGT
+
GGGGGGGGGGGGGGGGGGGGGGGGGGGGGGGGGGGGGGGGGGGGGGGGGGGGGGGGGGGGGGGGGGGGGGGGGGGGGGGGGGGGGGGGGGGGGGGGGGGGGGGGGEGGGGGGGGGGGGGGGGGGGGGGGGFGGGGGGDFGGGGGGGGGGGGGGGGGGGGGFEEGGGGGGGGGGGGGGGGGFGGGGGGGGGGGGGGGGGGGGGGGGGGGFGGDGGCCGGGGGGGGGCFGGGGGFGDGGGFGFGEFGGGGFCGGCG5@FFFFFFGGFFD<FB6FFFFFFFFFFFGFFFFFFFFFF
@M04650:207:000000000-C238N:1:1101:25975:7752 1:N:0:19
ACTCCTACGGGAGGCAGCAGTGGGGAATATTGCACAATGGGCGCAAGCCTGATGCAGCCATGCCGCGTGTGTGAAGAAGGCCTTAGGGTTGTAAAGCACTTTCAGCGAGGAGGAAGGCGTTGCAGTTAATAGCTGCAGCGATTGACGTTACTCGCAGAAGAAGCACCGGCTAACTCCGTGCCAGCAGCCGCGGTAATACGGAGGGTGCAAGCGTTAATCGGAATTACTGGGCGTAAAGCGCACGCAGGCGGTTTGTTAAGTCAGATGTGAAATCCCCGAGCTTAACTTGGGAAC
+
GGGGGGGGGGGEGGGGGGGGGGGGGGGGGGGGGGGGGGGGF@FFGGFGGGGGGGGGFGF<EGFGGGGGGGGGGFGGGFGGGAFEFGGGGGGGGGGFGGGGFGGFGGGEGGGGGGGGGGDGFFGGGEFGGG9<FFEBAFGGG8@DFGGFGFGGFGGGGECFFCCBECFGGEGCFGGGGGF>;FF6B8:7:8EGEEC5C?GGGCEDGGGGFCG=::EEGGCGGGGGFGGEGCGFEGGGGGFDFDDBDGC3>CDG<CD>F@@F96DFFCCAFF@4F@6??>5>@>*8BFFFD?>074
@M04650:207:000000000-C238N:1:1101:20952:7773 1:N:0:19
ACTCCTACGGGAGGCAGCAGTGGGGAATATTGCACAATGGGCGCAAGCCTGATGCAGCCATGCCGCGTGTGTGAAGAAGGCCTTCGGGTTGTAAAGCACTTTCAGCGAGGAGGAAGGCCAACAGCTTAATAGGCTGTTGGATTGACGTTACTCGCAGAAGAAGCACCGGCTAACTCCGTGCCAGCAGCCGCGGTAATACGGAGGGTGCAAGCGTTAATCGGAATTACTGGGCGTAAAGCGCACGCAGGCGGTTTGTTAAGTCAGATGTGAAATCCCCGAGCTTAACTTGGGAAC
+
GGGGGGGGGGGGGGGGGGGGGGGGGGGGGGGGGGGGGGGGGGGGGGGGGGGGGGGGGGGGGGGGGGGGGGGGGGGGGGGGGGGGGGGGGGGEGGGGGGGGGGGGGGGGGGGGGGGGGGGGGGGGGGFGGGGGGGFFDFFGGGGGFGGGGGGGGGGGGGGGGGGGGGGGGGGGGGGGGGGGGGGFEGGGGGGGGGGGGGGFGGGGGGGGGGGGGGDGGGGGGGGGGGFE?F8CBCGGGGFGEGFFGGGGBDDGGGGFFFFFFFFGFFGFFFFFFFFF?;DBD>GFFFF<2FF:?4
@M04650:207:000000000-C238N:1:1101:22635:7784 1:N:0:19
ACTCCTACGGGAGGCAGCAGTGGGGAATATTGCACAATGGGCGCAAGCCTGATGCAGCCATGCCGCGTGTGTGAAGAAGGCCTTCGGGTTGTAAAGCACTTTCAGCGAGGAGGAAGGCCAACAGCTTAATAGGCTGTTGGATTGACGTTACTCGCAGAAGAAGCACCGGCTAACTCCGTGCCAGCAGCCGCGGTAATACGGAGGGTGCAAGCGTTAATCGGAATTACTGGGCGTAAAGCGCACGCAGGCGGTTTGTTAAGTCAGATGTGAAATCCCCGAGCTTAACTTGGGAAC
+
GGGGGGGGGGGGGGGGGGGGGGGGGGGGGGGGGGGGGGGGGGGGGGGGGGGGGGGGGGGGGGGGGGGGGGGGGGGGGGGGGGGGGGGGGGGGGGGGGGGGGGGGGGGGGGGGGGGGGGGGGGGGGGGGGGGGGGFGGGGGGFGGGGGGGGGGGGGGGGGGGGGGGGGGGGGGGGGGGGGGGGGGGGGGGGGGGGGGGGGGGEGGGGGGGGGGGGGDGGGGGGGGGGGGGGGFFGGGGC=DFGFFGGGGFGGGGGGFFFFFGFGGBFFBFFFFFF@FFFGFF>FFF==A2F@6?4
@M04650:207:000000000-C238N:1:1101:24513:7803 1:N:0:19
ACTCCTACGGGAGGCAGCAGTGGGGAATATTGCACAATGGGCGCAAGCCTGATGCAGCCATGCCGCGTGTGTGAAGAAGGCCTTCGGGTTGTAAAGCACTTTCAGCGAGGAGGAAGGCCAACAGCTTAATAGGCTGTTGGATTGACGTTACTCGCAGAAGAAGCACCGGCTAACTCCGTGCCAGCAGCCGCGGTAATACGGAGGGTGCAAGCGTTAATCGGAATTACTGGGCGTAAAGCGCACGCAGGCGGTTTGTTAAGTCAGATGTGAAATCCCCGAGCTTAACTTGGGAAC
+
GGGGGGGGGGGGGGGGGGGGGGGGGDGGGGGGGFGGGGGFGGGGGEGGGFGGGGFCFGGGGGGGGGGGGGGGGFG<EGFGGGFFGGGDGGDGDFGGGGGGGGGGGGG>FGGDGGGGGGGGGGGFGGGFGGGGGGGG><AECGFGGGE@FGGGGGGGGGGGFGGGGGGGCGGGGGGGDEG*CFG6FGGGGGGGGGGGGGGFCG5EEEG=EGFGG7?ECFGGGD=FFFGGGFFG>ED=FF?DDDBFCD<37DDGDDDFFFF6C@G==GFAF?4@FB6;?FCDBB4*9BFA24)(40
@M04650:207:000000000-C238N:1:1101:7174:7856 1:N:0:19
ACTCCTACGGGAGGCAGCAGTGGGGAATATTGCACAATGGGCGCAAGCCTGATGCAGCCATGCCGCGTGTGTGAAGAAGGCCTTCGGGTTGTAAAGCACTTTCAGCGAGGAGGAAGGGTTCGGTGTTAATAGCACCGTTCATTGACGTTACTCGCAGAAGAAGCACCGGCTAACTCCGTGCCAGCAGCCGCGGTAACACGGGGGGTGCGAGCGTTAATCGGAATGACTGGGCGTAAAGGGCGTGTAGGTGGTTGACTAAGTGTGCCGTGAAAGAGCAGGTCTTACCCTTGTTA
+
9FGGCCEFCGGGFGGEGCFFCFFGDEF<D9FGGG@FEGGGGAFCF@FFGGGFDFFGFE8FEFGFCGGEEECEFFGFGGGGCFGGGGGEFCCFFFFGGGGF<?EFFGE7FECCGGCFFE4A?F7>C=FFGGGG,EF<>:C33,:3@>FFCFC<D7FGG@FGFGGFGGFGG>CCF>BDGECFGECF88C7,:8:BCEGB++=83/CC8::>5//:ECC*:CCE7CF+A70</C*7:7EGG=35>>ECGGGFFFD><7677??<*:2*27:F@5*7)0???C7?9>F4662:F*64
@M04650:207:000000000-C238N:1:1101:22626:7890 1:N:0:19
ACTCCTACGGGAGGCAGCAGTAGGGAATCTTCCGCAATGGACGAAAGTCTGACGGAGCAACGCCGCGTGAGTGAAGAAGGTTTTAGGATCGTAAAACTCTGTTGTTAAAGAAGAACAAGGATGAGAGTAACTGCTCATCCCCTGACGGTATTTAACCAGAAAGCCACGGCTAACTACGTGCCAGCAGCCGCGGTAATACGTAGGTGGCAAGCGTTGTCCGGATTTATTGGGCGTAAAGCGAGCGCAGGCGGTTCTTTAAGTCTGATGTGAAAGCCCCCGGCTCAACCGGGGAGG
+
GGGGGGGGGGGGGGGGGGGGGGGGGGGGGGGGGGGGGGGGGGGEGGGGGGGGGGGGGGGGGGGGGGGGGGGGGGGGGGGGFGGGGGGGGGGGGGGGGGGGGGGGGGGGGGGGGGGGGGGGGGGGGGGGGGGGGGGGGGGGGGGGGGGGGGGGGGGGGGGGGGGGGGGGGGGGGGGGGGGFGGGGGGGGGGGGGGGGGGGGGGGGGGGFGGGGGG5EGGGGGG=CCGGGFGGGFEG=FFFGFGFFGGGGFGGGCDG?FFFFGFGGFGGFFFFFFF@F?>GFFFG?FFFFF@FFFF
@M04650:207:000000000-C238N:1:1101:13576:7917 1:N:0:19
ACTCCTACGGGAGGCAGCAGTGGGGAATATTGCACAATGGGCGCAAGCCTGATGCAGCCATGCCGCGTGTGTGAAGAAGGCCTTCGGGTTGTAAAGCACTTTCAGCGAGGAGGAAGGGTTCGGTGTTAATAGCACCGTTCATTGACGTTACTCGCAGAAGAAGCACCGGCTAACTCCGTGCCAGCAGCCGCGGTAATACGGAGGGTGCAAGCGTTAATCGGAATTACTGGGCGTAAAGCGCACGCAGGCGGTTTGTTAAGTCAGATGTGAAATCCCCGAGCTTAACTTGGGAAC
+
GGGGGGGGGGGGGGGGGGGGGGGGGGGGGGGGGGGGGGGGGGGGGGGGGGGGGGGGGGGGGGGGGGGGGGGGGGGGGGGGGGGGGGGGGGGGGGGGFGGCFGGGGGGGGGGGGGGGGGGGGGGFGFGGDDFGGGFGGGGGGCDFGGGCGGGFGGGGGGGGGGGFGGGGGGFEFGGFFGGGGGGGGGGGGGGGGGGGGGGGGGGGGGGGGGGGG=CEFGGGGGGCGGGGGGGGFGDCFFFGFG>DC<DCDDGCCDGFF?4=<@:**2:<FFF?BF?6<FD>B(98=@99<FFF0(
@M04650:207:000000000-C238N:1:1101:27314:7942 1:N:0:19
ACTCCTACGGGAGGCAGCAGTAGGGAATCTTCCGCAATGGACGAAAGTCTGACGGAGCAACGCCGCGTGAGTGAAGAAGGTTTTCGGATCGTAAAACTCTGTTGTTAAAGAAGAACAAGGATGAGAGTAACTGCTCATCCCCTGACGGTATTTAACCAGAAAGCCACGGCTAACTACGTGCCAGCAGCCGCGGTAATACGGAGGGTGCAAGCGTTAATCGGAATTACTGGGCGTAAAGCGCACGCAGGCGGTTTGTTAAGTCAGATGTGAAATCCCCGAGCTTAACTTGGGAAC
+
GGGGGGGGGGGGGGGGGGGGGGGGGGGGGGGGGGGGGGGGGGGGGGGGGGGGGGGGGGGGGGDGGGGGGGGGGGGGGGGGGGGGGGGGEECGGGGGGGFGGGGGGGGGGGGGGGGGGGGGGGGGGGGGGGGGGGGGGGGFFGGGGFGGFC@FGGGFGGGGGGGGGGGGGGGGGGGGGGGGGGGGGFGGFGGGGGGGGGGGGGGGGGGGGGGFGGEEGGGGGDGFGGGF7FEGFGGGGFFGFGD>DGG5BDDGGGGFFFFFFFFGFFG<4@FFFFF?BFDFF>GFFFFFBFF??-
@M04650:207:000000000-C238N:1:1101:17832:8016 1:N:0:19
ACTCCTACGGGAGGCAGCAGTGGGGAATATTGCACAATGGGCGCAAGCCTGATGCAGCCATGCCGCGTGTGTGAAGAAGGCCTTCGGGTTGTAAAGCACTTTCAGCGAGGAGGAAGGCGTTGCAGTTAATAGCTGCAGCGATTGACGTTACTCGCAGAAGAAGCACCGGCTAACTCCGTGCCAGCAGCCGCGGTAATACGGAGGGTGCAAGCGTTAATCGGAATTACTGGGCGTAAAGCGCACGCAGGCGGTTTGTTAAGTCAGATGTGAAATCCCCGAGCTTAACTTGGGAAC
+
GGGGGGGGGGGGGGGGGGGGGGGGGGGGGGGGGGGGGGGGGGGGGGGGGGGGGGGGGGGGGGGGGGGGGGGGGGGGGGGGGGGGGGGGGGGGGGGGGGGGGGGGGGGFGGGGGGGGGGGGGGGGGGGGGGGGGFGGGGGGEGGGGGGGGGGGGGGGGGGGGGGGGGGGGGGGGGGGFGGGGGGGGGGGGGGGGGGGDEGGGGGGGGGGGGGGGGGGGGGGGGGGGGGGGGGGFGGGFCFGFGFFGGGGFGGGGGGFFFFFFBGGFCC9BFFFB*/)49CDF>47=F?AA:FFF-
@M04650:207:000000000-C238N:1:1101:25851:8027 1:N:0:19
ACTCCTACGGGAGGCAGCAGTGGGGAATATTGCACAATGGGCGCAAGCCTGATGCAGCCATGCCGCGTGTGTGAAGAAGGCCTTCGGGTTGTAAAGCACTTTCAGCGAGGAGGAAGGGTTCAGTGTTAATAGCACTGTTCATTGACGTTACTCGCAGAAGAAGCACCGGCTAACTCCGTGCCAGCAGCCGCGGTAATACGGAGGGTGCAAGCGTTAATCGGAATTACTGGGCGTAAAGCGCACGCAGGCGGTTTGTTAAGTCAGATGTGAAATCCCCGAGCTTAACTTGGGAAC
+
GGGGGGGGGGGGGGGGGGGGGGGGGGGGGGGFGGGGGGGGGGGGGGGGGGGGGGGGGGGGGGGGGGEECFCGGGGGGGGGGGGGGGGGGGGGGGGGGGGGGGGGGGGGGGGGGGGGGGGGGGGGGGGGGGGGGGGGGFGGGGGGGGGGGGGGGGGGGGGGGGGGGGGGGGGGGFFGGGGGGGGGGGGGGGGGGGGGGGGGGGGGGGGGGGGGGGGGCCFGGGGGGGGGGGGGFGGCDGFGFGFFGGGGFGGGGGGFFFFFFFFGFGGFFFF=?F?FF>5:59FFFF@BFFFFF:
@M04650:207:000000000-C238N:1:1101:11149:8036 1:N:0:19
ACTCCTACGGGAGGCAGCAGCAAGGAATCTTCCGCAATGGGCGCAAGCCTGACGGAGCAACGCCGCGTGGGGGATGACGCGCTTCGGCGTGTAAACCCCTTTTCTGCCGGAAGAAGGGCGCAGTAATGCGTCTTGACGGTACGGGAGGAAGAAGGACCGGCTAACCACGTGCCAGCAGCCGCGGTAATACGTGGGGTCCGAGCGTTGTCCGGAGTTACTGGGCGTAAAGGGCGCGCAGGCGGCGGCGTGGGTCCGGCGTGAAAGCCCCCGGCTCAACCGGGGAGAGTGGTCGGG
+
GGGGGGGGGGGGGGGGGGGGGGGGGGGGGGGGGGGGGGGGGGGGGGGGGGGGGGGGGGGGGGGGGGGGGGGGGGGGGGGGGGGGGGGGGGGGGGGGGGGGGGGGGGGGGGGGGGFFGGGGGEGCGGGGGGGGGGGGGGGDFGGGGCGGGGGGGGGGGGGGGGGGGGGGGGGFGGGGGGGFGGGGGGGGGFFGGGDG8AFGGGGCE5CECFGECEECFGGGGGGG=EEGGGGGFEGGCG>C>GBEC<D):3<D*9D>:;@>:7C>49<:D>DF)56??(/<<9):)79)(199>F
@M04650:207:000000000-C238N:1:1101:24281:8065 1:N:0:19
ACTCCTACGGGAGGCAGCAGTGGGGAATATTGCACAATGGGCGCAAGCCTGATGCAGCCATGCCGCGTGTGTGAAGAAGGCCTTCGGGTTGTAAAGCACTTTCAGCGAGGAGGAAGGGTTCGGTGTTAATAGCACCGTTCATTGACGTTACTCGCAGAAGAAGCACCGGCTAACTCCGTGCCAGCAGCCGCGGTAATACGGAGGGTGCAAGCGTTAATCGGAATTACTGGGCGTAAAGCGCACGCAGGCGGTTTGTTAAGTCAGATGTGAACTCCCTGAGCTTAACTTGTGAAT
+
GGGGGGGGGG7C@FGGGGGGGGGGGEGGGGGCGFGGFGDFGFFEGGGGGGG?EFGGGFGCF<<FGGGGGGFGFCGGGGG?C<FGGDFGGGGGGGGGGGGGGGGAFFC+@C:B7=B,CCFGGGGGDGEDDGB?F9DGCG:FFECFF,>>C<CEFFEDEFB7:36>>FEC*CG*?>>BF7>F7:CFGF8E7*/4*3:>FGFFG5=G*CE=CFFCCEE5:::5C3CGCFFG?9F55CC=374759)7<7<)597DGGDFFFF?C*2*9>>A446*/9)7()*)):F4**1-./9)))
@M04650:207:000000000-C238N:1:1101:17947:8093 1:N:0:19
ACTCCTACGGGAGGCAGCAGTGGGGAATATTGCACAATGGGCGCAAGCCTGATGCAGCCATGCCGCGTGTGTGAAGAAGGCCTTAGGGTTGTAAAGCACTTTAGATGGAGGGGAGTGGTCATAGGGTTAAGAGCCGTGTGATTTGACGTACTCCAGGGAATAAGCACCGGCTAACTCCGTGCCAGCAGCCGCGGTAACACGGGGGGTGCGAGCGTTAATCGGAATGACTGGGCGTAACGGGCGTGTAGGTGGTTGACTAAGTGTGACGTGAAAGTGCAGGGCTTACCCTTGTT
+
CFGGGGGGGGEGGDGGGGGGGGGGGC@FGGDGGFGGGFGGGGGGGGGGFFGGFFGGGFGGCFGDFGGCFGFGGGGGGGFGGFG8=FE@FGGGFFC9<EFF8?<EEFFFGGGGGCGGGGGFGFDGCGFCFFFGGGGGFCFGGCFCFFFF>F=FGG@CGEGGGFFGGFGGGGGGDGGGGGGGGGFGGGGGGGGGGGEE5CG?CDEGEG*:C=EGGGEGG30:=DGGFG:FFFGGFG3=5/<D5).0519:929F5*766BFFF6>:FF*47;))967@A4:).8540<:>2))64
@M04650:207:000000000-C238N:1:1101:14324:8110 1:N:0:19
ACTCCTACGGGAGGCAGCAGTGGGGAATATTGCACAATGGGCGCAAGCCTGATGCAGCCATGCCGCGTGTGTGAAGAAGGCCTTCGGGTTGTAAAGCACTTTCAGCGAGGAGGAAGGGTTCGGTGTTAATAGCACCGTTCATTGACGTTACTCGCAGAAGAAGCACCGGCTAACTCCGTGCCAGCAGCCGCGGTAATACGGAGGGTGCAAGCGTTAATCGGAATTACTGGGCGTAATGCGCACGCAGGCGGTTTGTTAAGTCAGATGTGAAATCCCCGAGCTTAACTTGGGAAC
+
FGGGGGGGGGGGGGGGGGGGGGGGGGGGGGGGFFGGGGGGGGGGGGGGGGGGGAGGGGGGGGGGGGGGGEGGGGFGGGGGGGGGGGGGGGGGGGGGGGGGGGEFGD>>FGGGGC<DFDFDFGGGGCGFGCGFGGFFE=:FDG,C,@FEFFGGGGGGDGF3DD,@,FC:FGGCGGGGFGFFEFFGGG6:B1CC5BC8FF?FDCEGGGGGFCGFC5CCE:CDCGGGFGGGF*;C@GGD*:@D>D@DGGGGFCCDDGG5F=@B96FF=CG</9@*9=<:09<3>1*88=F<))8:B3
@M04650:207:000000000-C238N:1:1101:8225:8125 1:N:0:19
ACTCCTACGGGAGGCAGCAGTAGGGAATTTTCCGCAATGAGCGAAAGCTTGACGGAGCGACACAGCGTGCAGGATGAAGGCCTTCGGATTGTAAACTGCTGTTGTAAGGGAAGAAAAAATTTAATAGGAAATGATTAAATTTTGACGGTACCTTATCAGCAAGTGACGGCAAACTATGTACCAGCACCCTCGGTAATACGTAGGTCCCGAGCGTTGTCCGTATTTATTGTGCGTAAAGCGTGCGCAGGTGGTTGGTCAAGTCTGGTGTAAAAGGCACTGGCTCAACCATCGT
+
GGGGGGGGGGGGGGGGGGGGGGGGGGGGGGGGGCGGGGGCFGGGGGGGAFGG8FEGGG:FGCFGGGGGGGGGGGCGGGGG,EFGGGGEGGGGGGGGGGGGFGGFFA,C,BFBFGDFCAF8,,8,58@ECC3?,CF<C757,:?F:,:++6@FAFC=,CF,@@:@E;>F7CG@EG,@@F7,3@,,4:,6>*****21,??*,?,;C,<6BC?*87*3A:CG/C*3<C7CC1A75:>=5>?5)/.5<DG3)291/*)0*0/0390CFCC:6**8/)85(4C))(2?FF512))4
@M04650:207:000000000-C238N:1:1101:9610:8151 1:N:0:19
ACTCCTACGGGAGGCAGCAGTGGGGAATATTGCACAATGGGCGCAAGCCTGATGCAGCCATGCCGCGTGTGTGAAGAAGGCCTTCGGGTTGTAAAGCACTTTCAGCGAGGAGGAAGGGTTCGGTGTTAATAGCACCGTTCATTGACGTTACTCGCAGAAGAAGCACCGGCTAACTCCGTGCCAGCAGCCGCGGTAATACGGAGGGTGCAAGCGTTAATCGGAATTACTGGGCGTAAAGCGCACGCAGGCGGTTTGTTAAGTCAGATGTGAAATCCCCGAGCTTAACTTGGGAAC
+
GGGGGGGGGGGGGGGGGGGGGGGGGGGGGGGGGGGGGGGGGGGGGGGGGGGGGGGGGGGGGGGGGGGGEGGGGGGGGGGGGGGGGGGGGGGGGGGGGGGGGGGGGGGFGGGGGFGGGGGFGGGGGGDFGGGGGGGGGGGGGGGGGGGGGGGGGGGDGGDGCFGGGGGGGGGGGGGGGDFGGGGGGGGGGGGGGGGDGGGGGGGGGGGGGGGGGGGGGGGGGGCFGGFGGGGGFGGGGGFGFGBEGGCGDGGGGDDFFFFFGFGGFFGF6=8*9=FFFFCBEFFFFFF9<4FFF3
@M04650:207:000000000-C238N:1:1101:26591:8152 1:N:0:19
ACTCCTACGGGAGGCAGCAGTGGGGAATATTGCACAATGGGCGAAAGCCTGATGCAGCGACGCCGCGTGAGGGATGAAGGCCTTCGGGTTGTAAACCTCTTTCAGTAGGGAAGAAGCGGTTGGGTTCTCCTAGTCGTGACGGTACCTGCAGAAGAAGCGCCGGCTAACTACGTGCCAGCAGCCGCGGTAATACGTAGGGCGCAAGCGTTGTCCGGAATCATTGGGCGTAAAGAGCTCGTAGGCGGTTTGTCGCGTCTGGTGTGAAAACTCAAGGCTCAACCTTGAGCTTGCATC
+
FGGGGGGGGGGGGGGGGGGGGGGGGGGGGGGGGFGGGGGGFGGGGGGGGGGFFGGGGGDGGGGGGGGGGDCGGGGGGGGGGGGGGGGDFGGGGGGGFDGGGGG?FBFGG>CCFGGGGG@FEGGEEGFGGGGGGG9<F:AFCCF@>CFDCG:@7F7<<F<<EGGEE*<CFGCGFFGGGG7CEF85E=5**;72BFG68>ECGDGEC:E7?CE7AEG8*9*2+C+08=EG=*;<6:*+9CE5>*?EC9577CGGGG)0.>?8?<9****.)977?6)),.9)),*96?F>4:F<4)
@M04650:207:000000000-C238N:1:1101:8534:8164 1:N:0:19
ACTCCTACGGGAGGCAGCAGTGGGGAATATTGCACAATGGGCGCAAGCCTGATGCAGCCATGCCGCGTGTGTGAAGAAGGCCTTCGGGTTGTAAAGCACTTTCAGCGAGGAGGAAGGCCAACAGCTTAATAGGCTGTTGGATTGACGTTACTCGCAGAAGAAGCACCGGCTAACTCCGTGCCAGCAGCCGCGGTAATACGGAGGGTGCAAGCGTTAATCGGAATTACTGGGCGTAAAGCGCACGCAGGCGGTTTGTTAAGTCAGATGTGAAATCCCCGAGCTTAACTCGGGAAC
+
GGGGGGGGGGGGGGGGGGGGCFDGEGGGGFFFFFGGGGGGGGGGGGGGFDGFGGGGGGGFGGGGGGGGGGGGGGGGGGGGGGGGGGGCFFECEEGGFGGGGGGGGGDEEEGG>FGDEFFGFGGGGDCF9DFGGD8FFF9BG=7>=FGCDFEGGGCFGGGGGDFFFDC@FEGGFGGCD@FGGBFFGGGGFEGGGCG5BFGGGDEGCEGGGD7FEE8C5CC/=DE=8CF+7DF5>G3C3*4>>DE@GD3DBGGG)9DF7@FB9@CFF*2<?46=FF4623DFFF4B?FF)(85>;(
@M04650:207:000000000-C238N:1:1101:10828:8176 1:N:0:19
ACTCCTACGGGAGGCAGCAGTAGGGAATTTTCCGCAATGAGCGAAAGCTTGACGGAGCGACACAGCGTGCAGGATGAAGGTCTTCGGATTGTAAACTGCTGTTGTAAGGGAAGAAAAAATTTAATAGGAAATGATTAAATCTTGACGGTACCTTATTAGAAAGTGACGGCAAACTATGTGCCAGCAGCCGCGGTAATACATAGGTCACAAGCGTTATCCGTAATTATTGGGCGTAAAGCGTTCGTAGGCGGTTTGTTAAGTCTAGAGTTAAAGCCTGAGGCTCAACCTCAGCCC
+
GGGGGGGGGGGGGGGGGGGGGGGGGGGGGGGGGGGGGGGFGGGGGGGGGGGGGGGGGGGGGGGGGGGGGGGGGGGGGGGGGGGGGGDGGGGGGGGGGGGGGGGGGGDG8FGGGGGGGGGGGGGGGGGCEGGGGCGGGGGGGGGGGGGEGGGGGGGGGGGGCF@GFFGGGGGGGGGGGCFGGGGGGGGGGGEGCEGGGGGGGGGGGGGGCC5ECGGGGGGG*9CGG?FGGGCG3E)CDGF<EGFEGGDGFGGGGGGFFFF6EF=7@>FAF?4F*=FFFF4>3294?FFFFFF7:?
@M04650:207:000000000-C238N:1:1101:23115:8181 1:N:0:19
ACTCCTACGGGAGGCAGCAGTGGGGAATATTGCACAATGGGCGCAAGCCTGATGCAGCCATGCCGCGTGTGTGAAGAAGGCCTTCGGGTTGTAAAGCACTTTCAGCGAGGAGGAAGGGTTCGGTGTTAATAGCACCGTTCATTGACGTTACTCGCAGAAGAAGCACCGGCTAACTCCGTGCCAGCAGCCGCGGTAATACGGAGGGTGCAAGCGTTAATCGGAATTACTGGGCGTAAAGCGCACGCAGGCGGTTTGTTAAGTCAGATGTGAAATCCCCGAGCTTAACTTGGGAAC
+
GGGGGGGGGGGGGGGGGGGGGGGGGGGGGGGGGGGGGGGGGGGGEGGGGGGGGGGGGGGGGGGGGGGGGGGGGFGGGGFGGGGGGGGGGGGGCGGGGGGGGGGGGGGDEGEGGEGGGGGGGGGGGGGGGGGGGGGGGGGGGGGGGGGGGGGGGGGGGGGGGGGGGGGGGGGGGGGGGGGGGGGGFGGGGGGDCECEFGGFCC5BCEEGGGFGGGGGGGGGCDGGGFFGGGGGFED=CDFGFGFFGGGGFGGDGGGFFBFFGFGG4CGDFFF?FFFFF937;>FB4FFABFF0>4
@M04650:207:000000000-C238N:1:1101:23752:8189 1:N:0:19
ACTCCTACGGGAGGCAGCAGTGGGGAATATTGCACAATGGGCGCAAGCCTGATGCAGCCATGCCGCGTGTGTGAAGAAGGCCTTCGGGTTGTAAAGCACTTTCAGCGAGGAGGAAGGGTTCAGTGTTAATAGCACTGTTCATTGACGTTACTCGCAGAAGAAGCACCGGCTAACTCCGTGCCAGCAGCCGCGGTAATACGGAGGGTGCAAGCGTTAATCGGAATTACTGGGCGTAAAGCGCACGCAGGCGGTTTGTTAAGTCAGATGTGAAATCCCCGAGCTTTACTTGGGAAC
+
GGGGGGGGGEDGGGGGGGGGGGGGGGDGGGGGGGGGGGGGGGGGGGGGGGGAFGGGGGGGGGGGEGDGGGGGFGGDGGG8FGGGGGGGGGEGFFGFGGGGGGGGGGG:C7CGGGGGGGGG<FFFGEFDEFFGGFFGGGGC9FFDGGGGGGGGG7C7@FEGGGFFBFGDCE@CGGFGGGGCEG9CFDGGG>=E>EE5C9CCECEGDGDGGFFGGEGGGGCG8D8:C7CFGFGCBEG5C:=DEDFDGGGG>DDDGDC>@F@42*201CC48FF697F?:><>>9F*/**.)9)37(
@M04650:207:000000000-C238N:1:1101:5397:8193 1:N:0:19
ACTCCTACGGGAGGCAGCAGTGGGGAATATTGCACAATGGGCGCAAGCCTGATGCAGCCATGCCGCGTGTGTGAAGAAGGCCTTCGGGTTGTAAAGCACTTTCAGCGAGGAGGAAGGCCAATAGCTTAATAGGCTGTTGGATTGACGTTACTCGCAGAAGAAGCACCGGCTAACTCCGTGCCAGCAGCCGCGGTAATACGGAGGGTGCAAGCGTTAATCGGAATTACTGTGCGTACAGCGCGCGCAGGCGGTTTGTTAAGTCAGATGTGAAATCCCCGAGCTTAACTTGGGAAC
+
GGGGGGGGGGGGGGGGGGGGCFGGGGGGGGGGGGGGGGGGGGGGGGGGGGGGGGGGGGGGGGGGGGGGGGGGGGFGGGGGFFFGGGGGGGGGGGGGGGGGGGGGFFD=FGG>FGFGGGC,AFG99EDFGFGGGGGGGG,DECEFFGGEGFEG<=BFEGF@F@>FGFGGDEFGGGGGG7*<C@G?@FGGG5CCGGDGGGGGGGGGGGEGCEG*8A>;5*7*/C/:EEFGC7AF359*/2673)08DGCDEGG<CCDFFF7=<FFGFGGA?FFFFFFFF>5@D>F??FFD<)8?7-
@M04650:207:000000000-C238N:1:1101:14955:8209 1:N:0:19
ACTCCTACGGGAGGCAGCAGTGGGGGATATTGCACAATGGGCGGAAGCCTGATGCAGCCATGCCGCGTGTGTGAAGAAGGCCTTAGGGTTGTAAAGCACTTTAGATGGAGGGGAGTGGTCACAGGGTTAAGAGCCGTGTGATTTGACGTACTCCAGGGAATAAGCACCGGCTAACTCCGTGCCAGCAGCCGCGGTAACACGGGGGGTGCGAGCGTTAATCGGAATGACTGGGCGTAAAGGGCGTGTAGGTGGTTGACTAAGTGTGACGTGAAAGTGCAGGGCTTACCCTTGTT
+
GGGGGGGGGGGGGGGGGGGGGGGGGGGGGGGGGGGGGGGGGGGGGGGGGGGGGGGGGGGGGGFGGGGGGGGGGGGGGGGGGGGGGGGGGGGGGFGGGGGGGGGGGFGGGGGGGGGGGGGGGGGGGGGDGFGGGGGGEGGGGGGGGGGGGGGGGGGGGGGGGGGGGGGGGGGGGGGGGGGGGGGGGGGGGGGGGGGGGGGGGGGGGGGGGGGGGGGGGGGGGGGGGGGGGGFFFGGCDGFGFGF@G7DGFGGGGGGFFFFFGFGGFGGFD@FFFFFFF<>>E?GFFF::??FBD
@M04650:207:000000000-C238N:1:1101:4181:8228 1:N:0:19
ACTCCTACGGGAGGCAGCAGTGGGGAATATTGCACAATGGGCGCAAGCCTGATGCAGCCATGCCGCGTGTGTGAAGAAGGCCTTCGGGTTGTAAAGCACTTTCAGCGAGGAGGAAGGCCAACAGCTTAATAGGCTGTTGGATTGACGTTACTCGCAGCAGAAGCACCGGCTAACTCCGTGCCAGCAGCCGCGGTAATACGGAGGGTGCAAGCGTTAATCGGAATTACTGGGCGTAAAGCGCACGCAGACGGTTTGTTAAGTCAGATGTGAAATCACCGAGCTTAACTTTGCAAC
+
GGGGGGGGGGGGGGGGGGGGGGGGEGGGGGGCEFFGGGEGGFDGGGGGGGGGFGGGGGGGGGFGGGGGGGGCFFFFFFGFFGGGFGGGCFFGDCGGG8BFFGFFEGGGGGGCCFGGGGGGGFGDGDGGFECFFGG,:7,<FAE<D3>FCDCFFGCGF+>FCCF,8>E<CEG7,3DFGEFCCD@FD6,6=5?C>8:CFGG*BE58CEEGC9FCE:;5C>DGEG=FCCFF7*@:)*):>79C:DEFG3C).1*7<7*>4@??CB7>F:*6*6*986*97(>:317*/*9).8*6>)
@M04650:207:000000000-C238N:1:1101:28731:8243 1:N:0:19
ACTCCTACGGGAGGCAGCAGTGGGGGATATTGCACAATGGGCGGAAGCCTGATGCAGCCATGCCGCGTGTGTGAAGAAGGCCTTAGGGTTGTAAAGCACTTTAGATGGAGGGGAGTGGTCACATGGTTAAGAGCCGTGTGATTTGACGTACTCCAGGGAATAAGCACCGGCTAACTCCGTGCCAGCAGCCGCGGTAACACGGGGGGTGCGAGCGTTAATCGGAATGACTGGGCGTACAGGGCGTGTAGGTGGTTGACTAAGTGTGACGTGAAAGTGCAGGGCTTACCCTTGTT
+
FGGGGGGGGGGGGGGGGGGGGGGGGGGGGGGGGGGGGGGGGGGGGGGFGGGGGGGGGGFGEGGGGGGGGGGGFGGGGGGCGGFG9FEGEFGGGGGGGGGG8FEA<B?F<F>CFF:C<BEGGDF,58C=AFE9FFFF@:FC,@@@F,3>@BCCC5<3<CCFC9;CC::D7*BE7FCGCGG:BCCFGFGGC,=:CC8CEF?FE5*C5EEG5CE:5C8=/**02*8*CF7<:CFF@=7:75=C@CD>DDGGFCFF35C496@F6@>DF7?35575B?F44<C5<:CF?))4<5?AF
@M04650:207:000000000-C238N:1:1101:25035:8260 1:N:0:19
ACTCCTACGGGAGGCAGCAGTGGGGAATATTGCACAATGGGCGCAAGCCTGATGCAGCCATGCCGCGTGTGTGAAGAAGGCCTTCGGGTTGTAAAGCACTTTCAGCGAGGAGGAAGGCCAACAGCTTAATAGGCTGTTGGATTGACGTTACTCGCAGAAGAAGCACCGGCTAACTCCGTGCCAGCAGCCGCGGTAATACGGAGGGTGCAAGCGTTAATCGGAATTACTGGGCGTAAAGCGCACGCAGGCGGTTTGTTAAGTCAGATGTGAAATCCCCGAGCTTAACTTGGGAAC
+
GGGGGGGGGGGGGGGGGGGGGGGGGGGGGGGGGGGGGGGGGGGGGGGGGGGGGGGGGGGGGGGGGGGGGGGGGGGGGGGGGGGGGGGGGGGGGGGGGGGGGGGGGGGDGGGGGDFFGGGGGGGGGFGGGGFGGGGGFFGGGGGGGGGFGGGGGGGGGEGGGGGGGGGGGGEGGGGGGGGGGGGGGGGGGGGGGDGEGGGGGGGGGGGGG7<FEGGGFFGGGGGGGGGGGGFGFGDGGFFGFGFFG5<DEDGGGGG>FF@FGFGGFGGA4?BFFFFFBFDB:9CFFFFBAFFFB3
@M04650:207:000000000-C238N:1:1101:28777:8298 1:N:0:19
ACTCCTACGGGAGGCAGCAGTGGGGAATATTGCACAATGGGCGCAAGCCTGATGCAGCCATGCCGCGTGTGTGAAGAAGGCCTTCGGGTTGTAAAGCACTTTCAGCGAGGAGGAAGGCCAACAGCTTAATAGGCTGGTGGATTGACGTTACTCGCAGAAGAAGCACCGGCTAACTCCGTGCCAGCAGCCGCGGTAATACGGAGGGTGCAAGCGTTAATCGGAATTACTGGGCGTAAAGCGCACGCAGGCGGTTTGTTAAGTCAGATGTGAAATCCCCGCGCTTAACTTGGGAAC
+
GGGGGGGGGGGGGGGGGGGGGGGGGGGGGGGGFCGGGGGGGGGGGEGGGFGFFFGGGGFGFGGGGGGGGGGGGGGGGGGGGFGGGGGGCFGGGGGGGGGGGGGG9<F@FEFFDGGGGFCFFFGFFGGGCCF9<<,D+FFE<F<F,EF@FFGF,>FFECFGEE?7BEGGGE:CFGFGGGGGEFCGCFGCFC=CG88*5;<:EE58*BEGGCF=CCE8:7CF89::?::EFG;=DE7E:F?7015>37DC>)9975<>)17*09CG47CAFF486*??69/75>7)899:::F67-
@M04650:207:000000000-C238N:1:1101:6692:8343 1:N:0:19
ACTCCTACGGGAGGCAGCAGTGGGGAATCTTCGGCAATGGACGAAAGTCTGACCGAGCAACGCCGCGTGAGTGAAGAAGGTTTTCGGATCGTAAAACTCTGTTGTTAGAGAAGAACAAGTAGGAGAGTAACTGCTCTTACCTTGACGGTATCTAACCAGAAAGCCACGGCTAACTACGTGCCAGCAGCCGCGGTAATACGTAGGTGGCAAGCGTTGTCCGGAGTTATTGGGCGTAAAGCGAGCGCAGGCGGTTTCTTAAGTCTGATGTGAAAGCCCCCGGCTCAACCGGGGAGG
+
GGGGGGGGGGGGGGGGGGGGEGGGGGGGGGGGGGGGGGGGGGGGGGGGGGGGGGGGGGGGGGGGGGGGGGGGGGGGGGGGGGGGGGGGGGGGGGGGGGGGGGGGGGGGEGGGGGGGGGGDEGGGGGGGGGGGFGGGGGGGGGGGGGGGGGGGGFGGGGGGGGGGGGGDGGGCGGGGGGFGGGGGGFFGGGGGGGGGGGGGFFGGGGGGG65CGGG=EGGDEG*:@FFGGGGGFGGGGGFGDGE>3CGGEGG97C>FFFFFCF>D4:><FFFFFFFF89DFF9<9=5@FFF>(-9
@M04650:207:000000000-C238N:1:1101:19741:8348 1:N:0:19
ACTCCTACGGGAGGCAGCAGTGGGGAATATTGCACAATGGGCGAAAGCCTGATGGAGCAATGCCGCGTGAATGATGAAGGTCTTATAGATTGTAAAATTCTTTTATTTGGGAAGAAAAGTTGGATTAGGAAATGAATCTAACCTGACGGTACCATTTGAATAAGTATCGGCTAACTATGTGCCAGCAGCCGCGGTAATACATAGGATGCAAGCGTTATCCGGATTTACTGGGCGTAAAACGAGCGCGGGTGGGTTAGTAAGTCTGGTGTTAAATGCAGTAGCTTAACTATTGT
+
GGGGGGGGGGGGGGGGGGGGGGGGGGGGGGGGGGGGGGGGGGGGGGGGGGGGGGGGGGGGGGGGGGGGGGGGGGGGGGGGGGGGGG<FGGGGGGGGGGGGGGGGGGGGGGGFGGFGGGGGGGGGGGGGGGGGGGFGGGGGGGGGGGGGGGGGGGGGGGGFGGGGGGFGCEGGGGGGGGGGDGGGGGGGGGGGGGGGGGGGGGGGGGGGGGGGGGGGGGGGGGEGGGGGGGGGFGGGGGFGFGFFGGGGFGGGGDDFFFFFGFGGFFGFFE=FFFFFFFGF?ACFFFFF>FFFF
@M04650:207:000000000-C238N:1:1101:16310:8367 1:N:0:19
ACTCCTACGGGAGGCAGCAGTAGGGAATTTTCCGCAATGAGCGAAAGCTTGACGGAGCGACACAGCGTGCAGGATGAAGGTCTTCGGATTGTAAACTGCTGTTGTAAGGGAAGAAAAAATTTAATAGGAAATGATTAAATCTTGACGGTACCTTATTAGAAAGTGACGGCAAACTATGTGCCAGCAGCCGCGGTAATACATAGGTCACAAGCGTTATCCGGAATTATTGGGCGTAAAGCGTTCGTAGGCGGTTTGTTAAGTCTAGAGTTAAAGCCTGAGGCTCAACCTCAGCCC
+
GGGGGGGGGGGGGGGGGGGGGGGGGGGGGGGGGGGGGGGCGGGGGGGGGGGGGGGGGGGGGGGDFGGGGGGGGCFGGGGGGGGGGGGGGGGGFGGGGGGGGGGGGGGGGGGGGGFGGGGGGFGGGGGGGFFGGGGGGGGGGGGGGGGGGGGGGGGGGGGGGGGGGGGDFGGGGGGGGGGGGGGFGGGGGGGGGGGGGGGGGGGGFGFFGGGGGGGGGGGGGGGGFGGFGGGGFGGGGGFGFGFDDGGGFGGGGCD5?F@FG?GGFGGFFFFFFFFFB?GF@:GFFFF>3@F?FF
@M04650:207:000000000-C238N:1:1101:16408:8369 1:N:0:19
ACTCCTACGGGAGGCAGCAGTGGGGAATATTGCACAATGGGCGCAAGCCTGATGCAGCCATGCCGCGTGTGTGAAGAAGGCCTTCGGGTTGTAAAGCACTTTCAGCGAGGAGGAAGGCCAACAGCTTAATAGGCTGTTGGATTGACGTTACTCGCAGAAGAAGCACCGGCTAACTCCGTGCCAGCAGCCGCGGTAATACGGAGGGTGCAAGCGTTAATCGGAATTACTGGGCGTAAAGCGCACGCAGGCGGTTTGTTAAGTCAGATGTGAAATCCCCGAGCTTAACTTGGGAAC
+
GGGGGGGGGGGGGGGGGGGGGGGGGGGGGGGGGGGGGGGGGGGGGGGGGGGGGGGGGGGGGGGGGGGGGGGGGGGGGGGGGGGGGGGGGGGGGGGGGGGGGGGGGGGGGGGGGGGGGGGGGGGGGGGGGGGGGGGGGFGGGGGGGGGGGGGGGGGGGGGGGGGGGGGGGGGGGGGGGGGGGGGGGGGGGGGGGGGGGGGGGGGGGGGGGGGGGGGGGGGGGGGGGGGGGGGGFGGGGGFGFGFFGGGGFGGGGGGFFFFFGFGGF>FAFFFFFFFFFFC>@F4FFFFFFFF?F2
@M04650:207:000000000-C238N:1:1101:13500:8397 1:N:0:19
ACTCCTACGGGAGGCAGCAGTGGGGAATATTGCACAATGGGCGCAAGCCTGATGCAGCCATGCCGCGTGTGTGAAGAAGGCCTTCGGGTTGTAAAGCACTTTCAGCGAGGAGGAAGGGTTCAGTGTTAATAGCACTGTTCATTGACGTTACTCGCAGAAGAAGCACCGGCTAACTCCGTGCCAGCAGCCGCGGTAATACGGAGGGTGCAAGCGTTAATCGGAATTACTGGGCGTAAAGCGCACGCAGGCGGTTTGTTAAGTCAGATGTGAAATCCCCGAGCTTAACTTGGGAAC
+
GGGGGGGGGGGGGGGGGGGGGGGGGGGGGGGCGGGGGGGGGGGGDGGFGEFGGCGGGGGGFE@FEFG=+B,CE?F9EFGGFCFGFFGGFGDGGGGGFFGFGG9EF<FCFGGECBFGGGCFFEF,,CD?FDGGC9F=FC@@CC,CDFGGGFEFGG++@<:>:EGGGGGGDGGGCDGCGGGGGCFCFC>@CGGGCGG>++2C5*3BEEEGBC::CC;?:7CFGGEGGGFF9<CFEEDCGGFGFDED:CDG:<9CDGG:5?@F+7DGBCF4*/97@4@F:(7@>2*964*62)8:B,
@M04650:207:000000000-C238N:1:1101:26697:8441 1:N:0:19
ACTCCTACGGGAGGCAGCAGTGGGGAATATTGCACAATGGGCGCAAGCCTGATGCAGCCATGCCGCGTGTGTGAAGAAGGCTTTCGGGTTGTAAAGCACTTTCAGCGAGGAGGAAGGGTTCGGTGTTAATAGCACCGTTCATTGACGTTACTCGCAGAAGAAGCACCGGCTAACTCCGTGCCAGCAGCCGCGGTAATACGGAGGGTGCAAGCGTTAATCGGAATTACTGGGCGTAAAGCGCACGCAGGCGGTTTGTTAAGTCAGATGTGAAATCCCCGAGCTTAACTTGGGAAC
+
CF<FFCFE:BF;FGGEGG8FFCGGD8@EFGGGG@FD,CC9EC:E@F7FF<F,CEEFF8@@E,<@F@:FCF,E,<6<FFCD,,CCFFFGG:CFGFAFC<EFEDAEE<F7=:7BCB<ECFE@DGD:FGGFGFFFGFGG@F><D=,@=FDFGDGG=B+@FFCFCEGAFCFFEGG@EDGGGGG7C@<BE6:CCGE8EEG8+<9FC5?*=;EGGCF58A?8*CFGG*//390<?F*:>>35*:45))5>DCG))97CD/17F@F=CFFG*:CBFF=676))--/7>;6FF8=)69:B:3
@M04650:207:000000000-C238N:1:1101:16900:8467 1:N:0:19
ACTCCTACGGGAGGCAGCAGTGGGGAATATTGCACAATGGGCGCAAGCCTGATGCAGCCATGCCGCGTGTGTGAAGAAGGCCTTCGGGTTGTAAAGCACTTTCAGCGAGGAGGAAGGGTTCAGTGTTAATAGCACTGTTCATTGACGTTACTCGCAGAAGAAGCACCGGCTAACTCCGTGCCAGCAGCCGCGGTAATACGGAGGGTGCAAGCGTTAATCGGAATTACTGGGCGTAAAGCGCACGCAGGCGGTTTGTTAAGTCAGATGTGAAATCCCCGAGCTTAACTTGGGAAC
+
GGGGGGGGGGGGGGGGGGGGGGGGGGGGGGGGGGGGGGFGGGGGGGGGGGGGGGGGGGGGGGGGGGGGGGGGGGGGGGGGGGGGGGGGGGGGGGGGGGGGGGGGGGGGGGGGGG8FGGGGGGGGGGGGGGGGGGGGGGGGGGGGGGGGGGGGGGGGGGGGGGGGGGGGGGGGGGGGGGGGGGGGGGGGGGGGGGGGGFFGGGEGGGGGGGGGGGDGGGGGGGGGGGGGFFGGFGGGGGFGFGE3DDGGFDGGGGGFFFF=EFFF=FF>FFFFFFFFFBG@E>7FFF=AFFFFF<
@M04650:207:000000000-C238N:1:1101:20553:8510 1:N:0:19
ACTCCTACGGGAGGCAGCAGTGGGGAATATTGCACAATGGGCGCAAGCCTGATGCAGCCATGCCGCGTGTGTGAAGAAGGCCTTCGGGTTGTAAAGCACTTTCAGCGAGGAGGAAGGCCAATAGCTTAATAGGCTGTTGGATTGACGTTACTCGCAGAAGAAGCACCGGCTAACTCCGTGCCAGCAGCCGCGGTAATACGGAGGGTGCAAGCGTTAATCGGAATTACTGGGCGTAAAGCGCACGCAGGCGGTTTGTTAAGTCAGATGTGAAATCCCCGAGCTTAACTTGGGAAC
+
GGGGGGGGGGGGGGGGGGGGGGGGCFGGGGGGGGGGGGGGGGGGGGGGGGGGGGGGGGGGGFGGGGGGGGGGGGGGGGFGGGGGGGGGGGGGFGGGGGGGGGGGGGGEGGDGGGGGGGGGGGGGG9DFGGGGGGGGGGGGGGGCFCFFFCGGGGGGGGGGGFGGGCFGDG7>ECFGGGGGGGFFFFCGGGGGGGGG9>E8CEGGGEGGGGGC=7CGGGCDEDCFGGGDFFCC;E7EFD?DE75BDDDCBGGGGGCF@4BB09CF4CF<?FFFFF@F:B75@;<?9=?2)97:>(
@M04650:207:000000000-C238N:1:1101:17177:8515 1:N:0:19
ACTCCTACGGGAGGCAGCAGTAGGGAATTTTTCACAATGGGCGAAAGCCTGATGGAGCAATGCCGCGTGAATGATGAAGGTCTTATAGATTGTAAAATTCTTTTATTTGGGAAGAAAAGTTGGATTAGGAAATGAATCTAACCTGACGGTACCATTTGAATAAGTATCGGCTAACTATGTGCCAGCAGCCGCGGTAATACATAGGATGCAAGCGTTATCCGGATTTACTGGGCGTAAAACGAGCGCGGGTGGGTTAGTAAGTCTGGTGTTAAATGCGGTAGCTTAACTATTGT
+
GGGGGGGGGGGGGGGGGGGFGGGGGGGGGGGGGGGGGGGGGGGGGGGGGGEGGGGGGGGGGGGGGGGGGGGGGGFGGGGGGGGGGGGAFGGGGGGGGGFFGGGGGGGGGGGGGGFGGGGFGGGGCEGGGGGGGGGGGGGGGGGGGGGGGGGGGGGGGGFBDGGGGGGGGGGGGGGGGGGGGGGGGGGFGGGGGGGGGGFFGGGGG9EFFFGGFGGGGGGGGGGEGFGGFC+A:EGGGGFGFGFEGGGGFGGDD<DFFFFFGFFG4FGFFD??FFFFFFGFFFGFFFFFFFF<4
@M04650:207:000000000-C238N:1:1101:7366:8528 1:N:0:19
ACTCCTACGGGAGGCAGCAGTAGGGAATTTTCCGCAATGAGCGAAAGCTTGACGGAGCGACACAGCGTGCAGGATGAAGGTCTTCGGATTGTAAACTGCTGTTGTAAGGGAAGAAAAAATTTAATAGGAAATGATTAAATCTTGACGGTACCTTATTAGAAAGTGACGGCAAACTATGTGCCAGCAGCCGCGGTAATACATAGGTCACAAGCGTTATCCGGAATTATTGGGCGTAAAGCGTTCGTAGGCGGTTTGTTAAGTCTAGAGTTAAAGCCTGAGGCTCAACCTCAGCCC
+
GGFGGGGGGGFGGGGGGGGGGGGGGGGGGGGGGGGGGGGFGGGGGGGGGGGGGGGGFFGGGGGGGGGGEGGGGGGGGGGGGFFGGGGGFCFGGGGGGGGFGGGGGGGGGGGGGGGGGGGGGGGGGGGGGGGGGGGGGGGGGGACFGG7CFFFAGGGGGGGGGGDGGGEGGGGFGCFGGGCFGGFGFGGGGGGGEGE@FGGDFGGGGGGGGFGGE5CFGGCEGEG?EEGGGGGEGGGGFFGEGBFDGGGFGGDDCDF?F@FFFFGFFGFFBFFFFF4:773)(*/9@FB0?FB:0
@M04650:207:000000000-C238N:1:1101:11023:8553 1:N:0:19
ACTCCTACGGGAGGCAGCAGTGGGGAATATTGCACAATGGGCGCAAGCCTGATGCAGCCATGCCGCGTGTGTGAAGAAGGCCTTCGGGTTGTAAAGCACTTTCAGCGAGGAGGAAGGGTTCGGTGTTAATAGCACCGTTCATTGACGTTACTCGCAGAAGAAGCACCGGCTAACTCCGTGCCAGCAGCCGCGGTAATACGGAGGGTGCAAGCGTTAATCGGAATTACTGGGCGTAAAGCGCACGCAGGCGGTTTGTTAAGTCAGATGTGAAATCCCCGAGCTTAACTTGGGAA
+
GGGGGGGGGGGGGGGGGGGGGGGGGGEGGGGGGGGGGGGGGFGGGGGGGGGGGGGGGGGGGGGGGGGGGGGGGGGGGGGGGGGGGGGGFGGGGGGGGGGGGGGGGGGFGGFGGGFGGDGEFGGFGCFADFGGGGFFGD:FFFEFGFGFGGGFGGCFBFF:FGGGGGGGGC7:FGFFCGFGEC=FC?BCB8?:E:CCGFCFGECEGGEEDGGGG58CF>FGEGGFCGGGGCFG@EG5C76D>DEDDGDCDGGGGGG>F=B@+97C=7F<FBF47*0/8>GFFF48@6@26)8:3
@M04650:207:000000000-C238N:1:1101:27574:8567 1:N:0:19
ACTCCTACGGGAGGCAGCAGTGGGGAATATTGCACAATGGGCGCAAGCCTGATGCAGCCATGCCGCGTGTGTGAAGAAGGCCTTCGGGTTGTAAAGCACTTTCAGCGAGGAGGAAGGGTTCGGTGTTAATAGCACCGTTCATTGACGTTACTCGCAGAAGAAGCACCGGCTAACTCCGTGCCAGCAGCCGCGGTAATACGGAGGGTGCAAGCGTTAATCGGAATTACTGGGCGTAAAGCGCACGCAGGCGGTTTGTTAAGTCAGATGTGAAATCCCCGAGCTTAACTTGGGAA
+
GGGGGGGGGGGGGGGGGGGGGGGGGGGGGGGGGGGGGGGGGGGGGGGGGGGGGGGGGGGGGGGGGGGGGGGGGGGGGGGGGGGGFGEGFGGEGGGGGGGGFGGGGGGFGGGGGGGGGGGGGGGGGGGGGGGGGFGGGGGGGGFGGGGGGGGGGGGGGGGGGGGGGFF7FGGGGGGGGGGGGGGGGGGGGGGGGGGGGGGGEGGGGGGGFEGGGGGCCCFGGGGFDGGGGGCEDGGEGGFD>C>EGGCDFCDDCGGFFFFFGFGGFGGBFFFFFFFF:9GFFFD7F?FBB@FBF
@M04650:207:000000000-C238N:1:1101:27759:8592 1:N:0:19
ACTCCTACGGGAGGCAGCAGTGGGGAATATTGCACAATGGGCGCAAGCCTGATGCAGCCATGCCGCGTGTGTGAAGAAGGCCTTCGGGTTGTAAAGCACTTTCAGCGAGGAGGAAGGGTTCGGTGTTAATAGCACCGTTCATTGACGTTACTCGCAGAAGAAGCACCGGCTAACTCCGTGCCAGCAGCCGCGGTAATACGGAGGGTGCAAGCGTTAATCGGAATTACTGGGCGTAAAGCGCACGCAGGCGGTTTGTTAAGTCAGATGTGAAATCCCCGAGCTTAACTTGGGAAC
+
GGGGGGGGGGGGGGGGGGGGGGGGGCGGGGGGGGGGGGGGGGGGGGGGGGGGGGGGGGGGGGGGGGGGGGFGGGGGGGGGGGGGGGGGGGGGGGGGGGGGFGGGGG>>FEFGGGFGGGGGGGGGGEGGGGGGGGGGFFGGGGGGGGGGGGGGGGGGGGGGFGGGGGGGGGGGGGGGGGGGGGGGGGGGGGGGGEGGGGGGGDGGGGGGGGGGGGDEGGGGGGGGGGGGGGGGFGGGGGFGFC@FGGGGFGGGDDGFFF4@GFGGFGGFFFF=?FFF?6<DF66?FFFFAFFFF8
@M04650:207:000000000-C238N:1:1101:6801:8610 1:N:0:19
ACTCCTACGGGAGGCAGCAGTGGGGAATATTGCACAATGGGCGCAAGCCTGATGCAGCCATGCCGCGTGTGTGAAGAAGGCCTTCGGGTTGTAAAGCACTTTCAGCGAGGAGGAAGGGTTCAGTGTTAATAGCACTGTTCATTGACGTTACTCGCAGAAGAAGCACCGGCTAACTCCGTGCCAGCAGCCGCGGTAATACGGAGGGGGCAAGCGTTAATCGGAATTACTGGGCGTAAAGCGCACGCAGGCGGTTGGTTAAGTCAGATGTGAAATCCCCGAGCTTAACTTGGGAAC
+
GFEGGGGGGGGGGGGGGGGGEGGGGGGGGGGGGGGGGGGGGGGGGGGGGGGGGGGGGGGFGGGGGGGFG6FFGFFGGGGGG@FFGGGGGDGGEAFGCGGGGGFFGGG7FGEGGGF?FGCFGFG<EGFGGFFGFDFGFDCBFG,CFEG@3DFG<CFCFGGGGGGFC@EGECGGGG,>B:>FECFG>FFDFEGCEGGGFGGGGGGGE**/?CFFGECEC7>FDGC56CC?EG55<E<CFF6CEDDFGGG:)>C/C)))09*9+9>:F:D6B==?B=46<6/7B(2*66@))9>4?(
@M04650:207:000000000-C238N:1:1101:6061:8615 1:N:0:19
ACTCCTACGGGAGGCAGCAGTAGGGAATTTTCCGCAATGAGCGAAAGCTTGACGGAGCGACACAGCGTGCAGGATGAAGGTCTTCGGATTGTAAACTGCTGTTGTAAGGGAAGAAAAAATTTAATAGGAAATGATTAAATCTTGACGGTACCTTATTAGAAAGTGACGGCAAACTATGTGCCAGCAGCCGCGGTAATACATAGGTCACAAGCGTTATCCGGAATTATTGGGCGTAAAGCGTTCGTAGGCGGTTTGTTAAGTCTATAGTTAAAGCCTGAGGCTCAACCTCAGCCC
+
GGGGGGGGGGGGGGGGGGGFFGGGGGGGGGGFGEGGGGEFGGGDGGGGGGFGGGEEFGGGGGGGGGGGGGGGGECFFGGGGGFGGFGEGGGGGGGGGGGGGGGGGFGGGGGFGGGGGGC<EDFDGFA@<FFGGGGFFDEGGGGGGFEGGDFGGGGDFGC9FFFF9FGGGGGGGGGGGCFCGGGGGG8EG5EGDC@EGGDEFCFCFCGG;FEG=7CD5:F3CDG:>EEGG*CC>CDEGFFGE37>C<9DFCGCGDDFFFF4CFGD**269?FF*8>F(8C3>?*=?FF???F004
@M04650:207:000000000-C238N:1:1101:19394:8669 1:N:0:19
ACTCCTACGGGAGGCAGCAGTGGGGAATATTGCACAATGGGCGCAAGCCTGATGCAGCCATGCCGCGTGTGTGAAGAAGGCCTTCGGGTTGTAAAGCACTTTCAGCGAGGAGGAAGGGTTCAGTGTTAATAGCACTGTTCATTGACGTTACTCGCAGAAGAAGCACCGGCTAACTCCGTGCCAGCAGCCGCGGTAATACGGAGGGTGCAAGCGTTAATCGGAATTACTGGGCGTAAAGCGCACGCAGGCGGTTTGTTAAGTCAGATGTGAAATCCCCGAGCTTAACTTGGGAAC
+
FGGGGGGGGGGGGGGGGGGGGFGGGGGGAFGAFGGGGGGGDGGGGGG?FGGGGGDFGGGG<FGGGGGGGCFGGGGGGGGGGFGGGGGGG7FGGGGGGGGF8FFC9,@6+4FCFGGGGCG=BFGGG,5,FFE?<?FF,FGD<FGGGGGCGGEGGE@<3><CFGGCF,DGGGGGGGGCGCFGGGGGGGGGGGGGGGGGGGGGDGEG7BEGGGGGDGG55*:CEGEGGG9FGGGGFGGGGGFG3)8:DGDGFGGDGCD.8FFFFF>>FGGFFFFF4FFF60/<D0F==B*).9567(
@M04650:207:000000000-C238N:1:1101:26799:8673 1:N:0:19
ACTCCTACGGGAGGCAGCAGTGGGGAATATTGCACAATGGGCGCAAGCCTGATGCAGCCATGCCGCGTGTGTGAAGAAGGCCTTCGGGTTGTAAAGCACTTTCAGCGAGGAGGAAGGCCAACAGCTTAATAGGCTGTTGGATTGACGTTACTCGCAGAAGAAGCACCGGCTAACTCCGTGCCAGCAGCCGCGGTAATACGGAGGGTGCAAGCGTTAATCGGAATTACTGGGCGTAAAGCGCACGCAGGCGGTTTGTTAAGTCAGATGTGAAATCCCCGAGCTTAACTTGGGAAC
+
GGGGGGGGGGGGGGGGGGGGGGGGGGGGGGGGGGGGGGGGGGGGGGGGGGGGGGGGGGGGGGGGGGGGGGGGGGGGGGGGGGGGGGGGFGGGGGGGGGGGGGGGGGGGGGGGGGGGGGGGGGGGGFGGGGGGGGGGBFFGGGGGGGGGGGGGGGGGGGGGGGGGGGGGGGGGGGGGGGGFGGGGGGGGGGGGGGGGGGGGGGGGGGGGGGGGGGGGGGGGGGGGGGGGGGGGFGGGGGFGFGEFGGGGFGGGGGGFFFFFCFFFFGGFFFFFFF?FFBGFFFGFF4@BAFF<F3
@M04650:207:000000000-C238N:1:1101:13744:8712 1:N:0:19
ACTCCTACGGGAGGCAGCAGTGGGGAATATTGCACAATGGGCGCAAGCCTGATGCAGCCATGCCGCGTGTGTGAAGAAGGCCTTCGGGTTGTAAAGCACTTTCAGCGAGGAGGAAGGCCAATAGCTTAATAGGCTGTTGGATTGACGGTACTCGCAGAAGAAGCACCGGCTAACTCCGTTCCAGCAGCCGCGGTAATACGGAGGGTGCAAGCGTTAATCGGAATTACTGGGAGTAAAGGCAACGAAGGCGGTTTGTTAAGTCGGATGTGAAATCCCCGGGCTAAACTGGGGAAC
+
GGGGGGG<FEGGGEFFGGGGFDFGGEGCFCAFGFFGEGFGGGG:CCF7,,C6CFGGGG,C9<EGFDG@FBF<FGGFFGGGGFEDFGGG8:F:E@FCFGFC8EFCFA++>@CCF@EFG8FFGGGG9,,:?FGFFGG@=<DE,CCFFFE++8+C3FBFC:FF7BE54@:<F*C:<F;,211,6D,?,ABB78:=B=BE<<CFD8/8CGDEFGG5*AEC*7>5**/2<?7++082.:CFG***)/55**1))11)/57).*0=FF*15/3(99BFFF;)31)..(*07?7)4)<18(
@M04650:207:000000000-C238N:1:1101:6680:8712 1:N:0:19
ACTCCTACGGGAGGCAGCAGTGGGGAATATTGCACAATGGGCGCAAGCCTGATGCAGCCATGCCGCGTGTGTGAAGAAGGCCTTCGGGTTGTAAAGCACTTTCAGCGAGGAGGAAGGCCAACAGCTTAATAGGCTGTTGGATTGACGTTACTCGCAGAAGAAGCACCGGCTAACTCCGTGCCAGCAGCCGCGGTAATACGGAGGGGGCAAGCGTTAATCGGAATTACTGGGCGTAAAGCGCACGCAGGCGGTTTGTTAAGTCAGATGTGAAATCCCCGAGCTTAACTTGGGAAC
+
GGGGGGGGGGGGGGGGGGGGGGGGGGGGGGGGGGGGGGGGGGGGGGGGGGGGGFGGGGGGGGGGGGGEFGGGGGGGGGGGGGGGGGGGGDGGGGGGGGGGGGGGGGG>FGFGGGGGGGGGGGGGFFGGAFGGGGGFEGGGGGGGGGCFGGGGGGGGGGGGGGFGGGFDGGGGGGCF7C:D@FGGGGGGCEEGGGGECGGGGGGGG*/>5FGGGGGGFFGGE58F6CFGGGFG:5C=FGFGFGFFGG3<>C<7CCDF?FFF9BDG=:CDF7*94=@F?9CDFB464@BFA:FBF0
@M04650:207:000000000-C238N:1:1101:12441:8727 1:N:0:19
ACTCCTACGGGAGGCAGCAGTGGGGAATATTGCACAATGGGCGCAAGCCTGATGCAGCCATGCCGCGTGTGTGAAGAAGGCCTTCGGGTTGTAAAGCACTTTCAGCGAGGAGGAAGGCCAATAGCTTAATAGGCTGTTGGATTGACGTTACTCGCAGAAGAAGCACCGGCTAACTCCGTGCCAGCAGCCGCGGTAATACGGAGGGTGCAAGCGTTAATCGGAATTACTGGGCGTAAAGCGCACGCAGGCGGTTTGTTAAGTCAGATGTGAAATCCCCGAGCTTAACTTGGGAAC
+
GGGGGGGGGGGGGGGGGGGGGGGGGGGGGGGGGGGGGGGGGGGGGGGGGGGGGGGGGGGGGGGGGGGEGGGGGGGGGGGGGGGGGGGGGGGGGGGGGGGGGGGGGGGDGGGGGGGGGGGGGGGGGGGGGGGGGGGGGFFFGGGGGGGGGGGGGGGGGGGGGGGGGGGGGGGGGGGGGGGGGGGGGGGGGGGGGGGGGGGGGGGGGEGGGGGGGGCEGGGG=3EGGGGGGGGGFEGGGGBDEDFEDDGGEGGGDDGFFFF=AFGGFCF9FF@6FFFF?>G;3(97?@@AAFFFB(
@M04650:207:000000000-C238N:1:1101:14274:8737 1:N:0:19
ACTCCTACGGGAGGCAGCAGTGGGGAATATTGCACAATGGGCGCAAGCCTGATGCAGCCATGCCGCGTGTGTGAAGAAGGCCTTCGGGTTGTAAAGCACTTTCAGCGAGGAGGAAGGGTTCGGTGTTAATAGCACCGTTCATTGACGTTACTCGCAGAAGAAGCACCGGCTAACTCCGTGCCAGCAGCCGCGGTAATACGGAGGGTGCAAGCGTTAATCGGAATTACTGGGCGTAAAGCGCACGCAGGCGGTTTGTTAAGTCAGATGTGAAATCCCCGAGCTTAACTTGGGAAC
+
GGGGGGGGGGGGGGGGGGGGGGGGGGGGGGGGGGGGGGGGGGGGGGGGGGGGGGGGGGGGGGGGGGGGGGGGGGGGGGGGGGGGGGGGFGGGGGGGGGGGGGGGGGGGGGGGGGGGGGGGGGGGFFEGGGGGGGGGGGGGGGGGGGGGGGGGGGGGGGGGGGGGGGGGGGGGGGGGGGGGGGGGGGGGGGGGGGGGGFFGDGGGE:CGGFGFGGGGGFGGGGGGGGGGGGFGFGGGGGFGFGEFG:CCDGGGGDDF?@F??4CFFFGA=@4=FFFFBFG>7;<FFFB>FFF??1
@M04650:207:000000000-C238N:1:1101:6045:8742 1:N:0:19
ACTCCTACGGGAGGCAGCAGTGGGGGATATTGCACAATGGGCGGAAGCCTGATGCAGCCATGCCGCGTGTGTGAAGAAGGCCTTAGGGTTGTAAAGCACTTTAGATGGAGGGGAGTGGTCACAGGGTTAAGAGCCGTGTGATTTGACGTACTCCAGGGAATAAGCACCGGCTAACTCCGTGCCAGCAGCCGCGGTAACACGGGGGGTGCGAGCGTTAATCGGAATGACTGGGCGTAAAGGGCGTGTAGGGGTTTGACTAAGTGTGACGTGAAAGTGCAGGGCTTACCCTTGTT
+
GGGGGGGGGGGFGGGGGGGGGGGGGGGGGGGGGGGGGGGGGGGGGGFFGGGGGFGGGGGGGFGGGGDCFGGGGGGGGGGGGGFGGGGGGGGGGGGGGGGGGFGGGGGGFGGDGEFGFCC9FFGF8FGGGFGGFGGGCCBFGGFGGFFGGGGGGGGGGGGGFFECDC8FDDEEGGGGGGEGCEGG@FGGGFGGG*1=:FGGGGGEGGCCEECE5CGGG7CF=*;=CFGGGGGG@ECCDG*:37:>DGGC**9/)/9@=66*09:CF7:,5>4>6FFF<>CF32CFFFF:<::AA
@M04650:207:000000000-C238N:1:1101:3358:8753 1:N:0:19
ACTCCTACGGGAGGCAGCAGTAGGGAATTTTTCACAATGGGCGAAAGCCTGATGGAGCAATGCCGCGTGAATGATGAAGGTCTTATAGATTGTAAAATTCTTTTATTTGGGAAGAAAAGTTGGGTTAGGAAATGAATCTAACCTGACGGTACCATTTGAATAAGTATCGGCTAACTATGTGCCAGCAGCCGCGGTAATACATAGGATGCAAGCGTTATCCGGATTTACTGGGCGTAAACGAGCGCGGGTGGGGTAGTAAGTCTGGTGTTAAATGCAGTAGCTTAACTATTGTAT
+
GGGGGGGGGGGGGGGGGG,EECFGGGGGGGGGFGGGGGGGGGGGGGGGGGGGGGDGGGGGFGGGDGGGGGGGGGGGGGGGGGGGF<FE,ECCEGGCFEFGGGG,@<?<E?F8EFGGF8FGGGF+8B@<AFFFFEAEF9FFEGADEA8FGEGGGGG,7?ECAEGG9FFDFGGFGGGFFAF9D9,@DFC>FC>EGE7>*,>BFECFFFGF6FGFFCEGGGGCGGG*=E9EGGFCFD9=D3A>DG3A3CD7:C<D)75>*97@F?FG:DC?@FFFF@FF267=?<*97@*<<*/6)-
@M04650:207:000000000-C238N:1:1101:10781:8782 1:N:0:19
ACTCCTACGGGAGGCAGCAGTGGGGAATATTGCACAATGGGCGCAAGCCTGATGCAGCCATGCCGCGTGTATGAAGAAGGCCTTCGGGTTGTAAAGTACTTTCAGTGGGGAGGAAGGCGAAGAGGTTAATAACCTTTTCGATTGACGTTACCCGCAGAAGAAGCACCGGCTAACTCCGTGCCAGCAGCCGCGGTAATACGGAGGGTGCAAGCGTTAATCGGAATTACTGGGCGTAAAGCGCACGCAGGCGGTCTGTCAAGTCGGATGTGAAATCCCCGGGCTCAACCTGGGAAC
+
GGGGGGGGGGGGGGGGGGGGGGGGGGGGGGGGGGGGGGGGGGGGGGGGGGGGGGGGGGGGGGGGGGGGGGGGGGGGGGGGGGGGGGGGGGGGGGGEGGGGGGG9EFGGGGGGGGGGGGGGGGGGGC<FFGGGGGGGGGGGDDGFGGD>FGGGGG7CFGGGGGGGF@EFFGGCFFC9BEGGGGGGGGGGGGGGGEGGGGGGGGCGGCEC<CFEE5E*C7>FGDEGDGGFGGCFF7>:7FFGBC3@3>CGE3DDDGGFBFFFGFDGD:D?46=47*9:3>3>E0*6@F4:<>>(.-
@M04650:207:000000000-C238N:1:1101:24487:8796 1:N:0:19
ACTCCTACGGGAGGCAGCAGTGGGGAATATTGCACAATGGGCGCAAGCCTGATGCAGCCATGCCGCGTGTGTGAAGAAGGCCTTCGGGTTGTAAAGCACTTTCAGCGAGGAGGAAGGGTTCGGTGTTAATAGCACCGTTCATTGACGTTACTCGCAGAAGAAGCACCGGCTAACTCCGTGCCAGCAGCCGCGGTAATACGGAGGGTGCAAGCGTTAATCGGAATTACTGGGCGTAAAGCGCACGCAGGCGGTTTGTTAAGTCAGATGTGAAATCCCCGAGCTTAACTTTGGAAC
+
GGGGGGCGGGGGGGGGGGGGGFGGGGDGGGFFGGGGGGGGGGGGGGGGGGGGGFGGGGGGGGGGGGGEGFGGGGGFGGEFFFGFGGGEFG@GGGGGGGGGGGGGGGEEFEGGEGDF>FGFDGDEGGGGGGGFGGGFGFEFFG,<DFGGGGGGGGGGGCFCFC3DDFGGGDGGGGGGGGGGGEFGGGGGGDCEEGGGGGGGD>EEGEGGDC?*;CEG5>FGED5CCGFGCFFFFGCEGGFGFGDEGGDC>9DDDG38F7@F+677@>>5FF76B=/912C3;76=FF@A)642:5
@M04650:207:000000000-C238N:1:1101:18158:8848 1:N:0:19
ACTCCTACGGGAGGCAGCAGTGGGGAATATTGCACAATGGGCGCAAGCCTGATGCAGCCATGCCGCGTGTGTGAAGAAGGCCTTCGGGTTGTAAAGCACTTTCAGCGAGGAGGAAGGGTTCAGTGTTAATAGCACTGTTCATTGACGTTACTCGCAGAAGAAGCACCGGCTAACTCCGTGCCAGCAGCCGCGGTAATACGGAGGGTGCAAGCGTTAATCGGAATTACTGGGCGTAAAGCGCACGCAGGCGGTTTGTTAAGTCAGATGTGAAATCCCCGAGCTTAACTTGGGAAC
+
GGFGGGEGGD7;@EEEEEFFGGGFGGGGGFGGGCGGGGGFFFGGGGGGCCCEGGGEFFGGGGG@:CGGGDGFFGGDDE=FGGF8DFGGGCFBFFGFGGGGGGGG9FCC:F=FECFFCFGGFFF5B<BDAAFAFGFGCFGGGGGGGGGGGFEGFGGGGEGGGGFGGFGGGGGGGGB9>CFGGG?FF6DFCECEEG7CEFCECBEGGEGGG7?EE7CC=7CGCCEFGG?FFFF*7CGEGGFGFG3<DG37BDGGGGDFF4BB+9*:6*::BFFF66?),-1.76<=B?84)<F14,
@M04650:207:000000000-C238N:1:1101:6974:8867 1:N:0:19
ACTCCTACGGGAGGCAGCAGTGGGGAATATTGCACAATGGGCGCAAGCCTGATGCAGCCATGCCGCGTGTGTGAAGAAGGCCTTCGGGTTGTAAAGCACTTTCAGCGAGGAGGAAGGGTTCGGTGTTAATAGCACCGTTCATTGACGTTACTCGCAGAAGAAGCACCGGCTAACTCCGTGCCAGCAGCCGCGGTAATACGGAGGGTGCAAGCGTTAATCGGAATTACTGGGCGTAAAGCGCACGCAGGCGGTTTGTTAAGTCAGATGTGAAATCCCCGAGCTTAACTTGGGAAC
+
GGGGGGGGGGGGGGGGGGGGGGGGGGGGGGGGGGGGGGGGGGGGGGGGGGGGGGGGGGGGGGGGGGGFGGGGGGGGGGGGGGGGGGGGFCEGGGGGGGGGGGGGGGGGGGGGGDGFG7<FGGG7FF@FGGGGGGGGC,8<FGGGGGDBFGGA<F7:FEDFGGGGGGGGGGGGGGGGGGGGGFGGGGGGGGGGGGGDFGGGGGGGGGGGGGGGGGGC*::CGGEGFGGGGGGGFDDGFFFG)1>BGGD:>CGGGDCF:BFFG?2:B7::4@??FBFF24<;@;DF?F4<AFFBF3
@M04650:207:000000000-C238N:1:1101:12230:8876 1:N:0:19
ACTCCTACGGGAGGCAGCAGTAGGGAATTTTCCGCAATGAGCGAAAGCTTGACGGAGCGACACAGCGTGCAGGATGAAGGTCTTCGGATTGTAAACTGCTGTTGTAAGGGAAGAAAAAATTTAATAGGAAATGATTAAATCTTGACGGTACCTTATTAGAAAGTGACGGCAAACTATGTGCCAGCAGCCGCGGTAATACATAGGTCACAAGCGTTATCCGGAATTATTGGGCGTAAAGCGTTCGTAGGCGGTTTGTTAAGTCTAGAGTTAAAGCCTGAGGCTCAACCTCAGCCC
+
GGGGGGFGGGGCFGGGGGGGGGGGGGGGGGGGGGGGGGF9FGGGGGGGGGGGGGGGGGGGGGG<FGGGGGGGGGGGCGGGGGGGGGGGGGFGGGGGGGGGGGGGGEFGGGGGGGGGGGGGGGGGGGGGGGGGGGGGGGGGGGGGGGGGGGGGGGGGGGGGGGGGGGGGGGGGGGGGGGGGGGGGGGGGGGGGGGGGGGGGGGGGGGGGGGGGGGGCGGGGGGGGGGGGGGGGFGCGFGFGFGF>GGG:FGGGGD5;?FF6?/?CFFGFFFB46=4?0<FF5(76?FF><F?>??
@M04650:207:000000000-C238N:1:1101:25067:8911 1:N:0:19
ACTCCTACGGGAGGCAGCAGTGGGGAATATTGCACAATGGGCGCAAGCCTGATGCAGCCATGCCGCGTGTGTGAAGAAGGCCTTCGGGTTGTAAAGCACTTTCAGCGAGGAGGAAGGGTTCGGTGTTAATAGCACCGTTCATTGACGTTACTCGCAGAAGAAGCACCGGCTAACTCCGTGCCAGCAGCCGCGGTAATACGGAGGGTGCAAGCGTTAATCGGAATTACTGGGCGTAAAGCGCACGCAGGCGGTTTGTTAAGTCAGATGTGAAATCCCCGAGCTTAACTTGGGAAC
+
GGGGGGGGEGGCFEGGGGGGDGFGGEGGGGGGGGGGGGCAFFGGGGGGGGGGGGGGGGGGGDGGGFGEGGGGGCCFFGGGGGGGGGGGGGG@FFGFFGGGGGGGGGGCCCFGGGGGGGGCGGGFGE>FGGGFFFFGGFGGGCFGGGGECGGFFGGGGGGGGFGGGGFCGGGGGGGGGGGCEGGGFEGGCEGGGGGGGGFFGGGGGGGGGGGGGGGGGGGGGDDFFGGCGC*ABEDEGGFGFGFEGGGDEGGGGGGFFFFF9@F>FGGBFFFFFF?)(4CB3064@FF<AFFBB2
@M04650:207:000000000-C238N:1:1101:9427:8918 1:N:0:19
ACTCCTACGGGAGGCAGCAGTGGGGAATATTGCACAATGGGCGCAAGCCTGATGCAGCCATGCCGCGTGTGTGAAGAAGGCCTTCGGGTTGTAAAGCACTTTCAGCGAGGAGGAAGGCCAATAGCTTAATAGGCTGTTGGATTGACGTTACTCGCAGAAGAAGCACCGGCTAACTCCGTGCCAGCAGCCGCGGTAATACGGAGGGTGCAAGCGTTAATCGGAATTACTGGGCGTAAAGCGCACGCAGGCGGTTTGTTAAGTCAGATGTGAAATCCCCGAGCTTAACTTGGGAAC
+
GGGGGGGGGGGGGGGGGGGGGGGGGGGGGGGGGGGGGGGGGGGGGGGGGGGGGGGGGGGGGGGGGGGGGGGGGGGGGGGGGGGGGGGGGGGGGGGGGGGGGGGGGGGFGGGGDGGGGGGGCGGGGF9FGGGGGGGGGGGGGGGGGGGE7FGGGGGGGGGFGGGGGGGGGGGGGGGGGGGGGGGGGGGGGGGGGGGGGGGGG>EGGGGEGEGGGEGDGGGGGGGGF??FFGGGEEDGFFFG337BDDGGFGGGDDGFFFFFGFGF?FGA??FFFFF4:>5<>>D4@FFAF?FFB-
@M04650:207:000000000-C238N:1:1101:8310:8938 1:N:0:19
ACTCCTACGGGAGGCAGCAGTAGGGAATTTTCCGCAATGAGCGAAAGCTTGACGGAGCGACACAGCGTGCAGGATGAAGGTCTTCGGATTGTAAACTGCTGTTTTAAGGGAAGGAAAAATTTAATAGGAAATGATTAAATCTTGACGGTACCTTATTAGAAAGTGACGGCAAACTATGTGCCAGCAGCCGCGGTAATACATAGGTCCCAAGCGTTATCCGGAATTATTGGGCGTAAAGCGTTCGTAGGCGGTTTGTTAAGTCTAGAGTTAAAGCCTGAGGCTCACCCTCAGCCC
+
GGGGGGGGGGGGGCGGEGGCGGGGGGGGDGGGGDGGDFFFGF:FCGDFGGG8EGGGCEGGG>GCFFGGGGGGGGGCFFGFGFFGGCGCFGGGGFGGGGCFCGF,EF8F,AFGGGGGFG8EGGGGGGFG,EFFGAFG9<<FBFGGGFG7FFGGGGGGGG9,@,DG9F9FCG7B<FGC;,@FEFGFGFFGFBE1*BEEGGECGGG,C?,/9ACE5EE8CDFCGG8=FGGGCFG5)>DE*:F<BC>)9*9*9<<CD>5>7*=*<=FGF7*69B=F6B;F7(C3.,*9*083?562:6
@M04650:207:000000000-C238N:1:1101:20819:8960 1:N:0:19
ACTCCTACGGGAGGCAGCAGTGGGGAATATTGCACAATGGGCGCAAGCCTGATGCAGCCATGCCGCGTGTGTGAAGAAGGCCTTCGGGTTGTAAAGCACTTTCAGCGAGGAGGAAGGGTTCAGTGTTAATAGCACTGTTCATTGACGTTACTCGCAGAAGAAGCACCGGCTAACTCCGTGCCAGCAGCCGCGGTAATACGGAGGGTGCAAGCGTTAATCGGAATTACTGGGCGTAAAGCGCACGCAGGCGGTTTGTTAAGTCAGATGTGAAATCCCCGAGCTTAACTTGTGAAC
+
GGGGGGFGGGGGGGGGGGFGGGGGEGGGGGGGGGGGGFFCFGGGGGGGGGDGGGGGGGGGGGGGGGGGEGCFGGGGGGGGGGGGGGGGGGDGGGGFGGGGGGGGGGGGGGGGGGGGGGGGGGGGFFGFGGGAFFGGGGGGGGGGGGGGFGGGGGGGD@FFGDFGGGGGGGGGGGGGGGGGGGGGGGGGGGGGGGDEGGGGGGGGGGGGGGGGGGEEFGGGEDGGGGGGGFCFEGGGGG?GDD@>DGDDECDGGCDF?BBFC4CF?GFFFFFFF=FFF05BEFGF4FFFA*9AB9
@M04650:207:000000000-C238N:1:1101:15080:8985 1:N:0:19
ACTCCTACGGGAGGCAGCAGTAGGGAATTTTCCGCAATGAGCGAAAGCTTGACGGAGCGACACAGCGTGCAGGATGAAGGTCTTCGGATTGTAAACTGCTGTTGTAAGGGAAGAAAAAATTTAATAGGAAATGATTAAATCTTGACGGTACCTTATTAGAAAGTGACGGCAAACTATGTGCCAGCAGCCGCGGTAATACAGAGGTCACAAGCGTTATCCGGAATTATTGGGCGTAAAGCGTTCGTAGGCGGTTTGTTAAGTCTAGAGTTAAAGCCTGAGGCTCAACCTCAGCCC
+
GGGGGGGGGGGGGGGGGGGGGGGGGGGGGGGGGGGGGGGCFGGGGGGGGGGGGGGGGGGGGGG,CFGGGGGGGGFFGDFGGGGGGGGGGGGGGGGGGGGGGGGGGC?FDGGFGGFGGGGGCGGGGGFGGGGCFGGGGGGCGGACGGCG:FGGGGGCEGGGF9,FFGFDEGGDGFGGGFFFFFGGGGGGGGECEGGGGGGG,?CFGE6CGGGGGGGGDGDD8587>F9FFGGGEGGG3**>EGFFG4C*6CCCDC357@?FF47C6FF9F?FFFF:??0CFFFGFFFFBFF6>:?
@M04650:207:000000000-C238N:1:1101:12693:9003 1:N:0:19
ACTCCTACGGGAGGCAGCAGTAGGGAATTTTCCGCAATGAGCGAAAGCTTGACGGAGCGACACAGCGTGCAGGATGAAGGTCTTCGGATTGTAAACTGCTGTTGTCAGGGAAGAAAAAATTTAATAGGAAATGATTAAATCTTGACGGTACCTTATTAGAAAGTGACGTCAAACTATGTGCCAGCAGCCGCGGTAATACATAGGTCACAAGCGTTATCCGGAATTATTGGGCGTAAAGCGTTCGTAGGCGGCTTGTTAAGTCTAGAGTTAAAGCCTGAGGCTCAACCTCAGCCC
+
EEE<FFGA:86-F@7@FGDFFE<F@FCFGGG9F@F@7B@66C@EGE:F<CFFFG@CEDGGE+C,CF=FBB<?EFEGGFGFEGGGGGGGGGGGF<FGBFAFFGGEG,5??F<FEGCF,B=FG<<FFG<@,5A??<5CFGGGGDDDFG+=>7+DCFGGDGCFGCB=E;D@+8CECCFCFGGGACFGCE8C,*@8**4*6;,,<B<,4;2AB?7==E*=E7FG**/:C:++1;==3//*1*150CEFG:C577D)1//7=9*=GFG7=*7<@FF4@F4??35@:2<@F4)87:::?1
@M04650:207:000000000-C238N:1:1101:23367:9008 1:N:0:19
ACTCCTACGGGAGGCAGCAGCGGGGAATATTGCACAATGGGCGCAAGCATGATGCAGCCATGGCGCGTGTGTGAAGAAGGCTTTCGGGTTGTAAAGCACTTTCAGCGAGGAGGAAGGGTTCGGTGTTAATAGCACTGTTCATTGACGTTACTCGCAGAAGAAGCACCGGCTAACTCCGTGCCAGCAGCCGCGGTAATACGGAGGGTGCAAGCGTTAATCGCAATTACTGGGCGTAAGTACCACGAAGGCGGTTTGTTTAGTTAGTTTGGAATTCCCTGATCTTAACTTGGCAAC
+
9CC;,C,;B@C;CCGGGGGF-+6C7@,,;CC;<@,<,CFG?CF+++8C@@,C6@,C,,,6CC,:=CC+@=,,4<A<FEF,,,4,,+8@E:=B?<F<EC,?FFD9,,+6+@+F+8F@=F,,=++8+8C:,EAFAF,,@@,@,@FFCDCC7A<D,*5>FG7:FCFG7CFDEC*;BF,;C8*<B*?C@F67*:?:8:18+++1*****;:CC+</21*;5773*92/<+0<+***./9**2**/:;))1*)873>D*/7?)1*2/*0*2*)0)**)**1))***)29097969))54
@M04650:207:000000000-C238N:1:1101:12899:9019 1:N:0:19
ACTCCTACGGGAGGCAGCAGTAGGGAATTTTCCGCAATGAGCGAAAGCTTGACGGAGCGACACCGCGTGCAGGATAAAGGTCTTCGGATTGTAAACTGCTGTTGTAAGGGAAGAAAAAATTTAATAGGAAATGATTAAATCTTGACGGTACCTTATTAGAAAGTGACGGCAAACTATGTGCCAGCAGCCGCGGTAATACATAGGTCACAAGCGTTATCCGGAATTATTGGGCGTAAAGCGTTCGTAGGCGGTTTGTTAAGTTTAGAGTTAAAGCCTGAGGCTCAACCTCAGCCC
+
FGGGGGGGGGEGGGGGGGGGGFGGGGGGGGGGCFGGGGG<FGGGGGGGFGFGGECFGGGGGFF<FFGGEF@AFGC<FGGGGGGGGGGEGEGGGGGC?FFCGGGGGE<EGFGGGGGEDGGFFGGGCFDF9FFFDCFFGGAFGGGGGGGGGGGGEGGGFECFCFGGGFGCCC:>DCFCAFGGFGGGFGCCFEGGGEGGGGGFFGGGC++AEFEFEGGCC>CDGGGGGEGG+>ECBEGCCD@D57:BGGGGFGD<DGGFF?@@<*2:@CFAFFFF*74?:?GF3,974:F?09):(4
@M04650:207:000000000-C238N:1:1101:6254:9030 1:N:0:19
ACTCCTACGGGAGGCAGCAGTGGGGAATATTGCACAATGGGCGCAAGCCTGATGCAGCCATGCCGCGTGTGTGAAGAAGGCCTTCGGGTTGTAAAGCACTTTCAGCGAGGAGGAAGGGTTCGGTGTTAATAGCACCGTTCATTGACGTTACTCGCAGAAGAAGCACCGGCTAACTCCGTGCCAGCAGCCGCGGTAATACGGAGGGTGCAAGCGTTAATCGGAATCACTGGGCGTAAAGAGCGCGTAGGCGGGAAAGTAAGTCAGATGTGAAATCCTATGGCTTAACCATAGAAC
+
GGEFGGGGGGGGGGGGGGFGEGGGGGGGGGGGGFGGGGFGGGGGGGGGGGGGGGGGGGGGGGGGGDGGGGGGGGGDGGGGGCFFGGGGGGGGGGGGGGGGGAFGGGGGGGGGGGGGGGGFGDGFFFGGGGGFGGGGGGFFGGGGGGGGGFGGCGGGGGGGGGGGGGGGGGGGGGGGGGGGGGGGGGFFEEDGGGGGGGGGGGGGG8EEGGGCEEGGFGFGGCC59E6FGGGFFGGEF:BD?C@@G)79?GGGDDF@F*=?09FFFDC)9@*9@4FB<2FFF:G?7@???FFF<)
@M04650:207:000000000-C238N:1:1101:24059:9060 1:N:0:19
ACTCCTACGGGAGGCAGCAGTGGGGAATATTGCACAATGGGCGCAAGCCTGATGCAGCCATGCCGCGTGTATGAAGAAGGCCTTCGGGTTGTAAAGCACTTTCAGCGAGGAGGAAGGGTTCAGTGTTAATAGCACTGTTCATTGACGTTACTCGCAGAAGAAGCACCGGCTAACTCCGTGCCAGCAGCCGCGGTAATACGGAGGGTGCAAGCGTTAATCGGAATTACTGGGCGTAAAGCGCACGCAGGCGGTTTGTTAAGTCAGATGTGAAATCCCCGAGCTTAACTTGGGAAC
+
GGGGGGGGGGGGGGGGGGGGGGGGGGGGGGGGGGGGGG9FGGGGGGGGGGGGGGGGGGGGGGGGGGGGGGGGGGGGGGGGGGGGGGGGGGGGGGGGGGGGGGGGGGGGGGGGGCFGGGGGGGGGGFGGGGGGGGGGGFGGGGGGGGGCFGGGGGGGGGGGGGGGGGGGGGGGGGGGGGGGCFGGGGGFGGGGGGGGGGGGGGGGGGGGGGGGGGGGGGGGGDG=GGGGGGGGFGGGGGFCDGFFGGGGFDGGGGGF5?FFGFGGFGGFFFFBFF4)4>DDFFCFFFFFFF>:>-
@M04650:207:000000000-C238N:1:1101:3272:9060 1:N:0:19
ACTCCTACGGGAGGCAGCAGTAGGGAATTTTCCGCAATGAGCGAAAGCTTGACGGAGCGACACAGCGTGCAGGATGAAGGTCTTCGGATTGTAAACTGCTGTTGTAAGGGAAGAAAAAATTTAATAGGAAATGATTAAATCTTGACGGTACCTTATTAGAAAGTGACGGCAAACTATGTGCCAGCAGCCGCGGTAATACATAGGTCACAAGCGTTATCCGGAATTATTGGGCGTAAAGCGTTCGTAGGCGGTTTGTTAAGTCTAGAGTTAAAGCCTGAGGCTCAACCTCAGCCC
+
GGGGGG99BEG-CFGGGGGGEEFGGGCGF@EFGGGC@FGGCGGEDEGCFGGFFGGGGEGGC7@FGFGGGGGGG7FFFGFFEGGFGGGGGGFGGF,,FF<FFCFFDF9EFGCGDFGFGGGG8FGGGGGGCAFGGGCFEFCEGGGGGGCCGGGFGGGDDFAFFGFGGCF:C7BB:FGGAFGGG9CF@F>7EEDGGGGEFFCCGCCCBCCGG6>FGGGGEFCDEDEFFGGG7D=F3CDC*>@D@>>DGGC*65CGDDGFFF?FGBF7=*6<B4F4=F@F<?C@>:DFFF>?B?FF04
@M04650:207:000000000-C238N:1:1101:6366:9135 1:N:0:19
ACTCCTACGGGAGGCAGCAGTGGGGAATATTGCACAATGGGCGCAAGCCTGATGCAGCCATGCCGCGTGTGTGAAGAAGGCCTTCGGGTTGTAAAGCACTTTCAGCGAGGAGGAAGGGTTCGGTGTTAATAGCACCGTTCATTGACGTTACCCGCAGAAGAAGCACCGGCTAACTCCGTGCCAGCAGCCGCGGTAATACGGAGGGTGCAAGCGTTAATCGGAATGACTGGGCGTAAAGGGCGTGTAGGTGGTTGACTAAGTGTGACGTGAAAGTGCAGGGCTTACCCTTGTTA
+
GGGGGGGGGGGGGGGGGGGGGGGGGGGGGGGGGGGGGGGGGGGGGFGGGGFGGGGGGGGGGGGGGGDGGGGGGCFGFGGGGGGGFFCGGGGGFGGGGGGGGGGGFF7:FECCFEFFGGGGGGGGGGGGGG,@FGGGGGGGGGFGGGGGGGGGGGG@F@C7DGGGGGGGGGD7CGGGGDFFEGGGGG>FGGGGDG78CCGGGD5CCGEED9FGGGG=CGGGED=FFCFGG5ECEEDEGGFG@GBBGGGGFGFDFGCFF6@FFFGGFGGBB>@?6@FFFFCDB?C49FF??@FF<
@M04650:207:000000000-C238N:1:1101:29013:9147 1:N:0:19
ACTCCTACGGGAGGCAGCAGTGGGGAATATTGCACAATGGGCGCAAGCCTGATGCAGCCATGCCGCGTGTGTGAAGAAGGCCTTCGGGTTGTAAAGCACTTTCAGCGAGGAGGAAGGGTTCAGTGTTAATAGCACTGTTCATTGACGTTACTCGCAGAAGAAGCACCGGCTAACTCCGTGCCAGCAGCCGCGGTAATACGGAGGGTGCAAGCGTTAATCGGAATTACTGGGCGTAAAGCGCACGCAGGCGGTTTGTTAAGTCAGATGTGAAATCCCCGAGCTTAACTTGGGAAC
+
GGGGGGGGGGGEGGGGGGGGGGGGGGGGGGGGGGGGFGGGGGGGGEGGGGGGGGGGGGGFFGGGGGGGGGGGGGGGGGGGGGGGGGGGGGGGGDGGGGGGGGGGGGGFGGGGGDDFGGGGGGGGGGGGGGGGGGGGGGCFGGGGGGGGGGGGGGGGGCCGGGGGGGFGEGEGGGGGGDFFGGGGGGGGGEGGGGGGGFGGGGGGGGGGGGGGGGGCFGGGGG5EGGGGGGGG>EGGGGFGFC>>GDGGB<99CD<FFF?FFFGGFCGFFFFFFFF@:BDEDF68B?7<>6FB?1
@M04650:207:000000000-C238N:1:1101:10526:9172 1:N:0:19
ACTCCTACGGGAGGCAGCAGTGGGGAATATTGCACAATGGGCGCAAGCCTGATGCAGCCATGCCGCGTGTGTGAAGAAGGCCTTCGGGTTGTAAAGCACTTTCAGCGAGGAGGAAGGGTTCGGTGTTAATAGCACCGTTCATTGACGTTACTCGCAGAAGAAGCACCGGCTAACTCCGTGCCAGCAGCCGCGGTAATACGGAGGGTGCAAGCGTTAATCGGAATTACTGGGCGTAAAGCGCACGCAGGCGGTTTGTTAAGTCAGATGTGAAATCCCCGAGCTTAACTTGGGAAC
+
GGGGGGGGGGGGGGGGGGGGFGGGGGGGGGGGGGGGGGGGGGGGGGGGGGGGGGGGGGGGGGGGGGGGGGGGGGGGGGGGGGGGGGGGFGGGGGGGGGGGCGFGGGGGGGFGGFFGGEFGGGG>:FDGEGGGGGGGGFGGGGGGGGGGGGGGGGGGGGGGGGGGGGFCGGGGCFGGGGFGGGGGGGGGGGGGG8EEGGGGGDGGG*CGGGGFGEGGGGGGGGGGGGGGCGGGFGDEDFFGEDD>GGGG>GGGDGGFFFFFGFGGFFGAFFFFF=FF:9DF31CFFFFFFFFF?-
@M04650:207:000000000-C238N:1:1101:17934:9176 1:N:0:19
ACTCCTACGGGAGGCAGCAGTAGGGAATTTTCCGCAATGAGCGAAAGCTTGACGGAGCGACACAGCGTGCAGGATGAAGGTCTTCGGATTGTAAACTGCTGTTGTAAGGGAAGAAAAAATTTAATAGGAAATGATTAAATCTTGACGGTACCTTATTAGAAAGTGACGGCAAACTATGTGCCAGCAGCCGCGGTAATACATAGGTCACAAGCGTTATCCGGAATTATTGGGCGTAAAGCGTTCGTAGGCGGTTTGTTAAGTCTAGAGTTAAAGCCTGAGGCTCAACCTCAGCCC
+
GGGGGGGGGGGGGGGGGGGGGGGGGGGGGGGGGGGGGGGGGGGGGGGGGGGGGGGGGGGGGGGGGGGGGGGGGGGGGGGGGGGGGGGGGGGGGGGGGGGFGGGGGGGGGGGGGFGGGGGGGGGGGGGGGGGGGGFGGGGGGGGGGGGGGGGGGGGGGGGGGGGGGGGGGGGGGGGGGGGGGGGGGGGGFGGGGGGGGFGGGGGGGGGGGGGGGGGGGGGGGGGGGGGGGGGGEGGEGGFGFGFEDGGGFGGDGGGFFFFFGFGGFGGFFFFFFFFFBBGFFFG=??>::@@0::
@M04650:207:000000000-C238N:1:1101:28420:9215 1:N:0:19
ACTCCTACGGGAGGCAGCAGTGGGGAATATTGCACAATGGGCGCAAGCCTGATGCAGCCATGCCGCGTGTGTGAAGAAGGCCTTCGGGTTGTAAAGCACTTTCAGCGAGGAGGAAGGGTTCGGTGTTAATAGCACCGTTCATTGACGTTACTCGCAGAAGAAGCACCGGCTAACTCCGTGCCAGCAGCCGCGGTAATACGGAGGGTGCAAGCGTTAATCGGAATTACTGGGCGTAAAGCGCACGCAGGCGGTTTGTTAAGTCAGATGTGAAATCCCCGAGCTTAACTTGGGAAC
+
GGGGGGGGGGGGGGGGGGGGGGGGGGGGGGGGGGGGGGGGGGGDGGGGGGGGGGGGGGGGGGGGGGGGGGGGGGGGGGGGGGGGGGGGFEGGGGGGGFGGGGGGGGG@FGGGGGGG7FGCFGGEEG@F9@<?AFBECFGGGGGGCFF:>CFGGEE7BFGGGFFCEGCGEDGGGGGGCEGGGGFCE,<<BCECEBEEGGGC8*:@EEE=CGDEEEEG5CFF5*:CGCFGGCFG@GDE*CFGE<>DDGGG@GGGGCGFFFFFFF7:9:76*9B7F?F<:9D3@969@F?A<4><?,
@M04650:207:000000000-C238N:1:1101:20122:9237 1:N:0:19
ACTCCTACGGGAGGCAGCAGTAGGGAATTTTCCGCAATGAGCGAAAGCTTGACGGAGCGACACAGCGTGCAGGATGAAGGTCTTCGGATTGTAAACTGCTGTTGTAAGGGAAGAAAAAATTTAATAGGAAATGATTAAATCTTGACGGTACCTTATTAGAAAGTGACGGCAAACTATGTGCCAGCAGCCGCGGTAATACATAGGTCACAAGCGTTATCCGGAATTATTGGGCGTAAAGCGTTCGTAGGCGGTTTGTTAAGTCTAGAGTTAAAGCCTGAGGCTCAACCTCAGCCC
+
GGGGGGGGGGGGGGGGGGGGGGGGGGGGGGGGGGGGGGGDFGGGGGGGGGGGGGGGGGGGGGGGGGGGGGGGGGGGGGGGGGGGGGGGGGGGGGGGGGGGGGGGGGGGGGGGGGGGGGGGGGGGGGGGGGGGGGGGGGGGGGGGGGGGGGGGGGGGGGGGGGGGGGGGGGGGGGGGGGGGGGGGGGGGGGGGGGGGGGGGGGGGGGGGGGGGGGGGGGGGGGGGGGGGGGGGFGGGGGFGFGFEGGGGFGGDGGGFFFFFGFGGFGGFFFFFFFFFFFDFFBCFFFFFBFFFFB
@M04650:207:000000000-C238N:1:1101:14578:9317 1:N:0:19
ACTCCTACGGGAGGCAGCAGTAGGGAATCTTCCGCAATGGACGAAAGTCTGACGGAGCAACGCCGCGTGAGTGAAGAAGGTTTTCGGATCGTAAAACTCTGTTGTTAAAGAAGAACAAGGATGAGAGTAACTGCTCATCCCCTGACGGTATTTAACCAGAAAGCCACGGCTAACTACGTGCCAGCAGCCGCGGTAATACGTAGGTGGCAAGCGTTGTCCGGATTTATTGGGCGTAAAGCGAGCGCAGGCGGTTCTTTAAGTCTGATGTGAAAGCCCCCGGCTCAACCGGGGAGG
+
GGGGGGGGGGGGGGGGGGGGGGGGGGGGGGGGGGGGGGGGGGGGGGGGGGGGGGGGGGGGGGGGGGGGGGGGGGGGGGGGGGGGGGGGGGGGGGGGGGGGGGGGGGGGGGGGGGGGGGGGGGGGGGGGGGGGGGFGGGGGGGGGGGGGGGGGGGGGGGGGGGGGGGGGGGGGGGGGGDGGGGGGGGGGGGGGGGGGGGGGGGGGGGGGGGGGGGGGGGGGGDEEGGGGG4FFEGGGGGFDFGFEDDGGFGGGGDGFFFFFFFFGFGGFFFFFFFFFFFGFFFGFFFFFFFF>BF
@M04650:207:000000000-C238N:1:1101:23630:9358 1:N:0:19
ACTCCTACGGGAGGCAGCAGTGGGGGATATTGCACAATGGGCGGAAGCCTGATGCAGCCATGCCGCGTGTGTGAAGAAGGCCTTAGGGTTGTAAAGCACTTTAGATGGAGGGGAGTGGTCACAGGGTTAAGAGCCGTGTGATTTGACGTACTCCAGGGAATAAGCACCGGCTAACTCCGTGCCAGCAGCCGCGGTAACACGGGGGGTGCGAGCGTTAATCGGAATGACTGGGCGTAAAGCGCACGCAGGCGGTTTGTTAAGTCAGATGTGAAATCCCCGAGCTTAACTTGGGA
+
GGGGGGGGGGGGGGGGGGGGGGGGGGGGGGGGGGGGGGGGGGGGGGGGGGGGGGGGGGGGGGGGGGGGGGGGGGGGGGGGGGGGGGGGGGGGGGGGGGGGGGGGGGGGGGGFGGGGGGGGGGGGGGGGGGGGGGGGGGGGGGGGGGGGGGGGGGFGGGGGGGGGGGGGGGGGGGGGCGGGGGGGGGGGGGEEEGEGGGGGGEGGGGEGGGGGGGGDE<FGGDGCFGGGGGFGFGGGGGFGEDEBGGD35<DD57CDFFFFGFGFFGGAFFFFFFF4)(9>BB5:?744AFF1:
@M04650:207:000000000-C238N:1:1101:19347:9372 1:N:0:19
ACTCCTACGGGAGGCAGCAGTGGGGAATATTGCACAATGGGCGCAAGCCTGATGCAGCCATGCCGCGTGTGTGAAGAAGGCCTTAGGGTTGTAAAGCACTTTCAGCGAGGAGGAAGGCGTTGCAGTTAATAGCTGCAGCGATTGACGTTACTCGCAGAAGAAGCACCGGCTAACTCCGTGCCAGCAGCCGCGGTAATACGGAGGGTGCAAGCGTTAATCGGAATTACTGGGCGTAAAGCGCACGCAGGCGGTTTGTTAAGTCAGATGTGAAATCCCCGAGCTTAACTTGGGAAC
+
GGGGGGGGGGGGGGGGGGGGGGGGGGGGGGGGGGGGGGGGGGGGGGGGGGGGGGGGGGGGGGGGGGGGGGGGGGGGGGGGGGGGGGGGGGGGGGGGGGGGGGGGGGGGGGGGGGGGGGGGGGGGGGGGGGGGGGGGGGGGGGGGGGGGGGGGGGGGGGGGGGGGGGGGGGGGGGGGGGGGGGGGGGGGGGGGGGGGGGGGGGGGGGGGGGGGGGGGGGGGGGGGGGGGGGGGFGGGGGFGDGFFGGGGFGGGGGGFFFFFGFGGFGGFFFFFFFFFFFGF@BG=FFFFA@FB:4
@M04650:207:000000000-C238N:1:1101:19942:9448 1:N:0:19
ACTCCTACGGGAGGCAGCAGTAGGGAATCTTCGGCAATGGACGAAAGTCTGACCGAGCAACGCCGCGTGAGTGAAGAAGGTTTTCGGATCGTAAAACTCTGTTGGTAGAGAAGAACGTTGGTGAGAGTGGAAAGCTCATCAAGTGACGGTAACTACCCAGAAAGGGACGGCTAACTACGTGCCAGCAGCCGCGGTAATACGTAGGTCCCGAGCGTTGTCCGGATTTATTGGGCGTAAAGCGAGCGCAGGTGGTTTATTAAGTCTGGTGTAAAAGGCATTGGCTCAACCATTGTT
+
GGGGGGGGGGGGGGGGGGGGGGGGGGGGGGGGGGGGGGGGGGGGGGGGGGGGGGGGGGGGGGGGGGG@FEGGGGGGGGGGGGGGGGGGGGGGGGGGGGGGGGGGGGFGGGGGGGGGGGGGGGGGGGGGFGGFGGGGGGGGGGGGGGGGGGGGGGGGGGGGGGGGGGGGGGGGGGGGGGGGGGGGGGGGGGGGGGGGGGGGGGGGGGGGGGGGGGGEEGGGGGGEGGGGGGGGFGDGGG?779DF5CDD79CGCF477F?FFFGGFGGB@FFFFFFFB)*992*7FFFB?4@2))
@M04650:207:000000000-C238N:1:1101:13591:9453 1:N:0:19
ACTCCTACGGGAGGCAGCAGTGGGGAATATTGCACAATGGGCGCAAGCCTGATGCAGCCATGCCGCGTGTGTGAAGAAGGCCTTCGGGTTGTAAAGCACTTTCAGCGAGGAGGAAGGCCAACAGCTTAATAGGCTGTTGGATTGACGTTACTCGCAGAAGAAGCACCGGCTAACTCCGTGCCAGCAGCCGCGGTAATACGGAGGGTGCAAGCGTTAATCGGAATTACTGGGCGTAAAGCGCACGCAGGCGGTTTGTTAAGTCAGATGTGAAATCCCCGAGCTTAACTTGGGAAC
+
GGGGGGGGGGGGGGGGGGGGGGGGGGDGGGGGGGGGGGGGGGGGGGGGGGGGGGGGGGGGGGGGGGGGGEGGGGGGGGGGGGGGGGGGGGGGGGGGGGGGGGGGFGGFGGGGGCFGGGGGFGGGGGGGGGGGGGGDDFGGGFGFGGGFGFGGGGG@FGGGGGGGGGGGGGDGGGCFFEF7EGGGGGGGGGGGGGG>FGGGGGGGGGGEGGGGGGDGGGGGEGGGFGCCFGGFDEGGFG*9:CB:CGDGFGGDGGGFF?BFF?FGF>F:?B=FF4)<:>CDE9>=@F46<FF:B(
@M04650:207:000000000-C238N:1:1101:13702:9465 1:N:0:19
ACTCCTACGGGAGGCAGCAGTGGGGAATATTGCACAATGGGCGCAAGCCTGATGCAGCCATGCCGCGTGTGTGAAGAAGGCCTTCGGGTTGTAAAGCACTTTCAGCGAGGAGGAAGGGTTCGGTGTTAATAGCACCGTTCATTGACGTTACTCGCAGAAGAAGCACCGGCTAACTCCGTGCCAGCAGCCGCGGTAATACGGAGGGTGCAAGCGTTAATCGGAATTACTGGGCGTAAAGCGCACGCAGGCGGTTTGTTAAGTCAGATGTGAAATCCCCGAGCTTAACTTGGGAAC
+
GGGGGGGGGGGGGGGGGGGGGGGGGGGGGGGGGGGGGGGGGGGGGGGGGGGGGGGGGGGGGGGGGGGGGGGGGGGGGGGGGGGGGGGGEEGGGGGGGGGGGGGGGGGFGGGGGGGGGGGGGGGFGCGDGGGGGGGGGDGGGGGGGGGGGGGGGGGGGGGGGGGGGGGGGGGGGGGFEGEGGGGGGGGGGGGGGGGGFGGGGGGGGGGGFFGGGGGGGGGGGGGGGGGGGGGFEGGGGGFGF:BDGGGGFGGGDGGFFFFF9?GGFGGFFFFFFFFF?9C>B62=@@?<AF:<B0
@M04650:207:000000000-C238N:1:1101:17574:9466 1:N:0:19
ACTCCTACGGGAGGCAGCAGTGGGGAATATTGCACAATGGGCGCAAGCCTGATGCAGCCATGCCGCGTGTGTGAAGAAGGCCTTCGGGTTGTAAAGCACTTTCAGCGAGGAGGAAGGCCAACAGCTTAATAGGCTGTTGGATTGACGTTACTCGCAGAAGAAGCACCGGCTAACTCCGTGCCAGCAGCCGCGGTAATACGGAGGGTGCAAGCGTTAATCGGAATTACTGGGCGTAAAGCGCACGCAGGCGGTTTGTTAAGTCAGATGGGAAATCCCCGAGCTTACCTTGGGAAC
+
GGGGGGGGGGGGGGGGGGGGEFGGGGGGGGGGGGGGDFFEGGGGEGGGGGGGGGGGGEGGGGGFGGGGGGG@EGGGGFFGG8FGGGGGFGGGFFGFFGGFFGGGGGGGFGGGGGCFGGFGGGGGGGGGGFGGFGGGFF9D<DC>9DFEDFGGGGGGEEFCGGGGG7>FE>FEFFDFGECCGCC>:FGGF8CEEB8EGGGGG58@CGGDF7:*/:EEG7CFDD8FG?70+>8CBCGGGF8<@<>:3DG3)7CGG35)7@47+/:C*:*))5:5BBFFBFDBE>FF)9@).67:3-
@M04650:207:000000000-C238N:1:1101:5194:9470 1:N:0:19
ACTCCTACGGGAGGCAGCAGTGGGGAATATTGGACAATGGGGGGAACCCTGACGGAGCGACGCCGCTTGGAGGAAGAAGCCCTTCTGGGTGTAAAGTACTGAACCCGGGACGAAGCCCCCGACGGGGGGACTGACGGGACAGGGGAAATAGCGCCGGCAAACTCCGTGGCCTCAGCCGGGGTAAGCAGCCGGGGGAGAACATTACCCGGATGCACTGGTCGGAAAGGGTGGGTGTAAAGCCTGCGGCGTCGCATTTGAAAGACCACGGCTCAACCGTGGGGGTGCACGTGATA
+
GGGGGGGGGGGGGGGGGGGFCFGGGGGGGGGG,F@DGGGGG,C+CF+AFGGGF7+CFE:F:FFGGGGGG7,,@FGGGGG<FFGG8,@F>FGGGGG,3,<FF,@,8>C*<**:*<*4C*<C*:14*******,1+,A8*C8*A*;E*/100+<*//****:*/2:C*1/*/*+*<++;***1/*<:+0;**:*:*8****0*0++++0:****;<0<+**0:3?:**1**1*1)*)+**1?)7<)9399)9))/1//0*819)9*.*1633)9?)0.((1)80)0))*-(0)(6
@M04650:207:000000000-C238N:1:1101:24362:9471 1:N:0:19
ACTCCTACGGGAGGCAGCAGTAGGGAATCTTCCGCAATGGACGAAAGTCTGACGGAGCAACGCCGCGTGAGTGAAGAAGGTTTTCGGATCGTAAAACTCTGTTGTTAAAGAAGAACAAGGATGAGAGTAACTGCTCATCCCCTGACGGTATTTAACCAGAAAGCCACGGCTAACTACGTGCCAGCAGCCGCGGTAATACGTAGGTGGCAAGCGTTGTCCGGATTTATTGGGCGTAAAGCGAGCGCAGGCGGTTCTTTAAGTCTGATGTGAAAGCCCCCGGCTCAACCGGGGAGG
+
GGGGGGGGGGGGGGGGGGGGGGGGGGGGGGGGGGGGGGGGGGGGGGGGGGGGGGGGGGGGGGGGGGGGGGGGGGGGGGGGGGGGGGGGGGGGGGGGGGGGGGFGGGGGGGGGGGGGGGGGGGGGGGGGGGGGGGGGGGGGGFGGGGGGGGGGGGGGGGGGGGGGFGGGGGGGGGGGGGGGGGGGGGGGGGGGGGGGGGGGGGGGGGGGGGGGGEGGGGGGGGCCFCFGGGGGFGGGGGFGFGFFGGGGFGGDDDFBFFFFGF7CFGGBFFFFFF77?BGFFBGFFF<BFEE9BF
@M04650:207:000000000-C238N:1:1101:24143:9474 1:N:0:19
ACTCCTACGGGAGGCAGCAGTAGGGAATTTTCCGCAATGAGCGAAAGCTTGACGGAGCGACACAGCGTGCAGGATGAAGGTCTTCGGATTGTAAACTGCTGTTGTAAGGGAAGAAAAAATTTAATAGGAAATGATTAAATCTTGACGGTACCTTATTAGAAAGTGACGGCAAACTATGTGCCAGCAGCCGCGGTAATACATAGGTCACAAGCGTTATCCGGAATTATTGGGCGTAAAGCGTTCGTAGGCGGTTTGTTAAGTCTAGAGTTAAAGCCTGAGGCTCAACCTCAGCCC
+
GGGGGGGGGGGGGGGGGGGGGGGGGGGGGGGGGGGGGGGGGGGGGGGGGGGGGGGGGGGGGGGFGGGGGGGGGGGGGGGGGGGGGGGGGGGGGGGGGGGGGGEGGGGGGGGGGGGGGGGGGGGGGGGGGGGGGGGGGGGGGGGGGGGGGGGGGGGGGGGGGGGGGGGGGGGGGGGGGGGGGGGGGGGGFGGGGDEGGGGGGGGGGFGGGGGGGGGGGGGGGGGGGGGGGGGGFGGGGGFGEGFFGGGCFGGDGGGFFFFFGFGGFGG>FFFFBFFFFFGFFFGFFFFFFFFFF?
@M04650:207:000000000-C238N:1:1101:25187:9477 1:N:0:19
ACTCCTACGGGAGGCAGCAGTGGGGAATATTGCACAATGGGCGCAAGCCTGATGCAGCCATGCCGCGTGTGTGAAGAAGGCCTTCGGGTTGTAAAGCACTTTCAGCGAGGAGGAAGGCCAACAGCTTAATAGGCTGTTGGATTGACGTTACTCGCAGAAGAAGCACCGGCTAACTCCGTGCCAGCAGCCGCGGTAATACGGAGGGTGCAAGCGTTAATCGGAATTACTGGGCGTAAAGCGCACGCAGGCGGTTTGTTAAGTCAGATGTGAAATCCCCGAGCTTAACTTGGGAAC
+
GGGGGGGGGGGGGGGGGGGGGGGGGFGGGGGGGGGGGGGGGGGGGGGGGGFGGGGGGGGGGGGGGGGEGEGGGGGGGGGGFGGGGGGGGGGGGGGGGGGGGFFGGGGCGGGGGGGGGGGGGGGGGGGGGGGGGGGGFGGFGFADGGGFGGGGGGGGGGGGGGGGGGFBCGGGGGGGGGGGGGGGGGGGGGD@ECGGGGGGGGGGGGGGGGGGGGGGGGGGDDDGGGGGFGGGDGGGGGFGFGFFGGCGBDGGC<D4@B*9?7FGFFGAFFFFFF4<6>DF:6*09@/6AFFB>3
@M04650:207:000000000-C238N:1:1101:20767:9501 1:N:0:19
ACTCCTACGGGAGGCAGCAGTGGGGAATATTGCACAATGGGCGCAAGCCTGATGCAGCCATGCCGCGTGTGTGAAGAAGGCCTTCGGGTTGTAAAGCACTTTCAGCGAGGAGGAAGGGTTCAGTGTTAATAGCACTGTTCATTGACGTTACTCGCAGAAGAAGCACCGGCTAACTCCGTGCCAGCAGCCGCGGTAATACGGAGGGTGCAAGCGTTAATCGGAATTACTGGGCGTAAAGCGCACGCAGGCGGTTTGTTAAGTCAGATGTGAAATCCCCGAGCTTAACTTGGGAAC
+
GGGGGGGGGGGGGGGGGGGGGGGGGGGGGGGGGGGGGGGGGGGGGGGGGGGGGGGGGGGGGGGGGGGGGGGGGGGFGGGGGGGGGGGGGGGGGGGGGGGGGGGGGGGGGGGGGGGGGGGGGGGGGGGGGGGGGGGGGGGGGGGGGGGGGGGGGGGGGGGGGGGGGGGGGGGGGGGGGGGGGGGGGGGGGGGGGGGGGGGGEEGGGGGGGGGGGGGCFGGGD3EGFGGGGGGGEGG=FCFGFGFFGGGDFGG<DDGFFFFFGFF7BFDAFFFFBFFFFBC@@BGF=F=>AF:?:4
@M04650:207:000000000-C238N:1:1101:15052:9505 1:N:0:19
ACTCCTACGGGAGGCAGCAGTGGGGAATATTGCACAATGGGCGCAAGCCTGATGCAGCCATGCCGCGTGTGTGAAGAAGGCCTTCGGGTTGTAAAGCACTTTCAGCGAGGAGGAAGGGTTCGGTGTTAATAGCACCGTTCATTGACGTTACTCGCAGAAGAAGCACCGGCTAACTCCGTGCCAGCAGCCGCGGTAATACGGAGGGTGCAAGCGTTAATCGGAATTACTGGGCGTAAAGCGCACGCAGGCGGTTTGTTAAGTCAGATGTGAAATCCCCGAGCTTAACTTGGGAAC
+
GGGGGGGGGGGGGGGGGGGGGGGGGGGGGGGGGGGGGGGFGGGGGGGGGGGGGGGGGGGGGGGGEEGFGGGGGGGGGGGGGGGGGGGGGGGEGGGGGGGGGGGGGFGEGGGGGGGGGGGGGGGFFGGGGGGGGGGGGGGGGGGGGGGGGGGGGGGGGGFGGGGGGGGGGGGGGGGGGGGGGGFCGGGGGGGGGGGCFGGGGGGGGGGGGGGGGCEGGFGGC5CFFG?FFGGG:7DEG>BGFGFFDCG<3C7CDGG>FFFFFF7:=CF)9FFFF*<?:;DEF>7*6**6>FFFB(
@M04650:207:000000000-C238N:1:1101:5721:9511 1:N:0:19
ACTCCTACGGGAGGCAGCAGTGGGGAATATTGCACAATGGGCGCAAGCCTGATGCAGCCATGCCGCGTGTGTGAAGAAGGCCTTCGGGTTGTAAAGCACTTTCAGCGAGGAGGAAGGGTTCGGTGTTAATAGCACCGTTCATTGACGTTACTCGCAGAAGAAGCACCGGCTAACTCCGTGCCAGCAGCCGCGGTAATACGGAGGGTGCAAGCGTTAATCGGAATTACTGGGCGTAAAGCGCACGCAGGCGGTTTGTTAAGTCAGATGTGAAATCCCCGAGCTTAACTTGGGAAC
+
EDGGGGGGGGGGGGGGGGGGGGGFG@FGGGGGGGGGGGGGFGGGGGGGGGGFGGGGFFCFFGGGGGG:CFCGGGGGGGGGGFGGGGGGFGGGGGGGGGFGGGGGGGGGEGGGGGFFGGGGGDECGECFGGGFDGGGGGGGGAFFGGGDGGGGGGGGGGGGGGGGGGGGGGGGGGGG?EFGGGGGGGG@FGGGGGGC?FGGGGGGEEG5@CGGGCCGGGGGGGGGGCGGG:8EDEGGGGFGEGFFCC3D59DDGGGFFFFBE=:CFCC9FF***99)(9GE3(7FFFFA)<F?B(
@M04650:207:000000000-C238N:1:1101:18687:9517 1:N:0:19
ACTCCTACGGGAGGCAGCAGTGGGGGATATTGCACAATGGGCGGAAGCCTGATGCAGCCATGCCGCGTGTGTGAAGAAGGCCTTAGGGTTGTAAAGCACTTTAGATGGAGGGGAGTGGTCACAGGGTTAAGAGCCGTGTGATTTGACGTACTCCAGGGAATAAGCACCGGCTAACTCCGTGCCAGCAGCCGCGGTAACACGGGGGGTGCGAGCGTTAATCGGAATGACTGGGCGTAAAGGGCGTGTAGGTGGTTGACTAAGTGTGACGTGAAAGTGCAGGGCTTACCCTTGTT
+
GGGGGGGGGGGGGGGGGGGGGGGGGGGGGGGGGGGGGGGGGGGGGGGGGGGGGGGGGGGGGGGGGGGGGGGGGGGGGGGGGGGGGGGGGGGGGGGGGFGG@FFGGGGGGGFGGGGGGGGGGGGGGGGGGGGGGGFE@FFGFCGGGFGGGGGFFBECGGGGGGGFGGGCGEGGGGGGGGGGGDGGGGGGGGGCE>GGGGGGGEGCGGEGGE*>EGGGGFGGGCE=FGGFGGGGFGGEDGFFEGFFG3CCBCDGDCDF??F6<FGFF*?<>>FFFFFFAFGFEFGFF?9:??FA2
@M04650:207:000000000-C238N:1:1101:20665:9542 1:N:0:19
ACTCCTACGGGAGGCAGCAGTGGGGGATATTGCACAATGGGCGCAAGCCTGATGCAGCCATGCCGCGTGTGTGAAGAAGGCCTTAGGGTTGTAAAGCACTTTCAGCGAGGAGGAAGGCGTTGCAGTTAATAGCTGCAGCGATTGACGTTACTCGCAGAAGAAGCACCGGCTAACTCCGTGCCAGCAGCCGCGGTAACACGGGGGGTGCGAGCGTTAATGGGAATGACTGGGCGTAAGGGGCGGGTAGGGGGTTGCTTAAGTGTGACGTGAAGGTGCAGGGCTTACCCTTGTTA
+
GGGGGGGGGGGGGGGGGGGGGGGGGGGGGGGGGGGGGGGGGGGGGGGGGGGGGGGGGGGGGGGGGGGGGGGGGGGGGGGGGGGGGGGGGGGGGGGGGGGGGGGGGGGGGGGGGGGGGGGGGGGGGGGGGGGGGGGFGGGGGGGGGGGGGGGGGGGGGGGGGGGGGGGGGGGEGGC@FGG@CFGGGGGGGGGGGGGGGFGGGDEGGGDEEGGGGDEE***:89+*8+3:<CC55//A*9FC)/5)))9*5<D9C)***168+**2**1(07F*))0).:C7)4/)9@??14=9>
@M04650:207:000000000-C238N:1:1101:24512:9567 1:N:0:19
ACTCCTACGGGAGGCAGCAGTGGGGAATATTGCACAATGGGCGCAAGCCTGATGCAGCCATGCCGCGTGTATGAAGAAGGCCTTCGGGTTGTAAAGTACTTTCAGTGGGGAGGAAGGCGAAGAGGTTAATAACCTTTTCGATTGACGTTACCCGCAGAAGAAGCACCGGCTAACTCCGTGCCAGCAGCCGCGGTAATACGGAGGGTGCAAGCGTTAATCGGAATTACTGGGCGTAAAGCGCACGCAGGCGGTTTGTTAAGTCAGATGTGAAATCCCCGAGCTTAACTTGGGAAC
+
GGGGGGGGGGGGGGGGGGGGGGGGGGGGGGGGGGGGGGGGGGGGGGGGGGGGGGGGGGGGGGGGGGGGGGGGGGGGGGGGGGGGGGGGGGGGGGGGGGGGGGGGGGGFGGGGGGGGGGGGGGGGGFGGGGGGGGGGGGGGFGGGGGGGGFGGGGGCGGGGGGGGGGGGGGGGGGGGGGGFGGGGGGGGGGGGGGGGGGGGGGGGGGGGGGGGGEECEGGGEGDGGGGFCGGGEEGGGGFGEGE:3<DGFDGGGGGFF4BFGFGGFGGFFF4@FFFFF13>EFFFFF?AFF@F?2
@M04650:207:000000000-C238N:1:1101:8536:9583 1:N:0:19
ACTCCTACGGGAGGCAGCAGTGGGGAATATTGCACAATGGGCGCAAGCCTGATGCAGCCATGCCGCGTGTGTGAAGAAGGCCTTCGGGTTGTAAAGCACTTTCAGCGAGGAGGAAGGGTTCGGTGTTAATAGCACCGTTCATTGACGTTACTCGCAGAAGAAGCACCGGCTAACTCCGTGCCAGCAGCCGCGGTAATACGGAGGGTGCAAGCGTTAATCGGAATTACTGGGCGTAAAGCGCACGCAGGCGGTTTGTTAAGTCAGATGTGAAATCCCCGAGCTTAACTTGTGAAC
+
GGGGGGGGGGGFGGGGGGGGGGGGGGGG9FGGEGGGGGGGGGDGGG@FFGGFF9FFGGGGG@FGGGGGGGGFG9EFGGGGGGGGGGCFGGGGGGGGGGGGGGGGFFGGCFGFCCD<7@FGG>FGGCFGGGG9F9FGGCEFFDD<FGGCGGGGAFGGGGG7A8F@FGGEGGGDFFGFGEGGGGGFGGGGGGDDGGGGGGFG5EG7CEGGGCFF5CGGFFGDGGGGGCGGGFCCEGGGGGFD>DD>C>C3>DGGDCDFFFB=A=CF?CFFF4BFFFFF<>9@@BG49@=>A*924.
@M04650:207:000000000-C238N:1:1101:10346:9599 1:N:0:19
ACTCCTACGGGAGGCAGCAGTGGGGAATATTGCACAATGGGCGCAAGCCTGATGCAGCCATGCCGCGTGTGTGAAGAAGGCCTTAGGGTTGTAAAGCACTTTCAGCGAGGAGGAAGGCGTTGCAGTTAATAGCTGCAGCGATTGACGTTACTCGCAGAAGAAGCACCGGCTAACTCCGTGCCAGCAGCCGCGGTAATACGGAGGGTGCAAGCGTTAATCGGAATTACTGGGCGTAAAGCGCACGCAGGCGGTTTGTTAAGTCAGATGTGAAATCCCCGAGCTTAACTTGGGAAC
+
GGGGGGGGGGGGGGGGGGGGFGGGGGGGGGGGGGGGGGGGGGGGGGGGGGGGGGGGGGGGGGGGGGGGGGGGGGFGGGGGGGGGGGGGGGGGGGGGGGGGFFGGGGGGGGGGGGGGGGGGGGGGFGGGGGGGGGGGGGGGEC7@CGGGGGGGGGGGGGGEGGGGGGGGGGGGGGFGGGGGCGGGGGGGGGEGGGGGGGGGGGEGGGGGGGGGGGDEGGGGGGGDGGGGFGGGFGGGGGFGFGFFGGGGFGGGGDGFFFFFG?CC4:D-9FFFFFF4:>CEF6>7FFF)59>?:,
@M04650:207:000000000-C238N:1:1101:5459:9602 1:N:0:19
ACTCCTACGGGAGGCAGCAGTGGGGAATATTGCACAATGGGCGCAAGCCTGATGCAGCCATGCCGCGTGTATGAAGAAGGCCTTCGGGTTGTAAAGTACTTTCAGCGGGGAGGAAGGGAGTAAAGTTAATACCTTTGCTCATTGACGTTACCCGCAGAAGAAGCACCGGCTAACTCCGTGCCAGCAGCCGCGGTAATACGGAGGGTGCAAGCGTTAATCGGAATTACTGGGCGTAAAGCGCACGCAGGCGGTTTGTTAAGTCAGATGTGAAATCCCCGGGCTCAACCTGGGAAC
+
EFFGGFGFGGG7FGGGGGGGGGGGGFECFGGGGGGGFFFG?FEFGGGGGGG@9EGGGFFG98ACEGGGGGFGFFFGA8FGGFFDE=FGEF@FGEEFGGEGGGGGGFGGGEF+>FFGGEGGGCFGGCGEEGGFGGCFGGFF<7FCEFGCFGGGEGDGGDA:FFDFGECFFGGGGGGFG@F@EGGGGGGGCEE78CEGGCCGGGEEGEGGF9FFC*A85:C<C357EF+:<<=E:CCGGG?DBD>5397>D3<)9DD)7@FFG=FF?0:<FFF*966689D3)4746;F::7F0:4
@M04650:207:000000000-C238N:1:1101:5720:9715 1:N:0:19
ACTCCTACGGGAGGCAGCAGTGGGGAATATTGCACAATGGGCGCAAGCCTGATGCAGCCATGCCGCGTGTGTGAAGAAGGCCTTAGGGTTGTAAAGCACTTTCAGCGAGGAGGAAGGGTTCGGTGTTAATAGCACCGTTCATTGACGTTACTCGCAGAAGAAGCACCGGCTAACTCCGTGCCAGCAGCCGCGGTAATACGGAGGGTGCAAGCGTTAATCGGAATTACTGGGCGTAAAGCGCACGAAGGCGGTTTGTTAAGTCAGATGTGAAATCCCCGAGCTTAACTTGGGA
+
GGGGGGGGGGGGGGGGGGGGFDDFGGGGGGGDCEGGGGGGFGGGGGG,FDFGDDFGGGGGECE<FGEFGEDFGGGDDGFGGGCFGFGG4FCFDFGG9=FFEGF<E9>FGG7CF7FGDFG@=CGFGC7EFFFEGFF8>D7FGBDFGFG>FGCACEDG@5FECFG@EG:::7>E@A@F77>B88E:*0B86:CE**4*+5?CE5C@E1BECC222/*/::>FDGA589C7:C=5<*1:F7*9)95)*1/1<DGCGGGFFFFFG?CDF00)97@F**0)41C3)(*11*6)6)7.
@M04650:207:000000000-C238N:1:1101:21037:9722 1:N:0:19
ACTCCTACGGGAGGCAGCAGTAGGGAATTTTCCGCAATGAGCGAAAGCTTGACGGAGCGACACAGCGTGCAGGATGAAGGTCTTCGGATTGTAAACTGCTGTTGTAAGGGAAGAAAAAATTTAATAGGAAATGATTAAATCTTGACGGTACCTTATTAGAAAGTGACGGCAAACTATGTGCCAGCAGCCGCGGTAATACATAGGTCACAAGCGTTATCCGGAATTATTGGGCGTAAAGCGTTCGTAGGCGGTTTGTTAAGTCTAGAGTTAAAGCCTGAGGCTCAACCTCAGCCC
+
GGGGGGGGGGGFGGGGGGGGGGGGGGGGGGGGGGGGGGGEFFGGGGGGGGGGGGGGGGGGGGGGGGGGGGGGGGGGGGGGGGGGGGGGGGGGGGGGGGGGGGGGGGGGGGGGGGGGGGGGGGGGGGGGGGGGGGGGGGGGGGGGGGGGGGGGGGGGGGGGGGGGGGGGGGGGGGGGGGGGGGGGGGGGGGGGGGGGGGGGGGGGGGGGGGGFGGGGGGGGGGGGGGGGGGFGFGGGGGFGFGFFGGGGFGGGGGGFFFFFGFGGFGGFFFFFFFFFFBGFFFGFFFFFFF?B??
@M04650:207:000000000-C238N:1:1101:5669:9734 1:N:0:19
ACTCCTACGGGAGGCAGCAGTAGGGAATCTTCGGCAATGGACGAAAGTCTGACCGAGCAACGCCGCGTGAGTGAAGAAGGTTTTCGGATCGTAAAACTCTGTTGGTAGAGAAGAACGTTGGTGAGAGTGGAAAGCTCATCAAGTGACGGTAACTACCCAGAAAGGGACGGCTAACTACGTGCCAGCAGCCGCGGTAATACGTAGGTCCCGAGCGTTGTCCGGATTTATTGGGCGTAAAGCGAGCGCAGGCGGTTTCTTAAGTCTGATGTGAAAGCCCCCGGCTCCACCGGGG
+
GGGGGGGGGGGDGGGGGGGGGGGGGGGGGGGGGGGGGGGGGGGGGGGFGFGGGGGGGDGFFGGGGGGGGGGFGGGGGGGGGGGGGGGGGGGGGGGGGGGFGGGGFFGGGFGGGGGGGFGFFGGGGGGGGGGFGGGGGGGGGGGGGGGGDEFGGGGFCGGGGGGG7FFGEGGGGFGGGGGGFGGG8FGFFFEGDEEGDGF9CEC8CFFF>EGGGG*CEGGGGDC:E6+AC>C*7CG5DC8C.18>DDG35<DC<DGB*=6@FFGGFF*)*/9F4F?)-(9>:995.9>?BFE9
@M04650:207:000000000-C238N:1:1101:15972:9736 1:N:0:19
ACTCCTACGGGAGGCAGCAGTGGGGAATATTGCACAATGGGCGCAAGCCTGATGCAGCCATGCCGCGTGTGTGAAGAAGGCCTTCGGGTTGTAAAGCACTTTCAGCGAGGAGGAAGGGTTCGGTGTTAATAGCACCGTTCATTGACGTTACTCGCAGAAGAAGCACCGGCTAACTCCGTGCCAGCAGCCGCGGTAATACGGAGGGTGCAAGCGTTAATCGGAATTACTGGGCGTAAAGCGCACGCAGGCGGTTTGTTAAGTCAGATGTGAAATCCCCGCGCTTAACTTGGGAAC
+
GGGGGGGGDGFGGGGGGGGGFFFGGFFCGEFGFGGGGGGFGG@:+CFFEFEGGAFGGFGGGAFEGGDFGGCFGGFGGFGGGFGGGFGGGEE7AEFGFEFGFGG?FGCCFGCCE+FCCC=EGGGGCFCFDFF9FGFE:DFGGF,=FGG:FGEGGGDEFEFFGGGGFAFCF7F8EGGFGGC::CFGGFFF@*?CEEG>FFCEEG5BEEEGGC9=CCGGFGGDGGGF8?EE9CGGFECE379CE5>DGDCDD3DGGDDF@?/9F7:CFGGF=FFFFFFF(2))8(9@?FFFA?>44(
@M04650:207:000000000-C238N:1:1101:17497:9774 1:N:0:19
ACTCCTACGGGAGGCAGCAGTGGGGAATATTGCACAATGGGCGCAAGCCTGATGCAGCCATGCCGCGTGTGTGAAGAAGGCCTTCGGGTTGTAAAGCACTTTCAGCGAGGAGGAAGGCGTTGCAGTTAATAGCTGCAGCGATTGACGTTACTCGCAGAAGAAGCACCGGCTAACTCCGTGCCAGCAGCCGCGGTAATACGGAGGGTGCAAGCGTTAATCGGAATTACTGGGCGTAAAGCGCACGCAGGCGGTTTGTTAAGTCAGATGTGAAATCCCCGAGCTTAACTTGGGAAC
+
GGGGGGGGGGGGGGGGGGGGGGGGGGGGGGGGGGGGGGGGGGGGGGGGGGGGGGGGGGGGGGGGGGGGGGGGGGGGGGGGGGGGGGGGGGGGGGGGGGGGGGGGGGGGGGGGGGGGGGGGGGGGGGGGGGGGGGGGGDGGGGGGGGGGGGGGGGGGGGGGGGGGGGGGGGGGGGGGGGGGGGGGGGGGGGGGGGGGGFGGGGGGGGGGGGGGGGGGGGGGGGDFFFGGCGGGFGGGGGFGFDFFGGDGFDGGGD5>FFFFGFGFFGGFFFFFFFFF?FC>39C==BFDFFFF?1
@M04650:207:000000000-C238N:1:1101:14595:9781 1:N:0:19
ACTCCTACGGGAGGCAGCAGTAGGGAATCTTCGGCAATGGACGAAAGTCTGACGGAGCAACGCCGCGTGAGTGAAGAAGGTTTTCGGATCGTAAAACTCTGTTGTTAAAGAAGAACAAGGATGAGAGTAACTGCTCATCCCCTGACGGTATTTAACCAGAAAGCCACGGCTAACTACGTGCCAGCAGCCGCGGTAATACGTAGGTGGCAAGCGTTGTCCGGATTTATTGGGCGTAAAGCGAGCGCAGGCGGTTCTTTAAGTCTGATGTGAAAGCCCCCGGCTCACCCGGGGAGG
+
GGGGGGGGGGGGGGGGGGGGGGGGGGGGGGGGGGGGGGFGGGGGGGGGGGGGGGGGGGGGGGGGGGGGGGGGGGGGGGGGGGGGGGGGGGGGGGGGGGGGGGGGGGGGGGGGGGGGGGGDGGGGGGGGGGGGGGGGGGGGGGGGGGGGGGGGGGGGGGGGGD@FGGGGGGGGGGGGGGGGGGFFGG:DGGGGGGGDGGGGGGGGGGGGGGFGGGG5C>FGCGGGGGGGGGGGFGGECCFGFGEDD<GGB3<CDGGFFF?FGFGG=GDAFFBFFF;>?FGEFFGF*)89BFF(42
@M04650:207:000000000-C238N:1:1101:7969:9790 1:N:0:19
ACTCCTACGGGAGGCAGCAGTGGGGAATATTGCACAATGGGCGCAAGCCTGATGCAGCCATGCCGCGTGTGTGCAGAAGGCCTTCGGGTTGTAAAGCACTTTCAGCGAGGAGGAAGGGTTCGGTGTTAATAGCACCGTTCATTGACGTTACTCGCAGAAGAAGCACCGGCTAACTCCGTGCCAGCAGCCGCGGTAATACGGAGGGTGCAAGCGTTAATCGGAATTACTGGGCGTAAAGCGCACGCAGGCGGTTTGTCGCGTCTGGTGTGAAACCTCAAGGCTCAACCTTGAGCT
+
GGGGGGGGDEGGGGGGGGFFGGGGGGGGGGGGGGGGCGGFGGGGGGCFFFGGGGGGFGGGGGGGDGEGGG7FF,C9E=FGGGGGF<ECCGGGGGGGGGGGGGGGFGDDECGGGGCEGEGCC7FFEGDGAFFAD9FFCF7FCGGGGGGGGGGGGGD:FGCGCFCCFGCC*C@C,BBFGGGFEGCFCFDFFGEE5EEC?FGGD5EDGEGGFGCGCCGDF>C<*3**<CCG+9*53EDCC7@GFDEEDC<<@7CDDGDFFFFF5.1/5:CB:@69*7.;2)>)5476*)87.*0)35
@M04650:207:000000000-C238N:1:1101:8606:9803 1:N:0:19
ACTCCTACGGGAGGCAGCAGTAAGGAATATTGCGCAATGGGCGACAGCCTGACGCAGCGACGCCGCGTGGGGGATGAAGGTCTTCGGATTGTAAACCCCTTTCGGCAGGGAAGATGGAACGGGCAACCGTTCGGACGGTACCTGCAGAAGCAGCCACGGCTAACTTCGTGCCAGCAGCCGCGGTAATACGAAGGTGGCAAGCGTTGTTCGGATTTACTGGGCGTACAGGGAGCGTAGGCGGTTAGGTAAGCCCTCCGTGAAATCTCCGGGCCTACCCCGGAAAGGGCGGAGGGG
+
FGGGGGGGGGGGGGGGGGGGGGGGFGGFGGGFGGEEGFFFGGDGGGGGGGGGGGGCGGGDFGGGGGDGGGGEEECGGGF8FGGGGGGGGGGGGGGGGFGGGGG=FEEGDGFGGGGGGGGGGGG7FCFGGEGFDD>FGDFGCGFGGECCGCFFGGCAFEFGGGFGGGDFFFDG9AFGECFCEGCCCGGF7C*;88:<CEGC8F8;E*;FF*:EEGGF7C*7***>EG5?6DFDFC<=DGFGB9BDG4FFFFD*>C*57F:FC/:76*:(757BBF4)8B<).(17@>>B(8)(2;
@M04650:207:000000000-C238N:1:1101:25473:9854 1:N:0:19
ACTCCTACGGGAGGCAGCAGTGGGGAATATTGCACAATGGGCGCAAGCCTGATGCAGCCATGCCGCGTGTGTGAAGAAGGCCTTCGGGTTGTAAAGCACTTTCAGCGAGGAGGAAGGCCAACAGCTTAATAGGCTGTTGGATTGACGTTACTCGCAGAAGAAGCACCGGCTAACTCCGTGCCAGCAGCCGCGGTAATACGGAGGGTGCAAGCGTTAATCGGAATTATTGGGCGTAAAGCGTTCGTAGGCGGTTTGTTAAGTCTAGAGTTAAAGCCTGAGGCTCAACCTCAGCCC
+
GGGGGGGGGGGGGGGGGGGGGGGGGGGGGGGGGGGGGGGGGGGGGGGGGGGGGGGGGGGGGGGGGGGGGGGGGGGGGGGGGGGGGGGGGGGGGGGGGGGGGGGGGGGGGGGGGGGGGGGGGGGGGGGGGGGGGGGG=FGGGGGGGGGGGGGGGGGGGGGGGGGGGGGGGGGGGGGGGGGGGGGFGGGGGGGGGGGGGGGGGDGGGGGGGGFFGGGGCGGGGGGGGGGGGGGGFGGGGGFGFGFFGGGGFGGGGGGFF8?FFFGGFGGFFFFF4@FFBFCFFBGFFFF:7????B
@M04650:207:000000000-C238N:1:1101:18571:9910 1:N:0:19
ACTCCTACGGGAGGCAGCAGTGGGGAATATTGCACAATGGGCGCAAGCCTGATGCAGCCATGCCGCGTGTGTGAAGAAGGCCTTCGGGTTGTAAAGCACTTTCAGCGAGGAGGAAGGGTTCGGTGTTAATAGCACCGTTCATTGACGTTACTCGCAGAAGAAGCACCGGCTAACTCCGTGCCAGCAGCCGCGGTAATACGGAGGGTGCAAGCGTTAATCGGAATTACTGGGCGTAAAGCGCACGCAGGCGGTTTGTTAAGTCAGATGTGAAATCCCCGAGCTTAACTTGGGAAC
+
GGGGGGGGGGGGGGGGGGGGGGGGGGGGGGGGGGGGGGGGGGGGGGGGGGGGGGGGGGGGGGGGGGGGGGGGGGGGGGGGGGGGGGGGGGGGGGGGGGGGGGGGGGGGGGGGGGGGGGGGGGGGGGGGGDGGGGGGGGGGGGGGGGGGGGGGGGGGGGGGGGGGGGGGGGGGGGGGGGGGGGGGGFGGGGGGGGGGGGGGGGGGGGGGGGGGGGGGGGGGGGGGGGGGGGGGFGGEFGFGBGFFGDGGFGGGGGGFFF4?FFCFFGGAFFF4BFFF<BD>EFFFFFF<>4@?F(
@M04650:207:000000000-C238N:1:1101:9825:9925 1:N:0:19
ACTCCTACGGGAGGCAGCAGTGGGGAATATTGCACAATGGGCGCAAGCCTGATGCAGCCATGCCGCGTGAGTGAAGAAGGCCTTCGGGTCGTAAAGCACTTTCAGCGAGGAGGAAGGCCAACAGCTTAATCGGCTGTTGGACTGACGTTAATTGACGAAGAAGCACCGGCTAACTCCGTGCCAGCAGCCGCGGTAATACGGAGGGTGCAAGCGTTAATCGGATTTACTGGGCGTAAAGCGCACGCAGGCGGTTTGTTAAGTCAGATGTGAAATCCCCGGGCTCAACTGGGGA
+
FGGGGGGGGGGGGGGGGGGGGGGGGGGGFGG<FFGGGGGGCFG7CGGFFGGGAFEFGG8F,CAFGGGGG7FFGGGGGGGGFFGGGGGGG7FGGGGGG8FG8F?,5,66=:E:FGF8+,,8A+B8,,88A,,+8+B:@9,:3,C==EG7FG+7,,,783<*@:F@>5@C*>FGGFF9FEFGGGGGGGCGGEGGGGGGGGFGDCEE58CEGGGGGCE*:*:<ED*:<F9CF48CDEDCFGFG3177/9995CDGG3577FF?<*009**-9?FB*94@B6).)3**08*.(5>?
@M04650:207:000000000-C238N:1:1101:29026:9969 1:N:0:19
ACTCCTACGGGAGGCAGCAGTGGGGAATATTGCACAATGGGCGCAAGCCTGATGCAGCCATGCCGCGTGTGTGAAGAAGGCCTTCGGGTTGTAAAGCACTTTCAGCGAGGAGGAAGGGTTCAGTGTTAATAGCACTGTTCATTGACGTTACTCGCAGAAGAAGCACCGGCTAACTCCGTGCCAGCAGCCGCGGTAATACGGAGGGTGCAAGCGTTAATCGGAATTACTGGGCGTAAAGCGCACGCAGGCGGTTTGTTAAGTCAGATGTGAAATCCCCGAGCTTAACTTGGGAAC
+
GGGGGGGGGGGGGGGGGGGGGGGGGGGGGGGGGGGGGGGGGGGGGGGGGGGGGGGGGGGGGGGGGGGGGGGGGFFGGGGGGGGGGGGGGGFGGGGGGGGGGGGGGFGCFGGGGGGGGGGGGGGFGFGGGGGGGGGGGGGGGGGGGGGGGGGGGGGGGGCCAEGGGGGFGGGDGGGGGGGGGGGGGGGFCEDGGGGGGGGGGGGGGGGGGGGGGGGGGGFGGGGGGGGGEFFFEGGGGGFGFDFFGGDD>DDDDGGFF?49FF7:?DGF?=6@FBFF?63BD6G??BF:46F25,
@M04650:207:000000000-C238N:1:1101:3535:9976 1:N:0:19
ACTCCTACGGGAGGCAGCAGTGGGGAATATTGCACAATGGGCGCAAGCCTGATGCAGCCATGCCGCGTGTGTGAAGAAGGCCTTCGGGTTGTAAAGCACTTTCAGCGAGGAGGAAGGGTTCGGTGTTAATAGCACCGTTCATTGACGTTACTCGCAGAAGAAGCACCGGCTAACTCCGTGCCAGCAGCCGCGGTAATACGGAGGGTGCAAGCGTTAATCGGAATTACTGGGCGTAAAGCGCACGCAGGCGGTTTGTTAAGTCAGATGTGAAATCCCCGAGCTTAACTTGGGAAC
+
GG<FCFGCB:@FFGCFGGGE;FFFFFCEFFGGGGGGGEGCF@:CGGGFFEE<FGFGGG<CCC8CFBE>FGGFGCFGDFGCECGAFFCEGGGCFEFGFGEFF,,<EEFDEGGFCGFGEGCGFEGBFFGGGGFFFGFFGBCFDDFGGGFGFGGGGGEGGGGFGGGFECEGGDEEGFGGC8FFEFGGGFCEBC5BEGGGFBECECEG83;CCGG*;E>EGGGGGG=EGFFFG:FFEGGG<>=DBCBECC5))117DDC).*9@<7CG?>>AFFF7@?FFFF3.)-98@FB))4>?:,
@M04650:207:000000000-C238N:1:1101:6502:10028 1:N:0:19
ACTCCTACGGGAGGCAGCAGTGGGGAATATTGCACAATGGGCGCAAGCCTGATGCAGCCATGCCGCGTGTGTGAAGAAGGCCTTAGGGTTGTAAAGCACTTTAGATGGAGGGGAGTGGTCACAGGGTTATGAGCCGTGTGATTTGACGTACTCCAGGGAATAAGCACCGGCTACCTCCTTGCCAGCAGCCGCGGTAACCCGGGGGGTGCGAGCGTTAATCGGAATGACTGGGCGTAAAGGGCGTGTAGGTGGTTTACTAAGTGTGACGTGAATGTGCAGGGCTTACCCTTGTT
+
FFGGGGGGG@FEE+BFFFG8FGGGGGGFGGF<FGGGGGC-CFCFEFFGGGFGECFDCGGGG8CE+:CC7F7F@FFF9EDFFGGG9FD<FG@FGGGF9E=FGF,:B59,B4?+@F7:?<F?,AF<A+FFG,A,8,8+8+A=CFGGF9>+@F7FEB,:,>D,,,,3,>4,3@*>>,49DC,D9C7D8>,6>,**4*:B:++3=C*=*:::EC5*8:CEC5::*75*;+0+<7855*9CD3**)C>FGD*?*2279F*09/@970:C?>C<DB4;*11*.)2))3C>FF423.).<
@M04650:207:000000000-C238N:1:1101:18024:10029 1:N:0:19
ACTCCTACGGGAGGCAGCAGTAGGGAATTTTCCGCAATGAGCGAAAGCTTGACGGAGCGACACAGCGTGCAGGATGAAGGTCTTCGGATTGTAAACTGCTGTTGTAAGGGAAGAAAAAATTTAATAGGAAATGATTAAATCTTGACGGTACCTTATTAGAAAGTGACGGCAAACTATGTGCCAGCAGCCGCGGTAATACATAGGTCACAAGCGTTATCCGGAATTATTGGGCGTAAAGCGTTCGTAGGCGGTTTGTTAAGTCTAGAGTTAAAGCCTGAGGCTCAACCTCAGCCC
+
GGGGGGGGGGGGGGGGGGGGFFEFGGGGGGGGGGGGGGGGGGEGGGGGGGGGGGGGGGGGGEGEFGGGGGGGGGGGGGGGEFGGGGGFGGGGGGGGGGGGGGGGGGGGGGGGGGGFGBCFFFFAFGGGGGGGDGGGGGGFFFGF9CCGGFGGGGGDGGGGGFDFGGEEDCGEGGGGGCECG9FGFGFGFGCGGEDEGGGGFFCGGGGFFFECEEEGGF>CD3=FGFFGG=CF5EG57CFGFGFFGGG3=DGCD3C>FFFFFFGGFGGFFF=F4*>FF74>FBGFFFFFFFFF:?
@M04650:207:000000000-C238N:1:1101:27978:10033 1:N:0:19
ACTCCTACGGGAGGCAGCAGTGGGGAATATTGCACAATGGGCGCAAGCCTGATGCAGCCATGCCGCGTGTGTGAAGAAGGCCTTCGGGTTGTAAAGCACTTTCAGCGAGGAGGAAGGGTTCGGTGTTAATAGCACCGTTCATTGACGTTACTCGCAGAAGAAGCACCGGCTAACTCCGTGCCAGCAGCCGCGGTAATACGGAGGGTGCAAGCGTTAATCGGAATTACTGGGCGTAAAGCGCACGCAGGCGGTTTGTTAAGTCAGATGTGAAATCCCCGAGCTTAACTTGGGAAC
+
GGGGGGGGGGGGGGGGGG?FFGGGGGGGGGGGGGGGGGGGGGGGGGGGGGGGGGGGGFGGGGGGGGGFFGGGGGGGGGGGGGGGGGGG8CFGFFGGFGGGGDGGGGGGGGGGGGGGGGFGGGGFGGGGGFGGGGFGGGEFGGFGGGGGFGGGGGGGGGGGGGGGGGGGGGGGGGGGGGGGGGGGGGGGGGGGGGEGGGFGGGGGGGGGGGGGG/8EFFGGGGGGGGFFCFGDBGDGGFFGFGFFGGGGFGGDDGGFFFFFC?FDF*:<FFFF6=?F1>DFF06@B8=<AFF??,
@M04650:207:000000000-C238N:1:1101:8506:10088 1:N:0:19
ACTCCTACGGGAGGCAGCAGTGGGGGATATTGCACAATGGGCGGAAGCCTGATGCAGCCATGCCGCGTGTGTGAAGAAGGCCTTAGGGTTGTAAAGCACTTTAGATGGAGGGGAGTGGTCATAGGGTTAAGAGCCGTGTGATTTGACGTACTCCAGGGAATAAGCACCGGCTAACTCCGTGCCAGCAGCCGCGGTAACACGGGGGGTGCGAGCGTTAATCGGAATGACTGGGCGTAAAGGGCGTGTAGGTGGTTGACTAAGTGTGACGTGAACGTGCAGGGCTTACCCTTGTT
+
GGGGGGGGGGGDECGGGGGGGGGGGGDGGGG<FFFFFGGGGGGGDEDGGG8FGGGGGGGGGGGFGGGGGGGGGGGGGGGF8EGEFFGGGGGGGGGGFFFGGFEFFGGGFGG>CF:FGGGFGGGFFGGGGGFFCCGGGEGCGGGGGGG7F+@FC,@<<CCGF;F,EF7>CEGEFGGGEFCF@E7ECE?7@8EE5EG>CGCFCE*?EEGGGGG=EGEG=3::CD=EFG7CGFF5@GD5*9=75CBBDCD*9075DF3?6@F*+1?CF>76@E)5*0<5<F*:)4FF@F:7?F:>B
@M04650:207:000000000-C238N:1:1101:12799:10089 1:N:0:19
ACTCCTACGGGAGGCAGCAGTGGGGAATATTGCACAATGGGCGCAAGCCTGATGCAGCCATGCCGCGTGTGTGAAGAAGGCCTTCGGGTTGTAAAGCACTTTCAGCGAGGAGGAAGGGTTCAGTGTTAATAGCACTGTTCATTGACGTTACTCGCAGAAGAAGCACCGGCTAACTCCGTGCCAGCAGCCGCGGTAACACGGGGGGTGCGAGCGTTAATCGGAATGACTGGGCGGAAAGGGCGTGTAGGTGGTTGACTAAGTGTGACGTGAAAGTGCAGGGCTTACCCTTGTTA
+
EGGGGGGGGGGGGGGGGGGGFGGGGGGGGGGGGEFGGGGGCFGEDEGFGGGGGGGGGGGGFGDGGGGGGFCFGGGGGGGGGGGGGGGGFGC:?FCFGGGFGGGCFGE=FGDEFGFFCEGGFGGAFBEGFGGFGGGGGGGGGFGEGGE@CFEGFGGGDEG7DCFADFEGDEECFGDFGGGEEGFGFCFCGGGEGGDG?F?CGCEED8C7>CECGC5CF>CFGDECC9E9?C55>5<:DGFGFG5D>FD7/9F7CDGFFFF909CGF>C2)05/9*9/5<55>0<@67))4F?9A
@M04650:207:000000000-C238N:1:1101:12754:10130 1:N:0:19
ACTCCTACGGGAGGCAGCAGTGGGGAATATTGCACAATGGGCGCAAGCCTGATGCAGCCATGCCGCGTGTGTGAAGAAGGCCTGGGTTGTAAAGCACTTTCAGCGAGGAGGAAGGCGTTGCAGTTAATAGCTGCAGCGATTGACGTTACTCGCAGAAGAAGCACCGGCTAACTCCGTGCCAGCAGCCGCGGTAATACGGAGGGTGCAAGCGTTAATCGGAATTACTGGGCGTAAAGCGCACGCAGGCGGTTTGTTAAGTCAGATGTGAAATCCCCGAGCTTAACTTGGGAACTG
+
GGGGGGGGGGGGGGGGGGGGGGGGGGGGGGGGGGGGGGGGGGGGGGGGGGGFGGGGGGGGGGGGGGGGGGGGGGGGGGGGGGGGGGGGGGGGGGGGGGGGGGGGGGGGGGGGGGGGGGGGGGGGGGGGGGGGGGGGGGGGGGGGGEGGGGGGGGGGGGGGGGGGGGGGGGGGGGCGGGGGGGGGGGGGGGGGGGGGGGGGGGGGGGGGGGGGGGGGGGGGEGDGGGGGGGGEEGFGGGFGFGFFGGGGFCGDGGGFFFF?CFFGFFG>4@B4?FFFFFGFFAFFFFFFBFF?0,
@M04650:207:000000000-C238N:1:1101:10973:10147 1:N:0:19
ACTCCTACGGGAGGCAGCAGTGGGGAATATTGCACAATGGGCGCAAGCCTGATGCAGCCATGCCGCGTGTGTGAAGAAGGCCTTAGGGTTGTAAAGCACTTTCAGCGAGGAGGAAGGCGTTGCAGTTAATAGCTGCAGCGATTGACGTTACTCGCAGAAGAAGCACCGGCTAACTCCGTGCCAGCAGCCGCGGTAATACGGAGGGTGCAAGCGTTAATCGGAATTACTGGGCGTAAAGCGCACGCAGGCGGTTTGTTAAGTCAGATGTGAAATCCCCGAGCTTAACTTGGGAAC
+
GGGGGGGGGGGGGGGGGGGGGGGGGGGGGGGGGGGGGGGGGGGGGGGGGGGGGGGGGGGGGGGGGGGGGGGGGGGGGGGGGGGGGGGGGGGGGGGGGGGGGGGGGGGGGGGGGGGGGGGGGGGGGGGGGGGGGGGGGGGGGGGCGGGEFGGGGGGGGGGGGGGGGGGGGGGGGGGGGGEGGGGGGGGGGGGGGGGGGFGCGCEGGEEGFGGFGEGCGGGGC3E=FGGFGGFGBGGGGGFGB3>EGGGGFGGDGDGFFFFFGFFGFGD<F6FF=@?F?BD5>0*9FFF)-072:(
@M04650:207:000000000-C238N:1:1101:21242:10155 1:N:0:19
ACTCCTACGGGAGGCAGCAGTGGGGAATATTGCACAATGGGCGCAAGCCTGATGCAGCCATGCCGCGTGTGTGAAGAAGGCCTTAGGGTTGTAAAGCACTTTCAGCGAGGAGGAAGGCGTTGCAGTTAATAGCTGCAGCGATTGACGTTACTCGCAGAAGAAGCACCGGCTAACTCCGTGCCAGCAGCCGCGGTAATACGGAGGGTGCAAGCGTTAATCGGAATTACTGGGCGTAAAGCGCACGCAGGCGGTTTGTTAAGTCAGATGTGAAATCCCCGAGCTTAACTTGGGAAC
+
GGGGGGGGGGGGGGGGGGGGGGGGGGGGGGGGGGGGGGGGGGGGGGGGGGGGGGGGGGGGGGGGGGGEGFGGGGGGGGGGGGGGGGGGGGGGGGGGGGGGGGGGGGGGGGGGGGGGGGGGGGGGGGGGGGGGGGGGGGGGGCFGGGGGGGGGGGGGGGGFFGGGGGGGGGGGGGGGGGGGGGGGGGGGGGGGGGGGGGGGGGGGGGGGGFFEGEGGGGGGGGGGGGGGGGGGFGGGFGFGDDEEGGGGFGGGGCGFFFFFGFGGFGGFFFFFFF@F?;DB36<FFFFFBFF??,
@M04650:207:000000000-C238N:1:1101:27824:10165 1:N:0:19
ACTCCTACGGGAGGCAGCAGTGGGGAATATTGCACAATGGGCGCAAGCCTGATGCAGCCATGCCGCGTGTGTGAAGAAGGCCTTCGGGTTGTAAAGCACTTTCAGCGAGGAGGAAGGGTTCAGTGTTAATAGCACTGTTCATTGACGTTACTCGCAGAAGAAGCACCGGCTAACTCCGTGCCAGCAGCCGCGGTAATACGGAGGGTGCAAGCGTTAATCGGAATTACTGGGCGTAAAGCGCACGCAGGCGGTTTGTTAAGTCAGATGTGAAATCCCCGAGCTTAACGTGGGAAC
+
GGGGGGGGGGGGGGGGGGGGGGGGGGGGGGGGGGGGGGGDGGGGGGGGGGGGGGGGGGGGGGGGGGGGGGGGGGFGGGGGGGFGGGGGGGGGGGGGGGGGGGGGGGGGGGGEGGFFGEFFGGGGGGGGGGGGFGDGGFGGFFGGGCGEDFEGGGGGDEFGGFGFGGGGGGGCGGGGCGGGDCCFFFGGEDGGDCEGDGF5CC*CEEEGGGGGGEEGG>CGGDAEEGGGGFFGFGGGFC4>@D>B3CDGFDGGGGGFF=FFF?7D@FFABB=F==?)(4C3797@@6)417<2:-
@M04650:207:000000000-C238N:1:1101:12746:10181 1:N:0:19
ACTCCTACGGGAGGCAGCAGTGGGGAATATTGCACAATGGGCGCAAGCCTGATGCAGCCATGCCGCGTGTGTGAAGAAGGCCTTCGGGTTGTAAAGCACTTTCAGCGAGGAGGAAGGCCAACAGCTTAATAGGCTGTTGGATTGACGTTACTCGCAGAAGAAGCACCGGCTAACTCCGTGCCAGCAGCCGCGGTAATACGGAGGGTGCAAGCGTTAATCGGAATTACTGGGCGTAAAGCGCACGCAGGCGGTTTGTTAAGTCAGATGTGAAATCCCCGAGCTTAACTTGGGAAC
+
GGGGGGGGGGGGGGGGGGGGGGGGGGGGGGGGGGGGGGGGGGGGGGGGGGGGGGGGGGGGGGGGGGGFGGGGGGGGGGGGGGGGGGGGGGGGGGGGGGGGGGGGGGGGGGGGGGGGGGGGGGGGGGGGGGGGGGGGGGGGGGGGGGGGGGGGGGGGGGGGGGGGGGGGGGGGGGGGGGGGGGGGGGGGGGDGGGGGGGGGGGGGGGGGGGGFGGGEGFFDECCCGGGGGGGDDGGGGGFGFGFEDDGG>CGDD5D:FFFFG?GG??F44?@B4@6F?FGFBFFF68B4<FFFF(
@M04650:207:000000000-C238N:1:1101:12246:10193 1:N:0:19
ACTCCTACGGGAGGCAGCAGTAGGGAATCTTCGGCAATGGACGAAAGTCTGACCGAGCAACGCCGCGTGAGTGAAGAAGGTTTTCGGATCGTAAAACTCTGTTGGTAGAGAAGAACGTTGGTGAGAGTGGAAAGCTCATCAAGTGACGGTAACTACCCAGAAAGGGACGGCTAACTACGTGCCAGCAGCCGCGGTAATACGTAGGTCCCGAGCGTTGTCCGGATTTATTGGGCGTAAAGCGAGCGCAGGTGGTTTATTAAGTCTGGTGTAAAAGGCAGTGGCTCAACCATTGT
+
GGGGGGGGGGGGGGGGGGGFGGGGGGGGGGGGGGGGGGGGFGGEGGGFFGGGGGGGGGGGGGGGGGGGGGGFGGGGGGGGFCFGGGGCGEGGGGGGGGGGGGGGGGGGGGFGGGGGGFGGG:DF8FEBFGGGGGCGDGGGGDEFGGCEG+DFGGGFGGGGFGGGGGGGGGGDGGGGF7FAFGGGGGGFFFECGGEGEGGGFCFGGCF<CGGGGG:5/7?>ECEECCCFCFG5FG7=DCBGF:>B3DDG>GFC5*5)9B?FFFGGFFGFF?=?FF:)(:C::?7?FF?42*9:A
@M04650:207:000000000-C238N:1:1101:16974:10202 1:N:0:19
ACTCCTACGGGAGGCAGCAGTAGGGAATTTTCCGCAATGAGCGAAAGCTTGACGGAGCGACACAGCGTGCAGGATGAAGGTCTTCGGATTGTAAACTGCTGTTGTAAGGGAAGAAAAAATTTAATAGGAAATGATTAAATCTTGACGGTACCTTATTAGAAAGTGACGGCAAACTATGTGCCAGCAGCCGCGGTAATACATAGGTCACAAGCGTTATCCGGAATTATTGGGCGTAAAGCGTTCGTAGGCGGTTTGTTAAGTCTAGAGTTAAAGCCTGAGGCTCAACCTCAGCCC
+
GGGGGGGGGDGGGGGGGGGGGGGGGGGGGGGGGGGGGGGGGGGGGGGGGGGGGGGGGGGGGGGGGGGGGGGGGGGGGGGGGGGGGFEGGGGGGGGGGGGFGFGGGGGGGGGGEGGGGGGGGGGGGGGGGGGGGGGGGGGGGGGGGGGGGGGGGGGGGGGFGGGGGGGGGGGGGGGGGGGGGGGGGGGGGGGGGEGGGGGGGGFGGGGGGGGGCEGGC7DGGG5CFGGC7=GGBGGGG74D>G@DGGGGFG<DGGDFFBFFGFF=879>FFF4*=7??FC530*?FFFFFFFF0:
@M04650:207:000000000-C238N:1:1101:4311:10213 1:N:0:19
ACTCCTACGGGAGGCAGCAGTGGGGAATATTGCACAATGGGCGCAAGCCTGATGCAGCCATGCCGCGTGTGTGAAGAAGGCCTTCGGGTTGTAAAGCACTTTCAGCGAGGAGGAAGGGTTCAGTGTTAATAGCACTGTTCATTGACGTTACTCGCAGAAGAAGCACCGGCTAACTCCGTGCCAGCAGCCGCGGTAATACGGAGGGTGCAAGCGTTAATCGGAATTACTGGGCGTAAAGCGCACGCAGGCGGTTTGTTAAGTCAGATGTGAAATCCCCGAGCTTAACTTGGGAAC
+
FGFFFGGGGGGGGG>GGGGFCEGGEGE<FDCGFFFGGGEEG?FGGDFFGGGGGGGGGGGGCFGGGEGGDF@FG<F<FDFGGFG?FGGGGGGGFGGGGFG8:ECFGF@CEE:FGGFFGDGGGGGCFFAFFEGGFGGGGFFGGFFFGGG@FFFGGGGDEFEFFF@FGFFFGGDEGGGFG:<FEGGG>CFF81CDG**:CFFGGGGGEGGGGGFGGE>EGGGD;D*:+<?FGCFFDEDEGG=DDD;DGGCGF57)>>DF4=FF<*:CFFCBFFFF@=@F6;DBE>4FF6*-6@F<?(
@M04650:207:000000000-C238N:1:1101:8225:10240 1:N:0:19
ACTCCTACGGGAGGCAGCAGTAGGGAATCTTCGGCAATGGACGAAAGTCTGACCGAGCAACGCCGCGTGAGTGAAGAAGGTTTTCGGATCGTAAAACTCTGTTGGTAGAGAAGAACGTTGGTGAGAGTGAAAAGCTCATCACGTGACGGTAACTACCCAGAAAGGGACGGCTAACTACGTGCCAGCAGCCGCGGTAATACGGAGGTGCAAGGCGTGTTCCGGTTTTATTGGGCGTAAGCCAGCGGCAGGGGGTTGATTAGGCTGGGGGGAAAAGGCAGGGGCTCAACCATGGAT
+
GGGGGGGGGGGGGGGGGGGGGGGGGGGGGGGGC@FGGGGGFFGGGGGCFGGG9CCGGGGGGGGGGGGGGGGGGGGGGGGGFEFGGGGGEEGFGGG<FGGGGGGGGGAEAFFGGGG?FBFDFBF9FFGFF,,,BFG9F,E9,,36,D+>C+>FGCFGGCC<FFFGFEF:B77*C<>,,61,6=8,:A<:FFC*1*4:C9+2=*;E73*=+++*21;***2:E5**;77CCCDF7*)2C5**)*)))1/9><DD)))9**1*+)*17*)()08>4<)8339>70C)9*7(8*/())
@M04650:207:000000000-C238N:1:1101:13746:10277 1:N:0:19
ACTCCTACGGGAGGCAGCAGTGGGGAATATTGCACAATGGGCGCAAGCCTGATGCAGCCATGCCGCGTGTGTGAAGAAGGCCTTAGGGTTGTAAAGCACTTTCAGCGAGGAGGAAGGCGTTGCAGTTAATAGCTGCAGCGATTGACGTTACTCGCAGAAGAAGCACCGGCTAACTCCGTGCCAGCAGCCGCGGTAATACGGAGGGTGCAAGCGTTAATCGGAATTACTGGGCGTAAAGCGCACGCAGGCGGTTTGTTAAGGCAGATGTGAAATCCCCGAGCTTAACTTGGGAAC
+
GGGGGGGGGGGGGGGGGGGGGGGGGGGGGGGGGFGGGGGGGGGGGGGGGGGG<FCFGGCFFGGGGGGGGGGGGGFFGGGGGGGGGGGGGGGGGGGGGFGGFGGC,F++4CFFGGGD?BFF@EEFGF?EBAFCF9ADCEFGC@FEFCF=@F+,@CCCG<DFCFE7BFGFGGCGFA,?>>B7:CGC7,4<CGGG>:CGC;9=C8:CGCCC:F9CG7C=EGGFCGEGCCEFGGGGEE<EGG?D5>)7)91>)9<7559556B?+75C56C-*0==*6?)-3<557</*97:)/)8>(
@M04650:207:000000000-C238N:1:1101:8304:10281 1:N:0:19
ACTCCTACGGGAGGCAGCAGTGGGGAATATTGCACAATGGGCGCAAGCCTGATGCAGCCATGCCGCGTGTGTGAAGAAGGCCTTCGGGTTGTAAAGCACTTTCAGCGAGGAGGAAGGGTTCGGTGTTAATAGCACTGTTCATTGACGTTACTCGCAGAAGAAGCACCGGCTAACTCCGTGCCAGCAGCCGCGGTAATACGGAGGGTGCAAGCGTTAATCGGAATTACTGGGCGTAAAGCGCACGCAGGCGGTTTGTTAAGTCAGATGTGAAATCCCCGAGCTTAACTTGGGAAC
+
GGGGGGGGGGGGGGGGGGGGGGGGGGGGGFGGGGGGGGGGGGGGGGGGGGGGGGGGGGGGGGGGGGGFGEFGGGGGGGGGGGGGGGGGGGGGGGGGGGGGGGGGGGGGGG@BFGFFGGDFGGGGGGDFGGGGGGGGGFGGGGGGGGGGGGGGGEGGGGGGGFFGGGGGGGGGFGGGGGGGDGGGCCFF@CEGGCEEGFFGDGGGGGDCFGGGGG>EGFGGGGEFGFFFCFFG>EGGFGFDFGD@GGGGFGGGGGD:)9=FC=C77CFAFFFFB@@FF(17:;DFFF=AFFFFF8
@M04650:207:000000000-C238N:1:1101:13269:10282 1:N:0:19
ACTCCTACGGGAGGCAGCAGTAGGGAATCTTCGGCAATGGACGAAAGTCTGACCGAGCAACGCCGCGTGAGTGAAGAAGGTTTTCGGATCGTAAAACTCTGTTGTTAGAGAAGAACAAGTAGGAGAGTAACTGCTCTTACCTTGACGGTATCTAACCAGAAAGCCACGGCTAACTACGTGCCAGCAGCCGCGGTAATACGTAGGTGGCAAGCGTTGTCCGGATTTATTGGGCGTAAAGCGAGCGCAGGCGGTTTCTTAAGTCTGATGTGAAAGCCCCCGGCTCAACCGGGGAGG
+
GGGGGGGGGGGGGGGGGGGGGGGGGGGGGGGGGGGGGGGGGGGGGGGGGFGGGGGGGGGGGGGGGGGGGGGGGGGGGGGGGGGGGGGGGGGGGGGGGGGGGGGGGGGGGGGGGGGGGGGGGGGGGGGGGGGGGGGGGGGGGGGGCFGGEFGGGGGGGGGGGFGGFFGGGGGGGGGGGEGGGGGGGGGGGGGGGGGDCFGGGGGECGGGGGG=EEEGEGGGGG5C?CFGGGGFEGGG3CFDDGEB3CDD@DGG:DGFFFFFC*::?:?AFFF4@@>@BFGF329??FFBB>EFFF
@M04650:207:000000000-C238N:1:1101:19116:10299 1:N:0:19
ACTCCTACGGGAGGCAGCAGTGGGGAATATTGCACAATGGGCGCAAGCCTGATGCAGCCATGCCGCGTGTGTGAAGAAGGCCTTCGGGTTGTAAAGCACTTTCAGCGAGGAGGAAGGCCAACAGCTTAATAGGCTGTTGGATTGACGTTACTCGCAGAAGAAGCACCGGCTAACTCCGTGCCAGCAGCCGCGGTAATACGGAGGGTGCAAGCGTTAATCGGAATTACTGGGCGTAAAGCGCACGCAGGCGGTTTGTTAAGTCAGATGTGAAATCCCCGAGCTTAACTTGGGAAC
+
GGGGGGGGGGGGGGGGGGGGGGGGGGGGGGGGGGGGGGGGGGGGGGGGGGGGGGGGGGGGGGGGGGGGGGGGGGGGGGGGGGGGGGGGGGGGGGGGGGGGGGGGGGGGDEFGGGGGGGGGGGGGGFGGGGGGGGGGGGGGGGFFGFGGGGGGGGGGGGGGGGGGGGGGGGGGGGGGGGGGGGGGGGGGDEGGGGGGGGGFGGGGGGGGGGGGGGGGGGGGGGGGGGGGGCFGEGDGCGFGFGFFGDGGEGGGGGGFFFFFGFC>B>>>??@FFF4@:;GFE9GFFFF2<@FB7(
@M04650:207:000000000-C238N:1:1101:4929:10316 1:N:0:19
ACTCCTACGGGAGGCAGCAGTGGGGAATATTGCACAATGGGCGCAAGCCTGATGCAGCCATGCCGCGTGTGTGAAGAAGGCCTTAGGGTTGTAAAGCACTTTCAGCGAGGAGGAAGGCGTTGCAGTTAATAGCTTCAGCGATTTACGTTACTCGCAGAAGAAGCACCGGCTAACTCCGTGCCAGCAGCCGCGGTAATACGGAGGTTGCAAGCGTTAATCGGAATTACTGGGCGTAAAGCGCACGCAGTCGGTTTGTTAATTCAGATTTGAAATCCACGAGTTTATCTTGTGAAC
+
GGCGGGDFGGG>F7;F@C8FFFGGGGGGFGGGF9FFGGGGGGEGGDB<FC8AFEFAFF?,,6<8F7C:FFCFFFF9FGDGGAFFGGG,CAEGGGGGGFFG,FEFAFEGGC7+@?,:F=FG+:><,AF@FCF9DF<D<B,>3<=+9,@<DFGFG+C>F:@CCC,<@@,5@8FG?F9,?7FBE@FE7@=FDEE*31=*3?+1888C*32/BC+=****7CFCGG5:FFFC+9**8:7/*2/951753<3/9*))1CDF:49*+/0*/**669697@?*.29>)-*/**94<*)..)
@M04650:207:000000000-C238N:1:1101:28402:10317 1:N:0:19
ACTCCTACGGGAGGCAGCAGTGGGGAATATTGCACAATGGGCGCAAGCCTGATGCAGCCATGCCGCGTGTGTGAAGAAGGCCTTCGGGTTGTAAAGCACTTTCAGCGAGGAGGAAGGCCAATAGCTTAATAGGCTGTTGGATTGACGTTACTCGCAGAAGAAGCACCGGCTAACTCCGTGCCAGCAGCCGCGGTAATACGGAGGGTGCAAGCGTTAATCGGAATTACTGGGCGTAAAGCGCACGCAGGCGGTTTGTTAAGTCAGATGTGAAATCCCCGAGCTTAACTTGGGAAC
+
FGGGGGGGGGGGGGGGGGGGGGGGGGGGGGGGGGGGGGGGGGGGGGGGGGGGGGGGGGGGGGGGGGGGGGGGGGGGGGGGGFGGGGGGFEGEFGGGFGGFFGGGGGGGGGGGDFGGGGGGGGGGGGGGFGGGGGFFFFGGGGEGGGGGGGGGGGGGGGGGGGCEDGGGGGGGFFGGGGGGGGGGGGGGEEGGDGGGGGGGDGGGGGGGGGGGGGGDGGGFGCEGFGFFEGGGFGGCFGFGFGFFGDDGFGGG3CDF@@=FFFGFBCFFF?FFFF:FB>3@DBFBFFFD>@FB>(
@M04650:207:000000000-C238N:1:1101:19744:10326 1:N:0:19
ACTCCTACGGGAGGCAGCAGTGGGGAATATTGCACAATGGGCGCAAGCCTGATGCAGCCATGCCGCGTGTGTGAAGAAGGCCTTCGGGTTGTAAAGCACTTTCAGCGAGGAGGAAGGGTTCAGTGTTAATAGCACTGTTCATTGACGTTACTCGCAGAAGAAGCACCGGCTAACTCCGTGCCAGCAGCCGCGGTAATACGGAGGGTGCAAGCGTTAATCGGAATTACTGGGCGTAAAGCGCACGCAGGCGGTTTGTTAAGTCAGATGTGAAATCCCCGAGCTTAACTTGGGAAC
+
GGGGGGGGGGGGGGGGGGGGGGGGGGGGGGGGGGGGGGGGGGGGGGGGGGGGGGGGGGGGGGGGGGGGGGGGGGGGGGGGGGGGGGGGGGGGGGGGGGGGGGFGGGGEFGFGGGGGGGGGGGGFG<FGGGGGGGGGGFGGGGGGGGGGGGGGGGGGGGGGGGGGGGGGGGGGGGGGGGGGGGGGGGGGGGGGGGGGGGGGGGGGGGGGGGGGGGGGGGGGEGGFGGGGGGGGFGGGGGFGFGFFGGGG>DGGGGGFFFFFGFGGFGGFFFFFFFFF?FCBD3CFFFFFBFF??4
@M04650:207:000000000-C238N:1:1101:21369:10336 1:N:0:19
ACTCCTACGGGAGGCAGCAGTGGGGAATATTGCACAATGGGCGCAAGCCTGATGCAGCCATGCCGCGTGTGTGAAGAAGGCCTTCGGGTTGTAAAGCACTTTCAGCGAGGAGGAAGGGTTCGGTGTTAATAGCACCGTTCATTGACGTTACTCGCAGAAGAAGCACCGGCTAACTCCGTGCCAGCAGCCGCGGTAATACGGAGGGTGCAATCGTTAATCGGAATTACTGGGCGTAAAGCGCACGCAGGCGGTTTGTTAAGTCAGATGTGAAATCCCCGAGCTTAACTTGGGCAC
+
FDFGGGGGGGCGG@GEEGGGGFGGECFGGGGGGGGGGGCFGGGGGGEFGGDGFGCFGGGGGGGGGF@CFEGGGGGGGFGGGGGGGFGGGEGGGGGGFG<FGFGGGGGGEDGGGDEGGCFGCFCBCGGGFEGGFFFGGG7DF,=FDFGGGGGGGGGG@FFGGGGGGGGEGGGEGGGGGEFFGFFFGGGGGGG>8=EGGGGGGGDGCEG=FG+AFG5FGGGGGG55+AEE+2AE@5DCFC?DDD)<D39D@DGGGDG5F*@FA@**8>C<??FF??)?:>D@@FGFF*7A>FF(4,
@M04650:207:000000000-C238N:1:1101:8100:10363 1:N:0:19
ACTCCTACGGGAGGCAGCAGTGGGGAATATTGCACAATGGGCGCAAGCCTGATGCAGCCATGCCGCGTGTGTGAAGAAGGCCTTCGGTATGTAAAGCACTTTCAGCGAGGAGGAAGGGTTCGGTGTTAATAGCACCGTCCATTGACGTTACTCGCAGAAGAAGCACCGGCTAACTCCGTGCCAGCAGCCGCGGTAATACGGAGGGTGCAAGCGTTAATCGGAAGTAATGGGCGTAAAGCGCACGCAGGCGGTTTGTTAAGTACGATGTGAAATCCCCGAGCTTAACTTGGGAAT
+
CFGFGGCGGCFFCFFGEEGFFEGGGGEDFGGGGGGCGGEGG@F7FF7FDGFFFGGFGGFF,FGFGGEGEFCFCFGFAFFG8FDFEGG,,4=EEFBFBEF<F??FF9FCCGG+@FGFCFE,ACC=3B+?,,CFCFBFC@+@=,@F9,C@=>EB>FE+5FFFEGEF:C7>F@78D:,?;>>>::?6@<F7:B8:>E7:;;+=*1:CGC8E?7?==:C*:**1/*8*<E+2+20:5>D*C>BD355:3<)95))9595)7**/0**1)**,9B4*@*/),-777,7**17))).24,
@M04650:207:000000000-C238N:1:1101:19139:10388 1:N:0:19
ACTCCTACGGGAGGCAGCAGTGGGGAATATTGCACAATGGGCGCAAGCCTGATGCAGCCATGCCGCGTGTGTGAAGAAGGCCTTCGGGTTGTAAAGCACTTTCAGCGAGGAGGAAGGGTTCGGTGTTAATAGCACCGTTCATTGACGTTACTCGCAGAAGAAGCACCGGCTAACTCCGTGCCAGCAGCCGCGGTAATACGGAGGGTGCAAGCGTTAATCGGAATTACTGGGCGTAAAGCGCACGCAGGCGGTCTGTCAAGTCGGTTGTGAAATCCCCGGGCTCAACCGGGGAAC
+
FFGGGGGGGGGGGGGGGGGGGCFGGGGGGGGGGGGGGGGGGGGGGGGGGGGGGGGGGGGGGGGGGGGGGGGGGGFGGGGGGGGGGGGDFFGGGGGGGGGGFGGGGGGGGGGGGGGGGGFGGGGGEECFGGGFGGGGGGGGGFGGFFGEGGE@FGGEGE7,@DFFDGEF7BCEGGGGGGDGGC;>EF>E8**48=CECEFEG*=EDEGCC+<EGGGGGCGFE5EDFGGGCFGG>E<CF7=DDGFB))9D>)>15DG@?FFFFBD:)*)-0/*=FF@)(-9;D(*0*<)((7>>0-
@M04650:207:000000000-C238N:1:1101:8298:10394 1:N:0:19
ACTCCTACGGGAGGCAGCAGTGGGGAATATTGCACAATGGGCGCAAGCCTGATGCAGCCATGCCGCGTGTGTGAAGAAGGCCTTCGGGTTGTAAAGCACTTTCAGCGAGGAGGAAGGGTTCAGTGTTAATAGCACTGTTCATTGACGTTACTCGCAGAAGAAGCACCGGCTAACTCCGTGCCAGCAGCCGCGGTAATACGGAGGGTGCAAGCGTTAATCGGAATTACTGGGCGTAAAGCGCACGCAGGCGGTTTGTTAAGTCAGATGTGAAATCCCCGAGCTTAACTTGGGAAC
+
GGGGGGGGEGGGGGGGGGGGGGGGGFGGGGGGGGFGGGGGGGGGGGGGGGGGGGGGGGGGGGDGGGGCFGGGGGGGGGGGGGGGGGGGGGGGGGGGGGGGGGGGGFGGGGGDGEGCGGGGGGGGGGGGGGGGGGDFFDFGGFGGGGGGGGGGGGGGDFGGGGGGGGGGGGGGGGGDFGGGGGGGGGFGGGGGGCEGGGGGGGGGGCGEEFGGGGGDGFCFEGGGGGGGGGCGDGGGCFFC>CBFGGGGFGGGDGGFFFFFCFFGFGGFFFFFFFFFF>7BE(**9@49:6>??-
@M04650:207:000000000-C238N:1:1101:11160:10500 1:N:0:19
ACTCCTACGGGAGGCAGCAGTGGGGAATATTGCACAATGGGCGCAAGCCTGATGCAGCCATGCCGCGTGTGTGAAGAAGGCCTTCGGGTTGTAAAGCACTTTCAGCGAGGAGGAAGGGTTCGGTGTTAATAGCACCGTTCATTGACGTTACTCGCAGAAGAAGCACCGGCTAACTCCGTGCCAGCAGCCGCGGTAATACGGAGGGTGCAAGCGTTAATCGGAATTACTGGGCGTAAAGCGCACGCAGGCGGTTTGTTAAGTCAGATGTGAAATCCCCGAGCTTAACTTGGGAAC
+
GGGGGGGGGGGGGGEGGGGGFFGGGGGGGGGGGGGGGGGGGGGGGGGGGGGGGGGGGFGGGGGGGGGFGFGGGGGGGGGGGGGGGGGGGGGGGGGGGGGGFGGGFGGEGGG@FFGGGGGGGGGFGFGCGFFGGGGFG<CGGFFDAGGG<F:FFGCGGGFGFFFFGFFDEGGGGGGGGGGGGGGGGGGFGGGGGGGEFG?FC;?CC8CCGGGFD7>87:CGGG*CACFGF<CGFEGG*:@GFDFFDDGGEGGGG3CFFF=F:**:@C76F??=?=?F?>77>9*9=F4)-9FBF,
@M04650:207:000000000-C238N:1:1101:13811:10574 1:N:0:19
ACTCCTACGGGAGGCAGCAGTGGGGAATATTGCACAATGGGCGCAAGCCTGATGCAGCCATGCCGCGTGTGTGAAGAAGGCCTTCGGGTTGTAAAGCACTTTCAGCGAGGAGGAAGGGTTCGGTGTTAATAGCACTGTTCATTGACGTTACTCGCAGAAGAAGCACCGGCTAACTCCGTGCCAGCAGCCGCGGTAATACGGAGGGTGCAAGCGTTAATCGGAATTACTGGGCGTAAAGCGCACGCAGGCGGTTTGTTAAGTCAGATGTGAAATCCCCGAGCTTAACTTGGGAAC
+
GGGGGGGGGGGGGGGGGGGGGGGGGGGGGGGGGGGGGGGGGGGGGGGGGGGGGGGGGGGGGGGGGGGGGGGGGGGGGGGGGGGGGGGGGGGGGGFGGGGGGGGGGGGGGGGGGGGFFDGGGGGGGEGGGGGGGGGGGGFGGGGGGGGGGGGGGGGGGEGGGGGGGGGGGGGGGGGGGD@@CGGGGGGGGGGGGGDGGGFCEGGGGGGGGGFGGGGGGGGGGGGGGCFFFFGGFGGCG>BGEG)07)59)75DDDGFFFB=CFGF*:D<FFFFFF?F<>C@397*=FF<AFFB:,
@M04650:207:000000000-C238N:1:1101:12592:10588 1:N:0:19
ACTCCTACGGGAGGCAGCAGTAGGGAATTTTTCACAATGGGCGAAAGCCTGATGGAGCAATGCCGCGTGAATGATGAAGGTCTTATAGATTGTAAAATTCTTTTATTTGGGAAGAAAAGTTGGATTAGGAAATGAATCTAACCTGACGGTACCATTTGAATAAGTATCGGCTAACTATGTGCCAGCAGCCGCGGTAATACATAGGATGCAAGCGTTATCCGGATTTACTGGGCGTAAAACGAGCGCGGGTGGGTTAGTAAGTCTGGTGTTAAATGCAGTAGCTTAACTATTGT
+
GGGGGGGGGGGGGGGGGGGGGGGGGGGGGGGGGGGGGGGGGGGGGGGGGGGGGGGGGGGGGGGGGGGGGGGGGGGGGGGGGGGGGGCFGGGGGGGGGGGGGGGGGGGGGGGGGGGGFGGFGGGGFGGGGGGGGGGGGGGGGGGGGGGGGGGGGGGGGGDFFGGGGGGGGGGGGGGGGGGGGGGGGGGGGGGGGGEGGGGGGGGGGGGGFGGGGGGGGGGGGGGGGGGGGGGGFGGDGGAFEGFFGGGGFCD:DDG55*99EBGGFGG?FEB=FFFFAFGFF>F?FBF>AFFDF
@M04650:207:000000000-C238N:1:1101:25192:10596 1:N:0:19
ACTCCTACGGGAGGCAGCAGTAGGGAATTTTTCACAATGGGCGAAAGCCTGATGGAGCAATGCCGCGTGAATGATGAAGGTCTTATAGATTGTAAAATTCTTTTATTTGGGAAGAAAAGTTGGATTAGGAAATGAATCTAACCTGACGGTACCATTTGAATAAGTATCGGCTAACTATGTGCCAGCAGCCGCGGTAATACATAGGATGCAAGCGTTATCCGGATTTACTGGGCGTAAAACGAGCGCGGGTGGGTTAGTAAGTCTGGTGTTAAATGCAGTAGCTTAACTATTGT
+
GGGGGGGGGGGEGGGGGGGGGGGGGGGGGGGGGGGGGGGGGGGGGGGGGGGGGG?FGGGGGGGGGGGGGGGGGEGGGGGGGGGGGGGGGGGGGGGGGGGGGGGGGGGGGGGGGGGGGFGFFGGGGGGGGGGGFGGGGGGGGGGGGGGGGGGGGGGGGGFEGGGGFGGGGGGGGGFGGGGGGGGGFGFGGFGGGGGGGGGGGGFGGCFGGGGGGGGGGGFFECEEGGGGFFG5AGGGGGFGFGFFGGGGFGGGGDG>4@BFGFFGFGGFF>?FFFF44AFFFACFFFFF4F*)6
@M04650:207:000000000-C238N:1:1101:21848:10597 1:N:0:19
ACTCCTACGGGAGGCAGCAGTGGGGAATATTGCACAATGGGCGCAAGCCTGATGCAGCCATGCCGCGTGTGTGAAGAAGGCCTTCGGGTTGTAAAGCACTTTCAGCGAGGAGGAAGGCCAACAGCTTAATAGGCTGTTGGATTGACGTTACTCGCAGAAGAAGCACCGGCTAACTCCGTGCCAGCAGCCGCGGTAATACGGAGGGTGCAAGCGTTAATCGGAATTACTGGGCGTAAAGCGCACGCAGGCGGTTTGTTAAGTCAGATGTGAAATCCCCGAGCTTAACTTGGGAAC
+
GGGGGGGGGGGGGGGGGGGGGGGGGFGFGGGGGGGGGGGGGGGGGGGGGGGGGGGGGGGGGGGGGGGFGGGGGGGGGGGGGGGGGGGGGGGGGGGGGGGGGGGGGGGGGGGGGFGGGGGGGGGGGFGGGGGGGGFFFGGFF<FGGGGEGGDGGGGGGGGGGGGGGGGGGGGGGGGGGGGFGGGGGGGDGGGGGGGGGGGGGEGGGGGGGGGGGGGGGGGGCDDDGGFGGGFGFEG=GGFGFGFBGDDD:DC)CGGFFFFFGBCFFCFDFFFFFFFFBFGFF>FBFFFA>?F??(
@M04650:207:000000000-C238N:1:1101:4197:10624 1:N:0:19
ACTCCTACGGGAGGCAGCAGTGGGGAATATTGCACAATGGGCGCAAGCCTGATGCAGCCATGCCGCGTGTGTGAAGAAGGCCTTCGGGTTGTAAAGCACTTTCAGCGAGGAGGAAGGGTTCGGTGTTAATAGCACCGTTCATTGACGTTACTCGCAGAAGAAGCACCGGCTAACTCCGTGCCAGCAGCCGCGGTAATACGGAGGGTGCAAGCGTTAATCGGAATTACTGGGCGTAAAGCGCACGCAGGCGGTTTGTTAAGTCAGATGTGAAATCCCCGAGCTTAAATTGGGAAC
+
FGGGGGGGGEGFGGGGGGGGGGGGGGGGGFGGGGGGGGGCFGGGGGGGGGGGGGGFCG8FCFGGGGGGGGGGGGFFGGGGFGGGGGGD8BFCFGCGGGGDGGGFGCGCFGEEDFEGCECGFG+8BFGGGFGGGGGGG<7=FGGFGGGFFFGGFGG@::>FGGGGGGFG>7EG@FCEEEF7CFFG78C@@CEEGGDEGGGC>5:BCEEGGFGGGGGGGGFFDDCFGGGGG4EG@:)79CFDBC>DDDGG>DGDGGGFFF9BFFCG4:FBF7*8B?FFB1D:BBFF*096AF::?1
@M04650:207:000000000-C238N:1:1101:25576:10647 1:N:0:19
ACTCCTACGGGAGGCAGCAGTGGGGAATATTGCACAATGGGCGCAAGCCTGATGCAGCCATGCCGCGTGTGTGAAGAAGGCCTTCGGGTTGTAAAGCACTTTCAGCGAGGAGGAAGGGTTCAGTGTTAATAGCACTGTTCATTGACGTTACTCGCAGAAGAAGCACCGGCTAACTCCGTGCCAGCAGCCGCGGTAATACGGAGGGTGCAAGCGTTAATCGGAATTACTGGGCGTAAAGCGCACGCAGGCGGTTTGTTAAGTCAGATGTGAAATCCCCGAGCTTAACTTGGGAAC
+
GGGGGGGGGGGGGGGGGGGGGGGGGGGGGGGGGGGGGGGGGGGGGGGGGGGFGGGGGGGGGGGGGGGGGGGGGGGGGGGGGGGGGGGGGGGGGGGGGGGGGGGGGGGGGGGEGCFGGGGGGGGGGGGGGGGGGGGGGGGGGFFGGGGGGGGGGGGGGGGGGGGGGGGGGGGGFFFGGGGGGGGGGGGFGGGGGGGGGGGGGGGGGGGGGGFGEGGGGGGGG<EG8CGGGGGGBGDEFF?DEGFDGDGGDDDGGGGFFFFFGFFFFGGFFFF??F@FFBGBEB>FFF?)-6)8:(
@M04650:207:000000000-C238N:1:1101:7685:10662 1:N:0:19
ACTCCTACGGGAGGCAGCAGTGGGGAATATTGCACAATGGGGGAAACCCTGATGCAGCGACGCCGCGTGGGTGAAGAAGTATTTCGGTATGTAAAGCCCTATCAGCAGGGAAGATAGTGACGGTACCTGAGTAAGAAGCCCCGGCTAACTACGTGCCAGCAGCCGCGGTAATACGTAGGGGGCAAGCGTTATCCGGATTTACTGGGTGTAAAGGGAGCGTAGACGGCAGCGCAAGCCTGGAGTGAAAGGATGGGGCCCAACCCCATGACCGCTCTGGGAACTGCGCGGCTGG
+
GGGGGGGGGGGGGGGGGGGGGGGGGGGGGGGGGGGGGGGGGGGGGGGGGGGGGGGGGGGGGGGGGGGFGGGGGGGGGGGGGGGGGGGGGGGGGGGGGGGGGGGGGGGGGGGGGGGGGGGGGGGGGGGGGGGGGGGGGGGCGGGGGGGGGGGGGGGGGGGGGGGFGGGGGGGGGGGGGGGGGGGGGGFEGGGGGGGGGGDGGGGGGGGGGGGGGGGFGGGGGGGDGGGGGGGGFDDFGFFGFFFFGGFGFGGGGG:E)7>FGEGDBFGFF)<B0<FFF?GFFFGFFFB>F3B?
@M04650:207:000000000-C238N:1:1101:20197:10769 1:N:0:19
ACTCCTACGGGAGGCAGCAGTGGGGAATATTGCACAATGGGCGCAAGCCTGATGCAGCCATGCCGCGTGTGTGAAGAAGGCCTTCGGGTTGTAAAGCACTTTCAGCGAGGAGGAAGGGTTCAGTGTTAATAGCACTGTTCATTGACGTTACTCGCAGAAGAAGCACCGGCTAACTCCGTGCCAGCAGCCGCGGTAATACGGAGGGTGCAAGCGTTAATCGGAATTACTGGGCGTAAAGCGCACGCAGGCGGTTTGTTAAGTCAGATGTGAAATCCCCGAGCTTAACTTGGGAAC
+
GGGGGGGGGGGGGGGGGGGGGGGGGGGGGGGGGGGGGGGGGGGGGGGGGGGGGGGGGGGGGGGGGGGGGGGGFGFGGGGGGGGGGGGGGGGGGGGGGGGGGGGGGGGGGGGGGGGGGGGGGGGFGGGGGGGGGGGGGGGGGGGGGGGGGGGGGGGGGGFGGGGGGGGGEGGGGGGGGGFFGGGGGGGGGGGGGGGGGGGGGGGGGGCEGGGGGEGGGGGGGDGGGGGGCGGGDEGGGGFGECFFGDGDEDDGGGGFFFFFC=FCFGFFFFBFFFFFFFGBB(>BBFF2<::<>(
@M04650:207:000000000-C238N:1:1101:28052:10802 1:N:0:19
ACTCCTACGGGAGGCAGCAGTGGGGAATATTGCACAATGGGCGCAAGCCTGATGCAGCCATGCCGCGTGTGTGAAGAAGGCCTTCGGGTTGTAAAGCACTTTCAGCGAGGAGGAAGGGTTCGGTGTTAATAGCACCGTTCATTGACGTTACTCGCAGAAGAAGCACCGGCTAACTCCGTGCCAGCAGCCGCGGTAATACGGAGGGTGCAAGCGTTAATCGGAATTACTGGGCGTAAAGCGCACGCAGGCGGTTTGTTAAGTCAGATGTGAAATCCCCGAGCTTAACTTGGGAAC
+
GGGGGGGGGGGGGGGGGGGGGGGGGGGGGGGGGGGGGGGGGGGGGGGGGGGGGGGGGGGGGGGGGGGGGGGGGGGGGGGGGGGGGGGGGGGGGGGGGGGGGGGGGGGGGGGGGGGGGGGGGGGBFGGGGGGGGGGGGFGGGGGGGGGGCFGGGGGGGEGGGGGGGGGGGGGE:FGGGGGGGGGGGGGGGGGGGGGGGGGGGGGGGGGGGGGGGGGCGGGGGG=GFGGGGGGGFGGGFFFGFGFFGGGGFGGGDGGFFFFFG=CF?GGFFFFFFF4F?FGFF>CFFFFAFFFF:3
@M04650:207:000000000-C238N:1:1101:12000:10805 1:N:0:19
ACTCCTACGGGAGGCAGCAGTAGGGAATCTTCGGCAATGGACGAAAGTCTGACCGAGCAACGCCGCGTGAGTGAAGAAGGTTTTCGGATCGTAAAACTCTGTTGGTAGAGAAGAACGTTGGTGAGAGTGGAAAGCTCATCAAGTGACGGTAACTACCCAGAAAGGGACGGCTAACTACGTGCCAGCAGCCGCGGTAATACGTAGGTCCCGAGCGTTGTCCGGATTTATTGGGCGTAAAGCGAGCGCAGGTGGTTTATTAAGTCTGGTGTAAAAGGCAGTGGCTCAACCATTGT
+
GGGGGGGGGGGGGGGGGGGGGGGGGGGGGGGGGGGGGGGGGGGGGGGGGGGGGGGGGGGGGGGGGGGFGGGGGGCFGGGG=EGGGGGGGGGGGGGGGGGGGGGGGFGGGGGGGGGFFFFGGGGGGGGGGGGCDGGGGGGGGGGFEFGGGGCFCGGGGGGGGFGGGGGGGGGGEGGFGGDGGGGGGGFFFGGGGGGGGGGGGGGGGGG6EDEGGGCCEGGGCC==EGFGFFGCFGGEDFFGFGFFGDDDE9>C*9<:@??FC@GFFGF<5B*9=F:>??CF4:976FF23//5<
@M04650:207:000000000-C238N:1:1101:28469:10826 1:N:0:19
ACTCCTACGGGAGGCAGCAGTGGGGAATATTGCACAATGGGCGCAAGCCTGATGCAGCCATGCCGCGTGTGTGAAGAAGGCCTTCGGGTTGTAAAGCACTTTCAGCGAGGAGGAAGGGTTCGGTGTTAATAGCACCGTTCATTGACGTTACTCGCAGAAGAAGCACCGGCTAACTCCGTGCCAGCAGCCGCGGTAATACGGAGGGTGCAAGCGTTAATCGGAATTACTGGGCGTAAAGCGCACGCAGGCGGTTTGTTAAGTCTAGAGTTAAAGCCTGAGGCTCAACCTCAGCCC
+
GGGGGGGGEGGGGGGGGGGGGGGGGGGGGGGGCFGFGFFGFGGGGGGGGGG8FFGGGGGGGGGCFGGGGFGGGA<FFGGGGGGGGGGGGGGGGGGGGGGGGEGDFGGGGGDGEEFFGGGGGGGGGDGGGFGGGGGGGFGGGGGGGFDEFGGGGGGGGCCCGGFGGGFGGGGGGGGGGGGGGGCFGFGGGGGEGEGCCGGDGGGGGEEGGE?DGGGECFGG*9C7CGGGGDGGBGGGGGFGFD:EDGGGFGGGD7DFFF46<9FGFGGDFFFFF*>47?CFFFGF??:4::?B:<
@M04650:207:000000000-C238N:1:1101:19630:10831 1:N:0:19
ACTCCTACGGGAGGCAGCAGTGGGGAATATTGCACAATGGGCGCAAGCCTGATGCAGCCATGCCGCGTGTGTGAAGAAGGCCTTCGGGTTGTAAAGCACTTTCAGCGAGGAGGAAGGGTTCAGTGTTAATAGCACTGTTCATTGACGTTACTCGCAGAAGAAGCACCGGCTAACTCCGTGCCAGCAGCCGCGGTAATACATAGGTCACAAGCGTTATCCGGAATTATTGGGCGTAAAGCGTTCGTAGGCGGTTTGTTAAGTCTAGAGTTAAAGCCTGAGGCTCAACCTCAGCCC
+
GGGGGGGGGGGGGGGGGGGGGGGGGGGGGGGGGGGGGGGGGGGGGGGGGGGGGGGGGGGGGGGGGGGGGGGGGGGGGGGGGGGGGGGGFGGGGGGGGGGGFGGGGGGGGGGGGGGGGGGGGGGGGFGGGGGGGGGGGGGGGGGGFFGGGGGGGGGGGGGGGGGGGGGGGGEEGGGGGGFGGGGGGGGGGGGGGEGECFGGFGGGGGGGGGGGGGGGGGGCECGEGGGGGGGGEGGGGGFG3C>>DFFGFGGGGCDFFFFFFFGGFGG>FFFFFFFFFFGF>?GFFFF00@FB<<
@M04650:207:000000000-C238N:1:1101:17116:10852 1:N:0:19
ACTCCTACGGGAGGCAGCAGTAGGGAATCTTCCGCAATGGACGAAAGTCTGACGGAGCAACGCCGCGTGAGTGAAGAAGGTTTTCGGATCGTAAAACTCTGTTGTTAAAGAAGAACAAGGATGAGAGTAACTGCTCATCCCCTGACGGTATTTAACCAGAAAGCCACGGCTAACTACGTGCCAGCAGCCGCGGTAATACGTAGGTGGCAAGCGTTGTCCGGATTTATTGGGCGTAAAGCGAGCGCAGGCGGTTCTTTAAGTCTGATGTGAAAGCCCCCGGCTCAACCGGGGAGG
+
GGGGGGGGGGGGGGGGGGGGGGGGGGGGGGGGGGGGGGGGGGGGGGGGGGGGGGGGGGGGGGGGGGGGGGGGGGGGGGGGGGGGGGGGGGGGGGGGGGGGGGGGGGGGGGGGGGGGGGGGGGGGGGGGGGGGGGGGGGGGGGGGGGGGGGGGGGGGGGGGGGGGGGGGGGGGGGGGGGGGGGGGGGGGGGGGGGGGGGGGGGGGGGGGGGGGGGGGGGGGGGEGGGGGGGGGFGGGGGFGF7:BGGGGFGGGGGGFFFFFC?:FFGGA=BFFFFFFFFGFF0>FF5:BBBEFFF
@M04650:207:000000000-C238N:1:1101:15260:10854 1:N:0:19
ACTCCTACGGGAGGCAGCAGTGGGGAATATTGCACAATGGGCGCAAGCCTGATGCAGCCATGCCGCGTGTGTGAAGAAGGCCTTAGGGTTGTAAAGCACTTTCAGCGAGGAGGAAGGCGTTGCAGTTAATAGCTGCAGCGATTGACGTTACTCGCAGAAGAAGCACCGGCTAACTCCGTGCCAGCAGCCGCGGTAATACGGAGGGTGCAAGCGTTAATCGGAATTACTGGGCGTAAAGCGCACGCAGGCGGTTTGTTAAGTCAGATGTGAAATCCCCGAGCTTAACTTGGGAAC
+
GGGGGGGGGGGGGGGGGGGGFFGGGGGGGGGGGGGGGGGGGGGGGGGGGGGGGGGGGGGGGGGGGGGGGGGGGGGGGGGGGFGGGGGGGGGGFGGGGGGGGGGGGGG:CGGGGGGGGGGGGGGGGGGGFGGGGGGGGGGGGGFGGGGGGGGGGGCFGGGGGG<FFGGGGGGGFFCGGGGGGGGGGGGGFGGGGGGG9CGGGGGGGGGGGGGGGGCEFGGGGGDGFGGD9FFGBGGEGGFG:D>EGGGDDGGGGGG@FFFFGF:D?*:>FFFFFF4/(7D:E(C6BFFAA4>BF(
@M04650:207:000000000-C238N:1:1101:13210:10860 1:N:0:19
ACTCCTACGGGAGGCAGCAGTAGGGAATCTTCGGCAATGGACGAAAGTCTGACCGAGCAACGCCGCGTGAGTGAAGAAGGTTTTCGGATCGTAAAACTCTGTTGGTAGAGAAGAACGTTGGTGAGAGTGGAAAGCTCATCAAGTGACGGTAACTACCCAGAAAGGGACGGCTAACTACGTGCCAGCAGCCGCGGTAATACGTAGGTCCCGAGCGTTGTCCGGATTTATTGGGCGTAAAGCGAGCGCAGGGGGTTTATTAAGTCTGGTGTAAAAGGCAGTGGCTCAACCATTGT
+
GGGGGGGGGGGGGGGGGGGGGGGGGGGGGGGGGGGGGGGGGGGGGGGGGGFFGGGGGGGGGGGGGGGGGGGGGGGGGGGGGGGGGGGGGGGGGGGGGGGGGGGGGGGGGGGGGGGGGGGGGGGGGFGFFFCFGGGGGGGGGGGGGGGGGGGGGGGFGGGGGGGGGGGGGGGGGGGGGGGGGGGGGGGGGGGGGGGGGGGGGGFGGGG98EEGGEEEGGGGCD8159CF7CFGFGCEGGFGDDFFDGGGF3CCDDGF4BFF7*2C@50:FB96*@>5:?5@F<4:=FF?FFF4A
@M04650:207:000000000-C238N:1:1101:13045:10862 1:N:0:19
ACTCCTACGGGAGGCAGCAGTGGGGAATATTGCACAATGGGCGCAAGCCTGATGCAGCCATGCCGCGTGTGTGAAGAAGGCCTTCGGGTTGTAAAGCACTTTCAGCGAGGAGGAAGGGTTCGGTGTTAATAGCACCGTTCATTGACGTTACTCGCAGAAGAAGCACCGGCTAACTCCGTGCCAGCAGCCGCGGTAATACGGAGGGTGCAAGCGTTAATCGGAATTACTGGGCGTAAAGCGCACGCAGGCGGTTTGTTAAGTCAGATGGTAAATCCCCGTGCTTACCTTGGGAAC
+
GGGGGGGGGEGGGGGGFEGGGFGGGGGFFGGGGGGGGGEGFGGGEGDFF,,CAFFGGFDF9<FF@FEEEGFGG9<CEFGGCGGGACFGCFGGFGGCFG8?ECEGGGGEEG7CF=AFGDEFDGEFGEFDGGGGGGGGGFCE8<EDFF>@@<@9FC:B@FFF@8F@8BCE7**BCF;BBEFFEGGGGFEFCEEE5=8:+<F5EG=E7BC5C9?587CCCF>*;D5CF+9+37@5::1*1:FC5)<BD753@73DCGGF44*8+6>:*>C)****97?F:0*.)406)969)7>,((
@M04650:207:000000000-C238N:1:1101:10038:10866 1:N:0:19
ACTCCTACGGGAGGCAGCAGTGGGGAATATTGCACAATGGGCGCAAGCCTGATGCAGCCATGCCGCGTGTGTGAAGAAGGCCTTCGGGTTGTAAAGCACTTTCAGCGAGGAGGAAGGGTTCAGTGTTAATAGCACTGTTCATTGACGTTACTCGCAGAAGAAGCACCGGCTAACTCCGTGCCAGCAGCCGCGGTAATACGGAGGGTGCAAGCGTTAATCGGAATTACTGGGCGTAAAGCGCACGCAGGCGGTTTGTTAAGACAGATGTGAAATCCCCGAGCTTAACTGTGGAAC
+
FFFEGGGGCEEGGGGGGGGGGGGFCFGGGGFGC@FCGF<FDEFGGGEFFEFGD@FGGGFGDGGC7FGGGGDFFCGGGGGDGGGGGGGGFGEGFEGGFDGGGGAFGGGCCF>CFCGGC:?F8F58CDFCAFDFDEGA<77AFA,7,=>F<>EDFE@+<@FF78C7EF7*:@CEG7E@>*6:>>FFGG>7,:8@51CCCB98BEC7CEGGFGGGD5EC=DFCE38*3<:CF*;*.*9CGDFC>C3;)93C5CD))*1>)*6=+/*0.**./****909(47>3>446*7>)6?72,
@M04650:207:000000000-C238N:1:1101:6751:10907 1:N:0:19
ACTCCTACGGGAGGCAGCAGTAGGGAATTTTCCGCAATGAGCGAAAGCTTGACGGAGCGACACAGCGTGCAGGATGAAGGTCTTCGGATTGTAAACTGCTGTTGTAAGGGAAGAAAAAATTTAATAGGAAATGATTAAATCTTGACGGTACCTTATTAGAAAGTGACGGCAAACTATGTGCCAGCAGCCGCGGTAATACATAGGTCACAAGCGTTATCCGGAATTATTGGGCGTAAAGCGTTCGTAGGCGGTTTGTTAAGTCTAGAGTTAAAGCCTGAGGCTCAACCTCAGCCC
+
GGGGGGGGGGGCFECFCFGFFGFGEGGGGGGGGGEGGFFGGGGGGGDGGAF<FFGCCFGGGCCFFFDBFGGGGGCFGFGGGGGGGGEFGGGGGGFC<FF<FGFGFGDGGGGGGGGGGGGGGDGFECFFGGGGGGFGGGGGGGGFBFGGGGGGGGGGGGGGGGGGGGGGGGGGGGCCABFGGBFFGGGGCGEGGCEGGGGGGGGDF?FDFGGGGGEEGGGGGGG=CFGFGGGCAEGGFFFGFDDBGFGDFGGGGGCF)99=<BC>FFCBFFFFFFFF?BGFF?46@FFB?FFFF<
@M04650:207:000000000-C238N:1:1101:24411:10933 1:N:0:19
ACTCCTACGGGAGGCAGCAGTAGGGAATTTTCCGCAATGAGCGAAAGCTTGACGGAGCGACACAGCGTGCAGGATGAAGGTCTTCGGATTGTAAACTGCTGTTGTAAGGGAAGAAAAAATTTAATAGGAAATGATTAAATCTTGACGGTACCTTATTAGAAAGTGACGGCAAACTATGTGCCAGCAGCCGCGGTAATACATAGGTCACAAGCGTTATCCGGAATTATTGGGCGTAAAGCGTTCGTAGGCGGTTTGTTAAGTCTAGAGTTAAAGCCTGAGGCTCAACCTCAGCCC
+
GGGGGGGGGGGGGGGGGGGGGGGGGGGGGGGGGGGGGGGGGGGGGGGGGGGGGGGGGGGGGGGGGGGGEGGGGGGGGGGGGGGGGGGGGGGGGGGGGGGGGGGGGGGGGGGGGGGGGGGFFGGGGGGGGGGGGGGGGGGGGFGGGGGGGGGGGGGGGGGGGGGGGGGGGGGGFGGGGGGGFCFGGFGGGGGGGGEGGGGGFGGGGGEGFFGGGGEGGD7CEGGGGGGGGGGGFGGGGGFGFGBBGFGGFGGDDGDF4@FFGFFGFGGBFFF=@?FFF0CF@BD@FFF?FFFFFF
@M04650:207:000000000-C238N:1:1101:12598:10935 1:N:0:19
ACTCCTACGGGAGGCAGCAGTGGGGAATATTGCACAATGGGCGCAAGCCTGATGCAGCCATGCCGCGTGTGTGAAGAAGGCCTTCGGGTTGTAAAGCACTTTCAGCGAGGAGGAAGGGTTCGGTGTTAATAGCACTGTTCATTGACGTTACTCGCAGAAGAAGCACCGGCTAACTCCGTGCCAGCAGCCGCGGTAATACGGAGGGTGCAAGCGTTAATCGGAATTACTGGGCGTAAAGCGCACGCAGGCGGTTTGTTAAGTCAGATGTGAAATCCCCGAGCTTAACTTGGGAAC
+
GGGGGGGGGGGGGGGGGGGGGGGGGGGGGFGGGGGGGGGGGGGGGGGGGGGGGGGGGGGGGGGGGGGGGGGGGGGGGGGGGGGGGGGGGGGGGGGGGGGGGGGGGGGGGGEGGFGGGGGGGGGGGGGGGGGGGGGGGGGGGGGGGGD:FGGGGGGGGGGGGGGGGGGGGGGGGGGGGGGGGGGGGGGGGGGGGGGGGGGGGGGCGGGGGCGGGGGEGGGGGGGGGGGGGGGGFGGCGGFGFGFFGGDGFGGGGGDFFF6=9=DGFGGFFF74/*0??FDD>9<@?FFA<:F??(
@M04650:207:000000000-C238N:1:1101:9877:10993 1:N:0:19
ACTCCTACGGGAGGCAGCAGTGGGGAATATTGCACAATGGGCGCAAGCCTGATGCAGCCATGCCGCGTGTGTGAAGAAGGCCTTCGGGTTGTAAAGCACTTTCAGCGAGGAGGAAGGGTTCGGTGTTAATAGCACTGTTCATTGACGTTACTCGCAGAAGAAGCACCGGCTAACTCCGTGCCAGCAGCCGCGGTAATACGGAGGGTGCAAGCGTTAATCGGAATTACTGGGCGTAAAGCGCACGCAGGCGGTTTGTTAAGTCAGATGTGAAATCCCCGAGCTTAACTTGGGAAC
+
FFGGGGGGGGGGGGGGGGGGFFFGGEGGFFGGGGFGGGGGGGGGGGGGGGGGDGGGGGGGGGGF@CEEFFGGGGGGFGGGGGGGEFGEGGGGGGGGGFG@FEAFGGG7FCFFGEGGGGGFGGGFCFGGGGGGGGGGCFFGG9FGGGGDGFCGG@FBFEEGGGGFGFGGGGGGEFEFGGGGGGGGGGGGGDCGGGGGFGGGGGGGGCECGGGFGCEECGGGGGGGGC?FGGGF@EDGGF?GFG5.))9CD5D<DD:5@BFF9@7C7C*.767FFFF6:>9<)4D6F?*4<FF?B(
@M04650:207:000000000-C238N:1:1101:13622:10994 1:N:0:19
ACTCCTACGGGAGGCAGCAGTAGGGAATTTTTCACAATGGGCGAAAGCCTGATGGAGCAATGCCGCGTGAATGATGAAGGTCTTATAGATTGTAAAATTCTTTTATTTGGGAAGAAAAGTTGGATTAGGAAATGAATCTAACCTGACGGTACCATTTGAATAAGTATCGGCTAACTATGTGCCAGCAGCCGCGGTAATACATAGGATGCAAGCGTTATCCGGAATTATTGGGCGTAAAGCGTTCGTAGGCGGTTTGTTAAGTCTAGAGTTAAAGCCTGAGGCTCAACCTCAGCC
+
GGGGGGGGGGGGGGGGGGGGGGGGGGGGGGGGGGGGGGGGGGGGGGGGGGGGGGGGGGGGGGGGGGGEGGGGGGGGGGGGGGGGGGDGGGGGGGGGGGGGGGGGGGGGGGGGGGGGGGGGGGGGGGGGGGGGGGGGGGGGGGGGGGGGGGGGGGGGGGGGGGGGFGGCGGGGGGGGGGGGGGGGGGGGGGGGGGGGGGGGFGGGGGGGGGGGGGGDGGGGGGGGGGGGGGGGFGGGGGFGFCEFGGGGFGGGDGCDFFFFGFGFFGG??FFFFFFFFFGFFF4;FFFF?FFFFB
@M04650:207:000000000-C238N:1:1101:10864:10998 1:N:0:19
ACTCCTACGGGAGGCAGCAGTGGGGAATATTGCACAATGGGCGCACTCCTGATTCCGCCATGCCTCGTGTGTGAAGAAGGCCTTCGGGTTGTAAAGCACTTTCAGCGAGGAGGAATGGTTCTGTGTTAATCGCACTGTTCATTTACGTTACTCGCATAATAAGCACCTGCTAACTCCTTTCCAGCAGCCTCGTTAATACTGAGTTTTCAATCTTTAATCGTAATTCCTGTTCTTACATCTCACTCATGCGGTTTGTTAAGTCAGATTTTAAATCCCCTATCTTAACTTTTGAAC
+
GFGGGGGGGGGGGGGGGGGFGGGGGGGGGGGDGGGGGGF9CF7C+++CEC86C,C,:CFG@<@@,:,C6C,ECFA?FFEGGG@FG,,+CFCFFFC<EFGCCFE<,C+>+++++8=,B,BEF,,C,BF<FF,?F?FFD?FGGGDAAF+AF8FFC+>+++,,3C,8CFG@FFF9,8EF79D@D9,,6,,@BCE:@ECFF,?5>,,,,52=,5,=5=;,1C@248,4;,,:4+4449=,;+3;;CF3;<+3;9)9CG7;FFFFGC+++31./*<7@=FF6,*)*)0/*0/6-64())
@M04650:207:000000000-C238N:1:1101:14197:11008 1:N:0:19
ACTCCTACGGGAGGCAGCAGTGGGGAATATTGCACAATGGGCGCAAGCCTGATGCAGCCATGCCGCGTGTGTGAAGAAGGCCTTAGGGTTGTAAAGCACTTTCAGCGAGGAGGAAGGCGTTGCAGTTAATAGCTGCAGCGATTGACGTTACTCGCAGAAGAAGCACCGGCTAACTCCGTGCCAGCAGCCGCGGTAATACGGAGGGTGCAAGCGTTAATCGGAATTACTGGGCGTAAAGCGCACGCAGGCGGTTTGTTAAGTCAGATGTGAAATCCCCGAGCTTAACTTGGGAAC
+
GGGGGGGGGGGGGGGGGGGGGGGGGGGGGGGGGGGGGGGGGGGGGGGGGGGGGGGGGGGGGGGGGGGGGGGGGGGFGGGGGGGGGGGGGGGGGGGGGGGGGGGGGGGCEGGGGGGGGGGGGGGGGGGGGGGGGGGGGGFGGGGGGGGGGGGGGGGGGGGGGGGGGGGGGGGGGGGGGGGGGFGGGGGGGGGGGGGGGGGGGGGGGGGGGGGGGGGGGGGGGGGFGGGGGFGGFGGEFGFGBGFFGGGGEGGGGGGFFFFFFFFFFGGFFFFFFFFFFBDFFFFFFFF>2?F2:3
@M04650:207:000000000-C238N:1:1101:18063:11013 1:N:0:19
ACTCCTACGGGAGGCAGCAGTGGGGGATATTGCACAATGGGCGGAAGCCTGATGCAGCCATGCCGCGTGTGTGAAGAAGGCCTTAGGGTTGTAAAGCACTTTAGATGGAGGGGAGTGGTCACAGGGTTAAGAGCCGTGTGATTTGACGTACTCCAGGGAATAAGCACCGGCTAACTCCGTGCCAGCAGCCGCGGTAACACGGGGGGTGCGAGCGTTAATCGGAATGACTGGGCGTAAAGCGCACGCAGGCGGTTTGTTAAGTCAGATGTGAAATCCCCGAGCTTAACTTGGGA
+
GGGGGGGGGGGGGGGGGGGGGGGGGGGGGGGGGGGGGGGGGGGGGGGGGGGGGGGGGGGGGGGGGGGGGGGGGGGGGGGGGGGGGGGGGGGGGGGGGGGGGGGGGFGGGGGGGGGGGGGGGGGGGGGGGGGGGGGGGGGGGGGGGGGGGGGGGGGGGGGGGGGGGGGGGGGGGGGGFGGGGGGGGGGGGGGGGGGGGGGGGGGGGGGGGGGGGG8CE<FGDGG=GGGGGGGGFGDEDGFGFC>EGDGGFGGGGGGFFFFFGFF=**:9FFFFFFF??6DEB;CF=BFB2@FFB
@M04650:207:000000000-C238N:1:1101:22132:11020 1:N:0:19
ACTCCTACGGGAGGCAGCAGTGGGGAATATTGCACAATGGGCGCAAGCCTGATGCAGCCATGCCGCGTGTGTGAAGAAGGCCTTCGGGTTGTAAAGCACTTTCAGCGAGGAGGAAGGGTTCGGTGTTAATAGCACCGTTCATTGACGTTACTCGCAGAAGAAGCACCGGCTAACTCCGTGCCAGCAGCCGCGGTAATACGGAGGGTGCAAGCGTTAATCGGAATTACTGGGCGTAAAGCGCACGCAGGCGGTTTGTTAAGTCAGATGTGAAATCCCCGAGCTTAACGTGTGAAC
+
GGGGGGGGGGGGGGGGGGGGGGGGGGGGGGGGGGGGGGGGGGGGGGGCDGGGGFGGGGGGGGGGGGGGGGGGGGFGGCGGFGFDFFGGGCCGGF<FEBFFGGGGGGGGEEGGDCCFEDFGFEGCFG:9FFGFGGDEE>C8FCGCFFGGGFEFF@BCE<F@DCFFFFFGG77BFCBFGEFGDCFGGGGGGGGGGGGGGGGG58:E8EGGGCC=:CC*A*:98C=CFGGG?FFF5C<EFGFGFG3>D:DGDC5)/>DFF?6*29:FFGC<FFFFF?/<6;9571*9F?),4/<A4)
@M04650:207:000000000-C238N:1:1101:8818:11054 1:N:0:19
ACTCCTACGGGAGGCAGCAGTGGGGGATATTGCACAATGGGCGGAAGCCTGATGCAGCCATGCCGCGTGTGTGAAGAAGGCCTTAGGGTTGTAAAGCACTTTAGATGGAGGGGAGTGGTCACAGGGTTAAGAGCCGTGTGATTTGACGTACTCCAGGGAATAAGCACCGGCTAACTCCGTGCCAGCAGCCGCGGTAACACGGGGGGTGCGAGCGTTAATCGGAATGACTGGGCGTAAAGGGCGTGTAGGTGGTGGACTAAGTGTGACGTGTAAGTGCAGGGCTTACCCTTGTT
+
FGGGGGGGGGGGGGGGEGGGGGGGGGEGGGGGGGGGGGGFGGG7FGGGGGGGGEGGGGGGGGGGGGGGGEGGGGGGGGGFGFFGFGGGFFGGEFGGGFGFGGCGFGFF<FGGGGGGGGGGGGGDF@DBEFFCFEDFGDGGGCFFFCGEGFFCFGGGGFFF>9FFFGGGGG7CFFGGGGGGGGFGDF6CC8CEGDGGD9CBEEC>EEEGGG5CCG>EEDF>FG*C5CFGGGG5)*9:DFF*7*7@DCFD?29FC*57)*)/+*229D7:DB/<*@FFDA74BB47;?62<4<-.
@M04650:207:000000000-C238N:1:1101:13747:11070 1:N:0:19
ACTCCTACGGGAGGCAGCAGTGGGGGATATTGCACAATGGGCGGAAGCCTGATGCAGCCATGCCGCGTGTGTGAAGAAGGCCTTAGGGTTGTAAAGCACTTTAGATGGAGGGGAGTGGGCACAGGGTTAAGAGCCGTGTGATTTGACGTACTCCAGGGAATAAGCACCGGCTAACTCCGTGCCAGCAGCCGCGGTAACACGGGGGGTGCGAGCGGTAATCGGAATGACTGGGCGTAAAGGGCGTGAAGGTGGTTGACTAAGTGTGACGCGAAAGTGTAGGGCTTACCCTTGTT
+
FGGGGGGGGGGGGGGGGGGGGGGGGGGGGGGGGGGGGGFGGDFCEG@FGGGGGGGGGG8F,EFGGGGGG=FGGGGGGGGG?4FG9FFCFGGGGGGGG<FG<FB98C<FCFD7FFGGE<,8DF=FFE>B@D<EF,,@+<D<=C9,@<>C:F73@@,@,5:@AD;,?<B:F@:CEFG9,2C<1=BFFCF9B*8CG58*=+?61//?GEE=55=*/:*2:7>:8<?5CC?+<D855117**1:@3>ED*97F>05C*>4?F?F+90CF**().85)79=-6>?)47)6)0(557-9
@M04650:207:000000000-C238N:1:1101:25670:11073 1:N:0:19
ACTCCTACGGGAGGCAGCAGTAGGGAATCTTCGGCAATGGACGAAAGTCTGACCGAGCAACGCCGCGTGAGTGAAGAAGGTTTTCGGATCGTAAAACTCTGTTGGTAGAGAAGAACGTTGGTGAGAGTGGAAAGCTCATCAAGTGACGGTAACTACCCAGAAAGGGACGGCTAACTACGTGCCAGCAGCCGCGGTAATACGTAGGTCCCGAGCGTTGTCCGGATTTATTGGGCGTAAAGCGAGCGCAGGTGGTGTATTAAGTCTGGTGGAAAAGGCAGTGGCTCAACCATTGT
+
GGGGGGGGGGGGGGGGGGGGGGGGGGGGGGGGGEGGGGGGCFFGEGDEFGGGGGEGGGGGGGGGGGGGGDEGGGGGGGGGGFFGGGGGGGGGGGGGFEGGGGGGFGGGFGGFGGGFCG@C=FGCD<FAFD<DFG8<<D9FG=F<AAFC7FFGFFAFGFFAF>FFGEGFGCGGDGCGEGGF7;CCCCCGC8::8=:CC9BCFGGGGF+2;7CEEEC8C5CCE>;*1+0<<7?:5CCEG:@FF5>:DDGDE72>**9*99@FEFF7@C24)09*<@7>?226@:7666@01*946
@M04650:207:000000000-C238N:1:1101:21529:11102 1:N:0:19
ACTCCTACGGGAGGCAGCAGTGGGGAATATTGCGCAATGGGCGGAAGCCTGACGCAGCGACGCCGCGTGGGGGATGACGGCCTTCGGGTTGTAAACCTCTTTCGGCCTTGACGAAGCTGTGTCGTTGTGAGGCGGCATGGTGACGGTAGGGGTAGAAGAAGCACCGGCCAACTACGTGCCAGCAGCCGCGGTAATACGTAGGGTGCGAGCGTTGTCCGGAATTATTGGGCGTAAAGAGCTCGTAGGCGGGGTGTCGCGTCGGTCGTGAAAACCTGGGGCTTAACTCTGGGCTTG
+
GGGGGGGGGGGGGGGGGGGGFGGGGGGGGGGGGGGGGGGGGGGGGGGGGGGGGGGGGGGGGGGGEGGGGGGGGEGGGGGGGGGGGGGGGGGGGGGGGGGGGGGGGGGGGGGGGGGGGGGGFFGGGGCGGGGGGGGGGGGGGGCEEGFFEFGGG>F@:BCFGGGG>EGGGGFGDCGGGGGGGGGFGGGD8?EEGGFCFDEFGGECCGGGGGGEGGGGF<D387CFGFFGGGG=DGGGGGFG?DDFGGGDE)/1><C@FF5BEF35>D7(>6*05:>F?B3>43C4*86>);>??0
@M04650:207:000000000-C238N:1:1101:3366:11105 1:N:0:19
ACTCCTACGGGAGGCAGCAGTGGGGAATATTGCACAATGGGCGCAAGCCTGATGCAGCCATGCCGCGTGTGTGAAGAAGGCCTTCGGGTTGTAAAGCACTTTCAGAGAGGAGGAAGGGTTCGGTGTTAATAGCACCGTTCATTGACGTTACTCGCAGAAGAAGCACCGGCTAACTCCGTGCCAGCAGCCGCGGTAATACGGAGGGTGCAAGCGTTGTCCGGATTTATTGGGCGTAAAGCGAGCGCAGGCGGTTCTTTAAGTCTGATGTGAAAGCCCCCGGCTCAACCGGGGAGG
+
GGFFGFGCFEGCGGGGGEGG-C@EGCF<FF,CFFFGGFE<EGGGGGDGGFFGGGGAFGGGGGGGG:B=C=FFFGGGGGFF?FE@<=BCGGG7CFGFGGE,A<EF<,5?FEGE7F@FGGFE,FCFFGCGGGGGGGGGEFFAF9EDDGGFCFGDGGGGDFGGGGGGGFF@G@EEEEGGGGCCCFFGGFDFCCEGGEGGGGGCEC=EE:C5EEG5?5*:=FGC55:*<FDDGF*CDEDGGGFGEG3>DGD7>DG)9/>@*9B=?8D:=*:5B6FFFF>:?>DD:(>FF@FB>>B(,4
@M04650:207:000000000-C238N:1:1101:18874:11114 1:N:0:19
ACTCCTACGGGAGGCAGCAGTGGGGAATATTGCACAATGGGCGCAAGCCTGATGCAGCCATGCCGCGTGTGTGAAGAAGGCCTTCGGGTTGTAAAGCACTTTCAGCGAGGAGGAAGGGTTCAGTGTTAATAGCACTGTTCATTGACGTTACTCGCAGAAGAAGCACCGGCTAACTCCGTGCCAGCAGCCGCGGTAATACGGAGGGTGCAAGCGTTAATCGGAATTACTGGGCGTAAAGCGCACGCAGGCGGTTTGTTAAGTCAGATGTGAAATCCCCGAGCTTAACTTGGGAAC
+
GGGGGGGGGGGGGGGGGGGGGGGGGGGGGGGGGGGGGGGGGGGGGGGGGGGGGGGGGGGGGGGGGGGEGGGGGGGGGGGGGGGGGGGGGGGGGGGGGGGGGGGGGGGGGGGGGGGGGGGGGGGFGGGGGGGGGGGGGGGGGGGGGGGGGGGGGGGGGGGGGGGGFGGGGGGGGGGGGGGGDGGGGGGGGGGGGGGGGGGGGEGGGGGDGGGGGEGGGGFFGGGGFGGGGGGGDGGGGGFGFGFFGGGGFCDCGGGFFFFFGFGGFF>5?FFB?FFFBFDF>>CFFF9<<FFF:,
@M04650:207:000000000-C238N:1:1101:24566:11134 1:N:0:19
ACTCCTACGGGAGGCAGCAGTGGGGAATATTGCACAATGGGCGCAAGCCTGATGCAGCCATGCCGCGTGTGTGAAGAAGGCCTTCGGGTTGTAAAGCACTTTCAGCGAGGAGGAAGGGTTCGGTGTTAATAGCACCGTTCATTGACGTTACTCGCAGAAGAAGCACCGGCTAACTCCGTGCCAGCAGCCGCGGTAATACGGAGGGTGCAAGCGTTAATCGGAATTACTGGGCGTAAAGCGCACGCAGGCGGTTTGTTAAGTCAGATGTGAAATCCCCGAGCTTAACTTGGGAAC
+
GGGGGGGGGGGGGGGGGGGGGGGGGGGGGGGGGGGGGGGFGGGGGGGGGGGGGGGGGGGGGGGGGGGGGGGGGGGGGGFGGGGGGGGGGGGEEFGGGGGGGGGGGGGGGGGGGGGGGGGGGGGGGGGGGGGGGGGGGGGGGGGGGGGGGGGGGGGGGEGGGGGGGGGGGGGGGGGGGGGGGGGGGGGFGGGGGGGGGGGGGGGGGGGGGGGGGGGGFGGGGGGGGGGGFGFFEEG5FGFD>GFBGGDDDDCCGGGFFFFFGFGG=FGB??FFFFFFBFGF>>GFFFFFFFFF0,
@M04650:207:000000000-C238N:1:1101:23768:11191 1:N:0:19
ACTCCTACGGGAGGCAGCAGTAGGGAATTTTCCGCAATGAGCGAAAGCTTGACGGAGCGACACAGCGTGCAGGATGAAGGTCTTCGGATTGTAAACTGCTGTTGTAAGGGAAGAAAAAATTTAATAGGAAATGATTAAATCTTGACGGTACCTTATTAGAAAGTGACGGCAAACTATGTGCCAGCAGCCGCGGTAATACATAGGTCACAAGCGTTATCCGGAATTATTGGGCGTAAAGCGTTCGTAGGCGGTTTGTTAAGTCTAGAGTTAAAGCCTGAGGCTCAACCTCAGCCC
+
GGGGGGGGGGGGGGGGGGGGGGGGGGGGGGGGGGGGGGGGGGGGGGGGGGGGGGGGGGGGGGGGGGGGGGGGGGGGGGGGGGGGGGGGGGGGGGGGGGGGGGGGGGGGGGGGGGGGGGGGGGGGGGGGGGGGGGGGGGGGGGGGGGGGGGGGGGGGGGGGGGGGGGGGGGGGGGGGGGGGGGGGGGGGGGGGGGGGGGGGGGGFGGGGGGGGGGGGGGGGDDGGGGGGGGGGEGGGGGFGBDDFGGGGFGGGGDGFFFFFGFGGFGGFFFFFFFFFFFGFFFGFFFFBFFFF?F
@M04650:207:000000000-C238N:1:1101:16874:11198 1:N:0:19
ACTCCTACGGGAGGCAGCAGTGGGGAATATTGCACAATGGGCGCAAGCCTGATGCAGCCATGCCGCGTGTGTGAAGAAGGCCTTCGGGTTGTAAAGCACTTTCAGCGAGGAGGAAGGCCAACAGCTTAATAGGCTGTTGGATTGACGTTACTCGCAGAAGAAGCACCGGCTAACTCCGTGCCAGCAGCCGCTGTAATACGGAGGGTGCAAGCGTTAATCGGAATTACTGGGCGTAAAGCGCACGCAGGCGGTTTGTTAAGTCAGATGTGAAATCCCCGAGCTTAACTTGGGAAC
+
GGGGGGGGGGGGGGGGGGGGEFGGGGGGGGGFGGGGGGGGGGGGGGGGGGGGGGGGGGGGGGGGGGGGGGGGGGGGGGGGGGGGGGGGGGGGGGGGGGGGGGGGGGGGGGGGGGGGGGGGGGGGGFGGFGGGGGFGGGGGGGGFFGGFFGGGGGGGGGGGGGGGGGGGGGGGGFGFGGGGGGGGGFFGG>=EGGFEGCFFGG=EGGGGGGGFEEGDFFGGGGEGGGGGGGGGDGCEGD?C@C:5<DGGFGGDDDGFFFFFFFGGF70<FFFFFFFF:9/5>>*@7=FBBFF?B(
@M04650:207:000000000-C238N:1:1101:17854:11212 1:N:0:19
ACTCCTACGGGAGGCAGCAGTGGGGAATATTGCACAATGGGCGCAAGCCTGATGCAGCCATGCCGCGTGTGTGAAGAAGGCCTTCGGGTTGTAAAGCACTTTCAGCGAGGAGGAAGGGTTCGGTGTTAATAGCACCGTTCATTGACGTTACTCGCAGAAGAAGCACCGGCTAACTCCGTGCCAGCAGCCGCGGTAATACGGAGGGTGCAAGCGTTAATCGGAATTACTGGGCGTAAAGCGCACGCAGGCGGTTTGTTAAGTCAGATGTGAAATCCCCGAGCTTAACTTGGGAAC
+
GGGGGGGGGGGGGGGGGGGGGGGGGGGGGGGGGGGGGGGGGGGGGGGGGGGGGGGGGGGGGGGGGGGGGGGGGGGGGGGGGGGGGGGGGGGGGGGGGGGGGGGGGGGGGGGGGGGGGGGGGGGGGGGGGGGGGGGGGGGGGGGGGGGGGGGGGGGGGGGGGGGGGGGGGGGGGGGGGGGGGGGGGGGGGGGGDGGGGGGGGGGGGGGGGGGGGGGGGGGGGGGGGGGFCGGGFGGGGC@DFGFFGGGGFDGGGGGFFFFFGFGGFGG<FFFFFB??6BGFF9G?BFFFF:FBB1
@M04650:207:000000000-C238N:1:1101:17188:11213 1:N:0:19
ACTCCTACGGGAGGCAGCAGTGGGGAATATTGCACAATGGGCGCAAGCCTGATGCAGCCATGCCGCGTGTGTGAAGAAGGCCTTCGGGTTGTAAAGCACTTTCAGCGAGGAGGAAGGGTTCAGTGTTAATAGCACTGTTCATTGACGTTACTCGCAGAAGAAGCACCGGCTAACTCCGTGCCAGCAGCCGCGGTAATACGGAGGGTGCAAGCGTTAATCGGAATTACTGGGCGTAAAGCGCACGCAGGCGGTTTGTTAAGTCAGATGTGAAATCCCCGAGCTTAACTTGGGAAC
+
GGGGGGGGGGGGGGGGGGGGGGGGGGGGGGGGGGGGGGFGGGGGGGGGGGGGGGGGGGGGGGGGGGGGGGGGGGGGGGGGGFGGGGGGGGGGGGGGGGGGGGGGGGGCGGGGGGGGGGGGGGGGGGGGGGGGGGGGGFFGGGGGEFGGGGDGGGGGGGGGGGFGGGGGGGGGGGGGGGCGGFGGFGGGGGGGGGGGGFGGGDGECEGGEGGGGGCCFGGGEDGGGGGGGF5C@GGGGGFGFGEFDDGGFGGGGGGFFFFFEFFGFCGFFFF/=F4??9<@B909@F7AFF>BB-
@M04650:207:000000000-C238N:1:1101:20388:11214 1:N:0:19
ACTCCTACGGGAGGCAGCAGTGGGGAATATTGCACAATGGGCGCAAGCCTGATGCAGCCATGCCGCGTGTGTGAAGAAGGCCTTCGGGTTGTAAAGCACTTTCAGCGAGGAGGAAGGCCAACAGCTTAATAGGCTGTTGGATTGACGTTACTCGCAGAAGAAGCACCGGCTAACTCCGTGCCAGCAGCCGCGGTAATACGGAGGGTGCAAGCGTTAATCGGAATTACTGGGCGTAAAGCGCACGCAGGCGGTTTGTTAAGTCAGATGTGAAATCCCCGAGCTTAACTTGGGAAC
+
FGGGGGGGGGGGGGGGGGGGGGGGGGGGGGGGGGGGGGGGCGGGGGGFGGGGC<FFGGGGGGGGGGGGGGFGGGGGGGGGGGGGGCGGAF@?FGGGGGGGGG,<E?:+CFC7C?F<FC,BEGB><FGC<FFGGGCDGGGGGAF<FGG@D<C,>C7F:C><>@CCFFGE@7B*>FGGGGFC@FCDGCFC7BCECCCGFGGG*;8:BGCCC<CE=5>8CDFDE<:=FEG9<C5/>:1:5:638D>DGD7>393DDDDF:6B6F=>FFGD4*=??4@FF?>GED(97=F/4)95(5,
@M04650:207:000000000-C238N:1:1101:21952:11222 1:N:0:19
ACTCCTACGGGAGGCAGCAGTGGGGAATATTGCACAATGGGCGCAAGCCTGATGCAGCCATGCCGCGTGTGTGAAGAAGGCCTTAGGGTTGTAAAGCACTTTCAGCGAGGAGGAAGGCGTTGCAGTTAATAGCTGCAGCGATTGACGTTACTCGCAGAAGAAGCACCGGCTAACTCCGTGCCAGCAGCCGCGGTAACACGGGGGGTGCGAGCGTTAATCGGAATGACTGGGCGTAAAGGGCGTGTGGGTGGTTGACTAAGTGTGACGTGAAAGTTCAGGGCTTACCCTTGCTA
+
GGGGGGGGGGGGGGGGGGGGGGGGGGGGGGGGGGGGGGGGGGGFGGGGGGGGGGGGGGGGCFGGGGGGGGGGGGGFGGGGGGGGFFGGGGGGGGGEGGGGGGGGGGDGGGGGGGGGD<FFGGGGFFFGGGGGGGGGGGGGGF>C>FCFGGGGGE@GBFDF78DFE@FECCCGGGCFGGGGGDFGDGGGFEG@EGGGGGGEGE=*??C512/>CGGGFG>DCGGGCG?CCFFEE5D=<C=3B<.87**/.199C729B*/6<9770:D:@>:69B*/-6FF389@:?:??:)-)
@M04650:207:000000000-C238N:1:1101:11251:11225 1:N:0:19
ACTCCTACGGGAGGCAGCAGTGGGGAATATTGCACAATGGGCGCAAGCCTGATGCAGCCATGCCGCGTGTGTGAAGAAGGCCTTCGGGTTGTAAAGCACTTTCAGCGAGGAGGAAGGGTTCAGTGTTAATAGCACTGTTCATTGACGTTACTCGCAGAAGAAGCACCGGCTAACTCCGTGCCAGCAGCCGCGGTAATACGGAGGGTGCAAGCGTTAATCGGAATTACTGGGCGTAAAGCGCACGCAGGCGGTTTGTTAAGTCAGATGTGAAATCCCCGAGCTTAACTTGGGAA
+
GGGGGGGGGGGGGGGGGGGGFGGGGGGGGGGGGGGGGGGGGGGGGGGGGGGGGGGGGGGGGGFGGGGGGEDFGGGGGGGGGGFGGGGEFGFFGGGGGGGG<FGGGGGBFGEGGGGGGGG8FFGEFCADDCFGGFC8D9CDGAFGADFFFFFDCD>CGGGGGGGFGFFFGGGGGFG?FEDF7DGGGGGG8E=EGGECFEFGGGGGG>EGGGGDE=58C*?DGGCC6CCFGFGFDEGGGGFGBD@DCDG5BGG3CCCF@?FFC6>7B*>4BFB8@46;245@;9*6=??9>FF??
@M04650:207:000000000-C238N:1:1101:22169:11235 1:N:0:19
ACTCCTACGGGAGGCAGCAGTAGGGAATCTTCGGCAATGGACGAAAGTCTGACCGAGCAACGCCGCGTGAGTGAAGAAGGTTTTCGGATCGTAAAACTCTGTTGTTAGAGAAGAACAAGTAGGAGAGTAACTGCTCTTACCTTGACGGTATCTAACCAGAAAGCCACGGCTAACTACGTGCCAGCAGCCGCGGTAATACGTAGGTGGCAAGCGTTGTCCGGATTTATTGGGCGTAAAGCGAGCGCAGGCGGTTTCTTAAGTCTGATGTGAAAGCCCCCGGCTCAACCGGGGAGG
+
GGGGGGGGGGGGGGGGGGGGGGGGGGGGGGGGGGGGGGGGGGGGGGGGGGGGGGGGGGGGGGGGGGGGGGGGGGGGGGGGGGGGGGGGGGGGGGGGGGGGGGGGGGGGGGGGGGGGGGGGGGGGGGGGGGGGGGGGGGGGGGGGGGGGGGGGGGGGGGGGGGGGGGGGEGGGGGGGGEGGGGGGGGGGGGGEGGGGGGGGGFGGGGGFGGGGGGGGGFGGGGCEGGGGFGGGFGGGGGFGFGFFGGGDEGGGGDGFFF?FFBDFFGGFFFFFFF>FBFGFFFGFFFF;>EF69F
@M04650:207:000000000-C238N:1:1101:9461:11284 1:N:0:19
ACTCCTACGGGAGGCAGCAGTGGGGAATATTGCACAATGGGCGCAAGCCTGATGCAGCCATGCCGCGTGTGTGAAGAAGGCCTTAGGGTTGTAAAGCACTTTCAGCGAGGAGGAAGGGTTCGGTGTTAATAGCACCGTTCATTGACGTTACTCGCAGAAGAAGCACCGGCTAACTCCGTGCCAGCAGCCGCGGTAATACGGAGGGTGCAAGCGTTAATCGGAATTACTGGGCGTAAAGCGCACGCAGGCGGTTTGTTAAGTCAGATGTGAAATCCCCGAGCTTAACTTGGGAAC
+
GGGGGGGGGGGGGGGGGGGGGGGGGGGGGGGGGGGGGGGGFGGGGEGGGGFGGGGDGGGGGGGGGGGGGGGGGGGGGGGGGGGGGGGGGGGGGGGGGGGGGGGGGGGDGDGGGGFGGGGGGGGGGGECFFGGGGGGGGGGGGGGGGGGGGGGGEGEGGGGGGGGGGFFGGGGFGGGGGGCGGGFGGGGGGGGGGGDEFFG>5CGEGGGGCGFEGGGGGGC=DDGGCGGFFF=;EG5DDFGFDFBGDDGFGCDGG3;???FGFG79C7>4=*@BF?FB>3>D9F*=BB44442:(
@M04650:207:000000000-C238N:1:1101:24178:11312 1:N:0:19
ACTCCTACGGGAGGCAGCAGTGGGGAATATTGCACAATGGGCGCAAGCCTGATGCAGCCATGCCGCGTGTGTGAAGAAGGCCTTAGGGTTGTAAAGCACTTTCAGCGAGGAGGAAGGCGTTGCAGTTAATAGCTGCAGCGATTGACGTTACTCGCAGAAGAAGCACCGGCTAACTCCGTGCCAGCAGCCGCGGTAATACGGAGGGTGCAAGCGTTAATCGGAATTACTGGGCGTAAAGCGCACGCAGGCGGTTTGTTAAGTCAGATGTGAAATCCCCGAGCTTAACTTGGGAAC
+
GGGGGGGGGGGGGGGGGGGGGGGGGGGGGGGGGGGGGGGGGGGGGGGGGGGGGGGGGGGGGGGGGGGGGGGGGGGGGGGGGGGFFGFGGGGGGGGGC8BFGGGGGGGCGGFEFGGGGGEGGGGGGGGGFGGGGFFGGGGG7DFGGGGGGGGGGGGGDFGGGGGGGGGGGGDGGDGGGGCGGGGGGGGGGGGGGGGDFGGGEGCCEEGEFGGGD7?==FGGGGGFGGGGGGGCEEGGGGFGFCB@DDGGFGGD<7D<FFFFEF>FFGGB=*0*9BF?8;5>39GFFFFF<?FF?-
@M04650:207:000000000-C238N:1:1101:11073:11322 1:N:0:19
ACTCCTACGGGAGGCAGCAGTGGGGAATATTGCACAATGGGCGCAAGCCTGATGCAGCCATGCCGCGTGTGTGAAGAAGGCCTTCGGGTTGTAAAGCACTTTCAGCGAGGAGGAAGGGTTCAGTGTTAATAGCACTGTTCATTGACGTTACTCGCAGAAGAAGCACCGGCTAACTCCGTGCCAGCAGCCGCGGTAATACGGAGGGTGCAAGCGTTAATCGGAATTACTGGGCGTAAAGCGCACGCAGGCGGTTTGTTAAGTCAGATGTGAAATCCCCGAGCTTAACTTGGGAAC
+
GGGGGGGGGGGGGGGGGGGGGGGGGGGGGGGGGGGGGGGGGGGGGGGGGGGGGGGGGGGGGGGGGGGFGGGGGGGGGGGGGGGGGGGGCFGBFGGGGGGGGFFGGGGCGGECEEEFGGGGGGGFGCFGGGGGGGGGGFEFGFFGGFGGGFGGGGGGGGB<FFGGDGCGGEEGGGFGGGCGGFFGGGGGFGDGGGGGGGGGGDGGGEEEGCCCE5?5CGFGD3EF8F?CEGGCDEGGGG4DBG:D:3CD3DD5DCDFFFFFC?GGFFFDFFFF?BF6?;CEF>DBBFB2<FFF4,
@M04650:207:000000000-C238N:1:1101:2385:11334 1:N:0:19
ACTCCTACGGGAGGCAGCAGTAGGGAATTTTCCGCAATGAGCGAAAGCTTGACGGAGCGACACAGCGTGCAGGATGAAGGTCTTCGGATTGTAAACTGCTGTTGTAAGGGAAGAAAAAATTTAATAGGAAATGATTAAATCTTGACGGTAACTTATTAGAAAGTGACGGCAAACTATGTGCAAGCAGCCGCGGTAATACATAGGTCACAAGCGTTATCCGGAATGAGTGGGCGTAAAGCGTTCGTAGGCGGTTTGTTAAGTCTAGAGTTAAAGCCTGAGGATCAACATCAGCCC
+
FFGFFGF9CFGGGG7CGEEG<EGFCFG,FFG9<@@@CCGF9,CFEDD8F,EF8FCFFGFG+@@FFGFFE=DFGEFGGGGGGG9C?CFGF7FGG<FCFE<?EF,CEEFGFGGGGGCGFCC<AEFC?9<FFFFA?D?,FBFF95@CF<F7@@+>9AEGGFGGG;:FGGEF77<>F,BC@BCCC5E;8:CFB8:EE*=;,?;C;CF7B,2,2?FEGGGG51@>5C*/+=+=FCF*::C7CC4DEC37997C*>51/**)09F@CF*>4:C4BFF?**0)384>)(0097/8?@F0(,
@M04650:207:000000000-C238N:1:1101:17475:11336 1:N:0:19
ACTCCTACGGGAGGCAGCAGTGGGGAATATTGCACAATGGGCGCAAGCCTGATGCAGCCATGCCGCGTGTGTGAAGAAGGCCTTCGGGTTGTAAAGCACTTTCAGCGAGGAGGAAGGCCAACAGCTTAATAGGCTGTTGGATTGACGTTACTCGCAGAAGAAGCACCGGCTAACTCCGTGCCAGCAGCCGCGGTAATACGGAGGGTGCAATCGTTAATCGGAATTACTGGGCGTTAATCGCACGCAGGCGGTTTGTTTAGTCAGATGTGAAATCCCCTAGCTTCACTTGGGAAC
+
GGGGGFGGGGGGGGGGGGGGFGGGGGGGGGGGGGGGFGGFGFGGGGDGGGGGGGGGGGGGCGGGGGGGGGGGGGGGGGGGGGGGGGGGGGGGGGGGGGGGFGGGAEE=BF+CFCFFDGG<FGGGGFDF<D9FGCGCADGF>3DE9DFFGGGGFEGGGGCCGFCF,FECEEFEGFFGGGGGGF;2:EGGGED*BEGG9CF>>>EGCEEGFC+68CCEFDGGGG5ED?FGGFGFEG):3*9>F30)7)9/3CGGGG5F:)*13**0*2*6@FFF47?F?0186)0*9=?<A@F<::
@M04650:207:000000000-C238N:1:1101:8858:11397 1:N:0:19
ACTCCTACGGGAGGCAGCAGTGGGGAATATTGCACAATGGGCGCAAGCCTGATGCAGCCATGCCGCGTGTGTGAAGAAGGCCTTCGGGTTGTAAAGCACTTTCAGCGAGGAGGAAGGCCAACAGCTTAATAGGCTGTTGGATTGACGTTACTCGCAGAAGAAGCACCGGCTAACTCCGTGCCAGCAGCCGCGGTAATACGGAGGGTGCAAGCGTTAATCGGAATTACTGGGCGTAAAGCGCACGCAGGCGGTTTGTTAAGTCAGATGTGAAATCCCCGAGCTTAACTTGGGAAC
+
GGGGGGGGGGGEEGGGGGGGGGGGGGGGGGGGGFGGGGGDFGGFGGGGGGFGGGGGFGGCFFGGGGGGGGGGGGGGGGGGGGGGGGGGGGGGGGGGGGGGGGGGGGGDGGGGGGFGGGGGGGGGGGGD9F,@CGGGGGGGFGGGGGGGGGGGGGGGGGGEGGGGGGGGGGGCFFGGGDGGGCFFGGGGGCEGGEGGGDGGDEGGGGGGGGFGGGGG=FFGEGGGGGGFE<CGFEG5C>FDDCBFGGGGEGCDGGDFFF=FFFCGFGFF4FF?@F@@:9D3@BFFF89A9;:6:(
@M04650:207:000000000-C238N:1:1101:16059:11433 1:N:0:19
ACTCCTACGGGAGGCAGCAGTAGGGAATCTTCGGCAATGGACGAAAGTCTGACCGAGCAACGCCGCGTGAGTGAAGAAGGTTTTCGGATCGTAAAACTCTGTTGGTAGAGAAGAACGTTGGTGAGAGTGGAAAGCTCATCAAGTGACGGTAACTACCCAGAAAGGGACGGCTAACTACGTGCCAGCAGCCGCGGTAATACGTAGGTCCCGAGCGTTGTCCGGATTTATTGGGCGTAAAGCGAGCGCAGGTGGTTTATTAAGTCTGTTGTAAAAGGCAGTGGCTCAACCATTGT
+
GGGGGGGGGGGFGGGGGGGFEGGGGGGGGGGGGGGGEGGGGGGGGGGGGGGGGGGGGGGGGGGGGGGGGGGGGGGDGGGGFGGGGGGGGGGFGGGGGGGGGGGGGFGGGGGGGGGGGGGGGGGGGGGGGGGGGGGGGGGGGFGGGGGGGGGGGGGGGGGGFGGGGC@FGGGGGGFGGFCFGGDGGGFFGGGGGGGGEGGGGG?ECGGGGGDGGGGGDDGGGG*:CGFFG*AFFDDGGGFGFGFFGG33>96CD3D?=FF?EFGGF0:2>FBBFF5@?0C6??GFF?FFFFF<<
@M04650:207:000000000-C238N:1:1101:11176:11449 1:N:0:19
ACTCCTACGGGAGGCAGCAGTGGGGGATATTGCACAATGGGCGGAAGCCTGATGCAGCCATGCCGCGTGTGTGAAGAAGGCCTTAGGGTTGTAAAGCACTTTAGATGGAGGGGAGTGGTCACAGGGTTAAGAGCCGTGTGATTTGACGTACTCCAGGGAATAAGCACCGGCTAACTCCGTGCCAGCAGCCGCGGTAACACGGGGGGGGCGAGCGTTAATCGGAATGACTGGGCGGAAAGGGCGTGTAGGGGGTTGACTAAGTGTGACGTGAAAGTGCAGGGCTTACCCTTGTT
+
GGGGGGGGGGGGGGGGGGGGFGGGGGGGGGGGGGGGGGGGGGGGGGGGGGGGFGGGGGFE,FFGF=FFFCFGGGGGGGGGF8FFCFGGGGGGGGGGGGGGGGGFFGFG=FGGG@>+BF<AFFD<EG@B@FBCEFFB>FFFCFF,@@9FFCG:FFCF<FBFGBFFGDD>FEFEF:8CC@FFFCFGGGGGGFCECBCEEFFFE8CCEE*:::EGEE*;:77FGGECFFEECDGC:=)25D>C@9>)9*9?B*7C57>@F4F*CB::@:7:07@F==**)6FF)4456?F(8F55>
@M04650:207:000000000-C238N:1:1101:6117:11452 1:N:0:19
ACTCCTACGGGAGGCAGCAGTGGGGAATATTGCACAATGGGCGCAAGCCTGATGCAGCCATGCCGCGTGTGTGAAGAAGGCCTTCGGGTTGTAAAGCACTTTCAGCGAGGAGGAAGGGTTCGGTGTTAATAGCACCGTTCATTGACGTTACTCGCAGAAGAAGCACCGGCTAACTCCGTGCCAGCAGCCGCGGTAATACGGAGGGTGCAAGCGTTAATCGGAATTACTGGGCGTAAAGCGCACGCAGGCGGTTTGTTAAGTCATATGTGAAATCCCCGAGCTTAACTTGGGAAC
+
GGGGGGGGGGGGGGGGGGGGGGGGGGGGGGGGGGGGGGGGGGGGGGGGGGGGGGGGGGGGGGGGGGGGGGGGGGAEFFGGGGGGGGGGGGGGGGGGGGGGGGGGGGG7FFGGGGGGCEFGGGGEEGGGGGCCGGFGGFGGGGGGAFGFGGGGGGGGGGFFGGDGGGGGDGGGGGGGGGGGGGGGGGGGF>EGGGDGGGGGGGEGC8CEGGCFGE>EGGC<GGEFGGGGGFGGF*<CFGFGFGFFGGGDBDGG:D<5?4?BCFF7*:CBFFFF6FFFF;)536FFFF*6<FFB:(
@M04650:207:000000000-C238N:1:1101:22364:11465 1:N:0:19
ACTCCTACGGGAGGCAGCAGTAGGGAATTTTTCACAATGGGCGAAAGCCTGATGGAGCAATGCCGCGTGAATGATGAAGGTCTTATAGATTGTAAAATTCTTTTATTTGGGAAGAAAAGTTGGATTAGGAAATGAATCTAACCTGACGGTACCATTTGAATAAGTATCGGCTAACTATGTGCCAGCAGCCGCGGTAATACATAGGATGCAAGCGTTATCCGGATTTACTGGGCGTAAAACGAGCGCGGGTGGGTTAGTAAGTCTGGTGTTAAATGCAGTAGCTTAACTATTGTT
+
GGGGGGGGGGGGGGGGGGGGGGGGGGGGGGGGGGGGGGGGGGGGGGGGGGGGGGGGGGGGGGGGGGGGGGGGGGGGGGGGGGGGGGGGGGGGGGGGGGGGGGGGGGGGGGGFGGGGGGGGGGGGGGGGGGGGGGGGGGGGGGGGGGGGGGGGGGGGGGGGGGGGGGFGGGGGGGGGGGGGFGGFGGGGGGGGGGBEEGGGGGGFFFFGGGGGGGGGGGFGCGGGGGGGGGGGFGGGGGFGFGD:DGGGFGGGCDGFFFFFGFGGFGC0;DF?4@F=24C@B>GFF=BBFFF)6)
@M04650:207:000000000-C238N:1:1101:12191:11472 1:N:0:19
ACTCCTACGGGAGGCAGCAGTGGGGAATATTGCACAATGGGCGCAAGCCTGATGCAGCCATGCCGCGTGTGTGAAGAAGGCCTTCGGGTTGTAAAGCACTTTCAGCGAGGAGGAAGGGTTCAGTGTTAATAGCACTGTTCATTGACGTTACTCGCAGAAGAAGCACCGGCTAACTCCGTGCCAGCAGCCGCGGTAATACGGAGGGTGCAAGCGTTAATCGGAATTACTGGGCGTAAAGCGCACGCAGGCGGTTTGTTAAGTCAGATGTGAAATCCCCGAGCTTAACTTGGGAAC
+
GGGGGGGGGGGGGGGGGGGGFGGGGFGGGGGGGGGGGGGGGGGGGGGGGGGFGGGGFGGGGGGGGGGFGGGFGFGGGGGGG=FGGGGGFGGGGGGGGGGGGGGGGGGEGGFGGGFGGGGCFGGEFDFGGGGGGCFGGGGGFGGFFFGGGGGGGGEGGGGGGGGGGGGGGGGGGGFGGGGGGGGGGGGGGGGGGGDEGGGGECGGGGGGGGGGEECE5DGGEDEC8FGGGGGGEEGGDGFGEDEFGDGC>CGGGDD)<?6FGFGGF*?AFFFFFF:6?B<:B6CFFFF<A@FF?(
@M04650:207:000000000-C238N:1:1101:7365:11496 1:N:0:19
ACTCCTACGGGAGGCAGCAGTGGGGAATATTGCACAATGGGCGCAAGCCTGATGCAGCCATGCCGCGTGTGTGAAGAAGGCCTTCGGGTTGTAAAGCACTTTCAGCGAGGAGGAAGGGTTCAGTGTTAATAGCACTGTTCATTGACGTTACTCGCAGAAGAAGCACCGGCTAACTCCGTGCCAGCAGCCGCGGTAATACGGAGGGTGCAAGCGTTAATCGGAATTACTGGGCGTAAAGCGCACGCAGGCGGTTGGTTAAGTCAGATGTGAAATCCCCGAGCTTAACTTGGGAAC
+
GGGGGGGGGGGGGGGGGGGGGGGGGGGGGGGGGGGGGGGGGGGGGGGGGGGGGGGGGGGGGGGGGGGGGGGGGGGGGGGGGGGGGGGGGGGGGGGGGGGGGGGGGGDFGGGGGGGGEGGFGFGFGC9FFFGGGGGGGGGGGGGGGGGGGGGGGGGGGGGGGGGGGGGGEEFGECGGGGGGGGGGGGFGGGGGG5*1<E?FGBEEGCEGGGGGGGEECFGGGDEGFGFGGGG5>EGC*>FDECDBGGGGFGC)9))8>==BF4DGFCGA?46=?F@:?;35)46*9=89:F).,-
@M04650:207:000000000-C238N:1:1101:4511:11507 1:N:0:19
ACTCCTACGGGAGGCAGCAGTGGGGAATATTGCACAATGGGCGCAAGCCTGATGCAGCCATGCCGCGTGTGTGAAGAAGGCCTTCGGGTTGTAAAGCACTTTCAGCGAGGAGGAAGGCCAATAGCTTAATAGGCTGTTGGATTGACGTTACTCGCAGAAGAAGCACCGGCTAACTCCGTGCCAGCAGCCGCGGTAATACGGAGGGTGCAAGCGTTAATCGGAATTACTGGGCGTAAAGCGCACGCAGGCGGTTTGTTAAGTCAGATGTGAAATCCCCGAGCTTAACTTGGGAAC
+
GGGGGGGGGGGGGGGGGGGGGGGGGGGGGGGGGGGGGGGGGGGGGGGGGGGGGGGGGGGGGGGGGGGGGGGFGGGFGGGGGGGGGGGGFGGGGGGGGGGGGGGGGFG=FGGGGGGGGFGGGGDGGGGGGGGGGGGGFGGGCEFFCFEF<DFGGCEFEGGCFGFCFFGGGDCGGGGGGGGGGGFFGGGG7B5CEGGGFGFFECEGGGGDGGGGGGDGGGGGGCCFFGGGCFGGDCDEGF=D>C>BGGGGFGGGCGG>FFFFGFFGF*CBFF?F4F)9(7DEFFGFFFF)64700(
@M04650:207:000000000-C238N:1:1101:16140:11536 1:N:0:19
ACTCCTACGGGAGGCAGCAGTAGGGAATTTTCCGCAATGAGCGAAAGCTTGACGGAGCGACACAGCGTGCAGGATGAAGGTCTTCGGATTGTAAACTGCTGTTGTAAGGGAAGAAAAAATTTAATAGGAAATGATTAAATCTTGACGGTACCTTATTAGAAAGTGACGGCAAACTATGTGCCAGCAGCCGCGGTAATACATAGGTCACAAGCGTTATCCGGAATTATTGGGCGTAAAGCGTTCGTAGGCGGTTTGTTAAGTCTAGAGTTAAAGCCTGAGGCTCAACCTCAGCCC
+
GGGGGGGGGGGFGGGGGGFG-CFGGGGGGEGGGGGGGGGFGGGGGGGGGGGGGGGGGGGGGGGGGGGGGGGGGDGGCFFGGGGFGGGGGGGGGGGGGGGGFGGGFFGFGFGGGGGFCFEGGGGGGGGGGGGGGFFGGGGGGGGGGGGGGGGFFGGGGGGCFCFDFCEEDGGGGGGGGGGFGGGFG?ECGEGEGGGGGGGGGGGGCGGGGGGGDGGCCCGGGGGGCGGFGDGGEGGDDGFGFGFFGGGDFDC7DGGFFFFFGFGFFFGF?FFFFFFFB?DFF0797@4446?BFF
@M04650:207:000000000-C238N:1:1101:23159:11571 1:N:0:19
ACTCCTACGGGAGGCAGCAGTGGGGAATATTGCACAATGGGCGCAAGCCTGATGCAGCCATGCCGCGTGTGTGAAGAAGGCCTTCGGGTTGTAAAGCACTTTCAGCGAGGAGGAAGGGTTCGGTGTTAATAGCACCGTTCATTGACGTTACTCGCAGAAGAAGCACCGGCTAACTCCGTGCCAGCAGCCGCGGTAATACGGAGGGTGCAAGCGTTAATCGGAATTACTGGGCGTAAAGCGCACGCAGGCGGTTTGTTAAGTCAGATGTGAAATCCCCGAGCTTAACTTGGGAAC
+
GGGGGGGGGGGGGGGGGGGGGGGGGGGGGGGGGGGGGGGGGGGGGGGGGGGGGGGGGGGGGGGGGGGGGGGGGGGGGGGGGGGGGGGGGGGGGGGGGGGGGGGGGGGFGGGGGGGGGGGGGGGGGGFGGGGGGGGGGFGGGGGGGFGGGGGGGGGGGGGGGGGGGGGGGGGGGGGGGGGGGGGGGGGGGGGG>EEGGGGGGGGGEGGGGGGGGEEGFGGGGGEGGGGGGGGGFGGGFFFGFGFFGGGGFGGGDGGFFFFFGFGGFFGFFFFFFFFFBF<>5;49??FFFFF154
@M04650:207:000000000-C238N:1:1101:28260:11591 1:N:0:19
ACTCCTACGGGAGGCAGCAGTGGGGAATATTGCACAATGGGCGCAAGCCTGATGCAGCCATGCCGCGTGTGTGAAGAAGGCCTTCGGGTTGTAAAGCACTTTCAGCGAGGAGGAAGGGTTCGGTGTTAATAGCACCGTTCATTGACGTTACTCGCAGAAGAAGCACCGGCTAACTCCGTGCCAGCAGCCGCGGTAATACGGAGGGTGCAAGCGTTAATCGGAATTACTGGGCGTAAAGCGTGCGTAGGTGGTTTGTTAAGTCTGATGTGAAAGCCCCGGGCTCAACCTGGGAAT
+
GGFGGGGGGGGEGGGGGGGGGGGGGGGGGGGGGGGGGGGGGGGGGGGGGGGGGGGGGFFCFGGDGEFGGGGGGGGGGFGGGGFDFGGGGGGGGGGGGF8EFGGGGGGGEGGGGCFFDGGGGGGFGGGGGGGGGGGGGGGGGGGGFGGGGGGFGGG7F*@FFGGGFGGGGGGCFGGGGDFCBFGGGGGG@EGCGGG>BFGGGGGGGGDGGGGFGECDFGGGGGGGGGGGFGGFFGGGGGFGEGFDC>D31>F7>DDF4FFFGFGGFF=<FFFFFFF389DEFFG?4FFF?>F0?:
@M04650:207:000000000-C238N:1:1101:10661:11598 1:N:0:19
ACTCCTACGGGAGGCAGCAGTGGGGAATATTGCACAATGGGCGCAAGCCTGATGCAGCCATGCCGCGTGTGTGAAGAAGGCCTTAGGGTTGTAAAGCACTTTCAGCGAGGAGGAAGGCGTTGCAGTTAATAGCTGCAGCGATTGACGTTACTCGCAGAAGAAGCACCGGCTAACTCCGTGCCAGCAGCCGCGGTAATACGGAGGGTGCAAGCGTTAATCGGAATTACTGGGCGTAAAGCGCACGCAGGCGGTTTGTTAAGTCAGATGTGAAATCCCCGAGCTTAACTTGGGAAC
+
GGGGGGGGGGGEGGGGGGFGGGGGGGGGGGGGGGGGGGGGGGGGGGGGGGGGGGGGGGGGGGFFGGGGGGGGGGGGGGGGGGGGGGGGGGGGGDFGGGGGGGFFGGG>FGGGGGGGGGGGGGGGGGGGGGGGFGGGGFGGGGGGGGGGGGGGGGGFEGGGGGGGGGGGGGGGGGCFGGFFEGGGGGGGGGGGGGG5FFGGGGGGGEEGGGGGGCEGGDGGGGGGCCGGGGGGFGGGGGFD><5>3DGGFGGGGDGFFFFFG47CF7:>FF?FF*7@?FDEF9FFFBF<<FF(4(
@M04650:207:000000000-C238N:1:1101:5214:11599 1:N:0:19
ACTCCTACGGGAGGCAGCAGTGGGGGATATTGCACAATGGGCGGAAGCCTGATGCAGCCATGCCGCGTGTGTGAAGAAGGCCTTCGGGTTGTAAAGCACTTTCAGCGAGGAGGAAGGCCAACAGCTCAATAGGCTGTTGGATTGACGTTACTCGCAGAAGAAGCACCGGCTAACTCCGTGCCAGCAGCCGCGGTAATACGGAGGGTGCAAGCGTTAATCGGAATTACTGGGCGTAACGCGCACGCTGGCGGCTTGTTAAGTCAGCTGTGAAATCCCCGAGCTAAACTTGGGACC
+
GGGGGGFGDGDGGGGGGGGGAEDGGGDGGGG<FCFGGGADDFD:FGGGGGGGCGDGGGCGAFFGGGGFGGGGFF<FFCFF8,BFFGGCFFGGGGF<?EGGGGGGGFGCFGGEGGGGGGEF,BFADD>F,8,:B<FDB9C7>FF>9FE:FGB;,6>F:>3?FC7A,<EC**<4C:,9CBF7BEC+8*=+B*3*=8*359C8?88?*C5=FCCCCCE8*CFG*7;:EDGG7C*:5CCE**.>E)77)*15)CD)939@F?FB:4>*)294?FBFFF4689C>:2***01))9)4(-
@M04650:207:000000000-C238N:1:1101:3554:11604 1:N:0:19
ACTCCTACGGGAGGCAGCAGTGGGGAATATTGCACAATGGGCGCAAGCCTGATGCAGCCATGCCGCGTGTGTGAAGAAGGCCTTAGGGTTGTAAAGCACTTTCAGCGAGGAGGAAGGCGTTGCAGTTAATAGCTGCAGCGATTGACGTTACTCGCAGAAGAAGCACCGGCTAACTCCGTGCCAGCAGCCGCGGTAATACGGAGGGTGCAAGCGTTAATCGGAATTACTGGGCGTAAAGCGCACGCAGGCGGTTTGTTAAGTCAGATGTGAAATCCCCGAGCTTAACTTGGGAAC
+
GGGGGGGGGGCF@FCGGGGFFFGGGFEFECFGGGGGG9FGGGGGGGGFGGGGGFGFFCGFFE@DCCFCFEF=FGGGFFDDGCFDGFFDDCFFGGGFGGGGGGGGDGGDGGGGGGGFCGECEGGGGGGGGFFGGCDFDDGGGGFGGDFFGFFECEGGDBFGFGCGGGFFGGGGBDCF7BFFDDGGB@FGCE?:CGG>9CFG5E?@EEGGGGGGGEE?70:9ADEFCCFFCD*:BEGEGGFG>DFFGDGD)>D75CDF5@FFF=FCFCF<FFFF4B)<<>3@B>4=FFF<>@>:?,
@M04650:207:000000000-C238N:1:1101:21187:11653 1:N:0:19
ACTCCTACGGGAGGCAGCAGTGGGGAATATTGCACAATGGGCGCAAGCCTGATGCAGCCATGCCGCGTGTGTGAAGAAGGCCTTCGGGTTGTAAAGCACTTTCAGCGAGGAGGAAGGGTTCGGTGTTAATAGCACCGTTCATTGACGTTACTCGCAGAAGAAGCACCGGCTAACTCCGTGCCAGCAGCCGCGGTAATACGGAGGGTGCAAGCGTTAATCGGAATTACTGGGCGTAAAGCGCACGCAGGCGGTTTGTTAAGTCAGATGTGAAATCCCCGAGCTTAACTTGGGAAC
+
GGGGGGGGGGGGGGGGGGGGGGGGGGGGGGGGGGGGGGGGGGGGGGGGGGGGGGGGGGGGGGGGGGGGGGGGGGGGGGGGGGGGGGGGGGGGGGGGGGGGGGGGGGGGGGGGGGGGGGGGGGGGGGGGGGGGGGGGGGGGGGGGGGGGGGGGGGGGGGGGGGGGGGGGGGGGGGGGGGGGGGGGGGGGGGGGGGGGGGFGGGGGGGGGGGGGGGGGGGGGGGGGGGGGGGGGFGGGGGFGFGFEGGGGFGGGGGGFFFFFGFGGFGGFFFF67F@F?;DFE;FF6FF6AFF??3
@M04650:207:000000000-C238N:1:1101:3236:11664 1:N:0:19
ACTCCTACGGGAGGCAGCAGTGGGGAATATTGCACAATGGGCGCAAGCCTGATGCAGCCATGCCGCGTGTGTGAAGAAGGCCTTCGGGTTGTAAAGCACTTTCAGCGAGGAGGAAGGCCAACAGCTTAATAGGCTGTTGGATTGACGTTACTCGCAGAAGAAGCACCGGCTAACTCCGTGCCAGCAGCCGCGGTAATACGGAGGGTGCAAGCGTTAATCGGAATTACTGGGCGTAAAGCGCACGCAGGCGGGTTGTTAAGTCAGATGTGAAATCCCCGAGCTTAACTTGGGAAC
+
GGGGGG<FGGGGGGGGGGGGFGGGGGGGGGGGGGGGGGGGGGGGGGGGGGGGGGGGGGFGAFGFGGFFGFGEGCFGGGGGGGFFEFEEE=CCDGGGCGGGGGCFFGGGGGFGGGGGGCGCGGGGFF9FGGGFC8BDF<DFG9>FGCC8DFFGGE:FC7@BGFGGGECCEEG>7?EFFE7FGFFGGFGFDGG:CCECC+2=CEEGGGGGGGGGG7:*C:CF5CC=8CCFGC8*8CD*>FFDEGFFDDGG>G)79*C7F=@F9@*:B*:<6B4BF=6F?FCBFFCFFF6:6@)484
@M04650:207:000000000-C238N:1:1101:11112:11694 1:N:0:19
ACTCCTACGGGAGGCAGCAGTGGGGAATATTGCACAATGGGCGCAAGCCTGATGCAGCCATGCCGCGTGTGTGAAGAAGGCCTTCGGGTTGTAAAGCACTTTCAGCGAGGAGGAAGGGTTCGGTGTTAATAGCACCGTTCATTGACGTTACTCGCAGAAGAAGCACCGGCTAACTCCGTGCCAGCAGCCGCGGTAACACGGAGGGTGCATGCGTTAATCGGAATTACTTGGCGTAAAGCGCACGCAGGCGGTTTGTTAAGTCAGATGTTAAATCCCCGAGCTTAACTTGGGAA
+
FDGGGGGF@CGDCC@C@CGFEFCFE,B<CCFGFGGGGGCEFGEFGGGGFGGFGCFFDDECG8,67@F>+6:6CAFGFG8F8ECGG@ECC:>CFGGFGGFDFEAFEC=EEG@CGBFFG7FFGGG=3CB,@FFDGGCEC6CF8=DACF@<3@EGCFEECEGGGFG7D,>:7***>>,,,6>FCFCBF?FGC588CGEC+<C>5*=7>E>5<0<+1/*;:CCF**8:@+<?0:?C5>3/*0*98CDFGCDD37CDGCDFFFFF+7:*9*:6/98?67?@09375(2*969<<)762
@M04650:207:000000000-C238N:1:1101:27939:11732 1:N:0:19
ACTCCTACGGGAGGCAGCAGTGGGGAATATTGCACAATGGGCGCAAGCCTGATGCAGCCATGCCGCGTGTGTGAAGAAGGCCTTCGGGTTGTAAAGCACTTTCAGCGAGGAGGAAGGCCAACAGCTTAATAGGCTGTTGGATTGACGTTACTCGCAGAAGAAGCACCGGCTAACTCCGTGCCAGCAGCCGCGGTAATACGGAGGGTGCAAGCGTTAATCGGAATTACTGGGCGTAAAGCGCACGCAGGCGGTTTGTTAAGTCAGATGTGAAATCCCCGAGCTTAACTTGGGAAC
+
GGGGGFGGGGG@EGGGGGGGGGGGGFGGGGGGGGGGGGGGGGGGGDGGGGGGGGGGGGGGGGGGGGGGGGGGGGGGGGGGEGGGGGGGGGGGGGGGGGGGGGGGGGGEGGGGGEGGGFGGGGGFC,C<FGFGCFFGGGFFGGGGFGDFGGGGGGGGGGGGGDGGGGGGGDGGGGGGGGG7*>DFGGGGGGGGGGGGFGGGDEGGGGGGGGDGGEEGGGDFEGGGGGGGGFF5:EDGD7BCB:73CDGGFGGDDGGFFFFFGFFG?:DAFFFFFFF:233<>>496B=62@F0:4
@M04650:207:000000000-C238N:1:1101:25407:11732 1:N:0:19
ACTCCTACGGGAGGCAGCAGTGGGGAATATTGCACAATGGGCGCAAGCCTGATGCAGCGACGCCGCGTGGGGGATGACGGCCTTCGGGTTGTAAACTCCTTTCGCCAGGGACGAAGCTTTTGTGACGGTACCTGGAGAAGAAGCACCGGCTAACTACGTGCCAGCAGCCGCGGTAATACGTAGGGTGCGAGCGTTGTCCGGATTTACTGGGCGTAAAGCGCACGCAGGCGGTCTGTCAAGTCGGATGTGAAATCCCCGGGCTCAACCTGGGAACTGCATTCGAAACTGGCAGGC
+
GGGGGGGGGGGFGGGGGGGGGGFGGGGGFGGGGGGGGGGGGGDGGGGGGGGGGGGGGFGGGGGGGGGGGEFGGGGGFGGDGGGGGGEGEFGGE<FCGGGGGGGGGGGGGGGGEFFGGFGGGGGGGGDGGGGGGGGGGGGFFCGGGGGGCFGGGGGGGGGGGGCGF7CFCEDCGCE>C9C<?FFGGGGDCE8CGGEG8<FEGDEGG9CC0?FFGG5CFGGGGGG==*:EDCE>5:C<*?BFFCD3<C5C=CD7:CFFFFBEE5C47>F(0;>:9@6F<3*97<*)5>*)4<424,
@M04650:207:000000000-C238N:1:1101:26666:11746 1:N:0:19
ACTCCTACGGGAGGCAGCAGTGGGGAATATTGCACAATGGGCGCAAGCCTGATGCAGCCATGCCGCGTGTGTGAAGAAGGCCTTCGGGTTGTAAAGCACTTTCAGCGAGGAGGAAGGCCAATAGCTTAATAGGCTGTTGGATTGACGTTACTCGCAGAAGAAGCACCGGCTAACTCCGTGCCAGCAGCCGCGGTAATACGGAGGGTGCAAGCGTTAATCGGAATTACTGGGCGTAAAGCGCACGCAGGCGGTTTGTTAAGTCAGATGTGAAATCCCCGAGCTTAACTTGGGAAC
+
GGGGGGGGGGGGGGGGGGGGGGGGGGGGGGGGGG<FGGGGGGGDGGGGGGGGGGGGGGGGGGGGGGGGGGGGGGGGGGGGGGGCFGGG@FFGGGGGGDFGGGGGGGGGGGGGGGGGGGGGGGGGGGGGGGGGGGFGDFGGGGGGGGGGGGGGGGGGGGGGFGGGGGGGGGGGGGGGGGGGGFGGGGGGFGGGEEGDGGGGGGGGGGGGGGFFGG>EGFFGED8CFGGCCDGGFGGGGGFGFGFFGGGDBGGGGGGFFFFFGFG=FGGFFFFF=@9?<>DFF66@FF?>BFFBF1
@M04650:207:000000000-C238N:1:1101:18004:11774 1:N:0:19
ACTCCTACGGGAGGCAGCAGTGGGGAATATTGCACAATGGGCGCAAGCCTGATGCAGCCATGCCGCGTGTGTGAAGAAGGCCTTCGGGTTGTAAAGCACTTTCAGCGAGGAGGAAGGGTTCGGTGTTAATAGCACCGTTCATTGACGTTACTCGCAGAAGAAGCACCGGCTAACTCCGTGCCAGCAGCCGCGGTAATACGGAGGGTGCAAGCGTTAATCGGAATTACTGGGCGTAAAGCGCACGCAGGCGGTTTGTTAAGTCAGATGTGAAATCCCCGAGCTTAACTTGGGAAC
+
GGGGGGGGGGGGGGGGGGGGGGGGGGGGGGGGGGGGGGGGGGGGGGGGGGGGGGGGGGGGGGGGGGGGGGGGGGGGGGGGGGGGGGGGGGGGGGGGGGGGGGGGGGGCGGCCEGGGEGFGGGECF=FGGGGGGGGGGGGGG9FFGGGEGGGGGGGGGGGFGGGGGGGGGGGGGGGGGGGGGGGGGGGGGGGGGGGGGGGGGGGGGGGGFGGGGGGGFGGGGGGGGGGGGGGGFGGEGGFGFDEFDGGGFGGGGGGFFFFFGFGG?7CBFFFFFFFF:>GFFF6?FFF26?@<B-
@M04650:207:000000000-C238N:1:1101:5996:11775 1:N:0:19
ACTCCTACGGGAGGCAGCAGTAGGGAATCTTCGGCAATGGACGAAAGTCTGACCGAGCAACGCCGCGTGAGTGAAGAAGGTTTTCGGATCGTAAAACTCTGTTGTTAGAGAAGAACAAGTAGGAGAGTAACTGCTCTTACCTTGACGGTATCTAACCAGAAAGCCACGGCTAACTACGTGCCATCAGCCGCGTTAATACGTAGGTGGCAAGCGTTTTCCGGATTTATTTGGCGTAAAGCGAGCGCAGGCGGTTTCTTACGTCTTATTTGAAAGCCCCCGGCCCAACCGGGGAGG
+
GGGCGECF::FFG+BCEGFFGDDEGGFGGGGGDEGGGG9EFFGCBFGGGGGGGGEE7@FGGGGGGGEF:FGGFFGGGGCFFGGGGGGGDGGG@FFGGFGGFGGGGFGGE9FADFFFGBFGGGGD>FFGGGGCGAFGGGGGGGG9F@7+@FCCFGGGGG@FF>::FAGDDGEGGGFCG7F::FE,?FCC7EEC:C7CFDC8CF5CFGFCFG*=CCC*=@FC*C856CC<+0+277D=9:?)09:3)919BG39)**/9=*0:F*/0**6/768=)7.:>GD5()07>>>()>(-4
@M04650:207:000000000-C238N:1:1101:6668:11860 1:N:0:19
ACTCCTACGGGAGGCAGCAGTGGGGAATATTGCACAATGGGCGCAAGCCTGATGCAGCCATGCCGCGTGTGTGAAGAAGGCCTTCGGGTTGTAAAGCACTTTCAGCGAGGAGGAAGGGTTCAGTGTTAATAGCACTGTTCATTGACGTTACTCGCAGAATAAGCACCGGCTAACTACGTGCCAGCAGCCGCGGTAATACGTAGGGTGCAAGCGTTAATCGGAATTACTGGGCGTAAAGCGTGCGCAGGCGGTTATGCAAGACAGAGGTGAAATCCCCGGGCTCAACCTGGGAAC
+
GGGGGGGGGGGGGGGGGGGGGFGGGGGGGGGGGGGGGGGGGGGGGGGGGGGGGGGGGGGGGGGGGCFFGGGGFGGGGGGGGGGGGGGGGGGGGGGGGGGGGGGGGGGGGGEGGGGGGGGGGGGGGGGGGGGGGCCGGGGGGGGGGGGGGGGGGGGGGGGGGGGGGGGGGGGGGGGGGGG:FGGFGGGGGGGGGEEGGGFGGGGGGGGGGGGGGGGGGFGGGGGGGGGGGGGGF55EFGFGB<@:DDDGFGGCCCGFFFFF6@C<FFGFFFFFBF@F6>DDFFF7?F:4<4<?F3
@M04650:207:000000000-C238N:1:1101:17522:11874 1:N:0:19
ACTCCTACGGGAGGCAGCAGTAGGGAATTTTTCACAATGGGCGAAAGCCTGATGGAGCAATGCCGCGTGAATGATGAAGGTCTTATAGATTGTAAAATTCTTTTATTTGGGAAGAAAAGTTGGATTAGGAAATGAATCTAACCTGACGGTACCATTTGAATAAGTATCGGCTAACTATGTGCCAGCAGCCGCGGTAATACATAGGATGCAAGCGTTATCCGGATTTACTGGGCGTAAAACGAGCGCGGGTGGGTTAGTAAGTCTGGTGTTAAATGCAGTAGCTTAACTATTGT
+
GGGGGGGGGGGFGGGGGGGGGGGGGGGGGGGGGGGGGGGGGGGGGGGGGGGGGGGGGGGGGGGGGGGGGGGGGGFFGGGGGGGGGGGGGGGGGGGGGGGGGGGGFFGGGGDFGGGGGGGGGGGGFGGGGGGGGGGGGGGGGGGGGGGGGGGGGFDGGGGGGCEFGGGGGDGFGGGGGCGGGFEGGGGGGGDGGGGGGGGGGGGFGGGGGGGGGGCGGGGGGDDEGGGFCFG5;ED=DCFG:>BDGGCD)5CCD7C3FFF=?@F7FCF?FFFFB@FF<AFFF)C?F4=B<F4).
@M04650:207:000000000-C238N:1:1101:21766:11879 1:N:0:19
ACTCCTACGGGAGGCAGCAGTGGGGAATATTGCACAATGGGCGCAAGCCTGATGCAGCCATGCCGCGTGTGTGAAGAAGGCCTTCGGGTTGTAAAGCACTTTCAGCGAGGAGGAAGGGTTCGGTGTTAATAGCACCGTTCATTGACGTTACTCGCAGAAGAAGCACCGGCTAACTCCGTGCTAGCAGCCGCGGTAATACGGAGGGTGCAAGCGTTAATCGGAATTACTGGGCGTAAAGCGCACGCAGGCGGTTTGTTAAGTCAGATGTGAAATCCCCGAGCTTAGCTTGGGAAC
+
GGGGGGGGGGEFFCCFGGGFGFGGGDEGGGG9EGGGFG9EFFEGGCFGGGGGGGGGGFFGGGGG7@CFGGCFFGGGFGGGGGGGGGGGGGGGGGGGGFGGGGGGFGGFGGGGGGAFGGGGAFG=FFGGGGFGGGGGGGDGGGGGGGGGFGGGGGGEGGGFFGFFGCC@CEECFFFGFGFGG7CFFFGGGDEEGGGGGCEFGGGCEEGEEGCCE=88FGGFEDGGGGGGGFGGDEDECF4337>DGDCD:CGDCCDFFFFF70:D@FGF6F6*8?F6:>G>53<6*@4::>F:?2
@M04650:207:000000000-C238N:1:1101:15457:11905 1:N:0:19
ACTCCTACGGGAGGCAGCAGTGGGGAATATTGCACAATGGGCGCAAGCCTGATGCAGCCATGCCGCGTGTGTGAAGAAGGCCTTCGGGTTGTAAAGCACTTTCAGCGAGGAGGAAGGGTTCGGTGTTAATAGCACTGTTCATTGACGTTACTCGCAGAAGAAGCACCGGCTAACTCCGTGCCAGCAGCCGCGGTAATACGGAGGGTGCAAGCGTTAATCGGAATTACTGGGCGTAAAGCGCACGCAGGCGGTTTTTTAAGTCAGATGTGAAATCCCCGAGCTTAACTTGGGAAC
+
GGG@@EFGEE:FCCB;@:@F-CCCG;6CFCCGFFFF@FFF<F+@@FCFFGDGC<FFFEFFEF8CCFC6FCGFFEF,FGFFGFEFFGEEFC:+F<BFGGGGGA?FF9=C@EGECGGG=FB4ECCBFF=DDFFFF?DG<DFEFF,7FA:FGGG9FG7FEGG7:>DF7>C*>EEECFG97C:FC8,?C8B@8*/8CGEGC9FE8*=:8=:E+201:E58EFGFEGGC6+++3>**)2CC50813>>5C<3CD<D7C<*)5566<@GG6*:47=FFF?6)43)7:(*=*665474(,(
@M04650:207:000000000-C238N:1:1101:9115:11919 1:N:0:19
ACTCCTACGGGAGGCAGCAGTGGGGAATATTGCACAATGGGCGCAAGCCTGATGCAGCCATGCCGCGTGTGTGAAGAAGGCCTTCGGGTTGTAAAGCACTTTCAGCGAGGAGGAAGGGTTCAGTGTTAATAGCACTGTTCATTGACGCTACTCGCAGAAGAAGCACCGGCTAACTCCGTGCCAGCAGCCGCGGTAATACGGTGGGTGCAAGCGTTAATCGGAATTACTGGGCGTAAAGCGCACGCAGGCGGTTTGTTAAGTCAGATGTGAAATCCCCGAGCTTAACTTGGGAAC
+
FGGGGGGGGGGGGGGGGGGGGGGGGGGGGGGGEGGGGGGGGGG7FGFGGGGGGAFGGGGGFFGGGGGEGFFFFGG9FGGGF?EFF@C+4B@?FFGGGDFFGGGFGGGDFG74@+A4C?,:,,5,A,CF9D?DCFFGGFCDC<<@DGG+CFEF8FCFC@,3FEECFF@FFG@8@FFGGGCEC7D6:,=F;:5:EEEE9+5;8*3=7EE587=*8/::C00/:7*/<+:CFDCFE7D*77*10)>@3))58C<GGG374=FF<0:C=:769@*7@@F9(()73(*10*/4)<4(.,
@M04650:207:000000000-C238N:1:1101:11442:11929 1:N:0:19
ACTCCTACGGGAGGCAGCAGTGGGGAATATTGCACAATGGGCGCAAGCCTGATGCAGCCATGCCGCGTGTGTGAAGAAGGCCTTCGGGTTGTAAAGCACTTTCAGCGAGGAGGAAGGGTTCGGTGTTAATAGCACCGTTCATTGACGTTACTCGCAGAAGAAGCACCGGCTAACTCTGTGCCAGCAGCCGCGGTAAGACAGAGGGTGCAAACGTTGTTCGGAATTACTGGGCGTAAAGCGTGTGTAGGCGGTCTCATAAGTCGGGTGTGAAAGCCCTGGGCGCAACCCAGGA
+
GGGGGGGGGGGGGGGGGGGGGGGGGGGGGGGGGGGGGGGFGGGGGGGGGGGGGGGGGGGGGGGGGGGGGGGGGGGGGGGGGGGGGGGGGGGGGGGGGGGGGGGGGGGEGGDGGGGGGGGGGGGGGGGGGGGGGCGGGGGGGGFDGGGGGGGGFGGGGGFGGGGGGGGGGGGGGGGGGCEGGFGGGGFGGGGGDE7CGGGGGGGGGGGEGGGFGEFGGGFDEGEGGGGGFGGGFGGGGGFGFGFFGC>:?GDGGGGBF?FFGFGGFGG>>@*9BFFFBFGFF(7>@FF?0<::
@M04650:207:000000000-C238N:1:1101:22390:11937 1:N:0:19
ACTCCTACGGGAGGCAGCAGTGGGGAATATTGCACAATGGGCGCAAGCCTGATGCAGCCATGCCGCGTGTGTGAAGAAGGCCTTCGGGTTGTAAAGCACTTTCAGCGAGGAGGAAGGGTTCGGTGTTAATAGCACTGTTCATTGACGTTACTCGCAGAAGAAGCACCGGCTAACTCCGTGCCAGCAGCCGCGGTAATACGGAGGGTGCAAGCGTTAATCGGAATTACTGGGCGTAAAGCGCACGCAGGCGGTTTGTTAAGTCAGATGTGAAATCCCCGAGCTTAACTTGGGAAC
+
GGGGGGGGGGGGGGGGGGGGGGGGGGGGGGGGGGGGGGGGGGGGGGGGGGGGGGGGGGGGGGGGGGGGGGGGGGGGGGFGGGGGGGGGGGGGGGGGGGGGGGGGGGGCGGGGGGGGGGGGGGGFFGGGGGGGGGGGGGGGGGGGGGGGGGGGGEGGGGGGGGGGGGGGGGGGGGGGFGGGGGGGGGGGGG=7EGGGGGGF*8CGGEGGGGFFGGGGGGGGGGGGGGGGGCGGDGG7FCFDEGBBGGGGFG39DDGFF=FFGFDF4:CDF?F?FFFF?F9:>9GFFF=AAFF?B(
@M04650:207:000000000-C238N:1:1101:8022:12012 1:N:0:19
ACTCCTACGGGAGGCAGCAGTGGGGAATATTGCACAATGGGCGCAAGCCTGATGCAGCCATGCCGCGTGTGTGAAGAAGGCCTTCGGGTTGTAAAGCACTTTCAGCGAGGAGGAAGGGTTCGGTGTTAATAGCACCGTTCATTGACGTTACTCGCAGAAGAAGCACCGGCTAACTCCGTGCCAGCAGCCGCGGAAATACGGAGGGTGCAAGCGTTAATCGGAATTACTGGGCGTAAAGCGCACGCAGGCGGTTTGTTAAGTCAGATGTGAAATCCCCGAGCTTAACTTGGGAAC
+
GGFFGGGGGGGGGFGGGGGGGFGGGGGGGGGGGGGGFGGGGGGGGGGGGGGGGCFGDFFGGGGGGGGFGEGGGGGGGGGGGGGGGGGGGGGGGGGGGGGGGGGGGGGGGGGGGGGGGGGGGGGGG:FGGGGGGGGGGGGGGGFFGGGGGFGFGDGGGGFGGGGGGFFGGDGGGGGGGGGFEFGGGGGDGGGGE*48BE9;EGGGGGGGFFFCEEEEGGGGGGE=FGGGG:FGFGGCGGFGFG:><DCDFDDDGGGFFFBBGFGF4:>46FF?4@6?<>)>F;CF?BF<4?F0:-
@M04650:207:000000000-C238N:1:1101:14682:12035 1:N:0:19
ACTCCTACGGGAGGCAGCAGTGGGGAATATTGCACAATGGGCGCAAGCCTGATGCAGCCATGCCGCGTGTGTGAAGAAGGCCTTCGGGTTGTAAAGCACTTTCAGCGAGGAGGAAGGGTTCGGTGTTAATAGCACCGTTCATTGACGTTACTCGCAGAAGAAGCACCGGCTAACTCCGTGCCAGCAGCCGCGGTAATACGGAGGGTGCAAGCGTTAATCGGAATTACTGGGCGTAAAGCGCACGCAGGCGGTTTGTTAAGTCAGATGTGAAATCCCCGAGCTTAACTTGGGAAC
+
GGGGGGGGGGGGGGGGGGGGFGGGGGGGDGGGGGGGGGGGGGGGGGGGGGGGGGGGGGGGGGGGGGGGGGFGFGFGGGGGGGGCFGGGGGGGGGGGGGGGGGGGGGGGGGGGGGGGGGGGGGGCGGGCDGFCFFFGGFFGGCFFGGGGGGGGGCGDGGG@FCGGGGGGGGGGGGGGG>FFEGGDFGGF7BEG>CEGGGGGGDEGGGGGFGGGGGDEFFGGGGGGGCGFFCEGFGGD<76CBDE>CDGGFGGG3D57FFFFGF:C4CFAFFBFFB?F:>98)-9@*@7<>FFB2-
@M04650:207:000000000-C238N:1:1101:23857:12074 1:N:0:19
ACTCCTACGGGAGGCAGCAGTGGGGAATATTGCACAATGGGCGCAAGCCTGATGCAGCCATGCCGCGTGTGTGAAGAAGGCCTTCGGGTTGTAAAGCACTTTCAGCGAGGAGGAAGGGTTCGGTGTTAATAGCACCGTTCATTGACGTTACTCGCAGAAGAAGCACCGGCTAACTCCGTGCCAGCAGCCGCGGTAATACGGAGGGTGCAAGCGTTAATCGGAATTACTGGGCGTAAAGCGCACGCAGGCGGTTTGTTAAGTCAGATGTGAAATCCCCGAGCTTAACTTGGGAAC
+
GGGGGGGGGGGGGGGGGGGGGGFGGGGGGGGGGGGGGGGGGCGGGGGGGGGGGGGGFGGGGGGGGGGGGGGGGGGGGGGGGGFEGGGGGGGGGGGGGGGGGGGGGGGGGGGGGGGGGGGGGGGGGGGGGGFFFGGGGGGGGGFGGGG@FFGFGGGGGGGGGFEGGGGDFGGCFGGGGGG7EGCFEFGFCGGGGGGGG9FGGGGGGGGGGGGGGGC5=DDGE<EGGGGGCFGFEC):<7=<>).<DGGGFGGGGGGFFF=FGBCFBGGD?FFFFB@FFFGED>G*=FFFBFFFF1
@M04650:207:000000000-C238N:1:1101:11982:12127 1:N:0:19
ACTCCTACGGGAGGCAGCAGTGGGGAATATTGCACAATGGGCGCAAGCCTGATGCAGCCATGCCGCGTGTGTGAAGAAGGCCTTAGGGTTGTAAAGCACTTTCAGCGAGGAGGAAGGCGTTGCAGTTAATAGCTGCAGCGATTGACGTTACTCGCAGAAGAAGCACCGGCTAACTCCGTGCCAGCAGCCGCGGTAATACGGAGGGTGCAAGCGTTAATCGGAATTACTGGGCGTAAAGCGCACGCAGGCGGTTTGTTAAGTCAGATGTGAAATCCCCGAGCTTAACTTGGGAAC
+
GGGGGGGGGGGGGGGGGGGGGGGGGGGGGGGGGGGGGGGFGGGGGGGGGGGGGGGGGGGGGGGGGGGGGGGGGGGGGGGGGGGGGGGGGGGGGGGGGGGGGGGGGGGFEGGGGGGGGGGGGGGGGGGGGGGGGGGGGGGGGGGGGGGGGGGGGGGGGGGGGGGGGGGGGGGGGGGGGGGGGGGFGGGGGGGGECEGGGGGGGGGGGGGGGGGDECEEGGGGGGGGGGGGGFFFGGEGGFGFGFFGDCGDGDGGGGF@FFFGFGG4CGBFFFFFFFFFFGEBB*=@FF9)?FFF:
@M04650:207:000000000-C238N:1:1101:9091:12168 1:N:0:19
ACTCCTACGGGAGGCAGCAGTGGGGAATATTGCACAATGGGCGCAAGCCTGATGCAGCCATGCCGCGTGTGTGAAGAAGGCCTTAGGGTTGTAAAGCACTTTCAGCGAGGAGGAAGGCGTTGCAGTTAATAGCTGCAGCGATTGACGTTACTCGCAGAAGAAGCACCGGCTAACTCCGTGCCAGCAGCCGCGGTAATACGGAGGGTGCAAGCGTTAATCGGAATTACTGGGCGTAAAGCGCACGCAGGCGGTTTGTTAAGTCAGATGTGAAATCCCCGAGCTTAACTTGGGAAC
+
GDGGGGGFGDEGGGGGGGGGGFGGGGEEFGGGFGGGFFGGGGGGGGCFFFFEEFGGDGGGGG8CC@F@+FC<CCFDEFGGCDGGEFGGGGEGFGGGCAEFF?FEFGEFFCEEG>DF@E:FFCCDEGGGGFGCFDFFF=FCBFGGGGGGGGEGGGGD::CCCG7FGGG7CCC@<7E9D8F:C@CFFC>GGCGCCEGEFGGFEEEEGGG5??9AC:EEGDFDDGGECC9<7CFC7:DEG?FGED@EG:CC@)99<GG>F?FFA**2*7*6=FFFFFF)-49>)(2/97F><)8(44
@M04650:207:000000000-C238N:1:1101:22116:12175 1:N:0:19
ACTCCTACGGGAGGCAGCAGTAGGGAATTTTCCGCAATGAGCGAAAGCTTGACGGAGCGACACAGCGTGCAGGATGAAGGTCTTCGGATTGTAAACTGCTGTTGTAAGGGAAGAAAAAATTTAATAGGAAATGATTAAATCTTGACGGTACCTTATTAGAAAGTGACGGCAAACTATGTGCCAGCAGCCGCGGTAATACATAGGTCACAAGCGTTATCCGGAATTATTGGGCGTAAAGCGTTCGTAGGCGGTTTGTTAAGTCTAGAGTTAAAGCCTGAGGCTCAACCTCAGCCC
+
GGGGGGGGGGGGGGGGGGGGGGGGGGGGGGGGGGGGGGGCFFGGGGGGGGGGGGGGGGGGGGGGGGGGGGGGGGGGGGGGGGGGGGGGGGGGGGGGGGGGGGGGGEFGGGGGGGGGGGGGGGGGGGGGGGGGGGGGGGGGGGGGFGGGGGGGGGGGGGGGGGGGGGGGFGGGGGGGGGGGGGGGGGFGGGGGGGGGGGGGGGGGGGGGGGGFGGGGGGGGEGGFGGGGGGGGEGDEFGFG@7@EGGGGFGGGGDDFFFFFGFGGFFGBFFFFFFFFFFG>FFGF4?5>BFFBFF
@M04650:207:000000000-C238N:1:1101:12883:12189 1:N:0:19
ACTCCTACGGGAGGCAGCAGTGGGGAATATTGCACAATGGGCGCAAGCCTGATGCAGCCATGCCGCGTGTGTGAAGAAGGCCTTCGGGTTGTAAAGCACTTTCAGCGAGGAGGAAGGGTTCAGTGTTAATAGCACTGTTCATTGACGTTACTCGCAGAAGAAGCACCGGCTAACTCCGTGCCAGCAGCCGCGGTAATACGGAGGGTGCAAGCGTTAATCGGAATTACTGGGCGTAAAGCGCACGCAGGCGGTTTGTTAAGTCAGATGTGAAATCCCCGAGCTTAACTTGGGAA
+
GGGGGGGGGGGGGGGGGGGGGGGGGGGGGGGGGGGGGGGGGGGGGGGGGGGGGGGGGGFGGGGGGGGGGGGGGGGGGGGGGGGGGGGFCFGGGGGGGGGGFFGGGGG=FGGGGGDGGGGGGGGGGGCEGGGGGGGGGGGGGGGGGGGGFFGGGGGEGGGGGGGGGGGGGDFGGGGGGGCGGGGGGGGGFGGGGGGGGGGGG>EGGGGGGGGCEEEGGGFGGGGGGGGG:FGGEGGGGGFGFGFBDC>DBGGD<DG>FFFF<=FCF7C<FFFFF=/)4>GFF>*=*94):FF?7
@M04650:207:000000000-C238N:1:1101:16384:12199 1:N:0:19
ACTCCTACGGGAGGCAGCAGTAGGGAATTTTCCGCAATGAGCGAAAGCTTGACGGAGCGACACAGCGTGCAGGATGAAGGTCTTCGGATTGTAAACTGCTGTTGTAAGGGAAGAAAAAATTTAATAGGAAATGATTAAATCTTGACGGTACCTTATTAGAAAGTGACGGCAAACTATGTGCCAGCAGCCGCGGTAATACATAGGTCACAAGCGTTATCCGGAATTATTGGGCGTAAAGCGTTCGTAGGCGGTTTGTTAAGTCTAGAGTTAAAGCCTGAGGCTCAACCTCAGCCC
+
GGGGGGGGGGGGGGGGGGGGGGGGGGGGGGGGGGGGGGGGFGGGGGGGGGGGGGGGGGGGGGGFGGGGGGGGGGGGGGGGGGGGGGGDGGGGGGGGGGGGGGGGGGGGGGGGGGGGGGDFGGGGGGGGGGGGGGGGGGGGGGGGDGGGGGGGGGGGGGGGGGGGGGGGGGGGGGGGGGGFGGGGGGGGGGGGGGGGGGGGGFGGGGGGGGGGGGGGGGGGGGEGG?FGFGCFFGGGGGFGFGFFGGGDFGGGGGGFFFFFGFGFF7FDFFFF*=:FB<DFFFG?FF@>BFF:?F
@M04650:207:000000000-C238N:1:1101:24281:12214 1:N:0:19
ACTCCTACGGGAGGCAGCAGTGGGGGATATTGCACAATGGGCGGAAGCCTGATGCAGCCATGCCGCGTGTGTGAAGAAGGCCTTAGGGTTGTAAAGCACTTTAGATGGAGGGGAGTGGTCACAGGGTTAAGAGCCGTGTGATTTGACGTACTCCAGGGAATAAGCACCGGCTAACTCCGTGCCAGCAGCCGCGGTAACACGGGGGGTGCGAGCGTTAATCGGAATGACTGGGCGTAAAGGGCGTGTAGGTGGTTGACTAAGTGTGACGTGAAAGTGCAGGGCTTACCCTTGTT
+
GGGGGGGGGGGGGGGGGGGGGGGGGGGGGGGGGGGGGGGGGGGGGGGGGGGGGGGGGGGGGGGGGGGGGGGGGGGGGGGGGGGGGGGGGGGGGGGGGGGGGGGGGGGGGGGGGGGGGGFGFGGGGGGGGGGGGGGGGGGGGGGGGGGGGGGGGGGGGGGGGGGGGGGGGGGGGGGGGGGGGGGGGGGGGGGGGGGGGGGGGGGGGGGGGGGGGEEEGGGGGDGGGGGGGGGFFGG=DGFFDGE8DCGGFGGGDGGFFFFFGFGGFGFBFFFF?FFFFFGFF?GFFFFBB@FAA
@M04650:207:000000000-C238N:1:1101:24981:12222 1:N:0:19
ACTCCTACGGGAGGCAGCAGTGGGGAATATTGCACAATGGGCGCAAGCCTGATGCAGCCACGCCGCGTGTGTGAAGAAGGCCTTCGGGTTGTAAAGCACTTTCAGCGAGGACGATGGGTTCAGTATCACAAGAACAGTTCACTGCCGTTACTCTCACAACAAGCACCGGCTAACTCAGTGCCAGCAGCTGCGCTAATACGGAGGGTGCAAGCGTTAATCGGAATTACTGTGCGTAAAGCGCAGGCAAGCGGTTTGTTAAGTCAGCTGTGAAATCCCCGAGCTTAACTGGGCAAC
+
GGGGGGGGGGGGGGGGGGGGGGGGGGGG<FGCGFGGGGGGFGGDGGFGGGGGGGGGFG@G,@FGGGGGG?<CFGAFGGFGGGEGGFGGFGGGGFGD<BFGGG9F9?+64>C+@>++3,33A5DF,,,:,,,8,,=,,,CFA,<F,,++++@,,,:,,8,+@>,@3FDGCG:*?F99,?,@,?,,*,,6,6,1*441+B2**3*8B;=*+=F5:=88**:C5<;7F97++2+A)*1/7**9)9))>D*/0/9D3*C))17=997C:2*-)*0*=*)962<33(91***)(0),,-
@M04650:207:000000000-C238N:1:1101:24775:12255 1:N:0:19
ACTCCTACGGGAGGCAGCAGTAGGGAATTTTTCACAATGGGCGAAAGCCTGATGGAGCAATGCCGCGTGAATGATGAAGGTCTTATAGATTGTAAAATTCTTTTATTTGGGAAGAAAAGTTGGATTAGGAAATGAATCTAACCTGACGGTACCATTTGAATAAGTATCGGCTAACTATGTGCCAGCAGCCGCGGTAATACATAGGATGCAAGCGTTATCCGGATTTACTGGGCGTAAAACGAGCGCGGGTGGGTTAGTAAGTCTGGTGTTAAATGCAGTAGCTTAACTATTGT
+
GGGGGGGGGGGGGGGGGGGGGGGGGGGGGGGGGGGGGGGGGGGGGGGGGGGGGGGGGGGGGGGGGGGGGGGGGGGGGGGGFGGGGGGGGGGGGGGGGGGGGGGGGGGGGGGGGGGGGGGGGGFGGGGGFFFGGGGGGGGGGGGGGGGGGGFGFGGGGFDEFGGFGGGGGGGGGGGGGGGGGGGGGGGFGGGGGGGGGGGGGGGGGGGGGGGGGGGGGGGGGGGGGGFEFGGGFGGGGGFGFGFEGDG<DDGGDDGFFF?89@7FF4C?FEFF=6=F<<F*=>G68BFFAFF2A
@M04650:207:000000000-C238N:1:1101:18324:12268 1:N:0:19
ACTCCTACGGGAGGCAGCAGTGGGGAATATTGCACAATGGGCGCAAGCCTGATGCAGCCATGCCGCGTGTGTGAAGAAGGCCTTCGGGTTGTAAAGCACTTTCAGCGAGGAGGAAGGGTTCAGTGTTAATAGCACTGTTCATTGACGTTACTCGCAGAAGAAGCACCGGCTAACTCCGTGCCAGCAGCCGCGGTAATACGGAGGGTGCAAGCGTTAATCGGAATTACTGGGCGTAAAGCGCACGCAGGCGGTTTGTTAAGTCAGATGTGAAATCCCCGAGCTTAACTTGGGAAC
+
GGGGGGGGGGGGGGGGGGGGGGGGGGGGGGGGGGGGGGGGGGGGGGGGGGGGGGGGGGGGGGGGGGGGGGGGGGGFFGGGGGGGGGGGGGGGGGGGGGGGGGGGGGGGGGGGGGGGGGGGGGGGGGGGGGGGGGGGGGGGGGGGGGGGGGGGGGGGGGGGGGGGGGGGGGGGGGGGGCGGGGGFGGGGGGGGGGGGGGGGGGGGGGGGGGGGGGGGGGFGEGEFGGGGGFGGFGGGGGFGFG@BGGDDEGGGGGGFF?=FGFGC=DDBBF?=BF@F<B<>BBGFFFFAA:F??6
@M04650:207:000000000-C238N:1:1101:7722:12274 1:N:0:19
ACTCCTACGGGAGGCAGCAGTAGGGAATCTTCCGCAATGGACGAAAGTCTGACGGAGCAACGCCGCGTGAGTGAAGAAGGTTTTAGGATCGTAAAACTCTGTTGTTAAAGAAGAACAAGGATGAGAGTAACTGCTCATCCCCTGACGGTATTTAACCAGAAAGCCACGGCTAACTACGTGCCAGCAGCCGCGGTAATACGTAGGTGGCAAGCGTTGTCCGGATTTATTGGGCGTAAAGCGAGCGCAGGCGGTTCTTTAAGTCTGATGTGAAAGCCCCCGGCTCAACCGGGGAGG
+
GGGGGGGGGGGGGGGGGGGGGGGGGGGGGGGGGGGGGGGGGGGGGGGGGGGGGGGGGGGGGGGGGGGGGGGGGGGGGGGGDGGGGGGGGGGGGGGGGGGGGGGGGGGGGGGGGGGGGGGGGGGGGGGGFGGGGGGGGGGGGGGGGGGGGGGFGGGGGGGGGGCFGGGGGGGGGGGGGGFGGFGGCFD7FGGGGGGGGGFGFFFGBFGEFFGGEECGGGGGGG=E9FFG+>EFBEDCCFFGFGFFGGGGFGD<3CFFFF=FGFFGF7:<6?F==FFFBBGFF0*6=)<997B9>F
@M04650:207:000000000-C238N:1:1101:6827:12297 1:N:0:19
ACTCCTACGGGAGGCAGCAGTGGGGAATATTGCACAATGGGCGCAAGCCTGATGCAGCCATGCCGCGTGTGTGAAGAAGGCCTTCGGGTTGTAAAGCACTTTCAGCGAGGAGGAAGGGTTCGGTGTTAATAGCACCGTTCATTGACGTTACTCGCAGAAGAAGCACCGGCTAACTCCGTGCCAGCAGCCGCGGTAATACGGAGGGTGCAAGCGTTAATCGGAATTACTGGGCGTAAAGCGCACGCAGGCGGTTTGTTAAGTCAGATGTGAAATCCCCGAGCTTAACTTGGGAAC
+
GGGGGGGGGGGGGGGGGGGGGGGGG@FGGGGGGGGGGGGGGDGFGGGGGGGGGGGGGGGGGGGGGGGGGEGGGGGGGGGGG@AGGGGG=FGGGFGGGGGGFGGGGGD@FGGDFGFGGGFFGFGCGGGDGFGFGGFGGFEFGCFGGGGEGFEGGGGGGGGFFGGGGGFGGGDGGGCFCGDFGGFFCFEB7ECGGGEGFFFGE5EGGEGGGGFGG*;EFGGGGGGGGEFGGGGGF=DCGFFDED>EDDGGEGC<5CD5FFFFF4*?=CF>FFF@F?F?<FG>>9CF**16<?F?B4
@M04650:207:000000000-C238N:1:1101:19255:12346 1:N:0:19
ACTCCTACGGGAGGCAGCAGTGGGGAATATTGCACAATGGGCGCAAGCCTGATGCAGCCATGCCGCGTGTGTGAAGAAGGCCTTCGGGTTGTAAAGCACTTTCAGCGAGGAGGAAGGGTTCGGTGTTAATAGCACCGTTCATTGACGTTACTCGCAGAAGAAGCACCGGCTAACTCCGTGCCAGCAGCCGCGGTAATACGGAGGGTGCAAGCGTTAATCGGAATTACTGGGCGTAAAGCGCACGCAGGCGGTTTGTTAAGTCAGATGTGAAATCCCCGAGCTTAACTTGGGAAC
+
GGGGGGGGGGGGGGGGGGGGGGGGGGGGGGGGGGGGGGGGGGGGGGGGGGGFGGGGGGGGGGGGGGGGGGGGGGGGGGGGGGGFGGGGGGFGGGGGGGGGGGGGGGGEGGEGEFAFGFGGGGGFGGGGGGGGGGGGGGGGGGGGGGGEGGGGGGGGGGGGGGGGGGGGGGGGGGGGGGGGGGGGGGGGEEGGGGGGDGGGECEDEEGGGGGFGGCEGGFGGGGGGGGGGGCGFGGG3C=DFGF@DDGGBDGGGGGFFFF6<4>C?DFAFFFF==FFB>DEFFCFFFFFFFFFF3
@M04650:207:000000000-C238N:1:1101:11108:12348 1:N:0:19
ACTCCTACGGGAGGCAGCAGTGGGGGATATTGCACAATGGGCGGAAGCCTGATGCAGCCATGCCGCGTGTGTGAAGAAGGCCTTAGGGTTGTAAAGCACTTTAGATGGAGGGGAGTGGTCACAGGGTTAAGAGCCGTGTGATTTGACGTACTCCAGGGAATAAGCACCGGCTAACTCCGTGCCAGCAGCCGCGGTAACACGGGGGGTGCGAGCGTTAATCGGAATGACTGGGCGTAAAGGGCGTGTAGGTGGTTGACTAAGTGTGACGTGAAAGTGCAGGGCTTACCCTTGTT
+
GGGGGGGGGGGGGGGGGGGG<FGGGGGGGGFGGGGGGGGGGGGGDGGGGGGGGGGGGFGGGGGGGGGCFGGGGGGGGGGGGGBEGGGGGCGCFGGGGGGCEGFGG<FGGGGGG:F:FGFGFGGGGGFFFGGGGGGEGGFFGGGGGGGGCCFGCEGGGGEFFGDFGGGF:EEDGGGGCFGGGGGGGDGGGGEEGBBEGGGGGGGGGGGEDECEGGCCGFGFFD=C5FCF+?=FFG):><FFDDD5C9*:?>FDGGD:6*9677C>FGF?>>)78F/*)67>B:F@FFFB27:A2
@M04650:207:000000000-C238N:1:1101:19800:12363 1:N:0:19
ACTCCTACGGGAGGCAGCAGTGGGGAATATTGCACAATGGGCGCAAGCCTGATGCAGCCATGCCGCGTGTGTGAAGAAGGCCTTCGGGTTGTAAAGCACTTTCAGCGAGGAGGAAGGGTTCGGTGTTAATAGCACCGTTCATTGACGTTACTCGCAGAAGAAGCACCGGCTAACTCCGTGCCAGCAGCCGCGGTAATACGGAGGGTGCAAGCGTTAATCGGAATTACTGGGCGTAAAGCGCACGCAGGCGGTTTGTTAAGTCAGATGTGAAATCCCCGAGCTTAACTTGGGAAC
+
GGGGGGGGGGGGGGGGGGGGGGGGGGGGGGGGGGGGGGGGGGGGGGGGGGGGGGGGGGGGGGGGGGGGGGGGFGGGGGGGGGGGGGGGEGGGGGGGGEGGGGGGGGGGGD+CFFGGGGGGGGGGGGGGGGGGGGGGGGGGGCFGGGGGGGGGGGGGGGGGCDCFGGGGGGGGGGGGGGGGDDGGGGGGGGDGDGGGGGFGCCEGGGGGGFGGEGEGGGGGGGG=EFGGGFFFBGGGGGFGFGFEGGGGEGGGGGGFFF=FGFGGFGGFFFFFFF:F(73<B02@BFFAAF46>3
@M04650:207:000000000-C238N:1:1101:17114:12388 1:N:0:19
ACTCCTACGGGAGGCAGCAGTGGGGAATATTGCACAATGGGCGCAAGCCTGATGCAGCCATGCCGCGTGTGTGAAGAAGGCCTTCGGGTTGTAAAGCACTTTCAGCGAGGAGGAAGGGTTCAGTGTTAATAGCACGGTTCATTGACGTTACTCGCAGAAGAAGCACCGGCTAACTCCGTGCCAGCAGCCGCGGTAATACGGCGGGTGCAAGCGTTAATCGGAATTACTGGGCGTAAGTCGCCCGCAGGGGGTTGGTTAAGTCAAATTGGAACTCCCGAGCCTTAACTTGGGAAC
+
FGGGGGGGGGGFGGGGGGGGGGGGGGGGGGGGCEGGEGGGG<@BFF:F<6@CF9FFDFEEFFGF@FFEGCEFFFGCFFC,F=F=FGGDFGGFFGFEF,EGGGFA9<C4CFEFCG8FG7FEB<E??BDC,5CFDGF+3=3=C<3@,:+@C8@7,8:+<@,8@83<DF,@@:3>7<DFFG1D81,?:,4B,*4C5:C>9;9B**:?C**/C:0*2:*A*:0>851:C70<CF5*)/1:****)*).)/1))1)5C)/55B670******)099)09?F0())).01**9)6?5:0-
@M04650:207:000000000-C238N:1:1101:24902:12408 1:N:0:19
ACTCCTACGGGAGGCAGCAGTAGGGAATTTTCCGCAATGAGCGAAAGCTTGACGGAGCGACACAGCGTGCAGGATGAAGGTCTTCGGATTGTAAACTGCTGTTGTAAGGGAAGAAAAAATTTAATAGGAAATGATTAAATCTTGACGGTACCTTATTAGAAAGTGACGGCAAACTATGTGCCAGCAGCCGCGGTAATACATAGGTCACAAGCGTTATCCGGAATTATTGGGCGTAAAGCGTTCGTAGGCGGTTTGTTAAGTCTAGAGTTAAAGCCTGAGGCTCAACCTCAGCCC
+
FGGGGGGGGGGGGGGGGGGGGGGGGGGGGGGFGGGGGGGFGGGEGGEGFGGGC@:FGGGGECG<FGGGGGGGGGGGGGGG@FGGGGDGGGGGGGGE5FGGGG?FG<AFGGGGGGFGG?FFDFGGGFFDFFFGFGDDGFAAFCFFCBFCC@CEGGGGEFGGGGFEFACEDCGCFGGGFGFGGCGGGGCC7BEGDEGGFCC9;BCFFFDCFGFCE>BECFGDDD87+=7<EGFFFGGGFGFDEC)7CFDGFGD9)9DFFFFFFFGG@CG<FBFBF=>F?:CFF2**9;F0<4?D??
@M04650:207:000000000-C238N:1:1101:19398:12417 1:N:0:19
ACTCCTACGGGAGGCAGCAGTGGGGGATATTGCACAATGGGCGGAAGCCTGATGCAGCCATGCCGCGTGTGTGAAGAAGGCCTTAGGGTTGTAAAGCACTTTAGATGGAGGGGAGTGGTCACAGGGTTAAGAGCCGTGTGATTTGACGTACTCCAGGGAATAAGCACCGGCTAACTCCGTGCCAGCAGCCGCGGTAACACGGGGGGTGCGAGCGTTAATCGGAATGACTGGGCGTAAAGGGCGTGTAGGTGGTTGACTAAGTGTGACGGGAAAGTGCAGGGCTTACCCTTGTT
+
GGGGGGGGGGGGGGGGGGGGFGGGGGGGGGGGGGGGGGGGGGGGGGGGGGGGGGGGGGGGGGGGGGGGGGGGGGGGGGGGGGGFGGGGGGEGGGGGGGGGFGGGFFGGGGDGGGGGGGGGGGGGGGGGGFGGGGGFFDGGGGGGGGGGEGGFGGFGGGGGGGGGGGGGEGGGGGGGGGGGGGGEFGFGGGGGGGGGGGGGGGEEGGEEEEAC=E8CCFGGGGEE=E??FGGFF59CDGFGFGF5D55:=:CFG*96?FF?69CFF=D?)077@F@F)):@D6<;<FFF<F)6>
@M04650:207:000000000-C238N:1:1101:11244:12438 1:N:0:19
ACTCCTACGGGAGGCAGCAGTGGGGAATATTGCACAATGGGCGCAAGCCTGATGCAGCCATGCCGCGTGTGTGAAGAAGGCCTTCGGGTTGTAAAGCACTTTCAGCGAGGAGGAAGGGTTCAGTGTTAATAGCACTGTTCATTGACGTTACTCGCAGAAGAAGCACCGGCTAACTCCGTGCCAGCCGCCGCGGTAATACGGAGGGTGCAAGGGTTAATCGGAATTCCTGGGCGTAAAGCGCACGCAGGCGGTTTGTTAAGTCAGATGGTAAATCCCCGCGCGTAACCTGGGAA
+
GGGGGGGGGGGGGGGGGGGGGGGGGGGGGGGGGFGGGGGGGGGCFGGGGGGGGGGGGGGGCFGGGGGGGGCFGF<EFGGGFGGGGGGGF=CFGGGFGGGGFGGGG,:4CFGGGGDGDFEG8F<:8?<<BAAF?DGFGG<,A<F,=>FEFG@FFGCB<FFFCFFF7<DCEEE>F7,>C8D<CCC,>1*1B*/1:***+2<>C*/=E1*/0:<**2A8?7*/;5E=C+<09CC*8/>EG=87)1))1/7C37DD3C*8;?4=977****)/09B*/9;?()05()0..*).5).(
@M04650:207:000000000-C238N:1:1101:23264:12448 1:N:0:19
ACTCCTACGGGAGGCAGCAGTAGGGAATCTTCGGCAATGGACGAAAGTCTGACCGAGCAACGCCGCGTGAGTGAAGAAGGTTTTCGGATCGTAAAACTCTGTTGGTAGAGAAGAACGTTGGTGAGAGTGGAAAGCTCATCAAGTGACGGTAACTACCCAGAAAGGGACGGCTAACTACGTGCCAGCAGCCGCGGTAATACGTAGGTCCCGAGCGTTGTCCGGATTTATTGGGCGTAAAGCGAGCGCAGGTGGTTTCTTAAGTCTGATGTGAAAGCCCCCGGCTCAACCGGGG
+
GGGGGGGGGGGGGGGGGGGGGGGGGGGGGGGGGGGGGGGGGGGGGGGGGGGGGGGGGGGGGGGGGGGGGGGGGGGGGGGG?FFGGGGGEGGEGGGGGGGGGGGGFFGGGGGGGGGGGBFGFGGGGGGGGGFGFGGGGGGGGEGGGGGGGGGGGGGGGGGGGGGGGGGGGEGGGGGGGGGGGGGGGGGGGGGGGGCGGGGGGCGGGGG6;CGGEGCEGGGGGGDCE9GGGGGGFGGGGC4:>5B:CDGGFGGGGF7B7FF?GFGGFDC>FFFFFFF@0335>BDBF?:(4>BF
@M04650:207:000000000-C238N:1:1101:6978:12488 1:N:0:19
ACTCCTACGGGAGGCAGCAGTGGGGGATATTGCACAATGGGCGGAAGCCTGATGCAGCCATGCCGCGTGTGTGAAGAAGGCCTTAGGGTTGTAAAGCACTTTCAGCGAGGAGGAAGGGTTCAGTGTTAATAGCACTGTTCATTGACGTTACTCGCAGAAGAAGCACCGGCTAACTCCGTGCCAGCAGCCGCGGTAATACGGAGGGTGCAAGCGTTAATCGGAATTACTGGGCGTAAAGCGCACGCAGGCGGTTTGTTAAGTCAGATGTGAAATCCCCGAGCTTAACTTGGGAAC
+
GGGGGGGGGGGCGGGGGGGGFGGGGGFGGGGGGGGGGDGGGGGGGGGGGGGGFFGGGGGFFGFGGGGEGGGGGGGGGGGGGGGFGGGGGDGGGGGGGGGGGGFGGFGGGGGGGGFGGGGGGGGEFGGFGFGFCGGGGGGGGCGGFGGEGGGGGGGDGGGGGGGGGGGGGGGGGGGGGGGGGGGGGGFGGGGGDEGGGFGGGGGGGGGGCGFGGGGECFFCEGDFGGGGCFGGEGGECFFGFGFFDCCD@GGGGDDFF4BFGFFDFFGFF=4BFFF??9/8DB7F4@4446>B:(
@M04650:207:000000000-C238N:1:1101:25036:12520 1:N:0:19
ACTCCTACGGGAGGCAGCAGTGGGGAATATTGCACAATGGGCGCAAGCCTGATGCAGCCATGCCGCGTGTGTGAAGAAGGCCTTCGGGTTGTAAAGCACTTTCAGCGAGGAGGAAGGGTTCAGTGTTAATAGCACTGTTCATTGACGTTACTCGCAGAAGAAGCACCGGCTAACTCCGTGCCAGCAGCCGCGGTAATACGGAGGGTGCAAGCGTTAATCGGAATTACTGGGCGTAAAGCGCACGCAGGCGGTTTGTTAAGTCAGATGTGAAATCCCCGAGCTTAACTTGGGAAC
+
GGGGGGGGGGGGGGGGGGGGGGGGGGGGGGGGGGGGGGGGGGGGGGGGGGGGGGGGGGGGGGGGGGGGGGGGGGGGGGGGGGGGGGGGGGGGGGGGGGGGGGGGGGGGGGGGGGGGGGGGGGGGGGGGGGGGGGGGGGGGGGGGGGGGGGGGGGGGGGGGGGGGGFFGGGGGGGGGGGGGGFGGGGGGGGGGGGGGGGGGGGGGGGGGGGGGGGGGGGGGGGGGGGFGGGFGFGGGGGFGF3>DDGGGFGGGG:<FFFBFGFFGFGGBFB49FFFFF>GFFBC6FFFBF4F?B:
@M04650:207:000000000-C238N:1:1101:11704:12521 1:N:0:19
ACTCCTACGGGAGGCAGCAGTAGGGAATCTTCGGCAATGGACGAAAGTCTGACCGAGCAACGCCGCGTGAGTGAAGAAGGTTTTCGGATCGTAAAACTCTGTTGTTAGAGAAGAACAAGTAGGAGAGTAACTGCTCTTACCTTGACGGTATCTAACCAGAAAGCCACGGCTAACTACGTGCCAGCAGCCGCGGTAATACGTAGGTGGCAAGCGTTGTCCGGATTTATTGGGCGTAAAGCGAGCGCAGGCGGTTTCTTAAGTCTGATGTGAAAGCCCCCGGCTCAACCGGGGAGG
+
GGGGGGGGGGGEGGGGGGGGGGGGGGGGGGGGFGEEGGGCFGGEGGGEEGGGGGGGGGGGGGGGGGGGGGG<FGGGFGGGFGGGGGGEEEGGGGGF?FEGFGGGGGGGFGGGGGGGGFGGAFFCFFBFFECGGGDFGGGGGGGGCFGCGGGGGGFGFGGGGGFGGGGGGGGGFFGGGEGFGGGGGGGFEGGDGGD>?BCFC9*=C+BG>FFFEGEDGGGG8*?=F++C9FFGBE3EDF?DEDFFGDDDD3CCGCGF4977<4**7C74?*9=B4@F:9C>B9D=45.44@5,19
@M04650:207:000000000-C238N:1:1101:14930:12590 1:N:0:19
ACTCCTACGGGAGGCAGCAGTGGGGAATATTGCACAATGGGGGAAACCCTGATGCAGCAACGCCGCGTGAGTGATGAAGGTTTTCGGATCGTAAAGCTCTGTCTTCAGGGACGATAATGACGGTACCTGAGGAGGAAGCCACGGCTAACTACGTGCCAGCAGCCCCGGTAATACGTAGGTGGCGACCGTTGTCCGGATTTACTGGTCGTAAAGGGAGCGTAGGCGGTTTTTTAAGTGGGTTGTGAAATACTCAGGCTCAACCTGGGGGTTGCTTTCCAACCTTGAAGTCTAGCT
+
GGGGGGGGGGGGGGGGGGGGGGGFCFGGGGGFGCFFFGGGGEGGGGGGGGGGGGGFGGGDFGGGGGEGGGGGGGGDGGGGFGGGGE>@EEGGGGGGGGAFAFAFFFFEAF?GGGGGGGGGFCEEFGDFEFGGGGCC=@8D@BF@:@F,3,:@:F@FFF7*,3:<*>8@CEE@;F*2?B7;9;@C7***=C*=>;C5*=CF++5<7++1/2*:@C5/5))98956*:*:EG55)+*3:07)0)<>DC*2*00779*))0*105**0*)(.)05*1**..>)0.*/*0*.)8*.).
@M04650:207:000000000-C238N:1:1101:29254:12616 1:N:0:19
ACTCCTACGGGAGGCAGCAGTAGGGAATTTTCCGCAATGAGCGAAAGCTTGACGGAGCGACACAGCGTGCAGGATGAAGGTCTTCGGATTGTAAACTGCTGTTGTAAGGGAAGAAAAAATTTAATAGGAAATGATTAAATCTTGACGGTACCTTATTAGAAAGTGACGGCAAACTATGTGCCAGCAGCCGCGGTAATACATAGGTCACAAGCGTTATCCGGAATTATTGGGCGTAAAGCGTTCGTAGGCGGTTTGTTAAGTCAGATGTGAAATCCCCGAGCTTAACTTGGGAAC
+
GGGGGGGGGGGGGGGGGGGGGGGGGGGGGGGGGGGGGGGGGGGGGGGGGGGGGGGGFGGGGGGGGGGGGGGGGGGGGGGGGGGGGGGGGGGGGGGGGGGGGGGGGFGGGGGGGGGGGGGGCGFFGFEGGFGGGGGGGGGGGFFGGGGGGGGFGGGGGGGGGGGGGGGGGGGGGGGGGGGGFFGGGGGGFGGGGGGGGGGGGGGGGGGGGGGGGGGGG>FDEGGFGGFGGGFGFGGGGGFGEG>BDGGGFGGGGGGFFFFFFFGGFFGFFFFFFF6FF>CE>>G?FFBAAFFFB2
@M04650:207:000000000-C238N:1:1101:14470:12621 1:N:0:19
ACTCCTACGGGAGGCAGCAGTAGGGAATTTTTCACAATGGGCGAAAGCCTGATGGAGCAATGCCGCGTGAATGATGAAGGTCTTATAGATTTTAAAATTCTTTTATTTGGGAAGAAAAGTTGGATTAGGAAATGAATCTAACCTGACGGTACCATTTGAATAAGTATCGGCTAACTATTTGCCAGCAGCCGCGGTAATACATAGGATGCAAGCGTTATCCTGATTTACTGTGCGTAAAACGAGCGCGGGTTGTTTAGTAAGTCTGTTGTTAAATGCAGTAGCTTAACTATTGTT
+
-EEGGGDGCCECC+B-,B<,C9,<,,,EEFFGE9F9<E<6,C@++::CEE88EE@,<EC8@<FD7@:F7,6E9<F,,,,,C?FG,FC,,CF,CC,,,CBCFGFF,EFG9,?,,=8,4,4EE<,,CFC9,<,,A,,5:@E99<,F@<A6+@+>?,ED<?C,C,,,C@DA+++@+8>E9E,C,3,3,+3,@3+3**@**?,;,>:,,,6,6,,,8*=E5?F8,*,4>E7,=7,,+29=**1;)))))/))09*9*9C4*1**+1*:60C)8>=*19*/))2**-:B*/1:)9@)6)
@M04650:207:000000000-C238N:1:1101:9714:12624 1:N:0:19
ACTCCTACGGGAGGCAGCAGTAGGGAATCTTCCGCAATGGACGAAAGTCTGACGGAGCAACGCCGCGTGAGTGAAGAAGGTTTTAGGATCGTAAAACTCTGTTGTTAAAGAAGAACAAGGATGAGAGTAACTGCTCATCCCCTGACGGTATTTAACCAGAAAGCCACGGCTAACTACGTGCCAGCAGCCGCGGTAATACGTAGGTGGCAAGCGTTGTCCGGATTTATTGGGCGTAAAGCGAGCGCAGGCGGTTCTTTAAGTCTGATGTGAAAGCCCCCGGCTCAACCGGGGAGG
+
GGGGGGGGGGGFGGGGGGGGGGGGGGGGGGGFFGGGGGGGGFGEEGGGGGGGGGGGGGGGGGCFF@FFGCEFGGGFGGGGE9FFGGFGGFGGGGGGGFGGGGGGGGGGGGGGGGGGGGFGGGGGGGGGGGGGEGFFGGGAFGDGFGEGGGFGGGG<FFGGGGGGGGGGGGDCCCFGGGGGGGGGGGGGC5EGGGGGGGGGGGGCFGGGGGGCEEGDEGGGCC;EG?+C?DGFDGCED>FD@C>B3<7C>GGGCGG476/=F?D78CDDFFFFFFFF:6G@E25F?FFFFD:19>
@M04650:207:000000000-C238N:1:1101:23082:12626 1:N:0:19
ACTCCTACGGGAGGCAGCAGTGGGGAATATTGCACAATGGGCGCAAGCCTGATGCAGCCATGCCGCGTGTGTGAAGAAGGCCTTCGGGTTGTAAAGCACTTTCAGCGAGGAGGAAGGGTTCAGTGTTAATAGCACTGTTCATTGACGTTACTCGCAGAAGAAGCACCGGCTAACTCCGTGCCAGCAGCCGCGGTAATACGGAGGGTGCAAGCGTTAATCGGAATTACTGGGCGTAAAGCGCACGCAGGCGGTTTGTTAAGTCAGATGTGAAATCCCCGAGCTTAACTTGGGAAC
+
GGGGGGGGGGGGGGGGGGGGGGGGGGGGGGGGGGGGGGGGGGGGGGGGGGGGGDGGGGGGGGGGGGGGGGGGGGGGGGGGGGFGGGGGGDGGGGGGGGGGGGGGGGGGGGGGGGGGGGGGGGGGGGGGGGGGGGGGGGGGGGGGGGGGGGGGGEDEGGGGGGGGGGGGGGGGGGGGGGGGGGGFGGGGGGGGGGGGGG?CGGEGGGGGGGGGGGGDGGGFGGGGGGGGGGGGFGGGGGFGFGFFGGDGFGGGGGGFFFFFGFGGBCFBFF4=F=4;<FGFFBGFFFFFFFF6?,
@M04650:207:000000000-C238N:1:1101:18808:12633 1:N:0:19
ACTCCTACGGGAGGCAGCAGTAGGGAATCTTCGGCAATGGACGAAAGTCTGACCGAGCAACGCCGCGTGAGTGAAGAAGGTTTTCGGATCGTAAAACTCTGTTGTTAAAGAAGAACAAGGATGAGAGTAACTGCTCATCCCCTGACGGTATTTAACCAGAAAGCCACGGCTAACTACGTGCCAGCAGCCGCGGTAATACGTAGGTGGCAAGCGTTGTCCGGATTTATTGGGCGTAAAGCGAGCGCAGGCGGTTCTTTAAGTCTGATGTGAAAGCCCCCGGCTCAACCGGGGAGG
+
GGGGGGGGGGGFGGGGGGGGGGGGGGGGGGGGGGGGGGGGGGGGGGGGGGGGGGGGGGGGGGGGGGGFGGGGGGGGGGGGFFGGGGGGGGGGGGGGGGGGGGGGGGGGGGGGGGGGGGFGFDGGGGGGGGGGGGGGGGGFDGGGGGGGGGGGGGFFGGGGGGGGGGGGGGGGGGGGGGGGGGGGGGGGGGGGGGGGGGFF+CFGGGGGGGGGDCEGGFFGGG8C6EFGGFGGFGGGGGFGFGFFGGGGFGG)9/CFFFF40=DFFGCAF*9@FFFFFFGBE>DFFFFBFED>BF
@M04650:207:000000000-C238N:1:1101:10681:12637 1:N:0:19
ACTCCTACGGGAGGCAGCAGTGGGGAATATTGCACAATGGGCGCAAGCCTGATGCAGCCATGCCGCGTGTGTGAAGAAGGCCTTCGGGTTGTAAAGCACTTTCAGCGAGGAGGAAGGGTTCGGTGTTAATAGCACCGTTCATTGACGTTACTCGCAGAAGAAGCACCGGCTAACTCCGTGCCAGCAGCCGCGGTAATACGGAGGGTGCAAGCGTTAATCGGAATTACTGGGCGTAAAGCGCACGCAGGCGGTTTGTTAAGTCAGATGTGAAATCCCCGAGCTTAACTTGGGAAC
+
GGGGGGGGGGGGGGGGGGGGGGGGGGGGGGGGGGGGGGGGGGGGGGGGGGGGGGGGGGGGGGGGGGGGGGGGGGGGGGGGGGGGGGGGGGGGGGGGGGGGGGGGGGGGGGGGGGGGGGGGGGGGGGGGGGGGGGGGGGGGGGGGGGGGGGGGGGGGGGGGGGGGG:DGGGGEGGGGGGGGGGGGGFGGGGGGGGGGGGGGEEEEEGGGGGGGGGGGGGGGGGGGGGGGGGGGF5CEGGFGFGFFGGGGFGGGGGG>FFFFGFFGFFF<=FFBFFFFFF38>>CFFFFDFFF:8-
@M04650:207:000000000-C238N:1:1101:8483:12688 1:N:0:19
ACTCCTACGGGAGGCAGCAGTGGGGAATATTGCACAATGGGCGCAAGCCTGATGCAGCCATGCCGCGTGTGTGAAGAAGGCCTTCGGGTTGTAAAGTACTTTCAGTGGGGAGGAAGGCGAAGAGGTTAATAACCTTTTCGATTGACGTTACCCGCAGAAGAAGCACCGGCTAACTCCGTGCCAGCAGCCGCGGTAATACGGAGGGTGCAAGCGTTAATCGGAATTACTGGGCGTAAAGCGCACGCAGGCGGTCTGTCAAGTCGGATGTGAAATCCCCGGGCTCAACCTGGGAAC
+
GGGGGGGGGGGCFGGGGGGGGGGGGGGGGGGGGGGGGGGGGGGGGGGGGGGGGGGGGGGGGGGGGGGGGGGGGGGGGGGGGGGGGGGGGGGGGGGGGGGGGGGGGFGGGGGGGGFGGGGGGGDGFGECE?FGGGGGGGDEGGGGFGGG7FG9FCDFC@FD@FGGCGGGGGGGGFGFGGGGGCFGCG>E8EGGGGGCFFGCGGGGGGDCCFGGGEGGGGGGEG=CC?<?CCF=3>GCGFFGFGF@D)>>>CC)C5>FFFFFGFGG>35:F?FFF46@BBC>>2747)>3?@>0><
@M04650:207:000000000-C238N:1:1101:3565:12689 1:N:0:19
ACTCCTACGGGAGGCAGCAGTGGGGAATATTGCACAATGGGCGCAAGCCTGATGCAGCCATGCCGCGTGTGTGAAGAAGGCCTTCGGGTTGTAAAGCACTTTCAGCGAGGAGGAAGGGTTCAGTGTTAATAGCACTGTTCATTGACGTTACTCGCAGAAGAAGCACCGGCTAACTCCGTGCCAGCAGCCGCGGTAATACGGAGGGTGCAAGCGTTAATCGGAATTACTGGGCGTAAAGCGCACGCAGGCGGTTTGTTAAGTCAGATGTGAAATCCCCGAGCTTAACTTGGGAAC
+
GGGGGGGGGGGGGGGGGDGGFGGG7FFGGGGGGGGGGGGGGGGGGGGGGGGFAFGGGFFGDEGGGEGGGEGGGGGGGGGGGGGGGGGGGGGDCFGGGGGGGGGGGGGGGGGGGGGFDGFFGGGBF?BFGFGGGGFGFD@FA?FGGGG:DFGGGGGDGGGGFG?FGGGGGDEGFGGFFEGFEGGGGDGGGEGGGEGGFG?FECEEECCEGGGFG*;;FFGGG:8FGGFGGG557>5CFGFGFGFEDDD<@<CDDGGFF?FF<FGGB7:5?FFFFF44:;DBFFG?BF6).:),5-
@M04650:207:000000000-C238N:1:1101:24467:12698 1:N:0:19
ACTCCTACGGGAGGCAGCAGTAGGGAATTTTCCGCAATGAGCGAAAGCTTGACGGAGCGACACAGCGTGCAGGATGAAGGTCTTCGGATTGTAAACTGCTGTTGTAAGGGAAGAAAAAATTTAATAGGAAATGATTAAATCTTGACGGTACCTTATTAGAAAGTGACGGCAAACTATGTGCCAGCAGCCGCGGTAATACATAGGTCACAAGCGTTATCCGGAATTATTGGGCGTAAAGCGTTCGTAGGCGGTTTGTTAAGTCTAGAGTTAAAGCCTGAGGCTCAACCTCAGCCC
+
GGGGGGGGGGGGGGGGGGGGGGGGGGGGGGGGGGGGGGGGGGGGGGGGGGGGGGGGGGGGGGGGGGGGGGCGGGGGGGGGGGGGGGGGGGGGGGGGGGGGGG?AFFFGGGGGGGGGGGGGGGGGGGGGGGGGGGDGGG??FFDFFGGGGFEAFGGFGGGGGGGGGGGEGGGGFFGGGGGGF9EFGGGGGGGGCECCGG9FGGG?FFGG;9=EEEG5:CFGCD:7+4+=@C8F>EGEFGFG5C575<DCFGGDC*>F5@FFFFGDFGG9BFFF=?>?::FFF?F??F:?06@>23
@M04650:207:000000000-C238N:1:1101:28220:12726 1:N:0:19
ACTCCTACGGGAGGCAGCAGTGGGGAATATTGCACAATGGGCGCAAGCCTGATGCAGCCATGCCGCGTGTGTGAAGAAGGCCTTCGGGTTGTAAAGCACTTTCAGCGAGGAGGAAGGCCAATAGCTTAATAGGCTGTTGGATTGACGTTACTCGCAGAAGAAGCACCGGCTAACTCCGTGCCAGCAGCCGCGGTAATACGGAGGGTGCAAGCGTTAATCGGAATTACTGGGCGTAAAGCGCACGCAGGCGGTTTGTTAAGTCAGATGTGAAATCCCCGAGCTTAACTTGGGAAC
+
GGGGGGGGGGGGGGGGGGGGGGGGGGGGGGGGGGGGGGGGGGGGGGGGGGGGGGGGGGGGGGGGGGGGGGGGGGGGGGGGGGGGGGGGGGGGGGGGGGGGGGGGGGDGGGGGGGGGGGGGGGGGGGGGGGGGGGGGGGGGGFGGGGGGGGGGGGGGGGGGGGGGGGGGGGGGGGGGGGGGGGGGGGGGGGGGGGGGGGGGGGGGGGGGGGGGDCEGGGGGGGEGGGGGG7FGDEDGGGFGFGFEGGGGFGGGDGGFFFFFGFGGFG>5=FF4FFFFFFGFFFGF?B=<FFF13-
@M04650:207:000000000-C238N:1:1101:15657:12802 1:N:0:19
ACTCCTACGGGAGGCAGCAGTGGGGGATATTGCACAATGGGCGGAAGCCTGATGCAGCCATGCCGCGTGTGTGAAGAAGGCCTTAGGGTTGTAAAGCACTTTAGATGGAGGGGAGTGGTCACAGGGTTAAGAGCCGTGTGATTTGACGTACTCCAGGGAATAAGCACCGGCTAACTCCGTGCCAGCAGCCGCGGTAACACGGGGGGTGCGAGCGTTAATCGGAATGACTGGGCGTAAAGGGCGTGTAGGTGGTTGACTAAGTGTGACGTGAAAGTGCAGGGCTTACCCTTGTT
+
GGGGGGGGGGGGGGGGGGGGFGGGGGGGGGGGGFGGGGGGGGGGGGGGGGGGGGGGGGGGGGGGGGGGGGGGGGGGGGGGGGGGGGGGGGGGGGGGGGGGFFGGFFFGGGGGGGGGGGGGGGGGGGGGGGGG9FFGF>FGDGGGGGGGGGGGGGFGGGGGGGGGFCGFGGGGEGGGGGGGGGGGGGC:FGEEEGGGGGFFGGGGGGGGEC=7?EEEGG7:ADGEFF7CFFGGFGGDDC@G@DEFGGGGB*777CC?FFFFFFGG4:FBEFFF?@FFDAGF>?GFFFF?<5?>>
@M04650:207:000000000-C238N:1:1101:19387:12822 1:N:0:19
ACTCCTACGGGAGGCAGCAGTAGGGAATTTTCCGCAATGAGCGAAAGCTTGACGGAGCGACACAGCGTGCAGGATGAAGGTCTTCGGATTGTAAACTGCTGTTGTAAGGGAAGAAAAAATTTAATAGGAAATGATTAAATCTTGACGGTACCTTATTAGAAAGTGACGGCAAACTATGTGCCAGCAGCCGCGGTAATACATAGGTCACAAGCGTTATCCGGAATTATTGGGCGTAAAGCGTTCGTAGGCGGTTTGTTAAGTCTAGAGTTAAAGCCTGAGGCTCAACCTCAGCCC
+
FGGGGGGGGGGGGGGGGGGGGC9FGGGGFGGGD;FGGGGFGGGEGGGGGGGGGCFGGGEGGDFGGGGGGGGGGGGGGGGGGGGGFFGGGG@A?FGFGGFEFGGDFBDCFGFF@EGGGFEGCFC,?5C@?AEFGFGGCC,DCEFAFGGGGGGFEAFFDFGGGFGGG9C@B@BEGGGC99DDFGFGGDGG@ECCC*::CFF,??CFFB6<F<CGGGCEFFFD=DEF+:CGCC55>G3ECFFGBG359<C<FG)CDGDFFFFBF4D?FC6<FF6*9?7)14575,**974(.7;:22
@M04650:207:000000000-C238N:1:1101:7887:12865 1:N:0:19
ACTCCTACGGGAGGCAGCAGTGGGGAATATTGCACAATGGGCGCAAGCCTGATGCAGCCATGCCGCGTGTGTGAAGAAGGCCTTCGGGTTGTAAAGCACTTTCAGCGAGGAGGAAGGGTTCGGTGTTAATAGCACCGTTCATTGACGTTACTCGCAGAAGAAGCACCGGCTAACTCCGTGCCAGCAGCCGCGGTAATACGGAGGGTGCAAGCGTTAATCGGAATTACTGGGCGTAAAGCGCACGCAGGCGGTTTGTTAAGTCAGATGTGAAATCCCCGAGCTTAACTTGGGAAC
+
GGGGGGGGGGGGGGGGGGGGGGGGGGGGGGGGGGGGGGGGGGGGGGGFGGGGGGGGGGGGGGGGGGGGGGGGGDGGGGGGGGGGGGGGGGGGGGGGGGGGGGGGGGDCF:F@FFFEEGGGGGEGGFGGGGGGGGCGGGGGGFGGGGG:FGGGGGGGGDEFGGGGGGGGGGGGGGGGGGGGGGGGGGGGGGGGDGGGGGGGCE=ECEGGGFGGGGGGGGGGDGDF8CFDDCFGEGGGDGFGFDEEGDCG>GGGGGGFFF?FGF7CFGGAFFFF?FFF6>)>E946BFF9A4@<?(
@M04650:207:000000000-C238N:1:1101:16249:12883 1:N:0:19
ACTCCTACGGGAGGCAGCAGTGGGGGATATTGCACAATGGGCGGAAGCCTGATGCAGCCATGCCGCGTGTGTGAAGAAGGCCTTAGGGTTGTAAAGCACTTTCAGCGAGGAGGAAGGGTTCGGTGTTAATAGCACCGTTCATTGACGTTACTCGCAGAAGAAGCACCGGCTAACTCCGTGCCAGCAGCCGCGGTAATACGGAGGGTGCAAGCGTTAATCGGAATTACTGGGCGTAAAGCGCACGCAGGCGGTTTGTTAAGTCAGATGTGAAATCCCCGAGCTTAACTTGGGAAC
+
GGGGGGGGGGGGGGGGGGGGGGGGGGGGGGGGGGGGGGGGGGGGGGGGGGGGGGGGGFGGGGFGGGGGGGGGGGGGGGGGGGGGGGGGGGGGGGGGGGGGGGGGGGGGGGGGGGGGGGGGGGGGGGGGGFGGGGGGGGGGGGGGGGGGGGGGGGGGGGGGGGGGGGGGGGGGGGGGGGGGGFGGGGGGGGGGGGGGGGGGGGGGGGGGGGGGGGGGGGFDEGDGGGGGGCFGFGGGGGFGFGFFGGGGFGGGGGGFFFFFFFGGFFGFFFFFFFFFFFDDFFGF?F4<AFFFF4
@M04650:207:000000000-C238N:1:1101:25721:12896 1:N:0:19
ACTCCTACGGGAGGCAGCAGTGGGGAATATTGCACAATGGGCGCAAGCCTGATGCAGCCATGCCGCGTGTGTGAAGAAGGCCTTCGGGTTGTAAAGCACTTTCAGCGAGGAGGAAGGGTTCGGTGTTAATAGCACCGTTCATTGACGTTACTCGCAGAAGAAGCACCGGCTAACTCCGTGCCAGCAGCCGCGGTAATACGGAGGGTGCAAGCGTTAATCGGAATTACTGGGCGTAAAGTGCACGCAGGCGGTTTGTTAAGTCAGATGTGAAATCCCCGAGCTTAACTTGGGAAC
+
GGGGGGGGGGGGGGGGGGGGGGGGGGGGGGGGGGGGGGGGGGGGGGGGGGGGGGGGGGGGGGGGGGGGGGGGGGGGGGGGGGGGGGGGGGGGGGGGGGGGGGGGGGGGGGGGGGFGGGGGGGGGGGGGGGGFGGGGGFGGGGGGGGGGGGGGGDGGGGGGGGGGGGGGGGGGGGGGGGGGGGGGGGGGFGGGGGGGGGGGGGGGGGGGGGGGGGGGGFGGGGDGGGGGG:FGFEGGGGFGFGFFGGGGFGGGGGGFFFFFGFGGFGGFFFFFFF:FBFD>DBGFFFFFD4FBF2
@M04650:207:000000000-C238N:1:1101:22156:12908 1:N:0:19
ACTCCTACGGGAGGCAGCAGTGGGGAATATTGCACAATGGGCGCAAGCCTGATGCAGCCATGCCGCGTGTGTGAAGAAGGCCTTCGGGTTGTAAAGCACTTTCAGCGAGGAGGAAGGGTTCAGTGTTAATAGCACTGTTCATTGACGTTACTCGCAGAAGAAGCACCGGCTAACTCCGTGCCAGCAGCCGCGGTAATACGGAGGGTGCAAGCGTTAATCGGAATTACTGGGCGTAAAGCGCACGCAGGCGGTTTGTTAAGTCAGATGTGAAATCCCCGAGCTTAACTTGGGAAC
+
GGGGGGGGGGGGGGGGGGGGGGGGGGGGGGGGGGGGGGGGGGGGGGGGGGGGFFGGGGGGGGGGGGGGGGGGGGGGGGGGGGGGGGGGGGGGGGGGGGGGGGGGGGGFEGEFGGGGGGGGGGGGGFGGGGGGGGGGGGGGGGGGGGGEGGGGGEGGGGGGGGGGGGGGGGGGGGGGGGGGGGGGGGGGGGGGGGGGGGGGGGGGGGGGGGGGGGGGGGGGGGEGGGGGGGGGFGGDGGFGFGFFGGGGFGGGGGGFFFFFGFGGFFFD?BFF?FFF?FGFFFGFFFFFFFFFF3
@M04650:207:000000000-C238N:1:1101:27523:12911 1:N:0:19
ACTCCTACGGGAGGCAGCAGTGGGGAATATTGCACAATGGGCGCAAGCCTGATGCAGCCATGCCGCGTGTGTGAAGAAGGCCTTCGGGTTGTAAAGCACTTTCAGCGAGGAGGAAGGGTTCGGTGTTAATAGCACCGTTCATTGACGTTACTCGCAGAAGAAGCACCGGCTAACTCCGTGCCAGCAGCCGCGGTAATACGGAGGGTGCAAGCGTTAATCGGAATTACTGGGCGTAAAGCGCACGCAGGCGGTTTGTTAAGTCAGATGTGAAATCCCCGAGCTTAACTTGGGAAC
+
GGGGGGGGGGGGGGGGGGGGGGGGGGGGGGGGGGGGGGGGGCGGGGGGGGGGGGGGGGGGGGGGGGGGGGGGFEGGGGGGGGGGGGGGGGGGGGGGGGGGGGGGGGGFEDEGGDGGGGGGGGGGGGGGGGGGGGGGGEEFEGGGGGGGGGGGGGGGGGGGGGGGGGGGGGGGGGGGGGGGGGGGGGFGGEGGDGC:FGGFGGGEEEGE8FGGGGGGFGGGGGEGGGGGEFFGFGGGGGFGFCE>GDCDFDDGDDGFFFFFG?*C=FGA?=@FFFFF<>CD>0*=BFFBFF><>3
@M04650:207:000000000-C238N:1:1101:18963:12932 1:N:0:19
ACTCCTACGGGAGGCAGCAGTAGGGAATCTTCGGCAATGGACGAAAGTCTGACCGAGCAACGCCGCGTGAGTGAAGAAGGTTTTCGGATCGTAAAACTCTGTTGTTAGAGAAGAACAAGTAGGAGAGTAACTGCTCTTACCTTGACGGTATCTAACCAGAAAGCCACGGCTAACTACGTGCCAGCAGCCGCGGTAATACGTAGGTGGCAAGCGTTGTCCGGATTTATTGGGCGTAAAGCGAGCGCAGGCGGTTTCTTAAGTCTGATGTGAAAGCCCCCGGCTCAACCGGGGAGG
+
GGGGGGGGGGGGGGGGGGGGGGGGGGGGGGGGGGGGGGGGGGGGGGGGGGGGGGGGGGGGGGGGGGGGGGGGGGGGGGGGGGCFGGGGGGGGGGGGGGGGGGGGGGGGGGGGGGGGGGGGGGGGGGGGGGGGGGGGGGGGGGGGGGGGGGGGGGGGGGGGGGGGGGGGGGGGGGGGGGGGGGGGGGGGFGGEGGGGGGGGGGGGBFGGFGGGGGGGGGGGG7CEFGGFGGGGFGGGGGFGFGFFGGGGB<DCGDFFFF?FGFGGBGGFFFFFFFFFFFGF>0D4?FFF>EF9>F
@M04650:207:000000000-C238N:1:1101:16324:12946 1:N:0:19
ACTCCTACGGGAGGCAGCAGTAGGGAATTTTCCGCAATGAGCGAAAGCTTGACGGAGCGACACAGCGTGCAGGATGAAGGTCTTCGGATTGTAAACTGCTGTTGTAAGGGAAGAAAAAATTTAATAGGAAATGATTAAATCTTGACGGTACCTTATTAGAAAGTGACGGCAAACTATGTGCCAGCAGCCGCGGTAATACATAGGTCACAAGCGTTATCCGGAATTATTGGGCGTAAAGCGTTCGTAGGCGGTTTGTTAAGTCTAGAGTTAAAGCCTGAGGCTCAACCTCAGCCC
+
GGGGGGGGGGGGGGGGGGGGGGGGGGGGGGGGFGGGGGGCFGGGGGGGGGGGGGGGGGGGGG>FGGGGGGGFFFGGCCGGGGGGGGDCEGGGGGGGGGGGGGGFGGGFFGEGGGGGGFDGGDFGGFAFFGGGGEFFFDFFGCFEGGG+@ECDGBDDF,@AE;FGCFGDGGG7FGGCCCD=C=;DCGFGGGDCECEE9BCECBCFGG?69,=FCEGGGF7CC3*58FCFCGF*8EGCG7@D59>BD7***77775<F7??@+9DC?*><B?@6?FFF::F3>:G=F4:4<F@73?
@M04650:207:000000000-C238N:1:1101:26174:13005 1:N:0:19
ACTCCTACGGGAGGCAGCAGTAGGGAATTTTCCGCAATGAGCGAAAGCTTGACGGAGCGACACAGCGTGCAGGATGAAGGTCTTCGGATTGTAAACTGCTGTTGTAAGGGAAGAAAAAATTTAATAGGAAATGATTAAATCTTGACGGTACCTTATTAGAAAGTGACGGCAAACTATGTGCCAGCAGCCGCGGTAATACATAGGTCACAAGCGTTATCCGGAATTATTGGGCGTAAAGCGTTCGTAGGCGGTTTGTTAAGTCTAGAGTTAAAGCCTGAGGCTCAACCTCAGCCC
+
GGGGGGGGGGGGGGGGGGGGGGGGGGGGGGGGGGGGGGGGGGGGGGGGGGGGGGGGGGGGGGGGGGGGGGGGGGGGGGGGGGGGGGGGGGGGGGGGGGGGGGGGGCFGGGGGGGGGGGGGGGGGGGGGGGGGGGGGGGGGGGGGGGGGGGGGGGGGGGGGGGGGGGGGGGGGGGGGGGGGGGGGGGFGGGGGGGGGGGGGGGGGGGGGGGGGGGGGGGGGGGGGGGGGGGGGFGGGGGFGFDFFGGDDFDGGGGGFFFFFGFGGFFGDF?FFFFFFFFGFFFGFFFFFFFF:?B
@M04650:207:000000000-C238N:1:1101:7143:13022 1:N:0:19
ACTCCTACGGGAGGCAGCAGTGGGGAATATTGCACAATGGGCGCAAGCCTGATGCAGCCATGCCGCGTGTGTGAAGAAGGCCTTAGGGTTGTAAAGCACTTTCAGCGAGGAGGAAGGCGTTGCAGTTAATAGCTGCAGCGATTGACGTTACTCGCAGAAGAAGCACCGGCTAACTCCGTGCCAGCAGCCGCGGTAATACGGAGGGTGCAAGCGTTAATCGGAATTACTGGGCGTAAAGCGCACGCAGGCGGTTTGTTAAGTCAGATGTGAAATCCCCGAGCTTAACTTGGGAAC
+
GGEGGGGGGGGGGGGGGGGGGGGGGGGGGGGGGGGGGGGGGGGGGGGGGGGGGGGGGGGGGGGGGGGGG@GGGGGGGGGGGGGGDGGGGGGGGGGGGGGGGGGGGGGGGGGGGGGGCGGGGGGGDFFGGGGGGFGGCE8FFBFG:FG3DFGFAF>7<EFGGGGGGGGGGGGGGGGFGGGGEGGGGGGFCGGGGGGG9FGGGGGGGG>EE9?FGGGGGGGGG:EDFGGGGGGGFGDE3FFG>CDFGGGGFGGGGGGFFFF?<8CGFGGFBF7??=F@?BDFD(9*=FF4<@>BB3
@M04650:207:000000000-C238N:1:1101:27331:13053 1:N:0:19
ACTCCTACGGGAGGCAGCAGTGGGGAATATTGCACAATGGGCGCAAGCCTGATGCAGCCATGCCGCGTGTGTGAAGAAGGCCTTCGGGTTGTAAAGCACTTTCAGCGAGGAGGAAGGGTTCGGTGTTAATAGCACCGTTCATTGACGTTACTCGCAGAAGAAGCACCGGCTAACTCCGTGCCAGCAGCCGCGGTAATACGGAGGGTGCAAGCGTTAATCGGGATTACTGGGCGTAAAGCGCACGCAGGCGGTTTGTTAAGTCAGATGTGAAATCCCCGAGCTTAACTTGGGAAC
+
GGGGGGGGGGGGGGGGGGGGGGGGGGGGGGGGGGGGGGGGGGGGGGGGGGGGGGGGGGGGEFGGGGGGGFFGEGGFGGGGG8EFGGG@FGGGGGGGGCGGGGAFDBF+CFGGGGGGGGGGGEG:C3BDFFF9FDEGGGGF8@DFGGGFGGCF,>F+<<FGGFC7EGGGGDGEGGG9FGFGGGGGGGGGGGGGCEGECCFFGGGGGGGGFGGGGGGG=7>FE3*:CFGGFGGCBGDEGGFGE::>DGGGDGDCC*18?FFFGFFGFDDDFFF46@F?,7D>E9*1==@)6758?-
@M04650:207:000000000-C238N:1:1101:25402:13089 1:N:0:19
ACTCCTACGGGAGGCAGCAGTAGGGAATTTTCCGCAATGAGCGAAAGCTTGACGGAGCGACACAGCGTGCAGGATGAAGGTCTTCGGATTGTAAACTGCTGTTGTAAGGGAAGAAAAAATTTAATAGGAAATGATTAAATCTTGACGGTACCTTATTAGAAAGTGACGGCAAACTATGTGCCAGCAGCCGCGGTAATACATAGGTCACAAGCGTTATCCGGAATTATTGGGCGTAAAGCGTTCGTAGGCGGTTTGTTAAGTCTAGAGTTAAAGCCTGAGGCTCAACCTCAGCCC
+
GGGGGGGGGGGGGGGGGGGGGGGGGGGGGGGGGGGGGGGGGGGGGGEGGGGFGGGGGGGGEGGGGGGGGGGGGGFGGGGFGGFFGGGGGGGGGGGGGGGGGGGGGFFGGGGGGGGFGGGGGGGEFGGGFGGGGGGGGGGGGFGGGGGGGGGGGGGGGGGGGGGGGGGGGGGGGGGEFFGFGGGGGFEGGGDGGGEEGGGGFFGGGGC?FGGGGGGGGGGGGGGGGFGGCG5*:EGGGGFGBGFFGGGG@DGGDDGFFFFFGFGG?FDDFF4FFFFF?BCFFBGFFFFFFFF??B
@M04650:207:000000000-C238N:1:1101:16112:13096 1:N:0:19
ACTCCTACGGGAGGCAGCAGTGGGGAATATTGCACAATGGGCGCAAGCCTGATGCAGCCATGCCGCGTGTGTGAAGAAGGCCTTAGGGTTGTAAAGCACTTTCAGCGAGGAGGAAGGCGTTGCAGTTAATAGCTGCAGCGATTGACGTTACTCGCAGAAGAAGCACCGGCTAACTCCGTGCCAGCAGCCGCGGTAATACGGAGGGTGCAAGCGTTAATCGGAATTACTGGGCGTAAAGCGCACGCAGGCGGTTTGTTAAGTCAGATGTGAAATCCCCGAGCTTAACTTGGGAAC
+
FEGGGGGGGGGGGGGGGGGG9EFGGGGGGGGGGGGF?FE9@FGGGGGGGGGGGGGGGDGGGFGGGGGGGGGGGGGGGGCFGGGGGGGGGGGGGGGGGGGGGGGGGGGGGGGGGGGGGGGGGGGG9FGGGFGGGGGG?FGECF+=FFFGGGGGECGDFGGGGGGGGGGGCGGEC<CDGGGGGGGFGGGGGGDGGGGGGGGGCEEGGEGCGGCFGGG5EGGDGGGGGGGG?FFGFGGGGGFGFGEFGGGGFGGGGDDFFFFFFFGC=7C>FFFFF6<?16C@EFCFFB89467.5-
@M04650:207:000000000-C238N:1:1101:5104:13099 1:N:0:19
ACTCCTACGGGAGGCAGCAGTGGGGAATATTGCACAATGGGCGCAAGCCTGATGCAGCCATGCCGCGTGTGTGAAGAAGGCCTTCGGGTTGTAAAGCACTTTCAGCGAGGAGGAAGGGTTCGGTGTTAATAGCACCGTTCATTGACGTTACTCGCAGAAGAAGCACCGGCTAACTCCGTGCCAGCAGCCGCGGTAATACGGAGGGTGCAAGCGTTAATCGGAATTACTGGGCGTAAAGCGCACGCAGGCGGTTTGTTAAGTCAGATGTGAAATCCCCGAGCTTAACTTGGGAAC
+
GFEEFGGGGGEGGGCGGEGGGGGGGCCF<CC9FFGGGGGGGGGGGGGGGGGGGGFGGGGGGGGGGGGGG@FGGGFGGGGGGGGGCFGGG7CFG9FGGGGCFGGGGGGGGGDGGGGG=FGGGGDFEB@FGGGGG<FGD,:FFFDFGGGFFGCEFEEEGDCGGGGGGF7:CEGGGGD;EEFFEFFGFF6,=CGEE8=C?GCEEEGGGEC5?EFGGCGCFFFCGGE5CEFG7CG=>EG:3C4CEGFFG5DDFDC)9DGF?4@FF?>C47:.7=6*9=?)49C:D0*9=BF256<<:,
@M04650:207:000000000-C238N:1:1101:13433:13136 1:N:0:19
ACTCCTACGGGAGGCAGCAGTGGGGAATATTGCACAATGGGCGCAAGCCTGATGCAGCCATGCCGCGTGTGTGAAGAAGGCCTTCGGGTTGTAAAGCACTTTCAGCGAGGAGGAAGGCCAATAGCTTAATAGGCTGTTGGATTGACGTTACTCGCAGAAGAAGCACCGGCTAACTCCGTGCCAGCAGCCGCGGTAATACGGAGGGTGCAAGCGTTAATCGGAATTACTGGGCGTAAAGCGCACGCAGGCGGTTTGTTAAGTCAGATGTGAAATCCCCGAGCTTAACTTGGGAAC
+
GGGGGGGGGGGGGGGGGGGGGGGGGGGGGGGGGGGGGGGGGGGGGGGGGGGGGGGGGGGGGGGGGGGGGGGFGGGGGGGGGGGGGGGGGGGGGGGGGGGGGGGGGGGCGGGGGGFGGGGGGFGGGGGGGFGFFGFGFGGGGGGGGGGGGGGGGGGGGGGGGGGGGGGGGGGGGGGGGGGGGGGGGGGGGGGGGGGGFGGGGDGGGGGGGGGGGGEGGFCD?DGGGGGGGGFCBGGGGG?GFGFBGGGD>CGCDCG5@FFFGFGGF7:4@FFFFFFFBFGE:9*@FFF9<;>?B(
@M04650:207:000000000-C238N:1:1101:21893:13144 1:N:0:19
ACTCCTACGGGAGGCAGCAGTGGGGAATATTGCACAATGGGCGCAAGCCTGATGCAGCCATGCCGCGTGTGTGAAGAAGGCCTTCGGGTTGTAAAGCACTTTCAGCGAGGAGGAAGGGTTCGGTGTTAATAGCACCGTTCATTGACGTTACTCGCAGAAGAAGCACTGGCTAACTCCGTGCCAGCAGCCGCGGTAATACGGAGGGTGCAAGCGTTAATCGGAATTAATGGGCGTAAAGCGCACGCAGGCGGTTTGTTAAGTCAGATGTGAAATTCCCGAACTTAACTTGGGAAC
+
FFGGGFGGGGGGEEF@EEGGGGGGG>EEGGGGCFEEFGGGGGGGFGGGFEFEFGGGGGFDFGGGEEEFEFE<FFGGGGGGGG<FGCEGEFCCDFGDCEEEFG,5C,:FCGCEFCCFECEDFGGGEE7FDFADGFBFE<FFF9DF,3>5@@@9<>+>7FFBFBC7CF,7>>FFGCC9CEGGG8;2>?C,2:88>C7B<3288CGC7CEGE+<*;>>CCD7D85AEGG+A?*C5<:C*9:*9)))09CG3@GGGGGG>F?==<*C>60*./=F*/*/*.(*).,0*/1=:2)54?(
@M04650:207:000000000-C238N:1:1101:13887:13152 1:N:0:19
ACTCCTACGGGAGGCAGCAGTGGGGAATATTGCACAATGGGCGCAAGCCTGATGCAGCCATGCCGCGTGTGTGAAGAAGGCCTTCGGGTTGTAAAGCACTTTCAGCGAGGAGGAAGGCCAACAGCTTAATAGGCCGTTGGATTGACGTTACTCGCAGAAGAAGCACCGGCTAACTCCGTGCCAGCAGCCGCGGTAATACGGAGGGTGCAAGCGTTAATCGGAATTACTGGGCGTAAAGCGCACGCAGGCGGTTTGTTAAGTCAGATGTGAAATCCCCGAGCTTAACTTGGGAAC
+
GGGGGGGGGGGGGGG@FGGGGGGGGGGGGGGGGGGGGGGGGGGGGGGGGGGGGGGGGGGGGGGGGGGGGEGFGGGFAFFGGGGGGGGGGGGGFGGGGGGGGGGGGGGFGGGGGGGGGGGGGGGGGGGGGGGGGGGGGGGGFGGGFFGGGGGGGGGGG7FAFGGGGGGGDCCEGGGGGGGGGGGGGCFGFEGGGGGGGGGG>*:EGGGGGFCGGGGCGGGGEGGGGFGGGFGGEGGG57?GE:>>DCDDBGGGGGGFFB4FE?*?FDFAFFFF=FFF:6CBEB7F?F46AFF::-
@M04650:207:000000000-C238N:1:1101:15886:13179 1:N:0:19
ACTCCTACGGGAGGCAGCAGTAGGGAATTTTCCGCAATGAGCGAAAGCTTGACGGAGCGACACAGCGTGCAGGATGAAGGTCTTCGGATTGTAAACTGCTGTTGTAAGGGAAGAAAAAATTTAATAGGAAATGATTAAATCTTGACGGTACCTTATTAGAAAGTGACGGCAAACTATGTGCCAGCAGCCGCGGTAATACATAGGTCACAAGCGTTATCCGGAATTATTGGGCGTAAAGCGTTCGTAGGCGGTTTGTTAAGTCTAGAGTTAAAGCCTGAGGCTCAACCTCAGCCC
+
GGGGGGGGGGGGGGGGGGGGEGGGGGGGGGGGGGGGGGGGGGGGGGGGGGGGGGGGGGGGGGGFGGGGGGGGGGGGGGGGGGGGGGGGGGGGGGGGGGGGGGGGGGGGGGGGGGGGGGGGGGGGGGGGGGGGGGGGGGGGGGGGGGGGGGGGGGGGGGGGGGGGGGGGGGGGGGGGGGGGGGGGGGGGGGGGGGGGGFFGGGGGGGGGGGGGGGGGFGGGGGGGGGG?FGGGFGGGGGFGFGFEGFGGFGGGGGGFFFFFGFGGB7CAFFFFFFFFFFGFFFGFFFF??FFFFF
@M04650:207:000000000-C238N:1:1101:11819:13219 1:N:0:19
ACTCCTACGGGAGGCAGCAGTGGGGAATATTGCACAATGGGCGCAAGCCTGATGCAGCCATGCCGCGTGTGTGAAGAAGGCCTTCGGGTTGTAAAGCACTTTCAGCGAGGAGGAAGGGTTCGGTGTTAATAGCACCGTTCATTGACGTTACTCGCAGAAGAAGCACCGGCTAACTCCGTGCCAGCAGCCGCGGTAATACGGAGGGTGCAAGCGTTAATCGGAATTACTGGGCGTAAAGCGCACGCAGGCGGTTTGTTAAGTCAGATGTGAAATCCCCGAGCTTAACTTGGGAAC
+
GGGGGGG?BCEGGGGGGDGGGGFGGE@EFGGEGGGGC,CFGGGGGGEFGGGGGGFGFGGGGGGGEGGGC:DGFGGGGFECFGGFGGGGGEG@FGGFFGGFEDGFCAF@FEEGG7EFGGEGFFG3>FGGGGDGFGGFFGGFFGGGGGGGGFGGGGGGGGGFCFGGGGC@FGEEGGEGFGGGGGGGGGGGGGGGGGGGDGGGGGGGGGE5EGGGGEECCFGF8<AC8FEGFD8ABEGEGGFGFGFFGGGGEDGDG3DFFFFFGFC:=GGBFF?@F???219>E9CFF4?A:?<283
@M04650:207:000000000-C238N:1:1101:14988:13247 1:N:0:19
ACTCCTACGGGAGGCAGCAGTAGGGAATTTTCCGCAATGAGCGAAAGCTTGACGGAGCGACACAGCGTGCAGGATGAAGGTCTTCGGATTGTAAACTGCTGTTGTAAGGGAAGAAAAAATTTAATAGGAAATGATTAAATCTTGACGGTACCTTATTAGAAAGTGATGGCAAACTATGTGCCAGCAGCCGCGGTAATACATAGGTCACAAGCGTTATCCGGAATTATTGGGCGTAAAGCGTTCGTAGGCGGTTTGTTAAGTCTAGAGTTAAAGCCTGAGGCTCAACCTCAGCCC
+
GGGGGGGGGGGGGGGGGGGGFGGGGGGGGGGGGGGGGGGGGGGGGGGGGGGGGGEGGGGGGGGGGGGGGGGGGGGGGGGGGGGGGGGGGGGGGGGGGGGGGGGGGGGGGGGGGGGGGGGGGGGGGGGGGGGGGGGGGGGGGGGGGGGGGGGFGGGFGGGGGGGGGGGGGGGGGGGGGGGGGGGGGGGGGGGGGGGGGGGGGGGGGGGGGGGGGGGGGGGGGGGGGGGFFGGGFGGGGDBGE3>EGGGGFGGGGGGFFFFBEFGGFGGFFFFFFFFF??GF>?GFFFF7?@F?F?
@M04650:207:000000000-C238N:1:1101:22861:13250 1:N:0:19
ACTCCTACGGGAGGCAGCAGTGGGGAATATTGCACAATGGGCGCAAGCCTGATGCAGCCATGCCGCGTGTGTGAAGAAGGCCTTCGGGTTGTAAAGCACTTTCAGCGAGGAGGAAGGGTTCGGTGTTAATAGCACCGTTCATTGACGTTACTCGCAGAAGAAGCACCGGCTAACTCCGTGCCAGCAGCCGCGGTAATACGGAGGGTGCAAGCGTTAATCGGAATTACTGGGCGTAAAGCGCACGCAGGCGGTTTGTTAAGTCAGATGTGAAATCCCCTGGCTTAACTTGGGAAC
+
GDEAFFC@FFGGGGDBFGGGFGDFGFGG<FECDFGCFEGG8FFDFGGGFGGGGFFFGGFGGGGGEGGGGGGGGGGGGGGGGGGGGGGGGGGGGGGGGGGGGG9FGDGGGGCFGG?DCGGGGEG3FFCFFGDGCFFC@DEFG<C<FFGGGGGG9@F:+>35>DAFFGGDCBF7::FFFECFG7;8E6BBC8=78E@*>2CBEEC@CGGGFFCCE5?=5C77EDEGGGD?G4555:5CC*7<3CBFGGD3)/75CDG>58/7C9>C=*2)/98*/9FFB(*7>0*0=?65:4>6?(
@M04650:207:000000000-C238N:1:1101:16442:13251 1:N:0:19
ACTCCTACGGGAGGCAGCAGTGGGGAATATTGCACAATGGGCGCAAGCCTGATGCAGCCATGCCGCGTGTGTGAAGAAGGCCTTCGGGTTGTAAAGCACTTTCAGCGAGGAGGAAGGCCAACAGCTTAATAGGCTGTTGGATTGACGTTACTCGCAGAAGAAGCACCGGCTAACTCCGTGCCAGCAGCCGCGGTAATACGGAGGGTGCAAGCGTTAATCGGAATTACTGGGCGTAAAGCGCACGCAGGCGGTTTGTTAAGTCAGATGTGAAATCCCCGAGCTTAACTTGGGAAC
+
GGGGGGGGGGGGGGGGGGGG@FGGGGGGGGGGGGGGGGGGGGGGGGGGGGGGGGGGGGGGGGGGGGGGGGGGGGGGGGGGGGGGGGGGGGGGGGGGGGGGGGGGGGGGGGGGGGGGGGGGGGGGGGGGGGGGGGGGGFGGGFFGGGGGGGGGGGGGGGGGGGGGGGGGGGGGGGGGGGGGGGGGGGGGGGGGGGGGGGGGEGGGGCGGGGGGGGGEGGGGGGGGGGGGFGGGFGDEGGFGFGFFGGGGFGGGGDGFFFFFGFFGFGGA7?BFFBFF?>GEB9DF?FFFA::?:(
@M04650:207:000000000-C238N:1:1101:19815:13344 1:N:0:19
ACTCCTACGGGAGGCAGCAGTGGGGAATATTGCACAATGGGCGCAAGCCTGATGCAGCCATGCCGCGTGTGTGAAGAAGGCCTTCGGGTTGTAAAGCACTTTCAGCGAGGAGGAAGGGTTCGGTGTTAATAGCACCGTTCATTGACGTTACTCGCAGAAGAAGCACCGGCTAACTCCGTGCCAGCAGCCGCGGTAATACGGAGGGTGCAAGCGTTAATCGGAATTACTGGGCGTAAAGCGCACGCAGGCGGTTTGTTAAGTCAGATGTGAAATCCCCGAGCTTAACTTGGGAAC
+
GGGGGGGGGGGGGGGGGGGGGGGGGGGGGGGGGGGGGGGGGGGGGGGGGGGGGGGGGGGGGGGGGGGGGGGGGGGGGGGGGGDFGGGGGGGGGGGGGGGGGGGGGGGGGGGGGFGGGGGGGGGGGGGGGFFGGGGGGFGGGGCFGGGGGFEGGGGGDCFGGGGGGGGGGGGGGGFFGGGGEGGGGGGGGDGGGGGGFFGGGGGGGGGGGGGFCCEEGGGGGGEGGGGFFGGGFGGGC:?D>DFFGGDC@DGDDDDFFFF?GF>FF7*6BFFFF??FBFGFF6CF?FFBAFFFF6
@M04650:207:000000000-C238N:1:1101:11764:13396 1:N:0:19
ACTCCTACGGGAGGCAGCAGTGGGGAATATTGCACAATGGGCGCAAGCCTGATGCAGCCATGCCGCGTGTGTGAAGAAGGCCTTCGGGTTGTAAAGCACTTTCAGCGAGGAGGAAGGCCAACAGCTTAATAGGCTGTTGGATTGACGTTACTCGCAGAAGAAGCACCGGCTAACTCCGTGCCAGCAGCCGCGGTAATACGGAGGGTGCAAGCGTTAATCGGAATTACTGGGCGTAAAGCGCACGCAGGCGGTTTGTTAAGTCAGATGTGAAATCCCCGAGCTTAACTTGGGAAC
+
GGGGGGGGGGGGGGGGGGGGGGGGGGGGGGGGGGGGGGGGGGGGGGGGGGGGGGGGGGGGGGGGGGGGGGGGGGGGGGGGGGGGGGGGGGGGGGGGGGGGGGGGGGGFGGGGGGGGGGGGGGGGGGGGGGGGGGGGGGGGGGGGGGGGGGGGGGGGGCGGGGGGGGGGGGGGGGGGGGGGGGGGGGGGGGGGGGGEGGGGGGGGGGGGGGGGGGGGGGGGGGGGGGGFGGGGFGGGGGFGFGFFGGGGFGGGGGGFFFFFGFGGFGGFFFFFF=???4D@D2F?=FF<2?FFF3
@M04650:207:000000000-C238N:1:1101:19894:13417 1:N:0:19
ACTCCTACGGGAGGCAGCAGTGGGGAATATTGCACAATGGGCGCAAGCCTGATGCAGCCATGCCGCGTGTGTGAAGAAGGCCTTCGGGTTGTAAAGCACTTTCAGCGAGGAGGAAGGCCAACAGCTTAATAGGCTGTTGGATTGACGTTACTCGCAGAAGAAGCACCGGCTAACTCCGTGCCAGCAGCCGCGGTAATACGGAGGGTGCAAGCGTTAATCGGAATTACTGGGCGTAAAGCGCACGCAGGCGGTTTGTTAAGTCAGATTGGAAATCCCCGAGCTTAACTTGGGAAC
+
GGGGGGGGGGGGGGGGGGGGGGGGGGGGGGGGGGGGGGGGGGGGGGGGGGGGGGGGGGGGGGGGGGGGGGGGGGGGGGGGGGGGGGGGGGGGGGGGGGGGGGGGGGGGGGGGGGGGGGGGGGGGGGGGGGGGGGGGGGGGGGGGGGGGGGGGGGGGGGGGGGGGGGGGGGGGGGGGGGGGGGGGGGGGGGGGGGGDGGG>EGGGGGGGGGGGGGGGGGGGEGGGGGFGGGFGFGGGGGFGFCDEGGGGEGGGGGGFFFFFGFGG*:*))77B?=@FFBDDD9FFFFF2))714-
@M04650:207:000000000-C238N:1:1101:26367:13421 1:N:0:19
ACTCCTACGGGAGGCAGCAGTGGGGAATATTGCACAATGGGCGCAAGCCTGATGCAGCCATGCCGCGTGTGTGAAGAAGGCCTTCGGGTTGTAAAGCACTTTCAGCGAGGAGGAAGGGTTCAGTGTTAATAGCACTGTTCATTGACGTTACTCGCAGAAGAAGCACCGGCTAACTCCGTGCCAGCAGCCGCGGTAATACGGAGGGTGCAAGCGTTAATCGGAATTACTGGGCGTAAAGCGCACGCAGGCGGTTTGTTAAGTCAGATGTGAAATCCCCGAGCTTAACTTGGGAAC
+
GGGGGGGGGGGGGGGGGGGGGGGGGGGGGGGGGGGGGGGGGGGGGGGGGGGGGGGGGGGGGGGGGGGGGGGGGGGGGGGGGGFGGGGGGGGGGGGGGGGGGGGGGGGGGGGGGGGGGGGGGGGCFGGGGGGGGGGGGGGFGGGGGGGGGGEGGGGGGGGGGGGGGGGGGGGGGGGGGGGGGGGGGGGGGGGGGGGGGCCGDGGGGGGGGGGGGGGGGGGGGGGGGGGGDFGGFGGG3DFGFGFFGGGGFGGGGGGFFFFFCFGGFGGDFFFFFFFF?><DF0>FF@?24?>3>-
@M04650:207:000000000-C238N:1:1101:27017:13433 1:N:0:19
ACTCCTACGGGAGGCAGCAGTGGGGAATATTGCACAATGGGCGCAAGCCTGATGCAGCCATGCCGCGTGTGTGAAGAAGGCCTTCGGGTTGTAAAGCACTTTCAGCGAGGAGGAAGGGTTCAGTGTTAATAGCACTGTTCATTGACGTTACTCGCAGAAGAAGCACCGGCTAACTCCGTGCCAGCAGCCGCGGTAATACGGAGGGTGCAAGCGTTAATCGGAATTACTGGGCGTAAAGCGCACGCAGGCGGTTTGTTAAGTCAGATGTGAAATCCCCGAGCTTAACTTGGGAAC
+
GGGGGGGFEFGEGGGGGGGGCFGGGDGGFGGGGG@FGFAFGGGGGGGGFGFDFECFGGGGGGGFFFGFGGGGGGDGGGGG?FG?FFEGGGDFGGGFFDFGFGGGFACFGGGGGGG8CFGGGGGFFGFACFGF9FFGFFGGFGGGGFGGFGGGFEGGCFECFDGGGFEGGGGGGG99;EGBEGGFGGGGG5CEGGGGCCFFE>CEDGGGF?CGGGGGGGGGEDGGCFCE9FCCBEGC<FFGFDBDGGGGFDGGGGGFFFFFFFCF?*06@=*9@9:??637>>7BFFB226)(.(
@M04650:207:000000000-C238N:1:1101:26205:13456 1:N:0:19
ACTCCTACGGGAGGCAGCAGTGGGGAATATTGCACAATGGGCGCAAGCCTGATGCAGCCATGCCGCGTGTGTGAAGAAGGCCTTCGGGTTGTAAAGCACTTTCAGCGAGGAGGAAGGGTTCGGTGTTAATAGCACTGTTCATTGACGTTACTCGCAGAAGAAGCACCGGCTAACTCCGTGCCAGCAGCCGCGGTAATACGGAGGGTGCAAGCGTTAATCGGAATTACTGGGCGTAAAGCGCACGCAGGCGGTTTGTTAAGTCAGATGTGAAATCCCCGAGCTTAACTTGGGAAC
+
FGGGGGGGGGGFGGGGGGGGGGGGGGGGGFGGGGGGFGFGGGGGDEEGGGGGGGGGGGGGGGGGDGGCFCFGGGGGGGGGGGEGGGGGGGGGGGGGGGGGGGGGGGGEGGGGGFGGEGGGGDGFF7FFFGGGGGGGFGDGGGDFGGGGGGGGGGGGGGFFGFGGCGFCFGGGGGGGGGFFEFF68@BEFGGGGGGGGGGGGDEEE8EEDGGGGGGGGGGGCGE5?E?EE:C=BGDEFG4DBGEFGGGG5<DDGGGFFFFBCFG*=FGAF?@FFF6??BGFE(7@BBFA>4>?B3
@M04650:207:000000000-C238N:1:1101:12487:13468 1:N:0:19
ACTCCTACGGGAGGCAGCAGTAGGGAATCTTCCGCAATGGACGAAAGTCTGACGGAGCAACGCCGCGTGAGTGAAGAAGGTTTTCGGATCGTAAAACTCTGTTGTTAAAGAAGAACAAGGATGAGAGTAACTGCTCATCCCCTGACGGTATTTAACCAGAAAGCCACGGCTAACTACGTGCCAGCAGCCGCGGTAATACGTAGGTGGCAAGCGTTGTCCGGAATTATTGGGCGTAAAGCGCGCGCAGGCGGTCTTTTAAGTCTGATGTGAAAGCCCCCGGCTCAACCGGGGAGG
+
GGGGGGGGGGGGGGGGGGGGGGGGGGGGGGGGGGGGGGGGGGGGGGGGGGGGGGGGGGGGGGGGGGGFGGGGGGGFGGGGGFGGGGDGGGGGGGGGGGGGGGGGGGFGGGGGGGGGGGGGGFGFGGGGGGGGGGGGGGGGGGGGGGGGGGGGGGGGGGGGGGGGGGGGGGGGGGGGGGGGGGGGGGGFGGGGGGDGGGGGGGEEGGGGGGGGGGGGGGGGECEFFGGGFFGGFGGGFGFGFGFF3CGGDGGDCDGFFFFFFFGG?CFAFFFFFFF@:>GEEFGF4?4>>EEBBB
@M04650:207:000000000-C238N:1:1101:16748:13508 1:N:0:19
ACTCCTACGGGAGGCAGCAGTGGGGAATATTGCACAATGGGCGCAAGCCTGATGCAGCCATGCCGCGTGTGTGAAGAAGGCCTTCGGGTTGTAAAGCACTTTCAGCGAGGAGGAAGGCCAACAGCTTAATAGGCTGTTGGATTGACGATACTCGCAGAAGAAGCACCGGCTAACTCCGTGCCAGCAGCCGCGGTAATACGGAGGGTGCAAGCGTTAATCGGAATTACTGGGCGTAAAGCGCACGCAGGCGGTTTGTTAAGTCAGATGTGAAATCCCCGAGCTTAACTTGGGAAC
+
GGGGGGGGGGGGGGGGGGGGGGGGGGGGGGGGGGGGGGGGGGGGGGGGGGGGGGGGGGGGGGGGGGGGGGGGGGGGGGGGGGGGGGGGGGGGGGGGGGGGGGGGGGGGGGGGGGGGGGGGGGGGGGGGGGGGGGGGFDGGGGGGGGGGGGGGGGGGGGGGGGGGGGGGGGGGGGGGGGGGGGGGGGGGGGGGGGGGFGGGEGGGGGGGGGGGGGGDDGGGDDDGGGGGGFGGFGGDGGFGFGFFGGGGFGGGGGGFFFFFFFGFFGGFFFF4?FFFFFGFFFDFFFFBDF4<2-
@M04650:207:000000000-C238N:1:1101:29139:13538 1:N:0:19
ACTCCTACGGGAGGCAGCAGTGGGGGATATTGCACAATGGGCGGAAGCCTGATGCAGCCATGCCGCGTGTGTGAAGAAGGCCTTAGGGTTGTAAAGCACTTTAGATGGAGGGGAGTGGTCATAGGGTTAAGAGCCGTGTGATTTGACGTACTCCAGGGAATAAGCACCGGCTAACTCCGTGCCAGCAGCCGCGGTAACACGGGGGGTGCGAGCGTTAATCGGAATGACTGGGCGTAAAGGGCGTGTAGGTGGTTGACTAAGTGTGACGTGAAAGTGCAGGGCTTACCCTTGTT
+
GGGGGGGGGGGGGGGGGGGGGGGGGGGGGGGGGGGGGGGGGGGGGGGGGGGGGGGGGGGGGGGGGGGGGGGGGGGGGGGGGGGGGGGGGGGGGGGGGFGGGGGGGGGGFGGGGGCGGGGGGGGGGFGGGGGGGGGGGGGGFGGGGFFGGGGGGGGGGGGGGFGGGGGGGGGGGGGGGGGGGGGCGGGFFGGGGDGGGGGGGGGGGGGGGGCGGGGGGCCFGGD5AGFGGGGGFGGGGGFCBDE;DDFF?:6FGGGFFFF4797C=CGF5)7@FFFFAAGFFFGF?FFFF@FAA
@M04650:207:000000000-C238N:1:1101:24787:13568 1:N:0:19
ACTCCTACGGGAGGCAGCAGTAGGGAATTTTCCGCAATGAGCGAAAGCTTGACGGAGCGACACAGCGTGCAGGATGAAGGTCTTCGGATTGTAAACTGCTGTTGTAAGGGAAGAAAAAATTTAATAGGAAATGATTAAATCTTGACGGTACCTTATTAGAAAGTGACGGCAAACTATGTGCCAGCAGCCGCGGTAATACATAGGTCACAAGCGTTATCCGGAATTATTGGGCGTAAAGCGTTCGTAGGCGGTTTGTTAAGTCTAGAGTTAAAGCCTGAGGCTCAACCTCAGCCC
+
GGGGGGGGGGGFGGGGGGGGGGGGGGGGGGGGGGGGGGGGGGGGGGGGGGGGGGGGGGGGGGGGGGGGGGGGGGGGGGGGGGGGGGGGGGGGGGGGGGGGGFGGGFGGGGGGGGGGGGGGGGGGGGGGGGGGGGGGGGGGGGGGGGGGGGGGGGGGGGFGGGGGGGGGGGGGGGGGGGGGGGGGGGCEGGGGDEDGGGGGGGGGGCCEFGGGGGGGGGGGGGGGGGCCFFEGFGDGFGFGFD3>DC<DFGGGGGGFFBFFGFGGFGGB=FFFFF@F?<DFFBGFFFFBFFFFFF
@M04650:207:000000000-C238N:1:1101:12558:13575 1:N:0:19
ACTCCTACGGGAGGCAGCAGTAGGGAATTTTCCGCAATGAGCGAAAGCTTGACGGAGCGACACAGCGTGCAGGATGAAGGTCTTCGGATTGTAAACTGCTGTTGTAAGGGAAGAAAAAATTTAATAGGAAATGATTAAATCTTGACGGTACCTTATTAGAAAGTGACGGCAAACTATGTGCCAGCAGCCGCGGTAATACATAGGTCACAAGCGTTATCCGGAATTATTGGGCGTAAAGCGTTCGTAGGCGGTTTGTTAAGTCTAGAGTTAAAGCCTGAGGCTCAACCTCAGCCC
+
GGGGGGGGGGGGGGGGGGGGGGGGGGGGGGGGGGGGGGGEFGGGGGGGGGGGGGGGGGGGGGGGGGGGGGGGGGGGGGGGDFGGGGGGGGGGGGGGGGGGGGGGGGGGGGGGGGGGGGGGGGGGGGGGGGGGGGGGGGGGGGGGGGGGGGGGGGGGGGGGGGGGGGGGGGGGGGGGGGGGGGGGGGGGFGGGGGGGGGGGGGGG;CGGGGGGDEGGGGGGGGDGFGGGGGGGFGGGGGFGFGFBGGGGFGG9D5DFF@6@FFDF=FGDFFFFBFFF:BFFFF:965>:?FFFB?
@M04650:207:000000000-C238N:1:1101:25571:13596 1:N:0:19
ACTCCTACGGGAGGCAGCAGTGGGGAATATTGCACAATGGGCGCAAGCCTGATGCAGCCATGCCGCGTGTGTGAAGAAGGCCTTCGGGTTGTAAAGCACTTTCAGCGAGGAGGAAGGGTTCGGTGTTAATAGCACCGTTCATTGACGTTACTCGCAGAAGAAGCACCGGCTAACTCCGTGCCAGCAGCCGCGGTAATACGGAGGGTGCAAGCGTTAATCGGAATTACTGGGCGTAAAGCGCACGCAGGCGGTTTGTTAAGTCAGATGTGAAATCCCCGAGCTTAACTTGGGAAC
+
GGGGGGGGGGGGGGGGGGGGFGGGGGGGGGGGGGGGGGGGGGGGGGGGGGGGGGGGGGGGGGGGGGGGGGGGGGGGGGGGGGGGGGGGGGGGGGGGGGGGGGGGGFGGGGGGGGGGGGGGGGGFGEGGGGGGGGGGGGGGGGGGGGGGGDGGGGGGGGGGGGGGGGGGGGGGGGGGGGGGGGGGGGGGCEGGGGGGGGGGG5EGGGGGGGGGGGGGGGGGEGGGGGFGGGGCDGGGC>FGDGFDGGGGFGGDDCDFF?FF:7>F4DGDFFFFFF)<?BDDB9F?F4B9<FFF?4
@M04650:207:000000000-C238N:1:1101:16961:13602 1:N:0:19
ACTCCTACGGGAGGCAGCAGTAGGGAATTTTCCGCAATGAGCGAAAGCTTGACGGAGCGACACAGCGTGCAGGATGAAGGTCTTCGGATTGTAAACTGCTGTTGTAAGGGAAGAAAAAATTTAATAGGAAATGATTAAATCTTGACGGTACCTTATTAGAAAGTGACGGCAAACTATGTGCCAGCAGCCGCGGTAATACATAGGTCACAAGCGTTATCCGGAATTATTGGGCGTAAAGCGTTCGTAGGCGGTTTGTTAAGTCTAGAGTTAAAGCCTGAGGCTCAACCTCAGCCC
+
GGGGGGGGGGGGGGGGGGGGGGGGGGGGGGGGGGGGGGGFGGGGGGGGGGGGGGGGGGGFGGGGGGGGGGGGGGGGGGGGGGGGGGGGDEGFGGGGGGGGGGGGGFGGGGGGGGGGGGGGGGGGGGGGGGGGGDGFGGGGGGGGGGDGGGGGGGGGGGGGGGFGDGGGGGGGFFGGGGGGGGGGGGGGGGGGGGEGGGGGGFGGGGFCDGGGGGGGGFDDGGDCGEGGGGFFEGGGCGFGEGFFGFF3?GGGGDGFFFFFFFGF6>F<B7@4*94<:?GFF6CFF4>??6FDFB
@M04650:207:000000000-C238N:1:1101:10454:13624 1:N:0:19
ACTCCTACGGGAGGCAGCAGTGGGGAATATTGCACAATGGGCGCAAGCCTGATGCAGCCATGCCGCGTGTGTGAAGAAGGCCTTCGGGTTGTAAAGCACTTTCAGCGAGGAGGAAGGGTTCAGTGTTAATAGCACTGTTCATTGACGTTACTCGCAGAAGAAGCACCGGCTAACTCCGTGCCAGCAGCCGCGGTAATACGGAGGGTGCAAGCGTTAATCGGAATTACTGGGCGTAAAGCGCACGCAGGCGGTTTGTTAAGTCAGATGTGAAATCCCCGAGCTTAACTTGGGAAC
+
GFGGGGGGGGGGGGFEGEFGFFGGGFEFGGGGCFGGGFGGG@FGDGGGGGGDFGGCFFGFGGGGG@F=+6CFFFFDGGGFFEFGGFGGA7CFGGGFGGGGGGGG9?:+@FCEGFFFFGFGGGGGCFFGGGGGCFGGGGGAFCFDCCECFGGGGGGGGCGGGG7CGFFGGGEGGGGGFGGGGGFFCFGFGGGEGGGEGGGGG58CEC85B:=FGGGG5CCFCCEGCFC<<DCFFGGEFF=DDDBEDGDDDDCCGGG)7664:6CCFCC49=??BB)6:>D)71C?F=64))0(..
@M04650:207:000000000-C238N:1:1101:15172:13646 1:N:0:19
ACTCCTACGGGAGGCAGCAGTGGGGAATATTGCACAATGGGCGCAAGCCTGATGCAGCCATGCCGCGTGTGTGAAGAAGGCCTTCGGGTTGTAAAGCACTTTCAGCGAGGAGGAAGGGTTCGGTGTTAATAGCACCGTTCATTGACGTTACTCGCAGAAGAAGCACCGGCTAACTCCGTGCCAGCAGCCGCGGTAAGACGGAGGGTGCAAGCGTTAATCGGAATTACTGGGCGTAAAGCGCACGCAGGCGGTTTGTTACGTCAGATGTGTAATCCCCGAGCTTAACGTGGGAAC
+
GFDDFGGGG@CCGFD@FGCECE<<@C@EAFAFGFFACFFGGFEGGGGC@<FFEFGGGFFGGGFGEGGGGCCGGGGGFDFFCDFGGFEGGGGGGCEEC@FGGGGG<EGFF:::C?FECC4AEFGE=BBDFA?EACFGGDEFDFFECF:>>FFCC+@>+:FCFFFFBFCFFCE8FGGEFGGBEF@FFFEF8CE8EG*=++5C*8?CECE=8ACCE5CECDCCE3=FGFF+A*:=;>CE<*975>B7D319BCC)9*/074*0:>C*/*25=*076996<>7)5(29765.30.(.(
@M04650:207:000000000-C238N:1:1101:14847:13650 1:N:0:19
ACTCCTACGGGAGGCAGCAGTGGGGAATATTGCACAATGGGCGCAAGCCTGATGCAGCCATGCCGCGTGTGTGAAGAAGGCCTTCGGGTTGTAAAGCACTTTCAGCGAGGAGGAAGGGTTCGGTGTTAATAGCACCGTTCATTGACGTTACTCGCAGAAGAAGCACCGGCTAACTCCGTGCCAGCAGCCGCGGTAATACGGAGGGTGCAAGCGTTAATCGGAATTACTGGGCGTAAAGCGCACGCAGGCGGTTTGTTAAGTCAGATGTGAAATCCCCGAGCTTAACTTGGGAAC
+
GGGGGGGGGGGGGGGGGGGGEGGGGGGGGGGGGGGGGGGGGGGGGGGGGGGGGGGGGGGGGGGGGGGGGGGGGGGGGGGGGGGGGGGGGGGGGGGGGGGGGGGGGGGGGGGGGGGGGGGGGGGGGGGGGGGGGGGGGFGGGGGGGGGGGGGGGGGGGGGGGGGGGGGGGGGGGGGGGGGGGGGGGGGGGGGGGGGGGGGGGGGGGGGGGGGGGGEGGGFDGGGGGFGGGGGGFGGGGGFGFGFFGGGGFGGGGCDFFFFFGFGG?CFAFF?F?FF?BFGEE1D?FFFAAFFF?1
@M04650:207:000000000-C238N:1:1101:11357:13663 1:N:0:19
ACTCCTACGGGAGGCAGCAGTGGGGAATATTGCACAATGGGCGCAAGCCTGATGCAGCCATGCCGCGTGTGTGAAGAAGGCCTTCGGGTTGTAAAGCACTTTCAGCGAGGAGGAAGGGTTCGGTGTTAATAGCACCGTTCATTGACGTTACTCGCAGAAGAAGCACCGGCTAACTCCGTGCCAGCAGCCGCGGTAATACGGAGGGTGCAAGCGTTAATCGGAATTACTGGGCGTAAAGCGCACGCAGGCGGTTTGTTAAGTCAGATGTGAAATCCCCGAGCTTAACTGGGGAAC
+
FGGGGGGGGGGGGGGGGGFGFFGGGGGGFGGGGGGGGGGGGCGGGGGGGGGGGGGGGGGGGGGGGGGGGGGGGGGGGGGGFFGGGGGGGGFGGGGGGGGGFGGGGGG7FGCFEF?FGGGGFEG>FGGGGGGGGGGGGFCEGFGFGGGGFGGGGGGGGGCFGGGGGGDFGECGGGDGGG:FGGCFFGGGCGGGGGDG9FFG5CGGGGGDGCGGGEGGGGGGGG=CGGFFFFFC>=C5CCFDBDBB3CDD:DGGG7D5F?1=CF>FFGGFFF?@FF)<211>EFCBF=F22>><?1
@M04650:207:000000000-C238N:1:1101:15199:13671 1:N:0:19
ACTCCTACGGGAGGCAGCAGTAGGGAATCTTCGGCAATGGACGAAAGTCTGACCGAGCAACGCCGCGTGAGTGAAGAAGGTTTTCGGATCGTAAAACTCTGTTGGTAGAGAAGAACGTTGGTGAGAGTGGAAAGCTCATCAAGTGACGGTAACTACCCAGAAAGGGACGGCTAACTACGTGCCAGCAGCCGCGGTAATACGTAGGTCCCGAGCGTTGTCCGGATTTATTGGGCGTAAAGCGAGCGCAGGTGGTTTATTAAGTCTGGTGTAAAAGGCAGTGGCTCAACCATTGT
+
GGGGGGGGGGGCFGGGGGFG<FGGGGGGGGGGGGGGGGGGGGGGGGGGGGGGGGGGGGGGGGGGGGGFGGGGGGGGGGGGG9FFGGGGGGGGGGGGGGGGGGGGGGGGGGGGGGGGGFGGGGGGGGGGGGGGGGGGGGGGGGGGGGGGGGCFGGGGGGGGGGGGGGGGGGGGGGGGGGGGGGGGGGGGGGGGGGEG;?CEGGGGGGFGGGGGGGGGGGGGGGCCGGGEGGGGFGGGGGF7>DB>D:5C@*>FCCFF=@@FEF77BGD:@FF=F?D>?F7FFB>?FFF::6*).
@M04650:207:000000000-C238N:1:1101:19289:13673 1:N:0:19
ACTCCTACGGGAGGCAGCAGTGGGGAATATTGCACAATGGGCGCAAGCCTGATGCAGCCATGCCGCGTGTGTGAAGAAGGCCTTCGGGTTGTAAAGCACTTTCAGCGAGGAGGAAGGCCAATAGCTTAATAGGCTGTTGGATTGACGTTACTCGCAGAAGAAGCACCGGCTAACTCCGTGCCAGCAGCCGCGGTAATACGGAGGGTGCAAGCGTTAATCGGAATTACTGGGCGTAAAGCGCACGCAGGCGGTTTGTTAAGTCAGATGTGAAATCCCCGAGCTTAACTTGGGAAC
+
GGGGGGGGGGGGGGGGGGGGGGGGGGGGGGGGGGGFGGGGGGGGGGGGGGGGGGGGGGGGGGGGGGGFGGGGGGGGGGGGGGGGGGGGGGGGGFGGGGGGGGGGGGGGGGCEGGGGGGGGGGFGGGCGGGGFGGGGGFGGGGCFFFGGGGDGGGGDFEGGGGGGGGGGCEGGGGGGGGGGGGGGGGGGGGGGGGGEFGGCE8EEGGGGGGGGGGGEFFGCCC5EGGCFCFGGFGGEDGFGEGFEGGGGFGGGGGGFFF?6?8FG=7FAFFFFFFFFFBGFF>9@BFF256)15,
@M04650:207:000000000-C238N:1:1101:23454:13700 1:N:0:19
ACTCCTACGGGAGGCAGCAGTGGGGAATATTGCACAATGGGCGCAAGCCTGATGCAGCCATGCCGCGTGTGTGAAGAAGGCCTTCGGGTTGTAAAGCACTTTCAGCGAGGAGGAAGGCCAACAGCTTAATAGGCTGTTGGATTGACGTTACTCGCAGAAGAAGCACCGGCTAACTCCGTGCCAGCAGCCGCGGTAATACGTAGGTGGCAAGCGTTGTCCGGATTTATTGGGCGTAAAGCGAGCGCAGGCGGTTTCTTAAGTCTGATGTGAAAGCCCCCGGCTCAACCGGGGAGG
+
GGGGGGGGGGGGGGGGGGGGGGGGGGGGGGGGGGGGGGGGGGGGGGGGGGGGGGGGGGGGGGGGGGGGGGGGGGGGGGGGGGGFGGGGGGGGGGGGGGGGGGGGGGGGGGGGGGGGGGGGGGGGGGGGGGGGGGGGFGGGGGFGGGGGGGGGGGGGEGGGGGGGGGGGGGGGGGGGGGGFGGGGGGGGGGGGGGGGGGGGGGGGGGGGGGGGGGGGGFGDE>8EGFGGGGGGFGGGGGFGFGFFGGGGFGGGGCF?F?FFGFGGFGFBFFFFFF@@BFGEF9G@FFFFFEEFFF
@M04650:207:000000000-C238N:1:1101:22667:13706 1:N:0:19
ACTCCTACGGGAGGCAGCAGTAGGGAATCTTCGGCAATGGACGAAAGTCTGACCGAGCAACGCCGCGTGAGTGAAGAAGGTTTTCGGATCGTAAAACTCTGTTGTTAGAGAAGAACAAGTAGGAGAGTAACTGCTCTTACCTTGACGGTATCTAACCAGAAAGCCACGGCTAACTACGTGCCAGCAGCCGCGGTAATACGTAGGTGGCAAGCGTTGTCCGGATTTATTGGGCGTAAAGCGAGCGCAGGCGGTTTCTTAAGTCTGATGTGAAAGCCCCCGGCTCAACCGGGGAGG
+
GGGGGGFGGGGFGGGGGGGGGGGGGGGGGGGGGGGGGGGGFGGGDEGGGGGGGGGGGGGDFGGGGGGGGGGGGGGGGGGGFGGGGGGDGGGGGG<FGGGGGGGGGGFGGGGGGGGGGGGGGGGFGGGGGGGGGG9FGGGGGGGGGGGGGGGGGGGGGGGGGGGGGGGGGGGGGGGGGGGGGGGGGGGGGGEGGGEGGFGGG9CEGGCFFCFGGEGGGGGGGDEEEFFGGGGGDECEFGFGFGFDGGGGFGGGGGGFFFFFGFDGFCGFFF?FFFFF?FGFFBG?FFFB9E:>9>
@M04650:207:000000000-C238N:1:1101:15054:13724 1:N:0:19
ACTCCTACGGGAGGCAGCAGTGGGGAATCTTGGACAATGGGGGAAACCCTGATCCAGCCATGCCGCGTGAGCGATGAAGGCCTTCGGGTTGTAAAGCTCTTTCAGCGGGGAAGATAATGACGGTACCCGCAGAAGAAGCCCCGGCTAACTCCGTGCCAGCAGCCGCGGTAATACGGAGGGTGCAAGCGTTAATCGGAATTACTGGGCGTAAAGCGCACGCAGGCGGTTTGTTAAGTCAGATGTGAAATCCCCGAGCTTAACTGGGGAACTGCATTGGAAACTGGCAAGCTAG
+
GGGGGGGGGGGGGGGGGGGGCFGGGGGFFGGGGGGGGGGGGGGGGGGGGGGGGGGGGGGGGGGGGGGGGGGGGGGGGGGGGGGGGGGGGGGGGGGGGGGGGGGGGGGGGGGGGGFGGGFGGGGGGGGGGGGGCGGGGGGGGGGGGGGGGFGGGGGDGGGGGGFGGGGGGDE9AFGGGGGGGGGGGGGGCEE5FGGGGGFGGGGGGGGGGGGGGGGGGDDDCGGGGGEGGGGGFGGGGGFF4FFFFFGCBCFGCDGBF4=FGF*9F3D:F@FFFFF*2):65:DFFFFFF@F?
@M04650:207:000000000-C238N:1:1101:16770:13729 1:N:0:19
ACTCCTACGGGAGGCAGCAGTGGGGAATATTGCACAATGGGCGCAAGCCTGATGCAGCCATGCCGCGTGTGTGAAGAAGTCCTTCGGGTTGTAAAGCACTTTCAGCGCGGAGGAAGGGTTCGGTGTTACTAGCACCGTTCATTGACGTTACTCGCAGAAGAAGCACCGGCTAACTCCGTGCCAGCAGCCGCGGCAATACGGAGGGTGCAAGCGTCAATCGGTATTACTCGGCGTAAAGCGCACGCAGCCGGTTCGTTAAGTCAGATGTGAACTCCCCGCGCTGAACTTGCGAAC
+
F<C,EFGGC::@F7--BFF@EC8CCC@F9FEEGGG-E,6F6<CGGE+F@,FFGFGGG8EFD,E@+C+F7C<=F9EFGEG<5CFGF<7:CC:FF9FFGGGGGGGG9FE:+8:::+B3::BB,6@88FFG,:,,3>,@FFCF,@9@CC3@FFF@A7@3**@:,>:F@741*B**7,>,>CF<EFEFGCCE8*:8E***2+<*852/**/A8CCGCC**1*27*1;CF+2++*;/.*9*12=<5/))19C).)997*).)))*<**2*2*6866*9=F52(1)7()76?B<A*0(,(
@M04650:207:000000000-C238N:1:1101:18474:13736 1:N:0:19
ACTCCTACGGGAGGCAGCAGTGGGGAATATTGCACAATGGGCGCAAGCCTGATGCAGCCATGCCGCGTGTGTGAAGAAGGCCTTCGGGTTGTAAAGCACTTTCAGCGAGGAGGAAGGGTTCAGTGTTAATAGCACTGTTCATTGACGTTACTCGCAGAAGAAGCACCGGCTAACTCCGTGCCAGCAGCCGCGGTAATACGGAGGGTGCAAGCGTTAATCGGAATTACTGGGCGTAAAGCGCACGCAGGCGGTTTGTTAAGTCAGATGTGAAATCCCCGAGCTTAACTTGGGAAC
+
GGGGGGGGGGGGGGGGGGGGGGGGGGGGGGGGGGGGGGGGGGGGGGGGGGGGGGGGGGGGGGGGGGGGGGGGGGGGGGGGGGGGGGGGGGGGGGGGGGGGGGGGGGGGGGGGGGGGGGGGGGGGGGGGGGGGGGGGGGGGGGGGGGGGGGGGGGGGGGGGGGGGGGGGGGGCGGGGGGGGGGGGGGGGGGGGGGGGGGGGGGGGGGGGGGEFEGGGGGGGGGGGGFGGCFFFEGGGFGFGFGF:D<DDEGDGGGGFFFFFGFGGFGGF=FFFFFFFFFCEFF4B?FBBF4@BF-
@M04650:207:000000000-C238N:1:1101:20994:13764 1:N:0:19
ACTCCTACGGGAGGCAGCAGTAGGGAATTTTCCGCAATGAGCGAAAGCTTGACGGAGCGACACAGCGTGCAGGATGAAGGTCTTCGGATTGTAAACTGCTGTTGTAAGGGAAGAAAAAATTTAATAGGAAATGATTAAATCTTGACGGTACCTTATTAGAAAGTGACGGCAAACTATGTGCCAGCAGCCGCGGTAATACATAGGTCACAAGCGTTATCCGGATTTACTGGGCGTAAAACGAGCGCGGGTGGGTTAGTAAGTCTGGTGTTAAATGCAGTAGCTTAACTATTGTAT
+
GGGGGGGGGGGGGGGGGGGGGGGGGGGGGGGGGGGGGGGFFGGGGGGGGGGGGGGGGGGGGGGGGGGGGGGGGGGGGGGGGGGGGGGGGGGGGGGGGGGGGGGGGGGGGGGGDGGGGGGGGGGGGGGGFGGGGGGGGGGGGGGGGGGGGGGGGGGGGGGGGGGGGGGGEEGGGGGGGGGGGGGGGGGGGGGGGGGGFFGGGGGGGFFGGGFGGGGGGFGGGGGDFGGGGGGGDGGGGGFDEGFFDGGGFGGGGGGFFFBFGFG7?FDBFBF@FFF?<ACFFAD?FFFFF?FBA<
@M04650:207:000000000-C238N:1:1101:9131:13792 1:N:0:19
ACTCCTACGGGAGGCAGCAGTGGGGAATATTGCACAATGGGCGCAAGCCTGATGCAGCCATGCCGCGTGTGTGAAGAAGGCCTTCGGGTTGTAAAGCACTTTCAGCGAGGAGGAAGGGTTCGGTGTTAATAGCACCGTTCATTGACGTTACTCGCAGAAGAAGCACCGGCTAACTCCGTGCCAGCAGCCGCGGTAATACGGAGGGTGCAAGCGTTAATCGGAATTACTGGGCGTAAAGCGCACGCAGGCGGTTTGTTAAGTCAGATGTGAAATCCCCGAGCTTAACTTGGGAAC
+
GGGGGGGGGGGGGGGGGGGGGGGGGFGGGGGGGGGGGGGGGGGGGGGGGGGGGGGGGFGGGGGGGGGFFCFGCGGGGGGGGGGGGGGGFGGGGGGGFGFGGGGGGGGEGEEGGGGFGGDGGEGBFGGFGGGGGGDFGFDDEGCGFGEFGGGGDFFEEGGGGDGGGGGGGGGGGGFFGGFCECGGFEF@CGGGGG*;?EGGEEGG*=;5CFCEEC>E=FGGEGEGC:?79CCF>57CFGFC>7BFC5DDFGGGGGGFF4@40@:C9*0-99FFBFF4(435>7FFFFF2>FFFF3
@M04650:207:000000000-C238N:1:1101:12618:13800 1:N:0:19
ACTCCTACGGGAGGCAGCAGTGGGGAATATTGCACAATGGGCGCAAGCCTGATGCAGCCATGCCGCGTGTGTGAAGAAGGCCTTCGGGTTGTAAAGCACTTTCAGCGAGGAGGAAGGGTTCGGTGTTAATAGCACCGTTCATTGACGTTACTCGCAGAAGAAGCACCGGCTAACTCCGTGCCAGCAGCCGCGGTAATACGGAGGGTGCAAGCGTTAATCGGAATTACTGGGCGTAAAGCGCACGCAGGCGGTTTGTTAAGTCAGATGTGAAATCCCCGAGCTTAACTTGGGAAC
+
GGGGGGGGGGGGGGGGGGGGGGGGGGGGGGGGGGGGGGGGGGGGGGGGGGGGGGGGGGGGGGGGGGGFGGGGGGGGGGGGGGGGGGGGGGGGGGGGGGGGGGGGGGGGGGGGGGGFGGGGGGGEGGGGGGGGGGGGGGGGGGGGGGGGGGGGGGGGGGGGGGGGGGGGGGGGGGGGGGGGGGGGGGGFGGGGGGGGGGGGGGGGGGGGGGGGG=EEFGGGGGEGGGGG?FFGFGGGFF=DEGFBGDC3>DGDGGG;FF4=<@GGF>FFFFBFFFFF?FGF>>4@@B@4)<FBB,
@M04650:207:000000000-C238N:1:1101:9091:13813 1:N:0:19
ACTCCTACGGGAGGCAGCAGTAGGGAATTTTTCACAATGGGCGAAAGCCTGATGGAGCAATGCCGCGTGAATGATGAAGGTCTTATAGATTGTAAAATTCTTTTATTTGGGAAGAAAAGTTGGATTAGGAAATGAATCTAACCTGACGGTACCATTTGAATAAGTATCGGCTAACCATGTGCCAGCAGCCGCGGTAATACATAGGATGCAAGCGTTATCCGGATTTACTGGGCGTAAAACGAGCGCGGGTGGGTTAGTAAGTCTGGTGTTAAATGCAGTAGCTTAACTATTGT
+
GGGGGGGGGGGGGGGGGGGGGGGGGGGGGGGGGGGGGGGGGGGGGGGGGGGGGGGGGGGGGGGGGGGGGGGGGGGEGGGGGGGGGGFFGGGGGGGGGGGGGGGGGGGGGGGCGGGGGGGGGFGFFGGGGGGGGGGCAFGGGGGGGGGGGGGCFGGGGGGBDGGGGGGGGGGGGGGGGGGGGGGGGGGGGGGGGGGDGGGGGGGGGGGGGGGGGEGGGGGGDGGGGGGGGGGG5EDGGGFGFGFEGGGGFGGGGDDFF?FFC@F>FFG:FEF?FFFFFAGFFFF46BFFBFFFF
@M04650:207:000000000-C238N:1:1101:13605:13813 1:N:0:19
ACTCCTACGGGAGGCAGCAGTGGGGAATATTGCACAATGGGCGCAAGCCTGATGCAGCCATGCCGCGTGTGTGAAGAAGGCCTTCGGGTTGTAAAGCACTTTCAGCGAGGAGGAAGGGTTCGGTGTTAATAGCACCGTTCATTGACGTTACTCGCAGAAGAAGCACCGGCTAACTCCGTGCCAGCAGCCGCGGTAATACGGAGGGTGCAAGCGTTAATCGGAATTACTGGGCGTAAAGCGCACGCAGGCGGTTTGTTAAGTCAGATGTGAAATCCCCGAGCTTAACTTGGGAAC
+
GGGGGGGGGGGDGGGGGGGGGGGGGGGGGGGGGGGGGGGGGGGGGGGGGGGGGGGGGGGGGGGGGGGGGGGGGGGGGGGGGGGGGGGGGGGGGGGGGGGGGGGGGGGCFGGGGGGGGGGGGGGGGGGGGGGGGGGGFDFGGGFGGGGGGGGGGGGGGGGGGGGGGGGGGGGGGGGGGGGGGGGGGGGGGGECECEGGGGGGGG@EGGGGGGGGGGGGC>FEGGGGCFGFGGGDGGGGCFGFGFFGGGGFGG5<CGFFFFFG?CGFGGFFFF=BFFFFFGE)3<=FF?FF:>02,
@M04650:207:000000000-C238N:1:1101:7310:13817 1:N:0:19
ACTCCTACGGGAGGCAGCAGTGGGGAATATTGCACAATGGGCGCAAGCCTGATGCAGCCATGCCGCGTGTGTGAAGAAGGCCTTCGGGTTGTAAAGCACTTTCAGCGAGGAGGAAGGCCAACAGCTTAATAGGCTGTTGGATTGACGTTACTCGCAGAAGAAGCACCGGCTAACTCCGTGCCAGCAGCCGCGGTAATACGGAGGGTGCAAGCGTTAATCGGAATTACTGGGCGTAAAGCGCACGCAGGCGGTTTGTTAAGTCAGATGTGAAATCCCCGAGCTTAACTTGGGAAC
+
GGGGGGGGGGGGGGGGGGGGGGGGGGGGGGGGGGGGGGGGGGGGGGGGGGGGGGGGGGGGGGGGGGGFFGGGGGGGGGGGGGGCCGGGGGGGGGGGGGGGGGGGGGGGGGGGGGGGGGGGGGGGGGGGGFGGGGFFFGGGCFGFGGGGGGGGGGGGGGGFGGGFGGFGGGGGGGGFGGGGGGGGGGGGFGGGGGDGGGGGGGGGGGGGGGGCGGGGFFGGGGGGCFF?FFGCDGDGGGFGFDBDDDCC@DGGGGGFFFFFGFGFFGGAFFFFFFFFFFG@B>DFFFF)<FFBF,
@M04650:207:000000000-C238N:1:1101:26298:13818 1:N:0:19
ACTCCTACGGGAGGCAGCAGTAGGGAATCTTCCGCAATGGACGAAAGTCTGACGGAGCAACGCCGCGTGAGTGAAGAAGGTTTTCGGATCGTAAAACTCTGTTGTTAGAGAAGAACAAGTAGGAGAGTAACTGCTCTTACCTTGACGGTATCTAACCAGAAAGCCACGGCTAACTACGTGCCAGCAGCCGCGGTAATACGTAGGTGGCAAGCGTTGTCCGGATTTATTGGGCGTAAAGCGAGCGCAGGCGGTTTCTTAAGTCTGATGTGAAAGCCCCCGGCTCAACCGGGGAGG
+
GGGGGGGGGGGGGGGGGGGGGGGGGGGGGGGGGGGGGGGGGGGGGGGGGGGGGGGGGGGGGGGGGGGGGGGGGGGFGGGGGGGGGGGGGGGGGGGGGGGGGGGGGGGGGGGGGGGGGFGGGGGGGGGGGGGGGGGGGGGGGGGGGGGGGGGGGGGGGGGGGGGGGGGGGGGGGGGGGGGGGGGGGGGGGGGGGGGGGGGFFGGGGGGGFGGGGGGGGGGGGDGGGFGGGGGGEGGGGGFGFGFFGGGGFGGGGGGFFF?=?FGGFFFFFFFFFFFFFFGFF0DFFFFFFFFFFF
@M04650:207:000000000-C238N:1:1101:13922:13839 1:N:0:19
ACTCCTACGGGAGGCAGCAGTGGGGAATATTGCACAATGGGCGCAAGCCTGATGCAGCCATGCCGCGTGTGTGAAGAAGGCCTTCGGGTTGTAAAGCACTTTCAGCGAGGAGGAAGGGTTCAGTGTTAATAGCACTGTTCATTGACGTTACTCGCAGAAGAAGCACCGGCTAACTCCGTGCCAGCAGCCGCGGTAATACGGAGGGTGCAAGCGTTAATCGGAATTACTGGGCGTAAAGCGCACGCAGGCGGTTTGTTAAGTCAGATGTGAAATCCCCGAGCTTAACTTGGGAAC
+
GGGGGGGGEGGEGGGGGGGGFFGGGGGGGGGGGGGGGGGGGGGGGGGGGGGGGGGGGGGGGGGGGGGGGGGGGGGGGGGGGGGGGGGGGGGGGGGGGGGGGGGGGGGGGGGGGGGGGGGGGGGFGCGGGGGGGGGGGGGGGGGGGGGGGGGGGGGGGGGGGGGGGGGGGGGGGGCFGGFFEGGGGGGGGGGGGGGGGGGGGDEEGEEGGGF=EGGGGGGGGGGGFGGGGGGGFEGGGGFD:<B@D<CCEDD9<<C:F??4+7>F4:*.97@B=F@F?6>B396?FFF92?FBF3
@M04650:207:000000000-C238N:1:1101:24559:13865 1:N:0:19
ACTCCTACGGGAGGCAGCAGTAGGGAATCTTCGGCAATGGACGAAAGTCTGACCGAGCAACGCCGCGTGAGTGAAGAAGGTTTTCGGATCGTAAAACTCTGTTGTTAGAGAAGAACAAGTAGGAGAGTAACTGCTCTTACCTTGACGGTATCTAACCAGAAAGCCACGGCTAACTACGTGCCAGCAGCCGCGGTAATACGTAGGTAGCAAGCGTTGTCCGGATTTATTGGGCGTAAAGCGAGCGCAGGCGGTTTCTTAAGTCTGATGTGAAAGCCCCCGGCTCAACCGGGGAGG
+
GGGGGGGGGGGGGGGGGGGGGGGGGGGGGGGGGGGGGGGGGGGGGGGGGGGGGGGGGGGGGGGGGGGGGGGGGGGGGGGGGGGGGGGGGGGGGGGGGGGGGGGGGGGGGGGGGGGGGGGGGGGGGGGGGGGGGGGGGGGGGGGGGGGGGGGGGGGGGGGGGGGGGGGGGGGGGGGGGGGGGGGGGGGGGGGGGGGGGGGGGGGGGGGGGGGGGGGGGGGGGGGGGGGGGGGGFGGGGGFGDDEFGGGGFGGGD3CBFFFFGFC**:DFFFFFFFF>?FGFFFGFFFFFFFF(7B
@M04650:207:000000000-C238N:1:1101:23809:13909 1:N:0:19
ACTCCTACGGGAGGCAGCAGTGGGGAATATTGCACAATGGGCGCAAGCCTGATGCAGCCATGCCGCGTGTGTGAAGAAGGCCTTCGGGTTGTAAAGCACTTTCAGCGAGGAGGAAGGGTTCGGTGTTAATAGCACCGTTCATTGACGTTACTCGCAGAAGAAGCACCGGCTAACTCCGTGCCAGCAGCCGCGGTAATACGGAGGGTGCAAGCGTTAATCGGAATTACTGGGCGTAAAGCGCACGCAGGCGGTTTGTTAAGTCAGATGTGAAATCCCCGAGCTTAACTTGGGAAC
+
GGGGGGGGGGGGGGGGGGGGGGGGGGGGGGGGGGGGGGGGGGGGGGEGGGGGGGGGGGGGGGGGGGGGGGGGGGGGGGGGGG@FGGGGGGGGGGGGGGGGGGGGGGGEGGGGGEGFGGGGGGGGGGGGGGGGGGGGGGGGGGGGGGGGGGGGGGGGGGGGGGGGGGGGGGFGFGGGGGGGGGGGGGGCCEEGGGGEFGGGGGGGGGGGGGGGCGGGGGGGGGGGGGGGGGGFFGGCGGFGFGFFGGGGEGGDGGGFFFFFGFGGFC7-/9BFFFFFFFGBBBGFFFFFBFF?>2
@M04650:207:000000000-C238N:1:1101:14363:13927 1:N:0:19
ACTCCTACGGGAGGCAGCAGTGGGGAATATTGCACAATGGGCGCAAGCCTGATGCAGCCATGCCGCGTGTGTGAAGAAGGCCTTAGGGTTGTAAAGCACTTTCAGCGAGGAGGAAGGCGTTGCAGTTAATAGCTGCAGCGATTGACGTTACTCGCAGAAGAAGCACCGGCTAACTCCGTGCCAGCAGCCGCGGTAATACGGAGGGTGCAAGCGTTAATCGGAATTACTGGGCGTAAAGCGCACGCAGGCGGTTTGTTAAGTCAGATGTGAAATCCCCGAGCTTAACTTGGGAAC
+
GGGGGGGGGGGGGGGGGGGGEGGGGGGGGGGGGGGGGGGGGGGGGGGGGGGGGGGGGGGGGGGGGGGGGGGGGGGGGGGGGGFGFGGGGGGGGGGGGGGGGGGGGGGFGGGGGGGGGGGGGGGGGGGGGGGGGGGGGGGGGGGGGGGGGGGGGGGGGGGGGGGGGGGGGGGGGGGGGGGGGGGGGGFFFEGGGGGGGGGGGGGGGGGGGGGGGGGGGGGGGGGGGGGGGGGGDEDGGGFGFGFFGDGGFDGGGGCFFFFFFFCC?GGFFFF=4=7F?FDE>6*9=FF<AFF04-
@M04650:207:000000000-C238N:1:1101:15732:13930 1:N:0:19
ACTCCTACGGGAGGCAGCAGTAGGGAATCTTCGGCAATGGACGAAAGTCTGACGGAGCAACGCCGCGTGAGTGAAGAAGGTTTTCGGATCGTAAAACTCTGTTGTTAAAGAAGAACAAGGATGAGAGTAACTGCTCATCCCCTGACGGTATTTAACCAGAAAGCCACGGCTAACTACGTGCCAGCAGCCGCGGTAATACGTAGGTGGCAAGCGTTGTCCGGATTTATTGGGCGTAAAGCGAGCGCAGGCGGTTCTTTAAGTCTGATGTGAAAGCCCCCGGCTCAACCGGGGAGG
+
GGGGGGGGGGGGGGGGGGGGFGGGGGGGGGGGGGGGGGGGGGGGGGGGGGGGGGGGGGGGGGGGGGGGGGGEGGGGGGGGC,CFGGGGGEGGGGGGFFGGGGGGGFGGFGGGGGFGGGFGFGGGGGFGFGGGGGGGGGGGFGGGGFEGCFCFGGFGGGGGGGGGGGGGGGGGGGGGGGGGCGGGGGCEGGGG>CEGGGFGGGGGGGGGGGGGGCG==FGGDD?EGGCFFCCCE=DC9FFGFGFEDDGGF3C7CGC6BFF=+9>FF7::@?FFF4>>69DE36DFF?>>>EFB>F
@M04650:207:000000000-C238N:1:1101:7857:13953 1:N:0:19
ACTCCTACGGGAGGCAGCAGTAGGGAATCTTCGGCAATGGACGAAAGTCTGACCGAGCAACGCCGCGTGAGTGAAGAAGGTTTTCGGATCGTAAAACTCTGTTGTTAGAGAAGAACAAGTAGGAGAGTAACTGCTCTTACCTTGACGGTATCTAACCAGAAAGCCACGGCTAACTACGTGCCAGCAGCCGCGGTAATACGTAGGTGGCAAGCGTTGTCCGGATTTATTGGGCGTAAAGCGAGCGCAGGCGGTTTCTTAAGTCTGATGTGAAAGCCCCCGGCTAAACCGGGGAGG
+
GGGGGGGGGGGGGGGGGGGGGGGGGGGGGGGGFGGFGGGGGGGGGGGGGGGGGGGGGGGGGGGGGGGGGGGFGGGGGGGGEGGGGGGGGGCGGGGGGGGGGGGGGGGCFGGGGGGGGGGGGGGC=BFGGGGGGGFGFGGGGFGFGGGGGGGGGGGGGGGGGGGCFFGFGGGGCCFGGGGGGGFFGGGGGGGDGEEEFGDFGGGEGGGCGGFG5:CGGFFGGC=C+<CF7CCFFCDEF76CEGFDDDDD>CD7<CFBFBFFFFGF4:DAF?FFF?FF?>GEE(*67<F6>53(4>
@M04650:207:000000000-C238N:1:1101:20792:13973 1:N:0:19
ACTCCTACGGGAGGCAGCAGTGGGGAATATTGCACAATGGGCGCAAGCCTGATGCAGCCATGCCGCGTGTGTGAAGAAGGCCTTCGGGTTGTAAAGCACTTTCAGCGAGGAGGAAGGGTTCAGTGTTAATAGCACCGTTCATTGACGTTACTCGCAGAAGAAGCACCGGCTAACTCCGTGCCAGCAGCCGCGGTAATACGGAGGGTGCAAGCGTTAATCGGAATTACTGGGCGTAAAGCGCACGCAGGCGGTTTGTTAAGTCAGATGTGACATCCCCGAGCTTAACTTGGGAAC
+
GFEGFFGCG@EGGGGGGGGGDFEFGCEFFCFGGCGGGGGFFGGGGGGGGCFGGGGGGGGGGFGFGGGGGFFGGGFGGGFFGGGCGGGGFGGGG<FGADFFFFCDEGGCFGDFGGGDEEGGGF,CEGGGAFFCFGGGGGEFBFAGFGGFGGGGGG7CECFFGGFGG>GGGDEGDGGGGGGGEGGGGGGGGDEGGGGGGGGG>CEGE5CEGGFE8/;CFGGFGDEC@?FGGGGGDGGGGGFDBD@@DDGD:DDDDCDFFFFFGFGC?7D<=**0=?F::B5@B>CFFFBABFF:B4
@M04650:207:000000000-C238N:1:1101:12572:13991 1:N:0:19
ACTCCTACGGGAGGCAGCAGTGGGGAATATTGCACAATGGGCGCAAGCCTGATGCAGCCATGCCGCGTGTGTGAAGAAGGCCTTCGGGTTGTAAAGCACTTTCAGCGAGGAGGAAGGGTTCGGTGTTAATAGCACCGTTCATTGACGTTACTCGCAGAAGAAGCACCGGCTAACTCCGTGCCAGCAGCCGCGGTAATACGGAGGGTGCAAGCGTTAATCGGAATTACTGGGCGTAAAGCGCACGCAGGCGGTTTGTTAAGTCAGATGTGAAATCCCCGAGCGTAACTTGGGAAC
+
GGGGGGGGGGGGGGGGGGGGEFGGGGGGGGGGGGGGGGGGGGGGGGGGGFGGGGGGGGGGGGGGGGGFGGGGGGGGGGGGGGGGGGGGCEFGGGGGGGGGGGGGGGGGGGGGGEGGGGGGGGGGDFGGGGGGGGGGGAEGGGGGGGGGGGGGDFGGGGGGGEEFGFGGGGGGGGFGGGDFGGGGGGGGGGGGGGGGGGGGGGEG88EDGGGGG5CEGGGGGGEGGGGGDDFG@EDECF?DDGEEGGDD@GGGGGGFFF?FGFGGFGFBF??7BFFFFFGFF(9>:>46:)76?4
@M04650:207:000000000-C238N:1:1101:24801:14004 1:N:0:19
ACTCCTACGGGAGGCAGCAGTGGGGAATATTGCACAATGGGCGCAAGCCTGATGCAGCCATGCCGCGTGTGTGAAGAAGGCCTTCGGGTTGTAAAGCACTTTCAGCGAGGAGGAAGGGTTCAGTGTTAATAGCACTGTTCATTGACGTTACTCGCAGAAGAAGCACCGGCTAACTCCGTGCCAGCAGCCGCGGTAATACGGAGGGTGCAAGCGTTAATCGGAATTACTGGGCGTAAAGCGCACGCAGGCGGTTTGTTAAGTCAGATGTGAAATCCCCGAGCGTAACTTGGGAA
+
FGGGGGGGGGGGGGGGGGGGGGGGGEFGGGGGGGGGGGGGGGGGGGGGGGGGGGGGGGFGGGGGGGGGGGGGGGGGGGGGGGGGGGGGGGGGGGGGGGGGGGGGGGGDGGGGFFFGGEE<EAFFFFFGGFFGGGGGGADFG9FGGGGGGFGGGGGGGGFGGGGGGGGGGGGGGGGGCEGGGGGGGEGGGGGGGGGGGGFGGGGGGG8=CCGGGGEDGGGGGGGGGGDGGGGGEGGGGGFGB:B:CDGCBGG)9DGFFFFFF*:CFFGAFF746@)93>C:@(>BEF?BFFFF:
@M04650:207:000000000-C238N:1:1101:4022:14013 1:N:0:19
ACTCCTACGGGAGGCAGCAGTGGGGAATATTGCACAATGGGCGCAAGCCTGATGCAGCCATGCCGCGTGTGTGAAGAAGGCCTTCGGGTTGTAAAGCACTTTCAGCGAGGAGGAAGGGTTCGGTGTTAATAGCACCGTTCATTGACGTTACTCGCAGAAGAAGCACCGGCTAACTCCGTGCCAGCAGCCGCGGTAATACGGAGGGTGCAAGCGTTAATCGGAATTACTGGGCGTAAAGCGCACGCAGGCGGTTTGTTAAGTCAGATGTGAAATCCCCGAGCTTAACGTGGGAAC
+
FGGGGGGGGGGGGGGGGGGGGGGGGGGGGGGGGCGGGGGGGGG7@FGGFGGGGGCFGGCF<FGGGGEGGFFFDFGGGGGGFDGGGGGGFEGGGGGGGGGGFGGFGAC4CFEDGG,=7CEB<CFFGFGC,5<?,?E<F=:DDGGGDFCF@F<,3CFF7>BBF7FF7FFEEGGGGG9BCEFGGGGGC,=7BEGG>8B;+>B***:CC::CCF?5EG*;57CC87ECCGGGFF573:7/CF*97C3>)))1)9DCDDD>4*//097:/7>)/9?FF??:09GEE9C767)423>?7(
@M04650:207:000000000-C238N:1:1101:7764:14066 1:N:0:19
ACTCCTACGGGAGGCAGCAGTGGGGAATATTGCACAATGGGCGCAAGCCTGATGCAGCCATGCCGCGTGTGTGAAGAAGGCCTTCGGGTTGTAAAGCACTTTCAGCGAGGAGGAAGGGTTCGGTGTTAATAGCACTGTTCATTGACGTTACTCGCAGAAGAAGCACCGGCTAACTCCGTGCCAGCAGCCGCGGTAATACGGAGGGTGCAAGCGTTAATCGGAATTACTGGGCGTAAAGCGCACGCAGGCGGTTTGTTAAGTCAGATGTGAAATCCCCGAGCTTAACTTGGGAAC
+
GGGGGGGGGGGGGGGGGGGGGGGGGGGGGGGGGGGGGGGGGGGGGGGGGGGGGGGGGGGGGGGGGGGGGGGGGGGGGGGGGGGGGGGGGGGGGGGGGGGGGGGGGFGGGGGGGEEFGGGGGGD=FGGFF9FGGGGGGGGGGGGGGGGGGGGGGGGGGGDGGFFGGGGGGGGDGGGGGGGGGGFGGGGGEGEGGGGGGGGGDECEGEGGGGGGGGDGGGGGGDGFCGGGFGGGFGCEGGFGBD>EDDGDEGGCGGGFFF?BF=:DFFGAF?7FFFFF:BDFFFCFFF?<<?FBB(
@M04650:207:000000000-C238N:1:1101:24002:14066 1:N:0:19
ACTCCTACGGGAGGCAGCAGTAGGGAATTTTCCGCAATGAGCGAAAGCTTGACGGAGCGACACAGCGTGCAGGATGAAGGTCTTCGGATTGTAAACTGCTGTTGTAAGGGAAGAAAAAATTTAATAGGAAATGATTAAATCTTGACGGTACCTTATTAGAAAGTGACGGCAAACTATGTGCCAGCAGCCGCGGTAATACATAGGTCACAAGCGTTATCCGGAATTATTGGGCGTAAAGCGTTCGTAGGCGGTTTGTTAAGTCTAGAGTTAAAGCCTGAGGCTCAACCTCAGCAC
+
GGGGGGGGGGGGGGGGGGGGG<FGGGGGGGGGAFGGGGGEGGGGGGGGDGGGGGGGGGGGGGG@FGGGGDCFGGCFGGG<CEFFFGGGCFAFEGGF<E@9F,CEGBE<FFFGEFGGGGGGCGG<FEFFG<AFFDGADGGGGFG@F=FBFGEGFF9DG<FFGFCFGGGG74>>DC9FFFFFEFFGGGGGEC?CEG@5EFG9CFGCE,:8CFGGGG8CF+CD?<5>6CC+:CG*:E577C?G>5>5CCCD*7C55*/<@F?@?@>7*09A=FBF*=5<:7C3<0CFFF:>?)70)4
@M04650:207:000000000-C238N:1:1101:8396:14087 1:N:0:19
ACTCCTACGGGAGGCAGCAGTGGGGGATATTGCACAATGGGCGGAAGCCTGATGCAGCCATGCCGCGTGTGTGAAGAAGGCCTTAGGGTTGTAAAGCACTTTAGATGGAGGGGAGTGGTCACAGGGTTAAGAGCCGTGTGATTTGACGTACTCCAGGGAATAAGCACCGGCTAACTCCGTGCCAGCAGCCGCGGTAACACGGGGGGTGCGAGCGTTAATCGGAATGACTGGGCGTAAAGGGCGTGTAGGTGGTTGACTAAGTGTGACGTGAAAGTGCAGGGCTTACCCTTGTT
+
GGGGGGGGGGGDGGGGGGGGGGGGGGGGGGGGGGGGGGGGGGGGGGEFGGGGGGGGGGGGGGGGGGGGGGGGGGGGGGGGGGGGGGGGGFEGGGGGGGGGGGGGGGFGGGGGGGGCFGGGGGGGGGGGGGGGGGGDFEGGG9FFFGGGCGCDCFGGGGGFFCCFCGGFGGGGGDEGGGGGGEFFFGGFGGGGGDGGGFFGGGGGGGDEGGGGDGGE5DCGGGGCE6A9CFGFFG7=CGFGEGB)>C5CB:DF5FGFF679697:7F><5>FF?494<<FF>?CFFF@?BFFF2
@M04650:207:000000000-C238N:1:1101:21105:14103 1:N:0:19
ACTCCTACGGGAGGCAGCAGTAGGGAATCTTCGGCAATGGACGAAAGTCTGACCGAGCAACGCCGCGTGAGTGAAGAAGGTTTTCGGATCGTAAAACTCTGTTGGTAGAGAAGAACGTTGGTGAGAGTGGAAAGCTCATCAAGTGACGGTAACTACCCAGAAAGGGACGGCTAACTACGTGCCAGCAGCCGCGGTAATACGTAGGTCCCGAGCGTTGTCCGGATTTATTGGGCGTAAAGCGAGCGCAGGTGGTTTGTTAAGTCTGGTGTAAAAGGCAGTGGCTCAACCATTGTT
+
GGGGGGGGGGGGGGGGGGGGGGGGGGGGGGGGGGGGGGGGGGGGGGGGGGGGGGGGGGGGGGGGGGGFGGGGGGGGGGGGGGGGGGGGGGGGGGGGGGGGGGGGGGGGGGGGGGGGGGGGGGGGGGGAGGGGGGDFGGDAFGGGGGGGGGGGGFGGGGGGGGGGGGGGGGGGGGGGGGGGGGGGGGGGGGGGGGGGGGGGG9+BEGGGGGGGGGGDEC*CED*:8ACFGGGCFGDE7FFCEGD>GGGCE7CCDDDEFFFFGFGGFGGFFFFFFFDFFFGFF?GFFFF:?@FFB)
@M04650:207:000000000-C238N:1:1101:2667:14122 1:N:0:19
ACTCCTACGGGAGGCAGCAGTAGGGAATTTTCCGCAATGAGCGAAAGCTTGACGGAGCGACACAGCGTGCAGGATGAAGGTCTTCGGATTGTAAACTGCTGTTGTAAGGGAAGAAAAAATTTAATAGGAAATGATTAAATCTTGACGGTACCTTATTAGAAAGTGACGGCAAACTATGTGCCAGCAGCCGCGGTAATACATAGGTCACAAGAGTTATCCGGAATTATTGGGCGTAAAGCGTTCGTAGGCGGTTTGTTAAGTCTAGAGTTAAAGCCTGAGGCTCAACCTCAGCCC
+
GGDGGGGGGGGGGGGGGGGGFFFGGGGG8FGGGGGGGGGGGGGGGGEFGGGGGGGGGGGGEGGGGGGGGCEGGG8EGGGGGEFFEGGGGFFGGGGGEEE<EFCGEFGGGGGGGGGGGGBEE?FFDFE8EFGGGGGGFGF9CE,FFGCF>DCF<FGGGGGGGGGGDGG7FECCDD9FFCFGGEGGGGGGEECEGC*=;CG?FC9C=9<EGGF*9=FCFGGGCDEC?CF+CFGC3>DCFFFG>*)8/>5*9>DCDCGFFBFFCFFCFGF<F7B6675?::C>F?<@?FF?B?@:::
@M04650:207:000000000-C238N:1:1101:21177:14137 1:N:0:19
ACTCCTACGGGAGGCAGCAGTGGGGAATATTGCACAATGGGCGCAAGCCTGATGCAGCCATGCCGCGTGTGTGAAGAAGGCCTTCGGGTTGTAAAGCACTTTCAGCGAGGAGGAAGGGTTCGGTGTTAATAGCACCGTTCATTGACGTTACTCGCAGAAGAAGCACCGGCTAACTCCGTGCCAGCAGCCGCGGTAATACGGAGGGTGCAAGCGTTAATCGGAATTACTGGGCGTAAAGCGCACGCAGGCGGTTTGTTAAGTCAGATGTGAAATCCCCGAGCTTAACTTGGGAAC
+
GGGGGGGGGGGGGGGGGGGGGGGGGGGGGGGGGGGGGGGGGGGGGGGGGGGGGGGGGGGGGGGGGGGGGGGGGGGGGGGGGGGGGGGGGGGGGGGGGGGGGGGGGGGGGGGGGGGGGGGGGGGBFGGGGFFGGGGGGFGGGGGGGGGGGGGGGGGGGCGGGGGGGGGGGGGGGGDGGGGGGGGGGGGGGGGGGGGGGGGGGGEGGCGGDGGGGGGGGGFGGGGGGGGGADGF>GGGGG=D@335<DCDFGGGGGGFF?FFGFGFFGGFFFFFF@FFFFDFF0F7*0=24?><?,
@M04650:207:000000000-C238N:1:1101:20329:14138 1:N:0:19
ACTCCTACGGGAGGCAGCAGTGGGGAATATTGCACAATGGGCGCAAGCCTGATGCAGCCATGCCGCGTGTGTGAAGAAGGCCTTCGGGTTGTAAAGCACTTTCAGCGAGGAGGAAGGCCAACAGCTTAATAGGCTGTTGGATTGACGTTACTCGCAGAAGAAGCACCGGCTAACTCCGTGCCAGCAGCCGCGGTAATACGGAGGGTGCAAGCGTTAATCGGAATTACTGGGCGTAAAGCGCACGCAGGCGGTTTGTTAAGTCAGATGTGAAATCCCCGAGCTTAACTTGGGAAC
+
GGGGGGGGGGGGGGGGGGGGGGGGGGGGGGGGGGGGGGGGGGGGGGGGGGGGGGGGGGGGGGGGGGGGGGGGGGGGGGGGGGGGGGGGGGGGGGGGGGGGGGGGGGGGGGDGGGGGGGGGGGGGGGCGGFABFGGGGGGGGGGGGGGGGGGGGGGGGGGGGGGGGGFGGGGGGGGGFGGGGGGGGGGGGGECCCGGGGGGGG=EGGGGGGGGGCCEGGGCEGGFCEGGGGC=>EGEGGFGEDEFGCCD>DGGGGGFFFF4A=CG4*:4*9=FFFF66>DE@6FFFFFBBF><?3
@M04650:207:000000000-C238N:1:1101:15077:14140 1:N:0:19
ACTCCTACGGGAGGCAGCAGTGGGGAATATTGCACAATGGGCGCAAGCCTGATGCAGCCATGCCGCGTGTATGAAGAAGGCCTTCGGGTTGTAAAGTACTTTCAGCGGGGAGGAAGGCGGTGAAGTTAATAGCTTCATCGATTGACGTTACCCGCAGAAGAAGCACCGGCTAACTCCGTGCCAGCAGCCGCGGTAATACGGAGGGTGCAAGCGTTAATCGGAATTACTGGGCGTAAAGCGCACGCAGGCGGTCTGTCAAGTCGGATGTGAAATCCCCGGGCTTAACCTGGGAAC
+
GGGGGGGGGGGGGGGGGGGGFGGGGGGGGGGGGGGGGGGGGGGGGGGGGGGGGGGGGGGGGGGGGGGGGGGGGGGFGGFGGGGDFGGGGGGGGGGGGGGGGGGGGGGGGGGGGGGGGGGGGGGGGGGGGGGGGGGGGGGGGGGGGGGGGGGGGGGGGGGGGFGGGGGGGGGGGGGGGGGGGGFGGGGGGGGGGGGGGGGGGGGGGGGGGGGGGGGGGGGGGGGFGDGGGGGGECD5DC?DFGFFDDGGEGG9D35@F?FFGFGGDDG,1=FFFF4F01D>>15F?FFAFFFB?4
@M04650:207:000000000-C238N:1:1101:26595:14141 1:N:0:19
ACTCCTACGGGAGGCAGCAGTGGGGAATATTGCACAATGGGCGCAAGCCTGATGCAGCCATGCCGCGTGTGTGAAGAAGGCCTTCGGGTTGTAAAGCACTTTCAGCGAGGAGGAAGGGTTCGGTGTTAATAGCACCGTTCATTGACGTTACTCGCAGAAGAAGCACCGGCTAACTCCGTGCCAGCAGCCGCGGTAATACGGAGGGTGCAAGCGTTAATCGGAATTACTGGGCGTAAAGCGCACGCAGGCGGTTTGTTAAGTCAGATGTGAAATCCCCGAGCTTAACTTGGGAAC
+
GGGGGGGGGGGGGGGGGGGGGGGGGGGGGGGGGGGGGGGGGGGGGGGGGGGFGGGGGGGGGGGGGGGGGGGGGGGGGGGGGGGGGGGGGGGGGGGGGGGGGGGGGGGGGGGFGCGFEGGGGGGGGGGGFGGGGGGGGGCFGGGGGGGGGGGGGGGGGEGGGGGGGGGGGGGGGGFGGGGGGGGGGGGGDEGGGEEEE?CFGGGGGEEEGGGGGGG5FFGGGGGGGGGGFGGG>EGGFC755DB:DGGD3DCDGGGFFF*@EFFGFGFAFFFF?8FF?>GBDF7FBFFDF?:::0
@M04650:207:000000000-C238N:1:1101:9138:14144 1:N:0:19
ACTCCTACGGGAGGCAGCAGTGGGGAATATTGCACAATGGGCGCAAGCCTGATGCAGCCATGCCGCGTGTGTGAAGAAGGCCTTCGGGTTGTAAAGCACTTTCAGCGAGGAGGAAGGCCAACAGCTTAATAGGCTGTTGGATTGACGTTACTCGCAGAAGAAGCACCGGCTAACTCCGTGCCAGCAGCCGCGGTAATACGGAGGGCGCAAGCGTTAATCGGAATTACTGGGCGTAAAGCGCACGCAGGCGGTTTGTTAAGTCAGATGTTAAATCCCCGAGCTTAACTTGGGAAC
+
GGGGGGGGGGGGGGGGGGCGGGGGGGGGGGGGGGGGGGGGGGGGGGGGGGGGCFGFFDFGGGGGGGGGGGGGGGFGGGCGGFGGGGGGAFEGFGFGFFGGGGGGFEDFGGGGGFGGGFCGGGGGGGGGGG9CCGGFFGCFA>,>@FGFFF>CAEGDCFFGF7<7DGGGG7*>FGGGGGGGGGGGGGGCFEGGGGGGCFGFC*?E@CEGEGDFGGGEGC>C8>:CFDGGGGCFFG3*77BDEDB>CGCD>D3DDDD;@?9*06C7=D>-*9@FFFFF10CDF09@FFF9)7)43,
@M04650:207:000000000-C238N:1:1101:8938:14191 1:N:0:19
ACTCCTACGGGAGGCAGCAGTAGGGAATTTTTCACAATGGGCGAAAGCCTGATGGAGCAATGCCGCGTGAATGATGAAGGTCTTATAGATTGTAAAATTCTTTTATTTGGGAAGAAAAGTTGGATTAGGAAATGAATCTAACCTGACGGTACCATTTGAATAAGTATCGGCTAACTATGTGCCAGCAGCCGCGGTAATACATAGGATGCAAGCGTTATCCGAATTTACTGGTCGTAAAACGAGCGCGGGTGGGTTAGTAAGTCTGGTGTTAAATGCAGTGTCTTAACTATGGT
+
GGGGGGGGGGGGGGGGGGGGGFGGGGGGDGGGG9FGGGGGGGGGGGGGGGGGAF@FGG@FEFGGGGGGGGGGGGGGGGGGEGGG9E,E,C?9EFG9<E=<<FEE9EEFGGDFBBFA@FFGGGGEFF?@DFA?A99?FEGGFDEEFF<@FF@@F,CFFFGE=E;EBCFDGGG8FCBF>EDF,E;,@CF7DGEGGC3B>F,>DFGGG,D6,:CFG5CCC6FCG4:E5@1,=CF01/:CFCA==CEF33C)7<C)9DD3F*87+9D7=4>8F:B7*99=AFG)*.:9F*/..7*.)
@M04650:207:000000000-C238N:1:1101:26459:14218 1:N:0:19
ACTCCTACGGGAGGCAGCAGTGGGGAATATTGCGCAATGGGCGAAAGCCTGACGCAGCGACGCCGCGTGGGGGATGACGGCCTTCGGGTTGTAAAGCACTTTCAGCGAGGAGGAAGGGTTCGGTGTTAATAGCACCGTTCATTGACGTTACTCGCAGAAGAAGCACCGGCTAACTCCGTGCCAGCAGCCGCGGTAATACGGAGGGTGCAAGCGTTAATCGGAATTACTGGGCGTAAAGCGCACGCAGGCGGTTTGTTAAGTCAGATGTGAAATCCCCGAGCTTAACTTGGGAAC
+
GGGGGGGGGGGGGGGGGGGGGGGGGGGGGGGGGDGGGGGGGGGGGGGGGGGGGGGGGFGGGGGGGGGGGGGGEFGGGGGGGGCGEFGGDGGGGGGGGGGGGGGGGGGCFGGGGFFFGGGGGGGGECECFFFFGGGGGC@FF9FFGGGC<<CFGCF@FGGCFGGGGGGGGGGGFG@BBBFGGFGGGG8@F>EGDEEGFGCGC58EGGGGGGCFEGGGGGGGGGG=CGGGGGGGBEGE<GFDE<7>GGGG@DDDCDD5FFFFEFGGFFGFFFFFFFF??075>198?FFFF)>BF,
@M04650:207:000000000-C238N:1:1101:26622:14231 1:N:0:19
ACTCCTACGGGAGGCAGCAGTGGGGAATATTGCACAATGGGCGCAAGCCTGATGCAGCCATGCCGCGTGTGTGAAGAAGGCCTTCGGGTTGTAAAGCACTTTCAGCGAGGAGGAAGGGTTCGGTGTTAATAGCACCGTTCATTGACGTTACTCGCAGAAGAAGCACCGGCTAACTCCGTGCCAGCAGCCGCGGTAATACGGAGGGTGCAAGCGTTAATCGGAATTACTGGGCGTAAAGAGTGCGTAGGTGGTTTAGTAAGTTGGAAGTGAAAGCCCGGGGCTTAACCTCGGAAT
+
GGGGGGGGGGGGGGGGGGGGGGGGGGGGGGGGGGGGGGGGGGGGGGGGGGGGGGGGGGGGGGGGGGGGGDFGGGGGGGFGGGGGGGGGGGGGGGGGGGGGGGGGGGGGGGGGGGGGGGGGGGE>FG7FGGGGGGGGGGGGGEGGGGGGGGGGGGGGGCGGGGCFGGGGGGGGGGGGGGGGGGGCCGGGGGGGGGGGGGGGGGGGGGEDCCFGGEGGGGGGGGGGGGGGGGGGFGGGGGFGBGFEG:5<BFFDFDFF4=FFFFGGFF:?FFFFF@>>>BGFFB4?4@FA(.53:3
@M04650:207:000000000-C238N:1:1101:26169:14242 1:N:0:19
ACTCCTACGGGAGGCAGCAGTGGGGAATATTGCACAATGGGCGCAAGCCTGATGCAGCCATGCCGCGTGTGTGAAGAAGGCCTTCGGGTTGTAAAGCACTTTCAGCGAGGAGGAAGGCCAATAGCTTAATAGGCTGTTGGATTGACGTTACTCGCAGAAGAAGCACCGGCTAACTCCGTGCCAGCAGCCGCGGTAATACGGAGGGTGCAAGCGTTAATCGGAATTACTGGGCGTAAAGCGCACGCAGGCGGTTTGTTAAGTCAGATGTGAAATCCCCGAGCTTAACTTGGGAAC
+
GGGGGGGGGGGGGGGGGGGGGGGGGGGGGGGGGGGGGGGGGGGGGGGGGGGGGGGGGGGGGGGGGGGGGGGGGGGGGGGGGGGGGGGGGGGGGGGGGGGGGGGGGGGGGGGGGGGGGGGGGGGGGGGGGGGGGGGFGGGGGGGGGGGGGGGGGGGGGGGGGGGGGGGGGGGGGGGGGGGGGGGGGGGGGGGGGGGGFGGGGGGGGGGGGGGGGGGGGGGGGGGGGGDFCGGGFGGGGGFGFDFFG:CDDGGGGGGFFFFFGF7CFGF<?6FFFFFF?F3<@(94@F*:AFFF?(
@M04650:207:000000000-C238N:1:1101:5994:14261 1:N:0:19
ACTCCTACGGGAGGCAGCAGTGGGGAATATTGCACAATGGGCGCAAGCCTGATGCAGCCATGCCGCGTGTGTGAAGAAGGCCTTCGGGTTGTAAAGCACTTTCAGCGAGGAGGAAGGCCAACAGCTTAATAGGCTGTTGGATTGACGTTACTCGCAGAAGAAGCACCGGCTAACTCCGTGCCAGCAGCCGCGGTAATACGGAGGGTGCAAGCGTTAATCGGAATTACTGGGCGTAAAGCGCACGCAGGCGGTTTGTTAAGTCAGATGTGAAATCCCCGAGCTTAACTTGGGAAC
+
GGGGGFGDFFF;FGGGGDGGFFGGGGGGGGGFGGGGGGCFGGGGEGGGGGGGFF9<FGGGGGFFFGGGGGGGGGC<FFGGGGGGGGGGGE::BFFDFG<FFGGGGGGFEGEGGDEFGGGGGGGGG8FGGGGGGGGGGGGG=FFFGGDG7FFGGGGDECGDCFFGBAFGGGG@FFGDCGGGGGGGGFG7C8CEGCCG+?9EGCEECEGGFGGGD5>EGFFCGGGGGDGF?FCCE=5CFFFG><>;DDG/7>DDDDGFFF8*<6>FF7FAF?F@F*))-())7(0@BFFD>4;60,
@M04650:207:000000000-C238N:1:1101:2396:14267 1:N:0:19
ACTCCTACGGGAGGCAGCAGTGGGGAATATTGCACAATGGGCGCAAGCCTGATGCAGCCATGCAGCGTGTGTGAAGAAGGCCTTCGGGTTGTAAAGCACTTTCAGCGAGGAGGACGGGTTCAGTGTTAATAGCACTGTTCCTTGACGTTACTCGCAGAAGAAGCACCGGCTAACTCCGTGCCAGCCGCCGCGGTAATACGGCGTGTGCACGCGTTAATCTGAAGTACTGGTCTTAACGCGCACGCATGCGGTTTGTTAAGTCAGATGTGAACTCCCCGAGCTTACCTGTGTAAC
+
GFDFFGCF6B@-8FFDGGAFF,C@C;;FGFEFGFFGFGGCAF:CF:FGGGGFFFGDDGGGGDG,CCFGGGGGGFF,<<=FGGGGFC7FGCFGGGA,C<F@FFFDGGCC:7=C++46++@+A9?A<BB<,FAFG,AFGGDF,F<,==::FGCFD+8+3+@,,,8@,3@:*@E@@FGFFCC*48>C7**=:*:1::**5?<F5****180++*:::***:>*32++<0+A:6++*<*+**8955>)))**)))9>D<7)/*1<@C7*CC<FF=4@=).4;35B966)07))09)).
@M04650:207:000000000-C238N:1:1101:22208:14290 1:N:0:19
ACTCCTACGGAGGCAGCAGTAGGGAATTTTCCGCAATGAGCGAAAGCTTGACGGAGCGACACAGCGTGCAGGATGAAGGTCTTCGGATTGTAAACTGCTGTTGTAAGGGAAGAAAAAATTTAATAGGAAATGATTAAATCTTGACGGTACCTTATTAGAAAGTGACGGCAAACTATGTGCCAGCAGCCGCGGTAATACATAGGTCACAAGCGTTATCCGGAATTATTGGGCGTAAAGCGTTCGTAGGCGGTTTGTTAAGTCTAGAGTTAAAGCCTGAGGCTCAACCTCAGCCCG
+
GGGGGGGGGGGGGGGGGGFGFGGGGGGGGGGGGGGGGGGGFG+@CGGGGGGGGGGGGGGGGGECGGGGGGGGFFGGGGGGGGGGGGGGGGGGGGGGGGGGGGGGGFEFGGGGGGGGDEGGGFFGGGGGGGGGGGGGGGGGGGFFGGGGGGGGGGGGGGFGFFFFGGGGGGGGGGFGGGGGGGGGGGGGGGGGGGGGGGGFF?CGGGGFGGGCGGGGGGDGDGGFGGGGGGGGFGGGFFB>>DFFGGGGFGGGGGGFF=FFGFG7@DGFFF?F4>FF:?FFFFCFFFF?F?F:6(
@M04650:207:000000000-C238N:1:1101:17196:14339 1:N:0:19
ACTCCTACGGGAGGCAGCAGTAGGGAATCTTCGGCAATGGACGAAAGTCTGACCGAGCAACGCCGCGTGAGTGAAGAAGGTTTTCGGATCGTAAAACTCTGTTGGTAGAGAAGAACGTTGGTGAGAGTGGAAAGCTCATCAAGTGACGGTAACTACCCAGAAAGGGACGGCTAACTACGTGCCAGCAGCCGCGGTAATACGTAGGTCCCGAGCGTTGTCCGGATTTATTGGGCGTAAAGCGTTCGTAGGCGGTTTGTTAAGTCTAGAGTTAAAGCCTGAGGCTCAACCTCAGCC
+
GGGGGGGGGGGGGGGGGGGGGGGGGGGGGGGGGGGGGGGGGGGGGGGGGGGGGGGGGGGGGGGGGGGGGGGGGGGGGGGGGGGGGGGGGGGGGGGGGGGGGGGGGGGGGGGGGGGGGFGGGGGGGGGFGGGFGGGGGGGGGGGGGGGGGGGGGGGGGGGGGGGGGDFFGGDGGGGGGGGGGGGGGGGFGCEGGGGEEFGGGCC@ECFGGGCGGGGGCDGGGGCEGGFGGDFF@EDEGC47>9>BDGGGFGGGGDGBFFFFG?CFFGG??BFFF?FFBFF4>69:4@FB:FFFBF
@M04650:207:000000000-C238N:1:1101:8282:14341 1:N:0:19
ACTCCTACGGGAGGCAGCAGTAGGGAATTTTCCGCAATGAGCGAAAGCTTGACGGAGCGACACAGCGTGCAGGATGAAGGTCTTCGGATTGTAAACTGCTGTTGTAAGGGAAGAAAAAATTTAATAGGAAATGATTAAATCTTGACGGTACCTTATTAGAAAGTGACGGCAAACTATGTGCCAGCAGCCGCGGTAATACATAGGTCACAAGCGTTATCCGGAATTATTGGGCGTAAAGCGTTCGTAGGCGGTTTGTTAAGTCTAGAGTTAAAGCCTGAGGCTCAACCTCAGCTC
+
FGGGGGGGGGGGGGGGGGGGGGGGGGGGGGGGAFGGGGG@FFG@FGGGFGGGGGFGGGGGGDG<FGGGGDGGGGGGGGGGGCGGGGGGGGGGGGGGG9FGFGGGGCEGGGGGGGG8FEF<<FGFE?FFFFDGDGEGGFGGGG9?@FBC:FEADFGCFGFGGGCFFGCFG8@EGGFGCGGGDGGGGG88EEECGE@E,?;E@;9F;2<0>?E=CECEFGGGGGGFCC+@FGG5>GGGGGFG:75D<5CCFDG)>CCF?9=F09>FFGG<FFFBBF)9::G>38DF=:>2())4))
@M04650:207:000000000-C238N:1:1101:18379:14344 1:N:0:19
ACTCCTACGGGAGGCAGCAGTGGGGAATATTGCACAATGGGCGCAAGCCTGATGCAGCCATGCCGCGTGTGTGAAGAAGGCCTTCGGGTTGTAAAGCACTTTCAGCGAGGAGGAAGGGTTCGGTGTTAATAGCACCGTTCATTGACGTTACTCGCAGAAGAAGCACCGGCTAACTCCGTGCCAGCAGCCGCGGTAATACGGAGGGTGCAAGCGTTAATCGGAATTACTGGGCGTAAAGCGCACGCAGGCGGTTTGTTAAGTCAGATGTGAAATCCCCGAGCTTAACTTGGGAAT
+
9FFFGGGGCCEFCC@@@FCFFCGGGGGG@E<,;@@FFDF-8FE>@EEGG,EFFFAFF<FGEFF<@CGCCFFFF<FFG8FGGFFGFDFFGGGFGGGG9FGGGEGFCFEEEG:CCC,EC7F8E>CFEGGFBFA?FGGGCCCFF9FGGGGCF7CFFG@<:@D:3>::D:D7FGGGCFGGD@F>CDFGGEFGGEDGE*=EFGCECGDGG;CGC+<*2:C85?*9;*;CC+<AC>C*5*/**:@D>5<>3))9>D<CGG5>??F*CFFF4:F9*19*89:?:09059C6//969)58?(
@M04650:207:000000000-C238N:1:1101:27343:14408 1:N:0:19
ACTCCTACGGGAGGCAGCAGTAGGGAATTTTCCGCAATGAGCGAAAGCTTGACGGAGCGACACAGCGTGCAGGATGAAGGTCTTCGGATTGTAAACTGCTGTTGTAAGGGAAGAAAAAATTTAATAGGAAATGATTAAATCTTGACGGTACCTTATTAGAAAGTGACGGCAAACTATGTGCCAGCAGCCGCGGTAATACATAGGTCACAAGCGTTATCCGGAATTATTGGGCGTAAAGCGTTCGTAGGCGGTTTGTTAAGTCTAGAGTTAAAGCCTGAGGCTCAACCTCAGCCC
+
GGGGGGGGGGGGGGGGGGGGGGGGGGGGGGGGGGGGGGGGGGGGGGGGGGGGGGGGGGGGGGGGGGGGGEGGGDGGGGGGGFGGGGGDEGGGGGGGGGGGGGGGGFFFGGGGGGGGGGGGGGGGGGGGGFGGGGGGGGGGGCFGGGGGGGGFGGGGGGGGGGGGGGGGGGGGGGGGGGGGGGGGGGFGGGGGGGGGGFGGCEGFFGFFGGGGGGG5CGGGGGGGF?9CFGGGFGGGGGFGFGFFGGGGFDDDGGGFFFFFG?GGFCFAFFFFFFFFFBGFF6F?FFF7?:67:<
@M04650:207:000000000-C238N:1:1101:16341:14416 1:N:0:19
ACTCCTACGGGAGGCAGCAGTGGGGAATATTGCACAATGGGCGCAAGCCTGATGCAGCCATGCCGCGTGTGTGAAGAAGGCCTTCGGGTTGTAAAGCACTTTCAGCGAGGAGGAAGGCCAATAGCTTAATAGGCTGTTGGATTGACGTTACTCGCAGAAGAAGCACCGGCTAACTCCGTGCCAGCAGCCGCGGTAACACGGGGGGTGCGAGCGTTAATCGGAATGACTGGGCGTAAAGGGCGTGTAGGTGGTTGACTAAGTGTGACGTGAAAGTGCAGGGCTTACCCTTGTTA
+
GGGGGGGGGGGGGGGGGGGG@EFGGGGGGGGGGGGGGGGGGGGGGGGGGGGGGGGGGGGGGGGGGGGGGGGGGGGFGGGGGGGGGGGGGGGGGGGGGGGGGGGGGGGGGGEGGGGGGGGGGGGGGGGGGGGGGGGGGGGGGGGGGGGGGGGGGGGGGGGGGGGGGGGGGGGGGGCGGGGFDFCGFGFGGGGGEGGGGGGGGGGGGGGGGGGGGGE5EGGGGDECFDGGGGGGDCG5FGFGFGBEDGGCFFFG5CFFFF=FGFFG?>C0>FFFFFFFBA<BFFF:@FFF:4BA>
@M04650:207:000000000-C238N:1:1101:18340:14476 1:N:0:19
ACTCCTACGGGAGGCAGCAGTAGGGAATTTTCCGCAATGAGCGAAAGCTTGACGGAGCGACACAGCGTGCAGGATGAAGGTCTTCGGATTGTAAACTGCTGTTGTAAGGGAAGAAAAAATTTAATAGGAAATGATTAAATCTTGACGGTACCTTATTAGAAAGTGACGGCAAACTATGTGCCAGCAGCCGCGGTAATACATAGGTCACAAGCGTTATCCGGAATTATTGGGCGTAAAGCGTTCGTAGGCGGTTTGTTAAGTCTAGAGTTAAAGCCTGAGGCTCAACCTCAGCCC
+
GGGGGGGGGGGGGGGGGGGGGGGGGGGGGGGGGGGGGGGGGGGGGGGGGGGGGGGGGGGGGGGGGGGGGGGGGGGGGGGGGGGGGGGGGGGGGGGGGGGGGGGGGGGGGGGGGGGGGGGGGGGGGGGGGGGGGGGGGGGGGGGGGGGGGGGGGGGGGGGGGGGGGGGGGGGGGGGGGGGFGGGGGGGGGGGGGGGGGGGGGGGGGGGFGGGGGGGGGGGGGGGGGGGGGGGGFGGEFGFGFGFEDGGGFGGGGGGFFFFFF@GG=DGFFFFFFFFFFFGFFFGFFFFFFFFFFF
@M04650:207:000000000-C238N:1:1101:12434:14592 1:N:0:19
ACTCCTACGGGAGGCAGCAGTGGGGAATATTGCACAATGGGCGCAAGCCTGATGCAGCCATGCCGCGTGTGTGAAGAAGGCCTTAGGGTTGTAAAGCACTTTCAGCGAGGAGGAAGGCGTTGCAGTTAATAGCTGCAGCGATTGACGTTACTCGCAGAAGAAGCACCGGCTAACTCCGTGCCAGCAGCCGCGGTAATACGGAGGGTGCAAGCGTTAATCGGAATTACTGGGCGTAAAGCGCACGCAGGCGGTTTGTTAAGTCAGATGTGAAATCCCCGAGCGTAACTTGGGAAC
+
GGGGGGGGGGGGGGGGGGGGGGGGGGGGFGGFGGGGGGGGGGGGGGGGGGGGFGGGGGGGGGGGGGGFGEGGGFGFGGGGGGGFFGGGGDGGGGGGGGGGGGGGGGGGFGEGGDFFDGGGGGGGGGGFGGGFGGGGGGGG+D<DGGGGFGGGGEEFFDD7FGGGGGGGFGGGFFCBDEGGGFGGGGGGFGGGCEEEGGGFCC=8CGGGGGGFGC*;CDF7EDECCFGG?CFGFE<EFD?GBCDBGDCDFGC5DDDFFF4@F?GGFGG9@FFF?=:FFFG>3(/8379)-;:38(
@M04650:207:000000000-C238N:1:1101:19711:14597 1:N:0:19
ACTCCTACGGGAGGCAGCAGTAGGGAATTTTCCGCAATGAGCGAAAGCTTGACGGAGCGACACAGCGTGCAGGATGAAGGTCTTCGGATTGTAAACTGCTGTTGTAAGGGAAGAAAAAATTTAATAGGAAATGATTAAATCTTGACGGTACCTTATTAGAAAGTGACGGCAAACTATGTGCCAGCAGCCGCGGTAATACATAGGTCACAAGCGTTATCCGGAATTATTGGGCGTAAAGCGTTCGTAGGCGGTTTGTTAAGTCTAGAGTTAAAGCCTGAGGCTCAACCTCAGCCC
+
GGGGGGGGGGGGGGGGGGGGGGGGGGGGGGGGGGGGGGGDGFGGGGGGGGGGGGGGGGGGGDG?FGGGGGGGGGGGGGCGGGGGGGGGGGGGGGGGFFGGGG<FFB?FGGGGGGGGGFGGCEFGGGGGFGGGGGGGFBCFGGFFFDE@CFEGDGDGFGGGGGGGGCFGGGGEFGABCGG,,>EFCFGGCDGGDE7BCFEC9<?FFGF?EG5*=:8EGGGGG:ECFFF7CFGGFGDC**9C5<BDDGFD4>CD3CGFF?=B?BCDF=C<B?6=F45?BFG>3(**9F@BBF?304
@M04650:207:000000000-C238N:1:1101:7329:14607 1:N:0:19
ACTCCTACGGGAGGCAGCAGTAGGGAATTTTCCGCAATGAGCGAAAGCTTGACGGAGCGACACAGCGTGCAGGATGAAGGTCTTCGGATTGTAAACTGCTGTTGTAAGGGAAGAAAAAATTTAATAGGAAATGATTAAATCTTGACGGTACCTTATTAGAAAGTGACGGCAAACTATGTGTCAGCAGCCGCGGTAATACATAGGTCACAAGCGTTATCCGGAATTATTGGGCGTAAAGCGTTCGTAGGCGGTTTGTTAAGTCTAGAGTTAAAGCCTGAGGCTCAACCTCAGCCC
+
GGGFGGGGFGGGGGGGGGGGGDGGGGGGGFGDGGGGGGGGGGGGGGGGGGGGGGGGEGEGGGGGGGGGGGGGGGGGGGGGGGGGGGEGDGFEFFGGGGGGGFFGF9FFGGF@FGGGFGDFFGGGGFFGGGGGGAFFF<FGGGGGGGEEGGEFDGG9FFG9FGGGGGCFGGGGGGGG;CFG,,@EFDGGFCGEGEEEGGGGGGGGGGGDFGCD=CGGGGGGGGGGFGGGGGF=>C3:DGFD7DDEDDF3@D3/>CDF)=6@F4>CB7DBFF?F6*>::0<@FFC6@?57:?F?23
@M04650:207:000000000-C238N:1:1101:4861:14661 1:N:0:19
ACTCCTACGGGAGGCAGCAGTAGGGAATCTTCCGCAATGGACGAAAGTCTGACGGAGCAACGCCGCGTGAGTGAAGAAGGTTTTAGGATCGTAAAACTCTGTTGTTAAAGAAGAACAAGGATGAGAGTAACTGCTCATCCCCTGACGGTATTTAACCAGAAAGCCACGGCTAACTACGTGCCAGCAGCCGCGGTAATACGTAGGTGGCAAGCGTTGTCCGGATTTATTGGGCGTAAAGCGAGCGCAGGCGGTTCTTTAAGTCTGATGTGAAAGCCCCCGGCTCAACCGGGGAGG
+
GGGGGGGGGGGGGGGGGGGGGGGGGGGGGGGGGGGGGGGGFGGE@FGFGGGGGGGDFGGDGGGGGGG:FEGGGGGGGFGGE?FFGGFFDGGGGGGGGGGGGGGGGFGGGGGGGGGGGFF<FGGGGGFFGGGGGGFGGGGDFGGGGGGGGFGGGGGCFGGGGFGGGFGEGGEGGGGGGGGGGGGGGGGGGGGGGGGGGGGFCGGGGGGFGGCFGEGG=:FC8>*:A<EC76CFFGGGGGFD5335<DGGDDGDC**8B?4*<B7C=FF>*4@B44>@02DBE9GF4FFFB3>69F
@M04650:207:000000000-C238N:1:1101:14634:14666 1:N:0:19
ACTCCTACGGGAGGCAGCAGTAGGGAATCTTCGGCAATGGACGAAAGTCTGACCGAGCAACGCCGCGTGAGTGAAGAAGGTTTTCGGATCGTAAAACTCTGTTGTTAGAGAAGAACAAGTAGGAGAGTAACTGCTCTTACCTTGACGGTATCTAACCAGAAAGCCACGGCTAACTACGTGCCAGCAGCCGCGGTAATACGTAGGTGGCAAGCGTTGTCCGGATTTATTGGGCGTAAAGCGAGCGCAGGCGGTTTCTTAAGTCTGATGTGAAAGCCCCCGGCTCAACCGGGGAGG
+
GGGGGGGGGGGGGGGGGGGGGGGGGGGGGGGGGGGGGGGGGGGGGGGGGGGGGGGGGGGGGGGGGGGGGGGGGGGGGGGGGGGGGGGGGGGGGGGGGGGGGGGGGGGGGGGGGGGGGGGGGGGGGGGGGGGGGGGGGGGGGGGGGGGGGGGGGGGGGGGGGGGGGGGGGGGGGGGGGGGGGGGGGGGGGGDGEGEGGGGGGGGCGGFGFGGGEGGGEGGGGGGGGFGGGGFCBGGDGGFGFGF3CCGGFGGGGGGFFFFFGF7CFGGF?4B@FFFFFFC@E9GF4;F9>EFB;F
@M04650:207:000000000-C238N:1:1101:6674:14724 1:N:0:19
ACTCCTACGGGAGGCAGCAGTAGGGAATTTTCCGCAATGAGCGAAAGCTTGACGGAGCGACACAGCGTGCAGGATGAAGGTCTTCGGTTTGTAAACTGCTGTTGTAAGGGAAGAAAAAATTTAATAGGAAATGATTAAATCTTGACGGTACCTTATTAGAAAGTGACGGCAAACTATGTGCCAGCAGCCGCGGTAATACATAGGTCACAAGCGTTATCCGGAATTATTGGGCGTAAAGCGTTCGTAGGCGGTTTGTTAAGTCTAGAGTTAAAGCCTGAGGCTCAACCTCAGCCC
+
FEFGGFDCFEDFGE@FGEDG@FFFFGGGG9FC<;FF7FC-@CBEEGD@,@FG,CF7CFGC@FF<C@=FGGFC<=,9CFEFDFGDGFC4BCGFGC,C?EFGGFE<F9<FF8EGGFGGC8=F,,C,C?,55FF,,?B?F9,,7A<FEB:C><=FCFF9DFFD9;3@A,8FG:FGFF,=3@,@EA=F*,@>,4:C5*4*62,,,2AFB9BACC*=8:;CCFDC:8:56:F?F4EF)>)1*:8C5937/99DFGCD)<DFFF4FG?:*/:0-9=?=*9<).3<:F229?F8(,7??:(
@M04650:207:000000000-C238N:1:1101:8477:14806 1:N:0:19
ACTCCTACGGGAGGCAGCAGTGGGGAATATTGCACAATGGGCGCAAGCCTGATGCAGCCATGCCGCGTGTGTGAAGAAGGCCTTCGGGTTGTAAAGCACTTTCAGCGAGGAGGAAGGGTTCGGTGTTAATAGCACCGTTCATTGACGTTACTCGCAGAAGAAGCACCGGCTAACTCCGTGCCAGCAGCCGCGGTAATACGGAGGGTGCAAGCGTTAATCGGAATTACTGGGCGTAAAGCGCACGCAGGCGGTTTGTTAAGTCAGATGTGAAATCCCCGAGCTTAACTTGGGAAC
+
DFFGGGFACCEGGEFGCGGG<CDDGEGGGGGGGGGFGCFEGGGGGGGGGGGFGFGGGGGFGGGGGFG+CF?FFGGGGGGGGGGGFGGGFGDGGG9E9FGFGFFGGGGGGGCC@?FGGGEF8:=8BFGGGGFADGF8C@FFFAGCFGECCFFF9FGGGDGGGCDFFGGGGGGGFF;D;EFGGGEC78BECCEGGGGGGG?:8;CE7EGGFFGCECGEDGGGGDGGG79FGGFGEGGGCFFC><BDGGG<BDDGCDGF?=FFG?GGFGGF*9=FB46)29<@EF<FFF?:94580(
@M04650:207:000000000-C238N:1:1101:18735:14833 1:N:0:19
ACTCCTACGGGAGGCAGCAGTGGGGGATATTGCACAATGGGCGGAAGCCTGATGCAGCCATGCCGCGTGTGTGAAGAAGGCCTTAGGGTTGTAAAGCACTTTAGATGGAGGGGAGTGGTCACAGGGTTAAGAGCCGTGTGATTTGACGTACTCCAGGGAATAAGCACCGGCTAACTCCGTGCCAGCAGCCGCGGTAACACGGGGGGTGCGAGCGTTAATCGGAATGACTGGGCGTAAAGGGCGGGTAGGGGGTTGACTAAGTGTGACGGGGAAGTGCAGGGCTTACCCTTGTT
+
GGGGGGGGGGGGGGGGGGGGGGGGGGGGGGGGGGGGGGGGGGGGGGGGGGGGGGGGGGGGGGGGGGGGGGGGGGGGGGFGGGGGGGGGGGGGGGGGGFGGGGGGCFDGFFFGGGCF8BFFDFGGGGGGGGCDFDDEGGGGGGGGGFGFGGGGGFFFGGGFGGFFDGGEEEGGGGGGGGGGFGFGFGGGGGDEGDGGGGGF8>EGE*1**://1C*;CD*:FDG:CF7+<?C55*):<C8C:*.5))195*9DDDD4*/6FFFGGF7:()0))07/62<FFE<CFFFF74)8:>
@M04650:207:000000000-C238N:1:1101:3077:14836 1:N:0:19
ACTCCTACGGGAGGCAGCAGTAGGGAATCTTCCGCAATGGACGAAAGTCTGACGGAGCAACGCCGCGTGAGTGAAGAAGGTTTTCGGATCGTAAAACTCTGTTGTTAAAGAAGAACAAGGATGAGAGTAACTGCTCATCCCCTGACGGTATTTAACCAGAAAGCCACGGCTAACTATGTGCCAGCAGCCGCGGTAATACGTAGGTGGCAAGCGTTGTCCGGATTTATTGGGCGTAAAGCGAGCGCAGGCGGTTCTTTAAGTCGGATGTGAAAGCCCCGGGCTCAACCGGGGAGG
+
GGFGF9EFFGGGGGGGGGGFGGGGGGGGF@FFEFDEGGGGGCE7:@FCA<CFF@GGGGGDGEGGGGGEEGGGFFEGGGGFCEGGGGGGGGGGGGGGGFEGGGGGGGGGGGGGGGFGG8BEEFFG8DFGGF<FG,FFGGCF8>FGGGGGFGGCFGGGGGG<BFG7DFFGGGGGGGGG9C@FGGGGGGGGGGG@EGCEFGFGGGC@FCFFFGGFGGCGG7@DGGCE+<??C4*75CD=FGFGDC>BD<DDFCD<7328B4FFCF*)7*5:?4B6*50),,7<EBFFFF429>:>99
@M04650:207:000000000-C238N:1:1101:4190:14866 1:N:0:19
ACTCCTACGGGAGGCAGCAGTAGGGAATCTTCGGCAATGGACGAAAGTCTGACCGAGCAACGCCGCGTGAGTGAAGAAGGTTTTCGGATCGTAAAACTCTGTTGTTAGAGAAGAACAAGTAGGAGAGTAACTGCTCTTACCTTGACGGTATCTAACCAGAAAGCCACGGCTAACTACGTGCCAGCAGCCGCGGTAATACGTAGGTGGCAAGCGTTGTCCGGATTTATTGGGCGTAAAGCGAGCGCAGGCGGTTTCTTAAGTCTGATGTGAAAGCCCCCGGCTCAACCGGGGAGG
+
FGGGFGGGGGGEFGEGGGGGGGGGGGGGGG9EGCFGGGGGGGGDGGGGGGGGGGGGGGGFGFGGGGGFF>EFFFGGGGGGGGGGGGGGGGGGGGGGGGGGGGFFFGGGGGGFFGGGGGGFGGGGGGGGGGGFEFCFGGGGGGGGGGEG+F7FGGGGCGGGFG@FGGGGG7FGDFDCEGGGC:FGGGCGGGGDEGGGGGGGCEGGFGFGGG5CGGEE57CDED**AGFFGFGGFGCEFGFC:<3BDDDDBGG7CDC?FFFFFF*:6CFFFFFFF4<789DFF9CFF:>91DD99F
@M04650:207:000000000-C238N:1:1101:28039:14917 1:N:0:19
ACTCCTACGGGAGGCAGCAGTGGGGAATATTGCACAATGGGCGCAAGCCTGATGCAGCCATGCCGCGTGTGTGAAGAAGGCCTTCGGGTTGTAAAGCACTTTCAGCGAGGAGGAAGGCCAATAGCTTAATAGGCTGTTGGATTGACGTTACTCGCAGAAGAAGCACCGGCTAACTCCGTGCCAGCAGCCGCGGTAATACGGAGGGTGCAAGCGTTAATCGGAATTACTGGGCGTAAAGCGCACGCAGGCGGTTTGTTAAGTCAGATGTGAAATCCCCGAGCTTAACTTGGGAAC
+
GGGGGGGGGGGGGGGGGGGGGGGGGGGGGGGGGGGGGGGGGGGGGGGGGGGGGGGGGGGGGGGGGGGGGGGGGGGGGGGGGGGGGGGGGGGGFGGGGGGGGGGGGGGFGGGGGGGGGGGGGGGGGGGGGGGGGGFGGGGGGDGGGGGGGGGGGGGGGGGGGGGGGFGGGDGGGGGGGGGGGGGGGGGGGGGGGGGGCGGGGGDGGGGGGGGGGGGGGGGGGGCFGGGGGGGGFGGDGGFGFGFFGGGGFGGGGDGFFFFFGFGGFCGFFFFFFFFF?>DED(9@?F?DAF@??-
@M04650:207:000000000-C238N:1:1101:10973:14938 1:N:0:19
ACTCCTACGGGAGGCAGCAGTGGGGAATATTGCACAATGGGCGCAAGCCTGATGCAGCCATGCCGCGTGTGTGAAGAAGGCCTTAGGGTTGTAAAGCACTTTCAGCGAGGAGGAAGGCGTTGCAGTTAATAACTGCAGCGATTGACGTTACTCGCAGAAGAAGCACCGGCTAACTCCGTGCCAGCAGCCGCGGTAATACGGAGGGTGCAAGCGTTAATCGGAATTACTGGGCGTAAAGCGCACGCAGGCGGTTTGTTAAGTCAGATGTGAAATCCCCGGGCTCAACCTGGGAAC
+
GGGGGGGGGGGGGGGGGGGGGGGGGGGGGGGGGGGGGGGGGGGGGGGGGGGGGGGGGGGGGGGGGGGGGGGGGGGGGGGGGGGGGGGGGGGGGGGGGGGFFGGGGGGGGGGGGGFFGGGGGGGGGDFGGGGGGGGGGGGGGGGGGGGGGGGGGGGGGGGGGGFGGFBFGGGGGGFGGGGGGGGGGGFGGGGGGGGGGGGGGCEEGEGGGGGGEEGGEGF3EG5FGGGGGF=FEEGGGGFGFG55CGGGEGGGDGGFFF?B?FFGFGGBFFFFFF@FBBC>:499FF>?B4<374
@M04650:207:000000000-C238N:1:1101:27473:14954 1:N:0:19
ACTCCTACGGGAGGCAGCAGTGGGGAATATTGCACAATGGGCGCAAGCCTGATGCAGCCATGCCGCGTGTGTGAAGAAGGCCTTAGGGTTGTAAAGCACTTTCAGCGAGGAGGAAGGCGTTGCAGTTAATAACTGCAGCGATTGACGTTACTCGCAGAAGAAGCACCGGCTAACTCCGTGCCAGCAGCCGCGGTAATACGGAGGGTGCAAGCGTTAATCGGAATTACTGGGCGTAAAGCGCACGCAGGCGGTTTGTTAAGTCAGATGTGAAATCCCCGAGCTTAACTTGGGAAC
+
GGFGGGGGGGGGGGGGGGFGGGGGGGGGGGGGGGGGFGGGGGGGGGGGGGGGGGGGGGGGGGGGGGGGGGGGGGGGGGGGGGGGGGGGGGGGGGGGGGGGGGGGGGGGGGGGGGGGGGGGGGGGGGGGGGGGDGGGGGGDEGGGFGGGGGGGCEFDGGFFFGGGGGFGGGGGGGGGGGGGGGGGGGFGGGGGGGGGGGGGGDGGGGGGGGGGGGGGGGGGGGGFGGGGGGGGFGGGGGFGFGFD395CEGGGG3>FFFFBCF=FFGGFFFFFFF:F?BGFFBF49?*:<F>??-
@M04650:207:000000000-C238N:1:1101:21183:14969 1:N:0:19
ACTCCTACGGGAGGCAGCAGTAGGGAATTTTCCGCAATGAGCGAAAGCTTGACGGAGCGACACAGCGTGCAGGATGAAGGTCTTCGGATTGTAAACTGCTGTTGTAAGGGAAGAAAAAATTTAATAGGAAATGATTAAATCTTGACGGTACCTTATTAGAAAGTGACGGCAAACTATGTGCCAGCAGCCGCGGTAATACATAGGTCACAAGCGTTATCCGGATTTATTGGGCGTAAAGCGAGCGCAGGTGGTTTATTAAGTCTGGTGTAAAAGGCAGTGGCTCAACCATTGTAT
+
GGGGGGGGGGGGGGGGGGGGGGGGGGGGGGGFFEGGGGGGGGG7FEGGGGGGGGGGGGEGEGGGGGGGGGGGGEGGGGGGGGGGGGGGGGGGGGGGFFGGGGGGGGGGGGGGGGGGGFGGGGGGGGGGGGGGFFGGFGGGGGGFGGGGGGGGGGGGGGGGGGGGGGGCGGGGGGGGGGGGGGGGGGFGGGGGGGGGGGGGGGFGGGGFGGFGEGGGG>FGGGE5>EEFFGDGFGGGGGFGEGFFDGGGFGGGGFFFF?FFGFFF4?FBF4@FFFFFBFGFF?GFFFF<FFF<A<
@M04650:207:000000000-C238N:1:1101:13423:15081 1:N:0:19
ACTCCTACGGGAGGCAGCAGTGGGGAATATTGCACAATGGGCGCAAGCCTGATGCAGCCATGCCGCGTGTGTGAAGAAGGCCTTAGGGTTGTAAAGCACTTTCAGCGAGGAGGAAGGCGTTGCAGTTAATAGCTGCAGCGATTGACGTTACTCGCAGAAGAAGCACCGGCTAACTCCGTGCCAGCAGCCGCGGTAATACGGAGGGTGCAAGCGTTAATCGGAATTACTGGGCGAAAAGCGCACGCAGGCGGTTTGTTAAGTCAGATGTGAAATCCCCGAGCTTAACTTGGGAAC
+
GGGGGGGGGGGGGGGGGGGGGGGGGDGGGGGEGGGGGGGGFFDEGGEGGGGGFDGGFGGGGGGGGGGGGGGGGGGFGGGGGGGGFGGGGGGGGGGGGGGGGGGGGGGEGGDGGGFGDGGGGEGGCFFDFGGGFGGGGGGGGGGGCG>FGGGGGGGDF7FFFGCFCGGDEEGG?GFGG8F7EFGFCF8FFGGGDGGGGGGG*:=EEG5CFDCCGEGD=GGGGG*CFFGGFG*A>*1/9FF<>DE3D5DDBDDDDDDFFF4BFFCC4D*:44969FFF129)53>=*9@A26)4:0
@M04650:207:000000000-C238N:1:1101:4624:15088 1:N:0:19
ACTCCTACGGGAGGCAGCAGTGGGGAATATTGCACAATGGGCGCAAGCCTGATGCAGCCATGCCGCGTGTGTGAAGAAGGCCTTCGGGTTGTAAAGCACTTTCAGCGAGGAGGAAGGGTTCGGTGTTAATAGCACCGTTCATTGACGTTACTCGCAGAAGAAGCACCGGCTAACTCCGTGCCAGCAGCCGCGGTAATACGGAGGGGGCGAGCGTTGTCCGGATTTATTGGGCGTAAAGAGCTCGTAGGCGGTTTCGTAAGTCGGGTGTGAAAACTTCAGGCTCAACCTGGAGAC
+
GGGGGGGFGGGFGGGGFGGGGGGGGDGCFGGGGFFGGEFFGGGGGGGGGGGGGGGGGDFFGGGFGGG:FGGGGGGGGGGGFGDCGGGGFGGGGGGGFGGGGGGGGGGGGGGGGGGGGGGFGGG7CFEGDGGGGGFGGFGGGFGGGGGGFGGGGGGGGGGG,BFCCEGGGGGGGGGFCEFGGFGEFGGGFGGDGGGGFGGGEEDGDGGGGCEEEE5?EGGGGGEC?FDGFGF*8CDGFF=F4C6>35CGFGGCDDCEFFFFGFD35>DBF@=?@F4*44>??749??@:::5(,(
@M04650:207:000000000-C238N:1:1101:28432:15093 1:N:0:19
ACTCCTACGGGAGGCAGCAGTGGGGAATATTGCACAATGGGCGCAAGCCTGATGCAGCCATGCCGCGTGTGTGAAGAAGGCCTTCGGGTTGTAAAGCACTTTCAGCGAGGAGGAAGGGTTCGGTGTTAATAGCACCGTTCATTGACGTTACTCGCAGAAGAAGCACCGGCTAACTCCGTGCCAGCAGCCGCGGTAATACGGAGGGTGCAAGCGTTAATCGGAATTACTGGGCGTAAAGCGCACGCAGGCGGTTTGTTAAGTCAGATGTGAAATCCCCGAGCTTAACTTGGGAAC
+
GGGGGGGGGGGGGGGGGGGGGGGGGGGGGGGGGGGGGGGGGGGGGGGGGGGGGGGGGGGGGGGGGGGGGGGGGGGGGGGGGGGGGGGGGGGGGGGGGFGGCGGGGGGGGGGGGGGGGGGGGGGCGGGGGGGGGGGGGGEGGGFGGGGGGFGGGFEGGGGGFFFGGGGGGGGGGGFGGGG>CGGGGGGGGGGGGGGGGGGGGDEEGGGEGGDGGEGGGGGGDCG=FGGGGFGGFGGDGGFGFGFFDD55B3C<DGGFF=47?FGGFGGBFF*=FF;FFFGFF>FFFF=ABFF62(
@M04650:207:000000000-C238N:1:1101:8651:15119 1:N:0:19
ACTCCTACGGGAGGCAGCAGTGGGGAATATTGCACAATGGGCGCAAGCCTGATGCAGCCATGCCGCGTGTGTGAAGAAGGCCTTAGGGTTGTAAAGCACTTTCAGCGAGGAGGAAGGCGTTGCAGTTAATAGCTGCAGCGATTGACGTTACTCGCAGAAGAAGCACCGGCTAACTCCGTGCCAGCAGCCGCGGTAATACGGAGGGTGCAAGCGTTAATCGGAATTACTGGGCGTAAAGCGCACGCAGGCGGTTTGTTAAGTCAGATGTGAAATCCCCGAGCTTAACTGGGGAAC
+
G<FGFGGGGEGCFGE@FEGGEDFGGGGGFFGFGGFGFFGGGGGGGEGCCGGFGGGGGEGGGFGGD7F>FCCCEAE?DEGGFGGGGFGGGG7CGGGGGGFGGGEGD,C:CEGGEEGGEGGEGGDGGGGGGCGDFEFE>8=C@,:@FGG7CEFFFGGGGGGGFFDFFGFFGGGEGGGGGGGGGGGGGGGGFBEGGCEDEGCGGGGGGEGGCCFCECEGGGGGGD5EGGGGG4:CD5CE<CFGEDBDGC<DFDDGG5CF4666E?GG4*:<477FFF?F?BD7396F*97.()7(4(
@M04650:207:000000000-C238N:1:1101:24769:15132 1:N:0:19
ACTCCTACGGGAGGCAGCAGTGGGGAATATTGCACAATGGGCGCAAGCCTGATGCAGCCATGCCGCGTGTGTGAAGAAGGCCTTCGGGTTGTAAAGCACTTTCAGCGAGGAGGAAGGGTTCAGTGTTAATAGCACTGTTCATTGACGTTACTCGCAGAAGAAGCACCGGCTAACTCCGTGCCAGCAGCCGCGGTAATACGGAGGGTGCAAGCGTTAATCGGAATTACTGGGCGTAAAGCGCACGCAGGCGGTTTGTTAAGTCAGATGTGAAATCCCCGAGCTTAACTTGGGAA
+
GGGGGGGGGGGGGGGGGGGGGGGGGGGGGGGGGGGGGGGGGGGGGGGGGGGGGGGGGGGGGGGGGGGGGGGGGGFGGGGGGGGGGGGGGGGGGGGGGGGGGGGGGGGGGGGGGEGGGGGGGGGFGFFGGGGGGGGGGGGGGGGGGGGGGGGGGGGGGGGGGGGGGGGGGGGGG7FGGGGGGGGGGGGGGGGGGGGGGGGGGGGGGGEGGGGGG=CEGGGGGCEGGFGGGFGGEGGEGGFGFG>BDGGD)59DGGGFFF?FGFGG?FGFFFFFFFFFFFDEF09@FFFFAFFFF
@M04650:207:000000000-C238N:1:1101:17538:15149 1:N:0:19
ACTCCTACGGGAGGCAGCAGTGGGGAATATTGCACAATGGGCGCAAGCCTGATGCAGCCATGCCGCGTGTGTGAAGAAGGCCTTCGGGTTGTAAAGCACTTTCAGCGAGGAGGAAGGCCAATAGCTTAATAGGCTGTTGGATTGACGTTACTCGCAGAAGAAGCACCGGCTAACTCCGTGCCAGCAGCCGCGGTAATACGGAGGGTGCAAGCGTTAATCGGAATTACTGGGCGTAAAGCGCACGCAGGCGGTTTGTTAAGTCAGATGTGAAATCCCCGAGCTTAACTTGGGAAC
+
GGGGGGGGGGGGGGGGGGGGGGGGGGGGGGGGGGGGGGGGGGGGGGGGGGGGGGGGGGGGGGGGGGGGGGGGGGGGGGGGGGGGGGGGGGGGGGGGGGGGGGGGGGGGGGGGGGGGGGGGGGGGGFGGGGGGGGGGGGGGGGGGGGGGGGGGGGGGGGGGGGGGGGGGGGGGGGGGGGGGGGGGGGGGGGGGGGGGGGGGGGGGGGGGGGGGGGGGGGGDGGEFFFGGG4FFEGGGGGFGDDEFGGGGFGGGGGGFFFFFGFFGFGGFFFFFFF496>GEF(6=?FFA>4::?4
@M04650:207:000000000-C238N:1:1101:17046:15190 1:N:0:19
ACTCCTACGGGAGGCAGCAGTAGGGAATTTTCCGCAATGAGCGAAAGCTTGACGGAGCGACACAGCGTGCAGGATGAAGGTCTTCGGATTGTAAACTGCTGTTGTAAGGGAAGAAAAAATTTAATAGGAAATGATTAAATCTTGACGGTACCTTATTAGAAAGTGACGGCAAACTATGTGCCAGCAGCCGCGGTAATACATAGGTCACAAGCGTTATCCGGAATTATTGGGCGTAAAGCGTTCGTAGGCGGTTTGTTAAGTCTAGAGTTAAAGCCTGAGGCTCAACCTCAGCCC
+
GGGGGGGGGGGGGGGGGGGGGGGGGGGGGGGGGGGGDGGFGGGGGGGGGG8FGGGGGGGGGGGGGGGGGGGGGGGGGGGGGGGGGGDGGGGGGGFFGGFGFGGGGEFEFGGGDDFGGGGGGGGGGGGDGGGGGGGGGGGGGGGGGGGGGGGGGGGGGGGFFGGGGGGGGGGGGGGFGGGFGGGGGGFGGG>EEGGGGGGGGGGGGGGGGFFC5EE=FGGGD3ECFEGFFGFGBGDGGGFG>7>>DFG3=CDDGGGFFFFFGFG>FGFFFF==6BFFFF43>:CF=:FB?6<?08
@M04650:207:000000000-C238N:1:1101:14386:15198 1:N:0:19
ACTCCTACGGGAGGCAGCAGTAGGGAATCTTCCGCAATGGACGAAAGTCTGACGGAGCAACGCCGCGTGAGTGAAGAAGGTTTTCGGATCGTAAAACTCTGTTGTTAAAGAAGAACAAGGATGAGAGTAACTGCTCATCCCCTGACGGTATTTAACCAGAAAGCCACGGCTAACTACGTGCCAGCAGCCGCGGTAATACGTAGGTGGCAAGCGTTGTCCGGATTTATTGGGCGTAAAGCGAGCGCAGGCGGTTCTTTAAGTCTGATGTGAAAGCCCCCGGCTCAACCGGGGAGG
+
GGGGGGGGGGGGGGGGGGGGGGGGGGGGGGGGGGGGGGGGGGGGGGGGGGGGGGGGGGGGGGGGGGGGGGGGGGGGGGGGGGGGGGGGGGGGGGGGGGGGGGGGGGGGGGGGGGGGGGGGGGGGGGGGGGGGGGGGGGGGGGGGGGGGGGGGGGGGGGGGGGGGGGGFGGGGFGGGGDGGGGGGGGGGGGGGGGGGGFGGFGGGGGGGGGGGGGGGGGGGGGGGGGGGDFGGFG:EGGFGBCEFGGGGFGGGGGGFFFFFGFGGFGDA74@FFFFFFFG@B>GFF4@B;EFBFF
@M04650:207:000000000-C238N:1:1101:17837:15206 1:N:0:19
ACTCCTACGGGAGGCAGCAGTGGGGAATATTGCACAATGGGCGCAAGCCTGATGCAGCCATGCCGCGTGTGTGAAGAAGGCCTTAGGGTTGTAAAGCACTTTAGATGGAGGGGAGTGGTCACAGGGTTAAGAGCCGTGTGATTTGACGTACTCCAGGGAATAAGCACCGGCTAACTCCGTGCCAGCAGCCGCGGTAACACGGGGGGTGCGAGCGTTAATCGGAATTACTGGGCGTAAAGCGCACGCAGGCGGTTTGTTAAGTCAGATGTGAAATCCCCGAGCTTAACTTGGGA
+
GGGGGGGGGGGGGGGGGGGGGGGGGGGGGGGGGGGGGGGGGGGGGGGGGGGGGGGGGGGGGGGGGGGGGGGGFGGGGGGGGGGGCGGGGGGGGGGGGGGGGGGGGGGGGGGGGGGGGGGGGGGGGGGGGGGGGGGGEGGGGGGGGGGGGGGGGGGGGGGGGGGGGGGGGGGGEGGGGGGGGECCFFCFGGGGGGGGGGGFGGGGGGGGGGGGGGGDG:C>CGGGGGDGGGGGFGGGCF=GFGDFGGGGDDGGGGGEFFB=F@D>*2:<F?FF?FFFB69..47?FFFFFFF1<
@M04650:207:000000000-C238N:1:1101:4068:15220 1:N:0:19
ACTCCTACGGGAGGCAGCAGTGGGGAATATTGCACAATGGGCGCAAGCCTGATGCAGCCATGCCGCGTGTGTGAAGAAGGCCTTCGGGTTGTAAAGCACTTTCAGCGAGGAGGAAGGGTTCAGTGTTAATAGCACTGTTCATTGACGTTACTCGCAGAAGAAGCACCGGCTAACTCCGTGCCAGCAGCAGCAGTAATACGGAGGGTGCAAGCGTTAATCGGAATTACTGGGCGTAAAGCGCACGCAGGCGGTTTGTTACGTCAGATGTGAAATCCCCGAGCTTAACTTGGGAAC
+
<@EF,CAFEEEGC7@FGECCCE<8@CGGGF,EE<<<<CFF?FCCFGGG@@CECFGGG<E@F@@AFGG@@FEGCGFGEFCFG8CFFGDGDEGEGGCGFGGCC9?E,F@CFD+=CCEEGGGGGEBB<C@<FGGF958A,:5?<E?FAA:+>F7FGGGGGGGGG,>CC73@FGCCCEGC@@F**1>DFF6C,68,==BFGGGCEGD8C**=6<9ACC88FFGD=7*CFFFC9CGGEG3C5D?GFG3>D<CD><7CCDD5F?*)2)/16*:<@FF4B4??<>33)46@@*/65)5:?-
@M04650:207:000000000-C238N:1:1101:5753:15227 1:N:0:19
ACTCCTACGGGAGGCAGCAGTGGGGAATATTGCACAATGGGCGAAAGCCTGATGCAGCGACGCCGCGTGAGGGAAGAAGGCCTTCGGGTTGTAAACCTCTTTCAGTGGGGAAGAAGGGGGGGGGTTCTACTAGGCGTGACGGTACCGGCAGAAGCAGCGACGGCTACCGACAAGCCAGCAGCAGCGGTAGTACGAAGGGGGCAGGCGTAGTCCGGGATTGTTGTGCGTAGGGAGCACGCAGGCGGAGGCGGGCGACTAGTGTGGATGCTCAAGCCTCAGCCTTAACCTTGGAAT
+
GGGGGGGGGGGGGGGGGGGGG8FGGGGG9FGAFGGGGGGG8FGGGGGCGGGGGG,EFF+FFCGGGDGGFGGGGG,CFGGGC,EFGGG+B@FGGGGFGGGG9,,,CE,B,@FGGGG,,83+**:CE/*<0,<CG+:*;**;8*A**2*:*:/*+0++**21:*:5/;*0/********;**0;*AF5C1:*0+2;*;**2*1**//*:2**/+3**1/5**+020*+1:*//*)1)*09)).)0.)))))//)))))..//+0*//**(**1*=*5<1?6)8<**9*1))1)))-
@M04650:207:000000000-C238N:1:1101:8980:15285 1:N:0:19
ACTCCTACGGGAGGCAGCAGTGGGGAATATTGCACAATGGGCGCAAGCCTGATGCAGCCATGCCGCGTGTGTGAAGAAGGCCTTCGGGTTGTAAAGCACTTTCAGCGAGGAGGAAGGGTTCAGTGTTAATAGCACTGTTCATTGACGTTACTCGCAGAAGAAGCACCGGCTAACTCCGTGCCAGCAGCCGCGGTAATACGGAGGGTGCAAGCGTTAATCGGAATTACTGGGCGTAAAGCGCACGCAGGCGGTCTGTCAAGTCGGCTGTGAAATCCCCGGGCTCAACCTGGGAAC
+
GGGGGGGGGGGGGGGGGGGGGGGGGGGGEGGGGGGGGGFGGGGGGGGGGGGGGGGGGGGGGGGGEGEGGGGGGACFFGGGGGGGGGGGGEGGCEGA<EGGGGGGGGGEGGGGGG,BCEFF@F,?FGGGCFCEGGGG<@<FGGGDDGGGGGGGG7@<F<FGGCFGCFDDGGGEGGFG7EGFB7DFGGCEGGGCEEC8?F+B*B?EEEEGGGGGDGGD*0?3C*87EGGGFC855:7E<>?C>CEED<7<B)/9<CF7*874CFCD)9<:4==8FF?F6>D@F>FFFFF8?@>(.-
@M04650:207:000000000-C238N:1:1101:21952:15346 1:N:0:19
ACTCCTACGGGAGGCAGCAGTGGGGAATATTGCACAATGGGCGCAAGCCTGATGCAGCCATGCCGCGTGTGTGAAGAAGGCCTTCGGGTTGTAAAGCACTTTCAGCGAGGAGGAAGGGTTCAGTGTTAATAGCACTGTTCATTGACGTTACTCGCAGAAGAAGCACCGGCTAACTCCGTGCCAGCAGCCGCGGTAATACGGAGGGTGCAAGCGTTAATCGGAATTACTGGGCGTAAAGCGCACGCAGGCGGTTTGTTAAGTCAGATGTGAAATCCCCGAGCTTAACTTGGGAAC
+
GGGGGGGGGGGGGGGGGGGGGGGGGGGGGGGGGGGGGGGGGGGGGGGGGGGGGGGGGGGGGGGGGGGGGGGGGGGGGGGGGGGGGGGGGGGGGGGGGGGGGGGGGGGDGGGGGGGGGGGGGGGGGGGGGGGGGGGGGGCGGGGGGGGGGGGGGGGGGGGGGGGGGGGGGGGGGGGGGGGGGGGGGGGGGGGGGGGGGGGGGGGGGGGGFFGGGGGGGGGGGGGGCGGGGGGDDEGEGGFGFGFFGGGGFGGGGGGFFFFFGFGGFFGFFFFFFFFF?FGEDFGFFFFFBF>05,
@M04650:207:000000000-C238N:1:1101:10347:15351 1:N:0:19
ACTCCTACGGGAGGCAGCAGTGGGGAATATTGCACAATGGGCGCAAGCCTGATGCAGCCATGCCGCGTGTGTGAAGAAGGCCTTCGGGTTGTAAAGCACTTTCAGCGAGGAGGAAGGGTTCAGTGTTAATAGCACTGTTCATTGACGTTACTCGCAGAAGAAGCACCGGCTAACTCCGTGCCAGCAGCCGCGGTAATACGGAGGGTGCAAGCGTTAATCGGAATTACTGGGCGTAAAGCGCACGCAGGCGGTTTGTTAAGTCAGATGTGAAATCCCCGAGCTTAACTTGGGAAC
+
GGGGGGGFGGEFGGCF@:CFFGGGGGGGGGGFFCGFGGGGGFGGGDGGFGFCFGFGDGGEFGFGDGG:FF7FCCFFFGGGGGGGGGGGEGGGGE<FEFFGGFCFCFGGGG@FGDFGGGGFFGGEFGGGGGGGGGGGGGGGDF9FCFGGGGEDFGGDGGGGGGGFGGGGDGEE@CBGGGGGGCFFC6FFECEGGEEEFGGGEDGDGGGGGGFGGGGG=FGFE5CF?CEFGFCC5:7EG>FGDDDFGDC<DD39CDGFFFFFFFFGFGG>46@*9B?FF>3)>9CFF46:<9F05(
@M04650:207:000000000-C238N:1:1101:6847:15368 1:N:0:19
ACTCCTACGGGAGGCAGCAGTGGGGAATATTGCACAATGGGCGCAAGCCTGATGCAGCCATGCCGCGTGTGTGAAGAAGGCCTTAGGGTTGTAAAGCACTTTCAGCGAGGAGGAAGGCGTTGCAGTTAATAGCTGCAGCGATTGACGTTACTCGCAGAAGAGGCACCGGCTAACTCCGTGCCAGCAGCCGCGGTAATACGGAGTGTGCAAGCGTTAATCGGAATTACTGGGCGTAAAGCGCACGCAGGCGGTTTGTTAAGTCAGATGTGAAATCCCCGAGCTTAACTTGTGAAC
+
GGGGGGGGGGGFEGGCGGCGE@FFEFF<FFDGD@<CFFG<EGGGGGGGGGCFFFGCFGGGG<FFGGGGEFEGGGGGDFFCGGFGGGGGGGGGCFCFFGGGGGGGAEECFG@CFF?E7FGGGGGGGGGGGGG9AFGGGGGG78>=FGGGGGGGGE@FCEFFGFFCEGGCCEFEBEF;D>>7CEGGGGFGGGGGGGDGGGF>8;E*=CFCE7CDCEGGGGF3EG*:CFGGCFGG:EDGGGBD:)7<GDD)))119CDF?=@FGFF76C7)94@4=7@4:BC5>9<4=BF)6*6:9)
@M04650:207:000000000-C238N:1:1101:17641:15375 1:N:0:19
ACTCCTACGGGAGGCAGCAGTGGGGAATATTGCACAATGGGCGCAAGCCTGATGCAGCCATGCCGCGTGTGTGAAGAAGGCCTTCGGGTTGTAAAGCACTTTCAGCGAGGAGGAAGGGTTCGGTGTTAATAGCACCGTTCATTGACGTTACTCGCAGAAGAAGCACCGGCTAACTCCGTGCCAGCAGCCGCGGTAATCCGGAGGGTGCAAGCGTTAATCGGAATTACTGGGTGTAAAGCGCACGCAGGCGGTTTGTTAAGTCAGATGTGAAATCCCCGAGCTTAACTTGGGAAC
+
GGGGGGGGGGGGGGGGGGGGGGGGGGGGGGGGEGGGGGGGGGGGGGGGGGGGGCFGGGDGCGGGGGGGGEGGFF9FG8EGGGGGGGGGGGGGGGGFGCGGGGGGGCF+>FC4:FFGCGFFFG7BB>BA5CFGGGGDG<@CF<3,FG+@@7FCA<+<+*5D7:BC,3::CE*8,6;2?>>F87<EE?:C,:8*BE8:E+?EGGD@*;E*0<CGGGCCG7>F878/<FF7+95*):*0*?FD3)5>3CD)7355C<D)8*=F+9*2=7><B?=FF*)/,().829*@=64>);(4-
@M04650:207:000000000-C238N:1:1101:28241:15376 1:N:0:19
ACTCCTACGGGAGGCAGCAGTGGGGAATATTGCACAATGGGCGCAAGCCTGATGCAGCCATGCCGCGTGTGTGAAGAAGGCCTTCGGGTTGTAAAGCACTTTCAGCGAGGAGGAAGGGTTCAGTGTTAATAGCACTGTTCATTGACGTTACTCGCAGAAGAAGCACCGGCTAACTCCGTGCCAGCAGCCGCGGTAATACGGAGGGTGCAAGCGTTAATCGGAATTACTGGGCGTAAAGCGCACGCAGGCGGTTTGTTAAGTCAGATGTGAAATCCCCGAGCTTAACTTGGGAAC
+
GGGGGGGGGGGGGGGGGGGGGGGGGGGGGGGGGGGGGGGGGGGGGGGGGGGGGGGGGGGGGGGGGGGGGGGGGGGGGGGGGGGGGGGGGGGGGGGGGGGGGGGGGGGGGGGGGGFGGGGGGGGGGGGGGGGGGGGGGGGGGGGGGGGGGGGGGGGGGGGGGGGGGGGGGGGGGGGGGGGGGGGGFGGGGGGGGGGGGGGGGGGGGGGGGGGGDGGGGGFGDG8CCGGGGGGGFGG=FGFGFDFFGGGGDGGGGGGFFBF4F=DGFFGAFFFFFFFFF>DFFFGFFFFFFFFFB3
@M04650:207:000000000-C238N:1:1101:10198:15398 1:N:0:19
ACTCCTACGGGAGGCAGCAGTGGGGAATATTGCACAATGGGCGCAAGCCTGATGCAGCCATGCCGCGTGTGTGAAGAAGGCCTTCGGGTTGTAAAGCACTTTCAGCGAGGAGGAAGGGTTCAGTGTTAATAGCACTGTTCATTGACGTTACTCGCAGAAGAAGCACCGGCTAACTCCGTGCCAGCAGCCGCGGTAATACGGAGGGTGCAAGCGTTAATCGGAATTACTGGGCGTAAAGCGCACGCAGGCGGTTTGTTAAGTCAGATGTGAAATCCCCGAGCTTAACTTGGGAAC
+
GGGGGGGGGGGGGGGGGGGGGGGGGGGGGGGGGGGGGGCFGGGGGGGDFGGGGGGGGGGGGGGGGGGGGGGGGGGGGGGGGGGGGGGGGGEGGGGGGGGGGGGGGGGGGGGGGGGGGGGGGGGFGGGGGGGGGGGGGGGGGFGGGGGGGGGGGGGGGGG<FGGGGGGGGGGGGGGGGGGGGGGDGGGGGGGGGGGGFGGGDGGGGGGGGGGGGGGGGGGGGGGGGFGGGGGGFGGDGGFGFCEEDDGDFGDDGGGFFF4@C6CCFGGFFFFFFFFF?FDD5>4=FF?>B@:?F3
@M04650:207:000000000-C238N:1:1101:4358:15400 1:N:0:19
ACTCCTACGGGAGGCAGCAGTGGGGAATATTGCACAATGGGCGCAAGCCTGATGCAGCCATGCCGCGTGTGTGAAGAAGGCCTTCGGGTTGTAAAGCACTTTCAGCGAGGAGGAAGGCCAATAGCTTAATAGGCTGTTGGATTGACGTTACTCGCAGAAGAAGCACCGGCTAACTCCGTGCCAGCAGCCGCGGTAATACGGAGGGTGCAAGCGTTAATCGGAATTACTGGGCGTAAAGCGCACGCAGGCGGTTTGTTAAGTCAGATGTGAAATCCCCGAGCTTAACTTGGGAAC
+
GGGGGGGGGGGGGGGGGGGGGGGGGGGGGGGGGGGGGGGGGGGGGGGGGGGGGGGGGFGGGGGGGGGGGGGFGGGGGGGGGGGGGGGGGDBFFGGGGGGGGGGGGFGGGGGGGGGGGGGGGGGGGGGGGFGGGGGEFCGGGGAFGGGGCFFGGGGEEFGGGGGFGFFGGECGFFFGCEGGGGGGGGGGEEEGGECEFG?FGGGGGGGGGGGGG7EGGGGGGDEGGGGF?<FCBGGEDGBGFD)7DDGGFGGG3DGFFFBFAB::@:C5BFFF?FFF:>DF@>2=FFB2<FFFF2
@M04650:207:000000000-C238N:1:1101:11593:15491 1:N:0:19
ACTCCTACGGGAGGCAGCAGTGGGGAATATTGCACAATGGGCGCAAGCCTGATGCAGCCATGCCGCGTGTGTGAAGAAGGCCTTCGGGTTGTAAAGCACTTTCAGCGAGGAGGAAGGCCAATAGCTTAATAGGCTGTTGGATTGACGTTACTCGCAGAAGAAGCACCGGCTAACTCCGTGCCAGCAGCCGCGGTAATACGGAGGGTGCAAGCGTTAATCGGAATTACTGGGCGTAAAGCGCACGCAGGCGGTTTGTTAAGTCAGATGTGAAATCCCCGAGCTTAACTTGGGAAC
+
DFFFFGCFGGG@FFGDGG?FGGGGGGGGGGGGGGGGGGGGGGGGDEGGGGGGGGGGGGGGGGGGGGGGGEGGGGGCGGGGFFGGGGGGGGGGGGCFGGGGGGGGGGG:FGGGGGGGGGGGFGGFFGGGFGGGGGGGGGGGGGGGFGGGGGGF9FG7FGDGGGGGGGGEGDGG7FFGGDGGGGGGGGGGGGECEGGEGGGGDCGGGGGGCCFFGEEEFFGGGG5FG7CEGGGF>EGC3C=DFD@EGGGDFGDDDG3FFFFFGFGGFGDAFFB648;4<2C5<627679>A;56:4
@M04650:207:000000000-C238N:1:1101:8759:15494 1:N:0:19
ACTCCTACGGGAGGCAGCAGTAGGGAATTTTCCGCAATGAGCGAAAGCTTGACGGAGCGACACAGCGTGCAGGATGAAGGTCTTCGGATTGTAAACTGCTGTTGTAAGGGAAGAAAAAATTTAATAGGAAATGATTAAATCTTGACGGTACCTTATTAGAAAGTGACGGCAAACTATGTGCCAGCAGCCGCGGTAATACATAGGTCACAAGCGTTATCCGGAATTATTGGGCGTAAAGCGTTCGTAGGCGGTTTGTTAAGTCTAGAGTTAAAGCCTGAGGCTCAACCTCAGCCC
+
GGGGGGGGGGGFGGGGGGGGCGGGGGGGGGGGCGGGGGGGGGGGGGGGFFFGGGGGGGGGGGGGGGGGGGGFGDCGGFGGGFGGGGGGGGGGGGGGGGGGGGGGGGGGGGGGGGGGGGGGGFEGGGGGGGGGGG@FFBFFGGGGGGGGGGGFGGGGGGG9FF@CF@EFGGGGGGGGGGFAADGFGGFGFGGGGGGGGGGGFGGGFGG?FGGF*AEG7CFDEDECFGFDFFGGFGGGGGFGFGFEGFGGF:GGGGG.<FFFFFGGFFF<FFFFF4>::<GFF?5??FFBF?624:
@M04650:207:000000000-C238N:1:1101:9462:15502 1:N:0:19
ACTCCTACGGGAGGCAGCAGTGGGGAATATTGCACAATGGGCGCAAGCCTGATGCAGCCATGCCGCGTGTGTGAAGAAGGCCTTCGGGTTGTAAAGCACTTTCAGCGAGGAGGAAGGGTTCGGTGTTAATAGCACCGTTCATTGACGTTACTCGCAGAAGAAGCACCGGCTAACTCCGTGCCAGCAGCCGCGGTAATACGGAGGGTGCAAGCGTTAATCGGAATTACTGGGCGTAAAGCGCACGCAGGCGGTTTGTTAAGTCAGATGTGAAATCCCCGAGCTTAACTTGGGAAC
+
GGGGGGGGGGGGGGGGGGGGGGGGGGGFGGGGGGGGGGGGGGGGGGGGGGGGGGGGGGGGGGGGGGGGGDGGGGGGGGGGGGCGGGGGGGGGGGFGGGGGFGGGGGGGGGGGGFGGGGGGGGGGGGGGGGGGGGFGGFEGGG9FGGGGCFGGGGCFGGGGGGGGGGGGGGGGGGGGGGGGGGGGGGGGFEGGGGGGGGGGGGGGGGGGGGFCGEGGGFGGGGEGGGECCFGGFEDGGGFGFGBDGGGGFGDCDCDF4==F??GF/7C<FFB??*96<>7;D6D=FF?9A?:28(
@M04650:207:000000000-C238N:1:1101:17385:15510 1:N:0:19
ACTCCTACGGGAGGCAGCAGTGGGGAATATTGCACAATGGGCGAAAGCCTGATGCAGCGACGCCGCGTGAGGGATGAAGGCCTTCGGGTTGTAAACCTCTTTCAGTAGGGAAGAAGCGGTTGGGTTCTCCTAGTCGTGACGGTACCTGCAGAAGAAGCGCCGGCTAACTACGTGCCAGCAGCCGCGGTAATACGTAGGGCGCAAGCGTTGTCCGGAATTATTGGGCGTAAAGAGCTCGTAGGCGGTTTGTCGCGTCTGGTGTGAAAACTCAAGGCTCAACCTTGAGCTTGCATC
+
GGGGGGGGGGGGGGGGGGGGGGGGGGGGGGGGGGGGGGGGGGGGGGGGGGGGGGGGGGGGGGGGGGGGGGGGGGGGGGGGGGGGGGGGGGGGGGGGGGGGGGGGGGGGGGGGGGGGGGGGGGGGGGGGGGGGGGGGGGFGGGGGGGGGGGGGGGGGGGGGGGGG>FGGGGGGGGGGGGGGGGFGGGGGGGGGGGGGGGGGGGGGGGGGGGGGGGGEGGGGFFGGGGGEGGGGFGGGGGFGFGFFGD)>DCC5CC9>EFF4?)128:CB?FFFFFFFB?GFF7FFFFFBFFFFF4
@M04650:207:000000000-C238N:1:1101:21241:15510 1:N:0:19
ACTCCTACGGGAGGCAGCAGTGGGGAATATTGCACAATGGGCGCAAGCCTGATGCAGCCATGCCGCGTGTGTGAAGAAGGCCTTCGGGTTGTAAAGCACTTTCAGCGAGGAGGAAGGCCAACAGCTTAATAGGCTGTTGGATTGACGTTACTCGCAGAAGAAGCACCGGCTAACTCCGTGCCAGCAGCCGCGGTAATACGGAGGGTGCAAGCGTTAATCGGAATTACTGGGCGTAAAGCGCACGCAGGCGGTTTGTTAAGTCAGATGTGAAATCCCCGAGCTTAACTTGGGAAC
+
GGGGGGGGEGFGGGCGGGGGGGGGGGGGGGGGGCGDGGGGGGGGGGGGGGGGFGGGGGGGGGGGGGGGGGGGGGGGGGGGGGGGGGGGGGGGGGGGGGGGGGCGGGGCEGGGGGGCFGGGGGGGGGGGGGFGGGGCFFGG@<,@FFEGGGGGGGGGGDGGEGGGGGGCGGGGGGGGGGGGGGGGGFGGFEEEGEGEFCEFCECCEEEGGGFFGEGGFFFFCDEFGGGEFCF*5:CEGF4DFG37DD/>BDDD<DC>?=FFGFDGFCDAF@=BFF@;<17)7398=@6))05(5-
@M04650:207:000000000-C238N:1:1101:18737:15512 1:N:0:19
ACTCCTACGGGAGGCAGCAGTGGGGAATATTGCACAATGGGCGCAAGCCTGATGCAGCCATGCCGCGTGTGTGAAGAAGGCCTTCGGGTTGTAAAGCACTTTCAGCGAGGAGGAAGGGTTCGGTGTTAATAGCACTGTTCATTGACGTTACTCGCAGAAGAAGCACCGGCTAACTCCGTGCCAGCAGCCGCGGTAATACGGAGGGTGCAAGCGTTAATCGGAATTACTGGGCGTAAAGCGCACGCAGGCGGTTTGTTAAGTCAGATGTGAAATCCCCGAGCTTAACTTGGGAAC
+
GGGGFGGFGGGGGGGEGGGGFGGGGGGGGGGGGGGGGGGGGGGGGCFGGGGGGGGGGGGGGGGGGGGGGGGGGGGGGGGGGGGGGGGGGGGGFFGGGGGGEGGGGGFFGGGGGFFFEGFFGDE:FF>DGCDGGFFGG@DFFFFGFGGGGFCGGG@CFFGDCEGGGGGGGCCGGGGGGG:BCEFGGCC,=CECGGD>BCGGGGGGG5EGBFGGGGCCFGGGGD=FEGFGFGC5BE<E7D?CB<)07CDD)9DDCDGF4?9@F?CF@:DAFFFFFF)<26DDFB4=8974<@FFB(
@M04650:207:000000000-C238N:1:1101:14534:15530 1:N:0:19
ACTCCTACGGGAGGCAGCAGTAGGGAATCTTCGGCAATGGACGAAAGTCTGACCGAGCAACGCCGCGTGAGGGAAGAAGGTTTTCGGATCGTAAAACTCTGTTGGTAGAGAAGAACGTGGGTGAGAGTGGAAAGCTCATCAAGTGACGGTAACTACCCAGAAAGGGACGGCAAACTACGTGCCAGCAGCCGCGGTAATACGTAGGGCCCGAGCGTTGTCCGGATTTATTGGGCGTAAAGCGGGCGCAGGGGGTCGATTAAGTCGGGTGGAAAAGGCAGGGGCTCAACGCTGTGT
+
FCFFFGGGGGGGGEEECGGGGGGDEAEDFG9A<CGGGGGGFGGGC:FF,,CFFEEG7FEGGE@CGDGGGGG8FGCGGG@F49ADFEG>FCCFGGD<<FGFGGGG8CFF,CBFFEFGCF+++333B<BF,<,==FG9F,,><,@F;=>FCB+@FFFGG,>:DC7FF7F7C***5C@FG,*6,1B9,*8,2*=8:EC5=C99B++=**27:/7*:58CCCFDE3;:A9+<EGGG@EDED**2))00/9)/757)9//)5*)*<7**))1())9/)07>(-))),).**7(())((.
@M04650:207:000000000-C238N:1:1101:12385:15721 1:N:0:19
ACTCCTACGGGAGGCAGCAGTAGGGAATTTTTCACAATGGGCGAAAGCCTGATGGAGCAATGCCGCGTGAATGATGAAGGTCTTATAGATTGTAAAATTCTTTTATTTGGGAAGAAAAGTTGGATTAGGAAATGAATCTAACCTGACGGTACCATTTGAATAAGTATCGGCTAACTATGTGCCAGCAGCCGCGGTAATACGGAGGGTGCAAGCGTTAATCGGAATTACTGGGCGTAAAGCGCACGCAGGCGGTTTGTTAAGTCAGATGTGAAATCCCCGAGCTTAACTTGGGA
+
GGGGGGGGGGGGGGGGGGGGGGGGGGGGGGGGGGGGGGGGGGGGGGGGGGGGGGGGGGGGGGGGGGGGGGGGGGGGGGGGGGGGGGGGGDGGGGGGGGGGGGGGGGGGGGGFGGGGGGGCFGGFGFGGGGGGGGGGFGGGGGGGGGGGGGGGGGGGGGGGGGGGGGGGGGGGGGGGGGGGGGGGGCEGGGGGGGGGGGGGGGEGGGGGGGF7:EGGGCGGGGEGGGGGGGFGF5<GGGFGFDFFGGDGFCDGGGGFFFFFGF77FFDFFFFFFFF???D@D0D4@FFBF=F?1
@M04650:207:000000000-C238N:1:1101:27967:15743 1:N:0:19
ACTCCTACGGGAGGCAGCAGTGGGGAATATTGCACAATGGGCGCAAGCCTGATGCAGCCATGCCGCGTGAGGGACGAAGGTCTTCGGATTGTAAACCTCTTTCAGCAGGGACGAAGCGAAAGTGACTGTACCTGCAGAAGAAGCACCGGCTAACTACGTGCCAGCAGCCGCGGTAATACATAGGTCACAAGCGTTATCCGGAATTATTGGGCGTAAAGCGTTCGTAGGCGGTTTGTTAAGTCTAGAGTTAAAGCCTGAGGCTCAACCTCAGCCCGCTTTGGATACTAGCAAACT
+
GGGGGGGGGGGGGGGGGGFGGGGGGGGGGGGGGGGGGGGGGGGGGGGGGGGGGGGGGGGGGGGGGGGGGGGGGGGGGGGGGGGGGGGGGGGGGGGGGGGGGGGGGGGGFGGGGGGGGGGGGGGFFGGGGGGGGGGGGGFGGGGGGGGGGGGGGGGGGGGGGGF@FGGGGGGGGGGGGGGFFGGGGGGGGFGFGEGGGGFEGGCGGGGGGGDGGGGGGFGGGGGGGGGGGGGGEGDGGGFGFGFFGGGGFGGGFFGFFF?5EFGGFFD:?FF:@EED0156?BGB???>:BF:0)
@M04650:207:000000000-C238N:1:1101:11413:15797 1:N:0:19
ACTCCTACGGGAGGCAGCAGTGGGGAATATTGCACAATGGGCGCAAGCCTGATGCAGCCATGCCGCGTGTGTGAAGAAGGCCTTCGGGTTGTAAAGCACTTTCAGCGAGGAGGAAGGCCAACAGCTTAATAGGCTGTTGGATTGACGTTACTCGCAGAAGAAGCACCGGCTAACTCCGTGCCAGCAGCCGCGGTAATACGGAGGGTGCAAGCGTTAATCGGAATTACTGGGCGTAAAGCGCACGCAGGCGGTTTGTTAAGTCAGATGTGAAATCCCCGAGCTTAACTTGGGAAC
+
GGGGGGGGGGGGGGGGGGGGGGGGGGGGGGGGGGGGGGGGGGGGGGGGGGGGGGGGGGGGGGGGGGGFGGGGGGGFFGGGGGGGGGGGGGGGGGGGGGGGGGGGGGGDGGGGGGGFGGGGGGGGGGGGCGGGFGGGGGGGGGGGGGGGGCGGGGGEFEGCGGGGGFGCGGGGGGFGFEG>CFGGGGGGFGGGGGGGGFGG5BEGGGGGGFFEGGGCFFGF*3;EG:CFCFGGFGDGF:?GFG@EDD59@DGGGD*>F?FFGF7>*::4=?B?FF?FFBD:BB9B=FFFB?>:>6
@M04650:207:000000000-C238N:1:1101:17968:15812 1:N:0:19
ACTCCTACGGGAGGCAGCAGTGGGGAATATTGCACAATGGGCGCAAGCCTGATGCAGCCATGCCGCGTGTGTGAAGAAGGCCTTCGGGTTGTAAAGCACTTTCAGCGAGGAGGAAGGGTTCAGTGTTAATAGCACTGTTCATTGACGTTACTCGCAGAAGAAGCACCGGCTAACTCCGTGCCAGCAGCCGCGGTAATACGGAGGGTGCAAGCGTTAATCGGAATTACTGGGCGTAAAGCGCACGCAGGCGGTTTGTTAAGTCAGATGTGAAATCCCCGAGCTTAACTTGGGAAC
+
GGGGGGGGGGGGGGGGGGGGGGGGGGGGGGGGGGGGGGGGGGGGGGGGGGGGGGGGGGGGGGGGGGGGGGGGGGGGGGGGGGGGGGGGFGGGGGGGGGGGGGGGGGGBFGEGGGGGGGGGGGGGGGGFGGGGGGFFGGGGGGGGGGGGGGGGGGGGGGGGGGGGGGGGGGGGGGGGGGGGGGGGGGGGGGGGGGGGF?FGGDDGGGGGGGGGGGGGGGGGEGGGGGGGGG5C@CDEGGFDFGFFGGDDEGGGGDGFFFF=<@FFFGGFF=@4B?4?:BCBDFGFFFFFA4@<4,
@M04650:207:000000000-C238N:1:1101:3413:15828 1:N:0:19
ACTCCTACGGGAGGAAGCAGTGGGGAATATTGCACAATGGGCGCAAGCCTGATGCAGCCATGCCGCGGGTGTGAAGAAGGCCTTCGGGTTGTAAAGCACTTTCAGCGAGGAGGAAGGGTTCAGTGTTAATAGCACTGTTCATGGACGTTACCCGCAGAAGAAGCACCGGCTAACTCCGTGCCAGCAGCCGCGGTAATACGGAGGGTGCAAGCGTTAATCGGAATTACTGGGAGTAAAGCGCACGCAGGCGGTTTGTTAAGTCAGAGGTTAAATCCCCGAGCTTAACTTGGGAA
+
EGGG@FFEFGGCCF-E@,CFFGFFE,@EFCFCCF,@FFGGG<B@+F+@FCFEEGGFE8E<,F8DF7F+@B:FFE?C9FFFBAE<FEGGC?C+,EEFG,BAFFFFGC+4>CCCFC<,BFGBFFGDEAFGG9FFGGDFEFFGGG,>F,F5+@@FBFCCFGG?FEF@F:FC7*>CCEF9FGF7@CGCC6C:,3:*C8*;E9CGGGGGG8EG@?FGDECEGGGF**;CFFGG7>8*857C>:*93937<5/1>5D)>DD4<F*1C7FG=**5)*9*01))-(97>BFB4=64))8(,
@M04650:207:000000000-C238N:1:1101:21543:15841 1:N:0:19
ACTCCTACGGGAGGCAGCAGTAGGGAATTTTCCGCAATGAGCGAAAGCTTGACGGAGCGACACAGCGTGCAGGATGAAGGTCTTCGGATTGTAAACTGCTGTTGTAAGGGAAGAAAAAATTTAATAGGAAATGATTAAATCTTGACGGTACCTTATTAGAAAGTGACGGCAAACTATGTGCCAGCAGCCGCGGTAATACATAGGTCACAAGCGTTATCCGGAATTATTGGGCGTAAAGCGTTCGTAGGCGGTTTGTTAAGTCTAGAGTTAAAGCCTGAGGCTCAACCTCAGCCC
+
GGGGGGGGGGGGGGGGGGGGGGGGGGGGGGGGGGGGGGGGGGGGGGGGGGGGGGGGGGGGGGGGGGGGGGGGGGGGGGGGGGFGGGGGGGGGGGGGGGGGGGGGGGGGGGGGGGGGGGGGGGGGGGGGGGGGGGGGGGGGGGGGGGGGGGGGGGGGGGGGGGGGGGGDGGGGGGGGGGGGGGGGGGGGGGGGGGGGGGGFGGGGGGGGGGGGGGGGGGCDEGEGGGGGGG5EAGGGGGFDFGFFGGGGFGGGCDGFFFFFGFGGFFFBFFFFFFFFFFGFFFGFFFFFFFFF??
@M04650:207:000000000-C238N:1:1101:29162:15884 1:N:0:19
ACTCCTACGGGAGGCAGCAGTGGGGAATATTGCACAATGGGCGCAAGCCTGATGCAGCCATGCCGCGTGTGTGAAGAAGGCCTTCGGGTTGTAAAGCACTTTCAGCGAGGAGGAAGGGTTCAGTGTTAATAGCACTGTTCATTGACGTTACTCGCAGAAGAAGCACCGGCTAACTCCGTGCCAGCAGCCGCGGTAATACGGAGGGTGCAAGCGTTAATCGGAATTACTGGGCGTAAAGCGCACGAAGGCGGTTTGTTAAGTCAGATGTGAAATCCCCGAGCTGAACTTGGGAAC
+
GGGGGGGGGGGGGGGGGGGGGGGGGGGGGGGGGGGGGGGGGGGGGGGGGGGGGGGGGGGGGGGGGGGGGGGGFGGGGFGGGGGGGGGGGGGGGGGGGGGGFGGGGGGGGGGGEEFGGGGGGGGFFGGFDGGGGEGGGGGGGGGGGGGGGC+@@CFDEGF<FC,,@FDECCFGGC=FCEF@ECB6*4,>CBEE5C8C999C**:CEE>EFEFG=E*;5:*>8D;FF+0<FGD=)1>E<77C><B7*9C))9<DD5*7)997+/2*/:*.99F@F4???(/8>72999@9<F73((
@M04650:207:000000000-C238N:1:1101:10506:15897 1:N:0:19
ACTCCTACGGGAGGCAGCAGTGGGGAATATTGCACAATGGGCGCAAGCCTGATGCAGCCATGCCGCGTGTGTGAAGAAGGCCTTCGGGTTGTAAAGCACTTTCAGCGAGGAGGAAGGCCAACAGCTTAATAGGCTGTTGGATTGACGTTACTCGCAGAAGAAGCACCGGCTAACTCCGTGCCAGCAGCCGCGGTAATACGGAGGGTGCAAGCGTTAATCGGAATTACTGGGCGTAAAGCGCACGCAGGCGGTTTGTTAAGTCAGAGGTGAAATCCCCGAGCTTAACTTGGGAAC
+
GFGGGGGGGFGGGGGGGGGGFGFGDEFGGGGGGAGGGGGGGGGFGGGGGGGGGFGGFEFFDFEGGGGGG?F8FGFGGGGGG8=CECFG4CFGFFGGGG@FGGCFDEF+FFGF:FF8CFAF8<=DC<BDF9D<FD,A6><DD,,@>FG3DBBFGCFEE>BFC@:::FFDEG7EFCFGFEFGGGF?EFG:CGCEC:C8EBEGC*8C8*CG?9E5C:8*:CDGGGC5+0<++28C>EGGFCFGFGB@DCCGFGDD:CDFFF4?+/::@**..94**96?:93051**69FA9F547(
@M04650:207:000000000-C238N:1:1101:9194:15940 1:N:0:19
ACTCCTACGGGAGGCAGCAGTAGGGAATCTTCCGCAATGGACGAAAGTCTGACGGAGCAACGCCGCGTGAGTGAAGAAGGTTTTCGGATCGTAAAACTCTGTTGTTAAAGAAGAACAAGGATGAGAGTAACTGCTCATCCCCTGACGGTATTTAACCAGAAAGCCACGGCTAACTACGTGCCAGCAGCCGCGGTAATACGTAGGTGGCAAGCGTTGTCCGCATTTATTGGGCGTAAAGCGAGCGCAGGCGGTTCGTTAAGTCTGATGTGCAAGCCCCCGGCTCAACCGGGGAGG
+
GGGGGGGGGGGGGGGGGGGGGFFGGGGGDGGDGCGGGGGG9<FGGGCCEGGGFG:FFGGGGGGGGGGGGGGGGGGGGGGGFGGGGGGGGGGGGGGEGGGGGGGF<<FEFGGGGGCFGGGGG@GDDGCFD<FAFF,,ECDGGF=FFG@B>>F,@=<,@B>C>DGGGCGGGGDE<>>;8B<FC*?>8?FFFEGGCB*;+BFGGF=7?EGG6+:58=8CE+@D*952:+3<:9;*)2579>?DFD55999357C9CD)77<)*3@*0@**.9*7//)073277>;C76?5(1.)-49
@M04650:207:000000000-C238N:1:1101:27100:15959 1:N:0:19
ACTCCTACGGGAGGCAGCAGTGGGGAATATTGCACAATGGGCGCAAGCCTGATGCAGCCATGCCGCGTGTGTGAAGAAGGCCTTCGGGTTGTAAAGCACTTTCAGCGAGGAGGAAGGGTTCGGTGTTAATAGCACCGTTCATTGACGTTACTCGCAGAAGAAGCACCGGCTAACTCCGTGCCAGCAGCCGCGGTAATACGGAGGGTGCAAGCGTTAATCGGAATTACTGGGCGTAAAGCGCACGCAGGCGGTTTGTTAAGTCAGATGTGAAATCCCCGAGCTTAACTTGGGAAC
+
GGGGGGGGGGGGGGGGGGGGGGGGGGGGGGGGGGGGGGGGGGGGGGGGGGGGGGGGGGGGGGGGGGGGGEFGGGFGGGGGGGGGGGGGGGGGGGGGGGGGGGGGGGGBFGDFGGFGGGGCFGGGEFFGGGGGGGGGGDEGGFGGGGGGFGGGGDGGEEGGGGGGGGGEGGGGGGGEFEFGGGGFFFGGGGGGGGGGFGGFGCECGGGGG?9CEEEGFGGGCD5EGGGGCFCGFEGE*7?CBCBDGGGDBGGGDDD5<FFFFFFCFFGAFFFFFFFFF>D@E0<@FFFAA)>?B3
@M04650:207:000000000-C238N:1:1101:6803:15963 1:N:0:19
ACTCCTACGGGAGGCAGCAGTGGGGAATATTGCACAATGGGCGCAAGCCTGATGCAGCCATGCCGCGTGTGTGAAGAAGGCCTTCGGGTTGTAAAGCACTTTCAGCGAGGAGGAAGGGTTCGGTGTTAATAGCACCGTTCATTGACGTTACTCGCAGAAGAAGCACCGGCTAACTCCGTGCCAGCAGCCGCGGTAATACGGAGGGTGCAAGCGTTAATCGGAATTACTGGGCGTAAAGCGCACGCCGGCGGTTTGTTAAGTCAGATGTGAAATCCCCGAGCGTAACTTGGGAAC
+
EGGGGGGGG7FCGGGGGGFGGGGGGGEGFGGCFFFGFGFGGGGDGGGGGGGGFGGFEGGGFGGGGGGGGGGGGFFGFGGGGGGCFGGGFDGECGGGFGGGGGFCFGFCEEFGGGGC+BE<FG+>FGGFGGFGGG9FGD>D@,@CD9>:CFEGGG<+C::::DC:FGGCGGGGGCCFEE:FGF@CCFBCFEEGCE8B+++1B*8B7*;*<0058CGG5:DFC*;CCCF7:4*:5CDGGGFGD55DC*)7><C7C3<5<9FFC6*:**:)98B@=FFF6;)07(1>>E46)<FBF4
@M04650:207:000000000-C238N:1:1101:27130:15979 1:N:0:19
ACTCCTACGGGAGGCAGCAGTGGGGAATATTGCACAATGGGCGCAAGCCTGATGCAGCCATGCCGCGTGTGTGAAGAAGGCCTTCGGGTTGTAAAGCACTTTCAGCGAGGAGGAAGGGTTCGGTGTTAATAGCACCGTTCATTGACGTTACTCGCAGAAGAAGCACCGGCTAACTCCGTGCCAGCAGCCGCGGTAATACGGAGGGTGCAAGCGTTAATCGGAATTACTGGGCGTAAAGCGCACGCAGGCGGTTTGTTAAGTCAGATGTGAAATCCCCGAGCTTAACTTGGGAAC
+
GGGGGGGGGGGGGGGGGGGGGGGGGGGGGGGGGGGGGGGGGGGGGGGGGGGGGGGGGGGGGGGGGGGGGGGGGGGGGGGGGGGGGGGGGGGGGGGGGGGGGGGGGGGGEGGGGGFGGGGGGGGGGGGGGGGGGGGGGGGGGGGGGGGGFGGGGGGGGCFGGGGGGGGGGGGGGGGGFEGGGGGGGGGGGGGGGGGGGGGGGGDGGGGGGGGGGGGGGGGGGGGGGGGGGGGGFGG5FGFGDC>EGGGGFGGGD<5FFFFFGFGGFGGBFFFFFFFFFFGDB>66FFFBFFF<:,
@M04650:207:000000000-C238N:1:1101:27060:16000 1:N:0:19
ACTCCTACGGGAGGCAGCAGTAGGGAATCTTCCACAATGGACGAAAGTCTGATGGAGCAATGCCGCGTGAGTGAAGAAGGTTTTCGGATCGTAAAGCTCTGTTGTAAGGGAAGAACACGTACGGGAGTAACTACCCGTACCTTGACGGTACCTTATTAGAAAGCCACGGCTAACTACGTGCCAGCAGCCGCGGTAATACGTAGGTGGCAAGCGTTGTCCGGAATTATTGGGCGTAAAGCGCGCGCAGGCGGTCCTTTAAGTCTGATGTGAAAGCCCACGGCTCAACCGTGGAGG
+
GGFGGGGGGGGGGGGGGGGGGGGGGGGGGGGGGGGGGGGGGGGDGFGGGGGGGGGGGGGGGGGGGGGGGGGGGGGGFGGGGFGGGGGGGGGGGGGGGGFCFGGGGGGGFGGGGGGGGGGGGGGGGGGGGFFFFGGGGGGGGGGGGGGGGGGGGGGGGGC9FGCC>CGEEGGDFGGGGGGGGGGGGG8FGGGGGGGGGGGGGGGGFGGGGGGFGGGGGGGGGGGG?FGGFGGGFGGGG7FGB7DFGGDD@DGGGGG??F=FGF>76**-8BFFFFFFFFG@B>C?FFFF:FB??F
@M04650:207:000000000-C238N:1:1101:8606:16022 1:N:0:19
ACTCCTACGGGAGGCAGCAGTGGGGGATATTGCACAATGGGCGGAAGCCTGATGCAGCCATGCCGCGTGTGTGAAGAAGGCCTTAGGGTTGTAAAGCACTTTAGATGGAGGGGAGTGGTCACAGGGTTAAGAGCCGTGTGATTTGACGTACTCCAGGGAATAAGCACCGGCTAACTCCGTGCCAGCAGCCGCGGTAACACGGGGGGTGCGAGCGTTAATCGGAATGACTGGGCGTAAAGGGCGTGTAGGTGGTTGACTAAGTGTGACGTGAAAGTGCAGGGCTTACCCTTGTT
+
GGGGGGGGGGGFGGGGGGGGGGGGGGGGGGGGGGGGGGGGGGGGGGGGGGGGGGGGGGGGFGGGGGGGGGGGGGGGGGGGGGGGGGGGGGGGGGGGGGGGGGGGGGGGGGGGGGGGGGGGGGGGGGGGGGGGGGGGGGGGGCFGGGGGGGGGGFGGGGGGFGFGGGGGGCG8CFGGGGGGGGGGFGGGGFGGEGGGGGGGGGGGGGE5EEEGGGGGCCGG5DE5@CFGFGGFFGDEDGFG37B)>9CGFFGGC<<??FF9?97*9DC?:@7>766@BBF>@?GFF?FBFFF<>
@M04650:207:000000000-C238N:1:1101:5302:16029 1:N:0:19
ACTCCTACGGGAGGCAGCAGTGGGGAATATTGCACAATGGGCGCAAGCCTGATGCAGCCATGCCGCGTGTGTGAAGAAGGCCTTCGGGTTGTAAAGCACTTTCAGCGAGGAGGAAGGGTTCGGTGTTAATAGCACTGTTCATTGACGTTACACGCTGAAGAAGCACCGGCTAACTCCGTGCCAGCAGCCGCGGTAATACGGAGGGTGCAAGCGTTAATCGGAATTACTGGGCGTAAAGCGCACGCAGGCGGTTTGTCAAGTCAGATGTGAAATCCCCGAGCTTAACTTGGGAAC
+
GGGFEFGFEEEFFEGGGEEFGG8FEGGGGGFG9ECFGGDGGGGDGGGFGGGGGEGGGD6FF,FDCEG@EGGGCGGCEGGG,C<EGFGGGGGEGGGGGGGGFGGFE<F+@:F7FFFCGG,,,+>8+8B?@FF<:AFE@FDGCFDF9F@FFD3,8C++83@,3@,FEFFCF8>CCA997>BCCFG,8EGFEG5883*1?>+:;CEG78CEGGF5;CAEGGGG5DEGFFGGD6*:>E<:*:4>:35:3>C:)97)95>F4@@@+97:67>BB4*6/97),()7B;967BF)4)724,
@M04650:207:000000000-C238N:1:1101:8417:16102 1:N:0:19
ACTCCTACGGGAGGCAGCAGTGGGGAATATTGCACAATGGGCGCAAGCCTGATGCAGCCATGCCGCGTGTATGAAGAAGGCCTTCGGGTTGTAAAGTACTTTCAGCGAGGAGGAAGGCATTAAGGTTAATAACCTTAGTGATTGACGTTACTCGCAGAAGAAGCACCGGCTAACTCCGTGCCAGCAGCCGCGGTAATACGGAGGGTGCAAGCGTTAATCGGAATTACTGGGCGTAAAGCGCACGCAGGCGGTTTGTTAAGTCAGATGTGAAATCCCCGAGCTTAACTTGGGAAC
+
GGGGGGGGEGGGGGGGGGGGGFDGGGGGCGG<AGGFGGGGCFGGGGGGGGGGGGFGGG8E<FFGGGGGGEFFGGGGGGGGFEFGGGGGGCCFFGGGF?FGGGGG9,@:>FCEGDGGGFCFGG9?EEF9EDFCD8?9DDGDAEFGFFGGGGFGFCE+@7:@CGF@E,DCE7FEDGGGGGGGGGGGGFGCGGGDEBCEGGGCE>EECE5CFGGF=EE*/:FGDG8CGF?9CGCG>EDGGCFDBCD33)>CB)C79<C7?6BFC**0=C7AF4=6/*9<--)7>>6@@F6)-7FB?(
@M04650:207:000000000-C238N:1:1101:28445:16109 1:N:0:19
ACTCCTACGGGAGGCAGCAGTGGGGAATCTTGCGCAATGGGCGAAAGCCTGACGCAGCGACGCCGCGTGAGGGATGACGGCCTTCGGGTTGTAAACCTCTTTCAGCTCCGACGAAGCGAGAGTGACGGTAGGAGCAGAAGAAGCACCGGCCAACTACGTGCCAGCAGCCGCGGTAATACGTAGGGTGCAAGCGTTGTCCGGAATTATTGGGCGTAAAGAGCTCGTAGGCGGTCTGTCGCGTCGGCTGTGAAAACTCGGGGCTCAACCCCGAGCTTGCAGTCGATACGGGCAGGC
+
GGGGGGGGGGGEGGEGGDFGGGGGGGGGGGGGGGGGGGGGGGGGGGGGGGGGGGGGGGGGGGGGGGGFGGGGGGGGGGGGGGGGGGGGGGGGGGGGGGGGGGGGGGGGGGGGGG>EGGGGEGGGGGGGEGGGFFFGGGGGGGGGGGGGGGEGGGGGGEFGFCFGGGGGGGGGGGGGGGGCGFGGGGGGG<CGGEGGEFCCGGDFGGGFGFFDGGDGGGGGGGDGCCCEGGGGBEFGGGFDFGD:DGGG@GGFGGGF53.):>36?FF07;.87:?FBFF?:?CBFFF:;B>F>0
@M04650:207:000000000-C238N:1:1101:27696:16121 1:N:0:19
ACTCCTACGGGAGGCAGCAGTGGGGAATATTGCACAATGGGCGCAAGCCTGATGCAGCCATGCCGCGTGTGTGAAGAAGGCCTTCGGGTTGTAAAGCACTTTCAGCGAGGAGGAAGGGTTCGGTGTTAATAGCACCGTTCATTGACGTTACTCGCAGAAGAAGCACCGGCTAACTCCGTGCCAGCAGCCGCGGTAATACGGAGGGTGCAAGCGTTAATCGGAATTACTGGGCGTAAAGCGCACGCAGGCGGTTTGTTAAGTCAGATGTGAAATCCCCGAGCTTAACTTGGGAAC
+
GGGGGGGGGGGGGGGGGGGGGGGGGGGGGGGGGGGGGGGGGGDGGGGGGGGGGGGGGGGGGGGGGGGGGGGGGGGGGGGGGGGGGGGGGGGGGGGGGGGGGGGGGGGGGGDGGDGGGGFFGGGGGGGGGGGGGGGGGGGGGGFGGGGGGGGGGGGGGGGGGGGGGGGGGDGGGGGGGGGGGGGGGGGGGGGGGGGGGGGGEGGGGGGGGGGGGGGDGGFGGGEGGGGGGGGGFGGGGGFGFGFFGDDGDGGGGGGFFFFFGFC>?FGFFF6FFFFFBF3@EFGFFFFFFFFFF:
@M04650:207:000000000-C238N:1:1101:22066:16135 1:N:0:19
ACTCCTACGGGAGGCAGCAGTGGGGAATATTGCACAATGGGCGCAAGCCTGATGCAGCCATGCCGCGTGTATGAAGAAGGCCTTCGGGTTGTAAAGTACTTTCAGTGGGGAGGAAGGCGAAGAGGTTAATAACCTTTTCGATTGACGTTACCCGCAGAAGAAGCACCGGCTAACTCCGTGCCAGCAGCCGCGGTAATACGGAGGGTGCAAGCGTTAATCGGAATTACTGGGCGTAAAGCGCACGCAGGCGGTTTGTTAAGTCAGATGTGAAATCCCCGAGCTTAACTTGGGAAC
+
FGGGGGGGGGGGGGGGGGGGGGGGGGGGGGGGGGGGGGGGGGGGGGGGGGGGGGGGGGFGAFGGGGGGGECFGGGGGGGGGGGGGGGGGGGGGGGFFFGGGGGGGFBFGGGCFGGGGGG7=CCFGGGGGGGGGGADBADFGFCDFGGGGEF9C>CBCEGG7FFGGGFGCC7EFFFFEEGEGGF6CGGGCBEGEEGGFDFGDEGGGGGGGF?C8EC8:CGF=D*:CCE+<CC>>:<CFGFC:D5)C7DDEGD5DGDFF66=0*0:87FA?94B?F6?6;555(*94=F<A@F?>4
@M04650:207:000000000-C238N:1:1101:19359:16140 1:N:0:19
ACTCCTACGGGAGGCAGCAGTGGGGAATATTGCACAATGGGCGCAAGCCTGATGCAGCCATGCCGCGTGTGTGAAGAAGGCCTTCGGGTTGTAAAGCACTTTCAGCGAGGAGGAAGGGTTCAGTGTTAATAGCACTGTTCATTGACGTTACTCGCAGAAGAAGCACCGGCTAACTCCGTGCCAGCAGCCGCGGTAATACGGAGGGTGCAAGCGTTAATCGGAATTACTGGGCGTAAGGCGCACGCATGCGGTTGGTTAAGTCAGATGTGAAATCCCCGAGCTTAACTTGGGAAC
+
FGGGGGGGGGGGGGGGGGGGGDGGGGGGGGG9FFGGGGGGGGGCGGGGGGGGGGGGGGGG@FGGGGGGG@FEFGGD<F=E8F=F<<FGFGGC5@FCFGG@GF<,C,:=FG7+@CGC+BFFGFCCEFEDCFGGFGFFEFGDDG,,>DEFGGGGAFEFE+DCFG,8DFFD<CGC<<EFG7F*>DEC*<2>B8:EEEC899<858CE78;*<AE58>>CFFDFGC8:@770<*;C:EC5**0>:DBF3)*9)9DDD3575FBFGF7DFG7-*1/*9*9)8(9774*==F?996)83(
@M04650:207:000000000-C238N:1:1101:7761:16163 1:N:0:19
ACTCCTACGGGAGGCAGCAGTGGGGAATATTGCACAATGGGCGCAAGCCTGATGCAGCCATGCCGCGTGTGTGAAGAAGGCCTTCGGGTTGTAAAGCACTTTCAGCGAGGAGGAAGGGTTCAGTGTTAATAGCACTGTTCATTGACGTTACTCGCAGAAGAAGCACCGGCTAACTCCGTGCCAGCAGCCGCGGTAATACGGAGGGTGCAAGCGTTAATCGGAATGACTGGGCGTAAAGGGCGTGTAGGTGGTTGACTAAGTGTGACGTGAAAGTGCAGGGCTTACCCTTGTTA
+
GFFGGGGFGGGGGGGEEEGCC6FFECCFDGGFFGGGGGCGGGGGGGGGGGFFFGGGGGGGEFGGGGGGG,CFGFGGGGGG8E@EGDEGEFEGGGGGGGGGGGGGGGEGGDGDBEFGEGGGG<E?FFFFCDFFFGGGCCDFDFD?BFC>FFCFGG7BFEGFGGGFFFGGCEEGGFAE@CGGGGGGGGGGFG5C5CEEFF9F5;ECGGGGGFCCGGEC*>C*CGC5AFGGDCGGFGGGFC4C>C5:5<FGFFGGGD4669=6FFGF?77(545FFFF429DE>?GFFFF<?FF9<
@M04650:207:000000000-C238N:1:1101:26226:16177 1:N:0:19
ACTCCTACGGGAGGCAGCAGTGGGGAATATTGCACAATGGGCGCAAGCCTGATGCAGCCATGCCGCGTGTGTGAAGAAGGCCTTAGGGTTGTAAAGCACTTTCAGCGAGGAGGAAGGCGTTGCAGTTAATAACTGCAGCGATTGACGTTACTCGCAGAAGAAGCACCGGCTAACTCCGTGCCAGCAGCCGCGGTAATACGGAGGGTGCAAGCGTTAATCGGAATTACTGGGCGTAAAGCGCACGCAGGCGGTTTGTTAAGTCAGATGTGAAATCCCCGAGCTTAACTTGGGAAC
+
GGGGGGGGGGGGGGGGGGGGGGGGGGGGGGGGGGGGGGGGGGGGGGGGGGGGGGGGGGGGGGGGGGGGGGGGGGGGGGGGGGGGGGGGGGGGGGGGGGGGGGFFDGCCGGGGGGGGGGGGGGGGGGGFGGDFGGGGGGGGGGGGGGGGGGGGGDGGDGGGGGGGGGGGGDGGGGGGGGGGGGGGGGGGGGGGGGGGGGGG5EGGGGGGGGGGGGGGGGGGGGEGGGGGCGDFFGGGGGFDBGFEGGGGBDGCDDGFFF4FGFGGFGGFF=BFFF?FBFD3B>GF@F=A>F>:?4
@M04650:207:000000000-C238N:1:1101:10823:16200 1:N:0:19
ACTCCTACGGGAGGCAGCAGTAGGGAATCTTCCGCAATGGACGAAAGTCTGACGGAGCAACGCCGCGTGAGTGAAGAAGGTTTTCGGATCGTAAAACTCTGTTGTTAAAGAAGAACAAGGATGAGAGTAACTGCTCATCCCCTGACGGTATTTAACCAGAAAGCCACGGCTAACTACGTGCCAGCAGCCGCGGTAATACGTAGGTGGCAAGCGTTGTCCGGATTTATTGGGCGTAAAGCGAGCGCAGGCGGTTCTTTAAGTCTGATGTGAAAGCCCCCGGCTCAACCGGGGAGG
+
GGGGGGGGGGGGGGGGGGGGGGGGGGGGGGGGGGGGGGGGGGGGGGGGGGGGGGGGGGGGGGGGGGGGGGGGGGGGGGGGGGGGGGGGGGGGGGGGGGGGGGGGGGGGGGGGGGGGGGGGGGGGGGGGGGGGEFGGGGGGGGGGGGGGGGGGCGGGGGGGGGGGGGGGGGGGGGGGGGGGGGGGGGGGGGGGEGGGGGGGGCFDGGGGGGGGGGGCGCCDCGG*CFGGGGGGBGGGGGFGFGFFGGGGFGGGGGGFF?4@CBGGFGGFFFFFFF)<6>GFFBGFFF>>FFF60>
@M04650:207:000000000-C238N:1:1101:4560:16240 1:N:0:19
ACTCCTACGGGAGGCAGCAGTGGGGAATATTGCACAATGGGCGCAAGCCTGATGCAGCCATGCCGCGTGTGTGAAGAAGGCCTTCGGGTTGTAAAGCACTTTCAGCGAGGAGGAAGGGTTCGGTGTTAATAGCACCGTTCATTGACGTTACTCGCAGAAGAAGCACCGGCTAACTCCGTGCCAGCAGCCGCGGTAATACGGAGGGTGCAAGCGTTAATCGGAATTACTGGGCGTAAAGCGCACGCAGGCGGTTTGTCAAGTCAGATGTGAAATCCCCGAGCTTAACTTGGGAAC
+
GFFFGGGGGEGEGGGEGGFGCEGGGGCGGGGGGGGGGCFGGGGGGG:D<8FEFFFGGGFFFFGFEGEGGGGEGGEGGGGGGGGGGGGGCFGGGGFFFFGGGGGGEFG7FE7BCCFGGGFFFCC3CF+BDFCFFFFGGGFGGCGGGGEFGGCCGGDGD<CFGFGGFGFGGEGGGGFF7CGCGGGG7@GGGC5E:C78CGGC58CC88CEG?FDC5?5::F3CD5CCDFGC>5=BEGEFFFDFC5>CDDGFGGGCGGF*0*9F4*?*::6B=FF?4?F6(9))-*/9**6<FFB?4
@M04650:207:000000000-C238N:1:1101:16681:16296 1:N:0:19
ACTCCTACGGGAGGCAGCAGTAGGGAATCTTCGGCAATGGACGAAAGTCTGACCGAGCAACGCCGCGTGAGTGAAGAAGGTTTTCGGATCGTAAAACTCTGTTGGTAGAGAAGAACGTTGGTGAGAGTGGAAAGCTCATCAAGTGACGGTAACTACCCAGAAAGGGACGGCTAACTACGTGCCAGCAGCCGCGGTAATACGTAGGTCCCGAGCGTTGTCCGGATTTATTGGGCGTAAAGCGAGCGCAGGTGGTTTATTAAGTCTGGTGTACAAGGCAGTGGCTCAACCATTGTT
+
GGGGGGGGGGGGGGGGGGGGGGGGGGGGGGGDGGGGGGGGFGGGGGGGGGGGGGGGGGGGGGGGGGGGGGGGGGGGGGGGGGDFGGGGGGGFGGGGCGGGGGGFFFGGGGGGGGGGG<FFGFDFGFF@DDDGBFGFGGGFGFFFGGGGEEGGGGGGGGGGGGFG@@7FDEGGG@CCEFFFGGGGGFGGGGGGGG@EEGGGGEGCE?<9FGGCDECECDGGGCC*;+<C?FGG):DGD<47@GEFGDGG@17C9<*9/@6FCBGGFGGF49*9*9)011*9:(9)90)(364:A)
@M04650:207:000000000-C238N:1:1101:17329:16303 1:N:0:19
ACTCCTACGGGAGGCAGCAGTGGGGAATATTGCACAATGGGCGCAAGCCTGATGCAGCCATGCCGCGTGTGTGAAGAAGGCCTTCGGGTTGTAAAGCACTTTCAGCGAGGAGGAAGGGTTCGGTGTTAATAGCACCGTTCATTGACGTTACTCGCAGAAGAAGCACCGGCTAACTCCGTGCCAGCAGCCGCGGTAATACGGAGGGTGCAAGCGTTAATCGGAATTACTGGGCGTAAAGCGCACGCAGGCGGTTTGTTAAGTCAGATGTGAAATCCCCGAGCTTAACTTGGGAAC
+
GGGGGGGGGGGGGGGGGGGGGGGGGGGGGGGGGGGGGGGGGGGGGGGGGGGGGGGGGGGGGGGGGGGGGGGGGGGGGGGGGGGGGGGGGGGGGGGGGGGGGGGGGGGGGGGGGDGGGGGGGGGGGGGGGGGGGGGGGGGGGGGGGGGGGGGGGGGGGGGGGGGGGGGGGGGGGGGGGGGGGGGGGGGGGGGGGGGGGGGGGGGGGGGGGGGGGGGGGGGGGGGGGGGGGGGGEGGGGGFDFDBFGGGGDDGGGGGFFFFFGFGGFGGFFFF8996?BBDBE6CFF?FFFF41:-
@M04650:207:000000000-C238N:1:1101:9496:16321 1:N:0:19
ACTCCTACGGGAGGCAGCAGTGGGGAATATTGCACAATGGGCGCAAGCCTGATGCAGCCATGCCGCGTGTGTGAAGAAGGCCTTCGGGTTGTAAAGCACTTTCAGCGAGGAGGAAGGGTTCGGTGTTAATAGCACTGTTCATTGACGTTACTCGCAGAAGAAGCACCGGCTAACTCCGTGCCAGCAGCCGCGGTAATACGGAGGGTGCAAGCGTTAATCGGAATTACTGGGCGTAAAGCGCACGCAGGCGGTTTGTTAAGTCAGATGTGAAATCCCCGAGGTTAACTTGGGAAC
+
GGCFGGGGGGGGGGFEEFFGGGGGGFGGGGGGGGGGGGGGGGGGGGGGGGGGGGGGGGGGGGGGGGG7CFGGGGGGGGGGGC=FGGGGGGG:DGGGFGFFGGGGGFGGCEGGGFFFGG=FDGGBEBCFFGGGCGGGGF9CCFFGGGFEDFGGFEGGGGGGFC@EGGGGGG>BFF@FGGBFGGGGGGFE8BEGGCGGGGGGEEGGGDEGGGGDEEECGGGGGG5:ECFFGGC7BEDEFFFD37:5D<CD@DD)57D:)@FFGFGF?>FAFFFFFFFFFFC>)4C79@9246F05(
@M04650:207:000000000-C238N:1:1101:24388:16332 1:N:0:19
ACTCCTACGGGAGGCAGCAGTGGGGAATATTGCACAATGGGCGCAAGCCTGATGCAGCCATGCCGCGTGTGTGAAGAAGGCCTTCGGGTTGTAAAGCACTTTCAGCGAGGAGGAAGGCCAACAGCTTAATAGGCTGTTGGATTGACGTTACTCGCAGAAGAAGCACCGGCTAACTCCGTGCCAGCAGCCGCGGTAATACGGAGGGTGCAAGCGTTAATCGGAATTCCTGGGCGTAAAGCGCACGCAGGCGGTTTGTTCAGTCAGATGTGAAATCCCCGAGCCTAACTTGGGAAC
+
ECCAFGF<CFGEGGF;@@FAC6<F@CCF<FEFCEF9<CFGGGEGE@F@CFGDFFGGG@@FGCEFE@FG@FFFFEGE<CFDDF<FEFG7FGCFGCF<D=,AFGAE?BF4C7==7FFFD8AFGGC<F8,BFGGGGFFF,>,><,CB:FGEFFDA=F7FGG?7<DG78@D7F@CEGDD928D:EF@EC8>@8BCE58CE9BC8CGG@@CEDGDCED=85=FCG**AGG++<:4EFEG<75*9>3C@)9>C55CD79C*87*069*0*9C7)1@48=@691,/)>(7/9F46<:<BB-
@M04650:207:000000000-C238N:1:1101:4466:16337 1:N:0:19
ACTCCTACGGGAGGCAGCAGTGGGGAATATTGCACAATGGGCGCAAGCCTGATGCAGCCATGCCGCGTGTGTGAAGAAGGCCTTAGGGTTGTAAAGCACTTTCAGCGAGGAGGAAGGCGTTGCAGTTAATAGCTGCAGCGATTGACGTTACTCGCAGAAGAAGCACCGGCTAACTCCGTGCCAGCAGCCGCGGTAATACGGAGGGTGCAAGCGTTAATCGGAATTACTGGGCGTAAAGCGCACGCAGGCGGTTTGTTAAGTCAGATGTGAAATCCCCGAGCTTAACTTGGGAAC
+
GGGGGGGGGGGGGGGGGGGGGGGGGGGFGGGGGGGGGGGGGGGGGGGGGGGGGGGGGGGGGGGGGGDGGGGGCFGGGGGGGGGGGGGGGGGGGGGGGGGGGGDGGGGGGGGGEGEFCDFGGGGGGFGGGGGGGGGGGGCGGDGGFCFGGGEGGGDGGGGGGGGGGGGGGGDGFFGCGEGGGFCFECFCGGGGGGGCFFFGGGGGGGGGGGFGGGGCFGFFGGE5FFGGGGGGBGGGGF=CBDEDGGGGFGCGGDGFFF?FGFGF=FG9FFFBFF:@09DEFFG==*9>BFF?B4
@M04650:207:000000000-C238N:1:1101:24864:16361 1:N:0:19
ACTCCTACGGGAGGCAGCAGTGGGGAATATTGCACAATGGGCGCAAGCCTGATGCAGCCATGCCGCGTGTGTGAAGAAGGCCTTCGGGTTGTAAAGCACTTTCAGCGAGGAGGAAGGGTTCGGTGTTAATAGCACCGTTCATTGACGTTACTCGCAGAAGAAGCACCGGCTAACTCCGTGCCAGCAGCCGCGGTAATACGGAGGGTGCAAGCGTTAATCGGAATTACTGGGCGTAAAGGGCGCGTAGGCGGCGGTTTAAGTCGGGGGTGAAAGCCTGTGGCTCAACCACAGAAT
+
GGGGGGGGGGGGGGGGGGGGFGGGGGGGGGGGFGGGGGGGGGGGDGGFGGGGGFGGGFGGGGGGGGGGGFFGGGGGGGGGGGFGGGGGGGGGGGFFFFFGGGGGGGFGGGGGGDFFGGFGDCF8CFEFDFFEGGDGGC:FGCFFGGGFFGGGGGGGGGGGFFFFGFGGGGGGGFGFGG>@GGGGFGGG@8CGGEEGCECGDDGGGGGGGGGFEE8:CCDF=C::FFFEEC**8:<EFGFG@GFD<DGGFDDG93).7009907>BGG>E>@=6<F),6DFF0<@?:7?6>FF7.
@M04650:207:000000000-C238N:1:1101:9634:16377 1:N:0:19
ACTCCTACGGGAGGCAGCAGTGGGGGATATTGCACAATGGGCGGAAGCCTGATGCAGCCATGCCGCGTGTGTGAAGAAGGCCTTAGGGTTGTAAAGCACTTTAGATGGAGGGGAGTGGTCACAGGGTTAAGAGCCGTGTGATTTGACGTACTCCAGGGAATAAGCACCGGCTAACTCCGTGCCAGCAGCCGCGGTAACACGGGGGGTGCGAGCGTTAATCGGAATGACTGGGCGTAAAGGGCGTGTAGGTGGTTGACTAAGTGTGACGTGAAAGTGCAGGGCTTACACTTGTT
+
GDGGGGGGGGGGGGGEFGGFFFGGGGGGGCFFCFEFGFGFGGCEGGGGGCFDEGGFF,CF9CFCG+@FEFFGGGGFGGGGGFFFGFGF<FGGFGFGGGF<F<FFG?EDFGGGEFGEGG,CDAFGGEFDEGGGGAAFFGGGGFFGGGCFFC:FFFGGGGGGGGGGFFECFCGGEGGGFFCFCCEGGGGGGGEGGGEDEFFGGG8EG>:CCE=EDGEEEFGC=<EGFF799CFFFG<C*9FGBCB)9/9CFCFGC3CF@4B?EBFC@C>?>BF>=F48<9F::?:>6</4<*94)
@M04650:207:000000000-C238N:1:1101:11477:16409 1:N:0:19
ACTCCTACGGGAGGCAGCAGTGGGGAATATTGCACAATGGGCGCAAGCCTGATGCAGCCATGCCGCGTGTGTGAAGAAGGCCTTAGGGTTGTAAAGCACTTTCAGCGAGGAGGAAGGCGTTGCAGTTAATAGCTGCAGCGATTGACGTTACTCGCAGAAGAAGCACCGGCTAACTCCGTGCCAGCAGCCGCGGTAATACGGAGGGTGCAAGCGTTAATCGGAATTACTGGGCGTAAAGCGCACGCAGGCGGTTTGTTAAGTCAGATGTGAAATCCCCGAGCTTAACTTGGGAAC
+
GGGGGGGGGGGGGGGGGGGGGGGGGDGGGGGGGGGGGGGGGGGGGGGGGGGGGGGGGGGGGGGGGGGGGGGGGGGGGGGGGGGGGGGGGGGGGGGGGGGGGFGGGGGEGGGGGGGGGGGGGGGGGGGGGGGGGGGGGGGGGGGGGGGGGFGGGGGGGGGGGGGGGGGGGGGGGGGGGGGGGGGGGGGGGGGGGGGGGGGGGBEEGGGGGGGGGGGGGGGGGDCGGGGGGGGGFGGGGGFGFGFFGDGDDGGGGGDFFFF?C=FF?FC4*=?=?F?@:>CBFFFFFFFAAFFFF:
@M04650:207:000000000-C238N:1:1101:19629:16414 1:N:0:19
ACTCCTACGGGAGGCAGCAGTGGGGAATATTGCACAATGGGCGCAAGCCTGATGCAGCCATGCCGCGTGTGTGAAGAAGGCCTTCGGGTTGTAAAGCACTTTCAGCGAGGAGGAAGGCCAACAGCTTAATAGGCTGTTGGATTGACGTTACTCGCAGAAGAAGCACCGGCTAACTCCGTGCCAGCAGCCGCGGTAATACGGAGGGTGCAAGCGTTAATCGGAATTACTGGGCGTAAAGCGCACGCAGGCGGTTTGTTAAGTCAGATGTGAAATCCCCGAGCTTAACTTGGGAAC
+
GGGGGGGGGGGGGGGGGGGGGGGGGGGGGGGGGGGGGGGGGGGGGGGGGGGGGGGGGGGGGGGGGGGFGGGGGGGGGGGGGGGGGGGGGGGGGGGGGGGGGGGGGGGGGGGGGGGGGGGGGGGGGGGGGGGGGGGGG@FGGFGGGGGGFFGGGGGGGGGGGGGGGGGGGGGGGGGGFEGGGGGGGGGGGGGGGGGGGGGGEGGGGGGGGGGGGGEGGGGGGGGGGGGGGGGGFGDGGGFG>DF@GGGGEGGDGGGFFFFFGFGGFGGFFFBFF=;@6BC>D6C=@FFFDFF??4
@M04650:207:000000000-C238N:1:1101:22488:16417 1:N:0:19
ACTCCTACGGGAGGCAGCAGTAGGGAATTTTCCGCAATGAGCGAAAGCTTGACGGAGCGACACAGCGTGCAGGATGAAGGTCTTCGGATTGTAAACTGCTGTTGTAAGGGAAGAAAAAATTTAATAGGAAATGATTAAATCTTGACGGTACCTTATTAGAAAGTGACGGCAAACTATGTGCCAGCAGCCGCGGTAATACATAGGTCACAAGCGTTATCCGGAATTATTGGGCGTAAAGCGTTCGTAGGCGGTTTGTTAAGTCTAGAGTTAAAGCCTGAGGCTCAACCTCAGCCC
+
GGGGGGGGGGGGGGGGGGGGGGGGGGGGGGGGGGGGGGGGGGGGGGGGGGGGGGGDGDFGGGGGGFGGGGGGGGGGGGGGGGGGGGGDGGGGEFGGGGFGFFGGGGGGGFFGGGGGGGGGGGGGGGGGGGGGGGGGGGGGGGGGGGGGGGDFGGGEGGDGFGGGGGGGGDGGGGGGGGGGGFGGGGGGGGGGGGGGFGGFCFFCGFGGGGGGGGGGGCDGGGGGFGGGGFCGEGGGGGFGFG>BGGGGFGGDDDDFFFFFGFGGFCF>FFFFF?>F?BGFF:FF@FF?2;??FF
@M04650:207:000000000-C238N:1:1101:28837:16436 1:N:0:19
ACTCCTACGGGAGGCAGCAGTGGGGAATATTGCACAATGGGCGCAAGCCTGATGCAGCCATGCCGCGTGTGTGAAGAAGGCATTCGGGTTGTAAAGCACTTTCAGCGAGGAGGAAGGGTTCGGTGTTAATAGCACCGTTCATTGACGTTACTCGCAGAAGAAGCACCGGCTAACTCCGTGCCAGCAGCCGCGGTAATACGGAGGGTGCAAGCGTTAATCGGAATTACTGGGCGTAAAGCGCACGCAGGCGGTTTGTTAAGTCAGATGTGAAATCCCCGAGCTTAACTTGGGAAC
+
GGGCFGGGGGGGGG@GEFGFEFFGGCGGGCFFDFFFFGGFFGGGGGGGGGGGGGFGGFGGGGGGGGEGGGDEEGDDFG8CC,5CFGGDEF=?FFFGFE<,=EGFF9FEFEGGGGGGGGGGGGG=FGDDAFGGGGFDGG@BGF9FGFB>FCFGEGEFGDG7FFGFGF@FEGCEGC;D8B>F7BFGFFFDEBCEECCEFGGGGDGEEGGG:FGCE=EEF7775DEGFFCFGDG55CCE<C*73>:DDGG3>DDDGGGF4=FF:?FCFF:<F=6@F?)939DF51C==F4<<FFB?-
@M04650:207:000000000-C238N:1:1101:14892:16443 1:N:0:19
ACTCCTACGGGAGGCAGCAGTAGGGAATTTTTCACAATGGGCGCAAGCCTGATGCAGCCATGCCGCGTGTATGAAGAAGGCCTTCGGGTTGTAAAGTACTTTCAGTGGGGAGGAAGGCGAAGAGGTTAATAACCTTTTCGATTGACGTTACCCGCAGAAGAAGCACCGGCTAACTCCGTGCCAGCAGCCGCGGTAATACGGAGGGTGCAAGCGTTAATCGGAATTACTGGGCGTAAAGCGCACGCAGGCGGTTTGTTAAGTCAGATGTGAAATCCCCGAGCTTAACTTGGGAAC
+
GGGGGGGGGGGGGGGGGGGGGGGGGGGGGGGGGGGGGGGGGGGGGGGGGGGGGGGGGGGGGGGGGGGGGGGGGGGGGGGGGGGGGGGGGGGGGGGGGGGGGGGGGFGGGGGGGGGGGGGGGGGGGGDFGGGGGGGGGGGGGFGGGGGGGGGGGGGGGDGGGGGGGGGGGGGGGGGGGGGGGGGGGGGGFGGGGGGGGGFGGGGGGGGGGGGGGG8EFCFGEGGGGGGGGGGGFGGGGGFGFGFFG<DGEGDD3<C>FFFFGFGG?7><FFFFFFFFFFGFE9DFFFFAF:FBF2
@M04650:207:000000000-C238N:1:1101:14863:16488 1:N:0:19
ACTCCTACGGGAGGCAGCAGTAGGGAATCTTCCGCAATGGACGAAAGTCTGACGGAGCAACGCCGCGTGAGTGAAGAAGGTTTTCGGATCGTAAAACTCTGTTGTTAAAGAAGAACAAGGATGAGAGTAACTGCTCATCCCCTGACGGTATTTAACCAGAAAGCCACGGCTAACTACGTGCCAGCAGCCGCGGTAATACGTAGGTGGCAAGCGTTGTCCGGATTTATTGGGCGTAAAGCGAGCGCAGGCGGTTCTTTAAGTCTGAGGTGAAAGCCCCCGGCTCAACCGGGGAGG
+
GGGGGGGGGGGGGGGGGGGGGGGGGGGGGGGFGGGGGGGGG@F@FGDFFGGGGGGGGGGGGGGGGGGGGEGCFGFGGGGG=:FFGGGGGGGGGGGGGFGGGGGG=FCFCFGGGGGGGG=AE=EEGGGGGGGCEGGDF??CD<D=F8FGCDG9@FFGCBCDCFFF7FGGDGGGFGGFGC:>F7BGGGGF7:CGGCBC<BCF9EGGGGC7BFF=E=;857@CGGE59C9C<CEF:CGEFFFGFGFFGDGDEG51)9*8FF6@C@*:4*955/67FF4)13D5B7<@F:>BFE:(-7
@M04650:207:000000000-C238N:1:1101:14193:16490 1:N:0:19
ACTCCTACGGGAGGCAGCAGTGGGGAATATTGCACAATGGGCGCAAGCCTGATGCAGCCATGCCGCGTGTGTGAAGAAGGCCTTCGGGTTGTAAAGCACTTTCAGCGAGGAGGAAGGGTTCGGTGTTAATAGCACCGTTCATTGACGTTACTCGCAGAAGAAGCACCGGCTAACTCCGTGCCAGCAGCCGCGGTAATACGGAGGGTGCAAGCGTTAATCGGAATTACTGGGCGTAAAGCGCACGCAGGCGGTTTGTTAAGTCAGATGTGAAATCCCCGAGCTTAACTTGGGAAC
+
GGGGGGGGGGGGGGGGGGGGGGGGGGGGGGGGGGGGGGGGGGGGGGGGGGGGGGGGGGGGGGGGGGGGGCGGGGGGGGGGGGGFFGGGGGGGGGGGGGGGGGGGGGGGGGGGGEGGGGEGGGGGGGGGGGGGGGGGGGGGGGGGGGGGFGGGGGGGGGGGGGGGGGG@FGGGGGGGGGFGGGGGGG8CFGGEGGGGGGGGGDGGGCEGGGGGGGGGGFGGEGGGGGGGGGC7>EDE5FFGFGFFGGGGFGGC39CFFFFF:6FG=::4@FFFFFF4:9C>>B<89BFA>@F?>4
@M04650:207:000000000-C238N:1:1101:21954:16545 1:N:0:19
ACTCCTACGGGAGGCAGCAGTAGGGAATTTTCCGCAATGAGCGAAAGCTTGACGGAGCGACACAGCGTGCAGGATGAAGGTCTTCGGATTGTAAACTGCTGTTGTAAGGGAAGAAAAAATTTAATAGGAAATGATTAAATCTTGACGGTACCTTATTAGAAAGTGACGGCAAACTATGTGCCAGCAGCCGCGGTAATACATAGGTCACAACCTTTATCCGGAATTATTGGGCGTAAAGCGTTCGTAGGCGGTTTGTTAAGTCTAGAGTTAAAGCCTGAGGCTCAACCTCAGCCC
+
<,;CFF<FG7FEGGGGG7EFGFFC;CEFEFGF<B@FGCC-CE6F:7@E9<FGGDGGE:@F7FGDF<>FG@FF8FGEFFFEEFG,EDCC77EFGCA,5CFE<<EFG,EFGGEDCE<FFGC<<??EEGGGGFF<BAFGF?<,@,5,CFC7FG7,@,ED,FFCFB8>=F;C7+@E@66,@DCFF,>,3DFD,>*BCEG8?;,?<,4:C;EGDF**++3CCD>D5C*CFCF77=5:;=DEC:*9;/75/55**9/>D7<>57=F?@CCFGF)079FBF)611<>3(2=9?48(66:34
@M04650:207:000000000-C238N:1:1101:13836:16596 1:N:0:19
ACTCCTACGGGAGGCAGCAGTGGGGAATATTGCACAATGGGCGCAAGCCTGATGCAGCCATGCCGCGTGTGTGAAGAAGGCCTTCGGGTTGTAAAGCACTTTCAGCGAGGAGGAAGGGTTCGGTGTTAATAGCACCGTTCATTGACGTTACTCGCAGAAGAAGCACCGGCTAACTCCGTGCCAGCAGCCGCGGTAATACGGAGGGTGCAAGCGTTAATCGGAATTACTGGGCGTAAAGCGCACGCAGGCGGTTTGTTAAGTCAGATGTGAAATCCCCGAGCTTAACTTGGGA
+
GGGGGGGGGGGGGGGGGFGGFFGGGGGCFEGGGGGFG9FGGGGDGGGGGGGGAFGFGGAFFGCFFEGFGFGFGGCFFGGGFFGGGGGGFGCGGGGGGGGGFFCFGGC+@CE@FEFFGEGEEFD+F3+ADAFGFCFGGD:FFGFFGCFF<CF<BFD@:FBGFGGFGGGDECFDGFGCGG1FEGEGFCGGGGDEGCGGCEDEE>EEGCGG??CFG5:?CDGGGGGGFFFFFCFE>:D:C>?GDCBEGGGGFGGGG5DFFF@FF?C***:<FF?B=8?<02D<)229F=/4:F@?
@M04650:207:000000000-C238N:1:1101:15203:16614 1:N:0:19
ACTCCTACGGGAGGCAGCAGTGGGGAATATTGCACAATGGGCGCAAGCCTGATGCAGCCATGCCGCGTGTGTGAAGAAGGCCTTCGGGTTGTAAAGCACTTTCAGCGAGGAGGAAGGGTTCGGTGTTAATAGCACTGTTCATTGACGTTACTCGCAGAAGAAGCACCGGCTAACTCCGTGCCAGCAGCCGCGGTAATACGGAGGGTGCAAGCGTTAATCGGAATTACTGGGCGTAAAGCGCACGCAGGCGGTTTGTTAAGTCAGATGTGAAATCCCCGAGCTTAACTTGGGAAC
+
GGGGGGGGGGGGGGGGGGGGGGGGGGGGGGGGGGGGGGGGGGGGGGEGGGGGGGGGGGGGGGGGGGGGGGGGGGGGGGGGGGGFFGGGGGGGGGGGGGGGGGGGGGGGGGGGGGGGGGGGGGGGGGGGGGGGGGGGGGGGGGGGGGGFGGGGGGGGGGGGGGGGGGGGGGGGGGGGGGFGGGGGGGGGGGGGGGDGGGGG:EEEGGGGGGGGGGGGGGGGGGGGGGFGFGGGFGGGDFFG>DD@GGGDFDGDGG3:FF??GFFGFGGA?@FFFFFFFF55>>CFFF@ADFF:(-
@M04650:207:000000000-C238N:1:1101:25014:16618 1:N:0:19
ACTCCTACGGGTGGCAGCAGTGGGGAATATTGCACAATGGGCGCAAGCCTGATGCAGCCATGCCGCGTGTGTGAAGAAGGCCTTCGGGTTGTAAAGCACTTTCAGCGAGGAGGAAGGCCAATAGCTTAATAGGCTGTTGGATTGACGTTACTCGCAGAAGAAGCACCGGCTAACTCCGTGCCAGCAGCCGCGGTAATACGGAGGGTGCAAGCGTTAATCGGAATTACTGGGCGTAAAGCGCACGCAGGCGGTTTGTTAAGTCAGATGTGAAATCCCCGAGCTTAACTTGGGAAC
+
GGGGGGGGGGGGGGGGGGGGGGGGGGGGGGGGGGGGGGGGGGGEGGGGGGGGGGGGGGGGGGGGGGGGGGGGGGGGGGGGGGGFGGGGGGGGGGGGGGGGGGGGGGGCGGGGGGGGGGFFCGEGFFCFGFECFG<D>CFFGGGGGFCFGGGGGGDGEGGGGGFFGGGGGGCGGGGCFEGGGGGGEFGFGGGEGGEGGGGFEEGGGGGGGGGDEEGGGFC7CGG5FFCFGFG=7CDEFF4CEGB@GDDGFGG3DDGFFF?F<?FG=7?:7?FF4=@F?BGD@>689=944FFB?(
@M04650:207:000000000-C238N:1:1101:4532:16648 1:N:0:19
ACTCCTACGGGAGGCAGCAGTAGGGAATCTTCGGCAATGGACGAAAGTCTGACCGAGCAACGCCGAGTGAGTGAAGAAGGTGTTCGGATCGTAAAACTCTGTTGGTAGAGAAGAACGTTGGTGAGAGTGGAAAGCTCATCAAGTGACGGTAACTACCCAGAAAGGGACGGCTAACTACGTGCCAGCAGCCGCGGTAATACGTAGGTACCGAGCGTTGTACGGATTTATTGGGCGTAAAGCGAGCGCAGGTGGTTTATTAAGTCTGGTGTAAAAGGCAGTGGAGCAACCATTGT
+
GGFGDF<@FGGGGGCGGGFGGEFF7EFGFFF,CCFCF8FGFGGG7@FEFGGG9FGGDFEF@E+@F+CFFGFGCFFGEGGG,9CFECGC+4+4BEGGGGFE<FGGGGGG99EFGGGCEDEGFFGGGGGGGG<FGGCAFGFA<DD,FFFGCFD>=BB>,@:DFGGFFGGF@E7CED82?,>2>CCF@C:,2,:::1:8>FG?F2<EE9++?CGG*7=C/**2;D=EC9?E<:0C>E5:11=C)9)0CDGDE*75*95@B**9C*:C=4C:7*09@4>),3067)*.0)0.4?4))
@M04650:207:000000000-C238N:1:1101:14936:16698 1:N:0:19
ACTCCTACGGGAGGCAGCAGTGGGGGATATTGCACAATGGGCGGAAGCCTGATGCAGCCATGCCGCGTGTGTGAAGAAGGCCTTCGGGTTGTAAAGCACTTTCAGCGAGGAGGAAGGGTTCGGTGTTAATAGCACCGTTCATTGACGTTACTCGCAGAAGAAGCACCGGCTAACTCCGTGCCAGCAGCCGCGGTAATACGGAGGGTGCAAGCGTTAATCGGAATTACTGGGCGTAAAGCGCACGCAGGCGGTTTGTTAAGTCAGATGTGAAATCCCCGAGCTTAACTTGGGAAC
+
GGGGGGGGGGGGGGGGGFGGFGGGGGGGGGFGGGGGGGGGGGGGGGGGGGGGGGGGGGGGDFGGGGGGGGGGGGGGGGGGGFFGGGGGFGGGGGGGGGGGFGGGGGGGGGFGGGGGGGGGGGG:FF@DFGGGGGGGGGEGGG,EFGGFDGGGGGFGGGGGGGGGFGGGGGGGGGGGGG:CEGGGGGGGGGGGGEGGGGGGGGGGGGGGFGGGG55EGGFFEGGG6FDC7CEG@EGGCFFDDDFFGGDGDGG7DCDFFFFFGFDG=FG>FFFFFF4?3>DEF>CF=?02<FFF?(
@M04650:207:000000000-C238N:1:1101:24722:16718 1:N:0:19
ACTCCTACGGGAGGCAGCAGTAGGGAATTTTCCGCAATGAGCGAAAGCTTGACGGAGCGACACAGCGTGCAGGATGAAGGTCTTCGGATTGTAAACTGCTGTTGTAAGGGAAGAAAAAATTTAATAGGAAATGATTAAATCTTGACGGTACCTTATTAGAAAGTGACGGCAAACTATGTGCCAGCAGCCGCGGTAATACATAGGTCACAAGCGTTATCCGGAATTATTGGGCGTAAAGCGTTCGTAGGCGGTTTGTTAAGTCTAGAGTTAAAGCCTGAGGCTCAACCTCAGCCC
+
GGGGGGGGGGGGGGGGGGGGGGGGGGGGGGGGGGGGGGGGGGGGGGGGGGGGGGGGGGG>FGGGGGGGGGGGGGGGGGGGGGGGGGGGGGGGGGGGGGGGGGGGGGGGGGGGGGGGGGGGGGGGGGGGGGGGGGFGGGGGGGGGGGGDFFGGGGGGGGGGGGGGGGGGGGGGGGGGGGGGGGGGGGGGGGGGGGGGGGGGGGGGGGGGGGGFGGGGGGGGEGGGGGGGGGGGFGGGGGFGFCDFGGGGFGGGGGGFFFFFGFFFF7FFFFFFFFFFF<FFFFFFFFF?FF4:FB
@M04650:207:000000000-C238N:1:1101:10826:16771 1:N:0:19
ACTCCTACGGGAGGCAGCAGTGGGGAATATTGCACAATGGGCGCAAGCCTGATGCAGCCATGCCGCGTGTGTGAAGAAGGCCTTAGGGTTGTAAAGCACTTTCAGCGAGGAGGAAGGCCAACAGCTTAATAGGCTGTTGGATTGACGTTACTCGCAGAAGAAGCACCGGCTAACTCCGTGCCAGCAGCCGCGGTAATACGGAGGGTGCAAGCGTTAATCGGAATTACTGGGCGTAAAGCGCACGCAGGCGGTTTGTTAAGTCAGATGTGAAATCCCCGAGCTTAACTTGGGAAC
+
GGGGGGGGGGGGGGGGGGGGGGGGGGGGGGGGGGGGGGGGGGGGGGGGGGGGGGGGGGGGGGGGDCGGFGGGGGGGGGGGGGGGGGGGGFGGGGGGGGGGGGGGGGGG>FGGGEGGGG?FGGGGGGGGFGGGGGGGFFGGGFDFFGGGGGGGGGGGGGGGGGGDGGGGGGG>:FFGGGGGGGGGGGGGFGEGEEGG9E;EBEGGGGGCCGGGE5EGGGFFGGGGGDGCF4ECDE<EGFFGFGFF3<DGBDGGGDCFF?FFCBCG?FGF=@B7@FFF1;DBBBFF?FFAFFF?B(
@M04650:207:000000000-C238N:1:1101:11604:16776 1:N:0:19
ACTCCTACGGGAGGCAGCAGTGGGGAATATTGCACAATGGGCGCAAGCCTGATGCAGCCATGCCGCGTGTGTGAAGAAGGCCTTCGGGTTGTAAAGCACTTTCAGCGAGGAGGAAGGCCAATAGCTTAATAGGCTGTTGGATTGACGTTACTCGCAGAAGAAGCACCGGCTAACTCCGTGCCAGCAGCCGCGGTAATACGGAGGGTGCAAGCGTTAATCGGAATTACTGGGCGTAAAGCGCACGCAGGCGGTTTGTTAAGTCAGATGTGAAATCCCCGAGCTTAACTTGGGAAC
+
GGGGGGGGGGGGGGGGGGGGGGGGGGGGGGGGGGGGGGGGGGGGGGGGGGGGGGGGGGGGGGGGGGGGGGGGGGGGGGFGGGGGGGGGGGGGGGGGGGGGGGGGGGGGGGGGGGGGGGGGGGGGGGGGGGFGGGGGFGFGGGGGGGGGGGGGGGGGDGGGGGGGGGGGGGGGFGGGGGGGGGGGGGGFGC=CEEGGGGGGGGGGG8CEGGGGGEECFGGGGG57FGFG?FGGFGGGGGFGFDEE<CDGFGGDGC3.<?4=FFGGFGGD?*=FFF?F:BGBBFGFFFFFFFFFF3
@M04650:207:000000000-C238N:1:1101:3036:16783 1:N:0:19
ACTCCTACGGGAGGCAGCAGTAGGGAATTTTCCGCAATGAGCGAAAGCTTGACGGAGCGACACAGCGTGCAGGATGAAGGTCTTCGGATTGTAAACTGCTGTTGTAAGGGAAGAAAAAATTTAATAGGAAATGATTAAATCTTGACGGTACCTTATTAGAAAGTGACGGCAAACTATGTGCCAGCAGCCGCGGTAATACATAGGTCACAAGCGTTATCCGGAATTATTGGGCGTAAAGCGTTCGTAGGCGGTTTGTTAAGTCTAGAGTTAAAGCCTGAGGCTCAACCTCAGCCC
+
GGFGGGGGGGGGGGGGGGGGGEEGGGGGGGGGGGGGGGGFFFGG7F:<FGFFFGEGGDGGGGGFFGGGGG?FFG@FGGGGGGGGGGGGGGGGFGGGGGGGGFGGGGCEGGFGGGGGFFG@FFFBFAFG9FGGGGGGG<FCFBFFGGG>FGGFDGFG9FGGFGFFGGGFGGEEFGACFCFEFF;FGF,,>*=BEGC;9C<?CCFGFCFG?CFFEGGGGFF*?DEGGGGGGC8E>ED5>:=D5D@>DG3C?)979DGF4@7BC4CF6*7AF@FFFFFF:<<>F:C?FFF7?:42?F
@M04650:207:000000000-C238N:1:1101:23715:16787 1:N:0:19
ACTCCTACGGGAGGCAGCAGTGGGGAATATTGCACAATGGGCGCAAGCCTGATGCAGCCATGCCGCGTGTGTGAAGAAGGCCTTCGGGTTGTAAAGCACTTTCAGCGAGGAGGAAGGGTTCGGTGTTAATAGCACCGTGCATTGACGTTACTCGCAGAAGAAGCACCGGCTAACTCCGTGCCAGCAGCCGCGGTAATACGTAGGGTGCAAGCGTTAATCGGAATTACTGGGCGTAAAGCGCACGCAGGCGGTTTGTTAAGTCAGATGTGAAATCCCCGAGCTTAACTTGGGAAC
+
CGGGGGFGGGGGGGGGGGGGGGGGGGGGGGGG@FFFFGGFCFGGEGGGGGFGG,CFGGGGGGGFGGGGGFFGGGFGGEGGGF<FCGGGGGDFAAGGG<FEGGC?FFF+CB>FFDFF@FGGA@=+8+B<ECFDFGCC7F,CF,CFFGC+D<33,@CEGCG7:BFD7>DGEEE*7?EGGD***1,,1:::;CECE8*1BEFG9:*=EFCEF1<=E58:5CFF;D55@C7CCFCFDE3*1?473).7CDCDDGGDGGG)<6=FF8**/*;:=4*/9=64,27)51*97@*6)05:(-
@M04650:207:000000000-C238N:1:1101:2320:16789 1:N:0:19
ACTCCTACGGGAGGCAGCAGTGGGGAATATTGCACAATGGGCGCAAGCCTGATGCAGCCATGCCGCGTGTGTGAAGAAGGCCTTCGGGTTGTAAAGCACTTTCAGCGAGGAGGAAGGCCAACAGCTTAATAGGCTGTTGGATTGACGTTACTCGCAGAAGAAGCACCGGCTAACTCCGTGCCAGCAGCCGCGGTAATACGGAGGGTGCAAGCGTTAATCGGAATTACTGGGCGTAAAGCGCACGCCGGCGGTTTGTTAAGTCAGATGTGAAATCCCCGAGCTTACCTTGGGAAC
+
GGGGGGGGGGGCF+-8@7CCEF?F@FECEFEF9<FD<FGGFC7F@:FF<FF8CC9C,EEEFEFF7++FEFFFGF,9CFCGGGGGGGGDFGCFGGCFGFGGGG,,<<F7FCCG7C=A@C=BABF8<DFD,CF98AFCF,<,3<B8CD:CFCCF9+++@::FCFFFFDFEGGGG,>,98B>:EG9?BFCFCE=@>E7CBF9CCCEEDGG*<:CF*:C85FGGG:?CCC:FF4575CG=DFFGBD:5)*)/.9CGG<57??7*39:C*:><*9BF/06?-(/)539@)9B<)9:<:-
@M04650:207:000000000-C238N:1:1101:18154:16791 1:N:0:19
ACTCCTACGGGAGGCAGCAGTGGGGAATATTGCACAATGGGCGCAAGCCTGATGCAGCCATGCCGCGTGTGTGAAGAAGGCCTTCGGGTTGTAAAGCACTTTCAGCGAGGAGGAAGGCGTTGCAGTTAATAACTGCAGCGATTGACGTTACTCGCAGAAGAAGCACCGGCTAACTCCGTGCCAGCAGCCGCGGTAATACGGAGGGTGCAAGCGTTAATCGGAATTACTGGGCGTAAAGCGCACGCAGGCGGTTTGTTAAGTCAGATGTGAAATCCCCGAGCTTAACTTGGGAAC
+
GGGGGGGGGGGGGGGGGGGGGGGGGGGGGGGGGGGGGGGGGGGGGGGGGGGGGGGGGGGGGGGGGGGCFGGGGGGGGGGGGGGGGGGGGGGGGGGGGGGGGGGGGGGFGGGGGGGGGGGGGGGGGGGGGGGGGGGGGGGGGFGGGGGGGGGGGGGGGGGGGGGGGGGGGGGGGGGGGGGGGGGGGGGGGGGGGGGGGGGGG5EGGGGGGGGGGGGGGGGGGGGGGGGCGGGGEGGGGGFGFGDFGDGGFGGGGGGFF*9@<FDGFGGFFFFFFFFFFFGFFFF*9FFDA?@FB,
@M04650:207:000000000-C238N:1:1101:28772:16809 1:N:0:19
ACTCCTACGGGAGGCAGCAGTGGGGAATATTGCACAATGGGCGCAAGCCTGATGCAGCCATGCCGCGTGTGTGAAGAAGGCCTTCGGGTTGTAAAGCACTTTCAGCGAGGAGGAAGGGTTCGGTGTTAATAGCACCGTTCATTGACGTTACTCGCAGAAGAAGCACCGGCTAACTCCGTGCCAGCAGCCGCGGTAATACATAGGTCACAAGCGTTATCCGGAATTATTGGGCGTAAAGCGTTCGTAGGCGGTTTGTTAAGTCTAGAGTTAAAGCCTGAGGCTCAACCTCAGCCC
+
GGGGGGGGGGGGGGGGGGGGCFGGGGGGGFFGCGGGGGGGGGGGGGGFGGGGGCEGGGGGGGGGGGGGGGGGGGGGGGGGGGGGGGGDDGGEGGGGGEFGGGEGGGGCGGGGGGGGGGGGGGG73CFGGFGFDF9FGG@FFGGGGGGGGGGGGGGGGGGGGFGGGGFFGEEGGFGGFGGGGGGGGGGF8EGGGGGGGGGG9FG7CF8CFGGGGGGGGGGGGGGFGFFGGFFFFGGGGGFGBDFF*2/<FGGCGCDFFF?=:@GDF77>FFFF4?@?:?GFFFCFFFFB0<F>1:
@M04650:207:000000000-C238N:1:1101:7970:16840 1:N:0:19
ACTCCTACGGGAGGCAGCAGTGGGGGATATTGCACAATGGGCGGAAGCCTGATGCAGCCATGCCGCGTGTGTGAAGAAGGCCTTAGGGTTGTAAAGCACTTTAGATGGAGGGGAGTGGTCACAGGGTTAAGAGCCGTGTGATTTGACGTACTCCAGGGAATAAGCACCGGCTAACTCCGTGCCAGCAGCCGCGGTAACACGGGGGGTGCGAGCGTTAATCGGAATGACTGGGCGTAAAGGGCGTGTAGGTGGTTGACTAAGTGTGACGTGAAAGTGCAGGGCTTACCCTTGTT
+
GGGGGGGGGGGGGGGDGGGGFGGGGGFEGGGGGGGGGGGDGGGGGGGGGGGGGGGGGFGGGGGGGGGGEGGGGFFGGGGGGGGGGGGGGGGGGGGGGGGGGGGGGGGGGGGGGGGGGGGGGGGGGGGGGGGGGGGGGGGGGGGGGGGGGGGGGGGGGGGGGGGDGGGFGGFGGGGGGGGGGGGGGGGGGGGGGGGGGGFGGGGGGGGGGGGGGGGGGGGGGDE=FGGGGGFGFGDGD3=>5C;>GDGGFGG3DGGFF?FFFFGGFGGFFFF@FFBFAFGFEFFF6?44<5FBF
@M04650:207:000000000-C238N:1:1101:28869:16855 1:N:0:19
ACTCCTACGGGAGGCAGCAGTAGGGAATTTTCCGCAATGAGCGAAAGCTTGACGGAGCGACACAGCGTGCAGGATGAAGGTCTTCGGATTGTAAACTGCTGTTGTAAGGGAAGAAAAAATTTAATAGGAAATGATTAAATCTTGACGGTACCTTATTAGAAAGTGACGGCAAACTATGTGCCAGCAGCCGCGGTAATACATAGGTCACAAGCGTTATCCGGAATTATTGGGCGTAAAGCGTTCGTAGGCGGTTTGTTAAGTCTAGAGTTAAAGCCTGAGGCTCAACCTCAGCCC
+
GGGGGGGGGGGGGGGGGGGGFFGGGGGG8EGFG@FGGGGFGFGGGGEGDGGG8FFGGGDGGGG<EGGGGCDGGGGGGGFFGGGGFGGGGGGEEGG9,FGGGGGGGFEFGGGGGCGGGDE=EFFFAFF,ADFGGFG,CEFG<D<FGGGDGFDGDFFC<FGFGG@FGGG>CED7EGGGGF9FGFGGGF6C8*=C>:BCGGG9BFFFEFCEFFG=GGEC5:@D5D?5+<9<F*:C>EGEFG?50*7:*977FGG9)*7;?FF?CF>DFDCAF4B?6?F)8?FF32CF4?;77FFDF:
@M04650:207:000000000-C238N:1:1101:11444:16873 1:N:0:19
ACTCCTACGGGAGGCAGCAGTGGGGAATATTGCACAATGGGCGGAAGCCTGATGGAGCAATGCCGCGTGAATGATGAAGGTCTTATAGATTGTAAAATTCTTTTATTTGGGAAGAAAAGTTGGATTAGGAAATGAATCTAACCTGACGGTACCATTTGAATAAGTATCGGCTAACTATGTGCCAGCAGCCGCGGTAATACATAGGATGCAAGCGTTATCCGGATTTACTGGGCGTAAAACGAGCGCGGGTGGGTTAGTAAGTCTGGTGTTAAATGCAGTAGCTGAACTATTGTT
+
GGGGGGGGGGGGGGGGGGGGGGGGGGGGGGGGGGGGGGGFGGGGGGGGGGGGGGGGGGGGGGGGGGGGGDGGGGGGGGGGGGGGGGGGGGGGGGGGGGGGGFFGGGGGGGGGGGGGGGGGGGDFFGGDFGGGGGGGGGGGGGGGCFGG7FGGGGGGGGGAFGGCGFGGCEGGGGGGGGGGFGGGGGGFGGGGEGGGGGFGGGGGGCCFGGGCFGGGGGGGGGCEGGGGGGGGFGGGGGFGFGEF:DDD:9CC35C37FFFD6FGFGG?@FFF=@@F2>GFF<F*9=@BFF@)5)
@M04650:207:000000000-C238N:1:1101:11760:16877 1:N:0:19
ACTCCTACGGGAGGCAGCAGTGGGGAATATTGCACAATGGGCGAAAGCCTGATGCAGCGACGCCGCGTGTGTGAAGAAGGCCTTAGGGTTGTAAAGCACTTTCAGCGAGGAGGAAGGCGTTGCAGTTAATAACTGCAGCGATTGACGTTACTCGCAGAAGAAGCACCGGCTAACTCCGTGCCAGCAGCCGCGGTAATACGGAGGGTGCAAGCGTTAATCGGAATTACTGGGCGTAAAGCGCACGCAGGCGGTTTGTTAAGTCAGATGTGAAATCCCCGAGCTTAACTTGGGAAC
+
GGGGGGGGGGGGGGGGGGGGGGGGGGGGGGGGGGGGGGGGGGGGGGGGGGGGGGGGGGGGGGGGGGGGGGGGGGGGGGGFGGGGGGGGGGGGGGGGGGGGGGGGGGGCFGGGGGFGGGGGGGGGGGGGGGGGGGGGGGGGGGGGGGGGGGGGGGGGGGGGGGFGGGGDGGDGGGGGGGGGGGGGGFGGFGEGGGDCGFFGGGGGGGGGGGGGGGGGGGGF57CFG7EGGGGGFGGGGGFGFGFFGGGDBDGDGGGFFFFFGFGGFGG2=FFF4F?FBFGED>FFFF*4<FFB?2
@M04650:207:000000000-C238N:1:1101:14213:16907 1:N:0:19
ACTCCTACGGGAGGCAGCAGTGGGGAATATTGCACAATGGGCGCAAGCCTGATGCAGCCATGCCGCGTGTGTGAAGAAGGCCTTCGGGTTGTAAAGCACTTTCAGCGAGGAGGAAGGGTTCGGTGTTAATAGCACCGTTCATTGACGTTACTCGCAGAAGAAGCACCGGCTAACTCCGTGCCAGCAGCCGCGGTAATACGGAGGGTGCAAGCGTTAATCGGAATTACTGGGCGTAAAGCGCACGCAGGCGGTTTGTTAAGTCAGATGTGAAATCCCCGAGCTTAACTTGGGAAC
+
<DFEGGGGGECGGGDGEEGGFFGGGEGGGGGGGGGGGECFFECGGGCGGG8FGGGGGGGGFFGGCC@FEGGGCGFGGGGGGGGEFGGGGGEBFGGGGGFGGAEGCGCD:FGCECGGGCGFGGGBCEGFGGGGGGGGDGGCFGACGGGGGGCGFEGCF:FFGG7FCED7<:C>FCCFGGGGGFFGGGGFGCEGGGGG9FBCE1?EECEECGFFCCEGEGGF57?5AEFGGF5C3CGECDFGD<7735CDFGGDDGDFFF*609FDFDG<BFFFFF?6:>DFFFGFFF=24)704(
@M04650:207:000000000-C238N:1:1101:17249:16910 1:N:0:19
ACTCCTACGGGAGGCAGCAGTGGGGAATATTGCACAATGGGCGCAAGCCTGATGCAGCCATGCCGCGTGTGTGAAGAAGGCCTTCGGGTTGTAAAGCACTTTCAGCGAGGAGGAAGGGTTCAGTGTTAATAGCACTGTTCATTGACGTTACTCGCAGAAGAAGCACCGGCTAACTCCGTGCCAGCAGCCGCGGTAATACGGAGGGTGCAAGCGTTAATCGGAATTACTGGGCGTAAAGCGCACGCAGGCGGTTTGTTAAGTCAGAGGTGAAATCCCCGAGCTTAACTTGGGAAC
+
FEFDFFCC@CF@@F@F@@F<6CAEBBF@F@,CCFDEGG@EFCECFGGG?FGDGGGGGFGFGGF8FE@+@FGGGGGGGGGGGGGEGGGGFGGGGGGGGGGGGGGGGGGGGEFGGGGFGGGGGGGGFFGFGGGGGGGGFGGGGGGGGGGGGGGGGGGDFGGGGGGGGGGGGGGGGGGGGGGGGGGFGGGGGGGGGGGGGGFFGGGGG8858CGGGG:CFCFGGGDFGGGG7FFGFGDGGGBDFC@BGGGGDDGGDCD4:=FF9@7C42*,78FFF?4687<BE9F=@F=<4<:<:3
@M04650:207:000000000-C238N:1:1101:27868:16923 1:N:0:19
ACTCCTACGGGAGGCAGCAGTAGGGAATTTTCCGCAATGAGCGAAAGCTTGACGGAGCGACACAGCGTGCAGGATGAAGGTCTTCGGATTGTAAACTGCTGTTGTAAGGGAAGAAAAAATTTAATAGGAAATGATTAAATCTTGACGGTACCTTATTAGAAAGTGACGGCAAACTATGTGCCAGCAGCCGCGGTAATACATAGGTCACAAGCGTTATCCGGAATTATTGGGCGTAAAGCGTTCGTAGGCGGTTTGTTAAGTCTAGAGTTAAAGCCTGAGGCTCAACCTCAGCCC
+
GGGGGGGGGGGGGGGGGGGGGGGGGGGGGDGGGGGGGGGEFGGGGGGGGGGGGGGEGGGGGGGGGGGGGGGGGGGGGGFGGGGGGGGGGGGGGGGGGGGFGEFGGGGGGGGGGGGGGGGGGGGGGGGGGGGGGGGGGGGGGGGGGGGGGGGGGGGGGGGGGGGGFGGGGGGGGGGGGGGGGFFGGGGFFGGGGGGGGGFGGGGGGGGGGGGGGGGGGGGGDGGGGGGGGGFGFGGGFGFGEG@FGGGGFGGGGGGFFFFFGFGGFGGFFFFFFFFFF?GFF?GFFFF?BFF???
@M04650:207:000000000-C238N:1:1101:14836:16931 1:N:0:19
ACTCCTACGGGAGGCAGCAGTAGGGAATTTTCCGCAATGAGCGAAAGCTTGACGGAGCGACACAGCGTGCAGGATGAAGGTCTTCGGATTGTAAACTGCTGTTGTAAGGGAAGAAAAAATTTAATAGGAAATGATTAAATCTTGACGGTACCTTATTAGAAAGTGACGGCAAACTATGTGCCAGCAGCCGCGGTAATACATAGGTCACAAGCGTTATCCGGAATTATTGGGCGTAAAGCGTTCGTAGGCGGTTTGTTAAGTCTAGAGTTAAAGCCTGAGGCTCAACCTCAGCCC
+
CFGGGGGGCDFGGGEGGGGGGGGFFGFFFFAFFGGGGGGGGGGEEEGGGGCGGGGGGGGGGGGG8FFGGGGGGGGGGGGGGGGGGFGGGGGGGGCFGGGGGGGGGGG9FFGFEGGGCF@FDFGGFGCGGGGGGGDGGDFFGGGGGFGEGGGGGGGGGGFGGGGGGGGFEGGEGGGGGGGGFGGGC?FFFGGDGGEGGFFFCGGGGFGGGGGGEGGGGGGG=>CFFGGGCGG=>EGGF7@D@C@EDFF<?DGCGCC<??B?GFGGF?C6@F?76@FFF:F>F:CFFF>7??F?FF
@M04650:207:000000000-C238N:1:1101:24393:16946 1:N:0:19
ACTCCTACGGGAGGCAGCAGTGGGGAATATTGCACAATGGGCGCAAGCCTGATGCAGCCATGCCGCGTGTGTGAAGAAGGCCTTCGGGTTGTAAAGCACTTTCAGCGAGGAGGAAGGGTTCAGTGTTAATAGCACTGTTCATTGACGTTACTCGCAGAAGAAGCACCGGCTAACTCCGTGCCAGCAGCCGCGGTAATACGGAGGGTGCAAGCGTTAATCGGAATTACTGGGCGTAAAGCGCACGCAGGCGGTTTGTTAAGTCAGATGTGAAATCCCCGAGCTTAACTTGGGAAC
+
GGGGGGGGGGGGGGGGGGGGGGGGGGGGGGGGGGGGGGGGGGGGGGGGGGGGGGGGGGGGGGGGGGGGGGGGGGGGGGGGGGGGGGGGGGGGGGGGGGGGGFGGGGGCGGGGGGFGGGGGGGGGGFGGGGGGGGGGGFGGGGGGGGGGGGGGGGGGGGGGGGGGGGGGGGGGGFGGGGGGGGGGGGGGGGGGGGGGGGGGCEGGGGGGGGGGGGDGG=DFGGEGGGGGEDECDGGEFGFGEGFFGGGGFGGDDDC>F?FFGFGGF77:FFFFF47??63BEFDFFFF><:FBF(
@M04650:207:000000000-C238N:1:1101:7750:16983 1:N:0:19
ACTCCTACGGGAGGCAGCAGTAGGGAATCTTCCGCAATGGACGAAAGTCTGACGGAGCAACGCCGCGTGTGTGAAGAAGGCCTTCGGGTTGTAAAGCACTTTCAGCGAGGAGGAAGGGTTCGGTGTTAATAGCACCGTTCATTGACGTTACTCGCAGAAGAAGCACCGGCTAACTCCGTGCCAGCAGCCGCGGTAATACGGAGGGTGCAAGCGTTAATCGGAATTACTGGGCGTAAAGCGCACGCAGGCGGTTTGTTAAGTCAGATGTGAAATCCCCGAGCTTAACTTGGGAAC
+
GGGGGGGGGGGGGGGGGGGGGGGGGGGGGGGGGGGGGGGGGGGGEGGGGGGGGGGGGGGGGGGEFGGGGGGGGGGGGGGGGGGGGGGGGGGGGGGCGDGGGGFFGGGGGGEFGEGGGGGGFGGGGGGGFGGGGGGGGAFGGGEFGGEGFDGGGGGGGGGCFFGGGGGGDGGGGGFGGGGDGFFFEGGGGCGEGGGGFGGFEGGGGEEGFFGGGGG5>FGFED8=6EFG:FGGB5CGGGFD@<>EGGGGFGGGGGCFFFFFGFGGF=7<66@?=@FF?9GFEBG4@BF2)9F34-
@M04650:207:000000000-C238N:1:1101:12410:16986 1:N:0:19
ACTCCTACGGGAGGCAGCAGTGGGGAATATTGCACAATGGGCGCAAGCCTGATGCAGCCATGCCGCGTGTGTGAAGAAGGCCTTCGGGTTGTAAAGCACTTTCAGCGAGGAGGAAGGCCAACAGCTTAATAGGCTGTTGGATTGACGTTACTCGCAGAAGAAGCACCGGCTAACTCCGTGCCAGCAGCCGCGGTAATACGGAGGGTGCAAGCGTTAATCGGAATTACTGGGCGTAAAGCGCACGCAGGCGGTTTGTTAAGTCAGATGTGAAATCCCCGAGCTTAACTTGGGAAC
+
GGGFGGGGGGGGGGGGGGGGGFGGGGGGGGGCGGGGGGGGGGGGGDCGGGGGGGGGGGGGGGGGGGGGGGGGGGGGGGGGGGGGGGGGGGGGGGGGGGGGFFGGGGGCFGGGGGGGGGGGGGGGCGFCFGGGGGDF,CFFDFGGGGGGGGGGGGGGGGFFFGGGFEFGGGGGGGGGGGGCEGGGGGGGGDGGGGGGGCEFGGGGGGGGGGFFGGGDGGGGGGCFGGGGGFGGFGGDFGFGEGFFGGDGFGDDGGGFFFFFFFGGF7DAFFFFFFF:?9)<B>4*=F=):FF?>,
@M04650:207:000000000-C238N:1:1101:14815:16987 1:N:0:19
ACTCCTACGGGAGGCAGCAGTAGGGAATTTTCCGCAATGAGCGAAAGCTTGACGGAGCGACACAGCGTGCAGGATGAAGGTCTTCGGATTGTAAACTGCTGTTGTAAGGGAAGAAAAAATTTAATAGGAAATGATTAAATCTTGACGGTACCTTATTAGAAAGTGACGGCAAACTATGTGCCAGCAGCCGCGGTAATACATAGGTCACAAGCGTTATCCGGAATTATTGGGCGTAAAGCGTTCGTAGGCGGTTTGTTAAGTCTAGAGTTAAAGCCTGAGGCTCAACCTCAGCCC
+
GGGGGGGGGGGGGGGGGGGGGGGGGGGGGGGGGGGGGGGGGGGGGGGGGGGGGGGEGDGGGGGGGGGGGGGGGGGGGGGGGGGGGGGGGGGGGGGGGGGGGFGGGGGGGGGGGGGGGGGGGGGGGGGGGGGGGGFGFGGGGGGGGGGGGGGGFGGGGGGGGGGGGGGGGGGGGGGGGGGGGGGGGGGGGGGGGGGGGGGGGGGGGGGGGGGGGGGGGGGGGGGFGGGGGGGGFGGGGGFDEGDDGGGGFGGGGGGFFFFFFFGGFGGFFFFFFFFFB?CFF:DF?FFBBFFFFF
@M04650:207:000000000-C238N:1:1101:19614:16988 1:N:0:19
ACTCCTACGGGAGGCAGCAGTGGGGGATATTGCACAATGGGCGGAAGCCTGATGCAGCCATGCCGCGTGTGTGAAGAAGGCCTTAGGGTTGTAAAGCACTTTAGATGGAGGGGAGTGGTCATAGGGTTAAGAGCCGTGTGATTTGACGTACTCCAGGGAATAAGCACCGGCTAACTCCGTGCCAGCAGCCGCGGTAACACGGGGGGTGCGAGCGTTAATCGGAATGACTGGGCGTAAAGGGCGTGTAGGTGGTTGACTAAGTGTGACGTGAAAGTGCAGGGCTTACCCTTGTT
+
GGGGGGGGGGGGGGGGGGGGGGGGGGGGGGGGGGGGGGGGGGGGGGGGGGGGGGGGGGGGGGGGGGGGGGGGGGGGGGGGGGGGGGGGGGGGGGGGGGGGGGGGGGGGGGGGGGGGGGGGGGGGGGGGGGGGGGGGGDGGGGGGGGGGGGGGGGGGGGGGGGGGGGGGGGGGGGGGGGGGFGGGGGGGGGGGGGGGGGGGGGGGGGGGDGDGGGEEDGGGGGGGGGGGGGGGFGDGGGFDFGEFDGGGFFGGGGDFFFF*+1:DFCD?BB574?FFFBFFDBGFFFFFF?FBF
@M04650:207:000000000-C238N:1:1101:28767:17015 1:N:0:19
ACTCCTACGGGAGGCAGCAGTAGGGAATCTTCGGCAATGGACGAAAGTCTGACCGAGCAACGCCGCGTGAGTGAAGAAGGTTTTCGGATCGTAAAACTCTGTTGTTAGAGAAGAACAAGTAGGAGAGTAACTGCTCTTACCTTGACGGTATCTAACCAGAAAGCCACGGCTAACTACGTGCCAGCAGCCGCGGTAATACGTAGGTGGCAAGCGTTGTCCGGATTTATTGGGCGTAAAGCGAGCGCAGGCGGTTTCTTAAGTCTGATGTGAAAGCCCCCGGCTCAACCGGGGAGG
+
GGGGGGGGGGGGGGGGGGGGGGGFCFDFF<FGGGGGGGGGGGGGGGGFGGGGGGGGGGGGGGGGGDGGGEEFGGGGGGGGGGFGGGGGGGGGGGGGGGGGGGGGEFFGGFFGGGGGGGGFGGGGGGGGGGGGGGGGGGGGGGGGGGCGFFGCGGGGGGGGFGGGGGGGEGGGCCEGGGGGGGGGGGGGGCEGGEEEGGGGFGFEFFFGGGGGEGGCEFGGGGE5<ECFGGFGF5DEGG=GFD>BC3CDFGG7)/C4@?BF94::*:CA??B???>>?>D>B6D=FFFFF3>(1;
@M04650:207:000000000-C238N:1:1101:20092:17027 1:N:0:19
ACTCCTACGGGAGGCAGCAGTAGGGAATTTTCCGCAATGAGCGAAAGCTTGACGGAGCGACACAGCGTGCAGGATGAAGGTCTTCGGATTGTAAACTGCTGTTGTAAGGGAAGAAAAAATTTAATAGGAAATGATTAAATCTTGACGGTACCTTATTAGAAAGTGACGGCAAACTATGTGCCAGCAGCCGCGGTAATACATAGGTCACAAGCGTTATCCGGAATTATTGGGCGTAAAGCGTTCGTAGGCGGTTTGTTAAGTCTAGAGTTAAAGCCTGAGGCTCAACCTCAGCCC
+
GGGGGGGGGGGGGGGGGGGGGGGGGGGGGGGGGGGGGGGGGGGGGGGGGGGGGGGGGGGGGGGGGGGGGGGGGGGGGGGGGGGGGGGGGEGGGGGGGGGGGGGGGGGGGGDFGGGGGGGGGGGDFGGFGGGGGGGGGGGGGGGGGGGGGGGGGGGGGGGGGGFGGGGGGGGGGGGGGGG9CFG6FCFGGCEEGGGGGGF9;FEGGGGG;FGGGGGGGCFGGGGGGGGG7;CFBGGGFG=CEDFFGGGGFGGGGGGFFFFFGFGFF=FFFFFF?FFF?FGFFFGFFFF0:FFDFB
@M04650:207:000000000-C238N:1:1101:16207:17069 1:N:0:19
ACTCCTACGGGAGGCAGCAGTGGGGAATATTGCACAATGGGCGCAAGCCTGATGCAGCCATGCCGCGTGTGTGAAGAAGGCCTTCGGGTTGTAAAGCACTTTCAGCGAGGAGGAAGGCCAACAGCTTAATAGGCTGTTGGATTGACGTTACTCGCAGAAGAAGCACCGGCTAACTCCGTGCCAGCAGCCGCGGTAATACGGAGGGTGCAAGCGTTAATCGGAATTACTGGGCGTAAAGCGCACGCAGGCGGTTTGTTAAGTCAGATGTGAAATCCCCGAGCTTAACTTGGGAAC
+
GGGGGGGGGGGGGGGGGGGGFGGGGGGGGGGGGGGGGGGGGGGGGGGGGGGGGGGGGGGGGGGGGGGGGGGGGGGGGGGGGGGGGGGGFGGGGGGGGGGGGGGGGGGDGGGGGGGGGGGFGGGGGGGGGFGGGGCFFDFFGFGGGGGEGGGGGGGGGGGGGGGGGGGGGGGGGGGGGGGGGGGGGGFFGGDEGGGGGGGGGGGGGGGGGGGFGGEGGGFGG3EGGGGGGGGD>EGDGGFGFGFFGGGGFGGGG57@FFF=?BFGF7D:?FFFFFFFFBCBFFCFFFF2)?>6>(
@M04650:207:000000000-C238N:1:1101:22480:17074 1:N:0:19
ACTCCTACGGGAGGCAGCAGTGGGGAATATTGCACAATGGGCGCAAGCCTGATGCAGCCATGCCGCGTGTGTGAAGAAGGCCTTCGGGTTGTAAAGCACTTTCAGCGAGGAGGAAGGGTTCGGTGTTAATAGCACCGTTCATTGACGTTACTCGCAGAAGAAGCACCGGCTAACTCCGTGCCAGCAGCCGCGGTAATACGGAGGGTGCAAGCGTTAATCGGAATTACTGGGCGTAAAGCGCACGCAGGCGGTTTGTTAAGTCAGATGTGAAATCCCCGAGCTTAACTTGGGAAC
+
GGGGGGGGGGGGGGGGGGGGGGGGGGGGGGGGGGGGGGGGGGGGGGGGGGGGGGGGGGGGGGGGGGGGGGGGGGGGGGGGGGGGGGGGGGGGGGGGGGGGGGGGEGGGGFGGGGDFCGGGGGGFDCFGGGGGGGGGGGGGGGGGFGGGFGGGGGGGGGGGGGGGFGGGGGGGGGGGGGGGGGGGGGGGGEECEGGCGGFG5EEGGGGGGGGGCGDGGGGGG3CEGGGGGFGGFGGC3FFGE<@EGGGDBG3DD<57FB*=GFCF/>D>?6769=FF?9<B>;<@=FB<96><2-
@M04650:207:000000000-C238N:1:1101:20562:17107 1:N:0:19
ACTCCTACGGGAGGCAGCAGTGGGGAATATTGCACAATGGGCGCAAGCCTGATGCAGCCATGCCGCGTGTGTGAAGAAGGCCTTCGGGTTGTAAAGCACTTTCAGCGAGGAGGAAGGCCAATAGCTTAATAGGCTGTTGGATTGACGTTACTCGCAGAAGAAGCACCGGCTAACTCCGTGCCAGCAGCCGCGGTAATACGGAGGGTGCAAGCGTTAATCGGAATTACTGGGCGTAAAGCGCACGCAGGCGGTTTGTTAAGTCAGATGTGAAATCCCCGAGCTTAACTTGGGAAC
+
GGGGGGGGGGGGGGGGGGGGGGGGGGGGGGGGGGGGGGGGGGGGGGGGGGGGGGGGGGGGGGGGGGGGGGGGGGGGGGGGGGGGGGGGGGGGGGGGGGGGGGGGGGGGEGGEGGFGGGGGGGGGGFDGGGGGGGGFFFFGGGGGGGGGGGGAFGGDECFGGGEGGGGGGGCCFGG@FGGGEGGGGGGGGGGGDEGGGGGGG5EGGEGGGGGGGEGGGGGGD5*AECFGGCFC5CGGGGFCDGE>DDDD@>DDGGGFFBFFFFFGF>FDFF4BF??449CEE0C?=F=<>F>:5(
@M04650:207:000000000-C238N:1:1101:15790:17120 1:N:0:19
[truncated: 21,777,343 more chars]
