# Supplementary material for: Captivity causes taxonomic and functional convergence of gut microbial communities in bats
Source: PeerJ. 2019 Apr 30;7:e6844. doi: 10.7717/peerj.6844 (PMC6499062; doi:10.7717/peerj.6844)
Supplement: Data S88 — Raw data of WFRf27. [file peerj-07-6844-s093.gz › ZTPSN18AB903-WFRf27_R1.fq]

@M04650:207:000000000-C238N:1:1101:7453:2261 1:N:0:19
ACTCCTACGGGAGGCAGCAGTGGGGAATATTGCACAATGGGCGCAAGCCTTATGCAGCCATGCCGCGTGTATGATGAAGGCCTTCGGGTTGTAAAGTACTTTCAGCGGGGAGGAAGGGAGTAAAGTTAATACCTTTGCTCATTGACGTTACCCGCAGAAGAAGCACCGGCTAACTCCGTGCCAGCAGCCGCTGTAATACGGAGGGTGCAAGCGTTAATCGGAATTACTGGGCGTAAAGCGCACGCAGTCGGTTTGTTAAGTCATATGTGAAATCCCCGGGCTCAACCTGTGTAC
+
GGGFGGGGGGGGGGGGGGGCF@FG>F7F9FF,6,C<,E<A<C+@FF:,CE,CCCEEGFF8FFCDGEGFCG8F<<,<C,E8<=EEF,:+CFFGC9F9F9FGGGGF9E:F+4@==CF<@78+@,,,:CA,:BF>,FFG,>><,>FAF,@FCCCC@*3**36<,,6D,<2<*B@8><C9?CF*::,68997**3*3;+;?;C***/**;C*+0AE**;*/:7*2*11@+:?C***0>CE***)8D575)7/6*1>*>DFF66?F*2*0:>6**9***0)-43)897*0<48<*0)..
@M04650:207:000000000-C238N:1:1101:20365:2389 1:N:0:19
ACTCCTACGGGAGGCAGCAGTAGGGAATCTTCGGCAATGGACGAAAGTCTGACCGAGCAACGCCGCGTGAGTGAAGAAGGTTTTCGGATCGTAAAACTCTGTTGTTAGAGAAGAACAAGGACGTTAGTAACTGAACGTCCCCTGACGGTATCTAACCAGAAAGCCACGGCTAACTACGTGCCAGCAGCCGCGGTAATACGTAGGTGGCAAGCGTTGTCCGGATTTATTGGGCGTAAAGCGAGCGCAGGCGGTTTCTTAAGTCTGATGTGAAAGCCCCCGGCTCAACCGGGGAGG
+
GGGGGGGGGGGGGGGGGGGGGGGGGGGGGGGGGGGGGGGGGGGGGGGGGGGGGGGGGGGGGGGGGGGGGGGGGGGGGGGGGGGGGGGGGGGGGGGGGGGGGGGGGGGGGGGFGGGGGGGGGGGGGGGGGGGGGGGGGGGGGGGGGGGGGGGGGGGGGGGGGGGGGGGGGGGGGGGGGGGGGGGGGGGGGGGGGGGGGEGGGGGGGGGGGGGGGGGGGGFGGDE5CCGG9CFFEGGCFGFDEG:@DDD<DGGD:DFFFFF?EBGG?7:A?BFFFFFFF9CEFFGFFFFFFF>09B
@M04650:207:000000000-C238N:1:1101:20378:2424 1:N:0:19
ACTCCTACGGGAGGCAGCAGTGGGGAATATTGGACAATGGGCGAAAGCCTGATCCAGCCATGCCGCGTGAGTGAAGAAGGCCTTAGGGTTGTAAAGCTCTTTCAGCGGGGAAGATAATGACGGTACCCGCAGAAGAAGCCCCGGCTAACTCCGTGCCAGCAGCCGCGGTAATACGGAGGGGGCTAGCGTTGTTCGGAATTACTGGGCGTAAAGCGCGCGTAGGCGGACTTTTAAGTCAGGGGTGAAATCCCGAGGCTCAACCTCGGAACTGCCCTTGATACTGGCAAGCTTG
+
GGGGGGGGGGGGGGGGGGGGGGGGGGGGGGGGGGGGGGGGGGGGGGGGGGGCFGFGFGGGGGGGGGGGGDGGGGGGGGGGGGGGGGGGGGGGGGGGGGGGGGGGGGGGGGGGGGGGGGGGGGGGGGFGGGGGGGGGGGGGGGGGGGGGGGGGGGGGGGGGGGGGGGGGGGGGGGGGCGGGDGGGGGGGEGGGGF>EEEDGGGG?FGGGGGGGGGCEDGGGGGGGGG:EGGFGF6DFGGFFFG57FD7CFDGGC3D35>FFFFGG>DDBE@6?FFFFF2>*=AD?FF??FFF7
@M04650:207:000000000-C238N:1:1101:23322:2455 1:N:0:19
ACTCCTACGGGAGGCAGCAGTGGGGAATCTTGCGCAATGGGCGAAAGCCTGACGCAGCGACGCCGCGTGAGGGATGACGGCCTTCGGGTTGTAAACCTCTTTCAGCTCCGACGAAGCGAGAGTGACGGTAGGAGCAGAAGAAGCACCGGCCAACTACGTGCCAGCAGCCGCGGTAATACGTAGGGTGCAAGCGTTGTCCGGAAGTATTGGGCGTAAAGAGCTCGTAGGCGGTCTGTCGCGTCGGCTGTGAAAACTCGGGGCTCAACCCCGAGCTTGCAGTCGATACGGGCAGGC
+
GGGGGGGGGGGGGGGGGGGGGGGGGGGGGGGGGEGGGGGGGGGGGGDGGGGGGEGGGG:FGGGGGGGGGGGGGGDGGFGGGGGGGGGGGGGGGGGGGDGGGG<FGGFFFEGDGGGCGE:F@F:FFFECFF:F9?CFCDFGGGGGGGGGGGECFGCFFC<7F8AFGCFG7CCE:8?5<CGGA0;EECEGFGFGGG5EC?FGGGE8@FC?FCFGDEEGGDFGFG+:EGCE9DGGFGGGGGFDFDBFGGG<@FCFFFGFB)8>C:F=FFD?EDFDD@@F<?FFF?*)>D:<6@@BB(
@M04650:207:000000000-C238N:1:1101:22163:2484 1:N:0:19
ACTCCTACGGGAGGCAGCAGTAGGGAATCTTCCGCAATGGACGAAAGTCTGACGGAGCAACGCCGCGTGAGTGAAGAAGGTTTTCGGATCGTAAAACTCTGTTGTTAGAGAAGAACAAGGACGTTAGTAACTGAACGTCCCCTGACGGTATCTAACCAGAAAGCCACGGCTAACTACGTGCCAGCAGCCGCGGTAATACGTAGGTGGCAAGCGTTGTCCGGATTTATTGGGCGTAAATCGAGCGCAGGCGGTTTCTTAAGTCTGATGTGAACGCCCCCGGCTCAACCGGGGAGG
+
GGGGGGGGGGGGGGGGGGGGGGGGGGGGGGGGGGGGGGGGGGGGGGEFGGFGGGGGGGGGGGGGGGGGGEEFGGFGGGGGGFGGGG7C@FGGGGGCGGGGGGFDBB<FEFFFFFFAGG,<FGGEED=@FGFGGGG<DFGGEG@<@CFEEGGGG9FGGGGCFGGGGGGGGGGGGGGGFGGGGGG?7C>CFCDDCCECBFGGFFFG+2;=FGGCEGG*>FGDGCE*0AFGGCE57E3C3*/>>D:ECD73BDD)>DC6@=FF?6>C4:D9??9*05>DF(5>D>D*9?:>0>>((4
@M04650:207:000000000-C238N:1:1101:18976:2492 1:N:0:19
ACTCCTACGGGAGGCAGCAGTGGGGAATATTGCACAATGGGGGAAACCCTGATGCAGCCATGCCGCGTGAATGAAGAAGGCCTTCGGGTTGTAAAGTTCTTTCGGTGATGAGGAAAGCTTAGGTGTTAATAGCACTTGGGTATGACGTTAGTTACAGAAGAAGCACCGGCTAACTCCGTGCCAGCAGCCGCGGTAATACGGAGGGTGCGAGCGTTAATCGGAATGACTGGGCGTAAAGGGCACGCAGGCGGTGACTTAAGTGAGATGTGAAAGCCCTGGGCTTAACCTAGGAA
+
GGGGGGGGGGGGGGGGEEEFGGGGGGEFGGGGGG<EEFFFCCGGGGFGGGGGGGGGGFGGGFEGGGCFFGGF9FF9CFFFFGFCFGGEFGGGGGFGGGFFFFGDGCFCGGFFGEDGGGFGGGG9A?:FFFGEGGGDBEFGCFDFF9FFC6CFF=CFGFGGGGECD7EGGGDEGGFGCCFGGFEGEDFG8EDEEECE,<,;8CEGD8EGGGGDG:5?CFG31>AFFF:C<FF5:*9CGGBD5F>B)>)9BD<CC57*/9@@39>FBCFAFF?BB:)7::FFFFGFF9?47FFFF
@M04650:207:000000000-C238N:1:1101:22856:2616 1:N:0:19
ACTCCTACGGGAGGCAGCAGTAGGGAATCTTCGGCAATGGACGAAAGTCTGACCGAGCAACGCCGCGTGAGTGAAGAAGGTTTTCGGATCGTAAAACTCTGTTGTTAGAGAAGAACAAGGACGTTAGTAACTGAACGTCCCCTGACGGTATCTAACCAGAAAGCCACGGCTAACTACGTGCCAGCAGCCGCGGTAATACGTAGGTGGCAAGCGTTGTCCGGATTTATTTGGCGTAAAGCGAGCGCAGGCGGTTTCTTAAGTCTGATGTGAAAGCCCCCGGCTCAACCGTGGAGG
+
GGGGGGGGGGGGGGGGGGGGGGGGGGGGGGGGGCGGGGGGGGGGGGGGGGGGGGG7BFGGGGGGGGGGGGGDGGGGGGGGGGGGGGGGGGGGGGFGGGGGGGGGGGCFFGGGGGGGGGDCFGG:DFFEGGGGGGGGGGGFBFGGGGDGGG+FE9DFFGFFCFFFFGF7FEEEGF,;EGF,=FD8=:CFGGD7EE8EFG+:?C=E9EDF6=:C=7E5:>FCG*//C99<+:<?:5):<*8<<)7>CDDC5)9))*:8679*09DF7**)/*7@?5>FB><DE0**9)<1(8>((3
@M04650:207:000000000-C238N:1:1101:16754:2672 1:N:0:19
ACTCCTACGGGAGGCAGCAGTGGGGAATCTTGCGCAATGGGCGAAAGCCTGACGCAGCGACGCCGCGTGAGGGATGACGGCCTTCGGGTTGTAAACCTCTTTCAGCTCCGACGAAGCGAGAGTGACGGTAGGAGCAGAAGAAGCACCGGCCAACTACGTGCCAGCAGCCGCGGTAATACGTAGGGTGCAAGCGTTGTCCGGAATTATTGGGCGTAAAGAGCTCGTAGGCGGTCTGTCGCGTCGGCTGTGAAAACTCGGGGCTCAACCCCGAGCTTGCAGTCGATACGGGCAGGG
+
GGGGFGFGGGGGGGGGGGGGGGGGGGGGGGGGGGGGGGGGGGGGGGGGGGGFFGGGGGGGGGGGGGGGGGGGGGGEEFEFGGGGGGGGGGGGGGGGGGGGGGGGGGGGGGDGGGGGGGGGGG<FGGGGGGG7FGGGGGGGGGGGGFFGGGCFGGGGGGGGGGGGGGGGGGGEEGGGGGGGGGGGGGGGGEGGGGG5?FGGGGGGCFGF7FGCECG5::>58CECECFGGDGGEGGGGG>38D:>D3D5?FF7:D*6<@E>537C4C4:>D>:>BF??24@;<5B47.46D)39(
@M04650:207:000000000-C238N:1:1101:17039:2806 1:N:0:19
ACTCCTACGGGAGGCAGCAGTAGGGAATCTTCGGCAATGGACGAAAGTCTGACCGAGCAACGCCGCGTGAGTGAAGAAGGTTTTCGGATCGTAAAACTCTGTTGTTAGAGAAGAACAAGGACGTTAGTAACTGAACGTCCCCTGACGGTATCTAACCAGAAAGCCACGGCTAACTACGTGCCAGCAGCCGCGGTAATACGTAGGTGGCAAGCGTTGTCCGGATTTATTGGGCGTAAAGCGAGCGCAGGCGGTTTCTTAAGTCTGATGTGAAAGCCCCCGGCTCAACCGGGGAGG
+
GGGGGGGGGGGGGGGGGGGGGGGGGGGGGGGGGGGGGGGGGGGGCEFDFGGGGGGGGGGGGGGGGGGFEGGGGFDGGGGGGGGGGGGGGGGGGGGGGGGFFGGGGGGGGGGGGGFFGGGGGGGGGGGGGGGGGGGGGGGGGGGGGGGGGGGGGFGGGGGGGGGGGGGGGGGGGGGGGGGGGGGGGGGGGG=EEGGC;FGGG9FGGGGFFGGGGGGGGGGDGDCEEFGFGGGGFGGGDFFGFGDEGDG93CCCDGG6@B4FFFGG?FGD6@7=FFF582DBFFGF*<>9;BF;FF
@M04650:207:000000000-C238N:1:1101:15193:2806 1:N:0:19
ACTCCTACGGGAGGCAGCAGTAGGGAATCTTCGGCAATGGACGAAAGTCTGACCGAGCAACGCCGCGTGAGTGAAGAAGGTTTTCGGATCGTAAAACTCTGTTGTTAGAGAAGAACAAGGACGTTAGTAACTGAACGTCCCCTGACGGTATCTAACCAGAAAGCCACGGCTAACTACGTGCCAGCAGCCGCGGTAATACGTAGGTGGCAAGCGTTGTCCGGATTTATTGGGCGTAAAGCGAGCGCAGGCGGTTTCTTAAGTCTGATGTGAAAGCCCCCGGCTCAACCGGGGAGG
+
GFFGGA@FGGFCFGGGFGGGDGFGCFE@EFFFGGGGFGG9DGFECCGF9EFEFGGGGGGEGGGGGGGGGGE<FFE<FFFFFFGGGGEEEDGGGG7FFGFFGGGGGGEFGGGGGGGGGGE3FGGGGGGGFGGFFGGGGGECFGGFFGG7F@CGAFGFFGGGGGGGGGGGGDCGGAFDFCGGGGGGGGCGGGGGEC:CGGGGGDFGC9E*<+CG5:EECCGGGC8>?FGGGGGFFGGGGG?GFGFFGGDD@DD<DD0@4@?8C=>C6C7)*88@4)0>0(/833/6*7>;05>99B
@M04650:207:000000000-C238N:1:1101:18403:2807 1:N:0:19
ACTCCTACGGGAGGCAGCAGTAGGGAATCTTCCGCAATGGACGAAAGTCTGACGGAGCAACGCCGCGTGAGTGAAGAAGGTTTTCGGATCGTAAAGCTCTGTTGTTAGGGAAGAAAAGTAATAAGAGTAACTGTTTATTATGTGACGGTATCTAACCAGAAAGCCACGGCTAACTACGTGCCAGCAGCCGCGGTAATACGTAGGTGGCAAGCGTTGTCCGGATTTATTGGGCGTATAGCGAGCGCAGGCGGTTTCTTAAGTCTGATGTGAAAGCCCCCGGCTCAACCGGGGAGG
+
GGGGGGGGGGGGGGGGGGGGGGGGGGGGGGGGGGGGGGGGCEFEEGGGGGGGFGGGGGFGGGGGGGGGGEGGGGGGGGGGG<FGGGGGGGGGGGGGGGGGGGCCFFFGGGGGGFGGGGGGG9FDECFF9FGGG?FFG9FEFGGGGG7FCGFGGEGGGGGGGGC:@EEEECFECGGG@EGGGGGGGC,,,>CE:E7CFFGGFGFGGCFFGFFFEEEEG:@CGDE=CEEFEGGG3:C**:=GFCDFGGGGFGGC3CGFFFFF?=77*:CAFFB64?55((9BB9<@*))(-7>109
@M04650:207:000000000-C238N:1:1101:21233:2867 1:N:0:19
ACTCCTACGGGAGGCAGCAGTGGGGAATATTGCACAATGGGCGCAAGCCTGATGCAGCCATGCCGCGTGTATGAAGAAGGCCTTCGGGTTGTAAAGTACTTTCAGCGGGGAGGAAGGGAGTAAAGTTAATACCTTTGCTCATTGACGTTACCCGCAGAAGAAGCACCGGCTAACTCCGTGCCAGCAGCCGCGGTAATACGGAGGGTGCAAGCGTTAATCGGAATTACTTGGCGTAAAGCGCACGCAGGCGGTTTGTTAAGTCAGATGTGAACTCCCCGGGCTCAAACTGGGAAC
+
GGGGGGGFGGGEFEGG@FGGGFGGGFGFGGGGGGGGCFGGCCFEE:CEFFGGGGGGGFGGGFFDEGGGEEEGGFA?FGGGGCFGGGGGFGGCGGGGGGGGEFGFGAEFGGGGGGDFGDCEGC=<<FFGFGFCGAFEGFDFGECC9>CCFDEGFG>*@CFFGC?DCCFEEEDEGGGGGG:FGGGCEDCF:>*=EECE?;;EECECCAECF?EEEGGD77:*AGEGCCGG+?C6)ADEGG45>G)7DDDC@DG))/C<?4=?CF7:*206BF=*99)<81D>@93?**059FF08-
@M04650:207:000000000-C238N:1:1101:6942:2950 1:N:0:19
ACTCCTACGGGAGGCAGCAGTGGGGAATATTGCACAATGGGCGCAAGCCTGATGCAGCCATGCCGCGTGAATGAAGAAGGCCTTCGGGTTGTAAAGTTCTTTCGGTGATGAGGAAGGCTTAGGTGTTAATAGCACTTGGGTATGACGTTAGTTACAGAAGAAGCACCGGCTAACTCCGTGCCAGCAGCCGCGGTAATACGGAGGGTGCGAGCGTTAATCGGAATGACTGGGCGTAAAGGGCACGCAGGCGGTGACTTAAGGGGGATGTGAAAGCCCTGGGCTTAACCTAGGAAT
+
GGGFGGGGGGGGGGGGGGGGGGGGGGGGGGGGGGGGGGGGGGGGGGGGGGGGGGGGGGGGGGGGGGGGGGGGGGGGGGGGGGGGCGGGGGGGGGG9FFGGGGGGGGGDF?FFGFGGGCGGGGGFGFEFG9FFGGGFFGCF:C@FFBF+@DGG9,,CFGC@FGGFFGGCEGGGGGG,DEGF>DFGFFGGFGGDECDEFGGGGEEEG8CEGCE=CE8EGGGDDCC=FGDFGGGG>=7CFFFD:*<><5CDDGG:CF7??F6@+))75974=F?6958><BGFF04)89*-8FFBA)
@M04650:207:000000000-C238N:1:1101:11366:2965 1:N:0:19
ACTCCTACGGGAGGCAGCAGTGGGGAATATTGCACAATGGGCGCAAGCCTGATGCAGCCATGCCGCGTGTATGAAGAAGGCCTTCGGGTTGTAAAGTACTTTCAGCGGGGAGGAAGGGAGTAAAGTTAATACCTTTGCTCATTGACGTTACCCGCAGAAGAAGCACCGGCTAACTCCGTGCCAGCAGCCGCGGTAATACGGAGGGTGCAAGCGTTAATCGGAATTACTGGGCGTAAAGCGCACGCAGGCGGTTTGTTAAGTCAGATGTGAAATCCCCGGGCTCAACCTGGGAAC
+
GGGGGGGGGGGGGGGGGGGGGGGGGGGGGGGGGGGGGGGGGGGGGGGGGGGGGGGGGGCFGGGGGGGGGGGGGGGGGGGGGGFGGGGGGGGGGGGGGGGGGGGGGGGGGGGGGGGGGGGGGGGFFFGGGGGGGFFGGGGGGGFGFGEEGGGGGGGGGGGGGGGGFFGGGGGGGGDFGGFGGGGGGGFFGGGGEEGEGGFFGEGDGGGGGGGGGGGGGGGGGGGGGGGGGGGGDGGGGGFGFC:@5DGGFGD3CDDFFFFF?FGGF7D>FFFB=FFF?>D>51DFFFF?7@@BF(
@M04650:207:000000000-C238N:1:1101:16447:2981 1:N:0:19
ACTCCTACGGGAGGCAGCAGTGGGGAATATTGCACAATGGGCGCAAGCCTGATGCAGCCATGCCGCGTGTGTGAAGAAGGCCTTCGGGTTGTAAAGCACTTTCAGCGAGGAGGAAGGCCAATAGCTTAATAGGTTGTTGGATTGACGTTACTCGCAGAAGAAGCACCGGCTAACTCCGTGCCAGCAGCCGCGGTAATACATAGGATGCAAGCGTTATCCGGATTTACTGGGCGTAAAACGAGCGCGGGTGGGTTAGTAAGTCTGGTGTTAAATGCAGTAGCTTAACTATTGTAT
+
GGGGGGGGGGGGGGGGGGGGGGGGGGGGGGGGGGGGGGGGGGGGGGGGGGGGGGGGGGGGGGGGGGGGGGGGGGGGGGGGGGGGGGGGFGGGGGAFGGGGFGGGGGGGGGGGGGGGGGGGGGGGGGGGGFGGGFFFGFGGGGGCFGGFGGGGGGGGGGGGGGGGGGGGGGGGGGGGGGGGGGGGGGGGGGGGGGGGGGGGGGGGGGGGGGGGGGGGGGGGGGDGFGGGGGGGFGDGFGFGFGFFGGGDEGGGCCFFFF*7<6FGFCF<DFF??FFBBFFFF9CFBFFADFFFF)
@M04650:207:000000000-C238N:1:1101:14450:3004 1:N:0:19
ACTCCTACGGGAGGCAGCAGTGGGGAATATTGCACAATGGGGGAAACCCTGATGCAGCCATGCCGCGTGAATGAAGAAGGCCTTCGGGTTGTAAAGTTCTTTCGGTGATGAGGAAAGCTTAGGGGTTAATAGCACTTGGGTATGACGTTAGTTACAGAAGAAGCACCGGCTAACTCCGTGCCAGCAGCCGCGGTAATACGGAGGGTGCGAGCGTTAATCGGAATGACTGGGCGTAAAGGGGACGCAGGCGGTGACTTAAGTGAGATGGAAAAGCGCTGGGCTTAACCTAGGA
+
GGGGGGGGGGGGGGGGGGGGGGGGGGGGGGGFGAFGGGGGGGGGGGGGGGGGGGGGGGGGGGGGGGGGGCFCGG9FGGGGGGGFFFGGGGGGGGGGGGGGGGGEDFFFGFG=FGGGFF<FFFG,@CFGGG<BDA,FFFDFFGGGAFGGGCGGGAADFGG87B,5>FFFG8FEGE;FDC:FCCCD@F>CGGG75C84<BFCC1887BEEG*/:CC8E=FG3EDE5CC?+<C=5:EGG5*9<))0>33>C3>D/CGF**77@+9DC6*:))*9)9>).:>D35:D?FFF28F?)
@M04650:207:000000000-C238N:1:1101:11861:3085 1:N:0:19
ACTCCTACGGGAGGCAGCAGTAGGGAATCTTCCGCAATGGACGAAAGTCTGACGGAGCAACGCCGCGTGAGTGAAGAAGGTTTTCGGATCGTAAAGCTCTGTTGTTAGGGAAGAAAAGTAATAAGAGTAACTGTTTATTATGTGACGGTACCTAACCAGAAAGCCACGGCTAACTACGTGCCAGCAGCCGCGGTAATACGTAGGTGGCAAGCGTTGTCCGGAATTATTGGGCGTAAAGCGCGCGCAGGCGGTCTTTTAAGTCTGATGTGAAAGCCCCCGGCTCAACCGGGGGGG
+
GGGGGGGGGGGGGGGGGGGGGGGGGGGGGGGGGGGGGGGGGGGGGGGGGGGGGGGFGGGGGGGGGGGGGGGGGGGGGGGGGGGGGGGGGGGGGGGGGFGGGGGGFFGGGGGGGGGGGGGGGGGGGGGFGGGGGGGGFGGGGGGGGGGDGGGGGGGGGGGGGGGGFGGGGGGGGGGGGGGGGGGGGGDFGGGGGGGGF?FGGGCCGGGGGGGGGGGGGGGGGGGGFFGGGGFGDGDCDGFGFGFFGGGD<DGGG3>?FFFFGFGGFGGFFFFBFF>:<0DFFBGF?FFFFFF(4>
@M04650:207:000000000-C238N:1:1101:21152:3094 1:N:0:19
ACTCCTACGGGAGGCAGCAGTGGGGAATATTGCACAATGGGCGCAAGCCTGATGCAGCCATGCCGCGTGTATGAAGAAGGCCTTCGGGTTGTAAAGTACTTTCAGCGGGGAGGAAGGGAGTAAAGTTAATACCTTTGCTCATTGACGTTACCCGCAGAAGAAGCACCGGCTAACTCCGTGCCAGCAGCCGCGGTAATACGGAGGGTGCAAGCGTTAATCGGAATTACTGGGCGTAAAGCGCACGCAGGCGGTTTGTTAAGTCAGATGTGAAATCCCCGGGCTCAACCTGGGAAC
+
GGGGGGGGGGGGGGGGGGGGGGGGGGGGGGGGGGGGGGGFGGGGGGGGGGGGGGGGGGGGGGGGGGGFGGGGGGGGGGGGGGGGGGGGGGGGGGEGGGGGGGGGGGGGGGFFGGGGEGGGGGGGGGGGGGFGGGGGGGGGGGGGGGGGGGGGGGCFGCEGGGGGGFGGGGGGGGGGGGGGGGGGGGGGGGGGGDGGGGGGGGCEGGGGGGGGGE>EGGGGG3EGGGGFFGGGFGDGGGFGFG>>GGCDFGG)7CDFFFFF?@*:9CCAFF4@=F)911C8>0FFFF>(4>>?7(
@M04650:207:000000000-C238N:1:1101:8159:3103 1:N:0:19
ACTCCTACGGGAGGCAGCAGTGGGGAATATTGCACAATGGGGGAAACCCTGATGCAGCAATGCCGCGTGAATGAAGAAGGCCCTCGGGTTGTAAAGTCCTTTCGGTGATGAGGAAGGCTAAGGTGTTAATAGAACTTGGGCAGGCCGTTAGTTACACAAGAAGCACCGGATAACTCCGGGCCCGAAGCCGCGGTAATACGGTGGGGCCGAGCGTTAATCGGAATGATTGGGCGTAAAGGGCACGCAGGCGGGGACTTAAGTGAGGTGTGAAAGCCCGGGGCTTAACCTAGGAAT
+
FGGGGGGGGGGGGGGGGGGGGGGGGGGGCFGGGCGGGGGGGGGGGGGGGGGG9EFGGG8F,EFGGDEGGGGFGGCEGFGFGG,D,FFG<+CFGGGDG,EGDFFGCB++5EF8FG4?7,,,,B?BFA+,,5CF,C,AAC8,,A+@++@+3+3C37,@,@+,D3,@8F,>*4*>FD,=,B*1:8*****4,:*BC188+2+;83=C*****/*2C7;8**:9*//7C+++3>;*72>7<>=*)*)877/75C3)9D)09*19+**2)295)//**)0),-9359<4*97906526)
@M04650:207:000000000-C238N:1:1101:21764:3152 1:N:0:19
ACTCCTACGGGAGGCAGCAGTAGGGAATCTTCCGCAATGGGCGAAAGCCTGACGGAGCAACGCCGCGTGAGTGATGAAGGTTTTCGGATCGTAAAACTCTGTTATTAGGGAAGAACAAATGTGTAAGTAACTGTGCATATCTTGACGGTACCTAATCAGAAAGCCACGGCTAACTACGTGCCAGCAGCCGCGGTAATACGTAGGTGGCAAGCGTTGTCCGGATTTATTGGGCGTAAAGCGAGCGCAGGCGGTTTCTTAAGTCTGATGTGAAAGCCCCCGGCTCAACCGGGGAGG
+
GGGGGGGGGGGDGGGGGGGGGGGGGGGGGGGGGGGGGGGGGGGGGGGGGGGGGGGGGGGGGGGGGGGGGGGDFGGGGGGGGGGGGGGGGGGGGGGGGGGFGGGGGGGGGGGGGGFGGGGGGGGGGGGGGGGGGGGGGGG9FGGGGGGGCGGGGGGGGGDGGGGGGGGGGGGGGGGGGGGGGGGGFGFGCEDGGGG>9FGGFGGGCCFGGGGGD/8CE=FGGG*AEDGFGGC5>EDEGGFGFGDFGDGG@DDGDGCFFFFFGFFD**:<FFFFF?>FFFGFFFGFFFFB;EFFFF
@M04650:207:000000000-C238N:1:1101:15681:3160 1:N:0:19
ACTCCTACGGGAGGCAGCAGTGGGGAATATTGCACAATGGGGGAAACCCTGATGCAGCCATGCCGCGTGAATGAAGAAGGCCTTCGGGTTGTAAAGTTCTTTCGGTGATGAGGAAAGCTTAGGTGTTAATAGCACTTGGGTATGACGTTAGTTACAGAAGAAGCACCGGCTAACTCCGTGCCAGCAGCCGCGGTAATACGGAGGGTGCGAGCGTTAATCGGAATGACTGGGCGTAAAGGGCACGCAGGCGGTGACTTAAGTGAGATGTGAAAGCCCTGGGCGTAACCTAGGAAT
+
GGGCFGGGGGGGGGGGGGGGGGGGGGGGGFGGGFFGGGGGGGGGGGGGGGGGGGGGGGGGGGGGGGGGGGGGGGGGGGGGGGGGGGGGGGGGGGGGGGGGGGGGGGGGGGGGFFFGGGGDFGGFGGGDGGGGGGGGGGGGGGGGGGGGGGGGGGGGGGGGGGGGGGGDEGGGGGGGGGGGGGGFFGGGGGGGDEGGGGGGGCCCGCEGGCCGGGGGGGGGGGGGGGGGGGGGFG:EGGFG@GEFGGGGFGD1>F6B=BFFFFGGF7FAFFFFFF4>B<C@:(97@EF<?FF>>)
@M04650:207:000000000-C238N:1:1101:17209:3172 1:N:0:19
ACTCCTACGGGAGGCAGCAGTGGGGAATCTTGCGCAATGGGCGAAAGCCTGACGCAGCGACGCCGCGTGAGGGATGACGGCCTTCGGGTTGTAAACCTCTTTCAGCTCCGACGAAGCGAGAGTGACGGTAGGAGCAGAAGAAGCACCGGCCAACTACGTGCCAGCAGCCGCGGTAATACGTAGGGTGCAAGCGTTATCCGGAATTATTGGGCGTAAAGAGCTCGTAGGCGGGCTGTCGCGTCGGCTGTGAAAACTCGGGGCTCAACGCCGAGCTTGCAGGCGATACGGGCAGGC
+
GGGGGGGGEDDGGDEGGGGGGFGFGGGGGFGEGGGEGGGGGGGEFGGGGGGGGGGEGGGGGGGGGGGGGCEGFGFGGGGG@>FFGFGCD7CFGGGGGGDFFGGGGFAFGCEEGFGGEE>:C7,3F=FCFC7BFGGGGAFFF@:7?F:B*<C*,CFFGD++FE9,8FC<CC:CF:?5C9C5@F*;C8CEEG9*///*2@9A:?88++3:<9EGGG88F7>00:6*15**+9C*):9:4CFG75B>5CCFF7:C750*.07>53/94C*(0.7))./73<D)8718@E5805)-,,
@M04650:207:000000000-C238N:1:1101:17674:3174 1:N:0:19
ACTCCTACGGGAGGCAGCAGTAGGGAATCTTCGGCAATGGACGAAAGTCTGACCGAGCAACGCCGCGTGAGTGAAGAAGGTTTTCGGATCGTAAAACTCTGTTGTTAGAGAAGAACAAGGACGTTAGTAACTGAACGTCCCCTGACGGTATCTAACCAGAAAGCCACGGCTAACTACGTGCCAGCAGCCGCGGTAATACGTAGGTGGCAAGCGTTGTCCGGATTTATTGGGCGTAAAGCGAGCGCAGGCGGTTTCTTAAGTCTGATGTGAAAGCCCCCGGCCCAACCGGGGAGG
+
GGGGGGGGGGGGGGGGGGGGGGGGGGGGGGGFFGGGGGGGFGGGGGEGGGGGGGGGGGGGGGGGGGGGGDGGFGGGGGGGE?FGGGDGGGGGGGGGGGGGCFGGGGGGGGGFFFGGGFFFFBEFGGGGGGGGGGGGGGGGGGFEFGEGGGGFGFGGGGG>FGGGFEEEEGGGGGGGGGGFGGGGGGGCG5EGGGCGFGGFCEGBCGGGGGGGEEE85C*9C<E:CF9EGGGGFGGGGGFGFGF>DCC<><CDC<79/*07<1>CFG7:F?6F*07)-7CB3(1));573B5(4;
@M04650:207:000000000-C238N:1:1101:16476:3273 1:N:0:19
ACTCTACGGGAGGCAGCAGTAGGGAATCTTCGGCAATGGACGAAAGTCTGACCGAGCAACGCCGCGTGAGTGAAGAAGGTTTTCGGATCGTAAAACTCTGTTGTTAGAGAAGAACAAGGACGTTAGTAACTGAACGTCCCCTGACGGTATCTAACCAGAAAGCCACGGCTAACTACGTGCCAGCAGCCGCGGTAATACGTAGGTGGCAAGCGTTGTCCGGATTTATTGGGCGTAAAGCGAGCGCAGGCGGTTTCTTAAGTCTGATGTGAAAGCCCCCGGCTCAACCGGGGAGGG
+
GGGGGGGGGGGGGGGGGGFEFGGGGGGGGGGGGGGGGGGGGGGGGGGGGGEFFGGGGGGGGGGGGGGGEGFGGGGGGGGGGGGGGGGGGGGGGGGGGGGGGGGGGGGGGGGGGGGGGGGGGGGGGGGGGGGGGGGGGGGGGGGGGGGGGGGGGGGGGGGGGGGGGGGGGGGGGGGGGGGGGGGGGGGGGGGGGGGGGGGGGGGFGGGGFGFGGED=FGGG=7EF?FFFGGGG5CDGGGFGFGFFGGGGFG<55F7FFFF=9?FDFGGBFF?BFFFFFFGF38=@FF>>>B)4>F
@M04650:207:000000000-C238N:1:1101:9868:3364 1:N:0:19
ACTCCTACGGGAGGCAGCAGTAGGGAATTTTTCACAATGGGCGAAAGCCTGATGGAGCAATGCCGCGTGAATGATGAAGGTCTTATAGATTGTAAAATTCTTTTATTTGGGAAGAAAAGTTGGATTAGGAAATGAATCTAACCTGACGGTACCATTTGAATAAGTATCGGCTAACTATGTGCCAGCAGCCGCGGTAATACATAGGATGCAAGCGTTATCCGGATTTACTGGGCGTAAAACGAGCGCGGGTGGGTTAGTAAGTCTGGTGTTAAATGCAGTAGCTTAACTATTGT
+
GGGGGGGFGGGGGGGGGGGGGGGGGGGGGGGGGGGGGGGGGGGGGGGGG?FGGGGFGGGGGGGGGGGGEGGGGGGGGGGGGGGGGGCGGGGGGGGGGGGGGGGGGGGGGGGFGGFGGGGGGGGGGGGGGGGGGGGGGGGGGGGFCFGGGGGGBFGGGGGGGGGGGGGGGGGGGGGGGGGGGGGGGGGGGGDGGGCGGGGGGGF9BFGGGGGGGGEGEGGGGGGEGGGGGFGGFGDG5FFGEG>BDGG:BCDGGDG>FFFFGFDDBF>7>EFFFFFFFAC@42*=?FFBF=FF<
@M04650:207:000000000-C238N:1:1101:18808:3395 1:N:0:19
ACTCCTACGGGAGGCAGCAGTGGGGAATATTGCACAATGGGGGAAACCCTGATGCAGCCATGCCGCGTGAATGAAGAAGGCCTTCGGGTTGTAAAGTTCTTTCGGTGATGAGGAAAGCTTAGGTGTTAATAGCACTTGGGTATGACGTTAGTTACAGAAGAAGCACCGGCTAACTCCGTGCCAGCAGCCGCGGTAATACGGAGGGTGCGAGCGTTAATCGGAATGACTGGGCGTAAAGGGCACGCAGGCGGTGACTTAAGCGAGATGTGACAGCCCTGGGCTTAACCTAGGAAT
+
GFDCCCCE:FG-FFGGGGFGFFGGGGGGFGGGFGGAEGEEGGGECF@FFAEE<FGGG@CEEEGDGE@FG:CFEFGEGGGC@<FGGGGGGEGGGFEAFEFGGDAFE4BA@?EFGGFCEG9FFCGGGGDGGGG?<EG8DFGGBACDCFGFGCCFFFFFFFEGGFGGGEGEEGCEGGGGBECC8EEFGGGGGGGGGGGED@;CGEEEGEGGEGC7EGCEG=FGGCE5<+<<?DCC5>7CDFFD>FE>9<C<:DDDG<D?BFFF+8D<@CF9FF*@?>>E??FFFFCFFF*-594?A)
@M04650:207:000000000-C238N:1:1101:22434:3411 1:N:0:19
ACTCCTACGGGAGGCAGCAGTGGGGAATATTGGACAATGGGCGAAAGCCTGATCCAGCAATGCCGCGTGAGTGATGAAGGCCTTAGGGTTGTAAAGCTCTTTTACCCGGGATGATAATGACAGTACCGGGAGAATAAGCCCCGGCTAACTCCGTGCCAGCAGCCGCGGTAATACGGAGGGGGCTAGCGTTGTTCGGAATTACTGGGCGTAAAGCGCGCGTAGGCGGCTTTGTAAGTTAGAGGTGAAAGCCCGGAGCTCAACTCCGGAATTGCCTTTAAGACTGCATCGCTAGA
+
GGGGGGGGGGGGGGGGGGGGGGGGGGGGGGGGGGGGGGGGGGGGGGGGGGGGGGGGGGGGGGGGGEGGGGGGGGGGGGGGGGGGGGGGGGGGGEFGFGGGGGGGGGGGGGGGGGGGGGGGGGGGGGGGGGGGGGGGGGGGGGGGGGGGGGGGGGGGGGGGGGGGGGGGGGGGGGGGGGGGGGGGGGGGGGGGGGGGGGGGGGGGGGGGGGEGCGGGGGGGGGGGGGGDGGGFF?FGGD=>FG@FGGFFFGGGGGGEF?@FFFGGECGFFF?FFFFFFFCF6<FFFFFF?FEBB
@M04650:207:000000000-C238N:1:1101:10501:3414 1:N:0:19
ACTCCTACGGGAGGCAGCAGTGGGGAATCTTGCGCAATGGGCGAAAGCCTGACGCAGCGACGCCGCGTGAGGGATGACGGCCTTCGGGTTGTAAACCTCTTTCAGCTCCGACGAAGCGAGAGTGACGGTAGGAGCAGAAGAAGCACCGGCCAACTACGTGCCAGCAGCCGCGGTAATACGTAGGGTGCAAGCGTTGTCCGGAATTATTGGGCGTAAAGATCTCGTAGGCGGTCTGTCGCGTCGGCTGTGAAAACTCGGGGCTCAACCCCGAGCTTGCAGTCGATACGGGCAGGG
+
FF@FGGGFGGGGGGC@:FFFGGGG@FGFGCCFDE@6@FGGGG:FCFGGGGGGGGGCG:C7:=CCCCF=:BCFEFFCFG@CGCCF=CB:FEGGC<C?,CFF<,DB<FFGCEF@7>+>:<:FFGGGGGB:FDCCCFFF@FGGGCFGC3=C:<1=<CFCFC+4<C9,B:BCCEEGG5?EEEF*<<@>>E5/CG9;58C/CFCC*CC88<9+3?*:C58:FFF*+:CFFDCEGGGEED4+:5:5>GB3)CD*)*2:7<DFBF>):537?FGFF35@>DF5:3969:D)0)7:B))3,(
@M04650:207:000000000-C238N:1:1101:13515:3453 1:N:0:19
ACTCCTACGGGAGGCAGCAGTGGGGAATATTGCACAATGGGCGCAAGCCTGATGCAGCCATGCCGCGTGTATGAAGAAGGCCTTCGGGTTGTAAAGTACTTTCAGCGGGGAGGAAGGGAGTAAAGTTAATACCTTTGCTCATTGACGTTACCCGCAGAAGAAGCACCGGCTAACTCCGTGCCAGCAGCCGCGGTAATACGGAGGGTGCAAGCGTTAATCGGAATTACTTGGCGTAAAGCGCACGCAGGCGGTTTGTTAAGTCAGATGTGAAATCCCCGGGCTCAACCTGGGAAC
+
GGGGGGGGGCGFFGC;FBFCFGFEGGGGDGGGGFGGFFGGGFCFFGGGFGFGGGC9E<FFFFGGGGE=FGGGGCFGGFGGGGGGGGGGFDE?F?FFAFGFGGD,FECFGGGGG7CECF8:FGGGGGGGAGCCDFFGGGFFGGGGFGEBFGGG7*F@@@FFCEFGGGGGGEGGGFCGFCGD@GFE7CFGGG=8*3:BGG?FG5CGDECEGGGGEG?CCDCGDDEGFEFF+*<CB=5:<D6C)))09CDGFGDGDDCFFF4B<72:*::>=F*79=;)4,9<32CFFF@??F@<:-
@M04650:207:000000000-C238N:1:1101:6789:3456 1:N:0:19
ACTCCTACGGGAGGCAGCAGTGGGGAATCTTGCGCAATGGGCGAAAGCCTGACGCAGCGACGCCGCGTGAGGGATGACGGCCTTCGGGTTGTAAACCTCTTTCAGCTCCGACGAAGCGAGAGTGACGGTAGGAGCAGAAGAAGCACCGGCCAACTACGTGCCAGCAGCCGCGGTAATACGTAGGGTGCAAGCGTTGTCCGGAATTATTGGGCGTAAAGAGCTCGTAGGCGGTCTGTCGCGTCGGCTGGGAAAACTCGGGGCTCAACCCCGAGCTTGCAGTCGATACGGGCAGGG
+
GGGGGGGGGGGGGGGGGGGGFGGGGGGGGGGGFGGGGGGGGGGGGGGGGGGGGGGCFGGFGGGGGGGGGGGGGGGGGGGGGGGGGGGGDGGGGGFFGGGGGGGGGGFGGEGGGGG7CEFGGGGGFFGGEGGGG,:D:DD:FFFF7CCFGEGGGGFDGFCGGGCGFGGGFGGGGGGGFCFG++18*;CCCCFGG;EEGGGGE;CC8:EFFGGGEEGEG>*7*:AE*:CGGG5CEGGGFG>C77;B3C3*)9CC*CFFDB)7:)1*9**45.00))9;2)>@:<9).)04>ED01,
@M04650:207:000000000-C238N:1:1101:13412:3492 1:N:0:19
ACTCCTACGGGAGGCAGCAGTAGGGAATCTTCGGCAATGGACGAAAGTCTGACCGAGCAACGCCGCGTGAGTGAAGAAGGTTTTCGGATCGTAAAACTCTGTTGTTAGAGAAGAACAAGGACGTTAGTAACTGAACGTCCCCTGACGGTATCTAACCAGAAAGCCACGGCTAACTACGTGCCAGCAGCCGCGGTAATACGTAGGTGGCAAGCGTTGTCCGGATTTATTGGGCGTAAAGCGAGCGCAGGCGGTTTCTTAAGTCTGATGTGAAAGCCCCCGGCTCAACCGGGGAGG
+
GGGGGGGGGGGEGGGGGGGGGGGGGGGGGGFGGGGGGGGGGGGGGGEEGGGGGGGGGGGGGGGGGGGGGGGGGGGGGGGGGGGGGGGGGGGGGGGGGGGGGGGGGGGGGGGGGGGGGGFFGGGGGGGFGGGGGGGGGGFGGGGGGGGGGGGGGGGGGGGGGGGGGGGGGGGGGGGGGGGGGGGGGGGGGGGGGGGGGGGGGGGGGGGGGGGGGGGGGGGGGGGGEGGGCFGGEDGGGGFDEGFFGGGGEGGGGGGFFF?FGFGGFGGFFFFFFF47(2DDFFDFFFFFFFFF6B
@M04650:207:000000000-C238N:1:1101:6209:3548 1:N:0:19
ACTACTACGGGAGGCAGCAGTAGGGAATCTTCGGCAATGGACGAAAGTCTGACCGAGCAACGCCGCGTGAGTGAAGAAGGTTTTCGGATCGTAAAACTCTGTTGTTAGAGAAGAACAAGGACGTTAGTAACTGAACGTCCCCTGACGGTATCTAACCAGAAAGCCACGGCTAACTACGTGCCAGCAGCCGCGGTAATACGTAGGTGGCAAGCGTTTTCCGGCTTTATTGGGCGTAAAGCGAGCGCAGGCGGTTTCTTAAGTCTGATGTGAAAGCACCCGGCTCAACCGGGGAGG
+
FGG,CFGGGGGGGGGCBFGGGGFGGGFGFFGGGF:FGGGGGGGGF:FDAFGG9@FGGDEFGGG7C@FGGGGGGGGGAFGF,BFEDG>F7FECGGGGGGGG<FFFEFEF9DFGFCGFFGG8A,CFGFEGGGGGFFEF,@EEGGDGGGC<FFGFGGGGEGFGC@FFFFGDECCBFFG?F:F,B7,<7CC:,:=EEGCEGCEFBE=C+?*=8CCD8A**:DD<*)*:++<<+C5A:C3:DFFDFG37D7<35C397*:@F?@9AB*C*0:<F?F6*7)8:()0799*=?)7(7)(41
@M04650:207:000000000-C238N:1:1101:20145:3601 1:N:0:19
ACTCCTACGGGAGGCAGCAGTGGGGAATATTGCACAATGGGCGCAAGCCTGATGCAGCCATGCCGCGTGAATGAAGAAGGCCTTCGGGTTGTAAAGTTCTTTCGGTGATGAGGAAAGCTTAGGTGTTAATAGCACTTGGGTATGACGTTAGTTACAGAAGAAGCACCGGCTAACTCCGTGCCAGCAGCCGCGGTAATACGGAGGGTGCGAGCGTTAATCGGAATGACTGGGCGTAAAGGGCACGCAGGCGGTGACTTAAGTGAGATGTGAAAGCCCTGGGCTTAACCTAGGAAT
+
GGGGGGGGGGGGGGGGGGGGGGGGGGGGGGGGGGGFGGGGGGGGGGGGGGGGGGGGGGGGGGGGGGGGGGGGGGGGGGGGGGGGGGGGGGGGGGGGGGGGGGGGGGGGGGGGGGGGGGGGGGGFGGGFGGGGGGGGGGGGGGGGGGGGGGGGGGGGGGGFGGGGGGGGGGGGGGGGGGGGGGGGGGGGFGGGGGGGGGGGGGGGGGGGGGGGGGGGGGGFGGGGGGGGGGGGFGGGGGFGFFDEGDGGFG<7CFGBF49FCFGFFFDBFFFF4F>F?FGFF<CFFFFAF4;29)
@M04650:207:000000000-C238N:1:1101:19566:3618 1:N:0:19
ACTCCTACGGGAGGCAGCAGTGGGGAATATTGCACAATGGGGGAAACCCTGATGCAGCCATGCCGCGTGAATGAAGAAGGCCTTCGGGTTGTAAAGTTCTTTCGGTGATGAGGAAAGCTTAGGTGTTAATAGCACTTGGGTATGACGTTAGTTACAGAAGAAGCACCGGCTAACTCCGTGCCAGCAGCCGCGGTAATACGGAGGGTGCGAGCGTTAATCGGAATGACTGGGCGTAAAACGAGCGCGGGTGGGTTAGTAAGTCTGGTGTTAAATGCAGTAGCTTAACTATTGTAT
+
GGGGGGGGGGGGGGGGGGGGGGGGGGGGGGGGGGGGGGGGGGGGGGGGGGGGGGGGGGGGGGGGGGGGGGGGGGGGGGGGGGFGGGGGGGGGGGGGGGGGGGGGGFGGGGFGGGGGGGGGGGGGGGGGGGGGGGGGGGGGGGGGGGGGGGGGGGGGGGGGGGGGGGGGGGGGGGGGGGGGGGGGGGGGGGGGGGGGGGGGGGGGGEEGGGGGGGGGGGGGGGGFGGGGGGGGFGDEGGFGFGFFGGGGFGGG7<FFFF@FGFCGFFFB:=FFFFFFFAFFB97@=BF<AFBF>:
@M04650:207:000000000-C238N:1:1101:7884:3619 1:N:0:19
ACTCCTACGGGAGGCAGCAGTGGGGAATATTGCACAATGGGCGCAAGCCTGATGCAGCCATGCCGCGTGTATGAAGAAGGCCTTCGGGTTGTAAAGTACTTTCAGCGGGGAGGAAGGGAGTAAAGTTAATACCTTTGCTAATTGACGTTACCCGCAGAAGAAGCACCGGCTAACTCCGTGCCAGCAGCCGCGGTAATACGGAGGGTGCAAGCGTTAATCGGAATGACTGGGCGTAAAGGGCACGCAGGCGGTGACTTACGTGAGATGTGAAAGCCCTGGGCATAACCTAGGAGT
+
GFGGGGGGGGGGGGGGGGGGGGGGGGGGGGGGFGGGGGGGGGGGGFCFGGGGEFG9FGGGFGGGGGGGGE,CCFGGGGGGGGCCE@FD4B>CEFGCFFGFFGFFECF:BF6+38D,CFFCF8:<BFGGDF,<FFGE<A,,,><,;FGGDAC9,@:FGCGGFCFGG:C>CEFEC7BEGE***1;<FFC72=C8>*B*BF+B***2:;85CC7=?5CC5DF*:>C=8<<:C4*:):)//26959)8C)1/77))93**9?*7CFGCFG*<?*98=45@08C3>(*)19<:?@4>(.
@M04650:207:000000000-C238N:1:1101:23320:3620 1:N:0:19
ACTCCTACGGGAGGCAGCAGTAGGGAATCTTCGGCAATGGACGAAAGTCTGACCGAGCAACGCCGCGTGAGTGAAGAAGGTTTTCGGATCGTAAAACTCTGTTGTTAGAGAAGAACAAGGACGTTAGTAACTGAACGTCCCCTGACGGTATCTAACCAGAAAGCCACGGCTAACTACGTGCCAGCAGCCGCGGTAATACGTAGGTGGCAAGCGTTGTCCGGATTTATTGGGCGTAAAGCGAGCGCAGGCGGTTTCTTAAGTCTGATGTGAAAGCCCCCGGCTCAACCGGGGAGG
+
GGGGGGGGGGGGGGGGGGGGGGGGGGGGGGGGGGGGGGGGGGGGGGGGGGGGGGGGGGGGGGGGGGGGGGGGGGGGGGGGGGGGGGGGGGGGGGGGGGGGGGGGGGGGGGGGGGGGGGFCFGGFFGGGGGGGGGGGGGFGGGGGGGGGGGGGGF=FGGGGGGGGGGGGGGGGGGGGGGGGGGGGGGGGGGGGGGGGGGGGFGGGGGFFGGGGGGGGGGGGGG5EFGG?FFCFDGGGGGFDDGFFGGGGEGD3C37@FFFFFFGG4**6FFFFF4>>1;GFB09?FFFBFEF07;
@M04650:207:000000000-C238N:1:1101:21751:3652 1:N:0:19
ACTCCTACGGGAGGCAGCAGTAGGGAATCTTCGGCAATGGACGAAAGTCTGACCGAGCAACGCCGCGTGAGTGAAGAAGGTTTTCGGATCGTAAAACTCTGTTGTTAGAGAAGAACAAGGACGTTAGTAACTGAACGTCCCCTGACGGTATCTAACCAGAAAGCCACGGCTAACTACGTGCCAGCAGCCGCGGTAATACGTAGGTGGCAAGCGTTGTCCGGATTGATTGGGCGTAAAGCGAGCGCAGGCGGTTTCTTAAGTCTGATGTGAAAGCCGCCGGCTCAACCGGGGAGG
+
GGGGGFGFGGGFFGDGGGGGGGGGGGGGGGGGGGGGGGGGGGGGGEGGGAFGGFFGGEGGGGCGCFF>FFGFGGGGGGGGFGGGFCFGGDGGGFFGGGGGGGGGEFGGGGGGGGGGGGEFGGFCFDGGGGGGFGGGGGG7FFCFGCGCFG?FGGG<FBFGGGG,:CD<FEFEGCDFFGEGGGFGGGGGCBECGCGGGGGGBFGGC9BGFGFC5*;C=>7<CD***3CCFCCCD:9CCGFGFG>39DGG@DDD)97?FFF?<67C*:C)9@FFF?:),45:5>D46?)795)(,7
@M04650:207:000000000-C238N:1:1101:25586:3680 1:N:0:19
ACTCCTACGGGAGGCAGCAGCGAGGAATATTGCACAATGGAGGAAACTCTGATGCAGTAACGCCGCGTGGGGGAAGAAGACCTTCGGGTTGTAAACCTCTTTTAGGTCGGACGAGTGAGGACGGTACGATCAGAATAAGTCTCGGCTAACTACGTGCCAGCAGCCGCGGTAAGACGTAGGAGGCGAGCGTTATCCGGATTCACTGGGCGTAAAGCGCATGTAGGCGGTTTGTTAAGTCAGATGTGAAATCCCCGGGCTCAACCTGGGAACTGCATCTGATACTGGCAAGCTTG
+
FGGGGGGGGGGFGGGGGGGGGGDGGGGGGGGGGGGGGGGGGFGGGGGGFGGGGGGGGGGGGGGGGGGGGGGGGGGGGFGGGGGGGGGGGGGGGGGGGGGGGGGGGCFFGGGGGGGGGGGGGGGGGGGGGGFGGGGGGCFFGGFGGGGDGDGGGGGGGEGGGGGGDGGGGGGGGGGGFGGGGGGGG=CEGGGGCGGGGGGCFGGGGGCGGGGGGGFG=DDD:FGGGDGEEDEGFGGGGGFGFGFFGGGGFFCGGGGEE:F@F?CD>GG:FF?@FFFFFF7FFFGF:>FBBF6<?
@M04650:207:000000000-C238N:1:1101:18816:3685 1:N:0:19
ACTCCTACGGGAGGCAGCAGTAGGGAATCTTCGGCAATGGACGAAAGTCTGACCGAGCAACGCCGCGTGAGTGAAGAAGGTTTTCGGATCGTAAAACTCTGTTGTTAGAGAAGAACAAGTGGGAGAGTAACTGCTCCCGCCTTGACGGTATCTAACCAGAAAGCCACGGCTAACTACGTGCCAGCAGCCGCGGTAATACGTAGGTGGCAAGCGTTGTCCGGATGTATTGGGCGTAAAGCGAGCGCAGGCGGTTTCTTAAGTCTGATGTGAAAGCCCCCGGCTCAACCGGGGAGG
+
GGGGGGGGGGGGGGGGGGGGGGGGGGGGGGGGGGGGGGGGGGGGGGGGGGGGGGGGGGGGGGGGGGGGGGGGGGGGGGGGDGGGGGGGGGGGGGGGGGGGGGGGGGGGGGGGGGGGGGGDFGGFGGGDGGGGGGGGGGGGGGGGGGGGGGGGGGGGGGGGGGGGGGGGGGEGGGGGGGGGGFGGGGFGGGGGGGGGGGGGGGGDGGGFGGGFEE;C=CGGGGE7CFCGGGGCDEGGGGBCEGEFGGGGEGGC3<7@FF??2@7CF7C-09FFF44<02DD@>D=*5702559;F
@M04650:207:000000000-C238N:1:1101:21474:3725 1:N:0:19
ACTCCTACGGGAGGCAGCAGTAGGGAATCTTCGGCAATGGACGAAAGTCTGACCGAGCAACGCCGCGTGAGTGAAGAAGGTTTTCGGATCGTAAAACTCTGTTGTTAGAGAAGAACAAGTAGGAGAGTAACTGCTCTTACCTTGACGGTATCTAACCAGAAAGCCACGGCTAACTACGTGCCAGCAGCCGCGGTAATACGTAGGTGGCAAGCGTTGTCCGGATTTATTGGGCGTAAAGCGAGCGCAGGCGGTTTCTTAAGTCTGATGTGAAAGCCCCCGGCTCAACCGGGGAGG
+
GGGGGGGGGGGGGGGGGGGGGGGGGGGGGGGGGGGGGGGGGGGGEGGGGGGGGGGGGGGGGGGGGGGGGGGGGGGGGGGGGGGGGGGGGGGGGGGGGGGGGGGGGGGGGGGGGGGGGGGFGGGFFGGGGFGGGGGEGGFGGGGGGGGGGGGGGGGGGG?EFGFGGGGGGGGGFGGGGGGGGGGGGGGGGGGGGGGGGGGGFGGGGGGGDGGGGGGGGGGGG<CCFGGGGGFGFGGGGGFGFGFEGGGGFGGDGGGF?76BFBFGFGFFFFFFFFFFF9DDEFGF4F:9BFF0>F
@M04650:207:000000000-C238N:1:1101:13073:3750 1:N:0:19
ACTCCTACGGGAGGCAGCAGTGGGGAATCTTGCGCAATGGGCGAAAGCCTGACGCAGCGACGCCGCGTGAGGGATGACGGCCTTCGGGTTGTAAACCTCTTTCAGCTCCGACGAAGCGAGAGTGACGGTAGGAGCAGAAGAAGCACCGGCCAACTACGTGCCAGCAGCCGCGGTAATACGTAGGGTGCAAGCGTTGTCCGGAATTATTGGGCGTAAAGAGCTCGTAGGCGGTCTGTCGCGTCGGCTGTGAAAACTCGGGGCTCAACCCCGAGCTTGCAGTCGATACGGGCAGGC
+
FGGGGGGGGGGGGGGGGGGGGFGGGGGGGGGGGGGGGGGGGGGDCGGGGGGGGGGGGGGGGGGGGGGGGGGGGGGGGGGGGGGGGGGGGGGGGGGGGGGGGGFGGGGGGGGGGGDEEGGDEGGGFGEECFFFDC@FFGFGGFFFGGGFGDGDECFFFGE>CCGGFFGFGE@C>8CCCGGGFGGGG?GGFFC5EEGGGGGGGGGF?+C?FFEFGGEEGFF<*:FECEGG?DGG>EGGG3<DB<3:D577@*:DFG6?3:5>=8CC?CC?BB)7)5))-5C/9(/5<5>?93),-(
@M04650:207:000000000-C238N:1:1101:22757:3775 1:N:0:19
ACTCCTACGGGAGGCAGCAGTAGGGAATTTTTCACAATGGGCGAAAGCCTGATGGAGCAATGCCGCGTGAATGATGAAGGTCTTATAGATTGTAAAATTCTTTTATTTGGGAAGAAAAGTTGGATTAGGAAATGAATCTAACCTGACGGTACCATTTGAATAAGTATCGGCTAACTATGTGCCAGCAGCCGCGGTAATACATAGGATGCAAGCGTTATCCGGATTTACTGGGCGTAAAACGAGCGCGGGTGGGTTAGGAAGTCTGGTGTTAAATGCAGTAGCTTAACTATTGT
+
FDGGGGGGEEECFGD@FGFGEFGGGGFGGCEFGGGFGGGCGGGGEGGFE<CEDEGDFFFGGGFGE7@@FGFGGFGGCFGCFCFAFGGG<AGGGGGGGGGGGGFGC<AF@FD8F@F8FFFFFGGFGFGGGFFEGGGGGGGGGDFG8EG7CFGGGGGGGGGGFGGGGGGGGGGFFCGGGGGG9EGFFCG:F3CEGECCE@EGGFE;@FGFCFGCD=EGGGGFEDECE?7CE+0CFEGEGGFGBDAAC5CCDDDDGDGF5)/8:9D>FG*()766*98FBBFFFA769?=A47@A5
@M04650:207:000000000-C238N:1:1101:17397:3793 1:N:0:19
ACTCCTACGGGAGGCAGCAGTAGGGAATCTTCCGCAATGGACGAAAGTCTGACGGAGCAACGCCGCGTGAGTGAAGAAGGTTTTCGGATCGTAAAACTCTGTTGTTAAAGAAGAACAAGGATGAGAGTAACTGCTCATCCCCTGACGGTATTTAACCAGAAAGCCACGGCTAACTACGTGCCAGCAGCCGCGGTAATACGTAGGTGGCAAGCGTTGTCCGGATTTATTGGGCGTAAAGCGAGCGCAGGCGGTTCGTTAAGTCTGATGTGAAAGCCCCCGGCTCAACCGGGGAGG
+
GGGGGGGGGGGGGGGGGGGGGGGGGGGGGGGGGGGGGGGGGGGGGGGGGGGGGGGGGGGGGGGGGGGGGGGGGGGGGGGGFGGGGGGGDGGGGGGGGGGGGGGGGGGGGGGGGGGGGGFEFGGGGGGGGGGGFGGGGGGFFGGGGGGGGGGGGGGGGGGGGGGGGGGG7CGGGGGGGGGGGGGGGGFFGGGGGGGGGGGGF9CCGG56BFFGGG58EFFGEDCCFGCFGGFGFGGGGGFGEDEDDGG:>GGCDD)8?>FF0=:DFDF>4=FFFF:FB;GFF0*6?F>>>ED((7
@M04650:207:000000000-C238N:1:1101:12844:3795 1:N:0:19
ACTCCTACGGGAGGCAGCAGTAGGGAATTTTTCACAATGGGCGAAAGCCTGATGGAGCAATGCCGCGTGAATGATGAAGGTCTTATAGATTGTAAAATTCTTTTATTTGGGAAGAAAAGTTGGATTAGGAAATGAATCTAACCTGACGGTACCATTTGAATAAGTATCGGCTAACTATGTGCCAGCAGCCGCGGTAATACATAGGATGCAAGCGTTATCCGGATTTACTGGGCGTAAAACGAGCGCGGGTGGGTTAGTAAGTCTGGTGTTAAATGCAGTAGCTTAACTATTGT
+
GGGGGGGGGGGGGGGGGGGGGGGGGGGGGGGGGGGGGGGGGGGDGGGGGGGGGGGGGGGGGGGGGGGGGGGGGGFGGFGGGGGGGFEEFAFGGGGGGGGGFGGFGGF9FF7FFGGGGFG<<DEGGGGGGGFGCFEGFGGGGGGGGGGGGGGGGGGGGGFGGGGFGFEGGEFFGGGGGGGGGGFGGGFEGGGGGG8EGGGGGGGGGGFFFGGGGGEGDGGGDGDGEFGFCFGGFGGGGGFFEGFFGDGGFGGGGG<5>=?777>FB<08<:F7?7@@<AGFFFF4FFF24=6>>
@M04650:207:000000000-C238N:1:1101:23733:3798 1:N:0:19
ACTCCTACGGGAGGCAGCAGTGGGGAATATTGCACAATGGGGGGAACCCTGATGCAGCCATGCCGCGTGAATGAAGAAGGCCTTCGGGTTGTAAAGTTCTTTCGGTGATGAGGAAAGCTTAGGTGTTAATAGCACTTAGGTATGACGTTAGTTACAGAAGAAGCACCGGCTAACTCCGTGCCAGCAGCCGCGGTAATACGGAGGGTGCGAGCGTTAATCGGAATTACTGGGCGTAAAGCGCACGCAGGCGGTTTGTTAAGTCAGATGTGAAATCCCCGGGCTCAACCTGGGAAC
+
GGGGGGGGGGGGGGGGGGGGGGGGGGGGGGGGGGGGGGGGGGGGGGGGGGGGGGGGGGGGGGGGGGGGGGGGGGGGGGGGGGGGGGGGGGGGFGGGGGGGGGGGGGGGGGGGGGGGFGGFGGGGGGGGGGGGGGGGGGGGGGGGGGGFGGGGGGGGGGFGGGGGGGFGGGGGGGGGGGGGGGGGGGGGGGGGGGDEFGGGGEEEGGGEGG=CC=EGGGGGGGGGGGGGGGFGFGGGGFFGFGFFGDGDEGGDGGGFFFFFGF>FFC7:=?FBFF@FB9DDEBGFFFFF?FFF:,
@M04650:207:000000000-C238N:1:1101:17049:3807 1:N:0:19
ACTCCTACGGGAGGCAGCAGTGGGGAATCTTGCGCAATGGGCGAAAGCCTGACGCAGCGACGCCGCGTGAGGGATGACGGCCTTCGGGTTGTAAACCTCTTTCAGCTCCGACGAAGCGAGAGTGACGGTAGGAGCAGAAGAAGCACCGGCCAACTACGTGCCAGCAGCCGCGGTAATACGTAGGGTGCAAGCGTTGTCCGGAATTATTGGGCGTAAAGAGCTCGTAGGCGGTCTGTCGCGTCGGCTGTGAAAACTCGGGGCTCAACCCCGAGCTTGCAGTCGATACGGGCAGGG
+
GGGGGFFGGGGGGGGGGGGGGGGGGGEGGGGGGGGGGGGGGGGGGGGGGGGGGGGGGGGGGGGGGGGGGGGGGGFGGGGGGGGGGGGGGEGGGGGGGGGGGGGGGGGGGGGGGGGGGGGGGGGGGGGC*@@G:7FGGFCFGGFFGGGGGGG>FDEFGGFGGGDFFA@FGGGGC:EDGFCFCCGGGGGGGGGGGGGD5:@EG*:>8@FF9?FGGGGGDF7<FGCCCC5CCGG=BGCGFGFGFDFBGGC*)27:*><=:BEFE>DC@C<:;B).<)<?B)**9:9>FBFFB@::>(
@M04650:207:000000000-C238N:1:1101:13122:3855 1:N:0:19
ACTCCTACGGGAGGCAGCAGTAGGGAATCTTCGGCAATGGACGAAAGTCTGACCGAGCAACGCCGCGTGAGTGAAGAAGGTTTTCGGATCGTAAAACTCTGTTGTTAGAGAAGAACAAGGACGTTAGTAACTGAACGTCCCCTGACGGTATCTAACCAGAAAGCCACGGCTAACTACGTGCCAGCAGCCGCGGTAATACGTAGGTGGCAAGCGTTGTCCGGATTTATTGGGCGTAAAGCGAGCGCAGGCGGTTTCTTAAGTCTGATGTGAAAGCCCCCGGCTCAACCGGGGAGG
+
GGGGGGGGGGGGGGGGGGGGGGGGGGGGGGGGGGGGGGGGGGGGGGGGGGGGGGGGGGGGGGGGGGGFGGGGFGGFGGGGGGGGGGGDGGGGGGGGGGGGGGGGGGGGGGGGGGGGGGGGGGGFGGGGFGGGGGGGGGGGGGGGGGGGGGGGGGGGGGGGGGGGGGGGGGGGGGGGGGGFGGGGGGGGGCGGGGGGGGGGFGGGF+8EFGGGDGGGGGGDEDCCCCCFGGFGFGGGGGFD>DDFDGGGEGGDG3>=FFF@GFFG4CFFFFBFFFF>:1DEE6CFFFF>BFF09B
@M04650:207:000000000-C238N:1:1101:18348:3870 1:N:0:19
ACTCCTACGGGAGGCAGCAGTGGGGAATATTGCACAATGGGCGCAAGCCTGATGCAGCCATGCCGCGTGTATGAAGAAGGCCTTCGGGTTGTAAAGTTCTTTCGGTGATGAGGAAAGCTTAGGTGTTAATAGCACTTGGGTATGACGTTAGTTACAGAAGAAGCACCGGCTAACTCCGTGCCAGCAGCCGCGGTAATACGGAGGGTGCGAGCGTTAATCGGAATGACTGGGCGTAAAGGGCACGCAGGCGGTGACTTAAGTGAGATGTGAAAGCCCTGGGCTTAACCTAGGAA
+
GGGGGGGGGGGFGGGDGGGGGGGGGGGGGGGGGGGGGGGGGGGGGGGFGGGGGGGGGGFGGGGGGGGGGGGGGGGGGGGGGGGGGFGGGEGGGGGGGGGGGGGGGFGGGGGGFCFGFGFGGGGCFFFGGGGGGGGGGFGFFGGGGGG@FGGGGGGGGGGGGGFDGGGGGGGDGGGGGGGGGGGGGGGGGGGGGGGGGGDGEGGGGE8ECGCCGEGGGG=FGGGGGGGC9CGGFGGDGGFGFGFDGG<C>9>5C*CB4@@F<=>FFGGFF?@8@555:1F3)47??9B2?F:7)
@M04650:207:000000000-C238N:1:1101:23220:3900 1:N:0:19
ACTCCTACGGGAGGCAGCAGTGGGGAATATTGCACAATGGGCGCAAGCCTGATGCAGCCATGCCGCGTGTATGAAGAAGGCCTTCGGGTTGTAAAGTACTTTCAGCGGGGAGGAAGGGAGTAAAGTTAATACCTTTGCTCATTGACGTTACCCGCAGAAGAAGCACCGGCTAACTCCGTGCCAGCAGCCGCGGTAATACGGAGGGTGCAAGCGTTAATCGGAATTACTGGGCGTAAAGCGCACGCAGGCGGTTTGTTAAGTCAGATGTGAAATCCCCGGGCTCAACCTGGGAAC
+
GGGGGGGGGGGGGGGGGGGGGGGGGGGGGGGGGGGGGGGGGGGGGGGGGGGGGGGGGGGGGGGGGGGGGGGGGGGGGGGGGGGGGGGGGGGGGGGGGGGGGGGGGGGGGGGGGGGGGGGGGGGGGGGGGGGGGGGGGGGGGGGGGGGGGGGGGGGGGGGGGGGGGGGGGGGGGGGGGGGGGGGGGGGGGGGGGGGGGGGGGCGGGGGG?GGGGGGGFGGGGGGGGFGGGGGGFGGDGGFGFGFFGGGG@DD39*9@?FF?<47FF>FD??FFFF?601C35(9@FFFFFFFFB(
@M04650:207:000000000-C238N:1:1101:25828:3922 1:N:0:19
ACTCCTACGGGAGGCAGCAGTAGGGAATCTTCCGCAATGGACGAAAGTCTGACGGAGCAACGCCGCGTGAGTGAAGAAGGTTTTCGGATCGTAAAGCTCTGTTGTTAGGGAAGAAAAGTAATAAGAGTAACTGTTTATTATGTGACGGTACCTAACCAGAAAGCCACGGCTAACTACGTGCCAGCAGCCGCGGTAATACGTAGGTGGCAAGCGTTGTCCGGATTTATTGGGCGTAAAGCGAGCGCAGGCGGTTTCTTAAGTCTGATGTGAAAGCCCCCGGCTCAACCGGGGAGG
+
GGGGGGGGGGGGGGGGGGGGFGGGGGGGGGGGGGGGGGGGGGGEGGGGGGGGGGGGGGGGGGGGGGGGGGGGGGGGGGGGGDGGGGGGGGGFGGGGGGGGGGGGGFFGGGGGGGGGGGGFGGGGGGGGFFGDGAEDFGGGFGGGGGGGGGGGGGGGGFGGGGGGFFFGGGDGFGGGGEGGGGGGGGGGGGGGGGGGGGGGCGGDGGGGGGGGG5=?=FGGGGGGGG7FGGGCDGGGGFFCFCEDDGGDDDGCGGF*9=@FGFGG40:>=@FFFF::?BGFFF5*9?:>6BEFFF
@M04650:207:000000000-C238N:1:1101:5429:3975 1:N:0:19
ACTCCTACGGGAGGCAGCAGTAGGGAATTTTTCACAATGGGCGAAAGCCTGATGGAGCAATGCCGCGTGAATGATGAAGGTCTTATAGATTGTAAAATTCTTTTATTTGGGAAGAAAAGTTGGATTAGGAAATGAATCTAACCTGACGGTACCATTTGAATAAGTATCGGCTAACTATGTGCCAGCAGCCGCGGTAATACATAGGATGCAAGCGTTATCCGGATTTACTGGGCGTAAAACGAGCGCGGGTGGGTTAGTAAGTCTGGTGTTAAATGCAGTAGCTTAACTATTGT
+
GGGGGGGGFGGGGGGGGGGGGGGGGGGGGGGFGGGGGGG9FGGGCFGGGGGF9FGFFGGGGGGGGFGGGGGGGGFGGGGGGGGGGGF9?FFGFGGGGGEF9FAEC?F9,BFEFGGGGGFEGF,ECFG?FFFFFGGFFFFFGGGG8,EECFFGGFFGADDGFGGGGGG9FGECGGGGFFFGAFGGGGCCFG6ED5CECFCFGGGGGFCF6CEFGEE=EGFFGGGG59CGGGGGFGGEDF8CAG:;37C37CDDGG73<6FF+@FDFGD75@*@7==FFFGFF<7BFFFF)98<A
@M04650:207:000000000-C238N:1:1101:22745:4002 1:N:0:19
ACTCCTACGGGAGGCAGCAGTAGGGAATCTTCGGCAATGGACGAAAGTCTGACCGAGCAACGCCGCGTGAGTGAAGAAGGTTTTCGGATCGTAAAACTCTGTTGTTAGAGAAGAACAAGGACGTTAGTAACTGAACGTCCCCTGACGGTATCTAACCAGAAAGCCACGGCTAACTACGTGCCAGCAGCCGCGGTAATACGTAGGTGGCAAGCGTTGTCCGGATTTATTGGGCGTAAAGCGAGCGCAGGCGGTTTCTTAAGTCTGATGTGAAAGCCCCCGGCTCAACCGGGGAGG
+
GGGGGGGGGGGGGGGGGGGGGGGGGGGGGGGGGGGGGGGGGGGGGGGGGGGGGGGGGGGGGGGGGGGFGGGGGGGGGGGGGGGGGGGGGGGGGGGGGGGGGGGGGGGGGGGGGGGGGGAFGGGGGGGGGGGGFGGGGGGGGGGGGGGGGGGGGGGGGGGGGGGGGGGGGGGGGGGGGGGGGGGGGGGGGGGGGGGGGGGGGGFGGGGGGGGGGGGGGGGDCDC5CGGGGGGGFGGGGGFGFD>EGGGGFGGGDDFFFFF?CFGGFGGFFFFFFFFFFFG3509*9@>;BEF>BF
@M04650:207:000000000-C238N:1:1101:22016:4011 1:N:0:19
ACTCCTACGGGAGGCAGCAGTAGGGAATCTTCGGCAATGGACGAAAGTCTGACCGAGCAACGCCGCGTGAGTGAAGAAGGTTTTCGGATCGTAAAACTCTGTTGTTAGAGAAGAACAAGGACGTTAGTAACTGAACGTCCCCTGACGGTATCTAACCAGAAAGCCACGGCTAACTACGTGCCAGCAGCCGCGGTAATACGTAGGTGGCAAGCGTTGTCCGGATTTCTTGGGCGTAAAGCGAGCGCAGGCGGTTTCTTAAGTCTGATGTGAAAGCCCCCGGCTCAACCGGGGAGG
+
GGGGGGGGGGGGEFFGGGGGFFGGGGGCGGGGGGGGGGGGGGEGGGGGGGGGGGGGGGGGGGGGGDE@FGFFGGGGGGGGGGGGGEGFFGGGGGGGGGGGGGGGGGGGGGGGEGGFGGFGGGG=FFGGFDGGGGGGGGG7CGGDGECFGGDGGGGGGG:CFGGCGGGGDGEGGGGGGGGAFGGGGGGFFDGGEBC899+C+B8EGGGGFGGGCCEGGC:C8CC5@+<CCD@F5EGGGGFDFC>>DGC<BGDG3CGF?FF4?F7CFCFFFB6774;@B>GFE(9*6F@90;B649
@M04650:207:000000000-C238N:1:1101:20878:4012 1:N:0:19
ACTCCTACGGGAGGCAGCAGTAGGGAATCTTCGGCAATGGACGAAAGTCTGACCGAGCAACGCCGCGTGAGTGAAGAAGGTTTTCGGATCGTAAAACTCTGTTGTTAGAGAAGAACAAGGACGTTAGTAACTGAACGTCCCCTGACGGTATCTAACCAGAAAGCCACGGCTAACTACGTGCCAGCAGCCGCGGTAATACGTAGGTGGCAAGCGTTGTCCGGCTTTATTGGGCGTAAAGCGAGCGCAGGCGGTTTCTTAAGTCTGATGTGAAAGCCCCCGGCTCAACCGGGGAGG
+
GGGGGGGGGGGGGGGGGGGGGGGGGGGGGGGGGGGGGGGGGGGGEGGGGGGGGGGGGGGGGGGGGGGFFGGGGGGGGGGGGGGGGGGGGGGGGGGGGGGGGGGGFCGGGGGGGGFGGGCFFGGFGGGGGGGGGGGGGGGGGGGGGGGGGGGGGGGGGGGGGGGG7FFGGGGGGGGGGGGGGGGGGGGGGGGGGGGGGGGGFGGGGGGFGGGGECCEGGGGC)228EFGFGGGFGGGGFFGFGFFDGCD5CGG3CGFF7FFGF7F@F*)=F@FFFFF:>G374CF?4<29EF24>
@M04650:207:000000000-C238N:1:1101:22837:4046 1:N:0:19
ACTCCTACGGGAGGCAGCAGTAGGGAATCTTCGGCAATGGACGAAAGTCTGACCGAGCAACGCCGCGTGAGTGAAGAAGGTTTTCGGATCGTAAAACTCTGTTGTTAGAGAAGAACAAGTAGGAGAGTAACTGCTCTTACCTTGACGGTATCTAACCAGAAAGCCACGGCTAACTACGTGCCAGCAGCCGCGGTAATACGTAGGTGGCAAGCGTTGTCCGGATTTATTGGGCGTAAAGCGAGCGCAGGCGGTTTCTTAAGTCTGATGTGAAAGCCCCCGGCTCAACCGGGGAGG
+
GGGGGGGGGGGGGGGGGGGGGGGGGGGGGGGGGGGGGGGGGGGGGGGGGGGGGGGGGGGGGGGGGGG>FGGGGGGGGGGGGGGGGGGGGGGGGGGGGGGGGGGGGGGGGGGGGGGGGGGGGGGGGGGGGGGGGGGGGGGGGGGGGGGGGGGGGGGGGGGGGGGGGGGGGGGGGFFGGGGGGGGGGGGGGGGGGGGGGGGGGGGGGGGGGGGCGGGGGFGGGG8ECG?FGGGGFGGEGGFGFGFFGGGG@GGGGCF=FFFF7@DFF*?6FFFFFFFFF>D:31C??F@FFFFF>F
@M04650:207:000000000-C238N:1:1101:13961:4067 1:N:0:19
ACTCCTACGGGAGGCAGCAGTGGGGAATATTGCACAATGGGCGCAAGCCTGATGCAGCCATGCCGCGTGTATGAAGAAGGCCTTCGGGTTGTAAAGTACTTTCAGCGGGGAGGAAGGGAGTAAAGTTAATACCTTTGCTCATTGACGTTACCCGCAGAAGAAGCACCGGCTAACTCCGTGCCAGCAGCCGCGGTAATACGGAGGGTGCAAGCGTTAATCGGAATTACTGGGCGTAAAGCGCACGCAGGCGGTTTGTTAAGTCAGATGTGAAATCCCCGGGCTCAACCTGGGAAC
+
GGGGGGGGGGGGGGGGGGGGGGGGGGGGGGGGGGGGG9FGFGGGGGGGGFGGGGGGGGGGGGGGGGGGGDGGGGGGFFGGGFGGGGGGGGGGGGGGGGGGFFGGGGGECF:FGGGGEGGDGGGGGGGGGGGGGGGGGGFFFCFFCFGE7FGGGEGGGGDGGGCFGGDCFCFGGGFFFGFGGGFFGFFG7=CCEEEGGGGGGDCCEGGGGGGGGGECGGGFCDEGGGGGGGGFFE5EDFFGFGEFGCDDFDD>)/7F4FB??B>CFGDBFFFFFFFF029;:;GFFFFF?F:?:8
@M04650:207:000000000-C238N:1:1101:12006:4071 1:N:0:19
ACTCCTACGGGAGGCAGCAGTAGGGAATCTTCGGCAATGGACGAAAGTCTGACCGAGCAACGCCGCGTGAGTGAAGAAGGTTTTCGGATCGTAAAACTCTGTTGTTAGAGAAGAACAAGGACGTTAGTAACTGAACGTCCCCTGACGGTATCTAACCAGAAAGCCACGGCTAACTACGTGCCAGCAGCCGCGGTAATACGTAGGTGGCAAGCGTTGTCCGGATTTATTGGGCGTAAAGCGAGCGCAGGCGGTTTCTTAAGTCTGATGTGAAAGCCCCCGGCTCAACCGGGGAGG
+
GGGGGGGGGGGGGGGGGGGGGFGGGGGG<FFFGDGGGGGGGCFCGG@CFGGGEGEGGGGGGGGGGGGGGGGGGGGGGGGF4FGGGGGG7=FAFGGGGGGGFGCE4,FF?FGGGGGFGGG=CDFGFCCEDGGGAFFE<@DCEGCGCC+@@C<FFGFGGGGGGG<FDFGGG>CCGGFG@E@FGGGECGC:C5CGEEGEGGFC?CFE>FGDGGCFG=*:5?F<C3179C<ECCFGF5>CFF?GFGBECDDGECC95*:@6BFF+6*:*:C9@?86@5>787D>33>@40.79EE03;
@M04650:207:000000000-C238N:1:1101:18691:4078 1:N:0:19
ACTCCTACGGGAGGCAGCAGTGGGGAATATTGCACAATGGGCGCAAGCCTGATGCAGCCATGCCGCGTGTATGAAGAAGGCCTTCGGGTTGTAAAGTACTTTCAGCGGGGAGGAAGGGAGTAAAGTTAATACCTTTGCTCATTGACGTTACCCGCAGAAGAAGCACCGGCTAACTCCGTGCCAGCAGCCGCGGTAATACGGAGGGTGCAAGCGTTAATCGGAATTACTGGGCGTAAAGCGCACGCAGGCGGTTTGTTAAGTCAGATGTGAAATCCCCGGGCTCAACCTGGGAAC
+
GGGGGGGGGGGGGGGGGGGGGGGGGGGGGGGGGGGGGGGGGGGGGGGGGGGGGGGGGGGGGGGGGGGGGEGGGGGGGGGGGGGGGGGGGGGGGGGGFGGGGGGGGGGGGGGGGGGGGGGGGGGGGGGGGGGGGDFFGGGGGGGGGGGGGGGGGEEGEGGGGGGGGGGGGGGGGGFGGGGGGGGGGGGGGGGGGGGGGGGGGGEGGCEGGGCFGGGGGGGGGGGGGGFGGGGGFGGGGGFGFG3BD3>DFGGCDGDFFBFF??FGFGGAB6BBF6;643DFD(/==:>(,5><>(
@M04650:207:000000000-C238N:1:1101:14199:4085 1:N:0:19
ACTCCTACGGGAGGCAGCAGTGGGGAATATTGCACAATGGGCGCAAGCCTGATGCAGCCATGCCGCGTGTATGAAGAAGGCCTTCGGGTTGTAAAGTACTTTCAGCGGGGAGGAAGGGAGTAAAGTTAATACCTTTGCTCATTGACGTTACCCGCAGAAGAAGCACCGGCTAACTCCGTGCCAGCAGCCGCGGTAATACGGAGGGTGCAAGCGTTAATCGGAATTACTGGGCGTAAAGCGCACGCAGGCGGTTTGTTAAGTCAGATGTGAAATCCCCGGGCTCAACCTGGGAAC
+
GGGGGGGGGGGGGGGGGGGGGGGGGGGGGGGGGGGGGGGGGGGGGGGGGGGGGGGGGGGGGFGGGGGGGGGGGGGGGGGGGGGGGGGGGGGGCFDFGGGGGGGGGGGGGGGGEGGGGGGGGGGGGGGGGGGGCGGGGGEFGGFFGGGGGGGFGGGGGGGGGGGGGGGGGGGGGGGGGGGGGGGGGFGGGGDECEEEGGGGGGGGGCEGGGFGGGGDGGGGGGGG6FGGGFGGEEG=CGFGFGFDGDDDFGG5C9C@FFFFC?GG@CFDF4F69FFF?BDBEBG6?FFFFFFF:(
@M04650:207:000000000-C238N:1:1101:10129:4131 1:N:0:19
ACTCCTACGGGAGGCAGCAGTAGGGAATTTTTCACAATGGGCGAAAGCCTGATGGAGCAATGCCGCGTGAATGATGAAGGTCTTATAGATTGTAAAATTCTTTTATTTGGGAAGAAAAGTTGGATTAGGAAATGAATCTAACCTGACGGTACCATTTGAATAAGTATCGGCTAACTATGTGCCAGCAGCCGCGGTAATACATAGGATGCAAGCGTTATCCGGATTTACTGGGCGTAAAACGAGCGCGGGTGGGTTAGTAAGTCTGGTGTTAAATGCAGTAGCTTAACTATTGT
+
GGGGFGGGGGGGGGGGGGGGGGGGGGGGGGGGGGGGGGGGGGGGGGGGGGGGGGGGGGGFGGGGGGG6@FFFGGGGGGGGGGDFFGGGGGDFGGGGFGGGGGGGGFGGGGGFGGFFFGGFFGGGDEFCFFFGGGGGGFGGGGGGGGGGGGGGGGGGFGDEEGGGFGGG>EDGGGGGGGGGGGGGDFGGGGGGGGGGGGGFGCCFGGGGGGGGGGEEGGG>EGG5CEFGFFEGFGGGGGFGEGFFGGGGF<DDGD3:>6@FGFGF?CF?F5FFFFFF>4?FFAFFFFB2<4=9)
@M04650:207:000000000-C238N:1:1101:20363:4132 1:N:0:19
ACTCCTACGGGAGGCAGCAGTAGGGAATTTTTCACAATGGGCGAAAGCCTGATGGAGCAATGCCGCGTGAATGATGAAGGTCTTATAGATTGTAAAATTCTTTTATTTGGGAAGAAAAGTTGGATTAGGAAATGAATCTAACCTGACGGTACCATTTGAATAAGTATCGGCTAACTATGTGCCAGCAGCCGCGGTAATACATAGGATGCAAGCGTTATCCGGATTTACTGGGCGTAAAACGAGCGCGGGTGGGTTAGTAAGTCTGGTGTTAAATGCAGTAGCTTAACTATTGT
+
GGGGGGGGGGGGGGGGGGGGGGGGGFGGGGGDFGGGGGGGGGGGGGGGGFGGGGGGGGGGFGGGGGGGGGGGGGDGGGGGGGGCFFCFGGDFGGGGGGGGGGG9BECGGFGGGGGGGGGGFFFGFCFGGGGFGGGGCGFGFGGGGGGGGGFGFGEEFGGGGGGGGGDGGEGFGFCADDGGGGCFGGGGGGGGGGEEEFGGGGGGGGGGDGGGGGGEGFFGGGGG:FEEGGGGFGDGGGFGFG>DG3CCDGGGG1>5<*96C8CFFFG?F>F?F7FFFBG?FA7@BBF<>79<A
@M04650:207:000000000-C238N:1:1101:11032:4152 1:N:0:19
ACTCCTACGGGAGGCAGCAGTAGGGAATCTTCGGCAATGGACGAAAGTCTGACCGAGCAACGCCGCGTGAGTGAAGAAGGTTTTCGGATCGTAAAACTCTGTTGTTAGAGAAGAACAAGGACGTTAGTAACTGAACGTCCCCTGACGGTATCTAACCAGAAAGCCACGGCTAACTACGTGCCAGCAGCCGCGGTAATACGTAGGTGGCAAGCGTTGTCCGGATTTATTGGGCGTAAAGCGAGCGCAGGCGGTTTCTTAAGTCTGATGTGAAAGCCCCCGGCTCAACCGGGGAGG
+
GGGGGGGGGGGGGGGGGGGGGGGGGGGGFGGGGGGGGGGGGFGGGGGGGGGGGGGGGGGGGGGGGGGGGGGGGGGGGGGGEGFGGGGGGGGGGGGGGGGGGGGGGGGGGGGGFGGGGGFFGGEFFFEGGGGGGGGGGGGGGGGFFGGGGGGGGGGGCFGGGGGGGFFGGGCGFGGGGGGGGFFGGGGGGGGGGGGGGGGFFFGDFGGGGGFGGCEGGGFGEGGC9A9EFGFGFDDGGGFG>5>>GDGG>DGD33D=FFFF?F>CFGGFFFFFFFFF?6DEB9DFF4>>;3719>
@M04650:207:000000000-C238N:1:1101:19860:4161 1:N:0:19
ACTCCTACGGGAGGCAGCAGTAGGGAATCTTCGGCAATGGACGAAAGTCTGACCGAGCAACGCCGCGTGAGTGAAGAAGGTTTTCGGATCGTAAAACTCTGTTGTTAGAGAAGAACAAGTGGGAGAGTAACTGCTCCCGCCTTGACGGTATCTAACCAGAAAGCCACGGCTAACTACGTGCCAGCAGCCGCGGTAATACGTAGGTGGCAAGCGTTGTCCGGATTTATTGGGCGTAAAGCGAGCGCAGGCGGTTTCTTAAGTCTGATGTGAAAGCCACCGGCTCAACCGGGGAGG
+
GGGGGGGGGGGGGGGGGGGGGGGGGGGGGGGGGGGGGGGGGGGGGGGGGGGGGGGGGGGGGGGGGGGGGGGGGGGGGGGGFGGGGGGGEGGGGGGGGGGGGGGGGGGGGGGGGGGGGGGGGGGDGGGGGFGGGGGGGGGGGGGGGGGGGGGGGGGGGGGGGGGGGGGGGGGGGGGGGGGGGGGGGGGGGGGGGGGGGGGGCEGGGGGGGGGGGEGGGGGGGD=5CFFGFC;FFGDGGGFGFGF@GGGGFGGG37C*99BFGFGGFCFFFFFFFFF)4(CDF9DFFFFFFFFB>F
@M04650:207:000000000-C238N:1:1101:18352:4176 1:N:0:19
ACTCCTACGGGAGGCAGCAGTGGGGAATCTTGCGCAATGGGCGAAAGCCTGACGCAGCGACGCCGCGTGAGGGATGACGGCCTTCGGGTTGTAAACCTCTTTCAGCCCTGACGAAGCGAAAGTGACGGGAGGGGCAGAAGAAGCACCGGCCAACTACGTGCCAGCAGCCGCGGTAATACGTAGGGTGCAAGCGTTGTCCGGAATTATTGGGCGTAAAGAGCTCGTAGGCGGTCTGTCGCGTCGGCTGTGAAAACTCGGGGCTCAACCCCGAGCTTGCAGTCGATACGGGCAGGG
+
GGGGGGGGGGGGGGGGGGGGGGGGGGGGGGGGGEGGGGGGGGGGGGCGGGGGGGGCFGGGGGGGGGGGGGG8FGGGGDGGGCGGGGGGGGGGGGGGGGGGGGGGGGGGACGGGGGCGGEGGE8DEFDG*:>CFG*16DEGGGGFFFGEGGGGGGGFGDFFFGGGFFGCFECEE*:???FFEF8AECGE:EG88;*C*+3AEGE*<9E77<718*2852:CF7<:8EFDGDE>3:D9:>57.1>@DCD56:7:09<FD@BBE8<FF<C(7B)<E3?FF>F?@:5)5>>BFE514(
@M04650:207:000000000-C238N:1:1101:18797:4193 1:N:0:19
ACTCCTACGGGAGGCAGCAGTAGGGAATTTTTCACAATGGGCGAAAGCCTGATGGAGCAATGCCGCGTGAATGATGAAGGTCTTATAGATTGTAAAATTCTTTTATTTGGGAAGAAAAGTTGGATTAGGAAATGAATCTAACCTGACGGTACCATTTGAATAAGTATCGGCTAACTATGTGCCAGCAGCCGCGGTAATACATAGGATGCAAGCGTTATCCGGATTTACTGGGCGTAAAACGAGCGCGGGTGGGTTAGTAAGTCTGGTGTTAAATGCAGTAGCTTAACTATTGT
+
GGGGGGGGGGGGGGGGGGGGGGGGGGGGGGGGGGGGGGGGGGGGGGGGGGGGFGGGGGGGGGGGGGGGGGGGGGGGGGGGGGGGGGGGFGGGGGGGGGG9FGGFGCFGGGGGGGGFGGGGGGGGGGGFGGGGGGGGGGGGGGGGGGGGGGGGGGGGGGGGGGGGGGGGEGGGGGGGGGGGGGGGGGGGGFGGGGGEGGGGGGGGGGGGGGGGGGGGGGGG5CEEECGGGGGGFGGGGGFGDG>3DGGC>GGGDCD5>@FFG=FGFCFFFBFBBFFF>9CFFFG?FFF><=F>B
@M04650:207:000000000-C238N:1:1101:18697:4205 1:N:0:19
ACTCCTACGGGAGGCAGCAGTGGGGAATCTTGCGCAATGGGCGAAAGCCTGACGCAGCGACGCCGCGTGAGGGATGACGGCCTTCGGGTTGTAAACCTCTTTCAGCTCCGACGAAGCGAGAGTGACGGTAGGAGCAGAAGAAGCACCGGCCAACTACGTGCCAGCAGCCGCGGTAATACGTAGGGTGCAAGCGTTGTCCGGAATTACTGGGCGTAAAGCGCACGCAGGCGGTTTGTTAAGTCAGATGTGAAATCCCCGAGCTTAACTTGGGAACTGCATTTGAAACTGGCAAGC
+
GGGGGGGGGGGGGGGGGGGGGGGGGGGGGGGGGDCEECFGGGGGGGGGCEGGGGGGGDGGGFGGGGGGGGGGGGGDGGGGEGFGGGGGGDGGGGGGGGGGGGGGGGFFGGGGGGFGGGEEGGFGFGGG@C@GFFGGFFFGGGGGGGFGGF>FGFFFFGFFGGFGGGGGGGFEG8CEGGGFCCFGGFG5FFGGGEEDEGGGGGE>GGG?FGGFGEEEEFCDEDEGGCGGGGEEDEGG:CFGFFFF7>F*@FFGG7CF3>@>=@FDFC>>?FF>FFFF?AC??<C?4*0)2>:?:4
@M04650:207:000000000-C238N:1:1101:26234:4210 1:N:0:19
ACTCCTACGGGAGGCAGCAGTGGGGAATATTGCACAATGGGCGCAAGCCTGATGCAGCCATGCCGCGTGTATGAAGAAGGCCTTCGGGTTGTAAAGTACTTTCAGCGGGGAGGAAGGGAGTAAAGTTAATACCTTTGCTCATTGACGTTACCCGCAGAAGAAGCACCGGCTAACTCCGTGCCAGCAGCCGCGGTAATACGGAGGGTGCAAGCGTTAATCGGAATTACTGGGCGTAAAGCGCACGCAGGCGGTTTGTTAAGTCAGATGTGAAATCCCCGGGCTCAACCTGGGAAC
+
GGGGGGGGGGGFGGGGGGGGGGGGGGGGGGGGGGGGGGGGGGGDGEGGGGGGGGGGGGFGGGGGEGGGGGGGGGGDGGGGGGGGGGGGGGGEGGGGGGGGGGFGGGGGGGGGGGGGGGGGGGGGGGGGGGGGGGGGGGGGGFFGGFGGGGGGGCG7FGC:EFFFFGGGGGGGGGGGGGGGGGGGGGGGGGGGGGGGGG?FGEEGGGGGGGGDGGG5*::FGGC=FGGGGGGGFGGE5DFGFCEFGGGG)>DDGGGFFFFFG6:FFGGFFFFFFFF?60/7@>*6=5@:?>@08-
@M04650:207:000000000-C238N:1:1101:21390:4213 1:N:0:19
ACTCCTACGGGAGGCAGCAGTGGGGAATATTGCACAATGGGGGAAACCCTGATGCAGCCATGCCGCGTGAATGAAGAAGGCCTTCGGGTTGTAAAGTTCTTTCGGTGATGAGGAAAGCTTAGGTGTTAATAGCACTTGGGTATGACGTTAGTTACAGAAGAAGCACCGGCTAACTCCGTGCCAGCAGCCGCGGTAATACGGAGGGTGCGAGCGTTAATCGGAATGACTGGGCGTAAAGGGCACGCAGGCGGTGACTTAAGTGAGATGTGAAAGCCCTGGGCTTAACCTAGGAAT
+
GGGDEEEFFGGFGDFEGDFGFFFGECBFFGEFC<CEFEGGFDGE@FFGCEGGF<CFEFGFCEC<FDGFGGGGGGGGFGC<FA8E<CFCBFCEECBCEFA@FGFGG?FG9?FECG@=FGDD9EFFFEFEFACCGGG,=<FGFDGGA,@>DDEGFGFEGGDDGEDFCFDF+@FE?7ECGG@FGDEBFF6>>55:>::CGGGGC>EEGCCAEE55**13*:FCCG=EGFFFG4857*)77D=DFG::D>DCB53D3C4*@=4938***?F4@?=*8:7).(175:*/7*960?FD<)
@M04650:207:000000000-C238N:1:1101:17956:4229 1:N:0:19
ACTCCTACGGGAGGCAGCAGTAGGGAATCTTCCGCAATGGACGAAAGTCTGACGGAGCAACGCCGCGTGAGTGAAGAAGGTTTTCGGATCGTAAAGCTCTGTTGTTAGGGAAGAAAAGTAATAAGAGTAACTGTTTATTATGTGACGGTACCTAACCAGAAAGCCACGGCTAACTACGTGCCAGCAGCCGCGGTAATACGTAGGTGGCAAGCGTTGTCCGGAATTATTGGGCGTAAAGCGCGCGCAGGCGGTCTTTTAAGTCTGATGTGAAAGCCCCCGGCTCAACCGGGGAGG
+
GGGGGGGGGGGGGGGGGGGGGGGGGGGGGGGGGGGGGGGGGGGGGGGGGEGGGGGGGGGGGGGGGGGGGGGGGGGGGGGGGGGGGGGGGGGGGGGGGGGGGGGGGGGGGGGGGGGGGGGGGGGGGGGGGGGGGGGGGGGGGGGGGGGGGGGGGGGGGGGGGGGGGGGGGGGDFGGGGGGGGGGGGGGGGGGGGGG5EGGGGGGGGGGGGFGGGGGGGGGGGGGGC9CFFFGCEEDGGGFG:CEDDGGGFGGGGGFFFFFFGFGGFGGFFFFFFFFF?BGFF>DFFFFFFFF>FF
@M04650:207:000000000-C238N:1:1101:6653:4270 1:N:0:19
ACTCCTACGGGAGGCAGCAGTGGGGAATATTGCACAATGGGCGCAAGCCTGATGCAGCCATGCCGCGTGTATGAAGAAGGCCTTCGGGTTGTAAAGTACTTTCAGCGGGGAGGAAGGGAGTAAAGTTAATACCTTTGCTCATTGACGTTACCCGCAGAAGAAGCACCGGCTAACTCCGTGCCAGCAGCCGCGGTAATACGGAGGGTGCAAGCGTTAATCGGAATTACTGGGCGTAAAGCGCACGCAGGCGGTTTGTTAAGTCAGAGGTGAAATCCCCGGGCTCAACCTGGGAAC
+
GGGGGGGGGGGGGGGGGGGGGGGGGGGGGGGGGGGGGGGGGGG+FGGGGGGGGGGGGGGGGGGGGGGGGGGGGCGGGGCG8EFGGGGGGGGGGGGGGGGGGGGGGGGGGGGGGGGCGGFGGGDEGGGGGGGF8B<FG<FFGDCC9DF<CFCCGGGC@FFGGGGGGGGGG7*CCFFE,CGGGCCG@?FGEEEGGGE5BFEEGGDGGGGE:EG5EC8EGGGG*>=FGG?G:DFFFGG=DGFG@DE>)99CDCG95DGF@F8@+8*:**1,74?*789?3175>><?FFFB?:>:5,
@M04650:207:000000000-C238N:1:1101:15991:4276 1:N:0:19
ACTCCTACGGGAGGCAGCAGTAGGGAATCTTCGGCAATGGACGAAAGTCTGACCGAGCAACGCCGCGTGAGTGAAGAAGGTTTTCGGATCGTAAAACTCTGTTGTTAGAGAAGAACAAGGACGTTAGTAACTGAACGTCCCCTGACGGTATCTAACCAGAAAGCCACGGCTAACTACGTGCCAGCAGCCGCGGTAATACGTAGGTGGCAAGCGTTGTCCGGATTTATTGGGCGTAAAGCGAGCGCAGGCGGTTTCTTAAGTCTGATGTGAAAGCCCCCGGCTCAACCGGGGAGG
+
GFGGGFF9BFGEGGCGEGGG<EGGGGGGGFGDFGGGGGGGGGGGGGCGG9@FEFGCFGGFGGG:FFE=FCGGGGGGGGGGGGGGGEEDF@CAFGGGFFDFEFGGGDCFFGGFGFG@FGFGGGG+DFEGGFFDDFGGGGFC:@FFGFG@FFFGGGGDCFGGGGGFFG7EDEFCGC@FF85::8C8;6:EG8E88BEGCECFGCCECGGF8CE5AE5=7*29C5/:AC+<+9F55EGGG=BDEGFF57)9@531)*0*0@?6<4FG4*:<F=79/88510CD:>*7?)),3B3714
@M04650:207:000000000-C238N:1:1101:11477:4283 1:N:0:19
ACTCCTACGGGAGGCAGCAGTAGGGAATCTTCGGCAATGGACGAAAGTCTGACCGAGCAACGCCGCGTGAGTGAAGAAGGTTTTCGGATCGTAAAACTCTGTTGTTAGAGAAGAACAAGGACGTTAGTAACTGAACGTCCCCTGACGGTATCTAACCAGAAAGCCACGGCTAACTACGTGCCAGCAGCCGCGGTAATACGTAGGTGGCAAGCGTTGTCCGGATTTATTGGGCGTAAAGCGAGCGCAGGCGGTTTCTTAAGTCTGATGTGAAAGCCCCCGGCTCAACCGGGGAGG
+
GGGGGGGGGGGGGGGGGGGGGGGGGGGGGGGGGGGGGGGGGGGGGGGGGGGGGGGGGGGGGGGGGGGGGGGGGGGFGGGGGGGGGGGDGGGGGGGGGGGGGGGGGGGGGGGGGGGGGFDDGGGGGGGGGGGGGGGGGGGGGGGGGGGGGGGGGGGGGGGGGGGGGGGEGDGGGGGGGGGGGGGFGGGFFEGGGG@EGFGGGGGGGDGGGGEGGGGGGGGGGC*:FGGGGGGGDGGGFDFGFDD>DDG909CG<DFFFFB6997C6>C<4@FFFFF5?FG)7->6*8@0;>D(3>
@M04650:207:000000000-C238N:1:1101:5972:4340 1:N:0:19
ACTCCTACGGGAGGCAGCAGTGGGGAATCTTGCGCAATGGGCGAAAGCCTGACGCAGCGACGCCGCGTGAGGGATGACGGCCTTCGGGTTGTAAACCTCTTTCAGCTCCGACGAAGCGAGAGTGACGGTAGGAGCTGAAGAAGCACCGGCCAACTACGTGCCAGCAGCCGCGGTAATACGTAGGGTGCAAGCGTTGTCCGGAATTATTGGGCGTAAAGAGCTCGTAGGCGGTCTGTCGCGTCGGCTGTGAAAACTCGGGGCCCAACCCCGAGCTTGCAGTCGATACGGGCAGGC
+
GGGGGGGGGGGBFGGGGGGGGGGGGGGGGGGGGGGGGGFGGGFGDGGGGGGEFGGGGGGFGGGGGGGGGGGGGEGGGGGGGGGGGEGGF@GGGGDFGGGFGFDFGGGFGGGGGGEGGGGGGGGGGGGDGGGGGGG,>9CFGGFGGFGGGGGGDGFFGGGGEGGGGGGGGGGGGCEDGGCGGGFGGGG5?GGGGCEGDGGGGCEGGFGGGGGGGGGGGGGGFCGGGGGEGGDE@EFGGGFD:CEEGDG<:FDGCD*7BEFFC)1>>DD<BD>BFFFFFD4@F?37)5<:>@BB>,
@M04650:207:000000000-C238N:1:1101:26572:4384 1:N:0:19
ACTCCTACGGGAGGCAGCAGTGGGGAATTTTGGACAATGGGCGCAAGCCTGATCCAGCCATGCCGCGTGCGGGAAGAAGGCCTTCGGGTTGTAAACCGCTTTTGGCAGGAACGAAACGGCGCGAGCGAATATCTCGCGCTAATGACGGTACCTGCAGAATAAGCACCGGCTAACTACGTGCCAGCAGCCGCGGTAATACGTAGGGCGCAAGCGTTATCCGGAATTATTGGGCGTAAAGAGCTCGTAGGCGGGTTGTCGCGTCTGCTGTGAAATCCCGAGGCTCAACCTCGGGCC
+
GGGGGGGGGGGGGGGGGGGGGGGGGGGGFGGGGGGGGGGGGGGGGGGGGGGGFGGGGGGGGGGGGGGGGGGGGGGGGGGGGGGGGGGGGGGGGGGGGDGGGGGGGGGGGGGGGGGGGGGGGGGEGGGGCFGGGFGCEGGG@CFGGGGGGGGGGGFFGGCFGGGGGGGGGGGGFCF@GGGEFGGGGFFDGGDGGCCG7:EFGG8CE6EGGGGD;:EEEFFGGD**<CCFGGGG>=5CGF?D?FFDGGF*?DD)977>6<F>EEDGF7F>F=BFF4@F?:DE<6F*74>715B932
@M04650:207:000000000-C238N:1:1101:9442:4399 1:N:0:19
ACTCCTACGGGAGGCAGCAGTGGGGAATATTGCACAATGGGGGAAACCCTGATGCAGCCATGCCGCGTGAATGAAGAAGGCCTTCGGGTTGTAAAGTTCTTTCGGTGATGAGGAAAGCTTAGGTGTTAATAGCACTTGGGTATGACGTTAGTTACAGAAGAAGCACCGGCTAACTCAGTGCCAGCAGCCGCGGTAATACGGAGGGTGCGAGCGTTAATCGGAATGACTGGGCGTAAAGGGCACGCAGGCGGTGAGGTAAGTGAGATGGGAAAGCCCTGGGCTTAACCGAGGAAT
+
FGG9FGFGGGGECG7FFCE<EEGFGGGGGGGFGFFGG9EFDGGDEG8,B@FFGFCGGGFGGGG8FFC=FFCDCG9CCFDG@FCFCFGCEEFGGGGGGG99?E9=F+89,BF8EF,FFG9,7CF?<,?BD,AC?E<FCA=F@9=>DGG>DD@@,@CC=ADGGFEF8FG7C@FEG7DF9DD;DC;EFFFDEGGGDEEECF9C8:=C=3;CEGGC?5;C=FC5;*A*+09CF52*87):DC73;F@:93CC:C7)95*)/9@*09>C=**))8<@FF4>(,/00(*)9**((07(4)
@M04650:207:000000000-C238N:1:1101:16079:4415 1:N:0:19
ACTCCTACGGGAGGCAGCAGTGGGGAATATTGCACAATGGGCGCAAGCCTGATGCAGCCATGCCGCGTGTATGAAGAAGGCCTTCGGGTTGTAAAGTACTTTCAGCGAGGAGGAAGGTGTTGCGGTTAATAACCGCAGCAATTGACGTTACTCGCAGAAGAAGCACCGGCTAACTCCGTGCCAGCAGCCGCGGTAATACGGAGGGTGCAAGCGTTAATCGGAATTACTGGGCGTAAAGCGCACGCAGGCGGTCTGTTAAGTCAGATGTGAAATCCCCGGGCTCAACCTGGGAAC
+
GGGGGGGGGGGGGGGGGGGGGGGGGGGGGGGGGGGGGGGGGGGGGGGGGGGGGGGGGGGGGGGGGGGFGGGGGGGGGGGGGGGGGGGGGGGGGGGGGGGGGGGGGGEGGGDDGGGGGGGGGGGGGGGCFGGGGEGGGGGGGGGGGFGGGFGGGGGGGGGGGGGGGGDGGGGDGCFGGGGGGGGGGGGGGGGGGGGDFGGGGGGGGGGGCCGGGGGGGFFCEGEGFGGGGGFF>CDEGG4D@CEFDGG:3<</>C5F4*=BF?>D?FGFFF?FFFF44>DBE93@F:>?B45:0,
@M04650:207:000000000-C238N:1:1101:12392:4416 1:N:0:19
ACTCCTACGGGAGGCAGCAGTGGGGAATATTGCACAATGGGCGCAAGCCTGATGCAGCCATGCCGCGTGTATGAAGAAGGCCTTCGGGTTGTAAAGTACTTTCAGCGGGGAGGAAGGGAGTAAAGTTAATACCTTTGCTCATTGACGTTACCCGCAGAAGAAGCACCGGCTAACTCCGTGCCAGCAGCCGCGGTAATACGGAGGGTGCAAGCGTTAATCGGAATTACTGGGCGTAAAGCGCACGCAGGCGGTTGGTTAAGTCAGATGTGAAATCCCCGGGCTCAACCTGGGAAC
+
GGGGGGGGGGGGGGGGGGGGGGGGGGGGGGGGGGGGGGGGGGGGGGEGGGGGGGGGGGCGGGGGGGGGGGCGGGGGGGGGFGGGGGGDFFGGGGGGGGGGFGGGGGGFGGGGGGGGGEGGGCFGGGGGGGGGGGDFGGCFGGGGGGCFFFDAFGGGGCFFGGGGFFGGGGGGG@FFGEGGGEFGGGGGGGGGEGGGCGCFEGCEG885:<ECEEE=CDFG5DEFFC?FGGGF>GGEFGFDD)7>)95C>GGDG)90<=**3/7767FAF46/=@F?8>G:31D44))4?FF<((
@M04650:207:000000000-C238N:1:1101:10867:4425 1:N:0:19
ACTCCTACGGGAGGCAGCAGTAGGGAATTTTTCACAATGGGCGAAAGCCTGATGGAGCAATGCCGCGTGAATGATGAAGGTCTTATAGATTGTAAAATTCTTTTATTTGGGAAGAAAAGTTGGATTAGGAAATGAATCTAACCTGACGGTACCATTTGAATAAGTATCGGCTAACTATGTGCCAGCAGCCGCGGTAATACATAGGATGCAAGCGTTATCCGGATTTACTGGGCGTAAAACGAGCGCGGGTGGGTTAGTAAGTCGGGTGTTAAATGCAGTAGCTTAACTATTGT
+
GGGGGGGGGGGGGGGGEEGGFGGGGGGGGGGG<FGGGGGGGGGGGGGGGFG8,6EEGGGGGGGGDEGGGGGGFFFGGGGGCFGFGDEDFG,CCFGGCFBF9C9EC<5FFDFFFCGE,BAFG,BE?<DGFFCCGFGGA,FFGGG<8EEEGGFGGGGFGGFFCF>=@FFFCECFGGC,BD9;,EFFFEF@,:C7E>8BEGGCF@FD7DFGGGG7D*6*/;+=?4ECECFCC76*;E)::5:0.)):55<7))/)>)*.0/1696:37396@3=@89**6A2*06CB=BFA<?*).
@M04650:207:000000000-C238N:1:1101:18784:4429 1:N:0:19
ACTCCTACGGGAGGCAGCAGTGGGGAATATTGCACAATGGGGGAAACCCTGATGCAGCCATGCCGCGTGAATGAAGAAGGCCTTCGGGTTGTAAAGTTCTTTCGGTGATGAGGAAAGCTTAGGTGTTAATAGCACTTGGGTATGACGTTAGTTACAGAAGAAGCACCGGCTAACTCCGTGCCAGCAGCCGCGGTAATACGGAGGGTGCGAGCGTTAATCGGAATGACTGGGCGTAAAGGGCACGCAGGCGGTGACTTAAGTGAGATGTGAAAGCCCTGGGCTTAACCTAGGAAT
+
GGGGGGGGGGGGGGGGGGGGGGGGGGGGGGGGGGGGGGGGGGGGFGGGGGGGGGGGGGGGGGGGGGGGGGGGGGGGGGGGGGGGGGGGGGGGGGGGGGGGGGGGG@FGGGGGGGFGGGGGGGGGGFDFGGGGGGGGGGGGCFGGGGGGGGEFGGGGGGGGGGGGGGGGGGGGGGGGGGGGGGGGGGGGGGGGGGGECFGGGGGGGGGGG=EEGGGGGGGGGGGGGGFCFGGGFEGEGGFGFG@EG3<DEGGDGC6*9B6F+*:C@CG:=FFFF?>F:?GFFBG??FF>?FF72)
@M04650:207:000000000-C238N:1:1101:9931:4443 1:N:0:19
ACTCCTACGGGAGGCAGCAGTGGGGAATCTTGCGCAATGGGCGAAAGCCTGACGCAGCGACGCCGCGTGAGGGATGACGGCCTTCGGGTTGTAAACCTCTTTCAGCTCCGACGAAGCGAGAGTGACGGTAGGAGCAGAAGAAGCACCGGCTAACTCCGTGCCAGCAGCCGCGGTAATACGGAGGGTGCGAGCGTTAATCGGAATGACTGGGCGTAAAGGGCACGCAGGCGGTGACTTAAGTGAGATGTGAAAGCCCTGGGCTTAACCTAGGAATAGCATTTCATACTGGGTTGG
+
GGGGGGGGGGGGGGGGGGGGGGGGGGGGGGFG9:FGGEGGGGGGGGGGGCGFFGG7FFGGGGGGGGGCEGGGGDFFGGGGGGGGGGGGGGGGGGFFGGGGGGFGGGA8DFGGGGDDFGBFEGFGFFGGFFGGGGGGGGCFFFGGGGFGGGGGGGGGGGFFEF<FGGGGGGGGEC5CCGGGDEGEG:;;ECEEEECEGGCFGEGGGFG7EGC5?CGE=DCCAFEEDGEE5DG*7*79>*=7=CBFGGGC?C7:CF475>F@F:>DFD>4@F56F?4/4.*8B<GFFFB)4><?9(
@M04650:207:000000000-C238N:1:1101:22967:4449 1:N:0:19
ACTCCTACGGGAGGCAGCAGTAGGGAATCTTCGGCAATGGACGAAAGTCTGACCGAGCAACGCCGCGTGAGTGAAGAAGGTTTTCGGATCGTAAAACTCTGTTGTTAGAGAAGAACAAGGACGTTAGTAACTGAACGTCCCCTGACGGTATCTAACCAGAAAGCCACGGCTAACTACGTGCCAGCAGCCGCGGTAATACGTAGGTGGCAAGCGTTGTCCGGATTTATTGGGCGTAAAGCGAGCGCAGGCGGTTTCTTAAGTCTGATGTGAAAGCCCCCGGCTCAACCGGGGAGG
+
GGGGGGGGGGGGGGGGGGGGGGGGGGGGGGGGGGGGGGGGGGGGGGGGGGGGGGGGGGGGGGGGGGGGGGGGGGGGGGGGGGGGGGGGGGGGGGGGGGGGGGGGGGGGGGGGGGGGGGGGGGGGGGGGGGGGGGGGGGGGGGGGGGGGGGGGGGGGGGGGGGGGGGGGGGGGGGGGGGGGGGGGGGGGCCGCCEGGGGFCFGGEFGGGGGGGGGGGGGGGGGEGGGGEGGGGFGGEGGFGFGFFGGGGFDDGGDGFFFF?GFGGFGGFFFFFF@F>?FGFFFGFFFFFB>D;>F
@M04650:207:000000000-C238N:1:1101:21103:4471 1:N:0:19
ACTCCTACGGGAGGCAGCAGTAGGGAATTTTTCACAATGGGCGAAAGCCTGATGGAGCAATGCCGCGTGAATGATGAAGGTCTTATAGATTGTAAAATTCTTTTATTTGGGAAGAAAAGTTGGATTAGGAAATGAATCTAACCTGACGGTACCATTTGAATAAGTATCGGCTAACTATGTGCCAGCAGCCGCGGTAATACATAGGATGCAAGCGTTATCCGGATTTACTGGGCGTAAAACGAGCGCGGGTGGGTTAGTAAGTCTGGTGTTAAATGCAGTAGCTTAACTATGGT
+
GGGGGGGGGDGGGGGGGGGGGGGGGGGGGGGGGGGGGGGGGGGGGGGCFCGGGGGGGGGGGGGGGGGGGGGFGGGGGGGGGGGGGGEFGGAFEEGGCFFFGGGGGCFFGGGGGGGGGGGAFGG<FFGGGGGGGGGGCCFDGBEFFGGGGGFGGFGEGGDFGFGGGGEG@CGGGGGGGFCGCGGGGGFGCFGG>E8EGGG;D>EF?;;CEFGFGGGGEGGFGGGGCCGFGFFCFEGGGGFGBC>EDGGGE<DGGD37709@FFG74CGFF>BFFFFFFBFFFAFFF=F2<4*2<
@M04650:207:000000000-C238N:1:1101:7210:4485 1:N:0:19
ACTCCTACGGGAGGCAGCAGTAGGGAATCTTCGGCAATGGACGAAAGTCTGACCGAGCAACGCCGCGTGAGTGAAGAAGGTTTTCGGATCGTAAAACTCTGTTGTTAGAGAAGAACAAGGACGTTAGTAACTGAACGTCCCCTGACGGTATCTAACCAGAAAGCCACGGCTAACTACGTGCCAGCAGCCGCGGTAATACGTAGGTGGCAAGCGTTTTCCGGAATTATTGGGCGTAAAGCGCGCGCAGGCGGTCTTTTAAGTCTGATGTGAAAGCCCCCGGCTCAACCGGGGAGG
+
GGGGGGGGGGGGGGGGGGGGGGGGGGGGGGGGGGGGGGGGGGGGGGGGGGGGGGGDGGGGGGGGGGGGGGGGGGGGGGGGGGGGGGGGGGGGGGGGGGGGGGFGGGGGGGGGGGFFGGGGGGGGGGGGGGGGGGGGGGGGGGGGGGEFGGGGGGGGGGGGGGGGGGGDGGCEGGGGGGGGGGGGGFGGFGG:CECEGDGGFCEEGGGGGGGGGGG*CCFGE3=5FCGG7CGGFGGGGFFGFGFFGGDGF3C/CDFF?BFFGFGG4>:>FFFB6FFFF05>B0<FFFF>B3B9>F
@M04650:207:000000000-C238N:1:1101:19036:4517 1:N:0:19
ACTCCTACGGGAGGCAGCAGTGGGGAATATTGCACAATGGGCGCAAGCCTGATGCAGCCATGCCGCGTGTATGAAGAAGGCCTTCGGGTTGTAAAGTACTTTCAGCGGGGAGGAAGGGAGTAAAGTTAATACCTTTGCTCATTGACGTTACCCGCAGAAGAAGCACCGGCTAACTCCGTGCCAGCAGCCGCGGTAATACGGAGGGTGCAAGCGTTAATCGGAATTACTGGGCGTAAAGCGCACGCAGGCGGTTTGTTAAGTCAGATGTGAAATCCCCGGGCTCAACCTGGGAAC
+
GGGGGGGGGGGGGGGGGGGGGGGGGGGGGGGGGGGGGGGGGGGGGGGGGGGGGGGGGGGGGGGGGGGGGGGGGGGGGGGGGGGGGGGGGGGGGGGGGGGGGGGGGGGGGGGGGGGGGGGGGGGGGGGGGGGGGGGGGGGGGGGGGGGGGGGGGGGGGGGGGGGGGGGGGGGGGGGGGDGGGGGGGGGGGGGGGDGGGGGGGGGGGEEGGGGGGCGDGGGGGGDFGGGGGGGGFGGGGGFCDDFEGDGGFGGCDDDF@FF408DGFGFDF?FFFFFFFF:>D>GFFFF?:FFFF0
@M04650:207:000000000-C238N:1:1101:12941:4522 1:N:0:19
ACTCCTACGGGAGGCAGCAGTAGGGAATCTTCCGCAATGGACGAAAGTCTGACGGAGCAACGCCGCGTGAGTGAAGAAGGTTTTCGGATCGTAAAGCTCTGTTGTTAGGGAAGAAAAGTAATAAGAGTAACTGTTTATTATGTGACGGTACCTAACCAGAAAGCCACGGCTAACTACGTGCCAGCAGCCGCGGTAATACGTAGGTGGCAAGCGTTGTCCGGAATTATTGGGCGTAAAGCGCGCGCAGGCGGTCTTTTAAGTCTGATGTGAAAGCCCCCGGCTCAACCGGGGAGG
+
GGGGGGGGGGGGGGGGGGGGGGGGGGGGGGGGGGGGGGGGGGGGGGGGGGGGGGGGGGGGGGGGGGGGGGGGGGGGGGGGGGGGGGGGGGGGGGGGGGGGGGGGFGFGGGGGGGGGGGGGGGGGGGGGGGGGGGGFGGGGGGGGGFGGGGGGGGGGGGGGGGGGGGGGGGGGGGGGGGGGGGGGGGGGGGGGGGGGGGGGGGGGGGGGGGGGGGGGGGGGGGGG6FFGGGGGEEGGGGFGFGFFGGGGFGGGGDGFFFFFE=FFFGGFFFFFF?F5:(7>E>GFFFFBFFF01>
@M04650:207:000000000-C238N:1:1101:10893:4573 1:N:0:19
ACTCCTACGGGAGGCAGCAGTAGGGAATCTTCGGCAATGGACGAAAGTCTGACCGAGCAACGCCGCGTGAGTGAAGAAGGTTTTCGGATCGTAAAACTCTGTTGTTAGAGAAGAACAAGGACGTTAGTAACTGAACGTCCCCTGACGGTATCTATCCAGAAAGCCACGGCTAACTACGTGCCAGCAGCCGCGGTAATACGTAGGTGGCAAGCGTTGTCCGGATTTATTGGGCGTAAAGCGAGCGCAGGCGGTTTCTTAAGTCTGATGTGAAAGCCCCCGGCTCAACCGGGGAGG
+
GGGGGGGGGGGGGGGGGGGGGGGGGGGG9FGGFEGGGGGGGGGGGGGEGGGGGFGGGGGGGGGGGGGGGC=FGFGGGGGG<B?FGGGFFEGGGGGGG?FGGGG9FFFGFGGGGGFEFGGFGGGG@FGGGGC<DGGGG7FF@>FGGGGDGGGGGGC9>FCFFGGGGGGGGGGGGGGGGGGGGGGGGGGGGGGGGGGGGGGG9CGGGGGGGGGGGG>5:7DGGG8ECCCGGGGGFGGGGGFD>DEEGDGGFGG<DCFFF4@F:BFDFFGFFFFFFF>@?FGDF9D664FFFFF>(7
@M04650:207:000000000-C238N:1:1101:18132:4581 1:N:0:19
ACTCCTACGGGAGGCAGCAGTGGGGAATATTGCACAATGGGCGCAAGCCTGATGCAGCCATGCCGCGTGTATGAAGAAGGCCTTCGGGTTGTAAAGTACTTTCAGCGGGGAGGAAGGGAGTAAAGTTAATACCTTTGCTCATTGACGTTACCCGCAGAAGAAGCACCGGCTAACTCCGTGCCAGCAGCCGCGGTAATACGGAGGGTGCGAGCGTTAATCGGAATGACTGGGCGTAAAGGGCACGCAGGCGGTGACTTAAGTGAGATGTGAAAGCCCTGGGCTTAACCTAGGAAT
+
GGGFGGGGDGGGGGGGGGGGGGGGGGGGFGGGGFGGGGGAFFEGGDGFGGDGGFFGGGGGGG<EFFGGGFGGGGFGG<EGGGGGGFGG<FGCE@EDFGGGGGADGGEGGGCFGGFDGGGGGG9FACFFGGGGFGGFGFGFGG,FFFE:FFGFFEEGEG?FGGGFFG>@@EBEFFGG7CCCE@GFCDGGF*8BC8ECFCCFEEGGG8CEG5EGGGCC5CFGGD*7CFFFGFGF>C3/77?D>G53<5CCEDC)954=F==@<BD6@*::/=*9=?)71635@3C@B=4<0FF:4)
@M04650:207:000000000-C238N:1:1101:14732:4584 1:N:0:19
ACTCCTACGGGAGGCAGCAGTAGGGAATCTTCGGCAATGGACGAAAGTCTGACCGAGCAACGCCGCGTGAGTGAAGAAGGTTTTCGGATCGTAAAACTCTGTTGTTAGAGAAGAACAAGGACGTTAGTAACTGAACGTCCCCTGACGGTATCTAACCAGAAAGCCACGGCTAACTACGTGCCAGCAGCCGCGGTAATACGTAGGTGGCAAGCGTTGTCCGGATTTATTGGGCGTAAAGCGAGCGCAGGCGGTTTCTTAAGTCTGATGTGAAAGCCCCCGGCTCAACCGGGGAGG
+
GGGFGGFG@FGFGGGGGGDGGFGGGGFGGGGGGEGEEGFGGGGGGCFGGGGGGGGGGGGGGGGGGDGGEEGGGGGGGGGGGGCDFGGGGGGGGGGCGGGGGGG9AFGGFGDEGGGGGGDB=FG>FEGGBFFFCFC8DFGGFGGGGGEGGGGGF9FFFGGFFFC:8FFEC*>CE:;;E8FFFFCFF6CFGGGGGEGEF+?FFFCE+?CFGGGGEGCEGGGGG3*:?ECF7CGDEEDGGFFGBD@5<DGDBCGG3DF?FFFFG7:D4**.9?FFF?5@-7D3<6CF?4>9>EFFFF
@M04650:207:000000000-C238N:1:1101:8961:4592 1:N:0:19
ACTCCTACGGGAGGCAGCAGTAGGGAATCTTCGGCAATGGACGAAAGTCTGACCGAGCAACGCCGCGTGAGTGAAGAAGGTTTTCGGATCGTAAAACTCTGTTGTTAGAGAAGAACAAGGACGTTAGTAACTGAACGTCCCCTGACGGTATCTAACCAGAAAGCCACGGCTAACTACGTGCCAGCAGCCGCGGTAATACGTAGGTGGCAAGCGTTGTCCGGATTTATTGGGCGTAAAGCGAGCGCAGGCGGTTTCTTAAGTCTGATGTGAAAGCCCCCGGCTCAACCGGGGAGG
+
GGGGGGGGGGGGGGGGGGEGGGGGGGGGGGGGGGGGGGGGGGGCGGGGGGGGGGGGGG@FCEGGGGGGGEGGGGGGGGGGGGGGGGGEGGGGGGGGGGGGGGGGGGGGGGGFFGGGGGGGGGGGGGGGGGGGGGGGGGGGGGGGGGGGGGGGGGGGGGGGGGGGGGGGGGGGGGGGGDGFFGGGGGGGGGGGBEEGGGGGGGG8EGGGCGGGGEEGGGGGG<*>FFGDCFCGDGGGGGFDDG>@GDGGFGGGDGDFFB7@FFCFFGG<==FFFF>F<BD:>(9=FFFFF35((4
@M04650:207:000000000-C238N:1:1101:8591:4630 1:N:0:19
ACTCCTACGGGAGGCAGCAGTAGGGAATCTTCCGCAATGGGCGAAAGCCTGACGGAGCAACGCCGCGTGAGTGATGAAGGTTTTCGGATCGTAAAACTCTGTTATTAGGGAAGAACAAATGTGTAAGTAACTGTGCATATCTTGACGGTACCTAATCAGAAAGCCACGGCTAACTACGTGCCAGCAGCCGCGGTAATACGTAGGTGGCAAGCGTTATCCGGAATTATTGGGCGTAAAGCGCGCGTAGGCGGTTTTTTAAGTCTGATGTGAAAGCCCACGGCTCAACCGTGGAGG
+
GGGGGGGGGGGGGGGGGGGGGGGGGGGGGGGGGGGGGGGGGGGGGGGGGGGGGGGGGGGGGGGGGGGGGGGGGGGGGGGGGGGGGGGGGGGGGGGGGGGGGGGGGGGGGGGGGGGGGGGGGGGGGGGGGGGGGGGGGGFFGGGGGGGGEFGGGGGGGGGGGGGGGGGGGGGGGGGG?7FGGGGGEGGGGGGGGGG>EGGF?FGGGGGGGGGFEEGGGCGGGDGCFGGGGGGGFGGGGGFGFGFFDCDGFGGGDD3FFF)8FB*0=DFDF@F?@FF@BFGFFFDFFFFFB;<4?F
@M04650:207:000000000-C238N:1:1101:22793:4644 1:N:0:19
ACTCCTACGGGAGGCAGCAGTGGGGAATATTGCACAATGGGGGAAACCCTGATGCAGCCATGCCGCGTGAATGAAGAAGGCCTTCGGGTTGTAAACTCCTGTCGAGGGGGAGGAAGGGGCAACCTTGACCGATCCCTGGAGGAAGCACGGGCTAAGTTCGTGCCCGCAGCCGCGGTAAGACGAACCGTGCGAACGTTATTCGGAATCACTGGGCTTAAAGCGCGTGTAGGCGGGCCGCCACGTCGGCTGCTGAAATCCCCCGGCTCAACCGGGGAAGTGGCACCGATACGAGCG
+
FGGGGGGGGGGGGGGGGGGGGGGGGGGG9FGGGEGGGGGGG:CGGG@FGGGGAFGGGGCGCFFGGGGGGC<<FGGGGGGGGGGGGGGGGGGGGGGG9=FG?FGF<FFGGGG:FGGG7=CFD+3,8E<FG,>::FGGFFGBGC@FC>>A:3:>F,@F@@FC1BGG,*1:*:<:C:::**?,<8885:8;CEGEE58F6E8CFFGCECFC6<<6C=CC6DCGC5*:?7ECGGGG>C)=DG:C@/)85CD*><F402:6=46)7@73<5F2)07E3@).()9/).07)0),,0>?,4
@M04650:207:000000000-C238N:1:1101:13353:4670 1:N:0:19
ACTCCTACGGGAGGCAGCAGTGGGGAATATTGCACAATGGGCGCAAGCCTGATGCAGCCATGCCGCGTGTATGAAGAAGGCCTTCGGGTTGTAAAGTACTTTCAGCGGGGAGGAAGGGAGTAAAGTTAATACCTTTGCTCATTGACGTTACCCGCAGAAGAAGCACCGGCTAACTCCGTGCCAGCAGCCGCGGTAATACGGAGGGTGCAAGCGTTAATCGGAATTACTGGGCGTAAAGCGCACGCAGGCGGTTTGTTAAGTCAGATGTGAAATCCCCGGGCTCAACCTGGGAA
+
GGGGGGGGEGEGGGGGGGGFGGGGGGGGGGGGGGGFGFGGGGGGEGEGGGGGGGGGFFFFFGGGGGGGEGGGGGGGGGGGGGGGGGFGCEGGGGFGGEFGGGFFGGGGGGGGGGGGGGGGGGGGGGGGGFGGGGGGGF9<FF9FFGG7<FDGFGGGGGGCG@DFGGGGGGGEFF9C8EFGEGGGFGGFBECE5:CE9CFGDGGGGDEGGGFFGGCCFG77=CE*++<9<9CGB=GECF=D@G3@GGDDBDD<97CF)=FFGFGGFGGFFBFF6BF)4;GE3>GFFFF::FFB:
@M04650:207:000000000-C238N:1:1101:25297:4682 1:N:0:19
ACTCCTACGGGAGGCAGCAGTAGGGAATCTTCGGCAATGGACGAAAGTCTGACCGAGCAACGCCGCGTGAGTGAAGAAGGTTTTCGGATCGTAAAACTCTGTTGTTAGAGAAGAACAAGGACGTTAGTAACTGAACGTCCCCTGACGGTATCTAACCAGAAAGCCACGGCTAACTACGTGCCAGCAGCCGCGGTAATACGTAGGTGGCAAGCGTTGTCCGGATTTATTGGGCGTAAAGCGAGCGCAGGCGGTTTCTTAAGTCTGATGTGAAAGCCCCCGGCTCAACCGGGGAGG
+
FGGGGGGGGGGGGGGGGGGGGGGGGGGG@GGFGEGGGGGGFGGEEGGFGGGGCFEGGGGGGGGGGGGGGGGGGGFDGGGGGGGGGGGGGFGFGGGGGGGGGGDGGFFGGGGGGGGFCFFFFBEFCF7FGGGG9DFFGGFGGG<FGFGDGGFGGGFEGGD7CFFFFGFGGGGGGDFGFEGFGGFGGGFF7>CE5BCCGDGG?CEDF?FGFCGGC=EGGF7CCC879<?FGGGG>ECECFFGFD5>))9DFDGC<3>6@?F?CF7C4:76F8BFFFF3:>GFF9G@4.>;>D:09B
@M04650:207:000000000-C238N:1:1101:23702:4715 1:N:0:19
ACTCCTACGGGAGGCAGCAGTGGGGAATCTTGCGCAATGGGCGAAAGCCTGACGCAGCGACGCCGCGTGAGGGATGACGGCCCTCGGGTTGTAAACCTCTTTCAGCTCCGACGAAGCGAGAGTGACGGTAGGAGCAGAAGAAGCACCGGCCAACTACGTGCCAGCAGCCGCGGTAATACGTAGGGTGCAAGCGTTGTCCGGAATTATGGGGCGTAAAGAGCTCGTAGGCGGTCTGTCGCGTCGGCTGTGAAAACTCGGGGCACAACCCAGAGCTTGCAGTAGATACGGGCCGGG
+
FGGGGGGGGGGGGGGGGGGGGGGGGGGGGGGGDFGGGGGGGGGGGGGGGGGGG@:FGGGGGGGGGGGGGGGGGGGGGGGG7C+BFGGG,B>F<FG,F<BBFGFCFGDF=FFGGGGCGGGDC@D3@CFGGDFG9F>CC,?::D:BC7F@7:1<AE@BFGGF7B9>8:C77BFGC8/;:C7C+<CEG6>?+3<;*2ACE7:C5*/8CF@0:CEE8*/*/:****<=*1:=+7*1.5C?*9>GB)<>C*7*0?F*2**/<@555)*9)5C?)5)))/6<1.69*.2*19710))-7(
@M04650:207:000000000-C238N:1:1101:21482:4784 1:N:0:19
ACTCCTACGGGAGGCAGCAGTGGGGAATATTGCACAATGGGCGCAAGCCTGATGCAGCCATGCCGCGTGTATGAAGAAGGCCTTCGGGTTGTAAAGTACTTTCAGCGGGGAGGAAGGGAGTAAAGTTAATACCTTTGCTCATTGACGTTACCCGCAGAAGAAGCACCGGCTAACTCCGTGCCAGCAGCCGCGGTAATACGGAGGGTGCAAGCGTTAATCGGAATGACTGGGCGTAAAGGGCACGCAGGCGGTGACTTAAGTGAGATGTGAAAGCCCTGGGCTTAACCTAGGAAT
+
GGGGGGGGGGGGGGGGGGGGGGGGGGGGGGGGGGGGGGGGGGGGGGGGGGGGGGGGGGGGGGGGGGGGGGGGGGGGGGGGGGEEGGGGDGFGGFGGGGGGGGGGGGGGGGGGGGGGGD@FFGGFFFGGGGGFGGFGGGCGGGGGGGGGDFEGGGGGGGGGGGFGGGGGDGGGGGDGGGGGGGGGGGGGGGGGGGGGGGGGGGDGGGGGGGGGGEEGGGGGGGGGFGGGFGGGFGDEFGFGEFFEGGDDDGG<DGF*9?7B+9CGF7CAFFF?F@FFFFGF:0>FFF=<?FF?A)
@M04650:207:000000000-C238N:1:1101:9237:4791 1:N:0:19
ACTCCTACGGGAGGCAGCAGTGGGGAATATTGCACAATGGGCGCAAGCCTGATGCAGCCATGCCGCGTGTATGAAGAAGGCCTTCGGGTTGTAAAGTACTTTCAGCGGGGAGGAAGGGAGTAAAGTTAATACCTTTGCTCATTGACGTTACCCGCAGAAGAAGCACCGGCTAACTCCGTGCCAGCAGCCGCGGTAATACGGAGGGTGCAAGCGTTAATCGGAATTACTGGGCGTAAAGCGCACGCAGGCGGTTTGTTAAGTCAGATGTGAAATCCCCGGGCTCAACCTGGGAAC
+
GGGGGGGGGGGGGGGGGGGGFGGGGGGGGGGGGGGGGGGGGGGGGGGGGFGFFGGGGGDGGGGGGGGGGDGGGGGGGGGGGGG8FFGGFCFGGGGGGGGGGGGGGGGGGGGGGGGGGGFEGGGGFGGGCGGGFFFDDCAFGGGGGGGCFCBE:FGGGGGGGGGGGGGGGGGGGGGG8EEF7CFGFGGGGGGGGGGGGGGGEEGGGGGGGFGGG/;8ECFGGGCGF7?++7CGFGGC<FFGDG@BGGGC@DG>DC<7?=F=AF*:@CCAFFFB=FF?1;7>D936??>BFFFBB,
@M04650:207:000000000-C238N:1:1101:16515:4793 1:N:0:19
ACTCCTACGGGAGGCAGCAGTAGGGAATTTTTCACAATGGGCGAAAGCCTGACGGAGCAATGCCGCGTGAATGATGAAGGTCTTATAGATTGTAAAATTCTTTTATTTGGGAAGAAAAGTTGGATTAGGAAATGAATCTAACCTGACGGTACCATTTGAATAAGTATCGGCTAACTATGTGCCAGCAGCCGCGGTAATACATAGGATGCAAGCGTTATCCGGATTTACTGGGCGTAAAACGAGCGCGGGTGGGTTAGTAAGTCTGGTGTTAAATGCAGTAGCTTAACTATTGT
+
FGGGGGGGGGGGGGGGGGG8F9FGGGGGGGGGGGGFGGGGGGGGGGGGGGGG,B@CFG<F9FFGGGGGGGGDGGGGGAFGCGGGG,5F,ECFFGGFGGEFGGGD,5BFEFEGFFFGGFA,AFC<A,CEFGFGFGDF?<ECFE,FECGGGG=C,CF9,CFB,EGCCF=D7CFCEGGGC=FG9A;;DFFG,>EGGEGCBF9;9?EFFEFGGGGCC54AE48+4>**=E?<CGGDFC<E35=FAGDEGDGCE93<DD3@>6*=EFCFFFGFF:F94*6FABF?F9>747?499856
@M04650:207:000000000-C238N:1:1101:14032:4807 1:N:0:19
ACTCCTACGGGAGGCAGCAGTAGGGAATTTTTCACAATGGGCGAAAGCCTGATGCAGCAACGCCGCGTGAGGGACGACGGCCTTCGGGTTGTAAACCTCTTTTAGCAAGGAAGAAGCGAAAGTGACGGTACTTGCAGAAAAAGCGCCGGCTAACTACGTGCCAGCAGCCGCGGTAATACGTAGGGCGCAAGCGTTATCCGGAATTATTGGGCGTAAAGAGCTCGTAGGCGGTTTGTCGCGTCTGCTGTGAAAACCCGAGGCTCAACCTCGGGCCTGCAGTGGGTACGGGCAGCC
+
EDEGGFCGGGG;@FCGGGDGGEGGGGGGGDGGGGFGGFGCFGGGEGE?<EFGGECCCFFGGGCFE>C@CCFECCGEGGEEGCFEEFECGCEFE?EFGGGGEGFAEFGGGF@=F<ADDCFEG@>FGGGGGG:AFEFAF9B,>>:FEEGG7FC<FGGGGGGGCGGFGFGG7@FDGEGEGGFF<CFCGCEGECGGGEGGF9<:C*/;?0<F09CF8:CEG7C4A>85?C5EFDC*7**22959BD:5CC<0/:7:CCDFFF)0:>GGFGG0<);@E:7>:10/67<DFF>09)02(.
@M04650:207:000000000-C238N:1:1101:17214:4825 1:N:0:19
ACTCCTACGGGAGGCAGCAGTGGGGAATATTGCACAATGGGCGCAAGCCTGATGCAGCCATGCCGCGTGTATGAAGAAGGCCTTCGGGTTGTAAAGTACTTTCAGCGGGGAGGAAGGGAGTAAAGTTAATACCTTTGCTCATTGACGTTACCCGCAGAAGAAGCACCGGCTAACTCCGTGCCAGCAGCCGCGGTAATACGGAGGGTGCAAGCGTTAATCGGAATTACTGGGCGTAAAGCGCACGCAGGCGGTTTGTTAAGTCAGATGTGAAATCCCCGGGCTCAACCTGGGAAC
+
GGGGGGGGGGGGGGGGGGGGGGGGGGGGGGGGGGGGGGGGGGGGGGGGGGGGGGGGGGGGGGGGGGGGGGGGGGGGGGGGGGGGGGGGGGEGGGGGGGGFGGGGGGGGGGGGGGGGGGGGGGGGGGGGGGGGGGGGFGGGGGFGFGGGGGGEFGGGGGGGGGGGGGGFFGGGGFGGGGFGGDFGGGGGGGGGG>CEGGFGGGGGGGGGGGGGGEEEFGGGGGEGCCFGGGFGFGGGGGFDED3>CDGGFGGGGCC>FFFFCFGGF>F>FFBFFFFFFFGFF93?FFF02><7:(
@M04650:207:000000000-C238N:1:1101:4577:4866 1:N:0:19
ACTCCTACGGGAGGCAGCAGTCGAGAATCTTCCGCAATGGACGCAAGTCTGACGGGGCGACGCCGCGTGCAGGATGAAGGCCTTCGGGTTGTAAACTGCTGTTGCATCTTACGAACCCCCGGGAGTTAATAGCTCTCCGGGATGACCAGGGTGTGAGGAAGCACAGGCTAACTCCGTGCCAGCAGCCGCGGTAATACGGAGTGTGCAAGCGTTACTCGGAATCACTGGGCATAAAGCGCGCGTAGGCGGGCTTTCAAGTCGGTTGTGAAATCCCTCAGCTCAACTGCGGAACTG
+
FFGGGGEFGGGGEGCGGDG@FFGDGGGFFAFGFEGGGGGGFGG@FGGGGGFGGFG77FDEEGDEE@CGGGGGGGFFFGGGGGFFEFECFGGGGGGGGC9<DFFGGFGGGGGG7<>CG@@:CFE@F@83@;FD,=,3D<FFC:C<F::A<<:FFFG9FF7FF@FG8FFGCCF7<FEE871*2:EDGFCGDGCEE8EFFGCGGG8A?9?CFGGC?C5CEC3C8>03<FGG=4;CFG>EDCBGDDDBG*0)5)>D:CG4686FGD<*8DD9@BFF?66>1:CFFFCF4?*,2>;72<
@M04650:207:000000000-C238N:1:1101:26589:4875 1:N:0:19
ACTCCTACGGGAGGCAGCAGTAGGGAATCTTCGGCAATGGACGAAAGTCTGACCGAGCAACGCCGCGTGAGTGAAGAAGGTTTTCGGATCGTAAAACTCTGTTGTTAGAGAAGAACAAGGACGTTAGTAACTGAACGTCCCCTGACGGTATCTAACCAGAAAGCCACGGCTAACTACGTGCCAGCAGCCGCGGTAATACGTAGGTGGCAAGCGTTGTCCGGATTTATTGGGCGTAAAGCGAGCGCAGGCGGTTTCTTAAGTCTGATGTGAAAGCCCCCGGCCCAACCGGGGAGG
+
FGGGGGGGGGGGEGGGGG<FFGGGGGFFGGGGGEFFGGGGDGGGGGGGGGGGGGGGGGGGGCGECGGGGGEFFGGGGGCCFGGGGGGECGEGG8FEGGGGGGDGDGGGF?FGEFGGGGEFGGGFGGCFCFGAGGGGGFE=FFGDFCFGGGFGGGGGGGGCFGGGCGGDECCEGFGFGEFEGGGFGGF>7EEGGEEGFE9;3BF7CGFGGGEFGGGGGCFDGGGGF90<<DC5;5C*<C?CEC35C3C<DDG7C37FFFFF<6>CF7><FF7@=)>FB9DF:(/77BE99DB69>
@M04650:207:000000000-C238N:1:1101:15999:4883 1:N:0:19
ACTCCTACGGGAGGCAGCAGTAGGGAATCTTCGGCAATGGACGAAAGTCTGACCGAGCAACGCCGCGTGAGTGAAGAAGGTTTTCGGATCGTAAAACTCTGTTGTTAGAGAAGAACAAGGACGTTAGTAACTGAACGTCCCCTGACGGTATCTAACCAGAAAGCCACGGCTAACTACGTGCCAGCAGCCGCGGTAATACGTAGGTGGCAAGCGTTGTCCGGATTTATTGGGCGTAAAGCGAGCGCAGGCGGTTTCTTAAGTCTGATGTGAAAGCCCCCGGCTCAACCGGGGAGG
+
GGGGGGGGGGGGGGGGGGGGGGGGGGGGGGGGGGGGGGGGGGGGGGGGGGGGGGGGGGGGGGGGGGGGGGGGGGGGGGGGGGGGGGGGEGGGGGGGGGGGGGGGGGGGGGGGGGGGGGGGGGGGGGGGGGGGGGGGGGGGGGGGGGGGGGGGGGGGGGGGGGGGGGGGGGGGGGGGGGGGGGGGGGGGGGGGGGGGGGEFCGGC9CGGGGGGGEEGGGGGGGCCFFGGGGGGEE<ACCFG><5@GGGGFGGD5CCFFFFF:@CFFC><FF@FF<770(9@E>G?FF4;FFFFFF
@M04650:207:000000000-C238N:1:1101:7719:4916 1:N:0:19
ACTCCTACGGGAGGCAGCAGTGGGGAATATTGCACAATGGGCGCAAGCCTGATGCAGCCATGCCGCGTGTATGAAGAAGGCCTTCGGGTTGTAAAGTACTTTCAGCGGGGAGGAAGGGAGTAAAGTTAATACCTTTGCTCATTGACGTTACCCGCAGAAGAAGCACCGGCTAACTCCGTGCCAGCAGCCGCGGTAATACGGAGGGTGCAAGCGTTAATCGGAATTACTGGGCGTAAAGCGCACGCAGGCGGTTTGTTAAGTCAGATGTGAAATCCCCGGGCTCAACCTGGGAAC
+
GGGGGGGGGGGFFGGGGGFGFGGGGGGGGGGGGGGGGGGGGGGGGGGGGGFGGGGGGGGFGGGGGGGFGGGGGGGGGGGGGGGGGGGGGGGGGGGGGGGGGGFGGGGGGGDGGGGGGGGGGGGGGGGGGGGGGGGGGFGGGGGGGGGEGGGGGGGGGGGGGGGGGGGGGGDGGGGGGGGFGGGGGGGGGGDCCEEGGDFGGGGGGEGGGGFGGGGGFGGGGGGFGGGGGGGGEGGGGCFDFDFEDGGGFGD)CDDFF=B?FFGGF7><FFFFFF@F0,C>B>GFFFFFFFFFF,
@M04650:207:000000000-C238N:1:1101:20634:4948 1:N:0:19
ACTCCTACGGGAGGCAGCAGTGGGGAATATTGCACAATGGGCGCAAGCCTGATGCAGCCATGCCGCGTGTATGAAGAAGGCCTTCGGGTTGTAAAGTACTTTCAGCGGGGAGGAAGGGAGTAAAGTTAATACCTTTGCTCATTGACGTTACCCGCAGAAGAAGCACCGGCTAACTCCGTGCCAGCAGCCGCGGTAATACGGAGGGTGCAAGCGTTAATCGGAATTACTGGGCGTAAAGCGCACGCAGGCGGTTTGTTAAGTCAGATGTGAAATCCCCGGGCTCAACCTGGGAAC
+
GGGGGGGGGGGGGGGGGGGGGGGGGGGGGGGGGGGGGGGGGGGGGGGGGGGGGGGGGGGGGGGGGGGGGGGGGGGGGGGGGGGGGGGGGGGGGGGGGGGGGGGGGGGGGGGGGGGGGGGGGGGGGGGGFGGGGGGGGGFGGGGGGGGGGGGGGGGGGG?FGGGGGGGDGGGGGGGGGGGGGFGGGGGGGGGGGGGGGGGGGGGGGGGGGGGGGEEGGGGGGGGGGGGGGGG5@GGGGG*>BDFFGGDGFGGDDGGFFFFFEFGG?FFFFFFFF?F??095;>DFFFFFFFF<4-
@M04650:207:000000000-C238N:1:1101:11788:4974 1:N:0:19
ACTCCTACGGGAGGCAGCAGTAGGGAATCTTCGGCAATGGACGAAAGTCTGACCGAGCAACGCCGCGTGAGTGAAGAAGGTTTTCGGATCGTAAAACTCTGTTGTTAGAGAAGAACAAGGACGTTAGTAACTGAACGTCCCCTGACGGTATCTAACCAGAAAGCCACGGCTAACTACGTGCCAGCAGCCGCGGTAATACGTAGGTGGCAAGCGTTGTCCGGATTTATTGGGCGTAAAGCGAGCGCAGGCGGTTTCTTAAGTCTGATGTGAAAGCCCCCGGCTCAACCGGGGAGG
+
GGGGGGGGGGGGGGGGGGGGGGGGGGGGGGGGGGGGGGGGGGGGGGGGGGGGGGGGGGGGGGGGGGGGGGGGGGGFGGGGGGGGGGGGGGGGGGGGGGGGGGGGGGGGFGGGGGGGGGFGGGGFGGGGGGGGGGGGGGGGGGGGGGGGGGGGGGGGGGGCGGGGGGGGGGGGGGGGGGGGGGGGGGFGFGGGGGDGGGGGFGGGGGGGGGGGGGGGGGGGG385CFGFFCGGFGGGG7@DD7>>DDGGBDCDDCFBFFF?GFC>6FCAFFF??F)7<,/)74DF?FF9>BB19>
@M04650:207:000000000-C238N:1:1101:11399:5029 1:N:0:19
ACTCCTACGGGAGGCAGCAGTAGGGAATTTTTCACAATGGGCGAAAGCCTGATGGAGCAATGCCGCGTGAATGATGAAGGTCTTATAGATTGTAAAATTCTTTTATTTGGGAAGAAAAGTTGGATTAGGAAATGAATCTAACCTGACGGTACCATTTGAATAAGTATCGGCTAACTATGTGCCAGCAGCCGCGGTAATACATAGGATGCAAGCGTTATCCGGATTTACTGGGCGTAAAACGAGCGCGGGTGGGTTAGTAAGTCTGGTGTTAAATGCAGTAGCTTAACTATTGTT
+
GGGGGGGGGGGFGGGGGGGGGGGGGGGGGGGGGGGGGGGGGGGDGGGGGGGGGGGGGGGGGGGGGGGGGFFGGGGGGGGGGGGGGGGFGGGGGGGGAFGGGGGGGGGGD9E8FF@FCFGGGGGGGGGGGGGGFGGFGFFGGGGGGGGGEGFGAFGGGGFCFGDFGGGGGGDFGGGGGGGGFGFCFGGFGFGDGCCEGGFC?FGGGGGGGGGGFGGGDDF@EC4::FF?CFGFFGGGGFFFFDFBDCCC317<DD<756=4+9:7=>F:@BF=/==F>AFFB<GFF6*<AFF99)
@M04650:207:000000000-C238N:1:1101:5421:5096 1:N:0:19
ACTCCTACGGGAGGCAGCAGTGGGGAATCTTGCGCAATGGGCGAAAGCCTGACGCAGCGACGCCGCGTGAGGGATGACGGCCTTCGGGTGGTAAACCTCTTTCAGCTCCGAGGAAGCGAGAGTGACGGTAGGAGCAGAAGAAGCAACGGCCACCTACGTGCAAGCAGCGGCGGTAAACGGTAGGGTGCAAGCGTTTACCGGAAGTATTGGACGTAAGGCCCGCGTTGGGGGTCGTTCGCGTCGGCTTGGAAACCCCGGGGCTCAACCCCGAGATTGCAGTCGTCAAGGGCAGGG
+
FGGGGGGGGGGGGGGGGGGGGGGGGGGGGGGFGGGGGGGGGFCGGGGGGCFGCC,@FGEDECGDF=@FFE=<C:AFG,BEGCGGGGGGG+C=FGGABDFGGF,<A9FD<:++8@@>7:+3+53,8,@B6<F:D7<@:F?5,,6,,,5=FF*1*,46?FFF7*<,;+<F*:CCC***++**22;1;*2*+0A>**/**33:**:*<900<C++**2;****/)27**:**1:::5)/15))8CB>5/)))0:7**1))7))*)CGF<C<>))0))*14)*0)-1.8)73(55:3,
@M04650:207:000000000-C238N:1:1101:11032:5099 1:N:0:19
ACTCCTACGGGAGGCAGCAGTAGGGAATCTTCGGCAATGGACGAAAGTCTGACCGAGCAACGCCGCGTGAGTGAAGAAGGTTTTCGGATCGTAAAACTCTGTTGTTAGAGAAGAACAAGGACGTTAGTAACTGAACGTCCCCTGACGGTATCTAACCAGAAAGCCACGGCTAACTACGTGCCAGCAGCCGCGGTAATACGTAGGTGGCAAGCGTTGTCCGGATTTATTGGGCGTAAAGCGAGCGCAGGCGGGTTCTTAAGTCTGATGTGAAAGCCCCCGGCTCAACCGGGGCGG
+
GGGGGGGGGGGGGGGGGGGGGGGGGGGGGGGGGGGGGGGGGGGGGGGGGGGGFGGGGGGGGGGGGGGFGGGGGGGGGGGG@FGGGGGGGGGGGGGGGGGGGGGGGGGGGGGGGGGEFFFDGFG:DFGGGGF9DFGFGFGGGGFGGGGGGGGGGGGGGGFGGFFGGGGGGGGEFCFFF7BCGGGF7CFGFGGD>CEGGGGGG?=ECGGFGGGFGGGG5>FDDGG=E?9?FGGGFCDEGGFDFGED:DG7>DC)97CFF4@7<9*0707)//=6*7)7((9BFFGFFFFFF3:(4>
@M04650:207:000000000-C238N:1:1101:15503:5177 1:N:0:19
ACTCCTACGGGAGGCAGCAGTAGGGAATTTTTCACAATGGGCGAAAGCCTGATGGAGCAATGCCGCGTGAATGATGAAGGTCTTATAGATTGTAAAATTCTTTTATTTGGGAAGAAAAGTTGGATTAGGAAATGAATCTAACCTGACGGTACCATTTGAATAAGTATCGGCTAACTATGTGCCAGCAGCCGCGGTAATACATAGGATGCAAGCGTTATCCGGATTTACTGGGCGTAAAACGAGCGCGGGTGGGTTAGTAAGTCTGGTGTTAAATGCAGTAGCTTAACTATTGT
+
GGGGGGGGGGGGGGGGGGGGGGGGGGGGGGGGGGGGGGGGGGGGGGGGGGGGGGDGGGGGGGGGGGGGGGGFGGGGGGGGGGGGGGGGFGGGGGGGFGGFGGGGGGGGGFGGGDFGGGDGFGGFGGGGDGGGGGGGGGGGGGGGGGGGDGGGEAGGGGFCFFGGFGDGGGGGGGGGGGGGGFGGGGGGGG>EG>@EC;FGFGGCFGGGGGG?FDGGGGGG=CEEEFCDGGGGFGDGGFAG>CE>DGDGFDGDGDD>F?FFGFDGFGC()8=F7BFFA>DFF9FFFFFBD4945
@M04650:207:000000000-C238N:1:1101:21049:5181 1:N:0:19
ACTCCTACGGGAGGCAGCAGTAGGGAATCTTCCGCAATGGACGAAAGTCTGACGGAGCAACGCCGCGTGAGTGAAGAAGGTTTTCGGATCGTAAAACTCTGTTGTTAGGGAAGAACAAGTGTTATTTAACTGATGGCACCTTGACGGTACCTAACCAGAAAGCCACGGCTAACTACGTGCCAGCAGCCGCGGTAATACGGAGGGTGCGAGCGTTAATCGGAATGACTGGGCGTAAAGGGCACGCAGGCGGTGACTTAAGTGAGATGTGAAAGCCCTGGGCTTAACCTAGGAAT
+
GGGGGGGGGGGGGGGGGGGGGGGGGGGGGGGGGGGGGGGGGGGGGGGGGGGGGGGGGGGGGGGGGGGGGGGGGGGGGGGGGGGGGGGGGGGGGGGGGGGGGGGGGGGGGGGGGGGGGGGGGGFGFGGGGGGGGGGGGFGGGGGGGGGGGGGGGGGGGGGGGGGGGGGGGGGGGGGGGGGFGGGGGGGGGGGGGGGGGGGGGGGGGGGGGGDGGGDGGGGDEGGGGGGGGGGGFGCCF=>DFGF>GGGG@51>CF>@F876FFGG?C:<7@?FF:F??:C4>6FFFF6?DFFFD
@M04650:207:000000000-C238N:1:1101:16927:5267 1:N:0:19
ACTCCTACGGGAGGCAGCAGTAGGGAATCTTCCGCAATGGGCGAAAGCCTGACGCAGCGACGCCGCGTGAGGGATGACGGCCTTCGGGTTGTAAACCTCTTTCAGCTCCGACGAAGCGAGAGTGACGGTAGGAGCAGAAGAAGCACCGGCCAACTACGTGCCAGCAGCCGCGGTAATACGTAGGGTGCAAGCGTTGTCCGGAATTATTGGGCGTAAAGAGCTCGTAGGCGGTCTGTCGCGTCGGCTGTGAAAACTCGGGGCTCAACCCCGACCTTGCAGTCGATACGGGCAGGC
+
GGFGGGGGGGGGGGGGGGGGGGGGGGGGGGGGGGDGGGGCGGGGGGGGGGGCGGGGGGGGGGGGGGGGEGGGGGGDGGGGGGGGGGGGGGGGGGGGGFGGGGGFFFDFGGGGEGGDGEEGGGGDFAEEBFFGG<BGGGGFGGGGFGGEGGGGFGGFCFFGGGGGGGGGGGGGGGDGGGFGC<EEGGGC@FGGGGDGG@<EDEG>EGGF7CFFCEGCFGG4CFGGG=GDDDEEB7<FGFFGFGEFGCDGFG7F7<F*7>)<E3CF4<<?FE:)0<6BBFF?F?<D@5@018)(((
@M04650:207:000000000-C238N:1:1101:14592:5310 1:N:0:19
ACTCCTACGGGAGGCAGCAGTGGGGAATATTGCACAATGGGCGCAAGCCTGATGCAGCCATGCCGCGTGTATGAAGAAGGCCTTCGGGTTGTAAAGTACTTTCAGCGAGGAGGAAGGCATTGTGGTTAATAACCACAGTGATTGACGTTACTCGCAGAAGAAGCACCGGCTAACTCCGTGCCAGCAGCCGCGGTAATACGGAGGGTGCAAGCGTTAATCGGAATTACTGGGCGTAAAGCGCACGCAGGCGGTCTGTCAAGTCGGATGTGAAATCCCCGGGCTCAACCTGGGAAC
+
GGGGGGGGGGGGGGGGGGGGGGGGGGGGGGGGGGGGGGGGGGGGGGGGGGGGGGGGGGGGGGGGGGGGGGGGGGGGGGGGGGGGGGGGGGGGGGGGGGGGGGGGGGGGGGGGGGGGGGFGGGGGGGGGGGGGGGGGGGGGGEGGGGGGFGGGGGGGEGG?CCGGGFGGGGGGGGGGGGGFGGGGGGGGGEGGGEGGGGFFGGGGGGGGGGGGG=EGFGGGGGC=CG7FF*AFE:DGDFFGBG>BGGGGEGD9C<CB?FFFFFGCBDGFFFFFFFF?B>GFF(1?F4F?FFF:?1
@M04650:207:000000000-C238N:1:1101:16911:5355 1:N:0:19
ACTCCTACGGGAGGCAGCAGTAGGGAATTTTTCACAATGGGCGAAAGCCTGATGGAGCAATGCCGCGTGAATGATGAAGGTCTTATAGATTGTAAAATTCTTTTATTTGGGAAGAAAAGTTGGATTAGGAAATGAATCTAACCTGACGGTACCATTTGAATAAGTATCGGCTAACTATGTGCCAGCAGCCGCGGTAATACATAGGATGCAAGAGTTATCCGGATTTACTGGGCGTAAAACGAGCGCGGGTGGGTTAGTAAGTCTGTTGTTAAATGCAGTAGCTTAATTATTGT
+
FDF@AAFC:FCFCC@CEC,EF<EEEG@CFGFFFGGFGGGGEAF:F:FFG8AE9<ACF,CFE6,C@F:FC@D9,CCFGF?AEFEGGGGAFGEGGGF,EFG9F<E?EGGGGGGFFEFFFFGFGG8EFGGGGGGGGEA<A<FGFC<FGGDC@FF7?FGCGGF<=FG9BFB,+@78FGFGGD=3=;D;86,@BC6BCEEEECEGGGG9@D?FGGGF84?,=:CF55:EGCCFC:8C5=CED3AF:D>B3CDD:C<DGDG7>?7*<@CG?*:4F:F*/=*96AD4*4DB?7*.)982.
@M04650:207:000000000-C238N:1:1101:18422:5385 1:N:0:19
ACTCCTACGGGAGGCAGCAGTGGGGAATATTGCACAATGGGCGCAAGCCTGATGCAGCCATGCCGCGTGTATGAAGAAGGCCTTCGGGTTGTAAAGTACTTTCAGCGGGGAGGAAGGGAGTAAAGTTAATACCTTTGCTCATTGACGTTACCCGCAGAAGAAGCACCGGCTAACTCCGTGCCAGCAGCCGCGGTAATACGGAGGGTGCAAGCGTTAATCGGAATTACTGGGCGTAAAGCGCACGCAGGCGGTTTCTTAAGTCTGATGTGAAAGCCCCCGGCTCAACCGGGGAGG
+
GGGGGGGGGGGGGGGGGGGGGGGGGGGGGGGGGGGGGGGGGGGGGGGGGGGGGGGGGGGGGGGGGGGGGGGGGGGFGGGGGGGGGGGGGGGGGGGGGGGGGGGGGGGGGGGGGGGFGGGGGGGGGGGGGGGGGFGGFGGGGGGGGGGGGGGFGGGGGGGGGGGGGGGGGGGGGGGGGGGGGGGGGGGFGGDGGGGGGGGGGGGGGGGGGGGFGGGGGGGG5CCGGGGGGGGGFGGEDGFDBGFFGDDGFGGGCDGFF?FF<?DFFF7-76@FFF).8>DEFFGF=@FBFFF6;F
@M04650:207:000000000-C238N:1:1101:4131:5395 1:N:0:19
ACTCCTACGGGAGGCAGCAGTGGGGAATATTGCACAATGGGGGAAACCCTGATGCAGCCATGCCGCGTGAATGAAGAAGGCCTTCGGGTTGTAAAGTTCTTTCGGTGATGAGGAAAGCTTAGGTGTTAATAGCACTTGGGTATGACGTTAGTTACAGAAGAAGCACCGGCTAACTCCGTGCCAGCAGCCGCGGTAATACGGAGGGTGCGAGCGTTAATCGGAATGACTGGGCGTAAAGGGCACGCAGGCGGTGACTTAAGTGAGATGTGAAAGCCCTGGGCGTAACCTAGGAAT
+
FEG,CFF<FDF@FGGGGGGGGGGGGFEGGGGGGGGGGGGFGGGGGGGFGFGGGGGGFEGGGGFGGCFFGFFFGGGGGGGGGGFDEFEEGGGGGGGGGGGGGGGGG:CGDFAFCABFCFCFCGGGF?FGFCFGGGGFGGGGGGGCFDG>F@F<FGGGGGGGFCGGGGGGG+@B:EGGFGGGGCGFGGGGGGGGGGGCGGCFE5:EEEEGGDDGG588=7CFGCEGGGGFGGG*5*5:57=DDF3>CDDGEGGGD5>FFF*9+7CD6CFDFFF?4<F3<:35@(9B>>?A?FF:A4
@M04650:207:000000000-C238N:1:1101:21781:5460 1:N:0:19
ACTCCTACGGGAGGCAGCAGTAGGGAATCTTCGGCAATGGACGAAAGTCTGACCGAGCAACGCCGCGTGAGTGAAGAAGGTTTTCGGATCGTAAAACTCTGTTGTTAGAGAAGAACAAGGACGTTAGTAACTGAACGTCCCCTGACGGTATCTAACCAGAAAGCCACGGCTAACTACGTGCCAGCAGCCGCGGTAATACGTAGGATGCAAGCGTTATCCGGATTTACTGGGCGTAAAACGAGCGCGGGTGGGTTAGTAAGTCTGGTGTTAAATGCAGTAGCTTAACTATTGTAT
+
GGGGGGGGGGGGGGGGGGGGGGGGGGGGGGGGGGGGGGGGGGGGGGGGGGGGGGGGGGGGGGGGGGGGGGGGGGGGGGGGGGGGGGGGGGGGGGGGGGGGGGGGGGGGGGGGGGGGGGDFGGGFGGGGGGGGGGGGGGGGGGGGGGGGGGGGGGGGGGGGGGGGGGGGGGGGGGGGGGGGGGGGGGGGGGGGGGGGGGGGEFFGGGGFGGGGGECECFGGGGGGGGGGGGGGFGGGGGFGFC3<CGGGFGDDC3<F?FFFAF77:FGFE@FFFFFFF):BF<7@FFFF)=6)6)
@M04650:207:000000000-C238N:1:1101:11960:5479 1:N:0:19
ACTCCTACGGGAGGCAGCAGTAGGGAATCTTCGGCAATGGACGAAAGTCTGACCGAGCAACGCCGCGTGAGTGAAGAAGGTTTTCGGATCGTAAAACTCTGTTGTTAGAGAAGAACAAGGACGTTAGTAACTGAACGTCCCCTGACGGTATCTAACCAGAAAGCCACGGCTAACTACGTGCCAGCAGCCGCGGTAATACGTAGGTGGCAAGCGTTGTCCGGATTTATTGGGCGTAAAGCGAGCGCAGGCGGTTTCTTAAGTCTGATGTGAAAGCCCCCGGCTCAACCGGGGAGG
+
GGGGGGGGGGGGGGGGGGGGGGGGGGGGGGGGGGGGGGGGGGGGGGGGGGGGGGGEGFGGGGGGGGGGGGGGGGGGGGGGGGGGGGGGDGGGGGGGGGGGGGGGGGFGGGGGGGGGGGGFGGGFGGGGGGGGGGGGGGGGGGGFGG>EFGGGGGGGGGGGFDBGFGGGGGCEGGGGGGFGGGGGCFDGFEEGGGGG9CFGGFFGGGFC>FFCECA5:>:DED=5<9CGGGGG3*>EFGFD57:DGGGGFDDGGGGFFBFFC4CD*:>6BB96*85;09D>:9<4=:>63@@13>
@M04650:207:000000000-C238N:1:1101:7144:5499 1:N:0:19
ACTCCTACGGGAGGCAGCAGTGGGGAATATTGCACAATGGGCGCAAGCCTGATGCAGCCATGCCGCGTGTATGAAGAAGGCCTTCGGGTTGTAAAGTACTTTCAGCGGGGAGGAAGGGAGTAAAGTTAATACCTTTGCTCATTGACGTTACCCGCAGAAGAAGCACCGGCTAACTCCGTGCCAGCAGCCGCGGTAATACGGAGGGTGCAAGCGTTAATCGGAATTACTGGGCGTAAAGCGCACGCAGGCGGTTTGTTAAGTCAGATGTGAAATCCCCGGGCCCAACCGGGGAAC
+
GGGGGGGFGGGGGGGGGGGGFGFGGGGGGGGGGGGGGGGGGGGGGGEGGGGDFGGGGAGGFGGGGGGGGGGGGGGGGGGGDFGFGFGGGGGGGGGFGGGGFFEGGFFCC7CFGGE<FGGGGGFGGGGGGGGFGG<FFDGEEAFGFGG+DD@EFF*:FEGFFGGFGGGGGGGGGGFGCGGGCCFC8FGGGGDGC:@CFGGGGGE>E8CE?CFGGGD*:7:DC<CFCFCFGGGCEEDDF>@G5C557)7C37>755C>@F?FC*?FF77664@FFB@F0(C>>(15;)<(,>D06-
@M04650:207:000000000-C238N:1:1101:5646:5626 1:N:0:19
ACTCCTACGGGAGGCAGCAGTAGGGAATTTTTCACAATGGGCGAAAGCCTGATGGAGCAATGCCGCGTGAATGAAGAAGGCCTTCGGGTTGTAAAGTTCTTTCGGTGATGAGGAAAGCTTAGGTGTTAATAGCACTTGGGTATGACGTTAGTTACAGAAGAAGCAACGGCTAACTCCGTGCCAGCAGCCGCGGTAATACGGAGGGTGCGAGCGTTAATCGGAATGACTGGGCGTAAAGGGCACGCAGGCGGTGACTTAAGTGAGATGTGAAAGCCCTGGGCTTAACCTAGGA
+
EDGGGGG,B6CFCFCCFCDFCFFC@FGGFGGF8CCFFGGGDCFGGGEGGGDCECFFFEFEFG?FCBC@FC@EFFCF9FF8<F<FED=CCFG:,,CFFFGGFF<FGG7DFFGGGEF,4?E<<5=BFF@FGA@?B?E,5C<<F<>F=A7>AD75E<@FDF,6@D=88,,8:+C+@FFF7CF@EFF6D@GGG*=*>::E,66**68CC8CE>=EEECE=5@F5*/*AEGFF+1;E>7/=FC43>GE@3DDDFDC5796*1@F@+7>F**2.*978=4877(9)4(*0**06(95)
@M04650:207:000000000-C238N:1:1101:18136:5652 1:N:0:19
ACTCCTACGGGAGGCAGCAGTAGGGAATCTTCGGCAATGGACGAAAGTCTGACCGAGCAACGCCGCGTGAGTGAAGAAGGTTTTCGGATCGTAAAACTCTGTTGTTAGAGAAGAACAAGGACGTTAGTAACTGAACGTCCCCTGACGGTATCTAACCAGAAAGCCACGGCTAACTACGTGCCAGCAGCCGCGGTAATACGTAGGTGGCAAGCGTTGTCCGGATTTATTGGGCGTAAAGCGAGCGCAGGCGGTTTCTTAAGTCTGATGTGAAAGCCCCCGGCTCAACCGGGGAGG
+
GGGGGGGGGGGGGGGGGGGGGGGGGGGGGGGGGGGGGGGGGGGGGGGGGGGGGGGGGGGGGGGGGGGFGGGGGGGGGGGGFGGFGGGGGGGGGGGGGGGGGGGGGGGGGGGGGGGGGGGGGGGFDFGGGGGGGGFGGGGGGGGGGGGGGGGGGGGGGGGGGGGGGGGGGGGGGGGGGGGGGGGGGGGGEGGGGGGDGGGGEGGGFGGGGGGGEE8CCFGGGG8EGGEGGGGGFCDGGGFGFG>DGGGDBGG7CDFF=FBFGFCF60>>FFBFF@53:BD;>(>7@F@FFFF19B
@M04650:207:000000000-C238N:1:1101:25662:5655 1:N:0:19
ACTCCTACGGAGGCAGCAGTGGGGAATATTGCACAATGGGGGAAACCCTGATGCAGCCATGCCGCGTGAATGAAGAAGGCCTTCGGGTTGTAAAGTTCTTTCGGTGATGAGGAAAGCTTAGGTGTTAATAGCACTTGGGTATGACGTTAGTTACAGAAGAAGCACCGGCTAACTCCGTGCCAGCAGCCGCGGTAATACGGAGGGTGCGAGCGTTAATCGGAATGACTGGGCGTAAAGGGCACGCAGGCGGTGACTTAAGTGAGATGTGAAAGCCCTGGGCTTAACCTAGGAAT
+
GGGGGGGGGGGGGGGGGGGGGGGGGGGGGGGGGGGGGGGGGGGGGGGGGGGGGGGGGGGFGGGGDGGFCDFGGFEFGGGGGAGDGGGGGGGGGGGGGGGGGGGGCGGGGFGGGGGGGGGGGGGGGEGGGGGGGGFGGGGFGGGGGGFFGGGGFGGGGGFGGGGGCGGGGGGGGFFGGGGGGGGGGGGGGGGGGGGGGGGDEGGGGG5CEGGGGEGDFGGGEGGGGGGGGGGGFGGGCFFGFGFFGGGGFGDGFGGFFFFFGFGGFGGFFFFFFFFFFFGF@:FFFFF?DFFF7
@M04650:207:000000000-C238N:1:1101:14734:5666 1:N:0:19
ACTCCTACGGGAGGCAGCAGTAGGGAATCTTCGGCAATGGACGAAAGTCTGACCGAGCAACGCCGCGTGAGTGAAGAAGGTTTTCGGATCGTAAAACTCTGTTGTTAGAGAAGAACAAGGACGTTAGTAACTGAACGTCCCCTGACGGTATCTAACCAGAAAGCCACGGCTAACTACGTGCCAGCAGCCGCGGTAATACGTAGGTGGCAAGCGTTGTCCGGATTTATTGGGCGTAAAGCGAGCGCAGGCGGTTTCTTAAGTCTGATGTGAAAGCCCCCGGCTCAACCGGGGAGG
+
GGGFGGGGGGGBEGEGGGGGGGGGGGGFGGGGGGGGGGGGGGGGGGEGGGGGGGGGGGGGGGGGGGGCCGGFGGGGGGGGGGGGGEFGGGGGGGGGGGGGGGGGGGGGGGGGGGGGFFGGGGGGGGGGGGGGGGGGGGGEGGGGGFGGGGGGGGGGGGGFGGGGGGGGGGGGGGGGGGGGGGGGGG6FBEGGGGGGGGGGGGGGGGGGGGFFGGGDG7:DGGGCFDGG7FDGEGGGFGFCEGFF:D:55CGCGGFFFFFFFF77@FGFF6FFFFF58>DBE>DFFFFBFDBB6>
@M04650:207:000000000-C238N:1:1101:4384:5680 1:N:0:19
ACTCCTACGGGAGGCAGCAGTGGGGAATCTTGCGCAATGGGCGAAAGCCTGACGCAGCGACGCCGCGTGAGGGATGACGGCCTTCGGGTTGTAAACCTCTTTCAGCTCCGACGAAGCGAGAGAGACGGTAGGAGCAGAAGAAGCACCGGCCAACTACGTGCCAGCAGCCGCGGTAATACGTAGGGTGCAAGCGTTGTCCGGAATTATTGGGCGTAAAGAGCTCGTAGGCGGATTGTCGCGTCTGCTGTGAAAATCCGGGGCGCCACCGCGGACTTGCCGTGGGTACGGACAGA
+
F<6FGGF,@@:@FGB@E7F@CFGGDCFEEEEGGGFC@:FGF,CB@BC<,E@EFGGGC@FFEG:CCECFECGFGGGFFGE@FECFFGDG,C7CFGGGG@:CFFGGGFFFGCFBC:CFGGGGGG*@<F>C<:>>>FCFF:FC7F:DGGGGG@CEGGCGGGGD@8FEGFCGGGC8C:*2+<CFGGGG>:8;CCFFEE58*+2?EAE28CCCE6C*8EE*::CD*7A5*:5>CCE*8*0C775<BD@57**:?CG*2:*/<B).*)/)09<(35)75>*9227.<(108?DF(0)-4
@M04650:207:000000000-C238N:1:1101:16296:5768 1:N:0:19
ACTCCTACGGGAGGCAGCAGTGGGGAATCTTGCGCAATGGGCGAAAGCCTGACGCAGCGACGCCGCGTGAGGGATGACGGCCTTCGGGTTGTAAACCTCTTTCAGCTCCGACGAAGCGAGAGTGACGGTAGGAGCAGAAGAAGCACCGGCCAACTACGTGCCAGCAGCCGCGGTAATACGGAGGGTGCAAGCGTTAATCGGAATTACTGGGCGTAAAGCGCACGCAGGCGGTTTGTTAAGTCAGATGTGAAATCCCCGGGCTCAACCTGGGAACTGCATCTGATACTGGCAAGC
+
GGGGGGGGGGGFGGGGGGGGGGGGGGGGGGGGGGGGGGGGGGGGGGGGGGGGGGGGGGGGGGGGGGGGGGGGGGGGGGGGGGGGGGGGGGGGGGGGGGGGGGGGGGGGGGGGGGGGGGG:+@FCFGGGGGGGGGGFGDFDFFFFGGFGGDGGGGGGGGGFGGGCFGGGFGGGGEGGGGGGGGGGGGGEGGGGGGGGGGGGE>EGGGE7++>FGG>CFFGG=DEEGGEEGGG55>CGFDFDF:==:*:7@GG*C>C::7BEE:FG?D::5)8>?F4*5<7B?AD@FFFFFFF>?.
@M04650:207:000000000-C238N:1:1101:17921:5776 1:N:0:19
ACTCCTACGGGAGGCAGCAGTGGGGAATATTGCACAATGGGCGCAAGCCTGATGCAGCCATGCCGCGTGTATGAAGAAGGCCTTCGGGTTGTAAAGTACTTTCAGCGGGGAGGAAGGGAGTAAAGTTAATACCTTTGCTCATTGACGTTACCCGCAGAAGAAGCACCGGCTAACTCCGTGCCAGCAGCCGCGGTAATACGGAGGGTGCAAGCGTTAATCGGAATTACTGGGCGTAAAGCGCACGCAGGCGGTTTGTTAAGTCAGATGTGAAATCCCCGGGCTCAACCTGGGAAC
+
GGGGGGGGGGGGGGGGGGGGGGGGGGGGGGGGGGGGGGGGGGGGGGGGGGGGGGGGGGGGGGGGGGGCGFFGGGGGGGGGGGGGGGGGGGGGGGGGGGGGFGGGGGGGGGGGGGGGGGGGGGGGGGGGGGGGGGGGGGGGGGGGGGGEFGGGGGGGGGGGGGGGGGGGGGGGGGGGGGFGGGGGGGGGGGCEGEGGGEFGGGGGGGGGGEFGGGGGGCFGEDECGFGGCCCFFEDECFF<>DBEGDGGEGG5)*9@@F==+8CFFCGFF?FF40668>DFFBGFFFFFFFFFF(
@M04650:207:000000000-C238N:1:1101:21777:5790 1:N:0:19
ACTCCTACGGGAGGCAGCAGTGGGGAATCTTGCGCAATGGGCGAAAGCCTGACGCAGCGACGCCGCGTGAGGGATGACGGCCTTCGGGTTGTAAACCTCTTTCAGCTCCGACGAAGCGGAAGTGACGGTAGGGGCAGAAGAAGCACCGGCCAACTACGTGCCAGCAGCCGCGGTAATACGTAGGGTGCAAGCGTTGTCCGGAATTATTGGGCGTAAAGAGCTCGTAGGCGGTCTGTCGCGTCGGCTGTGAAAACTCGGGGCTCAACTCCGAGCTTGCAGTCGATACGGGCAGGG
+
GGGGGGGGGGGGGGGGGGGGGGGGGGGGGGGGGGGGGGGGGGGGGGGGGGGGGGGGGGGGGGGGGGGGGGGGGGGGGGGGGGGGGGGGGGGGGGGGGGGGGGGGGGGFGGGGGGGGGGGGGGGGGGGGCGGGGGEGGGGGGGGGGGGGDEEGGFFGGGGGGGGGGGGGGGGGGCECCGCFFGGGGGG5FGGGD8EEGGFEGEG86@FGGFFFG5CEGGGG@F@C:>CEGGGEFGGCDF39>C>B<CC*9DFGGGGF:5>EGFGD?F739B573>FFF?FF6<G35>>?FD319(
@M04650:207:000000000-C238N:1:1101:22805:5823 1:N:0:19
ACTCCTACGGGAGGCAGCAGTGGGGAATATTGCACAATGGGGGAAACCCTGATGCAGCCATGCCGCGTGAATGAAGAAGGCCTTCGGGTTGTAAAGTTCTTTCGGTGATGAGGAAAGCTTAGGTGTTAATAGCACTTGGGTATGACGTTAGTTACAGAAGAAGCACCGGCTAACTCCGTGCCAGCAGCCGCGGTAATACGGAGGGTGCAAGCGTTAATCGGAATTACTGGGCGTAAAGCGCACGCAGGCGGTTTGTTAAGTCAGATGTGAAATCCCCTGGCTCAACCTGGGAAC
+
GGGGGGGGGGGGGGGGGGGGGGGGGGGGGGGGGGGGGGGGGGGGGGGGGGGGGGGGGGGGGGGGGGGGGGGGGFGGGGGGGGGGGGGGGGGGGGGGGGFGGGGGGGGGGGGGGGGGGGGGGGGFFGGGGGGGGGGGGGGG@D<FFDGGCFGGDGGGGGFGGGGGGGGGGGGGB,DFGGGGGGFGGGGGFGGGGGGGGGGGCGGGGGGGGG7FGGGGGFGGEGGGGGGGDCCDEGDGGGBDFGEF33>DDGGDGDCFFF4=E?GGFFFD*94@*@64((1)7<GFF:>:(>F:>2
@M04650:207:000000000-C238N:1:1101:10617:5862 1:N:0:19
ACTCCTACGGGAGGCAGCAGTGGGGAATATTGCACAATGGGGGAAACCCTGATGCAGCCATGCCGCGTGAATGAAGAAGGCCTTCGGGTTGTAAAGTTCTTTCGGTGATGAGGAAAGCTTAGGTGTTAATAGCACTTGGGTATGACGTTAGTTACAGAAGAAGCACCGGCTAACTCCGTGCCAGCAGCCGCGGTAATACGGAGGGTGCGAGCGTTAATCGGAATGACTGGGCGTAAAGGGCACGCAGGCGGTGACTTAAGTGAGATGTGAAAGCCCTGGGCTTAACCTAGGAAT
+
GGGGGGGGGGGGGGGGGGGGGGGGGGGGGGGGGGGGGGGGGGGGGGGGGGGGFFGGGGGGGGGGGGGEGGGGGGGGGGGGGGFGGGGGGGGGGGGFGGGGGGGGGGGGGGGGGGGGGGFGGGGGGFCGGGGGGGGGFGGGCFGGGGGGGGGGGGGGFFGGGGGGGGFGGDGGGGGGGGGGGGGGGGGGGGECEGCEGGGGD8CGGGGGG=CEGGGGGFGGGG;=G?FGGFGGFCGGFGFGFGFEGDGDEGGDGGGF=F6@<@:FFGGFF=@465)71:GF>7C:B??)3?FFA)
@M04650:207:000000000-C238N:1:1101:17852:5886 1:N:0:19
ACTCCTACGGGAGGCAGCAGTGGGGAATATTGCACAATGGGCGCAAGCCTGATGCAGCCATGCCGCGTGTATGAAGAAGGCCTTCGGGTTGTAAAGTACTTTCAGCGGGGAGGAAGGGAGTAAAGTTAATACCTTTGCTCATTGACGTTACCCGCAGAAGAAGCACCGGCTAACTCCGTGCCAGCAGCCGCGGTAATACGGAGGGTGCAAGCGTTAATCGGAATTACTGGGCGTAAAGCGCACGCAGGCGGTTGGTTAAGTCAGATGTGAAATCCCCGGGCTCAACCTGGGAAC
+
GGGGGGGGGGGGGGGGGGGGGGGGGGGGGGGGGGGGGGGGGFGGGGGGGGGGGGGGGGGGGGGGGGGGGDFFGGGGGGGDCFGGGGGDGGGGGGGGGGGGGGGGGGGGGGGGGGGGC7=FGFDGF<FGFFGGCFFBF9,=FCFGGGE@C7@FCC@FGGGGGGFGGGCFGGGGGGFFGGFGGGG6CDGD@EGEEBB5FF?8B*CEGEE*@FF5EEECEDGGEGGGF?C?97CF3:DCGFFG5))0/97CBCC>D)>@3@FFCBCD7>769@FFFB??B>CB:>*67)7(4:3(5-
@M04650:207:000000000-C238N:1:1101:14049:5905 1:N:0:19
ACTCCTACGGGAGGCAGCAGTGGGGAATTTTGGACAATGGGCGAAAGCCTGATCCAGCAATGCCGCGTGCAGGATGAAGGCCTTCGGGTTGTAAACTGCTTTTGTACGGAACGAAAAAGCTCCTTCTAATACAGGGGGCCCATGACGGTACCGTAAGAATAAGCACCGGCTAACTACGTGCCAGCAGCCGCGGTAATACGGAGGGTGCAAGCGTTAATCGGAATTACTGGGCGTAAAGCGCACGCAGGCGGTTTGTTAAGTCGGATGTGAAATCCCCGGGCTCAACCTGGGAAC
+
GGGGGGGGGGGGGGGGGGGGGGGGGGGGFGGGGGGGGGGGGGGGGGGGGGFGFFFGGGGGFGGGGGGGGGGFGGGGGDGFGGGGGGGGGGGGGGGGGFGGGGGGE?FCGGGGGGGGGF@CFGG?DDEEFGGDGDFG+@FEDCFGGGCGGGGGGGFG7FGGGGGGGGGGGDFEFGGGGGGGGGGFGGFGGGGGGGCEGGGGGGCGGEGG6?GGGGGGG>DC85AE8CCCFD==DEGCCC6CE)0<CGDC>CDC3CGFFFFFCBCC)5/4FFF4*84;<9<BF;7?=F@:,7>:B2
@M04650:207:000000000-C238N:1:1101:23446:5911 1:N:0:19
ACTCCTACGGGAGGCAGCAGTAGGGAATCTTCGGCAATGGACGAAAGTCTGACCGAGCAACGCCGCGTGAGTGAAGAAGGTTTTCGGATCGTAAAACTCTGTTGTTAGAGAAGAACAAGGACGTTAGTAACTGAACGTCCCCTGACGGTATCTAACCAGAAAGCCACGGCTAACTACGTGCCAGCAGCCGCGGTAATACGTAGGTGGCAAGCGTTGTCCGGATTTATTGGGCGTAAAGCGAGCGCAGGCGGTTTCTTAAGTCTGATGTGAAAGCCCCCGGCTCAACCGGGGAGG
+
GGGGGGGGGGGGGGGGGGGGGGGGGGGGGGGGGGGGGGGGGGGGGFGGGGGGGGGGGGGGGDGGGGGFGGGGGGGGGGGGGGGGGGGGCGGGGGGGGGGGGGGGGGGGGGGGFGGGGGFGGGGGGGGGGGGGGGGGGGGGGGGGGGGGGGGGGGGGGGGGGGGGGGGG7EGGGGGGGGGGGGGGGGFGGGGGGGGGGGGGGGGGGGGGGGGGGGGGGGGGGGGEGGGFGGDFFEGGGGFGFGF>GGGGFGGDC9CFFFFFFFGGFGGFFFFFFFFFBBGFFFG6?FFBFFFBFF
@M04650:207:000000000-C238N:1:1101:10852:5956 1:N:0:19
ACTCCTACGGGAGGCAGCAGTGGGGAATATTGCACAATGGGCGCAAGCCTGATGCAGCCATGCCGCGTGTATGAAGAAGGCCTTCGGGTTGTAAAGTACTTTCAGCGGGGAGGAAGGGAGTAAAGTTAATACCTTTGCTCATTGACGTTACCCGCAGAAGAAGCACCGGCTAACTCCGTGCCAGCAGCCGCGGTAATACGGAGGGTGCAAGCGTTAATCGGAATTACTGGGCGTAAAACGCACGCAGGCGGTTTGTTAAGTCAGATGTGAAATCCCCGGGCTCAACCTGGGAAC
+
GGGGGGGGGGGGGGGGGGGGGGGGGGGGGGGGGGGGGGGGGGGGGGEGG<EFEGFGGGGGGGGGGGGEGGFG9EFGGGGGGGGGGGGGGGGGGGGFFFGGFGGGGFDGDGGGGGGGGGGGGFDFGGGGGGGGGGGGFFGGGF<,>BEGGGGGGGGDGDGGGGGGGGGGD@:8CFFGCEGGGGGGGGGGGGGGGEE5CEFFG5CGE?EGGFGGGGGEFFGGEGGDCGDFC6FF>E35**1>3CED557>BDG<D7>7F?FF7/:FFG7:F4**8*/)8>55>0>F4;>??F>:>(
@M04650:207:000000000-C238N:1:1101:17161:5979 1:N:0:19
ACTCCTACGGGAGGCAGCAGTGGGGAATCTTGCGCAATGGGCGAAAGCCTGACGCAGCGACGCCGCGTGAGGGATGACGGCCTTCGGGTTGTAAACCTCTTTCAGCTCCGACGAAGCGAGAGTGACGGTAGGAGCAGAAGAAGCACCGGCCAACTACGTGCCAGCAGCCGCGGTAATACGTAGGGTGCAAGCGTTGTCCGGAATTATTGGGCGTAAAGGGCTCGTAGGCGGTTTGTCGCGTCGGGAGTGAAAACTCAGGGCTCAACCCTGAGCGTGCTTCCGATACGGGCAGAC
+
GGGGGGGGGGGGGGGGGGGGGGGGGGGGGGGGGGGGGGGGGGGGGGGGGGGGGGGGGGGGGGGGEGGGGGGGGGGGGGGGGGGGGGGGGGGGGGGGGGGGGGGGGGGDEGGGGGGGGGGGGGGGGGGGEGGGGGGGGGFGGGGGGGG<CFGGGGGGGGGGGGGGGGGGFEGGGGGGGGGGGGGGGGGGCGGGGGGCEFGGGCEFGGGGGGGFGEGGGGFDGGGGGGGGGGDGFGGFCD@CBD3>DCDC4>CCGGC@B)5>EFC*/498FF)??:@D:(C?F:C>B::09D3<:7
@M04650:207:000000000-C238N:1:1101:17408:6012 1:N:0:19
ACTCCTACGGGAGGCAGCAGTAGGGAATCTTCGGCAATGGACGAAAGTCTGACCGAGCAACGCCGCGTGAGTGAAGAAGGTTTTCGGATCGTAAAACTCTGTTGTTAGAGAAGAACAAGGACGTTAGTAACTGAACGTCCCCTGACGGTATCTAACCAGAAAGCCACGGCTAACTACGTGCCAGCAGCCGCGGTAATACGTAGGTGGCAAGCGTTGTCCGGATTTATTGGGCGTAAAGCGAGCGCAGGCGGTTTCTTAAGTCTGATGTGAAAGCCCCCGGCTCAACCGGGGAGG
+
GGGGGGGGGGGGGGGGGGGGGGGGGGGGGGGGGGGGGGGGGGGGGCGGGGGGGGGGGGGGGGGGGGGGGGGGGGGGGGFGGFGGGGGGGGGGGGGGGGGGGGGGGGGGGGGGGGGGGGGGGGGEGGGGGGGGGGGGGGGGGGGGGGGGGGGGGGGGGGGGGGGGGGGGGGGGGGGGGGGGGGGGGGGGGGGGGGGGFGGGGGGGGGGGGGGGGGD=:FGGGGEGGGGGGGGGBEDGFFFGFGFFGGGGFGGG55C?BFBFFFGGFCFDF?=@F?).:(9@E93?FFFBFFE>>F
@M04650:207:000000000-C238N:1:1101:19134:6032 1:N:0:19
ACTCCTACGGGAGGCAGCAGTGGGGAATCTTGCGCAATGGGCGAAAGCCTGACGCAGCGACGCCGCGTGAGGGATGACGGCCTTCGGGTTGTAAACCTCTTTCAGCTCCGACGAAGCGAGAGTGACGGTAGGAGCAGAAGAAGCACCGGCCAACTACGTGCCAGCAGCCGCGGTAATACGTAGGTGGCAAGCGTTGTCCGGATTTATTGGGCGTAAAGCGAGCGCAGGCGGTTTCTTAAGTCTGATGTGAAAGCCCCCGGCTCAACCGGGGAGGGTCATTGGAAACTGGAAGAC
+
GGGGGGGGGGGGGGGGGGGGGGGGGGGGGGGGGGGGGGGGGGGGGGGGGGGGGGGGGGGGGGGGGGGGGGGGGGGGGGGGGGGGGGGGGGGGGGGGGGGGGGGGGGGGGGGGGGGGGGGGGGGGGGGGGGGGGGGGGGGGGGGGGGGGGGGGGGGGGGGFGGGGGGGGGGGGGGGGGGGGGGGGGGGGGGGGGGGGCGGGGGGGGGGGGGGGGGGGGGGGGGCGGGGGGGGGFGG+?DFCFGFFCFGGFGGGGDG)75BFGFGGFGG9:BF>DFF:3?GBFB7BBFFFF@F:B0
@M04650:207:000000000-C238N:1:1101:9199:6060 1:N:0:19
ACTCCTACGGGAGGCAGCAGTGGGGAATATTGCACAATGGGCGCAAGCCTGATGCAGCCATGCCGCGTGTATGAAGAAGGCCTTCGGGTTGTAAAGTACTTTCAGCGGGGAGGAAGGGAGTAAAGTTAATACCTTATCTCATTGACGTTACCCGCAGAAGAAGCACCGGCTAACTCCGTGCCAGCAGCCGCGGTAATACGGAGGGGGCAAGCGTTAATCGGAAGTACTGGGCGTAAAGCGCACGCAGGAGGTCTGTTAAGTCAGATGGAAAATCCCCGGGCTCAACCTGGGAA
+
GGGGGGGGGGGGGGGGGGGGGGGGGGGGDGGFGCGGGGGGGGGDGGGGGGGGFGGGGGFGGGGGGGGGG@G<EF,EFGGGFGG8FGGGGFGGEGGFGGGGGGGGGGGGCGC:FFG8>:DFFGG<FG9,ED<=,3,,,3,73@FF=BEGGFGEG7FEGCF,,D:,>FCEGDEGGE,B7CCFE7;BFGDFGGDG>ECCC+<81*:8C*:=C5CF*2*::*CFGGC5CE9?+7=FBGDG**9D>3BEDDD))*11**2/*10806>:*::))0*)*/))-7D:3-CF?FF>7<):>
@M04650:207:000000000-C238N:1:1101:16238:6065 1:N:0:19
ACTCCTACGGGAGGCAGCAGTGGGGAATATTGCACAATGGGCGCAAGCCTGATGCAGCCATGCCGCGTGTATGAAGAAGGCCTTCGGGTTGTAAAGTACTTTCAGCGGGGAGGAAGGGAGTAAAGTTAATACCTTTGCTCATTGACGTTACCCGCAGAAGAAGCACCGGCTAACTCCGTGCCAGCAGCCGCGGTAATACGGAGGGTGCAAGCGTTAATCGGAATTACTGGGCGTAAAGCGCACGCAGGCGGTTTGTTAAGTCAGATGTGAAATCCCCGGGCTCAACCTGGGAAC
+
GGGGGGFGGEGGGGGGGGGGGGGGGGGGGGGGGGDGGGGGGGGGGGGGGGGGGGGGGGGGGGGFGGGGGGCDGGGGGFGGGGFGGFGGGDEGGGGGGGFGGGGGGGGGGGGGGGGGGGGGGGGGGGGGGGGGGGFGGGGGGFGGGGDCFGGGGCEGGDFFGGGGGGGGGGGGGGFGGGGGGGGFGGFCCEGGGGGGGGFFGGGEDECGGF9=EEGC=CFGGGEGGG7ECGCEDEGGGCFGF35BGGDDEGG1CCD5@F?FFFCC***6==@F?@::07D>DF3F9?F0,7>?:(
@M04650:207:000000000-C238N:1:1101:8636:6096 1:N:0:19
ACTCCTACGGGAGGCAGCAGTGGGGAATCTTGCGCAATGGGCTAAAGCCTGACGCAGCGACGCCGCGTGAGGGATGACGGCCTTCGGGTTGTAAACCTCTTTCAGCTCCGACGAAGCGAAAGTGACGGTAGGAGCAGAAGAAGCACCGGCCAACTACGTGCCAGCAGCCGCGGGAATACGTAGGGTGCAAGCGTTGTCCGGAACTATTGGGCGTAAAGAGCTCGTAGGAGGTCTGTCGCGTCGGCTGTTAAAACTCGGGGCTGAACCCAGAGCTTGCATTAGATACGGGCTGGC
+
CFFGGGGGGGGEEGGEGGFFGGAD@FGG9FCCECGCF@GGGG,CFCFAFGGGG@F7FGG:F@FFEGGGGGGGGG8=4EFGGGGGGFGGFGDB@?EEG8,=FFGFG9DFDECCF7C=FEGC@F,3@F75FFGF,@<FGGCGGGCFC7BC7F7CFGEEGCA,@7FGDFFG*1=*C*:?GGGC@:*;CFGEFG?>*2;CE:+*2*:*<@7<<CCEC:C*:C*9*2<:?2*:+>/A7?0<*5>D>35;3*1***:***94)7)7C)*9@**4).))0*9?82***-2*973135)(((
@M04650:207:000000000-C238N:1:1101:16870:6226 1:N:0:19
ACTCCTACGGGAGGCAGCAGTGGGGAATATTGCACAATGGGGGAAACCCTGATGCAGCCATGCCGCGTGAATGAAGAAGGCCTTCGGGTTGTAAAGTTCTTTCGGTGATGAGGAAAGCTTAGGTGTTAATAGCACTTGGGTATGACGTTAGTTACAGAAGAAGCACCGGCTAACTCCGTGCCAGCAGCCGCGGTAATACGGAGGGTGCGAGCGTTAATCGGAATGACTGGGCGTAAAGGGCACGCAGGCGGTGACTTAAGTGAGATGTGAAAGCCCTGGGCTTAACCTAGGAAT
+
GGGGGGGGGGGGGGGGGGGGGGGGGGGGGGGGGGGGGGGGGGGGGGGGGGGGGGGGGGGGGGGGGGGGGGGGGGGGGGGGGGGGGGGGGGGGGGGGGGGGGGGGGGGGGGGGGGGGGGGGGGGGGGGGGGGGGGGGGGGGGGGGGGGGGDGGGGGGGGGGGGGGGGGGGGGGGGGGGGGGGGGGGGGGGGGGDGGGGGGGGEGGGGGGGGGGGGGGGGGGGGGGGFGGGGGGFGGGGFFGFGFFGGGGDGGGC<CF?FFFCFFGFFGFFFBFFFFFB?GFFBGFFFFFFFFFF)
@M04650:207:000000000-C238N:1:1101:22392:6228 1:N:0:19
ACTCCTACGGGAGGCAGCAGTAGGGAATTTTTCACAATGGGCGAAAGCCTGATGGAGCAATGCCGCGTGAATGATGAAGGTCTTATAGATTGTAAAATTCTTTTATTTGGGAAGAAAAGTTGGATTAGGAAATGAATCTAACCTGACGGTACCATTTGAATAAGTATCGGCTAACTATGTGCCAGCAGCCGCGGTAATACATAGGATGCAAGCGTTATCCGGATTTACTGGGCGTAAAACGAGCGCGGGTGGGTTAGTAAGTCTGGTGTTAAATGCAGTAGCTTAACTATTGTT
+
GGGGGGGGGGGGGGGGGGGGGGGGGGGGGGGGGGGGGGGGGGGGGGGGGGGGGGGGGGGGGGGGGGGGGGGGGGGGGGGGGGGGGG,ECFGGGGGGFGGGGGGGGGGGGGGGGGGGGGGGGGGGGGGGGGGGGGGGGGGGGGGGGGGGGGGGGGGGGGGGGGGGGGGGGGGGGGGGCGGGGGGGGGGGGGGGGGGGGGGGGGGGGGGGGGFGGGGGGGGGGG==GGGGGGGGFGGEGFAF>CEBGGGGEGDG39DFFFFFFFGFFGGFFFFFFFFF>AGFFFGFFFFFFFF><)
@M04650:207:000000000-C238N:1:1101:21662:6276 1:N:0:19
ACTCCTACGGGAGGCAGCAGTAGGGAATCTTCGGCAATGGACGAAAGTCTGACCGAGCAACGCCGCGTGAGTGAAGAAGGTTTTCGGATCGTAAAACTCTGTTGTTAGAGAAGAACAAGTAGGAGAGTAACTGCTCTTACCTTGACGGTATCTAACCAGAAAGCCACGGCTAACTACGTGCCAGCAGCCGCGGTAATACGTAGGTGGCAAGCGTTGTCCGGATTTATTGGGCGTAAAGCGAGCGCAGGCGGTTTCTTAAGTCTGATGTGAAAGCCCCCGGCTCAACCGGGGAGG
+
GGGGGGGGGGGGGGGGGGGGGFGGGGGGGGGGGDGGGGGGGGGGGGGGGGGGGGGGGGGGGGGGGGGGGGGCGGGGGGGGGGGGGGGGGGGGGGGGGGGGGGGGGGGFFGFCGGGGGGGGGGGGFGGGFGGGGCFFGGGGGGGGGGGGGGGGGGGGGFFDFGGFFGGGGGCEGGFGGGGEGGGGGGGFCGGEGGGGGG?C?CECFGGG66C=EE*/C7DD:<C5+ACF?4:C>E<EGGFGFGFBDGDDB3717527=6=B<*::?FG<77=FF45>:,9)77D=F))4>3@>FF
@M04650:207:000000000-C238N:1:1101:16293:6290 1:N:0:19
ACTCCTACGGGAGGCAGCAGTAGGGAATCTTCGGCAATGGACGAAAGTCTGACCGAGCAACGCCGCGTGAGTGAAGAAGGTTTTCGGATCGTAAAACTCTGTTGTTAGAGAAGAACAAGGACGTTAGTAACTGAACGTCCCCTGACGGTATCTAACCAGAAAGCCACGGCTAACTACGTGCCAGCAGCCGCGGTAATACGTAGGTGGCAAGCGTTGTCCGGATTTATTGGGCGTAAAGCGAGCGCAGGCAGTTTCTTAAGTCTGATGTGAAAGCCCCCGGCTCAACCGGTGCGG
+
GGGGGGGGGGGGGGGGGGGGGCFGGGGGGGGC@BFGGGGG@EFGCGCGFFGGFCCEGEGGGGGGGGGGDGGFFGEFGGGGDEGGGGGEEGEFGGGGGGGGCFGGF8<F?FGGGGGGGGG8,=FCG8FGFADACFGGDGGCEG8F>>BF<3+@A@FGGGGAFFFGC:DF7CBCGFE@2C<,BB;E8E,BFEE8CBECCE9C??*;?:>C6E=F5*;E>FFC85=79<C9?DDGFCC=CFFDBGFFG3)9@*7*:C:4@9F6CF*712:<F=?*8).7?07::;D*9?>9>0<(4>
@M04650:207:000000000-C238N:1:1101:6211:6322 1:N:0:19
ACTCCTACGGGAGGCAGCAGTGGGGAATATTGCGCAATGGGCGAAAGCCTGACGCAGCGACGCCGCGTGAGGGATGACGGCCTTCGGGTTGTAAACCTCTTTCAGCTCCGACGAAGCGAGAGTGACGGTAGGAGCAGAAGAAGCACCGGCCAACTACGTGCCAGCAGCCGCGGTAATACGGAGGGTGCAAGCGTTAATCGGAATTACTGGGCGTAAAGCGCACGCAGGCGGTGTGTTAAGTCAGATGTGAAATCCCCGGGCTCAACCTGGGAACTGCATCTGGTACTGGCAAGC
+
EFGGGGGGGGGGGGGGGGGGGGFGGGGGEGGGFGG>FFGGGGGGGGGGGGGGGGEGGGGGEGGGGGF@F7BFG:DFG9CFGGGGGGGGGGGGFGGGGGGGGGGCGGFGEFGCFGDBFGEGDGCFFECGGGGGDGCFFG7FGB7B:>F>CFGGG*3FFEC+=CGFGEGGAE7EE8*;<E7CE>*:CE5:@CCF8CC5CFGCG5?FFG:FEGGG5C/*2::DDDEGEEEEGGGE3:CFGG?C6:492*02/70*207)).8)/.***9C::>>>?@FF<A7=F-*1*9*).<@7?(
@M04650:207:000000000-C238N:1:1101:16862:6336 1:N:0:19
ACTCCTACGGGAGGCAGCAGTAGGGAATCTTCGGCAATGGACGAAAGTCTGACCGAGCAACGCCGCGTGAGTGAAGAAGGTTTTCGGATCGTAAAACTCTGTTGTTAGAGAAGAACAAGGACGTTAGTAACTGAACGTCCCCTGACGGTATCTAACCAGAAAGCCACGGCTAACTACGTGCCAGCAGCCGCGGTAATACGTAGGTGGCAAGCGTTGTCCGGATTTATTGGGCGTAAAGCGAGCGCAGGCGGTTTCTTAAGTCTGATGTGAAAGCCCCCGGCTCAACCGGGGAGG
+
GGGGGGGGGGGGGGGGGGGGGGGGGGGGGGGGGGGGGGGGGGGGGGGGGGGGGGGGGGGGGGGGGGGGGGGGGGGGGGGGGGGGGGGGGGGGGGGGGGGGGGGGGGGGGGGGGGGGGGGEGGGGGGGGGGGGFGGGGGGGGGGDFFEGGGGGGGGGGGGGGGGGGGGGGGGGGGGGGGGFGGGGGGGGGGGGGGGGGFGGGGGGGGGGFGGGGGGGGGGGG3CGGGGGGGFGDEDEGGFDEGFFGGGGFGD5CDGFFFFF?9CFFFFA???69?85:;G:B0DFFFFFFED;>F
@M04650:207:000000000-C238N:1:1101:24892:6342 1:N:0:19
ACTCCTACGGGAGGCAGCAGTAGGGAATCTTCCGCAATGGACGAAAGTCTGACGGAGCAACGCCGCGTGAGTGAAGAAGGTTTTCGGATCGTAAAGCTCTGTTGTTAGGGAAGAAAAGTAATAAGAGTAACTGTTTATTATGTGACGGTACCTAACCAGAAAGCCACGGCTAACTACGTGCCAGCAGCCGCGGTAATACGTAGGTGGCAAGCGTTGTCCGGAATTATTGGGCGTAAATCGCGCGCAGGCGGTCTTTTCAGTCTGATGTGAAAGCCCCCGGCTCAACCCGGGAGG
+
FGFGGGFDGDEC7@F;CFGFEC6C@FFGGGE,66CFGGGC<F:CF6@<FCFFGE:F@F<EFG@C+FCGEE=CCFCAEGD@FFGGF:CEGEBFGFFFFFFGGGFC=EAA,,FD:FG,EFGF9B?,C9<@DF99FGGA9FFBF3CFEFF7FD+CDF<CC<3>FFCCFFDFCGGC:FFA8CFFGF,218,>,>:1::*=EE+=22**>+*0<+*7*/;CECDD5*1*++3<2*8EB:3*1*1*))5)CDC<5975<DGFF*9B+*:0*?C6@FF6*)5.24CB>>5/*.0(,7)(,4
@M04650:207:000000000-C238N:1:1101:7202:6374 1:N:0:19
ACTCCTACGGGAGGCAGCAGTAGGGAATTTTTCACAATGGGCGAAAGCCTGATGGAGCAATGCCGCGTGAATGATGAAGGTCTTATAGATTGTAAAATTCTTTTATTTGGGAAGAAAAGTTGGATTAGGAAATGAATCTAACCTGACGGTACCATTTGAATAAGTATCGGCTAACTATGTGCCAGCAGCCGCGGTAATACATAGGATGCAAGCGTTATCCGGATTTACTGGGCGTAAAACGAGCGCGGGTGGGTTAGTAAGTCTGGTGTTAAATGCAGTAGCTTAACTATTGT
+
GGGGGGGGGGGGGGGGGD@AFGGGGGGGGGGGGGG-CFGFGGGGEGGGGGGGGGGFGGGGGGGGGGGGGGGCFGGGGGGFGGAFGGFFGFGGGFGFFGGGGGGGGGGGGGGFGDEGGGGGFFGFGGGGGGGGGGGGGGGGGGGGGCFGGGGGGGFCA@A9DGGGGG9FCEGGGGGGGGGGGGFGFGGGGFGDGG8EC@9;?EGFGGGGGGGGGDEE5DFGGDCECFGGCFGGAED*:F=C5D3BCGGGFGGDCDD3>F?F76CF=FF?FFFF*=FF<9GFFFGFF44:A4BAB
@M04650:207:000000000-C238N:1:1101:22038:6381 1:N:0:19
ACTCCTACGGGAGGCAGCAGTGGGGAATATTGCACAATGGGCGCAAGCCTGATGCAGCGACGCCGCGTGAGGGATGACGGCCTTCGGGTTGTAAACCTCTTTCAGTAGGGACGAAGCGCAAGTGACGGTACCTACAGAAGAAGCACCGGCCAACTACGTGCCAGCAGCCGCGGTAATACGTAGGGTGCAAGCGTTGTCCGGAATTACTGGGCGTAAAGAGCTCGTAGGCGGTTTGTCACGTCGTCTGTGAAAACCCGAGGCTTAACCTCGGGCCTGCAGGCGATACGGGCAGAC
+
GGGGGGGGGGGGGGGGGGDGGGGGGGGGGGGAGFGGGGGGGGEEGE7FGGGGGGGGGGGGGGGGGGGGGCFGGGFGG<ECCEGGGGG@FCGFFFGDFGGGEGGGGDFGGGGGGGG>CCCGF78FCB<:38<FCFFGGGGG3<:DAFGEE@F@@FFCF7FC@FFGGCEFGGECDFGEBECFF+*B8CE@8CFDEG**;<CE>8CCGGF99?*:C7E5**09CFFGGGFGF7C2<*>GFC@*)/8:<DF7BFF*:F5:@).)*7C*9:D4FB>:)7B>((77.3)5.))-27),2(
@M04650:207:000000000-C238N:1:1101:9415:6391 1:N:0:19
ACTCCTACGGGAGGCAGCAGTGGGGAATATTGCACAATGGGGGAAACCCTGATGCAGCCATGCCGCGTGAATGAAGAAGGCCTTCGGGTTGTAAAGTTCTTTCGGTGATGAGGAAAGCTTAGGTGTTAATAGCACTTGGGTATGACGTTAGTTACAGAAGAAGCACCGGCTAACTCCGTGCCAGCAGCCGCGGTAATACGGAGGGTGCGAGCGTTAATCGGAATGACTGGGCGTAAAGCGAGCGCAGGCGGTTTCTTAAGTCTGATGTGAAAGCCCCCGGCTCAACCGGGGAGG
+
GGGGGGGGGGGGGGGGGGGGGGGGGGGGFFGGGGGGGGGGGGGGGGGGGGGGGGGGGGGGGGGGGGGGGGGGGGGGGGGGGGDGGGGEGGGGFGGGGGGGGGGGGGGGGF9FGFF8FGGGFGFFGGGGGGGGGGGGGGGFGGGGGGGGGFEGGGGGGGG8FFGGGGGG>EGGGGGGGGGCEGGGGGGGGGGGCGGGGGGGGGGGGEGGGGGGDGEGGGGGCDEGGGGGGG5E:EDEC775>35>C<<GDDGDGC>FF=9BGFCF=>7<6BFF=FFF6>G)<>G?@FFFF>@99B
@M04650:207:000000000-C238N:1:1101:23142:6481 1:N:0:19
ACTCCTACGGGAGGCAGCAGTAGGGAATCTTCGGCAATGGACGAAAGTCTGACCGAGCAACGCCGCGTGAGTGAAGAAGGTTTTCGGATCGTAAAACTCTGTTGTTAGAGAAGAACAAGGACGTTAGTAACTGAACGTCCCCTGACGGTATCTAACCAGAAAGCCACGGCTAACTACGTGCCAGCAGCCGCGGTAATACGTAGGTGGCAAGCGTTGTCCGGATTTATTGGGCGTAAAGCGAGCGCAGGCGGTTTCTTAAGTCTGATGTGAAAGCCCCCGGCTCAACCGGGGAGG
+
GGGGGGGGGGGGGGGGGGGGGGGGGGGGGGGGGGGGGGGGGGGGCGGGGGGGGGGGGGGGGGGGGGGGGGGGGGGGGGGGGGGGGGGGGGGGGGGGGGGGGGGGGGCFCGFGFGGGGGDGGGGGGGGGGGGGGGGGFGGGGGGGGGGGGGGGGGCFGGGGGGGGGGGGGGGGFGGFGGGCEG;CFFCGGGDCECGCEEFCGGCEFFGGGGGFGGGGGGGGGC8EFEGGGFGGEG3=<CFGFGFFGGGCDGGDGGGFFFF4<BGGFFGFFFF?*87>B>G>E(7?4?FFFEFFFF
@M04650:207:000000000-C238N:1:1101:20104:6508 1:N:0:19
ACTCCTACGGGAGGCAGCAGTAGGGAATTTTTCACAATGGGCGAAAGCCTGATGGAGCAATGCCGCGTGAATGATGAAGGTCTTATAGATTGTAAAATTCTTTTATTTGGGAAGAAAAGTTGGATTAGGAAATGAATCTAACCTGACGGTACCATTTGAATAAGTATCGGCTAACTATGTGCCAGCAGCCGCGGTAATACATAGGATGCAAGCGTTATCCGGATTTACTGGGCGTAAAACGAGCGCGGGTGGGTTAGTAAGTCTGGTGTTAAATGCAGTAGCTTAACTATTGTT
+
GGGGGGGGGGGGGGGGGGGGGGGGGGGGGGGGGGGGGGGGGGGGGGGGGGGGGGGGGGGGGGGGGGGGCFGGGGGGGGGGGGGGGG9FFCGGGGGGGGGGGGGGGGGGGGGGGGGFFGGGGGGGGGGGGFGGGGFGFGGGGGCFGGGGGGGGGGGGGGFFGGGGGGGGGGGGDGGGGGGGGGGGFFEFGGGGGGEGGGGGGGFGGGGGGGGGGDEGGGGGGGEGGGFFCFGGFGDDDFFGBGFFGGGGEDGGGGGFF*==<6>*977:;5FF*6@FFFC=FADFF??AA?FA>)
@M04650:207:000000000-C238N:1:1101:24603:6543 1:N:0:19
ACTCCTACGGGAGGCAGCAGTGGGGAATATTGCACAATGGGCGCAAGCCTGATGCAGCCATGCCGCGTGTGTGAAGAAGGCCTTCGGGTTGTAAAGCACTTTCAGCGAGGAGGAAGGGTTCAGTGTTAATAGCACTGTGCATTGACGTTACTCGCAGAAGAAGCACCGGCTAACTCCGTGCCAGCAGCCGCGGTAATACGGAGGGTGCAAGCGTTAATCGGAATTACTGGGCGTAAAGCGCACGCAGGCGGTTTGTTAAGTCAGATGTGAAATCCCCGCGCTTAACGTGGGAAC
+
GGGGGGGGGGGGGGGGGGGGGGGGGGGGGGGGGGGGGGGGGGGGGGDGGGGGGGGGGGGGGGGGGGGEGGGGGGGGGFGGGGGGGGGGGGGGGGGGGGGGGGGGGGGGGGGGGGGGGGGGFGGGGGFGGGGGGGGGGGGGGGGGGGGGGGGGGGGGGGGGGGGGGGGGGGGGGGGGGGGGGGGGGGGGGGGGGGDGGGGGGGGGGGGGGCGGGGGGGGGGGGGGGGGGCFFGFGGGGGFGFGDFGGGGFGGGGDGFFFFFGFGGFGGFFF?FFF7@BFGFFFGFFFFFFF>BF:
@M04650:207:000000000-C238N:1:1101:8951:6584 1:N:0:19
ACTCCTACGGGAGGCAGCAGTAGGGAATTTTTCACAATGGGCGAAAGCCTGATGGAGCAATGCCGCGTGAATGATGAAGGTCTTATAGATAGTAAAATTCTTTTATTTGGGAAGAAAAGTTGGATTAGGAAATGAATCTAACCTGACGGTACCATTTGAATAAGTATCGGCTAACTATGTGCCAGCAGCCGCGGTAATACATAGGATGCAAGCGTTATCCGGATTTACTGGGCGTAAAACGAGCGCGGGTGGGTTAGTAAGTCTGGTGTTAAATGCAGTAGCTTAACTATTGT
+
GGFGGGGGGGGGGGGGGGGGGGGGGGGGGGGGGGGGGGGGFGGGGGGGGGGGFGGGGGGFGGGGGGGGGGGGGGGGFGGG@ECGGGGGGGGGGGGGGGGGGGGGGGCGGG7EF7FGGGGGGGGGGGGGDGGGCGGFGGGGGGEGGGGEGGGGGGGFF9FFFGGGGGFG7EG?FGGGGAFAEGGCGG?EGGGGGGEECGFGF9FGGF9C6<EFGGGGGGFCEG=*AC+<C:CGFGDCDGFG3>BDGGGDBGGGD)9F@FFFG?F>@DFFFF?466**6)299AGF4*/)6@?>>
@M04650:207:000000000-C238N:1:1101:7312:6596 1:N:0:19
ACTCCTACGGAGGCAGCAGTGGGGAATCTTGCGCAATGGGCGAAAGCCTGACGCAGCGACGCCGCGTGAGGGATGACGGCCTTCGGGTTGTAAACCTCTTTCAGCTCCGACGAAGCGAGAGTGACGGTAGGAGCAGAAGAAGCACCGGCCAACTACGTGCCAGCAGCCGCGGTAATACGTAGGGTGCAAGCGTTGTCCGGAATTATTGGGCGTAAAGAGCTCGTAGGCGGTCTGTCGCGTCGGCTGTGAAAACTCGGGGCTCAACCCCGAGCTTGCAGTCGATACGGGCAGGCT
+
GGGGGGGGGGGGGGGGGGGGGGGGGGGGGGGGGGGGGGGGGGGGGGGGGGGGGGFGEGGGGGGGGGGGGGGGGGGCFFGGGGGGGGGGGGGGGGGGGGGGGGFFGCFGGGG+CGEGGGGFG:F;CFD>:CFGGFGGGGGGGGGFFGGGGGGGGGGGG@EGCFFGCGGFGGGEEGCFC?F@EFGDCEEG7@FE8EE>EGGG*CFGGGFFGGGGEGDFGGGGCFGDEFGGGGGGFFFFGF5)89>>5)09=>C>FGGFF>:>EFGC?5385.8>B4)872*)<875BFEB;@F16(
@M04650:207:000000000-C238N:1:1101:24546:6599 1:N:0:19
ACTCCTACGGGAGGCAGCAGTGGGGAATATTGCACAATGGGGGAAACCCTGATGCAGCCATGCCGCGTGAATGAAGAAGGCCTTCGGGTTGTAAAGTTCTTTCGGTGATGAGGAAAGCTTAGGTGTTAATAGCACTTGGGTATGACGTTAGTTACAGAAGAAGCACCGGCTAACTCCGTGCCAGCAGCCGCGGTAATACGGAGGGTGCGAGCGTTAATCGGAATGACTGGGCGTAAAGGGCACGCAGGCGGTGACTTAAGTGAGATGTGAAAGCCCTGGGCTTAACCTAGGAAT
+
GGGGGGGGGGGGGGGGGGGGGGGGGGGGGGGGGGGGGGGGGGGGGGGGGGGGGGGGGGGGGGGGGGGGGGGGGGGGGGGGGGGGGGGGGGGGGGGGGGGGGGFGG?:FFGGFGGGDGGGGGGGGGGGFGGGGGGGGGGGFGGEGGGGGGFCFFFFFGGGGGGGGGGGGGGDGGGFGGGGGGGGGGGGGGGGGEGGGGGFGGGGGGGGGDGGGGGGGGFGGGGGGGGGFGCGGBED:DFFGDGEFGGCDBCGDD*06*@@F9=CCFCGFFF*=FFF3:(CF@1FFF6B-5???>0
@M04650:207:000000000-C238N:1:1101:5623:6609 1:N:0:19
ACTCCTACGGGAGGCAGCAGTAGGGAATCTTCGGCAATGGACGAAAGTCTGACCGAGCAACGCCGCGTGAGTGAAGAAGGTTTTCGGATCGTAAAACTCTGTTGTTAGAGAAGAACAAGGACGTTAGTAACTGAACGTCCCCTGACGGTATCTAACCAGAAAGCCACGGCTAACTACGTGCCAGCAGCCGCGGTAATACGTAGGTGGCAAGCGTTGTCCGGATTTATTGGGCGTAAAGCGAGCGCAGGCGGTTTCTTAAGTCTGATGTGAAAGCCCCCGGCTCAACCGGGGAGG
+
GGGGGGGGGGGGGGGGGGGGGGGGGGGGGGGGGGGGGGGGGGGGGGGFGGGGGGGGGEGGGDGGGGGGGCFGGGGGGGGGGGGGGGGGGGGGGEGGGGGGGGGGGGGGGFGGGGGGGGGGGGGEGGEGGGGGGGGGGGG7FGFGGGGGGGGGGGGGGGGGGGGG@EGGGGGGGGGGGGGACGGFGGGGGGGEDG>CGFGGFFFGGGGGGGGGGG*?ECDGGGCEGCFFFGGGFGGGGFFGECBEGGGGFGG559F@FFFFGFGG4*2<FFFFF:>FBFGFB0*/6@@9>B59BF
@M04650:207:000000000-C238N:1:1101:14520:6612 1:N:0:19
ACTCCTACGGGAGGCAGCAGTAGGGAATCTTCGGCAATGGACGAAAGTCTGACCGAGCAACGCCGCGTGAGTGAAGAAGGTTTTCGGATCGTAAAACTCTGTTGTTAGAGAAGAACAAGGACGTTAGTAACTGAACGTCCCCTGACGGTATCTAACCAGAAAGCCACGGCTAACTACGTGCCAGCAGCCGCGGTAATACGTAGGTGGCAAGCGTTGTCCGGATTTATTGGGCGTAAAGCGAGCGCAGGCGGTTTCTTAAGTCTGATGTGAAAGCCCCCGGCTCAACCGGGGAGG
+
GGGGGGGGGGG7FGGGGGGGGFGGGGGGGGGGGGGGGGGGFGGGGGGFFGGGGGGG:FGGGDGGGGGGG@FCFGGGGGGGFFGGGGGGGGGGGGFGGGGGEFEEGGGGFGGGGGGGGG<FDFGGGFGGGGGFFFEGGGFGGFGFFGGGGGGGGFA<:FGGGGGGGGGGGGDGEGGFGGGFGGGGGGGGGGGGGGGGGC9CBFFECFGGGGFFCE*/:?FD53*:CC9EGCFG@GDD*079)9;)CCDD5DGGC<CBFFB=:*:C?:F<FFF=?@:FBBGDD0C@FFF013>>;B
@M04650:207:000000000-C238N:1:1101:8734:6626 1:N:0:19
ACTCCTACGGGAGGCAGCAGTGGGGAATATTGCACAATGGGCGCAAGCCTGATGCAGCCATGCCGCGTGTATGAAGAAGGCCTTCGGGTTGTAAAGTACTTTCAGCGGGGAGGAAGGGAGTAAAGTTAATACCTTTGCTCATTGACGTTACCCGCAGAAGAAGCACCGGCTAACTCCGTGCCAGCAGCCGCGGTAATACGGAGGGTGCAAGCGTTAATCGGAATTACTGGGCGTAAAGCGCACGCAGGCGGTTTGTTAAGTCAGATGTGAAATCCCCGGGCTCAACCTGGGAAC
+
GGGGGGGGGGGGGGGGGGGGFGGGGGGGGGGGGGGGFFGGGGGGGGGGGGGGGGGGGGGGGGGGGGGCFGGGGGGGGGGGGGGGGGGGGGGGGGGGGGGGGGGGGGGGGGEGGGGGGGCGFGGGG9DFGGGGGGGGGGGGGGGGGGGGGGGGGGG>FGGGGGGGGFGGGGGGGGGGGGGGGGGGGGGGGGGGGGGGGGGGGCEGGCEGGGGGD:**:*:FEDEGFGGGGGGGFGD=FGFGFGFFGGGD>DGD<*1>5FFFC4>D=7CAFF==*966?FGFE9<@FF:?:@@??(
@M04650:207:000000000-C238N:1:1101:13680:6643 1:N:0:19
ACTCCTACGGGAGGCAGCAGTGGGGAATATTGCACAATGGGCGCAAGCCTGATGCAGCCATGCCGCGTGTATGAAGAAGGCCTTCGGGTTGTAAAGTACTTTCAGCGGGGAGGAAGGGAGTAAAGTTAATACCTTTGCTCATTGACGTTACCCGCAGAAGAAGCACCGGCTAACTCCGTGCCAGCAGCCGCGGTAATACGGAGGGTGCAAGCGTTAATCGGAATTACTGGGCGTAAAGCGCACGCAGGCGGTTTGTTAAGTCAGATGTGAAATCCCCGGGCTCAACCTGGGCAC
+
GGGGGGGGGGGGGGGGGGGGGGGGGGGGGGGGGGGGGFGGGGGGGGGGGGGGGGGGGGGGGGGCEGGGGGGGFGGGDGGFFGGGGGDEGGGGGGGGGGGGGGGGGGGGCFC@FCACGGGGGFGGGDFGFGGGGGGGGGFGGGGGGGGEDFGGGGGGGGDFGGGFCFGGGGGGGGGGGGGGGGGGFGGCGGGGGGGGGGGG>58C8?EGGDGGGGGEFGGFEGGGGGFFFCGGEECE<F?GEGFF3)9DDGGCDDDF4=?FF6CCBFF)**9@FFFFFF3@BB7?=4)5<>F(4(
@M04650:207:000000000-C238N:1:1101:15892:6691 1:N:0:19
ACTCCTACGGGAGGCAGCAGTAGGGAATTTTTCACAATGGGCGAAAGCCTGATGGAGCAATGCCGCGTGAATGATGAAGGTCTTATAGATTGTAAAATTCTTTTATTTGGGAAGAAAAGTTGGATTAGGAAATGAATCTAACCTGACGGTACCATTTGAATAAGTATCGGCTAACTATGTGCCAGCAGCCGCGGTAATACATAGGATGCAAGCGTTATCCGGATTTACTGGGCGTAAAACGAGCGCGGGTGGGTTAGTAAGTCTGGTGTTAAATGCAGTAGCTTAACTATTGTT
+
GGGGGGGGGGGGGGGGGGGGGGGGGGGGGGGGGGGGGGGGGGGGGGGGGGGGGGGGGGGGGGGGGGGGGGGGGGGGGGGGGGGGGGFGGGGGGGGGGGGGGGGGGGGGGGGGGGGGGGGGGGGGGFGGGGGGGGGGGGGGGGGGGGGGGGGGGGGGGGFFGGGFGGGGGGGGGGGGGGGGAGGGFGGGGGGGGGGGGGGGGGGGGGGGGGGGGGGGGGGGGGGGGGGGGGGFFGGGG3AFBGDFGGGGDDCCDGGFFFF??FGGFGGFFFF?FF4FB<FFFACBFFFFFFF>F)
@M04650:207:000000000-C238N:1:1101:13342:6744 1:N:0:19
ACTCCTACGGGAGGCAGCAGTAGGGAATCTTCGGCAATGGACGAAAGTCTGACCGAGCAACGCCGCGTGAGTGAAGAAGGTTTTCGGATCGTAAAACTCTGTTGTTAGAGAAGAACAAGGACGTTAGTAACTGAACGTCCCCTGACGGTATCTAACCAGAAAGCCACGGCTAACTACGTGCCAGCAGCCGCGGTAATACGTAGGTGGCAAGCGTTGTCCGGATTTATTGGGCGTAAAGCGAGCGCAGGCGGTTTCTTAAGTCTGATGTGAAAGCCCCCGGCTCAACCGTGGGGG
+
GGGGGGGGGGGGGGGGGGGGGGGGGGGGGGGGGGGGGGGGGGGGGGGGGGGGGGGGGGGGGGGGGGGGGGGGGGGGGGGGGGGGGGGGGGGGGGGGGGGGGGGGGGGGFGGGGGGDGFG8FGGCFGGGGDGFFGGGGFGCGGGCFFEGGGGGEF<FGGGGGGEFGGC:FECCFE;>@:D:7CCFFGGFGGC8ECECGGC>?CCGF?FFFGGGGCE=C0:5EDGGGFFGGCGFE1/AD>FC:CBDGGDGDGD55DD?4*98+0:7*:C9*7@F?57;:;<>@(>*/5>9(8)((-
@M04650:207:000000000-C238N:1:1101:14559:6744 1:N:0:19
ACTCCTACGGGAGGCAGCAGTAGGGAATCTTCGGCAATGGACGAAAGTCTGACCGAGCAACGCCGCGTGAGTGAAGAAGGTTTTCGGATCGTAAAACTCTGTTGTTAGAGAAGAACAAGGACGTTAGTAACTGAACGTCCCCTGACGGTATCTAACCAGAAAGCCACGGCTAACTACGTGCCAGCAGCCGCGGTAATACGTAGGTGGCAAGCGTTGTCCGGATTTATTGGGCGTAAAGCGAGCGCAGGCGGTTTCTTAAGTCTGATGTGAAAGCCCCCGGCTCAACCGGGGAGG
+
GGGGGGGGGGGGGGGGGGGGGGGGGGGGGGGGGGGGGGGGGGGGFEFEGGGGGGGEFGGGGGGGGGGGGGGGFGGGGGGGGGGGGGGGGGGGGGGGGGGGGGGGGGGGFGGGGFGGGGGGGGGFGGGGGFGGGGGGGGGEEFFGGGGGGGGGGFFEFG7BFEEFGGFE@E7ECFCFFBFGGGGGGGFGGGGGGEEEGFGGGFFDCCEGGF5FGEEDE>CDGDE*2<CEFFGGBE3C3C?DFGFFC))93DD7DG7=7@F*:=7C?DGBFF@*/75;21C>E65968F>33>(,9
@M04650:207:000000000-C238N:1:1101:23889:6771 1:N:0:19
ACTCTACGGGAGGCAGCAGTAGGGAATCTTCCGCAATGGACGAAAGTCTGACGGAGCAACGCCGCGTGAGTGAAGAAGGTTTTCGGATCGTAAAACTCTGTTGTTAAAGAAGAACAAGGATGAGAGTAACTGCTCATCCCCTGACGGTATTTAACCAGAAAGCCACGGCTAACTACGTGCCAGCAGCCGCGGTAATACGGAGGGTGCAAGCGTTAATCGGAATTACTGGGCGTAAAGCGCACGCAGGCGGTCTGTCAAGTCGGATGTGAAATCCCCGGGCTCAACCTGGGAACT
+
GGGGGGGGGGGFGGCGGGFGFFGGGGGGGGGGGG+FEGGCFGGGGGGGGGDFFGGEFFGGDEGGGGFGEFC?EFF9FFGGFGGGGGBFGGGGGGFGFGGGGGGGGGGGGFGGFGGGGFA<FGGGGGGGFFGGGGGGGGGGGGGGFGGGGGGGCGFGF<7FFGFG8FGGGGGGGGGGGGEGFGGGGCGGEGGGGDGGGGG>8:EGGGGGFCGDGGEGGF3CCDGGGGGGDGGGFCD5FGEG@GFFCDGGFGG3CGF==6F@CE<CBDDA=B?FFF@@;;C>@6DF?>F?BFF46)
@M04650:207:000000000-C238N:1:1101:26764:6784 1:N:0:19
ACTCCTACGGGAGGCAGCAGTGGGGAATATTGCACAATGGGGGAAACCCTGATGCAGCCATGCCGCGTGAATGAAGAAGGCCTTCGGGTTGTAAAGTTCTTTCGGTGATGAGGAAAGCTTAGGTGTTAATAGCACTTGGGTATGACGTTAGTTACAGAAGAAGCACCGGCTAACTCCGTGCCAGCAGCCGCGGTAATACGGAGGGTGCGAGCGTTAATCGGAATGACTGGGCGTAAAGGGCACGCAGGCGGTGACTTAAGTGAGATGTGAAAGCCCTGGGCTTAACCTAGGAAT
+
GGGGGGGGEGGGGGGGGEGGDFGGGDGFGGGGGGGGGGGGGGGGEGFGCEGGGGGFGCCGGGGGGGGGGGGGDFGGGGGGGGG?<@FEBCEFGDDFGFFGGGGGGGGDGFFGGGFGGGGGGGGFGGGFGCGDAF9F@FGGGGGFFGGEDFFFG9EDGGGGGGFGGFFEGGDE,7>FGGGC7EFGGGGGFGGGGEGGFGFGCCGGGGEG57EGGGG=EFGFEDGGGGFGGGGGBCGGGF=DDGFFGC337CGDGFGF=FFFFFGGFGGBFFF**8>>B?C35(9@FF=4:@??F8
@M04650:207:000000000-C238N:1:1101:23713:6802 1:N:0:19
ACTCCTACGGGAGGCAGCAGTAGGGAATCTTCGGCAATGGACGAAAGTCTGACCGAGCAACGCCGCGTGAGTGAAGAAGGTTTTCGGATCGTAAAACTCTGTTGTTAGAGAAGAACAAGTAGGAGAGTAACTGCTCTTACCTTGACGGTATCTAACCAGAAAGCCACGGCTAACTACGTGCCAGCAGCCGCGGTAATACGTAGGTGGCAAGCGTTGTCCGGATTTATTGGGCGTAAAGCGAGCGCAGGCGGTTTCTTAAGTCTGATGTGAAAGCCCCCGGCTCAACCGGGGAGG
+
GGGGGGGGGGGGGGGGGGGGGFGGGGGGGGGGGGGGGGGGGGGEGGGGGGGGFGGGGGGGGGGGGGGGGDGGGGGGGEGGGGGGGGGGGGGFGGGFGGGGGGGGGGGGFGGGGGGGGFFGGGGGGGEGFGGGGGGGGGGGGGGGGGCGEGGFACCFGGGG?ECGGGGEGGCGGGGGGGGFGGGGGGGFFEED>8CCGEFGEFDEGCGDFGF=8:CEGGFDGD:5EGGG?GGGFG:EG>BDFGD3<3DG:DDDDGGF?FF6CFGGFGGFFFFFFFF::BDFF079?4>>B352(4
@M04650:207:000000000-C238N:1:1101:12303:6811 1:N:0:19
ACTCCTACGGGAGGCAGCAGTGGGGAATATTGCACAATGGGGGGAACCCTGATGCAGCCATGCCGCGTGAATGAAGAAGGCCTTCGGGTTGTAAAGTTCTTTCGGTGATGAGGAAAGCTTAGGTGTTAATAGCACTTAGGTATGACGTTAGTTACAGAAGAAGCACCGGCTAACTCCGTGCCAGCAGCCGCGGTAATACGGAGGGTGCGAGCGTTAATCGGAATGACTGGGCGTAAAGGGCACGCAGGCGGTGCCTTAAGTGAGATGTGAAAGCCCTGGGCTTAACCTAGGAAT
+
GGGGGGGGGGGGGGGGGGGGGGGGGGGGGGGGGGGGGGGGGGGGGGGGGGGGGGGGGGGGGGGGGGGGGGGGGGGFFGGGGGGGGGGGGGGGGGGGGGGGGGGGGGGCFGGGGGGGGGGGGGGGGGGGGGGGGGGGFGGDFFGGGGGCFGGFGFGGGGGGGGGGGGGGGGGGGGGGGGGGGGGDFGGFGGGCGGGGGGGGGGGDGCC5:ECEGGGGFGGGGGGGGGGGGGCFFGGEFFBG>*)7CGGG>DGC))09BFFFAB7*9>F4@FFB=?:F<:C55:9??FFF07F?F4
@M04650:207:000000000-C238N:1:1101:15237:6836 1:N:0:19
ACTCCTACGGGAGGCAGCAGTAGGGAATTTTTCACAATGGGCGAAAGCCTGATGGAGCAATGCCGCGTGAATGATGAAGGTCTTATAGATTGTAAAATTCTTTTATTTGGGAAGAAAAGTTGGATTAGGAAATGAATCTAACCTGACGGTACCATTTGAATAAGTATCGGCTAACTATGTGCCAGCAGCCGCGGTAATACATAGGATGCAAGCGTTATCCGGATTTACTGGGCGTAAAACGAGCGCGGGTGGGTTAGTAAGTCTGGTGTTAAATGCAGTAGCTTAACTATTGT
+
GGGGGGGGGGGGGGGEGGGGGGGGGGGGGGGGGGGGGGGGGGGGGGGGGGGGGGGGGGGGGGGGGGGGGGGGGGGGGGGGGGGGGGGGGGGGGGGGGGGFGGDFGGGGGGGFFFGGGGGGGGGGGGGGGGGGFGGGDFGGGGGGGGGGGFGGFGDDGGGFFGGGGGGGGGGGGFDFAFGGCGGGGGGGGGGDDEEGGGGGGGGGGGFGGECCFGGEGGCDE<*7CFGGGGG5AEC5DFCFDC8>59DDBDGGGDGF@=?7?FFFFGGBF>FFFFF?<>G@F>GF4=@<56@AA
@M04650:207:000000000-C238N:1:1101:25159:6838 1:N:0:19
ACTCCTACGGGAGGCAGCAGTGGGGAATATTGCACAATGGGCGCAAGCCTGATGCAGCCATGCCGCGTGTATGAAGAAGGCCTTCGGGTTGTAAAGTACTTTCAGCGGGGAGGAAGGGAGTAAAGTTAATACCTTTGCTCATTGACGTTACCCGCAGAAGAAGCACCGGCTAACTCCGTGCCAGCAGCCGCGGTAATACGGAGGGTGCAAGCGTTAATCGGAATTACTGGGCGTAAAGCGCACGCAGGCGGTTTGTTAAGTCAGATGTGAAATCCCCGGGCTCAACCTGGGAAC
+
GGGGGGGGGGGGGGGGGGGGGGGGGGGGGGGGGGGGFGGGGGGGGGGGGGGGGGGGGGGGGGGGGGGGGGGGCFGGGGGGGGGGGGGGCGGGGGGGGGGGGGGGGGGGGGGGGGGCFGGGGGGGGGGGGGGGGGGGGGGGGGGGGGGGGGGGGGGGGGGGGGGGGGGGGGGGGGGGGEGGGGGGGGGGGGGGGGGGCGEEGEEGGGGDGGGGGGGDFGGGDGGGCEFGGGFGFGGCGGFDBGF@GDGGFGG5DDG@FFFFG=>C67DAFF7=F74<?;D>E9C?@F4(8F::7,
@M04650:207:000000000-C238N:1:1101:16978:6840 1:N:0:19
ACTCCTACGGGAGGCAGCAGTAGGGAATCTTCGGCAATGGACGAAAGTCTGACCGAGCAACGCCGCGTGAGTGAAGAAGGTTTTCGGATCGTAAAACTCTGTTGTTAGAGAAGAACAAGGACGTTAGTAACTGAACGTCCCCTGACGGTATCTAACCAGAAAGCCACGGCTAACTACGTGCCAGCAGCCGCGGTAATACGTAGGTGGCAAGCGTTGTCCGGATTTATTGGGCGTAAAGCGAGCGCAGGCGGTTTCTTAAGTCTGATGTGAAAGCCCCCGGCTCAACCGGGGAGG
+
GGGGGGGGGGGGGGGGGGGGGGGGGGGGGGGGGGGGGGGGGGGGGGGGGGGGGGGGGGGGGGGGGGGEGGGGGGGGGGGGGGGGGGGGGGGGGGGGGGGGGGGGGGGGG9FGFGGGGGGGGGGGBFGGGGGGGGGGGGGGGGGGGGGGGGGGGGGGGGGGGGGGGGGGGGGGGGGGGGGGGGGGGGGGGGGGEGGGGGGGGGGGFGGGFGGGGGGDGGGGGGGGFGGGCGGGFGGEFGFG@DDDGGGGFGGDGGGFFF78CFGD/>FFFFFFFFFFFBG:@>D4??FBF@B119
@M04650:207:000000000-C238N:1:1101:5526:6869 1:N:0:19
ACTCCTACGGGAGGCAGCAGTAGGGAATCTTCGGCAATGGACGAAAGTCTGACCGAGCAACGCCGCGTGAGTGAAGAAGGTTTTCGGATCGTAAAACTCTGTTGTTAGAGAAGAACAAGGACGTTAGTAACTGAACGTCCCCTGACGGTATCTAACCAGAAAGCCACGGCTAACTACGTGCCAGCAGCCGCGGTAATACGTAGGTGGCAAGCGTTGTCCGGCTTTATTGGGCGTAAAGCGAGCGCAGGCTGTTTCTTAAGTTTGATGTGAAAGCACCCGGCTCAACCGGGGAGG
+
@CF<FFF6@@FGGG7@CFGCFCFDCF<<,<FEFGGG7F9EFGFD@,6E@EACE<FE@+@C,@@+CFGGCBCFAFAF9EFGGGGFG7FGG+:FFGGGGGFFGGAA<<F@F,BFFEFF@8A,>CECDCFFFGF@=A,>DF>FF8DFGGCGGG+EFGG9FBD,<EFC@F@**1:*FGFGGGBFCEC?:?8,2:EGGECE+?9C<9;8++1*3AC:=:;:5*29?)2:@F7C?6;5>ED**:@G)73))1)9>*59FGFFF1*8A**0*:?:??FB*))0(27:>05947:71@71>;
@M04650:207:000000000-C238N:1:1101:27873:6870 1:N:0:19
ACTCCTACGGGAGGCAGCAGTAGGGAATTTTTCACAATGGGCGAAAGCCTGATGGAGCAATGCCGCGTGAATGATGAAGGTCTTATAGATTGTAAAATTCTTTTATTTGGGAAGAAAAGTTGGATTAGGAAATGAATCTAACCTGACGGTACCATTTGAATAAGTATCGGCTAACTATGTGCCAGCAGCCGCGGTAATACATAGGATGCAAGCGTTATCCGGATTTACTGGGCGTAAAACGAGCGCGGGTGGGTTAGTAAGTCTGGTGTTAAATGCAGTAGCTTAACTATTGT
+
DFGGGFGGGGGGGGGGGGFGGCGGGG<FFFGGGGGGFFDFGGDGG@EFGGGGGGGAEFFFFGC@FGGGGGGG9FFFFFGGFGGGFGCECFGGGGGGGGG9?<FFDE9C,?CFGG8BEFCDC9EGGGGGG9EFF,,?FCFFEEEGF<EEGGGCFFD,,CF?FF>>CFGG=BFEBDGGCGGGCA=FGFFD8DEGCEGG>C;DCFG?EGGCFFFFGGG57CDFG45=EFGGGGGGFGGGCC66>53:GDGGDC53C)*)89*9C=DGFC7:FD69BFFFADG?FBG4@F7>AB*).
@M04650:207:000000000-C238N:1:1101:22701:6908 1:N:0:19
ACTCCTACGGGAGGCAGCAGTGGGGAATATTGCACAATGGGGGAAACCCTGATGCAGCCATGCCGCGTGAATGAAGAAGGCCTTCGGGTTGTAAAGTTCTTTCGGTGATGAGGAAAGCTTAGGTGTTAATAGCACTTGGGTATGACGTTAGTTACAGAAGAAGCACCGGCTAACTCTGTGCCAGCAGCCGCGGTAATACAGAGGGTGCGAGCGTTAATCGGAATTACTGGGCGTAAAGGGCGCGTAGGCGGTTAATTAAGTGAGATGTGAAATCCCTGGGCTTAACCTAGGAAC
+
GGGGGGGGGGGGGGGGGGGGGGGGGGGGGGGGGGGGGGGGGGGGGGGGGGGGGGGGGGGGGGGGGGGGGGGGGGGGGGGGGGGGGGGGGGGGGGGGGGGGGGGGGGGGGGGGGGGGGGGGGGGFFGGGGGGGGGGGGGGGFGGGGGGGGGGGGGGGGGGGGGGGGGGGGGGGGGGGGGGGGGGGGGGGGGGGGGGGGGGGGGGGGGGGGGGGGGGGGGGGGGGGGGGGGGGGFCGEGGFGFGFFDGGGFGGGGGGFFFFFGFGGFGFFFFFFFFF:?BGFFFFFFFFFFFFFF1
@M04650:207:000000000-C238N:1:1101:20670:6909 1:N:0:19
ACTCCTACGGGAGGCAGCAGTAGGGAATCTTCGGCAATGGACGAAAGTCTGACCGAGCAACGCCGCGTGAGTGAAGAAGGTTTTCGGATCGTAAAACTCTGTTGTTAGAGAAGAACAAGGACGTTAGTAACTGAACGTCCCCTGACGGTATCTAACCAGAAAGCCACGGCTAACTACTTGCCAGCAGCCGCGGTAATACGTAGGTGGCAAGCGTTGTCCGGATTTATTGTGCGTAAAGCGAGCGCAGTCGGTTTCTTAAGTCTGTTGTGAAAGCCCCCGGCTCCACCGGGGAGG
+
CFGGGGGCFDGGEGFE@CF@FFGGDGFGAFCCF,@FFEC-6C@FEGGA<FFEFEDG>C@FFGGGGGGEEGGCFFFCFG@<FFAFC:BCFGEGF,FAFBF<<F,?FGGD9<FGFGF,EEB,,<3CBFGGCC9FD9>FEGG@FFFG,DCCFGGFGFF<FFEE<8>:8CCFCEGCC>F;E,@>D,4<8F:CC:=CC:E*<99;?+*1B+CE<FF5*=:?EDGG?D8E9:?CC0<E3C9:CC@377B3<C<*9<3)997F@=**30::*:7:>6*1=?)04(735(*)045(3>)(40
@M04650:207:000000000-C238N:1:1101:15392:6914 1:N:0:19
ACTCCTACGGGAGGCAGCAGTGGGGAATATTGCACAATGGGCGCAAGCCTGATGCAGCCATGCCGCGTGTATGAAGAAGGCCTTCGGGTTGTAAAGTACTTTCAGCGGGGAGGAAGGGAGTAAAGTTGATACCTTTGCTCATTGACGTTACCCGCAGAAGAAGCACCGGCTAACTCCGTGCCAGCAGCCGCGGTAATACGGAGGGTGCAAGCGTTAATCGGAATTACTGGGCGTAAAGCGCACGCAGGCGGTTTGTTAAGTCAGATGTGAAATCCCCGGGCTCAACCTGGGAAC
+
GGGGGGGGGDGGGGGGGGGGGGGGGGGGGGGGGGGGGGGGGGGGGGGGGGGGGGGGGGGGGGGGGGGGGGGGGGGGGGGGGGGGGGGGGGGGGGGGGGGGGGGGGGGGGGGGGGGGGGGGGGFFGGG,@FGGGGGGGGGGGGGGGFGGGGGGGGGGGGGGFGGGGGGGGGGGGGGGGGGGGG?FDFGGGGGEGDGEGGGGGE=GGG>CCFC=CGG55CGGCDDGGDFGCFGGDEDEGG?CEGFB353>DGD)95D>?6FFGFGG*;7AF?*9==)<<BD3;1DF4?F,1;>(5-
@M04650:207:000000000-C238N:1:1101:13708:6987 1:N:0:19
ACTCCTACGGGAGGCAGCAGTGGGGAATATTGCACAATGGGCGCAAGCCTGATGCAGCCATGCCGCGTGCATGAAGAAGGCCTTCGGGTTGTAAAGTACTTTTAGCGGGGAGGAAGGGAGTAAAGTTAATACCTTTGTTCATTGACGTTACCTGCAGAAGAAGCACCGGCTAACTCCGTGCCAGCAGCCGCGGTAATACGGAGGGTGCAAGCGTTAATCGGAATTACTGGGCGTAAAGCGCACGCAGGCGGTTTGTTAAGTCTGATGTGAAATCCTCGGGCTCAACCTGGGAAC
+
CFGGGGGGGGGGGGGGGGGGGCDGGGGGFGGCEGGGGGGG,FFGGGG,FFCGGGFGGGGG9EFGGGGGG,<FFGGFGGGGFGGGGGCFGDEGGGGE55EFGG,<,,8CEGGB=FGFC:,B>><=D9<,:3,,,ED9>,5E,3DCGGD<FG+@,:53,F<,@>F78FCEDEEEFGGGGGGCGGFGGGGGFGGGGGGEGFGF588E>88EFFFGCEE;**:5EC/>FG+A995C@EGCDG6CDDEBDDDCDGGG)/9<56?@FF*:*>FA?FF47=?*)(95;>/46?;(,)8(4,
@M04650:207:000000000-C238N:1:1101:14670:6990 1:N:0:19
ACTCCTACGGGAGGCAGCAGTGGGGAATATTGCACAATGGGCGCAAGCCTGATGCAGCCATGCCGCGTGTGTGAAGAAGGCCTTCGGGTTGTAAAGCACTGTCAGCGAGGAGGAAGGCCAATAGCGTAATAGGTCGTTGGATTGACGGTACTCGCAGAAGAAGCACCGGCTAACTCCGTGCCAGCAGCCGCGGTAATACGGAGGGTGCAAGCGTTAATCGGAATTACTGGGCGTAAAGCGCACGCAGGCGGTTTGTTAAGTCTGATGTGAAAGCCCACGGCTCAACCGGGGAGG
+
GGGGGGGGGGGGGGGGGGGGGG?FG7FGGGGGGFGGGGCGGGGGGGCCGGGGGGGGGGFG<FFGGGGGG6CCEFGGGGGG8,EFGGG7F+CFGGGGG@FG,FFGG<F+@FG:FGGDFG=,?F8FF+3>F@EA>5,+8FCC,DFDGGG+CFGGG7:FCGFGGGCF,<DBGGGGGGGFGGGEEGGFGGGGGGGGGGGGFGGGDD=EE8CE8EFGGGGGGGGGGDGDFGFG?FGFFGG5FFFDD<DFC<DGDGG)/5C7??F?E?*:4*069=FFFFFF(4D>39CFFFFF0BF6,1
@M04650:207:000000000-C238N:1:1101:5854:7028 1:N:0:19
ACTCCTACGGGAGGCAGCAGTAGGGAATTTTTCACAATGGGCGAAAGCCTGATGGAGCAATGCCGCGTGAATGATGAAGGTCTTATAGATTGTAAAATTCTTTTATTTGGGAAGAAAAGTTGGATTAGGAAATGAATCTAACCTGACGGTACCATTTGAATAAGTATCGGCTAACTATGTGCCAGCAGCCGCGGTAATACATAGGATGCAAGCGTTATCCGGATTTACTGGGCGTAAAACGAGCGCGGGTGGGTTGGTAAGTCTGGTGTTAAATGCAGTAGCTTAACTATTGT
+
FGGGGGGGGGGGGGGGGGGGGEGGGGGG@FGDGGGGGGGGGGGGGGGGGGGGGGFGGGGGFGGGGGGGGGGGGGGGGGGGFGGGGEC,FFFCFGGGFF=<<F9,C,,CFFC,<?EF,E=EFFGGG<EG9?F8FGGA9FAEGGGDFCFGG:>C<FFF<FFADFGCFGFGGCC@ECC9BFGGGGCFCFCCC,@EECBB>>DC9>:BGGGF8CCF5A**=8C787;5*9:CGFF5AGD797=C>DD>DC<DE5>CDG<)009FCFF795D75>/=*964<<7@FF748@F).97>4
@M04650:207:000000000-C238N:1:1101:24239:7067 1:N:0:19
ACTCCTACGGGAGGCAGCAGTGGGGAATATTGCACAATGGGCGCAAGCCTGATGCAGCCATGCCGCGTGTATGAAGAAGGCCTTCGGGTTGTAAAGTACTTTCAGCGGGGAGGAAGGGAGTAAAGTTAATACCTTTGCTCATTGACGTTACCCGCAGAAGAAGCACCGGCTAACTCCGTGCCAGCAGCCGCGGTAATACGGAGGGTGCAAGCGTTAATCGGAATTACTGGGCGTAAAGCGCACGCAGGCGGTTTGTTAAGTCAGATGTGAAATCCCCGGGCTCAACCTGGGAAC
+
GGGGGGGGGGGGFGGGGGGGFGGGGGGGGGGGGGGGGGGGGGGGGGGGGGGGGGFGGGGGGGGGGGGGGGGGGGGGGGGGGGGGGGGGGGGGGGGGGGGGGGGGGGGGGGGGGGGGGGGGGGGGGGGGGGGGGGGGGGGGGGGGGGFGGFGGFGGGGGGGGGGGGFGGGGGEGFGGGGGGGGGGGGGGFGGGGGDGFFGGGGGGGGGGGGGGE:E5CFGFGGGGDFF9ACGGFGGGGGFGEDEFGGGGEGGDCDDFFFFFGFGGF:>:BFFFF?FFFFGFF;DFFFF0?FFB>(
@M04650:207:000000000-C238N:1:1101:27248:7089 1:N:0:19
ACTCCTACGGGAGGCAGCAGTAGGGAATCTTCCGCAATGGACGAAAGTCTGACGGAGCAACGCCGCGTGAGTGAAGAAGGTTTTCGGATCGTAAAACTCTGTTGTTAAAGAAGAACAAGGATGAGAGTAACTGCTCATCCCCTGACGGTATTTAACCAGAAAGCCACGGCTAACTACGTGCCAGCAGCCGCGGTAATACGTAGGTGGCAAGCGTTGTCCGGATTTATTGGGCGTAAAGCGAGCGCAGGCGGTTCTTTAAGTCTGATGTGAAAGCCCCCGGCTCAACCGGGGAGG
+
GGGGGGGGGGGGGGGGGGGGGGGGGGGGGGGGGGGGGGGGGGGGGGGGGGGGGGGGGGGGGGGGGGGGGGGGGGGGGGGGGGGGGGGGGGGGGGGGGGGGGGGGFGGEGGGGGGFGGGGGGGGFFGGGGGGGGGFGGGGGGGGGGGGGGGGGGGGGGGGGGGGGGGGGGGGGGGGGGGGGFGGGGGGFFGGGGGGGGGGGGGGGGGGGGGGGGGDGGGGGGGGGGGGF?CFDE=DEFFFDFGF:DGDDEDGGGDCFF=*=A?FGFGGBFFFFF:>)86DFE9GF@FFFF3@90;
@M04650:207:000000000-C238N:1:1101:28287:7098 1:N:0:19
ACTCCTACGGGAGGCAGCAGTAGGGAATTTTTCACAATGGGCGAAAGCCTGATGGAGCAATGCCGCGTGAATGATGAAGGTCTTATAGATTGTAAAATTCTTTTTTTTGGGAAGAAAAGTTGGATTAGGAAATGAATCTAACCTGACGGTACCATTTGAATAAGTATCGGCTAACTATGTGCCAGCAGCCGCGGTAATACATAGGATGCAAGCGTTATCCGGATTTACTGGGCGTAAAACGAGCGCGGGTGGGTTAGTAAGTCTGGTGTTAAATGCAGTAGCTTACCTATTGTT
+
GGGGGGGGGGGGGGGGGGGGGFGGGGGGGGGGFGGGGGGGGCG@FG7EFGGGGGFGGGGGGGGGGGGGG,CFFGAGFGGGAFGG9,5F,??EEFGGGF8<FGG?,+8>>+=F8:FG=AF8@CC8ECC<<5AAFB9<F,CDFF<AA8,C@FCF9@@A9=@8CEFGF9D,F::>FCFGC,,75=FF75,8D>*BE5:C8>;;9;<FFC;<,AC,*:CEGGGCECCEGFFGFGGCFG177<**077)5)9D5DCC)9C070*=</:**2::F7@F6?=6<A28*4F*9)9A<*945)
@M04650:207:000000000-C238N:1:1101:7355:7111 1:N:0:19
ACTCCTACGGGAGGCAGCAGTAGGGAATCTTCGGCAATGGACGAAAGTCTGACCGAGCAACGCCGCGTGAGTGAAGAAGGTTTTCGGATCGTAAAACTCTGTTGTTAGAGAAGAACAAGGACGTTAGTAACTGAACGTCCCCTGACGGTATCTAACCAGAAAGCCACGGCTAACTACGTTCCAGCAGCCGCGGTAATACGTAGGTGGCAAGCGTTGTCCGGATTTATTGGGCGTAAAGCGAGCGCAGGCGGTTTCTTAAGTCTGATGTGAAAGCCCCCGGCTCAACCGGGGAGG
+
FGGGGGGGGGGGGGGEGGGGGFGGGGGGFGGFG7FGCFFGGGGEGGGEFGGE9FEFFGGGCEGGGGGGECEGGGFGGGGGFGCFGCFECCCG8BFG<FGEAFGA,EBFEFGGFFFFGGFBF=F+BD7DFGG9DCGDEFCBF8<=E7F+CF7FFGGG,,3F<>FGFG,>>E7>:,?>ECG,28,62,BC@>CGECE8BECGFFFGEFG=30C=C7**20:DC*/AC7CCFG5*7*9/9>F5BGF375<<5C5599CB46**0**:=>C<=46*955<6;GEF(9**8>>FED(49
@M04650:207:000000000-C238N:1:1101:17481:7111 1:N:0:19
ACTCCTACGGGAGGCAGCAGTAGGGAATCTTCGGCAATGGACGAAAGTCTGACCGAGCAACGCCGCGTGAGTGAAGAAGGTTTTCGGATCGTAAAACTCTGTTGTTAGAGAAGAACAAGGACGTTAGTAACTGAACGTCCCCTGACGGTATCTAACCAGAAAGCCACGGCTAACTACGTGCCAGCAGCCGCGGTAATACGTAGGTGGCAAGCGTTGTCCGGATTTATTGGGCGTAAAGCGAGCGCAGGCGGTTTCTTAAGTCTGATGTGAAAGCCCCCGGCTCAACCGGGGGGG
+
GGGGGGGGGGGFGGGGGGGGGGGGGGGGGGGGGGGGGGGGGGGGGGGGGGGGGGGGGGGGGGGGGGGGGGGGGGGGGGGGGGGGGGGGGGGGGGGGGGGGGGGGGGGGGGGFDGGGGFFDGFGBFGGGGGGGGGGGGGGCFGGGGGGGGGGGGGGGGGGGGGGGGGGGGGGGGGGGGGGGGGGGGGGGGGGCEECGGGGGFGGGGGGGGGGGGGGGGCFD=CECCFGGGGGGFGGGGGFGE<BDCDGGEGG5CDFFFFF?+9C>6:75@?BFFFFF?0DDE9CFFFFFBFD(4>
@M04650:207:000000000-C238N:1:1101:22644:7142 1:N:0:19
ACTCCTACGGGAGGCAGCAGTGGGGAATATTGCACAATGGGCGCAAGCCTGATGCAGCCATGCCGCGTGTATGAAGAAGGCCTTCGGGTTGTAAAGTACTTTCAGCGGGGAGGAAGGGAGTAAAGTTAATACCTTTGCTCATTGACGTTACCCGCAGAAGAAGCACCGGCTAACTCCGTGCCAGCAGCCGCGGTAATACGGAGGGTGCAAGCGTTAATCGGAATTACTGGGCGTAAAGCGCACGCAGGCGGTTTGTTAAGTCAGATGTGAAATCCCCGGGCTCAACCTGGGAAC
+
GGGGGGGGGGGGGGGGGGGGGGGGGGGGGGGGGGGGGGGGGGGGGGGGGGGGGGGGGGGGGGGGGGGFGGGGGGGGGGGGGGGGGGGGGGGGGGGGGGGGGGGGGGGGGGGGDCFGGGGGGFGGGGGGGGGGGGGGGGGGGGGGGGGEFFGGGGGGGGGFGGGGGGGGGGGGGGGGFGGCGGGGGGGGGGGGGG7EGGGGGGGGGGGGGGGGGGGGGGGGGGGGGGGGGGGGEGDCGGFGFGF@D<DGFGG/CDGFFFF?FFFGFFGFFFFF?F@F:>DEB>G@F@>:?:FB?(
@M04650:207:000000000-C238N:1:1101:23170:7146 1:N:0:19
ACTCCTACGGGAGGCAGCAGTAGGGAATTTTTCACAATGGGCGAAAGCCTGATGGAGCAATGCCGCGTGAATGATGAAGGTCTTATAGATTGTAAAATTCTTTTATTTGGGAAGAAAAGTTGGATTAGGAAATGAATCTAACCTGACGGTACCATTTGAATAAGTATCGGCTAACTATGTGCCAGCAGCCGCGGTAATACATAGGATGCAAGCGTTATCCGGATTTACTGGGCGTAAAACGAGCGCGGGTGGGTTAGTAAGTCTGGTGTTAAATGCAGTAGCTTAACTATTGTT
+
GGGGGGGGGGGGGGGGGGGGGGGGGGGGGGGGGGGGGGGGGGGGGGEGGGGGGGGGGGGGFGGGGGGGGEGGGGGGGGGGGGGGGF<EEGGGGGGFGGGAFGAFFGGGGGGGGGGFGFGGGGFE9FGGAFFGGGGGGGGGGGGGFFGGGGGGFGFGGGGDFGGGGGGGGGGGGGGGGGGGGGAFGGGFFGGGCGGGGGGGGGCFFG;6DE?CFEGGGGGGCDE?EGFGGGFFFGGGD>CFFGADD<DGF<DGDDDF>F?BC@CCFGF?FFFF?FFFBFG?@DC?=@F>2BFDF)
@M04650:207:000000000-C238N:1:1101:10011:7154 1:N:0:19
ACTCCTACGGGAGGCAGCAGTGGGGAATATTGCACAATGGGCGAAAGCCTGATGGAGCAATGCCGCGTGAATGATGAAGGTCTTATAGATTGTAAAATTCTTTTATTTGGGAAGAAAAGTTGGATTAGGAAATGAATCTAACCTGACGGTACCATTTGAATAAGTATCGGCTAACTATGTGCCAGCAGCCGCGGTAATACATAGGATGCAAGCGTTATCCGGATTTACTGGGCGTAAAACGAGCGCGGGTGGGTTAGTAAGTCTGGTGTTAAATGCAGTAGCTTAACTATTGTT
+
GGGGGGGGGGGGGGGGGGGGGGGGGGGGGGGGGGGGGGGGGGGGGGGGGGGGGGGGGGGGGGGGGGGGGGGGGGGGGGGGGGGGFGGGGFGFGGGGGGGGGGGGGGGGGGGGGDGGGGGGGGGGGGGGGGGGGGGGGGGGGGGGFF?FGGGEFGFFFGFGFABFDFGGF8FGGGGFGGGGGGFGGC6DFGEGGGGG5DGGGGGGGGFFGFGGGGGDGGDF=?*7CGF?EGCGFGGGGGFGFGFBDGDGFDCDGGDF@FF@GFDGF4C?FEBF69@?<<FFFFG?=FFAFFF<B2
@M04650:207:000000000-C238N:1:1101:15787:7159 1:N:0:19
ACTCCTACGGGAGGCAGCAGTGGGGAATATTGCACAATGGGCGGAAGCCTGATGCAGCGACGCCGCGTGAGGGATGAAGGCCTTCGGGTTGTAAACCTCTTTCAGCAGGGACGAAGCGTGAGTGACGGTACCTGCAGAAGAAGCACCGGCTAACTACGTGCCAGCAGCCGCGGTAATACGTAGGGTGCGAGCGTTGTCCGGAATTACTGGGCGTAAAGAGTTCGTAGGCGGTTTGTCGCGTCGTTTGTGAAAACCCGGGGCTCAACTTCGGGCTTTCAGGCGATACGGGCAGAC
+
GGGGGGGGGGGGGGGGGGGGGGGGGGGGGGGGGGGGGGGGGGGGGGGGGGGGGGGGGGGGGGGGGGGGGGGGGGGGGGGGGGGGGGGGGGGGGGGGGGGGGGGGGGGGGGFGGDGGGGECEFGGGGGGGGGFFGGGGGGGGGFGGGGGGGCFGGGGGGGGGGGGGGGGGGGGGFGGGGGGFGGEGGGGGGCGGGCEC+<8EGGGGGGGGGGGGDEEGFGGFDFGG6CCFGGGF5DGGGFD5DF5DFGFFFFGGG5>>DFFGB5F6C*64<>>E3:))):=70)0<EFFFD@:(,
@M04650:207:000000000-C238N:1:1101:23775:7182 1:N:0:19
ACTCCTACGGGAGGCAGCAGTGGGGAATCTTGCGCAATGGGCGAAAGCCTGACGCAGCGACGCCGCGTGAGGGATGACGGCCTTCGGGTTGTAAACCTCTTTCAGCTCCGACGAAGCGAGAGTGACGGTAGGAGCAGAAGAAGCACCGGCCAACTACGTGCCAGCAGCCGCGGTAATACGTAGGGTGCAAGCGTTGTCCGGAATTATTGGGCGTAAAGAGCTCGTAGGCGGTCTGTCGCGTCGGCTGTGAAAACTCGGGGCTCAACCCCGAGCTTGCAGTCGATACGGGCAGGC
+
GGGGGGGGGGGGGGGGGGGGGGGGGGGGGGGGGGGGGGGGGGGGGGGGGGGGGGGGGGGGGGGGGGGGGGGGGGGGGGGGGGGGGGGGGGGGGGGGGGGGGGGGGGGGGGGGGGGGDGGDDGGGGGGGGGGGFGGGGGGGGGGGGGGGGGGGGGGGGGFGGGGGGGGGGGGGGGGDGGGFGFGGGGGGFGGGGGGGGGGGGGGGGCFGGGFGGGGGGGGGGGGGD==EGGGGFGGGGGFGFGFEDCDDFCGDCDFFFF3>EFGFFFGFFFBEFFF51<DFFFCBFFFBFB38;,
@M04650:207:000000000-C238N:1:1101:20527:7184 1:N:0:19
ACTCCTACGGGAGGCAGCAGTAGGGAATCTTCGGCAATGGACGAAAGTCTGACCGAGCAACGCCGCGTGAGTGAAGAAGGTTTTCGGATCGTAAAACTCTGTTGTTAGAGAAGAACAAGGACGTTAGTAACTGAACGTCCCCTGACGGTATCTAACCAGAAAGCCACGGCTAACTACGTGCCAGCAGCCGCGGTAATACGTAGGTGGCAAGCGTTGTCCGGATTTATTGGGCGTAAAGCGAGCGCAGGCGGTTTCTTAAGTCTGATGTGAAAGCCCCCGGCTCAACCGGGGAGG
+
FGGGFGDFGGGGGDFGFG<FGGGGGGGGGGGCDBBFGGGG?FFCDFFGGGGGGGE7FFGDFFGEEEGEG,CFFFEFGGEGFGGGGGGDFCFGGFGGGGGGGGGGF8?FFFGGGGGGGFFFGGGFDFGAFGGGGGGGG@B@FFGG?EGEGGGGGGDGGGGFFGGF,>:3F8FECFG;EEGGGGGGGEFGGGDGCCEEGFGGFGG@FFGGGGGFGCGGGGGGGCGEFGFFFGFGEEDCDGBD3CB>)57C>GGCD3>@FFF4C*CF?CF)9@FF?FFFBBGB>65?@?FB;BF17>
@M04650:207:000000000-C238N:1:1101:13208:7213 1:N:0:19
ACTCCTCGGGAGGCAGCAGTGGGGAATCTTGCGCAATGGGCGAAAGCCTGACGCAGCGACGCCGCGTGAGGGATGACGGCCTTCGGGTTGTAAACCTCTTTCAGCTCCGACGAAGCGAGAGTGACGGTAGGAGCAGAAGAAGCACCGGCCAACTACGTGCCAGCAGCCGCGGTAATACGTAGGGTGCAAGCGTTGTCCGGAATTATTGGGCGTAAAGAGCTCGTAGGCGGTCTGTCGCGTCGGCTGTTAAAACTCGGGGCTCAACCCCGAGCTTGCAGTCCATACGGGCAGGCG
+
GGGGGFGDGE6CFGGGGGGGFGGDGGGGGGGGGGGGGGG9FDGGGGFGGGGFGGCGDGFGGGGGGGGGGGFEGGGFGGDEGGGGGGGFGGGGGGGGGGGGGA<FGAFFGEGGGGEEGG>FF,@;CEFFGGG,?C7FF:AFGGGFCGEGGGGGGG?FGF+=EFGFGGGFGGEEGEGF7:CGFGGGFGGGFGF5*A8;C71/:C5:FFGCCCFEGGGGGFGGGGGGGGGGGDEEFGG?73)17CEFG<**1*::CDF>3@>:CFDCFGGFF3;;>)83)5:)).*18@D9>>>>1(
@M04650:207:000000000-C238N:1:1101:18704:7238 1:N:0:19
ACTCCTACGGGAGGCAGCAGTAGGGAATCTTCCGCAATGGACGAAAGTCTGACGGAGCAACGCCGCGTGAGTGAAGAAGGTTTTCGGATCGTAAAGCTCTGTTGTTAGGGAAGAAAAGTAATAAGAGTAACTGTTTATTATGTGACGGTACCTAACCAGAAAGCCACGGCTAACTACGTGCCAGCAGCCGCGGTAATACGTAGGTGGCAAGCGTTGTCCGGAATTATTGGGCGTAAAGCGCGCGCAGGCGGTCTTTTAAGTCTGATGTGAAAGCCCCCGGCTCAACCGGGGAGG
+
GGGGGGGGGGGGGGGGGGGGGGGGGGGGGGGGGGGGGGGGGGGGGGGGGGGGGGGGGGGGGGGGGGGGFGGGGGGGGGGGGGGGGGGGGGGGGGGGGGGGGGGGDFGGGGGFDGGGGGGGGGGGGGGCGGGGGGGGGGGGGFGGGGGGGGGFGGGGGGGGGGGGGGGGGGGGGGGGGGGFGGGGGGGGDGGGGGGGGGGGDFFGGFGCFGGGGEGGEFCGGCGGFGGGFGGGFEGGGGFGFGFFGDDCEGD)9*??FFF?CFGG4:C<8@@6=F4FFFGFFF3FF@FB>FE4>F
@M04650:207:000000000-C238N:1:1101:23994:7249 1:N:0:19
ACTCCTACGGGAGGCAGCAGTGGGGAATATTGCACAATGGGGGAAACCCTGATGCAGCCATGCCGCGTGAATGAAGAAGGCCTTCGGGTTGTAAAGTTCTTTCGGTGATGAGGAAAGCTTAGGTGTTAATAGCACTTGGGTATGACGTTAGTTACAGAAGAAGCACCGGCTAACTCCGTGCCAGCAGCCGCGGTAATACGGAGGGGGCGAGCGTTAATCGGAATGACTGGGCGTAAAGGGCACGCAGGCGGTGACTTAAGTGAGATGTGAAAGCCCTGGGCTTAACCTAGGAA
+
GGGGGGGGGGGGGGGGGGGGGGGGGGGGGGGGGGGGGGGGGGGGGGGGGGGGGGGGGGGGGFGGGGGGGGGGGGGGGGGGGGGGGGGGGGGGGGGGGGGGGGGGGGGGGGGGGGGGGGGGGGGFFGEGGGGDGGGGFGGGFGGGFGGGFGGGGGGGGGCFGGGGGFGGGDEGGGGGGGGGGGGGGGGGGGGGGGGGG9FGG>EG75EGGGGGGGDGGFDGCDGGGCF+<CFGFGGGGGFGDF3:DGGGFGGG37C6=FFF?FGGFFGBFFF4B5@>::F3)(*<4@?9?=?)-
@M04650:207:000000000-C238N:1:1101:10893:7258 1:N:0:19
ACTCCTACGGGAGGCAGCAGTAGGGAATCTTCCGCAATGGACGAAAGTCTGACGGAGCAACGCCGCGTGAGTGAAGAAGGTTTTCGGATCGTAAAGCTCTGTTGTTAGGGAAGAAAAGTAATAAGAGTAACTGTTTATTATGTGACGGTACCTAACCAGAAAGCCACGGCTAACTACGTGCCAGCAGCCGCGGTAATACGTAGGTGGCAAGCGTTGTCCGGAATTATTGGGCGTAAAGCGCGCGCAGGCGGTCTTTTAAGTCTGATGTGAAAGCCCCCGGCTCAACCGGGGAGG
+
GGGGGGGGGGGGGGGGGGGGGGGGGGGGGGGGGGGGGGGGGGGGGGGGGFGGGGGGGGGGGGGGGGGGGGGGGGGGGGGGGGGGGGGGGGGGGGGGGGGGGGGGGGGGGGGGGGGGGGGGGGGGGGGGGGGGGCCFFGGGGGGFGGGGGGGGGGGGGGGGGGGGFGGGGGGGGGGGGEGCDFGGGGGGGGGGGGGGGGCGGGGGGFEGFGGDGGGCE>FG=C5CCFEFFGFGFGGGDFFCDG@BG:CD3CC5CCC@FF@?CFGGFCG944@?FF:>?FGFD9D49?FF>FF>BF
@M04650:207:000000000-C238N:1:1101:21575:7284 1:N:0:19
ACTCCTACGGGAGGCAGCAGTAGGGAATCTTCGGCAATGGACGAAAGTCTGACCGAGCAACGCCGCGTGAGTGAAGAAGGTTTTCGGATCGTAAAACTCTGTTGTTAGAGAAGAACAAGGACGTTAGTAACTGAACGTCCCCTGACGGTATCTAACCAGAAAGCCACGGCTAACTACGTGCCAGCAGCCGCGGTAATACGTAGGTGGCAAGCGTTGTCCGGATTTATTGGGCGTAAAGCGAGCGCAGGCGGTTTCTTAAGTCTGATGTGAAAGCCCCCGGCTCAACCGGGGAGG
+
GGGGGGGGGGDGGGGGEGGGGFFGGGEGGGGGGGGGGGGGGGGGGGGGGGFGGGGGGGGGGGGGGD:@F7FGGGFCFGFGFCFFFGGD>F@FGGGGFDGFGGGGGFGGGGGGGGGGGGFGGFGCFGEGGGGGGGGGG>DGEGGGGGGGGGGDFFGGGGGGGGGGGCFGGGGGGFCFG7FGFGFFF8CCCGGEDGGEFGGGGDFGGGGGFGFFGE8EC7DCECE*0AF<74CGB=DEC>FGDGF>75>D>DG)5*>8F6?BCFGGFFGFFFFFFF4),4CD>95=65>>1>:-2>
@M04650:207:000000000-C238N:1:1101:16535:7306 1:N:0:19
ACTCCTACGGGAGGCAGCAGTGGGGAATATTGCACAATGGGCGCAAGCCTGATGCAGCCATGCCGCGTGTATGAAGAAGGCCTTCGGGTTGTAAAGTACTTTCAGCGGGGAGGAAGGGAGTAAAGTTAATACCTTTGCTCATTGACGTTACCCGCAGAAGAAGCACCGGCTAACTCCGTGCCAGCAGCCGCGGTAATACGGAGGGTGCAAGCGTTAATCGGAATTACTGGGCGTAAAGCGCACGCAGGCGGTTTGTTAAGTCAGATGTGAAATCCCCGGGCTCAACCTGGGAAC
+
GGGGGGGGGGGGGGGGGGGGGGGGGGGGGGG9CFGGGGGGGGGGGGGGGGGFGGGGGGGGG<FGGGGGGGFGFGGGGGGGGGGGGGGGGGGGGGGGGGGGGGGGGGGGGGGGGGGGGGGGGGGGGGGGGGGGGGGGGGFGGGGGGGGGGGGGGGGCGGGGGGGGGGGDGGGGGGGGGGGGGGGGGGGGGGGGGGGGGGGGGGGGGGGGGGGGDEGEFFGGCGGGGGFFGGDG@GGGFGFGFGFBDGGGEGGDDGGFFFFFGBFFFFGFFFFF6FFF?FGBEFGF47>BF4><?2
@M04650:207:000000000-C238N:1:1101:17574:7308 1:N:0:19
ACTCCTACGGGAGGCAGCAGTAGGGAATTTTTCACAATGGGCGAAAGCCTGATGGAGCAATGCCGCGTGAATGATGATGGTCTTATAGATTGTAAAATTCTTTTATTTGGGAAGAAAAGTTGGATTAGGAAATGAATCTAACCTGACGGTACCATTTGAATAAGTATCGGCTAACTATGTGCCAGCAGCCGCGGTAATACATAGGATGCAAGCGTTATCCGGATTTACTGGGCGTAAAACGAGCGCGGGTGGGTTAGTAAGTCTGGTGTTAAATGCAGTAGCTTAACTATTGT
+
GGGGGGGGGGGGGGGGGGGFGGGGGGGGGGGGGGGGGGGGGGGGGGGGGGGGGGGGGGGGGGGGGGGCEGGGGGGGGGGGEFDFGGFDFFGGGEGGFGGGGGGGGGGGGCEGGGGGDG=CFFGGFCFG9ACFDGGGGGGGG?FFF@FEGGGGGGGGFFFGF@EFBDCFGGGGGGGGGGGFFGFGGGGG7FGGGGGGGGGGFGGGGGGG6CGFGGGGEGFG=D=EGCFCFFCEFEDEDFAGFGF>GDGG>DD3D>DFFF?=?=778FF7F>FF4=FF<4CFFACF=6@AFFFFA
@M04650:207:000000000-C238N:1:1101:11523:7333 1:N:0:19
ACTCCTACGGGAGGCAGCAGTAGGGAATCTTCGGCAATGGACGAAAGTCTGACCGAGCAACGCCGCGTGAGTGAAGAAGGTTTTCGGATCGTAAAACTCTGTTGTTAGAGAAGAACAAGGACGTTAGTAACTGAACGTCCCCTGACGGTATCTAACCAGAAAGCCACGGCTAACTACGTGCCAGCAGCCGCGGTAATACGTAGGTGGCAAGCGTTGTCCGGATTTATTGGGCGTAAAGCGAGCGCAGGCGGTTTCTTAAGTCTGATGTTAAAGCCCCCGGCTCAACCGGGGAGG
+
GGGGGGGGGGGCGGGGGGGGGGGGGGGGGGGGGGGGGGGGGGGGGGGGGGGGGGGGEGGGGGGGGGGGGDFGGGGDFGGGGGGGGGGGGGGGGGGFGGGGGGGGGGGGGGGGGGGGGGGGGGCFGGGGGGGGGGGGGGGGGGGGGGGGEGGGGGFGGGGGGGCGGGGGGGGGGGGDGGGGGGGGGGGGGGGGGGGEGFGGGGDGGGGGFGGGEGGCCGGGG*CCFGGF?FGGDGGDGFBC:5>DGGGGFGDG3DFBF?=FGFGGFGGF**9FFF>@BFDD>9D??F>99ED(9B
@M04650:207:000000000-C238N:1:1101:3723:7335 1:N:0:19
ACTCCTACGGGAGGCAGCAGTGGGGAATATTGCACAATGGGCGCAAGCCTGATGCAGCCATGCCGCGTGTATGAAGAAGGCCTTCGGGTTGTAAAGTACTTTCAGCGGGGAGGAAGGGAGTAAAGTTAATACCTTTGCTCATTGACGTTACCCGCAGAAGAAGCACCGGCTAACTCCGTGCCAGCAGCCGCGGTAATACGGAGGGTGCAAGCGTTAATCGGAATTACTGGGCGTACAGCGCACGCAGGCGGTTTGTTAAGTCAGATGTGAAATCCCCGGGCTCAACCTGGGAAC
+
FGGGGGGGGC:B@FEFEEFCC@EGEGGFCEFFGGGGGECFGGEG>FGG@FGCFFG,C,C,CFFF+CF@FF,CFDCC9FFGGCG8,C?FFGDCFGGGGGGFGFG9@DGCGGGEGD=F+B=CC<FGGGF,3@@DADECB,3F,,:<FCF@FGGFFFEFC5@FFCC@FC@FFEEGCFGG@BFG@CCB@0<CFGGC::**?+BB8218C:C5++<=CE*C5CFC;C8*0<E7<C5CDE9**2<DB3:7C)917DD9)9<F4@*9CFC7B7><8=6=*97?((7>E(9@4).:BF:72-
@M04650:207:000000000-C238N:1:1101:24831:7337 1:N:0:19
ACTCCTACGGGAGGCAGCAGTAGGGAATTTTTCACAATGGGCGAAAGCCTGATGGAGCAATGCCGCGTGAATGATGAAGGTCTTATAGATTGTAAAATTCTTTTATTTGGGAAGAAAAGTTGGATTAGGAAATGAATCTAACCTGACGGTACCATTTGAATAAGTATCGGCTAACTATGTGCCAGCAGCCGCGGTAATACATAGGATGCAAGCGTTATCCGGATTTACTGGGCGTAAAACGAGCGCGGGTGGGTTAGTAAGTCTGGTGTTAAATGCAGTAGCTTAACTATTGT
+
GGGGGGGGGGGGGGGGGGGGGGGGGGGGGGGGGGGGGGGGGGGGGGGGGGGGGGGGGGGGGGGGGGGGGGGGGGGGGGGGGGGGGGGGGGGGGGGGGGGGGGGGGGGGGGGGGGGGGGGGGGGGGFGGGGGGGGGGGGGGGGGGGGGGGGGGGGGGGGDCDFGGGGGGGGGGGGGGGGFGGGGGGGGGGGGGGGCCEGGGGGGFGGGGGGGGGGGGGGGGGGGGGFGGGGCDFGGGGGFGFGFFGGGGFGGGGDGFF?BFGFGGFGGFFEFFFFFFFFGFFFF?FFFFFFFFF
@M04650:207:000000000-C238N:1:1101:6134:7347 1:N:0:19
ACTCCTACGGGAGGCAGCAGTGGGGAATATTGCACAATGGGGGAAACCCTGATGCAGCCATGCCGCGTGAATGAAGAAGGCCTTCGGGTTGTAAAGTTCTTTCGGTGATGAGGAAAGCTTAGGTGTTAATAGCACTTGGGTATGACGTTAGTTACAGAAGAAGCACCGGCTAACTCCGTGCCAGCAGCCGCGGTAATACGGAGGGTGCGAGCGTTAATCGGAATGACTGGGCGTAAAGGGCACGCAGGCGGTGACTTAAGTGAGATGTGAAAGCCCTGGGCTTAACCTAGGAAT
+
GGGGGGGGGGGGGGGGGGGGGGGGGGGGGGGGGGGGGGGGGGGGGGGGGGGGGGGGGGGGGGGGGGGGGGGGGGGGGGGGGGGGGGGGGGGGGGGGGGGGGGGGG?EFFGGGGGFFGGGGGGGFFGGGGGGGGGGGGGGFFGCGFGG7FGGGFGGFDEFFGGGDFGGEFG>EGGGGGGGGGGGGGGGFGGGGGGGGGGGGGGGGGGGGGGGGGGGCFFFF=CEFFEF9CD8EBGGGGGFDFGFFGDDD3DGGGFFF69**0=77?:DFFFFFF4>@:6C3.(>FFFF),=)44)
@M04650:207:000000000-C238N:1:1101:16883:7352 1:N:0:19
ACTCCTACGGGAGGCAGCAGTGGGGAATATTGCACAATGGGCGCAAGCCTGATGCAGCCATGCCGCGTGTATGAAGAAGGCCTTCGGGTTGTAAAGTACTTTCAGCGGGGAGGAAGGGAGTAAAGTTAATACCTTTGCTCATTGACGTTACCCGCAGAAGAAGCACCGGCTACTCCGTGCCAGCAGCCGCGGTAATACGGAGGGTGCAAGCGTTAATCGGAATTACTGGGCGTAAAGCGCACGCAGGCGGTTTGTTAAGTCAGATGTGAAATCCCCGCGCTTAACGTGGGAACT
+
GGGGGGFGGGGGGGGGGGGGGGGGGGGGGGGGGGGGGGGGGGGGGGGGGGGDFGGGGGGGGGGGCFGGGGGGGGGGGGGGGGGGGGGDGGGGGECFGGGGGGGGGGGGGGGGGGGGGGGGFGGGGGGGGGGGGGGGFGGGFGGGGGGGGGGFGGGGGGGGGGGFGGGCGGGGGGGGCGGGGGGGGGGGGGGGGGGGFGGGCGG5?EGGGGGGGG>CFGGGG:FGGGC97<GGFGGGGGFGFGDEG3DGF319DDGFFFFFGFG7BCFAFFFFFF@F6>DFFFDFFEFF(7@?F4
@M04650:207:000000000-C238N:1:1101:4002:7355 1:N:0:19
ACTCCTACGGGAGGCAGCAGTAGGGAATCTTCCGCAATGGACGAAAGTCTGACGGAGCAACGCCGCGTGAGTGAAGAAGGTTTTCGGATCGTAAAGCTCTGTTGTTAGGGCAGAAAAGTAATAAGAGTAACTGTTTATTATGTGACGGTACCTAACCAGAAAGCCACGGCTAACTACGTGCCAGCAGCCGCGGTAATACGTAGGGTGCAAGCGTTGTCCGGCATTATTGGGCGTAAAGCGCGCGCCGGCGGTATTTTAAGTCTGATGTGAAATCCCCCGGCTCAACCGGGGAGG
+
FFG<<F@C@@:BFGGGGCFCFGF9;FF@CGG9FGGGCF99EFEF+@F,C9EEFGCFB@DFC7C7FGGECC@CA9?FF8=,CFFFGC:FCC@FF87,:E8AFGFCFFGFFG,B4FBF8<FFC,@F?FFFCE@CBC,CAFFFGFFGD<F7FGFCFEFGA9,8@EC<D7F*>@FG7FCGGGFG7DBFGCFGC5=7BCGGFCG5B<;E**1:FCEDCEGGEFD3*)*/+C92<DFGFGG5>775)/<5C/))0))))*:0@6<6+*:097CA8@7**9<?6>D55(>FFF:21::,29
@M04650:207:000000000-C238N:1:1101:28133:7364 1:N:0:19
ACTCCTACGGGAGGCAGCAGTAGGGAATCTTCGGCAATGGACGAAAGTCTGACCGAGCAACGCCGCGTGAGTGAAGAAGGTTTTCGGATCGTAAAACTCTGTTGTTAGAGAAGAACAAGGACGTTAGTAACTGAACGTCCCCTGACGGTATCTAACCAGAAAGCCACGGCTAACTACGTGCCAGCAGCCGCGGTAATACGTAGGTGGCAAGCGTTGTCCGGATTTATTGGGCGTAAAGCGAGCGCAGGCGGTTTCTTAAGTCTGATGTGAAAGCCCCCGGCTCAACCGGGGCGG
+
GGGGGGGGGGGDFGGGGGGGGGGGGGGGGGGGGGGGGGGG?FGCGGGGGGGGGGGGGGGGGGGGGGGGGGGGGGGGGGGGFGGGGGGGGEGGGGGDEGGGGGGGEEGFGGGGGGGGGGGGGGEBEGGDDGFGGGGFGEDFGGBBBFFGEGCGGGDEG<CCCGGGGGGGCGC8CBFGGDGGGGGGGG,BFCGGGGG5BFFFFG=ECCGGGFGC8E?EGGFGGC=5FGGGG4CF5E<GGFFGEGFBG39D3739DGCFFB?FFFD>6>F28BF4@:5)89DEE>3/95:9>ED(,9
@M04650:207:000000000-C238N:1:1101:23198:7432 1:N:0:19
ACTCCTACGGGAGGCAGCAGTGGGGAATATTGCACAATGGGGGAAACCCTGATGCAGCCATGCCGCGTGAATGAAGAAGGCCTTCGGGTTGTAAAGTTCTTTCGGTGATGAGGAAAGCTTAGGTGTTAATAGCACTTGGGTATGACGTTAGTTACAGAAGAAGCACCGGCTAACTCCGTGCCAGCAGCCGCGGTAATACGGAGGGTGCGAGCGTTAATCGGAATGACTGGGCGTAAAGGGCACGCAGGCGGTGACTTAAGTGAGATGTGAAAGCCCTGGGCTTAACCTAGGAAT
+
GGFFGFGGGGGFEGGGGGGGGGFGGGGGGGGGGGGGGGGGGGGGGGGGGGGEGCFGGGGGGFFGGGGGGGDFGGGGGGGGGGGGGGGGGGGGGGGGGGAFFGGGGGGCFGGGGGGGGGGGGFGFFGDGGGCFGGGGGGGGGGGGGGGEGCCGGGGGFGGGGGGGGGGGGGGDGGGFGGGFGGGGGGGGGGGGGGGGG9CFEDGEEGGGGGGGGGDGCGGGGGCFFCFGGGGGFG<:FFFGFGDFD57D>CCDDDGFFFF@GF*77DG:66@6@?:F2?*8F75?FFFA??FB93
@M04650:207:000000000-C238N:1:1101:22875:7434 1:N:0:19
ACTCCTACGGGAGGCAGCAGTGGGGAATCTTGCGCAATGGGCGAAAGCCTGACGCAGCGACGCCGCGTGAGGGATGACGGCCTTCGGGTTGTAAACCTCTTTCAGCTCCGACGAAGCGAGAGTGACGGTAGGAGCAGAAGAAGCACCGGCCAACTACGTGCCAGCAGCCGCGGTAATACGTAGGGTGCAAGCGTTGTCCGGAATTATTGGGCGTAAAGAGCTCGTAGGCGGTCTGTCGCGTCGGCTGTGAAAACTCGGGGCTCAACCCCGAGCTTGCAGTCGATACGGGCAGGC
+
GGGGGGGGEGGGGGGGGGGGGGGGGGGGGGGGGGGGGGGGGGGGGDGGGGGGGGGGGGGGGGGGGGGGGGGGGGGGGGGGGGGGGGGGGGGGGFGGGGGGGGGGGGGGGDGGGGGGGGGGGGGGGGGGGGGFGGGGGGGGGGGGGGGGGGGGGGGGGGGGGGGGGGGGGGGGGGGGGGGGGGGGGGGGGGGFGGGGGGGGGECGG7@FCDFE5EEGGGGGGGFGGGGCGGGGFGGGGGFGFGFFGGDGF*CGCGGFFFDFGFGGFGGFFFFFFEFFBBGFF?*55>)3>B>6>6
@M04650:207:000000000-C238N:1:1101:14093:7458 1:N:0:19
ACTCCTACGGGAGGCAGCAGTAGGGAATCTTCGGCAATGGACGAAAGTCTGACCGAGCAACGCCGCGTGAGTGAAGAAGGTTTTCGGATCGTAAAACTCTGTTGTTAGAGAAGAACAAGGACGTTAGTAACTGAACGTCCCCTGACGGTATCTAACCAGAAAGCCACGGCTAACTACGTGCCAGCAGCCGCGGTAATACGTAGGTGGCAAGCGTTGTCCGGATTTATTGGGCGTAAAGCGAGCGCAGGCGGTTTCTTAAGTCTGATGTGAAAGCCCCCGGCTCAACCGGGGAGG
+
GGGGGGGGGFGGGGGGGGGGGGGGGGGGGGGGGGGEGGGGGGGGGGGGGGGGGGGGGGCGFGGGGGGGGGGGGGFGGGGGGGGGGGGGGGGGGGGGGGGGGGGGFDAFFGGGGGGGGGGCC<EFGGGGGGGGGGGGGGGGGGFGGDGGGGGGGGFGGGGGGF@FGGGGGEGCFGGGGGFGGFFGGDGG:5=8EE7CGGG5F9/BFGC=CFECE:;CCGCC=CC=CFGF7C5C>CCGGGFG>C>B3<DC3)))9304=*96080:*2*6=@*/*<:>0>D:3(1=?FFB6>E>;B
@M04650:207:000000000-C238N:1:1101:15705:7477 1:N:0:19
ACTCCTACGGGAGGCAGCAGTGGGGAATATTGGGCAATGGGGGAAACCCTGACCCAGCAACGCCGCGTGAAGGAAGAAGGCCTTCGGGTTGTAAACTTCTTTTACCAGGGACGAAGAATGTGACGGTACCTGGAGAAAAAGCAACGGCTAACTACGTGCCAGCAGCCGCGGTAATACGTAGGTTGCAAGCGTTGTCCGGATTTACTGGGTGTAAAGGGCGTGTAGGCGGAGCTGCAAGTCAGATGTGAAATCCCGGGGCTCAACCCCGGAACTGCATTTGAAACTGTAGCCCTT
+
GGGGGGGGGGGGGGGGGGGGGGGGGGGGGGGGGGGGGGGGGGGGGGGGGGGGGGGGGGGGGGGGGGGGGGGGGGGGGGGGGGGGGGGGGGGGGGGGGGGGGGGGGGGGGGGGGGGGGGGGGGGGGGGGGGGGGDFGDFFFGGGGGGGGGGGGGGGCEFGGGGGGGGGGGGGGGGGGGGGFCGGGGGGGGGGGGDEFFGGCEGGFFGGGGGGGGFGGGGGGGDEFGGGGGDGGFGGGDGFGFG@FDC>:@GFFGGGFF@:BC6DF4DGBFD>DFFF6<<C76:77@FFBD?F14(
@M04650:207:000000000-C238N:1:1101:9639:7492 1:N:0:19
ACTCCTACGGGAGGCAGCAGTGGGGAATATTGCACAATGGGCGCAAGCCTGATGCAGCCATGCCGCGTGTATGAAGAAGGCCTTCGGGTTGTAAAGTACTTTCAGCGGGGAGGAAGGGAGTAAAGTTAATACCTTTGCTCATTGACGTTACCCGCAGAAGAAGCACCGGCTAACTCCGTGCCAGCAGCCGCGGTAATACGGAGGGTGCAAGCGTTAATCGGAATTACTGGGCGTAAAGCGCACGCAGGCGGTTTGTTAAGTCAGATGTGAAATCCCCGGGCTCAACCTGGGAAC
+
GGGGGGGGGGGGGDGGGFGGGGGGGGGGFGGGGFGGGD@FFGGGGGGGGGGGGGGGGGGGGGGGGGGFGGGGGGGFGGGGGGGGGGGGGGGGFGGGGGGGGGGGGGGEEEDECCFGEGGGGGGGGGGFFGGGGGGGGGGGGGGDFG+@<FGGGGGGGGGGGGGGGGGGGGGGGGGGGGGGGGGGGFGGGGGGGGGGGGGGGGGGGGC5CEFGGCE5CFFDECCFF?CFFGCGFGG*CFBD>37.5C7CBGDDGGGFF6FFFFGCFD79*8@FFFF::0<:B6DF65FBFFF?:,
@M04650:207:000000000-C238N:1:1101:7258:7520 1:N:0:19
ACTCCTACGGGAGGCAGCAGTGGGGAATATTGCACAATGGGCGCAAGCCTGATGCAGCCATGCCGCGTGTATGAAGAAGGCCTTCGGGTTGTAAAGTACTTTCAGCGGGGAGGAAGGGAGTAAAGTTAATACCTTTGCTCATTGACGTTACTCGCAGAAGAAGCACCGGCTAACTCCGTGCCAGCAGCCGCGGTAATACGGAGGGTGCAAGCGTTAATCGGAATGACTGGGCGTAAAGGGCACGCAGGCGGTGACTTAAGTGAGATGTGAAAGCCCTGGGCTTAACCTAGGAAT
+
GGGGGGGGGGGGGGGGGGGGGGGGGGGGGGGGGGGGGGGGGGGGGGGGGGGGGGGFGGGGGGGGGGGDGGGGGGGGGGGGGGGGGGGGGGGGGGGGGGGGGGGGGGGGGGGGGGGGGGGGGGGGGGGGGGGGGGGGGGGGGGGGGGGGGGGGGGGGGGGGGGGGGGGGGGDGGGGGGGGGGGGGGGGGGGGGGGGGGFGGGGGGGEGGFGGGGGGGGGGGGG=CEFGGFGGGFGGGGGFGFGFFGGGGBCGGGGFF*9@F94DGFGGF?FFFFF:FFFGFFFCFF=FDBFF?F3
@M04650:207:000000000-C238N:1:1101:7862:7558 1:N:0:19
ACTCCTACGGGAGGCAGCAGTGGGGAATCTTGCGCAATGGGCGAAAGCCTGACGCAGCGACGCCGCGTGAGGGATGACGGCCTTCGGGTTGTAAACCTCTTTCAGCTCCGACGAAGCGAGAGTGACGGTAGGAGCAGAAGAAGCACCGGCCAACTACGTGCCAGCAGCCGCGGTAATACGGAGGGTGCAAGCGTTAATCGGAATTACTGGGCGTAAAGCGCACGCAGGCGGTTTGTTAAGTCAGATGTGAAATCCCCGGGCTCAACCTGGGAACTGCATCTGATACTGGCAAGG
+
GGGGGGGGGGGGGGGGGGGGGGGGGGGGGGGGGGGGGGGGGGGGGGGGGGGGGGGGGGGGGGGGGGGGGGGGGGGGGGGGGGGGGGGGGGGGGGGGGGGGGGGGGGGGGGGGGGGGGGGGGGGGGGGGGGGGGGGGFFGGGGGGGGGGGGGGGGFGGDFGGGGGGGGGGEDGGGGGGGGGG>EGGGG5EGGCE>EGGGGGGDEFGGGF9FFGGGGGFGFGGGGGG5C=C<EEFDDCFCFG=CFF>FGFFGFGCDCFFFFFGEDFFGG7@FF4?@FF>AFFFBGFFFFA?F444(
@M04650:207:000000000-C238N:1:1101:25639:7570 1:N:0:19
ACTCCTACGGGAGGCAGCAGTGGGGAATATTGCACAATGGGCGCAAGCCTGATGCAGCCATGCCGCGTGAATGAAGAAGGCCTTCGGGTTGTAAAGTTCTTTCGGTGATGAGGAAAGCTTAGGTGTTAATAGCACTTGGGTATGACGTTAGTTACAGAAGAAGCACCGGCTAACTCCGTGCCAGCAGCCGCGGTAATACGGAGGGTGCGAGCGTTAATCGGAATTACTGGGCGTAAAGCGCACGCAGGCGGTTTGTTAAGTCAGATGTGAAATCCCCGGGCTCAACCTGGGAAC
+
GFGGGGGGGGGGGGGGGGGGGGGGGGGGGGGGGGGGGGGGGGGGGGGGGGGGGGGGGGGGGGGGGGGCEGGGGGGGGGGGGGGGGGGGFFGGGFGGGGGGGGGGG=FDFGGGGGGGGGGGGGGFEFGFFGGGGGGGFFFGEGGGGGGGGGGGGCGCGFG?FGGGGGGGGGGGGGGGGGGGGGGGGGGGGGGGGGGGGGGGDGGGGGGG81>EEEGGFDGGGGGGGGFGGGGGFGGGGCFGFGFFGGD3>DD9DGGFFFFFC?CFFGGA6?FFFFFFF><:D>GFFFF71>5:84
@M04650:207:000000000-C238N:1:1101:22375:7590 1:N:0:19
ACTCCTACGGGAGGCAGCAGTAGGGAATCTTCCGCAATGGACGAAAGTCTGACGGAGCAACGCCGCGTGAGTGAAGAAGGTTTTCGGATCGTAAAGCTCTGTTGTTAGGGAAGAAAAGTAATAAGAGTAACTGTTTATTATGTGACGGTACCTAACCAGAAAGCCACGGCTAACTACGTGCCAGCAGCCGCGGTAATACGTAGGTGGCAAGCGTTGTCCGGAATTATTGGGCGTAAAGCGCGCGCAGGCGGTCTTTTAAGTCTGATGTGAAAGCCCCCGGCTCAACCGGGGAGG
+
GGGGGGGGGGGFFGGGGGGGGGGGGGGGGGGGGGGGGGGGGGGGGGEGGGGGGGGGGGGGGGGGGGGGGGGGGGGGGGGGGGGGGGGGGGGGGGGGGGGGGGGGFGGGGGGGGGGGGGGGGGGGGGGGGGGGGGGGGGGGGGGCGGGGGGGGGGGGGGGGGGGGGGGGGGGGGGGGG7>,DGGGGGGGGEGGDG7EGGGGGGGGGGGGGGGCEGGCGGGGGGEGGGGGGGGGFGGDGFFGFGFFGGGGFGGDCCFFFFF?FFG>FFGF@FFFFFF>BFGFFFGFFFFB9B@;9B
@M04650:207:000000000-C238N:1:1101:28483:7594 1:N:0:19
ACTCCTACGGGAGGCAGCAGTAGGGAATCTTCGGCAATGGACGAAAGTCTGACCGAGCAACGCCGCGTGAGTGAAGAAGGTTTTCGGATCGTAAAACTCTGTTGTTAGAGAAGAACAAGGACGTTAGTAACTGAACGTCCCCTGACGGTATCTAACCAGAAAGCCACGGCTAACTACGTGCCAGCAGCCGCGGTAATACGTAGGTGGCAAGCGTTGTCCGGATTTATTGGGCGTAAAGCGAGCGCAGGCGGTTTCTTAAGTCTGATGTGAAAGCCCCCGGCTCAACCGGGGAGG
+
FGGGGGGGGGGGGGGGGGGGGGGGGGGGGGGGGGGGGGGGFGGGGGGGGGGGGGEGGGGGGGGGGGGGGGGGGGGGGFGGF<FGGGGGEGGGGGGGGCGGGG9FFFGGFEG?FGGFGGFGG,FBF<=FFGGGDGGGGDDFE=FEGGCGDCFGGGGGGGCF7;F7DGF>FCGGGGCGGGGGGGGGGGCCBCEBEGC*CFGGEGGEGGGGCFCECCEDEFFGG32:@9+<:FGGEGD5>GFGFG:)CCDD:DG7)>>9B8FF?FGG??DAFFF?FF@3:9GFFBG4/5>B;5799>
@M04650:207:000000000-C238N:1:1101:23588:7625 1:N:0:19
ACTCCTACGGGAGGCAGCAGTAGGGAATCTTCGGCAATGGACGAAAGTCTGACCGAGCAACGCCGCGTGAGTGAAGAAGGTTTTCGGATCGTAAAACTCTGTTGTTAGAGAAGAACAAGGACGTTAGTAACTGAACGTCCCCTGACGGTATCTAACCAGAAAGCCACGGCTAACTACGTGCCAGCAGCCGCGGTAATACGTAGGTGGCAAGCGTTGTCCGGAGTTATTGGGCGTAAAGCGAGCGCAGGCGGTTTCTTAAGTCTGATGTGAAAGCCCCCGGCTCAACCGGGGAGG
+
GGGGGGGGGGGGGGGGGGGGGGGGGGGGGGGGGGGGGGGGGGGGGGGGGGGGGGGGGGGGGGGGGGGGGGGGGGGGGGGGFGGGGGGGGGGGGGGGGGGGGGGGGGGGGGGGGGGGGGDEGGGFGFGFGGGGGGGGGGGGGGGGGGGGEFDGGGFFFGGGGGGGGGGGDGGGGFFFGGGGGGGGFGGGGGGGGGGGDGGGGGGGGGGGGGGGGGGGGGGDGG*:6CCC7CGGFGGGGGFGEG:@DDGGFGGGGGG=B?FFGFGGFDGFFFF??:5517DFFFGFFFFF>FF>FF
@M04650:207:000000000-C238N:1:1101:20984:7695 1:N:0:19
ACTCCTACGGGAGGCAGCAGTGGGGAATATTGGACAATGGGCGAAAGCCTGATCCAGCCATGCCGCGTGTGTGAAGAAGGCCTTTTGGTTGTAAAGCACTTTAAGCGAGGAGGAGGCTACTTAGATTAATACTCTAGGATAGTGGACGTTACTCGCAGAATAAGCACCGGCTAACTCTGTGCCAGCAGCCGCGGTAATACAGAGGGTGCGAGCGTTAATCGGATTTACTGGGCGTAAAGCGTGCGTAGGCGGCTTCTTAAGTCTGATGTGAAAGCCCCCGGCTCAACCGGGG
+
GGGGGGGGGGGGGGGGGGGGGGGGGGGGGGGGGGGGGFGGGGGGGGGGGGGGGGGGGGGGGGGGGGGGGGGGGGGFGGGGGGGGGGGGGGGGGGGGGGGGGGGGGGGGGGGGGGGGGGGGGGGGGGGGGGGGGGFGGGGGGGGGGGGGGGGGGGGGGGGGGGGGGGGGGGGGGGGGGGGGGGGGGGGGGGGGGGGGGGGGGGFGGGEDGGGGGGGGGGGGGGGGGGGGGGGGFGGEGGFGFGFFGDCDFGGGGGG@FFFFGFGGFCGFFFFFFFF>BFGDDFDFFFFFFFFF
@M04650:207:000000000-C238N:1:1101:14101:7696 1:N:0:19
ACTCCTACGGGAGGCAGCAGTGGGGAATATTGCACAATGGGGGAAACCCTGATGCAGCCATGCCGCGTGAATGAAGAAGGCCTTCGGGTTGTAAAGTTCTTTCGGTGATGAGGAAAGCTTAGGTGTTAATAGCACTTGGGTATGACGTTAGTTACAGAAGAAGCACCGGCTAACTCCGTGCCAGCAGCCGCGGTAATACGGAGGGTGCGAGCGTTAATCGGAATGACTGGGCGTAAAGGGCACGCAGGCGGTGACTTAAGTGAGATGTGAAAGCCCTGGGCTTAACCTAGGAAT
+
GGGGGGGGGGGGGGGGGGGGGGGGGGGGGGGGGGGGGGG9EEGGGGGGGGG<FFGGGGGGGGGGGGGFGGGGGGGGGGGGGGGGGGGEBFFGGGGFGGDCGGGCEGGGGGGGGGGGEGGGGGGFGGGFGGGGGGGGGGGGGFGGGGGGGGDGGGGGGGFGGGGGGGGGGCGGGGFGGGF@CGGCFFGGGGGGGGDEFCGGGGEGGEGGGGCGGGGCCDGFGG2CFGGGGGGG@=CGGFFGFC>><<9CDDGGCFG**=96<B7FFFGAFFF7@FFFFBGFF:FFFFFDBF@?F)
@M04650:207:000000000-C238N:1:1101:21172:7701 1:N:0:19
ACTCCTACGGGAGGCAGCAGTAGGGAATCTTCCGCAATGGACGAAAGTCTGACGGAGCAACGCCGCGTGAGTGAAGAAGGTTTTCGGATCGTAAAGCTCTGTTGTTAGGGAAGAAAAGTAATAAGAGTAACTGTTTATTATGTGACGGTACCTAACCAGAAAGCCACGGCTAACTACGTGCCAGCAGCCGCGGTAATACGTAGGTGGCAAGCGTTGTCCGGAATTATTGGGCGTAAAGCGCGCGCAGGCGGGCTTTTAAGTCTGATGTGAAAGCCCCCGGCCCAACCGGGGGGG
+
GGGGGGGGGGGGGGGGGGGGGGGGGGGGGGGGGGGGGGGGGGGGGGGGGGGGGGGGGGGGGGGGGGGGGGGGGGGGGGGGGGGGGGGGGDGGGGGGGGGGGGGG<EGGGGGGGGGGGGGGGGGGGGGGGGGGFDFFGGGGFGGDGFGGGGGGGGGGGEGGGGGFGGGGGGGGGGFFGGGGGGFGGGGFGGGGGEEGCFFGFGGGGGGGGGG=E5EEGCFDGDG5FGGCGGEEDEGGG:*9@CBFGGGGFGG)9C7@F=6@GFFG6>CAFF=01<F3:>GD>(1<FFFF9D5((4
@M04650:207:000000000-C238N:1:1101:6341:7731 1:N:0:19
ACTCCTACGGGAGGCAGCAGTGGGGAATATTGCACAATGGGGGAAACCCTGATGCAGCCATGCCGCGTGAATGAAGAAGGCCTTCGGGTTGTAAAGTTCTTTCGGTGATGAGGAAAGCTTAGGTGTTAATAGCACTTGGGTATGACGTTAGTTACAGAAGAAGCACCGGCTAACTCCGTGCCAGCAGCCGCGGTAATACGGAGGGTGCGAGCGTTAATCGGAATGACTGGGCGTACAGGGCACGCAGGCGGTGCCTTAAGTGAGATGTGAAAGCCCTGGGCTTAACCTAGGAAT
+
GGGGGGGGGGEGGGGGGGGGGGGGGGGGFGGGGGGFCCFGFGGGGGGFGGGCFCGGGGGFFGGGGGGGGGFFGGGGFGGGGGGGGGGGGGCFGGGGGGGGGGGDDCC7FDFFFEFFFC9FG<FDFGFGGGGGG?AB<FC@FFGGGGGEF8FFFDFGGGGGGGGGGGGEEE7EGGFGGGFGGFEGGGGGGGGCCCB5EFGFGEEGGGGGGGGDGECEDFGG:C8FGFGDCFGGFGG5CFFG@C7BG)9D>DGGC)2*99*10=79@7FAFF?F?F:F2,>:@2<47FF<:?)).,
@M04650:207:000000000-C238N:1:1101:11099:7732 1:N:0:19
ACTCCTACGGGAGGCAGCAGTGGGGAATATTGCACAATGGGCGCAAGCCTGATGCAGCCATGCCGCGTGTATGAAGAAGGCCTTCGGGTTGTAAAGTACTTTCAGCGGGGAGGAAGGGAGTAAAGTTAATACCTTTGCTCATTGACGTTACCCGCAGAAGAAGCACCGGCTAACTCCGTGCCAGCAGCCGCGGTAATACGGAGGGTGCAAGCGTTAATCGGAATTACTGGGCGTAAAGCGCACGCAGGCGGTTTGTTAAGTCAGATGTGAAATCCCCGGGCTCAACCTGGGAAC
+
GGGGGGGGGGGGGGGGGGGGGGGGGGGGGGGGGGGGGGGGGGGGGGGGGGGGGGGGGGGGGGGGGGGGGGGGFGGGGGGGGGGGGGGGGGGGGGGGGGGGGGGGGGGGGGGGGGGGGGGGGGGGGGGGGGGGGGGGGGGGGGGGGGGGGGGGGGGGGGGGGGGGGGGGGGGGGGGGGEGFGGGGGGGGGGGGGGGGGFGGGGGGGGGEGGGGGGGGGGGGGGGGGDGGFFGGFGGGGGFGDDFFGDDGFGGDG*CFFFFFGFGG?GGFFFFFFBF?29>)73CFF@@:<4><?(
@M04650:207:000000000-C238N:1:1101:4912:7735 1:N:0:19
ACTCCTACGGGAGGCAGCAGTGGGGAATATTGCACAATGGGGGAAACCCTGATGCAGCCATGCCGCGTGAATGAAGAAGGCCTTCGGGTTGTAAAGTTCTTTCGGTGATGAGGAAAGCTTAGGTGTTAATAGCACTTGGGTATGACGTTAGTTACAGAAGAAGCACCGGCTAACTCCGTGCCAGCAGCCGCGGTAATACGGAGCGTGCGAGCGTTAATCGGAATGACTGGGCGTAATGGGCACGCAGGCGGTGACTTCAGTGAGATGTGAAAGCCCTGGGCTTAACCTAGGAAT
+
EFCFGGGDEGCFFGGGC:FCEF8ECFGGGGGG,CECFGFGCC+7CF<CFGGGFGGF<ECE9A,CFGGGEE<FGGGGFGFGGFFGGGEFGGCE99FAFC<EFCF7@FCDGGCFGCFFFFF,C9FFG,?F,C?,E9FGEFGFGDGGCGGEFFFFFGCEGFFGC,@8BF@8+@FE7>BCF7>@86>88F,>,>>C5C8CEEFGC>C*4:C=E*=*:::ECD77578CCFGGD585<E<C*:07)95;39C7;DCC7*76=6743772*2::F=*99:@)..5)7(>)/9922/?05)
@M04650:207:000000000-C238N:1:1101:28060:7747 1:N:0:19
ACTCCTACGGGAGGCAGCAGTAGGGAATTTTTCACAATGGGCGAAAGCCTGATGGAGCAATGCCGCGTGAATGATGAAGGTCTTATAGATTGTAAAATTCTTTTATTTGGGAAGAAAAGTTGGATTAGGAAATGAATCTAACCTGACGGTACCATTTGAATAAGTATCGGCTAACTATGTGCCAGCAGCCGCGGTAATACATAGGATGCAAGCGTTATCCGGATTTACTGGGCGTAAAACGAGCGCGGGTGGGTTAGTAAGTCTGGTGTTAAATGCAGTAGCTTAACTATTGT
+
GGGGGGGGGGGGGGGGGGGGGGGGGGGGGGGGGGGGGGGFGGGGGGGGGGGGGGGGGGGGGGGFFGGGGGGGGGGGGGGGGGGGGGGGGGGGGGGGGGGGGGGGGGGGGEGGFGGGFGGFFGGGGGGGGGGGGGGGGGGGGGGGGGGGDGGGFGCGGGFDGGGGGGGGGGGGGGGGGGGGCGGGGGGGGFGGEGGGGGGGGGFGFGGGGGGFGGGGGGGGGGGGGGGGGGGGFGDGGGFGFGEBGGGGFGGGGGGFFFFFGFDFFGGFFBF4@FFFFFGFBAGFFFFF<FFFF
@M04650:207:000000000-C238N:1:1101:25347:7758 1:N:0:19
ACTCCTACGGGAGGCAGCAGTAGGGAATCTTCGGCAATGGACGAAAGTCTGACCGAGCAACGCCGCGTGAGTGAAGAAGGTTTTCGGATCGTAAAACTCTGTTGTTAGAGAAGAACAAGGACGTTAGTAACTGAACGTCCCCTGACGGTATCTAACCAGAAAGCCACGGCTAACTACGTGCCAGCAGCCGCGGTAATACGTAGGTGGCAAGCGTTGTCCGGATTTATTGGGCGTAAAGCGAGCGCAGGCGGTTTCTTAAGTCTGATGTGAAAGCCCCCGGCTCAACCGGGGAGG
+
GGGGGGGGGGGGGGGGGGGGGGGGGGGGGGGGGGGGGGGGGGGGGGGGGGGGGGGGGGGGGGGGGGGGGGGGGGGGGGGGGGGGGGGGGGGGGGGGGGGGGGGGGGGGGGGGGGGGGGGFFFGGGGGGGGGGGGGGGGGGGGGGGGGGGFGGGGDGGGGGFGFGGGGGGGEGFGGGGGGGGGGGGGGGGGGGDGGDGGGCFGGGGFGG6CGGCGGGEFCD5C:*A9FGCFGG>:>CFC?<<CDD:DDGFGGGGGFFF*9BA4*7*2C<6*47=F>5:BDFF0C*6FF93DE>6>
@M04650:207:000000000-C238N:1:1101:25615:7772 1:N:0:19
ACTCCTACGGGAGGCAGCAGTGGGGAATATTGCACAATGGGCGCAAGCCTGATGCAGCCATGCCGCGTGTATGAAGAAGGCCTTCGGGTTGTAAAGTACTTTCAGCGGGGAGGAAGGGAGTAAAGTTAATACCTTTGCTCATTGACGTTACCCGCAGAAGAAGCACCGGCTAACTCCGTGCCAGCAGCCGCGGTAATACGGAGGGTGCAAGCGTTAATCGGAATTACTGGGCGTAAAGCGCACGCAGGCGGTTTGTTAAGTCAGATGTGAAATCCCCGGGCTCAACCTGGGAAC
+
GGGGGGGGGGGGGGGGGGGGGGGGGFGGGGGGGGGGGGGGGGGGGGGGGGGGGGGGGGGGGGGGGGGGGGGGGGGGGGGGGGGGGGGGGGGGGGGGGGGGGGGGGGGDGGGGGGGGGGGDGGGGGGGGGGGGGGGGGGCGGGGGGGGGGGGGGGGGGGFFGGGGGGGGGGGGGGGGGGGGGGGGGGGGGGGGGEGGGGGGGGGGGGGGGGGGGGGGGGGGGGGDEFGGGGGGFCDEGGFGFGFFGGGGFGGG3DGFFFFF9FFGFDFFFFFFFFF?BFDEFFGFFFFFFFFFF3
@M04650:207:000000000-C238N:1:1101:24645:7773 1:N:0:19
ACTCCTACGGGAGGCAGCAGTGGGGAATATTGCACAATGGGCGCAAGCCTGATGCAGCCATGCCGCGTGTATGAAGAAGGCCTTCGGGTTGTAAAGTTCTTTCGGTGATGAGGAAAGCTTAGGTGTTAATAGCACTTGGGTATGACGTTAGTTACAGAAGAAGCACCGGCTAACTCCGTGCCAGCAGCCGCGGTAATACGGAGGGTGCGAGCGTTAATCGGAATGACTGGGCGTAAAGGGCACGCAGGCGGTGACTTAAGTGAGATGTGAAAGCCCTGGGCTTAACCTAGGAAT
+
GGGGGGGGGGGGGGGGGGGGGGGGGEEGGGGGGGGGGGGGGGGGGGGGGGFGGGGGGGGGGGGGGGGGGGGGGGGGGGGGGGGFDGGGGGGGGGGGGGGGGGGGGEGGGGGGGGGGGF<DAEGGGGGGGGGGGFFGGGGGEGGGGGGGGGGGGGGGGGGGGGGCGGGGGGGGGGGFGGGGGGGGGGGGGGGDGGGGGGGGGGD@CCCEGGGGGGGGGGGGCDEGGGGGGFGGFEDGGGF<BC@FGGCC>DG797D4@F*=AFGF47CBFFFFFFFFFFF55(7/99FFFF@BB)
@M04650:207:000000000-C238N:1:1101:15764:7804 1:N:0:19
ACTCCTACGGGAGGCAGCAGTGGGGAATATTGCACAATGGGCGCAAGCCTGATGCAGCCATGCCGCGTGTGTGAAGAAGGCCTTCGGGTTGTAAAGCACTTTCAGCGAGGAGGAAGGCCAATAGCTTAATAGGTTGTTGGATTGACGTTACTCGCAGAAGAAGCACCGGCTAACTCCGTGCCAGCAGCCGCGGTAATACGGAGGGTGCAAGCGTTAATCGGAATTACTGGGCGTAAAGCGCACGCAGGCGGTTTGTTAAGTCAGATGTGAAATCCCCGGGCTCAACCTGGGAAC
+
FGGGGGGGGE@FGCEEFGGGFFFDGEFGGGFFFGGFEGGGGGGGGDGCDFGGCFDGD<FEFGGGCCGGGGGEG9EFGDGFDFGGFGGGGGGGGGGFDFGFGGGGGFE:FCGEEGGGEEEEFGGF??,B?FCGF<?A>FFG8F,<=FDFGE:DECFGDCBFGGFGGGFEG87BFFGG;CFF7DFFE:>FC8EGEE@8CF?8;B?GEGEE:<?582;85FGG=CC5@FDC<C*:5CGG3>B<3/7D3DG:5<51)1175BFFFFC*1>*.**9*1/9@:6/)<>:?F)),3))34(
@M04650:207:000000000-C238N:1:1101:23624:7821 1:N:0:19
ACTCCTAGGGAGGCAGCAGTAGGGAATTTTTCACAATGGGCGAAAGCCTGATGGAGCAATGCCGCGTGAATGATGAAGGTCTTATAGATTGTAAAATTCTTTTATTTGGGAAGAAAAGTTGGATTAGGAAATGAATCTAACCTGACGGTACCATTTGAATAAGTATCGGCTAACTATGTGCCAGCAGCCGCGGTAATACATAGGATGCAAGCGTTATCCGGATTTACTGGGCGTAAAACGAGCGCGGGTGGGTTAGTAAGTCTGGTGTTAAATGCAGTAGCTTAACTATTGTAT
+
GGGGGGGGGGFFCE@FEGGGGGGGGGGGGGGGGG<FGGFGGGGGGGGGGGDFGGGCFGGGGFGGGEGGGGGGC9CAFFGGGFGGGCFGGGGGGGGGGGGGGGGGGGGCDFCGGGGGGGGGGGGGGGGGCEFGGGGGGGGGAEFGGGGDF<FFGGGAFGGGGGGGGGG7:EGGGGGGGGGGFGDFGGGGGCCECBEGGGFCCEFGFFFGFGGGGGGGG>GGECEEGFFCG;:5=EDAFGFGBD>BDGDG><C:CDC@F499<FFGFGGF3FFFFFFFF<7@FF78BFF9AF44)-
@M04650:207:000000000-C238N:1:1101:21706:7899 1:N:0:19
ACTCCTACGGGAGGCAGCAGTGGGGAATATTGCACAATGGGCGCAAGCCTGATGCAGCCATGCCGCGTGTATGAAGAAGGCCTTCGGGTTGTAAAGTACTTTCAGCGGGGAGGAAGGGAGTAAAGTTAATACCTTTGCTCAGTGACGTTACCCGCAGAAGAAGCACCGGCTAACTCCGTGCCAGCAGCCGCGGGAATACGGAGGGTGCAAGCGTTAATCGGAATTACTGGGCGTAAAGCGCACGCAGGCGGTTTGTTAAGTCAGATGTGAAATCCCCGGGCTCAACCTGGGAAT
+
FGGGGGGGGGGGGGGGGGGGGGEGGGGGGGGGFEGGGGGG8,FGGG7,CFGGFDGGGGGGGGGGGGGGG7E?FF9CFFGGGGGGGGGGGCFGGGG9CEFGGGD9<E:FGGGE>GGG7=,BFF<C=:,,7C,3D<,733,,@,@D><F3+@7<,>7FF>FFCCFGFB:C*:*8CB;C,C<F:F,BF8B+;>5***/1*0+*:*?EGEGCCFFGG5/87DFCED5*<<72<**2<11/*:4CB<BDGCC<>)1))110749B<B77F0C-86@=**9)317)<6/?/57(4)5:((
@M04650:207:000000000-C238N:1:1101:17386:7905 1:N:0:19
ACTCCTACGGGAGGCAGCAGTGGGGAATATTGCGCAATGGGCGGAAGCCTGACGCAGCGACGCCGCGTGGGGGATGACGGCCTTCGGGTTGTAAACCTCTTTCGCCAGGGACGAATCAAGACGGTACCTGGATAAGAAGCACCGGCCAACTACGTGCCAGCAGCCGCGGTAATACGTAGGGTGCGAGCGTTGTCCGGAATTATTGGGCGTAAAGAGCTCGTAGGCGGTGTGTCACGTCGGCCGTGAAAACTTGGGGCTTAACCCTGAGCTTGCGGTCGATACGGGCATCACTGG
+
GGGGGGGGGGGGGGGGGGGGGGGGGGGGGGGGGGGGGGGGGGGGGGGGGGGGGGGGGGGGGGGGGGGGGGEGGGGGGGGGGGGGGGGGGGGGGGGGGGGGGGGGGGGGGGGGGGGGGGGGGGGGGGGGGGGGGGGGGGGGGGGGGGGGGGGGGGFGGGGGGGGGGGGGGGEE:FFFGGGGG;EEGGGGGGCCEGGEGGGF?CCFCGGGG5CEGGGGFFFDEGGGGGGEECEFBFGGG3)9>G>3/9FGFGF=CCGFFFFFGFGG:CF?FFF:.)8)495551DB@3>::FF9<F
@M04650:207:000000000-C238N:1:1101:19787:7949 1:N:0:19
ACTCCTACGGGAGGCAGCAGTAGGGAATCTTCCGCAATGGACGAAAGTCTGACGGAGCAACGCCGCGTGAGTGAAGAAGGTTTTCGGATCGTAAAGCTCTGTTGTTAGGGAAGAAAAGTAATAAGAGTAACTGTTTATTATGTGACGGTACCTAACCAGAAAGCCACGGCTAACTACGTGCCAGCAGCCGCGGTAATACGTAGGTGGCAAGCGTTGTCCGGAATTATTGGGCGTAAAGCGCGCGCAGGCGGTCTTTTAAGTCTGATGTGAAAGCCCCCGGCTCAACCGGGGAGG
+
GGGGGGGGGGGGGGGGGGGGGGGGGGGGGGGGGGGGGGGGGGGDEGGGGGGGGGGGGGGGGGGGGG7C:BEFGGFFGGGGFGGGGGGGGGGGGGGGFGGGGGGGGC9FGGGGDGGFGGGGGGGGGGGGGGGGGFCFGGGGGGGGGGGGGGGGGGGGGGGGGGGGGGGGGGGGGGGGGGGDGFFGGGFGGGGEGGGGGGGGGGGCEE>FGFGGGGGG=;FGDDGGFGFGGD5C@CGGGGFG>3>>GGGGFGGDG5>FFFFF:*::=>FAFFFFFFFFFBGFF(196?F92:D,7>
@M04650:207:000000000-C238N:1:1101:5150:8004 1:N:0:19
ACTCCTACGGGAGGCAGCAGTAGGGAATCTTCGGCAATGGACGAAAGTCTGACCGAGCAACGCCGCGTGAGTGAAGAAGGTTTTCGGATCGTAAAACTCTGTTGTTAAAGAAGAACAAGGATGAGAGTAACTGCTCATCCCCTGACGGTATTTAACCAGAAAGCCACGGCTAACTACGTGCCAGCAGCCGCGGTAATACGTAGGTGGCAAGCGTTGTCCGGATTTATTGGGCGTAAAGCGAGCGCAGGCGGTTCTTTAAGTCTGATGTGAAAGCCCCCGGCTCAACCGGGGAGG
+
GGGGGGGGGGGGGGGGGGGGFEFGGGGGGGGGGGGGGGGGGGGGGGGGGGGGFGGGGGGGGGGGGGGFGGG<FEFGGGGGGGGFGGGGGGGGCGFGGGGGGGGGFGGFGGGGGGGGGGGGGGGFGGGGGGGGGGGGGGGFGGGGGGGGGGGGGGGGGGGGGGGGGGGGGGGGGGGGGGGGGGGGGGFCBEGGGGGGFGGGGGEGGGGGGGGDGGGGEGGGGGGCFFGGGFFGFGGGGGF5@DEEGGGGFDGC5CGBFF=FGFGGFGGFFFFFBF7>?BGED(>F@FF>6>B39F
@M04650:207:000000000-C238N:1:1101:23888:8069 1:N:0:19
ACTCTACGGGAGGCAGCAGTGGGGAATATTGCACAATGGGCGCAAGCCTGATGCAGCCATGCCGCGTGTATGAAGAAGGCCTTCGGGTTGTAAAGTACTTTCAGCGGGGAGGAAGGGAGTAAAGTTAATACCTTTGCTCATTGACGTTACCCGCAGAAGAAGCACCGGCTAACTCCGTGCCAGCAGCCGCGGTAATACGGAGGGTGCAAGCGTTAATCGGAATTACTGGGCGTAAAGCGCACGCAGGCGGTTTGTTAAGTCAGATGTGAAATCCCCGGGCTCAACCTGGGAACT
+
EF8FGFGGGGGFGGGGGGG@F@EEFG<FF<EFEFFGGGGGGGGGGGGGGGCFGGGGGGGGGG@EFGGGGGGGGGC,EEGFGGGGGGGGFGGGGGGGGGGFGGGGGGGGGGGGCFFGGFGEGGGGGGGGGGGGGAGGDGGGGDGGCGEGFEDGGGEEGGGFGFGGGGDGGGGCGGGFEFFGGGGGGGGFGGGGGGGFGGGGGDGGEGGGFEGGGED:CCCCEDGG79?<FFFEBEGGGGFG>DDFGGGGFD9DDDC:*9FFD4C7@GG<F@=B?:@F0>GFB:CFFF4??F)5?,
@M04650:207:000000000-C238N:1:1101:24514:8074 1:N:0:19
ACTCCTACGGGAGGCAGCAGTGGGGAATATTGCACAATGGGGGAAACCCTGATGCAGCCATGCCGCGTGAATGAAGAAGGCCTTCGGGTTGTAAAGTTCTTTCGGTGATGAGGAAAGCTTAGGTGTTAATAGCACTTGGGTATGACGTTAGTTACAGAAGAAGCACCGGCTAACTCCGTGCCAGCAGCCGCGGTAATACGGAGGGTGCGAGCGTTAATCGGAATGACTGGGCGTAAAGGGCACGCAGGCGGTGACTTAAGTGAGATGTGAAAGCCCTGGGCTTAACCTAGGAAT
+
GGGGGGGGGGGEGGGGGGGGGGGGGGGGGGGGGGGGGGGGGGGGGGGGGGGGGGGGGGGGGFGGGGGGGGGGGGGGGGFGGGGGGGGGGGGGFGGFGGGGGGGGGGGDGGGGCGGFGGGGGGFGGGGGGGGGGFGGGGGGEGGGGGGGGGGGGGGGGGFGFGFGGGGGGGGGGGGGGGGGGGGGGGGGCEGGGGGGGGGGGGGEGGGEECEGGGGGGGGDCDGGGDGGGDFFEGGGCC=G@FDFGGGGFDGGGGGFF49FGFG=4DGDFF4@FFFFFFGF@?GFFFFB?FF)<:
@M04650:207:000000000-C238N:1:1101:19345:8090 1:N:0:19
ACTCCTACGGGAGGCAGCAGTGGGGAATATTGCACAATGGGCGCAAGCCTGATGCAGCCATGCCGCGTGTATGAAGAAGGCCTTCGGGTTGTAAAGTACTTTCAGCGGGGAGGAAGCGAGTAAAGTTAATACCTTTGCTCATTGACGTTACCCGCAGAAGAAGCACCGGCTAACTCCGTGCCTGCAGCCGCGATAATACGGTGTGTGTAAGCGTTAATCGGAATTACTGGGCTTAATGCGCACGCACGCGGTTTGTTAAGCTCGTTGTCAAATCCCCGGCCTCAACCTCGGAAC
+
EFFGGGGGGCGGEGGEGGFGGGGCECCFDGGFGGGGGFFC,6F+686DFGE8C69C@EFGGGGGEEDFDG<CFGFGCDF8C<,CBD7CAC:FGGCBFCAFEE?A?F==7>B+CF,B,@3:@8,:C,B,,:3,,E<F9F9=,@F,,9@F7@>F:@CG**>,?87?,>B:::<*73B,<EG@CF+?EF6@858**1*=C9<;5*;21;**0<+3/2**/*21;*;/<<?F+***.2*3**118)7))95)79)/)117?=4*+**1)**,*98666))-()))4D)<?4:(0;((-
@M04650:207:000000000-C238N:1:1101:24351:8112 1:N:0:19
ACTCCTACGGGAGGCAGCAGTGGGGAATCTTGCGCAATGGGCGAAAGCCTGACGCAGCGACGCCGCGTGAGGGATGACGGCCTTCGGGTTGTAAACCTCTTTCAGCTCCGACGAAGCGAGAGTGACGGTAGGAGCAGAAGAAGCACCGGCCAACTACGTGCCAGCAGCCGCGGTAATACGTAGGGTGCAAGCGTTGTCCGGAATTATTGGGCGTAAAGAGCTCGTAGGCGGTCTGTCGCGTCGGCTGTGAAAACTCTGGGCTCAACCCCGACCTTGCAGTCGATACGGGCAGGC
+
GGGGGGGGEGGGGGGGGGGFGGFFGGGGGGGGGDGDEGFGGGGGGGGFGGGGGFGEGGGDFGGGGGGGGGGGDGGCGGGCFGGGGDCEGGEGGGGGGGGGGGGGFCF<DCEGGCGGG7:F7FGGGGGGGFGDFGGFFCCFGGGGGGG>GFGDGGG:FDGFGFFFFFFG:EG>FGECFGFGGGGGGFGE?7FFGEE5EGEGG>CFFFGG09CCCC>CEFGDGGGGGG*5EDGEFE<9DC375))5CGGFF7CCCFG?*9).C>F=@<F:>3D)))9*(57696*75@@(7>>:,(
@M04650:207:000000000-C238N:1:1101:13104:8146 1:N:0:19
ACTCCTACGGGAGGCAGCAGTGGGGAATATTGCACAATGGGGGAAACCCTGATGCAGCCATGCCGCGTGAATGAAGAAGGCCTTCGGGTTGTAAAGTTCTTTCGGTGATGAGGAAAGCTTAGGTGTTAATAGCACTTGGGTATGACGTTAGTTACAGAAGAAGCACCGGCTAACTCCGTGCCAGCAGCCGCGGTAATACGGAGGGTGCGAGCGTTGTCCGGATTTATTGGGCGTAAAGCGAGCGCAGGCGGTTCTTTAAGTCTGATGTGAAAGCCCCCGGCTCAACCGGGGAGG
+
GGGGGGGGGG@CGGGGGGGGGGGGDGGGFGGGGGGGGGGGGGGGGGGFGGFGGGGGFGGGGEFGGGGGGGFGGFGGGFGGGGGGGGGECFFGGGGGGGGGGGGGDC?+EEC8FEGGFEGGGGG?FGGFGG<?FFGGGGGGGFGGGGGGGGGGGGGGGDF<FEDFGGGGGGGDFGGGF>FFGGDFE?6EFGEBEGCBFGGGEGGEC;8EGE7CEEEGGFGGG7:=A7:CFDFG@EDE5:F33DBBDC<C@GG9C**0*79@EFGDFFFAFFF@FF@@:9DD@(1**0<B(>>(-9
@M04650:207:000000000-C238N:1:1101:18454:8180 1:N:0:19
ACTCCTACGGGAGGCAGCAGTGGGGAATATTGCACAATGGGCGCAAGCCTGATGCAGCCATGCCGCGTGTATGAAGAAGGCCTTCGGGTTGTAAAGTACTTTCAGCGGGGAGGAAGGGAGTAAAGTTAATACCTTTGCTCATTGACGTTACCCGCAGAAGAAGCACCGGCTAACTCCGTGCCAGCAGCCGCGGTAATACGGAGGGTGCAAGCGTTAATCGGAATTACTGGGCGTAAAGCGCACGCAGGCGGTTTGTTAAGTCAGATGTGAAATCCCCGGGCTCAACCTGGGAAC
+
GGGGGGGGGGGGGGGGGGGGGGGGGGGGGGGFGGGGGGGGGGGGGGGGGGGFGGGGGGGGGGGGGGGGGGGGGGGGGGGGGGGFGGGCFGGGGGGGGGGGGGGGGGGDGGFGGGGGGGGGFGGGGGGGGGGGGGGGGAEGGGGGGGGGGGGGGGGGGGGGGGGGGGGGGGGDFFGGGGGGGGGGGCGGGGGDGGGGGGGGG>CGEGGGGGGGCGGCCFGGGD=FGGGGGGFGFGDGDG?CD<B:C5DGFGG5CCDFFF=6CF=F*22.*646@B:63457B>GFFFFFF4:?73
@M04650:207:000000000-C238N:1:1101:6125:8183 1:N:0:19
ACTCCTACGGGAGGCAGCAGTGGGGAATATTGCACAATGGGCGCAAGCCTGATGCAGCCATGCCGCGTGTATGAAGAAGGCCTTCGGGTTGTAAAGTACTTTCAGCGGGGAGGAAGGGAGTAAAGTTAATACCTTTGCTCATTGACGTTACCCGCAGAAGAAGCACCGGCTAACTCCGTGCCAGCAGCCCCGGTAATACGGAGGGTGCAAGCGTTAATAGGAATTACTGGGAGTAAAGCGCACGCAGGCGGACTGTTAAGTCAGATGTGAAATCCCCGGGCTAAACCTTGGA
+
GGGGGGGGDGGGGGGGGGGGGGGGGGGG9FGAGDGGGGGFGGG7FGGGGGGGFGAFGG,F9EFGGGGGGBFGGGGGGGGDGFGGGGGGA=FGGGGCGAGG9FGFGGGGGGGCFGGG:FGGG<FFG=FGFC<<F<F<,:<,8@<,@FE>FF7F?*F@>@,<F,2<2CFG:B:8C,B;FEG<41BCC622;*/88EGG+5<B8*=:*CG=E+A*A1:8CC7:+20<?FFGGFF*7*00>F6))1)5D55))9C))/**008/CBC09*74BFFFF*)0:(C@>3*)9;)()*),
@M04650:207:000000000-C238N:1:1101:28549:8204 1:N:0:19
ACTCCTACGGGAGGCAGCAGTAGGGAATCTTCGGCAATGGACGAAAGTCTGACCGAGCAACGCCGCGTGAGTGAAGAAGGTTTTCGGATCGTAAAACTCTGTTGTTAGAGAAGAACAAGGACGTTAGTAACTGAACGTCCCCTGACGGTATCTAACCAGAAAGCCACGGCTAACTACGTGCCAGCAGCCGCGGTAATACGTAGGTGGCAAGCGTTGTCCGGATTTATTGGGCGTAAAGCGAGCGCAGGCGGTTTCTTAAGTCTGATGTGAAAGCCCCCGGCTCAACCGGGGAGG
+
FGGGGGGGGGGGGGGGGGGGGGGGGGGGGGGG8;FGEGGGGGGGGGGGGGGFG8FGGGGGGGGDGGGFGGGGGGGGGGGGGGGGGGGDGGGGGGGCFGGGGGGGFFCGAFGG8FGFGG8<ADFBFDGGGFGGGFDF?FE=:3DFGGGGGGC,,@FGGGGGGGDF,DC>FCGGGGF97>FFGGGFCE:EFEGGGGGEGGGGGCEGGGGGGGCFEGGGGGGGGD52CFFFGGFFFGGGFGFGEGFFGG3C>CCDDCFFFFBBGFGGFCCABFFFF?F3,(9BB9*=?F>;9B:>(4
@M04650:207:000000000-C238N:1:1101:15140:8217 1:N:0:19
ACTCCTACGGGAGGCAGCAGTAGGGAATCTTCGGCAATGGACGAAAGTCTGACCGAGCAACGCCGCGTGAGTGAAGAAGGTTTTCGGATCGTAAAACTCTGTTGTTAGAGAAGAACAAGGACGTTAGTAACTGAACGTCCCCTGACGGTATCTAACCAGAAAGCCACGGCTAACTACGTGCCAGCAGCCGCGGTAATACGTAGGTGGCAAGCGTTGTCCGGATTTATTGGGCGTAAAGCGAGCGCAGGCGGTTTCTTAAGTCTGATGTGAAAGCCCCCGGCTCAACCGGGGAGG
+
GGGGGGGGGGGGGGGGGGGGGGGGGGGGGGGGGGGGGGGGGGGGGGGGGGGGGGGGGGGGGGGGGGGFGGGGGGGGGGGGGGGGGGGGGGGGGGGGGGGGGGGGGGGGGGGGGGGGGGGGGGGGGGGGGGGGGGGGGGGGGGGGCGGGGGGGGGFGGGGGGGGGGGGEGGGGGGGGGGGGGGGGGGGGGGGGGGGGGGGGFGGGGGGGGGGGGGGGGGGGGGG=FGGGFGGGFGGGGGFDFGFFGGGGEGG<D5CFFFF4?BDF?CFB?FFFFFF>BFGB>1DF@FFB>D@1>F
@M04650:207:000000000-C238N:1:1101:17104:8257 1:N:0:19
ACTCCTACGGGAGGCAGCAGTGGGGAATATTGGACAATGGGCGAAAGCCTGATCCAGCAATGCCGCGTGAGTGATGAAGGCCTTAGGGTTGTAAAGCTCTTTTACCAGGGATGATAATGACAGTACCTGGAGAATAAGCTCCGGCTAACTCCGTGCCAGCAGCCGCGGTAATACGGAGGGAGCTAGCGTTGTTCGGAATTACTGGGCGTAAAGGGCACGCAGGCGGTGACTTAAGTGAGATGTTAAAGCCCTGGGCTTAACCTAGGAATAGCATTTCATACTGGGTCGCTAG
+
GGGGGGGGGGGGGGGGGGGGGGGGGGGGGGGGCFGGGGGGGGGGGGGGGGFGGGGGGGFGGGGGGGGGGGGGGGGGGGGGGGGGFGGGGGGGGGGGGGGGGGGGGGGGGGGFFGGDFGFGGGG9FGFCGGFGFGFGGFGGGFFGEEGFFEGGGGCGGGFCG8FG@FGEFEGGCFGCCEGC8C8FFGGGGGCGGGGDECFGGGFGFGGGGGD=EFDCCD7<EDEEDDGCC<:?FFDFFGFFF79*:C:CFGGGGCGF>>4FGFGFFG92?FFFFFFF<9F6BADFFFFFBEFB
@M04650:207:000000000-C238N:1:1101:26093:8297 1:N:0:19
ACTCCTACGGGAGGCAGCAGTGGGGAATATTGCACAATGGGCGCAAGCCTGATGCAGCCATGCCGCGTGTATGAAGAAGGCCTTCGGGTTGTAAAGTACTTTCAGCGGGGAGGAAGGGAGTAAAGTTAATACCTTTGCTCATTGACGTTACCCGCAGAAGAAGCACCGGCTAACTCCGTGCCAGCAGCCGCGGTAATACGGAGGGTGCAAGCGTTAATCGGAATTACTGGGCGTAAAGCGCACGCAGGCGGTTTGTTAAGTCAGATGTGAAATCCCCGGGCTCAACCTGGGAAC
+
GGGGGGGGGGGGGGGGGGGGGGGGGGGGGGGGGGGGGGGGGGGGGGGGGGGGGGGGGGGGGGGGGGGFFGFGGGGGGGGGGGGGGGGGGGGGGGGGGGGGGGGGGGGGGGGGGGGGGGGGFFFFGGGGGGGGGGGGGGGFGFGGGGGGGGGGGGGGGGGGGGGGGGGGGGGGFGGGGGGGGGGGGGFGGGGDGGGGGGGGGGGGGGGGGGGGGGGGGGGGGGGFFGGGGGGGFGGGFFFGFGFFGGGGDDDGDGD@FFFFGFGGFGGAFFF=BFFF64DEDFGFFFF:?FF?B,
@M04650:207:000000000-C238N:1:1101:20829:8300 1:N:0:19
ACTCCTACGGGAGGCAGCAGTAGGGAATCTTCGGCAATGGACGAAAGTCTGACCGAGCAACGCCGCGTGAGTGAAGAAGGTTTTCGGATCGTAAAACTCTGTTGTTAGAGAAGAACAAGGACGTTAGTAACTGAACGTCCCCTGACGGTATCTAACCAGAAAGCCACGGCTAACTACGTGCCAGCAGCCGCGGTAATACGTAGGTGGCAAGCGTTGTCCGGATTTATTGGGCGTAAAGCGAGCGCAGGCGGTTTCTTAAGTCTGATGTGAAAGCCCCCGGCTCAACCGGGGAGG
+
GGGGGGGGGGGGGGGGGGGGGGGGGGGGGGGGGGGGGGGGGGGGGGGGGGGGGGGDGGGGGGGGGGGGGGGGGGGGGGGGGGGGGGGGGGGGGGGGGGGGGGGGGGGGGCGGGGGGGGGGGGGGGGGGGGGGGGGGGGGGGGGGGGGGGGGGGGGGGGGGGGGGGGGGDGGGGGGGGGG@EGGGGGGGGGDGGGGGGGGGGGGGGG>FGGGGGCGDEGGGGD=EGGGG?GGG@EGGGGFGFGFFDDGG><DGGGGFFFFFFFGG?CG<?F*9?FFFFFGFF9C@FFFFFEF03>
@M04650:207:000000000-C238N:1:1101:20906:8312 1:N:0:19
ACTCCTACGGGAGGCAGCAGTAGGGAATCTTCGGCAATGGACGAAAGTCTGACCGAGCAACGCCGCGTGAGTGAAGAAGGTTTTCGGATCGTAAAACTCTGTTGTTAGAGAAGAACAAGGACGTTAGTAACTGAACGTCCCCTGACGGTATCTAACCAGAAAGCCACGGCTAACTACGTGCCAGCAGCCGCGGTAATACGTAGGTGGCAAGCGTTGTCCGGATTTATTGGGCGTAAAGCGAGCGCAGGCGGTTTCTTAAGTCTGATGTGAAAGCCCCCGGCTCAACCGGGGAGG
+
GGGGGGGGGGGGGGGGGGGGGGGGGGGGGGGGGGGGGGGGGGGGDGGGGGGGGGGGGGGGGGGGGGGGGGGGFGGCFGGGGGGGGGGGGGGGGGGGGGGGGGGGGGGGGFGGGGGGGGFDGGGBFGGGGGGGGFGGGGGGGGGGGGGGGGGGGGGGGGGGGGGGFGGGGGGGGGGGGGGGGGFGGGGGGGGGGGGGGGGGGGGGGGGGGGGGGEGGGGGGGGGGCFGGGGGFFGGGGGFGF7>3CCCGFGGGGGGFF4FF??GG?GGFF=F@=FFFBFGFFFGFFFF9B@EB>F
@M04650:207:000000000-C238N:1:1101:13332:8320 1:N:0:19
ACTCCTACGGGAGGCAGCAGTAGGGAATCTTCCGCAATGGACGAAAGTCTGACGGAGCAACGCCGCGTGAGTGAAGAAGGTTTTCGGATCGTAAAGCTCTGTTGTTAGGGAAGAAAAGTAATAAGAGTAACTGTTTATTATGTGACGGTACCTAACCAGAAAGCCACGGCTAACTACGTGCCAGCAGCCGCGGTAATACGTAGGTGGCAAGCGTTGTCCGGAATTATTGGGCGTAAAGCGCGCGCAGGCGGTCTTTTAAGTCTGATGTGAAAGCCCCCGGCTCAACCGGGGAGG
+
GGGGGGGGGGGGGGGGGGGGGGGGGGGGGGGGGGGGGGGGGGGGGGGGGGGGGGGGGGGGGGGGGGGGGGGGGGGGFGGGGGGGGGGGGGGGGGGGGGGGGGGGGGGGGGGGGGGGGGGGGGGGGGGGGGGGGGGGGFGGGGGGGGGGGGGGGGGGGGGGGGGGGGGGGGGGDGGGGGGGGGGGGGGGGGGGGGGEGGGGGGGGGGGGGGGFEGEEGGGD55C=FGGGGGGGFE<GCGFGFGDDG:DGFGGGGGFF?F?BFFGGF7FFFFFFFF>FFFGFFBCFFFFF0BEBFF
@M04650:207:000000000-C238N:1:1101:6518:8327 1:N:0:19
ACTCCTACGGGAGGCAGCAGTAGGGAATTTTTCACAATGGGCGAAAGCCTGATGGAGCAATGCCGCGTGAATGATGAAGGTCTTATAGATTGTAAAATTCTTTTATTTGGGAAGAAAAGTTGGATTAGGAAATGAATCTAACCTGACGGTACCATTTGATTAAGTATCGGCTAACTATGTGCCAGCAGCCGCGGTAATACATAGGATGCAAGCGTTATCCGGATTTACTGGGCGTAAAACGAGCGCGGGTGGGTTAGTAAGTCTGGTGTTAAATGCAGTAGCTTAACGATTGTT
+
GGGGGGFGGGGGGGGGGGGGGGGGGGGGGGGFFGGGGGGGGGGEGEEGGGGGGGGGGGGGGGGGGGGGGGGGGGGGGGGGFGGGGGGGFGGGGGGGGFGGGGGGDGGGGFC@FFFC,FFGGGGEAFFF9DFFFGGGGGGGGGGG8AFFCGGGGGGFGGGFFCCFGGGGGGEFGGGGGGGGGGGGGGGGGGGGGGGEEGCDFDFGGGGGGGDGG*C?5FGGEGGDGFGGGGCFFGGEDG=DBGFFG5CDB5CCDGG3>FFBG6CGFDGFFFFF6@FFD4D6F>C4/*/(4@4(6)
@M04650:207:000000000-C238N:1:1101:12888:8328 1:N:0:19
ACTCCTACGGGAGGCAGCAGTGGGGAATATTGCACAATGGGCGCAAGCCTGATGCAGCCATGCCGCGTGTATGAAGAAGGCCTTCGGGTTGTAAAGTACTTTCAGCGGGGAGGAAGGGAGTAAAGTTAATACCTTTGCTCATTGACGTTACCCGCAGAAGAAGCACCGGCTAACTCCGTGCCAGCAGCCGCGGTAATACGGAGGGTGCAAGCGTTAATCGGAATTACTGGGCGTAAAGCGCACGCAGGCGGTTTGTTAAGTCAGATGTGAAATCCCCGGGCTCAACCTGGGAAC
+
GGGGGGGGGGGGGGGGGGGGGGGGGGGGGGGGGGGGGGGGGGGGGGGGGGGGGGGGGGGGGGGGGGGEGGGGGGGGGGGGGGGGGGGGGGGEGGGGGFGGGGGGGGGGGGGGGGGGGGGGGGFGGGGGGGGGGGGGGGFGGGGGGGGFFGGGFGGGGGGGGFCCCFFGGGGGCGGGGGGGGGGGGGGGFGGGDGCCCFGGGEGGGGGGGGGGGEGE5DFFGGGGFGGFGGGGEGG5DFFDFDBDDGGC>DGGG*907BFFFFGC*27)=@BFFF?F?BDDFFGFFF>7:4><?,
@M04650:207:000000000-C238N:1:1101:24026:8355 1:N:0:19
ACTCCTACGGGAGGCAGCAGTAGGGAATTTTTCACAATGGGCGAAAGCCTGATGGAGCAATGCCGCGTGAATGATGAAGGTCTTATAGATTGTAAAATTCTTTTATTTGGGCAGAAAAGTTGGATTAGGAAATGAATCTAACCTGACGGTACCATTTGAATAAGTATCGGCTAACTATGTGCCAGCAGCCGCGGTAATACATATGATTCAAGCTTTATCCGGATTTACTGGGCGTAAAACGAGCGCGGGTGGGTTAGTAAGTCTGGTGTTAAATGCAGTAGCTTAACTATTGTT
+
EFGGGGGGGGGGGGGGGGGGGGGFCCGGGFGGGGGFFGFFGGGGGGGGGGGGAGCFGGGG<@FGCGGGEEFGDFFEGGGG<FFGFG,E<FGCGGGFCFFEFGAEFCCGDFE,9CFB<AFFFECBFEFG9?,4EE,FFDGEFFF?F,EFG>DFGADD<F=9,,AFFGGG>CFDFAFF,@,FFF9DCCCC7D6B>*@C>GCGCE:,@,D,5=CCG,>C?>CD845CEGGGGG6*)/97**;D)))09)1539/9)/9)7769C=CF?CD:>D4**9=6<<C664CF*194<FFFF)
@M04650:207:000000000-C238N:1:1101:22638:8385 1:N:0:19
ACTCCTACGGGAGGCAGCAGTAGGGAATCTTCGGCAATGGACGAAAGTCTGACCGAGCAACGCCGCGTGAGTGAAGAAGGTTTTCGGATCGTAAAACTCTGTTGTTAGAGAAGAACAAGGACGTTAGTAACTGAACGTCCCCTGACGGTATCTAACCAGAAAGCCACGGCTAACTACGTGCCAGCAGCCGCGGTAATACGTAGGTGGCAAGCGTTGTCCGGATTTATTGGGCGTAAAGCGAGCGCAGGCGGTTTCTTAAGTCTGATGTGAAAGCCCCCGGCTCAACCGGGGAGG
+
GGGGGGGGGGGGGGGGGGGGGGGGGGGGGGGGGGGGGGGGGGGGGGGGGGGGGGGGGGGGGGGGGGGGGGGGGGGGGGGGGGGGGGGGGGGGGGGGGGGGGGGGGGGGGGGGGGGGGGGGGGGGGGGGGGGGGGGGGGGGGGGGGGGGGGGGGGGGGGGGGGGGGGGGGGGGGGGGGGGGGGGGGGGGGGGGGGGGGGGGGGGGGGGGGGGGGG55A>CGGGCG9FGGGGGGFGGEGFFGFGFFGGGGFCGGCDDFFFF=??GGFGGFFFFFFFF>BFGFF>GFFFFFF>EFFF
@M04650:207:000000000-C238N:1:1101:19383:8407 1:N:0:19
ACTCCTACGGGAGGCAGCAGTAGGGAATCTTCGGCAATGGACGAAAGTCTGACCGAGCAACGCCGCGTGAGTGAAGAAGGTTTTCGGATCGTAAAACTCTGTTGTTAGAGAAGAACAAGGACGTTAGTAACTGAACGTCCCCTGACGGTATCTAACCAGAAAGCCACGGCTAACTACGTGCCAGCAGCCGCGGTAATACGTAGGTGGCAAGCGTTGTCCGGATTTATTGGGCGTAAAGCGAGCGCAGGCGGTTTCTTAAGTCTGATGTGAAAGCCCCCGGCTCAACCGGGGAGG
+
GGGGGGGGGGGGGGGGGGGGGGGGGGGGGGGGGGGGGGGGGGGG@FGGGGGGGGGGEGEGDGGGEGGGGGGGGGGGGCEFFGGGFEGGEGGGGGGGGGGGDGGGGGGGGFGG8F@FGG?FGGGGGGGGG9FGFDGGGGGGGGGGGGFGFDGGCFGGGGG@FGFGGGGGGCFGGGGGGGGGGFGFGGFFC*CEC*489<FGFCF7FF8:FCECEEGGGGCCCCE=9CCG76EC>CGGDGFGBDFDGGDDFG:CD<FFF4=B?FGG=FGAFF@4@?:FBBGE>(906@719)74(4
@M04650:207:000000000-C238N:1:1101:22202:8426 1:N:0:19
ACTCCTACGGGAGGCAGCAGTAGGGAATCTTCCGCAATGGACGAAAGTCTGACGGAGCAACGCCGCGTGAGTGAAGAAGGTTTTCGGATCGTAAAGCTCTGTTGTTAGGGAAGAAAAGTAATAGAGTAACTGTTTATTATGTGACGGTACCTAACCAGAAAGCCACGGCTAACTACGTGCCAGCAGCCGCGGTAATACGTAGGTGGCAAGCGTTGTCCGGAATTATTGGGCGTAAAGCGCGCGCAGGCGGTCTTTTAAGTCTGATGTGAAAGCCCCCGGCTCAACCGGGGAGGG
+
GGGGGGGGGGGGGGGGGGGGGGGGGGGGGGGGGGGGGGGGGGGGGGGGGGGGGGGGGGFGGGGGGGGGGGGGGGGGGGGGGGGGGGGGGGGGGGGGGGGGGGGGGGGGGFGGGGFGGGGGGGGGGGGGGGGGGDGGGGGGGGGGGGDGGGGGGGGGGGGGGGGGGGGGGGGGGGGGGGGGGGGGGGGGEEGGGGGGGGGGGGGGGGGGGGGGGGGGGGGG=DEFFCGFGGGGFGGGGG@GFGEFGGGGEGGGGGGF46@FGFGFFGGF=?F??5@FFBGF3<F?FFEF9E:;>F
@M04650:207:000000000-C238N:1:1101:14900:8432 1:N:0:19
ACTCCTACGGGAGGCAGCAGTGGGGAATCTTGCGCAATGGGCGAAAGCCTGACGCAGCGACGCCGCGTGAGGGATGACGGCCTTCGGGTTGTAAACCTCTTTCAGCTCCGACGAAGCGAGAGTGACGGTAGGAGCAGAAGAAGCACCGGCCAACTACGTGCCAGCAGCCGCGGTAATACGTAGGGTGCAAGCGTTGTCCGGAATTATTGGGCGTAAAGAGCTCGTAGGCGGTCTGTCGCGTCGGCTGTGAAAACTCGGGGCTCAACCCCGAGCTTGCAGTCGATACGGGCAGGG
+
GGGGGGGGGGGFGGGGGGGGGGGGGGGGGGGGGGGGGGGGGGGGGGGGGGGGGGGGGGGGGGGGGGGGGGGGGGGGGGGGGGGGGGGGGGGGGGGGGGGGGGGGGGGGGDGGGGGGGGGGGGFGGGGGFGFGGGGGGGAFGGGFFGGEGGGGGGGGGGGGGGGGGGGGGGGGGCGEGGFGFGCGGCEGGGFCGCGGGGFGCEDF6FCFCGGGGEGGGGGGFGGGGGFGFGGCD5CFGGFD;D>DDCG4?:7F7FGFEFFFGEFC9556>@:5<DFFFBGF:?*8>>F6;>319(
@M04650:207:000000000-C238N:1:1101:20407:8433 1:N:0:19
ACTCCTACGGGAGGCAGCAGTGGGGAATATTGCACAATGGGCGCAAGCCTGATGCAGCCATGCCGCGTGTATGAAGAAGGCCTTCGGGTTGTAAAGTACTTTCAGCGGGGAGGAAGGGAGTAAAGTTAATACCTTTACTCATTGACGTTACCCGCAGAAGAAGCACCGGCTAACTCCGTGCCAGCAGCCGCGGTAATACGTAGGGTGCAAGCGTTGTCCGGAATTATTGGGCGTAAAGAGCTCGTAGGCGGTCTGTCGCGTCGGCTGTGAAAACTCGGGGCTCAACCCCGAGCT
+
GGGGGGGGGGGGGGGGGGGGGGGGGGGGGGGGGGGGGGFGGGGGGEGGGGGGGGGGGGGGGGGGGGGCGGGGGGGGGGGGGGGGGGGGGGGGGGGGDGGCFGGGGGGGGGGGGGGGGGGGGGGGGGGGGGGGGGGAFFGGGGGGGGGGGGGFGGGGGGGGGGGGGGGGGGGGGFGGGGGGGGGGGGGGGGDGGGGGGGGFCFGDEG>EFGGGGGGG5C7CECGECGEG9CGGFG:EGGFGFGFFGGG:*<DGGGGFFFFFDECDFFG?FF4=FFFFF?<D3(9@F)54:DFBB(
@M04650:207:000000000-C238N:1:1101:26581:8435 1:N:0:19
ACTCCTACGGGAGGCAGCAGTAGGGAATCTTCGGCAATGGACGAAAGTCTGACCGAGCAACGCCGCGTGAGTGAAGAAGGTTTTCGGATCGTAAAACTCTGTTGTTAGAGAAGAACAAGGACGTTAGTAACTGAACGTCCCCTGACGGTATCTAACCAGAAAGCCACGGCTAACTACGTGCCAGCAGCCGCGGTAATACGTAGGTGGCAAGCGTTGTCCGGATTTATTGGGCGTAAAGCGAGCGCAGGCGGTTTCTTAAGTCTGATGTGAAAGCCCCCGGCTCAACCGGGGAGG
+
GGGGGGGGGGGGGGGGGGGGGGGGGGGGGGGGGGGGGGGGGGGGGGGGGGGGGGGGGGGGGGGGGGGGGGGGGGGGGGGFGGGGGGGDGGGGGGGGGGGGGGGGGGGGGGGGGGGGGGGDGGGFGGGFGGGGGGGGGGGEGGGFCFGDGGGGGGGGGGGGGGGGC:FECEGGGGGGGGGGGGGGGFCGGGGGGGGGGGG8?CFGFGGF8FGGGCGGGGGDGGGE6FGGGGGD>CDE3:@C@5>EGGDD>GG<5DFFFFFFG4:FBGCAF4@FB4>5<;GEF>GFF?F;BFB0;F
@M04650:207:000000000-C238N:1:1101:14009:8463 1:N:0:19
ACTCCTACGGGAGGCAGCAGTAGGGAATTTTTCACAATGGGCGAAAGCCTGATGGAGCAATGCCGCGTGAATGATGAAGGTCTTATAGATTGTAAAATTCTTTTATTTGGGAAGAAAAGTTGGATTAGGAAATGAATCTAACCTGACGGTACCATTTGAATAAGTATCGGCTAACTATGTGCCAGCAGCCGCGGTAATACATAGGATGCAAGCGTTATCCGGATTTACTGGGCGTAAAACGAGCGCGGGTGGGTTAGTAAGTCTGTTGTTAAATGCAGTAGCTTAACTATTGT
+
ECFGGGGFGGCEGEGGGGGGFGGC7@<@FFEGGGGGGFG9DFGD:@FE<<@FFC@GFEDD<,C@C7FGGG?DFFCFGCE@FFGGAF<5EEFFCEAE?FEFGFGAEEFGGG7EF:AF4BFGFG8<EFGGGGGGGGCAFFEEDEEF8F,?FFFGGGA<FFFFAAFFEFFEF@FGGGFFF;DGGGGGG6>CFGDEDEEGEBDEC@7DCFFGGG7=8EEGGGDFGG=5C9<<<FGCAE3=CFAC>DD)/9CGD>DD51>F4647EF7?7*04756/86*64):6*)*/69@)4@4).
@M04650:207:000000000-C238N:1:1101:18070:8487 1:N:0:19
ACTCCTACGGGAGGCAGCAGTAGGGAATCTTCGGCAATGGACGAAAGTCTGACCGAGCAACGCCGCGTGAGTGAAGAAGGTTTTCGGATCGTAAAACTCTGTTGTTAGAGAAGAACAAGGACGTTAGTAACTGAACGTCCCCTGACGGTATCTAACCAGAAAGCCACGGCTAACTACGTGCCAGCAGCCGCGGTAATACGTAGGTGGCAAGCGTTGTCCGGATTTATTGGGCGTAAAGCGAGCGCAGGCGGTTTCTTAAGTCTGAGGTGAAAGCCCCCGGCTCAACCGGGGAGG
+
GGGGGGGGGGGGGGGGGGGGGGGGGGGGGGFFFGGGGGGGGGGGGGGEFGGGGFGGGGGGGGGGGGGGGGGFFGGGGGGGGGGGGGGDFGGGGGGGGGGGGGGGGGGGGGGGGGGGGGECCGECCGGGGFDFG9FGGGGFGGDGFEGG:CGA9FFGGGGGGGDGGGGG<>CGGGFC>CGGGCFGCECFGC5*BBECEGGFBEFC;EF68<=ECECC5D0CEDEDFEE+<=87>:9=DC?C75))/9>55D<55978@=9629CC4**.7=6@??@>69D>3(>?FFFF;>E((4
@M04650:207:000000000-C238N:1:1101:5138:8504 1:N:0:19
ACTCCTACGGGAGGCAGCAGTAGGGAATTTTTCACAATGGGCGAAAGCCTGATGGAGCAATGCCGCGTGAATGATGAAGGTCTTATAGATTGTAAAATTCTTTTATTTGGGAAGAAAAGTTGGATTAGGAAATGAATCTAACCTGACGGTACCATTTGAATAAGTATCGGCTAACTATGTGCCAGCAGCCGCGGTAATACATAGGATGCAAGCGTTATCCGGATTTACTGGGCGTAAAACGAGCGCGGGTGGGTTAGTAAGTCTGGTGTTAAATGCAGTAGCTTAACTATTGT
+
GGGGGGFGEGGGGGGGGGGGGGGGGGGGGGGGGGGGGGGGGGGGFGGGGGGCGGGGGGGGGGGGGGGGGGGGGGGGGFFGGGGGGGFGGGGGFGGGGGGFFGGFFGGGDFDFGGGGGGGFGFGCFCFCDDEG<EGGFGGGGGEBAFEFEGG7EFFDG9FFGFGGGFGGDEGGGGFFGDGGGGGGGGE@C8C7EGEGGGGFGGGGGGGFGFFCC=EGECFFGGGGCFEFGGGGAEGG3>A6ADBFC57379CG))*>FFFFGFGFFDGBF@FFFFFFFFGFFA7=FF?926=<>
@M04650:207:000000000-C238N:1:1101:26523:8511 1:N:0:19
ACTCCTACGGGAGGCAGCAGTGGGGAATCTTGCGCAATGGGCGAAAGCCTGACGCAGCGACGCCGCGTGAGGGATGACGGCCTTCGGGTTGTAAACCTCTTTCAGCTCCGACGAAGCGAGAGTGACGGTAGGAGCAGAAGAAGCACCGGCCAACTACGTGCCAGCAGCCGCGGTAATACGTAGGGTGCAAGCGTTGTCCGGAATTATTGGGCGTAAAGAGCTCGTAGGCGGTCTGTCGCGTCGGCTGTGAAAACTCGGGGCTCAACCCCGAGCTTGCAGTCGATACGGGCAGGC
+
GGGGGGGGGGGGGGGGGGGGGGGGGGGGGGGGGGGGGGGGGGGGGGGGGGGGGGGGGGGFGGGGGGGGGGGGGGGGGGGGGGGGGGGGGGGGGGGGGGGGGGGGGGGGGGGGGGGGGGFGGGFGGGGGGGGGGGGFGGGGCGGGGGGGGGGDFGDFGGGGGGGGGGGFGGGGGGGGGGGGGGGGGGGGGGGGEGEGGGGGGGGG6@FGGGGGGGGGGFCFGGGGEEFGFDGEFEGGGGFDDGFBCCGGFGCCGGGFE@EFG><C@CC6@@)857)88BC@F0>>45@?65@<B(
@M04650:207:000000000-C238N:1:1101:5320:8515 1:N:0:19
ACTCCTACGGGAGGCAGCAGTAGGGAATCTTCGGCAATGGACGAAAGTCTGACCGAGCAACGCCGCGTGAGTGAAGAAGGTTTTCGGATCGTAAAACTCTGTTGTTAGAGAAGAACAAGGACGTTAGTAACTGAACGTCCCCTGACGGTATCTAACCAGAAAGCCACGGCTAACTACGTGCCAGCAGCCGCGGTAATACGTAGGTGGCAAGCGTTGTCCGGATTTATTGGGCGTAAAGCGAGCGCAGGCGGTTTCTTAAGTCTGATGTGAAAGCCCCCGGCTCAACCGGGGAGG
+
GGGGGGGGEGGGGGGGGGGGGGGGGGGGGGGGGGGGGGGGGGGGGFGFGGGGGGGGGGGGGGGGGGGGGGGGGGGGGGGGGGGGGGGGGGGEAFGGGGFGGGGGGF<DGGGGE8FGGGC@FGGEFFGGGGGGGGGGGGGGGGGGFGDGGGGGGGGGCGCGGGFFFCFGGGGGD,?CFCGGGGGFGGFFGGEDEGG8EGGE9CGCGGCGGGGE5>GGGG>D*/CEG9??CDFGFEGG*?F3)9@:D<<<>)9)19:6FFFFGFGG*0:6?*9*775>?><:>3D???>B()761>
@M04650:207:000000000-C238N:1:1101:14369:8556 1:N:0:19
ACTCCTACGGGAGGCAGCAGTGGGGAATCTTGCGCAATGGGCGAAAGCCTGACGCAGCGACGCCGCGTGAGGGATGACGGCCTTCGGGTTGTAAACCTCTTTCAGCTCCGACGAAGCGAGAGTGACGGTAGGAGCAGAAGAAGCACCGGCCAACTACGTGCCAGCAGCCGCGGTAATACGTAGGGTGCAAGCGTTGTCCGGAATTATTGGGCGTAAAGAGCTCGTAGGCGGTCTGTCGCGTCGGCTGTGAAAACTCGGGGCTCAACCCCGAGCTTGCAGTCGATACGGGCAGGC
+
GGGGGGGGGGGGGGGGGGGGGGGGGGGGGGGGGGGGGGGGGGGGGGGGGGGGGGGDGGGGGGGGGGGCDGGGGGGGGGGGGDEGGGGGFGGGGGGGGGGGGGGGGGF8FGGGGGEGGGGEEGGGGGEGCFFGFGGGGFGGGGGGGGFGGGGGGGGGGCFFGFGGGGGGGEEGGEEECEEGCGFEGGGEFFG*;CEGEGFGGG=F6@FF+?FGGGDED7FGGG6CGGGGGGGEFGGGG3@GBD@EC*>DF?:F>*01<>BEGFFGFG46EB>DD@F)3>CF@?9>FFFFFFFFB1
@M04650:207:000000000-C238N:1:1101:10224:8606 1:N:0:19
ACTCCTACGGGAGGCAGCAGTGGGGAATATTGCACAATGGGCGCAAGCCTGATGCAGCGACGCCGCGTGAGGGATGACGGCCTTCGGGTTGTAAACCTCTTTCACCAGGGACGAAGCGTGAGTGACGGTACCTGGAGAAGAAGCACCGGCCAACTACGTGCCAGCAGCCGCGGTAATACGTAGGGTGCAAGCGTTGTCCGGAATTATTGGGCGTAAAGAGCTCGTAGGCGGTCTGTCGCGTCGGCTGGGAAAACTCGGGGCTCAACCCCGAGCTTGCAGTCGATAAGGGCAGGC
+
GGGGGGGGGGGGGGGGGGGGGGGGGGGGGGGGGGGGGGGGGGGGGGGGGGGGGGGGGGGGGGGGGGGGGGGGGGGGGGGGGGGGGGGGGGGGGGGGGGGGGGGGGGGGGGGGGGGGGGGGGGGGGGGGGGGGGGGGGGGGGGGGGGGGGGGGGFGFGGGGGGGGGGGGGGGGG:EEGGGGGGGGG8EGGGGFGGGGGGGGGGGGGGGGGGGCEEGGGGFFCGGG87AEFGGGF57<*7>C>C:@C<C*77CGDGFFFEDFEDFGFDG:>D377>4)13CFF?9)7)*5<5)2>(
@M04650:207:000000000-C238N:1:1101:17545:8613 1:N:0:19
ACTCCTACGGGAGGCAGCAGTGGGGAATATTGCACAATGGGGGAAACCCTGATGCAGCCATGCCGCGTGAATGAAGAAGGCCTTCGGGTTGTAAAGTTCTTTCGGTGATGAGGAAAGCTTAGGTGTTAATAGCACTTGGGTTTGACGGTAGTTACAGAAGAAGCACCGGCTAACTCCGTGCCAGCAGCCGCGGTAATACGGAGGGTGCGAGCGTTAATCGGAATGACTGGGCGTAAAGGGCACGCAGGCGGGGACTTAAGTGAGAGGTGAAAGCCCTGGGCTTAACCTAGGAAT
+
GGGGGGGGGGGGGGGGEGGGGGGGGGGGDGGGGGGGGGGGGGFGGGGFFGGGGGGGGGGGDGGGGGGGDFFGGGGGGGGGGFGGGGGGGDEGGGGGAFEFFGGGCCFF9CGGGGGDFGDFGFG5E,BEFFG9<AF8A5CDC+@FCAF+@FG9@FDC=FFDCFGDBCGEDEGGGGGFGGG>CGGGGDGFGDCBGGGGGGFGGGGGC8CGCEGDEGE:CD>CACGFDC0AFGGFFCGGFG6DF*5))9DGBGG)5)9@=FBFEF77***5>FFFFF).16F3>:7@FFF>(6574)
@M04650:207:000000000-C238N:1:1101:19851:8615 1:N:0:19
ACTCCTACGGGAGGCAGCAGTAGGGAATCTTCCGCAATGGACGAAAGTCTGACGGAGCAACGCCGCGTGAGTGAAGAAGGTTTTCGGATCGTAAAGCTCTGTTGTTAGAGAAGAACAAGGACGTTAGTAACTGAACGTCCCCTGACGGTATCTAACCAGAAAGCCACGGCTAACTACGTGCCAGCAGCCGCGGTAATACGTAGGTGGCAAGCGTTGTCCGGATTTATTGGGCGTAAAGCGAGCGCAGGCGGTTTCTTAAGTCTGATGTGAAAGCCCCCGGCTCAACCGGGGAGG
+
GGGGGGGGGGGGGGGGGGGGGGGGGGGGGGGGGGGGGGGGGGGGGGGDFGGGGGGGGGGGGGGGGGGGGGGCFFGGGGGGF9FGGGGGGGGGGGGGGGGGGGGGGAFGDFFGGGGGGGDGGGGFEGGGGGGAFFEGFCGCEGGGGGCCFGGGGGGGGGFGGFGGGGGGGGGGGGGDFDFGGGGGGGGGGGGGGGGGGGGGGGGGGGGGGGFFEEG=E>CDGG?=0:9CGGFFBEGGGGF<>DDFD7DGFGD3D3CFBFFF<BGGF77<FF?FFF4869DEFFGF@:F>FE:39F
@M04650:207:000000000-C238N:1:1101:19017:8616 1:N:0:19
ACTCCTACGGGAGGCAGCAGTGGGGAATATTGCACAATGGGCGGAAGCCTGATGCAGCGACGCCGCGTGAGGGATGACGGCCTTCGGGTTGTAAACCTCTTTCAGCAGGGAAGAAGCGCAAGTGACGGTACCTGCAGAAGAAGCGCCGGCTAACTACGTGCCAGCAGCCGCGGTAATACGTAGGGCGCAAGCGTTGTCCGGAGTTATTGGGCGTAAAGAGCTCGTAGTCGGTCTGTCGCGTCGGATGTGAAAGCCCGGGGCTTAACCCCGGGCCTGCATTCGATACGGGCACAC
+
ADFGGGGFFEEGGEGGGGGFFF@FGEGFDCFG9FFGGF<CEFEGGG:FFFDEFFGGGFGGGG7FGEGFGFEFEBEEGDGDGBFG97FFFDC:5@AB>,,<FFDG<ABBC@+,3<FGFE:+C<FGC9>CG7@CEFEEG9F:C<>C*>C*14=*3:FGF:FA*;><F++=*B***=*8B20:0<*888EGCEC8C/*/;97:/***;0<?:+1*::88*2*0;:6*:>C*+/22.*23:CF3BG)5)9<*/**0**9>D)8BE5*09*04))7B)8)7437*8579F77(1))((,
@M04650:207:000000000-C238N:1:1101:13530:8640 1:N:0:19
ACTCCTACGGGAGGCAGCAGTAGGGAATCTTCGGCAATGGACGAAAGTCTGACCGAGCAACGCCGCGTGAGTGAAGAAGGTTTTCGGATCGTAAAACTCTGTTGTTAGAGAAGAACAAGGACGTTAGTAACTGAACGTCCCCTGACGGTATCTAACCAGAAAGCCACGGCTAACTACGTGCCAGCAGCCGCGGTAATACGTAGGTGGCAAGCGTTGTCCGGATTTATTGGGCGTAAAGCGAGCGCAGGCGGTTTCTTAAGTCTGATGTGAAAGCCCCCGGCTCAACCGGGGAGG
+
GGGGGGGGGGGGGGGGGGGGGGGGGGGGGGGGFGGGGGGGCFGFGGDCFGFGGGDGGGGGGGGGGGGGGGGGGGGGGGGGFGGGGGGEGGGGGGGGGGGGGGGGGGGGGGGFGGGGGGCFDFFG7>FFGGGFGGCDDFFFGEFGGGGGGGGGFGFFGG:FEFGGCFGGGGGGGGGGGGGGGGGGGGGGGGGGGGGGGGGGGGGGFGGGFGGGGGGE:CGGGG85C:CFGGGGFGGGGFFGFGFFGGGG:CD/7*:@BFFFFFCGFFCAFF?F?45:<;CB>196?F:96@DF9>
@M04650:207:000000000-C238N:1:1101:6062:8647 1:N:0:19
ACTCCTACGGGAGGCAGCAGTGGGGAATATTGCACAATGGGGGAAACCCTGATGCAGCCATGCCGCGTGAATGAAGAAGGCCTTCGGGTTGTAAAGTTCTTTCGGTGATGAGGAAAGCTTAGGTGTTAATAGCACTTGGGTATGACGTTAGTTACAGAAGAAGCACCGGCTAACTCCGTGCCAGCAGCCGCGGTAATACGGAGGGTGCGAGCGTTAATCGGAATGACTGGGCGTAAAGGGCACGCAGGCGGTGACTTAAGTGAGATGTGAAAGCCCTGGGCTTAACCTAGGAAT
+
GGGGGGGGGGGGGGGGGGGGGGGGGGGGGGGGGGGGGGGGGGGGGGGGGGGGGGGGGGGGGGGGGGGGGGGGGGGGGGGGGGGGGGGGGGGGGGGGGGGGGGGGGGGGGGGGGGGGGGGGGGGGFFGGGGGGGGGGGGGGGGGGGGGGGGGGGGFGDGGGGGGGGGCCGG>EGGFGFGGGGGGGGGGDFGGGGGGGGGGGEEGGGGGGGG=EGGGGGGGGGGGGGFGGGGF7>GGGFGFGFGFFGGGGFGGGGGG4@FFB76:CFFD<FFFFF4@386FFF(/?FFF2>47?F0
@M04650:207:000000000-C238N:1:1101:10955:8659 1:N:0:19
ACTCCTACGGGAGGCAGCAGTGGGGAATATTGCACAATAGGCGCAAGCCTGATGCAGCCATGCCGCGTGTATGAAGAAGGCCTTCGGGTTGTAAAGTACTTTCAGCGAGGAGGAAGGCATTGTGGTTAATAACCGCAGTGATTGACGTTACTCGCAGAAGAAGCACCGGCTAACTCCGTGCCAGCAGCCGCGGTAATACGGAGGGTGCAAGCGTTAATCGGAATTACTGGGCGTAAAGCGCACGCAGGCGGTCTGTCAAGTCGGATGTGAAATCCCCGGGCTCAACCTGGGAAC
+
GGGGGGGGGGGGGGGGGGGGGGGGGGGGGGGGGGGGGGGGGGGGGGGGGGGGGGGGGGGGGGGGGGGGGGGGGGGGGGGGGGGGGGGGGGGGGGGGGGGGGGGGGGGGGGGGGGGGGGGGGGGGGGGGGGGGGGGGGGGGGGGGGGGEGGGGGGGGGGGGGGGGGGGGGGGGGGGGGGGGDGGGGGGGGGGEGGGGGGGGGCEGGGGGGGGGGEGGGGGG5DGGGFGGEG=CBEDGGF?DFD>EGGGGFGGCDDGFBB?@G?DDEGGBFFFFFFFFB(C>E0CFFFF23>FF:1
@M04650:207:000000000-C238N:1:1101:11104:8666 1:N:0:19
ACTCCTACGGGAGGCAGCAGTAGGGAATCTTCGGCAATGGACGAAAGTCTGACCGAGCAACGCCGCGTGAGTGAAGAAGGTTTTCGGATCGTAAAGCTCTGTTGTTAGAGAAGAACAAGGACGTTAGTAACTGAACGTCCCCTGACGGTATCTAACCAGAAAGCCACGGCTAACTACGTGCCAGCAGCCGCGGTAATACGTAGGTGGCAAGCGTTGTCCGGATTTATTGGGCGTAAAGCGAGCGCAGGCGGTTTCTTAAGTCTGATGTGAAAGCCCCCGGCTCAACCGGGGAGG
+
GGGGGGGGGGGGGGGGGGGGGGGGGGGGGGGGGGGGGGGGGGGGGGGGGGGGGGGGGGGGGGGGGGGGGGGGGGGGGGGGFGFGGGGGGGGGGGGGGGGGGGGGGGGFGGGGGGGGGGGGGGGBFGGGGGGGGGGGGGGGGGGGGGGGGGGGGGGGGGGGGGGGGGGGGGGGGGGGGGGGGGGGGGGGGGGGGGGGGGGGGGGGGGGGGGGGGGEGGGFDGGDGCGGGGGGGFGGGGGFCFD7:CGGGDGGGGGGFFFFFCFGGFFCAFFF?FF@@BFGFF(CF@FFFFFF03;
@M04650:207:000000000-C238N:1:1101:13581:8709 1:N:0:19
ACTCCTACGGGAGGCAGCAGTAGGGAATCTTCGGCAATGGACGAAAGTCTGACCGAGCAACGCCGCGTGAGTGAAGAAGGTTTTCGGATCGTAAAACTCTGTTGTTAGAGAAGAACAAGGACGTTAGTAACTGAACGTCCCCTGACGGTATCTAACCAGAAAGCCACGGCTAACTACGTGCCAGCAGCCGCGGTAATACGTAGGTGGCAAGCGTTGTCCGGATTTATTGGGCGTAAAGCGAGCGCAGGCGGTTTCTTAAGTCTGATGTGAAAGCCCCCGGCGCAACCGGGGAGG
+
GGGGGGGGGGGGGGGGGGGGGGGGGGGGGGGGGGGGGGGGGGGGGGGGGGGGGGGGGGGGGGGGGGGGGGGGGGGFGGGGGGGGGGGGGGGGGGGGGGGGGGGGGGGGGGGGGGGGGGGFGGGFGGGGGGGGGGGGGGGGGGGGGGGGGGGGGGGGGGGGGGGGGGGGGDEGGGGGGGEFGGGGGGGGGGGGGGGGGGGGGGGGGGGGGGGGGGDG5C>C5CCE6E?CGGGE:EDE<*175C5@DDGGFGGG:CGFFF?F7@FGFCF<F?B??F4)49GFF(9@BBFFFF>7;F
@M04650:207:000000000-C238N:1:1101:25161:8724 1:N:0:19
ACTCCTACGGGAGGCAGCAGTGGGGAATATTGCACAATGGGCGCAAGCCTGATGCAGCCATGCCGCGTGTATGAAGAAGGCCTTCGGGTTGTAAAGTACTTTCAGCGGGGAGGAAGGGAGTAAAGTTAATACCTTTGCTCATTGACGTTACCCGCAGAAGAAGCACCGGCTAACTCCGTGCCAGCAGCCGCGGTAATACGGAGGGTGCAAGCGTTAATCGGAATTACTGGGCGTAAAGCGCACGCAGGCGGTTTGTTAAGTCAGATGTGAAATCCCCGGGCTCAACCTGGGAAC
+
GGGGGGGGGGGGGGGGGGGGGGGGGGGGGGGGGGGGGGGGGGGGGGGGGGGGGGGGGGGGGGGGGGGGGGGGGGFGGGGGGGGGGGGGGGGGGGGGGGGGGGGGGGGEGGGGGGGGGGGDGFGFGFFGFGGGGFGGGGGGGGGGGGGGGGGGGGGGGGGCFFGGGGGGGGGGGGGGGGGGGGGGGGGGGGGGGGDGCFGGGGGGGGGGGGGGGGGGGGGGDGDFGGGGGGGGFGGGGGFGFGDFGGDGEGGDG*75<=FBEF>CFGGAFFF?=FFFFFGFB9GF=F52<:F?43
@M04650:207:000000000-C238N:1:1101:26850:8732 1:N:0:19
ACTCCTACGGGAGGCAGCAGTAGGGAATCTTCGGCAATGGACGAAAGTCTGACCGAGCAACGCCGCGTGAGTGAAGAAGGTTTTCGGATCGTAAAACTCTGTTGTTAGAGAAGAACAAGTAGGAGAGTAACTGCTCTTACCTTGACGGTATCTAACCAGAAAGCCACGGCTAACTACGTGCCAGCAGCCGCGGTAATACGTAGGTGGCAAGCGTTGTCCGGATTTATTGGGCGTAAAGCGAGCGCAGGCGGTCTTTTAAGTCTGATGTGAAAGCCCCCGGCTCAACCGGGGAGG
+
FGGGGGGFGGGGGGGGGGGGGGGGGGGGGGGGGEGGGGGGGGGGGGGGGGGGGGGGGGGGGGGGGGGGGGGFGGFGGGGGGGFGGGGGGGGGGGGFFGGGGGGGGGGGGGGGGFFGDGGGGGGGGGGGGGCFGGGGGGGGGGGAFGGGGGGGGGGDGGGGGCFDGGGCFGGGF?FGGEGGGGGGGFGGGGGEGGGGGGFGGGC*2CEFFEGGGCCEEGGGGD5A<FGFCFGGEGGGFG?DEGFFGGGGFGC9D<:4=76?+9CCBFGAFFF=F4<52><B@9C?=FFBBFE(7>
@M04650:207:000000000-C238N:1:1101:24186:8734 1:N:0:19
ACTCCTCGGGAGGCAGCAGTGGGGAATATTGCACAATGGGGGAAACCCTGATGCAGCCATGCCGCGTGAATGAAGAAGGCCTTCGGGTTGTAAAGTTCTTTCGGTGATGAGGAAGGCTTAGGTGTTAATAGCACTTGGGTATGACGTTAGTTACAGAAGAAGCACCGGCTAACTCCGTGCCAGCAGCCGCGGTAATACGGAGGGTGCGAGCGTTAATCGGAATGACTGGGCGTAAAGGGCACGCAGGCGGTGACTTAAGTGAGATGTGAAAGCCCTGGGCTTAACCTAGGAAT
+
GGGGGGGGGGGGGGGGGGGGGGGGGGGGGGGGGGGGGGGGGGEFGGGGGGGGGGGGGGGGGGGGGGFGGGGGGGGGGGGGGGGGGGGEGFGGGGGGGGGGGGGGCGGGGGGGGDFGGGGGGGGGGDGGGGGGGGGGGGGGGGGGGGGFGGGGGGGGGGGGGGGGGCGGGGGGGGGGGGGGGGGGGGGGGGGGGGDFGGGGGGGGGGGGDGGGEGGGECGG=9CCE9CFGGGGEGGC:FEGFGFFGGGGFGCGGG>?FFFFGFGGFGGBFFFF47@FFBGFFF4@9?=???FA?
@M04650:207:000000000-C238N:1:1101:12770:8814 1:N:0:19
ACTCCTACGGGAGGCAGCAGTAGGGAATCTTCGGCAATGGACGAAAGTCTGACCGAGCAACGCCGCGTGAGTGAAGAAGGTTTTCGGATCGTAAAACTCTGTTGTTAGAGAAGAACAAGGACGTTAGTAACTGAACGTCCCCTGACGGTATCTAACCAGAAAGCCACGGCTAACTACGTGCCAGCAGCCGCGGTAATACGTAGGTGGCAAGCGTTGTCCGGATTTATTGGGCGTAAAGCGAGCGCAGGCGGTTTCTTAAGTCTGATGTGAAAGCCCCCGGCTCAACCGGGGAGG
+
GGGGGGGGGGGGGGGGGGGGGGGFGGGGGGGGGGGGGGGGGGGGGGEGGGGGGGGGFEGGGGGGGGG:FGGGGGGGGGGGGGGGGGGGGGGGGGGGGGGFGGGGGGGGGGGGGGGGGGFFGGGGGGGGGGGGGGGGGDCFDFGGGGGGGGGGGGGGGGG>F@FDGGGGGGGGGGGGFEFGFCFFFGCFEEGGDGGDC9;F9CFGFGGGGGGGGGGGEGGG53C*C9F9<9C5)15:FGFD>D@EGGGDEGD5CDF?=88*0=CC**:A4BF?*7;F:BGFF07*9FFB9B5(26
@M04650:207:000000000-C238N:1:1101:18457:8825 1:N:0:19
ACTCCTACGGGAGGCAGCAGTGGGGAATATTGCACAATGGGCGCAAGCCTGATGCAGCCATGCCGCGTGTATGAAGAAGGCCTTCGGGTTGTAAAGTACTTTCAGCGGGGAGGAAGGGAGTAAAGTTAATACCTTTGCTCATTGACGTTACCCGCAGAAGAAGCACCGGCTAACTCCGTGCCAGCAGCCGCGGTAATACGGAGGGTGCAAGCGTTAATCGGAATTACTGGGCGTAAAGCGCACGCAGGCGGTTTGTTAAGTCAGATGTGAAATCCCCGGGCTCAACCTGGGAAC
+
GGGGGGGGGGGCEGGGGGGGGGGGGGGGGGGGGGGGGGGCGGGGGGGGGGGGGAFFGGGGGGGGDGGGGGGGGGGGGGGFGGGGGGGDGGCGGGGGGGGGGGGGGGGGGGCGDGCFGGGGGFGGGGGGGGGGGGGGGGGGGGGAFFGGGGGGGGGGGGGGGGGGGGGEGGGGGGG9CEGGEGFGGGGGGGDEEGGDFGGGGGGGDEEEGGGG8EGE>FGGGDDGGGGGGFGFFGGCGGFGEGFFGC39@DGGDD3@59==CB>CFGGFFFF9@6??:>DF>>CFFF8487F??(
@M04650:207:000000000-C238N:1:1101:14774:8835 1:N:0:19
ACTCCTACGGGAGGCAGCAGTGGGGAATATTGCACAATGGGCGCAAGCCTGATGCAGCCATGCCGCGTGTATGAAGAAGGCCTTCGGGTTGTAAAGTACTTTCAGCGGGGAGGAAGGGAGTAAAGTTAATACCTTTGCTCATTGACGTTACCCGCAGAAGAAGCACCGGCTAACTCCGTGCCAGCAGCCGCGGTAATACGGAGGGTGCAAGCGTTAATCGGAATTACTGGGCGTAAAGCGCACGCAGGCGGTTTGTTAAGTCAGATGTGAAATCCCCGGGCTCAACCTGGGAAC
+
GGGGGGGGGGGGGGGGGGGGGGGGGGGGGGGGGGGGGGGGGGGGGGGGGGGGGGGGGGGGGGGGGGGGGGGGGGGGGGGGGGGGGGGGGGGGGGGGGGGGGGGGGGGGGGGGGGGGGGGGGGGGGGGGGGGGGGGGGGGGGGGCFGGGGGGGGGGGGGGGGGGGGGGGGGGGGGGGGGGGGGGGGGFGGGGGGDGGGGGGGGGGGGGGGGGGGEGGGGGGEDGGGFGGGGGGDGDEFGFDFGFFD:DGFGGDG7DFFFFFGFGGFGGFFFFFFFFF?;DBF;GFFFF02@FF?4
@M04650:207:000000000-C238N:1:1101:6108:8838 1:N:0:19
ACTCCTACGGGAGGCAGCAGTGGGGAATATTGCACAATGGGGGAAACCCTGATGCAGCCATGCCGCGTGAATGAAGAAGGCCTTCGGGTTGTAAAGTTCTTTCGGTGATGAGGAAAGCTTAGGTGTTAATAGCACTTGGGTATGACGTTAGTTACAGAAGAAGCACCGGCTAACTCCGTGCCGGCAGCCGCGGTAATACGGAGGGTGCGAGCGTTAATCGGAATGACTGGGCGTAAAGCGCACGCAGGCGGTTTGTTAAGTCAGATGTGAAATCCCCGGGCTCAACCTGGGAAC
+
GGGGGGGGGGGGGGGGGGGGGGGGGGGGGGGGGGGGGGGGGGGGGGFGGGGGGGGGGGGGGGGGGGGGGGGGGGGGGGGGGGGGGGGGGGGGGGFFGGGGGGFGGEGGGFAFGCDFGGGEGGF?FGEGDGGGGGGGGGGGGGG<FFEGGGGGGFFGGGGFGGGGGGGGGGGGGGGGGDGGGE8EGGGGEGGGGGGDGGGGGEGGGGGGD=:CEEGGCFFGGGEGEGGGGGGEEGGGGD?D:5>DGDDGFGGGCC3>?64=FF7C**0.@=F?FF6?07DEFF9**)58<FF03(
@M04650:207:000000000-C238N:1:1101:24475:8841 1:N:0:19
ACTCCTACGGGAGGCAGCAGTGGGGAATATTGCACAATGGGCGCAAGCCTGATGCAGCCATGCCGCGTGTATGAAGAAGGCCTTCGGGTTGTAAAGTACTTTCAGCGGGGAGGAAGGGAGTAAAGTTAATACCTTTGCTCATTGACGTTACCCGCAGAAGAAGCACCGGCTAACTCCGTGCCAGCAGCCGCGGTAATACGGAGGGTGCAAGCGTTAATCGGAATTACTGGGCGTAAAGCGCACGCAGGCGGTTTGTTAAGTCAGATGTGAAATCCCCGGGCTCAACCTGGGAAC
+
GGGGGGGGGGGGGGGGGGGGGFGGGGGGGGGGGGGGGGGGGGGGGGGGGGGGGGGGGGGGGGGGGGGDEGGGGGGGGGGGGGGGGGGGGGGGGGGGGGGGFGGGGGGGGGGGGGGGGGGGGGGGGGGGGGGGGGGGGGGGGGGGGGGGGGGGGGGGGGGGGGGGGGGGGGGGGGGGGGGGGGGGGGGGGGGGGGGDFFGGGGGGGGGGGGGGGEGDGFGGDGGGGGGGGGGFFGGGGGFGFGFFGGG35DG5CGGFFFFFGFCC?FGFFFFFFFFFFF5:DFFFFFF:F4><:(
@M04650:207:000000000-C238N:1:1101:6059:8851 1:N:0:19
ACTCCTACGGGAGGCAGCAGTGGGGAATATTGCACAATGGGCGCAAGCCTGATGCAGCCATGCCGCGTGTATGAAGAAGGCCTTCGGGTTGTAAAGTACTTTCAGCGGGGAGGAAGGGAGTAAAGTTAATACCTTTGCTCATTGACGTTACCCGCAGAAGAAGCACCGGCTAACTCCGTGCCAGCAGCCGCGGTAATACGGAGGGTGCAAGCGTTAATCGGAATTACTGGGCGTAAAGCGCACGCAGGCGGTTTGTTAAGTCAGATGTGAAATCCCCGGGCTCAACCTGGGAAC
+
GGGGGGGGGGGGGGGGGGGGGGGGGGGFGGGGGGGGGGG9FFGGGGEGGGFGGGGGGGGGGGGGGGGGGEGG9F,EFGGGGGGGGFGECFGGGGGGGGGGGFCG,BCFEGGGGGFGGGABFGCFGGGDFGGGGGGFGGFGGGGGGGGGGGGDGGGDEEGGGGGGGGGGGGGGCGFGGGGGGGDGGFCDFEEEGGGGFGGGGE5CDGEGFGFGCE>EFGGGGGCFEGGFCFGGBED>DC?DEGFFGGGGECC7CCDFFFFFGF=>47DAFF??7=/9:6DFB>GFFFF??F>:?1
@M04650:207:000000000-C238N:1:1101:24626:8859 1:N:0:19
ACTCCTACGGGAGGCAGCAGTGGGGAATATTGCACAATGGGCGCAAGCCTGATGCAGCCATGCCGCGTGTATGAAGAAGGCCTTCGGGTTGTAAAGTACTTTCAGCGGGGAGGAAGGGAGTAAAGTTAATACCTTTGCTCATTGACGTTACCCGCAGAAGAAGCACCGGCTAACTCCGTGCCAGCAGCCGCGGTAATACGGAGGGTGCAAGCGTTAATCGGAATTACTGGGCGTAAAGCGCACGCAGGCGGTTTGTTAAGTCAGATGTGAAATCCCCGGGCTCAACCTGGGAAC
+
GGGGGGGGGGGGGGGGGGGGGGGGGGGG@EFEFGGGGGGGGGGGGGGGGGGGGGGFFGGGGGGGGGGGGGGGGGGGGGGGC@FGGGGFG7FGGGGGGFGGGGGFAEFGEGFGGGG8EEGCFDFAFFECGGG=BFGGDFFGFCGFGGG@FGGAEEG@7CADFFGF87CGGGGEGGGGGEFEGFGGGGGGGGGGGGDGGGGGGGECC;EEGGFFGGGGCGFGCGCGGGGGC45FFEDGGG?DEDEFDGDCDGG39/57?F*6CF*?@F>4=FFFFF?FB>G359>?FF>:?F>?:-
@M04650:207:000000000-C238N:1:1101:5882:8869 1:N:0:19
ACTCCTACGGGAGGCAGCAGTGGGGAATATTGCACAATGGGCGCAAGCCTGATGCAGCCATGCCGCGTGTATGAAGAAGGCCTTCGGGTTGTAAAGTACTTTCAGCGGGGAGGAAGGGAGTAAAGTTAATACCTTTGCTCATTGACGTTACCCGCAGAAGAAGCACCGGCTAACTCCGTGCCAGCAGCCGCGGTAATACGGAGGGTGCAAGCGTTAATCGGAATTACTGGGCGTAAAGCGCACGCAGGCGGTTTGTTAAGTCAGATGTGAAATCCCCGGGCTCAACCTGGGAAC
+
GGGGGGGGGGGGGGGGGGGGGGGGGFGGGGGGGFGGGGGFGGGGGGGGGGGGGCGGGGGGFGGFFGGGG7FGGDGGGFG8AAFGF=F:FGGG?FGGBBBE@EF9EGGGGGFEFCGC=F8BCAFAF,DACD<=FCFECCFGGFG9,@:CCFCFCC<FG@CFFD>>:<EG@C*=FCCGGEG:CFCCC*<+43C88BCG9CCE5?E8CE5*00<*8/;8EGCC/3;:8FEEF4C:):3EF7*)7<>5>9DD>DDCC*577=*909>D40C64=B7@*9614CBD1*9*00((071:(
@M04650:207:000000000-C238N:1:1101:13987:8875 1:N:0:19
ACTCCTACGGGAGGCAGCAGTGGGGAATATTGCACAATGGGCGCAAGCCTGATGCAGCCATGCCGCGTGTATGAAGAAGGCCTTCGGGTTGTAAAGTACTTTCAGCGGGGAGGAAGGGAGTAAAGTTAATACCTTTGCTCATTGACGTTACCCGCAGAAGAAGCACCGGCTAACTCCGTGCCAGCAGCCGCGGTAATACGGAGGGTGCAAGCGTTAATCGGAATTACTGGGCGTAAAGCGCACGCAGGCGGTTTGTTAAGTCAGATGTGAAATCCCCGGGCTCAACCTGGGAAC
+
GGGGGGGGGGGGGGGGGGGGGGGGGGGGGGGGGGGGGGGGGGGGGGGGGGGGGGGGGGGGGGGGGGGGGGGGGGGGGFGGGGGGGGGFEGGGGGGGGGGGGGGGGGG>EGGGGGGGGGGGGGFFGGGGGGCGGGGGGGGFDFCFGGGGGGGFGGGGGGFGFGGGGGFGEEGGGGFGGGGGGGGGFFGGGGGGDEGGGFGGGGGGGGCEFG?FGCGGGGGGEGG5ECFFFFGGFGCC<FFGFGE5D5DDFGG9CGGFFFFFGF>FF77:=FFFFF@FF97>D>GFFFF?<FFFB0
@M04650:207:000000000-C238N:1:1101:6411:8904 1:N:0:19
ACTCCTACGGGAGGCAGCAGTGGGGAATATTGCACAATGGGCGCAAGCCTGATGCAGCCATGCCGCGTGTATGAAGAAGGCCTTCGGGTTGTAAAGTACTTTCAGCGGGGAGGAAGGGAGTAAAGTTAATACCTTTGCTCATTGACGTTACCCGCAGAAGAAGCACCGGCTAACTCCGTGCCAGCAGCCGCGGTAATACGGAGGGTGCGAGCGTTCATCGGAATGACTGGGCGTAAAGGGCACGCAGGCGGTGACTGAAGGGAGATGTGAAAGCCCTGGGCTTAACCTAGGAAT
+
GGGGGGGGGGGDGGGGGGGGFGGGGGGGGGGGGFGGGGGCFGGGGGGGGGGDFEGCFGGGGCGGGGG@FGGGFGGGFGGGFFFGGGGGGGGGGFFGGFGGGGGGGGEDEDGDGG,=CG?@@DDCDFFFEGGGGGAFGGGGCFFCEGEEGGGFFFGFGEGGG?CGFFF@FGGGGGGGGCGCCGGGGGGFCEEEGGGEGGGGGCCCCEGG**>EDGE*<*:F*5/:?CFGG:EFFGC5>CFGFFEFGGCCEGG3<7<?*9**+)*95<FAFB=7FFFF?0CFF?F?*9FF:?@?).
@M04650:207:000000000-C238N:1:1101:19461:8904 1:N:0:19
ACTCCTACGGGAGGCAGCAGTGGGGAATATTGCACAATGGGCGCAAGCCTGATGCAGCCATGCCGCGTGTATGAAGAAGGCCTTCGGGTTGTAAAGTACTTTCAGCGGGGAGGAAGGGAGTAAAGTTAATACCTTTGCTCATTGACGTTACCCGCAGAAGAAGCACCGGCTAACTCCGTGCCAGCAGCCGCGGTAATACGGAGGGTGCAAGCGTTAATCGGAATTACTGGGCGTAAAGCGCACGCAGGCGGTTTGTTAAGTCAGATGTGAAATCCACGGGCTCAACCTGGGAAC
+
GGGGGGGGGGGGGGGGGGGGGGGGGGGFGGGGGGGGGGGGGGGEGGGGGGGGGGGGGFGGGGGGGGGGGGGGGGGGGGGGGGGGGGGGGGGGGGGGGGGG<FFGFGEGGGGGGGGGGG@@FEDGGEFGGFF<BFFGGGGGGGGGGGG:CFGFF>FGGCGGGGFGGGGGGGGGGFECCGFFEGGGGGGGGDGEG8CGFFGGEEGGGCGGGGGFG5EGGGGGGGGGGGFG?CFDEEGGFFFG>CDFG<DGFGG<5CGFFFFBCFGGBFFFFFF447?*4:9<@1CFFF@(8FFFF(
@M04650:207:000000000-C238N:1:1101:21821:8914 1:N:0:19
ACTCCTACGGGAGGCAGCAGTGGGGAATATTGCACAATGGGCGCAAGCCTGATGCAGCCATGCCGCGTGTATGAAGAAGGCCTTCGGGTTGTAAAGTACTTTCAGCGGGGAGGAAGGGAGTAAAGTTAATACCTTTGCTCATTGACGTTACCCGCAGAAGAAGCACCGGCTAACTCCGTGCCAGCAGCCGCGGTAATACGGAGGGTGCAAGCGTTAATCGGAATTACTGGGCGTAAAGCGCACGCAGGCGGTTTGTTAAGTCAGATGTGAAATCCCCGGGCTCAACCTGGGAAC
+
GGGGGGGGGGGGGGGGGGGGGGGGGGGGGGGGGGGGGGGGGGGGGGGGGGGGGGGGGGGGGGGGGGGGGGGGGGGGGGGGGGGGGGGGGGGGGGGGGGGGGGGGGGGGGGGGGGGGGGGGGGGGGFGFGGGGGGGGGGCFGGGGGGGGGFGGGGGGGGGGGGGFGGGGGGEGGGGCFGGGGGGGGGGGGGEGGCGGCGGGDGGGGGGGGGGGGGGGGGFGGGGGCGFGGGFFFGGEGGFGFGFFGGGGFGGDD*9)849??FFGFGGFFFFFFB:@09)<@(9?FFFBFF><B(
@M04650:207:000000000-C238N:1:1101:12422:8915 1:N:0:19
ACTCCTACGGGAGGCAGCAGTAGGGAATTTTTCACAATGGGCGAAAGCCTGATGGAGCAATGCCGCGTGAATGATGAAGGTCTTATCGATTGTAAAATTCTTTTATTTGGGAAGAAAAGTTGGATTAGGAAATGAATCTAACCTGACGGTACCATTTGAATAAGTATCGGCTAACTATGTGCCAGCAGCCGCGGTAATACATAGGAGGCAAGCGTTATCCGGATTTACTGGGCGTCAAACGAGCGCGGGTGGGTTAGTAAGTCTGGTGTTAAAGGCAGTAACTTAACTATTGTT
+
F<FFGGGF,CF;FGGGGGGGGGGFDDDFGGGGGGGGGGGGFGEGGG:EGGGGFGFCFFFCEFFFEFGG:CCF9<D<CCF@EFGGDG9<=CF<FFF9FGFFGGGGGFFGGFEG<FEDF,,:CEC<?E<F,5:9AEFFGFGGGGGGC<F=F+<BF9?<D,A<C;>FFGDFCBF=>FG;,E9@5;EBF86BCEGD:E*B>B,D,2DE@,,*B*,=CEEGGGF@*9*=8C9FGGC*;:C5CC7FE):>5DC:5D:)79DF486@C=FCF4C?@)*1***.3391*.:@9*=A4*84>-
@M04650:207:000000000-C238N:1:1101:20830:8940 1:N:0:19
ACTCCTACGGGAGGCAGCAGTAGGGAATCTTCGGCAATGGACGAAAGTCTGACCGAGCAACGCCGCGTGAGTGAAGAAGGTTTTCGGATCGTAAAACTCTGTTGTTAGAGAAGAACAAGGACGTTAGTAACTGAACGTCCCCTGACGGTATCTAACCAGAAAGCCACGGCTAACTACGTGCCAGCAGCCGCGGTAATACGTAGGTGGCAAGCGTTGTCCGGATTTATTGGGCGTAAAGCGAGCGCAGGCGGTTTCTTAAGTCTGATGTGAAAGCCCCCGGCTCAACCGGGGAGG
+
GGGGGGGGGGGGGGGGGGGGGGGGGGGGGGGGGGGGGGGGGGGGGGGGGGGGGGGGGGGGGGGGGGGGGGGGGGGGGGGGFFFGGGDGDGGGGGGGGGGGGGGGGGGGGGGGGGGGGGGGGGGGGGEGGGGGGGFGGGGGGGG7FGGGGGGGGGGGDGGGGFGGFGGGGGGGFGGFGGGDFGGFF8BGGGGGGGGGGGGGGGGDFGGGGCGGGGGGGGGDGDEEFC7FFFFFFGGEGGFG55B@<<CD@9D<<DFFFFFFE/*:1>CBFFFF=?:FFB:BF1946@>>9:EBFF
@M04650:207:000000000-C238N:1:1101:6712:9000 1:N:0:19
ACTCCTACGGGAGGCAGCAGTAGGGAATCTTCGGCAATGGACGAAAGTCTGACCGAGCAACGCCGCGTGAGTGAAGAAGGTTTTCGGATCGTAAAACTCTGTTGTTAGAGAAGAACAAGTAGGAGAGTAACTGCTCTTACCTTGACGGTATCTAACCAGAAAGCCACGGCTAACTACGTGCCAGCAGCCGCGGTAATACGTAGGTGGCAAGCGTTGTCCGTATTGATTGGGCGTAACGCGCGCGCAGGCGGTCTTTTAAGTCTGATGGAAAAGCCCCCGGCCCAACAGGGGAGG
+
EFGGFDGGGEEBFGGDC>EFFG9FCG@EFFGFGDGECGGGFDCFEFECFGGGDGGG@@FFFG7FCDG=FFEFGFFDFFFC4EFFFFDC+@F,FFFED?DAF9EFGDFFEFGFGFADG8,,5,FF8,8BCFGFGGDGGGFGGA=CFDCG:@<,DCECCCGCFGFFFFFGGGGEFCCCC725DFFGFGCC,8CEBC=>CEGC+5*4?CF**3C5=:>CEGGG**2++<9C:5@FEGGG**8>3D:>3))9)97177C=?*6@?4>CF**))118?)))(455:())07.8:@)-49
@M04650:207:000000000-C238N:1:1101:26921:9000 1:N:0:19
ACTCCTACGGGAGGCAGCAGTGGGGAATATTGCACAATGGGCGCAAGCCTGATGCAGCCATGCCGCGTGTATGAAGAAGGCCTTCGGGTTGTAAAGTACTTTCAGCGGGGAGGAAGGGAGTAAAGTTAATACCTTTGCTCATTGACGTTAACCGCAGAAGAAGCACCGGCTAACTCCGTGCCAGCAGCCGCGGTAATACGGAGGGTGCGAGCGTTAATCGGAATGACTGGGCGTAAAGGGGACGCAGGCGGTGACTGAAGTGAGATGTGAAAGCCATGGGCTTAACCTAGGAA
+
FFGGGGGGGGCFGGEGGEGGFFGGEFGGGGGEFFGFAFD<CFG7FEFFGEFFGGGGG<,C@FEGGGGGGG@FGFGAEEEC,CDFGGGGGGCFGGFGAFGGGGGGGGCFCDEGGGGF7:FBCC<9FBDEDGDFF,3EFFEFGCCCC<>3+@3D7>7>EGDCGFDFCF,FGCC:FA;?<C1<;CC<CF*+;C81::EB>C;>8EC8>8CE>7EGG/18:>FCED*:<C?CC4;=;EC55C*9)9.8))>DEGG<5**/*0793?>C6?:)9B6**)7.-)9)549?FF?234))5
@M04650:207:000000000-C238N:1:1101:5914:9017 1:N:0:19
ACTCCTACGGGAGGCAGCGGTAGGGAATCTTCGGCAATGGACGAAAGTCTAACCGAGCAACGCCGCGTGAGTGAAGAAGGTTTTCGGAGCGTAACACTCTGTTGTTAGAGAAGAACAAGGACGTTAGTAACTGAACGTCCCATGACGGTATCTAACCAGAAAGCCACGGCTAACTACGTTCCAGCAGCCGCGGTAATACGTAGGTTGCAAGCGTTGTCCGGATTTATTGGGCGTAAAGCGAGCGCAAGCGGTTTCTTAAGTATGATGTGAAAGCCCCCGGCTCAACCAGGGAGG
+
F8,CCFG?@,C;FECE@,++BFFC@<6,CCEGCGDFCEGGGGGGGC@FGGFC<FGFGG@EFFCE76@FGGGGA9CF9F8,<AE<ECF7+@FFFE:FFGFD?BE?FFG9E,A33BFACDF8FF@>3<FG9<FGCCCF8FC@F,@,=FEGGGGGGGGGG9BC>D7>8<EF**5>7<CCE8<:7BFGFGF,B1=E5*:*BF+=BF57>+3;?9:=5CE*::CGD**/<?F9CF8=B*/CF:BDE<))5)))77C57**99/9BG*::*:*.67?FFFF@02>7:;DFF?F(.5)(-(
@M04650:207:000000000-C238N:1:1101:18161:9041 1:N:0:19
ACTCCTACGGGAGGCAGCAGTGGGGAATATTGCACAATGGGGGAAACCCTGATGCAGCCATGCCGCGTGAATGAAGAAGGCCTTCGGGTTGTAAAGTTCTTTCGGTGATGAGGAAAGCTTAGGTGTTAATAGCACTTGGGTATGACGTTAGTTACAGAAGAAGCACCGGCTAACTCCGTGCCAGCAGCCGCGGTAATACGGAGGGTGCGAGCGTTAATCGGAATGACTGGGCGTAAAGGGCACGCAGGCGGTGACTTAAGTGAGATGTGAAAGCCCTGGGCTTAACCTAGGAAT
+
GGGGGGGGGGGGGGGGGGGGGGGGGGGGGGGGGGGGGGGGGGGGGGGGGGGGGGGGGGGGGGGGGGGGGGGGGGGGGGGGGGGGGGGGGGGGGGGGGGGGGGGGGGGGGGGGGGGGGGGGGGGGGFGGGGGGGGGGGGGGCFGGGGGGGGGGGGGGGGGGGGGGGGGGGGGGGGGGGGGGGGGGGGGGGGGGGGGGGGGGGGGGGGGGGGGGGGGEFGGGGGEGGGGGGGGGFGGGGGFGFGFF3CG:)7CGDGFF?F6@97CF4CGBFFFFFF4>?FDFF:FFFFF>FFFFD)
@M04650:207:000000000-C238N:1:1101:26911:9061 1:N:0:19
ACTCCTACGGGAGGCAGCAGTAGGGAATCTTCGGCAATGGACGAAAGTCTGACCGAGCAACGCCGCGTGAGTGAAGAAGGTTTTCGGATCGTAAAACTCTGTTGTTAGAGAAGAACAAGTGGGAGAGTAACTGCTCCCGCCTTGACGGTATCTAACCAGAAAGCCACGGCTAACTACGTGCCAGCAGCCGCGGTAATACGTAGGTGGCAAGCGTTGTCCGGATTTATTGGGCGTAAAGCGAGCGCAGGCGGTTTCTTAAGTCTGATGTGAAAGCCCCCGGCTCAACCGGGGAGG
+
GGGGGGGGGGDFGGGGGGGGGGGGGGGGGGGGFGGGGGGGGGGGGGGGGGGGGGGGGGGGGGGGGGGGGGEGGGGGGGGGFGGGGGGGGGGGGGGGGGGGGGGGGGGGGFGGFGGGGGGGGFGGGGGGGGGFFGGGFFEGGGGGGGGGGGGGGGGGGGGGGGGGGGGEGGGGGG;EG@GGFFGCF6,8ECEGEEGGGGGGGGGGGFGFGCEGGEGGGGGGG5?=FGF<FGGGFGGG<>BCB9:;73)9@CD5CDGFFF4=G4DGF7C9**99@F))4>GE>(5=FFF968>B0;
@M04650:207:000000000-C238N:1:1101:21993:9063 1:N:0:19
ACTCCTACGGGAGGCAGCAGTAGGGAATTTTTCACAATGGGCGAAAGCCTGATGGAGCAATGCCGCGTGAATGATGAAGGTCTTATAGATTGTAAAATTCTTTTATTTGGGAAGAAAAGTTGGATTAGGAAATGAATCTAACCTGACGGTACCATTTGAATAAGTATCGGCTAACTATGTGCCAGCAGCCGCGGTAATACATAGGATGCAAGCGTTATCCGGATTTACTGGGCGTAAAACGAGCGCGGGTGGGTTAGTAAGTCTGGTGTTAAATGCAGTAGCTTAACTATTGT
+
GGGGGGGGGGGGGGGGGGGGGGGGGGGGGGGGGGGGGGGGGGGGGGGGGGGGGGGGGGGGGGGGGGGGGGGGGGGGGGGGGGGGGG9FGGGGGGGGGGGGGGGGGGGGGGGFFGFGGGGGGGGGGGGGGGGGGGGGGGGGGGGGGGGGGGGGGGGGGGGGFGGCGGGGEGGFGGGGGGGGFGFGGGGGGGGGGGEGDGGGGCFGGGGGGGGGGGGECF>GGGGGGGGGGGGCFGGGGGFGFGFFGGGGEGGGGGGFFFFFGFGGFGGBFEFFFFFF>>FFF9CFFFFAD@?<4
@M04650:207:000000000-C238N:1:1101:28517:9072 1:N:0:19
ACTCCTACGGGAGGCAGCAGTAGGGAATCTTCGGCAATGGACGAAAGTCTGACCGAGCAACGCCGCGTGAGTGAAGAAGGTTTTCGGATCGTAAAACTCTGTTGTTAGAGAAGAACAAGGACGTTAGTAACTGAACGTCCCCTGACGGTATCTAACCAGAAAGCCACGGCTAACTACGTGCCAGCAGCCGCGGTAATACGTAGGTGGCAAGCGTTGTCCGGATGTATTGGGCGTAAAGCGAGCGCAGGCGGTTTCTTAAGTCTGATGTGAAAGCCCCCGGCTCAACCGGGGCGG
+
GGFFGGGGFFCGGGGGDFGGGGGGG@FCFGGGGDGCEEFFGGGD@B@FGGGFFCCG+CFEGCGGGGEGGGGGFGGGGG,EA?FFGGC@FEGGGGGFEFGGFGGCGGGGFCF8=FEEFGF,=FF>=FEB<DGGGGGGGGG7FDCDECGGGFGGGCFCGF7<>DEGCEGEGGGGGGGGGCGFCFGFGF,:C5C7:ECEF?C53:=EC?CFGC*C=C5*1?DGCDE*<9A?FFCCDEGGG>F).7@3<DDC>CC>)1:=FFFFGFFC*:D<4@?FFF)5,3D>EFG4?:>>055(-9
@M04650:207:000000000-C238N:1:1101:23840:9107 1:N:0:19
ACTCCTACGGGAGGCAGCAGTGGGGAATATTGCGCAATGGGCGAAAGCCTGACGCAGCGACGCCGCGTGTGGGATGACGGCCTTCGGGTTGTAAACCACTGTCGGAAGGGACGAATGCCCCGCAAGGGGAGTGACGGTACCTTCAAAGGAAGCACCGGCTAACTCTGTGCCAGCAGCCGCGGTAATACAGAGGGTGCGAGCGTTTTCCGGAATCACTGGGCGTAAAGGGCGCGTAGGCGGCCTGCTAAGTAGGGGGTGAAATCCTGCGGCTCAACCGCAGGGCTGCCGTCGA
+
GGGGGGGGGGGGGGGGGGGGGFGGGGEGDGGFGEGGGGGGGGGGGGGCFFGGEEFGGGGGGGGGGGGGG:F:FGGGGGGGGGGGGGGGG7FGGGGCFGGGGG<F=CFGGGGGGGG<8<<CF>:F:<F7FF1CD,DGGGGGGGGFG,@F7CCC7F7F@7<*FG:?BC?>FG,>?F9+=*<C*/88*0+<+<@CFC;CC5*::EEE**0<8EG=E00+<>4D8D:5;C+<CCGGFGGC>C3CE))7***2/2:2*573>DF?CFDC?:*,8:)0=*0;6>D)<1D>@D>(45),
@M04650:207:000000000-C238N:1:1101:6516:9108 1:N:0:19
ACTCCTACGGGAGGCAGCAGTGGGGAATATTGCACAATGGGCGCAAGCCTGATGCAGCCATGCCGCGTGTATGAAGAAGGCCTTCGGGTTGTAAAGTACTTTCAGCGGGGAGGAAGGGAGTAAAGTTAATACCTTTGCTCATTGACGTTACCCGCAGAAGAAGCACCGGCTAACTCCGTGCCAGCAGCCGCGGTAATACGGAGGGTGCAAGCGTTAATCGGAATTACTGGGCGTAAAGCGCACGCAGGCGGTTTGTTAAGTCAGATGTGAAATCCCCGGGCTCAACCTGGGAAC
+
GGGGGGGGGGGGGGGGGGGGGGGGGGGGGGGGGGGGGGGGGGGGGGGFGGGGGGGGGGGGGGGGGGGCFGFGFGGGGGGGGGGGGGGGGGGGGGGGGGGGGGGFGGGGGGGGGGGGGGGGGGFAFGGGFFCDBFGGAFFGGGGGGGGGGGGGFGGGGGGGFFGGGFCGGGGGGCEFGGGCEGGGGGFGGDGGGGGGGGGGGGEDGGGGGGGGGGG5FFGGED8CCFGGGGGG)>)*1:6<)/8:37CDDGG7DDDF5?=F?FFF42*6@4=9?FF?B9D556DFFFFBBFFF?(
@M04650:207:000000000-C238N:1:1101:18578:9133 1:N:0:19
ACTCCTACGGGAGGCAGCAGTGGGGAATATTGCACAATGGGCGCAAGCCTGATGCAGCCATGCCGCGTGTATGAAGAAGGCCTTCGGGTTGTAAAGTACTTTCAGCGGGGAGGAAGGGAGTAAAGTTAATACCTTTGCTCATTGACGTTACCCGCAGAAGAAGCACCGGCTAACTCCGTGCCAGCAGCCGCGGTAATACGGAGGGTGCAAGCGTTAATCGGAATTACTGGGCGTAAAGCGCACGCAGGCGGTTTGTTAAGTCAGATGTGAAATCCCCGGGCTCAACCTGGGAAC
+
GGGGGGGGGGGGGGGGGGGGGGGGGGGGGGGGGGGGGGGGGGGGGGGGGGGGGGGGGGGGGGGGGGGGGGGGGGGGGGGGGGGGGGGGGGGGGGGGGGGGGGGGGGGGGGGGGGGGGGGGGGGGGGGGGGGGGGGGGGGGGGGGGGGGGGGGGGGCGGGGGGGGGGGGGGGGGGGGGGGGGGGGGGGGGGGGGGGGGGFGGCEEEGGGGGGGGCGGGGGFGGDGGGGGGGGGFGGECFFGFGFDG:<DFGGGGGG@FFFFFFFGFGGFFFF?F?F4<FGDD>C??FFBB5FFF4
@M04650:207:000000000-C238N:1:1101:12601:9137 1:N:0:19
ACTCCTACGGGAGGCAGCAGTAGGGAATCTTCGGCAATGGACGAAAGTCTGACCGAGCAACGCCGCGTGAGTGAAGAAGTTTTTCGGATCGTAAAACTCTGTTGTTAGAGAAGAACAAGGACGTTAGTAACTGAACGTCCCCTGACGGTATCTAACCAGAAAGCCACGGCTAACTACGTGCCAGCAGCCGCGGTAATACGTAGGTGGCAAGCGTTGTCCGTATTTATTGGGCGTAAAGCGAGCGCAGGCGGTTTCTTAAGTCTGATGTGAAAGCCCCCGGCTCAACCGGGGTGG
+
GGGGGGGGGGGGGGGGGGGGGGGGGGGGGGGGGDGGGGGGCFGGECFFFGGGGGGDGGGGGG>FGGGGGGGGGGGGGGG5FGGGGEDGGEGGFGGGGGGFEFGGGGGGGGCGCCEFFGGGFG7BFCCFCFDFAFGGGGFECEGG?FEEFFGGGGCCFGC@FCEGGCFCF7<C,<EFG>FCECF87CCCCE:C5C7CG?FCCGG7CF5F8CCFGGEEEG*>*9;6E9CG+75CDGCCCFF355@F37D7>3CDGGGFF?**367047:64=79F?)0(-97>(96*05693)(-4
@M04650:207:000000000-C238N:1:1101:8131:9138 1:N:0:19
ACTCCTACGGGAGGCAGCAGTGGGGAATCTTGCGCAATGGGCGAAAGCCTGACGCAGCGACGCCGCGTGAGGGATGACGGCCTTCGGGTTGTAAACCTCTTTCAGCTCCGACGAAGCGAGAGTGACGGTAGGAGCAGAAGAAGCACCGGCCAACTACGTGCCAGCAGCCGCGGTAATACGTAGGGTGCAAGCGTTGTCCGGAATTATTGGGCGTAAAGAGCTCGTAGGCGGTCTGTCGCGGCGGCTGGGAAAACTCGGGGCTCAACCCCGAGCTTGCAGGCGATACGGGTAGGG
+
FGGGGGEGGGGCFEGGGG?FGGGGGGGGGGGGGFGGGGGGGGGGEGGG@,CEFEGGGGFGFEGGGGGGGGGGGGDEGFGGDF7,CFGG8CF@DFGGGGGGG9DDAB?BDFGECFC<@CEGDFCGGGGGC:FGFG7CFEFGGGGFF:C<CEEGGGGGGGGBF7CFBFGGGGGGCCCE+<<C99@CE;;2+<@8C*;CEFFEG>?*<?9FGEGEG58E=CCFFDCCEEGGFCG5>=5<:7>C))7@:)9*.*9<DCC/7)<;*)12?7F6BBB5)09<<2=).4)5..<?6)08:3
@M04650:207:000000000-C238N:1:1101:13902:9170 1:N:0:19
ACTCCTACGGGAGGCAGCAGTGGGGAATATTGCACAATGGGGGAAACCCTGATGCAGCCATGCCGCGTGAATGAAGAAGGCCTTCGGGTTGTAAAGTTCTTTCGGTGATGAGGAAAGCTTAGGTGTTAATAGCACTTGGGTATGACGTTAGTTACAGAAGAAGCACCGGCTAACTCCGTGCCAGCAGCCGCGGTAATACGGAGGGTGCGAGCGTTAATCGGAATGACTGGGCGTAAAGGGCACGCAGGCGGTGACTTAAGTGAGATGTGAAAGCCCTGGGCTTAACCTAGGAAT
+
GGGGGGGGGGGGGEGGEGFFEFGGGFDGFGEFFFGGFDGGGGEGGGGGGFEEFGGGDDFDFGGGE@=CFEGGGEF?FGGGGGGCDGGGGD:CFGA?A<<FGGGGGGGFGGGGGGEFEFG9AEE,CFFFGFGFCFEFFFF?CFDECFFCGCCAFFGGGFFGFGGGGGGED@FECBFCFGGFGGGGGGGGFGECEG8EEEFGC8EGG>EGEGGCEGGEG7>CE*;=FFDGDCGFDEGE<>?*)9>@<5DG>D5>DCC4/@FFC7C==FFFFFFFF4FF065:)(196@?)56?7A)
@M04650:207:000000000-C238N:1:1101:17087:9209 1:N:0:19
ACTCCTACGGGAGGCAGCAGTGGGGAATATTGCACAATGGGCGCAAGCCTGATGCAGCCATGCCGCGTGTATGAAGAAGGCCTTCGGGTTGTAAAGTACTTTCAGCGGGGAGGAAGGGGTTAAGGTTAATAACCTTAGCCATTGACGTTACCCGCAGAAGAAGCACCGGCTAACTCCGTGCCAGCAGCCGCGGTAATACGGAGGGTGCGAGCGTTAATCGGAATGACTGGGCGTAAAGGGCACGCAGGCGGTGACTTAAGTGAGATGTGAAAGCCCTGGGCTTAACCTAGGAAT
+
GGGGGGGGGGGGGGGGGGGGGGGGGGGGGGGGGGGGGGGGGGGGGGGGGGGGGGGGGGGGGGGGGGGGGGGGGGGGGGGGGGGGGGGGGGGGGGGGGGGGGGGGGGGGGGGGGGGGGGGGGGGGGGGGGGGGGGGGGGGGGGGGGGGGGGGGGGGGGGGGGGGGGGGGGGGGGGCGGGGGGGGGGGGGGGGGGGGGGGGGGGGGDEGGGGGGGGGGGGGGDDEGGGGGGGGGFGGGGGFG3CDFCGGG>GGC53<FFFFFGFGGFFGFFFFFF?FFB?DFF?GFFFF28FFD<)
@M04650:207:000000000-C238N:1:1101:15200:9255 1:N:0:19
ACTCCTACGGGAGGCAGCAGTGGGGAATATTGCACAATGGGGGAAACTCTGATGCAGCCATGCCGCGTGAATGAAGAAGGCCTTCGGGTTGTAAAGTTCTTTCGGTGATGAGGAAAGCTTAGGTGTTAATAGCACTTGGGTATGACGTTAGTTACAGAAGAAGCACCGGCTAACTCCGTGCCAGCAGCCGCGGTAATACGGAGGGTGCGAGCGTTAATCGGAATTACTGGGCGTAAAGGGCACGCAGGCGGTGACTTAAGTGAGATGGGAAAGCCCTGGGCTTAACCTAGGA
+
FFGGGGGGGGEGGEGGGGGGGFGGGGGGGGGDGAFFGGGG?@FGGG<,EFAA<<@FFG?FAFGGGGDGGGGGGGFCCFGGGFGGFDF7C,@?EEFGEEFGCFCEDFC<,CFFGGG<8=?<AAE5C5+5CEGGGDFF8C838?C8;<33A<CD<,,:,3@>FGDF8FDCF8:@FC,9,:DFGGCGGGGGG5;>C8:BC@;8BE=EEEGE=57=52=EF>CFC*;C+3:ACFGC5:C:CF?DF<E359)9>5D)9*9=F*66+877@>7))8787<>3:0*05(/)97B2(6?7
@M04650:207:000000000-C238N:1:1101:23775:9261 1:N:0:19
ACTCCTACGGGAGGCAGCAGTAGGGAATCTTCCGCAATGGACGAAAGTCTGACGGAGCAACGCCGCGTGAGTGAAGAAGGTTTTCGGATCGTAAAACTCTGTTGTTAAAGAAGAACAAGGATGAGAGTAACTGCTCATCCCCTGACGGTATTTAACCAGAAAGCCACGGCTAACTACGTGCCAGCAGCCGCGGTAATACGTAGGTGGCAAGCGTTGTCCGGATTTATTGGGCGTAAAGCGAGCGCAGGCGGTTCTTTAAGTCTGATGTGAAAGCCCCCGGCTCAACCTGGGGGG
+
GGGGGGGGGGGGGGGGGGGGGGGGGGGGGGGGGGGGGGGGGGGGGGGGCGGGGGGGGGGGGGGGGGGGGDGGGGGGGGGG8EGGGGGGGGGGGGGGFGGGGGGGGGGFGGGGGGGGGGGGEFGGGGGGGGGGFFGDGGFAFGGGGGGGGGGCGGGGGGGFFDFGGGGGFGGGGGGFDEGGGGGGGGGGGGGGGGGGGGGGGGCDGGGGG65CCEGGGFGD89CEGCFEGG=FFGDEGGFGEDFEGGGGB<D<CC>F6*9BCFGC*C7AF?FFFF@8?FG>E(749F:(4:>((7
@M04650:207:000000000-C238N:1:1101:21832:9266 1:N:0:19
ACTCCTACGGGAGGCAGCAGTGGGGAATCTTGCGCAATGGGCGAAAGCCTGACGCAGCGACGCCGCGTGAGGGATGACGGCCTTCGGGTTGTAAACCTCTTTCAGCTCCGACGAAGCGAGAGTGACGGTAGGAGCAGAAGAAGCACCGGCCAACTACGTGCCAGCAGCCGCGGTAATACGTAGGGTGCAAGCGTTGTCCGGAATTATTGGGCGTAAAGAGCTCGTAGGCGGTCTGTCGCGTCGGCTGTGAAAACTCGGGGCTCAACCCCGAGCTTGCAGTCGATACGGGCAGGG
+
GGGGGGGGGGGGGGGGGGGGGGGGGGGGGGGGGGGGGGGGGGGGGGGGGGGGGGGGGGGGGGGGGGGGGGGGGGGGGGGGGGGGGGGGGGGGGGGGGGGGGGGGGGGGGGGGGGGGGGGGGGGGGGGGCGGGGGGGGGGGGGGGGGGGGGGGGGGGGGGGGGGGGGGGGGGGGGGGGGGGGGGGGGGGGGGGGEGGGGGGGGGGGGGGGGGGGGGGGGGGGGGGGGGGGGGGFGGGGGFGEGFFGGGGFGGFGFGFFFFFGBFGFGGFFFFFFFFFB?GFFFGBFFFFFD344(
@M04650:207:000000000-C238N:1:1101:24735:9272 1:N:0:19
ACTCCTACGGGAGGCAGCAGTGGGGAATCTTGCGCAATGGGCGAAAGCCTGACGCAGCGACGCCGCGTGAGGGATGACGGCCTTCGGGTTGTAAACCTCTTTCAGCTCCGACGAAGCGAGAGTGACGGTAGGAGCAGAAGAAGCACCGGCCAACTACGTGCCAGCAGCCGCGGTAATACGTAGGGTGCAAGCGTTGTCCGGAATTATTGGGCGTAAAGAGCTCGTAGGCGGTCTGTCGCGTCGGCTGTGAAAACTCGGGGCTCAACCCCGAGCTTGCAGTCGATACGGGCAGGC
+
GGGGGGGGGGGGGGGGGGGGGGGGGGGGGGGGGGGGGGGGGGGGGGGGGGGGGGGGGGGGGGGGGGGGGGGGGGGGGGGGGGGGGGGGGGGGGGGGGGGGGGGGGGGGGGGGGGGGGGGGGGGGGGGGDGGGGGGGGGGGGGGGGGGGGGGGGGGGGGGGGGGGGGGGGGGDGCEGGGGGGGGGGGGGGGGGGGDGGGGGG?CGGGGGFGGFGGGGGGDCDFGGGGEGGGGCBGGGGGFGEGFFGFDFFGG7FGGFFE@DGDGGFGGFDFDF@EFFFFGFF?5BF>FBFDFFF0
@M04650:207:000000000-C238N:1:1101:15777:9286 1:N:0:19
ACTCCTACGGGAGGCAGCAGTAGGGAATCTTCCGCAATGGACGAAAGTCTGACGGAGCAACGCCGCGTGAACGATGAAGGCTTTCGGGTCGTAAAGTTCTGTTGTTAGGGAAGAACAAGTGCAAGGCGAATAGGTTTGCACCTTGACGGTACCTAACCAGAAAGCCACGGCTAACTACGTGCCAGCAGCCGCGGTAATACGTAGGTGGCAAGCGTTGTCCGGAATTATTGGGCGTAAAGCGCGCGCAGGCGGTCTTTTAAGTCTGATGTGAAAGCCCCCGGCTCAACCGGGG
+
GGGGGGGGGGGGGGGGGGGGGGGGGGGGGGGGGGGGGGGGGGGGGGGGGGGGGGGGGGGGGGGGGGGEGGGGGGGGGGGGGGGGGGGGGGGGGGGGFGGGGGGGFGGGGGGGGGGGGGGGGDGGGGGGGGGGGGGGGGGGGGGGGGGGGGGGGGGGGGGGGGGGGFGGGGGGGGGGGGGGGGGGGGGGGGGGEGGGGGGGGGGGGGGGGGGGGGEGGGGGCDEEFGGGGFFGFGGEGGFGFGFB77DGFGGG<DDF?B@FGFGGFC7>?FFFFFFF?:5>EF3@FFFFBFFF
@M04650:207:000000000-C238N:1:1101:10200:9325 1:N:0:19
ACTCCTACGGGAGGCAGCAGTGGGGAATCTTGCGCAATGGGCGAAAGCCTGACGCAGCGACGCCGCGTGAGGGATGACGGCCTTCGGGTTGTAAACCTCTTTCAGCTCCGACGAAGCGAGAGTGACGGTAGGAGCAGAAGAAGCACCGGCCAACTACGTGCCAGCAGCCGCGGTAATACGTAGGGTGCAAGCGTTGTCCGGAATTATTGGGCGTAAAGAGCTCGTAGGCGGTCTGTCGCGTCGGCTGTGAAAACTCGGGGCTCAACCCCGAGCTTGCAGTCGGTACGGGCAGGC
+
GGGGGGGGGGGGGGGGGGGGGGGGGGGGGGGGGGGGGGGGGGGGGGGGGGGGGGGGGGGGGGGGGGGGGGGGGGGGGGGGGGGGGGGGGGGGGGGGGGGGGGGGGGGGGGGGGGGGGGGGGGFGGGGGGGGGCGGGGGFGGGGGGGGGGGGGGGGGGGFGF@FFGGCGGGGGGGEEDGGGEEFDGCEGGGGGGGCEGFGGGEG>FCFFGGGFEE>EGGGGG>FGEGGGGDC=>5CCCFFG5C>EDCGCFFFGCGG65>D@5)76FGFBBF:>D@F4(3CF4:/8>>B>FB)46(
@M04650:207:000000000-C238N:1:1101:19847:9338 1:N:0:19
ACTCCTACGGGAGGCAGCAGTAGGGAATCTTCGGCAATGGACGAAAGTCTGACCGAGCAACGCCGCGTGAGTGAAGAAGGTTTTCGGATCGTAAAACTCTGTTGTTAGAGAAGAACAAGGACGTTAGTAACTGAACGTCCCCTGACGGTATCTAACCAGAAAGCCACGGCTAACTACGTGCCAGCAGCCGCGGTAATACGTAGGTGGCAAGCGTTGTCCGGATTTATTGGGCGTAAAGCGAGCGCAGGCGGTTTCTTAAGTCTGATGTGAAAGCCCCCGGCTCAACCGGGGAGG
+
GGGGGGGGGGGGGGGGGGGGGGGGGGGGGGGGFEGGGGGGGGGGGGGGGGGGGGGGEGGGGGGGGGGGGGGGGGFGGGGGGGGGGGGGGGGGGGGGGGGGFGGGGGGGGGGGGGFGGGGGGGGGGFGGGGGFGGGGGFGGGGGGGGGGGGGGGGGGGGGGGGGGGGGGGGGGGGGFGGGGGGGGGGGGGGGGDGEGGGGDC9CEGGGCFGGGGC8CEGG<E<EGFCCF?FEFEEGGGGFGFGF@GGGDEDDDCDFFFFFFGFDFFGG<46*=6?:@:1>>D9GFFFFF9@>49B
@M04650:207:000000000-C238N:1:1101:19549:9400 1:N:0:19
ACTCCTACGGGAGGCAGCAGTGGGGAATATTGGACAATGGGCGCAAGCCTGATCCAGCCATGCCGCGTGTGTGAAGAAGGCCTTTTGGTTGTAAAGCACTTTAAGCGAGGAGGAGGCTACTGAGATTAATACTCTTGGATAGTGGACGTTACTCGCAGAATAAGCACCGGCTAACTCTGTGCCAGCAGCCGCGGTAATACAGAGGGTGCGAGCGTTAATCGGATTTACTGGGCGTAAAGCGTGCGTAGGCGGCTTTTTAAGTCGGATGTGAAATCCCTGAGCTTAACTTAGGA
+
GGGGGGGGGGGGGGGGGGGGGGGGGGGGGGGGGGGGGGGGGGGGGGGGGGGGGGGGGGGGGGGGGGGGGGGGGGGGGGGGGGGGGGGGGGGGGGGGGGGCGGGGGGGGGGGGGGGGGGFGGGGGGGGGGGGGFGGGGGGGGGGGGGGGFGGGGGGGGGGGGGGGGGGGGGGGGGGGGGGGGGGGGGGGGGGGGGCGGGGGGGGGGGGGGGGGGGEEGFGFGGGGGGGGGGGGFGGGGGFGEGBBGGDDDGGDGGGFFFF?A@FGEC<>F?*999@???FFF?DF?F?<AFB44
@M04650:207:000000000-C238N:1:1101:16446:9407 1:N:0:19
ACTCCTACGGGAGGCAGCAGTAGGGAATCTTCGGCAATGGACGAAAGTCTGACCGAGCAACGCCGCGTGAGTGAAGAAGGTTTTCGGATCGTAAAACTCTGTTGGTAGAGAAGAACAAGGACGTTAGTAACTGAACGTCCCCTGACGGTATCTAACCAGAAAGCCACGGCTAACTACGTGCCAGCAGCCGCGGTAATACGTAGGTGGCAAGCGTTGTCCGGATTTATTGGGCGTAAAGCGAGCGCAGGCGGTTTCTTAAGTCTGATGTGAAAGCCCCCGGCTCAACCGGGGAGG
+
GGGGGGGGGGGGGGGGGGGGFGGGGGGGGGGGGGGGGGGGGGGGGGGGGGGGGGGGGGGGGGGGGGGGGGGGGGGGGGGGGFGGGGGGGGGGGGGGGGGGGGGGGGGGGGGGGGGGGGGGGGGECFGGGGGGGGGGGGGGGGGGGGGGGGGGGGGGGGGGGGGGGGGGGGGGGGGGGGGGGGGGGGGGGGGGG>EGGGGGCFFGGFGGGGGGGGGEEF7CE3C76CGGCGGGF5CECG?C7>@FGGGGFGG<CDFFF@FFFFGG67D:B?@?*)8<?9DEFB<?FFF;BDFBFF
@M04650:207:000000000-C238N:1:1101:13628:9497 1:N:0:19
ACTCCTACGGGAGGCAGCAGTAGGGAATTTTTCACAATGGGCGAAAGCCTGATGGAGCAATGCCGCGTGAATGATGAAGGTCTTATAGATTGTAAAATTCTTTTATTTGGGAAGAAAAGTTGGATTAGGAAATGAATCTAACCTGACGGTACCATTTGAATAAGTATCGGCTAACTATGTGCCAGCAGCCGCGGTAATACATAGGATGCAAGCGTTATCCGGATTTACTGGGCGTAAAACGAGCGCGGGTGGGTTAGTAAGTCTGGTGTTAAATGCAGTAGCTTAACTATTGT
+
GGGGGGGGGGGGGGGGGGGGGGGGGGGGGFGGGGGGGGGGGGGGGGGGGFFFGGGEGGGGGGGGGGGFGGGGGGGGGGGGGGGGGF<EFGGGGGFGGFGGGGGGGGGGGFGGGGGGGGGCFGCFFFGGGGGGGGGFGGGGGGGGGGGGGEFFFGGGGGFDFGGGGGGGGGDGGGGFGGGGGGGFGCFGEFGEGDCEG9FGG@DEFGGGFGFGDGEEC<FGEGGGGGGGGGGGFGGGGGFGFGFFGGGGFGGGGDDFFF6@F@GGFGGFFBFFFFF?A>GFFF7F7@@9AF=AF
@M04650:207:000000000-C238N:1:1101:12747:9502 1:N:0:19
ACTCCTACGGGAGGCAGCAGTGGGGAATATTGCACAATGGGCGCAAGCCTGATGCAGCCATGCCGCGTGTATGAAGAAGGCCGTCGGGTTGTAAAGTACTTTCAGCGGGGAGGAAGGGAGTAAAGTTAATACCTTTACTCATTGACGTTACCCGCAGAAGAAGCACCGGCTAACTCCGTGCCAGCAGCAGCGGTAATACGGAGGGTGCAAGCGTGAATCGGAATTACGGGGCGTAAAGCGCACGCAGGCGGGTGGGGAAGTCAGATGGGAAATGCACGGGCGCAACCTGGGAAC
+
GGGGGGFGGGEFGGGGGGGGFGGGGGGGFGGGGGGGG9ECFFFFDEGGGCFDFFAEFCC<,CFFCGG+>BEDFGGGFFGGCE++7=@E:CCFFGGG@FFEFCFEBCBCEGGGGGGGGGDG=>FAF,@FF,@>,,,,7=@DFDGCGFG@@>F7@CC@FGGFFDFEC,:FED@:CF9,2;4=1;CFECF=+<*88*:B<C9CEGGGG*A*2<C=CA;?C7C9CC;*+0<*:CE*7CGGFF49)1.0/>DD)9D)))9)007BC9*:6*:)7<<5=*9*53C>.-)05>53:>503(
@M04650:207:000000000-C238N:1:1101:24707:9508 1:N:0:19
ACTCCTACGGGAGGCAGCAGTAGGGAATCTTCCGCAATGGACGAAAGTCTGACGGAGCAACGCCGCGTGAGTGAAGAAGGTTTTCGGATCGTAAAGCTCTGTTGTTAGGGAAGAAAAGTAATAAGAGTAACTGTTTATTATGTGACGGTACCTAACCAGAAAGCCACGGCTAACTACGTGCCAGCAGCCGCGGTAATACGTAGGTGGCAAGCGTTGTCCGGAATTATTGGGCGTAAAGCGCGCGCAGGCGGTCTTTTAAGTCTGATGTGAAAGCCCCCGGCTCAACCGGGGAGG
+
GGGGGGGGGGGGGGGGGGGGGGGGGGGGGGGGGGGGFGGGGGGGGGGGGGGGGGGGGGGGGGGGGGGGGGGGGGGGGGGGGGGGGGGGGGGGGGGGGDGGGGGGGGGGGGGGGCFGGGGGGGGGGGGGGGGGGFGGGGGGGGDCGEGGGGGGGGGGGGGGGGGGGFGG7CFDFGGGGGGFGFFGGGFGGGGGGCEGGDFGGGFDFFCGGGGGGGDDGGGD=DCGGCFGGGGGDGD5*?FDEGFFGGGCBDGDGDF4@BFFFFCDFGGFFFBFFFFFFFD;D>CF=?FBFFFB>F
@M04650:207:000000000-C238N:1:1101:8359:9518 1:N:0:19
ACTCCTACGGGAGGCAGCAGTGGGGAATATTGCACAATGGGGGAAACCCTGATGCAGCCATGCCGCGTGAATGAAGAAGGCCTTCGGGTTGTAAAGTTCTTTCGGTGATGAGGAAAGCTTAGGTGTTAATAGCACTTGGGTATGACGTTAGTTACAGAAGAAGCACCGGCTAACTCCGTGCCAGCAGCCGCGGTAATACGGAGGGTGCGAGCGTTAATCGGAATGACTGGGCGTAAAGGGCACGCAGGCGGTGACTTAAGTGAGATTTTAAAGCCCTGGGCTTAACCTAGGAAT
+
GGGGGGGGEFCF@FDGDEGGGCCGE7FFFFFGGAFF<E,C@E>@FFGEEGFFGGC,CCFFFCGGGGGFC7@GFGFGGGGGGGGFDCFDBFFG,CEAGFGGGGGCEFE<BE<FDC@E8FFFAEGGFFFGFGFGFE<FFC8FGFFF9AFGGCFGGGFFC9,@8BF@FBB>7:C*3FF98BFDECF6FDDG8>C*:CE5CCF5888C*BC5*CEEDEG5=C7<C55EF?+0<<*:>GC*>***)*87<55C>33D><CFF647:47=6F*.*/9*6=@5?(*7@:F6@FF>?4?0<7
@M04650:207:000000000-C238N:1:1101:11890:9547 1:N:0:19
ACTCCTACGGGAGGCAGCAGTAGGGAATCTTCGGCAATGGACGAAAGTCTGACCGAGCAACGCCGCGTGAGTGAAGAAGGTTTTCGGATCGTAAAACTCTGTTGTTAGAGAAGAACAAGGACGTTAGTAACTGAACGTCCCCTGACGGTATCTAACCAGAAAGCCACGGCTAACTACGTGCCAGCAGCCGCGGTAATACGTAGGTGGCAAGCGTTGTCCGGATTTATTGGGCGTAAAGCGAGCGCAGGCGGTTTCTTAAGTCTGATGTGAAAGCCCCCGGCTCAACCGGGGAGG
+
GGGGGGGGGGGEGGGGGGGGGGGGGGGGGGGGGGGGGGGGGGGGCFGGGGGGGGGGGGGGGGGGGGGGGGGGGGGDGGGGGGGGGGGGGGGGGGGGGGGGGGGGGGGGGGGGFGGGGGGGGGGGGGGGGGGGGFGGGGGGGGGGGGGGGGGGGGGGGGGFGGGGGFGGCEGGGGGGG7FAFGGGGF>FFEGCEGEDGGGGGGCGGGGGF9FGGGG8EGGDE5EGG7EGC4=F>GGGG7=DBGBFDDDG@9DDGGCFF===GFG78F7>4@@=7?F5?BC@505*6:@0>>3121
@M04650:207:000000000-C238N:1:1101:10973:9574 1:N:0:19
ACTCCTACGGGAGGCAGCAGTAGGGAATTTTTCACAATGGGCGAAAGCCTGATGGAGCAATGCCGCGTGAATGATGAAGGTCTTATAGATTGTAAAATTCTTTTATTTGGGAAGAAAAGTTGGATTAGGAAATGAATCTAACCTGACGGTACCATTTGAATAAGTATCGGCTAACTATGTGCCAGCAGCCGCGGTAATACATAGGATGCAAGCGTTATCCGGATTTACTGGGCGTAAAACGAGCGCGGGTGGGTTAGTAAGTCTGGTGTTAAATGCAGTAGCTTAACTATTGTT
+
GGGFGGGGGGECGGG7FGGGFGGFGGGGGGGGGGGGGGGGGGGGGGGGGGGGGGGGGGGGGGGGGGGGE7FFGGGGGFGGGGFGGGGGFGGGCFGGGGGGGGGGCGGGGGDFFC?DFFFGGGFEGFCCEFEGGFFFFGGGGGGEGGGGGGDEGGGGCGFBDFFGGFEGGGCFGGGGGGGGGGGFGGGGGGGGG>@8>FFFGC@DFGGGC7<CFDGGDFCGC7=EG?FFFDCCFGGGGGFFBD55<DGGDGGDD9*8@B?FCB>FFFF<F@@=*6@B><7?BBFF?FFFFFF2:)
@M04650:207:000000000-C238N:1:1101:4729:9583 1:N:0:19
ACTCCTACGGGAGGCAGCAGTAGGGAATCTTCGGCAATGGACGAAAGTCTGACCGAGCAACGCCGCGTGAGTGAAGAAGGTTTTCGGATCGTAAAACTCTGTTGTTAGAGAAGAACAAGGACGTTAGTAACTGAACGTCCCCTGACGGTATCTAACCAGAAAGCCACGGCTAACTACGTGCCAGCAGCCGCGGTAATACGTAGGTGGCAAGCGTTATCCGGATTTACTGGGCGTAAAACGAGCGCGGGTGGGTTAGTAAGTCTGGTGTTAAATGCAGTAGCTTAACTATTGTAT
+
GGGGGGGGGGGGGGGGGGGGGGGGGGGGFGGGGGGGGGGGGGGGGGGEGGGGAFGGGGGGGGGGGGGGGGDFGGGGGGGGEGGGAFGGDGGGGGGFGGFFGGGGGFFGGGGC,FFDFGGGGGGF@FFFGGGF<FFGGG7CCDF@FGGFFGFFFF9,F:CFF@C>FGF:CGGGG7>FGGGDCFGGFG8C:EDGG8=EFF9C9+:@FGGGDGEDCEGGDGGC=DEEF?:?9CFCBED=FC9C>))757DGDGDC9C*59?F=09DFFFG077B?47**).29=)*17*9:<F=ABB
@M04650:207:000000000-C238N:1:1101:10110:9634 1:N:0:19
ACTCCTACGGGAGGCAGCAGTGGGGAATATTGCACAATGGGGGAAACCCTGATGCAGCCATGCCGCGTGAATGAAGAAGGCCTTCGGGTTGTAAAGTTCTTTCGGTGATGAGGAAAGCTTAGGTGTTAATAGCACTTGGGTATGACGTTAGTTACAGAAGAAGCACCGGCTAACTCCGTGCCAGCAGCCGCGGTAATACGGAGGGTGCGAGCGTTAATCGGAATGACTGGGCGTAAAGGGCACGCAGGCGGTGACTTATGTGAGATGTGAAAGCCCTGGGCTTAACCTAGGAAT
+
CDFGGGGGGCFBEGGECEAEFEFGGGGFGFGGFGGGGGGGGGFGGGGFGGGGG<FFFGGDDFFGGEGGGDDCGC?CEGGGGGGG<FGGBFGGGGGCGAFFGGGEGC@B<FG@FF=<E8FDCEGBFG@,ACFGCGAECFFFFCDE9FEC7<CDDFGAFFGCCDFCFGGCEEGGCA9@D7FFDGG?>D67D*@CGGE8CFDFGCEECCG7E*=:?C5=57:<EDEFC7<CCC=55:9*/26D35:;9995)<<9)96@99*9<60:***.9*9**05;?0DF>24/6*64:F)44)
@M04650:207:000000000-C238N:1:1101:22077:9649 1:N:0:19
ACTCCTACGGGAGGCAGCAGTGGGGAATATTGCACAATGGGCGCAAGCCTGATGCAGCCATGCCGCGTGTATGAAGAAGGCCTTCGGGTTGTAAAGTACTTTCAGCGGGGAGGAAGGGAGTAAAGTTAATACCTTTGCTCATTGACGTTACCCGCAGAAGAAGCACCGGCTAACTCCGTGCCAGCAGCCGCGGTAATACGGAGGGTGCAAGCGTTAATCGGAATTACTGGGCGTAAAGCGCACGCAGGCGGTCTGTTAAGTCAGATGTGAAATCCCCGGGCTCAACCTGGGAAC
+
GGGGGGGGGGGGGGGGGGGGFGGGGGGGGGGGGGGGGGGFFGGGGGGGGGFGG<FGEFGDAEEGGGGGGEAEFFFGGGF8FGGGG?G7F@CBECECFEFFGGGGGGCEEGG>FGGGGG8FFF,<FF9=F=<D,3FDCE,>D<FCFGGEFGGFGGG7<CFCFE>FC@EFGGGGGGFGGGGGGGF6C@FGC8CEEEGCFC9EGGG>EGGCEFGGDGDC=FGGCGCCFG7++2;=@GGGGGFGFGDFGGC37CGD)9*/*0@FGFDFF7C<=476=4???F3@@>GF*8)5:>>?:1
@M04650:207:000000000-C238N:1:1101:11773:9696 1:N:0:19
ACTCCTACGGGAGGCAGCAGTAGGGAATCTTCCGCAATGGACGAAAGTCTGACGGAGCAACGCCGCGTGAGTGAAGAAGGTTTTCGGATCGTAAAGCTCTGTTGTTAGGGAAGAAAAGTAATAAGAGTAACTGTTTATTATGTGACGGTACCTAACCAGAAAGCCACGGCTAACTACTTGCCAGCAGCCGCGGTAATACGTAGGTTGCAAGCGTTGTCCGGAATTATTGGGCGTAAAACGAGCGCGGCTGGGTTAGTAAGTCTGGTGTTAAATGCAGTCGCTTAACTATTGTAT
+
F@,ECEFF@FGFGGGGGGGFGGGFGGCFFGGGGGG@@FGGGGDCE:CFFGG9DECCF@FGGGGG7C76+8?FF9FCECFEGGGGGC:CFC7FFBDFGGGC<FGFGGC??FFC?,=EEEGGGGF,C98C,??FEF,CCFGFGGGFFEC>FFGGFG,5@C:,@BCGGFGF*@FGFGFGG,;>,?98::DBB8C7BCEC9,+8CF@8C+=C?CCF*=;EE7CD**==CCFF79**.:)*/*=53/<)95<)0)/*27CFF4*0+*00<G:?D66*7**/66*.7?G5*7*)6@4<AA
@M04650:207:000000000-C238N:1:1101:7224:9710 1:N:0:19
ACTCCTACGAGAGGCAGCAGTAGGGAATTTTTCACAATGGGCGAAAGCCTGATGGAGCAATGCCGCGTGAATGATGAAGGTCTTATAGATTGTAAAATTCTTTTATTTGGGAAGAAAAGTTGGATTAGGAAATGAATCTAACCTGACGGTACCATTTGAATAAGTATCGGCTAACTATGTGCCAGCAGCCGCGGTAATACATAGGATGCAAGCGTTATCCGGATTTACTGGGCGTAAAACGAGCGCGGGTGGGTTAGTAAGTCTGGTGTTAAATGCAGTAGCTTAACTATTGT
+
CFFFDG@<@,B@:EGEFFFGGGCFCDFGGGGEFFGGF@EGGGGG7:@EFGFF<EFDDFGFFGGGGGCGE:<FGFF9FGFG8AEFFGFGEEAEGFGAFFGGGGCCCF?E9,C?4B,B,BF?@F8E,EFFECFDGFFFFBFFGGGGGGFCCGFG9FE<DFD9EAFGEGCF:CDFDGGGGGAFEF;,@:E7>DEEE8>C5DCFD9@9CFGGCGGGFGGGEGGCG58**<FF9C?=:CDE39FFAC3=)99DB773DDD>>F==7B7>@D>8>@F@?8FF9AG669:FFF*))*/-6
@M04650:207:000000000-C238N:1:1101:25541:9727 1:N:0:19
ACTCCTACGGGAGGCAGCAGTAGGGAATCTTCCGCAATGGACGAAAGTCTGACGGAGCAACGCCGCGTGAGTGATGAAGGTTTTCGGATCGTAAAACTCTGTTATTAGGGAAGAACAAATGTGTAAGTAACTGTGCACATCTTGACGGTACCTAATCAGAAAGCCACGGCTAACTACGTGCCAGCAGCCGCGGTAATACGTAGGTGGCAAGCGTTATCCGGAATTATTGGGCGTAAAGCGCGCGTAGGCGGTTTCTTAAGTCTGATGTGAAAGCCCCCGGCTCAACCGGGGAGG
+
GGGGGGGGGGGGGGGGGGGGGGGGGGGGGGGGGGGGGGGGGGGGCFGGGCGGGGGGGGGGGGGGGGGGGGGFFFGGGGGGFFEFGEGGFGGGGGGGGGGCDGGAECFFGGGGGGGGGGFDGGGGGGGGGGGGGGGGGGGEFDFFGGGGGGGGGGGGGFGCGGEGFFGGGGGGFFGGGGGGGGGGGGGGGGGGGGCEGGGGBFG>CC>EGGGGCEDCCDDCCGCF@?CFGGFC>EGEFGFGFGD@GGGGFGGCD<D?FF?@GFCGBFGAFFF?6<@38>GF>6C46;@9>>)6>F
@M04650:207:000000000-C238N:1:1101:26142:9741 1:N:0:19
ACTCCTACGGGAGGCAGCAGTGGGGAATATTGCACAATGGGCGCAAGCCTGATGCAGCCATGCCGCGTGTATGAAGAAGGCCTTCGGGTTGTAAAGTACTTTCAGCGGGGAGGAAGGGAGTAAAGTTAATACCTTTGCTCATTGACGTTACCCGCAGAAGAAGCACCGGCTAACTCCGTGCCAGCAGCCGCGGTAATACGGAGGGTGCAAGCGTTAATCGGAATTACTGGGCGTAAAGCGCACGCAGGCGGTTTGTTAAGTCAGATGTGAAATCCCCGGGCTCAACCTGGGAAC
+
GGGGGGGGEGEGGGGGGG<FGGGGGGGGFGDGGGGGEFFFGGGG>CGGGGFDEFGGGCGFGGGGGDF=>FEFGGGGGGGGFFFFGCGGGGGGDGFDFGDFGGGGFGDCEGBFE7F,>FFGFFDCDFGFGFGFGGGGDGGGFAFACGCGGGGFGGGG::FFCFDEGGFEGGGGGGGGGDGGGFGGGFDFECEEGGGGGGGGGGGGGGGGGGGGGGG*:?FGGGGGG7EFGCGG@GGCFGBCEGDFGGC3;CDC<>D8?@FFGFGFFD*6BFF6BF)9<>C>5;5=FFF7::)4:4
@M04650:207:000000000-C238N:1:1101:28800:9773 1:N:0:19
ACTCCTACGGGAGGCAGCAGTAGGGAATCTTCGGCAATGGACGAAAGTCTGACCGAGCAACGCCGCGTGAGTGAAGAAGGTTTTCGGATCGTAAAACTCTGTTGTTAGAGAAGAACAAGGACGTTAGTAACTGAACGTCCCCTGACGGTATCTAACCAGAAAGCCACGGCTAACTACGTGCCAGCAGCCGCGGTAATACGTAGGTGGCAAGCGTTGTCCGGATTTATTGGGCGTAAAGCGAGCGCAGGCGGTTTCTTAAGTCTGATGTGAAAGCCCCCGGCTCAACCGGGGAGG
+
GGGGGGFGGGCBFGGEGGGGGEA<EGFGGGGFFGGGGGGGCFGDGGGEFGGGGGGGGGGGGGGDEGGGG7FFGDGFGGFGC,FFGGGDFCEGGGGGGGGGGGGGGGGGGFGGFGFCECDGGGGCGFGGCFG=DAFGCFFGGGGGGGGCFFGA<@F=CECGE@EGGGFCEGGGFFGCGCFCFFGFFFFGEE5CGG@8C9FFGGF7FFGGGCF5CGGECC:D5<*:<EGGCD5E>C<G*:@5795>CGG)01>CGD:?FF8@C*0**0:<467=FF5586D:@;G?F@F9>D@(17
@M04650:207:000000000-C238N:1:1101:18426:9793 1:N:0:19
ACTCCTACGGGAGGCAGCAGTAGGGAATCTTCCGCAATGGACGAAAGTCTGACGGAGCAACGCCGCGTGAGTGAAGAAGGTTTTCGGATCGTAAAGCTCTGTTGTTAGGGAAGAAAAGTAATAAGAGTAACTGTTTATTATGTGACGGTACCTAACCAGAAAGCCACGGCTAACTACGTGCCAGCAGCCGCGGTAATACGTAGGTGGCAAGCGTTGTCCGGAATTATTGGGCGTAAAGCGCGCGCAGGCGGTCTTTTAAGGCTGATGTGAAAGCCCCCGGCTCAAGCGGGGAGG
+
9DFGD@FF@FEGGDF@CCEFCFEGCECEGFFFFFGEFCGFGFFE7@F@F,EFCEFGEECDFEFEFEGGGGEEFFEFADF8F9FFFCF7=:C4<?DCFF8,EFEGG?EEG8F8?FB=FEFFDD<CDGCGGFFGFGAF,FDDG93@A,@CFG:FGGGGFGG<FGFFCC@<@EGG:>FCG7FGGC@BCEFGGGGCGG*3BF?FE98BC<ED*<*=C53*=7:*CD5=CFCFGCC5::5**:FGFG:5D5CCED)95DDFFF68+0CFFDC5=*86@F>><9C>>>C=**923B@,,1
@M04650:207:000000000-C238N:1:1101:16545:9798 1:N:0:19
ACTCCTACGGGAGGCAGCAGTGGGGAATATTGCACAATGGGCGCAAGCCTGATGCAGCCATGCCGCGTGTATGAAGAAGGCCTTCGGGTTGTAAAGTACTTTCAGCGGGGAGGAAGGGAGTAAAGTTAATACCTTTGCTCATTGACGTTACCCGCAGAAGAAGCACCGGCTAACTCCGTGCCAGCAGCCGCGGTAATACGGAGGGTGCAAGCGTTAATCGGAATTACTGGGCGTAAAGCGCACGCAGGCGGTTTGTTAAGTCAGATGTGAAATCCCCGGGCTCAACCTGGGAAC
+
GGGGGGGGGGGGCGGGGGGGGGGGGGGGGGGFGGGGGGGGGGGGGGGGGGGGGGGGGGGGGGGGGGGGGGGGGGGGGGGGGGGGGGGGGGGGGGGGGGGGGGGGGGGGGGGGGGGGGGGGGFFGGGGGGGGGGGGGDGGGGGGCFGGGGGGGFGGGGGGGGGGGGGGGGGGDGGGGGGGGGGGGGGGGGGGGGGGGGGFGEEGGDEGGGGDFEGGEGGGGDDCFGFGGG:FGFGDE<>?DEGFFGGDDEGGDGGGFFF*6:BCFFGGFFFF=@?:6:01>D><F4?FF7>F?>(
@M04650:207:000000000-C238N:1:1101:20877:9806 1:N:0:19
ACTCCTACGGGAGGCAGCAGTGGGGAATATTGCACAATGGGCGCAAGCCTGATGCAGCCATGCCGCGTGTATGAAGAAGGCCTTCGGGTTGTAAAGTACTTTCAGCGGGGAGGAAGGGAGTAAAGTTAATACCTTTGCTCATTGACGTTACCCGCAGAAGAAGCACCGGCTAACTCCGTGCCAGCAGCCGCGGTAATACGTAGGTGGCAAGCGTTGTCCGGATTTATTGGGCGTAAAGCGAGCGCAGGCGGTTTCTTAAGTCTGATGTGAAAGCCCCCGGCTCAACCGGGGAGG
+
GGGGGGGGGGGGGGGGGGGGGGGGGGGGGGGGGGGGGGGGGGGGGGGGGGGGGGGGGGGGGGGGGGGGGGGGGGGGGGGGGGFGGGGG<FGGGGGGGGGGGGGFFGGGGGGGGCGGGGFGGDFFGGGGGGGFGGFGGGGGGGGCGGGGGGGGGGGGGDDCDFGGGGDFGGGEGGFGGGGGGGGFGGGGGGGGGGEGGGGFG?FGGFGFCFFGGEGGG>FGDDGG6CGG+>855:DGGG63;C>;CDGGFGGGDDDFFFFFCBFF@DFFF=7@FF>509D@D>G6FFF;FFF(2>
@M04650:207:000000000-C238N:1:1101:18710:9812 1:N:0:19
ACTCCTACGGGAGGCAGCAGTAGGGAATCTTCCGCAATGGACGAAAGTCTGACGGAGCAACGCCGCGTGAGTGAAGAAGGTTTTCGGATCGTAAAGCTCTGTTGTTAGGGAAGAAAAGTAATAAGAGTAACTGTTTATTATGTGACGGTACCTAACCAGAAAGCCACGGCTAACTACGTGCCAGCAGCCGCGGTAATACGTAGGTGGCAAGCGTTGTCCGGAATTATTGGGCGTAAAGCGCGCGCAGGCGGTCTTTTAAGTCTGATGTGAAAGCCCCCGGCTCAACCGGGGAGG
+
GGGGGGGGGGGGGGGGGGGGGGGGGGGGGGGGGGGGGGGGGGGGGGGGGGGGGGGGGGGGGGGGGGGGGGGGGGGGGGGGGGGGGGGGGGGGGGGGGGGGGGGGGGGGGGGGGGGGGGGGGGGGFGGGGGGGGGGGGGGGGFFGGGCCCGEFFFDGFCCGGGGGGGGGDCGEGGGGGGGGGGGGGFGGGGDGGGGGGGGG?CFEGGGGGGGGEGGGGGCDGDGGGGGFGGC57CCE<FFGFGEFGGGGDGGGGGDFFFFFC@FG?GGF?FFFFF)813CBE>GFFFFFFFB09B
@M04650:207:000000000-C238N:1:1101:7605:9815 1:N:0:19
ACTCCTACGGGAGGCAGCAGTGGGGAATATTGCACAATGGGCGCAAGCCTGATGCAGCCATGCCGCGTGTATGAAGAAGGCCTTCGGGTTGTAAAGTACTTTCAGCGGGGAGGAAGGGAGTAAAGTTAATACCTTTGCTCATTGACGTTACCCGCAGAAGAAGCACCGGCTAACTCCGTGCCAGCAGCCGCGGTAATACGGAGGGTGCAAGCGTTAATCGGAATTACTGGGCGTAAAGCGCACGCAGGCGGTTTGTTAAGTCAGATGTGAAATCCCCGGGCTCAACCTGGGAAC
+
GGGGGGGGGGGGGGGGGGGGGGGGGGGGGGGGGGGGGGGGGGGGGGGGGGGGGGGGGGGGGGGGGGGGGGGGGGGGGGGGGGGGGGGGGGGGCEFGGGGGGGGGGGGGGGEFGGGGGGGCF@FFGGGGGGGFGGGGGFFGGGGGGGGGGGCFCCFGEGGGGGGGGGGGCEGGGGGGGGGGGGEFGGGGGGGGGGGCGGFGCCGGGGGGEFFGCGEEGGGGDGGGGGGG74CDEED517@GFDFFGGGGFDGGGDGFFFFFGFGGFFF>F??B6F:@?F)7B>CFF@:7?FF?F:
@M04650:207:000000000-C238N:1:1101:14908:9842 1:N:0:19
ACTCCTACGGGAGGCAGCAGTGGGGAATATTGCACAATGGGGGAAACCCTGATGCAGCCATGCCGCGTGAATGAAGAAGGCCTTCGGGTTGTAAAGTTCTTTCGGTGATGAGGAAAGCTTAGGTGTTAATAGCACTTGGGTATGACGTTAGTTACAGAAGAAGCACCGGCTAACTCCGTGCCAGCAGCCGCGGTAATACGGAGGGTGCGAGCGTTAATCGGAATGACTGGGCGTAAAGGGCACGCAGGCGGTGACTTAAGTGAGATGTGAAAGCCCTGGGCTTAACCTAGGAAT
+
GGGGGGGGGGGGGGGGGGGGGGGGGGGGGGGGGGGGGGGGGGGGGGGGGGGGGGGGGGGGGGGGGGGGGGGGGGGGGGFGGGGGGGGGGGGGGGGGGGGGGGGGGFGGGGGGGGGGGGGGGGGGGGGGGGGGGGGGGGGGCGGGGGGGGGGGGGGGGGGGGGGGGGGGGGEGGGGGGGGGGGGGGGGGGGGGGGGGGGGGGEGGGGGGGGGGGGGGGGDDEDEGGGGGGGGGDCGGFGFGEDEFGGGDEGGC<CGFBFFFGFCGFGGFFFF*9?>FFFGFFFGFB?FAFF?>A)
@M04650:207:000000000-C238N:1:1101:18887:9879 1:N:0:19
ACTCCTACGGGAGGCAGCAGTGGGGAATATTGCACAATGGGCGCAAGCCTGATGCAGCCATGCCGCGTGTGTGAAGAAGGCCTTAGGGTTGTAAAGCACTTTCAGCGAGGAGGAAGGCGTTGCAGTTAATAGCTGCAGCGATTGACGTTACTCGCAGAAGAAGCACCGGCTAACTCCGTGCCAGCAGCCGCGGTAATACGGAGGGTGCAAGCGTTAATCGGAATTACTGGGCGTAAAGCGCACGCAGGCGGTTTGTTAAGTCAGATGTGAAATCCCCGAGCTTAACTTGGGAAC
+
GGGGGGGGGGGGGGGGGGGGGGGGGGGGGGGGGGGGGGGGGGGGGGGGGGGGGGGGGGGGGGGGGGGGGGGGGGGGGGGGGGGGDGGGGGGGGGGGGGGGGGGGGGGGGGGGGGGGGGGGGGGGGGGGGGGGGGGGGGGGDGDGGGGGGGEGGDGGGGGGGGGGGGGGGGGGGGGGGGGGGGGGGGGGFGGGGGGGGGGGGGGGGGGGFGGGEGGDGG>FGGGCCCE9?FG5>E3:FGFG@DDECD3C>CGGGGG>FF46E@FG?CFAFFB8?@@FFF<::096649464514-
@M04650:207:000000000-C238N:1:1101:26083:9894 1:N:0:19
ACTCCTACGGGAGGCAGCAGTAGGGAATCTTCGGCAATGGACGAAAGTCTGACGCAGCGACGCCGCGTGAGGGATGACGGCCTTCGGGTTGTAAACCTCTTTCAGCTCCGACGAAGCGAGAGTGACGGTAGGAGCAGAAGAAGCACCGGCCAACTACGTGCCAGCAGCCGCGGTAATACGTAGGGTGCAAGCGTTGTCCGGAATTATTGGGCGTAAAGAGCTCGTAGGCGGTCTGTCGCGTCGGCTGTGAAAACTCGGGGCTCAACCCCGAGCTTGCAGTCGATACGGGCAGGC
+
GGGGGGGGGGGGGGGGGGGGGGGGGGGGGGGGGGGGGGGGGGGGGGGGGGGGGGGGGGGDGGGGGGGGGGGGGGGGGGGGGGGGGGGGGGGGGGGGGGGGGGGGGGGGGGGGGGGGGGGGFGGGGGGGGGGGGGGGGGGGGGGGGGGGGGGGFGGGGGGGGGGGGGGGGGGGGGG>EFGGFGGGGGGGGCFGGGGGGGGGGGCGGGGGGGGGGGGGCDFCGGGGGGFGGGGE@GFGGGFDFGFFGFGGFGDGG7D4>:BFGBFGFGGFFD)<:EFFFFGF?63><B:?FE::9,
@M04650:207:000000000-C238N:1:1101:10204:9914 1:N:0:19
ACTCCTACGGGAGGCAGCAGTAGGGAATTTTTCACAATGGGCGAAAGCCTGATGGAGCAATGCCGCGTGAATGATGAAGGTCTTATAGATTGTAAAATTCTTTTATTTGGGAAGAAAAGTTGGATTAGGAAATGAATCTAACCTGACGGTACCATTTGAATAAGTATCGGCTAACTATGTGCCAGCAGCCGCGGTAATACATAGGATGCAAGCGTTATCCGGATTTACTGGGCGTAAAACGAGCGCGGGTGGGTTAGTAAGTCTGGTGTTAAATGCAGTAGCTTAACTATTGTT
+
GGGGGGGGGGGGGGGGGGGGGGGGGGGGGGGGGGGGGGGGGGGGGGGGGGGGGGGGGGGGGGGGGGGGGGGGGGGGGGGGGGGGGGGGGGGGGGGGGGGGGGGGGGGGGGGGGGGGGGGGGGGGGGGGGGGGGGGGGGGGGGGGGGGGGGGGGGGGGGGFGGGGGGGGGGGGGGGGGGGGGGGGGGGGGGGGGGGGGGGGGGGGGGGGGGGGGGGGGGFGGDEEGE7CFGGD47CEGGFGADFDGGGGFGGGGGD:FFF?78CFFGGFFFFF=?F?BFGFFAGFFFF2:?FAF)
@M04650:207:000000000-C238N:1:1101:9263:10002 1:N:0:19
ACTCCTACGGGAGGCAGCAGTATGGAATTTTTCACAATGGGCGAAAGCCTGATGGAGCAATGCCGCGTGAATGATGAAGGTCTTATAGATTGTAAAATTCTTTTATTTGGGAAGAAAAGTTGGATTAGGAAATGAATCTAACCTGACGGTACCATTTGAATAAATATCGGCTAACTATGTGCCAGCAGTCGCGGTAATACATAGTATGCAAGCGTTATCCTGTTTTACTGGGCGTAAAACGAGCGCGGGGGGGTTAGTACGTCTGGTGTTAATTCCAGTAGCTTAACTATTGTT
+
FFGGGGGGGGFGG7;BEGG<FF,C8CFF?FGFFCEEFFFFFFEEGGGGGFGF,CFF<F<<FFC8FE7FFFCEF9CF99ECFFFAECC?EFG?CF,<<@E,?E<F<<AFAFGD8+E4??F,@?DCF,CDFAACGF,A:,F<A<D<,4,6+@=3,ACFCDGA,;,,,8@FCE+D>=8FDGGFGGDF,+,83,5@8:>**;;E9@DD5>?B,D9C*;CCD6FG7C,=>CCC9C,:6E:=<976):)25/>3)))1)19).=F**./9>DC4<;9**0*14)**/4*/86*64*8<<)
@M04650:207:000000000-C238N:1:1101:28998:10042 1:N:0:19
ACTCCTACGGGAGGCAGCAGTGGGGAATATTGCGCAATGGGCGGAAGCCTGACGCAGCGACGCCGCGTGGGGGATGACGGCCTTCGGGTTGTAAACCTCTTTTGTCATTGACGAAGGCCTTCGGGTTGACGGTAGGTGGAGAAGAAGCACCGGCCAACTACGTGCCAGCAGCCGCGGTAATACGTAGGGTGCGAGCGTTGTCCGGAATTATTGGGCGTAAAGCGCGCGCAGGCGGTCTTTTAAGTCTGATGTGAAAGCCCCCGGCTCAACCGGGGAGGGTCATTGGAACCTGGG
+
FGFGGGGGGGGGGGGGGGFFGGGGGGGGFGGGGGGGGGGGGGGGGGGGGGGGGGGGGGGBFGGGGGGGGGGGGGGGGGGGGGGGGGGGGGGGGGGGGGGGGGGGGGFFGCFGGEGGGGGGGGGGGGGGGGGGEFDGGGCBFEGGGGGGGGGGGGDGGGGGGGGGGGGGGGGGGGGGGGCGGGGGEGDGGGGGGGCGEEEGGFGGG>GGGGCFFGGFGGGGGGGGDGGGGGGGFGGC<CBFFFFFFF7:9>>CF>C@FFFFEEDGEDG2FFFBE@E>B>D54(:*7;*:.55(1?
@M04650:207:000000000-C238N:1:1101:17830:10065 1:N:0:19
ACTCCTACGGGAGGCAGCAGTAGGGAATCTTCGGCAATGGACGAAAGTCTGACCGAGCAACGCCGCGTGAGTGAAGAAGGTTTTCGGATCGTAAAACTCTGTTGTTAGAGAAGAACAAGGACGTTAGTAACTGAACGTCCCCTGACGGTATCTAACCAGAAAGCCACGGCTAACTACGTGCCAGCAGCCGCGGTAATACGTAGGTGGCAAGCGTTGTCCGGATTTATTGGGCGTAAAGCGAGCGCAGGCGGTTTCTTAAGTCTGATGTGAAAGCCCCCGGCTCAACCGGGGAGG
+
GGGGGGGGGGGGGGGGGGGGGGGGGGGGGGGFDGGGGGGGFGGCGGGFGGGGGGGGGGGGGGGGGGGGGGGEGGGGGGGGFEGGGGGGGGGGGGGGGGGGGGGGFGGGGGGFGGGGGGGFGGGEG<FGCBFGGGFGGGGGDFGGFGGGGGGGGGGGGFGGGGGGGFGGDGGGFGGGGGGFGGGGGCCGFGEGGGGGGGGGGGGGGGGGGGFFGEEGECGDGD=CEFFF+9CF>EDGGGFGFGFFGCGGFGGDGGG?FF6=CFFF?DD:FFFFFFFFBBGFFFGFFFFFF3>19>
@M04650:207:000000000-C238N:1:1101:11659:10085 1:N:0:19
ACTCCTACGGGAGGCAGCAGTGGGGAATCTTGCGCAATGGGCGAAAGCCTGACGCAGCGACGCCGCGTGAGGGATGACGGCCTTCGGGTTGTAAACCTCTTTCAGCTCCGACGAAGCGAGAGTGACGGTAGGAGCAGAAGAAGCACCGGCCAACTACGTGCCAGCAGCCGCGGTAATACGTAGGGTGCAAGCGTTGTCCGGAAGTATTGGGCGTAAAGAGCTCGTAGGCGGTCTGTCGCGGCGGCTGTGAAAACTCGGGGCTCAACCCCGACCTTGCAGTCGATACGGGCAGGC
+
GGGGGGGGGGGGGGGGGGGGGGGGGGGGGGGGGGGDGGGGGGGGGGGGGGGFGFGGGGGGGGGGGGGEGGGGGGGGGGGGGGGGGGGGGDGGGGGGGGGGGGGFEGGGFGGGGGEGGGDGEGEFFGFGFGGG9>FFGFFCFFF:7>FGGDGD@@FGGGFCCFFGGGGDFECGG*:89<CFE9FCG;A*<FGCCE5>?CCECEE8<CFGGGGDG*2A:C*7?DC5?/:CEDGGF52<*1.))1.5<)776D7C>F<6>D>BE:<6*27?>B5))89B?)2/90*5))819@)39(
@M04650:207:000000000-C238N:1:1101:15933:10118 1:N:0:19
ACTCCTACGGGAGGCAGCAGTAGGGAATTTTTCACAATGGGCGAAAGCCTGATGGAGCAATGCCGCGTGAATGATGAAGGTCTTATAGATTGTAAAATTCTTTTATTTGGGAAGAAAAGTTGGATTAGGAAATGAATCTAACCTGACGGTACCATTTGAATAAGTATCGGCTAACTATGTGCCAGCAGCCGCGGTAATACATAGGATGCAAGCGTTACCCGGATTTACTGGGCGTAAAACGAGCGCGGGTGGGTTAGTAAGTCTGGTGTTAAATGCAGTAGCTTAACTATTGT
+
GGGGGGGGGGGGGGGGGGGGGGGGGGGGGGGGGGGGGGGGGGGGGGGGGGGGGGGGGGGGGGGGGGGGGGGGGGGGGGGGGGGGGGGGGGDFGGGGGGGGGGGGGGGGGGGGGGGGGGGGGGGGGGGGGGGGGGGGGGGGGGGGGGGGGGGGGGGGGGFFFGGGGGGGGGGGGGGGGGGGGGGGGGGGGGGGGGEGGGGGGGGGGGGGGGGGGGGGGGFGGGGGGGGGGGGGFGGGGGFGFGFFGGGGFGGGG<GFFFFFFFGGFGGFFEFFFFFFFFGFFFGFFFF<AF*<4
@M04650:207:000000000-C238N:1:1101:27348:10134 1:N:0:19
ACTCCTACGGGAGGCAGCAGTGGGGAATATTGCACAATGGGCGCAAGCCTGATGCAGCCATGCCGCGTGTATGAAGAAGGCCTTCGGGTTGTAAAGTACTTTCAGCGGGGAGGAAGGGAGTAAAGTTAATACCTTTGCTCATTGACGTTACCCGCAGAAGAAGCACCGGCTAACTCCGTGCCAGCAGCCGCGGTAATACGGAGGGTGCAAGCGTTAATCGGAATTACTGGGCGTAAAGCGCACGCAGGCGGTTTGTTAAGTCAGATGTGAAATCCCCGGGCTCAACCTGGGAAC
+
GGGGGGGGGGGGGGGGGGGGGGGGGGGGGGGGGGGGGGGGGGGGGGGGGGGGGGGGGGGGGGGGGGGGGGGGGGGGGGGGGGGGGGGGGGGGGGGGGGGGGGGGGGGGGGEGGGGGGGGGGGFFGGGGGGGGGGFGGGFFG<FGGGGGGGGGGGGGGDGFFGGGGGGGGGGGGGGGGGGGGGGGGGGGGGGEEGGGGGGFGGGGGGGGGGGGGGGGGGGGCGCFGGGGE4CGFGGGGGFDFDEFGGDGFDGCDDD@?FFFGF=76CGFFFFFFFFF:9GFFBGFFFF8(>FFB:
@M04650:207:000000000-C238N:1:1101:22459:10158 1:N:0:19
ACTCCTACGGGAGGCAGCAGTGGGGAATATTGCACAATGGGCGCAAGCCTGATGCAGCCATGCCGCGTGTATGAAGAAGGCCTTCGGGTTGTAAAGTACTTTCAGCGGGGAGGAAGGGAGTAAAGTTAATACCTTTGCTCATTGACGTTACCCGCAGAAGAAGCACCGGCTAACTCCGTGCCAGCAGCCGCGGTAATACGGAGGGTGCAAGCGTTAATCGGAATTACTGGGCGTAAAGCGCACGCAGGCGGATTGTTAAGTCAGATGTGAAATCCCCGGGCTCAACCTGGGAA
+
GGGGGGGGGGGGGGGGGGGGGGGGGGGGGGGGGGGGGGGGGGGCGGEGGGGGGGGGGG8FEGGGGGGGGG=FGGDGGGGGCDCFGGGGEGGGGGGGA?FG<FGGGGGGGGGGGGGGGGGGGE<@93=D3=FG@A3,C,,@FF,EBFC3><>BFG7>>>FGEGGGFAFGGC:BC:;BGEGGGCFFFGGG@:?EECB8;FEG5E=CEGG=:<:*87/:E>FG5D8/<<0C:6CE>ED*/:*95D@5/>573D:///9B6FF@0=>76:C4/*0*9*0606)7>(*7?57:,)71>
@M04650:207:000000000-C238N:1:1101:17422:10181 1:N:0:19
ACTCCTACGGGAGGCAGCAGTAGGGAATCTTCGGCAATGGACGAAAGTCTGACCGAGCAACGCCGCGTGAGTGAAGAAGGTTTTCGGATCGTAAAACTCTGTTGTTAGAGAAGAACAAGTAGGAGAGTAACTGCTCTTACCTTGACGGTATCTAACCAGAAAGCCACGGCTAACTACGTGCCAGCAGCCGCGGTAATACGTAGGTGGCAAGCGTTGTCCGGATTTATTGGGCGTAAAGCGAGCGCAGGCGGTTTCTTAAGTCTGATGTGAAAGCCCCCGGCTCAACCGGGGAGG
+
GGGGGGGGGGGGGGGGGGGGGGGGGGGGGGGGGGGGGGGGGGGGGGGGGGGGGGGGGGGGGGGGGDGGGDEFGGGGGGGGGGGGGGGGGGGGGGGGGGGGGGGGGGGGGGGGGGGGGGGGGGGGGGGGGGGGGGGGGGGGGGGAFGGGGGGGGGGGGGGGGGGGGGGFGGGGACGFGEGGGGGFGG6FGGGGGGGDGFF5:BCEFGGGGFGFGGGDEGGGGDGGGFFD7>FGFGGGCGF<59B@CDCDFG<5C<F?FFFFFFGGFFF<FFF=FFFFFFGDE0CF4;FB>>@(-7
@M04650:207:000000000-C238N:1:1101:7822:10213 1:N:0:19
ACTCCTACGGGAGGCAGCAGTGGGGAATCTTGCGCAATGGGCGAAAGCCTGACGCAGCGACGCCGCGTGAGGGATGACGGCCTTCGGGTTGTAAACCTCTTTCAGCTCCGACGAAGCGAAAGTGACGGTAGGAGCAGAAGAAGCACCGGCCAACTACGTGCCAGCAGCCGCGGTAATACGTAGGGTGCAAGCGTTGTCCGGAATTATTGGGCGTAAAGAGCTCGTAGGCGGTCTGTCGCGTCGGCTGTGAAAACTCGGGGCTCAACTCCGAGCTTGCAGTCGATACGGGCAGGC
+
GGGGGGGGGGGGGGGGGGGGGGGGGGGGGGGGGGGGGGGGGGGGGGGGGGGGGGGGGGGGGGGGGGGGGGGGGGGGGGGGGGGGGGGGFEGGGGGGGGGGGGGGGGGGGGGGGGGGGGGGGGGFGGGGCFGGDFDGGGGGGGGGGGF@7FGGGGGGGGGGGGGGGGGGGGGGGEG>FFFFGGGGDFEGGGGGGGGGGGGDG:EDF9CEEGFGGEECFFGGGGGGEE:EGGG=5EGG73795CBDGCC7:C::FGGFF3DBEFGGFGD>FB)7D@FFF24*)49>FFFBFF@BF0
@M04650:207:000000000-C238N:1:1101:25294:10234 1:N:0:19
ACTCCTACGGGAGGCAGCAGTGGGGAATATTGCACAATGGGCGCAAGCCTGATGCAGCCATGCCGCGTGTATGAAGAAGGCCTTCGGGTTGTAAAGTACTTTCAGCGGGGAGGAAGGGAGTAAAGTTAATACCTTTGCTCATTGACGTTACCCGCAGAAGAAGCACCGGCTAACTCCGTGCCAGCAGCCGCGGTAATACGGAGGGTGCAAGCGTTAATCGGAATTACTGGGCGTAAAGCGCACGCAGGCGGTTTGTTAAGTCAGATGTGAAATCCCCGGGCTCAACCTGGGAAC
+
GGGGGGGGGGGGGGGGGGGGGGGGGGGGGGGGGGGGGGGGGGGGGGGGGGGGGGGGGGGGGGGGGGGGGGGGGGGGGGGGGGGGGGGGGEGGGGGGGGGGGGGGGGGGGGGGGGGGGGGGGFFGGGGGGGGGGGGGGGGGGGGGGGGGGGGGGGGGGGGGGGGGGGGGGGGGGGGGGGGGGGGGGGGGGGGGGGGGGGGGGGGGGGGGGGGGGGGGGGGGGGCEGGGGGGCGFGGGGGFGFGFFGGGGFGGDDGGFFFFFGFCFFFGFFFFFFFFFBFGFDBGFFFFFFFFFF2
@M04650:207:000000000-C238N:1:1101:7290:10240 1:N:0:19
ACTCCTACGGGAGGCAGCAGTGGGGAATATTGCACAATGGGCGCAAGCCTGATGCAGCCATGCCGCGTGTATGAAGAAGGCCTTCGGGTTGTAAAGTACTTTCAGCGAGGAGGAAGGTGCTGTGGTTAATAACCGCAGCAATTGACGTTACTCGCAGAAGAAGCACCGGCTAACTCCGTGCCAGCAGCCGCGGTAATACGGAGGGTGCAAGCGTTAATCGGAATTACTGGGCGTAAAGCGCACGCAGGCGGTCTGTTAAGTCAGATGTGAAATCCCCGGGCTCAACCTGGGAAC
+
GGGGGGGGGGGGGGGGGGGGGGGGGGGGGGGGGGGGGGGGGGGGGGGGGGGGGGGGGGGGGGGGGGGGGGGG<FGDGGGGGGGGGDGGGGGGGGGGGGGGGGGGGGGGGGGGGGGGGGGGGGGGGGGDFGGFFGGGGGGGGGGGGGGCGGGGGGGGGGGGGGGGGGFEEEGGGGGGGGGGGGGGGGGGGGGGGGGGGGGGGGGGGGGGGGFGGG*8C>7CCDC7FGGGFFFG@CCEFCBGFGFEGGGGFGGGGGF@??FFGFGGFCGAFFFFFFF48>DE@(*9@FFFFF@FF:
@M04650:207:000000000-C238N:1:1101:5478:10249 1:N:0:19
ACTCCTACGGGAGGCAGCAGTAGGGAATTTTTCACAATGGGCGAAAGCCTGATGGAGCAATGCCGCGTGAATGATGAAGGTCTTATAGATTGTAAAATTCTTTTATTTGGGAAGAAAAGTTGGATTAGGAAATGAATCTAACCTGACGGTACCATTTGAATAAGTATCGGCTAACTATGTGCCAGCAGCCGCGGTAATACATAGGATGCAAGCGTTATCCGGATTTACTGGGCGTAAAACGAGCGCGGGTGGGTTAGTAAGTCTGGTGTTAAATGCAGTAGCTTAACTATTGTT
+
GGGGGGGGGGGGGGGGDGGGGGFGGGGFGGGGGGGGGGGGGGGGGGGGGGGGGGGGGGGGFFCFGGGGGGGGFFGGGGGFEEF9EGFGGGEGGGGGGFGFGGGGFGGGGGEGGGGGF8FFGFFGFFGGFFFGGGGGGFGFGA@DGGFGGEFDGGAGDFGFFCFGFGFGGGGGGGGAFGGFFGGGGGGGGGG>GDEGGGGGGGGGDFGFGGGGGGGGGGG7EGGGGGGGCGGGFGGGGGFFBGEAD3DDDCGGGCD:>FFFGFG76<><FFFFFFFFFBG*6<>?B??<AF4).)
@M04650:207:000000000-C238N:1:1101:16842:10271 1:N:0:19
ACTCCTACGGGAGGCAGCAGTGGGGAATATTGCACAATGGGGGGAACCCTGATGCAGCCATGCCGCGTGAATGAAGAAGGCCTTCGGGTTGTAAAGTTCTTTCGGTGATGAGGAAAGCTTAGGTGTTAATAGCACTTAGGTATGACGTTAGTTACAGAAGAAGCACCGGCTAACTCCGTGCCAGCAGCCGCGGTAATACGGAGGGTGCGAGCGTTAATCGGAATGACTGGGCGTAAAGGGCACGCAGGCGGTGACTTAAGTGAGATGTGAAAGCCCTGGGCTTAACCTAGGAAT
+
GGGGGGGGGGGGGGGGGGGGGGGGGGGGGGGFGGGGGGGGGGGGGGGGGGGGGGGGGGGGGGGGGGGGGGGGGGGGGGGGGGGGGGGGGGGGGGGGGGGGGGGGGGGGFGGGGGFGFGGGGGGFFGGGGGGGGGGGGGGGGFGGGGGCGGGGGGGGGGGGGGGGGGGGGGGGGGGGGGFGGGGGGGGGGGGGGGGGGGGGGGGGG?ECECEC8CEGGGGGGGEGGGGGGGF*8EGGFFFGFGEBDDGGFGGDD3CF4**9AFGGF7:AFFFFFFFFFFGFFFFFFFFDBFFB2)
@M04650:207:000000000-C238N:1:1101:3922:10283 1:N:0:19
ACTCCTACGGGAGGCAGCAGTGGGGAATATTGCACAATGGGCGCAAGCCTGATGCAGCCATGCCGCGTGTATGAAGAAGGCCTTCGGGTTGTAAAGTACTTTCAGCGGGGAGGAAGGGAGTAAGGTTAATACCTTTGCTCATTGACGTTACCCGCAGAAGAAGCACCGGCTAACTCCGTGCCAGCAGCCGCGGTAATACGGAGGGTGCAAGCGTTAATCGGAATTACTGGGCGTAAAGCGCACGCAGGCGGTTTGTTAAGTCAGATGTGAAATCCCCGGGCTCAACCTGGGAAC
+
GGGGGGDGGGGGGGGGGGGGGGGGGGGGGGGCGGGG@EGGGGGGCGGGGGGGGGGGGGGGGGGGGGGGGGGGGGGGGGGGGGGFGGGGFGGGGGGGGGGGGGGGGGGGGG@:FECCGGGGG8EFGGGGGGDFGGGGGGGGGGGGGFGGGGGGGGGEGGGGDGGGGGFGGGGDFCFGGGGGGGCGGFGGGGGGGGGGCFGGGGGEGGC5CFGGDGGGGGGFG:8CFGCFGGGGDGGC<FFGFGFFG55C@DG)7CG:F4FFG477@:7<B=68@47F19DFD>GF=?>?:4>:(4
@M04650:207:000000000-C238N:1:1101:6186:10295 1:N:0:19
ACTCCTACGGGAGGCAGCAGTGGGGAATATTGCACAATGGGCGCAAGCCTGATGCAGCCATGCCGCGTGTATGAAGAAGGCCTTCGGGTTGTAAAGTACTTTCAGCGGGGAGGAAGGGAGTAAAGTTAATACCTTTGCTCATTGACGTTACCCGCAGAAGAAGCACCGGCTAACTCCGTGCCAGCAGCCGCGGTAATACGGAGGGTGCAAGCGTTAATCAGAATTACTGGGCGTAAAGCGCCCGCAGGCGGGTTGTTAAGTCAGATGTGAAATCCCCGGGCTCAACCTGGGAAC
+
GGGGGGFDFFGGGGGGGGGGGGGGGGGGGGGGGGGGGGGGGGGGGGGGGGGGGGGGGGGGGGGGGGGGGGGGGGGGGGGGGGGGGGEGGGDGGGGGGGGGGGGGGGGGGGC:FGGGCEFGGGGGGGGGGGFGFGG99=FGCGACFEEFGGGGGGEGGGGCFGGGFGGGGG>E,?FGGGCCEFFFFGGDFGGGGG>ECCFFGCEGGGGGGGGGGECEGCFFGGGGFGGGGGGGFGCG3>FG3)073C5CDCD)>5<>>=**<7>FF7FAFFFFBFFF<>DEFFCFF?F?:FFF?(
@M04650:207:000000000-C238N:1:1101:26633:10310 1:N:0:19
ACTCCTACGGGAGGCAGCAGTAGGGAATCTTCGGCAATGGACGAAAGTCTGACCGAGCAACGCCGCGTGAGTGAAGAAGGTTTTCGGATCGTAAAACTCTGTTGTTAGAGAAGAACAAGGACGTTAGTAACTGAACGTCCCCTGACGGTATCTAACCAGAAAGCCACGGCTAACTACGTGCCAGCAGCCGCGGTAATACGTAGGTGGCAAGCGTTGTCCGGATTTATTGGGCGTAAAGCGAGCGCAGGCGGTTTCTTAAGTCTGATGTGAAAGCCCCCGGCTCAACCGGGGAGG
+
GGGGFFGGGGGGGGGGGGGGGGGGGGGGGGGGGDGGGGGGGGGFGFGGFFGGGGGGGGGGFGGGGGGGGGGGGGGGGGGGGGGGGGGGGGGGGGGGGGGGGGGGGFEDEGGGGGGGGGGGGGGGGGGGGGGGGGGGGGGEFFGGGGGGGGGGGGGGGGGGGGGGGGGGGGGGGGGGGGGGGGGGGGGGGGEGGGGEEGGGGGGGFG>EGGGGCGCEGFGGGD=EG9E?EDGDEGGGGFFGE3>BGGDG>CCCDDGFFFFFGFFCFFG<8B=66?@FFFG7>25F@FFFF>B>6>
@M04650:207:000000000-C238N:1:1101:22577:10346 1:N:0:19
ACTCCTACGGGAGGCAGCAGTAGGGAATTTTTCACAATGGGCGAAAGCCTGATGGAGCAATGCCGCGTGAATGATGAAGGTCTTATAGATTGTAAAATTCTTTTATTTGGGAAGAAAAGTTGGATTAGGAAATGAATCTAACCTGACGGTACCATTTGAATAAGTATCGGCTAACTATGTGCCAGCAGCCGCGGTAATACATAGGATGCAAGCGTTATCCGGATTTACTGGGCGTAAAACGAGCGCGGGTGGGTTAGTAAGTCTGGTGTTATATGCAGTAGCTTAACTATTGT
+
FFFFGGGGGGGEGGGGGGFGGDGFEGGDGGGGGGGGGGGGFFBFEECCF8<<,6C,@@,@CF,FGE:@::@FGGGFFGCD=<<FA9<C?FGGGGGFFGFGGGGFGGGGGGG@?FFDFFGGGGGC?,B=?,,EFFGFGAAFFADFGC=FFF>@DAA,@FEFGGGFAA@DFGGFFGGGG,FFF9;B7D?FC:+@CEE8:CFFF@:>@FFFCCCCGD8:=<FFGGEE5<CGGF?FFG<5C<C*=<D:DCC351)9D7*7<9=4CBG7FGG,87B*/@FFBFCF?<:=7=7AFFF4A
@M04650:207:000000000-C238N:1:1101:16119:10367 1:N:0:19
ACTCCTACGGGAGGCAGCAGTGGGGAATATTGCACAATGGGGGAAACCCTGATGCAGCCATGCCGCGTGAATGAAGAAGGCCTTCGGGTTGTAAAGTTCTTTCGGTGATGAGGAAAGCTTAGGTGTTAATAGCACTTGGGTATGACGTTAGTTACAGAAGAAGCACCGGCTAACTCCGTGCCAGCAGCCGCGGTAATACGGAGGGTGCGAGCGTTAATCGGAATGACTGGGCGTAAAGGGCACGCAGGCGGTGACTTAAGTGAGATGTGAAAGCCCTGGGCTTAACCTAGGAAT
+
GGGGGGGGGGGGGGGGGGGGGGGGGGGGGGGGGGGGGGGGGGGGGGGGGGGGGGGGGGGGGGGGGGGGGGGGGGGGGGGGGGGGGGGGGGGGGGGGGGGGGGGGGGGGGGGGGGGGGGGGGGGFFGGGGGGGGGGGGGGGGFFFGGGFGGGGGGGGGGGEGGGGGGGGGDFGGGGGGGGGGGGFGGGGGGGGGGGGGGDGGEGGGBEGG=EGGGGGCFGGGGGFGGG7CGGFDGGGFDFDBFEBDGDG3CD)9CF*9FF4<B7FF>*.96600)7<18<@FBG?@F4)5?:?F5
@M04650:207:000000000-C238N:1:1101:18832:10427 1:N:0:19
ACTCCTACGGGAGGCAGCAGTAGGGAATTTTTCACAATGGGCGAAAGCCTGATGGAGCAATGCCGCGTGAATGATGAAGGTCTTATAGATTGTAAAATTCTTTTATTTGGGAAGAAAAGTTGGATTAGGAAATGAATCTAACCTGACGGTACCATTTGAATAAGTATCGGCTAACTATGTGCCAGCAGCCGCGGTAATACATAGGATGCAAGCGTTATCCGGATTTACTGGGCGTAAAACGAGCGCGGGTGGGTTAGTAAGTCTGGTGTTAAATGCAGTAGCTTAACTATTGT
+
GGGGGGGGGGGGGGGGGGGGGGGGGGGGGGGGGGGGGGGGGGGGGGGGGFGFGGGGGGGGGGGGGGGGGGGGGGGGGGGGGGGGGGGGGGGGGGGGGGGGGGGGGGGGGGGGGGGGGGGGGGGG9FGGGGGGGGGGGGGGGGGGGGGGGGGGGGGGGGGGGGGGGGFGGGGGGGGGGGGGGGFGGGGGGGGGGGGGGGGGGGGGGGGGGGGGGGGGGGGGGGGGGGGGGGFGFGGGGGFGFGFFGDGGEGGGGDGFFFFFGFGG4FGFFEFFFFFFFFGFBAFFFFFFDFFFA
@M04650:207:000000000-C238N:1:1101:10892:10430 1:N:0:19
ACTCCTACGGGAGGCAGCAGTGGGGAATATTGCACAATGGGCGCAAGCCTGATGCAGCCATGCCGCGTGTATGAAGAAGGCCTTCGGGTTGTAAAGTACTTTCAGCGGGGAGGAAGGGAGTAAAGTTAATACCTTTGCTCATTGACGTTACCCGCAGAAGAAGCACCGGCTAACTCCGTGCCAGCAGCCGCGGTAATACGGAGGGTGCAAGCGTTAATCGGAATTACTGGGCGTAAAGCGCACGCAGGCGGTTTGTTAAGTCAGATGTGAAATCCCCGGGCTCAACCTGGGAAC
+
GGGGGGGGGGGGGGGGGGGGFGGGGGGGGGGGGGGGGGGGGGGGGGGGGGGGGGGGGGGGGGGGGGGFFGGGGGGGGGGGGGGGFGGGGGGGGGGGFGGGGGGGGGGGGGFGGGGGGGGGGGGGGGGGGGGDGGGGGGGGGGGGGGGEFGGFGGGGGGGGGGGGG>FGGGDGGGGGGGGGGGGGGGGGGEGGGDGEGGGGGGEGGGGGGGGFGGEEGGGGGGGGF?CCFFCEECDCFFFGFGEEDDGGBGGDD*CFFFFF:=G74CD)986@B?<F?9CD:9D*7:>20<<:(,
@M04650:207:000000000-C238N:1:1101:9256:10461 1:N:0:19
ACTCCTACGGGAGGCAGCAGTGGGGAATATTGCACAATGGGGGAAACCCTGATGCAGCCATGCCGCGTGAATGAAGAAGGCCTTCGGGTTGTAAAGTTCTTTCGGTGATGAGGAAAGCTTAGGTGTTAATAGCACTTGGGTATGACGTTAGTTACAGAAGAAGCACCGGCTAACTCCGTGCCAGCAGCCGCGGTAATACGGAGGGTGCGAGCGTTAATCGGAATGACTGGGCGTAAAGGGCACGCAGGCGGTGACTTAAGTGAGATGTGAAATCCCCGGGCTCAACCTGGGAAC
+
GGGGGGGGGGGGGGGGGGGGGGGGGGGGGGGDGGGGGGGGGGGGGGGGGGGFGGGGGGGCGGGGGGGGDGGGGGGGGGGGGGGGGGGGGGGGGGGGGGGGGGGEGGDCFGGFFFGGFGGGGGGGFGGGGGGFGGGGGGGGGGGGFGGGGGGGGGGGGGGGGGGGGGGGDGGGGGGGGGGGGGGGGGGGGDGGGGGGGGGGGGGGGGGGGGGGGGGGGGGG=DGFGGGGGGC5DGGEGGFGFFFFGGGDBGGGGDGFFF??GFGGFGFFFFF=@FFFFFGFFFGFFFFFFFFF?3
@M04650:207:000000000-C238N:1:1101:22667:10462 1:N:0:19
ACTCCTACGGGAGGCAGCAGTGGGGAATATTGCACAATGGGGGAAACCCTGATGCAGCCATGCCGCGTGAATGAAGAAGGCCTTCGGGTTGTAAAGTTCTTTCGGTGATGAGGAAAGCTTAGGTGTTAATAGCACTTGGGTATGACGTTAGTTACAGAAGAAGCACCGGCTAACTCCGTGCCAGCAGCCGCGGTAATACGGAGGGTGCGAGCGTTAATCGGAATGACTGGGCGTAAAGGGCACGCAGGCGGTGACTGAAGTGAGATGTGAAAGCCCTGGGCTTAACCTAGGAAT
+
GGGGGGGGGGGGGGGGGGGGGGGGGGGGGGGGGGGGGGGGGGGGGGGGGGGGCGGGGGGGFGGGGGGEGGDFGGGGGGGGGGGGGGGGGGGGGGGFGGGGGGGGGB:=FFGDGGFGGGFE9FG5CDFFGGGGGGGGGGGGGADDF9FGFG:FGFGEGGFEGGGGGGFFEGGGG7FG78F:EGGE@::FFCCEGGG>EC9FDGGE*3*5://2*CEEFCGGGGGGGFG?CD*2<CDEFDFGFFBE3CDCDGDGG:6**01=FFCFFGCAF=?BFFFFF:CFFF7FFFF24?F?),
@M04650:207:000000000-C238N:1:1101:14363:10489 1:N:0:19
ACTCCTACGGGAGGCAGCAGTAGGGAATTTTTCACAATGGGCGAAAGCCTGATGGAGCAATGCCGCGTGAATGATGAAGGTCTTATAGATTGTAAAATTCTTTTATTTGGGAAGAAAAGTTGGATTAGGAAATGAATCTAACCTGACGGTACCATTTGAATAAGTATCGGCTAACTATGTGCCAGCAGCCGCGGTAATACATAGGATGCAAGCGTTATCCGGATTTACTGGGCGTAAAACGAGCGCGGGTGGGTTAGTAAGTCTGGTGTTAAATGCAGTAGCTTAACTATTGT
+
GGGGGGGGGGGGGGGGGGGGG9CFGGGGGGGGGCGGGGGGGGGCGGGGGGGG9FGGGGCGGGGGGGEGG:F,EE?FGGGFFGGGGD9F,E<EFGG,<BFFFDFA9F,AFFF:EBG,B8=B<EFFF9AFGGCFAE9C<F9<EE8EEEE:>C>FDD9<,@FF9;,EEAFGGEG7>FFG9AAFFE;EBFFGG6CCECEC8BEGEFE;;?CFCFFFGEBE5C7CGDGGC++=FGFGFGGGG<CCAC>>DDGGFDGDC>D>>*@BF=>CFF*4@DFF7686><>*6478F479)*146
@M04650:207:000000000-C238N:1:1101:24229:10509 1:N:0:19
ACTCCTACGGGAGGCAGCAGTAGGGAATCTTCGGCAATGGACGAAAGTCTGACCGAGCAACGCCGCGTGAGTGAAGAAGGTTTTCGGATCGTAAAACTCTGTTGTTAGAGAAGAACAAGGACGTTAGTAACTGAACGTCCCCTGACGGTATCTAACCAGAAAGCCACGGCTAACTACGTGCCAGCAGCCGCGGTAATACGTAGGTGGCAAGCGTTGTCCGGATTTATTGGGCGTAAAGCGAGCGCAGGCGGTTTCTTAAGTCTGATGTGAAAGCCCCCGGCTCAACCGGGGAGG
+
GGGGGGGGGGGGGGGGGGGGGGGGGGGGGGGGGGGGGGGGGGGGGGGGGGGGGGGGGGGGGGGGGGGCFGGGGGGGGGGGGGGGGGGGGGGGGGGGGGGGGGGGGGGGGGGGGGGGGGGGGGGFGGGGGGGGGGGGGGGFGGGGGGGGGGGGGGGGGGGGGGGGFGGFGGGGGGGGGGGGGGGGGGGGGGDGGGGGGGGGGGGGGGFGF?FFGEEEGGGGGDCCFCCFF=FDFGG=DGFDED>>DDGDEGGDG<:@FFFFEFF>*:749FFFFFF344CE:(>6F?F>;5>0>F
@M04650:207:000000000-C238N:1:1101:22114:10519 1:N:0:19
ACTCCTACGGGAGGCAGCAGTGGGGAATATTGCACAATGGGCGAAAGCCTGATGCAGCAACGCCGCGTGAGCGATGAAGGCCTTCGGGTCGTAAAGCTCTGTCCTCAAGGAAGATAATGACGGTACTTGAGGAGGAAGCCCCGGCTAACTACGTGCCAGCAGCCGCGGTAATACGTAGGGGGCTAGCGTTATCCGGAATTACTGGGCGTAAAGAGCTCGTAGGCGGTCTGTCGCGTCGGCTGTGAAAACTCGGGGCTCAACCCCGAGCTTGCAGTCGATACGGGCAGGCTAG
+
FEFGGG<FFCC@FGFCEGFFEGGGEGGFGGGGGGGGFGGFGGGGEFFECFGGGGGGFDGEGGGG:E6FGDCEF7FGGGGGGGGCFCCEFGGGGGFCF?8AFFGGGGGGFGCFEGGAFGF9FCFFBFF<?BFGCEG@D<FFGFGCEFEFGGGGEGD*D,DEFFGEECCFBE:BB?CE<CFEGDGCECDECGGGGGGGGEGGGG?<CFC=EG:F+CFFFCGG*58+::C5:CF+.C/:<95CFC>677>FFGG:C<57)86*2)19>)9(<4536FF@06D5>BD5))01(.92
@M04650:207:000000000-C238N:1:1101:22395:10524 1:N:0:19
ACTCCTACGGGAGGCAGCAGTGGGGAATATTGCACAATGGGCGCAAGCCTGATGCAGCCATGCCGCGTGTATGAAGAAGGCCTTCGGGTTGTAAAGTACTTTCAGCGGGGAGGAAGGGAGTAAAGTTAATACCTTTGCTCATTGACGTTACCCGCAGAAGAAGCACCGGCTAACTCCGTGCCAGCAGCCGCGGTAATACGGAGGGTGCAAGCGTTAATCGGAATTACTGGGCGTAAAGCGCACGCAGGCGGTTTGTTAAGTCAGATGTGAAATCCCCGGGCTCAACCTGGGAAC
+
GGGGGGGGGGGGGGGGGGGGGGGGGGGGGGGGGGGGGGGCGGGGGGGGGGGGGGGGGGGGGGGGGGGGGGGGGGGGGGGGGGGGGGGGGGGGGGGGGGGGGGGGGGGGGGGGGGGGGGGGGGGGGGGGGGGGGGGGGGGGGGGGGGGGGGGGGGGGGGGGGGGGGGGGGGGGGGGGGGGGGGGGGGGGGGGGGGGGGGGGGDGGGGGGGGGGGEGGGGGDEGGGGGGGGGGGFGGGGGFGFGFFGGGGFGGCD35@FFFFFFFGFGGFFFF=FF)9<><3>;GF=?F>BFF:>1
@M04650:207:000000000-C238N:1:1101:14593:10532 1:N:0:19
ACTCCTACGGGAGGCAGCAGTAGGGAATATTGCACAATGGGCGAAAGCCTGATGCAGCAACGCCGCGTGAGGGATGACGGCCTTCGGGTTGTAAACCTCTTTTAGCAGGGAAGAAGCGAAAGTGACGGTACCTGCAGAAAAAGCTCCGGCTAACTACGTGCCAGCAGCCGCGGTAATACGTAGGGAGCGAGCGTTATCCGGAATTATTGGGCGTAAAGAGCTCGTAGGCGGTTTGTCGCGTCTGCTGTGAAAACCCGAGGCTCAACCTCGGGCCTGCAGTGGGTACGGGCAGAC
+
GGGGGGGGGGGGGGGGGGGGGGGGGGGGGGGGGGGGGGGGGGGGGGGGGGGGGGGGGGGGGGGGGGGGGGGGGGGGGGGGGGGGGGGGGGGGGGGGGGGGGGGGGGGGGGGGGFGGGGGGGGGGGGGGGGGGGGGGGGGGGGGGGGGGGGGGGGGGGGGGGGGGGGGGGGGGGCEGGGGGGGGGEGGCGGGGGGGGGGGGGGGGGGGGFGFDGGCGGGGGGGGGGGGGCDC57C3:7*.)7>:;C:6*/:D7DFDBE@)8=;CF?GG..5;EFF3321CFF:D@9?339>33,,
@M04650:207:000000000-C238N:1:1101:24765:10535 1:N:0:19
ACTCCTACGGGAGGCAGCAGTAGGGAATCTTCGGCAATGGACGAAAGTCTGACCGAGCAACGCCGCGTGAGTGAAGAAGGTTTTCGGATCGTAAAACTCTGTTGTTAGAGAAGAACAAGGACGTTAGTAACTGAACGTCCCCTGACGGTATCTAACCAGAAAGCCACGGCTAACTACGTGCCAGCAGCCGCGGTAATACGTAGGTGGCAAGCGTTGTCCGGATTTATTGGGCGTAAAGCGAGCGCAGGCGGTTTCTTAAGTCTGATGTGAAAGCCCCCGGCTCAACCGGGGAGG
+
GGGGGGGGGGGGGGGGGGGGGGGGGGGGGGGGGGGGGGGGGGGGEEGGGGGGGGGGGGGGGGGGGGGGGGGGGGGGGGGGGGGGGGGGGGGGGGGGGGGGGGGGGGGGGGGGGGGGGGGFGGGGGGGGGGGGGGGGGGGGGGGGGGGGGGGGGGGGGGGGGGGGGGGGGGGGGGGGGGGGFGGGGGGGGGGGGGGGGGGGGGEEEFGGGGGGGGGGGGGDGGGCEGGF?FGFEGGGGG=DFDEEGGG<DG99CDGFF499:*7DFGF278F==?FF09GDE>C@4?F9B>D06B
@M04650:207:000000000-C238N:1:1101:23805:10555 1:N:0:19
ACTCCTACGGGAGGCAGCAGTAGGGAATCTTCGGCAATGGACGAAAGTCTGACCGAGCAACGCCGCGTGAGTGAAGAAGGTTTTCGGATCGTAAAACTCTGTTGTTAGAGAAGAACAAGGACGTTAGTAACTGAACGTCCCCTGACGGTATCTAACCAGAAAGCCACGGCTAACTACGTGCCAGCAGCCGCGGTAATACGTAGGTGGCAAGCGTTGTCCGGATTTATTGGGCGTAAAGCGAGCGCAGGCGGTTTCTTAAGTCTGATGTGAAAGCCCCCGGCTCAACCGGGGAGG
+
GGGGGGGGGGGGGGGGGGGGGGGGGGGGGGGGGGGGGGGGGGGGGGFGGGGGGGGGGGGGGGGGGGGGGGGGGGGFGGGGGGGGGGGGGGGGGGGGGGGGGGGGGGGGGGGGGGGGGGG@FGGGGGGGGGGGGGGGGGGGGGGGGGGGGGGGGGGGGGGGGGGGGGGGGGGGGGGGGEGFGGGGGGGGGGGGGGGEGGC>FGGGGGGGGGGGGGGEGGFGEC559CGFCGGGFECEGGFC5CEDGGGGE<GGGGFFFFB7C?GGFGGFFFFF??>F?BGDDFGFFFFBBF>6>F
@M04650:207:000000000-C238N:1:1101:5658:10563 1:N:0:19
ACTCCTACGGGAGGCAGCAGTGGGGAATATTGCACAATGGGGGGAACCCTGATGCAGCCATGCCGCGTGAATGAAGAAGGCCTTCGGGTTGTAAAGTTCTTTCGGTGATGAGGAAAGCTTAGGTGTTAATAGCACTTAGGTATGACGTTAGTTACAGAAGAAGCACCGGCTAACTCCGTGCCAGCAGCCGCGGTAATACGGAGGGTGCGAGCGTTAATCGGAATGACTGGGCGTAAAGGGCACGCAGGCGGTGACTTAAGTGAGCTGTGAAAGCCCTGGGCTTAACCGAGGAAT
+
GGGGGGGGGGGGGGGGGGGGGGGGGGGGGGGGGGGGGGGGGGGGCFFGGCGCGGGGG8FGGD<FCGG7CFGGGGF<BFEFGGFFGFGGCGGGGFFFGC<C>CBFD<CFGFFGGG8CFG9C>AG3DBEGGGGGGGCFCFFFFEGFGGGEFFGGGGGFGGFGGFGFGGGGGGGGCE9C8:88>FFGGGGEFEGGGGGGFC+;E5E*8CGGEEG**>C=CGC78C;5FGEEFGGGBEGG3CFGFGF>DDDG>DC))*746==@09:0/0C4;BF?=F)7:0CFF:9FB*911>823)
@M04650:207:000000000-C238N:1:1101:13967:10566 1:N:0:19
ACTCCTACGGGAGGCAGCAGTAGGGAATCTTCGGCAATGGACGAAAGTCTGACCGAGCAACGCCGCGTGAGTGAAGAAGGTTTTCGGATCGTAAAACTCTGTTGTTAGAGAAGAACAAGGACGTTAGTAACTGAACGTCCCCTGACGGTATCTAACCAGAAAGCCACGGCTAACTACGTGCCAGCAGCCGCGGTAATACGTAGGTGGCAAGCGTTGTCCGGATTGATTGGGCGTAAAGCGAGCGCAGGCGGTTTCTTAAGTCTGATGTGAACGCCCCCGGCTCAACCGGGGAGG
+
FGGGGGGGGGGGGGGGGGGGGAFGGFGGFGGFGCGGGGGGE<CFGG79CFGGCFEGGGGGGGGGGGGGGGGGGGGGGGGGEGFGGGG7B@:FFGGCFFGGFGGGE=FF<FGGGGGCGG>,=,8B+BCDEA<FDFF8FGC7=FB=<,>+CF@FFG,:>>:>DC7B:,@F<CC@G@FEEDFFF:FCBFDGF*?@EE**?+?CC9CEB<B==?CFE7EGD7>D=**2*<++2*;=>*9EFG4<><3:7)95)CD51**19*9?29F**:7)7@4*0855(,9>)(199;41;D3(-7
@M04650:207:000000000-C238N:1:1101:9101:10582 1:N:0:19
ATCCTACGGGAGGCAGCAGTGGGGAATATTGCACAATGGGCGCAAGCCTGATGCAGCCATGCCGCGTGTATGAAGAAGGCCTTCGGGTTGTAAAGTACTTTCAGCGGGGAGGAAGGGAGTAAAGTTAATACCTTTGCTCATTGACGTTACCCGCAGAAGAAGCACCGGCTAACTCCGTGCCAGCAGCCGCGGTAATACGGAGGGTGCAAGCGTTAATCGGAATTACTGGGCGTAAAGCGCACGCAGGCGGTTTGTTAAGTCAGATGTGAAATCCCCGGGCTCAACCTGGGAACG
+
GGGGGGGGGGGFGGGGGGGGGGGGGGGGGGFGGGGGGGGGGGGGGGGGGGGGGGGGGGGGGGGGGGGGGGGFDGGGGGGGGGGGGGGGGGGGGGGGGGGGGGGGGECGGGGGGGGGGGGGGGGGGGGGGGGGGGGGGFFFDGGGGGGGGGGGGDDCGGGGGGDGGGGGGGGGGGGGGGGGGGGGGGG7:EGGGGGGGGGGGGGGGGGGGCCEGDCCFGFGGGGGGGGGGGGGFGGGFGFGFD@BDGDGBC1>DGG)=B=*</2:@CFAFB6FBFF3>9DDFBGFFF4:<FF7:(
@M04650:207:000000000-C238N:1:1101:27516:10597 1:N:0:19
ACTCCTACGGGAGGCAGCAGTAGGGAATCTTCCGCAATGGACGAAAGTCTGACGGAGCAACGCCGCGTGAGTGAAGAAGGTTTTCGGATCGTAAAGCTCTGTTGTTAGGGAAGAAAAGTAATAAGAGTAACTGTTTATTATGTGACGGTACCTAACCAGAAAGCCACGGCTAACTACGTGCCAGCAGCCGCGGTAATACGTAGGTGGCAAGCGTTGTCCGGAATTATTGGGCGTAAAGCGCGCGCAGGCGGTCTTTTAAGTCTGATGTGAAAGCCCCCGGCTCAACCGGGGAGG
+
GGGGGGGGGGGGGGGGGGGGGGGGGGGGGGGGGGGGGGGGGGGGGGGGGGGGGGGGGGGFGGGGGGGGGGGGGGGGGGGGGGGGGGGGGGGGGGGGGGGGGGGGGGGGGGGGEGGGGGGGGGGGGGGGGGGFGGGGGGGGGGGCGGGGGGGGGGGGGGGGGGGGGGGEGDGGGGGGGGGDGGGGGGGGGGGGGGGGGGGFFGGGGGGGGGGGGGEGGGGGGCEGGGGGFGGGFGGGGGFGFCDEGGDGBGGGGGCBFFFFGFGGFGGF?BF?FFFF(49BF9DFFFFFFFB9>F
@M04650:207:000000000-C238N:1:1101:25672:10618 1:N:0:19
ACTCCTACGGGAGGCAGCAGTAGGGAATTTTTCACAATGGGCGAAAGCCTGATGGAGCAATGCCGCGTGAATGATGAAGGTCTTATAGATTGTAAAATTCTTTTATTTGGGAAGAAAAGTTGGATTAGGAAATGAATCTAACCTGACGGTACCATTTGAATAAGTATCGGCTAACTATGTGCCAGCAGCCGCGGTAATACATAGGATGCAAGCGTTATCCGGATTTACTGGGCGTAAAACGAGCGCGGGTGGGTTAGTAAGTCTGGTGTTAAATGCAGTAGCTTAACTATTGT
+
GGGGGGGGGGGGGGGGGGGGGGGGGGGGGGGGGGGGGGGGGGGGGGGGGGGGGGGGGGGGGGGGGGGGGGGGGGGGGGGGGGGGGGGGGGGGGGGGGGGGGGGGGGGGGGGGGGGGGGGGGGGGGGGGGGGGGGGGGGGGGGGGGGGGGGGGGGGGGGFCFFGGGGGGDGGGGGGGGGGGGGGGFGGGGGGGGG@EEGGGGGGGGGGGGGGGGGDGGGGGGGGGGGGGGGGFFGGGGGFGEGFFCGCDDGDDDDGFFFFFFFFGFCDBF@?@?FFFFFGFFFG4@FFFFFFFD
@M04650:207:000000000-C238N:1:1101:14453:10712 1:N:0:19
ACTCCTACGGGAGGCAGCAGTAGGGAATCTTCGGCAATGGACGAAAGTCTGACCGAGCAACGCCGCGTGAGTGAAGAAGGTTTTCGGATCGTAAAACTCTGTTGTTAGAGAAGAACAAGGACGTTAGTAACTGAACGTCCCCTGACGGTATCTAACCAGAAAGCCACGGCTAACTACGTGCCAGCAGCCGCGGTAATACGTAGGTGGCAAGCGTTGTCCGGATTTATTGGGCGTAAAGCGAGCGCAGGCGGTTTCTTAAGTCTGATGTGAAAGCCCCCGGCTCAACCGGGGAGG
+
GGGGGGGGGGGGGGGGGGGGGGGGGGGGGGGGGGGGGGGGGGGGGGGGFGGGGGGGGGGGGGGGGGGGGGG<FEFGGGGGGGGGGGGGGGGGGGGGGGFGGGGGGGGGGGGGGGGGGGDFFGGFFFGGGGFGGGGGGGGGGGGGFGGGGGGGGGGGGFGGGFGGGGGGGGGGGGGGGGGGGGFCEGGGGGGGGGEGGGGGGGGDF9EFGGGGGEGGG7F:CDG=?C?F7F5C3CDEFC@D3DF@GGGGFCDCGDGFFFFB<7FF*:>56=?F?FF>B9G35311=F>9;:B>FF
@M04650:207:000000000-C238N:1:1101:19214:10723 1:N:0:19
ACTCCTACGGGAGGCAGCAGTGGGGAATATTGCACAATGGGCGCAAGCCTGATGCAGCCATGCCGCGTGTATGAAGAAGGCCTTCGGGTTGTAAAGTACTTTCAGCGGGGAGGAAGGGAGTAAAGTTAATACCTTTGCTCATTGACGTTACCCGCAGAAGAAGCACCGGCCAACTACGTGCCAGCAGCCGCGGTAATACGTAGGTGGCAAGCGTTGTCCGGATTTATTGGGCGTAAAGCGAGCGCAGGCGGTTTCTTAAGTCTGATGTGAAAGCCCCCGGCTCAACCGGGGAGG
+
GGGGGGGGGGGGGGGGGGGGGGGGGGGGGGGGGGGGGGGGGGGGGGGGGGGGGGGGGGGGGGGGGGGGGGGGG,FEFGGGGGGGGFGGGGGGGGGGGGGGGGGGGGGGGGFGGGGDGGFEGGGGGGGGGGGGGGGGFGGGGGGGGGGGGGGGGGGGGGFGGGGGGGGGGGGGGGGGGGGGGGGGGGGGGGGGGGGGGGGGGGGGGFGGGGGDGGG5:FGGGGGGGGFGGGGGFGGGGGFGFGFFGGGGFGGGGGGFFFFFGFGGFGGFBBF?FF>F0,9@E>GFFFFFFFFFFF
@M04650:207:000000000-C238N:1:1101:8571:10768 1:N:0:19
ACTCCTACGGGAGGCAGCAGTGGGGAATATTGCACAATGGGCGCAAGCCTGATGCAGCCATGCCGCGTGTATGAAGAAGGCCTTCGGGTTGTAAAGTACTTTCAGCGGGGAGGAAGGGAGTAAAGTTAATACCTTTGCTCATTGACGTTACCCGCAGAAGAAGCACCGGCTAACTCCGTGCCAGCAGCCGCGGTAATACGGAGGGTGCAAGCGTTAATCGGAATTACTGGGCGTAAAGCGCACGCAGGCGGTTTGTTAAGTCAGATGTGAAATCCCCGGGCTCAACCTGGGAAC
+
GGGGGGGGGGFFGGGEGGGGGGGGGGGGGGGGGGGGGFGGGGGGGGGGGGGGGGGGGGGGGGGGGGGGGGCGGGGGGGGGGGGGGGGGGGGGGGGGGGGGGGGGGGGGGGGGGGGGGGGGGGGGGGGFGGGGGGGGGGGGFGGGGGGGGGGGGGGGGGGGGGGFGGGGGGGGGGGCGGGGGGGGCGGGCGGGG>@EGGGGGGGGGGGGFGGGG2CEEFGGGGGGGGGGGDCGEGGEFGFGED>DGGGGEGGCC<<5FFF=<FGFF7CAFFF447<F<>GE:9DFFFFB:>FF3(
@M04650:207:000000000-C238N:1:1101:13143:10782 1:N:0:19
ACTCCTACGGGAGGCAGCAGTAGGGAATCTTCGGCAATGGACGAAAGTCTGACCGAGCAACGCCGCGTGAGTGAAGAAGGTTTTCGGATCGTAAAACTCTGTTGTTAGAGAAGAACAAGGACGTTAGTAACTGAACGTCCCCTGACGGTATCTAACCAGAAAGCCACGGCTAACTACGTGCCAGCAGCCGCGGTAATACGTAGGTGGCAAGCGTTGTCCGGATTTATTGGGCGTAAAGCGAGCGCAGGCGGTTTCTTAAGTCTGATGTGAAAGCCCCCGGCTCAACCGGGGAGG
+
GGGGGGGGGGGGGGGGGGGGGGGGGGGGGGGGGGGGGGGGGGGGGGGGGGGGGGGGGGGGGGGGGGGEGGGGGGGGGGGGGGGGGGGGGGGGGGGGGGGGGGGGGGGGGGGGGGGGGGGFGGGGGGGGGGGGGGGGGGGGGGGGGGEGGGGGGGGGGGGGGGGGGGGEGGGGGGGGGGGFGGGGGGGGGGGGDEGGGGGGCFGGGGGC6EFGGGGGGGGCEG8ECGGGGGGE>CDG7>@CBDF><5DDFGGDGGGFFFFF+*2:77DFFFFFFFFFFFGDB0CF6@FB>EF14>
@M04650:207:000000000-C238N:1:1101:7991:10782 1:N:0:19
ACTCCTACGGGAGGCAGCAGTAGGGAATCTTCGGCAATGGACGAAAGTCTGACCGAGCAACGCCGCGTGAGTGAAGAAGGTTTTCGGATCGTAAAACTCTGTTGTTAGAGAAGAACAAGGACGTTAGTAACTGAACGTCCCCTGACGGTATCTAACCAGAAAGCCACGGCTAACTACGTGCCAGCAGCCGCGGTAATACGTAGGTGGCAAGCGTTGTCCGGATTTATTGGGCGTAAAGCGAGCGCAGGCGGTTTCTTAAGTCTGATGTGAAAGCCCCCGGCTCAACCGGGGAGG
+
GGGGGGGGEEGFCFEGGEFGFGGGGGGGGGFGGGGGGGGGGGGGGGGCGFFGFGGGGGGGGEGGGGGGGEGC?FFEFGGGG9EFGGFECFEGGGGGGGFAFGGEFFGFFFGGGGGGGGGFFFG7FGCFGGFCFGGFGGGCGBCFGFGGGGGGGGGGGD:CGFFDFFGGGGCEGGGGGGFFGEGGGGGG,BCE51BEGG?8BEFCFGGGGGGE=AGGGGGD8**2+3?FFGF=>EGGGGFGFDBE3CDD:DD5CDDFBFBFFF7CBCDAF?B=B:47<;D>)2*9F?FFFF@>FF
@M04650:207:000000000-C238N:1:1101:11605:10797 1:N:0:19
ACTCCTACGGGAGGCAGCAGTAGGGAATTTTTCACAATGGGCGAAAGCCTGATGGAGCAATGCCGCGTGAATGATGAAGGTCTTATAGATTGTAAAATTCTTTTATTTGGGAAGAAAAGTTGGATTAGGAAATGAATCTAACCTGACGGTACCATTTGAATAAGTATCGGCTAACTATGTGCCAGCAGCCGCGGTAATACGGAGGGTGCGAGCGTTAATCGGAATGACTGGGCGTAAAGGGCACGCAGGCGGTGACTTAAGTGAGATGTGAAAGCCCTGGGCTTAACCTAGGA
+
GGGGGGGGGGGGGGGGGGGGGGGGGGGGGGGGGGGGGGGGGGGGGGGGGGGGGGGGGGGGGGGGGGGGGGGGGGGGGGGGGGGGGG,CEDGFGGGGGGGGGGGGGGGGGGGGGGGGGGGAFGGFFCGFGGGGGGGGGGGGGGFGGDGGGGGGGGGGGFGGGGGGGGDFGDGGGGGGGGGGGGGGGGGGGGGGGGGDGCFGGGGGGGGGGGGGGGGDGCGGGGEGFGEGGGECFEGG5FFGDGFFGGGG3DGG>DG@FFFFFFFGFDCBFFFFFF:FB?F3>?4>F?FFF)9<3
@M04650:207:000000000-C238N:1:1101:18691:10847 1:N:0:19
ACTCCTACGGGAGGCAGCAGTGGGGAATATTGCACAATGGGCGAAAGCCTGATGCAGCGACGCCGCGTGAGGGATGACGGCCTTCGGGTTGTAAACCTCTTTCAGCAGGGACGAAGCGAAAGTGACGGTACCTGCAGAAGAAGCACCGGCTAACTACGTGCCAGCAGCCGCGGTAATACGTAGGGTGCAAGCGTTGTCCGGAATTACTGGGCGTAAAGAGCTCGTAGGCGGTCTGTCGCGTCGGCTGTGAAAACTCGGGGCTCAACCCCGAGCTTGCAGTCGATACGGGCAGGC
+
GGGGGGGGGGGGGGGGGGGGGGGGGGGGGGGGGGGGGGGGGGGGGGGGGGGGGGGGGGGGGGGGGGGGGGGGGGGGGGGGGGGGGGGGGGGGGGGGGGGGGGGGGGGGGGGGGGGGGGGGGGGGGGGGGGGGGGGGGGGGGGGGGGGGGGGGGGGGGGGGGGGGGGGGGGGGGFGGGGGGEFGGGGGGGGGGGGGGGGGGGGGGGGGGGGGGGGGGGGGGE7<EGGGGGGGGFGGGGGFDEG:>79<7FFCGGGGFE>DDE@DFF<FFEFDEEFFFFBG4??75<BF?FDB:9(
@M04650:207:000000000-C238N:1:1101:13904:10901 1:N:0:19
ACTCCTACGGGAGGCAGCAGTAGGGAATCTTCGGCAATGGACGAAAGTCTGACCGAGCAACGCCGCGTGAGTGAAGAAGGTTTTCGGATCGTAAAACTCTGTTGTTAGAGAAGAACAAGTAGGAGAGTAACTGCTCTTACCTTGACGGTATCTAACCAGAAAGCCACGGCTAACTACGTGCCAGCAGCCGCGGTAATACGTAGGTGGCAAGCGTTGTCCGGATTTATTGGGCGTAAAGCGAGCGCAGGCGGTTTCTTAAGTCTGATGTGAAAGCCCCCGGCTCAACCGGGGAGG
+
GGGGGGGGGGGGGGGGGGGGGGGGGGGGGGGGGGGGGGGGGGGGGGGGGGGGGGGGGGGGGGGGGGGGGGGGGGGGGGGGGGGGGGGGGGGGGGGGGGGGGGGGGGGGGGGGGGGGGGGGGGGGGGGGGGGGGGGGGGGGGGGGGGGGGGGGGGGGGGGGGGGGGGGGGGGGGGGGGGGGGGGGGGGGGGGGGGGGGGGGGGGGGGGGGGGCGGGGGGGGGGCEGFGGGGGGFGGGGGFGFGFFGGGGBGGGDCFFFFFFFFGGFGGFFFFFFF>FBFGFFFGFFFFFFBE;FF
@M04650:207:000000000-C238N:1:1101:21729:10912 1:N:0:19
ACTCCTACGGGAGGCAGCAGTGGGGAATCTTGCGCAATGGGCGAAAGCCTGACGCAGCGACGCCGCGTGAGGGATGACGGCCTTCGGGTTGTAAACCTCTTTCAGCCCTGACGAAGCGAGAGTGACGGTAGGGGCAGAAGAAGCACCGGCCAACTACGTGCCAGCAGCCGCGGTAATACGTAGGGGGCAAGCGCTGTCCGGAATTATTTGGCGTAAAGAGCTCGTGGGCGGTCTGTCGCGTCGGCTGTGAAAACTCGGGGCCCAACCCCGAGCTTGCAGTCGCTACGGGCAGGG
+
GGGGGGGGGGGGGGGGGGGGGGGGGGGGGGGGGGGGGGGGGGGGGGGGGGGGFEGGGGGGGGGGGGGGGGGGGGGGGGGG=FFGGFGGGGDEFGGFG@EFFGG9F9FB>FGDFGGFGEGG7F:@AFGGGFGGCF>FGC?:FCD@:EF<CGCGGC<FFGGC@BFFFGGFFEGEG@CCFCC/<<18E*8*/1/*;*;C/3<2:*8C+A?++3<<=*8?FF7*;C6>:**:5>C:0CCC>35)))0<7*7C;CC>D*2=BDEB=)19)**,777>@E4)23>=?6)))08(,08,3(
@M04650:207:000000000-C238N:1:1101:15248:10917 1:N:0:19
ACTCCTACGGGAGGCAGCAGTAGGGAATCTTCGGCAATGGACGAAAGTCTGACCGAGCAACGCCGCGTGAGTGAAGAAGGTTTTCGGATCGTAAAACTCTGTTGTTAGAGAAGAACAAGGACGTTAGTAACTGAACGTCCCCTGACGGTATCTAACCAGAAAGCCACGGCTAACTCCGTGCCAGCAGCCGCGGTAATACGGAGGGTGCAAGCGTTAATCGGAATTACTGGGCGTAAAGCGCACGCAGGCGGTTTGTTAAGTCAGATGTGAAATCCCCGGGCTCAACCTGGGAAC
+
GGGGGGGGGGGGGGGGGGGGGGGFGGGGGGGGGGGGGGGGGGGGGGGGGGGGGGGGCGGGGGGGGGCEGGGGFGGGGFFGGGGGGEGGGGGGGFGGGGGGGGFFGGGGGGGGGGGGGFFFGGGFEEGEGGD=<FGGGGGGEE,3><FC>FGGGFGGGGGFGGFFFDFEFEGDFGGGGGGGGFCFDG>EGEGGGGGCGGGGDEECECE=FGGGGECE5*>FGDEC8CCGGCEGFECCCFFD)5:>39DGFGDDDGGF?F4?GFFGFG><FBFFFF?:<997B>GFFF::?5FB?4
@M04650:207:000000000-C238N:1:1101:20936:10934 1:N:0:19
ACTCCTACGGGAGGCAGCAGTGGGGAATATTGCACAATGGGCGAAAGCCTGATGCAGCGACGCCGCGTGGGGGATGAAGGCCTTCGGGTTGTAAACCTCTTTCGGCAGGGACGAAGCGAAAGTGACGGTACCTGTAGAAGAAGCACCGGCCAACTACGTGCCAGCAGCCGCGGTAATACGTAGGGTGCGAGCGTTGTCCGGAATTACTGGGCGTAAAGAGCTTGTAGGCGGTTTATCGCGTCGTGGGTGGAATTTTACAGCTTAACTGTGAACTTGCCCTCGATACGGGTAGGC
+
GGGGGGGGGGGGGGGGGGGGGGGGGGGGGGGGGGGGGGGGGGGGGGGGGGGGGGGGGGGGGGGGGGGGGGGGGGGGGGGGGGGGGGGGGGGGGGGGGGGGGGGGGGGGGGGGGGGGGGGGGGGGGGGGGGGGGGGGGGGGGGGGGGGGGGGGGGGGGGGGGGGGGGGGGGGGGGGGGGGGGGGGGGGGGGGGGGGGGGGGGGGGGGGGGGGGGGGGGGGGGFGGGGGGGGGEFGGGGGFD>GFFGGGGEGFFFGGF4?FFGFGGFGGFFFFFFFFFFFGFFFC?>EFFFD>??)
@M04650:207:000000000-C238N:1:1101:9266:10943 1:N:0:19
ACTCCTACGGGAGGCAGCAGTGGGGAATCTTGCGCAATGGGCGGAAGCCTGACGCAGCGACGCCGCGTGAGGGATGACGGCCTTCGGGTTGTAAACCTCTTTCAGCTCCGACGAAGCGAAAGTGACGGTAGGAGCAGAAGAAGCACCGGCCAACTACGTGCCAGCAGCCGCGGTAATACGTAGGGTGCAAGCGTTGTCCGGAATTATTGGGCGTAAAGATCTCGTAGGCGGTCTGTCGCGTCGGCTGTGAAAACTCGGGGCTCAACCCTGAGCTGGCAGCCGATACGGGCAGGG
+
GGGGGGGGGGGGGGGGDGGGGGGGGGGGGGGGGGGGGGGGGGGDGGGGGGGGGGGGGGGGGGGGGGGGGGGGGGGFFGEFGGGGGGGGFGGGGFGGGGGGGGGGGGFBEGD<FGFGGGEEEGGGGGGDGGGGGGGGGGGGGFF@:CFEDFEEFGFCCFGGCGGFGCGFGGDGGGGEEE7CFEGGEEC*<CGGCEGEAFCGGGGGGFGGGGFGE7CEGC**0*<CC=>=6DEGE5CFGGFCBG>59CDFFFF7CDC?5BEDG)97?FG?:5:@FF47309:)-)8)85317),4(
@M04650:207:000000000-C238N:1:1101:26290:10950 1:N:0:19
ACTCCTACGGGAGGCAGCAGTGGGGAATATTGCACAATGGGCGCAAGCCTGATGCAGCCATGCCGCGTGTGTGAAGAAGGCCTTCGGGTTGTAAAGCACTTTCAGCGAGGAGGAAGGGTAGTGTGTTAATAGCACATTGCATTGACGTTACTCGCAGAAGAAGCACCGGCTAACTCCGTGCCAGCAGCCGCGGTAATACGGAGGGTGCAAGCGTTAATCGGAATTACTGGGCGTAAAGCGCACGCAGGCGGTTTGTTAAGTCAGATGTGAAATCCCCGCGCTTAACGTGGGAAC
+
GGGGGGGGGGGGGGGGGGGGGGGGGGDFGGGGGGGGGGGGGGGGGGGGFGGGGGGGGGGGGGGGGCFFGGGGGGGGEGGGGFFGGGGCEFFGGGGGFGGGGGGGGGGGGGGGG=EFGEGGGGGGGGGGGGGFGGCDGGGGGG,DFFGFGGGGGGGGGGGGGGGGGGCFGGGGGGGGGGGGGGGCGC>EFCCCEC@BFFFCEECCGEGEFGCFECEEGG7F=DDGGGFFFGG=BGGEFGFGBGF@CDGG3CGGCCD:FFFFGFG76>FA?FFFF4?@?;D:@9C5@@>(05:?0(
@M04650:207:000000000-C238N:1:1101:12146:10952 1:N:0:19
ACTCCTACGGGAGGCAGCAGTGGGGAATATTGCACAATGGGCGCAAGCCTGATGCAGCCATGCCGCGTGTATGAAGAAGGCCTTCGGGTTGTAAAGTACTTTCAGCGGGGAGGAAGGGAGTAAAGTTAATACCTTTGCTCATTGACGTTACCCGCAGAAGAAGCACCGGCTAACTCCGTGCCAGCAGCCGCGGTAATACGGAGGGTGCAAGCGTTAATCGGAATTACTGGGCGTAAAGCGCACGCAGGCGGTTTGTTAAGTCAGATGTGAAATCCCCGGGCTCAACCTGGGAAC
+
G@EGGGGGDGEDFGGGE@FGFGGGGGGGAF9CAEGGDFDF@FGGGGGGGFDFGGGFGFGGGGGFGGG7@FFGFFGGGGGFFFGFGDFCGEGFGGGGGGFGFGGGDCFGGGCFDEGGGGGEFGGGGGFFGGGGGGGGGGFD=ECCDGGGGGEAGF7FFEFFGG@FDGGGDGEEGCFGCCGDGFFGGGGGGGGGGEGGGGGGEGECECECFFGGDGGGGFGGGDECE+0<<CCFDGG=FF6/7CD5)97DE<C>D55)5@=BCFG76CG<6@@BBFF:6>G)84FFFFF7<F@7?-
@M04650:207:000000000-C238N:1:1101:21033:10981 1:N:0:19
ACTCCTACGGGAGGCAGCAGTGGGGAATATTGCACAATGGGCGCAAGCCTGATGCAGCCATGCCGCGTGTATGAAGAAGGCCTTCGGGTTGTAAAGTACTTTCAGCGGGGAGGAAGGGAGTAAAGTTAATACCTTTGCTCATTGACGTTACCCGCAGAAGAAGCACCGGCTAACTCCGTGCCAGCAGCCGCGGTAATACGGAGGGTGCAAGCGTTAATCGGAATTACTGGGCGTAAAGCGCACGCAGGCGGTTTGTTAAGTCAGATGTGAAATCCCCGGGCTCAACCTGGGAAC
+
GGGGGGGGGGGGGGGGGGGGGGGGGGGGGGGGGGGGGGGGGGGGGGGGGGGGGGGGGGGGGGGGGGGGGGGGGGGGGGGGGGGGGGGGGGGGGGGGGGGGGGGGGGGGGDCGGGGGGGGGGGGGGGGGGGGGGGGGGFGGGGGGGGGGGGGGGGGGGGGGGGGGGGGGGGGGGGGGGGGGGGGGGGGGFGGGGGGGGGGGGGGGGGGGGGGGGGGDGGGGGGGGGGGGFCFGFGGGGGFGFDEEGGCDFGGDDGGFFFFFGFG>7>GFFFFFFFFFFFD>E6GFFFFBBFF?B4
@M04650:207:000000000-C238N:1:1101:6736:11003 1:N:0:19
ACTCCTACGGGAGGCAGCAGTGGGGAATATTGCACAATGGGCGCAAGCCTGATGCAGCCATGCCGCGTGTATGAAGAAGGCCTTCGGGTTGTAAAGTACTTTCAGCGGGGAGGAAGGGAGTAAAGTTAATACCTTTGCTCATTGACGTTACCCGCAGAAGAAGCACCGGCTAACTCCGTGCCAGCAGCCGCGGTAATACGGAGGGTGCAAGCGTTAATCGGAATTACTGGGCGTAAAGCGCACGCAGGCGGTTTCTTAAGTCTGATGTGAAAGCCCCCGGCTCAACCGGGGAGG
+
GGGGGGGGGGGGGGGGGGGGGGGGGGGGGGGGGGGGGGGGGGGGGGGGGGGGGGGGGGGGGGGGGGGGGGGGGGGGGGGGGGDGGGGGFGEGGGGGGGGGGGGGGGGGGGEGGGGGGGGGGGGGGGGGGGGFGGGGGGGFGGGGFEGGGGGGFFGGGGGGGGGGGGGGGGGGGGGGGGGGDGGGGGGGGGGGGGGCCFGGGGGGGGGGGGGGG:ECGGGGGDG*<FCFGGGGFGGGGGFGFGFFGGDG@DG5CGGFF?FF9@FC7:D9FFFFF787<39@>0CFF4F>FFF0>B
@M04650:207:000000000-C238N:1:1101:8496:11015 1:N:0:19
ACTCCTACGGGAGGCAGCAGTGGGGAATATTGCACAATGGGCGCAAGCCTGATGCAGCCATGCCGCGTGTATGAAGAAGGCCTTCGGGTTGTAAAGTACTTTCAGCGGGGAGGAAGGGAGTAAAGTTAATACCTTTGCTCATTGACGTTACCCGCAGAAGAAGCACCGGCTAACTCCGTGCCAGCAGCCGCGGTAATACGGAGGGTGCAAGCGTTAATCGGAATTACTGGGCGTAAAGCGCACGCAGGCGGTTTGTTAAGTCAGATGTGAAATCCCCGGGCTCAACCTGGGAAC
+
GGGGGGGGGGGGGGGGGGGGGGGGGGGGGGGGGGGGGGGGGGGGGGGGGGGGGGGGGGGGGGGGGGGGGGGGGGGGGGGGGGGGGGGGGGGGGGGGGGGGGGGGGGGGGGFFGD8FFGCFGDFFGGGGGGGGFCGGGGGGGFFGGGGGGGGGFGGGGGGGGGGGGGGGGGGGGCFGGGGGGGGGFGGFGGGGGDEECECGGGGGGGGGGGGGGGGGGGGGGGCCFGGGGGGDEGGGGFFCDCE@GDGGFGD<7*>>FFFBCFGGFFFFFFF6F?@F?BGFF(9=7F@FFFF?B(
@M04650:207:000000000-C238N:1:1101:25214:11024 1:N:0:19
ACTCCTACGGGAGGCAGCAGTGGGGAATATTGCACAATGGGCGCAAGCCTGATGCAGCCATGCCGCGTGTGTGAAGAAGGCCTTCGGGTTGTAAAGCACTTTCAGCGAGGAGGAAGGCCAATAGCTTAATAGGCTGTTGGATTGACGTTACTCGCAGAAGAAGCACCGGCTAACTCCGTGCCAGCAGCCGCGGTAATACGGAGGGTGCAAGCGTTAATCGGAATTACTGGGCGTAAAGCGCACGCAGGCGGTTTGTTAAGTCAGATGTGAAATCCCCGAGCTTAACTTGGGAAC
+
GGGGGGGGGGGGGGGGGGGGGGGGGGGGGGGGGGGGGGGGGGGGGGGGGGGGGGGGGGGGGGGGGGGGGGGGGGGGGGGGGGGGGGGGGGGGGGGGGGGGGGGGGGGGGGGGGGGGGGGGGGGGGGGGGGGGGGGGGGGGGFGGFGGGGGGGGGGGGGGGGGGGGGGGGGGGGGGGGGGGGGGGGGGGGGGGGGGGGGGGGGGGGGGGGGGFGEEGGGGGGGGGGFGGGGGGFEDGGGFGFGFFGGGGFGGGGGG@FFFFEFGGFGGFFFFFFFFFFFGFFFGFFFFAAFFB?1
@M04650:207:000000000-C238N:1:1101:28146:11041 1:N:0:19
ACTCCTACGGGAGGCAGCAGTAGGGAATCTTCGGCAATGGACGAAAGTCTGACCGAGCAACGCCGCGTGAGTGAAGAAGGTTTTCGGATCGTAAAACTCTGTTGTTAGAGAAGAACAAGGACGTTAGTAACTGAACGTCCCCTGACGGTATCTAACCAGAAAGCCACGGCTAACTACGTGCCAGCAGCCGCGGTAATACGTAGGTGGCAAGCGTTGTCCGGATTTATTGGGCGTAAAGCGAGCGCAGGCGGTTTCTTAAGTCTGATGTGAAAGCCCCCGGCTCAACCGGGGAGG
+
GGGGGGGGGGGGGGGGGGGGGGGGGGGGGGGGGGGGGGGGGGGGGGGGGGGGGGGGGGGGGGGGGGGGGGGGGGGGGGGGGGFGGGGGDGGEFGGGGGGGGGGGGGGGGGGGGGGGGGGGGGGGGGGGGGGGGGGGGGGGGGGGGGGGGGGGGGGGGGGGGGGGGGGDGGGGGGGGGGGGGGGGGGGGGDGGGGGGGGGGGGGGGGGGGGGGEGGE:CGGGGEGGGGGGFFFFGGGGGFGFGFFGGGGEGGDDGG?FF?FFFGGFGGFFFFFBFFF6;GDFFGFFFFFFFFFFF
@M04650:207:000000000-C238N:1:1101:27249:11132 1:N:0:19
ACTCCTACGGGAGGCAGCAGTGGGGAATATTGCACAATGGGCGCAAGCCTGATGCAGCGACGCCGCGTGAGGGATGACGGCCTTCGGGTTGTAAACCTCTTTCAGTAGGGACGAAGCGCAAGTGACGGTACCTACAGAAGAAGGACCGGCCAACTACGTGCCAGCAGCCGCGGTAATACGTAGGGTCCGAGCGTTGTCCGGAATTACTGGGCGTAAAGAGCTCGTAGGTGGTTTGTCGCGTTGTTCGTGAAAACCCACAGCTTAACTGTGGGCGTGCGGGCGATACGGGCAGAC
+
GGGGGGGGGGGGGGGGGGGGGGGGGGGGGGGGGGGGGGGGGGGGGGGGGGGGGGGGGGGCEGGGGGGGGGGGGGGGGGGGGGGGGGGGGGGGGGGGGGGGGGGGGGFGGGGGGGGGGGGGGGGGGGGGGGGGGGGGGGEGGGGGGGGGGGGGGGGGFGGGGGGGGGGGGGGGGGGGGGGGGGGGGGGGGGGGGGGGGGGGGGGFGGGFFGGGGGGGGGDDGGGGEGGGGGGEFGDGFG>GFDE>FCGGFGGFFCDEFF>@FFFGBGFAFF@>FF>>:;GFF>37<B@?FDDF?1
@M04650:207:000000000-C238N:1:1101:19298:11158 1:N:0:19
ACTCCTACGGGAGGCAGCAGTAGGGAATCTTCGGCAATGGACGAAAGTCTGACCGAGCAACGCCGCGTGAGTGAAGAAGGTTTTCGGATCGTAAAACTCTGTTGTTAGAGAAGAACAAGGACGTTAGTAACTGAACGTCCCCTGACGGTATCTAACCAGAAAGCCACGGCTAACTACGTGCCAGCAGCCGCGGTAATACGTAGGTGGCAAGCGTTGTCCGGATTTATTGGGCGTAAAGCGAGCGCAGGCGGTTTCTTAAGTCTGATGTGAAAGCCCCCGGCTCAACCGGGGAGG
+
GGGGGGGGGGGGGGGGGGGGGGGGGGGGGGGGGGGGGGGGGGGGGGGGGGGGGGGGGGGGGGGGGGGGGGGGGGGGGGGGGGGGGGGGGGGGGGGGGGGGGGGGGGGGGGGGGGGGGGFGGGGGGGGGGGGGGGGGGGGGGGGGGGGGGGGGGGGGGGGGGGGGGGGGGGGGGGGGGGGGGGGGGGGGGGGGGGGGGGGGGGGGGGGGGGGGGGGDGGGGGGGGGGGGFGGGFGGGGGFGFG@@5DDG:CDDGGGFFFFFGFGGFF=47FFBF?>::>GDD0CFFFF0>FF;BF
@M04650:207:000000000-C238N:1:1101:15949:11218 1:N:0:19
ACTCCTACGGGAGGCAGCAGTGGGGAATATTGCACAATGGGCGAAAGCCTGATGCAGCGACGCCGCGTGAGGGATGACGGCCTTCGGGTTGTAAACCTCTTTCAGTAGGGAAGAAGCGAAAGTGACGGTACCTGCAGAAGAAGCGCCGGCTAACTACGTGCCAGCAGCCGCGGTAATACGTAGGGCGCAAGCGTTATCCGGATTTATTGGGCGTAAAGAGCTCGTAGGCGGTTTGTCGCGTCTGCCGTGAAAGTCCGAGGCTCAACCTCGGATCTGCGGTGGGTACGGGCAGAC
+
GGGGGGGGGGGGGGGGGGGGFGGGGGGGGGGGGGGGGGGGGGGGGGGGGGGGGGGGGGGGGGGGGGGGGGGGGGGGGGGGGGGGGGGGGGGGGGGGGGGGGGGGGFGGGGGGGGGGGGGGGGGGGFCEFFGGGGGGGGGGGFGGGEGGGGGGGGFGGGGGGGGGGGGGGGGGGGGDGGGGFGGGGGGCEEGGGCGCFGGGGGGGDGFGFFDFGEEGFGGGFGGGEGGGGGGEBG30:CFCDGFFFFG35CCCFGFFD5:@GFG=FFG?FFBBE:68A>D).7CD*95>FF>:?3
@M04650:207:000000000-C238N:1:1101:23959:11225 1:N:0:19
ACTCCTACGGGAGGCAGCAGTGGGGAATATTGCACAATGGGCGCAAGCCTGATGCAGCCATGCCGCGTGTATGAAGAAGGCCTTCGGGTTGTAAAGTACTTTCAGCGGGGAGGAAGGTGTTGAGGTTAATAACCTCAGCAATTGACGTTACCCGCAGAAGAAGCACCGGCTAACTCCGTGCCAGCAGCCGCGGTAATACGGAGGGTGCAAGCGTTAATCGGAATTACTGGGCGTAAAGCGCACGCAGGCGGTCTGTCAAGTCGGATGTGAAATCCCCGGGCTCAACCTGGGAAC
+
GGGGGGGGGGGGGGGGGGGGGGGGGGGGGGGGGGGGGGGGGGGGGGGGGGGGGGGGGGGGGGGGGGGGGGGGGGGGGGGGGGGGGGGGGGGGGGGGGGGGGGGGGGGGGGGGGFFGGGGGGGFGGGGGAFGGGG9BFGGGGGGGGGGGGGGGGGEGGGGFFFGGGGGEFGEGGGGGGGGGGGGGGGGGGGGGGGDGGFGGGDGGGEGGGGGGGEGGFGFGGDGGGCFGFGGGFG3EGGFGFGD@:DGG:CD/>DF=FFFFGFGGFGGFF?4@?FF?19DDB6FFFFF:FFFF74
@M04650:207:000000000-C238N:1:1101:20327:11239 1:N:0:19
ACTCCTACGGGAGGCAGCAGTGGGGAATATTGCACAATGGGCGCAAGCCTGATGCAGCCATGCCGCGTGTATGAAGAAGGCCTTCGGGTTGTAAAGTACTTTCAGCGGGGAGGAAGGGAGTAAAGTTAATACCTTTGCTCATTGACGTTACCCGCAGAAGAAGCACCGGCTAACTCCGTGCCAGCAGCCGCGGTAATACGGAGGGTGCAAGCGTTAATCGGAATTACTGGGCGTAAAGCGCACGCAGGCGGTTTGTTAAGTCAGATGTGAAATCCCCGGGCTCAACCTGGGAAC
+
GGGGGGGGGGGGGGGGGGGGGGGGGGGGGGGGGGGGGGGGGGGGGGGGGGGGGGGGGGGGGGGGGGGGGGGGGGGGGGGGGGGGGGGGGGGGGGGGGGGGGGGGGGGGGGGGGGGGGGGGGGGGGGGGGGGGGGGGGGFGGGGGGGGEFGGGGGGGGGGGGGGGGGGEGGGGGGGGGGGFGGGGGGGGFGGGGGGGGGGGGGGGGGGGGGGGGGGGGGGGGGEFGGGGGGGGFGGGGGFGFD>EGDGGFGGDD<DFFFFFGFGG=DGFFFFFFFFFF9DDBFGFFFFFFFFFB2
@M04650:207:000000000-C238N:1:1101:22350:11247 1:N:0:19
ACTCCTACGGGAGGCAGCAGTAGGGAATCTTCGGCAATGGACGAAAGTCTGACCGAGCAACGCCGCGTGAGTGAAGAAGGTTTTCGGATCGTAAAACTCTGTTGTTAGAGAAGAACAAGGACGTTAGTAACTGAACGTCCCCTGACGGTATCTAACCAGAAAGCCACGGCTAACTACGTGCCAGCAGCCGCGGTAATACGTAGGTGGCAAGCGTTGTCCGGATTTATTGGGCGTAAAGCGAGCGCAGGCGGTTTCTTAAGTCTGATGTGAAAGCCCCCGGCTCAACCGGGGAGG
+
GGGGGGGGGGGGGGGGGGGGGGGGGGGGEGGGGGGGGGGGGGGGCGGGGGGG9FGGGGGGGGGGGGGGGCFGGGGGGGGGFCGFGGGGGGGGGGGGGGGGGGGGGGAFAFGGGGGGGGGGDDCFGGGGGGGFFGCGFGGGGGEFGGGCGFFFFFCGGGDFFGGGE@FG7BCGGGC,DEGGGGGGGCECFCEGGEEGGGGGG9EG@FGGCGFGGC8CEGFD5<:E+<:FGGGGFG3A3D?5BD3>39DDFGGD7*2/9=FF?@FDFG7AFF=BFFF7:9DFFFGF=@)((73424
@M04650:207:000000000-C238N:1:1101:12338:11261 1:N:0:19
ACTCCTACGGGAGGCAGCAGTAGGGAATCTTCGGCAATGGACGAAAGTCTGACCGAGCAACGCCGCGTGAGTGAAGAAGGTTTTCGGATCGTAAAACTCTGTTGTTAGAGAAGAACAAGGACGTTAGTAACTGAACGTCCCCTGACGGTATCTAACCAGAAAGCCACGGCTAACTACGTGCCAGCAGCCGCGGTAATACGTAGGTGGCAAGCGTTGTCCGGATTTATTGGGCGTAAAGCGAGCGCAGGCGGTTTCTTAAGTCTGATGTGAAAGCCCCCGGCTCAACCGGGGAGG
+
GGGGGGGGGGGEGGGGGGFGGGGGGGGGGGGGGGGGGGGGGGGGGDGCGFGGGGGGGGGGGGGGGGGCCCFFFGGGGGGGGGGGGGGGGGGGGGGFGGGDGGGGGGGGDGGGGGFGGGGGGGGGGGGGGDGGCGGGGGGGGGGGGGGGGC@FGGGGGGGGCFGGGGGEGGGGGFGGGGGGGGFGDFGGGDGGGE7EGC;>EFFGGGGFC+**=CEEGGFGECGEFFGFGFGGFGDDFCFC57@DG3CCEGCDDDCF4**6AFFF6*2-9?F*075760CBE>GFFF>69>>(66
@M04650:207:000000000-C238N:1:1101:11406:11265 1:N:0:19
ACTCCTACGGAGGCAGCAGTGGGGAATATTGCACAATGGGCGCAAGCCTGATGCAGCCATGCCGCGTGTATGAAGAAGGCCTTCGGGTTGTAAAGTACTTTCAGCGGGGAGGAAGGGAGTAAAGTTAATACCTTTGCTCATTGACGTTACCCGCAGAAGAAGCACCGGCTAACTCCGTGCCAGCAGCCGCGGTAATACGGAGGGTGCAAGCGTTAATCGGAATTACTGGGCGTAAAGCGCACGCAGGCGGTTTGTTAAGTCAGATGTGAAATCCCCGGGCTCAACCTGGGAACT
+
GGGGGGGGGGGGGGGGGGGGGGGGFGGGGGFGGGGGGGGGGGGGGGGGGGGGGGGGGGGGGGGGGGFGGGGGGGGGFGGGFGGGGGGGGGGGFGGGGGGGGGGGGGGGGFGGDGGGGGGGGGFGGGGGGGGGGGGFGGGGGGFFGGEGGDGGGDFGGGGFGGGGGGGGGGGFGGGGGGFGGGGGGGFGECGGEGGGFGGGGGGGGGGGGG=EEG5FFGGGEDDGFGFGFFFGFGGGFGFGFGFF<<DGFGC<DDFFFFBFFFGCFGGFFFFBBFFF6>DEF66?FF?F:F)4?)
@M04650:207:000000000-C238N:1:1101:17458:11274 1:N:0:19
ACTCCTACGGGAGGCAGCAGTGGGGAATATTGCACAATGGGCGCAAGCCTGATGCAGCCATGCCGCGTGTATGAAGAAGGCCTTCGGGTTGTAAAGTACTTTCAGCGGGGAGGAAGGGAGTAAAGTTAATACCTTTGCTCATTGACGTTACCCGCAGAAGAAGCACCGGCTAACTCCGTGCCAGCAGCCGCGGTAATACGGAGGGTGCAAGCGTTAATCGGAATTACTGGGCGTAAAGCGCACGCAGGCGGTTTGTTAAGTCAGATGTGAAATCCCCGGGCTCAACCTGGGAAC
+
@GGGGGFE@ECGDCGEEEFDE<ECECG<FGGFGGGGGG,@EF@CBEC@@<CECAFGF8E@FFFG@CEGGGGGGCE??6EDF8EFFDCFF:FGGAFFFGFEGE<EGGGEG@:B@C,>+:<:C8FABD<FCEGFGGGGDCF>@,:3@EF<@DBFFCG7F<FC7:CDFF:<CEGEEGFCFEGGG7<EF6CCFDGGEG7:+?EC558>CECEGGGGD*//A7DFC<*:<FGGD<5EFGGE*:47)775DGCDBD3//9*080/*097:*:F4@B?48*6?1,)))(1**7>:,>FB04
@M04650:207:000000000-C238N:1:1101:14806:11280 1:N:0:19
ACTCCTACGGGAGGCAGCAGTGGGGAATATTGCACAATGGGCGCAAGCCTGATGCAGCCATGCCGCGTGTATGAAGAAGGCCTTCGGGTTGTAAAGTACTTTCAGCGGGGAGGAAGGGAGTAAAGTTAATACCTTTACTCATTGACGTTACCCGCAGAAGAAGCACCGGCTAACTCCGTGCCAGCAGCCGCGGTAATACGGAGGGTGCAAGCGTTAATCGGAATTACTGGGCGTAAAGCGCACGCAGGCGGTTTGTTAAGTCAGATGTGAAATCCCCGGGCTCAACCTGGGAAC
+
GGGGGGGGGGGGGGGGGGGGGGGGGGGGGGGGGGGGGGGGGGGGGGGGGGGGGGGGGGGGGGGGGGGGGGGGGGGGGGGGGGGGGGGGGGGGCGGGGGGGGGGGGGGGGGEGGGCGGGGGGGGGGGGGGGGGGGGGGGGGGGGGGGGGGGGGGGGGGGGGGGGGGGGGGGGGGGGGGGGGGGGGGGGGGGGGGE8EFFFGGDGGEGGGGGGGGGGGFGGGGGCGFGGGGGFGFGGGGGFCEGFDGGGGFGDC7DGFFFFFGFGGFGGFFFFFFFFFFB);DF:76@F7:F::?0
@M04650:207:000000000-C238N:1:1101:11062:11287 1:N:0:19
ACTCCTACGGGAGGCAGCAGTAGGGAATTTTTCACAATGGGCGAAAGCCTGATGGAGCAATGCCGCGTGAATGATGAAGGTCTTATAGATTGTAAAATTCTTTTATTTGGGAAGAAAAGTTGGATTAGGAAATGAATCTAACCTGACGGTACCATTTGAATAAGTATCGGCTAACTATGTGCCAGCAGCCGCGGTAATACATAGGATGCAAGCGTTATCCGGATTTACTGGGCGTAAAACGAGCGCGGGTGGGTTAGTAAGTCTGGTGTTAAATGCAGTAGCTTAACTATTGT
+
GGGGGGGGGGGGGGGGGGGGGGGGGGGGGGGGGGGGGGGGGGGGGGGGGGGGCFGGGFFGCFGGGGFEGGGFGGGFGGGG=<FFGG,FFGDEFGGGFGC?CEF?FC?FGGGGGGFCFFFCEGGECAFGGGGFFFFFFFEGGGDCFGGGGGG>FGCFGDEFFEFGEFCFGGGFGGFFGGGGGGDFGGGGC?C7BE8EEGDCCEFGGGGFEGEGFEE5:?CGECE5??@E+@FGFGGGG<A48DBEGGGGFGGGG<5@:*1*3/0:FFFF@)869*19<A>?F<78977)4*7:6
@M04650:207:000000000-C238N:1:1101:10280:11364 1:N:0:19
ACTCCTACGGGAGGCAGCAGTAGGGAATCTTCCGCAATGGACGAAAGTCTGACGGAGCAACGCCGCGTGAGTGAAGAAGGTTTTCGGATCGTAAAGCTCTGTTGTTAGGGAAGAAAAGTAATAAGAGTAACTGTTTATTATGTGACGGTACCTAACCAGAAAGCCACGGCTAACTACGTGCCAGCAGCCGCGGTAATACGTAGGTGGCAAGCGGTGGCCGGAATTATTGGGCGTAAAGCGAGCGCAAGCGGTTTCTTAAGTCTGATGTGAAAGCCCCCGGCTCAACCGGGGAGG
+
FGGGGGGGGGGGGGGGGGGGGGGGGGGGGGGGGGGGGGGG@FGGGGGCFGGGCFGGGGGGEGGGGGGGGFF9FFEGGGGGGGGGGGGGGGGGGGGFDFFGGGGGG8FFGGGGGGGGFGCF9EDAF9FGGGEFGF9,C,<DDCGFDCEGECFGGGGGGGG7FFGGEC@FGGCEGGCF,B>CFFFGFFFEFCGGD81=<EFCFC=D2?86367=E*;=*;7CG<E5872<94CGFECGGGFC)9)8CC)7)9>77*0096B=09*0/:?>==7994))((15>6<66:59>EF>3>
@M04650:207:000000000-C238N:1:1101:13681:11373 1:N:0:19
ACTCCTACGGGAGGCAGCAGTAGGGAATCTTCGGCAATGGACGAAAGTCTGACCGAGCAACGCCGCGTGAGTGAAGAAGGTTTTCGGATCGTAAAACTCTGTTGTTAGAGAAGAACAAGGACGTTAGTAACTGAACGTCCCCTGACGGTATCTAACCAGAAAGCCACGGCTAACTACGTGCCAGCAGCCGCGGTAATACGTAGGTGGCAAGCGTTGTCCGGATTTATTGGGCGTAAAGCGAGCGCAGGCGGTTTCTTAAGTCTGATGTGAAAGCCCCCGGCGCAACCGGGGAGG
+
GGGGGGGGGGGGGGDGGGGGGGGGGGGGGGGGGGGGGGGGGGGGGGGGGGGGGGGGGFGGGGGGGGGFGGGGGGGGGGGGGGGGGFGGCEGGGGGGGGGGFGGGGGGGGGGGGGGGGGGGGGGFFGGEGGGGGGGGFFGGGGGGGGGGGGFFFEFGGGGGGGGGCGGGGGGGGGFGFGGFFGGGGGGGGGGGGGGGDGGGCFGGGGGDGGGGGGGGGGGCCD5*0CGGFD5*<:DE***95C)73757>DGCG37=4=BBC4::7**.=8F??4@F:BDFF(/>).59;:>(4;
@M04650:207:000000000-C238N:1:1101:10641:11410 1:N:0:19
ACTCCTACGGGAGGCAGCAGTGGGGAATATTGCACAATGGGGGAAACCCTGATGCAGCCATGCCGCGTGAATGAAGAAGGCCTTCGGGTTGTAAAGTTCTTTCGGTGATGAGGAAGGCTTAGGTGTTAATAGCACTTGGGTATGACGTTAGTTACAGAAGAAGCACCGGCTAACTCCGTGCCAGCAGCCGCGGTAATACGGAGGGTGCGAGCGTTAATCGGAATGACTGGGCGTAAAGGGCACGCAGGCGGTGACTTAAGTGAGATGTGAAAGCCCTGGGCTTAACCTAGGAAT
+
GGGGGGGGGGGGGGGGGGGGGGGGGGGGGGGGGGGGGGGGGGGGGGGGGGGGGGGGGGGGGGGGGGGGGGGGGGGGGGGGGGGGGGGGGGGGGGGGGGGGGGGGGGGGGGGGGGGGGGGGGGGGGGGGGGGGGGGGGGGGGGGGGGGGGGGGGGGGGGGGGGGGGGGGGGGGGGGGGGGGGGGGGGGGGGGGGGGGGGGGGGGGG*B=EGEGGGGGGGGGGGDGGGGGGGGGEEGGGGFGFGEFGGGGFGGGG3C8@?FFCFCFFGGFFFFFFFFF:?GFF0F:@=?).?FFF)
@M04650:207:000000000-C238N:1:1101:17827:11430 1:N:0:19
ACTCCTACGGGAGGCAGCAGTAGGGAATCTTCGGCAATGGACGAAAGTCTGACCGAGCAACGCCGCGTGAGTGAAGAAGGTTTTCGGATCGTAAAACTCTGTTGTTAGAGAAGAACAAGGACGTTAGTAACTGAACGTCCCCTGACGGTATCTAACCAGAAAGCCACGGCTAACTACGTGCCAGCAGCCGCGGTAATACATAGGATGCAAGCGTTATCCGGATTTACTGGGCGTAAAACGAGCGCGGGTGGGTTAGTAAGTCTGGTGTTAAATGCAGTAGCTTAACTATTGTAT
+
GGGGGGGGGGGGGGGGGGGGGGGGGGGGGGGGGGGGGGGGGGGGGGGGGGGGGGGGGGGGGGGGGGGGGGGGGGGGGGGGGGGGGGGGGGGGGGGGGGGGGGGGGGGGGGGGGGGGGGFGGGGGGGGGGGGGGGGGGGGGGGGGGGGGGGGGGGGGGGFGGGGGGGGGGGGGGGGGGGGGGGGGGGGGGGGGGGGGGGGGGGGFGGGGGGGGGGGGGGGGGGGGGGGGGGGGFGGGGGFGFGFFGGGGFGGGGGGFFFFFGFGGFGGFFFFFFFFFFFGF?<DFFFFAABFBF>
@M04650:207:000000000-C238N:1:1101:16286:11431 1:N:0:19
ACTCCTACGGGAGGCAGCAGTGGGGAATATTGCACAATGGGCGCAAGCCTGATGCAGCCATGCCGCGTGTATGAAGAAGGCCTTCGGGTTGTAAAGTACTTTCAGCGGGGAGGAAGGGAGTAAAGTTAATACCTTTGCTCATTGACGTTACCCGCAGAAGAAGCACCGGCTAACTCCGTGCCAGCAGCCGCGGTAATACGGAGGGTGCAAGCGTTAATCGGAATTACTGGGCGTAAAGCGCACGCAGGCGGTTTGTTAAGTCAGATGTGAAATCCCCGGGCTCAACCTGGGAAC
+
GGGGGGGGGGGGGGGGGGGGFGGGGGGGGGGGGGGGGGGGGGGGGGGGGGGGGGGGGGGGGGGGGGGGGGGGGGGGGGGGGGGGGGGGGGGGGGGGGGGGGGGGGGGGGGGGGGGGGGGGGGGGGGFGFFGFGGGFGFAFGGGGGDEGFGGGGGGEFGGGGGGGGGGG@GGGFFCFGGFFDFFFGGGGGGGGDEGGF?FGG>EGGDCCFGGGGGGEF7DG8C=EF79CDF;C@GD5FDFGEDDE37D).7DGGD7FFFF=EFCG*:CB8879=9??69D:B0/**)70:F>::,
@M04650:207:000000000-C238N:1:1101:21350:11453 1:N:0:19
ACTCCTACGGGAGGCAGCAGTAGGGAATCTTCGGCAATGGACGAAAGTCTGACCGAGCAACGCCGCGTGAGTGAAGAAGGTTTTCGGATCGTAAAACTCTGTTGTTAGAGAAGAACAAGGACGTTAGTAACTGAACGTCCCCTGACGGTATCTAACCAGAAAGCCACGGCTAACTACGTGCCAGCAGCCGCGGTAATACGTAGGTGGCAAGCGTTGTCCGGATTTATTGGGCGTAAAGCGAGCGCAGGCGGTTTCTTAAGTCTGATGTGAAAGCCCCCGGCTCAACCGGGGAGG
+
GGGGGGGGGGGGGGGGGGGGGGGGGGGGGGGGGGGGGGGGGGGGGGGGGGGGGFGGGGGGGGGGGGGGGGGGGGGGGGGGGGGGGGGGGGGGGGGGGGGGGGGGGGFGGGGGGGGGGGFGGGGFGGGGGGGGGGGGGGGGGGGGGGGDGGGFGGGGGGGGGGGGGGGGGGGGGGGGGGGGGGGGGGGGGGGGGGGGGGGGGGGGCGGGGGGGGGGGGGGGGGGGGGGFEG=EDGGGGGFGFGFFGGGGFGGGDDGFFFFFGFGGFGGFFFFFFFFF?FGFE0CFFFFFFFFFBF
@M04650:207:000000000-C238N:1:1101:18333:11515 1:N:0:19
ACTCCTACGGGAGGCAGCAGTAGGGAATCTTCCGCAATGGACGAAAGTCTGACGGAGCAACGCCGCGTGAGTGAAGAAGGTTTTCGGATCGTAAAACTCTGTTGTTAAAGAAGAACAAGGATGAGAGTAACTGCTCATCCCCTGACGGTATTTAACCAGAAAGCCACGGCTAACTACGTGCCAGCAGCCGCGGTAATACGTAGGTGGCAAGCGTTGTCCGGAATTATTGGGCGTAAAGCGCGCGCAGGCGGTCTTTTAAGTCTGATGGGAAAGCCCCCGGCTCAACCGGGGAGG
+
GGGGGGGGGGGGGGGGGGGGGGGGGGGGGGGGGGGGGGGGGGGGFGGGGGGGGGGGGGGGGGGGGGGFGGGGGGGGGGGGGGFFGGGGGGGGGGGGGGGGGGGGGGGGGGGGGGGGGGGGGGGGGGGGGGGGGGGGGGGGGGGGGGGGGGGGGGGGGGGGGGGGGGGGGGGGGGGGGGGGGGGGGGGGGGGGGGGGGGGGBFGEFGGGGGGGGGGGGGGGGDGGDFGGGGFGFEDGGG=D3D@59DGDEGGDDG7BFFFFFB7C=**))89<:);5<BGDD9369F5>FD5(4>
@M04650:207:000000000-C238N:1:1101:17729:11529 1:N:0:19
ACTCCTACGGGAGGCAGCAGTAGGGAATTTTTCACAATGGGCGAAAGCCTGATGGAGCAATGCCGCGTGAATGATGAAGGTCTTATAGATTGTAAAATTCTTTTATTTGGGAAGAAAAGTTGGATTAGGAAATGAATCTAACCTGACGGTACCATTTGAATAAGTATCGGCTAACTATGTGCCAGCAGCCGCGGTAATACATAGGATGCAAGCGTTATCCGGATTTACTGGGCGTAAAACGAGCGCGGGTGGGTTAGTAAGTCTGGTGTTAAATGCAGTAGCTTAACTATTGT
+
GGGGGGGGGGGGGGGGGGFGGGGGGGGGGGGGGGGGGGGGGGGGGGGGGGGGGGGGGGGGGGGGGGGGGGGGGGGGGGGGGGGGGGGGGGGGFGGGGGGGGGGGGGGGGGGFGGFGGGGGGGGGGGGGGGGGGGGGGGGGGGGGGGGGGGGGGGGGGGFFGGGGGGGGGGGGGGGFGGGGGGGGGGGGGGGGGGGGGGGGGEGGGGGGGGGGGGGGGGGGGGGGGGGGGGFFAEGGGGFGFGFFGGGGFGGGGCDFFFFFGFGGFCFBFBFF46?FFFGFFFFFFFF<<?B-6
@M04650:207:000000000-C238N:1:1101:25641:11539 1:N:0:19
ACTCCTACGGGAGGCAGCAGTGGGGAATATTGCACAATGGGCGCAAGCCTGATGCAGCCATGCCGCGTGTATGAAGAAGGCCTTCGGGTTGTAAAGTACTTTCAGCGGGGAGGAAGGGAGTAAAGTTAATACCTTTGCTCATTGACGTTACCCGCAGAAGAAGCACCGGCTAACTCCGTGCCAGCAGCCGCGGTAATACGGAGGGTGCGAGCGTTAATCGGAATGACTGGGCGTAAAGGGCACGCAGGCGGTGACTTAAGTGAGATGTGAAAGCCCTGGGCTTAACCTAGGAAT
+
GGGGGGGGGGGGGGGGGGGGGGGGGGGGGGGGGGGGGGGGGGGGGGGGGGGGGGGGGGGGGGGGGGGGGGGGGGGGGGGGGGGGGGGGGGGGGGGGGGGGGGGGGGGGGGGGGGGGGGGGGGGGGGGGGGGGGGGGGGGGGGGGGGGGGGGGGGGGGGGGGGGGGGGGGGGGGGGGGGGGGGGGGGGGGGGGGGGGGGGGGGGGGGGGGGGGG=EGGGGDGGGFGGGGGGGGFGGEGGFGEFEDGGGGFGGGGGGFFF=@CFGGFGGFFFFFFFFFFFGFF:GFFFFFFFFFF0
@M04650:207:000000000-C238N:1:1101:24794:11581 1:N:0:19
ACTCCTACGGGAGGCAGCAGTGGGGAATATTGCACAATGGGGGAAACCCTGATGCAGCCATGCCGCGTGAATGAAGAAGGCCTTCGGGTTGTAAAGTTCTTTCGGTGATGAGGAAAGCTTAGGTGTTAATAGCACTTGGGTATGACGTTAGTTACAGAAGAAGCACCGGCTAACTCCGTGCCAGCAGCCGCGGTAATACGGAGGGTGCGAGCGTTAATCGGAATGACTGGGCGTAAAGGGCACGCAGGCGGTGACTTAAGTGAGATGTGAAAGCCCTGGGCTTAACCTAGGAAT
+
FGGGGGGGGGGGGGGGGGGGGGFGGGGGGGGGGFGFGGGGG@FGCGGGGGGGGGGGGGGDCEEGGGGGGGGGGGFCEFGGGGGGGGGEGGGFGGGGEEFEGGCFGCC75?EGF<,=FFF?EFFEAF:<FFC9FFFGFFGGCFFGGGGEF@FFGAFGGFGGGGGGGGGGGEGEFFGGGGGGGGFCFGGFFEEGDE@EGGGGDECEGED5C5=EG:8CFGGG5CEGGFFGGG85<57=F>FGFGDBGDDGEGCDGG<FF46@?=7C@D>498*9@F)5:?<5FB*<*/9.:?F7<4
@M04650:207:000000000-C238N:1:1101:12113:11660 1:N:0:19
ACTCCTACGGGAGGCAGCAGTGGGGAATCTTGCGCAATGGGCGAAAGCCTGACGCAGCGACGCCGCGTGAGGGATGACGGCCTTCGGGTTGTAAACCTCTTTCAGCTCCGACGAAGCGGAAGTGACGGTAGGGGCAGAAGAAGCACCGGCCAACTACGTGCCAGCAGCCGCGGTAATACGTAGGGTGCAAGCGTTGTCCGGAATTATTGGGCGTAAAGAGCTCGTAGGCGGTCTGTCGCGTCGGCTGTGAAAACTCGGGGCTCAACTCCGAGCTTGCAGTCGATACGGGCAGGC
+
GGGGGGFGGGGGGGGEGGGFFEGGGGGGGFGGGGGGGGGGGGGGGGGGGGGGGGGGGDGGGGGEGGGGGGGGGDGGGGEEGGGGGGGGEEGGGGGG<FFGFFGGGG9CFGGGGDGGEGGFCG,@FGGD@FGGC@@CF@@<<FGCCEGGDGEGGGGGFGGGGGCFGGGGFG>>C:?>CFCCC@CEG?>C8<<FGEEGGFCCEE58<FFFFGGGGCEEGDCFCGEE/7CEGDGGF1>EGG@GB))7D*9C9CFC:CC=3>DB5)9CFDGBFF@F@5656268?1*))07?9>581(
@M04650:207:000000000-C238N:1:1101:7626:11680 1:N:0:19
ACTCCTACGGGAGGCAGCAGTAGGGAATCTTCGGCAATGGACGAAAGTCTGACCGAGCAACGCCGCGTGAGTGAAGAAGGTTTTCGGATCGTAAAACTCTGTTGGTAGAGAAGAACAAGGACGTTAGTAACTGGACGTCCCCTGACGGTATCTAACCAGAAAGCCACGGCTAACTACGTGCCAGCAGCCGCGGTAATACGTAGGTGGCAAGCGTTGTCCGGATTTATTGGGCGTAAAGCGAGCGCAGGCGGTTTGTTAGGTCTGATGTGAAAGCCCCCGGCTTAACCGGGGAGG
+
FFGGGGGGGGGGGGGGGGGGG9FGGGGGCGGFG@CFGGGGEFGG7FFEFGGGDFEGGGGGGGEGGGGGGGGAFGGGGGGGG9FFFEGEFGF<EGGCFGGF?FF9,B,EBFFFGGGGGFFFF8F3+8CFFFFCF,,38C:+3,>>FFEG:<><=FGGGCCG@8>,DFGGCE:C,,,?D@C:*:,6*0B8E*=85=@8C9?BFGCEFGFC:F>CEE*8/::71*;*+<::9*;*8>)*1CFD>5575)9DBGG))1*8)6*0<7D5F77<F?*9@:>),(95>0))/07;(>.(44
@M04650:207:000000000-C238N:1:1101:4690:11700 1:N:0:19
ACTCCTACGGGAGGCAGCAGTAGGGACTCTTCGGCAATGGACGAAAGTCTGACCGAGCAACGCCGCGTGAGTGAAGAAGGTTTTCGGATCGTAAAACTCTGTTGTTAGAGAAGAACAAGGACGTTAGTAACTGAACGTCCCCTGACGGTATCTAACCAGAAAGCCACGGCTAACTACGTGCCAGCAGCCGCGGTAATACGTAGGTGGCAAGCGTTGTCCGGATTTATTGGGCGGAAAGCGAGCGCAGGCGGTTTCTTATGTCTGATGTGAAAGCCCCCGGCTCAACCGGGGAGG
+
E@CFGGGGG7:7FDECFGCEFGFGEG,FFGGGGGGGGGGGGGGGEFGF9FC9CGC7@@FFGBCCEFGGGDCFE?EGG<=FGGGFGFCGGGGG8,DEFFFGGGGGGGGGGGGFGDGD@D<,AFGFFFFGGF==FF9FFF<:CGGGFC@E@DCCFGGDGGGGDGGGGC,@>E>E7:DEDEDC7CGGGFGFG5=EGG78FFFFF9=*2+1:6CEG=C8?C*:D8**A9FFG:CF5)*):)*8/<<5)5)9<@DCD)1?6?F*1C=**1:DF49@4=F))465>>>CF*)7(1>31(-
@M04650:207:000000000-C238N:1:1101:23566:11775 1:N:0:19
ACTCCTACGGGAGGCAGCAGTGGGGAATATTGCACAATGGGCGCAAGCCTGATGCAGCCATGCCGCGTGTATGAAGAAGGCCTTCGGGTTGTAAAGTACTTTCAGCGGGGAGGAAGGGAGTAAAGTTAATACCTTTGCTCATTGACGTTACCCGCAGAAGAAGCACCGGCTAACTCCGTGCCAGCAGCCGCGGTAATACGGAGGGTGCAAGCGTTAATCGGAATTACTGGGCGTAAAGCGCACGCAGGCGGTTTGTTAAGTCAGATGTGAAATCCCCGGGCTCAACCTGGGAAC
+
FGGEFGCF:B@CFGGGGGGGGGG@CGGGGGGGCGGGGGGFGGGGGGGGGFFGG@EFFGGFGFGFGGGGDGCFGGA?FGACFGFCGGD:CFDCFFG<@FCGGGGGGG@CFC+8>FEAE:FEFCDF9DDE<@FGGFDFGDCFFGGGGFGGGFGG@FGGEG@FCGGGGGGDDGF8FGGG,BFCG7,C7AFGCCEG>CEGGGG585EGGECE8EGGGECGFFCFEDECCCGGDCCFEGGEFG4DDCE>DGGG>DD5C5<FF=?FGFGGFFGFFFFFFF:F,(53)0<*1<:27).44-
@M04650:207:000000000-C238N:1:1101:18123:11799 1:N:0:19
ACTCCTACGGGAGGCAGCAGTAGGGAATTTTTCACAATGGGCGAAAGCCTGATGGAGCAATGCCGCGTGAATGATGAAGGTCTTATAGATTGTAAAATTCTTTTATTTGGGAAGAAAAGTTGGATTAGGAAATGAATCTAACCTGACGGTACCATTTGAATAAGTATCGGCTAACTATGTGCCAGCAGCCGCGGTAATACATAGGATGCAAGCGTTATCCGGATTTACTGGGCGTAAAGCGAGCGCAGGCGGTTTCTTAAGTCTGATGTGAAAGCCCCCGGCTCAACCGGGG
+
GGGGGGGFGGGGGDEGGGGGGGGFGGGGGGGGGGGGGGGGGGGEGGGFGFGFEFGGFGGFGGGGGGGCFCGGGGGGGGGGGGGGGGGGDGGGGGGGGGGGGFGGGGGGGGGFGGGGGGGFEGGGGGGGGGGCFGFGGGGGGGFGGGFGGGGGGGGGGGGGGGFEGGGGGCEGGGGDDFGFCFGFGGGGGGCEDG@EEGGGFCGGGFGGGGGGGGGGGGFGEGEEGFFFGFGGFEGGGGFGFGB5DGDGFGGD<D<FFFFFGFF7@C7>FFFB=FF@F?G@DF)>?FF?6<@6
@M04650:207:000000000-C238N:1:1101:3777:11859 1:N:0:19
ACTCCTACGGGAGGCAGCAGTGGGGAATATTGCACAATGGGCGCAAGCCTGATGCAGCCATGCCGCGTGTATGAAGAAGGCCTTCGGGTTGTAAAGTACTTTCAGCGAGGAGGAAGGCATTGTGGTTAATAACCGCAGTGAGTGACGTTACTCGCAGAAGAAGCACCGGCTAACTCCGTGCCAGCAGCCGCGGTAATACGGAGGGTGCAAGCGTTAATCGGACTTACTGGGCGTAAAGCGCACGCAGGCGGTCTGTCCAGTCATATGTTAAATCCCCGGGATCAACCTGGGAAC
+
GGFGGGEFGDGEGE@@FGFGG<E?FEGGCFE<FFEE8F<@@FCGG7CGGGGGGGG9FECCAFFGGGGGGGCEGFFG<6=C,EFGGFEGFFGGFEFGG<FFGFB<FGF>CG+FE:A<:FBBFGE@FGFD,DA<FFGEGDEF>,:,=BFFGFGFGGG73+5F<DF,>FFGCECC7BCFG@F@EG?ECF6@F8EE*B**?9CE85?E8;EG?CFEEGG**:DF=D*>C<::94*57:C**:*17)<3775C37/97<90=)*0<?F*97C)01@79*?FF(/7)(1))0>(35:?B4
@M04650:207:000000000-C238N:1:1101:15076:11900 1:N:0:19
ACTCCTACGGGAGGCAGCAGTAGGGAATCTTCCGCAATGGACGAAAGTCTGACGGAGCAACGCCGCGTGAGTGAAGAAGGTTTTCGGATCGTAAAGCTCTGTTGTTAGGGAAGAAAAGTAATAAGAGTAACTGTTTATTATGTGACGGTACCTAACCAGAAAGCCACGGCTAACTACGTGCCAGCAGCCGCGGTAATACGTAGGTGGCAAGCGTTGTCCGGAATTATTGGGCGTAAAGCGCGCGCAGGCGGTCTTTTAAGTCTGATGTGAAAGCCCCCGGCTCAACCGGGGAGG
+
GGGGGGGGGGGGGGGGGGGGDGGGGGGGGGGGGGGGGGGGGGGGGGGGGGGGGGGGGGGGGGGGGGGGGGGGGGGGFGGGGFGGGGGGGGGGGGGGFGGGGGGGGGGGGGGGGFGGGGGGGGGGGGGGGGGGGGCFGGGGGGGGGGGGGGGGGGGGGGGGGGDGGGGGGGGGGGGGGGGGGGGGGGGGGGGGGGGGGGGGGGFGGGGGGGGGGGGGGGGGGDEGGGGGFGGGEGGGGGFDEDFFGGGGFGGCDCDFFF49+8CGFGFBFFFFFFFFBFGF>>CF65>>>FF>>F
@M04650:207:000000000-C238N:1:1101:25242:11911 1:N:0:19
ACTCCTACGGGAGGCAGCAGTGGGGAATATTGCACAATGGGCGCAAGCCTGATGCAGCCATGCCGCGTGTATGAAGAAGGCCTTCGGGTTGTAAAGTACTTTCAGCGGGGAGGAAGGGAGTAAAGTTAATACCTTTACTCATTGACGTTACCCGCAGAAGAAGCACCGGCTAACTCCGTGCCAGCAGCCGCGGTAATACGGAGGGTGCAAGCGTTAATCGGAATTACTGGGCGTAAAGCGCACGCAGGCGGTTGGTTAAGTCAGATGTGAAATCCCCGGGCTCAACCTGGGAAC
+
FGGGGGGGGGGGGGGGGGGGGGGGGGGGGGGGGAFGGGGGGGGDGGGGGGGGGGGGGGGGGGGGGGGGG,FFGGGGGGGGGGGGGGGGGGGGGGGGGAFGGGG<EAFGCGGGGGGFGC,>:>F@FGGGGGF,>3B=<F,@@FFGGGGDGG7FE:CCFGFGGGGGGGGGGGGGGGGGGGGGGGGGGGGGGGGGGGGGGGGGGCEGGGGG@FFCEEGGGGGGGGGG6CCFGG5FFGGGGG*93<5>GGGCDGG19)17>44=?0:DFGGFFFFF*79F?FG336*9?FFFFFFFF(
@M04650:207:000000000-C238N:1:1101:7009:11917 1:N:0:19
ACTCCTACGGGAGGCAGCAGTGGGGAATATTGCACAATGGGCGCAAGCCTGATGCAGCCATGCCGCGTGTATGAAGAAGGCCTTCGGGTTGTAAAGTACTTTCAGCGGGGAGGAAGGGAGTAAAGTTAATACCTTTGCTCATTGACGTTACCCGCAGAAGAAGCACCGGCTAACTCCGTGCCAGCAGCCGCGGTAATACGGAGGGTGCAAGCGTTAATCGGAATTACTGGGCGTAAAGCGCACGCAGGCGGTTTGTTAAGTCAGATGTGAAATCCCCGGGCTCAACCGGGGAAC
+
DFGGGGGGGGG7BCFGGGGGGGFFEFCFFFGGFCFCFGGGGGGCGGEGGFFGGGGGGGGGGGGGGGEFCGDGGGGGGGGFGFFFGCEEGGDE<FFGF,BFAFFFGFGGGG+CECFFGGFGBFDGGGGGGGGGFA<FG<CFFFGFGGDGGGGFFGGGDCFGGGGFGE7EDGGCCBCEFGGDEGGGG?FFE>EE*:8ECF?8CDDD>C*:@7+/8EEEGC77*7/:CCFGG4C*>GG**:F3575<D)>D@5<5>7>571/807*2*0:-6969F4?FF9/55;C=@F@(,)86?,
@M04650:207:000000000-C238N:1:1101:28319:11952 1:N:0:19
ACTCCTACGGGAGGCAGCAGTAGGGAATCTTCGGCAATGGACGAAAGTCTGACCGAGCAACGCCGCGTGAGTGAAGAAGGTTTTCGGATCGTAAAACTCTGTTGTTAGAGAAGAACAAGTAGGAGAGTAACTGCTCTTACCTTGACGGTATCTAACCAGAAAGCCACGGCTAACTACGTGCCAGCAGCCGCGGTAATACGTAGGTGGCAAGCGTTGTCCGGATTTATTGGGCGTAAAGCGAGCGCAGGCGGTTTCTTAAGTCTGATGTGAAAGCCCCCGGCTCAACCGGGGAGG
+
GGGGGGGGGGGGGGGGGGGGGGGGGGGGGGGGGGGGGGGGGGGGGGGGGGGGGGGGGGGGGGGGGGGGGGGGGGGGGGGGGGGGGGGGGGGGGGGGGGGGGGGGGGGGGFGGGGGGGGGGGGGGGGGGGGGGGGGGGGGGGGGGGGGGGGGGGGGGGGGGGGGGGGGGGGGGGGGGGGGFGGGGGGGGGGGGGGGGE?FEGCGDGGGGGGGGDEEGGGFGG5EGGGGGGGGGFGGEGGFGFGFFGDGGFGGGGGFFF=FFGFGGFGGFF4@FFF@FFFGFFFGFFF>BFEFFFF
@M04650:207:000000000-C238N:1:1101:16467:11964 1:N:0:19
ACTCCTACGGGAGGCAGCAGTAGGGAATCTTCGGCAATGGACGAAAGTCTGACCGAGCAACGCCGCGTGAGTGAAGAAGGTTTTCGGATCGTAAAACTCTGTTGTTAGAGAAGAACAAGGACGTTAGTAACTGAACGTCCCCTGACGGTATCTAACCAGAAAGCCACGGCTAACTACGTGCCAGCAGCCGCGGTAATACGTAGGTGGCAAGCGTTGTCCGGATTTATTGGGCGTAAAGCGAGCGCAGGCGGTTTGTTAAGTCAGATGTGAAATCCCCGGGCTCAACCTGGGAAC
+
GGGGGGGGGGGGGGGGGGGGFGGGGGGGGGGGGGGGGGGGGGGGGGGGGGGGGGGGGGGGGGGGGGGGGGGGGGGGGGGGGGGGGGGGGGGGGGGGGGGGGGGGGGGGGGGGGGGGGGGFGGGGGGGGGGGGGGGGGGGGGGGGGGGGGGGFGGGGGGGGGGGGGGGGGGGGGGGGGGGGGGGGGGGGGGGGGEEGGFGGGGGDGCGGCGGGGGGGGGGCGGGGCFG?:CFCDEGGGGFGEGFEGGGG@GGDGGGFFFFFGFGG4CDAF??FF=:F:BCEF0<=6;58?FF:8,
@M04650:207:000000000-C238N:1:1101:19729:11972 1:N:0:19
ACTCCTACGGGAGGCAGCAGTGGGGAATCTTGCGCAATGGGCGAAAGCCTGACGCAGCGACGCCGCGTGAGGGATGACGGCCTTCGGGTTGTAAACCTCTTTCAGCTCCGACGAAGCGAGAGTGACGGTAGGAGCAGAAGAAGCACCGGCCAACTACGTGCCAGCAGCCGCGGTAATACGTAGGGTGCAAGCGTTGTCCGGAATTATTGGGCGTAAAGAGCTCGTAGGCGGTCTGTCGCGTCGGCTGTGAAAACTCGGGGCTCAACCCCGAGCTTGCAGTCGATACGGGCAGGC
+
GGGGGGGGGGGGGGGGGGGGGGGGGGGGGGGGGGGGGGGGGGEGGGGGGGGGCFGGGGGGGGGGGGGGGGGGGGGGGGGGGGGGGGGGGGGGGGGGGGGGGGGGGGGGFDEFGGDGGGGGGGGGGGGGGGGF,FFGGFAFGGGFGGGGGGGCGGGGGGGGGG@FCECEEGDEEE8>FGGGFG*;EFGGGFGGG>E5CCCEGEG5AFGF?ECGGE:=FGC4?FFGGCE=EGGC>55CDD@D><>>)1CC:::FCFGF5@7):7CF657?EF>5>>@@?BGFFB3>F><<BD3290
@M04650:207:000000000-C238N:1:1101:28674:11972 1:N:0:19
ACTCCTACGGGAGGCAGCAGTAGGGAATCTTCGGCAATGGACGAAAGTCTGACCGAGCAACGCCGCGTGAGTGAAGAAGGTTTTCGGATCGTAAAACTCTGTTGTTAGAGAAGAACAAGGACGTTAGTAACTGAACGTCCCCTGACGGTATCTAACCAGAAAGCCACGGCTAACTACGTGCCAGCAGCCGCGGTAATACGTAGGTGGCAAGCGTTGTCCGGATTTATTGGGCGTAAAGCGAGCGCAGGCGGTTTCTTAAGTCTGATGTGAAAGCCCCCGGCTCAACCGGGGAGG
+
GGGGGGGGGGGGGGGGGGGGGGGGGGGGGGGGGGGGGGGGGGGGGGGGGGGGGGGGGGGGGGGGGGGGGGGGGGGGGGGGGGGGGGGGGGGGGGGGGGGGGGGGGGGGGGGGGGGGGGGGGGGGGGGGGGGGGGGGGGGEGGGGGGGGGGGGGGGGGGGGGGGGGGGGGGGGGGGGGGGGGGGGGGGGFGGGCGGGGGGG9FGGGGGGGGGGGGGGGGGGGGDGGGGGGGGGFGGGGGFGFGFFDGGGFGGGGDFFFFFFGFCFFDFAFFFFFFFF:BGBB0<?FFFFFFFBBF
@M04650:207:000000000-C238N:1:1101:11647:12042 1:N:0:19
ACTCCTACGGGAGGCAGCAGTGGGGAATATTGCGCAATGGACGAAAGTCTGACGCAGCGACGCCGCGTGGGGGATGACGGCCTTCGGGTTGTAAACCTCTTTCAGCAGGGACGAAGTTGACGTGTACCTGCAGAAGAAGCGCCGGCTAACTACGTGCCAGCAGCCGCGGTAATACGTAGGGCGCAAGCGTTGTCCGGAATTATTGGGCGTAAAGAGCTCGTAGGTGGCTTGTCACGTCGGGTGTGAAAGCCCCGGGCTTAACCCGGGGTCTGCATTCGATACGGGCTGGCTAGG
+
GGGGGGGGGGGGGGGGGGGGGGGGGGGGGGGGGGGGGGGGGGGGGGGGGGGGGGGEGGDGGGGGGGGGGGGGGGGGGGGGGGGGGFGGGGGGFGGGGGGGGGGGGGGGGGGGGGGGGGFGFEFGFGGGGGGGGGFGGGGGGFGGGGGGGGGGGDGGFGAFGGGGGGGGGGGGGGGGGGGGGGG>>EGGGGGGGGGGGC*;CGGG9C>DEEEGCC0@FGGGGDCCEG=EGC8CBCFGGF>DDGFFGGC7=CF3CDD@>5)99BGF:>D05@F?FF?FF<7742<7BF3<(8)..,
@M04650:207:000000000-C238N:1:1101:24654:12088 1:N:0:19
ACTCCTACGGGAGGCAGCAGTAGGGAATCTTCGGCAATGGACGAAAGTCTGACCGAGCAACGCCGCGTGAGTGAAGAAGGTTTTCGGATCGTAAAACTCTGTTGTTAGAGAAGAACAAGGACGTTAGTAACTGAACGTCCCCTGACGGTATCTAACCAGAAAGCCACGGCTAACTACGTGCCAGCAGCCGCGGTAATACGTAGGTGGCAAGCGTTGTCCGGATTTATTGGGCGTAAAGCGAGCGCAGGCGGTTTCTTAAGTCTGATGTGAAATCCCCCGGCTCAACCGGGGAGG
+
GGGGGGGGGGGGGGGGGGGGGGGGGGGGGGGGGGGGGGGGGGGGGGGGGGGGGGGGGGGGGGGGGGGGGDGGGGGGGGGGGGGGGGGGGGGGGGGGGGGGGGGGGGGGGGGGGGGGGGGFGGGGGGGGGGGGGGGGGGGGGGGGGGGGGGGGGFGGGGGGGGGGGGGGGGGGFGGGGGGGGGGGGFGGGDEEGEDCGFGGGFG7>EFGCGGGEGGGE7CGG5CEGGGFGGGGFGCGCFF<:<>>CCDG>DCDGGC?BFF7:?FG?*:4@FF6**9??;GD39C4=FFF;>@11>
@M04650:207:000000000-C238N:1:1101:3906:12130 1:N:0:19
ACTCCTACGGGCGGCAGCAGTGGGGAATATTGCACAATGGGGGGAACCCTGATGCAGCCATGCCGCGTGAATGACGAAGGCCTTCGGGTTGTAAAGTTCTTTCGGTGATGAGGACAGCTTAGGTGTTAATAGCACTTAGGTATGACGTTAGTTACAGAAGAAGCACCGGCTAACTCCGTGCCAGCAGCCGCGGTAATACGGAGGGTGCGAGCGTTAATCGGAATGACTGGGCGTAACGGGCACGCAGGCGGTGACTTAAGTGAGATGTGAAAGCCCTGGGCTTAACCTAGGAAT
+
9FFFFFFGE>@7@FF+@F6FEFCFCE:FFGGGF9EC<C<CF@FG+BFGGG=DFGGGF@<:C,FD:CCCE:@FGA,@C@FCFCFFGCCCFGGFFDEFGFGGFB;B:<7*@FCC:F<FECDGA@FC:BEC9CF:FCFGG?@FGAFFGG@FF:FGGFF7CF+A:+<EFGFGGGGCFGGGGGGGGE:?FF8;8C:CCE8CGCG>C5?CC>CEC*CC=EG*52C5A38C<9CFFCAFDEC***8C3)<>C5)98<CD7*>=64*9A4*29DC:*96=*7)71395).>64@6)8FF:9>
@M04650:207:000000000-C238N:1:1101:23713:12136 1:N:0:19
ACTCCTACGGGAGGCAGCAGTAGGGAATCTTCGGCAATGGACGAAAGTCTGACCGAGCAACGCCGCGTGAGTGAAGAAGGTTTTCGGATCGTAAAACTCTGTTGTTAGAGAAGAACAAGGACGTTAGTAACTGAACGTCCCCTGACGGTATCTAACCAGAAAGCCACGGCTAACTACGTGCCAGCAGCCGCGGTAATACGTAGGTGGCAAGCGTTGTCCGGATTTATTGGGCGTAAAGCGAGCGCAGGCGGTTTCTTAAGTCTGATGTGAAAGCCCCCGGCTCAACCGGGGAGG
+
GGGGGGGGGGGGGGGGGGGGGGGGGGGGGGGGGGGGGGGGGGGEGGGGGGGGGGGGGGGGGGGGGGGGGGGGGGGGGGGGGGGGGGGGGGGGGGGGGGGGGGGGGGGGGGGGGGGGGGGGGGGGGGGGGGGGGGGGGGGGGGGGGGGGGGGGGGGGGGGGGGGGGGGGGGGGGGGGGGGGGGGGGGGGGGGGGGDGGGGGGGDGGGGGGGGGGGGGGGGGGCGGGFGGGGGGEGDEGDFD>7>BGGGG@DGGGGGFF?FFGFGCFFGFB4FF4:>@:6DEF;DF=FFFFFF>FF
@M04650:207:000000000-C238N:1:1101:15660:12175 1:N:0:19
ACTCCTACGGGAGGCAGCAGTGGGGAATATTGCACAATGGGCGCAAGCCTGATGCAGCCATGCCGCGTGTGTGAAGAAGGCCTTAGGGTTGTAAAGCACTTTCAGCGAGGAGGAAGGGTTCAGTGTTAATAGCACTGTGCATTGACGTTACTCGCAGAAGAAGCACCGGCTAACTCCGTGCCAGCAGCCGCGGTAATACGGAGGGTGCAAGCGTTAATCGGAATTACTGGGCGTAAAGCGCACGCAGGCGGTGTGTTAAGTCAGATGGGAAATCCCCGGGCTCAACCTGGGAAC
+
GGG,C9EFGGGGCFFE@FGGFGFFG@F@@@@FGGGGGGGGGGGGGGGGGDFGFGGGEFGGFFFGEEGGDGFGGFGGGGGGGG,E<CFGGGGGGGGGGGGFDECDF9FCFGGGGCEFGGCFFFGFGCDGGGFBFCFFFFGGGGGF9FFF<FGGFG:=@CCFFGF:EGGGFGEEG7AE8>@FC8F>7DEGFGDEG:EEGGGCCCEDD5CEG<+*8*BG*?>5*9;EFFCFG4C5@GC=DCBC)7)<>)5<>7)1)9CFFFFFFFGGFG7)07@;B*96,0C30(17?F)4,).(5(
@M04650:207:000000000-C238N:1:1101:4324:12180 1:N:0:19
ACTCCTACGGGAGGCAGCAGTGGGGAATATTGCACAATGGGCGCAAGCCTGATGCAGCCATGCCGCGTGTATGAAGAAGGCCTTCGGGTTGTAAAGTACTTTCAGCGGGGAGGAAGGGAGTAAAGTTAATACCTTTGCTCATTGACGTTACCCGCAGAAGAAGCACCGGCTAACTCCGTGCCAGCAGCCGCGGTAATACGGAGGGTGCAAGCGTTAATCGGAATTACTGGGCGTAAAGCGCACGCAGGCGGTTTGTTAAGTCAGATGTGAAATCCCCGGGCTCAACCTGGGAAC
+
GGGGGGGGGGGGGGGGGGDGFGGFGGGGGGGGGGGGGGGGGGGGGGGGGGGGGGGGGGGGFFFGGGG=CF=FGGGGGGGG8EGFGGGGCFEGCFGFGGGGGGFFFGGGGGGCEGEEGGGGGGGGGGGGGGGGGGGGGC<CFFFGGGGC@FGFGEDGEEGGGGGGGGGGCGGGGGGGGEFGGGGGDEFFFEEGGGGGGGGG5CEGGGGG?:FGDCC:CGGGCD*:+<9C?FF57EDEG7*9>D>:DGDGDDDC1>DFFFF?+9:>7CFAFF@=4@4;66DBE>F=FFFB?FF?0-
@M04650:207:000000000-C238N:1:1101:26707:12236 1:N:0:19
ACTCCTACGGGAGGCAGCAGTAGGGAATCTTCGGCAATGGACGAAAGTCTGACCGAGCAACGCCGCGTGAGTGAAGAAGGTTTTCGGATCGTAAAACTCTGTTGTTAGAGAAGAACAAGGACGTTAGTAACTGAACGTCCCCTGACGGTATCTAACCAGAAAGCCACGGCTAACTACGTGCCAGCAGCCGCGGTAATACGTAGGTGGCAAGCGTTGTCCGGATTTATTGGGCGTAAAGCGAGCGCAGGCGGTTTCTTAAGTCTGATGTGAAAGCCCCCGGCTCAACCGGGGAGG
+
GGGGGGGGGGGGGGGGGGGGGGGGGGGGFGGEGEGGGGGGEEF+@FECFGGG,E@FGGEGFGGGGGGGGGGGGGGGGGGGB?FGGGG7FCGGGGGGGDGGGGGGG8FGCGG8FGGGGG8=DCCFC=>FFFGFFFGGFGFFCFGGGGGGGGFGGGGGFGGCGGGGC7FFGGGCGGGCGGGGGGGGGGGGGGGGGGGGGGEECCGGGFFFFGFGCEDEGFGGGGAE?FDFGF=GDGDG7FFGEGFFGGGGFGGGCG7FFFFFGFGG4::49?FFBF5>BBGFFFGF?F:,9EB199
@M04650:207:000000000-C238N:1:1101:26525:12262 1:N:0:19
ACTCCTACGGGAGGCAGCAGTGGGGAATATTGCACAATGGGCGCAAGCCTGATGCAGCCATGCCGCGTGTATGAAGAAGGCCTTCGGGTTGTAAAGTACTTTCAGCGGGGAGGAAGGGAGTAAAGTTAATACCTTTGCTCATTGACGTTACCCGCAGAAGAAGCACCGGCTAACTCCGTGCCAGCAGCCGCGGTAATACGGAGGGTGCAAGCGTTAATCGGAATTACTGGGCGTAAAGCGCACGCAGGCGGTTTGTTAAGTCAGATGTGAAATCCCCGGGCTCAACCTGGGAAC
+
GGGGGGGGGGGGGGGGGGGGGGGGGGGGGGGGGGGGGGGGGGGGGGGGGGGGGGGGGGGGGGGGGGGGGGGGGGGGGGGGGGGGGGGGGGGGGGGGFFGGGGGGGGGGGGGGGGGGGGGGFFGEGAFFGGGFGGGGGF>FGAC<ADFFFDGGGGGDEEGGGGGGGGGGGGC:FGGGCEGGGGF88CGGGGGGGCEGGGGGC8=EGGGGGGG5EEGGGFGGGGGGGEGGCG5CDGGEGGFGBGEFGGGGFGGDCDG4@?FFG7FFFGGF?677F=9??FGEDBF?FFFF?4@??-
@M04650:207:000000000-C238N:1:1101:13112:12267 1:N:0:19
ACTCCTACGGGAGGCAGCAGTAGGGAATCTTCGGCAATGGACGAAAGTCTGACCGAGCAACGCCGCGTGAGTGAAGAAGGTTTTCGGATCGTAAAACTCTGTTGTTAGAGAAGAACAAGGACGTTAGTAACTGAACGTCCCCTGACGGTATCTAACCAGAAAGCCACGGCTAACTACGTGCCAGCAGCCGCGGTAATACGTAGGTGGCAAGCGTTGTCCGGATTTATTGGGCGTAAAGCGAGCGCAGGCGGTTTCTTAAGTCTGATGTGAAAGCCCCCGGCTCAACCGGGGAGG
+
GGGGGGGGGGGGGGGGGGGGGGGGGGGGGGGGGGGGGGGGGGGGGGGGGGGGGGGGGGGGGGGGGGGGGGGGGGGGGGGGGGGGGGGGGGGGGGGGGGGGGGGGGGGGGGGGGGGGGGGGGGGFGGGGGGGGGGGGGGGGGGGGGGGGGGGGGGGGGGGGGGGGGGGEGGGGGGGGGGGFGGGGGGGGGGGGGCGGGGGGGGGGGGFFGGGGGGGGGGGGGGECFGCEGGGGFGDEFGFGEDDFGGGGFGDCDGCFFFBF?FGGFGGFFFFFF?>F?FGFFFG4??FB9EFBFF
@M04650:207:000000000-C238N:1:1101:8472:12304 1:N:0:19
ACTCCTACGGGAGGCAGCAGTGGGGAATATTGCACAATGGGCGCAAGCCTGATGCAGCCATGCCGCGTGTATGAAGAAGGCCTTCGGGTTGTAAAGTACTTTCAGCGGGGAGGAAGGGAGTAAAGTTAATACCTTTGCTCATTGACGTTACCCGCAGAAGAAGCACCGGCTAACTCCGTGCCAGCAGCCGCGGTAATACGGAGGGTGCAAGCGTTAATCGGAATTACTGGGCGTAAAGCGCACGCAGGCGGTTTGTTAAGTCAGATGTGAAATCCCCGGGCTCAACCTGGGAAC
+
GGGGGGGGGGGGGGGGGGGGFGGGGGGGGGGGGGGGGGGGGGGGGGGGGGGGGGGGGGGGGGGGGGGGGGGGGGGGGGGGGGGGGGGGFGGGGGGGGGGGGGGGGGGGGGGGGGGGGGGGGGGGGGGGGGGGGGGGGGGGGGGGGGGGGGGGGGGGGGGGGGGGGFGGGGGGGGGGGGGGGGGGGGGGGGGEGG@CGGGGE5CGGGGGGCGGC:EEGGGGGDGFGGGGGFG5<E<CGGFGFCBEGGGGFGGDGDGFFFFFGFDGFGGFFFFFFFFFB>GFF>5FF@F?BFF??2
@M04650:207:000000000-C238N:1:1101:5768:12386 1:N:0:19
ACTCCTACGGGAGGCAGCAGTAGGGAATTTTTCACAATGGGCGAAAGCCTGATGGAGCAATGCCGCGTGAATGATGAAGGTCTTATAGATTGTAAAATTCTTTTATTTGGGAAGAAAAGTTGGATTAGGAAATGAATCTAACCTGACGGTACCATTTGAATAAGTATCGGCTAACTATGTGCCAGCAGCCGCGGTAATACATAGGATGCAAGCGTTATCCGGATTTACTGGGCGTAAAACGAGCGCGGGTGGGTTAGTAAGTCTGGTGTTAAATGCAGTAGCTTAACTATTGT
+
GGGGGGGGGGGBFGGGGGGFGGGGDGGGGGGGGGGGGGGGGGGGGGGGFGGGGFFFGGGGGFGCGGGGGGFGGGGGGGGGGGGGFG<FGGGGGG,FGG8FGFCGGGGGGGGFFFBFGGGGGAFFGGFCGFGGFGGGFFGGGG@FEEGCGGFFGGGGD9CCFFFGGGGG7EEGGGGGGGGFFFGGGFGGGG>DGGGGGFGGF;EFGDGGGGGFFEGGGGG=ECCEEFCFGCC5AGGGCGFGEGEFDGG35DD)9DDFFFFFGFFGF*>:F@F4=B?F<DG@BAGFFFBD<FFAF
@M04650:207:000000000-C238N:1:1101:9796:12414 1:N:0:19
ACTCCTACGGGAGGCAGCAGTAGGGAATCTTCGGCAATGGACGAAAGTCTGACCGAGCAACGCCGCGTGAGTGAAGAAGGTTTTCGGATCGTAAAACTCTGTTGTTAGAGAAGAACAAGGACGTTAGTAACTGAACGTCCCCTGACGGTATCTAACCAGAAAGCCACGGCTAACTACGTGCCAGCAGCCGCGGTAATACGTAGGTGGCAAGCGTTGTCCGGATTTATTGGGCGTAAAGCGAGCGCAGGCGGTTTCTTAAGTCTGATGTGAAAGCCCCCGGCTCAACCGGGGAGG
+
GGGGGGGGGGGGGGGGGGGGGGGGGGGGGGGGGGGGGGGGGGGGGGGGGGGGGGGGGGGGGGGGGGGEGGGGGGGGGGGGGGGGGGGGGGGGGGGGGGGGGGGGGGGGGGGGGGGGGGFGGGGFFGGGGGGGGGGGGGGGGGGGGGGGGGGGGGGGGGGGGGGGGGGGGGGGGGGGGGFGGGGGGGGGGGCEGGGGGEFGGGGGGGGGGGGGGGGGGGFGG3CEFGGGGGGFFGGGGGFGEG3>35CDFGG/7CCF?=**09:D@7:27*7BFFFFFFGF>3CFFFFBB@F>BF
@M04650:207:000000000-C238N:1:1101:21445:12415 1:N:0:19
ACTCCTACGGGAGGCAGCAGTAGGGAATCTTCGGCAATGGACGAAAGTCTGACCGAGCAACGCCGCGTGAGTGAAGAAGGTTTTCGGATCGTAAAACTCTGTTGTTAGAGAAGAACAAGGACGTTAGTAACTGAACGTCCCCTGACGGTATCTAACCAGAAAGCCACGGCTAACTACGTGCCAGCAGCCGCGGTAATACGTAGGTGGCAAGCGTTGTCCGGATTTATTGGGCGTAAAGCGAGCGCAGGCGGTTTCTTAAGTCTGATGTGAAAGCCCCCGGCTCAACCGGGGAGG
+
GGGGGGGGGGGGGGGGGGGGGGGGGGGGGGGGGGGGGGGGGGGGGGGGGGGGGGGGGGGGGGGGGGGGGGGGGGGGGGGGGGGGGGGGGGGGGGGGGGGGGGGGGGGGGGGGGGGGGGDGGGGFGGGGGGGGGGGGGGGGGGGGGGGGGGGGGGGGGGGGGGGGGGGGGGGGGGGGGGGGGGGGGGGGGGGGGGGGGGGGGGGDGGGGGGGGGGGGGGGGGGEGGGGGGGGGEGGDFGFGFDFFGGGGFGGDGGGFF@FFGFGG=:7<FFFFFFFFFFGEFFGFFFFFFFD6>F
@M04650:207:000000000-C238N:1:1101:26486:12420 1:N:0:19
ACTCCTACGGGAGGCAGCAGTGGGGAATCTTGCGCAATGGGCGAAAGCCTGACGCAGCGACGCCGCGTGAGGGATGACGGCCTTCGGGTTGTAAACCTCTTTTAGCAGGGAAGAAGCGAAAGTGACGGTACCTGCAGAAAAAGCTCCGGCTAACTACGTGCCAGCAGCCGCGGTAATACGTAGGGAGCGAGCGTTATCCGGAATTATTGGGCGTAAAGAGCTCGTAGGCGGTTTGTCGCGTCTGCTGTGAAAACCCGAGGCTCAACCTCGGGCCTGCAGGGGGTACGGGCAGAC
+
GGGGGGGGGGGGGGFFGGGGGGGGGGGGGGGGGGGGGGGGGGGGGGGGGGGGGGGGEFGGGGGGGGGGGGGGGGGGGGGGGGGGGGGGGGGGGGGGGFGGGGGGDGGGGGGGGGGGGGGGGGFGGGGGGGGGGGGGGGGGGGGGGGGGGGGGGGGGGGEFFGGGGGGCFGGEG@ECFGGC<BFGGGGGGGGDGEEEFFGGGG=CFFFFFGG=EGGGFGGGCGGG:EFGCGG/5:CGFDF:)C>FGDF*)0:FFFGBB@>@=5<799C34578@EFFF(9)73>>5FE>>ED??(
@M04650:207:000000000-C238N:1:1101:10490:12480 1:N:0:19
ACTCCTACGGGAGGCAGCAGTAGGGAATCTTCCGCAATGGACGAAAGTCTGACGGAGCAACGCCGCGTGAGTGAAGAAGGTTTTCGGATCGTAAAGCTCTGTTGTTAGGGAAGAAAAGTAATAAGAGTAACTGTTTATTATGTGACGGTACCTAACCAGAAAGCCACGGCTAACTACGTGCCAGCAGCCGCGGTAATACGTAGGTGGCAAGCGTTGTCCGGAATTATTGGGCGTAAAGCGCGCGCAGGCGGTCTTTTAAGTCTGATGTGAAAGCCCCCGGCTCAACCGGGGAGG
+
GGGGGGGGGGGGGGGGGGGGGGGGGGGGGGGGGGGGGGGGGGGGGGGGGGGGGGGGGGGGGGGGGGGGGGGGGGGGGGGGGGGGGGGGGGGGGGGGGDGGGGGGGGGGGGGGGGGGGGGGGGGGGGGGGGGGGGGGGGGGGGGGGGGGGGGGGGGGGGGGGGGGGGGGGGCEGGGGGGGGGGGGGGGGGGGGGGGGGGGGGGFGFEGGGGGGGGGCEFGDEDCFGGGGGGGFDGDGGGFGFGFFDGGG@DD3>C:FFFFF+7CF6FF9BFFFF@F>?BGEE>GFFFFBFFD(7B
@M04650:207:000000000-C238N:1:1101:27783:12516 1:N:0:19
ACTCCTACGGGAGGCAGCAGTAGGGAATCTTCGGCAATGGACGAAAGTCTGACCGAGCAACGCCGCGTGAGTGAAGAAGGTTTTCGGATCGTAAAACTCTGTTGTTAGAGAAGAACAAGGACGTTAGTAACTGAACGTCCCCTGACGGTATCTAACCAGAAAGCCACGGCTAACTACGTGCCAGCAGCCGCGGTAATACGTAGGTGGCAAGCGTTGTCCGGATTTATTGGGCGTAAAGCGAGCGCAGGCGGTTTCTTAAGTCTGATGTGAAAGCTCCCGGCTCAACCGGGGAGG
+
GGGGGGGGGGGGGGGGGGGGGGGGGGGGGGGGGGGGGGGG9FFGGDFFFGGGGGGGGGGGGGGGGGGGGCGGGGGGGGGGFFGGGGGGGGGGGGGGGGGGGGGEFDGGGGGGGGGGGGGGGGGGFGGGGGGGGGGGGGGGGGGGGGGGGF@FGDGGGGGCFFFGFDBFGGGGGGGGGGGGGGGG>EFGGGDEC8@E;9EF+2AE;C56CFFGGC887FC5=7/1<?EGGFGGEE<EGGFGFD>>CGGGFGCCC7D4FFF?E?:DFFD)*19?=@*97:G>E9>FFF@B>@@1;B
@M04650:207:000000000-C238N:1:1101:6878:12529 1:N:0:19
ACTCCTACGGGAGGCAGCAGTGGGGAATATTGCACAATGGGCGCAAGCCTGATGCAGCCATGCCGCGTGTATGAAGAAGGCCTTCGGGTTGTAAAGTACTTTCAGCGGGGAGGAAGGGAGTAAAGTTAATACCTTTGCTCATTGACGTTACCCGCAGAAGAAGCACCGGCTAACTCCGTGCCAGCAGCCGCGGTAATACGGAGGGTGCAAGCGTTAATCGGAATTACTGGGCGTAAAGCGCACGCAGGCGGTTTGTTAAGTCAGATGTGAAATCCCCGGGCTCAACCTGGGAAC
+
GGGGGGGGGGGGGGGGGGGGGGGGGGGGGGGGGGGGGGGGGGGGGGGGGGGGGGGGGGGGGGGGGGGGGGGGGGGGGGGGGGGGGGGGGGGGGGGGGGGGGGGGGGGGGGGGGGDGGGGGGGDFGGGGDGGFGGGGGGFGGDGGGGGGGGGGGGGGGGGGGGGGGGGGGGGGGGGGFGGFGG@CGGGGFGEGGGGGGGGGDD?GGGGGGGGC858=EGGGGGDFFFFGGGGGFGGGFGFGF)7B<CDGFGD/5CD7?FFFGFGG?FFFFFFFFFFF:;DFF>5==::?FFFFF(
@M04650:207:000000000-C238N:1:1101:10957:12531 1:N:0:19
ACTCCTACGGGAGGCAGCAGTGGGGAATATTGCACAATGGGCGCAAGCCTGATGCAGCCATGCCGCGTGTATGAAGAAGGCCTTCGGGTTGTAAAGTACTTTCAGCGGGGAGGAAGGGAGTAAAGTTAATACCTTTGCTCATTGACGTTACCCGCAGAAGAAGCACCGGCTAACTCCGTGCCAGCAGCCGCGGTAATACGGAGGGTGCAAGCGTTAATCGGAATTACTGGGCGTAAAGCGCACGCAGGCGGTTTGTTAAGTCAGATGTGAAATCCCCGGGCTCAACCTGGGAAC
+
GGGGGGGGGGGGGGGGGGGGGGGGGGGGGGGGGGGGGGGGGGGGGGGGGGGGGGGGGGGGGGGGGGGGGGGGGGGGGGGGGGGGGGGGGGGEGGGGGGGGGGGGGGGGGGGGGGGGGGGGGGGGGEGGGGGGGGGGGGGGGGGGGGGGGGGGGGGGGGGGGGGGGGGGGGGGGGGGGGGGGGGGGGGGGGGGGGGGGGGGGGGGGEGGGGGGGGGGGGGGGGGGGGGGGGGGFGDGFGFGDDBBDGGGEGGDD*>FF?FFGFGGFGG9FFFFFFFF?>CDF6FFFF)4:FFB?-
@M04650:207:000000000-C238N:1:1101:20727:12544 1:N:0:19
ACTCCTACGGGAGGCAGCAGTGGGGAATATTGCACAATGGGCGCAAGCCTGATGCAGCCATGCCGCGTGTATGAAGAAGGCCTTCGGGTTGTAAAGTACTTTCAGCGGGGAGGAAGGGAGTAAAGTTAATACCTTTGCTCATTGACGTTACCCGCAGAAGAAGCACCGGCTAACTCCGTGCCAGCAGCCGCGGTAATACGGAGGGTGCAAGCGTTAATCGGAATTACTGGGCGTAAAGCGCACGCAGGCGGTTTGTTAAGTCAGATGTGAAATCCCCGGGCTCAACCTGGGAAC
+
FGGGGGGGGGGGGGGGGGGGGGGGGGGGGGGGGGGGGGGGGGGGGGGGGGGGGGGFGGGGGGGGGGGGGGGGGGGGGGGGGGGGGGGGGGGGGFGGGGGGGGGGGGGGGGGGGGGGGGGGGGCFGGGGGGGGGGGGGGGGGGGGGGGGGGGGGGGEGGGGFGGGGGGGGGGGGGGGGGGGGGGGGDGGGGGGGG8;F9EGGGGGGGGGGGGGGEDGGFFCE7CGGCGFCGGGFGD5DGFGF3BBG7DC@GGDGGGFFF77CBC76CFFFFF4@F???;)<>9DF?FFFF4@242
@M04650:207:000000000-C238N:1:1101:14704:12550 1:N:0:19
ACTCCTACGGGAGGCAGCAGTAGGGAATCTTCGGCAATGGACGAAAGTCTGACCGAGCAACGCCGCGTGAGTGAAGAAGGTTTTCGGATCGTAAAACTCTGTTGTTAGAGAAGAACAAGGACGTTAGTAACTGAACGTCCCCTGACGGTATCTAACCAGAAAGCCACGGCTAACTACGTGCCAGCAGCCGCGGTAATACGTAGGTGGCAAGCTTTGTCCGGTTTTATTTGTCGTAAAGCGAGCGCAGGCGTTTTCTTAAGTCTGATGTTAAAGCCCCCGTCTCAACCGGTGAGG
+
FGGGGGGGDEECFGGC@FCEFFCFDCCGGGGGC7CC@FE@9FEC+,@FFGGCFFG7FGEGGCGGCF:FE7:F,CCDFCAAFGGGG:=7F:=F@ECFGGFG9FF9FGFA9<EDB8FEEF<3,F+BF8FF9DFGAFFDCFG@EFG?7F7+@<FFGA<DA:,,,,6DE:B*>>F*:DFCG*@DBB,<88,=8:=**=**<++*<:**?+5:*3*/+=C7<>C**)2:F7CG7*++.:C***9))/7)1)))8)*19CCFF**0<9F**:76******)0335)86<**07(,)),((
@M04650:207:000000000-C238N:1:1101:10679:12561 1:N:0:19
ACTCCTACGGGAGGCAGCAGTAGGGAATTTTTCACAATGGGCGAAAGCCTGATGGAGCAATGCCGCGTGAATGATGAAGGTCTTATAGATTGTAAAATTCTTTTATTTGGGAAGAAAAGTTGGATTAGGAAATGAATCTAACCTGACGGTACCATTTGAATAAGTATCGGCTAACTATGTGCCAGCAGCCGCGGTAATACATAGGATGCAAGCGTTATCCGGATTTACTGGGCGTAAAACGAGCGCGGGTGGGTTAGTAAGTCTGGTGTTAAATGCAGTAGCTTAACTATTGTT
+
GGGGGGGGGGGGGGGGGGGGGGGGGGGGGGGGGGGGGGGGGGGGGGGGGGGGGGGGGGGGGGGGGGGGGGGGGGGGGGGGGGGGGGCFFGGGGGGGGGGGGGGGGGGGGGGGGGEFGGGGGGGGGGGGGFGGGGGGGGGGGGGGGGGGGGGGGFGGGGFFGGGGGGGGGGGGCGGGGGGGGGGGGGGGGFGGGGGGGGGGGGGGGGGGGGGGGGGGEG7C?DGGGGFGGGGGA:77CFFGFGA5CD3C>GDGDGGFFFFFGFGFFGCBFFFFFFFFFBGFFFCFFFFFBFF<<)
@M04650:207:000000000-C238N:1:1101:19140:12589 1:N:0:19
ACTCCTACGGGAGGCAGCAGTGGGGAATATTGCACAATGGGCGCAAGCCTGATGCAGCCATGCCGCGTGTATGAAGAAGGCCTTCGGGTTGTAAAGTACTTTCAGCGGGGAGGAAGGGAGTAAAGTTAATACCTTTGCTCATTGACGTTACCCGCAGAAGAAGCACCGGCTAACTCCGTGCCAGCAGCCGCGGTAATACGGAGGGTGCAAGCGTTAATCGGACTTACTGGGCGTAAAGCGCACGCAGGCGGTTTGTTAAGTCATATGTGAAATCTCTGGGCTCAACCTGGGTA
+
GGGGGGGGGGG@FEFGGGGGGGGGGEGGFGGGGGGGGGGGGGEFGGGGGGGGGGGGGF<FGGGGG@FFEFF9EEFGGGGG@FGFFGEGFGGGFFAFEFGGFGFFFFGGGGGEGDDCGC@:FDA<FGGFDF=DDFADC9<EDFF===FCFFGGDEGDGGGFFCFGBFGGGGGGGGF9BEGEGGGGFGCE=BECGGGGCG9CE8*8CGGC@0+*2:*;5CFFCG5C<9<7A4CFBE<7*C=D:C>555<5BDC75<7)5*=40****2>AB6F*94*/))*871C**)).,;:()
@M04650:207:000000000-C238N:1:1101:16255:12590 1:N:0:19
ACTCCTACGGGAGGCAGCAGTGGGGAATATTGCACAATGGGCGCAAGCCTGATGCAGCCATGCCGCGTGTGTGAAGAAGGCCTTCGGGTTGTAAAGCACTTTCAGCGAGGAGGAAGGCCAATAGCTTAATAGGCTGTTGGATTGACGTTACTCGCAGAAGAAGCACCGGCTAACTCCGTGCCAGCAGCCGCGGTAATACGGAGGGTGCGAGCGTTAATCGGAATGACTGGGCGTAAAGGGCACGCAGGCGGTGACTTAAGTGAGATGTGAAAGCCCTGGGCTTAACCTAGGAAT
+
GGGGGGGGGGGGGGGGGGGGGGGGGGGGGGGGGGGGGGGGGGGGGGGGEGGGGFGGGGGGGGGGGEGFGGGGGGGGGGGGGGGCGGGGGGGGGGGGGGGGGGGGGGGGGGGGGGGGGGGGGGGGGGGGFFGGGGGGGGGGGGFGFGGGGGGGGGGFDBEGGGGGGFFGGGGGGGGGGGGGDFFGGGGGGGGGGGGGFGCGGGGGGGGDGGGGGGGGFGGGGGGGFFGGGGGGEGGG3*9CEGBE3CGDFGGGGFGFF?4BCFCC4>7AFFFFF)7F?:GFFBF?B47<:@4?9)
@M04650:207:000000000-C238N:1:1101:19753:12599 1:N:0:19
ACTCCTACGGGAGGCAGCAGTGGGGAATATTGCACAATGGGCGCAAGCCTGATGCAGCCATGCCGCGTGTATGAAGAAGGCCTTCGGGTTGTAAAGTTCTTTCGGTGATGAGGAAAGCTTAGGTGTTAATAGCACTTGGGTATGACGTTAGTTACAGAAGAAGCACCGGCTAACTCCGTGCCAGCAGCCGCGGTAATACGGAGGGTGCGAGCGTTAATCGGAATGACTGGGCGTAAAGGGCACGCAGGCGGTGACTTAAGTGAGATGTGAAAGCCCTGGGCTTAACCTAGGAAT
+
GGGGGGGGGGGGGGGGGGGGGGGGGGGGGGGGGGGGGGGGGGGGGGGGGGGGGGGGGGGGGGGGGGGGGGGGGGGGGGGGGGGGGGGGGGGGGGGGGGGGGGGGGGGGGGGGGGGGGGGGGGGGGGGGGGGGGGGGGGGGGGGGGGGGGGGGGGGGGGGGGGGGGGGGGGGGGGGGGGGGGGGGGGGGGGGGGGGGGGGGGGGGGGGGGGGGGGGGGGGGGGGGGFGFGGGGFGGGGGFGFGFFGGGGFGGDGGFF=FBFEFCFFG7567@=FFFF:BGF:BG?7FFA:FF?>)
@M04650:207:000000000-C238N:1:1101:15051:12613 1:N:0:19
ACTCCTACGGGAGGCAGCAGTAGGGAATCTTGCGCAATGGGCGAAAGCCTGACGCAGCGACGCCGCTTGCGGGCCGAAGGCCTTCGGGTTGTAAACCGCTTTCAGCAGGGACGAAGCGAAAGTGACGGTACCTGCAGAAGAAGGTCCGGCCAACTACGTGCCAGCAGCCGCGGTAATACGTAGGGACCGAGCGTTGTCCGGATTCATTGGGCGTAAAGAGCTCGTAGGCGGCCACTCAAGTCGAATGTGAAACCCCGAGGCTTAACCTCGAGCCTGCATTCGATACTGGGCGGC
+
C@FFGGFGG:@@CFC6BC<@-,<@;F@EFECFGCGG:,EFCGCDGEEGCFGGC,F:FBCGGCFG:F+CFG7@F+@+4CCFGGGFGBC+BFFFGGEGGCF:FGGADGG,BFD7BF<<@FCCB<FGG;F*>FCGFFFFG;FBCCG:C<FEDEGGFGGGGGG7FF@:CC:FCEC@E:CEGGGGG+/8CC*8:*/C8EEC/CEE5**/<@CF?F7C5CCE*??08C8517E*C3CG>CC754)9=C3)9CCD**::*7*7)8BB=:C9=FD)<577>)05(3**1)0/0)1))).37(
@M04650:207:000000000-C238N:1:1101:28965:12614 1:N:0:19
ACTCCTACGGGAGGCAGCAGTAGGGAATTTTTCACAATGGGCGAAAGCCTGATGGAGCAATGCCGCGTGAATGATGAAGGTCTTATAGATTGTAAAATTCTTTTATTTGGGAAGAAAAGTTGGATTAGGAAATGAATCTAACCTGACGGTACCATTTGAATAGGTATCGGCTAACTATGTGCCAGCAGCCGCGGTAATACATAGGATGCAAGCGTTATCCGGATTTACTGGGCGTAAAACGAGCGCGGGTGGGTTAGTAAGTCTGGTGTTAAATGCAGTAGCTTAACTATTGTT
+
GGGGGGGGGGGGGGGGGGGGGGGGGGGGGGGGGGGGGGGGGGGGGGGGGGGGGGGGGGGGGGGGGGGGGGGGGGGGGGGGGGGGGGGGGGGGGGGGAFGGGGGGGGGGGGGGGGGGGGGGGGGGFEGGGGGGGGGFGGGGGGDGGGGGGGGGGGGFEDAC@D,DFGGGGGDGGGGGGGGGGGGGGGGGGGGGGDGGGFGGGGGGGEGFGGGFGGGGGFDGCGGGEFCFGGGGFGGGGGFGFGF3CD3DDDGGG75>@F?@CFGFFGG<>>FFF6=FFFG?FAG*7@F2>FFFF)
@M04650:207:000000000-C238N:1:1101:6209:12620 1:N:0:19
ACTCCTACGGGAGGCAGCAGTAGGGAATCTTCGGCAATGGACGAAAGTCTGACCGAGCAACGCCGCGTGAGTGAAGAAGGTTTTCGGATCGTAAAACTCTGTTGTTAGAGAAGAACAAGGACGTTAGTAACTGAACGTCCCCTGACGGTATCTAACCAGAAAGCCACGGCTAACTACGTGCCAGCAGCCGCGGTAATACGTAGGTGGCAAGCGTTGTCCGGATTTATTGGGCGTAAAGCGAGCGCAGGCGGTTTCTTAAGTCTGATGTGAAAGCCCCCGGCTCAACCGGGGAGG
+
GGGGGGGGGEGGGGGGGGGGGGFGGGGGGGGGGGGGGGGGGGGGGGGGGGGGGGGGGGGGACGGGGGGGEGEFFFDGGGGEEFDGGG7CCEGGFFGDGGGGGGGGGGGGGGGFFG<FFF?FGGGGFCFCFCCDFGGGGFCFDFGGFE@FGFFFD@FGGGGG?CDFGFEGGGGEFGCFGGGGGGGGGGCGCEGGGEDCCGFGFFCEGGGCFGGGGE5CF7<E*1:9EGCGGG55>):F7*5;5@FCDGDDGG<5*79*7/*+/*C7FC6F486F?5<?FGB>0C=4<411BE(4>
@M04650:207:000000000-C238N:1:1101:3742:12635 1:N:0:19
ACTCCTACGGGAGGCAGCAGTGGGGAATATTGCACAATGGGCGCAAGCCTGATGCAGCCATGCCGCGTGTATGAAGAAGGCCTTCGGGTTGTAAAGTACTTTCAGCGGGGAGGAAGGGAGTAAAGTTAATACCTTTGCTCATTGACGTTACCCGCAGAATAAGCACCGGCTAACTCCGTGCCAGCAGCCGCGGTAATACGGAGGGTGCAAGCGTTACTCGGAATTACTGGGCGTAAAGCGCTCGCAGGCGGCTTGTTACGTCAGCTGTGAAATCCCCGGGCTCAACCTGGGAAC
+
FFGGGGGGGGGGGGGGGGGGGEGGGGGGGGGGGFFGGGGGGGGDGGGGFDGFGGGGGG8F<EFGGGGGGFCEFE?FGGG8FCEGGGGGFGGGGAGG5EFGGG9E9F+@FFE@FG833+,CF<C,:CFDDF<<3<,CBAFFC<,@,F@+@3+>FGG:F::,7,:>9<DFFEEEGGG9>EGGGFCFEGDGB1?EEBE5C9CE8BECCGGG8:?GG5?5=CDDEGEG+<FF+98*>E)*7*9<)*05C)1737))/95747*8*09*9:CAF9@F?F)?1,7>5(7=6?>?0)01.-
@M04650:207:000000000-C238N:1:1101:18572:12676 1:N:0:19
ACTCCTACGGGAGGCAGCAGTGGGGTATATTGCACAATGGGGGAAACCCTGATGCAGCCATGCCGCGTGTGTGAAGAAGGCCTTAGGGTTGTAAAGCACTTTCAGCGAGGAGGAAGGGTGCAGTGTTAATAGCACTGTGCATTGACGTTACTCGCAGAAGAAGCACCGGCTAACTCCGTGCCAGCAGCCGCGGTAATACGGAGGGTGCAAGCGTTAATCGGAATTACTGGGCGTAAAGCGCACGCAGGCGGTTTGTTAAGTCAGATGTGAAATCCCCGAGCTTAACTTGGGAAC
+
GGGGGGGGGGGGGGGGGGGGGGGGG@FGGGGGGGGGGGGGGGGGGGGGGGGGGGGGGGGGGGGGGGGGGGGGGGGGGGGGGGGGGGGGGGGGGGGGGGGGGGGGGGGEGEGGGGGGGGGGGGGGGGGGGGGGGGGGGGGGGGGGGGGGGGGGGGGGGGGGGGGGGGGGGGGGGGGGGGGGGGGGGGGGGGGCGGGGGGGGGGGGGGGGGGGGGGGGGGGCCG5EGGGGGGGGFGGGGGFGFGFFGGGGBGGGDGG@F?FFGFGGFGGFFFFFFF:F?>DEE0C7FFFABFFBF-
@M04650:207:000000000-C238N:1:1101:10165:12679 1:N:0:19
ACTCCTACGGGAGGCAGCAGTAGGGAATCTTCGGCAATGGACGAAAGTCTGACCGAGCAACGCCGCGTGAGTGAAGAAGGTTTTCGGATCGTAAAACTCTGTTGTTAGAGAAGAACAAGGACGTTAGTAACTGAACGTCCCCTGACGGTATCTAACCAGAAAGCCACGGCTAACTACGTGCCAGCAGCCGCGGTAATACGTAGGTGGCAAGCGTTGTCCGGAGTTATTGGGCGTAAAGCGAGCGGAGGCGGTTTCTTAAGTCTGATGTGAAAGCCCCCGGCTCAACCGGGGAGG
+
GGGGGGGGGGGGGGGGGGGGGCGGGGGGGGGGGGGGGGGGGGGGGGGGGGGGGGGGGGDFGGGGGDGEGGGGGGGGGGGGEFAFGGGCEGGCFFFGGGGGGGGGGGGGGGGGGFG8EGGDDFD:B<FAFFGGGGFGCFD6>,DFF7CFGGEGGGG9FFFFGFGFGGGGGG7CGGGGGG:CFF9E7888E5EEDG*1>CGFFFG7CEFGFGGFCCEGGGFGEC*2*++<9DG7>C<E**9C:D5.)1937D<<CD7FF*@BCF*0/::66*4/=?;3023>>4D?6@)(,)0(4;
@M04650:207:000000000-C238N:1:1101:13532:12680 1:N:0:19
ACTCCTACGGGAGGCAGCAGTAGGGAATCTTCGGCAATGGACGAAAGTCTGACCGAGCAACGCCGCGTGAGTGAAGAAGGTTTTCGGATCGTAAAACTCTGTTGGTAGAGAAGAACGTTGGTGAGAGTGGAAAGCTCATCAAGTGACGGTAACTACCCAGAAAGGGACGGCTAACTACGTGCCAGCAGCCGCGGTAATACGTAGGTCCCGAGCGTTGTCCGGATTTATTGGGCGTAAAGCGAGCGCAGGTGGTTTATTAAGTCTGGTGTAAAAGGCAGTGGCTCAACCATTGT
+
GGGGGGGGGGGGGGGGGGGGGGGGGGGGGGGGGGGGGGGGGGGGGGGGGGGGGGGGGGGGGGGGGGGGGGGGGGGGGGGGFGGGGGGGGGGGGGGGGGGGGGGGGGGGGGGGGGGGGGGGGGGGGGGGGGGGFGGGGGGGGGGGGGGGGGGGGGGGGGGGGGGGGGGGGGGGGGGGGGGCCFGFGGGGGGGGGGCG5CGGGFDGGGGGGGGGGGGGGGGGGGC5CFFGGGGGFGGGGGFGFGF>DDGGF<FF9*>F=FFFGBFG?F>:4?FFFFF5<:>;F:5?=FFF:FBAB
@M04650:207:000000000-C238N:1:1101:7799:12734 1:N:0:19
ACTCCTACGGGAGGCAGCAGTGGGGAATATTGCACAATGGGCGCAAGCCTGATGCAGCCATGCCGCGTGTATGAAGAAGGCCTTCGGGTTGTAAAGTACTTTCAGCGGGGAGGAAGGGAGTAAAGTTAATACCTTTGCTCATTGACGTTACCCGCAGAAGAAGCACCGGCTAACTCCGTGCCAGCAGCCGCGGTAATACGGAGGGTGCAAGCGTTAATCGGAATTACTGGGCGTAAAGCGCACGCAGGCGGTTTGTTAAGTCAGATGTGAAATCCCCGGGCTCAACCTGGGAAC
+
GGGGGGGGGGGGGGGGGGGGFGGGGGGGFGGGGGGFGGFGGGGGGGGGGGGGFGGGGGGGGGGGGGGGGGGGGGGGGGGGGGGGGGGGGGGGGGFGGGGGGGGGGGGGG>FGGGGGGGGGFGFGGGGGGGGGGGGGGGFGFGFGGGGGGGGGGGGGGGGGFFGGFGGGGGGDGGGGGGGGGDFGGGGGGGECEE@EGFGGGGGGGGGCFGFGGGGGGGGGGGCGGGGGGFFGEGGCFGFG>9BEDCDGFG3<3CGFFFFBCFGGF7?AFBFFFFF@?>GDFFGF?FF>B>F<?4
@M04650:207:000000000-C238N:1:1101:17602:12741 1:N:0:19
ACTCCTACGGGAGGCAGCAGTAGGGAATCTTCGGCAATGGACGAAAGTCTGACCGAGCAACGCCGCGTGAGTGAAGAAGGTTTTCGGATCGTAAAACTCTGTTGTTAGAGAAGAACAAGGACGTTAGTAACTGAACGTCCCCTGACGGTATCTAACCAGAAAGCCACGGCTAACTACGTGCCAGCAGCCGCGGTAATACGTAGGTGGCAAGCGTTGTCCGGATTTATTGGGCGTAAAGCGAGCGCAGGCGGTTTCTTAAGTCTGATGTGAAAGCCCCCGGCTCAACCGGGGAGG
+
GGGGGGGGGGGGGGGGGGGGGGGGGGGGGGGGGGGGGGGGGGGGGGGGGGGGGGGGGGGGGGGGGGGGGGGGGGGGGGGGGGGGGGGGGGGGGGGGGGGGGGGGGGGGCGGGGGGGGGFGGGGGGGGGGGGGGGGGGGGGGGGGGGGGGGGGGGGGGGGGGGGGGGGGGGGGGGGGGGGFFGGGGGFGGEEEGGDCFFGGGGGGGGGGGGGGGGE5EGGG*>AEG?FFGG5=3CCGGGF)7CEBGGGG>CDDDDGFF?=FF?GG=>CAFFFFFFFF<9DDF6DFFFFFF3:6>F
@M04650:207:000000000-C238N:1:1101:23473:12760 1:N:0:19
ACTCCTACGGGAGGCAGCAGTGGGGAATATTGCACAATGGGCGCAAGCCTGATGCAGCCATGCCGCGTGTATGAAGAAGGCCTTCGGGTTGTAAAGTACTTTCAGCGGGGAGGAAGGGAGTAAAGTTAATACCTTTGCTCATTGACGTTACCCGCAGAAGAAGCACCGGCTAACTCCGTGCCAGCAGCCGCGGTAATACGGAGGGTGCAAGCGTTAATCGGAATTACTGGGCGTAAAGCGCACGCAGGCGGTTTGTTAAGTCAGATGTGAAATCCCCGGGCTCAACCTGGGAAC
+
GGGFGFGGGGGGGGGGGGGGGGGGGGGGGGGGGGFGGGGGGGGGGGGGGGGGGGGGGGGGGGGGGGGGGGGGGGGGGGGGGGGGGGGGGGGGGGGGGGGGGGGGGGGGGGGGGGGGGG8CFGEGGGGGGGGGGGGGGGGGGGFFFGGGGGGGGGGGGGGGGGFGGGGGGCGGGGGGGGGGGGGGGGGGGGGDDEGGGGGGG*:8CGGGGGG=EG>EFCFF5DCFG?GFFGFGBEDGCGFG3>3>DGGDBGGCDD5FFFFFGFGF*:FFFF=69@6F?FGFE9**95>>2F::8(
@M04650:207:000000000-C238N:1:1101:20533:12788 1:N:0:19
ACTCCTACGGGAGGCAGCAGTGGGGAATATTGCACAATGGGCGCAAGCCTGATGCAGCCATGCCGCGTGTATGAAGAAGGCCTTCGGGTTGTAAAGTACTTTCAGCGGGGAGGAAGGGAGTAAAGTTAATACCTTTGCTCATTGACGTTACTCGCAGAAGAAGCACCGGCTAACTCCGTGCCAGCAGCCGCGGTAATACGGAGGGTGCAAGCGTTAATCGGAATTACTGGGCGTAAAGCGCACGCAGGCGGTTTGTTAAGTCAGATGTGAAATCCCCGAGCTTAACTTGGGAAC
+
GGGGGGGGGGGGGGGGGGGGGGGGGGGGGGGGGGGGGGGGGGGGGGGGGGGGGGGGGGGGGGGGGGGGGGGGGGGGGGGGGGGGGGGGGGGGGGGGGGGGGGGGFGGGGGGGGGGGGGGGFGFFGGGGGGGGGGGGGGGGGGGGGGGGGGGGGGGGGGGFGGGGGGGGGGGGGGGGGGGFGGGGGGGGGGGGEGGGGGGGGGGGGGECGGGGGGGGGGGGEGGEGFGGG4CF>GCEFGBG>DDEGGGGBGCDDDGFFFFFGFGF4>FBFFFFFFFF?>5@@9**8@F))<7:84
@M04650:207:000000000-C238N:1:1101:9580:12833 1:N:0:19
ACTCCTACGGGAGGCAGCAGTGGGGAATATTGCACAATGGGCGCAAGCCTGATGCAGCCATGCCGCGTGTATGAAGAAGGCCTTCGGGTTGTAAAGTACTTTCAGCGGGGAGGAAGGGAGTAAAGTTAATACCTTTGCTCATTGACGTTACCCGCAGAAGAAGCACCGGCTAACTCCGTGCCAGCAGCCGCGGTAATACGGAGGGTGCAAGCGTTAATCGGAATTACTGGGCGTAAAGCGCACGCAGTCGGTTTGTTAAGTCAGATGTGAAATCCCCGGGCTCAACCTGGGAAC
+
FGGGGGGGGGGGFGGGGGGGGGGGGGGGGGG9EFGGGGGADFGGGGGGGGGGGGGGGGGGGGCGGGGFDG8<FGF,CFFFGFGGGGGGGGGGGGGGGGGF<??<FDFFGG@FFGFFECFGGBD9F<DAFFDEDEGGGCEBF=FDGGEGFFFFGGGGGGGGGD:EC,>F@::;C,;CGGGGDDGGG?FGGEDGGGCEDFCE>C88C*/:FGFGG7EE5>DFEGEGGGGG?*8E>GG5>*9DBGFFG7C*9CDDGGGFFB8FEFG7=:7)1664@*))4,/<>1<=FF@:<FF(4-
@M04650:207:000000000-C238N:1:1101:12851:12887 1:N:0:19
ACTCCTACGGGAGGCAGCAGTGGGGAATATTGCACAATGGGCGCAAGCCTGATGCAGCCATGCCGCGTGTGTGAAGAAGGCCTTCGGGTTGTAAAGCACTTTCAGCGAGGAGGAAGGCCAATAGCTTAATAGGCTGTTGGATTGACGTTACTCGCAGAAGAAGCACCGGCTAACTCCGTGCCAGCAGCCGCGGTAATACGGAGGGTGCAAGCGTTAATCGGAATTACTGGGCGTAAAGCGCACGCAGGCGGTTTGTTAAGTCAGATGTGAAATCCCCGAGCTTAACTTGGGAAC
+
GGGGGGGGGGGGGGGGGGGGGGGGGFGGGGGGGGGGGGGGGGGGGGGGGGGGGGGGGGGGGGGGGGGGGGGGGGGGGGGGGGGFEGGGGGGGGGGGGGGGGGGGGGGGGGFGGGGGGGGGGGGGGGGGGGGGGGGGGGGGGGGGGGGEGGGGGGGGGGGGGGGGGGGGGGGGGGGGGGGGGGGGGGGGGGGGGGGGFCEFGEGGECEGFGGDGGGDGFGGEDE=FGGGGGGGFCCEFF4DBDF5<5DGFGC7DGG>FFFFD?FDFGG48BFFFFFFFF)7;1DFFFFAFFF:?(
@M04650:207:000000000-C238N:1:1101:7506:12892 1:N:0:19
ACTCCTACGGGAGGCAGCAGTGGGGAATATTGCACAATGGGGGAAACCCTGATGCAGCCATGCCGCGTGAATGAAGAAGGCCTTCGGGTTGTAAAGTTCTTTCGGTGATGAGGAAAGCTTAGGTGTTAATAGCACTTGGGTATGACGTTAGTTACAGAAGAAGCACCGGCTAACTCCGTGCCAGCAGCCGCGGTAATACGGAGGGTGCGAGCGTTAATCGGAATGACTGGGCGTAAAGGGCACGCAGGCGGTGACTTAAGTGAGATGTGAAAGCCCTGGGCTTAACCTAGGGAT
+
GGGGGGGGGGGGGGGGGGGGGGGGGGDGGGGGGGGGGGGGGGGGGGGGGGGGGGGGGGGGGGGGGGGGGGGGGGGGGGGGGGGGGGGGGGGGGGGGGGGGGGGGGGGGGGGGGGGGGGGGGGGCFGGGGGGGGGFGGGGGGGGGGGGGGGGGGGGGGGGGGGGGGECGGGGDGGGGGGGGGGFGGFGFFGC7EGGGGGFFDEGGGGGGGGGGGGGGGGGGGGDFGGGGGGGCEGG5<F=DEG3@DGGGEGGDDFDFFFFB?FGGFGG>F?6F4F)8:BDF>(C??49<2?F?<0
@M04650:207:000000000-C238N:1:1101:8480:12893 1:N:0:19
ACTCCTACGGGAGGCAGCAGTGGGGAATCTTGCGCAATGGGCGAAAGCCTGACGCAGCGACGCCGCGTGAGGGATGACGGCCTTCGGGTTGTAAACCTCTTTCAGCTCCGACGAAGCGAGAGTGACGGTAGGAGCAGAAGAAGCACCGGCCAACTACGTGCCAGCAGCCGCGGTAATTCGTAGGGTGCAAGCGTTGTCCGGAATTATTGGGCGTAAAGAGCTCGTAGGCGGTCTGTCGCGTCGGCTGTGAAAACTCGGGGCTCAACCCCGAGCTTGCAGTCGATACGGGCAGGC
+
GGGGGGGGGGGEGGGGGGGGGGGGGGGGGGGGGGGGGGGGGGGGGGGGGGGGFGGGGGGEGGGCGGGGGGGGGGGGGGGGGGGGGGGGGGGGGGGGGGGGGGGGGGGGGGGGGGGGGGDGGGFGGGGGGFEGGGGGGGGGGGGGGGGGGGGGGGGGGGGGGGGGGGGGFECEGGCCCCFGGG5EGGGGGGGGGCEEGGGGG8CFDCFG?GGGGG5EGGFGGGGGEGGCCDGEFGGGGFFD@GEFGFD5FGGCCDCF>EFFGFCGFG4:@>>B:BFFF<F6FFGF4>@09B589,
@M04650:207:000000000-C238N:1:1101:5814:12899 1:N:0:19
ACTCCTACGGGAGGCAGCAGTGGGGAATATTGCACAATGGGCGCAAGCCTGATGCAGCCATGCCGCGTGTATGAAGAAGGCCTTCGGGTTGTAAAGTACTTTCAGCGGGGAGGAAGGGAGTAAAGTTAATACCTTTGCTCATTGACGTTACCCGCAGAAGAAGCACCGGCTAACTCCGTGCCAGCAGCCGCGGTAATACGGAGGGTGCAAGCGTTAATCGGAATTACTGGGCGTAAAGCGCACGCAGGCGGTTTGTTAAGTCAGATGTGAAATCCCCGGGCTCAACCTGGGAAC
+
GGEFGGGGGGGGGGGGGGGGGGGGGGGGGGGGGGGGGGGGGGGGGGGGGGGDFGGGGGGDGGFGGGGFG@FGGGGGGGGGGGFGFGGGGGGGGDFCGFGGGGGGGGGGGGDGGCGGGGGGGGGGGGGGGGGGGGGGGGGGGFFCCCGGGGGGGGGGGDGGGGGFGGGGEGGGGFFGFECFGGGGDG<FGGGGGCEGGGGGGGGGGDGGG?:EEGEG5:FG;CGGGGGGGFGGBEG*507DEG@5DGGDDGGGCGGFF=FF+9F7=7*6@FFFFFFFBF>DD(9=F4:?3F>?B(
@M04650:207:000000000-C238N:1:1101:19022:12908 1:N:0:19
ACTCCTACGGGAGGCAGCAGTGGGGAATATTGCACAATGGGGGAAACCCTGATGCAGCCATGCCGCGTGAATGAAGAAGGCCTTCGGGTTGTAAAGTTCTTTCGGTGATGAGGAAAGCTTAGGTGTTAATAGCACTTGGGTATGACGTTAGTTACAGAAGAAGCACCGGCTAACTCCGTGCCAGCAGCCGCGGTAATACGGAGGGTGCGAGCGTTAATCGGAATGACTGGGCGTAAAGGGCACGCAGGCGGTGACTTAAGTGAGATGTGAAAGCCCTTGGCTTAACCTAGGAAT
+
GGGGGGGGGGGGGGGGGGGGGGGGGGGGGGGGGGGGGGGGGGGGGGGGGGGGGGGGGGGGGGGGGGGGGGGGFGGGGGGGGGGGGGGGGGGGGGGGGGGGGGGGGFEGGGGGFGGGGGGGGGGGGGEGGGFGGGGGGGGG@FGGGGGGGGGGGGGGGGGGGGGGGGGGGGGGGGGGGGGGGFGGGGGGGGGGGGGGGGGGEEGGGGGGGGGGGGGGGGGGGDCCCEGGGGGGFGGDGGFDFGEFGGGGFGD7)/9?BF??E@:C9FFFFFFFF@FFF0CF),*66BFA?FFBF0
@M04650:207:000000000-C238N:1:1101:27775:12938 1:N:0:19
ACTCCTACGGGAGGCAGCAGTAGGGAATCTTCGGCAATGGACGAAAGTCTGACCGAGCAACGCCGCGTGAGTGAAGAAGGTTTTCGGATCGTAAAACTCTGTTGTTAGAGAAGAACAAGTGGGAGAGTAACTGCTCCCGCCTTGACGGTATCTAACCAGAAAGCCACGGCTAACTACGTGCCAGCAGCCGCGGTAATACGTAGGTGGCAAGCGTTGTCCGGATTTATTGGGCGTAAAGCGAGCGCAGGCGGTTTCTTAAGTCTGATGTGAAAGCCCCCGGCTCAACCGGGGAGG
+
GGGGGGGGGGGGGGGGGGGGGGGGGGGGGGGGGGGGGGGGGGGGGGGGGGGGGGGGGGGGGGGGGGGGGGGGGGGGGGGGGGGGGGGGGGGGGGGGGGGGGGGGGGGGGGGGGGGGGGGGGGGGGGGGGGGGGGGGGGGGGGGFGGGGGGGGGGGGGGGGGGGGGGGGGGGGGGGGGGGGGGGGGGGGGGGGGGGGGGGGGGDGGGGGGFGFGGEGGGGGECEGGGGGFGGGFGGGGCFGFGFEGGGGFGG<DGGFF?FFCFGG?GGFFFFFFF>FF9C@>BGFFFFFFFEFFF
@M04650:207:000000000-C238N:1:1101:17362:12983 1:N:0:19
ACTCCTAGGGAGGCAGCAGTGGGGAATATTGCACAATGGGCGCAAGCCTGATGCAGCCATGCCGCGTGTATGAAGAAGGCCTTCGGGTTGTAAAGTACTTTCAGCGGGGAGGAAGGGAGTAAAGTTAATACCTTTGCTCATTGACGTTACCCGCAGAAGAAGCACCGGCTAACTCCGTGCCAGCAGCCGCGGTAATACGGAGGGTGCAAGCGTTAATCGGAATTACTGGGCGTAAAGCGCACGCAGGCGGTTTGTTAAGTCAGATGTGAAATCCCCGGGCTCAACCTGGGCACT
+
FGGGGGGGGF8FGGGGGGGECFGG;FG@FFGGFFFGGEGGGGGGFEFGGGGGGGGGGFGGGGGGGGGGGGFGGGGGFFGGGGGGGDGGGGGGGGGGGGGGGGGGFGGCGGEGGGGDDGGGGGGGGGGFGGGGGFGGGGGGGGGAFGGGGGGGDGGDGGGGGGGGGGGGGGGGFGGG*;FGGGGGGGFFGG=BEECGGGG5;>88882+<?FEEEEGFFGGCDGGGDGCCDGGEGG5CCDCBGFD9DGG:C195DGFFFFFGFC7=>FA*=FFF?FFF0C>3:GF?F6<?F)4:.
@M04650:207:000000000-C238N:1:1101:21464:12991 1:N:0:19
ACTCCTACGGGAGGCAGCAGTAGGGAATCTTCGGCAATGGACGAAAGTCTGACCGAGCAACGCCGCGTGAGTGAAGAAGGTTTTCGGATCGTAAAACTCTGTTGTTAGAGAAGAACAAGGACGTTAGTAACTGAACGTCCCCTGACGGTATCTAACCAGAAAGCCACGGCTAACTACGTGCCAGCAGCCGCGGTAATACGTAGGTGGCAAGCGTTGTCCGGATTTATTGGGCGTAAAGCGAGCGCAGGCGGTTTCTTAAGTCTGATGTGAAAGCCCCCGGCTCAACCGGGGAGG
+
GGGGGGGGGGGFGGGGGGGGGGGGGGGGGGGGGGGGGFGGGGGGDGGGGGGGGGFGGGGGGGGGGGGGGGGGGGGGGGGGGGGGGGGGGGGGGGGGGGGGGGGGGGGGGGGGGGGGGGFGGGGGGGGGGGGGGGGGFGGGGGGGGGGCFCGGGGGGGGGGGGGGGGGGFGGGFFFFFEGGGGGGFFGGFEGGGGEGGGGGGGFGGGGGGGGGDGC8CGGGGGGGGGGGFCFGDGDEDFFG>D55D<5DDGGGGDD4999609CC7D*-@BF*@FFF?>DDE6C?FFFFFFF(9>
@M04650:207:000000000-C238N:1:1101:10967:13032 1:N:0:19
ACTCCTCGGGAGGCAGCAGTGGGGAATATTGCACAATGGGCGCAAGCCTGATGCAGCCATGCCGCGTGTATGAAGAAGGCCTTCGGGTTGTAAAGTACTTTCAGCGGGGAGGAAGGGAGTAAAGTTAATACCTTTGCTCATTGACGTTACCCGCAGAAGAAGCACCGGCTAACTCCGTGCCAGCAGCCGCGGTAATACGGAGGGTGCAAGCGTTATCCGGATTTACTGGGCGTAAAACGAGCGCGGGTGGGTTAGTAAGTCTGGTGTTAAATGCAGTAGCTTAACTATTGTATG
+
GGGGGGGGGGGEFGGGGGGGGGGGDGGGGGGG9F@CFFGGGGGGGGGGGGGGGGGGGCFGGGGGGGGGGGGGGGFFGGFFFFGGGGGFFGGGGGGGGGGDGGGGGGGGECEGD?FGGGGGGGGFGGGGGGGGGCFF9FFGGGGGGGFFCFFCCGFGDGGGGGGGFFDGCEF7?CFGEGGGGFGGGGFGEGDGEDGGGGGGD88?EGCFFFGCCEEGGGDDDDGCFGGGFGGGFGGE=4:DDGEFDGGDEC)/1CFF@FF609CCFDGB4@?FFF6*42:=?:7B4FFA4*96:4
@M04650:207:000000000-C238N:1:1101:23410:13041 1:N:0:19
ACTCCTACGGGAGGCAGCAGTAGGGAATTTTTCACAATGGGCGAAAGCCTGATGGAGCAATGCCGCGTGAATGATGAAGGTCTTATAGATTGTAAAATTCTTTTATTTGGGAAGAAAAGTTGGATTAGGAAATGAATCTAACCTGACGGTACCATTTGAATAAGTATCGGCTAACTATGTGCCAGCAGCCGCGGTAATACATAGGATGCAAGCGTTATCCGGATTTACTGGGCGTAAAACGAGCGCGGGTGGTTTAGTAAGTCTGGTGTTAAATGCAGTAGCTTAACTATTGTT
+
FGGGGGGGGGGEGGGGGGGGGGGGGGGGGGGGGGGGGGGGGGGGGGGGGGGGGGGGGGGGGGGGGGGGGDGGGGGGGGGGEFGGGGGGGGGGGGGGGGGGGGGGFGGGGGGGGGGGGFFGGGGFGGGGGGGFGGFGGGGGFGFGGCGGGGFEFGGGGGCFGGFGGGGGGGGGGGGGGGGGGGGGFFGGGFGG>EGGEFGGGGGGGFGGGCCGGEGGGGGCDDEEGGGFGG6:AEG5<5@DFCB:GGDGBDGG/9F67FF=<@DGFFFFFFFB4=@FABGFFFGFFB?A>FF95)
@M04650:207:000000000-C238N:1:1101:15143:13079 1:N:0:19
ACTCCTACGGGAGGCAGCAGTGGGGAATATTGCACAATGGGCGCAAGCCTGATGCAGCCATGCCGCGTGTATGAAGAAGGCCTTCGGGTTGTAAAGTACTTTCAGCGGGGAGGAAGGGAGTAAAGTTAATACCTTTGCTCATTGACGTTACCCGCAGAAGAAGCACCGGCTAACTCCGTGCCAGCAGCCGCGGTAATACGGAGGGTGCAAGCGTTAATCGGAATTACTGGGCGTAAAGCGCACGCAGGCGGTTTGTTAAGTCAGATGTGAAATCCCCGGGCTCAACCTGGGAAC
+
GGGGGGGGGGGGGGGGGGGGEGGGGGGGGGGGGGGGGGGGGGGGGGGGGGGGGGGGGGGGGGGGGGGGGGGGGGGGGGGGGGGGGGGGGGGGGGGGGGGFGGGGGGGGGGGGGGGGGGGGGGGGGGGGGGGGGGGGGGGGGGFGGGGGGGGGGGEGEEGGGGGGGGGGGGGGBFFGGGGGGGGGGGGGGGDGGGGDGFGGGGGGDGGGGGGGGGGGGGFFGGGGF7CDGGGGEGGGFGFGBG@BGGD3>DDCD3C)?FFF77*C?DFDFFF@=FF:<FGEF076=?FF<>32:1
@M04650:207:000000000-C238N:1:1101:20080:13104 1:N:0:19
ACTCCTACGGGAGGCAGCAGTAGGGAATCTTCGGCAATGGACGAAAGTCTGACCGAGCAACGCCGCGTGAGTGAAGAAGGTTTTCGGATCGTAAAGCTCTGTTGTTAGGGAAGAAAAGTAATAAGAGTAACTGTTTATTATGTGACGGTACCTAACCAGAAAGCCACGGCTAACTACGTGCCAGCAGCCGCGGTAATACGTAGGTGGCAAGCGTTGTCCGGAATTATTGGGCGTAAAGCGCGCGCAGGCGGTCTTTTAAGTCTGATGTGAAAGCCCCCGGCTCAACCGGGGAGG
+
GGGGGGGGGGGGGGGGGGGGGFGGGGGGGGGEGGGGGGGCAFGFGGGFGGGGEG:FGGDFDFFGGGGGGDGEGGGGGGGGFAFDDGGCFCFGGGGGGEFG,EFGADFFGGAFEFGFDFDB?9FGGCB?E<,,5EFGGFCFGA@FDDE@FGGGGGG?@FFGF8FDFFFGCGGE@FG9EEGGGF;FGGGGGGGEC8EGCF9EGGGE9B>FF+5CC:;5:+;<EGCGFGFFG48CBGDEFGFGFGFFGGGDB<DGCCD@F=@B<B7C67>5B@FF6;>>B(7B>(>66;4;FE339>
@M04650:207:000000000-C238N:1:1101:11545:13131 1:N:0:19
ACTCCTACGGGAGGCAGCAGTGGGGAATATTGCACAATGGGCGCAAGCCTGATGCAGCCATGCCGCGTGTATGAAGAAGGCCTTCGGGTTGTAAAGTACTTTCAGCGGGGAGGAAGGGAGTAAAGTTAATACCTTTGCTCATTGACGTTACCCGCAGAAGAAGCACCGGCTAACTCCGTGCCAGCAGCCGCGGTAATACGGAGGGTGCAAGCGTTAATCGGAATTACTGGGCGTAAAGCGCACGCAGGCGGTTTGTTAAGTCAGATGTGAAATCCCCGGGCTCAACCTGGGAAC
+
GGGGGGGGGGGDCGGGGGGGGGGGGGGGFGGGGGGGGGGDGGGGGGGGGGGFFFGGGGGGGGGGGGGGGGGFCEFCGGGGGGGGGGGGGGGG9FFCFGGGGGGGGGGGGGGGGDEGGG?FFFGDGFGGGGGGGGGGGGGGGGGBCGGGGGGGCCGGGGGGGGGGGGGGGEGGGGGGGCG*:8?,B6CFGGGGGGDGGEGFE8EDGGEEF?FGGGG=EGGGGGGG6CFGFCGCBGDG5:@DEGFFGGGCDCGGGDD>F?4FGFGGFG*<?BF6@FFFF(9)76D647::?:7(,(
@M04650:207:000000000-C238N:1:1101:18172:13137 1:N:0:19
ACTCCTACGGGAGGCAGCAGTAGGGAATCTTCGGCAATGGACGAAAGTCTGACCGAGCAACGCCGCGTGAGTGAAGAAGGTTTTCGGATCGTAAAACTCTGTTGTTAGAGAAGAACAAGGACGTTAGTAACTGAACGTCCCCTGACGGTATCTAACCAGAAAGCCACGGCTAACTACGTGCCAGCAGCCGCGGTAATACGTAGGTGGCAAGCGTTGTCCGGATTTATTGGGCGTAAAGCGAGCGCAGGCGGTTTCTTAAGTCTGATGTGAAAGCCCCCGGCTCAACCGGGGAGG
+
GGGGGGGGGGGGGGGGGGGGGGGGGGGGGGGGGGGGGGGGGGGGGGGGGGGGGGGGGGGGGGGGGGGGGGGGGGGGGGGGGGGGGGGGGGGGGGGGGGGGGGGGGGGGGGGGGGGGGGGGGGGGGGGGGGGGGGGGGGGGGGGGGGGGGGGGGFGGGGGGGGGGGGGGGGGGGGGGGGGGGGGGGGGGGGGGGGGGGGGFFFGGGGGGGFGGGGEGGGGGGGDGFGGG?FGGFGGGGGFGFGFFGGGGFGGGGGFFFFFFFFGGF7:AFFFFFF:>09GFFFG?@FFFFFFFFF
@M04650:207:000000000-C238N:1:1101:16111:13149 1:N:0:19
ACTCCTACGGGAGGCAGCAGTGGGGAATATTGCACAATGGGCGCAAGCCTGATGCAGCCATGCCGCGTGTATGAAGAAGGCCTTCGGGTTGTAAAGTACTTTCAGCGGGGAGGAAGGGAGTAAAGTTAATACCTTTGCTCATTGACGTTACCCGCAGAAGAAGCACCGGCTAACTCCGTGCCAGCAGCCGCGGTAATACGGAGGGTGCAAGCGTTAATCGGAATTACTGGGCGTAAAGCGCACGCAGGCGGTTTGTTAAGTCAGATGTGAAATCCCCGGGCTCAACCTGGGAAC
+
GGGGGGGGGGGGGGGGGGGG@FGGGGGGGGGGGGGGGGGGGGGGGGGGGGGGGGGGGGGGGGGGGGGGGGGGGGGGGGGGGGGGGGGGGGGGGGGGGGGGGGGGGGGGGGGGGGGGGGGGGGGFGGGGGGGGGGGGGGGGGCGGGGGGGGGFGGGGGGGGGEGGGGGGGGDEGGGGGGGGGGGGGGGGFGGGGGGGGGGGGGGGGEEDGGGGGGGGFFGGGGCFFGGCEGGGFGGEFGFGFGFFGGGGEGGD3CGFF=7BFFFGFFGFFFFFFFF6:FGFF1FFFF>?<4>?B3
@M04650:207:000000000-C238N:1:1101:19651:13169 1:N:0:19
ACTCCTACGGGAGGCAGCAGTGAGGAATATTGCACAATGGGCGCAAGCCTGATGCAGCGACGCCGCGTGGGTGACGAAGGTCTTCGGATCGTAAAGCCCTTTTCTGCGTGACGAGGACAGGACGGTAGCGCAGGAATAAGTCTCGGCTAACTACGTGCCAGCAGCCGCGGTAAAACGTAGGAGACAAACGTTATCCGGAGTTACTGGGCGTAAAGGGCGTGTAGGCGGTCTGTTAAGTCTGGCGTGAAAGCTCTCGGCTAAACCGGGAGAGGTCGTTGGAGACTGGCAGGACTG
+
GGGGGGGGGGGGGGGGGGGGGGGGGGGGGGGGGGGGGGGGGGGGGGGGGGGGGGGGGGGGGGGGGGGGGGGGGGGGGGGGGGGGGGGGGGGGGGGGGGGGGGGGGGGGGGGGGGGGGGGGGGGGGGGGGGGGGGGGGGGGGGGGGGGGGGGGGGGGGGGGGGGGGGGGGGGGGGGGGGFGGGCGGGGGGGGGGGGGGGGGGGGGGGGGGGGGGGGGGGGDECFGGGGG7DGGFGFGGGFGFGFFGGGGFGGGG>CBFDFFGFGGFGGFBEFFFFEEB:C7?:3=?FFFF:)43<
@M04650:207:000000000-C238N:1:1101:13496:13170 1:N:0:19
ACTCCTACGGGAGGCAGCAGTAGGGAATCTTCGGCAATGGACGAAAGTCTGACCGAGCAACGCCGCGTGAGTGAAGAAGGTTTTCGGATCGTAAAACTCTGTTGGTAGAGAAGAACGTTGGTGAGAGTGGAAAGCTCATCAAGTGACGGTAACTACCCAGAAAGGGACGGCTAACTACGTGCCAGCAGCCGCGGTAATACGTAGGTCCCGAGCGTTGTCCGGATTTATTGGGCGTAAAGCGAGCGCAGGTGGTTTATTAAGTCTGGTGTAAAAGGCAGTGGCTCAACCATTGT
+
GGGGGGGGGGGGGGGGGGGGGGGGGGGGGGGGGGGGGGGGGGGGGGGGGGGGGGGGGGGGGGGGGGGFEGGGGGGGGGGGGFGGGGGGGGGGGGGGGGGGGGGGGGGGGGGGGGGGGFCGGGGFGDGGFFGGGGGGGGGGGGGGGGGGGGGGGGGFGFGGGGGDGGGFFGGGGGGFGGGGGGGGGGGGGGCGGGEGGGGGGGFFGGFGFGGGDGG=EDDCGGEE*AFG?DFFFGGGGGFDDGE>CDGGF7DGDF5?=?FFGFGGFGF?5??FFFFFBF<FFFCFFFF0?FFA>
@M04650:207:000000000-C238N:1:1101:8168:13215 1:N:0:19
ACTCCTACGGGAGGCAGCAGTGGGGAATATTGCACAATGGGCGCAAGCCTGATGCAGCCATGCCGCGTGTATGAAGAAGGCCTTCGGGTTGTAAAGTACTTTCAGCGGGGAGGAAGGGAGTAAAGTTAATACCTTTGCTCATTGACGTTACCCGCAGAAGAAGCACCGGCTAACTCCGTGCCAGCAGCCGCGGTAATACGGAGGGTGCAAGCGTTAATCGGAATTACTGGGCGTAAAGCGCACGCAGGCGGTTTGTTAAGTCAGATGTGAAATCCCCGGGCTCAACCTGGGAAC
+
GGGGGGGGGGGGGGGGGGGGEFFGGGGGGGGGGFGGGGGGGGGGGGGFGGGGGGGGGGGGGGGGE7FFGGGGGGGGGGGGGGGGGGGGGGGDDFGGFFFGGGGGGGGGGGGGEGDGGGGGGGGEFGGFECFF8FCFGG9BFCCFGFE>@>BDFGCFFGGGCEFGGGDCFEGEFFFF@EFGGGGGGGECCEEEGEGE+?9C>>=ECEEECFFF5:C*A:7CEDCEG?FFFF5:5C<:3CFDDG5>3<<DEDD5)>DF???FF4:C877.9?6*9*/014D359DF@@F0:>>,8(
@M04650:207:000000000-C238N:1:1101:10651:13222 1:N:0:19
ACTCCTACGGGAGGCAGCAGTGGGGAATATTGCACAATGGGCGCAAGCCTGATGCAGCCATGCCGCGTGTGTGAAGAAGGCCTTAGGGTTGTAAAGCACTTTCAGCGAGGAGGAAGGGTGCAGTGTTAATAGCACTGTGCATTGACGTTACTCGCAGAAGAAGCACCGGCTAACTCCGTGCCAGCAGCCGCGGTAATACGGAGGGTGCAAGCGTTGTCCGGAATTATTGGGCGTAAAGAGCTCGTAGGCGGCTTGTCGCGTCTGCTGTGAAAACCCGAGGCTCAACCTCGGGCT
+
GGGGGGGGGGGGGGGGGGGGGGGGGGGGGGGGGGGGGGGGGGGGGGGGGGGGGGGGGGGGGGGGGGGFGGGGGGGGGGGGGGFGGGGGGGGGGGGGGGGGGDGGGGGGGGEEGEGFGGGGGGGGGGGGGGGGGGGGGGGGGFGGGGGGGGEFGGGDGGGGGGGGGGGGGGGGGGGGGGGDGGGGGGGGGGCGGGDGGGGGGGGGGGGGFGGGGEGGGGGGGGEGFCFFGGGFEGGDGGFGFGFFGGGGFGDCGGGF=BFECD3<FD69FFFFFFBE;6DBE?GF=:>:?EDF90
@M04650:207:000000000-C238N:1:1101:6831:13241 1:N:0:19
ACTCCTACGGGAGGCAGCAGTAGGGAATCTTCGGCAATGGACGAAAGTCTGACCGAGCAACGCCGCGTGAGTGAAGAAGGTTTTCGGATCGTAAAACTCTGTTGTTAGAGAAGAACAAGGACGTTAGTAACTGAACGTCCCCTGACGGTACCTAACCAGAAAGCCACGGCTAACTACGTGCCAGCAGCCGCGGTAATACGTAGGTGGCAAGCGTTGTCCGGAATTATTGGGCGTAAAGCGCGCGCAGGCGGTCTTTTAAGTCTGATGTGAAAGCCCCCGGCTCAACCGGGGCGG
+
GGGGGGGGGGGGGGGGGGGGFGGGGGGGGGGFCGGGGGGGGGGGGGGDFGGGGGGGGGGGGGGGGGGGGGGGGGEFGGGGEFGGGGGGGGGGGGGGGGGGEFEFFGGGCCF<EFGFDGFFGFCFF8FGGGGG9FFGGGGEG8FFFGGGGGGFGFGGGGCFGEFGGDFGEDEE<FB;EEFFGFEDGG6F::8CGGGEG?FFBBFDGG5FCFC5CGEGGDGDEC*:<FGFCFGGDGG*5:@DBD5:DGDC>DG<CGFB=F)=<=7>FCF9FF=FFFFF?9D@E9C?6?@>FDE(49
@M04650:207:000000000-C238N:1:1101:7553:13276 1:N:0:19
ACTCCTACGGGAGGCAGCAGTAGGGAATCTTGGGCAATGGACGAAAGTCTGACCGAGCAACGCCGCGTGAGGGAAGAAGGTTTTCGGATCGTAAAACTCTGTTGTTAGAGAAGAACAAGGACGTTACTAACTGAACGTCCCCTGACGGTATCTAACCAGAAAGCCCCGGCTAACTACGTGCCAGCAGCCGCGGTAATACGGAGGTGGCAAGCGTTGTCCGGATTTATTGGGCGTAAAGCGAGCGCAGGCGGTTTCTTAAGCCTGGTGTGAACGCCCCCGGCTCACCCGGGGAGG
+
CFFFGFFGGGGGGGGGGGGGF9,EFFGG,,F,,CFFGGGG<,FGGGG,CFGGG,+@FGEGGGGEGFEFGCC,BF<FGFEF=FGFGGGGGGGGEFF,CBFFGG,,A,AC?ADGGGFCCADFG8FF+,+8CFA,3,,3@<FF:<BFFFFEGF+@F,@FGGG>@EFFB**<>CFGGGGGGGGGGG98*C>G7:EE8*8;+?<5*=CE*8C*2CECE*;C:*:<8*/*+2+++2CFEG37FFFG:DFEGC5>>39)9**9867?+99<3<CB>4**7)8)2238)(*9/7F>>F@0,4
@M04650:207:000000000-C238N:1:1101:10304:13290 1:N:0:19
ACTCCTACGGGAGGCAGCAGTGGGGAATATTGCACAATGGGGGAAACCCTGATGCAGCCATGCCGCGTGAATGAAGAAGGCCTTCGGGTTGTAAAGTTCTTTCGGTGATGAGGAAAGCTTAGGTGTTAATAGCACTTGGGTATGACGTTAGTTACAGAAGAAGCACCGGCTAACTCCGTGCCAGCAGCCGCGGTAATACGGAGGGTGCGAGCGTTAATCGGAATGACTGGGCGTAAAGGGCACGCAGGCGGGGACTTAAGTGAGATGTGAAAGCCCTGGGCTTAACCTAGGAAT
+
GGGGGGGGGGGGGGGGGGGGGGGGGGGGGGGGGGGGGGGGGEGDGGFGGGGGGFGGGGGGGGGGGGGGGGGGGGCFGGFGGGGGFGGGGGGGGGGGFGGGGGEFEFC@CFGGGF<FFDFF,EGGFC=AEGGGGGDEFFFG:BFGGDE@<=CDFC<FDGFGGFEGGGGGGCE8FGGFGGFGGDF68CFF7CEEGCBEFGFCC58EEEEAEGGGG7EGFGF*8CE5CFG+AD558:>**?FC>53>DDGGFDC)1)95**9=<979?7><=4=*9)0<0157F076**=A(?)).)
@M04650:207:000000000-C238N:1:1101:8343:13315 1:N:0:19
ACTCCTACGGGAGGCAGCAGTGGGGAATATTGCACAATGGGCGCAAGCCTGATGCAGCCATGCCGCGTGTGTGAAGAAGGCCTTCGGGTTGTAAAGCACTTTCAGCGAGGAGGAAGGCCAATAGCTTAATAGGCTGTTGGATTGACGTTACTCGCAGAAGAAGCACCGGCTAACTCCGTGCCAGCAGCCGCGGTAATACGGAGGGTGCAAGCGTTAATCGGAATTACTGGGCGTAAAGCGCACGCAGGCGGTTTGTTAAGTCAGATGTGAAATCCCCGAGCTTAACTTGGGAAC
+
GGGGGGGGGGGGGGGGGGGGFFGGGGGGGGGGGGGGGGGGGGGGGGGGGGGGGGGGGGGGGGGGGGGGGGGGGGGGGGGGGGGGGGGGDGGGGGGGGGGGGGGGGGCFGGGGGGCGGGGGGGGGGGGGGGFGGGFFCFGGGGGGGGGGGGGGGGGGGCGGGGGGGGGGGGGGGGGGGGFFGDGGGGGGGGGGGGGCFGGGGEGGGGGCGGGGDEGGGFGGGG57EEEGFGGG@EGGFFBGFGFFGCDGFGGGGGGFF=@FGBFFFGGBFFFFF?F??BGFFFCF?FFAFFFBF8
@M04650:207:000000000-C238N:1:1101:6642:13323 1:N:0:19
ACTCCTACGGGAGGCAGCAGTGGGGAATCTTCCGCAATGGACGAAAGTCTGACGGAGCAACGCCGCGTGAGTGAAGAAGGTTTTCGGATCGTAAAGCTCTGTTGTTAGGGAAGAAAAGTAATAAGAGTAACTGTTTATTATGTGACGGTACCTAACCAGAAAGCCACGGCTAACTACGTGCCAGCAGCCGCGGTAATACGTAGGTGGCAAGCGTTGTCCGGATTTATTGGGCGTAAAGCGAGCGCAGGCGGTTTCTTAAGTCTGATGTGAAAGCCCCCGGCTCAACCGGGGAGG
+
GGGGGGGGGGGGGGEGGGGGFGGGGGGGGGGGGGEFGGGGGGGGEGGGGGGGGGGGGGGGGGGGGGGGGGGGGFGGGGGFGGGGGGGGGEEGGGGGG<FGGGGGGGGGGGFFEGGGFGGGGGGGFFGFEGGFFCGGGGGGFGGGGC@FGGGGGGGGGGGGGGCFECCBFGGGGGGGGGGGGGGGGCBCGEGGGGGGGGGECCEEGGGGGCGGECEEEDFGGGGG6+3AFDFGEEDEGGFGFG:>)9D<BGGCGG7?B49=F?F7=DC>FFFF=4F>69GED(5*9@;40<>BBF
@M04650:207:000000000-C238N:1:1101:13469:13324 1:N:0:19
ACTCCTACGGGAGGCAGCAGTAGGGAATCTTCGGCAATGGACGAAAGTCTGACCGAGCAACGCCGCGTGAGTGAAGAAGGTTTTCGGATCGTAAAACTCTGTTGTTAGAGAAGAACAAGGACGTTAGTAACTGAACGTCCCCTGACGGTATCTAACCAGAAAGCCACGGCTAACTACGTGCCAGCAGCCGCGGTAATACGTAGGTGGCAAGCGTTGTCCGGATTTATTGGGCGTAAAGCGAGCGCAGGCGGTTTCTTAAGTCTGATGTGAAAGCCCCCGGCTCAACCGGGGAGG
+
GGGGGGGGGGGGGGGGGGGGGGGGGGGGGGGGGDGGGGGGGGGBFGGGGGGG<FGGGGGGGGGGGGGFGGGGGGGGGGGGFGGGGGGGGGGGGGGGGGGGGGGGGGGGCGGGGGGFGGF@@CFBFGGGGGGGGGGGGGFEFBFGGGGGGG@F<DGGGGGGGGGGGGGGGGGGGGGGGGGGGGGFGGGGGGGGGGGGGGGGGGGGGGGGGGGGGEGGGGGGGGEGCG?FFGCGFGGGGGFGEGFECDGGFGG7)1:*9F=BGFGGF>>ABBFF?@FFB>D>E>*6?FFFFFF009
@M04650:207:000000000-C238N:1:1101:13664:13330 1:N:0:19
ACTCCTACGGGAGGCAGCAGTAGGGAATCTTCGGCAATGGACGAAAGTCTGACCGAGCAACGCCGCGTGAGTGAAGAAGGTTTTCGGATCGTAAAACTCTGTTGTTAGAGAAGAACAAGGACGTTAGTAACTGAACGTCCCCTGACGGTATCTAACCAGAAAGCCACGGCTAACTACGTGCCAGCAGCCGCGGTAATACGTAGGTGGCAAGCGTTGTCCGGATTTATTGGGCGTAAAGCGAGCGCAGGCGGTTTCGTAAGTCTGATGTGAAAGCCCCCGGCTCAACCGGGGAGG
+
GGGGGGGGGGGGGGGGGGGGGGGGGGGGGGGGGGGGGGGGGGGGGGGGGGGGGGGGGGGGGGGGGGGGGGGGGGFGGGGGF9FGGGGGGGGGGGGGGGGGGGFGFEGGGGGGGGGGGGGGGGGCFGGCFGDGFFGGGGGDGGGFFFFGGGCEFGFCGGGGGGGGGGGGGGGGGGGGGGGGGGGGGGGGGGDGGGGGGGFG3CEGFGGGGGGG5:EGE7CGG:CE9EEGGGGGBC3EFGFDBD:><<DGFGGDG3C)<F)799FGB7?<FBFFBFFF<>GFF9<??FF>>EE>>F
@M04650:207:000000000-C238N:1:1101:18141:13361 1:N:0:19
ACTCCTACGGGAGGCAGCAGTGGGGAATATTGCACAATGGGCGCAAGCCTGATGCAGCCATGCCGCGTGTGTGAAGAAGGCCTTCGGGTTGTAAAGCACTTTCAGCGAGGAGGAAGGCCAATAGCTTAATAGGCTGTTGGATTGACGTTACTCGCAGAAGAAGCACCGGCTAACTCCGTGCCAGCAGCCGCGGTAATACGGAGGGTGCAAGCGTTAATCGGAATTACTGGGCGTAAAGCGCACGCAGGCGGTTTGTTAAGTCAGATGTGAAATCCCCGAGCTTAACTTGGGAAC
+
GGGGGGGGGGGGGGGGGGGGFGGGGGGGGGGGGGGGGGGGGGGGGGGGGGGGGGGGGGGGGGGGGGGGGGGGGGGGGGGGGGGGGGGGGGGGGGGGGGGGGGGGGGGCFGEGGGGGGGFGFGGGGGGGGGGGGGGGGFGGCFGGGGGGGGGGGGGGGGGGGGGGGGGGDGEEGGGGGGFGGGGGGGGGGGGGGGGGGGGGGGGGGGGGGGGGGGDGGGGGGDEGGGGGGGGGFGGGGGFGFGFFGGGGFGGGGGGFFFFFGFGGFGGDFFFFFF?FFFGFFFCFFFFAAFFFF4
@M04650:207:000000000-C238N:1:1101:21617:13365 1:N:0:19
ACTCCTACGGGAGGCAGCAGTTGGGAATCTTCGGCAATGGACGAAAGTCTGACCGAGCAACGCCGCGTGAGTGAAGAAGGTTTTCGGATCGTAAAACTCTGTTGTTAGAGAAGAACAAGGACGTTAGTAACTGAACGTCCCCTGACGGTATCTAACCAGAAAGCCACGGCTAACTACGTGCCAGCAGCCGCGGTAATACGTAGGTGGCAAGCGTTGTCCGGATTTATTGGGCGTAAAGCGAGCGCAGGCGGTCTCTTAAGTCTGAGGTGAAAGCCCCCGGCTCAACCGGGGAGG
+
GGGGGGGGGGGGGGGGGGGGG,EFGGGG<FGADCGGGGGGECFGGGG<FGGGGC@FGGCGGGGGGGGGGGGGGGFGGGF?BFFGGGG+44FGGGGDGGGGGGF9B8FF<FGGGGGGGFG<<AFG@C7F?FGGGGDBAFGGGGGG:<FBCCCGFCAFGGG7F;@FC<DFD8<CFGF@BEGBCEEF8?2<,*:8C*43;C+=5:AEGG5=9?=/C:*21::<89*79<9E+78E>CC75:6D>D3<9C75@<57)1:BF4@F:F70***476=F6).7:3C5BB5/=5)735)((7
@M04650:207:000000000-C238N:1:1101:7726:13377 1:N:0:19
ACTCCTACGGGAGGCAGCAGTGGGGAATATTGCACAATGGGGGAAACCCTGATGCAGCCATGCCGCGTGAATGAAGAAGGCCTTCGGGTTGTAAAGTTCTTTCGGTGATGAGGAAAGCTTAGGTGTTAATAGCACTTGGGTATGACGTTAGTTACAGAAGAAGCACCGGCTAACTCCGTGCCAGCAGCCGCGGTAATACGGAGGGTGCGAGCGTTAATCGGAATGACTGGGCGTAAAGGGCACGCAGGCGGTGACTTAAGTGAGATGTGAAAGCCCTGGGCTTAACCTAGGAAT
+
GGGGGGGGGGGGGFGGGGGGGGFGGGGGGGGGGGGGGGGGGGGGGGGGGGFGGGGGGGGGGGGGGGGGGGGGGGGGGGFGGGGGGGGGGGGGGFEFFGEEFCFGGGGGFGGGGGGGGGGGFGGGGGGGGGGGGGGGGGGGGGGGGGGEF?FGGGGGFAFGGGGGGGGGGGGGGFCFGGGGDFGGGGGGGGGGGGGGGGGGGGGGEEGCEEGGDGGGGGGGEGGGGGGFFGGGFEDE3C?GEFFFGC3CEDDGGGGBBFFFF?>>BDF>??F??F4)8?GFF:FFFFFAFFF>>0
@M04650:207:000000000-C238N:1:1101:13765:13387 1:N:0:19
ACACCTACGGGAGGCAGCAGTGGGGAATATTGCACAATGGGGGAAACCCTGATGCAGCCATGCCGCGTGAATGAAGAAGGCCTTCGGGTTGTAAAGTTCTTTCGGTGATGAGGAAAGCTTAGGTGTTAATAGCACTTGGGTATGACGTTAGTTACAGAAGAAGCACCGGCTAACTCCGTGCCAGCAGCCGCGGTAATACGGAGGGTGCGAGCGTTAATCGGAATGACTGGGCGTAAAGGGCACGCAGGCGGGGACTTAAGTGAGATGTGAAAGCCCTGGGCTTAACCTAGGAA
+
GGGGGGGGGGGGGGGGGGGGGGGGGGGGGGGGGGGGFAGGGGGGGGGGGGGGGGGGGGGGGGGGGGGGGGGGGGGGGGGGGGGGGGGGFGGGGGGGGGGGGGGGGCGFFGGGGGGGGFGEFFGEF<FFGGGGGGGGGGGGGGGGFFGFFGGGGGGGGGGGGGGGGGGGGGDEGGGGC@FGD7BCGC>FD:CEGGGGGFGGCGGGGGGGGDEEGGGGGGGGGGGGGGFCFG==BEGGFGFGFGFFDDGGDDC)5/1>=B66<9029C:-=FB?FF78:BG3F:*0@F6.8@::<
@M04650:207:000000000-C238N:1:1101:11469:13396 1:N:0:19
ACTCCTACGGGAGGCAGCAGTAGGGAATCTTCGGCAATGGACGAAAGTCTGACCGAGCAACGCCGCGTGAGTGAAGAAGGTTTTCGGATCGTAAAACTCTGTTGTTAGAGAAGAACAAGGACGTTAGTAACTGAACGTCCCCTGACGGTATCTAACCAGAAAGCCACGGCTAACTACGTGCCAGCAGCCGCGGTAATACGTAGGTGGCAAGCGTTGTCCGGATTTATTGGGCGTAAAGCGAGCGCAGGCGGTTTCTTAAGTCTGATGTGAAAGCCCCCGGCTCAACCGTGGAGG
+
CFGGGGGGGGGGGGGGGGDFGAFFGGGFGGGGG>FGGGGGFGG7F@CFEFGFCGE@FGGGGGDGGGGGGEGGCF<EFGFFFGGB@FFCG@EFGFGGGGGF,FE?FDCFDFFGGGGGGFFBDFGFGGGECGFGGGGGG@EEGGGGDBEDGEGGGGCFGGGGC8AFGGGGGDE*FFGFEEGFFEGFGGFGF:=@E8*8C;FGC:8@FG5=BEFGEEE*:CFD5/2A++<C+7*C@E55*:@>)7BEGC3/>53CDGGFF49@<@G**2*6=*1*0)084275B1>6=F)((.)(.4
@M04650:207:000000000-C238N:1:1101:17954:13440 1:N:0:19
ACTCCTACGGGAGGCAGCAGTAGGGAATCTTCGGCAATGGACGAAAGTCTGACCGAGCAACGCCGCGTGAGTGAAGAAGGTTTTCGGATCGTAAAACTCTGTTGTTAGAGAAGAACAAGGACGTTAGTAACTGAACGTCCCCTGACGGTATCTAACCAGAAAGCCACGGCTAACTACGTGCCAGCAGCCGCGGTAATACGTAGGTGGCAAGCGTTGTCCGGATTTATTGGGCGTAAAGCGAGCGCAGGCGGTTTCTTAAGTCTGATGTGAAAGCCCCCGGCTCAACCGGGGAGG
+
FGGGGGGGGGGEGGGGGGGGGGGGGGFGGGGGGGGDGGGFDGGGEGGGGGGGFECGCGGGGGGGGGGCFEGGGGGGGGGG=BFGGGGGGGGGGGGGGGGGAFEEFGFGCFFGGGGGGG<<FGGCFGGDFFFCEGGGGFD:FGGGGGGGGGGGGGGFFGGGGFGGGGGGGGGCGGGGGGGGGCFGGGGGGGGGGGGGGGGGEGFGCGGGCFGGGGGGEFGGGG*:+<CGGFFFFEDE<FFGFG>@<DGGFGGC37>FFFFFGFGGFGGA?FFFF4>>6;C>>2DFFFF>B5B;FF
@M04650:207:000000000-C238N:1:1101:27962:13454 1:N:0:19
ACTCCTACGGGAGGCAGCAGTAGGGAATTTTTCACAATGGGCGAAAGCCTGATGGAGCAATGCCGCGTGAATGATGAAGGTCTTATAGATTGTAAAATTCTTTTATTTGGGAAGAAAAGTTGGATTAGGAAATGAATCTAACCTGACGGTACCATTTGAATAAGTATCGGCTAACTATTTGCCAGCAGCCGCGGTAATACATAGGATGCAAGCGTTATCCGGATTTACTGGGCGTAAAACGAGCGCGGGTGGGTTAGTAAGTCTGGTGTTAAATGCAGTAGCTTAACTATTGTT
+
GGGGGGGGGGGGGGGGGGGGGGGGGGGGGGGGGGGGGGGGGGGGGGGGGGGGGGGGGGGGGGGGGGGGGGGGGGGGGGGGGGGGGGGGGGGGGGGGCFGGGGGGGGGGGGGGGGGGGGGGGGGGGGGGGGGGGGGGGGGGGGGGGGGGGGGGGGGGGGGGGGGGGGGGGGGGGGGGGGGGGGGGGGGGGGGGGGGGGGGGGGGGGGGGFGGGGGGG5DFGGGGGGGGGGFGGFGGGGGFFFGFFGGGGFGGGDDGFFFFF7@FGFGGFFBFFFFFFFFGFFFG=FFFDFFFFF)
@M04650:207:000000000-C238N:1:1101:12019:13471 1:N:0:19
ACTCCTACGGGAGGCAGCAGTGGGGAATATTGCACAATGGGCGCAAGCCTGATGCAGCCATGCCGCGTGTATGAAGAAGGCCTTCGGGTTGTAAAGTACTTTCAGCGAGGAGGAAGGCATTGTGGTTAATAACCGCAGTGATTGACGTTACTCGCAGAAGAAGCACCGGCTAACTCCGTGCCAGCAGCCGCGGTAATACGGAGGGTGCAAGCGTTAATCGGAATTACTGGGCGTAAAGCGCACGCAGGCGGTCTGTCAAGTCGGATGTGAAATCCCCGGGCTCAACCTGGGAAC
+
GGGGGGGGGGGGGGGGGGGGGGGGGGGGGGGGGGGGGGFFGGGGGGGGGGGGGGGGGGGGGGGGGGGGGEGGGGGGGGGGGGGGGGGGGGGGGGGGGGGGGGGGGGGGGGGGGGGGGGGGGGGGGFGGGGGGGGGGGGGGGGGGGGGEGGGFEGGGGGGGGGGGGFGGGGGGGGGGGGGGGGGGGGGGGGGGGGCEGGGGGEGGD8EDGGGCEGGGGGGGGD5>FGGGFFGGDEGGGGFGFGFDDGD:3DGDGGGFFFFFGFGGFDG:BFFFFFFF(3CEE05?F5)(4@>B>3
@M04650:207:000000000-C238N:1:1101:22582:13479 1:N:0:19
ACTCCTACGGGAGGCAGCAGTAGGGAATCTTCGGCAATGGACGAAAGTCTGACCGAGCAACGCCGCGTGAGTGAAGAAGGTTTTCGGATCGTAAAACTCTGTTGTTAGAGAAGAACAAGGACGTTAGTAACTGAACGTCCCCTGACGGTATCTAACCAGAAAGCCACGGCTAACTACGTGCCAGCAGCCGCGGTAATACGTAGGTGGCAAGCGTTGTCCGGATTTATTGGGCGTAAAGCGAGCGCAGGCGGTTTCTTAAGTCTGATGTGAAAGCCCCCGGCTCAACCGGGGAGG
+
GGGGGGGGGGGGGGGGGGGGGGGGGGGGGGGGGGGGGGGGGGGGGGGGGGGDGGGGGGGGGGGGGGGGGGGGGGGGGGGGGGGGGGGGGGGGGGGGGGGGGGGGGGGGGGGGGGGGGGGDGGGGGGGGGGGGGGGGGGGGGGGGGGGGGGGGGGGGGGGGGGGGGGGGGGGGGGGGGGGGGGGGGGFGGGGGGGGGGGGGFGCEFFFDFGGGGGDGGGGGGGG5FGGGGGFGFGGGGGFGBGDFGGGGEGGDGGGFBFFFGF*:=FGFFFFF8F;710DBFFGFFFFBFEE>>F
@M04650:207:000000000-C238N:1:1101:15526:13484 1:N:0:19
ACTCCTACGGGAGGCAGCAGTAGGGAATCTTCGGCAATGGACGAAAGTCTGACCGAGCAACGCCGCGTGAGTGAAGAAGGTTTTCGGATCGTAAAACTCTGTTGTTAGAGAAGAACAAGGACGTTAGTAACTGAACGTCCCCTGACGGTATCTAACCAGAAAGCCACGGCTAACTACGTGCCAGCAGCCGCGGTAATACGTAGGTGGCAAGCGTTGTCCGGATTTATTGGGCGTAAAGCGAGCGCAGGCGGTTTCTTAAGTCTGATGTGAAAGCCCCCGGCTCAACCGGGGAGG
+
GGGGGAFGGGGCEC7FEDGG96FF;EFGGFC<FE@@:EFGFA+@:@FGGGGGGGGEE>FFGGDCFEGFC@F?FGG9FFFFGGGEFGGGCGGGGGGFFGFGGGGGGGGGGGGGGGGGGGGGGGDFGCGGGGGGGGGGGGGGGGGGGGDFGFFGGCC9FC7FBECFFFGCC@F@FFGGGGGFGGGGGGGGGGGCGEGGGGGGGGGGFG56CFFGGGGGGGFGE3C59?FFFGGGEGGGGDFGD535DGGGFGGDDGGFFFFFGFDGFFGAB8@FFFFFB0D>:63/=:>948>;>>
@M04650:207:000000000-C238N:1:1101:18000:13489 1:N:0:19
ACTCCTACGGGAGGCAGCAGTAGGGAATCTTCGGCAATGGACGAAAGTCTGACCGAGCAACGCCGCGTGAGTGAAGAAGGTTTTCGGATCGTAAAACTCTGTTGTTAGAGAAGAACAAGGACGTTAGTAACTGAACGTCCCCTGACGGTATCTAACCAGAAAGCCACGGCTAACTACGTGCCAGCAGCCGCGGTAATACGTAGGTGGCAAGCGTTGTCCGGATTTATTGGGCGTAAAGCGAGCGCAGGCGGTTTGTTAAGTCAGATGTGAAATCCCCGGGCTCAACCTGGGAAC
+
GGGGGGGGGGGEGGGGGGGGGGGGGGGGGGGGGGGGGGGGFGGGGGGFFFGFGGGGGGGFGGGGGGGGGGGGGGGGGGGGGGGGGGGDGGDGGGGGGGGGFGFGGGFGGGGFGGGGGGGGFGGFGGDFFGFGGGGGGGGGGGFGGFFGCGGGGGFGGGGGGFGGGGGGG>FGFFFFGGGGGGFCFGGGCEEGGCEEFFGFGGFGGGGGGCFFEECCEGGDEGGDGGF7<=CFEGGGGFFGDC5.9<CDBC<957DF@?4BFFF>47:>6*@*98???FGEF(94=F@B:F@B?4
@M04650:207:000000000-C238N:1:1101:18321:13512 1:N:0:19
ACTCCTACGGGAGGCAGCAGTAGGGAATCTTCGGCAATGGACGAAAGTCTGACCGAGCAACGCCGCGTGAGTGAAGAAGGTTTTCGGATCGTAAAACTCTGTTGTTAGAGAAGAACAAGGACGTTAGTAACTGAACGTCCCCTGACGGTATCTAACCAGAAAGCCACGGCTAACTACGTGCCAGCAGCCGCGGTAATACGTAGGTGGCAAGCGTTGTCCGGATTTATTGGGCGTAAAGCGAGCGCAGGCGGTTTCTTAAGTCTGATGTGAAAGCCCCCGGCTCAACCGGGGAGG
+
GGGGGGGGGGGGGGGGGGGGGGGGGGGGGGGGGGGGGGGGGGGGGGGGGGGGGGGGGGGGGGGGGGGGGGGGGGGGGGGGGGGGGGGGGGGGGFGGGGCDFFGGGGGGFFGGGGGGGFD8AGGEGGGGGGGGGGGGGFGGGFCGCCFGFGGGGGGGC9FFGFGGGGGGGGGGGDGCFGGGGEGGGFFGGCEGGGGEGGGGGGGGEFCCG+:AEE**2CCG=78CE+<<:C;7@ED5*:655/3>D<C5>GC7)*?F449@E=D7=7C>?447757@1>C;EBC*9?)(47B(6>
@M04650:207:000000000-C238N:1:1101:2529:13522 1:N:0:19
ACTCCTACGGGAGGCAGCAGTAGGGAATCTTCGGCAATGGACGAAAGTCTGACCGAGCAACGCCGCGTGAGTGAAGAAGGTTTTCGGATCGTAAAACTCTGTTGTTAGAGAAGAACCAGGACGTTAGTAACTGAACGTCCCCTGACGGTATCTAACCAGAAAGCCACGGCTAACTACGTGCCAGCAGCCGCGGTCATACGTAGGTGGCAAGCGTTGTCCGGATCTATTGGGCGCACAGCGAGCGCACGCGGTCTCTTAAGTCTGATGTCACAGCCCCCGGCTCAACCGGGGCGG
+
DFCEFFGGGGGGCF8CFEGF@EFGCEFFFFC9FGGGG,C@EEFGDEGGFGG9FGFEFDGGGGG:>FCF=BEFEFGGFFGFGGA<FE+=BFBEFC=FFE9<?F9FAE,??<C88,,=,B,>DG@++B+C,,C@<,3>FCFGEFGFCGE@BC<FF9=FFABF,>>FFFCC>E7:DGGGF>22:7,,=:,<C:C8:8*152CC+5*1++=68+:==C**:DGC/*;*+2<++**25*9*9*77)/55DC)17>)1)*2/*/*1<=:****.***1*<:D?;))0(9*/<F0())122
@M04650:207:000000000-C238N:1:1101:22052:13553 1:N:0:19
ACTCCTACGGGAGGCAGCAGTGGGGAATATTGCACAATGGGCGCAAGCCTGATGCAGCCATGCCGCGTGTATGAAGAAGGCCTTCGGGTTGTAAAGTACTTTCAGCGGGGAGGAAGGGAGTAAAGTTAATACCTTTGCTCATTGACGTTACCCGCAGAAGAAGCACCGGCTAACTCCGTGCCAGCAGCCGCGGTAATACGGAGGGTGCAAGCGTTAATCGGAATTACTGGGCGTAAAGCGCACGCAGGCGGTTTGTTAAGTCAGATGTGAAATCCCCGGGCTCAACCTGGGAAC
+
GGGGGGGGEGGGGGGGGGGGGGGGGGGGGGGGGGGGGGGGGGGGGGGGGGGGGGGGGGGGGGGGGG7FGFFGGGGGGGGGGGGGGGGGGGGGGGGGGGGGGGGFGGGGGGGGGGGE7F8FCF<<F<FFGGGGGGGGGA:<@ECFGGGGGGGG@FGGGCFGGGGGGFGGGGGCGGGGGGGGGGGFFGGGGCEEGGGGGFGD>EE>EEGGGCCGGGGGGDGGGGGGGGGGGF5CEGGCFC?C)9>3DC<CBDDC<D7F?479FFCGFGGFFF49FF:64;DE>07FFF@BBFFFB(
@M04650:207:000000000-C238N:1:1101:19477:13558 1:N:0:19
ACTCCTACGGGAGGCAGCAGTGGGGAATATTGCACAATGGGCGCAAGCCTGATGCAGCCATGCCGCGTGTATGAAGAAGGCCTTCGGGTTGTAAAGTACTTTCAGCGGGGAGGAAGGGAGTAAAGTTAATACCTTTGCTCATTGACGTTACCCGCAGAAGAAGCACCGGCTAACTCCGTGCCAGCAGCCGCGGTAATACGGAGGGTGCAAGCGTTAATCGGAATTACTGGGCGTAAAGCGCACGCAGGCGGTTTGTTAAGTCAGATGTGAAATCCCCGGGCTCAACCTGGGAAC
+
GGGGGGGGGGGGGGGGGGGGGGGGGGGGGGGGGGFGGFGGGGGGGGGGGGGGGGGGGGGGGGGGGGEEGGGGGGGGGGGGGGGGGGGGGGGGGGGGGGFGGGGGGGGGGGGEEGFGGGGGGGGCGGGFGGGGGGGGGCGFGGFGCFGEEGFGCGGGGGFFFGGGGGGGGGGGGGGGGGGGDFFGGGGGGGGGGGGGDFGGDGGGGGGGGCCFG:C85:FGGGEGCGGGGGGFEGGGGGFGFGFBGGGDDGGDGCDFFFFFGFCD4CGFFFFFF4?F:09DE(9=?F>>::;0:(
@M04650:207:000000000-C238N:1:1101:20166:13578 1:N:0:19
ACTCCTACGGGAGGCAGCAGTAGGGAATTTTTCACAATGGGCGAAAGCCTGATGGAGCAATGCCGCGTGAATGATGAAGGTCTTATAGATTGTAAAATTCTTTTATTTGGGAAGAAAAGTTGGATTAGGAAATGAATCTAACCTGACGGTACCATTTGAATAAGTATCGGCTAACTATGTGCCAGCAGCCGCGGTAATACATAGGATGCAAGCGTTATCCGGATTTACTGGGCGTAAAACGAGCGCGGGTGGGTTAGTAAGTCTGGTGTTAAATGCAGTAGCTTAACTATTGTT
+
GGGGGGGGGGGGGGGGGGGGGGGGGGGGGGGGGGGGGGGGGGGGGGGGGGGGAFGGGGGGGGGGGGGGGGGGGGGGGGGGGGGGGGGGFGGGGGGGFGGGGGGGGGGGGGGFFG?EEFGGGGGGFGGGGCGGGGFFGGGGGGGGGGGGGGGGGGGGGGFAFGGGGGGGGGGGGCGGGGGGFFGGGGGFGGGGGDCCEGGGGGGGGGGGGGGFGGGGGGGGEGGGGGGGGGFGFGGGDGAGFGFEGGGGBGCDC7D7:FF4:@FFFGG?F@B?*9?FBBFFFFFFFFFDFFF<:)
@M04650:207:000000000-C238N:1:1101:28486:13603 1:N:0:19
ACTCCTACGGGAGGCAGCAGTGGGGAATATTGCACAATGGGGGGAACCCTGATGCAGCCATGCCGCGTGAATGAAGAAGGCCTTCGGGTTGTAAAGTTCTTTCGGTGATGAGGAAAGCTTAGGTGTTAATAGCACTTAGGTATGACGTTAGTTACAGAAGAAGCACCGGCTAACTCCGTGCCAGCAGCCGCGGTAATACGGAGGGTGCGAGCGTTAATCGGAATGACTGGGCGTAAAGGGCACGCAGGCGGTGACTTAAGTGAGATGTGAAAGCCCTGGGCTTAACCTAGGACT
+
GGGGGGGGGGGGGGGGGGGGGGGGGGGGGGGGGGGGGGGGGGGGGGGGGGGGGGGGGGGGGGGGGGGGGGGGGGGGGGGGGGGGGGGGGGGGGGGGGGGGGGGEE:F:FFGGGGGFGGGGGGGGGGGGFGGGGGGGGFGGGFGGGGGGGGGGGGEFGCFGGGGGGGGGGGEEGGF@FGG>EGFGGGGGFGGGGGGGGFGGGDEGGGGEGGGDGGGGCFGGGGGG?FFGGGGGEGGE5F=C>5@EGGGGFGGDD3>FFFFFG47DFGGFFFFFF:FF?FCFFFGFFF?A?F::).
@M04650:207:000000000-C238N:1:1101:7306:13615 1:N:0:19
ACTCCTACGGGAGGCAGCAGTGGGGAATATTGCACAATGGGCGCAAGCCTGATGCAGCCATGCCGCGTGTATGAAGAAGGCCTTCGGGTTGTAAAGTACTTTCAGCGGGGAGGAAGGGAGTAAAGTTAATACCTTTGCTCATTGACGTTACCCGCAGAAGAAGCACCGGCTAACTCCGTGCCAGCAGCCGCGGTAATACGGAGGGGGCAAGCGTTAATCGGAATTACTGGGCGTACAGCGCACGAAGGCGGTTTGTTAAGTAAGATGTGTAATCCGCGGGCTCAACCTGGGAAC
+
FGGGGGGFEEFFEGGGGGGGCCEFGEEGGGGGF@,CFE6<E<FGEEECDFFGFFCGD@FGAFGGG7C:FCCFFEEGFGGFGG,EEFGGECGFCFGGGGFGGGFDB<FEGCFFGGGGE=DCCFGFGFDGGBGA=@DGADFGDCFGGGD7@FFGGGGGC<FCFEG7:D8CFCFE7CFFGCF:@*BF76B8285EGG88?CG51;EE8*8**7CFGG5C>FCFGG8C+<9C76;*5/>*9?67>CDF*/>55<<)9594.69@F**:6*:)7**97=@)(4C0)49==?F:2))14(
@M04650:207:000000000-C238N:1:1101:15369:13620 1:N:0:19
ACTCCTACGGGAGGCAGCAGTAGGGAATTTTTCACAATGGGCGAAAGCCTGATGGAGCAATGCCGCGTGAATGATGAAGGTCTTATAGATTGTAAAATTCTTTTATTTGGGAAGAAAAGTTGGATTAGGAAATGAATCTAACCTGACGGTACCATTTGAATAAGTATCGGCTAACTATGTGCCAGCAGCCGCGGTAATACATAGGATGCAAGCGTTATCCGGATTTACTGGGCGTAAAACGAGCGCGGGTGGGTTAGTAAGTCTGGTGTTAAATGCAGTAGCTTAACTATTGT
+
GGGGGGGGGGGGGGGGGGGGGGGGGGGGGGGGGGGGGGGGGGGGGGGGGDGGGGG<FGGGGGGGGGGGGGGGGGGGGGGCEDGGGGFGGFGGGGGGGGGGGGGGGFGGGGGGGGGGGEGGGGGGGGGGGFGGGGGGGGGGGGGGGGGGGGGGGGGGGGFFGGFGGGGGGGGGGGGGGGFGGGGGGGGGGGGGGGEGGGGGGGGGGGGGGGGGGGGGGGGFGGGGGGFGGFGCFCDEG<=FFGFFGGGGEDCGGGGFFFFFE@>FFGGFF@BFBFFFFFGFFFFFFFBAFFFFF
@M04650:207:000000000-C238N:1:1101:24575:13663 1:N:0:19
ACTCCTACGGGAGGCAGCAGTAGGGAATCTTCCGCAATGGACGAAAGTCTGACGGAGCAACGCCGCGTGAGTGAAGAAGGTTTTCGGATCGTAAAGCTCTGTTGTTAGGGAAGAAAAGTAATAAGAGTAACTGTTTATTATGTGACGGTACCTAACCAGAAAGCCACGGCTAACTACGTGCCAGCAGCCGCGGTAATACGTAGGTGGCAAGCGTTGTCCGGAATTATTGGGCGTAAAGCGCGCGCAGGCGGTCTTTTAAGTCTGATGTGAAAGCCCCCGGCTCAACCGGGGAGG
+
GGGGGGGGGGGGGGGGGGGGGGGGGGGGGGGGGGGGGGGGGGGGGGGGGGGFEGGGGGGGGGGGGGGGGGGGGGGAFGGGFGGGGGGGGGGGGGGGGGGGGGGGGGGGGGGGGGGGGGGGGGGGGGGGGGGGG<FGGGGGGGGGGGGGGGGGGGGGGGGGGGGGGGGGGGGGGGGGGGGGGGGGGGGGGGGGGGGGGGGGFGGGGGGGGGGGGGGGGGGGEGEGCF?EFGGGFGGCFGFC><>BGGDDDDGGGGGFFFFFGFGGFF>AFFFF=:FFFFGDB9<*6@FFBFF91>
@M04650:207:000000000-C238N:1:1101:28818:13705 1:N:0:19
ACTCCTACGGGAGGCAGCAGTGGGGAATATTGCACAATGGGCGCAAGCCTGATGCAGCCATGCCGCGTGTATGAAGAAGGCCTTCGGGTTGTAAAGTACTTTCAGCGGGGAGGAAGGGAGTAAAGTTAATACCTTTGCTCATTGACGTTACCCGCAGAAGAAGCACCGGCTAACTCCGTGCCAGCAGCCGCGGTAATACGGAGGGTGCAAGCGTTAATCGGAATTACTGGGCGTAAAGCGCACGCAGGCGGTTTGTTAAGTCAGATGTGAAATCCCCGGGCTCAACCTGGGAAC
+
@FGGGGGG@FGGGGCGGGGGFGFEGGGGGGGFCGGGGGGGGGGGGGGGFGGGGGFGGGFCFGFGGGGFEEFGEDEFGGGGFGGFGGG>FEGGGGFGGGGGGFGFGFGDFFGGGGG<=FGCFG9EDGGFGGG9<,FGECFGGGGGGEGGD<FDF*>7>@FGFFEDG7FGGGGGGGFGCEGGEFCFCF8CGG8@EGGEGGFC>EGGDGGGGGGCG7>E=FGG=*AFGGGC9*57>EGGCFFGFDBD:)))>DC/5CDFFFF?FFG:/?DBFFFFFFF62>C>E0>FFFF?:F>?F4
@M04650:207:000000000-C238N:1:1101:27829:13745 1:N:0:19
ACTCCTACGGGAGGCAGCAGTGGGGAATTTTTCACAATGGGCGAAAGCCTGATGGAGCAATGCCGCGTGAATGATGAAGGTCTTATAGATTGTAAAATTCTTTTATTTGGGAAGAAAAGTTGGATTAGGAAATGAATCTAACCTGACGGTACCATTTGAATAAGTATCGGCTAACTATGTGCCAGCAGCCGCGGTAATACATAGGATGCAAGCGTTATCCGGATTTACTGGGCGTAAAACGAGCGCGGGTGGGTTAGTAAGTCTGGTGTTAAATGCAGTAGCTTAACTATTGTT
+
GGGGGGGGGGGGGGGDGGFGGGGGGGGG@GGCFGGGGGGGGGDGGGGGGGGGGGDGGGGGGGGGGGGGGGFGGGGGGGGGCFGGAGCF,EE=EFGG9E8CFGCF9FA9<EF<EFFDGEFEFDFGGGFFFFGGFDGFDAEFGFEGF8F7FFFGFDGDDGDGG9FDGFGGGGGGGCGGGFCGGFFEFG6@BCCCCGGG>C9DFF72;FFG67<<CCG5CGC8CCEGGCCFDGGFAEGG3C68:<:BD)>DEDDDCDGF:@FFGFGCFGG:7@F?*/9?).?8*57=64@<>BFF<)
@M04650:207:000000000-C238N:1:1101:12502:13748 1:N:0:19
ACTCCTACGGGAGGCAGCAGTGGGGAATATTGCACAATGGGGGAAACCCTGATGCAGCCATGCCGCGTGAATGAAGAAGGCCTTCGGGTTGTAAAGTTCTTTCGGTGATGAGGAAAGCTTAGGTGTTAATAGCACTTGAGTATGACGTTAGTTACAGAAGAAGCACCGGCTAACTCCGTGCCAGCAGCCGCGGTAATACGGAGGGTGCGAGCGTTAATCGGAATGACTGGGCGTAAAGGGCACGCAGGCGGTGACTTAAGTGAGATGTGAAAGCCCTGGGCTTAACCTAGGAAT
+
GGGGGGGGGGGGGGGGGGGGGGGGGGGGGGGGGGGGGGGGGGGGGGGGGGGGGGGGGGGGGGGGGGGGGGGGGGGFGGG,CFGGGGGGGGGGGGGGGGGGGGGGGGGCGGGGGFGGFGGGGGGEFGGGGGGGGGGGGGGGFGGGGGGGGGGGGGGGGGGGGGGGGGGGGGGGGGGGGGGGGGGGGGGGGGGGGGGGGGGGGGGGGGGGGCEGGGGGGGGGGGGGGGGFGGFGEGGGGGFGFGFFGGGGFGGGG*C?4@FFGFGGFGGFFFFFFFFFFFGFF?4?BFF>:?@?A)
@M04650:207:000000000-C238N:1:1101:18295:13750 1:N:0:19
ACTCCTACGGGAGGCAGCAGTGGGGAATATTGCACAATGGGGGAAACCCTGATGCAGCCATGCCGCGTGAATGAAGAAGGCCTTCGGGTTGTAAAGTTCTTTCGGTGATGAGGAAAGCTTAGGTGTTAATAGCACTTGGGTATGACGTTAGTTACAGAAGAAGCACCGGCTAACTCCGTGCCAGCAGCCGCGGTAATACGGAGGGTGCGAGCGTTAATCGGAATGACTGGGCGTAAAGGGCACGCAGGCGGTGACTGAAGTGAGATGTGAAAGCCCTGGGCTTAACCTAGGAAT
+
GGGGGGGGG@FGGGGGGGGGGGGGGGGGGGGGGGGGGGGGGGGGGGGGGGGGGDFGGGGGGGGGGGGGGGGGGGFGGGGGGGGGGGGGGGGGGGGFGGAFFGGGGFGGFGGGGGGGGDGGGGGGGGGGGGGGGGGGGGGGCGGGGGGFFGGGGGGGGGGG@FGGGGGGGDGGGGFGGGFDGGGGGGGGGGGGGGGGGGGGGGGGGEGGGGGGGGGCCCDFGCGGGGGGGGGG:CDE<FFGFDBEGCDDE<CC53CF*6=F9FFGFGGDF?FFF?>>007@FFF448*)5FFF4)
@M04650:207:000000000-C238N:1:1101:7949:13805 1:N:0:19
ACTCCTACGGGAGGCAGCAGTGGGGAATCTTGCGCAATGCGCGAAAGCGTGACGCAGCAACGCCGCGTGGGGGAAGAATGCCTTCGGGTTGTAAACCCCTTTCAGGAGGGACGAAGCCCGGGCGGTGAATAGCCGACCTTGGTGACGGTACCTCCAGAAGAAGCCCCGGCTAACTACGTGCCAGCAGCCGCGGTAATACGTAGGGGGCAAGCGTTGTCCGGAATCATTGGGCGTAAAGCGCGGGTAGGCGGTCCGATAAGTCGGCTGTGAAAGTCCAGGGCTGAACCCTGGGAT
+
FGGGGGGGGGGGGGGGGGGGGGGGGGGGCFGGGGGGGGGCGGGGGGGGGGGGFCFGGGCGGGGGGGGGGECEGGGGGGCFGGGGGGGGGEGC?FGFG:F>DG<BF9FEFGGDCDFEFGGEF@FEC<FBFFFCGGGGF<C:CECCGGEDGGGFECAF::+,52C?FC88:CE>6:00:C>FFFC8E8FFFCGCC/2AFFGGFF8CEGDECEEC=CCEC:DGE9:*<CCE+2;:@E5CFFFDDG35/9C39797)9D5<55B94*9)17(9=?*1949<:4;@?*)9))(,.<2((
@M04650:207:000000000-C238N:1:1101:14332:13821 1:N:0:19
ACTCCTACGGGAGGCAGCAGTGGGGAATATTGCACAATGGGCGCAAGCCTGATGCAGCCATGCCGCGTGTATGAAGAAGGCCTTCGGGTTGTAAAGTACTTTCAGCGGGGAGGAAGGGAGTAAAGTTAATACCTTTGCTCATTGACGTTACCCGCAGAAGAAGCACCGGCTAACTCCGTGCCAGCAGCCGCGGTAATACGGAGGGTGCAAGCGTTAATCGGAATTACTGGGCGTAAAGCGCACGCAGGCGGTTTGTTAAGTCAGATGTGAAATCCCCGGGCTCAACCTGGGAAC
+
GDGGGGGGGGGGGGGGGGGGGGGGGGGGGGGGGGGGGGFGGGGGEGGGGGGFGGGGGGGGFGGGGGGGGGGGGGGGGGGGGGGGFGGGGGGGGGGGFGGGGGGGGGEGGGGGGGGGGGGGGFGGGFFGGGGGGGCGGGDGGGGGGGGGGGGGGDGGGGGGGGGGGGGGGGGGGGGGGGGGGGGGGGGGGDGGGGGGGGG>CCEEGEEEGGGGG7ECFFGGCG5CFFFGGGGGFC3:<>@DFGFFGDGGFGG7C337?=FFFFFD9>D<F46F??@F<6D)81F46@F015>34-
@M04650:207:000000000-C238N:1:1101:17351:13852 1:N:0:19
ACTCCTACGGGAGGCAGCAGTAGGGAATCTTCCGCAATGGACGAAAGTCTGACGGAGCAACGCCGCGTGAGTGAAGAAGGTTTTCGGATCGTAAAGCTCTGTTGTTAGGGAAGAAAAGTAATAAGAGTAACTGTTTATTATGTGACGGTACCTAACCAGAAAGCCACGGCTAACTACGTGCCAGCAGCCGCGGTAATACGTAGGTGGCAAGCGTTGTCCGGAATTATTGGGCGTAAAGCGCGCGCAGGCGGTCTTTTAAGTCTGATGTGAAAGCCCCCGGCTCAACCGGGGAGG
+
GGGGGGGGGGGGGGGGGGGGGGGGGGGGGGGGGGGGGGGGGGGGGGGGGGGGGGGGGGGGGGGGGGGFGGGGGGGGGGGGGGGGGGGGGGGGGGGGGGGGGGGGFGGGGGGGGGGGGGGGGGGGGGGGGGGGGFGGGGGGGGGFGGGGGGGGGGGGGGGGGGDFGGGGGGGGGGGGGEEFGGGEGGGGGGDGGGGGGGGGBFFGFGFFGGGGGGGGGGGGGCC5@FGGGGGFEGGEGGFGFGFFGGGGFGGDG<CFFFFFGFGGFGGBFFFFF?)<?FGFF>D=9FFF>@>1;F
@M04650:207:000000000-C238N:1:1101:27521:13867 1:N:0:19
ACTCCTACGGGAGGCAGCAGTAGGGAATCTTCGGCAATGGACGAAAGTCTGACCGAGCAACGCCGCGTGAGTGAAGAAGGTTTTCGGATCGTAAAACTCTGTTGTTAGAGAAGAACAAGGACGTTAGTAACTGAACGTCCCCTGACGGTATCTAACCAGAAAGCCACGGCTAACTACGTGCCAGCAGCCGCGGTAATACGTAGGTGGCAAGCGTTGTCCGGATTTATTGGGCGTAAAGCGAGCGCAGGCGGTTTCTTAAGTCTGATGTGAAAGCCCCCGGCTCAACCGGGGAGG
+
GGGGGGGGGGGGGGGGGGGGGGGGGGGGGGGGGGGGGGGGGGGGGGGGGGGGGGGGGGGGGGGGGGGEGGEGGGGGGGGGGGGGGGGGGGGGGGGGGGGGGGGGGGGGGGGGGGGGGGFFGGGGGGGGGGGGGGGGGGGGGGGGGGGGGGGGGGGGGGGGGGGGDGGGGGGGGGGGGGGGGGGGGGFGGGGGGGGGGGGGGCFEFGGGGGGGGGGGGGGGG5CGFCFG7DFGFGGGGGFGFGEEGGGGFGGGGGFFBF?FG?CFFGG>FFFFB?)0(4DFF9D=FFFF;>>92>
@M04650:207:000000000-C238N:1:1101:22324:13868 1:N:0:19
ACTCCTACGGGAGGCAGCAGTAGGGAATTTTTCACAATGGGCGAAAGCCTGATGGAGCAATGCCGCGTGAATGATGAAGGTCTTATAGATTGTAAAATTCTTTTATTTGGGAAGAAAAGTTGGATTAGGAAATGAATCTAACCTGACGGTACCATTTGAATAAGTATCGGCTAACTATGTGCCAGCAGCCGCGGTAATACATAGGATGCAAGCGTTATCCGGATTTACTGGGCGTAAAACGAGCGCGGGTGGGTTAGTAAGTCTGGTGTTAAATGCAGTAGCTTAACTATTGTT
+
GGGGGGGGGGGGGGGGGGGGGGGGGGGGGGGGGGGGGGGGGGGGGGGGGGGGGGGGGGGGGGGGGGGGGGGGGGGGGGGGGGGGGGGGGGGGGGGGGGGGGGGGGGGGGGGGGGGGGGGGGGGGGGGGGGGGGGGGGGGGGGGGGGGGGGGGGGGGGGGGGGGFGGGGGEGGGGGGGGGGGGGGGGGGGGGGGGGGGGGGGGGGFFGGGGGGGGGGGFGDGGGGGGGGGGCFFGGGGGFGDDEFGGGGFGGG39CF>*9B7@C79CF<FBFFF77=AAGFFFG4@FFAFFFF9)
@M04650:207:000000000-C238N:1:1101:23199:13917 1:N:0:19
ACTCCTACGGGAGGCAGCAGTAGGGAATCTTCGGCAATGGACGAAAGTCTGACCGAGCAACGCCGCGTGAGTGAAGAAGGTTTTCGGATCGTAAAACTCTGTTGTTAGAGAAGAACAAGGACGTTAGTAACTGAACGTCCCCTGACGGTATCTAACCAGAAAGCCACGGCTAACTACGTGCCAGCAGCCGCGGTAATACGTAGGTGGCAAGCGTTGTCCGGATTTATTGGGCGTAAAGCGAGCGCAGGCGGTTTCTTAAGTCTGATGTGAAAGCCCCCGGCTCAACCGGGGAGG
+
GGGGGGGGGGGGGGGGGGGGGGGGGGGGGGGGGGGGGGGGGGGGGEGGGGGGGGGGGGGGGGGGGGGGGGGGGGGGGGGGDGDGGGGGGGGGGGGGGGGGGGGGGGGGGGGGGGGGGGFGGGGEGGGGGGGGGGGGGGGGGGGGGGGGGGGGGGGGGGGGGGGGGGGGGGGGGGGGGEGGGGGGGGGGGGGGGGGGGGGGGGGGGGGGGDGFGGGGGGGGGCCEGGCGEGFFDGGGGGFGFGFFGGGGEGCC3CFFFF6@?FGGFGGFFFFFFFFF6>GFF>DFFFF6>ED06>
@M04650:207:000000000-C238N:1:1101:4360:13931 1:N:0:19
ACTCCTACGGGAGGCAGCAGTAGGGAATCTTCGGCAATGGACGAAAGTCTGACCGAGCAACGCCGCGTGAGTGAAGAAGGTTTTCGGATCGTAAAACTCTGTTGTTAGAGAAGAACAAGGACGTTAGTAACTGAACGTCCCCTGACGGTATCTAACCAGAAAGCCACGGCTAACTACGTGCCAGCAGCCGCGGTAATACGTAGGTGGCAAGCGTTGTCCGGATTTATTGGGCGTAAAGCGAGCGCAGGCGGTTTCTTAAGTCTGATGTGAAAGCCCTGGGCTTAACCTAGGAA
+
GGGGGGGGGGGGGGGGGGGGGGGGGGGGGGGGGGGGGGGGGGGGGGGFGGGGGGGGGGGGGGGGGGGGGGGGGGGGGGGFGGGGGGGGGGGGGGGGGGCGFGGGFGGGGGGGGGGGGGGGGGGCFGGGGGGFCFGGGGGFGFGGGCFGFGGGGGGCGGGGGGGFGGGGGGGGGGEFGGGGCGGGGGGGGGGGGBEGGG9F:BFEFGGFGGGGGGDEGGGGGDEDG7F?CFCEEGCEGG?5@G>DGGDGFGGDCG>F=FFFC=FGFGG>=FFFFFFF::GFF?<@FFFF?=FFA
@M04650:207:000000000-C238N:1:1101:9042:13957 1:N:0:19
ACTCCTACGGGAGGCAGCAGTAGGGAATCTTCGGCAATGGACGAAAGTCTGACCGAGCAACGCCGCGTGAGGGATGACGGCCTTCGGGTTGTAAACCTCTTTCAGCTCCGACGAAGCGAGAGTGACGGTAGGAGCAGAAGAAGCACCGGCCAACTACGTGCCAGCAGCCGCGGTAATACGTAGGGTGCAAGCGTTGTCCGGAATTATTGGGCGTAAAGCGAGCGCAGGCGGTTTCTTAAGTCTGATGTGAAAGCCCCCGGCTCAACCGGGGAGGGTCATTGGAAACTGGGAGAC
+
GGGGGGGGGGGGGGGGGGGGGGGGGGGGGGGGGGGGGGGGGGGGGGGGGGGGGGGGGGGGGGGGGGGGGEGGGGGGGGGGGGGGGGGGGGGGGGGGGGGGGGGGGGGGGGGGGDGGGGGGGGGGGGGGGGGGCGGGGGFGGGGGGGGGGGGGFGGGGGGGGGGGGGGGGGGGGGGGGFGGGFGGGGGGGGGGDGGDGGGGGCCFGFGGGGGGGGGGGGGGGDGGGGGGGGGGFGGGCGFGFGFFGFG77DFF>GGFF>FEE>C==F:0>FF)7@F5??F=479?4@FD7;>?2(
@M04650:207:000000000-C238N:1:1101:24387:13968 1:N:0:19
ACTCCTACGGGAGGCAGCAGTGGGGAATATTGCACAATGGGCGCAAGCCTGATGCAGCCATGCCGCGTGTATGAAGAAGGCCTTCGGGTTGTAAAGTACTTTCAGCGGGGAGGAAGGGAGTAAAGTTAATACCTTTGATCATTGACGTTACCCGCAGAAGAAGCACCGGCTAACTCCGTGCCAGCAGCCGCGGTAATACGGAGGGTGCAAGCGTTAATCGGAATTACTGGGCGTAACGCGCACGCAGGCGGTTTGTTAAGTCAGATGTGAAATCCCCGGTCTCAACCTGGGAA
+
<,,C<EFGC:F77:@C7F<@@CD<@FFECC@FEE@CFGGGE8688CF@@<6:F<FCC8<<FEC66:=6CCEFCFGGEEGD<=9EED?@FFCBG?@@CEGEGFGGAAE7CC+>>7,B=+>CC3=<FDFDDDBB@D9FE,7@@D<<FGEGGCGF7CFGC*6<2,?<DFD:F:E:CF;<EE:BC*?88C8CB5EGG8EGC;C8C8*:5EE50ACGC:*8:>:5/C:5C0AC9*/:)>55**09)15><575:C<1/*175F=B0*:C*0:AFF98**0/47)))(**175>(<FF4
@M04650:207:000000000-C238N:1:1101:12258:14001 1:N:0:19
ACTCCTACGGGAGGCAGCAGTGGGGAATATTGCACAATGGGCGCAAGCCTGATGCAGCCATGCCGCGTGTATGAAGAAGGCCTTCGGGTTGTAAAGTACTTTCAGCGGGGAGGAAGGGAGTAAAGTTAATACCTTTGCTCATTGACGTTACCCGCAGAAGAAGCACCGGCTAACTCCGTGCCAGCAGCCGCGGTAATACGGAGGGTGCAAGCGTTAATCGGAATTACTGGGCGTAAAGCGCACGCAGGCGGTTTGTTAAGTCAGATGTGAAATCCCCGGGCTCAACCTGGGA
+
GGGGGGGGGGGGGGGGGGFGFFGGGGGGGGGGGGGGGGGGGGGGGGGGGGGGGGGGEFGGGGGGGGGFG:FGGGGGGGGGGGGGGGGGGGGGGGGGGGGGGGGGGGGGGGGGGGGGGGGGGGGGGGFDGGGGGGGGFFFFGGFGGGGGDGECFGGGGGGGGGGGGGGGGGGGGGGGGGGGGGGGFGGGGGGEECCEFGGGGGGGDGGGGGGFEEGEGCGFEDGGGGGGGGGFDGGGGGFG>D3>CDGGEGG57<D>FBBFFFGDF>DBF?8FF?4F6>D58(9@FF472F>(
@M04650:207:000000000-C238N:1:1101:14144:14018 1:N:0:19
ACTCCTACGGGAGGCAGCAGTGGGGAATATTGCACAATGGGCGCAAGCCTGATGCAGCCATGCCGCGTGTATGAAGAAGGCCTTCGGGTTGTAAAGTACTTTCAGCGGGGAGGAAGGTGCTGAGGTTAATAACCTCAGCAATTGACGTTACCCGCAGAAGAAGCACCGGCTAACTCCGTGCCAGCAGCCGCGGTAATACGGAGGGTGCAAGCGTTAATCGGAATTACTGGGCGTAAAGCGCACGCAGGCGGTTTGTTAAGTCAGATGTGAAATCCCCGGGCTCAACCTGGGAAC
+
GGGGGGGGGGGGGGGGGGGGFGCFGGGGGGGGGGGGGGGGGGGGGGGGGGGGGGGFGGGGGGGGGGGGGGGGGGGGGGGGGGGDGGGGGGGGGGGGGGGGGEFGGGGGGGGGGEGGGGGGGGGGGGFGGGGGGGAFFGGFGGGGGGGGGGGDGCGGGGGGGGGFGGFGEGGGFGGGGDGGGGGGGGGGFEEGGGGGGGGGGEEEGEGGGGGGGGEEGFGFGGDGFFGGGGFGFGDE7FFGFGFEGGGDEDGDGCD5FFFFGFCD@FC:*6*=FFF:1(17<6GFFFF>:7>??4
@M04650:207:000000000-C238N:1:1101:23566:14021 1:N:0:19
ACTCCTACGGGAGGCAGCAGTAGGGAATCTTCGGCAATGGACGAAAGTCTGACCGAGCAACGCCGCGTGAGTGAAGAAGGTTTTCGGATCGTAAAACTCTGTTGTTAGAGAAGAACAAGGACGTTAGTAACTGAACGTCCCCTGACGGTATCTAACCAGAAATCCACGGCTAACTACGTGCCAGCAGCCGCGGTAATACGTAGGTGGCAAGCGTTGTCCGGATTTATTGGGCGTAAAGCGAGCGCAGGCGGTTTCTTACGTCTGATGTGACAGCCCCCGTCTCAACCGGGGAGG
+
GGGGGGGGGGGGGGGGGEGGGFFGGFGGDGGEFEGEFGGFEEEECFG,FFFGGFEGFGDGGGGGGGEGGFFGFGGGGGGFGGCFGEGEEGGG<FGGGGGGCGAC=4EFGFFGGGGGGG<,DCBFF<BCFDGFG,FDGGCFGEA=<F+CCFC<CFAFGG7D@@,,>:::@BFE<F;FG7CFFFGFFECGGGDE5EE*;;9*2+*4BFFF6<*2/=EG*?FDG**:+0+<<0C5>GDCCD@D5C>B3>D)<DDD)7CBFFB>CF5**>74@F*9=:>>((9082C*97596>5(-9
@M04650:207:000000000-C238N:1:1101:4357:14047 1:N:0:19
ACTCCTACGGGAGGCAGCAGTGGGGAATATTGCACAATGGGCGCAAGCCTGATGCAGCCATGCCGCGTGTATGAAGAAGGCCTTCGGGTTGTAAAGTACTTTCAGCGGGGAGGAAGGGAGTAAAGTTAATAACGTTGCTCATTGATGTTACCCGGAGAAGAAGCACCGGCTAACTCCGTGCCAGCAGCCGCGGTAAACCGGAGGGTGCAAGCGTTAATCGGAATTACTGGGGGTAAAGCGCAGGCAGGCGGTTTGTCAAGTCAGTTGTGAAATCCACGGGCTCAACCTGGGAAC
+
AFGGGGGGGGGGFFGGGGGGGGGDGGGGAEGFD9EGGGGGFGGGGEGGGGGGFEFFGG8FFGGGGGGGG=6EEG9FGGGFFGFGGGGG<BFFGGFF?5CFEFC,<,>CFGG>:FFCEFC:@B<C=@,=F,F=<+B>FE,<@FFFF<DF9=,@C:***@,66>CCF:FGDDGGGG9,2CFGGF??EFCF8:88E:CC++2=?ECEE*87CFF=C/A55*:CGG;EC9CFFCG*7*13*:6>>C)))19C3DG7)*/0*94*09C7**:47*0/0=)*.(9B@9*9*77225F7:(
@M04650:207:000000000-C238N:1:1101:26968:14066 1:N:0:19
ACTCCTACGGGAGGCAGCAGTGGGGAATATTGCACAATGGGCGCAAGCCTGATGCAGCCATGCCGCGTGTATGAAGAAGGCCTTCGGGTTGTAAAGTACTTTCAGCGGGGAGGAAGGGAGTAAAGTTAATACCTTTGCTCATTGACGTTACCCGCAGAAGAAGCACCGGCTAACTCCGTGCCAGCAGCCGCGGTAATACGGAGGGTGCAAGCGTTAATCGGAATTACTGGGCGTAAAGCGCACGCAGGCGGTTTGTTAAGTCAGATGTGAAATCCCCGGGCTCAACCTGGGAAC
+
GGGGGGEGGGGGGGGGGFGGEFGGGGGGGGGGGGFGGGGGGGGGGGGFGGGGGGGGGGGGGGGGGGGGGGGGGGGGGGGGGGGGGGGGGGGGGGGGGGGGGGGFGGGGGGGGEEFGGGGGGGGGGFGFFGGGGGGGGGGGG9C<FCFGGGGGGGDGGEGGGFGGGGGGGGDGGF9EFC<FGGGGFFGGFGDGGGGGGGGGGGGCGCEGFGG5C5EEGC7CGDCFFGEFGCCGFGGGGF=GEGFFGGGGDGD)95<07=FFFFGGBFGA4BFFFFFF<BGFFFD?FFF7:>FF?(
@M04650:207:000000000-C238N:1:1101:11980:14164 1:N:0:19
ACTCCTACGGGAGGCAGCAGTAGGGAATCTTCGGCAATGGACGAAAGTCTGACCGAGCAACGCCGCGTGAGTGAAGAAGGTTTTCGGATCGTAAAACTCTGTTGTTAGAGAAGAACAAGGACGTTAGTAACTGAACGTCCCCTGACGGTATCTAACCAGAAAGCCACGGCTAACTACGTGCCAGCAGCCGCGGTAATACGTAGGTGGCAAGCGTTGTCCGGATTTATTGGGCGTAAAGCGAGCGCAGGCGGTTTCTTAAGTCTGATGTGAAAGCCCCCGGCTCAACCGGGGAGG
+
GGGGGGGGGGGGGGGGGGGGGGGGGGGGGGGGGGGGGGGGGGGGGGGGGGGGGGGFGGGGGGGGGGGFGGGFGGGGGGGGEFGGGGGGGGGGGGGGGGGGGGFGGGGGGGGGGGGGGGGGGGGFGGGGGGGGGGGGGGGGGGGGGGGGGGGGGGGGGGGGGGGGGFGGGGGGFGGGGGGGGGGGGGGGGGGGGGDGGGGGFGGGGGGGGGGGGGGGGGGGGGC5CGGGGGGFEGGGGGFGFGFFGGGGFGGGGD7FF=FFFFGGFFGFFF4==FFF?>DFF;DFFFFF>EE6BF
@M04650:207:000000000-C238N:1:1101:13125:14169 1:N:0:19
ACTCCTACGGGAGGCAGCAGTAGGGAATCTTCGGCAATGGACGAAAGTCTGACCGAGCAACGCCGCGTGAGTGAAGAAGGTTTTCGGATCGTAAAACTCTGTTGTTAGAGAAGAACAAGGACGTTAGTAACTGAACGTCCCCTGACGGTATCTAACCAGAAAGCCACGGCTAACTACGTGCCAGCAGCCGCGGTAATACGTAGGTGGCAAGCGTTGTCCGGATTTATTGGGCGTAAAGCGAGCGCAGGCGGTTTCTTAAGTCTGATGTGAAAGCCCCCGGCTCAACCGGGGAGG
+
GGGGGGGGGGGGGGGGEGGGGGGGGGGGGGGGGGGGGGGGFGGGGGGFGGGGGGGGGGGGGDGGGGCGGGGGGGGGGGGGGGGGGG>GGGGGGGGGGGGGFGGGGGGGGGGGGGGGGGBFGGGGGCEGGCFGGGGGGGGGDGGGGGGGGGGGGGGGGGGGGFGGG>FGDEGGFFFGGCFFGGFFGGDFG5=EGG>EEGGGGGGGGG5FGGGGCEGCECCGC5EGG9FFC4@=>G:EFCFC:7>>GD3CEDDGGGFFFF49</?F*2*6@*999?@F67CDEBDF*8F69:D06B
@M04650:207:000000000-C238N:1:1101:28948:14177 1:N:0:19
ACTCCTACGGGAGGCAGCAGTGGGGAATATTGCACAATGGGCGCAAGCCTGATGCAGCCATGCCGCGTGTATGAAGAAGGCCTTCGGGTTGTAAAGTACTTTCAGCGGGGAGGAAGGGAGTAAAGTTAATACCTTTGCTCATTGACGTTACCCGCAGAAGAAGCACCGGCTAACTCCGTGCCAGCAGCCGCGGTAATACGGAGGGTGCAAGCGTTACTCGGAATTACTGGGCGTAAAGCGCACGCAGGCGGCTTGTTAAGTCAGATGTGAATGCCCCGGGCTCAACCTGGGAAC
+
FFGGGGGGGGGGGGGGGGGGGGGGGGGGGGGGGDGGGGGGGGGDFGGGGGGGGDGCGGDF,FGGGGGGGCFFGGAFGGGGGFGFFGGGGGGGGG@EFGGGGGGC<?@F7F@:=BFBCC8F>,88B@F,<D9CFDCCB9FF<>@FGGG@<,8@DF7*>*@CFGGGCCEGGGDGCCF981<FGDGFFGFGCEECEEG59C+:8;CDCEEG:+<CCGG=**2C5D*C@EGFG4**)2)A5:@D59BE<DC9@GD))9C>?*/9A**:*02-96***00)(-/859G4*8>:?F@14-
@M04650:207:000000000-C238N:1:1101:24033:14207 1:N:0:19
ACTCCTACGGGAGGCAGCAGTAGGGAATCTTCGGCAATGGACGAAAGTCTGACCGAGCAACGCCGCGTGAGTGAAGAAGGTTTTCGGATCGTAAAACTCTGTTGTTAGAGAAGAACAAGGACGTTAGTAACTGAACGTCCCCTGACGGTATCTAACCAGAAAGCCACGGCTAACTACGTGCCAGCAGCCGCGGTAATACGTAGGTGGCAAGCGTTGTCCGGATTTATTGGGCGTAAAGCGAGCGCAGGCGGTTTCTTAAGTCTGATGTGAAAGCCCCCGGCTCAACCGGGGAGG
+
GGGGGGGGGGGGGGGGGGGGGGGGGGGGGGGGGGGGGGGGGGGGGGGGGGGGGGGGGGGGGGGGGGGFGGGGGGGGGGGGCGGGGGGGGGGGGGGGGGGGGGGGGGGGGGGGGGGGGGGGGGGGFGGGGGGGGGGGGGGGGGGGGGGGGGGGGGGGGGGGGGGGGGGGGGGGGGGGGGGGGGGGGGGGGGGGGGGGGGGGGGGGGGGGGGGGGGGGGFGGGGGGGGGGFFGGEGGGGGFGFGFFGGDGBGG<DCGFFFFBFFGGF>D<=@?B6?FFBFGFFFGFFFFBFFEBBF
@M04650:207:000000000-C238N:1:1101:21851:14233 1:N:0:19
ACTCCTACGGGAGGCAGCAGTAGGGAATTTTTCACAATGGGCGAAAGCCTGATGGAGCAATGCCGCGTGAATGATGAAGGTCTTATAGATTGTAAAATTCTTTTATTTGGGAAGAAAAGTTGGATTAGGAAATGAATCTAACCTGACGGTACCATTTGAATAAGTATCGGCTAACTATGTGCCAGCAGCCGCGGTAATACATAGGATGCAAGCGTTATCCGGATTTACTGGGCGTAAAACGAGCGCGGGTGGGTTAGTAAGTCTGGTGTTAAATGCAGTAGCTTAACTATTGT
+
GGGGGGGGGGGGGGGGGGGGGGGGGGGGGGGGGGGGGGGGGGGGGGGGGGGGGGGGGGGGGGGGGGGGGGGGGGGGGGGGGGGGGGGGGGGGGGGGGGGGGGGGGGGGGGGFGEEGGGGGGGGGGGGGGGGGFGGGGGGGGGGGGGGGGGGGGGGGGGFFGGGGGGGGGDGGGGGGGGGGGGGGGGGGGGGGEGGGGGGGGGGGGGGGGGGGGGGGGGG=EDGGGGGGGGGGFEGGGGFGFGEEGDDGEGGGDDGFFFF?FFGFFFG?FFFFFF?FBFF4@DGFFFFFAFF>F
@M04650:207:000000000-C238N:1:1101:25230:14272 1:N:0:19
ACTCCTACGGGAGGCAGCAGTGGGGAATATTGCACAATGGGCGCAAGCCTGATGCAGCCATGCCGCGTGTATGAAGAAGGCCTTCGGGTTGTAAAGTACTTTCAGCGGGGAGGAAGGGAGTAAAGTTAATACCTTTGCTCATTGACGTTACCCGCAGAAGAAGCACCGGCTAACTCCGTGCCAGCAGCCGCGGTAATACGGAGGGTGCAAGCGTTAATCGGAATTACTGGGCGTAAAGCGCACGCAGGCGGTTTGTTAAGTCAGATGTGAAATCCCCGGGCTCAACCTGGGAAC
+
GGGGGGGGGGGGGGGGGGGGGGGGGGGGGGGGGGGGGGGGGGGGGGGGGGGFGFGGGGGGCFGGGGG@FFGGFFGGGGGGGFFGGGGGGGGGFGGGGGGGGGGGGGGGGGFGGGGFGGFEFGFGGGGGGGGG?FFGF9<FFGGGGGGCCFDCFGGCF>FCFGGGGGGGGGFECGGFFEF@EGC6CCFGGGCE*BEEG9BFCCE*:ECE??CCGGGGFFGCEGEGFC?9CG8EDGDE<78DFC)7C35C@7CCDCC5?=@4C?7C6:CA@4@9@?604(9)7(94=?F71>>24,
@M04650:207:000000000-C238N:1:1101:9380:14294 1:N:0:19
ACTCCTACGGGAGGCAGCAGTGGGGAATATTGCACAATGGGCGCAAGCCTGATGCAGCCATGCCGCGTGTATGAAGAAGGCCTTCGGGTTGTAAAGTACTTTCAGCGGGGAGGAAGGGAGTAAAGTTAATACCTTTGCTCATTGACGTTACCCGCAGAAGAAGCACCGGCTAACTCCGTGCCAGCAGCCGCGGTAATACGGCGGGTGCAAGCGTTAATCGGAATTACTGGGCGTAAAGCGCACGCAGGCGGTTTGTTAAGTCAGAGGAGAAATCCCCGGGCTCAACCTGGGAAC
+
GGGGGGGGGGGEGGGGGGGGGGGGGGGGGGGGGGGGGGGGGGGGGG:FGGGGGGGGGGGGFGGGGGCEGFFFFGGGDGGGFFFGGGGGDEDGGGGGGGGGAFGFD97FEGG:FCFDEC,BFEFFEFG=DCFGG,@>E<<FFE<E9,C:+<@,>FG<FGFGEFFE@FFFGGGGGD@<FGGGGG,888E8ECCCEE7;+;?B**1:EEGGFFG*A:8ECFCC5<CGG+:+0*5>@C7:**9D335:)9CC555/97D75=6@:@CC46*(..)/16704,)05>**18)42F>14(
@M04650:207:000000000-C238N:1:1101:9188:14301 1:N:0:19
ACTCCTACGGGAGGCAGCAGTGGGGAATATTGCACAATGGGGGAAACCCTGATGCAGCCATGCCGCGTGAATGAAGAAGGCCTTCGGGTTGTAAAGTTCTTTCGGTGATGAGGAAAGCTTAGGTGTTAATAGCACTTGGGTATGACGTTAGTTACAGAAGAAGCACCGGCTAACTCCGTGCCAGCAGCCGCGGTAATACGGAGGGTGCGAGCGTTAATCGGAATGACTGGGCGTAAAGGGCACGCAGGCGGTGACTTAAGTGAGATGTGAAAGCCCTGGGCTTAACCTAGGAAT
+
GGGGGGGGGGGGGGGGGGGGGGGGGGGGGGGGGGGGGGGGGGGGGGGGGGGGGGGGGGGGGGGGGGGGGGGGGGGGGGGGGGGGGGGGGGGGGGGGGGGGGGGEGGGGGGFGGGFGGGGGGGGFGGGGGGGGGFFFGGGGGFG<AGFGGGEFGGGGGGGDGGGFFFGGEEEGGGGGGGGGGGGGGGGGGEGGGGGGGGDGGDGCEGGGGCCGGGGGGFGG*>;CFC??GGGGDE):77?DFGF5<CG3BDD7DC76*0=62*09BGDFBFFFFFFF70CF:7FF??FF04?7).
@M04650:207:000000000-C238N:1:1101:16658:14304 1:N:0:19
ACTCCTACGGGAGGCAGCAGTGGGGAATCTTGCGCAATGGGCGAAAGCCTGACGCAGCGACGCCGCGTGAGGGATGACGGCCTTCGGGTTGTAAACCTCTTTCAGCTCCGACGAAGCGAGAGTGACGGTAGGAGCAGAAGAAGCACCGGCCAACTACGTGCCAGCAGCCGCGGTAATACGTAGGGTGCAAGCGTTGTCCGGAATTATTGGGCGTAAAGAGCTCGTAGGCGGTCTGTCGCGTCGGCTGTGAAAACTCGGGGCTCAACCCCGAGCTTGCAGTCGATACGGGCCGGG
+
GGGGGGGGGGGGGGGGGGGGGGGGGGGGGGGGGGGGGGGGGGGGGGGGGGGGGGGGGGGGGGGGGGGGGGGGGGGGGGGGGGGGGGGGGGGGGGGGGGGGGGGGGGGGGGGGGGGGGGGGEGGGGGGGGGGGGGGGGGGGGGGGGGGGGGGGGGGGGGGGGGGGGGGGGGGGG>CEGFGG+@FGGGGGGFGGGGGGECEGGGGGGGGGE6CGGEGGGGGGGGFGGGGGGGGG;EGGFGFGFD@EGCDC?GGFGGFF>>@@55CC9DC:@E37B>F@6?GFFFC3;>F:>3),3(
@M04650:207:000000000-C238N:1:1101:23555:14306 1:N:0:19
ACTCCTACGGGAGGCAGCAGTAGGGAATTTTTCACAATGGGCGAAAGCCTGATGGAGCAATGCCGCGTGAGTGAAGAAGGTTTTCGGATCGTAAAACTCTGTTGTTAGAGAAGAACAAGGACGTTAGTAACTGAACGTCCCCTGACGGTATCTAACCAGAAAGCCACGGCTAACTACGTGCCAGCAGCCGCGGTAATACGTAGGTGGCAAGCGTTGTCCGGATCTATTGGGCGTAAAGCGAGCGCAGGCGGTTTCTTAAGTCTGATGTGAAAGCCCCCGGCTCAACCGGGGAGG
+
GGGGGGGGGGGGGGGGGGGGGGGGGGGGGGGGGGGGGGGGGGGGGGGGGGGGGGGGGGGGGGGGGGGGGGGGGGGGGGGGDGGGGGGGGGGGGGGGGGGGGGGGGGGGGGGGGGGGGGGGGGGCFFGGGGGGGGGGGGGCFGGGGGGGGFGGGGGGGGFGGGGGGGGGGGGGGGGGGGGGGGGGGGGGGGGGGGGGGGGGGGGGGEGFGFGGGGGGGCFGGG=*<CEGGGGGFGGGGGFGFGFFGDCGFGGGG7FFFFFFGFGGFGC<?F?F?44)39DDB6D@FFFFFFD6;F
@M04650:207:000000000-C238N:1:1101:5523:14318 1:N:0:19
ACTCCTACGGGAGGCAGCAGTAGGGAATCTTCGGCAATGGACGAAAGTCTGACCGAGCAACGCCGCGTGAGTGAAGAAGGTTTTCGGATCGTAAAACTCTGTTGTTAGAGAAGAACAAGGACGTTAGTAACTGAACGTCCCCTGACGGTATCTAACCAGAAAGCCACGGCTAACTACGTGCCAGCAGCCGCGGTAATACGTAGGTGGCAAGCGTTGTCCGGATTTATTGGGCGTAAAGCGAGCGCAGGCGGTCGTTCAAGTCGAGTGTGAAAGCCCCCGGCTCAACCGGGGAGG
+
GGGGGGGGGGGGGGGGGGEFGGGGGGGGGGGGGGG@EGGFGGDBGGGFGGGGGGGDGGGGGGGGGGGGGGGGGFGFGGGFFGGGGGGEDGGGGGG9FFGGGFGGGGGGGGGGGGGGGGGDF8=3CDFGF?<F<FGGGGGGGGF7FGCEGGGGG9FGFC@@FCCG7,:CFGGEGCFDEEGFGGGCE6BCGEGGCGE5EF?C9CCEEGGGGGFGG:EEGFGDGDGGGGGGDFGF5*955CFD3CEF3<7<:DCDCDC:@)8*<47*89C6*4=49?>5:>D>:>GF@?>09>5619
@M04650:207:000000000-C238N:1:1101:23305:14376 1:N:0:19
ACTCCTACGGGAGGCAGCAGTGGGGAATATTGCACAATGGGCGCAAGCCTGATGCAGCCATGCCGCGTGTATGAAGAAGGCCTTCGGGTTGTAAAGTACTTTCAGCGGGGAGGAAGGGAGTAAAGTTAATACCTTTGCTCATTGACGTTACCCGCAGAAGAAGCACCGGCTAACTCCGTGCCAGCAGCCGCGGTAATACGGAGGGTGCAAGCGTTAATCGGAATTACTGGGCGTAAAGCGCACGCAGGCGGTTTGTTAAGTCAGATGTGAAATCCCCGGGCTCAACCTGGGAAC
+
GGGGGGGGGGGGGGGGGGGGGGFGGGGGGGGGGGGGGGGGGGGGGGGGGGGGGGGGGGGGGGGGGGGGGGGGGGGGGGGGGGGGGGGGGGGGGGGGGGGGGGGGGGGGGGGGGGGGGGFGGGGGGGGGGGGGGGGGGGGGGGGGGGGGGGGGGGGDGFGGGGGGGGGGGGGGGGG9FGGG>FFGGGGGGGGGGGGGGGGGGGGGGGGGGGGGG5CCFGCGGGGGCFGGGGGC7EG/9CBD>GF>CD5CFGGDDDG>FFFFCF=F?GGFF7B?FFFFFFGBE;GFFFF0<FFBF,
@M04650:207:000000000-C238N:1:1101:8207:14385 1:N:0:19
ACTCCTACGGGAGGCAGCAGTAGGGAATCTTCGGCAATGGACGAAAGTCTGACCGAGCAACGCCGCGTGAGTGAAGAAGGTTTTCGGAGCGTAAAACTCTGTTGTTAGAGAAGAACAAGGACGTTAGTAACTGAACGTCTCCTGACGGTATCTAACAAGAAAGCCACGGCTAACTACGTGCCAGCAGCCGCGGTAAGACGTAGGGTGCAAGCGTTGTCCGGAATGATTGGGCGTAAAGAGCTCGTAGGCTGTATGTCGCGTCTGATGTGAAAAGCCGGGGCTCAACCCCGAGCT
+
EGGGGFFFGGGEGGGGGGGGFAFFGGGG@EGCF,:FEGGGGGGC+CC<C<AF,CFGGE@FDGGGGGG7FEFGDGCFC<FGE95B,@F++6+8BFGGF,,,CCEFGGFF9F9EF=FFDD8AFFE+:BCFG<EF=9,F8D+,,@,@F<FE><+,,@F3,>DFGGC7D::**1C77D;,2B>:C7?CFGG>CE=E53*3+5<*3*;77:CG69C**28:*0;/C<**+0+<97C*8:)1/:@5;C4))/1***92**217@5):0*/*0*.=?**9)))--55)(1*/.)-4>37>0
@M04650:207:000000000-C238N:1:1101:27580:14390 1:N:0:19
ACTCCTACGGGAGGCAGCAGTAGGGAATCTTCGGCAATGGACGAAAGTCTGACCGAGCAACGCCGCGTGAGTGAAGAAGGTTTTCGGATCGTAAAACTCTGTTGTTAGAGAAGAACAAGGACGTTAGTAACTGAACGTCCCCTGACGGTATCTAACCAGAAAGCCACGGCTAACTACGTGCCAGCAGCCGCGGTAATACGTAGGTGGCAAGCGTTGTCCGGATTTATTGGGCGTAAAGCGAGCGCAGGCGGTTCTTTAAGTCTGATGTGAAAGCCCCCGGCTCAACCGGGGAGG
+
GGGGGGGFGGGEGGGGGGGGGGGFC8FGGGGGGCGGGGGGGGGECGGGGGFGGGGDGGGGGGGGGGGGGGGGGGGFFGCGGCGGGGGGGGEFCEFGGGGGGGGGFGFFEGGGGFEFGG@8DGGF@FGGGGGGGGGGGGGEGGGGGGGGGGGFFGFGGGFFFFGGGGGGGGGGGGGFGGGCFGGGGGGGGGGGEEEGGGGGGGFGGGFGGFFGGEEGGGGGGG:CGDGGCGGGFGDG3DFGEDFEGDDGFGGDDDCFFFF4:70?6**:47*9@?FF09GFF>GFFFF>>3@11;
@M04650:207:000000000-C238N:1:1101:18548:14507 1:N:0:19
ACTCCTACGGGAGGCAGCAGTAGGGAATCTTCGGCAATGGACGAAAGTCTGACCGAGCAACGCCGCGTGAGTGAAGAAGGTTTTCGGATCGTAAAACTCTGTTGTTAGAGAAGAACAAGGACGTTAGTAACTGAACGTCCCCTGACGGTATCTAACCAGAAAGCCACGGCTAACTACGTGCCAGCAGCCGCGGTAATACGTAGGTGGCAAGCGTTGTCCGGATTTATTGGGCGTAAAGCGAGCGCAGGCGGTTTCTTAAGTCTGATGTGAAAGCCCCCGGCTCAACCGGGGAGG
+
GGGGGGGGGGGGGGGGGGGGGGGGGGGGGGGGGGGGGGGGGGGEFGGGGFGGGGGGGGGFGGGGGGGGGGGGGGGGGGGGGGGGGGGGGGGGGGGGGGGGGGGGGGGGFFGGDGGGGGGGGGGFFFGGGGGGGGGGGGF@FGGGGGGGGGGGGGGGGGGGGGGGGGGGGGGGGGGGGGGGGGGGGGGGGGGGGGGGGFGFGGF>FFGGGGGGGGGGG7CDGG5=EFGGGGGGBGDGGGFC@GE@GDGG3)>D<CCBB=BF<6:7@GD419=??F4>B67DF>D6FFF6>E3(,9
@M04650:207:000000000-C238N:1:1101:15821:14537 1:N:0:19
ACTCCTACGGGAGGCAGCAGTGGGGAATCTTGCGCAATGGGCGAAAGCCTGACGCAGCGACGCCGCGTGAGGGATGACGGCCTTCGGGTTGTAAACCTCTTTCAGCTCCGACGAAGCGAGAGTGACGGTAGGAGCAGAAGAAGCACCGGCCAACTACGTGCCAGCAGCCGCGGTAATACGAAGGGGGCTAGCGTTGTTCGGAATTACTGGGCGTAAAGCGCACGTAGGCGGATTGTTAAGTGAGGGGTGAAATCCCAGGGCTCAACCCTGGAACTGCCTTTCATACTGGCAATC
+
GGGGGGGGGGGGGGEGGGGGCFGGGGGGGGGGGGGGGGGGGGGGGGGGGGGGGGGGGGGGGGGGGGGGGGGGGGGGGGGGGGGGGGGGGGGGGGGGGGGGGGGGGGGGDEGGGGGGGGFGGGEGGGGGFEGGGGGGGGGGGGGGGGGGGGGGGGGGGGGGGGGGGGGGGGGGG:CEGGGGGFGGGGDC88CFGGGEEF78ECEGGGGFC?55CGEGGGGGGDCEGGGGGDG:):<+:C*C=?*=GGG*;77:*:CF?FF:5)*9=77?>FFFFFFFFFGF?BC676@<3>>?7)
@M04650:207:000000000-C238N:1:1101:17082:14549 1:N:0:19
ACTCCTACGGGAGGCAGCAGTAGGGAATCTTCGGCAATGGACGAAAGTCTGACCGAGCAACGCCGCGTGAGTGAAGAAGGTTTTCGGATCGTAAAACTCTGTTGTTAGGGAAGAAAAGTAATAAGAGTAACTGTTTATTATGTGACGGTACCTAACCAGAAAGCCACGGCTAACTACGTGCCAGCAGCCGCGGTAATACGTAGGTGGCAAGCGTTGTCCGGATTTATTGGGCGTAAAGCGAGCGCAGGCGGTTTCTTAAGTCTGATGTGAAAGCCCCCGGCCCAACCGGGGAGG
+
GGGGGGGGGGGGGGGGGGGGGGGGGGGGGGGGGGGGGGGGGGGGGGGGGGGGGGGGGGGGGGGGGGGEGGGGGGGGGGGGFGGGGGGGGGGGGGGGGGGGGGGGGGGGGGGFGGGGGGGGGFGGGGGGGGGGGEGGGGGGFFGFGGGGGGGGGGGGGGGGGGGFFGGEGGGGGGGGGGGFGGGGGGGFGGGDGEGEGGGGGEGGGGGGGGGGGGEEEFGGGCCE6EFGGGGGFEGGGGFGDG3:CDGDFGGGGDF7=9@F<=*:67747==BF5:F06<DD(9<>B53>EF>>F
@M04650:207:000000000-C238N:1:1101:16307:14606 1:N:0:19
ACTCCTACGGGAGGCAGCAGTAGGGAATCTTCGGCAATGGACGAAAGTCTGACCGAGCAACGCCGCGTGAGTGAAGAAGGTTTTCGGATCGTAAAACTCTGTTGTTAGAGAAGAACAAGTAGGAGAGTAACTGCTCTTACCTTGACGGTATCTAACCAGAAAGCCACGGCTAACTACGTGCCAGCAGCCGCGGTAATACGTAGGTGGCAAGCGTTGTCCGGATTTATTGGGCGTAAAGCGAGCGCAGGCGGTTTCTTAAGTCTGATGTGAAAGCCCCCGGCTCAACCGGGGAGG
+
GGGGGGGGGGGGGGGGGGGGGGGGGGGGGGGGGGGGGGGGGGGGGGGGGGGGGGGGGGGGGGGGGGGGGGGGGGGGGGGGGGGGGGGGGGGGGGGGGGGGGGGGGGGGGGGGGGGGGGGFGGGGGGGGGGGGGGGGGGGGGGGGFGDGGGGGGGGGGGGGGGGGGGGGGGGGGGGGGGGGGGGGGGGGGGGGGGGGGGGGFGGGGGGGGGGGGGGGGGGGEGEGGGGGGGGGFGGGGGFDEGFFGGGGFGGGGGGFFFFFGFGG?GGFFFFFFFF@:9GEFFGFFFFFFEF>>F
@M04650:207:000000000-C238N:1:1101:21176:14633 1:N:0:19
ACTCCTACGGGAGGCAGCAGTAGGGAATCTTCCGCAATGGACGAAAGTCTGACGGAGCAACGCCGCGTGAGTGAAGAAGGTTTTCGGATCGTAAAACTCTGTTGTTAAAGAAGAACAAGGATGAGAGTAACTGCTCATCCCCTGACGGTATTTAACCAGAAAGCCACGGCTAACTACGTGCCAGCAGCCGCGGTAATACGTAGGTGGCAAGCGTTGTCCGGATTTATTGGGCGTAAAGCGAGCGCAGGCGGTTCTTTAAGTCTGATGTGAAAGCCCCCGGCTCAACCGGGGAGG
+
GGGGGGGGGGGFGGGGGGGGGGGGGGGGGGGGGGGGGGGGGGGGGGGGGGGGGGGGGGGGGGGGGGGGGGGGGGGGGGGGFGGGGGGGGGGGGGGGGGGGGGGGGGGGGGGGGGGGGGGGGGGGGGGGGGGGGGGGGGGGGGGGGGGGGGGGGGGGGGGGGGGGGGGGGGGGGGGGGGGGGGGGGGGGGGDGGGGGGGGGGGGGGGGGGGGGGEECEGGGGGEEGCGGGGGGEGDGGGFG><BEGGGGFGGDGGGFFFFFFFGGFCD5FFFFF:5319GFD0>?@?49;:B9;F
@M04650:207:000000000-C238N:1:1101:26092:14652 1:N:0:19
ACTCCTACGGGAGGCAGCAGTGGGGAATCTTGCGCAATGGGCGAAAGCCTGACGCAGCGACGCCGCGTGAGGGATGACGGCCTTCGGGTTGTAAACCTCTTTCAGCTCCGACGAAGCGAGAGTGACGGTAGGAGCAGAAGAAGCACCGGCCAACTACGTGCCAGCAGCCGCGGTAATACGTAGGGTGCAAGCGTTGTCCGGAATTATTGGGCGTAAAGAGCTCGTAGGCGGTCTGTCGCGTCGGCTGTGAAAACTCGGGGCTCAACCCCGAGCTTGCAGTCGATACGGGCAGGC
+
GGGGGGGGGGGGGGGGGGGGGGGGGGGGGGGGGGGGGGGGGGGGGGGGGGGGGGGGGGGGGGGGGGGGGGGGGGGGGGGGGGGGGGGGEGEGGGGGGGGGGGGGGGGGGGGGGGGGGGGGGGGGGGGGGGGGGGGGGGGFGGGGGGGGGEGGGGGGGGGGGGGGGGGGGGDGEGGEG+9CCGGEGGGGGGGGGGGGGGGGGGGGGGGG+<CGGGGGFGGGGGDEECGGGGGGEGGFCCF37DEFGGGGFGGCCGD=D>FBDFGGFGGFD3@EFFFFF<FBF?CBFDFFFF>?B,
@M04650:207:000000000-C238N:1:1101:3504:14674 1:N:0:19
ACTCCTACGGGAGGCAGCAGTAGGGAATATTCGGCAATGGAGGAAAGTCTGACCGAGCAACGCCGCGTGAGTGAAGAAGGATTTCGGAACGTAAAACTCTGTTGTTAGAGAAGAAAAAGGACGTTAGTAACTGAACGGCCCCTGACGGTAACGAACCAGAAAGCCACGGCAAACTAAGGGCGAGAAGCCGCGGTAGAACGAAGGGGGCAAGAGGGGGCGGGAATTGGTGGGCGTAAAGCGAGAGCAGGCGGGTGCCTAAGCATGAGGTGAAGGCTCGAGGCTGAGCCGGTGGGG
+
GGFFGGGGGGGGEGEGGGGGGCFGGGGD,EEEA6@FEEGG,,B@FF<<F@FF9C:FCEGGGGGGGGGFE7FGFFGGGGGF,CF=FF@::+BFGGG9F,=EFD,,4,C<A5EFGGE8FE:4<?@C<=:F,BA,,:,,,+8@CF+DFBC7+++8+6*3BFDCC83>7:4FFC*4@B,;,?7F**11*/5+4*3=:*1*+3+:*2:8*:8*/:/:C=5**7)/*/**3++2*12:5*/*/*/9>C)8*9*5>D35C3*)1*))0*****2..8**9;)0((1)08*0)))-0)8-39
@M04650:207:000000000-C238N:1:1101:2513:14686 1:N:0:19
ACTCCTACGGGAGGCAGCAGTAGGGAATCTTCGGCAATGGACGAAAGTCTGACCGAGCAACGCCGCGTGAGTGAAGAAGGTTTTCGGATCGTAAAACTCTGTTGTTAGAGAAGAACAAGGACGTTAGTAACTGAACGTCCCCTGACGGTATCTAACCAGAAAGCCACGGCTAACTACGTGCCAGCAGCCGCGGTAATACGTAGGTGGCAAGCGTTGTCCGGATTTATTGGGCGTAAAGCGAGCGCAGGCGGTTTCTTAAGTCTGATGTGAAAGCCCCCGGCTCAACCGGGGAGG
+
EF?FGGGGGGGGGGFGGFGGGGGGGGGFCFGGGGGEGFFGGGGEGGGGGGGGGGGCFGGGFECCFFGFFGGFGGGGGGGGGGGGGGGGGGGGGFGGGGGGGGGGEDGGGGGGGGGGGGFFE<>3BBE<FFDFGGGFGFF=FCFEGGEG@FCFGGGGCFGGGGFFGGGGGGGEGFFFFGFFFGGGGGGGFGGGECEG9C9CFF88<CFFCFFF=:CEGG7>EC**+3<CFGGGEEGGGGFGDD>DDGGGBGD)7*08=B=BC**2@CF<FFFFFF5)49DD:9<?F459>D>>>B
@M04650:207:000000000-C238N:1:1101:7247:14687 1:N:0:19
ACTCCTACGGGAGGCAGCAGTGGGGAATATTGCACAATGGGCGCAAGCCTGATGCAGCCATGCCGCGTGTATGAAGAAGGCCTTCGGGTTGTAAAGTACTTTCAGCGGGGAGGAAGGGAGTAAAGTTAATACCTTTGCTCATTGACGTTACCCGCAGAAGAAGCACCGGCTAACTCCGTGCCAGCAGCCGCGGTAATACGGAGGGTGCAAGCGTTAATCGGAATTACTGGGCGTAAAGCGCACGCAGGCGGTTTGTTAAGTCAGATGTGAAATCCCCGGGCTCAACCTGGGAAC
+
GGGGGGGGGGGGGGGGGGGGGGGGGGGGGGGGGGGGGGGGGGGGGGGGGGGGGGGGGGGGGGGGGGGGGGGGGGGGGGGGGGGGGGGGGGGGGGGGGGGGGGGGGGGGGGFGGGGGGGGGGGFFGGGGGGGGGGGGGGGGGGGGGGGGGGGGGGGGGGGGGGGGGGGGGGGGGGGGGGGGGGGGGGGGGGGGGGGGGGGGEGGGGDGGGGGGGEECGCFGGGEFGCCGGGGGFGGDGGFGB3>DGGGG@CGDDCGFFFFFCFGGFDGFFFFF?FF@6>G:>(9?FFF?FFFF?,
@M04650:207:000000000-C238N:1:1101:10020:14705 1:N:0:19
ACTCCTACGGGAGGCAGCAGTAGGGAATTTTTCACAATGGGCGAAAGCCTGATGGAGCAATGCCGCGTGAATGATGAAGGTCTTATAGATTGTAAAATTCTTTTATTTGGGAAGAAAAGTTGGATTAGGAAATGAATCTAACCTGACGGTACCATTTGAATAAGTATCGGCTAACTATGTGCCAGCAGCCGCGGTAATACATAGGATGCAAGCGTTATCCGGATTTACTGGGCGTAAAACGAGCGCGGGTGGGTTAGTAAGTCTGGTGTTAAATGCAGTAGCTTAACTATTGTT
+
GGGGGGGGGGGGGGGGGGGGGGGGGGGGGGGGGGGGGGGGGGGGGGGGGGGGGGFGGGGGGGGGGGGGGGGGGGGFGGGGGGGGGGGGGGGGGGGGGGGGGGGGGGGGGFGGGGGDFDGGFGGGGGGGGGFGGGGGGGGGGGGGGFGGGGGGGGGGGGGFGGGGGGFGDGGGGGGGGGGFGGGGGGGGDFGG8EGGGGGGGGGGFFFGGGGGGGGGDGGGGGGGGGGGGGGGFGDGDGFFBDF>DGDGDDGGGDD3>FF6?FFDF*C?FBB?9BFF9AG=FFGFFFF25@FFF)
@M04650:207:000000000-C238N:1:1101:26994:14717 1:N:0:19
ACTCCTACGGGAGGCAGCAGTAGGGAATCTTCGGCAATGGACGAAAGTCTGACCGAGCAACGCCGCGTGAGTGAAGAAGGTTTTCGGATCGTAAAACTCTGTTGTTAGAGAAGAACAAGGACGTTAGTAACTGAACGTCCCCTGACGGTATCTAACCAGAAAGCCACGGCTAACTACGTGCCAGCAGCCGCGGTAATACGTAGGTGGCAAGCGTTGTCCGGATTTATTGGGCGTAAAGCGAGCGCAGGCGGTTTCTTAAGTCTGATGTGAAAGCCCCCGGCTCAACCGGGGAGG
+
GGGCDFGD@FC;CGGGEEGFGGGGGGGGGGGGGGGGGGGGGGGDGDGFFGGGFFGDGGGGGG:7C7CFFGGGGGGGGGGGGGGFGGGG@FEFGGFEGGCGFGGGCFFGGGGGGGDFGGD@EFE>DFGGGDDFGGGCC+@:C=FGGGGGGGGGGGC9FCFDGFGDFGFGGE>EGCFFDCCFGFGGFFFG85*=EGGEEGFFCGGE>?>FCG5CEEC8::FGGD8ECCFGGGFG>CGEF:6DEC>BCDGD:359C509==F4+*07@*C9FFFFF?5F6>DFFFDFF?516BEB9F
@M04650:207:000000000-C238N:1:1101:22895:14735 1:N:0:19
ACTCCTACGGGAGGCAGCAGTGGGGAATATTGCACAATGGGCGCAAGCCTGATGCAGCCATGCCGCGTGTATGAAGAAGGCCTTCGGGTTGTAAAGTACTTTCAGCGGGGAGGAAGGGAGTAAAGTTAATACCTTTGCTCATTGACGTTACCCGCAGAAGAAGCACCGGCTAACTCCGTGCCAGCAGCCGCGGTAATACGGAGGGTGCAAGCGTTAATCGGAATTACTGGGCGTAAAGCGAGCGCAGGCGGTTTCTTAAGTCTGATGTGAAAGCCCCCGGCTCAACCGGGGAGG
+
GGGGGGGGGGGGGGGGGGGGGGGGGGGGGGGGGGGGGGEGGGGGGGGGGGGGGGGGGGGGGGGGGGGGGGGGGGFGGGGGGG8FEFGGGGGGGGGGFGGGGGGGGGGGGGGGGGFGGGDFFGDDGGADFFGFGGGGFF,>EAFGGBEG@ECGFGGGEGGCEGGGGGDGGGGDGGGGGGGGGGEFGGFF85?:E8EGGGF>B88EGGGG8FGCGGGEFGGGGDGCGGGGCFF*7CDEDGFGDD3:DGGGDDGGDGGFF=?@C4*7?GFDF?FFF?)<:>DFFBDFFFFF>::((4
@M04650:207:000000000-C238N:1:1101:21619:14739 1:N:0:19
ACTCCTACGGGAGGCAGCAGTAGGGAATCTTCGGCAATGGACGAAAGTCTGACCGAGCAACGCCGCGTGAGTGAAGAAGGTTTTCGGATCGTAAAACTCTGTTGTTAGAGAAGAACAAGGACGTTAGTAACTGAACGTCCCCTGACGGTATCTAACCAGAAAGCCACGGCTAACTACGTGCCAGCAGCCGCGGTAATACGTAGGTGGCAAGCGTTGTCCGGATTTATTGGGCGTAAAGCGAGCGCAGGCGGTTTCTTAAGTCTGATGTGAAAGCCCCCGGCTCAACCGGGGAGG
+
GGGGGGGGGGGFGGGGGGGGGGGGGGGGGGGGGGGGGGGGGGGGGGGGGGGGGGGGGGGGGGGGGGGGGGGGGGGGGGGGCGFFGGGGGGGGGGGGGGGGGGGGGGGGGGGGGGGGGGFFCFGFGGGGGGGGGGGGGGGDCGGGGGGGGGGGGGGGGGGGGGGGGGGGGGGGGGGGGGGGGGGGGGFGFEGGGGGGGGFGFGGGGGGGGFGGGG5CGG=DDGG5@FCGGFGGEGGGDFFGFGFEGGGDEGGG39C@FF4=EFGGFGGFF?BFFFF5?2CEFFDFFF:9>DEF9B
@M04650:207:000000000-C238N:1:1101:28988:14795 1:N:0:19
ACTCCTACGGGAGGCAGCAGTGGGGAATATTGCACAATGGGCGCAAGCCTGATGCAGCCATGCCGCGTGTATGAAGAAGGCCTTCGGGTTGTAAAGTACTTTCAGCGGGGAGGAAGGGAGTAAAGTTAATACCTTTGCTCATTGACGTTACCCGCAGAAGAAGCACCGGCTAACTCCGTGCCAGCAGCCGCGGTAATACGGAGGGTGCAAGCGTTAATCGGAATTACTGGGCGTAAAGCGCACGCAGGCGGTTTGTTAAGTCAGATGTGAAATCCCCGGGCTCAACCTGGGAAC
+
GGGGGGGGGGGGGGGGGGGGGGGGGGGGGGGGGGGGGGGGGGGGGGGGGGGGGGGGGGGGGGGGGGGGDGGGGGGGGGGGGGGGGGGGGGGGGGGGGGGGGGGGGGGGGGGGGGGGGGGGGGGGGGGGGFGGGGGGGGGGGGGGGGGFGGGGGGGGGCFGGGGGGGGGGGGGGGGGGGGDGGGGGGFGGGGGGGGGGGGFDGGGGGGGGGGGGGGGFGGGGGGGFGGGGGGF<EDE3CFGFG:BDGGGFGG7DGGFFFFFGFCGF77:FFFFFFFF?;:>EFFFFF:?FFF?7-
@M04650:207:000000000-C238N:1:1101:4792:14815 1:N:0:19
ACTCCTACGGGAGGCAGCAGTGGGGAATATTGCACAATGGGGGAAACCCTGATGCAGCCATGCCGCGTGAATGAAGAAGGCCTTCGGGTTGTAAAGTTCTTTCGGTGATGAGGAAAGCTTAGGTGTTAATAGCACTTGGGTATGACGTTAGTTACAGAAGAAGCACCGGCTAACTCCGTGCCAGCAGCCGCGGTAATACGGAGGGTGCGAGCGTTAATCGGAATGACTGGGCGTAAAGGGCACGCAGGCGGTGACTTAAGTGAGATGTGAAAGCCCTGGGCTTAACCTAGGAAT
+
GGGGGGGGGGGGGGGGGGGGGGGGGGGGGGGGGGGGGGGGGGGGGGFGGGGGGGGGGGGGGGGGGGGGGGGGGGGGGGGGGGGGGGGGCGGGGFFFGGGGGGGGGFEGGGGGGG8FGGGGGGGGGGGGGGGGGGFFFGGGGGGGGGGFGGGGGFGGGGGGFGGGGGFGGGGGGGFGGGFGGFGGGGGGFEGGGGDGGCCFG*::CGGGGGGGG=CGGCFGGGGGGFEGFGGGFG:CCGFGDG55<CDGEDDCD37*9@FFFFGG?FG<4?B*@?F>:6FFFFDFF?FF?FF)6)
@M04650:207:000000000-C238N:1:1101:9638:14817 1:N:0:19
ACTCCTACGGGAGGCAGCAGTAGGGAATCTTCGGCAATGGACGAAAGTCTGACCGAGCAACGCCGCGTGAGTGAAGAAGGTTTTCGGATCGTAAAACTCTGTTGTTAGAGAAGAACAAGGACGTTAGTAACTGAACGTCCCCTGACGGTATCTAACCAGAAAGCCACGGCTAACTACGTGCCAGCAGCCGCGGTAATACGTAGGTGGCAAGCGTTGTCCGGATTTATTGGGCGTAAAGCGAGCGCAGGCGGTTTCTTAAGTCTGATGTGAAAGCCCCCGGCTCAACCGGGGAGG
+
GGGGGGGGGGGGGGGGGGGGGGGGGGGGGGGGGGGGGGGGGGGGGGGGGGGGGGGGGGGGGGGGGGGGGGGGGGGFGGGGAFGGGGGGGGGGGGGGGGGGGGGGGGGGGGGGGGGGGGGGGGGGGGGGGGGGGGGGGGGGGGGGGGGGGGGGGGGGGGGGGGGGGGGGGGGGGGGGGGGGGGGGGGGGGGGGGGGGGGGGGGGGGGGGGGGGGGGGGGGGGDECFGGGGGGGFEGGGGFGFGFFDGGGFGGGGGGFFFFFGFGGF=FA?BBBFFF@BFGFFFGFFFFFFDB;>F
@M04650:207:000000000-C238N:1:1101:15970:14827 1:N:0:19
ACTCCTACGGGAGGCAGCAGTAGGGAATCTTCGGCAATGGACGAAAGTCTGACCGAGCAACGCCGCGTGAGTGAAGAAGGTTTTCGGATCGTAAAACTCTGTTGTTAGAGAAGAACAAGGACGTTAGTAACTGAACGTCCCCTGACGGTATCTAACCAGAAAGCCACGGCTAACTACGTGCCAGCAGCCGCGGTAATACGTAGGTGGCAAGCGTTGTCCGGATTTATTGGGCGTAAAGCGAGCGCAGGCGGTTTCTTAAGTCTGATGTGAAAGCCCCCGGCTCAACCGGGGAGG
+
GGGGGGGGGGGGGGGGGGGGFGGGGGGGGGGGGGGGGGGGGGGGGGGGCGGGGGGGGGGGGGGGGGGFFGGGGGGGGGGGGGGGGGGGGGGGGGGGGGGGGGGGGGGGGGGGGGGGGGGGGGGFGGGGGGGGGGGGGGGGGGGGGGGGGGGGGGGGGGGGGGGGGGGGGGGGGGGGGGGGGGGGGGGGGGGGGGGGGGFGGD@ECGGGGGGGGGGGGGGGGGEGGGGGGGGGFGDGGGBDFGEFDGGDFGGGGCCFFFFFGFFGFGGDFFFFFFFF:BGFF>GFF5FFFEF>>F
@M04650:207:000000000-C238N:1:1101:16025:14873 1:N:0:19
ACTCCTACGGGAGGCAGCAGTAGGGAATCTTCGGCAATGGACGAAAGTCTGACCGAGCAACGCCGCGTGAGTGAAGAAGGTTTTCGGATCGTAAAACTCTGTTGTTAGAGAAGAACAAGGACGTTAGTAACTGAACGTCCCCTGACGGTATCTAACCAGAAAGCCACGGCTAACTACGTGCCAGCAGCCGCGGTAATACGTAGGGTCCAAGCGTTAATCGGAATTACTGGGCGTATAGCGCACGCAGGCGGTTTGTTAAGTCAGATGTGAAATACCCGGGCTCAACCTGGGAAC
+
EGGGGGGGGGGGGGGGGGGGGGGGGGGGGGGGGD@FEGGFFFGEEEEGGFGGGGGGFCFGGEFGGGG>FDGEFGGGGGEGFFEFDFGGCECGGGGGFGFGGGGGEDFGAFGGGGGGGF<FGGGGFGFFGGGGCGGGFGGCCD@FG7FCCCFGF<@CGGGGGGEG@FGEGECEGGGGEGAB@@CGGGEC7:CECEGGGGFGGFGGGGCCCECFECCEGGGC85EFFCFG:CFD5:D*977C>DD@)9933D5)9*9<5@FFFFC>/2:-*7@=**9)(47>3(9?FFFFFF:8?(
@M04650:207:000000000-C238N:1:1101:13860:14878 1:N:0:19
ACTCCTACGGGAGGCAGCAGTGGGGAATATTGCACAATGGGGGAAACCCTGATGCAGCCATGCCGCGTGAATGAAGAAGGCCTTCGGGTTGTAAAGTTCTTTCGGTGATGAGGAAAGCTTAGGTGTTAATAGCACTTGGGTATGACGTTAGTTACAGAAGAAGCACCGGCTAACTCCGTGCCAGCAGCCGCGGTAATACGGAGGGTGCGAGCGTTAATCGGAATGACTGGGCGTAAAGCGCACGCAGGCGGTTTGTTAAGTCAGATGTGAAATCCCCGGGCTCAACCTGGGAAC
+
GGGGGGGGGGGGGGGGGGGGGGGGGGGGGGGGGGGGGGGGGGGGGGGGGGGGGGGGGGGGGGGGGGGGGGGGGGGGGGGGGGG,CFGGGGGGGGGGGGGFGGGGGFGE<FDCFFGGGGGGGGGGGGGGGGFFGGGGGGGGFGGGDFEFGGGGGGGFDGCFFFCGGGGGCEGGGGGGEGG7EFGGGGGGGGGG*:*=FFGGGCEGGGCGG5EEGGG*:CGG*7*:FCGFGCCG>E<=CDF7BC5<DG35>DDDGGC@:BB*<FDC*CF<@B*199F41(73.09??7>B<F31:(
@M04650:207:000000000-C238N:1:1101:7491:14894 1:N:0:19
ACTCCTACGGGAGGCAGCAGTGGGGAATATTGCACAATGGGCGCAAGCCTGATGCAGCCATGCCGCGTGTATGAAGAAGGCCTTCGGGTTGTAAAGTACTTTCAGCGGGGAGGAAGGGAGTAAAGTTAATACCTTTGCTCATTGACGTTACCCGCAGAAGAAGCACCGGCTAACTCCGTGCCAGCAGCCGCGGTAATACGGAGGGTGCAAGCGTTAATCGGAATTACTGGGCGTAAAGCGCACGCAGGCGGTTTGTTAAGGCAGATGTGAAATCCCCGGGCCCAACCTGTGAAC
+
GGGGGGGGGGGGGGGGGGGGGGCGGGGGGGGGGGGGGGGGGGGCGGFGGGGGEGGGGGGGGGGGGGGGGFFGGGEGGGGGGGGGGGGGGGGGEGGG,AEFGGGGFDGGGGGCFEGGCGD@FFFB,FDCGFG<<FGDFDFFGGC,EEFC<@<FFGGGCFFFGGD:,D:@EC<CFCCGGG<FGGGF89CFG>EECBCE?9CFC1:EE8>5C<978:CEGF7FGGCECGC?9CFGDEDGGG4DEG5@C97D5<D717>F;7=7+)9/8775*9?==*<FFFGFF0))<5B:<*964)
@M04650:207:000000000-C238N:1:1101:24555:14906 1:N:0:19
ACTCCTACGGGAGGCAGCAGTAGGGAATCTTCGGCAATGGACGAAAGTCTGACCGAGCAACGCCGCGTGAGTGAAGAAGGTTTTCGGATCGTAAAACTCTGTTGTTAGAGAAGAACAAGGACGTTAGTAACTGAACGTCCCCTGACGGTATCTAACCAGAAAGCCACGGCTAACTACGTGCCAGCAGCCGCGGTAATACGTAGGTGGCAAGCGTTGTCCGGATTTATTGGGCGTAAAGCGAGCGCAGGCGGTTTCTTAAGTCTGATGTGAAAGCCCCCGGCTCAACCGGGGAGG
+
GGGGGGGGGGGGGGGGGGGGGGGGGGGGGGGGGGGGGGGGGGGGGGGGGGGGGGGGGGGGGGGGGGGFGGGGFGGGGGGGFGGGGGGGGGGGGGGGGGGGGGGGGGGGGGGGGGGGGGGGGGGFFGGGGGGGGGGGGGGGGGGGGGGGGGGGGGGGGGGGFGGGGGGGGGGGGGGGGDGGGGGGGGGGGEGGGGGGGGGGGGGGGGGGGGGGGGCEE=FGGDCEGGGGGGFGFGGGGGFGEGED5DCDFGGGGGCFF=FFE?FFBDC4*9FF?F4<BBGFF1D??@FFFFF6>F
@M04650:207:000000000-C238N:1:1101:25169:14917 1:N:0:19
ACTCCTACGGGAGGCAGCAGTAGGGAATTTTTCACAATGGGCGAAAGCCTGATGGAGCAATGCCGCGTGAATGATGAAGGTCTTATAGATTGTAAAATTCTTTTATTTGGGAAGAAAAGTTGGATTAGGAAATGAATCTAACCTGACGGTACCATTTGAATAAGTATCGGCTAACTATGTGCCAGCAGCCGCGGTAATACATAGGATGCAAGCGTTATCCGGATTTACTGGGCGTAAAACGAGCGCGGGTGGGTTAGTAAGTCTGGTGTTAAATGCAGTAGCTTAACTATTGT
+
GGGGGGGGGGGGGGGGGGGGGGGGGGGGGGGGGGGGGGGGGGGGGGGGGGGGGGGGGGGGGGGGGGGGGDGGGGGFGGGG=EFGGGGGGGGGGGGGGGGGGGGGGCGFCGG8ECGGGEEFGGGCEGGGCGGGGGGGGFGGGGGGDGGGGGGGGGGGDGFGGFGGGGGGGEGGGGGGGGGGGGGGGGFEGGGGGG@GG@GGCFF@FGGGGGFGGGE=EGGGGG==EGGGGFEFFGDGD3C=>G>ECCDD)993DDC@FFF6:BCFFFGFFEFFFFBF<9FFF9F?6@=AA=64<
@M04650:207:000000000-C238N:1:1101:26081:14927 1:N:0:19
ACTCCTACGGGAGGCAGCAGTGGGGAATATTGCACAATGGGCGCAAGCCTGATGCAGCCATGCCGCGTGTATGAAGAAGGCCTTCGGGTTGTAAAGTACTTTCAGCGGGGAGGAAGGGAGTAAAGTTAATACCTTTGCTCATTGACGTTACCCGCAGAAGAAGCACCGGCTAACTCCGTGCCAGCAGCCGCGGTAATACGGAGGGTGCAAGCGTTAATCGGAATTACTGGGCGTAAAGCGCACGCAGGCGGTTTGTTAAGTCAGATGTGAAATCCCCGGGCTCAACCTGGGAAC
+
GGGGGGGGGGGGGGGGGGGGGGGGGGGGGGGGGGGGGGGGGGGGGGGGGGGGGGGGGGGGFGGGGGGGGGGGGGGGGGGGGGGGGGGGGGGGGGGGGFGGGGGGGGGGGGFGGGGFEGFGGGFGGGGGFGGGGGGGGGGFGGFEGGGGGGGGGGGGFGFGGGG7BGCGGGGGGGG9FGGFEGGGGGGGGGGGGGGDFFGFEGGGGGGGGGGGGGGGGGGGGGGGGGGGGGDGEGGCCFFGB<>>C3DC@GG9C7>@FF=6<@GGF7DFFFF7BBFF(37BEF<=FFFFF>F<84
@M04650:207:000000000-C238N:1:1101:21477:14943 1:N:0:19
ACTCCTACGGGAGGCAGCAGTGGGGAATATTGCACAATGGGGGAAACCCTGATGCAGCCATGCCGCGTGAATGAAGAAGGCCTTCGGGTTGTAAAGTTCTTTCGGTGATGAGGAAAGCTTAGGTGTTAATAGCACTTGGGTATGACGTTAGTTACAGAAGAAGCACCGGCTAACTCCGTGCCAGCAGCCGCGGTAATACGGAGGGTGCGAGCGTTAATCGGAATGACTGGGCGTAAAGGGCACGCAGGCGGTGACTTAAGTGAGATGTGAAAGCCCTGGGCTTAACCTAGGAAT
+
GGGGGGGGGGGGGGGGGGGGGGGGGGGGGGGGGGGGGGGGGGGGGGGGGGGGGGGGGGGGGGGGGGGGGGGGGGGGGGGGGGGGGGGGGGGGGGGGGGGGGGGGGGGGGGFFFGFGGGGGGGGGGGGGGGGGGGGGGGGGGGGGGGGGGGGGGGGGGGGGGGGGGGGGGGGGGGGGGGGGGGGGGGGGGGGGGGGGGGGGGGGGGGGGGEGGGGGGGGGGGGGGGGGGGGGGFGGGGGFGFFBDGGGGFDGGGCFFFFFFFFGGFGGFFFFFFFFFFFGFF?DFFFFFFFFFF5
@M04650:207:000000000-C238N:1:1101:23117:14954 1:N:0:19
ACTCCTACGGGAGGCAGCAGTGGGGAATATTGCACAATGGGCGCAAGCCTGATGCAGCCATGCCGCGTGTATGAAGAAGGCCTTCGGGTTGTAAAGTACTTTCAGCGGGGAGGAAGGGAGTAAAGTTAATACCTTTGCTCATTGACGTTACCCGCAGAAGAAGCACCGGCTAACTCCGTGCCAGCAGCCGCGGTAATACGGAGGGTGCAAGCGTTAATCGGAATTACTGGGCGTAAAGCGCACGCAGGCGGTTTGTTAAGTCAGATGTGAAATCCCCGGGCTCAACCTGGGAAC
+
GGGGGGGGGGGGGGGGGGGGGGGGGGGGGGGGGGGGGGGGGGGGGGGGGGGGGGGGGGGGGGGGGGGGGGGGGGGGGGGGGGGGGGGGGGGGGGGGGGGGGGGGGGGGGGDGGDGGGGGGGGGGGGGFGGGGGGGGGGGGGGGGGGGGGGGGGGGGGGGGGGGGGGGGGGGGGGGGGGGGGGGGGGGGGGGGGGGGGGGGGGGGGGGGGGGFGGGGGGGGEGCGGGGGCGGGDGGGFGFGFDBEGGGGFGGGG:D@F?=FF?FGF*:>BF4?FFFF?,9>B0CFFFF:?FFFB2
@M04650:207:000000000-C238N:1:1101:11810:15001 1:N:0:19
ACTCCTACGGGAGGCAGCAGTGGGGAATATTGCACAATGGGCGCAAGCCTGATGCAGCCATGCCGCGTGTATGAAGAAGGCCTTCGGGTTGTAAAGTACTTTCAGCGGGGAGGAAGGGAGTAAAGTTAATACCTTTGCTCATTGACGTTACCCGCAGAAGAAGCACCGGCTAACTCCGTGCCAGCAGCCGCGGTAATACGGAGGGTGCAAGCGTTAATCGGAATTACTGGGCGTAAAGCGCACGCAGGCGGTTTGTTAAGTCAGATGGGAAATCCCCGGGCTCAACCTGGGAAC
+
GGGGGGGGGGGGGGGGGGGGGGGGGGGGGGG9<FGGGGGGGGGGGGGGGGGGGGGFGGGGGGGGGGGFGGGGGEGAFGGGGGGGGGGGGGGGGGGGGGGGGGGGGGGGGG>FFGGGGGGGGGGGGGGGGGGGGGGGGGGGGDGGGFGGGGGGGGGGGGGGGGGGGGGGGGGEGGGGGGGGGGGGGGGGGGGGGGEDGGGGGGEGGCCGGGGGG=EEGGFGGGGGGGCC?FGGFGGEGG=GFC@BGGGGFGGDG3DFFB?F9=FG=77)).?>@7?@FFD@>(<F?:F:BFF7?(
@M04650:207:000000000-C238N:1:1101:27939:15027 1:N:0:19
ACTCCTACGGGAGGCAGCAGTGGGGAATATTGCACAATGGGCGCAAGCCTGATGCAGCCATGCCGCGTGTATGAAGAAGGCCTTCGGGTTGTAAAGTACTTTCAGCGGGGAGGAAGGGAGTAAAGTTAATACCTTTGCTCATTGACGTTACCCGCAGAAGAAGCACCGGCTAACTCCGTGCCAGCAGCCGCGGTAATACGGAGGGTGCAAGCGTTAATCGGAATTACTGGGCGTAAAGCGCACGCAGGCGGTTTGTTAAGTCAGATGTGAAATCCCCGGGCTCAACCTGGGAAC
+
GGGGGGGGGGGGGGGGGGGGGGGGGGGGFGGGCFGGGGGGGGFGGGGGGGGGGGGGGGFGGGGGGGGGGGGGGGGGGGGGGGGGGGGGGGGGGGGGGGGGGGFGGGEGGGGEEGGFDEFEFGAFGDFGGGGGGGFDGGG9C@FGGGGCFGFGFGGGGGGFGGFGGGGEGGGGGGGGGGGGGGGGGGFGGGGGGGGGGGGGGGGGGGGGEGGGGCGGGGGGGGGGDGGGGGGGFGGGGGFGDDFFGGGGFGGDGGGFFFFFGFGG*:FBFFFFFB@FBF:DFFGFFFFFF@FFF,
@M04650:207:000000000-C238N:1:1101:18825:15034 1:N:0:19
ACTCCTACGGGAGGCAGCAGTAGGGAATTTTTCACAATGGGCGAAAGCCTGATGGAGCAATGCCGCGTGAATGATGAAGGTCTTATAGATTGTAAAATTCTTTTATTTGGGAAGAAAAGTTGGATTAGGAAATGAATCTAACCTGACGGTACCATTTGAATAAGTATCGGCTAACTATGTGCCAGCAGCCGCGGTAATACATAGGATGCAAGCGTTATCCGGATTTACTGGGCGTAAAACGAGCGCGGGTGGGTTAGTAAGTCTGGTGTTAAATGCAGTAGCTTAACTATTGT
+
GGGGGGGGGGGGGGGGGGGGGGGGGGGGGGGGGGGGGGGGGGGGGGGGGGGGGGGGFEGGGGGGGGGGGGGGGGGGGGGGGGGGGGGGGCGGGGGGGGGGGGGGGGGGGGGGFGFFGGGGGGGGGGGGGGGGGGGGGGGGGGGGGGGGGGGGGGGGDFFCDFGGCFAEGGEGGGGGGGGGGGGGGFGGGGGGGGGGGGGFGGGGGGGGGGGGGGGGEGGGGGGCCFGGGGGGFGGGGGFGFGFFDGGGFGGGGCDFFFFFGFGGFGGFFFFF@?FF>AFFFBFF?FFBDFFDA
@M04650:207:000000000-C238N:1:1101:6120:15038 1:N:0:19
ACTCCTACGGGAGGCAGCAGTAGGGAATCTTCGGCAATGGACGAAAGTCTGACCGAGCAACGCCGCGTGAGTGAAGAAGGTTTTCGGATCGTAAAACTCTGTTGTTAGAGAAGAACAAGGACGTTAGTAACTGAACGTCCCCTGACGGTATCTAACCAGAAAGCCACGGCTAACTACGTGCCAGCAGCCGCGGTAATACGTAGGTGGCAAGCGTTGTCCGGATTTATTGGGCGTAAAGCGAGCGCAGGCGGTTTCTTAAGTCTGATGTGAAAGCCCCCGGCTCAACCGGGGAGG
+
GGEFGGGGFGGCEFFGGGGGGGGGGGGGGGFGGG>FGGGFGEFG7F:@FGGGFGGEGEGFGEGEGGG>C7FFGFFGFFFGGGGGGGGGGGGFFFFGGGGGGGGGGGGGGGGGFG8FGGGGGCGFCGGGFFGGGGGGGGCFGFGCFFGGBC@FFGGG>FFEFFFGCAFGGGGGGGGCFGGGG8;FDEFFGGGG5:C8+BFC?:8CEEFGGGC5C:EGCFCDGGG5CFG?7C5*7CDGFD?35))8<)9C;7<55*:8F*19C*22*:C)@FF6FF)519CB3;<*??F>>F)(-7
@M04650:207:000000000-C238N:1:1101:22645:15039 1:N:0:19
ACTCCTACGGGAGGCAGCAGTGGGGAATATTGCACAATGGGGGAAACCCTGATGCAGCCATGCCGCGTGAATGAAGAAGGCCTTCGGGTTGTAAAGTTCTTTCGGTGATGAGGAAAGCTTAGGTGTTAATAGCACTTGGGTATGACGTTAGTTACAGAAGAAGCACCGGCTAACTCCGTGCCAGCAGCCGCGGTAATACGGAGGGTGCAAGCGTTAATCGGAATTACTGGGCGTAAAGCGCACGCAGGCGGTTTGTTAAGTCAGATGTGAAATCCCCGGGCTCAACCTGGGAAC
+
GGGGGGGGGGGGGGGGGGGGGGGGGGGGGGGGGGGGGGGGGGGGGGGGGGFGGGGGGGGGGGGGGGGGGGGGGGGGGGGGGGGGGGGGGGGGGGFGGGGGGGGGGGGGGGGGGGGGGGGGGGGGGGGGGGGGGGGGGGGGCFGGGGGGGGGGGGGGGGGGGGGGGGGGGGGGGGGGGGGGGGGGGGGGGGGGGGGGGGGFGGGGGGGGGGGGGGGGFGGGGGCFGGGGFGGGEGGGGGFGFGFFGGGGFGGCGGGFFFFFGFGGFGGBFFFFFF@F:1CBEFGFFFFFFFF78,
@M04650:207:000000000-C238N:1:1101:26471:15062 1:N:0:19
ACTCCTACGGGAGGCAGCAGTAGGGAATCTTCGGCAATGGACGAAAGTCTGACCGAGCAACGCCGCGTGAGTGAAGAAGGTTTTCGGATCGTAAAACTCTGTTGTTAGAGAAGAACAAGGACGTTAGTAACTGAACGTCCCCTGACGGTATCTAACCAGAAAGCCACGGCTAACTACGTGCCAGCAGCCGCGGTAATACGTAGGTGGCAAGCGTTGTCCGGATTTATTGGGCGTAAAGCGAGCGCAGGCGGTTTCTTAAGTCTGATGTGAAAGCCCCCGGCTCAACCGGGGAGG
+
GGGGGGGGGGGGGGGGGGGGGGGGGGGGGGGGGGGGGGGGGGGGGGGGGGGGGGGGGGGGGGGGGGGGGGGGGGGGGGGGFGGGGGGGGGGGGGGGGGGGGGGGGGGFGGGGGGGGGGGGGGGBFGGGGGGGGGGGGGGGGGGGGGGGGGGGGGGGGGGGGGGGGGGGGGGGGGGGGGGGGGGGGGGGGGGGGGGGGGGGGGGGGGGGGGGGGGEGGGGGGGGGGGGGGGGGFGGGGGFGFGEFGGGGFGGGDDFFFFFFGFGGFDD:?@@FF?>>09D<BFD@F@FFFFEFFF
@M04650:207:000000000-C238N:1:1101:20986:15086 1:N:0:19
ACTCCTACGGGAGGCAGCAGTAGGGAATTTTTCACAATGGGCGAAAGCCTGATGGAGCAATGCCGCGTGAATGATGAAGGTCTTATAGATTGTAAAATTCTTTTATTTGGGAAGAAAAGTTGGATTAGGAAATGAATCTAACCTGACGGTACCATTTGAATAAGTATCGGCTAACTATGTGCCAGCAGCCGCGGTAATACATAGGATGCAAGCGTTATCCGGATTTACTGGGCGTAAAACGAGCGCGGGTGGGTTAGTAAGTCTGGTGTTAAATGCAGTAGCTTAACTATTGTT
+
GGGGGGGGGGGGGGGGGGGGGGGGGGGGGGGGGGGGGGGGGGGGGGGGGGGGGGGGGGGGGGGGGGGGGGGGGGGGGGGGGGGGGGGGGGGGGGGGGGGGGGGGGGGGGGGDGGGGGGGGGGGGGGGGGGGGGGGGGGGGGGGGGGGGGGGGGGGGGGFCFGGGGGGGGGGGGGGGGGGGGGGGGGGGGGGGGGGGGGGGGGGGGGGGGGGGGGGGGGGGGGGGGGGGGGFGFGGGGGFGFGFFGGGGFGGGGGGFFFFFGFGDFGG?FFFFFFFF><DFFFGFFFFFFFFFF)
@M04650:207:000000000-C238N:1:1101:18944:15098 1:N:0:19
ACTCCTACGGGAGGCAGCAGTAGGGAATCTTCCGCAATGGACGAAAGTCTGACGGAGCAACGCCGCGTGAGTGAAGAAGGTTTTCGGATCGTAAAGCTCTGTTGTTAGGGAAGAAAAGTAATAAGAGTAACTGTTTATTATGTGACGGTACCTAACCAGAAAGCCACGGCTAACTACGTGCCAGCAGCCGCGGTAATACGTAGGTGGCAAGCGTTGTCCGGAATTATTGGGCGTAAAGCGCGCGCAGGCGGTCTTTTAAGTCTGATGTGAAAGCCCCCGGCTCAACCGGGGAGG
+
GGGGGGGGGGGGGGGGGGGGGGGGGGGGGGGGGGGGGGGGGGGGGGGGGGGGGGGGGGGGGGGGGGGGGGGGGGGGGGGGGGGGGGGGGGGGGGGGGGGGGGGGGGGGGGGGGGGGGGGGGGGGGGGGGFGGGGGGGGGGGGGGGGGGGGGGGGGGGGGGGGGGGGGGGGGGGGGGGGGGGGGGGGGGGGGGGGDGGGGGGGGGGGGGGGGGGGGGGGGGGGGGGGFG?FGGFGGGGGFGFGFFGGGGFGGCCDGFFFFFFBGGFFGBFFFFFF@FFFGFFBGFFFFFFDF0>F
@M04650:207:000000000-C238N:1:1101:23707:15121 1:N:0:19
ACTCCTACGGGAGGCAGCAGTGGGGAATATTGCACAATGGGCGCAAGCCTGATGCAGCCATGCCGCGTGTGTGAAGAAGGCCTTCGGGTTGTAAAGCACTTTCAGCGAGGAGGAAGGCCAATAGCTTAATAGGCTGTTGGATTGACGTTACTCGCAGAAGAAGCACCGGCTAACTCCGTGCCAGCAGCCGCGGTAATACGGAGGGTGCAAGCGTTAATCGGAATTACTGGGCGTAAAGCGCACGCAGGCGGTTTGTTAAGTCAGATGTGAAATCCCCGAGCTTAACTTGGGAAC
+
GGGGGGGGGGGGGGGGGGGGGGGGGGGGGGGGGGGGGGGGGGGGGGGGGGGGGGGGGGGGGGGGGGGGGGGGGGGGGGGGFGGGFGGGGGGGGGGGGGGGGGGGGGGDGGGGGGGDEFGGFFFGGGGGGGFGGGGFFGGGGGGGGGGGGGGGGGGGGGGGGGGGGGGGGGEGGGGGFGGGGGGGGGGGGGGGGGG5EGGGG>EGGGGGGGGGGGGGFFGGGGGGGDGGGFFGEGGGGGFGEDEFGGGGFGGGGGGFFF4FGFGGFDFDFFFFFF@FF1<579DFFFFBFFF?22
@M04650:207:000000000-C238N:1:1101:7935:15134 1:N:0:19
ACTCCTACGGGAGGCAGCAGTGGGGAATATTGCACAATGGGCGCAAGCCTGATGCAGCCATGCCGCGTGTATGAAGAAGGCCTTCGGGTTGTAAAGTACTTTCAGCGGGGAGGAAGGGAGTAAAGTTAATACCTTTGCTCATTGACGTTACCCGCAGAAGAAGCACCGGCTAACTCCGTGCCAGCAGCCGCGGTAATACGGAGGGTGCAAGCGTTAATCGGAATTACTGGGCGTAAAGCGCACGCAGGCGGTGTGTTAAGTCAGATGGGAAATCCCCGGGCTCAACCTGGGAAC
+
FGGFGFDDECCEDGEBFGGFGGGGGGGGGGGGGGGGGGGGGGGDEGGGGGCFGGGGGGGGGGDGGDF=BEFFGGFFFGGGGGGGGGGGGGCFGGGG9FFGFGGGGGGDEDEEGGGFEGGGGEDAEGGGGG<BBDCFFDFGGCF<CC@:FCGCGCEEGGGGGGGCF:DG77FEF72;FCCFGCCFFGCGF*8:>ECCGCGFGDGGEGDEGFGGDC/;CFGFDDEGGF7CEFFGFGG5/:@DEGDFGGGG:DDC)9*;59=?:@C*9::)076:4/9:1>DE:27@??4(3557:2
@M04650:207:000000000-C238N:1:1101:23243:15146 1:N:0:19
ACTCCTACGGGAGGCAGCAGTAGGGAATCTTCGGCAATGGACGAAAGTCTGACGGAGCAACGCCGCGTGAGTGAAGAAGGTTTTCGGATCGTAAAACTCTGTTGTTAGAGAAGAACAAGGTCGTTAGTAACTGAACGTCCCCTGACGGTATCTAACCAGAAAGCCACGGCTAACTACGTGCCAGCAGCCGCGGTAATACGTAGGTGGCAAGCGTTGTCCGGATTTATTGGGCGTAAAGCGAGCGCAGGCGGTTTCTTAAGTCTGATGTGAAAGCCCCCGGCTCAACCGGGGAGG
+
GGGGGGGGGGGGGGGGGGGGGGGGGGGGGGGGGGGGGGGGGGGGGGGFGFGGGGGGGGGGGGGGGGGGGGGGGGGGGGGG<FFFGGGGGGGGGGGGGGGGGGGGGGGGGGGGGGGGGGGGGGGGGGGGGGGGGGGGGGGGGGGGGGGGGGGGGGGGGGGGGGGGGGGGGGGGGGGGGGGGGGGGGGGGGGGGGGGGGGGGGGGGGGGGGGGFGGGGGGGGGCEGGGGGDGGGF5CGGGFGFGFFGGGGFGGGGGGFFFB?E?7>FGCABFFFFFFFBFGEB0DF?FF;9EFB>F
@M04650:207:000000000-C238N:1:1101:11284:15169 1:N:0:19
ACTCCTACGGGAGGCAGCAGTGGGGAATATTGCACAATGGGCGCAAGCCTGATGCAGCCATGCCGCGTGTATGAAGAAGGCCTTCGGGTTGTAAAGTACTTTCAGCGGGGAGGAAGGGAGTAAAGTTAATACCTTTGCTCATTGACGTTACCCGCAGAAGAAGCACCGGCTAACTCCGTGCCAGCAGCCGCGGTAATACGGAGGGTGCAAGCGTTAATCGGAATTACTGGGCGTAAAGCGCACGCAGGCGGTTTGTTAAGTCAGATGTGAAATCCCCGGGCTCAACCTGGGAA
+
GGGGGGGGGGGGGGGGGGGGGGFGGGGGGGGGGGGGGGGGGGGGGGGGGGGGGGGGGGGGGGGGGGGGGEGGGGGGGGGGGGGGGGGGGGGGGGGGGGFFGGGGGGGGGGEDEGEGGGGGGFGGGGGGGGGGGFGGGGGGGGGGGGGGGGGGGGGDGGF@CFFGGGGGGGGGGGGGGGGGGGCFCCFGGG8CGGGEGGGGGGGGGGGCFEFFG*?EGFFGGGGGGGGGGGGGFGGGGF?DED>>CGGGEGG9CDC5?FFFC?7>F>F269@?F=FFBBGFF;3?@4F(45)1:
@M04650:207:000000000-C238N:1:1101:22152:15176 1:N:0:19
ACTCCTACGGGAGGCAGCAGTAGGGAATCTTCGGCAATGGACGAAAGTCTGACCGAGCAACGCCGCGTGAGTGAAGAAGGTTTTCGGATCGTAAAACTCTGTTGTTAGAGAAGAACAAGGACGTTAGTAACTGAACGTCCCCTGACGGTATCTAACCAGAAAGCCACGGCTAACTACGTGCCAGCAGCCGCGGTAATACGTAGGTGGCAAGCGTTGTCCGGATTTATTGGGCGTAAAGCGAGCGCAGGCGGTTTCTTAAGTCTGATGTGAAAGCCCCCGGCTCAACCGGGGAGG
+
GGGGGFGGGGGGGGGEGGGGGGGGGGGGGGGGGGGGGGGGGGGGGGGGGGGGGGGGGGGGFGGGGGGGGEGDFGFFGGFGBFGGGGDGGGGGGGFGGGGGGGGGGGGGGCFFGGGGGGFFFGGGGGGGGGGGGGGGGFG+FGFGGGGGGGGGGGGGEGFCFF@FEGGGGGGGGGGGGGGCGCGFD,CFFGGGGGGGGGGDBFCE92B7CCFGGGGCGC>DGD*AFDGGFF5EBEGCF*9C@37)<CGGFGGG3C7@FFFFGBFG4CGFFF=F=F@FB>GFFFGFFF>69>:99>
@M04650:207:000000000-C238N:1:1101:14056:15251 1:N:0:19
ACTCCTACGGGAGGCAGCAGTGGGGAATCTTGCGCAACGGGCGAAAGCCTGACGCAGCGACGCCGCGTGAGGGATGACGGCCTTCGGGTTGTAAACCTCTTTCAGCTCCGACGAAGCGGAAGTGACGGTAGGAGCAGAAGAAGCACCGGCCAACTACGTGCCAGCAGCCGCGGTAATACGGAGGGTGCAAGCGTTAATCTGAATTACTTGGCGTAAAGCGCACGCAGGCGTTTTGTTAAGTCAGATGTGAAATCCCCGGGCTCACCCTGGGAACTTCATCTGATACTGGCCAGC
+
GGGGGGGGGCEEE@EEECDCF,<F7EGGGGGDF7FCE@7CGGC>CECFFGFGGCE7=F@>F@FGGGEGG>@<FGG>FFGGGGEG=FF7FGGEFFGGGGGGGGGGFGGGGDGGGEC7F7F*<B:ACFCCFG*F9FGCGF@CF7,<:FFC7EFG7FF7F*C:CEF@F?CCF7E:8>E*@EFGE*:E5A:EGF?CCGG88CF+09:CCCCG++<<*:58:7>CECE5E**1>D*5>E*:D*6*9:*@*2*;*2**270<F))0*)19*/935))00<:*4)0/0)001*94)0),2(
@M04650:207:000000000-C238N:1:1101:16120:15260 1:N:0:19
ACTCCTACGGGAGGCAGCAGTAGGGAATTTTTCACAATGGGCGAAAGCCTGATGGAGCAATGCCGCGTGAATGATGAAGGTCTTATAGATTGTAAAATTCTTTTATTTGGGAAGAAAAGTTGGATTAGGAAATGAATCTAACCTGACGGTACCATTTGAATAAGTATCGGCTAACTATGTGCCAGCAGCCGCGGTAATACATAGGATGCAAGCGTTATCCGGATTTACTGGGCGTAAAACGAGCGCGGGTGGGTTAGTAAGTCTGGTGTTAAATGCAGTAGCTTAACTATTGT
+
GGGGGGGGGGGFGGG;FGGGEFGGGGGGGGGGGGGGGGGGGGGGGGGGGGGGGGGGGGGGGGGGGGGGGGG9FGGGGGGGGGFGGGGGGGGGGGGGGGGGGGGGGGGGGGGGGGFGGGGGGGGGGGGGGFGGGGGGGGGGGGGGGGGGGGGGGGGGGGFEFGGGGGGGGGGGGGGGGGGGGGGGGGGGGGDGGGGGGGGGGGGGGGGGGGGGGGGGGGGGGGGGGGGGGGGGFGGGGGFFFGFFGGGGFGDGGDGF:6FFGFGC?CFBFFFFFFFFFFGFFBFFFFFA>FF>A
@M04650:207:000000000-C238N:1:1101:12192:15290 1:N:0:19
ACTCCTACGGGAGGCAGCAGTGGGGAATATTGCACAATGGGCGCAAGCCTGATGCAGCCATGCCGCGTGTATGAAGAAGGCCTTCGGGTTGTAAAGTACTTTCAGCGGGGAGGAAGGGAGTAAAGTTAATACCTTTGCTCATTGACGTTACCCGCAGAAGAAGCACCGGCTAACTCCGTGCCAGCAGCCGCGGTAATACGGAGGGTGCAAGCGTTAATCGGAATTACTGGGCGTAAAGCGCACGCAGGCGGTTTGTTAAGTCAGATGTGAAATCCCCGGGCTCAACCTGGGAAC
+
GGGGGFFGEGDGGGGGGDFGFGGGGDGGGGGFFGFGDGFGFGGG:FGGFGGGGGGFGGGGGGGGGGGGGGGFGGGGGGGGGGGGGGGGGGGGGGGGGGFGFGGGGGGGGGGGGGGGGGGGGGGGGGGGGGGGGGFFGGGGGGGGGGGGFFGFGGGGGGGGGGGGGGGGGGGGGGGFFGGGGGGGGGGGGGGGGGGGGFFEEEGGGGGGGGGGGGGGGGGGGGGGG7CFGGCGFGGGGGFGFGFFGGGDFGGGD<DF:FFFCF7CFGGFFFF@?FF48>D>EFGFF)7:BFF?:,
@M04650:207:000000000-C238N:1:1101:25361:15295 1:N:0:19
ACTCCTACGGGAGGCAGCAGTAGGGAATCTTCGGCAATGGACGAAAGTCTGACCGAGCAACGCCGCGTGAGTGAAGAAGGTTTTCGGATCGTAAAACTCTGTTGTTAGAGAAGAACAAGGACGTTAGTAACTGAACGTCCCCTGACGGTATCTAACCAGAAAGCCACGGCTAACTACGTGCCAGCAGCCGCGGTAATACGTAGGTGGCAAGCGTTGTCCGGATTTATTGGGCGTAAAGCGAGCGCAGGCGGTTTCTTAAGTCTGATGTGAAAGCCCCCGGCTCAACCGGGGAGG
+
GGGGGGGGGGGGGGGGGGGGGGGGGGGGGGGGGGGGGGGGGGGGGGGGGGGGGGGGGGGGGGGGGGGGGGGGGGGGGGGGGGGGGGGGGGGGGGGGGGGGGGGGGGGGGGGGGGGGGGFGGGGGGGGGGGGGGGGGGGGGGGGGGGGGGGGGGGGGGGGGGGGGGGGGGGGGGGGGGGGGGGGGGGGGGGGGGGGGGGGGGGGGGGGGGGGGGEGEEGGGGGGGGGGGGGCFFGGGGGFGBCEDGGGGFGG<GGGFFF4@FFGF47*.=FFFFFFFFFGFE0DFFFFFBFD;BF
@M04650:207:000000000-C238N:1:1101:6248:15330 1:N:0:19
ACTCCTACGGGAGGCAGCAGTAGGGAATCTTCGGCAATGGACGAAAGTCTGACCGAGCAACGCCGCGTGAGTGAAGAAGGTTTTCGGATCGTAAAACTCTGTTGTTAGAGAAGAACAAGGACGTTAGTAACTGAGCGTCCCCTGACGGTATCTAACCAGAAAGCCACGGCTAACTACGTGCCAGCAGCCGCGGTAATACGTAGGTGGCAAGCGTTGTCCGGATTTATTGGGCGTAAAGCGAGCGCAGGCGGTTTCTTAAGTCTGATGTGAAAGCCCCCGGCTCAACCGGGGAGG
+
FGGGGGGGGGGGGGGGGGGGGFGGGGGGGGGGGGGGGGGGGGGGGGG@FGGGGGGGGGGGGGGGGGGGGFFGGGGGGGGGFAFGGGGEGGGGGGGGGGGGGFGGGG9BECFGGGGGGGG8FGGCGGGFGGGGGG,,CFEE@F7FFGGGCGFGGGGGGFFCEGGGGGGGGGGGFCGGGGGGGGGGFGGGCCCECEGGGGG8+?@@<FFGC?FGG=GDEGGG8C?5CGDGGC5C:/9E3**)79))/99CBDC)79**9@?F:7*C4*:>=9=6*?)>:9C)7(9@*756>F),4>
@M04650:207:000000000-C238N:1:1101:14796:15333 1:N:0:19
ACTCCTACGGGAGGCAGCAGTGGGGAATATTGCACAATGGGCGCAAGCCTGATGCAGCGACGCCGCGTGGGGGATGAATGCCCTCGGGTTGTAAACCCCTTTCGGCAGGGAAGAAGCGCAAGTGACGGTACCTGCAGAAGAAGCTCCGGCTAACTACGTGCCAGCAGCCGCGGTAAGACGTAGGGAGCGAGCGTTGTCCGGATTCATTGGGCGTAAAGCGCGCGTAGGCGGTTTGGCAAGTCGGATGTGAAATCCCGAGGCTCAACCTCGGGACTGCATCCGATACTGCCCGAC
+
GGGGGGGGGGGGGGGGGGGGEGGGGGGGGGGGGGGGGGGGGGGGGGGGGGGGGGGGGGGGGGGGGGGFGGGGGGGGGGGGGGGGGGGGGGGGGGGGGGGGGGGGGGGGGGGGGGGGGGGGGGGGGGGGGGGGGGGGGGGGGGGGEGGGGDEGGGGGGGGGGGFGGGGGGGGGGGGGGGGGGGGGGGGDGGGGGEGGGGGGGEGGGFGGFGGGGGGGGGG<EDGGEGGGGGGCDGGGGGFGFD)<>CD6=FGCFGFFFFEFG>FGFGG:FE@EDFFFFFGFFF3.<B799FFFF9
@M04650:207:000000000-C238N:1:1101:25560:15338 1:N:0:19
ACTCCTACGGGAGGCAGCAGTAGGGAATCTTCGGCAATGGACGAAAGTCTGACCGAGCAACGCCGCGTGAGTGAAGAAGGTTTTCGGATCGTAAAACTCTGTTGTTAGAGAAGAACAAGGACGTTAGTAACTGAACGTCCCCTGACGGTATCTAACCAGAAAGCCACGGCTAACTACGTGCCAGCAGCCGCGGTAATACGTAGGTGGCAAGCGTTGTCCGGATTTATTGGGCGTAAAGCGAGCGCAGGCGGTTTCTTAAGTCTGATGTGAAAGCCCCCGGCTCAACCGGGGAGG
+
GGGGGGGGGGGGGGGGGGGGGGGGGGGGGGGGGGGGGGGGGGGGGGGGGGGGGGGGGGGGGGGGGGGGGGGGGGGGGGGGGGGGGGGGGGGGGGGGGGGGGGGGGGGGGGGGGGGGGGDGGGGGGGGGGGGGGGGGGGGGGGGGGGGGGGGGGGGGGGGGGGGGGGGGGGGGGGGGGGGGGGGGGGGGGGGGGGGGGGGGFGGGGGGGGGGCCEDGGGGGGGGGGFFGGGGDEGGGFGFGFGFFGGGGFGDDGGGFFF=FFFG>FGGFFFFFFFF:(77>DFGFFFFFFF>>BF
@M04650:207:000000000-C238N:1:1101:9310:15375 1:N:0:19
ACTCCTACGGGAGGCAGCAGTAGGGAATTTTTCACAATGGGCGAAAGCCTGATGGAGCAATGCCGCGTGAATGATGAAGGTCTTATAGATTGTAAAATTCTTTTATTTGGGAAGAAAAGTTGGATTAGGAAATGAATCTAACCTGACGGTACCATTTGAATAAGTATCGGCTAACTATGTGCCAGCAGCCGCGGTAATACATAGGATGCAAGCGTTATCCGGATTTACTGGGCGTAAAACGAGCGCGGGTGGGTTAGTAAGTCTGGTGTTAAATGCAGTAGCTTAACTATTGTT
+
GGGGGGGGGGGGGGGGGGGGGGGGGGGGGGGGGGGGGGGGGGGGGGGGGGGGGGGFGGGGGGGGGGGGGGGGGGGGGGGGCFGGGGFFDFGGGGGGGGEEGGGGGGG,?FGGGGGGGGGGGGGCFFGGGGGGGFFGGDFGGGGFEEFFFGGGGGGCFGDCDDFGGGGFGEFGGGGFGGGGGGFGGGGGGGGGGGGGG@FGGFFGGFGGFGGGGGGGGGFGGDEGGGGGGGGGACDGGGFGBC)>C<DCD5DGDDC5>*9=9=DCFGGFF:FFF66@BFFFF)CBFFF).=4:<)
@M04650:207:000000000-C238N:1:1101:20040:15391 1:N:0:19
ACTCCTACGGGAGGCAGCAGTGGGGAATATTGCACAATGGGCGCAAGCCTGATGCAGCCATGCCGCGTGTATGAAGAAGGCCTTCGGGTTGTAAAGTACTTTCAGCGGGGAGGAAGGGAGTAAAGTTAATACCTTTGCTCATTGACGTTACCCGCAGAAGAAGCACCGGCTAACTCCGTGCCAGCAGCCGCGGTAATACGGAGGGTGCAAGCGTTAATCGGAATTACTGGGCGTAAAGCGCACGCAGGCGGTTTGTTAAGTCAGATGTGAAATCCCCGGGCTCAACCTGGGAAC
+
GGGGGGGGGGGGGGGGGGGGGGGGGGGGGGGGGGGGGGGFGGGGGGGGGGGGGGGGGGGGGGGGGGGGGGGGGGGGGGGGGGGGGGGGGGGGGGGGGGGGGGGGGGDGGGGGGGGGGGGGFFFGGGGGGGGGGGGGGGGGGGGGGGGGGGGGGGGGGGGGGGGGGGGGGGGGGGGGFGGGGGGGGFCFGGGGGGGGGGGGDGGGGGEGGGGGGGDGGGFGGGGGGGGGGGGGDEDCFGFGFGFFGGGCDGDDGGGFFF=@GFGF***6@FFF6=FFFFGFFFCF?FFBF@FFB4
@M04650:207:000000000-C238N:1:1101:23905:15397 1:N:0:19
ACTCCTACGGGAGGCAGCAGTGGGGAATATTGCACAATGGGGGAAACCCTGATGCAGCCATGCCGCGTGAATGAAGAAGGCCTTCGGGTTGTAAAGTTCTTTCGGTGATGAGGAAAGCTTAGGTGTTAATAGCACTTGGGTATGACGTTAGTTACAGAAGAAGCACCGGCTAACTCCGTGCCAGCAGCCGCGGTAATACGGAGGGTGCGAGCGTTAATCGGAATGACTGGGCGTAAAGGGCACGCAGGCGGTGACTTAAGTGAGATGTGAAAGCCCTGGGCTTAACCTAGGAAT
+
GGGGGGGGGGGGGGGGGGGGGGGGGGGGGGGGGGGGGGGGGGGGGGGGGGGGGGGGGGGGGGGGGGGGGGGGGGGGGGGGGGGGGGGGGGGGGGGGGGGGGGGGGGGGGGGGGGGGGGGGAGGGGGGGGGGGGGGGGGGGGAFGGGGGGGGGGGGGGGGGGGGGGGGGGGGGGGGGGGGGGFFGGGGGGGGGGGDGGGGGGGGGGGGGGGGGGGGGCGGGGGGGGC7<EF*AD*):C7BDBF:7CGGGFGGDG77*9B@F9@GFFGGF*7@FF?@FFFFFFBDF4@B2(9534.
@M04650:207:000000000-C238N:1:1101:14496:15401 1:N:0:19
ACTCCTACGGGAGGCAGCAGTGGGGAATCTTGCGCAATGGGCGAAAGCCTGACGCAGCGACGCCGCGTGAGGGATGACGGCATTCGGGTTGTAAACCTCTTTCAGCTCCGACGAAGCGAGTGTGACGGTAGGAGCAGAAGAAGCACCTGCCAACTACGTGCCAGCATCCGCGGTAATACGTAGGGTGCAAGCGTTGTCCGGAATTATTGGGCGTAAAGAGCTCGTAGGCGGTCTGTCGCGTCTGCTGTGAAAACTCGGGGCTCAACCCCGAGCTTGCAGTCGATACGGGCAGGC
+
GGGAGFGGGGGGCCCGGGGFEFGGGGGGGGGGGGGG7FFFGGGGGGGGGGFGGGGGDGFGDFGGGGGFE@E<7BE:=F@FE+>E<ECEEEEGGGGFFGG=FGGCECFFFEEGDECEGGFG+3@CA;FEF@FF<@FFFFGGDFFGGGG,3,<,?FFFGG,,6CFEF++2<B78<*4B9@:F<?FG79*?6CFF>E8CGFGGG*:CCF<CFGDE*/1?=*:*C:<ECG5CEDG=7:C?C*877<:FG77DFC*:DCD=3))0>@DC4C<<B:>))7:7:.0=??>>4>F:9:5(99
@M04650:207:000000000-C238N:1:1101:3451:15441 1:N:0:19
ACTCCTACGGGAGGCAGCAGTGGGGAATATTGCACAATGGGCGCAAGCCTGATGCAGCCATGCCGCGTGTATGAAGAAGGCCTTCGGGTTGTAAAGTACTTTCAGCGGGGAGGAAGGGAGTAAAGTTAATACCTTTGCTCCTTGAAGTTACCCGCCGAAGAAGCACCGGCTAACTCCGTGCCAGCAGCCGCGGTAATACGGAGGGTGCAAGCGTTAATCGGAATTACTGGGCGTAAAGCGCACGCAGGCGGGTTGGTAAGTCAGATGTGAAATCCCCGGGGTCAACCTGGGAAC
+
GGGGGGGGGGGGGGGGGGGGFFGGGGGGGGGGGFGGGGGGGGE>FFFGGGGG9FGGGGFG,FFGGGGCGGCEGF,CFEGGGGGGGGGGGGGGGGGE,FG<FGG9FA:FGGD:EG8D7:B8@DGGCAD=<,C3:C9,C,,@,>,8F,,@>@FAFGD*3<*>FFB,?E@:FG:B<F@<@4C:;8;88*2B7C*=C*18+20;**::CCEGFC9*/*/*2:CF8D1*3<?7C*;E>EG*7*/9>3.79555)CD5CDG3@6B=<6F:*026@97**966(-7>34CF??@::4)(.(
@M04650:207:000000000-C238N:1:1101:7474:15454 1:N:0:19
ACTCCTACGGGAGGCAGCAGTAGGGAATTTTTCACAATGGGCGAAAGCCTGATGGAGCAATGCCGCGCGAATGATGAAGGTCTTATAGATTGTAAAATTCTTTTATTTGGGAAGAAAAGTTGGATTAGGAAATGAATCTAACCTGACGGTACCATTTGAATAAGTATCGGCTAACTATGTGCCAGCAGCCGCGGTAATACATAGGATGCAAGCGTTATCCGGATTTACTGGGCGTAAAACGAGCGCGGGTGGGTTAGTAAGTCTGGTGTTAAATGCAGTAGCTTAACTATTGT
+
GGGGGGGGGGGFGGGEGGGGGCGGGGGGGGGGGGGGGGGGGGGGGGGGGGGGGGGGGGGGGGGGGGG+CEGGGGGGGGGGGGGGGGGGGGGGGGGGGGGGFGGGGGFGGGGGGGGGGGGGGGGGGGGFGGGGGGGGGGGGGFGGGGGGGGGEFGGGGGGFGGFGGGGGGGGFGGGGGGGGGGGGGGGGGGGGGGGGGGGGGFGGGGGGGCCGGGGGGGGGGGGGGGGGGGGGAEGGGGFGFGFEGDDDFGGGGDDFFFF?GFGGFFFFFEFFFFFFFFGBFAFBFBFBAF4:9
@M04650:207:000000000-C238N:1:1101:26969:15494 1:N:0:19
ACTCCTACGGGAGGCAGCAGTGGGGAATATTGCACAATGGGCGCAAGCCTGATGCAGCCATGCCGCGTGTATGAAGAAGGCCTTCGGGTTGTAAAGTACTTTCAGCGGGGAGGAAGGGAGTAAAGTTAATACCTTTGCTCATTGACGTTACCCGCAGAAGAAGCACCGGCTAACTCCGTGCCAGCAGCCGCGGTAATACGGAGGGTGCAAGCGTTAATCGGAATTACTGGGCGTAAAGCGCACGCAGGCGGTTTGTTAAGTCAGATGTGAAATCCACGGGCTCAACCTGGGAAC
+
GGGGGGGGGGGGGGGGGGGGGGGGGGGGGGGGGGGGGCGGGGFCGGGGGGGGGGGGGGGGGGGGGGGGGEGGGGGFEGGGGCFGGGGGGGGGFGGGFGGGGGGGGFFFGGEEGGFGGGFGGGFGGGGGGGGFGDGFA=AFFDGGGAGGGFFFGEGCECG?FGGGGGGGGGGGGGG?CGGFDFGGGGGFGGGGGGGGCBCCGEEEGEDGFFGGDEEGGDGGGDEFFGFFGFGGFGGDGGBDEDFFDDDD:D<111>:?FFF9=F>?:::FFFFF?@*517>E9CFFFFFF)8?F(
@M04650:207:000000000-C238N:1:1101:7015:15561 1:N:0:19
ACTCCTACGGGAGGCAGCAGTGGGGAATATTGCACAATGGGCGCAAGCCTGATGCAGCCATGCCGCGTGTATGAAGAAGGCCTTCGGGTTGTAAAGTACTTTCAGCGGGGAGGAAGGGAGTAAAGTTAATACCTTTGCTCATTGACGTTACCCGCAGAAGAAGCACCGGCTAACTCCGTGCCAGCAGCCGCGGTAATACGGAGGGTGCAAGCGTTAATCGGAATTACTGGGCGTAAAGCGCACGCAGGCGGTTTGTTAAGTCAGATGTGAAATCCCCGGGCTCAACCTGGGAAC
+
GGGGGGGGGGGGGGGGGGGGGGGGGGGGGFGGGGGGGGGGGGGGGGGGGGGGGGGGGGGGGFGGGGGFGGGGGGGGGGGGGGGGGGGGGGGGGGGGGGGGGGGGGGGGGGGGGDGGGGFGFGDGGGGGGGGGGGGGFDAFGGGGGGDGGGGGGGGGGGGGGGFGGGGGGGGDGCFGGCCGGGGGGGGGGGGGGGGGGGGCGEGGGGGGFFGFCGGGGGGG5CGGGGGGGGG=DGDGGGFGFGFFD5CD@DGD3CDFFFFFF?FG?GGFFFFFFF6?:BGFF>GFFF4::)>BF4
@M04650:207:000000000-C238N:1:1101:10898:15575 1:N:0:19
ACTCCTACGGGAGGCAGCAGTGGGGAATCTTGCGCAATGGGCGAAAGCCTGACGCAGCGACGCCGCGTGAGGGATGACGGCCTTCGGGTTGTAAACCTCTTTCAGCTCCGACGAAGCGAGAGTGACGGTAGGAGCAGAAGAAGCACCGGCCAACTACGTGCCAGCAGCCGCGGTAATACGTAGGGTGCAAGCGTTGTCCGGAATTATTGGGCGTAAAGAGCTCGTAGGCGGTCTGTCGCGTCGGCTGTGAAAACTCGGGGCTCAACCCCGAGCTTGCAGTCGATACGGGCAGGC
+
GGGGGGGGGGGGGGGGGGGGGGGGGGGGGGGGGGGGGGGGGGGGGGGGGGGGGGGGGGGGGGGGGGGGGGGGGGGGGGGGGGGGGGGGGGGGGGGGGGGGGGGGGGGGGGGGGGGGGGGGGGGGGGGGGGGGGGGGGGGGGGGGGGGGGGGGGFGGGGGGBFGGGGGGGGGGGGEEGGFFGGGGGGGGGFGGGGGGGGGGD5EGGEGGFGGGGGGGGGGGGGGGGGGGGGGGFGF?CFFDBC>@DC70)*:>F5CF@EEBC>FG?CFFFF30)7)04<CFFFCDF:58;B),9(
@M04650:207:000000000-C238N:1:1101:27736:15586 1:N:0:19
ACTCCTACGGGAGGCAGCAGTGGGGAATCTTGCGCAATGGGCGAAAGCCTGACGCAGCGACGCCGCGTGAGGGATGACGGCCTTCGGGTTGTAAACCTCTTTCAGCTCCGACGAAGCGAGAGTGACGGTAGGAGCAGAAGAAGCACCGGCCAACTACGTGCCAGCAGCCGCGGTAATACGTAGGGTGCAAGCGTTGTCCGGAATTATTGGGCGTAAAGAGCTCGTAGGCGGTCTGTCGCGTCGGCTGTGAAAACTCGGGGCTCAACCCCGAGCTTGCAGTCGATACGGGCAGGC
+
GGGGGGGGGGGGGGGGGGGGGGGGGGGGGGGGGGGGGGGGGGGGGGGGGGGGGGGGGGGGGGGGGGGGGGGGGGGGGGGGGGGGGGGGGGGGGGGGGGGGGGGGGGGGGGGGGGGGGGEGGGGGGGGGEGGGFGGGGFGGGGGGGGGGGGGGGGGGGGGGFGGGGGGGGGGGGGGGGGGGGGGGGGGGGGGGGGGDGGGGGGGGGGGGCFFGGGDEGGGGDGGGGGGCFGEED=FGFFFGFDEBGGGGFFGGGGGFB3:>E:DFFFGF>EEDEFFF?FGFFB3>>>FF>E@33(
@M04650:207:000000000-C238N:1:1101:11380:15692 1:N:0:19
ACTCCTACGGGAGGCAGCAGTGGGGAATATTGCACAATGGGGGAAACCCTGATGCAGCCATGCCGCGTGAATGAAGAAGGCCTTCGGGGTGTAAAGTTCTTTCGGTGATGAGGAAAGCTTAGGTGTTAATAGCACTTGGGTATGACGTTAGTTACAGAAGAAGCACCGGCTAACTCCGTGCCAGCAGCCGCGGTAATACGGAGGGTGCGAGCGTTAATCGGAATGACTGGGCGTAAAGGGCACGCAGGCGGTGACTTAAGTGAGATGTGAAAGCCCTTGGCTTAACCTAGGAAT
+
DFFGGGGGGGCGEGGGGGGGGGGGGGGGGGGCFFEFDEF<FGEGGGDFG?FGFFGGGFGAFEFGEEEEGGG,<ECFDE,FEGGGGGGG+CCCEECAEGG,CA<@CBF7E9@FF8E@FF9EF<FFF<FA<FFGGGCGFFF8><=FFGG:DFFCD,FDFAGGFCCCFEFCGEGGGGF9FCFF7>EGGGGGGEEECCEEGGGGGGGGGE8EEGGEDGG5FGF3CGGGGGGGGGGGEECCCC=D>5<BGG5CD<D7)7099*1=C?CCFF>A??F67)>F7(9?FFFF??F2:?7:<)
@M04650:207:000000000-C238N:1:1101:12673:15758 1:N:0:19
ACTCCTACGGGAGGCAGCAGTGGGGAATCTTGCGCAATGGGCGAAAGCCTGACGCAGCGACGCCGCGTGAGGGATGACGGCCTTCGGGTTGTAAACCTCTTTCAGCTCCGACGAAGCGAGAGTGACGGTAGGAGCAGAAGAAGCACCGGCCAACTACGTGCCAGCAGCCGCGGTAATACGTAGGGTGCAAGCGTTGTCCGGAATTATTGGGCGTAAAGAGCTCGTAGGCGGTCTGTCGCGTCGGCTGTGAAAACTCGGGGCTCAACCCCGAGCTTGCAGTCGATACGGGCAGGC
+
GGGGGGGGGGGGGGGGGGGGGGGGGGGGGGGGGGGGGGGGGGGGGGGGGGGGGGGGGGGGGGGGGGGGGGGGGGGGGGGGGGGGGGGGGGGGGGGGGGGGGGGGFDFGGGGGGGGGGGGGGGGGGGGG<FGGGGGGGCFFGGGGGGGGGGGGGGGGGGGGGGGGGGGGGEGGGGGGGGGGGGGGGGGGGGGFG5EGEFGGGGGFGCFGGGGGGGGGGGGGGGGGGGGGGDGG:CFGGGFG:CEFGGGGFFFGGFFFDFFFGFGGFGGFFFFFFFFFBBGFFFC@FFFFFFFFF2
@M04650:207:000000000-C238N:1:1101:8931:15766 1:N:0:19
ACTCCTACGGGAGGCAGCAGTGGGGAATATTGCACAATGGGCGCAAGCCTGATGCAGCCATGCCGCGTGTATGAAGAAGGCCTTCGGGTTGTAAAGTACTTTCAGCGGGGAGGAAGGGAGTAAAGTTAATACCTTTGCTCATTGACGTTACCCGCAGAAGAAGCACCGGCTAACTCCGTGCCAGCAGCCGCGGTAATACGGAGGGTGCAAGCGTTAATCGGAATTACTGGGCGTAAAGCGCACGCAGGCGGTTTGTTAAGTCAGATGTGAAATCCCCGAGCTTAACTTGGGAAC
+
GGGGGGGGGGGGGGGGGGGGGGGGGGGG9FGAFFGGGGGGGGGGGCGGGGGGGGGGGGGGGGGGGGG@FGGGGGGGGGGGGGGGGGGGGGGGGGGGGGGGEGGGGGEECF@FC@FGDGGGGFGGGGGGGGGFGFGFGEFCFFGD;CGGF?FGFEEE@FF@FGC:CFGGCEEGGGGGGGGGGGGGGGGGGDEGGGCEGGGGEEGGGGGGGFCCEEEE5>FGGGDGGGDF7CCFFGGGGGFDEGFF:>CCBDDCDGGFFF4@GFGGFC7<=7408@@660)8>>F==@9<B?>1>-
@M04650:207:000000000-C238N:1:1101:10840:15815 1:N:0:19
ACTCCTACGGGAGGCAGCAGTGGGGAATATTGCACAATGGGGGAAACCCTGATGCAGCCATGCCGCGTGAATGAAGAAGGCCTTCGGGTTGTAAAGTTCTTTCGGTGATGAGGAAAGCTTAGGTGTTAATAGCACTTGGGTATGACGTTAGTTACAGAAGAAGCACCGGCTAACTCCGTGCCAGCAGCCGCGGTAATACGGAGGGTGCGAGCGTTAATCGGAATGACTGGGCGTAAAGGGCACGCAGGCGGTGACTTAAGTGAGATGTGAAAGCCCTGGGCTTAACCTAGGAAT
+
GGGGGGGGGGGEGGGGGGGGGGGGGGGGGGGGGGGGGGGGGGGGGGGGGGGGGGGGGGGGGGGGGGGGGGGGGGGGGGGGGGGGGGGGGGGGGGGGGGGGGGGGGGGGFGGGGGGGGGGGGGGFGGGGGGGGGGGGGFGGDGGGGGGGGGGGGGGGGGGGGGGGGGGGGGGGGGGGGGGGGGGGGGGGGGGGGGGGGGGGGGGGGGGGGGEGDCGGGGGGGGGGGGGFFGGDBED5CFFGFGDFGGGGFGC<<FGF4B4?C47DFFGFFF=BFF:@1(>FFFGFFFF22FF?A)
@M04650:207:000000000-C238N:1:1101:12121:15815 1:N:0:19
ACTCCTACGGGAGGCAGCAGTAGGGAATCTTCGGCAATGGACGAAAGTCTGACCGAGCAACGCCGCGTGAGTGAAGAAGGTTTTCGGATCGTAAAACTCTGTTGTTAGAGAAGAACAAGGACGTTAGTAACTGAACGTCCCCTGACGGTATCTAACCAGAAAGCCACGGCTAACTACGTGCCAGCAGCCGCGGTAATACGTAGGTGGCAAGCGTTGTCCGGATTTATTGGGCGTAAAGCGAGCGCAGGCGGTTTCTTAAGTCTGATGTGAAAGCCCCCGGCTCAACCGGGGAGG
+
GGGGGGGGGGGGGGGGGGGGGCFGGGGGGGGFGGGGGGGGFGGGGGGGGGGGGGCEFGGGGGGGGGGGE7FFGGGGGGGGF,FGGGGFEFFGGGGGGGGGGGGGGEFGCGGFGGGGDGFGGE@CGGGGA<<BBFGFDFFEGFGGCFGGGGGFGGGG7F@CFGGG>CFDEGGGGGGGGGGGGFGGGF8EFCEEGGDBFGFEFFGE+:**C?FFCEDEGGGGGD=E+CCDCFC=DG:EGD?DBDBEDDDDEGGGDGFB@89@GFGF?CD4**9@@FFF?>GB@6369?FF;>B(4;
@M04650:207:000000000-C238N:1:1101:10480:15823 1:N:0:19
ACTCCTACGGGAGGCAGCAGTGGGGAATCTTGCGCAATGGGCGAAAGCCTGACGCAGCGACGCCGCGTGAGGGATGACGGCCTTCGGGTTGTAAACCTCTTTCAGCTCCGACGAAGCGAGAGTGACGGTAGGAGCAGAAGAAGCACCGGCCAACTACGTGCCAGCAGCCGCGGTAATACGTAGGGTGCAAGCGTTGTCCGGAATTATTGGGCGTAAAGAGCTCGTAGGCGGTCTGTCGCGTCGGCTGTGAAAACTCGGGGCTCAACCCCGAGCTTGCAGTCGATACGGGCAGGC
+
GGGGGGGGGGGGGGGGGGGGGGGGGGGGGGGGGGGGGGGGGGGGGGGGGGGGGGGGGGGGGGGGGGGGGGGGGGGGGGGGGGDGGGGGGGGGGGGGGGGGGGGGGGGGGGGDGEGGGFEGGGGGGGGGGGGG9FGFFGFFGGGGGGGGGEGGFGCFGGFGGGGGGGCGGG7BFGGGGGGGGGGGGGEEFFGGG85EGCGEECEGF+CCFFGGGCEGGFGGCFCGGGGGGGGGFEGGGGFGFGFFD757@FFFGGCFFFBB*)9F4*943555>DFF0,917:7B43<03@EB9(
@M04650:207:000000000-C238N:1:1101:22543:15830 1:N:0:19
ACTCCTACGGGAGGCAGCAGTGGGGAATCTTGCGCAATGGGCGAAAGCCTGACGCAGCGACGCCGCGTGAGGGATGACGGCCTTCGGGTTGTAAACCTCTTTCGGCTCCGACGAAGCGAGGGTGACGGTAGGAGCAGAAGAAGCACCGGCCAACTACGTGCCAGCAGCCGCGGTAATACGTAGGGTGCAAGCGTTGTCCGGAATTATTGGGCGTAAAGAGCTCGTAGCCGGTCTGTCGCGTCGGCTGTGAAAACTCGGGGCTCAACCCCGAGCTTGCAGTCGATACGGGCAGGC
+
GGGGGGGGGGGGGGGGGGGGGGGGGGGGGGGGGGGGGGGGGGGGGGGGGGGGGGGGGGGGGGGGGGGGGGGF@:,B9?F:F:F??FGEG743EFAFE,BFF?<+3>+B++++3CF:CF:7**8**8C@5*>:,<D*?F7:C,,6<F,C<F7F71+421=BC89<8?+F**1:E:C*<9@;0+;EEF5:F7+;;E58:E:E*;88++0<CG758:>E5**9878:CEF5+9::55>+0/8C517)15C<)7>7*0968>E>*)1C?<*4)7)7)5<5<2*/72*0557865.30(
@M04650:207:000000000-C238N:1:1101:23893:15849 1:N:0:19
ACTCCTACGGGAGGCAGCAGTGGGGAATATTGCACAATGGGCGCAAGCCTGATGCAGCCATGCCGCGTGTATGAAGAAGGCCTTCGGGTTGTAAAGTACTTTCAGCGGGGAGGAAGGGAGTAAAGTTAATACCTTTGCTCATTGACGTTACCCGCAGAAGAAGCACCGGCTAACTCCGTGCCAGCAGCCGCGGTAATACGGAGGGTGCAAGCGTTAATCGGAATTACTGGGCGTAAAGCGCACGCAGGCGGTTTGTTAAGTCAGATGTGAAATCCCCGGGCTCAACCTGGGAAC
+
GGGGGGGGGGGGGGGGGGGGGGGGGGGGGGGGGGGFGGGFGGGGGGGGGGGGGGGGGGGGGGGGGGGGGGGGGGGGGGGDEGGGGGGGGGGGGGGGGGGGGGGGGGGGGGGGGGGGGGGGGGGGGGGGGGGGGGGGGGGGGGGGGGGGGGGGGDGGGGGGGGGGGGGDGGGGGGGGGGGGGGGGGGGGGECCGGGGFGGGGEDGGGGGGFGGGGGGGGGG5<5EFFGGGGGGFGGDGGFGFGFFGGDGFDD7CDGFFB?FGFGCFGGB=FFFFF4<69>DD>GF4@)7?;F(4-
@M04650:207:000000000-C238N:1:1101:19840:15850 1:N:0:19
ACTCCTACGGGAGGCAGCAGTGGGGAATATTGCACAATGGGCGCAAGCCTGATGCAGCCATGCCGCGTGTATGAAGAAGGCCTTCGGGTTGTAAAGTACTTTCAGCGGGGAGGAAGGGAGTAAAGTTAATACCTTTGCTCATTGACGTTACCCGCAGAAGAAGCACCGGCTAACTCCGTGCCAGCAGCCGCGGTAATACGGAGGGTGCAAGCGTTAATCGGAATTACTGGGCGTAAAGCGCACGCAGGCGGTTTGTTAAGTCAGATGTGAAATCCCCGGGCTCAACCTGGGAAC
+
GGGGGGFGGGGGGGGGGGGGGGGGGGGGGGGGGGGGGGGGGGGGEGGGGGGGGGGGGGGGGGGGGGGGGGGGGGGGGGGGGGGGGGGGGGGGGGGGGGGGGGGGGGGDGGCEDGGGGGGGGGFGGGGGGGGGGGGGGGGGGGGGGGDGGGGGGGGGGGGGGGGGGGGGGGG@FGGGGGGFGGGFGG>FGGGGGGGGGGGGGGGGGGGGFGGGGGGGGGGGEGGGGGGGGGGGEGGGGGFGFDE3C3<<>CGGGGGFFFF?FFGFFGGAFFFFFFFF?9DDD>GFFFFFFF::81
@M04650:207:000000000-C238N:1:1101:7560:15851 1:N:0:19
ACTCCTACGGGAGGCAGCAGTGGGGAATATTGCACAATGGGCGCAAGCCTGATGCAGCCATGCCGCGTGTATGAAGAAGGCCTTCGGGTTGTAAAGTACTTTCAGCGGGGAGGAAGGGAGTAAAGTTAATACCTTTGCTCATTGACGTTACCCGCAGAAGAAGCACCGGCTAACTCCGTGCCAGCAGCCGCGGTAATACGGAGGGTGCAAGCGTTAATCGGAATTACTGGGCGTAAAGCGCACGCAGGCGGTTTGTTAAGTCAGATGTGAAATCCCCGGGCTCAACCTGTGAAC
+
GGGGGGGGGGGGGGGGGGGGGCGGGGGGGGGGGGGGGGGGGGGGGGGGGGGGGGGGGGGGGGGGGGGGGGGGFGGGGGGGGGGGGGGGGGGGGGGGGGGGGGGGGGGGGGGGGGGGGFGGFCFFGGGGGGGGGGFGGFGGGGGGGGGGGGGGGGGGGGGGGGGGGGGGGGGGGGGEFGGFGGFGGGGGGGEEDGGGGGGGGEEEGGGEGGEF8EG5CCFFGGCFG7?FGGGGFGDGGGFC:<)7D:DDDDG7CD3>FFFFGFGG@>FAFFF?FFF?B;GBB>F44))(3/745)
@M04650:207:000000000-C238N:1:1101:19766:15857 1:N:0:19
ACTCCTACGGGAGGCAGCAGTAGGGAATTTTTCACAATGGGCGAAAGCCTGATGGAGCAATGCCGCGTGAATGATGAAGGTCTTATAGATTGTAAAATTCTTTTATTTGGGAAGAAAAGTTGGATTAGGAAATGAATCTAACCTGACGGTACCATTTGAATAAGTATCGGCTAACTATGTGCCAGCAGCCGCGGTAATACATAGGATGCAAGCGTTATCCGGATTTACTGGGCGTAAAACGAGCGCGGGTGGGTTAGTAAGTCTGGTGTTAAATGCAGTAGCTTAACTATTGTT
+
GGGGGGGGGGGGGGGGGGGGGGGGGGGGGGGGGGGGGGGGGGGGGGGGGGGGGGGGGGGGGGGGGGGGGGGGGGGGGGGGGGGGGGGGGFGGGGGGGGGGGGGGGGGGGGGGGGFGGGGGGGGDGGGGGGGGGGGGGGGGGGGGGGGGGGGGGGGGGGF<FGGGGFDFGGGGGGGGGGGGGGGGGGF7FFGGEGGGGGGGGGGGFGGGGGGGGGGGGGGGGGGEGGGGGGFFFEDGGGCG3C5ACCDDBGDDDCD@:=?4<97*9*:85@BB6@4694:=F):BF=@ADFF26)
@M04650:207:000000000-C238N:1:1101:21241:15880 1:N:0:19
ACTCCTACGGGAGGCAGCAGTAGGGAATCTTCGGCAATGGACGAAAGTCTGACCGAGCAACGCCGCGTGAGTGAAGAAGGTTTTCGGATCGTAAAACTCTGTTGTTAGAGAAGAACAAGGACGTTAGTAACTGAACGTCCCCTGACGGTATCTAACCAGAAAGCCACGGCTAACTACGTGCCAGCAGCCGCGGTAATACGTAGGTGGCAAGCGTTGTCCGGATTTATTGGGCGTAAAGCGAGCGCAGGCGGTTTCTTAAGTCTGATGTGAAAGCCCCCGGCTCAACCGGGGAGG
+
GGGGGGGGGGGGGGGGGGGGGGGGGGGGGGGGGGGGGGGGGGGGGGGGGGGGGGGGGGGGGGGGGGGGGGGGGGGGGGGGGGGGGGGGGGGGGGGGGGGGGGGGGGGGGGGGGGGGGGGGGGGGGGGGGGGGGGGGGGGGGGGGGGGGGGGGGGGGGGGGGGGGGGGGGGGGGGGGGGGGGGGGGGGGGDEGGGGGGGGGGGGGGGGGGGGGGGGGGGGGGGEEGGGGFFFGFGGGGGFGFGFEGGGG>9CDDG7FF4=FGFGGFG7AFFFFFFFFFFGFFFG?6@FFFFFFFF
@M04650:207:000000000-C238N:1:1101:21913:15888 1:N:0:19
ACTCCTACGGGAGGCAGCAGTGGGGAATATTGCACAATGGGGGAAACCCTGATGCAGCCATGCCGCGTGTATGAAGAAGGCCTTCGGGTTGTAAAGTACTTTCAGCGGGGAGGAAGGGAGTAAAGTTAATACCTTTGCTCATTGACGTTACCCGCAGAAGAAGCACCGGCTAACTCCGTGCCAGCAGCCGCGGTAATACGGAGGGTGCAAGCGTTAATCGGAATTACTGGGCGTAAAGCGCACGCAGGCGGTTTGTTAAGTCAGATGTGAAATCCCCGGGCTCAACCTGGGAAC
+
GGGGGGGGGGGGGGGGGGGGGGGGGGGGGGGGGGGGGGGGGGGGGGGGGGGGGGGGGGGGGGGGGGGGGGGGGGGGGGGGGGGGGGGGGGGGGGGGGGGGGGGGGGGGGGGGGGGGGGGGGFGGGGGGGGGGGGGGGGFGGGGGGGGGGGGGGGGGGGGGGGGGGGGGGGGGGGGGCGGGGGGGGGGGGGGCEGGGGGGGGGEGEGEGGGGFDGGGFGGGEGDCGGGGGGGFFGGEFGFGEGEEGGGDFGGDDDDFFFFFEFFF67D<F?F4FFF@?BDEE0DF??8>BFFFB0
@M04650:207:000000000-C238N:1:1101:16823:15889 1:N:0:19
ACTCCTACGGGAGGCAGCAGTAGGGAATCTTCGGCAATGGACGAAAGTCTGACCGAGCAACGCCGCGTGAGTGAAGAAGGTTTTCGGATCGTAAAACTCTGTTGTTAGAGAAGAACAAGGACGTTAGTAACTGAACGTCCCCTGACGGTATCTAACCAGAAAGCCACGGCTAACTACGTGCCAGCAGCCGCGGTAATACGTAGGTGGCAAGCGTTGTCCGGATTTATTGGGCGTAAAGCGAGCGCAGGCGGTTTCTTAAGTCTGATGTGAAAGCCCCCGGCTCAACCGGGGAGG
+
GGGGGGGGGGGGGGGGGGGGGGGGGGGGGGGGGGGGGGGFGGGGEFGGGGGGGGDGGGGGGGGGGGGGGGGGGGGGGGGGGGGGGGGGGGGGGGGGGGGGGGGGGGGCFGGGGGGGGGFGGGGGGGGGGGGGGGGGGGGGGGGGGGGGGGGGGGGGGGGGGGGGGGGGGGGGGGGGGGGFGGGGGGGGFEGEGGDCFGGGFGGGGFFGFFGGGG;EGGGGG:?EFFGGGFGGFE7CDCFD>DEFGGGGEGGGGCFFFF@7A@77@FGFFFFFFF4>09D:DFD@FF@6>FD96B
@M04650:207:000000000-C238N:1:1101:18161:15929 1:N:0:19
ACTCCTACGGGAGGCAGCAGTGGGGAATATTGCACAATGGGCGCAAGCCTGATGCAGCCATGCCGCGTGTATGAAGAAGGCCTTCGGGTTGTAAAGTACTTTCAGCGAGGAGGAAGGCATTGTGGTTAATAACCACAGTGATTGACGTTACTCGCAGAAGAAGCACCGGCTAACTCCGTGCCAGCAGCCGCGGTAATACGGAGGGTGCAAGCGTTAATCGGAATTACTGGGCGTAAAGCGCACGCAGGCGGTCGGTCAAGTCGGATGTGAAATCCCCGGGCTCAACCTGGGAAC
+
GGGGGGGGGGGGGGGGGGGGEFGGGGGGGGGGGGGGGGGGGGGGGGGGGGGGGGGGGGGGGGGGGGGFGGGGGGGGGGGGGGGGGGGGGGGGGGGGGGGGGGGGGGGGGGGGGGGGGGGGGGGGGGGGGGGGGFGGGGFGGGGGGGGGFFGGGGGGGGGGGGGGGGCGEGCEGGGGGGGGGGGGCFFGFGGGGGGGGGGGGGGGGGGDFGGGGGGGFGGFGGGGCGFGGG=55*7/*:@GFC353>DD3)>C35)8;DFFCFGGEDD0@=F49*9)4;DFD179?4F((8F:B0
@M04650:207:000000000-C238N:1:1101:14725:15938 1:N:0:19
ACTCCTACGGGAGGCAGCAGTGGGGAATATTGCACAATGGGGGAAACCCTGATGCAGCCATGCCGCGTGAATGAAGAAGGCCTTCGGGTTGTAAAGTTCTTTCGGTGATGAGGAAAGCTTAGGTGTTAATAGCACTTGGGTATGACGTTAGTTACAGAAGAAGCACCGGCTAACTCCGTGCCAGCAGCCGCGGTAATACGGAGGGTGCGAGCGTTAATCGGAATGACTGGGCGTAAAGGGCACGCAGGCGGTGACTTAAGTGAGATGTGAAAGCCCTGGGCTTAACCTAGGAAT
+
GGGGGGGGGGGGGGGGGGGGGGGGGGGGGGGGGGGGGGGGGGGGGGGGGGGGGGGGGGGGGGGGGGGGGGGGGGGGGGGGGGGGGGGGGGGGGGGGGGGGGGGGGGGGGGGGGGGGGGGGGGGGGGDGFGGGGGGGGGGGGGGGGGGGGGGGGGGDGGGGGGGCFGG7FGGGFGGGGGGGGGGGGGGGGGEGCEGGGGGGGGGG>EGGGGGCGGGGGGCFCDCF?9?FDFFGFGGGGGFGF3>BGGGGFGDGGFGF?FFFFFG4FGFA=4F*9F@FFBDF4?FFFFF)8??:<2
@M04650:207:000000000-C238N:1:1101:24959:15948 1:N:0:19
ACTCCTACGGGAGGCATCAGTAGGGAATCTTCGGCAATGGACGAAAGTCTGACCGAGCAACGCCGCGTGAGTGAAGAAGGTTTTCGGATCGTAAAACTCTGTTGTTAGAGAAGAACAAGGACGTTAGTAACTGAACGTCCCCTGACGGTATCTAACCAGAAAGCCACGGCTAACTACGTGCCAGCAGCCGCGGTAATACGTAGGTGGCAAGCGTTGTCCGGATTTATTGGGCGTAAAGCGAGCGCAGGCGGTTTCTTAAGTCTGATGTGAAAGCCCCCGGCTCAACCGGGGAGG
+
GGGGGGGGGGGGGGGGGGGGGGGGGGGGGGGGGGGGGGGGGGGGGGGGGGGGGGGGGGGGGGGGGGGGGGGGGGGGGGGGGGGGGGGGGGGGGGGGGGGGGGGGGGGGGGGGGGGGGGEFGGGFFGGGGGGGGGGGGGGGGGGGGGGGGGGGGGGGGGGGGGGGGGGGGGGGGGGGGGGGGGGGGGFGGGGGGGGGGGGGGGGGGGFFGF=7CEEGG>CGEGDE+<FGGGGGFGGGGGFGFGFFGGGGFDGGGGGFFFFFGFGGFGGFF?BFFFFFF>D3:3CF6:7>FFB,,9
@M04650:207:000000000-C238N:1:1101:3114:16018 1:N:0:19
ACTCCTACGGGAGGCAGCAGTAGGGAATCTTCGGCAATGGACGAAAGTCTGACCGAGCAACGCCGCGTGAGTGAAGAAGGTTTTCGGATCGTAAAACTCTGTTGTTAGAGAAGAACAAGGACGTTAGTAACTGAACGTCGCCTGACGGTATCTAACCAGAAAGCCACGGCTAACTACGTGCCAGCAGCCGCGGTAATACGTAGGTCCCAAGCGTTGTCCGGATTTATTGGGCGTAAAGCGAGCGCAGGTGGGTTGTTAAGTCTGGTGTAAAAGGCAGTGGCTCAACCATGGAAT
+
GGFGGGGGGGGGGGGGGGGGGFFGGGGGCGGAF7BFEGGG,EGFEEEGGGGGGGGGGGGGGEFCFGEEGCF<FEFGFGGGFEFCFGG7?FGFGGG9F,AF?FGDBFFG9,,:FFFGG8>AF,+3BB:?FD9DF9=FC3D+@<FFGFGGGGGG9DFA7F,>FFCF7,DFFG7CFGGGGGGGGGGGDDFFFGGC8BCGGG9C+BGEE52A+2;CEEE**2:DGG**<F?EGGGGFGGCFFFD37BECD9<.>3)9*).8?@F<6:F)*98*8BF?)7)2(9:><CFFFF034))))
@M04650:207:000000000-C238N:1:1101:11253:16074 1:N:0:19
ACTCCTACGGGAGGCAGCAGCAGGGAATTTTGCGCAATGGGCGAAAGCCTGACGCAGCAACGCCGCGTGGGGGATGAAGGCCTTCGGGTTGTAAACCCCTTTAGGGAGGGACGAAATTGACGGTACCTCCAGAATAAGCCCCGGCCAACTACGTGCCAGCAGCCGCGGTAATACGTAGGTGGCAAGCGTTGTCCGGATTTATTGGGCGTAAAGCGAGCGCAGGCGGTTTCTTAAGTCTGATGTGAAAGCCCCCGGCTCAACCGGGGTGGGTCATTGGAAACTGGGAGACTTG
+
DGGGGGGGGGGGGGGGDEGG-EFFEGGGF<EFGEEEDGAEGGGGGGGFGGGGGGG7F@FGGG7F=FGGGGGGGGGGGGGGGGGGFFGGBFGGGGFGGGGFFGDDFFGGGGCGGGGGFGGGGGFCEF,8@@7AFGGGGGGGGCGGDG>FGGGGCGFFFGCGGGGGGGGGGGGCGFGDGGDFGGGGGGGGGGGGFGGEE>5<CGFFF>CCGGDFCF>EEDGGEDEGGGGGEGGF?FGFGG=C?*9@*:*0793CD77<>>4=?7DG5<)35>>?FFFF:)>474:4>>DBF4@2
@M04650:207:000000000-C238N:1:1101:19229:16079 1:N:0:19
ACTCCTACGGGAGGCAGCAGTAGGGAATCTTCCGCAATGGACGAAAGTCTGACGGAGCAACGCCGCGTGAGTGAAGAAGGTTTTCGGATCGTAAAGCTCTGTTGTTAGGGAAGAAAAGTAATAAGAGTAACTGTTTATTATGTGACGGTACCTAACCAGAAAGCCACGGCTAACTACGTGCCAGCAGCCGCGGTAATACGTAGGTGGCAAGCGTTGTCCGGAATTATTGGGCGTAAAGCGCGCGCAGGCGGTCTTTTAAGTCTGATGTGAAAGCCCCCGGCTCAACCGGGGAGG
+
GGGGGGGGGGGGGGGGGGGGGGGGGGGGGGGGGGGGGGGGGGGGGGGGGGGGGGGGGGGGGGGGGGGGDGGGGGGGGGGGGGGGGGGGGGGGGGGGGGGGGGGGGGGGGGGGGGFGGGGFGGGGGGGGGGGGGGGGGGGGGGGGGGGGGFGGGGGGGGGGGGGGGGGGEGGGGGGGGGGCGGGDGGGGGGDGGGGCGGFGGGGGGGGFGGGGGGG*AF>DECEDFDFGGG5EEGGAFG?GFG>EGGGGBGGGGGGFFFFFFF=F@GGFFFFF?FFF:BGFF;GF?FFF>FB>;B
@M04650:207:000000000-C238N:1:1101:27747:16105 1:N:0:19
ACTCCTACGGGAGGCAGCAGTGGGGAATATTGCACAATGGGCGCAAGCCTGATGCAGCCATGCCGCGTGTATGAAGAAGGCCTTCGGGTTGTAAAGTACTTTCAGCGGGGAGGAAGGGAGTAAAGTTAATACCTTTGCTCATTGACGTTACCCGCAGAAGAAGCACCGGCTAACTCCGTGCCAGCAGCCGCGGTAATACGGAGGGTGCAAGCGTTAATCGGAATTACTGGGCGTAAAGCGCACGCAGGCGGTTTGTTCAGTCAGATGTGAAATCCCCGGGCTCAACCTGGGAAC
+
GGGGGGGGGGGGGGGGGGGGGGGGGGGGGGGGGGGGGGGGGGGDGG7FGGGGGGGGGGGGGGGGGGGGGGGGGGGGGGGGGGGGGGD@FGGGGGGGEFGGFGFGGGGGGGCEFGDDFGGGGDEABCF<DFDDGCGG=A=FGGCFFFGGFECGFGGG:FF:FGGGGGCGGE:BFGGGGGGGGC@FGCEGGEEDEEGGGFGGG>:EDCEEGGGGGEGGFGF**7=C?FFFGFGGDCG5*29D>>>;<7DG>C<555C>?*=?FF7:9*?<B??FFB6/399>EF***.5?1@>::,
@M04650:207:000000000-C238N:1:1101:11830:16127 1:N:0:19
ACTCCTACGGGAGGCAGCAGTGGGGAATATTGCACAATGGGCGCAAGCCTGATGCAGCCATGCCGCGTGTATGAAGAAGGCCTTCGGGTTGTAAAGTACTTTCAGCGTGGAGGAAGGGAGTAAAGTTAATACCTTTGCTCATTGACGTTACCCGCAGAAGAAGCACCGGCTAACTCCGTGCCAGCAGCCGCGGTAATACGGAGGGTGCAAGCGTTAATCGGAATTACTGGGCGTAAAGCGCACGCAGGCGGTTTGTTAAGTCAGATGTGAAATCCCCGGGCTCAACCTGGGAA
+
FGGGGGGGGGGGGGGGGGGGGGGGGGGG@FGFGGGGGGGGFFGGGGGGGGGGGGGGGGFG9FGGGGGGGGGGGGGGGGGGFDGGFGGCGCFGGGGGGGGGGGGFE9C=CGGFGDGG>CA=FGC,C@F<F<F?,?@,?,CFCDCFCFGEGGE,=>F:+@:<DFF7D:FGCEGGGGGFGGGGGGGGGGFGGDEGGCEGGGGGGCEGD>CEGGGGGGGG:>>CEDEFGG+<FGDGFGGEGFFG3/<7CDGC3CGCGCD5?F?*:9>F=F>>BF??=FF)(,/)83>=6FF?7@FFB
@M04650:207:000000000-C238N:1:1101:25471:16132 1:N:0:19
ACTCCTACGGGAGGCAGCAGTGGGGAATATTGCACAATGGGGGAAACCCTGATGCAGCCATGCCGCGTGAATGAAGAAGGCCTTCGGGTTGTAAAGTTCTTTCGGTGATGAGGAAAGCTTAGGTGTTAATAGCACTTGGGTATGACGTTAGTTACAGAAGAAGCACCGGCTAACTCCGTGCCAGCAGCCGCGGTAATACGGAGGGTGCGAGCGTTAATCGGAATGACTGGGCGTAAAGGGCACGCAGGCGGTGACTTAAGTGAGATGTGAAAGCCCTGGGCTTAACCTAGGAAT
+
GGGGGGGGGGGGGGGGGGGGGGGGGGGGGGGGGGGGFGGGGGGGGGGGGGGGGGGGGGGGGGGGGGDGGGGGGGGGGGGGGGGGGGGGGGGGGGFGFGGGGFGGGGGFGGGGGGGGGGGFGGGGGGGGGGGGGGGGGGGG@FCFGGGEGGGGGFGGGGGGGGGGGFGGGEEEAEFFGGCGGCEFGGGGFEGGDGGGEGGGGGEGGGGDEDECEGGGGGGGEDEEFC+<CDC5:EGGDFFG33775DGDFGDGDFGFFFBFGFGFBGGFF?F?F@F@1<GFF:<FFF64?F@F4.
@M04650:207:000000000-C238N:1:1101:4147:16143 1:N:0:19
ACTCCTACGGGAGGCAGCAGTAGGGAATTTTTCACAATGGGCGAAAGCCTGATGGAGCAATGCCGCGTGAATGATGAAGGTCTTATAGATTGTAAAATTCTTTTATTTGGGAAGAAAAGTTGGATTAGGAAATGAATCTAACCTGACGGTACCATTTGAATAAGTATCGGCTAACTATGTGCCAGCAGCCGCGGTAATACATAGGATGCAAGCGTTATCCGGATTTACTGAGCGTAAAACGAGCGCGGGTGGGTTAGTAAGTCTGGTGTTAAATGCAGTAGCTGAACTATTGT
+
GGGGGFG?FCEGEGGGEGGGDEEGFGFDGDEAEEDF9EGGFFEDGGGGGGGGGGGGGGGGGGGGGGGGGGDFGFG9EEFGGGGCGGGGGGGGGGDFAFGGGGGGGGGGGFDDGGGGGGGGEF?FEGGGGGGGGGGGGGGGGCFGGGGGGGGEGGGGGGGDFGGG9FFGCDGGGGGGGGGGGDEEGGGG?CEGGG@EGGG?FFGGGGFGGECFGEEGGGGCEDGGGGGGGG+<A=C58CA;AC:>GGDCEGDGG3*5<FF=EF=CFGGF@3FF??7?46>@?AC*9=?)5F*).
@M04650:207:000000000-C238N:1:1101:24442:16153 1:N:0:19
ACTCCTACGGGAGGCAGCAGTAGGGAATCTTCGGCAATGGACGAAAGTCTGACCGAGCAACGCCGCGTGAGTGAAGAAGGTTTTCGGATCGTAAAACTCTGTTGTTAGAGAAGAACAAGGACGTTAGTAACTGAACGTCCCCTGACGGTATCTAACCAGAAAGCCACGGCTAACTACGTGCCAGCAGCCGCGGTAATACGTAGGTGGCAAGCGTTGTCCGGATTTATTGGGCGTAAAGCGAGCGCAGGCGGTTTCTTAAGTCTGATGTGAAAGCCCCCGGCTCAACCGGGGAGG
+
GGGFGEEFEGGGEGGGGGGGGFEEEGGGFGGFGEGGGGGGGGEGEEGGGGGGGGGGGGGGGFDGEGGCFGGGGGGGGGGGFGFGGGGGGGGGGGGGGGGGGGGGGFGGGGGGGGGGGGGFGGGEFGGGGGGGEGGGGGGGDGDGFGGGGGGGGGGGGFGGGGGGGGGGGGGGGGGGGGGGGGGGF@FGGEDEGGGGGGGCBFFEFGGGFGGGGCEGG7DDEGGG?:CFGD=C:EGGFFFDEGBDGC7DFDDCG5:@F4FFC4:FFGGAFFFFF)7)49DDEFGF@FFF6EEFFF
@M04650:207:000000000-C238N:1:1101:10839:16161 1:N:0:19
ACTCCTACGGGAGGCAGCAGTAGGGAATTTTTCACAATGGGCGAAAGCCTGATGGAGCAATGCCGCGTGAATGATGAAGGTCTTATAGATTGTAAAATTCTTTTATTTGGGAAGAAAAGTTGGATTAGGAAATGAATCTAACCTGACGGTACCATTTGAATAAGTATCGGCTAACTATGTGCCAGCAGCCGCGGTATACATAGGATGCAAGCGTTATCCGGATTTACTGGGCGTAAAACGAGCGCGGGTGGGTTAGTAAGTCTGGTGTTAAATGCAGTAGCTTAACTATTGTAT
+
FGGGGGGGGGGGGGGGGGGGGGGGGGGGGGGGGGGGGGGGGGGGGGGGGGGGGGGGGFGFF9DGGDGFGFGGGGGGGGGGDGGGGGFGFFFGGGGGGGG9FGFGGGGEDFGDGE<FFGGFGGGGEFGFGGGFGGGGGFFGGGGGGGGGGGGGGGGFGFFFEFDFFGGFEEGGGGGGGGGFGGGGGGGGF6CEGGGGDCGFFGGGGGGGGGFGGGGGGGFGGGE=EFGGGFEFDGGGGGFGFGFFGCGDBDGC>DGFB=?FCFDGFGGFFFF=F?F=>ACFFFGFFFF>A=6>A2
@M04650:207:000000000-C238N:1:1101:25060:16196 1:N:0:19
ACTCCTACGGGAGGCAGCAGTGGGGAATATTGCACAATGGGCGCAAGCCTGATGCAGCCATGCCGCGTGTATGAAGAAGGCCTTCGGGTTGTAAAGTACTTTCAGCGGGGAGGAAGGGAGTAAAGTTAATACCTTTGCTCATTGACGTTACCCGCAGAAGAAGCACCGGCTAACTCCGTGCCAGCAGCCGCGGTAATACGGAGGGTGCAAGCGTTAATCGGAATTACTGGGCGTAAAGCGCACGCAGGCGGTTTGTTAAGTCAGATGTGAAATCCCCGGGCTCAACCTGGGAAC
+
GGGFGGGGGGGEGGGGGGGCFGGGGGCGGGGGGGGGFDGGDFGGGGGGGFGGGGGGGGGGGFGGGGGGEG<FFDDDCGGGGGGGGGGGGGGGFGFEFFEGGGGGDFGGGGGGCE8FGGFGFGGGGGGGFFGGGGGGGFGFEFGGGGGGGGGGGDFFGGG7@DFGGGGGGGGDFGGGDGFFGGFGGGGG78C*C81B;FGCEGCG>CGG6CFFC:8*:CCF8DEGGGGGCCGG@CD51>BGEGFBG3<)>C<7C3985@*629CGF=CD==F*==F4:;5BE6FFF@FFF>@::-
@M04650:207:000000000-C238N:1:1101:23996:16199 1:N:0:19
ACTCCTACGGGAGGCAGCAGTGGGGAATATTGCACAATGGGCGCAAGCCTGATGCAGCCATGCCGCGTGTATGAAGAAGGCCTTCGGGTTGTAAAGTACTTTCAGCGGGGAGGAAGGGAGTAAAGTTAATACCTTTGCTCATTGACGTTACCCGCAGAAGAAGCACCGGCTAACTCCGTGCCAGCAGCCGCGGTAATACGGAGGGTGCAAGCGTTAATCGGAATTACTGGGCGTAAAGCGCACGCAGGCGGGTTGTTAAGTCAGAGGTGAAATCCCCGGGCTCAACCTGGGAAC
+
GGGGGGGGGGGGGGGGGGGGGGGGGGGGGGGGGGGGGGGGGFGGGGGGGGGGGGGGGGGGGGGGGGGFGCFGGGGGAFGFCFCGGGGGFGGGGGGGGGGGGGGGGGGGGGGGGGGGDGFGG8=FGGGGFGGGFFDACFGGGGGGGGGEGGEGFGGGDGFGGFGGCGGGGGGGGGGGGGBFEGGGGGGGG85EEGGEGGGGCEGGGEECFFECECEC5CDGGGGGGFGGGGG=35D5CC?DB<BBGGDCFGG)1>DBFFFFC?GGF4C>>7/99=;:,39)>>5?65>035@.:(
@M04650:207:000000000-C238N:1:1101:8841:16254 1:N:0:19
ACTCCTACGGGAGGCAGCAGTGGGGAATATTGCACAATGGGCGCAAGCCTGATGCAGCGACGCCGCGTGAGGGATGACGGCCTTCGGGTTGTAAACCTCTTTCAGCAGGGACGAAGCGAAAGTGACGGTACCTGCAGAAGAAGGACCGGCCAACTACGTGCCAGCAGCCGCGGTAATACGTAGGGTCCGAGCGTTGTCCGGAATTACTGGGCGTAAAGAGCTCGTAGGGGGTTTGTCGCGTTGTTCGTGAAAACTCACAGCTTAACTGTGGGCGTGCGGGCGCTACGGGCATAC
+
GGGGGGGGGGGGGGGGGGGGGGGGGGGGGGGGGGGGGGGGGGGGGGGGGGGGGGGGGGGGGGGGGGGGGGGGGGGGGGGGGGGGGGGGGGGGGGGGGGGGGGGGGGGGGGGGGG>FCEGDGGFGGGGGGGCGGGGFGCFFFCFCBFFGGGGGFGGGG7FFGGGGGCFGGGFCCFECGGFGFEFGGGGGDG=EG8CC?FGGGEGGG?FCCCFFGGEGDF*9;78C*:CC=):E5EGF79><DGFFD*7*5<FFFGCFFF@=F@C79F*)1777:D)),,>B57)75>5:>>5())
@M04650:207:000000000-C238N:1:1101:20274:16266 1:N:0:19
ACTCCTACGGGAGGCAGCAGTAGGGAATCTTCGGCAATGGACGAAAGTCTGACCGAGCAACGCCGCGTGAGTGAAGAAGGTTTTCGGATCGTAAAACTCTGTTGTTAGAGAAGAACAAGGACGTTAGTAACTGAACGTCCCCTGACGGTATCTAACCAGAAAGCCACGGCTAACTACGTGCCAGCAGCCGCGGTAATACGTAGGTGGCAAGCGTTGTCCGGATTTATTGGGCGTAAAGCGAGCGCAGGCGGTTTCTTAAGTCTGATGTGAAAGCCCCCGGCTCAACCGGGGAGG
+
GGGGGGGGGGGGGGGGGGGGGGGGGGGGGGGGGGGGGGGGGGGGGGGGGGGGGGGGGGGGGGGGGGGGGGGGGGGGGGGGFGGGGGGGGGGGGGGGGGGGGGGGGGGGGGGGGGGGGGFFGGGGGGGGGGGGGGGGGGGGGGGGGGGGGGGGGGGGGGGGGGGGGGGGGGGGGGGGGGGGGGGGGGGGGGGGGGGGGGGGGGGGGGGGGGGGGGGGGGGGEG?EGGGGGGGGFGGGGGFGFDEFGGGGFGGGGGGFFFFFFFDFFGGFFFFFFFFF?>GBD;G@FF4>FDFBBF
@M04650:207:000000000-C238N:1:1101:13839:16280 1:N:0:19
ACTCCTACGGGAGGCAGCAGTAGGGAATCTTCGGCAATGGGCGAAAGCCTGACCGAGCAACGCCGCGTGAATGATGAAGGCCTTCGGGTTGTAAAATTCTGTTATAAGGGAAGAACGACTTTAGTAGGAAATGGCTAAAGTGTGACGGTACCTTATGAGAAAGCCACGGCTAACTACGTGCCAGCAGCCGCGGTAATACGTAGGTGGCAAGCGTTATCCGGAATTATTGGGCGTAAAGAGCGCGCAGGTGGTTGATTAAGTCTGATGTGAAAGCCCACGGCTTAACCGTGGAGG
+
GGGGGGGGGGGGGGGGGGGGGGGGGGGGGGGGGGGGGGGGGGGGGGGGGGGGGGGGGGGGGGGGGGGGGGGGGGGGGGGGGGGGGGGGGGGGGGGGGGGGGGGGGGGGGGGGGGGGGGGGGDGGGGGGGGGGGGGGGGGGGGGGGGGGGGGGGGGGGGGGGGGGCFGGGGGGGGGGGGGGGGGGGGGGGGGGGGGGGGGGFGGGGGGGGGGGGEGCFGGGGDGGGFGGGGG=@CDDGGFGFGFFGGGG5FG3CD7@FFFFGFGGFGGDFFFFFF47?BGEFF5?F@FFFFFF<B
@M04650:207:000000000-C238N:1:1101:16565:16319 1:N:0:19
ACTCCTACGGGAGGCAGCAGTGGGGAATATTGCACAATGGGCGCAAGCCTGATGCAGCCATGCCGCGTGTATGAAGAAGGCCTTCGGGTTGTAAAGTACTTTCAGCGGGGAGGAAGGGAGTAAAGTTAATACCTTTGCTCATTGACGTTACCCGCAGAAGAAGCACCGGCTAACTCCGTGCCAGCAGCCGCGGTAATACGGAGGGTGCAAGCGTTAATCGGAATTACTGGGCGTAAAGCGCACGCAGGCGGTTTGTTAAGTCAGATGTGAAATCCCCGGGCTCAACCTGGGAAC
+
GGGGGGGGGGGGGGGGGGGGFGGGGGGGGGGGGGGGGGGGGGGGGGGGGGGGGGGGGGGGFGGGGGGGGGGGGGGGGGGGGGGGGGGGGGGGGGGGGGGGGGGGGFDGGGGGGGGFGGGGGGFGGGGGGFGGFGGGGGGFGFFGGGGDGFGGCFGGGGGGGGGGGGFGGGGGGGGFGEEGGGFGGGGGFGGGGGGGGFFGGGEEGEGGGGGGGEEEGGDFEGGCFFGFGFFCDGDEGGFG><>BDGDGFGD975CFFFFF<=CFFFF:BF?8@F?439DBD936/<;BFFFF:(
@M04650:207:000000000-C238N:1:1101:8166:16328 1:N:0:19
ACTCCTACGGGAGGCAGCAGTAGGGAATCTTCGGCAATGGACGAAAGTCTGACCGAGCAACGCCGCGTGAGTGAAGAAGGTTTTCGGATCGTAAAACTCTGTTGTTAGAGAAGAACAAGGACGTTAGTAACTGAACGTCCCCTGACGGTATCTAACCAGAAAGCCACGGCTAACTACGTGCCAGCAGCCGCGGTAATACGTAGGTGGCAAGCGTTGTCCGGATTTATTGGGCGTAAAGCGAGCGCAGGCGGTTTCTTAAGTCTGATGTGAAAGCACCCGGCTCAACCGGGGAGG
+
FGGGGGGGGGGGGGGGGGGGGGGGGGGGGGGGGGGGGGGGGGGGGGGGGGGGGGGGGGGGGGGGGGGGGGGGGGGGGGGFFGGGGGGGGGGGGGGGGGGGFGGGGFG9EFFGGGGGGGF8FFFBDFGGGGGG9FGGGGGGGGF@FFGGEFFCA<FGGGGGGGGGGGCEEGGGGGGDGGGGGFGECCF@CGGG*:EGGB+;EFC*BF5CCEG5=GGGCDGCE<879EGFF=C5@>DE<77CEG>D757<DDC)9<CFFFBFFF=797CAF4@FFF)7329<B>GFFFFB>EE(9B
@M04650:207:000000000-C238N:1:1101:17908:16340 1:N:0:19
[truncated: 23,904,817 more chars]
