# Supplementary material for: Captivity causes taxonomic and functional convergence of gut microbial communities in bats
Source: PeerJ. 2019 Apr 30;7:e6844. doi: 10.7717/peerj.6844 (PMC6499062; doi:10.7717/peerj.6844)
Supplement: Data S89 — Raw data of WFRf27. [file peerj-07-6844-s094.gz › ZTPSN18AB903-WFRf27_R2.fq]

@M04650:207:000000000-C238N:1:1101:7453:2261 2:N:0:19
CGACTACTCGGGTTTCTAATCCTGTTTGCTCCCCACGCTTTCGCACCTCAGCTTCAGTCTTCGTCCAGGGGGCCGCCTTCGCCACCGGTATTCCTCCAGATCTCTACGCATTTCACCGCTACACCTGGAATTCTCCCCCCCTCTACGAGACTCAAGCTTGCCAGTATCAGATGCAGTTCCCAGGTTGAGCCCGGGGATTTCACATCTGACTTAACAATCCGCCTGCGTTCGCTTTACGCCCAGTAATTCCTATTAACGCTTGCACCCTCCGTATTACCGCGGCTGCTTGCACGGATTTATC
+
-86BC:FGGGDGGGGFGDCGGGG@FFGDGGFGDFEEDDGGGGGFC@FF,;CC,C<,6E<E@FDGEDB<,,+:+4+:@EGGGGGGE<7+F4FFGEFCE88<FFGGGGFFDGDEGECF9:CDGGD<6A,=,<EFEE,7@++@=>EC<E6+++4;F67,>FC68FF6F,E9,7,5;C??FGDGFFCFFFC,?CFC*7**79FGF+2:84C+9@FG3+;+8)57936;(535(*-(,:><F?EG8(4::>A4>=4)5?*:*,(4:(9)*;:<611(4;4<@7((((-3(,,)8*)+2(((-:9).
@M04650:207:000000000-C238N:1:1101:20365:2389 2:N:0:19
GGACTACTGGGGTTTCTAATCCTGTTTGCTCCCCACGCTTTCGAGCCTCAGCGTCAGTTACAGACCAGAGAGCCGCCTTCGCCACTGGTGTTCCTCCATATATCTACGCATTTCACCGCTACACATGGAATTCCACTCTCCTCTTCTGCACTCAAGTCTCCCAGTTTCCAATGACCCTCCCCGGTTGAGCCGGGGGCTTTCACATCAGACTTAAGAAACCGCCTGCGCTCGCTTTACGCCCAATAAATCCGGACAACGCTTGCCACCTACGTATTACCGCGGCTGCTGGCACGTAGTTAGC
+
9CCCCGGGGGGGGGGGGGGGGGGGGGGGGGGGGGGGGGGGGGGGGGGGGGGGGGGGGGGGGGGGGGGGGGGGGGGGGGGGGGGGGGGGGGGGGGGGGGGGGGFFGGGGGGGGGGGGGGGGGGGGGGGGFFGGGGGGGGGGGGGFGGGGGGGFGGGGGGEGFGGGGGGGGGGGGFFFG?GEEGGGGGDFGGGGGGGGGGGGGFGFFGFFEGGFF>CGF;GGBG>?DFFF;GBFFGFDFFGGG?:BCGFFGFEF?>D?G69:B?F?CF?F(,14>FB9FGFFFFF>>FFFFG(<6:1:?GBFA
@M04650:207:000000000-C238N:1:1101:20378:2424 2:N:0:19
GGACTACTGGGGTTTCTAATCCTGTTTGCTCCCCACGCTTTCGCACCTGAGCGTCAGTCTTCGTCCAGGGGGCCGCCTTCGCCACCGGTATTCCTCCAGATCTCTACGCATTTCACCGCTACACCTGGAATTCTACCCCCCTCTACGAGACTCAAGCTTGCCAGTATCAAGGGCAGTTCCGAGGTTGAGCCTCGGGATTTCACCCCTTACTTAAAAGTCCGCCTACGCGCGCTTTACTCCCAGTAATTCCGAACAACGCTAGCCCCCTCCGTATTACCGCGGCTGCTGGCACGGAGTTAGC
+
CCCCCGGGGGGGGGGGGGGGGGGGGGGGGGGGGGGGGGGGGGGGGGGGGFGGGFGGGGGGGGGGGGGGFGGGGGGGGGGGGGGDGGGGCEGFGGGGGGGGGGGGFFGGGCFGEGGGFEG6CEGGGGGGFGGCFFGGGFFFDDGFDGGCFCGFGG,,F?F:DGFGF9CGG=EGDGFGFFGGGDEEFBFFFGGGGGGGDDCFGFEFFGG)5<7>?CFG67@@;DFDDF?F;D009E>4F)<@GBFF7DA2DFF(8><<G>>::2C<4EF><?B<BEF):FF>21199?27(7(+-,04:6:><
@M04650:207:000000000-C238N:1:1101:23322:2455 2:N:0:19
GGACTACTGGGGTATCTAATCCTGTTCGCTCCCCACGCTTTCGCTCCTCAGCGTCAGTATCGGCCCAGAGACCCGCCTTCGCCACCGGTGTTCCTCCTGATATCTGCGCATTTCACCGCTACACCAGGAATTCCAGTCTCCCCTGCCGAACTCTAGCCTGCCCGTATCGACTGCAAGCTCGGGGTTGAGCCCCGAGTTTTCACAACCGACGCGACAGACCGCCTACGAGCTCTTTACGCCCAATCATTCCGGACAACGCTTGCACCCTACGTATTACCGCGGCTGCTGGCACGGCGTTGGC
+
CCCCCGGGFGGGGGGGGGGGGGGGGGGGGGGGGGGGGGGGGGGGCGEFGGGGGGGGGGGFFGGGGGGGGGGGGFGGGGGGGGGGGGGGGGGEGGGGGGGCDDDFGGGGGGGGGGGGGGGGGGGGGGGGFGGGGEGFEGGGGGGFCGFG>EGFGEGGGGEFFGGGGEGG>FGGGGGGGG,DCG5CCCECCECCEG**/*?9;7BA*:<DBGDG>:C77?GGFDBF0@B>:D>?AGFA4:EEE(((*2:<CFF9:>C?GFFF?6F)6E23:?F38@0:F7(,760996??FEFG6((448(1,
@M04650:207:000000000-C238N:1:1101:22163:2484 2:N:0:19
GGACTACACGGGTTTCTAATCCTGTTTGCTCCCCACGCTTTCGAGCCTCAGCGTCAGTTACAGACCAGAGAGCCGCCTTCGCCACTGGTGTTCCTCCATATATCTACGCATTTCACCGCTACACATGGAATTCCACTCTCCTCTTCTGCACTCAAGTCCCCCAGTTTCCAATGACCCTCCCCGGTTGAGCCGGGGGCTTTCACATCAGACTTAAGAAACCGCCTGCGCTCGCTTTACGCCCAATAAATCCGGACAACCCTTGCACCCTACGTATTCCCGCGGCTGCTGGCACGTAGTTAGC
+
C9CCCGGGGGGGGGGGGGGGGGGGGGGGGGGGGGGGGGGEGGG@FGGGGGGGGGGGGFEGGGGACEGGGGGFGGGGGGGGGGGGGGGGGGGGGGGGGGCGGFGGGGGGGGGGGGGGGGGGGGGGDGGFFFFGGF=FGGEGGGGFFGDDFGGFG?FG==,6@FEGGGGGGFFGF,,6@+@CEGGGGGDDFGG>GG>5DCFFDBFFF47=@GFGFGC7F@GFBGBF0F6A9D0;:G@BFBGGG?(.9><<GF:(47<?F(4:?7F2*;?0(3((.<3)+04(4,44-(44:G7C<(46?G):>
@M04650:207:000000000-C238N:1:1101:18976:2492 2:N:0:19
GGACTACCCGGGTTTCTAATCCTGTTTGCTCCCCACGCTTTCGCACTTGAGCGTCAGTATATTCCCAAGGGGCTGCCTTCGCCTTCGGTATTCCTCCACATCTCTACGCATTTCACCGCTACACGTGGAATTCTACCCCTCCCTAAAATACTCTAGCGACCCAGTATGAAATGCTATTCCTAGGTTAAGCCCAGGGCTTTCACATCTCACTTAAGTCACCGCCTGCGTGCCCTTTACGCCCAGTCATTCCGATTAACGCTCGCACCCTCCGTCTTACCGCGGCTGCTGGCACGGCGTTAGC
+
CCCCCFCF@FFGGCG<FGGGGFGGGGGGFGGFD7FFGGGDDGEG:FCE=FGFGGGGGGGG9FFEECF@FCED@FEGGGG,AFG7BFFGGFGFGGGF@FDGGGGGDAFFCGG@FGGF?FEGGFFEC,=FFEB:FAFC8=D<ECEFC=99,=C9F9DEFCGEEGGGGDGGF@>;8,<EGCC7;CAFGF9EE9DC,@CGD;>DF>;B97+=E@=>/@8:9EDF2D@FF?=EDG6;(=AE6?EE@?DFGFCC>FF?3:DCF(,4(4705C??0212(;62CG1119312,32>*,330(,3E?()
@M04650:207:000000000-C238N:1:1101:22856:2616 2:N:0:19
GGACTACCGGGGTATCTAATCCTGTTTGCTCCCCACGCTTTCGAGCCTCAGCGTCAGTTACAGACCAGAGAGCCGCCTTCGCCACTGGTGTTCCTCCATATATCTACGCATTTCACCGCTACACATGGAATTCCACTCTCCTCTTCTGCACTCAAGTCTCCCAGTTTCCAATGACCCTTCCCGGTTGAGCCGGGGGCTTTCACATCAGACTTAAGAAACCGCCTGCGCTCGCTTTACGCCCAATAAATCCGGACAACGCCTGCCCCCTACGTATTACCGCGGCCGCTGGCACTTCGTTAGC
+
CCCCCGGGGGGGGGGGGGGGGGGGGGGGGGGGGGGGGGGGGGG<<FGGGGGGGGGGGGGFFCGGGGGGGGGDGG:CGDGGFFGGGGFG5?FFCE=<FGFEFF;A9@FGEGDGFFAFGGGDEDEF4AE8BCEFEGFGFFFGGGGFGGG8F,8DD?DDF=3@DFFDFCCCGGA90CF8F=,=CFG7@C><6DFE*C>ECDFGGFGAFGG=@FCF>F7C@3FF>GF<@FFFBD9>6*>)81;?GF?0CF)-7?;9?FGBG>>(3<CB*;9(1318?C?)<F,((3((-99B6C(<(.)48C<<4
@M04650:207:000000000-C238N:1:1101:16754:2672 2:N:0:19
GGACTACACGGGTTTCTAATCCTGTTCGCTCCCCACGCTTTCGCTCCTCAGCGTCAGTATCGGCCCAGAGACCCGCCTTCGCCACCGGTGTTCCTCCTGATATCTGCGCATTTCACCGCTACACCAGGAATTCCAGTCTCCCCTGCCGAACTCTAGCCTGCCCGTATCGCCTGCAAGCTCGGTGTTGAGCCCCGAGTTTTCACAGCCGACGCGACAGACCGCCGACGAGCCCTTTACGCCCAATAATTCCGGACAACGCTTGCCCCCTACGCATTACCGCGGCTGCTGGCACGTATTTGGC
+
CCCCCGGGGGGGGGGGGGGGGGGGGGGGGGGGGGGGGGGGDEGGGGGGGGGGGGEEGGGFGCCEGGGGGGGGFGDGGGGGECCGGGGGFC@FGGGGGGCGGGGGCGFGGGGEFFFGGCEDGGGGGGGCGGGGGGFCGGGGGGGFFEGGE+BDGGDFGGGDGFFECE,,@**>7CGEC>7CGD1BFED><FFGGG?E8*CF7@CFFFC>9DDG>:<D@(:7(74((76719(-,:?BF6EEEB<:F*56*8F(8>DBG96(2(*(282-321((2,)0:(4(39>9:7,5=2?(.4)(2)).
@M04650:207:000000000-C238N:1:1101:17039:2806 2:N:0:19
GGACTACTGGGGTTTCTAATCCTGTTTGCTCCCCACGCTTTCGAGCCTCAGCGTCAGTTACAGACCAGAGAGCCGCCTTCGCCACTGGTGTTCCTCCATATATCTACGCATTTCACCGCTACACATGGAATTCCACTCTCCTCTTCTGCACTCAAGTCTCCCAGTTTCCAATGACCCTCCCCGGTTGAGCCGGGGGCTTTCACATCAGACTTAAGAAACCGCCTGCGCTCGCTTTACGCCCAATAAATCCGGACAACGCTTGCCACCTACGTATTACCGCGGCTGCTGGCACGTAGTTAGC
+
CC@CCFGGGGGGGEGGGGGGGGGGGGGGGGGGGGGGEGGGGGGFGGGGGFFFGGGGGGGGGGGGGFFGGGGGGGGGGGGGDGGGGGGGGFFGGGGGGGGGGFFGGGGGGGGGGGFFGGEGGGGGGGGGFEEGGGGGGGGGGGGBF9DDF;8DGGDFGGFFGG8FFGGGGGFG?FE8FFFGGG>@CC6D,@FE>EEGGCFFGFGF66?F=GCFCGGFA;FG@G>DDF9348791CF2B?5EC<:BGCBAGF>16>DBG9BFB:C:FGF?2::27@?AGG00069>902>?CBC34(4:96A<
@M04650:207:000000000-C238N:1:1101:15193:2806 2:N:0:19
GGACTACCGGGGTTTCTAATCCTGTTTGCTCCCCACGCTTTCGAGCCTCAGCGTCAGTTACAGACCAGATAGCCGCCTTCGCCACTGGTGTTCCGCCATATATCTACGCAGTTCACCGCTACACATGGAATTCCACTCTCCTCTTCTGCCCTCAAGTCTCCCTGATTCCAATGACCCTCCCCGGTTGAGCCGGGGGCTTTCACATCAGACTTAAGCAACCGCCTGCGCTCGCTTTACGCCCAATAAATCCGGACAACGCTTGCCACCTACGTATTACCGCGGCTGCTGGCACGTCGTGAAC
+
-A@66;CE:FC@FGCA<@<C@<FE6@CFGFFFG7FCGEGEFGG8EGGGF,;CFFGDF9C<EGFCDFDFC,9CFGGCEF@FFGGDCFAECFFFBE6FEFEF,,@@,C?D:@+8,?F,,+@=8FFC=FG8BFFEEGGGGGE88?D=A,>EA,>*@D=D,=,DC<,6,C:DG=AFFFGFGFEGGDECF7*3,36@E>C=DCCFGFC7A;793CFGFGG+;484(2:?;>>39929<*0)*-8CC1,,C:6<C4)1(7DB<11(-(>(2<4.431()924:C0(2-7>90),2*(0(.(--/.()
@M04650:207:000000000-C238N:1:1101:18403:2807 2:N:0:19
GGACTACAGGGGTTTCTAATCCTGTTTGCTCCCCACGCTTTCGAGCCTCAGCGTCAGTTACAGACCAGAGAGCCGCCTTCGCCACTGGTGTTCCTCCATATATCTACGCATTTCACCGCTACACATGGAATTCCACTCTCCTCTTCTGCACTCAAGTCTCCCAGTTTCCAATGACCCTCCCCGGTTGAGCCGGGGGCTTTCACATCAGACTTAAGAAACCGCCTGCGCTCGCTTTACGCCCACTAAATCCGGACAACGCTTGCCACCTACGTATTACCGCGGCTGCTGGCACGTAGTTAGC
+
CCCCCGGFGGGGGGGGGGGGGAFGGFFGGGGFGGGGDGGEGGG?FCEFGGGGGGGGGGGGF9EAFFGGCAFFGGGGGDGGGGGGGGGG9?CFFGGGFFCDFFFFGGGGGECGCGFGFDGGGGGGFGFGGGGCFGF9E?DFGGFFAADEEFFFGG8=AE=9EFFGFFEGGGGCDF8DGGFDEC+BBF6DF@F>EGGCDGFGFAFFFFGF**0C;C;:@DGD9C>;DA9E0C90:5><F?CC861:7>?BCFFFFFC.79126?5:7?(438::2C?)+*404>0,((543:3334:4496).
@M04650:207:000000000-C238N:1:1101:21233:2867 2:N:0:19
GGACTACTGGGGTTTCTAATCCTGTTTGCTCCCCACGCTTTCGCACCTGAGCGTCAGTCCTCGTCCAGGGGGCCGCCTTCGCCACCGGTATTCCTCCAGATCTCTACGCATTTCACCGCTACACCTGGAATTCTACCCCCCTCTACGAGACTCAAGCTTGCCAGTATCAGATGCAGTTCCCAGGTTGAGCCCGGGGATTTCACATCTGACTTAACAAACCGCCTGCGTGCGCTTTACGCCCAGTAATTCCGAGTAACGCTTGCACCCTCCGTATTACCGCGGCTGCTGGCACGGAGTGAGC
+
CCCCCGFF<FFB@FFGE@;C;@FEGGDCEFDCFFGGCEG@FE@@7F7F,,C,@@@,86<,E,86@,B66:6@C>>=:FFCD::8?ECGF>FGGFGGG<,BAFE9ECEFFGGGC9EBFE8CE>EFC,A>FGFGGEGD,@8FGDEFG,DEC6:AFE8FFGFCGG:6FECGGABE?FFGGC7FGGGGF9E:CCCCE5EG3D7CGFGAFGCFFFGDCC7DFDCF639?BF4)(9>>6EFA=?G888(,::44C@:((0>2C8((449,*;3438141A?6EG<>B01((-.22E0<<97>6*)5(
@M04650:207:000000000-C238N:1:1101:6942:2950 2:N:0:19
GGACTACCGGGGTTTCTAATCCTGTTTGCTCCCCACGCTTTCGCACTTGAGCGTCAGTATATTCCCAAGGGGCTGCCTTCGCCTTCGGTATTCCTCCACATCTCTACGCATTTCACCGCTACACGTGGAATTCTACCCCTCCCTAAAATACTCTAGCAACCCAGTATGAAATGCTATTCCTAGGTTAAGCCCAGGGCTTTCACATCGCACTTAAGTCACCGCCTGCGTGCCCTTTACGCCCAGTCATTCCGATTAACGCTCGCACCCTCCGTATTACCGCGGCTGCTGGCACGGAGTTAGC
+
CCCCCGGGGCGGGGGGGGGGGGGGGGGGGGGGGGFGGGGGGGGGGG7EFFGGGGGGGFGGGEGGGGEEEG>FGGGEGFGCFGFCEGGGG?GGCFGCEFFGGGFGGGGFGGEGFCFGGGGGGGGGFEFGGFFFGGFGG8DFEDGDFDFFDFF7FFFGDGGGGGGGGFGFGCFGGGF7CGFFF;AGGGFGGCCCGGG>DFG@FFGFFG**<DGGFG7CF?E8=D@DFFFFDD(:4FA666=F=?F;C+).;@6(4>C4C:2:BBDFDEF(8?04(;35EF?FFF>>9<:B7E79(7(,3*)))
@M04650:207:000000000-C238N:1:1101:11366:2965 2:N:0:19
GGACTACTGGGGTATCTAATCCTGTTTGCTCCCCACGCTTTCGCACCTGAGCGTCAGTCTTCGTCCAGGGGGCCGCCTTCGCCACCGGTATTCCTCCAGATCTCTACGCATTTCACCGCTACACCTGGAATTCTACCCCCCTCTACGAGACTCAAGCTTGCCAGTATCAGATGCAGTTCCCAGGTTGAGCCCGGGGATTTCACATCTGACTTAACAAACCGCCTGCGTGCGCTTTACGCCCAGTAATTCCGATTAACGCTTGCACCCTCCGTATTACCGCGGCTGCTGGCACGGAGTTAGC
+
CCCCCGGGGGGGGGGGGGGGGGGGGGGGGGGGGGGGGGGGGGGGGGGGGGGGGGGGGGGGGGGGGGGGGGGGGGGGGGGGGGGGGGGGGGGGGGGGGGGGGGGGGGGGGGGGGGGGGGDGGGGGFFGFEGGGGGGGGFDGGGGFGGGGCEGFGGGGGGCGGGGGGFDGCEFGGGGGGGGGGGGGGGGGGDF>EGGGDGGGGFGFFGFFEG=DEGGGF?FFFGBDFFFD:C>BFD>FF:A?EB?BF7AFGF?2<DGFG<9B?6CDGGF?FF>FFFFBGF09>2099??00C?FB0((-2:)-
@M04650:207:000000000-C238N:1:1101:16447:2981 2:N:0:19
GGACTACTCGGGTTTCTAATCCTATTTGCTCCCCACACTTTCGAGCCTAAGTGTCAGTAATGGTCCAAGTTATCGCCTTCGCCTCTAGTGTTCTTCCATATATCTACGCATTCCACCGCTCCACATGGAGTTCCATAACTCTCTACCACACTCTAGGTTAATAGTTTCCAATGCATACAATAGTTAAGCTACTGCATTTAACACCAGACTTACTAACCCACCCGCGCTCGTTTTACGCCCAGTAAATCCGGATAACGCTTGCATCCTATGTATTACCGCGGCTGCTGGCACGGAGTTAGCC
+
CCCCCGGGGGGGGGGGGGGGGGGGGGGGGGGGGGGGGGGGGGGFGGGFGGGGGGGGGGGGGGGGGGGGGGGDGGGGGGGGGGGGDGGGGGEFGGGGFGGGGGGGGGGGGGGGGFGGGGGGGGGGGGGCFFGGEGGGGGGEGCFFGGGGGGGFGFGGGGGGFGGGFFGGGGFGGDFGGGGGGGGGAFGGGFGGGGGGGGGGGFGD9DFFFG9FEGGGFFFGAGA8)9>>@GAF>EAEFA*:F9@==C@CGFA@@DFFD>7<D?>EDCEC?EFFCCEE<D06(234(4::?C2:9396?C:23
@M04650:207:000000000-C238N:1:1101:14450:3004 2:N:0:19
GGACTACTGGGGTATCTAATCCTGTTTGCTCCCCACGCTTTCGCACTTGAGCGTCAGTATATTCCCAAGGGGCTGCCTTCGCCTTCGGTATTCCTCCACATCTCTACGCATTTCACCGCTACACGTGGAATTCTACCCCTCCCTAAAATACTCTAGCGACCCAGTATGAAATGCTATTCCTAGGTTAAGCCCAGGGCTTTCACATCTCACTTAAGTCACCGCCTGCGTGCCCTTTCCGCCCAGTCATTCCGATTAACGCTCGCACCCTCCGTATTACCGCGGCTGCTGGCACGGAGTTAGC
+
ACCCCFFGFGGGGGGGGGGGGGFGGGGGGGGGGGGGGGGGGGGEEGGFGGGGGGECFGDF<,FFFGGGD<@FEGGGFGGGGGGEGGGGGFGGGGFGGGFGGGFGGGFGGGGGGGGGFCEGDGGG74E:+FGCC@,<EDEFGGGFGGD,EFFFGDEGGG6B>+=DF,@@EABDFG8FGGGG7@EGGFGACFGGGFDDDGFFC>FF6CFCECDGCG72B<CF@DF22;@?@GFDEGF)8;7FG?1@G><.3@;((:/7C((24;D9GGFF??FF?*:<GG(((39606))51(3(,(1(;:94
@M04650:207:000000000-C238N:1:1101:11861:3085 2:N:0:19
GGACTACTGGGGTTTCTAATCCTGTTTGCTCCCCACGCTTTCGCGCCTCAGCGTCAGTTGCGAGCCAAAGAGCCGCTTTCGCCACTGGTGTTCCTCCATATCTCTACGCATTTCACCGCTACACATGGAATTCCACTCTTCTCTCTCGCACTCAAGTCTTCCAGTTTCCAATGACCCTCCCCGGTTGAGCCGGGGGCTTTCACATCAGACTTAAAAGACCGCCTGCGCGCGCTTTACGCCCAATAATTCCGGACAACGCTTGCCACCTACGTATTACCCCGGCTGCTGGCACGTAGTTAGC
+
CCCCCGGGGGGGGGGGGGGGGGGGGGGGGGGGGGGGGGGGGGGGGGGGGGGGGGGGGGGGGGGGGGGGGGGFGGGGGGGGGGGGGGGGGGGGGGGGGGGGGGGGGGGGGGGGGGGGGGGGGGGF=FGFFFGGGGGGGGGGGGGFGGGGGGGFGG@FGGFCFFFGFGGGGGGGGGGFG7CGGGGGGGGGGGGG>EGEGCGGGFGFFGGA<FCFE=C7;7C51C;1:F>@FGFFFGFFFBGGGF07F72<FFF7()14C4(43:G?GG?:?::??G?)<7(471630()4:E(<3(:1?C<)4
@M04650:207:000000000-C238N:1:1101:21152:3094 2:N:0:19
GGACTACCGGGGTTTCTAATCCTGTTTGCTCCCCACGCTTTCGCACCTGAGCGTCAGTCTTCGTCCAGGGGGCCGCCTTCGCCACCGGTATTCCTCCAGATCTCTACGCATTTCACCGCTACACCTGGAATTCTACCCCCCTCTACGAGACTCAAGCTTGCCAGTATCAGATGCAGTTCCCAGGTTGAGCCCGGGGATTTCACATCTGACTTAACAAACCGCCTGCGTGCGCTTTACGCCCAGTAATTCCGATTAACGCTTGCACCCTCCGTATTACCGCGGCTGCTGGCACGGAGTTAGC
+
CCCCCFGGGGGGGGGGGGGGGGGGGGGGGGGGGGGGGGGGGGGGGGGGGGGGGGGGGGGGGGGGGGGGGGGGGGGGGGGGGGGGGGGGGGGGGGGGGGGDGGGGGGGGGCGGGGGGGGGGGGFCFGGGFEGFGGGGGGGGGGGFGGGGGDEFGGGGGGGGGGGGGGFFGGGGGGGGGGGCGFGGGGGGGGGGGGGGG3FFCFEFCFGFCGFGFGGGF18F;DFB<>;B6D>B0535F:AEC?FFGG2:7FFF(73:G<B:??FFGG663<9<(25)AF40(7699BF:?E<GF9>0<GAA<
@M04650:207:000000000-C238N:1:1101:8159:3103 2:N:0:19
GGACTACCGGGGTATCTAATCCTGTTTGCTCCCCACGCTTTCGCACTTGAGCGTCAGTATATCTCCAAGGGGCTGCCTTCGCCTTCGGTATTCCTCCACATCTCTACGCATTTCACCGCTACACGTGGAATTCTACCCCCCCCTCCAACACTCTAGCAACCCAGTATGAAATGCTATTCCTAGGTTAAGCCCAGGGCTTTCACAACGAACTTACGTCACCGCCTGCGTGCCCTTTACGCCCACTCATTCCGATAAACGCTCGCACCCTCCGTATTACCGCGGCTGCTGGCACGGAGTTAGC
+
CCCCCGG8FGGGGGGGGGGGGGGGGGGGGGGGGGDCGGGGGGFD:F+E:FGGGGGGGG<FC<<9CFF6EC:FG+FE@FGGGGGDC,CFG<FFFGGGGG?FG=DGGGGGGGGGGGGGGCCDGGGGDFGGGGGGG9EG,D++86@B+3,=,@EFG,EEGG9>CFGFG,E5DCB,AG,;2?@AA@>DFGGCEFGGC>CCDCEGGF9+**))/17:;:/25;EG;DF@(=;5177@@G?9F?GGC<(.*>ABGF?:()14DF;2(497DGBFF:081F?<CF((,4>>9::?(:(0(,,7664)6
@M04650:207:000000000-C238N:1:1101:21764:3152 2:N:0:19
GGACTACAAGGGTATCTAATCCTGTTTGCTCCCCACGCTTTCGAGCCTCAGCGTCAGTTACAGACCAGAGAGCCGCCTTCGCCACTGGTGTTCCTCCATATATCTACGCATTTCACCGCTACACATGGAATTCCACTCTCCTCTTCTGCACTCAAGTCTCCCAGTTTCCAATGACCCTCCCCGGTTGAGCCGGGGGCTTTCACATCAGACTTAAGAAACCGCCTGCGCTCGCTTTACGCCCAATAAATCCGGACAACGCTTGCCACCTACGTATTACCGCGGCTGCTGGCACGTAGTTAGC
+
CCCCCGGGGGGGGGGGGGGGGGGGGGGGGGGGGGGGGGGGGGGGGGG@EGGGGGGGGFGGGGGGGGGGGGGGGGGGGGGGGGGGGGGGAFGGGGGGGGGGGGGGGGGGGGGGFGGGGGG6CFGGEFGGGFGGGGGGFFCGGGGFGGGGGGDFGGGGGDFGGGFGFGFFGGGGGGGDFFCGGGGGGGGFGGGGEEGGGGGGGFGFCGG=>FDCECF7A@GG@GFFDFFF0DBF?FFAF:5E8?2(9:))06@6?><?FFF?3?GBFG68??<:?FFFG72;;(,--1>::5?F((((-0.6)
@M04650:207:000000000-C238N:1:1101:15681:3160 2:N:0:19
GGACTACCGGGGTTTCTAATCCTGTTTGCTCCCCACGCTTTCGCACTTGAGCGTCAGTATATTCCTAAGGGGCTGCCTTCGCCTTCGGTATTCCTCCACATCTCTACGCATTTCACCGCTACACGTGGAATTCTACCCCTCCCTAAAATACTCTAGCGACCCAGTATGAAATGCTATTCCTAGGTTAAGCCCAGGGCTTTCACATCTCACTTAAGTCACCGCCTGCGTGCCCTTTACGCCCAGTCATTCCGATTAACGCTCGCACCCTCCGTATTACCGCGGCTGCTGGCCCGGAGTTCGC
+
CCCCCGGGGGGGFGGGGGGGGGGGGGGGGGGGGGGGGDEGFGGGGGGGGFGGGEGGGCFGGGGGGCCFGGGGGGEFGGGGGGGGGD@FFGFGGFGGGGGGFCFGGGGGGGDEEGG<<FDDEGGGGFGGGGGGGGGGGGGGEDG9FEGDGFFDGAFCGE6EC:8FFFGGGGGGGGGGGGGGGGGGGGGGGFFGGGFDGF:DFFCFFDB+:DGC6CFGFFGC(952@)5??D13;FF3A?EGB;7=FCC?>CA1;>D>C?>0<>GFGGF0:66<0C7AFF<>>(366<2??50E>>>;3*)--
@M04650:207:000000000-C238N:1:1101:17209:3172 2:N:0:19
GGACACAGGGGTTTCTAATCCTGTTCGCTCCCCACGCTTTCGCTCCTCAGCGTCAGTATCGGCCCAGAGACCCGCCCTCGCCACCGGTGTTCCCCCTGATATCTGCGCATTTCACCGCCACACCAGGAATTCCAGTCTCCCCTGCCGAACTCTAGCCTGCCCGTATCGACTGCAAGCTCGGGGTTGAGCCCCGAGTTTTCACAGCCGACGCGACAGACCGCCTACGACACCTTTACGCCCCATAATTCCGGACCACCCTTCCACCCTTCGTATTACCGCGGCTGCCGGCCCGTAGTTGGAC
+
CCCCCGGGGDG@FGF@FFGCFA@FG97F,;FFFGGGFGGG9FGEEG<AF<D@FGGGC<<DCGGGG:EF<:9BFC:F+C,:=F:FGCE+4CFFG,@F>FF?A?,4@F:F7FFGEG<F+@+=BBEE+>F7FB<3E<FGG;EGGD8*=@C+:@EFAF9EFAFF:F97*@,:@EGGGG,<5>F*=CEG77:C?FFC5*?7*;C++++2;C/=>5<)45D5F0@52504?58)()-.5:4-)-CE8(((9:):F4<(3)*(*-(((,*69;((,-(,.35)@5((4((4,(((,*(*-2(-:+4).
@M04650:207:000000000-C238N:1:1101:17674:3174 2:N:0:19
GGACTACACGGGTTTCTAATCCTGTTTGCTCCCCACGCTTTCGAGCCTCAGCGTCAGTTACAGACCAGAGAGCCGCCTTCGCCACTGGTGTTCCTCCATATATCTACGCATTTCACCGCTACACATGGAATTCCACTCTCCTCTTCTGCACTCAAGTCTCCCAGTTTCCAATGACCCTCCCCGGTTGAGCCGGGGGCTTTCACATCAGACTTAAGAAACCGCCTGCGCTCGCTTTACGCCCACTAAATCCGGACAACGCTTGCCACCTACGTATTACCGCGGCTGCTGGCACGTAGTTAGC
+
CCCCCGGGGGGGGGGGGGGGGGGFFGGGGGGGGGGGGGGGGGGGGGGCEFFCFGFCFGFGGCFFGGGGGGFFGGGGGGGGFGGGGGGGGGGGGGGGGGFFGFGGGGGGCEGGGFFGGGGGGGFFG,E<BEFGGGFG8?=FEDFFFGGD9EEFG8BFAF9C@FFFD@EF;9D;=>DFFGGGGDCCCEGGGFGGGGEGGGGGFAFAFG74*8CF)32+16CF1C>@2ABEFG962:@B??GGE:(44*,.?:>;055:D;>F??G:*3282713)<2<GGB>9>90367?0*43,4(:4C4).
@M04650:207:000000000-C238N:1:1101:16476:3273 2:N:0:19
GGACTACACGGGTATCTAATCCTGTTTGCTCCCCACGCTTTCGAGCCTCAGCGTCAGTTACAGACCAGAGAGCCGCCTTCGCCACTGGTGTTCCTCCATATATCTACGCATTTCACCGCTACACATGGAATTCCACTCTCCTCTTCTGCACTCAAGTCTCCCAGTTTCCAATGACCCTCCCCGGTTGAGCCGGGGGCTTTCACATCAGACTTAAGAAACCGCCTGCGCTCGCTTTACGCCCAATAAATCCGGACAACGCTTGCCACCTACGTATTACCGCGGCTGCTGGCACGTAGTTAGC
+
CCCCCGGGGGGGGGGGGGGGGGGGGGGGGGGGGGGGGGGGGGGGGGGGGGGGGGGGGGGGGGGGGGGGGGGGGGGGGGGGGGGGGGGGGGGGGGDGGGGGGGGGGGGGGGGGGGGGGGGGGGGGGGGGFEFGGGGGGGGGGGGFGGGGGGGFGGGGGGGGGFFGFGDGGGGGGGGGGGGGGGG7FEEGGGGGGGGGGGDGGFGFFGGFFGGGCGGGFFGGFGFF@FBF6369?FFFFFGGGF??GFBFGFF>?EGBGFFF:?C:CF67??F:?GFFGGFF9BFFFFFF?GFF:3?<?D>A9
@M04650:207:000000000-C238N:1:1101:9868:3364 2:N:0:19
GGACTACAGGGGTATCTAATCCTATTTGCTCCCCACACTTTCGAGCCTAAGTGTCAGTAATGGTCCAAGTTATCGCCTTCGCCTCTAGTGTTCTTCCATATATCTACGCATTCCACCGCTCCACATGGAGTTCCATAACTCTCTACCACACTCTAGGTTAATAGTTTCCAATGCATACAATAGTTAAGCTACTGCATTTAACACCAGACTTACTAACCCACCCGCGCTCGTTTTACGCCCAGTAAATCCGGATAACGCTTGCATCCTATGTATTACCGCGGCTGCTGCCCCATAGTTAGCC
+
CCCCCGGGGGGGGGGGGGGGGGGGGGGGGGGGGGGGGGGGGGGGGGGGGGGGGGGGGGGGGGGGGFGFGGGGGGFGGGGGGGGDGGFFGGGGGGGGGGGGGGGGGGGGGGGGGGGGGGGDGGGGGGCFFFFGGGGGGGGGGGGFDDGGGGGFGGFFFG9FGGGGGGGGGGGGGGG;;FGD9,=D?FFFGGGGCFDGGDDFGBEFB8D?D6=F=FGGFBFGF>=B5>598C/7BDFBFDGE79=E>C49DB)/,8C@<608;7=3>?;CE@))1A7?CC:@(341().)(2-241062+-65
@M04650:207:000000000-C238N:1:1101:18808:3395 2:N:0:19
GGACTACCCGGGTATCTAATCCTGTTTGCTCCCCACGCTTTCGCACTTGAGCGTCAGTATATCCCCAAGGGGCTGCCTTCGCCTTCGGTATTCCTCCACATCTCTACGCATTTCACCGCTACACGTGGAATTCTACCCCTCCCTAAAATACTCTAGCAACCCAGTATGAAATGCTATTCCTAGGTTAAGCCCAGGGCTTTCACATCTCACTTAAGTCACCGCCTGCGTGCCCTTTACGCCCAGTCCTTCCGATTAACGCTCGCACCCTCCGTATTACCGCGGCTGCTGGCGCGCAGTTAGC
+
6ACCCGDEEFBC:@AACCCF,CF<CAFGF<F<68;@FEGGFFDGEGGGDED8@CFC@FF9C,9EFGGDFGE@FGG@8FFGGDC7BEE:F@DFAB;FEEGG,B,C;AE=@44?EEFEDFGDE@9FGCFC75CEFGFE=EF=++A5=,6=DEED8ECEFGG=D>=F@F,>@C3@F,@AF+E:,=,8@=@9EG??FFGGG9>8DFCFFC8AECF7AFF9@4DGFCB25?-/-85:=6;613C<F<05*0));F)(:33)@(4(49C0CE61:((,46:>ED1;((-(,3)87C(*--((-9)).
@M04650:207:000000000-C238N:1:1101:22434:3411 2:N:0:19
GGACTACACGGGTTTCTAATCCTGTTTGCTCCCCACGCTTTCGCACCTCAGCGTCAATACATGTCCAGTTAGTCGCCTTCGCCACTGGTGTTCTTCCGAATATCTACGAATTTCACCTCTACACTCGGAATTCCACTAACCTCTCCATGATTCTAGCGATGCAGTCTTAAAGGCAATTCCGGAGTTGAGCTCCGGGCTTTCACCTCTAACTTACAAAGCCGCCTACGCGCGCTTTACGCCCAGTAATTCCGAACAACGCTAGCCCCCTCCGGATTCCCGCGGCTGCTGGCACGGAGTGAGC
+
CCCCCGGGGGGGGGGGGGGFGGGGGGGGGFGGGGGGGGGGFGGGGGGFFFGGGGGGGFGGGGGGGGGGGGGGGGGGGGGGGGDCGGGGFGGGGFGGFCEGGFFFGGGGGGGGGG<FGGGGGGGGGGGGFGFFEFCFFGGGC?GFGGGGGGADCEEFGDEFGDGGDFGGGGGGGGCFGGEGCCEGGGGGGGGGFEGGGCFFGFGFAFGFEGGGFFF7A=FGA5@D=FDFBG@FF=FCFDGFE@?3CCBDGFFF6>C?42>?<>D:FGFFFBB(2;03+949BFFF0:?B.::9(166B*)4.
@M04650:207:000000000-C238N:1:1101:10501:3414 2:N:0:19
GGACTACCGGGGTATCTAATCCTGTTCGCTCCCCACGCTTTCGCTCCTCAGCGTCAGTATCGGCCCAGAGACCCGCCTTCGCCACCGGTGTTCCTCCTGATATCTGCGCATTTCACCGCTACACCAGGAATTCCAGTCTCCCCTGCCGAACTCTAGCCTGCCCGTATCGACTGCAAGCTCGGGGTTGAGCCCCGAGTTTTAACAGCCGACGCGACAGACCGCCTACGAGCTCTTAACGCCCAATAATTCCGGAAAAAGCTTGCACCCTATGTATTACCGCGGCTGCTGACACGTAGTTGGC
+
CCCCCGED@EGGG;8EEFFGFFFFGGFFGEA@D@8+F@BF8A@C@F@=:AEFFGC@CFFGGGGD@7BEDFFFFF:++B?EFGGCE=4BFEGG<?EFD8EF<F9EDAFC@CCGFFFFA=88EBDGDFFGFGC,CB;<33,,80=DEF?@GE+;,;EE9:E8ED19@E@6CFEGD?F?C*,,=*>C*=:AC7:*/:*19*7A+;91;5CA;DD5;GGC::F<>591()-<:7(,.C*67:>C:8?<**54C*)(,)92*-())3C?=8(21)...+))3::9(--(-2)5)*.<68323+),(
@M04650:207:000000000-C238N:1:1101:13515:3453 2:N:0:19
GGACTACAAGGGTTTCTAATCCTGTTTGCTCCCCACGCTTTCGCACCTGAGCGTCAGTCTTCGTCCAGGGGGCCGCCTTCGCCACCGGTATTCCTCCAGATCTCTACGCATTTCACCGCTACACCTGGAATTCTACCCCCCTCTACGAGACTCAAGCTTGCCAGTATCAGATGCAGTTCCCAGGTTGAGCCCGGGGATTTCACATCTGACTTAACAAACCGCCTGCGTGCGCTTTACGCCCAGTAATTCCGATTAACGCTTGCACCCTCCGTATTACCGCGGCTGCTGGCACGGAGTTAGC
+
<<6@AEGFFFCGFFGDAE<6<CAFGGGDGCDED:C@@@GCDFGCE@EE:FFGCFG7,CF@<FD<@BF@<CBC+@FG:BFGGFE=7FEFC@FDA<=<A?,,,4@FD4FDBFEFFFDFFG6=>=>FGDED8<<FFF,F,@+66=CFGG6@FEGFFFGF9<,,3,2<F9E9;;:;=,,@@BCC,2?*FCFC7EFG5E8CDGGDC=C7+2C6)+2:<DGDA@F51C@@D4658D217EF>?0:?C1(.:C4<>9?2:EDA*4(46?5)0;:6<64<BFBAC7(129>043>?75(+4(,38FA<4
@M04650:207:000000000-C238N:1:1101:6789:3456 2:N:0:19
GGACTACTAGGGTATCTAATCCTGTTCGCTCCCCACGCTTTCGCTCCTCAGCGTCAGTATCGGCCCAGAGACCCGCCTTCGCCACCGGTGTTCCTCCTGATATCTGCGCATTTCACCGCTACACCAGGAATTCCAGTCTCCCCTGCCGAACTCTAGCCTGCCCGTATCGACTGCAAGCTCGGGGTTGAGCCCCGAGTTTTCACCGCCGACGCGACAGACCGCCTACGAGCTCTTTACGCCCCCTAATTCCGGCCAACGCTTGCCCCCTACGTATTACCGCGGCTGCTGGCCCGTAGTTGGC
+
CCCCCGGGFGGGGGGGGGGGGGGGGGGGGGGGGGGGGGGGGGGGGGGGGGGGGGGGGGG<FEGGGGGGGGGGGGGGGGGGGGGGGGGGGGGGGGGGGGGGGGGGGGGGGGGGGGAFGGGGGGFGGGGGGFGGGGGFGGGGGGGFGGGG78CBGFGFGGFFGGGGGDFFCCE7>C,4ED,DCEG7CEED,:EGDGGD89FFG+?*:DD;1CD3275D318<;G9?0?:33D(42<B<FFGGD(-,*969FFF6(<D?G?>:0,1(0A>>?FB8)<?FGF69099220).:*,=>26:?7)(.
@M04650:207:000000000-C238N:1:1101:13412:3492 2:N:0:19
GGACTACTGGGGTATCTAATCCTGTTTGCTCCCCACGCTTTCGAGCCTCAGCGTCAGTTACAGACCAGAGAGCCGCCTTCGCCACTGGTGTTCCTCCATATATCTACGCATTTCACCGCTACACATGGAATTCCACTCTCCTCTTCTGCACTCAAGTCTCCCAGTTTCCAATGACCCTCCCCGGTTGAGCCGGGGGCTTTCACATCAGACTTAAGAAACCGCCTGCGCTCGCTTTACGCCCAATAAATCCGGACAACGCTTGCCACCTACGTATTACCGCGGCTGCTGGCACGTAGTTGGC
+
9CCCCGGGFGGGGGGGGGGGGGGGGGGGGGGGGGGGGGGGGGGGGGGFGGGGGGGGFDGGGGGGGGGGGGFGGGGGGGGGGGGGGGGGGGGGGGGGGGGCFGGGGGGGGGGGGGGGDFEDEGGGGGFGFBFFF<BGGGGGGGEDFGGGGGGFGGFGGF;E8BEGDEDEGGDFGGFFG8?EGGEGGGGGGGGE*;CGGGGGG>FFFGFFEGG=E1:76;GGFGFF;A>>6D>BFF>2*8;EE?(4CCAAGF>6:FGB*(4:2394*<:0(4<:>E0>FD?7(,49;:)30::G?,44:C4(,
@M04650:207:000000000-C238N:1:1101:6209:3548 2:N:0:19
GGACTACTAGGGTTTCTAATCCTGTTTGCTCCCCACGCTTTCGAGCCTCAGCGTCAGTTAAAGACCAGAGAGCCGCCTTCGCCACTGGTGTTCCTCCATATATCTACGCATTTCACCGCTACACATGGAATTCCACTATCCTCTTCTGCACTCAAGTCTCCCAGTTTCCAATGACCCTCCCCGGTTGAGCCGGGGGCTTTCACATCAGACTTAAGAAACCGCCTGCGCTCTCTTTACTCCCAATAAAGCCAGCAAACGCTTCCCACCAACGTATTACCACGGCTCCTGGACCGTGGTTAGC
+
BCCCCFGGGGG8FGEGGGAC,EFEEF9FFGGG<CFG7CFEGGGGG7FGG,C<@CEGGGAE,CF<DG@<E8E7DF7CE>F9AB:@,FFGGGFFF@8F<FC@FEFGG;?:FFD,9AF<,?B=CFGGC=?,B?A9CFBF,,=DFEC?G,43,7>DCFEFFG9=CD8@F,@;;;7D+FC8@+@E6+>+@:C6@FFEGDC*@)<F7+=8CGC*08*:4DGF8(*56)73(.()(9(/;97)+)+,*4((7*-)*.)(()*.>6112(*(*;3((-(-,2(-<*)42(7(((.3(*.2(,((-*)(.
@M04650:207:000000000-C238N:1:1101:20145:3601 2:N:0:19
GGACTACCGGGGTTTCTAATCCTGTTTGCTCCCCACGCTTTCGCACTTGAGCGTCAGTATATTCCCAAGGGGCTGCCTTCGCCTTCGGTATTCCTCCACATCTCTACGCATTTCACCGCTACACGTGGAATTCTACCCCTCCCTAAAATACTCTAGCAACCCAGTATGAAATGCTATTCCTAGGTTAAGCCCAGGGCTTTCACATCTCACTTAAGTCACCGCCTGCGTGCCCTTTACGCCCAGTCATTCCGATTAACGCTCGCACCCTCCGTATTACCTCGGCTGCTGGCACGGCGTTAGC
+
CCCCCGGGGGGGGGGGGGGGGGGGGGGGGGGGGGGGGGGGGGGGGGGGCGGGGGGGGGGGGGGGGGGGGGGGGGGGGGGGGGGGGGGGGGGGGGGGGGGGGGGFGGGGGGGGGGGGFGGGGGGGGGGGGGGGGGGGGGGDCGGFG,>9AGGFGGGGGGGGGGGGGGGGGGGGGGGCGDFFGGAFGGGG,ECE>EDGGGDFGFGFFF>FFGGGFGFCCEGGFGFFFF@>@GFFFGFFF?GGGFFEG+<EGFF0(8DEG@B?FBG>DGBF:1;?BGFFGG2.(4::2(3:?E?GF;2(4:<6:
@M04650:207:000000000-C238N:1:1101:19566:3618 2:N:0:19
GGACTACCAGGGTTTCTAATCCTATTTGCTCCCCACACTTTCGAGCCTAAGTGTCAGTAATGGTCCAAGTTATCGCCTTCGCCTCTAGTGTTCTTCCATATATCTACGCATTCCACCGCTCCACATGGAGTTCCATAACTCTCTACCACACTCTAGGTTAATAGTTTCCAATGCATACAATAGTTAAGCTACTGCATTTAACACCAGACTTACTAACCCACCCGCGCTCGTTTTACGCCCAGTCATTCCGATTAACGCTCGCACCCTCCGTATTACCGCGGCTGCTGGCACGGAGTTAGCC
+
CCCCCGGGGGGGGGGGGGGGGGGGGGGGGGGGGGGGGGGGGGGFGGGGGGGGGGGGGGGGGGGGGGGGGGGGGGGGGGGGGGGGGGGGGGGGGGGGGGGGGGGGGGGGGGGGGGGGGGGGGGGGGGGGGGGGGGGGGGGGGGGFGGGGGGGFGGGGGGGGGGGGGFGGGGDDGGGGGGGGGGFGGGGCFGGGGGFGCGGGGFGFFGGFFGGGBDFGFFFGFGF=BEAE=D99BGFB?9EG79@B>FFFGF4>=DFEGFF@993:DG@8<@FDDCABF749;>FFFFB3?:>E0(412+):3
@M04650:207:000000000-C238N:1:1101:7884:3619 2:N:0:19
GGACTACCGGGGTTTCTAATCCTGTTTGCTCCCCACGCTTTCGCACTTGAGCGTCAGTATATTCCCAAGGGGCTGCCTTCGCCTTCGGTATTCCTCCAAATCTCTACGCATTTCACCGCTACACGTGGAATTCTACCCCTCCCTAAAATACTCTAGCGACCCAGTATGAAATGCTATTCCTAGGTTAAGCCCAGGGCTTGCAACTCTCACTTAAGTCACCGCCTGCGTGCCCTTTACGCCCAGTCCTTCCTATTAACGCTTGCACCCTCCTTTTTCCCGCGGCTTCTGGCCGCGTGCTAGC
+
CCCCC88EGDGCFFEGGGFEGFEGGGGGCFGGG:<@CEGGGG@CCGGGFCEFFGGCCFGFAEEGGEFCECE7CFECFGGCBCF7FFDEBFGGGGF9EF8E,:EFC9,:+6CFEF<FDGGDGCFG+9?CF<F@F?;E9DC++=+:,,39A8=DGD9ED8++C:=?FCDCFA;@D9;;C2@<5F,7FC;7;DE57E***;D*9*5998=A@FC:=7>DCFGF(:59=62A1>=8=6;>A(C@*2=400<6C)+17=76C1,(,4526818((())+,(<F(-((,3(()6)0(/,-(-(*))(
@M04650:207:000000000-C238N:1:1101:23320:3620 2:N:0:19
GGACTACACGGGTATCTAATCCTGTTTGCTCCCCACGCTTTCGCACCTGAGCGTCAGTCTTCGTCCAGGGGGCCGCCTTCGCCACCGGTATTCCTCCAGATCTCTACGCATTTCACCGCTACACATGGAATTCCACTCTCCTCTTCTGCACTCAAGTCTCCCAGTTTCCAATGACCCTCCCCGGTTGAGCCGGGGGCTTTCACATCAGACTTAAGAAACCGCCTGCGCTCGCTTTACGCCCAATAAATCCGGACAAAGCTTGCCACCTACGTATTACCGCGGCTGCTGGCCCGTAGTTAGC
+
CCCCCGGGGGGGGGGGGGGGGGGGGGGGGGGGGGGGGGCGFGGGGGGGGGGGGEGGGGGGGGGGGGGGGGGGGGGGGGGGGGGGGGGGGDGFDFGGGGGFGGGGGGGGGGGGGGGGGGGGGGGGGGGGFGGFGGGGGGGGGFGFGFGGGGGFGGFGFG9EDGGGGGFGGGGGGC9FGGGGGGGGGGGGGGGGDGEEGGGGG6>FFGGFFFGF9FC>FDGG9GB?<FFF0DBFFGFFF?EEGF?74CA2FFF9<>D?*(1<<BGFFG0?((-47F()<:8;B03914,8?E(*(-101<45-
@M04650:207:000000000-C238N:1:1101:21751:3652 2:N:0:19
GGACTACTGGGGTATCTAATCCTGTTTGCTCCCCACGCTTTCGAGCCTCAGCGTCAGTTACAGACCAGAGAGCCGCCTTCGCCACTGGTGTTCCTCCATATATCTACGCATTTCACCGCTACACATGGAATTCCACTCTCCTCTTCTGCACTCAAGTCTCCCAGTTTCCAATGACCCTCCCCGGTTGAGCCGGGGGCTTTCACATCAGACTTAAGAAACCGCCTGCGCTCGCTTTACGCCCAATAAATCCGGACAACGCTTGCCACCTACGTATTACCGCGGCTGCTGGCACGTAGTTAGC
+
CCCCCGGGGGGGGDGGGGGGFFGGGGGGGGGGGGGGGGGGGGGGGGGFGFGGGGEGG<DFFGGGGGGGGGGGGGGGGGGGGGGGGFGGFFFGGG8FFGFEFFGGFFGFGGGGGGF9FFGGGCGGGGGGFFBFGGGGF8FGFF8DFEGGGGGFCFFGGFBEFGGG>ECEAEEFDGGGGGGGGGGGGGGGGFGGGGGGGCCGGFGFFGGFFGF>CCFGFFGG@G108FFE;39>0:>AFBE85:B7FFB):<B>F37(1726B:9:>F?::7?44044@F?900013824?E?G0.18<<<>)
@M04650:207:000000000-C238N:1:1101:25586:3680 2:N:0:19
GGACTACTGGGGTTTCTAATCCTGTTTGCTCCCCACGCTTTCGCACCTGAGCGTCAGTCTTCGTCCAGGGGGCCGCCTTCGCCACCGGTATTCCTCCAGATCTCTACGCATTTCACCGCTACACCTGGAATTCTACCCCCCTCTACGAGACTCAAGCTTGCCAGTATCAGATGCAGTTCCCAGGTTGAGCCCGGGGATTTCACATCTGACTTAACAAACCGCCTACATGCGCTTTACGCCCAGTGAATCCGGATAACGCTCGCCTCCTACGTCTTACCGCGGCTGCTGGCACGTAGTTACC
+
CCCCCFGGGGGGGGGGGGGGGGFGGGGGGGGGGGGGGGGGGGGGGGGGGGGGGGGGGGGGGGGGGGGGGGGGGGGGGGGGGGGGGGGGGGGGGGGGGGGDGGGGGGGGG>GDFGGGCEGGGGGGGGGGGGGGGGGFGGGFGGGFEFGGEGGFGFGGGGGGGGGGGGGGDG9EFGGGGGGGGGGGFFGG6DG5CECEDCGCGAGFFGGFF7FCCFGGF@FC9GB@B@0*)79BFCFAF:CEG?<?FGFFGFF90@GF4(3(3(9(*243<<:7(;?<EF(3909((,.505(<:(314C4))
@M04650:207:000000000-C238N:1:1101:18816:3685 2:N:0:19
GGACTACTGGGGTTTCTAATCCTGTTTGCTCCCCACGCTTTCGAGCCTCAGCGTCAGTTACAGACCAGAGAGCCGCCTTCGCCACTGGTGTTCCTCCATATATCTACGCATTTCACCGCTACACATGGAATTCCACTCTCCTCTTCTGCACTCAAGTCTCCCAGTTTCCAATGACCCTCCCCGGTTGAGCCGGGGGCTTTCACATCAGACTTAAGAAACCGCCTGCGCTCGCTTTACGCCCAATAAATCCGGACAAGGCTTGCCACCTACGTATTACCGCGGCTGCTGTCACGTAGTTAGC
+
CCCCCCFGGGGGGGEGGGGGGGGGGGGGGCCFGGGGGGGGGGGGGGGGGGGGGGGGGGF<FGFGGGGGGFCFGGEGGGGGGEECGGGGCGF7BEGGGG9EAFFGGGGGGEGDGFGGGGGGGGGGGGGGFFFGGGGGFGDFGGFFGGGGGGGFGF=DFFFCFFFGDAAFAFE9DFGFFFGGGGGGGD6DFGFGDGGDGDGDCA;B+CFF36*B)3+;6@FGFGBF<FFE1<;0?*7:*8CEC?((>DBFD?391>56*,8::9D(*+4(54(.):4-2:07909(7108-+4C?8048@9<)
@M04650:207:000000000-C238N:1:1101:21474:3725 2:N:0:19
GGACTACCCGGGTTTCTAATCCTGTTTGCTCCCCACGCTTTCGAGCCTCAGCGTCAGTTACAGACCAGAGAGCCGCCTTCGCCACTGGTGTTCCTCCATATATCTACGCATTTCACCGCTACACATGGAATTCCACTCTCCTCTTCTGCACTCAAGTCTCCCAGTTTCCAATGACCCTCCCCGGTTGAGCCGGGGGCTTTCACATCAGACTTAAGAAACCGCCTGCGCTCGCTTTACGCCCAATAAATCCGGACAACGCTTGCCACCTACGTATTACCGCGGCTGCTGGCACGTAGTTAGC
+
CCCCCGGGGGGGGGGGGGGGGGGGGGGGGGGGGGGGGGGGGGGGGGGGGFGGGGGGGGGGGGGGGGGGGGGGGGGGGGGGGGGGGGGGGGGGGGGGGGGGGGGGGGGGGGGGFGGGGGGGGGGGGGGGE:CFFGGGGGGGGGGFGGGGGGGFGGGGGGFFGFF?:EFGGGGGGGFGGGGGGGGGGGGFGGGGGDGGGGGGGFGFFGGF@FFGCGG7A=EFFGFFFFFDBGFFFGFFFFGGGFF<G*<>GF)7:>DFGFF::0<(0<:?7:?F<G>>FD(9BFFBF0:7BG?938(,4A4>5
@M04650:207:000000000-C238N:1:1101:13073:3750 2:N:0:19
GGACTACCAGGGTATCTAATCCTGTTCGCTCCCCACGCTTTCGCTCCTCAGCGTCAGTATCGGCCCAGAGACCCGCCTTCGCCACCGGTGTTCCTCCTGATATCTGCGCATTTCACCGCTACACCAGGAATTCCAGTCTCCCCTGCCGAACTCTAGCCTGCCCGTATCGACTGCAAGCTCGGGGTTGAGCCCCGAGTTTTCACAGCCGACGCGACAGACCGCCTACGAGCCCTTTACGCCCAATAATTCCGGACAACGCTTGCACCCTACGTATTACCGCGGCTGCGTGCACGGCGTTGGC
+
CCCCCGGGGGGGGGGGGGCFFGGGGGGGGGGDGFGGGGGGGGGGGGGGGGGGFGGGGGGGGEGGGGGG@GGFGFFGGGGGGGGGGGGGGGGGGGGGGGCGGGDFGFGEGGDGGGGGGGGGGGGGGGGG7FGDGGGGGFFEFGGFFGGGGD7DCFF8;3EFGEGGGEFGC*@CDGGCGF6DGGGGGGGGFFC=GG*=2:<FGFGF6C>=4<3C9<<D><GCBGF:2<?)3C(,:GF<*(:8:1:?GGFBGFFF(.)4439?20*4C*4<:<F?BF?A@D<>>9039(((-2(<0((,(:1((
@M04650:207:000000000-C238N:1:1101:22757:3775 2:N:0:19
GGACTACCGGGGTATCTAATCCTATTTGCTCCCCACACTTTCGAGCCTAAGTGTCAGTAATGGTCCAAGTTATCGCCTTCGCCTCTAGTGTTCTTCCATATATCTACGCATTCCACCGCTCCACATGGAGTTCCATAACTCTCTACCACACTCTAGGTTAATAGTTTCCAATGCATACAATAGTTAAGCTACTGCATTTAACACCAGACTTACTAACCCACCCGCGCTCGTTTTACGCCCAGTAAATCCGGATAACGCTTGCATCCTATGTATTCCCGCGGCTGCTGGCACCTAGTTAGCC
+
CCCBCGGGGG7FF7FFGGGEF9FGFAFGFFFFGFGGEGGGGGGFGEGGFCEEEFFGGFDFGGFFCFGFFGGGGGGGGGGGGGGGGGGGFGGGCGG9FFCEFGGFFGGFGEFGGGAEGC86BFGGGFFGEDFGGGDGGFFGGGGFGGGFGGGFGGGGGGGDCFGGGGGGGGGGCFDGGGG8DFGGGEE9,BFGGF,E?+FFFDFF5+=?CGGGFGGGFDFG>5>5557@A7>=BG6@6@GGE=>CGFC<*=>;?:+;<262?D7<>FFF3<?<?E569<--,2190))31*)2,(,.60)::
@M04650:207:000000000-C238N:1:1101:17397:3793 2:N:0:19
GGACTACAGGGGTATCTAATCCTGTTTGCTCCCCACGCTTTCGAGCCTCAGCGTCAGTTACAGACCAGAGAGTCGCCTTCGCCACTGGTGTTCCTCCACATATCTACGCATTTCACCGCTACACGTGGAATTCCACTCTCCTCTTCTGCACTCAAGTTCTCCAGTTTCCAATGACCCTCCCCGGTTGAGCCGGGGGCTTTCACATCAGACTTAAAGAACCGCCTGCGCTCGCTTTACGCCCAATAAATCCGGACAACGCTTGCCACCTACGTATTACCGCGGCTGCTGGCACGTAGTTAGC
+
CCCCCGGGGGGGGGGGGGGGGGGGGGGGGGGGGGGGGGGGGGGGGGGGGGGGGGGGGGGGGGGGGGGGGGGGGGGGGGGGGGGGGGGGGGFGGGGGGGGGGGGGGGGGGGGGGFGGGGDGGGGGGGGGFFGFGGGGGGGGGGGFGGGGFFGFGGGGGGFGGGGFFFAFGGGGGGGGGGGGGGGGGGGGGFGGGGGGDGGGGFGFFGFFFGGG=D7FC8EGFDFFFF>D><66:C@AFFGGG?0:>F<BGFF>FDGFFBFF<BGFGGB0(8<BFF:BGG1>69>07?DF251CBB04:G<A6
@M04650:207:000000000-C238N:1:1101:12844:3795 2:N:0:19
GGACTACAGGGGTATCTAATCCTATTTGCTCCCCACACTTTCGAGCCTAAGTGTCAGTAATGGTCCAAGTTATCGCCTTCGCCTCTAGTGTTCTTCCATATATCTACGCATTCCACCGCTCCACATGGAGTTCCATAACTCTCTACCACACTCTAGGTTAATAGTTTCCAATGCATACAATAGTTAAGCTACTGCATTTAACACCAGACTTACTAACCCACCCGCGCTCGTTTTACGCCCAGTAAATCCGGATAACGCTTGCATCCTATGTATTACCGCGGCTGCTGGCACCGAGGTAGCC
+
CCCCCGGGGGGGGGGGGGGGGGGGGGGGGGEGGGGGGGGGGGGGGGGGDGGGGGGGGGGGGGGGGGGGGDEFGGGGGGGGGGGGGGGGFFFGGGGGGGGGGGGGGGGGGGGGGGEFFGGGGGGGGGGGGGGGGGGAFGGCGGGFGGG?GFGFGAFGG=EFG<CFFFGGFGGGGCED@==FGGGFGGGCFCAD=DDF=DG8C?FFAF6DDDF70BFGABCGFG5@=9A@=D49BGF3?7:CC=:8=:**08A5;BF)/6,(/(01:E4558)/<C))3*,.((-7(2?7174*(-4(40,54
@M04650:207:000000000-C238N:1:1101:23733:3798 2:N:0:19
GGACTACTAGGGTTTCTAATCCTGTTTGCTCCCCACGCTTTCGCACCTGAGCGTCAGTCTTCGTCCAGGGGGCCGCCTTCGCCACCGGTATTCCTCCAGATCTCTACGCATTTCACCGCTACACCTGGAATTCTACCCCCCTCTACGAGACTCAAGCTTGCCAGTATCAGATGCAGTTCCCAGGTTGAGCCCGGGGATTTCACATCTGACTTAACAAACCGCCTGCGTGCGCTTTACGCCCAGTAATTCCGATTAACGCTCGCACCCTCCGTATTACCGCGGCTGCTGGCACGGAGTTAGC
+
CCCCCGGGGGGGGGGGGGGGGGGGGGGGGGGGGGGGGGGGGGGGGGGFGFGGGGGGGGGGGGGGGGGGGGGGGEGGGGGGGGDGGGCFGGGGGGGGGGGGGGGGGGGGGEGGGGGGGGGGGGGGGGGGGGGGGGGGGGGGGGGFGGFEFCEFGFGFFFGGGGGGGFCEGGGGGGFGGGGGGFFGGGFGFGGGG5EECGGCCAGAAGC66FGG<FGGFDGF>GBDFFBFFG>>>GFFFFGGGFBFG>6AGFFF<ED<FFF::;G><CBBF<26(C0>GG<>>9>BFFF0(C(<<1>>?GAAF
@M04650:207:000000000-C238N:1:1101:17049:3807 2:N:0:19
GGACTACCGGGGTATCTAATCCTGTTCGCTCCCCACGCTTTCGCTCCTCAGCGTCAGTATCGGCCCAGAGACCCGCCTTCGCCACCGGTGTTCCTCCTGATATCTGCGCATTTCACCGCTACACCAGGAATTCCAGTCTCCCCTGCCGAACTCTAGCCTGCCCGTATCGACTGCAAGCTCGGGGTTGAGCCCCGAGTTTTCACAGCCGCCGCGCCCGACCGCCTACGCGCTCTTTACGCCCAATAATTCCGGACAACGCTTGCACCCTACGTATTACCGCGGCTTCTGTCACCTCGGTTGC
+
CCCCCFFGGGGGGGGGGGGGGGGGGGGGGGGGGGGGGGGGGGGGGGGGGFGGGGGGGGG9FEGGGGEGFFFGGGGGGGGG=FGGGGGGGGGGGGGGGGFGGFFGGGGGGGGGGGGGGGGGGGGGGGGGGGGGFGFFG?FGG6@F6FGG7CEFGG9CFGGGGGGCCCEGCGGGDC,?EF?FGGDDFECFGGGGGGDDFGGGG=EFFFFB.5734))))-?3()9<(.()4C1<(<74??EGE3(,<FAAFF6-3@34D;7(-4C?GFBF(8:()<>59749(-321(<<.<4A))(((2(-(
@M04650:207:000000000-C238N:1:1101:13122:3855 2:N:0:19
GGACTACAGGGGTTTCTAATCCTGTTTGCTCCCCACGCTTTCGAGCCTCAGCGTCAGTTACAGACCAGAGAGCCGCCTTCGCCACTGGTGTTCCTCCATATATCTACGCATTTCACCGCTACACATGGAATTCCACTCTCCTCTTCTGCACTCAAGTCTCCCAGTTTCCAATGACCCTCCCCGGTTGAGCCGGGGGCTTTCACATCAGACTTAAGAAACCGCCTGCGCTCGCTTTACGCCCAATAAATCCGGACAACGCTTGCCACCTACGTATTACCGCGGCTGCTGGCACGTAGTTAGC
+
CCCCCGGGGGGGGGGGGGGGGGGGGGGGGGGGGGGGGGGGGGGGGGGGGGGGGGGGGGGGGGGGGGGGGGGGGGGGGGGGGGGGGGGGGGGGGGGFGGGGGGGGGGGGGGGGGCFGGGGGGGGGGGGGEFFGGGGGGGGGGGGFFGGGGGGFGGGGFGCFGGFGFFEFGGGGGGGGGFGEEGGGGGGGGGGGGGGGGGGGGFGF@FGFFGGGFFGGFFGGBGFF@FFF>D>>6CFFFBEGGFF<4><BFFF>FFC?GB0(21727<6?:2?7<FBFCF:0(4943<07>5(33,.3,CAA:
@M04650:207:000000000-C238N:1:1101:18348:3870 2:N:0:19
GGACTACCGGGGTTTCTAATCCTGTTTGCTCCCCACGCTTTCGCACCTGAGCGTCAGTCTTCGTCCAGGGGGCCGCCTTCGCCACCGGTATTCCTCCACATCTCTACGCATTTCACCGCTACACGTGGAATTCTACCCCTCCCTAAAATACTCTAGCAACCCAGTATGAAATGCTATTCCTAGGTTAAGCCCAGGGCTTTCACATCTCACTTAAGTCACCGCCTGCGTGCCCTTTACGCCCAGTCATTCCGATTAACGCTCGCCCCCTCCGTATTACCGCGGCTGCTGGCACGGAGTTAGC
+
CCCCCFGGGGGGGGGGGGGGFFGGGGGGGGGGGGGGGGGGGGGGGGEFGDFFGGGCGGGGGGCGGGGGGGGGGGGDGGDGGGGGGFGEEGGGGGGGGGGGGGGGGGGGGDGGFGCGGGGD+3,DFFGGC9,3>FFCEFG+BCEFG8EGGGGFGGFGGG;:FGG5@FFGFGGGCFGFGFGGGGGCEFGGGGGGGGGGGGFFGFGFFD1BEGGGFCCGF?GFDG@<;A@FFC=DFGFEFFEEE((,9C26CFF0(7*6F?FF69C(9EB01:>:?C:>CC17>9023<:?:EFGFF(4:C<<4
@M04650:207:000000000-C238N:1:1101:23220:3900 2:N:0:19
GGACTACTAGGGTATCTAATCCTGTTTGCTCCCCACGCTTTCGCACCTGAGCGTCAGTCTTCGTCCAGGGGGCCGCCTTCGCCACCGGTATTCCTCCAGATCTCTACGCATTTCACCGCTACACCTGGAATTCTACCCCCCTCTACGAGACTCAAGCTTGCCAGTATCAGATGCAGTTCCCAGGTTGAGCCCGGGGATTTCACATCTGACTTAACAAACCGCCTGCGTGCGCTTTACGCCCAGTAATTCCGATTAACGCTTGCACCCTCCGTATTACCGCGGCTGCTGGCACGGAGTTAGC
+
CCCCCGGGGGGGGGGGGGGGGGGGGGGGGGGGGGGGGGGGGGGGGGGGGGGGGDGGGGGGGGGGGGGGGGGGGGGGGGGGGGGGGGGGGGGGGGGGGGGGGGGGGGGGGGGGGGGGGGGGGGGGGGGGFCGGGGGGGGGGGGGFGGGGCEGFGFGGGGDDFFGGGFDFGGGGGGGFEGGGGFFFGGGGGGFGGGGDDGCFGFGFFGGFCDFFFGGGFFGGFGFFDFFEFGFFF=F>FBGEGB:2779>CBFB:>G<78>FB6FFGGF:B?>F(2,:FF?>9>6;9?0>(*(<:9>><8)<)
@M04650:207:000000000-C238N:1:1101:25828:3922 2:N:0:19
GGACTACTCGGGTATCTAATCCTGTTTGCTCCCCACGCTTTCGAGCCTCAGCGTCAGTTACAGACCAGAGAGCCGCCTTCGCCACTGGTGTTCCTCCATATATCTACGCATTTCACCGCTACACATGGAATTCCACTCTCCTCTTCTGCACTCAAGTCTCCCAGTTTCCAATGACCCTCCCCGGTTGAGCCGGGGGCTTTCACATCAGACTTAAGAAACCGCCTGCGCTCGCTTTACGCCCAATAAATCCGGACAACGCTTGCCACCTACGTATTACCGCGGCTGCTGGCACGTAGTTAGC
+
CCCCCGGGDGGGGGGGGGGGGGGGGGGGGGGGGGGGGGGGGGGFEGGGGGGGGGGGGGGCGGGGGGGGGGGGGGG>CGGGGGGGGGGGFGGGGGGGFGFGGGGGGGGGGGGGFGGGGGGGGGGGGFGGFFEGFFGGGGDGGGGFAEGGGFGF?FGGFG9CDFEFGGGGDGGFDFF8EFGGGGGGGGGGGGGGGGDGGGCGGFFFACFF=G4CEGFFC@GGFGFD?A>36DFFFCFFF?CEEF?17F<<C?B>:EG?49>611CFFFB:?BFFFF(5CF0;>>994().,/,01((48<<A6
@M04650:207:000000000-C238N:1:1101:5429:3975 2:N:0:19
GGACTACCGGGGTATCTAATCCTATTTGCTCCCCACACTTTCGAGCCTAAGTGTCAGTAATGGTCCAAGTTATCGCCTTCGCCTCTAGTGTTCTTCCATATATCTACGCATTCCACCGCTCCACATGGAGTTCCATAACTCTCTACCACACTCTAGGTTAATAGTTTCCAATGCATACAATAGTTAAGCTACTGCATTTAACACCAGACTTACTAACCCACCCTCGCTCGTTTTACGCCCAGTAAATCCGGATAACGCTTGCATCCTATGTATTACCTCGGCTGCTGGCACCTAGTTAGCC
+
CCCCCGGD@EGDG@FGGGGGGGGGGGGGGGGGGGGGGGGGGGGFEGFGFFFFGGGGGGGGGGGGGGGFGGGCFGGGGGGGGGGGDFAFGGCFGGEFGFGGGGGGFGFGGGGGGGFGGGDDGGGGFGGGGGGDFFGFFFGEFGGFGGGGGGGFGFBEF,@FG9CDFFCFGGGF6DCFAFG=9:EGCDGG==FGF,@DFCFFGFGFFGGFFFFC8CFFFCGGFG=)8?=5CD>2>:=:42CGC9=4:CC*C>BDFDGFD970=2*)1<4<CACFFC?C7277<@?9:>B(3*41432<<+6<>
@M04650:207:000000000-C238N:1:1101:22745:4002 2:N:0:19
GGACTACTAGGGTTTCTAATCCTGTTTGCTCCCCACGCTTTCGAGCCTCAGCGTCAGTTACAGACCAGAGAGCCGCCTTCGCCACTGGTGTTCCTCCATATATCTACGCATTTCACCGCTACACATGGAATTCCACTCTCCTCTTCTGCACTCAAGTCTCCCAGTTTCCAATGACCCTCCCCGGTTGAGCCGGGGGCTTTCACATCAGACTTAAGAAACCGCCTGCGCTCGCTTTACGCCCAATAAATCCGGACAACGCTTGCCACCTACGTATTACCGCGTCTGCTGGCACGTAGTTAGC
+
CCCCCFGGGGGGGGGGGGGGGFFGGGGGGGGGGGGGEGGGGGCFGGGGGGGGGGGGGGGGGGGGGGGGGGGGGGEGGGGGGGGGGGGGGGDGGGGGGGGGGGGGGGGGG>FGGGGGGGGGGGGGGGGGBCEFGGFGGGG8FGGFGGDCFAEFGFGGGGCFGGGDFAEFCFGG6FCGGGGGGD87@C8,AFG7@EG5CDFGG621=FC4>6FC*7=D=@GG(CB<3F9D0939@*<<F?EEE068CFDFG?)18DG?59>F?:F?7???FF:8<:7>GG01,,(33<A>(*(<(3((,<4)6
@M04650:207:000000000-C238N:1:1101:22016:4011 2:N:0:19
GGACTACTGGGGTATCTAATCCTGTTTGCTCCCCACGCTTTCGAGCCTCAGCGTCAGTTACAGACCAGAGAGCCGCCTTCGCCACTGGTGTTCCTCCATATATCTACGCATTTCACCGCTACACATGGAATTCCACTCTCCTCTTCTGCACTCAAGTCTCCCAGTTTCCAATGACCCTCCCCGGTTGAGCCGGGGGCTTTCACATCAGACTTAAGAAACCGCCTGCGCTCGCTTTACGCCCAATAAATCCGGACAACGCTTGCCACCTACGTATTACCGCGGCTGCTGGCACGTAGTTAGC
+
CCCCCGGGGFG@FEGGGGGGGGGFGGGGGGGGGGFGGGGGGGGGGGGGGGGGGGGGEFGGGGGFGCAEFGFGGGGGGGGGGGGEFGGGGGGGFGGGEGGGGDDFGFGGEGGGFGGGGGDGGGGGGGGFF=EDFDAFFDGFFGGFGG9;?=EFFDBDFDGAFGG8FC8BFFGCDA,@EDFC>FG7<FEFF7DEG*@CGGCFGFGFFGGFEFG76DGFA3C;9<>?;:6:.:;(2CF<FFGDG??097:AGF>;(7D?<908?05>CFBBFBB??G><F*4116((41:?0A?FF.(48G<D4
@M04650:207:000000000-C238N:1:1101:20878:4012 2:N:0:19
GGACTACCAGGGTTTCTAATCCTGTTTGCTCCCCACGCTTTCGAGCCTCAGCGTCAGTTACAGACCAGAGAGCCGCCTTCGCCACTGGTGTTCCTCCATATATCTACGCATTTCACCGCTACACATGGAATTCCACTCTCCTCTTCTGCACTCAAGTCTCCCAGTTTCCAATGACCCTCCCCGGTTGAGCCGGGGGCTTTCACATCAGACTTAAGAAACCGCCTGCGCTCGCTTTACGCCCAATAAATCCGGACAACGCTTGCCACCTACGTATTACCGCGGCTGCTGGCACGTAGTTAGC
+
CCCCCGGGGGGGGGGGGGGGGGGGGGGGGGGGGGGGGGGGGGGGGGGGGFGGGGGGGGGGGGGGGGGGGGGGGGGGGGGGGGGGGGGGGGGGGGGGGGGGGGGGGFGGGGGGGGFGGGGGGGGGGGGGFFGGGGGGGGFGGGGFGGGGGGFFGGGGFGGGGGGGEAFGFFGGGAECGGGEGGGGGGGFCCFEEEGGGGGGGFGFFFGFEGGGFGGFF@GGFGBFFFFFFGFFFCFAF?GEGBF:FGAAGFF6?DD:G9>B:?CBGGFFBF:3<<:<FF?FF96;BF702C:G::B::GFB6
@M04650:207:000000000-C238N:1:1101:22837:4046 2:N:0:19
GGACTACACGGGTATCTAATCCTGTTTGCTCCCCACGCTTTCGAGCCTCAGCGTCAGTTACAGACCAGAGAGTCGCCTTCGCCACTGGTGTTCCTCCATATATCTACGCATTTCACCGCTACACATGGAATTCCACTCTCCTCTTCTGCACTCAAGTCTCCCAGTTTCCAATGACCCTCCCCGGTTGAGCCGGGGGCTTTCACATCAGACTTAAGAAACCGCCTGCGCTCGCTTTACGCCCAATAAATCCGGACAACGCTTGCCACCTACGTATTACCGCGGCTGCTGGCACGTAGTTAGC
+
CCCCCGGGGGGGGGGGGGGGGGGGGGGGGGGGGGGGGGGGGGGGGGG?FGGGGGGGGGGGGGGGGGGGGGGGGGGGGGGGDGGGGGGGFGFGGGGGGGGGGGGGGGGGGGGGGGGGFGGGGGGGGGGGFFEGGGGGGGGGGGGFGGGGGGGFGGGGGGFGGGGG<EGGGFFFFFGGGGGGGGGGGGDGFGGGGGGGGGGGGFGFFFFFEFGFFGC:AFGFFG>@FFFF;D;><FFDFBGGGFFFGGFFGFFF6>D<CB>B:?G:FFB?FFFF?F44CF<>FFFFFBFBBG?G0(4??F2<-
@M04650:207:000000000-C238N:1:1101:13961:4067 2:N:0:19
GGACTACTGGGGTTTCTAATCCTGTTTGCTCCCCACGCTTTCGCACCTGAGCGTCAGTCTTCGTCCAGGGGGCCGCCTTCGCCACCGGTATTCCTCCAGATCTCTACGCATTTCACCGCTACACCTGGAATTCTACCCCCCACTACGAGACTCAAGCTTGCCAGTATCAGATGCAGTTCCCAGGTTGAGCCCGGGGATTTCACATCTGACTTAACAAACCGCCTGCGTGCGCTTTACGCCCAGTAATTCCGATTAACGCTTGCACCCTCCTTATTACCGCGGCTGCTGGCACGGATTTAGC
+
CCCCCGFGGGGGEGGGGGGGGGGGGGGGGGGGGGGGGGGGGGGGEFGGGFGGGGGGGGGGGGGGGGGGGGGGGGEEGGGGGGEEGGGGGGGGGGGGFGGAFEFGGGGGGGGEFGFEFFGGGGG?FGGGAFGGGGGGGGFEC+@?CGGEF6CFGGGG9FCCGGGC:D=FF,EGFCFFCF?FGFCFGGGGGGGFGEGE3CC9FFGFFC7A7FFFEGGCF6FD>G>;?FF:6C331EFBF?DE*,.5:*64*8F?FBG):13:?BFDF*((41(-.@<)2731(,3(3(,4(7(242((-<-).
@M04650:207:000000000-C238N:1:1101:12006:4071 2:N:0:19
GGACTACCAGGGTTTCTAATCCTGTTTGCTCCCCACGCTTTCGAGCCTCAGCGTCAGTTACAGACCAGAGAGCCGCCTTCGCCACTGGTGTTCCTCCATATATCTACGCATTTCACCGCTACACATGGAATTCCACTCTCCTCTTCTGCACTCAAGTCTCCCAGTTTCCAATGACCCTCCCCGGTTGAGCCGGGGCCTTTCACATCAGACTTAAGAAACCGCCTGCGCTCCCTTTACGCCCAATAAATCCGGACAACGCTTGCCACCTACGTATTACCGCGGCTGCGGGCACTTAGTTAGC
+
CCCCCGGGGGGGGGGGGGGGGGGGGGGGGGGGGGGGGGGGGGGGGGGGGGGGGGGGGGGGAFG9FGGGGCEGGGGGGGGGGGGGGGGGGGGGGGGGG8,EFGGGGGGGGGGGGGGGGGGGGGGG99FGEFFFGGGGC8=FGGGF8FGGGGGFGGGGDDFF,DFGFEFGAFGGGDG==DGEE7@EGGGFGGGGCGG*/9BFF>F9+;CFFGGGF>FCFBGGFD@=0),::7(/3CFFF;EEGF0(CC).CFE;0)149076?FF(*<8(.48?BC2<GF16>>>9;:(49>(*().6<+6<)
@M04650:207:000000000-C238N:1:1101:18691:4078 2:N:0:19
GGACTACCGGGGTTTCTAATCCTGTTTGCTCCCCACGCTTTCGCACCTGAGCGTCAGTCTTCGTCCAGGGGGCCGCCTTCGCCACCGGTATTCCTCCAGATCTCTACGCATTTCACCGCTACACCTGGAATTCTACCCCCCTCTACGAGACTCAAGCTTGCCAGTATCAGATGCAGTTCCCAGGTTGAGCCCGGGGATTTCACATCTGACTTAACAAACCGCCTGCGTGCGCTTTACGCCCAGTAATTCCGATTAACGCTTGCACCCTCCGTATTACCGCGGCTGCTGGCACGGGGTTAGC
+
CCCCCGGGGGGGGGGGGGGGGGGGGGGGGGGGGGGGGGGGGGGGGGGGGGGGGGGGGGGGGGGGGGGGGGGGGGGGGGGGGGGGGGGGGGGGGGGGGGGGGGFGGGGGGGCFGGGGGGGGGGGGGGGGGGGGGGGGGGGGGGGFGGGGFGGFFGGGGGGGFGGGGGGGGGGGG?GGGGGGGFGFGGGGGGGFEGGGG3FGGFGF+CCAEC>DFGGGF;FDFGF0<FB>(79>BGFDFFECE<B?FC26DFFFBDDFGFF??:FFGC::4?FFF6?9FG?691>09:??BC0A<0(-4*14)
@M04650:207:000000000-C238N:1:1101:14199:4085 2:N:0:19
GGACTACTCGGGTATCTAATCCTGTTTGCTCCCCACGCTTTCGCACCTGAGCGTCAGTCTTCGTCCAGGGGGCCGCCTTCGCCACCGGTATTCCTCCAGATCTCTACGCATTTCACCGCTACACCTGGAATTCTACCCCCCTCTACGAGACTCAAGCTTGCCAGTATCAGATGCAGTTCCCAGGTTGAGCCCGGGGATTTCACATCTGACTTAACAAACCGCCTGCGTGCGCTTTACGCCCAGTAATTCCGATTAACGCTTGCACCCTCCGTATTACCGCGGCTGCTGGCACGGAGTTAGC
+
CCCCCGGGGGGGGGGGGGGGGGGGGGGGGGGGGGGGGGGGGGGGGGGGGGGGGGGGGGGGFGGGGGGGGGGGGGGGGGGGGGGGGGG@FDGGGGDFGGGGGGGGGGGGGGGGGGGGGGGGGGGGGGGGGGGFFGGGFFGGGGGFGGGGGDGFGGGGGGGFGGG67,@FGGGGFFFFFFGGGFGGGGGCFGGGEGGGGGGFFFGFFGGFFGGFEGGFFDGG9GB6@F;5(52>0/<AFFGGG::2DDABFFFB03*6>69<BBG?7EBFFF0(4CFACG?>>;BB0(425*(<29(41CAA9
@M04650:207:000000000-C238N:1:1101:10129:4131 2:N:0:19
GGACTACTCGGGTATCTAATCCTATTTGCTCCCCACACTTTCGAGCCTAAGTGTCAGTAATGGTCCAAGTTATCGCCTTCGCCTCTAGTGTTCTTCCATATATCTACGCATTCCACCGCTCCACATGGAGTTCCATAACTCTCTACCACACTCTAGGTTAATAGTTTCCAATGCATACAATAGTTAAGCTACTGCATTTAACACCAGACTTACTAACCCACCCGCGCTCGTTTTACGCCCAGTAAATCCGGATAACGCTTGCATCCTATGTATTACCGCGCCTGCTGGCACATAGTTAGCC
+
CCCCCCFGGGGGGGGGGGGGGAAEGFGGFGGGGGGDGGGFGGGGGGGGGFGGGGFGGGGFEGGGFGGGGGGGGGGGGGGGGGGGGDEEFGF9EFFGGFGGGGFGGFGGGEGGFAFGGGECEGGGGGGGGGGFGFFGGGGGCFG6,@EDEECFEF=EF,=EEDFC?AA=FEGFGGGGGGGG8A9@<FGEGFFGGGFFFGGGGFGFFG6DDG9DDGGGFF80:C=A=E538DB29*B6AABF<(.9CD?C*8;>4:+;C23(,4DEGD@?<EC??+17+9(7(,-8((4(8:86-.)-)+)..
@M04650:207:000000000-C238N:1:1101:20363:4132 2:N:0:19
GGACTACTCGGGTTTCTAATCCTATTTGCTCCCCACACTTTCGAGCCTAAGTGTCAGTAATGGTCCAAGTTATCGCCTTCGCCTCTAGTGTTCTTCCATATATCTACGCATTCCACCGCTCCACATGGAGTTCCATAACTCTCTACCACACTCTAGGTTAATAGTTTCCAATGCATACAATAGTTAAGCTACTGCATTTAACACCAGACTTACTAACCCACCCGCGCTCGTTTTACGCCCAGTAAATCCGGATAACGCTTGCATCCTATGTATTACCCCGACTGCTGGCACATAGTTAGCC
+
CCCCCGGGGGGGGGGGGGGGGGGGGGGGGGGGGGGGGGGGGGGGGGGGGGGFGGGGGGGGGAFGGGGFGGGGGGGGCFGGGGGGGGFGFFGGGGGFGGDGGGGGGGG7>FGGGGGGGGGGGGGGGGGGGGGGDGFFFCGFFGGFGGGFGGGFGGGGGGGBFFGGFFGGGGGGGGGGGGGGGGD;FGGGGGGGGGGGGFEDGFGFFFDFDGGGFGGGF@8D=+5)=<=>AD4@=GFFEACC<=3=GGCEGFED@BFFG9?0(6>CGF3<E=<35><)>*6:(-70(62:<68:5>D4A<)).
@M04650:207:000000000-C238N:1:1101:11032:4152 2:N:0:19
GGACTACCGGGGTTTCTAATCCTGTTCGCTCCCCACGCTTTCGCTCCTCAGCGTCAGTATCGGCCCAGAGACCCGCCTTCGCCACCGGTGTTCCTCCTGATATCTGCGCATTTCACCGCTACACATGGAATTCCACTCTCCTCTTCTGCACTCAAGTCTCCCAGTTTCCAATGACCCTCCCCGGTTGAGCCGGGGGCTTTCACATCAGACTTAAGAAACCGCCTGCGCTCGCTTTACGCCCAATAAATCCGGACAACGCTTCCCACCTACGTATTACCGCGGCTGCTGGCACGTAGTTAGC
+
CCCCCGGGGGGGGGGGGGGGGGGGFGGGGGGGGGGGGGGGGGGCEGGGGGGGGGGGGGG9FGGGDEGGGGGGGGGGGGGGGGGGGGGGFE:FGGFFGGGGGGGFGGGGGGGGGGGFGGGGGEGC@FGGGGGGGGGGGGGGGGGFGGGDGGGF?FGGCFFGFE?EFCCFGGGGGGGGGGGEGGGDFDGGGG7ECGGGGDGCCAFFFDGF@4DFFGGGF@FF9C>?BF>B0*(4?*5<FFGGGFFFCGFAF:D;?:3?*46<0(9:CGFFF?F2)34>FGB699>;>BBFBG7<:(:6(<446
@M04650:207:000000000-C238N:1:1101:19860:4161 2:N:0:19
GGACTACTCGGGTTTCTAATCCTGTTTGCTCCCCACGCTTTCGAGCCTCAGCGTCAGTTACAGACCAGAGAGCCGCCTTCGCCACTGGTGTTCCTCCATATATCTACGCATTTCACCGCTACACATGGAATTCCACTCTCCTCTTCTGCACTCAAGTCTCCCAGTTTCCAATGACCCTCCCCGGTTGAGCCGGGGGCTTTCACATCAGACTTAAGAAACCGCCTGCGCTCGCTTTACGCCCAATAAATCCGGACAACGCTTGCCACCTACGTATTACCGCGGCTGCTGGCACGTAGTTAGC
+
CCCCCGGGGGGGGGGGGGGGGGGGGGGGGGGGGGGGGGGGGGGGGGGGGGGGGGGGGGGGGGGGGGGGGGGGGGGGGGGGGGGGGGGGGGGGGGGGGGGGGGGGGGGGGGGGGGGGGGGGGGGGGGDGFFFCFFGGGGGGGGGFGGGGGGGFGDGFFGGGGGGGFFGFGGGG6FFGGGFEEGGDGDGGEFGGGGGGGGGGGFGFFGGFFG<=CFFGA@EG@GFDFF@A9GBFFG):FBGGGB6:CGFAGFF>(7>?59>61?F?FF07033:?F?BCGF9BF961<))371984?33C<A5
@M04650:207:000000000-C238N:1:1101:18352:4176 2:N:0:19
GGACTACCCGGGTATCTAATCCTGTTCGCTCCCCACGCTTTCGCTCCTCAGCGTCAGTATCGGCCCAGAGACCCGCCTTCGCCACCGGTGTTCCTCCTGATATCTGCGCATTTCACCGCTACACCAGGAATTCCAGTCTCCCCTGCCGAACTCTAGCCTGCCCGTATCGACTGCAAGCTCGGGGTTGAGCCCCGAGATTTCACAGCCGCCGCGACAGACCGCCTACGAGCCCTTTACGCCCCATAATTCCGGACAACGCTTGCCCCCTCCGTATTCCCGCGGCTGCTGGCCCGTAGTTGGC
+
CCCCCGGGGGGGGCGGGGGGGGGFGGDGGGGGGGGEGGGGGGGGEGGGGGGGGGGGGGGGGGDGGGEFFCFFGGFGGEGGFGGGGFGGGGGGG<AGGGFGGGAFGBFGGDGEFGGGGGGGGGGGEGF@FFGGFGFDFFDFGGGFFGGG7+BAGGFEFFGFGG7@F:CF>*>3*DF7CF,2CCEC@FGGGGGGE?/2)2<EF++++9C>(5)7935C>1EFFGFB:?:E0C(4:CFFFFGGG(,8<C<4C?6-,7DBF69:?1C(>FB612,,3*5)2C(4796(90)47*8*442((<<(,
@M04650:207:000000000-C238N:1:1101:18797:4193 2:N:0:19
GGACTACCGGGGTATCTAATCCTATTTGCTCCCCACACTTTCGAGCCTAAGTGTCAGTAATGGTCCAAGTTATCGCCTTCGCCTCTAGTGTTCTTCCATATATCTACGCATTCCACCGCTCCACATGGAGTTCCATAACTCTCTACCACACTCTAGGTTAATAGTTTCCAATGCATACAATAGTTAAGCTACTGCATTTAACACCAGACTTACTAACCCACCCGCGCTCGTTTTACGCCCAGTAAATCCGGATAACGCTTGCATCCTATGTATTACCGCGGCTGCTGGCACCTAGTTAGCC
+
CCCCCGGGGGGGGGGGGGGGGGGGGGGGGGGGGGGGGGGGGGGGGGGGCFGGGGGGGGGCFGGGGGGGGGGGGGGGCFGGGGGGGGGGGGGGGGGGGFFGGDGGGGGGGGGGAFFGGGGGDGGGGGGGGGGGGGGGGGGFGGGFGGGFFGGFGGGGGGGGGGGGAFGGGGGGGFD8F?DGGGGGDAE3EDFGGGGGGGGFGFGFDCFFFGGGFFGGF@DGFGF=BD=54C@BBGFFEDGGG(09DGFFGFFFFFGFDBD0638CGG85)7<EEG5EEC909(79<700::4*.8<:4+6).
@M04650:207:000000000-C238N:1:1101:18697:4205 2:N:0:19
GGACTACTGGGGTATCTAATCCTGTTTGCTCCCCACGCTTTCGCACCTGAGCGTCAGTCTTTGTCCAGGGGGCCGCCTTCGCCACCGGTATTCCTCCAGATCTCTACGCATTTCACCGCTACACCTGGAATTCTACCCCCCTCTACAAGACTCTAGCTTGCCAGTTTCAAATGCAGTTCCCAAGTTAAGCCCGGGGATTTCACATCTGACTTAACAAACCGCCTGCGTGCGCTTTACGCCCAGTAATTCCGGACAACGCTTGCACCCTACGTATTACCGCGGCTTCTGGCACGTAGTTGGC
+
CCCCCGGGGGGGGEGGGGFCGAFGGGGGGGGGGGFFGGGGGGGGGGGGGGGGGGGDGFFFGGGGGGGGGGGFF:F@FGEFGGGGGGGEGGGGGGGGFEGGGGGG9FDFGGGGGGGGGGGGGGGGCEGFCDGGGGGCDG+=7=CDFGGGGGCA3,>EFF9BFGGGG9C93DFGGF7CCGGGGGGGFGGGGG,*=CEGGDF9FF986FGFFFFGFG:FF?CF9):;DF>>0<969EFFF0*:E?BFG79<FF4908C?GF>?8?GF=C?::::0<G?9CC:6(490016))78041<BFC24(
@M04650:207:000000000-C238N:1:1101:26234:4210 2:N:0:19
GGACTACCCGGGTTTCTAATCCTGTTTGCTCCCCACGCTTTCGCACCTGAGCGTCAGTCTTCGTCCAGGGGGCCGCCTTCGCCACCGGTATTCCTCCAGATCTCTACGCATTTCACCGCTACACCTGGAATTCTACCCCCCTCTACGAGACTCAAGCTTGCCAGTATCAGATGCAGTTCCCAGGTTGAGCCCGGGGATTTCACATCTGACTTAACAACCCGCCTGCGTGCGCTTTACGCCCAGTAATTCCGATTAACGCTTGCACCCTCCGTATTACCGCGGCTGCTGGCACGGAGTTAGC
+
CCCCCGGGGGGGGGGGGGGGGGGGGGGGGGGGGGGGGGGGGGGGGGGGFGFGGGGGGGGGDFGGGGGFGGGGGGGGGGGGGGGGGGGGGGGFGFGGGA@FGGGGGCGGGGGGGGGGGGGGCGGGGFGGGGGGGGGGGGGGGGGFGGGGGEGFGGGGGGAFGGGGG,EF;B:DFBCFGFGGGGGGGGGGGGGGEGGG3CFGD+CFFGGF?C7C<FGGF(8CBGFFFFF>3C>B6EFFFBEEGFB:CGA9F?638<D<F:>,2:C)9F?:?F06?C>AGF06369960447E0<339(:C<A4
@M04650:207:000000000-C238N:1:1101:21390:4213 2:N:0:19
GGACTACACGGGTTTCTAATCCTGTTTGCTCCCCACGCTTTCGCACTTGAGCGTCAGTATATTCCCAAGGGGCTGCCTTCGCCTTCGGTATTCCTCCACATCTCTACGCATTTCACCGCTACACGTGGAATTCTACCCCTCCCTAAAATACTCTAGCGACCCAGTATGAAATGCTCTTCCTAGGTTAAGCCCAGGGCTTTCACATCTCACTTAAGTCACCGCCTGCGTGCCCTTTACGCCCAGTCATTCCGATTATCGCTCGCACCGTCCTTATTACCGCGGCGCCTGGCACGGAGTTAGC
+
C@BCCFFFFE7BFFFC9;CCF<FGEGADFBCFFGDBFG@C<F:@FE74EEFFGG@FFF@ECD<CEGGCC@CBEGGGFCFGFGDBFGCEEFFGG9@E<?BFF8;E,FC,+@C755?BABECEC9EFFFD+=,A4:>FF,=A+=+*2@,6,@,<E,DDG6CCC>=1:D8CDBDF<9=,7;=AEAGC<FB7,@E5::5>C*,3<BG9AF>98+BBE7C:=7F*5D5=(6>284533*)1:,**=;(6D+)1::41(0*)2/18:27(>E(2:1()-0))3:,-9((-(-430*(<,(-,-*6)6
@M04650:207:000000000-C238N:1:1101:17956:4229 2:N:0:19
GGACTACACGGGTTTCTAATCCTGTTTGCTCCCCACGCTTTCGCGCCTCAGCGTCAGTTGCGAGCCAAAGAGCCGCTTTCGCCACTGGTGTTCCTCCATATCTCTACGCATTTCACCGCTACACATGGAATTCCACTCTTCTCTCTCGCACTCAAGTCTTCCAGTTTCCAATGACCCTCCCCGGTTGAGCCGGGGGCTTTCACATCAGACTTAAAAGACCGCCTGCGCGCGCTTTACGCCCAATAATTCCGGACAACGCTTGCCACCTACGTATTACCGCGGCTGCTGGCACGTAGTTAGC
+
CCCCCGGGGGGGGGGGGGGGGGGGGGGGGGGGGGGGGGGGGGGGGGGGGGGGGGGGGGGGGGGGGGGGGGGGGGGGGGGGGGGGGGGGGGDGGGGGGGGGGGGGGGGGGGGGGGGGGGGGGGGGGGGGFFGGGGGGFFGGGGGFGGGGGGGFGGGGGGGGGGGGFFFGCGFC7FGGGFFGGGGGEGGFGGGGGGGGGDGGGFGFFGGFFGGGCGGGFDCC9C>BF>BFFG>B0E@BFFGGG61(>CA<C=?((098776:1<FF7+33?BF7<<:<DF119269(34:?GBF<1813F<A6
@M04650:207:000000000-C238N:1:1101:6653:4270 2:N:0:19
GGACTACCCGGGTATCTAATCCTGTTTGCTCCCCACGCTTTCGCACCTGAGCGTCAGTCTTCGTCCAGGGGGCCGCCTTCGCCACCGGTATTCCTCCAGATCTCTACGCATTTCACCGCTACACCTGGAATTCTACCCCCCTCTACGAGACTCAAGCTTGCCAGTATCAGATGCAGTTCCCAGGTTGAGCCCGGGGATTTCACATCTGACTTAACAAACCGCCTGCGTTCGCTTTACGCCCAGTAATTCCGCTTAACGCTTGCACCCTCCGTATTACCGCGGCTTCTGTCACGGAGTTACC
+
CCCCCGGFGGGGGGGGGGGGGGGGGGGGGGGGGGGGGGGGGGGGGGGGGGGGGGGGGGGFGGGGGGGG@FGGGGGGGGGGGGGGGGGGGCFGFGGGGFFGGGDGGGGGGGGGGGGGGGGGGGGGGGGFG,DEGFGGGGGGGGGFFGCE7EGFGGGGGCADCGGGGCGGGGGGFCF?FFFGDG6FFFDFGGGG7CEGD3FFG++8AGFAEGGGCFFF=0EC(>>6:F()(*(1:=FAF(A:C(44CC<AFFF?(<D9C6;:16C>FE?01<6:(84>FFB96017(.9A)+)38(2(8;4).
@M04650:207:000000000-C238N:1:1101:15991:4276 2:N:0:19
GGACAACTGGGGTTTCTAATCCTGTTTGCTCCCCACGCTTTCGAGCCTCAGCGTCAGTTACAGACCAGAGAGCCGACTTCGCCACTGGTGTTCCTCCATATATCTACGCATTTCAACGCTACACATGGAATTACACTCTACTCTTCTGCACTCAAGTCTCCCAGTTTCCAATGACCCTCCCCGGTTGAGCCGGGGGCTTTCACATCAGACTTAAGAAACCGCCTGCGCTCGCTTTACGCCCAATAAATCCGGACAAACATGGCCACCTACGTATTACCTCGGCTGCTGGCAAGTAGTTAGC
+
B<CC,=CFGFGDFGC<EFF9CFGGCFFFDAFGC:FGGGGGGGGGGC@FFGGFG:FEGFGG@FAFD<E<FGCCF8:+74@AEFEGFFGDFGGGGF,AFFCGGDFDFFCF+@CE?EE,CFB+++9A?8FE=CA=,C,9;DD,E9,2E9F8,@,44==3,,86@,@,:@D;EED;DG88@88@CFCBGG6EC7FCEG>EGG7::8,=C*+*0;CF*1++;=C59<36=592(/7,3=)-4,*:C:6(*2)6:4.-4))45(,-(.*.2/,,481(,:24+*))(0((40,)(*(+-)...A24.
@M04650:207:000000000-C238N:1:1101:11477:4283 2:N:0:19
GGACTACTAGGGTATCTAATCCTGTTTGCTCCCCACGCTTTCGCACCTGAGCGTCAGTCTTCGTCCAGGGGGCCGCCTTCGCCACCGGTATTCCTCCAGATCTCTACGCATTTCACCGCTACACATGGAATTCCACTCTCCTCTTCTGCACTCAAGTCTCCCAGTTTCCAATGACCCTCCCCGGTTGAGCCGGGGGCTTTCACATCAGACTTAAGAAACCGCCTGCGCTCGCTTTACGCCCACTAAATCCGGACAACGCTTGCCACCTACGTATTACCGCGGCTGCTGGCACGTAGTTAGC
+
CCCCCGGGGGGGGGGGGGGGGGGGGGGGGGGGGGGGCGGGGGGGGGGGFEGGGGGGGGGGGGGGGGGGGGGGGGDGGGGGGGGGGGGFGGGGGGGGGGGFFGGGGGGGGGGGGGGGGGGGGGGGGGGGFFGGGGGGGGGGGGGFGGGGGGGFGG@AFFGGGGGGGGGGGCEGGGGDGGGGGGDGGGGFCGGGGGGEDGGGGFGFFGGFEGGGEGGCF;FG><9?:@1:0C>B0CFBFBGGGF(4F*5<GF391BC?GB>BF:F?GF?B?F6??CBBGC6((-4(20).3C?G??((-<<26
@M04650:207:000000000-C238N:1:1101:5972:4340 2:N:0:19
GGACTACACGGGTTTCTAATCCTGTTCGCTCCCCACGCTTTCGCTCCTCAGCGTCAGTATCGGCCCAGAGACCCGCCTTCGCCACCGGTGTTCCTCCTGATATCTGCGCATTTCACCGCTACACCAGGAATTCCAGTCTCCCCTGCCGAACTCTAGCCTGCCCGTATCGACTGCAAGCTCGGGGTTGAGCCCCGAGTCTTCACAGCCGCCGCGACAGACCGCCTACGAGCTCTTTACGCCCAATAATTCCGGACAACGCTTGCACCCTACGTATTACCGCGTCTTCTGGCACGTAGTGTGC
+
CCCCCFGGGGGGGGGGGGGGGGGGGGGGGGGGGGGGGGGGGGGGGGGGGGGGGGGGGGGGGGGGGGGGGGGGGGGGGGGGFED,BFGEGGGGGGGGGGGGGGGGGFFGGDFCEGGGGGGDDGFFFCGGG?FFGGGGG9EFFGEFGGGG:EGFGGD7FFFFGFGDCEGGEFGCCF9:AFAEGECEGDGFCCFC=5?CD*7>C7C+09FB(55C>CDD>BFD;G;B2@2:,96B2E4)9:>EGB6:C*6:FF434@7(<;>??(*)9A<4.431)<4<GG(14(4(,)62)<1C:(,23+).)
@M04650:207:000000000-C238N:1:1101:26572:4384 2:N:0:19
GGACTACAAGGGTATCTAAGCCTGTTTGCTCCCCACCCTTTCGCTCCTCAGCGTCAGTTACGGCCCAGAGATCTGCCTTCGCCATCGGTGTTCCTCCTGATATCTGCGCATTCCACCGCTACACCAGGAATTCCAATCTCCCCTACCGCACTCTAGTCTGCCCGTACCCACTGCAGGCCCGAGGTTGAGCCTCGGGATTTCACAGCAGACGCGACAAACCGCCTACGAGCTCTTTACGCCCAATAATTCCGGATAACGCTTGCGCCCTACGTATTACCGCGGCTGCTGGCACGTAGTTATC
+
CCCCCGGGGGGGGGGGGGGGGGGGGGGGGGGGGGGGGGGGGGGGGGGGGGGGGGGGGGGGGG>7FGGG<ADDGGGGGGGGGGGGCFEGGGGGGGGGGGF<FBDFGFFDGGDGGFGGGGGGDGFGG:FFFGGGGG9FDEGGGFGFCFGEGGGFGEFGGGGCGGG6CCEGGDGGGGAFCGGGG*5BFF6<9>E9CGCG4CCFGFF++*8;:CD)57</=3CG9D>;0ADEFG059<@DF:EGG66:<>)6CBF>(7DAC:FF<?F9CE9>(2:<)+54CGB2(0996?0)5E09:40(4E2)6
@M04650:207:000000000-C238N:1:1101:9442:4399 2:N:0:19
GGACTACCCGGGTATCTAATCCTGTTTGCTCCCCACGCTTTCGCACTTGAGCGTCAGTATATTCCCAAGGGGCTGCCTTCGCCTTCGGTATTCCTCCACATCTCTACGCATTTCACCGCTACACGTGGAATTCTACCCCTCCCTAAAATACTCTAGCGACGCAGTATGAAATGCTATTCCTAGGTTAAGCCCAGGGCTTTCACATCTCACTTAAGTCACCGCCTGCGTGCCCTTTACGCCCAGTCATTCCGATTAACGCTCGCACCCTCCAGATTACCGCGTCTGCTGGCACGGAGTTAGG
+
CCCCCFAC<FEDGCGCEFDCFC@CFGDFFGGC@7EFEEEFFFGGDF@,:@CFGFGGD6@,CF96C@D<E,8@FCFFCFF,:FGGGF7FB,CF?E;?FC==FE;BD;FG=C?+,,99,CEGG:DF+EFEGDFCCG,C,4@FEG6*@,6,C33<D=DA,@+@+@?+8>,>>E9D:,@EEGGCF93DF=C7=,447A*@**@<:>DAC4F6/=BFC8:==?F0(22(2/9B2*,8@?4;A01*<10;F+).:AF6?)94:29?16)1):6(3:(()+6)+0,(,4,1-6))(:8+--(,4266(
@M04650:207:000000000-C238N:1:1101:16079:4415 2:N:0:19
GGACTACTCGGGTTTCTAATCCTGTTTGCTCCCCACGCTTTCGCACCTGAGCGTCAGTCTTCGTCCAGGGGGCCGCCTTCGCCACCGGTATTCCTCCAGATCTCTACGCATTTCACCGCTACACCTGGAATTCTACCCCCCTCTACGAGACTCAAGCCTGCCAGTTTCAAATGCAGTTCCCAGGTTGAGCCCGGGGCCTTCACATCTGACTTAACAGACCGCCCGCGTGCGCTTTCCGCCCCGTAATTCCGCTTAACGCTTTCACCCTCCGGATTACCGCGGCTGCTGCCACGGCGTTACC
+
CCCCCGGGGGGGGGGGGGGGGGGGGGGGGGGGGGGGGGGGGGGGGGGGFGGGGGGGGGGGGGGGGGGGFGGGGGGGGGGGGGGGGGGGGGGGGGGGGGGGGGGGGGGGGGGGGGGGGGGGGGGFGGGGGCGGGGGGGGFGGCCFGGGGGGG5CFFFGGGGFGGGGFFF;CGGGGGGCFGDFFCGGGG,<FGFCC:C))4+0*?C6C+;<C:@67F783FG2D6((8;>(*(4-:<)9(*;8(44)/1);F<(,7*4C6;6((26DG<216(((2,4EG?F;6>610),)2:FF9((-*((-
@M04650:207:000000000-C238N:1:1101:12392:4416 2:N:0:19
GGACTACCAGGGTATCTAATCCTGTTTGCTCCCCACGCTTTCGCACCTGAGCGTCAGTCTTCGTCCAGGGGGCCGCCTTCGCCACCGGTATTCCTCCAGATCTCTACGCATTTCACCGCTACACCTGGAATTCTACCCCCCTCTACGAGACTCAAGCTTGCCAGTATCAGATGCAGTTCCCAGGTTGAGCCCGGGGATTTCACATCTGACTTAACAAACCGCCTGCGTGCGCTTTACTCCCAGTAATTCCGCTTAACGCTTGCCCCCTCCGTATTACCGCGGCTGCGGGCACGGAGTTAGC
+
CCCCCGGGGGGGGGGGGGGGGGGGGGGGGGGGGGGGGGEGGGG@CGGGDG<FFGGGGFGGFFFGGGGGF@FFCGGGGGGGGGGGGGGGGGGGGGGGGGEGF@EFGGGGGGGGGGGGGGGGGGGFF4EDDFFGGFAGGGDGGGGF8FCE:@CFGDGGGCFF>FGGGGFGGE9=?FGGGGFG6,>D>FGFGGFGCE5CD7FFFFGFAD7;CG=DCFF:67FGF>@D0AB>(>>F>G5-=)3<F<??FG>AGFF((09>FFBFF?*46C1;1:BB?C?AGGBFFFF>>?(4950=?9(44F<5.
@M04650:207:000000000-C238N:1:1101:10867:4425 2:N:0:19
GGACTACCGGGGTTTCTAATCCTATTTGCTCCCCACACTTTCGAGCCTAAGTGTCAGTAATGGTCCAAGTTATCGCCTTCGCCTCTAGTGTTCTTCCATATATCTACGCATTCCACCGCTCCACATGGAGTTCCATAACTCTCTACCACACTCTAGGTTAATAGTTTCCAATGCATACACTAGTTAAGCTACTGCATTTAACACCAGACTTACTAACCCACCCGCGCTCGTTTTACGCTCAGTAAATCCGGATAACGCTTCCATCCTATGTATTACCGCGGCTGCTGGCGCCTAGTTACCC
+
CCCCCFGGCGGGF:FGGGGGGGGGGGGGGFGGGGDE7CFGGGGGGGGC?EFEGGGGGGGFF9FGGGG9EEC,CEFFGGGGGGE7FF<FFCFGGFGG<FEF@B9EGGFGGGGG9FDFGGGC8@EEFGGFCFGFG<FFFCF<=FGFFGC,A=7*@=>DDEGGGFDFGGG9A;,,=F8AFG=366,3C,,@A,6AF9D,29D:++3;5+0;1?+=6D<+0)50:C)0:*)*0;:@DC:;;@*1*5*/8+152.)((:><*76;(6+1;C@CCAC?EG3C+*-(,1140.54(*-*((.:23)).
@M04650:207:000000000-C238N:1:1101:18784:4429 2:N:0:19
GGACTACTGGGGTTTCTAATCCTGTTTGCTCCCCACGCTTTCGCACTTGAGCGTCAGTATATTCCCAAGGGGCTGCCTTCGCCTTCGGTATTCCTCCACATCTCTACGCATTTCACCGCTACACGTGGAATTCTACCCCTCCCTAAAATACCCTAGCGACCCAGTATGAAATGCTATTCCTAGGTTAAGCCCAGGGCTTTCACATCTCACTTAAGTCACCGCCTGCGTGCCCTTTACGCCCAGTCATTCCGATTAACGCTCGCACCCTCCGTATTACCGCGGCTTCTCGCCCGGAGTTAGC
+
CCCCCGGGGGGGGGGGGGGGGGGGGGGGGGGGGGGGGGGGGGGGGGGGGFGGGGGGGGGGGGGGGGGGGGGGGGGGGGGGGGGGGGGGGGGGGGGGGGGGGGGGGGGGGGGGGGGGGGGGGGGGCGGGGGGGGGGFDDFFEDGFGGFGGGG?DGGGGGGGGGGGFGGGGDFGGFGGGGGGGCGGGGGGGFDEFGCED>CC7+;+17+BEF8DE82=EEGGAGF@DF@FDG2:3CF38?8=@?D497C<FFF(6)<4@<BFF9GBGGF<?:B38EBAGF091(4>(.)),1,:929448<4-
@M04650:207:000000000-C238N:1:1101:9931:4443 2:N:0:19
GGACTACCGGGGTATCTAATCCTGTTTGCTCCCCACGCTTTCGCACTTGAGCGTCAGTATATTCCCAAGGGGCTGCCTTCGCCTTCGGTATTCCTCCACATCTCTACGCATTTCACCGCTACACGTGGAATTCTACCCCTCCCTAAAATACTCTAGCAACCCAGTATGAAATGCTATTCCTAGGTTAAGCCCAGGGCTTTCACATCTCACTTAAGTCACCGCCTGCGTGCCCTTTACGCCCAGTCATTCCGATTAACGCTCGCACCCTCCGGATTACCGCGGCTGCTGGCACGCAGTTAGC
+
CCCCCGGGGGGGGGGGGGGGGGGGGGGGGGGGGGGGGGGGGGGGGGGGGGFGGEGGGAFGD9FGGGGFGGGFGDGGGGGGGGGGGGGGGGGGGGGGG@FGFGGGCFGG>FEGGGGGGDEGGGGGCFFGFGGFFGGGGGC+BDGB,DEF9AFFGFCGFGFGFEEEGGGGFEBGGGGGFGGGFGFDEFGGGFFFGGEDC5BCFFGABF>C6FGC=7=FFCC;5>>2>FB?>GBD;FFFF0=EG;=E4:7?DFA2<3:)@<B:09D9CG???67((*4)AC?;>699(2:57C1C:(44<9A9-
@M04650:207:000000000-C238N:1:1101:22967:4449 2:N:0:19
GGACTACTCGGGTATCTAATCCTGTTTGCTCCCCACGCTTTCGAGCCTCAGCGTCAGTTACAGACCAGAGAGTCGCCTTCGCCACTGGTGTTCCTCCATATATCTACGCATTTCACCGCTACACATGGAATTCCACTCTCCTCTTCTGCACTCAAGTCTCCCAGTTTCCAATGACCCTCCCCGGTTGAGCCGGGGGCTTTCACATCAGACTTAAGAAACCGCCTGCGCTCGCTTTACGCCCAATAAATCCGGACAACGCTTGCCACCTACGTATTCCCGCGGCTGCTGGCACGTAGTTATC
+
CCCCCGGGGEGGGGGGGGGGGGGGGGGGGGGGGGGGGGGGGGGDGGGGGGGGGGGGGGGGGGGGGGGGGGGGGGGGGEGGGGGGGGGGGGGGGGGGGGGGFEFGGGGGGGGGGGGFGGGGGGGGFGGGFFFGFGGGGFFGGGGFGGGGGGGFGGCFFGGGGGGGDEGGGGGFCFGFGGGGGGGEGGDGGGGGGGGGGGGGGFGFFGGF=GGGEGFDADGG9DBF?ABFFGFF0CFA?6EGG?17<>99FFEFBFGFG1>FFFGBCFB04::0)<0)3*8>FF>>218>0C:C23((-@))-
@M04650:207:000000000-C238N:1:1101:21103:4471 2:N:0:19
GGACTACAGGGGTTTCTAATCCTATTTGCTCCCCACACTTTCGAGCCTAAGTGTCAGTAATGGTCCAAGTTATCGCCTTCGCCTCTAGTGTTCTTCCATATATCTACGCATTCCACCGCTCCACATGGAGTTCCATAACTCTCTACCACACTCTAGGTTAATAGTTTCCAATGCATACAATAGTTAAGCTACTGCATTTAACACCAGACTTACTAACCCACCCGCCCTCGTTTTACCCCCAGTAAATCCGGAGAAACACTGCATCCTATGTATTACCGCGGCTGCTGGCCGCTAGTTAGCC
+
CCCCCGGGGGGGGEGGGGGGGGGFGGGGGGGGGGGGGGGGGGG8FGGG?@F@FGGGGGGGGGGGGGGGGGGGGGGGGGGGGGGCEFFGFGGGGGGGGGGGGGGGGGGGGGGGFGGGGGGDGGGGCGGGGEGGGGFD=FF<EGGBFGGGGGGFG9AECFFGGFFFGGGGGGFGGGFFDCFFFG9;@,CEGC;?DGFGGFF==F;?5+=;0=C=8FF7:@EDAD=AB*)0170):?+**.>@*(8*B:*8DB?2()*.*((/7;7C>?))97)17>.5C:66(369?F>?B5(*(-4>B+)..
@M04650:207:000000000-C238N:1:1101:7210:4485 2:N:0:19
GGACTACCAGGGTTTCTAATCCTGTTTGCTCCCCACGCTTTCGAGCCTCAGCGTCAGTTACAGACCAGAGAGTCGCCTTCGCCACTGGTGTTCCTCCACATATCTACGCATTTCACCGCTACACGTGGAATTCCACTCTCCTCTTCTGCACTCAAGTTCTCCCGTTTCCAATGACCCTCCCCGGTTGAGCCGGGGGCTTTCACATCAGACTTACAAGACCGCCTTCGCGCGCTTTACGCCCACTAATTCCGGACAACGCTTGCCACCTACGTATTACCGCGGCTGCTGGCACGTAGTTAGC
+
CCCCCGGGGGGGGGGGGGGGGGGGGGGGGGGGGGGGGGGGGGGGGGGGGCGGGGGEGGGGGGGGGGGGGGGGGGGGGGGGGGGGGGGGGGGGGGGGGGGGGGCGG,FFGEGGGGFFGGGGEGFFCECGFFGGGGGGGGGGGGGFGGGGGGGFGGG?DFFGGG,CFGGGGGGG8EFGGFGGGGD7FGGFGGGD*@E57<=EFAFFFF+AEG;FF+:;6=FG0<@F(;;B>G>F9GFF?0CGE1(46*:<GFF0?E)8F09?B?GBCFF?FFFF)<?<GG<BF001(48?(:2E11:(4FA<6
@M04650:207:000000000-C238N:1:1101:19036:4517 2:N:0:19
GGACTGGGGTTTCTAATCCTGTTTGCTCCCCACGCTTTCGCACCTGAGCGTCAGTCTTCGTCCAGGGGGCCGCCTTCGCCACCGGTATTCCTCCAGATCTCTACGCATTTCACCGCTACACCTGGAATTCTACCCCCCTCTACGAGACTCAAGCTTGCCAGTATCAGATGCAGTTCCCAGGTTGAGCCCGGGGATTTCACATCTGACTTAACAAACCGCCTGCGTGCGCTTTACGCCCAGTAATTCCGATTAACGCTTGCACCCTCCGTATTACCGCGGCTGCTGGCACGGAGTTAGCCGG
+
CCCCCGGGGEGGGGGGGGGGGGGGGGGGGGGGGGGGGGGGGGGGGGGGFGGGGGGGGGGGGGGGGGDGFCGGGGGGGGGGGGGGGGGGGGGDFGCFFCFGGAFGGGEDDFGGGGGGGGGGGGFGGFGGFGGGGGGGGGGGGGGFEGDGCGCFFGGEFFFGFGFFGGCDFFFFFGGGGGGGGGGFGGGGFGGGGGGGD79CFFGFFFF=CF7FFFCFFFGGFGF;:><@13<?FGF:5(;EC>9A*:2:C>38AF<>D0343?><1C:9:?<:AC<6CD(16>?B)5<3<G6*-8:4)C>94
@M04650:207:000000000-C238N:1:1101:12941:4522 2:N:0:19
GGACTACAAGGGTTTCTAATCCTGTTTGCTCCCCACGCTTTCGCGCCTCAGCGTCAGTTGCGAGCCAAAGAGCCGCTTTCGCCACTGGTGTTCCTCCATATCTCTACGCATTTCACCGCTACACATGGAATTCCACTCTTCTCTCTCGCACTCAAGTCTTCCAGTTTCCAATGACCCTCCCCGGTTGAGCCGGGGGCTTTCACATCAGACTTAAAAGACCGCCTGCGCGCGCGTTACGCCCAATAATTCCGGACAACGCTTGCCACCTACGGATTACCGCGGCTGCGGGCCCGTAGTTAGC
+
CCCCCGGGGGGGGGGGGGGGGGGGGGGGGGGGGGGGGGGGGGGGGGGGGGGGGGGGGGGGGGGGGGGGGGGGGGGGGGGGGGGGGGGGGGFGGGGGGGGGGGGGGGGGGGGGGGGGGGGGGGGGDEGGFFAGFGGGFGGGGGGFGGFEGGGFGGGGGGGGGGGGFGFGGGFD?FGGGGECGGGGGGGGGFFGGGGGGGGGGFFC6>>A<CCGFGGG689<9D@;?F>57D>>1E>B505CGBBFG74):BF>?DGFGB048:C?FGFB(((((;:<DC(4>B999:(,75250,(-8:))6
@M04650:207:000000000-C238N:1:1101:10893:4573 2:N:0:19
GGACTACTGGGGTTTCTAATCCTGTTTGCTCCCCACGCTTTCGAGCCTCAGCGTCAGTTACAGACCAGAGAGCCGCCTTCGCCACTGGTGTTCCTCCATATATCTACGCATTTCACCGCTACACATGGAATTCCACTCTCCTCTTCTGCACTCAAGTCTCCCAGTTTCCAATGACCCTCCCCGGTTGAGCCGGGGGCTTTCACATCAGACTTAAGAAACCGCCTGCGCTCGCTTTCCGCCCATTAAATCCGGTCACAGCTTGCCACCTCCGTATTACCGCGGCGGCTGGCCCGTGGTTAGC
+
CCCCCGGGGGGGGG@ECGFCGGF6FFGGC@FGGC@CCEGGEEEGDFFFAEFGEC:CFCEEDFF<FDDGGGDGGGGGEGDFDFC@FDGGDFGCGFAGF,?<A9>E44?A+@BFD<BFF:80+4,EF8FEFBFEF9=F=E=FG8,<EDFGC,@9=F@=AEFFG?8=FGGGGG;EDF=8@+@C6>E+@:CF,@C@*@EE7<CCFF;A+;>6=6FF>72;88FC(9:115;B>*((,/0)*,;?*(():*62?:>0,)9)*.4:7(C(*<:?(.-31@?)97(-4,(((,2765(1,((442.:4
@M04650:207:000000000-C238N:1:1101:18132:4581 2:N:0:19
GGACTACCCGGGTTTCTAATCCTGTTTGCTCCCCACGCTTTCGCACCTGAGCGTCAGTCTTCGTCCAGGGGGCCGCCTTCGCCACCGGTATTCCTCCAGATCTCTACGCATTTCACCGCTACACGTGGAATTCCACCCCTCCCTAAAATACTCTAGCGACCCAGTATGAAATGCTATTCCTAGGTTAAGCCCAGGGCTTTCACATCTCACTTAAGTCACCGCCTGCGTGCCCGTTACGCCCAGTCATTCCGATTAACGCTCGCACCCTCCGTATTACCGCGGCTGCGTGCACGGCGTTGGC
+
CCCCCGG8FEFGGGGGGGGGGFGGGG<EFGGGGGGGGGGGGGG>FFGG8EFFGGG@CFAFFFGGDEGGGCCFGGGGGGGGFGGG7F77@FG<FE;FGG8FFGGGGGE:F>FE9FFGGCC=EEGGDD8FC<BCFGFF?EC=E+@:DFFFCCCFGCE,@CEEE7,@FGGEGA;@@AEFC7CEFDFGGGCFFGGGFG**?D,,:+=C>C86)+1;;F+3@5CF(>(,/=68;G08(:):E6CC*143=?9<>F?B(755C:B??9G9DG?<0:921E2)CF07>>9(90((4E:C:>(-3:(,.
@M04650:207:000000000-C238N:1:1101:14732:4584 2:N:0:19
GGACTACCAGGGTTTCTAATCCTGTTTGCTCCCCACGCTTTCGAGCCTCAGCGTCAGTTACAGACCAGAGAGCCGCCTTCGCCACTGGTGTTCCTCCATATATCTACGCATTTCACCGCTACACATGGAATTCCACTCTCCTCTTCTGCACTCAAGTCTCCCAGTTTCCAATGACCCTCCCCGGTTGAGCCGGGGGCTTTCACATCAGACTTAAGAAACCGCCTGCGCTCGCTTTACGCCCAATAAATCCGGACAACGCTTGCCACCTACGTATTACCGCGGCTGCTGGCACGTAGTTAGC
+
CCCCCG8FFFGGGGGGGGGGFGGFFGGGGGFFGEFGGGGGFGE<CCGFEFGGGGGGGD@CG<FGG76,CE8FDGGGGEGGFGGGEGDGGFEFFFFGD<EFCF;;@ACFEGGGFGFFD=@DE79FDFFGGFFF=FCEGFFGGFGD8>D;<,E+DF,6EF,@=>D8D,@E9D,>+C=8F=D==BEGFCCCFGD+9CEED)FEFFFCFGF=*;6C4DG7@;FG0DB3,235(:69(:)681;CC12(9:<BGFF6(5907(,(139?GGF8,:?8<G:AGGBB0>;B>B?>4E?G82(((<<A6
@M04650:207:000000000-C238N:1:1101:8961:4592 2:N:0:19
GGACTACACGGGTATCTAATCCTGTTTGCTCCCCACGCTTTCGAGCCTCAGCGTCAGTTACAGACCAGAGAGCCGCCTTCGCCACTGGTGTTCCTCCATATATCTACGCATTTCACCGCTACACATGGAATTCCACTCTCCTCTTCTGCACTCAAGTCTCCCAGTTTCCAATGACCCTCCCCGGTTGAGCCGGGGGCTTTCACATCAGACTTAAGAAACCGCCTGCGCTCGCTTTACGCCCAATAAATCCGGACAACGCTTGCCCCCTACGTATTACCGCGGCTGCTGGCACGTAGTTAGC
+
CCCCCGGGGGGGGEGGGGGGGGGGGGGGGGGGGGGGGGGGGGGGGGGGGGGGGGGGGGGGGGGGGGGGGGGGGGGGGGGGGGGGGGGGGGGGGGGGGGGGGGGGGGGGGGGGGFGGGGGGGGGGFGGGFE9EFGDFGGGGGGGFGFAAFFGFGGFGGGGGGGGGGGFGGGGG?FGGGGGGGGGGGGGGGGGGGGGGGGGGGFGFCFG*7FFG9FGG68CFFD@?FFFE0DBF?F3<FBDGGF6<FF45FF@>?FG?<6>B?FGF4@>9?BB72F24FFBFFF>09<?7BG?C0(4(8<)56
@M04650:207:000000000-C238N:1:1101:8591:4630 2:N:0:19
GGACTACAGGGGTTTCTAATCCTGTTTGCTCCCCACGCTTTCGCACCTGAGCGTCAGTCTTTGTCCAGGGGGCCGCCTTCGCCACTGGTGTTCCTCCATATCTCTGCGCATTTCACCGCTACACATGGAATTCCACTTTCCTCTTCTGCACTCAAGTTTTCCAGTTTCCAATGACCCTCCACGGTTGAGCCGTGGGCTTTCACATCAGACTTAAAAAACCGCCTACGCGCGCTTTACGCCCAATAATTCCGGATAACGCTTGCCACCTCCGTATTACCGCGGCTGCTGGCACGTAGTTAGC
+
CCCCCGGGGGGGGGGGGGGGGGGGGGGGGGGGGGGGGGGGGGGGGGGGGFGGGGGGGGGGGGGGGGGGGGGGGGGGGGGGGGGGGFGGGGGDGGGGGGGGGGGGGGGGDGGGFFGGGGGGDGGGG@FGGGGGGGFGGGGGGGGFGGGGGFGFGGGCFFGGGGGGFFDGGGGGDE7CGFCGCGGGGGGGGGGGGGGGGGGGGFGFFGG*>CGFEGDGF2CC6D;DDF<F@GFFFGFF??GGGF:?GG>9FF@B<>3>F3>BFFG:*9:81((,(;><GF<>0;9>96???G?<8::2:GF4.
@M04650:207:000000000-C238N:1:1101:22793:4644 2:N:0:19
GGACTACTCGGGTATCTAATCCCGTTCGCTCCCCTGGCTTTCGCGCCTCAGCGTCAGTAAGGGTCCAGGGCCTCGCCTTCGCCACTGGCGTTCCTTCCGATCTCAACGCATTTCACCGCTCCACCGGAAGTTCCAGTCCCCCCTACCCCCCTCCAGGCCGGCCGTATCGGGTCCACCTCCCCGGTTGAGCCGGGGGCTTTCAGCCGCCGCCGTGGCGGCCCCCTGCCCCCCCCTTTAACCCCGGTGATTCCGACGAACGTTCGCACCGTTCGTCTTACGCCGCTTGCTTGCACGACCTTGC
+
<CCCCGGG,@FGGCGGGGGGGGGGGGCFEG<FGFGDFFGFGGGGG+CFFFFFGGGG7,CF,,:,CEGGGCCCFGGG+BFGGGGGG,CF8>FCFGGAFGGGGGGF9EGDGGGGGGGGG7CGGEFGFE:+C3DEGGF,,>DGF+@>=E,,@C+?EC@,,@****4@FBAFD**,)<:009FGGG57F<C8CGG5CCEG3CCEGF+*))1.()))()197(?C()((()()()(((:746)3CF:((9<6A0@826)717,(-../7CC6(((.((248+70,((((--,).+-0)-4,,:2)(
@M04650:207:000000000-C238N:1:1101:13353:4670 2:N:0:19
GGACTACTCGGGTTTCTAATCCTGTTTGCTCCCCACGCTTTCGCACCTGAGCGTCAGTCTTCGTCCAGGGGGCCGCCTGCGCCACCGGTATTCCTCCAGATCTCTACGCATTTCACCGCTACACCTGGAATTCTACCCCCCTCTACGAGACTCAAGCTTGCCAGTATCAGATGCAGTTCCCAGGTTGAGCACGGGGATTTCACATCCGACTTAACAAACCGCCGGCGTGCGCGTTACGCCCAGTAGTTCCGATTAACGCTTGCACCCTCCGTATTACCGCGGCTGCTGGCACGGCGTTAGC
+
-6C@CGGGGEGGF>6CCAFEFCEGA<FGEFFGCCCCCFE@DFGGE:@EFEGGGGGGGDF9FCGGFE:FGGGGFEGGC,,9CFC@CGGG@FGGGFF<BEF<5EDGCFCGFCC7FFGDAF66E=EDFFGGGGG?FCFGC,=CCDGFDEFCCEEFFG>3D<FD><AF:D7D,ECE<:CC,+=C9CCGGCFDGG,=EGEGD*CE>7+;@9*)//)*9FF>F3EG0D0,(.(.49;B(27:56;88:<?C*647@>1(<C4C216((1.9681(4148*(:<F(4;>>;0?02>E:CBF6((*(3.
@M04650:207:000000000-C238N:1:1101:25297:4682 2:N:0:19
GGACTACTGGGGTATCTAATCCTGTTTGCTCCCCACGCTTTCGAGCCTCAGCGTCAGTTACAGACCAGAGAGTCGCCTTCGCCACTGGTGTTCCTCCATATATCTACGCATTTCACCGCTACACATGGAATTCCACTCTCCTCTTCTGCACTCAAGTACCCCAGTTTCCAATGCCCCTCCCCGGTTGAGCCTGGGGCTTTCACATCAGACTTAAGAAACCGCCTGCGCTCGCTTTACGCCCACTAAATCCGGACAACGCTTGCCACCTACGTCTTACCGCGGCTGCTGGCACGTAGTTAGC
+
CCCCCGGGFGGGGGGGGGGGGGFACFGGGGGGGGGGGGGGGGGGGGGGGCGFGGGGGGGGGGG,CFGGC8ECGGEGGGGGGGGGGGGGGGGGGGGGGFFGGFGGGGGGGGD@FFGGGGGGGGGG?=ECFFCGGGGGGGGGGGGF9FGGGGGFGDGF,,46EF6CFGGGGGGGF,@8DD>C6CE+>FBEFCF,@781*<,DF6DFFGCA3?FFA88@F9G4@D>>9F=4(:19<G3761CE<?(,*06);AB@6@51/-2886F?DF::BB?4(;,4<C1>(-4;6<FF3E(<14,18C24<
@M04650:207:000000000-C238N:1:1101:23702:4715 2:N:0:19
GGACTACTGGGGTTTCTAATCCTGTTCGCTCCCCACGCTTTCGCTCCTCAGCGTCAGTATCGGCCCAGAGACCCGCCTTCGCCACCGGTGTTCCTCCTGATATCTGCGCATTTCACCGCTACACCAGGAATTCCAGTCTCCCCTGCCGAACTCTAGCCTGCCCGTATCGACTGCAAGCCCGGGGTTGAGCCCCGAGTTTTCACAGCCGACTCGACCTACCGCCTACGCGCTCTTTACGCCCAATAATTCCGGACAACGCTTGCACCCTCACTATTACCGCGGCTGACGGCCCGTAGTTAGC
+
CCCCCGGF<FGGGGGGGGFGGGGGGGFGGGGGGGGGGGGGGGGGGGGGGGGGGGGGGGG9FG@CGGGGGGGDGGGGGGGGGGGGG<FFFGGGGGGGGGGGFGGGGFGGGGGGGGGGGGGDGEFGGCFGGGGGGFD9@DDGGCGF?FGG3@EFGEGGFG9@DFF>>4:DB8:CGCG7:CCECFEGCGGGFFGE5=**2:FFG7B6+><:9))2(*1).)3915,2(.,)1>(4:<BBF0>CG04?GG2)2=@6<:7(74961(>)98<?(((..@))<>-47((40(((-*(:(-(-(+)))
@M04650:207:000000000-C238N:1:1101:21482:4784 2:N:0:19
GGACTACCGGGGTTTCTAATCCTGTTTGCTCCCCACGCTTTCGCACTTGAGCGTCAGTATATTCCCAAGGGGCTGCCTTCGCCTTCGGTATTCCTCCACATCTCTACGCATTTCACCGCTACACGTGGAATTCTACCCCTCCCTAAAATACTCTAGCAACCCAGTATGAAATGCTATTCCTAGGTTAAGCCCAGGGCTTTCACATCTCACTTAAGTCACCGCCTGCGTGCCCTTTACGCCCAGTCATTCCGATTAACGCTTGCACCCTCCGTATTACCGCGGCTGCTGGCACGGAGGTAGG
+
CCCCCGGGGGGGGGGGGGGGGGGGGGGGGGGGGGGGGGGGGGGGGGGFGFGGGGGGGGGGGGFFGGGFGGGGGGGGGGGGGGGGGGGGGGGGGGGGGGGGFFGFGGGGGGC@FDGGGGGGGGGFGGGEGGGGFGGGGGGGGGGBGGGGGFG?FGG,3EFCFCEEFFFGFEFFGGGGFG7EGGGFFFFFCACCF>@EGFFEFFFFFGCFFGGGFGGGFFGGDGFFFFFFFDDF8GF9FDCCE@FFGC?5F@F6(=DC;7>((1<<DC6?:?BF0A?AGFBFB>6>F<FFFC?E?9>>4E).(
@M04650:207:000000000-C238N:1:1101:9237:4791 2:N:0:19
GGACTACTGGGGTTTCTAATCCTGTTTGCTCCCCACGCTTTCGCACCTGAGCGTCAGTCTTCGTCCAGGGGGCCGCCTTCGCCACCGGTATTCCTCCAGATCTCTACGCATTTCACCGCTACACCTGGAATTCTACCCCCCTCTACGAGACTCAAGCTTGCCAGTATCAGATGCAGTTCCCAGGTTGAGCCCGGGGATTTCACATCTGACTTAACAAACCGCCTGCGTGCGCTTTACGCCCAGTAATTCCGATTAACGCTTGCACCCTCCGTATTACCGCGGCTGCTGTCACGGAGTTAGC
+
CCCCCGGGGGGGGGGGGGGGGGGGGGGGGGGGGGGCGGGGGGGGGGGGGGGGGGGGGFCFGGGFEEGGGGGGGGGGGGGGGGGGGGGGGGGGGGCFGGGGFGGGFGGGGEGDFGGGGCEGGGGGG8FGAEGGGGGGGGGGGGGFGGGEFC@?CGGFGGGGGCFGGGGGCFGGF99FGGGGGGGCFFGFGFG=EGCGGD7@FFGFFCFFCCF+;FGFF;F3:33<?FFF:D;16CF>?BGCEFFBGG)4:868?ECDGB9138C<FG048:;?0A:AF:--9140><0>5+)<4(,7384<.
@M04650:207:000000000-C238N:1:1101:16515:4793 2:N:0:19
GGACTACAGGGGTATCTAATCCTATTTGCTCCCCACACTTTCGAGCCTAAGTGTCAGTAATGGTCCAAGTTATCGCCTTCGCCTCTAGTGTTCTTCCATATATCTACGCATTCCACCGCTCCACATGGAGTTCCATAACCCTCTACCACACTCTAGGTTAATAGTTTCGAATGCATACAATAGTTAAGCTACTGCATTTAACACCAGACTTACTAACCCACCCGCGCTCGTTTTACGCCCAGTAAATCCGGATAACGCTTGCATCCTATGTATTACCGCGGCTGCTGGCACGTAATTAGCC
+
CCCCCGGG8FFFG@GGGGGGFGGFGFGGGFDFGGGGEGGGGDGFFGGFGFGCF,EFGGFD9EEFFGGFF6<5FBFE,BBFFGGGGGCFGGGFG,=FGF,EFGCGGCAE=:CF,AEFFCCDEGGGGGDFGGFGGGG9;C,,96D;=;,8F?>9FGFFFDC=9?A@@=DF+>DE8;D,,=DD3=;E9@,@@C>EEG,,DCFFGBE**68*5+28*?DGA5DC=C):)3=*5;:5>7B6?2E*1838DGEE458/(80)1(,((,0)CFEE))76?C<9CD(4(,46<7???=?*4(((.+.0,
@M04650:207:000000000-C238N:1:1101:14032:4807 2:N:0:19
GGACTACGGGGTTTCTAAGCCTGTTTGCTCCCCACCCTTTCGCTCCTCAGCGTCAGTTACGGCCCAGAGATCTGCCTTCGCCATCGGTGTTCCTCCTGATATCTGCGCATTCCACCGCTACACCAGGAATTCCAATCTCCCCTACCGCACTCTAGTCTGCCCGTACCCACTGCAGGCCCGAGGTTGAGCCTCGGGTTTTCACAGCAGACGCGTCAAACCGCCTACGAGCTCTTTACTCCCACTAATTACGGATAACGCTTGCGCCCTACGTATTACCCCTGCTGCTGGTCCGTAGTTTGCC
+
CCCCCGGGGGGCGGGGDG9FGCFCFFFGGGGGGGGCGGGFCGD,CFFFCDGEGGECFGFE@:CBFEEFFFGFFGGGAFGG7F:B=CFC7FFFGGE=EE,,@F>A=AC@BFFE<F9FEEGGE@=E+A=B,BEF=,,?14,AFGDFG=BEFEE59D,6@3@9EA8@7BEGFEFFF:8CC9;8ECGGGCEFFGFF7CE6*2C,=@=AACCF@CDG()1/+/3)6C(,3507;<:)5C*)*)3**((,*25)*0)(47C2*(-((4)2**(4(-.,56)6+*(((,.))5)((+)/4(442+-..
@M04650:207:000000000-C238N:1:1101:17214:4825 2:N:0:19
GGACTACTAGGGTTTCTAATCCTGTTTGCTCCCCACGCTTTCGCACCTGAGCGTCAGTCTTCGTCCAGGGGGCCGCCTTCGCCACCGGTATTCCTCCAGATCTCTACGCATTTCACCGCTACACCTGGAATTCTACCCCCCTCTACGAGACTCAAGCTTGCCAGTATCAGATGCAGTTCCCAGGTTGAGCCCGGGGATTTCACATCTGACTTAACAAACCGCCTGCGTGCGCTTTACGCCCAGTAATTCCGATTAACGCTTGCACCCTCCGTATTACCGCGGCTGCTGGCACGGGGTTAGC
+
CCCCCGGGGGGGGGGGGGGGGGGGGGGGGGGGGGGGGGGGFGGGGGGGGGGGGGGGGGGGGGGGGGGGGGGGGGGGGGGGGGGGDGGGGGGGGGGGGGGGGGGGFGGGGGGGGGGGGGGGGGGGGGGGGGGFDGFFGGGGGGGFGGGDGGGFGGGGGGGGGGGGGGGGFGGG?>EGGGGG6:>BFCFFGGGGGEGGGGGGGFGFFGGFFGGGFGFFFDCC@GBD?F9;(59>FG3>FBGGGBF:GD<4>FF<FFD<F:7:0(*)9;8,81(-,;8>G7(404((((8>:C3A:4(1-?134
@M04650:207:000000000-C238N:1:1101:4577:4866 2:N:0:19
GGACTACTGGGGTTTCTAATCCCGTTTGCTACCCAAGCTTTCGCGCCTCAGCGTCAGATACGAGCCAGAGAGTCGCTTTCGCCACCGGCGTTCCTTCTGATATCTACGCATTTCACCGCTCCACCAGACATTCCACTCTCCCCTCTCGTCCTCAAGACAGACAGTATCCGCTTCAGTTCCTCAGTTGAGCTTAGGGATTTCACAACCGACTTCAAAGCCCGCCTACGCGCGCTTTATTCCCAGTGATTCCGAGTAACGCTTGAACACTCCTCTTTACCTCGGCCGCTGGCACTGCTTTACC
+
CCCCCGGGGGFGGCC<CFCGDCFGGGGDFGGGGFE<FDGGGGGGCFGGG@FGGGGGGGGFE@@@CCGGFFF@CF@FCFGGGCF7FGEG+>FCGGC9C,,,5?9FF4C+@FGEFAFGG+++8@>EGGCB+,:CDGC,,@EFGGEFG,86@EE?FCGG9D,>3@C6,,37,4>7*332,2@@,@,,7@@:<@;,2,,A49FFF6,49CD)6C75*=C:F2CGBDF;2A<E9D039*))9)+<<>0(0?9-21)3(0*):,(,((*)2+43(143)+.)@D))(-((-41((5(C(.))6A)).
@M04650:207:000000000-C238N:1:1101:26589:4875 2:N:0:19
GGACTACACGGGTATCTAATCCTGTTTGCTCCCCACGCTTTCGAGCCTCAGCGTCAGTTACAGACCAGAGAGCCGCCTTCGCCACTGGTGTTCCTCCATATATCTACGCATTTCACCGCTACACATGGAATTCCACTCTCCTCTTCTGCACTCAAGTCTCCCAGTTTCCAATGACCCTCCCCGGTTGAGCCGGGGGCTTTCACATCAGACTTAAGAAACCGCCTGCGCTCGCTTTACGCCCAATAAATCCGGACAACGCTTGCCACCTACGTATTACCGCGGCTGCTGGCCCGGAGTTAGC
+
CCCCCFFC<FGGGGGGGFGGFGGEFFGGGGGFGGECFED;FGGGGGGFGEFCEGEFGEFFGGFGGGGGGG@@F8CBCFEEDF:CGGGGFGGGGGGGGGGGFFCEFGGGGEGGGGGGGGGGGGFFGGFEFEEEFGGAFGGGDDDF==C=9EEBF?8AFF9EG@EEF=FGGG9DCG8DF?FA6C>EGGGGGFF9CEGGD)@FGFGF69CABC4:>:7:6,A*:D><;F6)(>9>?GFBF?C5E?(4FG<AC4B60>D6F96:B<C?7E?04>BB>CBFFG0(-10(,2>2(:(*(((2:CAA)
@M04650:207:000000000-C238N:1:1101:15999:4883 2:N:0:19
GGACTACTCGGGTTTCTAATCCTGTTTGCTCCCCACGCTTTCGCACCTGAGCGTCAGTCTTCGTCCAGGGGGCCGCCTTCGCCACCGGTATTCCTCCAGATCTCTACGCATTTCACCGCTACACATGGAATTCCACTCTCCTCTTCTGCACTCAAGTCTCCCAGTTTCCAATGACCCTCCCCGGTTGAGCCGGGGGCTTTCACATCAGACTTAAGAAACCGCCTGCGCTCGCTTTACGCCCAATAAATCCGGACAACGCTTGCCACCTACGTATTACCGCGGCTGCTGGCACGTAGTTAGC
+
CCCCCGGGGGGGGGGGGGGDGGGGGGGGGGGGGGGGGGGGGGGGGGGGGGGGGGGGGGGGGGGGGGGGGGGGGGGGGGGGGGGGGGGGGGGGGGGGGGGGGGGGGFFFFGDGGFGFGGGGDGGGGGGGFFFFFGGGGGGGGGGFGGGGGGGFGGGGGGA9FGGGFGGGGGGFGGGFFGGGGGGGGGGGC>FC5CGGGGGFFFGFFGFA@GG=CGGGF@CGFGF?6>>EBGF>FC5<??>EEFFBGGFFGFB>B5D?F99?31F7FGF?7288?G?4@D:FB0(3(8?F:D:??(42<7<<:
@M04650:207:000000000-C238N:1:1101:7719:4916 2:N:0:19
GGACTACCCGGGTTTCTAATCCTGTTTGCTCCCCACGCTTTCGCACCTGAGCGTCAGTCTTCGTCCAGGGGGCCGCCTTCGCCACCGGTATTCCTCCAGATCTCTACGCATTTCACCGCTACACCTGGAATTCTACCCCCCTCTACGAGACTCAAGCTTGCCAGTATCAGATGCAGTTCCCAGGTTGAGCCCGGGGATTTCCCATCTGACTTAACAAACCGCCTGCGTGCGCTTTACGCCCAGTAATTCCGATTAACGCTTGCACCCTCCGTATTACCGCGGCTGCTGGCACGGAGTTAGC
+
CCCCCGGGGGGGGGGGGGFGGGFGGGGGGGGGGGGGGGGGGGGGGGGGGGGGGGGGGGGGGGGGGGGGGGGGGGGGGGGGGGGGGGGGGGGGGGGGGGGGGGGGADFGGGGGGGGGGGGCEEFGGGGGGGGGFGGF8DFGGGGFCAFE7EDFGGGCGGFFGGGGGF7EFGCCCFGGGFGGGFFGGCEEFCGGGGGG:DGFF+<FFGFFFGFG3@FGFFGGFG6?6F>E?GBF0C5<F?GGGFFB**6:CFF0:@GFGFFF:0CDGG?666>B?DFBFD(42016;??0:C004,((,*)66
@M04650:207:000000000-C238N:1:1101:20634:4948 2:N:0:19
GGACTACCCGGGTTTCTAATCCTGTTTGCTCCCCACGCTTTCGCACCTGAGCGTCAGTCTTCGTCCAGGGGGCCGCCTTCGCCACCGGTATTCCTCCAGATCTCTACGCATTTCACCGCTACACCTGGAATTCTACCCCCCTCTACGAGACTCAAGCTTGCCAGTATCAGATGCAGTTCCCAGGTTGAGCCCGGGGATTTCACATCTGACTTAACAAACCGCCTGCGTGCGCTTTACGCCCAGTAATTCCGATTAACGCTTGCACCCTCCGTATTACCGCGGCTGCTGGCACGGAGTTAGC
+
CCCCCGGGGGGGGGGGGGGGGGGGGGGGGGGGGGGGGGGGGGGGGGGGGFGGGGGGGGGGGGGGGGGGGGGGGGGGGGGGGGGGGGGGGGGGGGGGGGGCFFGGGGGGGGGGGGFGGGGGGGGGGGGGGGD:FFGGFGGGGGGFGGGGGGGFGG7FGGGGGGGGGGGGGG9EFFGGGGGGGGCFFGGFGGGGGGGG3DG9DAGFFGCCEGCCEGGGF@55;GFF?FFF<D>BFGFBFFGGGFF7GC>AGFF<:><A>69?FF:<FG?0819:?6:AGF?>F>B;,(53>G?+279;(C<A<
@M04650:207:000000000-C238N:1:1101:11788:4974 2:N:0:19
GGACTACCCGGGTATCTAATCCTGTTTGCTCCCCACGCTTTCGAGCCTCAGCGTCAGTTACAGACCAGAGAGCCGCCTTCGCCACTGGTGTTCCTCCATATATCTACGCATTTCACCGCTACACATGGAATTCCACTCTCCTCTTCTGCACTCAAGTCTCCCAGTTTCCAATGACCCTCCCCGGTTGAGCCGGGGGCGTTCACATCAGACTTAAGAAACCGCCTGCGCTCGCTTTACGCCCAATAAATCCGGACAACGCTTGCCACCTACGTATTACCGCGGCTGCTGGCACGTAGTTAGC
+
CCCCCGGGGGGGGGGGGGGGGGGGGGGGGGGGGGGGGGGGGGGGGGGGGGGGGGGGGGFFGGGGGGGGGGGGGGGGGGGGGGGGGGGCFGGGGGGGGGGGGGGGGGGGGGGGGGGGGGGGGGGGFCGGEEFGGGGGGGGGGGGFGGGGGGGFGGGGGGGGGGGGGGGGGG9DDFGGGGGGGGG7FEGGGGGGGEGGG)FGGFGFFGCFFGGGFGGGFDFGFGFBFF9DBC9BFGF>FBGGGF07F><AFFF;BFGFG;96(2C?FGFFFFFFBGFBGG096(,4>0044=8FFB1,3CAF<
@M04650:207:000000000-C238N:1:1101:11399:5029 2:N:0:19
GGACTACTCGGGTTTCTAATCCTATTTGCTCCCCACACTTTCGAGCCTAAGTGTCAGTAATGGTCCAAGTTATCGCCTTCGCCTCTAGTGTTCTTCCATATATCTACGCATTCCACCGCTCCACATGGAGTTCCATAACTCTCTACCACACTCTAGGTTAATAGTTTCCAATGCATACAATAGTTAAGCTACTGCATTTAACACCAGACTTACTAACCCACCCGCGCTCGTTTTACGCCCAGTAAATCCGGATAACGCTTGCATCCTATGTATTACCGCGGCTTCTGCCCCCTATTTATCC
+
CCCCC@FGGGGGGGGGGGGGGGGGGGGGGGGGGGGGGGGGGGGGGGGGGFGGGGGGGGGGFGGGFGGGGGGFGGFEEGGGGGGGGGFGFGGGGGGGGGGGGGGGGFGFGGGGGGGGGEGDGGCFGGGGFGGFFAEFGGGGGGGFFFFGGGGFGFEGCFDFCGGGGGGF;,>EFGGGGFGFGF9DFFEFGG;DDF8FGCF,D+3;BCC*8DD+:9FGF@@7ADAAFDB5>CABDE66@AGE*(5*+=?EFFF9?B+.798<227578<)98C?EF3??97901-(49<)5*(*-2)66+)-6
@M04650:207:000000000-C238N:1:1101:5421:5096 2:N:0:19
GGACTACAGGGGTATCTAATCCTGTTCGCTCCCCACGCTTTCGCTCCTCAGCGTCAGTATCTGCCCAGAGACCCGCCTTCGCCACCGGTGTTCCTCCTGATATCTGCGCATTTCACCGCTACACCAGGAATTCCAGTCTCCCCTGCCGCACTCTAGCCTGCCCGTATCGACTGCAAGCTCGGGTTTGAGCCCCGAGTTTTCACAGCCGACGCGAAAACCCGCCTACGAGCTCTTTACCCCCAATAATTCCGGACAACGCTTGCACCCTACGTTTTACCGCTGCTGCTGGCCCGTAGTTGGC
+
CCCCCGGG8CFGGGGGGGGGGGFGGGGGGGGGGGCF+CFGGGGGEFGGGGGGGGGGCFEFG,CEFFGGE8FEDFGGGGGGGGGGGGDGGGGGGGGGGFD<9?EG9,EFGEGGGGGGGGGGGFGGD7FFGGGGGGGDEDAFGCEFGGGG+@EDG=ED9=>8EC,CF@ECCE88CF,<,9,,@FE,>F8,=DE55:*578FFD+2+04C5(:<)35)3)(193)4:05?08D(2:CB4*)<882((2C56CFF>()9,9--4((1<CC2(:B<1(*4<GC69(490,,240565,(424:)((
@M04650:207:000000000-C238N:1:1101:11032:5099 2:N:0:19
GGACTACAAGGGTTTCTAATCCTGTTTGCTCCCCACGCTTTCGAGCCTCAGCGTCAGTTACAGACCAGAGAGCCGCCTTCGCCACTGGTGTTCCTCCATATATCTACGCATTTCACCGCTACACATGGAATTCCACTCTCCTCTTCTGCACTCAAGTCTCCCAGTTTCCAATGACCCTCCCCGGTTGAGCCGGGGGCTTTCACATCAGACTTAAGAAACCGCCTGCGCTCGCTTTACGCCCAATACATCCGGACAAAGCTTGCCACCTACGTATTACCGCGGCTGCTGGCACGTAGTTAGC
+
CCCCCGGGGGGGGGGGGGGGGGGGGGGGGGGGGGGGGGEGGGGGGGGGGGGGGGGGDFFGGGGGGGGGG8ECFGGGGGGGGGGGGGGGDFFGGGGGGGGGGGFGGGGGGGGGGGGGGE+=EFGGGFGGFFGGGGGGGFFFGGGFGGGFGGGFGGGGGGCEGGGGGGGGGGDFGGG?EFEEE@EEGGDFGGGDGGGGGCDGGFEAFGFF9F<@*=:F65@F6CBFFF@F(79B?=@AFFGCGF07G6>DDFBB0@D0*.2<D198FG:7((444F06FF?F;((460)54/(3-((4:746.
@M04650:207:000000000-C238N:1:1101:15503:5177 2:N:0:19
GGACTACAAGGGTATCTAATCCTGTTTGCTCCCCACGCTTTCGCGCCTCAGCGTCAGTTGCGAGCCAAAGAGCCGCTTTCGCCACTGGTGTTCCTCCATATCTCTACGCATTCCACCGCTCCACATGGAGTTCCATAACTCTCTACCACACTCTAGGTTAATAGTTTCCAATGCATACAATAGTTAAGCTACTGCATTTAACACCAGACTTACTAACCCACCCGCGCTCGTTTTACGCCCAGTAAATCCGGATAACGCCTGCATCCTATGTATTAACGCCGCTGCTGGCCAATAGTTTGCC
+
CCCCCGGGGGGGGGGGGGGGGGGGGGGGGGGGGGGGGGGGGGGGGGGGGGGGGGGGGGGGGGGGGGGGFFGGGGGG7FFFEGGGGGGGGGGGGGFGGFFGGGGGGGGGGGGGAFGGGGGDDGGG8FBGGGGFGGGGGGGDGGGFGGGGGGGFGEAFGFGFGGGGGGGGGFFGGGC2=DE87=FD@<D97==EC6F7FCE7B>9ABGFFBGG>A8BD*7>7<GF=A;@)-C51=C+35;EC*25<@D95C):2;EC21-(.8:*:CF<AF)564C4)<<((,7,4(.5:<=,24):>F7))5
@M04650:207:000000000-C238N:1:1101:21049:5181 2:N:0:19
GGACTACTGGGGTATCTAATCCTGTTTGCTCCCCACGCTTTCGCACTTGAGCGTCAGTATATTCCCAAGGGGCTGCCTTCGCCTTCGGTATTCCTCCACATCTCTACGCATTTCACCGCTACACGTGGAATTCTACCCCTCCCTAAAATACTCTAGCGACCCAGTATGAAATGCTATTCCTAGGTTAAGCCCAGGGCTTTCACATCTCACTTAAGTCACCGCCTGCGTGCCCTTTACGCCCAGTCATTCCGATTAACGCTCGCACCCTCCGTATTACCGCGGCTGCTGGCACGTAGTTAGC
+
CCCCCGGGGGGGGGGGGGGGGGGGGGGGGGGGGGGGGGGGGGGGGGGGGGGGGGGGGFGGGGGGGGGGGGGGGGGGGGGGGGGGGGGGGGGGGGGGGGGGGGGGGGGGGGGGGGGGGGGGGGGGGGGGGGFGGGGGGGGFGGGFGGFGGGGFGGGGGGGGGGGGGGGGGGGGGGFFAGGGGGGGGGGGGGGGGGGGGGGGGFGFFGGFFGFGECGGAEGGFGF?DFFFFGFFEGFFFDGGGFFFGCEEGFFFFFGFGFFFFFD(/??6(:636CB<:FBB>>019?02:G<C637?:GA2.
@M04650:207:000000000-C238N:1:1101:16927:5267 2:N:0:19
GGACTCCCGGGTATCTAATCCTGTTTGCTCCCCACGCTTTCGAGCCTCAGCGTCAGTATCGGCCCAGAGACCCGCCTTCGCCACCGGTGTTCCTCCTGATATCTGCGCATTTCACCGCTACACCAGGAATTCCAGTCTCCCCTGCCGAACTCTAGCCTGCCCGTATCGACTGCAAGCTCGGGGTTGAGCCCCGAGTTTTCACAGCCGACGCGACAGACCGCCTACGAGCTCTTCACGCCCAACAATTCCGGACAACCCCTGCACCCTACTTCTTACCCCGACTGCTGGCCGCATGTTGGCC
+
CCCCCGGGGGGGDGGGGGGGGGGGGGGGGGGGGGGGGGFGGGGGGGGGGCGEGGGGGGGGEDDEGGGGGGGGGGGGGGGGGGGGGGGFGEGGGFCFFFFFGGGGGGEECFCFGGGGGGEDGFFGCEGF,FFGGGGG96=BDCFFFGGDC8FDFGADFFGGGGGGGFFEDEGCF:DC>;@>EG5B*CEGGGGEE*C4:@F;:F?=AGDF15C517))).;C9D??0>()113-82*5><GG*(((90:)0)71957(1-(443*(*;:1?)))6<)-2*(((,(48::?0*(*((,.4302.
@M04650:207:000000000-C238N:1:1101:14592:5310 2:N:0:19
GGACTACACGGGTTTCTAATCCTGTTTGCTCCCCACGCTTTCGCACCTGAGCGTCAGTCTTTGTCCAGGGGGCCGCCTTCGCCACCGGTATTCCTCCAGATCTCTACGCATTTCACCGCTACACCTGGAATTCTACCCCCCTCTACAAGACTCTAGCCTGCCAGTTTCGAATGCAGTTCCCAGGTTGAGCCCGGGGATTTCACATCCGACTTGACAGACCGCCTGCGTGCGCTTTACGCCCAGTAATTCCGATTAACGCTTGCACCCTCCGTATTACCGCGGCTGCTGCCACGGAGTTAGC
+
CCCCCGGGGGGGGGGGGGGGGGGGGGGGGGGGGGGGEGGGGGGGGGGGGGGGGGGGGGGGGGGGGGGGGGGGGGGGGGGGGGGGGGGGGGGGGFGGGGFGGGGGGGGGGGGGGGGGGGGGGGGGGGGGGGGGFGGGGGGEGGGFGGGFFFGFFGGGGGGGGCFGGGGFDGFFGGGCFGFFFGGGGGGGGGGGGGGGDDGGGFGFFGGE?DGG@FGFA;EGFG;?B@B::C929>>4@?CEC<?>G749CFF0:BGFG:>?6(95CE0::?BF:25)0D?>6((4((4))*,+37(34*).6
@M04650:207:000000000-C238N:1:1101:16911:5355 2:N:0:19
GGACTACACGGGTATCTACTCCTATTTGCTCCCCACACTTTCGAGCCTAAGTGTCAGTAATGGTCCAAGTTATCGCTTTCGCCTCTAGTGTTCTGCCATATATCTACGCATTCTACCGCTCCACATGGAGTTCCATAACTCTCTACCACACTCTAGGTTAATAGTTTCCAATGCATACAATAGTTAAGCTACTGCATTTAACACCAGACTTACTAACCCACCCGCGCCCGTTTTACGCCCAGTAAACCCGGATAACGCTTGCATCCTATGTATTACCTCGGCTGCTGGCACATAGTTAGCC
+
CC<C@AEGGGD@FEGGAE,CFCF9@CDAEFGCD7EFEECFFGGD@FCFF<FFCFGGGGGGGGCFCFGFFGDGG9DD,4:E7CC7CGDCGE6FFG,59FEEAEF;E;F,>?BFG,CFGG>==7,CFFDFGGGFGGGFGGFFFGGFGC>D8ACF8@,=EAEFF,,@FGGFBFDFFDFAFG8=AFA=A9>,@>C=GGGC?@3=2=C65?=DDGCF@DE?F),=)9@AAA)*/3-7;?+>4):*67>CG>*(*?)(65>)2,(/,(2.;+=??3/175)6++/210438:)(-:)*.).6)+)).
@M04650:207:000000000-C238N:1:1101:18422:5385 2:N:0:19
GGACTACAGGGGTTTCTAATCCTGTTTGCTCCCCACGCTTTCGAGCCTCAGCGTCAGTTACAGACCAGAGAGCCGCCTTCGCCACTGGTGTTCCTCCATATATCTACGCATTTCACCGCTACACATGGAATTCCACTCTCCTCTTCTGCACTCAAGTCTCCCAGTTTCCAATGACCCTCCCCGGTTGAGCCGGGGGCTTTCACATCAGACTTAAGAAACCGCCTGCGTGCGCTTTACGCCCAGTAATTCCGATTAACGCTTGCACCCTCCGTATTACCGCGGCTGCTGGCACGGATTTAGC
+
CCCCCGGGGGGGGGGGGGGGGGGGGGGGGGGGGGGGGGGGGGGGGGGGGGGGGGGGGGGGGGGGGGGGGGGGGGGGGGGGGGGGGGGGGGGGGGGGGGGGGGGGFFFGGGGGGGGGGGED@FGGGGGFGGGGGGGGGGGGGGCDGGGCGFGFGGGGDF,EGGGGDFGGGGGGGGGGGGGGGGCEG<6@FGGGGGGEGGGGGFGFFGF45FGGFGGGFFGGBGFFFFFDFDB1(:5<?<EGGFFBG7ABGFFB:BDAGFF6??GFGG::<<0,,E797:3999>03<?7:EBG?0((-<><4
@M04650:207:000000000-C238N:1:1101:4131:5395 2:N:0:19
GGACTACTCGGGTATCTAATCCTGTTTGCTCCCCACGCTTTCGCACTTGAGCGTCAGTATATCCCCAAGGGGCTGCCTTCGCCTTCGGTATTCCTCCACATCTCTACGCATTTCACCGCTACACGTGGAATTCTACCCCTCCCTAAAATACTCTAGCAACCCAGTATGAAATGCTATTCCTAGGTTAAGCCCAGGGCTTTCACATCTCACTTAAGTCACCGCCTGCGTGCCCTTTACGCCCAGTCATTCCGATTAACGCTCGCACCCTCCGTATTACCGCGGCTGCTGGCCCGGAGTTAGC
+
CCCC<@FGGGEGGGGGGGGGFGGGGGGGGGGGGGFGGGGGFGGGGDEEFGFGGGGCEGGGGFEGGFGGGGGGGGGGGGGFFGG7FGCGGGGGGGCGFGGGGGGGGGGGGFGGFFGGCFGGGGGGFFFG7FGFGGCEE8@AEG6;=EGGGGGFGCEGGGGGEGGG88EF,8ECFFGGGGFEFFEEFFGGFGFFGGGEGGCFG6FFFGFFEFC<EDFGFFGGDD)<>F@F@<(5>F)*457CFD6(22??FFFFDFC?F;@;(9DBGC1082(,4*4)3:3669>(((5>BC(A11((-84).
@M04650:207:000000000-C238N:1:1101:21781:5460 2:N:0:19
GGACTACAAGGGTTTCTAATCCTATTTGCTCCCCACACTTTCGAGCCTAAGTGTCAGTAATGGTCCAAGTTATCGCCTTCGCCTCTAGTGTTCTTCCATATATCTACGCATTCCACCGCTCCACATGGAGTTCCATAACTCTCTACCACACTCTAGGTTAATAGTTTCCAATGCATACAATAGTTAAGCTACTGCATTTAACACCAGACTTACTAACCCACCCGCGCTCGTTTTACGCCCAGTAAATCCGGATAACGCTTGCATCCTACGTATTACCGCGGCTGCTGGCACGTAGTTAGCC
+
CCCCCGGGGGGGGGGGGGGGGGGGGGGGGGGGGGGGGGGCEFGGGGGGGFFFGGGGGGGGGGGGGGGGGGGGGGGGGGGGGGGGGGGGGGGGGGGGGGGGGGGGGGGGGGGGGGGGGGGGGGGGGGGGGGGGGGGGGGGDFGGFGFGGGGGFGFGGGGGGGGGGFGGGCFGGGGGGGGGGCGGGGGDFGFGGGGGGGGDGGFGFFGGFFG?FFGGGFB6DAGAFFAA@AGABFDFFFFDGGFEEGF4@FD?>DEGFD0;2;<FFGF@C38=EEGFFGGB69>BBFFF:B:<E1<?FA<2.5
@M04650:207:000000000-C238N:1:1101:11960:5479 2:N:0:19
GGACTACTAGGGTTTCTAATCCTGTTTGCTCCCCACGCTTTCGAGCCTCAGCGTCAGTTACAGACCAGAGAGTCGCCTTCGCCACTGGTGTTCCTCCATATATCTACGCATTTCACCGCTACACATGGAATTCCACTCTCCTCTTCTGCACTCAAGTCTCCCAGTTTCCAATGACCCTCCCCGGTTGAGCCGGGGGCTTTCACATCAGACTTAAGAAACCGCCTGCGCTCGCTTTACGCCCAATAAATCCGGACAACGCTTGCCACCTACGTATTACCGCGGCTGCTGGCACGTAGTTAGC
+
CCCCCGGGGGGGGGGGGGGGGGGGGGGGGGGGGGGGGGGGGGGGGGGGGGGGGGGGGGGGGGGGGGGGGGGGGGGGGGGGGGGGGGGGGGGGGGGGGGGGGGGGGGGGGGGGGGGGGGGGGGGGGGGGFFFGGGGGGGFGGGGFGGGGGGGFGGGGFGCFGGGGFGGGGGGFDGGGGGGGGGGCFGGGGGGGGGDGGGGGGF98BGCFBGGGEGCFFF?FFGFF;FFF;GF;?GFAFFGGGBFFGGFFGFFF<@D?CB9?FFG>CFBBB>:<BFF9CFFB969;><)4:=?G?:?::C).-
@M04650:207:000000000-C238N:1:1101:7144:5499 2:N:0:19
GGACTACAGGGTTTCTAATCCTGTTTGCTCCCCACGCTTTCGCACCTGAGCGTCAGTCTTCGTCCAGGGGGCCGCCTTCGCCACCGGTATTCCTCCAGATCTCTACGCATTTCACCGCTACACCTGGAATTCTACCCCCCTCTACGAGACTCAAGCTTGCCAGTATCTGATGCAGTTCCCAGGTTGAGCCCGGGGATTTCACATCTGACTTAACAAACCGCCTGCGTGCGCTTGACGCCCAGTAATTCCGATTAACGCTTGCACCCTCCGTATTACCGCGGCTGCTGGCACGGCGTTAGCC
+
CCCCCGGGGGGGGGGGDFGGGFGGGGGGGGGGGGGGGDEGGGGGGGGGGGGGGCFGGGGGGGGGGCFGGGGGDGGGGGGGGEEGGGEFGFGGGGDFGGFGGFCFFGGGGGDGGGGGGGGDEEEFFGGFGGGGFGG<DECFEGGFGG8+3@FF6CCEGGGFFEGGFGG;FGGGFFGGG9FFGG>E,3:E6DFGEGGCDCGFGACAFCGFFDGCEGFCF0@59C?DDE<:?G>681748<?5*484:C4)29)3<)*4C1(442DB4A(,4;FF7C><@C-(31230:3:B6<*1((((*().
@M04650:207:000000000-C238N:1:1101:5646:5626 2:N:0:19
GGACTACCGGGGTTTCTAATCCTGTTTGCTCCCCACGCTTTCGCACTTGAGCGTCAGTATATTCCCAAGGGGCTGCCTTCGCCTTCGGTATTCCTCCACATCTCTACGCATTTCACCGCTACACGTGGACTTCTCCCACTCCCTAAAATACTCTAGCGACCCAGTATGAAATGCTATTCCTAGGTTAAGCCCAGGGCTTTCACATCTCACTTAAGTCACCGCCTGCGTGCCCTTTACGCCCAGTCCTTCCGATTCTCGCCCGCACCCCCCGTATTACCGCGGATGCTGGCACGGTGTTAGC
+
CCCB,CCFGGCGGEG9<EFGFG99EFEFGGDFEEGEGG@C8FEGGGGGEAFECFGGGGGGFEECCFF@DD,:FGECGGGFB@EFCFGGGGFGF?,EFFE@<<DFF;D7==FFGFGGFF6=C:EEFA8@F,CEFG,C8,6,@DFDCDC9B,=D9CFGFCCE6@8?F=CCE,@EC9@;@<,<,@9EGA;ECCDGGGFCCD:>++6BCGFCEGGGFF:CFEEC25>@B49>(CD(.A=);;GGE;7EF*<);A)((8*)*4(((47;DG(((-(-,28AFF((,-((,3)).C(<3((-,2)-.
@M04650:207:000000000-C238N:1:1101:18136:5652 2:N:0:19
GGACTACCGGGGTATCTAATCCTGTTTGCTCCCCACGCTTTCGAGCCTCAGCGTCAGTTACAGACCAGAGAGCCGCCTTCGCCACTGGTGTTCCTCCATATATCTACGCATTTCACCGCTACACATGGAATTCCACTCTCCTCTTCTGCACTCAAGTCTCCCAGTTTCCAATGACCCTCCCCGGTTGAGCCGGGGGCTTTCACATCAGACTTAAGAAACCGCCTGCGCTCGCTTTACGCCCAATAAATCCGGACAACGCTTGCCACCTACGTATTACCGCGGCTGCTGGCACGTAGTTAGC
+
CCCCCGGGGGGGGGGGGGGGGGGGGGGGGGGGGGGGGGGGGGGGGGGFGGGGGGGGGGGGGGGGGGGGGGGGGGGGGGGGGGGGGGGGGGGGGFGGGGGGGGGGGGGGGGGGGGGGGGGGGFGGGGGGFFE=FEFGGFGGGGGFGGGGFFDFGGGGGGGGGGFGFFFGGGGGGGGFGGGGGGGGEGGGGGGGGGGGGDFGGFFFFGGFEFGGEGGGFFGGFGBFFFFDBGFBBFF>FFGGG?1?GGFFGFFFFEG:C>9:0<C?FFBBFF?:B+:AG*4419112::DFG:60.2(4C9<)
@M04650:207:000000000-C238N:1:1101:25662:5655 2:N:0:19
GGACTACCCGGGTATCTAATCCTGTTTGCTCCCCACGCTTTCGCACCTGAGCGTCAGTCTTCGTCCAGGGGGCCGCCTTCGCCACCGGTATTCCTCCAGATCTCTACGCATTTCACCGCTACACGTGGAATTCTACCCCTCCCTAAAATACTCTAGCGACCCAGTATGAAATGCTATTCCTAGGTTAAGCCCAGGGCTTTCACATCTCACTTAAGTCACCGCCTGCGTGCCCTTTACGCCCAGTCATTCCGATTAACGCTCGCACCCTCCGTATTACCGCGGCTGCTGGCACGGAGTTAGC
+
CCCCCGGGGGGGGGGGGGGGGGDGGGGGGGGGGGGGGGGGGGGGGGGGGGGGGGGGGGGGGGGGGGGGGGGGGGGGGGGGGGGGGGGGGGGGGGGGGGGGGGGGGGGGGGGGDAFGGGGGGGGGGGGGGGGFGGGGGGGFGGGFGEF8FGGFGGC7EECEEGGGGGEFGFGGGG7FGGGGGGGGGGGGGGGGGGGGGDGGCFFFFGFFEGGGFGDFF3?GFG@;;F0)397@FGFEF<GEGBF>CFA<FBF?:>DFGFFFFFG0DE?BB(,4:FFAGG81>B;02:::BE(<?9(7?E><-
@M04650:207:000000000-C238N:1:1101:14734:5666 2:N:0:19
GGACTACTCGGGTATCTAATCCTGTTTGCTCCCCACGCTTTCGAGCCTCAGCGTCAGTTACAGACCAGAGAGCCGCCTTCGCCACTGGTGTTCCTCCATATATCTACGCATTTCACCGCTACACATGGAATTCCACTCTCCTCTTCTGCACTCAAGTCTCCCAGTTTCCAATGACCCTCCCCGGTTGAGCCGGGGGCTTTCACATCAGACTTAAGAAACCGCCTGCGCTCGCTTTACGCCCAATAAATCCGGACAACGCTTGCCACCTACGTATTACCGCGGCTGCTGGCACGTAGTTAGC
+
CCCCCGGGGFEGGGGGGGGGGGGGGGGGGGGGGGGGEGGCFCFGGGGGGGGGGGGGGGGGGGGGGGGDFGGGGDFGGDDGGGGGGGGGGGFFGGAFEDFGGGGFGGFGGGGGGGGEFGGDGGGGGGGFEFGGGDGGGGGGGGGFGDGGGGFFG88FF9EFFFFG<DAGGGGGGGGGGFGGGGGGGGGGGGGGGGGGDGGGGFGFFCGFFFCFCF77A;GD9C;<D::5:GFFFG><FFGGE:4(>FFFGFF0()94C99?FFD7>F?8:::8?<?AD786B9(-2-,..=39<4<2??):.
@M04650:207:000000000-C238N:1:1101:4384:5680 2:N:0:19
GGACTACAGGGGTTTCTAATCCTGTTTGCTCCCCATGCTTTCGCTTCTCAGCGTCAGTAGTGGCACAGAGACCTGCCTTCGCAATCGGTGTTCCTCCTGATATCTGCGCATTTCACCGCTACACCAGGAATTCCAGTCTCCCATACCACACTCTAGTCTGCCCGTACACACTGCAAGTCCGGGGTTGCGCCCCGGAGTTTCACAGCAGACGCGACAAACCGCCTACGAGCTCGTTACGCCAACTCATTCCGGACAACGCTCGCAACCTACGTATCACCGCGGCTGCTCGCACGCAGTTGGG
+
CCC@,FFGCGG7FF,6CEGDE<<F@C@EFG9<,:C,6FECFFCE@,BEGFF8@8@FFFCE<F8F8EEA8,CFF<@F<9FF,B,@@=FGFDF:@5=F,4E9<F9;=,<==F,4FFGFA@6CEC9E:BFEGDDF9ADDC?FC9A,=8EGD<1+*4@ED,67>=B,=63=+=EEFD=DDFF,@EGG+C@:@::E5E@8;49,;81?8AC<63;95>D3>>;5>>36?;;1B0),),:)-72;C/4((00--**/-(.>?C61((,7()24(4(,(.<(.3*(-4(2((-)),:35(,2(-+)5(
@M04650:207:000000000-C238N:1:1101:16296:5768 2:N:0:19
GGACTACTGGGGTTTCTAATCCTGTTTGCTCCCCACGCTTTCGCACTTGAGCGTCAGTATATTCCCAAGGGGCTGCCTTCGCCTTCGGTATTCCTCCAGATCTCTACGCATTTCACCGCTACACCTGGAATTCTACCCCCCTCTACGAGACTCAAGCTTGCCAGTATCAGATGCAGTTCCCAGGTTGAGCCCGGGGATTTCACATCTGACTTAACAAACCGCCTTCGTGCGCTTTACGCCCAGTAATTCCGATTAACGCTTGCACCCTCCGTATTACCGCGGCTTCTGGCACGTACGTGGC
+
CCCCCGGGGGGGGGGGGGGGGGGGGGGGDGGGGGGGGGGGGGGGGGGDGFGGGCFGG<FCFFGGGGGGGFGGGGGGGGGGGGGGGGFGGGGGGGGGGGGGGGGGGGGGGGGDGGGGGGGGGGGGG?FGGGGGGGGGGGE@ECEFGGFCEEGFGGGCGGA,@=9EC>DGGDGGCFGGFGGGGGFGG@,,<DFFG5?C4?EGGF,+=*++987FFGCC=BFGBDB;(82)6DBB1=)961EEGF??DG<>DFFF0B*:C11(4373>E:(449B0::<F746130(((.-4?192?0((;(-(
@M04650:207:000000000-C238N:1:1101:17921:5776 2:N:0:19
GGACTACCGGGGTATCTAATCCTGTTTGCTCCCCACGCTTTCGCACCTGAGCGTCAGTCTTCGTCCAGGGGGCCGCCTTCGCCACCGGTATTCCTCCAGATCTCTACGCATTTCACCGCTACACCTGGAATTCTACCCCCCTCTACGAGACTCAAGCTTGCCAGTATCAGATGCAGTTCCCAGGTTGAGCCCGGGGATTTCACATCTGACTTAACAAACCGCCTGCGTGCGCTTTACGCCCAGTAATTCCGATTAACGCTTGCACCCTCCGTATTACCGCGGCTGCTGGCACGGAGTTAGC
+
CCCCCGGGGGGGGGGGGGGGGGGGGGGGGGGGGGGGGGGGGGGGGGGGGGGGGGGGGGGGGGGGGGGGGGGGGGGGGGGGGGGGGGGGGGGGGGGGGGGGGGGGCFGGGDGGGGGGGGGGGGGGGGGGGGFGGGGGGGFGGGGFGG?CFGGFCGGGGFGGFGFGGGFGGGGGFGGGGFGCGGGGFGFGGGGGGGGGDDF9DFGFFGGFFGDFFGGGF@FG9GBBFFFEBD>FBG>5B?CGG<BFCF<2DFF??D<:C<968?CBFGF1:6>??F(<CG0>9>>(9?00:5:F6(413;9))
@M04650:207:000000000-C238N:1:1101:21777:5790 2:N:0:19
GGACTACCCGGGTTTCTAATCCTGTTCGCTCCCCACGCTTTCGCTCCTCAGCGTCAGTATCGGCCCAGAGACCCGCCTTCGCCACCGGTGTTCCTCCTGATATCTGCGCATTTCACCGCTACACCAGGAATTCCAGTCTCCCCTGCCGAACTCTAGCCTGCCCGTATCGACTGCAAGCTCGGAGTTGAGCCCCGAGTTTTCACAGCCGACGCGACAGACCGCCTACGAGCCCTTTACGCCCAATAATTCCGGACAAAGCTTGCACCCTACGGATTACCGCGGCTTCTGGCACGGAGTTGGC
+
CCCCCGGGGGGGGGGGGGGGGGGGGGGGGGGGGGGGGGGGGGGDCFGGGGGGGGGGGGGGGGGGGGGGGGGGGGGGGGGFGGGGGGGGCGGGGGGGGGFGGGGGGGGGGGGGGGGGGGGGGEGGGGGEGGGGGGGFFDEGGGGFDFGE:8CFGFGG9DFG6F?EFECGGGGGDGG7,;9?EGGGGGGGGGGGEEGGD5FFGFC6;<<A9G<C>DGDF<G339;:BF?)-)(-70<4@:EEGF6(>>A<>FF33))(*.34),9)204(32:(,247F7-(4349((6:<C:F:(3440)(,
@M04650:207:000000000-C238N:1:1101:22805:5823 2:N:0:19
GGACTACCCGGGTTTCTAATCCTGTTCGCTCCCCACGCTTTCGCTCCTCAGCGTCAGTATCGGCCCAGAGACCCGCCTTCGCCACCGGTATTCCTCCAGATCTCTACGCATTTCACCGCTACACCTGGAATTCTACCCCCCTCTACGAGACTCAAGCTTGCCAGTATCAGATGCAGTTCCCAGGTTGAGCCCGGGGATTTCACATCTGACTTAACAAACCGCCTGCGTGCGCTTTACGCCCAGTACTTCCGATTAACGCTTGCACCCTCCGTCTTACCGCGGCTGCTGGCACGGAGTTCGC
+
CCCCCGGGGGGGGGGGGGGGGGGGGGGGGGGGGGGGGGGGGGGGGGGGGGGGGGGGGGGGGGGGGGGGGGGGGGGGGGGGGGGGGGGGGGGGGGGGGGGGGGGGGGGGGGGGGGGGGGGGGGGGGGGGGGGGGGGGGGGGGGGFGGGGCEGFGBFGGGGGGGGGG9:FGGGGGGGCFGGFFDGGGFC6CGDGGGGGCDFFFFGFFG>FEFGGFGGGFFGGFGFFDFBE:GFFFGFFF<GGE?14**):FFBB6)*6::>FF?F2FGF<:?0:1CB<FG(42(49((.,4C<E0(((,;),(
@M04650:207:000000000-C238N:1:1101:10617:5862 2:N:0:19
GGACTACCGGGTTTCTAATCCTGTTTGCTCCCCACGCTTTCGCACTTGAGCGTCAGTATATTCCCAAGGGGCTGCCTTCGCCTTCGGTATTCCTCCACATCTCTACGCATTTCACCGCTACACGTGGAATTCTACCCCTCCCTAAAATACTCTAGCGACCCAGTATGAAATGCTATTCCTAGGTAAAGCCCAGGGCTTTCACATCTCACTTAAGTCACCGCCTGCGTGCCCTTTACGCCCAGTCATTCCGATTAACGCTCGCACCCTCCGTATTACCGCGGCTGCGGGCCCGGAGTTAGCC
+
CCCCCGGGGGGGGGGGGGGGGGGGGGGGGGGGGGGGGGGGGGGGGGGGGGGGGGGGGGGGGGGG?FCEGDEGGGDGGCFGGGGGGGEGGGGGGGGFGGGGGFFGGGGGFGGGGGGGGGCDEFGGGFGEEDGFGGGGGCCGGGFF8EGGGGGFFGGFGGGGGGFGFCGGGGGFGGGAEFFGGGFG,@ECFFFGCFGGFGGF>FFCFFGFFGCCCGFGFEGDBG>BFA@BDGF@3CFEDFGGD=8)+;CFCAA12BF3:1((,472CE??69?:?CA<:139(4;>0((-1/1*((-3426A:
@M04650:207:000000000-C238N:1:1101:17852:5886 2:N:0:19
GGACTACACGGGTTTCTAATCCTGTTTGCTCCCCACGCTTTCGCACCTGAGCGTCAGTCTTCGCCCAGGGGGCCGCCTTCGCCACCGGTATTCCTCCAGATCTCTACGCATTTCACCGCTACACCTGGAATTCTACCCCCCTCTACGAGACTCAAGCTTGCCAGTATCAGATGCAGTTCCCAGGTTGAGCCCGGGGATTTCACATCTGACTTAACAAACCGCCTGCGTGCGCTTTACGCCCAGTAATTCCGATTAACGCTTGCACCCTCCGTATTACCGCGGCTGCTGGCACGTAGTTAGC
+
CCCCCGGCEGGGGGGGGGGGGGGGGGGGGGGGGGGEGGGGGGGGGGGG?FGGGGGGGGGGGGGGGGGGGGGGGGGGGGGGGGGGG<FGGDGGGGGGGGGGGGGGGGGGGGGGGGGGGGGGGGGGG:FGGGGGGGGGC8DEGGGFGGGD@EGFGGGGGG;,@F7CGFFF95?BFGGGGGFGF:FGGGFGGGGGGGGGD3:9DCFFFGGFFC>GEGGGF(8C13308>00:DBFBEFAFBGDGF?7DG>BGFFB6>DFG:>03:C?GFF:0816<FBBGG?>9>>96?FB:E2A?,((87<<.
@M04650:207:000000000-C238N:1:1101:14049:5905 2:N:0:19
GGACTACTAGGGTATCTAATCCTGTTTGCTCCCCACGCTTTCGCACCTGAGCGTCAGTCTTTGTCCAGGGGGCCGCCTTCGCCACCGGTATTCCTCCAGATCTCTACGCATTTCACCGCTACACCTGGAATTCTACCCCCCTCTACAAGACTCAAGCTTGCCAGTTTCGAATGCAGTTCCCAGGTTGAGCCCGGGGATTTCACATCCGACTTAACAAGCCGCCTGCGTGCGCTTTACGCCCAGTAATTCCGATTAACGCTTGCACCCTCCGTATTACCGCGGCGTCTGGCACGTAGTTAGC
+
CCCCCGGG9FGGGFGGGGGGGGGGGGGGGGGGGGGGGGGGGGEGGGGGDGGGGGGGGGG@<<@EFGGGGDDGGEGGGGGGGGEGEGGGG7FFGGFGG,89<EEGGGGGGGEGGGGGGGGGGGGGGGGGGGGGGF;F=F@FGGGFCGA9FFG?F>FGGGFGGGFGCCCGGGDC;CG7ECFFCBFGGGDFFGCFEGGG:DGGFFC>6CCEFGDGE:FFA(=5>GBF1A9BBG699EF2F6E8E?B:CFB<D?6(3)9<GF>?:?G?FFFFF:>?0A:4CG11>>>0(4(21C7F<<<08:24.
@M04650:207:000000000-C238N:1:1101:23446:5911 2:N:0:19
GGACTACACGGGTATCTAATCCTGTTTGCTCCCCACGCTTTCGAGCCTCAGCGTCAGTTACAGACCAGAGAGCCGCCTTCGCCACTGGTGTTCCTCCATATATCTACGCATTTCACCGCTACACATGGAATTCCACTCTCCTCTTCTGCACTCAAGTCTCCCAGTTTCCAATGACCCTCCCCGGTTGAGCCGGGGGCTTTCACATCAGACTTAAGAAACCGCCTGCGCTCGCTTTACGCCCAATAAATCCGGACAACGCTTGCCACCTACGTATTACCGCGGCTGCTGGCACGTAGTTAGC
+
CCCCCGGGGGGGGGGGGGGGGGGGGGFGGGGFGGGGGGGGGGGGGGGFGGGGGGGGGGGGGGGGGGGGGGGGGGGGGGGGGGGGGGGGDFFGGGGGGGGGGGGGGEFFFGGGGGGGGGGGGGGGGFGGFEFGGGGGGGGGGGGFGFGGGGGFGGFGFGFGGGGGGGGGGGFGGGGGG?FGGGGGCGGGGGGGCCEDGGEGGAGFFGGFFGGGFGGGF@GGFG9@?FBF9DFF?GFFFBEEEBF?G>>4DFBFFFDFGB9B:0D?GGB:??03<E>AGD2349;>;?DF?D?FF:B66GF<6
@M04650:207:000000000-C238N:1:1101:10852:5956 2:N:0:19
GGACTACAGGGGTATCTAATCCTGTTTGCTCCCCACGCTTTCGCACCTGAGCGTCAGTCTTCGTCCAGGGGGCCGCCTTCGCCACCGGTATTCCTCCAGATCTCTACGCATTTCACCGCTACACCTGGAATTCTACCCCCCTCTACGAGACTCAAGCTTGCCAGTATCAGATGCAGTTCCCAGGTTGAGCCCGGGGATTTCACATCTGACTTAACAAACCGCCTGCGTGCGCTTTACGCCCAGTAATTCCGATTAACGCTTGCACCCTCCGTATTACCTCGGCTGCTGGCACGGAGTTGGC
+
CCCCCGGGGGGGGGGGGGGGGGGGGGGGGGGGGGGGGGGGGGGGGGGGGFFGGGGGGFGGGGGGGGGGGGGGGGGGGGGGGGGGGGGGGGGGFGGGGGGGGGGGGGGFG7FGFGGGG>EGGGGGGGGGGGGGGGGGFEGGGGGFFGGGCEGFGCGCGFGGGGFFGGGDGGGFFFGGGG,DCFGFC:8EFFGGGGCEDGFGFFG6FFDFFGGGEFFGF7EG;D@FFF9BBG99>C:<B?GGG0::F::)096:0)CDG:;B<?C7CC??BB9??G:AGF).(3::>0).(:3E:(-,2C)44
@M04650:207:000000000-C238N:1:1101:17161:5979 2:N:0:19
GGACTACCGGGGTATCTAATCCTGTTCGCTCCCCATGCTTTCGCTCCTCAGCGTCAGGTCATGCCCAGAGAACCGCCTTCGCCACCGGTGTTCCTCCTGATATCTGCGCATTCCACCGCTACACCAGGAATTCCGTTCTCCCCTGCATACCTCTAGTCTGCCCGTATCGGAAGCACGCTCAGGGTTGAGCCCTGAGTTTTCACTCCCGACGCGACAAACCGCCTACGAGCCCTTTACGCCCAATAATTCCGGACAACGCTTGCACCCTACGTATTACCTCGGCTGCTGGCACGTAGTTGGC
+
CC@CCFGGGGGGGGGGGGGGGGGGGGGGGGGGGGGGGGGGGGGGGGGGGGGGGGGGGGGGGGGGGGGGGGGGGGGGGGGGGGGGGGGGGGGGGGGGGGGGGGGGGGGGGGGFGFFGGGGGGGGGGGGFCGFFCFCFGGGGGFGFGGGGGGG;CFGDFFGGGGGGGEGFGC8:+DFFEG>?7FCGGGEGEFFGGG6FGDGGGFFA848;5?5D>DD7.8FF0<>0(<?FFG;?FEFBFFGGGF(4<75)2=:90>D0C9BF04C2DGFF:?67)3,.<:))(,4:>?0,(:4C<20.4+).(
@M04650:207:000000000-C238N:1:1101:17408:6012 2:N:0:19
GGACTACTCGGGTTTCTAATCCTGTTTGCTCCCCACGCTTTCGAGCCTCAGCGTCAGTTACAGACCAGAGAGTCGCCTTCGCCACTGGTGTTCCTCCATATATCTACGCATTTCACCGCTACACATGGAATTCCACTCTCCTCTTCTGCACTCAAGTCTCCCAGTTTCCAATGACCCTCCCCGGTTGAGCCGGGGGCTTTCACATCAGACTTAAGAAACCGCCTGCGCTCGCTTTACGCCCAATAAATCCGGACAACGCTTGCCACCTACGTATTACCGCGGCTGCTGGCACGTAGTTAGC
+
CCCCCGGGGGGGGGGGGGGGGGGGGGGGGGGGGGGGGGGGGGDGGGGGGGGGGGGGGGGGGGGGGGGGGGGGGGGGGGGGGGGGGGGGFGGGGGGGGGGGGGCEGFGGGGGGGGFGGGGGEGGGGGGGBCEGFFGGGGGGGGGFGGGGGGGFGGGFGGGGGGGGFEFGGFGGGGGGG?FEGFGEGGGGGGGEGGGGG)6ACFGFAF>8@FCGFC>CFDGGF3;@@FFF0>19;5@AFFGGGFFFCF>>GFFBFFGFG6>B,2F?DF::32(,.<:AGD299>>9>FB>0>1A?(:BFG>B6
@M04650:207:000000000-C238N:1:1101:19134:6032 2:N:0:19
GGACTACTAGGGTTTCTAATCCTGTTTGCTCCCCACGCTTTCGCGCCTCAGCGTCAGTTGCGAGCCAAAGAGCCGCTTTCGCCACTGGTGTTCCTCCATATCTCTACGCATTTCACCGCTACACATGGAATTCCACTCTTCTCTCTTGCACTCAAGTCTTCCAGTTTCCAATGACCCTCCCCGGTTGAGCCGGGGGCTTTCACATCAGACTTAAGAAACCGCCTGCGCTCGCTTTACGCCCAATAAATCCGGACAACGCTTGCCACCTACGTATTACCGCGGCTGCTGGCACGTAGTTGGC
+
CCCCCGGGGGGGGGGGGGGGGGGGGGGGGGGGGGGGGGGGGGGGGGGGGGGGGGGGGGGGGGGGGGGGGGGGGGGGGDGGGGGGGGGGGGGGGGGGGGGGGGGGGGGGGGGGGGGGGGGGGGGGGGGGFFFGFGGGGGGGGGGFGF,9A?EFGGEFGGGGGGGGGFGFGGGGGGGFGGGGGGGGGDEGGGGGGEGGGGGGGFGFF4FFFCC7CF77@;FG>D9?FFFE97;;0FFDF?EGG?BFGGFFF?FFFDGFG;B<03FFGGF7:BF82+:>FGFBFFFF96:?7C0A31013FA0(
@M04650:207:000000000-C238N:1:1101:9199:6060 2:N:0:19
GGACTACAAGGGTATCTAATCCTGTTTGCTCCCCACGCTTTCGCACCTGAGCGTCAGTCTTCGTCCAGGGGGCCGCCTTCGCCACCGGTATTCCTCCAGATCTCTACGCATTTCACCGCTACACCTGGAATTCTACCCCCCTCTACGAGACTCAAGCTTGCCAGTATCAGATGCAGTTCCCAGGTTGAGCCCGGGGATTTCACATCTGACTTAACAAACCGCCTGCGTGCGCTTTACGCCCAGTAATTCCGATTAACGCTTGCACCCTCCGTATTACCGCGGCTGCTGGCACGGAGTTAGC
+
CCCCCGGFGGGGGGGGGGGGGGGEFGGGGGGGGGG7FGGGGGGGGGGGG8EFGGGGGGFGCEFGGGGGDCGFEEGGEGGGGGG7CFGGG7FGGGGFFEFC,AFGAFGGGGGGGGGGGGGGGGGGGAGGGGGGGA>DCFGEGGGFGGG++@CAGDFGGGGGGGGCFBFGG,,,=FF7EFGGC>FGGGGGGGG55C=EGDGG7FG++;+@<F>76CCGF(@D0CB6;F>DFDFF(:>BFFGGGFF?GGFFGFF2(7DFF?>0<?GFGG:02?(41C:AGF<>>;>>>:0,4C?68(-4,;)..
@M04650:207:000000000-C238N:1:1101:16238:6065 2:N:0:19
GGACTACCAGGGTTTCTAATCCTGTTTGCTCCCCACGCTTTCGCACCTGAGCGTCAGTCTTCGTCCAGGGGGCCGCCTTCGCCACCGGTATTCCTCCAGATCTCTACGCATTTCACCGCTACACCTGGAATTCTACCCCCCTCTACGAGACTCAAGCTTGCCAGTATCAGATGCAGTTCCCAGGTTGAGCCCGGGGATTTCACATCTGACTTAACAAACCGCCTGCGTGCGCTTTACGCCCAGTAATTCCGATTAACGCTTGCACCCTCCGTATTCCCGCGGCTGCTGGCACGGAGGTAGC
+
CCCCCGGGGGGGGGGGGGGFGGGGGGGGGGGGGGGGGGGGGGGGGEGGGAEGGGGGGGGFGGGGGGG8F7FFGGGGGGGGGGGGGGGGGGGGGGFFGGCGGGGGGGGGGGGGGFGGGDEG7CEGGGGGGGGGGGGGDF6CEDGFGGGGFGDAGGGFFGEGCGGGD9FGGGGGGGGEEFGGGGGGG9EF9EGECEEGCCFCFFFFFGGFFG7C6CFFF@GG;D;F@FB>(93>B*>AFFDGEF?:CDA4>FFF:ED9C061:?GFGF<41<;B?A:)0726,-1913))(/,0:90((;424
@M04650:207:000000000-C238N:1:1101:8636:6096 2:N:0:19
GGACTCCTGGGGTTTCTAATCCTGTTCGCTCCCCACGCTTTCGCTCCTCAGCGTCAGTATCGGCCCAGAGACCCGCCTTCGCAACCGGTGTTCCTCCTGATATCTACGCATTTCACCGCTACACCAGGAATTCCAGTCTCTCCTCACTAAATCTAGCCTGCCCGTTTCGACGGCAAGCTCGGAGTTGAGCCCCGAGTTTTAACAGCCGACGCGAAAGACCTCCCAAGAGCTCGTGACGCCCCATAAATCCGTACACCGTCTGCACCCTAACGTTAACCACGGGTGACGCCTCGATGTTACC
+
C@<@C,C9FCFGGGGGA<FCE,CFFGGD7F,:6,CF6:FFGC@@CFFFEFGDE7BFFG<FEB:+BF>F8,C<C,+@:=FE<F,F7ACEGCGGFFFGAFGFF9C=F,C@FEDEECFGGGGG7F9B:F<48BCD9<9,3,@A,=D+,,6,,1,+,7D9F?3,=<8+8,,>++@+*5@11;,2***1>3,5,,2=?**4:*,1+/?A*7*),/9<2C)95:C<?D:?()().*)),:0.5(**1(((*9))*0),3>D)*((-(27)0;0((,(((*,(3:)4((,4(()((*3*4(().+)))
@M04650:207:000000000-C238N:1:1101:16870:6226 2:N:0:19
GGACTACCAGGGTATCTAATCCTGTTTGCTCCCCACGCTTTCGCACCTGAGCGTCAGTCTTCGTCCAGGGGGCCGCCTTCGCCACCGGTATTCCTCCAGATCTCTACGCATTTCACCGCTACACCTGGAATTCTACCCCCCTCTACGAGACTCAAGCTTGCCAGTATGAAATGCTATTCCTAGGTTAAGCCCAGGGCTTTCACATCTCACTTAAGTCACCGCCTGCGTGCCCTTTACGCCCAGTCATTCCGCTTAACGCTCGCACCCTCCGTATTACCGCGGCTGCTGGCACGGAGTTAGC
+
CCCCCFGGGGGGGGGGGGGGGGGGGGGGGGGGGGGGGGGGGGGGGGGGGDFGGGGGGGGGGGGGGGGGGDGGGGGGGGGGGGGGGGGGGGGGGGGGGFFFGGGGGGGGGGGGGGGGGGGGGGGGGGGGGGGGGGGGGGGGGGGFFGGC<EGFGG@FFFFGGGGGGDGG,EEGGGGGGGGGG9DFGGGGGGGGGGGGGGGGGFGFFGGFFDGG=CDGF?FFFGFF@F>>0CD@;FFEF;GGGF:BG7:AGFF(8ECAF?>FBFGBGGF<:?>??GFAFG06(39>>?FBFGFG?69>?G<<:
@M04650:207:000000000-C238N:1:1101:22392:6228 2:N:0:19
GGACTACCGGGGTTTCTAATCCTATTTGCTCCCCACACTTTCGAGCCTAAGTGTCAGTAATGGTCCAAGTTATCGCCTTCGCCTCTAGTGTTCTTCCATATATCTACGCATTCCACCGCTCCACATGGAGTTCCATAACTCTCTACCACACTCTAGGTTAATAGTTTCCAATGCATACAATAGTTAAGCTACTGCATTTAACACCAGACTTACTAACCCACCCGCGCTCGTTTTACGCCCAGTAAATCCGGATAACGCTTGCATCCTATGTATTACCGCGGCTGCTGGCACATAGTTAGCC
+
CCCCCGGGGGGGGGGGGGGGGGGCGGGGGGGGGGGGGGGGGGGGGGGGGFGGGGGGGGGGGGGGGGGGGGGGGGGGGGGGGGGGGG@FFGGGGGGGGGGGGGGGGGGGGGGGGGGGGGEGGGGGGGG8FCGGGGGGGDGFGGGFGGGGGGGFGGFFFGGGGGFGGGGGGGFGGFFGGGG8EFGGGGCDFFAFGGGGGGGFFFGFFGG?CGGGEFDGFFGDFGF=ABA@AC9BFGFFF@GGE2>*2CEFGF:@FFFEGBFF;877FFE<CA7?CCB>E34239>;?:22?*5*699AFE4>?
@M04650:207:000000000-C238N:1:1101:21662:6276 2:N:0:19
GGACTACAAGGGTATCTAATCCTGTTTGCTCCCCACGCTTTCGAGCCTCAGCGTCAGTTACAGACCAGAGAGCCGCCTTCGCCACTGGTGTTCCTCCATATATCTACGCATTTCACCGCTACACATGGAATTCCACTCTCCTCTTCTGCACTCAAGTCTCCCAGTTTCCAATGACCCTCCCCGGTTGAGCCGGGGGCTTTCACATCAGACTTAAGAAACCGCCTGCGCTCGCTTTACGCCCAATAAATCCGGACAACGCTTGCCACCTACGGATTACCGCGGATGCGTGCACGTAGTTAGC
+
CCCCCGGGGGFGGGGGGGGGGGGEFGGGGGGGFEGGGGGEGFGGGGGGC@FGGGGGD<FGGGG<FGGGGGFGGGGGDGGGGGEGGGGGFFFGGFGGGFGGGGF9FFGFBFG:FFGGFFGCGGGFF,FEB=EDFGFFA8DFFGGFGD;EFGGFF8ED;AFG=FFGFGGGGG9ADGGGGD?GCFGECFGGGGG6E55752@F++>888:*7<68@=:@6@F59GF@F:(.:<>117)4*4CC5,4(7CAA*9.4:D<<499:B89:DF((,4((4C14FC3,471((42(4A8F:2:0:E25:
@M04650:207:000000000-C238N:1:1101:16293:6290 2:N:0:19
GGACTACACGGGTTTCTAATCCTGTTTGCTCCCCACGCTTTCGAGCCTCAGCGTCAGTTACAGACCAGAGAGCCGCCTTCGCCACTGGTGTTCCTCCATATATCTACGCATTTCACCGCTACACATGGAATTCCACTCTCCTCTTCTGCACTCAAGTCTCCCAGTTTCCAATGACCCTCCCCGGTTGAGCCGGGGGCTTTCACATCAGACTTAAGAAACTGCCTGCGCGCGCTTTACGCCCACTAAATCCGGACAACGCTTGCCCCCTACGTATTACCGCGGCTGCTGGCACGTAGTTAGC
+
CCCCCGG?EGGGGGGGGGGGGGGFGGGGGGGGGGGGGGGGGGG,EFEGGGGGGGGGGGGGG@F9FGFGGFGGGGGGGGGG<FGGGFGGFGGGGGGGGDFGGGGGGCGGGGGGGGGGGCGDGEGGFFFFDEFGGGDGGGGGGGGFCF;DGGGFG,D8FGFGDF?DD;EEFG;FFCAEG6DECCG@FG>D?EG54:E5<DGGGAFF@?;A=GF>>FFGA3@74CDE<F0A(719BEFAB0CGG?-1*9:4F:BF:ED6<>>?4<FF*:91??F??G?FGG0>91(1105:BG0934(4:C<A6
@M04650:207:000000000-C238N:1:1101:6211:6322 2:N:0:19
GGACTACCGGGGTTTCTAATCCTGTTTGCTCCCCACGCTTTCGCACCTGAGCGTCAGTCTTCGTCCAGGGGGCCGCCTTCGCCACCGGTATTCCTCCAGATCTCTACGCATTTCACCGCTACCCCTGGAATTCTACCCCCCTCTACGAGACTCCAGCTTGCCAGTATCAGATGCAGGTCCCAGGTTGAGCCCGGGGATTTCACATCGGACTTACCAAACCTCCTGCGTGCGCTTTACGCCCAGTAATTCCGATTAACGCTTGCACCCTCCGTATTACCGCGTCTGCTGGCACGTAAGTAGC
+
CCCCCFGDEFGGGGGGGGGGGGCFGGGGGGGGGGGGCGGGGGGCC:FGFCGFGGGGGGFFFGFGGGGGF7FDF@:>CGGGGGGGFFGCFGGGGG,9<,BA<F9F9,?BFEFGGGGGGGGGCF,<FFGCC<FCGGA@E86@@+AAGGCG7CEFG8CGGFEFGFFGCFGGGGG?CCC7,;EC5<C7F:CCC@GGD5ECG*C97CFFCG33;D)06***),;<(91::?;E6D060EFA6:CEE::BCCB2C?@(37D):((,-8986;21?-,((;>>7:<>>(41(6624:092((((0).-
@M04650:207:000000000-C238N:1:1101:16862:6336 2:N:0:19
GGACTACCGGGGTATCTAATCCTGTTTGCTCCCCACGCTTTCGAGCCTCAGCGTCAGTTACAGACCAGAGAGTCGCCTTCGCCACTGGTGTTCCTCCATATATCTACGCATTTCACCGCTACACATGGAATTCCACTCTCCTCTTCTGCACTCAAGTCTCCCAGTTTCCAATGACCCTCCCCGGTTGAGCCGGGGGCTTTCACATCAGACTTAAGAAACCGCCTGCGCTCGCTTTACGCCCACTAAATCCGGACAACGCTTGCCACCTACGTATTACCGCGGCTGCTGGCACTTAGTTAGC
+
CCCCCGGGGGGGGGGGGGGGGGGGGGGGGGGGGGGGGGGGGGGGGGGGGGGGGGGGGGGGGGGGGGGGGGGGGGGGGGGGGGGGGGGGGGGGGGGGGGGGGGGGGGGGGCEGGGGGGGGGGGGGGGGFFAFGGGGGGFFGGGGFDFGGGGGFG=EGGGGGGGGGFFFFDGGGGFFGGGGGGFGGGGGGGGGGGGGDGGGC>6<BAFFFEGGG9CG>FFGGFGFFFFBF@C>FFFF9BBGGGF1:6F,6F@FB0>D6G>FB??GFCCB?B?F?FFF9GD<>F>BF6624?D:F()5)6F9A:
@M04650:207:000000000-C238N:1:1101:24892:6342 2:N:0:19
GGACTACAGGGGTTTCTAATCCTGTTTGCTCCCCACGCTTTCGCGCCTCAGCGTCAGTTGCGAGCCACAGAGCCTCTTTCGCCACTGGTGTTCCTCCATATCTCTACGCATTTCACCGCTACACCTCGAATTCCACTCTTCCCTCTCGCACTCAAGTCTTCCAGTATCCAATAACACTCCCCGGTTGACCCGGGGGCTTTCACATCAGACTTAAAAGACCGCCTCCGCGCGCTTTACGCCCCATAATTCCGGTCAACGCTTGCCTCCTATGTATCACCGCCGTAGCTGGCCCGTAGTTAGC
+
<BCCC<FFGC7@F7CFGGFGDF9FFEC6<E<@@BFF@F:FGABFED@CB<,@FFE7FGFEF+:@@:F,C,C,CF,,,CFA=C?@F8,,?<=,5?,CF@F?FD,A;FFFCEGGGCG,,+6=CFC=4F,=BFGDCFFGA8A,>+,@D,>=CE7588,=,,@D:,@=D,3==@>B+@:,@+@FGF6B:CEG2@:**4*57<FD:6BC74;*)02@)+2+1(3*,)66(<>)3)(34E><6,8:C((,*9.:CF:0(.9):40:33*.*+,.4))-)3))+*-1((,((())(*.:(((-4<442
@M04650:207:000000000-C238N:1:1101:7202:6374 2:N:0:19
GGACTACCAGGGTATCTAATCCTATTTGCTCCCCACACTTTCGAGCCTAAGTGTCAGTAATGGTCCAAGTTATCGCCTTCGCCTCTAGTGTTCTTCCATATATCTACGCATTCCACCGCTCCACATGGAGTTCCATAACTCTCTACCACACTCTAGGTTAATAGTTTCCAATGCATACAATAGTTAAGCTACTGCATTTAACACCAGACTTACTAACCCACCCGCGCTCGTTTTACGCCCAGTAAATCCGGATAACGCTTGCATCCTATGTATTACCGCGGCTGCTGGCACATAGTTAGCC
+
CCCCCGGGGGEGGGGGGGGGGGGGGGGGGGGGGGGGDGGGGGGDGGGGG<FGGGGGGFGEGGGGGGGGGGGCGGGGGEGGFGGGGGGGGFGFGGFGGGGGGGGGGGGDGGGEGGGGGDGGGGGGGGGGGGGGGGCF,DGGFFFFGGGGGGGFG9,@,4E;DGG8FGGGFA9EGGGGGGGGCFEDBFDAEE3EFGFGGFGCFFGFDGF5DD7=:DG9F@FD=GAAAB5*:DADFC9@AABEE2>>@DECFBE25>>@<9DF60*6CCE?))7?CC??;>(427>>84:(:A<*.-)55+.).
@M04650:207:000000000-C238N:1:1101:22038:6381 2:N:0:19
GGACTACCCGGGTTTCTAATCCTGTTCGCTACCCACGCTTTCGCTCCTCAGCGTCAGTTACTGCCCAGAGACCCGCCTTCGCCACCGGTGTTCCTCCTGATATCTGCGCATTCCACCGCTACACCAGGAATTCCAGTCTCCCCTACAGCACTCAAGTCTGCCCGTATCCCCTGCAGGCCCGAGGTTAAGCCTCGGGTTTTCACAGACGACGTGACAAACCGCCTACGAGCCCTTTACGCCCAGTAATTCCGGACAACGCTTGCTCCCCACGTATTACCGCGTCTGCTGGCCCGTAGTTCGC
+
C<CCCFG,EFEGGGGGGGGGGGFFGGF@FGCGGGGGGGGGGGEEEGGGGGEGDGGGGFGGGCFFFGGGGCFFGGGGGGGGFGGGGFGGFEGGGFGGGG8AF9EFGFGEGGGG<FFGGFC0@FGG::DFFGGFGGB9E9,@FCEF+DDD,AFFGGDFD=CCEGFGG+@E,;8:?FGG,;@C1>CEGG?FFCGFC*CEGDGFF+B698C;(8):17CDF(AF@C0?@FBE(1(43?6>F(CEE(47C:467=F0?57<FBFF?FG):C6(.(4-1<()<:<B9-4:()-5(145(49::G)--
@M04650:207:000000000-C238N:1:1101:9415:6391 2:N:0:19
GGACTACCGGGGTATCTAATCCTGTTTGCTCCCCACGCTTTCGCACTTGAGCGTCAGTATATTCCCAAGGGGCTGCCTTCGCCTTCGGTATTCCTCCACATCTCTACGCATTTCACCGCTACACATGGAATTCCACTCTCCTCTTCTGCACTCAAGTCTCCCAGTTTCCAATGACCCTCCCCGGTTGAGCCGGGGGCTTTCACATCAGACTTAAGAAACCGCCTGCGCTCGCTTTACGCCCAGTCATTCCGATTAACTCTCGCCCCCTCCGTATTACCGCGGCTGCTGGCACGGAGTTAGC
+
CCCCCGGGGGGGGGGGGGGGGGGGGGGGGGGGGGGGGGGGGGGGGGGGGGGGGGGGGGGGCEGGGGGGGGFGGGGGGGGGGGGGGGFGG8FGGGGGFFFGGGGGGGGGGGGGGGGGGGGGGGGGDGGGGGGGGGGGGGGGGGGFGGGGGGGFGGGGGGCFGGGGGGGGGGGGGGGGGGGGGGGEEGEC,@FGGGDGGGGGGFGFFG7=3CFGEFFG=@GGFGFFFFFFBGB>?FFAF0EEG0?FCCDDGF62?EDAG)4448D(9E>9??9??GF<FG?BBFBFFFFFFG7C0991:82)6
@M04650:207:000000000-C238N:1:1101:23142:6481 2:N:0:19
GGACTACTGGGGTTTCTAATCCTGTTTGCTCCCCACGCTTTCGAGCCTCAGCGTCAGTTACAGACCAGAGAGCCGCCTTCGCCACTGGTGTTCCTCCATATATCTACGCATTTCACCGCTACACATGGAATTCCACTCTCCTCTTCTGCACTCAAGTCTCCCAGTTTCCAATGACCCTCCCCGGTTGAGCCGGGGGCTTTCACATCAGACTTAAGAAACCGCCTGCGCTCGCTTTACGCCCACTAAATCCGGACAACGCTTGCCACCTACGTATTACCGCGGCTGCTGGCACGTATTTAGC
+
CCCCCGGGGGGGGGGGGGGGGGGGGGGGGGGGGGGGGGGGGGGGGGGGGGGGGGGGGGGGGGGGGGGDGGGGGGGGGGGGGGGGGGGGGFGGGGGGGGGGGGGGGGGGGGGGGGGGGGGGEGGGGGGGFF9FGGGGGGFGGGGFGGGFGFGFGDEFFGGGGGGGGDGGGGFGCEGDGGGGGGGDFGGGEFG>EEGEGGGGGFGAFGGFEFGGE7DCC1CGFGB;?A>E;DBFFGFAFFGGGF0:F<?<GFF9:DG:GBFF??G?CFF?:????E>)9C299>>FBF:007:F<(:)(<446
@M04650:207:000000000-C238N:1:1101:20104:6508 2:N:0:19
GGACTACACGGGTTTCTAATCCTATTTGCTCCCCACACTTTCGAGCCTAAGTGTCAGTAATGGTCCAGGTTATCGCCTTCGCCTCTAGTGTTCTTCCATATATCTACGCATTCCACCGCTCCACATGGAGTTCCATAACTCTCTACCACACTCTAGGTTAATAGTTTCCAATGCATACAATAGTTAAGCTACTGCATTTAACACCAGACTTACTAACCCACCCGCGCTCGTTTTACGCCCAGTAAATCCGGATAACGCTTGCATCCTATGTATTACCGCGGCTGCTGGCCCATAGTTAGCC
+
CCCCCGGGGGGGGGGGGGGGGGGFGGGGGGGGGGGGGGGGGGGGGGGGGGGFGGGGGGGGGGGGGFG,EFGGGGGGGGGGGGGGGGGGGGGGGGGGGGGGGGGGGGGGGGGGGGGFGGGGGGGGGGFDGGGGGGGGGGGGFGGFGGGGGGGFGGGGGFGGGGGGGGGGGGGGGGGGGGGGGGFEFGGGCFGGGGGGGGGGGFGFE6=FDGGGFGGGFFGGF6>A=EB5>DBFFGCE49CCG=B=GGFFCDFFFFC@D>?<:?FEGF35<8CCEE3C+16>09>B60?::*4/,2:BF+6AB
@M04650:207:000000000-C238N:1:1101:24603:6543 2:N:0:19
GGACTACCAGGGTTTCTAATCCTGTTTGCTCCCCACGCTTTCGCACTTGAGCGTCAGTATATTCCCAAGGGGCTGCCTTCGCCTTCGGTATTCCTCCACATCTCTACGCATTTCACCGCTACACCTGGAATTCTACCCCCCTCTACGAGACTCAAGCTTGCCAGTATCAGATGCAGTTCCCACGTTAAGCGCGGGGATTTCACATCTGACTTAACAAACCGCCTGCGTGCGCTTTACGCCCAGTAATTCCGATTAACGCTTGCACCCTCCGTATTACCGCGGCTGCTGGCACGGAGTTAGC
+
CCCCCGGGGGGGGGGGGGGGGGGGGGGGGGGGGGGGGGGGGGGGGGGGGGGGGGGGGGGGGGGGGGGGGGGGGGGGGGGGGGGGGGGGGFGGFGGGGGGGGGGGGGGGGGGGGGGGGGGGGGGFGGGGGGGGGGGGGGGGGGGFGGGGGGGFGEG8EGGGGGGGGCCGGGGGGGGGGGGGGGGGGGGGGGGGGGEGGGGGGFGCFGGFFGGGEGGGFFGGFGFD(=9DFGF>6E5561CEE:?7FGFFG?912BGF7:BFF03)*C?<<<BBB=()<:<>>B>F0????G(A<9(,(0)6.
@M04650:207:000000000-C238N:1:1101:8951:6584 2:N:0:19
GGACTACTGGGGTTTCTAATCCTATTTGCTCCCCACACTTTCGAGCCTAAGTGTCAGTAATGGTCCAAGTTATCGCCTTCGCCTCTAGTGTTCTTCCATATATCTACGCATTCCACCGCTCCACATGGAGTTCCATAACTCTCTACCACACTCTAGGTTAATAGTTTCCAATGCATACAATAGTTAAGCTACTGCATTTAACACCAGACTTACTAACCCACCCGCGCTCGTTTTACGCCCAGTAAATCCGGATAACGCTTGCATCCTATGTATTACCGCGGCTGCTGGCACATAGTTAGCC
+
CCCCCFGGGGGGCEGGGGGGGGGFGGGGGGGGGGGGGGGGGGGGGDGGD@FFGGGGGGGGGGGGGGGGGGGGGGCEGGGGGGGGGGGGGGGGGFGGGGGGGFGGGGGGG>EGGGGFGGGDGGGGGGG,EEGGGFDFCEDFGGGFGGGGFGGFGGGGGGEF9FGGFGGGCFDGFFCGGF?GGAFGFCAFGFFDGGGGG7FCFFGFFGGFDC7FEGGGFFGGFG5AAEA55D>=9E>7928:<:7=FCFFGFB=<>+4*381(/29F@@3C8<)9>6?>936(-4><?B>?7<*6<AAA+)6.
@M04650:207:000000000-C238N:1:1101:7312:6596 2:N:0:19
GGACTACACGGGTTTCTAATCCTGTTCGCTCCCCACGCTTTCGCTCCTCAGCGTCAGTATCGGCCCAGAGACCCGCCTTCGCCACCGGTGTTCCTCCTGATATCTGCGCATTTCACCGCTACACCAGGAATTCCAGTCTCCCCTGCCGAACTCTAGCCTGCCCGTATCGACTGCAAGCTCGGGGTTGAGCCCCGAGTTTTCACAGCCGACGCGACAGACCGCCTACGAGCTCTTTACGCCCAATAATTCCGGACAACGCTTGCACCCTACGTATTACCGCGGCTGCTGGCACGTAGTTGGC
+
CCCCCFGGGGGGGGGGGGGGGGGGGGGGGGGGGGGGGGGGGGGGGGGGGGGGGGGGGGGGGGGGGGGGGGGGDGDGGGGGGGGGGGGGGGDGGGGGGGGFFGGGGGGGGGGEGGGGGGGGGGGGF7FFFGGGGGGGDFGGGGGFCGGGGGGFGGGGFGGGGGFCCEFGGC>CGGFGGC,>EGGGGGGDGGGGGG5CCDGGGFGFFGGFFGDDFGGGF<CGFGF?<FFEFG(5)A46@<EGGF<?CFABFFFF(77<F(1:?FG>GGB?7:B8>F?<CC?BFF>>F00.0/2E?:B?BG<:(
@M04650:207:000000000-C238N:1:1101:24546:6599 2:N:0:19
GGACTACTGGGGTTTCTAATCCTGTTTGCTCCCCACGCTTTCGCACTTGAGCGTCAGTATATTCCCAAGGGGCTGCCTTCGCCTTCGGTATTCCTCCACATCTCTACGCATTTCACCGCTACACGTGGAATTCTACCCCTCCCTAAAATACTCTAGCGACCCAGTATGAAATGCTATTCCTAGGTTAAGCCCAGGGCTTTCACATCTCACTTAAGTCACCGCCTGCGTGCCCTTTACGCCCAGTCATTCCGATTAACGCTCGCACCCTCCGTATTACCGCGGCTGCTGGCACGGAGTTAGC
+
CCCCCGGGGGGGGGGGGGGGGGEGGGGGGGGGGGGGGGGGGGGGGGEGCGGGGGGGGFGGEAFGGGGFGGGGGGGGGGGGGGGGGGGGGGGGGGGGGGGGGGGGGGGGGGGGGGGGGGGGGGGGGGGGDEGGGGGGGGG+B=@F2E,EGDFFGGGGGCEGGGGGGGGGGGGGGG,,=;EGD3EFGGGGGFGGGFGGDGGGGFGFFG8>CGGG4CDFCEGGFGFFBF@?=C==5;FEA(=CF;13*;?CGFA2?ED?D16:B0)->E?((46?FFFFGG69>B1,3040:G?GF>(3:*)<6
@M04650:207:000000000-C238N:1:1101:5623:6609 2:N:0:19
CGACGAGCGGGGGTGCTAATAACTTTTGCTCGCTCGCTTTCTAGGCCCAGCGTCTGTTATAGAGCAGTATCCCCCCTTCTCGACTTGCCGTCCCCTATATACGCAAGAAAGCCGCCGCTACCCCTGGATTTCCACCCACTTCTTCTGCCGCACAACCTCGCAGTTACAATTGAACACTCCCATTTTTCCCTCGGGCACTCACATGATCCTTCAGACCCCGCCTGCCGTACGGCGGCGCTCAATACATCCTGCCAACCACTCCAACGTCTATGTGCACGCGTCGGCTACCGTCAACACCAGC
+
6<C<,C+7@C7+6@@:C9,,,6,CEC,@,BE,:66++8,:6,,,,,,,8:,7,,8<9<C,,,,,,,,5,,,9944=+<=EF:B+++99,+++84,4+?58C,,+6>8A,,,,6++88++08,,++5*,,8,,,3E7**4,2*,4,,?,,*****,/*,,*=<**2+++>+3++,5A**2=*+2+225>++52**3*)**0*)2*022*.***4***0(2/(/-(()()(*(((2),8(***)))**).27*((/*(*((((.*(0*-((()))+)-0790((((,-(((1,*((-)-*,((
@M04650:207:000000000-C238N:1:1101:14520:6612 2:N:0:19
GGACTACTGGGGTATCTAATCCTGTTTGCTCCCCACGCTTTCGAGCCTCAGCGTCAGTTACAGACCAGAGAGCCGCCTTCGCCACTGGTGTTCCTCCATATATCTACGCATTTCACCGCTACCCATGGAATTCCACTCTCCTCTTCTGCACTCAAGTCTCCCAGTTTCCAATGACCCTCCCCGGTTGAGCCGGGGGCTTTCCCATCAGATTTAAGAAACCGCCTGCGCCCGCTTTACGCCCAATAACTCCGAACAACGCTTACCCCCTACGTATTACCGCGCCTGCTGGCCCGGAGTTAGC
+
CCCCCGGGFGFDG>FGGGGGGGGFGGGGGGGGGD8F@FGGGGF,@C:=EFCFGG@FFG@CACF9ECF?AG,4C<@CFGEGGGGGEDG<F,EFDACGGF,,CFBFDEE=C7FGABDGGECDC+,,4EF<BBFFG?EE,@==EGGF,4@EFCFFGGGF93=>EFGGGGGF,C>E+,@A==D>ECGGG7@ECFFGGDEEDGG:7+<A+;4/*+44>F++;,:D1>6D?F@),:.(2C:B?6E>8(-4>D)67F)(()9(99021(9(*;12:124)25AF:02;(3603(,5*(*,((4:0)6)
@M04650:207:000000000-C238N:1:1101:8734:6626 2:N:0:19
GGACTACCGGGGTTTCTAATCCTGTTTGCTCCCCACGCTTTCGCACCTGAGCGTCAGTCTTCGTCCAGGGGGCCGCCTTCGCCACCGGTATTCCTCCAGATCTCTACGCATTTCACCGCTACACCTGGAATTCTACCCCCCTCTACGAGACTCAAGCTTGCCAGTATCAGATGCAGTTCCCAGGTTGAGCCCGGGGATTTCACATCTGACTTAACAAACCGCCTGCGTGCGCTTTACGCCCAGTAATTCCGATTAACGCTTGCACCCTCCGTATTACCGCGGCTGGTGGCACGGAGTTAGC
+
CCCCCGGGGGGGGGGGGGGGGGGGGGGGGGGGGGGGGGGGGGGGGGGGGGGGGGGGGGGGGGGGGGGGGGGGGGGGGGGGCCFGGGGGGGGFGFGCDGFDFF9AFGGGEGGG,FGAFGGDGFFDGCGGGGGGGEGCFC8FGGGFGGGGGGGFGGCFGEC,@FFGGGGGGGG?FGGGGGGFFGGGCGGGGDF=EGGGGDGGFFGFFCCFFGG7CG7CADG7>C>1<>>E(>>995@BFFGG5((.0:-6FFF?(<DAC?F0((*8FF:<8<93<F74CF?0-(-1((..,A0+4>043:49)
@M04650:207:000000000-C238N:1:1101:13680:6643 2:N:0:19
GGACTACAGGGGTTTCTAATCCTGTTTGCTCCCCACGCTTTCGCACCTGAGCGTCAGTCTTTGTCCAGGGGGCCGCCTTCGCCACCGGTATTCCTCCAGATCTCTACGCATTTCACCGCTACACCTGGAATTCTACCCCCCTCTACGAGACTCAAGCTTGCCAGTATCAGATGCAGTTCCCAGGTTGAGCCCGGGGATTTCACATCTGACTTAACAAACCGCCTGCGTGCGCTTTACGCCCAGTAATTCCGATTAACGCTTGCACCCTCCGTATTACCGCGGCGGCTGGCACGGGTTTAGC
+
CCCCCFGGGGGGEGGGGGGGGEGGGDGGGGGGGGGGGGGDG9@BFEGEG<CFCEGGGGGGGFFGFCFGGGGGGCGGGGGG?FGEGGGGGGGGGGAFFEF9CADEEGFGEFCF<AFFGDGGGGGGGGGGG@FGDEFGGGGGCDGFGGGE@EEFFGGGGGGG57<F7EFGGGF9FCCFG>GGGGGFEC6>?CFEGG=EC<:CFFGFFD765@CCE7:+*(;<6D>1()4B0*-79E>A*(*21(15F:<9*76085D<D6>B:?*4CF61,8(((*.)3:3-49>((214:58?(3(,(;.)6
@M04650:207:000000000-C238N:1:1101:15892:6691 2:N:0:19
GGACTACTCGGGTATCTAATCCTATTTGCTCCCCACACTTTCGAGCCTAAGTGTCAGTAATGGTCCAAGTTATCGCCTTCGCCTCTAGTGTTCTTCCATATATCTACGCATTCCACCGCTCCACATGGAGTTCCATAACTCTCTACCACACTCTAGGTTAATAGTTTCCAATGCATACAATAGTTAAGCTACTGCATTTAACACCAGACTTACTAACCCACCCGCGCTCGTTTTACGCCCAGTAAATCCGGATAACGCTTGCATCCTATGTATTACCGCGGCTGCTGGCACATAGTTAGCC
+
CCCCCGGGGGGGGGGGGGGGGGGFGGGGGGGGGGGGGGGGGGGGGGGGG<FGGGGGGGGGGGGGGGGGGGG9FGGGGGGGGGGGGGGGGGGGGGGGGGGGGGGGGGGGGGGGGGGGGGDGGGGGGGGGGGGGGGGG;EGGGGGFGGGGGGGFGGGGGGGGGGGFGGGGGGGGGGGGGFGFGGGGGFGGGGGGGGGGGGGGGFGFEGGFFGGGFGGFFDFGFGF5@0:9>9AFFGF=BAEGG9@CDGEFGD?=DF>@D7<F;?=CF@<CEAC?CE?CA*..(3;23?3??*.*.-.597)::
@M04650:207:000000000-C238N:1:1101:13342:6744 2:N:0:19
GGACTACAGGGGTATCTAATCCTGTTTGCTCCCCACGCTTTCGAGCCTCAGCGTCAGTTACAGACCAGAGAGCCGCCTTCGCCACTGGTGTTCCTCCATATATCTACGCATTTCACCGCTACACATGGAATTCCACTCTCCTCTTCTGCGCTCAAGTCTCCCAGTTTCCAATGACCCTCCCCGGTTGAGCCGGGGGCTTTCACATCAGACTTAAGAAACCGCCTGCGCTCGCTTTCCGCCCAATAAATCCGGACAACGCTTGCCACCTACGTATTACCGCGGCTGCTGGCACGTGGTTAGC
+
CCCCCGGFGFGGGGGGGGGGGGGGGGGGGGGGGGGGGGGGGGGGGGGGGGGGGGGGGGGGGGGGGGGGGGGGGGGGGGGGFGGGGGGGGGGGGGGGGGGGGFGGGGGGDGGGGGGFGGGGGGFGG?FGFFFGGGGGGGGGGGGFGGGGGCGBGGFFGGAEFGGGDFFGGGGFFGG?ECCGC:C+@@>8CFGC9CC*5CFGGFGC6?76@FGFC7;DA@GC6DF0().:,*(,3F5)/3EEE?02FF2:C?D>?FG1930:-4D(>F<:7>0(.A>)<?:4;B0912)42A?G?3(-48)(-
@M04650:207:000000000-C238N:1:1101:14559:6744 2:N:0:19
GGACTACTGGGGTTTCTAATCCTGTTTGCTCCCCACGCTTTCGAGCCTCAGCGTCAGTTACAGACCAGAGAGCCGCCTTCGCCACTGGTGTTCCTCCATATATCTACGCATTTCACCGCTACACATGGAATTCCACTCTCCTCTTCTGCACTCAAGTCTCCCAGTTTCCAATGACCCTCCCCGGTTGAGCCGGGGGCTTTCACATCAGACTTAAGAAACCGCCTGCGCTCGCTTTACGCCCAATAAATCCGGACAACGCTTGCCACCTACGTATTACCGCGGCTGCTGGCACGTGGTTAGC
+
CCCCCEFGGGGGGGGGGGGGGGGGGGGGGGGGGGGGGGGGGGGGGGGGGGGGGGGFGGGGGFGGGFGGFGFGGGGGGGGGGGGGGGGGGGGGGGGGGGGGGGGGGGFGGGGGGGGFGGGGGGGGGGG?FFFGGFGFGGCFGGGFFGG8EFE?FGGFED=FGGGGFFFFGGFGGAGGGF?CGGGGGG6FCFGGGEC7DDC?FFFFFG>F*8DDE@C:C;FD3DBF;F2>><29:=><F0>EC:B:FD>AFF>1,)),>>>?(1C2*<:?00,34C7)<*-(7>BB1:))4C7C<:(:2@<16
@M04650:207:000000000-C238N:1:1101:23889:6771 2:N:0:19
GGACTACAGGGGTATCTAATCCTGTTTGCTCCCCACGCTTTCGCACCTGAGCGTCAGTCTTCGTCCAGGGGGCCGCCTTCGCCACCGGTATTCCTCCAGATCTCTACGCATTTCACCGCTACACCTGGAATTCTACCCCCCTCTACAAGACTCTAGCCTGCCAGTTTCGGATGCAGTTCCCAGGTTGAGCCCGGGGATTTCACATCCGACTTGACCGACCGCCTGCGTGCGCTTTACGCCCAGTAATTCCGATTAACGCTTGCACCCTCCGTATTACCGCGGCTGCTGGCACGTAGTTAGC
+
CCCCCFGGGGGGGGGGGGGGGGGGGGGGGGGGGGGGGGGGGGGEEGGFDGGGGGGGGGGG<@FGGGGGGGDEGGGEGGGGGGGGGCGGGGGGGGGGGGGGGGGGGGGGGGGGFGGGGGGGGGFFGGGGGGGGGGGGFFFGGGGFFGA6>CGFGFFGGGGGGGGGGGGGGGGGD7<CGGGGGCD7FGGGGGGFGEGG53FCFFGFA>*::CGGFG4*)(:<>C0:<F>7(76>9CF<FBGGE??7FGAAF?:1:335C04431>)CC:(8<9?BGFACC(,490(4?DF?GFG((((-<2<4
@M04650:207:000000000-C238N:1:1101:26764:6784 2:N:0:19
GGACTACTGGGGTTTCTAATCCTGTTTGCTCCCCACGCTTTCGCACTTGAGCGTCAGTATATTCCCAAGGGGCTGCCTTCGCCTTCGGTATTCCTCCACATCTCTACGCATTTCACCGCTACACGTGGAATTCTACCCCTCCCTAAAATACTCTAGCGACCCAGTATGAAATGCTATTCCTAGGTTAAGCCCAGGGCTTTCACATCTCACTTAAGTCACCGCCTGCGTGCCCTTTACGCCCAGTCATTCCGATTAACGCTCGCACCCTCCGAATTACCGCTGCTCCTGGCCCGGACTTACC
+
CCCCCEFFG8FGGGGGGGGGGFGGGGGFGGGDFBFGGGGGGGGGGDGGFGGGGGGGGGGGFGGFGGGGGGGFFGGGGGGGFGGGGGGGFGGGGFDGGGGGGFGFGGGGG:FGGGGGF7EC+@FG>FGGGGGCC9CFDD8<B8ABD@EDFCCDFF,@FE>CCFFEGGGGGDE@FGF7ECFDFGGGGGA;7B@CC,3*<AFCFFD9?*++/=CG4C+5+9AF9D92()5?@GB>BEA461B<<2=;CC?3CC6315>?C,761(>()/,43,(((;()3:(((-()).:>(5(:1,3(-<.).
@M04650:207:000000000-C238N:1:1101:23713:6802 2:N:0:19
GGACTACTAGGGTATCTAATCCTGTTTGCTCCCCACGCTTTCGAGCCTCAGCGTCAGTTACAGACCAGAGAGTCGCCTTCGCCACTGGTGTTCCTCCATATATCTACGCATTTCACCGCTACACATGGAATTCCACTCTCCTCTTCTGCACTCAAGTCTCCCAGTTTCCAATGACCCTCCCCGGTTGAGCCGGGGGCTTTCACATCAGACTTAAGAAACCGCCTGCGCTCGCTTTACGCCCAATAAATCCGGACAACGCTTGCCACCTACGGATTACCTCGGCTGCTGGCACGGAGTTAGC
+
B9@BCCGEFGGGGGFGGGGGGFFGGGGGGGGGGGGFEGGGGGGGGGGGGEFFGGGGGGGGGGGGGGGGGGGGGGEGDGGGGGGGGGG8F8E@FFGGGGGGD,;FGEFFGGGGGFFGGGGGGGGG9FEFECCFGGGGFGGGGGGFD>EFGGGDC8>=E;;@@<8AD,=DEGFGF=,DFGGGGG6CCGCG97FE+7@>4@ECFFFFFCCAE;<:8F+@F(=?1D9;<F>A9D(,6::CFFGGE?13CDAAGF@>FFG?*((,4:*(*9((,28((;(<FF)-(((,4(332EB??(404F)).
@M04650:207:000000000-C238N:1:1101:12303:6811 2:N:0:19
GGACTACCGGGGTTTCTAATCCTGTTTGCTCCCCACGCTTTCGCACTTGAGCGTCAGTATATTCCCAAGGGGCTGCCTTCGCCTTCGGTATTCCTCCACATCTCTACGCATTTCACCGCTACACGTGGAATTCTACCCCTCCCTAAAATACTCTAGCAACCCAGTATGAAATGCTATTCCTAGGTTAAGCCCAGGGCTTTCACATCTCACTTAAGTCACCGCCTGCGTGCCCTTTACGCCCAGTCATTCCGATTAACGCTCGCACCCTCCGTATTACCGCGGCTGCTGGCACGGATTTAGC
+
CCCCCGGGGGGGGGGGGGGGGGGGGGGGGGGGGGGGGGGGGDGGGGGGFFGGGGGGGGGGAFGGGGGGGGGGGGGGGGGGGGEGGGFGGFGGGGCFGGG8A<=FGGGGGGGGGGGGGEEG@CDFGGGGEGGGGF9FGGG<EGGFGFFFGFGFGFFCFG9FGGGFGEEG9CDGDFFFFCCFC,@CFBCFFGGGGGG5CFDGFFFAFF>64@FFEGC=BCGG2C>=FF2B=GFFFGA3A;GEEF06FF<CGF67@ACEG@936(1(1??F<66<:63<GGF0(401;F0?25<E6(((-<<:A
@M04650:207:000000000-C238N:1:1101:15237:6836 2:N:0:19
GGACTACTGGGGTATCTAATCCTATTTGCTCCCCACACTTTCGAGCCTAAGTGTCAGTAATGGTCCAAGTTATCGCCTTCGCCTCTAGTGTTCTTCCATATATCTACGCATTCCACCGCTCCACATGGAGTTCCATAACTCTCTACCACACTCTAGGTTAATAGTTTCCAATGCATACAATAGTTAAGCTACTGCATTTAACACCAGACTTACTAACCCACCCGCGCTCGTTTTACGCCCAGTAAATCCGGATAACGCTTGCATCCTATGTATTACCGCGTCTGCTGCCACATAGTTAGCC
+
CCCCCFGGFGGGGGGGGGGGGGGFGGGGGGGGGGGGGGGGGGGGGGGGGGGGGGGGGGGGGGGGGGGFGGGGGGGGGGGGGGGGGGFGGGGGGGGGGGGGGGGGGGGGGGGGGGGGGGGGGGGGGGGGGGGGGGGGFFGGGGGFGGGGGGGFGFGGGG9EFFDFFGGG,EGGFFFGGGGFGGFFFCGGGGFDGGGGGGFGGF9?BGFFFGFFEDF7FDFGD>=ABBA9=9@FBEFFF=EFGFECFG?EFB4>DFD399;08;FFGGF?E8<6CGFFC*(:,4:?2:?)(35*)446<<5).
@M04650:207:000000000-C238N:1:1101:25159:6838 2:N:0:19
GGACTACCAGGGTATCTAATCCTGTTTGCTCCCCACGCTTTCGAGCCTCAGCGTCAGTTACAGACCAGAGAGCCGCCTTCGCCACTGGTGTTCCTCCATATATCTACGCATTTCACCGCTACACCTGGAATTCTACCCCCCTCTACGAGACTCAAGCTTGCCAGTATCAGATGCAGTTCCCAGGTTGAGCCCGGGGATTTCACATCTGACTTAACAAACCGCCTGCGTGCGCTTTACGCCCAGTAATTCCGATTAACGCTTGCACCCTCCGTATTACCGCGGCTGCTGGCCAGGAGTTAGC
+
CCCCCGGGGGGGGGGGGGGGGGFFGGGGGFGGGGGGGGGGGGGGGGGFGGGGGGGGGFGGGGGGGGGGGGGGGGGGGGGGGGGGGGGGGGGGGG;EGGGGGGGGGGGGGGDGGGGGGGGGGGGEGGGGCCFGGGGGFDGDEDGFGGGGEECFGFGGGGC?FFGFGAFGGGGGGGGGGGGGGCGGGFFGGGGGGGGG>*DFGAFFFGGFEFG7=GFGFDGF>G9;?FBB093>95=C+(*<C(43F:<)2198<ED)*4611,*36C<1(4-14C74AGBF999>>B?70*3+(-((.;:-.
@M04650:207:000000000-C238N:1:1101:16978:6840 2:N:0:19
GGACTACTGGGGTATCTAATCCTGTTTGCTCCCCACGCTTTCGAGCCTCAGCGTCAGTTACAGACCAGAGAGTCGCCTTCGCCACTGGTGTTCCTCCATATATCTACGCATTTCACCGCTACACATGGAATTCCACTCTCCTCTTCTGCACTCAAGTCTCCCAGTTTCCAATGACCCTCCCCGGTTGAGCCGGGGGCTTTCACATCAGACTTAAGAAACCGCCTGCGCTCGCTTTACGCCCAATAAATCCGGACAACGCTTGCCACCTACGTATTACCGCGGCTGCTGGCACGTAGTTAGC
+
CCCCCFGGGGGGGGGGGGGGGGGGGGGGGGGGGGGGGGGGGGGGGGGGGGGGGGGGGGGGGGGGGGGGGGGGGGGGGGGGGGGGGGGFFGGGGGGGGGGGGGGGGGGGGGGGGGGGGGGGGGGGGGGGBCFGGGGGAFGGGGGFGGGGGGGFGGGGGGGGGGGFFGGGGGGGGGGGGGGGGGGGGGGGGGGGGD5EGGGGGAFFFGGFFGGGFCCFF@GG>GFF?F@FBGFF0F>AFFGGG63?GC<):?57?FG<D99B((70?F<:3:0:<GFDGG19>0>B9:?::=<E<B?1:9)-6
@M04650:207:000000000-C238N:1:1101:5526:6869 2:N:0:19
GGACTACACGGGTATCTAATCCTGTTTGCTCCCCACGCTTTCGAGCCTCAGCGTCAGTTACAGACCAGAGAGCCGCCTTCGCCACTGGTGTTCCTCCATATATCTACGCATTTCACCGCTACACATGGAATTCCACTCTCCTCTTCTGCACTCAAGTCACCCAGTTTCCAAAGACCCTCCCCGGTTGAGCCGGGGGATTTCACATCAAACGTAAGAAACATCCTGCGCTCGCTTTACGCCCAATAAATCCGGCCAACGCTCGCCACCTCCGTCTTACCGTGGCTGCTTGCACGTCGTTATC
+
B?C@CEE66CCFF@<CAFFFGAA9FGAFD<E,CB<@FCFEGGGGC,@:E@8,@@,68C6,9,C@FFFF,968C,@@7@FFCD:??FF,:ACCE?E9,A,@5:@,>CFG:FG75EC@,+868F9,,9=EEF,A;E,CD,,,,=DFC>D8,,80D?FEFA,>=3+6:,7EEG,,+@,6@8D8=3BEG@:FC8EGGG>E)*,48+2=+*:**2*;38DGFFF*4*,.4)68.*,3(::AF(/*?6,(*:46*6<1(.><*,4209<9**42(444(2-)<2-(3(1,-()))*.+((4(4:((.
@M04650:207:000000000-C238N:1:1101:27873:6870 2:N:0:19
GGACTACCCGGGTATCTAATCCTATTTGCTCCCCACACTTTCGAGCCTAAGTGTCAGTAATGGTCCAAGTTATCGCCTTCGCCTCTAGTGTTCTTCCATATATCTACGCATTCCACCGCTCCACATGGAGTTCCATAACTCTCTACCACACTCTAGGTTAATAGTTTCCAATGCATACAATAGTTAAGCTACTGCATTTAACACCAGACTTACTAACCCACCCGCGCTCGTTTTACGCCCAGTAAATCAGGATAACGCTTGCATCCTATGTATTACCGCGCCTGCTGCCAACTAGTTAGCC
+
CCCCCGGGGGGGGFEGGGGGGGG9FCCFGGGEG:@CEGFGFGDGGGGGFGGFCFFCFFFGEFFEFEGGEE@EEFDGEEGF7,FFGGEGD9C@FFFGGAFGFGGGCFGF:FEEG9FFFGGGEGGGGGGGFGFGGGFGGGFFF8FFGGC=<=+@FGGGGAEFGGGAFGEC;EGG?:9FFGCEEGGGB9CDDA9EFD8D+D@==DAD*=D58C7FE7CCF=6:)7=5=>9>9GFBBDF=>@7C<(>>7B4@**)(6FC8*((3;D*):A@3?3<CFF6?>2,6((4:(5:).2)*((..6+)).
@M04650:207:000000000-C238N:1:1101:22701:6908 2:N:0:19
GGACTACCGGGGTTTCTAATCCTGTTTGCTACCCACGCTCTCGCGCCTCAGCGTCAGTGTCAGTCCAGGTAGCCGCCTTCGCCACTGGTGTTCCTTCCGATATCTACGCATTTCACCGCTACACCGGAAATTCCACTACCCTCTACCGCACTCCAGTTATCCAGTCTAAGATGCAGTTCCTAGGTTAAGCCCAGGGATTTCACATCTCACTTAATTAACCGCCTACGCGCCCTTTACGCCCAGTAATTCCGATTAACGCTCGCACCCTCTGTATTACCGCGGCTGCTGGCACAGAGTTAGC
+
CCCCCGGGGGGGGGGGGGGGGGGGGGGGGGGGGGGGGGGGGGGGGGGGGGGGGGGGGGGGGGGGGGGGGGGGGGGGGGGGGGGGGGGGGGGGGGGGGGGGGGGGGGGGGGGGGGGGGGGGGGGGGGGGGGGGGGGGGGGGGGGFGGGGGDGFGGGGGGGGGGGGGFGFFGGGDGGGGGGGGGGFGGGGGGGGGGGGGGGGGFGFFF>CFGGGFGGFFEGGFGFDFF@EFGFFFGFFFFGGGB08CFAAFF?B6DGFGFFBFFGFGEBBFF:AADB<FG?>F>;>>FDFFG?F(82:AGFF>
@M04650:207:000000000-C238N:1:1101:20670:6909 2:N:0:19
GGACTACAGGGGTATCTAATCCTGTTTGCTCCCCACGCTTTCGAGCCTCAGCGTCAGTTACAGACCAGAGAGCCGCCTTCGCCACTGGTGTTCCTCCATATATCTACGCATTTCACCTCTACACATGGAATTCCACTCTCCTCTTCTGCTCTCCAGTCTCCCCGTTTCCAATGACCCTCCCCGGTTGAGCCGGGGGCTTTTACATCAGACTTAAGAAACCGCCTTCGCTCGCTTTACTCCCAATAAATCCTGACCACCCTTGCCACCTTCACATTACCGCGGCGTCTGTCCCGTAGTTATC
+
CCCCCCCCC<,@F@<@EEAAFF9CFCFGGFFGGC<+F@7FFF:CEG7FG<FFGG,:CFGA<FFE<,C,@E8FGGE>FE7,D:FGCF<8FGDGGFFGF,?<F,9=EF9F+8FGGGGCC,@8,<EAAAFCBCAF9<F,@?=E8D8D3EF8,,8;A,>,CD,>4,+13@FB,,3>+F,,,++3+@++@@+,,38+@7EE)9C,*=C>68?A**2+*++2+5CD6C11(2()/;(0<C32*)0<C((.9*-.:)1-))*57(((,(252+47).)))+6)+7(((--(-4:8.3)32:9(4F2))
@M04650:207:000000000-C238N:1:1101:15392:6914 2:N:0:19
GGACTACTGGGGTTTCTAATCCTGTTTGCTCCCCACGCTTTCGCACCTGAGCGTCAGTCTTCGTCCAGGGGGCCGCCTTCGCCACCGGTATTCCTCCAGATCTCTACGCATTTCACCGCTACACCTGGAATTCTACCCCCCTCTACGAGACTCAAGCTTGCCAGTATCAGATGCAGTTCCCAGGTTGAGCCCGGGGATTTCACATCTGACTTAACAAACCGCCTGCGTGCGCTTTACGCCCAGTAATTCCGATTAACGCTTGCACCCTCCGTATTACCTCGGCTACTGGCGCGGAGTTGGC
+
<C9CCGGGGGGDGGGGGGGGGGGGGGGCFGGFGGGGEGGGGGEGGGGGGFFGGGGGGGGGGGGGGGGGGGGGGGGGGGGGGEEEGGEGGGGGGGGGFGGDFGGGGGGGGGDGGFG9EFGD8FEGGGFFGGGGFGGGGFGGGDEFFGC6@EDFGFDGFFECGGFFGGDDF9EC8:DC<FGGC:FFGGGGCCCCCE=E)>F6C=FF6CFFCCCG4+:DFDGG95><?FF>191;>GF>FFGGG??7F>A<F?46<DC>7:0,1(139E?084(-4FB<F74)4(-((,54)*(*313;?E2(3
@M04650:207:000000000-C238N:1:1101:13708:6987 2:N:0:19
GGACTACACGGGTATCTAATCCTGTTCGCTCCCCACGCTTTCGCACCTGAGCGTCAGTCTTCGTCCAGGGGGCCGCCTTCGCCACCGGTATTCCTCCAGATATCTACGCATTTCACCGCTACACCTGGAATTCTACCCTCCTCTACGAGACTCAAGCCTGCCAGTATCAGATGCAGTTCCCAGGTTGAGCCCGGGGCTTTCACATCTGACTTAACAAACCGCCTGCGTGCGCTGTACGCCCAGTAACTCCGTCCAACGCTTGCCCCCTCCGTATTACCGCGGCTGCTGGCACGTGGTTAGC
+
CCCCCGGG@FGGG:FGGDGGGGGGGG,BFGEGGGG+@FFGFGG;@FGF:CFGGGGGEG<6,,C,BFFF8@:+CC@FGGGGGGEEG,F@C4FFG,EFGGCGG,@FCFGGGGGG9FGGGGGGGGGG,DFFGFGGG,EF,>,>CFFFEG6++;BCGGGCC+>8DC@GG,<DE,,EFFG,E+<,=?81?B,>7EGG55EE))=CDFFF=FDFCFGGF>:788CCBGFF@FF>,7179*7:F:GEDB?B*:).:@E(()/4C:9:<0709EB2?B>F?G(4:C?;>67901>0(2(C1,((4;)4:
@M04650:207:000000000-C238N:1:1101:14670:6990 2:N:0:19
GGACTACTGGGGTATCTAATCCTGTTTGCTCCCCACGCTTTCGAGCCTCAGCGTCAGTTACAGACCAGAGAGCCGCCTTCGCCACTGGTGTTCCTCCATATATCTACGCATTTCACCGCTACACATGGAATTCCACTCTCCTCTTCTGCACTCAAGTCGCCCAGTTTCCAATGACCCTCCCCGGTTGAGCCGGGGGCTTTCACATCGGACTTACCCAACCGCCTGCGTGCGCTTTACGCCCAGTAATTCCGATGAACGCTTGCACCCTCCGTATTACCGCGGCTGCTGGCACGGAGTTAGC
+
CCCCCFGGGGGGGGGGGGFGGGGGGG<EFGGGGGGEFGGGGGGFGGGGGGGGGGGGFGE6FDFFFGGG,,,B,FFGGGGGGGGGGGGFGGGGGGGGGGGGGGGGGGGG7:FGDGFGG7EGGGGGFGGGGDGGGGGG8>9FGGGFGGFEEFFFGC,@,=+@+@?GGFFGGGGED;,,6=ECCGGGGGDGCGGE*;CGGGGGGCGFCF*./:DGC+***3CD>C@F(;;58D>>>DFFF:GGG(8:F*4)C?4(40:4F<1?1(7)9E:?6?92(;(5:FBF7(3>>FFB:E(+(,39B?4<4
@M04650:207:000000000-C238N:1:1101:5854:7028 2:N:0:19
GGACTACCGGGGTATCTAATCCTATTTGCTCCCCACACTTTCGAGCCTAAGTGTCAGTAATGGTCCAAGTTATCGCCTTCGCCTCTAGTGTTCTTCCATATATCTACGCATTCCACCGCTCCACATGGAGTTCCATAACTCTCTACCACACTCTAGGTTAATAGTTTCCAATGCATACAATAGTTAAGCTACTGCATTTTACACCAGACTTACTAACCCACCCGCGCTCGTCTTACCCCCAGTAAATCCGGATAACTCTTGCATCCTATCGATTACCGCGGCCGCGGGCCCCTGGTTTGCC
+
CCCCCGGGGGGGGGGGGGGGGGGFFFGGGGGFGGGGCGGGGGGGGGGGGGG<FGGGGGGGFCGGGGGGFFCEFGGGGGGGFGG,CFCFFFGGGADFGD5BFGGGGGGGGGDGAEGGGGGGCFGG,AFGG<=FGGFF,>8,EDFFGGEG8DGFG@EF97@@A9CFGGGG9EG>=DD8:?=E,A;6EDAEF9,E?FFF?FF,6?D96=CFC7CCE@CDFCFGA>5>594*2*:):=>6)(6**/6>>F?4CB>?,=C3+.117>=.:F).7)((6C()9/,-,((-0((,-*(*-(-.5*2).
@M04650:207:000000000-C238N:1:1101:24239:7067 2:N:0:19
GGACTACTAGGGTTTCTAATCCTGTTTGCTCCCCACGCTTTCGCACCTGAGCGTCAGTCTTCGTCCAGGGGGCCGCCTTCGCCACCGGTATTCCTCCAGATCTCTACGCATTTCACCGCTACACCTGGAATTCTACCCCCCTCTACGAGACTCAAGCTTGCCAGTATCAGATGCAGTTCCCAGGTTGAGCCCGGGGATTTCACATCTGACTTAACAAACCGCCTGCGTGCGCTTTACGCCCAGTAATTCCGATTAACGCTTGCACCCTCCGTATTACCGCGGCTGCTGGCACGGAGTTAGG
+
CCCCCGGGGGGGGGGGGGGGGGGGGGGGGGGGGGGGGGGGGGGGGGGGGGGGGGGGGGGGGGGGGGGGGGGGGGGCFGGGGGGGGGGGGGGGGGFGGGGGGGGGGGGGGGEEGGFDGGGGGGGGFGGGFGCFGGGGGGFGGDGFGGGGDGGFGGG?FGFGGGFGGGGGGGGFGFGGGGGGGGGGGFCFGGGGGGGGG4CEGFCF=F=AEDC7>FFGFFCC>D9?FFFEFG;61*<4=?::EBF(?GBAGFF0:DG>??B?FFC?FG???B>1:;>AE>:;BF>;>F)435(337>91;>B(
@M04650:207:000000000-C238N:1:1101:27248:7089 2:N:0:19
GGACTACCGGGGTTTCTAATCCTGTTTGCTCCCCACGCTTTCGAGCCTCAGCGTCAGTTACAGACCAGAGAGTCGCCTTCGCCACTGGTGTTCCTCCACATATCTACGCATTTCACCGCTACACGTGGAATTCCACTCTCCTCTTCTGCACTCAAGTTCTCCAGTTTCCAATGACCCTCCCCGGTTGAGCCGGGGGCTTTCACATCAGACTTAAAGAACCGCCTGCGCTCGCTTTACGCCCAATAAATCCGGACAACGCTTGCCACCTACGTATTACCGCGGCTGCTGGCACGTAGTTAGC
+
CCCCCGGGGGGGGGGGGGGGGGGGGGGGGGGGGGGGGGGGGGGGGGGGGGGGGGGGGGGGGGGGGGGGGGGGGGGGGGGGGGGGGGGGGGGGGGGGGGGGGGGGGGGGGGGGGGGGGGGGGGGGGGGGFFFGGGGGGGGGGFGFGGGGGGGFGGGGFFGGGGGGFGGGGGFGGGGF?FGG6FGEEGG?,@FED;EEDCGGGAGFFGGFFGGGFGCCA3=F;DBD=F631D;6?FFFFFGGEF(4CF<AC?>>0BGFG>9<?FGBFGFB:?:3?D:DGG:B>9BBFB?BBGBG?::?FG<96
@M04650:207:000000000-C238N:1:1101:28287:7098 2:N:0:19
GGACTACCGGGGTTTCTAATCCTATTTGCTCCCCACACTTTCGAGCCTAAGTGTCAGTAATGGTCCAAGTTATCGCCTTCGCCTCTAGTGTTCTTCCATATATCTACGCATTCCACTGCTCCACATGGAGTTCCATCACTCTCTACCACACTCTAGGTTAATAGTTTCCAATGCATACAATAGTTAAGCTACTGCATTTTACACCAGACTTACTAAACCCCCCGCCCTCGTTTTACGCCCCGTAAATCCGGATAACGCTTGCATCCTATGTATTTACCCGGCTCCTGGCACCTAGTTAGCC
+
CCCCCGG86@FGGGGGGGGGGGF<FGGGGGGGGGGGDGGGGGG8FEFFFGGFGGGGGG<,C<6CFGGFGFGFE<FGCFGGGGG@646CF<FFG9EFGGGGGDDFGGGGGGGG9FGG,AFG,FFGFFGFFEGGGCGG,@D,CFGF8>@E<DGFGGGF9@;,9?;FGCEFFFFFFFCGC=,=9:FFF<FA@33@EG86?@G8++79*++;52?202C+*5<+)+)8:/5*/3:)0A13)(=F*/,(9<C3;)58;AD<<>?;(6=E>F,692<<92)-<*43(,(((.,46*)*((.64+)..
@M04650:207:000000000-C238N:1:1101:7355:7111 2:N:0:19
GGACTACAGGGGTATCTAATCCTGTTTGCTCCCCACGCTTTCGAGCCTCAGCGTCAGTTACAGACCAGAGAGCCGCCTTCGCCACTGGTGTTCCTCCATATATCTACGCATTTCACCGCTACACATGGAATTCCACTCTCCTCTTCTGCACTCAAGTCTCCCAGTTTCCAATGACCCTCCCCGGTTGAGCCCGGGGCTTTCACATCAGACTTAAGAAACCGCCTGCGCTCGCTTTACGCCCAATAAATCCGGCCAACGCTTGCCCCCTACGTATTCCCGCGGCTGCTGGCCCGTAGTTAGC
+
CCCCCGGEFFGGGGFGGGGGGGGGGGGGGGGGGGGGGGGGGGGFGGGGGGGGGGG7F@A,CC<DFGFGFFFGG@FGGGGGFGGGGEGGFFGDGFCEG@9<FGCGGGFFGGGDGGDFGGEGGGGGFGGFFBFGGGGGGGAFGGGFCFE,87EFG,D9;==ECFF8F9DGFG,,=9==8DGC@CE+@F686DD+@@C>CDGGGFG+1AAA*28B>F+:C2CD@D9<(865(9;B@D>EF(=F*4(,9*.6:6:(()1(9(4<(-9:*A191202,<2)<C2-(41(40,:(*(:96;(3@24>
@M04650:207:000000000-C238N:1:1101:17481:7111 2:N:0:19
GGACTACAGGGGTTTCTAATCCTGTTTGCTCCCCACGCTTTCGAGCCTCAGCGTCAGTTACAGACCAGAGAGCCGCCTTCGCCACTGGTGTTCCTCCATATATCTACGCATTTCACCGCTACACATGGAATTCCACTCTCCTCTTCTGCACTCAAGTCTCCCAGTTTCCAATGACCCTCCCCGGTTGAGCCGGGGGCTTTCACATCAGACTTAAGAAACCGCCTGCGCTCGCTTTACGCCCAATAAATCCGGACAACGCTTGCCACCTACGTATTACCGCGGCTGCTGGCACGTAGTTAGC
+
CCCCCGGGGGGGGGGGGGGGGGGGGGGGFGGGGGGGGGGGGGGGGGGGGGFGGGGGGGGGGGGGGGGGGGGGGGGGGGGGGGGGGGGGFGGGGGGGGGGGGGGGGGGGGGGGGGGGGGDGGGCF:DFGFFGGGFGGFCFGFGGFGGGGAFC5FGGGFEFGGGFFGCGGGGGGGGGGGC6EEEGEFF6:,DFG>EE5CGGGGFGFFF7A3CGFEGC>F8EGBG@0(89F9GF9?=F>?:EGD?(47F<AFFD0?DD0C02:0-3:7F?:04::?GFBG71;>(399B7275.2642(3?)-6
@M04650:207:000000000-C238N:1:1101:22644:7142 2:N:0:19
GGACTACCCGGGTTTCTAATCCTGTTTGCTCCCCACGCTTTCGCACCTGAGCGTCAGTCTTCGTCCAGGGGGCCGCCTTCGCCACCGGTATTCCTCCAGATCTCTACGCATTTCACCGCTACACCTGGAATTCTACCCCCCTCTACGAGACTCAAGCTTGCCAGTATCAGATGCAGTTCCCAGGTTGAGCCCGGGGATTTCACATCTGACTTAACAAACCGCCTGCGTGCGCTTTACGCCCAGTAATTCCGATTAACGCTTGCACCCTCCGTATTACCGCGGCTGCTGGCACGGAGTTAGC
+
CCCCCGGGGGGGGGGGGGEGGGGGGGGGGGGGGGGGGGGGGGGGGGGGGGGGGGGGGGGGGGGEGGGGGGGGGGGGGGGGGGGGGGGGGGGGGGGGGGGGGGFGGGGGGGGGGGGGGGGGGGCGGFGGDFGGGGGGGGFGGGGFGGG>FEGFFEGGGGGGGGGFGFGFFFFGGGGGGGGFFGGCGGGGFGGFGGGGGGGGGFGFFGFFFGGGEGGGFDFG@G9:?F6D?D9>>GFFFFGGG?FFGF<<F?66?>C>D?96??<)6@?::?9:?GFBGC:>BFFF(37>05,<6909?C)6-
@M04650:207:000000000-C238N:1:1101:23170:7146 2:N:0:19
GGACTACACGGGTTTCTAATCCTATTTGCTCCCCACACTTTCGAGCCTAAGTGTCAGTAATGGTCCAAGTTATCGCCTTCGCCTCTAGTGTTCTTCCATATATCTACGCATTCCACCGCTCCACATGGAGTTCCATAACTCTCTACCACACTCTAGGTTAATAGTTTCCAATGCATACAATAGTTAAGCTACTGCATTTAACACCAGACTTACTAACCCACCCGCGCTCGTTTTACGCCCCGTAAATCCGGATAACGCTTGCATCCTATGTATTACCGCGGCTGCTGGCCCATAGTTAGCC
+
CCCCCGGGGGGGGGGGGGGGGGGGGGGGGGGGGGGGGGGGGGGGGGGGGGGFGGGGGGGCEGGGGGGG?FFGAFGGGGGGGGGGGG9FFFFGG9DGGGGGGGGGGGGFGGGGEGGGDGGGGGGGFGGGFFGGGGGFCDEEFGGFGEGGFGGFGBFGGF9=FFFGGGGGGGF9DGGFFGF,@=EGGDDDCCFFGGGCCCFFFFDFFGF5DFGGBFFCACFDAGFFA>A*<G==2CAEB@G>*8((9>CFFB>?0=F<C>;6((*7C6=65.<73CBA?3290;97:?F:?*(*(3:)-36<5
@M04650:207:000000000-C238N:1:1101:10011:7154 2:N:0:19
GGACTACTGGGGTATCTAATCCTATTTGCTCCCCACACTTTCGAGCCTAAGTGTCAGTAATGGTCCAAGTTATCGCCTTCGCCTCTAGTGTTCTTCCATATATCTACGCATTCCACCGCTCCACATGGAGTTCCATAACTCTCTACCACACTCTAGGTTAATAGTTTCCAATGCATACAATAGTTAAGCTACTGCATTTAACACCAGACTTACTAACCCACCCGCGCTCGTTTTACGCCCAGTAAATCCGGATCACGCTTGCATCCTATGTATTACCGCGGCTGCTGGCCCATAGTTAGCC
+
CCCCCFGGGGGGGGGGGGGGGGGFGGGGGGGGGGGGGGGGGGGGGDGGGFGGGGGGGGGGGGGGGGGFFGGGGGGGGGGGGGGGGGGGGGGGGGGGGG9FEGGFGGGGGGGGFGGGFGGGGGGGFGGG8@FGGGGGG,=EFGGFGGGGGGGFGGGFFFF9DFGGFFGGGGGFGGGCCFFGGGGFFFGGDD>EFF8EGGGG@9;DEGFFDG9D<F@FFDFG=D>A5*)9>4:@<7=.5>EE:=EF7FEEGE42/)23:7;?F?FFGG;7C<?CEGEECC999,(4(428?*,/((454+66>
@M04650:207:000000000-C238N:1:1101:15787:7159 2:N:0:19
GGACTACTGGGGTTTCTAATCCTGTTTGCTACCCACGCTTTCGTTCCTCAGCGTCAGTTGTTTCCCAGAGACCCGCCTTCGCCACCGGTGTTCCTCCTGATATCTGCGCATTTCACCGCTACACCAGGAATTCCAGTCTCCCCTGAAACACTCAAGTCTGCCCGTATCGCCTGCAAGCCCGAAGTTGAGCCCCGGGTTTTCACAAACGACGCGACAAACCGCCTACGAACTCTTTACGCCCAGTAATTCCGGACAACGCTCGCACCCTACGTATTACCGCGGCTGCTGGCACGTAGTTAGC
+
CCCCCGGGGGGGGGGGGGGGGGGGFGGGGGGGGGGGGGGGGGGGGGGGGGGGGGGGGGGGGGGGGGGGGGGGGGGGGGGGGGGGGGGGGGGGGGGGGGGGGGGGGGGGDEGGGGGGGGGGGGGGGGGGGGGGGGGEGGGGFGGFFGGGGGGFGDFGGCGGGGCEFGGGGGEGGGGGG?EGG7CGFF9CFGGGGGGGDDGCGFGFFFGFFGGGFDGGFFGGBGFFFF6.2>:><C=>F:EEG1:?GGF2C?FF6DGFGFFBFBG9DEB1<???7A26C><>>>FF0(44:=:C?6:::GA2-
@M04650:207:000000000-C238N:1:1101:23775:7182 2:N:0:19
GGACTACCGGGGTTTCTAATCCTGTTCGCTCCCCACGCTTTCGCTCCTCAGCGTCAGTATCGGCCCAGAGACCCGCCTTCGCCACCGGTGTTCCTCCTGATATCTGCGCATTTCACCGCTACACCAGGAATTCCAGTCTCCCCTGCCGAACTCTAGCCTGCCCGTATCGACTGCAAGCTCGGGGTTGAGCCCCGAGTTTTCACAGCCGACGCGACAGACCGCCTACGAGCTCTTTACGCCCAATAATTCCGGACAACGCTTGCACCCTACGTATTACCGCGGCTGCTGGCACGTAGTTGGC
+
CCCCCGGGGGGGGGGGGGGGGGGGGGGGGGGGGGGGGGGGGGGGGGGGGGGGGGGGGGGGGGGGGGGGGGGGGGGGGGGGGGGGGGGGGGGGGGGGGGGGGGGGGGFGGGGGGGGGGGGGGGGGGGGGGGGGGGGGGGGGGGGFGGGGGGGFGGGFFGGGGGGEGEGGDCGGCFGFGGFGGGGGEEE6?CFGGG*51CGFGFGAAFGEFC8D>DDDD?CC6DB065<EFG0)6+/2@:EGGBF?DD<5C=;(-79<F;B6::F?GG:(:66(.<:2<:699BB(((237C?9281(-@9?(
@M04650:207:000000000-C238N:1:1101:20527:7184 2:N:0:19
GGACTACTGGGGTTTCTAATCCTGTTTGCTCCCCACGCTTTCGAGCCTCAGCGTCAGTTACAGACCAGAGAGCCGCCTTCGCCACTGGTGTTCCTCCATATATCTACGCATTTCACCGCTACACATGGAATTCCACTCTCCTCTTCTGCACTCAAGTCTCCCAGTTTCCAATGACCCTCCCCGGTTGAGCCGGGGGCTTTCACATCAGACTTAAGAAACCGCCTGCGCTCGCTTTACGCCCAATAAATCCGGACAACGCTTGCCACCTACGTATTACCGCGGCTGCTGGCACGTAGTTAGC
+
<<@CCFGGGGGDGFEFF@EGGGGGGGGGGGGDFEFGGDCGGGCFDDFGGGGGGFGGGE9CECFGFGGGGDDCFGGGGGGGGFGGE@FGCF=@FGGGGGFGGGFCEFGGGG>CGGGFG@EGGGGGGFGFABEEDGFE8>@FGGGFGGCEGCFFGCFGFFDDFFFFABEGFGGGGFFDFGGEEFEGEEE6,3DE;EE>95B6:=E8+08***2=>FFFF8GC0>@0@A351D>>(:)4@?DGE?(.*2))09@F27D?*49:66FF7CB72>64)<06@C:>3(,43::2,*(34(24(<:<.
@M04650:207:000000000-C238N:1:1101:13208:7213 2:N:0:19
GGACTACACGGGTTTCTAATCCTGTTTGCTCCCCACGCTTTCGAGCCTCAGCGTCAGTTACAGACCAGAGAGCCGCCTTCGCCACCGGTGTTCCTCCTGATATCTGCGCATTTCACCGCTACACCAGGAATTCCAGTCTCCCCTGCCGAACTCTAGCCTGCCCGTATCGACTGCAAGCTCGGGGTTGAGCCCCGAGTTTTCACAGCCGACGCGACAGACCGCCTACGAGCTCTTTACGCCCACAAATACCGGAGCCCGCTGGCACCCTACGTGTTACCGCGCCTGCGTGCCCGGCGTGTGC
+
CCCCCGGGGGGGGGGGGGGGGGGGGGGGGGGGGEGGGGGGGG7DFCEGGGGGGGFEFFGGFCGFECFGFGGGGFGGGGGGDDGGFFGGGCGEGGEFFGGGGGGGGGGGGGDGGGGGGGGGGGFGFDGGDFFGEE9EFB=FFCCFFFCE@8C?EC;ADEC8D3@CFCCG8FG77FG,2C?FDEGEFDCF,>EGED*=?CC97@;86*5>>GG3,1)1<2*77DB?(04),1-45C?A*3EG:(((*1-)2)0(())(*-(43(*.6/42(8(.(<1:@729B((((((,472C:4((-*(-.
@M04650:207:000000000-C238N:1:1101:18704:7238 2:N:0:19
GGACTACAAGGGTTTCTAATCCTGTTTGCTCCCCACGCTTTCGCGCCTCAGCGTCAGTTGCGAGCCAAAGAGCCGCTTTCGCCACTGGTGTTCCTCCATATCTCTACGCATTTCACCGCTACACATGGAATTCCACTCTTCTCTCTCGCACTCAAGTCTTCCAGTTTCCAATGACCCTCCCCGGTTGAGCCGGGGGCTTTCACATCAGACTTAAAAGACCGCCTGCGCGCGCTTTACGCCCAATAATTCCGGACAACGCTTGCCACCTCCGTATTACCGCGGCTGCTGGCACGTAGTTAGC
+
CCCCCGGGGGGGGGGGGGGGGGGGGGGGGGGGGGGGGGGGGGGGGGGGGGGGGGGGGGGGGGGGGGGEGGGGGGGGGGGGGGGGGGGGGGGGGGGGGGFGGGGGGGGGGGGGGGGGGGGGGGFFGFGGF5CEGGGGGGGGGGGFGGGGGGGFGGGFGGGGGGGFGGGGGGFGGGGGGGGGGGGCGC*DFCGG?EGGGCGGGFGFFGGF3FGGCF:DF6FGFG>(-;;@>DFFF5:AF:GGGB0:4CAFGFF>F@CBFF>623F>7??3(,484EBFFG?FFBFFFF22(23<(((41<:95
@M04650:207:000000000-C238N:1:1101:23994:7249 2:N:0:19
GGACTACTCGGGTTTCTAATCCTGTTTGCTCCCCACGCTTTCGCACTTGAGCGTCAGTATATTCCCAAGGGGCTGCCTTCGCCTTCGGTATTCCTCCACATCTCTACGCATTTCACCGCTACACGTGGAATTCTACCCCTCCCTAAAATACTCTAGCGACCCAGTATGAAATGCTATTCCTAGGTTAAGCCCAGGGCTTTCACATCTCACTTAAGTCACCGCCTGCGTGCCCTTTACGCCCAGTCATTCCGATTAACGCTCGCACCCTCCGTATTACCGCGGCGTCTGGCACGGAGTTAGC
+
CCCCCGGGGGGGGGGGGGGGGGGGGGGGGGGGGGGGGGGGGGGGGGGGDGGGGGGGGGGGFGGGGGGGEGEGGGGGGGGGGGGGGGGGGGGGGGGGGGGGGGGGGGGGGGGGGGGGGGGGGGGGGGGGEDGGGGGGGGGCCDEDFGFCFDGFGGGGGGGGGGGGGGGGGGGGGGGGFGGCF9FGGGGGGGGGGGGGDCGG8FGF>C786=FFEDCC6*DFDGBFFFFFFGF3(CFFF;GGGF@3DC?CGAA?FFGEC7;((,1(9C:<F:06:GFBGG141;(,(((-(+(<:96(-:44:
@M04650:207:000000000-C238N:1:1101:10893:7258 2:N:0:19
GGACTACTGGGGTTTCTAATCCTGTTTGCTCCCCACGCTTTCGCGCCTCAGCGTCAGTTGCGAGCCAAAGAGCCGCTTTCGCCACTGGTGTTCCTCCATATCTCTACGCATTTCACCGCTACACATGGAATTCCACTCTTCTCTCTCGCACTCAAGTCTTCCAGTTTCCAATTACCCTCCCCGGTTGAGCCGGGGGCTTTCACATCAGACTTAAAAGACCGCCTGCGCGCGCTTTACGCCCAATAATTCCGGACAACGCTTGCCACCTACGTATTACCGCGGCTGCTGGCACGTAGTTCGC
+
CCCCCGGGGGGGGGGGGGGGGGGGGGGGGGGGGGGGGGGGGGGGGGGGGGGGGGGGGGGGGFCGGGGGGGGGGGGGGGGGGGGGGGGGGGGGGGGGGGGGGGGGGFEGGCFGGGGGGGGGEGGGGGFGFF9FGFGGGGGGGGGFGGGGGGGDGGGGGG9FGGA8CDFGFG;,+,=EGFGGGGGGGGGFGGGGCEGGGGGGGFGFFFGF37FCEFFFA0:F>G@??FFFFG>>FCFBFFGGGF?0F>AAGFF>:551/312(3C7CGBB,06<)<84F>1799>>><?:?E<F:,(((2)(,
@M04650:207:000000000-C238N:1:1101:21575:7284 2:N:0:19
GGACTACTCGGGTATCTAATCCTGTTTGCTCCCCACGCTTTCGAGCCTCAGCGTCAGTTACAGACCAGAGAGCCGCCTTCGCCACTGGTGTTCCTCCATATATCTACGCATTTCACCGCTACACATGGAATTCCACTCTCCTCTTCTGCACTCAAGTCTCCCAGTTTCCAATGACCCTCCCCGGTTGAGCCGGGGGCTTTCCCATCAGACTTAAGACACCGCCTGCGCTCGCTTTACGCCCAATAAATCCGGACAACGCTTGCCACCTACGTATTCCCTCGGCTGCTTGCCCGTAGTTAGC
+
9@<CC8FGGGGGGEGFGFGGGGGGGGFGGGGFGGCGGGGGGGGFEGGGG<EFGGGCF@FDFFFGGGG8FECFGGGGGGGGFGGGGGGGGFGCGDFCGGGGGE;FGFFGG7FEGFGGGGGCGG,?=EGEE5EEGGGGGGGGGGGFFFGGGGGFGFGGGGFGGG8DFGFF;@DF+>EGGGGGGGCGGG>,,@DCEGEGGGGCD+?*B6=**;?F3++1*/CF0336=F(0779B?G34@?GEE?(8DCA):?)43@9:421(4(74*<<4(((.5C?2:>)4>:?<(3:))*(3---((3)-6
@M04650:207:000000000-C238N:1:1101:16535:7306 2:N:0:19
GGACTACTAGGGTTTCTAATCCTGTTTGCTCCCCACGCTTTCGCACCTGAGCGTCAGTCTTCGTCCAGGGGGCCGCCTTCGCCACCGGTATTCCTCCAGATCTCTACGCATTTCACCGCTACACCTGGAATTCTACCCCCCTCTACGAGACTCAAGCTTGCCAGTATCAGATGCAGTTCCCAGGTTGAGCCCGGGGATTTCACATCTGACTTAACAAACCGCCTGCGTGCGCTTTACGCCCAGTAATTCCGATTAACGCTTTCACCCTCCGTATTACCGCGGCTGCTGGCGCGGAGTTATC
+
CCCCCGGGGGGGGGGGGGGGGGGGGGGGGGGGGGGGGGGGGGGGGGGFGFFGGGGGGGGGGGGGGGGGGGGGGGGGGGGGGGGGGGGGGGGGGGGGGGGFGGGGGGGGGGGGGGGGGGGGGGGGGGGGFGGGGGGGGGGGGGGFGGGG:EEFGGGGGGFCFGGCGFGGGGDFGFGGGGGDGGFFFGG66DFGGGDD5CGGGFG=CGGFFGGGFGGGFFGF637<DFF)(>311E>271CEG114*?:2CFF03)*<>?BB0(;:CFBBB0914C:AFGFF004936?F(:(:0033:*5)5
@M04650:207:000000000-C238N:1:1101:17574:7308 2:N:0:19
GGACTACTGGGGTATCTAATCCTATTTGCTCCCCACACTTTCGAGCCTAAGTGTCAGTAATGGTCCAAGTTATCGCCTTCGCCTCTAGTGTTCTTCCATATATCTACGCATTCCACCGCTCCACATGGAGTTCCATAACTCTCTACCACACTCTAGGTTAATAGTTTCCAATGCATACAATAGTTAAGCTCCTGCATTTAACACCAGACTTACTAACCCACCCGCGCTCGTTTTAAGCCCAGTAAATCCGGATAACGCTTCCATCCTATTTATTACCCCGGCTGCTGGCACCTAGTTAGCC
+
CCCCCGGFFGGGGGGGGGGGGGGFGGFGGGGGGGGGGGGGGGGFGGGGCGGGGGGGGGGGGGGGGGG9FFGGFGGGGGGGGGGEGGFFGFGGGGGGGGGGGGGGGGDGGGGGDGGGGGGGGGGGFGCGFGGGGGGGFFGDGGGFGGGGGGGFGGGG9=@DFGGGGFGGGGGGGGFFFGGFGFGGGGGGGF,@FFGGGFFD7FFBDC+;D?DDEFGFFD,?>>ABB>5*09>B>:+)0:EF,7B=FGFFGED>9BGF*.34(/29CFE?<)))1>7<5*4360901:)4<*)*.(.:A3)65
@M04650:207:000000000-C238N:1:1101:11523:7333 2:N:0:19
GGACTATGGGGTTTCTAATCCTGTTTGCTCCCCACGCTTTCGAGCCTCAGCGTCAGTTACAGACCAGAGAGTCGCCTTCGCCACTGGTGTTCCTCCACATATCTACGCATTTCACCGCTACACATGGAATTCCACTCTCCTCTTCTGCACTCAAGTCTCCCAGTTTCCAATGACCCTCCCCGGTTGAGCCGGGGGCTTTCACATCAGACTTAAGAAACCGCCTGCGCTCGCTTTACGCCCAATAAATCCGTACAACGCTTGCCACCTACGTATTACCGCGCCTGCTGCCACGTAGTTAGCC
+
CCCCCGGGGGGGGGGGGGGFGGGGGGGGGGGGGFGGGGGGGGCCFGGGGGGGGGGDGGGGDG<FGGGGFGGFGGGGGGG?CFGGGGAFFGGGGFFGFFFGGGCFAGFGFGGGGGGGGGGGGFG9FFGF<FGGCFFEFGGGG?FFGGFGAEFFDFFFGGGGGGGGGGGGGFFDCGGGGCCGGGGGGGGFGGGDDGGDGGFFGFEAFGG6@G@74B+1;;FG>G?;333>?7>F2C6<EFEG>(47CGFFGF.4:@7)/3:???CAG5:7>-87AF25C<01(2:0<::)4+424(3:A9445
@M04650:207:000000000-C238N:1:1101:3723:7335 2:N:0:19
GGACTACTGGGGTATCTAATCCTGTTTGCTCCCCACGCTTTCGCACCTGAGCGTCAGTCTTCGTCCAGGGGGCCGCCTTCGCCACCGGTCTTCCTCCCGATCTCTACGCATTTCACCGCTACACCTGGAATTCTCCCCCCCTCTACGAGACTCAAGCTTGCCAGTATCAGATGCAGTTCCCAGGTTGAGCCCGGGGATTTCACATCTGACTTAACAAAACGCCTGCGTGCGCTTTACGCCCAGTACTTCCGATTAACGCTTGCACCCTCCGTATTCCCGCGGCTGCTGGCACGGAGGTAGC
+
6@-8C,CFCFFGG7,CFA@FFFC@FEGGGFF<FGCFEGGGGEGEDFFF8CFGCFFEGFFFFGGGGGGGF:F+@FFGDGGGCCG@FGGDG+BDGGFFG+@+@CDFGAFFD@CEGGCGGDGGGG9FFGGG8DFCCF,@,BEFG9CFA=@C75CFG:DFFGFFGFGFGGG;;D9,A@EFGGG?F9:;C:F68CGGGEGC3C+C@+<7+6@A):C>);::*,*9(59?8>978D>B(*):*3*:8((57C:<CF5(4)9)*((-4:F2>F66<<0-8C:4<=:>>0144(.)5*(92>17(*)44
@M04650:207:000000000-C238N:1:1101:24831:7337 2:N:0:19
GGACTACCAGGGTTTCTAATCCTATTTGCTCCCCACACTTTCGAGCCTAAGTGTCAGTAATGGTCCAAGTTATCGCCTTCGCCTCTAGTGTTCTTCCATATATCTACGCATTCCACCGCTCCACATGGAGTTCCATAACTCTCTACCACACTCTAGGTTAATAGTTTCCAATGCATACAATAGTTAAGCTACTGCATTTAACACCAGACTTACTAACCCACCCGCGCTCGTTTTACGCCCAGTAAATCCGGATAACGCTTGCATCCTATGTATTACCGCGGCTGCTGGCACATAGTTGGCC
+
CCCCCGGGGGGGGGGGGGGGGGGGGGGGGGGGGGGGGGGGGGGGGGGGGFGGGGGGGGGGGGGGGGGFGGGGGGGGGGGGGGGEGFGGGGFGGGFGGGGGGGGGGGGGGGGGGGGFGGGDGGGGGGGGGGGGGGGFGGGGGGGFGGGD8ACFGFFGGGFFCFGGGGGGGGGFGDEEGGGGFGGGGGGGGGGGGGFGGGGGGFGF5+8DDDFFFGGGFF8D=G9ABFBA9D:@B>F@494<F2>EGGFFC555@>+7::,(67CC7CE76@<3?E)5>>616(,,(4:(1*5A9A9-6+,54
@M04650:207:000000000-C238N:1:1101:6134:7347 2:N:0:19
GGACTACTCGGGTATCTAATCCTGTTTGCTCCCCACGCTTTCGCACTTGAGCGTCAGTATATTCCCAAGGGGCTGCCTTCGCCTTCGGTATTCCTCCACATCTCTACGCATTTCACCGCTACACGTGGAATTCTACCCCTCCCTAAAATACTCTAGCGACCCAGTATGAAATGCTATTCCTAGGTTAAGCCCAGGGCTTTCACATCTCACTTAAGTCACCGCCTGCGTGCCCTTTACGCCCAGTCATTCCGATTAACGCTCGCACCCTCCGTATTACCTCGGCTGCTGGCACGGGGTTAGC
+
CCCCCGGGGGGGGGGGGGGGGGGGGGGGGGGGGGGGGGGGGGGGGGGGGGGGGGFGGGGGGGGGGGGGGGGGGGGGGGGGGGGDGGGGGGGDGGGGGGGGFFGDFFE:FGECGGGFFGGGGGGGDGGGFGFGGGGGGGGGGDGFFGDFGGCFGGGGFGGGGGFGGGFGGGGGF=DFGFFGGCG7FGGFGFG?FGGGG5@FGFGFF5+1::DGECFG>EGD4C@F2A2:(?9BEFF>FFGGC??E4;CEGFF;@DDEDD>?:7D1>E02?(,4<8>AFG)-:?FFBB::?5,<((((-/486
@M04650:207:000000000-C238N:1:1101:16883:7352 2:N:0:19
GGACTACAGGGGTTTCTAATCCTGTTTGCTCCCCACGCTTTCGCACCTGAGCGTCAGTCTTTGTCCAGGGGGCCGCCTTCGCCACCGGTATTCCTCCAGATCTCTACGCATTTCACCGCTACACCTGGAATTCTACCCCCCTCTACAAGACTCTAGCTTGCCAGTTTCAAATGCAGTTCCCACGTTAAGCGCGGGGATTTCACATCTGACTTAACAAACCGCCTGCGTGCGCTTTACGCCCAGTAATTCCGATTAACGCTTGCACCCTCCGTATTACCGCGGCTGCTTGCACGGAGTAGCC
+
CCCCCFGGGGGGGGGGGGGGGGGCFGGGGGGGGGGGEGGGGGGGGGGGG8FGGGGGGGGGGGGGGGGDFGGGGGGGGGGGGGGGGGGGGGGGGGGGGGGGGGGGG9FGGGGGGGGGGDEGGGGGGFFG=FGGGGGGGGGGGGGFGGG8,@FFGGGGGGGGGGGGGGGGGGGGGGGGGGGGGCG8FGG>FFEEGCEDD<GGFFGFFGGFFGGGFGGFF1@FBG;B<>;F(CBBFCF<4?EEGFFFGF>2D4?0:D3>GFBB?6<7CGBFF<1<0C:DD>11(79>BF>)2=2F?((-:0<2>
@M04650:207:000000000-C238N:1:1101:4002:7355 2:N:0:19
GGACTACCAGGGTTTCTAATCCTGTTTGCTCCCCACGCTTTCGAGCCTCAGCGTCAGTTACAGACCAGAGAGCCGCTTTCGCCACTGGTGTTCCTCCATATCTCTACGCATTTCACCGCTACACATGGAATTCCACTCTTCTCTCTCGCACTCAAGTCTTCCAGTTTCCAATGACCCTCCCCGGTTGCGCCGGGGGCTTTCACATCAGACTTAAAAGACCGCCTGCGCGCGCGTTACGCCCCATACTTCAGGTCAAAGCTTACCACCTACGTCTTGCCGCGGCTGCTTGCACGGAGTTAGC
+
CCCCCGGGFFF7CCBFFAF9E<EF<<FEA,,,C@,@FGG,DF@8,,+AE6CFGC@CFGGG<E<CF<,<,,9FFGGG7@?:,68BFFGF?=FCE9;EF,F9<CFGE9E7>FCCFEEFA7C6=CFF,9A8B,,AAFGCG8,CF=,?@9EE+@@AF,,6=A9ECFFFDC:,6E3CD9EGGG?68@6@>+>:7C8@*9C5<4CGG+2++2:*)2;7;C+;A?GG9GF?;)45()-((:3<@<>E>(4.<*.)**15-9*)*6(.))28*23(57(.(;:)+63;116(-()).:)+(-(,3*)6)
@M04650:207:000000000-C238N:1:1101:28133:7364 2:N:0:19
GGACTACAGGGGTTTCTAATCCTGTTTGCTCCCCACGCTTTCGCGCCTCAGCGTCAGTTGCGAGCCAAAGAGCCGCTTTCGCCACTGGTGTTCCTCCATATCTCTACGCATTTCACCGCTACACATGGAATTCCACTCTCCTCTTCTGCACTCAAGTCTCCCAGTTTCCAATGACCCTCCCCGGTTGAGCCGGGGGCTTTCACATCAGACTTAAGAAACCGCCTGCGCTCGCTTTACGCCCAATAAATCCGGACAACGCTTGCCACCTACGTATTACCGCGGCTGCTGGCCCGTAGTTAGC
+
CCCCCGGGGGGGGGCFFGGGGGGFGGFEFGGGG@DFD@FGDFFFGGG@FG@DFC:CFGFGFGGGGDG8FGGGGGGGEG7FFGD:CGGG<FGGGGGGGGFFCF>EFFGFEEEGGGGGCCEDCGFGGGFCFFFFFFGGGGFGGGGFCFGGGF888DD3CD;EFCFFGGFGFGGD8BF6C0@CEEEGGGGGGGGCDC55?CGGG+?61*0=370;)2:C+6F<(:(((0-51D>0:5@262EGEB:1DG2:76>(-))47,4::6C27A6((5(,)33)AF37>F99(().,5(23(4120))-
@M04650:207:000000000-C238N:1:1101:23198:7432 2:N:0:19
GGACTACAGGGGTTTCTAATCCTGTTTGCTCCCCACGCTTTCGCACTTGAGCGTCAGTATATTCCCAAGGGGCTGCCTTCGCCTTCGGTATTCCTCCACATCTCTACGCATTTCACCGCTACACTTGGAATTCTACCCCTCCCTAAAATACTCTAGCGACCCAGTATGAAATGCTATTCCTAGGTTAAGCCCAGGGCTTTCACATCTCACTTAAGTCACCGCCTGCGTGCCCTTTACGCCCAGTCATTCCGATTAACGCTCGCACCCTCCGTATTCCCGCGGCGGCTGGCACGGAGTTAGC
+
CCCCCGGGGGGGGGGGGGGGFGGGGGGGGGGGGGGGGGGGGGGGGGGG9<FGGGGGGGGGFGGGGGGGFFGDGGGGGGGGGGGGGGGGGGGGFGGGGGGGFGGGGGGGGGGGGCFCFEGDDEFG,AFDFDFGGFGGFEF7EGGFGGD9FGGFGEDFGG6EEE8DGFGGFFGGD9AAFFGGGCGGGGDGGGGFFGDEGGFDFFGF69>CEGGG=7DFFEGFDG>?BFBF?GD=EGFEA,:CFF?8=7<?GFF06;D9F;>0(,)():12:?BF:C4)<>619(0((-39(A(3((,(4C244
@M04650:207:000000000-C238N:1:1101:22875:7434 2:N:0:19
GGACTACCAGGGTTTCTAATCCTGTTCGCTCCCCACGCTTTCGCTCCTCAGCGTCAGTATCGGCCCAGAGACCCGCCTTCGCCACCGGTGTTCCTCCTGATATCTGCGCATTTCACCGCTACACCAGGAATTCCAGTCTCCCCTGCCGAACTCTAGCCTGCCCGTATCGACTGCAAGCTCGGGGTTGAGCCCCGAGTTTTCACAGCCGACGCGACAGACCGCCTACGAGCTCTTTACGCCCCATAATTCCGGACAACGCTTGCACCCTACGTATTACCTCGGCCGCTGGCCCGTAGTTGGC
+
CCCCCGGGGGGGGGGGGGGGGGGGGGGGGGGGGGGGEGGGGGGGGGGGGGGGGGGGGGGGGGEGGGGGGGGGGGGGGGGGGGGGGGGGGGEGGGFFGGGFGGGGGGGGGGGGGGGGGGGGGGGGGEFD<FFGGGGEGGFGGFGFFGGGGGGFGGG8FEGGGGGDFGCFGGEGGGGGGG6EG>GGGGGFCFGGGG=EGGGGGFGCAFGDFGCD2)>D>(;C9C906@(5:C(5.<9)7(CGG0??GG26DFF03:5(717(:3C)>FF?4:B?>EB<GG2)(,1(33901C:GFF(4:+)((
@M04650:207:000000000-C238N:1:1101:14093:7458 2:N:0:19
GGACTACTGGGGTTTCTAATCCTGTTTGCTCCCCACGCTTTCGAGCCTCAGCGTCAGTTACAGACCAGAGAGCCGCCTTCGCCACTGGTGTTCCTCCATATATCTACGCATTTCACCGCTACACATGGAATTCCACTCTCCTCTTCTGCACTCAAGTCTCCCAGTTTCCAATGACCCTCCCCGGTTGAGCCGGGGGCTTTCACATCAGACTTAAGAAACCGCCTGCGCTCGCTTTACGCCCAATAAATCCTGACAACGCTTGCCACCTCCGTATTACCGCGGCTGCTGCCACGTAGTTAGC
+
CC?CCGGGCFFGGGGGGGGGGGGGGGGGGGGGGGGGGGGGGGGF@FGGGGGGGGGGDEGGGCFGGGCEFFGGGGGGGGGGFGGGGGGGGGFGCFGGGGDGGGGGGGFG:F>F<FGGG+CDGGFGCFGGGGGGGAFGDF9F8DFFGGFA<AFFGDFDFADFGGFGFEDGFGGF6,6AGGGG>CGGGGDCGGGCC>EEG4CCDFGFFGC**;DFEG7768CC6D@<=:43,1:;0E3>46EGGF086*4<FF*).9>274(,6:F>79:7((,8:F2)<23>0(,((402):)34-(((<4).
@M04650:207:000000000-C238N:1:1101:15705:7477 2:N:0:19
GGACTACCGGGGTTTCTAATCCTGTTTGCTCCCCACGCTTTCGCGCCTCAGCGTCAGTTGTCGTCCAGCAAGCCGCCTTCGCCACTGGTGTTCCTCCTAATATCTACGCATTTCACCGCTACACTAGGAATTCCGCTTGCCTCTCCGATACTCAAGGGCTACAGTTTCAAATGCAGTTCCGGGGTTGAGCCCCGGGATTTCACATCTGACTTGCAGCTCCGCCTACACGCCCTTTACACCCAGTAAATCCGGACAACCCTTGCAACCTACGTATTACCGCGGCTGCTGGCACGTAGTTAGC
+
CCCCCGGGGGGGGGGGGGGGGGGGGGGGGGGGGGGGGGGGGGGGGGGGGGGGGGGGGGGGGGGGGGGGGGGGGGGGGGGGGGGGGGGGGGGGGGGGGGGGGGGGGGGGGDGGGGGGGGGGGGGGGFGGGGGGGGGGGGGGGGGFGGGGGGGFGGGFGGGGFGGGFGGGGG;FDCECFGFGGGGGGGGGGGGGGEDGDGGGGFGFFCFFEGG><DC646CF@D;17;(54CBFFF6)72CGE?(.*:)):6@F2>G?F((.4(*)2A<::?F?7FBBGC((-46,3?BF2=<G021::GB22
@M04650:207:000000000-C238N:1:1101:9639:7492 2:N:0:19
GGACTACTCGGGTTTCTAATCCTGTTTGCTCCCCACGCTTTCGCACCTGAGCGTCAGTCTTCGTCCAGGGGGCCGCCTTCGCCACCGGTATTCCTCCAGATCTCTACGCATTTCACCGCTACACCTGGAATTCTACCCCCCTCTACGAGACTCAAGCTTGCCAGTATCAGATGCAGTTCCCAGGTTGAGCCCGGGGATTTCACATCTGACTTAACAAACCGCCTGCGTGCGCTTTACGCCCAGTAATTCCGATTAACGCTTGCACCCTCCGTCTTACCGCGGCTGCTGGCACGGAGTTAGC
+
C9@BCGGGGGGGGGGGFGGGGGGGGGGGGGGGGGGGGGGGGGGGGGGGGFFGGGGGDGGGGGGGFGEGGGGGGG@FGGGGGGGGGGGGGGGGGGGGGGGGGGGGGGGGGFGGGGGGGGGGGGGGGGGGGGGGGGGGGGCFGGGFGGCEG>G?CGDFCFGFGGGGGCGGGACCCFGCFGGGGGFEGGGCCFFFGEGGDGFFGFCFFGGFEFGGEFFFF(=FBGBF1;>>05(9;=FAFFGEE::B7CA<FF??0@<4*-96((53CFFF<?0:(;8)<F(((--3((44(/(3-303,C46<
@M04650:207:000000000-C238N:1:1101:7258:7520 2:N:0:19
GGACTACAGGGGTTTCTAATCCTGTTTGCTCCCCACGCTTTCGCACTTGAGCGTCAGTATATCCCCAAGGGGCTGCCTTCGCCTTCGGTATTCCTCCACATCTCTACGCATTTCACCGCTACACGTGGAATTCTACCCCTCCCTAAAATACTCTAGCAACCCAGTATGAAATGCTATTCCTAGGTTAAGCCCAGGGCTTTCACATCCCACTTAAGTCACCGCCTGCGTGCCCTTTACGCCCAGTCATTCCGATTAACGCTTGCACCCTCCGTATTACCGCGGCTGCTGGCACGGAGTTAGC
+
CCCCCGGGGGGGGGGGGGGGGGGGGGFGGGGGGGGGGGGGGGGGGGGGFGGGGGGGGGGGGEGFGGGGGGGGGGGGGGGGGGGGGGGGGGGGGGGGGGGGGGGGGGGGGGGGGGGGGGGGGGGGGGGGEGGGGGGGGFCDGGGFGG9DEFFF8EDADE=FF=E=DB:,@FFF7,,7=9D,@=;DG<FFGGGFFFGC*3>::+7=19*00492:=+5+*>DDG9@=F(/5C9@FGF:B1EG<<;3=:?CGF43():?F0>DD@C<GF??::(,(04>GG3((3-(-().:G?C?F2(4@6--
@M04650:207:000000000-C238N:1:1101:7862:7558 2:N:0:19
GGACTACTGGGGTTTCTAATCCTGTTTGCTCCCCACGCTTTCGCACCTGAGCGTCAGTCTTCGTCCAGGGGGCCGCCTTCGCCACCGGTATTCCTCCAGATCTCTACGCATTTCACTGCTACACCTGGAATTCTACCCCCCTCTACGAGACTCAAGCTTGCCAGTATCAGATGCAGTTCCCAGGTTGAGCCCGGGGATTTCACATCTGACTTAACAAACCGCCTGCGTGCGCTTTACGCCCAGTAATTCCGCTTAACGCTTGCACCCTCCGTATTACCGCGGCTGCTGGCACGTAGTTGGC
+
CCCCCGGGGGGGGGGGGGGGGGGGGGGGGGGGGGGGGGGGGGGGGGGFGGGGGGGGGGGGGGGGGGGGGGGGGGGGGGGGGGGGGGGGGGGGGGGGGGGGCFAFGGGGGGGGGGGGGGGGGGGGFGGGGGGGGGGGGGGGGGGFGGFCBEGFGGGGGGGGGFGGCFGG9EF9CGGGGGGGGG?FFGGGGGDFEDCED4CF>FFFFCFFFGF7>FC@F?GGFGB6=F@D<C>BB*>AFFGGGBB8C*6AGFF((8C>FFFF((72FG:((31:0E?2@787390>>?FD?:768?B:0<:2(
@M04650:207:000000000-C238N:1:1101:25639:7570 2:N:0:19
GGACTACCCGGGTTTCTAATCCTGTTTGCTCCCCACGCTTTCGCACCTGAGCGTCAGTCTTCGTCCAGGGGGCCGCCTTCGCCACCGGTATTCCTCCAGATCTCTACGCATTTCACCGCTACACCTGGAATTCTACCCCCCTCTACGAGACTCAAGCTTGCCAGTATCAGATGCAGTTCCCAGGTTGAGCCCGGGGATTTCACATCTGACTTAACAAACCGCCTGCGTGCGCTTTACGCCCAGTAATTCCGATTAACGCTCGCACCCTCCGTATTACCGCGGCTGCTGGCCCGGAGTTAGC
+
CCCCCGGGFGGGGGGGGFGGGGGGGGGGGGGGGGGGGGGGGGGGGGGFGGGGGGGGGGGGGGGGGGGGGGGGGGGGGGGGGGGGGGGGGGGGGGGGGGG<FGGGDEFGGDGDGGGGGC6?=FGGFGGGGGGGGGFGGGGGGGGFGG:63+3;FGFGGF9:;FCEFFGGACDGGGGFGGG7C9DFGD,,,:CFECGGGGGGGF?7FGG+9++39:FG48576DFF050>1569>G:<FFDGGF0?**-6FF:<?BG<G?>(893(7C2:B?6(8@:AF>10-4>;FFD075(221(4:;)).
@M04650:207:000000000-C238N:1:1101:22375:7590 2:N:0:19
GGACTACAGGGTTTCTAATCCTGTTTGCTCCCCACGCTTTCGAGCCTCAGCGTCAGTTACAGACCAGAGAGCCGCCTTCGCCACTGGTGTTCCTCCATATATCTACGCATTTCACCGCTACACATGGAATTCCACTCTTCTCTCTCGCACTCAAGTCTTCCAGTTTCCAATGACCCTCCCCGGTTGAGCCGGGGGCTTTCACATCAGACTTAAAAGACCGCCTGCGCGCGCTTTACGCCCAATAATTCCGGACAACGCTTGCCACCTACGTATTACCGCGGCTGCTGGCCCGTAGTTAGCC
+
CCCCCFGGGGGGGGGGFGGGGGGGGGFGGGGGGEGGGGGGGGFGGGGGGGGGGGGEGGGGGFFGGGGGGGGGGGGGGGGGGEGGGGGGGGGGGAFGGGGGGFGG9EFGFGGGGGGGGGEDGGGFGGGGGGGGGEG?DFGGGGGFGGGG:EEFDFDGGFFGGFGGGGFCG;FGGDGFFGCGGG6CFE8FGGGGDECEDGCC++2BA+08:CCDE7CDF@EC>G31880)-/((4:=<36E?*4:):CBFGF>:>E5?36?(-4>4FC<:7(:)<<4<<*-4(313:7)52*-2,-3:A+)64
@M04650:207:000000000-C238N:1:1101:28483:7594 2:N:0:19
GGACTACCGGGGTTTCTAATCCTGTTTGCTCCCCACGCTTTCGAGCCTCAGCGTCAGTTACAGACCAGAGAGCCGCCTTCGCCACTGGTGTTCCTCCATATATCTACGCATTTCACCGCTACACATGGAATTCCACTCTCCTCTTCTGCACTCAAGTCTCCCAGTTTCCAATGACCCTCCCCGGTTGAGCCGGGGGCTTTCACATCAGACTTAAGAAACCGCCTGCGCTCGCTTTACGCCCAATAAATCCGGACAACGCTGGCCACCTACGTATTACCTCGGCTGCTGGCACTTCGTTAGC
+
CCCCCGGFGGGGGGGGGGGGGGGGGGGGGGGGGGGGGGGGGGG?EGGGFGGGGGGGGGGGGFGGGGGGFFE7FGGGGGGGGGGGGGGGGGGGGFGGG8AFGDGGGAFGGGEGGGGGG7CDGGGGCCFGFFEGGGFF=@FGGGGFCGGGFGGFF8DGGGGGGGFFFGGG,,@EF>,@A=9EEGGCC75:,3@E5*;CDDFC8FGFAF7=EGGC6C>7C@FGFC>F6FBF9D93,A:9@?GGGB?FGFA4CFFFBFGFG09?((9(0A?0(.43?FBAG*43(32(4140:E(+().:<8:(-
@M04650:207:000000000-C238N:1:1101:23588:7625 2:N:0:19
GGACTACCGGGGTTTCTAATCCTGTTTGCTCCCCACGCTTTCGAGCCTCAGCGTCAGTTACAGACCAGAGAGCCGCCTTCGCCACTGGTGTTCCTCCATATATCTACGCATTTCACCGCTACACATGGAATTCCACTCTCCTCTTCTGCACTCAAGTCTCCCAGTTTCCAATGACCCTCCCCGGTTGAGCCGGGGGCTTTCACATCAGACTTAAGAAACCGCCTGCGCTCGCTTTACGCCCAATAAATCCGGACAACGCTTGCCACCTACGTATTACCGCGGCTGCTGGCACGTAGTTAGC
+
CCCCCGGGGGGGGGGGGGGGGGGGGGGGGGGGGGGGGGGGGGGFGGGGGFGGGGGGGGGGGGGGGGGGGGGGGGGGGGGGGGGGGGGGGGFGGGGGGGGGGGGGGGGGGGGGGGGGGGGGGGGGGFGGFFFGGGGGGGGGGGGFGGGGFGGFGGGGFFFCFGGGGGGGGGGGGGGGGGFGGGGGGGGGGGGGGGGGGGGGGFGFFGGF@GGGEDF7A3CFFGBFFF9D;GFBFGF9F<GGGF?FGG44C:B90;C<<2;?<:7:CGF?0>:32??AGG?1>>BBFF?F?GFGB616?GAFD
@M04650:207:000000000-C238N:1:1101:20984:7695 2:N:0:19
GGACTACACGGGTTTCTAATCCTGTTTGCTCCCCACGCTTTCGAGCCTCAGCGTCAGTTACAGACCAGAGAGCCGCCTTCGCCACTGGTGTTCCTCCATATATCTACGCATTTCACCGCTACACATGGAATTCCACTCTCCTCTTCTGCACTCAAGTCTCCCAGTTTCCAATGACCCTCCCCGGTTGAGCCGGGGGCTTTCACATCAGACTTAAGAAGCCGCCTACGCACGCTTTACGCCCAGTAAATCCGATTAACGCTCGCACCCTCTGTATTACCGCGGCTGCTGGCCCAGAGTTAGC
+
CCCCCGGGGGGGGGGGGGGGGGGGGGGGGGGGGGGGGGGGGGGGGGGGGGGGGGGGGGGGGGGGGGGGGGGGGGCGGGGGGGGGGGGGGGGGGGGGGGGGGGGGGFEGGGGGGGGGGGGGGGGGFGGDF9FGGGGGGGGGGGGFGGGGGGGFGGGGGGFGGGGGDGGGGGGGFFFFGGGGGGGGGDC6<FGEEEEGGGGGGFFFFGFABGGGCGGGFEGG6DFFFFFA2)092EF>6:GGGFFFGG2<FFD::BGA>:>1:;5(>C?<?07A<GF9GG?>9>FF06??FG(:(,(.-2444
@M04650:207:000000000-C238N:1:1101:14101:7696 2:N:0:19
GGACTACACGGGTATCTAATCCTGTTTGCTCCCCACGCTTTCGCACTTGAGCGTCAGTATATTCCCAAGGGGCTGCCTTCGCCTTCGGTATTCCTCCACATCTCTACGCATTTCACCGCTACACGTGGAATTCTACCCCTCCCTAAAATACTCTAGCAACCCAGTATGAAATGCTATTCCTAGGTTAAGCCCAGGGCTTTCACATCTCACTTAAGTCACCGCCTGCGTGCCCTTTACGCCCAGTCATTCCGATTAACGCTCGCACCCTCCGTATTACCGCGGCTGCTGGCACGGAGTTAGC
+
CCCCCGGGGGGGGGGGGGGGGGGGGGGGGGGGGGGGGGGGGGGGGGGGCGGGGGGGGGGGFFGGGGGGGGGGGGGGGGGGFGGGGGGGGGGGGGGGGGGGGGGGGGGGGEGGGGGGGGGGGGGG7FFG7FGGGGGGGGGFGGGFGEFGFGGFGGFGGGGGGGEGGCEFGGGFGGFFEFGGGGGFGGGGGGGGGGFEGGGGGFGFFGFFFGGGFGF9=CGGFGFFFFFE=C=DEGFEFFGGGFFFGGEFGFF?15D?F@F@FFGFGGFBFF>?6F?BGG:>>99>6:>70E:?:(46:F9))
@M04650:207:000000000-C238N:1:1101:21172:7701 2:N:0:19
GGACTACCAGGGTATCTAATCCTGTTTGCTCCCCACGCTTTCGCGCCTCAGCGTCAGTTGCGAGCCAAAGAGCCGCTTTCGCCACTGGTGTTCCTCCATATCTCTACGCATTTCACCGCTACACATGGAATTCCACTCTTCTCTCTCGCACTCAAGTCTTCCAGTTTCCAATGACCCTCCCCGGTTGAGCCGGGGGCTTTCACATCAGACTTAAAAGACCGCCTGCGCGCGCTTTACGCCCAATAATTCCGGACAACGCTTGCCACCTACGTATTACCGCGGCTGCTGGCACGTAGTTAGC
+
CCCCCGGGGGGGGGGGGGGGGGGGGGGGGGGGGGGGGGGGGGGGGGGGGGGGGGGGGGGGGGGGGGGGGGGGGGGGCFFGGGGGGGGGFGGGGGGGGGGGFGGGGGGGGGGGGGGGGGGGGGGGECFGFFFGGGGCCFGGGGGFGFGGGGGEGGGGGGGGGGGGCFGGGGGFFGGGGGGCEGGGFGGGGGGGGGGGGGGFGFGFAFF4@GGGF7FCFFGGFGFF:FBF>G;F;G@4=0CEE66BGFAA7=@6?:GFGFB?:?G0CE?:(8?7<CFFGGF9>>>F>?BFFGFGB:?:?G265
@M04650:207:000000000-C238N:1:1101:6341:7731 2:N:0:19
GGACTACTGGGGTTTCTAATCCTGTTTGCTCCCCACGCTTTCGCACTTGAGCGTCAGTATATTCCCAAGGGGCTGCCTTCGCCTTCGGTATTCCTCCACATCTCTACGCATTTCACCGCTACACGTGGACTTCTACCCCTTCCTAAAATACTCTAGCAACCCAGTATGAAATGCTATTCCTAGGTTAAGCCCAGGGCTTTCACATCTCACTTAATTCACCGCCTGCGTGCCCTTTACTCCCAGTCATTCCGATTAACGCTCGCACCCTCCGTATTACCGCGGCTGCTGCCACGGAGTTCGC
+
CCCCCGGFFGCFFDGGGGGGGGGGGGGGGGGGGGGGGGGGGFEGGGGGG9CFCCGGCGGGFGGGFGDCGFCCGGEDGGGGFGGGGGGGG,CFDFGFGFG8?EFGGGGGDGGCGGGGGG8=CFCF@EF7F,CEFECFGGFG8DGFGGCDFCEFGFDFDGGGGGGGG9EGA3EEGFGDADFGGGGGGGFGCDGGFGEGD7>D?9FFCF7CECF+A8+?FEGCAGFFFFFF9DDFEGFEF*?FDDFEC7<EGFA7;83)22:276C6DGF:6:>F?G04CF?FBBF((12:)2)<91(43C),,
@M04650:207:000000000-C238N:1:1101:11099:7732 2:N:0:19
GGACTACCGGGGTATCTAATCCTGTTTGCTCCCCACGCTTTCGCACCTGAGCGTCAGTCTTCGTCCAGGGGGCCGCCTTCGCCACCGGTATTCCTCCAGATCTCTACGCATTTCACCGCTACACCTGGAATTCTACCCCCCTCTACGAGACTCAAGCTTGCCAGTATCAGATGCAGTTCCCAGGTTGAGCCCGGGGATTTCACATCTGACTTAACAAACCGCCTGCGTGCGCTTTACGCCCAGTAATTCCGATTAACGCTTGCACCCTCCGTATTACCGCGGCTGCGGGCACGGAGTTAGC
+
CCCCCGCGGGGGGGGGGGGGGGGGGGGGGGGGGGGGGGGGGFGGGGGGGGGGGGGGGGGGGGGGGGGGGGGGGGGGGGGGGGGGGGGFGGGGGGGGGGGGGGGFFGGGGGGGGGGGFGGGGGGGGFGGFFDGDGGGGGGGGGGFGGGG@CGFGGG63DDGGGGFFGFFGG?FCFCFF>FFGCFGGGBFGGGGGG8>DDFGGFGFFCGAEFGGEGCCF<FC>GBFFFBFBDFF>*746,/*12?BGFA<GF48(536C03::8<<FG06129F?F04A::>FFBBF?((4=>5((,4(C9>4
@M04650:207:000000000-C238N:1:1101:4912:7735 2:N:0:19
GGACTACCGGGGTTTCTAATCCTGTTTGCTCCCCACGCTTTCGCACTTGAGCGTCAGTATATTCCCAAGGGGCTGCCTTCGCCTTCGGTATTCCTCCACATCTCTACGCATTTCACCGCTACACGTGGAATTCTACCCCTCCCTAAAATACTCTAGCAACCCAGTATGAAATGCTATTCCTAGGTTAATCCCAGGGCTTTCACATCTCACTTAAGTCACCGCCTGCGTGCCCTTTACGCCCATTCATTCCGATTAACTCTCTCACCCTCCGTATTACCGCGGCTGCTTGCACGGAGTTAGC
+
-A-C@D@EGGGGGG6<@EFDDE9CCEFGGGFCC:FCE:CB8<FC@FE,FC,EFFED7FFFGGFGGGGGFG7F@FFGGGGGGCEEGGC7CEFFFFAFFC?FE,E?FFE7C==FFGF,EFCD8=9BC4AF+:EFEF,FEFFCED+?98@,?EBD9=,799;D8FE8>;DFG9;E<>7:ECFCFF,DBCEF,,=,,9**0CFFGFC6@*+B<@786:2=AEFFFG=6(/8B>52-;EAC;08C10();+97:662;5*9:)7?4)2;C=3611-3(*89<:066(160()))2)0((((4C2-4
@M04650:207:000000000-C238N:1:1101:28060:7747 2:N:0:19
GGACTACACGGGTTTCTAATCCTATTTGCTCCCCACACTTTCGAGCCTAAGTGTCAGTAATGGTCCAAGTTATCGCCTTCGCCTCTAGTGTTCTTCCATATATCTACGCATTCCACCGCTCCACATGGAGTTCCATAACTCTCTACCACACTCTAGGTTAATAGTTTCCAATGCATACAATAGTTAAGCTACTGCATTTAACACCAGACTTACTAACCCACCCGCGCTCGTTTTACGCCCAGTAAATCCGGATAACGCTTGCATCCTATGTATTACCGCGGCTGCTGGCCAATAGTTAGCC
+
CCCCCGGGGGGGFGECGGGGFGGGGGGGGGGGGGGGGGGGGGGGGGGGGGGGGGGGGGGGGGGGGGGGGGGGGGGGGGGGGGGGGGGGGGGGGGGGGGGGGGFDGGGGGGGGGGGFGGGGGGGGGGGGGFEFGGGGCGGFDFFFFFGFGGE5?9FFGGGGGGGGFGGGGGGDGGGGGGGGGGGGGGGFGGCDGGGGGGGGGFGFFG?FD?DFFGGGF5:C=D>98A=?AGAB9EFEFDGDFFFFDGEECDEFFFGEC@?FD=8<CFEEFFF).39?;*(,2969B?:?0*(*..6<A@4::
@M04650:207:000000000-C238N:1:1101:25347:7758 2:N:0:19
GGACTACACGGGTATCTAATCCTGTTTGCTCCCCACGCTTTCGAGCCTCAGCGTCAGTTACAGACCAGAGAGCCGCCTTCGCCACTGGTGTTCCTCCATATATCTACGCATTTCACCGCTACACATGGAATTCCACTCTCCTCTTCTGCACTCAAGTCTCCCAGTTTCCAATGACCCTCCCCGGTTGAGCCGGGGGCTTTCACATCAGACTTAAGAAACCGCCTGCGCTCGCTTTACGCCCAATAAATCCGGACAACGCTTGCCACCTACGTATTACCGCGGCTGCTGGCACGTAGTTAGC
+
CCCCCGGGGGGGGGGGGFGGGGGGGGGGGGGGGGGGGGGGGGGCFGGGGGGGGGGGGFGGGGGGGGGGFFGGGGGGGGGGGGGGGGGGFGGGGGGGGGGGGGGGGGGGGGGGGGGGGDGGGGGGGGGGFDFGGGGGGGGGGGGFGGGGFGFFGGDF;F;EGGCGFGGGGGGF?FFCFGGGGCCEGGEGGGGDGCEGGGGCC8FFFGGFFGGGE7CFADGGFGFF0F9E9DFFFGFFF?DEGB(2CFA>GFFFBFD?FFFFB?C(*381:B?B297ACGFB>2;908)44E?GF:?(-<4<6
@M04650:207:000000000-C238N:1:1101:25615:7772 2:N:0:19
GGACTACACGGGTTTCTAATCCTGTTTGCTCCCCACGCTTTCGCACCTGAGCGTCAGTCTTCGTCCAGGGGGCCGCCTTCGCCACCGGTATTCCTCCAGATCTCTACGCATTTCACCGCTACACCTGGAATTCTACCCCCCTCTACGAGACTCAAGCTTGCCAGTATCAGATGCAGTTCCCAGGTTGAGCCCGGGGATTTCACATCTGACTTAACAAACCGCCTGCGTGCGCTTTACGCCCAGTAATTCCGATTAACGCTTGCACCCTCCGTATTACCGCGGCTGCTGGCACGGAGTTAGC
+
CCCCCGGGGGGGGGGGGGGGGGGGGGGGGGGGGGGGGGGGGGGGGGGGGGGGGGGGGGGGGGGGGGGGGGGGGGGGGGGGGGGGGGGGGGGGGGGGGGGGGGFFGGGGGGGGGGGGGGGGGGGGGGGGGGGGGGGGGGGGGGGFGGGGGGGFGFGGGGGGGGGGGGGGGGGGGGGGGGGGGFGGGGGGGGGGGGGGGGGGGFGFFGGFFGGGFDFGFFGGFG6?BFFF<G>B9EFFFFGGGF?FGD<<FFFBFFGFG:>F:0C2CF??:<9B:CBAG73>6909>:?::E0229>>FGFF6
@M04650:207:000000000-C238N:1:1101:24645:7773 2:N:0:19
GGACTACTCGGGTTTCTAATCCTGTTTGCTCCCCACGCTTTCGCACTTGAGCGTCAGTATATTCCCAAGGGGCTGCCTTCGCCTTCGGTATTCCTCCACATCTCTACGCATTTCACCGCTACACGTGGAATTCTACCCCTCCCTAAAATACTCTAGCAACCCAGTATGAAATGCTATTCCTAGGTTAAGCCCAGGGCTTTCACATCTCACTTAAGTCACCGCCTGCGTGCCCTTTACGCCCAGTCCTTCCGATTACCGCTCGCCCCCTCCGTATTACCGCGGCTGCTGGCCCGGACTTAGC
+
CC<BCGGGGGGGGGGGGGGGGGGGGGGGGGGGGGGGGGGGGGGGGGEGGGGGGGGGGGCF9FGFGGGG@FEGGEEGGGGGFGGGGG@FGDGGGGGGGGGGFGGFFGGGGGGGGGGGGGGGEGGGGGFGEGGGGFGFFGG<EDEFA8,EF,3;EGGDF9EFFG8DGFGG9@FGGGGGGGGGGCG8FGFFCGGGGF67DGGGG>FACCD6*==;8D8=?8CF=DFFFFFF2D9B:FF4A2CCGD05;*7<>FE(:>D)20:,,15,>E>9:39??F?9?D21>;;9(18)(/(2319((<)).
@M04650:207:000000000-C238N:1:1101:15764:7804 2:N:0:19
GGACTACAAGGGTTTCTAATCCTGTTTGCTCCCCACGCTTTCGCACCTGAGCGTCAGTCTTCGTCCAGGGGGCCGCCTTCGCCACCGGTATTCCTCCAGATCTCTACGCATTTCACCGCTACACCTGGAATTCTACCCCCCTCTACGAGACTCAAGCTTGCCAGTATCAGATGCAGTTCCCAGGTTGAGCCCGGGGATTTCACATCTGACTTAACAAACCGCCTGCGTGCGCTTTACGCCCTGTAATTCCGATTAATGCTTGCACCCTCCGTATTACCGCGGCTGCTGGCACGGAGTTAGC
+
CCCCCGGGDFGEGGEGGGGGGGGGGGGGGGGFFGGGCFGGGGECEGGGC8E@CGFGEGGGCFFGGGGGFGCC:FFGGGEFFGDEFFGGGGGFGGGGEG8FGGGGGGFFEGGGGGEEFC>DBF9B,AEF<FGGGGG<DF6FCDEFGGGDFGGFGFGGGGGFFFGGGCFCCEFGGGGGC+,5<:>:FCGGCG,;CGGG):FGG7+1+*:17+>D92CFF;GF9),3659>:DB>FGF)=1E8*(,.:*<AC64((09<*6))))*)98<<:((-4FBF70-(((-3((5).:10(-4(425))
@M04650:207:000000000-C238N:1:1101:23624:7821 2:N:0:19
GGACTACAGGGGTTTCTAATCCTATTTGCTCCCCACACTTTCGAGCCTAAGTGTCAGTAATGGTCCAAGTTATCGCCTTCGCCTCTAGTGTTCTTCCATATATCTACGCATTCCACCGCTCCACATGGAGTTCCATAACTCTCTACCACACTCTAGGTTAATAGTTTCCAATGCATACAATAGTTAAGCTACTGCATTTTACACCAGACTTACTAACCCACCCGCGCTCGTTTTACGCCCAGTAAATCCGGATAACGCTTGCATCCTCTGTATTACCCCGGCTGCTGACACATAGTTTGCC
+
CCCCC@GGGGGEGGGGGGGGGG9CFEAEFFGGGGFGGGDGGGGFGGGGGFGGGGGGGFGGCFFGGGGGGGG,ECFCEGFE=FGGGDEFGGGGGGGGGGGGG9EGGGGFGCFG<<FCF>CDCFGGFGGGGGGGGGFG8>@?FGGFGCEFCDE9EDFEFGGG95;CEFGFFFDFCGGGGG,=@,@DDA9=A,EF?EG,6=F,6:,;D885=?+=:2CCA)D+)=5AB5=9@G99);+*3<@CC(68>>5/0?2(();)*411((*):8.773?<?C65A74(31,4:?))(+.0.44A99)6<
@M04650:207:000000000-C238N:1:1101:21706:7899 2:N:0:19
GGACTACTAGGGTATCTAATCCTGTTTGCTCCCCACGCTTTCGCACCTGAGCGTCAGTCTCCGTCCCGGGGGCCGCCTTCGCCACCGGTATTCCTCCAGATCTCTACGCATTTCACCGCTACACCTGGAATTCCACCCCCCTCTACGAGACTCAAGCTTGCCAGTATCAGATGCAGTTCCCAGGTTGAGCCCGGGGATTTCACATCTGACTTAACAAACCGCCTGCGTGCGCTTTACACCCAATAATTCCGGTTAACGCTTGCACCCTCCGTATTACCGCGGCTGCTGGCACGGAGTTAGC
+
CCCCCGGFCGGGGGGGGGGGGGGGGGAFFGGGGGFE@FCGGGGGEGCF,EFGGGGGGFGC,6C9<F,@@C+CC@FGGGGGGG=FBFGGEFFGG,@FFFGGGFFFGGEFGGGGGGGGGGGGGGGGG8=><FFGG,3EDECF8DGAFD3*@EE>FEGGF69DDGGGGGGGFF:,;FGC:=CFG,CGGGEGCGGGGGE=<DGGGFGF=FFFFGGGCGDFF(AD0D;B0>>88D19(CFDF)<EGF((>FDDGFF0(0>)2,7?(8D7CFB:319?FF>2EF?F>FFB>BF?FG?G?06>?C2<)
@M04650:207:000000000-C238N:1:1101:17386:7905 2:N:0:19
GGACTACTGGGGTTTCTAATCCTGTTCGCTCCCCACGCTTTCGCTCCTCAGCGTCAGTATCGGCCCAGAGACCCGCCTTCGCCACCGGTGTTCCTCCTGATATCTGCGCATTTCACCGCTACACCAGGAATTCCAGTCTCCCCTGCCGAACTCCAGTGATGCCCGTATCGACCGCAAGCTCAGGGTTAAGCCCCAAGTTTTCACGGCCGACGTGACACACCGCCTACGAGCTCTTTACGCCCAATAATTCCGGACAACGCTCGCACCCTACGTATTACCGCGGCTGCTGGCCCGTAGTTGG
+
CCCCCGGGGGGGGGGGGGGGGGGGGGGGGGGGGGGGGEGGGGGGGGGGGGGGGGGGGGGGGGGGGGGGGGGGGGGGGGGGGGGGGGGGGGGGGGGGGGGGGGGGGGGGGGGGGGGGGGGGGGGGGGGGFGGGGGGGGGGGGGGFGGGGCCEFGGGFGCGGFFDGDEEGGEGGGEGEEDG?FFGGGGGG9FGGGGGGGGGGFFGFFDGFFDGGFGFGFFFG:79>?DBBFG107C4:@AGGG>:<GGB<>BB497<>F600(4139C9?:(21:C<0<CBBF(19(7:::E25:>9(8EA)(
@M04650:207:000000000-C238N:1:1101:19787:7949 2:N:0:19
GGACTACCCGGGTTTCTAATCCTGTTTGCTCCCCACGCTTTCGCGCCTCAGCGTCAGTTGCGAGCCAAAGAGCCGCTTTCGCCACTGGTGTTCCTCCATATCTCTACGCATTTCACCGCTACACATGGAATTCCACTCTTCTCTCTCGCACTCAAGTCTTCCAGTTTCCAATGACCCTCCCCGGTTGAGCCGGGGGCTTTCACATCAGACTTAAAAGACCGCCTGCGCGCGCTTTACGCCCAATAATTCCGGACAACGCTTGCCACCTACGTATTACCGCGGCTGCTGGCACGTAGTTAGC
+
CCCCCEGGGGGGGGGGGGGGGGGGGGGGGGGGGGGGEGGGGGGGGGGGGFGGGGGGGGGCGEDGGGGFG8FFGGDGEGGGGGGGGGGGGGGGGGGGGGGGGGGGGGGGGGGGGGGFGGGGGGGGCGGFFFFGGGGGGGGGGGGFGFGGGGGFGCFGGGGGGGGGFGGGGCFGCGGGGGGGGGGGGC*,4DFEGCCGGGGGGFGFFGG43CC><CF762FGBGFF?F(81C9FFEF9F:>EG?0:FDBBG=4(,752C(4:BFG>>GF7:BF??C74FFB>>BF19BF005(<0(843F9BA
@M04650:207:000000000-C238N:1:1101:5150:8004 2:N:0:19
GGACTACAGGGTATCTAATCCTGTTTGCTCCCCACGCTTTCGAGCCTCAGCGTCAGTTACAGACCAGAGAGTCGCCTTCGCCACTGGTGTTCCTCCACATATCTACGCATTTCACCGCTACACGTGGAATTCCACTCTCCTCTTCTGCACTCAAGTTCTCCAGTTTCCAATGACCCTCCCCGGTTGAGCCGGGGGCTTTCACATCAGACTTAAAGAACCGCCTGCGCTCGCTTTACGCCCAATAAATCCGGACAACGCTTGCCACCTACGTATTACCGCGGCTGCTGGCCCGTAGTTAGCC
+
CCCCCFGGGGEGGGGGGGGGGFGGGGGGGGGGGGFGGGGGGF8FGGGFGGGGGG>CFGDFFGGGFFGFFFEFGGEGEEGGGDGGGGCF?FGGCFFFCFGGFDFGGGFFEDFFGGGGGCGGE<EBA:FB5CE;FCFFED8BFGFFDGFCCE9DGGC;FGGGGDCEF;EGFGDGGFC8@DEEEEGGGEGGGGGGGGGG4FEFFF962:*?=6BF*@@:)3AD@D?;08;:1C@(8FFA@085C6::FDAAGFFF>FG?<9:06:CAFGF??F:72<4<@99>(9963:7??*4:90(,<:<2.
@M04650:207:000000000-C238N:1:1101:23888:8069 2:N:0:19
GGACTACACGGGTATCTAATCCTGTTTGCTCCCCACGCTTTCGCACCTGAGCGTCAGTCTTCGTCCAGGGGGCCGCCTTCGCCACCGGTATTCCTCCAGATCTCTACGCATTTCACCGCTACACCTGGAATTCTACCCCCCTCTACGAGACTCAAGCTTGCCAGTATCAGATGCAGTTCCCAGGTTGAGCCCGGGGATTTCACATCTGACTTAACAAACCGCCTGCGTGCGCTTTACGCCCAGTAATTCCGATAAACGCTTGCACCCTCCGTAGTACCGCGGCTGCTGGCACGGAGTTAGC
+
@CCCCGGGGGGGGGGGGGGGGGGGGGGGGGGGGGGGG7:FGGGGGGGG8AEFGGGEFGGFEDDFFFEGGGDGGGGGGGGGGGDFFFGGGGGGGD8FFGGGCFCFGFGGGGGGGGGFGGGGGGGGGFGGDDDEGGFFGDGGGGGFGGGGEEGBGGCGGFECCCEFDBDEFEF;AFGGGFFGGFGGGGGGGFCFGDDECCCG7+BF+23@?+;CEGGGF1FF6D1<?FB:?G629=3:90;C*43,:>2<GFF:B)*6>8180-14CG<0:2;1(*-6A:6;>0(((()33C7E?>91:*4>6
@M04650:207:000000000-C238N:1:1101:24514:8074 2:N:0:19
GGACTACCGGGGTTTCTAATCCTGTTTGCTCCCCACGCTTTCGCACTTGAGCGTCAGTATATTCCCAAGGGGCTGCCTTCGCCTTCGGTATTCCTCCACATCTCTACGCATTTCACCGCTACACGTGGAATTCTACCCCTCCCTAAAATACTCTAGCAACCCAGTATGAAATGCTATTCCTAGGTTAAGCCCAGGGCTTTCACATCTCACTTAAGTCACCGCCTGCGTGCCCTTTACGCCCAGTCATTCCGATTAACGCTCGCACCCTCCGTATTACCGCGCCTGCTGGCACGGAGTTAGC
+
CCCCCCGGGGGGGGGGGGGGGGGGGGGGGGGGGGGGGGGGGGGGGGGGGFGGGGGGGGGGGGGGGGGGGGGGGGDGGGGGGGGCGGGGGDGGGGGGGGGFFGGGGGGGGGGGGGGGGGGGCGCGGFGGGGGGGGGGGGGGGGGFGDDGEFGFGFFFF9FGGGGGGGGGADEGGGGGGGGGGGFFGGGE;CFGGGFGDGGGGAGFFG>FEGGGEGGGFFGFDGFFFFFF@GFDFGFFF(BBGFDEFCEFGF41;EDFC;B6:9G9DGF?BF9::FFAGG?BF(,44?F04E0F13((:FA<A
@M04650:207:000000000-C238N:1:1101:19345:8090 2:N:0:19
GGACTACTAGGGTTTCTAATCCTGTTTGCTCCCCACGCTTTCGCACCTCAGCGTCAGTCTTCGTCCAGGGGGCCGCCTTCGCCACCGGTATTCCTCCAGATCTCTACTCATTTCACCGCTACACCTGGAATTCCACCCCCCTCTACGAGACTCAAGCTTGCCAGTATCAGATGCAGTTCCCAGGTTTATCCCGGGGATTTCACATCTGACTTAACAAACCGCCTGCATACGCTTTACGCCCATTAATTCCTATTAACTCTTGCCCCCTCTGTATTACCTCTGCTGCTGGCTCGGCATTCGC
+
9CC@BFFGFAEGGGGGGGGGCF9CFGFCAFGGFGFGDDFGGGGF@FGG,FE<7F@F:F<FEEFGGC7FC7C7:@:C=BFA?:CF=,>>F:FGGCGGGGGFGFFFE9?,E9FGGGGFGEGD7C9F=F8BECBDD,,,66@BEC=F9;+6:+:@F3,,@<CCCCCECEFCA7@E>FC,EF,@99>@CF,1,@2<AEE5<CDFFFCF+8867:CFE+;C4(;<>396(2(+)2/81>))1,8CE?(6*:.5CB4--@76D))6>)70*2,-4(,6)<<)0:)4)).)32534E161(-((3))(
@M04650:207:000000000-C238N:1:1101:24351:8112 2:N:0:19
GGACTACTCGGGTATCTAATCCTGTTCGCTCCCCACGCTTTCGCTCCTCAGCGTCAGTATCGGCCCAGAGACCCGCCTTCGCCACCGGTGTTCCTCCTGATATCTGCGCATTTCACCGCTACACCAGGAATTCCAGTCTCCCCTGCCGAACTCTAGCCTGCCCGTATCGACTGCAAGCTCGGGGTTGAGCCCCGAGTTTTCACAGCCGACGCGACAGACCGCCTACGAGCTCTTTACGCCCAATAATTCCGGACAACGCTTGCCCCCTACGTATTACCGCGGCTGCTTGCACTTAGTTGGC
+
@@CCCFGGGGGGGGGGGGGGGGGEGGGCFGGGGGG7FFGGGGCFGGGGGDEF@FGGGGDGGEG>FGGGG<DFFFFGGGGGDFG7:FBCF@FGGGGGGGCACCGGGGGGGGGGGGFGFGGGDGDGGFGC7EFGGGG9EFAFFCGFDGGDC?EFGFFDFFG6?DFEGEGG54BGGFGFGGGGCC57FC8,CCGGDG*5:5FGG=FF+C<50C3>05CD):CFBGFF<FB>:C;?>FF<F(C8E:(34*6<G?4(,))4<60:0-9(9@942?1.8C7):?09;>F3242).:2F),)).A-(.
@M04650:207:000000000-C238N:1:1101:13104:8146 2:N:0:19
GGACTACCAGGGTATCTAATCCTGTTTGCTCCCCACGCTTTCGAGCCTCAGCGTCAGTTACAGACCAGAGAGTCGCCTTCGCCACTGGTGTTCCTCCACATATCTACGCATTTCACCGCTACACGTGGAATTCCACTCTCCTCTTCTGCACTCAAGTTCTCCAGTTTCCAATGACCCTCCCCGGTTGAGCCGGGGGCTTTCACATCCGCCTTAAAGAACCCCCATCCCTCGCTTTTCGCCCAATAAATCCGGACAACGCTCTCTCCCGCCGTATTACCGCGGCTGCTGGCACGTGATTAGC
+
<9@CCFGGGGGGGFGGGGGGGGGFGFGGGGGFGGGGGGGGGGEEFGGGGCFGGEGDGGGGGGGGGGGGFGGDGGGDEGGGGGG,BFD@FFFGGGGGGGGGGFGGGFGGGGG>FFFGGGGGGGGG:FEFGGGGGGFCCGEFFG8==FFFEFFFG84DFGGGGGCFGBEEG9;DGGFGG+?EEEGEG++597DE*@87DDFF7CFFF4*65CGC3:7F=8EF(*,((.,))0.3;5:)=1EGE??74>24DFB(85CBG06(((*)08((-((--A8)<C:B>(49(130,C0C34(((3-..
@M04650:207:000000000-C238N:1:1101:18454:8180 2:N:0:19
GGACTACCGGGGTTTCTAATCCTGTTTGCTCCCCACGCTTTCGCACCTGAGCGTCAGTCTTCGTCCAGGGGGCCGCCTTCGCCACCGGTATTCCTCCAGATCTCTACGCATTTCACCGCTACACCTGGAATTCTACCCCCCTCTACGAGACTCAAGCTTGCCAGTATCAGATGCAGTTCCCAGGTTGAGCCCGGGGATTTCACATCTGACTTAACAAACCGCCTGCGTGCGCTTTACGCCCAGTAATTCCGATTAACGCTTGCACCCTCCGTATTACCGCGGCTGCTGGCACGGAGTTAGC
+
B<ACCGGGGGGGGGGGGGGGGGGGGGGGGGGGGGGGGGCFFGGGGGGGGFCFGGGGGGGGGGGGGGGGGDEGGGGGGGGGDGGGGGGGGGGGGGGGGGGDGGGGGGGFGGGGGGGGGGGGGGGGGGGGC<FGGGGGGGGGGGGFGGG6FEGFGGGFFGGGGFGFGGGGGG,@DG7FFGGGGFFGGGGGGGGGGG=E<DGGGFGFFGFFCGGFEGGGF;FF9GFFFF0>BG9BFCFFF:EEGF04*:<BGF46:DC:7:1:((1)983::?>?0C>AGGBFB0049??7>GBG?((4:6456
@M04650:207:000000000-C238N:1:1101:6125:8183 2:N:0:19
GGACTACCGGGGTATCTAATCCTGTTTGCTCCCCACGCTTTCGCACCTCAGCGTCAGTCTTCGTCCAGGGGGCCGCCTTCGCCACCGGTATTCCTCCAGATCTCTACGCATTTCACCGCTACACCTGGAATTCTACCCCCCTCTACGAGACTCAAGCTTGCCAGTATCAGATGCAGTTCCCAGGTTGAGCCCGGGGATTTCACATCTGACTTAACAAACCGCCTGCGTTCGCTTTACGCCCAATAATTCCGATTAACGCTTGCACCCTCCGTATTACCGCTGCTGCTGGCACGGATTTAGC
+
CCCCCGGF@FGGGCFGGFGGGGGGGGGGGGGGGG8FGGGGGGGCFEGG,FDFGGGGGE9C@F<,BFFGG,+@>FGGFFGFGGGGGFGGG@FGGGGGGG=E<EEGGGGFGGGGGGGGGGGGGGGG,AFFGFGGGCGG,,3CEGGFGF6C5+BACGEFGGCFGGGFF>D;,6>D8DCCF>F:9?D7FGGFCGGGC7E5):F?7:?AAD7AEGFGF7D+;0CD2C;:(71>(9:1:FFFFFGGG0(,7*)5DB?,-8*6F06::(9>6EBB(4736C?AE7(4(4004<:7>C79<;0(4F9><
@M04650:207:000000000-C238N:1:1101:28549:8204 2:N:0:19
GGACTACTAGGGTTTCTAATCCTGTTTGCTCCCCACGCTTTCGAGCCTCAGCGTCAGTTACAGACCAGAGAGCCGCCTTCGCCACTGGTGTTCCTCCATATATCTACGCATTTCACCGCTACACATGGAATTCCACTCTCCTCTTCTGCACTCAAGTATCCCAGTTTCCAATGACCCTCCCCGGTTGAGCCGGGGGCTTTCACATCAGACTTAAGAAACCGCCTGCGCTCGCTTTACGCCCAATAAATCCGGACAACGCTTGCCACCTACGTATTACCGCGGCTGCTGGCACGTAGTTAGC
+
CCCCCGGG9FF8EFGGGGGGGGGGGGFGGGFGGGG7@FGEGGEFFGGGGCGGGG>EEGGFGFGGGGGGFFFGFGGGGGGGFGGGGGFGGGGGGDFFGGGGGGGGGGGFFFGGGFGGG7EDGDDFFGGGF,CDCFGGGGFFGGGFGGGGGG8BEDECA,>,3D@FBFFFGBDDFF,,,06@+@BBFG6FGGGG7CCEGGGGGFGFFFGFFGGGFF++=(=<0<>FFA>>>D09<FF<@0>?EFFFFFDA74>04@D?4(-16?5:CFF:270229063:3(4>91(:?:>C1??(,.3CAF.
@M04650:207:000000000-C238N:1:1101:15140:8217 2:N:0:19
GGACTACAGGGGTTTCTAATCCTGTTTGCTCCCCACGCTTTCGAGCCTCAGCGTCAGTTACAGACCAGAGAGCCGCCTTCGCCACTGGTGTTCCTCCATATATCTACGCATTTCACCGCTACACATGGAATTCCACTCTCCTCTTCTGCACTCAAGTCTCCCAGTTTCCAATGACCCTCCCCGGTTGAGCCGGGGGCTTTCACATCAGACTTAAGAAACCGCCTGCGCTCGCTTTACGCCCAATAAATCCGGACAACGCTTGCCACCTACGTATTACCGCGGCTGCTGGCACGTAGTTAGC
+
CCCCCGGGGGGGGGGGGGGGGGGGGGGGGGGGGGGGGGGGGGGGGGGGGGGGGGGGGGGGGGGGGGGFGGGGGGGGGGGGGGGGGGGGGGGGGGGGGGGGGGGGGGGGGGGGGGGGGGGGGGGGGGGGEFFGGGGGGGFGGGGFGGGGGGGFGGGGGGGGGGGFBFGGFFGGGGGGGGGGEGGGGGGFGGGGGGDGGDGGGFGFFGGA3CFGEFG763EFFGFFDA0B9DFFBGF2FFGGE?1:DDDDC4>91>D1>>B?22F7:9<(,5::BGB)CD<>B69>00::7E?G<1:?BGF<:
@M04650:207:000000000-C238N:1:1101:17104:8257 2:N:0:19
GGACTACCGGGGTATCTAATCCTGTTTGCTCCCCACGCTTTCGCACTTGAGCGTCAGTATATTCCCAAGGGGCTGCCTTCGCCTTCGGTATTCCTCCACATCTCTACGCATTTCACCGCTACACGTGGAATTCTACCCCTCCCTAAAATACTCTAGCGACCCAGTATGCAATGCTATTCCTAGGTTAAGCCCAGGGCTTTCACATCTCACTTAAGTCACCGCCTGCGTGCCCTTTACGCCCAGTAATTCCGAACAACGCTAGCCCCCTCCGTATTACCGCGGCTCCTGGCACGGAGTTAGC
+
CCCCCGGGGGGGGGGGGGGGGGGGGGFGGGGGGGGGGGGGGGEGGGEGCGFGGGGGGGGGAEGGGGG8FGEEGGGGGGGGGGGGGGGGGGFGGGGGGFGGFGGGGGGGGGGGGGGGGGGGGGGG@EFGGGGGCADGCGG<EGGFG8E9CFGFGFFEGGDE6FGFGGGF,EEFGGGGGFGGFDFGGGGGGGGGGC:CCFGGG>E>FGCCEGGDC+=C+>FC5DB@:F2>?GFFFGFEF0CGG;;3F:C?GFFF?FD099B6(,2(9EBFB?6228:4@F?>FBF9(1(50F?GF012<FA<<
@M04650:207:000000000-C238N:1:1101:26093:8297 2:N:0:19
GGACTACCGGGGTTTCTAATCCTGTTTGCTCCCCACGCTTTCGCACCTGAGCGTCAGTCTTCGTCCAGGGGGCCGCCTTCGCCACCGGTATTCCTCCAGATCTCTACGCATTTCACCGCTACACCTGGAATTCTACCCCCCTCTACGAGACTCAAGCTTGCCAGTATCAGATGCAGTTCCCAGGTTGAGCCCGGGGATTTCACATCTGACTTAACAAACCGCCTGCGTGCGCTTTACGCCCAGTAATTCCGATTAACGCTTGCACCCTCCGTATTACCGCGGCTGCTGGCACGGAGTTAGC
+
CCCCCGGGGGGGGGGGGGGGGGGGGGGGGGGGGGGGGGGGGGGGGGGGGGGGGGGGGGGGGADGGGGGGDGGGGGGGGGGGGGGGGGGGGGGGGGGGGGGCGFGGFGG:=FGGGGGGGGGGGGGGGGGGGGGGGGGGGFGGGDFAECECEGFGDFFGGG8FGGGGGGGGC9BCGDFGGGGGGFGGGGGGGGGGCGGGGGGGFGFFFGFFGGGF>FGA@GD>GFF?FFF1<>BFGFDFBCEG:22:>A2FFF2:@5>G6964?G?GG??BFFFF*:4<F?FF>>>>?B?>G:F?17BBG):6
@M04650:207:000000000-C238N:1:1101:20829:8300 2:N:0:19
GGACTACTGGGGTTTCTAATCCTGTTTGCTCCCCACGCTTTCGAGCCTCAGCGTCAGTTACAGACCAGAGAGCCGCCTTCGCCACTGGTGTTCCTCCATATATCTACGCATTTCACCGCTACACATGGAATTCCACTCTCCTCTTCTGCACTCAAGTCTCCCAGTTTCCAATGACCCTCCCCGGTTGAGCCGGGGGCTTTCACATCAGACTTAAGAAACCGCCTGCGCTCGCTTTACGCCCAATAAATCCGGACAACGCTTGCCACCTCCGTATTACCGCGGCTGCTGGCACGTAGTTAGC
+
CCCCCGGGGGGGGGGGGGGGGGGGGGGGGGGGGGGGGGGGGGGGGGGGGGGGGGGGGGGGGGGGGGGGGFGGGGGGGGGGGGGGGGGGGGGGGGGGGGGGGGGGGGGGGGGGGGGGGDGGGGGGGGGGFEFGGGGGGGGGGGGFGGGGGGGFGGFGFGGGGGGFGGGGGGGGGGGGGGGGGGGCGGCF6FGGGGGEDCGGGCGFCCCF*9<C9FDGF3CFBGF;0:2:6569?FFFFFGGG?0(9::6CFEB<DGB499?:BG0:EB:(43:08>AGG<9BB9,(28:?G?GF:0<?G2)6
@M04650:207:000000000-C238N:1:1101:20906:8312 2:N:0:19
GGACTACAGGGGTTTCTAATCCTGTTTGCTCCCCACGCTTTCGAGCCTCAGCGTCAGTTACAGACCAGAGAGCCGCCTTCGCCACTGGTGTTCCTCCATATATCTACGCATTTCACCGCTACACATGGAATTCCACTCTCCTCTTCTGCACTCAAGTCTCCCAGTTTCCAATGACCCTCCCCGGTTGAGCCGGGGGCTTTCACATCAGACTTAAGAAACCGCCTGCGCTCGCTTTACGCCCAATAAATCCGGACAACGCTTGCCACCTACGTATTACCGCGGCTGCTGGCACGTATTTAGC
+
CCCCCGGGGGGGGGGGGGGGGGGGGGGGGGGGGGGGGGGGGGGGGGGGGFGGGGGGGGGGGGGGGGGGGGGGGGGGGGGGFGGGGGGGGGGGGGGGGGGFGGGGGFGGGGGGGGGGGGGGGGGGFGGGFFGGGGFGCGGGGGGFGGGGGGGFGGDEGGFGGGGGGGGGGGGG+@EFFGGGGGE8CFGG?FFDCGDGGGGGGFGAAFCF567CEGCCF@GGFGFF(;3)3CBB0FFBF?GGGBF?G7:>CFB>:DDBGFFBFBG:*<:?(::4)006CF:>F19B06?:(5(33(,)(3-).
@M04650:207:000000000-C238N:1:1101:13332:8320 2:N:0:19
GGACTACTCGGGTTTCTAATCCTGTTTGCTCCCCACGCTTTCGCGCCTCAGCGTCAGTTGCGAGCCAAAGAGCCGCTTTCGCCACTGGTGTTCCTCCATATCTCTACGCATTTCACCGCTACACATGGAATTCCACTCTTCTCTCTCGCACTCAAGTCTTCCAGTTTCCAATGACCCTCCCCGGTTGAGCCGGGGGCTTTCACATCAGACTTAAAAGACCGCCTGCGCGCGCTTTACGCCCAATAATTCCGGACAACGCTTGCCACCTACGTATTACCGCGGCGGCTGGCACGTAGTTAGC
+
CCCCCGGGGGGGGGGGGGGGGGGGGGGGGGGGGGGGGGGGGGGGGGGGGGGGGGGGGGGDGDGGGGGGGGGFGGGGGDGGGGGGGGGGFGGGGGGGGGGGGGFGGGGGGGGGGGGGGGGDCFGGGFFEBFFGGGGGG?FGEDFFGFGGGGGEGGGGGGGGGGGEFGCFGGGGGGGCGGGGGGGGGGEGGGGG5EGGG3<FGFGFFGGAEGGGFGG:A20;0C;:1>959GFB>*<5FBCE82(3CF:<F=6>05<:F00:?:F07C?<2>?<BF(4+::9(11(((44?C(<0(4:8@496
@M04650:207:000000000-C238N:1:1101:6518:8327 2:N:0:19
GGACTACAGGGGTTTCTAATCCTATTTGCTCCCCACACTTTCGAGCCTAAGTGTCAGTAATGGTCCAAGTTATCGCCTTCGCCTCTAGTGTTCTTCCATATATCTACGCATTCCACCGCTCCACATGGAGTTCCATAACTCTCTACCACACTCTAGGTTAATAGTTTCCAATGCATACAATAGTTAAGCTACTGCATTTAACACCAGACTTACTAACCCACCCGCGCTCGTTTTACGCCCAGTAAATCCGGATAACGCTTGCATCCTATGTATTACCGCGGCTGCTGGCCCCTAGTTTGCC
+
CCCCCGGGGGGGGGGGGGGGGGGGGGGGGGGGGGGGGGGGGGGGGGGGGGGGGGGGGEFFGGGEGGFDFGF<FGGGGGGGGGGEGGFGGGEGGGGGGDGGGGGGGGGGGGGGFGGGGGGGGGGGGGGGGGGGGF=FADGFGFGFGGGG8EEFGGGGFGFFGFGGGGGGFGFFGGGGGGGFADFGGED,EDDG=EFGGGGGFFFFFGF*:697*?CFF@?CDGFFBF5?4>:BDGFFF2CC756@@7*9;5>?DF+7/(61,:FEGGE?<3?E?><59*139>B6(4:(-*(*((4-)+.64
@M04650:207:000000000-C238N:1:1101:12888:8328 2:N:0:19
GGACTACTCGGGTTTCTAATCCTGTTTGCTCCCCACGCTTTCGCACCTGAGCGTCAGTCTTCGTCCAGGGGGCCGCCTTCGCCACCGGTATTCCTCCAGATCTCTACGCATTTCACCGCTACACCTGGAATTCTACCCCCCTCTACGAGACTCAAGCTTGCCAGTATCAGATGCAGTTCCCAGGTTGAGCCCGGGGATTTCACATCTGACTTAACAAACCGCCTGCGTGCGCTTTACGCCCAGTAATTCCGATTAACGCTTGCACCCTCCGTATTACCGCGGCTGCTGGCCCGGAGTTAGC
+
CCCCCGGGGGGGGGGGGGGGGGGGGGGGGGGGGGGGGGGGGGGGGGGGFFGGGGGGGGGGGGGGGGGGDEDGGGGGGGGGGGGGGGGGGCGGGGGGGGGGGGGGGGGGGGGGGGFGGGGGDGDGGCFG88AFGGGGGGGGGDGFGGG9BECCGFGFGFA8DFFGGFFGGGFGFGDGGGG?FGFFGCF6CGGGGCEG)1CF>FFFAGCA?FGGFCGGFDGGFGFF;FFFFG0>;EFBB:EGGF?3DGF9DF??BFDAGB9<?BF?GG????9(8@:>F73679>90::::=(C>(43:8<9)
@M04650:207:000000000-C238N:1:1101:24026:8355 2:N:0:19
GGACTACTAGGGTTTCTAATCCTATTTGCTCCCCACACTTTCGAGCCTAAGTGTCAGTAATGGTCCAAGTTATCGCCTTCGCCTCTATTGTTCTTCCATATATCTACGCATTCCACCGCTCCACATGGAGTTCCATAACTCTCTACCACACTCTCGGTTAATAGTTTCCACTGCATACAATAGTTAAGCTACTGCATTTTACACCAGACTTACTCACCCACCCGCGCTCGTTTTACGCCCCGTAAATCCGGATACCCCTTGCATCCCTTGTATTTCCGCGCCTGCTGGCCCTTATTTTGCC
+
CCCCCGGGCFGFGGGGGGEGGGGCFGGGGGGGGGGGEGGGGGG8CCEG:EECEFGGGGF<DF9;FGDFFFCA,EFEGGGGGGGCEGC6CBFGG9EFGAFGG9EFGAGBGGGG9FFGGGGDEFDG8A<<C,EFGGG<8>45EDGF;EFFGGGFGG,8+6@+,A,=FEDFGF=FGGAE==8,79DGG9,,7,,2=DFDCFF,=?,5;6+*)2=98D786=?+:>>)5*:*<*:):C+:*7@:1(8(7??38.)((.0)*,11(4;5C@()/(1)5C)11*(-(-42(()(,/8*())..0),.
@M04650:207:000000000-C238N:1:1101:22638:8385 2:N:0:19
GGACTACTCGGGTTTCTAATCCTGTTTGCTCCCCACGCTTTCGAGCCTCAGCGTCAGTTACAGACCAGAGAGCCGCCTTCGCCACTGGTGTTCCTCCATATATCTACGCATTTCACCGCTACACATGGAATTCCACTCTCCTCTTCTGCACTCAAGTCTCCCAGTTTCCAATGACCCTCCCCGGTTGAGCCGGGGGCTTTCACATCAGACTTAAGAAACCGCCTGCGCTCGCTTTACGCCCAATAAATCCGGACAACGCTTGCCACCTACGTATTACCGCGGCTGCTGGCACGTAGTTAGC
+
CCCCCGGGGGGGGGGGGGGGGGGGGGGGGGGGGGGEGGGGGGGGGGGGGGGGGGGGGGGGGGGGGGGGGGGGGGGGGGGGGGGGGGGGF<CFGGGGGGGGGFGGGGGGGGGGGGGGGGGGGGGGFFGFBCEFGGGGGGGGGGGFGGGFGFFFFGGGFGDGGGGGGGGGFG9=DFGGGFGGGEGCEFGGGGGD>EGCDGGGGFGFFG7?3CF=>7;>F1FGFGFFFF(;(>1>0AF2??GGDB(,CFBFG)7,(7C:F>BF1?G:>F?33????@>2@C22099(-40:BGBGB<?F?E>2<
@M04650:207:000000000-C238N:1:1101:19383:8407 2:N:0:19
GGACTACTCGGGTATCTAATCCTGTTTGCTCCCCACGCTTTCGAGCCTCAGCGTCAGTTACAGACCAGAGAGTCGCCTTCGCCACTGGTGTTCCTCCATATATCTACGCATTTCACCGCTACACATGGAATTCCACTCTCCTCTTCTGCACTCAAGTCTCCCAGTTTCCAATGACCCTCCCCGGTTGAGCCGGGGGCTTTCACATCAGACTTAAGAAACCGCCTGCGCTCGCTTTACGCCCAATAAATCCGGACAACGCTTGCCACCTACGTATTACCGCGGCTGCTGGCACGTAGTTAGC
+
CCCCCGGFGGGGG>FGGGGGGGGGGGGGGGGGGGGGGGGGGGG<@FGGGGGGGGGGGGGGGGGGEFGGFCGGEGEGGGGFFGGGGGG8FGFGGFFGGGAGGFGGGGGGGGGGGGGGGGGGGGFG,A9FEFEGGGG,,@EFGFGDGGGF9,EDEDDGGG;EFGGGF=FFGCFFGAFG=?DC>F68FE>:,@7677>GCDGGG6C+BFG*786:*=+=+6FGFGFDDA9DFDB@;CF240EEG?(87FAAFF520B<15911:(9>7<3?026B7C?DFG:1(326(35)8E?C?:0?:?A)5
@M04650:207:000000000-C238N:1:1101:22202:8426 2:N:0:19
GGACTACAGGGGTTTCTAATCCTGTTTGCTCCCCACGCTTTCGCGCCTCAGCGTCAGTTGCGAGCCAAAGAGCCGCTTTCGCCACTGGTGTTCCTCCATATCTCTACGCATTTCACCGCTACACATGGAATTCCACTCTTCTCTCTCGCACTCAAGTCTTCCAGTTTCCAATGACCCTCCCCGGTTGAGCCGGGGGCTTTCACATCAGACTTAAAAGACCGCCTGCGCGCGCTTTACGCCCAATAATTCCGGACAACGCTTGCCACCTACGTATTACCGCGGCTGCTGGCACGTAGTTAGC
+
CCCCCDGGGGGGGGGGGGGGGGGGGGGGGGGGGGGDGGGGGGGGGGGGGGGGGGGGGGGFGGGGGGGGGGGGGGGGGGGGGGGGGGGGEGGGGGGGGGGGGGGGGGGGGGGGGGGGGGGGGGGGFGGGFFFGGGGGGGGGGGGFGGGGGGGFGGGGGGGGGGGGFGGGGGGGGGGGGGGGGGGGGGGFGGGGGGGGGGGGGFGFFGGFEGGGFGCDF0?FBGF:0<6@>D>B0E349:GEGB(4FFFBG44>05DBFB043(7:CGFFFF?08F?)9:((,469>:))(5(3(8:(4C<<A
@M04650:207:000000000-C238N:1:1101:14900:8432 2:N:0:19
GGACTACCAGGGTTTCTAATCCTGTTCGCTCCCCACGCTTTCGCTCCTCAGCGTCAGTATCGGCCCAGAGACCCGCCTTCGCCACCGGTGTTCCTCCTGATATCTGCGCATTTCACCGCTACACCTGGAATTCCAGTCTCCCCTGCCGAACTCTAGCCTGCCCGTATCGACTGCAAGCTCGGGGTTGAGCCCCGAGTTTTCACAGCCGACGCGACAGACCGCCTACGAGCTCTTTACGCCCAATAATTCCGGACAACGCTTGCACCCTACGTATTACCGCGGCTTCTGGCACGTAGTTGGC
+
CCCCCGGGGGGGGGEGGGGGGGGGGGGGGGGGGGGGGGGGGGGGGGGGGGGGGGGGGGGGGGGDGGGGGGGGGGGGGGGGGGGGGGGGGGGFGGGGGGGGGGGGGGGEGDGDGGGGGGGGGGGGGFFGGGGGFGGAFGGGGGGFFGGG7EGFGGGGGGCGGGCEGGGGCFGGGGFGGG6CCCGE@FGFGGGGGEGG4<FGGFGFAFF>6CCGB9>3;?GGFGB??F?36D(8<GFF44>EE(21DGFFGF;>6>56C092:(*,CFB((4(4<C?FGG0639BB14)4<60?:8:??G)4(
@M04650:207:000000000-C238N:1:1101:20407:8433 2:N:0:19
GGACTACACGGGTTTCTAATCCTGTTTGCTCCCCACGCTTTCGCTCCTCAGCGTCAGTATCGGCCCAGAGACCCGCCTTCGCCACCGGTGTTCCTCCTGATATCTGCGCATTTCACCGCTACACCAGGAATTCCAGTCTCCCCTGCCGAACTCTAGCCTGCCCGTATCGACTGCAAGCTCGGGGTTGAGCCCCGAGTTTTCACAGCCGACGCGACAGACCGCCTACGAGCTCTTTACGCCCAATAATTCCGGACCACGCTTGCCCCCTACGTATTACCGCGGCTGCTGGCACGGAGTTAGC
+
CCCCCGGGGGGGGGGGGGGGGGGGGGGGGGGGGGGGGGGGGGGGGGGGGGFGGGGGGGGGGGGGGGGGGFGGGGGGGGGGGGGGGGGGGGGGGGGGGGGGGGGGGGGGGGGGGGGGGGGGGGGGGGGGGGGGGGGFGGGGGGGFGGGG>EEFGGGGG?FGGGGGGGGGEEGG5BFGGCCGGGGGFGGGGGGGEGEGG<FC7FG=AFGFFDDG37DDDBCFFDB?<FF53<(5:GF<=:CEE?B?GGFA>?FBBF)4>?B0((1(*;;9B<?B?<05<C:1320(40:?:E19(10;4C<2-
@M04650:207:000000000-C238N:1:1101:26581:8435 2:N:0:19
GGACTACAAGGGTTTCTAATCCTGTTTGCTCCCCACGCTTTCGAGCCTCAGCGTCAGTTACAGACCAGAGAGCCGCCTTCGCCACTGGTGTTCCTCCATATATCTACGCATTTCACCGCTACACATGGAATTCCACTCTCCTCTTCTGCACTCAAGTCTCCCAGTTTCCAATGACCCTCCCCGGTTGAGCCGGGGGCTTTCACATCAGACTTAAGAAACCGCCTGCGCTCGCTTTACGCCCAATAAATCCGGACAACGCTTGCCACCTACGTATTACCGCGGCTGCTGGCACGTAGTTAGC
+
CCCCCGGGGGGGGGGGGGGGGGGGGGGGGGGGGEFGGGGGGGGGGGGGDFFGGGGGGGGGGGGGGGFGGGGGGGGGEGGGDGGGGGGGGGGGGGGGGCFGCFFGC,FGGGGGGGGGGGGDGGGGGGGFFEEGFGGGGGDGGGGFAEFGGGGFGGGF;9>>FFGGGGFGDFGDFGG8?DFGGGGGGGGGGGGGDGGGDDGF++BFFFGAEGGFFF=G6=GGBGF7;A@FBGFFFG3)96>CE?48FDA>FFF>?:DBG0>?(3D>7C?8:>?7)056CF?9>9;FFB::>E0E?6?FB<9<6
@M04650:207:000000000-C238N:1:1101:14009:8463 2:N:0:19
GGACTACAAGGGTTTCTAATCCTATTTGCTCCCCACACTTTCGAGCCTAAGTGTCAGTAATGGTCCAAGTTATCGCCTTCGCCTCTAGTGTTCTTCCATATATCTACGCATTCCACCGCTCCACATGGAGTTCCATAACTCTCTAACACACTCTAGGTTAATAGTTTCCAATGCATACAATAGTTAAGCTACTGCATTTAACACCAGACTTACTAACCCACCCTCGCTCGTTTTACGCCCAGTAAATCCGCATAACGCTTGCATCCGATGTATTACCGCGGCTGCTGCCACATAGTTAGCC
+
<@6@CFFFEC8;FEFE<C<@,6E@@F<CE@CFFG@BFFGCEGG@<B@FFCCCFF@FAFE<EEEGGFGEEFF,@@@@FEC:=::CCF,,CFFFFGGA<FFGGGDEDF<==FECG9?9=@ECEGGFGFC,9BFEFGGCFCDDFGGFGCGGG88DFGFGFA==E?=CFE8DFGGGG8=DCGG8D=;DFGG=8,62=D,,DFCDCD96*+8;=?+DEGFFFF?DDGD))9=*19@95*9;:)>><):<7@AE*?)69);;C2@((60<CF((((66?;75+132>112())).03*5--::0-).
@M04650:207:000000000-C238N:1:1101:18070:8487 2:N:0:19
GGACTACCGGGGTTTCTAATCCTGTTTGCTCCCCACGCTTTCGAGCCTCAGCGTCAGTTACAGACCAGAGAGCCGCCTTCGCCACTGGTGTTCCTCCATATATCTACGCATTTCACCGCTACACATGGAATTCCACTCTCCTCTTCTGCACTCAAGTCTCCCAGTTTCCAATGACCCTCCCCGGTTGAGCCGGGGGCTTTCACATCAGACTTAAGAAACCGCCTGCGCTCGCTTTACGCCCAATAAATCCGGACAACGCTTGCCACCTACGTATTACCGCGGCTGCTGGCACGTAGTTAGC
+
CCCCCFGGGGGGGGGGGGGGGGGFGGGGFGGGGGGGGGGGGGGFGCGGGGGGGGGGGGGGGGGGGGGGGGFGGGGGGGGGGGGGGGGGGGGGGGGGGGCFGGFGGGGGGGGGCFGGGGGGGG?FDGGGFFFFGGGGGGGGGGGFGGCEGGG?DFFGDFGGGCFFFGGGGGGGGGGGFFFGDGGGGGGCFGGG5CCEDGGGGFDAAGFF3<F7CD>@A18CBGF@4A>:9C6>FGFAFBGDGBF:GG<<DF30(5DBD>BF1:F2*9:::BF27FFBD7439B>01:???E7F?F<02<)6A
@M04650:207:000000000-C238N:1:1101:5138:8504 2:N:0:19
GGACTACTGGGGTTTCTAATCCTATTTGCTCCCCACACTTTCGAGCCTAAGTGTCAGTAATGGTCCAAGTTATCGCCTTCGCCTCTAGTGTTCTTCCATATATCTACGCATTCCACCGCTCCACATGGAGTTCCATAACTCTCTACCACACTCTAGGTCAATAGTTTCCAATGCATACAATAGTTAAGCTACTGCATTTAACACCAGACTTACTAACCCACCCGCGCTCGTTTTACGCCCAGTAAATACGGATAACGCTTGCATCCTATGTATTACCGCGACTGCTGGCCCATAGTTAGCC
+
CCCCCGGGGGGGGGGGGGGGGGGGGGGGGGGGGGGGGGGGGGGCFGGGGEFGGGGGGGGGGGGFGGFGFGGGGGGGGGDGGGGDGFCFFGGGGGFDGBFGGGFGFGCF7C?C9EFGGFGCECGFDDGFEFFGFFGGCGDFE=EFFFGFCGGFGBGGGA,>D@EFEFGGGGC>=EEFGFGFGCFDFDFCGCFFGGAFFFFCDDGFE6FFDG7D<DGGFFGGA6>9=EB<A>4):=AEAAE@C504FF4*0);==E:):167<1CCGFE7?A<3?;35+/66(,490<BB0/(*,.8<A952)
@M04650:207:000000000-C238N:1:1101:26523:8511 2:N:0:19
GGACTACACGGGTTTCTAATCCTGTTTGCTCCCCACGCTTTCGCTCCTCAGCGTCAGTATCGGCCCAGAGACCCGCCTTCGCCACCGGTGTTCCTCCTGATATCTGCGCATTTCACCGCTACACCAGGAATTCCAGTCTCCCCTGCCGAACTCTAGCCTGCCCGTATCGACTGCAAGCTCGGGGTTGAGCCCCGAGTTTTCACAGCCGACGCGACAGACCGCCTACGAGCTCTTTACGCCCAATAATTCCGGACAACGCTTGCACCCTACGTATTACCGCGGCTGCTGGCACGTAGTTGGC
+
CCCCCGGGGGGGGGGGGGGGGGGGGGGGGGGGGGGGGGGGGGGGGGGGGGGGGGGDGGGGGGGGGGGGGGGGGGGGGGGGGGGGGGGGGGCGFGGGGGFGGGGGGGGGGGGGGGGGGGGGGGGGGGGGGFGGGGFGGGGGCFGFGGGGCEGFGGGGGGGGGGGGGGGG6@>EDCFGGG9FGG>EGGGFGGFCEEEECDFGGFGFFGGFFG<C9)9CD?GGFGBFFF?E?D9:<FFB@0;EEFF7CC5AGFF96358F>>08:*)28487:?<)24<GF?((41(7:?2>GFF?F703FA?0
@M04650:207:000000000-C238N:1:1101:5320:8515 2:N:0:19
GGACTACCGGGGTATCTAATCCTGTTTGCTCCCCACGCTTTCGAGCCTCAGCGTCAGTTACAGACCAGAGAGCCGCCTTCGCCACTGGTGTTCCTCCATATATCTACGCATTTCACCGCTACACATGGAATTCCACTCTCCTCTTCTGCACTCAAGTCTCCCAGTTTCCAATGACCCTCCCCGGTTGAGCCGGGGGCTTTCACATCAGACTTAAGAAACCGCCTGCGCCCGCTTTACGCCCAATAAATCCGGACCACGCTTGCCACCTACGTCTTACCGCGGCTTCGGGCACTTATTTAGC
+
CCCCCGGGGGGGGGGGGGGGGGGGGGGGGGGGGGFGGGGGGGGGGGGGGFGGGGGGGGGGGGGDGGGGGGFGGGGGGGGGGCFFGGGGGGGGGGGGGGGGFGGGGEFDG:FGCFGFGFEGGGGGGDGGGGGGGGGGGGGGGGGFGGGGGGGFGGFCFF9EGFG,:3@DFFDFDFFFGGFCE<>EFGC?FD8EGECG44FFFFG6:67=)CFGEGGGF;CD6C9<DFFB(139>GF)9:CEG?046:)6FFB>:3),*(.,14F:>9:8(,(.(24<99(-4(49(((((2(/,4))-34).
@M04650:207:000000000-C238N:1:1101:14369:8556 2:N:0:19
GGACTACCAGGGTATCTAATCCCGTTTGCTCCCCTGGCTTTCGCGCCTCAGCGTCAGTGTCAGCCCAGCAACCCGTCTTCACCTCAGGTGTTCCTCTTGATATCTACGCATTTCACCGCTACACCAGGAATTCCAGTCTCCCCTGCCGAACTCTAGCCTGCCCGTATCGACTGCAAGCTCGGGGTTGAGCCCCGAGTTTTCACAGCCGACGCGACAGACCGCCTACGAGCTCTTTACGCCCAATAATTCCGGACAACGCTTGCACCCTACGTATTACCGCGGCTGCTGGCACGTAGTTGGC
+
CCCCCGGGGGGGGGGGGGGGGFFGGGGGGGGGGGGGGGGGGGGGGGGGGGGGGGGGGGGGGGGGGGGGGGGGGGGGGGGGGGGCGEGFFDGGGGGGGGGGGGGGGGGGGGGGGGGGGGGGGGGGGGGGGGGGGGGCEGFGGCGFGGGG:EGFGGGGGGGGGGGGGGGGEGGDDGGGGGGGEGGGGGGFDGFGGGEGCDGGGFGFF7*:@GGGBDG):@GG@GF?:F<767(4A?BAFFGGG011C79<DFFBFEG6F(48(8F?GG?:1:672<7>F>:>FFFB(4??0E1C?B02476((
@M04650:207:000000000-C238N:1:1101:10224:8606 2:N:0:19
GGACTACCCGGGTATCTAATCCTGTTCGCTCCCCACGCTTTCGCTCCTCAGCGTCAGTATCGGCCCAGAGACCCGCCTTCGCCACCGGTGTTCCTCCTGATATCTGCGCATTTCACCGCTACACCAGGAATTCCAGTCTCCCCTGCCGAACTCTAGCCTGCCCGTATCGACTGCAAGCTCGGGGTTGAGCCCCGAGTTTTCACAGCCGACGCGACAGACCGCCTACGAGCTCTTTACGCCCAATAATTCCGGCCAACGCTTGCACCCTACGTATTACCGCGGCTGCTGGCACGTAGTTGGC
+
CCCCCGGGGGGDGGGGGGGGGGGGGGGGGGGGGGGGGGGGGGGGGGGGGGGGGGGGGGGGGGGGGGGGGGGGGGGGGGGGGGGGGGGGGGGGGGGGGGGGGGGGGGGGGGGDGGGGGGGGGGGGGGGGGGGGGGGGADCFGGGFGGGEFGGFGGGGGGGFGGGGGGGGGGGGGGCFGGCCEEDGEGGGGFGGGGEE59FGFFGAFGGFFGDGF33)81FG()71<?(73D9?D?F<F6EEE0:7FC9)CFF;())4C?>???GBGC::16:?FF>2+:(,,10-48?B?E:GF8(((+)((
@M04650:207:000000000-C238N:1:1101:17545:8613 2:N:0:19
GGACTACCAGGGTTTCTAATCCTGTTTGCTCCCCACGCTTTCGCACCTGAGCGTCAGTCTTCGTCCAGGGGGCCGCCTTCGCCACCGGTATTCCTCCAGATCTCTACGCATTTCACCGCTACACGTGGAATTCTACCCCTCCCTAAAATACTCTAGCAACCCAGTATGAAATGCTATTCCTAGGTTAAGCCCAGGGCTTTCACATCTCACTTAAGTCACCGCCTGCGTGCCCTTTACGCCCAGTCATTCCGATTAACGCTCGCCCCCTCCGTATTACCGCGGCTGCTGGCACGGAGTTAGC
+
CCCCCGGGGGGGGGGGGGGGGGGGGGGGGGGGGGGGGGGGGGGGGGGGEGGGGGGDGGGGGGGGGGGGGGGGGGGGGGGGFGGGGGGGGGGGGGGGGGGFFGGGGGGGGGGGGGGGGGGGGGGGGGGGGGGGGFCGFFD+CCEFGG9DFGGFGFGFGGDDCGEGGGGCGGGGFFAEGFGGGGFGGGGGFGGGCGGGGGGGGFGFFG7BEGDFEGDCF<?FFDBF?FF>DG0;EGFEF?GGGF;@DCADGF6335*)::>6(3C(*:904?FB6FBFGG0-9069>FB?(:(3(2124F2>4
@M04650:207:000000000-C238N:1:1101:19851:8615 2:N:0:19
GGACTACCCGGGTTTCTAATCCTGTTTGCTCCCCACGCTTTCGAGCCTCAGCGTCAGTTACAGACCAGAGAGCCGCCTTCGCCACTGGTGTTCCTCCATATATCTACGCATTTCACCGCTACACATGGAATTCCACTCTCCTCTTCTGCACTCAAGTCTCCCAGTTTCCAATGACCCTCCCCGGTTGAGCCGGGGGCTTTCACATCAGACTTAAGAAACCGCCTGCGCTCGCTTTACGCCCAATAAATCCGGACAACGCTTGCCACCTACGTATTACCGCGCCTGCGGGCACGTAGTTAGC
+
CCCCCGGGEGGGGGGGGGGGGGGGGGGGGGGGGGGGGGGGGGGFFGGGGGGGGGGGGGFGGEGFGGGGGA,BFGGGGGGGGGGGGGGGGGGGGGGGGABFFFGGGGGGGGGGGGGGFGGGGGGGF?FGFBFGGGGGGGGGGGGFCG;E,EFFG@FG=ECBFGGGA@FGGG9D6,9=@DFGGCCEEGGFGGGGEEDGGGGGGFGFFGF6;FGGFG7:FDGF9DFDFF>F(>068FF>F:EGGF03CGAACF@9(7>:F;FF6?F?*<1:(,(4<F?AGC:9>(22-4(((:9EB6(4:?4<:
@M04650:207:000000000-C238N:1:1101:19017:8616 2:N:0:19
GGACTACTCGGGTTTCTAATCCTGTTCGCTCCCCACGCTTTCGCTCCTCAGCGTCAGTATCGGCCCTGAGACCCGCCTGCGCCCCCGGGGTTCTTCCTGATATCTGCGCATTTCACCGCTACACCAGGAATTCCGACCTCCCCTACCACACTCTAGTCTGCCCGTATCGAATGCAGATCCGGGGTGAAGCCCAGGGCTTTCACATCCGACTCGATAGACCGCCTACAAGCTCTTTAACCCCATTAATTCCGGACCACGCTCTCGCCCTCCGATTCACCCCGGATGCTGCGACGTACTTAGC
+
C@@CCEEGG@7:CF7E@FE9CCECFE,B+8CC,BEFGCFBFCE,,C+A,E,C@F:@FFFD@C+6,7,C,E<,,9@++B,,7@,+448=++@@<,@A,CBFA<>;,,5@@=FFF5E<,46=8>DB,A6>CB<8,C>C+3@,@7CFGGCF<@BA@A=3@<,,5,7*@*,,4*>43,;5,*,5;75BF*1>9+47***2>D70++21;*23,)/*(2**.)3*-/(((8(94*).)+*.*)31:30>F7)):0)(()/,1,116(*4/*(,(-(((1))3*(--1(,(()))*(*(((((+-.)
@M04650:207:000000000-C238N:1:1101:13530:8640 2:N:0:19
GGACTACACGGGTATCTAATCCTGTTTGCTCCCCACGCTTTCGAGCCTCAGCGTCAGTTACAGACCAGAGAGCCGCCTTCGCCACTGGTGTTCCTCCATATATCTACGCATTTCACCGCTACCCATGGAATTCCACTCTCCTCTTCTGCACTCAAGTCTCCCAGTTTCCAATGACCCTCCCCGGTTGAGCCGGGGGCTTTCACATCAGACTTAACAAACCGCCTGCGCTCGCTTTACGCCCAATAAATCCGGACAACGCTTGCCACCTACGTATTACCGCGGCTGCTGGCACGTAGTTAGC
+
CCCCCGGFCGGGGGGGGGGGGGGGGGGGGGGGGGGGGGGGGGGGCFGGGGGGGGGDGGGGGGGGGFGFGFGGGGGGGGGGFGGGGGGGGGGGGFGGGGGGGGGGGFGGGGGCADGGGGGGGG,?EFGGFGGGGGGGGGGGGGFFFFCFGFGFGFGGFF;EGFGG<ECDGDGGD;EDF8EC>F6EEFEGGGGD4@CEGGGGGFG8BD7;.CF7>F+;6;CFBG02;FBFFGFFBCFAF?CEGF07CFAFGF50:>G?4(,4435:FE:08:(:2C7AGG2>BFF>>B??BG?G:6::(:)6.
@M04650:207:000000000-C238N:1:1101:6062:8647 2:N:0:19
GGACTACTCGGGTTTCTAATCCTGTTTGCTCCCCACGCTTTCGCACTTGAGCGTCAGTATATTCCCAAGGGGCTGCCTTCGCCTTCGGTATTCCTCCACATCTCTACGCATTTCACCGCTACACGTGGAATTCTACCCCTCCCTAAAATACTCTAGCGACCCAGTATGAAATGCTATTCCTAGGTTAAGCCCAGGGCTTTCACATCTCACTTAAGTCACCGCCTGCGTGCCCTTTACGCCCAGTCATTCCGATTAACGCTCGCACCCTCCGTCTTACCGCGGCTGCTGGCACGGAGTTAGC
+
CCCCCGGGGGGGGGGGGGGGGGGGGGGGGGGGGGGGGGGGGGGGGGGGGGEFGGGGGGGGGGGFGGGF<FFGGGGGGGGGGGGGGGGGGGGGGGGGGGGGEFGGGGGGGGGGGGGGGGGGGGGGGGGGGGGGFGGGGGFCE>EFGFGGGGGFGGGGGEGGCGGFGGGGCEFGGGGGFGFGGGGDGGGGFGGFGG5EGGGGGFGA6CCFFFFGFF7FFEGF)*6@D:@5(C>DFFFFF(=EG?FFFF5<DFA01;G3FD@;:9D(9C????1:(:?4CF<BF9BFBBB)(:1E?B9;FG<AA
@M04650:207:000000000-C238N:1:1101:10955:8659 2:N:0:19
GGACTACCCGGGTTTCTAATCCTGTTTGCTCCCCACGCTTTCGCACCTGAGCGTCAGTCTTTGTCCAGGGGGCCGCCTTCGCCACCGGTATTCCTCCAGATCTCTACGCATTTCACCGCTACACCTGGAATTCTACCCCCCTCTACAAGACTCTAGCCTGCCAGTTTCGAATGCAGTTCCCAGGTTGAGCCCGGGGATTTCACATCCGACTTGACAGACCGCCTGCGTGCGCTTTACGCCCAGTAATTCCGATTAACGCTTGCACCCTCCGTATTACCGCTGCTGCTGGCACGTAGTTATC
+
CCCCCEFGGGGGGGGGGGGGGGGGGGG@FGGGGGGGGGGGGGGGGGGGGGGGGGGGGGGGGGGGGGGGGGGGGGGGGGGGGGGGGGGGGGGGGGGGGGGGGGGGGGGGGGGEFGGGGGGGGGGGGGGGGGGGEGGGGGGGGGGFGGGGFGGFGGGGGGD6DBC6FGGFGG6C9FGFFFGGGGFFGGGEGGGGGGGGGGGGGFGFF4<E;C3CA777ADGGFG>F?FFF:G1>07><??GGG::::><>FFF<?ED9D?9<1<:<GGB<F?9:(;0)<:29(,7????F>E:E:(((,:.)6
@M04650:207:000000000-C238N:1:1101:11104:8666 2:N:0:19
GGACTACCGGGGTTTCTAATCCTGTTTGCTCCCCACGCTTTCGAGCCTCAGCGTCAGTTACAGACCAGAGAGCCGCCTTCGCCACTGGTGTTCCTCCATATATCTACGCATTTCACCGCTACACATGGAATTCCACTCTCCTCTTCTGCACTCAAGTCTCCCAGTTTCCAATGACCCTCCCCGGTTGAGCCGGGGGCTTTCACATCAGACTTAAGAAACCGCCTGCGCTCGCTTTACGCCCAATAAATCCGGACAACGCTTGCCACCTACGTATTACCGCGGCTGCTGGCACGTAGTTAGC
+
CCCCCGGGGGGGGGGGGGGGGGGGGGGGGGGGGGGGGGGGGGGGGGGGGGGGGGGGGGGGGGGGGGGGGGGGGGGGGGGGGGGGGGGGGGGGGGGGGGGGGGGGGGGGGGGGGGGGGGGGGGGGGGGGFCFGGGGGGGGGGGGFGGGGGGGFGGGGGFGGGGGGFFGGGGGGGGGGGGGGGGGGGGGGGGGGGDGGGGGGGFGFFGGF@GGGFGG>A@GGFGFFFFFFFGF>:F>AFFGGGFF?GGFAGFFFFFGFGBFF?FGFGGF?:?BFFG?>FG?>FF>6((4:BG1C<?::<GA<6
@M04650:207:000000000-C238N:1:1101:13581:8709 2:N:0:19
GGACTACTAGGGTATCTAATCCTGTTTGCTCCCCACGCTTTCGAGCCTCAGCGTCAGTTACAGACCAGAGAGTCGCCTTCGCCACTGGTGTTCCTCCACATATCTACGCATTTCACCGCTACACGTGGAATTCCACTCTCCTCTTCTGCACTCAAGTCTCCCAGTTTCCAATGACCCTCCCCGGTTGAGCCGGGGGCTTTCACATCAGACTTAAGAAACCGCCTGCGCTCGCTTTACGCCCAATAAATCCGGACAACGCTTGCCACCTACGTATTACCGCGGCTGCTGGCACGTAGTTAGC
+
CCCCCGGGGGGGGGGGGGGGGGGGGGFGGGGGGGGGGGGGGGGGGGGGGGGGGGGGGGGGGGGGGFGGGGGGGGGGGGGGGGGGGGGGGGGGGGGGGGGGGGGGGGGGGGGGGGGGGGGGGGGGGGGGF?FFGGGGFGGGGGGFGGGGGGGFGGGGGGFGGGGGFGGGGGGGCGGGGFGGGGGGGGGGGGGGGGG>GGGGGFGFFFCFEGGGFFG>F@GGFGF@;FFFFGFF@CFAFFGGGFF7FGABGFF>BFG?FFFF6?G7*<<1,5::?GFFGGFFFB>BFBFFFG?C:((4,A>DA
@M04650:207:000000000-C238N:1:1101:25161:8724 2:N:0:19
GGACTACTGGGGTATCTAATCCTGTTTGCTCCCCACGCTTTCGCACCTGAGCGTCAGTCTTCGTCCAGGGGGCCGCCTTCGCCACCGGTATTCCTCCAGATCTCTACGCATTTCACCGCTACACCTGGAATTCTACCCCCCTCTACGAGACTCAAGCTTGCCAGTATCAGATGCAGTTCCCAGGTTGAGCCCGGGGATTTCACATCTGACTTAACAAACCGCCTGCGTGCGCTTTACGCCCAGTAATTCCGATTAACGCTTGCACCCTCCGTATTACCGCGGCTGCTGGCACGGCGTTAGC
+
CCCCCGGGGGGGGGGGGGGGGGGGGGGGGGGGGGGGGGGGGGGGGGGGGGGGGGGGGGGGGGGGGGGGGGGGGGGGGGGGGGGGGGGGGGGGGGGGGGFGGGCGGGGGGGGGGGGGFGGGGGGGGGGGGGGGGGGGGGDGGGGFGGGCFGEFGFCFGGGCFGGGFGGGGGGCDGGGGGGGGGG>?FC?FGGGGGGGDGGGGFGFAFGF<CFGFGGGF<FGFGFFFFF3:<>>9EFFF?GGG??87*4<DFF:?EDFGFFF<0/)CGFFBFFF1C?<FGFFF;BFF?D?FG7E<>(275(3<
@M04650:207:000000000-C238N:1:1101:26850:8732 2:N:0:19
GGACTACCCGGGTTTCTAATCCTGTTTGCTCCCCACGCTTTCGCGCCTCAGCGTCAGTTGCGAGCCAAAGAGCCGCTTTCGCCACTGGTGTTCCTCCATATCTCTACGCATTTCACCGCTACACATGGAATTCCACTCTTCTCTCTCGCACTCAAGTCTTCCAGTTTCCAATGACCCTCCCCGGTTGAGCCGGGGGCTTTCACATCAGACTTAAAAGACCGCCTGCGCTCGCTTTACGCCCAATAAATCCGGACAACGCTTGCCACCTACGTATTACCGCGGCTGCTGGCACGTAGTTAGC
+
CCCCCGGGGGEGFGGGGGGGGFFGGGFGGGGGGGGGGGGGGGGGGGGGG@EFGGGGGGGGDGGGGGFGGGGGGGGG@GGGGGCEGGGGGGGGGGGGGGGGFEGGGGGGGGGGGFGDCFGDGGFGFFGFFGFFGGGGFDFGFGGF?BE>FGGFGGFFCAF9EFGGCFFGFDEFGCA7,3:CGGGGGGGFGGGGGC:CDDGGGFGCCGGFFGGC<7C+@<FGFGF?FFBEF<>;B=FBFFGEG??0FGABGFF>FFGFGF>B08D:CF08>7:329:>C:16>>FF>??D0EFG:?<B:C24.
@M04650:207:000000000-C238N:1:1101:24186:8734 2:N:0:19
GGACTACAAGGGTTTCTAATCCTGTTTGCTCCCCACGCTTTCGCACTTGAGCGTCAGTATATTCCCAAGGGGCTGCCTTCGCCTTCGGTATTCCTCCACATCTCTACGCATTTCACCGCTACACGTGGAATTCTACCCCTCCCTAAAATACTCTAGCAACCCAGTATGAAATGCTATTCCTAGGTTAAGCCCAGGGCTTTCACATCTCACTTAAGTCACCGCCTGCGTGCCCTTTACGCCCAGTCATTCCGATTAACGCTCGCACCCTCCGTATTACCGCGGCTGCTGGCACGGAGTTAGC
+
CCCCCGGGGGGGGGGGGGGGGGGGGGGGGGGGGGGGGGGGGGGGGGGGGGGGGGGGGGGGGGGGGGGGGGGGGGGGGGGGGGGGGGGDGGGGGGGGGGGGGGGGGGGGGGGGGGGGGGGGGGGGGFGGGFGGGGGGGGGFEGGDEDFGGGGFGGGFGGGGGGGGFGGGGGGGGGGGGGGGGGGGGGGGGGGFGGGGGFGGFFGFFG>FEFGGEFDF6AFG94>ABFFFFGFFEGFEFDGGGFD@FCEFGFFF6BGCF@61;0C9DGB:?B06:E75C::99BBBFF?)3EBF?9>>B84:6
@M04650:207:000000000-C238N:1:1101:12770:8814 2:N:0:19
GGACTACCGGGGTTTCTAATCCTGTTTGCTCCCCACGCTTTCGAGCCTCAGCGTCAGTTACAGACCAGAGAGCCGCCTTCGCCACTGGTGTTCCTCCATATATCTACGCATTTCACCGCTACACATGGAATTCCACTCTCCTCTTCTGCACTCAAGTCTCCCAGTTTCCAATGACCCTCCCCGGTTGAGCCGGGGGCTTTCACATCAGACTTAAGAAACCGCCTGCGCTCGCTTTACGCCCAATAAATCCGGACAACGCTTGCCACCTACGTATTACCGCGGCTGCTGGCACGTAGTTAGC
+
9CCCCGGGGGGGGGGGFFGGGGGGGGGGGGGGGGGGGGGGGGGGGGGGGDGGGGGGGGGGGGGGGGGGGGGGGGGGGGGGGGGGGGGGGGFGGGGGGGGGGGGGGGGGGGGGGFGGGGGGGGGGGGGGF9FGGGGGGGGGGGFFGGGGGGGFGGGGGGGGGGGG<EGGGGFGGGGGGGGGGGGCFC3,CGG>9E>EGDFGGFGFFGGFFFFGFFGC6;FC9D9@?FFD9C>B?E@AF:>EE??0FCA>GFF(-7C?F76?BBGBGG??>?F8<C()<C360199>(.445:GB1(44C<>6
@M04650:207:000000000-C238N:1:1101:18457:8825 2:N:0:19
GGACTACTGGGGTATCTAATCCTGTTTGCTCCCCACGCTTTCGCACCTGAGCGTCAGTCTTCGTCCAGGGGGCCGCCTTCGCCACCGGTATTCCTCCAGATCTCTACGCATTTCACCGCTACACCTGGAATTCTACCCCCCTCTACGAGACTCAAGCTTGCCAGTATCAGATGCAGTTCCCAGGTTGAGCCCGGGGATTTCACATCTGACTTAACAAACCGCCTGCGTGCGCTTTACGCCCAGTAATTCCGATTAACGCTTGCACCCTCCGTATTACCGCGGCTGCTGGCACGGAGTTAGC
+
CCCCCGGGGGGGGGGGGGGGGGGGGGGGGGGGGGGGGGGGGGGGGGGGGGGGGGFGGGGGGGGGGGGGGGGGGGGGGGGGCGGGGGGGGGGGGGGGGGGGGGGGGGGGGGGGGGGGGGGGGGGGAFGGFGGGFGGGGGGGGDGFGGGGGGGFGGGGGGGGGGGFGGGGFC?FFGGGGGGGGGGGGG687CFGGGEDGGGGG+2;=<FFFGGGF=FGFDEGBD023F6B4DF60C747(;?C?64CDA<>FF6?DDFF?FB1(15CF08:?FFF85)<C(((40(46:045<E?;03?G))6
@M04650:207:000000000-C238N:1:1101:14774:8835 2:N:0:19
GGACTACCAGGGTTTCTAATCCTGTTTGCTCCCCACGCTTTCGCACCTGAGCGTCAGTCTTCGTCCAGGGGGCCGCCTTCGCCACCGGTATTCCTCCAGATCTCTACGCATTTCACCGCTACACCTGGAATTCTACCCCCCTCTACGAGACTCAAGCTTGCCAGTATCAGATGCAGTTCCCAGGTTGAGCCCGGGGATTTCACATCTGACTTAACAAACCGCCTGCGTGCGCTTTACGCCCAGTAATTCCGATTAACGCTTGCACCCTCCGTATTACCGCGGCTGCTGGCACGGAGTTAGC
+
CCCCCGGGGGGGGGGGGGGGGGGGGGGGGGGGGGGG@EGGGGEGGGGGGGGGEGGGEGGGGGGGGGGGGGDGGGGGGGGGGGGGGGGGGGGGGGGGGGGGGGGGGGGGGGGGGGGGGGGGGGGGGGGGGGGGGGGGGGGGGGGFGGGDF6EFGGGGGGGGGGGGGFFFGCFG>GGGGGGGGGGGGGFGFGGGGGGG48FFGFGFFGC6<FGC;@GGF;FF9G>F<FFE0C>9>G>AFBCGE<:?GF<<FF44?DGBGBF?BFGFGGFBB?9:?G?<CC<>BFFB>?F8?G<GF;27:8:26
@M04650:207:000000000-C238N:1:1101:6108:8838 2:N:0:19
GGACTACCGGGGTTTCTAATCCTGTTTGCTCCCCACGCTTTCGCACCTGAGCGTCAGTCTTCGTCCAGGGGGCCGCCTTCGCCACCGGTATTCCTCCAGATCTCTACGCATTTCACCGCTACACCTGGAATTCTACCCCCCTCTACGAGACTCAAGCTTGCCAGTATCAGATGCAGTTCCCAGGTTGAGCCCGGGGATTTCACATCTGACGTAACAAACCGCCTGCGTGCGCTTTACGCCCAGTCCTTCCGATTAACGCTCGCACCCTCCGTATTACCGCGGCTGCTGGCACGTCGTTAGC
+
CCCCCGGGGGGGGGGGGGGGGGGGGGGGGGGGGGGGGGGGGGGGGGGGGGGGGGGGGGGGGGGGGGGGGGEGGGGGGGGGFGGGGGGGGGGGGGGGGFFGGGGGGFGGGFGGGGGGGGGGGGGGGGGGCFGGGGGG8D?CGD>?GGGGDGGFGGCGGG9@5CC,:DGGG;6DCECF?GFCGG,=FFCFGGG5CCCE)*<FGCFFF<FF<7*:8FGG=?GGFGF0:FFE6C9BBGF<B<EGE6:B4*-4CFD0:DDA7:9:06D1DG?13<><(24)+:19(229>F024C(+-((--;884
@M04650:207:000000000-C238N:1:1101:24475:8841 2:N:0:19
GGACTACTGGGGTTTCTAATCCTGTTTGCTCCCCACGCTTTCGCACCTGAGCGTCAGTCTTCGTCCAGGGGGCCGCCTTCGCCACCGGTATTCCTCCAGATCTCTACGCATTTCACCGCTACACCTGGAATTCTACCCCCCTCTACGAGACTCAAGCTTGCCAGTATCAGATGCAGTTCCCAGGTTGAGCCCGGGGATTTCACATCTGACTTAACAAACCGCCTGCGTGCGCTTTACGCCCAGTAATTCCGATTAACGCTTGCACCCTCCGTATTACCGCGGCTGCTGGCACGGAGTTAGC
+
CCCCCGGGGGGGGGGGGGGGGGGGGGGGGGGGGGGGGGGGGGGGGGGGGFGGGGGGGGGGGGGGGGEFGGGGGGGGGGGGGGGGGGGGGGGGGGGGGGGGGGGGGEGGGGGGGGGGGGGGGGGGGGGGFFGGGGGGGGGGGGGFGGGGEGGFGDFGGGGGCAFGGGGGDGFGCFGGFFGGGGCFGGGGGGGGGGGGDDGGGCFF6DFFEGGGEGGFF18FFGFF?FFF?GFF>GFBF08CEB:?F=<AGFF?(.*5>?;B::<7CF??BFB?<FBDGG19(7>660422CBGF;90:8<><
@M04650:207:000000000-C238N:1:1101:6059:8851 2:N:0:19
GGACTACTCGGGTATCTAATCCTGTTTGCTCCCCACGCTTTCGCACCTGAGCGTCAGTCTTCGTCCAGGGGGCCGCCTTCGCCACCGGTATTCCTCCAGATCTCTACGCATTTCACCGCTCCACCTGGAATTCTACCCCCCTCTACGAGACTCAAGCTTGCCAGTATCAGATGCAGTTCCCAGGTTGAGCCCGGGGATTTCACATCTGACTTAACAAACCGCCTGCGTGCGCTTTACGCCCAGTAATTCCGATTAACGCTTGCACCCTCCGTATTACCGCGGCTGCTGGCACGGAGTTAGC
+
CCCCCCGGGGGGGGGGGGGGGGGGGGGGGGGGGGGGGGGGGGGGGGGGGGGGGGGGGGGGGGGGGGGFGGEGGGGGGGGGGGGGGGGGGGGGGGFFGGGGGFGGGGGGGEGGGGGGGGGG>FGFGGGGGGGGGGGGGGCGGGGFFFGDFCEFG?FCGGFFGGGGG9FFGGGGFGFFCGGGGGGGGGGGGGGFGGGGGGG?>FGFFGGFFGGFEFGGF@GGFG>F@@9B?D6;BEFFF?ECGF:7C:><F=42(7CBDFFFFFG26C?260(48C(<CD:B011(,-4)55(922,,,;-4.
@M04650:207:000000000-C238N:1:1101:24626:8859 2:N:0:19
GGACTACAAGGGTTTCTAATCCTGTTTTCTCCCCACGCTTTCGCACCTGAGCGTCAGTCTTCGTCCAGGGGGCCGCCTTCGCCACCGGTATTCCTCCAGATCTCTACGCATTTCACCGCTACACCTGGAATTCTACCCCCCTCTACGAGACTCAAGCTTGCCAGTATCGGATGCAGTTCCCAGGTTGAGCCCGGGGATTTCACATCTGACTTAACAAACCGCCTGCGTGCGCTTTACGCCCCGTAATTCCGATTAACGCTTGCCCCCTCCGTATTACCTCGGCGTCTGGCACGGAGTTAGC
+
CCCCCGGFGGGGGGGGGGGGGGGGGGGGGGGGGGGGGGGGGGGDEGGGEEFFGGGGGGC9,CFFGGGGG7@@FGGGGGGGGGGEDFGEGECFFF8FGGGGGGGGGGGGGGGGGGGGGGGGGGGGGFGFGGGFGD=F8,3CEGGFGGFDF6:AFD76@8EFFEAFC;EG***6;:@9?CFFGGGGGGFF?FFGGGDGCDEGC6?78*+;6FCGFGGGFDGFFDB<(.471C27(:;<=(8*:(4:DC:<>=91()1<F04?::5(7CB>F69?FG3)C76<:0:(-90(37(06(2(-;4<A
@M04650:207:000000000-C238N:1:1101:5882:8869 2:N:0:19
GGACTACTCGGGTTTCTAATCCTGTTTGCTCCCCACGCTTTCGCACCTGAGCGTCAGTCTTCGTCCAGGGGGCCGCCTTCGCCACCGGTATTCCTCCAGATCTCTACGCATTTCACCGCTACACCTGGAATTCTACCCCCCTCTACGAGACTCAAGCTTGCCAGTTTCCGATGCAGTTCCCAGGTTGAGCCCGGGCATTTCACATCTGACTTACCAAACCGCCTGCGTGCGCTTTACGCCCAGTAATTCCGTTTCACGCTTGCCCCCTCCGTATTACCGCGGCTGCTTGCCCGGAGTTAGC
+
CCCCCGGGGGGGGEGGGGGGGGGGGGFGGGGGGGGGGG:FFGECEGDF:F8FCFGCEG@6CFGGGGGG8:F@F7CGGGGGGGGCBFFEGGGGGGGGG8F9FFGGG9FFGGGGGGCGGGGG7FFGGFFG,>FGF,7F=,+@CGGFAB6A+9EFGF7@<C9,:F9EG,<E,B**CFFGF7:>F?,>CFBEFFGF*/=*)2FFG+++AF+@<D>>9791)6@53C7;4F00(9269GF29(;:C:?3204<GFF),<*67:F?B(*(9;49BF>FBC2:EC0(2(1;(22)5=(<00(--854:
@M04650:207:000000000-C238N:1:1101:13987:8875 2:N:0:19
GGACTACCGGGGTTTCTAATCCTGTTTGCTCCCCACGCTTTCGCACCTGAGCGTCAGTCTTCGTCCAGGGGGCCGCCTTCGCCACCGGTATTCCTCCAGATCTCTACGCATTTCACCGCTACACCTGGAATTCTACCCCCCTCTACGAGACTCAAGCTTGCCAGGATCAGATGCAGTTCCCAGGTTGAGCCCGGGGATTTCACATCTGACTTAACAAACCGCCTGCGTGCGCTTTACGCCCAGTAATTCCGATTAACGCTGGCACCCTCCGTATTACCGCGGCTGCTGGCACGGAGTTAGC
+
CCCCCGGGGGGGGGGGGGGGGGGGGGGGGGGGGEGGGGGGGGGGGGGFGGGGGGGGGFGGGGGGGGGGGD>FEGGGGGGGFGDGGGGGGGGGGACGGGGGGGGGGGGGGGEE,AFGGCGGGFGGGFGGFGGGGGGGGFGGGGGFAEGCCGGFGGGGFFFGFG??*:DFFFGGFGGGGGGGGDFFGG>FFD7ACGGGGGFFG=FFFGDFC:FF4FGGFFGG>GF:1F>5:D(1>5F9BFCECB<F>F<<CFF0(.94*44((,13CGB2(2(3887-C>((7066625>751?8>FFB:6<.
@M04650:207:000000000-C238N:1:1101:6411:8904 2:N:0:19
GGACTACCCGGGTTTCTAATCCTGTTTGCTCCCCACGCTTTCGCACTTGAGCGTCAGTATATTCCCAAGGGGCTGCCTTCGCCTTCGGTATTCCTCCACATCTCTACGCATTTCACCGCTACACGTGGAATTCTACCCCTCCCTAAAATACTCTAGCGACCCAGTATGAAATGCTATTCCTAGGTTAAGCCCAGGGCTTTCCCATCTCACTTAAGTCACCGCCTGCTTGCCCTTTCCGCCCAGTCATTCCGATTAACTCTCTCACCCTCCGTATTACCGCGGCTGCTGGCCCGGAGTTAGC
+
CC-CC@FGGGGGGGGGGGEGGGGGGGGGGGGGGGGGGGGGGGDECGGGFCGGGGGGGGDF9EFGGGF8<EDFFGEEGGGGGGGGGGGEG8FGGGGGG8FDDEFGGCGGGGGGGGGFG:EGCGGGGGGCBEGGGGGGGGGGEGEFGFC=F8FFFGGGGDG>CCFFG;DF3@;EC9CFFGGGF,@8FFGFCGFCCE:>DGGGG4BBF42+9CFGF8+DF<FG2D@@FF:63C2)7C;)+6B:F<(/>+9);FA(65C)+)/?3)7-CG<(446-(A7AFCB>>F>94<??>G(:(3261@<)4
@M04650:207:000000000-C238N:1:1101:19461:8904 2:N:0:19
GGACTACTGGGGTATCTAATCCTGTTTGCTCCCCACGCTTTCGCACCTGAGCGTCAGTCTTCGTCCAGGGGGCCGCCTTCGCCACCGGTATTCCTCCAGATCTCTACGCATTTCACCGCTACACCTGGAATTCTACCCCCCTCTACGAGACTCAAGCTTGCCAGTATCAGATGCAGTTCCCAGGTTGATCCCGGGGATTTCACATCTGACTTAACAAACCGCCTGCGTGCGCTTTACGCCCAGTAATTCCGATTAACGCTTGCACCCTCCGTATTACCGCGGCTGCTGGCACGGAGTTAGC
+
CCCCCGGGFGGGGGGGGGGGGGGGGGGGGGGGGGGGGGGGGGGDDGGGGGGGGGGGGGGGGGGEGGFGGGGGGGGGGGGGGGGGGFGGGEGGGGGGGF,FGGGGGGGGGGGEGGGGGGGDGGGGGGGGGGGGGGGGGGFGGGGFEGC7>EGFGGGGFCFGGGGGGGGGFGGGGFFGEFGGGGGGGGGG,;DFGGGG4DBFFFGFFGGFFGGG<D:DF@GF@DFF;FFB<G9>9C3<F:>EG?:?G=)-?BF:(7C9C?FF:67)9@?:<FB:?=?2<C0;;9;>B<2::G:F?>09BGA>4
@M04650:207:000000000-C238N:1:1101:21821:8914 2:N:0:19
GGACTACTGGGGTTTCTAATCCTGTTTGCTCCCCACGCTTTCGCACCTGAGCGTCAGTCTTCGTCCAGGGGGCCGCCTTCGCCACCGGTATTCCTCCAGATCTCTACGCATTTCACCGCTACACCTGGAATTCTACCCCCCTCTACGAGACTCAAGCTTGCCAGTATCAGATGCAGTTCCCAGGTTGAGCCCGGGGATTTCACATCTGACTTAACAAACCGCCTGCGTGCGCTTTACGCCCAGTAATTCCGATTAACGCTTGCACCCTCCGTATTACCGCGGCTGCTGGCACGGAGTTAGC
+
CCCCCGGGGGGGGGGGGGGGGGGGGGGGGGGGGGGGGGGGGGGGGGGGGGGGGGGGGGGGGGGGGGGGGGGGGGGGGGCGGGGFFFGGGGGGGGGGGGGGGGGGGGGGGGGGGGGGGGGGGGGGGFGGGGFGGGGGGGGGGDGFGGGDECEF?FFGGGGGGGGGFGGGFDEAFCGGGGGGF?EFGGGGGGGGGGCEDGGGGFGFCGGFFFGFEFGGFFGGFDFFFFFFFGF>9G3<??GGG<?BGF<AFFF:?BDAG:06B654CG0((-,41C(6CC?606039BFDFD7FB90,(2:<4
@M04650:207:000000000-C238N:1:1101:12422:8915 2:N:0:19
GGACTACTGGGGTTTCTAATCCTATTTGCTCCCCACACTTTCGAGCCTAAGTGTCAGTAATAGTCCAAGTTATCGCCTTCGCCTCTAGTGTTCTTCCATATATCTACGCATTCCACCGCTCCACATGGAGTTCCATAACTCTCTACCACACTCTAGGTTAATAGTTTCCAATGCATACAATAGTTAAGCTCCTGCATTTAACACCAGACTTACTAACCCACCCGCGCTCGTTTTACACCCCGTAAATCCGGTGAACCCTCGCATCCTCTGTATTACCGCGCCTGCTGTCACCTAGTTTGCC
+
86-ACFGG@FFDEBCEEFFGGGF-CEGGGGGFGG8F8FDFFGG,FEEF86ECF@FFGGGEG,CEEGGGGFACFFGGGGGG,BFEGG,CFGEEFC;EFF<FFGAFFEFCF=BFAF,6FEEGGGGGBEG8<4:AFEFF84=FEDGD=E=,EDGFCF9FEE>;,@,3FEEFEGEECFFGGG=?E9,@AFF,6D,@,,@DD+E,=DBD508*=FF76;;7?8,+1;=A53)*5*:997+7+18FC252*:886/8(()*7//3,395;G>4)96<C<57.51--(--3:>2)5+.+.22<4+6).
@M04650:207:000000000-C238N:1:1101:20830:8940 2:N:0:19
GGACTACTAGGGTTTCTAATCCTGTTTGCTCCCCACGCTTTCGAGCCTCAGCGTCAGTTACAGACCAGAGAGCCGCCTTCGCCACTGGTGTTCCTCCATATATCTACGCATTTCACCGCTACACATGGAATTCCACTCTCCTCTTCTGCACTCAAGTCTCCCAGTTTCCAATGACCCTCCCCGGTTGAGCCGGGGGCTTTCACATCAGACTTAATAAACCGCCTGCGCTCGCTTTACGCCCAATAAATCCGGACAACGCTTGCCACCTACGTATTACCGCGGCTGCTGGCACGTAGTTAGC
+
CCCCCGGGGGGGGGGGGGGGGGGGGGGGGGGGGGGGGGGGGGEFGGGGGGGGGGGGGGGFEFFFGGGGGGGGGGGGGGGGGGGGGGGGGGGGGGGGGGGGGGGGGGGGGGGGGGGGGGGGGGGG@FGGFEGGGGGGGGGGGGGFGGECEFGFGDEGFF,6@FFDFGGGFGGGGCGGGGGGGGC8CE>F?GFE>CEGDGGGGFGFFGFFFGGFE=++=)>C>GFFFFBFFG>F;GF4B?GGGF3?CF99FF>66>D0C96:4?G20@?3(,(..C:>GF:>F>;>00:B?G2?0(,23C>><
@M04650:207:000000000-C238N:1:1101:6712:9000 2:N:0:19
GGACTACCGGGGTATCTAATCCTGTTTGCTCCCCACGCTTTCGCGCCTCAGCGTCAGTTGCGAGCCAAAGAGCCGCTTTCGCCACTGGTGTTCCTCCGTATCTCTACGCATTTCACCGCTACACATGGAATTCCACTCTTCTCGCTCGCACTCAAGTCTTCCAGTTTCCAATGACCCTCCCCGGTTGAGCCGGGGGCTTTCACAGCAGACTTCAAAGACCGCCTGGCCTCGCTTTCCGCCCACGAAACCCGGACAACGCGTGCCACCTACGCATTACCGCGGCGACTGGCACCGCACTCCC
+
@BCCCCFEGEGGGGC<EFE,@,CE6C@FGGGFG7CB7FFFCFG,@@F,@F8FE7F@FECCF@C7CCF,:,,A<=FFGG7FEFG>EGG@CF,+B,,AF+BFF@;AE9FEGEGDCF,CF7C6+>EFFEFFFAF@AFA<,6D,>DC*6+@ECEE5DCFFEDG,;><7,3<ECDCCCFFFE998CGCE*5:87;E=7CEEGGFFF+>@+82.3;*+.0?**5E7(72-()(..*(-,:>)1(;;E:((9)3(2<>1(0)4721(,77-*+,((.3((:-6CD:(79(((-(,(:76(,(((2(((
@M04650:207:000000000-C238N:1:1101:26921:9000 2:N:0:19
GGACTACAAGGGTATCTAATCCTGTTTGCTCCCCACGCTTTCGCACTTGAGCGTCAGTATATTCCCAAGGGGCTGCCTTCGCCTTCGGTATTCCTCCACATCTCTACGCATTTCACCGCTACACCTGGAATTCTACCCCCCCCTCACATACTCTAGCCACCCAGTATGAAATGCTATTCCTAGGTTAAGCCCTGGGCTTTCACATCTCACTTAAGTCACCGCCTGCGTGCCCTTTACGCCCAGTCATTCCGATTAACGCTCGCACCCTCCGTATTACCGCGGCTGCTGGCACGGCGTTAGC
+
CCCCCGG,EFGGGGGGGGGGGGGGGGGGGGGGGGGGGGGGGGGGDG@F9FGGGCFGGGGE,<F<FGGC<<CEG+FGFGGGGGG:CDFFGGGGGGGFGCAGGGFGGGGGEGGFFFFGG+@CEGGG,EFFGGGFG,>EEF=+@08B+6,@99DFGDGG9,3@DEFGGCF;EC,=CGC;EFGG7,@@FG9ACFG5,;5CCFGGGFGF67+4:CCFF7:=+<FGFGFF9FF;;G<@FF43C;7CEDFFCF35CFA707DFF:1,41D2CEBBB:>:6G(6@729(79BBFB>07(24((-288(4
@M04650:207:000000000-C238N:1:1101:5914:9017 2:N:0:19
GGACTACTAGGGTTTCTAATCCTGTTTGCTCCCCACGCTTTCTAGCCTCAGCGTCAGTTACAGACCAGAGAGCCGCCTTCTCCACTGGTGTTCCTCCATCTATCTACGCATTTCACCGCTACACATGTAATTCCACTCTCCTCTTCTGAACTCAAGTCTCCCAGTTTCCATTGACCCTCACCGGTTGAGCCGGGGGCTTTCACATCAGACTTAAGGAACCACCTGCTCTCGCTTTTCGCCCAATAAATCCGCACAATGCTTGCCACCTACGTATTACCGCGGCTTCTTGCACGTCTTTAGC
+
<ACC,;@FFG<A,C,C@EFF9@FGF9A,<66EG7,F+:B;FC,C<6E,;,;,@B@@F;CCCEEGFGD<8<98,A+C@FGGFGG9<E<,CFEF9,E5FFG,<,@;EEG?F,B=FF,95,+=7@,F9E@9CF?FCF,EF8EEGGD?=>FF,@,=8@FDDA,@,A,,FFC=DF,;+36@1+8,=,68>F8D88>8=7CEC*>E7+?:BC+9BF7C:F7**085(*5>()(488;@(7));(1C<;18**66+;5((.).*5?4)5*(:<::7B:()<?A7:(441>((,-)69)+-4(,-C<2)
@M04650:207:000000000-C238N:1:1101:18161:9041 2:N:0:19
GGACTACTCGGGTTTCTAATCCTGTTTGCTCCCCACGCTTTCGCACTTGAGCGTCAGTATATTCCCAAGGGGCTGCCTTCGCCTTCGGTATTCCTCCACATCTCTACGCATTTCACCGCTACACGTGGAATTCTACCCCTCCCTAAAATACTCTAGCGACCCAGTATGAAATGCTATTCCTAGGTTAAGCCCAGGGCTTTCACATCTCACTTAAGTCACCGCCTGCGTGCCCTTTACGCCCAGTCATTCCGATTAACGCTCGCACCCTCCGTATTACCGCGGCTGCTGGCACGGAGTTAGC
+
CCCCCGGGGGGGGGGGGGGGGGGGGGGGGGGGGGGGGGGGGGGGGGGGFGGGGGGGGGGGGGGGGGG<FGGGGGGGGGGGGGGGGGGGGGGGGGGGGGGGDFFGGGGGGGGGGGGGGGGGGGGGDFFGGGGGGGGGGGGGGGGFGGEGGGGFGGGGGGGGGGGFGGGGFGGGGGGGGGGGGGFGGGGGGGGGG>FGGGGGGFGFFGGFEFGDEB>DFEGG=CB=(?@BFDDFEGFFFFGGE0?4=07CFFFD2BGEG;;0:6DBGDF?FFFFFG?AF><>09>B9?B:7GBG<0(22F2>A
@M04650:207:000000000-C238N:1:1101:26911:9061 2:N:0:19
GGACTACTGGGGTATCTAATCCTGTTTGCTCCCCACGCTTTCGAGCCTCAGCGTCAGTTACAGACCAGAGAGTCGCCTTCGCCACTGGTGTTCCTCCATATATCTACGCATTTCACCGCTACACATGGAATTCCACTCTCCTCTTCTGCACTCAAGTCTCCCAGTTTCCAATGACCCTCCCCGGTTGAGCCGGGGGCTTTCACATCAGACTTAAGAAACCGCCTGCGCTCGCTTTACGCCCAATAAATCCGGACAACGCTTGCCACCTACGTATTACCGCGGCTGCTGTCACGTAGTTAGC
+
C9ACCGGGFGGGGGGGGEGGGGGGGGGFGGGGGGGGGGGGGGEGDGGGGFGGGGGGGGGGGGGGGGGGFGGFGGGGGGGGCGGGGGGFGGGGGGGGGFGGGGGGFEFGGDGGGGGGGGGDEGFGG@<FEAFGFFFGGGGDGGGFFGGFGGDBFGGGADA9E@,,ABCCFE9EFDG,ADFGGGGDGG>CECGC>EC>CDFGFAGFFGG=>GFG=FCC6;EG@D0((8(8><(17=;-*2:>C?0:FFBFFF>9<DG1*44(((*(0C1<((33<9,:70(-((7>222:)+)<:(3(4E226
@M04650:207:000000000-C238N:1:1101:21993:9063 2:N:0:19
GGACTACCCGGGTATCTAATCCTATTTGCTCCCCACACTTTCGAGCCTAAGTGTCAGTAATGGTCCAAGTTATCGCCTTCGCCTCTAGTGTTCTTCCATATATCTACGCATTCCACCGCTCCACATGGAGTTCCATAACTCTCTACCACACTCTAGGTTAATAGTTTCCAATGCATACAATAGTTAAGCTACTGCATTTAACACCAGACTTACTAACCCACCCGCGCTCGTTTTACGCCCAGTAAATCCGGATAACGCTTGCATCCTATGTATTACCGCGGCTGCTGGCACATAGTTAGCC
+
CCCCCGGGGGGGGGFGGGGGGGGGGGGGGGGGGGGGGGGGGGGGGEGGFFGGGGGGGGGGGGGGGGGGGGGGGGGGGGGGFGGGGGCFFGAFGGGGGGGFGGGFGGGGGGGGGGFFGGGGGGGGGGGCEFGFGGFFGGGGGFGFGGGGGGGFGFFG9DFFFGGGGGGGGGGGGGGGGGGFGGGGGGGFFGGGGGGGGGGFGFGFFGGFFGGGFGGGFFGGFGF=A>=9>GADBGFFFFDC7/;CG>894?>@@>GFGF0;6(*7:FE<CAF<?CCE>C:(49;><B:>F:>2:).6<<62:
@M04650:207:000000000-C238N:1:1101:28517:9072 2:N:0:19
GGACTACTGGGGTATCTAATCCTGTTTGCTCCCCACGCTTTCGAGCCTCAGCGTCAGTTACAGACCAGAGAGCCGCCTTCGCCACTGGTGTTCCTCCATATATCTACGCATTTCACCGCTACACATGGAATTCCACTCTCCTCTTCTGCACTCAAGTCTCCCAGTTTCCAATGACCCTCCCCGGTTGAGCCGCGGGCTTTCACATCAGACTGAAGAAACCGCCTGCGCTCGCTTTACGCCCAAGAAATCCGGACAACGCTTGCCACCTACGTATTACCGCGGCTGCTGGCACGAAGTTAGC
+
@CC9@EFD,CF7FF8EFFGGGGDF@EFGGGGDFGGGG7FFFGFF@@FCFFGFEGECCG,CEFGFFDFG8<EEFGBCFGGF@EFFF@ECFGGDGGGD8=<FFGCE9FCF=CFEAFGAFCECGCEGG8AFBFGGGFCFFDDFFD8DGCEF<E>06@FG;=DC,3=DAEDGGFGFFFFFD=@6CFCEFGGGGGGG*CECGGGGGFGFF<>AEFC*.*2+03AD1C;F?F>56C6@0C>)6:EC>:3(9C1<F4>B00C(*113-3D07E:7>?07)389AD((4>62910),*,+((((4CA9.
@M04650:207:000000000-C238N:1:1101:23840:9107 2:N:0:19
GGACTACAGGGGTTTCTAATCCTGTTTGCTCCCCACGCTGTCGCGCCTCAGCGTCAGCAACGGCCCAGCAGACCGCCTTCGCCACTGATGTTCTTCCCGATCTCTACGCATTCCACCGCTACACCGGGAATTCCATCTTCCTCTACTGTGCTCCAGCCCGACAGTTTAGAAGGCAGCCCTGCGGTTGAGCCGCAGGATTTCACCTCCGACTTAGCAGGCCGCCTACGCGCTCTTTACGCCCAGTGATTCCGGACAACGCCCGCACCCTCTGTATTCCCGCGGCTGCTGGCACACAGTTAAC
+
CCCCCGGGCGGGGGGGGGGGGGGGGGGGGGGGGGGGGGG;FFGGGGGGGFGGGGGGGEDEGCFCFEGGFGC8FGGGGGGGGGGGGGG<FGGGGADGFG+B8@DFGGFCEEFG9FGDGGGGGGGF?7FGEFFGGGD=ED,CC+DF,;,6,,CFF:E87DG8+C>EGCF,,7>,;>8CE*==,>EEFGEFFGGGG*::C4FFFFDF4DC).93*.+;@42594CF?(?1597(3(AFBB15CE?3?=>9:>F@>(0)3C66((-91):?:<(.:29<)+9,32>61;B?2:E?G((,4A94).
@M04650:207:000000000-C238N:1:1101:6516:9108 2:N:0:19
GGACTACTAGGGTATCTAATCCTGTTTGCTCCCCACGCTTTCGCACCTGAGCGTCAGTCTTCGTCCAGGGGGCCGCCTTCGCCACCGGTATTCCTCCAGATCTCTACGCATTTCACCGCTACACCTGGAATTCTACCCCCCTCTACGAGACTCAAGCTTGCCAGTATCAGATGCAGTTCCCAGGTTGAGCCCGGGGATTTCACATCTGAATTAACAAACCGCCTGCGTGCGCTTTACGCCCAGTAATTCCGATTAACGCTTGCACCCTCCGTATTCCCGCGGCTGCTGGCACGGAGTTAGC
+
CCCCC@GGGGGGGGGGGGGGGGGGGGGGGGGGFGGGGGGGGFGGGGGGGGGGEGGGGGGGGGGGGGGGGGGGGEGEGGGGGGGGGG7FFDEGGGGGGGGGGGGGGGGGGGGGGGGGGGGGGGGFGFGGEFGGEGGGGGGGGGGFFFECG+BFFF:DGGGFFGG?D9DGFFGGGFFAFGGGGGGFGGGFDDGFDGGCDDGGGFGF6CFF)+37;FG7=6FF>DF;(;9E?3(3;7@BF:>EE(:8F*6<FF???3<AF01:1:F<GF<(4:B:3*()39:;B739>:?)5EBCBB>(-*)).
@M04650:207:000000000-C238N:1:1101:18578:9133 2:N:0:19
GGACTACTGGGGTATCTAATCCTGTTTGCTCCCCACGCTTTCGCACCTGAGCGTCAGTCTTCGTCCAGGGGGCCGCCTTCGCCACCGGTATTCCTCCAGATCTCTACGCATTTCACCGCTACACCTGGAATTCTACCCCCCTCTACGAGACTCAAGCTTGCCAGTATCAGATGCAGTTCCCAGGTTGAGCCCGGGGATTTCACATCTGACTTAACAAACCGCCTGCGTGCGCTTTACGCCCAGTAATTCCGATTAACGCTTGCACCCTCCGTATTACCGCGGCTGCTGGCACGGAGTTAGC
+
CCCCCGGGGGGGGGGGGGGGGGGGGGGGGGGGGGGGGGGGGGGGGGGGGGGGGGGGGGGGGGGGGGGGGGGGGGGGGGGGGGGGGGGGGGGGGGGGGGGGGGGGGGGGGGGGGGGGGGGGGGGGGGGGGGGGGGGGGGGGGGGFFGGGGGGFGGGGGGGDGGGGGGGEGG9DFGGGGFGGGGGGGGGGGGGGGGGGDGGGFFGFFGFF?CGFFCFGFFGGBGFFFF>B?G>>>GFFFBEEG<6>GGBAFFFBBFGFF?BFFFG<CGFF?FFFFC?DF:-174660::27E1F?9;4,;)).
@M04650:207:000000000-C238N:1:1101:12601:9137 2:N:0:19
GGACTACTCGGGTTTCTAATCCTGTTTGCTCCCCACGCTTTCGAGCCTCAGCGTCAGTTACAGACCAGAGAGCCGCCTTCGCCACTGGTGTTCCTCCATATATCTACGCATTTCACCGCTACACATGGAATTCCACTCTCCTCTTCTGCACTCAAGTCTCCCAGTTTCCAATGACCCTCCCCGGTTGAGCCGGGGGCTTTCACATCAGACTTAAGAAACCGCCTGCGCTCGCTTTACGCCCAATAAATCCGGACAACGCTTGCCACCTACGTATTACCGCGGCTGCTGGCACGTATTTAGC
+
@@CCCGGGGGGGGGGGGGGGGGGGGGGGGGGGGGGGGGGGGGGCGGGGGGGGGGGGGGGGGGGGGGGGFGGGGDGGGGGGGGGGGGGGGGGGGGGGGGGGGFGGGGGGGGGGGGGGGGEGGGGGGGGGFFFGGGGGGGGFGGGFGGGGGDGFG8DFGGGGGGFGGGGGGGGGF,@@E?FGEEECGG+@FGGDC*CC5DGC++4BBGGA@GGG)+C+;@FG@GFD0:9BFG9>?GFABBGGGB(:CC<AGF@(457:GBFF:?C4*<(.(8(4)C?>EFF>B(19>:?>(:?G(..6(<<)4
@M04650:207:000000000-C238N:1:1101:8131:9138 2:N:0:19
GGACTACCAGGGTTTCTAATCCTGTTCGCTCCCCACGCTTTCGCTCCTCAGCGTCAGTATCGGCCCAGAGACCCGCCTTCGCCACCGGTGTTCCTCCTGATATCTGCGCATTTCACCGCTACACCAGGAATTCCAGTCTCCCCTGCCGAACTCTAGCCTGCCCGTATCGACTGCAAGCTCGGGGTTGAGCCCCGAGTTTTCACAGCCGACGCGACAGACCGCCTACGAGCTCTGTACGCCCAATAATTCCGGACAACGCTTGCACCCTACGTATGACCGCGGCTGCTGGCCGGAAGTTGGC
+
@CCCCCFFG8FDFFEGGGGGGGGGGGFGGGGGGGGGGGGGGGGGGGGF:FGGGCFEFFCE@BCDGGGGGGFG,4@FB=CFGEGGGGGG:FFEGGGGG8FGGFGGDEBFGGG:FCFFDFGGGGF<?DFEFGFA;FDCDD,7C+A;DFDG:@@DED>DEF9?FFGGGGCGGCEEGFCFC>2@9::CC>8,0?C5:58CD*C;@AFF4C7:;CDD9D375:CF()44<FFB05,42+/-9:CCE06:GF<<C9?6,)96*-6(-3<<9C001(((.0()327072;7(,4:?:(*(((-5+-((
@M04650:207:000000000-C238N:1:1101:13902:9170 2:N:0:19
GGACTACCGGGGTATCTAATCCTGTTTGCTCCCCACGCTTTCGCACTTGAGCGTCAGTATATTCCCAAGGGGCTGCCTTCGCCTTCGGTATTCCTCCACATCTCTACGCATTTCACCGCTACACGTGGAATTCTACCCCTCCCTAAAATACTCTAGCAACCCAGTATGAAATGCTATTCCTAGGTTAAGCCCAGGGCTTTCACATCTCACTTAAGTCACCGCCTGCGTGCCCTTTACGCCCAGTCATTCCGATTAACGCTCGCACCCTCCGTATTACCGCGGCTGCTGGCACCGAGTTAGC
+
CCCCCGGGGGGGGGGGGGGGGGAFGGFGGGGGGGGGGGGGGGGGGGCFGGGFGEDGGCEFGGGAFGGGEFGEGGGGGGGGGGGGGGGGGFGGGGGGGGEGFGFGGGGGGGGGGGGGGEGDGGGGGGGGGGCFGFFA=,+4BCEFGD9EFFGFGFCGGEGGFGGGGGGGGFEFFDCCCF,D,7EDGCCEFGGFGGECDGCFFFFFCD7@EGGG;=FFFCGGAGF=BF@;=CBFF?FFF@GG@03;6D)9CAA;<5D?G80(-,995CB<B:1?:C0:CF?6>>>0>FBFFG(+(-(,,;5<6
@M04650:207:000000000-C238N:1:1101:17087:9209 2:N:0:19
GGACTACAAGGGTTTCTAATCCTGTTTGCTTCCCACGCTTTCGCACTTGAGCGTCAGTATATTCCCAAGGGGCTGCCTTCGCCTTCGGTATTCCTCCACATCTCTACGCATTTCACCGCTACACGTGGAATTCTACCCCTCCCTAAAATACTCTAGCGACCCAGTATGAAATGCTATTCCTAGGTTAAGCCCAGGGCTTTCACATCTCACTTAAGTCACCGCCTGCGTGCCCTTTACGCCCAGTCATTCCGATTAACGCTCGCACCCTCCGTATTACCGCGGCTGCTGGCACGGAGTTAGC
+
CCCCCGGGGGGGGGGGGGGGGGGGGGGGGGGGGGGGGGGGGGGGGGGGGGGGGGGGGGGGGGGGGGG<FGGGGGGGGGGGGGGGGGGGGGGGGGGGGGGGGGGGGGGGGGGGGGGGGGGGGGGGDFGGGGGGGGGFFGGDGGGFGGGFGFGFGGGGGGGGGGGGGGGGGCFGGGDFGGGGGGGGGGCGGGGGGGFGDGGGGFGFFG7BAFGGFGGFFFGG=GFFFFFADGFF=GFEFDGGF??@GGFFGFF<?EGEG691;9C6DG<:6<9:<GFFGGFFFBFFFFFFBG?FB;B11C))6
@M04650:207:000000000-C238N:1:1101:15200:9255 2:N:0:19
GGACTACAAGGGTTTCTAATCCTGTTTGCTCCCCACGCTTTCGCACTTGAGCGTCAGTATATTACCAAGGGGCTGCCTTCGCCTTCGGTATTCCTCCACATCTCTACGCATTTCACCGCTACACGTGGAATTCTACCCCTCTCTAAAATACTCTAGCAACCCAGTATGAAATGCTATTCCTAGGTTAAGCCCAGGGCTTTCACATCTCACTTAAGTCACCGCCTGCGGGCCCTTTACGCCCAGTCATTCCGATTAACGCTCGCACCCTCCGTATTACCGCGGCTGCTGGCACGGAGTTAGC
+
CCCCCFG86EFEFGGGGGGFGGGGGG<FDGFGGGDGGGFEFFG@CFEE=FFGGGGGGG@9C9F,6EA<8FGGE:FFGGGGGFG>,<CBF8FCGGGFEG,E<FFGGGG?FECFAEGFD?8DEFFG+9EFG@FGFEBE9B6<4+6@,6,25@EDG4C9FF,8=FGG,=E9E,3ED9,,=CGGC;;D,@DGCG7+5;?CDGGGFFG6+22=EFGFCFCC9EGD@4)/)9)*(72>DGFEA?DCC;14*+17CCA715<EF;(((4CBGC?:089::C>9@*(49>>60(32:A(2(((41*.6.
@M04650:207:000000000-C238N:1:1101:23775:9261 2:N:0:19
GGACTACTAGGGTATCTAATCCTGTTTGCTCCCCACGCTTTCGAGCCTCAGCGTCAGTTACAGACCAGAGAGCCGCCTTCGCCACTGGTGTTCCTCCATATATCTACGCATTTCACCGCTACACATGGAATTCCACTCTCCTCTTCTGCACTCAAGTCTCCCAGTTTCCAATGACCCTCCCCGGTTGAGCCGGGGGCTTTCACATCAGACTTAAAGAACCGCCTGCGCTCGCTTTACGCCCAATAAATCCGGACAACGCTTGCCACCTACGTATTACCGCGGCTGCTGGCACGTAGTTAGC
+
CCCCCGGGFGGGGGGGGGGGGGGGGGGGGGGGGGGGGGGGGGGGGGGGG8FGGGGGGGGGGFFGGGGGGEGFGGGEGGGGGGGGGGGGGGGGGGGGGGGGGGGGGGGGGGGGGGGGGGGGGGGGGGGGF=CFGGGGGGGGGGGFGGGGGGGFGGFGGFDDDFGG=FGGFGGGFGGGGGGGGGGEGDGGGGGGCGGGGGGGGFGFFGGFFGGGFGFFADGGFG>FFFF>>DFF@GF964CGGFFFCGFAGFFFFFG?D91::?<?FG?132:7?F>BGDBB66003:??0=196:1<:F494
@M04650:207:000000000-C238N:1:1101:21832:9266 2:N:0:19
GGACTACTCGGGTTTCTAATCCTGTTCGCTCCCCACGCTTTCGCTCCTCAGCGTCAGTATCGGCCCAGAGACCCGCCTTCGCCACCGGTGTTCCTCCTGATATCTGCGCATTTCACCGCTACACCAGGAATTCCAGTCTCCCCTGCCGAACTCTAGCCTGCCCGTATCGACTGCAAGCTCGGGGTTGAGCCCCGAGTTTTCACAGCCGACGCGACAGACCGCCTACGAGCTCTTTACGCCCAATAATTCCGGACAACGCTTGCACCCTACGTATTACCGCGGCTGCTGGCACGTAGTTGGC
+
CCCCCGGGGGGGGGGGGGGGGGGGGGGGGGGGGGGGGGGGGGGGGGGGGGGGGGGGGGGGGGGGGGGGGGGGGGGGGGGGGGGGGGGGGGGGGGGGGGGGGGGGGGGGGGGGGGGGGGGGGGGGGGGGGG8DGGGGGGGGGGGFGGGGFGGFGGGGFGGGGGGGGGGGGGCEGGDEFGCFGGEGDGGGGGGFCEDG5<CFFFGFFGGDFGDGFDDCDFGF>GF::FF:3>>?<?BBF?GGGBBFGG96:@)4<BD?G(2:B<F26EFF:<B1<F?4CGBFF>BF0(2:(529(,((-@A?2
@M04650:207:000000000-C238N:1:1101:24735:9272 2:N:0:19
GGACTACCAGGGTTTCTAATCCTGTTCGCTCCCCACGCTTTCGCTCCTCAGCGTCAGTATCGGCCCAGAGACCCGCCTTCGCCACCGGTGTTCCTCCTGATATCTGCGCATTTCACCGCTACACCAGGAATTCCAGTCTCCCCTGCCGAACTCTAGCCTGCCCGTATCGACTGCAAGCTCGGGGTTGAGCCCCGAGTTTTCACAGCCGACGCGACAGACCGCCTACGAGCTCTTTACGCCCAATAATTCCGGACAACGCTTGCACCCTACTTCTTACCGCGGCTGCTGGCACGTAGTTGGC
+
CCCCCGGGGGGGGGGGGGGGGGGGGGGGGGGGGGGGGGGGGGEGGGGGGGGGGGGGGGGGGGGGGGGGGGGGGGGGGGGGGGGGGGGGGGFGGGFFGFGDAFFGGGGGGDGGGGDFGGGGGGGGGGGCGAFGGGGGGGFGGGGFGGGGFEGFGFGGGGGGGGGGFCCFEGECCFGGGG9F5F8CFGGC,,CEEEDGDDFFDFGFFCC>>GGD9)9C>0FGFDFFBFBF6D0:4FF4F?GGG00:<*:47@66(750C>0(2(14C@12:1)))36<F6:F(696>FF>2C(<147<:F)43
@M04650:207:000000000-C238N:1:1101:15777:9286 2:N:0:19
GGACTACACGGGTATCTAATCCTGTTTGCTCCCCACGCTTTCGCGCCTCAGCGTCAGTTGCGAGCCAAAGAGCCGCTTTCGCCACTGGTGTTCCTCCATATCTCTACGCATTTCACCGCTACACATGGAATTCCACTCTTCTCTCTCGCACTCAAGTCTTCCAGTTTCCAATGACCCTCCCCGGTTGAGCCGGGGGCTTTCACATCAGACTTAAAAGACCGCCTGCGCGCGCTTTACGCCCAATAATTCCGGACAACGCTTGCCACCTACGTATTACCGCGGCTGCTGGCACGTAGTTAGC
+
CCCCCGGGGGGGGGGGGGGGGGGGGGGGGGGGGGGGGGGGGGGGGGGGGGGGGGGGGGGGGGGGGGGGGGGGGGGGEGGGGGGGGGGGGGGGGGDGGGGGGGGGGGGGGGGGGGGGGGGGGGGGGGGGFEFGGGGGGGGGGGGFGFGGGGGFGGFFGGGGGGGGFGGGGGGGGGGGGGGGGGGGGGGGGGGGGGGGGGGGGFGFFGFFFGGGFGGGFFGGFGBFFFBFFGFFFDF<F?EGGB6?FFA9F6FBFEG:D>9::?G?GGFFBFFFFGF>GG<>>FB>FFBB?G?G??0(-@5)6
@M04650:207:000000000-C238N:1:1101:10200:9325 2:N:0:19
GGACTACAAGGGTTTCTAATCCTGTTCGCTCCCCACGCTTTCGCTCCTCAGCGTCAGTATCGGCCCAGAGACCCGCCTTCGCCACCGGTGTTCCTCCTGATATCTGCGCATTTCACCGCTACACCAGGAATTCCAGTCTCCCCTGCCGAACTCTAGCCTGCCCGTATCGACTGCAAGCTCGGGGTTGAGCCCCGAGTTTTCACAGCCGACGCGACAGACCGCCTACGAGCTCTTTACGCCCAATAATTCCGGACAAAGCTTGCACCCTACGTATTACCGCTGCTGCTGGCACGGAGTTGGC
+
CCCCCGGGGGGGGGGGGGGGGGGGGGGGGGGGGGGGGGGGGGGGGGGFGGGGGGGGGGGGGGGGGGGGGGGGGGGGGGGGGGGGGGGGFGGGGGFGGGGGGGGGGGGGFGGGGGGGGGGGGGGGGGGGFDGGGGGGGGGGGGGFGGGGDGGFGFGGGGGDGGGGG7CCCFEECC,@EF9EEEGGGGGFGCGGDGGGGGGFGFGFFGGB97/:7DC3DFF905;41)282C(549BAF1?EG?:?CF<A>@FB?FG:*,.<<:F2=F<((46??F?BG7(2(49B??20:G:C:(41,;>:2
@M04650:207:000000000-C238N:1:1101:19847:9338 2:N:0:19
GGACTACTGGGGTTTCTAATCCTGTTTGCTCCCCACGCTTTCGAGCCTCAGCGTCAGTTACAGACCAGAGAGCCGCCTTCGCCACTGGTGTTCCTCCATATATCTACGCATTTCACCGCTACACATGGAATTCCACTCTCCTCTTCTGCACTCAAGTCTCCCAGTTTCCAATGACCCTCCCCGGTTGAGCCGGGGGCTTTCACATCAGACTTAAGAAACCGCCTGCGCTCGCTTTACGCCCAATAAATCCGGACAACGCTTGCCACCTACGTATTACCGCGGCTGCTGGCACGTAGTTAGC
+
CCCCCGGGGGGGGGGGGGGGGGGGGGGGGGGGGGGGGGGGGGGGGGGGGGGGGGGGGGGGGGGGGGGGFGGGGGGGGGGGGGGGGGGGGGGGGGFGGGGGGGGGGGGGGGGGGGGGGCCDCFGGFFGGFEFGGGGGGGGGGGGFGGGFFGGFGGCGGFFGGGGGGFFGGGGGGGGFGGGCEFGGGGGGGGGDEGGGGGGGGFGFFGFF3DFGFG7CA@EC@DFFDFFFBG@FFGFFBBEEGF4?GGFFGFF6?DDBG;BF?BGFDFF??BFFBGF<GF<BB>BFF?0?>G?G?<(8:<AFB
@M04650:207:000000000-C238N:1:1101:19549:9400 2:N:0:19
GGACTACCGGGGTATCTAATCCTGTTTGCTCCCCACGCTTTCGCACCTGAGCGTCAGTCTTCGTCCAGATGGCTGCCTTCGCCATCGGTATTCCTCCAGATCTCTACGCATTTCACCGCTACACCTGGAATTCTACCATCCTCTCCCATACTCTAGCTTCCCAGTATCGAATGCAATTCCTAAGTTAAGCTCAGGGATTTCACATCCGACTTAAAAAGCCGCCTACGCACGCTTTACGCCCAGTAAATCCGATTAACGCTCGCACCCTCTGTATTACCGCGGCTGCTGGCACAGAGTTAGC
+
CCCCCGGGGGGGGGGGGGGGGGGGGGGGGGGGGGGGGGEGGGGGGGGGGGGGGGGGGFGGCFCGGGGGGGGFGGGGGGGGFGGGGGGGGGGGGGGGGGGGGGGGGGGGEGGEGGGCGGDCGGGGGGGGGGGGGGGGGGGDGGGFGGGGGGGFFEC9FF9FGGGGGGFGGGG8DFFGGGGGGCFEFGGGFCD6CFGGGGGGGFGFFGDFDGDGFGDFFFGGFG=2@F@F9D9BFGFCF@GGG?;@FGECGAE@0BDFGFB?:>G65EF?F24<DFAFGG?0(312>B??(A??(203:E<26
@M04650:207:000000000-C238N:1:1101:16446:9407 2:N:0:19
GGACTACCCGGGTTTCTAATCCTGTTTGCTCCCCACGCTTTCGAGCCTCAGCGTCAGTTACAGACCAGAGAGCCGCCTTCGCCACTGGTGTTCCTCCATATATCTACGCATTTCACCGCTACACATGGAATTCCACTCTCCTCTTCTGCACTCAAGTCTCCCAGTTTCCAATGACCCTCCCCGGTTGAGCCGGGGGCTTTCACATCAGACTTAAGAAACCGCCTGCGCTCGCTTTACGCCCAATAAATCCGGACAACGCTTGCCACCTACGTATTACCGCGGCTGCTGGCACGTAGTTAGC
+
CCCCCGGGGGGGGGGGGGGGGGGGGGGGGGGGGGGGGGGGGGGGGGGGGFGGGGGGGFGGGGGGGGGGGGGGGGGGGGGGGGGGGGGGGGGGGGGGGGGGGGGGGGGGEGGGGGGGGGGGGGGFGGEFEEEFGFGGGGGGGGGFGGGGGGGFGGFGFGEGGCGGGEGGGGGGGGGGGGGGDEGGGGGGGGGGGGGGGGGGFFGFFGGFFGGDECFGF@GG>GFD;=@FFGF>(:>DFFGGGF<BGGFAF?FBFBDBC09BFFF?DFFBFF?BFGFFGG23609>>BFFFG?6:?FFFGAFF
@M04650:207:000000000-C238N:1:1101:13628:9497 2:N:0:19
GGACTACAAGGGTATCTAATCCTATTTGCTCCCCACACTTTCGAGCCTAAGTGTCAGTAATGGTCCAAGTTATCGCCTTCGCCTCTAGTGTTCTTCCATATATCTACGCATTCCACCGCTCCACATGGAGTTCCATAACTCTCTACCACACTCTAGGTTAATAGTTTCCAATGCATACAATAGTTAAGCTACTGCATTTAACACCAGACTTACTAACCCACCCGCGCCCGTTTTACGCCCAGTAAATCCGGATAACGCTTGCATCCTATGTATTACCGCGTCTGCTGGCACATAGTTAGAC
+
CCCCCGGGGGGGGGGGGGGGGGGGGGGGGGGGGGGGGGGGGFGGFGGGGGGGGGGGGGGGGGGGGGGGGGGGGGGDFGGGFGGGGGGGFGGGGGGGGGGGGGGGGGGGGGGGGGGGGGGGGGGGGGGGGGGGGGGGGGGEGFGFGDFGGGGFG>FGFFGGGGGGGGGGGGCFDFGGGGGGCFG@AFGGGFFGG88EGGFFGFGFAGGFFGDFDBGGF@@CAG):599*)3)-:1+.@ACFC>EF7D7*;D4>@FFBC>07;;FEGG@)<<CC<C3)99;B(46<DFF((*)*)))-60)-5
@M04650:207:000000000-C238N:1:1101:12747:9502 2:N:0:19
GGACTACCGGGGTTTCTAATCCTGTTTGCTCCCCACGCTTTCGCACCTGAGCGTCAGTATTCGTCCAGGGGGCCGCCTTCGCCACCGGTATTCCTCCAGATCTCTACGCATTTCACCGCTACACCTGGAATTCTACCCCCCTCTACGAGACTCAAGCTTGCCAGTAGCAGATGCAGTTCCCAGGTTGAGCCCGGGGAGGTCACATCTGACGTAACAAACCGCCTGCGTGCGCGTGACGCCCAGTAATGCCGAGTAACGCTTGCACCCTCCGTATTACCGCGGCTGATGGGAGGGAGGTAGC
+
CCCCCGGGDGGGGGGF9FFEFGGGF9FFF9FGGGGGGG786CFFFCCFEFFEC@@CC@,,C@FDGCFGGGGG6@CF@F,AABFC?=>CFG=DFGGGGGFFCBACA@AFCC:+,CAC,@>CCF=B=AAFFFA,8@D@=D3=7CEFFFFEEG7>C8>CF,,@D>:?@D,6>CF,=7<C=+CF?CEDC<=CG74C:CEED2**;6:@:>7:?F*1//9CB(;53>>:(867:<3--*.3<?5:*40(2:<)2)81()2-2(((--14C*(1(-4-4@2)+:4(3(4(-().,*(*-4((-/35)
@M04650:207:000000000-C238N:1:1101:24707:9508 2:N:0:19
GGACTACTGGGGTTTCTAATCCTGTTTGCTCCCCACGCTTTCGAGCCTCAGCGTCAGTTACAGACCAGAGAGCCGCCTTCGCCACTGGTGTTCCTCCATATATCTACGCATTTCACCGCTACACATGGAATTCCACTCTCCTCTTCTGCACTCAAGTCTCCCAGTTTCCAATGACCCTCCCCGGTTGAGCCGGGGGCTTTCACATCAGACTTAAAAGACCGCCTGCTCGCGCTTTACGCCCAATAATTCCGGACAACGCTTGCCACCTACGTATTACCGCGGCTGCTGGCACCTCGTTAGC
+
CCCCCGGGFGGGGGGGGGGGGGGGGGGGGGGGGGGGGGGGGGGDGGGGGGGGGGGGG<EGGGCDGGGEGGGGGGEGGGGGFGGGGGGGGGGGGGGGGGGGGGGGGGGGGGGGGGGGGGGGGGGGGDFGEFGGGGGGGGFFFGGFFGFGGGGFGGGGGGCFFGGGFDFGGGGGGGGGGGGGDGG7FGEGGGGG7;EGDGGC>CGF>FCFFGGG9FC7F1F<6DBD;)5+:DBBFGFAFBGGG?<<7C>27B49?FGB49;0((15*<6238:(4<?FGF899;>6-3:)4E<C(((--8806
@M04650:207:000000000-C238N:1:1101:8359:9518 2:N:0:19
GGACTACTCGGGTTTCTAATCCTGTTTGCTCCCCACGCTTTCGCACTTGAGCGTCAGTATATTCCCAAGGGGCTGCCTTCGCCTTCGGTATTCCTCCACATCTCTACGCATTTCACCGCTACACGTGGAATTCTACCCCTCCCTAAAATACTCTAGCAACCCAGTATGAAATGCTATTCCTAGGTTAAGCCCAGTGCTTTCACATCTCACTTAAGTCACCGCCTGCGTGCCCTTTACGCCCAGTCATTCCGCTTAACGCTCGCACCCTCCGTATTACCTCGGCTGCTGGCACGGAGTTAGC
+
8-6CC@FGGGGGGGGGG<FFFFGAFGGFFFGDFG8F7CFGGGFC@FEFCEEFCFGG@FGF9AD<EGD,<,B:CFBFFGGG,BFEEGD7FFGGGGFFG8=F<=FEFAC=F7:CGG,FF7EG7C9E?=E>7,CFFGAEF8@DC8E?@,=9<8EDFGF,;E,,@C8?GBCD9=,C+=E,ECDDD;,,:>E7,DC?6,,,=9@EF6ECFGFF*B>D8F+?6*EC)945>4:?245:>6F=F>E7C1(6F+.7@76(68:)21(326529?6312>?(;:2C7481(2:(4?7(*(3((-(4@A24
@M04650:207:000000000-C238N:1:1101:11890:9547 2:N:0:19
GGACTACTAGGGTATCTAATCCTGTTTGCTCCCCACGCTTTCGAGCCTCAGCGTCAGTTACAGACCAGAGAGCCGCCTTCGCCACTGGTGTTCCTCCATATATCTACGCATTTCACCGCTACACATGGAATTCCACTCTCCTCTTCTGCACTCAAGTCTCCCAGTTTCCAATGACCCTCCCCGGTTGAGCCGGGGGCTTTCACATCAGACTTAAGAAACCGCCTGCGCTCGCTTTACGCCCAATAAATCCGGACAACGCTTGCCACCTACGTATTACCGCGGCTGCTGTCACGTAGTTAGC
+
<<CCCGGGGGGGGGGGGGGGGGG9FGG8FGGGGGFGGGGGGGCFFGGGG<FFGGGGGGGGGGEGGGGEFFCFGGGGGGGGDGEGGGGGG<FGGGGGGGGFGDFGGGGGGGGGGGGGGGGGEGGGFGF?EEFGGGGGGGGGGGGFGGGDFFGFGCE9FEFAFFDDGFGGGCCF?9EFFDGGEG>EFG6?6FGE+787;DGFGFGFFGF4:FGGEC>++3CF0C@??F0:9G;9@GF<F:>EE?::4*)6?F)(1)9<G>FF:(92*<4?026B)C:4EG0990>>BF:?)<)<3:((-<2>2
@M04650:207:000000000-C238N:1:1101:10973:9574 2:N:0:19
GGACTACTCGGGTTTCTAATCCTATTTGCTCCCCACACTTTCGAGCCTAAGTGTCAGTAATGGTCCAAGTTATCGCCTTCGCCTCTAGTGTTCTTCCATATATCTACGCATTCCACCGCTCCACATGGAGTTCCATAACTCTCTACCACACTCTAGGTTAATAGTTTCCAATGCATACAATAGTTAAGCTACTGCATTTAACACCAGACTTACTAACCCACCCGCGCTCGTTTTACGCCCAGTAAATCCGGATAACGCTTGCATCCTATGTATTACCGCGGCTGCTGGCCCATACTTTGCC
+
@@8ACGGCGGDGGGGGFFFFGGFEFGGGGGFFGGGEGGGGGGGFGGGGG@CFGGFFGGGGGGGGGG,EFGCGGGGG:FFEFDF7FFFGFG<FGGGFFGCFFCDFGFGGEGCFFEFFGGGCCFFFGFGGFFGGGGAFAE@FDDDDF=AFGF7??C9,FFGGGG8EEGGGGEGGGGGGDFC89F9EFFGCFG9EGGGFCCCDCFGD5+@FD69FFG@CF@CDACA>5?@>AG>=BE>3B4:BC(.*=@?EFB)635+7*6(:?=D67C8)7;CCEFF5<7(.(4,(3:?4?/-/.2())+.-.
@M04650:207:000000000-C238N:1:1101:4729:9583 2:N:0:19
GGACTACCCGGGTTTCTAATCCTGTTTGCTCCCCACACTTTCGAGCCTAAGTGTCAGTAATGGTCCAAGTTATCGCCTTCGCCTCTAGTGTTCTTCCATATATCTACGCATTCCACCGCTCCACATGGAGTTCCATAACTCTCTACCACACTCTAGGTTAATAGTTTCCAATGCATACAATAGTTAAGCTACTGCATTTAACACCAGACTTACTAACCCACCCGAGCTCGTTTTACGCCCAGTAAATCCGGATAAGGCTTGCCACCTACGTCTTACCGCGGCTGCTGGCCCGTAGTTAGCC
+
CCCCCGGFFGGGCCGGGGGGGGGGGGGGGG9@FGCFGGGGGGGGFGGG?FFEFFGGGCFFG@EDGGGGGEGGGGGGGGGGGGC7CFFFEFGGGGGGFGDGGGGGGGGFCEGGFGFFCCED7FFGC,:FFCGGGGEFGE8F,?DFGC9=FCEFF9FGGFGAEFDAEAFG,CD>DGADFGG?,A3EFFGFGFFFFGADDGFGDFFF*+8DCCDF5CC??5,9>DAB)*:<CD):79B9?9@7*(.8@GC*0)):26:)0,5522*7DC63;3;188))5*.6>(7(().53*(*(-2:2+)-.
@M04650:207:000000000-C238N:1:1101:10110:9634 2:N:0:19
GGACTACCAGGGTTTCTAATCCTGTTTGCTCCCCACGCTTTCGCACTTGAGCGTCAGTATATTCCCAAGGGGCTGCCTTCGCCTTCGGTATTCCTCCACATCTCTACGCATTTCACCGCTACACGTGGAATTCTACCCCTCCCTAAAATACTCTAGCGACCCAGTATGACATGCTATTCCTAGGTTAAGCCCAGGGCTTTCACATCTCACTTAATTCACCGCCTGCGTGCCCTTTACGCCCAGTCATTCCGATTAACTCTCGCACCCTCCGTCTTACCGCGACTCGTGGCACGGAGTTAAC
+
CCCCC<EE<FEGGCGGFFFGGEAEFGFFGFFCF,CF7FGGFGGE:@+E:CEFD@FGGG9C,EFF9EFA8<,@CFGGDGDFFFGFE@DEFGGEGCGFGCE@<E;EFFFDFD@=DGGGG>ECCFGGCFFGG<FFG,,A98+A@DCD9@4@A8@FGGGGF6CCEGEFGGE;C,@EC88AACFEF,,@FFFF7FGFFG3AD0FFF>E6=C7C6DFGE7+=+*,=);9@2F=56D=BE?)7A1BF@3(5>F<?CC4(/:<4D)4))/*1CG<?B?2((;8)+*(4((-4((.4(58C2,0--;<)<
@M04650:207:000000000-C238N:1:1101:22077:9649 2:N:0:19
GGACTACTCGGGTTTCTAATCCTGTTTGCTCCCCACGCTTTCGCACCTGAGCGTCAGTCTTCGTCCAGGGGGCCGCCTTCGCCACCGGTATTCCTCCAGATCTCTACGCATTTCACCGCTACACCTGGAATTCTACCCCCCTCTACGAGACTCAAGCTTGCCAGTATCAGATGCAGTTCCCAGGTTGAGCCCGGGGATTTCACACCTGACTTAACAAACCGCCTGCGTGCGCTTTACGCCCAGTAATTCCGATTAACGCTTGCACCCTCCGTATTACCGCGGCTGCTGGCACTGCGCTGGC
+
CCCCCGGGGEGFGGGGGEFGGGGFFGGFGGFGGGGGCFFGGGGG7CFEE8FFGGGGEGGGEGGFEFGG87F@CFDGFFEFCEGGGGGDG>DFGFGGCEAEFEGGGGGGCFGEFG9EF:CD7FGGGGGF,FDFF<EFG?@FGDGFF,:6+@8AF,86::@EGGF7A9CEC3,EFGF?2CEFGF8>DCFFGGGG7E5*9C@CCFGF)*;A,7CFC7DFF(;F6DBFBF6B6C;B0C54?0:>E0:3:7<4:F?,4>5:F06(2,9)9CBB6:><(A(4<F:6;((-40))5C(3(.)((2(4,
@M04650:207:000000000-C238N:1:1101:11773:9696 2:N:0:19
GGACTACACGGGTATCTAATCCTGTTTGCTCCCCACGCTTTCGAGCCTCAGCGTCAGTTACAGACCAGAGAGCCTCCTTCGCCACTGGTGTTCCTCCATATATCTACGCATTCCACCGCTCCACCTGGAGTTCCATAACTCTCTACCACACTCTAGGTTAATAGTTTCCAATGCATACAATAGTTAAGCTACTGCATTTAACACCAGACTTACTAACCCACCCGCGCTCGTTTTACTCCCAATAATTCCGGCCACCCCTTCCCACCTCCGTTTTTCCTCGCCTGCTGCCCCCATGTTATCC
+
---ACFFFCEC7@FCFEEGFCFD<CEGGGGG8C@,F:FGCFGG8EFFFG@FCECFGEGFFCF,CEFG8D<@@DF,CFGGGFGG7C<FGEFEGGC;FFCCAFEFEFFFGGGEGCGGGGGC=BEGF:AF?,B?FFF,C9>=9EGGD=49=<=8FEG,,,676=D,7FDE;FDE=0:EF8=99,,76C,@,,,,@E,,,5+E,+1,A*300)=<+*55+05:*8C5=A424>C25:78>19F7,(/)*;))3))(.8*(*(/((34)>*((3(,).2(.2*--(((((())./,*-((.6+.66
@M04650:207:000000000-C238N:1:1101:7224:9710 2:N:0:19
GGACTACAGGGGTTTCTCATCCTATTTGCTCCCCACACTTTCGAGCCTAAGTGTCAGTAATGGTCCACGTTATCGCCTTCGCCTCTAGTGTTCTTCCATATATCTACGCATTCCACCGCTCCACATGGAGTTCCATAACTCTCTACCACACACTCGGTTAATAGTTTCCAATGCATACAGTAGTTAAGCTACTCCATTTAACACCAGCCTTACTAACCCACCCGCGCTCGTTTTTCGCCCATTAAATCCGGCTAACGCTTGCATCCTATGTATTACTGCTCCTGCTGGCACATAGTTTGCC
+
6A-AB8E,F,6@FEGEC6FFCFFGGGGGF6C,6B@@F@EFFC@,,@@:;;CE9FGA9C@@FFD@FEG@@CE<@F<:7F@CFEFDCEC6CAFDFGDFG9@DCAADGAFFD,BFA@,5,8=CCCEDF:,A,,9=FFDF,,4A99@?FF,A,@6*4@>=76BC,CEDFGGGGGGGGDD8:86,@,>EFD,,=E3@8,D82=;,6=;5*00*:08=:D9C*):;=*>))34*7;4(8C)8)(*<*(.*+3))0))(()24*.660(*.203)17)..<-)+*-)))5:(,..662*--).62.-)
@M04650:207:000000000-C238N:1:1101:25541:9727 2:N:0:19
GGACTACAGGGGTTTCTAATCCTGTTTGCTCCCCACGCTTTCGAGCCTCAGCGTCAGTTACAGACCAGAGAGTCGCCTTCGCCACTGGTGTTCCTCCACATATCTACGCATTTCACCGCTACACGTGGAATTCCACTCTCCTCTTCTGCACTCAAGTTCTCCAGTTTCCAATGACCCTCCCCGGTTGAGCCGGGGGCTTTCACATCAGACTTAAGAAACCGCCCACGCGCGCTTTACGCCCAATAATTCCGGATAACGCTTGCCACCTACGTATTACCGCGGCTGCTGGCACGTAGTTAGC
+
CCCCCGGGGGGGGGGGGGGGGGGGGGGGGGGGGGGGGGGGGGGGGGGGGGGGGGGGGGCFGCGCFFGGFGGGFGGCGGGGGGGGGGGGGFGGGGGGGGGGGGGGGGGGCGGGGGGGGGGGGGGGGGGGFEFGGGGFGGGGGGGFFGCGFGGFGDGGGGDFGD9DFFGGGGGGGGGDGGGGGGGGGDGGGGG>ECC>)5FFF>F>>GGFEFGGE>CD8@GF>D((/2(:>349>E))8:DGG?:0CG<):@@F?DGF*2(321C(*34447042@:2:D:69(40(,3?:C1A(.(,4EAFA
@M04650:207:000000000-C238N:1:1101:26142:9741 2:N:0:19
GGACTACACGGGTTTCTAATCCTGTTTGCTCCCCACGCTTTCGCACCTGAGCGTCAGTCTTCGTCCAGGGGGCCGCCTTCGCCACCGGTATTCCTCCAGATCTCTACGCATTTCACCGCTACACCTGGAATTCTACCCCCCTCTACGAGACTCAAGCTTGCCAGTATCAGATGCAGTTCCCAGGTTGAGCCCGGGGATTTCACATCTGACTTAACAAACCGCCTGCGTGCGCTTTACGCCCAGTAATTCCGATTAACGCTTGCACCCTCCGTATTACCGCGGCTGCTGGCACGGCGTTAGC
+
CCCCCFGGGGGGGGGGGG9FGGGGGGGGGFGGGGCGGGGGGGGGGGGGGFFGEGGGGGGGGGGGGGGGGGGGGGGCFGGGCGGGGGGGGGGGGFCFGGGC<FFGGGGGGGGECGGGGGGGEFEFGFGGFCFGGGGGGGGEGGGFGGG6FEC?CDBGGFFGGGGGGCEFGGGGFCDFEGGGGG67FGGGGGGF5=:5<GCGD+>=C4CA5@CC<GGGF0CGBGFFB@><(996-CFFF?>:E?3?CGBBFFFFF3C2>?;B?(5<FC16<?F1(05-AD0711>FF?B02C0<?1((3:206
@M04650:207:000000000-C238N:1:1101:28800:9773 2:N:0:19
GGACTACTCGGGTTTCTAATCCTGTTTGCTCCCCACGCTTTCGAGCCTCAGCGTCAGTTACAGACCAGAGAGCCGCCTTCGCCACTGGTGTTCCTCCATATATCTACGCATTTCACCGCTACACATGGAATTCCACTCTCCTCTTCTGCACTCAAGTCTCCCAGTTTCCACTGACCCTCCCCGGTTGTGCCGGGGGCTTTCACATCAGACTTAAGAAACCGCCGGCGCCCGCTTTCAGCCCAAAAAATCCGGTCAACGCTTGCCACCTCAGTATTTCCGCGGGTGCTCGCACGTAGTTAGC
+
CCCCCCDFFEGGGDCCFFFGGFGGGGFGGEGEFEEEGGG@FF7DF7FFGEFFEEGGGGE,C@FEFFGGGGGE7FCEEFGGGGGDGGGGFGF@C?AFG,EGFG9FADFGGGGCFGG9EFEGGDGGF,CEBC5:ACFDGFFFFGGFGGFFGCFFC8EF;@9=DGC8FF,E,E9>D=EC,=@>C78EGG>+493:*@@9)1F886CC840;@C81);77:8?F1D9((2()(1406*7-*.A?EB0(*93:6456()77C393-4C:CFBB6((6:F2)3?:0>0(--(5)4=6=;<:(8F29.
@M04650:207:000000000-C238N:1:1101:18426:9793 2:N:0:19
GGACTACTCGGGTTTCTAATCCTGTTTGCTCCCCACGCTTTCGCGCCTCAGCGTCAGTTGCGAGCCAAAGAGCCGCTTTCGCCACTGGTGTTCCTCCATATCTCTACGCATTTCCCCGCTACACATGGAATTCCACTCTTCTCTCTCGCACTCAAGTCTTCCAGTTTCCAATGACCCTCCCCGGTTGAGCCGGGGGCTTTCACATCAGACTTAAAAGACCGCCTGCGCGCGCCTTACGCCCAATAATTCCGGACAACGCTTGCCACCTACGTATTACCCAGGTGGCTCGCACGTATTTATC
+
?CCCCFGGGGGEGDGGGFDAEEGGGGGEGGFGGGGGEGEGCFEEEGE@BEFFGGEGCGGGGGGDDEF8@FEFGG7F::FGE7CFGGDD94CFGGDFAFFEFFF=>FE:C=@EFG,BBCEG>FEGGGGGFE?,,EDE=DCGFFDBFEF6FEGFGFECFED,@>EFFGDFGGECDDEEC?C8@3:*F<33CCEGE5?=D9FCDFEAC4>*4<<7>77:A(CF9DF?151@0<(0(1))93*2?,(.*0).*064,))44304(,93FF8.,,33)<22C7().(,.(.2)(>62(40).<2<4
@M04650:207:000000000-C238N:1:1101:16545:9798 2:N:0:19
GGACTACCGGGGTTTCTAATCCTGTTTGCTCCCCACGCTTTCGCACCTGAGCGTCAGTCTTCGTCCAGGGGGCCGCCTTCGCCACCGGTATTCCTCCAGATCTCTACGCATTTCACCGCTACACCTGGAATTCTACCCCCCTCTACGAGACTCAAGCTTGCCAGTATCAGATGCAGTTCCCAGGTTGAGCCCGGGGATTTCACATCTGACTTAACAAACCGCCTGCGTGCGCTTTACGCCCAGTACTTCCGATTAACGCTTGCACCCTCCGTATTACCGCGTCTGCTGGCACGGAGTTCGC
+
CCCCCFGGGGGGGGGGGGGGGGGFGGGGGGGGGGGGGGGGGGGGGGGGGGGGGGGGGGGGGGGGGGGGGGGGGGGGGDEGGGGGGGGGGGGGGGGGGGGGGGGGGGGGGGGGGGGGGCEDB@,FGGGGGGGGGGGGGGFGGGGFGGFE<?EFGDEDGGG6:F?GG?:CFFFG8FGGCDDG6:EGFGFGFGGC5?GE5DFC7@FCFFGA<FGD)@FFFFGG>DFFFFFFFGF0(:@963CEG<?:C:46>?)(4<C6C?6:6,5)*224(8(,4A42<>81(-(-,:A)8E?9(42((2)(-
@M04650:207:000000000-C238N:1:1101:20877:9806 2:N:0:19
GGACTACTAGGGTTTCTAATCCTATTTGCTCCCCACACTTTCGAGCCTAAGTGTCAGTTACAGACCAGAGAGCCGCCTTCGCCACTGGTGTTCCTCCATATATCTACGCATTTCACCGCTACACATGGAATTCCACTCTCCTCTTCTGCACTCAAGTCTCCCAGTTTCCAATGACCCTCCCCGGTTGAGCCGGGGGCTTTCACATCAGACTTAAGAAACCGCCTGCGCTCGCTTTACGCCCACTAAATCCGGACAACGCTTGCCACCTACGTATTCCCGCGGCTGCTGGCACGGAGTTAGC
+
CCCCCGGGGGGGGGGGGGGGGGGFGGGGGGGGGGGGGGGGGGGCFEFFCFGCFGGGGGGGGGFGGGFGGGGGGGGGGGGGGGGGGGGGGGGGGGGGGGGGGGGGGGGGGGGGGGGGGGGGGGGG9FGFGGFGGGGGGGGGGGGFAFFFGGGFGDFGEFFGCF?FFGGGGGCGGDFGGFFGGGG7FFBF8EFEC7:>CCFGGAGFAFFF.;F8*=:CBBGGBD6D1FFFFGF06C34A0EGE:(,99>>GFE9(0<?<29?:(9>>FB?77<??GB)<C<>F>0(,,).(:(0-1334FA4A
@M04650:207:000000000-C238N:1:1101:18710:9812 2:N:0:19
GGACTACCCGGGTTTCTAATCCTGTTTGCTCCCCACGCTTTCGCGCCTCAGCGTCAGTTGCGAGCCAAAGAGCCGCTTTCGCCACTGGTGTTCCTCCATATCTCTACGCATTTCACCGCTACACATGGAATTCCACTCTTCTCTCTCGCACTCAAGTCTTCCAGTTTCCAATGACCCTCCCCGGTTGAGCCGGGGGCTTTCACATCAGACTTAAAAGACCGCCTGCGCGCGCTTTACGCCCAATAATTCCGGACAACGCTTGCCACCTACGTATTACCGCGGCTGCTGGCACGTAGTTAGC
+
CCCCCGGGGGGGGGGGGGGGGGGGGGGGGGGGGGGGGGGGGGGGGGGGGGGGGGGGGGGGGGGGGGGGGGGGGGGGGGGGGGGGGGGGGGGGGGGGGGGGGFGGGGGGGGGGGGGGGGGGGGGGFGGGFFFGGGGGGFGGGGGFGFGGGGGFGEGGGFGGGGGGGGGGGGGGGGGFFGGGGGECCGGFGGGG>EGGGGGGGFGFFGGF@GGGF77FFFG;>GFBBF9>>D;>6CFFFFGGGBBBGGFFGFF6:>D1C(26(09>CFBF>?B4<@?99D:0(3>>;B>:?GFGF18(8@))6
@M04650:207:000000000-C238N:1:1101:7605:9815 2:N:0:19
GGACTACCGGGGTATCTAATCCTGTTTGCTCCCCACGCTTTCGAGCCTCAGCGTCAGTTACAGACCAGAGAGTCGCCTTCGCCACTGGTGTTCCTCCAGATCTCTACGCATTTCACCGCTACACCTGGAATTCTACCCCCCTCTACGAGACTCAAGCTTGCCAGTATCAGATGCAGTTCCCAGGTTGAGCCCGGGGATTTCACATCTGACTTAACAAACCGCCTGCGTGCGCTTTACGCCCAGTAATTCCGATTAACGCTTGCACCCTCCGTATTACCGCGGCTTCTGGCCCGGCTTTAGC
+
@CCCCGGGGGGGGGGGGGGGGGGCGGGGGGGGGGGGGGGGGGGFGGGGGGGGGGGGGGGGGGGGGGGGGGGGGGGGGGGGFGGGGGGGGGFGGGGGGGGFFGGGGGGGG@FGGDGGFGGG=FFGGGG?<=FGFGGGGGGGGGGFAFE>FCGFFG=EGGD8FGFFGCEEFA9CFEFGGDGGFFDFGGFFFCEFG>8E4DGGD>FFF48F?FGF=8CFA7=F@GF@@FFF@GBFFG>4=<EEE?F7772<F?9:6774D(4131<)7C?13?>?(;:9GG3(-70,(.).)<(/((((,3)..
@M04650:207:000000000-C238N:1:1101:14908:9842 2:N:0:19
GGACTACCAGGGTTTCTAATCCTGTTTGCTCCCCACGCTTTCGCACTTGAGCGTCAGTATATTCCCAAGGGGCTGCCTTCGCCTTCGGTATTCCTCCACATCTCTACGCATTTCACCGCTACACGTGGAATTCTACCCCTCCCTAAAATACTCTAGCAACCCAGTATGAAATGCTATTCCTAGGTTAAGCCCAGGGCTTTCACATCTCACTTAAGTCACCGCCTGCGTGCCCTTTACGCCCAGTCATTCCGATTAACGCTCGCACCCTCCGTATTACCGCGGCTGCTGGCACGGAGTTAGC
+
CCCCCGGGGGGGGGGGGGGGGGGGGGGGGGGGGGGGGGGGGGGGGGGGGGGGGGGGGGGGGGGGGGGGGGGGGGGGGGGGGGGGGGGDGGGGGGGGGGGGGGGGGGGGGGGGGGGGGGGGGGGGGGGCEDGGGGGGGGGDGGGFFGGFCFGFGFGGGGFGGGGGGGGGGGGGGGGGGGGGGGGDGGGGCGGGGGG6DGGGGFGFFGFFCFGDECF;FFGGFGAABFAF9C@DFGFEFFGGGFF4;C<CGFF<1BDFGFF<F9D>GGFBFFFFBFBBGG?9>B0((42.4E0C:>06?CB9<
@M04650:207:000000000-C238N:1:1101:18887:9879 2:N:0:19
GGACTACAGGGGTATCTAATCCTGTTTGCTCCCCACGCTTTCGCACCTGAGCGTCAGTCTTTGTCCAGGGGGCCGCCTTCGCCACCGGTATTCCTCCAGATCTCTACGCATTTCACCGCTACACCTGGAATTCTACCCCCCTCTACAAGACTCTAGCTTGCCAGTTTCAAATGCAGTTCCCAAGTTAAGCTCGGGGATTTCACATCTGACTTAACAAACCGCCTGCGTGCGCTTTACGCCCAGTAATTCCGATTAACGCTTGCACCCTCCGTATTACCGCGGCTGCTGGCACGGAGTTAGC
+
CCCCCGGGGGGGGGGGGGGGGGGGGGGGFGGGGGGGDGGGGGGGGGGGGGGGGGGGGCFGGFGGGGGGGGGGGGGGGGGGGGGGGGGGGGGFGGGGGGGGGGGGGGGGGGGGGGGGGGGGEGGGG,EFGGGGGCFGDGGDGGGFDGGCDFFFGGGGGDGCCGGGGGGGGGGGFAFGGGGGGGGFGGFGGGEGGCEGGGGGGFGFFGGFFGGGEGGGFFGGFGFFFF>23D6B>GFFF<CEC?<BGFAACFFBBBGFGF>F??F<FG???B66?GFFFG:>B902;BFBFGFGFFFB?G24<
@M04650:207:000000000-C238N:1:1101:26083:9894 2:N:0:19
GGACTACCGGGGTTTCTAATCCTGTTCGCTCCCCACGCTTTCGCTCCTCAGCGTCAGTATCGGCCCAGAGACCCGCCTTCGCCACCGGTGTTCCTCCTGATATCTGCGCATTTCACCGCTACACCAGGAATTCCAGTCTCCCCTGCCGAACTCTAGCCTGCCCGTATCGACTGCAAGCTCGGGGTTGAGCCCCGAGTTTTCACAGCCGACGCGACAGACCGCCTACGAGCTCTTTACGCCCAATAATCCCGGACAACGCTTGCACCCTACGTATTACCGCGGCTGCTGGCACGTAGTTGGC
+
CCCCCGGGGGGGGGGGGGGGGGGGGGGEGGGGGGGGGGGGGGGGGGGGGGGGGGGGGGGGGGGGGGGGGGGGGGGGGGGFGFGGGGGGGGGGGGGGGGGGGGGGGGGGGGGGGGGGGGGGGGGGGGGGGGGGGGGGGGFGGGGFCFGGCEGFGGFFGGGGGFGGGGGGGCGGGGGGGGFGGGGGGGGFFFFGGGGGGGFGGFCFFCF>BD3<4>D3>?GF9DB??F6D:C6?F?B9B6CEE?(8FDA):F>B>BC?G9((-8D?FGFFFF0,.<7<FC<>;09921::?G1E<(4(,0)4(
@M04650:207:000000000-C238N:1:1101:10204:9914 2:N:0:19
GGACTACACGGGTATCTAATCCTATTTGCTCCCCACACTTTCGAGCCTAAGTGTCAGTAATGGTCCAAGTTATCGCCTTCGCCTCTAGTGTTCTTCCATATATCTACGCATTCCACCGCTCCACATGGAGTTCCATAACTCTCTACCACACTCTAGGTTAATAGTTTCCAATGCATACAATAGTTAAGCTACTGCATTTAACACCAGACTTACTAACCCACCCGCGCTCGTTTTACGCCCAGTAAATCCGGATAACGCTTGCATCCTATGTATTACCCCGGCTGCTGGCACATAGTTAGCC
+
CCCCCGGGGGGGGGGGGGGGGGGGGGGGGGGGGGGGGGGGGGGGGGGGGGGGGGGGGGGGGGGGGGGGGGGGGGGGGGGGGGGGGGGGGGGGGGFGGGGGGGGGGGGGGGGGGGGGGGGGGGGGGGGGGGGGGGGGGFGFGGGFGGGGGGGFGGGFGGGFGGGGGGGGGGGGGGGGGGGGGGGGGGGGGGGGGCGGGGFGGFGFFDFFFGD@EFGFFFFDDGDBFEA:=D:BDG>=E@GDCBEECGFEC?B?DF7=39@FFDFEFGFFFFFEFGFF>*((-(3;053?FC?74)66A9-).
@M04650:207:000000000-C238N:1:1101:9263:10002 2:N:0:19
GGACTACCGGGGTTTCTAATCCTATTTGCTCCCCACACTTTCGAGCCTAAGTGTCAGTAATGGTCCAAGTTATCGCCTTCGCCTCTAGTGTTCTTCCATATATCTACGCATTCCACCGCTCCACATTGAGTTCCATAACTCTCTACCTCACTCTAGGTTAATAGTTTCCAATGCATACCATAGTTAAGCTACTTCATTTAACACCAGACTTACTAACCCACCCGCGCTCGTTTTACGCCCAGTAAATCCGGATAACGCTTGCATCCTATGTATTACCGCGGCTGCTGGCACCTAGTTAGCC
+
CCCCCGGGGG:CFFGGFEFGGGGFFGGFFFFGGGGGGGGFFGDFFCEGGFGGGFCGGGGDF,CFGF@FFGGGGGGGEGCFDDCGCE6CFFGGGGDGGEGFGGGEGFECG7FG,?<FG++=@FFGCF,,,,:AEF,A,=D,4=DB,;=,9=EF8@,4,@,@9@EDGGGFFCDECG,@=D,@::,:A,>8EDCFF,3@DFF=+=DD>+:5>FFCC8C7;@6:8C)))3):>D:=B=C.2:8E7=36++9>C=)68>C3*213;1667C;35<E<CFE755(-(,-(40)(-*3*,4)6<+648
@M04650:207:000000000-C238N:1:1101:28998:10042 2:N:0:19
GGACTACAGGGGTATCTAATCCTGTTTGCTCCCCACGCTTTCGAGCCTCAGCGTCAGTTACAGACCAGAGAGCCGCCTTCGCCACTGGTGTTCCTCCATATATCTACGCATTTCACCGCTACACATGGGATTCCACTCTCCTCTTCTGCACTCAAGTCTCCCAGTTTCCAATGACCCTCCCCGGTTGAGCCGGGGGCTTTCACATCAGACTTAAAAGACCGCCTGCGCGCGCTTTACGCCCAATAATTCCGGACAACGCTCGCACCCTACGTATTACCGCGGCTTCTGGCACGTAGTTGGC
+
CCCCCGGGGGGGGGGGGGGGGGGGGGGGGGGGGGGGGGGGGGGGGGGGGGGGGGGGGGGGGGGGGGGGGGGGGGGGGGGGGGGGGGGGFFGGGGGGGGGGGGFGGGGFGGGGGGGGGGGGGGGGGGGG+EFFFGGGGGGGFFGBFGGGGGGFGGGGGFGGGGGGDFFGGGDGGGGGFDFGGCGGGGGGGGGGGGGGGGC6F8FFFGG=BF<CEGFGF?G56C0<@F>E;G>FBGF2@?GGGFF:CF>AGFFFFFGBG9BBF6D9CGB<<FB?<C?BGF039>BF((6<>G:GB:22?C<35
@M04650:207:000000000-C238N:1:1101:17830:10065 2:N:0:19
GGACTACTGGGGTTTCTAATCCTGTTTGCTCCCCACGCTTTCGAGCCTCAGCGTCAGTTACAGACCAGAGAGCCGCCTTCGCCACTGGTGTTCCTCCATATATCTACGCATTTCACCGCTACACATGGAATTCCACTCTCCTCTTCTGCACTCAAGTCTCCCAGTTTCCAATGACCCTCCCCGGTTGAGCCGGGGGCTTTCACATCAGACTTAAGAAACCGCCTGCGCTCGCTTTACGCCCAATAAATCCGGACAACGCTTGCCACCTACGTATTACCGCGGCTGCTGGCACGTAGTTATC
+
CCCCCGGGEGGGGGGGGGGGGGGGGGGGGGGGGGGGGGGGGGGGFGGGGFGGGGGGGGGGGGGGGGGGFFGGFGGGGGGGGGGGGGGGGGGGGGGGGCFGGGGGGGGGGGGGGGGGGGEGGGGGFFGGGGGGGGGGGGGGGGGFEGGFGGGFGDGGAA;=E@DGGGGCCCFA?FGFGGGGGGGEFCEGFGGC7>EGGDFGGAC1BG+1>CFD;7+3@168>GFFDAB>(79BFFFFF0ECEB-,CF>FGFF;:@D(14>B3?GB7F?7(504?G:2EF(1907BFB?F?C4?((.((A:)6
@M04650:207:000000000-C238N:1:1101:11659:10085 2:N:0:19
GGACTACACGGGTATCTAATCCTGTTCGCTCCCCACGCTTTCGCTCCTCAGCGTCAGTATCGGCCCAGAGACCCGCCTTCGCCACCGGTGTTCCTCCTGATATCTGCGCATTTCACCGCTACACCAGGAATTCCAGTCTCCCCTGCCGAACTCTAGCCTGCCCGTATCGACTGCAAGCTCGGGGTTGAGCCCCGAGTTTTCACAGCCGACGCGACAGACCGCCTACGAGCTCTTTACGCCCAATAATTCCGGACAACGCTTGCACCCTACGTATTACCGCGGCTGCTGGCTCGGATTTGGC
+
CCCCCGGGGGGGGGGGFFGGGGGGGGGGGGGGGGGGGGGGGGFGGGGGGGGGGGGGGGGGGGGDFGGGGCFGGGGGGGGGGGGGGGGGGGDGGGGGGGGGGGGGGGGGGGGGGGGGGGGGGGGGGGGGGGGGGGFGFFGGGGGFGFGC+@EFGGGGGGGGGGGGGGEGDGGGGGFFGG<D:>EECFE6EEEG7ECED*CEGFF=A4DA039767C3:<FGFDF0(5:D?D32<9=AF??:E8(.7:<47@/(27<(73(4((*)2*1(((,.5C:<G*,079000:)3(/(0((,--+-:2
@M04650:207:000000000-C238N:1:1101:15933:10118 2:N:0:19
GGACTACCCGGGTTTCTAATCCTATTTGCTCCCCACACTTTCGAGCCTAAGTGTCAGTAATGGTCCAAGTTATCGCCTTCGCCTCTAGTGTTCTTCCATATATCTACGCATTCCACCGCTCCACATGGAGTTCCATAACTCTCTACCACACTCTAGGTTAATAGTTTCCAATGCATACAATAGTTAAGCTACTGCATTTAACACCAGACTTACTAACCCACCCGCGCTCGTTTTACGCCCAGTAAATCCGGGTAACGCTTGCATCCTATGTATTACCGCGGCTGCTGGCACATAGTTAGCC
+
CCCCCGGGGGGGGGGGGGGGGGGGGGGGGGGGGGGGGGGGGGGGGGGGGGGGGGGGGGGGGGGGGGGGGGGGGGGGGGGGGGGGGGGGGGGGGGGGGGGGGGGGGGGGGGGGGGGGGGGGGGGGGGGGGGGGGGGGGGGGGGGFGGGGGGGFGGGGGGDGGGGGGGGGGGGGGGGGGGGGGGGGGFGGGGGGGGGGGGGGGFGFEGGFFFFGEFGGFFGGFGAAF>>@ADA=BEFFEDEEFDBFFGEFGFF@FFGFG0?@F66?DGECEFFFCC?FFC1(,4;1??72?*,2:<AFF7:<8
@M04650:207:000000000-C238N:1:1101:27348:10134 2:N:0:19
GGACTACTCGGGTTTCTAATCCTGTTTGCTCCCCACGCTTTCGCACCTGAGCGTCAGTCTTCGTCCAGGGGGCCGCCTTCGCCACCGGTATTCCTCCAGATCTCTACGCATTTCACCGCTACACCTGGAATTCTACCCCCCTCTACGAGACTCAAGCTTGCCAGTATCAGATGCAGTTCCCAGGTTGAGCCCGGGGATTTCACATCTGACTTAACAAACCGCCTGCGTGCGCTTTACGCCCAGTAATTCCGATTAACGCTTGCCCCCTCCGTATTACCGCGGCTGCTGGCACGGAGTTAGC
+
CCCCCGGGGGGGGGGGGGGGGGFGGGFGGGGGGGGGGGGGGGGGGGGGGGGGGGGGGGGGGGGFGGGGGGGF>FGGGGGGGGGGGGGGGGGGGGGGGGGFFGGGGGGGGGGGGGGGGGGGGGGGGDFGBFGGGGGGGGGGGGGFGGGGCGGCF6CGGGCCGGGGGGGGG;C,AFFGFFGGGGGFGGGGGGGGGCGGDGGGGFGFFG7+9DGFEFGGFFGGFGFDFF(<1D191EFFF?GGG<?B>FFAGFFF<:3>F(((4:F(*A96169<?G?BGG(-6>>03?:>BG0+1614??)64
@M04650:207:000000000-C238N:1:1101:22459:10158 2:N:0:19
GGACTACAGGGGTTTCTAATCCTGTTTGCTCCCCACGCTTTCGCACCTGAGCGTCAGTCTTCGTCCAGGGGGCCGCCTTCGCCACCGGTATTCCTCCAGATCTCTACGCATTTCACCGCTACACCTGGAATTCTACCCCCCTCTCCGAGACTCAAGCTTGCCAGTATCAGATGCAGTTCCCAGGTTGAGCCCGGGGATTTCACATCTGACTTAACAAACCGCCTGCGTGCCCTGTACGCCCAGTAATTCCGATTAACGCTTGCACCCTCCGTATTACCGCGGCTGCTGGCACGGAGTTAGC
+
CCCCCGGGCGGGGGGGGGGFGGGGGGGGGGGGGGGGGGGGGGG@CGGGDGFGGGGGGG,666DFGGGG,,6FEGGGGGGGGGGGGAGGGDGGGGGGG8FGG<FGGGGGGGGGGGGGGGGGGGGGG:FFGGGGG,EG,6=FEGGF,@89+@EFG,DE:,,,*@ECFCDFA;D,;FGGGGG,27DFGGGFFFGG:*?*7DGGGFG=7>+@CFGG4DG>8=ED6<0?(:;)(9(.3/9:F(?EG:BFGG<AGFF((0*4*,4:<<3)9CBF:F>FFG?<FF<>6096>BFF?E7<:6(4:F).6
@M04650:207:000000000-C238N:1:1101:17422:10181 2:N:0:19
GGACTACCCGGGTATCTAATCCTGTTTGCTCCCCACGCTTTCGAGCCTCAGCGTCAGTTACAGACCAGAGAGCCGCCTTCGCCACTGGTGTTCCTCCATATATCTACGCATTTCACCGCTACACATGGAATTCCACTCTCCTCTTCTGCACTCAAGTCTCCCAGTTTCCAATGACCCTCCCCGGTTGAGCCGGGGGCTTTCACATCAGACTTAAGAAACCGCCTGCGCTCGCTTTACGCCCAATAAATCCGGACAACGCTTGCCACCTACGTATTACCGCGGCTGCTGGCACGTAGTTAGC
+
CCCCCGGGGGGGGGGGGGGGGGGGGGGGGGGGGGGGCFGGGGGGGGGGGGGGGGGGGFGGGGGGGGGGGGGGGGGGGGGGGGGGGGGGGGGGGGGGGGGGGGGGGGGGGGGGGGGGGGGGGGGGGGGGBEAFGGGGGGGGGGGFGGGGGGGFGGGGFGGGGGGDFFGGGGGGGGG=FGGEGGGGGGGGGGGG5@>EDGGGGFGFFGGAEGGGFGFGFFGG>GF@FFFFFD16?GFAFBGGGF:BCDDFGFB90;D?F6;FFFGFGGFB:?:(8FF<EC:>>(9>-3?F0E1<(.468FA<6
@M04650:207:000000000-C238N:1:1101:7822:10213 2:N:0:19
GGACTACCGGGGTTTCTAATCCTGTTTGCTCCCCACGCTTTCGAGCCTCAGCGTCAGTATCGGCCCAGAGACCCGCCTTCGCCACCGGTGTTCCTCCTGATATCTGCGCATTTCACCGCTACACCAGGAATTCCAGTCTCCCCTGCCGAACTCTAGCCTGCCCGTATCGACTGCAAGCTCGGAGTTGAGCCCCGCGTTTTCACAGCCGACGCGACAGACCGCCTACGAGCTCTTTACGCCCACTAATTCCGGACAACGCTTGCACCCTACGTATTACCGCGGCTGCTGGCACGTAGTTGGC
+
BCCCCGGGGGGGGGGGGGGGGGGGGGGGGGGGGGGGGGGGGGGGGGGGGGGGGGGGGEFCGGEGGGGGGGGGGGFEGGGGGGGGGFGGGGGGGGGGGGGGGGGCGCGGGGGGGGGGGGG=CFGGGGGGFGGGGGGGGGGGCFGFGGGDBCEAFA,;FGGGGGGGGGGGGGGGGGGGGGGFGC:EGGGGGGGGCE*/>>CEGFFCFGG>>G<DBDG35:GGFDF?BF:),>9?<F@AFFDEEB(4<DAFGF?(4BG146>F66C27F<(34?75922@74;(4121:0?0C:G?B(.-362.
@M04650:207:000000000-C238N:1:1101:25294:10234 2:N:0:19
GGACTACACGGGTTTCTAATCCTGTTTGCTCCCCACGCTTTCGCACCTGAGCGTCAGTCTTCGTCCAGGGGGCCGCCTTCGCCACCGGTATTCCTCCAGATCTCTACGCATTTCACCGCTACACCTGGAATTCTACCCCCCTCTACGAGACTCAAGCTTGCCAGTATCAGATGCAGTTCCCAGGTTGAGCCCGGGGATTTCACATCTGACTTAACAAACCGCCTGCGTGCGCTTTACGCCCAGTAATTCCGATTAACGCTTGCACCCTCCGTATTACCGCGGCTGCTGGCACGGAGTTAGC
+
CCCCCGGGGGGGGGGGGGGGGGGGGGGGGGGGGGGGGGGGGGGGGGGGGGGGGGGGGGGGGGGGGGGGGGGGGGGGGGGGGGGGGGGGGGGGGGGGGGFGFGCFGGGGGGGGGGGGGGGGGGGGGFGGGGGGGGGGGGGGDGGFGGFC:CGFFGGCGGGGGGGGGGGGGG9EFGG??DGFFFG7FGFGFGGGGGEGGD7EGFGFFCGFFC>FCGGGF6FGFGF?FF>B(CBBBGF>FFGG51<?GG<2>@:10>GFG?62?<GFGGF6::>??@:<CGFFFBBB6?D02E(0(179?GA<4
@M04650:207:000000000-C238N:1:1101:7290:10240 2:N:0:19
GGACTACCGGGGTTTCTAATCCTGTTTGCTCCCCACGCTTTCGCACCTGAGCGTCAGTCTTCGTCCAGGGGGCCGCCTTCGCCACCGGTATTCCTCCAGATCTCTACGCATTTCACCGCTACACCTGGAATTCTACCCCCCTCTACGAGACTCAAGCCTGCCAGTTTCAAATGCAGTTCCCAGGTTGAGCCCGGGGATTTCACATCTGACTTAACAGACCGCCTGCGTGCGCTTTACGCCCAGTAATTCCGATTAACGCTTGCACCCTCCGTATTACCGCTGCTGCTGGCACGGCGGTAGC
+
@@CCCFGGGGGGGGGGGGGGGGGGGGGFGGGGGGGGGGGEGGGGGGGGGGGGGGGGDGGGFGGGGGGGGGGGGGGGGGGGFGGGGGEEGDGGGGGGGGGGGGGGGGGGGGGGGGGGGGGGEGGGGGGGDFGGGG9DFFGGGGGFGGGDEGGFGGGGGGGGGGGGGGGGGFFGGGGGGGGGGGGGGGFGGGGGGGGGCDFGFFGFFFCFFGGGCGGDF1EF9C2:3@B>(90;3EF28(8C>0(5*:<<GFF:0>7):(4?F?F?FFF???>:<FF2CF?>(3,.58>:0=:FB;(((232:
@M04650:207:000000000-C238N:1:1101:5478:10249 2:N:0:19
GGACTACCGGGGTATCTAATCCTATTTGCTCCCCACACTTTCGAGCCTAAGTGTCAGTAATGGTCCAAGTTATCACCTTCGCCTCTAGTGTTCTTCCATATATCTACGCATTCCACCGCTCCACATGGAGTTCCATAACTCTCTACCACACTCTAGGTTAATAGTTTCCAATGCATACAATAGTTAAGCTACTGCATTTAACACCAGACTTACTAACCCACCCGCGCTCGTTTTACGCCCAGTAAATCCGGATAACGCTTGCATCCTATGTAGTACCGCGGCTGCTGGCACATAGTTAGCC
+
CC@CCEGGGGGGGGGFFGGGGGFGGGGGGGGGGGFGGEGGGGGFGGGGGFGGGGGGGGGGGDGGGGGGGFGGGG9FFGGFGGGDCF9FFCFGF9EAFFCDAFECFFGDCEEGGGFG@@>DCFE@EC@DECGDFFGGCFFCGDGFFGG85DGF?DC8EG,@AEGGGGGGGFD98F,@DGGGGDGGGGGGGCGGGGGGGGFCFFGFFGFF9D<+*?CGFF67>CAA5*5/7;-:@EA=4(=F*5>C>FECF)8;78DF321(//*72C=?5)13)>9?>*439>06<22((*.2)).).<444
@M04650:207:000000000-C238N:1:1101:16842:10271 2:N:0:19
GGACTACCCGGGTTTCTAATCCTGTTTGCTCCCCACGCTTTCGCACTTGAGCGTCAGTATATTCCCAAGGGGCTGCCTTCGCCTTCGGTATTCCTCCACATCTCTACGCATTTCACCGCTACACGTGGAATTCTACCCCTCCCTAAAATACTCTAGCAACCCAGTATGAAATGCTATTCCTAGGTTAAGCCCAGGGCTTTCACATCTCACTTAAGTCACCGCCTGCGTGCCCTTTACGCCCAGTCATTCCGATTAACGCTCGCACCCTCCGTATTACCGCGGCTGCTGGCACGGAGTTAGC
+
CCCCCGGGGGGGGGGGGGGDGGGGGGGGGGGGGGGGGGGGGGGGGGGGGGGGGGGGGGGGGGGGGGG<EFGFGGGGGGGGEGGGGGGGGGGGGGGGGGGGGGGGGGFGEEFGGGGGGGGGGGGGGGGGFGGGGGGGGGGCEGGFFF?FGGCFGFFGGGGGGGGGGGGGGFFGGGGFCGGGGGGFEFGCCGFGFFGGGGGGGFDFAFCFECFGFFCCEEFFFGBABFFFFGFFFFFEF@GF:7?;FGCEGFFDDDGFGFF7<3/,>EF?::4(,A>97CB1,33,903::E(C?99(-:>44
@M04650:207:000000000-C238N:1:1101:3922:10283 2:N:0:19
GGACTACACGGGTATCTAATCCTGTTTGCTCCCCACGCTTTCGCACCTGAGCGTCAGTCTTCGTCCAGGGGGCCGCCTTCGCCACCGGTATTCCTCCAGATCTCTACGCATTTCACCGCTACACCTGGAATTCTACCCCCCTCTACGAGACTCAAGCTTGCCAGTATCAGATGCAGTTCCCAGGTTGAGCCCGGGGATTTCACATCTGACTTAACAAACCGCCTGCGTGCGCTTTACGCCCAGTAATTCCGATTAACGCTTGCACCCTCCGTATTACCGCGGCTGCTGGCACGGAGTTATC
+
CCCCCGGGGGGGGGGGGGGGGGGGGGGGGGGGGGGGGGGGGGGGGGGGCFGGCFGGGGGGGGGGGGGGGGGGGGGDGGGGGGGDGGGGGGGGGGFGGGGGGGGGAFGGGGGGGGFGGGGGGGGGGGGGFGGGGGGFGFGGGGGFGGGGEEGFGGGGGGGFGGGGGCAFGGFGGGGGGGFGGGGGGGDFGGGGGEEGGDGGGFGF6<FFFGGGFFGFF0EGBG0(-59B?GBBFGFFFFDEG??:CFFFGF@3?D*<FF;<F?3)*:?6??9?BC:)0*4;F(,76?07?E<<<7((-@)))
@M04650:207:000000000-C238N:1:1101:6186:10295 2:N:0:19
GGACTACCCGGGTTTCTAATCCTGTTTGCTCCCCACGCTTTCGCACCTGAGCGTCAGTCTTCGTCCAGGGGGCCGCCTTCGCCACCGGTATTCCTCCAGATCTCTACGCATTTCACCGCTACACCTGGAATTCTACCCCCCTCTACGAGACTCAAGCTTGCCAGTATCAGATGCAGTTCCCAGGTTGAGCCCGGGGATTTCACATCTGACTTAACAAACCGCCTGCGTGCGCTTTACGCCCAGTAATTCTGATTAACGCTTGCACCCTCCGTATTACCGCGGCTGCTGGCACGGAGTTAGC
+
CCCCCGGGGGGGGGGGGGGGGGGGGGGGGGGGGGGGGGGGGGGGGGGGGGCFGEEDGGGGGGGGGGGGGGGGGGGGGGGGEGGEFGGGGGGGGGGGGDGGGGGGGGGGGGGGDGGGGDGGGGGGGGGGGFGFGGGGGGGGGGGFGGGGGGDFFFGGGGGGCEGGGGGGFFF,=FGF7CG7FGGGGFFFEFEGEDGGGGGGGFGFFGGFE=FGFGGGF?FC@59::F070<>B9=FAFBGGG0:FFCB2FF?)6*:<G?06:?FBGG0318;:6E0AC:<BFF6(((8??D?C?>BF?CA:.
@M04650:207:000000000-C238N:1:1101:26633:10310 2:N:0:19
GGACTACAAGGGTTTCTAATCCTGTTTGCTCCCCACGCTTTCGAGCCTCAGCGTCAGTTACAGACCAGAGAGCCGCCTTCGCCACTGGTGTTCCTCCATATATCTACGCATTTCACCGCTACACATGGAATTCCACTCTCCTCTTCTGCACTCAAGTCTCCCAGTTTCCAATGACCCTCCCCGGTTGAGCCGGGGGCTTTCACATCAGACTTAAGAAACCGCCTGCGCTCGCTTTACGCCCAATAAATCCGGACAACGCTTGCCACCTACGTATTACCGCGGCTGCTGGCACGTAGTTAGC
+
CCCCCGGGGGGGFGGGGGGGGGGGGGGGGGGGGGGGEGEFFGGGGGGGGGGGGFGGGFFFGGGGGGGGGGGGFGGGDGGGGGGGEGGGGFGGGGGGGGGGGGGGGGGGGGGGGGGGGGGGGGGGGGGGFFFFGGGGGGGGGGGFGGGGEGGFGGFFGGGGGGGGFFEGGFGGGGFGGGGGGGGGGGGGGGGGGGDEGGGGGFCFFGFFFGCFEGGGFDF53DFFFFF>(59;?5>B642?C?1:FGFFGFFB6)7879>:B?F?GF:::?32<C>BGF6>FF923::>BG:C3470<CAF>
@M04650:207:000000000-C238N:1:1101:22577:10346 2:N:0:19
GGACTACCGGGGTTTCTAATCCTATTTGCTCCCCACACTTTCGAGCCTAAGTGTCAGTAATGGTCCAAGTTATCGCCTTTGCCTTTAGTGTTCTTCCATATATCTACGCATTCCACCGCTCCACATGGAGTTCCATAACTCTCTACCACACTCTAGGTTAATAGTTTCCAATGCATACAATAGTTAAGCTACTGCATTTAACACCAGACTCACTAACCCACCCGCGCTCGTTTTACGCCCAGTCAATCCGGATAACGCTTGCGTCCTATGTATTACCGCGGCTGCTGGCACCTAGTTCACC
+
CCCC@FGGGCCGFGGGGGGGGGGGGGGGGGCGFGGG:EG9FGG8EFCF@FGFFEFGGGGC<CCEGGCCEG9BFDA8B:F,CFGF,9CF69FFGCCAFGGGGGGGGFGGC@FEFFGGG7>C@FFGDGE,=FGGG?><;??9EDFFDGC8EDGFFFGGF,,@D,@FCEGGGGG9DFGCE6==9FFFG9AAD,3,=,,,?=DCFDEF5D=FCG+=@7C6*0;CAD8)):@:<DAB4C8*?@G>F((*;C7=DD547;FEG9@<1=),:C8?5;AA>EBFED0-43(41?:(2*8*(5)).+)..
@M04650:207:000000000-C238N:1:1101:16119:10367 2:N:0:19
GGACTACTGGGGTTTCTAATCCTGTTTGCTCCCCACGCTTTCGCACTTGAGCGTCAGTATATTCCCAAGGGGCTGCCTTCGCCTTCGGTATTCCTCCACATCTCTACGCATTTCACCGCTACACGTGGAATTCTACCCCTCCCTAAAATACTCTAGCAACCCAGTATGAAATGCTATTCCTAGGTTAAGCCCAGGGCTTTCACATCTCACTTAAGTCACCGCCTGCGTGCCCTTTACGCCCAGTCATTCCGATTAACGCTCGCACCCTCCGTATTACCGCGGCTGCTGGCACGGAGTTAGC
+
CCCCCGGGGGGGGGGGGGGGGGGGGGGGGGGGGGGGGGGGGGGGGGGGGGGGGGGGGGGGFEGGGGGGGGGGGGGGGGGGGGGGGGGDGFGGGGGGGGGGGGGGGGFGGGGGGGGGGGGGGGGGGGGGGGFGGGCF8DFEGCEFGFGGGGGFGGFGGFCF?FEGGCFGGGGGGGGGGGGGGGGGGGGGGGFGGFFEGGGGGFGFAF8CEGGGCCFGFFGFFGFDFFFFFGDFE6AEFDEFF@0;6FCEGFFFFD:EGFF@<;G9GGF<BFFFFG?FGGF669919B?>:E1A<>19?F>A9
@M04650:207:000000000-C238N:1:1101:18832:10427 2:N:0:19
GGACTACACGGGTATCTAATCCTATTTGCTCCCCACACTTTCGAGCCTAAGTGTCAGTAATGGTCCAAGTTATCGCCTTCGCCTCTAGTGTTCTTCCATATATCTACGCATTCCACCGCTCCACATGGAGTTCCATAACTCTCTACCACACTCTAGGTTAATAGTTTCCAATGCATACAATAGTTAAGCTACTGCATTTAACACCAGACTTACTAACCCACCCGCGCTCGTTTTACGCCCAGTAAATCCGGATAACGCTGGCATCCTATGTATTACCGCGGCTGCTGGCACATAGTTAGCC
+
CCCCCGGGGGGGGGGGGGGGGGGGGGGGGGGGGGGGGGGGGGGGGGGGGGGGGGGGGFGGGGGGGGGGGGGGGGGGGGGGGGGGGGGGGGGGGGGGGGGGGGGGGGGGGGGGGGGGGGGGGGGGGGGGGGGGGGGGGGGFGGGFFGGGGGGFGGFGGGG9DFGGGGGGGGGGGFGGGGGGGFGGFGFFGGGGGGGGGGGGGFGFFGCFDF=FEGGFFC:DFGA59B=DAD>@4EFED@C7:@@EFGFFGFB02:74DB@(,/5=GFFFEAFC?C<C@7142>>B?B:?B640629A97).5
@M04650:207:000000000-C238N:1:1101:10892:10430 2:N:0:19
GGACTACCGGGGTTTCTAATCCTGTTTGCTCCCCACGCTTTCGCACCTGAGCGTCAGTCTTCGTCCAGGGGGCCGCCTTCGCCACCGGTATTCCTCCAGATCTCTACGCATTTCACCGCTACACCTGGAATTCCACCCCCCTCTACGAGACTCAAGCTTGCCAGTATCAGATGCAGTTCCCAGGTTGAGCCCGGGGATTTCACATCTGACGTAACAAACCGCCTGCGTGCGCGTTACGCCCAGTAATTCCGATTAACGCTTGCACCCTCCGTATTACCGCGGCTGCTTGCACGGAGTTAGC
+
CCCCCGGGGGGGFGGGGGGGGGGGGGGGGGGGGGGGGGGGGGGGGGGGGFGGGGGGGGGGGGGGGGGGGGGDGGGGFGGGGGGGGGGGGGGGGGGGGGGGGGGGGGGGGGGEGGGGGGGGGFGGGFGFGGFGGCFGGEGEGGGFGGGDGGGFGGGGGGGFFGGGGGCGGGGGGGGGFGCFFFGGGGGGC,BFCCEGGD7@789C@4CF?+*:;DDGABGGFG0:?>;5(*9>(CE6>BCEC04(:>)6:@F6(7CAD:0?64<<9C320391(*4)<F3-(4,,(,)),:2+4(-2,054)
@M04650:207:000000000-C238N:1:1101:9256:10461 2:N:0:19
GGACTACCAGGGTTTCTAATCCTGTTTGCTCCCCACGCTTTCGCACCTGAGCGTCAGTCTTCGTCCAGGGGGCCGCCTTCGCCACCGGTATTCCTCCAGATCTCTACGCATTTCACCGCTACACCTGGAATTCTACCCCCCTCTACGAGACTCAAGCTTGCCAGTATCAGATGCAGTTCCCAGGTTGAGCCCGGGGATTTCACATCTCACTTAAGTCACCGCCTGCGTGCCCTTTACGCCCAGTCATTCCGATTAACGCTCGCACCCTCCGTATTACCTCCGCTGCCTGCACGGATTTAGC
+
CCCCCCGGGGGGGGGGGGGGGGGGGGGGGGGGGGGGGGGGGGGGGGGGGFEFFGGGGGGGGGGGGGGGGGGGGGGGGGGGGGGGGGEGGGGGGGGGGGGGGGGGGGGGGGGGGGGGGGGGGGDGGGGGGFGGGGGGGGGGGGGFGGGGGGGFF8EFEEGGGGGGGGGGGGFGGGGGGGGGGGGGGGGGGGGGGGEGGGFGGFGFFGFFFGGCEF>FFEGGFGF@DF6DFGFFFGF<=:EGG:(5F79>FF<6(>CAF:><?BG0DGF:<00:0282CG2)((4:6(()4C0A:04(1C446
@M04650:207:000000000-C238N:1:1101:22667:10462 2:N:0:19
GGACTACCAGGGTTTCTAATCCTGTTTGCTCCCCACGCTTTCGCACTTGAGCGTCAGTATATTCCCAAGGGGCTGCCTTCGCCTTCGGTATTCCTCCACATCTCTACGCATTTCACCGCTACACGTGGAATTCTACCCCTCCCTAAAATACTCTAGCGACCCAGTATGAAATGCTATTCCTAGGTTAAGCCCAGGGCTTTCACATCTCACTTAAGTCACCGCCTGCGTGCCCTTTACGCCCAGTCATTCCGATTAACGCTCGCACCCTCCGTATTACCGCGGCTGCTGGCACGGAGTTAGC
+
CCCCCFGGGGGGGGGGGGGGGGFGGGGGGGGGGGGGGGGGGGGGGGGGFGGGGGGGGGGGFGGGGGGGGGFEEFFGGGGGGGGGEGGGGGGGGGGGGGGGGGGGGGGGGGGGAEFGGGGGGDEFGGGGGGGGGFGGGFFFGGGFG@FG?EDB@CFGGEEGGGGGGFGFGEGCGFFGGGGGGGGGGGGGGGGFFGG5DGF8?AGFFGGFFGGG=F>CAAGG);@DFF>;=DFFFFAEFFGGGF;@C>E?CFFFF)CEGFFFFBD1>E0(34>:?G:4CF?096;0>FFF(*(<09696A<<:
@M04650:207:000000000-C238N:1:1101:14363:10489 2:N:0:19
GGACTACACGGGTATCTAATCCTATTTGCTCCCCACACTTTCGAGCCTAAGTGTCAGTAATGGTCCAAGTTATCGCCTTCGCCTCTAGTGTTCTTCCATATATCTACGCATTCCACCGCTCCACATGGAGTTCCATAACTCTCTACCACACTCTAGGTTAATAGTTTCCAATGCATACAATAGTTAAGCTACTGCATTTAACACCAGACTTACTAACCCACCCGCGCCCGTTTTACGCCCAGTAAATCCGGAGAACCCTTGCAGCCCATCTTTTACCCCGGCTTCTGGCCCCTGGTTGGCC
+
CCCCCGGGGGGGGGGGGGGGGGGFGGGGGGGGGGGGDGGGGGG@FGGG,EFEFGGGFF9<FGG<EGGFGFD,6CFGGGGGGGGDE<<E<FFGGDEGG9B<EGGFG9FFGGGGFFGGGGGGDGFG??FGGDGFGGGG,@EAFFGFFCGGGCCFGGGG==E;FD=CFDFGGGGGGF,=8=@DE9EEGA@,@B9EGGC9DDGF=@BF>CDD5+C8ABCCF)DDAGFF)*)*0;:46EFF:04F==B==@//6)8-()2)*/,((.*);C(((()))363<*((,2,(,.4)):(*((-4-*((.
@M04650:207:000000000-C238N:1:1101:24229:10509 2:N:0:19
GGACTACTAGGGTATCTAATCCTGTTTGCTCCCCACGCTTTCGAGCCTCAGCGTCAGTTACAGACCAGAGAGCCGCCTTCGCCACTGGTGTTCCTCCATATATCTACGCATTTCACCGCTACACATGGAATTCCACTCTCCTCTTCTGCACTCAAGTCTCCCAGTTTCCAATGACCCTCCCCGGTTGAGCCGGGGGCTTTCACATCAGACTTAAGAAACCGCCTGCGCTCGCTTTACGCCCAATAAATCCGGACAACGCTTGCCACCTACGTATTACCGCGGCTGCTGGCACGTAGTTAGC
+
CCCCCGGGGGGGGGGGGGGGGGGGGGGGGGGGGGGGGGGGGGGGGGGGGGGGGGGGGGGGGGGGGGGGGGGGGGFFGGGGGGGGGGGGGGGGGGGGGGGGGGGGGGGGGGGDFGGGGGGGGGGGGGGGECEFFGGGGGGGGGGFGGGGFFFFGGGGFGGGGGFG8EGGFGGGGGGGGGGGGGG8F@EG?FGGGEGDGDG6CFCFFGFF@FGFFCGGFFGGFG>;DF6EFGFFD=3:BFGGGFF7DGFFGFF>:DG:796??FGBFFB?BBF:)944CGF;>F>9014??D?68:F?1C5>.
@M04650:207:000000000-C238N:1:1101:22114:10519 2:N:0:19
GGACTACCCGGGTTTCTAATCCTGTTCGCTCCCCACGCTTTCGCTCCTCAGCGTCAGTATCGGCCCAGAGACCCGCCTTCGCCACCGGTGTTCCTCCTGATATCTGCGCATTTCACCGCTACACCAGGAATTCCAGTCTCCCCTGCCGAACTCTAGCCTGCCCGTATCGACTGCAAGCTCGGGGTTGAGCCCCGAGTTTTAACAGCCGAAGCGCCAGACCGCCTACGAGCTCTTTCGGCCCAGTAATCCGGGATAACGCAAGCCCCCTACGTATTACCGCGGCTGTTTGCACGTAGTTAGC
+
CCCCCEEGGGDGGGDGGFG<EFFEFGDGGDFGGGGGGGGG?FGGGGGGGCEGEGGCFGGFDCEGFDGGGGGGFGCGE@FCFFGEGGGGGG@+BEFFG=FGFF9FFGFGGG:+CFGGGGD>ECFFFFGGFDGGGGGGGFEDFGEFFFGGE++0,7EGGGGGGFGGFEGGG7BEGGG?EF<FEGEGEFEGF8FFGCCE75<++)?AFGG>()1:7)/5.(**(),((.4;3718)<*6)(22?8::FD4):))-()2)9,--(,9:FE076::1<<>AF>,(-(2(((,).:4A:B23(<4-)
@M04650:207:000000000-C238N:1:1101:22395:10524 2:N:0:19
GGACTACTAGGGTTTCTAATCCTGTTTGCTCCCCACGCTTTCGCACCTGAGCGTCAGTCTTCGTCCAGGGGGCCGCCTTCGCCACCGGTATTCCTCCAGATCTCTACGCATTTCACCGCTACACCTGGAATTCTACCCCCCTCTACGAGACTCAAGCTTGCCAGTATCAGATGCAGTTCCCAGGTTGAGCCCGGGGATTTCACATCTGACTTAACAAACCGCCTGCGTGCGCGTTACGCCCAGTAATTCCGATTAACGCTTGCACCCTCCGTATTACCGCGGCTGCTGGCACGGAGTTAGC
+
CCCCCGGGGGGGGGGGGGGGGGGGGGGGGGGGGGGGGGGGGGGGGGGFGEFGGGGGGGGGGGGGGGGGGGGGGGGGGGGGGGGGGGGGGGGGGGGGGGGGGGGGGGGGGGGGGGGGGGGGGGGGGGGGFGGGGG9CFGGGGGGFGGGGGGGFGGGGGGGGGGGGGGGGGGGGGGGGGGGGGGGCFFGFFGCFGGGGGDGGGFGFFCGFFGGGFGGGFDFF>D>FFF;DFGF>(C)3>?CEE???F=<9:FFFBFGFG:B:?6*<FG:::B>68F?2@F:;>BB9917?0:8F?>173E2-)
@M04650:207:000000000-C238N:1:1101:14593:10532 2:N:0:19
GGACTACTGGGGTATCTAATCCTGTTCGCTCCCCATGCTTTCGCTCCTCAGCGTCAGTAACGGCCCAGAGAACTGCCTTCGCCATCGGTGTTCCTCCTGATATCTGCGCATTCCACCGCTACACCAGGAATTCCATTCTCCCCTACCGCACTCTAGTCTGCCCGTACCCACTGCAGGCCCGAGGTTGAGCCTCGGGTTTTCACAGCAGACGCGACAAACCGCCTACGAGCTCTTTACGCCCAATAATTCCGGATAACGCTCGCTCCCTACGTATTACCGCGGCTGCTGTCACGTAGTTAGC
+
CCCCCGGGGGGGGGGGGGGGGGGGGGGGGGGGGGGGGGGGGGGGGGGGGGGGGGGGGGGGGGGGGGGGGGFGGGAGGGGGGGGGGGGGGGGGGGGGGGFGGGGGGGGGGDGGGGFGGGGGGGGGGGGDCGGGGGGGFFGGGGGFGGGGGGGFGFGAFGGGGGGGGEEGGCCF?FAEEDGGGGGGGGGFFFG?FGGGCDGGGFGAFGGFFC?DB<5):@GGFGFD@FFFBG9?<FFFF0CGGF0:*C:9CFF0(779FBF:B>D:GGF7)40329:)00((-414935).+)3(.41(A))<
@M04650:207:000000000-C238N:1:1101:24765:10535 2:N:0:19
GGACTACACGGGTATCTAATCCTGTTTGCTCCCCACGCTTTCGAGCCTCAGCGTCAGTTACAGACCAGAGAGCCGCCTTCGCCACTGGTGTTCCTCCATATATCTACGCATTTCACCGCTACACATGGAATTCCACTCTCCTCTTCTGCACTCAAGTCTCCCAGTTTCCAATGACCCTCCCCGGTTGAGCCGGGGGCTTTCACATCAGACTTAAGAAACCGCCTGCGCTCGCTTTACGCCCAATAAATCCGGACAACGCTTGCCACCTACGTATTACCGCGGCTGCTGGCACGTAGTTAGC
+
CCCCCGGGGGGGGGGGGGGGGGGGGGGGGGGGGGGGGGGGGGGGGGGGGGGGGGGGGGGGGGGGGGGGGGGGGGGGGGGGGGGGGGGGGGGGGGGGGGGGGGGGGGGGGGGGGGGGGGGGGGGGGGGGFFFGGGGGGGGGGGGFGGGGGGGFGGGGGGGGGGGGGGGGGFGGGGGGGGGGGGGDGGGGGGGGDGGDDGGGGFGFFGGFFGGGFGGGFDGGFGFFFFFE0C>FFCFBFBGGGFB?G7AFGFF9BFGFGFFFFFG:CF?:??F?FFFFGG?B6>BFFF:22C008?F1?G2:<
@M04650:207:000000000-C238N:1:1101:23805:10555 2:N:0:19
GGACTACAGGGGTTTCTAATCCTGTTTGCTCCCCACGCTTTCGAGCCTCAGCGTCAGTTACAGACCAGAGAGCCGCCTTCGCCACTGGTGTTCCTCCATATATCTACGCATTTCACCGCTACTCATGGAATTCCACTCTCCTCTTCTGCACTCAAGTCTCCCAGTTTCCAATGACCCTCCCCGGTTGAGCCGGGGGCTTTCACATCAGACTTAAGAAACCGCCTGCGCTCGCTTTACGCCCAATAAATCCGGACAACGCTTTCCACCTACGTATTACCGCGGCTGCTGGCCCGTATTTAGC
+
CCCCCGGGGGGGGGGGGGGGGGGGGGGGGGGGGGGGGGGGGGGGGGGGGGGGGGGGGGGGGGGGGGGGGGGGGGGGGGGGGGGGGGGGFEAGGGGGGGGGGGGGGGGGGGGGGGGGGGGGGGGGGGGGFCFGGGGGGGGGGGGFGGGGGGGFGGGGGGCFEGGGAFFGGGGGGGGGGGCCGGGGGGDGGGGGEEGGGCFGGFGFF<:FFGGGEGGGF3FGFGB<@F6BFCBF?GFBBBGGG?<BGF25CFFB0>D(546?3(:<7@???F?2)+49CF?>9;9>;BB??C(*77>((3665
@M04650:207:000000000-C238N:1:1101:5658:10563 2:N:0:19
GGACTACTGGGGTATCTAATCCTGTTTGCTCCCCACGCTTTCGCACTTGAGCGTCAGTATATTCCCAAGGGGCTGCCTTCGCCTTCGGTATTCCTCCACATCTCTACGCATTTCACCGCTACACGTGGAATTCTACCCCTCCCTAAAATACTCTAGCAACCCAGTATGAAATGCTATTCCTAGGTTAAGCCCAGGGCTTTCACATCTCACTTAAGTCACCGCCTGCGTGCCCTTTACGCCCAGTCATTCCGATTAACGCTCGCACCCTCCGTATTACCGCGGCTGCTGGCCCGGAGTTAGC
+
CCCCCFGGGGGGGGGGGGGGGGGGCFGGGGGGGGGGGGDEGGDGGGGGFDGFGGGCGGGGGGGGGGGGGGGGDGGGGGGG?FGCFDFCFGGGGGGGGGGGE<FGFEFGC7CFGGGGGGGGGEGCEGFGGGGGGGGFFFFEE=ABFEGFD9FFFGCFGGGGDGEFAEGCFDD=DE8E:EFGGGGGGGGGGGGGGGGGGGFGGFGFF72+>FFC@=8=+3DDAD=A=FFA@D27:6AEF(=CF33(2:?CFAA;;8<CG@FF6(72CEF(2<>FFF?2<*(--39>6:,40*(2(-(--;:<4
@M04650:207:000000000-C238N:1:1101:13967:10566 2:N:0:19
GGACTACTGGGGTTTCTAATCCTGTTTGCTCCCCACGCTTTCGAGCCTCAGCGTCAGTTACAGACCAGAGAGCCGCCTTCGCCACTGGTGTTCCTCCATATATCTACGCATTTCACCGCTACACATGGAATTCCACTCACCTCTTCTGCACTCAAGTCTCCCAGTTTCCAATGCCCTTCCCCGGTTGAGCCGGGGGCTTTCACATCAGACTTACAAAACCGCCTACGCTCGCTTTACGCCCAATAAATCCGGATAACGCTTGCCACCTACGTATTACCGCGGATGCTGGCACGTAGTTAGC
+
CCCCCGGGGGGGGCGGGGGGGGGGGGGGGGGGGGGGGGG7FFGGGGGGGGFGGGGGGGGGGGG,FFGG@,CFFGGGGGGGGGGGGGGGGGGGGGGGG@FFGGGGGGGGCEGGGGGGGGDDGGGG,,AFFFGGGG,EF=,AEFGF,EDFGGGFG,DFCDA,EGF8ADEAEFGGF,,,,6=DEEG7F7CGGGG**;E>DGGGGFG+BC?FBF<+>:+18/CD@3>F0A@>;D>BFF34F:GGE:(8FG2<CFD;3)9<C0(4-(*:*9:3(2332E09F7(-4((-41<<FG<FB(,44@<><
@M04650:207:000000000-C238N:1:1101:9101:10582 2:N:0:19
GGACTACTAGGGTATCTAATCCTGTTTGCTCCCCACGCTTTCGCACCTGAGCGTCAGTCTTCGTCCAGGGGGCCGCCTTCGCCACCGGTATTCCTCCAGATCTCTACGCATTTCACCGCTACACCTGGAATTCTACCCCCCTCTACGAGACTCAAGCTTGCCAGTATCAGATGCAGTTCCCAGGTTGAGCCCGGGGATTTCACATCTGACTTAACAAACCGCCTGCGTTCGCTTTACGCCCAGTAATTCCGATTAACGCTTGCACCCTCCGTATTACCGCGGCTGCTGGCACGGAGTTATC
+
CCCCCGGGGGGGGGGGGGGGGGGGGGGGGGGGGGGGGGGGGGGGGGGGGFFGGGGGGGGGGGGGGGGGGDGGGGGGGGGGGGGGGGGGGDGGGGGGGGGGGGGGGGGGGGGGGGGGGGGGGGGGGFFGFGGGGGGGGFFGGGGFGGGGGGGFCEFEGGGGGGGGGGGGGGGGGGCGGGGGGGGGGGGGGGGGGGGGDGGCGFGFFGGFFGGGFGGGFDGGBGFD?F>)(9:;3FFAF<EGE?F?=F:)0=F61>DAGBFB??F?CGFFFF>:0@:4EF8096>9(4),4E0C3((-3C>)6
@M04650:207:000000000-C238N:1:1101:27516:10597 2:N:0:19
GGACTACACGGGTTTCTAATCCTGTTTGCTCCCCACGCTTTCGCGCCTCAGCGTCAGTTGCGAGCCAAAGAGCCGCTTTCGCCACTGGTGTTCCTCCATATCTCTACGCATTTCACCGCTACACATGGAATTCCACTCTTCTCTCTCGCACTCAAGTCTTCCAGTTTCCAATGACCCTCCCCGGTTGAGCCGGGGGCTTTCACATCAGACTTAAAAGACCGCCTGCGCGCGCTTTACGCCCAATAATTCCGGACAACGCTTTCCACCTACGTATTACCGCGGCTGCTGGCACGTAGTTAAC
+
CCCCCGGGGGGGGGGGGGGGGGGGGGGGGGGGGGGGGGGGGGGGGGGGGGGGGGGGGGGGGGGGGGGGGGGGGGEGGEFGGGGGGGGGGGG7EGGGGGGGGGGGGGGGGGGGGGGGGGGGDGFGGGGGFGGGGGFGGGGFGGGFG@FGGGGDFCGGGGGGGGGGFEEGGGGG?CGCFFGGGGGGGGGGGGGGGGGGGGGGGFGFFGF=<GGGFGGGF@GGFGFF:>>FBG9>FGFFFFGGGFFFGG><DFF9?FGFC003-,:<CGFFFF???C?<CG?F06B9;624:G791<((-@9).
@M04650:207:000000000-C238N:1:1101:25672:10618 2:N:0:19
GGACTACTCGGGTTTCTAATCCTATTTGCTCCCCACACTTTCGAGCCTAAGTGTCAGTAATGGTCCAAGTTATCGCCTTCGCCTCTAGTGTTCTTCCATATATCTACACATTCCACCGCTCCACATGGAGTTCCATAACTCTCTACCACACTCTAGGTTAATAGTTTCCAATGCATACAATAGTTAAGCTACTGCATTTAACACCAGACTTACTAACCCACCCGCGCTCGTTTTACGCCCAGTAAATCCGGATAACGCTTGCATCCTATGTATTACCGCGGCCTCTGGCACATAGTTAGCC
+
CCCCCGGGGGGGGGGGGGGGGGGFGGGGGGGGGGGGGGGGGGGGGGGGGGGGGGGGGGGGGGGGGGGGGGGGGGGGGGGGGGGGGGFGGGGGGGGGGGGGGGGGGGG9FFGGGGGGGGGGGGGGGGGGGGGGGGGGGGGGGGGFGGGGGGGFGGFGGGGGGGFGFGGGGFGGGGGGGGGGFGGFGGGGGGGGGGGGGGGGGFGFFGCFDFG?DGGGFFDDFDFBBB958C@DFGFFEFGGE2(>GGFEGF:@D4FFGB@F6@*9D6=?<@C?6C)<?86073((.440>*)*.6AA>062:
@M04650:207:000000000-C238N:1:1101:14453:10712 2:N:0:19
GGACTACCGGGGTTTCTAATCCTGTTTGCTCCCCACGCTTTCGAGCCTCAGCGTCAGTTACAGACCAGAGAGCCGCCTTCGCCACTGGTGTTCCTCCATATATCTACGCATTTCACCGCTACACATGGAATTCCACTCTCCTCTTCTGCACTCAAGTCTCCCAGTTTCCAATGACCCTCCCCGGTTGAGCCGGGGGCTTTCACATCAGACTTAAGAAACCGCCTGCGCTCGCTTTACGCCCACTAAATCCGGACAACGCTTGCCACCTACGTATTACCGCGGCTGCTGGCACGTAGTTACC
+
<CCCCGGGGGGGGGGGGGGGGFGGGGGGGGGFGGGGGGGGGGGGGGEFFGGGGGGGGGGGGGGGGGGGGGGGGGGGGGGGGEGGGGGGGGGGGGGGGGGGGGGGGGGGGDC@AFGGGGGGGGGGGGGGF?FFGGGGGGGGFGGFEFFFGGGFGFGGFFGEEGGDDFGGDFGFFC8FGGGGGGDEGGGGGGFEEEGGGGFGGFGFFGG=@GDFEDGFFDGG(966;F@B(901:::4@?GEG:,4>45<D?B(8BD0<99?01337?:BF????F:<G=,396>034))2C?F0(((8E<).
@M04650:207:000000000-C238N:1:1101:19214:10723 2:N:0:19
GGACTACTAGGGTTTCTAATCCTATTTGCTCCCCACACTTTCGAGCCTAAGTGTCAGTAATGGTCCAAGTTATCGCCTTCGCCTCTAGTGTTCCTCCATATATCTACGCATTTCACCGCTACACATGGAATTCCACTCTCCTCTTCTGCACTCAAGTCTCCCAGTTTCCAATGACCCTCCCCGGTTGAGCCGGGGGCTTTCACATCAGACTTAAGAAACCGCCTGCGCTCGCTTTACGCCCAATAAATCCGGACAACGCTTGCCACCTACGTATTACCGCGGCTGCTGGCACGTAGTTTGC
+
CCCCCGGGGGGGGGGGGGGGGGGGGGGGGGGGGGGGGGGGGGGGGGGGGFGGGGGGGGGGGGGGGGGGGGGGGGGGGGGGGGGGGGGGGGGGGGGGGGGGGGGGGGGGGGGGGGGGGGGGGGGGGGGGGGGGGGGGGGGGGGGFGGGGGGGFGGGGGGGGGGGGGGGGGCGGFGGGGGFGGGGGGGGGFCFGGGGGGGGGGFG>FGGFEGGGFGGGFFGGFGBDFF@EFGFFFEF<FFGGGFD@G7CEGFF>?DGFG42:<BGFGDB?::6?7C:BGG,1(46((4:?7G0F<B7(4@)--
@M04650:207:000000000-C238N:1:1101:8571:10768 2:N:0:19
GGACTACCAGGGTTTCTAATCCTGTTTGCTCCCCACGCTTTCGCACCTGAGCGTCAGTCTTCGTCCAGGGGGCCGCCTTCGCCACCGGTATTCCTCCAGATCTCTACGCATTTCACCGCTACACCTGGAATTCTACCCCCCTCTACGAGACTCAAGCTTGCCAGTATCAGATGCAGTTCCCAGGTTGAGCCCGGGGATTTCACATCTGACTTAACAAACCGCCTGCGTGCGCTTTACGCCCAGTAATTCCGATTAACGCTTGCACCCTCCGTATTACCGCTGCGGCTGGCACGGAGTTGGC
+
CCCCCGGGGGGGGGGGGGGGGGGGGFGGGGGGGGGGGGGGGGGGGGGGGGGGGGGGGGGGGGGGGGGGGGGGGGGGGGGGGGGGGGGGFGGDGGGGGGGGFGGGGGGGGGGGGGGGGGEGGGGGGGGGGGFGGGGDFDDCEGGFGGGGFG7A?8FGFGGGGGGGGGFGGGGCCF@FCGDGEGGGFGDGGGGGGGGDG3FGGFGFFDF66FGD3:FFFDGC>C>@DFFFF3>;>EFB=8;E>(8?G7<276?<?FD<*-08(-*5CFB0(((-4C04<:1((-,(,46>:51?:BFF?6)(,
@M04650:207:000000000-C238N:1:1101:13143:10782 2:N:0:19
GGACTACCCGGGTATCTAATCCTGTTTGCTCCCCACGCTTTCGAGCCTCAGCGTCAGTTACAGACCAGAGAGCCGCCTTCGCCACTGGTGTTCCTCCATATATCTACGCATTTCACCGCTACACATGGAATTCCACTCTCCTCTTCTGCACTCAAGTCTCCCAGTTTCCAATGACCCTCCCCGGTTGAGCCGGGGGCTTTCACATCAGACTTAAGAAACCGCCTGCGCTCGCTTTACGCCCAATAAATCCGTACAACGCTTGCCACCTACGTATTACCGCGCCTCCTGGCACGTATTTAGC
+
CCCCCGGGGGGGGGGGGGGGGGGGGGGGGGGGGGGGFGGGGGGGGGGGGGGGGGGGGGGGGGGGGGGGGGGGGGGGGGGGFGGGGGEFGGGGGGGGGGGGGGGGGGGGGGGGGGGGGEGGGGGGGGGGEFFFGGGGGGGGGGGFGGGGGGGFGGGGGGGGGGGGGGGGGGGGCFGGGGGGGGGDG7>CFCGGGGGGDDCC>CFAFGGA@FGCEGF78@GGFGF;;F>>(139?G><FBGGC?0:F*5:FFE(4:C<C11<?1F4:C:2?F<(,<3<FF0;1(4,,3:38F(C:?<<(9)6>
@M04650:207:000000000-C238N:1:1101:7991:10782 2:N:0:19
GGACTACCGGGGTATCTAATCCTGTTTGCTCCCCACGCTTTCGAGCCTCAGCGTCAGTTACAGACCAGAGAGCCGCCTTCGCCACTGGTGTTCCTCCATATATCTACGCATTTCACCGCTACACATGGAATTCCACTCTCCTCTTCTGCACTCAAGTCTCCCAGTTTCCAATGACCCTCCCCGGTTGAGCCGGGGGCTTTCACATCAGACTTAAGAAACCGCCTGCGCTCGCTTTACGCCCAATAAATCCGGACAACGCTTGCCACCTACGTATTACCGCGGCTGCTGGCACGAAGTTAGC
+
CCCCCGDGFGGGGEFGFFFFGGGGFFGGGGGG@FGGGCF,CEGGGGEFFGGDFCCGGFGGGGGGGFFGGFGGGDFGGGGGGGGFGGGGFGCCFFGFGGGGCEA9DGGGCFC+AEFF9FGGGGFEGGG8BFFFCCDGGCFFCGGFGCFGGFF88DD=FF9FGGGGCFDG@D=96DFFDDGECFEEGDG?C,@EGGGGGGGFGF,;AFGA@FGCEGFFFFGF6D;18A45(17>2C5AB(;::3((2:ADG)831)74C;2:??F0CC<?8>:.4EFFGF:33;0-76>??:?F6(-((36<.
@M04650:207:000000000-C238N:1:1101:11605:10797 2:N:0:19
GGACTACTCGGGTATCTAATCCTGTTTGCTCCCCACGCTTTCGCACTTGAGCGTCAGTATATTCCCAAGGGGCTGCCTTCGCCTTCGGTATTCCTCCACATCTCTACGCATTTCACCGCTACACGTGGAATTCTACCCCTCCCTAAAATACTCTAGCGACCCAGTATGAAATGCTATTCCTAGGTTAAGCCCAGGGCTTTCACATCTCACTTAAGTCACCGCCTGCGTGCCCTTTACGCCCAGTCATTCCGATTAACGCTCGCACCCTCCGTATTACCGCGGCTGCTGGCACTTAGTTAGC
+
CCCCCGGGGGGGGGGGGGGGGGGGGGGGGGGGGGGGGGGGGGGGEGGFGGGGGGGGGGGGGGGGGGGGGGGGGGGGGGGGGGGEGGFGEGGGGGGGGGGGGGGGGGGGGGGGGGGGGGGGGGGGDFDF>FFGGGGGEDFC@DGFGF,@FFGFGGGGGGGGGGGGGGGGGFFFGGGGDDGGGGGGGGGGGGDEFC@CDGGGC>CFFGCFEGGFE=:EFEGGFGFFB6(:5DB=@?FFFFGGGF6;CFFEGFFFDAG?D?98?9D;DG0-(4;B08:4FG:>>>B66?>>(:3?(.--6C))6
@M04650:207:000000000-C238N:1:1101:18691:10847 2:N:0:19
GGACTACAGGGGTATCTAATCCTGTTTGCTCCCCACGCTTTCGCACCTGAGCGTCAGTCTTCGTCCAGGGGGCCGCCTTCGCCACCGGTATTCCTCCAGATCTCTACGCATTTCACCGCTACACCAGGAATTCCAGTCTCCCCTGCCGAACTCTAGCCTGCCCGTATCGACTGCAAGCTCGGGGTTGAGCCCCGAGTTTTCACAGCCGACGCGACAGACCGCCTACGAGCTCGTTACGCCCAGTAATTCCGGGCAAAGCTTGCACCCTACGTATTACCGCGGCTGCTGGCACGTCGGTAGC
+
CCCCCGGGGGGGGGGGGGGGGGGGGGGGGGGGGGGGGGGGGGGGGGGGGGGGGGGGGGGGGGGGGGGGGGGGGGGGGGGGGGGGGGGGGGGGGGGGGGGGGGGGGGGGGGGGGGGGGGGGGGGGGGGGGGGGGGGGGGGGEFGFEGGG@EGFGGGGGGGGGDGGGGGGGGGGGGGGGG6DEEGGGGGFCGFGEG/>7:EFGFGCFGGF@DGG>))1<:FGFGFFFFFF:C4?(:)(83EGG0157C<AGFF,(87(*,2<BBGFGGFF7:?(89:>FG1;F676>B0)3EBG:,(((:444
@M04650:207:000000000-C238N:1:1101:13904:10901 2:N:0:19
GGACTACTGGGGTTTCTAATCCTGTTTGCTCCCCACGCTTTCGAGCCTCAGCGTCAGTTACAGACCAGAGAGTCGCCTTCGCCACTGGTGTTCCTCCATATATCTACGCATTTCACCGCTACACATGGAATTCCACTCTCCTCTTCTGCACTCAAGTCTCCCAGTTTCCAATGACCCTCCCCGGTTGAGCCGGGGGCTTTCACATCAGACTTAAGAAACCGCCTGCGCTCGCTTTACGCCCAATAAATCCGGACAACGCTTGCCACCTACGTATTACCGCGGCTGCTGGCACGTAGTTAGC
+
CCCCCGGGGGGGGGGGGGGGGGGGGGGGGGGGGGGGGGGGGGGGGGGGGGGGGGGGGGGGGGGGGGGGGGGGGGGGGGGGGGGGGGGGGGGGGGGGGGGGGGGGGGGGGGGGGGGGGGGGGGGGGGGGECAEEFGGGGGGGGGFGGGGGGGFGGGGFFFGGGGGGGGGGGGGFGGGGGGGGGDGEGGGGGGGGGGGGGGGGFGFCGGFEGCFFFG78@GGBG9?DFB)6DBF?FFAFFGGE?FFGGFFGFFF:>DFGB9:??F?:+::0818?@?9CGBFF>699(8:?G0CB(86?G94)
@M04650:207:000000000-C238N:1:1101:21729:10912 2:N:0:19
GGACTACCGGGGTATCTAATCCTGTTTGCTCCCCACGCTTTCGCGCCTCAGCGTCAGTATCGGCCCAGAGACCCGCCTTCGCCACCGGTGTTCCTCCTGATATCTGCGCATTTCACCGCTACACCAGGAATTCCAGTCTCCCCTGCCGAACTCTAGCCTGCCCGTATCGACTGCAAGCTCGGGGTTGAGCCCCGAGTTTTCACAGCCGACGCGACAGACCGCCTACGAGACCTTTACGCCCAATAATTCCGTATAAACATTGCACCCTCCGTATTACCGCGGGTCCTGGCCCGTAGTTGGG
+
CCCCCGGGGGGGGGGGGGGGGGGGGGFGGFGFGGGGGGGGGGGCFFGGGGGGGGGGGGGGE:CGGGGGFFFGFFGGGGGGGGCF@FGGCEFFGFAFGGGGGGGGGGCFFGGGGGGFGGGGGGGGGFFGGGGGGGGCED8FF+AFFG8+@>EFG9DF,@@FFGD>F*3DCD8*CEG99@,<CGGGG:C8EEFG5/379DGG++BA8558:CGGBD5/7(CC><960<27(),(5<BA40CCG?B2<F4<F*/)()*-*))).6*.>623(-,(,;:)<:((,((-(.)-5*4*-,(-(+).(
@M04650:207:000000000-C238N:1:1101:15248:10917 2:N:0:19
GGACTACAAGGGTATCTAATCCTGTTTGCTCCCCACGCTTTCGCACCTGAGCGTCAGTCTTCGTCCAGGGGGCCGCCTTCGCCACCGGTATTCCTCCAGATCTCTACGCATTTCACCGCTACACCTGGAATTCTACCCCCCTCTACGAGACTCAAGCTTGCCAGTATCAGATGCAGTTCCCAGGTTGAGCCCGGGGATTTCACATCTGACTTAACAAACCGCCTGCGTGCGCTTTACGCCCAGTAATTCCGATTAACGCTTGCACCCTCCGTATTACCGCGGCTGCTGGCCCGGAGTTAGC
+
CCCCCGGGGGGGGGGGGGGGGGGGGGGGGGGGGGGGGGGGGGGGGGGGGGGGGGGGGGGGGGGGGGGGGGGGGGGGGGGGGGGGGGGGGGGGGGGGGGGGGGGGGGGGGGGGGGGGGGGGGGGGGGGGGGGGGGGFGGDGGGGFGGGGEGGFGGGGGGGGGGGGGGGGGGGGGGGGGGGGGGGGGGGGGFDFEGGGDDGGFFFFFFCF5;FGCGGGFFGGFGFD<FFE1C6>BGFFFFGGGF?4>DA4DF?FFFGA78>::?GFGGF?FFF26F:AGF19BF>01??FB5(27>976F566
@M04650:207:000000000-C238N:1:1101:20936:10934 2:N:0:19
GGACTACCAGGGTATCTAATCCTGTTCGCTCCCCACGCTTTCGCTTCTCAGCGTCAGTAATTTCCCAGAGATCCGCCTTCGCCACCGGTGTTCCTCCTGATATCTGCGCATTCCACCGCTACACCAGGAATTCCAATCTCCCCTGAAATACTCTAGCCTACCCGTATCGAGGGCAAGTTCACAGTTAAGCTGTAAAATTCCACCCACGACGCGATAAACCGCCTACAAGCTCTTTACGCCCAGTAATTCCGGACAACGCTCGCACCCTACGTATTACCGCGGCTGCTGGCACGTAGTTGGC
+
CCCCCGGGGGGGGGGGGGGGGGGGGGGGGGGGGGGGGGGGGGGGGGGGGGGGGGGGGGGGGGGGGGGGGGGGGGGGGGGGGGGGGGGGGGEGGGGGGGGGGGGGGGGGGGGGGGGGGGGGGGGGGGGGGGGGGGGGGGGGGGGFGGCDGGGFGGGGGGGGGFGGGGGGGGGGGGGGGGGGGGGGGGGGGGGGGGGGGGGGGFGFEGGFAC>DFGGDEFGGBGFFFFFF@F@EFGFFFFGGF<?>GC54D@F0?FGFGFFFFFG9DGF:0?:?)<>9CG:BFFFFFB0:7E(A1<0(4C477
@M04650:207:000000000-C238N:1:1101:9266:10943 2:N:0:19
GGACTACCCGGGTTTCTAATCCTGTTCGCTCCCCACGCTTTCGCTCCTCAGCGTCAGTATCGGCCCAGAGACCCGCCTTCGCCACCGGTGTTCCTCCTGATATCTGCGCATTTCACCGCTACACCAGGAATTCCAGTCTCCCCTGCCGAACTCCAGCCTGCCCGTATCAGCTGCCAGCTCAGGGTTGAGCCCCGAGTTTTCACAGCCGACGCGACAGACCGCCTACGAGCTCTTTCCGCCCAATAATTCCGGACAACGCTTGCACCCTACGTATTACCGCGGCTTCTGGCACGTAGTTGGC
+
CCCCCGGGGGGGGGGGGGGGGGGGGGGGGGGGGGGGGGGGGGGGGGGGGGGGGGGGGGGGGGGGGGGGGGGGGGEGGGGGGGGGGGGGGGGGGGGGGGGGGGGGGGGGGGGGGFGGGGGGGGGGGFGGGGGGGGGGGGGGGGGFDGGGGEEFGGGFGGFFEFGGGGGGFFGGGGGGGG7EFGGGGGGF6BDFECEEGGGGG6FAAGCB@D)82>DGB7FC;GB<:::B?G052<4)9:EG5(4:*>AFG=?9?:/3CB>(1<G?FGF?:?FFDC?>FG6B9;>B(2<AAF2F?FFFFGF(2
@M04650:207:000000000-C238N:1:1101:26290:10950 2:N:0:19
GGACTACTGGGGTTTCTAATCCTGTTTGCTCCCCACGCTTTCGCACCTGAGCGTCAGTCTTTGTCCAGGGGGCCGCCTTCGCCACCGGTATTCCTCCAGATCTCTACGCATTTCACCGCTACACCTGGAATTCTACCCCCCTCTACAAGACTCTAGCTTGCCAGTTTCAAATGCAGTTCCCACGTTAAGCGCGGGGATTTCACATCTGACTTAACAAACCGCCTGCGTGCGCTTTACGCCCAGTAATTCCGATTAACGCTTGCACCCTCCGTATTACCGCGGCTGCTGGCACGGAGTTAGC
+
@CCCBFDGFECEGGGGGGGGGFGGGGGGGGGGGGGGGGGGGGEGGGGGGGEFGGGGGGGGGFGGGGFGGGGGGGGGGGGGGGGEEGGGGGGGGGGGGGGC@EFGGFGGGGGEGGGGGEGGGFGGGFGGFGGGGGFGGFGEEGGFGGGG<CFFGDGGGGF8FDF@FE;AEGCGGGGGGGGGFFGDFCFGGGEEGD5E:*?CGAFA6DGFFF7:>7CF4:GG>GFFBFF>0D>;>GFDFFGEG?08C*667BFFBEG<D<0:00F>FG?:?FFFFG0AFD?>FFB17B>:0::C?190:24:.
@M04650:207:000000000-C238N:1:1101:12146:10952 2:N:0:19
GGACTACCGGGGTTTCTAATCCTGTTTGCTCCCCACGCTTTCGCACCTGAGCGTCAGTCTTCGTCCAGGGGGCCGCCTTCGCCACCGGTATTCCTCCAGATCTCTACGCATTTCACCGCTACACCTGGAATTCTACCCCCCTCTACGAGACTCAAGCTTGCCAGTATCAGATGCAGTTCCCAGGTTGAGCCCGGGGATTTCACATCTGACTTAACAAACCGCCTGCGTGCGCTTTACGCCCAGTAATTCCGATTAAAGCTTGCACCCTCCGTATTACCGCGGCTGCTGGCACGGAGTTAGC
+
CCCCCGGGGGGGFGGCCFGGFF9FGFFGGCGEGGGGGGFGGFGGGDFGG@FEFEFEG<FGCFGCF7CFGEGG7C=F>@EG<FGGEGFGGGGFGGDFFFFDBF,A9EFDFCF:EFGF9C6==:>8>=FBDD9=9@FFF8DG@>EFFGGDGEEFGFGGF8FC>F?FCF72>B9,=>@:?CCDCGGG<,CCE@:7?EEG<*?<:@BFFCC69DFF3CCGA3@C392:?470:D02(:):=<5C>:?3:*5-:F41:<DA06<3<?*.2A0:33436F(-:72>1961((),5:7?317((26).
@M04650:207:000000000-C238N:1:1101:21033:10981 2:N:0:19
GGACTACTGGGGTTTCTAATCCTGTTTGCTCCCCACGCTTTCGCACCTGAGCGTCAGTCTTCGTCCAGGGGGCCGCCTTCGCCACCGGTATTCCTCCAGATCTCTACGCATTTCACCGCTACACCTGGAATTCTACCCCCCTCTACGAGACTCAAGCTTGCCAGTATCAGATGCAGTTCCCAGGTTGAGCCCGGGGATTTCACATCTGACTTAACAAACCGCCTGCGTGCGCTTTACGCCCAGTAATTCCGATTAACGCTTGCACCCTCCGTATTACCGCGGCTGCTGGCACGGAGTTAGC
+
CCCCCGGGGGGGGGGGGGGGGGGGGGGGGGGGGGGGGGGGGGGGGGGGGGGGGGGGGGGGGGGGGGGGGGGGGGGGGGGGGGGGGGGGGGGGGGGGGGGGGGGGGGGGGGGGGGGGGGGGGGGGGGGGGGGGFGGGGGGGGGGFGGGGGGGFGGGGGGGGGGGGGGGGGGGGGGGGGGGGGGGGGGGGGGGGGGGGGGGGGFGFFGFFFGGGEGGGF<FGFGFFB4956DF99E>>43:CE0327:6)CF?:3>GFGB>BF6C<6C:8:6(3:@7)<>37090136BF0::91917,CA)-
@M04650:207:000000000-C238N:1:1101:6736:11003 2:N:0:19
GGACTACCCGGGTTTCTAATCCTGTTTGCTCCCCACGCTTTCGAGCCTCAGCGTCAGTTACAGACCAGAGAGCCGCCTTCGCCACTGGTGTTCCTCCATATATCTACGCATTTCACCGCTACACATGGAATTCCACTCTCCTCTTCTGCACTCAAGTCTCCCAGTTTCCAATGACCCTCCCCGGTTGAGCCGGGGGCTTTCACATCAGACTTAAGAAACCGCCTGCGTGCGCTTTACGCCCAGTAATTCCGATTAACGCTTGCACCATCCGTATTACCGCGGCTGCTGGCACGGAGTTAGC
+
CCCCCGGGGGGGGEEGGGGGGGGGGGGGGGGGGGGGGGGGGGGGGGGGGGGGGGGGGFGGGFGGGGGGGGGGGGGEGGGGGGGGGGGGFGGDGGGGGGGGGGGGEFGGGGGGGGGGGGGGGGGGGGGFGGGGGGGFGGFGFGGBFGGGFGGFGGGGGFA;EGGGDE:DFFGGGFGFGGGGGGGGGEGGGGGGGGGGGD7EFFEFFFDFFGGF<@FGFFFG@GFFFFBB(*499E5>B<5::4:47FBFGFFF?)CAF:00(4C>4E().34:BF>>C:899>F>>F0?753C?B041*656
@M04650:207:000000000-C238N:1:1101:8496:11015 2:N:0:19
GGACTACCAGGGTTTCTAATCCTGTTTGCTCCCCACGCTTTCGCACCTGAGCGTCAGTCTTCGTCCAGGGGGCCGCCTTCGCCACCGGTATTCCTCCAGATCTCTACGCATTTCACCGCTACACCTGGAATTCTACCCCCCTCTACGAGACTCAAGCTTGCCAGTATCAGATGCAGTTCCCAGGTTGAGCCCGGGGATTTCACATCTGACTTAACAAACCGCCTGCGTGCGCTTTACGCCCAGTAATTCCGATTAACGCTTGCACCCTCCGTATTACCGCGGCTGCTGGCACGGAGTTAGC
+
CCCCCGGGGGGGGGGGGGGGGGGGGGFGGGGGGGGGGGGGGGGGGGGGGGGGGGGGGGGGGGGGGGGGGGGGGGGGGGGGGGGGGGGGGGGGGGFFGGGGGGGGGFGGGGGGGGGGGGGGGGGGGGGGFGGGGGGGGGGEGGGFGGGDGGGFGFGGGGG6FFGGFGGGGGGEFGGGGGGGGGGGGGGGGGGGGGGGGGGGFFFFFGGFFGGCEGGGFFGGFGFFDF>EFGFF>5>AFBGGE?14:C9):FF:?FGFG1>?0<<>GG?FFFF?:C42CG?9BB912(:?BC,<89>1(::>4
@M04650:207:000000000-C238N:1:1101:25214:11024 2:N:0:19
GGACTACTAGGGTATCTAATCCTGTTTGCTCCCCACGCTTTCGCACCTGAGCGTCAGTCTTTGTCCAGGGGGCCGCCTTCGCCACCGGTATTCCTCCAGATCTCTACGCATTTCACCGCTACACCTGGAATTCTACCCCCCTCTACAAGACTCTAGCTTGCCAGTTTCAAATGCAGTTCCCAAGTTAAGCTCGGGGATTTCACATCTGACTTAACAAACCGCCTGCGTGCGCTTTACGCCCAGTAATTCCGATTAACGCTTGCACCCTCCGTATTACCGCGGCTGCTGGCACGGAGTTAGC
+
CCCCCGGGGGGGGGGGGGGGGGGGGGGGGGGGGGGGGGGGGGGGGGGGGGGGGGGGGGGGGGGGGFGGGGGGGGGGGGGGGGGGGGGGGGGGGGGGGGGGGGGGGGGGGGGEGGGGGGGGGGGGGGGGGGGGGGGGGGGGGGGFGGGGCFGFGGGGGGGGGGGGGGDFGGAFGGGGGGGGGGGGGGGGGGGGDGDCGDECGFGFFGGFFGGGFGGGFFGF>D@F@FFEDGFFBGFFFF>CEBFFG7:<GF@04BGBFFB???C29F0(46(4<DB2CG:6669601?:0C7C<>B96;4><
@M04650:207:000000000-C238N:1:1101:28146:11041 2:N:0:19
GGACTACCCGGGTATCTAATCCTGTTTGCTCCCCACGCTTTCGAGCCTCAGCGTCAGTTACAGACCAGAGAGCCGCCTTCGCCACTGGTGTTCCTCCATATATCTACGCATTTCACCGCTACACATGGAATTCCACTCTCCTCTTCTGCACTCAAGTCTCCCAGTTTCCAATGACCCTCCCCGGTTGAGCCGGGGGCTTTCACATCAGACTTAAGAAACCGCCTGCGCTCGCTTTACGCCCAATAAATCCGGACAACGCTTGCCACCTACGTATTACCGCGGCTGCTGGCACGTAGTTAGC
+
CCCCCGGGGGGGGGGGGGGGGGGGGGGGGGGGGGGGGGGGGGGGGGGGGGGGGGGGGGGGFGEGGGGGGGGFGGGGGGGGGGGGGGGGFGGGGGGGGGGGGGGGGGGGGGGGGGGGGGGGGGGGGGGGBCFGGGGGGGGGGGGFGGGGGGGFGGGGGGGGGGGGGGGGEFGGGGGGGGGGGGGGGGGGGGGGCGEGGGGGG6>CFGGF366DEGFFFFGGFGFFDFF>>GFF:5>AF0EEGFB:GGF>GFEBB>G1*-,44?FFGGF:>F?42@2>G>,34;BBBFF?:C(9:<((-A24:
@M04650:207:000000000-C238N:1:1101:27249:11132 2:N:0:19
GGACTACCGGGGTATCTAATCCTGTTTGCTCCCCACGCTTTCGCACCTGAGCGTCAGTCTTCGTCCAGGGGGCCGCCTTCGCCACCGGTGTTCCTCCTGATATCTGCGCATTCCACCGCTACACCAGGAATTCCAGTCTCCCCTGCAGTACTCCAGTCTGCCCGTATCGCCCGCACGCCCACAGTTAAGCTGTGGGCTTTCACGAACAACGCGACAAACCACCTACGAGCTCTTTACGCCCAGTAATTCCGGACAACGCTCGGACCCTACGTATTACCGCGGCTGCTGTCACGTAGTTGGC
+
CCCCCGGGGGGGGGGGGGGGGGGGGGGGGGGGGGGGGGGGGGGDGGGGGGGGGGGEGGGFGGGGGGGGGGGGGGGGGGGGGGGGGGGGGGEGGGG9FGGGGGGGGFGGGDGGGGGGGGGGGGGGFFGEGGGGGGGCEFDEF6EFGGGGGGGFGGGGFFGGGFGEGGGGGGG89FGGGGGGGGDE<@CGGGGCC6FE*;FFGFGFFCCE@C/8117C<7FGFFFBFFFF:C48AGF6@?GGG1<(CFF5CFF02BDFG6>?FF9(1C::B0(()<3<FG:99;019BB:-+)::8:<:EA(.
@M04650:207:000000000-C238N:1:1101:19298:11158 2:N:0:19
GGACTACCAGGGTTTCTAATCCTGTTTGCTCCCCACGCTTTCGAGCCTCAGCGTCAGTTACAGACCAGAGAGCCGCCTTCGCCACTGGTGTTCCTCCATATATCTACGCATTTCACCGCTACACATGGAATTCCACTCTCCTCTTCTGCACTCAAGTCTCCCAGTTTCCAATGACCCTCCCCGGTTGAGCCGGGGGCTTTCACATCAGACTTAAGAAACCGCCTGCGCTCGCTTTACGCCCAATAAATCCGGACAACGCTTGCCACCTACGTATTACCGCGGCTGCTGGCACGTAGTTAGC
+
CCCCCGGGGGGGGGGGGGGGGGGGGGGGGGGGGGGGGGGGGGGGGGGGGGGGGGGGGFGGGGGGGGGGGGFFGGGGGGGGGGGGGGGGGGGGGGGGGGGGGGGGGGGGGGGGGGGGGGGGGGGGGGGGFFFGGGGGGGGGGGGFGGGGGGGFGGFGFGDFGGGGGGGGGGGGGFGG8=DECFGCGGGGGFGGGGEGDGGGG6FFFGG=EGGGF7CCFDGGFGFFFFFF9C9;FGFAF:EEGFF7CDAFGFFF0>GFGFFB:BG00<?<7?F:2C:2@C?>F>BB;?B?BGFGFBFFFG)<:
@M04650:207:000000000-C238N:1:1101:15949:11218 2:N:0:19
GGACTACAAGGGTATCTAATCCTGTTCGCTACCCACGCTTTCGTTCCTCAGCGTCAGTTACTGCCCAGAGACCCGCCTTCGCCACCGGTGTTCCTCCTGATATCTGCGCATTTCACCGCTACACCAGGAATTCCAGTCTCCCCTACATCACTCTAGTCTGCCCGTACCCACCGCAGATCCGAGGTTGAGCCTCGGACTTTCACGGCAGACGCGACAAACCGCCTACGAGCTCTTTACGCCCAATAAATCCGGATAACGCTTGCGCCCTACGTATTACCGCGGCTGCTGGCACGTAGTTAGC
+
CCCCCGGGGGGGGGGGGGGGGGGGGGGGGGGGGGGGGGGGGGGGGGGGGGGGGGGGGGGGGGGGGGGGGGGGGGGGGGGGFGGGGGGGEGGGGGGGGGGGGFFGGGGGGGGGGGGGGGGDGGGGGCGGGGGGGDDFFG8FFGGFDGGGGGGFGGGGGGGGGGGGGDGG9FEEGGGGGC7:CCEGGCFCFFGGD5E5CDFGFFGFFGDFB<DGFGGC31EGFGF?<FFBFG9B<FF9@<CEGF(3<F):FFE>0>DFGB9::3D;GGFFFFB3<74<FF:B>1196048?G(91?04?<)45
@M04650:207:000000000-C238N:1:1101:23959:11225 2:N:0:19
GGACTACCCGGGTTTCTAATCCTGTTTGCTCCCCACGCTTTCGCACCTGAGCGTCAGTCTTTGTCCAGGGGGCCGCCTTCGCCACCGGTATTCCTCCAGATCTCTACGCATTTCACCGCTACACCTGGAATTCTACCCCCCTCTACAAGACTCTAGCCTGCCAGTTTCGAATGCAGTTCCCAGGTTGAGCCCGGGGATTTCACATCCGACTTGACAGACCGCCTGCGTGCGCTTTACGCCCAGTAATTCCGATTAACGCTTGCACCCTCCGTATTACCGCGGCTGCTGGCACGGAGTTACC
+
CCCCCFGGGGGGGGGGGGGGGGGGGGGGGGGGGGGGGGGGGGGGGGGGGGGGGGGGGGGGGGGGGGGGGGGGGGGGGGGFFGFGGGGDGDGGGFGGGGGGFFGGFGGGGGGGGGGGGGGGECFGGGGGGGGGGGGGGGGGGGGFGGGDFFGFGGGGGGGGGGGGDF;CCFCGFGGGGGGGG9FFFGG?FGGGGGGDDGGGGFGFFGGFFGGGAGGGFFGGBGFFFFFF63239GF2FBGGGF?2CFFFGFF0(772*(,-41DDFGF?BFFF6F?2+:0,(,1(303:(54A87;>B*-).
@M04650:207:000000000-C238N:1:1101:20327:11239 2:N:0:19
GGACTACTGGGGTATCTAATCCTGTTTGCTCCCCACGCTTTCGCACCTGAGCGTCAGTCTTCGTCCAGGGGGCCGCCTTCGCCACCGGTATTCCTCCAGATCTCTACGCATTTCACCGCTACACCTGGAATTCTACCCCCCTCTACGAGACTCAAGCTTGCCAGTATCAGATGCAGTTCCCAGGTTGAGCCCGGGGATTTCACATCTGACTTAACAAACCGCCTGCGTGCGCTTTACGCCCAGTAATTCCGATTAACGCTTGCACCCTCCGTATTACCGCGGCTGCTGGCACGGAGTTAGC
+
CCCCCGGGGGGGGGGGGGGGGGGGGGGGGGGGGGGGGGGGGGGGGGGGGGGGGGGGGGGGGGGGGGGGGGDGGGGGGGGGFGGGGGGGGGGGGGGGGFGGGGGGGGGGGGGGGGGGGGGGGGGGGGGGGGGGGGGGGGEGGGGFGGGDGGGFGGGFGGGGGGGGGFGGCCGGGGGFGGGGGGGGGGGGGGGGGGGGGGGGGFGFFGGFFGGGFFGGF<GG6C>@DFFBBGFFFDFFFBGDE:6?>FDFGF?BB>D>GFFFFBGFGGF?B?FFFFFBGG<>(126(().2A(<616((;<99
@M04650:207:000000000-C238N:1:1101:22350:11247 2:N:0:19
GGACTACTCGGGTTTCTAATCCTGTTTGCTCCCCACGCTTTCGCACTTGAGCGTCAGTTGCGAGCCAAAGAGCCGCTTTCGCCACTGGTGTTCCTCCATATCTCTACGCATTTCACCGCTACACATGGAATTCCACTCTTCTCTCTCGCACTCAAGTCTCCCAGTTTCCAATGACCCTCCCCGGTTGAGCCGGGGGCTTTCACATCAGACTTAAGAAACCGCCTGCGCTCGCTTTACGCCCAATAAATCCGGTCACCGCTTGCCACCTACGTATTACCGCGGCTGCTGGCACGGAGTTAGC
+
CCCCCGGGGGGGGGGGGGGGGGGFGGGGGGGGGGGGGGGGGGGGGDGGGFGGGGGGGGGGGGCFGGGECCEFGGGGCFFEEFFGGGGGFGFGGGGGGC<FFFGGGGGGGDGGGGGFFEGGGGGGGCGGGFFGGGGGGGGFGFEFGFCGGGGFGGGGFGFDDFCG@>DGGFAFGF9D7?FGGEGEGGGDCFGGE>C5?CF@++?@FC7=);CD>7;7CDG*:C>DFF;:(903658-9:GCEF6(9><2C47((0902,(-8:F?*<:1(((.)<.<FG:6>6;91:242*3A202(8EA26
@M04650:207:000000000-C238N:1:1101:12338:11261 2:N:0:19
GGACTACAAGGGTTTCTAATCCTGTTTGCTCCCCACGCTTTCGCACCTGAGCGTCAGTCTTCGTCCAGGGGGCCGCCTTCGCCACCGGTATTCCTCCAGATCTCTACGCATTTCACCGCTACACATGGAATTCCACTCTCCTCTTCTGCACTCAAGTCTCCCAGTTTCCAATGACCCTCCCCGGTTGAGCCGGGGGCTTTCACATCAGACTTAAGAAACCGCCTGCGCTCGCTTTACGCCCAATAAATCCGGACAACGCTTGCCACCTACGTATTACCGCGGCTGCTGGCACGTAGTTAGC
+
CCCCCGGGGGGGGGGGGGGGGGGGGGGGGGGGGGGGGGGGGGGGGGGGGGGGGGGGGGGGGGGGGGGGGGGGGGGGGGGGGGGGGGGGGCFFGGGGGGGGGGGGGGGGGGGGGGGGGGGGGGGGGGGGFDFGGGGGGGGGGGFFGGGGGGGFGGGGGGGGGGGC:EDGGFGGFCGGGGGGDGDGFDE6CGGDGGGGG<FFGFGFFGGFFGGGECFGA@?C>GFF6F>FBGBFFFFFFFEGG<0:4F2<F:89BFDFGFFFF?C>7C?B:?B:F@>BGG<>029911)8?=(334.,:FBF<
@M04650:207:000000000-C238N:1:1101:11406:11265 2:N:0:19
GGACTACCGGGGTTTCTAATCCTGTTTGCTCCCCACGCTTTCGCACCTGAGCGTCAGTCTTCGTCCAGGGGGCCGCCTTCGCCACCGGTATTCCTCCAGATCTCTACGCATTTCACCGCTACACCTGGAATTCTACCCCCCTCTACGAGACTCAAGCTTGCCAGTATCAGATGCAGTTCCCAGGTTGAGCCCGGGGATTTCACATCTGACTTAACAAACCGCCTGCGTGCGCTTTACGCCCAGTAATTCCGATTAACGCTTGCACCCTCCGTATTACCGCGGCTGCTGGCACGGGGTTAGC
+
CCCCCGGGGGGGGGGGGGGGGGGGGGGGGGGGGGGGGGGGGGGGGGGGGGGGGGGGGGGGGGGGGGGGGGGGGGGGGEGGGGGGGGGGG>FGGGGGGGGGFFGGGGGGGGGGGGGGGGGGGGGGGGGGGGGGGGGGGGGGGGDFGGGGGGGFGGGGGFFGGGDGG;7FFGFGGGGGGGGFGGGGGGGGGGGGGGGGGGFG7AC=FGDFEGFGFFGGF6FFBG>02F>@FD>0(7<9FBGCE0::FFADGFF?(8DAG2;?F?D?GGF040;?<C3<GC1903>BB:23:E7FF(((-18(.
@M04650:207:000000000-C238N:1:1101:17458:11274 2:N:0:19
GGACTACAGGGGTTTCTAATCCTGTTTGCTCCCCACGCTTTCGCACCTGAGCGTCAGTCTTTGTCCAGGGGGCCGCCTTCGCCACCGGTATTCCTCCAGATCTCTACGCATTTCACCGCTACACCTGGAATTCTACCCCCCTCTACGAGACTCAAGCTTGCCAGTATCAGCTGCAGTTCCCAGGTTGAGCCCGGGGATTTCACATCTGACTTCACAAACCGCCTGCGTGCGCTTTACGCCCAGTAATTCCTATTAACGCTTGCACCCTTCGTATTACCGCTTCTGCTTGCACGGAGTTAGT
+
-A@CCGGFGDECFGGGGFFGGFGGGFGFFGGFFEG@CF6FFGCGEG7EF@CF:FC,BEFFGGFFGEDGGFCCC@C:>FCFFCF,4=@FECFFFCAFAE<5<EFAG;F77+FGGD9?F+6=8:=F:E<=FF,:F,=D,@D=CDC?DGD+3+8*DB,@F6;:DFFFF=<E;D3D5@,@:+=AFC88<D,1CDFEGG*=4DB9FAC+;0+:5:2;):C7A1C51<92=F>EFGFB(/)6638CGFF8*:>20**.-60-*4964(149F:((41(8E:)<C?>((,9<9.6<5)04(((-;)).
@M04650:207:000000000-C238N:1:1101:14806:11280 2:N:0:19
GGACTACAAGGGTTTCTAATCCTGTTTGCTCCCCACGCTTTCGCACCTGAGCGTCAGTCTTCGTCCAGGGGGCCGCCTTCGCCACCGGTATTCCTCCAGATCTCTACGCATTTCACCGCTACACCTGGAATTCTACCCCCCTCTACGAGACTCAAGCTTGCCAGTATCAGATGCAGTTCCCAGGTTGAGCCCGGGGATTTCACATCTGACTTAACAAACCGCCTGCGTGCGCTTTACGCCCAGTAATTCCGATTAACGCTTGCACCCTCCTTATTACCGCGGCTGCTGGCACGGAGTTAGC
+
CCCCCGGGGGGGGGGGGGGGGGGGGGGGGGGGGGGGGGGGGGGGGGGGGGGGGGGDGGGGGGGGGGGGGGGGGGGGGGGGGGGGGGGGGGGGGGGGGFGGGGGGGGGGGGGGGGGGGGGGGGFFGGGGFGGGGGGGGGGGGGGFGGG>FEGFGGGGGGGGGGGGGGGGFGFGGGGGGGGGGGGGGGGCCFGGGGGDDGAE7ACF6C:ACFGGFGGGF18D6DFFFFFF6D>FFDF2B?GGC0?FDGAFFFF?FBCAGFF?F?G?GGF6?B(.40:<GC:>B;BFF?34:EFGF>008E)6:
@M04650:207:000000000-C238N:1:1101:11062:11287 2:N:0:19
GGACTACAGGGGTTTCTAATCCTATTTGCTCCCCACACTTTCGAGCCTAAGTGTCAGTAATGGTCCAAGTTATCGCCTTCGCCTCTAGTGTTCTTCCATATATCTACGCATTCCACCGCTCCACATGGAGTTCCATAACTCTCTACCACACTCTAGGTTAATAGTTTCCAATGCATACAATAGTTAAGCTACTGCATTTAACACCAGACTTACTAACCCACCCGCGCGCGTTTTACGCCCAGTAAATCCGGATAACGCTTGCAGCCTAGGGATTACCGCGGCTGCTGGCACCTGGGTAGCC
+
CCCCCGGGGGGGFGGGGGGGGGGCGG9FFGGGGGGGGGGGGGGGGGGGFFGFFDFEFEFFDDEEGFEEGGGGGGGFFGDGGG@CGGFGEFFGFFGGGGCGGFADCFCFCFGGFFFGGEGGGGGGGGGGGGG?FFGFGGGFFGFFGGGDFFGFG9CFGFA,@CDFC9EFCFGCDEGFFDGDCGGCEF;EFDFFC98=?FFGF9FFFGFFFGGGFCCGFFGGFGAFFE5*-?:@24=34(=<<(0;FF?C*:=3(:C@D>D;0(;)8*()((((,:)4:*(4696>B)3((*)*((((.:3)-
@M04650:207:000000000-C238N:1:1101:10280:11364 2:N:0:19
GGACTACAGGGGTTTCTAATCCTGTTTGCTCCCCACGCTTTCGAGCCTCAGCGTCAGTTACAGACCAGAGAGTCGCCTTCGCCACTGGTGTTCCTCCATATATCTACGCATTTCACCGCTACACATGGAATTCCACTCTCCTCTTCTGCACTCAAGTCTCCCAGTTTCCAATGACCCTCCCCGGTTGAGCCGGGGGCTTTCACGTCAGACTTGAGAAACCGCCTGCGCTCGCTTTACGCCCAATAATTCCGGACAACGCTTGCCACCTACGTATTACCGCGGCTGCTGGCACGGAGTTCGC
+
CCCCCGGCFGGGGGGGGGGGGGGGGGGGGGGGGGGGGGGGGGGDFGGGGGGGGGGGGGCGGAFGGGGG?@ECEFGGEGGGGGGGGGGGGGGGGGGGGF?@FFGGF;FDDDFGGGGGGGGGEGGG,=FFFF9FDGGGGGFCFGGF9FGGFGGFGG8EE9,33A?CFDGGAFCDF=E,AFFEDBEGGGGGGGGCCEG*95FGGAF);?CAEGGF);75@8FC1D9D6FFD3C2>(>@<FFGGGF::GG>AGFF9()9<4993::F2*03<0?<08G?)<F<>B909165:BC(<8((4:?)(-
@M04650:207:000000000-C238N:1:1101:13681:11373 2:N:0:19
GGACTACTCGGGTTTCTAATCCTGTTTGCTCCCCACGCTTTCGAGCCTCAGCGTCAGTTACAGACCAGAGAGCCGCCTTCGCCACTGGTGTTCCTCCATATATCTACGCATTTCACCGCTACACATGGAATTCCACTCTCCTCTTCTGCACTCAAGTCTCCCAGTTTCCAATGACCCTCCCCGGTTGAGCCGGGGGCTTTCACATCAGACTTAAGAAACCGCCTGCGCTCGCTTTACGCCCAATAAATCCGGACAACGCTTGCCACCTACGTATTACCGCGGCTGCTGGCACGTAGTTAGC
+
CCCCCGGGGGGGGDGGGGGGGGGGGGGGGGGGGGGGGGGGGGGGGGGGGGGGGGGGGGGGGGGGGGGGGGGGGGGGGGGGGGGGGGGGFGGEFGGGGGGGGGGGGGGGDGGGGGGGGGGGGGGGGGGGFFGFFCFGFGGG8FGFFGGGGGGFGGGGFFFFFFGGGAFFGGGGGGFGGGGGGGGGGGGGGGGGGGGGGGFGGFGFFFGFEG4CEFFGFFG;>G>1=AB>(C>F:5@FFFEEGF?0FCD)7FEB:3)4*7>F:?GFFFB::?:8<F7<G:-426>03(5>:51FB?(.49<46
@M04650:207:000000000-C238N:1:1101:10641:11410 2:N:0:19
GGACTACAGGGGTATCTAATCCTGTTTGCTCCCCACGCTTTCGCACTTGAGCGTCAGTATATTCCCAAGGGGCTGCCTTCGCCTTCGGTATTCCTCCACATCTCTACGCATTTCACCGCTACACGTGGAATTCTACCCCTCCCTAAAATACTCTAGCAACCCAGTATGAAATGCTATTCCTAGGTTAAGCCCAGGGCTTTCACATCTCACTTAAGTCACCGCCTGCGTGCCCTTTACGCCCAGTCCTTCCGATTAACGCTCGCACCCTCCGTATTACCGCGGCTGCTGGCACGGAGTTAGC
+
CCCCCGGGGGGGGGGGGGGGGGGGGGGGGGGGGGGGGGGGGGGGGGGGGGGGGGGGGGGGGFGGGGGGGGGGGGGGGGGGGGGGGGGGGGGGGGGGGGGGCGGGGGGGGGEGGGGGGGGGGGGGGGGGGGGGGGGGGGGGGGGFGGEGGGGFGGGGGGGGGGGGGGGGGGGGGGGFFGGCGGGGGGGGGGGGGGGGGGGGCFGFCGDF=DFFEFFCF<FGFGFFFFFFFGFFFD9=A=CEGFD@=*9<FFE@FBD3>290?BG0CGFFF:0,(;34CGFFF>BFB6:?:EBGFF>>:F946
@M04650:207:000000000-C238N:1:1101:17827:11430 2:N:0:19
GGACTACTCGGGTTTCTAATCCTATTTGCTCCCCACACTTTCGAGCCTAAGTGTCAGTAATGGTCCAAGTTATCGCCTTCGCCTCTAGTGTTCTTCCATATATCTACGCATTCCACCGCTCCACATGGAGTTCCATAACTCTCTACCACACTCTAGGTTAATAGTTTCCAATGCATACAATAGTTAAGCTACTGCATTTAACACCAGACTTACTAACCCACCCGCGCTCGTTTTACGCCCAGTAAATCCGGATAACGCTTGCATCCTATGTATTACCGCGGCTGCTGGCACGTAGTTAGCC
+
CCCCCGGGGGGGGGGGGGGGGGGGGGGGGGGGGGGGGGGGGGGGGGGGGGGGGGGGGGGGGGGGGGGGGGGGGGFGGGGGGGGGGGGGGGGGGGGGGGGGGGGGGGGGGGGGGGGGGGGGGGGGGGGGFGGGGGGGGGGGGGGFGGGGGGGFGGGGGGGGGGGGGGGGGGGGGGGGGGGGGGFGGFGGGGGGGGFGGGGGGFGFFGG?DGDGEGFFFFFGFGFB9?ABDGB=9CAEEFEGGBEC>FFFFED=DEGED:D8@=49FCEE<@C?E>??>C76296;?0,,305:8:(8A:).5
@M04650:207:000000000-C238N:1:1101:16286:11431 2:N:0:19
GGACTACAGGGGTTTCTAATCCTGTTTGCTCCCCACGCTTTCGCACCTGAGCGTCAGTCTTCGTCCAGGGGGCCGCCTTCGCCACCGGTATTCCTCCAGATCTCTACGCATTTCACCGCTACACCTGGAATTCTACCCCCCTCTACGAGACTCAAGCTTGCCAGTATCAGATGCAGTTCCCAGGTTGAGCCCGGGGATTTCACATCTGACTTAACAAACCGCCTGCGTGCGCTTTACGCCCAGTAATTCCGATTAACGCTTGCACCCTCCGTATTACCGCGGCTGCTGGCACGGAGTTAGC
+
CCCCCGGGGGGGGGGGGGGGGGGGGGGGGGGGFGGGEGGGGGGGGEEFGDGGGGGGGGGGGGGGGGGGGDGGGGGGGGGGGGGGGGGGGGGGGGGGGGGGGGGGGGGGGGGGGGGGGGGGGGDFFGGGGGGFFGGGGFGDEDEBEGGGG+@:FGG6FGCFGF<?FCFGGGGGGGGGGGGGDGGFGGGGDGGGEDGGGGGGC6CFFFGFFGGGFGGGF0ED;C;<?FFFFGFFF=F26<E>EF:?GDA>GFF6?>D5*2((34C?GGF?(-2:?FFF?>((,429B0)33EBG?6(4<EA)-
@M04650:207:000000000-C238N:1:1101:21350:11453 2:N:0:19
GGACTACCCGGGTTTCTAATCCTGTTTGCTCCCCACGCTTTCGAGCCTCAGCGTCAGTTACAGACCAGAGAGCCGCCTTCGCCACTGGTGTTCCTCCATATATCTACGCATTTCACCGCTACACATGGAATTCCACTCTCCTCTTCTGCACTCAAGTCTCCCAGTTTCCAATGACCCTCCCCGGTTGAGCCGGGGGCTTTCACATCAGACTTAAGAAACCGCCTGCGCTCGCTTTACGCCCAATAAATCCGGACAACGCTTGCCACCTACGTATTACCGCGGCTGCTGGCACGTAGTTAGC
+
CCCCCGGGGGGGGGGGGGGGGGGGGGGGGGGGGGGGGGGGGGGGGGGGGGGGGGGGGGGGGGGGGGGGFFGGGGGGGGGGGGGGGGGGGGGGGGGGGGGGGGGGGGGGGGGGGGGFGGGGGGGGGGFGFFFGGGGGGGGGGGGFGGGGGFGFGBFGGGGGGGGGGDFGGGGGGCGFGGGEEEGGGGGGGGGGCGGGGGGGGFDFFGGFFGGFE7;@FDGGFGFFFFFEFGFFFG>>B:EEGFB?FC2>G:@((8D?GFFF:?G?>9<33:0()+5)+?:>>9>9((,.4E:F?:(14E<<<
@M04650:207:000000000-C238N:1:1101:18333:11515 2:N:0:19
GGACTACTAGGGTTTCTAATCCTGTTTGCTCCCCACGCTTTCGCGCCTCAGCGTCAGTTGCGAGCCAAAGAGCCGCTTTCGCCACTGGTGTTCCTCCATATCTCTACGCATTTCACCGCTACACATGGAATTCCACTCTTCTCTCTCGCACTCAAGTCTTCCAGTTTCCAATGACCCTCCCCGGTTGAGCCGGGGGCTTTCACATCAGACTTAAAAGACCGCCTGCGCGCGCTTTACGCCCAATAATTCCGGACAACGCTTGCCACCTACGTATTCCCGCGGCTGCTGGCACGTAGTTAGC
+
CCCCCFGGGGGGGGGGGGGGGGGGGGGGGGGGGGGGGGGGGGGGGGGGGGGGGGGGGGGGGGGGGGGGGGGGGGGGGGGGGGGGGGGGGGGGGGGGGFGGGGGGGGEFGGGGGGGGFGDGGGGGDGGGFFFGGGGGGGGGGGGFGGGGGGGFGGGGGGGFGGGGFFGGGGGGGGGGGFGCGGGGGGGGGGGGGGGGGDGGGFGFFGGFFGGGFGGGFFGGFGFFFFFF;G>F9GFAFFGGGB(8FGFFGFF>()96>9>:,8FF*9:?(2:<FG2)<=20401913)5:G0C6230(+)-.
@M04650:207:000000000-C238N:1:1101:17729:11529 2:N:0:19
GGACTACTGGGGTATCTAATCCTATTTGCTCCCCACACTTTCGAGCCTAAGTGTCAGTAATGGTCCAAGTTATCGCCTTCGCCTCTAGTGTTCTTCTATATATCTACGCATTCCACCGCTCCACATGGAGTTCCATAACTCTCTACCACACTCTAGGTTAATAGTTTCCAATGCATACAATAGTTAAGCTACTGCATTTAACACCAGACTTACTAACCCACCCGCGCTCGTTTTACGCCCAGTAAATCCGGATAACGCTTGCATCCTATGTATTACCGCGGCTGCTGGCCCATAGTTTGCC
+
CCCCCGGGGGGGGGGGGGGGGGGGGGGGGGGGGGGGGGGGGGGGGGGGCFGGGGGGGGGGGGGGGGGGGGGGGGGGGGGGGGGDGGGGGGGGGGGGGGGGGGGGGGGGGGGGGGGGGGGGGGGGGGGGGGGGGGGGGGFFGGGFGGGFGGGFGGGGGGGGCFGGGGGGGGGGGGGGGGGGGGGGGGGGFDFGGGFGGGGGGFGFBGGFFG79DGGGFFFGFGFFF@=AFGF=BGFFFFGGGDFEFGFCFFBFF3FEGB@FF;4CGGFECEFECGFFGG109>96?:>::*35:::><+.)4
@M04650:207:000000000-C238N:1:1101:25641:11539 2:N:0:19
GGACTACAGGGGTTTCTAATCCTGTTTGCTCCCCACGCTTTCGCACTTGAGCGTCAGTATATTCCCAAGGGGCTGCCTTCGCCTTCGGTATTCCTCCACATCTCTACGCATTTCACCGCTACACGTGGAATTCTACCCCTCCCTAAAATACTCTAGCAACCCAGTATGAAATGCTATTCCTAGGTTAAGCCCAGGGCTTTCACATCTCACTTAAGTCACCGCCTGCGTGCCCTTTACGCCCAGTCATTCCGATTAACGCTCGCACCCTCCGTATTACCGCGGCTGCTGGCACGGAGTTAGC
+
CCCCCGGGGGGGGGGGGGGGGGGGGGGGGGGGGGGGGGGGGGGGGGGFGGGGGGGGGGGGGDFGGGGGGGGGGGGGGGGGGGGGGGGGGGGGGGGGGGGGGGGGGGGGGGGGGGGGGGGGGGGGGGGGEGGGGGGGGGGGGGGFGGGGGGGFGGGGGGGGGGGGGGGGGGCFGGGGGGGGGGGGGGGGGGGGGGGGGFDFFFGFFGDFEGFGFFGGFEGGFGFFFFBF@GFFFGFFF@GGGF6@GGFCGFF6;FGEGF9;DF39DGFBFFFFBGBFGF029>;>FFBB2=<FF>B>?D2:6
@M04650:207:000000000-C238N:1:1101:24794:11581 2:N:0:19
GGACTACAAGGGTTCTAATCCTGTTTGCTCCCCACGCCTTCGCACTTGAGCGTCAGTATATTCCCAAGGGGCTGCCTTCGCCTTCGGTATTCCTCCACATCACTACGCATTTCACCGCTACACGTGGAATTCTACCCCTCCCTAAAATCCTCTAGCGACCCAGTATGAAATGCTATTCCTAGGTTAAGCCCAGGGCTTTCACCTCTCACTTAAGTCACCGCCTGCGTGCCCTTTACGCCCAGTCATTCCGATTACCGCCCCCCCCCCCCGTATTACCGCGGCCGCTGGCCCGGACTTCGGC
+
CC?CCGGCGGDEFF8C,CFFG9CFFG8F,CFGG8@C7,BF99@BC@<9=CFDC:CEFAFGGGGFGCEGGGFG7:7E9@EFEG7@CDFG8DFAF<=E?F,,5,9,9AC7,4CE@FGGCE+=8<E84=F+9<F=,,,CE?8CCD,0,C,@,=95,6,6@+@CE<=D9EAAC,3=?;=@DFF7,>>DFFCFDGGGG5CCCFF99B,;A*;F=FFFF>+=9AF42C=->;@4(C@=5C6))/:E7,63++)/;9)/,5:)*,(((4)(9C((,(4118)4@39(30(((((,(22*((((.+,(-
@M04650:207:000000000-C238N:1:1101:12113:11660 2:N:0:19
GGACTACCCGGGTTTCTAATCCTGTTCGCTCCCCACGCTTTCGCTCCTCAGCGTCAGTATCGGCCCAGAGACCCGCCTTCGCCACCGGTGTTCCTCCTGATATCTGCGCATTTCACCGCTACACCAGGAATTCCAGTCTCCCCTGCCGAACTCCAGCCTGCCCGTATCGACTGCAAGCTCGGAGTTGAGCCCCGAGTTTTCACAGCCGACGCGACAGACCGCCTACGAGCTCTTTACGCCCAATAATTCCGGACAACGCTTGCACCCTACGTATTACCGCGGCTGCTGGCACGGAGTTGGC
+
CCCCCGGGGGGGGGGGGGGGGGGGGGGFEGG@FFEFGGGGGGGGGGGGGFFGGGGFGGGFFEEGGEGFGFGGGGEGGGGGGEG:CGDECEFCEEFGGGDFEGGGGFFEFEFGGGFGC?CGECFGFGGGGDFDF9DD=@FFA=86DFC=>EGFC?FGGGGFC>?EFEEFGDC7DF<CF4,<5<5:FGGGGCG57CEEF3FFGFGABFC>9DD365DD>117353??F:)-C32)<BFF:EGG0:(9CAAGFF(())35>11-8*.9CF:(,(.)+(.<:19>(7(214?0*.<1((-,:402
@M04650:207:000000000-C238N:1:1101:7626:11680 2:N:0:19
GGACTACCCGGGTATCTAATCCTGTTTGCTCCCCACGCTTTCGAGCCTCAGCGTCAGTTACAGACCAGAGAGCCGCCTTCGCCACTGGTGTTCCTCCATATATCTACGCATTTCACCGCTACACATGGAATTCCACTCTCCTCTTCTGCACTCAAGTCTCCCAGTTTCCAATGCCCCTCCCCGGTGGAGCCGGGGGCTTTCACATCAGACTTAAGAAACCGCCTGCGCTCGCTTTACTCCCAATAAATCCGGACAACTCTTGCCCCCTCCGTATTACCGCGCCTCCTGGCCCGTAGTTACC
+
CCCCCGGAFGGGGGGGGGGGGGGGGG9FCFFGGGGGGGGGGGG@FGEFGGGGGGGGGGGFF<,CFGCGE8,BFEGGGGGGGGEGECFGCCGGG,=FG<,CEFGGGDEFGGGGGGGGGGGGGGGG9AEGGGGGGGFG,>EE,6@D7>,@FGGFGCF?,=66@FGF6DFG,@,,0,,61+@@+CC8F+3:AFG*91;CDGGGGFG6+0+2);C+);+2+/CC030(/0.)(9,,2F:A4)CCGF0(9>-):9B92)9(/)465<F:*A>6(((-(;8)<?(--(4((((..E(/44(4<E).6
@M04650:207:000000000-C238N:1:1101:4690:11700 2:N:0:19
GGACTACCAGGGTTTCTAATCCTGTTTGCTCCCCACGCTTTCGAGCCTCAGCGTCAGTTACAGACCAGAGAGCCGCCTTCGCCACTGGTGTTCCTCCATATATCTACGCATTTCACCGCTACACATGGAATTCCACTCTCCTCTTCTTCACTCAAGTCTCCCAGTTTCCAATGACCCTCCCCGGTTGAGCCGGGGGCTTTCACATCAGACTTAAGACACCGCCTTCGCTCGCTTTTCGCCCAATAAATCCGGACACCGCTTGCCACCTACGTCTTACCGCGTCTGCTTGCCCGTAGTTATC
+
<@C@CEGGCE>CGGGGG,CFFCFEGGGEDFAEF,@CFFGFGGGGGGGGGC8,F:E@CFFGGG9FDFEFDF,@FGG7FCFCFFCCFG=FFF8F<@EFGGGCB,,,4;FEF,:FFFFE9C8+8@DGCF<CF@FGGGEFDFGCGFFFGGG=FD>;4,,,:=@AA,,8AAEFF9,E+3,888@@+>@7F@6,,@BCE**1?CFF>+4++*+1*2CD*1+2*(07(7(((/(085:97C3)1(*1;::?**.)*)0((7)(9((,4(18?F?(52(4(;-)<*((4(-282--)*5<89((,<--)
@M04650:207:000000000-C238N:1:1101:23566:11775 2:N:0:19
GGACTACCCGGGTTTCTAATCCTGTTTGCTCCCCACGCTTTCGCACCTGAGCGTCAGTCTTCGTCCAGGGGGCCGCCTTCGCCACCGGTATTCCTCCAGATCTCTACGCATTTCACCGCTACACCTGGAATTCTACCCCCCTCTACGAGACTCAAGCTTGCCAGTATCAGATGCAGTTCCCAGGTTGAGCCCGGGGATTTCACATCGGACTTAACAAACCGCCTGCGTGCGCTTTACTCCCAGTAATTCCGCTTAACGCTTGCACCCTCCGTATTACCGCGGCTGCTGGCCCGTAGTTAGC
+
CCCCCG?FEFGGGGGGGGGGGGGGGGGFGGGGFGGGGGFGCGGGGGGGFFGGGGGDGGGGFGGFGGGGGCGE7>FFGGGGCGGGGFDCFGGGGGGGGGGGFGGGFGGGG@7FFEGGGDED@FGGGGGDDE,ADGAFEGGGGG8?CGGDF9EAFF:EGGGCGFGFFGFBGG9DFEFGGGFGFF6*?F:6AFCFGC:CC<CFFFGFF4/80DDD>7F:=?GG0C>64847,CBF9E)./)<<C2047:A<FFF(8BD)*-2:?FG?F6(((-443@?AF*31(,79-8,8:*(/--(-89<9<
@M04650:207:000000000-C238N:1:1101:18123:11799 2:N:0:19
GGACTACAGGGGTATCTAATCCTGTTTGCTCCCCACGCTTTCGAGCCTCAGCGTCAGTTACAGACCAGAGAGCCGCCTTCGCCACTGGTGTTCCTCCATATATCTACGCATTTCACCGCTACACATGGAATTCCACTCTCCTCTTCTGCACTCAAGTCTCCCAGTTTCCAATGACCCTCCCCGGTTGAGCCGGGGGCTTTCACATCAGACTTAAGAAACCGCCTGCGCTCGCTTTACGCCCAGTAAATCCGGATAACGCTTGCATCCTATGTATTACCGCGGCTGCTGGCACATAGTTAGC
+
CCCCCGGGGGGGGGGGGGGGGGGGGGGGGGGGGGGGGGGEGGEGGGCFGGGFGGGGGGGGGGGGGGFGGGGEGGGGGGGGGGCGGGGGGGGGGGGGGGGGGGGGGGGGGGGGGGGGGGDCEFGGFGGGGGGGGGGGGGGGGGGFAFFDEEGFFGGGFGFFFGGGB;FGGGGGGGGGGGGGCFGEGCEGGGGGGGGEC8FF78EFFGDFFGGGFGGGFDGGFGF;@FFF9D>><F@4B?ED::?>CFAFFFFF(79<C?9:(27<DG:7A>BF>C>9ED<BFF0,305?7E:FB6AFFG4<4
@M04650:207:000000000-C238N:1:1101:3777:11859 2:N:0:19
GGACTACTGGGGTTTCTAATCCTGTTTGCTCCCCACGCTTTCGCACCTGAGCGTCAGTCTTCGTCCAGGGGGCCGCCTTCGCCACCGGTATTCCTCCAGATCTCTACGCATTTCACCGCTACACCTGGAATTCTACCCCCCTCTACGAGACTCAAGCTTGCCAGTATCAGGTGCCGTTCCCCGGTTGAGCCCGCGGATTTCACCTCTGACTTGACAGACCGCCTGCGTGCGCTTTACGCCCCGTACTTCCGATTCACTCCTGCACCCGCCGTATTACCGCGCCTGCTGGCACGTAGTTCGC
+
CCCCCFFGFG8FGFEGD@FFD<@<FE<FFCGGGG?FGGGFGGEEGGCFF8FFDFG7:FFGGGGFCF,CEFC7CFGGGGDF9BFEECFEG:FFGGGGFF@AAFEGF9F7:FFGFGGFFGGDGGEGGDA<FFFDGGGCAF8FECGB8D+;7+3@D>,ECFGFGGF6,,@D,3,7;:879?FC9,**=<BCGFCF=*3=:)<CF++*940;3:7>>FF:/,:>(>913@6)(969(:@)B1>EE04:</89*/.(-5*6D)4(4)22<@(-,4(,(22)<F((((-((.4)37(0(.((-A)-2
@M04650:207:000000000-C238N:1:1101:15076:11900 2:N:0:19
GGACTACTGGGGTATCTAATCCTGTTTGCTCCCCACGCTTTCGCGCCTCAGCGTCAGTTGCGAGCCAAAGAGCCGCTTTCGCCACTGGTGTTCCTCCATATCTCTACGCATTTCACCGCTACACATGGAATTCCACTCTTCTCTCTCGCACTCAAGTCTTCCAGTTTCCAATGACCCTCCCCGGTTGAGCCGGGGGCTTTCACATCAGACTTAAAAGACCGCCTGCGCGCGCTTTACGCCCAATAACTCCGGACAACGCTTGCCACCTCCGTATTACCGCGGCTGCTGGCACGTCGTTAGC
+
CCCCCFGGGGGGGGGGGGGGGGGGGGGGGGGGGGGGGGGGGGGGGGGGGGGGGGGGGGGGGGGGGGGGGGGGGGGG7FFGGGGGGGGGGGGGGGGGGGGGGGGGGGGGGGGGGGGGGGGGGGGGGGFGFFGGGGGGGGGEGFGFGDFGGGGFGF8EFFG9FGGGGGFGGGGGGAFCG;7CCFG*@@CCEFG7=E>EGDCFG7FAFGG*4FDFF7D1;;FG0C761>9E1DF>;572@:EGG?0?67)-CF5((051C99?28F?7C?1(.4,,;45CF?BB;;6(4?2?E09(.((38:1<
@M04650:207:000000000-C238N:1:1101:25242:11911 2:N:0:19
GGACTACCCGGGTATCTAATCCTGTTTGCTCCCCACGCTTTCGCACCTGAGCGTCAGTCTTCGCCCAGGGGGCCGCCTTCGCCACCGGTATTCCTCCAGATCTCTACGCATTTCACCGCTACACCTGGAATTCTACCCCCCTCTACGAGACTCAAGCTTGCCAGTATCAGATGCAGTTCCCAGGTTGAGCCCGGGGATTTCACATCTCACTTAACAAACCGCCTGCGTGCGCTTTACGCCCAGTAATTCCGATTAACGCTCGCACCCTCCGTATTACCGCGGCTGCTGGCACGGAGTTAGC
+
CCCCCGGGGGGGGDGGGGGGGGGFGGGGGGGGGGGGGGGGGGGGGGGFFGGGGGGGGG,CCFE,BFGEFGGGGDGGGGGGGGGG?FFGGGGGGGGGGG8FFFGGGGGGGGGGGGGGGGGGGGGGGGGCFGGGGGGG9FGCECEF9>@++@CFGFFEG<38EGFFGEGFGCGGGGGFGFGFGDFFFG,<FGGGGEGG:DEFGFGF=CF+?GF><FC+8(=CBGB??FB>BD;BF5FAFFGGGFFFCC<AGFF2?EGAF?FF49C6GGFBFFFFFGBDGG8099;9>FF8?G0C69(44E)-.
@M04650:207:000000000-C238N:1:1101:7009:11917 2:N:0:19
GGACTACTCGGGTTTCTAATCCTGTTTGCTCCCCACGCTTTCGCACCTGAGCGTCAGTCTTCGTCCAGGGGGCCGCCTTCGCCACCGGTATTCCTCCAGATCTCTACGCATTTCACCGCTACACCTGGAATTCTACCCCCCTCTACGAGACTCAAGCTTGCCAGTATCAGATGCAGTTCCCAGGTTGAGCCCGGGGATTTCACATCTGACTTAACAAACCGCCTGCGTGCGCTTTACGCCCAGTAATTCCGATTAACGCTTGCACCCTCCGCATTACCGCTGCTGCTGGCGCGCAGTTAAC
+
<<@CCFFFGEEGGGGFGGGGGGGGGGGGGGG8FEFEGG@CFGGGCGGGF@FGCGG7:C,<9C@CFGCFGGGDCFGGGGD9@FE=F?@EFEFGFGCAFCGF?EFEFGGGDCGGGGCFFCE>7BEG83>,<<DFFA;AFGGCGCEFEGC4@CGAF?FCFFGFGGGCAFF9;@9DC=FGGF,2A>CEFF6:7DFFGG5:C5CCD=<FACF6<CGF6DFGF6F/38:2(50)15919*74*,/:???:77)6:=F??ED2C,,(-3*)2C124:((,*-607(-(,7)4,:?7*(2-((,(3)).
@M04650:207:000000000-C238N:1:1101:28319:11952 2:N:0:19
GGACTACAGGGGTTTCTAATCCTGTTTGCTCCCCACGCTTTCGAGCCTCAGCGTCAGTTACAGACCAGAGAGCCGCCTTCGCCACTGGTGTTCCTCCATATATCTACGCATTTCACCGCTACACATGGAATTCCACTCTCCTCTTCTGCACTCAAGTCTCCCAGTTTCCAATGACCCTCCCCGGTTGAGCCGGGGGCTTTCACATCAGACTTAAGAAACCGCCTGCGCTCGCTTTACGCCCAATAAATCCGGACAACGCTTGCCACCTACGTATTACCGCGGCTGCTGGCACGTAGTTAGC
+
CCCCCGGGGGGGGGGGGGGGGGGGGGGGGGGGGGGGGGGGGGGGGGGGGGGGDGGGGFGGGGGGGGGGGGGFGGGGGGGGGGGGGGGGGGGGGGGGGGGGGGGGGGGGGGGGGGGGGDDDGGGGFFGGFFGGGGGGGGGGGGGFGGGGGGGFGGGGGGGGGGGGDFFGGGGGGFGGGGGGGGGDGGGGGGGGCCEGGGGGGFGF>FCABFGGFDDCA8CGFD>FFFFFFGFF?CFDF?GGGB?0DCBFGFFFFFG?G0>?:BG:7E<:37::?C?AGGB;6>BB6?FBBG0C(.,31C<9:
@M04650:207:000000000-C238N:1:1101:16467:11964 2:N:0:19
GGACTACAGGGGTATCTAATCCTGTTTGCTCCCCACGCTTTCGCACCTGAGCGTCAGTCTTCGTCCAGGGGGCCGCCTTCGCCACCGGTATTCCTCCAGATCTCTACGCATTTCACCGCTACACCTGGAATTCTACCCCCCTCTACGAGACTCAAGCTTGCCAGTATCAGATGCAGTTCCCAGGTTGAGCCCGGGGATTTCACATCTGACTTAACAAACCGCCTGCGCTCGCTTTACGCCCAATAAATCCGGACAACGCTTGCCACCTACGTATTACCGCGGCTGCTGGCACGTAGTTAGC
+
CCCCCGGGGGGGGGGGGGGGGGGGGGGGGGGGGGGGGGGGGGGGGGGGGGGGGGGGGGGGGGGGGGGGGGGGGGGGGGGGGGGGGGGGGGGGGGGGGGGGGGGGGGGGGGGGFGGGGGGGGGGGGGGGGGGGGGGGGGGGGDCFGGGGEGGC86FGGGGGDECGGGGGCA?GFDGGGGGGGGGGGGGGGG@FGGGG:GGGGFGF=DGFFGGGCGFFF;F37C>DFFFB;DB>6FFFFFGGGBFFG>AFG?E9<FGBF41?FFGFFG<?B>?B?FBACD2;BB9>FB??75(A04<03FA96
@M04650:207:000000000-C238N:1:1101:19729:11972 2:N:0:19
GGACTACCCGGGTTTCTAATCCTGTTCGCTCCCCACGCTTTCGCTCCTCAGCGTCAGTATCGGCCCAGAGACCCGCCTTCGCCACCGGTGTTCCTCCTGATATCTGCGCATTTCACCGCTACACCAGGAATTCCAGTCTCCCCTGCCGAACTCTAGCCTGCCCGTATCGACTGCAAGCTCGGGGTTGAGCCCCGAGTTTTCACAGCCGACGCGCCAGACCGCCTACGAGCTCTTTACGCCCCATAATTCCGGCCAACGCTTGCACCCTACGTATTACCGCGGCTGCTGGCCCGTAGTTGGC
+
CCCCCGGGGGGGGGGGGGGGGGGFGGGGGGGGGGGGGGGGGGGGGGGGGGGGEGGGGGGGGGGGGGGGGGGGGGGGGGDFFGGCEGGGEGGDGFGGGGGAGGGGGGGGGGGGGGGGGGGGGGGGGGGGGCGGGGDEGGGGGGGFFFGG>EGFGFCFGGGCGGGGGGGC>@CEGFFGGG7EEFGDEEGFGGGFG5CGGDGGGFGA=*7)(CDG;)75<?GF9DB,(),7?GB:>G444(/:E04,7=2:FF69(7>0C:9660C2CGF:24,4433)2:<6(3;>;?F)25(59(((-+.(,
@M04650:207:000000000-C238N:1:1101:28674:11972 2:N:0:19
GGACTACTCGGGTTTCTAATCCTGTTTGCTCCCCACGCTTTCGAGCCTCAGCGTCAGTTACAGACCAGAGAGCCGCCTTCGCCACTGGTGTTCCTCCATATATCTACGCATTTCACCGCTACACATGGAATTCCACTCTCCTCTTCTGCACTCAAGTCTCCCAGTTTCCAATGACCCTCCCCGGTTGAGCCGGGGGCTTTCACATCAGACTTAAGAAACCGCCTGCGCTCGCTTTCCGCCCAATAAATCCGGACAACGCTTGCCCCCTACGTATTACCGCGGCTGCTGGCACGTAGTTAGC
+
CCCCCGGGGGGGGGGGGGGGGGGGGGGGFGGGGGFGGGGGGGGGGGGGGGGGGGGFGFGCGFCGGGGGGGCFGGGGGGGGGGGGGGGGGGGGGGGGGFFGGGFGGGGGGGGGGGGGGGGGEGGGGDGGFBEFGGGGGGGGGGGFGGGGGGGFGG8@FFGFGD8DFFGGGFFGDDGGGGFGGGGDGGGGGGGGGGGGD4FCFFGFFGGFFGGGFFGC88FGBGBD6F>A9DF>BGF)01CEGFB:DGF<C@B6?FGBDBF?::G?*;9406?:7G?2@F0999(((-,)4C:F6<888C-..
@M04650:207:000000000-C238N:1:1101:11647:12042 2:N:0:19
GGACTACCGGGGTTTCTAATCCTGTTCGCTCCCCACGCTTTCGCTCCTCAGCGTCAGGTAAGGCCCAGCAAGCCGCCTTCGCCACCGGTGTTCCTCCTGATATCTGCGCATTTCACCGCTACACCAGGAATTCCGCTTGCCCCTACCTACCTCTAGCCAGCCCGTATCGAATGCAGACCCCGGGTTAAGCCCGGGGCTTTCACACCCGACTTGACAAGCCACCTACGAGCTCTTTACGCCCAATAATTCCGGACAACGCTTGCGCCCTACGTATTACCGCGGCTGCTGGCACGTACTTAGC
+
CCCCCFGGGGGGGGGGGGGGGGGGGGGGGGGGGGGGGGEGGGGGGGGGGGGGGGGGGFGGGGGGGGGGGGGGGGGGGGGGFGGEGGGGCFGGGGGGGGFGG9EGGDGGGGGGGGGGGGGGGGGGGGGGGFGGGGGGG8=FCGGFGDDF9DEAFGGGGGGGGGCEEEGGCFFGGGFA9?EGG>BBFE>EFG7?:5CEDCEGGCGAFGG;9C):>FCFF?DGBGF:0??E(9,5>?F)@(CEG?3(6:99>6?2-<D(<99?:0CBGGFFF?032C:AGD:699B9><D?BG0A:28(4?A4<
@M04650:207:000000000-C238N:1:1101:24654:12088 2:N:0:19
GGACTACTGGGGTTTCTAATCCTGTTTGCTCCCCACGCTTTCGAGCCTCAGCGTCAGTTACAGACCAGAGAGCCGCCTTCGCCACTGGTGTTCCTCCATATATCTACGCATTTCACCGCTACACATGGAATTCCACTCTCCTCTTCTGCACTCAAGTCTCCCAGTTTCCAATGACCCTCCCCGGTTGAGCCGGGGGCTTTCACATCAGACTTAAGAAACCGCCTGCGCTCGCTTTACGCCCAATAAATCCGGCCAACGCTTGCCACCTACGTATTACCGCGGCTGCTGGCACGTAGTTAGC
+
CCCCCGGGGGGGGGGGGGGGGGGGGGGGGGGGGGGGGGFGGGGGGGGGGGGGGGGGGFFGGCGGGGGGGGGGGGGGGGGGGGGGGGGGGGGGGGGGGGGGGGGGGGFDEFGCGGGGGGG6EFGGGGGGGGGGGGGGGGGGG?FFGGGGGFGFGGGGFC9DAFFFAEGGDFCG8;FCFDF>EGGDFFEFFGGCCEG*7:FFGFC+=?8ABCC7CC@+:8FGFDFFFA9E(>9>F5>BF?DE81414:)-:4),(0CBG?FBBBG3*<:(3((()3.6CF012(((((.8753+,.3:3C:2.
@M04650:207:000000000-C238N:1:1101:3906:12130 2:N:0:19
GGACTACCAGGGTTTCTAATCCTGTTTGCTCCCCACGCTTTCGCACTTGAGCGTCAGTATATTCCCAAGGGGCTGCCTTCGCCTTCGGTATTCCTCCACATCTCTACGCATTTCACCGCTACACGTGGACTTCTACCCCTCCCTAAAATACTCTAGCAACCCAGTATGAAATGCTATTCCTAGGTTAAGCCCAGGGCTTTCACATCTCACTTAAGTCACCGCCTGCGTGCCCTTTACGCCCAGTCCTTCCGCTTAACGCTCGCACCCGCCGTTTTCCCTCCGCTGCTGGCCCGGATGTAGC
+
@ACCCFGGFCFCFFFGG9CEGGGDGGGGGGFGGE8@FGGEGGFG7FGFG,EF@FE@FGGGGGGG9F,:FC7@FECGFGGGAFDGGG@FF,CFFFGGGFG?FCBGG,CCF7:=FFFGCCBDEGFG7FGGD@FGGGFG8@8FEGGFG,6,,7@DF9>,C=9DGG+=F;E3@,,CFAC,@CFGGAD8FF;DFGGGFG69DFC@D+@+1ABC*=CD@++?=;EG=>>D2AB4(:(76C4>F(BGG??4D*16CF)((2*4C;@71(9(1??(-3,2(3,)3C)(-466307)(2(/(-(,(+))6
@M04650:207:000000000-C238N:1:1101:23713:12136 2:N:0:19
GGACTACCCGGGTTTCTAATCCTGTTTGCTCCCCACGCTTTCGAGCCTCAGCGTCAGTTACAGACCAGAGAGCCGCCTTCGCCACTGGTGTTCCTCCATATATCTACGCATTTCACCGCTACACATGGAATTCCACTCTCCTCTTCTGCACTCAAGTCTCCCAGTTTCCAATGACCCTCCCCGGTTGAGCCGGGGGCTTTCACATCAGACTTAAGAAACCGCCTGCGCTCGCTTTACGCCCAATAAATCCGGCCAACGCTTGCCACCTACGTATTACCGCTGCTGCTGGCACGTAGTTAGC
+
CCCCCGGGGGGGGGGGGGGGGGGGGGGGGGGGGGGGGGGGGGGGGGGGGFGGGGGGGGGGGGGGGGGGFGGGGGGGGGGGGGGGGGGGFGGGGGGGGGG,EFGGGGGGGGGGGGGGGGGGGGGGGGGFFAFFFGGGGG9FGGGFGGGGGGGFGGFGGGGG8FGGBFGGGGGGGGGGGGGGGGE+FGBDGGGGGGGDGGGGGFGFFGDF@GGGFG7DFFGGFGFFFFFD;GBFFDFDF:ECE<07C>>>F?B>(5<(>(9:-4DF:CB:08??BDBDGFF6(42)5))5:E(<::?6:GBAA
@M04650:207:000000000-C238N:1:1101:15660:12175 2:N:0:19
GGACTACCAGGGTATCTAATCCTGTTTGCTCCCCACGCTTTCGCACCTGAGCGTCAGTCTTCGTCCAGGGGGCCGCCTTCGCCACCGGTATTCCTCCAGATCTCTACGCATTTCACCGCTACACCTGGAATTCTACCCCCCTCTACGAGACTCAAGCTTGCCAGTATCAGATGCAGTTCCCAGGTTGAGCCCGGGGATTTCACATCTGACTTAACAAACCGCCTGCGTGCGCTTTACGCCCCGTAATTCCGATTAACGCCTGCCCCCTCCGTAGTACCGCGGCTGCTGGCACGGAGGTAGC
+
CCCC,FFCFFFGGGGGGGGGGGGGGGGFGGGFGGGGGDFGGGGGGGGGGGFGGGGGGGGGGGGGGEGEGGDEGGGGGGGGFGFDEFGGGGGGGGGGGGGFFGGGGGGGGG7=EGGFGGGGGGGGGGGFFDFGGGGG8FGEECEFGFFGGCC8C8D9B:;DCFCF:9DF9BFGGFFFFGGF<FGGFC,<,,8*/::CDDGG>=+1+8+;9;>F<F7DF0*:;C;@<:6.4D9B;EF9F6EGE(44)9:9F@?((0*)::((,(*(1*(218(((*-)0:40(29;96>?0=:<(79((2))5
@M04650:207:000000000-C238N:1:1101:4324:12180 2:N:0:19
GGACTACCGGGGTATCTAATCCTGTTTGCTCCCCACGCTTTCGCACCTGAGCGTCGTCTTCGTCCAGGGGGCCGCCTTCGCCACCGGTATTCCTCCAGATCTCTACGCATTTCACCGCTACACCTGGAATTCTACCCCCCTCTACGAGACTCAAGCTTGCCAGTATCAGATGCAGTTCCCAGGTTGAGCCCGGGGATTTCACATCTGACTTAACAAACCGCCTGCGTGCGCGTTACGCCCCGTAATTCCGGTTAACGCTTGCACCCTCCGGATTACCCCCGCTGATGGCACGGAGTTCGCC
+
CCCCCGGFFFGGGGGGGFFGGGGGGGGGGGGFGDCGGGGGGGGGGGGE:CFGEFCEF@EGGGGEFDFGGDGFGEGGGEFFGGGGC=C+@FFEG9;F8F<EGFGFGFFGGGGGGGGG7@88E,DF=FGD<<FGG<DFGGDEE?DAFDCCFEFFFFFEFDGGFFCF<E,>D,??8:D5=+:9=,:CEGCFGG>5=CE*:<GCC@B@4+13>CGGEFCCA0@/0CBFF33.2C9(-20(8:?E:930*742>9)-()2:991<1:745*(-4((((;).A*,(3911()-)4*3*-((-4<:9?
@M04650:207:000000000-C238N:1:1101:26707:12236 2:N:0:19
GGACTACTAGGGTTTCTAATCCTGTTTGCTCCCCACGCTTTCGAGCCTCAGCGTCAGTTACAGACCAGAGAGCCGCCTTCGCCACTGGTGTTCCTCCATATATCTACGCATTTCACCGCTACACCTGGAATTCCACTCTCCTCTTCTGCACTCAAGTCTCCCAGTTTCCAATGACCCTCCCCGGTTGAGCCGGGGGCTTTCACATCAGACTTAAGAAACCGCCTGCGCTCGCTTTACGCCCAATAACTCCGGACAACGCTTGCCCCCTACGTATTACCGCGGCTGCTGGCACGGAGTTAGC
+
CCCCCGGGGGGGGGGGGGGGGGGGGGGGGGGGGGGGGGGGGGGEGGGGGGGGGGGGGGGAFCE9FFGCG@@FGGGGGGGGGGGGGGGGGGGGGGGGG8FFG,EFGFFGGGGGGGGGGGGGGGGG,AAFFAFGGGGGCCFGGGGFFG;D9EFFGGCF4EEGGG?FG@EGGGFF6AD,6AECC:CEGG6@CGG6EE>CCGGGGFGA+8+?BCFGF7++26FG>GFFDFFF@D9>F:>AF<GGGF?<4D2-:;@9655<G9(4?6C0*;92(86?2C?2F>39>36>06B02>3C?02(48>B<
@M04650:207:000000000-C238N:1:1101:26525:12262 2:N:0:19
GGACTACCGGGGTTTCTAATCCTGTTTGCTCCCCACGCTTTCGCACCTGAGCGTCAGTCTTCGTCCAGGGGGCCGCCTTCGCCACCGGTATTCCTCCAGATCTCTACGCATTTCACCGCTACACCTGGAATTCCACCCCCCTCTACGAGACTCAAGCTTGCCAGTATCAGATGCAGTTCCCAGGTTGAGCCCGGGGATTTCACATCTGACTTAACAAACCGCCTGCGTGCGCTTTACGCCCAGTAATTCCGATTAACGCTTGCACCCTCCGGATTACCGCGGCTGCTGGCACGGAGTTCGC
+
CCCCCGGGGGGGGGGGGGGGGGGGGGGGGGGGGGGGGGGGGGGGGGGGGGGGGGGGDGGGGGGGGGGGGGGGGGGGGGGGGGGGGGGGGGGGGGGGGGFGGGGGGGGGGGGGGGGGGGGGGGGGFFFFGGGGGGGGFCEEGGGFCFCEECGFGGGGGGG?CGGGGGGGFGFCFFGGGFGGGGFGGGGGGGFGGGGGC8EGGFGFCDDAEGGDEGGGF<FGFG>BBFFFFGFFFGFFFFGGG?FFGGAACFFF:B<<G?01::F?=C?14<F(1*:<GF<>9BF64(34:E(34,(-8@)--
@M04650:207:000000000-C238N:1:1101:13112:12267 2:N:0:19
GGACTACTGGGGTATCTAATCCTGTTTGCTCCCCACGCTTTCGAGCCTCAGCGTCAGTTACAGACCAGAGAGTCGCCTTCGCCACTGGTGTTCCTCCATATATCTACGCATTTCACCGCTACACATGGAATTCCACTCTCCTCTTCTGCACTCAAGTCTCCCAGTTTCCAATGACCCTCCCCGGTTGAGCCGGGGGCTTTCACATCAGACTTAAGAAACCGCCTGCGCTCGCTTTACGCCCAATAAATCCGGACAACGCTTGCCACCTACGTATTACCGCGGCTGCTGGCACGTAGTTAGC
+
CCCCCGGGGGGGGGGGGGGGGGGGGGGGGGGGGGGGGGGGGGGGGGGGGGGGGGGGGGGGGGGGGGGGGGGGGGGGGGGGGGGGGGGGGGGGGGGGGGGGGGFGGGGGDFGG9FGGGGGGEGGGGGGGFFFGGGGGGFGGGGGFGGGGGGGFGGFFFGGGGGGGGFGGGGGGGGGGGGGGGGGGGGGGGGGGGGGGGGGDGFGFFGGFED<CEFDG=@F49DFFFFFFFGBF<FFFFFGGG?F<FGD4>9B;<@GFD9908?GB79?7?FFFFG>4CG<199F601?:7E?GB?BBFC<<.
@M04650:207:000000000-C238N:1:1101:8472:12304 2:N:0:19
GGACTACTCGGGTATCTAATCCTGTTTGCTCCCCACGCTTTCGCACCTGAGCGTCAGTCTTCGTCCAGGGGGCCGCCTTCGCCACCGGTATTCCTCCAGATCTCTACGCATTTCACCGCTACACCTGGAATTCTACCCCCCTCTACGAGACTCAAGCTTGCCAGTATCAGATGCAGTTCCCAGGTTGAGCCCGGGGATTTCACATCTGACTTAACAAACCGCCTGCGTGCGCTTTACGCCCAGTAATTCCGATTAACGCTTGCACCCTCCGTATTACCGCGGCTGCTGGCACGGAGTTAGC
+
CCCCCGGGGGGGGGGGGGGGGGGGGGGGGGGGGGGGGGGGGGGGGGGGGGFGGGGGGGGGGGGGGGGGGGGGGGGGGGGGGGGGGGGGGGGGGGFGGGGGGGGGGGGGGGGGGGGGGGGGGGGGGCGGGFGGGGGGGG?FGGGFGCGGFGEFGGGFGGGGGGGGGGGGGFGGGGGGGGGGGCCGGFG6CEFGGDGG)9CFFCGFFCCFCCFD>:FGFFGF2<7??F>E?706(:F2F:GCGF0(:*)6>?4((7CAGBFFFFC<CF(4(22432:AGGFBFFFB>B?F?C(C2-29:C9B<
@M04650:207:000000000-C238N:1:1101:5768:12386 2:N:0:19
GGACTACACGGGTTTCTAATCCTATTTGCTCCCCACACTTTCGAGCCTAAGTGTCAGTAATGGTCCAAGTTATCGCCTTCGCCTCTAGTGTTCTTCCATATATCTACGCATTCCACCGCTCCACATGGAGTTCCATAACTCTCTACCACACTCTAGGTTAATAGTTTCCAATGCATACAATAGTTAAGCTACTGCATTTAACACCAGACTTACTAACCCACCCGCGCTCGTTTTACGCCCAGTAAATCCGTATACCGCTTGCATCCTATGTATTACCGCGTCTGCTGTCACATAGTTAGCC
+
CCCCCGGGGGGGGGGGGGGGGGGGGGGGGGGGGGGGGGGGGGGGGGGGGGGGGGGGGGGGGGGGGGGGGGFGGGCFDFFGGGGGGGGGGGGGGGGGGGGGGGG9EGGFECGGGCGFFGEDGGGFGGDF@EFEGGFGGGGGGFG+@EFGFGGFGGGGFDDGGGFEFCFDGGGFFGGGFFGGGGFGGGGGGDGFFF8ADFFFFDGF>F?DDDDGFGFGFF:DD>=8@DA9)@>@BGF:DDGDD9;42BC4C;)7=;17C(.1306)307)53?E)+))+*.6(43:<<?)506+.<)..2)64
@M04650:207:000000000-C238N:1:1101:9796:12414 2:N:0:19
GGACTACCAGGGTATCTAATCCTGTTTGCTCCCCACGCTTTCGAGCCTCAGCGTCAGTTACAGACCAGAGAGCCGCCTTCGCCACTGGTGTTCCTCCATATATCTACGCATTTCACCGCTACACATGGAATTCCACTCTCCTCTTCTGCACTCAAGTCTCCCAGTTTCCAATGACCCTCCCCGGTTGAGCCGGGGGCTTTCACATCAGACTTAAGAAACCGCCTGCGCTCGCTTTACGCCCAATAAATCCGGACAACGCTTGCCACCTACGTATTACCGCGGCTGCTGGCACGTAGTTAGC
+
CCCCCGGGGGGGGGGGGGGGGGGGGGGGGGGGGGGGGGGGGGGGGGGGGGGGGGGGGFGGGGGGGGGGGGGGGGGGGGGGGGGGGGGGGGGGGGGGGGGGGGGGGGGGGGGGGGGGGGGGGGGGGGGGFEFGGGGGGGGGGGGFGGFGGGGFGGGGGGFFGGFFGGGGGGGGFEGDGGGGGGGGGGGFGGFGCGGGGGGFGFFFFGGFEGGGFGGGFDCGFGF6;A>EFC7>3C:4@<EGG0:BGFBFGFFF<>DF:9B?B?FFFGB<:0(47?>BGG:>;969>B>>?G:E6(3?FC9A:
@M04650:207:000000000-C238N:1:1101:21445:12415 2:N:0:19
GGACTACAGGGGTATCTAATCCTGTTTGCTCCCCACGCTTTCGAGCCTCAGCGTCAGTTACAGACCAGAGAGCCGCCTTCGCCACTGGTGTTCCTCCATATATCTACGCATTTCACCGCTACACATGGAATTCCACTCTCCTCTTCTGCACTCAAGTCTCCCAGTTTCCAATGACCCTCCCCGGTTGAGCCGGGGGCTTTCACATCAGACTTAAGAAACCGCCTGCGCTCGCTTTACGCCCAATAAATCCGGACAACGCTTGCCACCTACGTATTACCGCGGCTGCTGGCACGTAGTTAGC
+
CCCCCGGGGGGGGGGGGGGGGGGGGGGGGGGGGGGGGGGGGGDFGGGGGGGGGGGGGGGGGGGGGGGGGGGGGGGGGGGGGGGGGGGGGGGGGGGGGGGGGGGGGGGGGGGGGGGGGGGGGGGGGGGGFFFGGGGGGGGGGGGFGGGGGGGFGGGGGGGGGGGGGGGGGGGGGGGGGGGGGGGGGGGGCFGGGGGGDGGGGFE>FGGF=GGGF7FFA@FF@GFF?:9E@GB9<GFFF?EDC?:?GFA<GFFBFFGFGFFF(3>>7FF?BFF:)A?AFGB>>BFF0?7?:G1C?22:?FBB<
@M04650:207:000000000-C238N:1:1101:26486:12420 2:N:0:19
GGACTACACGGGTTTCTAATCCTGTTCGCTCCCCATGCTTTCGCTCCTCAGCGTCAGTAACGGCCCAGAGAACTGCCTTCGCCATCGGTGTTCCTCCTGATATCTGCGCATTCCACCGCTACACCAGGAATTCCATTCTCCCCTACCGCACTCTAGTCTGCCCGTACCCACTGCAGGCCCGAGGTTGAGCCTCGGGTTTTCACAGCAGACGCGACAAACCGCCTACGAGCTCTTTACGCCCAATAATTCCGGATAACGCTCGCTCCCTACGGATTACCGCGGCTGCTGGCACGGAGTTAGC
+
CCCCCGGFGGGGGGGGGGGGGGGFGGGGGGGGGGGGGGGGGGGGGFGGGGGGGGGGGGGGGDGGGGGGGFFGGGGGGGGGGGGGGGGGGGEGGGGGGGGGGGGGGGGGGGGDFDFGGDGGGEGGGGGGGGGGGGGGGGGGGGGBFFEEFGG>DDGGGGGGGGGGEGEEGGGGFE9CFGEEGBEGFGGE?FG?CEGG;D@F8:C68FFFFGD467>):3=FFGFB?F1)2C(..+*5@:CEGBB1DC64DF?>?>DFGFB(,(98FE:341,((1-)3>?;37((1:),::(<8014(;44)
@M04650:207:000000000-C238N:1:1101:10490:12480 2:N:0:19
GGACTACAGGGGTATCTAATCCTGTTTGCTCCCCACGCTTTCGCGCCTCAGCGTCAGTTGCGAGCCAAAGAGCCGCTTTCGCCACTGGTGTTCCTCCATATCTCTACGCATTTCACCGCTACACATGGAATTCCACTCTTCTCTCTCGCACTCAAGTCTTCCAGTTTCCAATGACCCTCCCCGGTTGAGCCGGGGGCTTTCACATCAGACTTAAAAGACCGCCTGCGCGCGCTTTACGCCCAATAATTCCGGACAACGCTTGCCACCTACGTATTACCGCGGCTGCTGGCACGTAGTTAGC
+
CCCCCGGGGGGGGGGGGGGGGGGGGGGGGGGGGGGGGGGGGGGGGGGGGGGGGGGGGGGGGGGGGGGGGGGGGGGGGDGFGGGGGGGGGGGGGGGGGGGGGGGGGGGGGGGGGGGGGGGGGGGGGGGFFFFEGGGGGGGGGGGFGGGGEGDFDGGFDFGGGGGGFGGGGGGGGGGGGGGGGGGGGGDGGGGGGGGGGGFGGFGFFGGFFGGFEGDFA<?D>DB?BF>5;D>FFGFFFFGEGBFBGG>)*999:>GF733:?BFBGDBF?::2,<?5@C<120(,-(:7?E?F1?:1<G2)6
@M04650:207:000000000-C238N:1:1101:27783:12516 2:N:0:19
GGACTACTAGGGTTTCTAATCCTGTTTGCTCCCCACGCTTTCGAGCCTCAGCGTCAGTTACAGACCAGAGAGCCGCCTTCGCCACTGGTGTTCCTCCATATATCTACGCATTTCACCGCTACACATGGAATTCCACTCTCCTCTTCTGCACTCAAGTCTCCCAGTTTCCAATGACCCTCCCCGGTTGAGCCGGGGGCTTTCACATCAGACTTAAGAAACCGCCTGCGCTCGCTTTACGCCCAATAAATCCGGACAACGCTTGCCCCCTACGTATTACCGCGGCTGCTGGCACGTAGTTAGC
+
CCCCCGGGGGGGGGGGGGGGGGGGGGGGGGGGGGGGGGEGGGGGGEGGGG<FFGGGGGGGGGGGGGFDFGGGGGEDGGGFGGGGGGGGGGGFFGGGGDGEGGGGGCFGGGGGGGGGGGG88FFGCFFCEFFGFGGGGFFFFGGFFDFFGGFFGGED=E;FAFFGA>,D>FGFFAD8,DFGGFGGGGEDFGGE*@8>DGC<+=?A88?FFGGGCDD+28FGFG;024;E@GFB3F3)/4CGG?,3CGAAGF>90)/:G27<(4C0*8991?B<2084<>?;FFF;9()5>G<EFF028765.
@M04650:207:000000000-C238N:1:1101:6878:12529 2:N:0:19
GGACTACAAGGGTTTCTAATCCTGTTTGCTCCCCACGCTTTCGCACCTGAGCGTCAGTCTTCGTCCAGGGGGCCGCCTTCGCCACCGGTATTCCTCCAGATCTCTACGCATTTCACCGCTACACCTGGAATTCTACCCCCCTCTACGAGACTCAAGCTTGCCAGTATCAGATGCAGTTCCCAGGTTGAGCCCGGGGATTTCACATCTGACTTAACAAACCGCCTGCGTGCGCTTTACGCCCAGTAATTCCGATTAACGCTTGCACCCTCCGTATTACCGCGGCTGCTGGCACGGAGTTAGC
+
CCCCCGGGGGGGEGGGGGGGGGGGGGGGGGGGGGGGGGGGGGGGGGGGGGGGGGGGGGGGGGGGGGGGGGGGGGGGGGGGGGGGGGGGGGGGGGFGGGGGGGGGGGGGGGGEFGCGGGGGGGGGGGGGGFGGGGGGGGGGGGGFGGGGFGGFGGGGGGGGGGGGGGGGGGGGGGDGGGGGGGGGFGGGGGGGGGGECDGGFFGFFG+@6DFGC7>FF@FGFGFFFFFFFGFFF5>FB:GEG?FBFC4<D=??B35)*361-8C4DG?2::9?:C>BGF899BF9(1:?FG?GFB0>?:4:5
@M04650:207:000000000-C238N:1:1101:10957:12531 2:N:0:19
GGACTACTGGGGTTTCTAATCCTGTTTGCTCCCCACGCTTTCGCACCTGAGCGTCAGTCTTCGTCCAGGGGGCCGCCTTCGCCACCGGTATTCCTCCAGATCTCTACGCATTTCACCGCTACACCTGGAATTCTACCCCCCTCTACGAGACTCAAGCTTGCCAGTATCAGATGCAGTTCCCAGGTTGAGCCCGGGGATTTCACATCTGACTTAACAAACCGCCTGCGTGCGCTTTACGCCCAGTAATTCCGATTAACGCTTGCACCCTCCGTATTACCGCGGCTGCTGGCACGGAGTTAGC
+
CCCCCFGGGGGGGGGGGGGGGGGGGGGGGGGGGGGGGGGGGGGGGGGGGGGGGGGGGGGGGGGGGGGGGGGGGGGGGGGGGGGGGGGGGGGGGGGGGGGGGGGGGGGGGGGGGGGGGGGGGGGGGGGGGGGGGGGGGC?FGDGFGGGGGGGFGGGGGGGGGGGGGGAEFGFGFAFGGGFECCCGGGGFGGGGGGGG:DGGGFGFFGGFFGGGEFGGFFGGBDBFFF>BFG>91C@AFFGGGF?2CCA2>FFF?DGF>?FF:BGFCGFFFFFF:F:AGG?6>BF>>?FFBGFGF96>FG426
@M04650:207:000000000-C238N:1:1101:20727:12544 2:N:0:19
GGACTACACGGGTTTCTAATCCTGTTTGCTCCCCACGCTTTCGCACCTGAGCGTCAGTCTTCGTCCAGGGGGCCGCCTTCGCCACCGGTATTCCTCCAGATCTCTACGCATTTCACCGCTACACCTGGAATTCTACCCCCCTCTACGAGACTCAAGCTTGCCAGTATCAGATGCAGTTCCCAGGTTGAGCCCGGGGATTTCACATCTGACTTAACAAACCGCCTGCGTGCGCTTTACGCCCAGTAATTCCGATTAACGCTTGCACCCTCCGTATTACCGCGGCTGCTTGCACGGCGTTAGC
+
CCCCCGGGGGGGGGGGGGGGGGGGGGGGGGGGGGGGGGGGGGGGGGGGGGGGGGGGGGGGGGGGGGGGGGGGGGGGGGGGGGGGGGGGGGGGGGGGGGGFGGGGGGGGGGGGGGGGGGGGDGGGGGGGFGGGGGGGGGGGGGGFFGGGDGGFGGGGGGGGGGGGGGGGGGGC>FGGGGGGGFGGGGGFFGGGGGEG<DCFGFG=CGGF):>>>DCCF6EG@GF??FFF:C9;6EFFF:EGC,4>>F24DF<(2:C9FFFFFFF>GG0(8?;??8:AGG0;>0992:5-8F3F6;(,4>::<
@M04650:207:000000000-C238N:1:1101:14704:12550 2:N:0:19
GGACTACTCGGGTTTCTAATCCTGTTTGCTCCCCACGCTTTCGCGCCTCAGCGTCAGTTGCGAGCCAAAGAGCCGCTTTCGCCACTGGTGTTCCTCCATATCTCTACGCATTTCACCGCTACACATGGAATTCCACTCTCCTCTTCTGCACTCAAGTCTCCCAGTTTCCAATGACCCTCCCCGGTTGAGCCGTGGGCTTTCACATCCGACTTAAGAAACCGCCTGCGCTCGCTTTCCGCCCAATAAATCCGGCCCACGCTTGCCACCTACTTATTACCGCGGCTGCTGGCACGTATTTAGC
+
-6-AC8FGFCEDGGGGGADFGGG<FGGEFGGGGGCGGGGGGGBF7FGGGC<E7FG7:FF<E7+@CEF8A,,<EFEGEGGG7FFCFF8DF<FEGGGGG8FBFFGGGAFDCEGGGGAFE7EG7FFF9AA,B5FFDG9FGGFGGGGFGFFD<=DDG,,@DF==@F,=FDGFF9,C6;A8=9C>EF67@F*,,6@5*1**;9FGGADAA9*)5?DDC+++1(=C(1:<0A(56D09?GF)8(1;C0(8**)6C?.((0)-921?::DB*2,428)-)A<)97:0((39(6:)5189(,().<-.-
@M04650:207:000000000-C238N:1:1101:10679:12561 2:N:0:19
GGACTACTGGGGTTTCTAATCCTATTTGCTCCCCACACTTTCGAGCCTAAGTGTCAGTAATGGTCCAAGTTATCGCCTTCGCCTCTAGTGTTCTTCCATATATCTACGCATTCCACCGCTCCACATGGAGTTCCATAACTCTCTACCACACTCTAGGTTAATAGTTTCCAATGCATACAATAGTTAAGCTACTGCATTTAACACCAGACTTACTAACCCACCCGCGCTCGTTTTACGCCCAGTAAATCCGGATAACGCTTGCATCCTATGTATTACCGCGGCTGCTGGCCCATAGTTAGCC
+
CCCCCGGG@FFGGGGGGGGGGGGCGGGGGGGGGGGGGGGGGGGGGGGGFFGGGGGGGGGGGGGGGGGFGGGGGGGGGGGGGGGGGGGGGGGGGGFGGGGGGGGFGGGGGGGDFGGGGGEDGGGDGGGGGCFFFGGGGGDFGGGFECGGGGGFGEFFFGGDGFGGFFGGGFCFGGGGGGG8FGFGFGGGGGACEG8DGGGGCFFDADFBDF++9DGGFDFGFDA5A>@?AD=BFGFBFFGGGB@4FGEC;B)88;F@G>;<6=>CGF@CCAEFFCC<+*6(39>B:??B<*,/4::6<+644
@M04650:207:000000000-C238N:1:1101:19140:12589 2:N:0:19
GGACTACTCGGGTTTCTAATCCTGTTTGCTCCCCACGCTTTCGCACCTGAGCGTCAGTCTTCGTCCAGGGGGCCGCCTTCGCCACCGGTATTCCTCCAGATCTCTACGCATTTCACCGCTACACCTGGAATTCTACCCCCCTCTACGAGACTCAAGCTTGCCAGTATCAGATGCAGTTCCCAGGTTGAGCCCGGGGATTTCACATCTGACTTAACAAACCGCCTGCGTGCGCTTTACGCCCAGTAATTCCGATTAACGCTTGCCCCCTCCGTATTACCGCGGCTGCTGGCACGGCATTAGC
+
CCCCCGGGGGGGGGGGGGGGGFFGGGGGGFGGGGGCGEGGGGGGECEFGFEFGGGGGD<FFCFGGGEEFEEGGEEGGGGFGGFFGGGGG+DFGFGGGDCGFDDEFGGGGDGGGFDEFFGD@B,A:8AFGGGGFCFCDFFGGGGFGF?E+1@0@F8:@<BF5A9C<3EFF9?A8CFE9=CFGFFGCGFDC?F=CCEEDGGDC@CC:C@C6@FFC7;78(8CFGF@0>>7<GFB6E;A?6?CE:BF7D<<F=),2)*67,(4<?3(2;9;0(4<1*5)201(-(41(28:(2.<33((-<)),
@M04650:207:000000000-C238N:1:1101:16255:12590 2:N:0:19
GGACTACAGGGGTATCTAATCCTGTTTGCTCCCCACGCTTTCGCACTTGAGCGTCAGTATATTCCCAAGGGGCTGCCTTCGCCTTCGGTATTCCTCCACATCTCTACGCATTTCACCGCTACACGTGGAATTCTACCCCTCCCTAAAATACTCTAGCGACCCAGTATGAAATGCTATTCCTAGGTTAAGCCCAGGGCTTTCACATCCCACTTAAGTCACCGCCTGCGTGCCCTTTACGCCCAGTCATTCCGATTAACGCTCGCACCCTCCGTATTACCGCGGCTGCTGGCACGGAGTTAGC
+
CCCCCFGGGGGGGGGGGFGGGGFGGGGGGGGGGGGGGGGGGGGGGGGGGFGGGGGGGGGGGGGGGGGGGGGGGGGGGGGGGGCFGFGGGGGGGGGGGGGGGGGGGGGGDGGGGGGCGGGGGGGGEFAF+BECFFC?DCGGGGGFGGGGFFGFGGGGGGGGG7DGGGFGGGGGGDFGGGGGGGGCGGGGF9FGGGGDGGCFDFGFF***07>C9:2=@AFGAGB2>FBF@C93;FFEA6EC<;DEGG3.;;FDFAD3:;;4?;32>EFFFF9,4CBF7::>>B(,,40::C<G0>FFFD)).
@M04650:207:000000000-C238N:1:1101:19753:12599 2:N:0:19
GGACTACTAGGGTATCTAATCCTGTTTGCTCCCCACGCTTTCGCACTTGAGCGTCAGTATATTCCCAAGGGGCTGCCTTCGCCTTCGGTATTCCTCCACATCTCTACGCATTTCACCGCTACACGTGGAATTCTACCCCTCCCTAAAATACTCTAGCGACCCAGTATGAAATGCTATTCCTAGGTTAAGCCCAGGGCTTTCACATCTCACTTAAGTCACCGCCTGCGTGCCCTTTACGCCCAGTCATTCCGATTAACGCTCGCACCCTCCGTATTACCGCGGCTGCTGGCACGGCGTTAGC
+
CCCCCGGGGGGGGGGGGGGGGGGGGGGGGGGGGGGGGGGGGGGGGGGGGGGGGGGGGGGGGGGGGGGFGGGGGGGGGGGGGGGGGGGGGGGGGGGGGGGGGGGGGGGGGGGGGGGGGGGGGGGGGGGGGEGGGGGGGGGGGGGFGCFGGGGFGGGGGGGGGGGGFFGGFFGGGGGGGGGGGGGGGGGGGGDFGGGGGGFGGFGFFFFFEGGGFFGGFFGGFD9>9F@EDDFDFGFFF>EFED;;=>CEGFF@FBGEGFFF?07;GG??BBF?:FFAGGF>B6(43-3>?G?F?>(49C04<
@M04650:207:000000000-C238N:1:1101:15051:12613 2:N:0:19
GGACTACTTGGGTTTCTAATCCTGTTTGCTCCCCACGCTTTCGCTCCTCAGCGTCAGTACTGGCCCAGGATCCCGCCTTCGCCCCCGGTGTTCCTCCTGCTATCTGCGCATTCCACCGCTACACCAGGAATTCCAGATCCCCCTACCATCCTCTAGCCGCCCAGTATCCAATGCAGGCCCGAGGTTAAGCCTCGAGGTTTTACATTCGCCTTGAGTGGCCCCCTACGAGCTCTTTACGCCCAATGAATCCGGCCCACGCTCGCTCCCTACGGCTTACCCCGGCTGCTTGCACGTAGTTGGC
+
--6ABEGF,EFDGE@FG9CFGGFCFAFDF@C<D@@F@FFGGAFC@CFGGE<FEGGD@;@,,,,,9C,C,,CFG@@FEGGGCCF@FF>6FF,BBFGGFEC<<?EFF9FFGED@E<EFG+B6+>>FG7EE+,,48FBC@EGDF+=5?EG8C,603,CE;D+8E@61@,=;;,@B07=:,@**4*1*6>>E,,??F4*=)*@7*+21=:CF(>CG@>*2;(/9(233(5()/C(447=9F(*188019*6)>6)(())4<11,,3)(*1344((((22)<*(,232(((.)):)3,,.((+6(5
@M04650:207:000000000-C238N:1:1101:28965:12614 2:N:0:19
GGACTACCGGGGTATCTAATCCTATTTGCTCCCCACACTTTCGAGCCTAAGTGTCAGTAATGGTCCAAGTTATCGCCTTCGCCTCTAGTGTTCTTCCATATATCTACGCATTCCACCGCTCCACATGGAGTTCCATAACTCTCTACCACACTCTAGGTTAATAGTTTCCAATGCATACAATAGTTAAGCTACTGCATTTAACACCAGACTTACTAACCCACCCGCGCTCGTTTTACGCCCAGTAAATCCGGATAACGCTTGCATCCTATGTATTACCGCGGCTGCTGGCACATAGTTAGCC
+
CCCCCGGGGGGGGGGGGGGGGGGGGGGGGGGGGGGGGGGGGGGGGGGGFFGFGGGGGGGGGGGGGGGEFFGFGGGGGGGGGGGGGGFGGGGGGGGGGGDFGGGGGGGGGDGGGGGGGGGGGGGGGGFGGGGGGGGGGGGGGGGFGGGGGGGFGFFFEGFGGGFFFCGGDDGFGGGGGGFEFGGGGGGGGGFGGGCFGGGGGFFF5DFFCGGDEGGGFFGGFGAF9?AAACBBFGCEADGGGBE4CG?48B31(.C@C;?<?<F?FFFF3AECEG?)AD96((463?D7664*6926<:<A?
@M04650:207:000000000-C238N:1:1101:6209:12620 2:N:0:19
GGACTACTCGGGTATCTAATCCTGTTTGCTCCCCACGCTTTCGAGCCTCAGCGTCAGTTACAGACCAGAGAGCCGCCTTCGCCACTGGTGTTCCTCCATATATCTACGCATTTCACCGCTACACATGGAATTCCACTCTCCTCTTCTGCACTCAAGTCTCCCAGTATCCAATGACCCTCCCCGGTTGAGCCGGGGGCTTTCACATCCGACTTAAGAAACCGCCTGCGCTCGCTTTACGCCCAATAAATCCGGACAACGCTTGCCACCTACGTCTTACCGCGGCTGCTGGCACGTAGTTAGC
+
CCCCCGGGFGGGGGFGGGGGGGGGGGGGGGGGGGGGGGGEFGGFFGGGGFGGEGGEEFGGFGGAFGGGFGGGG@FGGGGGGGGGGGGGGFFGGGFGGGGGGGGGGGFFGGGDGGGGGGGGGEGGCCGGFGGGGGGGGGGGGGGFGGGGGGGBFDDGCFF9DFGGG,:E=EGGGFAEF=?>C@+>FCEGFFFE*CECDDFGGFGFFG*)6DD>9FGCF@F43<>6,A>::D991=FAFFCE54(:*:5):?@9:03:59F61:F0:EB??F0((04<C<(,3(7(4:8?0C.<31:(8F26.
@M04650:207:000000000-C238N:1:1101:3742:12635 2:N:0:19
GGACTACACGGGTATCTAATCCTGTTTGCTCCCCACGCTTTCGCACCTGAGCGTCAGTCTTCGTCCAGGGGGCCGCCTTCGCCACCGGTATTCCTCCAGATCTCTACGCATTTCACCGCTACACCTGGAATTCTACCCCCCTCTACGAGACTCAAGCTTGCCAGTATCAAATGCAGTTCCCAGGTTGAGCCCGGGGATTTCACATCTGACTTAACAAACCGCCTGCGCGCGCTTTACGCCCAGTAATTCCGATTAACGCTTGCACCCTCCGGCTTACCGCGGCTGCTGGCACTGACTTAGC
+
CCCCCGGE@EGCFCGGGGGGGGFFGG<FFGGGGGGEGGGGFGGG7:FF8FFGGGGGGGFC9FDFE@FGG>CFGGGGGGC9EGEGG<@>F+FFGCGFG,EAFFFGFCFDFGGGGGGGGCGGGGDGDDFFDFGGGGFGCFCGGGGFEG?6@+BFC,@EGGEDCFFFG;AEB,,7?<,:C+5<CFG>FFGGGCFG7E8EGG:@DFGFFF@A<C>:CCD7A?GF6DF?35;)(9;>>GF>FFCCE:??G*:AGF:?0)>6F6BF<0>3DFFF:?;((22:FD23;1;>>623(:(2(()(6<A4-
@M04650:207:000000000-C238N:1:1101:18572:12676 2:N:0:19
GGACTACAGGGGTATCTAATCCTGTTTGCTCCCCACGCTTTCGCACCTGAGCGTCAGTCTTCGTCCAGGGGGCCGCCTTCGCCACCGGTATTCCTCCAGATCTCTACGCATTTCACCGCTACACCTGGAATTCTACCCCCCTCTACAAGACTCTAGCTTGCCAGTTTCAAATGCAGTTCCCAAGTTAAGCTCGGGGATTTCACATCTGACTTAACAAACCGCCTGCGTGCGCTTTACGCCCAGTAATTCCGATTAACGCTTGCACCCTCCGTATTACCGCGGCTGCTGGCACGGAGTTAGC
+
CCCCCGGGGGGGGGGGGGGGGGGGGGGGGGGGGGGGGGGGGGGGGGGGGGGGGGGGGGGGGGGGGGGGGGGGGGGGGGGGFGGGGGGGGDGFGGGGGGGGGGGGGGGGGGG@FGGGGGGGGDGGGFGGFGGGGGGGGGGGGGGFGGGFFGGFGGGGGGGFFGGGFGGGGGGGGGGGGGGGGGGGGGGGGGGGGGGGGGGGGFGFFGGFFGGGFFFFFDGGFGF6(;:ADCBFFGFFFFGGGFB>GCBFGFFFFFGFG?FFF?C?GGFFFB9<?G7<FFBF>B>FFFF??E?F?;BF?GF9)
@M04650:207:000000000-C238N:1:1101:10165:12679 2:N:0:19
GGACTACTGGGGTATCTAATCCTGTTTGCTCCCCACGCTTTCGAGCCTCAGCGTCAGTTACAGACCAGAGAGCCGCCTTCGCCACTGGTGTTCCTCCATATATCTACGCATTTCACCGCTACACATGGAATTCCACTCTCCTCTTCTGCACTCAAGTCTCCCAGTTTCCAATGACCCTCCCCGGTTGAGCCGGGGGCTTTCACATCAGACTTAAGAAACCGCCTGCGCTCGCTTTACGCCCAATAAATCCGGACAACGCTTGCCACCTACGTATTACCGCGGCTGCTGGCACGTAGTTAGC
+
CCCCCGGGGGGGGGGGGGGGGGGGGGGGGGGGGGGGGGGGGGGGGGGGGGGGGGGGGGGGGGGGGGGGFGGGGGGGGGGGGGGGGGGGGGGGGGGGGGGGGGGGGGGGGGGGGGGGGGGGGGGGBGGGFFGGGGGGGGGGGGGFGGGGGGGFGGGGGGGGGGGGFGGGGGGGGCFGGGGGGGGGGGGGGGGGGGGGGGGGGFGFFGGFEGGGFGGGF;GG@GFF6:2A;D>FFGFFFFGGGB6:DCADGFEF<FGFGFFFFFGFFFFB:2::<FF>GF?FB009BFFFFE8GF<?:BG2<<
@M04650:207:000000000-C238N:1:1101:13532:12680 2:N:0:19
GGACTACCGGGGTTTCTAATCCTGTTTGCTCCCCACGCTTTCGCGCCTCAGCGTCAGTTGCGAGCCAAAGAGCCGCTTTCGCCACTGGTGTTCCTCCATATCTCTACGCATTTCACCGCTACACATGGAATTCCACTCTCCTCTCCTGCACTCAAGTCTACCAGTTTCCAATGCATACAATGGTTGAGCCACTGCCTTTTACACCAGACTTAATAAACCACCTGCGCTCGCTTTACGCCCAATAAATCCGGACAACGCTCGGGACCTACGTATTACCGCCGCTGCTGCCACGTAGTTAGCC
+
C@CCCGGGGGGGGGGGGGGGGGGGGGGGGGGGGGGGGGGGGGGGGGGGGGGGGGGGDGGGGGGGGGGGGGGGGGGGGGGGGGGGGGGGGGGGGGGGGGGGGGGGGGGGGGGGGGGGGGGGGGFGGGGGFFFGGGGGGGGGGGGFGGGGGGGFFGGGGGGGGGGGFGGGGGGGGGGFGGGGGGGGFGFFGFGGG?FCFGGGGFFFFGGFBGCDEFGGFFGGFG==BA=A;9>@FGFFFFGGG0(;GGEEGF>?6>GF392<B>C9DG:?71(44EFFG5((-(79;:7)2<4:806:B+6:5
@M04650:207:000000000-C238N:1:1101:7799:12734 2:N:0:19
GGACTACCGGGGTTTCTAATCCTGTTTGCTCCCCACGCTTTCGCACCTGAGCGTCAGTCTTCGTCCAGGGGGCCGCCTTCGCCACCGGTATTCCTCCAGATCTCTACGCATTTCACCGCTACACCTGGAATTCTACCCCCCTCTACGAGACTCAAGCTTGCCAGTATCAGATGCAGTTCCCAGGTTGAGCCCGGGGATTTCACATCTGACTTAACAAACCGCCTGCGTGCGCTTTACGCCCAGTACTTCCTATTAACGCTTGCACCCTCCGTATTACCGCGGCTGCTGGCACGGAGTTAGC
+
BC<CCGGGGGGGGGGGGGGGGGGGGGGGGGGGGGGGGGGGGGGGGGGGGGFGGGGGGGGGGGGGGGGGGGGGGGGGGGGGGEGGGGGGGGGGGGGGGGGGGEGGGGGGGGGGGGGGGGGGEGGGGGGGGFGGGGGGGGGGGDGFCFGCCEGFGGGGFGGCGGGGGCFGGF9CFGGGGGGGGDGGGGGCGGGFGD=C8DCC>@F6CGGFFGGGCGGGFFGG6D9:?FFE?GFFFGFAF<EGG6:>D*6:F4/)6@D<F:>?(4F7CG0,::>?685)3:(7>0696:2).*(<:6>(-*)66
@M04650:207:000000000-C238N:1:1101:17602:12741 2:N:0:19
GGACTACCCGGGTATCTAATCCTGTTTGCTCCCCACGCTTTCGAGCCTCAGCGTCAGTTACAGACCAGAGAGCCGCCTTCGCCACTGGTGTTCCTCCATATATCTACGCATTTCACCGCTACACATGGAATTCCACTCTCCTCTTCTGCACTCAAGTCTCCCAGTTTCCAATGACCCTCCCCGGTTGAGCCGGGGGCTTTCACATCAGACTTAAGAAACCGCCTGCGCTCGCTTTACGCCCAATAAATCCGGACAACGCTTGCCACCTACGTATTACCGCGGCTGCTGGCACGTAGTTAGC
+
<CCCCGGGGGGGGGGGGGGGGGGGGGGGGGGGGGGGGGGGGGGGFGGGGGGGGGGGGGGGGGGGGGGGGGGGGGGGGGGGGGGGGGGGGGGGGGGGGGGGGGGGGCEFDGGGGGGGGGGGDGGGGGGGFEFFGGGGGGGGGGGFGFFGGGGFGGGGGGGGGGFGGGGGGGGFGGGGGGGGGGC@CFGCGGGGDEEGGCFGD>EFFGGFFGGGEGDGFFGGBGFF@FFFFGFBFGFFF?GEC?0<CCBFGF:;BEGFFFF?1:GFGGB??F13<CB<ED:9>6>96??0(7(A<FF<BGAA<
@M04650:207:000000000-C238N:1:1101:23473:12760 2:N:0:19
GGACTACACGGGTATCTAATCCTGTTTGCTCCCCACGCTTTCGCACCTGAGCGTCAGTCTTCGTCCAGGGGGCCGCCTTCGCCACCGGTATTCCTCCAGATCTCTACGCATTTCACCGCTACACCTGGAATTCTACCCCCCTCTACGAGACTCAAGCTTGCCAGTATCAGATGCAGTTCCCAGGTTGAGCCCGGGGATTTCACATCTGACTTAACAAACCGCCTGCGTGCGCTTTACGCCCAGTAATTCCGATTAACGCTTGCACCCTCCGTATTACCGCGGCTGCTGGCACGGAGTTACC
+
CC@CCGGGGGGGGEGGGGGGGGGGGGGGGGGFGGGGGGGGGGGGGGGGGFGGGGGGGGGGGGGGGGDGGDGGGGGGGGGGGGGGGGGGGGGGGGGGGGG9FGGGGGGGGGGGGGGGGGGGGGGGGGGCFGGGGGGGGGGGGGGFFGGGGGGFG?EFGGGGGGGGGGGGFFGGGGFGFGFGGC6DGGGGGDFGGGGGGGGGGFGFFGFFEGGGFGGFF<GG>G@BF:6>:C>>9CFFFFGEE:::DGFDGFF:?FGFG:F:6?C74@??02(3863AGF?099BF((.2(:(+43(4:GB2)
@M04650:207:000000000-C238N:1:1101:20533:12788 2:N:0:19
GGACTACCGGGGTATCTAATCCTGTTTGCTCCCCACGCTTTCGCACCTGAGCGTCAGTCTTTGTCCAGGGGGCCGCCTTCGCCACCGGTATTCCTCCAGATCTCTACGCATTTCACCGCTACACCTGGAATTCTACCCCCCTCTACAAGACTCTAGCTTGCCAGTTTCAAATGCAGTTCCCAAGTTAAGCTCGGGGATTTCACATCTGACTTAACAAACCGCCTGCGTGCGCTTTACGCCCAGTCATTCCGATTAACGCTTGCACCCTCCGTATTACCGCGGCTGCTGGCACGGAGTGAGC
+
CCCCCGGGGGGGGGGGGGGGGGGGGGGGGGGGGGGGGGGGGGGGGGGGGFFGGGGGGGGGGGGGGGGGGGGGGGGGGGGGGGGGGGGGGGGGGGGGGFGGGGGGGGGGGGGGGGGGGGGGGGGGGGGFGGGGGGGFGGGGGGGFGGGFBFGFGCGGGGGGGGGGGGGGCGGFFGGGGGGGGDGGGGGGGG;ECEGG4DGGGFGFFGGF)@FGFCFGF0:7;D;;=FFFFGFFFGFFFFGGGFB?*CA2:?F0:<D2D:BF?6<)9C?:::BF:;?4F=(-2((4((5:750<:>618*-<?
@M04650:207:000000000-C238N:1:1101:9580:12833 2:N:0:19
GGACTACTGGGGTTTCTAATCCTGTTTGCTCCCCACGCTTTCGCACCTGAGCGTCAGTCTTCGTCCAGGGGGCCGCCTTCGCCACCGGTATTCCTCCAGATCTCTACGCATTTCACCGCTACACCTGGAATTCTACCCCCCTCTACGAGACTCAAGCTTGCCAGTATCAGATGCAGTTCCCAGGTTGAGCCCTGGGATTTCACATCGAACTTAACAGACCGCCTGCGTGCCCTTTACGCCCAGTAATTCCCAACAACGCTTGCACCCTCCTATTTACCTCGTCTGCTGGCTCGCAGTTAGC
+
BCCCC@8FGGGGFGGG9FAFFGGDGGCGFEGGGGFGGGGGGFEGFGGFE8FDEFDGEFGGGGGFEGGEFFGGDGCEGGDGGGGGD=CFFGFGDFFG8EFGGC=9DGGF7+BC<<FGGGGG>FGF,,ABCF9A;5=9,,@7@=EFCG695+@8,,@EGGCFC79AFGF;,@@,+@,<:+5DC9,>FFGGCF@C,/;5*6CF>FGFF**)0/>>3::74(3:;)((/86.(:(,4A/66(22*414:7)6:4*)()1(1(((((*598:1?F7))2-.<:<7(-(4()-)5E0+(,3::<)).
@M04650:207:000000000-C238N:1:1101:12851:12887 2:N:0:19
GGACTACCGGGGTATCTAATCCTGTTTGCTCCCCACGCTTTCGCACCTGAGCGTCAGTCTTCGTCCAGGGGGCCGCCTTCGCCACCGGTATTCCTCCAGATCTCTACGCATTTCACCGCTACACCTGGAATTCTACCCCCCTCTACGAGACTCAAGCTTGCCAGTATCAGATGCAGTTCCCAAGTTAAGCTCGGGGATTTCACATCTGACTTAACAAACCGCCTGCGTGCGCTTTACGCCCAGTAATTCCGATTAACGCTTGCACCCTCCGTATTACCGCGGCTGCTGGCACGGAGTTAGC
+
CCCCCGGGGGGGGGGGGGGGGGGGGGGGGGGGGGGGGGGGGGGGGGGGGGGGGGGGGGGGGGGGGGGGGGGGGGGGGGGGGGGGGGGGGGGGGGGGGGGGGGGGGGGGGGGGGGGGGGGGGGGGGGGGGGGGGGGGGGGGGGGFGGGGGDGFGGGGGGGGGGGGGF7EGGGGFEGGFGGGGGGGGFCGGG@EGGGGGDGGGFGAFGGFFGFFCGGGFFGGFGF:<F>>?G99>EFDFFEGGFFFG=26>4??::DFGFFF<:FDCG?0183,2A:<FD37>6619??F?EFGFF>B:G9A>
@M04650:207:000000000-C238N:1:1101:7506:12892 2:N:0:19
GGACTACAAGGGTATCTAATCCTGTTTGCTCCCCACGCTTTCGCACTTGAGCGTCAGTATATTCCCAAGGGGCTGCCTTCGCCTTCGGTATTCCTCCACATCTCTACGCATTTCACCGCTACACGTGGAATTCTACCCCTCCCTAAAATACTCTAGCGACCCAGTATGAAATGCTATTCCTAGGTTAAGCCCAGGGCTTTCACATCTCACTTAAGTCACCGCCTGCGTGCCCTTTACGCCCAGTCATTCCGATTAACGCTCGCACCCTCCGTATTACCGCGGCTGCTGGCACGGAGTTAGC
+
CCCCCGGGGGGGGGGGFFGGGGGGGGGGGGGGGGGGDGGGGGGGGGGGGGGGGGGGGFGFGFGGGGGGGGGGGGGGGGGGGGGGGGGGGGGGGGDFFGGGGGGGGGGFGGG,EFGGGGGDGGGGGGGGGEFGGAFFGGGGGDGFGFCDF9EFGAFFGGGGGGGGFAFGGGGGGGGFG+EGGACFGFFFCFGGGGCEGGGGGFGFAFGFFGGGEGGGCFGGFGFFFFFFFGBBFFF4B?GG72=FGCEEGF;<@BDFG@B;?BG>CEB?::0:0::297:;;>FF6:B?7C?<?0(,4E94)
@M04650:207:000000000-C238N:1:1101:8480:12893 2:N:0:19
GGACTACAGGGGTATCTAATCCTGTTCGCTCCCCACGCTTTCGCTCCTCAGCGTCAGTATCGGCCCAGAGACCCGCCTTCGCCACCGGTGTTCCTCCTGATATCTGCGCATTTCACCGCTACACCAGGAATTCCAGTCTCCCCTGCCGAACTCTAGCCTGCCCGTATCGACTGCAAGCTCGGGGTTGAGCCCCGAGTTTTCCCAGCCGACGCGACAGACCGCCTACGAGCTCTTTACTCCCAATAATTCCGGACAACGCTTGCACCCTACGAATTACCGCGGCTGCGGGCACGTAGTTGGC
+
CCCCCFGGGGGGGGGGGGGGGGGGGGGGGGGGGGGGGGCFGGGGGFGGFFGGGGDCGGGFFFGGFGGGGGGGGGGGGGGGGGGGGGGGGGGGGGGFGGGGFGGGGGFGGDCFGGGGGGDGGGGGGFGGG?FGGGGFGD9<@CEFFFGCFCCFGGEFG,EDFGGGG78,@7EEGGGGFGFGGGGGGDGGGF@5=58CF<GC7*2*0>CE0C<):CC<>BFG>D0(,<?@?G20:E*<F2+<F:(4D7)<C?FF:))(*,,0(45)9C04(,4(32,:G746>6>BFB((,*(2-(.1:7402
@M04650:207:000000000-C238N:1:1101:5814:12899 2:N:0:19
GGACTACTAGGGTTTCTAATCCTGTTTGCTCCCCACGCTTTCGCACTTGAGCGTCAGTATATTCCCAAGGGGCTGCCTTCGCCTTCGGTATTCCTCCACATCTCTACGCATTTCACCGCTACACCTGGAATTCTACCCCCCTCTACGAGACTCAAGCTTGCCAGTATCAGATGCAGTTCCCAGGTTGAGCCCGGGGATTTCACATCTGACTTAACAAACCGCCTGCGTGCGCTTTACGCCCAGTAATTCCGATTAACGCTTGCACCCTCCGTATTACCGCGGCTGCTGGCACGGAGTTAGC
+
CCCCCGGGGGGGGGGGGGGGGGGGGGGFGGGGGGGGGGCGGGGGGGGGGFFGGGGGGGGGGGGGGGGGGGGGGGGGGGGGGEGDGGGDGGGGGGGGGGF8<EDEGGGGDGGGFGGFFFCGGCEGGGGGGGG,E<EFFGGGDGGFGGGG:>CFGGGEGCFFGFDEFCFGGGFFCFGACFGGGGGGGGGGFCGGCEEG4*?EG6;A>>:8AGGGFGGGABGGFG=D(.681D@@FEF<F<EGE:62>7622=F::39AG<14:17>GFFB:2,-1:2AFG0;16BF><F.5589(909<F2:2
@M04650:207:000000000-C238N:1:1101:19022:12908 2:N:0:19
GGACTACACGGGTTTCTAATCCTGTTTGCTCCCCACGCTTTCGCACCTGAGCGTCAGTCTTCGTCCAGGGGGCCGCCTTCGCCACCGGTATTCCTCCAGATCTCTACGCATTTCACCGCTACACGTGGAATTCTACCCCTCCCTAAAATACTCTAGCGACCCAGTATGAAATGCTATTCCTAGGTTAAGCCCAGGGCTTTCACATCTCACTTAAGTCACCGCCTGCGTGCCCTTTACGCCCAGTCATTCCGATTAACGCTCGCACCCTCCGTATTCCCGCGGCTGCTGGCACGGAGTTCGC
+
CCCCCGGGGGGGGGGGGGGGGGGGGGGGGGGGGGGGGGGGGGGGGGGGGGGGGGGGGGGGGGGGGGGGGGGGGGGGGGGGGGGGGGGGGGGGGGGGGGGGGGGGGGGGGGGGGGGGGGGGEEGGGGGGFCGGG,DFFGGGGGGFGGGFGGGFGGGGGGGGGGGGGGGGGCFCFGGCFGGGGFGGGGGGGGGFGGGDGGGGF=GFFFCFCDFFF=FC=CGGFDF0,57E?D;@EEFFF@GGGFFFGGA47FF??FGBG:>?FFG07E::6<B:2;8)<C(9>>BFBFFF(:7FFFBF?F)33
@M04650:207:000000000-C238N:1:1101:27775:12938 2:N:0:19
GGACTACCGGGGTATCTAATCCTGTTTGCTCCCCACGCTTTCGAGCCTCAGCGTCAGTTACAGACCAGAGAGTCGCCTTCGCCACTGGTGTTCCTCCATATATCTACGCATTTCACCGCTACACATGGAATTCCACTCTCCTCTTCTGCACTCAAGTCTCCCAGTTTCCAATGACCCTCCCCGGTTGAGCCGGGGGCTTTCACATCAGACTTAAGAAACCGCCTGCGCTCGCTTTACGCCCAATAAATCCGGACAACGCTTGCCACCTACGTATTACCGCGGCTGCTGGCACTTATTTAGC
+
C@CCCGGGGGGGGGGGGGFGGGGGGGGGGGGGGGGGGGGGGGGGGGGGGGGGGGGGGGGGGGGGGGGGGGGGGGGGGGGGGGGGGGGGGGGGGGGGGGGGGDGGGGGGGGGGGGGGGGGGGGGGGGGGFFGGGGGGGFGGGGGFFGGFGGGFGGFGGGGGGGGD>EFGGGGGGDFGGGGGGGGGGGE6EDFGDE5?DDGGGFGFCFGA<FGGFG:CF@GF033;7F>FFG>FFGFBFFGGGB:<GGFFGF3>6@G?GFB<((>>D???7>B?<FF2EGFFF0041:080E0C()..6EA<A
@M04650:207:000000000-C238N:1:1101:17362:12983 2:N:0:19
GGACTACTGGGGTTTCTAATCCTGTTTGCTCCCCACGCTTTCGCACCTGAGCGTCAGTCTTCGTCCAGGGGGCCGCCTTCGCCACCGGTATTCCTCCAGATCTCTACGCATTTCACCGCTACACCTGGAATTCTACCCCCCTCTACGAGACTCAAGCTTGCCAGTATCAGATGCAGTTCCCAGGTTGAGCCCGGGGATTTCACATCTGACTTAACAAACCGCCTGCGTGCGCTTTACGCCCAGTAATTCCGATTAACGCTTGCACCCTCCGTATTACCGCGGCTGCTGGCACGGAGTTAGC
+
CCCCCGGGGGGGGGGGGGGAFDEFGFFGGGG8FFGGGGGGGFEEEGGGG<DFFFGGGFFGFGGGGGGGGGDFGGCEGGGGFGGGGFFDGEGGGGGGGGGGGGGGGGGGGGGGGGGGGGGDGFFGGGGGGFGFGFGGDGGCEGGFGGGGGGGAFEFF@CFFGFA@DEFFGGGGGGFGG>CEF?CGGGG??BE:=E=EDGGGGCGFFGGFEGGGEGFCF@F<>DF@FFFD?DBF9E54B6ECE:::GG<<FF?6<FG<C?BBF<726;:?:67:1C:4C72293>96BFB>G(<(13((;4)6
@M04650:207:000000000-C238N:1:1101:21464:12991 2:N:0:19
GGACTACCAGGGTATCTAATCCTGTTTGCTCCCCACGCTTTCGAGCCTCAGCGTCAGTTACAGACCAGAGAGCCGCCTTCGCCACTGGTGTTCCTCCATATATCTACGCATTTCACCGCTACACATGGAATTCCACTCTCCTCTTCTGCACTCAAGTCTCCCAGTTTCCAATGACCCTCCCCGGTTGAGCCGGGGGCTTTCACATCAGACTTAAGAAACCGCCTGCGCTCGCTTTACGCCCAATAAATCCGGACAACGCTTGCCACCTACGTATTACCGCGGCTGCTGGCACTTAGTTAGC
+
CC@CCGGGGGGGGGGGGGFGGGGGGGGGGGGGGGGGGGGGGGGGGGGGGGGGGGGGGGGGGGGGGGGGGGGGGGGGGGGGGGGGGGGGGGGGGGGGGGGGGGGGGGGGGGGGGGGGGGGDGGGGFFGGFEFGGGGGGGGGGGGFGGGGGGGFFFCFEEFFGGGGGGFGGGGGGGGGGGG>EGGEGGGCGGGGG>CGGDGGGFGFFGFFEGGCC+1+;1CFFGBD?FFF9GBBFGF>FFGEGB:?G*:)?4@B0BDFGFFFFBGFCGFB?B<:7??AGFB>02(4;??8>5(+(.64<C)::
@M04650:207:000000000-C238N:1:1101:10967:13032 2:N:0:19
GGACTACTCGGGTTTCTAATCCTATTTGCTCCCCACACTTTCGAGCCTAAGTGTCAGTAATGGTCCAAGTTATCGCCTTCGCCTCTAGTGTTCTTCCATATATCTACGCATTCCACCGCTCCACATGGAGTTCCATAACTCTCTACCACACTCTAGGTTAATAGTTTCCAATGCATACAATAGTTAAGCTACTGCATTTAACACCAGACTTACTAACCCACCCGCGCTCGTTTTACGCCCAGTAAATCCGGATAACGCTTGCACCCCCCGTATTACCTCGGCTGCTGGCACGGAGTTAGCC
+
CCCCCGGGGGGGGGGGGFFFGGGFGGGGGGGGGGFGGGGGDGGGGDG8EFGGGGGGGGGGGGGGGGGGGGGGGGGGGGGGGGGGGGCFFGFGGGGGGGGGGGGGGGGGGGEG9FFEGGGGGGGF?EFGGFFCFFCFGGCFGGGFGGC?BFCF8@EFG=@;FGGFGGGGGGGGGCDFGGGGFFCGAFGD9DGGGGCG?DGGGFGF5=?DDFGGFGGDF=CDA7>BF5=0);45BE935:7C<>B=C=?<CBB(35>@>17(,,7=CC(((-4(.8<AC*53(182().(4*)2,428<+.68
@M04650:207:000000000-C238N:1:1101:23410:13041 2:N:0:19
GGACTACTAGGGTTTCTAATCCTATTTGCTCCCCACACTTTCGAGCCTAAGTGTCAGTAATGGTCCAAGTTATCGCCTTCGCCTCTAGTGTTCTTCCATATATCTACGCATTCCACCGCTCCACATGGAGTTCCATAACTCTCTACCACACTCTAGGTTAATAGTTTCCAATGCATACAATAGTTAAGCTACTGCATTTAACACCAGACTTACTAACCCACCCGCGCTCGTTTTACGCCCAGTAAATCCGGATAACGCTTGCATCCTATGTATTACCGCGGCTGCTGGCACATAGTTAGCC
+
CCCCCGGGGGGGGGGGGGGGGGGFGGGGGGGGGGGGGGGGGGG8EFGGF<FGGGGGFGFFGGCGGGGGGGGGGGGGGGGGGGGGGGAFFGGGGGGGGFGGGGGGGGGGGGGGGGGGGGGDEGGGFGGGGGGGGGGG8D=?EFGFCGGGGFGFGGFGFFGGCDECFGFFGGCGGGGGGGGCGEFFGC@EFD9EDFGDGGG,=DGFBCD5DDFFEGFGFBG75D5==5>>=DBBFGA=52EC7>B=FFFEGFAD=D7EC9;D@;4?FD@?C36)7C6?<*6(4;(7??>0:*5*6)4AF7))5
@M04650:207:000000000-C238N:1:1101:15143:13079 2:N:0:19
GGACTACACGGGTTTCTAATCCTGTTTGCTCCCCACGCTTTCGCACCTGAGCGTCAGTCTTCGTCCAGGGGGCCGCCTTCGCCACCGGTATTCCTCCAGATCTCTACGCATTTCACCGCTACACCTGGAATTCTACCCCCCTCTACGAGACTCAAGCTTGCCAGTATCAGATGCAGTTCCCAGGTTGAGCCCGGGGATTTCACATCTGACTTAACAAACCGCCTGCGTGCGCTTTACGCCCAGTAATTCCGATTAACGCTTGCACCCTCCGTATTACCGCGGCTGCTGGCACGGAGTTAGC
+
CCCCCGGGGGGGGGGGGGGGGGGGGGGGGGGGGGGGGGGGGGGGGGGGGGGGGGGGGGGGGGGGGGGGGGGGGGGGGGGGGGGGGGGGGGGGGGGGGGGGGGGGGGGGGGDGGGGGGGGGGGGGGGGGGGGGGGGGGGGFGGGFGGGGFEGFGGGGGFGGGGGFFGGGGGGGFCGGFGGFGGGGGGGGGGGDEGGGGDGCFCCF7FF=EGGGFGGGF@FFBDFBFFFD:DFFB5FFFFGGG?(4:>AAGFF?BBGBGFFFFFG?=F0:0:9402:AGF<BFFF6BBB??G(33;BF?F4).
@M04650:207:000000000-C238N:1:1101:20080:13104 2:N:0:19
GGACTACTGGGGTATCTAATCCTGTTTGCTCCCCACGCTTTCGAGCCTCAGCGTCAGTTACAGACCAGAGAGCCGCCTTCGCCACTGGTGTTCCTCCATATCTCTACGCATTTCACCGCTACACATGGAATTCCACTCTTCTCTCCCGCACTCAAGTCTTCCAGTTTCCAATGCCCCTCCCCGGTTGAGCCGGGGGCTTTCACATCAGACTTAAAAGACCGCCTGCGCGCGCTTTACGCCCAATAATTCCGGTCAACGCTTGCCCCCTACGTATTACCGCGGCTGCTGCCCCGGAGTTAGC
+
CCCCCGGG9EGGGFGGGGGGGGGFGGGGGGGGGGGGGGGGGGG8FGGGGGGCGGGGGGFGFEFAFGGGGD@FGGGGGGGGGGGGGGGGGGGGGGGGGGGFG,@EGGGGGGGGG9FFGGGGGGGGGGGGGEGGGAAF;D8<EGGBF,,@@EGFG?DF,@,@DGFGGGGGGGGFD,8@@+6CEE67>:>@?FEGEC?*):FGC8C:+>:;@GGG<7>++(=>1D0124.)-926(A@<*3EE8:2(9:<279@(,)/):491?<F:FG;((4214F3)C7,,4,46(,,.)*(/4((,4;AAD
@M04650:207:000000000-C238N:1:1101:11545:13131 2:N:0:19
GGACTACTGGGGTTTCTAATCCTGTTTGCTCCCCACGCTTTCGCACCTGAGCGTCAGTCTTCGTCCAGGGGGCCGCCTTCGCCACCGGTATTCCTCCAGATCTCTACGCATTTCACCGCTACACCTGGAATTCTACCCCCCTCTACGAGACTCAAGCTTGCCAGTATCAGATGCAGTTCCCAGGTTGAGCCCGGGGATTTCACATCTGACTTAACAAACCGCCTGCGTGCGCTTTACGCCCAGTAATTCCGATTAACGCTTGCACCCTCCGTATTACCGCGTCTGCTGGCACGGAGTTAGC
+
CCCCCGGGGGGGGGGGGGGGGGGGGGGGGGGGGGGGGGGGGGGGDGGGGCDGGGGGGGGGGGGGGGFG?FEEGGEGGGGGGGGEGGGGGCGGGGGGGGGFFFGGGGGGGGGGGGGGG:ED7C9FGGGGGGGGGGGGGGGGGGGFFGG6F7CFGGGGGGGGGGGGGGGGFFGGGGGGGGGGGFCEFGGGGGGGGDGEGGGGGFGFFGGFEGGGFFF7A2FGBGF;?F>:3D;>>5>AFFDEE048C*.6DF::,7*678;:61F)6C::BF;0:A>AGG0;3(,8()<)5E7FF0(-48<BD
@M04650:207:000000000-C238N:1:1101:18172:13137 2:N:0:19
GGACTACCCGGGTTTCTAATCCTGTTTGCTCCCCACGCTTTCGAGCCTCAGCGTCAGTTACAGACCAGAGAGCCGCCTTCGCCACTGGTGTTCCTCCATATATCTACGCATTTCACCGCTACACATGGAATTCCACTCTCCTCTTCTGCACTCAAGTCTCCCAGTTTCCAATGACCCTCCCCGGTTGAGCCGGGGGCTTTCACATCAGACTTAAGAAACCGCCTGCGCTCGCTTTACGCCCAATAAATCCGGACAACGCTTGCCACCTACGTATTACCGCGGCTGCTGGCACGTAGTTAGC
+
CCCCCGGGGGGGGGGGGGGGGGGGGGGGGGGGGGGGGGGGGGGGGGGGGGGGGGGGGGGFFGGGGGGGGGGGGGGGGGGGGGGGGGGGGGGGGGGGGGGGGGGGGGGGGGGGGGGGGGGGGGGGGGGGFFFGGGGGGGGGGGGFGGGGGGGFGGGGGGGGGGFGFGFCFGGGGFCCEFGGGGGGGGGGGGGGCGGGGGGGGFGFFGGFFGGGECFGF;FC>D>@;A@F@DBFFGFAFBGGG?8:C79AFF@9?EGBFFFF02F7>F::>BFFFGBFGG<>FFFF>(8:?GFGFF((4<<>6
@M04650:207:000000000-C238N:1:1101:16111:13149 2:N:0:19
GGACTACCAGGGTATCTAATCCTGTTTGCTCCCCACGCTTTCGCACCTGAGCGTCAGTCTTCGTCCAGGGGGCCGCCTTCGCCACCGGTATTCCTCCAGATCTCTACGCATTTCACCGCTACACCTGGAATTCTACCCCCCTCTACGAGACTCAAGCTTGCCAGTATCAGATGCAGTTCCCAGGTTGAGCCCGGGGATTTCACATCTGACTTAACAAACCGCCTGCGTGCGCTTTACGCCCAGTAATTCCGATTAACGCTTGCACCCTCCGTATTACCGCGGCTGCTGGCACGGAGTTAGC
+
CCCCCGFGGGGGGGGGGGGGGGGGGGGGGGGGGGGGGGGGGGGGGGGGGGGGGGGGGGGGGGGGGGDGGGGGGGGGGGGGGGGGGGGGGGGGGGFGGGGGGGGGGGGGGGGGGGGGGGGGGGGFGGGGGGGGGGGGGGGGGGGFGGGGDGGFGGGGGCGGGGGGGGGGGGGGGGGGGGGGGGGGFFGGGFGGGGGGGGGCFFGFFGGFEGCGEGGGFDGFBDBDFABB(*499E><FFEGG((4:DFBGFF<FFGFG?FF2?GFFGF6?B66:GFFGG:9>B>92<2:7=(<?>3;(A)))
@M04650:207:000000000-C238N:1:1101:19651:13169 2:N:0:19
GGACTACCGGGGTTTCTAATCCCGTTTGCTCCCCATGCTGTCGCGCTTTAGCGTCAGGTATGGCCCAGCGTGTCGCCTTCGCCACTGGTGTTCCTCCGGATCTCTACGCATTTCACCACTACACCCGGAATTCCACACGCCTCTACCATCCTCCAGTCCTGCCAGTCTCCAACGACCTCTCCCGGTTTAGCCGAGAGCTTTCACGCCAGACTTAACAGACCGCCTACACGCCCTTTACGCCCAGTAACTCCGGATAACGTTTGTCTCCTACGTTTTACCGCGGCTGCTGGCCCGTAGTT
+
CCCCCGGGGGGGGGGGGGGGGGGGGGGGGGGGGGGGGGGGGGGGGGGEGGGGGGGGGGGGGGGGGGGGGGGGGGGGGGGGGGGGGGGGGGGGGGGGGGGGGGGGGGGGGGGGGGGGGGGGGGGGGGGGGGGGGGGGGGGGGGGFGGGGGGGFGGGGGGGGGGGGGFGEGGFGGFDGGGG9FGGGDCEGFFGGGEGGGGGGGFCFFGGF9FGFEGGGA<8C?G>;2)1),99?FGFBBACCE9B0>:><7@F?F:34:<0114C::+6492<?FGF?+:2090369;F?:?(*-2--425
@M04650:207:000000000-C238N:1:1101:13496:13170 2:N:0:19
GGACTACACGGGTTTCTAATCCTGTTTGCTCCCCACGCTTTCGCACCTGAGCGTCAGTTACAGACCAGAGAGCCGCCTTCGCCACTGGTGTTCCTCCATATATCTACGCATTTCACCGCTACACATGGAATTCCACTCTCCTCTTCTGCACTCAAGTCTCCCAGTTTCCAATGCATACAATGGTTGAGCCACTGCCTTTTACACCAGACTTAATAAACCACCTGCGCTCGCTTTACGCCCAATAAATCCGGACAACGCTCGGGACCTACGTATTACCGCGGCTGCTGGCACGTAGTTAGCC
+
CCCCCGGGGGGGGDEGGGGGGGGGGGGGGGGGGGGGGGGGGG7FFGGGGGGGGGGGGGGGGGGGGGGGGGGGGGGGGGGGGGGGGGGGGGEGGGGGGGFGGGGGGGGGGGGGGGGGGGGGGGGGGGGGFEEFGGGGGGGGGGGFGGGGGGGFGGFGGGGGGGGGF9EGGGGGGFGGGGGGGGGGGGGGGGGGGGCGGGGGGCFFFGGFFG?FEGF<BB:FDGDFBBA49C@DFCFEFFGEGDD@GF?CGF>?;EGFG>;?>>9>DGF????7<F<DA<132>9327?BB6,:44::2<6)4
@M04650:207:000000000-C238N:1:1101:8168:13215 2:N:0:19
GGACTACTGGGGTATCTAATCCTGTTTGCTCCCCACGCTTTCGCACCTGAGCGTCAGTCTTCGTCCAGGGGGCCGCCTTCGCCACCGGTATTCCTCCAGATCTCTACGCATTTCACCGCTACACCTGGAATTCTACCCCCCTCTACGAGACTCAAGCTTGCCAGTATCAGATGCAGTTCCCAGGTTGAGCCCGGGGATTTCACATCTGACTTAACAAACCGCCTGCGTGCGCTTTACGCCCAGTAATTCCGATTAACGCTTGCACCCTCCGTATTACCGCGGCTGCTGGCACGGAGTTAGC
+
CCCCCGGGFGGGGGGGGGGGGGGGGGGGGGGGGGGGGGGGGGGGGGGGGGGGGGGGGGGGFGGGGGGGG@FEDGGGGGGGGGGGG8FGGGGGGGGGGGGGGFFGGGGGCECCGGGGGGGGGGGGGGGGGGGGGGGG=>+@EGGB9EF>>EGFGBFGGCFGF@FGG9CGGGGEDCFGGGGG?FGGFGGGGGFD=GGG)1FFF6C8FGGFFGGGE7CGFFGG;G9@DFFD<CB>>EFA@<DEGFFBFG)):?6(3;DDG?F:((/.9C??(3;4(;44@D?>FFF>FB003E:F:0694F)6-
@M04650:207:000000000-C238N:1:1101:10651:13222 2:N:0:19
GGACTACTAGGGTTTCTAATCCTGTTTGCTCCCCACGCTTTCGCTCCTCAGCGTCAGTATCGGCCCAGAGACCCGCCTTCGCCACCGGTGTTCCTCCTGATATCTGCGCATTTCACCGCTACACCAGGAATTCCAGTCTCCCCTGCCGAACTCTAGCCTGCCCGTATCGACTGCAAGCCCGAGGTTGAGCCTCGGGTTTTCACAGCAGACGCGACAAGCCGCCTACGAGCTCTTTACGCCCAATAATTCCGGACAACGCTTGCACCCTCCGTATTACCGCGGCTGCTGGCACGGAGTTAGC
+
CCCCCGGGGGGGGGGGGGGGGGGGGGGGGGGGGGGGGGGGGGGGGGGGGGGGGGGGGGGGGGGGGGGGGGGFGGGGGGGGGGGGGGGGEGGGGGGGGGGGGGGGGGGGGGDGGGGGGGGDGGGGGGGGGGGGGGGGGGGGGGGFGGGGCEGFGGGGGGGGGGGGGGFGGGDEDFGGGGGGGGGGGAFGGFGGGGGGG4FCC>FFFGGFDGGGFGGCB;5FBG;?FFFE?G6?A9F<BBEGG008CG<)*199(0/349BFB?3<CGFF?<6::G0-A:<91>>BFF7:05(0829((26>2
@M04650:207:000000000-C238N:1:1101:6831:13241 2:N:0:19
GGACTACTGGGGTATCTAATCCTGTTTGCTCCCCACGCTTTCGAGCCTCAGCGTCAGTTACAGACCAGAGAGTCGCCTTCGCCACTGGTGTTCCTCCATATATCTACGCATTTCACCGCTACACATGGAATTCCACTCTCCTCTTCTGCACTCAAGTCTCCCAGTTTCCAATGCCCCTCCCCGGTTGAGCCGGGGGCTTTCACATCAGACTTAAAAGACCGCCTGCGCGCGCTTTACGCCCAATAATTCCGGACCACGCTTGCCCCCTACGTATTACCGCGGCTGCTGGCACGTAGTTGGC
+
CCCCCGGGFGGGGDFGGGGGGGGGGGGGGGGGGGGGGGEGGGGFGGGGGGGGGGGGGGGGGGGFGGGFGGGGGGGGEEGGFGGDGGGGGGEFGGFGG<FFGGGGGGGGGGGFGGGGGGGGGGGGCC@<EEFFFGFGGGGGGGGFGGCGGAFFG,EEFGEFFGGFFDGGG9=FC,,8D?EGGEEEGDEFFGFG5EGGDCG6++=8BC0;3C6F9C+8@0=<>DF;(A:339(,75><@?8CEFF<CCA47@F0?E)49<;::(9:*;76,8:(4C?AGG:>((,41:?::*(<414(,2)(5
@M04650:207:000000000-C238N:1:1101:7553:13276 2:N:0:19
GGACTACACGGGTATCTAATCCTGTTTGCTCCCCCCGCTTTCGAGCCTCAGCGTCAGTTACAGACCAGGAAGCCGCCTTCGCCACTGGTGTTCCTCCATATATCTACGCATTTCACCGCTACACATGGAATTCCACTCTCCTCTTCTGCACTCTAGTCGCCCAGTTTCCAATGACCCTCCCCGGTTGAGCCGGGGGCTTTCACATCAGACTTAAGATACCGCCTGCGCTCGCTTTACGCCCAGTAAATCCGGACAACGCTTGCCCCCTACGTATTACCGCGGCTGCTGGCACGTAGGTAGC
+
CC<ACFE@6CCEFEGGGGFGGGGGGGA@FGCGEE+8+C@FFFG8EFCFBCFFC@CEGF9FF<E,CCF8,,,BFDFGC7FEGGGGDFGCFGDEGFGGF<,CFFGGFEGGGGECCGGGGCCDD:@GA,EAE<B8FG,?B87D@8D9,,>F,6,<,,8@,=+@=CGGDAEG;=@,==,@7CGG4+*5CEEDFGGE*=*=)9FFG6CC6*06@GGG)@>++)3*:D;F2>>:>5190F@AF:CGG:(877.57?:;F)>(72,3-4<:9=>6(24:,A?2CGBF999(,22>(51C2<(((<)),
@M04650:207:000000000-C238N:1:1101:10304:13290 2:N:0:19
GGACTACTGGGGTATCTAATCCTGTTTGCTCCCCACGCTTTCGCACTTGAGCGTCAGTATATTCCCAAGGGGCTGCCTTCGCCTTCGGTATTCCTCCACATCTCTACGCATTTCACCGCTACACGTGGAATTCTACCCCCCCCTAAAATACTCTAGCAACCCAGTATGAAATGCTATTCCTAGGTTAAGCCCAGGGCTTTCACATCCCACTTAAGTCACCGCCTGCGCGCCCTTTACGCCCAGTCATTCCGATTAACGCTCGCACCCTCCGTATTACCGCGGCTGCTGGCCCGGAGTTAGC
+
CCCCCGGFFGGGG@FGGGGGGGGGGGGGGGGGGGGGGGGGGGGGGGCGCFGGGGGGGEFGFGGEGGGG87EFGGGGGGGGGGGF@FGGGGGGGGGFGGGGGGGGGGGGCFGGGGGGGGGGGGGGGBFFEGGGG<FGGGG+C+@9D83=FFGFGFGGGF9DFGGGGGGCF9C;DGDFGGF7:FFGGGGGGGGGGGGGGCGGGFFA6C*4>GGGFGG7C5EFDGFF?F9)3DB@FGFFFFGGG<(57FAAGFF6005<F?BBB9D6DGFF<B;B?GB)AG?BF0696?F?(*(2719(-@<BF
@M04650:207:000000000-C238N:1:1101:8343:13315 2:N:0:19
GGACTACCGGGGTATCTAATCCTGTTTGCTCCCCACGCTTTCGCACCTGAGCGTCAGTCTTCGTCCAGGGGGCCGCCTTCGCCACCGGTATTCCTCCAGATCTCTACGCATTTCACCGCTACACCTGGAATTCTACCCCCCTCTACGAGACTCAAGCTTGCCAGTATCAGATGCAGTTCCCAAGTTAAGCTCGGGGATTTCACATCTGACTTAACAAACCGCCTGCGTTCGCTTTACGCCCAGTAATTCCGATTAACGCTTTCACCCTCCGTATTACCGCGGCTGCTGGCCCGGAGTTAGC
+
CCCCCGGGGGGGGGGGGGGGGGGGGGGGGGGGGGGGGGGGGGGGGGGGGGGGGGGGGGGGGGGGGGGGGDGGGGGGGGGGGGGGGGGGGGGGGGGGGFGG<FFGFGGGGGGGGGGGGGGGGGGGGGGGCE<FGGGGGGGGGGGFGGGGGGGFGGGFGGFCFFFGGC7EGC9DGFDGGGGGGGG8:FFGGG;CGGGGDDGGGFC6FGGFEGCFCGGFFFGGFGFFFFF),C?9BGF<F6EEG:??7266>BF?BFGFG?BF:(24CFBF?FFF<=?<FG2;692>((..8E0:09>9(;446
@M04650:207:000000000-C238N:1:1101:6642:13323 2:N:0:19
GGACTACACGGGTTTCTAATCCTGTTTGCTCCCCACGCTTTCGAGCCTCAGCGTCAGTTACAGACCAGAGAGCCGCCTTCGCCACTGGTGTTCCTCCATATATCTACGCATTTCACCGCTACACATGGAATTCCACTCTCCTCTTCTGCACTCAAGTCTCCCAGTTTCCAATGACCCTCCCCGGTTGAGCCGGGGGCTTTCACATCAGACTTAAGAAACCGCCTGCGCTCGCTTTACGCCCAATAAATCCGGACAACGCTTGCCACCTACGTATTACCGCGGCTGCTGGCACGTAGTTAGC
+
CCCCCGGGGGGGFGGGGGGGGGGGGGGGGGGGGGGGGGGGGGGGGGGGGGGGGGGGGGGGGGGGGGGGFFFGGGGGGGGGGGGGGGGGGGGGGGDGFGGGGGGDFGGGGGGGGGGGGGGGGGGD@FGGFFFGCGGGGGFGGGFFDFGGD,@DGGGGGGFGFGDEFFGGGGFGG,@FFGFGGCEGGGGGGGGGGGGGGGGGGFGFFFGFFGFC<F>C=;CC93(3;F;:9DFF:FF9=(?EGB(.9:<DG4<90>GBG07<(3*4:96<((44?C>BG*--39B>>FBF:E3E(,,3?<4AA
@M04650:207:000000000-C238N:1:1101:13469:13324 2:N:0:19
GGACTACTAGGGTTTCTAATCCTGTTTGCTCCCCACGCTTTCGAGCCTCAGCGTCAGTTACAGACCAGAGAGCCGCCTTCGCCACTGGTGTTCCTCCATATATCTACGCATTTCACCGCTACACATGGAATTCCACTCTCCTCTTCTGCACTCAAGTCTCCCAGTTTCCAATGACCCTCCCCGGTTGAGCCGGGGGCTTTCACATCAGACTTAATAAACCGCCTGCGCTCGCTTTACGCCCAATAAATCCGGACAACGCTTGCCACCTACGTATTACCGCGGCTGCTGGCCCGTAGTTAGC
+
CCCCCGGGGGGGGGGGGGGGGGGGGGGGGGGGGGGGGGGGGGGGGGGGGGGGGGGGGGGFCEGGGGGGGGGGGGGGGGGGGGGGGGGGGGGGGFGGGGGGGGGGGGGGGGGGGGGGGGGGGGGGGGGGFFFGGFFGAFEGGGGFGGGGFGGFGGGGEG,E,DFFGGGGGFGGGFGG,DGEGGGEGG:DCFGGGGGGGDEGGFGFFGFABFGGFG7719FGFGFFFFFEBG022CFFFBCEGF08FF4AGFFF<DC?F6;0?<GF>C<?B?(()34>CFFB>(442:?>:C(:,404?G2-6
@M04650:207:000000000-C238N:1:1101:13664:13330 2:N:0:19
GGACTACCAGGGTTTCTAATCCTGTTTGCTCCCCACGCTTTCGAGCCTCAGCGTCAGTTACAGACCAGAGAGCCGCCTTCGCCACTGGTGTTCCTCCATATATCTACGCATTTCACCGCTACACATGGAATTCCACTCTCCTCTTCTGCACTCAAGTCTCCCAGTTTCCAATGACCCTCCCCGGTTGAGCCGGGGGCTTTCACATCAGACTTAAGAAACCGCCTGCGCTCGCTTTACGCCCAATAAATCCGGACAACGCTTGCCCCCTACGTATTACCGCGGCTGCTGGCACGTAGTTAGC
+
CCCCCGGGGGGGGGGGGGGGGGGGGGGGGGGGGGGGGGGGGGGGGGGGGGGGGGGGGGFGGGGGGGGFECEEFGGGGGGGGGGGGGGGDGDFEFGGGGGGGFGGGGGGGGGGGGGGGGGGGGGGGFGGGGGGGGGGFG=FGGGFDGFGGGGFGGGGFGFDFGGGDEFFGGGGGGGFGFGEGGGGGGGGF7EGCGGGCDCCF>FFFGGF=CCFFGGGFFG4;GFFFFBF;GF91:5:7:CGE:8<GFFFGFF>0))4921:8?<8*;>6(.41)A0)<C6>97>13:3:2EBGF418B+6:4
@M04650:207:000000000-C238N:1:1101:18141:13361 2:N:0:19
GGACTACTGGGGTTTCTAATCCTGTTTGCTCCCCACGCTTTCGCACCTGAGCGTCAGTCTTTGTCCAGGGGGCCGCCTTCGCCACCGGTATTCCTCCAGATCTCTACGCATTTCACCGCTACACCTGGAATTCTACCCCCCTCTACAAGACTCTAGCTTGCCAGTTTCAAATGCAGTTCCCAAGTTAAGCTCGGGGATTTCACATCTGACTTAACAAACCGCCTGCGTGCGCTTTACGCCCAGTAATTCCGATTAACGCTTGCACCCTCCGTATTACCGCGGCTGCTGGCACGGAGTTAGC
+
CCCCCGGGGGGGGGGGGGGGGGGGGGGGGGGGGGGGGGGGGGGGGGGGGFGGGGGGGGGGGGGGGGGGGGGF@FGGGGGFFGFFGCFFGGGGGGGGGGFFGGGGGGGF@FFGGGGGGGGGGGGGGGGGFGGGGGGGGGGGGGGFGGGGGGGFGAGGGGGGGGCFFGCEGGCGGGGGGGGGGFGFGGGGGGGGGGGGGDFGGFGFFGGFFGGGFGGGFFGGFGFFFFFBDCBFB5>>FFGGGFFFDFADGFF??FGAGFFF66C2>E<1389:1A:4CC?FF>B>F?37?G?E?>>0,;4A<
@M04650:207:000000000-C238N:1:1101:21617:13365 2:N:0:19
GGACTACTGGGGTATCTAATCCTGTTTGCTCCCCACGCTTTCGAGCCTCAGCGTCAGTTACAGACCAGAGAGCCGCCTTCGCCACTGGTGTTCCTCCATATATCTACGCATTTCACCGCTACACATGGAATTCCACTCTCCTCTTCTGCACTCAAGTCTCCCAGTTTCCAATGACCCTCCCCGGTTGAGCCGGGGGCTTTCACATCAGACTTAAGAAACCGCCTGCGCTCGCTTTACGCCCAATAAATCCGGACAACGCTTGCCACCTACGTATTACCGCGGCTGCTGGCACGTAGTTAGC
+
CCCCCGGGEGGGGEGGGGGGGGGGGGGGGGCGGGGGGGGGGGGDFGGGGGGGGGGGGGGAC,EEFFGG@CFFGGGGGGGGGGGGGFGGGGGGGGGGGG9FGGGGGGGGCGGGGGGGGEGGGGGG@GGGGGGGGGFG;,,AEFGFDGG;FGGFGGFG===@FGGFEEGGGGGDGD9A8=FGGGGGGGGEGGGGDGGGGDGGGFGFAFFF=FGD:FCCC@GGFGF01A0B@G9>?GF9B?GD56:BGG2-:@E;08C<GBBBFFGF79<8?FFF2C:FGG(7(7;99??77C(A3:7:BGF<<
@M04650:207:000000000-C238N:1:1101:7726:13377 2:N:0:19
GGACTACCGGGGTTTCTAATCCTGTTTGCTCCCCACGCTTTCGCACTTGAGCGTCAGTATATTCCCAAGGGGCTGCCTTCGCCTTCGGTATTCCTCCACATCTCTACGCATTTCACCGCTACACGTGGAATTCTACCCCTCCCTAAAATACTCTAGCGACCCAGTATGAAATGCTATTCCTAGGTTAAGCCCAGGGCTTTCACATCTCACTTAAGTCACCGCCTGCGTGCCCTTTACGCCCAGTCATTCCGATTAACGCTCGCACCCTCCGTATTACCGCGGCTGCTGGCACGGAGTTAGC
+
CC@CCFFGGGGGGGGFGGGGGGGGGGGGGGGGGGGGGG>FGGGGGGGGGFGGDGGGGGGGGFGGFFGGGGGGGGGGGGGGGGGGGGGGGFGGGG8DFFGGGGGGGGGFGGGGGGGFGGGGGGGGGGGG:FDFFFGGGGGGGDEBDF98AEFFGGFFFG6CEGGGGGGGGCFG?FFFGGGGFFGGGEGGAFC7@FFGGGGGG>CAFG>FFGGFFCCGFFGGFGB@>A9>DG6DFG6CF0EGGF?FGGFFGFA08>C<D09<?1CBGEB??B(,8C2<CF69;37961?>:GBGFFF02*-66
@M04650:207:000000000-C238N:1:1101:13765:13387 2:N:0:19
GGACTACCGGGGTATCTAATCCTGTTTGCTCCCCACGCTTTCGCACTTGAGCGTCAGTATATTCCCAAGGGGCTGCCTTCGCCTTCGGTATTCCTCCACATCTCTACGCATTTCACCGCTACACTTGGAATTCTACCCCTCCCTAAAATACTCTAGCGACCCAGTATGAAATGCTATTCCTAGGTTAAGCCCAGGGCTTTCACATCTCACTTAAGTCACCGCCTGCTTGCCCTTTACGCCCATTCATTCCGATTAACGTTCCCACCCTCCGTATTACCGCCGCTTCTGGCACGGATTTAGC
+
CCCCCGGGGGGGGGGGGGGGGGFGGGGGGGGFGGGGGGGGGGGFGG:FACG@EGGGGGGGGAFGGFFGGFEFGGGGGGG9FEGGGGGG?FGGGGGGGGGGGGGGGGGGCCFEFGEGG?EDEFEG,4EF8FGGGGFD98D+CDEFG,E8A3>9=>DDF+3B>FDFFCGGGAFGGGGGFGFEGGF:FFCF7FCC5C*@7AFGFFGFFG7BEFGG*++=+99F2529542:>FEEB*;7F@7FG<()17<C+;A<?)CCG0((/(2)78?<1((,.:?FGG0((-49((-)5?1?16(((<4).
@M04650:207:000000000-C238N:1:1101:11469:13396 2:N:0:19
GGACTACTGGGGTTTCTAATCCTGTTTGCTCCCCACGCTTTCGAGCCTCAGCGTCAGTTACAGACCAGAGAGCCGCCTTCGCCACTGGTGTTCCTCCATATATCTACGCATTTCACCGCTACACATGGAATTCCACTCTCCTCTTCTGCACTCAAGTCTCCCAGTTTCCAATGACCCTCCCCGGTTGAGCCGGGGGCTTTCACCTCAGACTTAAGAAACCGCCTGCGCTCGCTTTACGCCCAATAAATCCGGACAACGCTTGCCACCTACGTATTACCGCGGCTGCTGGCCCGTAGTTAGC
+
-BCCCGGF,FFGG7FFGFFGGGGFGFFGGGGFFGFEGGGGFGG8@:F=FCFGGGGCFFA@C,C,CFGGFCFG7EEB6@FGDFGGGGEEG8F@EGFEG8<9FFFFAAE=C:EGGGGGGFEGGGGG::5=F=FFGF;DDDDGGGFFFGF@BFGFG?=9FEFGGFGGFFFFFF,=D,==D?DCCCE:FEC?FFFC575*)9C::+B**;46>FGGF++++/CD>C>F04;>>D>><7F<FFGGGF07C*6AG?:((5C0C99-4-7:09<7(40<>C269:33(4(((-430E(:;,((-<)).
@M04650:207:000000000-C238N:1:1101:17954:13440 2:N:0:19
GGACTACCGGGGTATCTAATCCTGTTTGCTCCCCACGCTTTCGAGCCTCAGCGTCAGTAACAGACCAGAGAGCCGCCTTCGCCACTGGTGTTCCTCCATATATCTACGCATTTCACCGCTACACATGGAATTCCACTCTCCTCTTCTGCACTCAAGTCTCCCAGTTTCCAATGACCCTCCCCGGTTGAGCCGGGGGCTTTCACATCAGACTTAAGAAACCGCCTGCGCTCGCTTTACGCCCAATAAATCCGGACAACGCTTGCCACCTACGTATTACCGCGGCTGCTGGCACGTAGTTAGC
+
CCCCCGGGCGGGGGGGFFGGGGGGGGGGGGGCGGGGGGGGGGGGF7F:FFGGGGGGGGGGGGACFGGGGGGGF@FGGEGGGGEG7FGGGGGGGGGGGCEEGGGGGFGGGGGGGGGGGGEGGGGGCECFFFFGFFGGGGCEGGGFG9DEFCFFGGGG,E3,@FCFGFFGGG,@FCF8==F8AFEDGGGFFFGG5@:CCGGGGFGFFG+6;FGGF7CCF1@*2:>FFF9=(99B::FAF(;?E<?:<>A<77>>FD3:C>>???C0*A6(,::1)<:5::829117-6?0?E(3(4<??GBA:
@M04650:207:000000000-C238N:1:1101:27962:13454 2:N:0:19
GGACTACTCGGGTTTCTAATCCTATTTGCTCCCCACACTTTCGAGCCTAAGTGTCAGTAATGGTCCAAGTTATCGCCTTCGCCTCTAGTGTTCTTCCATATATCTACGCATTCCACCGCTCCACATGGAGTTCCATAACTCTCTACCACACTCTAGGTTAATAGTTTCCAATGCATACAATAGTTAAGCTACTGCATTTAACACCAGACTTACTAACCCACCCGCGCTCGTTTTACGCCCAGTAAATCCGGATAACGCTTGCATCCTATGTATTACCGCGGCTGCTGGCAAATAGTTAGCC
+
CCCCCGGGGGGGGGGGGGGGGGGGGGGGGGGGGGGGGGGGGGGGGGGGGFGGGGGGGGGGGGGGGGG<FGGFGGGGGGGGGGGGGGGGGGGGGGGGGGGGGGGGGGGGGGGGGGGGGGGGGGGGGGGGGGGGGGGGGGGGGGGFGGGGGGGFGGGGGGGGFGGGGGGGFGGGGGGGGGGGGGGGGGGGGGGGGGGGGGGGGFFFEGGFFGFCEFGGFFGGFG>9=DA@AGF9BEFFDAECFD=CDGFFCD)5(:7;C;;DF?DEGGF<CFFFFGFFGG>@B2;BFFBFFCB6<296AE948
@M04650:207:000000000-C238N:1:1101:12019:13471 2:N:0:19
GGACTACTGGGGTTTCTAATCCTGTTTGCTCCCCACGCTTTCGCACCTGAGCGTCAGTCTTCGTCCAGGGGGCCGCCTTCGCCACCGGTATTCCTCCAGATCTCTACGCATTTCACCGCTACACCTGGAATTCTACCCCCCTCTACAAGACTCTAGCCTGCCAGTTTCGAATGCAGTTCCCAGGTTGAGCCCGGGGATTTCACATCCGACTTGACAGACCGCCTGCGTGCGCTTTACGCCCAGTAATTCCGATTAACGCTTGCACCCTCCGTATTACCGCGGCTGCTGGCACGGAGTTAGC
+
CCCCCGGGGGGGGGGGGGGGGGGGGGGGGGGGGGGGGGGGGGGGGGGGGGGGGGGGGGGGGGGGGGGGGGGGGGGGGGGGGGGGGGGGGGGGGGGGGGGGGGGGGGGGGGGGGGGGGGGGGGGGFEGGGGGGGGGGGGGGGGGFGGGGFGGFGGGGGGGGGFFGGGGGCDGGDFCGGGGGGG8FF96@CFFFGGGDDCGGFFGFFF<A;)>C<CF;43FGFG96:81023269E>6@BGEC0::FC9>G?F?(<DDF6>614D?GG(((-91:6:<GFBF>F9B>:D??=?G?>FFBCA<)
@M04650:207:000000000-C238N:1:1101:22582:13479 2:N:0:19
GGACTACAAGGGTTTCTAATCCTGTTTGCTCCCCACGCTTTCGAGCCTCAGCGTCAGTTACAGACCAGAGAGCCGCCTTCGCCACTGGTGTTCCTCCATATATCTACGCATTTCACCGCTACACATGGAATTCCACTCTCCTCTTCTGCACTCAAGTCTCCCAGTTTCCAATGACCCTCCCCGGTTGAGCCGGGGGCTTTCACATCAGACTTAAGAAACCGCCTGCGCTCGCTTTACGCCCAATAAATCCGGACAACGCTTGCCACCTACGTATTACCGCGGCTGCTGGCACGTAGTTAGC
+
CCCCCGGGGGGGGGGGGGGGGGGGGGGGGGGGGGGGGGGGGGGGGGGGGFGGGGGGGFFGGGGGGGGG8FGGGGGGGGGGGGGGGGGGGGGGGGFGGGGGGGGGGGGGGEGGGGGGGGGGGGFGGGGGFFFGGGGGGGG8EDGFGGGGFGGFGG@FGGGGGFEGFGFGGGGGGGGGGGGGGCCEGGGGGGGGGGGGGGGGGFGFFGGFFFFGFF7CCDGGBGFFFFF3:G914=5<F<EEGF:<DGFFGFF(8BDFF60:B0D70@:(4:042C:AFG:>BFFF0047:G(<<:3((<<<<
@M04650:207:000000000-C238N:1:1101:15526:13484 2:N:0:19
GGACTACAAGGGTTTCTAATCCTGTTTGCTCCCCACGCTTTCGAGCCTCAGCGTCAGTTACAGACCAGAGAGCCGCCTTCGCCACTGGTGTTCCTCCATATATCTACGCATTTCACCGCTACACATGGAATTCCACTCTCCTCTTCTGCACTCAAGTCTCCCAGTTTCCAATGACCCTCCCCGGTTGAGCCGGGGGCTTTCACATCAGACTTAAGAAACCGCCTGCGCTCGCTTTACGCCCAATAAATCCGGACAAACCTTGCCACCTACGTATTACCCGGGCCGCTGGCACGTAGTTACC
+
CCCCCFFFGGGGGGGGGGGCEFFG@F9,CF<FFGGGGGGECFGF@FEGCEEFEGGGGF<EDGGFFGGGGDFEGFGGGGGGGGGGGGGGGGGGGGGGGGGFGGGGGFGG:FGGFGGGCCCDGEGGGGGGGGGGGGG9E?DGFGGFFFGGGGGFGFGFGGGGFEFFGCDFDEFGCFDFDDGGDGGGCC>DFGFG5CG5?DFFFAF@CGFFEGGGFGFGFFGG0CBF3A1B156(2CF278?EG1?0<C94CF@B?:<0*(-(44447<?0(::3<C:A9D7(-60(,2449C7FB<((-<)..
@M04650:207:000000000-C238N:1:1101:18000:13489 2:N:0:19
GGACTACTCGGGTATCTAATCCTGTTTGCTCCCCACGCTTTCGCACCTGAGCGTCAGTCTTCGTCCAGGGGGCCGCCTTCGCCACCGGTATTCCTCCAGATCTCTACGCATTTCACCGCTACACCTGGAATTCTACCCCCCTCTACGAGACTCAAGCTTGCCAGTATCAGATGCAGTTCCCAGGTTGAGCCCGGGGATTTCACATCTGACTTAACAAACCGCCTGCGCTCGCTTTACGCCCACTAAATCCGGACAACGCTTGCCACCTACGTATTACCGCGGCTGCTGGCACGTAGTTAGC
+
CCCCCGGGGGGGGGGGGGGGGGGGGGGGGGGGGGGGGGGGGGGGGGGGDGGGGGGGGGGGGGGGGEGGGGGGCEGGGGGGGDGEGGGGGGGGGCGGGGGGGGGGGGGGGGGGGGGGGGGGEGGGE,DFGGGGGGFGGCFGGGGFGF8CEGDFGFGGGGFGGCFGG9FFF=D9<FFDCDGGC>DCGGGGCGGGGGGCDDGFFFGFFGGFCFGGCGGFF@GGBGF?0>1@9D>FBGF>FFGGE?(4C42<FF)41;D6C>6680C0*<((..,,2A:9CGFF>>FF04>87E<FB67(4FF:4
@M04650:207:000000000-C238N:1:1101:18321:13512 2:N:0:19
GGACTACCGGGGTTTCTAATCCTGTTTGCTCCCCACGCTTTCGAGCCTCAGCGTCAGTTACAGACCAGAGAGTCGCCTTCGCCACTGGTGTTCCTCCATATATCTACGCATTTCACCGCTACACATGGAATTCCACTCTCCTCTTCTGCACTCAAGTCTCCCAGTTTCCAATGACCCTCCCCGGTTGAGCCGGGGGCTTTCACATCAGACTTAAGAAACCGCCTGCGCTCGCTTTACGCCCAATAAATCCGGACAACGCTTGCCACCTACGTATTACCGCGGCTGCTGGCACGTAGTTAGC
+
CCCCCGGGGGGGGGGGGGGGGGGGGGGGGGGGGGGGGGGGGGGGGGGGGGGGGGGGGGGGGGGGGGGGGGGFGGGGGGGGGGGGFFEFGGGEGGGGGGGGGGGGGGFGGGGGGGGGGGGGGGGGGGGGFFFGGGGGGGGGGGGFGGGGGGGFGGGGFFGGDFGGFGGGFFGGGADFGGGGCGGDGEGGGGFGGCEEGG:CFFGFFD74<FGG3@F7@@G59GFFF49EFGFB0CFBFBGCC<?:GG<6FFB;?B3:DFFB?6F?*<?14::?BGFAEF:>FFFF>F:D?D?F<F044FAB5
@M04650:207:000000000-C238N:1:1101:2529:13522 2:N:0:19
GGACTACCCGGGTATCTAATCCTGTTTGCTCCCCACGCCTTCGAGCCTCAGCGTCAGTTACAGACCAGAGAGCCGCCTTCGCCACTGGTGTTCCTCCATATATCGACGCATTTCACCGCTACACATGGAACTCCACTCTCCCCTCCTGCACTCCAGTCTCCCAGTTTCCAATGACCCTCCCCGGTCGAGCCGGGGGCGTTCCCATCCGACTTAAGAAACCGCCCGCGCTCGCTTTACGCCCACTAAATCCGCACAACGCTCGCCACCTACGTATTCCCTCGGCCGCCGGCACGTCGCCCGC
+
-A6B@CF,CCCE@@CFA9FFGGGG<FFCC,EE@FCGCG,C7FEGEFC:F,6E+86,@96CF<AFGFCF@C8FFGD@E:?E<FEGG?C<:?CCFF;EFFCCAED9,,84C+8?EECGA=++@>9=,4?,E,,4C,@8@D9=E+@D+@@,88,+,,,6,@,@DFC83,7=@,@>6=CCF7C6CB>8>***1>>1*=8/C)**/)?A+9*)29)/)*0:/(A0()4(4>,89*,4(2))9-:CC1((**))2))(-83(9(4,((17CEB((,,()+,)<7)(4,1131(((:(C6.(((*-((
@M04650:207:000000000-C238N:1:1101:22052:13553 2:N:0:19
GGACTACCGGGGTTTCTAATCCTGTTTGCTCCCCACGCTTTCGCACCTGAGCGTCAGTCTTCGTCCAGGGGGCCGCCTTCGCCACCGGTATTCCTCCAGATCTCTACGCATTTCACCGCTACACCTGGAATTCTACCCCCCTCTACGAGACTCAAGCTTGCCAGTATCAGATGCAGTTCCCAGGTTGAGCCCGGGGATTTCACATCTGACTTAACAAACCGCCTGCGTGCGCTTTACGCCCCGTAATTCCGATTAACGCTTGCACCCTCCGTATTACCGCGGCTGCTGGCACGGAGTTAGC
+
CCCCCGGGGGGGGGGGGGEGGGGGGGGGGGGGGGGGGGGGGGGGEGGGFFFGGGGGGGGGGGDEGGGGGGGGGDFGGGGGGGGG@FFGGGGGGGGGGF@FFFGGGEGGGGGGGGGGFCEDGGGGFFGGGGGGGGECG8DGGGGFGGDECCEFF@EFGFGEGDGGGDFGCC2,=9C9DGF@F9EGGGGGGFDFEGCE5<FFFFGFFFFFFGGGF7D@A1=F>GFBFFF>?GBB>GFFFFGG:(,8CD?5:=4(2>CAF?966?D74C:4(4((4CBAGD?6,390(8:B?G???>046E).6
@M04650:207:000000000-C238N:1:1101:19477:13558 2:N:0:19
GGACTACCGGGGTTTCTAATCCTGTTTGCTCCCCACGCTTTCGCACCTGAGCGTCAGTCTTCGTCCAGGGGGCCGCCTTCGCCACCGGTATTCCTCCAGATCTCTACGCATTTCACCGCTACACCTGGAATTCTACCCCCCTCTACGAGACTCAAGCTTGCCAGTATCAGATGCAGTTCCCAGGTTGAGCCCGGGGATTTCACATCTGACTTAACAAACCGCCTGCGTTCGCTTTACGCCCAGTAATTCCGATTAACGCTTGCACCCTCCGTATTACCTCGGCTGCTGGCACGGCGTTCGC
+
CCCCCGGGGGGGGDGGGGGGGGGGGGGGGGGGGGGGGGGGGGGGGGGGGCGGGGGGGGGGFGGGGGGGGGGFGGGGGGGGFGGGGGGGGEGGGGGGGFGGGGGGGGGGGGGGGGGGGGGGGGGGGGFFFGGGGGGGGFGGGGGFGGGDFCCAFGFDFFGFGGGGGGGFGFCFGGGGGDFGFGCFFGGDFGGGGEGGGGGGGAEAFC>A3CFGFGGGFFGC>GFFFF>E(*16655A?BGGG0<?GGF<GFF03BGFGFFFFFG?DG1148BBFG76@7).4102>B0:(*2C?((,4C<69
@M04650:207:000000000-C238N:1:1101:20166:13578 2:N:0:19
GGACTACACGGGTATCTAATCCTATTTGCTCCCCACACTTTCGAGCCTAAGTGTCAGTAATGGTCCAAGTTATCGCCTTCGCCTCTAGTGTTCTTCCATATATCTACGCATTCCACCGCTCCACATGGAGTTCCATAACTCTCTACCACACTCTAGGTTAATAGTTTCCAATGCATACAATAGTTAAGCTACTGCATTTAACACCAGACTTACTAACCCACCCGCGCTCGTTTTACGCCCAGTAAATCCGGATAACGCTTGCATCCTATGTATTACCGCGGCTGCTGGCACATAGTTAGCC
+
CCCCCGGGGGGGGGGGGGGGGGGGGGGGGGGGGGGGGGGGGGGFGGGGGEGGGGGGGGGGGGGGGGGGGGGGGGGGC:@FGGGGGGGGGGGGGGGGGGGGGGGGGGGGGGGGGGGGGGEGGGGGDFGGGGGGGGFFGGGGFBEFGGFFGGGFGGGE9@;;EGGGGGGGGGGGGGGGGGGGGFGGFGDAEFGGFGGGGGGGGFGF>+=DDF=@CGDFFCFDAD=AF@A4@CAB@C9BADCF79E4=CCEGF?<@>DED12(,=C7DGF?3797<E?E>*3(3;>BBF0,2:4:2<9A>7>55
@M04650:207:000000000-C238N:1:1101:28486:13603 2:N:0:19
GGACTACTAGGGTATCTAATCCTGTTTGCTCCCCACGCTTTCGCACTTGAGCGTCAGTATATTCCCAAGGGGCTGCCTTCGCCTTCGGTATTCCTCCACATCTCTACGCATTTCACCGCTACACGTGGAATTCTACCCCTCCCTAAAATACTCTAGCAACCCAGTATGAAATGCTATTCCTAGGTTAAGCCCAGGGCTTTCACATCTCACTTAAGTCACCGCCTGCGTGCCCTTTACGCCCAGTCATTCCGATTAACGCTCGCACCCTCCGTATTACCGCGGCTTCTGGCACGGAGTTAGC
+
CCCCCGGGGGGGGGGGGGGGGGGGGGGGGGGGGGGGGGGGGGGGGGCFGGGGGGGGGGGG9FGGGGG8F7FEGGEGGGGGGGGGGGGGGAGGGGGGGFGGGGFGGGGGGGGGGGGGFEGGGGGGEG@GGGGGGGGGGGGFEGEFC@>FGDFFGFDFGEDGFGCGG9AECED9=,ECEGGGGFGFGGG8EFFGCFFGGGGGGFGFFGGFCFCDEGDDFFAF=GFFFF=?DGF=@GFCF2CFF2=46C3<FFA018DEG621;BG@GGFF?F9:<FB>FGFF6>B6(3<<BG79(-(43C256
@M04650:207:000000000-C238N:1:1101:7306:13615 2:N:0:19
GGACTACTGGGGTTTCTAATCCTGTTTGCTCCCCACGCTTTCGCACCTGAGCGTCAGTCTTCGTCCAGGGGGCCGCCTTCGCCACCGGTATTCCTCCAGATCTCTACGCATTTCACCGCTACACCTGGAATTCTACCCCCCTCTACGAGACTCAAGCTTGCCAGTATCAGATGCAGTTCCCAGGTTGAGCCCGGGGATTTCACATCTGACTGAACAAACCGCCTGCGTGCGCGTTACGCCCAGTAATTCCGATTAACGCTTGCACCCTCCGTATTACCGCGGCTGCTGGCACGGAGTTAGC
+
CCCCCFGGGGGGG+@FGGGAFGGGF9EFFGGC,CDEE>FGGCFCCE:FFGF8F66@CFFCG9CFFEGGG:FFCGCFFGGCGFEGG8C:FFFC<F8<EE,?<FGGGGEGEEB@FFFGGGDDEGFFBFE@FGGCCGA,73@FCD>?FGC7+@E8CEEFGCF85D9C>@;EFF9,<DD,2:::9>EFFC8@CF7:CEDE3<FFFFC=+8:A3+:+)0;@),3*.).(4@652340(:5:@(;EE26:FC<20*9(()16C038:03302:(284:12822:86;0>BB(5825,+(40((256.
@M04650:207:000000000-C238N:1:1101:15369:13620 2:N:0:19
GGACTACCGGGGTTTCTAATCCTGTTTGCTCCCCACGCTTTCGAGCCTAAGTGTCAGTAATGGTCCAAGTTATCGCCTTCGCCTCTAGTGTTCTTCCATATATCTACGCATTCCACCGCTCCACATGGAGTTCCATAACTCTCTACCACACTCTAGGTTAATAGTTTCCAATGCATACAATAGTTAAGCTACTGCATTTAACACCAGACTTACTAACCCACCCGCGCTCGTTTTACGCCCAGTAAATCCGGATAACGCTTGCATCCTATGTATTACCGCGGCTGCTGGCACATCGTTAGCC
+
CCCCCFGGGGGGGGGGGGGGGGGGGGGGGGGGGGGGGGGGGDDGGGGGFFGGGGGGGGGGGGGGGFGGGGGFGGGCFGGGGGGGGGFGGGGGGGGGFGGGGGGGGGGFGFGEGGGFGFGGGGGGGGFGFGFGGGGGGFGFGGGFGGGGCFGBGGGGGGGCFGFGCFGGGGGGGB@EFGGFGGCFDFGGGFDGFCFFGGGGGFGFFGGF=GCCEFGGFDGGFC@BFDAA<C>BD:BEEFGGEDEFGGF?CD)1?DF@/1772=F?DGFFDBBDA9))21460;>F:??0:6824)4:<:343
@M04650:207:000000000-C238N:1:1101:24575:13663 2:N:0:19
GGACTACCGGGGTATCTAATCCTGTTTGCTCCCCACGCTTTCGCGCCTCAGCGTCAGTTGCGAGCCAAAGAGCCGCTTTCGCCACTGGTGTTCCTCCATATCTCTACGCATTTCACCGCTACACATGGAATTCCACTCTTCTCTCTCGCACTCAAGTCTTCCAGTTTCCAATGACCCTCCCCGGTTGAGCCGGGGGCTTTCACATCAGACTTAAAAGACCGCCTGCGCGCGCTTTACGCCCAATAATTCCGGACAACGCTTGCCACCTACGTATTACCGCGGCTGCTGGCACGTAGTTAGC
+
CCCCCGGGGGGGGGGGGGGGGGGGGGGGGGGGGGGGGGGGGGGGGGGGGGGGGGGGGGGGGGGGGGGGGGGGGGGGGGGGGGGGGGGGGGGGGGGGGGGGGGFFGGGGGGGGGFGGGGGGGGGGGGGGFFFGGGFGGGGGGGGFGGGGGGGFGGGGFGGGGGGGGGGGGGGGGGGGGFGGGGGGGGGGGGGGGGGGGGGFC8FFFGCA<GGGEGGCF@FG;GF66@BF6D>6>EF<B2>EC:02CCDFGFFFFFDBGF9?8:F?FFFFFFF12FB<CFF;19>;9<B)::7F?6<:BG)6-
@M04650:207:000000000-C238N:1:1101:28818:13705 2:N:0:19
GGACTACTGGGGTTTCTAATCCTATTTGCTCCCCACGCTTTCGCACCTGAGCGTCAGTCTTCGTCCAGGGGGCCGCCTTCGCCACCGGTATTCCTCCAGATCTCTACGCATTTCACCGCTACACCTGGAATTCTACCCCCCTCTACGAGACTCAAGCTTGCCAGTATCAGATGCAGTTCCCAGGTTGAGCCCGGGGATTTCACATCTGACTTAACAAACCGCCTGCGTGCGCTTTACGCCCAGTAATTCCGATTAACGCTTGCACCCTCCGTATTACCGCGGCTGCTGGCACTGAGTGCGC
+
-A6CCGFGD8@@6@FFAF<EFEEFF<@EFGC,F:,@F7FGFFGGGG7ECGG,@CCFEFFCCG?CB:B,E:FEEGEGGGCBFDCGGGCFC++ACF8?=FFGFGFGF;F7FGGG9AFEGE6D8@,BBFGGG8F:,<;?FFGCEDEBFCGG7+@AFFGCCEFGGGF?FC,@@EGFD@FG:FG:9:DFFG6:,>??=5?E4D+>@:CFACCFCGGG3:FFF?F:;39;(5;@(C(42EF29(81/((.0*6):791?FGAG:>?FBG)C080:?603@>)+*((-46>>F?).:(<(()).+)-,
@M04650:207:000000000-C238N:1:1101:27829:13745 2:N:0:19
GGACTACAGGGGTATCTAATCCTATTTGCTCCCCACACTTTCGAGCCTAAGTGTCAGTAATGGTCCAAGTTATCGCCTTCGCCACTAGTGTTCTTCCATATATCTACGCATTCCACCGCTCCACATGGAGTTCCATAACTCTCTACCACACTCTAGGTTAATAGTTTCCAATGCATACAATAGTTAAGCTACTGCATTTAACACCAGACTTACTAACCCACCCGCGCTCGTTTTACGCCCAGTAAATCCGGATCACGCTTGCATCCTATGTATTACCGCGGCTGCTGGCACCTAGTTAGCC
+
CCCCCGGCCCCGGGGGGGGGGGGCGGFGGGGGGDGGCEFFGGG8FGGG@FG@FGGGGGG,CFFGGGG9EFD9FFGGGGFFGGG,BECDGGGGGGGGGGGGGFFFFFGGGGGGCEFGG@CD8FGGGGGGFFGGGGGGFCEFCFGFGGGGEFGFGBFC9=DE8EDCF;EGDFDECFF8ED9A8FFFG,,7==>DF=ADCFG,6=@DE8698D?7DF+CADG+);>583:9>DB=9E93@AGG756*=><EGB>=;)>;<1216(*<>G@CCAC)9<35C50(-(49<:2>:*5*4:?A4+)65
@M04650:207:000000000-C238N:1:1101:12502:13748 2:N:0:19
GGACTACTGGGGTTTCTAATCCTGTTTGCTCCCCACGCTTTCGCACCTGAGCGTCAGTCTTTGTCCAGGGGGCCGCCTTCGCCACCGGTATTCCTCCAGATCTCTACGCATTTCACCGCTACACGTGGAATTCTACCCCTCCCTAAAGTACTCTAGCGACCCAGTATGAAATGCTATTCCTAGGTTAAGCCCAGGGCTTTCACATCTCACTTAAGTCACCGCCTGCGTGCCCTTTACGCCCAGTCATTCCGATTAACGCTCGCACCCTCCGTATTACCGCGGCTGCTGGCACGGAGTTAGC
+
CCCCCGGGGGGGGGGGGGGGGGGGGGGGGGGGGGGGGGGGGGGGGGGGGGGGGGGGGGGGGGGGGGGGGGGGGGGGGGGGGGGGGGGGGGGGGGGGGGGGGGGGGGGGGGGEFGGFGGGGGGGGGGGGGGGGGGGGFGGGGGGFGGEFGGGFGGGGGGDGEEFGFGGGGGGGGGGGGGGGGFGFEGGGGGGFGGGGGFB?FFGFAC+=?CDCEGGGFFGGFDBFFF>=<DD;@6AEFDGGG?<7DGF2:@4-35CAC?B?:>GFG5?FFFF<?FFFGG60;9;;FFF?BGFGF9;1<84).
@M04650:207:000000000-C238N:1:1101:18295:13750 2:N:0:19
GGACTACAGGGGTTTCTAATCCTGTTTGCTCCCCACGCTTTCGCACTTGAGCGTCAGTATATTCCCAAGGGGCTGCCTTCGCCTTCGGTATTCCTCCACATCTCTACGCATTTCACCGCTACACGTGGAATTCTACCCCTCCCTAAAATACTCTAGCGACCCAGTATGAAATGCTATTCCTAGGTTAAGCCCAGGGCTTTCACATCTCACTTAAGTCACCGCCTGCGTGCCCTTTACGCCCAGTCCTTCCGATTAACGCTCGCACCCTCCGTATTACCGCTGCTGCTGGCACGGAGTTAGC
+
CCCCCGGGGGGGGGGGGGGGGGGGGGGGGGGGGGGGGGGGGGGGGGGFGFGGGGGGGGGGGGGGGGGGGGGGGGGGGGGGDGGGGFF7FGGGGGGGGGGDFFGGGGGGGGGGGGGGGGGGGGGGGGGGBFGGFGGGGFFEEDEDAFFGGGGFGGGGGGGGGGGGGGGCFDGFFGGGCFFFGGG7DFGGFGGCCGCEGGGGGFG>BC@FEGGGF7@FFEEFFGFFFF@>@DDFBFAEFFGDGFF@G45CFFF?;:D?>;618BD0DG??B:(4<FFFGG?F047:7?FFFGBC62(4<8)66
@M04650:207:000000000-C238N:1:1101:7949:13805 2:N:0:19
GGACTACAGGGGTTTCTAATCCTGTTTGCTCCCCACGCTTTCGCGTCTCAGCGTCAGTACCGTCCCAGCGAGCTGCCTTCGCCGTTGGTGTTCCTCCCGATATCTGCGCATTTCACCGCTACACCGGGAATTCCACCCGCCTCTTCCGGACTCTAGTCCGACAGTATCGACCGGCATCCCAGGGTTGAGCCCTGGGCTTTCACAGCCGACTTATCGGACCGCCTACACCCGCTTTACACCCAATGATTCCGGACAACGCTTGCCCCCTACGTATTACCTCGGCTGCTGGCCCGTAGTTAGC
+
CCCCCGGFGGGGG:FGGGGGGGGGGGGGGGGGGGGGGGGGGGGEFCBFFGGGGGGGGGGFCFGGD@FGGGCFGGGGGGGGGGEEGEDGGGGGGFF9??FGDGGGGGGGGGGGGGGGGGGGGGG8=:>>3FGGGF;<,@=F+;CA9DFDFGE>FGGGEA,@:FEGGGGG5EGCD:=EE0AFGFCE<FCCFGC5FCF*9DEGGFFFBF8@15C<A7:17,CC;DB?6F3)(),,,A:A?)<FE?039*)):=FFFBGBC1(46:DBGGF>BF813@>)3*)4:<?09BF??C(:6(3:?C)6)
@M04650:207:000000000-C238N:1:1101:14332:13821 2:N:0:19
GGACTACTAGGGTTTCTAATCCTGTTTGCTCCCCACGCTTTCGCACCTGAGCGTCAGTCTTCGTCCAGGGGGCCGCCTTCGCCACCGGTATTCCTCCAGATCTCTACGCATTTCACCGCTACACCTGGAATTCTCCCCCCCTCTACGGGACTAAAGCTTGCCAGTATCAGATGCAGTCCCAGGGTTGAGCCCGGGGATTTCACACCTGACTTACCAAACCGCCTCCGTCCGCTTTACGCCCAGTAATTCCGATTACCGCTTGCCCCCTCCGTATTACCGCGGCTGCGGCCCCGGAGTTAGC
+
CCCCCGGCFGGGGGGGGGGGGGGGGGGGGGGGGGGGGGGGGGGGGGGGGFGGGGGGGGGGGGFGGGGGFGGGGGGGGGGGGGGDFFGGGGGGGGGG<,9,5B>4,,5+8+BF9?,F?++++6CE,,AB<,E==,35DEEEB8>C7,+++1403@,3:DC6DBC635,,,2,,22,,=*=D,,11F7*,=CFCGG5537F6+19;):*837:+9+2;A0C*,<1(,)(0(/--:E@9F?GGG:0:F*:<C=718)7-*(,70(1(9E((-,,-8=:AEG127,49;((-(*(24(-((2-)6
@M04650:207:000000000-C238N:1:1101:17351:13852 2:N:0:19
GGACTACTGGGGTTTCTAATCCTGTTTGCTCCCCACGCTTTCGAGCCTCAGCGTCAGTTACAGACCAGAGAGCCGCCTTCGCCACTGGTGTTCCTCCATATATCTACGCATTTCACCGCTACACATGGAATTCCACTCTCCTCTTCTGCACTCAAGTCTCCCAGTTTCCAATGACCCTCCCCGGTTGAGCCGGGGGCTTTCACATCAGACTTAAAAGACCGCCTGCGCGCGCTTTACGCCCAATAATTCCGGACAACGCTTGCCACCTACGTATTACCGCGGCTGCTGGCACGTAGTTAGC
+
CCCCCGGGGGGGGGGGGGGGGGGGGGGGGGGGGGGGGGGGGGGGGGGGGGGGGGGGGGGGGGGGGGGGGGGGGGGGGGGGGGGGGGGGFGFGGFGGGGGGGGGGGGGGGGGGGGGGGGGGGGGGFGGGFEFGGGGGGGGGGGGFGGGGGGGFGGGGGGGGGGGGGGGGGGGGGGGGGGGDGGGGGGGGGGGGGGGGGGGGGFGFFGGFFGGGFGGFFFGGFGFFFFFFFGFFFG>9FFGGGF?BF:2>CFF>17DFC;>BF?GFGGFF07?:?GBFGGBFF;>0>?FFFGFGF0:1:CAAB
@M04650:207:000000000-C238N:1:1101:27521:13867 2:N:0:19
GGACTACTCGGGTTTCTAATCCTGTTTGCTCCCCACGCTTTCGAGCCTCAGCGTCAGTTACAGACCAGAGAGCCGCCTTCGCCACTGGTGTTCCTCTATATATCTACGCATTTCACCGCTACACATGGAATTCCACTCTCCTCTTCTGCACTCAAGTCTCCCAGTTTCCAATGACCCTCCCCGGTTGAGCCGGGGGCTTTCACATCAGACTTAAGAAACCGCCTGCGCTCGCTTTACGCCCAATAAATCCGGACAACGCTTGCCACCTACGTATTACCGCGGCTGCTGGCACGTAGTTAGC
+
CCCCCGGGGGGGGGGGGGGGGGGGGGGGGGGGGGGGGGGGGGGGGGGGGGGGGGGGGGGGGGGGGGGGGGGGGGGGGGGGGGGGGGGGGGCFGFGG,:EDGFGCFGGGGGGGGGGGGGGDEFFF9EFGFFFGFGGGGGGGGGGFGGGGGGGFGGGGGGGGGG?FFGGGGGGGFDEFGFFDGGGGGGDFFGDEGCGGGD7ED>FFFGGFFGGFEFGG6@GGFGF?<FFFFGFF?GF<FFGGGF?F4C<AFF3;05D?F>9?FBGFGGF?::142CBBFGBB(9>FBFBB25,?(,(,-CA26
@M04650:207:000000000-C238N:1:1101:22324:13868 2:N:0:19
GGACTACTGGGGTTTCTAATCCTATTTGCTCCCCACACTTTCGAGCCTAAGTGTCAGTAATGGTCCAAGTTATCGCCTTCGCCTCTAGTGTTCTTCCATATATCTACGCATTCCACCGCTCCACATGGAGTTCCATAACTCTCTACCACACTCTAGGTTAATAGTTTCCAATGCATACAATAGTTAAGCTACTGCATTTAACACCAGACTTACTAACCCACCCGCGCTCGTTTTACGCCCAGTAAATCCGGATACCGCTTTCATCCTAGGTATTACCCCGGCTGCTGGCCCCTAGTTTGCC
+
CCCCCGGGGGGGGGGGGGGGGGGGGGGGGGGGGGGGGGGGGGGGGGGGGDGGGGGGGGGGFGGGGGGGGGGGGGGGGDGGGGGGGGFGGGGGGGGGGGGGGGGGGGGGGGGGGGGGGGGGGGGGGGGGGGGGGFGFGGGCFFGFFGGGGGGFGCCGGGFGGGEGGGGGGGGGGGGGGGGGGGGGGGFFFFFGGGECDGGGGFGFFFGFFGDDEGGGFFFDFGAAFDBB=D=BFGFFEAG@*56@GGFFGED?@B*4>>>((.+);C@3),6)9C769*3:,-0,18270=(*(-4A2+)65
@M04650:207:000000000-C238N:1:1101:23199:13917 2:N:0:19
GGACTACTGGGGTTTCTAATCCTGTTTGCTCCCCACGCTTTCGAGCCTCAGCGTCAGTTACAGACCAGAGAGCCGCCTTCGCCACCGGTGTTCCTCCTGATATCTACGCATTTCACCGCTACACATGGAATTCCACTCTCCTCTTCTGCACTCAAGTCTCCCAGTTTCCAATGACCCTCCCCGGTTGAGCCGGGGGCTTTCACATCAGACTTAAGAAACCGCCTGCGCTCGCTTTACGCCCAATAAATCCGGACAACGCTTGCCACCTACGTATTACCGCGGCTGCTGGCACGGAGTTAGC
+
CCCCCGGGGGGGGGGGGGGGGGGGGGGGGGGGGGGGGGGGGGGGGGGGGGGGGGGDGFGGGGGGGGGGGGGGGGGGGGGGGGGGGGGGGGGGGGGGGGGGGGGGGGGGG7FGGGGGGGDD=FFGFDFGFFFGGGFGCDFFGGGFGGGGGGGFGFGGFG=FGGGCG9FGGGGGGGGGGFCGGGG>FGGCGGG*CE:EGDGGGFGFFGFFFGFF)@:7A@GG;GFD?FBFFG19?F><FFGGGFBBDG<AFF@BFF38FFFFFFGF79<?:?FB)34:FF?91>0(-8?F?=,<(((,-8<).
@M04650:207:000000000-C238N:1:1101:4360:13931 2:N:0:19
GGACTACCCGGGTTTCTAATCCTGTTTGCTCCCCACGCTTTCGCACTTGAGCGTCAGTATATTCCCAAGGGGCTGCCTTCGCCTTCGGTATTCCTCCACATCTCTACGCATTTCACCGCTACACGTGGAATTCTACCCCTCCCTAAAATACTCTAGCGACCCAGTATGAAATGCTATTCCTAGGTTAAGCCCAGGGCTTTCACATCAGACTTAAGAAACCGCCTGCGCTCGCTTTACGCCCAATAAATCCGGACAACGCTTGCCACCTACGTATTACCGCGGCTGCTGGCACGTAGTTAGC
+
CCCCCGGGGGGGGGGGGGGGGGGGGGGGGGGGGDGGGGGGFGGGGGGGGGGGGGEEGGGGGGGGGGGGGFGGGGGGGGGGGGGGGFGG@FGGGGGGGGGGGGGGGGGGGGGGGGGGECEGGGGF>:FGGFFGGGGFFDFFEDEFGGFDFFEFGGGGGCEGCGGG<FGGGGF=CE,;79EEFGGDGGGGFG,:FGGGD5FGDFFFFCCFEGGFEF+DB=F0>425242ABD@F@GFFFDGGGFF8CFEFGFFF?371*44-,-9:FF?3(.4:2F36C>:90219B63:3C7<31:BB<69)
@M04650:207:000000000-C238N:1:1101:9042:13957 2:N:0:19
GGACTACCAGGGTATCTAATCCTGTTTGCTCCCCACGCTTTCGAGCCTCAGCGTCAGTTACAGACCAGAGAGCCGCCTTCGCCACTGGTGTTCCTCCATATATCTACGCATTTCACCGCTACACATGGAATTCCACTCTCCTCTTCTGCACTCAAGTCTCCCAGTTTCCAATGACCCTCCCCGGTTGAGCCGGGGGCTTTCACATCAGACTTAAGAAACCGCCTGCGCTCGCTTTACGCCCAATAATTCCGGACAACGCTTGCACCCTACGTATTACCGCGGCTGCTGGCACGTAGTTGGC
+
CCCCCGGGGGGGGGGGGGGGGGGGGGGGGGGGGGGGGGGGGGGGGGGGGGGGGGGGGGGGGGGGGGGGGGGGGGGGGGGGGGGGGGGGGGGGGGGGGGGGGGGGGGGGGGGGGGGGGGGGGGGGCFGGFEGGGGGGGGGGGGGFGGGGGGGFGGGGGGFGGGGGGGGGGGDFGGGGFGGGGGGGGGGDGGGGDGCEGGGGGFG6BF8FBGGGEGGGFFGGFGBFFFFFFDBFBGF>FFGGDF<F*:<ACFF;2>GFG0;FF?G?GGF04<14<FF4:>1>FBFFBFF:?C0A(4?04F<B:
@M04650:207:000000000-C238N:1:1101:24387:13968 2:N:0:19
GGACTACAGGGGTATCTAATCCTGTTTGCTCCCCACGCTTTCGCACCTGAGCGTCAGTCTTCGTCCAGGGGGCCGCCTTCGCCACCGGTATTCCCCCAGATCTCTACGCATTTCACCGCTACACCTGGAATTCTACCCCCCTCTACGAGACACAACCTTGCCAGTATCAGCTGCTGTTCCCAGGTTGAGCCCGGGGATTTCACATCTGACTTAACAAACCGCCTGCGTGCGCTTTACGCCCAGTAATGCCGAGTAACGCTTGAACCCTACGTATTACCGCGGCTCGTGGCACGGTGGTAGC
+
-B@C@F<FE8,F@@@,,6CCF,FFF@C@,,;CF:@@6@:6C,8;@@8EB,;,7@,66C@C<E<FGE,6C6+4@+7+7B,,D7F==FGGCFGE554,@+4E,,4F;4E==++B,7AD548++4EFG8DG=<?F,,35,,+6@053,E@7++3*,@***33,:FC,33@;,D,,*,,42;F,,7>D,32,=C7:C78*/*C9+@9AF67F3D++/;DCB(=5,8,-:FB;(/3((2<67:8?E62.0C2)*9.4(.9<*(7(4:4,2/41((4342(.<>1((((3((,,4*(040(-(/.),
@M04650:207:000000000-C238N:1:1101:12258:14001 2:N:0:19
GGACTACACGGGTTTCTAATCCTGTTTGCTCCCCACGCTTTCGCACCTGAGCGTCAGTCTTCGTCCAGGGGGCCGCCTTCGCCACCGGTATTCCTCCAGATCTCTACGCATTTCACCGCTACACCTGGAATTCTACCCCCCTCTACGAGACTCAAGCTTGCCAGTATCAGATGCAGTTCCCAGGTTGAGCCCGGGGATTTCACATCTGACTTAACAAACCGCCTGCGTGCGCTTTACGCCCAGTAATTCCGATTAACGCTTGCACCCTCCGTATTACCGCGGCTGCTGGCACGGAGTTAGC
+
CCCCCGGGGGGGFGGGGGGGGGGGGGFGGGGGGGGGGGGGGGGGGGGGFFGGGGGGGFGGFFCGGGGGGGGGGGGGGGGGGGGGGFEEGDFFGGGGGGGGFGGGGGFGGGGEGGGGGGGGGDFFGGFGGGGGGGGGGG6FEGGFCFGGGGCAGFFGG?CFGGGGGGGGGGGFFGFFGGGC9@:DEFGGGGFGGDGE3>7CGC9@A47@?DCFCGGGFFGC>C@BBF97(CB9(7:AFBCE:2::CF46CFF?FFDFC:B?B?G>GG:(4<BF06:>GD:719619?>DFE7607;7??)6-
@M04650:207:000000000-C238N:1:1101:14144:14018 2:N:0:19
GGACTACAAGGGTTTCTAATCCTGTTTGCTCCCCACGCTTTCGCACCTGAGCGTCAGTCTTTGTCCAGGGGGCCGCCTTCGCCACCGGTATTCCTCCAGATCTCTACGCATTTCACCGCTACACCTGGAATTCTACCCCCCTCTACGAGACTCAAGCTTGCCAGTATCAGATGCAGTTCCCAGGTTGAGCCCGGGGATTTCACATCTGACTTAACAAACCGCCTGCGTGCGCGTTACGCCCAGTAATTCCGGTTAACGCTTGCACCCTCCGTATTACCGCGGCTGCTGGCACGGCGTTAGC
+
@CCCCDGGGGGGGGGGFGGGGGGGGGGGGGGGGGGGGGGGGGGGEGGGGGGGGGGGGGGGGGGGGGGGGGGGEGGGGGGGGDEGGGGGGGGGGGGGGGGGGGGGFGGGGGGEFGGGGGGGGGGGGGGGGGGGGGGGGGGGGGGFFFGGGGGFFGGGGGGGGGGGGFFGAFGFFFGGFGGGGGGFGCFFGGGGGEGC9CFGFFFFAD:FFFDD>7+@F08>>GF?FF9>:DBF(:5651EGC(2,:D<2*1),-09<F1;<B:D?FGFFB?;610:4<C:9;F9B;:872=?C10(47E(46
@M04650:207:000000000-C238N:1:1101:23566:14021 2:N:0:19
GGACTACTGGGGTTTCTAATCCTGTTTGCTCCCCACGCTTTCGAGCCTCAGCGTCAGTTACAGACCAGAGAGCCGCCTTCGCCACTGGTGTTCCTCCATATATCTACGCATTTCACCGCTACACATGGAATTCCACTCTCCTCTTCTGCACTCAAGTCTCCCAGTTTCCAATGACCCTCCCCGGTTGAGCCGGGGGCTTTCACATCAGACTTAAGAAACCGCCTCCGCTCGCTTTACGCCCAATAAATCCGGACAACGCTTGCCACCTACGTATTACCGCGGCTGCGGGCCCGTAGTTATC
+
CC<CCDFFDGGD@@FGGGGFGGGGGGGGGGGGGGGGGDGGGGECEGGGGGCGEGGGGGGGGGECGGGGFFFGFFGGGGGGGGGGGGGGGGGGGGGGGGGGFGFGGGFFGDE:EEAGFFEDEGFGFGGFFGGGFFEF8D8EEGGF8FGGG8E?EFDFGFFGGFGD<EEGGGGGG9ED@?DCCEGGGGDE,DDE:;E7DDG8+4;+128F34CFF7C7+:CG>DB@()(:;<9;?FFFFFGDDB07G7)):@BB07>?F991::CB7FF1504:)<:)<C<2(4((4,((,2(*4466<E4)6
@M04650:207:000000000-C238N:1:1101:4357:14047 2:N:0:19
GGACTACCGGGGTATCTAATCCTGTTTGCTCCCCACGCTTTCGCACCTGAGCGTCAGTCTCCGTCCAGGGGGCCGCCTTCGCCACCGGTATTCCTCCAGATATCTACGCATTTCACCGCTACACCAGGAATTCCACCTCCCTCTACGAGACTCAAGCTAGCCAGTATCAAATGCAGTTCCCAGGTTGAGCCCGGGGCGTTCACATCTGACTTACCAAACCGCCTGCGTGCGCTTTACGCCCAGTAATTCCGATGAAAGCTTGCACCCTCCGTATTACCGCGGCTGCTGGCACGGAGTTAGC
+
CCCCCGGE7FGGGGGGGGGGGGGGGG9EFGGGFGGGGGGGGGGGEGGG,E@GGGGGGF,,6,8@EFGFC7+8@FGGGGGGGGGGG@FCF+DFGGGCF8?FFEGGGGGGGGGFAEFFFGGDGGGGG7B7<<8:D,,,1,,>EFG*EFFC+7:FFC,E@6,@DCCC<;,EF,33+@DC9D:;,2?BCFFCGG7:7CGE))48>AF8+;+:<;7+6+9:)0C33760,77537(40E>AF,AEE::>GG<<G???3):6*),5).5,2;(2(4440C22F:39;11314::7C?6(,,(4244-
@M04650:207:000000000-C238N:1:1101:26968:14066 2:N:0:19
GGACTACTGGGGTATCTAATCCTGTTTGCTCCCCACGCTTTCGCACCTGAGCGTCAGTCTTCGTCCAGGGGGCCGCCTTCGCCACCGGTATTCCTCCAGATCTCTACGCATTTCACCGCTACACCTGGAATTCTACCCCCCTCTACGAGACTCAAGCTTGCCAGTATCAGATGCAGTTCCCAGGTTGAGCCCGGGGATTTCACATCTGACTTAACAAACCGCCTGCGTGCGCTTTACGCCCAGTAATTCCGATTAACGCTTGCACCCTCCGTATTACCGCGGCTGCTGGCACGGAGTTAGC
+
CCCCCGGFGFGGGGGGGGGGFFFFGFGGFGGGGGGGGGGFGGGDGFGGGFGGGGGGGGGGGGGGGGEGGGGGDCFGDGGGGGGEGGGGGGGGGGGGGGFCCFFGGGGGDEEFFGGFGGGGGEEFGGGGGGCGCFFEFGFEGGGDGGGGGEGFGGGGFGGGGGFGGGAEFGGAFFGG:CG7CCGGFFFGGG7>EEEGGG:+@FGAFGFFFFGGFGGGFDGF;G0<@43>BD;>0E3<F?G?E41(;CDFG=F?<)9>D((,4<3>FF12??9?F@:ACD8>>9B>9??BFC<A<9>B:C)-.
@M04650:207:000000000-C238N:1:1101:11980:14164 2:N:0:19
GGACTACTGGGGTATCTAATCCTGTTTGCTCCCCACGCTTTCGAGCCTCAGCGTCAGTTACAGACCAGAGAGCCGCCTTCGCCACTGGTGTTCCTCCATATATCTACGCATTTCACCGCTACACATGGAATTCCACTCTCCTCTTCTGCACTCAAGTCTCCCAGTTTCCAATGACCCTCCCCGGTTGAGCCGGGGGCTTTCACATCAGACTTAAGAAACCGCCTGCGCTCGCTTTACGCCCAATAAATCCGGACAAAGCTTGCCACCTACGTATTACCGCGGCTGCTGGCACGTAGTTAGC
+
CCCCCGGGGGGGGDGGGGGGGGGGGGGGGGGGGGGGGGGGGGGGGGGGGGGGGGGGGGGGGGGGGGGGGGGGGGGGGGGGGGGGGGGGGGGGGGGGGGGGFGFGGGGGGGGGGGGGGGGGGGGGGGGGFBAFGEGGGGGGGGGFGGGGGGGFGGGGFGGDGGGGAEFFFGGGGGGGGGGGDGGGGGGGGGGGEGGEG5FGGFGFFGGFEDCFFGGG=DGGFGF;6F>F;D>>?5>AFFGDGFFFDFFBCFFFFFG:*,(8485?FF:7::B7?G?5AC027>FFBB0:?>:94((4(<6A:
@M04650:207:000000000-C238N:1:1101:13125:14169 2:N:0:19
GGACTACACGGGTTTCTAATCCTGTTTGCTCCCCACGCTTTCGAGCCTCAGCGTCAGTTACAGACCAGAGAGCCGCCTTCGCCACTGGTGTTCCTCCATATATCTACGCATTTCACCGCTACACATGGAATTCCACTCTCCTCTTCTGCACTCAAGTCTCCCAGTTTCCAATGACCCTCCCCGGTTGAGCCGGGGGCTTTCACATCAGACTTAAGAAACCGCCTGCGCTCGCTTTACGCCCACTAAATCCGGACAACGCTTGCCACCTACGTATTACCGCGGCTGCTGGCACGTAGTTATC
+
-@<CCFGGGGGGGGGGGGGGGGGGGGGGGGGGGGGGGGGGGGGDEGGGGFGGGGGGGGGGGGGGGGGFGGCCGGGGGGGGFGGGGGGGGGGGGGGGGGGGGGGGGGGFGGGGGGGGGDGGGGGGCGGFFFGGGGGGGGGGGGGFGDGGGGGFGFGFDGFGGGGGGGGGGGGGGGGFEFGEGGGGGGGGGGGG>EG5DGGGGFGFFGGFEGGGFCF=A3FGFGB@3F0)1<>B?GF)9:EGGF(8<<7AFFD90>)2C033:<:77C:BFFB:?GB<FFB>>(46(4>7.C:??1:0:F)):
@M04650:207:000000000-C238N:1:1101:28948:14177 2:N:0:19
GGACTACACGGGTATCTAATCCTGTTTGCTCCCCACGCTTTCGCACCTGAGCGTCAGTCTACGTCCAGGGGGCCGCCTTCGCCACCGGTATTCCTCCAGATCTCTTCGCCTTTCACCGCTACACCTGGAATTCCACCCCCCTCTACGAGACTTCAGCTTGCCAGTATCAGATGCAGTTCCCAGGTTGAGCCCGGGGATTTCACATCCGACTTAACAAACCGCCGCCGTGCGCTCTACGCCCCGTAATTCCGATTAACGCTTGCACCCTCCGTATTTCCGCTGCGTCTGGCCCGGATTTCGC
+
CCCCCGG8,CFGGEGGGGGGGGGGGGGGGGGGGGGGGGGGGGGGCGGG@FGGGGGGGC<<,C,CFGG<FCEGEFC7F?F94=F7:ECEGEFGGFGFF8F?AFCEB,<4++4BFFAFDC+06>4BA>,B>FFF;,,5@CCCCCE?2,3+3+@0,,,333@3:F97,,<EGFD9C9,=,=,>9B,>?F8,<,:AE=:E)/?C:7B:A**069/9<::@4=CC>GF((87BFGBB1*7-04EEG(4:G*-4*00(4>/:C:0<(35,>68((,-,,C36973:(,1(((-,(+(:(,(((+).(
@M04650:207:000000000-C238N:1:1101:24033:14207 2:N:0:19
GGACTACAAGGGTTTCTAATCCTGTTTGCTCCCCACGCTTTCGCGCCTCAGCGTCAGTTGCGAGCCAAAGAGCCGCTTTCGCCACTGGTGTTCCTCCATATCTCTACGCATTTCACCGCTACACATGGAATTCCACTCTCCTCTTCTGCACTCAAGTCTCCCAGTTTCCAATGACCCTCCCCGGTTGAGCCGGGGGCTTTCACATCAGACTTAAGAAACCGCCTGCGCTCGCTTTACGCCCAATAAATCCGGACAACGCTTGCCACCTACGTATTACCGCGGCTGCTGGCACGTAGTTAGC
+
CCCCCGGGGGGGGGGGGGGGGGGGGGGGGGGGGGGGGGGGGGGGGGGGGGGGGGGGGGGGGGGGGGGGGGGGGGGGGGGGGGGGGGGGGGGGGGGGGGGGGGGGGGGGGGGGGGGGGGGGGGGGGGGGBCFGGGGGFGGGGGGFGGGGGGGFGGGFGGGGGGGGFGGGGGGGGGGGGFFGEEGGGG5EFGGGGGGGGDGGGFGFFGGF4FCFEGDFFFGG>DBFFFBD>GFFF5FFFFGGGB6?GG44C6@0<EGF<16??FGFGGFFFFB729?BGG?FFFB91<BFFD1F62304C>26
@M04650:207:000000000-C238N:1:1101:21851:14233 2:N:0:19
GGACCACAGGGGTTTCTAATCCTATTTGCTCCCCACACTTTCGAGCCTAAGTGTCAGTAATGGTCCAAGTTATCGCCTTCGCCTCTAGTGTTCTTCCATATATCTACGCATTCCACCGCTCCACATGGAGTTCCATAACTCTCTACCACACTCTAGGTTAATAGTTTCCAATGCATACAATAGTTAAGCTACTGCATTTAACACCAGACTTACTAACCCACCCGCGCTCGTTTTACGCCCAGTAAATCCGGATAACGCTTGCATCCTATGTATTACCGCGTCTGCTGGCACATAGTTAGCC
+
CCCCCGGGGGGGGGGGGGGGGGGGGGGGGGGGGGGGGGGGGGGGGGGGGGGGGGGGGGGGGGGGGGGGGGGGGGGGGGGGGGGGGGGGGGGGGGGGGFGGGGGGGGGGGEGGGGGGGGGGGGGGGGEGGGGGGGGGFGGGGGGFGGGGGGGFGGGGGGGGGGGGGGGGGGGGGGGGGGGGGGFGGGGGFGGGGGGGGGGGGFGFFGGFFGGFEGGGF=6DFCAAABAD2CAF=EAEB9CCG9>CGGFCGEADFDGEG17<@?FFGGF<EEECEGF?>924(4:?AFF7:05*:<>>A@A45
@M04650:207:000000000-C238N:1:1101:25230:14272 2:N:0:19
GGACTACTCGGGTTTCTAATCCTGTTTGCTCCCCACGCTTTCGCACCTGAGCGTCAGTCTTCGTCCAGGGGGCCGCCTTCGCCACCGGTATTCCTCCAGATCTCTACGCATTTCACCGCTACACCTGGAATTCTACCCCCCTCTACGAGACTCAAGCTTGCCAGTATCAGATGCAGTTCCCAGGTTGAGCCCGGGGATTTCACATCTGACTTAACAAACCGCCTGCGTGCGCTTTACGCCCAGTAATTCCGATTAACGCTTTCACCCTCCGTATTACCGCGGCTGCTGGCACGGAGTGATC
+
CCCCCGGGGGGGGGGGGGGGGGGGGGGGGGGGGGGGGGGGGGGGGGGGGGGGGGGGGFFGGGGGGGGGFGGGGEGGGGGGGGGGGGGGGGGGGGGCFGGGGGGGGGGGGGGCFGGGGDGGEGGGGGGFFFGGGGGGGG6FGGGFFGFGBEGFGGGGGGFFGGGGGGGGA=9AFCGGGGGCGGGFGCFFFGGGGDECGGGGGFGFFGCF5@GFEFFGFFG<(::<@>6<69999GFFFFGGG605?>A<GF@?B35<GFBF6(:6:C?02(481CB9?C399(2142:>>*123((,4*)).
@M04650:207:000000000-C238N:1:1101:9380:14294 2:N:0:19
GGACTACAAGGGTTTCTAATCCTGTTTGCTCCCCACGCTTTCGCACCTGAGCGTCAGTCTTCGTCCAGGGGGCCGCCTTCGCCACCGGTATTCCTCCAGATCTCTACGCATTTCACCGCTACACCTGGAATTCTACCCCCCTCTCCGAGACTCAAGCTTGCCAGTATCAGATGCAGTTCCCAGGTTGAGCCCGGGGATTTCACATCTGACTTAACAAACCGCCTGCGTTCGCTTTACGCCCAGTAATTCGGATTAACACTTGCACCCTCCTTATTCCCGCGGCTGCTGTCCCGGAGTTAGC
+
BCCCCGGGFFGGGGGGGFGGGGGGGGGGGGGCGGGGGGGGGGGE7FGG,F<FGGGGGGC@<CFGGGGGC,6@FGCGGGGGGGGGGCGGGEGGGGGGGA?BECGGGGGGGEEGGGFGGGGGGGGGA4EF@FGFGDFDGDDECDGF,DE><CEBD,,E@89B5BFGG,<DF,,3=FFGGCF@C:,DFFGGG@FC5::55<F?C=CF+6@FEDCF9:CC83FF(>9<;F9<8C2>BGF280*::04:7F<A>))(()9:F):AAAG8C8?<:0())364+2,49(4(7(4))+)3(,(2:C9).
@M04650:207:000000000-C238N:1:1101:9188:14301 2:N:0:19
GGACTACCGGGGTATCTAATCCTGTTTGCTCCCCACGCTTTCGCACTTGAGCGTCAGTATATTCCCAAGGGGCTGCCTTCGCCTTCGGTATTCCTCCACATCTCTACGCATTTCACCGCTACACGTGGAATTCTACCCCTCCCTAAAATACTCTAGCGACCCAGTATGAAATGCTATTCCTAGGTTAAGCCCAGGGCTTTCACATCCCACTTAAGTCACCGCCTGCGTGCCCTTTACGCCCAGTCATTCCGATTAACGCTCGCACCCTCCGTATTACCGCGGCTGCTGGCACGGAGTTAGC
+
CCCCCGGGGGGGGGGGGGGGGGGGGGGGGGGGGGGGDEGGGGGGGGGGGGGGGGGGGFGGGGGGGGGGGGGFGGGGGGGGGGGGGGGEFGGGGGGGGGGFGGGGGCFFGGGGGGGGGGGGGGGGGG<FBDFGGGGGGF6FEGEF8==@FGFFGGGFGGEGGGGGGFGGGFGGGGGGCFGGGGG7FFGFGFGGGF:C5;FGGFGAFG*66>FGE7>8@?FG?GFFBFFF?GFFEFFFFFGGC<DEGFE<FAA?<>D4:1;?F0>->EB:?F1-(2(-<C6>0(416BF:0C?G:306?F-6:
@M04650:207:000000000-C238N:1:1101:16658:14304 2:N:0:19
CTCTACGCGACTCTAACTCAGGCCCACCGCTTTCCGCTTGGTCTCGAGTGCTGGTTACTCGCTTGTCCCCCCCCCGACTGCTCCCCCCCCCCTCGTCCCCCGCCCCCCGCCCCTCGTTCTCCCCTCGCGCCCCGCCTCATACCTGTGCACTTCCCCCCCCGCCCGCCGCCTCCTAGCACCACCGCCGCACTCCCCCCCCCCCCATGCCCGCGCGACCCCGCGGGGCGTACCGCCCCCCTGCCCACCACGCCCCGCCGCAGCCCTCCCGTGCCGTCCACACCACACACTACTGCTGCCCACC
+
<-68,<,66+7+,,6,,,,,,,,--,,,8@+,,@66@,,,,5,<,,,,;,,C,,6,,:6C,+,,,:,9,,+8++++++++,,,,+++4@>:+>++++++,8++38*3@**>***4***6*,3,8,1*1**44**31:*0++***+++++++)+2***2****22***2****1*++32+:*;**:C88C**3*/*:5)2*1)*))*2).*)/()/).3/)()((()(),)((,*0()(***,()*1((*))-3)/(/((,((1.*1((.((,,*((2*.((-((-((((0)+.)).(/)(,
@M04650:207:000000000-C238N:1:1101:23555:14306 2:N:0:19
GGACTACTCGGGTTTCTAATCCTGTTTGCTCCCCACGCTTTCGCGCCTCAGCGTCAGTTGCGAGCCAAAGAGCCGCTTTCGCCACTGGTGTTCCTCCATATATCTACGCATTTCACCGCTACACATGGAATTCCACTCTCCTCTTCTGCACTCAAGTCTCCCAGTTTCCAATGACCCTCCCCGGTTGAGCCGGGGGCTTTCACATCAGACTTAAGAAACCGCCTGCGCTCGCTTTACGCCCACTAAATCCGGACAACGCTTGCCACCTACGTATTACCGCGGCTGCTGGCACGTAGTTAGC
+
CCCCCGGGGGGGFGGGGGGGGGGGGGGGGGGGGGGGGGGGGGGGGGGGGGGGGGGGGGGGGGGGGGGGGGGGGGGGGGGGGGGGGGGGGGGGGGGGGGGGGGGGGGGGGGGGGGGEGGGGGGGGGGGGGFGFGFGGGGGGGGGFGGGGGFGFGGGGFGGGGGGGGGGGGGGGGGGGGGGGDEGGFEGCFEGGGGGGGGFGGFGFFG7F@GGGFDC76=G<(79@FFBEFGFFFFFBFFGGG:(469?AGFF92>GBC-42<6C0*<?BF2?1<CB9@C32179B9F>BFD(04.((-2)4<
@M04650:207:000000000-C238N:1:1101:5523:14318 2:N:0:19
GGACTACCCGGGTATCTAATCCTGTTTGCTCCCCACGCTTTCGCGCCTCAGCGTCAGTTGCGAGCCAAAGAGCCGCTTTCGCCACTGGTGTTCCTCCATATCTCTACGCATTTCACCGCTACACATGGAATTCCACTCTTCTCTCTCGCACTCAAGTCTTCCAGTTTCCAATGACCCTCCCCGGTTGAGCCGGGGGCTTTCACACTCGACTTGAACGACCGCCTGCGCTCGCTTTACGCCCAATAAATCCGGACAACGCTTGCCACCTACGTATTACCGCGGCTGCTGGCACGTAGTTAGC
+
CCCCCGGGGGGDGGEGGGGGGGGGGGGGGGGGGGGGGGGGGGCGGGGGGGFGFGGGFGGFGGGGDFGGGEGGGGGGGGDGDGGGGGFDGGGGGG@FG8A<?FFFGFGGGGGFFFGFGDGGGGGGAEG@FCGGGGGGGGFGE9=;D>F6CEGFGFDGFGGFGGGGGG8CA=EF+39AF?C>@FGGGGD6CCGE*;5CDGGGGFGFF*;A0CCC<*0651E31D>:<F>B;G>>?GFA4,;CE(((*2<AGF3(45D?C366:BFFFG::(.-:)<(4@C:9(22((-528=(C(4<(8C<<>
@M04650:207:000000000-C238N:1:1101:23305:14376 2:N:0:19
GGACTACCCGGGTTTCTAATCCTGTTTGCTCCCCACGCTTTCGCACCTGAGCGTCAGTCTTCGTCCAGGGGGCCGCCTTCGCCACCGGTATTCCTCCAGATCTCTACGCATTTCACCGCTACACCTGGAATTCTACCCCCCTCTACGAGACTCAAGCTTGCCAGTATCAGATGCAGTTCCCAGGTTGAGCCCGGGGATTTCACATCTGACTTAACAAACCGCCTGCGTGCGCTTTACGCCCAGTAATTCCGATTAACGCTTGCACCCTCCGTATTACCGCGGCTGCTGGCACGGAGTTAGC
+
CCCCCGGGGGGGGGGGGGGGGGGGGGGGGGGGGGGGGGGGGGGGGGGGGGGGGGGGGGGGDGGFGGGGGGGGGGGGGGGGGGGGGGGGGGGGGGGGGGDFGGGGGGGGGGGGGGGGGGGGGGGGGGGGFGGGGGGFGGFEGGGFGGGDCEGFGGGGGGGGGFGGGGGGGGGGFGGGGGGGGFGGGGGGGGGGGGDGDGFFGFGFFGCFCC7@CDGGFFGFFGB<<FFF?GFFFG><F<EGGFFFGGFFG6FB0)1:F?>F323)CEBFFF03<GBFGC?FF>,((30)7C(<8979FGA><
@M04650:207:000000000-C238N:1:1101:8207:14385 2:N:0:19
GGACTACTGGGGTTTCTAATCCTGTTCGATCCCCACGCTTTCGCTCCTCAGCGTCAGTATCGGCCCAGTGACCCGCCTTCGCCACCGGTGTTCCTCCTGATATCTGCGCATTTCACCGCTACACCAGGAATTCCACACTCCTCTGCCGCACTCTAGCGTGCCCGTATCGACTGCAAGATCGGGGTTGGGCCCCGCATTTTACCAGCCGACGGGACAGCCGCCTGACCAGCCTTTTAAGCCCAACAACTCTGGTCAACCTCGGCACCCCACGTTTTACTGCGGCTGCTGGCCCGTAGTTGTC
+
<CCC<FEG9EGGGGGGGGFGGGFGGEFG,@6CFFEGGD7@EFEG,C+A:FFFCGFGG9@;,@+@FFBE6,9<<,C@F:CFFGCFFEFGCC?B<F;?FCEFGGGCC;,FFFGFEGF<FEDDCGGGCG8FC<FGGG,,,6,,6+@D,,@++6>>?,>EC+66+@,:F@,>*@E>C7<7:*,,=<5**1:**;CC*4**18,+3*+1/**)(1))4CC*)(2),)((.929(94(29*)/)+<*(,-/1(.:*8:)**)*.((((*(188((,(,(0,)3*))4,((((4,(2(/-((-(<))6
@M04650:207:000000000-C238N:1:1101:27580:14390 2:N:0:19
GGACTACAGGGGTATCTAATCCTGTTCGCTCCCCACGCTTTCGCTCCTCAGCGTCAGTATCGGCCCAGAGACCCGCCTTCGCCACCGGTGTTCCTCCTGATATCTACGCATTTCACCGCTACACGTGGAATTCCACTCTCCTCTTCTGCACTCAAGTTCTCCAGTTTCCAATGACCCTCCCCGGTTGAGCCGGGGGCTTTCACATCAGACTTAAAGAACCGCCTGCGCTCGCTTTACGCCCAATAAATCCGGACAACGCTTGCCACCTACGTATTACCGCGGCTGCTGGCACGTAGTTAGC
+
<ACCC<EFDGGGGGGGFGGGGGGFGGGGGGFFGGFGDGGGGGGGGGGGGFFGGGGDGGGGGGGGCGG8EEEFFGGGDGGG<FGGGGGGGGEEGGGGGGF?F?FGDGGGGDF@EFGFFGGGCFGGGEFEF=EFGGGGGGGGGGG?FGGGGGGFGF,@CDFGGFFFD9EEGGGGFGGGGGGGEEGDF73DFGGGEGGED/<EC6C:@<:A);;@CGGGF@GG;G>F?F6:BGFFFFFDFFGEE0((7*5:FF04<EG3C1223:FFD62::??BFF:-<F:3401;(0:27E?G0(((-<664
@M04650:207:000000000-C238N:1:1101:18548:14507 2:N:0:19
GGACTACTAGGGTATCTAATCCTGTTTGCTCCCCACGCTTTCGAGCCTCAGCGTCAGTTACAGACCAGAGAGCCGCCTTCGCCACTGGTGTTCCTCCATATATCTACGCATTTCACCGCTACACATGGAATTCCACTCTCCTCTTCTGCACTCAAGTCTCCCAGTTTCCAATGACCCTCCCCGGTTGAGCCGGGGGCTTTCACATCAGACTTAAGAAACCGCCTGCGCTCGCTTTACGCCCAATAAATCCGGACAACGCTTGCCACCTACGTATTACCGCGGCTGCTGTCACGTAGTTAGC
+
CCCCCDGGGGGGGGGGGGGGGGGGGGGFGGGGGGFGGGGGGGGGGGGGGGGGGGGGGGGGGFGGGGGGDGGGGGGGGGGGGFGGGGG?EFFGGGGFG?FGGGGGGGGGGGGGFGFGGGGGGGGGGFGGBCEFGG9FGGFGGGGF9FGDGFGFGGCFE;EGFGFFGGG;FGGGG=FG8=F>E7CEGG68EGGGGDGGGDGFFF?8FG>FBGGGCF=DF@FFFGFFFF>FFG9@FG5<F?EEG6:<G7ABD@59?FGFF>FF36FBGGF:27042E>:AF<>62;;>0:B.<)::(344C<).
@M04650:207:000000000-C238N:1:1101:15821:14537 2:N:0:19
GGACTACCGGGGTTTCTAATCCTGTTTGCTCCCCACGCTTTCGCACCTCAGCGTCAGTACCGAGCCAGTGAGCCGCCTTCGCCACTGGTGTTCCTCCGAATATCTACGAATTTCACCTCTACACTCGGAATTCCACTCACCTCTCTCGGACTCGAGATTGCCAGTATGAAAGGCAGTTCCAGGGTTGAGCCCTGGGATTTCACCCCTCACTTAACAATCCGCCTACGTTCGCTTTACGCCCAGTAATTCCGAACAACGCTAGCCCCCTTCGGATTACCGCGGCTGCTGGCACGTAGTTGGG
+
CCCCCFGGGGGGGGGGGGGGGGGGGGGGGGGFGGGGGGGEGGGGGGGGGGGGGGGGGGGGGGGGGGGGGGGGGGGGGGGGGGGGGGGGGGGGGGGGGGGGEGGGGGGGGGGGGGGGGGGGGFGGFGGGGGGGGGGFEGGGGGGFGGGGGGGFGFFECGGGGGGGFCFGGGGGGFCEFGGGGGGGGGGGGGGGGGGGDGFGGCFFF555>CCD:CCGFFFGFGF@@FD)(2;;?F>EF@EEGF?2FGFAGFFBFFGFGBBF?1DFFGBF711((;:>FD339;09>?:::*(08(1.4<..(
@M04650:207:000000000-C238N:1:1101:17082:14549 2:N:0:19
GGACTACACGGGTTTCTAATCCTGTTTGCTCCCCACGCTTTCGAGCCTCAGCGTCAGTTACAGACCAGAGAGCCGCCTTCGCCACTGGTGTTCCTCCATATATCTACGCATTTCACCGCTACACATGGAATTCCACTCTCCTCTTCTGCACTCAAGTCTCCCAGTTTCCAATGACCCTCCCCGGTTGAGCCGGGGGCTTTCACATCAGACTTAAGAAACCGCCTGCGCTCGCTTTACGCCCAATAAATCCGGACAACGCTTGCCACCTACGTATTACCGCGGCTGCTGGCACGTAGTTAGC
+
<CCCCGGGGGGGGGGGGGGGGGGGGGGGGGGGGGGGGGGGGGGGGGGGGGGGGCFEGGGGGGGGGGGGGGGGGGGGGGGGGGGCGGGGFGGGGFGGGGGGGGGGGGEFEGCGGGGGGGGGGGGGGFGGFFFGGGGGGGGGGGGFGGGGFFGBFGGGGGGGGGGGGGGGGGGFGGFDFFFGGGGGGCEDGGGGGGGGGDGFGACAFG7FFGGGFFG=A@GGBG6?DFFFFGFFFC>9F<EEC11?GGFFGFFF1)51C46044C77FB02((,4<4<F=:B119960>B(*4C?4133CAB6
@M04650:207:000000000-C238N:1:1101:16307:14606 2:N:0:19
GGACTACCCGGGTTTCTAATCCTGTTTGCTCCCCACGCTTTCGAGCCTCAGCGTCAGTTACAGACCAGAGAGTCGCCTTCGCCACTGGTGTTCCTCCATATATCTACGCATTTCACCGCTACACATGGAATTCCACTCTCCTCTTCTGCACTCAAGTCTCCCAGTTTCCAATGACCCTCCCCGGTTGAGCCGGGGGCTTTCACATCAGACTTAAGAAACCGCCTGCGCTCGCTTTACGCCCAATAAATCCGGACAACGCTTGCCACCTACGTATTACCGCGGCTGCTGGCACGGAGTTAGC
+
CCCC@@FGGGGGGGGGGGGGGGGGGGGGGGGGGGGGGGGGGGGGGGGGGGGGGGGGGGGGGGGGGGGGGGGGGGGGGGGGGGGGGGGGGGGGGGGGGGGGGGGGGGGGGGGGGGGGGGGGGGGGGFGGFEFFDGGGGGGGGGGFGGGGGGGFGGGGGGGGGGGGFGGGFGGGGGGGGGGGGGGGGGGGGGGGGGGCDCGFGFGFFGGFFGGGEGGGFDGGFGB<DFBF@GFFBCFFFFGGGF?BGGA>F?<>?EG?GFF???CBGFFBFF?3<F?AGGBBFFB>>?)5?GFG((-7?FAA<
@M04650:207:000000000-C238N:1:1101:21176:14633 2:N:0:19
GGACTACTCGGGTTTCTAATCCTGTTTGCTCCCCACGCTTTCGAGCCTCAGCGTCAGTTACAGACCAGAGAGTCGCCTTCGCCACTGGTGTTCCTCCACATATCTACGCATTTCACCGCTACACGTGGAATTCCACTCTCCTCTTCTGCACTCAAGTTCTCCAGTTTCCAATGACCCTCCCCGGTTGAGCCGGGGGCTTTCACATCAGACTTAAAGAACCGCCTGCGCTCGCTTTACGCCCAATAAATCCGGACAACGCTTGCCACCTACGTATTACCGCGGCTGCTGGCACGTAGTTAGC
+
CCCCCGGGGGGGGGGGGGGGGGGGGGGGGGGGGGGGGGGGGGGGGGGGGGGGGGGGGGGGGGGGGGGGGGGFGGGGGGGGGGGGGGGGGGEFGGGGGGG?FGGGGGGGGGGGGGGGGGGGGGGGGGGGCFFGGFGGGGGGGGGFGGGGGGGFGGFGFGGGGGGGGGEFGGGGGGGGGGGGGG>EGGGGFGGGGGGGGGGGGFGFFGFFFGGGFGGG+:FFBGBFFFBF>GFFFFFFFFGGG:?:>DA<FFFFFBGFC>B6:?C2:FB??F::DGF>FF<F>>96;6,4:E7234:41CAA4
@M04650:207:000000000-C238N:1:1101:26092:14652 2:N:0:19
GGACTACACGGGTTTCTAATCCTGTTCGCTCCCCACGCTTTCGCTCCTCAGCGTCAGTATCGGCCCAGAGACCCGCCTTCGCCACCGGTGTTCCTCCTGATATCTGCGCATTTCACCGCTACACCAGGAATTCCAGTCTCCCCTGCCGAACTCTAGCCTGCCCGTATCGACTGCAAGCTCGGGGTTGAGCCCCGAGTTTTCACAGCCGACGCGACAGACCGCCTACGAGCTCTTTACGCCCAATAATTCCGGACAACGCTTGCACCCTACGTATTACCGCGGCTGCTGGCACGTAGTTGGC
+
CCCCCGGGGGGGGGGGGGGGGGGGGGGGGGGGGGGGGGGGGGGGGGGGGGGGGGGGGGGGGGGGGGGGGGGGGGGGGGGGGGGGGGGGGGGGGGGGGGGGGFGGGFGGGEGGGGGGGGGGGGGGGGGGGGGGGGCFGGGGGGGFGGGGGGGFGGGGGGGGGGGDGGGGEGGGGGGC<D?GGGGGGDE?FGGGGG=EGDGFFCGF+9CE9DGG05C<DFGGFD>?(<?B6<74.CF9?3EDEBFB6F<4CFFF:BG:D13?4072=FFFFFB27FFFGF?F(39;0128>DBF:.16:7<?:
@M04650:207:000000000-C238N:1:1101:3504:14674 2:N:0:19
GGACTACCGGGGTATCTAATCCTGTTTGCTCCCCACGCTTTCGAGCCTCAACGTCAGTTACAGACCAGAGAGCCGCCTTCGCCACTGGTGTTCCTCCAAATATCTACGCATTTCACCGCTACACAAGGAATTCCACTCACCTCTCCTGCACTCCAGCAACACAGTTTCCAATGACCCCCCCCGGTTGGGCCGGGGGCTTTCACATCAGACTTACCAAACCGCCTGCGCTCGCTTTACGCCCAATAAATCCGGAAAACGCTTGCCACCTACGTATTACCGCGGCTGCTGGCACGTAGTTAGC
+
CCCCCGGG:FEGGGGGGGGGGGGGGGGGGGGGGGGGGGGDGGGGFD7EEF,CFFGGGFGGGFG,CCFE<,:CDFGGGGGGGGGGGGGGGGGEGGGGG,,:EFGGFGAFEGGGFGGGGGGGGGGG:+EFFGGGGG9AGC,EEDDF,@FGGGFFF,DF,,,6,@DF==EGFEF9@=,,4+4+*5:>F>E*=FF5:/?=DD>FGFGF*7:6<GG7)***)(1C>),4,)3@(C(44=FAF6>EG?:0>CBFFF>>B09:49>F635:7902:0(()+5<CC0(9((-7())5:1C:(,(4@>95
@M04650:207:000000000-C238N:1:1101:2513:14686 2:N:0:19
GGACTACAGGGGTTTCTAATCCTGTTTGCTCCCCACGCTTTCGAGCCTCAGCGTCAGTTACAGACCAGAGAGCCGCCTTCGCCACTGGTGTTCCTCCATATATCTACGCATTTCACCGCTACACATGGAATTCCACTCTCCTCTTCTGCACTCAAGTCTCCCAGTTTCCAATGACCCTCCCCGGTTGAGCCGGGGGCTTTCACATCAGACTTAAGAAACCGCCTGCGCTCGCTTTACGCCCAATAAATCCGGACAACGCTTGCCACCTACGTATTACCGCGGCTGCTGGCACGTAGTTAGC
+
CCCCCGGGGGGGGGGGGGGGGGGGGGEGGGGGGGGGGDGECFFGGGGGGGFEGGGGGGGFFGGGGGGGGGGGGGGGGGGGGGGGGGGGGGGGGGGGGGGGGGGGGGGGGGGFGGGGGGDGGGGGGGGGFFECGGFF,,EG@FFFFGGGCAE8EGGGGFFCFDCF>EFGGGGGFGGGGGFGGGGGFGGGGGDGDEEGGDFFGFGFFGGFFGGGEGFGFDF;9<0?DF@FF39>?F:>4:EEG<81FFDFGFFFF>DFF>90(457FF:<?FF??7:>FC?6(49>6B07:7<?8:?B2E:<-
@M04650:207:000000000-C238N:1:1101:7247:14687 2:N:0:19
GGACTACTGGGGTTTCTAATCCTGTTTGCTCCCCACGCTTTCGCACCTGAGCGTCAGTCTTCGTCCAGGGGGCCGCCTTCGCCACCGGTATTCCTCCAGATCTCTACGCATTTCACCGCTACACCTGGAATTCTACCCCCCTCTACGAGACTCAAGCTTGCCAGTATCAGATGCAGTTCCCAGGTTGAGCCCGGGGATTTCACATCTGACTTAACAAACCGCCTGCGTGCGCTTTACGCCCAGTAATTCCGATTAACGCTTGCACCCTCCGTATTACCGCGGCTGCTGGCACGGAGTTAGC
+
CCCCCEGGGGGGGGGGGGGGGGGGGGGGGGGGGGGGGGCFGGDGGGGGGGGGGGGGGGGGGGGFGGGGGGGGGGGGGGGGGGGGGGGGGGGGGGGGGGGGGGGGGFGGGGGGGGGGGGGGGGGGGGGGGGGGGGGGGGGGGGCFGGGGGDGFGGCFGGGGGGGGGGGGGGGGGGGGGGGFGFGGGGGFFGGGGGGGDGGGGFGFFG=FEGGGFGGGFFGGBGFFB4>BFGF9>GFAFFGGEFFBGGF<F?F:6@DAGF9?FFG<DF<0361(48>9CC:B>FFF;BFF?E0?:94>??96.
@M04650:207:000000000-C238N:1:1101:10020:14705 2:N:0:19
GGACTACTGGGGTTTCTAATCCTATTTGCTCCCCACACTTTCGAGCCTAAGTGTCAGTAATGGTCCAAGTTATCGCCTTCGCCTCTAGTGTTCTTCCATATATCTACGCATTCCACCGCTCCACATGGAGTTCCATAACTCTCTACCACACTCTAGGTTAATAGTTTCCAATGCATACAATAGTTAAGCTACTGCATTTAACACCAGACTTACTAACCCACCCGCGCTCGTTTTACGCCCAGTAAATCCGGATAACCCTTGCATCCTATGTATTACCCCGGCTGCTGGCACCTAGTTTGCC
+
CCCCCGGGGGGGGGGGGGGGGGG9FGGGGGGGGGGGGGGGGGGGGGGGGFGGGGGGGFGGGGFGGGGGGGFFGGFGDGFGGGGGGGGGGGGGGGGGGGGGGGGGGGGGGGGGGGEGGDGGEGGGGGGFFGGGGGGGGGGGGGGFGG=DGGGFGFGGCGGGGGGGGGGGGGGFGGGGGGFGGGGGFGDFGGGGFEF,=DGG7?CFAGFFDGFGEFDFFD8C=CAFFFAADCABB>BFDFCE:98>:C?C6??(6>74*,6(666CGF@)/)6<<C)<0*,((--33874:65*.().4+6<A
@M04650:207:000000000-C238N:1:1101:26994:14717 2:N:0:19
GGACTACCGGGGTATCTAATCCTGTTTGCTCCCCACGCTTTCGAGCCTCAGCGTCAGTTACAGACCAGAGAGCCGCCTTCGCCACTGGTGTTCCTCCATATATCTACGCATTTCACCGCTACACATGGAATTCCACTCTCCTCTTCTGCACTCAAGTCTCCCAGTTTCCAATGACACTCCCCGGTTGAGCCGGGGGCTTTCACATCAGACTTAAGAAACCGCCTGCGCTCGCTTTACGCCCACTAAATCCGGACAACGCTTGCCACCTACGTATTACCCCGTCTGCTGGCACGTAGTTAGC
+
CCCCCFGGCG>CGGGGDFGFGGGGGG<<AECCF,C@F@FCFFGGC7@FGCFFGGGGG@F@FCEGGGGGGFGGFFG@CFGGFCFFEGGCGGGGFGAF,AFFFGEFGGGGCFFD9@F?FFGGGFFCEFFGEEFGFGDFE,D8>DCDGGGCDFFFGGGGFFFFGGFGFEDFGGGGFFG,@=?FC<CCFFEGGEF?@E*?D9F?>FGA8CFAEGDD7FCGFDF*,13;;:@FFG9>6C>9=:>ED4(3D*3576>;:DG?G>BFBB7(;<8?F0:??F06+2(--((43)6:(51<1.248C>A2
@M04650:207:000000000-C238N:1:1101:22895:14735 2:N:0:19
GGACTACCGGGGTATCTAATCCTATTTGCTCCCCACACTTTCGAGCCTCAGCGTCAGTTACAGACCAGAGAGCCGCCTTCGCCACTGGTGTTCCTCCATATATCTACGCATTTCACCGCTACACATGGAATTCCACTCTCCTCTTCTGCACTCAAGTCTCCCAGTTTCCAATGACCCTCCCCGGTTGAGCCGCGGGCTTTCACATCAGACTTAAGAAACCGCCTGCGCTCGCTTTACGCCCAGTAATTCCGATTAACGCTTGCACCCTCCGTATTACCGCGGCTGCTGGCACGGAGTTAGC
+
CCCCCGGGGGGGGGGGGGGGGGGFGGGGGGGGGGGGGGGGGGGFFGGGGFGGGGGGGGGGGGGGGGGGGFGGGGGGGGGGFGGGGGGGGGGGGDGGGGFGGGGGGGGGGGGGGGGGGGGGGGGGFBFFFFGGGGGGGGGGGGGF9FGFCGGFGGGG9EFCDGGGEDFGGFGGGGGF=DFCC7B@FGGCGFFE*4?DDGFFGFGFAGCFEGGGFGCFFFGG>GB?@FFEBDFFFGFFFFGGGBF:GGAFGFFF67DAG1>B2:C)9FB60:03<8:4@D?F96;99<FFFG?G<1>(4C<A<
@M04650:207:000000000-C238N:1:1101:21619:14739 2:N:0:19
GGACTACAGGGGTTTCTAATCCTGTTTGCTCCCCACGCTTTCGAGCCTCAGCGTCAGTTACAGACCAGAGAGCCGCCTTCGCCACTGGTGTTCCTCCATATATCTACGCATTTCACCGCTACACATGGAATTCCACTCTCCTCTTCTGCACTCAAGTCTCCCAGTTTCCAATGACCCTCCCCGGTTGAGCCGGGGGCTTTCACATCAGACTTAAGAAACCGCCTGCGCTCGCTTTACGCCCAATAAATCCGGACAACGCTTGCCACCTACGTATTACCGCGGCTGCTGGCACGTAGTTAGC
+
CCCCCGGGGGGGGGGGGGGGGGGGGGGGGGGGGGGGGGGGGGGGGGGGGGGGGGGGGGGGGGGGGGGGGGGGGGGGGGGGFGGGGGGGGGGGGGGGGGGGGGGGGGGGGGGGGGGGGGGGGGGGGGGGEFFGGGGGGGGGGGGFGGGGGFGFGFGGGGGGGGGGFFGGGGGGFGAFGGGGGGGGGGGGGGG>CEGGGCGGGFGFFGFFEGGGEGFD+5@D9D@F;FFF9DFFFFFBFFGGGF?FGGFFGFFFFDG?GFBF46F?DGF?8004)234CG?FF909>FFFFG1<12(4?F6).
@M04650:207:000000000-C238N:1:1101:28988:14795 2:N:0:19
GGACTACCGGGGTTTCTAATCCTGTTTGCTCCCCACGCTTTCGCACCTGAGCGTCAGTCTTCGTCCAGGGGGCCGCCTTCGCCACCGGTATTCCTCCAGATCTCTACGCATTTCACCGCTACACCTGGAATTCTACCCCCCTCTACGAGACTCAAGCTTGCCAGTATCAGATGCAGTTCCCAGGTTGAGCCCGGGGATTTCACATCTGACTTAACAAACCGCCTGCGTTCGCTTTACGCCCAGTAATTCCGATTAACGCTTGCACCCTCCGTATTACCGCGGCTGCTGGCACGGAGTTAGC
+
CCCCCGGGGGGGGGGGGGGGGGGGGFGGGGGGGGGGGGGGGGGGGGGGGFFGGGGGGGGGGGGGGGGGGGGGGGGGGGGGGGGGGGGGGGGGGGGGGGGGGGGGGGGGGGGGGFFGGGGGGGGGGGGGGGGGGGGGGGGGGGGFGGGGEEGBGGGGGGGFGGFGGGFGGGGGGGFGGGGGGGGGGGGFGGGGGGGGCGGGGFDFFGGFFFG7CGGGF@GGFGFFFFFF(5?FBGFFFFGGGBF>FF<4CF438>GAGFFFFFGFC6,86?FFFF:BFG?629996:7:(239?>2;?86A6
@M04650:207:000000000-C238N:1:1101:4792:14815 2:N:0:19
GGACTACAGGGGTATCTAATCCTGTTTGCTCCCCACGCTTTCGCACTTGAGCGTCAGTATATTCCCAAGGGGCTGCCTTCGCCTTCGGTATTCCTCCACATCTCTACGCATTTCACCGCTACACGTGGAATTCTACCCCTCCCTAAAATACTCTAGCGACCCAGTATGAAATGCTATTCCTAGGTTAAGCCCAGGGCTTTCACATCTCACTTAAGTCACCGCCTGCGTGCCCTTTACGCCCAGTCATTCCGATTAACGCTCGCACCCTCCGTATTACCGCGGCTGCTGGCCCGGAGTTAGC
+
CCCCCGGGGGGGGGGGGGGGGGGGGGGGGGGGGGGGGGGGGGGDGGGGGGGGGGGGGGGGGGGGGGFGGGGGGGGGGGGGGGGGGGGGGGGGGGGGGGGGGGGGGFFGGGDCGGGGGGGGGGGG@FGGGCGGGGGGGGGFGDEFGFDCAFFFGGGGGG>E6FGGDFFGGGGGGC:ECFGGC,DFGGGGGGGGGGGGGGGGGFGFFC8+:FFFFGFGFEGFAGFFFF>)>D2>@FFFFFGGGDF84>?);AF77>34@363:936DEB:<:6?BG:9CF?>BFFFB05>05(:990(,A<A9
@M04650:207:000000000-C238N:1:1101:9638:14817 2:N:0:19
GGACTACTCGGGTATCTAATCCTGTTTGCTCCCCACGCTTTCGAGCCTCAGCGTCAGTTACAGACCAGAGAGCCGCCTTCGCCACTGGTGTTCCTCCATATATCTACGCATTTCACCGCTACACATGGAATTCCACTCTCCTCTTCTGCACTCAAGTCTCCCAGTTTCCAATGACCCTCCCCGTTTGAGCCGGGGGCTTTCACATCAGACTTAAGAAACCGCCTGCGCTCGCTTTACGCCCAATAAATCCGGACAACCCTTGCCACCTACTTATTCCCGCGGCTGCTGCCCCTAAGTTAGC
+
CCCCCGGGGGGGGGGGGGGGGGGGGGGGGGGGGEGGGGGGGGGGGGEGGGGGGGGGGGGGGGGGGGGGGGGGGGGGGGGGGGGGGGGGCEGGGGGGGGGGGGGG,FFFCFGGGGGGGGGGGGGGGGGGFFFFGGGGGGGGGGGFGGGGFGGFGGGGGGCGGFG8AFFGGCFGGFGGFFF>EDG+>FDGGFFGEG5ECD:EGFGFFFGABGFFFDG7FBG<(59;(5(54C>BFGFAF?EGG::7CGB4C676(7)3742847D(*388(().6@)6C9(-(4266:)5)*.*(((.6<))6
@M04650:207:000000000-C238N:1:1101:15970:14827 2:N:0:19
GGACTACACGGGTATCTAATCCTGTTTGCTCCCCACGCTTTCGAGCCTCAGCGTCAGTTACAGACCAGAGAGCCGCCTTCGCCACTGGTGTTCCTCCATATATCTACGCATTTCACCGCTACACATGGAATTCCACTCTCCTCTTCTGCACTCAAGTCTCCCAGTTTCCAATGACCCTCCCCGGTTGAGCCGGGGGCTTTCACATCAGACTTAAGAAACCGCCTGCGCTCGCTTTACGCCCAATAAATCCGGACAACGCTTGCCACCTACGTATTACCGCGGCGGCTGGCACGTAGTTAGC
+
CCCCCFGGGGGGGGGGGGGGGGGGGGGGGGGGGGGGGGGGGGGGGGGGGGGGGGGGGGGGGGGGGGGGGGGGGGGGGGGGGGGGGGGGGGFGGGGGGGGGGGGGGGGGGGGGGGGGGGGGGGGGGGGGBC:AEGGGGGFGGGGFGGGGGGGFFDC=FGCFGGFFDEGGGGAFGGGGGFGGGGGGGGGFGGGGGGGGGGGGGFGFFGGFFFGGFGFGF@GGBGFFFF@FFGFFFGFFF:EEGFFFFGFFGFF9:3C?:7>F<<G>>FF0??F:>C:>GC:6(-3(,39905?F???(-C6A<
@M04650:207:000000000-C238N:1:1101:16025:14873 2:N:0:19
GGACTACACGGGTTTCTAATCCTGTTTGCTCCCCACGCTTTCGCACCTGAGCGTCAGTCTTCGTCCAGTGGGCCGCCTTCGCCACCGGTATTCCTCCAGATCTCTACGCATTTCACCGCTACACCTGGAATTCTACCCCCCTCTACGAGACTCAAGCTTGCCAGTATCAGATGCAGTTCCCAGTTTGAGCCCGGGGATTTCACATCTGACTTGACAAACCGCCTGTGTGCGCTTTATGCCCAGTAATTCCGATGAACGATTGGACCCGACGTATTACCGCGGCTGCTGGCACGTAGTTAGC
+
CCCC<F,;,BFCFGGGGGGGGGGDFFFCFFGFFCC:B:,BC<F@FG:E,CFFCF@FG9EFF,CFFED@6C<BD@@CCFGFF7FE,AFEF@GGEEGF8FGGG,>F,;EA=:=:FFF9,4BDEGGF,EEFF<F:9,7?,33@+0=:8;@>7@@8=,DFFFCG?<CCA,@@9,@=<,52EDG,@AD3,@93A8DCCC57<4<EB+,1+*284+;3)**+;1**()64;+);3721(1<9*)+20.((**.4*9634)*.:((4(-C)00-(((-48F06CC?;>021,,220*.<(,,,-95>.
@M04650:207:000000000-C238N:1:1101:13860:14878 2:N:0:19
GGACTACCCGGGTTTCTAATCCTGTTTGCTCCCCACGCTTTCGCACCTGAGCGTCAGTCTTCGTCCAGGGGGCCGCCTTCGCCACCGGTATTCCTCCAGATCTCTACGCATTTCACCGCTACACCTGGAATTCTACCCCCCTCTACGAGACTCAAGCTTGCCAGTATCAGATGCAGTTCCCAGGTTGAGCCCGGGGATTTCACATCTGACTTAACAAACCGCCTGCGTGCGCTTTACGCCCAGTCATTCCGATTAACGCTCGCACCCTCCGTCTTACCGCGGCTGCTGGCACGGAGTTAGC
+
CCCCCFFGGGGGGGGGGGGGGGGGGGGGGGGGGGGGGGGGGGGGGGGGFGFGGGGGGFGGFGGGGGGGCF>FGGGGGGGGGGGGGGGGGGGGGGGGGGGGGGGGGFGGGGGGGGGGGGGGEFGGFGGGD8FGGGDFF=?FGGGFCGFGEEGFG6@GGGG?FGGGG9DG9DFGGGFCGCFGGGG7FGG6EFGGGGGD)CFFGFGFFGGFEGGG3DCFA7FGFDBF2@F><D(495FAF?EEE(:?G7:AGFF??ED):4><6,<4CEB6:09<(;?FFD:6919;0<F?:5<F?004<F29>
@M04650:207:000000000-C238N:1:1101:7491:14894 2:N:0:19
GGACTACAGGGGTATCTAATCCTGTTTGCTCCCCACGCTTTCGCACTTGAGCGTCAGTATATTCCCAAGGGGCTGCCTTCGCCTTCGGTATTCCTCCAGATCTCTACGCATTTCACCGCTACACCTGGAATTCTACCCCCCTCTACGAGACTCAAGCTTGCCAGTATCAGATGCAGTTCCCAGGTTGAGCCCGGGGATTTCACATCTGACTTAACAAACCGCCTGCGTGCGCTTTACGCCCAGTAATTCCGATTAACGCTTGCACCCTCCGTATTACCGCTGCTGCTGGCACGGATTTAGC
+
CCCCCGGFGGGGGGGGGGGGGGGGGGGGGGGGGGGGGGGGGGGGDFCFFGGGGGGGGGGFG<EFFEFECCFFGDGGGGGGGGGEGGGGGFGGGGGGF8EFF8FGFGGGGGGGGGGGGGGGCGGFFGGGGFGGG<DFFGDGGGGFGFFC:=EFEEGGG8==8FGFB;=EGCEGGGGCFGGGEBEGGGGFGGGGEGGG47FFFFGFFGGFFGGFCGGG4(=?5D@?;F@5(C>FFGFEFFGGGF6?CGFFGFF(-83<C<9?,2C?>C<13?BFFC?BG7(,(-120<?F>G(<:>B(3E96.
@M04650:207:000000000-C238N:1:1101:24555:14906 2:N:0:19
GGACTACTGGGGTATCTAATCCTGTTTGCTCCCCACGCTTTCGAGCCTCAGCGTCAGTTACAGACCAGAGAGCCGCCTTCGCCACTGGTGTTCCTCCATATATCTACGCATTTCACCGCTACACATGGAATTCCACTCTCCTCTTCTGCACTCAAGTCTCCCAGTTTCCAATGACCCTCCCCGGTTGAGCCGGGGGCTTTCACATCAGACTTAAGAAACCGCCTGCGCTCGCTTTACGCCCAATAAATCCGGACAACGCTTGCCACCTACGTATTACCGCGGCTGCTGGCACGTAGTTAGC
+
CCCCCFGGGGGGGGGGGGGGGGGGGGGGGGGGGGGGGGGGGGGGGGGGGGGGGGGGGGGGGGGGGGGGGGGGGGGGGGGGGGGGGGGGGGGGGGGGGGGGGGGGGGGGGGGGGGGGGGGGGGGGGGGGECFGGGGGGGGGGGGFGGGGGGGFGGEGAEFG8DFGFDFFDGGFGGGFGGGEGGGGGGGFGGGGGGGGGGFGGFGFFGGF3<GC>FGFFFGG@G><?F95,CBF:FFFFFGGGFF:CFA4F:BBBBG:C>FBFBFBCC:1:?0(5<:BFG?>;>>9-,8)5:<F?313(<AA<
@M04650:207:000000000-C238N:1:1101:25169:14917 2:N:0:19
GGACTACTGGGGTATCTAATCCTATTTGCTCCCCACACTTTCGAGCCTAAGTGTCAGTAATGGTCCAAGTTATCGCCTTCGCCTCTAGTGTTCTTCCATATATCTACGCATTCCACCGCTCCACATGGAGTTCCATAACTCTCTACCACACTCTAGGTTAATAGTTTCCAATGCATACAATAGTTAAGCTACTGCATTTAACACCAGACTTACTAACCCACCCGCGCTCGTTTTACGCCCAGTAAATCCGGATAACGCTTGCATCCTATGTATTACCGCGGCTGCTGGCACATAGTTAGCC
+
CCCCCGGGFGGGGEGGGGGGGGGEGGGGGGGGGGGGGGGGGGGGGGGGFEGE9FDBFGGGGGGGGGGGGGGGGGGGGGGGGGFGGGGGGGGGGGGGGGGGGGFGCGGGGDEGGGGGGGGGGFGFGFFGGEGGGFDFG9DGGFGBFFGGGFEBGGGGGGGGFFGGFGGGGGGGGGGGGGGC9:DFGGFFGG9EFGGGGFFFGFGFFGFFFGGGEGGFFFFGFGAB5559>DA@57B@FF@FF7;;BFEFG>>@FFGFGBDDDDDCFGEC38CEE?EF7912;BF>B?FBFA<*:AA>9<444
@M04650:207:000000000-C238N:1:1101:26081:14927 2:N:0:19
GGACTACCCGGGTTTCTAATCCTGTTTGCTCCCCACGCTTTCGCACCTGAGCGTCAGTCTTCGTCCAGGGGGCCGCCTTCGCCACCGGTATTCCTCCAGATCTCTACGCATTTCACCGCTACACCTGGAATTCTACCCCCCTCTACGAGACTCAAGCTTGCCAGTATCAGATGCAGTTCCCAGGTTGAGCCCGGGGATTTCACATCTGACTTAACAAACCGCCTGCGTGCGCTTTACGCCCAGTAATTCCGATTAACGCTTGCACCCTCCGTATTCCCGCGGCTGCTGGCACGGAGGTAGC
+
CCCCCGGGGGGGGGGGGGGGGGGGGGGGGGGGGGGEGGGGGGGGGGGGGFFFGFGGGEFCFGGGGFGFFGGGGGGGGGGGGGGGGGGGGGGDEGGGGGGGGGGGGGGGGGDGGGGGGGGGCFGGGGGGGFGGGGGGGGGEGGGFGGGGEGGFGGFGGGGFEGGGGGFEGG?FGGGGFGGGGDGGG@FGGGGGEGGGGGFGGFDFFFFAEGGGFGC>A2FFFGF<BF>:?D>BBCF<FFC>81<>GD9AFFFFBFGFGBF?13D<FG?B(89<?FB)+2(49>;0;<?F?DBGFBF0(1).)
@M04650:207:000000000-C238N:1:1101:21477:14943 2:N:0:19
GGACTACAGGGGTATCTAATCCTGTTTGCTCCCCACGCTTTCGCACTTGAGCGTCAGTATATTCCCAAGGGGCTGCCTTCGCCTTCGGTATTCCTCCACATCTCTACGCATTTCACCGCTACACGTGGAATTCTACCCCTCCCTAAAATACTCTAGCAACCCAGTATGAAATGCTATTCCTAGGTTAAGCCCAGGGCTTTCACATCTCACTTAAGTCACCGCCTGCGTGCCCTTTACGCCCAGTCATTCCGATTAACGCTCGCACCCTCCGTATTACCGCGGCTGCTGGCACGGAGTTAGC
+
CCCCCGGGGGGGGGGGGGGGGGGGGGGGGGGGGGGGGGGGGGGGGGGGGGGGGGGGGGGGGGGGGGGGGGGGGGGGGGGGGGGGGGGGGGGGGGGGGGGGGGGGGGGGGGGGGGGGGGGGGGGGGGGGGGGGGGGGGGGFGGGFGFGDGGGFGGGGGGGGGGGGGGGGGGFFGGGGGGGGGGDFGDGGAFDFGGEGGGGGGFGFFGCFEGGGF87DFCGG=DB=DFFDDGDFBFFCFDGEGFD;CDCCFFF6@>G3:;@F@FG9<GFFF<;2:GFAGG:;>B>691),(=0C:,4(3:).<
@M04650:207:000000000-C238N:1:1101:23117:14954 2:N:0:19
GGACTACCGGGGTTTCTAATCCTGTTTGCTCCCCACGCTTTCGCACCTGAGCGTCAGTCTTCGTCCAGGGGGCCGCCTTCGCCACCGGTATTCCTCCAGATCTCTACGCATTTCACCGCTACACCTGGAATTCTACCCCCCTCTACGAGACTCAAGCTTGCCAGTATCAGATGCAGTTCCCAGGTTGAGCCCGGGGATTTCACATCTGACTTAACAAACCGCCTGCGTGCGCTTTACGCCCAGTAATTCCGATTAACGCTTGCACCCTCCGTATTACCGCGGCTGCTGGCACGGAGTTAGC
+
CCCCCEGGGGGGGGGGGGGGGGGGGGGGGGGGGGGGGGGGGGGGGGGGGGGGGGGGGGGGGGGGGGGGGGGGGGGGGGGGGGGGGGGGGGGGGGGGGGGGGGGGGGGGGGGGGGGGGGGGGGGGGGGGGGGGGGGGGGGGGGGFFGGGEGGFGGGGGGGGGGGGGGGGGG?FGGGGGFGGGGGGGGDFFFGGGGGGDGGGGFGFFGGFFGG:47DFF0FGBDFFFFB>2DFFBE>)=?GGG00:FGAAGFFB?EGAGF>FFFG?GGF,4<B<BFF4CC?FB(39>F0)5E:G?961:C)66
@M04650:207:000000000-C238N:1:1101:11810:15001 2:N:0:19
GGACTACAAGGGTTTCTAATCCTGTTTGCTCCCCACGCTTTCGCACCTGAGCGTCAGTCTTCGTCCAGGGGGCCGCCTTCGCCACCGGTATTCCTCCAGATCTCTACGCATTTCACCGCTACACCTGGAATTCTACCCCCCTCTACGAGACTCAAGCTTGCCAGTATCAGATGCAGTTCCCAGGTTGAGCCCGGGGATTTCACATCTGACTTAACAAACCGCCTGCGTGCGCTTTACGCCCAGTAATTCCGATTAACGCTTGCACCCTCCGGATTACCGCGGCTGCTGTCACGGAGTTAGC
+
CCCCCGGGGGGEDCGGGGGGGGGGGGGGGGGGGGGGGGGGGGGGGGDGGFFGGGGGGGGGGGGGGGGGGGGGGGGGGGGGGDGGGGGGGGGGGGGGGGGGGGGGGGGGGGGGFFGFGGGGGGGGGGG8FGGGGGGGGGGGGGDDGGGGGGGFGGGGGGGGGGGGGC,,EGGGGG7EGGGGGFGGGF8DCFGGGGG57CGGFFGFFGGFFGGFEGGGF@GGFGFFDFBD?G>F1EF9FFGEEFFF=FBAG??02)><76((,(737F:23?>(38<>FF:B99>>16>B)<)A?B933C2).
@M04650:207:000000000-C238N:1:1101:27939:15027 2:N:0:19
GGACTACCGGGGTATCTAATCCTGTTTGCTCCCCACGCTTTCGCACCTGAGCGTCAGTATATTCCCAAGGGGCTGCCTTCGCCTTCGGTATTCCTCCACATCTCTACGCATTTCACCGCTACACCTGGAATTCTACCCCCCTCTACGAGACTCAAGCTTGCCAGTATCAGATGCAGTTCCCAGGTTGAGCCCGGGGATTTCACATCTGACTTAACAAACCGCCTGCGTGCGCTTTACGCCCAGTAATTCCGATTAACGCTTGCACCCTCCGTATTACCGCGGCTGCTGGCACGGAGGTAGC
+
CCCCCGGDFGGGGGGGGGGGGGGGGGGGGGGGGGGGGGGGGGGDEGGGGGGGGGGGGGGGEFFGFGG8FGGGGGGGGGGGGGGGGGGGGGGGGGGGGGGGGGGGGGGGGGGGGGGG<FEGGDGGAFGFGGGGGGGGGGGGGGDDDDFE@EGFFEGGGGGGFGGCEC7EGGCE?@FCFGGGGGGGGGGGGGGGGGDGGGDFCFGFFG>F?GCFEFFGFFGGFGFFFFF:?GB@FGFFF?EGG???FD252=6:?FGFF?B683D?CF?:(:>3287AED63;>>BBBFFFD1<202((25<)
@M04650:207:000000000-C238N:1:1101:18825:15034 2:N:0:19
GGACTACACGGGTTTCTAATCCTATTTGCTCCCCACACTTTCGAGCCTAAGTGTCAGTAATGGTCCAAGTTATCGCCTTCGCCTCTAGTGTTCTTCCATATATCTACGCATTCCACCGCTCCACATGGAGTTCCATAACTCTCTACCACACTCTAGGTTAATAGTTTCCAATGCATACAATAGTTAAGCTACTGCATTTAACACCAGACTTACTAACCCACCCGCGCTCGTTTTACGCCCAGTAAATCCGGATAACGCTTGCATCCTATGTATTACCGCGGCTGCTGGCACATAGTTAGCC
+
CCCCCGGGGGGGGGGGGGGGGGGGGGGGGGGGGGGGGGGFGGGGGGGGGGGGGGGGGGGGGGGGGGGGGGGGGGGGEGDFGGGGGGGGGGGGGGGGGGGGGGGGGGGGGGGGGGFFFGGGGGGGGGGGGGGGGGGGGGGGGGGFGGGGGGGFGGGGGGFGGGGGGGGGGGGFGGGGAFGGGGGGGGD8FFGGGGGGDFGGGBGFDGGFFGGGFGFCFCGDFGAFFFB9AGFFFCFFF>GGGBFFGG?46?BFFFGFG9<,11;?FGE?EFFC<CEE<::9>BF>BF?0:*52-6>A236>4
@M04650:207:000000000-C238N:1:1101:6120:15038 2:N:0:19
GGACTACCGGGGTTTCTAATCCTGTTTGCTCCCCACGCTTTCGAGCCTCAGCGTCAGTTACAGACCAGAGAGCCGCCTTCGCCACTGGTGTTCCTCCATATATCTACGCATTTCACCGCTACACATGGAATTCCACTCTCCTCTTCTGCACTCAAGTCTCCCAGTTTCCAATGACCCTCCCCGGTTGAGCCGGGGGCTTTCAAATCAGACTTAAGAAACCGCCTGCGCTCGCTTGACGCCCAAGAAATCCGGACCACGTTTGCCACCTACGAATTACCGCGGCGGCTGGCACGTAGTTAGC
+
CCCCCGGGGGGGGGGCGGEFFFFGGCFGGGGGGCGEGGGEFGGGGGGGGGGGD:::B,CEFGDFGDFFDGGGFFGGGGGGGDCF7A<FFEC,ADGC@GGF9EFFGGGG7F7FFFGFFCEGGGGGFGGGGEF:=?@F88AA8=D?DFGCFEDFGGCFDGFFG@F83EDGGGGEGG8FGCFG+>EGG>>67C,@;EDGDC@C:6++19C=<*8+);7;:8FG930(1;25(13(2C5:4:GG*(4(*714CF@9())4C1(,(4:2*+.8((4((*()001,2,2((,4;-2(0-((.(+)-.
@M04650:207:000000000-C238N:1:1101:22645:15039 2:N:0:19
GGACTACACGGGTATCTAATCCTGTTTGCTCCCCACGCTTTCGCACCTGAGCGTCAGTCTTCGTCCAGGGGGCCGCCTTCGCCACCGGTATTCCTCCAGATCTCTACGCATTTCACCGCTACACCTGGAATTCTACCCCCCTCTACGAGACTCAAGCTTGCCAGTATCAGATGCAGTTCCCAGGTTGAGCCCGGGGATTTCACATCTGACTTAACAAACCGCCTGCGTGCGCTTTACGCCCAGTAATTCCGATTAACGCTTGCACCCTCCGTATTACCGCGGCTGCTGGCACGGAGTTAGC
+
CCCCCGGGGGGGGGGGGGGGGGGGGGGGGGGGGGGGGGGGGGGGGGGGGGGGGGGGGGGGGGGGGGGGGGGGGGGGGGGGGGGGGGGGGGGGGGGGGGGGGGGGGGGGGGGGGGGGGGGGGGGGGGGGGGGGGGGGGGGGGGGFGGGGGCEFFGGGGGGGGGGGGGGGGGGGGGGGGGFGGGGGGGGGGFFDEGCEGGGGGFGFFFGFFGGGFGGGFFGG6DBFFFFF?GFFBGFFFFGGGFBFGGD<7B?0<FGFF09???FFGGF?F?B?FFB<FG?F>>FF>BF?FG<C:B(2:G226
@M04650:207:000000000-C238N:1:1101:26471:15062 2:N:0:19
GGACTACCCGGGTATCTAATCCTGTTTGCTCCCCACGCTTTCGAGCCTCAGCGTCAGTTACAGACCAGAGAGCCGCCTTCGCCACTGGTGTTCCTCCATATATCTACGCATTTCACCGCTACACATGGAATTCCACTCTCCTCTTCTGCACTCAAGTCTCCCAGTTTCCAATGACCCTCCCCGGTTGAGCCGGGGGCTTTCACATCAGACTTAAGAAACCGCCTGCGCTCGCTTTACGCCCAATAAATCCGGACAACGCTTGCCACCTACGTATTACCGCGGCTGCTGGCACGTAGTTAGC
+
CCCCCCGGGGGGGGGGGGFGGGGGGGGGGGGGGGGGGGGGGGFFFGGGGGGGGGGEGGGFGGGGGGGFFFGGGGGGGGGGGGGGGGGGGGFDFGGAFFFGGGFGGGFFD:BFGG,FGGGGGEGGCFE?B=EFGGFGDGGGGFFFGGFFEFFFGGFGFGCCFG??A9EFFFGFCA9DFGFGGGGGGGECCGGGD5ECDDGGGFGFFGGFFGGGFGC:6=GGFGFF?8(.(:9><F><F:EGE:<19C29FFEF?:<<GF;B<?F07CB<?F:??CB29:?>BB6>>0))45(<8(1<:9)56
@M04650:207:000000000-C238N:1:1101:20986:15086 2:N:0:19
GGACTACCCGGGTTTCTAATCCTATTTGCTCCCCACACTTTCGAGCCTAAGTGTCAGTAATGGTCCAAGTTATCGCCTTCGCCTCTAGTGTTCTTCCATATATCTACGCATTCCACCGCTCCACATGGAGTTCCATAACTCTCTACCACACTCTAGGTTAATAGTTTCCAATGCATACAATAGTTAAGCTACTGCATTTAACACCAGACTTACTAACCCACCCGCGCTCGTTTTACGCCCAGTAAATCCGGATAACGCTTGCATCCTATGTATTACCGCGGCTGCTGGCACATAGTTAGCC
+
CCCCCGGGGGGGGGGGGGGGGGGGGGGGGGGGGGGGGGGGGGGGGDGGFGGGGGGGGGGGGGGGGGGGGGGGGGGGGGGGGGGGGGGGGGGGGGGGGGGGGGGGGGGGGGGEFGGGGGGGGGGGGGGGGGGGGGGGGGGGGGGFGGGGGGGFGGGGGGGGGGFGGGGGGGGGGGGGGGGGGGFGDEEFGGFGFGFGGGGGGFGFFGFFDFFGFGGGFFFGFGAFAD9>=D>BFGFFFFD:CBFEGGFFGFFFFFGEGFDDF;C?FGEFC;./9F?C;>9107144)5:B*3*69<44+65:
@M04650:207:000000000-C238N:1:1101:18944:15098 2:N:0:19
GGACTACTAGGGTTTCTAATCCTGTTTGCTCCCCACGCTTTCGAGCCTCAGCGTCAGTTACAGACCAGAGAGCCGCCTTCGCCACTGGTGTTCCTCCATATATCTACGCATTTCACCGCTACACATGGAATTCCACTCTTCTCTCTCGCACTCAAGTCTTCCAGTTTCCAATGACCCTCCCCGGTTGAGCCGGGGGCTTTCACATCAGACTTAAAAGACCGCCTGCGCGCGCTTTACGCCCAATAATTCCGGCCAACGCTTGCCCCCTACGTATTACCGCGGCTGCTGGCACGTAGTTAGC
+
CCCCCGGGGGGGGGGGGGGGGGGGGGGGGGGGGGGGGGGGGGGGGGGGGGGGGGGGGGGGGGGGGGGGGGGGGGGGGGGGGGGGGGGGGGGGGGGGGGGGGGGGGGGGGGGGGGGGGGGGGGGGGGGGFCFFGGGGGGGGGGGFGGGGGGGEGGGGGGGGGFFFGGGGGGGGGGGGGGGGGGGGGGGGGGGGGGGGGGGGGFGFFGGFFGGFEGGGFFGGFGFFFFFFFG>B9G@)8:GGGF?BC76<FFF9(./:F?>:?BF(*29>?FF<>F?FGGFFB0619FFF7C<+4:<(2C4<9
@M04650:207:000000000-C238N:1:1101:23707:15121 2:N:0:19
GGACTACTCGGTTTCTAATCCTGTTTGCTCCCCACGCTTTCGCACCTGAGCGTCAGTCTTTGTCCAGGGGGCCGCCTTCGCCACCGGTATTCCTCCAGATCTCTACGCATTTCACCGCTACACCTGGAATTCTACCCCCCTCTACAAGACTCTAGCTTGCCAGTTTCAAATGCAGTTCCCAAGTTAAGCTCGGGGATTTCACATCTGACTTAACAAACCGCCTGCGTGCGCTTTACGCCCAGTAATTCCGATTAACGCTTGCACCCTCCGTATTACCGCGGCTGCTGGCACGGAGTTAGCC
+
CCCCCGGGGGGGGGGGGGDCFGGGGGGGGGGGGGGGGGGGGGGGGGGFGFGGGGGGGGGGGEGGFGDGGGGGGGGGGGGGGGGGGGGGGGGGGGEFFGGGGGGGGGGGGGGGGGGGGGGGGCFGFGGGGGFGGGGFGFGGGGGFGG?E>EGFGGCFGFBC8B?FAFGGGDGFGGGGGGGGGFCGGGFFCCFEGGC5CGGGGFCFFGGFFGGGF77:)68C>G?@;E;.;)(2:E*.8:>GE8?)2:<BF@:18):<DB12484<FC?3?>FBFG2-<*4149>;<?F0(*8A3(-4(+.::
@M04650:207:000000000-C238N:1:1101:7935:15134 2:N:0:19
GGACTACTAGGGTATCTAATCCTGTTTGCTCCCCACGCTTTCGCACCTGAGCGTCAGTCTTCGTCCAGGGGGCCGCCTTCGCCACCGGTATTCCTCCAGATCTCTACGCATTTCACCGCTACACCTGGAATTCTACCCCCCTCTACGAGACTCAAGCTTGCCAGTATCAGATGCAGTTCCCAGGTTGAGCCCGGGGATTTCACATCTGACTTAACAAACCGCCTGCGTGCGCTTTACGCCCAGTAATTCCGATTAACGCTTGCACCCTCCGTATTACCGCGGCTTCTGGCTCGGAGTTCGC
+
CCCCCDFGGGGGGGGGGGGAFFFFDCFFGGGCGGGGGGGGGGGGGGGGGDGGGGGEEFCE<FCFGGGGGGGGGGGGGGGGGGGGGGGGGGGFGFCFGGGG@FFGGF<FGGGGGGFFGGCD@FFFDCGGGBEG9CFCEGGDE>EFGFG6@EEFCDGGGGGFFGG2DAAEE,@CFFGGGGGGG?EFFGCG6CFC*=CDGCGGGF96:C>CEGF>CGGGF?FFBGF7?F;B3D19>>FAFFGG>((5:F<:DFF(4)CAG60?FB3<CF6:?B>??D?2+:(4309>(,6))2(2(9(3:8)4-
@M04650:207:000000000-C238N:1:1101:23243:15146 2:N:0:19
GGACTACTCGGGTTTCTAATCCTGTTTGCTCCCCACGCTTTCGAGCCTCAGCGTCAGTTACAGACCAGAGAGCCGCCTTCGCCACTGGTGTTCCTCCATATATCTACGCATTTCACCGCTACACATGGAATTCCACTCTCCTCTTCTGCACTCAAGTCTCCCAGTTTCCAATGACCCTCCCCGGTTGAGCCGGGGGCTTTCACATCAGACTTAAGAAACCGCCTGCGCTCGCTTTACGCCCAATAAATCCGGACAACGCTTGCCACCTACGTATTACCGCGGCTGCTGGCACGTAGTTAGC
+
CCCCCGGGGGGGGGGGGGGGGGGGGGGGGGGGGGGGGGGGGGGGGGGGGGGGGGGGGGGGGGGGGGGGGGGGGGGGGGGGGGGGGGGGGGGGGGGGGGGGGGGGGGGGGGGGGGGGGGGGGGGGGGGGECFGGGGGGGGGGGGFGGGGGGGFGGFGGFFGGGGGFGGGGGGGCFGGGGGGGGGEGG6CGGGGGGGEDGGGGFGFACCAECFGFGGFFDGGFGFF<F>E@DFF:FFFFFGGGFF?GG<<FFEFFFD:FFFBF?D:CFFF::?F7F:2C>3>B9BFFFF8>E:G:B0(4C>95
@M04650:207:000000000-C238N:1:1101:11284:15169 2:N:0:19
GGACTACTAGGGTATCTAATCCTGTTTGCTCCCCACGCTTTCGCACCTGAGCGTCAGTCTTCGTCCAGGGGGCCGCCTTCGCCACCGGTATTCCTCCAGATCTCTACGCATTTCACCGCTACACCTGGAATTCTACCCCCCTCTACGAGACTCAAGCTTGCCAGTATCAGATGCAGTTCCCAGGTTGAGCCCGGGGATTGCACATCTGACTTAACAAACCGCCTGCGTGCGCTTTACGCCCAGTAATTCCGATTAACGCTTGCACCCTCCGTATTACCGCTGCTGCTGGCCCGGAGTTAGC
+
CCCCCFGGGGGGGGGGGGGGGGGGGGGGGGGGGGGGGGGGGGGGGGGGGGGGGGGGGGGGGGGGGGGGGGGGGGGGGGGGGGGGGGEGGEGGGGGGGGGGFGGGGGGGGGGGGGGGG7EDGGGGGGGGGGGGGGGGDGGGGDGFGGGGF>EFFGGGGGGGGGGGGGCC;CFFGGFGCCFGGGGGFGGGGGFGGGEGGGF*>FGFFCFF?FGFFFGF6(=C9GB?@FFF?G6;B5>>?08CEF02>7<>GF:((8CAG09:B<9)*;<:BB08?GB9E>,,39>?F2),:*(1460(-;).-
@M04650:207:000000000-C238N:1:1101:22152:15176 2:N:0:19
GGACTACCGGGGTTTCTAATCCTGTTTGCTCCCCACGCTTTCGAGCCTCAGCGTCAGTTACAGACCAGAGAGCCGCCTTCGCCACTGGTGTTCCTCCATATATCTACGCATTTCACCGCTACACATGGAATTCCACTCTCCTCTTCTGCACTCAAGTCTCCCAGTTTCCAATGACCCTCCCCGGTTGAGCCGGGGGCTTTCACATCAGACTTAATAAACCGCCTGCGCTCGCTTTACGCCCACTAAATCCGGACAACGCTTGCCACCTACGTATTACCGCGGCTGCTGGCACGTAGTTAGC
+
CCCCCGGGGGGGGGEGFGGGGGGGGGGGGGGGGEGGGGGGGGEDFGEFCFCGGGGFG<FGGFG<FFGGG@FFGFGC:?FEEGCFFFFGGCFFGGGCFGEGGGGGGGGGDEGDGFCFDGDDGGGGFGGGFEFGGFGG;DGGGCFDDFGGFCFFGGDFGGGCF88EE;EEGFGGFFF8?FGEGEGGGGC?FGGGCCGG:CCCFAFAFGFFEG;FCD+17CGGF:@F;A383D0,4:5<F<?CG?((095>F?D9(>C?490:4?F:F631:?64>FB<CC(67;9BB0)83E:92((4:F2::
@M04650:207:000000000-C238N:1:1101:14056:15251 2:N:0:19
GGACTACTAGGGTTTCTAATCCTGTTTGCTCCCCACGCTTTCGCACCTGAGCGTCAGTCTTCGTCCAGGGGGCCGCCTTCGCCACCGGTATTCCTCCAGATCTCTACGCATTTCACCGCTACACCTGGAATTCTACCCCCCTCTACGAGACTCAAGCTTGCCAGTATCAGATGCAGTTCCCAGGTTGAGCCCGGGGATTTCACATCTGACTTAACAAACCGCCTGCGTGCGCTTTACGCCCAGTAATTCCGATTAACGCTTGCACCCTCCGTATTACCGCGGCTGCTGTCACGTAGTTGGC
+
9C9AC@GGEGGGGGGGGGFGGGGCFGGGGGGFGGGGGGGGGGGGGGGGFFFGGGGGDFGGGGFGGG7<<7CCGGGGGGGGDEGDCFCFGGGGGGGGGCCFCGGGGGGGGEGGEF9FGCGG@C9FFGGFCDFFGGGFFFGEGGGFCD8E+@CFG?E6F<FFGGFGGACE933EFG7CAFG;CC8*><,,?FEFE***:CCFFFGFFGG6?CFF3::;;05C0<6;()952C(49EFAFFC5:0(8C*6<F=6(2>5):111::<7CC(32<0:0=04AC:616399?DB)<<F((4(-<)(,
@M04650:207:000000000-C238N:1:1101:16120:15260 2:N:0:19
GGACTACAAGGGTTTCTAATCCTATTTGCTCCCCACACTTTCGAGCCTAAGTGTCAGTAATGGTCCAAGTTATCGCCTTCGCCTCTAGTGTTCTTCCATATATCTACGCATTCCACCGCTCCACATGGAGTTCCATAACTCTCTACCACACTCTAGGTTAATAGTTTCCAATGCATACAATAGTTAAGCTACTGCATTTAACACCAGACTTACTAACCCACCCGCGCTCGTTTTACGCCCAGTAAATCCGGATAACGCTTGCATCCTATGTATTACCGCGGCTGCTGGCCCATAGTTAGCC
+
CCCCCGGGGGGGGGGGGGGGGGGGGGGGGGGGGGGGGGGGGGGGGGGGGGGGGGGGGGGGGGGGGGGGGGGGGGGGGGGGGGGGGGFFGGFFGGGGGFGGGGGGGGGGGGGGGGGGGGGGGGGGGGFGGFGGGGGGGGFFGGGFGFGGGGGFGFGG?;DFGGFGFGGGGGGGGGGGFFGEFGGGFGGGGGGGGGGGGGAFGFGFFGGFDGF?EGGDFFFDDD=AAD@0>DADFEF@D=B=F(6C>DEC68;@@F7;<1;???FFGGFCCE<<5@EE<D669>FB:22((*-287?FF+6<5
@M04650:207:000000000-C238N:1:1101:12192:15290 2:N:0:19
GGACTACAGGGGTATCTAATCCTGTTTGCTCCCCACGCTTTCGCACCTGAGCGTCAGTCTTCGTCCAGGGGGCCGCCTTCGCCACCGGTATTCCTCCAGATCTCTACGCATTTCACCGCTACACCTGGAATTCTACCCCCCTCTACGAGACTCAAGCTTGCCAGTATCAGATGCAGTTCCCAGGTTGAGCCCGGGGATTTCACATCTGACTTAACAAACCGCCTGCGTGCGCTTTACGCCCAGTAATTCCGATTAACGCTTGCACCCTCCGTATTACCGCGGCTGCTGGCCCGGAGTTAGC
+
CCCCCGGGGGGGGFFGGGGGGGGGGGGGGGGCFGFGFDF@FGGGGGGGGGGGGGGGGGGGGGGGGGGGGGGGGGGGGGGGGGGGGGGGGGGGFGGGGGGFCFGGGGGGGGGEGGGGGGGGGEGGGGGGGGGGGGGCDGGGGGGFGGGGGGGFFFGGGGFGGG7FGF:;FGFGGGFGCFGGGGGGGGGGDGGFGGGGGGGGDFCFFG>FFGGGFFGGF@FGFGF;DFFFBC(43=F2=?EGGB?:FFAFGFF607DAC:>B0(7<*C04:36:0*4:F734(72;0:0::=(/-71;3C:A5
@M04650:207:000000000-C238N:1:1101:25361:15295 2:N:0:19
GGACTACTGGGGTATCTAATCCTATTTGCTCCCCACACTTTCGAGCCTAAGTGTCAGTAATGGTCCAAGTTATCGCCTTCGCCTCTAGTGTTCCTCCATATATCTACGCATTTCACCGCTACACATGGAATTCCACTCTCCTCTTCTGCACTCAAGTCTCCCAGTTTCCAATGACCCTCCCCGGTTGAGCCGGGGGCTTTCACATCAGACTTAAGAAACCGCCTGCGCTCGCTTTACGCCCAATAAATCCGGACAACGCTTGCCACCTACGTATTACCGCGGCTGCTGGCACGTAGTTAGC
+
CCCCCGGGGGGGGGGGGGGGGGGDGGGGGGGGGGFGGGGGGGEGGGGGGGGGGGGGGGGGGGGGGGGGGGGGGGGGGGGGFGGGGGGGGGGGGGGGGGGGGGGGGGGGGEGGGGFGGEGGGGGGGGG<BBFGGGGGGFGGGGGFGGGGGGGFGGFGGGGGGGGGGFFGGGGGGGGGGGGGGGGGDGEFFGGG6EGGGDGGGFGFFGFFFGFGFGFGFFGC=DFFFFBFFG>9?GFFFFGGG?DFGGFFGFDBFFGFG;>FB<C?FFF?04??BG:4FG?666>;;0>?(/4F?6(.(AAF>
@M04650:207:000000000-C238N:1:1101:6248:15330 2:N:0:19
GGACTACCCGGGTTTCTAATCCTGTTTGCTCCCCACGCTTTCGAGCCTCAGCGTCAGTTACAGACCAGAGAGCCGCCTTCGCCACTGGTGTTCCTCCATATATCTACGCATTTCACCGCTACACATGGAATTCCACTCTCCTCTTCTGCACTCAAGTCTCCCAGTTTCCAAGGACCCTCCCCGGTTGAGCCGGGGGCTTTCACATCAGACTTAAGAAACCGCCTGCGCTCGCTTTACGCCCACTAAAGCCGGACAACGCTTGCCACCTACGTATTCCCGCGGCTGCTGGCACGTAGTTAGC
+
CCCCCGGGFGGGG7FGGGGGGGGGGGGGGGGGGGGGDGGGGGGGGGGGGGGGGGGGGGDCG<FFFGGGFGGEDGDGGGGGGGGGFGGGGGGGGFEGGGGGCGFGGGGG+FFCFEFF9FGGGGGGFFGGFFFAGGC<EFDFGGGFGGCFAFFFGGGGFDFGFGEGD9=D,CF,+,DEGGGGCGEEGGGGGGGGDEGG)?EFGFGAFGFF<GGFFCCF::?D3)2;(878,*4;05>:?B5CE8((2*2)08)135D1*(3601C(09?:24??<C06+2330909B??DB5192(.3(24)-
@M04650:207:000000000-C238N:1:1101:14796:15333 2:N:0:19
GGACTACCAGGGTATCTAATCCTGTTCGCTCCCCTAGCTTTCGCGCCTCAGCGTCAGGTAAGGCCCAGAGATCCGCCTTCGCCACCGGTGTTCCTCCTGATATCTGCGCATTTCACCGCTACACCAGGAATTCCGATCTCCCCTACCTACCTCTAGTCGGGCAGTATCGGATGCAGTCCCGAGGTTGAGCCTCGGGATTTCACATCCGACTTGCCAAACCGCCTACGCGCGCTTTACGCCCAATGAATCCGGACAACGCTCGCTCCCTACGTCTTACCGCGGCTGCTGGCACGTAGTTAGC
+
CCCCCGGGGGGGGGGGGGGGGGGGGGGGGGGGGGGGGGGGGGGGGGGGGGGGGGGGGGGGGGGGGGGGGGGGGGGGGGGGGGGGGGGGEGGGGGGGGGGGEGGGGGGGDGGGGGGGGGGDGGGGGGGGGGGGGGGGGGEFGGGFGFGGGGGFGGGGGGDGGGEGGGGGDGGDDFEGGGFFGCGGGGGGGFGGGGDGGGGGGFGFFGGADGGGFGGGF3AFFGFFFF;EFCBFFGF>F?8EGB??G><5>F>>0>D?GF>?B953CEBBF0136*:AGG:;BBF9(42075:C<,,.20:96
@M04650:207:000000000-C238N:1:1101:25560:15338 2:N:0:19
GGACTACCAGGGTATCTAATCCTGTTTGCTCCCCACGCTTTCGCACCTGAGCGTCAGTCTTCGTCCAGGGGGCCGCCTTCGCCACCGGTATTCCTCCAGATCTCTACGCATTTCACCGCTACACATGGAATTCCACTCTCCTCTTCTGCACTCAAGTCTCCCAGTTTCCAATGACCCTCCCCGGTTGAGCCGGGGGCTTTCACATCAGACTTAAGAAACCGCCTGCGCTCGCTTTACGCCCAATAAATCCGGACAACGCTTGCCACCTACGTATTACCGCGGCTGCTGGCACGTAGTTAGC
+
CCCCCGGGGGGGGGGGGGGGGGGGGGGGGGGGGGGGGGGGGGGGGGGGGGGGGGGGGGGGGGGGGGGGGGGGGGGGGGGGGGGGGGGGGGGGGGGGGGGGGGGGGGGGGGGGGGGGGGGGGGGGGGGGFFGGGGGGGGGGGGGFGGGGGGGFGGGGFGGGGGGGFGGGGGGGGGGGGGGGGGGGGGGGFGGGGGGGGGGGGFGFFGGFFGGGFGGGFFGGFGBFFF>FFGF>1CFAFFGGGF:?FGFFGFF>?EG:F9>BFBG:7C::?B?3?C?BGG:0>09;>FF8?G?F1.:16E>9<
@M04650:207:000000000-C238N:1:1101:9310:15375 2:N:0:19
GGACTACACGGGTTTCTAATCCTATTTGCTCCCCACACTTTCGAGCCTAAGTGTCAGTAATGGTCCAAGTTATCGCCTTCGCCTCTAGTGTTCTTCCATATATCTACGCATTCCACCGCTCCACATGGAGTTCCATAACTCTCTACCACACTCTAGGTTAATAGTTTCCAATGCATACAATAGTTAAGCTACTGCATTTAACACCAGACTTACTAACCCACCCGCGCTCGTTTTACGCCCAGTAAATCCGGATAACGCTTGCATCCTATGTATTACCCCGGCTGCTGGCACATAGTTTGCC
+
CCCCCGGGGGGGGGGGGGGGGGGFGGGGGGGGGGGGGGGGGGGGGGGGDFGGGGGGGGGGGGGGGGGGGGGGGGGGGGGGGGGGGGDGGGFGGGGGGGGGGGGGGGGGGGGGFGGGGGGGGGGGGGCD=EGGGGGF8FGGGGGFGDGGGGGFGGGGGAFFGGGGGGGGGGFGGDFEFCECFGGGEA=EGGGFGGCE@FGFGFFFBGGFFGCFBGG7*=:C>+>=)3)3:9):BGF39(BF:2@FGGC?*84;;;C7::03((*)35)9?<<C?CCE7*(.(41(()34?78*-69<4+)65
@M04650:207:000000000-C238N:1:1101:20040:15391 2:N:0:19
GGACTACTGGGGTTTCTAATCCTGTTTGCTCCCCACGCTTTCGCACCTGAGCGTCAGTCTTTGTCCAGGGGGCCGCCTTCGCCACCGGTATTCCTCCAGATCTCTACGCATTTCACCGCTACACCTGGAATTCTACCCCCCTCTACGAGACTCAAGCTTGCCAGTATCAGATGCAGTTCCCAGGTTGAGCCCGGGGATTTCACATCTGACTTAACAAACCGCCTGCGTGCGCTTTACGCCCAGTAATTCCGATTAACGCTTGCACCCTCCGTATTACCGCGGCTGCTGGCACGGAGTTAGC
+
CCCCCGGGGGGGGGGGGGGGGGGGGGGGGGGGGGGGGGGGGGGGGGGGGGDGGGGGGGGGGGGGGGGGGGGGGGGGGGGGGGGGGGGGGGGGGGGGGGGGGGGGGGGGGGGGGGGGGGGDGGGGGGGGGGGGGGGGGGGGGGGFGGGGGGGFGGGGGGGGGGGGGDFGGGGG>FFGGGFGGGGGGFEFGFEGGGGGDDFDFFFFFGGAEGGGFGGFF6F>032?DF>>:C>>FEFFF6EEEBBBF><4DFFFBFDFG6B?BBGFGG?68?B048:>DC69>9((-,87:E?GF;9-3@9AA
@M04650:207:000000000-C238N:1:1101:23905:15397 2:N:0:19
GGACTACTCGGGTTTCTAATCCTGTTTGCTCCCCACGCTTTCGCACTTGAGCGTCAGTATATTCCCAAGGGGCTGCCTTCGCCTTCGGTATTCCTCCACATCTCTACGCATTTCACCGCTACACGTGGAATTCTACCCCTCCCTAAAATACTCTAGCGACCCAGTATGAAATGCTATTCCTAGGTTAAGCCCAGGGCTTTCACATCTCACTTAAGTCACCGCCTGCGTGCCCTTTACGCCCAGTCATTCCGATTAACGCTCGCACCCTCCGTATTACCGCGGCTGCTGGCACGGAGTTAGC
+
CCCCCGGGGGGGGGGGGGGGGGGGGGGGGGGGGGGGGGGGGGGGGGGGGGGGGGGGGGGGGGFGGGGGGGGGGGGGGGGGGGGGGGGGGGGGGGGGGGGGGGGGGGGGGGGGGGGGGGGGGGGGGGGGGFFGGGGGGGGGGGGFFGEF9EFFGGGGGGDGGGGFGGFGGGGGF9FGGCGGGGGGGGGGGGGGGGGGGGGGGFGFAG>8AGGGEGFFFEGGAG@9BFFF>GFFFGFFFFGGG<FFG7<?GFF02BDEG<68?>D>DGBFBBBF0CBFGGFF>B;07?:??=(<22046CA<>
@M04650:207:000000000-C238N:1:1101:14496:15401 2:N:0:19
GGACTACCGGGGTTTCTAATCCTGTTTGCTCCCCATGCTTTCGTACCTCAGCGTCAGTATCGGCCCAGAGACCCGCCTTCGCCACCGGTGTTCCTCCTGATATCTGCGCATTTCACCGCTACACCAGGAATTCCAGTCTCCACTGCCTAACTCTAGCCTGCCCGTATCGACTGCAAGCTCGGGGTTGAGCCCCGAGTATTCACAGCCGAAGCTACAGACCGCCTACGAGCTCTTTACGCCCACTAATTCCGGCCAACGCTTGCACCCTACGTATTACCACGGCTGCTGGCCCGTAGTTGGC
+
8B@C,;CFFE@CCCGGGGAGGGGFGGGGEFGDGDFCFCBFGGCGD@BFFCFEFGGGGFGGFCCFGCFFFDGGGGCEGGGGE7FC@FF7F@C,<FDEGGEFFGD;E,?:CEC?AFGGEGEGD:EEG=DG7FC:,AE?=EA?E+@D?=?,A,@1EGGGGCBEGFG6FG,,385@7,E<C5AEEG>EGE>C<,44=C*=?22<=ACF8C4)./)2)+;C))*1(:6(,8<)6>9F<GF2@15?8?(:G4)-:*/-,)1,5((-,-*,*;427222492<CF9342;B02488E1:04((-<-((
@M04650:207:000000000-C238N:1:1101:3451:15441 2:N:0:19
GGACTACCCGGGTTTCTAATCCTGTTTGCTCCCCACGCTTTCGCACCTGAGCGTCAGTCATCGTCCAGGGGGCCGCCTTCGCCACCGGTATTCCTCCAGATCTCTACGCATTTCACCGCTACACCTGGAATTCTACCCCCCTCTACGAGACTCAAGCTTGCCAGTATCGGATGCAGTTCCCAGGTTGAGCCCGGGGATTTCACATCTGACTTAACAAACCGCCTGCGTGCGCTTTACGCCCAGTAATTCCGATCAACGCTTGCACCCTCCGTATTACCGCGGCTGCTGGCACGGGGTTAGC
+
CCCCCGG,CFFGGGGGGGGGGGGGGGGGGGGGGGGGGGGFGGGGGGGFDFFGEGGGG<,,6CF:CFGG@7:FGGGGGGGGGGGEGCF>BFGGG9DFGGGGGGGGGGGF7FFG9FFFGGGDGGGGGFGGGGGGG<FGG,DCGGGFAGGGC7BAF?FEC,@F5CFEF;CC*>BCC:E9,5@,<,?FGGFEGCFF=5CECDFEGFGF+6+11@>C)CCFF=CDBD>?:F9<0C3>,A>AFFGGE1:(;7<AGF:3()1:G01--4*)7C<(4:>F(A(:FG:;(9;BB?B?(:(+((((-::()
@M04650:207:000000000-C238N:1:1101:7474:15454 2:N:0:19
GGACTACCAGGGTTTCTAATCCTATTTGCTCCCCACACTTTCGAGCCTAAGTGTCAGTAATGGTCCAAGTTATCGCCTTCGCCTCTAGTGTTCTTCCATATATCTACGCATTCCACCGCTCCACATGGAGTTCCATAACTCTCTACCACACTCTAGGTTAATAGTTTCCAATGCATACAATAGTTAAGCTACTGCATTTAACACCAGACTTACTAACCCACCCGCGCTCGTTTTACGCCCAGTAAATCCGGATAACGCTTGCATCCTATGTATTACCGCGGCTGCTGTCCCATAGTTAGCC
+
CCCCCGGGGGGGGGGGGGFCFGGGGGGGGGGGGGGGGGGGGGGGGGGGGGGGGGGGGGGGGGFGGFGGGGGGGGFCFGGGFGGGGGGGGG<FGDGGGGGGGFGGGGGGGDGGGGGGGGGGGGGGGGGGGGGGGGGGGDGGGFGFGGGGG8BFGGFGFGCEFGDFEFGF>FFGFGFAFGGGGGGGFG@CDFGGGGGGFGGGGFGF5DGFFFFGDDCGFFF+:D89AF508D:>=EA=B@8FF@=C8FFEGFF=(8:)*4<FD;>5+93<3=CEE@E?F5::49>FFF:),04+6226)+)::
@M04650:207:000000000-C238N:1:1101:26969:15494 2:N:0:19
GGACTACCGGGGTTTCTAATCCTGTTTGCTCCCCACGCTTTCGCACCTGAGCGTCAGTCTTCGTCCAGGGGGCCGCCTTCGCCACCGGTATTCCTCCAGATCTCTACGCATTTCACCGCTACACCTGGAATTCTACCCCCCTCTACGAGACTCAAGCTTGCCAGTATCAGATGCAGTTCCCAGGTTGAGCCCGGGGATTTCACATCTGACTTAACAAACCGCCTGCGTGCGCTTTACGCCCAGTAATTCCGCTTAACGCTTGCACCCTCCGTATTACCGCGGATGCTGGCACGGAGTTAGC
+
CCCCCGGFGGGGGGGGGGGGGGFGGGGGGGGGGGGGGGEGGGGDEGGGGFFGGGGGGGFFGGGGGGGGGEEEGGGGGGGGGGGGGGFGGGGGGFFGGGGGGGDFGGFGGGEFGGGGGGGGGGGGGGGGGGGGG9EF,@DCGGGFGGGD:E8CG8FGC,@@@GGGGGGFCBFG>FGGGGGGGGCFGFGFFGFGG:EGD<FCFFFFAGCF?DGF>;+;B@FG>G9??FF7(99>F5>:B:C:EBFFG=)6>FF(-.7<C:>?<?34=EB1049B<A:BDF:99;((44<4?G(919>>FG9<6
@M04650:207:000000000-C238N:1:1101:7015:15561 2:N:0:19
GGACTACTGGGGTTTCTAATCCTGTTTGCTCCCCACGCTTTCGCACCTGAGCGTCAGTCTTCGTCCAGGGGGCCGCCTTCGCCACCGGTATTCCTCCAGATCTCTACGCATTTCACCGCTACACCTGGAATTCTACCCCCCTCTACGAGACTCAAGCTTGCCAGTATCAGATGCAGTTCCCAGGTTGAGCCCGGGGATTTCACATCTGACTTAACAAACCGCCTGCGTGCGCTTTACGCCCAGTAATTCCGATTAACGCTTGCACCCTCCGTATTACCGCGGCTGCTGGCACGGAGTTAGC
+
CCCCCGGGGGGGGGGGGGGGGGGGGGGGGGGGGGGGGGGGGGGGGGGGGDEGGGGGGFGGFGGGGGGGGGGGGGGGDGGGGGGGGGG@FGGGGGGGFGGCFGGGGGGGGGGGGGFGGEEG7F4BFGGGGGGGGGGGGGGGGGGFGGG9FEGFF8EFGGGGCFFGGGGFF9?FFGGGGGGGFGGGGGCCCGGGGGCGCDGGGAGFFGGF37+;>CGGF?GG(7>?FF0>?D99;GF>=:EGG:B:FC<<>FF:0>5<F:9?0?F2CF?((-9?0C:9EF(7>>96;<>)4=(+,(4(-*)6.
@M04650:207:000000000-C238N:1:1101:10898:15575 2:N:0:19
GGACTACCGGGGTTTCTAATCCTGTTCGCTCCCCACGCTTTCGCTCCTCAGCGTCAGTATCGGCCCAGAGACCCGCCTTCGCCACCGGTGTTCCTCCTGATATCTGCGCATTTCACCGCTACACCAGGAATTCCAGTCTCCCCTGCCGAACTCTAGCCTGCCCGTATCGACTGCAAGCTCGGGGTTGAGCCCCGAGTTTTCACAGCCGACGCGACAGACCGCCTACGAGCTCTTTACGCCCAATAATTCCGGACAACGCTTGCACCCTACGTATTACCGCGGCTGCTGGCACGGAGTTGGC
+
CCCCCGGGGGGGGGGGGGGGGGGGGGGGGGGGGGGGGGGGGGGGGGGGGGGGGGGGGGGGGGGGGGGGGGGGGGGGGGGGGGGGGGGGGGCGGGGGGGGGGGGGGGGGGGGGGGGGGGGGGGGGGDFGGGGGGGGGGGGGGGGFGGGG>EGFCEFCGGGGGGGEGGGGEGGGGGGGGGF6EGGGGGGGGGGGGGEGCDG7;+<FFFDE@CCD>DGDFFGFF3;?F4(71C1?<GFA?1;EG?B:C7<<:F<64>DFG((181CFGG??:?(42+44+?6;0214>?::?GFG1((48C).(
@M04650:207:000000000-C238N:1:1101:27736:15586 2:N:0:19
GGACTACCAGGGTTTCTAATCCTGTTCGCTCCCCACGCTTTCGCTCCTCAGCGTCAGTATCGGCCCAGAGACCCGCCTTCGCCACCGGTGTTCCTCCTGATATCTGCGCATTTCACCGCTACACCAGGAATTCCAGTCTCCCCTGCCGAACTCTAGCCTGCCCGTATCGACTGCAAGCTCGGGGTTGAGCCCCGAGTTTTCACAGCCGACGCGACAGACCGCCTACGAGCTCTTTACGCCCAATAATTCCGGACAACGCTTGCACCCTACGTCTTACCGCGGCTGCTGGCACGTAGTTGTC
+
CCCCCGGGGGGGGGGGGGGGGGGGGGGGGGGGGGGGGGGGGGGGGGGGGGGGGGGGGGGGGGGGGGGGGGGGGGGGGGGGGGGGGGGGGGGGGGGGGGGGGGGGGGGGGGGGGGFGGGGGGGFGGGGG7FFFGGGGGGGGGGGFFGGGCGGFGFGGFGGGGGGGGGGGDGGGGGGGGG6CGGGGGGGGDGGFCEEGGGFGGFGFBGGFBDDG9CCG;:GGFGFB6FF38C>FFGFFFFGGGFFBGF>>FFF((><?G9BBFFG?4EBF?F?F:G<AFG(76>F90382:GFGF3(3:7-))
@M04650:207:000000000-C238N:1:1101:11380:15692 2:N:0:19
GGACTACTGGGGTTTCTAATCCTGTTTGCTCCCCACGCTTTCGAGCCTCAGCGTCAGTTACGGACCAGAGAGTCGCCTTCGCCACTGGTGTTCCTCAACATATCTACGCATTTCACCGCTACACGTGGAATTCTACCCCTCCCTACAATACTCTAGCGACCCAGTATGAAATTCTATTCCTAGGTTAAGCCCAGGGCTTTCACCTCTCACTTAAGTCACCGCCTGCGTGCCCTTTACGCCCATTCATTCCGATTACCGCCGCCACCCCCCGTGTCACCCCGGTCGCGGGCACGGCGTTCGC
+
@C<CCGGF<FFGGGGFG9@9FGFGGGGGGGFFDEGGGD:CFGGFGGGGGGGGEGGEDFG9C,8BCEFGFFFEGGEDFGDFGDEB@FGGGGGCFGGG9FB<EGGGAFEFG7@FCFFGEGC++=9FDFFGDFDE,54C,@D++869F,>,,@89D@D8,C8+6:ADGA:;9@35+@,2@@;FAA>,:,E,@E:*4@*CCC,DCA,*3CCA:+8:*++=+:FG@GF?>AB>=5?;@GAEF(=7:2,4C7??;F4(/)*)0((-((94>=1(39(8(8(.<7((-(,(4((((2,/4(((41(44
@M04650:207:000000000-C238N:1:1101:12673:15758 2:N:0:19
GGACTACTGGGGTTTCTAATCCTGTTCGCTCCCCACGCTTTCGCTCCTCAGCGTCAGTATCGGCCCAGAGACCCGCCTTCGCCACCGGTGTTCCTCCTGATATCTGCGCATTTCACCGCTACACCAGGAATTCCAGTCTCCCCTGCCGAACTCTAGCCTGCCCGTATCGACTGCAAGCTCGGGGTTGAGCCCCGAGTTTTCACAGCCGACGCGACAGACCGCCTACGAGCTCTTTACGCCCAATAATTCCGGACACCGCTTGCACCCTACGTATTACCGCGGCTGCTGGCACGTAGGTGGC
+
CCCCCGGGGGGGGGGGGGGGGGGGGGGGGGGGGGGGGGGGGGGGGGGGGGGGGGGGGGGGGGGGGGGGGGGGGGGGGGGGGGGGGGGGFGGGGGGGGGGGGGGGGGGFFDFFGGGGGGGGGGGGGGGGGFGGGGGGGGGGGCGFGGGGEGGFGCFGGGFEFFGGGGGFEGDGGFG7EFGGGEGGFGGF6BFFGECECG:CF=EFFFGAFGGD2>395<FF><22:FFE27(4)29)7-;EGFF?G794CF:(2<D(*-90,4*4CG<?01?:)<26:740904((-.425(3,4(.(220(
@M04650:207:000000000-C238N:1:1101:8931:15766 2:N:0:19
GGACTACACGGGTTTCTAATCCTGTTTGCTCCCCACGCTTTCGCACCTGAGCGTCAGTCTTCGTCCAGGGGGCCGCCTTCGCCACCGGTATTCCTCCAGATCTCTACGCATTTCACCGCTACACCTGGAATTCTACCCCCCTCTACAAGACTCTAGCTTGCCAGTTTCAAATGCAGTTCCCAAGTTAAGCTCGGGGATTTCACATCTGACTTAACAAACCGCCTGCGTGCGCTTTACGCCCAGTAATTCCGATTAACGCTTGCACCCTCCGTATTACCGCGTCTCCTGTCCCGTAGTTAGC
+
CCCCCGGFGGGGGFGGGGGGGGGFGGGGGGGGGGGGGGGGGGG;FFGF@FFFGGGGGGGGGFGGGGGGGGGGGGGGGGGGGGGGG=EGGGGGGDGGGGFGGGGGGFGGGGGGG<EFGEEDEGGGGGGF@=FFGGGGGGGCGGGFCFG,37EFG9ECGGGDCFGGGGFGGCFGDF7,,?EGFCE7FFFFGG9,:==*1?<ADAG+BCGFF7>:3@FFF1@*(89D;A0>1C>((::<=3EGG01,0:65DF466:DAC6636(*.6@12(4(42FB2@7(41,4((--8)+)3-((48E2><
@M04650:207:000000000-C238N:1:1101:10840:15815 2:N:0:19
GGACTACTCGGGTTTCTAATCCTGTTTGCTCCCCACGCTTTCGCACTTGAGCGTCAGTATATTCCCAAGGGGCTGCCTTCGCCTTCGGTATTCCTCCACATCTCTACGCATTTCACCGCTACACGTGGAATTCTACCCCTCCCTAAAATACTCTAGCAACCCAGTATGAAATGCTATTCCTAGGTTAAGCCCAGGGCTTTCACATCTCACTTAAGTAACCGCCTGCGTGCCCTTTACGCCCAGTCATTCCGATTAACGCTCGCACCCTCCGTATTACCGCGGCTGCTGGCACGGAGTTAGC
+
CCCCCGGGGGGGGGGGGGGGGFGGGGGGGGGGGGGGGGGGGGGGGGGGGGGGGGGGGGGGGGGGGGGGGGFFGGGGGGGGGGGGGGGGGGGGGGGFFGGG8AFGGGGGGGGGGGGGGEEGGGGGGGGGGGGGGGGGGGGGGGGFGGGGGGGFGGGGGGGGGD>DD9FGGGGGGGFCFGGGF9DFGGGGGGGGGFFGGGFGG>DFF9+8=CFGFG@91*DFBGFFFF>FDCBFFGFEFFGGGFFFGFCCGFF;;BDEG;3(;9D;DEFF:BBFFGBFGG?93;FFFF))(:(<:29>1@))-
@M04650:207:000000000-C238N:1:1101:12121:15815 2:N:0:19
GGACTACCGGGGTTTCTAATCCTGTTTGCTCCCCACGCTTTCGAGCCTCAGCGTCAGTTACGGACCAGAGAGCCGCCTTCGCCACTGGTGTTCCTCCATATATCTACGCATTTCACCGCTACACATGGAATTCCACTCTCCTCTTCTGCACTCAAGTCTCCCAGTTTCCAATGACCCTCCCCGGTTGAGCCGGGGGCTTTCACATCAGACGTAAGAAACCGCCTTCGCTCGCTTTACGCCCAATAAATCCGGACAACGCTTGCCCCCTACGGATTGCCGCGGCTGCTGGCACGCAGTTAGC
+
CCCCCGGCGGGGG7FGGGGGGGGGGGCGGGGGGGGGGGGGGGGCFGGGGGGGGGGGGGGGG,:,CCGGGGGGGGGGGEGGGGGGGGGGGGGGGGGGG8?FGGGGGGGGGGGGGGGGGFCGGEGG?,CFFDFFCFFEFGGGGGGFDF;EGGGFGDGGDGFFGG8EFFGGEGGGG9E,?:CGGGGGGGGGFFG7*=EECGGGGFGF=6+;8<)2(C57F1FG@CB6:485:G6>0EFFF?CCGF(8CF))2?D143)2C12<?<G2*;;>08,(-:3(3C16129931:::::F:(--8FFAA
@M04650:207:000000000-C238N:1:1101:10480:15823 2:N:0:19
GGACTACAGGGGTATCTAATCCTGTTCGCTCCCCACGCTTTCGCTCCTCAGCGTCAGTATCGGCCCAGAGACCCGCCTTCGCCACCGGTGTTCCTCCTGATATCTGCGCATTTCACCGCTACACCAGGAATTCCAGTCTCCCCTGCCGAACTCTAGCCTGCCCGTATCGACTGCAAGCTCGGGGTTGAGCCCCGAGTTTTCACAGCCGACGCGACAGACCGCCTACGAGCTCTTTACGCCCAATAATTCCGGACAACGCTTGCACCCTACGTATTACCGCGGCTGCTGGCACGTAGTTGGC
+
CCCCCGGGGGGGGGGGGGGGGGGGGGGGGGGGGGGGGGGGGGGGGGGGGGGGGGGGGGGGGGGGGGGGGGGGGGGGGGGGGGGGGGGGGGGGGGGGGGGGGGGGGGGGGGEGGGGGGEGGGGGGGGGGGGGGGGGGGGFFGGGBDGGGCEGFGGGGGFGCFGGDGGGGGGGGGGGGGGFGGGGGGGGCGGGGGGDGGDCFGFF7FF5BFD3C@DGGF05>;GFB?FF::DFFAF4<F:A>EF<?<CAA=FFF:@GFG>F:?FG?=C<3:?::B+5AFG(4(((44(804EFF:?:(,2)(.
@M04650:207:000000000-C238N:1:1101:22543:15830 2:N:0:19
GGACTACTGGGGTTTCTAATCCTGTTCGCTCCCCACGCTTTCGCTCCTCAGCGTCAGTATCGGCCCAGAGACCCGCCTTCGCCACCGGTGTTCCTCCTGATATCTGCGCATTTCACCGCTACACCAGGAATTCCAGTCTCCCCTGCCGAACTCTAGCCTGCCCGTATCGACTGCAAGCTCGGGGTTGAGCCCCGAGTTTTCACAGCCGACGCGACAGACCGCCTACGAGCTCTTTACGCCCAATAATTCCGGACAACGCTTGCACCCTACGTATTACCGCGGCTGCTGGCACGTAGTTCGC
+
CCCCCGGGGGGGGGGGGGGGGGGGGGGGGGGGGGGGGGFGGGGGDGGGGGGGGGGGGGGGGGGGGGGGGFGFGGGGGGGGGGGGGGGGGGEGGGGGGGGGGFGGGGGGGGGGGGGGGFGGGGGGGGGGEGFGGGFGGGGCFFGFGGGG7CGFGGGGGGGGGGGGGD?ECGG>DGD7FGEFEFGGGGGGFDFGDGEGFG,AFFFFFGG>9GGC1C3)08*>>GF?6?<3:G;?AC4AB?GEGF::GGBFGFF>-7D049060<FFGGF::1?(,042<CB66(,6>BF:BG?FB6::?+)-(
@M04650:207:000000000-C238N:1:1101:23893:15849 2:N:0:19
GGACTACTAGGGTATCTAATCCTGTTTGCTCCCCACGCTTTCGCACCTGAGCGTCAGTCTTCGTCCAGGGGGCCGCCTTCGCCACCGGTATTCCTCCAGATCTCTACGCATTTCACCGCTACACCTGGAATTCTACCCCCCTCTACGAGACTCAAGCTTGCCAGTATCAGATGCAGTTCCCAGGTTGAGCCCGGGGATTTCACATCTGACTTAACAAACCGCCTGCGTGCGCTTTACGCCCAGTAATTCCGATTAACGCTTTCACCCTCCGTATTACCGCGGCTGCTGGCACGGAGTTAGC
+
CCCCCGGGGGGGGGGGGGGGGGGGGGGGGGGGGGGGGGCGGGGGGGGGGFGGGGGGGGGGGGGGGGGGGGGGGGDGGGGGGGGGGGGGGGGGGGGGGGGGGGGGGGGGGGGGGGGGGEGGGGGGGGGGGGGGGGGGGGGGGGGFGGGGGGGFGGGGGGGGGGGFFFGGGGGGGGGGGGGGGGGGGGGGGFDGGGGGGCGGGFEFFGFFFGGGFGGGF?GGFGBF;ABB?GF>(:FDFFGGGF::*06AGFF1<>DFG1>?((:4:F?1<B>?4C>DGC(,,49;FB)48E7C664-4E)66
@M04650:207:000000000-C238N:1:1101:19840:15850 2:N:0:19
GGACTACTGGGGTATCTAATCCTGTTTGCTCCCCACGCTTTCGCACCTGAGCGTCAGTCTTCGTCCAGGGGGCCGCCTTCGCCACCGGTATTCCTCCAGATCTCTACGCATTTCACCGCTACACCTGGAATTCTACCCCCCTCTACGAGACTCAAGCTTGCCAGTATCAGATGCAGTTCCCAGGTTGAGCCCGGGGATTTCACATCTGACTTAACAAACCGCCTGCGTGCGCTTTACGCCCAGTAATTCCGATTAACGCTTGCACCCTCCGTATTACCGCGGCTGCTGGCACGGAGTTAGC
+
CCCCCGGGGGGGGGGGGGGGGGGGGGGGGGGGGGGGGGGGGGGGGGGGGFGGGGGGGGGGGGGGGGGGGGGGGGGGGGGGGGGGGGGGGGGGGGGGGGGGGGGGGFGGGDGGGGGGGGGGDGGGGGGGGGGGGGGGGGGGGGGFGGGGGGGFGGGGGGGGGGGFGGGG9ECGGGGFGGGGGFGFGGGGGGGGGGGGGGGGGFGFFGDF5:FFEFGGF@FGBGF?(=>EFC>905@BF?GDG???GDAFGFF6BBDFG6>F<:9<DGFFBF98:::)3:0(26;19???FG1F?>0>BG24<
@M04650:207:000000000-C238N:1:1101:7560:15851 2:N:0:19
GGACTACTGGGGTATCTAATCCTGTTTGCTCCCCACGCTTTCGCACCTGAGCGTCAGTCTTCGTCCAGGGGGCCGCCTTCGCCACCGGTATTCCTCCAGATCTCTACGCATTTCACCGCTACACCTGGAATTCTACCCCCCTCTACGAGACTCAAGCTTGCCAGTATCAGATGCAGTTCCCAGGTTGAGCCCGGGGATTTCACATCTGACTTAACAAACCGCCTGCGTGCGCTTTACGCCCCGTAATTCCGATTAACGCTTGCACCCTCCGTATTACCGCGGCTGCTGGCACGGAGTTAGC
+
BCCCCCGGGGGGGGGGGGGGGGGGGGGGGGGGGGGGCGGGGGGGGGGGGF@FGGGGGGGGGGFGGGGGGGGGGDFGGGGGGGGGGGGGGGGGGGGGGGGGGGGDGGGGGGGGGGGGGGGGGGGGGGGFFFGGGGGGGFGGGGGFGGGGGGGFGFGGGGGGGGCGGFDGGGFGGGGGFFG??::CFGGGGGGGG5CCCGGEFFGFFGGFC7CC);DC43EF@C@F@F0)37>>>EFBF0CE:(-:5C64F??((.C9F?FBFFGFFFFF<:(-(05:FG0;999BFFF:(:(<2493:8:)-
@M04650:207:000000000-C238N:1:1101:19766:15857 2:N:0:19
GGACTACTCGGGTTTCTAATCCTATTTGCTCCCCACACTTTCGAGCCTAAGTGTCAGTAATGGTCCAAGTTATCGCCTTCGCCTCTAGTGTTCTTCCATATATCTACGCATTCCACCGCTCCACATGGAGTTCCATAACTCTCTACCACACTCTAGGTTAATAGTTTCCAATGCATACAATAGTTAAGCTACTGCATTTAACACCAGACTTACTAACCCACCCGCGCTCGTTTTACGCCCAGTAAATCCGGATAACGCTTGCATCCTATGTATTACCCCGGCTGCTGGCCCATAGTTAGCC
+
CCCCCGGGGGGGGGGGGGGGGGGGGGGGGGGGGGGGGGGGGGG@FGGGGGGGGGGGGGGGGGGGGGGGGGGGGGGGGGGGGGGGGGGGGGGGGDGGGGGGGGGGGGGGGGGGGGGGGGGGGGGGGGGGGGGGGGGGFCEEFDGFEFGGGGGFGGEFEGGGGGGGGGGGGGGGGGGGGGG?DFFFDFEFGGFGGDFGGGGFGFGFFGGFFG9DFGFGF5?D8CA=B>=?=4>@FE6>F2BFC=7=GF?C*862?FGFC0(,20*<GG37?AC<<;<CA*,1(49>BF2(-*(/4(2<A9<AF
@M04650:207:000000000-C238N:1:1101:21241:15880 2:N:0:19
GGACTACCGGGGTATCTAATCCTGTTTGCTCCCCACGCTTTCGAGCCTCAGCGTCAGTTACAGACCAGAGAGCCGCCTTCGCCACTGGTGTTCCTCCATATATCTACGCATTTCACCGCTACACATGGAATTCCACTCTCCTCTTCTGCACTCAAGTCTCCCAGTTTCCAATGACCCTCCCCGGTTGAGCCGGGGGCTTTCACATCAGACTTAAGAAACCGCCTGCGCTCGCTTTACGCCCAATAAATCCGGACAACGCTTGCCACCTACGTATTACCGCGGCTTCTGGCACGTAGTTAGC
+
CCCCCGGGGGGGGGGGGGGGGGGGGGGGGGGGGGGGGGGGGGGGGGGGGGGGGGGGGGGGGGGGGGGGGGGGGGGCGGGGGGGGGGGGGGGGGGGGGGGGGGGGGGGGGGGGGGGGGGGGGGGGGGGGFFFGGGGGGGGGGGGFFGGGGGGFGGGGFGGGFGGGGGGGGGGGCBFGGGGGGGGGGGGGGGGGGGGGGGFGGFGFFGGF@FGGFF778@GC9GBF(8>E>D>;2CFAFFGGGF1?GGFFGFFFFFGFF9(4?:F?FFB?0314)<,)2::>19B((,<A<6(<:38:?F94-
@M04650:207:000000000-C238N:1:1101:21913:15888 2:N:0:19
GGACTACTAGGGTTTCTAATCCTGTTTGCTCCCCACGCTTTCGCACCTGAGCGTCAGTCTTCGTCCAGGGGGCCGCCTTCGCCACCGGTATTCCTCCAGATCTCTACGCATTTCACCGCTACACCTGGAATTCTACCCCCCTCTACGAGACTCAAGCTTGCCAGTATCAGATGCAGTTCCCAGGTTGAGCCCGGGGATTTCACATCTGACTTAACAAACCGCCTGCGTGCGCTTTACGCCCAGTAATTCCGATTAACGCTTGCACCCTCCGTATTACCGCGGCTGCTGGCACGGAGTTAGC
+
CCCCCGGGGGGGGGGGGGGGGGGGGGGGGGGGGGGGGGGGGGGGGGGGGGGGGGGGGGGGGGGGGGGGGGGGGGGGGGGGGGGGGGGGGGGGGGGGGGGGGGGGGFGGGGGGGGGGGGGGGGGGGGGGGGGGGG;FGGGGGGGFFGGGGDGFGFGGGGGCEFGGGG7,;EEGGGGGFGGGGFGGGGDGGGGGGGGGCDGGGFGFFGGFEGGGFGGGFFGGFGFD241BFGFFFGFFFFGGG??F=*6<GFF(47CAFFBFFFG2FFFFFB>FBG?<EF0((412>?FF0C(<:239?GBDB
@M04650:207:000000000-C238N:1:1101:16823:15889 2:N:0:19
GGACTACCAGGGTTTCTAATCCTGTTTGCTCCCCACGCTTTCGAGCCTCAGCGTCAGTTACAGACCAGAGAGCCGCCTTCGCCACTGGTGTTCCTCCATATATCTACGCATTTCACCGCTACACATGGAATTCCACTCTCCTCTTCTGCACTCAAGTCTCCCAGTTTCCAATGACCCTCCCCGGTTGAGCCGGGGGCTTTCACATCAGACTTAAGAAACCGCCTGCGCTCGCTTTACGCCCAATAAATCCGGACAACGCTTGCCACCTACGTATTACCGCGGCTTCTGGCACGGAGTTAGC
+
CCCCCGGGGGGGGGGGGGGGGGGGGGGGGGGGGGGGGGGGGGEGGGGGGGGGGGGGGGGGGGGGGGGG<FGGGGGGGGGGGGGGGGGGGGGGGGGGGGGGGGGGGGGGGEGGGGGGGGGGGGGGGGG?BBFGGGGGGGGGGGGFGGGAFGGFGGFGGFGGGGGGFGGGGGFGFGGGGGGGGGGGGGGGGGGG5EGGDCFGGFGFFGGFEGGGFGFFF@GG>GFFFAF31DFF?=FDF?GGG?0:FFFBFFB>?FGFF6>B?:3:FFF<?7?4)<8-<78069B>0(44AG0<2(((-;:).
@M04650:207:000000000-C238N:1:1101:18161:15929 2:N:0:19
GGACTACTGGGGTTTCTAATCCTGTTTGCTCCCCACGCTTTCGCACCTGAGCGTCAGTCTTCGTCCAGGGGGCCGCCTTCGCCACCGGTATTCCTCCAGATCTCTACGCATTTCACCGCTACACCTGGAATTCTACCCCCCTCTACAAGACTCTAGCCTGCCAGTTTCGAATGCAGTTCCCAGGTTGAGCCCGGGGATTTCACATCCGACTTGACAGACCGCCTGCGTGCGCTTTACGCCCAGTAATTCCGATTAACGCTTGCACCCTCCGTATTACCGCGGCGTCTGTCACGGAGTTAGC
+
CCCCCGGGGGGGGGGGGGGGGGGGGGGGGGGGGGGGGGGGGGGGGGGGGGGGGGGGGGGGGGGGGGGGGGGGGGGGGGGGGGGGGGGGGGGGGGCFGGGGGGGGGGGGGGGGFGGGGGGGGGGFGGGGGGGGGGGGGGGGGGGFGGGCFFGFGGGGGGGGGGGGFGGGGGGGGFGGFGFGGGGGGFGFGGGGGGGGGGGGGFGFFGGF?<DDEGGCFFGG@GFBBFFFFGFFFG5AFFGCE?BFG7):>FF0:3*4CB64(-15CF?2:1,,.;?)9C890601,46?5:<GFB>92E244
@M04650:207:000000000-C238N:1:1101:14725:15938 2:N:0:19
GGACTACTGGGGTTTCTAATCCTGTTTGCTCCCCACGCTTTCGCACTTGAGCGTCAGTATATTCCCAAGGGGCTGCCTTCGCCTTCGGTATTCCTCCACATCTCTACGCATTTCACCGCTACACGTGGAATTCTACCCCTCCCTAAAATACTCTAGCGACCCAGTATGAAATGCTATTCCTAGGTTAAGCCCAGGGCTTTCACATCTCACTTAAGTCACCGCCTGCGTGCCCTTTACGCCCAGTCATTCCGATTAACGCTCGCACCCTCCGTATTACCGCGGCTGCTGGCACGGAGTTAGC
+
CCCCCFGGGGGGGGGGGGGGGGGGGGGGGGGGGGGGGGGGGGGGGGGGGGGGGFFGGGGGGGGGGGGGGGGGGGGGGGGGGGGGGGGGGGGGGGGGGGGGGGGGGGGGGGGGGGGGGGGGGGGGGGGGEGGFGGGGGDFFGGGFGFFFGGGFGGGGGGGGGGGGGGGGFDGGGGGGGGGGGAFCFGFGGFGGGGCGGGGGGFGFFG=FEGGGFGFFF4DFDDFFFF@DDGFFFGFCF0EGGF06FGEFGFF;?FGCF;FFFFG>GGFB??>BFG?FGG(4;BB99BF70EFG(72>?C>A<
@M04650:207:000000000-C238N:1:1101:24959:15948 2:N:0:19
GGACTACACGGGTATCTAATCCTGTTTGCTCCCCACGCTTTCGAGCCTCAGCGTCAGTTACAGACCAGAGAGCCGCCTTCGCCACTGGTGTTCCTCCATATATCTACGCATTTCACCGCTACACATGGAATTCCACTCTCCTCTTCTGCACTCAAGTCTCCCAGTTTCCAATGACCCTCCCCGGTTGAGCCGGGGGCTTTCACATCAGACTTAAGAAACCGCCTGCGCTCGCTTTACGCCCAATAAATCCGGACAACGCTTGCCACCTACGTATTACCGCGGCTGCTTGCACGTATTTAGC
+
CCCCCGGGGGGGGGGGGGGGGGGGGGGGGGGGGGGGGGGGGGGGGGGFGGGGGGGGGGGGGGGGGGGGGGGGGGGGGGGGGGGGGGGGGGGGGGGGGGGGGGGGFGGGGGGGGGGGGGGGGGGGGGGGFFFGGGGGGGGGGGGFGGGGGGGFGDGGGGGGGGGGGGGGGGGGGGGGGFCEGGGGGGGEGGGGGGGGDGFFF+<8@<CABDD;CGFCF@FG9GBF;FF>1D>>FF@AF?GGD:04CFA9>FD((5C?D73:??F0*0:?:2(42FFFGGFFF60((-3-8F>CB11-2C<BD
@M04650:207:000000000-C238N:1:1101:3114:16018 2:N:0:19
GGACTACAGGGGTTTCTAATCCTGTTTGCTCCCCACGCTTTCGAGCCTCAGTGTCAGTTACAGGCCAGAGAGCCGCTTTCGCCACCGGTGTTCCTCCATATATCTACGCATTTCACCGCTACACATGGAATTCCACTCTCCTCTCCTGCACTCAAGTCTACCAGTTTCCAATGCATCCAATGGTTGAGCCACTGCCTTTTACACCCGACTTAATAAACCACCTGCGCTCGCGTTACGCCCAATAAATCCGGACAAAGCCCGGGACCTACGTATTAACGCGGCTGCTGGCCCGTAGTGATCC
+
CCCCCGGG?CFG@BEGGGGGFFGGGGGGGFGGGGGGGGFFGGGCGGE@8EF<FFG9FA,EAD@FGGGGF<,BCFFG7FF9?@FGGGGDGGGGGGGGGCEFGAGGFFGGG>FCFFGFFGGGGGGG,EFEF,,EFAFGG8DG@FCD,4@,ADCFGGGGCEG,@?=AA>DFGE@EFGAD,=,D9:88D+,3@DCC7@,A+5=E7@,***33)3;5:+=+=*=94D2:2;@>2?@(6CA0>78:F@14DGCEC.)/6)1(*((-4()4C;(5:?B26@))294(23(-84?3(*(741<?0+)).
@M04650:207:000000000-C238N:1:1101:11253:16074 2:N:0:19
GGACTACTGGGGTTTCTAATCCTGTTTGCTCCCCACGCTTTCGAGCCTCAGCGTCAGTTACAGACCAGAGAGCCGCCTTCGCCACTGGTGTTCCTCCATATATCTACGCATTTCACCGCTACACATGGAATTCCACTCTCCTCTTCTGCACTCAATTCTCCCAGTTTCCAATGACCCTCCCCGGTTGATCCGGGGGCTTTCACATCAGACTTAAGAAACCGCCTGCGCTCGCTTTACGCCCAATAAATCCGGACAACGCTTGCCACCTACGTATTACCTCGGCTGCTGTCACGTAGTTGGC
+
CCCCCGGGGFGGGGGGGGGGGGGGGGGGGGGCGEGGGGGGGGGGGGGGGGGGGGGGGGGFDGGGGGGDFFGGGFGFGGDGGGGGGGGCFFGGGF8FFFFGGGFFC=FGDFGGGGGGGGDDG@FFEFGGGGGGEGGGGGGGGGGFGGGGGG@5FFG=FDECD<EF=EE9DEAE6FGFFGF6CCBCFG+@,E;1C7E5)5<C88EFFC+?=GGGF787+/8*3C>(6)7>0*31(:@4B?GGE:(8>7<)>F),177?419(-4F2?C<4::?.8GFFGGB<(((4,3,))+.24(314+:?(
@M04650:207:000000000-C238N:1:1101:19229:16079 2:N:0:19
GGACTACAGGGGTTTCTAATCCTGTTTGCTCCCCACGCTTTCGAGCCTCAGCGTCAGTTACAGACCAGAGAGTCGCCTTCGCCACTGGTGTTCCTCCACATATCTACGCATTTCACCGCTACACGTGGAATTCCACTCTCCTCTTCTGCACTCAAGTTCTCCAGTTTCCAATGACCCTCCCCGGTTGAGCCGGGGGCTTTCACATCAGACTTAAAAGACCGCCTGCGCGCGCTTTACGCCCAATAATTCCGGACAACGCTTGCCACCTACGTATTCCCGCTGCTGCTGGCCCGTAGTTCGC
+
[truncated: 24,444,502 more chars]
