# Supplementary material for: Captivity causes taxonomic and functional convergence of gut microbial communities in bats
Source: PeerJ. 2019 Apr 30;7:e6844. doi: 10.7717/peerj.6844 (PMC6499062; doi:10.7717/peerj.6844)
Supplement: Data S90 — Raw data of WFRf28. [file peerj-07-6844-s095.gz › ZTPSN18AB904-WFRf28_R1.fq]

@M04650:207:000000000-C238N:1:1101:21399:2167 1:N:0:19
ACTCCTACGGGAGGCAGCATTGGGGAATATTGCACAATGGTGGAAACCCTTCTGCAGCAACGCCGCGTGAGTGATGAAGGTTTTCGGATCGTAAAACTCTGTCTTTTTTGACGATAATTACGGTACCCAAGTTGGAAGCCACTGCTAACTACGTGCCCTCATCCTCGGTAATCCTTAGTTGGCAAGCTTTGTCCGGATTTACTTGTCGTAATGTGAGCGTTGGTTGTCTTTTAAGTGAGTTGTGACATACTCTGTCTCAACCCGAGATCTGCTTTTCAAACTTGTAGTCTATAT
+
9EFCEGDGEED@C:B;7@8,C,,,+,,C,CE,,,;-,C,-,,,,,,,;@E,,;,<,6:,,:+6@+@+@+,,C,,C,,,,,:CCC?++,8+,C,,+,:BEE,CAEFF,,+++54+B++B,,5++:+4,8,+,,,,,,,,:>,3,,7@9,6@,3+@,6<,,8,,38,3++8,+7,7,7,,,7,,,,,*3,>;,@;>***6:?,6>,,26*=,,*,1,,,0):*1*=***0=@EG++2@++*+3:@)+++3/0;4*0*10***0)*))))(19*9*9=F4)**14*****.:?*)))
@M04650:207:000000000-C238N:1:1101:23574:2242 1:N:0:19
ACTCCTACGGGAGGCAGCAGTGGGGAATATTGCACAATGGGGGAAACCCTGATGCAGCAACGCCGCGTGAGTGATGAAGGTTTTCGGATCGTAAAGCTCTTTCTTCAGTGACGATAATGACGGTACCTGAGGAGGAAGCCACGGCTAACTACGTGCCAGCAGCCGCGGTAATACGTAGGTGGCGAGCGTTGTCCGGATTTACTGGGCGTAAAGGGAGCGTATGCGGATTTTTAAGTTGGATGTGAAATACTCAGGCTCAACCTGGGGGCTGCATTCCAAACTGGCAGTCTATTT
+
GGGGGGGGGGGDGGEEEGFCFE88:C7F9FG9E9E9,C<<,C77@FDFFGD8C@DAFE8<C@@FFECF>C:FFAFF,,C,CFFGFC=+?:?E<=+?<BEG,CBFFF9555?A:+B+=F9,A4:C@FCG,,6+<=++,><>8DC@FGC,@FAC<F,>BF@F,,DA*@*7F7*@,D7?B=*?:8F>C*8*=C8CCC75*=:F9>F+22C*::5*++*/*9)C8*;<85*:C=FD>?:0*2)27*9*:**28:DC*6*75:6*:5D*)*)(0<>5099*))*0)5*0)8.2.=9))-
@M04650:207:000000000-C238N:1:1101:7065:2352 1:N:0:19
ACTCCTACGGGAGGCAGCAGTGGGGAATATTGCACAATGGGCGCAAGCCTGATGCAGCCATGCCGCGTGTATGAAGAAGGCCTTCGGGTTGTAAAGTACTTTCAGCGAGGAGGAAGGCATTGTGGTTAATAACCACAGTGATTGACGTTACTCGCAGAAGAAGCACCGGCTAACTCCGTGCCAGCAGCCGCGGTAATACGGAGGGTGCAAGCGTTAATCGGAATTACTGGGCGTAAAGCGCAAGCAGGCGGTTTGTTAAGTCAGATGTGAAATCCCCGGGCTTAACTTGGGAAC
+
GGGGGGGGGGGGGGGGGGGGGGGGGDGGGFGGGGGGGGGGGGGEGGGGGGGGGGGGGGGGGGGGGGGGGGGGGGGGGGGGFFFGGGGGGGGGGGGGGGGGDGGGGGDEFEEEGGGFDG8BFGGFGFGGGGGGF8FFGFFCFFGGGFGEGGFGFEFDEEFGGEF:8F@GEGFEGG9CCGFFGGGGCFFGFGEGGGDGGGGGDCEGGGGG8EFCE*CCGFGF=7CECF:9<7@A@*9EFGFGDD58/>CC5DGDDGGFFF@FF7CCFGGA?FBFFFF)(1)0)15;B6@24:@?:,
@M04650:207:000000000-C238N:1:1101:13075:2356 1:N:0:19
ACTCCTACGGGAGGCAGCAGTGGGGAATATTGCACAATGGGGGAAACCCTGATGCAGCAACGCCGCGTGAGTGATGAAGGTTTTCGGATCGTAAAGCTCTGTCTTCAGGGACGATAATGACGGTACCTGAGGAGGAAGCCACGGCTAACTACGTGCCAGCAGCCGCGGTAATACGTAGGTGGCGAGCGTTGTCCGGATTTACTGGGCGTAAAGGGAGCGTAGGCGGATTTTTAAGTGGGATGTGAAATACTCAGGCTCAACCTGGGGGCTGCATTCCAAACTGGAAGTCTAG
+
GGGGGGGGGGGGGGGGGGGGGGGGGGGGGGGGGGGGGGGGGGGGGGGFGGGGGGGGGGGGGGGGGGGGGGGFFGGGGGGGGGGGGGGGGGGGGGGGGGGGFGGGGGGGGGGGGGGGGGDGGGGGGGGGGGGGGGGDGGDCGFGGGGGGGGGGGGGGGGGGGCFGGGGGFGGFDFGGGGGGGGFGGGGGGGGEGGGGCCEGGGCGGGGG>EGGGGGGGDG7CDECGGEEC49C>CG77C><FG:=>DCFFFDFC6CFFF?@G49FFFDB35>>?*@*6<7FF<FF@:F3<8=<
@M04650:207:000000000-C238N:1:1101:7518:2452 1:N:0:19
ACTCCTACGGGAGGCAGCAGTGGGGAATATTGCACAATGGGCGCAAGCCTGATGCAGCCATGCCGCGTGTATGAAGAAGGCCTTCGGGTTGTAAAGTACTTTCAGCGAGGAGGAAGGCATTGTGGTTAATAACCACAGTGATTGACGTTACTCGCAGAAGAAGCACCGGCTAACTCCGTGCCAGCAGCCGCGGTAATACGGAGGGTGCAAGCGTTAATCGGAATTACTGGGCGTAAAGCGCAAGCAGGCGGTTGATTAAGTCAGATGTGAAATCCCCGAGCTTAACTTGGGAAC
+
GGGGGGGGGGGEGGGGGGGGAFGGGGGGGGGGGGGGGGGGDFGGGGGFDGFDGGGGGGGGGGGFGGGGGGGGGGGGGGGGGGGGGFGG=FGGFGGGGGGGEGGGF9FGEGGGGGGGGGFGF@FFEEFGDGGGGGGGGGEFG9FDG<BFGGFFGG7@C+><CECFFCFCEG@*FFFGCGGFCFGGGGGGGGGDGCCEGEGFG5?EG*=5BFFGG5:?:>>FGGGG6??79C*=DED=FC?GD3)77FGC:DDD3328*1@8?=CDF*>)=BFF4@FFFFGF)467=4*6<FF??3
@M04650:207:000000000-C238N:1:1101:18530:2483 1:N:0:19
ACTCCTACGGGAGGCAGCAGTGGGGAATATTGCACAATGGGCGCAAGCCTGATGCAGCCATGCCGCGTGTATGAAGAAGGCCTTCGGGTTGTAAAGTACTTTCAGCGAGGAGGAAGGCATTGTGGTTAATAACCACAGTGATTGACGTTACTCGCAGAAGAAGCACCGGCTAACTCCGTGCCAGCAGCCGCGGTAATACGGAGGGTGCAAGCGTTAATCGGAATTACTGAGCGTAAAGCGCACGCAGGCGGTTGGATAAGTTAGATGTGAAAGCCCCGGGCTCAACCTGGGAAT
+
F<FFFF@FFEGCFGCFECE@CFCFFGGGGGGGGGFFGCF-CFGGCFGCFGGGGGDGG?DEFECCCCC:C=FFGGEAFGFFGGG<FC:FGGCGGGGGFGGGGGGCFGGGGC:?F+BEEFFFGGGGGGGGGGGGGGGGFG?B9<DCG?F>FGGCFF:FFE>FBCFC,<DFCCGGGGFGCECGGGGGDGFGCEGGGGGGC9?CCCGGEEGGGGGGGEECFGGF5>A5@CF7F*86<EGGFCFCDDEFGGDGEGDCGG))**96<9>F7DF9*19BFFF5:><)7(99?F>:,7:<:(
@M04650:207:000000000-C238N:1:1101:22119:2494 1:N:0:19
ACTCCTACGGGAGGCAGCAGTGGGGAATATTGCACAATGGGGGAAACCCTGATGCAGCAACGCCGCGTGAGTGATGAAGGTTTTCGGATCGTAAAGCTCTGTCTTCAGGGACGATAATGACGGTACCTGAGGAGGAAGCCACGGCTAACTACGTGCCAGCAGCCGCGGTAATACGTAGGTGGCGAGCGTTGTCCGGATTTACTGGGCGTAAAGGGAGCGTAGGCGGATTTTTAAGTGGGATGTGAAATACTCAGGCTCAACCTGGGGGCTGACTTCCAAAGTGGAAGGCTAG
+
GGGGGGGGGGGGGGGGGGGGGGGGGGGGGGGGGGGGGGGGGEGGGGGGGGGGGGGGGGGGGGGGGGGGGGEEFC,C?FGFCFGGGGG>CGGGGDGGGFGGGGGFFGGGFGFCEG::FEFA9+833+C<,BF78FCFF@F,,=FC<:F7,>F7BECEFAAC@8FA*1*>5:CCFC@FF7:FF788:8CE*=C:?FGEG5;E79C9?FCE:7C7<<8*A)/9*>E6?5:=5*<<)6>+06>*0>FF77C*9DCC76*7@FFFAF:D@GC6555))96@7>FF))09?4?((0/4
@M04650:207:000000000-C238N:1:1101:19550:2568 1:N:0:19
ACTCCTACGGGAGGCAGCAGTGGGGAATATTGCACAATGGGCGAAAGCCTGTTGCAGCAACGCCGCGTGAGCGATGAAGGCCTTCGGGTCGTAAAGCTCTGTCCTCAAGGAAGATAATGACGGTACTTGAGGAGGAAGCCCCGGCTAACTACGTGCCAGCAGCCGCGGTAATACGTAGGGGGCTAGCGTTATCCGGAATTACTGGGCGTAAAGGGTGCGTAGGTGGTTTCTTAAGTCAGAAGTGAAAGGCTACGGCTCAACCGTAGTAAGCTTTTGAAACTGAGAAACTTGAGG
+
GGGGGGGGGGGDGGFGGGGGGGGGEFGGGGGGGGGGGGGGGGGGGGGGGGGGGGGGGGGGGGGGGEGGGEGGGCFEDGGGGGGGGFGGGGG@EFGFGGGGGGGGCFGGGGGGGFCGGGGGGGGGGGGGGGGGGFGGGDGGGGGCGDEFGGGGEFCGGGGGFCCFEGGGGGGGGFFGG7FFEGGGGFFG7:?CFFGGGGFGFGGGE>FE>CEGGGGGGDGDEDEF?5*:CF@FB07<7**29FFFFGCFFC4>DDGB>EFFF:D95*154*96@F4@:4CF?2::?BF:A4=A)(
@M04650:207:000000000-C238N:1:1101:16378:2666 1:N:0:19
ACTCCTACGGGAGGCAGCAGTAGGGAATCTTCGGCAATGGACGAAAGTCTGACCGAGCAACGCCGCGTGAGTGAAGAAGGTTTTCGGATCGTAAAACTCTGTTGGTAGAGAAGAACGTTGGTGAGAGTGGAAAGCTCATCAAGTGACGGTAACTACCCAGAAAGGGACGGCTAACTACGTGCCAGCAGCCGCGGTAATACGTAGGTCCCGAGCGTTGTCCGGATTTATTGGGCGTAAAGCGAGCGAAGGTGGTTTATTAAGTCTGGTGTAAAAGGCAGTGGCTCAACCATTGT
+
GGGGGGGGGGGFGGGGGGGGGGGGGGGGGGGGGGGGGGGGGGGGGGGGGGGGGGGGGCGGGG>FFEFFGGGGGFGGGGGGFDDGGGGGGGGGGGGGGGGGGGGGGGGGGGGGGGGFFEDGGEGFGFGGGGGGGGGDGGFGGFGGGGGGGGGGGFGGGGGGGGGGGGGCGGDEEGGGGGGFG8FEGGGF:8EDEGEEGGGGG+AFEGGC8:EDECE=EGFGCDCE*<9CCGFGFGGGCFBD@CBEG)9>>*>F>**98=?FFFC*94*(.6BFFFFF:(09??D6=@F<F**6A
@M04650:207:000000000-C238N:1:1101:12596:2678 1:N:0:19
ACTCCTACGGGAGGCAGCAGTAGGGAATCTTCGGCAATGGACGAAAGTCTGACCGAGCAACGCCGCGTGAGTGAAGAAGGTTTTCGGATCGTAAAACTCTGTTGGTAGAGAAGAACGTTGGTGAGAGTGGAAAGCTCATCAAGTGACGGTAACTACCCAGAAAGGGACGGCTGACTACGTGCCAGCAGCCGCGGTAATACGTAGGTCCCGAGCGTTGTCCGGAGTTATTGGGCGGAAAGCGAGCGCAGGTGGTTTATTAAGTCTGGTGTAAAAGGCAGGGGCTCAACCATTGT
+
GGGGGGGGGGGGGGGGGGGGGCFGGGGGEGG99FGGGGGGFGG@BCGEGGGGGGGGGF:FGGGGGGGGGBE,FFEGGGGGFDGGGGGDGGGGGGGFGGGGGGAEFCGECFFFFGG<C:FFF>BDFGG<?FD,,@,,7D,@FGGFF=BFG@>FCACCGFGG7DGGC7>FCEG7*5>DE,158C*2CG6BFCCCGCGGEF9+=2CCGB+=8>=C8E8?EDF7;DC5?A?+ACGGFG)*>)75>*75CD<3>*9C1/0)19/0+7:*9CF?)**0*9)03:))8457*=5(-6*))
@M04650:207:000000000-C238N:1:1101:17093:2751 1:N:0:19
ACTCCTACGGGAGGCAGCAGTAGGGAATCTTCGGCAATGGACGAAAGTCTGACCGAGCAACGCCGCGTGAGTGAAGAAGGTTTTCGGATCGTAAAACTCTGTTGGTAGAGAAGAACGTTGGTGAGAGTGGAAAGCTCATCAAGTGACGGTAACTACCCAGAAAGGGACGGCTAACTACGTGCCAGCAGCCGCGGTAATACGTAGGTCCCGAGCGTTGTCCGGATTTATTGGGCGTAAAGCGAGCGCAGTTGGTTTATTAAGTCTGGTGTACAAGGCAGTGGCTCAACCATTGT
+
GGGGGGGGGGGGGGGGGGGGGGGGGGGGGGGGGGGGGGGGGGGGDGGGGGGGGGGGGGDGGGGGGGGEDGGGGGGGGGGGFGGGGGGGGGEGGGGGGGGGFGGGGGGGGGGGGGGGEGGGFGFGGGGGGGGGGGGGGGGGGGGGGGGGGGGGGGGGEFGGGGGGG>ECGGGGGGGGGGGGFDDE7CGGGGGGGGGGGGGG5:C:EGGGGG*/:EEEEGGFGD57E6CFGGGGFGGEGFFGDG@@DDC9)0:6>FC6*96@CFGFF4C17F*07=>F<1C?F?>F4FFFFF426
@M04650:207:000000000-C238N:1:1101:21861:2790 1:N:0:19
ACTCCTACGGGAGGCAGCAGTGGGGAATATTGCACAATGGGCGCAAGCCTGATGCAGCCATGCCGCGTGTATGAAGAAGGCCTTCGGGTTGTAAAGTACTTTCAGCGGGGAGGAAGGCGATAAGGTTAATAACCTTGTCGATTGACGTTACCCGCAGAAGAAGCACCGGCTAACTCCGTGCCAGCAGCCGCGGTAATACGGAGGGTGCAAGCGTTAATCGGAATTACTGGGCGTAAAGCGCACGCAGGCGGTCTGGCAAGTCGGATGTGAAATCCCCGGGCTCAACCTGGGAAC
+
GGGGGGGGGGGGGGGGGGGGGGGGGGGGGGGGGGGGGGGGGGGGGGEGGGGGGCFGGGGGGGFGGGGGGGGGGFGGGGGGGGGGGGGGGGGGGGGFEEGFGGGGGGGGGGGGGGFCGFEEGEGGGGCFGFGFFGFFFAFGGC,@FFFF75FFGGEGGGFFGGGGGGGDGGEGFGGGGGFGECFGCFGGGDGEECEGGFGGGGGGGECECEGGG58CCDG3CCEGGCFCGCGFFCCCGGFGDD)7DGGDFGC><DC)/7?;CFDG3*94@?F??@F??9<E3;9?6:)3:FF8:(
@M04650:207:000000000-C238N:1:1101:20161:2824 1:N:0:19
ACTCCTACGGGAGGCAGCAGTGGGGAATATTGCACAATGGGCGCAAGCCTGATGCAGCCATGCCGCGTGTATGAAGAAGGCCTTCGGGTTGTAAAGTACTTTCAGCGAGGAGGAAGGCATTGTGGTTAATAACCACAGTGATTGACGTTACTCTCAGAAGAAGCACCGGCTAACTCCGTGCCAGCAGCCGCGGTAATACGGAGGGTGCAAGCGTTAATCGGAATTACTGGGCGTAAAGCGCACGCAGGCGGTTGATTAAGTCAGATGTGAAATCCCCGAGCTTAACTTGGGAAC
+
GGGGGGGGGGGGGGGGGGGGGGGGGGGGGGGGGGGGGGGGGGGGGGEGGGGGGGGGGGGGGGGGGGGGGGGGGGDGGGGGGGGGGGGGGGGGGGGGGGGGGGGGGGGGGGGGGGGGGGGGGGGGGGGGCGGGGGGGGGGGGGGGGGGGGGGGGGGGGGGGFGGGGGGGEGGGGGGGGGGGGGGGGGGGGCEGGGGGGGGGGGGGGGGGGGGGGGGG5FGGGGGGFGGGGFFGFGGGFGFCDDFFGGGC3DDDCDGF?FFFGFGGFDGFFFF4=FF@FFD:@0CF?FFDFFFFF3
@M04650:207:000000000-C238N:1:1101:11844:2837 1:N:0:19
ACTCCTACGGGAGGCAGCAGTGGGGAATATTGCACAATGGGCGCAAGCCTGATGCAGCCATGCCGCGTGTATGAAGAAGGCCTTCGGGTTGTAAAGTACTTTCAGCGAGGAGGAAGGCATTGTGGTTAATAACCACAGTGATTGACGTTACTCGCAGAAGAAGCACCGGCTAACTCCGTGCCAGCAGCCGCGGTAATACGGAGGGTGCAAGCGTTAATCGGAATTACTGGGCGTAAAGCGCACGCAGGCGGTTGATTAAGTCAGATGTGAAATCCCCGAGCTTAACTTGGGAAC
+
GGGGGGGGGGGGGGGGGGGGGGGGGGGGGGGGGGGGGGGGGGGCFGGGGGGGGGGGGGGGEGGGGGGGGBFFGGFGGGGGFFGGGGGFFFGGGGGGGCFGGGFGGGG=FGFCFEG<CFECFGAFFDGF9FEEGGDEGGDDGGEGGGDFFGGGGCECFGFFGFCCDGGGGGGGGGGGGEGGEFGGGGGFGGGGDGG>FFFGE5EEEEGECCGGGEGC5CGF55EFCFFGGGFFECC=37=DFGFFGCDG>CDG3577*=9@<6:D=FDDF=?=89?4329>DB*8@B7<47>0>(
@M04650:207:000000000-C238N:1:1101:24799:2839 1:N:0:19
ACTCCTACGGGAGGCAGCAGTGGGGAATATTGCACAATGGGGGAAACCCTGATGCAGCAACGCCGCGTGAGTGATGAAGGTTTTCGGATCGTAAAGCTCTGTCCTCAAGGAAGATAATGACGGTACCTGAGGAGGAAGCCACGGCTAACTACGTGCCAGCAGCCGCGGTAATACGTAGGTGGCGAGCGTTGTCCGGATTTACTGGGCGTAAAGGGAGCGGAGGCGGATTTTTAAGTGGGATGTGAAATACTCAGGCTCAACCTGGGGGCTGCATTCCAAACTGGAAGTCTAG
+
GGGGGGGGGGGGGGGGGGGGGGGGGGGGGGGGGGGGGGGGGGGGGGGGGGGGGGFGGGGGGGGGGGGGGDGFFGGGGGGGGGGGFCGCFGEGGGGGGGGGGEFGGGFGFGGDGGGGGGGGGG>FGEGGGGGGGGGGGDGGGGGGGG+DC=AAGF7DFCGGGFFFEC8CFECGFGGFEDGGGGGGECECBCEECFEGCE5BEGGGFGC=?EE=FG>8A/>3*78>EG5CE*<<5C>CCFFFFGFFG:C>9DDFG<CFFFF@EFGGFFD>EEE:6?FFA:*7><C4;?F59@=9
@M04650:207:000000000-C238N:1:1101:8118:2961 1:N:0:19
ACTCCTACGGGAGGAAGCAGTAGGGAATCTTCGGCAATGGACGAAAGTCTAACCGAGCAACGCCGCTGGAGTGAAGAAGGTTTTCGGATCGTAAAACTCTGTTGGGAGAGAAGAACGATGGTGAGAGAGGACAGCTCATCAAGTGACGGTAACTACCCAAAAAGGGACGGCTAACTACGTGCCAGCAGCCGCGGTAATACGGAGGTCCCGAGCGTTGTCCGGATTTATGGGGCGAAAAGCGAGCGCAGGAGGTTTATTAAGTCTGGTGTAAAAGGCAGGGGCTAACCCAGTGT
+
EGFGGGGDEEF7CF-CFD<@6FEGCFEEDF9FC7EG+,CFF@:FG@+C,6,<6FCEGGGG8@F::C+8@<,C<FE,CEFDEFGF,@ECEEF,BEEF,5,FCF9FE+AF@?+46B=4C++4+:,:>,,+6>,+3AC<D<FFF,>@FCBF@3@FF9F<<,>+8:+3@<::>*>*><E>EGDC>772,*?2,:?C5*4=C;9+**;CCC9?5C5E5C:*21C*//**23+0+98=7*)2))95)*8>)/)15*15C**6170*+****9C?5*6*/9)0(4))7()0)))(()05)
@M04650:207:000000000-C238N:1:1101:22350:2966 1:N:0:19
ACTCCTACGGGAGGCAGCAGTGGGGAATATTGCACAATGGGCGAAAGCCTGATGCAGCAACGCCGCGTGAGCGATGAAGGCCTTCGGGTCGTAAAGCTCTGTCCTCAAGGAAGATAATGACGGTACTTGAGGAGGAAGCCCCGGCTAACTACGTGCCAGCAGCCGCGGTAATACGTAGGGGGCTAGCGTTATCCGGAATTACTGGGCGTAAAGGGTGCGTAGGTGGTTTCTTAAGTCAGAAGTGAAAGGCTACGGCTCAACCGTAGTAAGCTTTTGAAACTGAGAAACTTGAGT
+
GGGGGGGGGGGGGGGGGGFGGGGGGEGGGGGGGGGGGFGGGGGGGGGGGGGGGGGGGGGGGGGGGGGGGGCGGEGGGGGGGGGGGGGGGGGGGGGGGGGGGGGGGGCGGGGGGGGGGGGGGGGGGGGGGGGGGGGGGGFFGGGGGGGGGGGGGGFGGFGGGFGGGGEG1CFFF9:EGGGGGGGGGGFGGGDGGGGGGCFEGGGDGGGGD5CGGFEG599C=DEGGGEGGGGGFDGGGG?C=<FFFG=FFGGGFDC>DEFFG:DG>DD)=BFFFFFF?ACFFBG:@F@<AFFA)-
@M04650:207:000000000-C238N:1:1101:7336:2986 1:N:0:19
ACTCCTACGGGAGGCAGCAGTGGGGAATATTGCACAATGGGCGCAAGCCTGATGCAGCCATGCCGCGTGTATGAAGAAGGCCTTCGGGTTGTAAAGTACTTTCAGCGAGGAGGAAGGCATTGTGGTTAATAACCGCAGTGATTGACGTTACTCGCAGAAGAAGCACCGGCTAACTCCGTGCCAGCAGCCGCGGTAATACGGAGGGTGCAAGCGTTAATCGGAATTACTGGGCGTAAAGCGCACGCAGGCGGTTTGTTAAGTCAGATGTGAAATCCCCGAGCTTAACTTGGGAAC
+
GGGGGGGGGGGGGGGGGGGGGFGGGFGGGGGGGGGGGGGGFGGGGGGGGGGGGGGGGGGGGGGGGGGFFEFGGGGGGGGGGGGGGGGGGFGEGGFGGGGGGGGFGFGEGGCGGEGGGDGFGEGGGGGFGGGFDCGG7FF8,@FGGGGGGGDGAFEEFGF@FGGFG7FGGGGEGGG9FEEGEEFGGGGGGGGGDGGGGGGGDEGGGGE5?FCGGGE*AFFFCGEGGGGGGGGGEECEDGFG>)8@GGGGBDG5C5C)7@FFFFFFBCF>FFFF=FF611753>GFFFF>2FFFF(
@M04650:207:000000000-C238N:1:1101:9953:3008 1:N:0:19
ACTCCTACGGGAGGCAGCAGTGGGGAATATTGCACAATGGGGGAAACCCTGATGCAGCAACGCCGCGTGAGTGATGAAGGTTTTCGGATCGTAAAGCTCTGTCTTCAGGGACGATAATGACGGTACCTGAGGAGGAAGCCACGGCTAACTACGTGCCAGCAGCCGCGGTAATACGTAGGTGGCGAGCGTTGTCCGGATTTACTGGGCGTAAAGGGAGCGTAGGCGGATTTTTAAGTGGGATGTGAAATACTCAGGCTCAACCTGGGGGCTGCATTCCAAACTGGAAGGCTAG
+
GGCFGGGGFGGGGGFGGDFFEFDFGGGGGGGGGGCFGGGGGGGGGGGCEFGGGEFFFEGGGGGDEGGFGFGGGFGGGGGGFFGGGGGGGGGGGGGGGGGGGGGGGGGG9E@FGGDGGGGGFGGGGDGDGGGGGCFGGGFGGGGFC3CFGGGGGGGCCFEGGGFBED@FF8CGGCGGGF:<CGGGGGGGCECCFGGGGGEGGCFGF5;ECCGGCFGFG:CCGGGGEEEE59<F:F=97=4*;<?FD>7CBGF47>FF47?FF)9CFGG>D>B>@BF6:4C6<AGF5??(2@61
@M04650:207:000000000-C238N:1:1101:11638:3015 1:N:0:19
ACTCCTACGGGAGGCAGCAGTGGGGAATATTGCACAATGGGCGAAAGCCTGATGCAGCAACGCCGCGTGAGCGATGAAGGCCTTCGGGTCGTAAAGCTCTGTCCTCAAGGAAGATAATGACGGTACTTGAGGAGGAAGCCCCGGCTAACTCCGTGCCAGCAGCCGCGGTAATACGTAGGGGGCTAGCGTTATCCGGAATTACTGGGCGTAAAGGGTGCGTAGGTGGTTTCTTAAGTCAGAAGTGAAAGGCTACGGCTCAACCGTCGTAAGCTTTTGAAACTGAGAAACTTTAGT
+
GGGGGGGGGGGGGGGGGGGGGGGGGGGGGGGEGGGGGGGGGGDGGGGGGGGGGGGGGGGGGGGGGGGGG7=FGGGEGGDGGGGGGGGGGGGGGGGFFFFGFGA<FGFDFDG=FFGGGGFGGGDFGGGADF@GF7CFGFGFFGGGGGGGGG9DGG7CFFGGDGGGGGGGGEFGGGGGGGDF8BECEFGGGGGGGGGGCEGGGFGG+AGGGCEFGG5FEDGC8>*2<51AC7CG=E7::7B*94*10:C*7<FFFDD:8./17@)1))135>?*8=*6(6FF447;@=60<*06:)
@M04650:207:000000000-C238N:1:1101:20535:3036 1:N:0:19
ACTCCTACGGGAGGCAGCAGTGGGGAATATTGCACAATGGGGGAAACCCTGATGCAGCCATGCCGCGTGAGCGATGAAGGCCTTCGGGTCGTAAAGCTCTGTCCTCAAGGAAGATAATGACGGTACTTGAGGAGGAAGCCCCGGCTAACTACGTGCCAGCAGCCGCGGTAATACGTAGGGGGCTAGCGTTATCCGGAATTACTGGGCGTAAAGAGTGCGTAGGTGGTTTCTTAAGTCAGAAGTGAAAGGCTACGGCTCAACCGTAGTAAGCTTTTGAAACTGAGAAACTTGAGG
+
GGGGGGGGGGGGGGGGGGGGGGGGGGGGGGGGGGGGGGGGGGGGGGFGGGGGGGGGGGGGGGGGGGGGGGGGGGGGGGGGGGGGGGGGGGGGGGGGGGGGGGGGGGGGGGGGGGGGGGGGGGGGGGGGGGGGGGGGGGGGGGGGGGGGGGGGGGGGCGGGGGGGGGGGGGGGGGGFGGGGGGGGFGGDEGGGGFGGDEDFF?GGGGGGGGGGGGGGGGGGGGGGGGEGGGGGFC7EGFF>FGFFGGG77CFGCDGF>>4?CFG9FCCBFFFF4@6*2:C*99*769@0:8BF?(
@M04650:207:000000000-C238N:1:1101:15129:3107 1:N:0:19
ACTCCTACGGGAGGCAGCAGTGGGGAATATTGCACAATGGGCGCAAGCCTGATGCAGCCATGCCGCGTGTATGAAGAAGGCCTTCGGGTTGTAAAGTACTTTCAGCGAGGAGGAAGGCATTGTGGTTAATAACCACAGTGATTGACGTTACTCGCAGAAGAAGCACCGGCTAACTCCGTGCCAGCAGCCGCGGTAATACGGAGGGTGCAAGCGTTAATCGGAATTACTGGGCGTAAAGCGCACGCAGGCGGTCTGTCAAGTCGGATGTGAAATCCCCGGGCTCAACCTGGGAAC
+
GGGGGGGGGGGGGGGGGGGGGGGGGGGGGGGGGGGGGFGGGGGGGGGGGGGGGGGGGGGGGGGGGGGFGGGGGGGGGGGGGGGGGGGGGGGGGGGGGGGGGGGGGFGGGGGGGGGGGGGGGGGGGGGGGGGGGGGGGGGGGGFGGGGGGGGGGGGGGGGGGGGGGGGGGGGGGGGGGGGGGGGGGGGGGGGGGGGGGGDGEDEGEGGDGGGGGGEGGGGGGGDGGGGGGGFGBE3C5:=DB3)79DDDDGGDD358FFFFG?DGBDD:FFFFFF@:1;DED(<6FFF?FF8:?3
@M04650:207:000000000-C238N:1:1101:12342:3196 1:N:0:19
ACTCCTACGGGAGGCAGCAGTGGGGAATATTGCACAATGGGGGAAACCCTGATGCAGCAACGCCGCGTGAGTGATGAAGGTTTTCGGATCGTAAAGCTCTGTCTTCAGGGACGATAATGACGGTACCTGAGGAGGAAGCCACGGCTAACTACGTGCCAGCAGCCGCGGTAATACGTAGGTGGCGAGCGTGGTCCGGATTTATTGGGCGTAAAGCGAGCGCAGGGGGTTTATTAAGTCTGGTGTAAAAGGCAGTGGCTCAACCATTGTATGCATTGGAAACTGGTAGACTTGAGT
+
GGGGGGGGGGGGGGGGGGGGGGGGGGGGGGGGGGGGGGGGGGGGGGGGGGGGFGGGGFGGGGGGEGGFFGGGFGGGGGGGGGGGGGDFEF@FGGGGGGGGGGFFGGGGGG7DFEGGGGFFFGGGGGGGFDFF8FGGEDGC<BFEGEEGGFGGCF@FGGF@,>F:CFECFGGG<9FGGGG;CE@E@E5CE**4B68C*=B++<E?CC;C?CE59+2;CC7CEC8*::/*:9FGFGD+**9C65>FC>FFFGDG*9C5.)*9CFC4@FC<FF996F=F2>C0B6*1*1*6:9?3:.
@M04650:207:000000000-C238N:1:1101:11308:3225 1:N:0:19
ACTCCTACGGGAGGCAGCAGTGGGGAATATTGCACAATGGGCGCAAGCCTGATGCAGCCATGCCGCGTGTATGAAGAAGGCCTTCGGGTTGTAAAGTACTTTCAGCGAGGAGGAAGGCATTGTGGTTAATAACCACAGTGATTGACGTTACTCGCAGAAGAAGCACCGGCTAACTCCGTGCCAGCAGCCGCGGTAATACGGAGGGTGCAAGCGTTAATCGGAATTACTGGGCGTAAAGCGCACGCAGGCGGTTTGTTAAGTCAGATGTGAAATCCCCGAGCTTAACTTGGGAAC
+
GGGGGGGGEGGGGGGGGGGGGGGGGGGGGGGGGGGGGGGGGGGGGGGGGGGGGGEGGGGGGGGGGGGFGCFGGGGGGGGGGGGGGGGGGGGGGGGGGGGGGGGGEFGGGGGGGGGFGGGGGGGGGGGGGGGGGGGFGGGGGGCFGGGGEGGGGGGGDGGGGGGGGGGGGGGEGGGDGGGGGGGGGGFGGGCGGGGE9BFGEGGGC185CGFFGDEGFGGGGGGFGFFGGGGGEE>:9>@G@GFFGGD3>CDD3<DF?@7@EFGGFGGFFFFFF*96(4CDFB4@?F4>94>B:-
@M04650:207:000000000-C238N:1:1101:11991:3255 1:N:0:19
ACTCCTACGGGAGGCAGCAGTGGGGAATATTGCACAATGGGCGCAAGCCTGATGCAGCCATGCCGCGTGTATGAAGAAGGCCTTCGGGTTGTAAAGTACTTTCAGCGAGGAGGAAGGCATTGTGGTTAATAACCACAGAGATTGACGTTACTCGCAGAAGAAGCACCGGCTAACTCCGTGCCAGCAGCCGCGGTAATACGGAGGGTGCAAGCGTTAAGCGGAATTACTGGGCGTAACGCGCACGCAGGCGGTGGATTAAGTCAGAGGTGAAATCCTCGAGCTTAACTTGGGAAC
+
GGGGGGGGGGGGGGGGGGGGGGGGGGGGGGGGGGGGGGGGGGG7FGGGGGGGDGGGGGFG<EGGGGGGGCFGGGEGGGGGGGGGGGGGGGGGGGGA<EFGGGGGGGG7@FG=FGGGD,<=,BFGFFDF9@@DF=,A=B,AFC?=DF@F@AF<=>>FCC:F:CAFGCF@<@@CF,;9?>>FBE;D7<DGGDG1:E@89BFGGGCEG>E5C9EGGC88E**9898FDFCC9FFC>EG=*7>D3).>D9DD)171)/**19*100:>F*145=67=8:*.,/070*09@*4:@F2.(
@M04650:207:000000000-C238N:1:1101:21403:3312 1:N:0:19
ACTCCTACGGGAGGCAGCAGTGGGGAATATTGCACAATGGGCGCAAGCCTGATGCAGCCATGCCGCGTGTATGAAGAAGGCCTTCGGGTTGTAAAGTACTTTCAGCGAGGAGGAAGGCATTGTGGTTAATAACCACAGTGATTGACGTTACTCGCAGAAGAAGCACCGGCTAACTCCGTGCCAGCAGCCGCGGTAATACGGAGGGTGCAAGCGTTAATCGGAATTACTGGGCGTAAAGCGCACGCAGGCGGTTTGTTAAGTCCGATGTGAAATCCCCGAGCTTAACTTGGGCAC
+
GGGGGGGGGGGGGGGGGGGFGGCFDGEGGGGGGGGGGGEDCFFGEE7FFGGFGGGGFGGFGGGGGGCGGGGFF,CCFGGGGGGGGGEGGGGGECFEGGGGGGGGGGGDDEGGGGGGGGCGGGGF+BFGDDGFGGDFF8FFFGGGGGGEGGGGFCGGGCGGFG7FGGGEGEGDGGGGGGGGGFFFGGDGGCGC5CED9CGG>8CEDEGGGFGGGGGD=FGFDC8EGEDDC<5=BGCECFFD@DEFGGCC>>DGGD3>4*9*<@**7<C:*9FFF?F@?9C:BBG4@=69<:<(44
@M04650:207:000000000-C238N:1:1101:20455:3332 1:N:0:19
ACTCCTACGGGAGGCAGCAGTGGGGAATATTGCACAATGGGCGCAAGCCTGATGCAGCCATGCCGCGTGTATGAAGAAGGCCTTCGGGTTGTAAAGTACTTTCAGCGAGGAGGAAGGCATTGTGGTTAATAACCGCAGTGATTGACGTTACTCGCAGAAGAAGCACCGGCTAACTCCGTGCCAGCAGCCGCGGTAATACGGAGGGTGCAAGCGTTAATCGGAATTACTGGGCGTAAAGCGCACGCAGGCGGTTGATTAAGTCAGATGTGAAATCCCCGAGCTTAACTTGGGAAC
+
GGGGGGGGGGGGGGGGGGGGGGGGGEGGGGGGGGGGGGGGGGGGGGGGGGGGGGGGGFGGGGGGGGGGGEFGGGGGGGGGFGGGGGGGFGGGGGGGGGGGGGGGGGGGGGGGGGGGGGGGGGGGGGGGGGGGGGGGGGGGGFDFFFGFGGGGGGEGGEFFGGGGFGGG:EGGGGGGGGGGGGGGGGGGGGGGGCCEFGGGGGGGGCEGFGGGGG8CCFGGGGGF6CFCGGGGDECEGGFGFCBEGGDD@DGDDGD6B=FFFFCGF>F9=FFF?FFFF>GEF>F=@FB<AFF??,
@M04650:207:000000000-C238N:1:1101:19186:3347 1:N:0:19
ACTCCTACGGGAGGCAGCAGTAGGGAATCTTCGGCAATGGACGAAAGTCTGACCGAGCAACGCCGCGTGAGTGAAGAAGGTTTTCGGATCGTAAAACTCTGTTGGTAGAGAAGAACGTTGGTGAGAGTGGAAAGCTCATCAAGTGAAGGTAACTACCCAGAAAGGGACGGCTAACTACGTGCCAGCAGCCGCGGTAATACGTAGGTCCCGAGCGGTGTCCGGATTTATTGGGCGTAAAGCGAGGGCAGGTGGTTTATTAAGTCTGGTGCAAAAGGCGGTGGCTAAACCATTGT
+
FFFG8FGGD@FFGFGGEGGGGGGGGCFFFGFFGGGGGFGG<CFEGGGDFFCCGD7FE7CFGGGEGCGEGCE9FFFGGGGGFFFCGEGFEG7FFGFAFFGG9,9C<FCG9EFEFFFCG<?FG>@<>,BFFDDFF@BC==,@FFGFA=,@BFGG?FGGGGBFC8@DC+>FF*5*1?8BD7CFD8DFF=FC,,:CECEGDGCG>+AFCF++;>C:*2*/*100*9//*3<+A>+*)/7>DF6*)*))19<35*9</1*)19?6AF>7@*:(*/6/.)0)((/.78**)*98(*9).
@M04650:207:000000000-C238N:1:1101:18400:3371 1:N:0:19
ACTCCTACGGGAGGCAGCAGTGGGGAATATTGCACAATGGGCGCAAGCCTGATGCAGCCATGCCGCGTGTATGAAGAAGGCCTTCGGGTTGTAAAGTACTTTCAGCGAGGAGGAAGGCATTGTGGTTAATAACCACAGTGATTGACGGTACTCGCAGAAGAAGCACCGGCTAACTCCGTGCCAGCAGCCGCGGTAATACGGAGGATGCGAGCGTTGTCCGGATTTATTGGGCGTAAAGCGAGCGCAGGTGGTGTATTAAGTCTGGTGTAAAAGTCAGTGGCTCAACCATTGTAT
+
GGGGGGGF@GGGGGGGGGGGG8EFGGGG,EF@FGFGGDFC,EFGGDGGGGGGGGGGGGGGAFEGGGGGGGGGGGGGGGG8FE=EFGGEFEFEGFGGGGGGFGAFEFF4@CF@FGCEG8B<<<FGDF7EFA<FG@DFD8?ACDFFGEE+CFCFGF>BEFCBGFGFG,B*5CFGGGG9FGFFGGCFFFFFFC=EGGGGGGGG5CCBCFGGGGGGEE>*C*:C=D;EFFGGFGGGD5CGGGFD@7)7D<<D06<C1C74*@483@FC:>7(08@@F1*9).:?B(29FFF-)*14>.
@M04650:207:000000000-C238N:1:1101:16808:3409 1:N:0:19
ACTCCTACGGGAGGCAGCAGTGGGGAATATTGCACAATGGGCGCAAGCCTGATGCAGCCATGCCGCGTGTATGAAGAAGGCCTTCGGGTTGTAAAGTACTTTCAGCGAGGAGGAAGGCATTGTGGTTAATAACCACAGTGATTGACGTTACTCGCAGAAGAAGCACCGGCTAACTCCGTGCCAGCAGCCGCGGTAATACGGAGGGTGCAAGCGTTAATCGGAATTACTGGGCGTAAAGCGAACGCAGGCGGTTGGTTAAGTCAGATGTGAAATCCCCGAGCTTAACTTGGGAAC
+
GGGGGGGGGGGGGGGGGGGGGGGGGGGGGGGGGGGGGGGGGGGGGGGFGCGGGFGGGGGGAFGGEGGGGGGFGGGFEGGGCGGGGGGFFGGGGGGGGGGGGGGGGGGGGGCFDEDGGGGGGGGGGGGGGGGGGGGGGF?AE<,EFGGGFGGFDEEGGGA@FFGGGGCCCECCCFFGGG*>7:BF@FFGFEGGGGE8+?BE>88CE8CC<<=5=:CEF*CCCDEGF+AFGFGC@5CEDGF7)1)091<CEGGD)5)8)7@@CFC7*?G)6=@4@B66<;D5)09=BBF)6<F04(
@M04650:207:000000000-C238N:1:1101:10328:3442 1:N:0:19
ACTCCTACGGGAGGCAGCAGTGGGGAATATTGCACAATGGGCGCAAGCCTGATGCAGCCATGCCGCGTGTATGAAGAAGGCCTTCGGGTTGTAAAGTACTTTCAGCGAGGAGGAAGGCATTGTGGTTAATAACCACAGTGATTGACGTTACTCGCAGAAGAAGCACCGGCTAACTCCGTGCCAGCAGCCGCGGTAATACGGAGGGTGCAAGCGTTAATCGGAATTACTGGGCGTAAAGCGCACGCAGGCGGTTGATTAAGTCAGATGTGAAATCCCCGAGCTTAACTTGGGAAC
+
GGGGGGGGGGGGGGGGGGGGGGGGGGGGGGGGGGGGGGGGGGGGGGGGGGGGGGGGGGGGGGFGGGGGGGGGGGGGGGGGGGGFGGGGGGGGGGGGGGGGGGGGGGGGGGGGGGGGGGGGEGGGGGFGGGGGGGGGFGFA?AFGFEF:EFGGGGGGGGGGGGGFGGGGGGGGGGFGGGFGGGGGGGGGGGGGGGEGGGGGGGGGGDGGFFFGGG5:FGGGEGDGGGGGGGGFE5DGGGFDB38>3<D<DGCDGDC668FFC=CDFCGBFFFFFFFF<6DBE67F?=826FF??(
@M04650:207:000000000-C238N:1:1101:8251:3460 1:N:0:19
ACTCCTACGGGAGGCAGCAGTGGGGAATATTGCACAATGGGGGAAACCCTGATGCAGCAACGCCGCGTGAGTGATGAAGGTTTTCGGATCGTAAAGCTCTGTCTTCAGGGACGATAATGACGGTACCTGAGGAGGAAGCCACGGCTAACTACGTGCCAGCAGCCGCGGTAATACGTAGGTGGCGAGCGTTGTCCGGATTTACTGGGCGGAAAGGGAGCGTAGGTGGACTTTTAAGTGAGATGTGAAATACTCGGGCTCAACCCGAGCACTGCATTTCAAACTGGAAGGCTAG
+
GGGGGGGGGGGGGGGGGGGGGGGGGGGGGGGFGGGGGGGGGGGGGGFGGGGGGGGGGGGGGGGGGGGGGGGGGGGGGGGGGAFFGGGGGGGGGGGGGGGGGGGGGGGGGGGGGG7FFAFGGGG:FGEDD3AFFGGGGGAFC<FGDFCFGGAFF:CEGGF@GGGGCGGG*8FFGGC,<EECFF78*=BC7CCCF9BED1*?EF:FGGFC55EGGGGG5)//;7EEGG=EF4CF=CC+::?F?F=@F77C@:**/*3)5)966<3C7/)-70)*19?9<97@?AD4)9)(.)9(
@M04650:207:000000000-C238N:1:1101:8288:3537 1:N:0:19
ACTCCTACGGGAGGCAGCAGTGGGGAATATTGCACAATGGGGGAAACCCTGATGCAGCAACGCCGCGTGAGTGATGAAGGTTTTCGGATCGTAAAGCTCTGTCTTCAGGGACGATAATGACGGTACCTGAGGAGGAAGCCACGGCTAACTACGTGCCAGCAGCCGCGGTAATACGTAGGTGGCGAGCGTTGTCCGGATTTACTGGGCGTAAAGGGAGCGTAGGCGGATTTTTAAGTGGGATGTGAAATACTCAGGCTCACCCTGGGGGCTGCATTACAAACTGGGAGTCTAG
+
FGGGGGGGGGGGGGGGGGGGGGGGGGGGGGGGGGGGGGGGGGGGGGGGGGGGGGGGFFGGGGGGGGGGGDGGGGGFGGGGFFFGGGGCCGGGGG7?FGGGDEGGGGFGGGGGGGGGGGGDFGGEGGGGGGGGGGGGGG8D@FGGGEGGGGGGG@EGGGFFFFGGGGGGGCCC@9EGGFGGGGGGGECEEDGGGGGGG5*+<C@FGGGG8CC5C78:EGD/2)86CG5E5*:CFFGF>*8969?F>C:>B>F*?<F@4)9**83>>F:BFF>;6*1*.9:9F2C))0),(9*)
@M04650:207:000000000-C238N:1:1101:10872:3597 1:N:0:19
ACTCCTACGGGAGGCAGCAGTGGGGAATATTGCACAATGGGGGAAACCCTGATGCAGCAACGCCGCGTGAGTGATGAAGGTTTTCGGATCGTAAAGCTCTGTCTTCAGGGACGATAATGACGGTACCTGAGGAGGAAGCCACGGCTAACTACGTGCCAGCAGCCGCGGTAATACGTAGGTGGCGAGCGTTGTCCGGATTTACTGGGCGTAAAGGGAGCGTAGGCGGATTTTTAAGTGGGATGTGAAATACTCAGGCTCAACCTGGGGGCTGCATTCCAAACTGGAAGTCTAG
+
GGGGGGGGGGGGGGGGGGFGGGGGGGGGGGGGGGGGGGFGFGGGGGGGGGGGGGGGGGGGGGGGGGGCGGGGGGGGGGGGGGGGGGGGEGGGGGCEFEGGEGGGGGGGGFGGGGGGEFFGGGGGGGGGGGGGGGGGGGGGGGGCFEGGFGGGGGFGGGGFGDF>BFGGGGGFCFFFFGGGGGGGGD>8=EEG9EGEEGCE<CCF?CFGGGGGGG>CECDG5CEC?E5:EF+<5?CGGGF4)*0/C7:7?CFGFGGFFFFFF:FGFFC>E>BF@FFF<<79>BFF)9)../@:
@M04650:207:000000000-C238N:1:1101:17214:3716 1:N:0:19
ACTCCTACGGGAGGCAGCAGTAGGGAATCTTCCACAATGGGCGAAAGCCTGATGGAGCAACGCCGCGTGTGTGATGAAGGCTTTCGGGTCGTAAAGCACTGTTGTATGGGAAGAACAGCTAGAATAGGAAATGATTTTAGTTTGACGGTACCATACCAGAAAGGGACGGCTAAATACGTGCCAGCAGCCGCGGTAATACGTATGTCCCGAGCGTTATCCGGATTTATTGGGCGTAAAGCGAGCGCAGACGGTTTATTAAGTCTGGTGTAAAAGGCAGTGGCTCAACCATTGTAT
+
GGGGGGGGGGGGGGGGGGFGGGGGGGGGGGGGGGGGGGGGGGGGGGGGGGGGGGGGGGGGGGGGGGGGGGGGGGGGGGGGGGGGGGGGFGGGGGGGGGGGGGGGGGGGGGGGGGGGGFGGDGGGGGGDGFGGGGGGGGGGGFGGFGGGCE:FFFGC8<FFCFFFE77CFGGDCFFGGGGFGGGGFGGGGEEGGGGEGGGGGGGGG99?CEEGGGGCF77D578CCCFD?F55DGDGGGFGFGFFGGGDFGDDDG4BBB@6<BFGF>5179=66>4)-(77D6<FFFFF?*9AB4
@M04650:207:000000000-C238N:1:1101:10172:3756 1:N:0:19
ACTCCTACGGGAGGCAGCAGTGGGGAATATTGCACAATGGGCGCAAGCCTGATGCAGCCATGCCGCGTGTATGAAGAAGGCCTTCGGGTTGTAAAGTACTTTCAGCGGGGAGGAAGGTGTTGCGGTTAATAACCGCAGCAATTGACGTTACCCGCAGAAGAAGCACCGGCTAACTCCGTGCCAGCAGCCGCGGTAATACGGAGGGTGCAAGCGTTAATCGGAATTACTGGGCGTAAAGCGCACGCAGGCGGTTTGTTTAGTCAGATGTGAAATCCACGAGCTTAACTTGGGAAC
+
9F<EFEFGGGE-CG;FFDFFFGFGGGGDFG9EAFEF8EEGF,8+FCF,CCF<F<FFGGFCF@FGCF+@FBFCFFAFEGGFFGGGG7CC<FGBFGFFFFDGFGGF9F+F++=F+BFDFFE?F@CGGE@7<CDFD@FFFGEG<DFDG;F*>FGF<FG>>FFFFGCFDFGGGCCGGGFGFD7<CFFF*=CB****/:*;CFG*/;:**;856EG5//C;FGG5E78:?FF+3>FC@C<EF7=D><>;DCDD>D))9*957)*/+***9:75?49B79)*(().)4*=***)-)044(
@M04650:207:000000000-C238N:1:1101:18787:3760 1:N:0:19
ACTCCTACGGGAGGCAGCAGTGGGGAATATTGCACAATGGGCGCAAGCCTGATGCAGCCATGCCGCGTGTATGAAGAAGGCCTTCGGGTTGTAAAGTACTTTCAGCGAGGAGGAAGGCATTGTGGTTAATAACCACAGTGATTGACGTTACTCGCAGAAGAAGCACCGGCTAACTCCGTGCCAGCAGCCGCGGTAATACGGAGGGTGCAAGCGTTAATCGGAATTACTGGGCGTAAAGCGCACGCAGGCGGTTGATTAAGGCAGATGTGAAATCACCGAGCTTAACTTGGGAAC
+
GGGGGGGGG7FGGGGGGGGGGGGGGGGGGGGGGGGGGFGGGGGGGGGGGGGGGGGGGGGGGGGGFGGFGGGGGGGFGGGGGGGGGGGGGGGGGGGGGGGGGGFGGGGGGGCGGGGGGGGGGGGGGGGGGGGGGGGGGGGGGGCFFGGFDGGGGGDGGCCCGGGGGGGGGG>EGGGGGGGGGGGGGGGGFGGGGGGEGGGGGGGGGGGGGGGGG=EEFGGGGGC5FGGGGFFFBEDGGGFGBGFFGGGDEGGDDDFF4FB?+8FGFDG>FF*9=F*9<?GFF>6@4/82:FFBF(
@M04650:207:000000000-C238N:1:1101:22429:3795 1:N:0:19
ACTCCTACGGGAGGCAGCAGTAGGGAATCTTCGGCAATGGACGAAAGTCTGACCGAGCAACGCCGCGTGAGTGAAGAAGGTTTTCGGATCGTAAAACTCTGTTGGTAGAGAAGAACGTTGGTGAGAGTGGAAAGCTCATCAAGTGACGGTAACTACCCAGAAAGGGACGGCTAACTACGTGCCAGCAGCCGCGGTAATACGGAGGGTGCAAGCGTTAATCGGAATTACTGGGCGTAAAGCGCACGCAGGCGGTCTGTCAAGTCGGATGTGAAATCCCCGGGCCCAACCTGGGA
+
GGGGGGGGGGGGGGGGGGGGGGGGGGGGGGGGGGGGGGGGGGGGGGGGGGGGGGGGGGGGGGGGGGGF=FECFDFGFGGGGGGFGGGGGGGGFGGFFGF9EFGGGGGGGGGFGGGGGGGGGGGGGGGGAFEGAFDFFFGGGDFFFFGGGECCCFGGGGFDFF@7D*>CFGGGGGGGFGDGGGGEGGC,BFG>EEEEEFGGGDECEC85CFGF5C:C=52:EGC5CC?FC:F50:7EDC@F5C>5CG)7<C5C95CF=@=*<@GG:<*(9@*@*77)86DD>>)8D3@?>F@?F
@M04650:207:000000000-C238N:1:1101:13770:3847 1:N:0:19
ACTCCTACGGGAGGCAGCAGTAGGGAATCTTCGGCAATGGACGAAAGTCTGACCGAGCAACGCCGCGTGAGTGAAGAAGGTTTTCGGATCGTAAAACTCTGTTGGTAGAGAAGAACGTTGGTGAGAGTGGAAAGCTCATCAAGTGACGGTAACTACCCAGAAAGGGACGGCTAACTACGTGCCAGCAGCCGCGGTAATACGTAGGTCCCGAGCGTTGTCCGGATTTATTGGGCGTAAAGCGAGCGCAGGTGGTTTATTAAGTCTGGTGTAAAAGGCAGTGGCTCAACCATTGTT
+
GGGGGGGGGGGGGGGGGGGGGGGGGGGGGGGGGGGGGGGGFGGGGGGGGGGGGGGGGGGGGGGGGGGGGGGGGGGGGGGGGGGGGGGGGGGGGGGGGGGGGGGGGGGGGGGGGGGGGGGGGGGGGGGGGGGGGGGGGGFGGGGGGGGGGGGGGGGGGGGGGGGGGGGGGGEEDFFGGGGFGGGGGGGGGGGGGGDEEFGGGGFGGGCFFGEGGG?5CCFFG<EE8<EGGGGGFGDGGC=FBD@EGG)9@9CC7*7F?=7@FFCFFG770?F47BD>:?CFFFDFFFFB?FF2<)
@M04650:207:000000000-C238N:1:1101:6497:3850 1:N:0:19
ACTCCTACGGGAGGCAGCAGTAGGGAATCTTCGGCAATGGACGAAAGTCTGACCGAGCAACGCCGCGTGAGTGAAGAAGGTTTTCGGATCGTAAAACTCTGTTGGTAGAGAAGAACGTTGGTGAGAGTGGAAAGCTCATCAAGTGACGGTAACTACCCAGAAAGGGACAGCTAACTACGTGCCAGCAGCCGCGGTAATACGTAGGTCCCGAGCGTTGTCCGGATTTATTGGGCGTAAAGCGAGCGCAGGTGGTTTATTAAGTCTGGTGTAAAAGACAGTGGCTCAACCATTGTT
+
GC9FFFGFGCF;@FGGEEFGGGGF7ECEGGGGGGGGGFCFGGDG:FEFDGGGGGE++:FFG@:@BF:=FEEG9EF,?==@CE?<EC@F7>FEGG7FFDC,,CEFGGGDFBFGGFFGGFECFFDFGAFFF@=9B8<<DEFFADFFGGGG+8@FFGG@,><FFDFG,FBF*8DCDEBFGGCFDCGFFFF7DCEEE:8*;EB982>E8CCFF5CCGGEGGDDCED;**+AC7:9CFDC=G3*:>C5>)7)).97C57C7=F?4<BDGB4:0>B?F?F)7?:F?505?FF?B0?F2.)
@M04650:207:000000000-C238N:1:1101:25875:3851 1:N:0:19
ACTCCTACGGGAGGCAGCAGTGGGGAATATTGCACAATGGGCGCAAGCCTGATGCAGCCATGCCGCGTGTATGAAGAAGGCCTTCGGGTTGTAAAGTACTTTCAGCGAGGAGGAAGGCATTGTGGTTAATAACCACAGTGATTGACGTTACTCGCAGAAGAAGCACCGGCTAACTCCGTGCCAGCAGCCGCGGTAATACGGAGGGTGCAAGCGTTAATCGGAATTACTGGGCGTAAAGCGCACGCAGGCGGTTGATTAAGTCAGATGTGAAATCCCCGAGCTTAACTTGGGAAC
+
GGGGGGGGGGGGGGGGGGFGGGGGGGGGGGGGGGGGGGGGGGGGGGGGGGGGGGGGGGGGGGGGGGGGGGGCGFGCFGGGGGGGGGGGGGGGGGGGGGGGGGGGGGGFFGGGGGFGGGGGGGGGGGGGGGGGGGGGCFFFFGDFGGGGGGGGGGGGFGGGGDFFGGGGGGGGGGGGGGGGDGGGGGGGGGGGGGGGGFGGGGGGEEGGGGGGGGGGGGGFGGGGGGGGG4CGFEGEGDFDDGFEDGGGFGGGDG*@=BFFGFGGFCGFFFFFFFF??>CE5>CBFFFFFFF0:3
@M04650:207:000000000-C238N:1:1101:20271:3876 1:N:0:19
ACTCCTACGGGAGGCAGCAGTGGGGAATATTGCACAATGGGGGAAACCCTGATGCAGCAACGCCGCGTGAGTGAAGAAGGTCTTCGGATTGTAAAGCTCTGTTAGCAGGGAAGAGATAGGACGGTACCTGCAGAGGAAGCCACGGCTAACTACGTGCCAGCAGCCGCGGTAATACGTAGGTGGCAAGCGTTGTTCGGAATAACTGGGCGTAAAGGATGCGTAGGCGGTTTGTTAAGTCAGATGTGAAATCCCCGAGCTTAACTTGGGAACTGCATTTGAAACTGGCAAGCT
+
GGGGGGGGGGGGGGGGGGGGGGGGGGGGGGGGGGGGGGGGGGGGGGGGGGGGGGGGGGGGGGGGGGGGGGGGGGGGGGGGGGGGGGGGGGGGGGGGGGGGGGGGGGGGGGGGGGGGFGGGGGGGGGGGGGGGGGGGGGGGGGGGGGGGGGGGGGGGFGGGGGFFFCGGEEGEGGGGGGGGGGGGGGGGGGGGEGGGGGGGGGGGGGGGGGGGGGGGGGFCCCDGGGGGGGGGFGGGGGFF6FFFGGGGFGGFGGGBD3FFGFGG4DC0?:?FFFF4A>FFB<FFFFFDF>:
@M04650:207:000000000-C238N:1:1101:13604:3888 1:N:0:19
ACTCCTACGGGAGGCAGCAGTGGGGAATATTGCACAATGGGGGAAACCCTGATGCAGCAACGCCGCGTGAGTGATGAAGGTTTTCGGATCGTAAAGCTCTGTCTTCAGGGACGATAATGACGGTACCTGAGGAGGAAGCCCCGGCTAACTACGTGCCAGCAGCCGCGGTAATACGTAGGGGGCTAGCGTTATCCGGAATTACTGGGCGTAAAGGGTGCGTAGGTGGTTTCTTAAGTCAGAAGTGAAAGGCTACGGCTCAACCGTAGTAAGCTTTTGAAACTGAGAAACTTGAGG
+
GGGGGGGGGGGGGGGGGGGGGGGGGGGGGGGGGGGGGGGGGGGGGGGGGGGGGGGGGGGGGGGGGGGGGGGGGGGGGGGGGGGGGGGGGGGGGGGGGGGGGGGGGGGGGGGGGGGGGGGGGGGGGGGGGCFGGGGGGGGGFGGGGGGGGGGGGGGGGGGGGGGGGGGGGGGGGGGGGGGGGGGGGEGGGGGGGGGGGGGGGGGGGGGGGGGGGGG8CDGGDGGGFEEGGGFGB?CCCGFGFGFFGGFGFG6CGDG>BB@=CFGGFDGFFFFB4=**4<CFFAGFFFFB<FFF:(
@M04650:207:000000000-C238N:1:1101:18067:3928 1:N:0:19
ACTCCTACGGGAGGCAGCAGTGGGGAATATTGCACAATGGGCGCAAGCCTGATGCAGCCATGCCGCGTGTATGAAGAAGGCCTTCGGGTTGTAAAGTACTTTCAGCGAGGAGGAAGGCATTGTGGTTAATAACCACAGTGATTGACGTTACTCGCAGAAGAAGCACCGGCTAACTCCGTGCCAGCAGCCGCGGTAATACGGAGGGTGCAAGCGTTAATCGGAATTACTGGGCGTAAAGCGCACGCAGGCGGTTTGTTAAGTCAGATGTGAAATCCCCGAGCTTAACTTGGGAAC
+
GGGGGGGGEGGGGGGGGGGGGGGGGEGGGGFGGGGGGGGGGGGGGGGGGGGGGGGGGGGFGGGGGGGGGFGGGGGGGGGGGGGGGGGGGGGGGGGGGGGGGGGGGGGCFEGGGGCGGFGGGGGGG@DAEGGGGGGGGGFFGFFDFGGGCGEGGE@FFDGFGFGGGGGGGG*CF7@DGGGGGFFGF:EFFECEECCGGGGFGEG7:=CEGFGGGCEGGGGGDDG=CFGGGGFGFGGEFCFGEDFFD<CDF7D7DGG@FF67+9:CF>D6=?B948/<89DDF>4779754?@:?(
@M04650:207:000000000-C238N:1:1101:24739:3952 1:N:0:19
ACTCCTACGGGAGGCAGCAGTGGGGAATATTGCACAATGGGCGCAAGCCTGATGCAGCCATGCCGCGTGTATGAAGAAGGCCTTCGGGTTGTAAAGTACTTTCAGCGAGGAGGAAGGCATTGTGGTTAATAACCGCAGTGATTGACGTTACTCGCAGAAGAAGCACCGGCTAACTCCGTGCCAGCAGCCGCGGTAATACGGAGGGTGCAAGCGTTAATCGGAATTACTGGGCGTAAAGCGCACGCAGGCGGTTTGTTAAGTCAGATGTGAAATCCCCGAGCTTAACTTGGGAAC
+
GGGGGGGGGGGGGGGGGGGGGGGGGGGGGGGGGGGGGGGGGGGGGGGGGGGGGGGGGGGGGGGFGGGGGGGGGGGGGGGGGGGGGGGGGGGGGGGGGGGGGGGGGGGGGGGGGGGGGGGGGGGGGGGGGGGGGGGGGCFGGGCFGGGGGGGGGGDEGGGGGGGGGGGGGGGGGGGGGGGGGGGGGGCFGEEGGGGGGGGFEGGGGEGGFEGGDEG5CCFGGGGGGGGGGGGGFGGGGGFGFGFFGGGGEGGGGGGFFFFFGFCFFGGFFFFFFF)<<;GFF9<8@FFFDFF:B3
@M04650:207:000000000-C238N:1:1101:21619:3956 1:N:0:19
ACTCCTACGGGAGGCAGCAGTAGGGAATCTTCGGCAATGGACGAAAGTCTGACCGAGCAACGCCGCGTGAGTGAAGAAGGTTTTCGGATCGTAAAACTCTGTTGGTAGAGAAGAACGTTGGTGAGAGTGGAAAGCTCATCAAGTGACGGTAACTACCCAGAAAGGGACGGCTAACTACGTGCCAGCAGCCGCGGTAATACGTAGGTCCCGAGCGTTGTCCGGAGTTATTGGGCGTAAAGCGAGCGCAGGTGGATTATTAAGTCTGGTGTAAAAGGCAGTGGCTCAACCATTGT
+
@<ECEFCF@FEGGEFFGGGGFGDECC@EGFCCDFFFC@FFG8FC@,@CFACFEGGGGGG8FEDCFEG@FGECEFGGC<CFFA94B=FEE@?BDFFCDGGFGGGGGGGF9FFEDGGGGAFEGGGGGGDFEGGFGGDDB>>FCFGGFFGFGCFE9FGEGFFGG7>E:7DGECEEGGG@CCF>D@FGGGGGGFEC>CEGGDFGF<CF8FFFF==EGD8C=>:>?C5*;*0:CC@FFED7<<6*7<DEGGDC>17C**:66@66C@C>=D:?566*=B5:1:*9?<<?F6?<?*8)<
@M04650:207:000000000-C238N:1:1101:17042:3972 1:N:0:19
ACTCCTACGGGAGGCAGCAGTGGGGAATATTGCACAATGGGCGCAAGCCTGATGCAGCCATGCCGCGTGTATGAAGAAGGCCTTCGGGTTGTAAAGTACTTTCAGCGGGGAGGAAGGGAGTAAAGTTAATACCTTTGCTCATTGACGTTACCCGCAGAAGAAGCACCGGCTAACTCCGTGCCAGCAGCCCCGGTAATACGGAGGGGGCAAGCGTTAATCGGAATTATTGGGCGTAAAGCGCACGCAGGCGGTTTGTTAAGTCAGATGTGAAATCCCCGGGCTCACCCTGGGAAC
+
GGGGGGGGGGGGGGGGGGGGGGGGGGGG,FGFGFGGGGGGGGGGGGGGGGGGFGGGGGGGGGGGGGGGGCEFGGGGGGGGGGGGGGGGGGGGGGGGGCGGGGGGGEFGGGGGGGGGGEGGGFE<FF9FGEGGGGEGGG9>DFCC;,CF<<F<FB:*5C:,@:5:DG,C*><C,?,BBC:6BE,,:8CG@*3C8=BC99BF5>CED5*/CC*1*A**=*:C5>**3<++A7CF:EG55*/9:C55/19).9CDG<DF0=6=+/**9>FDFFFF4/6/8BG55(*9*>0(17703(
@M04650:207:000000000-C238N:1:1101:25684:4020 1:N:0:19
ACTCCTACGGGAGGCAGCAGTGGGGAATATTGCACAATGGGCGCAAGCCTGATGCAGCCATGCCGCGTGTATGAAGAAGGCCTTCGGGTTGTAAAGTACTTTCAGCGAGGAGGAAGGCATTGTGGTTAATAACCGCAGTGATTGACGTTACTCGCAGAAGAAGCACCGGCTAACTCCGTGCCAGCAGCCGCGGTAATACGGAGGGTGCAAGCGTTAATCGGAATTACTGGGCGTAAAGCGCACGCAGGCGGTTTGTTAAGTCAGATGTGAAATCCCCGAGCTTAACTTGGGAAC
+
GGGGGGGGGGGGGGGGGGGGGGGGGGGGFDGGGGGGGGGGGFGGGGGFGGGGGGGGGGGGGGGGGDGFGGGFGGGGGGGGEGGGGGGGDEFEFFGGGGGGFGGGGGGGGGGGGGGGCGGCGGGGGFGEGCGGG?FFGGFGGG,=FFEGGGGGGGGGGFGGGGGGGGGGGGGGGFCCCE>FEGGGGDC@BEEGGGGECEGGCBEGDCEGGGFCE5?E5FFFCDCCEG7CGGGGFCDEFD=DDGFFGGGGFGGDDGG5@?F@CFDFF*7<F64@*9?629GE:9C@748A<:F??(
@M04650:207:000000000-C238N:1:1101:11309:4024 1:N:0:19
ACTCCTACGGGAGGCAGCAGTGGGGAATATTGCACAATGGGGGAAACCCTGATGCAGCAACGCCGCGTGAATGATGAAGGTCTTCGGATCGTAAAGTTCTGTCTTCAGGGACGATAATGACGGTACCTGAGGAGGAAGCCACGGCTAACTACGTGCCAGCAGCCGCGGTAATACGTAGGTGGCAAGCGTTGTCCGGATTTACTGGGCGTAAAGGGAGCGTAGGCGGATTTTTAAGTGGGATGTGAAATACTCAGGCTCAACCTGGGGGCTGCATTCCAAACTGGAAGTCTAG
+
GGGGGGGGGGGGGGGGGGGGGGGGGGGGGGGGGGGGGGGGGGGGGGGGGGGGGGGFGGGGGGGGGGGGGGGGGGGGGGGGGGGGGGGGGGGGGGFFGFGGGGGFGGGGFGGGGGCGGGGGGGGGGGGFGGCEEDFGGGGFGGGEGGGGGGGGGGGGFAFGGGGGGGGGGGEFFGGFFGGGGGGCFGGGGGGGGGGGGGGCFFGGG>FEEEECFGGGDDDDGGE?GGDECGGGFFGCFGFGFGFFGGGGFGCFGGGFFFFFFFGGFCG9DDFEFFFF>BF?F<GFFFF?FFFD
@M04650:207:000000000-C238N:1:1101:20074:4042 1:N:0:19
ACTCCTACGGGAGGCAGCAGTATGGAATCTTCGGCAATGGACGAAAGTCTGACCGAGCAACGCCGCGTGAGTGAAGAAGGTTTTCGGATCGTAAAACTCTGTTGTTAGAGAAGAACAAGGACGTTAGTAACTGAACGTCCCCTGACGGTATCTAACCAGAAAGCCACGGCTAACTACGTGCCAGCAGCCGCGGTAATACGTAGGTGGCAAGCGTTGTCCGGATTTATTGGGCGTAAAGCGAGCGCAGGCGGTTTCTTAAGTCTGAGGTGAAAGCCCCCGGCCCAACCGGGGAGG
+
GGGGGGGGGGGGGGGGGGGGGGGGGGGGGGGGGGGGGGGGGGGGGGGGGGGGGGGGGGGGGGGGGGGCFEGGGGFGGGGGFGFFGGGGGGGGFGGGGGCFBFGGC@AFGGGGGGGGGGFC@AG3BDGGGFGFGGGGF>FGGGGGGGGCFFGGGGGGGGGGGGC@F:EGF8CG7CGGGGGGGFGFGGFGGGGGGGGCCCFGEFGGGGFCCFGGGGEEGGCDCDGGFFGF?DECECDEF:9759:;DDGD:DD5/7C*==FB<7C79**4>FF4750<61<<:(9.7>B907>4-7
@M04650:207:000000000-C238N:1:1101:11861:4083 1:N:0:19
ACTCCTACGGGAGGCAGCAGTAGGGAATCTTCGGCAATGGACGAAAGTCTGACCGAGCAACGCCGCGTGAGTGAAGAAGGTTTTCGGATCGTAAAACTCTGTTGGTAGAGAAGAACGTTGGTGAGAGTGGAAAGCTCATCAAGTGACGGTAACTACCCAGAAAGGGACGGCTAACTACGTGCCAGCAGCCGCGGTAATACGTAGGTGGCAAGCGTTGTCCGGATTTATTGGGCGTAAAGCGAGCGCAGGTGGTTTATTAAGTCTGGTGTAAAAGGCAGTGGCCCAACCATGGTT
+
GGGGGFAGEGGFBF@@@FGGEEGGGGFFGGGCFGGGGGGFGGEFCEF<FCCCFGEGGFCFGD@FGDGBCCFGGGDGGGGGC?FC<FGG:FFEFFFFGGGCFGFGFGGGGGGGFFGGFFGD8B>FF9BDFGG<FFG9DA<FA<B@A<,>:3DFF9DCFFGGCGFGCFGD>EFC>FEFFGGGFGGGGGGFGEGECE88B<9?CFG88?CFCFCGGGGD=DGGEGC7E+CFGGGFFCDED*77:*0<DGCDEG7F*1*9@*9@F*2797*407877=).86<@40*8:::B?F*(6)
@M04650:207:000000000-C238N:1:1101:20387:4096 1:N:0:19
ACTCCTACGGGAGGCAGCAGTAGGGAATCTTCGGCAATGGACGAAAGTCTGACCGAGCAACGCCGCGTGAGTGAAGAAGGTTTTCGGATCGTAAAACTCTGTTGGTAGAGAAGAACGTTGGTGAGAGTGGAAAGCTCATCAAGTGACGGTAACTACCCAGAAAGGGACGGCTAACTACGTGCCAGCAGCCGCGGTAATACGTAGGTCCCGAGCGTTGTCCGGATTTATTGGGCGTAAAGCGAGGGCAGGTGGGTTATTAAGTCTGGTGTAAAAGGCAGGGGCCCAACCATTGT
+
GGFGGGGGEGFGGGCGGGGGGGGGGGFDGFGDDCFEGAGGGGEEGCFEFFGGGGGGGDGGECFCFCF:FGGFCFFGFGGGGA?BEBFE=:@FFGGDGGGCFEEFGCFGFGGG@FFGGDF@FCFCFGFG,<,BF@F9@<=@@D=3CB>CFCFCECFEFGFGGGGCFGF:<:CDGF>FFGG7>F:;,;?,=,:*BC@EEGGGF99CCC9ECGCC5=E8C*:CEDGGG?+<?DF5)CC*CF=C>77)1CCD)19F))15?FFFGFD*19::)9FFF@>)3,)).())8>:8?**64
@M04650:207:000000000-C238N:1:1101:19446:4144 1:N:0:19
ACTCCTACGGGAGGCAGCAGTAGGGAATCTTCGGCAATGGACGGAAGTCTGACCGAGCAACGCCGCGTGAGTGAAGAAGGTTTTCGGATCGTTAAGCTCTGTTGTTAGAGAAGAATGATGGTGGGAGTGGAAAATCCACCATGTGACGGTAACTAACCAGAAAGGGACGGCTAACTACGTGCCAGCAGCCGCGGTAATACGTAGGTCCCGAGCGTTGTCCGGATTTATTGGGCGTAAAGCGAGCGCAGGTGGTTTATTAAGTCTGGTGTAAAAGGCAGTGGCTCAACCATTGT
+
GGGGGGGGGGGGGGGGGGGGGGGGGGGGGGGGGGGGGGGGGGGGGGGGGGGGGGGGGGGGGGGGGGGGGGGGGGGGGGGGGGGGGGGGDGGGGGGGGGGGGGGGGGGGGGGGGGGGGGGGGFDGGGGGGGGGGGGGFGGGGGGDGGGGGGGGGGGGGFGGGGGGGGGGGCGGGGGGGGGGGGGGGGGGGGGGGGGGGFFGGGGGGFGGGGGGGGGGGGGGGGGEEG7FFFGGFGGGGGF7DGFFGGGGF*<GCF4:FFFF?FGDFC7<>BB=FFFFFF<4@BF?FFFFF4=4)
@M04650:207:000000000-C238N:1:1101:10926:4162 1:N:0:19
ACTCCTACGGGAGGCAGCAGTGGGGAATATTGCACAATGGGGGAAACCCTGATGCAGCAACGCCGCGTGAGTGATGAAGGTTTTCGGATCGTAAAGCTCTGTCTTCAGGGACGATAATGACGGTACCTGAGGAGGAAGCCACGGCTAACTACGTGCCAGCAGCCGCGGTAATACGTAGGTGGCGAGCGTTGTCCGGATTTACTGGGCGTAAAGGGAGCGTAGGCGGATTTTTAAGTGGGATGTGAAATACTCAGGCTCAACCTGGGGGCTGCATTCCAAACTGGAAGTCTAG
+
GGGGGGGGGGGFGGGGGGGGGGGGGGGCGGGGGGGGGGGGGGGGGGGGGGGGGGGGGGGFFGGGGGGCFC@FFGGGGGFGFEFGGGGGGGGGGGGGGGGFFGGGGGGGGGGGGGGGGGGGGGGGGDGDGGGGGGGGGGGGGGGGGGGGGGGGGGGGGGGGGGGGGGGGFCGGFGGGGFEFFGGGBEEGGDCGGFGGGGGGGGG7FGGG>E>:CFECE3D<57CCEGEE=F9EFCF?CFFG?DF=7C::@7>C>FGFF:6=EFFGFGG>@35)6969<AG=3)2<??F4<F?.
@M04650:207:000000000-C238N:1:1101:19699:4189 1:N:0:19
ACTCCTACGGGAGGCAGCAGTAGGGAATCTTCGGCAATGGACGAAAGTCTGACCGAGCAACGCCGCGTGAGTGAAGAAGGTTTTCGGATCGTAAAACTCTGTTGGTAGAGAAGAACGTTGGTGAGAGTGGAAAGCTCATCAAGTGACGGTAACTACCCAGAAAGGGACGGCTAACTACGTGCCAGCAGCCGCGGTAATACGTAGGTCCCGAGCGTTGTCCGGATTTATTGGGCGTAAAGCGAGCGCAGGTGGTTTATTAAGTCTGGTGTAAAAGGCAGTGGCTCAACCATTGT
+
GGGGGGGGGGGFGGGGGGGGGGGGGGGGGGGGGGGGGGGGGGGGGGGGGGGGGGGGGGGGGGGGGGGGGGGGGGGGGGGGFGGGGGGGGGGGGGGGGGGGGGGGGGGGGGGGGGFGGFGGGGGGGGG<FGCFGGGGGGGGGFGGGGGGGGGEGGGGGGGGGGGGGGGGGGGGGGGGGGGGGGGGGGGFFGEGGGGGGGFGGGFGGFGGGGGGGGCEGGGGGGGDCFGGG7?FFGDGGGFG>DEEGGCGF*9F57DF=BFFC?FF?<D?FFF?FFFFFF5:7?1<?FF?(=@A2
@M04650:207:000000000-C238N:1:1101:9425:4237 1:N:0:19
ACTCCTACGGGAGGCAGCAGTGGGGAATATTGCACAATGGGGGAAACCCTGATGCAGCAACGCCGCGTGAGTGATGAAGGTTTTCGGATCGTAAAGCTCTGTCTTCAGGGACGATAATGACGGTACCTGAGGAGGAAGCCACGGCTAACTACGTGCCAGCAGCCGCGGTAATACGTAGGTGGCAAGCGTTGTCCGGATTTATTGGGCGTAAAGCGAGCGCAGGCGGTTTCTTAAGTCTGATGTGAAAGCCCCCGGCTCAACCGGGGAGGGTCATTGGAAACTTGAGAACTTG
+
GGGGGGGGGGGFGGGGGGGGGGGGGGGGGGGGGGGGGFGGGGGGGGGGGCGGGGGGGGGGGGGGGGGBFGGGGFFGGGGGFGFGFGGGGGGGGG7?EFGC<FGGGGGGGFFEGGEGGGGGGGGGGGGFGGGG>FGGFFF8FGGGGGG77<FC<FGFGGFGGGGFGEEDFEE,7<8:C@CFGGGEGGGG@B?E?CEGE5*:B9EGGGGGCGGGGGGGGDGGGDEGGG5C5>7C*CG:CGFG4C467:DGFGCDGD)55>4?GFDGFGD;B@55FFBF:)*/).*996<<)**.
@M04650:207:000000000-C238N:1:1101:18493:4243 1:N:0:19
ACTCCTACGGGAGGCTGCAGTAGGGAATCTTCCACAATGGGCGAAAGCCTGATGGAGCAACGCCGCGTGTGTGATGAAGGCTTTCGGGTCGTAAAGCACTGTTGTATGGGAAGAACAGCTAGAATAGGAAATGATTTTAGTTTGACGGTACCATACCAGAAAGGGACGGCTAAATACGTGCCAGCAGCCGCGGTAATACGTATGTCCCGAGAGTTATCCGGATTTATTGGGCGTAAAGCGAGCGCAGACGGTTTATTAAGTCTGATGGGAAAGCCCGGAGCTCAACTCCGGA
+
GGGGGGGGGGGGGGGGGGGGGGGGGGGGGGGFGGGGGGGGGGGGGGGGGGGGGGEGGGGGGGGGGGGGGFGGGGGGGFGGGGGGGGGGGGGGGGGGGCEGGGGEFGGCGGGGEGGFGFCFGGFFFGGGGGGCFFAFFGGG<DDFGGGGGGDGGGGGGGGGGF::CC:CFDEEGGCFFG,,6DCFGGGFGD5::ECEC?C*?EGGG9C68EE*86BF7DFD8>*5A<CGGC*187):5CBC:37@C))>@DGGG39@6@F4<=CC@**).865).)869DDDFG=*)1.3)),
@M04650:207:000000000-C238N:1:1101:7958:4281 1:N:0:19
ACTCCTACGGGAGGCAGCAGTGGGGAATATTGCACAATGGGCGAAAGCCTGATGCAGCAACGCCGCGTGAGCGATGAAGGCCTTCGGGTCGTAAAGCTCTGTCCTCAAGGAAGATAATGACGGTACTTGAGGAGGAAGCCCCGGCTAACTACGTGCCAGCAGCCGCGGTAATACGTAGGTGGTAAGCGTTGTCCGGATTTACTGGGCGTAAAGGGAGCGTAGGTGGACTTTTAAGTGAGATGTGAAATACTCGGGCTCAACCTGGGGGCTGCATTCCAAACTGGAAGTCTAG
+
GGGGGGGGGGGGGGGGGGGGGGGGGGGGGGGEGGGGGGGGGGGGGGGGGGGGGGGGGGGGGGGGGGGGGGGGGG<FGGCGGGGGGGGGGGGGGGGGGGGGGGGGGGGGFGGFGGGGGGGFGGG@FGC<DDFFGGGGGGGGGGGGGGGGGAAGGFCCGGGGGGFGEGGGCEGCFGGGFGGGGGGGFFGGG5CEGGEEGC5EGCFGGGGGEGGFGCGFEDGDECEEG5:F?FCC?<CFC*?DFGFFGGF7BGGFD<GFF>FFF:4<@<DF3;B3<FBF>AG?F>F65<F?B**-
@M04650:207:000000000-C238N:1:1101:14477:4288 1:N:0:19
ACTCCTACGGGAGGCAGCAGTGGGGAATATTGCACAATGGGGGAAACCCTGATGCAGCAACGCCGCGTGAGTGATGAAGGTTTTCGGATCGTAAAGCTCTGTCTTCAGGGACGATAATGACGGTACCTGAGGAGGAAGCCACGGCTAACTACGTGCCAGCAGCCGCGGTAATACGTAGGTGGCGAGCGTTGTCCGGATTTACTGGGCGTAAAGCGAGCGCAGGTGGTTTATTAAGTCTGGTGTAAAAGGCAGTGGCTCAACCATTGTATGCATTGGAAACTGGTAGACTTGAGG
+
GGGGGGGGGGGGGGGGGGGGGGGGGGGGGGGGGGGGGGGGGGGGGGGGGGGGGGGGGGGGGGGGGGGGGGGGGGFGGGGGGGGGGGGGGGGGGGGGGGGGGGGGGGGGGGGGGGDGGGGGGGGGGGGGGGFGGEGGFGGGGGGGGGGFGGGGGGGGGGGFGGGFEGGGCEGGGGGGGGGFGGGGGGDGEGGGGGEGDEEGGGGGGGGGGGGGGGGEGGGGGGG=EGCFFGDGFFGF>CFGFGFF7FFGFGGG<CF@4:=FGF<FFG><?FFFFF@??AFF@>FF?FBB29*))(
@M04650:207:000000000-C238N:1:1101:11166:4299 1:N:0:19
ACTCCTACGGGAGGCAGCAGTAGGGAATCTTCGGCAATGGACGAAAGTCTGACCGAGCAACGCCGCGTGAGTGAAGAAGGTTTTCGGATCGTAAAACTCTGTTGGTAGAGAAGAACGTTGGTGAGAGTGGAAAGCTCATCAAGTGACGGTAACTACCCAGAAAGGGACGGCTAACTACGTGCCAGCAGCCGCGGTAATACGTAGGTCCCGAGCGTTGTCCGGATTTATTGGGCGTAAAGCGAGCGCAGGTGGTTTATTAAGTCTGGTGTAAAAGGCAGTGGCTCAACCATTGTT
+
GGGGGGGGGGGCFGGGGGGGGGGGGGGGGGGGGGGDGGGGGGGGGE7FGGFGGGGGDGGGGGGGGGGGGGGFGGGGGFGGGGGDGGGGG7=F@F7FFGGGGGGGFGGGAFGGGGGGGDF<FFFFGGGGGGGGGFGGGGGGGGGFGGGGGGGGGGGGGGGGFFGGGGGGGCGGGGGDGGGGGGGGGGD@EFGG5B1*=FFGGDCCEF9?CGE5CEC8*9FCECC5*<CGF7C=:E5CCFFFE3BBDGGGF7C<73D4@4=9C8>F?CC?FFF?F*7FBFGF??CFFF4<:@?A4)
@M04650:207:000000000-C238N:1:1101:18743:4353 1:N:0:19
ACTCCTACGGGAGGCAGCAGTGGGGAATATTGCACAATGGGCGCAAGCCTGATGCAGCCATGCCGCGTGTATGAAGAAGGCCTTCGGGTTGTAAAGTACTTTCAGCGAGGAGGAAGGCATTGTGGTTAATAACCACAGTGATTGACGTTACTCGCAGAAGAAGCACCGGCTAACTCCGTGCCAGCAGCCGCGGTAATACGGAGGGTGCAAGCGTTAATCGGAATTACTGGGCGTAAAGCGCACGCAGGCGGTTGATTAAGTCAGATGTGAAATCCCCGAGCTTAACTTGGGAAC
+
GGGGGGGGGCEGGGGGGGGGGGGGGGGGGGGGGGGGGGGGGGGGGGGGGGGGGGGGGGGGGGGGGGGGGGGGGGGGGGGGGGGGGGGGGGGGGGGGGGGGGGGGGGGGGGGGGGGGGGGGGGGGGGGGGGGGGGGGGGFGGGGGGGGGGGGGGGGGGGGGGGGGGGFGGGGGGGGGGGGGGGGGGGGGGGGGGGGGGGGGGGGGGGGGGGGGGGGGGGGGGGDGGGGGGGGGFGGGGGFGFGFFGDGGFGGG5CGFBFFFGFGGFGGAFFFFFFFF?FDFB;>FFFFDFFFB?2
@M04650:207:000000000-C238N:1:1101:7222:4364 1:N:0:19
ACTCCTACGGGAGGCAGCAGTGGGGAATATTGCACAATGGGGGAAACCCTGATGCAGCAACGCCGCGTGAGTGATGAAGGTTTTCGGATCGTAAAGCTCTGTCTTCAGGGACGATAATGACGGTACCTGAGGAGGAAGCCACGGCTAACTACGTGCCAGCAGCCGCGGTAATACGTAGGTGGCAAGCGTTGTCCGGATTTATTGGGCGTAAAGCGAGCGCAGGCGGTTTCTTAAGTCTGATGTGAAAGCCCCCGGCTCAACCGGGGAGGGGCCTTGGTAACTGGGAGACTTG
+
FGGGGGGGGGGGGGGGGGGGGFFGGGGGGGGCFGGGGGFGGDG@FGGGGGGGGGGGGGGGGGGGGGGFDC:FEGDGGFFGGEGGGDGGDGGGGC=EFGGG95CAFEGGGF+=CFC+BA??EFGGGGGGF<>D,6+@FFD=FFCG7:FGGGE7+6<C7,@<:>FGDCECFGDF;;892;FFGFCFFF5418:C9+8C:=CG9CF9CC5CGEGGEC?EG7)78CEGGC/7CCFFF+:00:?D?:FF7>7*)>C<DDDFED?FE519>G93>D)07))/4)2*/4:?>4><?BF<
@M04650:207:000000000-C238N:1:1101:14083:4374 1:N:0:19
ACTCCTACGGGAGGCAGCAGTGGGGAATATTGCACAATGGGCGCAAGCCAGATGCAGCCATGCCGCGTGTATGAAGAAGGCCTTCGGGTTGTAAAGTACTTTCAGCGAGGAGGAAGGCATTGTGGTTAATAACCACAGTGATTGACGTTACTCGCAGAAGAAGCACCGGCTAACTCCGTGCCAGCAGCCGCGGTAATACGGAGGGTGCAAGCGTTAATCGGAATTACTGGGCGTAAAGCGCACGCAGGCGGTTGAGTAAGTCAGATGTGAAATCCCCGAGCTTAACTTGGGAA
+
GFGFGGGGGGGGGGGGGGGGFGGG7CFFGGGGGFGEGA<CGGDCGGGFG,CFD9<FGFGGGGCEFCEFGGGGGGGCEFGGG8FDCFFFGEGGGGGGGGGGGAFFFGDG+7CGGDGGEFCCGGGCEA?FGCFFFFFGFFAD,CFGGG>+@C7FAFGEFGGCCEG?77>FC7FEFF9,6BFFGCFCCGCCGGCGGGGG?FGGGGG>E88CF?FFGGC*:FGDEG*:+<7++9E=>EDCFD775C:>39/759<D)>4)9*/=CFFGFCDA***/**0)4()7:(06*@F)-/56?
@M04650:207:000000000-C238N:1:1101:14032:4392 1:N:0:19
ACTCCTACGGGAGGCAGCAGTAGGGAATCTTCGGCAATGGACGAAAGTCTGACCGAGCAACGCCGCGTGAGTGAAGAAGGTTTTCGGATCGTAAAACTCTGTTGGTAGAGAAGAACGTTGGTGAGAGTGGAAAGCTCATCAAGTGACGGTAACTACCCAGAAAGGGACGGCTAACTACGTGCCAGCAGCCGCGGTAATACGTAGGTCCCGAGCGTTGTCCGGATTTATTGGGCGTAAAGCGAGCGCAGGTGGTTTATTAAGTCTGGTGTAAAAGGCAGGGGCCCAACCATGGT
+
GGGGGGGGGGGGGGGGGGGGGFGGGGGGGGGGGGGGGGGGGGGCFGGGGGGGGGGGGGGGGGGGGGGGGGGGGGGFGGGGFFFGGGGGGGGGGGGGGGGGGGGGGEGGGGGGFGGFGFGFGGDFCAFCFFFCFGFGGGGGGGFAFGFFEGFGGGFFGFDCDCGFGG8:FCGGGCGGFGGGGGGGEGGCGGGGGGGDE9FGGGGGGGGG57*/?CCE5CDGGGGGGG7<EGGFFGGGD*9:>C@B5DCD3*>CDG:9=F?FGF:*8<:27?F=*95>B?)7;0)77>B?66*(6
@M04650:207:000000000-C238N:1:1101:5165:4403 1:N:0:19
ACTCCTACGGGAGGCAGCAGTGGGGAATATTGCACAATGGGCGCAAGCCTGATGCAGCCATGCCGCGTGTATGAAGAAGGCCTTCGGGTTGTAAAGTACTTTCAGCGAGGAGGAAGGCATTGTGGTTAATAACCACAGTGATTGACGTTACTCGCAGAAGAAGCACCGGCTAACTCCGTGCCAGCAGCCGCGGTAATACGGAGGGTGCAAGCGTTAATCGGAATTACTGGGCGAAAAGCGCACGCAGGCGGTTGATTAAGTCAGATGTGACATCCCCGAGCTTAACTTGGGAAC
+
GGGGGGGGGGGGGGGGGGGGGGGGGGGGGGGGGGFGGGGGGEF7FG:FGGGGGGGGGGGGGGGGGGGGGEFGGGGGGGGG,EEEFGGGDEGGGGGGFFFG<FGFGGECFGGGGGC,+A?=?EEF+B?A<@D<5A>FFG?FG9FGGD>3+8+8>:=@>F:BF8:F7FGGC:<@FFGFFGF:>*;>BFC@7**:**:B9<9B8**=E8CCFG?*A*=?=7C*:DC7+29+<9*A@*9*127C3)8<CD5)7></<DC77@F639*:7:::6?*9FF4)(29>@9GB7@4<))..5-
@M04650:207:000000000-C238N:1:1101:9453:4473 1:N:0:19
ACTCCTACGGGAGGCAGCAGTGGGGAATATTGCACAATGGGCGCAAGCCTGATGCAGCCATGCCGCGTGTATGAAGAAGGCCTTCGGGTTGTAAAGTACTTTCAGCGAGGAGGAAGGCATTGTGGTTAATAACCACAGTGATTGACGTTACTCGCAGAAGAAGCACCGGCTAACTCCGTGCCAGCAGCCGCGGTAATACGGAGGGTGCAAGCGTTAATCGGAATTACTGGGCGTAAAGCGCACGCAGGCGGTTGATTAAGTCAGATGTGAAATCCCCGAGCTTAACTTGGGAAC
+
GGGGGGGGGGGGGGGGGGGGGGGGGGGGGGGGGGGGGGGGGGGGGGGGGGGGGGGGGGGGGGGGGGGGGGGGGGGGGGGGGGEGGGGGGGGGGGGGGGGGGGGGGGGGGGGGGGFGGG@FGGGGGGGDGGGGGGGGGGFFFCEGGGGGGGGGGGEFGGCFGGGGGGCEECGGGGGGGGGGDFGGGFGGFGGGGG7C9FGGGGGGGEDCFGCFGGG5FGGG5DDF6FFFFGGFBEG*>FBC3>:7397>DGDC3CC4B=??+=>CFDDAFFFB??6<:>D;DBC@8B66:?FFF,
@M04650:207:000000000-C238N:1:1101:11127:4485 1:N:0:19
ACTCCTACGGGAGGCAGCAGTGGGGAATATTGCACAATGGGCGCAAGCCTGATGCAGCCATGCCGCGTGTATGAAGAAGGCCTTCGGGTTGTAAAGTACTTTCAGCGAGGAGGAAGGCATTGTGGTTAATAACCACAGTGATTGACGTTACTCTCAGAAGAAGCACCGGCTAACTCCGTGCCAGCAGCAGCGGTAATACGGAGGGTGCAAGCGTTAATCGGAATTACTGGGCGTAAAGCGCAGGCAGGCGGTTTGTTAAGTCAGATGTGAAATCCCCGAGCTTAAATTGGGA
+
GGGGGGGGGGGGGGGGGGGGGGGFGGGGGGGCCFGGGGGG?FGGGGGFGGGGF@CCFGFFFFGGGGGEG:FFGGGGGGGF<4EFGGGGF:FGGGGGGEGGGGAFGE7BCFG+@CGA:,?A??A<FEFC9FGG,AD<,35<,7EDE<>C@FCFF,,:D,CFGGGFEFFEECCBGE,>7*6@>8;EF6:D,88>E8CBB,,:14:CEGGG6<C=C5CECDGGGDGGG@CE+>C57EGGF*/93).73*93)/97C**7?*9@:4:>8*:<?6/970)9<;3>;1C*9**--?::
@M04650:207:000000000-C238N:1:1101:20975:4525 1:N:0:19
ACTCCTACGGGAGGCAGCAGTGGGGAATATTGCACAATGGGCGAAAGCCTGATGCAGCAACGCCGCGTGAGCGATGAAGGCCTTCGGGTCGTAAAGCTCTGTCCTCAAGGAAGATAATGACGGTACTTGAGGAGGAAGCCCCGGCTAACTACGTGCCAGCAGCCGCGGTAATACGTAGGGGGCTAGCGTTATCCGGAATTACTGGGCGTAAAGGGTGCGTAGGTGGTTTCTTAAGTCAGAAGTGAAAGGCTACGGCTCAACCGTAGTAAGCTTTTGAAACTGAGAAACTTGAGT
+
GGGGGGGGGGGGGGGGGGGGGGGGGGGGGGGGGGGGGGGGGGGGGGGGGGGGGGGGGGGGGGGGGGGGGGGGGGGGGGGGGGGGGGGGGGGGGGGGGGGGGGGGGGGGGGGGGGGGGGGGGGGGGGFFGGGGGGGGGGGGGGGGGGGGGGGGGGGGGGGGGGGGGGGGGGGGGGGGGGGGG>EGGGCGEGGGGGGGGCGFGGDGGGGGEGGGGGG=EDGDEGGGGFCGGGGGFGGGGGFGFGBFGGGGFGGGGGDD;>F?65DDFGGFFFFF==?@:>CF7<>FFFFBAFF<?)
@M04650:207:000000000-C238N:1:1101:8545:4599 1:N:0:19
ACTCCTACGGGAGGCAGCAGTGGGGAATATTGCACAATGGGCGCAAGCCTGATGCAGCCATGCCGCGTGTATGAAGAAGGCCTTCGGGTTGTAAAGTACTTTCAGCGAGGAGGAAGGCATTGTGGTTAATAACCACAGTGATTGACGTTACTCGCAGAAGAAGCACCGGCTAACTCCGTGCCAGCAGCCGCGGTAATACGGAGGGTGCAAGCGTTAATCGGAATTACTGGGCGTAAAGCGCACGCAGGCGGTTTGTTAAGTCAGATGTGAAATCCCCGAGCTTAACTTGGGAAC
+
GGGGGGGGGGGGGGGGGGGGGGGGGGGGGGGGGGGGGGGGGGGGGGGGGGGGGGGGGGGGGGGGGGGGGGGGGGGGGGGGGGGGGGGDGGGGGGCFGGGFGGGGGGGGEGEGGGGGGGGGGDFGGGGGGGGGGGGGGGGGGGGGGGGGGGGGGGGGGGGGEGFGGGGGGGGGGGGGGGGFGGGGGGGGGGGGGGGGFBFGGGGG7EEGGGGFGGGGGGGGCCEFGDFGGFFGFGGGFGFGFDFDDGG5;DGGGGG:?FFFGFDC9FGF*=@8BFF@BFG>EFDF4=@BBF),81
@M04650:207:000000000-C238N:1:1101:23955:4602 1:N:0:19
ACTCCTACGGGAGGCAGCAGTAGGGAATCTTCGGCAATGGACGAAAGTCTGACCGAGCAACGCCGCGTGAGTGAAGAAGGTTTTCGGATCGTAAAACTCTGTTGGTAGAGAAGAACGTTGGTGAGAGTGGAAAGCTCATCAAGTGACGGTAACTACCCAGAAAGGGACGGCTAACTACGTGCCAGCAGCCGCGGTAATACGTAGGTCCCGAGCGTTGTCCGGATTTATTGGGCGTAAAGCGAGCGCAGGTGGTTTATTAAGTCTGGTGTAAAAGGCAGTGGCTCAACCATTGT
+
GGGGGGGGGGGGGGGGGGGGGGGGGGGGGGGGGGGGGGGGGGGGGGGGGGGGGGGGGGGGGGGGGGGCGGGGGGGGGGGGGGGGGGGGGGGGGGGGGGGGGGGGGGGGGGGGGGGGGGGGGGGGGBFGGGGGGGGGGGGGGGGGGGGGGGGGGGGGGGGGGGGGCGGGGGGGGGGGGGGGGGGGGGGGGGGGGGGGGGGGGGGGGGGDFGGGGGGDEGGGGGGEGGCCE7EGFGGGGGFGFGFFGGGGFGGF<CGFFFFBDF7CBFG:FFF4@@BFFFFFFFGF4=@BFFFD9
@M04650:207:000000000-C238N:1:1101:5348:4611 1:N:0:19
ACTCCTACGGGAGGCAGCAGTAGGGAATATTGCTCAATGGGGGAAACCCTGAAGCAGCAACGCCGCGTGGAGGATGAAGGTTTTAGGATTGTAAACTCCTTTTGTTAGAGAAGATAATGACGGTATCTAACGAATAAGCACCGGCTAACTCCGTGCCAGCAGCCGCGGTAATACGGAGGGTGCAAGCGTTACTCGGAATCACTGGGCGTAAAGAGCGCGTAGGCGGGAAAGTAAGTCAGATGTGAAATCCTGTAGCTTAACTACAGAACTGCAGTTGAAACTGGTCAGCTAG
+
GGGGFFGGGGGGGGGGGGGGGAFGGGGFGGGGGAFGGGGGGGGGGGGGGGGGGGGGGGGGGGGDGGGGEG?FGF<FFDGFFGGGFGGGGGGGGGGGGGGAFFGG@FGGGGGGFGGGFCDGGGFGFGGGDGGGGCGGEGDFGGGGGGGGGACFGFFGGACFGGGGGGGGGCGGGFFG8>F@EGDCCCFGGCCCFFGG5CEFGGGGEC*:=EG5@EC**3CCECCFEEE75CFE4<C+2:BD670@G7FF?FF>GGGFFBF478FDFFF744?@?)/9<<FFF276=B=?>BF<
@M04650:207:000000000-C238N:1:1101:13900:4695 1:N:0:19
ACTCCTACGGGAGGCAGCAGTAGGGAATCTTCGGCAATGGACGAAAGTCTGACCGAGCAACGCCGCGTGAGTGAAGAAGGTTTTCGGATCGTAAAACTCTGTTGTTAGAGAAGAACAAGGACGTTAGTAACTGAACGTCCCCTGACGGTATCTAACCAGAAAGCCACGGCTAACTACGTGCCAGCAGCCGCGGTAATACGTAGGTGGCAAGCGTTGTCCGGATTTATTGGGCGTAAAGCGAGCGCAGGCGGTTTCTTAAGTCTGATGTGAAAGCCCCCGGCTCAACCGGGGAGG
+
GGGGGGGGGGGGGGGGGGGGGGGGGGGGGGGGGGGGGGGGGGGFGGGFGGGGGGGGGGGGGGGGGGGFGGGGGGGGGGGGGGGGGGGGDGGGGGGGGGGGGGGGGGGGGGGGGGGGGGFGGGGBFGGGGGGGGGGGGGGEGGGGGGDGGGGGGGGGGGGGGGGGGGGGGGGGGFFGGEGFGGGGGGGFGGGGGGEGGBCFFFGGGGGFFGGGEGEG=7>CEDE*3<FFGGGGFGGGFGFC>DEBGGDCEGG5D<FFFF?FF4DFF>CAFFFFF@F5?>DBF(>FFF>96D>(4>
@M04650:207:000000000-C238N:1:1101:21678:4703 1:N:0:19
ACTCCTACGGGAGGCAGCAGTGGGGAATATTGCACAATGGGCGCAAGCCTGATGCAGCCATGCCGCGTGTATGAAGAAGGCCTTCGGGTTGTAAAGTACTTTCAGCGAGGAGGAAGGCATTGTGGTTAATAACCACAGTGATTGACGTTACTCGCAGAAGAAGCACCGGCTAACTCCGTGCCAGCAGCCGCGGTAATACGGAGGGTGCAAGCGTTAATCGGAATTACTGGGCGTAAAGCGCACGCAGGCGGTTGATTAAGTCAGATGTGAAATCCCCGAGCTTAACTTGGGAAC
+
GGGGGGGGGGGGGGGGGGGGGGGGGGGGGGGGGGGGGGGGGGGGGGGGGGGGGGGGGGGGGGGGGGGGGGGGGGGGGGGGGGGGGGGGFGGGGGGGGGGGGGGGGGGGGGGGGGGGGGGGGGGGGGGGGGGGGGGGGGGGGGGGGGGEGGGGGGDGGGGGGGF?FGFGGGGGGGGAGGFGGGGGGGGGGGGGGGGGGGGGGGGGGGGDGGGGGEGEGGGGGGCGFGDGGGGGBGDGGGFGF<@EGGGGFGG)>DFFFFFFEFGD@7>5=?BF?F4?:>3551FFFF?AAFFF:,
@M04650:207:000000000-C238N:1:1101:13936:4704 1:N:0:19
ACTCCTACGGGAGGCAGCAGTGGGGAATATTGCACAATGGGGGAAACCCTGATGCAGCCATGCCGCGTGAGTGATGAAGGTTTTCGGATCGTAAAGCTCTGTCTTCAGGGACGATAATGACGGTACCTGAGGAGGAAGCCACGGCTAACTACGTGCCAGCAGCCGCGGTAATACGTAGGTGGCGAGCGTTGTCCGGATTTACTGGGCGTAAAGGGAGCGGAGGCGGATTTTTAAGTGGGATGTGAAATACTCAGGCTCAACCTGGGGGCTGCATTCCAAACTGGAAGTCTAG
+
GGGGGGGGGDGEFGGGGGGGGGGGGGGGGGGGGGGGGGGGGGGGGGGDGGGGGGGGGGGGGGGGGGGEEGEGGGFGGGGGGGGGGGEGGGEGGGGFEAGGGGFGGGGFGGFGGGGGGGGGFGGGFFGGGGAGCGGEGF8FFFCC7FFFGGGDFGGGFGFFGGGGGGDG7CFEB,>FGGGFGGGGGC>EGGGEGGGGDCEFFCFCG5BC*2::FD>C5)))*/8=8ECE5*<?@G70>DF4;G6@C:7797C=D<44<@FF6>GGFFG683>DFB4994*9)4D4F:F:B=F9
@M04650:207:000000000-C238N:1:1101:10898:4708 1:N:0:19
ACTCCTACGGGAGGCAGCAGTGGGGAATATTGCACAATGGGCGCAAGCCTGATGCAGCCATGCCGCGTGTATGAAGAAGGCCTTCGGGTTGTAAAGTACTTTCAGCGAGGAGGAAGGCATTGTGGTTATAACCACAGTGATTGACGTTACTCGCAGAAGAAGCACCGGCTAACTCCGTGCCAGCAGCCGCGGTAATACGGAGGGTGCAAGCGTTAATCGGAATTACTGGGCGTAAAGCGCACGCAGGCGGTTGATTAAGTCAGATGTGAAATCCCCGGGCTCAACCTGGGAACT
+
GGGGGGGGGGGGGGGGGGGGGGGGGGGGGGGGGGGGGGGGGGGGGGGGGGGGGGGGGGGGGGGGGGGGG@FGGGGFGGGGGGGGGGDGGGGGGGGDGGGGGGGGGGGEDEGGGGGDFFGGGGGGGG7FFGGGGGGCFFGGGGGGGGGGGGGGGGEGGGFCFCGGGGGDGDGDCFACEG7CFGGGGG6CEGGGGGGFGGGECEG7BE5CGCFGGGGGGFC3;DGGGGGGFDFEFDGFGGFGFGF>)9DDEGC)>6FF49@?FFFG4*:<@96FF6/.29GDE?F?F77:::>44)
@M04650:207:000000000-C238N:1:1101:6822:4714 1:N:0:19
ACTCCTACGGGAGGCAGCAGTGGGGAATATTGCACAATGGGCGCAAGCCTGATGCAGCCATGCCGCGTGTATGAAGAAGGCCTTCGGGTTGTAAAGTACTTTCAGCGAGGAGGAAGGCATTGTGGTTAATAACCACAGTGATTGACGTTACTCGCAGAAGAAGCACCGGCTAACTCCGTGCCAGCAGCCGCGGTAATACGGAGGGTGCAAGCGTTAATCGGAATTACTGGGCGTAAAGCGCACGCAGGCGGTTTGTTAAGTCAGAGGTGAAATCCCCGAGCTTAACTTGGGAAC
+
GFGGGGGGGGGGGGGGGGGGGGGGGGGGGGGGFGGGGGGGGGGGGGGGGGGGGGGGGGCFGGGGGGGGGFDGGGGGGGGGGGGGFGGGGGGGGGGGDGGGGGFGGGEBFGGGGGCEFFGGGGFGEFFF?AGFFCDFFGFDFD,EEFB@DBGGGDEECGCEGGGGFGFGGE>CFGCE7BFGCDCCF@CCFGEEE:CBFGCGDC=EEEE7CCC7A*;CE7FC:*;:<CFCCCFD5C5CCD*).9:@)CCDFGGC5CGFF?F7<@FFF**)879?697;893@>BF?FF=-6?43:(
@M04650:207:000000000-C238N:1:1101:11951:4748 1:N:0:19
ACTCCTACGGGAGGCAGCAGTGGGGAATATTGCACAATGGGCGAAAGCCTGATGCAGCAACGCCGCGTGAGCGATGAAGGCCTTCGGATCGTAAAGCTCTGTCTTCAGGGACGATAATGACGGTACCTGAGGAGGAAGCCACGGCTAACTACGTGCCAGCAGCCGCGGTAATACGTAGGTGGCGAGCGTTGTCCGGATTTACTGGGCGTAAAGCGAGCGCAGGCGGGTTCTTCAGTCTGGTGTGAAAGCCCCCGGCTGAACCGGGGGGGGGCATTGGAAACTGGGAGGCCTG
+
FGGGGGGGGGGGGG7FFGGGGGGGGGGGGGGGGGGGGGGGGGGGGGGGGGGGGGGGGGFGGGGGGGGGGGGFGGGGGGGGGGGGGGGDF7FFFGGGFGGGGGGA9FGGGGG7FGFB:@,CFGG+=F?CFGDFCCFC83<:DDGCC@+@F<=7>,,6FBCCFEFD**B<4*<;<;@4::C<:B2=88*41;C;;9EGE;8<:C++AF*:*/:5:<8==)9<EGE5CE5*//2+*2:CF76*/5<<>:CF)01*17)7.)7?E>3)89),.7))).9?.40*))*9>)8(()04
@M04650:207:000000000-C238N:1:1101:24021:4781 1:N:0:19
ACTCCTACGGGAGGCAGCAGTAGGGAATCTTCGGCAATGGACGAAAGTCTGACCGAGCAACGCCGCGTGAGTGAAGAAGGTTTTCGGATCGTAAAACTCTGTTGGTAGAGAAGAACGTTGGTGAGAGTGGAAAGCTCATCAAGTGACGGTAACTACCCAGAAAGGGACGGCTAACTACGTGCCAGCAGCCGCGGTAATACGTAGGTCCCGAGCGTTGTCCGGAGTTATTGGGCGTAAAGCGAGCGCAGGTGGTTTATTAAGTCTGGTGTAAAAGGCAGTGGCTCAACCATTGT
+
GGGGGGGGGGGGGGGGGGGGFGGGGGGGGGGGGGGGGGGGGGGGGGGGGFGGGGGGGGGGGGGGECGFGGGGGGGGGGGGCFGGFGGGG@F<FGGGGDFGGGGGGGGGGGGGGGGGGGGGGGGGGGGEFFFFGGFGGGGGGGGECGGGGGGGGGGFFGGGGGGDFEF7FGDGGGGGGFGFCCFGFEGGGGEGGEGGGGCCGFFFCF99CEEEGGCEEGFFECE*;6:CF7CFFG<CDCF=:DFFD59DDGGGCCCF*@F4E?GCFGF?F?FFFFB>::C4?:C@4F?:1*/6<
@M04650:207:000000000-C238N:1:1101:23670:4864 1:N:0:19
ACTCCTACGGGAGGCAGCAGTGGGGAATATTGCACAATGGGCGAAAGCCTGATGCAGCAACGCCGCGTGTATGAAGAAGGCCTTCGGGTTGTAAAGTACTTTCAGCGAGGAGGAAGGCATTGTGGTTAATAACCACAGTGATTGACGTTACTCGCAGAAGAAGCACCGGCTAACTCCGTGCCAGCAGCCGCGGTAATACGGAGGGTGCAAGCGTTAATCGGAATTACTGGGCGTAAAGCGCACGCAGGCGGTTGATTAAGTCAGATGTGAAATCCCCGAGCTTAACTTGGGAAC
+
GGGGGGGGGGGGGGGGGGGGGGGGGGGGGGGGGGGGGGGGGGGGGGGGGGGGGGGGGGGGGGGGGGGGFEGGGGGGGGGGGGFGGGGGGGGGGGGGGGGFGGGGGGGGGGGGGGGGGGGGGGGGGGGGGGGGGGGGGGGGGGGGGGGEGGGGGGGGGGGGGGFGGGGGGGGGGGFGGGGEEFGGGGEGGGGGGGGCFGGGGGGGGGGGGGGGGGGDGGGG=CEFGGGGGGGGFGGGFGFG@DF@DGGGFGCG3<DFF?BFGFFF4*26@FFFFF@F?>GFFF4@6@4ADF4:?,
@M04650:207:000000000-C238N:1:1101:15567:4897 1:N:0:19
ACTCCTACGGGAGGCAGCAGTAGGGAATCTTCGGCAATGGACGAAAGTCTGACCGAGCAACGCCGCGTGAGTGAAGAAGGTTTTCGGATCGTAAAACTCTGTTGGTAGAGAAGAACGTTGGTGAGAGTGGAAAGCTCATCAAGTGACGGTAACTACCCAGAAAGGGACGGCTAACTACGTGCCAGCAGCCGCGGTAATACGTAGGTCCCGAGCGTTGTCCGGATTTATTGGGCGTAAAGCGAGCGCAGGTGGTTTATTAAGTCTGGTGTAAAAGGCAGTGGCTCAACCATTGT
+
GGGGGGGGGGGGGGGGGGGGGGFGGGGGGGGGGGGGGGGGGGGGGGGGGG<FGGGGGGGGFEGGGGGGGCGGGGGGGGGGGFEEGGGGGGGGGGGGCGFGGGGGGGGGGFGGGGGGGDFGGGGGGGGGGGFGGGFFFFGGGGGGGGGGGGGGGGGGG,FGEFFGGDFGGGGGGGGGGGGGGGGGGFFGEGEGGGEEGGGGGFGGGGGFFEGGGEEGGGGGDC8/19C?FGGGFG5EDGFGFGFFGCDGF*7C<*9<FFF7+*2C*9C756@*9@>4?FCF:(/)/772,9BAB
@M04650:207:000000000-C238N:1:1101:14403:4924 1:N:0:19
ACTCCTACGGGAGGCAGCAGTAGGGAATCTTCGGCAATGGACGAAAGTCTGACCGAGCAACGCCGCGTGAGTGAAGAAGGTTTTCGGATCGTAAAACTCTGTTGGTAGAGAAGAACGTTGGTGAGAGTGGAAAGCTCATCAAGTGACGGTAACTACCCAGAAAGGGACGGCTAACTACGTGCCAGCAGCCGCGGTAATACGTAGGTCCCGAGCGTTGTCCGGATTTATTGGGCGTAAAGCGAGCGCAGGTGGTTTATTAAGTCTGGTGTAAAAGGCAGTGGCTCAACCATTGTT
+
GGGGGGGGGGGGGGGGGGGGGGGGGGGGGGGGGGGGGGGGGGGGGGGGGGGGGGGGGGGGGGGGGGGGGGGGGGGGGGGGGGDDGGGGGGGGGGGGGGEFGGGGGGGGGGGGGGGGGGG8FGGFGFGGFGGGGGGCFGGGGGGGGGGGGGGFGGGGGGGGGGGGGGGGGGGCGGGGGGGDEFGGGGGGGGGGGGGGGGGGGGGGGFFFCEEGGC8CEGGGGD5*89?FGGGGFGGGGFFGFG>>DC5C>9DFDGGFFFFFFF*7=C*.7?=6==@>?F5FF?466?:??FBDD2
@M04650:207:000000000-C238N:1:1101:23435:5049 1:N:0:19
ACTCCTACGGGAGGCAGCAGTGGGGAATATTGCACAATGGGGGAAACCCTGATGCAGCAACGCCGCGTGAGTGATGAAGGTTTTCGGATCGTAAAGCTCTGTCTTCAGGGACGATAATGACGGTACCTGAGGAGGAAGCCACGGCTAACTACGTGCCAGCAGCCGCGGTAATACGTAGGTGGCGAGCGTTGTCCGGATTTACTGGGCGTAAAGGGAGCGTAGGCGGATTTTTAAGTGGGATGTGAAATACTCAGGCTCAACCTGGGGGCTGCATTCCAAACTGGAAGTCTAG
+
GGGGGGGGGGGGGGGGGGGGGGGGGGGGGGGGGGGGGGGGGGGGGGGGGCFGGGGGGGGGGGGGGFGFGGGGGGGGGGGGGGGGGGGGGGGGGGGGGFGGGGGCGGGGGGGGGGGGGGGGGGGGGGGGGGGGGGGGGGGGGGEGGGGGGGGGGGGGGGGGGGGGGGGGGGFGFFFGFCGGGGGGGGEG7CGG?FGGGBEFGGGGGGFCEGGGGGG*2CD5EDGGGGCE5DFFFGD<CGFG4D?FDFFGFCFGFFGFFFFFGF4CFGD>5>E>?FFF)6C?37FF5<;.4**-
@M04650:207:000000000-C238N:1:1101:5934:5066 1:N:0:19
ACTCCTACGGGAGGCAGCAGTGGGGAATATTGCACAATGGGGGAAACCCTGATGCAGCAACGCCGCGTGAGTGATGAAGGTTTTCGGATCGTAAAGCTCTGTCTTCAGGGACGATAATGACGGTACCTGAGGAGGAAGCCACGGCTAACTACGTGCCAGCAGCCGCGGTAATACGTAGGTGGCGAGCGTTGTCAGGATTTACTGGGCGTAAAGGGAGCGTAGGCGGATTTTTAAGTGGGATGTGAAATACTCAGGCTCAACCAGGGGGCTGCATTGCAAACTGGAAGTCTAG
+
GGGGFGFGGGG7EFEGGGGGGGGGGGGGFFEFGFGFGGGGGGGGGG8FGGGG9EFGGGEFFGGGGGGGGGGFGG9FGGGGAFGGGGGG7BFGGFGGGGGGCFGGG<EGGGGFGG7BFGAFDGGGGF,,:BDGGGFGGGF8D@CCFDFD7=FFFFF7*7F<DF:DEGGGC8*BCCEF?EG<B8:EDGCGEEEGC?EGG+29B?EFFGF=?C/:9+;1ADG5EDGE*52*:*0<>FC+:=FCFG:?DC7C7**60CC54)96CF*1>CD>))8)0*1*64*875*07)04)*9)
@M04650:207:000000000-C238N:1:1101:11446:5102 1:N:0:19
ACTCCTACGGGAGGCAGCAGTAGGGAATCTTCGGCAATGGACGAAAGTCTGACCGAGCAACGCCGCGTGAGTGAAGAAGGTTTTCGGATCGTAAAACTCTGTTGGTAGAGAAGAACGTTGGTGAGAGTGGAAAGCTCATCAAGTGACGGTAACTACCCAGAAAGGGACGGCTAACTACGTGCCAGCAGCCGCGGTAATACGTAGGTCCCGAGCGTGGTCCGGATTTATTGGGCGTAAAGCGATCGCAGGTGGTTTATTAAGTCTGGTGTAAAAGTCAGGGGCTCAACCATTGTT
+
GGGGGGGGGGGGGGGGGGGGGGGGGGGGGGGFGGGGGGGGCFGGGGGGGGGFGGGDGGGGGGGGEGGGDBFGGGGGGGGGGGGGGGGGFECGGGGGGGGGGGGGFG<<CFG8F?FCGGGGGGGDFGGF9<FGAFFDGFGGCCDFFFGGGECFFGGEFGGGGFFGGGGGGDEGGGGGGGDFFG7;FGGFG=EGEGCECGGG55<B@B??>=ED85:8:FF<EC=C;E7FEG+*0><ECF4C53)8)//9@5FG9CF?@???C@02=*:(0=7**1*14<*.7(1>?6F0,7B<:)
@M04650:207:000000000-C238N:1:1101:9335:5109 1:N:0:19
ACTCCTACGGGAGGCAGCAGTGGGGAATATTGCACAATGGGCGAAAGCCTGATGCAGCAACGCCGCGTGAGCGATGAAGGCCTTCGGGTCGTAAAGCTCTGTCCTCAAGGAAGATAATGACGGTACTTGAGGAGGAAGCCCCGGCTAACTACGTGCCAGCAGCCGCGGTAATACGTAGGGGGCTAGCGTTATCCGGAATTACTGGGCGTAAAGGGTGCGTAGGTGGTTTCTTAAGTCAGAAGTGAAAGGCTACGGCTCAACCGTAGTAAGCTTTTGAAACTGAGAAACTTGAGG
+
GGGGGGGGGDGGGGGGGGFGGGGGGGGGGGGGGGGGGGGGFFGGDGGGGGGFGFFFGGGGGDGGGGGGGGGGEEGGGGGGGCFGGCEGGGGGGGGGFGGGAFFGGGGGFFGGGGFGGGGGGGGGGGFGGGGGF7FFCFGGGG@FGGGGGFGGCECFGGGGGGGGDGGEGDGGGCCCGFGGDEGGGGGGEGDGGFGGGCFGFFFEGFFGGGGGGGGGGGD559*<CFCGFGFFFG>E>C*>6*9?:>:FFC6>CGDDEF4*2<GC3*><?6FF*=?F1>:?F9:)166166*8>(
@M04650:207:000000000-C238N:1:1101:11523:5121 1:N:0:19
ACTCCTACGGGAGGCAGCAGTGGGGAATATTGCACAATGGGCGCAAGCCTGATGCAGCCATGCCGCGTGTATGAAGAAGGCCTTCGGGTTGTAAAGTACTTTCAGCGAGGAGGAAGGCATTGTGGTTAATAACCACAGTGATTGACGTTACTCGCAGAAGAAGCACCGGCTAACTCCGTGCCAGCAGCCGCGGTAATACGGAGGGTGCAAGCGTTAATCGGAATTACTGGGCGTAAAGCGCACGCAGGCGGTTTGTTAAGTCAGATGTGAAATCCCCGAGCTTAACTTGTGAAC
+
GGGGGGGGGGG7FGGGGGGGGDF?FGGGGGGCFGGGGGG@FDFGF@:FFG,<CDFGGGGGG<FGGGGGGGGGGGDAFDGGGGGGG?FEGGEGGD<@FFGGGGGFGGDGDEEGGGGBCFGGGGGGCFGEEFGFGGGGGGF<<FGFGGGGFGGGGGG+CFFCFDAFFEG7FGC7:FEGGGGFGGG6D,,>B:CBEG>EGGG5B*=8EGEGG7<CEGGCGFFG85=FGGGG7CFGEE3E3:B5>3;5<7CDD3DGDC<>F6@FGFGF4F*:*96/@=F@?(/7>99@?FB94/9)))
@M04650:207:000000000-C238N:1:1101:9061:5145 1:N:0:19
ACTCCTACGGGAGGCAGCAGTGGGGAATATTGCACAATGGGCGAAAGCCTGATGCAGCAACGCCGCGTGAGCGATGAAGGTCTTCGGGTCGTAAAGCTCTGTCCTCAAGGAAGATAATGACGGTACTTGAGGAGGAAGCCCCGGCTAACTACGTGCCAGCAGCCGCGGTAATACGTAGGTGGCGAGCGTTGTCCGGATTTACTGGGCGTAAAGGGAGCGTAGGCGGATTTTTAAGTGGGATGTGAAATACTCAGGCTCAACCTGGGGGCTGCATTCCCAACTGGAAGTCTAG
+
GGGGGGGGGGGGGGGGGGGGGGGGGGGGGGGGGGGFGGGFGGGGGGGGGGGGGGGGGGGFGGGGGGGGGGGGGGGGGGGGGGGGGGGGGGGGGGGGGGGGGGGGGGFGGGGGGGGGGGAFGGEGGEFGGGGGGGDDG8FFEGCCFEGGGGGGGGGGGGGGGGFFGDEDFEGFGGGGGGEFCGGC7:EGG>*8CGGGGC>EEGGFFFGGGGGGGGG==5DC5>EFDGCGEDGC:7CEGGFFFC??7*>FFC**09C@F5??CF<7:CDFFF>))97@4):7<?C449734194
@M04650:207:000000000-C238N:1:1101:23896:5170 1:N:0:19
ACTCCTACGGGAGGCAGCAGTAGGGAATCTTCGGCAATGGACGAAAGTCTGACCGAGCAACGCCGCGTGAGTGAAGAAGGTCTTCGGATCGTAAAACTCTGTTGGTAGAGAAGAACGTTGGTGAGAGTGGAAAGCTCATCAAGTGACGGTAACTACCCAGAAAGGGACGGCTAACTACGTGCCAGCAGCCGCGGTAATACGTAGGTCCCGAGCGTTGTCCGGATTTATTGGGCGTAAAGCGAGCGCAGGTGGTTTATTAAGTCTGGTGTAAAAGGCAGTGGCTCAACCATTGT
+
GGGGGGGGGGGEGGGGGGGGFGGGGGGGGGGGGGGGGGGGGGGGGGGGGGGGGGGGGGGGGGGCFGGGGDEGGGGGGGGGGGGGGGDCGGFGGFFGFFGGGGFGGGGGGGGGGGGGGFGGGGGGGCGGGGGGGFGFGGGGGGFFCFGGGGGGGGGGGGGDFGGGG78FCEGGGGFGGCGGGFGGGGGGGGGGGGGCEFGGGG+8EG9CCEEEDE*C*1?FGGGEGGGDCDCFFGGGDFFGF355CDDGFCFGGGGF==669FC77C7,.96@FFEFF?GFF?>6?F?04FFBF
@M04650:207:000000000-C238N:1:1101:19216:5171 1:N:0:19
ACTCCTACGGGAGGCAGCAGTGGGGAATATTGCACAATGGGGGAAACCCTGATGCAGCCATGCCGCGTGTGTGAAGAAGGCCTTCGGGTTGTAAAGCACTTTCAGCGAGGAGGAAAGGTTGATACCTAATACGTATCAGCTGTGACGTTACTCGCAGAAGAAGCACCGGCTAACTCCGTGCCAGCAGCCGCGGTAATACGGAGGGTGCAAGCGTTAATCGGAATTACTGGGCGTAAAGCGCACGCAGGCGGTTCATTAAGTCAGATGTGAAATCCCCGAGCTTAACTTGGGAAC
+
GFAFFGGGCC@7@EG>BFEAGFCEGGGGCGCEDGGGFGGGGGGGGGD,@6CFFGFGGCEFGFGG77B>@?FGGGGGEGFGGGFEFDE7FEDGF9EDGFGG8FGGCFC++>7F7FDEEFFGGGGGGGFGFFCDFFC,<F<DA8A>FDCGGCGGFEFG>GGGGGFCE7EC*@FEFFCFGEF:EFGGGGCFGEGCGCEEGG?C85**1=8E8E:CE785:7CGG3:=C+0C?C=F>5CCCFF))5)5<<)179>C5*29FB??CF=047759@B6B?)6:9373-*9==BBA@>??:
@M04650:207:000000000-C238N:1:1101:25287:5195 1:N:0:19
ACTCCTACGGGAGGCAGCAGTAGGGAATCTTCGGCAATGGACGAAAGTCTGACCGAGCAACGCCGCGTGAGTGAAGAAGGTTTTCGGATCGTAAAACTCTGTTGGTAGAGAAGAACGTTGGTGAGAGTGGAAAGCTCATCAAGTGACGGTAACTACCCAGAAAGGGACGGCTAACTACGTGCCAGCAGCCGCGGTAATACGTAGGTCCCGAGCGTTGTCCGGATTTATTGGGCGTAAAGCGAGCGCAGGTGGTTTATTAAGTCTGGTGTAAAAGGCAGTGGCTCAACCATTGT
+
GGGGGGGGGGGGGGGGGGGGGGGGGGGGGGGGGGGEGGGGGGGDEGGGGGGGGGGGGGGGGGGGGGGGGGGGGGGGGGGGFGGGGGGGGGGGGGGGGGGGGGGFGGGGGGGGGGGGGGGGGGGGGFFGCGGGGGGGGGGGGGDFGGGGGGGGGGGGGGGGCGGGGGGGGGGDGFGGGGGGGGGFFGGGGGGGGGGGGGGGGFCFGF;FGGGGGGGGGGGG*98CECCFGG?EF5DCDFFGFGFFDDDC@9<FGGCFFFFBGFGGFGGFFB7?=BBF:<C?@B56?FF?<FFD>
@M04650:207:000000000-C238N:1:1101:14909:5205 1:N:0:19
ACTCCTACGGGAGGCAGCAGTGGGGAATATTGCACAATGGGGGAAACCCTGATGCAGCAACGCCGCGTGAGTGATGAAGGTTTTCGGATCGTAAAGCTCTGTCTTCAGGGACGATAATGACGGTACCTGAGGAGGAAGCCACGGCTAACTACGTGCCAGCAGCCGCGGTAATACGTAGGTGGCGAGCGTTGTCCGGATTTACTGGGCGTAAAGGGAGCGTAGGCGGATTTTTAAGTGGGATGTGAAATACTCAGGCTCAACCTGGGGGCTGCATTCCAAACTGGAAGTCTAG
+
GGGGGGGGGGGGGGGGGGGGGGGGGGGGGGGGGGGGGGGGGGGGGGGGGGGGGGGGGGGGGGGGGGGGGGGGGGGGGGGGGGGGGGGGGGGGGGGGGGGGGGGGGGGGFGFGFGGGGGGGGGGGGGGGGGGGGGGGGGGGGGGGGGGGFGGGGGGGGGGGGGGGGGGGGCGGGGGGGGGGGG7EDGGGGGGGGGGDEGGGGG?CFF8CGGGGGGGGGDDGDGGGGGGECFCFFEGC>74CFDFF7D*?FGFGGGGFF>F@FFFFFGGBE5<D?FFFAAG?FFG??@F).==A
@M04650:207:000000000-C238N:1:1101:8180:5283 1:N:0:19
ACTCCTACGGGAGGCAGCAGTAGGGAATCTTCGGCAATGGACGAAAGTCTGACCGAGCAACGCCGCGTGAGTGAAGAAGGTTTTCGGATCGTAAAACTCTGTTGGTAGAGAAGAACGTTGGTGAGAGTGGAAAGCTCATCAAGTGACGGTAACTACCCAGAAAGGGACGGCTAACTACGTGCCAGCAGCCGCGGTAATACGTAGGTCCCGAGCGATGTCAGGATTTATTGGGCGTAAAGCGAGCGCAGGTGGTTTATTAAGTACGGTGTAAAAGGCAGTGGCACAACCATTGT
+
FGGGGGGGGGGGGGGGGGGGGGGGGGGGGGGGGDGGGGGGGGGGGGD<FGGGFGGGGGGGGGGGGDFGGGGGGGGGGGGC=FGGGGGGDFGFGGGGGGGGFFFAFGGDGGGGGG=<BF=FD:=9FCCB?C,BFGG<<EB<FBAFGGECCFD7@@FFCEFEGFB,@:D<BECCFF7DCFE:FFGGGCG8BCG**=EEGFG?8F?88FCCG5CC=E**22:*27<0+0CCC*A=@D>E9**2)*05CC3>:*9D*1*67*=921**09*85*9=?65>(27?)4*9>@>:?4BBF
@M04650:207:000000000-C238N:1:1101:5556:5300 1:N:0:19
ACTCCTACGGGAGGCAGCAGTGGGGAATATTGCACAATGGGGGAAACCCTGATGCAGCAACGCCGCGTGAATGATGAAGGTCTTCGGATCGTAAAGTTCTGTCTTCAGGGACGATAATGACGGTACCTGAGGAGGAAGCCACGGCTAACTACGTGCCAGCAGCCGCGGTAATACGTAGGTGGCAAGCGTTGTCCGGATTTACTGGGCGTAAAGGGAGCGTAGGCGGATTTTTAAGTGGGATGTGAAATACTCAGGCTCAACCTGGGGGCTGCATTCCAAACTGGAAGTCTAG
+
GGGGGGGGGGGGFGGGGGGGGGGGGGGGGGGGGGGGGGGGGGGGGFGGGGGGGGGGGGGGGGG7FGGGGGGGGGGGGGGGGGGGGGDGGGGGGGGGFGFGGGGGGGGGGFGGGGGGGGGGGGGGGDGGGGGGGGGGGGGGGGGGGGGGGGFGGFCGGGFGGGGGGGGG<EFGGGGGGGGGGDGGGGGGEEDEG9EGGDGGGGGGGGGGEGDCFGDGGGD);CDFGGC:EGG?@?CFGFFG650=CFGFFDGGFF<F:>F6CFGGFGGF:BB>F=FFAAGFF<DFFFF?AF64
@M04650:207:000000000-C238N:1:1101:5340:5325 1:N:0:19
ACTCCTACGGGAGGCAGCAGTAGGGAATCTTCGGCAATGGACGAAAGTCTGACCGAGCAACGCCGCGTGAGTGAAGAAGGTTTTCGGATCGTAAAACTCTGTTGGTAGAGAAGAACGTTGGTGAGAGTGGAAAGCTCATCAAGTGACGGTAACTACCCAGAAAGGGACGGCTAACTACGTGCCAGCAGCCGCGGTAATACGTAGGTCCCGAGCGTTGTCCGGATTTATTGGGCGTAAAGCGAGCGCAGGTGGTTTATTAAGTCTGGTGTAAAAGGCAGTGGCTCAACAATTTT
+
GFFGGGGGGGGBFGEEGGGGFGGGDGGGGGGGGGGGGFGDGGGGEEGGGGGGGGEGGCGGGGEEGGGEFGG9?EFFGGGGGGGGGGEDGGGFFGGGGGGGGGGGGGGGGGGFFGGGGG<FGGGGGADGGG=FGGFFGGFGGGGGGGGGGGFFFDA,DFGGGFFCGGGGGEGGGGGG?7FFFGGGGGD@GGGG5CGGGGGGFE@CC+<9BEC**:C=C<FFCDCEE?EFCFFGFCCCDGFGDGFFGGDG5*93*97?4B66<*2:F478>BBB97@F26C:??FFF*?28F*))
@M04650:207:000000000-C238N:1:1101:14498:5365 1:N:0:19
ACTCCTACGGGAGGCAGCAGTGGGGAATATTGCACAATGGGCGAAAGCCTGATGCAGCAACGCCGCGTGAGCGATGAAGGCCTTCGGGTCGTAAAGCTCTGTCCTCAAGGAAGATAATGACGGTACTTGAGGAGGAAGCCCCGGCTAACTACGTGCCAGCAGCCGCGGTAATACGTAGGGGGCTAGCGTTATCCGGAATTACTGGGCGTAAAGGGTGCGTAGGTGGTTTCTTAAGTCAGAAGTGAAAGGCTACGGCTCAACCGTAGTAAGCTTTTGAAACTGAGAAACTTGATT
+
GGGGGGGGGGGGGGGGGGGGGGGGGGGGGGGGGGGGGGGGGGGGGGGGGGGGGGGGGGGGGGGGGGGGGGGGGGGGGGGGGGGGGGGGGGGGGGGGGGGGGGGGGGGGGGGGGGGGGGGGGGGGGGGGGGGGGGGGGFGFFGGGGGGGGGGGGGGGGGGFGGGGGGGGGGGGGGGGGGDGGGGGGGGGGDGGGGEGGGGGGF?CFFCG*7CFGGGGGDGDGGGGGG5CFFGGFG7ACFB>FGFFGGGGF5<DCGGF7BFFCFDD)>DAFFFFFF6*-):=4<76096,:F42))
@M04650:207:000000000-C238N:1:1101:6680:5396 1:N:0:19
ACTCCTACGGGAGGCAGCAGTAGGGAATCTTCGGCAATGGACGAAAGTCTGACCGAGCAACGCCGCGTGAGTGAAGAAGGTTTTCGGATCGTAAAACTCTGTTGGTAGAGAAGAACGTTGGAGAGAGTGGAAAGCTCATCAAGTGACGGTAACTACCCAGAAAGGGACGGCTAACTACGTGACAGCAGCCGCGGTAATACGTAGGTCCCGAGCGTTGTCCGGATTTATGGGGAGTAAAGCGAGCGCAGGTGGTTTATTAAGTCTGGTGTAAAAGGGAGGGGCTCAACCATTGTG
+
G8<FGGFGGGGGGGGGGGGGGFGGGGGF<@FCEGDGGGGGFGGGGGGFGGGGF@FGGGGGDGGGGGGGGC?,C,EFFFGF9,:+C>FGEGED=FDFEE,,CFFGEFFEFGFEFGG:><=<F,BFF7+BFD@CAFF<D<DAFF@@F@DC:+5@FGGE,@<<,DFGFGGGGGF*CB,>DC*6>21B@,=7B,:CCEB**2?+3+>F@B<9FCEGCCC8EGG7?CC*2<99+*;5)**3:C?GD<B:CCDC59CC**2/8B66+*0:=5F?)6@*9?3).4)75().19:(:**6<)
@M04650:207:000000000-C238N:1:1101:18151:5406 1:N:0:19
ACTCCTACGGGAGGCAGCAGTGGGGAATATTGCACAATGGGCGCAAGCCTGATGCAGCCATGCCGCGTGTATGAAGAAGGCCTTCTGGTTGTAAAGTACTTTCAGCGGGGAGGAAGGGATGCTGGTTAATAACCAGCGGCAGTGACGGTAACCGCCGAAGAAGCACCGGCTAACCCCGTGCCAGCAGCCGCGGTAATACGGAGGGTGCAAGCGTTAATCGGAATTAATGGGCGGAAAGCGCACGCAGGCGGGCTGTCAAGTAAGATGGGAAATTCCCTAGCTTAAATTGGGAA
+
GGGGGGGGGGGGGGGGGGGGGGGGGGGGGGGG<FGGGGGGGGGGGGGGGGGGG9FGGGGGGGGGGGGGGGDGGGGGGGGGGGGGG,CFGGGGGGGGAFGGGG,EFGGCFGEGGG8F:=,8+,,C,AFGGFGG=FA,3@>3@+@F=@@*@<3>3<****>**?,24,=*=***?,**=7<*88C+*024B88*:*/;+30***2:EC8/+9<////*:**/;/8FG9+++:F*)*):>*)/)1).17)97)9)9DDF46@*+**:/**)).9>**965)00/-:9=**6))8(5
@M04650:207:000000000-C238N:1:1101:12609:5451 1:N:0:19
ACTCCTACGGGAGGCAGCAGTAGGGAATCTTCGGCAATGGACGAAAGTCTGACCGAGCAACGCCGCGTGAGTGAAGAAGGTTTTCGGATCGTAAAACTCTGTTGGTAGAGAAGAACGTTGGTGAGAGTGGAAAGCTCATCAAGTGACGGTAACTACCCAGAAAGGGACGGCTAACTACGTGCCAGCAGCCGCGGTAATACGTAGGTCCCGAGCGTTGTCCGGATTTATTGGGCGTAAAGCGAGCGCAGGTGGTTTATTAAGTCTGGTGTAAAAGGCAGTGGCTCAACCAGTGT
+
GGGGGGGGGGGGGGGGGGGGGGGGGGGGGGGGGGGGGGGGGGGGGGGGGGGGGGGGGGGGGGGGGGGGGGGGGGGGGGGGGGGGGGGGCFGGGGGGGGGGGGGGGGGGGGGGGGGGGCFGGGGGGGGGGGGGGGGGGGGGGGGGGGGGGDGCFGGGGGGGGGGGGGGGGG>EEFGGGGGFFFGGGGGGGFGGGGGGGGGGG9CCEFEGDGGGGG:CEGFGGC?5?+<CEGGGFG)>DG4FEGFFGGGGFCGG35C?FFFFGF7CFG>?)7@=FFEFF<C@??C?FFFFF)8<A
@M04650:207:000000000-C238N:1:1101:5872:5466 1:N:0:19
ACTCCTACGGGAGGCAGCAGTGGGGAATATTGCACAATGGGGGAAACCCTGATGCAGCAACGCCGCGTGAGTGATGAAGGTTTTCGGATCGTAAAGCTCTGTCTTCAGGGACGATAATGACGGTACCTGAGGAGGAAGCCACGGCTAACTACGTGCCAGCAGCCGCGGTAATACGTAGGGGGCTAGCGTTATCCGGAATTACTGGGTGTAAAGGGTGCGTAGGTGGTTTCTTAAGTCAGAAGTGAAAGGCTACGGCTCAACCGTAGTAAGCTTTTGAAACTGAGAAACTTGAGT
+
EFGGGGGGGGGGGGGGGGGFFFGGGGGGGGGGGGFGGGGGGGGGFFFFGGGGGGGGGG<FG:FFGGDFFGGGGG<FCGGG8FDFGFGE=CGGGGGGFF<F,CFBEEFGFGGGGGCFGFCGGGGEGGGGGG8+DC7FFGGGGGGGGGGGGGGGGGDFGFFFG8:7CFEGGGGGFGEFGGGEGGEEFEDEGEEGEEC>81=FF+<EF@*2??CGGCGGGGGG5>E+<CE*:>EF@+:ADFFCFFFFFFG*>*29<DGFFEF?E)77)*/69FF?*9?FFFDFFFCF?6614/9)))
@M04650:207:000000000-C238N:1:1101:11808:5466 1:N:0:19
ACTCCTACGGGAGGCAGCAGTGGGGAATATTGCACAATGGGGGAAACCCTGATGCAGCAACGCCGCGTGAGTGATGAAGGTTTTCGGATCGTAAAGCTCTGTCTTCAGGGACGATAATGACGGTACCTGAGGAGGAAGCCACGGCTAACTACGTGCCAGCAGCCGCGGTAATACGTAGGTGGCGAGCGTTGTCCGGATTTACTGGGCGTAAAGGGAGCGTAGGCGGATTTTTAAGTGGGATGTGAAATACTCAGGCTCAACCTGGGGGCTGCATTCCAAACTGGAAGGCTAG
+
GGGGGGGGGGGGGGGGGGGGGGGGGGGGGGGGGGGGGGGGGGGGGGGGGGGGGGGGGGGGGGGGGGGGGDEFFGGGGFGGEFGGGGGGGGGGGGGGGGCFGGGGGGGGGGGGGGGGGGGGGEGGGGGGGFGGFF>EFFFGGGGGGEGGGGGGGFGFGABFGGGFEGGGEGGFGGGG9:FCFGGEECEGGDGGGG>E5BCFCCFGFG5=?EGFFCGGG<DCE<GFEGGGGGCGFFGCC6>5FG6@C7C7/:CCFCF))7FF*7DC55)(.5@B?4==<4FFFAFF@F?((0/3
@M04650:207:000000000-C238N:1:1101:12386:5467 1:N:0:19
ACTCCTACGGGAGGCAGCAGTGGGGAATATTGCACAATGGGGGAAACCCTGATGCAGCAACGCCGCGTGAGTGATGAAGGTTTTCGGATCGTAAAGCTCTGTCTTCAGGGACGATAATGACGGTACCTGAGGAGGAAGCCACGGCTAACTACGTGCCAGCAGCCGCGGTAATACGTAGGTGGCGAGCGTTGTCCGGATTTACTGGGCGTAAAGGGAGCGTAGGCGGATTTTTAAGTGGGATGTGAAATACTCAGGCTCAACCGGGGGGCTGCATTCCAAACTGGAAGTCTAG
+
GGGGGGGGGGGGGGGGGGGGGGGGGGGGGGGGGGGGGGGGGGGGGGGGGGGGGGGGGGGGGGGGGGGFGGGGGGGGGGGGFFGGGGGGGGGGGGGGGGGGGGGGGGGGGGGGGGDGGGGGGGGCFEFFGGGGGGGGGGFFGGGGGCGFGCFCC:F@CFGFGGDGGGGGCEF@C,8<:EGEGGGGGGCCEEGEGGGEBCECFGFG?CCE*>EGGGE**/9789?EEGE5*9<+7<70:6F46CFFGFFFBFG*0*7)))1=C>)70)53.7>>6@?*65:F>77:5FFF<*1.
@M04650:207:000000000-C238N:1:1101:12167:5467 1:N:0:19
ACTCCTACGGGAGGCAGCAGTGGGGAATATTGCACAATGGGGGAAACCCTGATGCAGCAACGCCGCGTGAGTGATGAAGGTTTTCGGATCGTAAAGCTCTGTCTTCAGGGACGATAATGACGGTACCTGAGGAGGAAGCCACGGCTAACTACGTGCCAGCAGCCGCGGTAATACGTAGGTGGCGAGCGTTGTCCGGATTTACTGGGCGTAAAGGGAGCGTAGGCGGATTTTTAAGTGGGATGTGAAATACTCAGGCTCAACCTGGGGGCTGCATTCCAAACTGGAAGTCTAG
+
GGGGGGFGGGGGGGECGGFGFGGGGGGGFGGGGGGGFFFFGGGGGGGGGGFGGGGGGGGGFGDGGEG:FGGGGGFGGGGGGGGGGGGGCGGGGGGFFGGGGFGFGGGFGGGGGEFGGFGGGGGBF:FDGDGGGGGDFAFGGGGGGDGGGFGGGCE>FGGGGGFGEGBECEGGEFG2:CG<CFFEG=8=:EE8CGCGE;EFFFGGGGGE8CEFFFECGGDCEDGCEG:CCF7FF+:CGCF*<G0*:DGFFD**07F<5>FF6>4CFGGFF@B@)96@AAGB:2>??@F0<?@<
@M04650:207:000000000-C238N:1:1101:14722:5543 1:N:0:19
ACTCCTACGGGAGGCAGCAGTAGGGAATCTTCGGCAATGGACGAAAGTCTGACCGAGCAACGCCGCGTGAGTGAAGAAGGTTTTCGGATCGTAAAACTCTGTTGGTAGAGAAGAACGTTGGTGAGAGTGGAAAGCTCATCAAGTGACGGTAACTACCCAGAAAGGGACGGCTAACTACGTGCCAGCAGCCGCGGTAATACGTAGGTCCCGAGCGTTGTCCGGATTTATTGGGCGTAAAGCGAGCGCAGGTGGTTTATTAAGTCTGGTGTAAAAGGCAGTGGCTCAACCATTGT
+
GGGGGGGGGGGGGGGGGGGGGGGGGGGGGGGGGGGGGGGFGGGGGGGGGDFGGGGGGGGGGGGGGGGGGGGGGGGGGGGGFFGFGGGGGGGGGGGGGGGFGGGGGGGGGGGGGGGGGGGGGGGGGGGFFGGGGGGGGGDFGEGGGGGGGGGGGGGGGGGGGGGGGGGGGGGGGGGGGGGGGGGGFGGGGGGGGGDGGFFGGF?GGGGGGGGC=C8AEGGGGGGCCFFGGGGGFGGGGGFGFDDFGGGGFFGG<G4?FFFFGFGGFGGBFFFFFFFFBFCFFFF@FFFFFFFFF
@M04650:207:000000000-C238N:1:1101:16402:5555 1:N:0:19
ACTCCTACGGGAGGCAGCAGTGGGGAAGATTGCACAATGGGGGAAACCCTGATGCAGCAACGCCGCGTGAGTGATGAAGGTTTTCGGATCGTAAAGCTCTGTCTTCAGGGACGATAATGACGGTACTTGAGGAGGAAGCCCCGGCTAACTACGTGCCAGCAGCCGCGGTAATACGTAGGGGGCTAGCGTTATCCGGAATTACTGGGCGTAAAGGGTGCGTAGGTGGTTTCTTAAGTCAGAAGTGAAAGGCTACGGCTCAACCGTAGTAAGCTTTTGAAACTGAGAAACTTTAGT
+
CAF9@FFGDDEEEDECECGFGGFGG;@,C6EGGEC@C9C-<FCFFG8CBC,CE@<FECCFEC++@@C>F=CFGCFGCDFEGGF7FEDGCGCAFGGFGG8??FEGG@<FAFGEG>CFDCCGG7@F3:<5CBDEC=FC>FDABFFGE:CFG9CFB<>7EFDDFC7:1*>FFEGGGFG9C7<FECC8FF:84*=C9;@>88FG7F@+<F*:1CEECC>6*1>7CDEFF=EE6FFGF7:9CF4>?GF@>CF7>5*74935))9?C)//)97<B@@BF4?7(:F4=<*0==:05**.4)
@M04650:207:000000000-C238N:1:1101:15542:5575 1:N:0:19
ACTCCTACGGGAGGCAGCAGTGGGGAATATTGCACAATGGGCGCAAGCCTGATGCAGCCATGCCGCGTGAATGAAGAAGGCCTTCGGGTTGTAAAGTTCTTTCAGCGAGGAGGAAGGCATTGTGGTTAATAACCACAGTGATGGCCGTTCCTCGCAGAAGAAGCACCGGCAAACTCCGGGCAGGAACCGCGGGTAAAACGGAGGGTCCAAGCGTGTACGGGAATTACTGGCCGAAAAGGGCACGCAGGCGCCTTGCTAAGCCGGCGGGGAAATTCCCGGCCTGAACTTGGGAAC
+
FGGGGGGGGGGGGGGGGGGGGFGGGGGGAFGGGGGGGGGGGGGGGGGGGGGGGGGGGGFG9EFGGGGGG,,?FGGFGGGGGGGGGGGGGGGGGGGF,,CFGGGGGFE7FGG+FEFG>FG,A?5EFGGGGGF,>D,+:3,CAD,5,,@F:,@@D+3++@,,@,,@,F,@7>*>334>D***>:*4*,,6***4**=++<+1**2CG:**<C+*;=*****1**2*+30:<C*:7*9E<C)*)*)))17)05)1/*9)**1)*))))))(08<>6**/)-/05(*06<6-5/)47-
@M04650:207:000000000-C238N:1:1101:20335:5642 1:N:0:19
ACTCCTACGGGAGGCAGCAGTGGGGAATATTGCACAATGGGGGAAACCCTGATGCAGCAACGCCGCGTGAATGATGAAGGTCTTCGGATCGTAAAGTTCTGTCTTCAGGGACGATAATGACGGTACCTGAGGAGGAAGCCACGGCTAACTACGTGCCAGCAGCCGCGGTAATACGTAGGTCCCGAGCGTTGTCCGGATTTATTGGGCGTAAAGCGAGCGCAGGTGGTTTATTAAGTCTGGTGTAAAAGGCAGTGGCTCAACCATTGTATGCATTGGAAACTGGTAGACTTGAGG
+
GGGGGGGGGGGGGGGGGGGGGGGGGGGGGGGGGGGGGGGGGEGGGGEEGGGGGGGGGGGGGGGGGGGGGGGGGGAFGFGGGGDGGGGG7+FGGGGGEFGGGGGGA?EEGFGGGGFGF<BCEG7+DCDFFFGGFB:7FE@D=DF>E7<7@FGGEG?EGCAEEFAC3@::::<;C9EE@:F=9BFEE/1=8*==9CEGGC*53+5CGFDG*1:5+3:5>35<EDE:CG*AFGFF?<CGG>@<89777:CFFGGDCFFB>F=F*7D47CFAFFFF?4@?24>764*9779<<F4<0(
@M04650:207:000000000-C238N:1:1101:24694:5644 1:N:0:19
ACTCCTACGGGAGGCAGCAGTAGGGAATCTTCGGCAATGGACGAAAGTCTGACCGAGCAACGCCGCGTGAGTGAAGAAGGTTTTCGGATCGTAAAACTCTGTTGGTAGAGAAGAACGTTGGTGAGAGTGGAAAGCTCATCAAGTGACGGTAACTACCCAGAAAGGGACGGCTAACTACGTGCCAGCAGCCGCGGTAATACGTAGGTCCCGAGCGTTGTCCGGATTTATTGGGCGTAACGCGCACTCAGGCGGTTTATTAAGTCAGATGTGAAATCCCCGAGCTTAACTTGGGA
+
GGGGGF<EGGGGGEGEGEFEFFGGGGFGGGGGFGGGGGGGGFFD:BCFFCFGGGGGGFEGFGGGGFGFGGCFFGDFGGFG8CF<ECGGFGGG@F@FCCFDG9F?BBCEBFFGGD<,CFDFGD7<FGGGEECCF=FDFDGFGGFGFC9FF>FFCCFGFFGGDFEGGGGG>E>8:B7;98FDFGF2?888@CECEGGGEFGGG++;8<?C*1:EG5/8CDCCG3/*/32+<:ACFEG53/)95/.))209?D<DCC*)1/**+0:****68?4*1*/0487).-/9=@9))*6:0
@M04650:207:000000000-C238N:1:1101:7080:5658 1:N:0:19
ACTCCTACGGGAGGCAGCAGTGGGGAATATTGCACAATGGGCGCAAGCCTGATGCAGCCATGCCGCGTGTATGAAGAAGGCCTTCGGGTTGTAAAGTACTTTCAGCGAGGAGGAAGGCATTGTGGTTAATAACCGCAGTGATTGACGTTACTCGCAGAAGAAGCACCGGCTAACTCCGTGCCAGCAGCCGCGGTAATACGGAGGGTGCAAGCGTTAATCGGAATTACTGGGCGTAAAGCGCACGCAGGCGGTTTGTTAAGTCAGATGTGAAGTCCCCGAGCTTAACTTGGGAA
+
FGGGGGGGGGGGGGGGGGGGGGGGGGGGGGGGGGGGGGGGGGGEEGGGGGGGGFFGGGGGGCFCGGGFGGGGGGGGGGFG<FGGGGGGFEGGGCFFFGGGAFGFGGGEGGGDGGGGGGGFGGFGGCFGFEGGGGDGGG@<=<CFGGGGCGGGGGGGGD7FGGE7FGGCED@EGGFD@CG7EFGGGGGGFCEGGGGGGGGFD8EBEGGGGFGGGGGGGGFGGG558EFFGG5=7EGGGGFGBGDED)>D3CDCDDDF4@?6E4CC4DFBBFB*09/9<>)8B094@FF<>4>?:
@M04650:207:000000000-C238N:1:1101:8490:5715 1:N:0:19
ACTCCTACGGGAGGCAGCAGTGGGGAATATTGCACAATGGGGGAAACCCTGATGCAGCAACGCCGCGTGAGTGATGAAGGTTTTCGGATCGTAAAGCTCTGTCTTCAGGGACGATAATGACGGTACCTGAGGAGGAAGCCACGGCTAACTACGTGCCAGCAGCCGCGGTAATAAGTAGGTGGCGAGCGTTGTCCGGATTTACTGGGCGTAAAGCGCACGCAGGCGGTTTGTTAAGTCAGATGTGAAATCCACGAGCGTAACTTGGGAACTGCATTTGAAACTGGCAAGCTAG
+
G?FGGGGGGGGGGGGGDDFGGGGGGGGGGGGGCFGGFFFCCCFGGGGGDG,CAFGFGGGGGGGGGDGFGGGFFFGGCFDGCFFFGGGGCFC<FFGGCGGCEGFGF5F<,AFFGGGGG9EGFEGEFGGFFDBFGGGGGFCGGGG+@FGCDFGFEGGGG9FFG8AG@FDECEF,7,;2@9<?@FFECGD8CECCBEGD**3:BFGG6AGEGGCFECE55CGGC58/*:>=ECCGFFGGFG?FF=7/?CF7@>*C<CD))08>5@7C<*5:>F6=FFF@<5:@BA765FFB(0*5
@M04650:207:000000000-C238N:1:1101:13529:5737 1:N:0:19
ACTCCTACGGGAGGCAGCAGTGGGGAATATTGCACAATGGGGGAAACCCTGATGCAGCAACGCCGCGTGAGTGATGAAGGTTTTCGGATCGTAAAGCTCTGTCTTCAGGGACGATAATGACGGTACCTGAGGAGGAAGCCACGGCTAACTACGTGCCAGCAGCCGCGGTAATACGTAGGGGGCTAGCGTTATCCGGAATTACTGGGCGTAAAGGGAGCGTAGGCGGATGTTTAAGTGGGATGTGAAATACTCAGGCTCAACCTGGGGGAGGCATTCCAAAATGGAAGTCTAGGG
+
FFGGDFFGEGGGGGGGGGGGGGGGGGDGGGFDGGGGGGGGGGGGGGGFGGGEFEAFGFGGGGGGGGGGDGGGGGGGGGGGFFFGGGGGEEGGEFGGG9EFCEFGGGGGGGGGFGDFGGFGGGG:FCFFABFBAFFGGGGGGGGGG:FF,=FFFFFGFFFDFGGCGGGGCGGGGCE:CGGGECEGCG8CE5:FGGGGGG5<CG7FGGFEEGGGGGDGGDG/CDGG?EE=*0+:9EGAC=><)9?FGDC7@FCD>D955;=@GF4CFGDF).5>3)1926CF))0/965,.*1.)(
@M04650:207:000000000-C238N:1:1101:24755:5750 1:N:0:19
ACTCCTACGGGAGGCAGCAGTGGGGAATATTGCACAATGGGCGCAAGCCTGATGCAGCCATGCCGCGTGTATGAAGAAGGCCTTCGGGTTGTAAAGTACTTTCAGCGAGGAGGAAGGCATTGTGGTTAATAACCACAGTGATTGACGTTACTCGCAGAAGAAGCACCGGCTAACTCCGTGCCAGCAGCCGCGGTAATACGGAGGGTGCAAGCGTTAATCGGAATTACTGGGCGTAAAGCGCACGCAGGCGGTTGCTTAAGTCAGATGTGAAATCCCCGAGCTTAACTTGGGAAC
+
GGGGGGGGGGGGGGGGGGGGGGGGGGGGGGGGGGGGGGGGGGGGGGGGGGGGGGGGGGGGDFGGGGGGGGGGGGGGGGDGGGGGGGGGGGGGGGGGGGGGGGGGGGGGGGGGGFGGGGGGGGGGGGGFGGGGGGGGGGGGGGGGGGGGGGGGGGGGGGGGGGGGGGGGGGGGGDGGGGGGGGGGGGFFCBEEGGGGGGGGGGGGEEGGGGF5C7EGGGGGGGGGGC7CFFGGFGGDGG6D7DBEGC<C>CGDGG*9=FFFFFGGFFFBFFFFBFFFFFGEE>FFFFF9)?FBF1
@M04650:207:000000000-C238N:1:1101:12112:5795 1:N:0:19
ACTCCTACGGGAGGCAGCAGTAGGGAATCTTCGGCAATGGACGAAAGTCTGACCGAGCAACGCCGCGTGAGTGAAGAAGGTTTTCGGATCGTAAAACTCTGTTGGTAGAGAAGAACGTTGGTGAGAGTGGAAAGCTCATCAAGTGACGGTAACTACCCAGAAAGGGACGGCTAACTACGTGCCAGCAGCCGCGGTAATACGTAGGTCCCGAGCGTTGTCCGGATTTATTGGGCGTAAAGCGAGCGCAGGTGGTTTATTAAGTCTGGTGTAAAAGGCAGTGGCTCAACCATTGT
+
GGGGGGGGFEGGGGGGGGGGGGGGGGGGGGGGGGGGGGGGGGGGGGGGGGGGGGGGGGGGGGGGGGGBEEGGGGGGGGGGGFGGGEGGGGGGGGGGGGGGGGGGGGGGGGGGGGGFGGGGGFGGGFGFGGGGGGGGFFGGGGGGGGGGGEGFGGGFGCGFCCFF8CFFFECEGGGGGGGGGGFGGGF:EGECEECEGGGGGGGFEF9?CEGGGGGG7DCC=CCC5+<:CDGG@EDGGGFGEGEFGGDGDCCF>5*99FF4FFGDFG71)79BFF>F::5?F:C4@F?::*44:
@M04650:207:000000000-C238N:1:1101:25865:5806 1:N:0:19
ACTCCTACGGGAGGCATCAGTAGGGAATCTTCGGCAATGGACGAAAGTCTGACCGAGCAACGCCGCGTGAGTGAAGAAGGTTTTCGGATCGTAAAACTCTGTTGGTAGAGAAGAACGTTGGTGAGAGTGGAAAGCTCATCAAGTGACGGTAACTACCCAGAAAGGGACGGATAACTACGTGCCAGCAGCCGCGGTAATACGTAGGTCCCGAGCGTTGTCCGGATTTATTGGGCGTAAAGCGAGCGCAGGTGGTTTATTAAGTTTGGTGTAAAAGGCAGTGGCTCAACCATTGT
+
GGGGGGGGGGGGGGGGGGGGGGGGGGGGGGGGGGGGGGGGFGGGGGGGGGGGDGGGGGGGFGGGGGGGGFEGGGGDGGGGFD?FEFGGGGGGGGGGGGGGGGGGGCFGGGGGGGGGGGGGFCFFGGGGGGGCGFDD8DDFGFFDADDBEGDG<FFGGCCBFECDFGGC:@*>FCF;F8FGGGGF2;CG7BEGEECEG9<F5?9FGGG9CEG=EGC8C7:CGGEC5CGGCFCC@G)/97BC55><7)>D:9>C*12<F?F4+**29D407*7*96:>8(20<(/966)((96>)
@M04650:207:000000000-C238N:1:1101:13525:5814 1:N:0:19
ACTCCTACGGGAGGCAGCAGTAGGGAATCTTCGGCAATGGACGAAAGTCTGACCGAGCAACGCCGCGTGAGTGAAGAAGGTTTTCGGATCGTAAAACTCTGTTGGTAGAGAAGAACGTTGGTGAGAGTGGAAAGCTCATCAAGTGACGGTAACTACCCAGAAAGGGACGGCTAACTACGTGCCAGCAGCCGCGGTAATACGTAGGTCCCGAGCGTTGTCCGGATTTATTGGGCGTAAAGCGAGCGCAGGTGGTTTATTAAGTCAGAAGTGAAAGGCTACGGCTCAACCGTAGT
+
GGGGGGGGGGGGGGGGGGGGGGGGGGGGGGGGGGGGGGGGGGGGGGGGGGGGGGGGGGGGGGGGGGGGGGGGGGGGGGGGGGGGGGGGGGGGGGGGGGGGGGGGGGGGGGGGGGGGGGGFGEGGGGGGGGGGGGGCFGGGGGGGGGGGGEGGGGGGGGGGGGCGGGGGGGGGGGGGGGGGGGGGGGGGGGGGGGGGGGGGGDGGGGGGGGGGGGGGEDFFGDECGGGGD7F5F5/>DGFGFG>5CDDDECFGDFGFFFFFFFGGFCF?F@FFBFFFF?G@BB5<=F5<>>:?B
@M04650:207:000000000-C238N:1:1101:25354:5814 1:N:0:19
ACTCCTACGGGAGGCAGCAGTGGGGAATATTGCACAATGGGCGCAAGCCTGATGCAGCCATGCCGCGTGTATGAAGAAGGCCTTCGGGTTGTAAAGTACTTTCAGCGAGGAGGAAGGCATTGTGGTTAATAACCACAGTGATTGACGTTACTCGCAGAAGAAGCACCGGCTAACTCCGTGCCAGCAGCCGCGGTAATACGGAGGGTGCAAGCGTTAATCGGAATTACTGGGCGTAAAGCGCACGCAGGCGGTTGATTAAGTCAGATGTGAAATCCCCGAGCTTAACTTGGGAAC
+
CGGGGGGGGGGGGGGGGGGGGGGGGEGGGGGGGGGGGGCDFGEGGDDGGGFGGGGGGGGGGEGGGGGGGGGFGGFGFFCGGGGCFFEGGGGGGGGGGGGGGGGGGGGDEGGGGGGFBFFGFFGGGDGFFGGGGGFFCFDFDGGGFGGGFGGGFEGDEGGGGGGGCFFFGGDEFGGGGGG@CFCEFFG7EEGGEGGEGGGGEEEEGGCGGFFFCCEGCFGG=C8CGFGF+9;E>>C5>DBGFGB3CCCDBDG55<4?7?@=AFFF=:>4FFFF?*9??>C5510=FBF2)6>?FB
@M04650:207:000000000-C238N:1:1101:6187:5822 1:N:0:19
ACTCCTACGGGAGGCAGCAGTAGGGAATCTTCGGCAATGGACGAAAGTCTGACCGAGCAACGCCGCGTGAGTGAAGAAGGTTTTCGGATCGTAAAACTCTGTTGGTAGAGAAGAACGTTGGTGAGAGTGGAAAGCTCATCAAGTGACGGTAACTACCCAGAAAGGGACGGCTAACTACGTGCCAGCAGCCGCGGTAATACGTAGGTGGCGAGCGTTGTCCGGATTTACTGGGCGTAAAGGGAGCGTAGGCGGATTTTTAAGTGGGAGGTGAAATACTCAGGCTCAACCTGGGGG
+
GGGGGFA@FEGCFC-@7FECGGAECGEGGGFDGGGCEEE9FECBFGGGGGGCGGGDE:FF8FEGGGCFGGGGGGGGC8F,CBFEFGGEEGGEFFFGG=,5?@?E@FFFFGGFF,?<F+4,AB+C<5=D,>=<FGGGFGDGGFGGA<=F7@FBFGG?FFEGGGGC7CFCECEG7DECFG*>7C@;,*4::;E8:*4=BB?+3?<28>B**:CEGGGE*9*2*//:EC:7+2<*.1/>3F4:)9)0))/)8CD)19C67700<***0C*()06?*/975)2;)(7)/=F??FFB(4
@M04650:207:000000000-C238N:1:1101:11551:5844 1:N:0:19
ACTCCTACGGGAGGCAGCAGTGGGGAATATTGCACAATGGGCGCAAGCCTGATGCAGCCATGCCGCGTGTATGAAGAAGGCCTTCGGGTTGTAAAGTACTTTCAGCGAGGAGGAAGGCATTGTGGTTAATAACCACAGTGATTGACGTTACTCGCAGAAGAAGCACCGGCTAACTCCGTGCCAGCAGCCGCGGTAATACGGAGGGTGCAAGCGTTAATCGGAATTACTGGGCGTAAAGCGCACGCAGGCGGTTGATTAAGTCGGATGTGAAATCCCCGAGCTTAACTTGGGAAC
+
GGGGGGGGGGGGGGGGGGGFFGGGGGGGGGGGGGGGGGGGGGGGGGGGGGGGGFGGGGGGGGGGGGGGGGGGGGGGGGGGGGGGGGGGGGGGGGGGGGGGGGGGGGGGGGGGGGAFGFGGGGGGGFGGGFFGGGGGG8FFGGGGGGGGG8FFGGGEGGFFGGGGGGGGGGGGGGGGGGGGGGGGG?FGFECEGGDGGGGGG*=EGGGGG9FGGGGGGGCF*CCFGGGGGGGGFGGDGC7CDDBF:7>DDCDDDGC?FFFFGFCD3*9:FFF4@@FFFFDFB>>F4FF2AFF::,
@M04650:207:000000000-C238N:1:1101:14381:5877 1:N:0:19
ACTCCTACGGGAGGCAGCAGTGGGGAATATTGCACAATGGGCGCAAGCCTGATGCAGCCATGCCGCGTGTATGAAGAAGGCCTTCGGGTTGTAAAGTACTTTCAGCGAGGAGGAAGGCATTGTGGTTAATAACCACAGTGATTGACGTTACTCGCAGAAGAAGCACCGGCTAACTCCGTGCCAGCAGCCGCGGTAATACGGAGGGTGCAAGCGTTAATCGGAATTACTGGGCGTAAAGCGCACGCAGGCGGTTTGTTAAGTCAGATGTGAAATCCCCGAGCTTAACTTGGGAAC
+
GGGGGGGGGGGGGGGGGGGGGGGGGGGGGGGGGGGGGGGGGGGGGGGGFGGGGGFFGGGGGGGGGGGGGCFCFGGGGGGGDGGGGGGGGGGGGGGGGGGGGGGGGGGDGGGGGGGGGGDGGGFGGCGGGGGGFGGGGGGGGGFGGGGGGFGGFGGGGGFCGGGGGGGGGGEEGGGGGGFGGFGGGGGGGEDGGGGGGGGGGGGGGGGCGGGGGCGGGGGGGGDCGFGGGGGFEGGGGGFDF<B>GGGGEGGD<DDFFFFF7@GGFGGB@86@??:?:93551C=@FFFD:>?:(
@M04650:207:000000000-C238N:1:1101:19134:5877 1:N:0:19
ACTCCTACGGGAGGCAGCAGTAGGGAATCTTCGGCAATGGACGAAAGTCTGACCGAGCAACGCCGCGTGAGTGAAGAAGGTTTTCGGATCGTAAAACTCTGTTGTTAGAGAAGAACAAGGACGTTAGTAACTGAACGTCCCCTGACGGTATCTAACCAGAAAGCCACGGCTAACTACGTGCCAGCAGCCGCGGTAATACGTAGGTGGCAAGCGTTGTCCGGATTTATTGGGCGTAAAGCGAGCGCAGGCGGTTTCTTAAGTCTGATGTGAAAGCCCCCGGCTCAACCGGGGAGG
+
GGGGGGGGGGGGGGGGGGGGGFGGGGGGCGGGGGGGDGGGGGGGGGGGGGGGGGGGGGGGGGGGGGGGGGGGGGGGGGGGCFGGGGGGGGGFGGGFFGGGAFGGF<EFGGGGGGGGGGGFFDFFCFGGGGGGFGGGCFGECDFGGFGDGGFGDFFG?FCFCGGGFD:@FEDEGD>CC@FGGCFGGGGCFCEGEGGGG+BGFFFGGGGFDCFCE=CGCFF7EC;5@?+AFGGGFGGGGGFG@<>EC7C)7CD975F7=@F=??7C?FG4=FFF?47<?;G333C?F:)795@6>F
@M04650:207:000000000-C238N:1:1101:12032:5902 1:N:0:19
ACTCCTACGGGAGGCAGCAGTGGGGAATATTGCACAATGGGCGCAAGCCTGATGCAGCCATGCCGCGTGTATGAAGAAGGCCTTCGGGTTGTAAAGTACTTTCAGCGAGGAGGAAGGCATTGTGGTTAATAACCACAGTGATTGACGTTACTCGCAGAAGAAGCACCGGCTAACTCCGTGCCAGCAGCCGCGGTAATACGGAGGGTGCAAGCGTTAATCGGAATTACTGGGCGTAAAGCGCACGCAGGCGGTCTGTCAAGTCGGATGTGAAATCCCCGGGCTCAACCTGGGAAC
+
GGGGGGGGGGGGGGGGGGGGGGGGGGGGGGGGGGGGGGGGGGGGGGGGGGFGGGGGGGGGGGGGGGGGGGGGGGGGGGGGGGGGGGGGGGGGGGGGGGGGGGGGGGGGGGGGGCFGGGGFGGGGGGFGGCFGGGGGGGDFDFEGFFGGFGGGGGGDGGGGGGGGGFGFGG>EGGGGGGGGGGGGGGGGGGDEEGGDGGGGGGGGGGGGGGCGGGD8FCC7ADGFGGGG?DFGFCDGFGFGFGFEGGGGFGDDCGGFFF4=EF3D@DCBFFF?F?4?077>D>G4?FFF1)81:4
@M04650:207:000000000-C238N:1:1101:5687:5916 1:N:0:19
ACTCCTACGGGAGGCAGCAGTGGGGAATATTGCACAATGGGCGAAAGCCTGATGCAGCAACGCCGCGTGAGCGATGAAGGCCTTCGGGTCGTAAAGCTCTGTCCTCAAGGAAGATAATGACGGTACTTGAGGAGGAAGCCCCGGCTAACTACGTGCCAGCAGCCGCGGTAATACGTAGGGGGCTAGCGTTATCCGGAATTACTGGGCGTAAAGGGTGCGTAGATGGTTTCTTAAGACAGAAGTGAAAGGATATGGCTCAACCGTAGTAAGCTTTTGAAACTGAGAAACTTGAGT
+
GGGGGGGGGGGGGGGGGGGGG,EFGGGGGGGGGG9EGGEGGGGGGGGGGGGGGGGGDGGG@F:FGGGGGGCEFG<FGFGG8FGGGGGGGEGGGD@EFECFDFGFFGGGGGGFDGCDEEAFCE73<:,@FF<DB+C:DF8AEEEG@<FC<,7D@FCF@FCFGCFGGG7CCE<@FCG9<E*=8B88C=BCEGEG+98:EEGCGGGGGG8C?E=CFGG=CGGC*1*27609*:F?*?*+*272<C=?CFCG>*97*::57???F)97<C7)71*/9BF6(67*04:4@F43)1*4))
@M04650:207:000000000-C238N:1:1101:23838:5919 1:N:0:19
ACTCCTACGGGAGGCAGCAGTGGGGAATATTGCACAATGGGGGAAACCCTGATGCAGCAACGCCGCGTGAGTGATGAAGGTTTTCGGATCGTAAAGCTCTGTCTTCAGGGACGATAATGACGGTACCTGAGGAGGAAGCCACGGCTAACTACGTGCCAGCAGCCGCGGTAATACGTAGGTCCCGAGCGTTGTCCGGATTTATTGGGCGTAAAGCGAGCGCAGGTGGTTTATTAAGTCTGGTGTAAAAGGCAGTGGCTCAACCATTTCATGCATTGGAAACTGGTATACTTGAGT
+
<FEGGGGGDGGEGGDEGGGFEFGGGGGGGGGGGGGGGGGGGGGGGGGGGGGGGGGGFGGGGEEGGGGGCFE<EFFGGGGGGEGGGGGFGDGGGFGDE<=FFGGA<FFE9AFFGECGEFGFFFGEFCFFFFC3D7F@F@FGGGCCE+FC<FFCFGG@F@>F>8FGGCGGGG<@;,BFGGGACFGG>*34BCEE<BE58*=<;;C+9C**:5EC7?>8CD<<*7C*<7=5A69C@D7F:F=F**8=:720)7<D09F@44*7::*9F**.*/6*1=?).5>)=AC@**1-6*92:4
@M04650:207:000000000-C238N:1:1101:16395:5942 1:N:0:19
ACTCCTACGGGAGGCAGCAGTGGGGAATATTGCACAATGGGGGAAACCCTGATGCAGCAACGCCGCGTGAGTGATGAAGGTTTTCGGATCGTAAAGCTCTGTCTTCAGGGACGATAATGACGGTACCTGAGGAGGAAGCCACGGCTAACTACGTGCCAGCAGCCGCGGTAATACGTAGGGGGCTAGCGTTATCCGGAATTACTGGGCGTAAAGGGTGCGTAGGTGGTTTCTTAAGTCAGAAGTGAAAGGCTACGGCTCAACCGTAGTAAGCTTTTGAAACTGAGAAACGTGAGT
+
GGGGGGGGGGGGGGGGGGGGGGGGGGGGGGGGGGGGGGGGGGGGGGCGGGGGGGGGGGGGGGGGGGGGGGGGGGGGGGGGGGGGGGGGGGGGGGGGGGGGGGGGGGGGGGGGGGGGGGGGGGGGGEFGGGGGGGGGGGGGGGGGGGGGGGGGGGGGGGGGEDGGGDGGGGGGGGGFFGEEGGDGGGGGGDEGGGGGGGFGGGGGGGGGGGGGGGGCEGGGGGECFGGGGGGGFG7:CGFGFGFFGGGGFGGGGGGFFFFF?>GGFGGFFFFFFFFF<47BFBGF?F?0(0<??)
@M04650:207:000000000-C238N:1:1101:7622:5986 1:N:0:19
ACTCCTACGGGAGGCAGCAGTGGGGAATATTGCACAATGGGCGCAAGCCTGATGCAGCCATGCCGCGTGTATGAAGAAGGCCTTCGGGTTGTAAAGTACTTTCAGCGAGGAGGAAGGCATTGTGGTTAATAACCACAGTGATTGACGTTACTCGCAGAAGAAGCACCGGCTAACTCCGTGCCAGCAGCCGCGGTAATACGGAGGGTGCAAGCGTTAATCGGAATTACTTGGCGTAAAGCGCACGCAGGCGGTCTGTCAAGTCGGAGGTGAAATCCCCGGGCTCAACCTGGGAAC
+
GGFFFFFGGGGGGGCEGGFGGGGGEFCFDFFFAFFGGGGGGGGDGGGGGGGGGGGGF8F<ED8FC@FFFGGGFFFGGGGGEDF8FDGGFGGFF<5EFDFAFGGEFDG>FE:B:CEFGGGGGGFGDFFGFGGGFDFFGGFGFC?DGFGGGGFFC@CFGGFG<FF@C,@FGGEEG?EC7@<:*>EGFEFGGGGE>8BEGFCE83:EEGE*89EF8*BEF*:5=<EG8C9:+:<<>CDGGF?D3C35D<DG5DG9DGF7*16?C*CD))/-<7?FB44):BGF>9546)7(8>:<:4
@M04650:207:000000000-C238N:1:1101:4709:5988 1:N:0:19
ACTCCTACGGGAGGCAGCAGTAGGGAATCTTCGGCAATGGACGAAAGTCTGACCGAGCAACGCCGCGTGAGTGAAGAAGGTTTTCGGATCGTAAAACTCTGTTGTTAGAGAAGAACAAGTAGGAGAGTAACTGCTCTTACCTTGACGGTATCTAACCAGAAAGCCACGGCTAACTACGTGCCAGCAGCCGCGGTAATACGTAGGTGGCAAGCGTTGTCCGGATTTATTGGGCGTAAAGCGAGCGCAGACGGTTTCTTAAGTCTGATGTGAAAGCCCCCGGCTCAACCGGGGAGG
+
GGGGGGGGGGGGGGGGGGCFFCGFGFGGGGGGGGBGGGGGGGGEGFFFGGGGGGGGGGGGDGEGGGGEGGGFGGGGGGGGGFGGGEEGGGD<FGFFGG9FFGGGGFGEFGGGGGCFGGGGGFGGGGGGGGGGGGGGGFEFFFCFDFGGGGG9FGGGCFGGGGGEFGGEGGGGGFGGGGGGFFFGGGGGGGGCGGEGFGGGGGGCCBE689*:=EEEE?D<ED8EC79FDGGDEECE3CF5BGF@3CD)09DCD*:7FF*=?=CC?CF>8B=4@4.5?BGBF>DF=?>BF@:22>
@M04650:207:000000000-C238N:1:1101:13892:5990 1:N:0:19
ACTCCTACGGGAGGCAGCAGTGGGGAATATTGCACAATGGGGGAAACCCTGATGCAGCAACGCCGCGTGAGTGATGAAGGTTTTCGGATCGTAAAGCTCTGTCTTCAGGGACGATAATGACGGTACCTGAGGAGGAAGCCACGGCTAACTACGTGCCAGCAGCCGCGGTAATACGTAGGTGGCGAGCGTTGTCCGGATTTACTGGGCGTAAAGGGAGCGTAGGCGGATTTTTAAGTGGGATGTGAAATACGCAGGCTCAACCTGGGGGCTGCATTCCAAACTGGAAGTCTAG
+
GGGGGGGGGGGGGGGGGGGGGGCGGGGGGGGGGGGGGGGGGGGGGGGGGGGGGGGGGGGGGGGGGGGGGGGGGGGGGGGGGCFFGGDGGGGGGGGGGGGGGGGFGFCCGGGCGEGGGGGGGGGGGGGDFGGGGGGGGGGGGGGG:FGG@FGFGFFGGGGGGGCDEGGGCEGGFGGGGGGGGGC>CEDEGGEEGBBC5;CGGFFGGG>E?EGGFGGG=DGGGGG+:E2*:*<AFE7+*2)*97<F7DGG***19)75:>=FF>4C@GG0))<>6BBFBAG6.<FFF64)69B9
@M04650:207:000000000-C238N:1:1101:20002:6022 1:N:0:19
ACTCCTACGGGAGGCAGCAGTGGGGAATATTGCACAATGGGCGCAAGCCTGATGCAGCCATGCCGCGTGTATGAAGAAGGCCTTCGGGTTGTAAAGTACTTTCAGCGAGGAGGAAGGCATTGTGGTTAATAACCACAGTGATTGACGTTACTCGCAGAAGAAGCACCGGCTAACTCCGTGCCAGCAGCCGCGGTAATACGGAGGGTGCAAGCGTTAATCGGAATTACTGGGCGTAAAGCGCACGCAGGCGGTTTGTTAAGTCAGATGTGAACTCCCCGCGCTTAACTTGGGAAC
+
GFGFGGGGGGGGGGGGGGGGFGGGGGGGGGGGGGGGGGGGGGFDGGGGGGGCFGGGGGGGGFGFGGEGGGGGFGGGCEGGFGFFGGGGGECFFEFGGFGGGGGGGGEGGGGDGGFGG@CGGGGGGGGGGDFFFFGFFFFGCECFFGEGFGGGCE7=CFFFGGCGGGGEGGGGGGFFFEGGGFGGGGFFFCECECCGGG?FBBEGD8BEF?:58=*;F7:FGG8CCFGDEC*:<EGGDG?D37B>))95@DD9CDGFF47*<@7C=>>4@FB*/=?5:(/)8175@F49<F)(4-
@M04650:207:000000000-C238N:1:1101:23230:6104 1:N:0:19
ACTCCTACGGGAGGCAGCAGTGGGGAATATTGCACAATGGGGGAAACCCTGATGCAGCAACGCCGCGTGAGTGATGAAGGTTTTCGGATCGTAAAGCTCTGTCTTCAGGGACGATAATGACGGTACCTGAGGAGGAAGCCACGGCTAACTACGTGCCAGCAGCCGCGGTAATACGGAGGGTGCAAGCGTTAATCGGAATTACTGGGCGTAAAGCGCACGCAGGCGGTCTGTCAAGTCGGATGTGAAATCCCCGGGCTCAACCTGGGAACTGCATTCGAAACTGGCAGGCTGG
+
GGGGGGGGGGGGGGDGGGGGGGGGGGGGGGGGGFGGGGGGGGGGGGGGGGGGGCGFGGGGGGGGGGGGGGGGGGGGGFGGGGGGGGEGEGGGGGGEGGGGGGGGGDEGGGGGGGGGGGGGGGGGGGGGGGGGGGGGGGGGGGGGGCBGGGGGGGGGFGGGGGCGGGGGEE<C9=CCEGGGGEGF++;CBEDG?FGGGGGGGGGG7>FGEEEGGGGGGGGG=)CGGEC*:CCGF?>CFC37BD?FGGD7607CDD<:B@6??>C95D445<FFFFFFB4<BF<CF4:B>9:)(
@M04650:207:000000000-C238N:1:1101:4394:6154 1:N:0:19
ACTCCTACGGGAGGCAGCAGTGGGGAATATTGCACAATGGGCGCAAGCCTGATGCAGCCATGCCGCGTGTATGAAGAAGGCCTTCGGGTTGTAAAGTACTTTCAGCGAGGAGGAAGGCATTGTGGTTAATAACCACAGTGATTGACGTTACTCGCAGAAGAAGCACCGGCTAACTCCGTGCCAGCAGCCGCGGTAATACGGAGGGTGCAAGCGTTAATCGGAATTACTGGGCGTAAAGCGCACGCAGGCGGTTGATTAAGTCAGATGTGAAATCCCCGAGCTTAACTTGGGAAC
+
GGGGGGGGGGGGGGGGGGGGGGGGGGGGGGGGGGGGGGGGGGGFGEGGGGGGGGGGGGGGGGGGGGGGG@<EFGGGGGGGGGFGGGGGGGGGFGGFDEFFGGGGGGGEDGG@FCFFGGGGG@FFGDFCFFGCFFFFGGGGGGDGCFGGCFGGGGGGGGGDEF<EGG@ECGG*FFGCGGGFE7DBE?FGC>EECEEEG9BED*CCCBEEGCEEECCEFFGGD<C587??FC*:@EGG*?@G35:BGCGC)9<CDG4@F*99<8:7@77AF*9@F?6:<F3>>6CF=?F<<4@B2,
@M04650:207:000000000-C238N:1:1101:17899:6230 1:N:0:19
ACTCCTACGGGAGGCAGCAGTAGGGAATCTTCGGCAATGGACGAAAGTCTGACCGAGCAACGCCGCGTGAGTGAAGAAGGTTTTCGGATCGTAAAACTCTGTTGGTAGAGAAGAACGTTGGTGAGAGTGGAAAGCTCATCAAGTGACGGTAACTACCCAGAAAGGGACGGCTAACTACGTGCCAGCAGCCGCGGTAATACGTAGGTCCCGAGCGTTGTCCGGATTTATTGGGCGTAAAGCGAGCGCAGGTGGTTTATTAAGTCTGGTGTAAAAGGCAGTGGCTCAACCATTGT
+
GGGGGGGGGGGGGGGGGGGGGGGGGGGGGGGGGGGGGGGGGGGGEGGGGGGGGGGGGGGGGGGGGGGEFGGGGGGGGGGGGGGGGGGGGGGGGGGGGGGGGGGGGGGGGGGGGGGGGFGGGGGGGGGFGGGGGGGGGGGGGGGGGGFGGGGEGGGGGGGGGGBCFGGGGDGGGGGGGGGFGGGGGGGGGFEGGGG>EGGGGGGGGFGFFEGGDGG5EDGDGDCCG6EF?CGGFCDCD3@FECBBDGGD>*9>D*5@/=B@G?C7@70:>?4=4@:4:B9FFFCF@*<?2?F<)
@M04650:207:000000000-C238N:1:1101:14229:6252 1:N:0:19
ACTCCTACGGGAGGCAGCAGTGGTGAATATTGCACAACGGGCGCAAGCCTGATGCAGCCATGCCGCGTGTATGAAGCAGGCCTTCGGGTTGTAAAGTACTTTCAGCGAGGAGGAAGGCATTGTGGTTAATAACCACAGTGATAGACGTTACCCGCAGAAGACGCACCGGCTAACTCCGTGCCAGCAGCCGCGGTAATACGGAGGGTGCAAGCGTTAATCGGAATTACTGGGCGTAAAGCGCACGCAGTCGGTTTGTTAAGTTGGATGTGAACTCCCCGCGCTTAACTTGGGCAC
+
E@FFCDCCFGDCFEEG@FGGGGG,@,;66<@@FGGGG,@FCGGEGEFG@@<DD,CFAEFDFC8@CCE@FB,EED?F,,4,>FEGF=F7?F@F<,9<E5ABFD,F9,8+4:+B?7,8:,BEE,CDFFED??@@B,<A,::C,C,989+++8:,><@BC+,,@3>7:>C*>B:B@>,D,==:CBFDC:8,=*:CEEE8?F9BCE88C*8589C5ECC/:*09EC*><?9<908A:E):<:*>>55>99C*09><D*977*9=E*2*)**5664*8767-()8)1*)*8*-5)0(1-
@M04650:207:000000000-C238N:1:1101:11771:6288 1:N:0:19
ACTCCTACGGGAGGCAGCAGTGGGGAATATTGCACAATGGGGGAAACCCTGATGCAGCAACGCCGCGTGAGTGATGAAGGTTTTCGGATCGTAAAGCTCTGTCTTCAGGGACGATAATGACGGTACCTGAGGAGGAAGCCACGGCTAACTACGTGCCAGCAGCCGCGGTAATACGTAGGTGGCGAGCGTTGTCCGGATTTACTGGGCGTAAAGGGAGCGTAGGCGGATTTTTAAGTGGGATGTGAAATACTCAGGCTCAACCTGGGGGCTGCATTCCAAACTGGAAGTCTAG
+
GGGGGGGGGGGFGGGGGGGGGGGGGGGGGGGGGGGGGGGGGGGGGGGGGGGGGGGGGGGGGGGGGGGGGGGGGGGGGGGGFFGGGGGGGGGGGGGGGGGGGGGGGGGGGGGGGGGGGGGCEFGEGGGGGGGGGGGGGGGGGGGGGGGGGGGGGGGGFFGGFGGGGGGGEEGGGGCFCFCFGG@CBECEEGCCGGGGGECE9F7FFGGGGEGFFGGFGGGDGDCCDEC5=6C:FGFEFFFCFG4?>:::=FGGGGGF:>FFDFCGFFG>35:>94==9<FB)5FF)07.698<
@M04650:207:000000000-C238N:1:1101:4194:6387 1:N:0:19
ACTCCTACGGGAGGCAGCAGTAGGGAATCTTCGGCCATGGACGAAAGTCTGACCGAGCAACGCCGCGTGAGTGAAGAAGGTTTTCGGATCGTAAAACTCTGTTGTTAGAGAAGAACAAGGACGTTAGTAACTGAACGTCCCCTGACGGTATCTAACCAGAAAGCCACGGCTAACTACGTGCCAGCAGCCGCGGTAATACGTCGGTGGCAAGCGTTGTCCGGCTTTATTGGGCGTAAAGCGAGCGCAGGCGGTTTCTTAAGTCTGATGTGAAAGCCCCCGGCTCACCCGGGGAGG
+
GGGGGFFFFEG@FGGCGGGGCFFGGC,@EFFFFEG-@ECG@FF@+6@FEEGGGGGGGGDGFFFCGGGGG7FFEF9FEDFGFFGFGGGGGGEF8?=EFFGGCEF<BEFDFGF<DDFFFG=BFGGF<8CD<,EE9FFFCFFGEFGG8B:FG?GFGG,DFGCBFGGGFCCFF@CEGGGCFCF:ECFGF6CFC8?88:B*?CGGE*=B8BEFG9FGGEGCCDGCE3**<???FF575CC:*>@DBDE39)>D>5CDDGDFF7/=FFGG**:6BF4@FF45<93>D>D6*7@>;E5(,1
@M04650:207:000000000-C238N:1:1101:12755:6463 1:N:0:19
ACTCCTACGGGAGGCAGCAGTGGGGACTATTGCACAATGGGCGCAAGCCTGATGCAGCCATGCCGCGTGTATGAAGAAGGCCTTCGGGTTGTAAAGTACTTTCAGCGAGGAGGAAGGCATTGTGGTTAATAACCACAGTGATTGACGTTACTCGCAGAAGAAGCACCGGCTAACTCCGTGCCAGCAGCCGCGGTAATACGGAGGGTGCAAGCGTTAATCGGAATTACTGGGCGTAAAGCGCACGAAGGCGGTTTGTTAAGTCAGGTGTGAAGTCCCCGCGCTTAACTTGGGAAC
+
<CEFGGGFG@@EG77@FGFFCFEFCE+C<FFGGFGGECAFCDFGGGG<F,CF<FFGGFGFCC@DBFGGCCADF,CEE=FGEFGGFFDGFCFGEGGGDCEGGGGFCGG7FGGEC7FDGG,FGEEFDGDF<FFDFFGGDFEFC,AFAGGGGGE,3@EGG:<FGGFB8@B@E*3BDCFFGGGGGFDGGGF>CEGCEEE8;C+*=;8**33AC7?E=C>*A*:753CE8FE+3*/:>GGGCFF<>)5)*1/>;7DGCC*)09@@GB>*):D7DFF*1/*<?0).7(*019*)6<7(2,
@M04650:207:000000000-C238N:1:1101:12273:6504 1:N:0:19
ACTCCTACGGGAGGCAGCAGTGGGGAATATTGCACAATGGGCGAAAGCCTGATGCAGCAACGCCGCGTGAGCGATGAAGGCCTTCGGGTCGTAAAGCTCTGTCCTCAGGGAAGATAATGACGGTACTGGCGGAGGAAGGACCGCCTTACTACGAGCCAGCAGCGGCGGGACTACGAAGGGGGCGGGCGGTGTCCGGCGTAACTGGGTGTAAAGAGGGCGTGGGTGGTTTGCTAGGTCGGCAGTGGAAGGCACCGGCGCAGCAATAGTAAGCTTTGAAAATTGAGAAACGTGACG
+
FFGGGGFGGGGGGGGEGGCFGGCGGGGGGGGGGCFGA@DGGGGGGGGGGGGGDEGGGGDFFFGGGDCFEGGFE@<C9<EFFEFFCF=EGC:>F8=FF,5<FF9FAAF,BEFFFE<,5E,EEF73B+,,7,3++C>><<+,,@C*3**,,@,3****15,:<2<*4:8F**/*<+2/*:*2:8****/**2/*0+;:*****1+32>8>8+<+<+*2C<CC*98EEE2/09+3*+0<>)))0/79*22*)*2/9D))))))2)*2**2)/76*9=4*--**0470)*)((.7(((
@M04650:207:000000000-C238N:1:1101:4924:6549 1:N:0:19
ACTCCTACGGGAGGCAGCAGTGGGGAATATTGCACAATGGGCGCAAGCCTGATGCAGCCATGCCGCGTGTATGAAGAAGGCCTTCGGGTTGTAAAGTACTTTCAGCGAGGAGGAAGGCATTGTGGTTAATAACCGCAGTGATTGACGTTACTCGCAGAAGAAGCACCGGCTAACTCCGTGCCAGCAGCCGCGGTAATACGGAGGGTGCAAGCGTTAATCGGAATTACTGGGCGTAAAGCGCACGCAGGCGGTATGTCAAGTCGGATGTGAAATCCCCGGGCTCAACCTGGTAAC
+
GGGGGGGGGGGGGGGGGG<FGGGGGGGGGGGGGGGGGGGGGGGGGGGGGGGGGGGGGGFGFFGGGGGGGGGGGGGGGGGGGFFGGGGGGEGGGFGGGGGFFGGGG9FGGGGGDG<EFFGGGGGGGFGFGGGGGFGDCFCFFFCFB9FBD8FFDEEDG<CGGGFGGGGGCCEGGGC,,>>B@DF,C:B@FGDEGGGGGGGGGGGDGGGGCF?=G5AEFGGG*3;FC?7CFCF5>ED:CCBDBD@>33)93>D<)*770*76+*170*).=6*7@BF621C5331*6?5((7))6)
@M04650:207:000000000-C238N:1:1101:25952:6550 1:N:0:19
ACTCCTACGGGAGGCAGCAGTGGGGAATATTGCACAATGGGCGCAAGCCTGATGCAGCCATGCCGCGTGTATGAAGAAGGCCTTCGGGTTGTAAACCTCTTTTAGCAGGGAAGAAGCGTGAGTGACGGTACCTGCAGAAAAAGCACCGGCTAACTACGTGCCAGCAGCCGCGGTAATACGTAGGGTGCAAGCGTTATCCGGAATTATTGGGCGTAAAGAGCTCGTAGGCGGTCTGTCGCGTCTGCTGTGAAATTCCGAGGCTCAACCTCGGGCTTGCAGTGGGTACGGGCAGAC
+
GGGGGGGGGGGFGGGGGGGGGGGGGGGGGGGGGGGGGGGGGGGGGGGGGGGGGGGGGGGGGGGGGGGGGGGGGGGGGGGGGGGGGGGGGGGGGGGGGGGGGGGGGGGGGGGGGGGGGGGGGGGGGGGGGGGGGGGGGGGGGGGGGGGGGGDEGGGGGGGGGGGGGGGGFGGGGG7CFGGGGGGGGGGGFFGGGGGGG?FGDDCEFGGGGGGGGEGGFDGGGGGGGGGGGGGGEGGGGGFDEGFFGGGGF7CFGGGFFEEFGFGF@GGFF@3>>D<>BDGFF?GFFFBBFFFBB3
@M04650:207:000000000-C238N:1:1101:10828:6575 1:N:0:19
ACTCCTACGGGAGGCAGCAGTAGGGAATCTTCGGCAATGGACGAAAGTCTGACCGAGCAACGCCGCGTGAGTGAAGAAGGTTTTCGGATCGTAAAACTCTGTTGGTAGAGAAGAACGTTGGTGAGAGTGGAAAGCTCATCAAGTGACGGTAACTACCCAGAAAGGGACGGCTAACTACGTGCCAGCAGCCGCGGTAATACGTAGGGGGCTAGCGTTATCCGGATTTATTGGGCGTAAAGCGAGCGCAGGTGGTTTATTAAGTCTGGTGTAAAAGGCAGTGGCTCAACCATTGT
+
GGGGGGGGGGGGGGGGGGGGGGGGGGGGGGGGGGGGGGGGGGGGGGGGGGGGGGGGGGDGGGGGGGGGGGGADGGGGGGGDFGGGGGGGGGGGGGGGGGGGGGGGGGGGGGGGGGGGGGGGGGGGGGGGGGFGGFGGGGGGGGGGGGGGGGGGGGGFFFFGGGGGGGGGGGGGGGGCFGGGGGGGGDGGGGGGGGD>FFGGGGGGGGGGGGFFGGG=DFGD38>EFFGDCDGFGG>DF?FFDB:DGGGF*0>C3CF?F=478:D=5C75=FFBFFFF?F:FF5?F*711F4<A
@M04650:207:000000000-C238N:1:1101:8715:6583 1:N:0:19
ACTCCTACGGGAGGCAGCAGGGGGGAATATTGCACAATGGGCGAAAGCCTGATGCAGCAACGCCGCGTGAGTGATGAAGGTTTTCGGAACGTAAAGCTCTGTCTTCAGGGAGGATAATGACGGTACCTGAGGAGGAAGCCACGGCTAACTACGTGCAAGCAGCCGCGGTAATACGTAGGTGGCGAGCGTTGTCCGGATTTACTGGGCGTAAAGGGAGCGTAGGCGGATTTTTAGGTGGGATGTGAAATACTCAGGCTCAACCTGGTGGCTGCATTCCAAACGTGAAGTCTAG
+
F,6EFFEFGGC;F:-BFGDF-8+@FGGGGGE<EG,BFFGGGGGGDGGFGDGF<FGGG88FGGC+>7C>B=CF9DCA,3@FDF,@,@FD*@>F>@7CAECF:D9F9@F;C7<*5CF<BC,,:FEGGDGGGGGGGGGGGC>+<F@FD*FCAABB:FC@*+2:8C82?E8>:C??C+;++1*++;88:*8?CCC:C+88C5*A?7A@FF*:1C=E7??*:399=CC6CEE5/*++.**2*1)/)1)00:FGB***2**)))966.**02*())759B*1)6>*)(*08)*)-**-
@M04650:207:000000000-C238N:1:1101:9905:6593 1:N:0:19
ACTCCTACGGGAGGCAGCAGTGGGGAATATTGCACAATGGGCGCAAGCCTGATGCAGCCATGCCGCGTGTATGAAGAAGGCCTTCGGGTTGTAAAGTACTTTCAGCGAGGAGGAAGGCATTGTGGTTAATAACCACAGTGATTGACGTTACTCGCAGAAGAAGCACCGGCTACCTCCGTGCCAGCAGCCGCGGTAATACGGAGGGTGCAAGCGTTAATCGGAATTACTGGGCGTAAAGCGCACGCAGGCGGTTGGATAAGTTAGATGTGAAGGCCCCGGGCTCAACCTGGTAAT
+
GGGGGGGGGGGFGGGG@FGGGGGGGGGGGGGCGGGGGGAFFGEGGGGGGGGGGGGGGGGGGGFGEGGGGGGGGGGFFGGGGGGGGGGGGGGGGGGGFFGGGGGGGGGBFG=FFGGGDGGGGGGGGGGGGGGGGFGG@8FGFFAFGG7FEFEGGEGEG@FGD@CFCGGDGGEG,DCFGGGDGGGE:CFCFCEEGGDGGDGGDGGE7BEGCD?EGG58CGFG5<CCFGEF7*;FFG3>3>B3B3>EGDC3;<)11)9)1*/=E4:067C440@*/7;>>97)5(996@43:F/)66
@M04650:207:000000000-C238N:1:1101:23129:6615 1:N:0:19
ACTCCTACGGGAGGCAGCAGTAGGGAATCTTCGGCAATGGACGAAAGTCTGACCGAGCAACGCCGCGTGAGTGAAGAAGGTTTTCGGATCGTAAAACTCTGTTGTTAGAGAAGAACAAGGACGTTAGTAACTGAACGTCCCCTGACGGTACCTAACCAGAAAGCCACGGCTAACTACGTGCCAGCAGCCGCGGTAATACGTAGGTGGCAAGCGTTATCCGGAATTATTGGGCGTAAAGCGCGCGCAGGTGGTTTCTTAAGTCTGATGTGAAAGCCCACGGCTCAACCGTGGATG
+
GGGGGGGGGGGCFGGGGGGGGGGGGGGGGGGGGGGGGGGGGGGGGEGGGGGGGGGGGGEGGGGGGGGFGGGGGGGFGGGGGGGGGGGGGGGGGGGGGGGGGGGGGGGGGGGGGGGGGGGFGGE>FGGGGGGGGGGGGGGGGGGGGGGGGGGGGGGGGGGGGGGGGGGGGGGGGGGFGGGFGGGGGGGGGGGGGGGGGGGGFGGGGGGGCGGGEGGGGGGD=DEGGGGFGGGGFGGGGGFDEG>>55>C5FGGFGFBFBF?AB7DFFG<?FFFFFF@BBGDFFG??FFB?>>4?>
@M04650:207:000000000-C238N:1:1101:9460:6682 1:N:0:19
ACTCCTACGGGAGGCAGCAGTGGGGAATATTGCACAATGGGCGCAAGCCTGATGCAGCCATGCCGCGTGTATGAAGAAGGCCTTCGGGTTGTAAAGTACTTTCAGCGGGGAGGAAGGGTTGCTGGTTAATAACCAGCGACATTGACGTTACCCGCAGAAGAAGCACCGGCTAACTCCGTGCCAGCAGCCGCGGTAATACGGAGGGTGCAAGCGTTAATCGGAATTACTGGGCGTAAAGCGCACGCAGGCGGTCTGTCAAGTCGGATGTGAAATCCCCGGGCTCAACCTGGGAAC
+
GGGGGGGGGGGGGGGGGGGGGGGGGGGGGGGGGGGGGGGGGGGGGGGGGGGGGGGGGGGGGCGGGGGGGGGGGGGGGGGGGGGGGGGGGGGGGGGGEGGGFGGGGG7FGGGGGEFFEEGGGGGGF,CFFGGGGGGGGGGGGGGGFGGGGFGGGGGDGGGGGGGGGGFGGCGGGGGGGGGGGGGGGGGCFGGGGGGGCCFGGEGGGGGGGGGGGEG5EGGGGGCFFGCG<DCGDEGGGGFD>DFFGDG<>CDGGGGFFBFFGFDG>5C?F=FFFF6:?>DFDFF?*7>21@>?B:
@M04650:207:000000000-C238N:1:1101:24103:6683 1:N:0:19
ACTCCTACGGGAGGCAGCAGTGGGGAATATTGCACAATGGGCGCAAGCCTGATGCAGCCATGCCGCGTGTATGAAGAAGGCCTTCGGGTTGTAAAGTACTTTCAGCGAGGAGGAAGGCATTGTGGTTAATAACCACAGTGATTGACGTTACTCGCAGAAGAAGCACCGGCTAACTCCGTGCCAGCAGCCGCGGTAATACGGAGGGTGCAAGCGTTAATCGGAATTACTGGGCGTAAAGCGCACGCAGGCGGTTTGTTAAGTCAGATGTGAAATCCCCGAGCTTAACTTGGGAAC
+
GGGGGGGGGGGGGGGGGGGGGGGGGGGGGGGGGGGGGGGGGGGGGGGGGGGGGGGGGGGGGGGGGGGGGGGGGGGGGGGGGGGGGGGGGGGGGGGGGGGGGGGGGGGGGGGGGGGGGGGFFGGGGGGGGGGGGGGGGFFFGGGGGGGGGGGGGGGGGGGGGGGGGGGGGGGGGGGGGGGGGGGGGGGGGGGGGGGGGGGGECGGGEGGGGFDEGEGDCCFEGGGCGFGGGGGFGGGGCFGFGFECCDG>DGGCDGFFF4@?4CFFGG<FFF??F@FB>C7<>C*@FFDBFFFF(
@M04650:207:000000000-C238N:1:1101:11620:6690 1:N:0:19
ACTCCTACGGGAGGCAGCAGTAGGGAATCTTCGGCAATGGACGAAAGTCTGACCGAGCAACGCCGCGTGAGTGAAGAAGGTTTTCGGATCGTAAAACTCTGTTGTTAGAGAAGAACGTTGGTGAGAGTGGAAAGCTCATCAAGTGACGGTAACTACCCTGAAAGGGACGGCTAACTACGTGCCAACAGCCGCGGTAATACGGAGGGTGCAAGCGTTAATCGGGCTTACTGGGCGTTAAGCGCACGAAGCCGGATTCTTAAGTCAGGTGTGCATGCGCCCGGCGCAGCCGAGAGG
+
GGGGGFGGGGGGGGGGGGGGF,EFG@GGGGGC,BCGDGGF@E@FGGCFGGFFGFGGGGGGGGGGEGGGGDFC?FCEFGGGGGGGGGGGGGEGGGGFGGGGGG<?4,C@,EF<=F?E:FC8<FFB>C8FEGF,CD,@,3>FD3@DF,,>>@F@BFCGG@,3@;,3@<,**3*>F3>DDDFFFCG,,/1=CEG@5=***?2+;**1=E8C5EGC*A***/:?C>**/*+<CC6C4*9/**125977<*)*)*)))***107@+9C*7*249>*9*9?)2(5>)3355)78(0.((,
@M04650:207:000000000-C238N:1:1101:9958:6705 1:N:0:19
ACTCCTACGGGAGGCAGCAGTGGGGAATATTGCACAATGGGCGCAAGCCTGATGCAGCCATGCCGCGTGTATGAAGAAGGCCTTCGGGTTGTAAAGTACTTTCAGCGGGGAGGAAGGGAGTAAAGTTAATACCTTTGCTCATTGACGTTACCCGCAGAAGAAGCACCGGCTAACTCCGTGCCAGCAGCCGCGGTAATACGGAGGGTGCAAGCGTTAATCGGAATTACTTGGCGTAAAGCGCCCGCAGGCGGTTTGTTAAGTCAGATGTGAAATCCCCGGGCTCAACCTGGGAAC
+
GGGGGGGGGDGGGGGGEGGGGFGGGGEGGGGGGGGGGGGGGGGGEGGGGGGGGGGGGGGGGGGGGGGGGGGGGFFFFGGGGGGGGGGGGGGGGGFFGGGGGGGDGGGGGGCFGG,BFF8=FFFDFFDGGGDFFGGGGGGFGGFAFF<F@F<FGGGGGEGGGGGGGGGGGGGEGFF<8EFGGGGGEEGGGCGGEG>8FCFGGEGGGGGGFCCG=*A8CDGGC<*:CFGG+:EGBGGEGFFC))87DDGD>DDCDDC7<??=CFCGBDCAF=F76B?F093359FFFFFBF>>?B3
@M04650:207:000000000-C238N:1:1101:24276:6771 1:N:0:19
ACTCCTACGGGAGGCAGCAGTGGGGAATATTGCACAATGGGCGCAAGCCTGATGCAGCCATGCCGCGTGTATGAAGAAGGCCTTCGGGTTGTAAAGTACTTTCAGCGGGGAGGAAGGTGTTGAGGTTAATAACCTCAGCAATTGACGTTACCCGCAGAAGAAGCACCGGCTAACTCCGTGCCAGCAGCCGCGGTAATACGGAGGGTGCAAGCGTTAATCGGAATTACTGGGCGTAAAGCGCACGCAGGCGGTCTGTCAAGTCGGATGTGAAATCCCCGAGCTTAACTTGGGAAC
+
GGGGGGGGGGGGGGGGGGGGGGGGGGGGGGGGGGGGGGGGGGGGGGGGGDGGGGGGGGGGGGGGGGGGGGGGGGGGGGGGGGGGGGGGGGGGGGFGGGGGGGGGGGGGGGGGGGGGGGGGGGGGGGFGGGGGGGGGGGGGGGGGGGGGGGGGGGGGGGGGGGGGGFDGEGFGGGGGGGEGGGGGGGGGGGGGGGGGGGGGGGCEEEGGGGGGGGGGGGGGGGGGGGGGGGGGDGGGFGFGFDEEGGDDFGGGGGGF4697FFGGFGGBFF?BFFFFFFGEFF4@FF?AFFFF?3
@M04650:207:000000000-C238N:1:1101:18849:6777 1:N:0:19
ACTCCTACGGGAGGCAGCAGTGGGGAATATTGCACAATGGGCGCAAGCCTGATGCAGCCATGCCGCGTGTATGAAGAAGGCCTTCGGGTTGTAAAGTACTTTCAGCGAGGAGGAAGGCATTGTGGTTAATAACCACAGTGATTGACGTTACTCGCAGAAGAAGCACCGGCTAACTCCGTGCCAGCAGCCGCGGTAATACGGAGGGTGCAAGCGTTAATCGGAATTACTGGGCGTAAAGCGCACGCAGGCGGTTGATTAAGTCAGATGTGAAATCCCCGAGCTTAACTTGGGAAC
+
GGGGGGGGGGGGGGGGGGGGGGGGGGGGGGGGGGGGGGGGGGGGGGGGGGGGGGGGGGGGGGGGGGGGGGGGCFGGGGGGGGGGGGGGGEGGGGGGGGGGGGGGGGG>GGGGGGCGEGGGGGGGGGGGFGGGGGGGGGGGGGGGGGGDGGGGGGGGGGGGGGGGGGGGGGGGGFAEGGGGGGGGGGGGGDGGDGDEGGGGGC:BEGGGGGGGGGGGC7CGGGGGGFGGGFDEEGGCFCFDD3DEGDDDEGGDGGDFF?F?+9DGFGGF49F?=F?F:().<>FF?F8<BF><B(
@M04650:207:000000000-C238N:1:1101:14435:6785 1:N:0:19
ACTCCTACGGGAGGCAGCAGTGGGGAATATTGCACAATGGGCGCAAGCCTGATGCAGCCATGCCGCGTGTATGAAGAAGGCCTTCGGGTTGTAAAGTACTTTCAGCGAGGAGGAAGGCATTGTGGTTAATAACCACAGTGATTGACGTTACTCGCAGAAGAAGCACCGGCTAACTCCGTGCCAGCAGCCGCGGTAATACGGAGGGTGCAAGCGTTAATCGGAATTACTGGGCGTAAAGCGAGCGCAGGCGGTTTCTTAAGTCTGATGTGAAAGCCCCCGGCTCAACCGGGGAGG
+
GGGGGGGGGGGGGGGGGGGGGGGGGGGGGGGFGGGGGGGGGGGGGGGGGGGGGGGGGGGGGFGGGGGGGGGGGGGGGGGGGGGGGGGGGGGGGGGGFGGGGGGGGGGGGGGGGGGGGGGGGGGGGGGGGGGFDFGGFGGGGGGGGGGGGGGGGEGGGGGGGGGGGGGGGGGGGGGFGGGFEGGGGGGGGGEGGGGEGCCGEEGGGGGGGGGGGGDEFGDF5<8EFGFGGGGGFDGGGG?3<CDDGGGCEGGGGGCFFFFF767:67F4*@F6F:;@09D@DFG46?49>FF;FF
@M04650:207:000000000-C238N:1:1101:24173:6869 1:N:0:19
ACTCCTACGGGAGGCAGCAGTGGGGAATATTGCACAATGGGCGCAAGCCTGATGCAGCCATGCCGCGTGTATGAAGAAGGCCTTCGGGTTGTAAAGTACTTTCAGCGAGGAGGAAGGCATTGTGGTTAATAACCGCAGTGATTGACGTTACTCGCAGAAGAAGCACCGGCTAACTCCGTGCCAGCAGCCGCGGTAATACGGAGGGTGCAAGCGTTAATCGGAATTACTGGGCGTAAAGCGCACGCAGGCGGTTTGTTAAGTCAGATGTGAAATCCCCGAGCTTAACTTGGGAA
+
GGGGGGGGGGGGGGGGGGGGGGGGGGGGGGGGGGGGGGGGGGGGGGGGGFGGGGGGGGFG@FGGGGGGGFGGGGGGGGGFGGGGGGGGGGGGGGGFF?FGGGGGGGE+CGGGGGGGGGCFFG5@FGGGGGFFGFFEF73D=@=FDDGCFGGGGGGGGG<<F@DE,D:FGG*CFGCGGG*:>:,?8FFCCEGGDE7C9?FCEEGGG8CCFDFGGG8E5::CCGEFG9FFGGCGFGGDFF*7))).)>DC>D3C>*9)<49F??7C?**)1=64*=??(4C:@9*9=B64:?F<7
@M04650:207:000000000-C238N:1:1101:6304:6878 1:N:0:19
ACTCCTACGGGAGGCAGCAGTGGGGAATATTGCACAATGGGCGCAAGCCTGATGCAGCCATGCCGCGTGTATGAAGAAGGCCTTCGGGTTGTAAAGTACTTTCAGCGAGGAGGAAGGCATTGTGGTTAATAACCACAGTGATTGACGTTACTCGCAGAAGAAGCACCGGCTAACTCCGTGCCAGCCGCCGCGGTACTACGGAGGGTGCAAGCGTTAATCGGAATTACTGGGCGTAAAGCGCACGCAGGCGGTTGGCTACGTTAGATGTGAAAGCCCCGGGCTCAACCTGGGAAT
+
CFEEFGFGGGCGG>FGGGGFGGGGG>FGGGGGGGGGGFFGGGGGGGFCFGFGGFFEAFGFGFGGGGG@CC8F9,EFC@CEF<FGGGCD<FEGEEFFGGGGDFGGGGD>CC+:FGGGEGFFFCFFFGEAF@FGGGGGFFGGGGCFFG>BF8CDFCFDCFGG7BFG7CEGDC<C,@FF@CDGGE9FG**:CEEGEGG*?9FGC**::*85A?FFCCG55:?C5**:89CCC7=CBECE*:B<BDB:D3D7>C5>)/)0)9)8:<09*?:<?*8**0<F?BD>BBGF4<;>1>3((.
@M04650:207:000000000-C238N:1:1101:14318:6882 1:N:0:19
ACTCCTACGGGAGGCAGCAGTAGGGAATCTTCGGCAATGGACGAAAGTCTGACCGAGCAACGCCGCGTGAGTGAAGAAGGTTTTCGGATCGTAAAACTCTGTTGGTAGAGAAGAACGTTGGTGAGAGTGGAAAGCTCATCAAGTGACGGTAACTACCCAGAAAGGGACGGCTAACTACGTGCCAGCAGCCGCGGTAATACGTAGGTCCCGAGCGTTGTCCGGATTTATTGGGCGTAAAGCGAGCGCAGGTGGTTTATTAAGTCTGGTGTAAAAGGCAGTGGCTCAACCATTGT
+
GGGGGGGGGGGGGGGGGGGGGGGGGGGGGGGGGGGGGGFGGGGGGGGGGGGGGGGGGGGGGGGGDGG>>@FGGGGGGGGGGGGGGGGGGGGGGGGGGGGGGGGGGGGGFFFFG?GGGGDGGDCFCAEFFGGGGFGGGGGGGGGGCFGGGGGGGGGGGGGGGGFGGGFFGGGGGGGGGGFGGGGGGGGGFFEGEG@CEEGFGGGGGGGGGD5EGD:CEDF:;C;7;FGGGGFGFGGGDCFF3CEDDGGGBCF3CCG?7@=8FBFDFFG:>4=*9FD48:GFF<7FFFFB06*)<
@M04650:207:000000000-C238N:1:1101:13687:6891 1:N:0:19
ACTCCTACGGGAGGCAGCAGTGGGGAATATTGCACAATGGGCGCAAGCCTGATGCAGCCATGCCGCGTGTATGAAGAAGGCCTTCGGGTTGTAAAGTACTTTCAGCGAGGAGGAAGGCATTGTGGTTAATAACCACAGTGATTGACGTTACTCGCAGAAGAAGCACCGGCTAACTCCGTGCCAGCAGCCGCGGTAATACGGAGGGTGCAAGCGTTAATCGGAATTACTGGGCGTAAAGCGCACGCAGGCGGTTGATTAAGTCAGATGTGAAATCCCCGAGCTTAACTTGGGAAC
+
GGGGGGGGGGGGGGGGGGGGGGGGGGGGGGGGGGGGGGGGEFGGGGGGGGGGGGGGGGGGFGGGGGGGGGFGFGGFGGGGGGGGGGGGGGGGGGGGEGGGFGCEFGG7FFGGGGGGGGGGGGFGGFFFGGACFFCEGGFGCDDDGGGGGGGGGGDEGGGGGGGFFGGGGGGGGGGGGDGGGGGGGDGGGGGGGGGGGGGGGGGGGGGGGFGGGGGGGGGGD3;FGGG7<CGG>CD5DGFDFD>DGDGGEDD>DGGFF4@FFFGG?>>66@BFFF76:9C;>094=B6:<?F<B:
@M04650:207:000000000-C238N:1:1101:16027:6903 1:N:0:19
ACTCCTACGGGAGGCAGCAGTGGGGAATATTGCACAATGGGCGCAAGCCTGATGCAGCCATGCCGCGTGTATGAAGAAGGCCTTCGGGTTGTAAAGTACTTTCAGCGAGGAGGAAGGCATTGTGGTTAATAACCACAGTGATTGACGTTACTCGCAGAAGAAGCACCGGCTAACTCCGTGCCAGCAGCCGCGGTAATACGGAGGGTGCAAGCGTTAATCGGAATTACTGGGCGTAAAGCGCACGCAGGCGGTTGATTAAGTCAGATGTGAAATCCCCGAGCTTAACTTGGGAAC
+
GGGGGGGGGGGGGGGGGGGGGGGGGGGGGGGGGGGGGGGGGGGGGGGGGGGGGGGGGGGGGGGGGGGGGGGGGGGGGGGGGGGGGGGGGGGGGGGGGGGGGGGGGGGGGGGGGGGGGGGGGGGGGGGGGGGGGGGGGGGGGFEGGGGGGGGGGGGGGGGGGGGGGGGGGGGGGGGGGGGGGGGGGGGGGGGGGGGGGGGGGGGGGGGGGGGFGGGDGGGGGGGGGGGGGGGGFDGEGGFGEDDEGGGGFGGGDGFFFFFFGFGGFGGFFFF4=BFFFFGFF;C=FF=<>?FFF4
@M04650:207:000000000-C238N:1:1101:22924:6993 1:N:0:19
ACTCCTACGGGAGGCAGCAGTGGGGAATATTGCACAATGGGCGCAAGCCTGATGCAGCCATGCCGCGTGTATGAAGAAGGCCTTCGGGTTGTAAAGTACTTTCAGCGAGGAGGAAGGCATTGTGGTTAATAACCACAGTGATTGACGTTACTCGCAGAAGAAGCACCGGCTAACTCCGTGCCAGCAGCCGCGGTAATACGGAGGGTGCAAGCGTTAATCGGAATTACTGGGCGTAAAGCGCACGCAGGCGGTTGATTAAGTCAGATGTGAAATCCCCGAGCTTAACTTGGGAAC
+
GGGGGGGGGGFEGGGGGGGGGGGGCGGGGGGGGGGGGGGGGGGGGGGGGGGGGGGGGGGGGGGGGGGGGGGGGGGGGGGGGGGGGGGGGGGGGGGGGGGGGGGGGGGGGGGGGGFGGGGGGGGGGGGGGGGGGGGGGGGGGGFGGGGGGGGGGGGGGGGGGGGGGGGFGGGGGGGGGGGGGGGGGGGGGGGGGGGGGGDG>CEGGGGGGGGGGGGGGGGGGDGGGGGGGGGGBGGDGCFGFGFDGG<DDDGGGG46@=FFGFGGFGGAF=F8FBFFFBDFFFGFFFFFFFF?F1
@M04650:207:000000000-C238N:1:1101:13992:7040 1:N:0:19
ACTCCTACGGGAGGCAGCAGTAGGGAATCTTCGGCAATGGACGAAAGTCTGACCGAGCAACGCCGCGTGAGTGAAGAAGGTTTTCGGATCGTAAAACTCTGTTGGTAGAGAAGAACGTTGGTGAGAGTGGAAAGCTCATCAAGTGACGGTAACTACCCAGAAAGGGACGGCTAACTACGTGCCAGCAGCCGCGGTAATACGTAGGTCCCGAGCGTTGTCCGGATTTATTGGGCGTAAAGCGAGCGCAGGTGGTTTATTAAGTCTGGTGTAAAAGGCAGTGGCTCAACCATTGT
+
FGGGGGGGGGGGGGGGEGFCFFFGGFGGEGGGGGGGGGFGGGGE::CFFGGGGGE7FGEGGGGGGGGGGGGGGGGGGGFGF<FGGGGGGGGGGGFDFGGGFGGFGGGG9FEEFGF?FGGFC=<?FDF=A<BDGG?AFGFGDF@FFCFEDGGGGGGGGDCFGG<DFEGFCCGGG::EGGCGFGGGGG?@F,:7:::EEFGFGC9CEGGFFGGGGGEGEGFD=7;CEGG:CFC5:EDG<5=FBDE)>DGGB/***1596BFFF/:7=CF?F=FF47<486FF:?9@46FB:==66
@M04650:207:000000000-C238N:1:1101:20682:7050 1:N:0:19
ACTCCTACGGGAGGCAGCAGTGGGGAATATTGCACAATGGGCGAAAGCCTGATGCAGCAACGCCGCGTGAGCGATGAAGGCCTTCGGGTCGTAAAGCTCTGTCCTCAAGGAAGATAATGACGGTACTTGAGGAGGAAGCCCCGGCTAACTACGTGCCAGCAGCCGCGGTAATACGTAGGGGGCTAGCGTTATCCGGAATTACTGGGCGTAAAGGGTGCGTAGGTGGTTTCTTAAGTCAGAAGTGAAAGGCTACGGCTCAACCGTAGTAAGCTTTTGAAACTGAGAAACTTGAGT
+
GGGGGGGGGGGGCGGGGGGGGGGGGGGGGGGFGGGGGGGGGGGGGGGGGGGGGGGGGGGGGGGGGGGGGGGGGGGGGGGGGGGGFGGDGGDGGGGGGEGGGGGGGGGGGGGGGGGGGGGGGGGFFGGGGGGGGGGGGGGFGGGGGGGGGGGGGGGGGGGGGGGG>FGGGGGGGGGG?FGGGGGGGGGDGG5CFGDGEGGGGFFGGGGGCEGGGGDGGGGGGGGGGGGGGGGGFFFGGGF>FG?FFG7CFGGGGGGF3BF6?>G<>DGBFFF?4=FFB<>FFDGFBFFFFFFBF-
@M04650:207:000000000-C238N:1:1101:17080:7067 1:N:0:19
ACTCCTACGGGAGGCAGCAGTGGGGAATATTGCACAATGGGCGCAAGCCTGATGCAGCCATGCCGCGTGTATGAAGAAGGCCTTCGGGTTGTAAAGTACTTTCAGCGAGGAGGAAGGCATTGTGGTTAATAACCACAGTGATTGACGTTACTCGCAGAAGAAGCACCGGCTAACTCCGTGCCAGCAGCCGCGGTAATACGGAGGGTGCAAGCGTTAATCGGAATTACTGGGCGTAAAGCGCACGCAGGCGGTTGATTAAGTCAGATGTGAAATCCCCGAGCTTAACTTGGGAAC
+
GGGGGGGGGGGGGGGGGGGGGGGGGGGGGGGGGGGGGGGFGGGGGGGGGGGGGGGGGGGGGGGGGGGGGGGGGGGGGGGGGGGGGGGGGGGGGGGGGGGGGGGGGGGGGGGGGGGGGGGGGGGGGGGGGGGGGGGGGGGGGGGGGGG:DFGGGGGGGGGGGGGGGGGGGGGGGGGGGGGGGGGGGGGGGGGGGGDGFFGGGDGGGCGGGGGCGGGGGDGGGGGGGGGGGGGGFGGEGGFGB5@BDGGGFDDD<DGFF79@FFGC?FGBFFFFB=??1;3>E>6@@F7<DFFBF6
@M04650:207:000000000-C238N:1:1101:18836:7101 1:N:0:19
ACTCCTACGGGAGGCAGCAGTGGGGAATATTGCACAATGGGGGAAACCCTGATGCAGCAACGCCGCGTGAGTGAAGAAGGTCTTCGGATTGTAAAGCTCTGTTAGCAGGGAAGAGATAGGACGGTACCTGCAGAGGAAGCCACGGCTAACTACGTGCCAGCAGCCGCGGTAATACGTAGGTGGCAAGCGTTGTTCGGAATAACTGGGCGTAAAGGATGCGTAGGCGGTTAGATAAGTTATGTGTTAAATATATAGGCTTAACCTGTAGAAAGCACATAAAACTGTGTAACT
+
GGGGGGGGGGGGGGGGGGGGGGGGGGGGGGGGGGGGGGGGGGGGGGGGGGGGGGGGGGGGGGGGGGGGGGGGGGGGGGGGGGGGGGGGGGGGGGGGGGGGGGGGGGGGGGGGGGGGGGGGGGGGGGGGGGGGGFGFGGGGGGGGGGGGGGGGGGFGGGGGGGGGGGGGGGGEFFGGGGGGGGGGGGGGGGGGGGGCEGGGGGG?CFGGG7EGGGGGGGGGEGGGGGEEEGGGFGFG:CFFFGFFGGGGFG*?FFFFFFFFFFGFF>FDFFFF4?FF9AGFF?DFFBFBA4F
@M04650:207:000000000-C238N:1:1101:18621:7126 1:N:0:19
ACTCCTACGGGAGGCAGCAGTGGGGAATATTGCACAATGGGGGAAACCCTGATGCAGCAACGCCGCGTGAGTGATGAAGGTTTTCGGATCGTAAAGCTCTGTCTTCAGGGACGATAATGACGGTACCTGAGGAGGAAGCCACGGCTAACTACGTGCCAGCAGCCGCGGTAATACGTAGGTGGCGAGCGTTGTCCGGATTTACTGGGCGTAAAGCGCACGCAGGCGGTCTGTCAAGTCGGATGTGAAATCCCCGGGCTCAACCTGGGAACTGCATTCGAAACTGGAAGTCTAG
+
GGGGGGGGGGGGGGGGGGGGGGGGGGGGGGGGGGGGGGGGGGGGGGGGGGGGGGGGGGGGGGGGGGGGGGGGGGGGGGGGFGGGGGGGGGGGGGGGGGGGGGGGGGGGGFGGGGGGGGGGGGGGGGGGGGGGGGGGGGGGGGGGGGGGGGGGGGGGGGGGGGGGGGGGEGGGGFGGGGGGG>FGGDDGGGGGFFGEE>E99EGGGGGEGGGCGGGGGGGGGGCDGGGG*9ACFGG9FGF<BDFFCCGG8FGGGGD>)7/6?@C<FFD(7@?=BF?FD<F)7>G?)6FBA6@>
@M04650:207:000000000-C238N:1:1101:22032:7135 1:N:0:19
ACTCCTACGGGAGGCAGCAGTGGGGAATATTGCACAATGGGCGAAAGCCTGATGCAGCAACGCCGCGTGAGCGATGAAGGCCTTCGGGTCGTAAAGCTCTGTCCTCAAGGAAGATAATGACGGTACTTGAGGAGGAAGCCCCGGCTAACTACGTGCCAGCAGCCGCGGTAATACGTAGGGGGCTAGCGTTATCCGGAATTACTGGGCGTAAAGGGTGCGTAGGTGGTTTCTTAAGTCAGAAGTGACAGGCTACGGCTCAACCGTAGTAATCTGTTGAAACTGAGAAACTTGAGT
+
GGGGGGGGGGGGGGGGGGGGGGGGGGGGGGGGGGGGFGFGGGGDFGGGGGGGDGFGGGGGGGFGGGDGGGGGGGEDFGCFDFGGGGDCGE:FFF@@9FEFEGFFGFFFFFF,ECFGFFGGGGGGGG,,E9DF8FGCFGGGDGEGGGEGGCFGGGGGGCCGGGCGGGGDGEFFGGGGGBG7EGGGGGGGBEGGGGCECCFGGG?+<ECEG5ECGG5CE3D<C)89C*2:FFF?FGGGFFFDBF=*:*:*09C**9*7;@F@F>CG;CDA**1=/=47)<766.:)77:(.9?2,-
@M04650:207:000000000-C238N:1:1101:12691:7148 1:N:0:19
ACTCCTACGGGAGGCAGCAGTAGGGAATCTTCGGCAATGGACGAAAGTCTGACCGAGCAACGCCGCGTGAGTGAAGAAGGTTTTCGGGTTGTAAAGCACTTTAGATGGAGGGGAGTGGTCACAGGGTTAAGAGCCGTGTGATTTGACGTACTCCAGGGAATAAGCACCGGCTAACTCCGTGCCAGCAGCCGCGGTAACACGGGGGGTGCGAGCGTTAATCGGAATGACTGGGCGTAAAGGGCGTGTAGGTGGTTGACTAAGTGTGACGTGAAAGTGCAGGGCTTACCCTTGTT
+
GGGGGGGGGGGGGGGGGGGGGGGGGGGGGGGGGGGGGGGGGGGGGGGGGGGGGGGGGGGGGGGGGGGGGGGGGGGGGGGGFGGGGGGGGEGGGGGGGGGGGGGGGGGGGGGGGGGGGGGGGGGGGGGGGDGGGGGG@FGGGGGGGGGGGGGGGGGFFEFGGFGFGDGFFEGGGGGGGGGGGGGGGGDGDGGEGGGGGGGGGGGGGECCCGD5*:?EGGGGGGGGGGGGGFCGFGG5>>FC>GFDDCFGFDGGGFGF64@FGFGGFC:?EFFF4=FFF>FFFF47??F27FFAF
@M04650:207:000000000-C238N:1:1101:21278:7172 1:N:0:19
ACTCCTACGGGAGGCAGCAGTGGGGAATATTGCACAATGGGCGCAAGCCTGATGCAGCCATGCCGCGTGTATGAAGAAGGCCTTCGGGTTGTAAAGTACTTTCAGCGAGGAGGAAGGCATTGTGGTTAATAACCACAGTGATTGACGTTACTCGCAGAAGAAGCACCGGCTAACTCCGTGCCAGCAGCCGCGGTAATACGGAGGGTGCAAGCGTTAATCGGAATTACTGGGCGTAAAGCGCACGCAGGCGGTTGATTAAGTCAGATGTGAAATCCCCGAGCTTAACTTGGGAAC
+
GGGGGGGGGGGGGGGGGGGGGGGGGGGGGGGGGGGGGGGGGGGGGGGGGGGGFFCGGFGGGGGGGGGFGEEFGGGGGGGGGFFGGGDGDEGGGDFEFGGGGGGGGGGGGGGGGGFFGGGGFEGGGFGGGGGGGGGGG?A?ECGGGFGGGGGFFGGGGEGGGGGCFGGGDECGGGGGGGGGGGGGGGFFFDGGGEEEGGGEE>EGGGGGGGGCGCGDGGDDGG=C6E7ECDGGFEGG37?GFGFFDGGG@DCDCD*=?FFFFF7FF=C4?467@F4@B>G3<>*0998AFF4:?(
@M04650:207:000000000-C238N:1:1101:13173:7201 1:N:0:19
ACTCCTACGGGAGGCAGCAGTGGGGAATATTGCACAATGGGGGAAACCCTGATGCAGCGACGCCGCGTGGGTGATGAAGGTTTTCGGATCGTAAAGCTCTGTCTTCAGGGACGATAATGACGGTACCTGAGGAGGGAGCCACGGCTAACTTCGTGCCAGCAGCCGCGGTAATACGTAGGTGGCGAGCGTTGTCCCGGTGTATTGGGCGTAAAGGGAGCGTAGGCGGGTTGTTAAGTGGGATGTGAAATACTCGCGCGCGACCTGGGGGGTGCATACGAAACTGGCAAGCTAG
+
EFGGGGFFGGGGEDGGDDFFGGF@FEFG9FAAA9FFGFFDG>FEGE@FGGGCFGGGFG+FGGGGGEGCG+@+?+EFFCFG=FGGFGG+::CFGGF9F,BE9B<58FDFFC=4FFGG7D?DFG7=+BBFD,3B,+++85+@7C*>75*7,7,@*5*6>,D@B:FFEC*=<*=C:,15+247<*+318*8CG=/+<+:*2*2<+C+<5***/:CF?CF511)*9;65C*:=/;**2:<D*89:3)1::C7*209*117)))0*8>0)*)2)).;F4**((93)4?:))*((09)
@M04650:207:000000000-C238N:1:1101:6476:7201 1:N:0:19
ACTCCTACGGGAGGCAGCAGTAGGGAATCTTCGGCAATGGACGAAAGTCTGACCGAGCAACGCCGCGTGAGTGAAGAAGGTTTTCGGATCGTAAAACTCTGTTGGTAGAGAAGAACGTTGGTGAGAGTGGAAAGCTCATCAAGTGACGGTAACTACCCAGAAAGGGACGGCTAACTACGTGCCAGCAGCCGCGGTAATACGGAGGGTGCAAGCGTTAATCGGAATTACTGGGCGTAAAGCGCACGCAGGCGGTTGGATAAGTTAGATGTGAAAGCCCCGGGCTCAACCTGGGA
+
GGGGGGGGGGGBFGDGGGGGGGGGGGGGGGGGGGGGGGFDFGEECGGGGGGGEGGGGGGFGGGGGGGGGDFFGFGGGGGGGGGGGGGGGGGGCFGGGGGGGGGFGEGG9FFFFFFFGGFGGCDGCAFDFG9FFFGFGGGGGDGGA,EFEFCFGGGGFG9FGFFGGGGGGGGGGGFGGFGGGGGGGGGGCGGGGGEGGGGGGG5CEEEGGGCFDEC5EFGGFG5EFCFGFFGC>5C*><FGFGFFGC537DGGD)9B76@?FFGC=7CAFFFB@?FFFFGEFBD>FFFFFFFF?
@M04650:207:000000000-C238N:1:1101:22596:7220 1:N:0:19
ACTCCTACGGGAGGCAGCAGTGGGGAATATTGCACAATGGGCGCAAGCCTGATGCAGCCATGCCGCGTGTATGAAGAAGGCCTTCGGGTTGTAAAGTACTTTCAGCGAGGAGGAAGGCATTGTGGTTAATAACCACAGTGATTGACGTTACTCGCAGAAGAAGCACCGGCTAACTCCGTGCCAGCAGCCGCGGTAATACGTATGTCCCGAGCGTTATCCGGATTTATTGGGCGTAAAGCGAGCGCAGACGGTTTATTAAGTCTGATGTGAAATCCCCGAGCTTAACTTGGGAAC
+
GGGGGGGGGGGGGGGGGGGGGGGGGGGGGGGGGGGGGGGGGGGGGGGGGGGGGGGGGGGGGGGGGGGGGGGGGGGGGGGGGGGGGGGGGGGGGGGGGGGGGGGGGGGGGGGGGGGGGGGGGGGGGGGGGGGGGGGGGGGGGGGGFGGGGGGGGGGGG7FGFGGGGGGGGGGGGGGGGGGGGGGGGGGGGCGGGGGGGGGGGGGGGF+CGEGGGGGGGGFGGDEEGGGDGGGGFGG5FGFGBGFFGDGGFGG5D<47BBFFGFGGFGGFFFF4@FFF?B<@E>4@FFFFFFFFF2
@M04650:207:000000000-C238N:1:1101:4202:7252 1:N:0:19
ACTCCTACGGGAGGCAGCAGTAGGGAATCTTCGGCAATGGACGAAAGTCTGACCGAGCAACGCCGCGTGAGTGAAGAAGGTTTTCGGATCGTAAAACTCTGTTGGTAGAGAAGAACGTTGGTGAGAGTGGAAAGCTCATCAAGTGACGGTAACTACCCAGAAAGGGACGGCTAACTACGTGCCAGCAGCCGCGGTAATACGTAGGTTGCGAGCGTTGTCCGGATTTACTGGGCGTAAAGGGAGCGTAGGCGGATTTTTAAGTGGGATGTGAAATACTCAGGCTCAACCTGGGGG
+
GGGGGGGGGGGGGGGGGGGGGGGGGGGGGGGGGGGGGGGGGGEGEDGFGGGGGGGGGGGGF@EGGCF@FGGFGGGGGGGGDGGGGEGFGGGGGGGGGGGGF?EGGFGGGFEGFGGGGDCFGFGAEEFFFFDFGGGGGGDFGGGGFEFGGGGGGCGGFFGCCCFGFGGGGGGC7DFGGGGGGFGGGGGEFDEDGB:CCDFCGGGCE++2;E=ECEECEGGGGG57C9CFGF<C>CDEDGFCBF35C)9CB*9DGDD6=657:@FG>5D:6@F4=4=@<>74?12794)4:F@0;B
@M04650:207:000000000-C238N:1:1101:6160:7277 1:N:0:19
ACTCCTACGGGAGGCAGCAGTGGGGAATATTGCACAATGGGGGAAACCCTGATGCAGCAACGCCGCGTGAGTGATGAAGGTTTTCGGATCGTAAAGCTCTGTCTTCAGGGACGATAATGACGGTACCTGAGGAGGAAGCCACGGCTAACTACGTGCCAGCAGCCGCGGTAATACGTAGGTGGCGAGCGTTGTCCGGATTTACTGGGCGTAAAGGGAGCGGAGGCGGATTTTTAAGTGGGATGTGAAATACTCAGGCTCAACCTGGGGGCTGCATTCCAAACTGGAAGTCTAG
+
GGGGGGGGGGGGGGGGGGGGFGGGGGGGGGGGGGGGFGGGGGGGGGGFFGGGGGGGGGGGGGGGGGGGGGGGGGGGGGEGFGGGGGGGGGGGGGGGGGGGGGGEFGGGGEFGFGGGGFCGGGG7DFFGGGGGGGGGGGGGGGGGGGGGFFF7FGEFGGGGGGG7CGGG@EFGGGFGGGGGGGGGEGCEECC*>EGG>ECFCGDFGGGGG=C:EG>FG:D)*)CCEGGGCFG75<CCGGFCFD6FCCCF@FG*:FG@476FF5CFFGG>:B>@??4*:4:*)5CF<6F82644
@M04650:207:000000000-C238N:1:1101:9599:7290 1:N:0:19
ACTCCTACGGGAGGCAGCAGTGGGGAATATTGCACAATGGGGGAAACCCTGATGCAGCAACGCCGCGTGAGTGATGAAGGTTTTCGGATCGTAAAGCTCTGTCTTCAGGGACGATAATGACGGTACCTGAGGAGGAAGCCACGGCTAACTACGTGCCAGCAGCCGCGGTAATACGTAGGTGGCGAGCGTTGTCCGGATTTACTGGGCGTAAAGGGAGCGTAGGCGGATTTTTAAGTGGGATGTGAAATACTCAGGCTCAACCTGGGGGCTGCATTCCAAACTGGAAGTCTAG
+
GGGGGGGGGGGGGGGGGGGGGGGGGGGGGGGGGGGGGGGGGGGGGGGGGGGGGGGGGGGGGGGGGGGGGGGGGGGGGGGGGGGGGGGGGGGGGGGGGGGGGGGGGGGGGGGGGGGGGGGGGGGGGGGGGGGGGGGGGGGGGGGGGGGGGGGGGGGGGGGGGGGGGGGGGEGGGGGGGGGGGGGGGGGECG8EGGGGGDGFCFGGGGGGGGGGGGGGGDGGGGGGGGCCG4FCFCCFGGFGFGFFFFGF=CGGGGD?FFFFGFFG>DD6>EFEFFFF29>BFBGF?45:>FFA
@M04650:207:000000000-C238N:1:1101:25110:7300 1:N:0:19
ACTCCTACGGGAGGCAGCAGTGGGGAATATTGCACAATGGGCGCAAGCCTGATGCAGCCATGCCGCGTGTATGAAGAAGGCCTTCGGGTTGTAAAGTACTTTCAGCGAGGAGGAAGGCATTGTGGTTAATAACCACAGTGATTGACGTTACTCGCAGAAGAAGCACCGGCTAACTCCGTGCCAGCAGCCGCGGTAATACGGAGTGTGCAAGCGTTAATCGGAATTACTGGGCGTAAAGCGCACGCAGGCGGTTGATTAAGTCAGATGTGAAATCCCCGAGCTTAACTTGGGAAC
+
EDFGFFFGGG:FFGCFGGGGEGGGGDFGFFGGGGGGGGGF@FGGGGGGGDGGGGGGDFGCGFGGGGGGGFGGGGGGGGDGGFFGGGGDF@GFGGFFGGGGGGFGGGGGGGGGGGGFEFGFGGGGGDFGFGGGEFGGGGGFGGCFGGGGGGGGCFEGGGGF7BFFFGGGDGG>FGGGGGFGGGGGGGGGD5EGC:EEGFFGEEGEGGGGEFFGGGDG=F7C55EG?C:?F75:@GDEF7@D>G5BDDGGEGGGGGG=??FFE?FGFDFAF@??F=698035>20/@BF4:?FFF-
@M04650:207:000000000-C238N:1:1101:8042:7345 1:N:0:19
ACTCCTACGGGAGGCAGCAGTGGGGAATATTGCACAATGGGGGAAACCCTGATGCAGCAACGCCGCGTGAGTGATGAAGGTTTTCGGATCGTAAAGCTCTGTCTTCAGGGACGATAATGACGGTACCTGAGGAGGAAGCCACGGCTAACTACGTGCCAGCAGCCGCGGTAATACGTAGGTGGCGAGCGTTGTCCGGATTTACTGGGCGTAAAGGGAGCGTAGGCGGATTTTTAAGTGGGATGTGAAATACTCAGGCTCAACCTGGGGGCTGCGTTCCAAACTGGAAGTCGAG
+
GGGGGGGGGGGGGGFGGGGGGGGGGGGGGGGGGGGGGGGGGGGGGGGGGGGGGGGGGGGGGGGGGGGGGGGGFGGGGGGGGGGGGGGGGGGGGGGGGGGGGGGGGGFGGGGGGGFCFGGGGG7CDGF9FGGGGGGGGGGGGG>CEECEGGGGDFGFCGGGGGGGGEEGGGGFFGGGGGDFEFGGDGGGG>CC+>CEGCE?C?CGGG5C:=EDG?EGGDG98DD6?C5E/*+<)3:<CFFG?D?F>D7C*2***2>5))70:>CCFGG>B3@3)87>(6CFF<DFF?F5))87
@M04650:207:000000000-C238N:1:1101:19953:7352 1:N:0:19
ACTCCTACGGGAGGCAGCAGTGGGGAATATTGCACAATGGGCGCAAGCCTGATGCAGCCATGCCGCGTGTATGAAGAAGGCCTTCGGGTTGTAAAGTACTTTCAGCGAGGAGGAAGGCATTGTGGTTAATAACCACAGTGATTGACGTTACTCGCAGAAGAAGCACCGGCTAACTCCGTGCCAGCAGCCGCGGTAATACGGAGGGTGCAAGCGTTAATCGGAATTACTGGGCGTAAAGCGCACGCAGGCGGTTTGTTAAGTCAGATGTGAAATCCCCGAGCTTAACTTGGGAAC
+
CGGGGGGGGG@FGGGE,CFGEGGGGGFGGGGGGGGGGG99FG>FDGGGGGFGGFFFCFGFGCCFEEGEGGGGADFDDGEFCGGGFGEGGD@C<FGGGFGGGGGGGGGGGGDCEG?C7FFGGFFFGGGFGGGGGGGGGGGGGGGGAFDCFDGFGGGGGGGG?8FCEGFCGGGGFGCGGGGGGGGGGGFGGGGGDGECF++1BCCGDEDGFGFFD5EEGFFGDCEGFCFGCGGGFG3=3>BGFCBBGDG3>DDGDGGFFFFFGF*777>>B6*1@FFF6>3@B>FFB=?<2?>:?-
@M04650:207:000000000-C238N:1:1101:13081:7365 1:N:0:19
ACTCCTACGGGAGGCAGCAGTAGGGAATCTTCGGCAATGGACGAAAGTCTGACCGAGCAACGCCGCGTGAGTGAAGAAGGTTTTCGGATCGTAAAACTCTGTTGGTAGAGAAGAACGTTGGTGAGAGTGGAAAGCTCATCAAGTGACGGTAACTACCCAGAAAGGGACGGCTAACTACGTGCCAGCAGCCGCGGTAATACGTAGGTCCCGAGCGTTGTCCGGATTGATTGGGCGTAAAGCGAGCGCAGGTGGTTTATTAAGTCTGGTGTAAAAGGCAGTGGCTCCACCATTGTT
+
GGGGGGGGGGGFGGGGGGGGGGGD@FGGGGGGGGGGGGFGFGEGGGGGGGGGGGGGGGGGGGGGFGGFEE7FGEF9<AFFGFGGFBCFG@EGGDGFGGGGGGGEFGFGFGGGGGGGGGGGGFCFGCDFFGGFFGEGGGGGGFFGFGFGGGGGGGGFGGGGGFGFGGCFGGGGGDDGFDFG>EF<FGFFDFGGGEEGGGCFCFFCEFEFGDGGGGEEEGGGGGGEE*+CGGGGF=55DF=:79BF<DGGF>4CCG4)=FF=+=>>=C*.<=FB8?EF??<?435?)9@F0=BA<4
@M04650:207:000000000-C238N:1:1101:21854:7384 1:N:0:19
ACTCCTACGGGAGGCAGCAGTGGGGAATATTGCACAATGGGCGCAAGCCTGATGCAGCCATGCCGCGTGTATGAAGAAGGCCTTCGGGTTGTAAAGTACTTTCAGCGGGGAGGAAGGGAGTAAAGTTAATACCTTTGCTCATTGACGTTACCCGCAGAAGAAGCACCGGCTAACTCCGTGCCAGCAGCCGCGGTAATACGGAGGGTGCAAGCGTTAATCGGAATTACTGGGCGTAAAGCGCACGCAGGCGGGTTGTTAAGTCAGATGTGAAATCCCCGGGCTCAACCTGGGAAC
+
GGGGGGFGGCCC@FEEDDFG@@FGGGGCFFGGGGGGEFFGGGEEEEGG7FGGGFG<FEFGDFFGGGGFG:EFGFFD<F=EFGGCF=B=FGGGGGFGFGGAFGGEGFGCGDEGGDF8FG?FGGGGGGFFDEFCFGFB<<FFGGGCCEGF<F<>DCGCEFDFG8DFE7,FFDEGFGEEFECEGFCFCFGGGGGCCEGE2BFC>C5>>>ECFGGGGEEEGCCDED;=?E99EFGDE=95>FFG>DDD3)977CD51*17@?FFC@CCF:C9??@?FFFF?>55>(>=FF5??@5(5-
@M04650:207:000000000-C238N:1:1101:20448:7399 1:N:0:19
ACTCCTACGGGAGGCAGCAGTGGGGAATATTGCACAATGGGGGAAACCCTGATGCAGCAACGCCGCGTGAGTGATGAAGGTTTTCGGATCGTAAAGCTCTGTCTTCAGGGACGATAATGACGGTACCTGAGGAGGAAGCCACGGCTAACTACGTGCCAGCAGCCGCGGTAATACGTAGGTGGCGAGCGTTGTCCGGATTTACTGGGCGTAAAGGGAGCGTAGGCGGATTTTTAAGTGGGATGTGAAATACTCAGGCTCAACCTGGGGGCTGCATTCCAAACTGGAAGTCTAG
+
GGGGGGGGGGGGGGGGGGGGGGGGGGGGGGGGGGGGGGGGGGGGGGGGGGGGGGGGGGGGGGGGGGGGGGGGGGGGGGGGGGGGGGGGGGGGGGGGGGGGGGGGGGGGGCGGGGGGGGGGGGGGGGGFGGGGGGGGGGGGGGGGGGGGGGGGGGGGGGGGGGGGGGGGGGGGFGGGGGGGGGGGGGGGGGGGGGGGGGGGGGGGGGGGGCEGGGGGGGGGGGGGGGEGGGGGFGCFGGFDFDFFGGGGFGDCDGG@:>FFFF97FGGFD35:FFFFBBGFFFGF@FF4476<
@M04650:207:000000000-C238N:1:1101:24748:7401 1:N:0:19
ACTCCTACGGGAGGCAGCAGTGGGGAATATTGCACAATGGGCGCAAGCCTGATGCAGCCATGCCGCGTGTATGAAGAAGGCCTTCGGGTTGTAAAGTACTTTCAGCGAGGAGGAAGGCATTGTGGTTAATAACCACAGTGATTGACGTTACTCGCAGAAGAAGCACCGGCTAACTCCGTGCCAGCAGCCGCGGTAATACGGAGGGTGCAAGCGTTAATCGGAATTACTGGGCGTAAAGCGCACGCAGGCGGTTGATTAAGTCAGATGTGAAATCCCCGGGCTCAACCTGGGAAC
+
GGGGGGGGGGGGGGGGGGGGFFGGGGGGGGGGGGGGGGGGGGGGCGDGGGGGGGGGGGGEGFGGGGGCFEGGGGGGGGGGGGGGFGGGGGGGGGGGGGGGGGGGGGGCCFGGG7FGGGGGGGGGGGGGGGGGDFGGGGGEGFGFGGGFGGGGGGGGGEEGGGGGGGGGDGGGGGGGGGGGGGFFFGGGGEGGGGGGGGGGGEEGGGGGGGFFGGGGGGGF8<EGGG?FGFE=:EGGFGFGBDB>D7DGEGG3))*=FFFFGFGG67:<FFF?=?)919DFF95??FF??>F:?-
@M04650:207:000000000-C238N:1:1101:23967:7408 1:N:0:19
ACTCCTACGGGAGGCAGCAGTGGGGAATATTGCACAATGGGCGCAAGCTTGATGCAGCCTTGCCGCGTGTAGGAAGAAGGCCTCCGGGTTGTAAAGTACTTTCAGCGCGGAGGAAGGCATTGTGGTTAATAACCACAGTGATGGACGTTACTCGCAGAAGAAGCACTGGCTAACTCCGAGCCAGCAGCCGCGGTAATACGGCGGGTGCAAGCGTTAATCGGAATTACTGGGCGTAAAGCGCACGCAGGGGGTTGCTTAAGTCAGTGGCGAAATCCCCGAGCTTAACTGGGGAAC
+
CFFCFGFGGGDCGG7FFDEECFEF7CBA,6,,,<,C6,CFGC@+C@C7,CC8C,C,@EA,C,CF::+@B==,,,,6:CFCE,E8,CC7FC@+@FFAEFAFGGG,,?++8=CGGCF,CA<CF,:E+B=<,,7=C8>BD@>>DF,><,C<BCC,@C+**5,,6,>@,@,D:7DF,>,>;E*>8*,2=<<8:**:BE8:9++=5*=C5/:5@902*:8;C*095<*:+A<EC6/:3*77*:4C;C)7C)7))))9<C*/*/*82900**2(087)<FFF19D)74**/9*)(0),((
@M04650:207:000000000-C238N:1:1101:17403:7426 1:N:0:19
ACTCCTACGGGAGGCAGCAGTGGGGAATATTGCACAATGGGGGAAACCCTGATGCAGCCATGCCGCGTGTGTGAAGAAGGCCTTCGGGTTGTAAAGCACTTTCAGCGAGGAGGAAAGGTTGGTAGCTAATAACTGCCAGCTGTGACGTTACTCGCAGAAGAAGCACCGGCTAACTCCGTGCCAGCAGCCGCGGTAATACGGAGGGTGCAAGCGTTAATCGGAATTACTGGGCGTAAAGCGCACGCAGGCGGTTGGATAAGTTAGATGTGAAAGCCCCGGGCTCAACCTGGGCAT
+
GGGGGGGGGGGGGGGGGGGGGGGGGGGGGGGGGGGGGGGGGGGGGGGGGGGGGGGGGGGGGGGGGGGGGGGGGGGGGGGGGGGGGGGGGGGGGGGGGGGGGGGGGGGDGGGGGGGGGGGGGGGGGGGGGGGGGGGGGGGGGGGGGGGGGGGGGGGGGGGGGGGGGGGCGGGGGGGGGGGGGGGGGGGGGGGGGGGGGGGGGEGGGGEEFFGGGGGDGGGGGGGGGGGGFG5CBGGGGGFGEDEEGGGGEGG9CGG44@FFE?GGBDGA=77FF:5F?FDFDFGFFFFBFFF(43
@M04650:207:000000000-C238N:1:1101:27091:7507 1:N:0:19
ACTCCTACGGGAGGCAGCAGTGGGGAATATTGCACAATGGGCGCAAGCCTGATGCAGCCATGCCGCGTGTATGAAGAAGGCCTTCGGGTTGTAAAGTACTTTCAGCGAGGAGGAAGGCATTGTGGTTAATAACCGCAGTGATTGACGTTACTCGCAGAAGAAGCACCGGCTAACTCCGTGCCAGCAGCCGCGGTAATACGGAGGGTGCAAGCGTTAATCGGAATTACTGGGCGTAAAGCGCACGCAGGCGGTTTGTTAAGTCAGATGTGAAATCCCCGAGCTTAACTTGGGAAC
+
GGGGGGGGGGGGGGGGGGGGGGGGGGGGGGGGGGGGGGGGGGGGGGGGGGGGGGGGGGGGGGGGGGGGGGGGGGGGGGGGGGGGGGGGGGGGGGGGGGGGGGGGGGGFGGGGGGFGGGDGGFGGGGGGGGGGGGGGGEGGGGGGGGGEGGGGGGGGGGGGGGCFFGGDGGGGGGGGGGGGGGGGGGGGGGGGGGGGGGGGDCEEGGGGGGFFCEGEGGGGGCGGGGGGGFFFFGDGGGFGFGF:<5DGFGGGGGCFFF=FGFGGFGGF=F6FFFFFFBCDFBGFF?FAA?@??(
@M04650:207:000000000-C238N:1:1101:10955:7508 1:N:0:19
ACTCCTACGGGAGGCAGCAGTGGGGAATATTGCACAATGGGGGAAACCCTGATGCAGCAACGCCGCGTGAGTGATGAAGGTTTTCGGATCGTAAAGCTCTGTCTTCAGGGACGATAATGACGGTACCTGAGGAGGAAGCCACGGCTAACTACGTGCCAGCAGCCGCGGTAATACGTAGGTGGCGAGCGTTGTCCGGATTTACTGGGCGTAAAGGGAGCGCAGGCGGATTGTTAAGTGGGAGGTGAAATACTCAGGCTCAACCGGGGGGCTGCATTCCAAACTGTAAGTCTAG
+
GGGGGGGGGGGGGGGGGGGFGGGGGGGGCGGGGDFGGGGG?FGGGGGGG8<FGGGGDGGDGGGGGGGGGGEFFGGGCCGFCCCFFGGGGGGGGFGGGGGGAFCFFGFGGFGEFG?BCEEFFC7FG>FFGFGGGDGGFGGGGG7<CFFE@CGGCF:>CFCDGGCBCGGGGEC9FFGGFGGGGGFGD5EGG5=8EFC5*=8CC+0<6;*>EC*/ACCFGGGGGGGGGGED7*<7@97+*2<4:3>F7C:*1*27*775))9=C))/)>)-7>5))18=4AG4>BF9=??)6*16
@M04650:207:000000000-C238N:1:1101:12506:7512 1:N:0:19
ACTCCTACGGGAGGCAGCAGTGGGGAATATTGCACAATGGGCGCAAGCCTGATGCAGCCATGCCGCGTGTATGAAGAAGGCCTTCGGGTTGTAAAGTACTTTCAGCGAGGAGGAAAGGTTGATGCCTAATACGTATCAACTGTGACGTTACTCGCAGAAGAAGCACCGGCTAACTCCGTGCCAGCAGCCGCGGTAATACGGAGGGTGCAAGCGTTAATCGGAATTACTGGGCGTAAAGCGCACGCAGGCGGTTGGATAAGTTAGATGTGAAAGCCCCGGGCTCAACCTGGGAAT
+
GGGGGGGGGGGGGGGGGGGGGGGGGGGGGGGGGGGGGGGGGGGGGGGGGGGGGGGGGGGGGGGGGGGGGGGGGGGGGGGGGGGGGGDGGGGGGGGGGGGGGGGGGGGCGCGGGGGGGGGGGGGGGGGGGGGGGGGGGGGGGGGFGGGGGGGGGGGGDGGGGGGGGGGGGGGGGGGGGGGGGGGGGGGGGGGGGGGGGGGGGGGGGGGGGGGGGGGEGGGGGGGGGGGGGGCFBGGGGGFGFGFFGGGGFGGGGGG)=F4/+9C7@>:)*9@FBFFF<B3)>>DF=4>BBFFF>:
@M04650:207:000000000-C238N:1:1101:22835:7525 1:N:0:19
ACTCCTACGGGAGGCAGCAGTGGGGAATATTGCACAATGGGCGCAAGCCTGATGCAGCCATGCCGCGTGTATGAAGAAGGCCTTCGGGTTGTAAAGTACTTTCAGCGAGGAGGAAGGCATTGTGGTTAATAACCACAGTGATTGACGTTACTCGCAGAAGAAGCACCGGCTAACTCCGTGCCAGCAGCCGCGGTAATACGGAGGGTGCAAGCGTTAATCGGAATTACTGGGCGTAAAGCGCACGCAGGCGGTTTGTTAAGTCAGATGTGAAATCCCCGAGCTTAACTTGGGAAC
+
GGGGGGGGGGGEGGGGGGGGGGGGGGGGGGGDGGGGGGGGGGGGGGGGGGGGGGGGGGGGGGGGGGGFGGGGGGGGGGFFGGGGGGGGGGGGGGGGGGGGGGGGGGGGGGGGGGGGGGGGGGGGDFGGGGFGGGGGGGGGGGGGGGGGGGDGGEGDCEGGGGFGGGGFGGGGGGGGGDGCGGGGGGGGGGGGGGGGGGGGGGGGGGGGGGGGGGGGGGGGGGGGGGGGFGFFFGGGFGFGFGFFGGGGE:55CGDFFFF=?@FGFGFFFFFFF4FFFF:EE>6@@4@:)<>?F4
@M04650:207:000000000-C238N:1:1101:14965:7543 1:N:0:19
ACTCCTACGGGAGGCAGCAGTGGGGAATATTGCACAATGGGCGCAAGCCTGATGCAGCCATGCCGCGTGTATGAAGAAGGCCTTCGGGTTGTAAAGTACTTTCAGCGAGGAGGAAGGCATTGTGGTTAATAACCACAGTGATTGACGTTACTCGCAGAAGAAGCACCGGCTAACTCCGTGCCAGCAGCCGCGGTAATACGGAGGGTGCAAGCGTTAATCGGAATTACTGGGCGTAAAGCGCACGCAGGCGGTTTGTTAAGTCAGATGTGAAATCCCCGAGCTTAACTTGGGAAC
+
GGGGGGGGGGGGGGGGGGGGGGGGGGGGGGGGGGGGGGGGGGGGGGGGGGGGGGGGGGGGGGGGGGGGGGGGGGGGGGGGGGGGGGGGGGGGGGGGGGGGGGGGGGGGGGGGGGCGGGGGGGGGGGGGGGGGGGGGGGGGGGGGGGGGGGGGGGGGGDFGGGGGGGGGGGGGGGGGGGGGGGGGGGGGGGGGGGGGGGGGGDEGGGEDGGGGGGGGGGGGGGEFCGGGGGGGEGGGFGFGFDFEDDGGBDGGGGGFFFFFFFFC4CC-*1=6=F@FF0>3>BGF7@FAFFFFB(
@M04650:207:000000000-C238N:1:1101:28095:7549 1:N:0:19
ACTCCTACGGGAGGCAGCAGTGGGGAATATTGCACAATGGGCGCAAGCCTGATGCAGCCATGCCGCGTGTATGAAGAAGGCCTTCGGGTTGTAAAGTACTTTCAGCGAGGAGGAAGGCATTGTGGTTAATAACCGCAGTGATTGACGTTACCCGCAGAAGAAGCACCGGCTAACTCCGTGCCAGCAGCCGCGGTAATACGGAGGGTGCAAGCGTTAATCGGAATTACTGGGCGTAAAGCGCACGCAGGCGGTTTGTTAAGTCAGATGTGAAATCCCCGGGCTCAACCTGGGAAC
+
FFGGGGFGGGGGGEGGGGGGGGGGGGGGGGGGGGGGGGGGGGGGGGGGGGGGGGGGGGGGGGGGGGGGGGGGGFGGG<FGFGGGGGGGCFGGGGGGGGGGGGGGGGG7FEGGGGGGGGGCFGGFECCFGFGGGFGGFF:FDCGGGGGGGGGGGGGGGGGGGGGGF:BFGDGGGGGGGGGGGGGGGGGGFGGGGGGGFFGGGG5EGGGGGFGGGGGGGGGGGDCFFGGFC6FFEGGGF>BCB5@DGDDDFGGGCDD:?FFFEFGFFFCBFF*@FF???9<35>C?FFFF<F@(5-
@M04650:207:000000000-C238N:1:1101:10459:7556 1:N:0:19
ACTCCTACGGGAGGCAGCAGTGGGGAATATTGCACAATGGGGGAAACCCTGATGCAGCAACGCCGCGTGAGTGATGAAGGTTTTCGGATCGTAAAACTCTGTCTTTGGGGACGATAATGACGGTACCCAAGGAGGAAGCCACGGCTAACTACGTGCCAGCAGCCGCGGTAATACGTAGGTGGCAAGCGTTGTCCGGATTTACTGGGCGTAAAGCGCACGCAGGCGGTTTGTTAAGTCAGATGTGAAATCCCCGAGCTTAACTTGGGAACTGCATTTGAAACTGGCAAGCGAG
+
GGGGGGGGGGGGGGGGGGGGGGFGGFGGGGGGGGGGGGGGGGGGGGGGGGGGGGGGGGGGGGGGGGGCFGGGGGGGGGGGGGGGGGGDGGGGGGGGFGGGGFGGGGGGGGGGGGGGGGGGGGGGGGGGGGGGGGGGGGGFGGGGGGGGGGGGGGGGGGDFGGGFGGEGCEEGGGFGFCEGFGD>@FFGGGGGGGGGGGGGGFGGGGF5EGDGGCGGEGGGGGGGGGEEGGGFFGGGG=@G?GFF>7CC?FCCDGGFF?FFEFC7?FF:F@=@F?FFBFGFFFFFFFFF?))4
@M04650:207:000000000-C238N:1:1101:24066:7561 1:N:0:19
ACTCCTACGGGAGGCAGCAGTGGGGAATATTGCACAATGGGCGCAAGCCTGATGCAGCCATGCCGCGTGTATGAAGAAGGCCTTCGGGTTGTAAAGTACTTTCAGCGAGGAGGAAGGCATTGTGGTTAATAACCACAGTGATTGACGTTACTCGCAGAAGAAGCACCGGCTAACTCCGTGCCAGCAGCCGCGGTAATACGTAGGTCCCGAGCGTGGTCCGGATGTATTGGGCGTAAAGCGAGCGCAGGTGGTTTATTAAGTCTGGTGTAAAAGGCAGTGGCTCAACCATTGTAT
+
GGGGGGFGGGGEGGGGEGGGGGGGGGGGGGGGGGGGDGGGGGGGGGGGGGGGGFGGFGGGGFGGGGGGGGFGGGGGDEFGGGDFGGGGGGGGGGGGGGGGGGEE@FG7@CEGGGGGGGGGGGFGGGGGGFFGGFGGFGDGFGCFGGGGGGGGGGGGGFFGGFGGGCGGGEFEGDFGGGFGGGCCGGGGGGDC5:*B?GGGGGGEGEGGE=55C5*:ACFGC*;*<EFGGGFCBGDCC78DBGEFCDC<>4C*1>CFF47*CFGF4:>?FF???5>)3:F?DFGF?5<6?F?>A<
@M04650:207:000000000-C238N:1:1101:3710:7636 1:N:0:19
ACTCCTACGGGAGGCAGCAGTAGGGAATCTTCGGCAATGGACGAAAGTCTGACCGAGCAACGCCGCGTGAGTGAAGAAGGTTTTCGGATCGTAAAACTCTGTTGGTAGAGAAGAACGTTGGTGAGAGTGGAAAGCTCATCAAGTGACGGTAACTAACCAGAAAGGGACGGCTAACTACGTGCCAGCAGCCGCGGTAATACGTAGGTCCCGAGCGTTGGCCGGAGTTATTGGGCGTAAAGCGAGCGCAGGTGGTTTATTAAGTCTGGTGTAAAAGGCAGTGGCTCAACCATTGT
+
GGGGGG9FGGGFEE@FFEGGFGGGGGF<FFGDFG:@FGGGGGGEGGGGEGGGGGCFGFGGGFGGGGEBFGFFGGGGGGFEE?,+CCGGGDGGGFGFGGAGFEFFFGFGGGGGG8FFFBA<DFGFGEF,AFFBGFF9FBDCDFEFFGGGGCFFEGC<CFGC:8CBDEG7FGFCFGFGG@FFF>8EC=CCC5?E*B:*=EEGG968BFEEG5EECE*/7**0:<?*/2++ACF5:7):*7B751))9/>DB*9D1C<?4@B*<7*:9D08;7=*16>4:67FF1*)*0).(=FFF
@M04650:207:000000000-C238N:1:1101:20573:7674 1:N:0:19
ACTCCTACGGGAGGCAGCAGTGGGGAATATTGCACAATGGGGGAAACCCTGATGCAGCAACGCCGCGTGAGTGATGAAGGTTTTCGGATCGTAAAGCTCTGTCTTCAGGGACGATAATGACGGTACCTGAGGAGGAAGCCACGGCTAACTACGTGCCAGCAGCCGCGGTAATACGTAGGTGGCGAGCGTTGTCCGGATTTACTGGGCGTAAAGGGAGCGTAGACGGATTTTTAAGTGGGATGTGAAATACTCAGGCTCAACCTGGGGGCTGCATTCCAAACTGGAAGTCTAG
+
GGGGGGGGGGGGGGGGGGGGGGGGGGGGGGGGGGGGFGGGGGGGGGGGGGGGGGGGGGGGGGGGGGGGGGGGGGGGGGGGGGGGGGGGDGGGGGGGGGGGGGGGGGGGGGGGGGGGGGGGGGGGGGGGGCFGFGGGGGGGGGGGGGGGGGGGGGGGGGGGGGGGEGGGGGGGGGFFGFGGGGGGDGGGEGGGGFGGDG5FFGGFGDFEEGGGGGGGGGGGGDCFGG5=ECFGFGGGFFFGFGFFFC:>=FFGGFGF:F?FFFFGFFDFEDF>?FF?ADCFF>G4:?@24@/)
@M04650:207:000000000-C238N:1:1101:20082:7734 1:N:0:19
ACTCCTACGGGAGGCAGCAGTAGGGAATATTGCTCAATGGGGGAAACCCTGAAGCAGCAACGCCGCGTGGAGGATGAAGGTTTTAGGATTGTAAACTCCTTTTGTTAGAGAAGATAATGACGGTATCTAACGAATAAGCACCGGCTAACTCCGTGCCAGCAGCCGCGGTAATACGGAGGGTGCAAGCGTTACTCGGAATCACTGGGCGTAAAGGGAGCGTAGGCGGATTTTTATGTGGGATGTGAAATACTCAGGCTCAACCTGGGGGCTGCATTCCAAACTGGAAGTCTAG
+
GGGGGGGGGGGEGGFGGGGFGGGGGGGGGGGGG9FGGFCEGEGCFFGGGGGGGGGFGFGGGDFFGGGGDGDEGCGF8FF8CFFGGFFGFFGGDGGGGGFGGGGGGGGF9<DFAFFCGGGGGGGGGGFEDAFGGGGGG9FFFGGGDEFGFFDGGDCC<FGGGGGGGDEEGGGGGGDGGGGGGGEG?FEEEGGGGGGGEGGGGGDFCFGGEGGFFFGF=CC959CGEGECEFG77+::7>DGFDFFCC:CFGGGFCGF>F=FGFCC)>D>FFFFFF=@>B7FF<F@FF::>=F<
@M04650:207:000000000-C238N:1:1101:24374:7822 1:N:0:19
ACTCCTACGGGAGGCAGCAGTGGGGAATATTGCACAATGGGGGAAACCCTGATGCAGCAACGCCGCGTGAGTGATGAAGGTTTTCGGATCGTAAAGCTCTGTCTTCAGGGACGATAATGACGGTACCTGAGGAGGAAGCCACGGCTAACTACGTGCCAGCAGCCGCGGTAATACGTAGGTGGCGAGCGTTGTCCGGATTTACTGGGCGTAAAGGGAGCGTAGGCGGATTTTTAAGTGGGATGTGAAATACTCAGGCTCAACCTGGGGGCTGCATTCCAAACTGGAAGTCTAG
+
GGGGGGGGGGGGGGGGGGGGGGGGGGGGGGGGGGGGGGGGGGGGGGGGGGGGGGGGFGGGGGGGGGGGGGGGGGGGGGGGGGGGGGGGGGGGGFGGFGGGGGGGGGGGGGGGDEGGGGGGGGGGGEGGGGGGGDGGGGGGGGGGGGGGFGGGGGGFGGGGGGGGGGGGGDFFFGGGGFGGGFFGGGGECE5EFGGGEGGGFFFGGC8EECEGGGGGGGGG5>EGGGEGGGFGF6>+:CF46C6B>CFG*009:CF@;>F4CFGGFFD;>>>@FF47)6CFF<*68?:2)19:
@M04650:207:000000000-C238N:1:1101:3470:7832 1:N:0:19
ACTCATACGGGAGGCAGCAGTGGGGAATATTGCACAATGGGGGAAAGCCTGATGCAGCAACGCAGCGGGAGTGAAGAAGGTCTGCGGAGTGTAAAGCTCTGTTAGCAGGGAAGAGATAGGACGGTACCTGCAGAGGAGGCCACGGCTAACAACGGGCCAGCAGCCGCGGGAATACGTAGGTGGCAAGCGTTGTTCGGAAGAACTGGGCGTAAAGGATGCGGAGGCGGTGAGATAAGTGATGTGTTAAATATATAGGCGTAACCGGTAGAAAGCACAGAAAACTGTGTAACGAGG
+
A@FGE<FGGDC;CE;CFDGE@;CFEG,CFEEF9FGE86E-6B@CBF,:,CC8FGA@CF,@,CC+@CC+>:FECEFG<FFGF,E,5BEF++:BFAFG9,5ED,C9FB5C+@BECFC<5CEFF8=+3:+5AB,:DFEDF+++8>FFGG7C:@,33+*6*3CC7:FB>C8FE**=+<2:54*=5:1*23CF**3:=*+38;***3;:<CFFD*2**3+:?9FG*9///:CEEFFG*3?C;*107*7*0:::4C770:*/)).0/)*)0190/79<)95>(4DFF?**/99>49)49(
@M04650:207:000000000-C238N:1:1101:4059:7839 1:N:0:19
ACTCCTACGGGAGGCAGCAGTGGGGAATATTGCACAATGGGCGCAAGCCTGATGCAGCCATGCCGCGTGTATGAAGAAGGCCTTCGGGTTGTAAAGTACTTTCAGCGAGGAGGAAGGCATTGTGGTTAATAACCACAGTGATTGACGTTACTCGCAGAAGAAGCACCGGCTAACTCCGTGCCAGCAGCCGCGGTAATACGTAGGTCCCGAGCGTTGTCCGGATTTATTGGGCGTAAAGCGAGCGCAGGTGGTTTATTAAGTCTGGTGTAAAAGGCAGTGGCTCAACCATTGTAT
+
GGGGGGGGGGGCGGGGGGGG@FGGGBEGGGGGGGGFFGGGGFGGGGGGGGGGGGGGGGGCEDFGGGGFGGGGGCGGGGGGGGCGGGGEFGGGGFGFGGGGGGGGGFGGGGGGGGGGGFGGGGGGGGGGDFFGGGGGGGGGFF@ADFGCFGGGGGGGD+>FCFFCFAGEGDFGGGFGGGDFDFGGF6DCGGGGGGD5FGFG<+:EGG?FGGEGGCE8AFGGGG?*CGFCFGGGF5DDDGFCBGDBGDGG5CCCGC<@FBFF<BGGFFF3?8FFFBFFF7FFF0DF=F4:?FFFF>
@M04650:207:000000000-C238N:1:1101:22404:7868 1:N:0:19
ACTCCTACGGGAGGCAGCAGTGGGGAATATTGCACAATGGGCGCAAGCCTGATGCAGCCATGCCGCGTGTATGAAGAAGGCCTTCGGGTTGTAAAGTACTTTCAGCGAGGAGGAAGGCATTGTGGTTAATAACCACAGTGATTGACGTTACTCGCAGAAGAAGCACCGGCTAACTCCGTGCCAGCAGCCGCGGTAATACGGAGGGTGCAAGCGTTAATCGGAATTACTGGGCGTAAAGCGCACGCAGGCGGTTGATTAAGTCAGATGTGAAATCCCCGGGCTTAACCTGGGAAT
+
GGGGGGGGGGGGGGGGGGGGGGGGGGGGGGGGGGGGGGGGGGGGGGGGGGGGGGGGGGGGGGGGGGGGGGGGGGGGGGGGGGGGGGGGGGGGGGGGGGGGGGGGGGGGGGGGGGGGGGGGGGGGGGGGGGGGGGGGGGFFGGGGGGGGGGGGGGGGGGGGGGGGGGGGGGGGGFGGGGGGGGGGGGGGGGGGGGGGGFFGGGGGGGD*<9ECEEGGGGGGGGGGFGGCFGCCEGDG*C?DFGFFGGGGBCDG)>CFFFBFGFDFBGGFFFFBB?FFBF:5B>GFFFF98>F?B(
@M04650:207:000000000-C238N:1:1101:22044:7888 1:N:0:19
ACTCCTACGGGAGGCAGCAGTAGGGAATCTTCGGCAATGGACGAAAGTCTGACCGAGCAACGCCGCGTGAGTGAAGAAGGTTTTCGGATCGTAAAACTCTGTTGGTAGAGAAGAACGTTGGTGAGAGTGGAAAGCTCATCAAGTGACGGTAACTACCCAGAAAGGGACGGCTAACTACGTGCCAGCAGCCGCGGTAATACGTAGGTCCCGAGCGTTGTCCGGATTTATTGGGCGTAAAGCGAGCGCAGGTGGTTTATTAAGTCTGGTGTAAAAGGCAGTGGCTCAACCATTGT
+
GGGGGGGGGGGGGGGGGGGGGGGGGGGGGGGGGGGGGGGGGGGGGGGGGGGGGGGGGGGGGGGGGGGGGGGGGGGGGGGGFFGGGGGEDGGGGGGGGGGGGGGGGGGGGGGGGGGGGGGGGGGGGGGGGGGGGGGGGGGGGGGGGGGGGGGGGGGFGGGGGGGGGGGFGGGGGGGGGGGGGGGGGGGGGGGDEGEEGGGGGGFGGGGGGGGGGGG5CGFGGGGEGEGGGGGGFGGGGGFCEDEFGGGGBFGGG35FFFFFGF*>FDC?FF@FF?D@??CFF6D@@9;::FFDF
@M04650:207:000000000-C238N:1:1101:3586:7902 1:N:0:19
ACTCCTACGGGAGGCAGCAGTGGGGAATATTGCACAATGGGCGCAAGCCTGATGCAGCCATGCCGCGTGTATGAAGAAGGCCTTCGGGTTGTAAAGTACTTTCAGCGAGGAGGAAGGCATTGTGGTTAATAACCACAGTGATTGACGTTACTCGCAGAAGAAGCACCGGCTAACTCCGTGCCAGCAGCCGCGGTAATACGGAGGGTGCAAGCGTTAATCGGAATTACTGGGCGTAAAGCGCACGCAGGCGGTTTGTTCAGTCAGATGTGAAATCCCCGAGCTTAACTTGGGAAC
+
GGGGGGGGGGGEGGEGEEFFFEGGGECGGGGECFF9FGGGGGGCFGGGGGGFGGGFGGGCGGGFEGGGGEGGFGGFGGFGFGGGGGGGFGEECGACFGGGGGGGGG@BF@FGEGGGGGGGCCCFC<FFFGGGGGGGFFFCGFFGGFCFGGDAFEG7@CB<F>CCFGG7FG**@E9DCECFCFGGGFDFFC=7*::CEGF>5CEGGG:=CGDE=ECEGFC*;CEF+99C76=5B*9:9C47>DEFGCC3339><3*))*1=CB*>?DF<F4*=64?<:9D@B02*//*6<@FB7-
@M04650:207:000000000-C238N:1:1101:23543:7918 1:N:0:19
ACTCCTACGGGAGGCAGCAGTGGGGAATATTGCACAATGGGCGCAAGCCTGATGCAGCCATGCCGCGTGTATGAAGAAGGCCTTCGGGTTGTAAAGTACTTTCAGCGAGGAGGAAGGCATTGTGGTTAATAACCACAGTGATTGACGTTACTCGCAGAAGAAGCACCGGCTAACTCCGTGCCAGCAGCCGCGGTAATACGGAGGGTGCAAGCGTTAATCGGAATTACTGGGCGTAAAGCGCACGCAGGCGGTTTGTTAAGTCAGATGTGAAATCCCCGAGCTTAACTTGGGAAC
+
GGGGGGGGGGGGGGGGGGGGGGGGGGGGGGGGGGGGGGGGGGGGGGGGGGGGGGGGGGGGGGGGGGDFGGCGGGGGGGGGGGGGGGGGGGGGGGGGGGGGGGGFFGGGGGGEGDDGGGGGGGGGGGGFGGGFGGDGGGFFFGEFGGGGGGGGGCCBFGGGGGGGGGGGGEEGGGGGGGGGGFGGGGGGGGGGGEGDGGGGGCGGEGGEGGGGGCEEGGGGDGGFGGGGGGGFDGDECCFD>GB;3DGG@DGGGGG>F?FFGFGGFCGFFFFFB69@FFDDE9<890956?5(8(
@M04650:207:000000000-C238N:1:1101:10490:7919 1:N:0:19
ACTCCTACGGGAGGCAGCAGTGGGGAATATTGCACAATGGGCGCAAGCCTGATGCAGCCATGCCGCGTGTATGACGAAGGCCTTCGGGTTGTAAAGTACTTTCAGCGGGGATGAAGGGAGTAAAGTTAATACCTTTGCTCATTGACGTTACCCGCAGAAGAAGCACCGGCTAACTCCGTGCCAGCAGCCGCGGTAATACGGAGGGTGCAAGCGTTAATCGGAATTACTGGGCGTAAAGCGCACGCAGGCGGTTGATTAAGTTAGATGTGAAATCCCTGGGCTCAACCTGGGAA
+
6CFGGG?FFCCFEGEGG@FFF8EF:7BFEEGDFAF9@@C9EFGDGG:FF@86C6EFGGF@9C8C7FG:CC6C9F,,6@CEFGG@E,4+,B+?CDEGG,BEEE9,?FFEGDF+@855=CCGGG9FC<DGCFC9FF9F,<FDBF<<3FGBFFE9A3@@*<@:CB,3>FCCGGGEFE,B7C<**C@FFGCFF5*=EED>ECEE5*:85;AE?CF:*/1;7FC7*9E*<?:C?D*:7C3><D*17CB:)//))75C<769/=B*+*:>*0*6BFF786)?),1)719*/))..754:
@M04650:207:000000000-C238N:1:1101:5250:7925 1:N:0:19
ACTCCTACGGGAGGCAGCAGTAGGGAATCTTCGGCAATGGACGAAAGTCTGACCGAGCAACGCCGCGTGAGTGAAGAAGGTTTTCGGATCGTAAAACTCTGTTGGTAGAGAAGAACGTTGGTGAGAGTGGAAAGCTCATCAAGTGACGGTAACTACCCAGAAAGGGACGGCTAACTACGTGCCAGCAGCCGCGGTAATACGTAGGTCCCGAGCGTTGTCCGGATTTATTGGGCGTAAAGCGAGCGCAGGTGGTTTATTAAGTCTGGTGTAAAAGGCAGTGGGTCAACCATTGT
+
GGGGGGDEEGGFGGGGGGGGFGGGDGGGGGGGGGGGGGGGGFGDE@EGGGFGGGGGGGGGGGGGGGGGG:FFFGGFGCGGFFA=BBGGGGGGF?FFGGFCEFGGGFGGGGGGCFEFFFGFGGGGG<<BEGFDFFDGGGGFGDGGGFFFDGGGFGGFFGGFFFGGGCFCFDGGGDFEFGEGGGGGGGGG::?EEG8ECFGGGCFCEBGFC5CEEC*CEGDCED;CE+AFFFGGFDCEDF*27*).9><C;CGGC<46BF?=C6:*9578)7@B78BF?BG:@(/)7?F<1*9))
@M04650:207:000000000-C238N:1:1101:6459:7949 1:N:0:19
ACTCCTACGGGAGGCAGCAGTAGGGAATCTTCGGCAATGGACGAAAGTCTGACCGAGCAACGCCGCGTGAGTGAAGAAGGTTTTCGGATCGTAAAACTCTGTTGGTAGAGAAGAACGTTGGTGAGAGTGGAAAGCTCATCAAGTGACGGTAACTACCCAGAAAGGGACGGCTAACTACGTGCCAGCAGCCGCGGTAATACGTAGGACCCGAGCGTTGTCCGGATTTATTGGGCGTAAAGCGAGCGCAGGTGGTTTATTAAGTCTGGTGTAAAAGGCAGTGGCTCACCCATTGTT
+
A8<FGFGGGGG6FCGGDEGFGGFGG?FGGGFGFGGGCEAF9FGC@FGGGGFGGGGGEDGGGGGE7FGCGGGGGGGGGGGGG9FDFGF4BFGGGGGGGGGGGGDA?FFFC<FF84FGGEF<FEFCF,BBFGG<FGGGGFGGGGGECFGDEFFEGA<FGGEGG7BFG7DFGGGEGFGG9@7D8FGGDEC8CFGGEE858C+BCCEBC9+/B5CEGG?E57*?CC57CFGGG7C5;GGEC<FCDDD@CDCC:9CGDF467@==FB7:BGG0>4@=4@:F??5?),5<=*<(-<@<<)
@M04650:207:000000000-C238N:1:1101:17037:8007 1:N:0:19
ACTCCTACGGGAGGCAGCAGTGGGGAATATTGCACAATGGGCGCAAGCCTGATGCAGCCATGCCGCGTGTATGAAGAAGGCCTTCGGGTTGTAAAGTACTTTCAGCGAGGAGGAAGGCATTGTGGTTAATAACCACAGTGATTGACGTTACTCGCAGAAGAAGCACCGGCTAACTCTGTGCCAGCAGCCGCGGTAATACGGAGGGTGCAAGCGTTAATCGGAATTACTGGGCGTAAAGCGCACGCAGGCGGTTTGTTAAGTCAGATGTGAAATCCCCGGGCTCAACCTGGGAAC
+
GGGGGGGGGGGGGGGGGGGFGGGGGGGGGGGGGGGGGGFGGGGGGGGGGGGFGGGGGGGGGGGGGGGGGGGGGGGGGGGGGGGGGGGGGGGGGGGGGGGGFGGGGGGGGGGGGGFGGGGGGGGGGGGGFGGGGGGGGGGGGGGGGGGGGGGGGGGGGGGGGGGGGGGDFGGGGGGGGGGGGGGGGFGGGEEEGGGGGGGGG5?CGGGGGFFGGGGGGGFFEGGGGGGGFFGFBEGEFGFGE)>BD3DCDGGDGGGFFFFFFF7FBGGA?FBF=69::9DEBBGF4?:7?4<8:2
@M04650:207:000000000-C238N:1:1101:10437:8012 1:N:0:19
ACTCCTACGGGAGGCAGCAGTGGGGAATATTGCACAATGGGGGAAACCCTGATGCAGCAACGCCGCGTGAGTGATGAAGGTTTTCGGATCGTAAAGCTCTGTCTTCAGGGACGATAATGACGGTACCTGAGGAGGAAGCCACGGCTAACTACGTGCCAGCAGCCGCGGTAATACGTAGGGGGCTAGCGTTATCCGGAATTACTGGGCGTAAAGGGTGCGTAGGTGGTTTCTTAAGTCAGAAGTGAAAGGCTACGGCTCAACCGTAGTAAGCTTTTGAAACTGAGAAACTTGAGT
+
GGGGGGGGGGGGGGGGGGGGGGGGGGGGGGGGGGGEGGGGGGGGGGGGGGGGGGGGGGGGGGGGGGGGGGGGGGGGGGGGGGGGGGGGGGGGGGGGGGGGGGGGGGGFGGGGGGGGGGFGGGGGGGGGGGGGGGGGGGGGGGGGGGGGGGGGGFGGGGGGGGGGGGGGGGGGGGFEGGGGGGGGDGGGGGGGGGGGGDGGGGGGECGEEGGGFG>CEGGGGGGFGFGCEFGGFCDGDFBF47@FFGFFFDCCFGD>5BFFGFGDF5DD9F=?FFFF65>?6<7<FFF?A=4<)6
@M04650:207:000000000-C238N:1:1101:8727:8019 1:N:0:19
ACTCCTACGGGAGGCAGCAGTGGGGAATATTGCACAATGGGCGCAAGCCTGATGCAGCCATGCCGCGTGTATGAAGAAGGCCTTCGGGTTGTAAAGTACTTTCAGCGAGGAGGAAGGCATTGTGGTTAATAACCGCAGTGATTGACGTTACTCGCAGAAGAAGCACCGGCTAACTCCGTGCCAGCAGCCGCGGTAATACGGAGGGTGCAAGCGTTAATCGGAATTACTGGGCGTAAAGCGCACGCAGGCGGTTGATTAAGTCAGATGTGAAATCCCCGAGCTTAACTTGGGAAC
+
GGGGGGGGGGGGGGGGGGGGGGGGGGGGGGGGGGGGGGGGGGGGGGGGGGGGGGGGFGGGGGGGGGGEGEFGGGGGGGGGFGGFEGGGFFGEGDEFGGGGDGGGGGGGGGGGGGGGGGGGGGGGG8FGGGGGGGGGGGFGFFGGGGGGGGEFGGGGGDGGGGGGGGFGGGGGGG@FFGFFGGGFGGGGGGGGGGGGGGGGGGGGGGGGGGGGGCGEGGGGGGG=CGGGF4@=7CCEC:@D@GFFGGCCEDD<5CFFFFFFGFGGF7DAFFFFF7F??>))709@FFFA)9>:>(
@M04650:207:000000000-C238N:1:1101:18491:8030 1:N:0:19
ACTCCTACGGGAGGCAGCAGTGGGGAATATTGCACAATGGGCGCAAGCCTGATGCAGCCATGCCGCGTGTATGAAGAAGGCCTTCGGGTTGTAAAGTACTTTCAGCGAGGAGGAAGGCATTGTGGTTAATAACCACAGTGATTGACGTTACTCGCAGAAGAAGCACCGGCTAACTCCGTGCCAGCAGCCGCGGTAATACGGAGGGTGCAAGCGTTAATCGGAATTACTTGGCGTAAAGCGCACGCAGGCGGTTGATTAAGTCAGATGTGAAATCCCCGAGCTTAACTTGGGAAC
+
GGGGGGGGGGEGGGGGGGGGGGGGGGGGGGGGGGGGGGGGGGEGGGEGGGGGGGGGGGGGGGGGGGGGGGGGGGGGGGGFGGGGGGGGGGGGGGGGGGGGGGGGGGGEGGEEGGGGGGGGGGGGGGGGGGGGGFFGGGFGGEDC9DFCFGDDFFGGGDCEGGGFGGGGGGGCGGGGGGG7EGGFGGGGGDGGGGEGCFGCE5CEEGGGGGGFGCGEEFFG5C*2<<EF+?CFFG5CFGF<33:5DDG3:>D<DGC?@BF4FFGG4:C>=BB=FF4@615))366@FFF46>62(
@M04650:207:000000000-C238N:1:1101:4752:8039 1:N:0:19
ACTCCTACGGGAGGCAGCAGTGGGGAATATTGCACAATGGGCGCAAGCCTGATGCAGCCATGCCGCGTGTATGAAGAAGGCCTTCGGGTTGTAAAGTACTTTCAGCGAGGAGGAAGGCATTGTGGTTAATAACCACAGTGATTGACGTTACTCGCAGAAGAAGCACCGGCTAACTCCGTGCCAGCAGCCGCGGTAATACGGAGGGTGCAAGCGTTAATCGGAATTACTGGGCGTAAAGCGCACGCAGGAGGTTGATTAAGTCAGATGTGAAATCCCCGAGCTTCACTTGGGAAC
+
GGGGGGGGGGGGGGGGGGGGGGGGGGGGGGGGGGGGGGGGGFCFGG+DFGGGGGGGGGGG@FGGGGGGGEGGGGGGGGGGFFGGGGGGFGGGGGGGGGGGGGGGGGGGGGF:CFFG:FGGGGGFGGGGGGGGGGGFFCDFGDGFGDGGGGGGCC@7CGF<FGFDFGGGCEEGGGGF88BCEGFGGGDGGDEEEBEGFEFGGE5C7=EGFGGG=CGG:DFGGG2:<+?E76EEF*157CFGF)57>DDC)19C*94*6*8*09*0**2)1=4*986)49D5>(**99=<)0)23-
@M04650:207:000000000-C238N:1:1101:8229:8041 1:N:0:19
ACTCCTACGGGAGGCAGCAGTGGGGAATATTGCACAATGGGCGCAAGCCTGATGCAGCCATGCCGCGTGTATGAAGAAGGCCTTCGGGTTGTAAAGTACTTTCAGCGAGGAGGAAGGCATTGTGGTTAATAACCACAGTGATTGACGTTACTCGCAGAAGAAGCACCGGCTAACTACGTGCCAGCAGCCGCGGTAATACGTAGGTCCCGAGCGTTGTCCGGATTTATTGGGCGGAAAGCGAGCGCAGGTGGTTTATTAAGTCTGGTGTAAAAGGCAGTGGCTCAACCATTGTAT
+
GGGGGGGGGGGGGGGGGGGGGGGGGGGGGGGGGGGGGGGGGGGGGGFGGGGGGGGGGGGGGGGGGGGFGEGGGGGGGGGGGGGGGGGD=CFGGGGGGGGGFCFGGGGGGGGEGGGGGGGGGGGGGFGGGGGGGGGGGGFGGAFFFGGGGGG9BFC:FGGGGGGGFEDGGGEGGGGGGGGFGFGGGGGGGEGEGGGGFGGGGGGGGFFGGGGGGG;CCF>>=5:*2ACGFFC5;*1CDG?CBGFF:)9<)95C**994@*809CC::C<B=@*@>FFB7FFE07?=7@:2*9:A)
@M04650:207:000000000-C238N:1:1101:3359:8048 1:N:0:19
ACTCCTACGGGAGGCAGCAGTGGGGAATATTGCACAATGGGCGCAAGCCTGATGCAGCCATGCCGCGTGTATGAAGAAGGCCTTCGGGTTGTAAAGTACTTTCAGCGAGGAGGAAGGCATTGTGGTTAATAACCTTAGTGATTGACGTTACTCGCAGAAGAAGCACCGGCTAACTCCGTGCCAGCAGCCGCGGTAATACGGAGGGTGCAAGCGTTAAGCGGAATTACTGGGCGTAAAGCGCACGCAGGCGGTTGAGTAAGTCAGATGTGAAATCCCCGAGCATAACGTGGGAAC
+
FEGGGGGGGGGGEGCFC:FFFGGGGGGGGGGAEFGGGGGGGEGGGGGFGGGGGGGFGD<FFGGGGGGGGEGGGGGGGGGGFCFFGGGGGGGEFGGGGFAGCFFFGF=@CFEFE@FBFGED9F?DFGFEDD@FGFBFDFAFGF9C:,@=FFEGAF@CFGFGFFEDGFECG77CFF9D@>>F78CEGGGD7CGGGEECCCE8B>8CC1BCGGG5?*1;C:7>EGGGDCA?+>C7;=DEG7=D597777<7:<D9/CF4===F+**09?F)79@7**)/4>G>7(*9*/).4@B0:(
@M04650:207:000000000-C238N:1:1101:13285:8073 1:N:0:19
ACTCCTACGGGAGGCAGCAGTGGGGAATATTGCACAATGGGCGAAAGCCTGATGCAGCAACGCCGCGTGAGCGATGAAGGTCTTCGGGTCGTAAAGCTCTGTCCTCAAGGAAGATAATGACGGTACGTGAGGAGGAAGCCCCGGCCAACTACGTGCCAGCAGCCGCCGGCATACGACGTGGCCTAGCGTTCTCCGGAATTAATGGGGCTAAAGGGGGCGTAGGTGGTTGCTTAAGTCGGGAGTGCAAGGCTACGGCTCAACCGTAGTAAGCTTTCTAAACTGAGAAAGTGGAGG
+
GGGGGGGGGGGGGGGGGGGGGCGGGGGG<FG9FGGGGGGGFGGFGGGGGGGGGGFGGGFGGGGGGGGGGGG8FG,:FGGGFFGGGGG7FCFGGGGGGFGGGGG@DFA,=FGGGG,,5CBF9BF3+++:,B3,,878F88,@=3>+++,*,77*6,3@EC3,,,>1>*=**11?F,*1=*=1*+2+0+*4**4++*2*:*3<++<:F5*/:?9C+**/7)/*)*<9CEG5500/+*+**))0>5;*:*:)/***9*)5)9*2>)*0C*)***1*9**-5*)*)*)9*)(.6*)2(
@M04650:207:000000000-C238N:1:1101:6802:8103 1:N:0:19
ACTCCTACGGGAGGCAGCAGTGGGGAATATTGCACAATGGGCGCAAGCCTGATGCAGCCATGCCGCGTGTATGAAGAAGGCCTTCGGGTTGTAAAGTACTTTCAGCGAGGAGGAAGGCATTGTGGTTAATAACCGCAGTGATTGACGTTACTCGCAGAAGAAGCACCGGCTAACTCCGTGCCAGCAGCCGCGGTAATACGGAGGGTGCAAGCGTTAATCGGAATTACTGGGCGTAAAGCGCACGCAGGCGGTTTGTTAAGTCAGATGTGAAATCCCCGAGCTTAACTTGGGAAC
+
GGGGGGGGGGGGGGGGGGGGGGGGGGGGGGGGGGGGGGDGGGGGGGGGGGGGGGGGGGGGGGGGGGGGG,FGGGGGGGGGGGGGGGGGGDGGGGGGGGGGGGGGGGGDGGGDGGFGGGCGGGGGGGGGGGGGGGGGGGGGGGGFGGGFGGGGGGGEFGCCFGGGGGGGGGGGGGGGGGCCGGGDCFGGGGGGGEDGGGGGGCGGD8;=FGGGGG?ECGGGGDGGGGGFGGGGFGGGGGFGFGFFGGGGFGDDGDD:FFFFC?7C?DGFFFFFFFFF:>D>@;6BFFF<A?F68-
@M04650:207:000000000-C238N:1:1101:25319:8105 1:N:0:19
ACTCCTACGGGAGGCAGCAGTGGGGAATATTGCACAATGGGCGCAAGCCTGATGCAGCCATGCCGCGTGTATGAAGAAGGCCTTCGGGTTGAAAAGTACTTTCAGCGAGGAGGAAGGCATTGTGGTTAATAACCACAGTGATTGACGTTACTCGCAGAAGAAGCACCGGCTAACTCCGTGCCAGCAGCCGCGGTAATACGGAGGGTGCAAGCGTTAATCGGAATTACTGGGCGTAAAGCGCACGCAGGCGGTTGATTAAGTCAGATGTGAAATCCCCGAGCTTAACTTGGGAAC
+
GGGGGGGGGGGGGGGGGGGGGGGGGGGGGGGGGGGGGGGFGGGGGGGGGGGGGGGGGGGGGGGGGGGGGGGGGGGGGGGGGGGGFGGGGGG,EFGGGGGGGGGGGGGGGGGGGGGGEGGGGGGGGGGGGGGGGGGGGGGGGGGGGGGGGGGGGGGGGGGGGGGGGGGGGGGGGGGGGCFGGGGGGGGGGGGGGGCE9EGGGGGGGGGGGGGFGGGDGGDCGGEGGGGGDGGGEGGEFGFGFGFBGD<C@GDGDGGFFFB?FFGGFGFFFFFFFFFFF>GFFFCFFF?AFFFFF(
@M04650:207:000000000-C238N:1:1101:24469:8159 1:N:0:19
ACTCCTACGGGAGGCAGCAGTAGGGAATCTTCGGCAATGGACGAAAGTCTGACCGAGCAACGCCGCGTGAGTGAAGAAGGTTTTCGGATCGTAAAACTCTGTTGGTAGAGAAGAACGTTGGTGAGAGTGGAAAGCTCATCAAGTGACGGTAACTACCCAGAAAGGGACGGCTAACTACGTGCCAGCAGCCGCGGTAATACGTAGGTCCCGAGCGTTGTCCGGATTTATTGGGCGTAAAGCGAGCGCAGGTGGTTTATTAAGTCTGGTGTAAAAGGCAGTGGCTCAACCATTGTT
+
GGGGGGGGGGGGGGGGGGGGGGGGGGGGGGGGGGGGGGGGGGGGGGGGGGGGGGGGGGCFGEGGGGGGGGGGGGGFGGGGGGGGGGGGGGGGGFGGGGGGGGGFGGGGGGGGGGGGGGGGGGGGFGGGGGGFFFGGGGGGGCGGGGGGGGGGGGGGGGGGGFGGGDGGGGGGGGGGGGGGFGEFGFGGGGGGGDGGGGFGFGG@EECFFGC7EGGG5DFFE3CEEGGGGDFDFCGED7=:5CDF)73D:*7DDGD:FFFFFFFFFFG?>=@*=4)5(8FF4<7;@FF??FF9A)
@M04650:207:000000000-C238N:1:1101:13014:8208 1:N:0:19
ACTCCTACGGGAGGCAGCAGTGGGGAATATTGCACAATGGGCGCAAGCCTGATGCAGCCATGCCGCGTGTATGAAGAAGGCCTTCGGGTTGTAAAGTACTTTCAGCGAGGAGGAAGGCATTGTGGTTAATAACCACAGTGATTGACGTTACTCGCAGAAGAAGCACCGGCTAACTCCGTGCCAGCAGCCGCGGTAATACGGAGGGTGCAAGCGTTAATCGTAATTACTGGGCGTAAAGCGCACGCAGGCGGTTGATTAAGTCAGATGTGAAATCCCCGAGCTTAACTTGGGAAC
+
GGGGGGGGGGGGGGGGGGGGGGGGGGGGGGGGGGGGGGGGGGGGGGGGGGGGGGGGGGGGGGGGGGGGGGGGGGGFGGGGGGGGGGGGGGGGGGGGGGGGGGGGGGGDGGGGGGGGGGGGGGGGGGGGGGGGGGGGGGGGGGGGGGGGGGGGGGGGGDGGGGGGGGGGGGGDGGGGGGGGGGGGGGGGGGGGGGGDGGCGEGEGGGGGGGGGGGGGGGGGGFGFGFGGCCFFFGGGGGFGFGFDGGDDBGGGCGDFF67?9@7:FFDAFF=BFFFF:9)8:>7BFFFFFFFF0-
@M04650:207:000000000-C238N:1:1101:10876:8256 1:N:0:19
ACTCCTACGGGAGGCAGCAGTGGGGAATATTGCACAATGGGCGCAAGCCTGATGCAGCCATGCCGCGTGTATGAAGAAGGCCTTCGGGTTGTAAAGTACTTTCAGCGAGGAGGAAGGCATTGTGGTTAATAACCACAGTGATTGACGTTACTCGCAGAAGAAGCACCGGCTAACTCCGTGCCAGCAGCCGCGGTAATACGGAGGGTGCAAGCGTTAATCGGAATTACTGGGCGTAAAGCGCACGCAGGCGGTTGGATAAGTTAGCTGGGAAAGCCCCGGGCTCAACCTGGGAAT
+
GGGGGGGGGGGGGGGGGGGGGGGGGGGGGGGGGFGGGGGGGGGGGGGGGGGGGGGGDF?FGGGGGGGGGGGGGGGGGGGGGGGGGGG7FGGGGGGGGGGGGGGGGGC@FFCCFGGGGGGGGFGGDGGGGGGGGGGGFFBFCFFG=FFGGGGGGGE:CFGGGGGGGGGGGGDCGFGGGGGCEGGGGGGGGGGGDGG>;FGGGGGG7EEGFGGGGGGGFGGG=DCGF?EGG7:FBCCE>7FDD33>DGG3<CC5CDD46@B6FFG**02().?)<F)069DB>;G4=@5>?F:((3
@M04650:207:000000000-C238N:1:1101:25397:8272 1:N:0:19
ACTCCTACGGGAGGCAGCAGTGGGGAATATTGCACAATGGGCGCAAGCCTGATGCAGCCATGCCGCGTGTATGAAGAAGGCCTTCGGGTTGTAAAGTACTTTCAGCGAGGAGGAAGGCATTGTGGTTAATAACCACAGTGATTGACGTTACTCGCAGAAGAAGCACCGGCTAACTCCGTGCCAGCAGCCGCGGTAATACGGAGGGTGCAAGCGTTAATCGGAATTACTGGGCGTAAAGCGCACGCAGGCGGTTGATTAAGTCAGATGTGAAATCCCCGAGCTTAACTTGGGAAC
+
GGGGGGGGGGGGGGGGGGGGGGGGGGGGGGGGCGGGGGGGGGGGGGGGGGGGGGGGGGGGGGGGGGGGFGGGGGGGGGGGGGGGGGGGGGGGGGGGGGGGGGGGGGG7FGGGGGGGGGGGGGGGGGGGGGFGGGGGGGGGG9FGGGGEGGGGFGGGGGGGGGGGGFC@FGDEGGGGGGGGDGGGGGGFGEE:ECEGFGGGGGGGGDE:CCFGGGGDGGGGGGGGGFG7+7ACB:C5CFFG>D@:DGCD@CDG35C*@F4@C@7?6>:AFFFFFFFF<>DEE0FFFF44<@FF?3
@M04650:207:000000000-C238N:1:1101:21635:8294 1:N:0:19
ACTCCTACGGGAGGCAGCAGTAGGGAATCTTCGGCAATGGACGAAAGTCTGACCGAGCAACGCCGCGTGAGTGAAGAAGGTTTTCGGATCGTAAAACTCTGTTGGTAGAGAAGAACGTTGGTGAGAGTGGAAAGCTCATCAAGTGACGGTAACTACCCAGAAAGGGACGGCTAACTACGTGCCAGCAGCCGCGGTAATACGTAGGTCCCGAGCGTTGTCCGGATTTATTGGGCGTAAAGCGAGCGCAGGTGGTTTATTAAGTCTGGTGTAAAAGGCAGTGGCTCAACCATTGT
+
GGGGGGGGGGGGGGGGGGGGGGGGGGGGGGGGGGGGGGGGGGGGGGGGGGGGGGGGGGGGGGGGGGGGGGGGGGGGGGGGGGGGGGGGGGGGGGGGGGGFGGGGGGGGGGGGGGGGGGGGGEGGGFGGGGGGGGGGGGGGGGGGDEGGGGGGGGGGGGGGGGGGGGGGGGGGGGGGGGDFFGGGGFCFGGGGGGGGEGGGGGGGGGGGGGGGGGGC*9FGGCEGGGGGCF6CFCDGGGFGFDFFGGDD519*95DFF?FFGFGGFGGFFFFFF?BFF?GFFFG@FF@<?FFAD
@M04650:207:000000000-C238N:1:1101:25293:8323 1:N:0:19
ACTCCTACGGGAGGCAGCAGTGGGGAATATTGCACAATGGGGGAAACCCTGATGCAGCAACGCCGCGTGAGTGATGAAGGTTTTCGGATCGTAAAGCTCTGTCTTCAGGGACGATAATGACGGTACCTGAGGAGGAAGCCACGGCTAACTACGTGCCAGCAGCCGCGGTAATACGTAGGTGGCGAGCGTTGTCCGGATTTACTGGGCGTAAAGGGAGCGTAGGCGGATTTTTAAGTGGGATGTGAAATACTCAGGCTCAACCTGGGGGCTGCATTCCAAACTGGAAGTCTAG
+
GGGGGGGGDGGFGGGGGGGGGGGGGGGFGGGGGFGFGGGGGGGGGGFGGGGGGGGGGGFGGGGGGGGGGCCFGGGGFGGGGGGGGGGGGGGGGGGGGGGGGGGGGGGGGGGGGGGGGGGGGGGGGGGGGFGGG@GGGGGGGGGGGGFGEGGGGGGGGGGGGFFFEGGGFGEGFGGGGGGG9CEGGGDGGGGGGGGGE>CGGGGGGGDGG=EFGGGGGGCDC5C9CEGGG=:E:FDC>6@4?GFFCG7CFFCC79C:4FF4C;49FGDF>>EE?FB@A<D4;27?4:?46B=4
@M04650:207:000000000-C238N:1:1101:9091:8324 1:N:0:19
ACTCCTACGGGAGGCAGCAGTGGGGAATATTGCACAATGGGCGCAAGCCTGATGCAGCCATGCCGCGTGTATGAAGAAGGCCTTCGGGTTGTAAAGTACTTTCAGCGAGGAGGAAGGCATTGTGGTTAATAACCACAGTGATTGACGTTACTCGCAGAAGAAGCACCGGCTAACTCCGTGCCAGCAGCCGCGGTAATACGGAGGGTGCAAGCGTTAATCGGAATTACTGGGCGTAAAGCGCACGCAGGCGGTTGATTAAGTCAGATGTGAAATCCCCGAGCTTAACTTGGGAA
+
FFFGFGGFEFEG:E7FGCFGFFCE7CGGGGGGFFGGGGGGGAFEEC+CDGGGGGGGFGGGGGGDFCEGGGGC9EFGGGGCFGGCFG7FFGGGGGGGGAEGGGG9EEE7F@+:?:,,?F<=?<:B@<D<,CFEFGGDD,5:A,A?DF:F+FB,FFGGGCBF:>EF8<@FEGECFCFFCEFFGGG6ECFFGGEGEBEE?9FGGGGGCECEGG?GEE5:C*;9*</CCC9CFG5C)25*9*7<B)7)5CD))//9)909*/*6<@::97>49F*/*8604;D@@(7=B88A<?803
@M04650:207:000000000-C238N:1:1101:20918:8335 1:N:0:19
ACTCCTACGGGAGGCAGCAGTAGGGAATCTTCGGCAATGGACGAAAGTCTGACCGAGCAACGCCGCGTGAGTGAAGAAGGTTTTCGGATCGTAAAACTCTGTTGGTAGAGAAGAACGTTGGTGAGAGTGGAAAGCTCATCAAGTGACGGTAACTACCCAGAAAGGGACGGCTAACTACGTGCCAGCAGCCGCGGTAATACGTAGGTCCCGAGCGTTGTCCGGATTTATTGGGCGTAAAGCGAGCGCAGGTGGTTTATTAAGTCTGGTGTAAAAGGCAGTGGCTCAACCATTGT
+
GGGGGGGGGGGGGGGGGGGGGGGGGGGGGGGGGGGGGGGGGGGGGGGGGGGGGGGGGGGGGGGGGGGFGGGGGGGGGGGGGGGGGGGGGGGGGGGGGGGFGGGGGGGGGGGGGGGGGBFGGGGGGGGGGGGGGGGGGGGGGGGGGGGGGGGEFGGGGGGGGGGGGGGGGGGGGGGGGGGGGGGGGFGFFDGGDGEBEGGCFEFGG;BFGGGGGGGGGGGFGGGC8?EFGGGDFGGGGGFGFGEFGCGGF<DG7/C6BFFFGFGFFF0:F??@?F>><:*/??9??F4??FF9A
@M04650:207:000000000-C238N:1:1101:9121:8347 1:N:0:19
ACTCCTACGGGAGGCAGCAGTAGGGAATCTTCGGCAATGGACGAAAGTCTGACCGAGCAACGCCGCGTGAGTGAAGAAGGTTTTCGGATCGTAAAACTCTGTTGGTAGAGAAGAACGTTGGTGAGAGTGGAAAGCTCATCAAGTGACGGTAACTACCCAGAAAGGGACGGCTAACTACGTGCCAGCAGCCGCGGTAATACGTAGGTCCCGAGCGTTGTCCGGATTTATTGGGCGTAAAGCGAGCGCAGGTGGTTTATTAAGTCTGGTGTAAAAGGCAGTGGCTCAACCATTGTT
+
GGGGGGGFGEGFGGGGGGGGGGGGGGGGGGGCFGGGGGGGGGGCFGGGGGGGGGGGGEGGGGGGGGGGGGGGGGFGGGGGGGGGGGDGGGGFEGGGGGCGGGGGFCGE9FGGGFFFGFGGGGFFGGGAF7FGGFGGGGFGFF9FGFGGGGC:F9<DBCGGCGCE:@FFCE7EDGGFGFGGGFGGGGGGGGGGDCBEEGGGGFDFEGG6>CEDGGEGDD>>EDE5:CCFGG6CFCGCC3*:>CBDDCGGE7039D*/=F4@97>FF*:07486B?E>B<5/56C)*6?03**-6)
@M04650:207:000000000-C238N:1:1101:17922:8348 1:N:0:19
ACTCCTACGGGAGGCAGCAGTGGGGAATATTGCACAATGGGGGAAACCCTGATGCAGCAACGCCGCGTGAGTGATGAAGGTTTTCGGATCGTAAAGCTCTGTCTTCAGGGACGATAATGACGGTACCTGAGGAGGAAGCCACGGCTAACTACGTGCCAGCAGCCGCGGTAATACGTAGGTGGCGAGCGTTGTCCGGATTTACTGGGCGTAAAGGGAGCGTAGGCGGATTTTTAAGTGGGATGTGAAATACTCAGGCTCAACCTGGGGGCTGCATTCCAAACTGGGAGTCTAG
+
CFGGGGGGG@@CGGGGGGGGE@EGCGGGGGGFFFFGEGGGGGGGGGGGDGGFGGGGGGGGGGGGEGEFEGGGGAFDFGGGGGGG?CEECCGGGGGGFAFGCGGGGGGE<FFCCFGGEGGGGGGGGGGGGGAFFEGGFFGFGGGEGGGGGGGGGGCFFGGCFGDCEGGDGEGGGFFGGGGFGDGGE5CEEGEGGGGGGCCFFGGFCFGGEGCFGFEGGGGDEGEF*:5:59:?>C7FFGF5/9;4:CDG=>FDFC*7<>FF6F45)5<(;>35:FFF<)*9;2C:)7::?6*)
@M04650:207:000000000-C238N:1:1101:7714:8352 1:N:0:19
ACTCCTACGGGAGGCAGCAGTGGGGAATATTGCACAATGGGCGCAAGCCTGATGCAGCCATGCCGCGTGTATGAAGAAGGCCTTCGGGTTGTAAAGTACTTTCAGCGAGGAGGAAGGCATTGTGGTTAATAACCACAGTGATTGACGTTACTCGCAGAAGAAGCACCGGCTAACTCCGTGCCAGCAGCCGCGGTAATACGGAGGGTGCAAGCGTTAATCGGAATTACTGGGCGTAAAGCGCACGCAGGCGGTTGATTAAGTCAGATGTGAAATACCCGACCTTAACCTGGGAAC
+
GGGGGGGGGGGGGGGGGGGGGGGGGEGGGGGGGFGGFGGCGGDGGGGGGGCGFGGGGGGGGGGGGGGECGGGGGGGGGFGGDGGGFGGGGGGGGGGGGGGGGGGGGEDGDGCGGGGGGGGFGGGGGGGGGFGGG9F@GGGGGGFGGGGGGGGGGGGGGGGGGGGFFFGCEGGGGFGCGGGGGGGGGGGGGGCCGCEGGGGGGGGDEDGGGGG=E>EFFGGDG=>E7EGGFGGBGG5CDF3:D>@3377><DDCD*974@4<8:C4*CAFF?F?*=@:>D)7;F*/*/)(7>??1
@M04650:207:000000000-C238N:1:1101:14792:8366 1:N:0:19
ACTCCTACGGGAGGCAGCAGTGGGGAATATTGCACAATGGGGGAAACCCTGATGCAGCAACGCCGCGTGAGTGATGAAGGTTTTCGGATCGTAAAGCTCTGTCTTCAGGGACGATAATGACGGTACCTGAGGAGGAAGCCACGGCTAACTACGTGCCAGCAGCCGCGGTAATACGTAGGTGGCGAGCGTTGTCCGGATTTACTGGGCGTAAAGGGAGCGTAGGCGGATTTTTAAGTGGGATGTGAAATACTCAGGCTCAACCTGGGGGCTGCATTCCAAACTGGAAGTCTAG
+
GGGGGGGGGGGGGGGGGGGGGGGGGGGGGGGGGGGGGGGGGGGGGGGGGGGGGGGGGGGGGGGGGGGGGGGGGGGGGGGGGGGGGGGGGGEGGGGGGGGGGGGGGGGGGGGGGGGGGGGGGGGEGGGGGGGGGGGGGGGGGGGGGGGGGGGGGGGGGGGGGGGGGGGGGGGGGGGGGGGGGGGG7CGGGGGGGGGGGGGGGGGGGGGGDEGGFGGFGGGGGDCGEEEEGFCF>FCC7=F7@DF=FFGGFGF9FFGFFFFFGFGGFGGFFFEFFFFF<AGB><FFF:F:<@=)
@M04650:207:000000000-C238N:1:1101:19775:8372 1:N:0:19
ACTCCTACGGGAGGCAGCAGTGGGGAATATTGCACAATGGGCGCAAGCCTGATGCAGCCATGCCGCGTGTATGAAGAAGGCCTTCGGGTTGTAAAGTACTTTCAGCGAGGAGGAAGGCATTGTGGTTAATAACCACAGTGATTGACGTTACTCGCAGAAGAAGCACCGGCTAACTCCGTGCCAGCAGCCGCGGTAATACGGAGGGTGCAAGCGTTAATCGGAATTACTGGGCGTAAAGCGCACGCAGGCGGTTTGTTAAGTCAGATGTGAAATCCCCGAGCTTAACTTGGGAAC
+
GGGGGGGGGGGGGGGGGGGGGGGGGGGGGGGGGGGGGGDFGGGGGGGGGGGGGGGGGGGGGGGGGGGGGGGGGGGGGGGGGGGGGGGGGGGGGGGGGGGGGGGGGGGGGGGGGGGGGGGGGGGGGGGGGGGGGGGGGGFGGGGGGGGGGGGGGGGGGGGGGGGGGGGGGGGGGGGGGGGGGGGGGGGGGGGGGGGGGGGGGGGGGGGGGGGGGGGGGGGGGGDGGGCF<FFGFGDGGGFG>DFFGGGGFGGGGDDFF?=??FGG4CDBFFFFFFFFBFGFF6C=FFFA<FF<73
@M04650:207:000000000-C238N:1:1101:22180:8399 1:N:0:19
ACTCCTACGGGAGGCAGCAGTGGGGAATATTGCACAATGGGCGCAAGCCTGATGCAGCCATGCCGCGTGTATGAAGAAGGCCTTCGGGTTGTAAAGTACTTTCAGCGGGGAGGAAGGTGCTGAGGTTAATAACCTCAGCAATTGACGTTACCCGCAGAAGAAGCACCGGCTAACTCCGTGCCAGCAGCCGCGGTAATACGGAGGGTGCAAGCGTTAATCGGAATTACTGGGCGTAAAGCGCACGCAGGCGGTTTGTTAAGTCAGATGTGAAATCCCCGAGCTTAACTTGGGAAC
+
GGGGGGGGGGGGGGGGGGGGGGGGGGGGGGGGGGGGGGGGGGGGGGGGGGGGGGGGGGGGGGGGGGGGGGGGGDFGGGGGGGGGGGGGGGGGGGGGGGGGGGGGFGGGEGGGGGGGGGGGGGGGGGGGGGGGGGFGGGGGGCFGGGGGGGGGGGGGDDGGGGGGFGGGGDGGGGGGGGGGGGGGGGGGGGGEGGDGGGGGGGGGGGGGGGGGGGGGF7FGGGGGGECFGFGGFG<E3>?DBD>BDDGGEGGGGGG>FFF6CFGD?FD<4@FFF??F<;))06*9@*9A)6>:?3
@M04650:207:000000000-C238N:1:1101:8240:8399 1:N:0:19
ACTCCTACGGGAGGCAGCAGTGGGGAATATTGCACAATGGGCGCAAGCCTGATGCAGCCATGCCGCGTGTATGAAGAAGGCCTTCGGGTTGTAAAGTACTTTCAGCGAGGAGGAAGGCATTGTGGTTAATAACCACAGTGATTGACGTTACTCGCAGAAGAAGCACCGGCTAACTCCGTGCCAGCAGCCGCGGTAATACGGAGGGTGCAAGCGTTAATCGGAATTACTGGGCGTAAAGCGCACGCAGGCGGTTGATTAAGTCAGATGTGAAATCCCCGAGCTTAACTTGGGAAC
+
GGGGGGGGEGGGGGGGGGGGGGGGGGGGGGGGGGGGGGGGGGGGGGGGGGGGGGGFGGGFFEGGGGGGGEFGGGGGGGGGGGGGGGGGGGGGGGGGGGGGGGFGGFFEGCFFGDGFGGGGGGGGGGGEFGFGFFGGC@DAEGGGGGGGGGGGGECCFCFGFFGGGGF7FGGGFCGFGGGFGGFGGGGGCEGDEGGGGGEGEEED>C5:BEGDEGG8:77F5CEFGGFGDF=GFC<EFCFDBGBFC/CDFGGGGG4@???FGFFFBFFDFFFFFBF?<2CEFFF?BFF><4>?F-
@M04650:207:000000000-C238N:1:1101:13543:8439 1:N:0:19
ACTCCTACGGGAGGCAGCAGTGGGGAATATTGCACAATGGGCGCAAGCCTGATGCAGCCATGCCGCGTGTATGAAGAAGGCCTTCGGGTTGTAAAGTACTTTCAGCGAGGAGGAAGGCATTGTGGTTAATAACCACAGTGATTGACGTTACTCGCAGAAGAAGCACCGGCTAACTCCGTGCCAGCAGCCGCGGTAATACGGAGGGTGCAAGCGTTAATCGGAATTACTGGGCGTAAAGCGCACGCAGGCGGTTGATTAAGTCAGATGTGAAATCCCCGAGCTTAACTTGGGAA
+
GFGGGGGGGGGGGGGGGGGGGGGGGGGGGGGGGGGGGFGGGGGGGGGGGGGGGGGGGGGGGGGGGGGGGGGGGGG9FGGGGGGGGGGGFGGGGGGGFGGGGGGGGGGGGGDGFGGGGGGGGGGGGGGGGG<FFFFGGGFFGGGGFGGEGGGGGGGGGGGGGGGGGFGGGGGGGGGGGGGGGFGGGGGGGEGGGGGGGGGGGGGGGGGGGDCFEEEEGFGGGGGGGGGFGGGFFCDGGGFGEG@B7DDD@GGD)79BFF=439FGFFGBFFFFF=@:?>DFFF*@@F?>AFFFF
@M04650:207:000000000-C238N:1:1101:5952:8464 1:N:0:19
ACTCCTACGGGAGGCAGCAGTAGGGAATATTCGGCAATGGACGAAAGTCTGACCGAGCAACGCCGCGTGAGTGAAGAAGGTTTTCGGATCGTAAAACTCTGTTGGTAGAGAAGAAAGTTGGTGTGCGTGGAAAGCACATCAAGTGTCGGTAACTACCCACAAAGGGACGGCTAACTACGTGCCAGCAGCCGCGGTAATACGTCGGTCCTGAGCGTTGTCCGGATTTATTGGGCGTAAAGCGAGCGCCGGTGGTTGATTAAGTCTGGTGTTAAAGGCAGTGCCTCAACCATTGTT
+
EFGGGGGGGGGGGGGGGGGGGAEGGGGGCGG@F8FGGGGGGGG7FGGGGGGG@F:CFGFGECGGGGGGGCF<FGGGG,EF,EDGF:C@=FEFFGGGGGFA?FF,BFF,,CFGGDG,,F<<<BF3+,8CFCBB9=>,@39FGAFGA,76+CEFFD9F@F9+6@,>D7BF*8*>:C,;;;FAE@FGGFGG,,****4*=9++=2*4BEE797<ED=8*:7**1)/**003:C+17E5*1*9F)*7)>))9>7C3>C<4//1*:1**97*,))0/**9),-20/)06;9503**5.)
@M04650:207:000000000-C238N:1:1101:6022:8472 1:N:0:19
ACTCCTACGGGAGGCAGCAGTGGGGAATATTGCACAATGGGGGAAACCCTGATGCAGCAACGCCGCGTGAGTGATGAAGGTTTTCGGATCGTAAAGCTCTGTCTTCAGGGACGATAATGACGGTACCTGAGGAGGAAGCCACGGCTAACTACGTGCCAGCAGCCGCGGTAATACGTAGGTGGCGAGCGTTGTCCGGATTTACTGGGCGTAAAGGGAGCGTAGGCGGATTTTTAAGTGGGATGTGAAATACTCAGTCTCAACCTGGGGGCTGCATTCCAAAATGGAAGTCTAG
+
GGGGGGGGGGGGGGGGGGGGFFGGGGGGGGGFFGGGGGGFGDGDGGGGGGGGGGGFFEGFGGGGGGGGGGGGGGGGGGGGEEGGGECEGGGGGGGGGGGGGGGCFFGFCGGGGFGCEGGFGGGGGGGGGGGGGCCCFFGFGG@CFG7DFECG7BGFF9CCCFGGGG7FGGD@FGGGGGGFEGFCECDGC*/CFG7EGDEB+0@FCFFGGGGG7CEC*CD>*9*<*:=EGC+3<<C+**.5<<?*72?CFG>F7C**8=6FF:*05*93;DFDFF?=ABCF4)**19852B49
@M04650:207:000000000-C238N:1:1101:7464:8478 1:N:0:19
ACTCCTACGGGAGGCAGCAGTGGGGAATATTGCACAATGGGCGCAAGCCTGATGCAGCCATGCCGCGTGTATGAAGAAGGCCTTCGGGTTGTAAAGTACTTTCAGCGAGGAGGAAGGCATTGTGGTTAATAACCACAGTGATTGACGTTACTCGCAGAAGAAGCACCGGCTAACTCCGTGCCAGCAGCCGCGGTAATACGGAGGGTGCAAGCGTTAATCGGAATTACTGGGCGTAAAGCGCACGCAGGCGGTTGATTAAGTCAGATGTGAAATCCCCGAGCTTAACTTGGGAAC
+
GGGGGGGGGGGGGGGGGGGGGGGGGGGGGGGGGGGGGGGGGGGDGGGGGGGGGGGGGGGGCGGGGGGGGFGGFFFGGGGGGGGGGGGGGGGGGGGGGGGGGGGGGGGGGGGGGFGGGFGGGGGGGFFFFGGGGGDGGGFGGFDFGGGGGGGGACEEFFFFGGFGGGGGCDEEGGAEGGFFEGGGGGGGGGGGGCECFFGGGGGGGEGGGGGGG=8EFFGGGGEFFGFGGFFC@EDGGGFGEDFEGGGGFGGD)>9B?F?FEFGGF*:>FF?6@FF?(,9>EB08FF44:)7:?(
@M04650:207:000000000-C238N:1:1101:23498:8485 1:N:0:19
ACTCCTACGGGAGGCAGCAGTGGGGAATATTGCACAATGGGGGAAACCCTGATGCAGCAACGCCGCGTGAGTGATGAAGGTTTTCGGATCGTAAAGCTCTGTCTTCAGGGACGATAATGACGGTACCTGAGGAGGAAGCCACGGCTAACTACGTGCCAGCAGCCGCGGTAATACGTAGGTGGCGAGCGTTGTCCGGATTTATTGGGCGTAAAGCGAGCGCAGGCGGTTTCTTAAGTCTGATGTGAAAGCCCCCGGCTCAACCGGGGAGGGTCATTGGAAACTGGGAGACTTG
+
GGGGGGGGGGGGGGGGGGGGGGGGGGGGGGGGGGGGGGGGGGGGGGGGGGGGGGGGGGGGGGGGGGGGGGGGGGGGGGGGGGGGGGGGGGGGGGGGGGGGGGGGGGGGGGGGGGGGGGGGGGGGGGGGGGGGGGGGGGGGGGGGGGGGGGGGGGGGGGGGGGGGGGGGGGGGGGGGGGGGGGGGGGGGCEGGGGGDGDEFGGGGGGGGGGGGGGGGGGGGGGGGGGGGGGFGFGGGGGFGFGFFGGGGFGGGDDC>:BFFGFGGFGGF@D:?@FBFFF==@>FFFFFFFFFB
@M04650:207:000000000-C238N:1:1101:10565:8508 1:N:0:19
ACTCCTACGGGAGGCAGCAGTGGGGAATATTGCACAATGGGGGAAACCCTGATGCAGCAACGCCGCGTGAGTGATGAAGGTTTTCGGATCGTAAAGCTCTGTCTTCAGGGACGATAATGACGGTACCTGAGGAGGAAGCCACGGCTAACTACGTGCCAGCAGCCGCGGTAATACGTAGGTGGCGAGCGTTGTCCGGATTTACTGGGCGTAAAGGGAGCGTAGGCGGATTTTTAAGTGGGATGTGAAATACTCAGGCTCAACCTGGGGGCTGCATTCCAAACTGGAAGTCGAG
+
GGGGGGGGGGGGGGGGGGGGGGGGGGGGGGGGGGGGGGGGGGGGGGGGGGGGGGGGGGGGFGGGGGGGGGGGGGGGGGGGFGGGGGGGGGGGGGGGGGGGGGGGGGGGGGGGGGGGGGGGGGGGGGGGGGGGGGGGGGGGGGGGGGGGGGGGGGGGGGGGGGGGGGGG>EECGFGGGFFFGGGGGGGGGGGGGGGG>EGGGGGGGGGGCGGGGGDGGGGGGGGGGGGGG=F?FGF9>FFD?D?FFGGGF77CGGGFFFF6C>FC>G39D:B>;6BF5:79>AGF47;3))89
@M04650:207:000000000-C238N:1:1101:12652:8519 1:N:0:19
ACTCCTACGGGAGGCAGCAGTAGGGAATCTTCGGCAATGGACGAAAGTCTGACCGAGCAACGCCGCGTGAGTGAAGAAGGTTTTCGGATCGTAAAACTCTGTTGGTAGAGAAGAACGTTGGTGAGAGTGGAAAGCTCATCAAGTGACGGTAACTACCCAGAAAGGGACGGCTAACTACGTGCCAGCAGCCGCGGTAATACGTAGGTCCCGAGCGTTGTCCGGATTTATTGGGCGTAAAGCGAGCGCAGGTGGTTTATTAAGTCTGGTGTAAAAGGCAGTGGCTCAACCATTGT
+
GGGGGGGGGGGGGGGGGGGGGGGGGGGGGGGGGGGGGGGGGGGGGGGGGGGGGGGGGGGGGGGGGGGEGGGGGGGGGGGGFCFGGGGGGGGGGGGGGFGGGGGGGGGGGGGGGGGFGFGGGGGGGCGBFGGGGGGGGGGGGGGGGGGGGBFEFGGGFFGGGGGGGGGGGGGGGGGGGGGFFGGGGGGGGFGGEGEBCFFGGDFGGGFGGEGGGGG=EDGGGCCAECCFFGGGFGDEGFB>:5@FDDDGD>FGDGC@=BFBEFDC@C71)9?BFF3>?6*9@?>?7=?31=69)
@M04650:207:000000000-C238N:1:1101:10923:8520 1:N:0:19
ACTCCTACGGGAGGCAGCAGTGGGGAATATTGCACAATGGGCGCAAGCCTGATGCAGCCATGCCGCGTGTATGAAGAAGGCCTTCGGGTTGTAAAGTACTTTCAGCGAGGAGGAAGGCATTAAGGTTAATAACCTTAGTGATTGACGTTACTCGCAGAAGAAGCACCGGCTAACTCCGTGCCAGCAGCCGCGGTAATACGGAGGGTGCAAGCGTTAATCGGAATTACTGGGCGTAAAGCGCACGCAGGCGGTTTGTTAAGTCAGATGTGAAATCCCCGAGCTTAACTTGGGAAC
+
GGGGGGGGGDGGGGGGGGGGGGGGGGGGGGGGGGGGGGGGGGGGGGGGGGGGGGGGGGGGGGGGGGGGGGGGGGFGGGGGGGGGGGGGGGGGGGGGGGGGGGGGGGG>GDCEGGGGGGGGGGGGGGGGGGGGGGGGDGGGGGDGGGGGGGGGGGGGGGFFGGGGGGGGGGDEGGGGGGGFGGGGFGGGGGDCEGGDCGGGGGGGGGGGGGFFC>ECCCFGEGGGDFCGFFGGFGGCDG?GEGEFGGGGFDGGGGGFFFFFFFDFFFFA=FFBB=9?BFGFEFGFF?FABFFF:4
@M04650:207:000000000-C238N:1:1101:19246:8586 1:N:0:19
ACTCCTACGGGAGGCAGCAGTGGGGAATATTGCACAATGGGCGCAAGCCTGATGCAGCCATGCCGCGTGTATGAAGAAGGCCTTCGGGTTGTAAAGTACTTTCAGCGAGGAGGAAGGCATTGTGGTTAATAACCGCAGTGATTGACGTTACTCGCAGAAGAAGCACCGGCTAACTCCGTGCCAGCAGCCGCGGTAATACGGAGGGTGCAAGCGTTAATCGGAATTACTGGGCGTAAAGCGCACGCAGGCGGTTTGTTAAGTCAGATGTGAAATCCCCGAGCTTAACTTGGGAAC
+
GGGGGGGGGGGGGGGGGGGGGGGGGGGGGGGFGGGGGGGGGGGGGGGGGGGGGGGGGGGGGGGGGGGGGGGGGGGGGGGGGGGFGGGGGGGGGGGGGGGGGGGGGGGGGDFGGGGGGGGGGGGGGGGGFGGGGGGGGGFGGGGGGGGEGGGGGGGGGGGGGGGGGGGGGDGGGGGGGGGCEGGGGGDCGGGGGEGGDFGGGGGGGG8EGGGGGGEGGGGGGGGGGGGGG:=CEGGGGGFGFGFFDCD<DGGGGD3.8?FFF6:DFFF46BFFFFFF<BG>@BGFFF?ADFF874
@M04650:207:000000000-C238N:1:1101:5995:8586 1:N:0:19
ACTCCTACGGGAGGCAGCAGTGGGGAATATTGCACAATGGGCGCAAGCCTGATGCAGCCATGCCGCGTGTATGAAGAAGGCCTTCGGGTTGTAAAGTACTTTCAGCGAGGAGGAAGGCATTGTGGTTAATAACCACAGTGATTGACGTTACTCGCAGAAGAAGCACCGGCTAACTCCGTGCCAGCCGCCGCGGTAATACGGAGGGTGCAAGCGTTAATCGGAATTACTGGGCGTAAAGCGCACGCAGTCGGTTTGTTAAGTCAGATGTGAATGCCCCGAGCTTAACTTGTGAAC
+
FGGGGFGG:FFCFGGGGGGGGGGGGGGGFEFAFGGGCFC<8FGGGGGGGGGGGGGGGGGGGDGFFGGGGEFGGGG<FGFFFGGGGGGGGGGGGGGGGGGGGGAF?FGGD>FFGGGGGFGGGFGGG<FFEFFGFGFGC<FFFF@9,AFFFGGGFCGG7CCCFFFDDG@F*@FEFFGGC*F@E>FFC*47EEG**=CECF+*;88*1B*::E7C5AEGDGG:EG*:CFG7:*8=>EGG*2/)7C5))97101CD<C<>FFF4<*:****-*/9***0831)0;>799@?<<*92>)
@M04650:207:000000000-C238N:1:1101:6086:8598 1:N:0:19
ACTCCTACGGGAGGCAGCAGTGGGGAATATTGCACAATGGGCGCAAGCCTGATGCAGCCATGCCGCGTGTATGAAGAAGGCCTTCGGGTTGTAAAGTACTTTCAGCGGGGAGGAAGGGAGTAAAGTTAATACCTTTGCCCATTGACGTTACCCGCAGAAGAAGCACCGGCTAACTCCGTGCCAGCAGCCGCGGTAATACGGAGGGTGCAAGCGTTAATCGGAATTACTGGGCGTAAAGGGAGCGTAGGTGGACTTTTAAGTGAGATGTGAAATACTCGGGCTCAACCCGAGAAC
+
GGGGGGGGGGGGGGGGGGGGGGGGGGGGGGGGGGGGGGGGGGGGGGGGGGGGGGGGGGGGGGGGGGGGGGGGGGGGFGGGGFGGGGGGGGGGGGGGGGGGGGGGGGGGGGGGGGGGGGGGGGFFGFGGGGGGGGGGFGDGGGGGGGGGGFFGFGGGGGGGGGGGGGGGGGGGFFGGGGGGGFFFCFF7CGCGGGGGGGGEGGGGDGGEFGGGGGCEGGGGGG=GGGGGGGG=3CDGGGFD>GFFGGGGFGGGG4F*@FFFFF7FFFGFFF?FFFF*8<CBE1CF4?5:>F3;?5
@M04650:207:000000000-C238N:1:1101:23030:8607 1:N:0:19
ACTCCTACGGGAGGCAGCAGTGGGGAATATTGCACAATGGGCGCAAGCCTGATGCAGCCATGCCGCGTGTATGAAGAAGGCCTTCGGGTTGTAAAGTACTTTCAGCGAGGAGGAAGGCATTGTGGTTAATAACCGCAGTGATTGACGTTACTCGCAGAAGAAGCACCGGCTAACTCCGTGCCAGCAGCCGCGGTAATACGGAGGGTGCAAGCGTTAATCGGAATTACTGGGCGTAAAGCGCACGCAGGCGGTCTGTCAAGTCGGATGTGAAATCCCCGGGCTCAACCTGGGAAC
+
GGGGGGGGGGGGEGGGGGGGGGGGGGGGGGGGGGGGGGGGGGGGGGGGGGGGGGGGGGGGGGGGGGGGGGGGEGGGGGGGGGGGGGGGGGGGGGGGGGGGGGGGGGGGGGGEGDGGGGGGGGGGGGGGGGGGGGGGGGGGGGGGGGGGGGGGGGGGGDGGGGGGGGGGGGG7<FGGGGGGGGGGGGGGGGGGGGGDGFGGGGEGGGGGGGGGGGGEGGGC=DECFGGGGGGGFGGGGGFGFDFDCCDCB<DCDDFFFFF@GFCD>CC:4FFFFF:@FFC>>3C???FFFF@?0-
@M04650:207:000000000-C238N:1:1101:17462:8629 1:N:0:19
ACTCCTACGGGAGGCAGCAGTGGGGAATATTGCACAATGGGCGCAAGCCTGATGCAGCCATGCCGCGTGTATGAAGAAGGCCTTCGGGTTGTAAAGTACTTTCAGCGAGGAGGAAGGCATTGTGGTTAATAACCGCAGTGATTGACGTTACTCGCAGAAGAAGCACCGGCTAACTCCGTGCCAGCAGCCGCGGTAATACGGAGGGTGCAAGCGTTAATCGGAATTACTGGGCGTAAAGCGCACGCAGGCGGTTTGTTAAGTCAGATGTGAAATCCCCGAGCTTAACTTGGGAAC
+
GGGGGGGGGGGGGGGGGGGGGGGGGGGGGGGGGGGGGGGGGGGGGGGGGGGGGGGGGGGGGGGGGGGGGEGGGGGGGGGGGGGGGGGGGGGGGGGGGGGGGGGGGGGGGGGGGGGGGGGGGGGGGGGGGGGGGGGGGGGGGGGGGGGGGGGGGGGGGGGGGGGGGGGGGGGGGGGGGGGGGGGGGGGGGGGGGGGGGGGGGGGGGGGGGGGGGGGGGGGGGGGGF?FGGGGGFGGGGGFGFGBFGGGGFGGGGDGFFF??FFGGFGGFFFFFFFFFFFDBF>CFFFF>AFFF>,
@M04650:207:000000000-C238N:1:1101:28753:8643 1:N:0:19
ACTCCTACGGGAGGCAGCAGTGGGGAATATTGCACAATGGGGGAAACCCTGATGCAGCAACGCCGCGTGAGTGATGAAGGTTTTCGGATCGTAAAGCTCTGTCTTCAGGGACGATAATGACGGTACCTGAGGAGGAAGCCACGGCTAACTACGTGCCAGCAGCCGCGGTAATACGGAGGGTGCAAGCGCTGTCCGGAATTACTGGGCGTAAAGGGTGCGTAGGTGGTTTCTTAAGTCAGAAGTGAAAGGCTACGGCTCAACCGTAGTAAGCTTTTGAAACTGAGAAACTTGAGG
+
GGGGGGGGGGGGGGGGEGGGFGGGGGGGFGGDGGGGGGGGGGGGGGGGGGGGGGGGGGFGDGGGGGGGGGGEFGGGGGGGGGGGFGGGGGGFGGGGA9FGGGGGGGGGFGGFGGDGGGGCFFCEF:CAFFFCFEGGGGGGFGGGCFCFACGGGGFFFGGDF,B:BFEGDGEFDGGE@CCFEG78EFGE*3=8+<=CC:86CECCGFFG8CCGFC>:CGDC8C8C<CEEGD9CFFG?C7*0*98=FGFFFFC<5CG:>@=?6557FC5:?@407=*=?<7*82:@FFFBA9@AF(
@M04650:207:000000000-C238N:1:1101:22584:8643 1:N:0:19
ACTCCTACGGGAGGCAGCAGTGGGGAATATTGCACAATGGGGGAAACCCTGATGCAGCAACGCCGCGTGAGTGATGAAGGTTTTCGGATCGTAAAGCTCTGTCTTCAGGGACGATAATGACGGTACCTGAGGAGGAAGCCACGGCTAACTACGTGCCAGCAGCCGCGGTAATACGTAGGTGGCGAGCGTTGTCCGGATTTACTGGGCGTAAAGGGAGCGTAGGCGGATTTTTAAGTGGGATGTGAAATACTCAGGCTCAACCTGGGGGCTGCATTCCAAGCTGGAAGTCTAG
+
FGGGGGGGGGGGGGGGGGGGGGGGGGGGGGGGFGGGGGGGGGGGGGFGGGGGGDFGGGGGGGGGGGGGGGGGGGFFGGGG=EFGGGGGGGGGGGGGGDGG,FGFGGGGGFGGGGEGG9<FGEECDEDDG8DCCCCEEE@FG8FFG7CFGGGGGGGFFCFGFG7CEGEG@ECFGDFC9CFF,1,B*?ECC*:;EGCE58;9@FGGGC5C>ECGEFGGGDDGGD5ACECC=*+0.0:<CFF4?G?FCC>F6>7CD*94.<?7FFCD5*>0775D?@?FA<F*)575))5:<B62
@M04650:207:000000000-C238N:1:1101:17861:8643 1:N:0:19
ACTCCTACGGGAGGCAGCAGTAGGGAATCTTCGGCAATGGACGAAAGTCTGACCGAGCAACGCCGCGTGAGTGAAGAAGGTTTTCGGATCGTAAAACTCTGTTGTTAGAGAAGAACAAGGACGTTAGTAACTGAACGTCCCCTGACGGTATCTAACCAGAAAGCCACGGCTAACTACGTGCCAGCAGCCGCGGTAATACGTAGGTGGCAAGCGTTGTCCGGATTTATTGGGCGTAAAGCGAGCGCAGGCGGTTTGTTAAGTCAGATGTGAAATCCCCGAGCTTAACTTGGGAAC
+
GGGGGGGGGGGGGGGGGGGGGGGGGGGGGGGGGGGGGGGGGGGGGGGGGFGGGGGGGGGGGGGGGGGFGGGGGGGGGGGGGGGGGGGGGGGGGGGGGGGGGGGGGGGGGGGGGGGGGGFGGGG@EGGGGGGGGGGGGGGGGGGGGGGGGGGGGGGGGGGGGGFGGGGGGGGGGGGCGGGGGGGGGGGGGGGGGGGGGGGGFGGGGGGGGGGGGGGGGGGGGGEGEGGGGGFC@EGGGGFDFDFFGGGG3CGGGGGFFFFFFFFGFDGFFFFFFFFFBFDDD6FFFF?BAFFFF4
@M04650:207:000000000-C238N:1:1101:24272:8647 1:N:0:19
ACTCCTACGGGAGGCAGCAGTAGGGAATCTTCGGCAATGGACGAAAGTCTGACCGAGCAACGCCGCGTGAGTGAAGAAGGTTTTCGGATCGTAAAACTCTGTTGGTAGAGAAGAACGTTGGTGAGAGTGGAAAGCTCATCAAGTGACGGTAACTACCCAGAAAGGGACGGCTAACTACGTGCCAGCAGCCGCGGTAATACGTAGGTCCCGAGCGTTGTCCGGATTTATTGGGCGTAAAGCGAGCGCAGGGGGTTTATTAAGTCTGATGTGAAAGCCACCGGCTCAACCGGGG
+
GGGGGACFFGDGGCGGGGGGGGGGGGGGEFGGGGGGGGFGFFEGEGGFGGGGGGGGGGGGGGGGGGGCCGEGGGGGFGGGGGGFGGDGGEGGGGGGGGGDGGGGGGFFGGGGGGGFGF<FEFGGGGG@FGGCCDGDFCDGGGGGGGGGGECGGGGGGGGGGFGGGGGFGEGGGGGGGGE>ECFFGGGGF58CGGE88;CEFEFFE29<CEEEE5CECDGG5CE5=<+<FGFGFGDEGGFGEDBEDDDG>3DC)17FFFFB?FFCF*:>?*66?*.0,47@>>))*98:9B>0
@M04650:207:000000000-C238N:1:1101:22116:8669 1:N:0:19
ACTCCTACGGGAGGCAGCAGTAGGGAATCTTCCGCAATGGACGAAAGTCTGACGGAGCAACGCCGCGTGAACGATGAAGGCTTTCGGGTCGTAAAGTTCTGTTGTTAGGGAAGAACAAGTGCAAGGCGAATAGGTTTGCACCTTGACGGTACCTAACCAGAAAGCCACGGCTAACTACGTGCCAGCAGCCGCGGTAATACGTAGGTGGCAAGCGTTATCCGGAATTATTGGGCGTAAAGCGCGCGCAGGTGGTTTTTTAAGTCTGAGGTGAAAGCCCACGGCTCAACCGTGG
+
GGGGGGGGGGGGGGGGGGGGGGGGGGGGGGGGFGGGGGGGFGGGGGGFGGGGGGCGEGGGCGGGGGGGGEGFGG7FFGGGF=FEGGGGGGGGGGGGGFGGCFFFEE9FGGGFGGGGFGFFFGGGGDCCGGGFCFGFGEFGG8FFFFF3BFGGDFFGFEFFGGG?FG7FFEEGGCEF;FCGFFGGFFF7CGCCC>488C?FF2>EECFC6CF5@5?CEGGGGGG5F6C:CFDC5CCGG5FC>9)053)1)1951*0)08>F+9>:@**(0.*=4*57:0<>)()09?F09:57
@M04650:207:000000000-C238N:1:1101:15165:8677 1:N:0:19
ACTCCTACGGGAGGCAGCAGTAGGGAATCTTCGGCAATGGACGAAAGTCTGACCGAGCAACGCCGCGTGAGTGAAGAAGGTTTTCGGATCGTAAAACTCTGTTGTTAGAGAAGAACAAGGACGTTAGTAACTGAACGTCCCCTGACGGTATCTAACCAGAAAGCCACGGCTAACTACGTGCCAGCAGCCGCGGTAATACGTAGGTGGCAAGCGTTGTCCGGATTTATTGGGCGTAAAGCGAGCGCAGGCGGTTTCTTAAGTCTGATGTGAAAGCCCCCGGCTCAACCGGGGAGG
+
GGGGGGGGGGGGGGGGGGGFGGGGGGGGGGGGGGGGGGGGGGGGGGGGGGGGGGGGGGGGGGGGGGGGGGGGGGGGGGGGGGGGGGDEGGGGGGGGGGGGGGGGGGGGGGGGGGGGGGGGGGGGGGGGGGGGGGGGGGGGGGGGGGGGGGGGGGGGGGGGGGGGGGGGGGGGGGGGGGGGGGGGGGGGGGGGDGGGG?EGBFGGGCCFGGGGGEGGGGFG=CEEGGDGGFFGFGGGGGFGFGFFDGGGFGCC<DGFFF?9CF7F4**.*1971?;F?;G:D;GFFFFFFDD>BF
@M04650:207:000000000-C238N:1:1101:15098:8693 1:N:0:19
ACTCCTACGGGAGGCAGCAGTGGGGAATATTGCACAATGGGGGAAACCCTGATGCAGCAACGCCGCGTGAGTGATGAAGGTTTTCGGATCGTAAAGCTCTGTCTTCAGGGACGATAATGACGGTACCTGAGGAGGAAGCCACGGCTAACTACGTGCCAGCAGCCGCGGTAATACGTAGGTGGCGAGCGTTGTCCGGATTTACTGGGCGTAAAGCGCACGCAGGCGGTTGATTAAGTCAGATGTGAAATCCCCGAGCTTAACTTGGGAACTGCATTTGAAACTGGTCAGCTAG
+
GGGGGGGGGGGGGGGGGGGGGGGGGGGGGGGGGGGGGGGGGGGGGGGGGGGGGGGGGGGGGGGGGGGGGGDGGGGGGGGGGGGGGGGGGGGGGFGGGGGGGGGGGGGGGGGGGGGGGGGGGGGGGGGGGGGGGGGGGGGGGGGGGGGGGFGGGGGGGGGGGGGDGGGGGGGGGGGGGFGG9FGDGGGECEEGGGGGGGGFGFC?FGGGGGGGGGGDGGDDEDGGGGCEGGGGFGGGGGFC?C7FGGGGFGGGD3DEFFFFGFGGFFF>FFFFFFF=AAGFFBG?@FB77?4)
@M04650:207:000000000-C238N:1:1101:12379:8738 1:N:0:19
ACTCCTACGGGAGGCAGCAGTGGGGAATCTTCGGCAATGGACGAAAGTCTGACCGAGCAACGCCGCGTGAGTGATGAAGGTTTTCGGATCGTAAAGCTCTGTCTTCAGGGACGATAATGACGGTACCTGAGGAGGAAGCCACGGCTAACTACGTGCCAGCAGCCGCGGTAATACGTAGGTGGCGAGCGTTGTCCGGATTTACTGGGCGTAAAGCGCACGTAGGCGGACCAGAAAGTTGGGGGTGAAATCCCGGGGCTCAACCTCGGAACTGCCCTCAAAACTATTGGTCTGG
+
GGGGGGGGGGGGGGGGGGGGGGGGDGGGGGGGGDGGGGGGGGGGGGGGGGGGGGGGGGGGGGGGGGGGGGGGGGGGGGGGGGGGGGGGGGGGGGFGGGGGGGGGGGGGGGGGGGGGGGGCGGGGGGGGGGGGFGGGGGGGGGGGGGGGGGGFGGGGGGGGGGGGGGGCCEGGGGGGCGGGFGGGGGGEGGGGGGGGGGGGFGFGFGCG>5:EFFDC5977EGGGG55CEFF54EGFGFFGFGDFCC77FCFGGGG3)0*96)7<@DG1>)*/5@@>0>76)4:B4?4<9=F?
@M04650:207:000000000-C238N:1:1101:9679:8750 1:N:0:19
ACTCCTACGGGAGGCAGCAGTGGGGAATATTGCACAATGGGCGCAAGCCTGATGCAGCCATGCCGCGTGTATGAAGAAGGCCTTCGGGTTGTAAAGTACTTTCAGCGGGGAGGAAGGCGATAAGGTTAATAACCTTGTCGATTGACGTTACCCGCAGAAGAAGCACCGGCTAACTCCGTGCCAGCAGCCGCGGTAATACGGAGGGTGCAAGCGTTAATCGGAATTACTGGGCGTAAAGCGCACGCAGGCGGTCTGTCAAGTCGGATGTGAAATCCCCGGGCTCAACCTGGGAAC
+
GGGGGGGGGGGGGGGGDGGGFGGFGGEGGGGGGFGGGGGGGGGGGGGGGG?FGGGGGGGGGGGGGGGGGFGGGGGGGGGGGGGGGGGDEBFGGGGGGGGGGGGGGGGGGGGGGGFFGGCFGGDGGGGGGGFEDCFG<F9FFBCFFGG@BDFGGED@EEGFGGGGGGGEDEGGCGGFGDFGGGGFGGGGGG=EEE@ECC7FDG=8>CGGFFCFCEE5C:CD?58C893<CG5CBG5CFGFGFDD:CCDGDDG)9<FF=?FF?@<).9<2*96=67/9417>:(*=4F482)<17(
@M04650:207:000000000-C238N:1:1101:11809:8752 1:N:0:19
ACTCCTACGGGAGGCAGCAGTAGGGAATCTTCGGCAATGGACGAAAGTCTGACCGAGCAACGCCGCGTGAGTGAAGAAGGTTTTCGGATCGTAAAACTCTGTTGGTAGAGAAGAACGTTGGTGAGAGTGGAAAGCTCATCAAGTGACGGTAACTACCCAGAAAGGGACGGCTAACTACGTGCCAGCAGCCGCGGTAATACGTAGGTCCCGAGCGTTGTCCGGATTTATTGGGCGTAAAGCGAGCGCAGGTGGTTTATTAAGTCTGGGGTAAAAGGCAGTGGCTCAACCATTGT
+
GGGGGGGGGGGGGGGEGGGGGGGGGGGGGGGGGGGGGGGGGGD@EFFFFGGGGGGEFGGGGGGGGGGEGGDGGGGGGGGGEGGGGGGGGGGGGGGGGGGGGGGGGGGGGGGGGGGFGCGFGGFGFGGGFGGGGGGGGGGGGGGGGGGGGEGGGGGGGGGGGGGGGGGGGGCCGGGGGFGFFGGGGGGFCFGGGGGGDGGGFGGGGG?FGEGEGGEGEGGGGGGEGF?F?FGGFG<=<DFFEGEDGGGD317C77*0/@??GF>:=<50;<F?687>?007@:DFFF5(0??AD
@M04650:207:000000000-C238N:1:1101:18618:8769 1:N:0:19
ACTCCTACGGGAGGCAGCAGTGGGGAATATTGCACAATGGGCGCAAGCCTGATGCAGCCATGCCGCGTGTATGAAGAAGGCCTTCGGGTTGTAAAGTACTTTCAGCGAGGAGGAAGGCATTGTGGTTAATAACCGCAGTGATTGACGTTACTCGCAGAAGAAGCACCGGCTAACTCCGTGCCAGCAGCCGCGGTAATACGGAGGGTGCAAGCGTTAATCGGAATTACTGGGCGTAAAGCGCACGCAGGCGGTTTGTTAAGTCAGATGTGAAATCCCCGGGCTCAACCTGGGAAC
+
GGGGGGGGGGGGGGGGGGGGGGGGGGGGGGGGGGGGGGGGGGGGGGGGGGGGGGGGGGGGGGGGGGGGGGGGGGGGGGGGGGGGGGGGGGGGGGGGGGGGGGGGGGGGGGGGGGGGGGGGGGGGGGGGGGGGGGGGGGGGGGGGGGGGGFGGGGGGGGGGGGGGGGGGGGGGGGGGGGGGGGGGGGGGGGGGGGGGGGGGGGGGGGGGGGGGGGGGGGGGGGGGCGGGGGGGFGGGGGFGFGFFGGGGFGGDDDDFFFF4:@GGFGGFFFFFFFF?<FGEBBGFFFF??FFFF3
@M04650:207:000000000-C238N:1:1101:7561:8810 1:N:0:19
ACTCCTACGGGAGGCAGCAGTAGGGAATCTTCCGCAATGGGCGAAAGCCTGACGGAGCAACGCCGCGTGAGTGATGAAGGTCTTCGGATCGTAAAACTCTGTTATTAGGGAAGAACATATGTGTAAGTAACTGTGCACATCTTGACGGTACCTAATCAGAAAGCCACGGCTAACTACGTGCCAGCAGCCGCGGTAATACGTAGGTGGCAAGCGTTATCCGGAATTATTGGGCGTAAAGCGCGCGTAGGCGGTTTTTTAAGTCTGATGTGAAAGCCCACGGCTCAACCGTGGCGG
+
GGGGGGGGGGGGGGGGGGGGGGGGGGGGGGGGGGGGGGGGGGGGGGGGGGGGGGGGGGGGGGGGGGGGGGGGGGGGGGGGGGGGGGGGGGGGGGGGGGGGGGGGGGGGGGGGGGGGGGGGGGGGGGGGGGGGGGGGGGGGGGGGGGDGGGFGGFFGGGGGGGGCGGGGGGGGGGGGGGGGGGGGGFGFF8E=CGGGGGGGFGFGGGGGGGGGGEGGFCCDGD5CGGGGFGGFEGGDGC?GEGFFG3DGFGGDDDGFFFFFGFFDFFGFFFFFFFF5:17BE0DFFF>><F5(-9
@M04650:207:000000000-C238N:1:1101:12493:8817 1:N:0:19
ACTCCTACGGGAGGCAGCAGTGGGGAATATTGCACAATGGGCGCAAGCCTGATGCAGCCATGCCGCGTGTATGAAGAAGGCCTTCGGGTTGTAAAGTACTTTCAGCGAGGAGGAAGGCATTGTGGTTAATAACCACAGTGATTGACGTTACTCGCAGAAGAAGCACCGGCTAACTCCGTGCCAGCAGCCGCGGTAATACGGAGGGTGCAAGCGTTAATCGGAATTACTGGGCGTAAAGCGCACGCAGGCGGTTGATTAAGTCAGATGTGAAATCCCCGAGCTTAACTTGGTAAC
+
GGGGGGGGGGEGGGGGGGGGGGGGGGGGGGGGGGGGGGGGGGGGGGGGGGGGGGGGGGGGGGGGGGGGGGGGGGGGGGGGGGGGGGGGGGGGGGGGGGGGGGGGGGGGGGGGGGGGGGGGGGGGGGGGGGGGGGGGGGGGGGGGGGGGGGGGGGGDGGGGGGGGGGGDEGGGGGCGGDGGGGGGGGGGGGGGGGGGGGGGGDCEGGGGGGGGGGGDGGGGCGEGGGGGGGGGFGGECDFGFGFFD)5<BGGGCG<=FFFBEFGGFGGA6BFFFF?FF09BDBGFFFFFFF75<)
@M04650:207:000000000-C238N:1:1101:6919:8838 1:N:0:19
ACTCCTACGGGAGGCAGCAGTGGGGAATATTGCACAATGGGCGCAAGCCTGATGCAGCCATGCCGCGTGTATGAAGAAGGCCTTCGGGTTGTAAAGTACTTTCAGCGAGGAGGAAGGCATTGTGGTTAATAACCACAGTGATTGACGTTACTCGCAGAAGAAGCACCGGCTAACTCCGTGCCAGCAGCCGCGGTAATACGGAGGGTGCAAGCGTTCATCGGAATTACTGGGCGTAAAGCGCACGCAGGCGGTTTGTTAAGTCAGATGTGAAATCCCCGAGCTTAACTTGGGAAC
+
GGGGGGGGFEECFFGEGFGG-CFGGGGDGGGGGGGFFGGGGGGGGGEFGFGGGGDFFGGFGGGGGGGGEFGGGGGGGG?FGGF8?DEEEFGGFGFFCGFGGCGGGGGFEGGGGGGGGGGGGGGGGGGFGGGFGGGGFG9?9A,CDGG3@DGGF7CGFEF7>EGGFGFGGDFEGGEFGGGFEGGGGGCFGCE7:C*19BFFCEGGGEC5<:CDECC*<2:<E<*:+:?7+61CDGGE**0)8<BEGG3DB<DGGGG:56@=FB7C7*2)17=*/*6)0,C)049=4@*4)94:>4
@M04650:207:000000000-C238N:1:1101:24726:8838 1:N:0:19
ACTCCTACGGGAGGCAGCAGTGGGGAATATTGCACAATGGGCGAAAGCCTGATGCAGCAACGCCGCGTGAGCGATGAAGGCCTTCGGGTCGTAAAGCTCTGTCCTCAAGGAAGATAATGACGGTACTTGAGGAGGAAGCCCCGGCTAACTACGTGCCAGCAGCCGCGGTAATACGTAGGGGGCTAGCGTTATCCGGAATTACTGGGCGTAAAGGGTGCGTAGGTGGTTTCTTAAGTCAGAAGTGAAAGGCTACGGCTCAACCGTAGTAAGCTTTTGAAACTGAGAAACTTGAGG
+
GGGGGGGGGGGGGGGGGGGGFGGFGGGGGGGGGGGGGGGGGGGGGGGGGGGGGGGGGGGGGEGGGGGGGGGGGGGGGGGGGGGGGGGGGGGGGGGGGGGGFGGCGGGGGGGGGGGGGFDGGDFGGGDDGGGGFGGGGGGFGDFGGEEFAFGGGGGFGFGGGGGGGGGGGCGFGGGCCEDFEGEGGGGGGGGG?FCCEGGGGGGGGGGE:EEFFCGCEDGD5DEGGGCF6FGGFGGC>F4:BCFFFGFGFF4C9<D>>EF?C5CCFCDFF=6=4*1@?A*//42<=@F0)00871
@M04650:207:000000000-C238N:1:1101:8746:8868 1:N:0:19
ACTCCTACGGGAGGCAGCAGTGGGGAATATTGCACAATGGGCGCAAGCCTGATGCAGCCATGCCGCGTGTATGAAGAAGGCCTTCGGGTTGTAAAGTACTTTCAGCGAGGAGGAAGGCATTGTGGTTAATAACCACAGTGATTGACGTTACTCGCAGAAGAAGCACCGGCTAACTCCGTGCCAGCAGCCGCGGTAATACGGAGGGTGCAAGCGTTAATCAGAATTACTGGGCGTAAAGCGCACGCAGGCGGTTTGTTAAGTCAGATGTGAAATCCCCGAGCGTAACTTGGGAAC
+
GGGGGGGGGGGGGGGGGGGGGGGGGGGGGGGGGGGGGGGGGGGGGGGGGGGGGGGGGGGGGGGGGGGGGGFGGGGGGGGGGGGGGGGGGGGGGGGGGGGGGGGGGGGGGGGFGGGGGGGGGGGGGFGGGFFGGC@FGG?FGFGGFEGF@FGGGGGGGCFGGGC@FGGGEGEGGGGGGGGGGGGGGGGGF:EGGEEE?EGGGGGGDGGCFGGGGEGGGGGGGGGF7CGGGGGGEGDGGGFGEGFECDGCB<CD3DC47=?FEFGGFFF6FFFFFFFFFBDD3(955<6AAFFF?(
@M04650:207:000000000-C238N:1:1101:6840:8884 1:N:0:19
ACTCCTACGGGAGGCAGCAGTGGGGAATATTGCACAATGGGGGAAACCCTGATGCAGCAACGCCGCGTGAGTGAAGAAGGTCTTCGGATTGTAAAGCTCTGTTAGCAGGGAAGAGATAGGACGGTACCTGCAGAGGAAGCCACGGCTAACTACGTGCCAGCAGCCGCGGTAATACGTAGGTGGCAAGCGTTGTTCGGAATAACTGGGCGTAAAGGATGCGTAGGCGGTTAGATAAGTTATGTGTTAAATATATAGGCTTAACCTGTAGAAAGCACATAAAACTGTGTAACT
+
GGGGGGGGGGGGGGGGGGGGFGGGGGGGGGGGGGGGGGGGGGGGEGGGGGGGGGGGGGGGGGGGGGGFGGGGGGGGGGGGGGGGGGGGCEGGGGGFGGGGGFGGGGGGGGGGGGGGGGGGGGFGGGGGGGGGGGGGGGGFFGGGGGGGCFGGGGGGGGGFGGGFGGGGGCGGGGGFGGGGEGGGGGGFGGEGEGGGDCCGCFCFGGGGG5E==CGGGGGGGGCDGGGGGCGF*A:<:C8CFFFFGCFG?D7CCFG*6:4@?FGGFDFFFFF@FFFFA>GFFFCFFFFA9F6
@M04650:207:000000000-C238N:1:1101:16554:8895 1:N:0:19
ACTCCTACGGGAGGCAGCAGTGGGGAATATTGCACAATGGGGGAAACCCTGATGCAGCAACGCCGCGTGAGTGATGAAGGTTTTCGGATCGTAAAGCTCTGTCTTCAGGGACGATAATGACGGTACCTGAGGAGGAAGCCACGGCTAACTACGTGCCAGCAGCCGCGGTAATACGTAGGTGGCAAGCGTTGTTCGGAATAACTGGGCGTAAAGGATGCGCAGGCGGTTCTTTAAGTCTGATGTGAAAGCCCCCGGCTCAACCGGGGAGGGTCATTGGAAACTGGGAGACTTG
+
GGGGGGGGGGGGGGGGGGGGGGGGGGGGGGGGGGGGGGGGGGGGGGGGGGDCFGGGGGGGGGGGGGGGGGGGGGGGGGGGGGGGGGGGGGGGGGGGGGGGGGGGGGGGGGGGGGGGGGGGGGGGGGGGGGGGGGGGGGGGGGGGGGGGGGGGGGCGGGGGGGGGGGGGFGGGGGGFGFGFFGFGGGGGGEGGFGGGGGGGCFGGGGCEGGGGGGGGGGGGDDGDECEGE7CFFGG?FFFD?FFFGGFFFFCDGGGFF>4=FFGG>D39@BFF:?6F?>G?FFGFF)73:==A
@M04650:207:000000000-C238N:1:1101:17231:8963 1:N:0:19
ACTCCTACGGGAGGCAGCAGTGGGGAATATTGCACAATGGGGGAAACCCTGATGCAGCAACGCCGCGTGAGTGATGAAGGTTTTCGGATCGTAAAGCTCTGTCTTCAGGGACGATAATGACGGTACCTGAGGAGGAAGCCACGGCTAACTACGTGCCAGCAGCCGCGGTAATACGTAGGTGGCGAGCGTTGTCCGGATTTACTGGGCGTAAAGGGAGCGTAGGCGGATTTTTAAGTGGGATGTGAAATACTCAGGCTCAACCTGGGGGCTGCATTCCAAACTGGAAGTCTAG
+
GGGGGGGGGGGGGGGGGGGGGGGGGGGGGGGGGGGGGGGGGGGGGGGGGGGGGGGGGGGGGGGGGGGFGGGGGGGGGGGGGGGGGGGGGGGGGGGGGGGGGGGGGGGGGDFGGGGGGGGGGGGGGGG9FGGGGGGGGGGGGFGGGGGGGCGFGGGGGGGGGGGGGGGGEGGDGGGGGGGGGCGGGGEGGGGGGGGGDEGGFGGGGGFC?CCFGFGGGDGDGGEGEECC*9EEFCGGG*<>FGFBC?GGFF74CFGFFFF=?7DGFFDB>@5@6F*=A2CFF):65FF:27?A
@M04650:207:000000000-C238N:1:1101:18844:8983 1:N:0:19
ACTCCTACGGGAGGCAGCAGTAGGGAATCTTCGGCAATGGACGAAAGTCTGACCGAGCAACGCCGCGTGAGTGAAGAAGGTTTTCGGATCGTAAAACTCTGTTGGTAGAGAAGAACGTTGGTGAGAGTGGAAAGCTCATCAAGTGACGGTAACTACCCAGAAAGGGACGGCTAACTACGTGCCAGCAGCCGCGGTAATACGTAGGTCCCGAGCGTTGTCCGGATTTATTGGGCGTAAAGCGAGCGCAGGAGGTTTATTAAGTCTGGGGTAAAAGGCAGTGGATCAACCATTGTT
+
GGGGGGGGGGGGGGGGGGGGDFGGGGGGGGGGGGGGGGGGGGGGGGGFF<FGGGGGGGGGGGGGGGGGGEGGFGGGGGGG=FFFFGDDGGGGGGGGGGGGGGFGGGFGEFEGGFGGGG<DGGGGGGGDDFDFGFFFGF9FGGFADGGGGGGGGGGGGEGGDEF7C7FFEGDEDFGGGGGGGFFGGGFGGEGGGGEGGG92=9CFG999BECGGGG=5CD:C98E59?+<CCCF51/>7=>5*8B<CDD:*/C*0??7BFFFFDGF4*4;EFFF4@F?<565)*0767<:FB<9)
@M04650:207:000000000-C238N:1:1101:12105:8996 1:N:0:19
ACTCCTACGGGAGGCAGCAGTAGGGAATCTTCGGCAATGGACGAAAGTCTGACCGAGCAACGCCGCGTGAGTGAAGAAGGTTTTCGGATCGTAAAACTCTGTTGGTAGAGAAGAACGTTGGTGAGAGTGGAAAGCTCATCAAGTGACGGTAACTACCCAGAAAGGGACGGCTAACTACGTGCCAGCAGCCGCGGTAATACGTAGGTCCCGAGCGTTGTCCGGATTTATTGGGCGTAAAGCGAGCGCAGGTGGTTTATTAAGTCTGGTGTAAACGGCAGTGGCTCAACCATTGTT
+
GGGGGGGGGGGGGEGGGGGGGGGGGGGGGGGGGGGGGGGGGGGGCGEGGGGGGGGGGGGGGGGGGGGG@GGGFFGGGGGGGFGGGGGGG@GGGGGGGGGGGGGFFGGGGGGGGGGGGFGGGGDFGFGGGGEGGGGGGGGGGAEGFFGGGGGGGGGGGGGGGFFGGGGGEGGGGCGGFGGGGGGGFFECGFEGGCCG5FFGGGGGGGGGFDEEGDEECDFD*7;CGCEGGF65;E5>CF=F>CE@DGG3:<CC>CF?@?@=FF>FFCC(>46B*73:04CF43<F=?:0(9F2<6
@M04650:207:000000000-C238N:1:1101:8432:9002 1:N:0:19
ACTCCTACGGGAGGCAGCAGTGGGGAATATTGCACAATGGGCGAAAGCCTGATGCAGCAACGCCGCGTGAGCGATTAAGGCCTTCGGGTCGTAAAGCTCTGTCCTCAAGGAAGATAATGACGGTACTTGAGGATGAATCCCCGGCTAACTACGTGCCAGCAGCCGCTGTAATACGTAGGGGGCTAGCGTTATCCGGAATTAATGGGCGTAAAGGTTTCGTAGGTGGTTTCTTAAGTCAGATGTTAAAAGCTACGGCTCAACCTTCGTAAGCTTTTGAAACTCAGAAACTTGATT
+
FGFFGFGGGGC-F77CEGGGGG8D@CFGGGGFCEFF@FF9AFGGGG7AFF,8F9FGFGGGGGGGGCCCG7,9@:C,BC<EFCFGG7:7?CCGGDBEEGGG,BCFGGFG98=E8?EE9E<F9B+C<FGG,C,,:,B<=,CFGDFGDEE,DFAF:C3FGA@*@3DB::*>FE@@@;*DC,*=7B8>,8FGGEEEF985BBCB2+<+B***2/1:+20+<:*1;*;E+**1ACFFF+*2*0*:**1/:C**177D4<*.0.**270*)*9(05?B?*97(6*09)0)*162AF?<).
@M04650:207:000000000-C238N:1:1101:17464:9041 1:N:0:19
ACTCCTACGGGAGGCAGCAGTGGGGAATATTGCACAATGGGGGAAACCCTGATGCATCAACGCCGCGTGAGTGAAGAAGGTCTTCGGATTGTAAAGCTCTGTTAGCAGGGAAGAGATAGGACGGTACCTGCAGAGGAAGCCACGGCTAACTACGTGCCAGCAGCCGCGGTAATACGTAGGTGGCAAGCGTTGTTCGGAATAACTGGGCGTAAAGGATGCGTAGGCGGTTAGATAAGTTATGTGTTAAATATATAGGCTTAACCTGTAGAAAGCACATAAAACTGTGTAACT
+
GGGGGGGGGGGGGGGGGGGGGGFGGGGGGGGGGGGGGGGGGGGGGGGGGGGGGGGGGGGGGGGGGGGGGGGGGGGGGGGGGGGGGGGGGGGGGGGGGGGGGGGGGGGGGGGGGGGGGGGGGGGGGGGGGGGGGGGGGGGGGGGGGGGGGGGGGGGFGGGGGGGGGGGEGGGGGFGGGGGGGGGGGGGGGGGGGGGGGGGGGGGGGGGFGEEGCFGGGGGGGDEGGGGGGGGGFGGGFGFGFGFFGGGGFGFGGGGFFFFFGFGGFGG>FFFFFFFFDDGFFFGFFFFFFFF
@M04650:207:000000000-C238N:1:1101:20192:9050 1:N:0:19
ACTCCTACGGGAGGCAGCAGTAGGGAATCTTCGGCAATGGACGAAAGTCTGACCGAGCAACGCCGCGGGAGGGAAGAAGGTTTTCGGATCGTAAAACTCTGTTGGTAGAGAAGAACGTTGGTTAGAGTGGAAAGCTCATCAAGTGACGGTAACTACCCAGAAAGGGACGGCTAACTACGTGCCAGCAGCCGCGGTAATACGTAGGTCCCGAGCGTTGTCCGGATTTATTGGGCGTAAAGCGAGCGCAGGTGGGTTATTAAGTCTGGTGTAAAAGGCAGTGGCTCAACCATTGTT
+
GGGGGFFEGG>@FCEGF@,CF9FG7E@@EF9FEC7FC8FGEE@FGEGGG9C,CF7+8+C<C+@+++7+@F++7B8=F@FFGGG7AF@EFCCECFF9EFG9CF9FDFCC9<F=>DFEE@DGG3+CFA<3>+<FFG8=FFGGGGGFDGCCCF@>FFC7<C,>:,?FFGDGE**:CFFF,BC<CFFFFFD2<5EG8CBEGGG7CFGGGG9FFE=EGGECE*:C=<CEC+<+3?9*5CD5<<FGFDEFGD))519C)><@6=?=CFCD7C02F4**/9>>:0C?FF56@@:136*).)
@M04650:207:000000000-C238N:1:1101:15862:9060 1:N:0:19
ACTCCTACGGGAGGCAGCAGTGGGGAATATTGCACAATGGGGGAAACCCTGATGCAGCAACGCCGCGTGAGTGATGAAGGTTTTCGGATCGTAAAGCTCTGTCTTCAGGGACGATAATGACGGTACCTGAGGAGGAAGCCACGGCTAACTACGTGCCAGCAGCCGCGGTAATACGTAGGTGGCGAGCGTTGTCCGGATTTACTGGGCGTAAAGGGAGCGTAGGCGGATTTTTAAGTGGGATGTGAAATACTCAGGCTCAACCTGGGGGCTGCATTCCAAACTGGAAGTCTAG
+
GGGGGGGGGGGGGGGGGGGGGGGGGGGGGGGGGGGGGGGGGGGGGGGGGGGGGGGGGGGGGGGGGGGGGGGGGGGGGGGGGGGGGGGGGGGGGGGGGGGGGGGGGGGGGGGGGGGGGGGGGGGGGGGGGGGGGGEGGGGGGGGGGGGGGGGGGGGGGGGGGGGGGGGGGGGGGGGGGGFGGGGGGDDGEGGGGGGGGGDGGGGGGGGGGGGGGGGGGGGGEDGGGG5CCFFGFGGGGGFFFDFFGGGGFGGGGGGFFFFFGFDFFCGFFE5::FFFFFGFFAGF:?F?FFF5
@M04650:207:000000000-C238N:1:1101:20852:9073 1:N:0:19
ACTCCTACGGGAGGCAGCAGTGGGGAATATTGCACAATGGGCGCAAGCCTGATGCAGCCATGCCGCGTGTATGAAGAAGGCCTTCGGGTTGTAAAGTTCTTTCGGTGATGAGGAAGGCGTAGGTGTTAATAGCACTTGGGTATGCCGTCAGTTACAGAAGAAGCACCGGCTAACTCCGTGCCCGCAGCCGCGCCAATACGGAGGGTGCAAGCGTTAATCGGAATTACTGGGCGTAGAGCGCACGCAGGCGGTTTGTTAAGTCAGAGGTGAAATCCCCTGGCTTAACTTGGGAAC
+
FGGGGGGGGGGEGGGGGGGGGGGGGGGGCFGCFGGGGGGGGGGEGGGGGGGGGGAEGG<F,EFGGGGGGCEFGF<<FGGGGGGGGGGGGGGGGGGDGFGGGGC77+8+CBFDFFE=+=48+@FGF,+CA@<FFGD,,CFCG9AF,,+3++387,,33C,,@,,@4F3F7C*6DF,5,@@>*D,641**2*::***1+?B8**:8ECB5<CA/C:*;7*;<=C*1A+00+9C57:>***09:D3))9/7./)95/C7)*19+9*?***,)99@F4/91(*0.(9)7@76<4)00-
@M04650:207:000000000-C238N:1:1101:7936:9074 1:N:0:19
ACTCCTACGGGAGGCAGCAGTGGGGAATATTGCACAATGGGGGAAACCCTGATGCAGCAACGCCGCGTGAGTGATGAAGGTTTTCGGATCCTAAAGCTCTGTCTTCAGGGACGATCATGACGTTACCTGAGGAGGAAGCCACCGCTAACTACGTGCCAGCAGCCGCGGTAATACGTAGGTCGCGAGCGTTCTCCGGATTTTCTGGTCGTAAAGGTAGCGTATGCGGATTTTTATGTGGGATGTGAAATCCTCCGGCTCATCCTGGGGGCTGCATTCCAAACTCGTCGTCT
+
FGGGGGGGGGGGC7FDGGGFGGGGGGGG9FGGF<FFGGGF?,CCEFGFGGGFAEFCFGFFF@FGGGGGGC:CFGGGGGGG<5FFGGC=F+BFGFDFG9FGAF<9?E9AD@FFGD4,+C,,A++B>BB<9,<AF+77=<8=FF,8:F@+<3:@>D,@D,73,,,5@F*<F:*@,@7?,,*?,4:C8*1*=E*49+*:*;8:+3<CC+0*?565@9+++2)1:7*21:7CE4<9)+:<>C3*0>@6***219C7*/).53?*99CDF*5()))))96=2)*1)5*0)7>>FF
@M04650:207:000000000-C238N:1:1101:22836:9083 1:N:0:19
ACTCCTACGGGAGGCAGCAGTGGGGAATATTGCACAATGGGCGCAAGCCTGATGCAGCCATGCCGCGTGTATGAAGAAGGCCTTCGGGTTGTAAAGTACTTTCAGCGAGGAGGAAGGCATTGTGGTTAATAACCGCAGTGATTGACGTTACTCGCAGAAGAAGCACCGGCTAACTCCGTGCCAGCAGCCGCGGTAATACGGAGGGTGCAAGCGTTAATCGGAATTACTGGGCGTAAAGCGCACGCAGGCGGTTTGTTAAGTCAGATGTGAAATCCCCGAGCTTAACTTGGGAAC
+
GGGGGGGGGGGGGGGGGGGGGGGGGGGGGGGGGGGGGGGGGGGGGGGGGGGGGGGGGGGGGGGGGGGGGGGGGGGGGGGGGGGGGGGGGCFFGGGGGGGGGGGGGGGBFGGGGGGGGGGGGGGGGEFGFGGGGGGGDGGEDGCFGGG@FGGFGGDGGGGGGGGGGFGGGGGGGDFCGGGGGGGGGGGGFGGEG87BCGGGGGGGGGD*?:EFDGGGFFGFGGEGGGGGGFGGFGGG:CF::<>FGGDCBCCC<<DF:?FFGFGGFCF)*9@@FF))17<D>9FFFFFBFF@0:,
@M04650:207:000000000-C238N:1:1101:2549:9125 1:N:0:19
ACTCCTACGGGAGGCAGCAGTGGGGAATATTGCACAATGGGGGAAACCCTGATGCAGCAACGCCGCGTGAGTGAAGAAGGGCTTCGGGTTGTAAAGCTCTGTTAGCAGGGAAGAGATAGGACGGTACCAACAGAGGAAGCAACGGCTAACAACGTGCCAGCAGCCGCGGTAATAAGTAGGGGGCAAACGTTGTTCGGAATAACTGGGAGTAAAGGACGCGTAGGCGGATAAATAAGTGTGGTGTGAAATACTAAGGCTCAAACATGTAGCTGCATTCCATAGTGGAAGGCT
+
F8<F,6C6CFE;CFGGEDGDCC,<@F@FEEGGF9,CFFEFF::FEF,CCCFE9F<EFD,C8@7FE:B@CEF,CF,?FFGG,BD=FC:+:+7BFGGECF,,:E,C@9,BBFF<BFG@,5,,,B=CBFEC<,@F,D3@>F<<C<,3+@+>FE,=@**>CFF7CG>F,<EC**4B,,,6@C@E1*:CB=*48*=CEGFG*CCC9C+@CC>*;C7E9E+**/178D8CFGGC**++*+*0;**0)*)09:*0=7:0*09?FF>=<*>**22)/98*6)//))**1)2/)**,())
@M04650:207:000000000-C238N:1:1101:12357:9156 1:N:0:19
ACTCCTACGGGAGGCAGCAGTGGGGAATATTGCACAATGGGCGAAAGCCTGATGCAGCAACGCCGCGTGAGCGATGAAGGCCTTCGGGTCGTAAAGCTCTGTCCTCAAGGAAGATAATGACGGTACCTGAGGAGGAAGCCACGGCTAACTACGTGCCAGCAGCCGCGGTAATACGTAGGTGGCGAGCGTTGTCCGGATTTACTGGGCGTAAAGGGAGCGTAGGCGGATTTTTAAGTGGGATGTGAAATACTCAGGCTCAACCTGGGGGCTGCATTCCAAACTGGAAGTCT
+
GGGGGGGGGGGEGGGGGGFGGGFGGGGGGGGGGCGD8F<FFFGGGGDFGGFFGGGGGGGGGFGGEGGGGGGGDDGEFGFGGGGGGFGGGGGGGGGGGGGGGGGGGGA8FGFGFGGGGGFGGGGGGGGGA<DCEEGGDFDGGGEGEGDFGGGFGGDFFCEFFFGFGGGGEGGGCGGGGFGGF>FDGGGGGGCGFG@E5EGG9CG?CCF=E*:CGGDDGD:DCDGG=E5:E=CF@+CFGG49?5?FCFCC@>:6:D5F77=?6@<*7<D0:DEF4=665<*/7<*95477<?
@M04650:207:000000000-C238N:1:1101:16955:9158 1:N:0:19
ACTCCTACGGGAGGCAGCAGTGGGGAATATTGCACAATGGGCGAAAGCCTGATGCAGCAACGCCGCGTGAGCGATGAAGGCCTTCGGGTCGTAAAGCTCTGTCCTCAAGGAAGATAATGACGGTACTTGAGGAGGAAGCCCCGGCTAACTACGTGCCAGCAGCCGCGGTAATACGTAGGGGGCTAGCGTTATCCGGAATTACTGGGCGTAAAGGGTGCGTAGGTGGTTTCTTAAGTCAGAAGTGAAAGGCTACGGCTCAACCGTAGTAAGCTTTTGAAACTGAGAAACTTGAGT
+
GGGGGGGGGGDFFGGGGGGGGGGGGEGGGGGGGGGGGFGGGGGGGGGGGGGGGGGGGGGGGGGG@FGGGGGGGG@FGGGGGGGGGGGGGGGGGGGGGGCFGGGFFGGFGGFGGFGFFFFFFGGFGGGEGFCF@FDCFCDFGGGGGG7FGGFGGGFGG9DFFCFGEGEGE@FFGGGFCFDFEEGDFGGE4=EGGGGGGGGFCF<CFGEE?7CC99?EGGG58);CGC5C=7CGF97?C7@CBGFFGGGFFCF45>37BFF?6>7>:C><6@*1=F?F(-??@BD:F=FFA==)5-
@M04650:207:000000000-C238N:1:1101:25023:9164 1:N:0:19
ACTCCTACGGGAGGCAGCAGTGGGGAATATTGCACAATGGGGGAAACCCTGATGCAGCAACGCCGCGTGAGTGATGAAGGTTTTCGGATCGTAAAGCTCTGTCTTCAGGGACGATAATGACGGTACCTGAGGAGGAAGCCACGGCTAACTACGTGCCAGCAGCCGCGGTAATACGTAGGTGGCGAGCGTTGTCCGGATTTACTGGGCGTAAAGGGAGCGTAGGCGGTTTCTTAAGTCTGGTGTGAAAGCCACCGGCTCAACCGGGGAGGGTCATTGGAAACTGGGAGACTTG
+
GGGGGGGGGGGGGGGGGGGGGGGGGGGGGGGGGGGGGGGGGGGGGGGFGGGGGGGGGGGGGGGGGGGGGGGEGGGGGGGGGGGGGGGGGGGGGGGGGGGGGGGGGGGGGGGGGGGGGGGGGDGGGGGGGGFG@FGGGGCGGEFGGGGGGGGGGGGGGGGGFG7FGEGGCEGGG@CFFFG;9FCCEG>ECGGEGGGECC*<CF@?FG5EEEEGGGD*CDD7=CG6CE*:5:9?4FG9C:9*1>7>02>C4C07<5DD3;?FFFGGFGD>>EB4<4@FF?GBF5DFF:B086*5
@M04650:207:000000000-C238N:1:1101:27545:9171 1:N:0:19
ACTCCTACGGGAGGCAGCAGTGGGGAATATTGCACAATGGGGGAAACCCTGATGCAGCCATGCCGCGTGTGTGAAGAAGGCCTTCGGGTTGTAAAGCACTTTCAGCGAGGAGGAAAGGTTGGTAGCTAATAACTGCCAGCTGTGACGTTACTCGCAGAAGAAGCACCGGCTAACTCCGTGCCAGCAGCCGCGGTAATACGGAGGGTGCAAGCGTTAATCGGAATTACTGGGCGTAAAGCGCACGCAGGCGGTTGATTAAGTCAGATGTGAAATCCCCGAGCTTAACTTGGGAAC
+
GGGGGGGGGGGGGGGGGGGGGGGGGGGGGGGGGGGGGGGGGGGGGGGFFGGGGGGGGGGGGGGGGGGGGGGGGGGGGGGGGGGGGGGGGGDGGGGGGGGGGGGGGFGGGGGGGGGFGGGGGGGGGGGDFGFGGGGGGGGGGGFGGGGGGGGGGGGGGGGGGGGGGGGGGGGGGFGGGGGGGGGGGGGGFGGGGGDGGGGGCGEGGGGGGECF?CGGGFGGGDGGGGGGFGGGE=CECGFGDC>>CD><DCDDDGGF*69@EFFGFGGFFFBFF?)9:;DEFFGFFFFF<@>??4
@M04650:207:000000000-C238N:1:1101:24680:9187 1:N:0:19
ACTCCTACGGGAGGCAGCAGTGGGGAATATTGCACAATGGGCGCAAGCCTGATGCAGCCATGCCGCGTGTATGAAGAAGGCCTTCGGGTTGTAAAGTACTTTCAGCGAGGAGGAAGGCATTGTGGTTAATAACCACAGTGATTGACGTTACTCGCAGAAGAAGCACCGGCTAACTCCGTGCCAGCAGCCGCGGTAATACGGAGGGTGCAAGCGTTAATCGGAATTACTGGGCGTAAAGCGCACGCAGGCGGTTTGTTAAGTCAGATGTGAAATCCCCGAGCTTAACTTGGGAAC
+
GGGGGGGGGEGGGGGGGGGGGGGGGGGGGGGGGGGGGGGGGGGGGGGGGGGGGGGGGGGGGGGGGGGGGGGGGGGGGGGGGGGGGGGGGGGGGGGGGGGGGGGGGGGGGGGGGGGGGGGGGGGGGGGGGGGGGGGGGGGGGFGGGGGGGGGGGGGGGGGGGGGGGGGGGGGGGGGGGGGEEGGGGGGGGGEEGGGGGGGGGGGGGGGGGGGGGGGGGGF>EGGGGGGGFGFGFGGGCDFDFD>DCDGGFGGGGDDFFF??FFGGFGGFF?FFFFF68>:>E>GFFFFFF4@FB4
@M04650:207:000000000-C238N:1:1101:26585:9221 1:N:0:19
ACTCCTACGGGAGGCAGCAGTGGGGAATATTGCACAATGGGGGAAACCCTGATGCAGCAACGCCGCGTGAGTGATGAAGGTTTTCGGATCGTAAAGCTCTGTCTTCAGGGACGATAATGACGGTACCTGAGGAGGAAGCCACGGCTAACTACGTGCCAGCAGCCGCGGTAATACGGAGGGGGCTAGCGTTATCCGGAATTACTGGGCGTAAAGGGTGCGTAGGTGGTTTCTTAAGTCAGAAGTGAAAGGCTACGGCTCCACCGTAGTAAGCTTTTGAAACTGAGAAACTTGAGT
+
GGGGGGGGGGGGGGGGGGGGGGFGCCGGGGGGGGGFGGGCFGGGGGGGGGFGGGGGGGC@FGGGGGGCFEGGGGGG9FCFDGGGGGGGECCEFCFGGGGGGGGGGFGFGGGGGGFGFGCFGGGGGGFGG8FGDGGDGDFEGGGGGGG<FFGBFGGGGGGGGGGGGGDGGGGGGGFEECFGEEGGGGGGGGGGGGGEDGGGFGGGGGGGDGGGFF>FEDD<CGGGGGGGGFGFFGGGGGF:@FFF=7CF@GGGD395>B)7C@G55DGFF4@=FFFF:A7*94C)/09796@A?)
@M04650:207:000000000-C238N:1:1101:23727:9225 1:N:0:19
ACTCCTACGGGAGGCAGCAGTGGGGAATATTGCACAATGGGGGAAACCCTGATGCAGCAATGCCGCGTGAGTGATGACGGCCTTCGGGTTGTAAAGCTCTGTCTTCGGGGACGATAATGACGGTACCCGAGGAGGAAGCCACGGCTAACTACGTGCCAGCAGCCGCGGTAATACGTAGGTGGCAAGCGTTGTCCGGATTTACTGGGCGTAAAGGGAGCGTAGGCGGACTTTTAAGTGGGATGTGAAATACACGGGCTCAACCTGTGTGCTGCATTCCAAACTGGAAGTCTAG
+
GGGGGGGGGGGGGGGGGGGGGGGGGGGGGGGGGGGGGGGGGGGGGGGGGGGGGGGGGGGGGGGGGGGGGGGGGGGGGGGGGGGGGGGGGGGGGGGGGGGGGGGGGGGGGGGGGGGGGGGGGGGGGGGGGGGGGGGGGGGGGGGGGGGGGGGGGGGGGGGGGFGGGGGGGG7CCEGGGGGGGGGGGGGGGGGGGGGGEGEFGFGCGGGGGGGGGGD55DGDCGGGGGEEEDGGFGFGGG>>FGFBDF7C=CFGGGGE:>FFGFGGFG77*@6?FFFFFBGFFFGF:FF)-*6.
@M04650:207:000000000-C238N:1:1101:8412:9252 1:N:0:19
ACTCCTACGGGAGGCAGCAGTAGGGAATCTTCGGCAATGGACGAAAGTCTGACCGAGCAACGCCGCGTGAGTGAAGAAGGTTTTCGGATCGTAAAACTCTGTTGGTAGAGAAGAACGTTGGTGAGAGTGGAAAGCTCATCAAGTGACGGTAACTACCCAGAAAGGGACGGCTAACTACGTGCCAGCAGCCGCGGTAATACGTAGGTCCCGAGCGTTTTCCGGTTTTATTGGGCGTAAAGCGAGCGCAGGTGGTTTATTAAGTCTGTTGTAAAAGGCAGTGGCTCAACCATTGTT
+
GGGGGGGGGDG@@+CCFGGGGGGGGGGGGGFGGDGGDEFEDGGGG7CGGGGGGGGCGGGGGGGGGGDGGGGGGGGGGGFFFGGGGGCEEGGGFFFGGGGGGGGFCFGGGFFDFFCGGGGGDGGFGFFGGG9BFG8DFDGGGFFFGFDEGFGGGGFGGGGFF@778@FGGCBECGCFGG<F8F@EDCC88CGEBCG>5C9F8ECCEFC9EEG5CECC*97CE3*2;73<C>6*7*9*9C4*797<3)57>56*9FF?BFF=+=>>?*:7@*8=**5).4C?4:77=*7:8=FAA4
@M04650:207:000000000-C238N:1:1101:8486:9302 1:N:0:19
ACTCCTACGGGAGGCAGCAGTGGGGAATATTGCACAATGGGCGCAAGCCTGATGCAGCCATGCCGCGTGTATGAAGAAGGCCTTCGGGTTGTAAAGTACTTTCAGCGAGGAGGAAGGCATTGTGGTTAATAACCACAGTGATTGACGTTACTCGCAGAAGAAGCACCGGCTAACTCCGTGCCAGCAGCTGCGGTAATACGGAGGGTGCAAGCGTTAATCGGAATTACTTGGCGTAAAGCGCACCCAGGCGGTTGATTAAGTCAGGTGTGAAATCCCCGAACTTACCTTGGGAAC
+
GGGGGGGGGGGGGDGGGGGGGGGGGGGGGGGGGGGGGGGGGGGEGGGGGGGGGGGGGGCGGGGGGGGGGGFGGGDCFGGGGGG@EGGEFGGGFCFGGGGGGGGGGGFEFDFFFCGGG8EGEFGGGGGDEAFFGGEGG8C?FFGF9BCCF=FFFB7F+:BFFF@FCGGFEGGGG,@,6>>:>DEGF?CD,?CCCECCFG?C5:8EEB15:C?FD7CCC7;C=:8FGC0?+:<6>E7*9*/95)))*1>C)117536*6*9?:*:>):D>E4@==*/)-4))0(*0*)9<4453?0
@M04650:207:000000000-C238N:1:1101:17625:9329 1:N:0:19
ACTCCTACGGGAGGCAGCAGTGGGGAATATTGCACAATGGGCGCAAGCCTGATGCAGCCATGCCGCGTGTATGAAGAAGGCCTTCGGGTTGTAAAGTACTTTCAGCGAGGAGGAAAGGTTGGTAGCTAATAACTGCCAGCTGTGACGTTACTCGCAGAAGAAGCACCGGCTAACTCCGTGCCAGCAGCCGCGGTAATACGGAGGGTGCAAGCGTTAATCGGAATTACTGGGCGTAAAGCGCACGCAGGCGGTTGGATAAGTTAGATGTGAAAGCCCCGGGCTCAACCTGGGAAT
+
GGGGGGGGGGGGGDGGGGGGGGGGGGGGGGGGGGGGGGGGGGGGGGGGGGGGGGGGGGGGGGGGGGGGGGGGGGGGGGGGGGGGGGGGGGGGGGGGGGGFGGGGGGGCGGGGGDFFFGGGGGGGGGGGGGGGGGGGGGGGGGGGGGGGGGGGGGGGGEGGGGGGFGFCGGGEGGGGGGGGGGGGGGGGGDG@C:@EFGGFGGGGGGGGGFGFDGGEGGGGEDDGGGGGFGFGFEGGGGFC@G>>GGGCBCCGDDGFFFFF9@7:@DFFFFFFFF>@B9<B>6CFFFF:(>FFFF
@M04650:207:000000000-C238N:1:1101:14882:9333 1:N:0:19
ACTCCTACGGGAGGCAGCAGTGGGGAATATTGCACAATGGGGGAAACCCTGATGCAGCAACGCCGCGTGAGTGATGAAGGTTTTCGGATCGTAAAGCTCTGTCTTCAGGGACGATAATGACGGTACCTGAGGAGGAAGCCACGGCTAACTACGTGCCAGCAGCCGCGGTAATACGTAGGTGGCGAGCGTTGTCCGGATTTACTGGGCGTAAAGGGAGCGTAGGCGGATTTTTAAGTGGGATGTGAAATACTCAGGCTCAACCTGGGGGCTGCATTCCAAACTGGAAGTCTAG
+
GGGGGGGGGGGGGGGGGGGGGGGGGGGGGGGGGGGGGGGGGGGGGGGGGGGGGGGGGGGGGGGGGGGGGGGGGGGGGGGGGGGGGGGGGGGGGGGGGGGGGGGGGGGGGGGGGGGGGGGGGGGGGGGGGGGGGGGGGGGGGGGGGGGGGGGGGGGGGGGGGGGGGGGGGGGGGGGGGGGGGGGGGGGGGGGGGFEGEGDGGGGGGFGG8EGGGGEGGGGGGGCCEECG=DGGFGGGGGFC?C?FFGGGFGGGGGDFFFFFGFGGFGGFFDE@@FFFFAGF>AGFFFF><FFB
@M04650:207:000000000-C238N:1:1101:3118:9348 1:N:0:19
ACTCCTACGGGAGGCAGCAGTAGGGAATCTTCGGCAATGGACGCAAGTCTGACCGAGCAACGCCGCGTGAGTGAAGAAGGTTTTCGGATCGTAAAACTCTGTTGTTAGAGAAGAACAAGGACGTTAGTCACTGAACGTCCCCTGACGGTATCTAACCAGAAAGCCACGGCTAACTACGTGCCAGCCGCCGCGGTAATACGTAGGTGGCAAGCGTTGTCCGGATTTATTGGGCGTAAAGCGAGCGCAGGCGGTTTATTAAGTCTGGTGTACAAGGCAGTGGCTCCACCATTGTAT
+
GFGGGGGGGGGGGGGGGGG<FFEDGGGGGGGGGEEGGGGGGGG+F@FFGGFFGGGGDGGGGGGGGGGGGGFFGGFFAFGGFA,DFEGFGFBFCGGGGGGGFGGGGGGDFDGFF8FGGGGF8DF>@FCB,,<F<,B@<D7+>FFFCGG7BFGGGFCFCF@<,,@CEF:FBEE8FGGGGGGC@FFFG/8CG88C>CE52?CCF+=8;98C*<==CC;=EGFGE<E5CFE?FF85.><C3>?)8D>3C93/<)997D*7B64=04*;?>D??*986>@F<FCFB0>))7<(5*/6)6
@M04650:207:000000000-C238N:1:1101:16172:9367 1:N:0:19
ACTCCTACGGGAGGCAGCAGTGGGGAATATTGCACAATGGGCGCAAGCCTGATGCAGCCATGCCGCGTGTATGAAGAAGGCCTTCGGGTTGTAAAGTACTTTCAGCGAGGAGGAAGGCATTGTGGTTAATAACCACAGTGATTGACGTTACTCGCAGAAGAAGCACCGGCTAACTCCGTGCCAGCAGCCGCGGTAATACGGAGGGTGCAAGCGTTAATCGGAATTGCTGGGCGTAAAGCGCACGCAGGCGGTTTGTTAAGTCAGATGTGAAATCCCCGAGCTTAACTTGGGAAC
+
GGGGGGGGGGGGGGGGGGGGGGGGGGGGGGGGGGGGGGGGGGGGGGGGGGGGGGGGGGGGGGGGGGGGGGGGGGGGGGGGGGGGGGGGGGGGGGGGGGGGGGGGGGGGGGGGGGGGGGGFGGGGGGGGGGGGGGGFGGGGFDFFGGGGGGGGGGGGGGGGGGFGGFFGGGGGGGFFGGGGGGGGGGGGGGGGGGG>FFGFGGGGGGGGGGGGEGGGFGFG=DGGG?FFCGGGBGD5<FFGEDBFDGGGFGD<DDGFFF?FGFCC6CCFFFFFFF6??>GB>>46@FFBAFFF?4
@M04650:207:000000000-C238N:1:1101:2827:9416 1:N:0:19
ACTCCTACGGGAGGCAGCAGTAGGGAATCTTCGGCAATGGACGAAAGTCTGACGGAGCAACGCCGCGTGAGTGAAGAAGGGTTTCGGATCGTAAAACTCTGTTGTTAAAGAAGAACAAGGATGAGAGTAACTGCTCATCGCATGACGGTATTTAACCAGAAAGCCACGGCTAACTACGTGCCAGCAGCCGCGGTAATACGTAGGTGGCAAGCGTGGTCCGGAGTTATTGGGCGTAAAGCGAGCGCAGGCGGATCGTTAAGTCTGATGTGAAAGCACCCGGATGAACCGGGGAGG
+
FDFGFGG9CFCGEEFCC:FFEFGCFGGFF@,CD,CFGGGGG8CEEGEFGFFFCFC,@:@@EFGFFFC@C:CCEFGG,C4=,::B,?B?7@F8EFGFFF=,55??<EAGGGAFFGG8=FFF=:BFGCGGDA,,5,:,EF9,@++@@FBC3+@@=C@3@EGD,>F7:D3CCEDDF:>>?B:>>FGGECFG7=5CC5*:9BBCC>/84>16BFG*8/*//*29C</*0?++<CA*.:3:*;*/017>CDGG5DC)>9*7)05@0*0:@7>-9696F7)0(-9;5,)9/0)47BEBB>
@M04650:207:000000000-C238N:1:1101:23835:9463 1:N:0:19
ACTCCTACGGGAGGCAGCAGTGGGGAATATTGCACAATGGGGGAAACCCTGATGCAGCAACGCCGCGTGAGTGATGAAGGTTTTCGGATCGTAAAGCTCTGTCTTCAGGGACGATAATGACGGTACCTGAGGAGGAAGCCACGGCTAACTACGTGCCAGCAGCCGCGGTAATACGGAGGGTGCAAGCGTTAATCGGAATTACTGGGCGTAAAGCGCACGCAGGCGGTTGATTAAGTCAGATGTGAAATCCCCGGGCTCAACCTGGGAACTGCATTCGAAACTGGCAGGCTAG
+
GGGGGGGGGGGGGGGGGGGGGGGGGGGGGGGGGGGGGGGGGGGGGGGGGGGGGGGGGGGGGGGGGGGGGGGGGGGGGGGGEGGGGGGGGGGGGGGGGGGGGGGGGGGGGGGGGGGGGGGGGGGGGGGGGGGGDFGGFEGGGGGGGGGGGGGGGGGFGGGGGGGGGGGGCGGGGGGCBEGGGGGFEGGGCEEGGGGGGCDFGGGGGGGGGGGGGGGGDGGGGGGGGGGGGFGGFGGGGGFCFF??GGGGFGGGGGGE>FFFEFFGFDF?FFFFBFFB><DE>AGFFFFFFF@6
@M04650:207:000000000-C238N:1:1101:13825:9493 1:N:0:19
ACTCCTACGGGAGGCAGCAGTAGGGAATCTTCGGCAATGGACGAAAGTCTGACCGAGCAACGCCGCGTGAGTGAAGAAGGTTTTCGGATCGTAAAACTCTGTTGTTAGAGAAGAACAAGGACGTTAGTAACTGAACGTCCCCTGACGGTATCTAACCAGAAAGGGACGGCTAACTACGTGCCAGCAGCCGCGGTAATACGTAGGTCCCGAGCGTTGTCCGGATTTATTGGGCGTAAAGCGAGCGCAGGTGGTTTATTAAGTCTGGTGTAAAAGGCAGTGGCTCAACCATTGTAT
+
GGGGGGGGGGGGGGGGGGGGGGGGGGGGGGGGGGGGGGGGGGGGGGGFGGGGGGGGGGGGGGGGGGGGGGGGGGGGGGGGGGGGGGGGGEGGGGGGGGGGGGGGGGGGGGGGGGGGGGFGGGGGGGGGGGGGGGGGGGGGGGGGGGGGGGGGGGGGGGGGGGGGGCGGGCGGGGGGGGGGGGGGGGGGGGGGGGGGGGGGGGGGGGFGGGGGGEGGGGGGGG*AFGGGGGGGECDDG=4D3CEFGGGGFGGGGDDFB=BFGFGGF**(7=FFFFFFF3CFE?F4FF>?F=@<<)
@M04650:207:000000000-C238N:1:1101:9374:9496 1:N:0:19
ACTCCTACGGGAGGCAGCAGTGGGGAATATTGCACAATGGGCGCAAGCCTGATGCAGCCATGCCGCGTGTATGAAGAAGGCCTTCGGGTTGTAAAGTACTTTCAGCGAGGAGGAAGGCATTGTGGTTAATAACCACAGTGATTGACGTTACTCGCAGAAGAAGCACCGGCTAACTCCGTGCCAGCAGCCGCGGTAATACGGAGGGTGCAAGCGTTAATCGGAATTACTGGGCGTAAAGCGCACGCAGGCGGTTGATTAAGTCAGATGTGAAATCCCCGAGCTTAACTTGGGAAC
+
GGGGGGCGFGGGGGGGGGGGGGGGGGGGGGGFDGGGFGGGGGGGGGGGGGGGGGGGGGGGGGCFGGGEGGGGGGGGGGGGGGGGGGGGGGGGGGGGGGGGGGGGFDEEGGFGGGFGGGGGGGGGGGGGGGFGGGGGGGGGGGFGGFGGGGGGGGGDG>FD@FFGGGGGGDGGCGFGGGGGGGGGGGGGGGDEGGGGGFGGGDGGGGGGGGGF=EGCEFFG=DEGGG?FGF5EBGC=CGFDEGFFGGGGFGGGD74@FFFFGFGG4C><FFFFFFFF?FD::;6FFFFFFFFF2-
@M04650:207:000000000-C238N:1:1101:16883:9510 1:N:0:19
ACTCCTACGGGAGGCAGCAGTAGGGAATCTTCGGCAATGGACGAAAGTCTGACCGAGCAACGCCGCGTGAGTGAAGAAGGTTTTCGGATCGTAAAACTCTGTTGGTAGAGAAGAACGTTGGTGAGAGTGGAAAGCTCATCAAGTGACGGTAACTACCCAGAAAGGGACGGCTAACTACGTGCCAGCAGCCGCGGTAATACGTAGGTCCCGAGCGTTGTCCGGATTTATTGGGCGTAAAGCGAGCGCAGGTGGTTTATTAAGTCTGGTGTAAAAGGCAGTGGCTCAACCATTGTT
+
GGGGGGGGGGGGGGGGGGGGGGGGGGGGGGGGGGGGGGGGGGGGGGGGGGGGGGGGGGGGGGGGGGGGGGGGGGGGGGGGGGGGGGGGGGGGGGGGGGGGGGGGGGGGGGGGGGGGGGGGGGGGGGGGGGGGGGGGGGGGGGGGGGGGGGGGGGGGGGGGGGGGGGGGGGGGGGGGGGGGGGGGGGGGGGGGGGEGGGGGGGGGGGGGGGGCGGGGGGGGGGGEEGGGGGGGF5DGGGFFFDFDGGGGF9CGGGGFFFFBDBCG4FF?FFFFFF>FBFGF??4<6?FF?=FAA)
@M04650:207:000000000-C238N:1:1101:8393:9522 1:N:0:19
ACTCCTACGGGAGGCAGCAGTGGGGAATATTGCACAATGGGCGCAAGCCTGATGCAGCCATGCCGCGTGTATGAAGAAGGCCTTCGGGTTGTAAAGCTCTTTTAGCAGGGAAGAGATAGGACGGTACCTGCAGAGGAAGCCACGGCTAACTACGTGCCAGCAGCCGCGGTAATACGTAGGTGGCAAGCGTTGTCCGGATTTACTGGGCGTAAAGGGAGCGTAGGTGGACTTTTAAGTGAGATGTTAAATACTCGTGCTCAACCCGAGAACTGCATTTCAAACTGGAAGTCT
+
GGGGGGFGEGDGGEGGGGGGGGGFGGGGGGGGFFGGGGFEGGGGGGFGGGG@FGGCFGEFGGGGGGCGGGGGCFG9FG8FGGGGDFDDFGGGFGGCGGGG,CFCGGGGEC@FGCC8CFF<FGEDGGGGGDFDFGFGGCFGFCEECFEGGGGGGDGFGFFGGCDCFGEEEEEDGF?EGCFGG@C:BF>C*=A7EFGG5EBEGGFG9CGF8E*:/++**995:C5EGGG5CGFFFF>7CCF6=FF=*:7:9CGGFC/<)8FBF@DDBC)7>?F=?FFBDF798<FF??)48FB
@M04650:207:000000000-C238N:1:1101:16613:9533 1:N:0:19
ACTCCTACGGGAGGCAGCAGTGGGGAATATTGCACAATGGGCGCAAGCCTGATGCAGCCATGCCGCGTGTATGAAGAAGGCCTTCGGGTTGTAAAGTACTTTCAGCGAGGAGGAAGGCATTGTGGTTAATAACCACAGTGATTGACGTTACTCGCAGAAGAAGCACCGGCTAACTCCGTGCCAGCAGCCGCGGTAATACGGAGGGTGCAAGCGTTAATCGGAATTACTGGGCGTAAAGCGCACGCAGGCGGTTTGTTAAGTCAGATGTGAAATCCCCGAGCTTAACTTGGGAAC
+
GGGGGGGGGGGGGGGGGGGGGGGGGEGGGGGGGGGGGGGGGGGGGGGGGGGGGGGGGGGGGGGGGGGGGGFGGGGGGGGGFGFGGGGEFGGGGGGGGGGGGGGGGFGDGGGGGGGGGGGGGGGGGGGGGGGGGGGGGGGGGGGGGGGGGGGGGGGGGGFGGGGGFFGGGGGDGGGGGGGGGGGGGFFGGDEGE5EGGGGGGGGGGGGGGFFEGGGGGGGGCCE=CFFGFGEEEGGGGFFGEGE:DGGGDDGGGGGFFFFFGFG**:C<?FFFF=FFF>G77198FFFA4?F<>(
@M04650:207:000000000-C238N:1:1101:9850:9555 1:N:0:19
ACTCCTACGGGAGGCAGCAGTAGGGAATCTTCGGCAATGGACGAAAGTCTGACCGAGCAACGCCGCGTGAGTGAAGAAGGTTTTCGGATCGTAAAACTCTGTTGTTAGAGAAGAACAAGGACGTTAGTAACTGAACGTCCCCTGACGGTATCTAACCAGAAAGCCACGGCTAACTACGTGCCAGCAGCCGCGGTAATACGTAGGTGGCAAGCGTTGTCCGGATTTATTGGGCGTAAAGCGAGCGCAGGTGGTTTCTTAAGTCTGATGTGAAAGCCCCCGGCTCAACCTGGGTGG
+
GGGGGGGGGGDGFGGGGGGGGFGGG,CFCGGGGGGGGGGGGGGGGGCFFGGGDFGGGGEGGGGGGGGGGGGGGGGGGGGGGGFGGCEGGGGGGGCFGGGGGGGGFEFGG9,EFGDGGCC<EDGGFGEFFFGGFFBFFGGGCDGF:<FEF7@FGGGGGFGG7@<FG7DEGDFDGGGGFG@BG:9B8CCFG8:B5:7CCGGG99*;EFC=*ACGGEGGEFD38C5=?FCFG4CC3:):DG?DEGFFD5C:4297C7C@F=?6<0:F4CC<BF460<FFBFGEF2*/65@(8)0(,4
@M04650:207:000000000-C238N:1:1101:5863:9603 1:N:0:19
ACTCCTACGGGAGGCAGCAGTGGGGAATATTGCACAATGGGCGCAAGCCTGATGCAGCAACGCCGCGTGAGGGACGACGGCCTTCGGGTTGTAAACCTCTTTTAGCAAGGAAGAAGCGAAAGTGACGGTACTTGCAGAAAAAGCGCCGGCTAACTACGTGCCAGCAGCCGCGGTAATACGTAGGGCGCAAGCGTTATCCGGAATTATTGGGCGTAAAGAGCTCGTAGGCGGTTTGTCGCGTCTGCTGTGAAAACCCGAGGCTCAACCTCGGGCCTGCAGGGGGTACGGGCAGAC
+
GGGGGGGGGGGGGGGGGGGGGGGGGGGGGGGGGGGGGGGGGGGGGGGGGGGGGGGGGGGGGGGGGGGGGGGGGGFGGGGGGGGGGGGGGGGGGGGGGGGFGGGGGGGGGGGGGGGGGGGGGGGGGGGGGGGGGGGGGGGGGGGGDGGGGGGGGGGGDGGGGFGGGGCGGGGEGEEEGGGGGGFGGGGGGGGGGGGGGGGGGGGGGGGGFGGGGGGGGGGGGGGGGGGGGDD:>CG6FGFGEGFFGGGD?FGG=5C5@FFEC5<F4CF0FDB@:@;3<?F479GDF@EFFD)8?(
@M04650:207:000000000-C238N:1:1101:22040:9611 1:N:0:19
ACTCCTACGGGAGGCAGCAGTAGGGAATCTTCCGCAATGGGCGAAAGCCTGACGGAGCAACGCCGCGTGAGTGATGAAGGTCTTCGGATCGTAAAACTCTGTTATTAGGGAAGAACATATGTGTAAGTAACTGTGCACATCTTGACGGTACCTAATCAGAAAGCCACGGCTAACTACGTGCCAGCAGCCGCGGTAATACGTAGGTGGCAAGCGTTATCCGGAATTATTGGGCGTAAAGCGCGCGTAGGCGGTTTTTTAAGTCTGATGTGAAAGCCCACGGCTCAACCGTGGAGG
+
GGGGGGGGGGGGGGGGGGGGGGGGGGGGGGGGGGGGGGGGGGGGGGGGGGGGGGGGGGGGGGGGGGGGGGGGGGGGGGGGGGGGGGGGGGGGGGGGGGGGGGGGGGGGGGGGGGGGGGGGGGGGGGGGGGGGGGGGGGGGGGGGGGGGGGGGGGGGGGGGGGGGGGGGGGGGGGGGGGGGGGGGGGGGGGGGGGGGGGGGGGGGGGGGGGGGGGGGGGGGGGGGGGGGFFFGFGGGGGFD>CDFDDDGFGGDGGG5>F?=FFGGFGFFF?=BF?5<:?GFF>GFFFFFFFD?FF
@M04650:207:000000000-C238N:1:1101:9203:9624 1:N:0:19
ACTCCTACGGGAGGCAGCAGTGGGGAATATTGCACAATGGGGGAAACCCTGATGCAGCAACGCCGCGTGAGTGATGAAGGTTTTCGGATCGTAAAGCTCTGTCTTCAGGGACGATGATGACGGTACCTGAGGCGGAAGCCACGGCTAACTACGTGCCAGCAGCCGCGGTCATACGTAGGTGGCGAGCGTTGTCCGGATTTACGGGGCGTAAAGGGAGCGTAGTCGGATTTTTATGTGGGATGTGACATACTCAGGCTCAACCTGGGGGCTGCATTCCAAACTGGAAGTCTCG
+
GFFFGGFEFCFEFGGCCEFGGFGCGGGGGGGECAFFGFFF,FECFGCFFFEGDAFGGEECDC7@E@FGGG:FFGGGFAFGGGGGGGG7FG7F<FGGAEDF9FFGFG9EFDFECD7+CBD,AC7>>:DDF,>F+@FEF<FC@C+:@CCCCEGG7FEG>A,*,6D,*=7:4**?BC+<CC>F9*7C:CC*4;:*<C*:*/;C<<*:*:*1:5*/<EECEDCD87/<C5*/:*C+)+03:>B*9*9*0*22*22**9*)0)0*607CFFC035B:)=*0.<:*72*94)58540(
@M04650:207:000000000-C238N:1:1101:3048:9668 1:N:0:19
ACTCCTACGGGAGGCAGCAGTGGGGAATATTGCACAATGGGGGAAACCCTGATGCAGCCATGCCGCGTGAGTGAAGAAGGCTCTCGGAGTGTAAAGCACTTTCAGCGAGGAGGAAAGGTTGATGCCTAATACGTAACAACGGAGATGATTATCGGAGAAGAAGCACCGGATAACTCCGGGAGCGAAGTTGCGGCAAAACGTCGGTGGGAAGCGTTGTGCGGAACGACGGGGCGGATAGGATGTGAAGGCGGGGAGATAAGCTCCGAGTTAAATATATAGACTTAACCTGTAGA
+
GGGGGGGGGGGGGGGGGFGGFGGGGGGGDGGGGGGGGGGGGGGEGGGFGGGGGGGGGG8F,CFFGGGGG,FEGGGGGGGF,:,:EFG+7BBEFGGGG8FG8BFC@A>+@7CCGG<FA<,:4:,,,8,:,8,,3:,,8,7<+8+8C,7,:,,,,@+>+CF,D:@F?F>>F*33E9,6,1*5*****41*,6,:5*83***12*3=:CC*:?5*/:*:**01*9?**2/*2)*10/)2*94**9/=*:?*)/1)))97)**/0***0)9()=/6@4*76)**142*1/*)(199A
@M04650:207:000000000-C238N:1:1101:11564:9685 1:N:0:19
ACTCCTACGGGAGGCAGCAGTGGGGAATATTGCACAATGGGCGCAAGCCTGATGCAGCCATGCCGCGTGTATGAAGAAGGCCTTCGGGTTGTAAAGTACTTTCAGCGAGGAGGAAGGCATTGTGGTTAATAACCACAGTGATTGACGTTACTCGCAGAAGAAGCACCGGCTAACTCCGTGCCAGCAGCCGCGGTAATACGTAGGGTGCAAGCGTTAATCGGAATTACTGGGCGTAAAGCGCACGCAGGCGGTTTGTTAAGTCAGATGTGAAATCCCCGAGCTTAACTTGGGAAC
+
GGGGGGGGGGGGG7FGCGGGGGGGEGGGGGGEGGFGGGEGGGGG@FGGGGGGGEGFFGGFGGGGGGGGGGFGGEGGF<EEGGGGGGDGGGGGGGGGGGGGGGGG9E=FFGGEGGGGGGGGGFGFEGGGCFGG9BGGCFG9FFGFGFGGGGEGG7CFEGGFFF@CEFGEGGGDFGGGGGG*BCGFFCF>@1:C>CC5FC?C2BFECGG58F9FAEGGCGGG*9=FCCFG74*:5CC:FG4D:DF)9C59;339DG<>F7=/<@7:=C7A=@=FFFFFF19>>2<4=FFAF)702(
@M04650:207:000000000-C238N:1:1101:5914:9686 1:N:0:19
ACTCCTACGGGAGGCAGCAGTGGGGAATATTGCACAATGGGGGAAACCCTGATGCAGCAACGCCGCGTGAGTGATGAAGGTTTTCGGATCGTAAAGCTCTGTCTTCAGGGACGATAATGACGGTACCTGAGGAGGAAGCCACGGCTAACTACGTGCCAGCAGCCGCGGTAATACGTAGGTGGCGAGCGTTATCCGGAATTACTGGGCGTAAAGGATGCGTAGGCGGTTAGATAAGTTATGTGTTAAATATATAGGCTTAACCTGTAGAAAGCACATAAAACTGTGTAACTAG
+
FGGGGGGGGGGGGGGGGGGGFDGGC7;FF<FFGGFCFFGGGFDFEGGG@<FF9FFFGCFGF@CEGGEF@FEGGGGGGGGGGGGGGGDGEGGDFGGGGCFFGGGGGFF<FEGGGGEEGGGFCFGGGEFGGG8DFEGFGFGDFGGGCEGGFGGGG7BBFGGGGFGGGG7CCECEGGGCGCEGFG7CCEGG@EGG9FGGGG5:BEGGGGGGGDGGGGGGG4D983C68ECECDFG=CFCCCF7*:FFCFCDF700:*:)/))13*:F?FCAFFF547<*6<FFF:DB?/*6)0/.
@M04650:207:000000000-C238N:1:1101:17944:9691 1:N:0:19
ACTCCTACGGGAGGCAGCAGTGGGGAATATTGCACAATGGGGGAAACCCTGATGCAGCAACGCCGCGTGAGTGATGAAGGTTTTCGGATCGTAAAGCTCTGTCTTCAGGGACGATAATGACGGTACCTGAGGAGGAAGCCACGGCTAACTACGTGCCAGCAGCCGCGGTAATACGTAGGTGGCGAGCGTTGTCCGGATTTACTGGGCGTAAAGGGAGCGCAGGTGGTTTATTAAGTCTGGTGTAAAAGGCAGTGGCTCAACCATTGTATGCATTGGAAACTGGTAGACTTGAGT
+
GGGGGGGGGGGGGGGGGGGGGGGGGGGGGGGGGGGGGGGGGGGGGGGGGGGGGGGGGGGGGGGGGGGGGGGGGGGGGDGGGGGGGFEECGGGGGGGGGGGGGGGGFGGGGGGGGGGGGCGGGGGGGGGGGGGGGEGGFGGGGGGGEGFFGFGCCFGGGGGGGGGGGGGGEGCCFGEGGGGFGGGGGGGGGGGGGGGEDGGGGGGFGGGGCE:FFCEEGGGGCE=FGGFGCGGF?DFGGFG@58FGFGFFCFDFFGF4?=?FFCFBGGFFFFF6B@?).>7?<CBFBF>DB?AD6
@M04650:207:000000000-C238N:1:1101:14034:9697 1:N:0:19
ACTCCTACGGGAGGCAGCAGTGGGGAATATTGCACAATGGGCGCAAGCCTGATGCAGCCATGCCGCGTGTATGAAGAAGGCCTTCGGGTTGTAAAGTACTTTCAGCGAGGAGGAAGGCATTGTGGTTAATAACCACAGTGATTGACGTTACTCGCAGAAGAAGCACCGGCTAACTCCGTGCCAGCAGCCGCGGTAATACGGAGGGTGCAAGCGTTAATCGGAATTACTGGGCGTAAAGCGCACGCAGGCGGTTGATTAAGTCAGATGTGAAATCCCCGAGCTTAACTTGGGAAC
+
GGGGGGGGGGDGGGGGGGGGGGGGGGGGGGGFGGGGGGGGGGGGGGDGGGGGGGGGGGFGFGGGGGGGGGFGGGGGGGGGGGGGGGGGGDGGGGGGFFGGFGGGD<:>FGGGGGGGCFGFFDBEE<FFGGGGGG<DC8CDDFFDFDGC<FEGGGGGDGGGGGCC8FGGGGGGGGGGFGF*>CCFGGDDGEDCECEGD?9CGGEGGEDEGFEC8CEE=:CFGDDGGDGF?FFG>ED75:79<5:DGGGGE5D755*9?B6B<*:C=G76?FFFFFFFFFDE@>4*/96><FFF?(
@M04650:207:000000000-C238N:1:1101:17656:9702 1:N:0:19
ACTCCTACGGGAGGCAGCAGTGGGGAATATTGCACAATGGGCGCAAGCCTGATGCAGCCATGCCGCGTGTATGAAGAAGGCCTTCGGGTTGTAAAGTACTTTCAGCGAGGAGGAAGGCATTGTGGTTAATAACCACAGTGATTGACGTTACTCGCAGAAGAAGCACCGGCTAACTCCGTGCCAGCAGCCGCGGTAATACGGAGGGTGCAAGCGTTAATCGGAATTACTGGGCGTAAAGCGCACGCAGGCGGTTTGTTAAGTCAGATGTGAAATCCCCGAGCTTAACTTGGGAAC
+
GGGGGGGGGGGGGGGGGGGGGGGGGGGGGGGGGGGGGGGGGGGGGGGGGGGGGGGGGGGGGGGGGGGGGGGGGGGGGGGGGGGGGGGDFGGGGGGGGGGGGGGGGGGGGGEGGGGGGGGGGGGGGGGGGGGGGGGGGGGGGGGGGGGGGGGGGGGGGGGGGGGGGGGGGGGGGGGGGGGGGGGGGGGGGGGGGGGGGGGGGGCGGGGGGE?EEGEEGGGGGCEGGGGGGGGGFGGGGGFGFGFFGDGGFGGGGGDFF?BF9@DFFGFFF=FFFFFFFBDEFFG4@FF>4448?4
@M04650:207:000000000-C238N:1:1101:24463:9705 1:N:0:19
ACTCCTACGGGAGGCAGCAGTAGGGAATCTTCGGCAATGGACGAAAGTCTGACCGAGCAACGCCGCGTGAGTGAAGAAGGTTTTCGGATCGTAAAACTCTGTTGTTAGAGAAGAACAAGGACGTTAGTAACTGAACGTCCCCTGACGGTATCTAACCAGAAAGCCACGGCTAACTACGTGCCAGCAGCCGCGGTAATACGTAGGTGGCAAGCGTTGTCCGGATTTATTGGGCGTAAAGCGAGCGCAGGCGGTTTCTTAAGTCTGATGTGAAAGCCCCCGGCTCAACCGGGGAGG
+
GGGGGGGGGGGGGGGGGGGGGGGGGGGGGGGGGGGGGGGGGGGGGGGGGGGGGGGGGGGGGGGGGGGGGGGGGGGGGGGGGGFGGGGGEGGGGGGGGFGGGGGGFFGGGGGGGGGGGGGFGGGGGCFGGGGGGGGGGGG>FGGGGGGGGGGGGGFGGGGGGGGGGGGEFEGGGGGFGEFEFGGGFFGGFDGGGGGGGGGGGGGGGGFGGFCF*7CGC7>DCCEG69FFGGCFEGGG3>@DEGFFGGGGFGGGGGGFFFFFFFGGFGG9@@F?8455:9CDEBGFFFF91>5(4>
@M04650:207:000000000-C238N:1:1101:27169:9723 1:N:0:19
ACTCCTACGGGAGGCAGCAGTAGGGAATCTTCGGCAATGGACGAAAGTCTGACCGAGCAACGCCGCGTGAGTGAAGAAGGTTTTCGGATCGTAAAACTCTGTTGGTAGAGAAGAACGTTGGTGAGAGTGGAAAGCTCATCAAGTGACGGTAACTACCCAGAAAGGGACGGCTAACTACGTGCCAGCAGCCGCGGTAATACGTAGGTCCCGAGCGTTGTCCGGATTTATTGGGCGTAAAGCGAGCGCAGGTGGTTTATTAAGTCTGGTGTAAAAGGCAGTGGCTCAACCATTGT
+
GGGGGGGGGGGGGGGGGGGGGGGGGGGGGGGGGGGGGGGGGGGGGGGGGGGGGGGGGGGGGGGGGGGGGGGGGGGGGGGGGGGGGGGGGGGGGGGGGGGGGGGGGGGGFGGGGGGGGGGGGGGGGGGGGGGGGGGGGGGGGGGGGGGGGGGGGGGFGGGGGGGGGGGGGGGGGGGGGGGGGGGGGGGGGGGGGGGEEGGGGGGGGGGGGGGGDGCGGGGGGGDGGGGGGGGGFGGGGGFGFGDDGGGGF5CGGGGFFFF4:@CGFGFFFFFFFFFFFF<:F?FFFFFF6?9AB
@M04650:207:000000000-C238N:1:1101:16405:9729 1:N:0:19
ACTCCTACGGGAGGCAGCAGTAGGGAATCTTCGGCAATGGACGAAAGTCTGACCGAGCAACGCCGCGTGAGTGAAGAAGGTTTTCGGATCGTAAAACTCTGTTGGTAGAGAAGAACGTTGGTGAGAGAGGAAAGCTCATCAAGTGACGGTAACTACCCAGAAAGGGACGGCTAACTACGTGCCAGCAGCCGCGGTAATACGTAGGTCCCGAGCGTTGTCCGGATTTCTTGGGCGTAAAGCGAGCGCAGGGGGTTTATTAATCCTGGTGTAAAAGGCAGTGGCTCAACCATGCT
+
GGFCGGGGGDEFGGEGGGGGFDFGEG?FEFF,C;FFGFFGGGG+FEGCFFGF9F:FGF@EFEGGGGGGGD=5CCFGGGGFF9FGGGGC@+BFGGGGD:AFEF<<EBCFCACEGGG8F?<BCFCDG,,+@CDFGF?,3F9@DFG<BFF>:F@C,DC<,@<@EG7FCF@7@8*>FEC@C,>FGG7,BCC@F,:CCCEEEC99C:+4*3+=CC=:***/:CF=E)2:C6+2+:CCFGDCD797)>.7/751)))1))1)9@=7+*2?=C2()1*/*9)74<2<)(1)7*).2=6()
@M04650:207:000000000-C238N:1:1101:24917:9746 1:N:0:19
ACTCCTACGGGAGGCAGCAGTGGGGAATATTGCACAATGGGGGAAACCCTGATGCAGCAACGCCGCGTGAGTGATGAAGGTTTTCGGATCGTAAAGCTCTGTCTTCAGGGACGATAATGACGGTACCTGAGGAGGAAGCCACGGCTAACTACGTGCCAGCAGCCGCGGTAATACGTAGGTGGCGAGCGTTGTCCGGATTTACTGGGCGTAAAGGGAGCGTAGGCGGATTTTTAAGTGGGATGTGAAATACTCAGGCTCAACCTGGGGGGTGCATTCCAAACTGGAAGTCTAG
+
GGGGGGGGGGGGGGGGGGGGGGGGGGGGGGGGGGGGGGGGGGGGGFGGGGGGGGGGGGGGGGGGGGGCEGGGGGGGGGGGGGGGGGGDFGGGGGGGGGGGGG9FGFGGGGGGGGGGGGFFFGG@EGGGGGGGGGGGGGGGGGGGGGGGGGGGDGGGFFFCFFFGEGGE>C@CGGGGGGGGGGGG7=CEEGGGGGDDCE:C@FFGGGFG*=EG9EC=EDGC=5CCGGEGECGGFDFFGGFD:D:67D>GBCGFGGG4::4?CF<FFGG9)7>>FFF?A<C*08CF)<?:<=46
@M04650:207:000000000-C238N:1:1101:14660:9759 1:N:0:19
ACTCCTACGGGAGGCAGCAGTGGGGAATATTGCACAATGGGCGCAAGCCTGATGCAGCCATGCCGCGTGTATGAAGAAGGCCTTCGGGTTGTAAAGTACTTTCAGCGAGGAGGAAGGCATTGTGGTTAATAACCACAGTGATTGACGTTACTCGCAGAAGAAGCACCGGCTAACTCCGTGCCAGCAGCCGCGGTAATACGGAGGGTGCAAGCGTTAATCGGAATTACTGGGCGTAAAGCGCACGCAGGCGGTTTGTTAAGTCAGATGTGAAATCCCCGAGCTTAACTTGGGAAC
+
GGGGGGGGGGGGGGGGGGGGGGGGGGGGGGGGGGGGGGFGGGGGGGGGGGGGGGGGGGGGGGGGGGGGGGGGGGGGGGGGGGGGGGGGGGGGGGGGGGGGGGGGGGGGGGFGGGGGGGGGGDGGGGGGGGFGGGGGGGGGGGGGGGGGGGGGGGGGGGGGGGGGGGGGGGGCFGGGGGGGGGGGGGGGGGGGGGGGFFGGGGGGGGGGGGFGGGGGGFGCGDCFGGGGGCGGFGCEFGFGFGFFGGGGFGGGGGGFFFBFGFGGFGGFFFFFFFFFFF<BEFGFFFFBF?FFF:
@M04650:207:000000000-C238N:1:1101:8391:9773 1:N:0:19
ACTCCTACGGGAGGCAGCAGTGGGGAATATTGCACAATGGGCGCAAGCCTGATGCAGCCATGCCGCGTGTATGAAGAAGGCCTTCGGGTTGTAAAGTACTTTCAGCGAGGAGGAAGGCATTGTGGTTAATAACCACAGTGATTGACGTTACTCGCAGAAGAAGCACCGGCTAACTCCGTGCCAGCAGCCGCGGTAATACGGAGGGTGCAAGCGTTAATCGGAATTACTGGGCGTAAAGCGCACGCAGGCGGTTTGTTAAGTCAGATGTGAAATCCCCGGGCTCAACCTGGGAAC
+
GGGGGGGGGGGGG7FGGGGGGGGGGGGGFGGGGGGGGGGFGGGGGGGGGGGGGGGGGGGGGGGGGGGGGGGGGGGGGGFGGGGGGGGGGGEGFGGGGGGGGGGGGGGGGGGGGGGGGGGGGGGGGGGGGGFGCFGGGGGGGGGGGGGGGGEGGDGGC+@<CGGGGGGGGGGGGGGGGGGCEGFFGGGFCCEGGGGGGGGGGGGGGGGGGGGFGGEEGGGGDGGGGGGGCGG=>ED5CFFGF37BGD:DBCGDGGGF@FFFGFGGFFFDFFF?BFFFF6D>DFCFF:FB175:>(
@M04650:207:000000000-C238N:1:1101:2417:9777 1:N:0:19
ACTCCTACGGGAGGCAGCAGTGGGGAATATTGCACAATGGGGGAAACCCTGATGCAGCAACGCTGCGTGAGTGATGAAGGTTTTCGGATCGTAAAGCTCTGTCTTCAGGGAAGATAATGACGGTAACTGAGGAGGAAGCCAAGGCTAACCAAGTGCCAGCAGCCGCGGTAATACGTAGGTGGGGAGCGTTGGCCGGATTTACTGGGCGGAAAGGGAGCGTAGGCGGATTTGGTAGTGGGATGTGAAATACTCGGGACCAAACGGGGGGCGGACTGCGAAAATGGAAGAGAAG
+
?EC;ECCC66@FGG-BF@8@66CCFDDGGFAEEFE<@@FFCGCF>C,C@FCC9@CDA,CE@F+,8+@8?,C?FGGFAFFFFG,CEFDFE7CFCEF?,A,5?EFGDF<FGG7:8<A?BFFFAFG+A?FEG9EFB::+D3,=F,AA+35=,,,+8,C,9E:@FFCCECEG@8C3,,6@@CB,>B*5>:B8***,,?CE5*39C?ECC;8C**::/5**:/71;35+*1*2*2++)3:+9C><6D)**2:7**2>*95)))0>*7175<D9:)7))))5(31<).:994<(()0(
@M04650:207:000000000-C238N:1:1101:4744:9782 1:N:0:19
ACTCCTACGGGAGGCAGCAGTGGGGAATATTGCACAATGGGCGCAAGCCTGATGCAGCCATGCCGCGTGTATGAAGAAGGCCTTCGGGTTGTAAAGTACTTTCAGCGAGGAGGAAGGCATTGTGGTTAATAACCACAGTGATTGACGTTACTCGCAGAAGAAGCACCGGCTAACTCCGTGCCAGCAGCCGCGGTAATACGGAGGGTGCAAGCGTTAATCGGAATTACTGGGCGTAAAGCGCACGCAGGCGGTTTGTTAAGTCAGATGTGAAATCCCCGAGCTTAACTTGGGAAC
+
GG<EFFGGGCGEGGGGGGGGGGGGGGDGFGGGGGGGGGGGGGGGGFGGGFFFGGGGGGEGGFFGGGGGGCEFGFFF9FGGFGGGGFDECCFG,EFGGFGGGGGGGGGEGD+FEF,?F@EFGGGGGGGGECF<FGGGDFGGGGFGGGGGGGDGGGCECCGFGFFGGGGGDGGCCGGGGGDGGG9DEDDFFEEGGGGG9CFGGGC8@EGGDGFGGGGGDFCF5CCFFFGDCDFFFEGGGGFGFG@ECDGGEGGGG:DFFFF?FBCF4:*-9*99?46??>)839**19*6244(53
@M04650:207:000000000-C238N:1:1101:15049:9809 1:N:0:19
ACTCCTACGGGAGGCAGCAGTGGGGAATATTGCACAATGGGGGAAACCCTGATGCAGCAACGCCGCGTGAGTGAAGAAGGTCTTCGGATTGTAAAGCTCTGTTAGCAGGGAAGAGATAGGACGGTACCTGCAGAGGAAGCCACGGCTAACTACGTGCCAGCAGCCGCGGTAATACGTAGGTGGCAAGCGTTGTTCGGAATAACTGGGCGTAAAGGATGCGTAGGCGGTTAGATAAGTTATGTGTTAAATATATAGGCTTAACCTGTAGAAAGCACATAAAACTGTGTAACT
+
GGGGGGGGGGGGGGGGGGGGGFGGGGGGFGGGGGGGGGGGGEGGGGF8FGGGGGGGGGGGG+FGGGGGGGGGGGGGGGFGEA5EFGGEG:FGGGGFGGGGAFGEDGGGGGGGGG@8?FFGGGGGGGGGGGGCGGFCGGGGGFGGGGGGGGGGGGGGGGGGGGGGGGGGGGGGGGGGGGGGGGGGGGGGGGGGGGGGGGCG:EGGGGGGGGGGGG709CGD;DGGGGG:C<FE=FCFC*7:/CFF5DGGFFF7C77FFF46FBF7)20)*96:F)7)64F6=?GFF?05<FF
@M04650:207:000000000-C238N:1:1101:29023:9811 1:N:0:19
ACTCCTACGGGAGGCAGCAGTGGGGAATATTGCACAATGGGCGCAAGCCTGATGCAGCCATGCCGCGTGTATGAAGAAGGCCTTCGGGTTGTAAAGTACTTTCAGCGAGGAGGAAGGCATTGTGGTTAATAACCACAGTGATTGACGTTACTCGCAGAAGAAGCACCGGCTAACTCCGTGCCAGCAGCCGCGGTAATACGGAGGGTGCAAGCGTTAATCGGAATTACTGGGCGTAAAGCGCACGCAGGCGGTTGGTTAAGTCAGATGTGAAATCCCCGAGCTTAACTTGGGAAC
+
GGGGGGGGGGGGGGGGGGGGGGGGGGGGGGGFGGGGGGGG8FEEGGGGFEFGGGGGGGGGGFFGG@EGGGGG9FFFCEDGGGGGGGGGGGGGCGGGGGGGGGGGCFEEGGGGGG@BFGGGGGGGGFGGGGFGGGFGCEGGGGGGGGGFGGGGFDGGGCFDFFGGFFECFEGGGFGGGDGGGGGGGGGGEGGEGGGGGGGGG8?EDEGGGFFGGGEC5FGGGGGGGFGGAFGG>>CCFGFDFGDFDGG<>)>D39)87*09<@FGFGG<7*=@4@F??FDFEBD?66@<AFF::4
@M04650:207:000000000-C238N:1:1101:20177:9957 1:N:0:19
ACTCCTACGGGAGGCAGCAGTGGGGAATATTGCACAATGGGGGAAACCCTGATGCAGCAACGCCGCGTGAGTGATGAAGGTTTTCGGATCGTAAAGCTCTGTCTTCAGGGACGATAATGACGGTACCTGAGGAGGAAGCCACGGCTAACTACGTGCCAGCAGCCGCGGTAATACGTAGGTGGCGAGCGTTGTCCGGATTTACTGGGCGTAAAGGGAGCGTAGGCGGATTTTTAAGTGGGATGTGAAATACTCAGGCTCAACCTGGGGGCTGCATTCCAAACTGGAAGTCTAG
+
GGGGGGGGGGGGGGGGGGGGGGGGGGGGGGGGGGGGGGGGGGGGGGGGGGGGGGGGGGGGGGGGGGGEGGGGGGGGGGGGCFGGGGGGGGGGGGGGGGGGGGFGGGGGGGGGGGGGGGGGGGGGGGGGGGGGGGGGGGGGGGGGGGGGGGGGGGGGGGGGGGGGGGGGGGGGGGGGGGGGGGGGGDGGGGGGGGGGEGGGGGGGGGGGGGGGGGGGGGG>GGGGGC5E:DFGFFGFGGFGFGFFFGDFFGGDGGGFFFF?CFGGF<DBEFEEFFFFA2CFF<FFFFFF<?*6
@M04650:207:000000000-C238N:1:1101:17918:9962 1:N:0:19
ACTCCTACGGGAGGCAGCAGTAGGGAATCTTCGGCAATGGACGAAAGTCTGACCGAGCAACGCCGCGTGAGTGAAGAAGGTTTTCGGATCGTAAAACTCTGTTGGTAGAGAAGAACGTTGGTGAGAGTGGAAAGCTCATCAAGTGACGGTAACTACCCAGAAAGGGACGGCTAACTACGTGCCAGCAGCCGCGGTAATACGTAGGTCCCGAGCGTTGTCCGGATTTATTGGGCGTAAAGCGAGCGCAGGTGGTTTATTAAGTCTGGTGTAAAAGGCAGTGGCTCAACCATTTT
+
GGGGGFGGGGGFGGGGGGGFGGGGGGGGGGGGGGGGGGGGGGGEGEGEGGGGGGGGGGGGGGGGGGGFGGGGGGDGGGGGGGGFGGGGGGGGGGGGGG@EEAFGGGGGGGGGGGGGG@DGGDGFGFFFEGGGGGGGGGGFGGGGGFGGEGGGGGFGGGGGGGGGGG,@CCEGGGGGGGGGGGGGGGGGGGGGGGGGDGGGGGGGG9CFGGDEGEECE*2?EGDEDFFGGFGGFG<ED5@7@CBBGDDGF7CGGDD?FFFF?F>:=9:3@FFFFFFF:?9?FF*)9=?:<F=2-
@M04650:207:000000000-C238N:1:1101:6973:9966 1:N:0:19
ACTCCTACGGGAGGCAGCAGTGGGGAATATTGCACAATGGGCGCAAGCCTGATGCAGCCATGCCGCGTGTATGAAGAAGGCCTTCGGGTTGTAAAGTACTTTCAGCGAGGAGGAAGGCATTGTGGTTAATAACCACAGTGTTTGACGTTACTCGCAGAAGAAGCACCGGCTAACTCCGTGCCAGCAGCCGCGGTAATACGGAGGGTGCAAGCGTTTATCGGAATTACTGGGCGTAAAGCGCACGCAGTCGGTTTGTTAAGTCAGATGTGAAATCCCCGAGCTTAACTTGGTAAC
+
GGGGGGGGGG>BFGGGGGGGGGGGGGGGGGGFGGGGGGGGGDGGGGGGGGGGGGGGGGGEFFGGGGE:>=FGGGA9F=:CFEGDBF7@GD+?FG95CF?EFFDAFGGEDC7CCGEGGFFFG@FGDEGGFDFFGGG@BFFG,AFECGG@FEGAEFEGGGGDFG?,,8D>FEGE@FGFEGGGGGCGGCDGGGGGEG7CFGFFGEGCEGGGG?FFCE8*/>>F8*1A8CCF7DG77E3*7DFC@)7>DD5*9*7DD<DFF4*=F?FDF>C<FF4F=*)92(>3)17*78846F*:6)
@M04650:207:000000000-C238N:1:1101:23221:9988 1:N:0:19
ACTCCTACGGGAGGCAGCAGTGGGGAATATTGCACAATGGGCGCAAGCCTGATGCAGCCATGCCGCGTGTATGAAGAAGGCCTTCGGGTTGTAAAGTACTTTCAGCGAGGAGGAAGGCATTGTGGTTAATAACCACAGTGATTGACGTTACTCGCAGAAGAAGCACCGGCTAACTCCGTGCCAGCAGCCGCGGTAATACGGAGGGTGCAAGCGTTAATCGGAATTACTGGGCGTAAAGCGCACGCAGGCGGTTGATTAAGTCAGATGTGAAATCCCCGAGCTTAACTTGGGAAC
+
GGGGGGGGGGGGGGGGGGGGGGFGGGGGGCGGGGGGGGGGGGGGGGGGGGGGGGGGGGGGGGGGGGGGGEGGGFGGGGGGGGGGGGGGGGGGGGGGGGGGGGFGGGGEGGGGFGGGGGFFGGGGGGGGGGGGGGGGGG:AFFDFFGGCCFGGGGGGGFFGGGGGGGGGDG78FEGGGGCGGGFEEFGGBGEGGB8CFCGF>CEGG5EGGFCGGGGEFCCFGG5E?CGDCDDGEGGGGFFD>D>BGGDGFGGD3C48=@FF09D>?CFAFFF4@F))(4D@56DFFF=AA)724(
@M04650:207:000000000-C238N:1:1101:25066:9996 1:N:0:19
ACTCCTACGGGAGGCAGCAGTAGGGAATCTTCGGCAATGGACGAAAGTCTGACCGAGCAACGCCGCGTGAGTGAAGAAGGTTTTCGGATCGTAAAACTCTGTTGTTAGAGAAGAACAAGGACGTTAGTAACTGAACGTCCCCTGACGGTATCTAACCAGAAAGCCACGGCTAACTACGTGCCAGCAGCCGCGGTAATACGTAGGTGGCAAGCGTTGTCCGGATTTATTGGGCGTAAAGCGAGCGCAGGCGGTTTCTTAAGTCTGGTGTAAAAGGCAGTGGCTCAACCATTGTAT
+
GGGGGGGGGGGGGGGGGGGGGGGGGGGGGGGGGGGGGGGGGGGGGGGGGGGGGGGGGGGGGGGGGGGGGGGGGGGGGGGGGGGGGGGGGGGGGGGGGGGGGGGGGGGGGGGGGGGGGGG<FGGGGGGGGGGGGGGGGGGGGGGGGGGGGGGGGGGGGGGGGGGGGGGGGGDGGGGGGGGGGGGGGGGGGGGGGGGDGGGGGGGGGGGGGGGGGGGGGGGGG:AEFGGGGGGGFGGGGGFGFGFFGGGGFGGGGGGFFFFFGFGG@CCBFFFFFEFF<?G?>?GFFFFFFFFABA
@M04650:207:000000000-C238N:1:1101:22523:10072 1:N:0:19
ACTCCTACGGGAGGCAGCAGTGGGGAATATTGCACAATGGGCGCAAGCCTGATGCAGCCATGCCGCGTGTATGAAGAAGGCCTTCGGGTTGTAAAGTACTTTCAGCGAGGAGGAAGGCATTGTGGTTAATAACCACAGTGATTGACGTTACTCGCAGAAGAAGCACCGGCTAACTCCGTGCCAGCAGCCGCGGTAATACGGAGGGTGCAAGCGTTAATCGGAATTACTGGGCGTAAAGCGCACGCAGGCGGTTTGTTAAGTCAGATGTGAAATCCCCGAGCTTAACTTGGGAAC
+
GGGGGGGGGGGGGGGGGGGGFFGGGGGGGGGGGGGGGGGGGGGGGGGGGGGGGGGGGGGGGGGGGGGGGGGGGGGGGGGGGGGGGGGGGGGGGGGGGGGGGGGGGGGGGGGGGGGGGGGGGGGGGGGGGGGGGGGGGGGGGGGGGGGGGGGGGGGGGGFFGGGGGGGGGDGEGFGGGGGGGGGGGGGGGGGGGGGGGGGGGGGGGGGGGGGCCEGGGFGGGGGGGGGGGFGGFGGGGFFDDGD>GGGGFGGGGGGFFFF??9CFFCGFFFF=FFFFBFDE)229BFFBFFFFF(
@M04650:207:000000000-C238N:1:1101:23938:10074 1:N:0:19
ACTCCTACGGGAGGCAGCAGTGGGGAATATTGCACAATGGGGGAAACCCTGATGCAGCAACGCCGCGTGAGTGATGAAGGTTTTCGGATCGTAAAGCTCTGTCTTCAGGGACGATAATGACGGTACCTGAGGAGGAAGCCACGGCTAACTACGTGCCAGCAGCCGCGGTAATACGTAGGTGGCGAGCGTTGTCCGGATTTACTGGGCGTAAAGGGAGCGTAGGCGGATTTTTAAGTGGGATGTGAAATACTCAGGCTCAACCTGGGGGCTGCATTCCAAACTGGAAGTCTAG
+
GGGGGGGGGGGGGGGGGGGGGGGGGGGGGGGGGGGGGGGGGGGGGGGGGGGGGGGGGGGGGGGGGGGFGGGGGGGGGGGGGGGGGGGGGGGGGGGGGGGGGGGGGGGGGGGGGFGGGGGGGGGGGGGGGGGGGGGGGGGGGGGGGGGGGGGGGGGGGGGGGGGGGGGGGGGGGGGGGGGGGGGGGGGGGGGGGGGGGGGGGGGGGGGGGGGGGGGGGGGCEGGGGGCG5DFGFGFFGGFGFG?@7FFFFGGFGGGFFFFFGFGGFGG>EFFFFFFFFDGFFFGFFFF046=)
@M04650:207:000000000-C238N:1:1101:23830:10099 1:N:0:19
ACTCCTACGGGAGGCAGCAGTAGGGAATCTTCGGCAATGGACGAAAGTCTGACCGAGCAACGCCGCGTGAGTGAAGAAGGTTTTCGGATCGTAAAACTCTGTTGGTAGAGAAGAACGTTGGTGAGAGTGGAAAGCTCATCAAGTGACGGTAACTACCCAGAAAGGGACGGCTAACTACGTGCCAGCAGCCGCGGTAATACGTAGGTCCCGAGCGTTGTCCGGATTTATTGGGCGTAAAGCGAGCGCAGGTGGTTTATTAAGTCTGGTGTAAAAGGCAGTGGCTCAACCATTGT
+
GGGGGGGGGGGGGGGGGGGGGGGGGGGGGGGGGGGGGGGGGGGGGGGGGGGGGGGGGGGGGGGGGGGGGGGGGGGGGGGGGGGGGGGGGGGGGGGGGGGGGGGGGGGGGGGGGGGGGFGGGGGGGGGGGGFGGGGGGGGGGFGGGGGGGGGGGGGG>EGGGGGGGGGGGGGGGGGGGGGGGGGFGGGGGGGGGGEDGGGGGGGGGGGGFEGGGGGGGGFFGGG5EFGF9:CFFGDGGGFGFDEFGGDCBCCG9CCF6FFF97FFFGGFFB=?BF>>?:0<FB7F?FFF<F@<A
@M04650:207:000000000-C238N:1:1101:27317:10129 1:N:0:19
ACTCCTACGGGAGGCAGCAGTGGGGAATATTGCACAATGGGCGCAACCCTGATGCAGCAACGCCGCGTGAGTGATGAAGGTCTTCGGATTGTAAAGCTCTGTCTTCAGGGACGATAATGACGGTACCTGAGGAGGAAGCCACGGCTAACTACGTGCCAGCAGCCGCGGTAATACGTAGGTGGCGAGCGTTGTCCGGATTTACTGGGCGTAAAGGGTGCGTAGGCGGCTTTTTAAGTTAGATGTGAAATACCCAGGCTCAACCTGGGGGCTGCCTCCGAAACTGGAATTCTAGCG
+
GGGGGGGGGGGGGGGGGGGGGGGGGGGGGGGGGGGGGGGGG8FCGG+FGGGGGGGGGGEGGGGGGGGGG::CFE?FGGGGGCGGGGGGG+BFGGG<95FGGG,,C@<FGGGGDFEGG<FGEFGGGGG95D,3BFGGGG8,DGGGGGGGGGGGGGGGGGGGGGGGGGGGGGGGGGGFGGG;,*=8:CGGGG*CFGGGGGDGG?CGFG55EGG59:C*:CGGGGGGGG*5**<?FGGG7*9C4CFFGGFC=F*2*/5>F7FFG:**8<52>B>B)=)),4*7>BD)0)/,6FFF27
@M04650:207:000000000-C238N:1:1101:27124:10159 1:N:0:19
ACTCCTACGGGAGGCAGCAGTGGGGAATATTGCACAATGGGCGAAAGCCTGATGCAGCAACGCCGCGTGAGTGATGAAGGTTTTCGGATCGTAAAGCTCTGTCTTCAGGGACGATAATGACGGTACCTGAGGAGGAAGCCACGGCTAACTACGTGCCAGCAGCCGCGGTAATACGTAGGTGGCGAGCGTTGTCCGGATTTACTGGGCGTAAAGCGCACGCAGGCGGTCTGTCAAGTCGGATGTGAAATCCCCGGGCTCAACCTGGGAACTGCATTCGAAACTGGCCGGCTAGCG
+
FGGGGGGGGGGGGGGGGGGGGGGGGGGGGGGGDGGGGGGGGGGGGGGGGGGGGCGGGGGGGGGGGGGGG7FGGGFGGGGGC,CFGGGGGEGGGGGGGFGGFG<EFGGGGGGGGGDGEF,5C438=FGEF,==,@FDEBFFFGCGG:F<<FDG@>FF:FD*>8@FEG:FC**4CFD24CCFE7888?C:*1/4++488**?9<CGGGG=?ECFG7*1197):)*2*:C*:FEC4CC?CD>C)CFFCGGFFC9/))7<)./9*89FF3537)=4?*8@)-95>>:40))-355((-
@M04650:207:000000000-C238N:1:1101:20786:10176 1:N:0:19
ACTCCTACGGGAGGCAGCAGTGGGGAATATTGCACAATGGGGGAAACCCTGATGCAGCAACGCCGCGTGAATGATGAAGGTCTTCGGATCGTAAAGTTCTGTCTTCAGGGACGATAATGACGGTACCTGAGGAGGAAGCCACGGCTAACTACGTGCCAGCAGCCGCGGTAATACGTAGGTGGCAAGCGTTGTCCGGATTTACTGGGCGTAAAGGGAGCGTAGGCGGATTTTTAAGTGGGATGTGAAATACTCAGGCTCAACCTGGGGGCTGCATTCCAAACTGGCAGTCTAG
+
GGGGGGGGGGGGGGGGGGGGGGGGGGGGGGGGGGGGGGGGGGGGGGGGGGGGGGGGGGGGGGGGGGGGGGGGGGGGGGGGGGGGGGGGGGGFFGGGGGGGGGGGGGGGGGGGGGGGGGGGGGGGGDGGFGGGGGGGGGGGGGGGGGGCGGDGFGGGGGGGGGGGGGGGGGGGGFGGFFEGGGGGGGGGGGGGGGGGGEGECFGGGGGGGGGGGGGGGGGGGGGGGGCEGDGGF?F:7FFC?DFFGF>GFGGGGGGFFFFFG>D<79CBFFFFFFFFFFFFFAGF)7@::FFD
@M04650:207:000000000-C238N:1:1101:11664:10198 1:N:0:19
ACTCCTACGGGAGGCAGCAGTGGGGAATATTGCACAATGGGCGCAAGCCTGATGCAGCCATGCCGCGTGTATGAAGAAGGCCTTCGGGTTGTAAAGTACTTTCAGCGAGGAGGAAGGCATTGTGGTTAATAACCGCAGTGATTGACGTTACTCGCAGAAGAAGCACCGGCTAACTCCGTGCCAGCAGCCGCGGTAATACGGAGGGTGCAAGCGTTAATCGGAATTACTGGGCGTAAAGCGCACGCAGGCGGTTGATTAAGTCAGATGTGAAATCCCCGAGCTTAACTTGGGAAC
+
GGGGGGGGGGGGGGGGGGGGGGGGGGGGGGGGGGGGGGGGGGGGGGGGGGGGGGGGGGGGGGGGGGGGGEDGGGF9FGGGGGGGGDGGGGGGGGGGGGGGGGGGFF77FFGEGGFFGDFGFGGDFFGG9FFCGGGGGGCFCFGGGGGGGGGGFE>>CGGGGGGGGGCFEGGGEGGGGGGGGGGGFGGGGGGGGGDCFGGG:>EGCCGDFGGGEGGDG7:FECG=FGGGFGGGFGG*7>BG5)8:37CD)>DDGGDFFF**<=CGFCG>?=9@=F4681)8>9*9*9@<<@F?0-
@M04650:207:000000000-C238N:1:1101:28959:10294 1:N:0:19
ACTCCTACGGGAGGCAGCAGTGGGGAATATTGCACAATGGGCGAAAGCCTGATGCAGCAACGCCGCGTGAGCGATGAAGGCCTTCGGGTCGTAAAGCTCTGTCCTCAAGGAAGATAATGACGGTACTTGAGGAGGAAGCCCCGGCTAACTACGTGCCAGCAGCCGCGGTAATACGTAGGGGGCTAGCGTTATCCGGAATTACTGGGCGTAAAGGGTGCGTAGGTGGTTTCTTAAGTCAGAAGTGAAAGGCTACGGCTCAACCGTAGTAAGCTTTTGAAACTGAGAAACTTGAGT
+
GGGGGGGGGDGFGGGGGGGGGGGGGGGGGGGGGGGGGGGGGGGGGGGGFGDGGGGGGGFGGEGGGGGGGGGGGGGGGGGGGGGGGGGGGGGGGGGGGGGGGGG@CFFFGFGGGGGGGGGFGGDCGGFGGCFCFGGGGGGGGGGGGGDFG<FGGFFGGGGGFGGGGCE<FGGGGGGF9CGDCGGC8FGGGGGGGGGGGDEFGF@?6CCCEDE5CCEGDGGGGGGFGGGGFGGGFGGGFF=76CFF7:F*7CF*<DGFEFF@GFGGFDG<FFFBB*9?:BGFBAFF??6:<BB3?5
@M04650:207:000000000-C238N:1:1101:21307:10296 1:N:0:19
ACTCCTACGGGAGGCAGCAGTGGGGAATATTGCACAATGGGCGAAAGCCTGATGCAGCAACGCCGCGTGAGCGATGAAGGCCTTCGGGTCGTAAAGCTCTGTCCTCAAGGAAGATAATGACGGTACTTGAGGAGGAAGCCCCGGCTAACTACGTGCCAGCAGCCGCGGTAATACGTAGGGGGCTAGCGTTATCCGGAATTACTGGGCGTAAAGGGTGCGTAGGTGGTTTCTTAAGTCAGAAGTGAAAGGCTACGGCTCAACCGTAGTAAGCTTTTGAAACTGAGAAACTGTAGT
+
GGGGGGGGGGGGGGGGGGGGGGGGGGGGGGGGGGGGGGGGGGGGGGGGGGGGGGGGGGGGGGGGGGGGGGGGGGGGGGGGGGGGGGGGFGGGGGGGGGGGGGFGGGGGGGGGGGGGGGGGGGGEFGGGGGGGGGGGGGGGGGGGGGGGGGGGGGGGGGGGGGGGGGGGGGGGGGGGGGGEEGGGGGGGGDGGGGGGGGGGGGGGGGGG8CGGGGGGGGGDGGGGGGCFFGGFFGGGFFFGFGFFGGGGFGGGFGGFFDFFG@CGFGGFFFFFFFF6<>GFFFFFFFFFF**.:)
@M04650:207:000000000-C238N:1:1101:25104:10320 1:N:0:19
ACTCCTACGGGAGGCAGCAGTGGGGAATATTGCACAATGGGCGCAAGCCTGATGCAGCCATGCCGCGTGTATGAAGAAGGCCTTCGGGTTGTAAAGTACTTTCAGCGGGGAGGAAGGTGCTGAGGTTAATAACCTCAGCAATTGACGTTACCCGCAGAAGAAGCACCGGCTAACTCCGTGCCAGCAGCCGCGGTAATACGGAGGGTGCAAGCGTTAATCGGAATTACTGGGCGTAAAGCGCACGCAGGCGGTTGATTAAGTCAGATGTGAAATCCCCGAGCTTAACTTGGGAAC
+
GGGGGGGGGGGGGGGGGGGGGGGGGGGGGGGGGGGGGGGGGGGGGGGGGGGGGGGGGGGGGGGGGGGGGGGGGGGGGGGGGGGGGGGGGGGGGGGGGGGGGGGGGGGGGGGGGEGGGGGGGGGGGGGGGGGGGGFFGGGGGGGGGGGGGGGGGGGDDGGGGGGGGGGGGGGGGGGGGGGGGGGGGGGGGGGGGEGGGGGGGEGGGGGGGGGGECEEFGGDEDGGGGGGGGGGFGGGGGFGFGDEGGGGFGGGC<6FBFFFGFGGFGGFFFFFFFFFF(>BEFGBFFFFFFFFB1
@M04650:207:000000000-C238N:1:1101:19014:10343 1:N:0:19
ACTCCTACGGGAGGCAGCAGTGGGGAATATTGCACAATGGGCGCAAGCCTGATGCAGCCATGCCGCGTGTATGAAGAAGGCCTTCGGGTTGTAAAGTACTTTCAGCGAGGAGGAAGGCATTGTGGTTAATAACCACAGTGATTGACGTTACTCGCAGAAGAAGCACCGGCTAACTCCGTGCCAGCAGCCGCGGTAATACGGAGGGTGCAAGCGTTAATCGGAATTACTGGGCGTAAAGCGCACGCAGGCGGTTGATTAAGTCAGATGTGAAATCCCCGAGCTTAACTTGGGAAC
+
GGGGGGGGGGGGGGGGGGGGGGGGGGGGGGGGGGGGGGGGGGGGGGGGGGGGGGGGGGGGGGGGGGGGGGGGGGGGGGGGGGGGGGGGGGGGGGGGGGGGGGGGGGGGGGGGGGGGGGGGGGGGGGGGGGGGGGGGFGGGGGGGGGGGGGGGGGDEGGGGGGGGGGGGGGGGGGGGGGGGGGGGGGGGGGGGGGGGGGGGGGGGCGGGGGGGGDGGGGGGGGGGGGGGGGGGFGGGGD?DFGFFGDGG>CCD5CFFFFFFGFGFF77:?FFF?FFFFFGFF9>BF?FFAF>08(
@M04650:207:000000000-C238N:1:1101:23077:10350 1:N:0:19
ACTCCTACGGGAGGCAGCAGTGGGGAATATTGCACAATGGGGGAAACCCTGATGCAGCAACGCCGCGTGAGTGATGAAGGTTTTCGGATCGTAAAGCTCTGTCTTCAGGGACGATAATGACGGTACCTGAGGAGGAAGCCACGGCTAACTACGTGCCAGCAGCCGCGGTAATACGTAGGTGGCGAGCGTTGTCCGGATTTACTGGGCGTAAAGGGAGCGTAGGCGGATTTTTAAGTGGGAGGTGAAATACTCAGGGTCAACCGGGGGGCGGCATTCCAAACTGGAATGCGAG
+
GGGGGGGGGGGGGGGGGGGGGGGGGGGGGGGGGGGGGGGGGGGEGGGGGGGGGGGGGGGGGGGGGGGGGGGGGGGGGGGGEFFFGGGFF>FGGGGGGGGG9FGE<DFGGGGGGGGGGFDFDGEGF:,EFG<FGGDEGGFGFFEGGGCCGCGFEFFGGGGGGGG:CECFFE7,7?CEDGDC@FGECG5B1;EGFF8E*::FFGGGGGCG>C=5<?E*=7C7CDCCEE5*56+<4+:<CG4*))0>:>C>FD70*9>))))*3))/75C1))0)0.7/6-:*72C)./*,4)03
@M04650:207:000000000-C238N:1:1101:9304:10354 1:N:0:19
ACTCCTACGGGAGGCAGCAGTGGGGAATATTGCACAATGGGCGCAAGCCTGATGCAGCCATGCCGCGTGTATGAAGAAGGCCTTCGGGTTGTAAAGTACTTTCAGCGAGGAGGAAGGCATTGTGGTTAATAACCACAGTGATTGACGTTACTCGCAGAAGAAGCACCGGCTAACTCCGTGCCAGCAGCCGCGGTAATACGTAGGTGGCAAGCGTTGTCCGGATTTATTGGGCGTAAAGCGAGCGCAGGCGGTTTCTTAAGTCTGATTTGAAAGCCCCCGGCTCAACCGGGGAGG
+
GGGGGGGGGGGGGGGGGGGGGGGGGGGGGGGGGGGGGGGFGFGGGGGGGGGGGGGGGGGGGGGGGGGGGGGGGGGGGGGGGGGGGGGGGGGGGGGGGGGGGGGGGGGDGGGGDGGGGGGGGGGGGGGGGGCGGGGFAFGGGGGGGGGGFGGGGGGGGGFGFFGGGGGGGGGGGGGGGGGGGGGGGGGGGGGGGGGGGGG>?CGGGGGGGGGGGGE8C7CG=DG*<EGGGGGGFGG=DGF359DEGDGGB7DGG*:BFFFFG=GF*0*)09FFFFF>?BGFF9D44?F17B>;>B
@M04650:207:000000000-C238N:1:1101:9424:10370 1:N:0:19
ACTCCTACGGGAGGCAGCAGTGGGGAATATTGCACAATGGGCGCAAGCCTGATGCAGCCATGCCGCGTGTATGAAGAAGGCCTTCGGGTTGTAAAGTACTTTCAGCGAGGAGGAAGGCATTGTGGTTAATAACCACAGTGATTGACGTTACTCGCAGAAGAAGCACCGGCTAACTCCGTGCCAGCAGCCGCGGTAATACGGAGGGTGCAAGCGTTAATCGGAATTACTGGGCGTAAAGCGCACGCAGGCGGTTGATTAAGTCAGATGTGAAATCCCCGAGCTTAACTTGGGAAC
+
GGGGGGFGGGGGGGGGGGGGGGGGGGGGGGGGGGGGGGGGGGGGGDGGGGGGGGGGGGGGGGGGGGGGDEGGGGG9FGGGGGGGGGGGGGGGGGGGGGGGGGGGGGDFGGGGGCGGGGGGGGGGGGGGGGGGGGGGGGGFFFGGGGGGGGGGG77FGGGGGGFGGGCFGEFGDFFGGGGGGGFC8?FFGGGGGEGG?F9CE8EGGGGEGGGFEGGDFGGGGGCEGGGGGGDG3/<=CGFGFGEFGDCGFDD)7DFFFFFFGB7*9>FA4BFBFF??6>DDEBGF6BF>A?F<>(
@M04650:207:000000000-C238N:1:1101:13426:10389 1:N:0:19
ACTCCTACGGGAGGCAGCAGTAGGGAATCTTCGGCAATGGACGAAAGTCTGACCGAGCAACGCCGCGTGAGTGAAGAAGGTTTTCGGATCGTAAAACTCTGTTGGTAGAGAAGAACGTTGGTGAGAGTGGAAAGCTCATCAAGTGACGGTAACTACCCAGAAAGGGACGGCTAACTACGTGCCAGCAGCCGCGGTAATACGTAGGTCCCGAGCGTTGTCCGGATTTATTGGGCGTAAAGCGAGCGCAGGGGGGTTATTAAGTCTGGTGGAAAAGGCAGTGGCTAGAACATTGT
+
GGGGGGGGGGGGGGGGGGGGGGGGGGGGGGGGGGGGGGGGGGGGGGGGGGFFFFGGGGGGGGGGGGGFFGGGGGGGGGGGEFG+EFGGGGGFGGGGGGGGGAFEFEFGGGGGFGGGG=FGGGFGGGGFFG@FGGGFGGGGFFG9FGGEGGGEFFGC<7<CFFFFGGGGGEGGGGGGGFG:EC@EGGGGGFGGGGCEGGGGGFGGGCC?FCEGGGC=5<F=EDG*:?FGDFGGFGDGDFF7@GFFDCGGF)9C))95?89@CFG*9C08)8?FF4>>1?9?F?F*)1*.8*9:4
@M04650:207:000000000-C238N:1:1101:22079:10396 1:N:0:19
ACTCCTACGGGAGGCAGCAGTAGGGAATCTTCGGCAATGGACGAAAGTCTGACCGAGCAACGCCGCGTGAGTGAAGAAGGTTTTCGGATCGTAAAACTCTGTTGGTAGAGAAGAACGTTGGTGAGAGTGGAAAGCTCATCAAGTGACGGTAACTACCCAGAAAGGGACGGCTAACTACGTGCCAGCAGCCGCGGTAATACGTAGGTCCCGAGCGTTGTCCGGATTTATTGGGCGTAAAGCGAGCGCAGGCGGTTTATTAAGTCTGGTGTAAAAGGCAGGGGCTCAACCATTGT
+
GGGGGGGGGGGGGGGGGGGGGGGGGGGGGGGGGGGGGGGGGGGGGGGGGGGGGGGGGGGGGGGGGGGGGGGGGGGGGGGGGGGGGGGGGGGGGGGAFGGGGGGGGGGGGGGGGGGGGGGGGGGGGGGGGGGGGGGGGGGGGGGGGGGGGGGGGGGGGGGGGGGGGGCFGGGGGGGGGGGGGGGGGGGGGGGGGGGGGGGGGGF>EGF6CEGGDE?EEGG>8DCEGGGDGGGGFEDGDGFGFGFFGGGGFDGG/)>F?F=@FFGGFGGF@BFFFFFFFF)<D9<FFFFF6@?BF
@M04650:207:000000000-C238N:1:1101:3839:10401 1:N:0:19
ACTCCTACGGGAGGCAGCAGTGGGGAATATTGCACAATGGGCGCAAGCCTGATGCAGCCATGCCGCGTGTATGAAGAAGGCCTTCGGGTTGTAAAGTACTTTCAGCGGGGAGGAAGGGAGTAAAGTTAATACCTTTGCTCATTGACGTTACCCGCAGAAGAAGCACCGGCTAACTCCGTGCCAGCAGCCGCGGTAATACGGAGGGTGCAAGCGTTAATCGGAATTACTGGGCGTAAAGCGCACGCAGGCGGTTTGTTAAGTCAGCTGTGAAATCCCCGAGCTTAACTTGGGAAC
+
FFGFGGGGGGGGGDGGEDFGGGGGGGGGDGG@DGGAFFGGFGGG>@FEGGGGGGGGGGGGGFGGGGGGGGGGFFDFGFGGGGGGGGGGGGGGGGFFGGGGGGGFGGGGDGDGECBFGGGGGGFFGFFAFFGGGEGFDGGGGGGACGGGGGGEGGGGGFGDC@FGGFGG7CFGGGFFGGGGGGGGGF,BFGGE>E7*CGFFG>CGGGGGGGGGGGG5EGGGDGCGFCCFF<CFBGGG*76DF3>35)1>@GGGGGGFF?6BCF*:):DBFFB6=FF??FDFDBF**9@2:F)408
@M04650:207:000000000-C238N:1:1101:19688:10402 1:N:0:19
ACTCCTACGGGAGGCAGCAGTGGGGAATATTGCACAATGGGCGAAAGCCTGATGCAGCAACGCCGCGTGAGTGATGAAGGTTTTCGGATCGTAAAGCTCTGTCTTCAGGGACGATAATGACGGTACCTGAGGAGGAAGCCCCGGCTAACTACGTGCCAGCAGCCGCGGTAATACGTAGGGGGCTAGCGTTATCCGGAATTACTGGGCGTAAAGAGTGCGTAGGTGGTTTCTTAAGCCAGAAGTGAAAGGCTACGGCTCAACCGTAGTAAGCTTTTGAAACTGAGAAACGTGAGT
+
GGGGGGGGGGGGGGGGGGGGGGGGGGGGGGGGGGGGGGGGGGGEGGGGGGGGGCGGGGGG?GGGGGGGGGGAFGFGGGGG<?EGGEGCC:FGGGGGGGGGEGCFGFGGGGGGDE=C:FAFGEGGGGFGF8DFCGGGC,3@@>C7:@<CFAAEE:DF<CCGGCFC:F@GGG:CGGG,?CGGCGGGFEBB8=EGBFECECC+0<<CEGGGEEEGCCG2<*/1AC50<CC=FCEGB7C+9>@5<D*=>FF757>**17>557=C5DGFGD4==F?F49@(6D**.7@**91(0<?0)
@M04650:207:000000000-C238N:1:1101:22275:10413 1:N:0:19
ACTCCTACGGGAGGCAGCAGTGGGGAATATTGCACAATGGGCGCAAGCCTGATGCAGCCATGCCGCGTGTATGAAGAAGGCCTTCGGGTTGTAAAGTACTTTCAGCGGGGAGGAAGGTGTTGTGGTTAATAACCACAGCAATTGACGTTACCCGCAGAAGAAGCACCGGCTAACTCCGTGCCAGCAGCCGCGGTAATACGGAGGGTGCAAGCGTTAATCGGAATTACTGGGCGTAAAGCGCACGCAGGCGGTCTGTCAAGTCGGATGTGAAATCCCCGGGCTCAACCTGGGAAC
+
GGGGGGGGGGGGGGGGGGGGGGGGGGGGGGGGGGGGGGGGGGGGGGGGGGGGGGGGGGGGGGGGGGGGGGGGGGGGGGGGGGGGGGGGGGGGGGGGGGGGGGFGGGGGGGGGGGGGGGGGGGGGDFGEFGGGGGGGGGGGGGF?FGGGGGGGDGGGGGGGGGGFFGGC@EGGGGGGGDGGDGGCGGGGFGGEEEEEGDGGGEEEGEGCFFGGGGGGFGGFEDGGGGGGGGGFEGGGD>?95>BEGGGD3DGDG35FFFBFGF3C>*>?F4@4B?6FB>DB:6CF4F>?:FFF:8
@M04650:207:000000000-C238N:1:1101:13236:10416 1:N:0:19
ACTCCTACGGGAGGCAGCAGTGGGGAATATTGCACAATGGGCGCAAGCCTGATGCAGCCATGCCGCGTGTATGAAGAAGGCCTTCGGGTTGTAAAGTACTTTCAGCGGGGAGGAAGGTGCTGAGGTTAATAACCTCAGCAATTGACGTTACCCGCAGAAGAAGCACCGGCTAACTCCGTGCCAGCAGCCGCGGTAATACGGAGGGTGCAAGCGTTAATCGGAATTACTGTGCGTAAAGCGCACGCAGGCGGTCTGTCAAGTCGGATGGGAAATCCTCGGGCTCAACCTGGGAAC
+
GGGGGGGGGGGGGGGGGGGGGGGGGEGGGGGGGGGGGGGGGGGEGGGGGGGGGGGGGGGGGGGGGGGGGGGGGGGGGGGGGGGGGGGFGGGGGGGGGGGGGGGGGGGGGGGFGGGGGGGFEGGGGGGGGGGGGGGFGGGGGGGGGGGEEFEGFGG7FFGGGGGGGGGGGGGGGG9CFGFGGGGGGGGGGGGGGGGGGCFGGD=EGGEGGD?FGC?EG:F<=DEFGGGGG*<CEGGGFFFGFDED:C)7:5797CF*/*=?E6*7)9C0)06)6=F*.4<@E1C*9?)3:F32((
@M04650:207:000000000-C238N:1:1101:23570:10416 1:N:0:19
ACTCCTACGGGAGGCAGCAGTAGGGAATCTTCCGCAATGGACGAAAGTCTGACGGAGCAACGCCGCGTGAGTGAAGAAGGATTTCGGATCGTAAAACTCTGTTGTTAAAGAAGAACAAGGATGAGAGTAACTGCTCATCCCCTGACGGTATTTAACCAGAAAGCCACGGCTAACTACGTGCCAGCAGCCGCGGTAATACGTAGGTGGCAAGCGTTGTCCGGATTTACTGGGCGTAAAGGGAGCGTAGGCGGATTTTTAAGTGGGATGTGAAATACTCAGGCTCAACCTGGGGGG
+
GGGGGGGGGGGGGGGGGGGGGGGGGGGGGGGGGGGGGGGGGGGGGGGGGGGGGGGGGGGGGGGGGGGGGGGGGGGGGGGG,FFGGGGGGGGGGGGGGGGGGGGGGGGGGGGGGGGGGGGGGGGGGGGGGGGGGGGGGGGGGGGGGGGGGGGGGGGGGGGGGGGGGGGGGGGGGGGGGGGGGGGGGGGGGGGGGGGGGGGGGGGGGGGGGGGGGGGGGGGGGGGGGGGGGGGGFGGGGGFGFGFDGDGGFGGDGDGF6FFFFFGGFGGFFFF=FFFFFFGFF<CFFFFF<FFFF(
@M04650:207:000000000-C238N:1:1101:2519:10426 1:N:0:19
ACTCCTACGGGAGGCAGCAGTAGGGAATCTTCGGCAATGGACGAAAGTCTGACCGAGCAACGCCGCGTGAGTGAAGAAGGTGTTCGGATCGTAAAACTCTGTTGTTAGAGAAGAACAAGGACGTTAGTAACTGAACGTCCCCTGACGGTATCTAACCAGAAAGCCACGGCTAACTACGTGCCAGCAGCCGCGGTAATACGTAGGTGGCAAGCGTTGTCCGGATCTATTGGGCGTAAAGCGAGCGCAGGCGGTTTCTTAAGTCTGATGTGAAAGCCCCCGGCTCAACCGGGGAGG
+
FG<,C<;@FEFFGD-CCE@A-F@EEGGFGFF9FGGGGGC<FFGEEFG9FEGGG?FGG+@EFEGGFGGCG,?EFFFGGGGFC,CCGGEF?FGGFFEFG8FEGGGFB?EGFADFGEEGGFFFFFGGGFFFFGG9?FFBFF7@+@@FDBCGFG7@CFGGGGCGECFG,3D:@GGG?E;>D@F7B8C?CFCF,:=EGEGGFFC*?CG@<CFGGGC5C:B***:CEC8*+<CCCFC=5*/AGG?<7)5;DGG7><CC95CFB@BF+9CCBFF)9*966))03;D@F0C4??)--5>>6>
@M04650:207:000000000-C238N:1:1101:9631:10454 1:N:0:19
ACTCCTACGGGAGGCAGCAGTAGGGAATCTTCGGCAATGGACGAAAGTCTGACCGAGCAACGCCGCGTGAGTGAAGAAGGTTTTCGGATCGTAAAACTCTGTTGGTAGAGAGGAACGTTGGTGAGAGTGGAAAGCTCATCAAGTGACGGTAACTACCCAGAAAGGGACGGCTAACTACGTGCCAGCAGCCGCGGTAATACGTAGGTCCCGAGCGTTGTCCGGAATTATTGGGCGTAAAGCGAGCGCAGGCGGGTTATTAAGTCTGGTGTAAAAGGCAGGGGCTCAACCATTGTT
+
GGGGGGGGGGGGGGGGGGGGGGGGGGGGGGGGFGGGGGGGGGGGGGGGGGGGGGGEFFGGGGGGGGGGGCEGGGGGGGGG:?FDFGGBFEGFGGGGG8FGGGGGGDCFCFG7?FGGGGGGG:DGFCGGBD@FFGGGDFG<FGBFGGGGGGGGGGD<3@BFEGGGDFFFGGGGGGGGGGGFGGGGGFFC>FEGGGGGGGGGGG6CGGFGGDE5EE5CEDCGGD5*;<CCFGGGFGGGGGFC@C>DG57CB)9C)9DF6F=?CFF7=FG:>?F=F?>F(4)7>>7F*17????A2)
@M04650:207:000000000-C238N:1:1101:28465:10466 1:N:0:19
ACTCCTACGGGAGGCAGCAGTAGGGAATCTTCGGCAATGGACGAAAGTCTGACCGAGCAACGCCGCGTGAGTGAAGAAGGTTTTCGGATCGTAAAACTCTGTTGGTAGAGAAGAACGTTGGTGAGAGTGGAAAGCTCATCAAGTGACGGTAACTACCCAGAAAGGGACGGCTAACTACGTGCCAGCAGCCGCGGTAATACGTAGGTCCCGAGCGTTGTCCGGATTTATTGGGCGTAAAGCGAGCGCAGGTGGTTTATTAAGTCTGGTGTAAAAGGCAGTGGCTCAACCATTGTT
+
GGGGGGGGGGGCGGGGGGGGGGGGGGGGGGGGFEG7:FGGGGGGFEGGGGFFFFGFGGGGGGGGGGGGG7FFGCGGEGGGGGGGFGGGGGGGGGGGGGGGGGGGGGGEGGGF8FFGGGGGGGGGGGGGAFGFFCGGGGGGGGGGGGGGGGGGGGGGGFGGFGGGGDGGGGGGDGFGFGGGGCGFGGGBF5:EGGEEEGGGGGGGGGGGGDEDGGEGGGGGGGEDEGGGGGCGFGGEDC4CEDDFGGGGFGGGG<F?FFFBGFGC?4:(7B6=4=557:9FF?GFFFF?BFFAF)
@M04650:207:000000000-C238N:1:1101:28330:10479 1:N:0:19
ACTCCTACGGGAGGCAGCAGTGGGGAATATTGCACAATGGGCGCAAGCCTGATGCAGCCATGCCGCGTGTATGAAGAAGGCCTTCGGGTTGTAAAGTACTTTCAGCGAGGAGGAAGGCATTGTGGTTAATAACCACAGTGATTGACGTTACTCGCAGAAGAAGCACCGGCTAACTCCGTGCCAGCAGCCGCGGTAATACGGAGGGTGCAAGCGTTAATCGGAATTACTGGGCGTAAAGCGCACGCAGGCGGTTGATTAAGTCAGATGTGAAATCCCCGAGCTTAACTTGGGAAC
+
GGGGGGGGGGGGGGGGGGGGGGGGGGGGFGGCFGGGGGGGGGGGGGGGGGGGGGGGGGGGGGGGGGGGGGGGGGGGGGGGGGGGGGGGGGDG9FGGGGGGGGGGGGG7FGGGGGDDEFGGGGFGGGGGGGGGGGGGCGGGGGA,CFGFFGGGGGGGGGGFFCGFGGGEFEFG:FFF7BFFEGGGDFFFGGEGGGGEGGFFCCEGGGGGGGGFGE885?FGC3*AFGGGGCGF@EGG3:@GEG@EGGDCDDDGGGGFFFF=F?DGFFC)==?FFF:??27>>;GFBFFB)<5?B6
@M04650:207:000000000-C238N:1:1101:24744:10493 1:N:0:19
ACTCCTACGGGAGGCAGCAGTGGGGAATATTGCACAATGGGCGCAAGCCTGATGCAGCCATGCCGCGTGTATGAAGAAGGCCTTCGGGTTGTAAAGTACTTTCAGCGAGGAGGAAGGCATTGTGGTTAATAACCGCAGTGATTGACGTTACTCGCAGAAGAAGCACCGGCTAACTCCGTGCCAGCAGCCGCGGTAATACGGAGGGTGCAAGCGTTAATCGGAATTACTGGGCGTAAAGCGCACGCAGGCGGTTGATTAAGTCAGATGTGAAATCCCCGAGCTTAACTTGGGAAC
+
GGGGGGGGGGGGGGGGGGGGGGGGGGGGGGGGGGGGGGGGGGGGGGGGGGGGGGGGGGGGGGGGGGGGGGFGGGGGGGGGGGGGGGGGGGGGGGGGAFGGGGGGGGG>FGGGGGGGGEC<E=F<FGGGGGGFG@CC+@8@EFFGGGGGGGGGGGGGGGGFGGGGGGGGGGGGGGGGGGGGGGGGGGGGGGGGGGGGGGGGGDGGGEGEGGGFGGGGGGGGGGGGGGGGGGGGFGGCFGFGFGEFGGGDDGGGGD*9=FFFCBGGFFFAFFFFFF?@BFDEEB4@?@FAAFFFF:
@M04650:207:000000000-C238N:1:1101:23896:10505 1:N:0:19
ACTCCTACGGGAGGCAGCAGTAGGGAATCTTCGGCAATGGACGAAAGTCTGACCGAGCAACTCCGCGTGAGTGAAGAAGGTTTTCGGATCGTAAAACTCTGTTGGTAGAGAAGAACGTTGGTGAGAGTGGAAAGCTCATCAAGTGACGGTAACTACCCAGAAAGGGACGGCTAACTACGTGCCAGCAGCCGCGGTAATACGTAGGTCCCGAGCGGTGTCCGGATGTATTGGGCGTAAAGCGAGCGCAGGTGGTTTATTAAGGCTGGTGTAAAAGGCAGTGGCTCGACCATTGTT
+
GGGGGGGGGGGGGGGGGGGGGGCFGGGGGGGCGGGGGGGGGGGGDGGGGGGGGGGGGGEGEFDFGGGGGGGGGGFGGCGGC,CFFGGDGGGGFGGGGGFEFFG9FGCGBECFE@FGG<FGFBFFGGGGGG@F?DDFBD<?FFGG99FEG>F>=FE8>DFGCFFFF>CCBEGG77@FA8FE7DFCGGGGFFECC8:1CBCC5?@FGCF?F5=5EG*=>C6:=);**3<<FG+5)CD=75BG>*53<CDDD7>D<**967?496*95/*(8*96/*7@<B49@BCF)7<17:F).)
@M04650:207:000000000-C238N:1:1101:24473:10513 1:N:0:19
ACTCCTACGGGAGGCAGCAGTGGGGAATATTGCACAATGGGCGCAAGCCTGATGCAGCCATGCCGCGTGTATGAAGAAGGCCTTCGGGTTGTAAAGTACTTTCAGCGAGGAGGAAGGCATTGTGGTTAATAACCACAGTGATTGACGTTACTCGCAGAAGAAGCACCGGCTAACTCCGTGCCAGCAGCCGCGGTAATACGGAGGGTGCAAGCGTTAATCGGAATTACTGGGCGTAAAGCGCACGCAGGCGGTTGATTAAGTCAGATGTGAAATCCCCGAGCTTAACTTGGGAAC
+
GGGGGGGGGGGGGGDGGGGGGGGGGGGGGGGGGGGGGGEAEGGGGGGGGGGGGGGGGGGGGGGGGGGEGGGGGGGGGFEGGGGGGGGGGGGGGGGGGGGGGGGGEFGC@EGDFGGGGGGGGGGGGGGGGGGG9FGGGGGFGGFGGGGGGGDDGGGGDEGGGGGGGGFGDEGGGG9DEGF7CCGGGGGGGGG8EE>ECFGGGGEGGGGGGGGGEEECEGDF5DGFCGFFFFFG>EDDFGFGFGFFGGGDEGGGGD4?==9FGFGGFG=A*7=FFF??:>/77;4@@FF24?F<?(
@M04650:207:000000000-C238N:1:1101:6953:10519 1:N:0:19
ACTCCTACGGGAGGCAGCAGTGGGGAATATTGCACAATGGGCGCAAGCCTGATGCAGCCATGCCGCGTGTATGAAGAAGGCCTTCGGGTTGTAAAGTACTTTCAGCGAGGAGGAAGGCATTGTGGTTAATAACCACAGTGATTGACGTTACTCGCAGAAGAAGCACCGGCTAACTCCGTGCCAGCAGCCGCGGTAATACGGAGGGTGCAAGCGTTAATCGGAATTACTGGGCGTAAAGCGCACGCAGGCGGTTTGTTAAGTCAGATGTGAAATCCCCGAGCTTAACTTGGGAAC
+
GGGGGGGGGGGGGGGGGGGGGGCGEGGGGGGG9FGGGGGGGGGDFGGGGGGGGCFGGGGGGGGGGGGGGE=FGGGGGGDG8FGGGGGGGGGGGGGGAFGGGGEGF9:+CFFCFEGDG8<,?,B,B<BFGGGF,65+3,,,5AFGGGGGGGGC,=CFGGGAEFFCFFGDE@7@CFGGFEGCECEGGGGGGDGGGG>EGGFB>1?EGGGCC9?GGGGGFGGFGGEGGGGGGGCCE:D79FFC@<5B3CGCDDGGG3C>FF48CB7C4**6*=76@6)9((/7>9*9@=F9<@FB0(
@M04650:207:000000000-C238N:1:1101:28313:10544 1:N:0:19
ACTCCTACGGGAGGCAGCAGTGGGGAATATTGCACAATGGGGGAAACCCTGATGCAGCAACGCCGCGTGAGTGATGAAGGTTTTCGGATCGTAAAGCTCTGTCTTCAGGGACGAGAATGACGGTACCTGAGGAGGAAGCCACGGCTAACTACGTGCCCGCAGCCGCGGTAATACGTAGGTGGCGAGCGGTGTCCTGAATTACTGGGCGGAAAGGGAGCGTAGGCGGATTGTTGAGTGGGGTGTGGAATACGCAGGTCCGAGCTGGGGGCTGAATTCTACACTGGAAGACTAG
+
FGGGGGFGGGCBCGGC:C<CFFGGDGGGFGGF9FAFFCFFG@7+@AE86FF,CCFCDCFDFFCEFC@FGBCC?9FFFFFG,,C=ACFEECGF,F<,C?AC5EFFE?F<CC++@F+8+85<F=F+3+5C,<,:,63+@>@<>FGC7++<>F=C3,,3@,@FFCDEEG8@F7CBCBFE9:=7+*2:==5C*=::8:++2+<93+++<*8:*1*:=5?85)//*/;<:C*1:*0<)<*2:5)).9<:3*0:***19<>))1)0*8/C:*>63>)</***-)**069>F).(.**.
@M04650:207:000000000-C238N:1:1101:4102:10571 1:N:0:19
ACTCCTACGGGAGGCAGCAGTGGGGAATATTGCACAATGGGGGAAACCCTGATGCAGCAACGCCGCGTGAGTGAAGAAGGTCTTCGGATTGTAAAGCTCTGTTAGCAGGGAAGAGATAGGACGGTACCTGCAGAGGAAGCCACGGCTAACTACGTGCCAGCAGCCGCGGTAATACGTAGGTGGCAAGCGTTGTTCGGAATAACTGGGCGTAAAGGATGCGTAGGCGGTTAGATAAGTTATGTGTTCAATATATAGGCTTAACCTGTAGAAAGCACATAAAACTGTGTAACT
+
GGGGGGGGGGGGGDGFGGGGGGGFGGGFGGGGGGGFEGGGGGGGGGGGGGGGGGGGGGGGGECEGGGGGGGGGGGACFGDGGGGGGGGGGGGFGGFFEGGGGGGGGGGGGGGGGGGGGGGGFGGGGGGGGGFGGGGGGGFFFGGEFGGGGGGGDD@GFFGGGGEFEGGGEEDFGGFEGGGGGGGD6C88EECG5B>BCEGFGF9CCE=E=5=CF+*<*9<CC8E6:CEG*;F=FGGFG47@FFFG*:**:CCDF>?4?)9CFFGFGCAFF*9?9FFFAFFF?*/=FB46@?
@M04650:207:000000000-C238N:1:1101:20116:10572 1:N:0:19
ACTCCTACGGGAGGCAGCAGTGGGGAATATTGCACAATGGGGGAAACCCTGATGCAGCAACGCCGCGTGAGTGATGAAGGTTTTCGGATCGTAAAGCTCTGTCTTCAGGGACGATAATGACGGTACCTGAGGAGGAAGCCACGGCTAACTACGTGCCAGCAGCCGCGGTAATACGTAGGTGGCGAGCGTTGTCCGGATTTACTGGGCGTAAAGGGAGCGTAGGCGGATTTTTAAGTGGGATGTGAAATACTCAGGCTCAACCTGGGGGCTGCATTCCAAACTGGAAGTCTAG
+
GGGGGGGGGGGGGGGGGGGGGGGGGGGGGGGGGGGGGGGGGGGGGGGGGGGGGGGGGGGGGGGGGGGGGGGGGGGGGGGGGGGGGGGGGGGGGGGGGGGGGGGGGGGGGGGGGGGGGGGGGGGGGGGGGGGGGGGGGGGGGGGGGGGGGGGGGGGGGGGGGGGGGGGGGGGGGGGGGGGGGGGGGGGGGGGGGGGGGGGGGGGGGGGGGGCGGGGGGGGDGDEGGGGGEGGGFGGGGFFFFGFFGGGGFGGFGDGFFF@FFFFCFFGFFFFFFFFFBBGFFFCFFFFFAFFF
@M04650:207:000000000-C238N:1:1101:15065:10593 1:N:0:19
ACTCCTACGGGAGGCAGCAGTAGGGAATCTTCGGCAATGGACGAAAGTCTGACCGAGCAACGCCGCGTGAGTGAAGAAGGTTTTCGGATCGTAAAACTCTGTTGGTAGAGAAGAACGTTGGTGAGAGTGGAAAGCTCATCAAGTGACGGTAACTACCCAGAAAGGGACGGCTAACTACGTGCCAGCAGCCGCGGTAATACGTAGGTCCCGAGCGTTGTCCGGATTTATTGGGCGTAAAGCGAGCGCAGGTGGTTTATTAAGTCTGGTGTAAAAGGCAGTGGCTCAACCATGGT
+
GGGGGGGGGGGGGGGGGGGGGGGGGGGGGGGGGGGGGGGGGGGGDEGGGGGGGGGGGGGGGGGGGGGGGGGGGGGGGGGGGGGGGGDGGGGGGGGGGGGGGGGGGGGGGGGGGGGGGGGGFGGGGGGGGGGFGGFAFGGGGFGGGGGGGGGGGGGGFGGGGGGGGGGGGDGGGGGGGGGFGGGGF5CGGGGGGGGGGGGGG99CEC?9F=EGGGGG5DFCGG=7EGFCCC?FFGGGCD?F5DFFGGGCD<FGDGGFFFFFGF7CFGGF:F?77@)>BF5)8:4974?:(7*(6
@M04650:207:000000000-C238N:1:1101:9540:10642 1:N:0:19
ACTCCTACGGGAGGCAGCAGTGGGGAATATTGCACAATGGGCGCAAGCCTGATGCAGCCATGCCGCGTGTATGAAGAAGGCCTTCGGGTTGTAAAGTACTTTCAGCGAGGAGGAAGGCATTGTGGTTAATAACCACAGTGATTGACGTTACTCGCAGAAGAAGCACCGGCTAACTCCGTGCCAGCAGCCGCGGTAATACGGAGGGTGCAAGCGTTAATCGGAATTACTGGGCGTAAAGCGCACGCAGGCGGTTGATTAAGTCAGATGTGAAATCCCCGAGCTTAACTTGGGAAC
+
GGGGGGGGGGGGGGGGGGGGFGGGGGGGGGGGGGGGGGGGGGGGFGGGGGGGGGGGGGGGGGGGC@FGGGGGGEFGGGGGGGGGGGGGGGGGGGGGGGGGGGGGGGGGGGGGGGGGGGGGGGGGG<FFGGGGGGGGGGGGGGGGGGGGGGGGGGGGGGGGGGGGGFGGGGGGGFGGDGGGGGGGGGGGGGGGDEGGGGFGEGEGGGGGGGGGGGCGGGGGGGGGGGFGGGGGDEDEFCFGFGEF:<DGDGGG)CF4BFFBCFGGFFDB??FFFFFF<>DE>>9=FFFBFFFFF-
@M04650:207:000000000-C238N:1:1101:13278:10646 1:N:0:19
ACTCCTACGGGAGGCAGCAGTGGGGAATATTGCACAATGGGGGAAACCCTGATGCAGCAACGCCGCGTGAGTGATGAAGGTTTTCGGATCGTAAAGCTCTGTCTTCAGGGACGATAATGACGGTACCTGAGGAGGAAGCCACGGCTAACTACGTGCCAGCAGCCGCGGTAATACGTAGGTGGCGAGCGTTGTCCGGATTTACTGGGCGTAAAGGGAGCGTAGGCGGATTTTTAAGTGGGATGTGAAATACTCAGGCTCAACCTGGGGGCTGCATTCCAAACTGGAAGTCTGGGG
+
GGGGGGGGGGGGGGGGGGGGGGGGGGGGGGGGGGGGGGGGGGGGGGGGGGGGGGGGGGGGGGGGGGGGGGGGGGGGGGGGGGGGGGGGGGGGG@GGGGGGGGGGGGGGGGGGGGGGGGGGGGGGFEGGFGGGGGGGGGGGGGGGEGGGGGFFGGGGGGGGGGGGGGGGFGGGGGGFGGGGCGGGGGGGGGGEF9CEEGGGGGFGGFCE8EC=CFGGGGGGCDGCEGEG5C??FDFEGGF5)5?FFGF:6C>4:*7)))0*A5<CFGGFFEF>?FFF9AFFFFF@4773A@43(,
@M04650:207:000000000-C238N:1:1101:16920:10752 1:N:0:19
ACTCCTACGGGAGGCAGCAGTGGGGAATATTGCACAATGGGGGAAACCCTGATGCAGCAACGCCGCGTGAGTGATGAAGGTTTTCGGATCGTAAAGCTCTGTCTTCAGGGACGATAATGACGGTACCTGAGGAGGAAGCCACGGCTAACTACGTGCCAGCAGCCGCGGTAATACGTAGGTGGCGAGCGTTGTCCGGATTTACTGGGCGTAAAGGGAGCGTAGGCGGATTTTTAAGTGGGATGTGAAATACTCAGGCTCAACCTGGGGGCTGCATTCCAAACTGGAAGTCTAG
+
GGGGGGGGGGGFGGGGGGGGGGGGGGGGGGGGGGGGGGGGGGGGGGGGGGGGGGGGGGGGGGGGGGGGGGGEFGGGGGGGGGGGGGGGGGGGGGGGGGGGGFFFGGGGGGGGGEGGGGGGGGGGGGGGGGGGGGGGGFGGGGGGGGGGGGGGGGGGGGGGGFGGGGGGGGGGGFFFGGGGGGGGGGGDEGGGFGGGGGGGGGGGGGGGGGGGGGGGGDDDGCCC5EGEGGDFF?>0?6F4?CFFGGGGFGFCFGF?5FFFF>**7DC>B:BF44*9ABC=F<F?)4)4<@F9
@M04650:207:000000000-C238N:1:1101:17077:10791 1:N:0:19
ACTCCTACGGGAGGCAGCAGTGGGGAATATTGCACAATGGGCGCAAGCCTGATGCAGCCATGCCGCGTGTATGAAGAAGGCCTTCGGGTTGTAAAGTACTTTCAGCGAGGAGGAAGGCATTGTGGTTAATAACCACAGTGATTGACGTTACTCGCAGAAGAAGCACCGGCTAACTCCGTGCCAGCAGCCGCGGTAATACGGAGGGTGCAAGCGTTAATCGGAATTACTGGGCGTAAAGCGCACGCAGGCGGTTGATTAAGTCAGATGTGAAATCCCCGAGCTTAACTTGGGAAC
+
GGGGGGGGGGGGGGGGGGGGGGGGGGGGGGGGGGGGGGGGGGGGGGGGGGGGGGGGGGGGGGGGGGGGGGGGGGGGGGGGGGGGGGGGGGGGGGGGGGGGGGGGGGGGGGGGGGGGGGGGGGGGGGGGGGGGGGGGGGGGGGFFGGGGGGGGGGGGGGGGGGGGGGGGGGGGGGGGGGGGGFFGGGGGGGGGGGDC?FGGGGGGGGGGGGGGGGGGGGGGGGGGGGGGGGGGFGGEFC@GFGBEGGGGFGGGGGGFFFFFGFGGFGGFFFFBBFFFFFDBBBDF@B=>AFFB?,
@M04650:207:000000000-C238N:1:1101:13273:10792 1:N:0:19
ACTCCTACGGGAGGCAGCAGTGGGGAATATTGCACAATGGGCGCAAGCCTGATGCAGCCATGCCGCGTGTATGAAGAAGGCCTTCGGGTTGTAAAGTACTTTCAGCGAGGAGGAAGGCATTGTGGTTAATAACCACAGTGATTGACGTTACTCGCAGAAGAAGCACCGGCTAACTCCGTGCCAGCAGCCGCGGTAATACGGAGGGTGCAAGCGTTAATCGGAATTACTGGGCGTAAAGGGTGCGTAGGTGGTTTCTTAAGTCAGAAGTGAAAGGCTACGGCTCAACCGTAGTA
+
GGGGGGGGGGGFGGGGGGGGGGGGGGGGFGGGGGGGGGFGGGGGGGGGGGGGGGGGGGGGGGGGGGGGGGGGGGGGGGGGGGGGGGGGGGGGGGGGGFGGGGGGGGGDCE@FGCGGGGGGGGGGGGGGGGGGGGGGGGGGFFGGGGGGGGGGGGGGGGGGGFGGGGGEGGDGFGFFGGGGGGGGGGGGGGGGGGGGGGGGGGGGGGGGGCGGGECEEGGGGDGGFGGGGFGGFGGG<DFGFGFF7CGGFGGDG7FFFFF=EFGGFCFDF?FFFFFF>?GFFFGFFFFFFFFFF
@M04650:207:000000000-C238N:1:1101:19297:10798 1:N:0:19
ACTCCTACGGGAGGCAGCAGTGGGGAATATTGCACAATGGGGGAAACCCTGATGCAGCAACGCCGCGTGAGTGATGAAGGTTTTCGGATCGTAAAGCTCTGTCTTCAGGGACGATAACGACGGTACCTGAGGAGGAAGCCACGGCTAACTACGTGCCAGCAGCCGCGGTAATACGTAGGTGGCGAGCGTTGTCCGGATTTACTGGGCGTAAAGGGAGCGTAGGCGGATTTTTAAGTGGGATGTGAAATACTCAGGCTCAACCTGGGGGCTGCATTCCAAACTGGAAGTCTAG
+
GGGGGGGGGGGGGGGGGGGGGGGGGGGGGGGGGGGGGGGFGGGGGGGGGGGGGGGGGGGGGGGGGGGGGGGGGGGGGGGGGGGGGGGGGGGGGGGGGGGGGGGGGGGGGGGGGGGGG<FGGGGGGGGGGGGGGGGGGGGGGGGGGGGGGGGGGGDGGGGGGGGGGGGGGGGGGGGGGGGGGGGGGGDGGGGGGGGGGGGGGGGGGGGGGGGFFGGGGGGGGGGGGGEGDFGGFGGGGGFGFGFFGGGGFGGGGGGFFFFFGFFC><DB>@EFFFF=AFGFFFGFFFFDAF=2
@M04650:207:000000000-C238N:1:1101:3597:10802 1:N:0:19
ACTCCTACGGGAGGCAGCAGTAGGGAATCTTCGGCAATGGACGAAAGTCTGACCGAGCAACGCCGCGTGAGTGAAGAAGGTTTTCGGATCGTAAAACTCTGTTGTTAGAGAAGAACAAGGACGTTAGTAACTGAACGTCCCCTGACGGTATCTAACCAGAAAGCCACGGCTAACTACGTGCCAGCAGCCGCGGTAATACGTAGGTGGCAAGCGTTGTCCGGATTTATTGGGCGTAAAGCGAGCGCAGGCGGTTTCTTAAGTCTGATGTGAAAGCCCCCGGCTCAACCGGGGCGG
+
GGGGGGGGGGGGGGGGGGGGGFGGGGGG<FGGGDGFGGGGGGGGGGDGGGGGCGGGGGGGGGGGFGGFGGGGGGGGGGGGFGEGCGGGGGGGGGGGGGGGGGGGGGFGGGGGGFFFFGGFGGGG?GFFGGGGGGGFGGGGDGGGGDFD>FCFFGGGGGGGGGGGFCFG7EC>FGGDF:FFGGGGGFFFCG*:8BEGGFFC59CE9B;ECFGFGG>*77:CEG8:+<C9CCFG3:5=*:@CEGEEDDD)7CDCCD7=FF??<@FFFGGAFF?FF4))4;C;>(946@>96EF(-9
@M04650:207:000000000-C238N:1:1101:15754:10839 1:N:0:19
ACTCCTACGGGAGGCAGCAGTGGGGAATATTGCACAATGGGGGAAACCCTGATGCAGCAACGCCGCGTGAGTGATGAAGGTTTTCGGATCGTAAAGCTCTGTCTTCAGGGACGATAATGACGGTACCTGAGGAGGAAGCCACGGCTAACTACGTGCCAGCAGCCGCGGTAATACGTAGGTGGCAAGCGTTGTCCGGATTTATTGGGCGTAAAGCGCACGCAGGCGGTCTGTCAAGTCGGATGTGAAATCCCCGGGCTCAACCTGGGAACTGCATCTGATACTGGCAAGCGTG
+
GGGGGGGGGGGGGGGEGGGGGGFGGGGGFGGGGGGGGGGGGGGGGGGGGGGGGFGGGGGGGGGGGGGGGDGGGGGGGGGGG9FGGGGGG7FFGGGGGBFGFGGGFGGGGGGFCCCGGGGFGEEEGGFEDFEFGGGGGGGGGG+>F7FFFG<FGGGGGGGGGGGGDGEDF*6@FFEFFGGGFFCCFE5C*;EBF?@D55*<EFFCFGFCEEEFGGGCEDCCDDC=E=*>C>CC??6<7<510><?FF>DF>FFD3DF:>?@F@CG4994>6??*/@FD<D77AD475=1:)73
@M04650:207:000000000-C238N:1:1101:7286:10877 1:N:0:19
ACTCCTACGGGAGGCAGCAGTAGGGAATCTTCGGCAATGGACGAAAGTCTGACCGAGCAACGCCGCGTGAGTGAAGAAGGTTTTCGGATCGTAAAACTCTGTTGTTAGAGAAGAACAAGGACGTTAGTAACTGAACGTCCCCTGACGGTATCTAACCAGAAAGCCACGGCTAACTACGTGCCAGCAGCCGCGGTAATACGTAGGTGGCAAGCGTTGTCCGGATTTATTGGGCGTAAAGCGAGCGCAGGCGGTTTCTTAAGTCTGATGTGAAAGCCCCCGGCCCAACAGGGGAGG
+
GGGGGGGGGGGGGGGGGGGGGGGGGGGGGGGEGGGGGGGGGGGGGGGFGGGGCGEGGGGGGGGGGGGGGGGEGGGFGGGGFCGFGGGGEDGGGGGGGGGGGGGGGCGGGGGGGGGGGGGFDFEFDFFCFFGDE?FGGCDEFGGGGCFGGGCGGGGFGGGFGGCC8D8FFEGGGGGGGGGCGGG:FFCFFGE7EEDC<CCC52CGFFC=CF5*;=88:>:5CCC7+<+3:C==B:)*1:@D57<BD3CC>DD/)***940*30:CB7F)719F@4).((9>D(9>FB)3(7>72>
@M04650:207:000000000-C238N:1:1101:23385:10905 1:N:0:19
ACTCCTACGGGAGGCAGCAGTAGGGAATCTTCGGCAATGGACGAAAGTCTGACCGAGCAACGCCGCGTGAGTGAAGAAGGTTTTCGGATCGTAAAACTCTGTTGGTAGAGAAGAACGTTGGTGAGAGTGGAAAGCTCATCAAGTGACGGTAACTACCCAGAAAGGGACGGCTAACTACGTGCCAGCAGCCGCGGTAATACGTAGGGGGCTAGCGTTATCCGGAATTACTGGGCGTAAAGGGTGCGTAGGTGGTTTCTTAAGTCAGAAGTGAAAGGCTAGGGCTCAACCGTAGT
+
GGGGGGGGGGGGGGGGGGGGGGGGGGGGGGGGGGGGGGGGGGGGGGGGGGGGGGGGGGGGGGGGGGGGGGGGGGGGGGGG<?FFGGGGGEGGGGGFFGGGGGGGGFGGFGGGGGGGGGGGGFGFGAFFFGGGGGGGGGGGGGGGFFFGGGGGFGGGGGGG:FGFGGGGGGGGDGGFGGGGC@C;C=FGGFEEGGEGGGGGGFGECCEGGGGGGGEGEG7FGG8C5CGF7CFFFECECDFDBGE@GCDDF*959*7@@BF?EFGGFCF?F?6F47F4:?*)72*7?F:1155?:
@M04650:207:000000000-C238N:1:1101:10517:10909 1:N:0:19
ACTCCTACGGGAGGCAGCAGTGGGGAATATTGCACAATGGGCGCAAGCCTGATGCAGCCATGCCGCGTGTATGAAGAAGGCCTTCGGGTTGTAAAGTACTTTCAGCGAGGAGGAAGGCATTGTGGTTAATAACCACAGTGATTGACGTTACTCGCAGAAGAAGCACCGGCTAACTCCGTGCCAGCAGCCGCGGTAATACGGAGGGTGCAAGCGTTAATCGGAATTACTGGGCGTAAAGCGCACGCAGGCGGTTGATTAAGTCAGAGGTGAAATCCCCGAGCTTAACTTGGGAAC
+
GGGGGGGGGGGGGGGGGGGGGGGGGEEGGGGGGGGGGGGGGGGDGGGGGGGGGGGGGGFGGGFFGGG@FFGGGGGGGGGGGGGEGGGGFGGGGGGGGGGGGGFGGGGGGGGGGGGGGDEFGGAFGCGGGFFEE8FFGGFFGC@?:FGFFFFFGGDGGGGGGGGGGBFGGDGEGGGCFGEGGGGGGGGGFGGGGEEE9C9FC5EGGBE5CCG=EG5EFFFGGGG=+C?CGFGFFGGGCGFG39)75DGG@GG77C6*9B472**29*92@FF==*)0347>>9*=?B64:FFFF(
@M04650:207:000000000-C238N:1:1101:18976:10958 1:N:0:19
ACTCCTACGGGAGGCAGCAGTGGGGAATATTGCACAATGGGGGAAACCCTGATGCAGCAACGCCGCGTGAGTGATGAAGGTTTTCGGATCGTAAAGCTCTGTCTTCAGGGACGATAATGACGGTACCTGAGGAGGAAGCCACGGCCAACTACGTGCCAGCAGCCGCGGTAATACGTAGGTGGCGAGCGTTGTTCGGATTTACTGGGCGTAAAGGGAGCGTAGGCGGATTTTTAAGTGGGATGTGAAATACTCAGGCTCAACCTGGGGGCTGCATTCCAAACTGGAAGTCTAT
+
GGGAFGGGGGGGGGGGGCFGGGCFEGEFGGGGFGGC<FFGGGGGEFFFE8DFFGGGGF@F8FGDGGGGGGEGGGGGGCEGGGGGGGDGDE:E@CD<CEDFFGGGGFGGGDF<F++4C@,B<:+8=F<D9FFGGGGEGGFFBD:@F+3D+@@FGGCGGGG>,@FAEE7CFEEGGGF,CGC,?FDGGG*=EE?E2BEGD88C0AFGG5*5/:=:+<CGC/CC*189CC7/:CC9FCF<7C4<@7?67>F76:*9CD<?.767:<**.95>))85)=FF<<GFF<C)0<<?B=/)
@M04650:207:000000000-C238N:1:1101:9955:11042 1:N:0:19
ACTCCTACGGGAGGCAGCAGTAGGGAATCTTCGGCAATGGACGAAAGTCTGACCGAGCAACGCCGCGTGAGTGAAGAAGGTTTTCGGATCGTAAAACTCTGTTGGTAGAGAGAACGTTGGTGAGAGTGGAAAGCTCATCAAGTGACGGTAACTACCCAGAAAGGGACGGCTAACTACGTGCCAGCAGCCGCGGTAATAAGTAGGTCCCGAGCGTTGTCCGGATTTATTGGGCGTAAAGCGAGCGCAGGTGGGTTGTTAAGTCTGGGGTAAAAGGCAGGGGCTCAACCATTGTAT
+
GGGGGGGGGGGGGGGGGGGGGGGGGGGGDGGGGGGGGGGGGGGGGGGDFGFGGGGGGGGGGEDGGGGFFEGGGGGGGGGGFGGGGGGGCGGGGGGGGGGGGGGGGFGGAFGCCF8C4E8FF7<F<DBDF=DFC,CFFFFGGG,EA9FF>F@7FCBGGGGFGGCFGFCC>*>CD,>;CE<,6=FB*:2,=C=:C**;+5+2+5<C<9EFGEE*2*;=:0*/:7?50:0<+>F7>55:FC?7>DFF39DD)07)9<)8<79=F*:D:*7;)9*97@>:1(17)7<?=5F0248><2
@M04650:207:000000000-C238N:1:1101:25354:11126 1:N:0:19
ACTCCTACGGGAGGCAGCAGTGGGGAATATTGCACAATGGGCGAAAGCCTGATGCAGCAACGCCGCGTGAGCGATGAAGGCCTTCGGGTCGTAAAGCTCTGTCCTCAAGGAAGATAATGACGGTACTTGAGGAGGAAGCCCCGGCTAACTACGTGCCAGCAGCCGCGGTAATACGTAGGGGGCTAGCGTTATCCGGAATTACTGGGCGTAAAGGGTGCGTAGGTGGTTTCTTAAGTCAGAAGTGAAAGGCTACGGCTCAACCGTAGTAAGCTTTTGAAACTGAGAAACTTGAGT
+
GGGGGGGGGGGGGGGGGGGGGGGGGGGGGGGGGGGFGGGGGGGGGGGGGGGGGGGGGGGGGGGGGGGGGGGGGGGGGGGGGGGGGGGGGGGGGGGGGGGGGGGGGGGGGGGGGGGGGGGGGGGGGGGGGGGGGGGGGGGFGGGGGGGGGGGGGGGGGFGGGGGGGGGGGGGGGGGGGG:FGGGGGGGGEGEGGGGGGGGGFGGFGFFGGGGGGGGGGGGGCDGGGGGGGGGGFGGGGFFGFGFFGFGGFGGGF*CDEFF=E>C<>CGBFFF4=?FFFFGFFF74@FF<AFF<)-
@M04650:207:000000000-C238N:1:1101:28597:11174 1:N:0:19
ACTCCTACGGGAGGCAGCAGTAGGGAATCTTCGGCAATGGACGAAAGTCTGACCGAGCAACGCCGCGTGAGTGAAGAAGGTTTTCGGATCGTAAAACTCTGTTGTTAGAGAAGAACAAGGACGTTAGTAACTGAACGTCCCCTGACGGTATCTAACCAGAAAGCCACGGCTAACTACGTGCCAGCAGCCGCGGTAATACGTAGGTCCCGAGCGTTGTCCGGATTTATTGGGCGTAAAGCGAGCGCAGGTGGTTTATTAAGTCTGGTGTAAAAGGCAGTGGCTCAACCATTGTAT
+
GGGGGGGGGGGGGGGGGGGGGGGGGGGGGGGGGGGGGGGGGGGGGGGGGFGGGGGGGGGGGGGGGGGGGGGGGGGGGGGGGGGGGGGGGGGGGGGGGGGGGGGGGGGGGGGGGGGGGGGGGGGFFGGGGGGDGGGGGGFGGGGGGGGGGGGGGGGFGGGGGGGGGGGGGGGGGGFGGGGGGGGGGGGGGGGGGGGGGGGGGGCEF?CFGECEGE:CEFGCECCEEGGGGGGGDE<EFFFD>DBBCDGG>GGC*C<7@@@FEFFG4:F?FF=6FB45:7FFDFGFFF48?4@AB)
@M04650:207:000000000-C238N:1:1101:20416:11247 1:N:0:19
ACTCCTACGGGAGGCAGCAGTAGGGAATCTTCGGCAATGGACGAAAGTCTGACCGAGCAACGCCGCGTGAGTGAAGAAGGTTTTCGGATCGTAAAACTCTGTTGGTAGAGAAGAACGTTGGTGAGAGTGGAAAGCTCATCAAGTGACGGTAACTACCCAGAAAGGGACGGCTAACTACGTGCCAGCAGCCGCGGTAATACGTAGGTCCCGAGCGTTGTCCGGATTTATTGGGCGTAAAGCGAGCGCAGGTGGTTTATTAAGTCTGGTGTAAAAGGCAGTGGCTCAACCATTGT
+
GGGGGGGGGGGGGGGGGGGGGGGGGGGGGGGGGGGGGGGGGGGGGGGGGGGGGGGGGGGGGGGGGGGGGGGGGGGGGGGGGGGGGGGGGGGGGGGGGGGGGGGGGGGGGGGGGGGGGF?FGGGGGGGGGGGGFGGGGGGGGGGGGGGGGGGGGGGGGGGGGGGGGEFGGGGGGGGGGGGGGGGGFGGGGGGGGGGGGFGGGGGGGGGGGGGGGGEEGGGGGG=:CGGGDGGGFGGGGFFGFGFFGGDD:/CG9DFF?BFF+=FC?40(.09=49<FFFGFFFCFF4520FFFA
@M04650:207:000000000-C238N:1:1101:16107:11253 1:N:0:19
ACTCCTACGGGAGGCAGCAGTGGGGAATATTGCACAATGGGCGAAAGCCTGATGCAGCAACGCCGCGTGAGCGATGAAGGCCTTAGGGTCGTAAAGCTCTGTCCTCAAGGAAGATAATGACGGTACTTGAGGAGGAAGCCCCGGCTAACTACGTGCCAGCAGCCGCGGTAATACGTAGGGGGCTAGCGTTATCCGGAATTACTGGGCGTAAAGGGTGCGTAGGTGGTTTCTTAAGTCAGAAGTGAAAGGCTACGGCTCAACCGTAGTAAGCTTTTGAAACTGAGAAACTTGAGT
+
GGGGGGCFGGGGGGGGGGFG-CEGGDGGGGGGGGGGGGGGGGGGEGGGGGGGFFGGGGGGGGG>EGGGGGGGGGGGGGGGGGGGGGGFGGGGFGGFGGGGGGGGGGGGGGGGGFGGGGGGGGDGFGGGGGGFGGGGGGGFGGGGGGGGGGGF+DCGGGGGGGFGGGGGGEEFDFGCEGGGGGGGGGGGDGGGGGGGGEGGGGGFFGGGG==CGCGGGGGGGGGGGFACEGGGFFGGGGFC?GF=F>7CFGGCDGDFFF?FCFGGFGG<FFFFFFFFFFFFFA>FFB47<FF<:)
@M04650:207:000000000-C238N:1:1101:29123:11269 1:N:0:19
ACTCCTACGGGAGGCAGCAGTAGGGAATCTTCGGCAATGGACGAAAGTCTGACCGAGCAACGCCGCGTGAGTGAAGAAGGTTTTCGGATCGTAAAACTCTGTTGGTAGAGAAGAACGTTGGTGAGAGTGGAAAGCTCATCAAGTGACGGTAACTACCCAGAAAGGGACGGCTAACTACGTGCCAGCAGCCGCGGTAAAACGTAGGTCCCGAGCGTTGTCCGGATTTATTGGGCGTAAAGCGAGCGCAGGTGGTTTATTAAGTCTGGTGTAAAAGGCAGTGGCTCAACCATTGT
+
GGGGGGGGGGGGGGGGGGGGGGGGGGFGGGGGG;FGGGGGGGGGGGGGGGGGGGGGGGEGFGGGGGGGGGGGGGGGGGGGGFGGGGGGGGGGGGGGGGGGGGGGGGGGCFGGGGGGGGDFGGGGGGGDD=FFGGFEGGGGGFGGG<>FEGGGGGGG7AEFGGG77FFFGEGGGGFGGFDGGG>EFFCFGGDGEEGG8?FGGFGGGG9CEEECEECE:DGD5CG==FFFE:CEFCDEGC47@:<>DDDGFGF3<*0<8FF?CFFFF4>:FF49*9<53<FF44*9?@F?<FFFF
@M04650:207:000000000-C238N:1:1101:21016:11330 1:N:0:19
ACTCCTACGGGAGGCAGCAGTGGGGAATATTGCACAATGGGGGAAACCCTGATGCAGCAACGCCGCGTGAGTGATGAAGGTTTTCGGATCGTAAAGCTCTGTCTTCAGGGACGATAATGACGGTACCTGAGGAGGAAGCCACGGCTAACTACGTGCCAGCAGCCGCGGTAATACGTAGGTGGCAAGCGTTGTCCGGATTTATTGGGCGTAAAGCGAGCGCAGGCGGTTTCTTAAGTCTGATGTGAAAGCCCCCGGCTCAACCGGGGAGGGTCATTGGAAACTGGGAGACTTG
+
GGGGGGGGGGGFGGGGGGGGGGGGGGDGGGGGGGGGGGGGGGGGGGGGGGGGGGGGGGGGGGGGGGGGGFGGGGGGGGGGGGGGGGGGGGGGGGGGGDGGGGGGGGGGGGGGGDGGGGGGGGGGGEGGGAFGFFGFGGGGGGGGGDGGGGFGEGGGGGGGGGGGGGGGGGGGGGGGGGEGGGGGGGG7;8:EGGGGECEFFFGFGFGEGGEGFGCEED57*9CGDGGGGGGGB7C<2:=:=FFFCDGGFCFGGG<D3>?4:FDGFG79>>)77F46:2C?F27@F47(3=6<
@M04650:207:000000000-C238N:1:1101:26209:11356 1:N:0:19
ACTCCTACGGGAGGCAGCAGTAGGGAATCTTCGGCAATGGACGAAAGTCTGACCGAGCAACGCCGCGTGAGTGAAGAAGGTTTTCGGATCGTAAAACTCTGTTGGTAGAGAAGAACGTTGGTGAGAGTGGAAAGCTCATCAAGTGACGGTAACTACCCAGAAAGGGACGGCTAACTACGTGCCAGCAGCCGCGGTAATACGTAGGTCCCGAGCGTTGTCCGGATGTATTGGGCGTAAAGCGAGCGCAGGTGGTTTATTAAGTCTGGTGTAAAAGGCAGTGGCTCAACCATTGT
+
GGGGGGGGGGGGGGGGGGGGGGGGGGGGGGGGGGGGGGGGFGGGGGGGGGGGGGGGGGGGGGGGGGGFGGGGGGGGGGGGGGGGGGGGGGGGGGGGGGGGGGGGGGGGFGGGGGGGGGGGGGGGGCFGGDFGGGFGGGGGGGGGGGGGGGGGGGGGGGGGGGGGGGGGGGGGGGGGGGGGGGGGGGGGGGGGGGGGGGGGGGGGGGGGGGGGGGGGGGGDEDDG5A+<FF?FFGGDG5FGFGB>GG3C><CC9*9?FFFFGFFGFGGFF?FFFFEFFF7:F?GFFFF036F2-
@M04650:207:000000000-C238N:1:1101:17711:11386 1:N:0:19
ACTCCTACGGGAGGCAGCAGTAGGGAATCTTCGGCAATGGACGAAAGTCTGACCGAGCAACGCCGCGTGAGTGAAGAAGGTTTTCGGATCGTAAAACTCTGTTGGTAGAGAAGAACGTTGGTGAGAGTGGAAAGCTCATCAAGTGACGGTAACTACCCAGAAAGGGACGGCTAACTACGTGCCAGCAGCCGCGGTAATACGTAGGTCCCGAGCGTTGTCCGGATTTACTGGGCGTAAAGGGAGCGCAGGTGGTTTATTAAGTCTGGTGTAAAAGGCAGTGGCTCAACCATTGT
+
GGGGGGGGGGGGGGGGGGGGFGGGGGGGGGGGGGGGGGGGGGGGGGGGGGGGGGGGGGGGGGGGGGGGGGGGGGGGGGGGGGGGGGGGGGGGGGGGGGGGGGGGGGGGGGGGGGGGGGGGGGGGGGGGGGGGGGGGGGGGGGGGGGGGGGGGGGGGGGGGGGGGGGGGGGGGGGGGGGGGGFGGGGGCGDGGGGGGGGFGGGGGGGGGGGGGGGGGGGGG5D=5CFGGGGFGFDG=DFBF59@EDG3<DGFC5CDFFFFF7@FGFGGFF?FFFFFFFFCFF?<FFFF:?FF9A
@M04650:207:000000000-C238N:1:1101:15246:11388 1:N:0:19
ACTCCTACGGGAGGCAGCAGTGGGGAATATTGCACAATGGGGGAAACCCTGATGCAGCAACGCCGCGTGAGTGATGAAGGTTTTCGGATCGTAAAGCTCTGTCTTCAGGGACGATAATGACGGTACCTGAGGAGGAAGCCACGGCTAACTACGTGCCAGCAGCCGCGGTAATACGTAGGTGGCAAGCGTTGTCCGGATTTACTGGGCGTAAAGGGAGCGTAGGCGGATTTTTAAGTGGGATGTGAAATACTCAGGCTCAACCTGGGGGCTGCATTCCAAACTGGAAGTCTAG
+
GGGGGGGGGGGGGGGGGGGGGGGGGGGGGGGGGGGGGGGGGGGGGGGGGGGGGGGGGGGGGGGGGGGGGGGGGGGGGGGGGGGGGGGGGGGGGGGGGGGGGGGGGGGGGGGGGGGGGGGGGGGGGGGGGGGGGGGGGGGGGGGGGGGGGGGGGGGGGGGGGGGGGGGGFEGGGGGCGGGGGFGGGGGGGGGGFGGGGGGGGGGGGGGGGGGGGGGFGGGGECCCGGG==F7F>FGEFGFG@GFFFFFGFGGGGGGFFFFFFFGGFGGF>:DD6F?FA<GFFAFFFFF?BFFF
@M04650:207:000000000-C238N:1:1101:3537:11407 1:N:0:19
ACTCCTACGGGAGGCAGCAGTGGGGAATATTGCACAATGGGCGCAAGCCTGATGCAGCCATGCCGCGTGTATGAAGAAGGCCTTCGGGTTGTAAAGTACTTTCAGCGAGGAGGAAGGCATTGTGGTTAATAACCACAGTGATTGACGTTACTCGCAGAAGAAGCACCGGCTAACTCCGTGCCAGCAGCCGCGGTAATACGGAGGGTGCAAGCGTTAATCGGAATTACTGGGCGTAAAGCGCACGCAGGCGGTGGATTAAGTCAGATGGTAAATCCCCGAGCTTAACTTGGGAA
+
GGGGGGGGGGGGGGEGGGGGFEGGEFGGGGGGGDGGGDFCFFEGGGGGGGGGFFGGGFFGGGFGGGG=C,C9FGGFGGGGGGEFGGEE<FEFFFFDB,B@FF9<FGCCEGFGGCAB7AAFEE?F:ECEFGGGGFFGGAADCF<FDCB@CFGCGEEGGGGDFFFFEG,@C7FECF;9BB<FD8FCE@,,,=CCE:*=B<9F>:CCECGGF?FCEGDG*::C5C2AFG7:E<C5>*1*7?=D>D:>DGGDDGDD)9C?F?F*2/?DF*7)*/1**1)0493>>0*99?82<4>0:
@M04650:207:000000000-C238N:1:1101:23638:11416 1:N:0:19
ACTCCTACGGGAGGCAGCAGTGGGGAATATTGCACAATGGGCGCAAGCCTGATGCAGCCATGCCGCGTGTATGAAGAAGGCCTTCGGGTTGTAAAGTACTTTCAGCGAGGAGGAAGGCATTGTGGTTAATAACCGCAGTGATTGACGTTACTCGCAGAAGAAGCACCGGCTAACTCCGTGCCAGCAGCCGCGGTAATACGGAGGGTGCAAGCGTTGTTCGGAATAACTGGGCGTAAAGGATGCGTAGGCGGTTAGATAAGTTATGTGTTAAATATATAGGCTTAACCTGTAGA
+
GGGGGGGGGGGGGGGGGGGGGGGGGGDGGGGGGGGGGGGGGGGGGGGGGGGGGGGGGGGGGGGGGGGGGGGGGGGGGGGGGFGGGGGGGGGGGGGGGGGGGGGGGGGBFGCEGGGGGGGGGGGGGGGGGGGGGGGGDGFFGGGGGGGGCGGGGGGGGGGGGFGFGFGGGGGGGGGGGGGGGGGGGGGGGGGGGEGC?C?FG5EEGGGGCCFGGGGG7<FGECEFGF9CFGFGFGGG37B:FGFFC5CGFGGDG3<@F=8F<FGFFGGFFFFFFF4*):7=?BGFFFFA7FF49
@M04650:207:000000000-C238N:1:1101:24208:11436 1:N:0:19
ACTCCTACGGGAGGCAGCAGTGGGGAATATTGCACAATGGGCGAAAGCCTGATGCAGCAACGCCGCGTGAGCGATGAAGGCCTTCGGGTCGTAAAGCTCTGTCCTCAAGGAAGATAATGACGGTACTTGAGGAGGAAGCCCCGGCTAACTACGTGCCAGCAGCCGCGGTAATACGTAGGGGGCTAGCGTTATCCGGAATTACTGGGCGTAAAGGGTGCGTAGGTGGTTTCTTAAGTCAGAAGTGAAAGGCTACGGCTCAACCGTAGTAAGCTTTTGAAACTGAGAAACTTGAGG
+
GGGGGGGGGGGGGGGGEGGGGGGGGGGGGGGGGGGGGFGGGGGGGGGGGGGGGGGGGFGGGGGGGGGGGGGGGGGGGGGGGGG8FGGGGGGGFGGGGFFGGGGGGGGFGGGGFGGGGGGGGGGFFGDGGGFGGGGGGGGFFEGEG@FGDFGDFGGCGGGGGGGEEGGG@CFGGFGCFGGEEE@8EFGGC8CGGGEGGGGGGCCFGGFG8:=CFGEGGGGGGGGGGGEF7C?C?CD<>>7:FG@FGG>FFFGGD9<>B:@=F4DDFGCAFF?F*=@F?<FFFBFF@BF:A?BA?(
@M04650:207:000000000-C238N:1:1101:23429:11442 1:N:0:19
ACTCCTACGGGAGGCAGCAGTAGGGAATCTTCGGCAATGGACGAAAGTCTGACCGAGCAACGCCGCGTGAGTGAAGAAGGTTTTCGGATCGTAAAACTCTGTTGGTAGAGAAGAACGTTGGTGAGAGTGGAAAGCTCATCAAGTGACGGTAACTACCCAGAAAGGGACGGCTAACTACGTGCCAGCAGCCGCGGTAATACGTAGGTCCCGAGCGTTGTCCGGATTTATTGGGCGTAAAGCGAGCGCAGGTGGTTTATTAAGTCTGGTGTAAAAGGCAGTGGCTCAACCATTGT
+
GGGGGGGGGGGGGGGGGGGGGGGGGGGGGGGGGGGGGGDFGGGGGGGGGGGGGGGGGGGGGGGGGGGEGGGGGGGGGGGGCADFGGGGGGGGGGGGGGGGGGGGGGGGGGGGGGGGGFGGGGGGGFGFGGDEFGGGGGFGGGGGFGGGGGGGGGGGGGGGGGGCGGFGGGGGGFGGGGGGFGGGGGGGGGGGGGGDGGGGGGGGGGGGGGEGGGGC55>:ED;C597+?CGGFE<*/7=>5CEEGDDGFFGGCG<FFFFFGFG7F4C<5BFFFFFFB?GFFBGFFF?F<6@>A
@M04650:207:000000000-C238N:1:1101:16659:11444 1:N:0:19
ACTCCTACGGGAGGCAGCAGTGGGGAATATTGCACAATGGGCGAAAGCCTGATGCAGCAACGCCGCGTGAGCGATGAAGGCCTTCGGGTCGTAAAGCTCTGTCCTCAAGGAAGATAATGACGGTACTTGAGGAGGAAGCCCCGGCTAACTACGTGCCAGCAGCCGCGGTAATACGTAGGGGGCTAGCGTTATCCGGAATTACTGGGCGTAAAGGGTGCGTAGGTGGTTTCTTAAGTCAGAAGTGAAAGGCTACGGCTCAACCGTAGTAAGCTTTTGAAACTGAGAAACTTGAGT
+
GGGGGGGGGGGGGGGGGGGGGGGGGGGGGGGGGGGGGGGGGGGGGGGGGGGGGGGGGGGGGGGGGGGGGGGGGGGGGGGGGGGGGGGGGGGGGGGGGGGGGGGGGGGGGGGGGGGGGGGFGGGGGGGGGGCFFGGGGGGEFGGGGGGGGGGGGGGGGGGGGGGGGGGGGGGGGGGGGGGGGGGGGFGGEGGGGGGGGGGGGGGGGGGGGEGGGFECCDGGGGDGGGGGGGGGFGDFFFFGFGFFCGFGFGGGGGGEBEFFGFDGFDDFFF?FFFFF<<*0=BFF?8)(5=FDF-
@M04650:207:000000000-C238N:1:1101:10013:11447 1:N:0:19
ACTCCTACGGGAGGAAGCAGTAGGGAATCTTCGGCAATGGACGAAAGTCTGACCGAGCAACGCCGCGTGAGTGAAGAAGGTTTTCGGATCGTAAAACTCTGTTGGTAGAGAAGAACGTTGGTGAGAGTGGAAAGCTCATCAAGTGACGGTAACTACCCAGAAAGGGACGGCTAACTACGTGCCAGCAGCCGCGGTAATACGTAGGTCCCGAGCGTTGTCCGGATTTATTGGGCGTAAAGCGAGCGCAGGTGGTTTATTAAGTCTGGTGTAAAAGGCAGTGGCTCAACCATTGT
+
GGGGGGGGGGGGGGEGGGGGGGGGGGGGGGGGGGGGGGGGGGGGGGGGGGGGGGGGGGGGGGGGGGGGGGGGGGGGGGGGFGFGGGGGGGGGGGGGGGGFGGGGGGGGGGFGGGGGGGGGGGGGGFGFGGGGFFGGGGGGGFGGGGGGGGGGGGGGGGGGGGGGGGGGGGGG7FGGGGGGGGGGFGGGGGGGGGGGGGGGGCGGEFCGGGDGGG8EED>FEGC>8?FGGGGGFGDEDFFCEGDDCDDDFCGG7<F4@F?BC@FG?<7,07=FFF@F767FF<C@FFFF?6FBB
@M04650:207:000000000-C238N:1:1101:7363:11450 1:N:0:19
ACTCCTACGGGAGGCAGCAGTGGGGAATATTGCACAATGGGGGAAACCCTGATGCAGCAACGCCGCGTGAGTGAAGAAGGTCTTCGGATTGTAAAGCTCTGTTAGCAGGGAAGAGATAGGACGGTACCTGCAGAGGAAGCCACGGCTAACTACGTGCCAGCAGCCGCGGTAATACGTAGGTGGCAAGCGTTGTTCGGAATAACTGGGCGTAAAGGATGCGTAGGCGGTTAGATAAGTTATGTGTTAAATAGATAGGCTTAACCTGTAGAAAGCACATAAAACTGTGTAACT
+
GGGGGGGGGGGGGGGGGGGGGGGGGGGGGGGGGGGGGGGGGGGGGGGGGGGGGGGGGGGGGGGGGGGGGGGGGGGGGGGGGGGFGGGGGGGGGGGGGGGFGGGGGGGGGGGGGGGGGGGGGGGGGGGFDGGGGGGGGGGGGGGGGGGGGFCGGGGGGGGGGGGGGGGGGGGGGGGGGGGGGGGGGGGGGCEGGFGGGG5CCGG9EGGGGGGGFGGGGGFD57EGGEEE=DGG=FGG>FFCFCF4<FGGFG*:*:CFFF)<<*2:FCF4=BB@@FFFFBGF??<F769>ABF
@M04650:207:000000000-C238N:1:1101:2865:11450 1:N:0:19
ACTCCTACGGGAGGCAGCAGTAGGGAATCTTCGGCAATGGACGAAAGTCTGACCGAGCAACGCCGCGTGAGTGAAGAAGGTTTTCGGATCGTAAAACTCTGTTGGTAGAGAAGAACGTTGGTGAGAGTGGAAAGATCATCAAGTGACGGTAACTACCCAGAAAGGGACGGCTAACTACGTGCCAGCAGCCGTGGTAATACGTAGGTCCCGAGCGTTGTCCGGATTTATTGGGCGTAAAGCGAGCGCAGGTGGCTGATTAAGTCTGGTGTAAAAGGCAGTGGCTCAACCATTGT
+
EG9FEFGFGGGGEECFCEFEFFCFGGFGGGGGGEDEGFFGDF:@@C@CDFFFGGFC@CCF@:CFB7C=+B,,:9CCCEE@CAFGGGEGG7BFFGFGG?@EGGGB8+EFFCF@FFFCCBBFB3+?C<,:CFFFFF,>FG9CFFF=>@FCCFGGGGGC>C:<<DCGGDGGGGC7FFGFGC@<:@@C@*?CCGG**:BF?ECEFFGGGGG6CGGG8CCCC5>>8<E=5C7<C>9C<C5/C*9DF5>39CC>BCFF*9*8?4@8:@>FFF*(0*19@*8:?BG?F6*9==50(*1:A
@M04650:207:000000000-C238N:1:1101:17886:11463 1:N:0:19
ACTCCTACGGGAGGCAGCAGTGGGGAATATTGCACAATGGGGGAAACCCTGATGCAGCAACGCCGCGTGAGTGATGAAGGTTTTCGGATCGTAAAGCTCTGTCTTCAGGGACGATAATGACGGTACCTGAGGAGGAAGCCACGGCTAACTACATGCCAGCAGCCGCGGTAATACGTAGGTGGCGAGCGTTGTCCGGATTTACTGGGCGTAAAGGGAGCGTAGGCGGATTTTTAAGTTGGATGTGAAATACTCAGGCTCAACCTGGGGGCTGCATTCCAAACTGGAAGTCTAG
+
GGGGGGGGGGGGGGGGGGGGGGGGGGGGGGGGGGGGGGGGGGGGGGGGGGGGGGGGGGGGGGGGGGGGGGGDFGGGGGGGGGGGGGGGGGGGGGGCCAEFFGGGGGGGGGGGGGGGGGGGGGGGGGGGGGGFFGGGGGG8<<FGGGFGGGFFGFFGGDGGGGGGGGGGGGGFFGGFFFGFGGGGCC>CEE5EGGGD5C>FGFGGGFFGGDGG7?EDGGGDGGGGGG=55C?C>67+0::7?FFF*00>@7*9FGFFF@?FFFGG>FG>)7>:4@F=A<F*5<7?:6)499@:
@M04650:207:000000000-C238N:1:1101:13404:11494 1:N:0:19
ACTCCTACGGGAGGCAGCAGTGGGGAATATTGCACAATGGGGGAAACCCTGATGCAGCCATGCCGCGTGTGTGATGAAGGTTTTCGGATCGTAAAGCTCTGTCTTCAGGGACGATAATGACGGTACCTGAGGAGGAAGCCACGGCTAACTACGTGCCAGCAGCCGCGGTAATACGTAGGTGGCGAGCGTTGTCCGGATTTACTGGGCGTAAAGGGAGCGTAGGCGGATTTTTAAGTGGGAGGTGAAATACTCAGGCTCAACCTGGGGGCTGCATTCCAAACTGGAAGTCTAG
+
GGGGGGGGGGGGGGGGGGGGGGGGGGGGGGGGGGGGGGGGGGGGGGGGGGGGGGGGGGGGGGGGGGGGGFGGGGGGGGGGGGGGGGGGGGGGGGGGGGGGGGGGGGGGGGGGGGGGGGFDEGDFFGE?FDFFFGDGCFF8FFF@FCEA@FDC7F7F<F@CFGGFGGGC>C@FE;DB,;C,CE78C?8EECEGGGGGD>EC+3CFG>BC:CEFFGD;C)9)/9;CE5*/:67+7+*+:C:9)9>FGGGF=CC=*9F?75=/C>*2>FG1)).)///9>>GFF<FFF))44*9)
@M04650:207:000000000-C238N:1:1101:6539:11564 1:N:0:19
ACTCCTACGGGAGGCAGCAGTGGGGAATATTGCACAATGGGCGCAAGCCTGATGCAGCCATGCCGCGTGTATGAAGAAGGCCTTCGGGTTGTAAAGTACTTTCAGCGAGGAGGAAGGCATTGTGGTTAATAACCACAGTGATTGACGTTACTCGCAGAAGAAGCACCGGCTAACTCCGTGCCAGCAGCCGCGGTAATACGGAGGGGGCAAGCGTTAATCGGAATTACTGGGCGTAAAGCGCACGAAGGCGGTTGATTAAGTCAGATGTGAAATCCCCGAGCTTAACTTGGGAAC
+
GGGGGGGGGGGFCFGGGGGGGEGFGGGGGGFFGGGGGGGGGGCCGGGGGFFGGGGGDFFFGGGGGGGGECFGGFGGGGGGGGGGGGGGGGGGGFFGFGGGGGGGGGGGGGBFGGGFGFGGGGGGGFGGGGGGGGGGGGFFGGGGGGGGGFGCGGCEGEGGGGGGFFC:FGGEFECFGGFFED@FFGFGGGGGGGGGGGFGGDGDE*=ECFCFGGEEFGGGGGGGFG??CFFC@CGGFGBGFGEF*7CD>DC)9/7*9@@FF?>FF7067069BFF?(4C@5949@8F9<FFF?-
@M04650:207:000000000-C238N:1:1101:27587:11564 1:N:0:19
ACTCCTACGGGAGGCAGCAGTAGGGAATCTTCGGCAATGGACGAAAGTCTGACCGAGCAACGCCGCGTGAGTGATGAAGGTTTTCGGATCGTAAAGCTCTGTCTTCAGGGACGATAATGACGGTACCTGAGGAGGAAGCCACGGCTAACTACGTGCCAGCAGCCGCGGTAATACGTAGGTGGCGAGCGTTGTCCGGATTTACTGGGCGTAAAGGGAGCGTAGGCGGATTTTTAAGTGGGATGTGAAATACTCAGGCTCAACCTGGGGGCTGCATTCCAAACTGGAAGTCTAG
+
GGGGGGGGGEGFGGGGGGGGGGGGGGGGGGGGGCGGGGGGGGGEGGGGGGGGGGGGGGGGGGGGGGGGGGGGGGGGGGGGGGGGGGGGGGGGGGGGGGGGFGGGGGGGGGGGGGGGGGGGGGGGGGGGGGG?FGGGGFFEGGDGGGGFGGGFGGGGGGGGGGGGGGGGGGGGGGGGGGGGGGGGGGGGGGGGGFGGGGGGGGGFGGGGE5*7CFGGGGGGGGG?EC55CFGGFGGGGGFF@D?=F7>F4>CCGDGF:@FFF@GDFFGB:@@@FFFF24>7>AFF?F??DFFF
@M04650:207:000000000-C238N:1:1101:10276:11578 1:N:0:19
ACTCCTACGGGAGGCAGCAGTGGGGAATATTGCACAATGGGCGCAAGCCTGATGCAGCCATGCCGCGTGTATGAAGAAGGCCTTCGGGTTGTAAAGTACTTTCAGCGAGGAGGAAGGCATTGTGGTTAATAACCACAGTGATTGACGTTACTCGCAGAAGAAGCACCGGCTAACTCCGTGCCAGCAGCCGCGGTAATACGGAGGGTGCAAGCGTTAATCGGAATTACTGGGCGTAAAGCGCACGCAGGCGGTTGGAGAAGTTAGATGTGAAAGCCCCGGGCTCAACCGGGGAAT
+
GFGFGGGGGGGGGGGGGGGGGGGGGGGGGGGGGGGGGGGGGGGGGGGGGGFFFGGGGGFGFFFGGGGFFGGCFGFFGGGGCFGGGGGEFFGGGGGFGAFFFFFGGEFFGGECFGGGGGCFFGGGGGGEFGFGG8DGGG,DCAFFFGGFGGGGGGGGGGFGGGGGGGGGGGDGGFGGGEGGGGGGGFGFFCGCEGGGGGDGGCGGGCGGDFFFGEGEFGGGGGGGGGCC7>@FF5CEGGFGFDDFDGGGFGGGDD3))977<6:2/*2:FFFFFFFFBBCEB(79F?>(4>@6B(
@M04650:207:000000000-C238N:1:1101:4710:11579 1:N:0:19
ACTCCTACGGGAGGCAGCAGTGGGGAATATTGCACAATGGGCGAAAGCCTGATGCAGCAACGCCGCGTGGGGGATGAATGCCTTCGGGTTGTAAACCTCTTTTAGTAGGGACGAAGCGCAAGTGACGGTACCTGCAGAAAAAGCACCGGCTAACTACGTTCCAGCAGCCGCGGTAATACGTAGGGTGCAAGCGTTGTCCGGAATTATTGGGCGTAAAGAGCTCGTAGGCGGCTTGTCGCGTCTGCTGTGAAATCCCGAGGCTCAACCTCGGGCTTGCAGTGGGTACGGGCAAGC
+
-FFFGG9FEFGGCC@F,@C<FE@E@,CFGGGGGGFFGGG@FFGGCGDGGGGCF9ECEFG6,FGGGGGGGEE>EGGGGGGGGGGGFGGGGGGF<AAFGE,FB<F9DEECCEF+>FEGGEGGGCBD,<+=+<BFGFG7<F7FFGEFGGFEGE<FD@FF7<F,5>FCFCECFEG7FEDDGGGGGGGE*=8:+?CGCEG5C+CE>8?5<CFG9?5CEE5=F7776*+:?=:5<D=E>*)::*73>DF)2C*7):>7CD*083))*>F99<<7?3>)8BF3:89=6:50*9313.51(-
@M04650:207:000000000-C238N:1:1101:7077:11622 1:N:0:19
ACTCCTACGGGAGGCAGCAGTAGGGAATCTTCGGCAATGGACGAAAGTCTGACCGAGCAACGCCGCGTGAGTGAAGAAGGTTTTCGGATCGTAAAACTCTGTTGGTAGAGAAGAACGTTGGTGAGAGTGGAAAGCTCATCAAGTGACGGTAACTACCCAGAAAGGGACGGCTAACTACGTGCCAGCAGCCGCGGTAATACGTAGGTCCCGAGCGTTGTCCGGATTTATTGGGCGTAAAGCGAGCGCAGGTGGGTTATTAAGTCTGGTGTAAAAGGCAGTGGCTCAACCATTGT
+
GGGGGGGGGGGGGGGGGGGGGFGGGGGGGGGGDGGGGGGGGGG+@FFFGGGGGGG@CGFGGGGGGGGGGEGFGGGGGGGGAFGGGGGGGGEFGGFGGGGGGGGGGGFGGGGFGGGGGGFGGGFDGFFGGGFCAFGCDGGGG<FGGGGGGCFFGGGGGGGGGGGGGGGGGGGECCFGCGGGGGCFGFGGGFEGGGGGGGGGGGGCCCFFGG55EE*2:D77*9E*29:FGGF*<CG*19FGE*757D<)77DF)1959@FFGFGC7*24;?89=@>4((*)7(/0*9@7<**).
@M04650:207:000000000-C238N:1:1101:26403:11644 1:N:0:19
ACTCCTACGGGAGGCAGCAGTGGGGAATATTGCACAATGGGGGAAACCCTGATGCAGCAACGCCGCGTGAGTGATGAAGGTTTTCGGATCGTAAAGCTCTGTCTTCAGGGACGATAATGACGGTACCTGAGGAGGAAGCCACGGCTAACTACGTGCCAGCAGCCGCGGTAATACGTAGGTGGCGAGCGTTGTCCGGATTTACTGGGCGTAAAGGGAGCGTAGGCGGATTTTTAAGTGGGATGTGAAATACTCAGGCTCAACCTGGGGGCTGCATTCCAAACTGGAAGTCTAT
+
?FGGGGGGGGGGGGGGGG8FGGGGGGGGGGGGGCGGGGGGGG7CF8AFGGGGGGGFGGCGGGEGGGDFF:FGGGGGGEGGCFGGFFFGGGGGFFGGGFGGDFFFFFFFFDFF@FGDEFGGGECGGCGDGGGG8:F+@FFGGGEGGGG7<CEFEFCCFC7@:BCGGFCGG*CCFGGGFEFGFCFGG*B8BCEGGGEDC*89FGGC8CFGGGCCGGEDEDG3:D:CEC:EEGGCFGCCD=FCF*0=F7CG77:7C75@F:=?FFFG)9C>35@@:FFF):F?F)09))).6@7)
@M04650:207:000000000-C238N:1:1101:17301:11677 1:N:0:19
ACTCCTACGGGAGGCAGCAGTGGGGAATATTGCACAATGGGGGAAACCCTGATGCAGCAACGCCGCGTGAGTGATGAAGGTTTTCGGATCGTAAAGCTCTGTCTTCAGGGACGATAATGACGGTACCTGAGGAGGAAGCCATGGCGAACTACGTGCCAGCAGCCGCGGTAATACGTAGGCCGCGAGCGTTGTCCGGATTTACTGGGCGTAAAGGGAGCGTAGGCGGTTTTCTAAGTGGGAGGGGAAGTATCCAGGCCCAACCTGGGGGCTGCATCCGACACTGGAACCCGCG
+
FGGGGGGGGGGGGGGGGGGGGGGGGGGGGGGGG,FGGGGGGGGGGGGGGGGG9FGGGGGGGGGGGGGGGGC,CF,FGGGG4,CFGGG7FGGGGGGC<<FFAGGAFE9FGGGGGG?+8,B,A:>3++88C<=F5::+3@<3F,@,@+3+@BACC5,>*7<*6DFC7<1>1*6@,,B9:8C,,48*:ECE8*=;+<:8C*A9E++<@>FGG*7*9+C*/9D7EGC+*://**++*2:3:CFD)9)))**21**::*750).7*)*08DG>3.).6**0,())0,*.09)-,)0,
@M04650:207:000000000-C238N:1:1101:23770:11694 1:N:0:19
ACTCCTACGGGAGGCAGCAGTGGGGAATATTGCACAATGGGCGAAAGCCTGATGCAGCAACGCCGCGTGAGCGATGAAGGTCTTCGGGTCGTAAAGCTCTGTCCTCAAGGAAGATAATGACGGTACTTGAGGAGGAAGCCCCGGCTAACTACGTGCCAGCAGCCGCGGTAATACGTAGGTGGCGAGCGTTGTCCGGATTTACTGGGCGTAAAGGGAGCGTAGGCGGATTTTTACGTGGGATGTGAAATACTCAGGCTCAACCTGGGGGCTGCATTCCAAACGGGAAGGCTAC
+
GGGGGGGGGGGGGGGGGGGGGFEAFGGGGGGGGGGGGGGGGGGDGGG@FGGGGGGGGGGGEEGGGGGGGGGGGGGGGGGGGGCFGFGGGEGGFFGGGACC9FGFGGGDGGFFGGGGFGGGGGGE7FGGFGG?BBFGGGGGGGGGGG7<7EFGGG:@FFFGF,>DC:CG@C@;CCGFCGC=FGGE7?:CGECBEEEGGECF:CCGGFGEG5EFGGD8=DD9CD=?EG>EG4<C>+9C5*.*)10=C*;:67?FGFG).7=?*.C<@GG9BB336BFF2):8@(*8B))(4??(
@M04650:207:000000000-C238N:1:1101:20076:11696 1:N:0:19
ACTCCTACGGGAGGCAGCAGTAGGGAATCTTCCGCAATGGGCGAAAGCCTGACGGAGCAACGCCGCGTGAGTGATGAAGGTTTTCGGATCGTAAAACTCTGTTATTAGGGAAGAACAAATGTGTAAGTAACTGTGCACATCTTGACGGTACCTAATCAGAAAGCCACGGCTAACTACGTGCCAGCAGCCGCGGTAATACGTAGGTGGCAAGCGTTATCCGGAATTATTGGGCGTAAAGCGCGCGTAGGCGGTTTTTTAAGTCTGATGTGAAAGCCCACGGCTCAACCGTGGAGG
+
FGGGGGGGGGGGGGGGGGGGGGGGGGGGGGGDFGGGGGGGGGGGGGGGGGGGFE:FGGCGGGGGGGGCECFGGGGGGGGGFFGGGGGDFGGGGGGGGGGGFFGGGFGFGGGGGGGGGC@EFFCGGDEGFFGFCEFGGFG9DDFGGACFGFGGGGGEGGGFGGGGGGGGGGGEGGGGGGGGGGFFGGGGCCEE>:CEGGGGGGGGGGGG>FGFGGCCFGCDEDG5FGCFGD5C>CDEC>BGF3>BGGGGFGDC)5*7>)9@CFFG47><?49B8?>F??CBEBD6@F>>1@36:F
@M04650:207:000000000-C238N:1:1101:10507:11722 1:N:0:19
ACTCCTACGGGAGGCAGCAGTGGGGAATATTGCACAATGGGGGAAACCCTGATGCAGCAACGCCGCGTGAGTGATGAAGGTTTTCGGATCGTAAAGCTCTGTCTTCAGGGACGATAATGACGGTACCTGAGGAGGAAGCCACGGCTAACTACGTGCCAGCAGCCGCGGTAATACGTAGGTGGCGAGCGTTGTCCGGATTTACTGGGCGTAAAGGGAGCGTAGGCGGATTTTTAAGTGGGATGTGAAATACTCAGGCTCAACCTGGGGGCTGCATTCCAAACTGGAAGTCTAG
+
GGGGGGGGGGGGGGGGGGGGGGGGGGGGGGGGGGGGGGGGGGGGGGGGGGGGGGGGGGGGGGGGGGGFGCFFGGGGGGGGGFGGGGGGGGGGGGGGGGGGGGGGGGGGGGGGGGGGGGGGGGGGGGGGGGGGGGGGGGGGGGGGGCFCFGGFFFGGGGGGGGFCCEGGGGGGGGGGFFEGGDGGGGGGGDGGFGGGCE5EGGGG?EGECEGGGGGCE<DDCDADGE=7EGGGFF7<DFFCFG?FCFFGBDGFFG*5;FFFGFDGFGGFEFFEF?BF2<C?FFGFFF4?ABB<
@M04650:207:000000000-C238N:1:1101:22596:11741 1:N:0:19
ACTCCTACGGGAGGCAGCAGTGGGGAATATTGCACAATGGGCGCAAGCCTGATGCAGCCATGCCGCGTGTATGAAGAAGGCCTTCGGGTTGTAAAGTACTTTCAGCGGGGAGGAAGGGAGTAAAGTTAATACCTTTGCTCATTGACGTTACCCGCAGAAGAAGCACCGGCTAACTCCGTGCCAGCAGCCGCGGTAATACGGAGGGTGCAAGCGTTAATCGGAATTACTGGGCGTAAAGCGCACGCAGGCGGTTGATTAAGTCAGATGTGAAATCCCCGAGCTTAACTTGGGAA
+
GGGGGGGGGGGGGGGGGGGGGGGGGGGGGGGFGGGGGGGGGGGGGGGGGGGGGGGGGGGGGGGGGGGGGGGGGGGGGGGGGGGGGGGGGGGGGGGGGGGGGGGGGGGGGGGGGGGGGGGGGFGGGFGGGGGGGGGGGGGGGGGGGGGGGGGGGGGGGGGGGGGGGGGGGGGGGGGGGGGGGGGGGGGGGGGGGGGGGGGGGGGGGGGGGGGFC5C5C>FGGG=FGFGGGGGGFGGGGGFGFGFFGGGGFGGGGGGFFFFFFFGGFGDBFFBFFFFF:>GFB0<=???B<F>FF
@M04650:207:000000000-C238N:1:1101:16912:11761 1:N:0:19
ACTCCTACGGGAGGCAGCAGTGGGGAATATTGCACAATGGGCGAAAGCCTGATGCAGCAACGCCGCGTGAGCGATGAAGGCCTTCGGGTCGTAAAGCTCTGTCCTCAAGGAAGATAATGACGGTACTTGAGGAGGAAGCCCCGGCTAACTACGTGCCAGCAGCCGCGGTAATACGTAGGGGGCTAGCGTTATCCGGAATTACTGGGCGTAAAGGGTGCGTAGGTGGTTTCTTAAGTCAGAAGTGAAAGGCTACGGCTCAACCGTAGTAAGCTTTTGAAACTGATAAACTTGATT
+
FFGGF,<FFDDC@FFFGGDGGFFDECGDGGFFGGGGFFF<CEE:B+@8<FCFF@F<<EF@FFCFGCFFGEEEE+EGF9?=8<FFGGGCFDGEGGEFDB<<5FF8@BF<==F8<FG9EFE9,>EGCFGA,,=<F+:78>FCDEGFDF:FFFCFGG,>FA,*,D7>E@*CFDCFFGFGCE:<E88EGFGECGGGGCECCEGGDC9:E*;>C/CF?CE8*CDGG3?CEEEC7CCC?GGG>C@**0=*7CG7)99*9CCB>366E:DC:CDA*1/9*/9*15C6=)7**/84:B9<))
@M04650:207:000000000-C238N:1:1101:18672:11823 1:N:0:19
ACTCCTACGGGAGGCAGCAGTGGGGAATATTGCACAATGGGCGCAAGCCTGATGCAGCCATGCCGCGTGTATGAAGAAGGCCTTCGGGTTGTAAAGTACTTTCAGCGAGGAGGAAGGCATTGTGGCTAATAACCACAGTGATTGCCGTTACTCGCAGAAGAAGCACCGGCTAACTCCGTGCCAGCAGCCGCGGTAATACGGAGGGTGCAAGCGTTAATCGGAATTACTGGGCGTAAAGCGCACGCAGGCGGTTTGCTAAGTCAGATGTGAAATCCCCGAGCTTCACTTGGGAAC
+
FGGGGGGGGGGGGGGGGGGGGGGGEGGGDDGFGGGFGGGGGGGGGGDGGGGGGGGGGG,F,FGFGGGGGBCFFGGAFGG8,CFGFDF74BFFGFGGDFGGFGEFAAFFFGC@EGGF:=8,,<<?E+,,7?A,,3CFBFFC,:C9,>CF@CE9D++3+@CDDF7C7F:F:EC*@F;98CFFCE9?:6>8:8?ECG>C9++=8**=CC852<<CGE5C52CF5DGDGCCF?FGGDGD5**1>>57BDG5CDC59D7C*8*=FC@D**2:9***/*96),-7>B;G*9F4--)>::4
@M04650:207:000000000-C238N:1:1101:29373:11840 1:N:0:19
ACTCCTACGGGAGGCAGCAGTGGGGAATATTGCACAATGGGGGAAACCCTGATGCAGCAACGCCGCGTGAGTGAAGAAGGTCTTCGGATTGTAAAGCTCTGTTAGCAGGGAGGAGATAGGACGGTACCTGCAGAGGAAGCCACGGCTAACTACGTGCCAGCAGCCGCGGTAATACGTAGGTGGCAAGCGTTGTTCGGAATAACTGGGCGTAAAGGATGCGTAGGCGGTTAGATAAGTTATGTGTTAAATATATAGGCTTAACCTGTAGAAAGCACATAAAACTGTGTAACT
+
GGGF8FEFGGGGGGGGGGGGGFGGGGGGGGGGCFGGGGGGGGGGGGCCGGGG9FGGGGGGGF7FGFG7FGGGGGGGGGGGGGG<EFFGGGFGGGGGGGGFGFGGGC<FFCG++BCF8FFGGEFGGGGFFFDDGGGGGFFFDF<FCFEGGGFFGGGGGGGGDEGFGCGGGECCFFFC?EFGFGFFCFGGECEGEFEEGGGCFFFGGGGFGCECFFCGGGGGGGGGGEEG5DGG4CDG779FFDB9<FCFFF7FFC7?FFFFFF**<:C>FFFF46<FFFG*74>=*@64<6*
@M04650:207:000000000-C238N:1:1101:13635:11846 1:N:0:19
ACTCCTACGGGAGGCAGCAGTGGGGAATATTGCACAATGGGCGCAAGCCTGATGCAGCCATGCCGCGTGTATGAAGAAGGCCTTCGGGTTGTAAAGTACTTTCAGCGAGGAGGAAGGCATTGTGGTTAATAACCACAGTGATTGACGTTACTCGCAGAAGAAGCACCGGCTAACTCCGTGCCAGCAGCCGCGGTAATACGGAGGGTGCAAGCGTTAATCGGAATTACTGGGCGTAAAGCGCACGCAGGCGGTTGATTAAGTCAGATGTGAAATCCCCGAGCTTAACTTGGGAAC
+
GGGGGGGGGGGGGGGGGGGGGGGGGGGGGGGGGGGGGGGGGGGGGGGGGGGGGGGGGGGGGGGGGGGGGGGGGGGGGGGGGGGGGGGGGDGGGGGGGGGGGGGGGGGGGGGGGGGGGGGGGGGGGGGGGGGGGGGGGGGGGGGGGGG@GGGGGGEGGGGGGGGGGGGGGGGGGGGGGGGGGGGGGGGGGGGGGGGGGGGGGGGGGGGGGGGGGGGGGGGGGGGGGGGGGGGGFGGGGGFGFGFFGGGGFGG<<DD?BFFFG?:FFDFFF*==4@?F?9C>:1<FF?F2<FFF:-
@M04650:207:000000000-C238N:1:1101:18449:11850 1:N:0:19
ACTCCTACGGGAGGCAGCAGTGGGGAATATTGCACAATGGGCGCAAGCCTGATGCAGCCATGCCGCGTGTATGAAGAAGGCCTTCGGGTTGTAAAGTACTTTCAGCGAGGAGGAAGGCATTGTGGTTAATAACCACAGTGATTGACGTTACTCGCAGAAGAAGCACCGGCTAACTCCGTGCCAGCAGCCGCGGTAATACGGAGGGTGCAAGCGTTAATCGGAATTACTGGGCGTAAAGCGCACGCAGGCGGTTTGTTAAGTCAGATGTGAAATCCCCGAGCTTAACTTGGGAAC
+
GGGGGGGGGGGGGGGGGGGGGGGGGGGGGGGGGGGGGGGGGGGGEGGGGGGGGGGGGGGGGGGGGGGGGGGGGGGGGGGGGGFGGGGGGGGGDGGFGGGGGGGGGGGEGGGGGGGGGGGFFGGGGGGFFGFGGGGGGGFFGDFGGGGGGGGGGGGGGDGGGGGGGFGFGGG@FGGGGGGGGGGGGGGGGGGEGECEFGGGDD=EGEC5CFGGGG>CFGGGEGGG?7<FGGDGEEDEGD4C>C>DGCGDFGGGGDGFFFFFGFGGFFFDFFFFFF??29C@EF66?F?AA?F67(
@M04650:207:000000000-C238N:1:1101:22119:11854 1:N:0:19
ACTCCTACGGGAGGCAGCAGTGGGGAATATTGCACAATGGGCGCAAGCCTGATGCAGCCATGCCGCGTGTATGAAGAAGGCCTTCGGGTTGTAAAGTACTTTCAGCGAGGAGGAAGGCATTGTGGTTAATAACCACAGTGATTGACGTTACTCGCAGAAGAAGCACCGGCTAACTCCGTGCCAGCAGCCGCGGTAATACGGAGGGTGCAAGCGTTAATCGGAATTACTGGGCGTAAAGCGCACGCAGGCGGTTTGTTAAGTCAGATGTGAAATCCCCGAGCTTAACTTGTGAAC
+
GGGGGGGGGGGGGGGGGGGGGGGGGGGGGGGGGGGGGGGGGGGGGGGGGGGGGGGGGGGGGGGGGGGGGGGGGGGGGGGGGGGGGGGGGEGGGGGGGGGGGGGGGGGGGGGGGGGGGGGGGGGGGGGGGGGGGGGGGGFGGGGGGGGGGGGGGGGGGGGGGGGGGGGGGGEGGGGGGGGGGGGGGGGGGGGGGGGGGGGGEGGGGGGGGGGGGGGGGGGFGG5FGGGGGGGGFGGGGGFGFGFFGGGDFGGGGGGFFFFFGFF77FGF7BBFFFFFF9DDEFG=F?=A>*9AA6
@M04650:207:000000000-C238N:1:1101:4718:11864 1:N:0:19
ACTCCTACGGGAGGCAGCAGTGGGGAATATTGCACAATGGGGGAAACCCTGATGCAGCAACGCCGCGTGAGTGATGAAGGTTTTCGGATCGTAAAGCTCTGTCTTCAGGGACGATAATGACGGTACCTGAGGAGGAAGCCACGGCTAACTACGTGCCAGCAGCCGCGGTAATACGGAGGGTGCAAGCGTTAATCGGAATTACTGGGCGTAAAGCGCACGCAGGCGGTTTGTTAAGTCATATGTGAAATCCCCGAGCTTAACTTGGTAACTGCATTTGAAACTGGTCAGCTAG
+
FGGGGGGGGGGGGGGGDGGGGGGGGGGGGGGGGGGGGGGGGGGGGGGGGGGGFFGGGGGGFGGGCGGGGDGGGGGGGGGGGGGGGCGDGFGGGFGGGGFGGGGGGGGGDDFGGGGEGGCFGGDGGGGGGGFG8=:7FFGGFGGGGGGGGGGGGGGGGGGEG@GG>FCGG7<FGGGECE7FEEGGGCFCEGGGGGGCEEGGGGGDEGGGGDDF97*8ECDD=D8E==EEGDGGFCFGGD*2=79*2::29607)))75F4@76>D?*:-9@FF7=FFB2?@?6>)9FF0?F62
@M04650:207:000000000-C238N:1:1101:29102:11868 1:N:0:19
ACTCCTACGGGAGGCAGCAGTGGGGAATATTGCACAATGGGCGCAAGCCTGATGCAGCCATGCCGCGTGTATGAAGAAGGCCTTCGGGTTGTAAAGTACTTTCAGCGAGGAGGAAGGCATTGTGGTTAATAACCACAGTGATTGACGTTACTCGCAGAAGAAGCACCGGCTAACTCCGTGCCAGCAGCCGCGGTAATACGGAGGGTGCAAGCGTTAATCGGAATTACTGGGCGTAAAGCGCACGCAGGCGGTTGATTAAGTCAGATGTGAACTCCCCGAGCTTAACTTGGGAAC
+
GGGGGGGGGGGGGGGGEGGGGGGGGD;FGGGGGGGGGGCGGGGGGGGGGGGGGGGGGGGGGGGGGGGGGGGGGGGGGGGGGGGGGGGGGGDGGGGGGGGGGGGGGGGGGGGEGDFFCFFGGGGGGGGGGGGGGGGGGGFGFGCGFFGGGGGGGGGDEGFGGGGGGGGDDGGGFGGFGGGGGGGGGGGGGCDGDGG5FFGGC*=EGGGGFGFGGEGEGGGGGD/:AEGGCDFGFGGGGC4DEDFFGGDD@CDGCGCF?FFFFFGGFFGAFFB*9@@F(41.>>C?6=6<BF)(3(
@M04650:207:000000000-C238N:1:1101:25356:11876 1:N:0:19
ACTCCTACGGGAGGCAGCAGTGGGGAATATTGCACAATGGGGGAAACCCTGATGCAGCAACGCCGCGTGAGTGATGAAGGTTTTCGGATCGTAAAACTCTGTCTTTGGGGACGATAATGACGGTACCCAAGGAGGAAGCCACGGCTAACTACGTGCCAGCAGCCGCGGTAATACGTAGGTGGCAAGCGTTGTCCGGATTTACTGGGCGTAAAGGGAGCGTAGGTGGACTTTTAAGTGAGATGTGAAATACTCGGGCTCAACCCGAGAACTGCATTTCAAACTGGAAGTCTAG
+
GGGGGFCFCGGCFG@GEEDFFGFFGGGCGGGGGGGGFFGGGGGGGGGGGGGGGGGGGGFGGGGGFFEFGGGGGGGGGGGGGFGFGGGGGGGGGGGGGGGGGGGGGGG?EGGGGGGGGGGGGGGGGGGGGGGGGGGGCGGGGGGGGGGGGGGGGGGGGGGFGGGFEEGGEGGGGGGGGGGGGGGFGGGGGEGGGGGGGG8EGGGGGGFGEGG5:FG@7)9DGGGCFGD6CFGGFGG?7*9CFFFFF7CGFCDCDC757:F=EFDD>9D?FFFFF4BFF47@=>GFF4F7A=74
@M04650:207:000000000-C238N:1:1101:10602:11886 1:N:0:19
ACTCCTACGGGAGGCAGCAGTGGGGAATATTGCACAATGGGCGCAAGCCTGATGCAGCCATGCCGCGTGTATGAAGAAGGCCTTCGGGTTGTAAAGTACTTTCAGCGGGGAGGAAGGGAGTAAAGTTAATACCTTTGCTCATTGACGTTACCCGCAGAAGAAGCATCGGCTAACTCCGTGCCAGCAGCCGCGGTAATACGGAGGGTGCAAGCGTTAATCGTAATTACTGGGCGTAAAGCGCACGCAGCCGGTTGATTAATTCAGATGTGAAATCCCCGGGCTCAACCTGGGAAC
+
GGF9FE,F:6CC6@@6@,,,C@@F@;6E,@<<C@CFGGGGFFE:@F7,CFF,CFGGEGG<FFGG:7@=>=FCFEEFFC,,CC,CFGEE@C:FFGEFFFD95AFFFG+=C7+@38BBFC,+@DFFGGGGGGFGGDABDDCDBF<=,<:8@>CB@+FF@@CG?FC7,?F*>BFE7<EFGG<:EFG?@,8B;8C858CC9FFFDCD*:?**<7<EEGDE*0:5*9;7CFF??48=@EDCCC=<BG:3C5D)7CD>3/769680<6F*77:49==*9*7?6(97<9C**.041::B?(
@M04650:207:000000000-C238N:1:1101:5307:11903 1:N:0:19
ACTCCTACGGGAGGCAGCAGTGGGGAAGATTGCACAAGGGGCGCAAGCCGGATGCAGCCATGCCGCGGGTATGAAGAAGGCCTTCGGGGTGGAAGGTACAGGCAGCGAGGAGGAAGGCATTGTGGTTAATAACCACAGTGAGGGACGGTACGCGAAGAAGAAGCACCGGCGAACTCGGTGCCAGCAGCAGCGGTAATAAGGAGGGTGCAAGCGTGAATCGGAAGTACGGGGAGTAAAGAGCACGAAGGCGGTGGAGGAAGTCAGATGTGAAAGACCGGAGCAGAACTGGGGA
+
FDEGGFEF,@BCGFFCEGFC<ECDEEE,CEFFFG;C@,@@:7@@:@C7C@:@@=,6669=?=,:@8@+=>>5?<E?ACECEF,:C?FD+@@8+C3>BDF,,:+:C+@FBCEGDEFCGCC8>B8@C8*>B=;A,,,>DC7?:,6*>:F*=<=*4<*1C@FGGFG,8244CE*:88*3*21;*22A*;E8*2*/8*/;+0+3:ECED2:::9E*:1225209C<8*3:<*:C:*.2C7?>*7)2.7*9D7))5))17))05>+*::6*0)0896*)))(-1.0(*.97*.,771
@M04650:207:000000000-C238N:1:1101:20565:11907 1:N:0:19
ACTCCTACGGGAGGCAGCAGTAGGGAATCTTCGGCAATGGACGAAAGTCTGACCGAGCAACGCCGCGTGAGTGAAGAAGGTTTTCGGATCGTAAAACTCTGTTGGTAGAGAAGAACGTTGGTGAGAGTGGAAAGCTCATCAAGTGACGGTAACTACCCAGAAAGGGACGGCTAACTACGTGCCAGCAGCCGCGGTAATACGTAGGTCCCGAGCGTTGTCCGGATTTATTGGGCGTAAAGCGAGCGCAGGTGGTTTATTAAGTCTGGTGTAAAAGGCAGTGGCTCAACCATTGTT
+
GGGGGGGGGGGGGGGGGGGGGGGGGGGGGGGGGGGGGGGGGGGGGGGGGGGGGGGGGGGGGGGGGGGGGGGGGGGGGGGGGGGGFGGGDEGGGGGGGGGGGGGGGGGGGGGGGGGGGGGGGGGGGGGGGGGGGGGGGGGGGGGGGGGGGGGGGGGGGGGGGGGGGGGGGGGGGGGGGGGGGGGCCGGGGGGGGGGGGGGGGGGGGGFDCGGGGGCEGGGGGGDEEFGGGGG5:CCCDFFGFGFEDGDDDCGGDGGFFFFFGFGGFFGFFFFF4@3@?BF4@FGF=FFFF@FA9)
@M04650:207:000000000-C238N:1:1101:16204:11909 1:N:0:19
ACTCCTACGGGAGGCAGCAGTAGGGAATCTTCGGCAATGGACGAAAGTCTGACCGAGCAACGCCGCGTGAGTGAAGAAGGTTTTCGGATCGTAAAACTCTGTTGTTAGAGAAGAACAAGGACGTTAGTAACTGAACGTCCCCTGACGGTATCTAACCAGAAAGCCACGGCTAACTACGTGCCAGCAGCCGCGGTAATACGTAGGTCCCGAGCGTTGTCCGGATTTATTGGGCGTAAAGCGAGCGCAGGTGGTTTATTAAGTCTGGTGTAAAAGGCAGTGGCTCAACCATTGTAT
+
GGGGGGGGGGGFGGGGGGGGGGGGGGGGGGGGGGGGGGGGGGGGGGGGGGGGGGGGGGGGGGGGGGGGGGGGGGGFFGGGGGGGGGGGGGGGGGGGGGGGGGGGGGGGGGGGGGGGGGFGGGGGGGGGGGGGGGFGGGGGGGGGGGGGGGGGGGGGGGGGGGGGGCFFGGGGFGGGFGGGGGFFGGFGGGGGGEGGGGGGGGGGGGGGGGGGCEGGGGFD=DGGGDGGFFFGDGGEFGFGBGFEGG:GFG3C5C7@FFFBGFGGFGGFFFFFF3>F:<F?>06=F4>6?FFFFA
@M04650:207:000000000-C238N:1:1101:11347:11980 1:N:0:19
ACTCCTACGGGAGGCAGCAGTGGGGAATATTGCACAATGGGCGAAAGCCTGATGCAGCCATGCCGCGTGTATGAAGAAGGCCTTCGGGTTGTAAAGTACTTTCAGCGAGGAGGAAGGCATTGTGGTTAATAACCACAGTGATTGACGTTACTCGCAGAAGAAGCACCGGCTAACTCCGTGCCAGCAGCCGCGGTAATACGGAGGGTGCAAGCGTTAATCGGAATTACTGGGCGTAAAGCGCACGCAGGCGGTTGATTAAGTCAGATGTGAAATCCCCGAGCTTAACTTGGGAAC
+
GGGGGGGGGGGGGGGGGGGGGGGGGGGGGGGGGGGGGGGGGGGGGGGGGGGGGGGGGGGGGGGGGGGGGGGGGFGGGGFGGGGFGGGGGGEGGGGGGGGGGGGGGGGGGGGGGGGGGGGFGGGGGGFFGGGGGGGGC@FFGGGCGGG:FGGDFGGGGGGGFFGFFFGGGGGGGGACFEGGGGCGC,,4DEGCEGEGGGGGGDCGGC8CECGGGGGDGCCF59C=F+<CCFG=.:7E*?FD><B>DD<DFGGDGD6=*8=F?FFGF>*-9=FFF4FFFFGFFBGFFFF))07:(-
@M04650:207:000000000-C238N:1:1101:25322:12009 1:N:0:19
ACTCCTACGGGAGGCAGCAGTGGGGAATATTGCACAATGGGCGCAAGCCTGATGCAGCCATGCCGCGTGTATGAAGAAGGCCTTCGGGTTGTAAAGTACTTTCAGCGAGGAGGAAGGCATTGTGGTTAATAACCACAGTGATTGACGTTACTCGCAGAAGAAGCACCGGCTAACTACGTGCCAGCAGCCGCGGTAATACGTAGGGGGCTAGCGTTATCCGGAATTACTGGGCGTAAAGGGTGCGTAGGTGGTTTCTTAAGTCAGAAGTGAAAGGCTACGGCTCAACCGTAGTA
+
GGGGGGGGGGGGGGGGGGGGGGGGGGGGGGGCGGGGGGGGGGGGGGGGGGGGGGGGGGGGGGGGGGGGGGGGGGGCGGGGGGGGGGGGGGGGGGGGGGGGGGFGGGG7FGGGGGGGGGGGGGGGGFGGGGFCGGGGGGGGGGFGGGGGGGGGGGDFGGGGGGGGGGGGGGGDGGGFFGGGGGGGGGGGGGGGGEEGGGGGGGGGGGGGEGGGGGDGGGGGDDEGGCGGGC5F3:CEFG?*<DEEG:DGFGFGGCCFF?FFGFGFBFFFFFFBFFFF:<GDEFD4@FFB<FB?F
@M04650:207:000000000-C238N:1:1101:3640:12020 1:N:0:19
ACTCCTACGGGAGGCAGCAGTAGGGAATCTTCGGCAATGGACGAAAGTCTGACCGAGCAACGCCGCGTGAGTGAAGAAGGTTTTCGGATCGTAAAACTCTGTTGGTAGAGCAGAACGTTGGTGAGAGTGGAAAGCTCATCAAGTGACGGTAACTACCCAGAAAGGGACGGCTAACTACGTGCCAGCAGCCGCGGTAATACGGAGGTCCCGAGCGTTGTCCGGGTTTATTGGGCGTAAAGCGAGCGCAGGTGGTTTATTAAGTCTGGTGTAAAAGGCAGTGGCTCAACCATTGT
+
GG,EFFG?CGGEEEGGGGGGEFG9BDEGGG@EDFGGGGGF<FFE+@@FGGGGGGGE7CGFGGGGGGGGGGGGGGGGGGGGFGGC<FFEFGGGGGGGGC<FFEEFBFFCA?,B6<EFFDGGGGGFDFFGFC=DFFGGGGGGFGGGGGFGGG<@FGCFGG@FBEF,@<4*CCCCFGGCFGGFDGGGFG6,=EED5:::EE?E3*848*BEFECEE>EDGDGGGD*7CCFGG:9C>=9CC59><75))95D3><C77F4FF=F7*:CFG7:5?6*9=)5:6*<@<<FF4)4(944<
@M04650:207:000000000-C238N:1:1101:27820:12026 1:N:0:19
ACTCCTACGGGAGGCAGCAGTAGGGAATCTTCGGCAATGGACGAAAGTCTGACCGAGCAACGCCGCGTGAGTGAGGAAGGTTTTCGGATCGTAAAACTCTGTTGTTAGAGAAGAACAAGGACGTTAGTAACTGAACGTCCCCTGACGGTATCTAACCAGAAAGCCACGGCTAACTACGTGCCAGCAGCCGCGGTAATACGTAGGTGGCAAGCGTTGTCCGGATTTATTGGGCGTAAAGCGAGCGCAGGCGGTTTCTTAAGTCTGATGTGAAAGCCCCCGGCTCAACCGGGGAGG
+
GGGGGGGGGGGFGGGGGGGGGGGGGGGGFGGGGGGGGGGGGGGGFEGGGGGGGGGGGGGGGGGGGGGGGGGFGFGGGGGGFGEFGGGGGGGEGGGGGGFFFGGGGGGFGGGFGGFGGGGGGGGFGFEGGGFGGGDGGGFGGGGCDGGGEFCGGGGGGGGGFGGFGGGGGGDGGGGFCDGFFFFF7CE8@:CCEEGGGGGGGGGGFGGGGGGGGGGGGGCCCDEGGGGGGGGGBEGGGGFD>C@EGDCCBDGGGG*9BFF?C6F:@*:>FFFFBFFF?6C>B>GF4)531)>>FF
@M04650:207:000000000-C238N:1:1101:11995:12034 1:N:0:19
ACTCCTACGGGAGGCAGCAGTGGGGAATATTGCACAATGGGCGCAAGCCTGATGCAGCCATGCCGCGTGTATGAAGAAGGCCTTCGGGTTGTAAAGTACTTTCAGCGAGGAGGAAGGCATTGTGGTTAATAACCGCAGTGATTGACGTTACTCGCAGAAGAAGCACCGGCTAACTCCGTGCCAGCAGCCGCGGTAATACGGAGGGTGCAAGCGTTAATCGGAATTACTGGGCGTAAAGCGCACGCAGGCGGTTGATTAAGTCAGATGTGAAATCCCCGAGCTTAACTTGGGAAC
+
GGGGGGGGGGGGGGGGGGGGGGGGGGGGGGF@FFGGGGGGGGGGGGGGGGGGGGGGGGGGGGGGGGGFGCFGGGGGGFFGGGGGGGGGGGGGGGGGGGGGGGGFFFGGGGGGGFGGGGGGGGGGDFDFGGGGGGGGGGGGFGGGGGGGGGGGGGDEGGGGGGGGGGFGGGGGGGGGGGGGDGGGGGCFGGEEGGGEGCFGDGGGGEGGGGGFEGGGG*?C*/A5?ECFGFFGEGDG3?=DBG>EDGGGBDGDCG<?FFFFC*0;*?C<FF?=FF4)8>7>DBCFFF64<:>B0-
@M04650:207:000000000-C238N:1:1101:4165:12065 1:N:0:19
ACTCCTACGGGAGGCAGCAGTAGGGAATCTTCGGCAATGGACGAAAGTCTGACCGAGCAACGCCGCGTGAGTGAAGAAGGTTTTCGGATCGTAAAACTCTGTTGGTAGAGAAGAACGTTGGTGAGAGTGGAAAGCTCATCAAATGACGGTAACTACCCAGAAAGGGACGGCTAACTACGTGCCAGCAGCCGCGGTAATACGTAGGTCCCGAGCGTTGTCCGGATTTATTGGGCGTAAAGCGAGCGCAGGTGGTTTATTAAGTCTGGTGTAAAAGGCAGTGGCTCAACCATTCT
+
GGFGGGGGGGGGGEGGGGGGGG,CE@DFGGGGGCFG>EFDFGGFFDGGGGGG9FEFGGGC,CEGGGGGDEEFGGF<CCEGGGGGCGGGGGEGCCGGGFGFGGD,?B,<B9FFFFGGGGGDGFGGGG@5D7<FDCGGFEDDGF,CDGGGE>FGGFG<7@FG7DFGG@DC*@FE7:ECFG7F8@F,?*:8@5:18B8EGFGGGC+:CBFFGDCEG*2;:9DF=5*720:CF:+5:5CCC*=7557>)57C)1977*9?FF=879C7*90(8**9/7:)8<F44(7?=@FB09/).
@M04650:207:000000000-C238N:1:1101:9668:12079 1:N:0:19
ACTCCTACGGGAGGCAGCAGTGGGGAATATTGCACAATGGGGGAAACCCTGATGCAGCAACGCCGCGTGAGTGATGAAGGTTTTCGGATCGTAAAGCTCTGTCTTCAGGGACGATAATGACGGTACCTGAGGAGGAAGCCACGGCTAACTACGTGCCAGCAGCCGCGGTAATACGTAGGTGGCGAGCGTTGTCCGGATTTACTGGGCGTAAAGGGAGCGTAGGCGGATTTTTAAGTGGGATGTGAAATACTCAGGCTCAACCTGGGGGCTGCATTCCAAACTGGAAGTCTAG
+
GGGGGGGGGGGGEGGGGGFGGGGGGGGGGGGGGGGGGGGGGGGGDGGGGGGGGGGFDGGGGGGGGGGFGGGGGGGGGGFGGFFGGGGGGGGGGGGGGGGGGGGGGGGGGGGGEGFDGGFGGGGGF@DFBFFFFCGGGGCFFGGGDGGGGGGFGEGDGGGGGGGFGGGG7CE;CFFGGGGFFEFECECGEGGGGGGGGGGDGGGGGGFE>CEFGGGGGGGDEGGGGGCEC=+07<CCDDF5)7<=*>DCB77*29F@F>FFGFFGFGG>>D>3?B4446CFFAG?7;:?A48<
@M04650:207:000000000-C238N:1:1101:20435:12101 1:N:0:19
ACTCCTACGGGAGGCAGCAGTAGGGAATCTTCGGCAATGGACGAAAGTCTGACCGAGCAACGCCGCGTGAGTGAAGAAGGTTTTCGGATCGTAAAACTCTGTTGGTAGAGAAGAACGTTGGTGAGAGTGGAAAGCTCATCAAGTGACGGTAACTACCCAGAAAGGGACGGCTAACTACGTGCCAGCAGCCGCGGTAATACGTAGGTCCCGAGCGTTGTCCGGATTTATTGGGCGTAAAGCGAGCGCAGGTGGTTTATTAAGTCTGGTGTAAAAGGCAGTGGCTCAACCATTGT
+
GGGGGGGGGGGGGGGGGGGGGGGGGGGGGGGGGGGGGGGGGGGGGGGFGGGGGGGGGGGGFGGGGGGGGGGFGGGGGGGGGFFGGGGEGGGGGGGGGGDFGGGGGGAECGGGGGGFGGGGGGGGGAFDGFGGGGGGGGGGGAFGFGGGGGGGGGGGEGFCFGGFGFGBCCE7F@FFGGDC8EEGFFCCGFGEEGEGGGFGGGGGG<CFFE5EDGEEGDFGGGCCEGCEGGGC>GGGGGFGFCEEGGDD@CF:<F54=FFF?F7:@5:(8*94*=>@??CFFFC49@F0<FFF4
@M04650:207:000000000-C238N:1:1101:20167:12113 1:N:0:19
ACTCCTACGGGAGGCAGCAGTGGGGAATATTGCACAATGGGCGCAAGCCTGATGCAGCCATGCCGCGTGTATGAAGAAGGCCTTCGGGTTGTAAAGTACTTTCAGCGAGGAGGAAGGCATTGTGGTTAATAACCACAGTGATTGACGTTACTCGCAGAAGAAGCACCGGCTAACTCCGTGCCAGCAGCCGCGGTAATACGGAGGGTGCAAGCGTTAATCGGAATTACTGGGCGTAAAGCGCACGCAGGCGGTTGATTAAGTCAGATGTGAAATCCCCGAGCTTAACTTGGGAAC
+
GGGGGGGGGGGGGGGGGGGGGGGGGGGGGGGGGGGGGGGGGGGGGGGGGGGGGGGGGGGGGGGGGGGGGGGGGGGGGGGGGGGGGGGGGGGGGGGGGGGGGGGGGGGGGGGGGEFGGGGGGEFGGGGGGGGGGGGGGGFGGGGGDFGFGGGGGGGGGGGGGGGGGGGGGGGGGGGGGGGGGFGGGGGGGGGGGGGGGGGGGGEEGGGGGGGGGGGGGGGGGG8CAEFGGFCF>=DGFFFGDGBFGGGGDGDD579FFFFFGFGF=7>4FF4BFFFFB97>E9GF?4F>9?><4-
@M04650:207:000000000-C238N:1:1101:19258:12127 1:N:0:19
ACTCCTACGGGAGGCAGCAGTGGGGAATATTGCACAATGGGGGAAACCCTGATGCAGCAACGCCGCGTGAGTGATGAAGGTTTTCGGATCGTAAAGCTCTGTCTTCAGGGACGATAATGACGGTACCTGAGGAGGAAGCCACGGCTAACTACGTGCCAGCAGCCGCGGTAATACGTAGGTGGCAAGCGTTGTCCGGATTTACTGGGTGTAAAGGGAGCGTAGGTGGACTTTTAAGTTAGATGTGAAATACTCGGGCTCAACCCGAGAACTGCATTTCAAACTGGAAGTCTAG
+
GGGGGGGGGGGGGGGGGGGGGGGGGGGGGGGGGGGGGGGGGGGGGGGGGGGGGGGEGGGGGGGGGGGGGGGGGGGGGGGGGGGGGGGGGGGGGGGGGGGGGGGGGGGGGGGGEGGGGGGCGGGGGGGGGGGGGGGGGGGGGGGGGGGGGGGGGFGGGGCFGGGGGGGGGGDBEGGGGGGGGGGGGGGGGGGGGGGG5EEGFGFFDFGDGCCFGCGGGGGGGGGGGGGGGG7F@6>E*:@CFFFFGGGF=FGGGGGFFFFFGFGG@DC<FFFFFFFFAFG=6>GFF44.69@A
@M04650:207:000000000-C238N:1:1101:23769:12163 1:N:0:19
ACTCCTACGGGAGGCAGCAGTGGGGAATATTGCACAATGGGGGAAACCCTGATGCAGCAACGCCGCGTGAGTGATGAAGGTTTTCGGATCGTAAAGCTCTGTCTTCAGGGACGATAATGACGGTACCTGAGGAGGAAGCCACGGCTAACTACGTGCCAGCAGCCGCGGTAATACGTAGGTGGCGAGCGTTGTCCGGATTTACTGGGCGTAAAGGGAGCGTAGGCGGATTTTTAAGTGGGATGTGAAATACTCAGGCTCAACCTGGGGGCTGCATTCCAAACTGGAAGTCTAG
+
GGGGGGGGGGGGGGGGGGGGGGGGGGGGGGGGGGGGGGGGGGGGGGGGGGGGGGGGGGGGGGGGGGGGGGGGGGGGGGGGGGGGGGDGGGGGGGGGGGGGGGGGGGGGGGGGGGGGGGGGGGGGGGGGGGGGGGGGGGGGGGGGGGGFGGGGGGGGGGGGGGGGGGGGGGEFGGGGGGGGGGGGGGGGGGGGGFGG8CGGGGGGGGF5ECCGGGGGGGGDEGGGGE5E>FGGFGGGGGFF6C?FGDGGFGGGGFGFFFFFGFGGF:D>EFEE:FFFBAFFFB7?5?FD<F=A
@M04650:207:000000000-C238N:1:1101:17921:12188 1:N:0:19
ACTCCTACGGGAGGCAGCAGTAGGGAATCTTCGGCAATGGACGAAAGTCTGACCGAGCAACGCCGCGTGAGTGAAGAAGGTTTTCGGATCGTAAAACTCTGTTGGTAGAGAAGAACGTTGGTGAGAGTGGAAAGCTCATCAAGTGACGGTAACTACCCAGAAAGGGACGGCTAACTACGTGCCAGCAGCCGCGGTAATACGTAGGTCCCGAGCGTTGTCCGGATTTATTGGGCGTAAAGCGAGCGCAGGTGGTTTATTAAGTCTGGTGTAAAAGGCAGTGTCTCAACCATTGT
+
GGGGGGGGGGGGGGGGGGGGGGGGGGGGGGGGGGGGGGGGGGGGGGGGGGGGGGGGGGGGGGGGGGGGGGGGGGGGGGGGGGGGGGGGGGGGGGGGGGGGGGGGGGGGGGGGGGGGGGGGGGGGGGGGGGDGGFGGGGGGGGGGGGGGGGGGGGGGGGGGGFGGGGGGGGGGGGGGGGGGGGGGGGFGGGGGGGGGGGGGGGDGDGGGGGGGGECGDCGG=CCEGGCCGGGGFG5EG3?FF>>BGG3C39CFDCFFFFFFGFGG?FGFFFF?=FFF??GFFADFBFFFFFFFA
@M04650:207:000000000-C238N:1:1101:19994:12226 1:N:0:19
ACTCCTACGGGAGGCAGCAGTGGGGAATATTGCACAATGGGGGAAACCCTGATGCAGCAACGCCGCGTGAGTGATGAAGGTTTTCGGATCGTAAAGCTCTGTCCTCAAGGAAGATAATGACGTTACTTGAGGAGGAAGCCCCGGCTAACTACGTGCCAGCAGCCGCGGTAATACGTAGGGGGCTAGCGTTATCCGGATTTACTGGGCGTAAAGGGAGCGTAGGCGGATTTTTAAGTGGGATGTGAAATACTCAGGCTAAACCTGGGGGCTGCATTCCAAACTGGACGTCTAG
+
FGGGGGGGGGGGGGGGGGGGGGGGGGGG<FFGGGGGGGGGGGD@BFFFGGGCFCFGGGFGGDGGGGGFGCF9FGGFGFGGFFECFCC7F+8EFEGCFGGG9F,,B<?8FAE,AE9F<?A?E=4B<CF?<,7B,@FG@F<<7FGG::<FCE9>@F7C>F,3D8FF7*4>F8F;CG7E9BE::7CG75C818*;<CC***3?9CFGGFC51:75:?***1//;C86=C*1:79?4<>::>F*<<077>7C@>:6*974.))100>G:GGFE3BF)=FF))*1.<2)0)038@54
@M04650:207:000000000-C238N:1:1101:27229:12231 1:N:0:19
ACTCCTACGGGAGGCAGCAGTGGGGAATATTGCACAATGGGCGCAAGCCTGATGCAGCCATGCCGCGTGTATGAAGAAGGCCTTCGGGTTGTAAAGTACTTTCAGCGAGGAGGAAGGCATTGTGGTTAATAACCACAGTGATTGACGTTACTCGCAGAAGAAGCACCGGCTAACTCCGTGCCAGCAGCCGCGGTAATACGGAGGGTGCAAGCGTTAATCGGAATTACTGGGCGTAAAGCGCACGCAGGCGGTTGATTAAGTCAGATGTGACATCCCCGAGCTTAACTTGGGAAC
+
GGGGGGGGGGGGGGGGGGGGAFFGGGGGGGGFGEGGGGGGGGGGGGGGGGGGGGGGGGGGGGGGGGGGGGCGGGFGGGGGGGGGGGGCGGGGFGGFGGGGGGGEFFEGGGGDGGGGGGGGEGGGGGFGGGGGGGFGGGGFF9?FF9FFFFGGGEC:@FGEGGGGGGGGGGGGGGGGFGGGGGGGGCGG7CG8:BEGDFGGGGGGGGEGGGGGGEECGGGC?DGFGGFFGGGGF=C*9DFDFDFFGGGG>CGGGCG4FFFFC6CDFGGF=?*==?FFB95>>;GFFFFFDFF<B1
@M04650:207:000000000-C238N:1:1101:14068:12264 1:N:0:19
ACTCCTACGGGAGGCAGCAGTAGGGAATCTTCGGCAATGGACGAAAGTCTGACCGAGCAACGCCGCGTGAGTGAAGAAGGTTTTCGGATCGTAAAACTCTGTTGGTAGAGAAGAACGTTGGTGAGAGTGGAAAGCTCATCAAGTGACGGTAACTACCCAGAAAGGGACGGCTAACTACGTGCCAGCAGCCGCGGTAATACGTAGGTCCCGAGCGTTGTCCGGATTTATTGGGCGTAAAGCGAGCGCAGGTGGTTTATTAAGTCTGGTGTACAAGGCAGTGGCTCAACCATTGT
+
GFGGFGGGGGGGGGGGGGGGFGGDFFFGGGGGGGGGGGGGGGG@FEGGGGGGGGGGEGGGGGGGGGGGGGGGGGGGFFFGGFG<FFGDFGGGGG=FFGGGGGGGGGGGFGGGGGGGGGGGGGGGGGGGFFGGGGFGFGGGGFGGGGGGGGGGGGGGGGGGGGCGFFFGGGGGGGGGFGGGFGGGFFGGGGGGGGEGEGGGGGGFGGGGGGDGGGCGGGF>EG8EGCCFGGGGFGGCDCFGBGFDGGDGBCCFGCG@?FFFGFFG?FFBFF*=??@:?BFFFBC@?6;??FB<A
@M04650:207:000000000-C238N:1:1101:4555:12265 1:N:0:19
ACTCCTACGGGAGGCAGCAGTGGGGAATATTGCACAATGGGCGCAAGCCTGATGCAGCCATGCCGCGTGTATGAAGAAGGCCTTCGGGTTGTAAAGTACTTTCAGCGAGGAGGAAGGCATTGTGGTTAATAACCACAGTGATTGACGTTACTCGCAGAAGAAGCACCGGCTAACTCCGTGCCAGCAGCCGCGGTAATACGGAGGGTGCAAGCGTTAATCGGAATTACTTGGCGTAAAGCGCACGCAGGCGGTTGGTTAAGTCAGATGTGAAATCCCCGAGCTTAACTTGGGAAC
+
FGGGGGGGGEGFGGGGGGGGGGGGGFGGGGGGGGGGGGGGGGG>FGEGGGGGGGGGGGGGGGGGGGGGGGGGGGGGGGGGGGGGGGGGFGEGFGGGGGGGGGGGGGDGGGGEGGE8CFFFEGG<BBDFFEFGGCDGGGFGGGFGGF7FFGGGGGG7FGFFFCEGEEFG7@FEGGFFFGGGGGGFFFGGC*:CC*4;>9C53*3BEC*:FFC*CCEEFGG*/1CFG7EF?FCC@>DGFD?)7C@:5C<GBDD7C<)85FF4002*/C*66986=70<<9C55>D6BFFF9)<8?(
@M04650:207:000000000-C238N:1:1101:15635:12277 1:N:0:19
ACTCCTACGGGAGGCAGCAGTAGGGAATCTTCGGCAATGGACGAAAGTCTGACCGAGCAACGCCGCGTGAGTGAAGAAGGTTTTCGGATCGTAAAACTCTGTTGGTAGAGAAGAACGTTGGTGAGAGTGGAAAGCTCATCAAGTGACGGTAACTACCCAGAAAGGGACGGCTAACTACGTGCCAGCAGCCGCGGTAATACGTAGGTCCCGAGCGTTGTCCGGATTTATTGGGCGTAAAGCGAGCGCAGGTGGTTTATTAAGTCTGGTGTAAAAGGCAGTGGCTCAACCATTGT
+
GGGGGGGGGGGGGGGGGGGGGGGGGGGGGGGGGGGGGGGGGGGGGGGGGGGGGGGGGGGGGGGGGGGGGGGGGGGGGGGGGGGGGGGGGGGGGGGGGGGGGGGGGGGGGGGGGGGGGFGGGGGGGGGGGGGGGGGGGGGGGGGGGGGGGGGGGGGGGGGGGGGGGGGGGGGGGGGGGGDFGGGGGGGGGGGGGGGGDBCGGGGGGGGGGGGGGGGGGGGGGD*CEEF7FGGGFGGGGGFGBGFFGGGGFCGGGGCFFFF@FFGFFGGFFFFFFFFFFBD?FFGFFFFF:FB9>
@M04650:207:000000000-C238N:1:1101:8929:12278 1:N:0:19
ACTCCTACGGGAGGCAGCAGTGGGGAATATTGCACAATGGGCGCAAGCCTGATGCAGCCATGCCGCGTGTATGAAGAAGGCCTTCGGGTTGTAAAGTACTTTCAGCGAGGAGGAAGGCATTGTGGTTAATAACCACAGTGATTGACGTTACTCGCAGAAGAAGCACCGGCTAACTCCGTGCCAGCAGCCGCGGTAATACGGAGGGTGCAAGCGTTAATCGGAATTACTGGGCGTAAAGCGCACGCAGGCGGTTGATTAAGTCAGATGTGAAATCCCCGCGCTTAACTTGGGAAC
+
GGGGGGGGGGGGGGGGGGGGGGGGGGGGGGGGGGGGGGGGGGGGGGGGGGGGGGGGGGGGGGGGGGGGGGGGGGGGGGGGGGGGGGGGGGGGFGGGGGGGGGGGFGGGGGGGGGFGGGGGGGGGGGGFGGGGGGGGGGGGDGGFFGGFGGGGGGGGGGGGGGGGGGGGGGGGGGGGGGGGGGGGGGGGGGGGGCEEGGGGGGGGGGGGGGGGGGGGC7FGGGGGFFDGGGDCDEDECCFGFGF@35<9:DGD5DCFFFFFG?*:BFC2=F=@BFFF?B)0869>FFF25@F??,
@M04650:207:000000000-C238N:1:1101:19821:12323 1:N:0:19
ACTCCTACGGGAGGCAGCAGTGGGGAATATTGCACAATGGGCGCAAGCCTGATGCAGCCATGCCGCGTGTATGAAGAAGGCCTTCGGGTTGTAAAGTACTTTCAGCGGGGAGGAAGGGAGTAAAGTTAATACCTTTGCTCATTGACGTTACCCGCAGAAGAAGCACCGGCTAACTCCGTGCCAGCAGCCGCGGTAATACGGAGGGTGCAAGCGTTAATCGGAATTACTGGGCGTAAAGCGCACGCAGGCGGTTTGTTAAGTCAGATGTGAAATCCCCGGGCTCAACCTGGGAAC
+
GGGGGGGGGGGGGGGGGGGGGGGGGGGGGGGGGGGGGGGGGGGGGGGGGGGGGGGGGGGGGGGGGGGGGGGGGGGGGGGGGGGGGGGGGGGGGGGGGGGGGGFGGGGGGGGGGGGGGGGGGGGGGGGGGGGGDFFGGGGGGGGGGGGGGGGGGGGGGGFFGGGGGGGGGGGGGGGGGGGGGGGGGGGGGGGGGGGGGGGGGDEEGGGGGGFGDEGDGGGGCGCFFCGGG4EC>GGG<GFGFGFEGGGGFGGDGGGFFFFFGFGG4:C<FF4?F=9FF0CBFFGFFFF>BFF782
@M04650:207:000000000-C238N:1:1101:25744:12343 1:N:0:19
ACTCCTACGGGAGGCAGCAGTAGGGAATCTTCGGCAATGGACGAAAGTCTGACCGAGCAACGCCGCGTGAGTGAAGAAGGTCTTCGGATTGTAAAGCTCTGTTAGCAGGGAAGAGATAGGACGGTACCTGCAGAGGAAGCCACGGCTAACTACGTGCCAGCAGCCGCGGGAATACGTAGGTGGCAAGCGTTGTTCGGAATAACTGGGCGTAAAGGATGCGTAGGCGGTTAGATAAGTTATGTGTTAAATATATAGGCTTAACCTGTAGAAAGCACATAAAACAGTGTAACT
+
G@FGGGGGGGGEGGGGGGGFCCFFEDFFFG9@FGGGEFGGDFCCEGGGGGGGFGGGGGGGGEFGDEGGGDFGGGGGGFGFFGGGGGGCCGGGGGGGG?FGCFAEAE?FFFGCFGFEEFDF9FFCFG@FCFGGGDFGFDFC3FFDG:FEFGGGDEGFFGGGGGGG>CCCC**=<CEF6BF:?FGFFDCDEE8**8+3B>8C?FC9CFCEEECCCGFGGFFGEGG=6=E:*5;+9<>CF7@>FD?7<GFGFFFFGGF4?F)9E6*2<:7<4=?F4657)4?**,*09@844FB
@M04650:207:000000000-C238N:1:1101:10878:12366 1:N:0:19
ACTCCTACGGGAGGCAGCAGTGGGGAATATTGCACAATGGGCGCAAGCCTGATGCAGCCATGCCGCGTGTATGAAGAAGGCCTTCGGGTTGTAAAGTACTTTCAGCGAGGAGGAAGGCATCGTGGTTAATAACCACAGTGATTGACGTTACTCGCAGAAGAAGCACCGGCTAACTCCGTGCCAGCAGCCGCGGTAATACGGAGGGTGCAAGCGTTAATCGGAATTACTGGGCGTAAAGCGCACGCAGGCGGTTGCTTAAGTCAGATGTGAAATCCCCGAGCTTAACTTGGGAAC
+
FGGGGGGGGGGGGGGGGGGGGGGGGGGGGGGGGGGGGGFGGGGGGGGGGGGGGGGGGGGGFGGGGGGGGFFGGGFEFGGGFGGGGGG@FFGGGGGGFGGGGGGGGGGEGGGEGGGGGGDG,?:?C@B<BAFDGGGFGG?FBA5@:BCC>BF<>>=F<FF@F8,:DF7C>ECEGFF9DEGGGGGG>F>7;>C:8=@CCC9CE*:EG:EGFGG5/AEG5:CF=D==?C7CGGGFDED5*:=DEG>BGD7D:C<9DD*//*67<@FD?FDAF=4?679;:;GBFF>=FF?A:4>13(
@M04650:207:000000000-C238N:1:1101:5335:12383 1:N:0:19
ACTCCTACGGGAGGCAGCAGTGGGGAATATTGCACAATGGGCGAAAGCCTGATGCAGCAACGCCGCGTGAGCGATGAAGGCCTTCGGGTCGTAAAGCTCTGTCCTCAAGGAAGATAATGACGGTACTTGAGGAGGAAGCCCCGGCTAACTACGTGCCAGCAGCCGCGGTAATACGTAGGGGGCTAGCGTTATCCGGAATTACTGGGCGTAAAGGGTGCGTAGGTGGTTTCTTAAGTCAGAAGTGCAAGGCTACGGCTCAACCGTAGTAAGCTTTTGAAACTGAGAAACTTGAGT
+
GGGGGGGGGDGGGGGGGG8FGGGGGGDFGGGGGGGGGGGFFGGGGGGGGGGGGGGDGFGGGGGGGG7FGGGGGGF7FGGGFGGGGGGGGGGGGGGGGGGGGGGGGGGGGGGGGGGGCEFGGGGGGGGCFGGFGCGGGFGGGGEGGGDFGGGFGGCGGFGDFFFGGG7FGGGGCFFFGGGGGGGGGGG@CEEGFFDGDGGGGGGGFG5CEGE=2?585C7CEG8CCFEFGGGGFCFGG>6:*>FF*:*07CFFGDDFE3FFE>DGFGGB4/69*9=*347BF2>?4BF?<=*54-
@M04650:207:000000000-C238N:1:1101:6714:12395 1:N:0:19
ACTCCTACGGGAGGCAGCAGTGGGGAATATTGCACAATGGGCGCAAGCCTGATGCAGCCATGCCGCGTGTATGAAGAAGGCCTTCGGGTCGTAAAGCTCTGTCCTCAAGGAAGATAATGACGGTACTTGAGGAGGAAGCCCCGGCTAACTACGTGCCAGCAGCCGCGGTAATACGTAGGGGGCTAGCGTTATCCGGAATTACTGGGCGTAAGGGGGCGTAGGTGGGTTCTTAAGTTAGAAGTGAAATCCCCGAGCTTTACTTTGGAAACGGCTTTGAAACTGGCAAGCCAGAGG
+
GGGGGGGGGGGGGGGGGGGGGGFGGGGGGGGGGGGGGGGGGGGGGGGGGGGGGGGGGGGGGGGGGGGGGGGGGGGGGGGGGGGGGGGGGGGGGGGGGGGGGGGGGGGGGGGGGGGGGGGGGGGDCGGFGGGGGGGGGGGGGFGGGGGGFGGGGGGGGGGGGGGGGGGGGGGGGFF@FGGGGDGEGGGEEDG7CFGGGGGGGGGGGGGGEGG:CF5**/1//9++;CGG=:C+=9:+*2*07:=*::**94DC))))0*98<=*0?6:))0)))06*)6>=?>G))10((00(.2
@M04650:207:000000000-C238N:1:1101:8373:12408 1:N:0:19
ACTCCTACGGGAGGCAGCAGTGGGGAATATTGCACAATGGGCGAAAGCCTGATGCAGCAACGCCGCGTGAGCGATGAAGGCCTTCGGGTCGTAAAGCTCTGTCCTCAAGGAAGATAATGACGGTACTTGAGGAGGAAGCCCCGGCTAACTACGTGCCAGCAGCGGCGGTAATACGTAGGGGGCTAGCGTTATCCGGAATTACTGGGCGTAAAGGGTGCGTAGGTGGTTTCTTAAGTCAGAAGTGAAAGGCTACGGCTCAACCGTAGTAAGCTTTTGAAACTGAGAAACTTGAGG
+
GGGGGGGGGGGGGGGGGGGGGGGGGGGGGGGGGGGGGGGGGGGGGGGGGGGGGGGGGGGGGGGGGGGGGGGGGGGGGGGGGGGGGGGGGGGGGGGGFGGGGGGGGGGGGGGGGGGGGGGGGGGFGGGGFFFGGGGGGGGGGGGGGGGGGGGGGGGFGGGFFGGGGGGGGGGGGGGFFBFGGGGGGFGG>GGGGGGGGGGGGGGGGGGGEEEFGGGGGGG<EGGGGDEGGGGG?FGGFFFGFGFFGGGGFFF<FDCDE3?FGFGGF3<2FFFF=F4?:BFFFDFFFBF?>4=>?(
@M04650:207:000000000-C238N:1:1101:28790:12444 1:N:0:19
ACTCCTACGGGAGGCAGCAGTGGGGAATATTGCACAATGGGCGCAAGCCTGATGCAGCCATGCCGCGTGTATGAAGAAGGCCTTCGGGTTGTAAAGTACTTTCAGCGAGGAGGAAGGCATTGTGGTTAATAACCGCAGTGATTGACGTTACTCGCAGAAGAAGCACCGGCTAACTCCGTGCCAGCAGCCGCGGTAATACGGAGGGTGCAAGCGTTAATCGGAATTACTGGGCGTAAAGCGCACGCAGGCGGTTTGTTAAGTCAGATGTGAAATCCCCGGGCTCAACCTGGGAAC
+
GGGGGGGGGGGGGGGGGGGGGGGGGGGGGGGGGGGGGGGGGGGGGGGGGGGGGGGGGGGGGGGGGGGGGGGGGGGGGGGGGGGGGGGGGGGGGGGGGGGGGGGGGGGGGGGGFGGGGGGGGGGGGGGGGGGGGGGGGGCGGGDFFGGGGGGGGGDFGGGGGGGGGGGGGGGGGGFGGGGGGGGGGGGGGGGGGGGGGGGGGGGGGGGGGGGGGCGGGGGDGGGGGGGGGGGGFGGGGGFGEGEF339DBCGDGCGFFFFFGFGGFGF46@F?FFFFFBDEFFGF=FFB?FFFF0
@M04650:207:000000000-C238N:1:1101:12659:12452 1:N:0:19
ACTCCTACGGGAGGCAGCAGTGGGGAATATTGCACAATGGGCGCAAGCCTGATGCAGCCATGCCGCGTGTATGAAGAAGGCCTTCGGGTTGTAAAGTACTTTCAGCGAGGAGGAAGGCATTGTGGTTAATAACCACAGTGATTGACGTTACTCGCAGAAGAAGCACCGGCTAACTCCGTGCCAGCAGCCGCGGTAATACGGAGGGTGCAAGCGTTAATCGGAATTACTGGGCGTAAAGCGCACGCAGGCGGTTTGTTAAGTCAGATGTGAAATCCCCGAGCTTAACTTGGGAA
+
GGGGGGGGEGGGEFCGGDGGFGGGGEGGGFGGGGGGGGG98CFFGGGGGGGGGGGGGGGGGGGGGDGFFFGGGGGFGGGGGGGGGGGGGGGGGGGGGGGGGGGGFAFGGGGGGGGGGGGGFGGGGGGGGGGGGFFFGFFFFGGGGGGGGGEGGGDGGGGGGGGGGGGGEGGGGGGFFGGGGFGGCEGDFGGGGCEGGFGGGGGGGGGGGFGCEGGEGGCGEGGGGGGFGGGGDGGGGF=D5>BBGDDDFGG:DDDF:=@BGFGC?DDBFFF==?))4;GE@BGBFF44<F@03
@M04650:207:000000000-C238N:1:1101:7712:12468 1:N:0:19
ACTCCTACGGGAGGCAGCAGTGGGGAATATTGCACAATGGGCGCAAGCCTGATGCAGCCATGCCGCGTGTATGAAGAAGGCCTTCGGGTTGTAAAGTACTTTCAGCGAGGAGGAAGGCATTGTGGTTAATAACCACAGTGATTGACGTTACTCGCAGAAGAAGCACCGGCTAACTCCGTGCCAGCAGCCGCGGTAATACGGAGGGTGCAAGCGTTAATCGGAATTACTGGGCGTAAAGCGCACGCAGGCGGTTTGTTAAGTCAGATGTGAAATCCCCGGGCTCAACCTGGGAAC
+
GGGGGGGGGGGGGGGGGGGFGGFGGFGGGGGGGGGFGGGGGGGGDFFGGGCFGFGEFGGGGFFGGGGGG?8FGFGDEGFGGFEFFDEGFGGG9FEEFFGGFGG99?FFFGEDGGGGGGGGGCFGGGGGFGFGGFGGGDCCFD,AFGGGGEFGGGGEGCFG7DGGGGGEGGGDFGFCCCGGGFDGGFFGGGGGGGG>C?FCEEGGGE8EFCC=8:EEGGGCEGEGGGGD+7AFFG3CDG4<BDE@DC<C3DD9D<DF4@7F+@7C*?D<??*764??FBG@>0C66<FF:>FB2-
@M04650:207:000000000-C238N:1:1101:25960:12498 1:N:0:19
ACTCCTACGGGAGGCAGCAGTAGGGAATCTTCGGCAATGGACGAAAGTCTGACCGAGCAACGCCGCGTGAGTGATGAAGGTTTTCGGATCGTAAAGCTCTGTCTTCAGGGACGATAATGACGGTACCTGAGGAGGAAGCCACGGCTAACTACGTGCCAGCAGCCGCGGTAATACGTAGGTGGCGAGCGTTGTCCGGATTTACTGGGCGTAAAGGGAGCGTAGGCGGATTTTTAAGTGGGATGTGAAATACTCAGGCTCAACCTGGGGGCTGCATTCCAAACTGGAAGTCTAAGG
+
GGGGGGGGGGGGGGGGGGGGGGGGGGGGGGGGGGGGGGGGGGGGGGGGGGGGGGGGGGGGGGGGGGGGGGGGGFGGGGGGFGGGGGGGEGGGGFGGGGGGGGGGGGGGGGGGGGGGEGGGGGGGGGGGGFGGGGGGGGGGGGGGGGGGGGGGGGGGGGGGGGGGGGGGEGGGGGGGGGGGGGGGGGGGGGGEGFEGDGCEGFGFFGGGEEGGFGGGEGGGEGGFGGCE==E9>GG?CFFFFGFFGGDC@DFGDFGFFFF?EFGFFDGF;5070*095<G=3)>F??FF>?4)),
@M04650:207:000000000-C238N:1:1101:10493:12538 1:N:0:19
ACTCCTACGGGAGGCAGCAGTGGGGAATATTGCACAATGGGGGAAACCCTGATGCAGCAACGCCGCGTGAGTGATGAAGGTTTTCGGATCGTAAAGCTCTGTCTTCAGGGACGATAATGACGGTACCTGAGGAGGAAGCCACGGCTAACTACGTGCCAGCAGCCGCGGTAATACGTAGGTCCCGAGCGTTGTTCGGATTTTTTGGGCGTAAAGCGAGCGCAGGTGGCTTATTAAGTCTGGTGGAAAAGGCAGTGGCTCAACCATTGTATGCATTGGAAACCGGTAGACTTGAGT
+
GGGGGGGGGGGGGGGGGGGGGGGGGGGGGGGGGCFGGGGGGDG:FGFGGGGGGGGGGGGGGGGGGGGGGGCCFGCFGGGG=FGGGGGCEFGGGGGGGGGG?FGFGGDGGGGGGG+BF@FCGGCF<F??D,DFGGGGGGCDBDCED7:<<3@F@<@F:,<<CB<F@E7C*:7@FG76:CEE;FCE75:81**;*5B*;3*5+5:/C5*:*2::9+8AE<1)21/*AE*:*0<9*97<*7=50*))**0*.199CF4))060A57=6C*)18@*=*/6).*))()87:*)5**5).
@M04650:207:000000000-C238N:1:1101:15429:12558 1:N:0:19
ACTCCTACGGGAGGCAGCAGTGGGGAATATTGCACAATGGGCGCAAGCCTGATGCAGCCATGCCGCGTGTATGAAGAAGGCCTTCGGGTTGTAAAGTACTTTCAGCGGGGAGGAAGGGAGTAAAGTTAATACCTTTGCTCATTGACGTTACCCGCAGAAGAAGCACCGGCTAACTCCGTGCCAGCAGCCGCGGTAATACGGAGGGTGCAAGCGTTAATCGGAATTACTGGGCGTAAAGCGCACGCAGGCGGTTTGTTAAGTCAGATGTGAAATCCCCGGGCTCCACCTGGGAAT
+
GGGGGGGGGGGGEGGGGGGG@FGGGGGGGGGGGGGGGGGGGGGGGGGGGGGFFGGGGGGGGGGGGGGGGG8FGGGCCFFGCGGGGGGGGGGGGGGGGGGGGGGGGGGEGGGGGGC@EGFGFFDFCGGGGGDFEGGGGGGGGGGCFGGGGGGGGGGEGGGGGG7FGGG>FGGGGGGGGGG7EGDCCFGFFGGEDCGEGFGFGGGGGGDD?FDC5CGG5CFD=DCCFFC?EC*ADE55CDFCED>BGGGG>)>9)99)?9FFFFFGFGGFFFFBF?FF?>3>5,1)9F),(7FB>7
@M04650:207:000000000-C238N:1:1101:28437:12584 1:N:0:19
ACTCCTACGGGAGGCAGCAGTGGGGAATATTGCACAATGGGCGCAAGCCTGATGCAGCCATGCCGCGTGTATGAAGAAGGCCTTCGGGTTGTAAAGTACTTTCAGCGAGGAGGAAGGCATTGTGGTTAATAACCACAGTGATTGACGTTACTCGCAGAAGAAGCACCGGCTAACTCCGTGCCAGCAGCCGCGGTAATACGGAGGGTGCAAGCGTTAATAGGAATTACTGGGCGTAAAGCGCACGCAGGCGGTTGATTAAGTCAGATGTGAAATCCCCGAGCTTAACTTGGGAAC
+
GGGGGGGGGGGGGGGGGGGGFGGGGGGGGGGGGGGGGGGGGGGGGGGGGGGGFGGGFGCF<FGGGGGGG:<EFFDGGGGGGGGGGGGGGGGGGGGGGGGGGGGGGGGC>FGEEFGFC8EFGGGGCFGFCDF9BFF>8F?EF,AAFFGB<=F<,6@FB+<FCFFGGGFEF>F:FFFCDEFFGGFG7CGGGDGGEGGCF?FGGG=EGEEEFCEGGGCCCD*23:96FFFF?CGGFDCC5CFG@CBDDCGDDDDGDDFF=??FFFDC?*:5@F???F?)8>G@F94=F@8)-67?04
@M04650:207:000000000-C238N:1:1101:24118:12592 1:N:0:19
ACTCCTACGGGAGGCAGCAGTGGGGAATATTGCACAATGGGCGCAAGCCTGATGCAGCCATGCCGCGTGTATGAAGAAGGCCTTCGGGTTGTAAAGTACTTTCAGCGAGGAGGAAGGCATTGTGGTTAATAACCACAGTGATTGACGTTACTCGCAGAAGAAGCACCGGCTAACTCCGTGCCAGCAGCCGCGGTAATACGGAGGGTGCAAGCGTTAATCGGAATTACTGGGCGTAAAGCGCACGCCGGCGGTTGTTTAAGTCAGAGGTGAAATCCCCGAGCTTAACTTGGGAAC
+
@EGFGGGG@CFGFEGGGCE@FGGGGEEGFGGCGDFGGGGGGGGGGGGCGGGGFFCGFCDGGG8FEFCFCFFGEAFGGGFFDGDGDG7EGGGGGGGGEGF<FGAFDDE7>E:FCEAFDGGGGGG9CFG?FGEFFGGFGGGGGGG<FGGFFG+DBCFGGGECFG:CFCF:@*>3353@EEGC8*D?FGE,24CB*14BFGEB5***1BC*3A?C=CE*C>D5:<EFF9+2+7;FDE)//:7C5<B:)*7)8C7CGD*0<*9@C?*:6**5>=FF?F?6325;B,0966*6<65::(
@M04650:207:000000000-C238N:1:1101:26695:12624 1:N:0:19
ACTCCTACGGGAGGCAGCAGTAGGGAATCTTCGGCAATGGACGAAAGTCTGACCGAGCAACGCCGCGTGAGTGAAGAAGGTTTTCGGATCGTAAAACTCTGTTGGTAGAGAAGAACGTTGGTGAGAGTGGAAAGCTCATCAAGTGACGGTAACTACCCAGAAAGGGACGGCTAACTACGTGCCAGCAGCCGCGGTAATACGTAGGTCCCGAGCGTTGTCCGGATTCATTGGGCGTAAAGCGAGCGCAGGTGGTTTATTAAGTCTGGTGTAAAAGGCAGTGGCTCAACCATTGT
+
FFGGGGGGGDGEEGGGGGFEGFGFGGG@EFCFGDGEGGGGCCFEC@EGFFFFCFGDEGGGFEDGD=CFGGGGGGGGGGGGG,CDGEC?EFEGFGECEDEF9EFE@FFCABFEFFGGDD=FGGFB><FA9<BFDGGGCGDAFFFEF<@:=C<FEGFDFGG,@,,33F8*<EFCG,?B;EGGFGGGC:CEFB:EE5EGGGG9*5C7EB;<EECC=CEGGDDCE3*/;+<C?DE5>ED=CC6:)17>CD5CE<DF*9*)*/*9??726*:3777FF?>>:?7?7:*096F::@F4-
@M04650:207:000000000-C238N:1:1101:10307:12627 1:N:0:19
ACTCCTACGGGAGGCAGCAGTGGGGAATATTGCACAATGGGCGCAAGCCTGATGCAGCCATGCCGCGTGTATGAAGAAGGCCTTCGGGTTGTAAAGTACTTTCAGCGAGGAGGAAGGTGTTGAGGTTAATAACCACAGTGATTGACGTTACTCGCAGAAGAAGCACCGGCTAACTCCGTGCCAGCAGCCGCGGTAATACGGAGGGTGCAAGCGTTAATCGGAATTACTGGGCGTAAAGCGCACGCAGGCGGTTTGTTAAGTCAGATGTGAAATCCCCGAGCTTAACTTGGGAAC
+
GGGGGGGGGGGGGGGGGGGGGGGGGGGGGGGGGGGGGGGFGGGGGGGGGGGGGGGGGGGGGGGGGGGGGGGGGGGGGGGGGGGGGGGGGGGGGGGGGGGGGGGGGGGEGGGGGGGGGGGGGGGGGGGGGGGGGGGGGGGGGGGGGGGFFGGGGGGGGGGGGGGGGGGGGGDGGGGGGGGGGGGGGGGGGGGGGGGGGGGGEEGGGGGGGGGGGCCGGGGGGGGCGGGGGGGGFGGGGGFGFGEEGGGGFGGGGGGFFFFFGFGGFGGFFFFFFFFFB03>FFGFF4=)6FF?F(
@M04650:207:000000000-C238N:1:1101:13399:12647 1:N:0:19
ACTCCTACGGGAGGCAGCAGTAGGGAATCTTCGGCAATGGACGAAAGTCTGACCGAGCAACGCCGCGTGAGTGAAGAAGGTTTTCGGATCGTAAAACTCTGTTGGTAGAGAAGAACGTTGGTGAGAGTGGAAAGCTCATCAAGTGACGGTAACTACCCAGAAAGGGACGGCTAACTACGTGCCAGCAGCCGCGGTAATACGTAGGTCCCGAGCGTTGTCCGGATTTATTGGGCGTAAAGCGAGCGCAGGTGGTTTATTAAGTCTGGTGTAAAAGGCAGTGGCTCAACCATTGT
+
GGGGGGGGGGGGGGGGGGGGGGGGGGGGGGGGGGGGGGGGGGGGGGGGGGGGGGGGFGGGGGGGGGGGGGGGGGGGGGGGFDFFGGGGGGGGGGGGGGGGGGGGGGGGGGGGGGGGGGDFGGGGGGG<FGGGGGGGGGGGGGGGFGGGGGGGGGGFFGGGGGGGGGGGGGGGGGGGGGGGGGDGGGGGFFGDGGCEGGGGGGFGGGFGGE5>EGGGGGGGGGGDGGGGGGGGFGGGGGFGEDEDDGGG>*9D5*CF6FF*<@C>@4C?7?FFFFFF:BFFFFDF69?72=FBF
@M04650:207:000000000-C238N:1:1101:16743:12702 1:N:0:19
ACTCCTACGGGAGGCAGCAGTAGGGAATCTTCGGCAATGGACGAAAGTCTGACCGAGCAACGCCGCGTGAGTGAAGAAGGTTTTCGGATCGTAAAACTCTGTTGGTAGAGAAGAACGTTGGTGAGAGTGGAAAGCTCATCAAGTGACGGTAACTACCCAGAAAGGGACGGCTAACTACGTGCCAGCAGCCGCGGTAATACGTAGGTTCCGAGCGTTGTCCGGATTTATTGGGCGTAAAGCGAGCGCAGGTGGTTTATTAAGTCTGGTGTAAAAGGCAGTGGCTCAACCATTGTT
+
GGGGGGGGGGGGGGGGGGGGGGGGGGGGGGGGGGGGGGGGGGGGGGGGGGGGDFFGGGGGGGGGGGGGGGGGGGGGGGGGGGGGGGGGGGGGGGGGGGGGGGGGGGGGGGGGGGGGGFGGGGGGGDFGGGGFGGGGGGGGGGGFGGGGGGGFGGGGGGGGGFGGGGGGEGGGGGGGGGGGGGGGGGGGFEEEGEGGGFBCGGGGGG+=FGGGGGGGCDFGGG5CGGFGF>GF4*1:79=7<CDFDGGGEFFGDD<F*9@FG8:C4<:?>BBF??3:??<)039FF??:??F29)
@M04650:207:000000000-C238N:1:1101:25789:12728 1:N:0:19
ACTCCTACGGGAGGCAGCAGTAGGGAATCTTCGGCAATGGACGAAAGTCTGACCGAGCAACGCCGCGTGAGTGAAGAAGGTTTTCGGATCGTAAAACTCTGTTGTTAGAGAAGAACAAGGACGTTAGTAACTGAACGTCCCCTGACGGTATCTAACCAGAAAGCCACGGCTAACTACGTGCCAGCAGCCGCGGTAATACGTAGGTGGCAAGCGTTGTCCGGATTTATTGGGCGTAAAGCGAGCGCAGGCGGTTTCTTAAGTCTGATGTGAAAGCCCCCGGCTCAACCGGGGAGG
+
GGGGGGGGGGGGGGGGGGGGGGGGGGGGGGGGGGGGGGGGGGGGGGGGGGGGGGGGGGGGGGGGGGGGGGGGGGGGGGGGCGGGGGGGGGGGGGGGGGGGGGGGGGGGGGGGGGGGGGGFGGGCDGGGGGGGGGGGGGGGGGGGGGGGGGGGGGGGGGGFGGGGGGGCGGGGGGGGGGGGGGGGGGGGFGGGGGGGGGCGGGGGGGGGCFGCGEGGGGGGGDCEGFGGGGGGFGGEGGFGFGFFGDGDBGGDD*?FFFFFGFGG?CFFFFFFFF>@?>GFF>G=FFFBFFFFFF
@M04650:207:000000000-C238N:1:1101:9041:12730 1:N:0:19
ACTCCTACGGGAGGCAGCAGTGGGGAATATTGCACAATGGGCGCAAGCCTGATGCAGCCATGCCGCGTGTATGAAGAAGGCCTTCGGGTTGTAAAGTACTTTCAGCGGGGAGGAAGGGAGTAAAGTTAATACCTTTGCTCATTGACGTTACCCGCAGAAGAAGCACCGGCTAACTCCGTGCCAGCAGCCGCGGTAATACGGAGGGTGCAAGCGTTAATCGGAATTACTGGGCGTAAAGCGCACGCAGGCGGTTGATTCAGTCAGATGTGAAATCCCCGAGCTTAACTTGGGAAC
+
GGGGGGGGGGGDGGGGGGGGGGGGGGGGGGGGGGGGCFGGGGGGGGGGGGGGGGGGGGGGGGGGGGGGGGGGGGGGGGGGGGGGGGGGGGGGGGGGGGGGGGGGGGGGGGCEEDCGGEFFGGGGGGGGGGGGGGGFFGGGGGGGGGDGGGGFGGGGGGGGGGGGGGGGGGGCFFGGGCFGGGGGGDCCBCCEEGGEFGGGD5EGGGGGGGGFEEGGGGG<GGC=FEGGGCCGFGGDFGFGBGEBGDGG@DC37C4*9*1=FFGGFGGAFFFFFFF4?B)8>1C6BFF<)0<:B,
@M04650:207:000000000-C238N:1:1101:16291:12741 1:N:0:19
ACTCCTACGGGAGGCAGCAGTGGGGAATATTGCACAATGGGCGCAAGCCTGATGCAGCCATGCCGCGTGTATGAAGAAGGCCTTCGGGTTGTAAAGTACTTTCAGCGAGGAGGAAGGCATTGTGGTTAATAACCACAGTGATTGACGTTACTCGCAGAAGAAGCACCGGCTAACTTCGTGCCAGCAGCCGCGTTAATACGGAGGGTGCAAGCGTTAATCGGAATTACTGGGCGTAAAGCGCACGCAGGCGGTTGATTAAGTCAGATGTGAAATCCCCTAGCTTAACTTTGGAAC
+
GGGGGGGGGGGGGGGGGGGGGGGGGGGGGGGGFG9FGGFG?FEFEGBFC@FFFAGGGGGGGG8FCCCFGGDEE?EAFGGGGGFGAFGGGGGG<AFFGFGGGGA9CFCFGGGGEFEGGFFFGGGGDGEAEGFFFGGGCCFDCF9FDGEGFDECF+C::FFFCC@FGGGGDGFGFGF,@:55:>@8CFGGCEGG*C7=CFFGE*=E7EGGFF:CEGGGGGGGGD5E?:CEFGGF5:/:DFFGBGFEGDC3>DDGCC4*9@8=GFC:*:D469@@@=FF((1.?<D*9=BB)9)(.(
@M04650:207:000000000-C238N:1:1101:17348:12804 1:N:0:19
ACTCCTACGGGAGGCAGCAGTGGGGAATATTGCACAATGGGCGCAAGCCTGATGCAGCCATGCCGCGTGTATGAAGAAGGCCTTCGGGTTGTAAAGTACTTTCAGCGAGGAGGAAGGCATTGTGGTTAATAACCACAGTGATTGACGTTACTCGCAGAAGAAGCACCGGCTAACTCCGTGCCAGCAGCCGCGGTAATACGGAGGGTGCAAGCGTTAATCGGAATTACTGGGCGTAAAGCGCACGCAGGCGGTTTGTTAAGTCAGATGTGAAATCCCCGAGCTTAACTTGGGAAC
+
GGGGGGGGGGGGGGGGGGGGGGGGGGGGGGGGGGGGGGGGGGGGGGGGGGGGGGGGGGGGGGGGGGGGGGGGGGGGGGGGGGGGGGGGGGGGGGGGGGGGGGGGGGGFGGGGGGGGGGGGGGGGGGGFGGGGGGGGGGGGGGGGGGGGGGGGGGGGGGGGGGGGGGGGGGGGGGGGGGGGGGGFGGGGGGGGGGGGGGGG5>EGGGGGGGGGGGGGGGGGGGEFFCGGGGGG3EGEGG4DEGFFGGGGFDGGGGGFFFFFGFGG?FC<FF=FFFFFFFDFFFD==8@>94F6:4
@M04650:207:000000000-C238N:1:1101:13623:12826 1:N:0:19
ACTCCTACGGGAGGCAGCAGTGGGGAATATTGCACAATGGGGGAAACCCTGATGCAGCAACGCCGCGTGAGTGATGAAGGTTTTCGGATCGTAAAACTCTGTCTTTGGGGACGATAATGACGGTACCCAAGGAGGAAGCCACGGCTAACTACGTGCCAGCAGCCGCGGTAATACGTAGGTGGCAAGTGTTGTCCGGATTTATTGGGCGTAAAGCGAGCGCAGGCGGTTTCTTAAGTCTGAGGTGAAAGCCCCCGGCTCAACCGGGGAGGGTCATTGGAAACGGGGAGACTTG
+
GGGGGGGGGGGGGGGGGGGGGGGGGGGGGGGGGGGGGGGGGGGGGGGGGGGGGGGGGGGGGGGGGGGGGGGCFGGGGGGGGGGGGGGGGGGGGGGGGGGGGGFGGGGGGGGGGGGGGGDCGGGGGGGGGGGGGGGGFGGGGGEGGGGFGGGGG@FGGGCFCFGGGGGGGGE@,;C@GGGCEFFF@FGGGGFGFGGGDEE?FFG9EGGGGGGGGGGGDDCC5CEGGGGD=FFGFC7+2:=C**08CCFFFDC7CDD@)5=@EFDC>D39BB)07@=FF7FFF(9BD57(8?FA
@M04650:207:000000000-C238N:1:1101:20641:12827 1:N:0:19
ACTCCTACGGGAGGCAGCAGTGGGGAATATTGCACAATGGGCGCAAGCCTGATGCAGCCATGCCGCGTGTATGAAGAAGGCCTTCGGGTTGTAAAGTACTTTCAGCGAGGAGGAAGGCATTGTGGTTAATAACCACAGTGATTGACGTTACTCGCAGAAGAAGCACCGGCTAACTCCGTGCCAGCAGCCGCGGTAATACGGAGGGTGCAAGCGTTAATCGGAATTACTGGGCGTAAAGCGCACGCAGGCGGTTGATTAAGTCAGATGTGAAATCCCCGAGCTTAACTTGGGAAC
+
GGGGGGGGGGFGGGGGGGGCFGGGGGGGGGGCGGGGGGGGGGGGGGGGGGGGGGGGGGGGGGGGGGGGDGGGGGGGGGGGGGGGGGGGGGGGGGGGGGGGGGGGGGGEGGGDGGCAFGFGFFGGGGGGGGGGGGGGGGGGFGGGGGGGGGGGGGGGGGGFGGFGGGGGGGGGGGGGFEGGGFECGF6FF>EG5EG5CFGFGCEGGEGGGGGGDGEGGGGGEGGGEEGFGGFD>E3CCG?7@D>BGDGGBGGDGG:BFFFB?F7F=:*6?FFFFFF?BBCBD;GFF?94<)8044
@M04650:207:000000000-C238N:1:1101:6659:12867 1:N:0:19
ACTCCTACGGGAGGCAGCAGTGGGGAATATTGCACAATGGGGGAAACCCTGATGCAGCAACGCCGCGTGAGTGAAGAAGGTCTTCGGATTGTAAAGCTCTGTTAGCAGGGAAGAGATAGGACGGTACCTGCAGAGGAAGCCACGGCTAACTACGTGCCAGCAGCCGCGGTAATACGTAGGTGGCAAGCGTTGTTCGGAATAACTGGGCGTAAAGGATGCGTAGGCGGTTAGATAAGTTATGTGTTAAATATATAGGCTTAACCTGTGGAAAGCACATAAAACTGTGTAACT
+
GGGGGGGGGDGGGGGGGGGGGGGGGGGGGGGGFEFGGGGGGGGGGGGGGGGGGGGGGFGGGGGGFGG@EGEFGGGGGGGGGGDGGGGEG:FGGGGGFFGGGGGGFGGGGGGGGGGGGGGGGGGGGGDGGGGGGGGGGGGGAFGEGGGGGGGGGGGGGGGGGGGGGGGGGGDEGFGGGGCFEGGGGGGGG>EECFGGGGGDGGCFGGGFG5>EGGGGCGGGCDEEGGG*>DGG=+:A*:7FFDB*97:C8FFFFGGFFFFFGFCC4:77499@?@>F29F?=)9B*/*.:6*
@M04650:207:000000000-C238N:1:1101:9003:12872 1:N:0:19
ACTCCTACGGGAGGCAGCAGTGGGGAATATTGCACAATGGGCGCAAGCCTGATGCAGCCATGCCGCGTGTATGAAGAAGGCCTTCGGGTTGTAAAGTACTTTCAGCGAGGAGGAAGGCATTGTGGTTAATAACCACAGTGATTGACGTTACTCGCAGAAGAAGCACCGGCTAACTCCGTGCCAGCAGCCGCGGTAATACGGAGGGTGCAAGCGTTAATCGGAATTACTGGGCGTAAAGCGCACGCAGGCGGTTGATTAAGTCAGATGTGAAATCCCCGAGCTTAACTTGGGAAC
+
GGGGGGGGGGGGGGGGGGGGGGGGGGGGGGGGGGGGGGGGGGGGGGGGGGGFGGGGGGGGGGGGGGGGGGGGGGGGGGGGGGFGGGGGGGGGGGGGGGGGGGGGGGGGGGEEGGGGGGGFGGGGGGGGGGGGGGGGFGFGGGGGGGGGGGGGGGGGEC@CCFGGGGGGGGEEGGGGGGGFGGGGGCGGGGGEEGGGGGGGGCEGGGGGGGGGGGGEGGGFG3;CEFGGGGGGFGGGGF6DEG>:CDGGFGG9CD<FFF*@FFFGF>><?FFFFFF?:(9@E9FF4@?ABFF?B(
@M04650:207:000000000-C238N:1:1101:26053:12874 1:N:0:19
ACTCCTACGGGAGGCAGCAGTGGGGAATATTGCACAATGGGGGAAACCCTGATGCAGCAACGCCGCGTGAGTGATGAAGGTTTTCGGATCGTAAAGCTCTGTCTTCAGGGACGATAATGACGGTACCTGAGGAGGAAGCCACGGCTAACTACGTGCCAGCAGCCGCGGTAATACGTAGGTGGCGAGCGTTGTCCGGATTTACTGGGCGTAAAGGGAGCGTAGGCGGATTTTTAAGTGGGATGTGAAATACTCAGGCTCAACCTGGGGGCTGCATTCCAAACTGGAAGTCTAG
+
GGGGGGGGGGGGGGGGGGGGGGGGGGGGGGGGGGGGGGGGGGGGGGGGGGGGGGGGGGGGGGGGGGGGGGGGGGGGGGGGGGGGGGGGGGGGGGGGGGFGGGGGGGFGGGGGEGGGGGGGGGGGGGGGGGGFGGGGGFDGGGGGGGDGGGGGGGGGGGGGGGGGGGGGGGGFGGGGGGGGGCFGGGGGGG8EGGGGDGGGGGGGGGGECCEGGGGGGGGGGGEGGG**CFGGFGGGGGFG?GF47FFC?FGFFGGFFFFFGFGG4<D0@:53/=@FA<FFF2F4)9?34?/6
@M04650:207:000000000-C238N:1:1101:5217:12889 1:N:0:19
ACTCCTACGGGAGGCAGCAGTGGGGAATATTGCACAATGGGGGAAACCCTGATGCAGCAACGCCGCGGGAGTGATGAAGGTTTTCGGATCGTAAAGCTCTGTCTTCAGGGACGATAATGACGGTACCTGAGGAGGAAGCCACGGCTAACTACGTGCCAGCAGCCGCGGTAATACGTAGGTGGCGAGCGTTGTCCGGATTTACTGGGCGTAAAGGGAGCGTAGGCGGATTTTTAAGTGGGATGTGAAATACTCAGGCTCAACCTGGGGGCGGCATTCCAAACTGGAAGTCTAG
+
GGGGGGGGGGGGGGGGGGGGGGGGGGGGGGGGDGGFGGGGGGG7FGFGGGGGGGGGGFGGGGGGGGG+CGEFFGDGGGGGGGGGGGGGGGGGGGGFFGGGGFCGFGGGGGFGGG>BCEDGDGGGGE9BCGCFF7FGGC<<FCFFE7F7CFFG>7C<FGFGGGGC@FCC<E*BF9FFGGGFGGGE*3BC*=CEF+*:**89+<<FF>EG*1:CCFE5E39/;<5CEE5C7*+:)0:<>*5D?CF**22:@D7FFG*<>FFFFF**0C)475))))98:)27<2*07).54*6)
@M04650:207:000000000-C238N:1:1101:25213:12899 1:N:0:19
ACTCCTACGGGAGGCAGCAGTGGGGAATATTGCACAATGGGGGAAACCCTGATGCAGCAACGCCGCGTGAGTGATGAAGGTTTTCGGATCGTAAAGCTCTGTCTTCAGGGACGATAATGACGGTACCTGAGGAGGAAGCCACGGCTAACTACGTGCCAGCAGCCGCGGTAATACGTAGGTGGCGAGCGTTGTCCGGATTTACTGGGCGTAAAGGGAGCGTAGGCGGATTTTTAAGTGGGATGTGAAATACTCAGGCTCAACCTGGGGGCTGCATTCCAAACTGGAAGTCTAG
+
GGGGGGGGGGGGGGGGGGAGGGGGGGGGGGGGGGGGGGGGGGGGGGGGGGGGGGGGGGGGGGGGGGGGGGGFGGGFGGGGGGGGGGGGGGGGGGGGGGGGGGGGGGGGGGGFGGDGGGGGGGGGGGGGGGGGGDGGGGCFGGGGDGEGGGGGGGGFGGGGDFGGGGGGGDGFFCCFFGGGGGGGGGGGGGGGGGGG5>ECEFGGGGGGGC*C:EEGCDDGD<EDGG>57CFGF6?<>C>DFGFFFDD>FGFGFGGFFFFFGFC04/>93;5@)999:4FFFFGF@4482B*)
@M04650:207:000000000-C238N:1:1101:6740:12914 1:N:0:19
ACTCCTACGGGAGGCAGCAGTAGGGAATCTTCGGCAATGGACGAAAGTCTGACCGAGCAACGCCGCGTGAGTGAAGAAGGTTTTCGGATCGTAAAACTCTGTTGGTAGAGAAGAACGTTGGTGAGAGTGGAAAGCTCATCAAGTGACGGTAACTACCCAGAAAGGGACGGCTAACTACGTGCCAGCAGCCGCGGTAATACGTAGGTGGCGAGCGTTGTCCGGATTTACTGGGCGTAAAGGGAGCGTAGGCGGATTTTTAAGTGGGATGTGAAATACTCAGGCTCAACCTGGGGG
+
GGGGGGGGGGGGGGGGGGGGGGGGGGGGGGGGGGGGGGGGGGGGGGGGGGGGGGGGGGGGGGGGGGGGGGGGGGGGGGGGGFGGGGGGGGGGGGGFGGGGGGGGGGGGDFGGGGGGGGGGGGGGGGGECGFGGGFGGFFGGGGGGGGGGGGGGGGGGGGGGGGGGGGGGGGGGGGGGDGGFGGFGGFGGGGGGGGD*BFFGGGGGFGGGGCEDGEGGGGGGGCC?FFGFFE5FGGED*=C@D>>D93>@GGGGC5?/=>?GFGGF97?6FF?@@F?ABG?FB<>F?4:(5>B>F
@M04650:207:000000000-C238N:1:1101:5284:12949 1:N:0:19
ACTCCTACGGGAGGCAGCAGTGGGGAATATTGCACAATGGGGGAAACCCTGATGCAGCAACGCCGCGTGAGTGATGAAGGTTTTCGGATCGTAAAGCTCTGTCTTCAGGGACGATAATGACGGTACCTGAGGAGGAAGCCACGGCTAACTACGTGCCAGCAGCCGCGGTAATACGTAGGTGGCGAGCGTTGTCCGGATTTACTGGGCGTAAAGGGAGCGTAGGCGGATTTTTAAGTGGGATGTGAAATACTCAGGCTCAACCTGGGGGCTGCATTCCAAACTGGAAGTCTAG
+
GGGGGGGGGGGGGGGGEGEFGGGGGGGGGGGGGGGGGGGGGGGGGGGGGGGGGGGGGGGGGGGGGGGGGGGFGGGFGGGGGGGGGGGGGGGGGGGGGGGGGGGGFGGGGGGGGGGGGGGGGGGGGGGDGGGGGGGGGGGGGFGGGGGGGCGGGGGGGGGGGGGGGGGGGGGGGGGGGGGGGGGGGGGG@C5BEGGG>8ECCFCCFCFGCEGFGGGGGGGCGDEGGGG5EGGGFC>+0>>9FDFFFCFGFGF4D<9?55?FFFC<>GGF>>>@F?=?4AFB3>GF?FF?BFFA
@M04650:207:000000000-C238N:1:1101:9582:12984 1:N:0:19
ACTCCTACGGGAGGCAGCAGTGGGGAATATTGCACAATGGGCGAAAGCCTGATGCAGCAACGCCGCGTGAGCGATGAAGGCCTTCGGGTCGTAAAGCTCTGTCCTCAAGGAAGATAATGACGGTACTTGAGGAGGAAGCCCCGGCTAACTACGTGCCAGCAGCCGCGGTAATACGTAGGGGGCTAGCGTTATCCGGAATTACTGGGCGTAAAGGGTGCGTAGGTGGTTTCTTAAGTCAGAAGTGAAAGGCTACGGCTCAACCGTAGTAAGCTTTTGAAACTGAGAAACTTGAGG
+
GGGGGGGGGGGGGGGGGDGGGGGGGGGGGGGGGGGGGGGGGGGGGGGGGGGGGGGFGGGGGGGGGGEFGGGDGGGGFFFGGFDFGGEGGGGCBGGGGGGGGGGGGGGGGGGGGGCFFGGGGGGCGGGDGGGGDGGGGCFFGDGGE:@CFCFGGGGGCGEGGGGGGGGG1BFCFAE@9EEDGGEGGGGE8CCF;CEGGGCFGG+@FGCECEGGGGGGGCDGDGGGGE556>FFFGGFFCFF6CFFFFCGFGGFC39)<B==6>DCFDDAB???FF4@?AFF49>6=?F0<F454(
@M04650:207:000000000-C238N:1:1101:25062:12990 1:N:0:19
ACTCCTACGGGAGGCAGCAGTGGGGAATATTGCACAATGGGCGCAAGCCTGATGCAGCCATGCCGCGTGTATGAAGAAGGCCTTCGGGTTGTAAAGTACTTTCAGCGAGGAGGAAGGCATTGTGGTTAATAACCACAGTGATTGACGTTACTCGCAGAAGAAGCACCGGCTAACTCCGTGCCAGCAGCCGCGGTAATACGGAGGGTGCAAGCGTTAATCGGAATTACTGGGCGTAAAGCGCACGCAGGCGGTTGATTAAGTCAGATGTGAAATCCCCGAGCTTAACTTGGGAAC
+
GGGGGGGGGGGGEGGGGGGGGGGGGGGGGGGGGGGGGGGGGGGGGGGGGGGGGGGGGGGGGGGGGGGGGGGGGFGGGGGGGGGGFGGGGGGGGGFGGGGGGGGGGGGGGGGGFGGGGGGGGGGFGGGGGGGGGGGGGGGGGGF9FGGGGGGGGGGGGGDCGGGGGGGGGGG8FFGGGGGGGGGGGGFGGGEGGGGGG9C>CECGGGGGGGFGGEGGGGGGGGGGGCCCE4CFDEGGG*@DFCBDGGDGFGGGGGGFFFFFFFGFFGCBFF?7@F6?<>3)<>GFFFFFFFFBF1
@M04650:207:000000000-C238N:1:1101:6707:12993 1:N:0:19
ACTCCTACGGGAGGCAGCAGTGGGGAATATTGCACAATGGGCGAAAGCCTGATGCAGCAACGCCGCGTGAGTGAAGAAGGTTTTCGGATCGTAAAACTCTGTTGGTAGAGAAGAACGTTGGTGAGAGTGGAAAGCTCATCAAGTGACGGTAACTACCCAGAAAGGGACGGCTAACTACGTGCCAGCAGCCGCGGTAATACGTAGGTCCCGAGCGTTGTCCGGATTCATTGGGCGTAAAGCGAGCGCAGGTGGTTTATTAAGTCTGGTGTAAAAGGCAGTGGCTCAACCATTGT
+
GGGGGGGGGGGBFGGGGGGGEGGGGGGGGGGGGGGGGGGGGGGGGGGGGGGGGGFGGGGGGGGGGGGFGGGEFGGGGGGGFFFGGGGEEGGFGGGGGGGGFGGGGGGGGGGGGGGGEFFGGEGGFFGFGF@DFGGGGGGGGGGFGGFFGGGGGGGGG7>EFGFGFFFGEGGGGGGGGGGGGGCGGFFGGGGGEGGGGGGCGFFGGFFFGEGGGGGGGGGGGGGGC6EGFFGD>C5=DGFGEDEFGGGGF*CD77<?@FFFGF7>FG7<)79=@FFFFF7?FF7FF=48?FFF<
@M04650:207:000000000-C238N:1:1101:25535:13008 1:N:0:19
ACTCCTACGGGAGGCAGCAGTGGGGAATATTGCACAATGGGCGCAAGCCTGATGCAGCCATGCCGCGTGTATGAAGAAGGCCTTCGGGTTGTAAAGTACTTTCAGCGAGGAGGAAGGCATTGTGGTTAATAACCACAGTGATTGACGTTACTCGCAGAAGAAGCACCGGCTAACTCCGTGCCAGCAGCCGCGGTAATACGGAGGGTGCAAGCGTTAATCGGAATTACTGGGCGTAAAGCGCACGCAGGCGGTTTGTTAAGTCAGATGTGAAATCCCCGAGCTTAACTTGGGAAC
+
GGGGGGGGGGGGGGGGGGGGGGGGGGGGGGGGGGGGGGGGGGGGGGGGGGGGGGGGGGGGGGGGGGGGGGGGGGGGGGDGGGGGGGGGGGGGGGGGGGGGGGGGGGGGGGGGGGGGGGGGGGGGGGGGGGGGGGGGGGFGGGFGGGGGGGGGGGGGGGGGGGGGGGGGGGGGGGGGGGGGGGGGGGGG>EGGGGGGCFGGGGGGGGGGGGGGGGGGFGGGGGEFGGGGGGFFEEDGFGFGFGFFGGGGFGGGGGGFF4=FGFGGFGGAFF*=@@FFFFGFFFG?@FFFFFFFF(
@M04650:207:000000000-C238N:1:1101:10938:13081 1:N:0:19
ACTCCTACGGGAGGCAGCAGTGGGGAATATTGCACAATGGGGGAAACCCTGATGCAGCCATGCCGCGTGTGTGAAGAAGGCCTTCGGGTTGTAAAGCACTTTCAGCGAGGAGGAAAGGTTGGTAGCTAATAACTGCCAGCTGTGACGTTACTCGCAGAAGAAGCACCGGCTAACTCCGTGCCAGCAGCCGCGGTAAGACGGAGGGTGCAAGCGGTAATCGGAATTACTGGGCGTAAAGCGCACGCAGGCGGTTTGTTAAGTCAGAGGTGAAATCCCCGAGCTTAACTTGGGAAC
+
GGGGGGGGGGGGGGGGGGFGFGGGGGGGGGGGGGGGGGGGGGGGGGGGGGGGGGGGGGGGGGGGGGG@FEGGGGGGGGGGFGGFGGGGGGGGGGGGFFGGGGGGGFG>FGEFFCFEGGFFDG@DGGDFGGGGGGGGGGGGFGGGGGGCFEGFFGGGGGGGFFGGGFDEGG>EGGFF?E<FG*?F@8CECCEGDGEG+<9C8CEGEEG5FGG5E*;85CDGG3CF8+<FF<8A5:5EGGFD:DD@DDD<3<DCD3D<?BFF?F7C?4<2>FFFFFF6:BGEE>767B4966FBB(
@M04650:207:000000000-C238N:1:1101:27071:13111 1:N:0:19
ACTCCTACGGGAGGCAGCAGTAGGGAATCTTCGGCAATGGACGAAAGTCTGACCGAGCAACGCCGCGTGAGTGAAGAAGGTTTTCGGATCGTAAAACTCTGTTGTTAGAGAAGAACAAGGACGTTAGTAACTGAACGTCCCCTGACGGTATCTAACCAGAAAGCCACGGCTAACTACGTGCCAGCAGCCGCGGTAATACGTAGGTGGCAAGCGTTGTCCGGATTTATTGGGCGTAAAGCGAGCGCAGGCGGTTTCTTAAGTCTGATGTGAAAGCCCCCGGCTCAACCGGGGAGG
+
GGGGGGGGGGGGGGGGDGGGGGGGGGFFGGGGGGGGGGGGGGGGGGGGGGGGGGGDGGGFGGGGGCGGGGGGFFGGGGGGGGGGGGGGGGGGGFGGGGGGGGGGGGFGGDFGGGGGGGDFFCGFCGEGGGDGGGGGGGGGGGGGGGGDFFGGGGGGGGGGGGGGGGGEGGGGGGGGGGGGGCFGGGGGGGGGGGGGGGGGGGGGGGGGGGGGGEEGECC<EDGCGCGGGGGG>EGGFGF3<CBFGGDGFDGGGGDFF4@FFFFGF>>9*/9BFFF>?BG5>;CFFFFF>EF9>B
@M04650:207:000000000-C238N:1:1101:4871:13120 1:N:0:19
ACTCCTACGGGAGGCAGCAGTGGGGAATATTGCACAATGGGGGAAACCCTGATGCAGCAACGCCGCGTGAGTGATGAAGGTTTTCGGATCGTAAAGCTCTGTCTTCAGGGACGATAATGACGGTACCTGAGGAGGAAGCCACGGCTAACTACGTGCCAGCAGCCGCGGTAATACGTAGGTGGCGAGCGTTGTCCGGATTTACTGGGCGTAAAGGGAGCGTAGGCGGATTTTTAAGTGGGATGTGAAATACTCAGGCTAAACCTGGGGGCTGCATTCCAAACTGGAAGTCGAG
+
GGGGGGGGGGGGGGGGGGGGGGGGGGGGGGGGGGGGGGGGGGGGGGDGGGGGGGGGGGGGGGGGGGGEGGG?EGGGGGGGGFGGGGGGGGGGGGGGGFGFFGGFGGGGGGCGFGGGGFGGGGGDGCEGGGAFFGGGGGGGGF+CFDGGGCFGGGGFBGG7FFGGGGGGGCCBFGGGFFGGGGGGGGGEEE51;CEEEECCGFCFGGGG*CEFGF5*2>DDEGGFGE5E*7FG>3:+:FF:FGF=7C:C?C7CFGDF)))9?F*9>F36.8>BF=?B9<>6F2CFFFFFB)51
@M04650:207:000000000-C238N:1:1101:15539:13154 1:N:0:19
ACTCCTACGGGAGGCAGCAGTGGGGAATATTGCACAATGGGCGAAAGCCTGATGCAGCAACGCCGCGTGAGCGATGAAGGCCTTCGGGTCGTAAAGCTCTGTCCTCAAGGAAGATAATGACGGTACTTGAGGAGGAAGCCCCGGCTAACTACGTGCCAGCAGCCGCGGTAATACGTAGGGGGCTAGCGTTATCCGGAATTACTGGGCGTAAAGGGTGCGTAGGTGGTTTCTTAAGTCAGAAGTGAAAGGCTACGGCTCAACCGTAGTAAGCTTTTGAAACTGAGAAACTTGAGT
+
GGGGGGGGGGGGGGGGGGGGFGGGGGGGGGGGGGGGGGGGGGGGGGGGGGGGGGGGGGGGGGGGGGGGGGGGGGGEGGGGGGGGGGGGGDGGGGGGGGGGGGGGGGGGGGGGGGGGGGGGGGGGGGGGGGGGGDGGGGGGGGGGGGGGGDGGGGFFGGGFEFFCEGGGCGGGGGGGFFGGGGGGGGGGGGGGGGGGGGGGGGGGGGGGGGDGFGGFEDGGGDDEFCG5FGGGF?>CD>FCFG=FGG7DFGGGFDGFFFFFGFGDF5><=F??@F4B0<GF6>FFFFF?9B=5?.
@M04650:207:000000000-C238N:1:1101:9434:13165 1:N:0:19
ACTCCTACGGGAGGCAGCAGTGGGGAATATTGCACAATGGGCGCAAGCCTGATGCAGCCATGCCGCGTGTATGAAGAAGGCCTTCGGGTTGTAAAGTACTTTCAGCGAGGAGGAAGGCATTGTGGTTAATAACCACAGTGATTGACGTTACTCGCAGAAGAAGCACCGGCTAACTCCGTGCCAGCAGCCGCGGTAATACGGAGGGTGCAAGCGTTAATCGGAATTACTGGGCGTAAAGCGCACGCAGGCGGTCTGTCAAGTCGGATGTGAAATCCCCGGGCTCAACCTGGGAAC
+
GGGGGGGGGGGGGGGGGGGGGGGGGGGGGGGGGGGGGGGGGGGGGGGGGGGGGGGGGGGGGGGGGGGEGGGGGGGGGGGGGGGGGGGGGGGGGGGGGGGGGGGGGGGDGGCFGGGGGGGGGGGGGGGGGGGGGGGGGGGGGGFFFDGGGGGGGGGGCGGGGGGGGGGGGGGGG?EGFGGGGGGGGGGGCEEGGGGGGGGGGCEGGGGGGGGGG5EEGGGGEG85CCCFGGFGEEDEFFFGFGFFGGGGEGGCDGGFF?FFGFDGEGGFFFFFFFFF?F:BE>G?@FFFFFF::4
@M04650:207:000000000-C238N:1:1101:14718:13197 1:N:0:19
ACTCCTACGGGAGGCAGCAGTGGGGAATATTGCACAATGGGCGAAAGCCTGATGCAGCAACGCCGCGTGAGCGATGAAGGCCTTCGGGTCGTAAAGCTCTGTCCTCAAGGAAGATAATGACGGTACTTGAGGAGGAAGCCCCGGCTAACTACGTGCCAGCAGCCGCGGGAATACGTAGGGGGCTAGCGTTATCCGGAATTACTGGGCGTAAAGCGCACGCAGGCGGGTTGTTAAGTCAGATGTGAAATCCCCGGGCTCAACCTGGGAACTGCATTCGAAACTGGCAGGCTAG
+
GGGGGGGGGGGGGGGGGGGGGGGGGGGFGGGGGGGGGGGGGGGGGGGGGGGGGGGGGGGGGGGGGGGGGGGGGGGGFGGGCGGGFGGGGGGGGGGGGGGGGGGGGFGGGGGGGGGGGGGGGDGGGGGGFGGGCFGGGGGGGGFEGGGGGGFEGGGGGGGGGGGGGGGG7CGGGGGGGGGGGGGDGFGGEGEGGGCECCGFGGGCG5FCGGGGGCCGDGGGEDDGG=*:=CGGFFGGFGFCFGF=C>GGFGFGGDGFB>=F?F<D@C25>6=?6949)67<36CF4;>907??
@M04650:207:000000000-C238N:1:1101:28936:13215 1:N:0:19
ACTCCTACGGGAGGCAGCAGTGGGGAATATTGCACAATGGGCGCAAGCCTGATGCAGCCATGCCGCGTGTATGAAGAAGGCCTTCGGTTTGTAAAGTACTTTCAGCGGGGAGGAAGGTGTTGTGGTTAATAACCACAGCAATTGACGTTACCCGCAGAAGAACCACCGGCTAACTCCGTGCCAGCAGCCTCGGTAATACGGTGGGTGCAAGCGTTAATCGGAATTACTGGGCGTAAAGCGCACGCAGGCGGTTGATTAAGTCAGATGTGAAATCCCCGAGCTTAACTTGGGAAC
+
@EGGGGGGGGDGEDGECFGGGGGGGEFGGGGGG<FGGGECGCFGGGEGGGGGGGGFCGGGCFFG@F:FGEFE9FGGGGF8==CEFFG7CBFGGCGG?BFGFFGEFGEGGGGCEG8BEGFDFFF7CFFG<F<,,<3=,@FAC,@,>>F8>FEG::FD7B737>,2DFECCEG8CGG9CEG7C8FGGG>EC*=*:8*3+3>*5**4=CCC@9EFGGGEFDCF598:8:F?+9*/7:/:7>*/))0.79CD>75>DCCF?B**3=C**02.90=4@B@)43)05;7****566)34,
@M04650:207:000000000-C238N:1:1101:25842:13265 1:N:0:19
ACTCCTACGGGAGGCAGCAGTGGGGAATATTGCACAATGGGCGCAAGCCTGATGCAGCCATGCCGCGTGTATGAAGAAGGCCTTCGGGTTGTAAAGTACTTTCAGCGAGGAGGAAGGCATTGTGGTTAATAACCACAGTGATTGACGTTACTCGCAGAAGAAGCACCGGCTAACTCCGTGCCAGCAGCCGCGGTAATACGGAGGGTGCAAGCGTTAATCGGAATTACTGGGCGTAAAGCGCACGCAGGCGGTTTGTTAAGTCAGATGTGAAATCCCCGAGCTTAACTTGGGAAC
+
FGGGGGGGGGGGGGGGGGGGGGGGGGGGGGFGGFFGFGGCGGGGGGGGGGGGGFGGGGGGGGGGGGGGGGGGGFDGGGGGGGGFGFGGGCGGGEGGGGGGGGGFCFGGGGGGDGDGGGFGGGFFG@DCFFFGCDGGGGFGGGBFFCF+FEFFGGEEFGGCGFGGGGGDEC@EGGFGCGFFGEFF78B84*CE5=EGDFGGGEGGGGGGDDGGG5E=C779EGCF8:FCC<@F>CDCFFFG:C3>CCDD>DGGD370<F=FGFFC62C6B=4***/016)5>(29*9=<<4>(4-
@M04650:207:000000000-C238N:1:1101:3987:13307 1:N:0:19
ACTCCTACGGGAGGCAGCAGTAGGGAATCTTCGGCAATGGACGAAAGTCTGACCGAGCAACGCCGCGTGAGTGAAGAAGGTTTTCGGATCGTAAAACTCTGTTGTTAGAGAAGAACAAGGACGTTAGTAACTGAACGTCCCCTGACGGTATCTAACCAGAAAGCCACGGCTAACTACGTGCCAGCAGCCGCGGTAATACGTAGGTGGCAAGCGTTGTCCGGATTTATTGGGCGTAAAGCGAGCGCAGACGGTTTATTAAGTCTGATGTGAAAGCCCGGAGCTCGACTCCGGAAT
+
AFDFGGC<FGG;FFGGGGGGGFCGGGCGGFEGGCEG>FFFFEFC@BF,FFGGFGGGGGG@FEGGGGGCF?CCFGGGGGGGEDGCE7FFGGGGFGCAFFFGGEFGFGGCGGGGGGGGGGEF8AFFD>@FF?FGCF,>DEDFDFGGGGEGGGCFFFGGC9>:CDDFBGGG>EEEGGGGFGGGGGG?FGGGGGGGGGG>9?C82B*=5<CGFGGFDE81:*?32*2:AFFGGG*C:ECC3:F35C>>CDGGF3>C9548*89*310?=DGFFFFFFF@F909:7:4>B:73:@B09(
@M04650:207:000000000-C238N:1:1101:25517:13310 1:N:0:19
ACTCCTACGGGAGGCAGCAGTGGGGAATATTGCACAATGGGCGCAAGCCTGATGCAGCCATGCCGCGTGTATGAAGAAGGCCTTCGGGTTGTAAAGTACTTTCAGCGAGGAGGAAGGCATTGTGGTTAATAACCACAGTGATTGACGTTACTCGCAGAAGAAGCACCGGCTAACTCCGTGCCAGCAGCCGCGGTAATACGGAGGGTGCAAGCGTTAATCGGAATTACTGGGCGTAAAGCGCACGCAGGCGGTTGATTAAGTCAGATGTGAAATTCCCGAGCTCAACTTGGGAAC
+
GCEGGGCFCCC;C7C@EF@FGFGGGG@F@FFEACGD@<FCD@CE@FC@DF8CCFFEFGF@FAFGE:CG:FGGGFCDFFEGFFCGGGGCEBFFF???FFFFCFEFGGCCFE+BC?EFGGGGGCFFEEFGFF,F9=BFFGFAG9F<B<F+:FCG<F7:FGG@:DCFGGFCFC<@FGA,?EGGGFFCFGCGC>EC8EEEGF?*BC87B8E=F@E5=EB;FFGD5>=F6+++00A*0:3:CDF)5)07<DDD)CD)9D46/*01:*:>67CA*7@FF*=*5(7)<>*/9)7AA6).3-
@M04650:207:000000000-C238N:1:1101:3617:13333 1:N:0:19
ACTCCTACGGGAGGCAGCAGTGGGGAATATTGCACAATGGGCGCAAGCCTGATGCAGCCATGCCGCGTGTATGAAGAAGGCCTTCGGGTTGTAAAGTACTTTCAGCGAGGAGGAAGGCATCGTTATTAATAACAGCAGCGATTGACATGACTCGCAGAAGAAGCACCGGCAAACTCAGTGCCAGCAGCTTCGGTAGTATGGAGGGGGCAAGAGTTAAGCGGAATTACTGGGCGTAAAGCGCACGCAGGCGGTTTGTTAAGACAGGTGAGAAATCCCCGAGATCAACTAGGGAA
+
CFGFEGGFGCFGGGGGGGGCFGGGGGGGGGGDC9AFC9ECF,@+6@7<7FGF,E<FGG<FGGGGGG76=8EE?EE?DFFF,,CEFGGE<,@FCFA9F<<,E9?AB,C7:7=7@FGE4<B,,84,+,8:A:A<,,:,=B,@@,@B@A,,,3,,,++++8,,3@,@DC7F77*>FG9>,87@,D9DD84,,,,**4444>,>B,,4B**:8C**=++11177CD**<9::+*;C./)*1:*)595))9/)7C/1)*1))1**+9*9)02))1*09@?9:0<5)(0)9?*(59>:(
@M04650:207:000000000-C238N:1:1101:18545:13356 1:N:0:19
ACTCCTACGGGAGGCAGCAGTGGGGAATATTGCACAATGGGCGCAAGCCTGATGCAGCCATGCCGCGTGTATGAAGAAGGCCTTCGGGTTGTAAAGTACTTTCAGCGAGGAGGAAGGCATTGTGGTTAATAACCACAGTGATTGACGTTACTCGCAGAAGAAGCACCGGCTAACTCCGTGCCAGCAGCCGCGGTAATACGGAGGGTGCAAGCGTTAATCGGAATTACTGGGCGTAAAGCGCACGCAGGCGGTTTGTTAAGTCAGATGTGAAATCCCCGAGCTTAACTTGGGAAC
+
GGGGGGGGGGGGGGGGGGGGGGGGGGGGGGGGGGGGGGGGGGGGGGGGGGGGGGGGGGGGGGGGGGGGGGGGGGGGGGGGGGGGGGGGGGGGGGGGGGGGGGGGGGGGGGGGGGGGGGGGGGGGGGGGGGFGGGGG@FGGGGGFGGGGGGGGGGGGGGGGGGGGGGGGDGEGGGGGGGGGGGGGGGCFFGGGGGGGGGGGGGGGGGGGGGGGGGGGGGGFGGGGFGGGGGGGDGD=FGFGFGFFGGGGFGGGGGGFFFFFEBGFF>FBFFFFFFFFFB3>EBDFFFFAFFFFB(
@M04650:207:000000000-C238N:1:1101:14891:13404 1:N:0:19
ACTCCTACGGGAGGCAGCAGTGGGGAATATTGCACAATGGGGGAAACCCTGATGCAGCAACGCCGCGTGAGTGATGAAGGTTTTCGGATCGTAAAGCTCTGTCTTCAGGGACGATAATGACGGTACCTGAGGAGGAAGCCACGGCTAACTACGAGCCAGCAGCCGCGGTCATACGTAGGTGGCGAGCGTTGTCCGGATCTACTGGGCGTAAAGGGAGCGTAGGCGGATTTGTAAGTGGGATGTGAAAGACTCAGGCTCAACCTGGGGGCTGCGTCCCAAACTTGAAGTCTAG
+
GGGGGGGGGGGGGGGGGGGGGFGGGGGGCFGFGGGGGGGGFBFEGG,,BFGGGGEGGGGGGGGGEGGFGGGFGGFGGGGGGGGGGDGGGGGGFGGGGGGGGGFCG9,A,BF=FGC44,BFAFFC73,BAAFC<F+>,,,<<>>F++3:,,@7>*3CBFC:F@:,*C*=<**,7=,6,6<C,8BE*8=81=8=;9BB>8*++2<F6CE:1>55F+/**9//1>E685*:=4+3/+23070*)9/=CF7*7002*9745>?**8CF>CC0)).))0)80)*073**9)*)-**)
@M04650:207:000000000-C238N:1:1101:11017:13416 1:N:0:19
ACTCCTACGGGAGGCAGCAGTAGGGAATCTTCGGCAATGGACGAAAGTCTGACCGAGCAACGCCGCGTGAGTGAAGAAGGTTTTCGGATCGTAAAACTCTGTTGTTAGAGAAGAACAAGGACGTTAGTAACTGAACGTCCCCTGACGGTATCTAACCAGAAAGCCACGGCTAACTACGTGCCAGCAGCCGCGGTAATACGTAGGTGGCAAGCGTTGTCCGGATTTATTGGGCGTAAAGCGAGCGCAGGCGGTTTCTTAAGTCTGATGTGAAAGCCCCCGGCTCAACCGGGGGGG
+
GGGGGGGGGGGGGGGGGGGGGGGGGGGGGGGGGGGGGGGGGGGGGGGGGGGGGGGGGGGGGGGGGGGEGGGGGGGGGGGGGGGGGGGGGGGGGGGGGGGGGGGGGGGGGGGGGGGGGGGGGGGGGGGGGGGGGGGGGGGGGGGGGGGGGGGGGGGGGGGGGGGGGGGGGGFGGGDFFCFCGGGGGGGGGGGGGGGGCFGGFGGGFGGGGGGFGGGGGGGGGGD5FGGGGGGGFGGGGF?GFGE@DC3CDGGGGGGFFFBFFFGF=C74@?B7*)<@?BGFFFGFFFFFFFF((9
@M04650:207:000000000-C238N:1:1101:23387:13421 1:N:0:19
ACTCCTACGGGAGGCAGCAGTGGGGAATATTGCACAATGGGCGCAAGCCTGATGCAGCCATGCCGCGTGTATGAAGAAGGCCTTCGGGTTGTAAAGTACTTTCAGCGAGGAGGAAGGCATTGTGGTTAATAACCACAGTGATTGACGTTACTCGCAGAAGAAGCACCGGCTAACTCCGTGCCAGCAGCCGCGGTAATACGGAGGGTGCAAGCGTTAATCGGAATTACTGGGCGTAAAGCTCACGCAGGCGGTTGATTAAGTCAGATGTGAAATCCCCGAGCTTAACTTGGGAAC
+
GGGGGGGGGGGGGGGDGGGGGGGGGGGGGGGGGGGGGGGGGGGGGGEGGGGGGGGGFGGGGGGGGGGGGGGGGGGGGGGGGGDGGGDGGGGGGGGGGGGGGGGGCGGFGGGGGFGGGFGGGGGGGGGFFGFGGGGGGGGGGGGGGFGGGGGGGDGGG7F<FGGGGGGGGGGDGGGGGCGGGDFGCGGGDEEDGGEGC9CFGGEGEEEDFGGGGGGEDFFGGGGGGGGEG4FFEG<EGGFDFF=FCCCGBCGGGC7@?BBFGFG=@GDA7FFFBF@?69>5.,99@FBA<?@6?(
@M04650:207:000000000-C238N:1:1101:15007:13427 1:N:0:19
ACTCCTACGGGAGGCAGCAGTGGGGAATATTGCACAATGGGCGCAAGCCTGATGCAGCCATGCCGCGTGTATGAAGAAGGCCTTCGGGTTGTAAAGTACTTTCAGCGAGGAGGAAGGCATTGTGGTTAATAACCACAGTGATTGACGTTACTCGCAGAAGAAGCACCGGCTAACTCCGTGCCAGCAGCCGCGGTAATACGGAGGGTGCAAGCGTTAATCGGAATTACTGGGCGTAAAGCGCACGCAGGCGGTTGATTAAGTCAGATGTGAAATCCCCGAGCTTAACTTGGGAAC
+
GGGGGFGGGGGGGGGGGGGG@FGGGGGGGGGGGGFGGGGGGGGGGGGGGGGGGGGGGGGGGGGGFGGFGGGGGGGGGGGGGGGGGGGGGGGGGGGGFFGGGGGGGGGGGGGGGGGGGGGGGGGGGGGGGGGGGGGGGGGGGFGGGGGGGGGGGGGGGGGGGGGGGGGGGGGGGGGGGGGGGGGFGDFGGGGGGGGGGGGGGGGGGGGGGGGGGGGGGGGGGGECGCGGGGGGEEDEFCBGEGFFGGGGFDGGGDG66F=FFFFGFFGFFFFFFF:F(7<.7(94=F6<:@>0:,
@M04650:207:000000000-C238N:1:1101:11594:13452 1:N:0:19
ACTCCTACGGGAGGCAGCAGTGGGGAATATTGCACAATGGGCGCAAGCCTGATTCAGCCATGCCGCGTGTATGAAGAAGGCCTTCGGGTTGTAAAGTACTTTCAGCGAGGAGGAAGGCATTGTGGTTAATAACCACAGGGATTGACGTTACTCGCAGAAGAAGCACCGGCTAACTCCGTGCCAGCAGCCGCGGTAATACGGAGGGTGCAAGCGTTAATCGGAATTACTGGGCGTAAAGCGCACGCAGGCGGTTTATTAAGGCAGATGTGAAATCCCCGAGCTTAACTTGTGCAC
+
GGGGGGFGGGGGCGGGGGGGGG?FGGGGGGFGGGGGGGGFGGEEGGGGGGGGGGGGGGGGGGGGGGGFEGGCFGG,?FGGGFGFFGGGGGGGGGFAFA9FCGGGGCECFGEGE:FFFGG8FGF9BFGGFFGCFDEFFF8=<,FF:<FFGGDFGGGGGECFGGGDGFDFG7FCCF?9>:FGEFGGGCFGGC5EEGG>F+?EE88CCGGEG?C*3:8=CFCFD*/7+:<CED5C>*9:*:@D))08DC3CEDCC)**097*1+)*1.*:6=F6=?@)90,30),2/*1*-)*9)..
@M04650:207:000000000-C238N:1:1101:27717:13468 1:N:0:19
ACTCCTACGGGAGGCAGCAGTAGGGAATCTTCGGCAATGGACGAAAGTCTGACCGAGCAACGCCGCGTGAGTGAAGAAGGTTTTCGGATCGTAAAACTCTGTTGGTAGAGAAGAACGTTGGTGAGAGTGGAAAGCTCATCAAGTGACGGTAACTACCCAGAAAGGGACGGCTAACTACGTGCCAGCAGCCGCGGTAATACGTAGGTCCCGAGCGTTGTCCGGATTTATTGGGCGTAAAGCGAGCGCAGGTGGTGTATTAAGTCTGGTGTAAAAGGCAGTGGCTCAACCATTGT
+
GGGGGGGGGGGGGGGGGGGGFFGGGGGGGGGGG@EGDGGGGGGGGGGGGGGGGGEGGGGGGGGGG>:>FGGFGEFGGFGGGFGGGGGGGGGGGGGGGGGGGGGGGGFGGFGFGGGGG<A<FEGGGGFF9FGGDFDA<FCFGDFFDGGGG:@@CFGEGGGGGGGGFGGCFGGGGGGGGGGGGGEGGDFFGGGDEGGGGFGCFFGGEECC5/=2?EE=:DDFDGEGEFGFFFGGFGGGG:FFFGBEGGCC@9CFG*1=*9FFGFCFFC7,07*98*75<096?6*66173(0*-6
@M04650:207:000000000-C238N:1:1101:16545:13478 1:N:0:19
ACTCCTACGGGAGGCAGCAGTGGGGAATATTGCACAATGGGGGAAACCCTGATGCAGCAACGCCGCGTGAGTGATGAAGGTTTTCGGATCGTAAAGCTCTGTCTTCAGGGACGATAATGACGGTACCTGAGGAGGAAGCCACGGCTAACTACGTGCCAGCAGCCGCGGTAATACGTAGGTGGCGAGCGTTGTCCGGATTTACTGGGCGTAAAGGGAGCGTAGGCGGATTTTTAAGTGGGGTGTGAAATACTCAGGCTCAACCTGGGGGCTGCATTCCAAACTGGAAGTCTAG
+
CFFGD@CFGC@@@FB;686CCACFEGGD<E@@C6CA@CFGGGG@FG8<,EGDEEF@ACFCGC@F:>>>FCE,E?FA9FDCCFG7@B>=?C:BFGFFFEF95CFFGFGD?FG@ECCF@E95?CFGG7?@,B>DBBE7===>FDF<@C+@<>CB>DF*FBF7F8,:3*1C>*:@;,8<,,1<2*=::/5C:CCCF2;CC*1?7<<<<C:*/7*/3<C/*/99;)CG=C:*7*0<>6:+20))8D>DG*0*8*20C<CF4)94*77C)*)4>).59B4B).?454CF@)5.:=*4
@M04650:207:000000000-C238N:1:1101:13609:13547 1:N:0:19
ACTCCTACGGGAGGCAGCAGTAGGGAATCTTCGGCAATGGACGAAAGTCTGACCGAGCAACGCCGCGTGAGTGAAGAAGGTTTTCGGATCGTAAAACTCTGTTGGTAGAGAAGAACGTTGGTGAGAGTGGAAAGCTCATCAAGTGACGGTAACTACCCAGAAAGGGACGGCTAACTACGTGCCAGCAGCCGCGGTAATACGTAGGTCCCGAGCGTTGTCCGGATTTATTGGGCGTAAAGCGAGCGCAGGTGGTTTATTAAGTCTGGTGTAAAAGGCAGTGGCTCAACCATTGT
+
GGGGGGGGGGGGGGGGGGGGGGGGGGGGGGGGGGGGGGGGGGGGGGGGGGGGGGGGGGGGGGGGGGGFGGGGGGGGGGGGGGGGGGGGGGGGGGGGGGGGGGGGGGGGGGGGGGGGGGGGGGGGGGGGGGGGGGGGGGGGGGGGGGGGGGGGGGGGGGGGGGGGGGGGGGGGGGGGGGGGGGGGGFGGGGGGGGGGGGGGGGGGGGGGGGGGGGGGEDCGGGGGGFGGGGGGFGGGGF?GFGFFGGGGB<CFDFFFBFFFGFGGF4?:FFFFFFFF:?GFFFFFFFFF?F44A
@M04650:207:000000000-C238N:1:1101:20521:13589 1:N:0:19
ACTCCTACGGGAGGCAGCAGTGGGGAATATTGCACAATGGGGGAAACCCTGATGCAGCAACGCCGCGTGAGTGATGAAGGTTTTCGGATCGTAAAGCTCTGTCTTCAGGGACGATAATGACGGTACCTGAGGAGGAAGCCACGGCTAACTACGTGCCAGCAGCCGCGGTAATACGTAGGTGGCGAGCGTTGTCCGGATTTACTGGGCGTAAAGCGCACGCAGGCGGTTGATTAAGTCAGATGTGAAATCCCCGAGCTTAACTTGGGAACTGCATTTGAAACTGGTCAGCTAG
+
GGGGGGGGGGGGGGGGGGGGGGGGGGGGGGGGGGGGGGGGGGGGGGGGGGGGGGGGGGGGGGGGGGGFGGGGGGGGGGGGGGGGGGGGGGGGGGGGGGGGGGGGGGGGGGGGGGGGGGGGGGGGGGGGGGGGFGGGGGGGGGGGGGGGGGGGGGGGGGGGGGGGGGGGEGDGGFGGGGGGGGGGGGGGGGGGGGGGGGGGGGGGGGGGGGEGGGGGGGGGGCEGGGEGGGFG?FGGGGFFFGFFGGGGFDC3CDGFFFFFGFG7@C>5<F4@4BFF49CFFB>FFFFBFFFD
@M04650:207:000000000-C238N:1:1101:19907:13602 1:N:0:19
ACTCCTACGGGAGGCAGCAGTGGGGAATATTGCACAATGGGGGAAACCCTGATGCAGCAACGCCGCGTGAGTGATGAAGGTTTTCGGATCGTAAAGCTCTGTCTTCAGGGACGATAATGACGGTACCTGAGGAGGAAGCCACGGCTAACTACGTGCCAGCAGCCGCGGTAATACGTAGGTGGCGAGCGTTGTCCGGATTTACTGGGCGTAAAGGGAGCGTAGGCGGATTTTTAAGTGGGATGTGAAATACTCCGGCTCAACCTGGGGGCTGCATTCCAAATTGGAGGTCTAG
+
GGGGGGFDGGCFGDGGGDGGGD8FFGGGGGGGGGGGGFFGGDGGGGGGGGGGGGGGGGGGGGFFGGFGGGGGGGGGGFGGFGGGGDGGGDCFGFGGGGEFGGGGGDDEFGGGEGE:CGFGGGGGGDFFCD=DFGGDGGDFGGCFDE@CFFC7CCF>FGED7DDD77CFFG:EC;BFCFEFGCGGEDG>8C5CFC@C;5B9@CGEFF*2C*2*C7;C>757*/;EGG5:>F7C><CC7>447DF4**2:6::=**9)7<64C>C*77)()8;B)98@))0**.006))-2@*6
@M04650:207:000000000-C238N:1:1101:10465:13603 1:N:0:19
ACTCCTACGGGAGGCAGCAGTGGGGAATATTGCACAATGGGGGAAACCCTGATGCAGCAACGCCGCGTGAGTGATGAAGGTTTTCGGATCGTAAAGCTCTGTCTTCAGGGACGATAATGACGGTACCTGAGGAGGAAGCCACGGCTAACTACGTGCCAGCAGCCGCGGTAATACGTAGGTGGCGAGCGTTGTCCGGATTTACTGGGCGTAAAGGGAGCGTAGGCGGATTTTTAAGTGGGATGTGAAATACTCAGGCTCAACCTGGGGGCTGCATTCCAAACTGGAAGTCTAG
+
GGGGGGGGGGGGGGGGGGGGGGGGGGGGGGGGGGGGGGGGGGGFEGGGGGGGGGGGGGGGFGGGGGGGGGGGGGGGGGGGCDFGGGGGCFE<FGGGGGFGGGGGGGGGGGFGE7FEGGGFFGEGGGG<DFGGGGGDGGGGGGGGGGGGFGGGGEGFFGGGGC@EEGEGGGGFC9CFGGGGGGGGCGEGGGGGGGGG>G>CCGGGGGGE1:>7FGECEDG5CDGGGGE7EGG+7?FFF65*6D49:CFGF>>*:CC)))9=:FG7)3795;>>F?4FAA>FF2*<79),6414
@M04650:207:000000000-C238N:1:1101:13151:13624 1:N:0:19
ACTCCTACGGGAGGCAGCAGTGGGGAATATTGCACAATGGGCGCAAGCCTGATGCAGCCATGCCGCGTGTATGAAGAAGGCCTTCGGGTTGTAAAGTACTTTCAGCGAGGAGGAAGGCATTGTGGTTAATAACCGCAGTGATTGACGTTACTCGCAGAAGAAGCACCGGCTAACTCCGTGCCAGCAGCCGCGGTAATACGGAGGGTGCAAGCGTTAATCGGAATTACTGGGCGTAAAGCGCACGCAGGCGGTTTGTTAAGTCAGATGTGAAATCCCCGAGCTTAACTTGGGAAC
+
GGGGGGGGGGGGGGGGGGGGGGGGGGGGGGGGGGGGFGGFGGEGGGGGGGCGGGGGGGGGGGGGGGGGGGGGGGGGGGGGGGGGGGCEGGGGGFGGGGGGGGGGGFGEGEGGGGGGGGGGGFGGDGGGGGGGGGGGGGGGGGGGGFDGGGGGGGGGGG?CFG@FGGGGGEGGGGFGGEGGEGGGGDEGG5CCGGDGGGGGG>CGGGGGGGFGGEGGGFG<CCGGGGGGGGGG5EGGGGFGBDFFGDDDBD:DGD<FFFF4+*2?4FDF4@49B@@FFBC).,CFB6*6A4@(7-
@M04650:207:000000000-C238N:1:1101:9565:13643 1:N:0:19
ACTCCTACGGGAGGCAGCAGTAGGGAATCTTCGGCAATGGACGAAAGTCTGACCGAGCAACGCCGCGTGAGTGAAGAAGGTTTTCGGATCGTAAAACTCTGTTGGTAGAGAAGAACGTTGGTGAGAGTGGAAAGCTCATCAAGTGACGGTAACTACCCAGAAAGGGACGGCTAACTACGTGCCAGCAGCCGCGGTAATACGTAGGTCCCGAGCGTTGTCCGGATTTATTGGGCGTAAAGCGAGCGCAGGGGGTTTATTAAGTCTGGTGTAAAAGGCAGTGGCTCAACCATTGT
+
GGGGGGGGGGGGGGGGGGGGGGGGGGGGGGGGGGGGGGGGGGGGGGGGGGGGGGGGGGGGGGGGGGGGGGGGGGGGGGGGGGGGGGGGGGGGGGGGGGGGGGGGGGGGGGGGGGGGGGGGGGGGGGGDFGGGGGGGGGGGGFGEGGGGGGGGGGGGGGGGGGGGGGGGGGGGGGGGGGGGGGFGGGGGGGGGGGGGGGGGGGGGGFGGGGGGGGGGGDGFEG55CGGGGGGGFGGGGGFGFGFFGGGGE)>D5DGFFFFFFFGF=FGF>B6FFFEFB<FF??97FFF7(=@9:
@M04650:207:000000000-C238N:1:1101:17581:13661 1:N:0:19
ACTCCTACGGGAGGCAGCAGTAGGGAATCTTCGGCAATGGACGAAAGTCTGACCGAGCAACGCCGCGTGAGTGAAGAAGGTTTTCGGATCGTAAAACTCTGTTGGTAGAGAAGAACGTTGGTGAGAGTGGAAAGCTCATCAAGTGACGGTAACTACCCAGAAAGGGACGGCTAACTACGTGCCAGCAGCCGCGGTAATACGTAGGTGGCAAGCGTTGTTCGGAATAACTGGGCGTAAAGGATGCGTAGGCGGTTAGATAAGTTATGTGTTAAATATATAGGCTTAACCTGT
+
GGGGGGGGGGGGGGGGGGGGGGGGGGGGGGGGGGGGGGGGGGGGGGGGGGGGGGGGGGGGGGGGGGGGGGGGGGGGGGGGGGGGGGGGGGGGGGGGGGGGGGGGGGGGGGGGGGGGGGGGGGGGGGGGGGGGGGGGGGGGGGGGGGGGGGGFGGGGGGGGGGGGGGGGGGGGGGGGGGGGFGGGGGGGGGGDGGGDGGGGGGGGGGGGGGGGGGGGGGGGG3EE5?FGGGGF@GGGGGF=>FFFGGGGFGGDDGGFFF?FGFGGFFGA6FFF??FF>>FFF>GFFFFBA:@
@M04650:207:000000000-C238N:1:1101:17016:13695 1:N:0:19
ACTCCTACGGGAGGCAGCAGTGGGGAATATTGCACAATGGGGGAAACCCTGATGCAGCAACGCCGCGTGAGTGATGAAGGTTTTCGGATTGTAAAGCTCTGTTAGCAGGGAAGAGATAGGACGGTACCTGCAGAGGAAGCCACGGCTAACTACGTGCCAGCAGCCGCGGTAATACGTAGGTGGCAAGCGTTGTCCGGATTTATTGGGCGTAAAGCGAGCGCAGGTGGTTTATTAAGTCTGGTGTAAAAGGCAGTGGCTCAACCATTGTATGCATTGGAAACTGGTAGACTTG
+
GGGGGGGGGGGGGGGGGGGGCFDFGGGGGGGGGGGGGGGGGGGGGGGGGGGGGGGGGGGGGGGGGGGGGGGFGGGGFGGGGGGGGGGGGGGGGGGGGGGGGGGGGGGGGGGGGGGGGGGGGGGGGGGGGGGGGGGGGGGGGGGGGGGGGGGGGGGGGGGGGGGGGGGGGGGEDGGGGGGGGGGGGGGGGGGGGGFGGGGEFGGGGGGGGGGEFGGGGGGGGGGGFGGGGDFFFGGFGGFFF:FFGFG7?DCCDFCFF5@FGFGGF>FDFFFFF?@?7B>BFFGFFFFFFF64
@M04650:207:000000000-C238N:1:1101:9662:13726 1:N:0:19
ACTCCTACGGGAGGCAGCAGTGGGGAATATTGCACAATGGGGGAAACCCTGATGCAGCCATGCCGCGTGTGTGAAGAAGGCCTTCGGGTTGTAAAGCACTTTCAGCGAGGAGGAAGGCATTGTGGTTAATAACCACAGTGATTGACGTTACTCGCAGAAGAAGCACCGGCTAACTCCGTGCCAGCAGCCGCGGTAATACGGAGGGTGCAAGCGTTAATCGGAATTACTGGGCGTAAAGCGCACGCAGGCGGTTTGTTAAGTCAGATGTGAAATCCCCGAGCTTAACTTGGGAAC
+
GGGGGGGGGGGGGGGGGGGGGGGGGGGGGGGGGGGGGGGFGGGGGGGGGGGGGGGGGGGGGGGC7CFFGGGFGGGGGGGGGGGGGGGGGGGGGGGCFGGGGGGFGGDFGG7FGGGGGGGGGGGFGGGGGGGGGGGGGGGGGGGGGGEGGGEGGGGGGGGC:FBFG<DC*B7CCCGGGGGGGFGGGGGFGGGGCGGGGGGGD5CGGGGGGGGGGEGGCFGGGGGGGGGGFCGFFGGGGGFDFGFDDDDGFGGGGGGFFFFFGFGCFGGFFF?FFFFF?05)71FFFFFFF)>??0
@M04650:207:000000000-C238N:1:1101:27658:13739 1:N:0:19
ACTCCTACGGGAGGCAGCAGTAGGGAATCTTCGGCAATGGACGAAAGTCTGACCGAGCAACGCCGCGTGAGTGAAGAAGGTTTTCGGATCGTAAAACTCTGTTGGTAGAGAAGAACGTTGGTGAGAGTGGAAAGCTCATCAAGTGACGGTAACTACCCAGAAAGGGACGGCTAACTACGTGCCAGCAGCCGCGGTAATACGTAGGTCCCGAGCGTTGTCCGGATTTATTGGGCGTAAAGCGAGCGCAGGTGGTTTATTAAGTCTGGTGTAAAAGGCAGTGGCTCAACCATTGTT
+
GGGGGGGGGGGGGGGGGGGGGGGGGGGGGGGGGGGGGGGGGGGGFEGGGGGGGGGGGGGGGGGGGGGGGGGGGGGGGGGGGGGGGGGFGGGGGGGGGGDGGGGGGGGGGFGGFGGGGFGGGGGGGGGG9F<BGFGGGGGGGGGGFGGGGGGGGGGGFFFCGGGCGGGGDEGGGGGGGGGGGGGGFCFGFFEGGGGGGGGGGGGGGGGGGGGDEDCEGGGGDDEGEG+AF7FFFGGGG<?D:<@>GGGG3*9C<5FFFF?FGFGGFGG?)9@FFFEFB?7?F<C??F::B?7AB)
@M04650:207:000000000-C238N:1:1101:19437:13748 1:N:0:19
ACTCCTACGGGAGGCAGCAGTAGGGAATCTTCGGCAATGGACGAAAGTCTGACCGAGCAACGCCGCGTGAGTGAAGAAGGTTTTCGGATCGTAAAACTCTGTTGGTAGAGAAGAACGTTGGTGAGAGTGGAAAGCTCATCAAGTGACGGTAACTACCCAGAAAGGGACGGCTAACTACGTGCCAGCAGCCGCGGTAATGCGTAGGTCCCGAGCGTTGTCCGGATTTATTGGGCGTAAAGCGAGCGCAGGTGGTTTATTAAGTCTGGTGTAAAAGGCAGTGGCTCAACCATTGT
+
GGGGGGGGGGGGGGGGGGGGGGGGGGGGGGGGGGGGGGGGGGGGGGGGGGGGGGGGGGGGGGGGGGGGGGGGGGGGGGGGFGGGGGGGGGGGGGGGGGGGGGGGGGGGFGGGGGGGGGGGGGGGGGGGGGGGGGGGGGGGGGGGGGGGGGGGGGGGGGGGGGGGGGGGGGGGGGGGGGGGGGGGGGGGGGGGGGGGGG9EEEDEGGGGFEGGGGGDGDGGGGGGGGCGGFGGFGGGDGFGF3DFGGGGECFGDFGFFFFFF*?CFGGBFF?FFFFFB?CFF?G6?F@<F@F4)
@M04650:207:000000000-C238N:1:1101:7222:13751 1:N:0:19
ACTCCTACGGGAGGCAGCAGTAGGGAATCTTCGGCAATGGACGAAAGTCTGACCGAGCAACGCCGCGTGAGTGAAGAAGGTTTTCGGATCGTAAAACTCTGTTGGTAGAGAAGAACAAGGACGTTAGTAACTGAACGTCCCCTGACGGTATCTAACCAGAAAGCCACGGCTAACTACGTGCCAGCAGCCTCGGTAATACGTAGGTCCCGAGCGTTGTCCGGATTTACTGGGCGTAAAGGGAGCGTCGGCGGATTTTTAAGTGGGATGAGAAATACACAGGCTCAACCTGGGGGG
+
FFGGGGFG7FGCFGGGGEFGDAFEEGFFGGFFE,CFEFGG@EFG7FGADEFF9FCFCCFFCGCGGGGGGGDEFGAFGFGGGFG@FFCCE@:FFFDGGFGGGGG,,B?F99EFDCE,BE8EF8FF@BCBAFF<,CFFEEF=7<,6@CEFE@BFFGGGCFF7FCGABA,*5C>BF@EFFCBBFGGGFGG8;,,6*=CEGGFGF>FCC9C*BCE5EEDEA7:/:**2<<+<E4*7>*119C=D>*85)*9>>3C7)/***7)6<9*9)*1(/1790=F*)4*)71**0.80:).(((
@M04650:207:000000000-C238N:1:1101:15498:13753 1:N:0:19
ACTCCTACGGGAGGCAGCAGTGGGGAATATTGCACAATGGGCGCAAGCCTGATGCAGCCATGCCGCGTGTATGAAGAAGGCCTTCGGGTTGTAAAGTACTTTCAGCGGGGAGGAAGGGAGTAAAGTTAATACCTTTGCTCATTGACGTTACCCGCAGAAGAAGCACCGGCTAACTCCGTGCCAGCAGCCGCGGTAATACGTAGGTCCCGAGCGTTGTCCGGATTTATTGGGCGTAAAGCGAGCGCAGGTGGTTTATTAAGTCTGGTGTAAAAGGCAGTGGCTCAACCATTGTAT
+
GGGGGGGGGGGGGGGGGGGGFGGGGGGGGGGGGGGGGGGGGGGGGGGGGGGGGGGGGGGGGGGGGGGGGGGGGGGGGGGGGFF@FGGGGGGGGGGGGGGGGGGGGGGGGGGGGEGGGGGGGGGFGGGGGGGGGGGGGGGGGGGGGGGGGGGGGGGGGGFGGGGGGGGGGGGGGGGGGGGGGGGGGGGGGDGGGGGDGDGGGGGGFCFGG=EGGGGGGGGGGDEEGGGGFGGFD5D=DGBDBGBEG33>7DGGCFGBFF=FFBDGF:C<FFFBFBF>?BGFBFG?F;<?)9FAF<
@M04650:207:000000000-C238N:1:1101:4151:13760 1:N:0:19
ACTCCTACGGGAGGCAGCAGTGGGGAATCTTGCGCAATGGGCGAAAGCCTGACGCAGCGACGCCGCGTGAGGGATGACGGACTTCGGGTTGTAAACCTCTTTCAGCTACGACGAAGCGAGAGTGACGGTAGGAGAAGAAGAAGGACCGGCCAACTACGTGCCAGCAGCCGCGGGAATACGTAGGGTGCAAGCGCTGTCCGGAATTATTGGGCGTAAAGCGCTCGCAGGCGGTCTGTCGCGTCGGCTGTGAAAACACGGGGCTCAACCCTGAGCTTGCAGTCGATCGGGGCCGGG
+
FGGGFFGGGGGGGGGGGGGFFCCGGGGGFECFG+@FEGGGG8@CGGGGGGGG8CFGCFEC+CFGDGG7=F@?FC,CED=7+@CFFGGE,C:CGGG,=3A5BFGGD,,,:3=BFBF7FCFEFE,@C<B:*@3<,,,,3D,<<7,,6<F7*=*<BCGFC7F<@B,78?8<**1*4*//;:+;<<@*8*;8+3+*85*:;?FE8E?8@C++<?*/*1?*/7*1*1*7*:>C=5*2):9+*1)/0)873*90)**2*0*0)<D5C>9067*().))67)7()986-*)))0,3))-7,
@M04650:207:000000000-C238N:1:1101:6493:13766 1:N:0:19
ACTCCTACGGGAGGCAGCAGTGGGGAATATTGCACAATGGGCGCAAGCCTGATGCAGCCATGCCGCGTGTATGAAGAAGGCCTTCGGGTTGTAAAGTACTTTCAGCGAGGAGGAAGGCATTGTGGTTAATAACCACAGTGATTGACGTTACTCGCAGAAGAAGCACCGGCTAACTCCGTGCCAGCAGCCGCGGTAATACGGAGGGTGCAAGCGTTAATCGGAATTACTGGGCGTAAAGCGCACGCAGGCGGTTTGTTAAGTCAGCTGTGAAATCCCCGAGCTTAACTTGGGAAC
+
GGGGGGGFGGGGGGGGEGGFGGGGGEGGGGGGGGGGGGGGDFGGGGGGCFGGFGGGGGGGGGGGGGGGGGGGGGFGGGGGGGGGGGGGGGGGGGFFGGGGGGGGGGGGGG@CFGGGGGGGG@FFGGGGGGGGGFGGGFGGCGFGGGGGGGGGGGGGGGGGGGGGGGGGGGG*DCEGGGGGGGGGGGGGGGGEDGECFGGGC5C:CEEGGCFGGGGD=FG3=CGGFGGGFG5C@C<EFF4DFGEEDGGDFGGDGGCFFFFFGFG*):7A4=*9FF6FB>GFEBGFFFFFA4;6(-
@M04650:207:000000000-C238N:1:1101:28342:13771 1:N:0:19
ACTCCTACGGGAGGCAGCAGTGGGGAATATTGCACAATGGGGGAAACCCTGATGCAGCCATGCCGCGTGTGTGAAGAAGGCCTTCGGGTTGTAAAGCACTTTCAGCGAGGAGGAAAGGTTGGTAGCTAATAACTGCCAGCTGTGACGTTACTCGCAGAAGAAGCACCGGCTAACTCCGTGCCAGCAGCCGCGGTAATACGGAGGGTGCAAGCGTTAATCGGAATTACTGGGCGTAAAGCGCACGCAGGCGGTTGGATAAGTTAGATGTGAAAGCCCCGGGCTCAACCTGGGAAT
+
GGGGGGGGGGGDGGGGGGGGGGGGGEGGGGGGGGGGGGGGGGGGGGGFGGGCFGGGGGGGGGGGGGGGGGGGGFFGGGGGGGGGGGCGGGGGGGGGGGGGGGGFGGGDGG7FFCAF<FFGGGGGGGGGGFCFGGGGGGGGGCFFGGGGGGGGGGGGGGGGGGGGGGGGEEG@GGGGGGFFGGD6CFFGGGD75:EGGGGCGEEGEEEC8FFFGEE8AFGGGG8AFF?CFGGGBEGG3CFGEGFBDCDDDGC/9DD)966BFFFF?CDA??*=FFF33;GBBBG?FFFBBF@34:
@M04650:207:000000000-C238N:1:1101:14916:13790 1:N:0:19
ACTCCTACGGGAGGCAGCAGTAGGGAATCTTCGGCAATGGACGAAAGTCTGACCGAGCAACGCCGCGTGAGTGAAGAAGGTTTTCGGATCGTAAAACTCTGTTGGTAGAGAAGAACGTTGGTGAGAGTGGAAAGCTCATCAAGTGACGGTAACTACCCAGAAAGGGACGGCTAACTACGTGCCAGCAGCCGCGGTAATACGTAGGTCCCGAGCGTTGTCCGGATTTATTGGGCGTAAAGCGAGCGCAGGTGGTTTATTAAGTCTGGTGTAAAAGGCAGTGGCTCAACCATTGT
+
GGGGGGGGGGGGGGGGGGGGGGGGGGGGGGGGGGGGGGGGGGGGGGGGGGGGGGGGGGGGGGGGGGGFGGGGGGGGGGGGGGGFGGGGGGGGGGGGGGGGGGGGGGGGGGGGGGGGGGFGGGGGGGGFGGGCGFGGFGGGGGGGGGGGGGGGGGGGCFGGGGGGGGGFGGGGGGGGGGGFGGGGGGGGGGGGGGGGGGGGFGCFGGFFGGGGGGE8:DGGGGGCECFGFFGGFGCEGGFGFGFFGGGGE/CC*><:@FBFGF7CFGF::=FF?FEF<BGFFFDFF?F0<F*6>
@M04650:207:000000000-C238N:1:1101:11264:13794 1:N:0:19
ACTCCTACGGGAGGCAGCAGTAGGGAATCTTCGGCAATGGACGAAAGTCTGACCGAGCAACGCCGCGTGAGTGAAGAAGGTTTTCGGATCGTAAAACTCTGTTGGTAGAGAAGAACGTTGGTGAGAGTGGAAAGCTCATCAAGTGACGGTAACTACCCAGAAAGGGACGGCTAACTACGTGCCAGCAGCCGCGGTAATACGTAGGTCCCGAGCGTTGTCCGGATTTATTGGGCGTAAAGCGAGCGCAGGCGGTTTCTTAAGTCTGATGTGAAAGCCCCCGGCCCAACCGGGG
+
GGGGGGGGGGGGGGGGGGGGGGGGGGGGGGGGGGGGGGGGGGGGGGGGGGGGGGGGGGGGGGGGGGGGGGGEFGGGGGGGGGGGGGGGGGGFGGGGGGGGGGGGGGGGGGGGGGGGGFGGGGGGGGGGGGGGGGGGGGGGGGGGGGGGGGGGGGGCGGGGGGGGGGGGGGGGGGGGGGEGGGGGGGGEGGGGCEG8:;EFGCFFGGGGD5EEGGEG5DFGGG5:E6CCF7?FFGD53>FGFGFFGDGDBGGGDDDF6FFFGFGGFCFA4@FFFFF>:?GF@B)8>@5?;>>>
@M04650:207:000000000-C238N:1:1101:15727:13803 1:N:0:19
ACTCCTACGGGAGGCAGCAGTGGGGAATATTGCACAATGGGGGAAACCCTGATGCAGCAACGCCGCGTGAGTGATGAAGGTTTTCGGATCGTAAAGCTCTGTCTTCAGGGACGATAATGACGGTACCTGAGGAGGAAGCCACGGCTAACTACGTGCCAGCAGCCGCGGTAATACGTAGGTGGCGAGCGTTGTCCGGATTTACTGGGCGTAAAGGGAGCGTAGGCGGATTTTTAAGTGGGATGTGAAATACTCAGGCTCAACCTGGGGGCTGCATTCCAAACTGGAAGTCTAG
+
GGGGGGGGGGGGGGGGGGGGFGGGGGGGGGGGFGGGGGGGGGGGGGGGGGGGGGGGGGGGFGGGGGGFFCFFGGDFGGFGE<FGGGGGGEGGGGGGGFGGGGCEGGDGGCDGGE@FC9EBE+8FDB,8A,AF8CFEFFGBCFBFGGGAA9,D:DFFGFFCEEFF:C1F1114FGGG@F@,<:EG7C5B48::CFEC85*?CE@FGG>:*:7CFG585)1/*11<85*:*99+73?2:CF>?C)97CD7B:7>:CF?FF6?6F9>4CDB53059@@99AG@3AGFF@FF9@=2
@M04650:207:000000000-C238N:1:1101:11162:13809 1:N:0:19
ACTCCTACGGGAGGCAGCAGTAGGGAATCTTCGGCAATGGACGAAAGTCTGACCGAGCAACGCCGCGTGAGTGAAGAAGGTTTTCGGATCGTAAAACTCTGTTGTTAGAGAAGAACAAGGACGTTAGTAACTGAACGTCCCCTGACGGTATCTAACCAGAAAGCCACGGCTAACTACGTGCCAGCAGCCGCGGTAATACGTAGGTGGCAAGCGTTGTCCGGATTTATTGGGCGTAAAGCGAGCGCAGGCGGTTTCTTAAGTCTGATGTGAAAGCCCCCGGCTCAACCGGGGAGG
+
GGGGGGGGGGGGGGGGGGGGGGGGGGGGGGGGGGGGGGGGGGGGGGGGGGGGGGGGGGGGGGGGGGGFGGGGGGGGGGGGGGGGGGGGGGGGGGGGGGGGGGGGGGGGGGGGGGGGGGFGGGGGGGGGGGGGGGGGGGGCEGGGGGGGGGGFGGGGGGGGGGGGGGFGFEGGGGGGGGGGGFGGGGGGGGGGGGGGG9CGGGGGGGGGGGGGGGGGGGGGGGEGDFFFGGGGFGDGGGFGFGFFGGGG@GGG3C>?FF?FFFGGFGGFFFF**<<5?1<>EBD*6)7;9>>(7B
@M04650:207:000000000-C238N:1:1101:27377:13820 1:N:0:19
ACTCCTACGGGAGGCAGCAGTGGGGAATATTGCACAATGGGGGAAACCCTGATGCAGCAACGCCGCGTGAGTGAAGAAGGTCTTCGGATTGTAAAGCTCTGTTAGCAGGGAAGAGATAGGACGGTACCTGCAGAGGAAGCCACGGCTAACTACGTGCCAGCAGCCGCGGTAATACGTAGGTCCCGAGCGTTGTCCGGATTTATTGGGCGTAAAGCGAGCGCAGGTGGTTTATTAAGTCTGGTGTAAAAGGCAGTGGCTCAACCATTGTATGCATTGGAAACTGGTAGACTTG
+
GGGGGGGGGGGGGGGGGGGGGGGGGGGGGGGGGGGGGGGGGGGGGGGFGGGGGGGGGGGGGGGGGGGGGGCGGGGGGGGGGGGGGGGGGGGGFGGGGGFGGGGCFGGGGGGGGFGGGGGGGFGGGGGGGGDEFGGGGGGGGGGGE7FG?FGGGGFGGGGFFFFGFGGGGGGDFGGGGGGGGGGGGGGGGE58BBFGGEGGGGGGGGGGGCGGGGGGGGDGGGGGFGG57CFEFGGGG=@DFGFFGFDCFGGGGGF;BFFFGFF3@0:AFF??FBFF??CF46>FFF?A4*97
@M04650:207:000000000-C238N:1:1101:19080:13836 1:N:0:19
ACTCCTACGGGAGGCAGCAGTAGGGAATCTTCGGCAATGGACGAAAGTCTGACCGAGCAACGCCGCGTGAGTGAAGAAGGTTTTCGGATCGTAAAACTCTGTTGGTAGAGAAGAACGTTGGTGAGAGTGGAAAGCTCATCAAGTGACGGTAACTACCCAGAAAGGGACGGCTAACTACGTGCCAGCAGCCGCGGTAATACGTAGGTCCCGAGCGTTGTCCGGATTTATTGGGCGTAAAGCGAGCGCAGGTGGTTTATTAAGTCTGGTGTAAAAGGCAGTGGCTCAACCATTGTT
+
GGGGGGGGGGGGGGGGGGGGGGGGGGGGGGGGGGGGGGGGGGGGGGGGGGGGGGGGGGGGGGGGGGGFGGGGGGGGGGGGGGGGGGGGGGGGGGGGGGGGGGGGGGGGGGGGGGGGGGGGGGGGGGGGGGGGGGGGGGGGGGGGGGGGGGGGGGGGGGGGGGGGGGGCEEGGGGGGGGGGGGGGGGGGGGGDGGGGGGGGGGFGGGGGFGGGGG>ECGGGGDEC/<EGFFFG>EGED34>BCE>C)19B7<C*7<FFFFFGBF7=4:7>=*99BEFFFGFFFF@FFF?BFFFA)
@M04650:207:000000000-C238N:1:1101:22185:13843 1:N:0:19
ACTCCTACGGGAGGCAGCAGTGGGGAATATTGCACAATGGGCGCAAGCCTGATGCAGCCATGCCGCGTGTATGAAGAAGGCCTTCGGGTTGTAAAGTACTTTCAGCGAGGAGGAAGGCATTGTGGTTAATAACCACAGTGATTGACGTTACTCGCAGAAGAAGCACCGGCTAACTCCGTGCCAGCAGCCGCGGTAATACGGAGGGTGCAAGCGTTAATCGGAATTACTGGGCGTAAAGCGCACGCAGGCGGTTGATTAAGTCAGATGTGAAATCCCCGAGCTTAACTTGGGAAC
+
GGGGGGGGGGGFGGGGGGGGGGGGGGGGGGGGGGGGGGGGGGGGGGGGGGGGGGGGGGGGGGGGGGGFGGGGGGGGGGGGFGGGGGGGGGGGGGGGGGGGGGGGGGGGGGGGGGGGGGGGGGGGGGGFGGGGGGGGGGGGGGGGGGGGGGGGGGGGGGGGGGFGGGFFGGGDGGGGGGGGGGGGGGGGGGGGDEEGGGGGGGGGGGGGGGGGGGDEFGGGGGGGGGGGGGGGFGGGGGFG>GEFGGGGFGGDDGG??F?BEF7:?GGFFFFFFFFFFFG>D9G?FF9AFFFFF,
@M04650:207:000000000-C238N:1:1101:13500:13855 1:N:0:19
ACTCCTACGGGAGGCAGCAGTGGGGAATATTGCACAATGGGGGAAACCCTGATGCAGCCATGCCGCGTGTGTGAAGAAGGCCTTCGGGTTGTAAAGCACTTTCAGCGAGGAGGAAAGGTTGGTAGCTAATAACTGCCAGCTGTGACGTTACTCGCAGAAGAAGCACCGGCTAACTCCGTGCCAGCAGCCGCGGTAATACGGAGGGTGCAAGCGTTAATCGGAATTACTGGGCGTAAAGCGCACGCAGGCGGTTGGATAAGTTAGATGTGAAAGCCCCGGGCTCAACCTGGGAAT
+
GGGGGGGGGGGGGGGGGGGGGGGGGGGGGGGGGGGGGGGGGGGGGGGGGGGGGGGGGGGGGGGGGGGGGGGGGGGGGGGGGGGGGGGGGGGGGGGGGGGGGGGGGGGGGGGEDFGGGGGGGGGGGGGGGGGGGGGFGGGGB@FGGGGGGGGGGGGGGGGGGGGGGGGGGGGGGGGGGGGGGGGGGGGGGGGGGGGGGGGGDEGGGGGEGGGGGGGGGGGGECEGGGGGGGGGFGGGGFFGEGFFGGGGFGG5CGG?BFBF:F:FFGGFFFFB=FFFFFD>>;FFFFFBFFF<>1
@M04650:207:000000000-C238N:1:1101:9278:13860 1:N:0:19
ACTCCTACGGGAGGCAGCAGTGGGGAATATTGCACAATGGGCGCAAGCCTGATGCAGCCATGCCGCGTGTATGAAGAAGGCCTTCGGGTTGTAAAGTACTTTCAGCGAGGAGGAAGGCATTGTGGTTAATAACCACAGTGATTGACGTTACTCGCAGAAGAAGCACCGGCTAACTCCGTGCCAGCAGCCGCGGTAATACGGAGGGTGCAAGCGTTAATCGGAATTACTGGGCGTAAAGCGCACGCAGGCGGTTGATTAAGTCAGATGTGAAATCCCCGAGCTTAACTTGGGAAC
+
GGGGGGGGGGGGGGGGGGGGGFGGGGGGGGGGGGGCGGGGGGGGEGGGGGGGGGGGGGGGGGGGGGGGGGGGGGGGGGGGGGGGGGGGGGGGGGGGGGGGGGGGGGGGGGGGG>GGGGGGGGGGGGGGGGGGGGGGGGFFGGCFGGGGGGGGGGGGGGGGGCGFGGGEGGGGGFFGGGGGGGGGGGGGGGGGCECCGG?CECDEEE8=EFGGDGGG5FGGGGCFFGGG09CGBGDG3CFGFGFFGCCDDGGGGG*=@48@9@F:*:CAFFF?FF??BF:DE07@FFFBA4)8>4
@M04650:207:000000000-C238N:1:1101:24112:13894 1:N:0:19
ACTCCTACGGGAGGCAGCAGTGGGGAATATTGCACAATGGGGGAAACCCTGATGCAGCAACGCCGCGTGAGTGATGAAGGTTTTCGGATCGTAAAGCTCTGTCTTCAGGGACGATAATGACGGTACCTGAGGAGGAAGCCACGGCTAACTACGTGCCAGCAGCCGCGGTAATACGTAGGTGGCGAGCGTTGTCCGGATTTACTGGGCGTAAAGGGAGCGTAGGCGGATTTTTAAGTGGGATGTGAAATACTCAGGCTCAACCTGGGGGCTGCATTCCAAACTGGAAGTCTAG
+
GGGGGGGGGGGGGGGGGGGGGGGGGGGGGGGGGGGGGGGGGGGGGGGGGGGGGGGGGGGGGGGGGGGGGGGFGGFGGGGG<F9DFGGGGGGGGGGGFGGGGGGGGGGGGGGGGGGGGGGGGGGGFGGFFGGGGGGGGGGGEGGGGCEGGDFFFGGFFFGFGEFGGGDE>CCFFGGGGFCFFGFGGGGG@EGGGGEE>E>CFGCFGG5EGGGFFGGGGGGDEDEGGG=71*:7>FGCFGF4:DFFCFGFFGFGGGGFF@64:7*9)<DB>BB5<F**.-*9;47??FF:<*84
@M04650:207:000000000-C238N:1:1101:20707:13911 1:N:0:19
ACTCCTACGGGAGGCAGCAGTAGGGAATCTTCCGCAATGGACGAAAGTCTGACGGAGCAACGCCGCGTGAGTGATGAAGGCTTTCGGGTCGTAAAACTCTGTTGTTAGGGAAGAACAAGTGTGAGTTGAATAAGCTCGCACCTTGACGGTACCTAACCAGAAAGCCACGGCTAACTACGTGCCAGCAGCCGCGGTAATACGTAGGTGGCAAGCGTTAATCGGAATTACTGGGCGTAAAGCGCACGCAGGCGGTTGATTAAGTCAGATGTGAAATCCCCGAGCTTAACTTGGGA
+
GGGGGGGGGGGGGGGGGGGGGFGGGGGGGGGFGCGGGGGGFEFGGGGFFGGGGGBEGGGGGGGGGGGGGGGGGGGGGCGGF=FEFGGEGGGGGGGGGGGGGGFFG8FGGGGCFGA@FCG<,,C:AFDFFFGAFGCB<FFGGGGFEGGGDGGGCG,<>FCFGDCFCFCFGEDGC@:EG7FFC:CGFC6EDFGEC5=8CFCG8?9CC<:F8CF5=CCGGGG7=DEC5<EDGGC=5C5CDGFGF3>>G355>D<C5)79FFFFCFFCF7>A*9@4=F??::<D39))/6B244???
@M04650:207:000000000-C238N:1:1101:8952:13924 1:N:0:19
ACTCCTACGGGAGGCAGCAGTGGGGAATATTGCACAATGGGGGAAACCCTGATGCAGCAATGCCGCGTGTGTGATGAAGGCTTTCGGATTGTAAAGCTCTGTTTTCAGGGACGATAATGACGGTACCTGAGGAGGAAGCCACGGCCAACTACGTGCCAGCAGCCGCGGTCATACGTCGGTGGCGCGCGTTGTCCGGATTTACTGGGCGTAAAGGGAGCGTAGGTGGATTTGCATGTGGGATGTGAAATACTTAGGTTCAACCTGGGGGCTGCAGTCCAAACTGGAGGTCTAG
+
GGGGGGGGGGGFGGGGGGGGGGGGGGGGGGGG@FGGGGGGGGGCGGDGGGGGG<FFFGCF,CFGGGGGG==FGG?FGGGG8,CFGGG=F,BFGFGGGFGGEG,CFFAGGG7DFG7FCFD9?FC@+?,,?,:+,@EE=ACA>F=FC+8,3,<DFFFGFF7+3,3@*@7>1**,@;>D,::F*8C8***14**;++4:8;*+++<CG5;CC5A=F78C7)/9*)/+2:*<0C9+*+03*:516C98*:2C=**20*0****035*2;*C().73))19:)095<><?)),./*-
@M04650:207:000000000-C238N:1:1101:13207:13962 1:N:0:19
ACTCCTACGGGAGGCAGCAGTAGGGAATCTTCGGCAATGGACGAAAGTCTGACCGAGCAACGCCGCGTGAGTGAAGAAGGTTTTCGGATCGTAAAACTCTGTTGGTAGAGAAGAACGTTGGTGAGAGTGGAAAGCTCATCAAGTGACGGTAACTACCCAGAAAGGGACGGCTAACTACGTGCCAGCAGCCGCGGTAATACGTAGGTCCCGAGCGTTGTCCGGATTTATTGGGCGTAAAGCGAGCGTAGGTGGTTTATTAAGTCTGGTGTAAAAGGCAGTGGCTCACCCATTGTT
+
GGGGGGGGGGGGGGGGGGGCGFGGGGGGGGGFGGGGGGGFCGCEECG;FFFFGGCBFGGGGEGGGGGGGGDGFGFFGGGGAFEGGFD+F:FGGDGFFGGGCFFDE=ECDFGGFGGCGGGGGGGDF9AFGGG?FGGGGFAFG9DGG,ECFGGGGGDGFGGGCGGG,:FEGGCGCF8EFFGFCGGFFFC,,8:*1:CCEF9BEBF7CGD9B=EE=EGGEDG*;55C5C+<FCCG>=DG:*=7B53)9)*1)79<CFDFF6*6:@CF?*:(841*9*)5(496:(5/7*0.45724)
@M04650:207:000000000-C238N:1:1101:3614:13994 1:N:0:19
ACTCCTACGGGAGGCAGCAGTAGGGAATCTTCGGCAATGGACGAAAGTCTGACCGAGCAACGCCGCGTGAGTGAAGAAGGTTTTCGGATCGTAAAACTCTGTTGTTAGAGAAGAACAAGGACGTTAGTAACTGAAAGTCCCCTGCGGGAACCAAACACGAAGACCACGGATAACTCAGTGCCAGCAACCGGGGAAAAACGTGGGTCCCGAGCATGGGCCGGGTTGATGGGGGGAAAAGCGAGGGTAGGGGGGTAATTAAGCCGGGGGAAAAGGGCAGGGGCCAAACCATTGT
+
GGFGGGGGGGGGGGGGGGGGGFGGGGGGGGGFGGGGGGGGGEGEGG@6EFGGGGDGGGGGGGGGGGGGGGGGGGGGGGGGCAFCFGGG7>FGGGGGGDGGGGGGG8AFFGGGGGFFFG8<E8@B+B>5AF9ACEF,CE,E@=3+,33C+5++,*@@,,*@F**28,*>>**6,,,,66@BC99<84,2,1*4***3****2***2:8***:**3+**1*9*)2**3<:?5;/5*/200))0)).**1557)/1***866*067<))/(0)7)))))((1.)(*00.)()**.
@M04650:207:000000000-C238N:1:1101:7931:14004 1:N:0:19
ACTCCTACGGGAGGCAGCAGTAGGGAATCTTCGGCAATGGACGAAAGTCTGACCGAGCAACGCCGCGTGAGTGATGAAGGTTTTCGGATCGTAAAGCTCTGTCTTCAGGGACGATAATGACGGTACCTGAGGAGGAAGCCACGGCTAACTACGTGCCAGCAGCCGCGGTAATACGTAGGTGGCGAGCGTTGTCCGGATTTACTGGGCGTAAAGGGAGCGTAGGCGGATTGTTAAGTGGGATGTGAAATACTCAGGCTCAACCTGGGGGCTGCATTCCAAACTGGAAGTCTAG
+
GGGGGGGGGGGFGGGGGGGGGGGGGGGGGGGGGGGCGGGGGGGGGGGGGGGGFGGGGGGGGGGGGGGGGGDFGGGGGGGGGGGGGGGGGGGGGGGGGDGGGGFFGGGGGGGGGCBFGGGGGGGGGGGGGGGGGFGEGGGGGG>FGGEGGGGGGGGCGCFFCBFFGGDGGDG@EFGCGGGGGGGGGGGGGGGCFGDG5CGDF7CGGFFEEGEGGGGGEGGCEDEGGG>5C4E?FGFFGGFGFGFFFF:FBC>FGFG?FFFFG:FFFGGFFFBD?FFFFD7BF<D4))78)944
@M04650:207:000000000-C238N:1:1101:19138:14010 1:N:0:19
ACTCCTACGGGAGGCAGCAGTGGGGAATATTGCACAATGGGGGAAACCCTGATGCAGCAACGCCGCGTGAGTGATGAAGGTTTTCGGATCGTAAAGCTCTGTCTTCAGGGACGATAATGACGGTACCTGAGGAGGAAGCCACGGCTAACTACGTGCCAGCAGCCGCGGTAATACGTAGGTGGCGAGCGTTGTCCGGATTTACTGGGCGTAAAGGGAGCGTAGGCGGATTTTTAAGTGGGATGTGAAATACTCAGGCTCAACCTGGGGGCTGCATTCCAAACTGGAAGTCTAG
+
GGGGGGGFEGGGGGGGGGGGGGGGGGGGGGGGGGGGGGGGFGGGGGFGGFGGGGGGGGGGGGCGGDGGGGEEGFGGGFGGFFGGGGGGGGGGFGFGGGGGGGFGGGF9F8FGGGDEGGGFGEFGCGGGGCFGGGDFGGGFGGDGGGGGGGGGGGGGGGGD@EGGGGGGGCFFGGGFGGGGGGG>CGGGEGGGGGGGDEGGGDGGGGGGECE57??FGGGDCDEFG=:=EC<CFFGGGG47?GFFGG77=*:CC<<7)8?4*<CCFFD6B>FE?F9=AD:B>2DFFF48)*94
@M04650:207:000000000-C238N:1:1101:24612:14018 1:N:0:19
ACTCCTACGGGAGGCAGCAGTAGGGAATCTTCGGCAATGGACGAAAGTCTGACCGAGCAACGCCGCGTGAGTGAAGAAGGTTTTCGGATCGTAAAACTCTGTTGGTAGAGAAGAACGTTGGTGAGAGTGGAAAGCTCATCAAGTGACGGTAACTACCCAGAAAGGGACGGCTAACTACGTGCCAGCAGCCGCGGTAATACGTAGGTCCCGAGCGTTGTCCGGATTTATTGGGCGTAAAGCGAGCGCAGGTGGTTTATTAAGTCTGGTGTAAAAGTCAGTGGCTCACCCATTGT
+
GGGGGGGGGGGGGGGGGGGGGGFGGGGGGGGGG;FGEFGGGGGGEGGGGGGGGGGGGGFFGGGGGGGGGGGFGGFGGCFGCEFDGGGGGGGFEGGDGGGGCGGGGFACEAFFGGGG78=DF=EFGGGFFF@FFGGACFFFFGGDFGGGG:CGCGGDCEFFGGGG>FFGGGCC7FFD@FCFFFCGGGFGCCEGG>BGGFF95CFFEF+9CEE=EDC8>DCCEC=EGGCG9C+5<CD=3>@F.*<@D<39@9CD/*2)69=4:B>:@**4)96@FB962):=46*6=*)4(7444
@M04650:207:000000000-C238N:1:1101:25416:14126 1:N:0:19
ACTCCTACGGGAGGCAGCAGTGGGGAATATTGCACAATGGGGGAAACCCTGATGCAGCAACGCCGCGTGAGTGATGAAGGTTTTCGGATCGTAAAGCTCTGTCTTCAGGGACGATAATGACGGTACCTGAGGAGGAAGCCACGGCTAACTACGTGCCAGCAGCCGCGGTAATACGTAGGGGGCTAGCGTTATCCGGAATTACTGGGCGTAAAGGGTGCGTAGGTGGTTTCTTAAGTCAGAAGTGAAAGGCTACGGCTCAACCGTAGTAAGCTTTTGTAACTGAGAAACTTTAGG
+
EGGFGGGGGGGGGGGFGGGGGGGGGECGAFDFGGGGDCFFCGGDGGDGFGGGGGGGGGGGGGGGGGCFEGGFFEFFF?DEFEGGGGCF=7FFGGGDGDDGFGGGGGCFCFGGGDEEGGGGFFDFGGGGGFGC8@C7FG<F<F@77>:F?FFGGG@CFFF:@DFFDC@C>@@FG?CEGGGC:CECCFCCC*=@FGEB;E8FFFEFGFGE8C5CGCG@><CD=C=FGG5ACF+?6?CG**9CFG=6CFF7<*>*7755)59?*7C<>*966=**79@6(5>FBA7??*919=*)-)
@M04650:207:000000000-C238N:1:1101:13151:14131 1:N:0:19
ACTCCTACGGGAGGCAGCAGTGGGGAATATTGCACAATGGGGGAAACCCTGATGCAGCAACGCCGCGTGAGTGATGAAGGTTTTCGGATCGTAAAGCTCTGTCTTCAGGGACGATAATGACGGTACCTGAGGAGGAAGCCACGGCTAACTACGTGCCAGCAGCCGCGGTAATACGTAGGTGGCGAGCGTTGTCCGGATTTACTGGGCGTAAAGGTAGCGTAGGCGGATTTTTAAGTGGGATGTGAAATACTCAGGCTCAACCTGGGGGCTGCATTCTAAACTGGGAGTCTAG
+
GGGGGGGGGGGGGGGGGGGGGGGGGGGGFGGGGGGGGGGGGGGGGGGGDGCGGGGGGGGGGGGGGGGGGGG<ECFFFGGGGGFGGGEEGCGGG8FGGGGGGGGGGGGGGGFEFFEGEFGGGGGGGDFGGGGG@CG@@@GGGFGGGGGDGGGGGGGCGGGGGGFFCDGGEDCGGGGGCFDEGGGGGCC7B**=BC@ECEEDE:CFDEFGEECFFF+@EGGGGC29C=*:/>EC>+2+2*4*)*9*:77:=:>=CC:07)9*:56<FCC(.7)56=*1).**)6*))0)3.**5
@M04650:207:000000000-C238N:1:1101:7938:14163 1:N:0:19
ACTCCTACGGGAGGCAGCAGTGGGGAATATTGCACAATGGGGGAAACCCTGATGCAGCAACGCCGCGTGAGTGATGAAGGTTTTCGGATCGTAAAGCTCTGTCTTCAGGGACGATAATGACGGTACCTGAGGAGGAAGCCACGGCTAACTACGTGCCAGCAGCCGCGGTAATACGTAGGTGGCGAGCGTTGTCCGGATTTACTGGGCGTAAAGGGAGCGTAGGCAGATTTTTAAGTGGGATGTGAAATAGTCAGGCTCAACCTGGGGGCTGCATTCCAAATGGGAAGTCAAG
+
GGGGGGGGGGGGGGGGGGGGGGGGGCCFGGGGGGGGGGGGGGGGGGGGGGGGGGGGGGGGGGGGGGG@FEEGGGGGGGGGEFGGGGGGGGGGGGGGGGCGFFFFGGGGGGFGGGGGCFFGGEGCFFFFGFGC8FGGFGDGGGGGEGGGGGFCFFE>FGGGGGFGGGGGGGEFGDGFGGEC@ECEECEEE588BCGGE5:CCFFCFGGG*:CGGGG57DGDCDCF9C5EFF?C>C*+2>@C@C:FF*:7B*00:CF:FFFFG)4C@FG0B)<5?FFF))C**)2.5@:)<**)
@M04650:207:000000000-C238N:1:1101:4033:14168 1:N:0:19
ACTCCTACGGGAGGCAGCCGTAGGGAATCTTCGGCAATGGACGAAAGTCTGACCGAGCAACGCCGCGTGAGTGAAGAAGGTTTTCGGATCGTAAAACTCTGTTGGTAGAGAAGAACGTTGGTGAGAGTGGAAAGCTCATCAAGTGACGGTAACTACCCAGAAAGGGACGGCTAACTACGTGCCAGCAGCCGCGGTAATACGTAGGTCCCGAGCGTTGTCCGGATTTATTGGGCGTAAAGCGAGCGCCGGTGGTTTCTTAAGTCTGGTGTAAAAGGCAGTGGCTCAACCATTGT
+
GG<EEEFGGGGEFEEGGG,@C@FGG,CEEFGFF>FGGGE?DFFG7F@FGGG9ECGCC:FEC@FFGGGGEFGGGFCCFGFFEFEFGDF::FGGGGGGGFD<BFGAEFGGGGC8FEFFGBGFCFGGG9FFGFGGAA@BFDGFAEF@FGGGG:B:FFGCDFGGGGGGGGCF::7EFFGGCFFFF7=92=:BCFC8EECECFFGGEFGDGGGGDGGGGEECD:>EGEE89CFECCDFC9CC5=>5>>>C))17C751><*0=@*+**2**::FF?7*=:F?BC@F<D4@FF1:F=2:
@M04650:207:000000000-C238N:1:1101:29047:14250 1:N:0:19
ACTCCTACGGGAGGCAGCAGTGGGGAATATTGCACAATGGGCGCAAGCCTGATGCAGCCATGCCGCGTGTATGAAGAAGGCCTTCGGGTTGTAAAGTACTTTCAGCGAGGAGGAAGGCATTGTGGTTAATAACCACAGTGATTGACGTTACTCGCAGAAGAAGCACCGGCTAACTCCGTGCCAGCAGCCGCGGTAATACGGAGGGTGCGAGCGTTAATCGGAATGACTGGGCGTAAAGGGCACGCAGGCGGTGACTTAAGTGAGATGTGAAAGCCCTGGGCTTAACCTAGGAAT
+
GGGGGGFGGGGGGGGGGGGGGGGGGGGGGGGGGGGGGGGGGGGGGGGGGGGGGGGGGGGGFGGGGGGGGGGGGGGGGGGGGGGGGGDEFGGGGGGGGGGGGGGGGGGGGGGGGGGGGGGGGGGGGGGGGGGGGGGGGGGGGGGGGGGGGGGGGGGGGGGGGGGGGGGGGGGGGGGGGGGGGGGGGGGGGGGGGGGGGFGGGEGGGGGGGGGGGGGGG=7F=*CFGFGGFDFGFGGGFF6CBFFEGG3D@GGGGGGFF6?FGF7=FGGB?BFF?FFF?FGFFFGF47?<?@:?B0
@M04650:207:000000000-C238N:1:1101:20977:14264 1:N:0:19
ACTCCTACGGGAGGCAGCAGTGGGGAATATTGCACCCCCCCCCCCCCCCCCCCCCCCCCCCCCCCCCCCCCCCCCCCCCCCCTTCGGATCCTCCACCCCTCTCTTCAGGGACGATAATGACGGTACCTGAGGCGGAAGCCACGGCTAACTACGTGCCCGCAGCCGCGGTAATACGTAGGTGGCGAGCGTTGTCCGGATTTACTGGGCGTAAAGGGAGCGTCGGCGGATTTTTAAGTGGGATGTGAAATACTCAGGCTCAACCTGGGGGCTGCATTCCAAACTGGAAGTCTAG
+
GGGGGGGGGGGGGGGGGGGGGGGG7FGGGGGGGGGC87@:FEE@>=FGGECB:BFB:F<:F<FGCG7<<**********/***,2++**2,0,,00;*:**0;,0<,002*;**/*/2,0<*1;*;F70001*/11:8CG>G**?/10A::C5;;AF*;C*:EGEG8::*;+9C8<::8:<CF**:EC?:8;EG>:*/*<<FF<:;CE:5**+3*//>79*18CC5**1*+27?>C7=>C?5?=:C7C7DCFC6CF5F4*:@6*)/)4>::D46@FF)0/<7:6))).6**.
@M04650:207:000000000-C238N:1:1101:12785:14306 1:N:0:19
ACTCCTACGGGAGGCAGCAGTAGGGAATCTTCGGCAATGGACGAAAGTCTGACCGAGCAACGCCGCGTGAGTGAAGAAGGTTTTCGGATCGTAAAACTCTGTTGGTAGAGAAGAACGTTGGTGAGAGTGGAAAGCTCATCAAGTGACGGTAACTACCCAGAAAGGGACGGCTAACTACGTGCCAGCAGCCGCGGTAATACGTAGGTCCCGAGCGTTGTCCGGATTTATTGGGCGTAAAGCGAGCGCAGGTGGTTTATTAAGTCTGGTGTAAAAGGCAGTGGCTCAACCATTGG
+
GGGGGGGGGGGGGGGGGGFGGGGGGGGGGGGGGGGGGGGFGGGGGGGGGGGGGGGGGGGGGGGGGGGEGCGEGGGGGGGGGGGGGGGGGGGGGGGGGGFGGGGGGFGGFGGGGGGGG=FGGGGGGGGGGGGFFGFGGGFGGGGGGFCEDGFGGGGFCGGGGGGGGDFFGGGGGGGGGFGGGGGGCGGFDGGGEGGGGGGCFGGGGGGGGGEGEE:CGDF7EDGE*?FGC>F5)>5EDGFCEDEDDGCD:/9C55<6@FFFF@FF?G*1<B?BFF3>?BCF?:4?64)82=44)
@M04650:207:000000000-C238N:1:1101:2995:14314 1:N:0:19
ACTCCTACGGGAGGCAGCAGTGGGGAATATTGCACAATGGGCGAAAGCCTGATGCAGCCATGCCGCGTGTATGAAGAAGGCCTTCGGGTTGTAAAGTACTTTCAGCGAGGAGGAAGGCATGGTGGTTAATAACAGCAGAGATTGACGATACTCGAAGAAGAAGCACCGGCTAACTACGTGCCAGCAGCCGCGGCAATACGGCGGGTGCAAGCGTTAATCGGAATTACTGGGCGTAAAGCGCACGCAGGCGGTTGGTTAAGTCAGATGTGAAATCCCCGAGCTTAACTTGGGAAC
+
GGGGGGGGGDEGEGGEEGGGDFGGGGGGGGGG<FCFGGGGGFG7FGDGGGGGG,FFFD8FEGGGEFGFGG<FGGECAFGG8FFGGGG>=FGGGGGG,FAFFFGG9?C+8+C=CFF,+,,:,4:?=8+C9F?9C,C,6A,:A,,C:9:++3+3C:,,+@@,@7@FCFCCGG*><D9,4>BF8:,?>D>88*?EE*4:2B2B5*=C>:E=FC?*;CEGGDFG=<=:<E7<CFEF::/73C*)))5))>DGF5597<)05=?/+002*::.9?@*8/)0(-9354C7?**66F82>(
@M04650:207:000000000-C238N:1:1101:24500:14328 1:N:0:19
ACTCCTACGGGAGGCAGCAGTGGGGAATATTGCACAATGGGGGAAACCCTGATGCAGCAACGCCGCGTGAGTGATGAAGGTTTTCGGATCGTAAAGCTCTGTCTTCAGGGACGATAATGACGGTACCTGAGGAGGAAGCCACGGCTAACTACGTGCCAGCAGCCGCGGTAATACGTAGGTGGCAAGCGTTGTCCGGATTTATTGGGCGTAAAGCGAGCGCAGGCGGTTCTTTAAGTCTGATGTGAAAGCCCCCGGCTCAACCGGGGAGGGTCATTGGAAACTGGAGAACTTG
+
FFGGGGGGGC7FGFEG@CCEFFCFEGGGGGGEFFEGGGFEFE:FGGGGGGGGCGGE<EEECGDFCGG=CG@FAAFCCEF,:CC@FE>:FCCEEFGGGCAFFGCFFFEE9FFFGGGGGGEEF:EG?GDGG8AFFFGGEGGGFGGEGGGGGFCFEG<FFGGGC8>>EED@FGCCFGFFGGDFGCEFGGC8C5=EGGCECG*?BFGGG5BCEDGC?+8C=CDGGDE=551>57C:*3*+*2=>FGF6*:DC?5FDGGGFDEFFEFDD3597DFE?)*982?C7<)*685F??FFF
@M04650:207:000000000-C238N:1:1101:14139:14334 1:N:0:19
ACTCCTACGGGAGGCAGCAGTGGGGAATATTGCACAATGGGCGCAAGCCTGATGCAGCCATGCCGCGTGTATGAAGAAGGCCTTCGGGTTGTAAAGTACTTTCAGCGAGGAGGAAGGCATTGTGGTTAATAACCGCAGTGATTGACGTTACTCGCAGAAGAAGCACCGGCTAACTCCGTGCCAGCAGCCGCGGTAATACGGAGGGTGCAAGCGTTAATCGGAATTACTGGGCGTAAAGCGCACGCAGGCGGTTAGTTAAGTCAGATGTGAAATCCTCGGGCTCAACCTGGGAAC
+
GGGGGGGGGGGDGGGGGGGG<EGGGGGGGGGGGGGGGGGGGGGGGGGGGGGGGGGGGGGGGGGGGGGGGGFGGGGGGGGGGGGGGGGGFGGGGGGGGGGGGGGFFGGGGGGGGGGDGGFGGFGGGGGGGGGGGGGGCGEGGGGGGGGGGGGGGGGGGEGGGGGGD@FEC8FGFGGGGGGGGGGGGGGGG>ECGG78EFGGG5CGGGGGGGGGGGE5:DFGGGGGGGGGGFGF3>DEFGFGE3DFGCDDEGGDDCFFBFFFFFFGFGGFB4@F48F@>B:B:>GFFFF?BFFFF(
@M04650:207:000000000-C238N:1:1101:26506:14400 1:N:0:19
ACTCCTACGGGAGGCAGCAGTGGGGAATATTGCACAATGGGCGCAAGCCTGATGCAGCAACGCCGCGTGAGCGATGAAGGCCTTCGGGTCGTAAAGCTCTGTCCTCAAGGAAGATAATGACGGTACTTGAGGAGGAAGCCCCGGCTAACTACGTGCCAGCAGCCGCGGTAATACGTAGGGGGCTAGCGTTATCCGGAATTACTGGGCGTAAAGGGTGCGTAGGTGGTTTCTTAAGTCAGAAGTGAAAGGCTACGGCTCAACCGTAGTAAGCTTTTGAAACTGAGAAACTTGAGG
+
GGGGGGGGGGGGGGGGGGGGGGGGGGGGGGGGGGGGGFGGGGGGGGGGGGGFGGGGGGGGGGGGGGGGGGGGGDGCCFACGGGGGGGGGGGGGG7EEAFGGGGGGGGGGGGGGGFGGGGGGGGFGGC9FGGGFGGGGGFGGGGGGGGGGGFACGGGCEGG7DFGGGGDGGGFDGGGGGGDEEDGGG?CEEGGGGGGGGGDCFGGGGFGGCEFGGGDGGGDCDGGGGEEGGFG?FGGFGF7BFFFCFCF>CGFGGGFFFFFGFGGFGG:?**94@@F:9DBFB>6@FF?D46<?0
@M04650:207:000000000-C238N:1:1101:17266:14423 1:N:0:19
ACTCCTACGGGAGGCAGCAGTAGGGAATCTTCGGCAATGGACGAAAGTCTGACCGAGCAACGCCGCGTGAGTGAAGAAGGTTTTCGGATCGTAAAACTCTGTTGTTAGAGAAGAACAAGGACGTTAGTAACTGAACGTCCCCTGACGGTATCTAACCAGAAAGCCACGGCTAACTACGTGCCAGCAGCCGCGGTAATACGTAGGTGGCAAGCGTTGTCCGGATTTATTGGGCGTAAAGCGAGCGCAGGCGGTTTCTTAAGTCTGATGTGAAAGCCCCCGGCTCAACCGGGGAGG
+
GGGGGGGGGGGGGGGGGGGGGGGGGGGGGGGGGGGGGGGGGGGGGGGGGGGGGGGGGGGGGGGGGGGGGGGGGGGGGGGGGGGGGGGGGGGGGGGGGGGGGGGGGGGGGGGGGGGGGGFGGGGGGGGGGGGGGGGGGGGGGGGGGGGGGFGGGGGGGGGGGGGFFFGGGGGGGGGGGEGDCFFFGGCGGGDGGGGGGGGGGFGGGGGGGGGGGGGGGGGGGGGGG7FGG=FGDGGGFGFGFGFFGGGGFGGGGGGFFFFFFFGGFGCDFFF?4?>F?>C<D93*9?F09EE9BF
@M04650:207:000000000-C238N:1:1101:16493:14445 1:N:0:19
ACTCCTACGGGAGGCAGCAGTGGGGAATATTGCACAATGGGCGAAAGCCTGATGCAGCAACGCCGCGTGAGCGATGAAGGCCTTCGGGTCGTAAAGCTCTGTCCTCAAGGAAGATAATGACGGTACTTGAGGAGGAAGCCCCGGCTAACTACGTGCCAGCAGCCGCGGTAATACGTAGGGGGCTAGCGTTATCCGGAATTACTGGGCGTAAAGCGCACGCAGGCGGTTTGTTAAGTCAGATGTGAAATCCCCGAGCTTAACTTGGGAACTGCATTTGAAACTGGTCAGCTAG
+
GGGGGGGGGGGGGGGGGGGGGGGGGGGGGGGGGGGGGGGGGGGGGGGGGGGGGGGGGGGGGGGGGGGGGGGGGGGGGGGGGGGGGGGGGGGGGGGGGGGGGGGGGGGGGGGGGGGGGGGGGGGGGGGGGGGGGGGGGGGGGGGGGGGGGGGGGGGGGGGGGGGGGGGGEGGGGGGGGGGGGGGGGGGGGGGGGGGGGGGGGGGGGGGGGGGGGGGGGGGGDGEGGGEG5CFGFGGGGGFGFGFFGGGGFFCFGGGFBFFFGFGGFGG?@F?FFFFFFFGFFFGFF9B??F@>
@M04650:207:000000000-C238N:1:1101:22027:14465 1:N:0:19
ACTCCTACGGGAGGCAGCAGTGGGGAATATTGCACAATGGGGGAAACCCTGATGCAGCCATGCCGCGTGTATGAAGAAGGCCTTCGGGTTGTAAAGTACTTTCAGCGAGGAGGAAGGCATTGTGGTTAATAACCACAGTGATTGACGTTACTCGCAGAAGAAGCACCGGCTAACTCCGTGCCAGCAGCCGCGGTAATACGGAGGGTGCAAGCGTTAATCGGAATTACTGGGCGTAAAGCGCACGCAGGCGGTTTGTTAAGTCAGATGTGAAATCCCCGGGCTCAACCTGGGAAC
+
GGGGGGGGGGGGGGGGGGGGGGGGGGGGGGGGGGGGGGGGGGGGGGGGGGGGGGGGGGGGGGGGGGGGGGGGGGGGGGGGGGGGGGGGGGGGGFGGGGGGGGGGGGGDGGGGGGGGGGGGGGGGGGGFGGGGGGGGGGGGGGGGGGGGGGGGGGGGGGGGGGGGGGGGGGGGGGGGGGGGGGGGGGCFGGGGGGGEGGGFGDCEEEGGGGGGGGGCFGGGGDEGGGGGFFCFFGCGGGFG>5>BGGGGFGGGGGGFF??@GFGGFGGA?F=FFFF4<03>>;F?4@FFFFFBB1
@M04650:207:000000000-C238N:1:1101:20425:14481 1:N:0:19
ACTCCTACGGGAGGCAGCAGTGGGGAATATTGCACAATGGGGGAAACCCTGATGCAGCAACGCCGCGTGAGTGATGAAGGTTTTCGGATCGTAAAGCTCTGTCTTCAGGGACGATAATGACGGTACCTGAGGAGGAAGCCACGGCTAACTACGTGCCAGCAGCCGCGGTAATACGTAGGTCCCGAGCGTTGTCCGGATTTATTGGGCGTAAAGCGAGCGCAGGTGGTTTATTAAGTCTGGTGTAAAAGGCAGTGGCTCAACCATTGTATGCATTGGAAACTGGTAGACTTGAGT
+
GGGGGGGGGGGGGGGGGGGGGGGGGGGGGGGGGGGGGGGGGGGGGGGGGGGGGGGGGGGGGGGGGGGGGGGGGGGGGGGGGGGGGGGGGGGGGGGGGGGGGGGGGGGGGGGGEGGGGGGGGGGGGGGGFGGGGGGGFGGGGGGGGGGGGGGGGGGGGGFFFFGFEGGGGGGC@FGGGGGGGGGGEGGEGGGGGGGGEED9FGGGGGGGGGGGF78CGGGGDGE>FGDGF4CDFFGGGGFGFGFFCDGFFGGGFCF>FFFFGFGG9CC<FFFF==*9<>>?BFGFF=6<2B/<:6
@M04650:207:000000000-C238N:1:1101:9113:14493 1:N:0:19
ACTCCTACGGGAGGCAGCAGTAGGGAATCTTCGGCAATGGACGAAAGTCTGACCGAGCAACGCCGCGTGAGTGAAGAAGGTTTTCGGATCGTAAAACTCTGTTGGTAGAGAAGAACGTTGGTGAGAGTGGAAAGCTCATCAAGTGACGGTAACTACCCAGAAAGGGACGGCTAACTACGTGCCAGCAGCCGCGGTAATACGTAGGTCCCGAGCGTTGTCCGGATTTATTGGGCGTAAAGCGAGCGCAGGTGGTTTATTAAGTCTGGTGTAAAAGGCAGTGGCTCAACCATTGT
+
GGGGGGGGGGGGGGGGGGGGGGGGGGGGGGGGGGGGGGGGGGDGGGGGGGGGGGGGGGGGFGGGGGGFGGGGGGGGGFFGEFGFGGGGDFGFGGGGFGGFGFGGGFGGGGGGGFGGGGGGGGGGGGGGGGGGGGGGGGGEGGGGGFGGGGGGFGGGFGGGGGGGGGGGGGGEGGGGGGGGGGGGGGGGGFEGGGGGGGGGGGGGGGGGGGDGGGCGGGGGGGDCE6CF:FGGFGGG3CBGFG;DD3CDD*9F>CCFFFFFGFGGBGGF>FF?B=BF7:<FF?4?F4?016*)6
@M04650:207:000000000-C238N:1:1101:18518:14524 1:N:0:19
ACTCCTACGGGAGGCAGCAGTGGGGAATATTGCACAATGGGGGAAACCCTGATGCAGCAACGCCGCGTGAGTGATGAAGGTTTTCGGATCGTAAAGCTCTGTCTTCAGGGACGATAATGACGGTACCTGAGGAGGAAGCCACGGCTAACTACGTGCCAGCAGCCGCGGTAATACGTAGGTGGCGAGCGTTGTCCGGATTTACTGGGCGTAAAGGGAGCGTAGGCGGATTTTTAAGTGGGATGTGAAATACTCAGGCTCAACCTGGGGGCTGCATTCCAAACTGGAAGTCTAG
+
GGGGGGGGGGGGGGGGGGGGGGGGGGGGGGGGGGGGGGGGGGGGGGGGGGGGGGGGGGGGGGGGGGGGGGGGGGGGGGGGGGGGGGGGGGGGGGGGGFGGDGGGGGGGGGGGGGGGGGGGGGGGGGGGGGGGGGGGGGGGGGGGGGGGGGGGGGGGGGFGGGGGEGGGGGGGGGGGGGGGGGGC@CEGEGEGGGGGGGGGGGGGGGGGE=EGGGGGGGGDGGGGGGEGGGGFFCFCFCF49DFFFFGGFF>C:CGF)<FFGF*7>FGFFFBDFFFFAAF?>>GF4;?.:64<
@M04650:207:000000000-C238N:1:1101:7356:14535 1:N:0:19
ACTCCTACGGGAGGCAGCAGTGGGGAATATTGCACAATGGGGGAAACCCTGATGCAGCAACGCCGCGTGAGTGATGAAGGTTTTCGGATCGTAAAGCTCTGTCTTCAGGGACGATAATGACGGTACCTGAGGAGGAAGCCACGGCTAACTACGTGCCAGCAGCCGCGGTAATACGTAGGTGGCGAGCGTTGTCCGGATTTACTGGGCGTAAAGGGAGCGTAGGCGGATTTTTAAGGGGGATGTGAAATACTCAGGCTCAACCTGGGGGCTGCATTCCAAACTGGAAGTCTAG
+
FFEEFGGFEEGCFGGGFGD<CFFFEBFGGGGGGGGF@FFGFGEFGGGGGGGEFGGGGGGGGEGEEGGGGGGEE9FGFFGDFGGGGGGGGGGGGGGGFFGGFGGGGGGGFG7@>BFCEGFGGGG:FGGFGEGG?CGDEFGGGGDGGGGGGGGGGGFFGGGGGGFGGGGGFEG9EFGGGGG;:FGGEGEGGGGEFFEGEC5CFG+<EFCE5CGGGGDFGGG)?DGGGEEE56A77EF+*9:DFG@FGGGC?7D4:7DFF467C@FGFG33@>DDFB7=5-07<2C?465,6@4<
@M04650:207:000000000-C238N:1:1101:16671:14538 1:N:0:19
ACTCCTACGGGAGGCAGCAGTAGGGAATCTTCGGCAATGGACGAAAGTCTGACCGAGCAACGCCGCGTGAGTGAAGAAGGTTTTCGGATCGTAAAACTCTGTTGGTAGAGAAGAACGTTGGTGAGAGTGGAAAGCTCATCAAGTGACGGTAACTACCCAGAAAGGGACGGCTAACTACGTGCCAGCAGCCGCGGTAATACGTAGGTCCCGAGCGTTGTCCGGATTTATTGGGCGTAAAGCGAGCGCAGGTGGTTTATTAAGTCTGGTGTAAAAGGCAGTGGCTCAACCATTGT
+
GGGGGGGGGGGGGGGGGGGGGGGGGGGGGGGGGGGGGGGGGGGGGGGGGGGGGGGGGGGGGGGGGGGGGGGGGGGGGGGGGGGGGGGGGGGGGGGGGGGGGGGGGGGGGGGGGGGGGGGGGGGGGGGGGGGGGGGGGGGGGGGGGGGGGGGGGGGGGGGCFFGGGGGGGGGGGGGGGGGGGGGGGGGGGGGGGGEGGGGGGFCFGGGGGGGGGGEGGGGGGG;CGCCFGGGGFGGGGFFGFGFFGGGGE7CFDFC@=FFFGFGGFGF<FF6?=BEFFFGFFBFFFFFFFFFFA
@M04650:207:000000000-C238N:1:1101:8603:14564 1:N:0:19
ACTCCTACGGGAGGCAGCAGTGGGGAATATTGCACAATGGGGGAAACCCTGATGCAGCAACGCCGCGTGAGTGATGAAGGTTTTCGGATCGTAAAGCTCTGTCTTCAGGGACGATAATGACGGTACCTGAGGAGGAAGCCACGGCTAACTACGTGCCAGCAGCCGCGGTAATACGTAGGTCCCGAGCGTTGTCCGGATGGATTGGGCGTAAAGCGAGCGCAGGTGGTTTATTAAGTATGGTGGAAAAGGCAGGGGCTCAACCTGTGTATGCATTGGAAACTGGTAGACTTGAGG
+
FFGGGGGGGGGGGGGGGGGGGGEGGGGGGGGGFFGGGGGGG>EGCE6CFFGGEFGGGGGGGGGGGGGGG,B?FGFGGFGGCCCEFEGGEGDFFGGGGGFFFGBA?5BBFFF+@C+CF<EEEECEGE?FF@<FCF7FG,@,==FG7+@7<3@<>,3*@;B:@@@>*58<CCFF;?E@9:B,4,=C@58CE*8B+BEGG5***9+<CEGGGGCC:CG85<DGEGG=FGGGGFCCF?DF**990>))*:*93***)1177306*)**1*2-/1**6*96)-07*-**96*))1=))(
@M04650:207:000000000-C238N:1:1101:4534:14588 1:N:0:19
ACTCCTACGGGAGGCAGCAGTGGGGAATATTGCACAATGGGCGCAAGCCTGATGCAGCCATGCCGCGTGTATGAAGAAGGCCTTCGGGTTGTAAAGTACTTTCAGCGAGGAGGAAGGCATTGTGGTTAATAACCACAGTGATTGACGTTACTCGCAGAAGAAGCACCGGCTAACTCCGTGCCAGCAGCCGCGGTAATACGGAGGGTGCAAGCGTTAATCGGAATTCATGGGCGTAAAGCGCACGCAGGCGGTTGATTAAGTCAGATGTGAAATCCCCGAGCTTAACTTGGGAAC
+
C@,CFFGCGGD-FG>CFFFFGFGGGDDGGGGCFGFFGGGFF8CFF7FGFC@FFDGGGDFGGCGGGGG=CFGD9CE,:FDF8F=FG<FEGD4B,9,EFGGFFGGGGGGGE@CFCGF<FEGGGGEGGGGGGGGGGGGFEFFB,,A7>F@6<FGFFCCGGGCF:DFGG,DGCECGFFGG7EFC:EGG88DCFBCCE8:C+<CFGD8CGCE*CGCEGG8=FCCDD72:6++339C5>ED:776C>GEFD3D3@DGDCDCB6*9*A*::6:75=?FFF7@)89)776D4@8=ABF:BB(
@M04650:207:000000000-C238N:1:1101:24193:14603 1:N:0:19
ACTCCTACGGGAGGCAGCAGTAGGGAATCTTCGGCAATGGACGAAAGTCTGACCGAGCAACGCCGCGTGAGTGAAGAAGGTTTTCGGATCGTAAAACTCTGTTGGTAGAGAAGAACGTTGGTGAGAGTGGAAAGCTCATCAAGTGACGGTAACTACCCAGAAAGGGACGGCTAACTACGTGCCAGCAGCCGCGGTAATACGTAGGTCCCGAGCGTTGTCCGGATTTATTGGGCGTAAAGCGAGCGCAGGTGGTTTATTAAGTCTGGTGTAAAAGGCAGTGGCTCAACCATTGT
+
GGGGGGGGGGGGGGGGGGGGGGGGGGGGGGGGGGGGGGGGGGEG@FEFFFGGGGGGEFGGGGGGGGGCFFEFDCGGAGGG=F,FFDGFC@FA=FGGGG9?FGGGGGGGGGGGGFGGGBEDGGGGFDGFGFDGFF8FFGFGGFFDFGGGGGGGCGGGBDFGGGGCCGGGGDEECFCGGGGGGDFGGGGG7=:BCCEGGCFGGGG*8BB<CGD75C21:70:ED=EC9?9FFGGFE<:DGFCEDFFGCG3>19CG3*9@467:=FG@9*.57@B=95<?FD??(9:FF5<:??AA
@M04650:207:000000000-C238N:1:1101:19514:14624 1:N:0:19
ACTCCTACGGGAGGCAGCAGTGGGGAATATTGCACAATGGGCGCAAGCCTGATGCAGCCATGCCGCGTGTATGAAGAAGGCCTTCGGGTTGTAAAGTACTTTCAGCGAGGAGGAAGGCATTGTGGTTAATAACCACAGTGATTGACGTTACTCGCAGAAGAAGCACCGGCTAACTCCGTGCCAGCAGCCGCGGTAATACGGAGGGTGCAAGCGTTAATCGGAATTACTGGGCGTAAAGCGCACGCAGGCGGTTTGTTAAGTCAGATGTGAAATCCCCGAGCTTAACTTGGGAAC
+
GGGGGGGGGGGGGGGGGGGGGGGGGGGGGGGGGGGGGGGGGGGGGGGGGGGGGGGGGGGGGGGGGGGGGGGGGGGGGGGGGGGGGGGGGGGGGGGGGGGGGGGGGGGGGGGGGGGGGGGGGGGGGGGGGGGGGGGGGGGGGGGGGGGGGGGGGGGGGGGGGGGGGGGGGGGGFGGGGGGGGGGGGGGGGGGGGGDGGGGGGGGGGGGEGGGGGEGGGDGGCGGFGGCGCGGGFGGGGGFGEGFFGGGGFGGCDGDFFF=FGFFG?FGFFFB?FFFFF9GDEFGFFFFBAFFFF1
@M04650:207:000000000-C238N:1:1101:7697:14648 1:N:0:19
ACTCCTACGGGAGGCAGCAGTAGGGAATCTTCGGCAATGGACGAAAGTCTGACCGAGCAACGCCGCGTGAGTGAAGAAGGTTTTCGGATCGTAAAACTCTGTTGGTAGAGAAGAACGTTGGTGAGAGTGGAAAGCTCATCAAGTGACGGTAACTACCCAGAAAGGGACGGCTAACTACGTGCCAGCAGCCGCGGTAATACGTAGGTCCCGAGCGTTGTCCGGATTTATTGGGCGTAAAGCGAGCGCAGGTGGGTTATTAAGTCTGGTTTAAAAGGCAGTGGCTCAACCATTGT
+
GGGGGGGGGGGGGGGGGGGGGGGGGGGGGGGGGGGGGGGFGGGGGGGGGGGGGGGGGGGGGGGGGGGGGEGGGGGGGGGGGGGGGGGGGGGGGGGGGGGGGGGGGGGGGGGFEFGGGGGGGGGGGGG<FGGGFFGGGGGGGGFADFFGGGGGGGGGGGGGGGGGGGGGGGGGGGGGGGGFGFGGGGGFGGGGGGGGGGGFG?FGGGFGCC==:EEG59DFGGDE*ACFGGGGFGGGGG4*)975DDDGFFGG)CCFBF66:6C>F:*))079??E)1:5@F19:F45<?F42:
@M04650:207:000000000-C238N:1:1101:28571:14652 1:N:0:19
ACTCCTACGGGAGGCAGCAGTGGGGAATATTGCACAATGGGCGAAAGCCTGATGCAGCAACGCCGCGTGAGCGATGAAGGCCTTCGGGTCGTAAAGCTCTGTCCTCAAGGAAGATAATGACGGTACTTGAGGAGGAAGCCCCGGCTAACTACGTGCCAGCAGCCGCGGTAATACGTAGGGGGCTAGCGTTATCCGGAATTACTGGGCGTAAAGGGTGCGTAGGTGGTTTCTTAAGTCAGAAGTGAAAGGCTACGGCTCAACCGTAGTAAGCTTTTGAAACTGAGAAACTTGAGG
+
GGGGGGGGGGGGGGGGGGGGGGGGGGGGGGGGGGGGGFGGGGGGGGGGGGGGGGGGGGGGGGGGGGGGGGGGGGGGGGGGGGGGGGGGGGGGGGGGGGGGGGGGGGGGGGGGGGFGGGGGGGGGDGGGGFFG@FGGGGGFGGGGGGGGGGGFGGGFGGGGGGGFGGGGGGGGGGGGGGGGGGGGGGCGGGGGGGGGGCGGGGGGGGGDGGGGGGGFGGGGGDEGGGCF6CFEFEGCDGFGFGFFFFDGFCFG<GGFEEFFGFGGFGGFFFFFFFFFFAGFFAFFF@?0<==22(
@M04650:207:000000000-C238N:1:1101:16918:14671 1:N:0:19
ACTCCTACGGGAGGCAGCAGTAGGGAATCTTCGGCAATGGACGAAAGTCTGACCGAGCAACGCCGCGTGAGTGAAGAAGGTTTTCGGATCGTAAAACTCTGTTGGTAGAGAAGAACGTTGGTGAGAGTGGAAAGCTCATCAAGTGACGGTAACTACCCAGAAAGGGACGGCTAACTACGTGCCAGCAGCCGCGGTAATACGTAGGTCCCGAGCGTTGTCCGGATTTATTGGGCGTAAAGCGAGCGCAGGTGGTTTATTAAGTCTGGTGTAAAAGGCAGTGGCTCAACCATTGT
+
GGGGGGGGGGGGGGGGGGGGGGGGGGGGGGGGGGGGGGGGGGGGGGGGGGGGGGGGGGGGGGGGGGGGGGGGGGGGGGGGGGGGGGGGGGGGGGGGGGGGGGGGGGGGGFGGGGGGGGGGGGGGGGGGGGGGGGGGGGGGGGGGGGGGGGGFGGGFGGCCGGGFGGFGGGGEGGGGGGGGGGGGGGGGFGGDEGGGGGGGGGGGGGGGGGCEGG?EGGGGGG5:EDGFFFGF>EGG:CBFFDB3DGDDF1>FD5CFBFF6CFGG47:1.7FBFF>F?FF6F6994?FF?=4))
@M04650:207:000000000-C238N:1:1101:10971:14694 1:N:0:19
ACTCCTGCGGGAGGCAGCAGTGGGGAATATTGCACAATGGGCGCAAGCCTGATGCAGCCATGCCGCGTGTATGAAGAAGGCCTTCGGGTTGTAAAGTACTTTCAGCGGGGAGGAAGGTGTTGCGGTTAATAACCGCAGCAATTGACGTTACTCGCAGAAGAAGCACCGGCTAACTCCGTGCCAGCAGCCGCGGTAATACGGAGGGTGCAAGCGTTAATCGGAATTACTGGGCGTAAAGCGCACGCAGGCGGTTGATTAAGTCAGATGGTAAATCCCCGAGCTCAACCTGGGAAC
+
GGGGGGCFGDEGGGGGGGGGGFGGGGGGGGGGGGGGFFGGGGGGGGGGGGGCFGGGGGGGG8EFGGGGGFGGGGGGFGCDFFCGGGGGGGGGFDGG,BFFFGGFFFEDGGGGGGGGDGGGGGGGG+@CFGGFCGGDFEEGGGF9>FFGGCCBCECGGCFGCGGGGGGGGGEDGFGGGGGEGGCF7CFGGEGGG8:8<9+CEEEGGGE52:<C:::8CFGF5CED6::FG>5=<EG=D>1))/8>D9DCEGGC37<F*9@F9*?>?C*)*96@**/9:95)<0*//8).(0<05(
@M04650:207:000000000-C238N:1:1101:11898:14698 1:N:0:19
ACTCCTACGGGAGGCAGCAGTGGGGAATATTGCACAATGGGCGAAAGCCTGATGCAGCAACGCCGCGTGAGCGATGAAGGCCTTCGGGTCGTAAAGCTCTGTCCTCAAGGAAGATAATGACGGTACTTGAGGAGGAAGCCCCGGCTAACTACGTGCCAGCAGCCGCGGTAATACGTAGGGGGCTAGCGTTATCCGGAATTACTGGGCGTAAAGGGTGCGTAGGTGGTTTCTTAAGTCAGAAGTGAAAGGCTACGGCTCAACCGTAGTAAGCTTTTGAAACTGAGAAACTTGAGG
+
GGGGGGGGGGGGGGGGGGGGGGGGGGGGGGGGGGGGGGGFGGGGGGEGGGGGGGGGGGGGGGGGGGGGGGGCFGGGGGGGFGGGGGGGGFGGGGGGGGGGGGGGGGGGGGGGGGGFGGGGGGGGGGAGGGGGGGGGGGGGGGGGGGGGGGGGGGGGGGGGGGGGGGGGEGGGGFFGGGGGGGGGGGGGGGGGGGGGGGGGGGGGGGFEEEGGGGGFGDG3CDEGGGEF=7CGFGGGGGFFFGFFGGGGF4F<5CDFB@@?EFG3>GDAFFFFF?F4:>FFFBFFFFF:<FFAF(
@M04650:207:000000000-C238N:1:1101:4496:14702 1:N:0:19
ACTCCTACGGGAGGCAGCAGTGGGGAATATTGCACAATGGGCGCAAGCCTGATGCAGCCATGCCGCGTGTATGAAGAAGGCCTTCGGGTTGTAAAGTACTTTCAGCGAGGAGGAAGGCATTGTGGTTAATAACCACAGTGATTGACGTTACTCGCAGAAGAAGCACCGGCTAACTCCGTGCCAGCAGCCGCGGTAATACGGAGGGTGCAAGCGTTAATCGGAATTACTGGGCGTAAAGCGCACGCAGGCGGTTTGTTAAGTCAGATGTGAAATCCCCGAGCTTAACTTGGGAAC
+
GGGGGGFGGGGGGGDGGGGGGGGGGGGGGGFFGGGGGGGGGGGGGGGGGGGGGGGGGGG?FCGGGGGGGGGGCFGGGGGGGGGGGGGGCGGGGGGGGGFFGGGGGF+CEGGEGEGFGGGCFFGGDGGGGGGGGFDGFFFFFGGGGGGGGGGGGGCC@FF,FFFGGGGGFGGGGGGGGGGGGFGGGGGGGGGGGEGGGF+;8=?EGG>=GGGGGGGGGGGGGGGFFGGGGFF=BEGCGGFGFDEDGGGGFGGCD*9>@FFF7BFF9CG4BFFFFFFFF(/<BB46=FFBA45??0
@M04650:207:000000000-C238N:1:1101:12206:14714 1:N:0:19
ACTCCTACGGGAGGCAGCAGTGGGGAATATTGCACAATGGGGGAAACCCTGATGCAGCAACGCCGCGTGAGTGAAGAAGGTTTTCGGATCGTAAAACTCTGTTGGTAGAGAAGAACGTTGGTGAGAGTGGAAAGCTCATCAAGTGACGGTAACTACCCAGAAAGGGACGGCTAACTACGTGCCAGCAGCCGCGGTAATACGTAGGTCCCGAGCGTTGTCCGGATTTATTGGGCGTAAAGCGAGCGCAGGTGGGTTATTAAGTCTGGTGTAAAAGGCAGTGGCTCAACCATTGT
+
GGGGGGGGGGGGGGGGGGGGGGGGGGGGGGGGGGGGGGGGGGGGGGFGGFFGGGGGFEGGGGGGEGEFGGGGGGGGGGGGFFGGGGGGGGGGGGGGGGGGGGFGGGGGGGGGGGGGGDFGGGGGGCFGGGGFFGGGGFGGGGGGGGGGGGFGFGGGGGGFGGGGGGGGGGGGGGFGGGGFGFGGGGGGGFGGGGGGD?GGGGGFEGGGGGGGGGCE59DCEGD:=9CFFGGGFGGEDGFGECEFGDDDB9DC)>CF4@FFGFCCBG*8@F?FFFF>?BFFFB>FF@43(=*:9
@M04650:207:000000000-C238N:1:1101:14120:14717 1:N:0:19
ACTCCTACGGGAGGCAGCAGTAGGGAATCTTCGGCAATGGACGAAAGTCTGACCGAGCAACGCCGCGTGAGTGAAGAAGGTTTTCGGATCGTAAAACTCTGTTGGTAGAGAAGAACGTTGGTGAGAGTGGAAAGCTCATCAAGTGACGGTAACTACCCAGAAAGGGACGGCTAACTACGTGCCAGCAGCCGCGGTAATACGTAGGTCCCGAGCGTTGTCCGGATTTATTGGGCGTAAAGCGAGCGCAGGTGTTTTATTAAGTCTGGTGTAAAAGGCAGTGGCTCAACCATTGTT
+
GGGGGGGGGGGGFGGGGGGGGGGGGGGGGGGGGGGGGGGGGGGGGGGGGGGGGGGGGGGGGGGGGGGGGGGGGGGGGGGGGGGGGGGGGGGGGGGGGGGGGGGGGGGGGGGFFGGGGGGGGGGGGGGGGGGGGGGGGGGGGGGGGGGEGGFFGGGGGGGGGGGGGGFFDEGGGGGGGGGGGGGGFGFGGGGGGGGG5FFFGFGGGGGFGGGGGGGGDGGGGGEGEFCECDFF>GGEG**:755;7DDD)9>*9<5*667=E7>>B**,74BF8@>@?:5FF:CF=*?(3=@)6)
@M04650:207:000000000-C238N:1:1101:13026:14768 1:N:0:19
ACTCCTACGGGAGGCAGCAGTGGGGAATATTGCACAATGGGCGCAAGCCTGATGCAGCCATGCCGCGTGTATGAAGAAGGCCTTCGGGTTGTAAAGTACTTTCAGCGAGGAGGAAGGCATTGTGGTTAATAACCACAGTGATTGACGTTACTCGCAGAAGAAGCACCGGCTAACTCCGTGCCAGCAGCCGCGGTAATACGGAGGGTGCAAGCGTTAATCGGAATTACTGGGCGTAAAGCGCACGCAGGCGGTTGATTAAGTCAGATGTGAAATCCCCGAGCTTAACTTGGGAAC
+
GGGGGGGGGGGGGGGGGGGGGGGGGGGGGGGGGGGGGGGGGGGGGGGGGGGGGGGGGGGGGGGGGGGGGGGGGGGGGGGGGGGGGGGGGGGGGGGGGGGGGGGGGGG>FGGGGGGGGGGGGGGGGGGGGGGGGGGGGGFGDGFGGGGGGGGGGGGGGGGGGFFGGGGGCEGGGGGGGGGGGGGGGGGGGGGGGGGGGGGGDGGGG:EDGGGGGGGGEGFFGGEGGGGGFGGCBEDEFGFG>DBFGGDDFGGCGGFFFFFFGFCDFCCBFFFFFFFF:0/7>>48??46<?FF?(
@M04650:207:000000000-C238N:1:1101:10230:14768 1:N:0:19
ACTCCTACGGGAGGCAGCAGTGGGGAATATTGCACAATGGGGGAAACCCTGATGCAGCAACGCCGCGTGAGTGATGAAGGTTTTCGGAACGTAAAACTCTGTCTTTGGGGACGATAATGACGGTACCCAAGGAGGAAGCAACGGCTAACTACGTGCCAGCAGCCGCGGTAAGACGGAGGGTGCAAGCGTTAATCGGAATTACTGGGCGTAAAGCGCACGCAGGCGGTCTGTCACGTCGGATGTGAAATCCCCGGGCTCAACCTGGTAACTGCATTCGAAACTGACAGGCTAC
+
GGGGGGFCFGGCFGGGGGGGFGGGGCEEGGFGGFFGFGGGFGGGGD8CFGFFEFGAFECG@FGGGDGGGCFFGGGFGGGG,5CDFGCCFDFGGGGCEEGFGGGGG<9FGG+8@CFFGGGGGGGGGG<AD+@@,D@:@ED,F<FGG<:F7<FGGDCC:F@7@DFG@C@F1*C,?FE7*1FFGGEGCCFD=*:EGGDCCGGGCGFF?85EC5CCFGC5*))78/:58ECCCD@FF+7CFG>C>G6/02:>F*257)/>D>F?F>4D:0*.*99=*9@F<DGFB>F*94*4(79(
@M04650:207:000000000-C238N:1:1101:6920:14794 1:N:0:19
ACTCCTACGGGAGGCAGCAGTGGGGAATATTGCACAATGGGGGAAACCCTGATGCAGCAACGCCGCGTGAGTGATGAAGGTTTTCGGATCGTAAAGCTCTGTCTTCAGGGACGATAATGACGGTACCTGAGGAGGAAGCCACGGCTAACTACGTGCCAGCAGCCGCGGTAATACGTAGGTGGCGAGCGTTGTCCGGATTTACTGGGCGTAAAGGGAGCGTAGGCGGATTTTTAAGTGGGATGTGAAATACTCAGGCTCAACCTGGGGGCTGCATTCCAAACTGGAAGTCTAG
+
GGGGGGGGGGGGGGGGGGGGGGGGGGGGGGGGGGGGGGGGGGGGGGGGGGGGGGGGGGGGGGGGGGGFGGGGGGGGGGGGGGGGGGGGGDGGGGGGGGGGGGGGGGGGGGGGGGGGGGGGGGGGGGGGGGGGGGGGGGDFGGGGGGGFGGGGGGGGGGGFCCFGGGGGGGGGGGGGGGGFCGGEGGDGGGCGEF*::CEGGGGGGGGE8=EFGGGGGGGG*>EGGEEGGG+<>679:C:9@C)@C::09CC=:0<?FF@?GFFCFGC>>@E36BFFA2CFFA>?@?F)-69>
@M04650:207:000000000-C238N:1:1101:16889:14823 1:N:0:19
ACTCCTACGGGAGGCAGCAGTGGGGAATATTGCACAATGGGCGCAAGCCTGATGCAGCCATGCCGCGTGTATGAAGAAGGCCTTCGGGTTGTAAAGTACTTTCAGCGAGGAGGAAGGCATTGTGGTTAATAACCGCAGTGATTGACGTTACTCGCAGAAGAAGCACCGGCTAACTCCGTGCCAGCAGCCGCGGTAATACGGAGGGTGCAAGCGTTAATCGGAATTACTGGGCGTAAAGCGCACGCAGGCGGTTGATTAAGTCAGATGTGAAATCCCCGAGCTTAACTTGGGAAC
+
GGGGGGGGGGGGGGGGGGGGGGGGGGGGGGGGGGGGGGGGGGGGGGGGGGGGGGGGGGGGGGGGGGGGGGGGGGGGGGGGGGGGGGGGGGGGGGGGGGGGGGGGGGGGGGDGGGGGGGGGGGGGGGGGGGGGGGGGGGFGGGGGGGGGGGGGGGGGGGGGGGGGGGGGGGGGGGGGGGGGGGGGGGGGGGGGGGGGGGGGGGGGGEEEGGGGGGGGGGGGGGEGFGGGGGGGFGGGGF?GDGF@DCDGFGGCDDFFFFFFEFGGFGGA=4=@FF??BBGFBBG4FFFFFFFFF1
@M04650:207:000000000-C238N:1:1101:3946:14840 1:N:0:19
ACTCCTACGGGAGGCAGCAGTGGGGAATATTGCACAATGGGCGCAAGCCTGATGCAGCCATGCCGCGTGTATGAAGAAGGCCTTCGGGTTGTAAAGTACTTTCAGCGAGGAGGAAGGCATTGTGGTTAATAACCACAGTGATTGACGTTACTCGCAGAAGAAGCACCGGCTAACTCCGTGCCAGCAGCCGCGGTAATACGGAGGTTGCAAGCGTTAATCGGAATTACTGGGCGTAAAGGATGCGTAGGCGGTTAGATAAGTTATGTGTTAAATATCTAGGCTTAACCTGTAGA
+
GGGGGGGGGGGFF7FFGEFGGGGGGGGFGGEGG,<FCGGFFFFGGDDFGGG8EGGGDFGFGFFGEEGGEG<FGGC9CFFDGGGGGGGGGGGGGGFFGDFGGGGGGGGDGGGGGC8<FF8FFCGB+BFEGGGGGGGGGGGG<D<F:FEECAFGGEG7><FFCGGFGGGGG>FE@EFGFGGGCC;FGFGGGGGE>B85C+C58EGE*<9CGFFCEG5C7@FFD:CC?CGGG:CGDGG=CG6*9*7><DCC?D3D)*2*947FFBCC?F*6)9BFF66*64C?FFGFFFF>:94<A
@M04650:207:000000000-C238N:1:1101:24182:14863 1:N:0:19
ACTCCTACGGGAGGCAGCAGTGGGGAATATTGCACAATGGGCGAAAGCCTGATGCAGCAACGCCGCGTGAGCGATGAAGGCCTTCGGGTCGTAAAGCTCTGTCCTCAAGGAAGATAATGACGGTACTTGAGGAGGAAGCCACGGCTAACTCCGTGCCAGCAGCCGCGGTAATACGGAGGGTGCAAGCGTTAATCGGAATTACTGGGCGTAAAGCGCACGCAGGCGGTTGATTAAGTCAGATGTGAAATCCCCGAGCTTAACTTGGGAACTGCATTTGAAACTGGTCAGCTAG
+
GGGGGGGGGGGGGGGGGGGGGGGGGGGGGGGGGGGGGGGGGGGGGGGGGGGGGGGGGGGGGGGGGGGGGGEFEGFCGGGGFFGGGGGGGGGGGGGGGDFGGGGGGGGFFGGGGGGGGGGGGGDGGDGGGGGGFEGGGGFFGGGFEGGFBDFGGFGGGGGGGGGGGGGG@:CCFFCEEGGGBEEGFFGGC5EGGGFGGGGGGGGGGGGGCGGGFFEEGGGDEDEEEGEGGFGGFGGGGGB:=>7BFFGGFCCGGDDDD)999?:F:DC:FFF?674064CF42:@FFF0:9=?
@M04650:207:000000000-C238N:1:1101:19232:14891 1:N:0:19
ACTCCTACGGGAGGCAGCAGTAGGGAATCTTCGGCAATGGACGAAAGTCTGACCGAGCAACGCCGCGTGAGTGAAGAAGGTTTTCGGATCGTAAAACTCTGTTGGTAGAGAAGAACGTTGGTGAGAGTGGAAAGCTCATCAAGTGACGGTAACTACCCAGAAAGGGACGGCTAACTACGTGCCAGCAGCCGCGGTAATACGTAGGTCCCGAGCGTTGTCCGGATTTATTGGGCGTAAAGCGAGCGCAGGTGGTTTATTAAGTCTGGTGTAAAAGGCAGTGGCTCAACCATTGT
+
GGGGGGGGGGGGGGGGGGGGGGGGGGGGGGGFGGGGGGGGGGGGGGGGGGGGGGGGGGGGGGGGGGGGGGGGGGGGGGGGGGGGGGGGGGGGGGGGGGGGGGGGGGGGGGFGGGGGGDFGGGGGGGGGGGGGGGGGGGGGGGGGGGGGGGGGGGGGGGGGGGGGGGGGGGGGGGGGGGGGGGGGGGGGGGGGGGGGGGGGGGGGGGFEGGGGGGGG5DFGGGGGGGGGGGG5@77EDDFGFGFFGGGGF9DGGGGFFFF4C=:CFFG?@FFFFFFFFFGFFB<@FFFFBFFFF
@M04650:207:000000000-C238N:1:1101:28657:14986 1:N:0:19
ACTCCTACGGGAGGCAGCAGTGGGGAATATTGCACAATGGGCGCAAGCCTGATGCAGCCATGCCGCGTGTATGAAGAAGGCCTTCGGGTTGTAAAGTACTTTCAGCGAGGAGGAAGGCATTGTGGTTAATAACCACAGCGATTGACGTTACTCGCAGAAGAAGCACCGGCTAACTCCGTGCCAGCCGCAGCGGTAATACGTCGGGGGCTAGCGTTATCCGGAATTACTGGGCGTAAAGGGTGCGGAGGTGGTTTATTAAGTCAGAAGTGAAAGGCTACGGCTCAACCGTAGTA
+
AFGGFGGGCFGGGC-BFGGFFDEE@,8FFGCD<C@DF<EF@@FGG+@DGFAFE@CFECGAF@FEG7FGGC,C66E?ECGE8,9EFFGEF,@:EBA<A?FF,5<@5?C+C+FFEGEGGD,AFGGG:BC<,A<E=D<FFG,>3,+@3@CFFFF9FE++3@,5>,<D8,3<BE*13>;D8CGF74DE8*47*:*4*;8*2;21+*3*=885EF=F=7CEGCGDGCE=FFE702*:52/**;795<37)9CCDGD9/5*9=*=7C4008CGAF?016>)9:?CB59<6*759207:B
@M04650:207:000000000-C238N:1:1101:3192:14994 1:N:0:19
ACTCCTACGGGAGGCAGCAGTGGGGAATATTGCACAATGGGCGCAAGCCTGATGCAGCCATGCCGCGTGTATGAAGAAGGCCTTCGGGTTTTAAAGTACTTTCAGCGAGGAGGAAGGCATTGTGGTTAATAACCACAGTGATTGACGTTACTCGCAGAAGAAGCACCGGCTAACTCCGTGCCAGCAGCCGCGGTAATACGGAGGGTGCAAGCGTTAATCGGAATTACTGGGCGTAAAGCGCACGCAGGCGGTTGATTAAGTCAGCTGTGAAATCCCCGAGCTTAACTTGGGAAC
+
EFGGGGGG:C:BEGGGGGGGGGGCFEGGGGGCF,EFGGF9CFBFEGCFGGFFGGGGGGGFFGGGFGGGEFEEFCGGGGGGFDFGG@FCFF:<EFGFC<FGGGGFFGEG7+@FEGGDEFFGGGGG>EGGGGDGFG<FG?FFGGGGEGGCCFGGGGGGGGFFC7FFGGGCFEGGGGGGGDF7>FCF76>DFGG=C:CE9CFEEEC8EGCAC9=C=AB8/7CDE38CC7:C?C@C:7/=F>BCB3>)7)9/5)17C3C6B?BFFFC*)0*)6=*78=??<175>09*/@*46<>?:2
@M04650:207:000000000-C238N:1:1101:10032:14994 1:N:0:19
ACTCCTACGGGAGGCAGCAGTGGGGAATATTGCACAATGGGCGCAAGCCTGATGCAGCCATGCCGCGTGTATGAAGAAGGCCTTCGGGTTGTAAAGTACTTTCAGCGAGGAGGAAGGCATTGTGGTTAATAACCACAGTGATTGACGTTACTCGCAGAAGAAGCACCGGCTAACTCCGTGCCAGCAGCCGCGGTAATACGGAGGGTGCAAGCGTTAATCGGAATTACTGGGCGTAAAGCGCACGCAGGCGGTTTGTTAAGTCAGATGTGAAATCCCCGAGCTTAACTTTGGAAC
+
GGGGGGGGGGGGGGGGGGGGGGGGGGGGGGGGGGGGGGGGGGGEGGCGGGGGGGGGGGEGGFGGGGGGGGAFFGGGGGGGGGGGGGGEGGGGGGGGGGGGFGGGGGG@FGGGGGGF=F8AFFGGGGGFFF<DFGGGGGGGGGCDFFGGGGCFGGGDGDFCCCFGGGGGGEF8FFGGGGGGGGGGFGGGFEEGD:BEFGGGGGDGEGEG62::CEG*CGGG5CEDFCCCFDGG:5)/*:6>EDEBDGG<DCDDGDGFF*=FFFFCFCC-7**970<F60).5;4*/=F4)9)()(
@M04650:207:000000000-C238N:1:1101:24499:15012 1:N:0:19
ACTCCTACGGGAGGCAGCAGTGGGGAATATTGCACAATGGGCGCAAGCCTGATGCAGCCATGCCGCGTGTATGAAGAAGGCCTTCGGGTTGTAAAGTACTTTCAGCGAGGAGGAAGGCATTGTGGTTAATAACCGCAGTGATTGACGTTACTCGCAGAAGAAGCACCGGCTAACTCCGTGCCAGCAGCCGCGGTAATACGGAGGGTGCAAGCGTTAATCGGAATTACTGGGCGTAAAGCGCACGCAGGCGGTTTGTTAAGGCAGATGTGAAATCCCCGGGCTCAACCTGGTAAC
+
GGGGGGGGGGGGGGGGGGGGGGGGGGGGGGGGGGGGGGGGGGGGGGGGGGGGGGGGFFGGGGGGGGGGGFGGGGGGGGGGGGGGFFGGGGGGGGGGGGGGGGGGGGGGGGGGEFGEEFFGGGGGGFGF9FGFDFGGGGGGGFGCDGGGGGGGFGGGGGGGFGGGCFFEC@GCFFGGFEGFGGFGGGGGGGGGGGGGGGGGGEGGGGDEGGCGC5ACC>CGGD=F8ECFFGGCDCDD<FFDBGDFGGGGFDGCC3D@FFFF+)9D)9DF???4666)34C>B>GFFF>:BF)-6,
@M04650:207:000000000-C238N:1:1101:5688:15020 1:N:0:19
ACTCCTACGGGAGGCAGCAGTGGGGAATTTTGGACAATGGGGGCAACCCTGATCCAGCAATGCCGCGTGTGTGAAGAAGGCCTTCGGGTTGTAAAGCACTGTTGTCCGGAAAGAAATTGCTCTGGCTAATACCTGGGGTAGATGACGGTAACGGAAGAATAAGCACCGGCTAACTACGTGCCAGCAGCCGCGGTAATACGTAGGGGGCGAGCGTTAATCGGAATTACTGGGCGTAAAGCGTGCGCAGGCGGTTGATTAAGTCAGATGTGAAATCCCCGAGCTTAACTTGGGAAC
+
GGGGGGGGGGGGGGGGGGGGGGGGGGGGCGGGCGGGGGGGGGGGGGGGGGGGG9CFGGGGGGGGGGGGGFGGGGGGGGGG8EFGGGGEGDFGGFGGGFGG8FGGGCEFD7FEGGCFFG99FGCFDE<<F99<,ABFFGGGEAFFAFEEGC+>CFF7@F,@FGGFFGGEGD7CGFCFFGGFGGGGCCFGFEGGGGGGGGFCCFGEG8C7?E=EGGG*CDFDGGDGG+:CEG*:;E3:CFFG5DBFGGGDDGG>3>7*9@FFGF:DFC*-=@FF?FFF695>DBF8780-4@4<B0
@M04650:207:000000000-C238N:1:1101:27460:15046 1:N:0:19
ACTCCTACGGGAGGCAGCAGTAGGGAATCTTCGGCAATGGACGAAAGTCTGACCGAGCAACGCCGCGTGAGTGAAGAAGGTTTTCGGATCGTAAAACTCTGTTGGTAGAGAAGAACGTTGGTGAGAGTGGAAAGCTCATCAAGTGACGGTAACTACCCAGAAAGGGACGGCTAACTACGTGCCAGCAGCCGCGGTAATACGTAGGTCCCGAGCGTTGTCCGGATTTATTGGGCGTAAAGCGAGCGCAGGTGGTTTATTAAGTCTGATGTGAAAGCCCCCGGCTCAACCGGGG
+
GGGGGGGGGGGGGGGGGGGGGGGGGGGGGGGGGGGGGGGGGGGGGGGGGGGGGGGEGGGGGGGGGGGGGGGGGGGGGGGGGGGGGGGGGGGGGGGGFGGGGGGFGEGGFGGGGDGGGEFGGGGGGFDGGGG=FGFFCGGGGFFGGGGGGGGGGGGGDFFGFGFGGGE@FGGGGGGGGGGGGGGFGGGGFGGGGGGC*9BFGGGGDGFFGGGCED?=CDCGGG5C*<:E7*A7>ECGD56DBDE@DGDC57F:C<CF*8B=F?7*1:7<68686*<>0:DBF;5:?=?<>>)7
@M04650:207:000000000-C238N:1:1101:21838:15072 1:N:0:19
ACTCCTACGGGAGGCAGCAGTGGGGAATATTGCACAATGGGCGCAAGCCTGATGCAGCCATGCCGCGTGTATGAAGAAGGCCTTCGGGTTGTAAAGTACTTTCAGCGAGGAGGAAGGCATTGTGGTTAATAACCACAGTGATTGACGTTACTCGCAGAAGAAGCACCGGCTAACTCCGTGCCAGCAGCCGCGGTAATACGGAGGGTGCAAGCGTTAATCGGAATTACTGGGCGTAAAGCGCACGCAGGCGGTTGATTAAGTCAGATGTGAAATCCCCGAGCTTAACTTGGGAAC
+
GGGGGGGGGGGGGDGGGGGGGGGGGGGGGGGGGGGGGGGGGGGGGGGGGGGGGGGGGGGGGGGGGGGGGGGGGGGFGGGGGGFGGGGGGGEGGGGGGGGGGGGGGGGGGGGGGGGGGGGGGGGGGGGGGGGGGGGGGGGGGGGGGGGGGGGGGGGGGGGGGGGGGGGGGGGGGGGGGGGGGGGFGGGGGGGGGEGGGGGGGGGGGGGGGGGGGGG=CGGFCDCGGGGGGGFFFGGGGGFGFGFFGGGGFGGDGGFFFFFFGFGGFGGFFFFFFFF4:9CEFFGFFF=6<@FBB1
@M04650:207:000000000-C238N:1:1101:9724:15120 1:N:0:19
ACTCCTACGGGAGGCAGCAGTGGGGAATATTGCACAATGGGCGCAAGCCTGATGCAGCCATGCCGCGTGTATGAAGAAGGCCTTCGGGTTGTAAAGTACTTTCAGCGAGGAGGAAGGCATTGTGGTTAATAACCACAGTGATTGACGTTACTCGCAGAAGAAGCACCGGCTAACTCCGTGCCAGCAGCCGCGGTAATACGGAGGGTGCAAGCGTTAATCGGAATTACTGGGCGTAAAGCGCACGCCGGCGGTTGATTAAGTCAGATGGGAAATCCCCGAGCTTAACTTGGGAA
+
GCFFGGGF@CC;FD7FGG@FFEDFGGGGFGGGGGGGGGEGGGEFGFEFGFGGGGGGGFEGFGGGEGDGEEFDGCEAF8FFGGGGGFGEFGGG<FFG<FAFGGGGFGE=>E:F:BFFFGGGGCFE7?DGFGGGFG@FACFGGAA<7EFEF@FGEEGGCCFC:@<FFCFECEGG7<DFCE*6*>CGD@6:::?:=CECFGG55EEECGGGGGFGCCCECGCF=C/:<EGCFGFD>CD*77=GDGD>C*9D@DD)9/279@?B<*:C?C7))06@FFF<?6)003>4?=FA96)24
@M04650:207:000000000-C238N:1:1101:18372:15191 1:N:0:19
ACTCCTACGGGAGGCAGCAGTGGGGAATATTGCACAATGGGCGCAAGCCTGATGCAGCCATGCCGCGTGTATGAAGAAGGCCTTCGGGTTGTAAAGTACTTTCAGCGAGGAGGAAGGCATTAAGGTTAATAACCTTGGTGATTGACGTTACTCGCAGAAGTAGCACCGGCTAACTCCGTGCCAGCAGCCGCGGTAATACGGAGGGTGCAAGCGTTAATCGGAATTACTGGGCGTAAAGCGCACGCAGGCGGTTTGTTAAGTCAGATGTGAAATCCCCGAGCTTAACTTGGGAAC
+
GGGGGGGGGGGGGGGGGGGGGGGGGGGGGGGGGGGGGGGGGGGGGGGGGGGGGGGGGGGGGGGGGGGGGGGGGGGGGGGGGGGGGGGGGGGGGGGGGGGGGGGGGGGFGEGGGGGGGGGGGGGGGGGGGFGGGGGGGGGGGGGGGGGGGGGGGGGGGGGGGGGGGGGGEGGGGGGGGGGGGGGGGGGGGGGGGGGGGGGG58EGGGGDGGGGGGGGGGGGDGGFFGGGGGGGFGGGGGFGFGFFGGGGFGGGGGGFF?FFG?FGFFF464@FFFFF?BDEDFGFFFBAFFFFF(
@M04650:207:000000000-C238N:1:1101:21955:15218 1:N:0:19
ACTCCTACGGGAGGCAGCAGTGGGGAATATTGCACAATGGGCGCAAGCCTGATGCAGCCATGCCGCGTGTATGAAGAAGGCCTTCGGGTTGTAAAGTACTTTCAGCGGGGAGGAAGGGAGTAAAGTTAATACCTTTGCTCATTGACGTTACCCGCAGAAGAAGCATCGGCTAACTCCGTGCCAGCAGCCGCGGTAATACGGAGGGTGCAAGCGTTAATCGGAATTACTGGGCGTAAAGCGCACGCAGGCGGTCTGTCAAGTCGGATGTGAAATCCCCGGGCTCAACCTGGGAAC
+
GGGGGGGGGGGGGGGGGGGGGGGGGGGGGGGGGGGGGGGGGGGGGGGGGGGGGGGGGGGGGGGGGGGGGGGGGGGGGGGGGGGGGGGGGGGGGGGGGGGGGGGGGGGGGGGGGGGGGGGGFFGGGGGGGGGGGGGGGGGGGGGGGGGEFGGGGGDEGGGGGGGGGGGGGGGGGGGGGGGGGGGGGGGGGGGGGGGGFGGGGGGGGGGGGGGGGCEEGGGGGGGGGGGGFGGGFGGGGGFGFGFFDGGGFGGGGDGFFFFFGFGGEGG?4=@FFFFFF>C>E>FFFFF??FFFF?
@M04650:207:000000000-C238N:1:1101:6131:15222 1:N:0:19
ACTCCTACGGGAGGCAGCAGTGGGGAATATTGCACAATGGGCGCAAGCCTGATGCAGCCATGCCGCGTGTATGAAGAAGGCCTTCGGGTTGTAAAGTACTTTCAGCGAGGAGGAAGGCATTGTGGTTAATAACCACAGTGATTGACGTTACTCGCAGAAGAAGCACCGGCTAACTCCGTGCCAGCAGCCGCGGTAATACGGAGGGTGCAAGCGTTAATCGGAATTACTGGGCGTAAAGCGCACGCAGGCGGTTTCTTAAGTCTGATGTGAAAGCCCCCGGCTCAACCGGGGAGG
+
FGGGGGGGGGGGGGGGGGGGGGGGGGGGGDFGGGGGGFGGGGGGGGEGGFGGGGGGGGGGGGGGGGGFGGGGGGGGGGGGGGGGGGGGGDGGGGGGGGGGFFGGGFGGGGGGGGGGGGGFGGGGGGGGGGFDEFFGGGAFCFGGGGGGGGGGGGGGGGGGGGGCFFGG7EFCDGGFGGEGGFGGGGFGF5EEE:EEGGGGGGGGGGGGGGGG55CEFCGGDCEFGD7EFGGFEGCAGGFGFGFDGC5D>DDGCD*96F84:7FGF=FFFFFFFFF>:9DFFBCFFF:9>3>0(4
@M04650:207:000000000-C238N:1:1101:22674:15247 1:N:0:19
ACTCCTACGGGAGGCAGCAGTGGGGAATATTGCACAATGGGGGAAACCCTGATGCAGCAACGCCGCGTGAGTGATGAAGGTTTTCGGATCGTAAAGCTCTGTCTTCAGGGACGATAATGACGGTACCTGAGGAGGAAGCCACGGCTAACTACGTGCCAGCAGCCGCGGTAATACGTAGGTGGCGAGCGTTGTCCGGAGTTACTGGGCGTAAAGCGAGCGCAGGTGGTTTATTAAGTCTGGTGTAAAAGGCAGTGGCTCAACCATTGTATGCATTGGAAACTGGTAGACTGTAGT
+
GGGGGGGGEGGGGGGGGGGGGGGGGGGGGGGFFGFGGGGGGGGGGGGGGGGGGGGGGGGFGGGGGGGGGGGGGFGGGGGGCF,FGGGGGGEGGFGGGGGGGGFFGGGGGGGGGGGGGGGFG:FGGGGGGDFCFDGGGGGGGGGGEEGGGF<CGGGGGGFGFGGGGGEGGG7F<FFGGGDGGGFGGGGGGEDCFEEEG*=@FGGGGFFEGD=EFGGG53CG85ECDFEGGGFGFC*0:C?GFG@F:FGF3CFGGGGFFF=FGFGG4?DAFFF4?B?F25D4@<6/8=FA>)9545
@M04650:207:000000000-C238N:1:1101:19495:15248 1:N:0:19
ACTCCTACGGGAGGCAGCAGTAGGGAATCTTCGGCAATGGACGAAAGTCTGACCGAGCAACGCCGCGTGAGTGAAGAAGGTTTTCGGATCGTAAAACTCTGTTGGTAGAGAAGAACGTTGGTGAGAGTGGAAAGCTCATCAAGTGACGGTAACTACCCAGAAAGGGACGGCTAACTACGTGCCAGCAGCCGCGGTAATACGTAGGTCCCGAGCGTTGTCCGGATTTATTGGGCGTAAAGCGAGCGCAGGTGGTTTATTAAGTCTGGTGTAAAAGGCAGTGGCTCAACCATTGT
+
GGGGGGGGGGGGGGGGGGGGGGGGGGGGGGGGGGGGGGGGGGGGGGGFGGGGGGGGGGGGGGGGGGGFGGG9FGFGGGGGG9AFGGGGGGGGGGGGGGGGGGGGGGGGFGGFGGGGGGGGGGGAF?FBFGA=DBFGGGGGGGGGGGGGDFCFGGGGGGGGGGGGGEGGGGGGGGFGGGEFCFBFFGGGGGGGGGGGGGDC8<CEGGCFGGEGGGGCEDGG8C**CFFFCGGGFCDCGGFG3/833C<DD>D<C*26=F?67@*:*7?15??4@=.7(49@FBC?F=83<FFFA
@M04650:207:000000000-C238N:1:1101:21467:15305 1:N:0:19
ACTCCTACGGGAGGCAGCAGTGGGGAATATTGCACAATGGGCGCAAGCCTGATGCAGCCATGCCGCGTGTATGAAGAAGGCCTTCGGGTTGTAAAGTACTTTCAGCGAGGAGGAAGGCATTGTGGTTAATAACCACAGTGATTGACGTTACTCGCAGAAGAAGCACCGGCTAACTCCGTGCCAGCAGCCGCGGTAATACGGAGGGTGCAAGCGTTAATCGGAATTACTGGGCGTAAAGCGCACGCAGGCGGTTTGTTAAGTCAGATGTGAAATCCCCGAGCTTAACTTGGGAAC
+
GGGGGGGGGGGGGGGGGGGGGGGGGGGGGGGGGGGGGGGGGGGGGGGGGGFGGGGGGGGGGGGGGGGGGGGGGGGGGGGGGGGGGGGGGGGGGGGGGGGGGGGGGGGGGGGGGGFFGGGGGGGGGGGGGGGFGGGGGGGGGGGGGGGGGGGGGGGGGGGGGGGGGGGGGGGDGGGGGGGGGGGGGGGGGEGGGGGGGGGFGGGGGGGGGGGGGGGGGGC3/5=EGCFG7CC5:EDGCG?GEGEFGDGGFG5DGGGFFF?FGB7F=GGFFF=?FFFFBFGEFFGFFFBB<@F??4
@M04650:207:000000000-C238N:1:1101:17836:15321 1:N:0:19
ACTCCTACGGGAGGCAGCAGTGGGGAATATTGCACAATGGGCGCAAGCCTGATGCAGCCATGCCGCGTGTATGAAGAAGGCCTTCGGGTTGTAAAGTACTTTCAGCGAGGAGGAAGGCATTGTGGTTAATAACCACAGTGATTGACGTTACTCGCAGAAGAAGCACCGGCTAACTCCGTGCCAGCAGCCGCGGTAATACGGAGGGTGCAAGCGTTAATCGGAATTACTGGGCGTAAAGCGCACGCAGGCGGCTGATTAAGTCAGATGTGAAATCCCCGAGCTTAACTTGGGAAC
+
FGGGGGGGEGGGGGGGGGGGDFFFEGGGFFGGGDGGGGGGFGGGGGGGGGGGFGGGGCCGDFGGFGGFFEFAFDCCFFFGFEEGGGGGG@FFGGGGGCGGFGEGFCF+FBFC7CFGFAFD,EEFGGGGDFF9C=FC,A5CBDAFG<=FCFCCD:FF:7DFGGGG7FF@FCDGGEC>8CDFEGGCEFCFEEE8CEEC<<FFEGDGG8C*B9?CC5E8::>FGGE50<?CFFGF5CDEFF?7575@DD<97DG5C77=@48=097CFGG)8?46*8?)3750>69=FFBAA?>04-
@M04650:207:000000000-C238N:1:1101:2911:15351 1:N:0:19
ACTCCTACGGGAGGCAGCAGTGGGGAATATTGCACAATGGGGGAAACCCTGATGCAGCAACGCCGCGTGAGTGATGAAGGTTTTCGGATCGTAAAGCTCTGTCTTCAGGGACGATAATGACGGTACCTGAGGAGGAAGCCACGGCAAACTACGTGCCAGCAGCCGCGGTAATACGTAGGTGGCGAGCGTTGTCCGGATTTACTGGGCGTAAAGGGAGCGTAGGCGGATTTTTAGGTGGGATGGGAAATACTCAGGCTCAACCTGGGGGCTGCATTCCAAAGTGGAAGGCGAG
+
FGGGGGGGGGGGGGGGGGGGFGDGGGGGGGGFFGGGGAFGGGGGGGGGGGGG9CDFGGGG<FFCGGEFGG=5CFGGGGGGFFCFFEGD+C:F=FGEF9<EFFDFFFG?E@==FF7FFCEFGGFFFGGCFFGF=CCFGGG<=@C7BFCFC<FEECF*FFGGFCGFEGGG*BCFC,=?9@F;?*888EDG7C8;<EEEG5*<AF+CCF*C:C:CCC>8C59>CDE<ED=5/2++0*9<CDEC?G);<C/:@::*:CC?F>F??)*77C<>3<@3/6*064*9).:?FFF(2)),
@M04650:207:000000000-C238N:1:1101:13180:15380 1:N:0:19
ACTCCTACGGGAGGCAGCAGTAGGGAATCTTCGGCAATGGACGAAAGTCTGACCGAGCAACGCCGCGTGAGTGAAGAAGGTTTTCGGATCGTAAAACTCTGTTGGTAGAGAAGAACGTTGGTGAGAGTGGAAAGCTCATCAAGTGACGGTAACTACCCAGAAAGGGACGGCTAACTACGTGCCAGCAGCCGCGGTAATACGTAGGTCCCGAGCGTTGTCCGGATTTATTGGGCGTAAAGCGAGCGCAGGTGGTTTATTAAGTCTGGTGTAAAAGGCAGTGGCTCAACCATTGTT
+
GGGGGGGGGGGGGGGGGGGGGGGGGGGGGGGGGGGGGGGGGGGGGGGGGGGGGGGGGGGGGGGGGGGGGGGGGGGGGGGGGGGGGGGGGGGGGGGGGGGGGGGGGGGGGGGGGGGGGCFGGGGGGGGGGGGGGDGGGGGGGGGGGGGGGGGGGGGGFGGGCFFGCFGGGGGGGGGGGGGGGGDGGGGGFGGGGGGGGGGGGFFGGG;CFGEGGG8EEGGFGD5EGGGGGGFFFCDGGGFGD3:>GGGGF*77><<@?F?=CBFFF408FFFF=FB>BBFF@:5)97@:0?FBA4
@M04650:207:000000000-C238N:1:1101:26785:15383 1:N:0:19
ACTCCTACGGGAGGCAGCAGTGGGGAATATTGCACAATGGGGGAAACCCTGATGCAGCAACGCCGCGTGAGTGATGAAGGTTTTCGGATCGTAAAGCTCTGTCTTCAGGGAAGATAATGACGGTACCGGAGGAGGAAGCCACGGCTAACTACGTGCCAGCAGCCGCGGGAATACTTAGGGGGCAAGCGTGGTCCGGATTTATTGGGCGTAAAGCGAGCGCAGGCGGTTTCTTAAGTTCGAAGTGAAAGCCCCCGGCTCAACCGGGGGGGGGCATGGGAAAATGGGAGACTCG
+
FGFFGGGCFGDCGGDEGGGG6CECDEGGFGFGGFFFFFEGGGGDGDC<CGGGGGGGG@FGGGGG@FGFEEGGFGCGEFF8=,CFGGGGGDEFFEFEECCFFEEDEF9BFDF,?ECEAFF<<FG7FF,+8=FE7=F@FD<8=DFC>F7><,3,3D7@@C,*>DG7>:EG*8<,<<++2<:*B8*::83841**<21?5**+3+3C9>:5:CE590*2:)598CE*?=E**0<</CF<7*0*)1.*2:*0)2*79C))7)91:5<D51)(557<>>4)8:<)0):640<63*)-
@M04650:207:000000000-C238N:1:1101:8942:15389 1:N:0:19
ACTCCTACGGGAGGCAGCAGTGGGGAATATTGCACAATGGGCGCAAGCCTGATGCAGCCATGCCGCGTGTATGAAGAAGGCCTTCGGGTTGTAAAGTACTTTCAGCGAGGAGGAAGGCATTGTGGTTAATAACCACAGTGATTGACGTTACTCGCAGAAGAAGCACCGGCTAACTCCGTGCCAGCAGCCGCGGTAATACGGAGGGTGCAAGCGTTAATCGGAATTACTGGGCGTAAAGCGCACGCAGGCGGTTGATTAAGTCAGAGGTGAAATCCCCGGGCTCAACCTGGGAAC
+
FFGGGGGGGGDGGEGGGGGGGGGGGGGGCFGGGGFGCFGFGCFGGG7FFGEFG9EFGGGGG?FGCGGFEGFG<CFFGCFGGGGGGCGGGGGGGGGGGCGGGGG9ED7:F+C+FE@,:8=,F,8?FFCGG,CAB<F+:A?FGGGGFFGGGFG,CF+>C+FCGEC<CF::FECECCF,>>FGGGGGGGFGGGD8ECEEFCEG*3CEDGGG?@CE5CEGCFFGGD=FEGGFFCDGEEDGD:=57755C<7DBCCGD<09=*=F?=FG4*1.79*9=46@<93;>9C@6?:8(7@?71
@M04650:207:000000000-C238N:1:1101:28544:15389 1:N:0:19
ACTCCTACGGGAGGCAGCAGTAGGGAATCTTCGGCAATGGACGAAAGTCTGACCGAGCAACGCCGCGTGAGTGAAGAAGGTTTTCGGATCGTAAAACTCTGTTGGTAGAGAAGAACGTTGGTGAGAGTGGAAAGCTCATCAAGTGACGGTAACTACCCAGAAAGGGACGGCTAACTACGTGCCAGAAGCCGCGGTAATACGTAGGTCCCGAGTGATGTCCGGATTTATTGGGCGTAAAGCGAGCGCAGGTGGGTTATTAAGTCTGGTGTAAAAGGCAGTGGCTCAACCATTGT
+
FEGGFFGDFGDGECGG7BF<CC@C@FGGGFGDDCFG7@AADFECF@FGFCCFGGC+6+@EFGCFE@CGCFFECF9?FGA84EFGGD++8@?FGE=DF8=9?EFA8?<F,?F?A=FB:+4:>B><F9=F?DDCA>,,@D9DFGG<=F,C+5+@,7@7<@>CEFC>8*3*@B77BFC;;,5>,**;:,226,:7>8:8;9CF8:+2*5++2:75/=+++*0*;)*22+3C9:+/<7D*/***)*.><7C73*95)195=*=BFFCCFG:<4=*9*/.746775(>4?*713**64
@M04650:207:000000000-C238N:1:1101:13094:15410 1:N:0:19
ACTCCTACGGGAGGCAGCAGTAGGGAATCTTCGGCAATGGACGAAAGTCTGACCGAGCAACGCCGCGTGAGTGAAGAAGGTTTTCGGATCGTAAAACTCTGTTGGTAGAGAAGAACGTTGGTGAGAGTGGAAAGCTCATCAAGTGACGGTAACTACCCAGAAAGGGACGGCTAACTACGTGCCAGCAGCCGCGGTAATACGTAGGTCCCGAGCGTTGTCCGGATTTATTGGGCGTAAAGGGAGCGTAGGCGGATTGTTAAGTGGGATGTGAAATACTCAGGCTCAACCTGGGGG
+
GGGGGGGGGGGGGGGGGGGGGFGGEGGGGGGGGGDGGGG9FGDEFGGGGGGGGGGGGGGGGGGGGGG:CCGGGGCFGGGGGGGGGGGFCEGGGCGFGGGGGGGGFGGGFGCFGGGGGDGGGGGGG,=FFGEFGGGGGGGGGGG<>FFGGGGGGGGGGGCFFGGGGGGGGGGCGGGGGGGGGGGGGGGGFGGGGGG>5CGGGGGGGFFCGGGCCGGG=GGGGGCE89CFFFFCF=9CCFFGFGD>G<GDDGGGGCD)9?FFGFGCF4F?:@9=?FF697:?:?5@FFFBF@>?99
@M04650:207:000000000-C238N:1:1101:6262:15440 1:N:0:19
ACTCCTACGGGAGGCAGCAGTAGGGAATCTTCGGCAATGGACGAAAGTCTGACCGAGCAACGCCGCGTGAGTGAAGAAGGTTTTCGGATCGTAAAACTCTGTTGGTAGAGAAGAACGTTGGTGAGAGTGGAAAGCTCATCAAGTGACGGTAACTACCCAGAAAGGGACGGCTAACTACGTGCCAGCAGCCGCGGTAATACGTAGGTCCCGAGCGTTGTCCGGATTTATTGGGCGTAAAGCGAGCGCAGGTGGTTTATTAAGTCTGGTGTAAAAGGCAGTGGCTCAACCATTGT
+
GGGGGGGGGGGFGGGGGGGGGGGGGGGGGGGGGGDGGGGGGGGGFGGGGGGGGGGGGGFGGGDGGCFFFFGGGGCFGGGGGGFFGGGGGGGGGGGGGGGGGGGFFFDGGGGFGGGGG<FGGGGGGGGGGGGGGGGGGGGGGGGGGFCGGECFGGGG<FGGGGGGGGGGGGDGGGGGGGG>8CFGGGGCGFGGGGGGGGGGGGGGG9E?FCGEGGEEGGGGGG5CEC?FGGGGFGGGGD4:555@C<DDF*9C1>09=FFFGFGGFF08:FB4=?EFF?5676C70?4?B*9<D
@M04650:207:000000000-C238N:1:1101:28622:15446 1:N:0:19
ACTCCTACGGGAGGCAGCAGTGGGGAATATTGCACAATGGGGGAAACCCTGATGCAGCAACGCCGCGTGAGTGATGAAGGTTTTCGGATCGTAAAGCTCTGTCTTCAGGGACGATAATGACGGTACCTGAGGAGGAAGCCACGGCTAACTACGTGCCAGCAGCCGCGGTAATACGTAGGTGGCGAGCTTTGTCCGGATTTACTGGGCGTAAAGGGAGCGTAGGCGGATTTTTAAGTGGGATGTGAAATACTCAGGCTCAACCTGGGGGCTGCATTCCAAACTGGAAGTCTAG
+
CFGGGGGGGGGEFGGGEGCGGGGGEGGGGFGFGFCFFFGGGGGGGGGGGGGGGFGGGFGGGG>FEEEFGDGGGGFFAFAFGFGGE>EC@7=EFE@FGFFFDGGGGGGGFGGGGGEC@FDFFGGCGEFGDGEGG7FG@EGGDGGDEG+DBDFFGGGFFCGGG@B,BF@E*4<@C<:99BGFF*,418BECG+;?;1CCCEGGGGG:8:CC/:5CGDF//99*9EGEGCC=4CC:6:<:FF5<*78*0**1**2CC7)))/9CFD259C()7::)786).0*0.?6)9<))074
@M04650:207:000000000-C238N:1:1101:26467:15463 1:N:0:19
ACTCCTACGGGAGGCAGCAGTAGGGAATCTTCGGCAATGGACGAAAGTCTGACCGAGCAACGCCGCGTGAGTGAAGAAGGTTTTCGGATCGTAAAACTCTGTTGGTAGAGAAGAACGTTGGTGAGAGTGGAAAGCTCATCAAGTGACGGTAACTACCCAGAAAGGGACGGCTAACTACGTGCCAGCAGCCGCGGTAATACGTAGGTCCCGAGCGTTGTCCGGATTTATTGGGCGTAAAGCGAGCGCAGGTGGTTTATTAAGTCTGGTGTAAAAGGCAGTGGCTCAACCATTGT
+
GGGGGGGGGGGGGGGGGGGGGGGGGGGGGGGGGGGGGGGGGGGGGGGFGGGGGGGEGGGGGGGGGGGGGGGGGGGGGGGGGGGGGDGGGGGGGGGGGGGGGGGGGGGGGGGGGGGGGGGGGGGGGFGGGGFGGGGGGGGGGGGGGGFGGGGGGGGGGGGGGGGGGGGGGGGGGGGGGGGGGGGGGGGDGGGGGEEGGGGGGGGGDFFFFGGGGGCEGGGGGGG5CGGGFGCGF=DEC<BG@CDEGGGDE>FGDFF?FFFFGFGDF4:<>F??47<584CFFF5?F?FB0?@AA
@M04650:207:000000000-C238N:1:1101:19439:15472 1:N:0:19
ACTCCTACGGGAGGCAGCAGTGGGGAATATTGCACAATGGGCGCAAGCCTGATGCAGCCATGCCGCGTGTATGAAGAAGGCCTTCGGGTTGTAAAGTACTTTCAGCGAGGAGGAAGGCATTGTGGTTAATAACCACAGTGATTGACGTTACTCGCAGAAGAAGCACCGGCTAACTCCGTGCCAGCAGCCGCGGTAATACGGAGGGTGCAAGCGTTAATCGGAATTACTGGGCGTAAAGCGCACGCAGGCGGTCTGTCAAGTCGGATGTGAAATCCCCGGGCTCAACCTGGGAAC
+
GGGGGGGGGGGGGGGGGGGGGGGGGGGGGGGGFGGGGGGGGGGGGGGGGGGGGGGGGGGGGGGGGGGGGGGGGGGGGGGGGGGGGGGGGGGGFGGGGGGGGGGGGGGGGGFGGGGGGGGGGGEFEGGGDGGGGGGGGGGGG9FGGGGGGGGFGGGEGGGGGGGGGGGG>CEEGGGCG@FGGGGFGGGGGGGGGGGCCEGGGGGGGGGGFGGGGGDGCDGGDDEGGGCG?<EG@GDGFGFGDGFFC)9).CDGDCD?6@*0<49D31>8@=6@=4?FBFGEF>CF?F>?B@F:(-
@M04650:207:000000000-C238N:1:1101:12347:15490 1:N:0:19
ACTCCTACGGGAGGCAGCAGTGGGGAATATTGCACAATGGGGGAAACCCTGATGCAGCCATGCCGCGTGTGTGAAGAAGGCCTTCGGGTTGTAAAGCACTTTCAGCGAGGAGGAAAGGTTGGTAGCTAATAACTGCCAGCTGTGACGTTACTCGCAGAAGAAGCACCGGCTAACTCCGTGCCAGCAGCCGCGGTAATACGGAGGGTGCAAGCGTTAATCGGAATTACTGGGCGTAAAGCGCACGCAGGCGGTTGGATAAGTTAGATGTGAAAGCCCCGGGCGCAACCTGGGAAT
+
GGGGGGGGGGGGGGGGGGGGGGGGGGGGGGGGGGGGGGGGGGGGGGGGGGGGGGGGGGGGGGGGGGGGGGFGGGGGGGGGGGGGGGGDFGGGGGGGGGGGGGGGGGGGGGCGGDGFGGGGGGGGGGGGGGGFGGGGGGGGGGFFGGGGGGGGGGGGGGGGGGGGGGGGGGGGGGGGGEGGGGGGGGGFGGGGGGGGGGGGG5CCEEG5EFCCEEG=FGGGDDEFGGGGGGGGF5CD<CFDDDFFCGDGFGG95DD?4=FF9BGD@:C>FFB?BFF3?>GFF(95@DF(2@F8?0
@M04650:207:000000000-C238N:1:1101:29317:15526 1:N:0:19
ACTCCTACGGGAGGCAGCAGTGGGGAATATTGCACAATGGGCGCAAGCCTGATGCAGCCATGCCGCGTGTATGAAGAAGGCCTTCGGGTTGTAAAGTACTTTCAGCGGGGAGGAAGGTGTTGCGGTTAATAACCGCAGCAATTGACGTTACCCGCAGAAGAAGCACCGGCTAACTCCGTGCCAGCAGCCGCGGTAATACGGAGGGTGCAAGCGTTAATCGGAATTACTGGGCGTAAAGCGCACGCAGGCGGTCTGTCAAGTCGGATGTGAAATCCCCGGGCTCAACCTGGGAAC
+
GFGGGGGFGGGGGGGGGGGGFFCGGGGGGCGG9EFGGGGDGGGGGG7DCFGGFFGFFFGGGCC@FEGCGGFGGGGGGGGGFEG8EFGDGGGGGGGFF?B,<CEGG9F@FGG>8BAFFBFFGGGGGCEGGFGGGCGGFECCFFCFGGGFFG<EGGGEGFGFGFFFGGG7CE@CGCFFGGGGDGGGGFGF7C5EGGGEFFFGG>8EEEGCGGGGG>CEFCF5CDGGGG7FFGGC>:7*9F*95C:>CDG3>G>7C*>FF==?EFGDEDD?FFFF?*76:>DF39GFF4>::7@<:(
@M04650:207:000000000-C238N:1:1101:2587:15535 1:N:0:19
ACTCCTACGGGAGGCAGCAGTGGGGAATATTGCACAATGGGCGCAAGCCTGATGCAGCCATGCCGCGTGTATGAAGAAGGCCTTCGGGTTGTAAAGTACTTTCAGCGAGGAGGAAGGCATTGTGGTTAATAACCACAGTGATTGACGTTACTCGCAGAAGAAGCACCGGCTAACTCCGTGCCAGCAGCCGCGGTAATACGGAGGGTGCAAGCGTTAATCGGAATTACTGGGCGTAAAGCGCACGCAGGCGGTTGATTAAGTCAGATGTGAAATCCCCGAGCTTAACTTGGGAAC
+
FGGGGGCEGGG7FF;FFGGGFFGGC,BFGGGFFGGGCFGGFGGGGGBFGDFE9FGGF8@F9AFGGGE>FFFGGCGGGGGGGFGDCFGGGCCFGGDEGCFFFGGFGGFGGG7FF+,EFFFFFGGGGGGGFFCFGGFGGG<FFFGFGGGGDG=DDFFGGEGGFG?7BACCFEEGCCFCFGFE*>DDGGGFGCG*BB7E9CCF85CECCGGGGGGG=:*:>>G*9*:CEGCGFGG>CCC3C=CEG3>DDC/5CDCC5DB**7@9=F7=*:)7BBFFFFF:9DFFFC*9**-)6),52
@M04650:207:000000000-C238N:1:1101:14168:15567 1:N:0:19
ACTCCTACGGGAGGCAGCAGTGGGGAATATTGCACAATGGGCGAAAGCCTGATGCAGCAACGCCGCGTGAGCGATGAAGGCCTTAGGGTCGTAAAGCTCTGTCCTCAAGGAAGATAATGACGGTACTTGAGGAGGAAGCCCCGGCTAACTACGTGCCAGCAGCCGCGGTAATACGTAGGTGGCGAGCGTTGTCCGGATTTACTGGGCGTAAAGGGAGCGTAGGCGGATTTTTAAGTGGGATGTGAAATACTCAGGCTCAACCTGGGGGCTGCATTCCAAACTGGAAGTCTAG
+
GGGGGGGGGGGGGGGGGGGGGGGGGGGGGGGFGGGGGGGGGGGGGGGGGGGFGGGGGGGGGGGGGGGGGGGGGGGGGGGGGGGGGGGGGGGGGGGGGGGGGGGGGGGGGGGFGGGGGGGGGGGGGGGGGGGGFGGGGGGGGGGGGGGGGGGGEGGGGGGGGFGGGGGGGGGGGGGGFGGGGFFEGGGGGGGGGGGG*CGGGGGGGGGGEGGGGGGGGGGGGGDGGGGECFGGFFDFGCFCFDFFFFFG47CDCGGFFFFFGF49>CD9>BDF9?FFB2C*33C45?F?A?=4
@M04650:207:000000000-C238N:1:1101:17318:15596 1:N:0:19
ACTCCTACGGGAGGCAGCAGTGGGGAATATTGCACAATGGGCGCAAGCCTGATGCAGCCATGCCGCGTGTATGAAGAAGGCCTTCGGGTTGTAAAGTACTTTCAGCGAGGAGGAAGGCATTGTGGTTAATAACCACAGTGATTGACGTTACTCGCAGAAGAAGCACCGGCTAACTCCGTGCCAGCAGCCGCGGTAATACGGAGGGTGCAAGCGTTAATCGGAATTACTGGGCGTAAAGCGCACGCAGGCGGTTGATTAAGTCAGATGTGAAATCCCCGAGCTTAACTTGGGAAC
+
GGGGGGGGGGGGGGGGGGGGGGGGGGGGGGGGGGGGGGGGDGGGGGGGGGGGGGGGGGGGGGGGGGGGGGGGGGGGGGGGGGGGGGGGGGGGGGGGGGGGGGGGGGGFGGGGGGGGGGGGGGGGGGGGGGGGGGGGGGFGGGGGGGGGGGGGGGGGGGGGGGGGGGGGGGGGGGGGGGGGDGGGFFCFFGGGGGGGGGGGGGGGGGGGGFCGGGGGGGGGGGGGGGGGGGGGFGDGFGFGDDB>DDGGFGDGDDFFFFFFGB*:9CF>FFFFFBFFBFD>:9GFFFFFFFFFF(
@M04650:207:000000000-C238N:1:1101:17545:15629 1:N:0:19
ACTCCTACGGGAGGCAGCAGTGGGGAATATTGCACAATGGGGGAAACCCTGATGCAGCAACGCCGCGTGAGTGATGAAGGTTTTCGGATCGTAAAGCTCTGTCTTCAGGGACGATAATGACGGTACCTGAGGAGGAAGCCACGGCTAACTACGTGCCAGCAGCCGCGGTAATACGTAGGTGGCGAGCGTTGTCCGGATTTACTGGGCGTAAAGGGAGCGTAGGCGGATTTTTAAGTGGGATGTGAAATACTCAGGCTCAACCTGGGGGCTGCATTCCAAACTGGCAGTATAG
+
GGGGGGGGGGGGGGGGGGGGGGGGGGGGGGGGGGGGGGGGGGGGGFFFEGGGGGGGGGGGFGGGGGGGG>FGGGGGGGGGFFGGGGGGGGGGGGGGGGGGGGGGGGGGGGDFFG@FGGGGFFGGGGGGGFGGGGGGFGGGFGGGGGGGGFGFGGGGGGGGGGGGGGGGGGGGF,B:?CFCFGFGGGGGGGGGGGEGGEGGFGGGGGFE8CEGGGGGG3C)?DG9CG::=FCF>FGADFFDFGFFCF>F=>:=CCF::F??*)2*7FDF@>E)6/@*6<D?F70?)).(-*1.
@M04650:207:000000000-C238N:1:1101:22218:15685 1:N:0:19
ACTCCTACGGGAGGCAGCAGTAGGGAATCTTCGGCAATGGACGAAAGTCTGACCGAGCAACGCCGCGTGAGTGAAGAAGGTTTTCGGATCGTAAAACTCTGTTGGTAGAGAAGAACGTTGGTGAGAGTGGAAAGCTCATCAAGTGACGGTAACTACCCAGAAAGGGACGGCTAACTACGTGCCAGCAGCCGCGGTAATACGTAGGTCCCGAGCGTTGTCCGGATTTATTGGGCGTACAGCGATCGCAGGTGGTTTATTAAGTCTGTGGTAAAAGGCAGTGGCTCAACCATTGTT
+
<EFFFEFFGGFEG@F@FGFGG9<ECDFGGG<@CCFEGGCCFABB@@FEFG9E@FGGGEECFB@FCCF7FGCFFFGDFE<,:,CFGF@@?:=FFE<?@DFFFFEGCCEGE?EGG8<=:D@ADGGFF,,BD7ED,BDDGFGDF,><EFFEDGD7FCFG,@CC@,7D7FCFE*CCCEFC,2>>,:C;F=BBFFEE5*B3:C<9B3@F*?+=8=558//A:7>DED?EAF?90*9*):D*)*1C>D40)>*9)*211*9?FF/*3@D0@C7(./**1*);0:F@?(1/**)(2=?)6)
@M04650:207:000000000-C238N:1:1101:28787:15709 1:N:0:19
ACTCCTACGGGAGGCAGCAGTGGGGAATATTGCACAATGGGCGCAAGCCTGATGCAGCCATGCCGCGTGTATGAAGAAGGCCTTCGGGTTGTAAAGTACTTTCAGCGAGGAGGAAGGCATTGTGGTTAATAACCACAGTGATTGACGTTACTCGCAGAAGAAGCACCGGCTAACTCCGTGCCAGCAGCCGCGGTAATACGGAGGGTGCAAGCGTTAATCGGAATTACTGGGCGTAAAGCGCACGCAGGCGGTTTGTTAAGTCAGATGTGAAATCCCCGAGCTTAACTTGGGAAC
+
GGGGGGGGGGGGGGGGGGGGGGGGGGGGGGGGGGGGGGGGGGGGGGDGGGGEGGGGGGGGGGGDGGGGGGGGGGGGGGGGGGGGGGGGGGGGGGGGGGGGGGGGGGGGGGGGFFGGGGGGGGGGGGGGGGGGGGGGGGGGGFGGGGGGGGGGGGGGGGGFGGGGGGGGGGGGGGGGGGGFCEGGGGCGGEGGGGGGGFFGGGGGGGGGGCFGGEDDFGGGGGGGGGGGGGGG@EGGGGFGFGFFGD7<5CDGCDDFF?FFF=CCB*:<FFFFFFFFFBDDF0C4779<>FFFB-
@M04650:207:000000000-C238N:1:1101:26038:15767 1:N:0:19
ACTCCTACGGGAGGCAGCAGTGGGGAATATTGCACAATGTGCGCAAGCCTGATGCAGCCATGCCGCGTGTATGAAGAAGGCCTTCGGGTTGTAAAGTACTTTCAGCGAGGAGGAAGGCATTGTGGTTAATAACCACAGTGATTGACGTTACTCGCAGAAGAAGCACCGGCTAACTCCGTGCCAGCAGCCGCGGTAATACGGAGTGTGCAAGCGTTAATCTGAATTACTGGTCTTACAGCGCACGCATGCGGTTGATTATGTCACATGTGAAATCCCCGATCTTAACTTGGTAAC
+
@EGGGGDAF7@7F@@;@FE,F@FC:ECFFFGGGGFAEGG-;CCCCFCFGGGCE,E9FEFGG8AGFD@G7F8F,<<,9<E?FEFGGGGCEC7FCG9FG9<AFGGFD<74>7::+?=,?=BFGGG,+FG9,F,CF8FE,AA9,5?5:A+>F8CDF+:+6:F7<FCEGD8<*8F*73DFCEGFG7D,>1,,6*:*:=*:C9B*8*=*<<B9+2=F*7B**;F+17+2>++<0*03*<:+**)/7/.)9)*16))9CCCF78*1<*2*122:***099;:(())03F479BA))*-))
@M04650:207:000000000-C238N:1:1101:13242:15775 1:N:0:19
ACTCCTACGGGAGGCAGCAGTGGGGAATATTGCACAATGGGCGCAAGCCTGATGCAGCCATGCCGCGTGTATGAAGAAGGCCTTCGGGTTGTAAAGTACTTTCAGCGAGGAGGAAGGCATTGTGGTTAATAACCACAGTGATTGACGTTACTCGCAGAAGAAGCACCGGCTAACTCCGTGCCAGCAGCCGCGGTAATACGGAGGGTGCAAGCGTTAATCGGAATTACTGGGCGTAAAGCGCACGCAGGCGGTTGATTAAGTCAGATGTGAAATCCCCGAGCTTAACTTGGGAAC
+
GGGGGGGGGGGGGGGGGGGGGGGGGGGGGGGGGGGGGGGGGGGGGGGGGGGGGGGGGGGGGGGGGGGGGGGGGGGFFGGGGGGGGGGGGGGGGGGGGGGGGGGGGGGGGGGGGGGGGGGGGGGGGGGGGGGGGGGGGGFGGGGGGGGGGGGGGGGGGGGGGGGGFFFFGGGGFGFGGGGGGFGGGGGGGGGGCCGGGGGGGGGGGGGGFGGGGGGGG>FGGDEFDGGGGGGGFGGGGGFD>DFFGGG33CDGDDCFF=*9<@GGFC74BFFFFFFFFFDBD0CFF?79<FFFB,
@M04650:207:000000000-C238N:1:1101:5653:15777 1:N:0:19
ACTCCTACGGGAGGCAGCAGTAGGGAATCTTCGGCAATGGACGAAAGTCTGACCGAGCAACGCCGCGTGAGTGAAGAAGGTTTTCGGATCGTAAAACTCTGTTGGTAGAGAAGAACGTTGGTGAGAGTGGAAAGCTCATCAAGTGACGGTAACTACCCAGAAAGGGACGGCTAACTACGTTCCAGCAGCCGCGGTAATACGTAGGGGGCTAGCGTTATCCGGAATTACTGGGCGTAGAGGGTGCGGAGGTGGGTTCGTAAGTCAGAAGGTAAAGGCTACGGCTCAACAGTAGT
+
GG9EFF,CCCEGDECFGGGCFGGGCCEFGGGGGGCGGGFGFGGG@:EAFGGGGGC@:FGGDGGGGDG=FFCFDFG9FEFFFE,BFGG@:FFFGGGGG8BEF9?,?BF9FF9EFGGGCBFG,CFGGG88F7=9F8@FGGFA<EGFCDFCGGGG?EFGAFDF:EFFDEC@F**CECCCCB::,=C;;<?GGGGECEGG>CFEGC+2;***?5FFGDEGE47:/);:ECFFGC65<E<=)9@F:D5)))9)0*9C)9>:)845*9::B0:84)/*98?>0?G3;6)749?).9/.6
@M04650:207:000000000-C238N:1:1101:28897:15789 1:N:0:19
ACTCCTACGGGAGGCAGCAGTGGGGAATATTGCACAATGGGCGAAAGCCTGATGCAGCAACGCCGCGTGAGCGATGAAGGCCTTCGGGTCGTAAAGCTCTGTCCTCAAGGAAGATAATGACGGTACTTGAGGAGGAAGCCCCGGCTAACTACGTGCCAGCAGCCGCGGTAATACGTAGGGGGCTAGCGTTATCCGGAATTACTGGGCGTAAAGCGCACGCAGGCGGTTTGTTAAGTCAGATGTGAAATCCCCGAGCTTAACTTGGGAACTGCATTTGAAACTGGCAAGCTAG
+
GGGGGGGGGGGGGGGGGGGGGGGGGGGGGGGGGGGGGGGGGGGGGGGGGGGGGGFGGGGGGGGGGGGGGGGGGGGGGGGGGGGGGGGGGGGGGGGGGGGGGGGGGGGGGGGGGGGGGGFFFFCFFGGGGGGGGGDGGGGGFFGGCFFDGGGGGGGFG9FGGGGGGGGGC7FFGFF@GGGGGGGGGGGGGGE@GGGGGGGGGGCFGFGG8CGCE7EEGDGGGDGGGGCEEG*CFFGF7>FFFGFFCFCGFGGG<)>DF4BFFF7FFFGBF@FFF?F@>9CF?>>94)1::6@2
@M04650:207:000000000-C238N:1:1101:15580:15821 1:N:0:19
ACTCCTACGGGAGGCAGCAGTGGGGAATCTTCGGCAATGGACGAAAGTCTGACCGAGCAACGCCGCGTGAGTGAAGAAGGTTTTCGGATCGTAAAACTCTGTTGTTAGAGAAGAACAAGGACGTTAGTAACTGAACGTCCCCTGACGGTATCTAACCAGAAAGCCACGGCTAACTACGTGCCAGCAGCCGCGGTAATACGTAGGTGGCGAGCGTTGTCCGGATTTACTGGGCGTAAAGCGAGCGCAGGCGGTTTCTTAAGTCTGATGTGAAAGCCCCCGGCTCAACCGGGGAGG
+
GGGGGGGGGGGGGGGGGGGG@FGGGGGGGGGGGGGGGGGGGGGGGGGGGGGGGGGGGGGGGGGGGGGGGGGGGGGGGGGGGGGGGGG>FGGGGGGGGGGGGGGGGGGGFGGGGGGGGGCDGGGGGGGGGGGGGGGGGFFGGGGGGGGGGGGGFGGGGGGGGGGGECGFEGGGGGGGGGGFGGGGGGGGGGGGD:8CFCGGGGGGGGGGGEEGGGGGEGFCEGCEGGGGGFGGEGGGGGFGDDEFGGGD>5C)7<CFFFFFCFF70CFDFFFFFFFFFB<>D9D4@FFFBFF24;
@M04650:207:000000000-C238N:1:1101:16741:15827 1:N:0:19
ACTCCTACGGGAGGCAGCAGTGGGGAATATTGCACAATGGGCGCAAGCCTGATGCAGCCATGCCGCGTGTATGAAGAAGGCCTTCGGGTTGTAAAGTACTTTCAGCGAGGAGGAAGGCATTGTGGTTAATAACCACAGTGATTGACGTTACTCGCAGAAGAAGCACCGGCTAACTCCGTGCCAGCAGCCGCGGTAATACGGAGGGTGCAAGCGTTAATCGGAATTACTGGGCGTAAAGCGCACGCAGGCGGTTGATTAAGTCAGATGTGAAATCCCCGAGCTTAACTTGGGAAC
+
GGGGGGGGGGGGGGGGGGGGGGGGGGGGGGGFGGGGGGGGGGGGGGGGGGGGGGGGGFGGGGGGGGGGGGGGGGGGGGGGGGGGGGGGGGGGGGGGGGGGGGGGGGGGGGGGGGGFGGGGGGGGGGGGGGGGGGGGGGGGGGGGGGGDGGGGGGGGGGEFGGGGGGGGGGGGGGFGGGGGGGCCFGFFGGGGGGDGGGGGEGGEGGGGGGGGGGGGDGGF5D=EGGGGGFGG@EGEGGFGFGFFGDDD>5CCGD<FFFFFGFFG?:FAFFFFF=FFBFGFFFF*9@BDFFFFF4
@M04650:207:000000000-C238N:1:1101:17336:15873 1:N:0:19
ACTCCTACGGGAGGCAGCAGTGGGGAATATTGCACAATGGGCGAAAGCCTGATGCAGCAACGCCGCGTGAGCGATGAAGGCCTTCGGGTCGTAAAGCTCTGTCCTCAAGGAAGATAATGACGGTACTTGAGGAGGAAGCCCCGGCTAACTACGTGCCAGCAGCCGCGGTCATACGTAGGGTGCAAGCATTATTCGGAGTGACTGGGCGTAAAGAGTTGCGTAGGTGGTTTGTTAAGTGAGTAGTGAAAGCTAGCGGCTCAACCGTATAGATTATTATTCAAACTGGCAAACTCG
+
GGGGGGGGGGGGGGGGGGGGGGGGGGGGGGGGGGGGGGGGGGGGGGGGGGGGGGGGGGGGGGGGGGGGGGGGGGGGGGGGGGGGGGGGGGGGGGGGGFGGGGGGGGGGGGGGGGGGGGGGGGGGGGGGGGGGGGGGGGGGGGGGGGGGGGGGGGGGGGGGGGGGGGGGGGGGGGGGGGGGGGGGDGGGGGGGGGGGGGGGGGGGGGGGGGGGGGGGGGDD8DGEGEFEGGGGFGFDFGFGFFF?47CC?GGGGFGEF>DFGFGGFFGFFFFFFFFF9AFFF>GFFFFFFFFF<-
@M04650:207:000000000-C238N:1:1101:11516:15958 1:N:0:19
ACTCCTACGGGAGGCAGCAGTAGGGAATCTTCGGCAATGGACGAAAGTCTGACCGAGCAACGCCGCGTGAGTGAAGAAGGTTTTCGGATCGTAAAACTCTGTTGGTAGAGAAGAACGTTGGTGAGAGTGGAAAGCTCATCAAGTGACGGTAACTACCCAGAAAGGGACGGCTAACTCCGTGCCAGCAGCCGCGGTAATACGGAGGGTGCGAGCGTTAATCGGAATGACTGGGCGTAAAGGGCACGCAGGCGGTGACTTAAGTGAGATGTTAAAGCCCTGGGCTTAACCTAGGA
+
GGGGGGGGGGGGGGGGGGGGGGGGGGGGGGGGGGGGGGGGGGGGDGGGGGGGGGGGGGGGGGGGGGGGGGGGFGGGGGGFGGGGGGGGGGGGGGGGGGGGGGGGGGGGCGGGGGGGGGGGGGGGGGGG9FFGGGGGGGGGGGGGGGGGGGGGGGGGGGGGFGGGGGGGGGGGGGGGGGGGGGGFGGGFGGGGGGGGGGFGGGGGGGGGGGG5CEGG=FGGFDGGGGFFEGGGFEGDG<FGFGFFGGGGDGG:75DFF4**3=>FFDG7@*74@==F1:*7@BG>)*/54;@<0
@M04650:207:000000000-C238N:1:1101:2869:15964 1:N:0:19
ACTCCTACGGGAGGCAGCAGTAGGGAATCTTCGGCAATGGACGAAAGTCTGACCGAGCAACGCCGCGTGAGGGAAGAAGGTGTTCGGATCGTAAAACTCTGTTGGGAGGGAAGAAGGGTGGTGATAGGGGAAGGCTCAGCAAGTGACGGTAACTACCCAGAAAGGAACGGCTAACTACGTGCCAGCAGCCGCGGTAATACGTAGGTCCCGAGCGTTATCCGGAATTACTGGGCGTAAAGCGCGCGCAGGCGGGTTCTGAAGTCAGAGGTGAAAGCCCACGGCCCAACCGGGG
+
GGGGGGGGGGGGGGGGGGGGG<FGGGGG,CE@<FFGGGGG,CFGGGGEGGGFG,7@FG:FGGGEF>FFGGG8CF<FFGGGG,CFGGGG:FGGGGG9FEFGFF,5=+FG+>FEGGG,,+,B++8B,,8,3+8@++,@C>,,@C3EFGGGGGGDFFG?7,>F,,?F8,2@<CEGDFG9,<F:F8CGG5EGGCGDGGGGDG9CG+>CC++0;:EC5C:5*1228<8*;+:+<:F=>ECG3*97>)))777>BG<C)1C5=*113@C*=**,08=FF*8)41C3>>)8@F5-4))3
@M04650:207:000000000-C238N:1:1101:14043:15977 1:N:0:19
ACTCCTACGGGAGGCAGCAGTGGGGAATATTGCACAATGGGGGAAACCCTGATGCAGCAACGCCGCGTGAGTGATGAAGGTTTTCGGATCGTAAAGCTCTGTCTTCAGGGACGATAATGACGGTACCTGAGGAGGAAGCCACGGCTAACTACGTGCCAGCAGCCGCGGTAATACGGAGGGTGCAAGCGTTAATCGGAATTACTGGGCGTAAAGCGCACGCAGGCGGTTTGTTAAGTCAGATGTGAAATCCCCGAGCTTAACTTGGGAACTGCATTTGAAACTGGCAAGCTTG
+
GGGGGGGGGGGGGGGGGGGGGGGGGGGGGGGGGGGGGGGGGGGGGGGGGGGGGGGGGGGGGGGGGGGGGGGGGGGGGGGGGGGGGGGGGGGGGGGGGGGGFGGGGGGGGGGGGGGGGGGGGGGGGGGGGGGGCGGGGGGGGGGCGGFFGGGFEGGGGGGGGGGGGGGGGGGGGGCECEGGGGGGGGGG;EGCGGFGGGGGGGGGGGGGGGGGFGGGGCGGEGGGGGGEGGGGFGC?FGF=FFF47CCDFGGGGGGBEFF?GFG>?FD:FFFFFFFF)6CBF:C@F:F:??44
@M04650:207:000000000-C238N:1:1101:5451:15981 1:N:0:19
ACTCCTACGGGAGGCAGCAGTAGGGAATCTTCGGCAATGGACGAAAGTCTGACCGAGCAACGCCGCGTGAGTGAAGAAGGTTTTCGGATCGTAAAACTCTGTTGGTAGAGAAGAACGTTGGTGAGAGTGGAAAGCTCATCAAGTGACGGTAACTACCCAGAAAGGGACGGCTAACTACGTGCCAGCAGCCGCGGTAATACGTAGGTCCCGAGCGTTGTCCGGATTTATTGGGCGTAAAGCGAGCGCAGGTGGTTTATTAAGTCTGGTGTAAAAGGCAGTGGCTCAACCATTGTT
+
GGGFGGGGGGGGGGGGFGGGGGGGGGGGGGGGFGGGGGGGGGGGGEFEGEGGGGGGFFGGGGGGGGGGGGGGGGGGGGFGGB?FGGGGGGGGGGGGGGFFGGGGGGGGGGGGGGFGGD@CFGGGGGGFGGGGGGGGGGGGGGGGGGGGGG7CCFGGGGGFFFGFGGGGEEGGEGGGCFGGGGFFGFGGFFGDDGGEGGGGGFFGGFGGGGGGGGGG5CGCD<;A5?FGGGGGFG<=DFFGFG3>D357BCFFCD<46@98CFG7@4:1>?FFFF3::<59?FCFFF.146=2-)
@M04650:207:000000000-C238N:1:1101:16985:16017 1:N:0:19
ACTCCTACGGGAGGCAGCAGTGGGGAATATTGCACAATGGGCGCAAGCCTGATGCAGCCATGCCGCGTGTATGAAGAAGGCCTTCGGGTTGTAAAGTACTTTCAGCGAGGAGGAAGGCATTGTGGTTAATAACCACAGTGATTGACGTTACTCGCAGAAGAAGCACCGGCTAACTCCGTGCCAGCAGCCGCGGTAATACGTAGGGGGCTAGCGTTATCCGGAATTACTGGGCGTAAAGGGTGCGTAGGTGGTTTCTTAAGTCAGAAGTGAAAGGCTACGGCTCAACCGTAGTA
+
GGGGGGGGGGGGGGGGGGGGGGGGGGGGGGGGGGGGGGGGGGGGGGGGGGGGGGGGGGGGGGGGGGGGGGGGGGGGGGGGGGGGGGGGGGGGGGGGGGGGGGGGGGGGGGGGGGGGGGGGGGGGGGGGGGGGGGGGGGGGGGGGGGGGGGGGGGGGGGGGCFFGGGGGGGGGGGGGGGGGGGGGGGGGGGGGGGGGGGGGGGGGGGGGGGGGGGGGGGGGGGGGGGGGFGGGFEGG3>FGFGD><DDDFGGG7DFFFFFFGFGGFGGFF@FFFFFFFFGFFFGFFFFFFFFB9
@M04650:207:000000000-C238N:1:1101:10626:16019 1:N:0:19
ACTCCTACGGGAGGCAGCAGTGGGGAATATTGCACAATGGGCGCAAGCCTGATGCAGCCATGCCGCGTGTATGAAGAAGGCCTTCGGGTTGTAAAGTACTTTCAGCGAGGAGGAAGGCATTGTGGTTAATAACCACAGTGATTGACGTTACTCGCAGAAGAAGCACCGGCTAACTCCGTGCCAGCAGCCGCGGTAATACGGAGGGTGCAAGCGTTAATCGGAATTACTGGGCGTAAAGCGCACGCAGGCGGATGATTAAGTCAGATGTGAAATTCCCGGGCTCAACCTGGGAAT
+
FGGGGGGGGGGGGGGGGGGGGGGGGGGGCGGG<FGGGGGGGGG7@GEGGCF@E@FGGFFGCFGGDEGGG:EDFEFGGGFFEFGGGGGGEGGGGGGFFDEGGGGFFFG@FECCDE=EFFDGDEDE7AFFFG9F<BFEGC?<BF,CFGGFD,+,=FF+CFFF@DGGGGGGGGC8:,=@7B1<>DD24DFFFE5E::C8++5B5;C7CEGD?<CCE*:8>7CGGGGFF7<EGFC5>7CEF:6D:D)817C3@D<)/9**1966?F774:D>@477/*112(903,***)..35)1((
@M04650:207:000000000-C238N:1:1101:9241:16132 1:N:0:19
ACTCCTACGGGAGGCAGCAGTAGGGAATCTTCGGCAATGGACGAAAGTCTGACCGAGCAACGCCGCGTGAGTGAAGAAGGTTTTCGGATCGTAAAACTCTGTTGGTAGAGAAGAACGTTGGTGAGAGTGGAAAGCTCATCAAGTGACGGTAACTACCCAGAAAGGGACGGCTAACTACGTGCCAGCAGCCGCGGTAATACGGAGGTCCCGAGCGTTGTCCGGATTTATTGGGCGTAAAGCGAGCGCAGGTGGTTTATTAAGTCTGGGGTAAAAGGCAGTGGCTCAACCATTTT
+
GGGGGGGGGGGGEGGGGGGGGFGFGGGGGED9F;FGGGGGFFDGGGGFGGGFFGG@FFGGDGGEGGG=FEGFGGGGGGFEEFFFFGGCFG7EFGGGGGGGGFGGGGGGFGFGFFGGDGCC33<FGGGFGFGFGFGCGEEE9FGDBF9BE:C>F<FFGFEC>FFGFFGGGGDEGBDFGGECFCEEGFGFDCEEEGGG8FGGG*88EGEFFE5EEEGEGG>DGDC*8A:+<:+:>CGG<*/:>*7)))9C@*09*109**/796*2=**(8>F=?*8578*07-19=@F((/*)6
@M04650:207:000000000-C238N:1:1101:27852:16153 1:N:0:19
ACTCCTACGGGAGGCAGCAGTGGGGAATATTGCACAATGGGCGCAAGCCTGATGCAGCCATGCCGCGTGTATGAAGAAGGCCTTCGGGTTGTAAAGTACTTTCAGCGAGGAGGAAGGCATTGTGGTTAATAACCGCAGTGATTGACGTTACTCGCAGAAGAAGCACCGGCTAACTCCGTGCCAGCAGCCGCGGTAATACGGAGGGTGCAAGCGTAAGTCGGAATTACTGGGCGTAAAGCGCACGCAGGCGGTTTGGTAAGTCAGATGTGAAATCCCCGAGCTTAACTTGGGAAC
+
GGGGGGGGGGGGGGGGGGGGGGGGGGGGGGGGFGGGGGGGGGG7FFCCFFFFADGFGGGG9E<FGGGGG:,CCFFFFGFG@F=F@DGGGGGGCGGGFC<,FF,EADGCFGFD?=F<FGG<F<F,B=FEGACE9FGGGGBBF,<EFGG+>BFCFCC@FCC3@CDF@DGGDGCE@E>?C>F:8*,:CG6,2BEC5:@C+B9CB*31*CCC8A::=5*A*::C55;EGFC7?C8=B*757CFGF5)7977).))17*7)886?FFGG=C:6=*7@FBF?:17<3(****9456>(.(
@M04650:207:000000000-C238N:1:1101:6921:16156 1:N:0:19
ACTCCTACGGGAGGCAGCAGTGGGGAATATTGCACAATGGGGGAAACCCTGATGCAGCAACGCCGCGTGAGTGATGAAGGTTTTCGGATTGTAAAGCTCTGTTAGCAGGGAAGAGATAGGACGGTACCTGCAGAGGAAGCCACGGCTAACTACGTGCCAGCAGCCGCGGTAATACGTAGGTGGCAAGCGTTGTTCGGAATAACTGGGCGGAAAGGATGCGTAGGCGGTTAGATAAGTTATGTGTTAAATATATAGGCTTAACCTGTAGAAAGCACATAAAACTGTGTAACTAGG
+
GGGGGGGGGGGGGGGGGGGGGGGGGGGGGGGGGGGGGGGGGGGGGGGGGGGGGGGFGGGGGGGGGGGFGGGGFFGGGGGGGGGGGGGGGGGGGGGGGGFFGGGGGGGGGGGGGGGGGGGGGGGGGGGGGGGCFGGGGGDCFGGGGGGGGGGGFGGGGCAFGFGGGGGGGGFGGCFGGGGGFFF>FFGGGGGGGGGGGGC5FFGGFCFGG*7=CFFGGGGG8DECGGGE55CC@G7CDGFF6F@F4CFC?CFG7:F=FFF?9=7:5>C26=4?@F>>)6:@F>6***9<4*=4<(
@M04650:207:000000000-C238N:1:1101:28579:16161 1:N:0:19
ACTCCTACGGGAGGCAGCAGTAGGGAATCTTCGGCAATGGACGAAAGTCTGACCGAGCAACGCCGCGTGAGTGAAGAAGGTTTTCGGATCGTAAAACTCTGTTGGTAGAGAAGAACGTTGGTGAGAGTGGAAAGCTCATCAAGTGACGGTAACTACCCAGAAAGGGACGGCTAACTACGTGCCAGCAGCCGCGGTAATACGTAGGTGGCAAGCGTTGTTCGGAATAACTGGGCGTAAAGGATGCGTAGGCGGTTAGATAAGTTATGTGTTAAATATATAGGCTTAACCTGT
+
GGGFFGGGGGGGGGGGGGGGGGGGGGGGGGGGGGGGGGGGGGGGGGGGGGGGGGGGGEGGFGGGGGGGGGFGGGGGGGGGGGGGGGGGGGGGGGGGGGGFFGGGGGGGGGGGGGGFEDGGCFGGGGGDFGFGFFDGGGGGFCFGGGGGGGGGGGGFGGGGGGGGFFGGGGGGGGGGGGGGGFGGGGGGGEEEGDBEEGDCCCGFGGGGGDFGGE;CECFFGGEGFGGGFGGFFGDED*9DFFF4<3>DDDGGGCD@4=?FGFGGFGGBFFFFFFF?4<C@4:F4?FBB4FF
@M04650:207:000000000-C238N:1:1101:27460:16183 1:N:0:19
ACTCCTACGGGAGGCAGCAGTGGGGAATATTGCACAATGGGCGCAAGCCTGATGCAGCCATGCCGCGTGTATGAAGAAGGCCTTCGGGTTGTAAAGTACTTTCAGCGGGGAGGAAGGTGTTGAGGTTAATAACCTCAGCAATTGACGTTACCCGCAGAAGAAGCACCGGCTAACTCCGTGCCAGCAGCCGCGGTAATACGTAGGGGGCTAGCGTTATCCGGAATTACTGGGCGTAAAGGGTGCGTAGGTGGTTTCTTAAGTCAGAAGTGAAAGGCTACGGCTCAACCGTAGTA
+
GGGGGGGGGGGGGGGGGGGGGGGGGGGGGGGGGGGGGGGGGGGGGGGGGGGGGGGGGGGGGGGGGGGGGGGGGGFFFGGGGGEGGGGGGGGGGGGGGFGGGGGGGGGGGGGGGEGGGGGGGGGGGGGGGGGGGGGGGGGGGGFGGGGGGFGFGGG@C7FGGGGGGGGGGGGGGGGGGGGCEGGGGGGGGGGGGGGGGGGFCFGGEEGGGGFGGGGGGGGGDDCGGGGGGGGGFEGGG>?DFGFF9CDGFGGDFGFFFF?FGFGG4766?=FFFFFFF?GFB>D4=F4>:>D?A
@M04650:207:000000000-C238N:1:1101:28511:16219 1:N:0:19
ACTCCTACGGGAGGCAGCAGTGGGGAATATTGCACAATGGGGGAAACCCTGATGCAGCCATGCCGCGTGTGTGAAGAAGGCCTTCGGGTTGTAAAGCACTTTCAGCGAGGAGGAAAGGTTGGTAGCTAATAACTGCCAGCTGTGACGTTACTCGCAGAAGAAGCACCGGCTAACTCCGTGCCAGCAGCCGCGGTAATACGGAGGGTGCAAGCGTTAATCGGAATTACTGGGCGTAAAGCGCACGCAGGCGGTTTGTTAAGTCAGATGTGAAATCCCCGAGCTTAACTTGGGAAC
+
GGGGGGGGGGGGGGGGGGGGGGGGGGGGGGGGGGGGGGGGGGGGGGGGGGGGGGGGGGGGGGGGGGGGGGGGGGGGGGGGGGGGGGGGFGGGGGGGGGGGGGGGGGGGGGGGGGGGGGFGGGGGGGGGGGCFGFGGGGGGGGFGGGGEFGGGGGGGGGGGGGGGGGGGGGGGGGCFGGG@EGGGDGGGGGGGGGGGDGGGGEGGGGGGGGECGECCGGGGGDEG6CDGGGGGFGGGFGFGDCBFGGGGEGGCC*9F??FFCFGG6CF<FFFFFFF:6>GEE0*@?FF)6@FFF3
@M04650:207:000000000-C238N:1:1101:18077:16234 1:N:0:19
ACTCCTACGGGAGGCAGCAGTGGGGAATATTGCACAATGGGGGAAACCCTGATGCAGCAACGCCGCGTGAGTGATGAAGGTTTTCGGATCGTAAAGCTCTGTCTTCAGGGACGATAATGACGGTACCTGAGGAGGAAGCCACGGCTAACTACGTGCCAGCAGCCGCGGTAATACGTAGGTCCCGAGCGTTGTCCGGATTTATTGGGCGTAAAGCGAGCGCAGGTGGTTTATTAAGTCTGGTGTAAAAGGCAGTGGCTCAACCATTGTATGCATTGGAAACTGGTAGACTTGAGT
+
GGGGGGGGGGGGGGGGGGGGGGGGGGGGGGGGGGGGGGGGGGGEGGGGGGGGGGGGGGGGGGGGGGGGGGGGGGGGGGGGCFFGGGGDGGGGGGGGGFGGGGGAFGGGGGGGGDGGGGGGGEFGGGGGGGGGGGGGGGGGGGGGGGGGGGGGGGDFGGGGGGGGGGGGGGGGGGGGGGGGGFGGGGGGGEE8FGGGGEGGFGGGGGGGGGGCCGGCEGG35<E:@FE*C<CCFFGGG>FG6FFFGGF7><CDFFGFFFFFGFGFFGGAFFF?BF4<<6CFFDGFFFFF2BF<:-
@M04650:207:000000000-C238N:1:1101:27234:16311 1:N:0:19
ACTCCTACGGGAGGCAGCAGTGGGGAATATTGCACAATGGGCGCAAGCCTGATGCAGCCATGCCGCGTGTATGAAGAAGGCCTTCGGGTTGTAAAGTACTTTCAGCGGGGAGGAAGGGAGTAAAGTTAATACCTTTGCTCATTGACGTTACCCGCAGAAGAAGCACCGGCTAACTCCGTGCCAGCAGCCGCGGTAATACGGAGGGTGCAAGCGTTAATCGGAATTACTGGGCGTAAAGCGCACGCAGGCGGTTTGTTAAGTCAGATGTGAAATCCCCGGGCTCAACCTGGGAAC
+
GGGGGGGGGGGGGGGGGGGGGGGGGGGGGGGAFGGGGGGGGGGGGGGGGGGGGGGGGGGGGGGGGGGGGGGGGGGGGGGGGGGGGGGGGGGGGGGGGGGGGGGGGGEGDGGGGEGFEEFGFGCFGGGFGGGAFFFDFADFGGGCFGGGGEGGGGGGGGGCCEGGGGGGGGDEGGGGGGGGGGGGGGGGGGGGGGGGGGCEEDGGGGGGGGGGGDGGGF*9CGEGGGGGGGGGFGDG<FFGFGFFGGDGEDCC9DGFFF6@CFFFF>7AFFFF=F@FBFG3795???4>7)<1:,
@M04650:207:000000000-C238N:1:1101:5555:16359 1:N:0:19
ACTCCTACGGGAGGCAGCAGTGGGGAATATTGCACAATGGGGGAAACCCTGATGCAGCAACGCCGCGTGAGTGAAGAAGGTCTTCGGATTGTAAAGCTCTGTTAGCAGGGAAGAGATAGGACGGTACCTGCAGAGGAAGCCACGGCTAACTACGTGCCAGCAGCCGCGGTAATACGTAGGTGGCAAGCGTTGTTCGGAATAACTGGGCGTAAAGGATGCGTAGGCGGTTAGATAAGTTATGTGTTAAATATATAGGCTTAACCTGTAGAAAGCACATAAAAATGTGTAACT
+
CFFGGEGFFEDC:FCD@:AEEEFGGGG8EFE9EECAF<FGGGE@FFE,FGGFGGGGE,CCF@FGGEG=FEEGGAFGFGCEFAFEGGGGCG8AFEFFGF8<95EFG<FECFGEGFF4??EFGDFEFF+EFCFGGFFGFGGGDDGGGFCCCEECFGGGGGFGDFCFFGGGG7CEG;@CCG@C=@CEFGF8*=CGBE+=:E>8FGFC@:BEE/=5C:EC9>*9CGGCECE:C7FG67:C7*17=FB=4:::?C*:CCC?@)0?CF*>7>DAFFB4?F))4<FB6)*1/894>==
@M04650:207:000000000-C238N:1:1101:16258:16359 1:N:0:19
ACTCCTACGGGAGGCAGCAGTGGGGAATATTGCACAATGGGCGAAAGCCTGATGCAGCAACGCCGCGTGAGCGATGAAGGCCTTCGGGTCGTAAAGCTCTGTCCTCAAGGAAGATAATGACGGTACTTGAGGAGGAAGCCCCGGCTAACTACGTGCCAGCAGCCGCGGTAATACGTAGGGGGCTAGCGTTATCCGGAATTACTGGGCGTAAAGGGTGCGTAGGTGGTTTCTTAAGTCAGAAGTGAAAGGCTACGGCTCAACCGTAGTAAGCTTTTGAAACTGAGAAACTTGAGG
+
GGGGGGGGGGGGGGGGGGGGFFGGGGGGGGGGGGGGGGGGGGGGGGGGGGGGGGGGGGGGGGGGGGGGGGGGGGGGGGGGGGGGGGGGGGGFGGGGGGGGGGGGGGGGGGGGGGGGGGGGGGGGGGGGGGGGGGGGGGGGFGGGGGGGGGGGGGGGGGGGGGGGGGGGCGGGGGGGGGGGGGGGGGFGEGGGGGGGGGCFGGGGGGEGCEGGGGGCEGGDEGGGGGEFGFGGFGGGGGFGFGFFGGFGFFGFFGG>5BF@CFGCFDG>FFFFFFFFFFGF4<DFFFFB:FBBF0
@M04650:207:000000000-C238N:1:1101:25953:16438 1:N:0:19
ACTCCTACGGGAGGCAGCAGTGGGGAATATTGCACAATGGGGGAAACCCTGATGCAGCCATGCCGCGTGTGTGAAGAAGGCCTTCGGGTTGTAAAGCACTTTCAGCGAGGAGGAAAGGTTGGTAGCTAATAACTGCCAGCTGTGACGTTACTCGCAGAAGAAGCACCGGCTAACTCCGTGCCAGCAGCCGCGGTAATACGGAGGGTGCAAGCGTTAATCGGAATTACTTGGCGTAAAGCGCAAGCAGGCGGTTGGATAAGTTAGAAGGTAAAGTCCCGGGCCCCACCTGGGAAT
+
GGGGGGGGGGGGGGG7FGGGGGGGGGGGFGGDFEGGGGGGGDGGGGGCFGFFEFEFDGFG9FGGGGGGGGDGGGGGGGGGGGGGGGGGGGGGGGGF,FGGGGGEC9F=CFDCGGG8FFGEFEGG9DFGGGGGFFF,6:>=A<=CE<CF+,+8>><FEDFGGFFCCGG@FEF*D>,>,66>>C9C7:CFGG=*83CE++28E88EGGGGGGG*/:E8**:3EDG7EF??+:CC::):77/9>)).1**9<7D>)976?/==<9>****()/9=**/9:(/>5(1)87>,,)<(((
@M04650:207:000000000-C238N:1:1101:19609:16439 1:N:0:19
ACTCCTACGGGAGGCAGCAGTGGGGAATATTGCACAATGGGCGAAAGCCTGATGCAGCAACGCCGCGTGAGCGATGAAGGCCTTCGGGTCGTAAAGCTCTGTCTTCAGGGACGATAATGACGGTACCTGAGGAGGAAGCCACGGCTAACTACGTGCCAGCAGCCGCGGTAATACGTAGGTCCCGAGCGTTGTCCGGATTTATTGGGCGTAAAGCGAGCGCAGGTGGTTTATTAAGTCTGGTGTAAAAGGCAGTGGCTCAACCATTGTATGCATTGGAAACTGGTAGACTTGAGG
+
GGGGGGGGGGGGGGGGGGGGGGGGGGGGGGGGGGGGGGGGGGGGGGGGGGGGGGGGGGGGGGGGGGGGGGGGGGGGGGGGGGGGGGGGGGGGGGGGGGGGGGGGGGGGGGGGEGGDEGGGGGGGGEGGGFGGGGGGGGGGGGGGGEEGGGGGGGGGGGGGGGGGBCEGGGGGGGG@FFFFFGFGEGDE8;EEGGGE8**AEF<CFGGE>EGGGGGGGGGGDDGGGF*:6FGFFGGFGGFFFG5B>:CFFFFD9DDEFFF?7@DFFCF>FF?FFBFF?FG?=9C?@FFF<FFA?(
@M04650:207:000000000-C238N:1:1101:6770:16457 1:N:0:19
ACTCCTACGGGAGGCAGCAGTGGGGAATATTGCACAATGGGCGCAAGCCTGATGCAGCCATGCCGCGTGTATGAAGAAGGCCTTCGGGTTGTAAAGTACTTTCAGCGAGGAGGAAGGCATTGTGGTTAATAACCACAGTGATTGACGTTACTCGCAGAAGAAGCACCGGCTAACTCAGTGCCAGCAGCCGCGGTAATACGGAGGGTGCAAGCGTTAATCGGAATTACTGGGCGTAAAGCGCACGCAGGCGGTTGATTAAGTCAGATGTGAAATACCCGAGCTTAACTTGGGAAC
+
FFGAFFFFF@FFECFGDDGGGGGGGGGGFFCDDFFDE,EFGECF6C+<D@8FFDFGA<@FGFC,@EGBCFDEFFG,EF<=F8CFFGGGCCFGGGFC<E@FG9<FE?C::>CCBE8FDEFGGGFGG8<FFFGFG<F?@FFGF<<FEF7F@FFGCC7FC5C,@@FCFFFGCCFCGFCG,>;FFFD,:=>BDEEEGEEEGGGGE>ECEEE5FCE==/=ED7>FDDC*<?++<C87BCDGGD=<<D>BDD71)111))2**/9@F@F*/07<FBFBFF?)(4C5547*=**66)<13(
@M04650:207:000000000-C238N:1:1101:27437:16466 1:N:0:19
ACTCCTACGGGAGGCAGCAGTAGGGAATCTTCGGCAATGGACGAAAGTCTGACCGAGCAACGCCGCGTGAGTGAAGAAGGTTTTCGGATCGTAAAACTCTGTTGGTAGAGAAGAACGTTGGTGAGAGTGGAAAGCTCATCAAGTGACGGTAACTACCCAGAAAGGGACGGCTAACTACGTGCCAGCAGCCGCGGTAATACGTAGGTCCCGAGCGTTGTCCGGATTTATTGGGCGTAAAGCGAGCGCAGGTGGTTTATTAAGTCTGGTGTAAAAGGCAGTGGCTCAACCATTGTT
+
CEGGFGGGG7B@FGEFGGCFFGFFGGGGGGFGFGEGGGGGGFEGGGGEFGGGGGGCECGFGEGGGGGFGCGGGFFFCFFC95?@?FGGE7@=EGGGGGFGGGFE<BFFGGGGGGFGGE8FGEFEFFFDFC<DFBFCBFFBFGGAFFFEGFFEGFGFGFFGGGGFFF@FFGGGDFGGB2<>:FGGG8EC:8:CEGG>EGF9B:C@@2+0=C5EE511><:CEDC2*<CF7CFFFGGEGGFDD9B3D<7<@*2993CF7@F@FF::BF78)7899=>5<:29F196995(-9*6A)
@M04650:207:000000000-C238N:1:1101:11191:16497 1:N:0:19
ACTCCTACGGGAGGCAGCAGTGGGGAATATTGCACAATGGGCGCAAGCCTGATGCAGCCATGCCGCGTGTATGAAGAAGGCCTTCGGGTTGTAAAGTACTTTCAGCGAGGAGGAAGGCATTGTGGTTAATAACCGCAGTGATTGACGTTACTCGCAGAAGAAGCACCGGCTAACTCCGTGCCAGCAGCCGCGGTAATACGGAGGGTGCAAGCGTTAATCGGAATTACTGGGCGTAAAGCGCACGCAGGCGGTTTGTTAAGTCAGATGTGAAATCCCCGAGCTTAACTTGGGAA
+
GGGGGGGGGGGGGGGGGGGGFGGGGGGFFGGGGGGFGGGGGGGGGGGGGGGGGGGGGGGGFDEGGGGGGEGGGGGGGGGGCFECFGGGGGGGGDGGGGGGGGGFGGEGGGFGGGGGGGFGF?FGGEFCFAFFGFGGGGEGGFAFFGGGGGDF,C:FGGGGCFEDGGGFGDGGFFC9BECFGGGFGEFGFGCEGCEE<FGGGGGGGEG5:FGGG5CEFCDFCDCEFE7?9CFGFGGGGGFGFDEFG339)><7C5C5@?=F?=FFBGF>FFFFFFFF<B53)4<6@@*64FF2>
@M04650:207:000000000-C238N:1:1101:5439:16550 1:N:0:19
ACTCCTACGGGAGGCAGCAGTGGGGAATATTGCACAATGGGCGAAAGCCTGATGCAGCAACGCCGCGTGAGCGATGAAGGACTTCGGGGCGTAAAGCTCTGTCCTCAAGGAAGATAATGACGGGACTTGAGGAGGAAGCCCCGGCTAACTACGTGCCAGCAGCCGCGGTAATACGTAGGGGGCTAGCGTTATCCGGAATTACTGGGCGTAAAGCGCAAGCAGGCGGGTTGTTAAGTCAGAGGTGAAATCACCGAGCTTAAAATGGGAACTGCAGTTGAAACTGGCAAGCTAG
+
GGGGGGGGGGGEGGGEG@FFGGGGGGGGGGGGGGEFFCFFGFGGGGGFCFGFFGGGF@FGFCFCG>E@FGGDGD8CGGGG=F8F9FGG7@BFEEDEFFCGCB,,,?D8FGGDFFGFF<DF9C@+3@,C@FFGGGG@>>C,3<<>C*>FCCGFC5>>FFGF::F7BC7CFDCGGFB:BFE7:8CGGGDE**/C+3AEGGFCFC72+A*>*:CEF7C*>)1/09C>EC*:EG=C@FG<:CF>**97CF>7729557)85)/=+*02*77:5)=7=)0624:=*)*0)8931/1,
@M04650:207:000000000-C238N:1:1101:16830:16562 1:N:0:19
ACTCCTACGGGAGGCAGCAGTGGGGAATATTGCACAATGGGGGAAACCCTGATGCAGCAACGCCGCGTGAGTGATGAAGGTTTTCGGATCGTAAAGCTCTGTCTTCAGGGACGATAATGACGGTACCTGAGGAGGAAGCCACGGCTAACTACGTGCCAGCAGCCGCGGTAATACGTAGGTGGCGAGCGTTGTCCGGATTTACTGGGCGTAAAGGGAGCGTAGGCGGATTTTTAAGTGGGATGGGAAATACTCAGGCTCAACCTGGGGGCTGCATTCCAAACTGGAAGTCTAG
+
GGGGGGGGGGGGGGGGGGGGGGGGGGGGGGGGGGGGGGGGGGGGGGGGGGGGGGGGGGGGGGGGGGG@FGGGGGGGGGGGFGGGGGGGGGGGGGGGGFGGGGGGGGGGGGGGGGGGGGGGGGGGGGGGFFGGGGGGGGGGGGGGGGGGGFGGGGGGGGGGGGGGEEGGEGGGGGGGGGGGGG>EGGDGED8=FFGGGGGGGGGGGG5EEGGGGFGGGGGCCDGGGGEEGFEGFFF9>=FC?D):4<DFFG7=FGGF@>@FG:FG:CCB>BE:6*9*-6CFFAFFF64).=6.
@M04650:207:000000000-C238N:1:1101:10960:16563 1:N:0:19
ACTCCTACGGGAGGCAGCAGTGGGGAATATTGCACAATGGGCGCAAGCCTGATGCAGCCATGCCGCGTGTATGAAGAAGGCCTTCGGGTTGTAAAGTACTTTCAGCGGGGAGGAAGGGAGTAAAGTTAATACCTTTGCTCATTGACGTTACCCGCAGAAGAAGCACCGGCTAACTCCGTGCCAGCAGCCGCGGTAATACGGAGGGTGCAAGCGTTAATCGGAATTACTGGGCGTAAAGCGCACGCAGGCGGCTTGGTAAGTCAGATGTGAAATCCCCGGGCCCAACCTGGGAAC
+
GGCEFGGG>:FGGGGGGGGGGGGGGFEGGGGGFG9EEEF@@<F@FFGGGGGDDGGGGGGGGGGFG+FFFGDGGFGGA@EGGGCFGGGGGFGGGGAEGFFGD9EGGGGC7FEGGF8DD=FFFF<FAF<FCDEF8F=FEAF,=F9,>FFFFFGC,CGFFFGGGGCFF,>CFGECFCGCFGGCEGG?*:CG7=5CC1=E+?98E*:ECEECFC?:*:88/?CFEDG5<9++<*;=5CGECCFG)9BE:D<CD5C)//))9*77:*:C*2*)**0*7/9)41<:5(10<.)((77(4(
@M04650:207:000000000-C238N:1:1101:19216:16564 1:N:0:19
ACTCCTACGGGAGGCAGCAGTAGGGAATCTTCGGCAATGGACGAAAGTCTGACCGAGCAACGCCGCGTGAGTGAAGAAGGTTTTCGGATCGTAAAACTCTGTTGGTAGAGAAGAACGTTGGTGAGAGTGGAAAGCTCATCAAGTGACGGTAACTACCCAGAAAGGGACGGCTAACTACGTGCCAGCAGCCGCGGTAATACGTAGGTCCCGAGCGTTGTCCGGATTTATTGGGCGTAAAGCGAGCGCAGGTGGTTTATTAAGTCTGGTGTAAAAGGCAGTGGCTCAACCATTGTG
+
GGGGGGGGGGGGGGGGGGGGGGGGGGGGGGGGGGGGGGGGGGGGGGGGGGGGGGGGGGGGGGGGGGGGGGGFGGGGGGGGGGGGGGGGGGGGGGGGGGGGGGGGGGGGGGGGGGGGGGGGGGGGGGGGGGFGGGGGGGGGGGGGGGGGGGGGGGGGFFGGGGGGGGGGGGGGGGGFGGGGGGGGGGGGGGGGGGGGGGGGGGGGGGGGGGGGGG8CEGGGGGGEECFGGGGGFGDCGFFGEGFFGGGGFGGGCDCFFFF?GF77?FGFFBFFFFFF?FGFFF4???)3868<F>
@M04650:207:000000000-C238N:1:1101:24982:16579 1:N:0:19
ACTCCTACGGGAGGCAGCAGTGGGGAATATTGCACAATGGGCGCAAGCCTGATGCAGCCATGCCGCGTGTATGAAGAAGGCCTTCGGGTTGTAAAGTACTTTCAGCGAGGAGGAAGGCATTGTGGTTAATAACCACAGTGATTGACGTTACTCGCAGAAGAAGCACCGGCTAACTCCGTGCCAGCAGCCGCGGTAATACGGAGGGTGCAAGCGTTAATCGGAATTACTGGGCGTAAAGCGCACGCAGGCGGTTTGTTAAGTCAGATGTGAAATCCCCGAGCTGAACTTGGGAAC
+
GGGGGGGGGGGGGGGGGGGGFGGGGGGGGGGGGGGGGGGGGGGGGGEGGGGGGGGGGGGGGGDGGGGCECFGGGGGGGGGGGGFDFGGGGGGGGFFFFGGGGFGGGGGGGGCFGGGGGFGFGGGGFGFFFGGF,FFGGFFGF,CFFG+<>FFGGGGGGGGEFGGFFFGDEFGGGGG?CF>@CFGGGGFFEGGDGE><CFGGGC@ECEGGGG=CEGGGG=FECGFCCFGFF=CBGGGGGFG>DFFDG5CEGGGG3C5?=?BFFGGFFFBFFB==@<F?BGFFF*=FF*4>FFF?(
@M04650:207:000000000-C238N:1:1101:24589:16583 1:N:0:19
ACTCCTACGGGAGGCAGCAGTGGGGAATATTGCACAATGGGGGAAACCCTGATGCAGCAACGCCGCGTGAGTGATGAAGGTTTTCGGATCGTAAAGCTCTGTCTTCAGGGAAGATAATGACGGTACCTGAGGAGGAAGCCACGGCTAACTACGTGCCAGCAGCCGCGGTAATACGTAGGTGGCAAGCGTTGTCCGGATTTATTGGGCGTAAAGCGAGCGCAGGCGGTTCTTTAAGTCTGATGTGAAAGCCCCCGGCTCAACCGGGGAGGGTCATTGGAAACTGGAGAACTTG
+
FGGGGGGGGGGGGGGGGGGGGGGGGGGGGGGGGGGGGGGGGGGGGGGGGGGGGGGGGGGGGGGGGGGFGGGGGGCFGGFGCFFEFGGGCFGGGGGGFAFGGGGGFGGGGGG,=FFFFFGGGGGGGGGGGGFGGEGGGGGGGGGGGGGGGGGGGGGGGGGGGC7FGGGGGG:DFFGGGCFGGGGGGGGGGGGGGGGD8CCEECEGGGFGGGGFC9:EGGG3EG?DGGE**:@CFGGC7C@GFGF?FFGF5>C*19<B)8?@EFGD>D32;5..74=F?2D??AGFFFF?F4=A
@M04650:207:000000000-C238N:1:1101:14507:16583 1:N:0:19
ACTCCTACGGGAGGCAGCAGTGGGGAATATTGCACAATGGGCGCATGCCTGATGCAGCCATGCCGCGTGTATGAAGAAGGCCTTCGGGTTGTAAAGTACTTTCAGCGAGGAGGAAGGCATTGTGGTTAATAACCACAGTGATTGACGTTACTCGCAGAAGAAGCACCGGCTAACTCCGTGCCAGCAGCCGCGGTAATACGGAGGGTGCAAGCGTTAATCGGAATTACTGGGCGTAAAGCGCACGCAGGCGGTGGGATAAGTTAGATGTGAAAGCCCCGGGCTCAACCTGGGAAT
+
GGGGGGGGGGGGGGGGGGGGGGGGGGGGGGGGGGGGGGGGGGGGGGGGGGFGGGFGGGGGGGGGGGGGGGGGGGGGGGGGGFGGGGGGGGGGGGGGGGGGGGGGGGGGGGGGGGGGGGGGGGGGGGGFGGGGGGGGGGGGGGGGGGGGGGGGGCGEGGGGGGFGGGCFGGGGGGGFGDCFDGGGGGFFFDDEGGEGGGGGEGGGGGEEFGGGGGGDGGGGGGEGGGGGCFFGFGCEGGFDEDEFGDGGFDGG7CDFF:6F09:DFGGB=FFB?:5507DED(C?FFF7:@F:02
@M04650:207:000000000-C238N:1:1101:15520:16599 1:N:0:19
ACTCCTACGGGAGGCAGCAGTGGGGAATATTGCACAATGGGCGCAAGCCTGATGCAGCCATGCCGCGTGTATGAAGAAGGCCTTCGGGTTGTAAAGTACTTTCAGCGAGGAGGAAGGCATTGTGGTTAATAACCGCAGTGATTGACGTTACTCGCAGAAGAAGCACCGGCTAACTCCGTGCCAGCAGCCGCGGTAATACGGAGGGTGCAAGCGGTAATCGGAATTACTGGGCGTAAAGCGCACGCAGGCGGTTTGTTAAGTCAGATGTGAAATCCCCGAGCTTAACTTGGGAAC
+
GGGGGGGGGGGGGGGGGGGGGGGGGGGGGGGGGGDGGGFGGGGGGGGGGGGGGGGGGGGFGGGGGGGGGGGGGGGGGGGGGGGGGGGGGGGGGGGGGGGGGGGGGGEGGGGGG7FFG?AFGGGGGGGGGGGGFGGEEGGG<DFFGGFFFCEFGEGGGGGGGGFDGFGEGGEGGFGCGGGGGFGGFGGGGD8CGEGGDFGDEGGGGGGGGGGGG*AGGGGGGDEFFGGGGGG5@ED=5DFGFDFFDDGC@CGGGGG@FFFF94:D=GF<?FFFFFF):>D>309=88@2:FFB?-
@M04650:207:000000000-C238N:1:1101:5492:16642 1:N:0:19
ACTCCTACGGGAGGCAGCAGTAGGGAATCTTCGGCAATGGACGAAAGTCTGACCGAGCAACGCCGCGTGAGTGAAGAAGGTTTTCGGATCGTAAAACTCTGTTGGTAGAGAAGAAGGATGGTGAGAGGGGAAAGCACATCAAGTGACGGAAACTCCCGAGAAAGGGACGGCTAACTACGTGCAAGCAGCCGCGGTAATAAGTAGGTCCCGAGCGAGGTCCGGATTGATTGGGCGTAAAGCGAGCGCAGGGGGTGTATTAAGGCGGTGGTAAAAGGACGGGGTTCAAACAGTGT
+
EGGGGFG@FGGGGGGGGEGGGDGFDGGG9EC<@7FGGGGGCFGGGGC6EEFE<FCEFFGGFDGGGGGGG@49?EFEGGGG@<FC,@F:++49EFGFEFDEE@,CFGGG9FFFGGF,=,58>C:?FF,+6=:7DC,,3@<FG==FF3=C++@<3,3,,*6>58D<D@,DFG**4<,2<,<,6**,68<2+2?:C54*1+3+?>CC;<++*/*/*:**19078C//**<9::FFFGG=DD=:517.7)7))3CD/1)**/0*+**/0/)()199*9>5(()7>(1./8*)()16-
@M04650:207:000000000-C238N:1:1101:8451:16646 1:N:0:19
ACTCCTACGGGAGGCAGCAGTAGGGAATCTTCGGCAATGGACGAAAGTCTGACCGAGCAACGCCGCGTGAGTGAAGAAGGTTTTCGGATCGTAAAACTCTGTTGGTAGAGAAGAACGTTGGTGAGAGTGGAAAGCTCATCAAGTGACGGTAACTACCCAGAAAGGGACGGCTAACTACGTGCCAGCAGCCGCGGTAATACGTAGGTCCCGAGCGTTGTCCGGATTTATTGGGCGTAAAGCGAGCGAAGGTGGTTTATTAAGTCTGGTGTAAAAGGCAGTGGCTCAACCATGGTT
+
GGGGGGGGGGGGGGGGFGFFGGGGGGGGGGGGGCGDDGGGGGGGEEEGGGGGAEFCGCE8FFEEFGGFGEF?FFGGGGGGGGAFFGEGGGGGGGGGGGFGGFFGGGDGFGGGGFGGGFGGGGGGFBFFFECECFFGGGFFCFFB>@,@F<FGGGGCABCCG@FFGCE:FC7:F@CEGF:FGD7EFGG8FEGEGC*C8+<BF9FFGGBE5ECEGDCEEGFDGD8=8<:?CDCE>EGGGGFG@C>DG3)9502719DFF4@BGF:>6CFB5F9@7@@FB:59::*9??F<(9*(.)
@M04650:207:000000000-C238N:1:1101:17688:16700 1:N:0:19
ACTCCTACGGGAGGCAGCAGTGGGGAATATTGCACAATGGGCGCAAGCCTGATGCAGCCATGCCGCGTGTATGAAGAAGGCCTTCGGGTTGTAAAGTACTTTCAGCGAGGAGGAAAGGTTGGTAGCTAATAACTGCCAGCTGTGACGTTACTCGCAGAAGAAGCACCGGCTAACTCCGTGCCAGCAGCCGCGGTAATACGGAGGGTGCAAGCGTTAATCGGAATTACTGGGCGTAAAGCGCACGCAGGCGGTTGGATAAGTTAGATGTGAAAGCCCCGGGCTCAACCTGGGAAT
+
GGGGGGGGGGGGGGGGGGGGGGGGGGGGGGGGGGGGGGGGGGGGGGGGGGGGGGGGGGGGGGGGGGGFGGGGGGGGGGGGGGGGGGGGGGGGGGGGGGGGGGGGGGGEGGGGGGGGGGGGGGGGGGGGGGGGGGGGGGGGGGFGGGGGFGGGGGGGGGGGGGGGGGGGGGGGGGGGGGGGGGGGGFGGGGGGGGGGGGGGGCEGGGGGGGGFGGGGGGGGGGGGGGGGGGG=>EGGGGFDDGEEGGDGFGCDCDD?F?=?C6CG4FGAFFFFFFFFFFGFFFGFFFFFFFF:?4
@M04650:207:000000000-C238N:1:1101:5587:16735 1:N:0:19
ACTCCTACGGGAGGCAGCAGTGGGGAATATTGCACAATGGGCGCAAGCCTGATGCAGCCATGCCGCGTGTATGAAGAAGGCCTTCGGGTTGTAAAGTACTTTCAGCGAGGAGGAAGGCATTGTGGTTAATAACCGCAGTGATTGACGTTACTCGCAGAAGAAGCACCGGCTAACTCCGTGCCAGCAGCCGCGGTAATACGGAGGGTGCAAGCGTTAATCGGAATTACTGGGCGTAAAGCGCACGCAGGCGGTTGATTAAGTCAGATGTGAAATCCCTGAGCTTAACTTGGGAAC
+
GGGGGFGFGGGGGGGGGGGGGGFFGGGGGGGGGGGGGGGGGGEC+F@CGGGF9<ED9,EGDF@FG7:>+6C9FCFDCF<F,C,CEFGGFFDF<FA,,C<DGGFGGGDEGG@FC7FFG<EF9,E@B,:?<FFGFGCCGDFDFA9FFGG>7DCFFDDEGGFFGFGFG7BCFC*7>FB@,>1*>FGGG6CC88CE83:8BC<E*B5CE8**2=CFGG>C=>CGGDCEFC?FGGEC3:9/CCF3@D)75/)/83)9)579*9*/+*:2**2-9*/7**9@),25:)2*1*9<B?@(4(
@M04650:207:000000000-C238N:1:1101:11309:16767 1:N:0:19
ACTCCTACGGGAGGCAGCAGTGGGGAATATTGCACAATGGGCGAAAGCCTGATGCAGCAACGCCGCGTGAGCGATGAAGGCCTTCGGGTCGTAAAGCTCTGTCCTCAAGGAAGATAATGACGGTACTTGAGGAGGAAGCCCCGGCTAACTACGTGCCAGCAGCCGCGGTAATACGTAGGGGGCTAGCGTTATCCGGAATTACTGGGCGTAAAGGGTGCGTAGGTGGTTTCTTAAGTCAGAAGTGAAAGGCTACGGCTCAACCGTAGTAAGCTTTTGAAACTGAGAAACTTGAGG
+
GGGGGGGGGGGGGGGGGGGGGGGGGGGGGGGGGGGGGGGGGGGGGGGGGGGGGGGGGGGGGGGGGGGGGGGGGGGGGGGGGGGGGGGGGGGGGGGGGGGGGFGGGGGGGGGGGGGGGGGGGGGGGGGGFGGG8FGGGGGGGGGGGGGGGGGG>FGGGGGGGGGGGGGGGGGGGGGGGGGGGGGGGGGGEGEGGGGGCEGDGGGGGGGGCEGGGGGGGDDGGGGFGGG5FFFFF9><::@FFGFFDC7CFGGC<DDFF:6=EFDDF:DFFFFF49?F<B79=<:)9@??<=?37(
@M04650:207:000000000-C238N:1:1101:19088:16771 1:N:0:19
ACTCCTACGGGAGGCAGCAGTAGGGAATCTTCGGCAATGGACGAAAGTCTGACCGAGCAACGCCGCGTGAGTGAAGAAGGTTTTCGGATCGTAAAACTCTGTTGGTAGAGAAGAACGTTGGTGAGAGTGGAAAGCTCATCAAGTGACGGTAACTACCCAGAAAGGGACGGCTAACTACGTGCCAGCAGCCGCGGTAATACGTAGGTCCCGAGCGTTGTCCGGATTTATTGGGCGTAAAGCGAGCGCAGGTGGTTTATTAAGTCTGGTGTAAAAGGCAGTGGCTCAACCATTGT
+
GGGGGGGGGGGGGGGGGGGGGGGGGGGGGGGGGGGGGGGGGGGGGGGGGGGGGGGGGGGGGGGGGGGGGGGGGGGGGGGGFGGGGGGGGGGGGGGGGGGGGGGGGGGGGGGGGGGGGGGGGGGGGGGGGGFGGGGGGGGGGGGGGGGGGGGGGGGGFGGGGGGGGGGG7EDGGGGGGGGGGGGGGGGGGGGGGGGGGGGGGGGGGGGGGGGGGGEDEGGGGGGGG?::CGGDFGGGGGFGFGFFDG<DEFGF*C<?=B@FFFGGFGGB>=@?BF>FF?<7?0<:F?<??4FA5
@M04650:207:000000000-C238N:1:1101:26989:16779 1:N:0:19
ACTCCTACGGGAGGCAGCAGTAGGGAATCTTCGGCAATGGACGAAAGTCTGACCGAGCAACGCCGCGTGAGTGAAGAAGGTTTTCGGATCGTAAAACTCTGTTGGTAGAGAAGAACGTTGGTGAGAGTGGAAAGCTCATCAAGTGACGGTAACTACCCAGAAAGGGACGGCTAACTACGTGCCAGCAGCCGCGGTAATACGTAGGTCCCGAGCGTTGTCCGGATTTATTGGGCGTAAAGCGAGCGCAGGTGGTTTATTAAGTCTGGTGTAAAAGGCAGTGGCTCAGTCAGTGTT
+
GGGGGGGGGGGGGGGEGGFFAFGG>FGGGGGG?7FGGGGGGGGGGGDFFGGGGGGGGGGGGGGGGGGGGGGGGGGGGG8FFGGGGDGGGGDAEGGGGF9FFEEBFDFFFFCGGGG?F+BFGGGGGGGGGFFGFEFFGG9FGGGFDAFGGGGCCFGG<FGGCCCGCG7CCE7BGFGGGGDGGFGGFEFF8>EGGEGC>CFFF?FGGC?FFE=EEECEC5FGC3*:*A9C<*0C:ED55C=*)>@B55/9<<<C75>?4BF6A47094:?>*666@7)319<5:9@F)*.6*9)))
@M04650:207:000000000-C238N:1:1101:4990:16781 1:N:0:19
ACTCCTACGGGAGGCAGCAGTGGGGAATATTGCACAATGGGCGCAAGCCTGATGCAGCCATGCCGCGTGTATGAAGAAGGCCTTCGGGTTGTAAAGTACTTTCAGCGAGGAGGAAGGCATTGTGGTTAATAACCACAGTGATTGACGTTACTCGCAGAAGAAGCACCGGCTAACTCCGTGCCAGCAGCCGCGGTAATACGGAGGGTGCAAGCGTTAATCGGAATTACTGGGCGTAAAGCGCACGCAGGCGGTTTGTTAAGTCAGATGTGAAATCCCCGAGCTTAACTTGGGAAC
+
GGGGGGGGGGGGGGGGGGGGFEGGDDGGGGGGGGGGFEGGGGGGGGGGGGGGGGGGGGGGFGFFGCFFGEGGGGGGGGGGFFGGGGGGGGEGGGGGGGGGGGFAFGG@CF:CGGGGGGGGGGGGGFGGGGGGGGGGGGFGGDFGGGG:F<>FGGGGGGGGGGGGGGGGGGGGGGGFGGGGGGGGGGGGGGGGGGGGGGGGG8EEGEG=FGGGGC>E=FGGGGGF<C?FFDCGBGGCDFFGFGFFDD3CBDGGGGGFFF=FFFGFF**-76@F=F:F6>C>D;4@=?42)<@?B1
@M04650:207:000000000-C238N:1:1101:13365:16810 1:N:0:19
[truncated: 21,974,181 more chars]
