# Supplementary material for: Captivity causes taxonomic and functional convergence of gut microbial communities in bats
Source: PeerJ. 2019 Apr 30;7:e6844. doi: 10.7717/peerj.6844 (PMC6499062; doi:10.7717/peerj.6844)
Supplement: Data S91 — Raw data of WFRf28. [file peerj-07-6844-s096.gz › ZTPSN18AB904-WFRf28_R2.fq]

@M04650:207:000000000-C238N:1:1101:21399:2167 2:N:0:19
CGACTACTGGGGTATCTAATCCTGTTTGCTCCCCACGCTTTCGAGCCTCAGTTTCTGTTACAGTCCAGAAAGTCTCCTTCGCCACTGGTGTTCTTCCTAATATCTACTCATTTCACCTCTACACTATGAATTCCACTTTCCTCTCCTGCACTCTAGACTTCCAGTTTGCAATGCAGTTCTCTGGTTGCTCCCGCTTATTTCACATCTCACTTAAACTTCCACCTACGCTCCCTTTCCGCCCAGTACATCCGGTCAACGCTTGCCCCCTACGTCTTACCTCTCCTGCTTGCACGTCTTTACC
+
---8A+CE@8,6@;ECE,,CFEF-CEE,CFCFDC,@:@FEGG,,,6@EE,,<,CC,,CE,6,,CCE9,,,,,<5,<BFFF,@B,8A,,C,CFBEFFAF,,C,@AD,6,:,CEFE,6?,@A,C,CA,,,,,:AAF,9@ECE=EFFG8D2,,9<@B,,,9@EEE,,CED4,,,96=,,7BD8@,,,CA4,,831+++6+6DDD+7+?2==9=DF*++++33:*=)8)0)38085@AC*3)453))0++*25/*))0**00595(*5*/(4(/(/(<4.+;).)(//)(643749(6(.-<)).
@M04650:207:000000000-C238N:1:1101:23574:2242 2:N:0:19
TACTACTCGGGTTTCTAATCCTGTTTGCTCCCCACGCTTTCGAGCCTCAGCGTCAGTTACAGTCCAGAGAGTCGCCTTCGCCACTGGTGTTCTTCCTACTCTCTACGCATTTCACCGCTACCCTAGGAATTCCACTCTCCTCTCCTGCCCTCTAGCCTTCCAGTTTGGAATTCAGCCCCCAGGTTGAGCCTGAGTATTTCACATCCCACTTAAAAATCCGCCTACGCTCCCTTTACGCCCCGTACATCCTGACCACGCTCGCCACCTACGTCTTCCCCCGTCTCCTGCCCCCTAGTTTGCC
+
--ACCFGFGGGGGGGGGAEACE,FGGDFGGCFGDG@EEFGE@8,:FFED8<:F6,,<F,@,,C6C,<,@87BC+4BCC9FCF7FF8,C,EFFFG8EE9,:,:49;F7=,@FGC,CE+@>6B,>,,,,9,BE=;,>??DF<>=;*==,=,6@;4,4,3@BFE9,@CF,3,,6,6,,,@?EE=++8@,,,@@DC,,7:;CFA+?,??CCFCGF2*+=*98D*7?A)4*/26?9=;C+8/-41*(/(**1)8*0)/)*/*(,(637(1;:(5(.(4:).2*-,(-,()6)(.*4*-((.5+)64
@M04650:207:000000000-C238N:1:1101:7065:2352 2:N:0:19
GGACTACAAGGGTATCTAATCCTGTTTGCTCCCCACGCTTTCGCACCTGAGCGTCAGTCTTCGTCCAGGGGGCCGCCTTCGCCACCGGTATTCCTCCAGATCTCTACGCATTTCACCGCTACACCTGGAATTCTACCCCCCTCTACAAGACTCTAGCTTGCCAGTTTCAAATGCAGTTCCCAAGTTAAGCTCGGGGATTTCACATCTGACTTAACAAACCGCCTGCTTGCGCTTTACGCCCAGTAATTCCGATTAACGCTTGCACCCTCCGTATTACCGCGGCTGCTGGCACGGAGTTAGC
+
CCCCCGGGGGGGGGGGGGGGGGGGGGGGGGGGGGGGGGGGGGGGGGGGCFGGGGGGGGFGGFGGGGGGGGEGGGEGGGGGGGGGDGGGGGGGGGGGGGGGGFFGGDGGDGGGGGGGGGGGDFGFGGGGGGGGGGGGD8FGGGC?DDECD@FFFGGGGGGGGGCFCFGGGGGGGGGFEFEGFGG>FGGGGG2C?EGGGGGFGAFFA6:B?GGGECCCF;=C>D08?:1@<FB60C>4B6ECEF:2CGFFFFFF05DF=:9<<?F<FG24<49?(A04C740;6>BF6))5C4<,(-,-*64:
@M04650:207:000000000-C238N:1:1101:13075:2356 2:N:0:19
GGACTACTGGGGTATCTAATCCTGTTTGCTCCCCACGCTTTCGAGCCTCAGCGTCAGTTACAGTCCAGAGAGTCGCCTTCGCCACTGGTGTTCTTCCTAATCTCTACGCATTTCACCGCTACACTAGGAATTCCACTCTCCTCTCCTGCACTCTAGACTTCCAGTTTGGAATGCAGCCCCCAGGTTGAGCCTGAGTATTTCACATCCCACTTAAAAATCCGCCTACGCTCCCTTTACGCCCAGTAAATCCGGACAACGCTCGCCACCTACGTATTACCGCGGCTGCTGGACCGTAGTTAGC
+
-BCCCGGGGGGGGGGGGGGGFFGGGGGGGGGGGGGGGGGGGGGGGGGGGGFGGGGGGFGGGGGGGGGGGGFFGGGGGGGGGGDGGGGGFFFEGGGGGGGGGGGGGGGGGGDGGGDFFGGGGGGGGGGGGGGGGGGGGGGGGGGFGGGGGGGFGGGFGGGFFGGGGGGGD@GGGGGGFGGGGGGGGGFFGGGGGGF9=7DDF9EF77CFEGDCEG7DF=EGFGFFFFFFFGBFBGFEA>GGG>F3C+<<FFDF1AGDF;07;>G03=02:>BFBGFBG:866;;99:0>7*(:713389:44
@M04650:207:000000000-C238N:1:1101:7518:2452 2:N:0:19
GGACTACAGGGGTATCTAATCCTGTTTGCTCCCCACGCTTTCGCACCTGAGCGTCAGTCTTTGTCCAGGGGGCCGCCTTCGCCACCGGTATTCCTCCAGATCTCTACGCATTTCACCGCTACACCTGGAATTCTACCCCCCTCTACAAGACTCTAGCTGACCAGTTTCAAATGCAGTTCCCAAGTTAAGCTCGGGGATTTCACATCTGACTTAATCAACCGCCTGCGTGCGCTTTACGCCCAGTAATTCCGATTAACGCTTGCACCCTCCGTATTACCGCGGCTGCTGGCACGGAGTTATC
+
CCCCCGGGGGGGGGGGGGGGGGGGGFFGDGGGGGGGGGEGDGGGGGGGGGGGGGGGGGGFGAFFGGGGGGEGGGGGDGGFGFDDFGGGFGGGGG8<=A8F9F9FGG,FCEFCGGFGFGGGEFFFFCEDFDGFFCEFGD@FGGEBD,DDFFGFFCGGGGGGGGGGGGGGGGGGFFCACGDFGGFFGGGGGF@FDGG59<@C@CGFFFCFFGG7*:CC:7@GF3>D?F0)(3:61*)6??EEGB:?>C46*=@6(7<<>3((8?FDGC<?0:>BFE?2:C,39070(()5?E0<09B>:G))-
@M04650:207:000000000-C238N:1:1101:18530:2483 2:N:0:19
GGACTACAAGGGTATCTAATCCTGTTTGCTCCCCACGCTTTCGCACCTGAGCGTCAGTCTTTGTCCAGGGGGCCGCCTTCGCCACCGGTATTCCTCCAGATCTCTACGCATTTCACCGCTACACCTGGAATTCTACTCCCCTCTACAAGTCTCTAGCTGGACAGTTTTAAATTCAATTCCCAGGTTGAGCCCGGGGCTTTCACATCTAACTTATCCAACCTCCTGCGTGCGCTTTACGCCCGGTAATTCCTATTAACGCTTGCACCTTCCGTATTCCCGCGGCTGCTGGCCCGGATGTAGG
+
<C@@@F<8,@CCFAFFDGGDGECE<FFFFFC<FC,@F:CGCFFCBFEEF8C@@@@FFFFCGCCFFFC<@FCD:@4=>CC9=CC7:,@7FCFGFFCC8,AAEF;E,FF@:7+?5AE<,@+=4=F==8<E?FGEEGGF,,6<C+=*,3>E,,,3EF9@FFFD8>DFF,,,@FG9+83@=9A32FFF:FC,4;>14CCCDG7,2:BCF6+=/4:+7C+1+3,*.*,(.;(:3*,,6CF3+6***(-4)*).2/64<4:4C(401,18CC(),.(.(;(-9C6(,(6(,(),(*(/--,-(3:<)
@M04650:207:000000000-C238N:1:1101:22119:2494 2:N:0:19
GGACTACTCGGGTATCTAATCCTGTTTGCTCCCCACGCTTTCGAGCCTCAGCGTCAGTTACAGTCCAGAGAGTCGCCTTCGCCACTGGTGTTCTTCCTAATCTCTACGCATTTCACCGCTACACTAGGAATTCCACTCTCCTCTCCTGCACTCTAGACTTCCAGTTTGGAATGCAGCCCCCAGGTTGAGCCTGAGTATTTCACATCCCACTTAAAAATCCGCCTACGCTCCCTTTACGCCCAGTAAATCCGGCCAACGCTCGCCCCCTACGTATTACCGCGGCTCCTGGCACGTAGTTAGC
+
CCCCCGGFGGGGGCFGGGGGGGGGGGGGGGGGGGGGGGGGGGG<FEGGGGGGGGGGGCFGGFGFGGGGGCAECEGGGGGGGGGGGGFGGGGGG9EFGGGGG9AFFGGFECGEGGGGGGGGGC=F,AFGGGGGGGFG;=DEGGGFGGGGFGGFGCGFFFC,6BFGGGG96@FD83@9==EEEGGGGGGGFGGGGEFC+CFGFFEFFGC9CDGC78=C90@CBFAA)@2B9D@FDF88F@GGG=2@GG)<FF>B()/251;1?1D0*C03(.(.)<:AGF169006(4()8F?G:21.,C>4-
@M04650:207:000000000-C238N:1:1101:19550:2568 2:N:0:19
GGACTACCAGGGTTTCTAATCCTGTTTGCTCCCCACGCTTTCGAGCCTCAGCGTCAGTTACAGTCCAGAGAGCCGCCTTCGCAACTGGTATTCCTCCTAATATCTACGCATTTCACCGCTACACTAGGAATTCTACTCTCCTCTCCTGCACTCAAGTTTCTCAGTTTCAAAAGCTTACTACGGTTGAGCCGTAGCCTTTCACTTCTGACTTAAGACACCACCTACGCACCCTTTACGCCCAGTAATTCCGGATAACGCTAGCCCCCTACGTATTACCGCGGCTGCTGCCACGTAGTTAGCC
+
CCCCCGGGGGGGGGGGGGGGGGGGGGGGGGGGGGGGGGGGGGGGGGGGGEFGFFCFGFFGGGGGGGGGGGGGGGGGGGGGGGGGGFFGGGGGGF,FGGGGGGFGGGGGGGGGGGGGGGGDGGGFCFFGGGGGGGGGGGGGGGGFGGGGGGGFGGGGGGGGFGGGGGFFFAFGGGGGGGGGGGGGG7EGGGGGGEGGFGGFGFGFFCFFC<BFAFF*;5*;>@=>BEBEADFDF<@>BFEGC9EE7CEEGFED68;7<>;;3=F@GC;(,2()63:A?D49(699<?F)3+5C?<??D?444
@M04650:207:000000000-C238N:1:1101:16378:2666 2:N:0:19
GGACTACAGGGGTTTCTAATCCTGTTTGCTCCCCACGCTTTCGAGCCTCAGTGTCAGTTACAGGCCAGAGAGCCGCTTTCGCCACCGGTGTTCCTCCATATATCTACGCATTTCACCGCTACACATGGAATTCCACTCTCCTCTCCTGCACTCAAGTCTACCAGTTTCCAATGCATACAATGGTTGAGCCACTGCCTTTTACACCAGACTTAATAAACCACCTGCGCTCGCTTTACGCCCAATAAATCCGGACAACGCTCGGGACCTACGTATTACCGCGGCTGCTGGCCCGTAGTTAGCC
+
CCCCCGGGGGGGCGGGGGGGGGGGGGGGGGGGGGGGGDFGFGGGGGGGGGGGGGGGF<EFGGGGFGFGGGGGGGGGEGFGDGGGGGGGGGDGGG8FEFFGFFGGGGGGDEGFGGGFGGDDEEDFGGGGGGGGGGGGGFGGGGGFGGGGGGGFGGGGDEFGGF8DCFGGGGGGGGGGGFGDEDGFCC8<EC7A<EGGCFGGGFFFFGGFFGFGEGCDFFGFF45@B?=A=DB>B56*:@BGGFF@GGEEGF5;9B*3C2(3743(1;:<BF?2584<934,196(444::*3>;FFF99:94
@M04650:207:000000000-C238N:1:1101:12596:2678 2:N:0:19
GGACTACACGGGTTTCTAATCCTGTTTGCTCCCCACGCTTTCGAGCCTCAGCGTCAGTTACAGTCCAGAGAGTCGCCTTCGCCACTGGTGTTCTTCCTAATCTCTACGCATTTCACCGCTACACATGGAATTCCACTCTCCTCTCCTGCACTCAAGTCTACCAGTTTCCAATGCATACAATGGTTGAGCCCCTGCCTTTTACACCAGGCCTAATAAACCACCTGCGCTCCCTTTAAGCCCAATCAATCCGGGCAACGCCAGGGACCTACGGATTACCGCGGCTGCTGGCACGTAGTTTGCC
+
CCCCCGGGFGGGGCFGGGGGGGGGGGGGGGGGGGGGGGGGGGGFGGGGGGG,FFGGGFFGGGGGGGFG<C@CEFGGGGGGGGGGGFGG<FGGGGGGGGCGGGGGGGGGGGDGCFGGGFGDGEGG9:FGGFGGGGGGGGGGG8FFFGFG88EFGFGGGG;;FFEFGEFGGGFFDFGFCDD9=CF;F+8,,@+1@FE?6CFGCF99;7**0*3*3B9FFFC9>G:))/-3-)-(;C+*+.?FA>5(8067FFB((5DFC9(((/90CG<7?:(,-C2<7*(411(((32:,05>(40,)+.42
@M04650:207:000000000-C238N:1:1101:17093:2751 2:N:0:19
GGGGACATACCGGGGTTTTTTCTTTTTTCTTTTCCCCCCCCTCTACTCCCCTCTCGTTTTCTGTTCCGGACGCACCCCTCCTCCCCCCCCGTTCTCCCTCACTCCCTACCGCCCCTTTCGCCACCCACAATGAAACTCACTTCCTCCCCCTTCCCCTCTACCCACCGTCCTCCCCTAGCCACATATGCCCTCCACACCTCCACTCTCCCCTACAAAACAAACATCCACCCCTCTTCGTTTCCACAACTCAAACAAACCTACCGCGCGAGCTGTACACTCGCCAGGCCCCGCGCAGTCTGGG
+
<--8,@,,,,,8@++8+B,,6,,C-CEF,C,;66C@,@6+++8,,,C:,6,:,,9,6,C,,6CC??,,+,8+++++++++4,,,8@8+@+++,,+,,6,B,33,,,,,8,+3++8+,87*4C*C7F*>*8,2,,,,,,,,,+,/,6,46/*)5,68,;,3>,=9****3**2*4****+5++2+,22++2+****+****/)**.0*)(***(***0,**(*(-.).7(73((**.),0*2)4697()2/)),.*.*((((.)-/*((((((-+-)02.,((((((-((/1/(((-,0)(.
@M04650:207:000000000-C238N:1:1101:21861:2790 2:N:0:19
GGACTACAGGGGTTTCTAATCCTGTTTGCTCCCCACGCTTTCGCACCTGAGCGTCAGTCTTTGTCCAGGGGGCCGCCTTCGCCACCGGTATTCCTCCAGATCTCTACGCATTTCACCGCTACACCTGGAATTCTACCCCCCTCTACAAGACTCTAGCCTGCCAGTTTCGAATGCAGTTCCCAGGTTGAGCCCGGGGATTTCACATCCGACTTGACAGACCGCCTGCGTGCGCTTTACGCCCAGTAATTCCGATTAACGCTTGCACCCTCCGTATTACCGCGGCTGCTGGCACGGAGTTAGC
+
CCCCCGGGGGGGGGGGGGGGGGGGGGGGGGG8FGGGGGGGGGGCGGGGFFFGGGGGGGGGGGGGGGGGFFGGGGGGGGGGGGGGGCGGGGGGGGGGGGGGFGGGGGGGGGGGGFGFGGGGGGGGGGGGGGGGGGGGA>DCEDGFFGGGGGFFGFGGGDD?FGGEFGGGGGG?C=EGGGGGGFGFGGC<FGFGGEGGGGGGGFGFFGFEFGGG@:<FA;FGFGFFBFB56D9>B:FBF<ECG?0:CG24FFFBBFGDF<F:??FBC8188:>:3C2AFG?FB>F9;<DFFGFGFFFBFF2<4
@M04650:207:000000000-C238N:1:1101:20161:2824 2:N:0:19
GGACTACAGGGGTATCTAATCCTGTTTGCTCCCCACGCTTTCGCACCTGAGCGTCAGTCTTTGTCCAGGGGGCCGCCTTCGCCACCGGTATTCCTCCAGATCTCTACGCATTTCACCGCTACACCTGGAATTCTACCCCCCTCTACAAGACTCTAGCTGACCAGTTTCAAATGCAGTTCCCAAGTTAAGCTCGGGGATTTCACATCTGACTTAATCAACCGCCTGCGTGCGCTTTACGCCCAGTAATTCCGATTAACGCTTGCACCCTCCGTATTACCGCGGCTGCTGGCACGGAGTTAGC
+
CCCCCGGGGGGGGGGGGGGGGGGGGGGGGGGGGGGGGGGGGGGGGGGGGGGGGGGGGGGGGFGGGGGGGGGEGEGGGGGGGGGDGGGGGGGGGGGGGGGGFGGGGGGGGGGGGGGGGGGGGGGGGGGGGGGGGGGGGGGGGGGFFGGGG?FFCFCFGFCGGGGGGGGGGCGDGGGGGGGGGGC@BDF@:F@FGGGGGGGGGFGFCFGACGFGFFFFFEFGFGFF<FFF@5;>9GFAF:EGGF:B>C<FGFF(8BGACBBB?6CDGGFF?69<6C?BGF6>9(47>:7:>C1E?((4<*-46
@M04650:207:000000000-C238N:1:1101:11844:2837 2:N:0:19
GGACTACTAGGGTTTCTAATCCTGTTTGCTCCCCACGCTTTCGCACCTGAGCGTCAGTCTTTGTCCAGGGGGCCGCCTTCGCCACCGGTATTCCTCCAGATCTCTACGCATTTCACCGCTACACCTGGAATTCTACCCCCCTCTACAAGACTCTAGCTGCCCAGTTTCAAATGCAGTTCCCAAGTTAAGCCCGGGGATTTCACATCTGACTTAATCAACCGCCTGCGTGCGCTTTACGCCCAGTAATTCCGATTAACGCTTGCACCCTCCGTATTACCGCGGCTGCTGGCACGGAGTTAGC
+
CCCCCGGGGGGGGGGGGGGGGGGGGGGGGGGGGGGGGGGGGGG7CFGFFFGGGGGGGEEEFFFFGGGGFDGGGGGGGGGGGGEGG<FGG@FGGGGGGFFFFBDFGGGGGGGCFFFGGDGGGGGGG=F@BFFGGDEGGGGGGGGF9FCDEFFFGAFGC,3,@FGGFEGGF;;=CGCEEGGGGD8DF;E:CG,4=EEGD4FGDAFCAFC=CFGDCF+2;@GC9GF@1A;.(86>;GFAFFGGDB:>7CAADFF,3>GFG?F:(4C3CFB0(29??GF)+?11692(4<7??GFGFF>;0C<4.
@M04650:207:000000000-C238N:1:1101:24799:2839 2:N:0:19
GGACTACACGGGTTTCTAATCCTGTTTGCTCCCCACGCTTTCGCACCTGAGCGTCAGTCTTTGTCCAGGGGGCCGCCTTCGCCACTGGTGTTCTTCCTAATCTCTACGCATTTCACCGCTACACTAGGAATTCCACTCTCCTCTCCTGCACTCTAGACTTCCAGTTTGGAATGCAGCCCCCAGGTTGAGCCTGAGTATTTCACATCCCACTTAAAAATCCGCCTACGCTCCCTTTACGCCCAGGAAATCCGGACAACGCCCGCCACCTACGTATTACCGCGGCTGCTGGCACGTAGTTAGC
+
CCCCCGGGGGGGGGGGGGGGGGGGGGGGGGGGGGGGGGGGGGGGGGGGGDFGGGGGCEFCFFGGGGGGGGGGGEEGGGGGGGGGGGGGGGFEGGFGGGGGGFFGGGGGGGGGFGGGGGGDDFFFFFEEGGGGGGGG8EGGG8@?CGGGGGGFGGGGGFGGGGFFGEGGGGFA+;E769ECEEGGFFGGFFFFGGFFGGDFGFGFFGGFBFCF:B1CADGGFGD=@FFFDDB<;FFE+/*<:;,(/;3;G)59?@DBGBB(41993=3((.822<:BGF?B>9>;BFBDFGF+(.2,,+.64
@M04650:207:000000000-C238N:1:1101:8118:2961 2:N:0:19
GGACTACCCGGGTATCTAATCCTGTTTGCTCCCCACGCTTTCGAGCCTCAGTGTCAGTTACAGGCCAGAGAGCCGCTTTCGCCACCGGTGTTCCTCCATATATCTACGCATTTCACCGCTACACATGGAATTCCACTCTCCTCTCCTGCACTCAAGTCTACCAGTTTCCAATGCATACAATGGTTGAGCCACTGCCTTTTACACCAGACTTAATAAACCACCTGCGCTCGCTTTACGCCCAATAAATCCGGACAAAGCTCGGAACCTACGTATTACCGCGGCTCGTGGACCGGAGGTAACC
+
CCCCCGG?FGGGGGGGGGGFGGGGGGGGGGGDGCFGGGGCFDFD,CGEEFFFGGGGGGF9@,<,CFFG8FAFGGGG@FFGGGG@@FGCB>CFGGFGGG,EF,>FGGFGGFECGGGGCFG68CFGCFCCFFGGGFG9DF,EFFGB8F,,ADD5@DCCFFCAEGGFC>DC,8DADDF,,+,@2,@=FCC8<D,1,<6?+?BEFFGFF>*3:*?+:+;BF3:4)@4))*)2(92(5=+88(:7FD1)CFEEG>)1:5<(*,)6(-)(1837:6135CA2@5((46(((,,((2(*((((-+))-
@M04650:207:000000000-C238N:1:1101:22350:2966 2:N:0:19
GGACTACAGGGGTATCTAATCCTGTTTGCTCCCCACGCTTTCGTGCCTCAGTGTCAGTTACAGTCCAGAGAGCCGCCTTCGCAACTGGTATTCCTCCTAATATCTACGCATTTCACCGCTACACTAGGAATTCTACTCTCCTCTCCTGCACTCAAGTTTCTCAGTTTCAAAAGCTTACTACGGTTGAGCCGTAGCCTTTCACTTCTGACTTAAGAAACCACCTACGCACCCTTTACGCCCAGTAATTCCGGATAACGCTAGCCCCCTACGTATTACCGCGGCTGCTGGCCCCTAGTTATCC
+
CCCCCGGGGGGGGGGGGGGGGGGGGGGGGGGGGGGGGGGGGGGGGGGGGGGGGGGGGGGGGGGGGGGGGGGGGGGGGGGGGGGGGGGCEAFGGGGGGGGGG?FFGGGGGGGGGGGGGCEGGGGGGGGFGGGGGGGGGGGGGGGFGGGGGEGFGGFFGAFGGGGGGGGG,BFDFGGGGGGDGCEGEFECFGGGGGGGG?F99ECFFGCFFCFF*2D+;@6C>DCE@?@@@DAFFFFC?9GE@=>==D@EFF3(65+)2:709=;@GG@@F;@))<-4<147(49((4),(*3*(((-60))6
@M04650:207:000000000-C238N:1:1101:7336:2986 2:N:0:19
GGACTACCAGGGTATCTAATCCTGTTTGCTCCCCACGCTTTCGCACCTGAGCGTCAGTCTTTGTCCAGGGGGCCGCCTTCGCCACCGGTATTCCTCCAGATCTCTACGCATTTCACCGCTACACCTGGAATTCTACCCCCCTCTACAAGACTCTAGCTTGCCAGTTTCAAATGCAGTTCCCAAGTTAAGCTCGGGGATTTCACATCTGACTTACCAAACCGCCTGCGTGCGCTTTACGCCCAGTAATTCCGATTAACGCTTGCCCCCTCCGTATTACCGCGGCTGCTGGCACGGAGTTAGC
+
CCCCCGGGGGGGGGGGGGGGGGGGGGGGGGGGGGGGGGGGGGGGGGGGGGGGGGGGGGGGGGGGGGGGGGGGDGGFGGGGGG@CGGGGGGGGFGGFGGGGCFDFDCCFGGGGGGGGGGGGEGGGGGGFFFF8EFGFGDDFGGGFGGG?EGGBGG9DDEFGGGDFFCFGGFGGGFGGGGGGGCGGGFFFGG,AEGGG59CFFFGFFGGFEDG>C8*CF@GDBC@<?F9:?DBFBG>581ECE??BF:4:F*6::>D6:?04:<3(2;9>B67::F(-<F66;9>>>F?F(*(<13(48A55)
@M04650:207:000000000-C238N:1:1101:9953:3008 2:N:0:19
GGACTACCGGGGTTTCTAATCCTGTTTGCTCCCCACGCTTTCGAGCCTCAGCGTCAGTTACAGTCCAGAGAGTCGCCTTCGCCACTGGTGTTCTTCCTAATCTCTACGCATTTCACCGCTACACTAGGAATTCCACTCTCCTCTCCTGCACTCTAGACTTCCAGTTTGGAATGCAGCCCCCAGGTTGAGCCTGAGTATTTCACATCCCACTTAAAAATCCGCCTACGCTCCCTTTACGCCCAGTAAATCCGGACAACGCTCGCCCCCTACGTATTACCGCGGCTTCTGGCACGCAGTTAGC
+
CC<CCGGGGGGDFGGGGGGGGGGGGGGGGGGGGGGGGGGGGGGGGGGGGGFFGGGGGGFGFGGGGGGGGGGGGGGGGGGGGFEEEEGGFGFEGGGGGGGGGGFFFFFEGEGGGGFGGG6?>CEGGGGFF?EEFGGGGGGGGGGBGFGGFGFBFGGGGGGGGGGGGGGGGGGFGGGGGGGGGGGCEFFFDGGCCFFG7FF:BCFFFGGFEDF86B:BFBEGFGDDFF2?5DBDD960=3CF>;=@GC<<7AE>;DD@76>::;G(*:9>(4,4<@:A?C:9>>FB(,-:<7:91((-(<56)
@M04650:207:000000000-C238N:1:1101:11638:3015 2:N:0:19
GGACTACTCGGGTATCTAATCCTGTTTGCTCCCCACGCTTTCGTGCCTCAGTGTCAGTTACAGTCCAGAGAGCCGCCTTCGCAACTGGTATTCCTCCTAATATCTACGCATTTCACCGCTACACTAGGAATTCTACTCTCCTCTCCTGCCCTCAAGTTTCTCAGTTTCAAAAGCTTACTACGGTTGAGCCGTAGCCTTTCACTTCTGACTTAAGAAACCACCTACGCACCCTTTACGCCCAGTACTTCCGCATAACGCTAGCCCCCTACGTATTACCCCGCCTGCTGGCACGTCGTTTGCC
+
CCCCCGGGGGGGGGGGGGGGGGGGGGGGGGGGGGGGGGGGGGGGGGGGGGGGGGGGGGGGGFDGGGGGCFGGGGGGGGGGGGDGFFGGGGGGGGGGGGGGGGGGGGGGGGGGGGGGFEEGGGGGGGG8FGGGGGGFFGGGGGGFGFGGF,EFGGFF,EDF,@FGGGGFFAAADFFF8=DDGCEFGF8FGFEG67DGGGFA+=DFF;+?:DCG5CCF5@G7CGF57?:*:9>@BE=C/5:F*((*+4>?:>)(6B;;*1;(6(C(:/1(/142<0)62746(4<:67),,0,2(,,,4*-44
@M04650:207:000000000-C238N:1:1101:20535:3036 2:N:0:19
GGACTACTGGGGTTTCTAATCCTGTTTGCTCCCCATGCTCTCCTGCCTCAGCGTCAGTTACAGTCCAGTAAGTCGCCTTCGCCACTGGTGTTCTTCCTAATCTCTACGCATTTCACCGCTACACTAGGAATTCTACTCTCCTCTCCTGCACTCAAGTTTCTCAGTTTCAAAAGCTTACTACGGTTGAGCCGTAGCCTTTCACTTCTGACTTAAGAAACCACCTACGCACTCTTTACGCCCAGTAATTCCGGATAACGCTAGCCCCCTACGTATTACCGCGGCTGCTGGCACGTAGTTAGCC
+
CCCCCGGGGGGGGGGGGGGGGGGGGGGGGGGGGGGGGGGGGG8FGGGGGGGGGGGGGGGGGGGGGGGGGGGGGGGGGGGGGGGGGGGGGGGGGGGGGGGGGGGGGGGGGDDGGGGGGGGGGGGGCGGGGGGGGGGGGGFGGGGFGGGGGGGFGGGGGGGGGGGGGGGGGGFGGGGGGGGFGGGGGGGGGGGGGGGGGFGFFFCFFGGFEGFGFFFGFFGGFGFFFFFAACEFFG>CDDG>79B=CC<E86?@DFFEG>0;>@FFGG>?FFF8EFCFG<9009B>F?F?B6<C<(14<9)62
@M04650:207:000000000-C238N:1:1101:15129:3107 2:N:0:19
GGACTACCAGGGTTTCTAATCCTGTTTGCTCCCCACGCTTTCGAGCCTCAGCGTCAGTTACAGTCCAGAGAGTCGCCTTCGCCACTGGTGTTCCTCCAGATCTCTACGCATTTCACCGCTACACCTGGAATTCTACCCCCCTCTACAAGACTCTAGCCTGCCAGTTTCGAATGCAGTTCCCAGGTTGAGCCCGGGGATTTCACATCCGACTTGACAGACCGCCTGCGGGCGCTTTACGCCCAGTACTTCCGATTAACGCTTGCACCCTCCGTATTACCGCGGCTGCTGGCACGGAGTTAGC
+
CCCCCGGGGGGGGGGGGGGGGGGGGGGGGGGGGGGGGGGGGGGGGGGGGGGGGGGGGGGGGGGGGGGGGGGGGGGGGGFGGGGGGGGGGGGGGGGGGGGGGGGGGGGGGGGGGGGGGGGGEGGGFGGGGGGGGGGGGGGGGGGFGGGEADGFGFGFGGGFGGGGGG8FC7DEDFGGGGGGFDFGFGGGFEEA5@CGGDGGGFGFFGFBFGGG3FF=FBFGBD>62F>)(2966E>>FFDGG?1:F*-4CF30:>G<C?>11:FBGGFB??>:1C::FF?>9BFFF:)57E?C?F>9?CA4-
@M04650:207:000000000-C238N:1:1101:12342:3196 2:N:0:19
GGACTACTCGGGTTTCTAATCCTGTTTGCTCCCCACGCTTTCGAGCCTCAGTGTCAGTTACAGGCCAGAGAGCCGCTTTCGCCACCGGTGTTCCTCCATATATCTACGCATTTCACCGCTACACATGGAATTCCACTCTCCTCTCCTGCACTCAAGTCTACCAGTTTCCAATGCATACAATGGTTGAGCCACTGCCTTTTACACCAGACTTAATAAACCACCTGCGCTCGCTTTACGCCCAATAAATCCGGACAACGCTCGCCACCTACGTATTACCGCGGCTGCTGGCACGTAGTTAGCC
+
CCCCCGGGGGGGGGGGGGGGGGGGGGGGGGGGGGGGGGGGGGGGGGGGGGGGGGGGGGGGGGGGGGGGGGGGGGGGGCFGGGGGGGGGGGEGGGGGGGGGGGGGGGGGGGGGGGGGGGGGECEGGGGGGGFGGGGGGGFGGGGFGGGGGGGFGGGGGGGGGFFEBFGGGGGC?GGGCGGGGGGGGGGGGG8C6EGGDCCF?ADFFGC5>DCCEC;FFFFGFGF=BFAA=GFF=FAEF@GEGFF3>FECFF>D6)CDGF719>D?GGF(5???)<:)01(,3624:)8::74C??:3406:5
@M04650:207:000000000-C238N:1:1101:11308:3225 2:N:0:19
GGACTACTCGGGTATCTAATCCTGTTTGCTCCCCACGCTTTCGCACCTGAGCGTCAGTCTTTGTCCAGGGGGCCGCCTTCGCCACCGGTATTCCTCCAGATCTCTACGCATTTCACCGCTACACCTGGAATTCTACCCCCCTCTACAAGACTCTAGCTTGCCAGTTTCAAATGCAGTTCCCAAGTTAAGCTCGGGGATTTCACATCTGACTTAACAAACCGCCTGCGTGCGCTTTACGCCCAGTAATTCCGATTAACGCTTGCACCCTCCGTATTACCGCGGCTGCTGGCACGGAGTTAGC
+
CCCCCGGGGGGGGGGGGGGGGGGGGGGGGGGGGGGGGGGGGGGGGGGGGFGGGGGGGCFFGGGGGGGGGGGGGGGGGGGGGGGGGGGGGGGFGGGGGGGGGGGFGGGFGFGDGGGGGGGDGGGGGGGGGGGGGGGGGEGGGGGFGGGGGGGFFEGGGA>FGGGGGGGGGGGGGFGGCCFGGGGGGCFGFGEGGEEGGGGGGFGFF4CFFGFGFG7CB@GG>C@DFFB>05>F6GFAF<EEE0:?GF<9>F6::>G2F:968:52CCBBFF0(2;3)<*422((,48>F:E:C?B>FF6)6.
@M04650:207:000000000-C238N:1:1101:11991:3255 2:N:0:19
GGACTACAGGGGTTTCTAATCCTGTTTGCTCCCCACGCTTTCGCACCTGAGCGTCAGTCTTTGTCCAGGGGGCCGCCTTCGCCACCGGTATTCCTCCAGATCTCTACGCATTTCACCGCTACACCTGGAATTCTACCCCCCTCTACAAGACTCTAGCTGACCAGTTTCAAATGCAGTTCCCAAGTTAAGCCCGGGGATTTCACATCTGACTTAATCAACCGCCTGCGTGCGCTTTACGCCCAGTAATTCCGATGAACGCTTGCCCCCTCCGTATTACCCCGGCTGCTGGCACGGAGTTGGC
+
CCCCCGGFEGGGFGGGGGGGGGGGGGGGGGGGGGGGGGGGGGGGGGGGDGGGGGGGGGDAECF<FGGGGGEEFGGGGGGGGGGGGGGGGGGGGGGGGGFGGGFGGFGGGGGGFGGGGGGGGGGGG8AFGGGGGEFF,D8CC>EFGGFFCCCFFEFGGGGCGGGGFFGGFG;BFGGGFGGGGG8EFGFGGG7C9CGG4DGFGFFF6C+@EGD74@;:AEGGBDFF@FF>;D>;6EFFF6CEGBB?FCB<DFF(1):4C:::?B<20A>04<916FBBF7(4799B>B0??52C1-4>?6)53
@M04650:207:000000000-C238N:1:1101:21403:3312 2:N:0:19
GGACTACAGGGGTATCTAATCCTGTTTGCTCCCCACGCTTTCGCACCTGAGCGTCAGTCTTTGTCCAGGGGGCCGCCTTCGCCACCGGTATTCCTCCAGATCTCTACGCATTTCACCGCTACACCTGGAATTCTACCCCCCTCTACAAGACTCTAGCTTGCCAGTTTCAAATGCAGTTCCCAAGTTAAGCTCGGGGATTTCACATCTGACTTAACAAACCGCCTGCGTGCGCTTTACGCCCAGTAATTCCGATTAACGCTTGCACCCTCCGTATTACCGCGGCTTCTGGCCCGGCGTTAGC
+
CCCCC<FFGGGGGGGGGGGGGGGFGGGGGGGGGGGGGGGGGGGGGGGGGFFGGGGGDGGGGGGGGGGGCCGGGGGGGGGGFGGGGGGDGEGGGGGGGGCFGGGGGGGGGGGGGGGGGGGGCFGGGGGGGDFGGGFGGGGGGGGFGGGGE7DFGF=9FFGCFGGDGGGG9DEGGGFAGFEGGGCE:AFGGGFFEE5=CGGGGFGFFGGFFGGGFFGG4?G36D;DDFB>;G(9>GFF4?EGEFF:>FF2CF4(-799G:6::<C5CFFB6?638F7)<C:1613-(3>))<,C9((31>?(6
@M04650:207:000000000-C238N:1:1101:20455:3332 2:N:0:19
GGACTACCAGGGTATCTAATCCTGTTTGCTCCCCACGCTTTCGCACCTGAGCGTCAGTCTTTGTCCAGGGGGCCGCCTTCGCCACCGGTATTCCTCCAGATCTCTACGCATTTCACCGCTACACCTGGAATTCTACCCCCCTCTACAAGACTCTAGCTGACCAGTTTCAAATGCAGTTCCCAAGTTAAGCTCGGGGATTTCACATCTGACTTAATCAACCGCCTGCGTGCGCTTTACGCCCAGTAATTCCGATTAACGCTTGCACCCTCCGTATTACCGCGGCTGCTGGCACGGAGTTAGC
+
CCCCCGGGGGDGGGGGCGGGGGGGGGGGGGGGGGGGGGGGGGGGGGEGGGGGGGGGGGGGGEFFGGGGGGGGGGGGGGGGGGGGGGGGGGGFFFGGGGGGGGGGGGGGGGGGGGGGGGGGGGGGFGGGGGGGGGGGGFGGGGGFGGFGGGGFGACGGGGGGG?;DEEGGEGGGCCFGGGGGGDGGGFFGGBFGGGGGGGGGFGFFGDFEGGGCFGGFEFGFGFFFFF>1DF>9E>AFF5?EBFFG744FB?12)72>46<?BG?GGFFF:;<16><FGBF6969>BFF?=:689>1(2644
@M04650:207:000000000-C238N:1:1101:19186:3347 2:N:0:19
GGACTACCAGGGTTTCTAATCCTGTTTGCTCCCCACGCTTTCGAGCCTCAGTGTCAGTTACAGGCCAGAGAGCCGCTTTCGCCACCGGTGTTCCTCCATATATCTACGCATTTCACCGCTACACATGGAATTCCACTCTCCTCTCCTGCACTCAAGTCTACCATTTTCCAATGCATACACTGGTTGAGCCACTGCCTTTTACACCAGACTTACTAAACCACCTGCGCTCGCTTGACGCCCAATAAATCCGGACAACGCTCGGGACCTACGTATTACCGCGGCTGCTGTCACGTAGTTAGCC
+
CCCCCFGGGGGGGGDFGGEFGFGGGG9FCFGGGGCEGGGGGGG@<FGEFFGGGGG@AFGGGGF8CCFFF?EEG,7FFGCFGGGGGFEEG@FEA,@FGGGFFF,CEEG=@CGGC<EGG>DDCEFFGCFCFFGGGECEA>D<,+4==EFG8,,<DF3=,@>3EBF,7CFF,6EAD?FFDDF,2C?EGGGFFG8CC?@@D+@DGFAAFFF>5DDG;<F+@=:D=9B22*594859=*8>)::FD(/):D?64=5((:C@5(/(469(/;(5::2,)+.-<*((-(70032))3.:44??2<694
@M04650:207:000000000-C238N:1:1101:18400:3371 2:N:0:19
GGACTACCGGGGTTTCTAATCCTGTTTGCTCCCCACGCTTTCGAGCCTCAGTGTCAGTTACAGGCCAGAGAGCCGCTTTCGCCACCGGTGTTCCTCCATATATCTACGCATTTCACCGCTACACATGGACTTCCACTCTCCTCTCCTGCACTCAAGTCTAACAGTTTCCGGTGCATACAATGGTTGAGCCACTGCCTTTTACACCAGACTTCATAACCCACCTTGCCCTGTTTTACGCCCAATAAATCCGGACAACGCTCGCACACCCCGTATTACCGCCGGTGTTGGCCCCGCGTTGGCC
+
9CCCCGGGDGGGG7;FGGGGGGGGGGCFGG9EEGGC:FCFGGFFGDCFE<FFGGFGGGGFGGGFGEGGGGGGGGDG7@DGGEGGGCGGGCCFF9@FFGGGGGFGGGGGGDEG9,EFGGGGG=@FGGGCG,,C=9;F;FFGGGG+6=>DFD8<DFFG79;=,CFGGGGGG+BCD7@C,349@D,==EFF<E@C?69;F8FFG>,*/?CA9CG+1:25*0=*5C:)*)0)(/).80+./2CC:1;3>FC?685405/,/7:<(-9()2-(,4(((+-6A*,(-((-((((3+4*(--322,(.
@M04650:207:000000000-C238N:1:1101:16808:3409 2:N:0:19
GGACTACCGGGGTATCTAATCCTGTTTGCTCCCCACGCTTTCGCACCTGAGCGTCAGTCTTTGTCCAGGGGGCCGCCTTCGCCACCGGTATTCCTCCAGATCTCTACGCATTTCACCGCTACACCTGGAATTCTACCCCCCTCTACAAGACTCTAGCTTGCCAGTTTCAAATGCAGTTCCCAAGTTAAGCTCGGGGATTTCACATCTGACTTAATCAACCGCCTGCGTGCGCTTTACGCCCAGTAATTCCGATTAACGCTTGCACCCTCCGTATTACCGCGGCGTCTGGCACGGAGTTAGC
+
CCCCCGGGGEGGGGGGGGGFGFGGDGGGGGGFGGGGGGGEGFGGEGGGGGGGGGGGGCECGEFGGGGGGGGGGGGGGGGGGGGFGGGG7FGGGFGGCGGGGGFGGGGGFG7C,FGFGGGG7FGGG8FGGGGGGFGGGFEGGGGFGGGGGFGAFFFEGGFGGGGFFFGGAGGF@DFFFGGGC@FGGGFGGG9CGGGGC/?9CFGFFF7FFG=7C7:CFFGGBDFFFFFE<C990EFFFFCCC6::DF2:7=FF?EGFG8088:33786:8?>3::25CDF>99>((-4:<G?FFFFB<C44.
@M04650:207:000000000-C238N:1:1101:10328:3442 2:N:0:19
GGACTACTCGGGTATCTAATCCTGTTTGCTCCCCACGCTTTCGCACCTGAGCGTCAGTCTTTGTCCAGGGGGCCGCCTTCGCCACCGGTATTCCTCCAGATCTCTACGCATTTCACCGCTACACCTGGAATTCTACCCCCCTCTACAAGACTCTAGCTGACCAGTTTCAAATGCAGTTCCCAAGTTAAGCTCGGGGATTTCACATCTGACTTAATCAACCGCCTGCGTGCGCTTTACGCCCAGTAATTCCGATTAACGCTTGCACCCTCCGTATTACCGCGGCTGCTGGCACGGAGTTAGC
+
CCCCCGGGGGGGGGGGGGGGGGGGGGGGGGGGGGGGGGGGGGGGGGGFGGFGGGGGGGGDGGGGGGGGGGGGGGGGGGGGFGGGGGGGGGGGGGGGGGGGGGGGGGGGGGGGGGGGGGGGEGGGGGGGFGGGGGGGFGGGEGGFGGGGGEGFGGGGGGFGGGCGGGGGEGGGGCDFGGGGGG6FGGFGC9,=*9:C<GFFFFC>@DCFEDGGEDFCA@G4>D9?@F9>;D;;6E@FFFGGGFFBF:54C@62<FD<?0,8::<<CFBBFF>FFGF>CG8990991:?B(7?+((4(,:4<4
@M04650:207:000000000-C238N:1:1101:8251:3460 2:N:0:19
GGACTACTGGGGTTTCTAATCCTGTTTGCTCCCCACGCTTTCGAGCCTCAGTGTCAGTTACAGTCCAGAAAGTCGCCTTCGCCACTGGTGTTCTTCCTAATATCTACGCATTTCACCGCTACACTAGGAATTCCACTTTCCTCTCCTGCACTCTAGACTTCCAGTTTGAAATGCAGTTCTCGGGTTGAGCCCGAGTATTTCACATCTCACTTAAAAGTCCACCTACGCGCCCTTTCCGCCCAGTAAATCCGGACAACGCTCGCCCCCTACGTATTACCGCGGCTGCTGGCACGTAGTTAGC
+
CCCCCGGGGGGGGGGGGGGGGGGGGGGGGGGGGGGGGGGGGGG@FFGGGFGGGGGGGFCGGGGGGGGGGGGFDFEGGGGGGGGGGGGGGGGGGGGGGGGGGGGGGGGGGGGGGGGGGGEGGGGG,AFGGGFGGGGGGGGGGGGFGGCFGGG?EGGGEEFGGFGGGGGGGGGGGGGGGGGFFCG7FCEGGGGGGGGGGGGGGFG7998BEGFC5=F>BCFGEGFFFFFF)@):@FF*89CFC@BBC753CFEF0>GDGFF((./2*:31(464>G:4?FFB>>9>><002E123.(4:?<>9
@M04650:207:000000000-C238N:1:1101:8288:3537 2:N:0:19
GGACTACCGGGGTATCTAATCCTGTTTGCTCCCCACGCTTTCGAGCCTCAGCGTCAGTTACAGTCCAGAGAGTCGCCTTCGCCACTGGTGTTCTTCCTAATCTCTACGCATTTCACCGCTACACTAGGAATTCCACTCTCCTCTCCTGCACTCTAGACTTCCAGTTTGGAATGCAGCCCCCAGGTTGAGCCTGAGTATTTCACATCCCACTTAAAAATCCGCCTACGCTCCCTTTACGCCCAGTAAATCCGGACAACGCTCGCCACCTACGTATTCCCGCGGCTGCTGGCACGTAGTTAGC
+
CCCCCGGGGDFGGGGGGGGGGGGGGGGGGFGGGGGGGGGGGGGGGGGGGGGGGGGGGGGGGCGGGGGGGGFFFGGGGGGGGGEGGGGGGGGGGGGGGGGGGGFGGGGFG:FCFGGGGGGGEGGGGGGGGGGGGFAA;44ACGGFGGGGGGGFGGGGGGGGGGGGGGGGGG;DFGGFG?EGGGGGGFGGDGGGGFGGG7FFD+>EB?*;);>CECFDFBGD)@AAFF@45CBFFGFEF(BCF@66CG?CGFF@;DDFGF9,((99/8::47(,)28)09?B;-(3(4),3:(+4<0:2+)64
@M04650:207:000000000-C238N:1:1101:10872:3597 2:N:0:19
GGACTACAAGGGTATCTAATCCTGTTTGCTCCCCACGCTTTCGAGCCTCAGCGTCAGTTACAGTCCAGAGAGTCGCCTTCGCCACTGGTGTTCTTCCTAATCTCTACGCATTTCACCGCTACACTAGGAATTCCACTCTCCTCTCCTGCACTCTAGACTTCCAGTTTGGAATGCAGCCCCCAGGTTGAGCCTGAGTATTTCACATCCCACTTAAAAATCCGCCTACGCTCCCTTTACGCCCAGTAAATCCGGACAACGCTCGCCACCTACGTATTACCGCGGCTGCTGGCCCGTAGTTAGC
+
CC<CCFGGGGGGGGFGGGGGGGGFGGGGGGGGGGFGGGGGGGGGGGGGGFGGGCCEECFGGGGGGGGGGGGGGGGGGGGFFGCGGCFGCFEGGGGGFFEFFGFFGFGGGGGGGGGGGGGGGEGGGGGGGGGGGGGGFGAEFFFFGGGGGFGBFG9DFFGGFGGGGGGGGG,E?FFGG?E@EGGCFDC,8=FFGFFGGFGGGFGFFGGFFGGGFFFGFFGG=FFDA4<A<CBF@FF=FFDGD=B=7:7CFFFF@FD0*2:689D0*??F0223<GFBGGBFF0(46(5275(*-3(23:4:.
@M04650:207:000000000-C238N:1:1101:17214:3716 2:N:0:19
GGACTACAGGGGTATCTAATCCTGTTTGCTCCCCACGCTTTCGAGCCTCAGTGTCAGTTACAGGCCAGAGAGCCGCTTTCGCCACCGGTGTTCCTCCATATATCTACGCATTTCACCGCTACACATGGAATTCCACTCTCCTCTCCTGCACTCAAGTCTACCAGTTTCCAATGCATACAATGGTTGAGCCACTGCCTTTTACACCAGACTTAATAAACCGTCTGCGCTCGCTTTACGCCCAATAAATCCGGATAACGCTCGGGACATACGTATTACCGCGGCTGCTGGCACGTATTTAGCC
+
CCCCCGGGGGGGGDGGGGGGGGGGGGGGGGGGGGGGGGGGGGGGFGGGGGGGGGGGGGGGGGGGGGGGGGGGGGGGGGGGGGGGGGGGGGGGGGGGGGFGGGGGGGGG>FEGGGGGGGGGGGGGG8EFGGGGGGGCCFFGGGGFGFGGGCC9DBGGGGG;FGGDFGGGGGGG?FGF8D?8DCEFBFFGGF7CA69FFDGGGFC?FFG*=CDF@FGC6@F7@>9965:?@GF?FFCC)9BFG;@;::7?FEF<(0CE3;(,6090C@AA24)))<4:C*((-499:))5<=2:?12.:+665
@M04650:207:000000000-C238N:1:1101:10172:3756 2:N:0:19
GGACTACCGGGGTTTCTAATCCTGTTTGCTCCCCACGCTTTCGCACCTGAGCGTCAGGCTTTGTCCAGGGGGCCGCCTTCGCCACCGGTATTCCTCCAGATCTCTACGCATTTCACCGCTACACCTGGAATTCTACCCCCCTCTACAAGCCTCTAGCTTGCCAGTTTCAAATGCAGTTCCCAAGTTAAGCTCGGGGATTTCACATCTGACTTAACAAACCGCCTGCGTGCGCTTTACGCCCAGTAATTCCGCTTAACGCTTGCACCCTCCGTATTACCGTGGCTGCTGGCACGGCTTTAGC
+
CCCCCDGGGCGGG@FE,6FAF<<F<FEGGGFCFGEGFGGGGGGGGFGGFFFGEG@CG,@,CFAFGGGGDDGGGDEEGGCEGEG>FACCF@ADFGGFFGGGAFGGE,BDF+?7@EEF97BD+@,DAFFGFF9:ACD=,3+CC>+;FGGC<,+;DFCFGGGCEFFGC9E;,3D@CFG:F+<C,,64?BD:CC28ED5=D*?9F6C+8DGFCFC@)+;DF@GG6D>;050>?C19(*..88EE8(.(::)6>7F((5C20(4:<0*)0*-32?F:(;()<:((.((8(,4),*(32(((-+))-
@M04650:207:000000000-C238N:1:1101:18787:3760 2:N:0:19
GGACTACAGGGGTTTCTAATCCTGTTTGCTCCCCACGCTTTCGCACCTGAGCGTCAGTCTTTGTCCAGGGGGCCGCCTTCGCCACCGGTATTCCTCCAGATCTCTACGCATTTCACCGCTACACCTGGAATTCTACCCCCCTCTACAAGACTCTAGCTGACCAGTTTCAAATGCAGTTCCCAAGTTAAGCTCGGGGATTTCACATCTGACTTAATCAACCGCCTGCGTGCGCTTTACGCCCAGTAATTCCGATTAACGCTTGCACCCTCCGTATTACCGCGGCTGCTGGCACGGAGTTAGC
+
CCCCCGGGGGGGGGGGGGGGGGGGGGGGGGGGGGGGGGGGGGGGGGGGGFGGGGGGGGGGGGGGGGGGGGGGGGGDGGGGGGGGGGGGGGGGGFGFFCFGFGGGGGGGGGGGFGGGGGGGGGGGGGGGGGGGFGGGGGGGGGGFGGGGGGGFGGGGGGGGGGGFFFGGGGFGGGGGGCGCGDCGGGFFGGFGGGGGGGGFFFGCFGGCEGGGFFCFF@FFBD0;?F>EFGB9FEFFF0ACG6<?CFFFGFFF:BD<F:>B:?F?FG:6?<6:36:<G7(76>FFF02>?GFD:9(2(;<A4
@M04650:207:000000000-C238N:1:1101:22429:3795 2:N:0:19
GGACTACAGGGGTTTCTAATCCTGTTTGCTCCCCACGCTTTCGCACCTGAGCGTCAGTCTTTGTCCAGGGGGCCGCCTTCGCCACCGGTATTCCTCCAGATCTCTACGCATTTCACCGCTACACCTGGAATTCTACCCCCCTCTACAAGACTCTAGCCTGCCAGTTTCGGATGCAGTTCCCAGGTTGAGCCCGGGGATTTCACATCCGACTTGACAGACCGCCTGCGTGCGCTTTACGCCCAGTAATTCCGATTAACGCTTGCACCCTCCGTATTACCTCGGCTGCTGGCACATATTTAGC
+
@-BCCCGGGFGGGGGGGGGGGGGGGFE8FFGGGGGGEGF,CF@EGGDGGFGGGGGGGCFGGGFGFFGGGGGGGGDGGFGGGGGGGGGGG7FGFFFGGG@<EFFGGGGGGGGGGGGCGGGGGGGGGGG@F8DCFGGGGGGGGGGFGGG?<6D+DFFGC:CDCF9FEFFGEDEC9FG,=FGGGGGCEF6E?FCGGC*:CC<9CFD6=FGD@DDDE>FGF(*9(>9?BFFF6D>B0EF>B0CC>(4:77-)0=?6?@D<G09::054D@2(8-(,(;>>GG)52131-33:(=<C())).<)69
@M04650:207:000000000-C238N:1:1101:13770:3847 2:N:0:19
GGACTACCCGGGTATCTAATCCTGTTTGCTCCCCACGCTTTCGAGCCTCAGTGTCAGTTACAGGCCAGAGAGCCGCTTTCGCCACCGGTGTTCCTCCATATATCTACGCATTTCACCGCTACACATGGAATTCCACTCTCCTCTCCTGCACTCAAGTCTACCAGTTTCCAATGCATACAATGGTTGAGCCACTGCCTTTTACACCAGACTTAATAAACCACCTGCGCTCGCTTTACGCCCAATAAATCCGGACAACGCTCGGGACCTACGTATTACCCCGGCTGCTGGCACGTAGTTAGCC
+
CCCCCGGGGGGGGGGGGGGGGGGGGGGGGGGGGGGGGGGGGGGGGGGGGGGGGGGGGGGGGGGGGGGGGGGGGGGGGGGGGGGGGGGGGGGGGGGGGGGGGGGGGGGGGGGGGGGGGGGGGGGGGGGGGGGGGGGGGGGGGGGFFGGGGGGFGGGGFGGFGCFFCFFGGGGGGGFGGGGGGG8=<FFGGFFGGFGGGCFGDFGFFCF5CC@FCFGGFF8CDGDEFA=8>DFFBG@CA@EEG;6;FGEFDB3?FFGF<@6?3473DC??FFFFFFAFG*(-(472(,53:*5:.(4,)+.54
@M04650:207:000000000-C238N:1:1101:6497:3850 2:N:0:19
GGACTACTGGGGTATCTAATCCTGTTTGCTCCCCACGCTTTCGAGCCTCAGTGTCAGTTACAGGCCAGAGAGCCGCTTTCGCCACCGGTGTTCCTCCATATATCTACGCATTTCACCGCTACACATGGAATTCCACTCTCCTCTCCTGCACTCAAGTCTACCAGTTTCCAATGCATACAATGGTTGAGCCACTACCTTTTACACCCGACTTCATAAACCACCTGCGCTCGCTTTACACCCAATCAATCCGGACAACCATCGGGCCCTACGTATTACCGCGGCTGGTGGCACGTGATTACCC
+
BC9CC<FGFGGGGGGFFF,FFGGFGGGFFGGGFFFGEFGGGG7FFGGGGGFFGGGGGGGGGGGCCEGGGFFEGGEGEFDE7FEGGFEG:FGGGGGCGF<EFGFGA;?=FCE7FE<DDCCDEGGGGGGBFFFCEFAEFGGGGGGF8DFFGEEFFFFGGGGGGGGGGDDF;;FG+@@:DFFC=F?>,3=8FF,A?,@FGDFG+?,;*0038CC7>+C7B;67>DB:>>A>2?2554+8+0?*<(((*;))583(1)*,*(..,(14CE0::14242:90*4(((-2(,41724:8((4)+)).
@M04650:207:000000000-C238N:1:1101:25875:3851 2:N:0:19
GGACTACTGGGGTTTCTAATCCTGTTTGCTCCCCACGCTTTCGCACCTGAGCGTCAGTCTTTGTCCAGGGGGCCGCCTTCGCCACCGGTATTCCTCCAGATCTCTACGCATTTCACCGCTACACCTGGAATTCTACCCCCCTCTACAAGACTCTAGCTTGCCAGTTTCAAATGCAGTTCCCAAGTTAAGCTCGGGGATTTCACATCTGACTTAATCAACCGCCTGCGTGCGCTTTACGCCCAGTAATTCCGATTAACGCTTGCACCCTCCGTATTACCGCGGCTGCTGGCCCGGAGTTAGC
+
CCCCCFFGGGGGGGGGGGGGGGGGGGGGGGGGGGGGGGGGGGGGDEGGGGGGGGGGGCFGFGGGGGGGGGGGGGGGGGGGCDEGDFGGGGGGGGGGGGGFFGGGGGGGGGGGGGGGGGGGGGGGGGGGFGGGGGFGGGFFGGGFGGGGFFGFFFGGGGGGGGGGGGGGGAF9DGGGGGGGGGCDFDGGGCDFG>EGGGGGGFB>FGGF?CFF3CCCFFGG;D9?DFFF?GFB>G3<B?EEG?:?GGFFGFFB<DDAG6>?:?FDGGF:B?B??FFAF73>B;F;1:::75(:1699?F446
@M04650:207:000000000-C238N:1:1101:20271:3876 2:N:0:19
GGACTACAGGGGTTTCTAATCCTGTTTGCTCCCCACGCTTTCGCACCTGAGCGTCAGTCTTTGTCCAGGGGGCCGCCTTCGCCACCGGTATTCCTCCAGATCTCTACGCATTTCACCGCTACACCTGGAATTCTACCCCCCTCTACAAGACTCTAGCTTGCCAGTTTCAAATGCAGTTCCCAAGTTAAGCTCGGGGATTTCACATCTGACTTAACAAACCGCCTACGCATCCTTTACGCCCAGTTATTCCGAACAACGCTTGCCACCTACGTATTACCGCGGCTGCTGGCACGTAGTTAGC
+
CCCCCGGGGGGGGGGGGGGGGGFFGGGGGGGGGGGGGGGGGGGGGGGGGFGGGGGGGGGGGGGGGGGGGGGGGEGGGGGGGGGGGGGGGGGGGGGGGGGGGGGGGGGGGGGGGGGGGGGGGGGGGGGGGGGGGGGGGGGGGGGFGGGGGGGFGGGGGGGFCGGGGGFGFGGGGGCFFGGGFGCDFFGFDG;FDGGGGGGGFAGFFGGFEGGGFGGGFFGGFGF;DFFFDCBFFGFFFBGGD:BB7><AFF?6?FGFG>6??FGFGGF?23(4<97AGG0>6>FB9?F??D7F??:22C<A<
@M04650:207:000000000-C238N:1:1101:13604:3888 2:N:0:19
GGACTACCAGGGTTTCTAATCCTGTTTGCTCCCCACGCTTTCGTGCCTCAGTGTCAGTTACAGTCCAGAGAGCCGCCTTCGCAACTGGTATTCCTCCTAATATCTACGCATTTCACCGCTACACTAGGAATTCTACTCTCCTCTCCTGCACTCAAGTTTCTCAGTTTCAAAAGCTTACTACGGTTGAGCCGTAGCCTTTCACTTCTGACTTAAGAAACCACCTACGCACCCTTTACGCCCAGTAATTCCGGATAACGCTAGCCCCCTACGTATTACCGCGGCTGCTGGCACGTAGTTAGCC
+
CCCCCGGGGGGGGGGGGGGGGGGGGGGGGGGGGGGGGGGGGGGGGGGGGFGGGGGGGGGGGGGGGGGGGGGGGGGGGGGGGGGGGGGGGGGGGGGGGGGGGGGGGGGGGGGGGGGGGGGGGGGGGGGGGGGGGGGGGGGGGGGFGGGGGGGFGGGGGGGGGGGGGGGGGGGGGGGGGGGGGGCFGGGGGGGGGGGGG7FFGFEFFGGAEDGDCFDGFBGFFGFEFFB>AGADDF>CE?GCE(08:CE4CFA;@FF<D>DFBFFDGE0=D<5).<947*-,39>>B?0386?*41<1)+-..
@M04650:207:000000000-C238N:1:1101:18067:3928 2:N:0:19
GGACTACTAGGGTATCTAATCCTGTTTGCTCCCCACGCTTTCGCACCTGAGCGTCAGTCTTTGTCCAGGGGGCCGCCTTCGCCACCGGTATTCCTCCAGATCTCTACGCATTTCACCGCTACACCTGGAATTCTACCCCCCTCTACAAGACTCTAGCTTGCCAGTTTCAAATGCAGTTCCCAAGTTAAGCTCGGGGATTTCACATCTGACTTAACAAACCGCCTGCGTGCGCTTTACGCCCAGTAATTCCGATTCACGCTTGCACCCTCCGTATTACCTCGGCTGCGGGCACGGAGTTAGC
+
CCCCCGGGGGGGGGGGGGGGGGGGGGDGGGGGGGFGGGGGGGGGGGGGGEFGGGGGGGGGGGGGGGGDGGGGGGGGGGDGGGGFEFGGGGGGGGFFGGGF@FGGGGGGGG>FGGGDFEGGGGGFGFGG8FFGGGGGGGGGGGEFGGGD9@EFGGGGGGGGGFGGBFGCGGGGFGGGG7FGGGGGFGGGGC;C*=EG45CFGFFAF<7BEGFFEDFGF<GFFG><?A@><C9BFC35@6::C??(:F>DGFFFFB7:F?B<?3/37EB?F?B0:C2AGF)2:284>0((-2(::4(4(25).
@M04650:207:000000000-C238N:1:1101:24739:3952 2:N:0:19
GGACTACTGGGGTTTCTAATCCTGTTTGCTCCCCACGCTTTCGCACCTGAGCGTCAGTCTTTGTCCAGGGGGCCGCCTTCGCCACCGGTATTCCTCCAGATCTCTACGCATTTCACCGCTACACCTGGAATTCTACCCCCCTCTACAAGACTCTAGCTTGCCAGTTTCAAATGCAGTTCCCAAGTTAAGCTCGGGGATTTCACATCTGACTTAACAAACCGCCTGCGTGCGCTTTACGCCCAGTAATTCCGATTAACGCTTGCACCCTCCGTATTACCGCGGCTGCTGGCACGGAGTTAGC
+
CCCCCGGGGGGGGGGGGGGGGGGGGGGGGGGGGGGGGGGGGGGGGGGGG8FGGGGGGGGGGGGGGGGGGGGGGGGGGGGGGGGGGGGGGGGGGGGGGGGGGGGGGGGGGGGEFGGGGGGGGGGCGFFGFGGGGGGGGGGGGGGFGGGFGGGFGGGGGGGGGCECFGGGFFGGGGFFG7FGGGGGGGGFGGEDEGGGGDGGGFGFCGGFEGGGFCDGFDFGFGF@?F(2(9361E>AF?GCG:1:FFF>DFF:2:<<F09???GBGGF:?FB:?E?2@F?>F>F((-8?2E3E?F((4A)66
@M04650:207:000000000-C238N:1:1101:21619:3956 2:N:0:19
GGACTACACGGGTTTCTAATCCTGTTTGCTCCCCACGCTTTCGAGCCTCAGTGTCAGTTACAGGCCAGAGAGCCGCTTTCGCCACCGGTGTTCCGCCATATATCTACGCCTTTCACCGCTACACATGGAATTCCACTCTCCTCTCCTGCACTCAAGTCTACCAGTTTCCAATGCATACAATGGTTGAGCCACTTCCTTTTACACCAGACTTAATAAACCACCTGCGCTCGCTTTACGCCCAATAAATCCGGACAACGCTCGGGACCTACGTATTACCGCGGCTGCTGGCACGTAGGTAGCC
+
CC<CCFFFGGD@F7B<CCC<6@EGEGAFGFFGGGDF@EF7CEB8CBFFGGF9FFF<C,EFGGDG@FGGG<FEGD:F:4,C=CBEFCCE=CGGG9,=?FGFGG,C9F?F@+4+AE<<FC8=8+C?EEFD<BFCFGFG;D8=83@@E@,,FDF8D8DFGG;D9?DD=@CEDD=,=F8=FFF@F:6@,:,@CFCFC,<<FGCECFCFA*95>C++9++==BGFDG2=@>9/5)((0:+8.(=*<7=;*+))0:5;@D<@51,1((/4DD08>0(5)2.:+14-39>6?BB22:5:<23(.+.35
@M04650:207:000000000-C238N:1:1101:17042:3972 2:N:0:19
GGACTACTCGGGTATCTAATCCTGTTTGCTCCCCACGCTTTCGCACCTGAGCGTCAGTCTTCGTCCAGGGGGCCGCCTTCGCCACCGGTATTCCTCCAGATCTCTACGCATTTCACCGCTACACCTGGAATTCTACCCCCCTCTACGAGACTCAAGCTGACCAGTATCAGATGCCGTTCCCAGGTTGAGCCCGGGGATTTCACATCGGACTTAACAAACCGCCTGCGTGCGCTTTACGCCCAGTAATTCCGATTAACGCTTGCACCCTCCGTATTACCGCGGCTGCTGGCACGGAGTTAGC
+
CCCCCGGGEGGGFCFGGGGGGGGGGGFGGGGGGGGGGGGGGGGGE7FF:EGGGGGGDGAAFF@FGDEGFGDGGGGGGGGGGGGGDFGGGDGGG9DDF=FFGCGGGDFGGGGGGGGGGGGGGGGGGGGGGFGGGFGGGGCGGGGFEFD7CEEFF,8DG6,6:FGGGEGGGFFFFA,=CDG??FGGFFGGGFGGCECCCGGGGFFF6C*81<<FC7DGF;FD;)2??FF>(9719=;>=1CEG<1>GGA4>FF0()15F:>FF?:)9@?B(413?G>:GF:>64>99<.8:GFG06(3,;2-6
@M04650:207:000000000-C238N:1:1101:25684:4020 2:N:0:19
GGACTACCGGGGTATCTAATCCTGTTTGCTCCCCACGCTTTCGCACCTGAGCGTCAGTCTTTGTCCAGGGGGCCGCCTTCGCCACCGGTATTCCTCCAGATCTCTACGCATTTAACCGCTACACCTGGAATTCTACCCCCCTCTACAAGACTCTAGCTTGCCAGTTTCAAATGCAGTTCCCAAGTTAAGCTCGGGGATTTCACATCTGACTTAACAAACCGCCTGCGTGCGCTTTACGCCCAGTAATTCCGATTAACGCTTGCACCCTCCGTATTACCGCGGCTGCGTGCACGGAGTTAGC
+
CCCCCGGGGGGGGGFGGGGGGGGGEGGGGGGGGGGGGGGDGGGGGGGGGFFGGFFGGGGGGGGGGGGGGGGGGGGGGGGGGGGGGGGGGGGFFGFFGGGGGGGGGGGGGGDGGGGFFGGGEFFAF?FGGGGGGGGFG?FGDGG9FGGGGGGFGFEFGGFGGGGFFGGGGGDFGCFGCGGGGGFEFFFFFGFFGGGGGGFFDACFFGGFEFC7CDGFF?C<;D9DFFF:<<>FB=F<F<ECE04:7:)):9@<?>D<G(4?:BC<GGF?<F9?0C(<EF09;9>FFF((4C??29;7(8-))
@M04650:207:000000000-C238N:1:1101:11309:4024 2:N:0:19
GGACTACTGGGGTTTCTAATCCTGTTTGCTCCCCACGCTTTCGAGCCTCAGCGTCAGTTACAGTCCAGAGAGTCGCCTTCGCCACTGGTGTTCTTCCTAATCTCTACGCATTTCACCGCTACACTAGGAATTCCACTCTCCTCTCCTGCACTCTAGACTTCCAGTTTGGAATGCAGCCCCCAGGTTGAGCCTGAGTATTTCACATCCCACTTAAAAATCCGCCTACGCTCCCTTTACGCCCAGTAAATCCGGACAACGCTTGCCACCTACGGATTACCGCGGCTGCTGGCACGTAGTTAGC
+
CCCCCDGGGGGGGGGGGGGGGGGGGGGGGGGGGGGDGGGGGGGGGGGGGFGGGGGGGCFCFGGGGGGGGGGGGGGGGGGGGGGGGGGGGGGGGGGGGGGGGGGGGGGGGDGGGGGGGG8?EBEFAFDGGGGGGGGGFGGGGFGFGGG8FDGFGG9AFDGGGGG,?EFGGFGGGGGGGGGGGGGGGGG6EGFFGG?AFGGGGFGFFGG>CGGGFGGGFBGC)*:=DAADFGFBBGAC=2BFGDFFGGEFGFF9FFGFF00;?DG@:?(447((,;12C>:0(49B6:7?:E09(4((-+:46
@M04650:207:000000000-C238N:1:1101:20074:4042 2:N:0:19
GGACTACTAGGGTTTCTAATCCTGTTTGCTCCCCACGCTTTCGAGCCTCAGCGTCAGTTACAGACCAGAGAGCCGCCTTCGCCACTGGTGTTCCTCCATATATCTACGCATTTCACCGCTACACATGGAATTCCACTCTCCTCTTCTGCACTCAAGTCTCCCAGTTTCCAATGACCCTCCCCGGTTGAGCCGGGGGCTTTCACATCAGACTTAAGAAACCGCCTGCGCTCGCTTTACGCCCAATAAATCCGGACAACGCTTGCCACCTACGTATTACCGCGGCTGCTGGCACGTAGTTAGC
+
CCCCCFGGGGGGGGGGGGGGGGGDGGDEGFGGGGGGGGGGGGGFGGGGGGFGGGGGGFGGEGGFGGGGGGGFGFGGGEGGGGGGGGGGFGGGGG8FFFEGGGGGGFFGGGGGGGGGGGGGGGGGGGGGGGGFGFFGGGGGGGGFCFFFGGGFFGGGGGGGGGCGFFFGEGGFGDGGGGGGGGGEE:CF7EGGGEGEG4FC+1?FFGGF3CGCE=FG=;GGFD@;1A9:(:;>;F:<FFGGGFB1DF24>@B>:@56<>034:3:7C11(.8:2C?<FFFFF03996))(2(044??0+446
@M04650:207:000000000-C238N:1:1101:11861:4083 2:N:0:19
GGACTACCAGGGTATCTAATCCTGTTTGCTCCCCACGCTTTCGAGCCTCAGCGTCAGTTACAGGCCAGAGAGCCGCGTTCGCCACCGGTGTTCCTCCATATATCTACGCATTTCACCGCTACACATGGAATTCCACTCTCCTCTCCTGCACTCAAGTCTACCAGTTTCCAATGCATACAATGGGTGAGCCACTGCCATTTACACCAGACTTAATAACACACCTGCGCTCGCTTTACGCCCAATAAATCCGGACAACGCTTGCCACCTAAGTATTACCGCGCCTCCTGGCCCGGAGTTAGCC
+
CCCCCGGGEFG@FFCG<FFFGGCFFFFGGGG<FFGGGGEGGGGGFGGCFDFGDGDFDEFFGGGGGGCC<<@FFFGD+@@F,@FCGGGE=BC:BFGFGFEGFFGGFFCFGFC+AEFGGEGDGGGG9FAB=EGFFFGGGGCEEFGDF@9EGEGFGFFF=E,@A>?2:8@9EFA;=8@=A69D,,6,@C>8EGFG6C6@*+><++E>FC9ADFDCAC>D**>94*:3=6(2(7860:A952*<F<13:@)78>0/,59179<(-2*)0;4().)))+.4+/23(-((,,.,(*45(,(-.3)).
@M04650:207:000000000-C238N:1:1101:20387:4096 2:N:0:19
GGACTACCGGGGTTTCTAATCCTGTTTGCTCCCCACGCTTTCGAGCCTCAGTGTCAGTTACAGGCCAGAGAGCCGCTTTCGCCACCGGTGTTCCTCCATATATCTACGCATTTCACCGCTACACATGGAATTCCACTCTCCTCTCCCGCACTCCAGTCTACCAGTTTCCAATGCATACAATGGGTGAGCCCCTGCCTTTTACACCAGACTTAATAAACCACCTGCGCTCGCTTTCCGCCCAATAAATCCGAACAACGCTCGGGACCTACTTATTACGCCGCCTGCTGCCAGGTAGTTAGCG
+
CC@CCGGGGGEEG@FE9FFDEAFGFGFFGGFGFGGEGGGCEGDC,BB=FFDCFFGGCE9ECDGFGEGGGGGGGGGG7@<?=@=CGCCGEFGCGG8EFGFFFG9AEGEG7=:??95E<:BD@C9FFGFGGAFFF?BFCG,=EFGFFG,=FE+5D,@?FGACE9,6:3=EF,@;9DF,,=C9EFF,@C5:E7*9?*44;5,,:9;9A?*9772=A+4+4>CFDC56>/:?11.1(:+78(:*<<(4*;??<A)495*3/331(()->E:)2))6)2.4**-7(26:0(5).0)15<2).3.)(
@M04650:207:000000000-C238N:1:1101:19446:4144 2:N:0:19
GGACTACAGGGGTTTCTAATCCTGTTTGCTCCCCACGCTTTCGAGCCTCAGCGTCAGTTACAGTCCAGAGAGTCGCCTTCGCCACTGGTGTTCTTCCTAATCTCTACGCATTTCACCGCTACACATGGAATTCCACTCTCCTCTCCTGCACTCAAGTCTACCAGTTTCCAATGCATACAATGGTTGAGCCACTGCCTTTTACACCAGACTTAATAAACCACCTGCGCTCGCTTTACGCCCAATAAATCCGGACAACGCTCGGGACCTACGTATTACCGCGGCTGCTGGCACGTAGTTAGCC
+
CCCCCGGGGGGGGGGGGGGGGGGGGGGGGGGGGGGGGGGGGGGGGGGGGGGGGGGGGGGGGGGGGGGGGGGGGGGGGGGGGGGGGGGGGGGGGGGGGGGGGGGGFGGGGGGGGGGGGGGGGGGGGGGGGGGGGGGGGGGGGGGFGGFGGFGFGGGGGGGGGGGGGGGGGGGGCFFGGGGGGGGGGGGGG88CFEFGFGGGDFGFAGGFFFG>AFFFF@:FFG:EF>ABFG@FFCFE>2EGGFFF>FEFGE:2@EGF>;;(22C9DEF?FF:<AG<B<<(4-2;;<?F:6*8::(4(53<A:
@M04650:207:000000000-C238N:1:1101:10926:4162 2:N:0:19
GGACTACTCGGGTATCTAATCCTGTTTGCTCCCCACGCTTTCGAGCCTCAGCGTCAGTTACAGTCCAGAGAGTCGCCTTCGCCACTGGTGTTCTTCCTAATCCCTACGCATTTCACCGCTACACTAGGAATTCCACTCTCCTCTCCTGCACTCTAGACTTCCAGTTTGGAATGCAGCCCCCAGGTTGAGCCTGAGTATTTCACATCCCACTTAAAAATCCGCCTACGCTCCCTTTACGCCCAGTAAATCCGGACAACGCTCGCCACCTACGTATTACCGCGGCTGCTGGCACGTAGTTAGC
+
CCCCCEGGGGGGGGGGGGGGGGGGGGGGGGGGGGGDGGGGGGGGGGGGGGGGGFGGGFFFGGGGGGGGGFGGGGGGGGGGFGGGGGGFFFFFGGGGGGFGGG,AFGGGGGDCGGGGFGGGDGGGGFGGGGGGGGGGGFGGGGG7DEGGGCFFGGGFGGFGGGGGGGGGGGGGFFFFFDEGGGGGFGGGGGGGGGGCFFFCFFGFFFGFFGGGFGGGFDGG=FADAADD>D@@DGA:C@EFF?FFGFEEFFFF?FGFGF;<?;G93;::>?0(4@04E>:>9BF;9BBF8E?D??(467<<4
@M04650:207:000000000-C238N:1:1101:19699:4189 2:N:0:19
GGACTACTAGGGTTTCTAATCCTGTTTGCTCCCCACGCTTTCGAGCCTCAGTGTCAGTTACAGGCCAGAGAGCCGCTTTCGCCACCGGTGTTCCTCCATATATCTACGCATTTCACCGCTACACATGGAATTCCACTCTCCTCTCCTGCACTCAAGTCTACCAGTTTCCAATGCATACAATGGTTGAGCCACTGCCTTTTACACCAGACTTAATAAACCACCTGCGCTCGCTTTACGCCCAATCAATCCGGACAACGCTCGGGACCTACGTATTACCCCGGCTGCTGGCCCGTAGTTAGCC
+
CCCCCGGGGGGGGGGGGGGGGGGGGGGGGFGGGGGGGGGGGGGGGGGGGGGGGGGGGGGGGGGGGGGFGGGGGGGGGDFGGGEGGGGGGGGGGGCFGFGGGGGGGGGGGGDGFGGGGGGGGGGGGGGGGGGGGGGGGGGGGGGFGGGDDDGFGGGGGGGGGGGGGFGGFGGGGGGFFGGGGGGGFGGGGF8FGFFCGGGGGFFF5DGFDCBFFG>FFFFFFGF5BF=*<DF=DG=>EFGGG21,CFC3CE8<BFC=<;;06;)(1;133:224@54<*46399>62)4:*2C>B?(60444
@M04650:207:000000000-C238N:1:1101:9425:4237 2:N:0:19
GGACTACAGGGGTATCTAATCCTGTTTGCTCCCCACGCTTTCGAGCCTCAGTGTCAGTTACAGGCCAGAGAGCCGCTTTCGCCACCGGTGTTCCTCCATATATCTACGCATTTCACCGCTACACGTGGAATTCCACTCTCCTCTTCTGCACTCAAGTTCTCCAGTTTCCAATGACCCTCCCCGGTTGAGCCGGGGGCTTTCCCATCAGACTTAAGAAACCGCCTGCGCTCGCTTTACGCCCAATAAATCCGGACAACGCTTGCCACCTACGTATTACCGCGGCTGCTGGCACGTAGTTAGC
+
CCCCCGGGGGGGGGGGGGGGGGGGGGGGGGGGGGFGGGGGGGGGGGGGGGGFGFFFGEFGGGGGGGGGGG@FGGGGGDCFGGGEGGGGGGGGGGGGGGGGEFEGGGGGGGGGGCGGGGGGGGGGG@FGGGGFGGGFFD=AEGGFCFFAFGGF8>F?BFGGFFFDCFFGGGGGGGG8FFGGGGGGGGD6CFDGDEGGGDGGG+:4=FGFFDGGFG>DF39C9C0(/)7>(:3>2C>AFFGEEB((*:<276533>:6*36<1<F07F?18?6<)<5<FF<B>F>>13)82*,2813:?:AB4
@M04650:207:000000000-C238N:1:1101:18493:4243 2:N:0:19
GGACTACTGGGGTTTCTAATCCTGTTTGCTCCCCACGCTTTCGCACCTGAGCGTCAGTCTTTGTCCAGGGGGCCGCCTTCGCCACCGGTATTCCTCCAGATCTCTACGCATTCCACCGCTACACATGGAGTTCCACTTACCTCTACTGCACTCAAGTTAACCAGTTTCCAATGCCATTCCGGAGTTGAGCCCCGGGCTTTCACATCAGACTTAATAAACCGTCTGCGCTCGCTTTACGCCCACTCAATCCGGATAACGCTCGGGACATACGACTTACCGCGGCTGTTGGCCCGTAGTTGGC
+
CCCCCGGGGGGGGGGGGGGGFFGGGGGGGGGGGGGGGGGGGGD7@FGGGGGGGGGEGGGGGGGGGGGFGGGGGGGGGGGFFEGFGFEGGEGGGGFGGCCGGGGGGGGGGGGGGFGG?FE>EGFGG8DCFGGGGGGGGE8FFGGFFGGFE=EFF8E?,ECGE=CFGGGGFGGFGGG6C=FFGDGGGGCGFC,@*1;>DGGCGFC6+0+1*CFCEF==F9FC1*,4=A9)(/,607A<F:CGC?(.*98):5:;?EDFGF9<:(9()*(-),((-*(6E4((-99;;(.8<6)*,(((-<)(.
@M04650:207:000000000-C238N:1:1101:7958:4281 2:N:0:19
GGACTACCCGGGTTTCTAATCCTGTTTGCTCCCCACGCTTTCGAGCCTCAGCGTCAGTTACAGTCCAGAGAGTCGCCATCGCCACTGGTGTTCTTCCTAATCTCTACGCATTTCACCGCTACACTAGGAATTCCACTCTCCTCTCCTGCACTCTAGACTTCCAGTTTGGAATGCAGCCCCCAGGTTGAGCCCGAGTATTTCACATCTCACTTAAAAGTCCACCTACGCTCCCTTTACGCCCAGTAAATCCGGACAACGCTTACCACCTACGTATTACCGCGGCTGCGGGCACGTCGTTAGC
+
CCCCCGGGGGGGGGGGGGGGGGGGGGGGGGGGGGGGGGGGGGGDCGGGGFGGGGGGGFFCFGGGGGGGCCGFDEEGGGGGGGGGGGGGGG,FFGGGGGGGGGGGGGGGGGGGGGGGGGGGGGGG=EGGFFACGFGGAFDFGFGFCGFGGFGFGGGGGGFFGGGGGFGGGGGGGGGGGFGGGGG7@F:@FGCFGGG50BFFGFF6BGGF5DFGFGGCFFGGFG):BF4>21:@3EAFFFGGG;1;;:7<D=):7BG@GFFF((93*+40(5??FFFFGGBFBF>>6:((,:9EB:(4(24:4
@M04650:207:000000000-C238N:1:1101:14477:4288 2:N:0:19
GGACTACTCGGGTTTCTAATCCTGTTTGCTCCCCACGCTTTCGTGCCTCAGTGTCAGTTACAGGCCAGAGAGCCGCTTTCGCCACCGGTGTTCCTCCATATATCTACGCATTTCACCGCTACACATGGAATTCCACTCTCCTCTCCTGCACTCAAGTCTACCAGTTTCCAATGCATACAATGGTTGAGCCACTGCCTTTTACACCAGACTTAATAAACCACCTGCGCTCGCTTTACGCCCAGTAAATCCGGACAACGCTCGCCACCTACGTATTACCGCGGCTGCTGCCACGTAGTTAGCC
+
CCCCCGGGFGGGGGGGGGGCGGGGGGGGGGGGGGGGGGGGGGGGGGGGGGGGGGGGFFGGGGGGGGGGGDGGGGGGGGGGGGGGGGDGGGGGGGGGGGGGGGGGGGGGGGGGGGGGGGGGDGFGGGGGGGGGGGGF889AFGGFGGGGFGGFGGGGFGGGGGGFFGGGAFGGGGGGEGFCF:BGGGGGGGGGFGGGGGGGGFC8AFGADGECEFG>F@ECCGFFBE=:AG22>FFFBFGC:;@<DGE5<:A?FB<7)2,:(2C0DG28?(,)6<54C*44(,(((),)4+52,..44+6<?
@M04650:207:000000000-C238N:1:1101:11166:4299 2:N:0:19
GGACTACCCGGGTTTCTAATCCTGTTTGCTCCCCACGCTTTCGAGCCTCAGTGTCAGTTACAGGCCAGAGAGCCGCTTTCGCCACCGGTGTTCCTCCATATATCTACGCATTTCACCGCTACACATGGAATTCCACTCTCCTCTCCTGCACTCAAGTCTACCAGTTTCCAATGCATACAATGGTTGAGCCACTGCCTTTTACACCAGACTTAATAAACCACCTGCGCTCGCTTTACGCCCAATCAATCCGGACAACACACGGGACCTACGTATTACCGCGGCGCATGTCCCGTAGTTATCC
+
CCCCCCFGGGGGGECEGGGGGGGGGGGGGGGGGGGGGGGGGGGGGGGGGGGGGGGFGGGGGGGGGG8FFGFGGGGGGCDFFGGEGGDGGGGGGGGGDFFGGGGGGGFGGGGGGGGGFG>CEGGD9FGGFFGGGGFFGGGDFFG7FFGGGGGFFGGGFEFFG9FFEEGFFC=E=BEFFGFGGGGGGCF,@FGCCFGGGGFGGFGFA*09>?9@CFF>@66;@D4;2BA6>?@=@CACE=CCFFF(>9<)9))(33C@//((,(7();<)((.))3.:3971((((,(().+4:1,(()+...
@M04650:207:000000000-C238N:1:1101:18743:4353 2:N:0:19
GGACTACCCGGGTATCTAATCCTGTTTGCTCCCCACGCTTTCGCACCTGAGCGTCAGTCTTTGTCCAGGGGGCCGCCTTCGCCACCGGTATTCCTCCAGATCTCTACGCATTTCACCGCTACACCTGGAATTCTACCCCCCTCTACAAGACTCTAGCTGACCAGTTTCAAATGCAGTTCCCAAGTTAAGCTCGGGGATTTCACATCTGACTTAATCAACCGCCTGCGTGCGCTTTACGCCCAGTAATTCCGATTAACGCTTGCACCCTCCGTATTACCGCGGCTGCTGGCACGGAGTTAGC
+
CCCCCGGGGGGGGGGGGGGGGGGGGGGGGGGGGGGGGGGGGGGGGGGGGGGGGGGGGGGGGGGGGFGGGGGGGGGGGGGGGGGGGGGGGGGGGGGGGFGGGGGGGGGGGGGGGGGGGGGDCE9FGGGGGGGGGGGGGGGGGGGFGGGF>CDFGGGGGGGGGGGGGGGGGGGGGGGGGGGGGGFGGGGGGG,<CCEGDGCFGFCFFG>FEGGGFGGFFEG5>GF?DF;EDG>69EFFF6EGGFB7FGFAG?FFFFGFGF>BBBDBGGFFBBB06C:>FG01;>FFFF7??G0C:>BFFDA>6
@M04650:207:000000000-C238N:1:1101:7222:4364 2:N:0:19
GGACTACACGGGTTTCTAATCCTGTTTGCTCCCCACGCTTTCGAGCCTCAGCGTCAGTTACAGACCAGAGAGCCGCCTTCGCCACTGGTGTTCCTCCATATATCTACGCATTTCACCGCTACACATGGAATTCCACTCTCCTCTTCTGCACTCAAGTCTCCCAGTTTCCAATGACCCTCCCCGGTTGAGCCGGGGGCTTTCACATCAGACTTAAGAAACCGCCTGCGCTCGCTTTACGCCCAATAAATCCGGACAACGCTTGCCACCTACGTATTACCGCGGCTGCTGGCACGTAGTTAGC
+
CC@CCGGGGGGGGGGGGGGGGGGCFGFFFGGGGGGGGGEGGGGCFGGGGGGGGGGGGFGDDFGGGGGG88CBFGGGGGGFGGGGGGGGGGGGGGGGGGGFG9EFGEG?FGGGGGGGGEEGEG9E,EFFGGFGGGGGGGGGGGGF8EF;E8EFGGF8CF;FFGGGCFCFGBFADAFGG?FGGEGEFG::EBFEEGDGC?7CFCG6CFCF3FFG4C:+;(=D9GFF7FB>1D;>?CF-=0CGGF<:<D44CF@(45)3DB>F0<*,*<:7(32:2@?297:B(1(73<>F0CFG0:1::GAA9
@M04650:207:000000000-C238N:1:1101:14083:4374 2:N:0:19
GGACTACTCGGGTTTCTAATCCTGTTTGCTCCCCACGCTTTCGCACCTGAGCGTCAGTCTTTGTCCAGGGGGCCGCCTTCGCCACCGGTATTCCTCCAGATCTCTACGCATTTCACCGCTACACCTGGAATTCTACCCCCCTCTACAAGACTCTAGCTGACCAGTTTCAAATGCAGTTCCCAAGTTAAGCTCGGGGATTTCACATCTGACTTAATCAACCGCCTACGTGCGCATTACGCCCAGTAATTCCGATTCACGCTTGCACCCGCCGTATTCCCGCGGCTGCTGGCGCTGAGTTAGC
+
CC@C@FCGGGGDGGGGGCFFGGGGGGGGGFGFGGGG7FEGGGGGGGGGGGGGDGGGDGGGGGGGGEAEGGCGG@=FGGGCFFD:FFGGCGGGGCFGGGDFGGGGFEFGCECC<?FGGDCCEFGGC,,:BFFGFFGDFEGGGGG5=9>FFFFFGGDGGG9,,@EGGA7F;EDACGFF2?:EEGFCFGCFGFFGGEGD)/2188FFFGG6<CGGE@C@@EGF9D;1(26A8F01(*5>F:C8*,84>>><F4?((8*.*.(4:<C27@1(,147BF>)09(4>(39;<?FFD0:(4(4:F<))
@M04650:207:000000000-C238N:1:1101:14032:4392 2:N:0:19
GGACTACCGGGGTTTCTAATCCTGTTTGCTCCCCACGCTTTCGAGCCTCAGTGTCAGTTACAGGCCAGAGAGCCGCTTTCGCCACCGGTGTTCCTCCATATATCTACGCATTTCACCGCTACACATGGAATTCCACTCTCCTCTCCTGCACTCAAGTCTACCAGTTTCCAATGCATACACTGGTTGAGCCACTGCCTTTTACACCAGACTTAATAAACCACCTGCGCTCGCTTTACGCCCAATAAATCCGGACAACCCTCGGGACCTACGTATTCCCGCGGCTGCTGGCACGGTGTTTGCC
+
CCCCCGGGGGGGGGGGGGGGGGGGGGGGGGGGGGGGGGGGGGGCFGGGGGGFGGGGGGGGGGGGGGGGGGGGGGGGDGGGGGGGGGGGGGGGGGGGGGGGGFFGFGGGGGGGGGGGGGEGGGGGGGGGGGGGGGGGFGGGGGGFGGCFFGCDGFFGADGFGGFGGAEGCGFGGGFGGDF69CFGG+,@@FDECEG?FGGG+9,;*0?FB>E+>C+:8<F9@G4)<62)/95(8C84)/:F7133CFE?F3>DB=C0*,(-23)(9E1442(,)<))3*-3(,,7?)5>0*.*(((--*(-5
@M04650:207:000000000-C238N:1:1101:5165:4403 2:N:0:19
GGACTACCCGGGTTTCTAATCCTGTTTGCTCCCCACGCTTTCGCACCTGAGCGTCAGTCTTTGTCCAGGGGGCCGCCTTCGCCACCGGTATTCCTCCAGATCTCTACGCATTTCACCGCTACACCTGGAATTCTACCCCCCTCTACAAGACTCTAGCTGACCAGTTTCCAATGCAGTTCCCAAGTTAAGCTCGGGGATTTCACATCTGACTTAATCAACCGCCTGCGTTCGCTTTACGCCCAGTAATTCCGATTAACGCTTGCCCCCTCCTTATTACCGCGGCTGCTGGCCCGGAGTTAGC
+
CCCCCGGGGGGGFGGGGGGGGGGGGGGGGGGGGGGGGGGGGGGGCEGG?D,C@FGGEGGGGGGGGGGGF7CBFFGGGGGGGFEEGGGDEGGGGGDGGG,FF8EGGGGGDGDGGGGGGEGDGGGFFFGGGGGGG9>FCF6FGGCF:EC,@AGFGFFFGGG?:FFFGGGG,@E>FGG7CCFFFC6,FFFGGG,<CGGEDDFF8+=BFGCF?FFDCCFGF)=<>39(/=1:(:29?F3)=?DEG144FG<):F?::DGBGBFF6?G(*C>00((-:EAAGF?>6(391??0:*(2((,(,A<F>
@M04650:207:000000000-C238N:1:1101:9453:4473 2:N:0:19
GGACTACCGGGGTTTCTAATCCTGTTTGCTCCCCACGCTTTCGCACCTGAGCGTCAGTCTTTGTCCAGGGGGCCGCCTTCGCCACCGGTATTCCTCCAGATCTCTACGCATTTCACCGCTACACCTGGAATTCTACCCCCCTCTACAAGACTCTAGCTGACCAGTTTCAAATGCAGTTCCCAAGTTAAGCTCGGGGATTTCACATCTGACTTAATCAACCGCCTGCGTGCGCTTTACGCCCAGTAATTCCGATTAAAGCTTGCACCCTCCGTATTCCCGCGGCTGCTGGCACGGTGTTAGC
+
CCCCCFGGGGGGGGGGGGGGGGGGGGGGGGGGGGGGGGGGGGGGGGGGGFGGGGGGGFGGGGGGGGGGGGGGGGGGGGGGGGGGGGGGGGGFGGGGGFGFGGGGGGGGGEGCEFFGGEGGGEFEGDGGFGGGGGGGGGGGGGGFGGGGFFGFGGFFGGGEGGGGGGGGGGGFFFGDCDGGGGGGFGF;EG;FGGGGGGGGGFGFFGGAEGGGFC>DFEGGFD>FFF08171;F=>9?0EE84(.::)<C?F::>D2*).4<:*57:44<?93:G2)<98>;(-366)58C0?6;((-;45<
@M04650:207:000000000-C238N:1:1101:11127:4485 2:N:0:19
GGACTACCGGGGTATCTAATCCTGTTTGCTCCCCACGCTTTCGCACCTGAGCGTCAGTCTTTGTCCAGGGGGCCGCCTTCGCCACCGGTATTCCTCCAGATCTCTACGCATTTCACCGCTACACATGGAATTCTACCCCCCTCTACAGGACTCTAGCTGACCAGTTTCAAATGCACTTCCCAAGTTAAGCTCGGGGATTTCACATCAGACTTAACAAACCGCCTGCGTTCGCTTTACGCCCAGTAATTCCGATTAACGCTTGCCCCCTCCGTATTACCGCGGCTGCTGGCACGGCGTTAGC
+
CCCCCGGFGGGGGGGGGGGGGGGGGGGGGGGGGDGGGGGGGGG@CGGG8FFGGGGGGD9E96C,EFFG@F6FEGGGGGGF<FGGG8FGGCGGGGGFGGG9?EGGGDCFDGGGGGGGGGGGGGGG,:FGGGFCGF7F,==FEGGF7EF,,@EFG,8AF7>9EGEE@ECF9DFCF,,,,;CFG,2>FGGGFG,,:CEG)1CF=@GFCG+;36C7CD77=1CG95>;?FB)(*(,3CF<F0CEE??2:>6<F?),,)94F?>613C(*271:6>14FB)0:(,4((,7::D7E(911(((24(.
@M04650:207:000000000-C238N:1:1101:20975:4525 2:N:0:19
GGACTACTCGGGTTTCTAATCCTGTTTGCTCCCCACGCTTTCGTGCCTCAGTGTCAGTTACAGTCCAGAGAGCCGCCTTCGCAACTGGTATTCCTCCTAATATCTACGCATTTCACCGCTACACTAGGAATTCTACTCTCCTCTCCTGCACTCAAGTTTCTCAGTTTCAAAAGCTTACTACGGTTGAGCCGTAGCCTTTCACTTCTGACTTAAGAAACCACCTACGCACCCTTTACGCCCAGTAATTCCGGATAACGCTAGCCCCCTACGTATTACCGCGGCTGCTGGCCCGGAGTTGGCC
+
CCCCCGGGGGGGGGGGGGGGGGGGGGGGGGGGGGGGGGGGGGGGGGGGGGGGGGGGGGGGGGGGGGGGGGGGGGGGGGGGGGGGGGGGGGGGGGGGGGGGGGGGGGGGGGGGGGGGGGGGGGGGGGGGGGGGGGGGGGGGGGGFGGGGGGGFGGGGGGGGGGGGGGGGGGGGGGGGGGGGGGGGGGGFGGGGGCDGGGGGGFGFFGGFEFFGEFGGAFGGFGFFFFBDAGFDB7+48@GGC238CFFFGFA0;AGFG@DFBFGFGG6?;0,):E26@399>F(104:2(*(*((43<+((,
@M04650:207:000000000-C238N:1:1101:8545:4599 2:N:0:19
GGACACCGGGGTTTCTAATCCTGTTTGCTCCCCACGCTTTCGCACCTGAGCGTCAGTCTTTGTCCAGGGGGCCGCCTTCGCCACCGGTATTCCTCCAGATCTCTACGCATTTCACCGCTACACCTGGAATTCTACCCCCCTCTACAAGACTCTAGCTTGCCAGTTTCAAATGCAGTTCCCAAGTTAAGCTCGGGGATTTCACATCTGACTTAACAAACCGCCTGCGTGCGCTTTACGCCCAGTAATTCCGATTAACGCTTGCACCCTCCGTATTACCGCGGCTGCTGGCCCGGAGTTCGCC
+
CCCCCGGGGGGGGGGGGGGGGGGGGGGGGGGGGGGGGGGGGGGGGGGGGFGGGGGDGGGGGGGGGGGGGEGGGGGGG@FDGFGGGGCFGGGGGFFGGGGGGGGGCGGGGGGGGGGGGGG6E>DGGGGGGG8FGGGGFGGGGDGACCF6EGGFGGCEGGGGGDGCFGGFFEFFGFFGFDGFGF,?@<F7?;FGDGECDGGGDFGFFGGFFGFFFGGGFF=D9D1=@)4>636>?FFA51CCE:2>:CAFGF3,4B:>G>BF??F>DA(-464(4<2::C3-49>>04:(1*-7(0((4+-7:
@M04650:207:000000000-C238N:1:1101:23955:4602 2:N:0:19
GGACTACCGGGGTTTCTAATCCTGTTTGCTCCCCACGCTTTCGAGCCTCAGTGTCAGTTACAGGCCAGAGAGCCGCTTTCGCCACCGGTGTTCCTCCATATATCTACGCATTTCACCGCTACACATGGAATTCCACTCTCCTCTCCTGCACTCAAGTCTACCAGTTTCCAATGCATACAATGGTTGAGCCACTGCCTTTTACACCAGACTTAATAAACCACCTGCGCTCGCTTTACGCCCAATAAATCCGGACAACGCTCGGGACCTACGTATTACCGCGGCTGCTGGCCCGTAGTTAGCC
+
CCCCCGGGGGGGGEGGGGGFGGGGGGGGGGGFGEGGGGGGGGGGGGGGGGGGGFGGGGGFGGGFGFGGGGGEEFGGEDGGGDGGGGGECGGGGGGGGGGGGGFFGGGGGGGGGGGGGGGGGGFGGGFFFFGGGGGAAFGGGGGFFGGGGGGFGFGGAEDDFGGFC=AFGGGGGGGGGGG?FFFEDCCFFGGGG7FCG@FGCFGFAGFA=C@C=FGFFFDFFGFBB8(6899@D=6)81CGGFDFDDEFFF>((2<;99((6(/4DE?78147)<6<+9,((,3,44:0(/(2-133494:,
@M04650:207:000000000-C238N:1:1101:5348:4611 2:N:0:19
GGACTACTGGGGTATCTAATCCTGTTTGCTCCCCACGCTTTCGCACCTGAGCGTCAGTCTTTGTCCAGGGGGCCGCCTTCGCCACCGGTATTCCTCCAGATCTCTACGCATTTCACCGCTACACCTGGAATTCTACCCCCCTCGACAACACTCTAGCTGCCCAGTTTCAAATGCAGTTCTGTAGTTAAGCTACAGGATTTCACATCTGACTTACTTTCCCGCCTACGCGCTCTTTACGCCCAGTGATTCCGAGTAACGCTTGAACCCTCCGTATTACCGCGGCTGCTGGCACGGAGTTATG
+
@CCCCGGFFFFDFEGGGFGGF<FE@FDGEGFGC@FGGGGGGGEFC:FFFFFCFGFGGGGGGGGGGGDFCFGGGDGEEGGGGEGGDFD@FFGGDDFGCE@DFGGGGGGGCECFD9AFG:EGE:EFFCF@FFFGGFGFCGGGC>E*+@B+,589D;@;>DC,@>?,,73E@=>FG9@AE=,,<FFGFE97C9,=9<DF<CBF>BBC6<:FFFDG:+C7@?,;7D>;():D;D10;7+78:*CE??3CC<97*<215*4C:01?0*5*86:0<9:0*52AC(,16>>BBBF?EFC:1(48F-))
@M04650:207:000000000-C238N:1:1101:13900:4695 2:N:0:19
GGACTACTCGGGTTTCTAATCCTGTTTGCTCCCCACGCTTTCGAGCCTCAGCGTCAGTTACAGACCAGAGAGCCGCCTTCGCCACTGGTGTTCCTCCATATATCTACGCATTTCACCGCTACACATGGAATTCCACTCTCCTCTTCTGCACTCAAGTCTCCCAGTTTCCAATGACCCTCCCCGGTTGAGCCGGGGGCTTTCACATCAGACTTAAGAAACCGCCTGCGCTCGCTTTACGCCCAATAAATCCGGACAACGCTTGCCACCTACGTATTACCGCGGCTGCGGGCACGTAGTTAGC
+
CCCCCGGGGGGGFGGGGGGGGGGGGGGGGGGGGGGGGGGGGGGGGGGGGGGGGGGGGGGGGGGGGGGGGGGGGGGGGGGGGGGGGGGGGGGGGGGGGFGGGGGGGGGGGGGGFGGGGGGGGGGGCGGGFFEGGGGGGGGGGGGFFGGGGGGFGGGGGGEGGGGGGGGGGGGGGGGGGGGGGGGCCGGGGGGGGGGGGGGGGFGFFGGFFGGGEGGGF;FFFGBF@FF31DFF6GFFFBGGGF0<FG)6CF:>?FGFF>>F0(78*<?208((595<E:((4;;>0((,3>9E0.2(-<)).
@M04650:207:000000000-C238N:1:1101:21678:4703 2:N:0:19
GGACTACAGGGGTTTCTAATCCTGTTTGCTCCCCACGCTTTCGAGCCTCAGTGTCAGTTACAGGCCAGAGAGCCGCTTTCGCCACCGGTGTTCCTCCATATATCTACGCATTTCACCGCTACACCTGGAATTCTACCCCCCTCTACAAGACTCTAGCTGACCAGTTTCAAATGCAGTTCCCAAGTTAAGCTCGGGGATTTCACATCTGACTTAATCAACCGCCTGCGTGCGCTTTACGCCCAGTAATTCCGATTAACGCTTGCACCCTCCGTATTACCGCGGCTGCTGGCACGGAGGTAGC
+
CCCCCGGGGGGGGGGGGGGGGGGGGGGGGGGGGGGGGGGGGGGGGGGFGGGGGGGGGGGGGGGGGGGGGGGGGGGGGGGGGGGGGGGGEGFGGGGGGGGGGGGGGGGGGGGCFFGGGGGGGFGGFFGGGGGGGGGGGGG@EGGFGFGGGGG5FFGGGGGGGGGGFGGGGGGFGGAFCCFGGGGGGGGGGGCGGGGGGDGEFFFF>FGAEGGFFGGGFFGGFGFDFFFDFGFF0E:CFDEFGDF@>FBBF@F<F:CAF(048<GFGGF0:066:F:<+?:B;9099F?F(/498911(2)5)
@M04650:207:000000000-C238N:1:1101:13936:4704 2:N:0:19
GGACTACAGGGGTATCTAATCCTGTTTGCTCCCCACGCTTTCGAGCCTCAGCGTCAGTTACAGTCCAGAGAGTCGCCTTCGCCACTGGTGTTCTTCCTAATCTCTACGCATTTCACCGCTACACTAGGAATTCCACTCTCCTCTCCTGCACTCTAGACTTCCAGTTTGGAATGCAGCCCCCAGGTTGAGCCTGAGTATTTCACATCCCACTTAAAAATCCGCCTACGCTCCCTTTACGCCCAGTAAATCCGGACAACGCTCGCCACCTACGTATTACCGCGGCTGCTGGCACGTAGTTAGC
+
CCCCCFGFFGGGGGGGGGGGGGGFGGGGGGGGGGGGGGGGGGGGGGGGGGGGGCGGGFGGGGGGGGGGGGGGGGGGGGGGFEGGGGGGGGEFGGGGGGGGGGGGGGFF@=FCGGGAFGDDGGGGGGGGGFGGGGGCFFAFFCGFFFDFGGGFGGGGDFADEGFFFGFGGGGGGGC8EFGEGGGGGGGGGGG6CFF,CDGCFFG?FG5A5CCFFCFGFFGGFGAAF4)*)129@=ACFDCEGD<(;7?6DAB@0>G?71((,.>>GGFFFF0.4C2<:C(49>B>((.8(:8<,411304:.
@M04650:207:000000000-C238N:1:1101:10898:4708 2:N:0:19
GGACTACCGGGGTTTCTAATCCTGTTTGCTCCCCACGCTTTCGCACCTGAGCGTCAGTCTTCGTCCAGGGGGCCGCCTTCGCCACCGGTATTCCTCCAGATCTCTACGCATTTCACCGCTACACCTGGAATTCTACCCCCCTCTACGAGACTCAAGCTTGCCAGTATCAGATGCAGGTCCCAGGTTGAGCCCGGGGATTTCACATCTGACTTAATCAACCGCCTGCGTGCGCTTTACGCCCAGGAATTCCGATTAACGCTTGCACCCTCCGTATTACCGCGGCTGCTGGCCCGGAGTTAGC
+
CCCCCFGGGGGGGGGGGGGGGGGGGGGGGGGGGGGGGGGFGGGGGGGGFFGGGGEEGGGGGGGGGGGGFGGGGGGGGGGGGGGGGGGGGGGGGC;FGGGGGDGGGGGGGDEFGGGGFEC8=BCEF@EC<8D:FFGCF?@FGDGFABFGC5EFFFCGGG9,@FF?F?7;?@C;C@,,,;CFCCFFFFGGEC@?CEGGGCFGGFGACFGAEFGCC7:D=EGGBG>B<F05:G;96C:4F:CEG61(7*5):=F??>C)>:90:,>)9F:?8:92?F()<7-(43((((434=(2(3(3<E<5)
@M04650:207:000000000-C238N:1:1101:6822:4714 2:N:0:19
GGACTACTGGGGTTTCTAATCCTGTTTGCTCCCCACGCTTTCGCACCTGAGCGTCAGTCTTTGTCCAGGGGGCCGCCTTCGCCACCGGTATTCCTCCAGATCTCTACGCATTTCACCGCTACACCTGGAATTCTACCCCCCTCTACAAGACTCTAGCTTGCCAGTTTCAAATGCAGTTCCCAAGTTAAGCTCGGGGATTTCACATCTGACTTAACAAACCGCCTGCGTGCGCTTTACGCCCAGTAATTCCGATTAACGCTTGCACCCTCCGTATTACCGCGGCTGCTGGCACGGAGTTAGC
+
CCCCCGGGGGGGGGGGGGGGGGGGGGGGGGGGGGGGGGGGGGGGGGGGGGGGGGGGGGG<EEGGGGGGGEGGGGGGGGGGGGGGGGGGGEFFFGGGGGGGGGGGGGGGGGGGGGGGGGGGGGGG8FGGGDFGGCFG@=8FGCEFFGG?3AGAGDFGGFG:FGGGGGGGCGFGGGGDCFGDFFDCGFGFGG97*=CC5CF?FFCFFGGFCFFGFGFCFFEGFG>F@FF:;GBF;EF<FFGGG?:(2:):FFFF?7C>FF1(31>27CF?F6>:?G26<C<99>B09080(:192966:EA46
@M04650:207:000000000-C238N:1:1101:11951:4748 2:N:0:19
GGACTACTCGGGTTTCTAATCCTGTTTGCTCCCCACGCTTTCGAGCCTCAGCGTCAGTTACAGACCAGAGAGCCGCCTTCGCCACTGGTGTTCCTCCATATATCTACGCATTTCACCGCTACACATGGAATTCCACTCTCCCCTTCTGCACTCAAGCCTCCCAGTTTCCAATGACCCCCCCCGGTTGAGCCGGGGGCTTTCACATCAGACTTAAGAAACCGCCTGCGCTCGCTTTACGCCCAGTAAATCCGGACAACGCTCGCCACCTACGTATTCCCGCGGCTGCTGGCACGTAGTTAGC
+
CCCCCGGGGGGGGFGGGGGGGGGGGGFGGGGGGGGGGGDGGGGFCGGGGGGGGGGGGGA6@FF9FFGGEFGEFGGGGGGGGGGGG?GGGGGGGGGGG,,CFGGGGGGFGGGCFFGGGGGGGGGG9,CFFGGGGGGFAEGDG+=:8@,@EDGFG?GG9DFFFG,6A3=E>DFFG99,6+@C9CEDGGDGGGG>*=CCD5CFGFGF6C+=@D41;>:;8=GGBDBB:F>>7D9;05@9FBGGG0:7*:)<FFF60>3:*2;B(4C>DG?(7::()<3)@F?B49(433:?2*(<1.(,(05).
@M04650:207:000000000-C238N:1:1101:24021:4781 2:N:0:19
GGCTACAGGGGTTTCTAATCCTGTTTGCTCCCCACGCTTTCGAGCCTCAGTGTCAGTTACAGGCCAGAGAGCCGCTTTCGCCACCGGTGTTCCTCCATATATCTACGCATTTCACCGCTACACATGGAATTCCACTCTCCTCTCCTGCACTCAAGTCTACCAGTTTCCAATGCATACAATGGTTGAGCCACTGCCTTTTACACCAGACTTAATAAACCACCTGCGCTCGCTTTACGCCCAATAAATCCGGACAACGCTCGGGACCTACGTATTACCGCAGCTGCTGGCAGGTAGTTAGCCG
+
CCCCCGGGGGGGGGGGGGGGGGGGGGGCCGGGGGGG:F@FFFGEGGGGFGFFGFGGGGGGGGGGCDFGGFFGGDEFGFFEFEGGGGGGGGGGGGGGGGGFF,@FDFFDFEGGFGGGGGGGGGGFGF<FFFEEE,DF?BFDF?;DFGG?FG9DGDEDFAFGGGGCDFGGGFGGGA:FGFFGF8EFGGGF?DDGGCECF+FEGFGFFGG5C>FF55?@88EFAFB@AF=5-)-62CFDD>8FC8@EGFC@GD:>FFF6D0;666D0>C?5<().(+-621(-3(4(230((*(*-.4AA760-
@M04650:207:000000000-C238N:1:1101:23670:4864 2:N:0:19
GGACTACCGGGGTTTCTAATCCTGTTTGCTCCCCACGCTTTCGCACCTGAGCGTCAGTCTTTGTCCAGGGGGCCGCCTTCGCCACCGGTATTCCTCCAGATCTCTACGCATTTCACCGCTACACCTGGAATTCTACCCCCCTCTACAAGACTCTAGCTGACCAGTTTCAAATGCAGTTCCCAAGTTAAGCTCGGGGATTTCACATCTGACTTAATCAACCGCCTGCGTGCGCTTTACGCCCAGTAATTCCGATTAACGCTTGCACCCTCCGTATTACCGCGGCTGCTGGCACGGAGTTAGC
+
CC@CCGGGGGGGGGGGGGGGGGGGGGGGGGGGGGGGGGGGGGGGGGGGGEFFGGGGGFGGGGGGGGGGGGGGGGGGGGGGGGGGGGGG@=DGFGFGGGGGGFFGGGGGGGGGGGGGGGGGGGGGGGGGGGGGGGGGGGGGGGGFGGGCFGGFGFFFGGGGGGGGGGGGEGGGGGGGGGGGGGGGGGGGGGDFGDGEGCFGGFGFFGGFEGGGFD>DFFGGFG>F@FFFFDBFFGFFFFEDE0:2?76):BFBF@CAD19:?FGFGG:83?>6:A?FGG?>;>B19675:E?F?09>?FAD9
@M04650:207:000000000-C238N:1:1101:15567:4897 2:N:0:19
GGACTACTGGGGTTTCTAATCCTGTTTGCTCCCCACGCTTTCGAGCCTCAGTGTCAGTTACAGGCCAGAGAGCCGCTTTCGCCACCGGTGTTCCTCCATATATCTACGCATTTCACCGCTACACATGGAATTCCACTCTCCTCTCCTGCACTCAAGTCTACCAGTTTCCAATGCATACAATGGTTGAGCCACTGCCTTTTACACCAGACTTAATAAACCACCTGCGCTCGCTTTACGCCCAATAAATCCGGACAACGCTCGTGACCTACGTCTTACCGCGGCTGCGGTGCGGTAGTTTGCC
+
CCCCCGGGGGGGGGGGGGGGGGGGEDEGFGGGGGFGGGGGGGGFGDEGGGGGGFGGGGGGFGGGGGGGGGGGGGG@FFDGGGGGGGGGFG:FGGGGGGGGGGGGGGFFDGCEFGGGGGGGEGGG9EFGGGGFFGFFCGGGGGGFGGGECGGFGGGGGGGGGA?EFDEFGGEG?FFADDD9=DFGFGGGGGGGGGGGGFFGGFGFFGD>5D?FADGFC@FC=DBFD4>*)9@2>7+*8(:4FD@E7:)6*:589DG0877;1(953ED>7:<((;::<*(7(239?0(((*(24662)+6<3
@M04650:207:000000000-C238N:1:1101:14403:4924 2:N:0:19
GGACTACCCGGGTTTCTAATCCTGTTTGCTCCCCACGCTTTCGAGGCTCAGTGTCAGTTACAGGCCAGAGAGCCGCTTTCGCCACCGGTGTTCCTCCATATATCTACGCATTTCACCGCTACACATGGAATTCCACTCTCCTCTCCTGCACTCAAGTCTACCAGTTTCCAATGCATACAATGGTTGAGCCACTGCCTTTTACACCAGACTTAATAAACCACCTGCGCTCGCTTTACCCCCAATAAATCCGGACACCCCTCGGGCCCTCCGTATTACCGCGCCTGCTGGCCCGTAGTTATCC
+
CCCCCGGGGGGGGGGGGGGGGGGGGGFGGGGGGGGGEGEGGGF@EG7?FGGFFFGGGGGGGGFFG@EF<C<:FGDGGGGGGGGG7FEG@+FEFFFGGFCEFFGGGGGGGGGGGGGGGEEGCEFG:BFGGGGGGGFGE8=F4DFFGFF,=8@+=D,@,@DFG?,@FFGGCEGGGFEAFFFGGF?FGGGCFFFC,4DFFGGGGF,;6;*;8CDF*5528>6?>C=0:>2)-:>>2584*6B:C063>77?6B)61>*6).,8>()(1:<(-(-(435:<*41(,:4:>>3(*(*((-46A).:
@M04650:207:000000000-C238N:1:1101:23435:5049 2:N:0:19
GGACTACCGGGGTTTCTAATCCTGTTTGCTCCCCACGCTTTCGAGCCTCAGTGTCAGTTACAGTCCAGAGAGTCGCCTTCGCCACTGGTGTTCTTCCTAATCTCTACGCATTTCACCGCTACACTAGGAATTCCACTCTCCTCTCCTGCACTCTAGACTTCCAGTTTGGAATGCAGCCCCCAGGTTGAGCCTGAGTATTTCACATCCCACTTAAAAATCCGCCTACGCTCCCTTTACGCCCAGTAAATCCGGACAACGCCAGCCACCTAAGTATTACCGCGGCTGCTGGCACGTCGTTAGC
+
CCCCCGGGGGGGECGGGFFGGGGGGGGGGGGCFGGGGGEGGGEGGGGGGGGGGGGGGGGGGGGGFGGGGGGGGGGGGGDGGGGGGGGGFGGGG9=DEGGGGGGGGGGGGGG7,FFGGEEDGCEGAAF@FGGGGGGGGGFEGGGFGGGGGGGFGCFCEG=DFGGGFFGGGDGFGGG8DFGGGGEFFFGF7FGCGGGGGDFGGFGFAFGFFFFFFFCCABD>BG4>2*)2(:2227?:FDC7F;==@GFFFFEB@338*(((,(*-78(4()().<))<*--42,(,3727*46140(4*3,.
@M04650:207:000000000-C238N:1:1101:5934:5066 2:N:0:19
GGACTACTAGGGTATCTAATCCTGTTTGCTCCCCACGCTTTCGAGCCTCAGCGTCAGTTACAGTCCAGAGAGTCGCCTTCGCCACTGGTGTTCTTCCTAATCTCTACGCATTTCACCGCTACACTAGGAATTCCACTCTCCTCTCCTGCACTCTAGACTTCCAGTTTGGAATGCAGCCCCCAGGTTGAGCCTGAGTATTTCACATCCCACTTAAAAATCCGCCTACGCTCCCTTTACGCCCAGTAAATCCGGACAACGCTCGCCACCTACGTATTACCGCGGCTGCTGGCCCGTAGTTAGC
+
CCCCCGGGGGGGGGGGGGGGGGGGGGGGGGGGGGGGGGGGGGGCFFGGGGGGGGGGGGGGCGGGGGGGGGFFFFGGGGGGGGGGDGGGGGGGGGFGGGGGGGGGGDGGGGDGFGGGGGEDE>FG=A,FFGGCGFGGGGGGGGGFGGGGGGDFFGGDFGGAFFFGGGGGDEFDD9,EFCEGGEEGGFGGGGGCGFGF?DGGGFGFA9?ACGGGFGFCA5FDAGDF9A=>5DBFFGFEF9ECF@FBGCE3CFF063C;F@9012715C:88?BBFFB4@F:7>F0-4?FFF=(:(,3(4F446
@M04650:207:000000000-C238N:1:1101:11446:5102 2:N:0:19
GGACTACAGGGGTTTCTAATCCTGTTTGCTCCCCACGCTTTCGAGCCTCAGTGTCAGTTACAGGCCAGAGAGCCGCTTTCGCCACCGGTGTTCCTCCATATATCTACGCATTTCACCGCTACACATGGAATTCCACTCTCCTCTCCTGCACTCAAGTCTACCAGTTTCCAATGCATACAATGGTTGAGCCACTGCCTTTTCCACCAGACTTAATAAACCACCTGCGCTCGCTTTACGCCCAATCAATCCGGACAACGCTCGGGACCTACGTATTACCGCGGCTGCTGGCACGTAGTTCGCC
+
A<BCCEGGGGGGGGGGGGGGGGGAFGGGGGGGGGGGGGGGGGGFGGGGGFFFGGGGGGGGGGFGGGGGGGGGGGGG7FGGGGGGGGGGGGGGGGGGGFGGGGGGGGGGGGGGGEFGGGGGGGGGCGGGGGGGGGGGGGFGGGGFGGGCG?@<D?>8FEGFGGGGFGGGEDFAFGCFFGGFGCEFF>>FGG7A7,<CFFFE+9,<C7CCC*=7>EF>FE87<DDFFBFB@):=@C+182EF@?@(;=66>50(.:*:73/2(417DG7?B1?<<<95+*4(401(-3,(4*,*,(((6+,(4
@M04650:207:000000000-C238N:1:1101:9335:5109 2:N:0:19
GGACTACCCGGGTATCTAATCCTGTTTGCTCCCCACGCTTTCGTGCCTCAGTGTCAGTTACAGTCCAGAGAGCCGCCTTCGCAACTGGTATTCCTCCTAATATCTACGCATTTCACCGCTACACTAGGAATTCTACTCTCCTCTCCTGCACTCAAGTTTCTCAGTTTCAAAAGCTTACTACGGTTGAGCCGTAGCCTTTCACTTCTGACTTAAGAAACCACCTACGCACCCTTTACGCCCAGTAATTCCGGATCACGCTAGCCCCCTACGTCTTACCGCGGCTGCTGGCCCGTAGTTAGCC
+
CCCCCCGGGGGGGDEGGGFGGGGGGGGGGGGEGGGGCGGGGGGCFDFGGGGGGGGGGCGFCCFFGGFGGGGDGGBEEBEGGGEGGGGGFGGGGGFGGGGFGGFGGFGGGGGGGGCFGGEG7FCGGFEFCGGGGEFFGGGFGCCFFGGGGGFFG,@=@EFFGGFCFGFGDC9FCFGGGGGGGGGG@+@?FFGCE?FFFGGGGFGCFDGA=<CFEDGCACCF=DB@EE)/:D=DF=8E4>8C@@B4=C6678>6;)7=1221,6>=DG@1<?2,426>C144(49(3222?76EB91:A76AB
@M04650:207:000000000-C238N:1:1101:11523:5121 2:N:0:19
GGACTACTGGGGTTTCTAATCCTGTTTGCTCCCCACGCTTTCGCACCTGAGCGTCAGTCTTTGTCCAGGGGGCCGCCTTCGCCACCGGTATTCCTCCAGATCTCTACGCATTTCACCGCTACACCTGGAATTCTACCCCCCTCTACAAGACTCTAGCTTGCCAGTTTCAAATGCAGTTCCCAAGTTAAGCTCGGGGATTTCACATCTGACTTAACAAACCGCCTGCGTGCTCTTTCCGCCCAGTAATTCCGCTTAACGCTTGCACCCTCCGTATTACCGCGGCTGCTGGCCCGTGTTTAGC
+
BCCCCFGGGGGGGGGGGGGGGGGGGGGGGGGGGGGGGGGGGGGGGGGGGDGGCGGGGGGGGGGGGGFGGGGECFFGGGGGGGGCGGGGGEGGGGGGGGGDFFFGGGGDGGEGGGGGG7CDBFGGGGGGGGGGFGFGGGFGGGGFGGGGCCGFGGGGGGGGGFGDGGGGGCGGGGGFGGGGGG,6FCBGGG@CCEGGGGGGGFGFFGGFEGGGCCGG4=GGFGFFFF;D0/(1?FF461EEC?FFFCAFGF@(4>7>F?BFF:F?GGB6:?688E?FFG?>016-(4:7(A(1(,(.,;)-4
@M04650:207:000000000-C238N:1:1101:9061:5145 2:N:0:19
GGACTACTCGGGTTTCTAATCCTGTTTGCTCCCCACGCTTTCGAGCCTCAGCGTCAGTTACAGTCCAGAGAGTCGCCTTCGCCACTGGTGTTCTTCCTAATCTCTACGCATTTCACCGCTACACTAGGAATTCCACTCTCCTCTCCTGCACTCTAGACTTCCAGTTTGGAATGCAGCCCCCAGGTTGAGCCTGAGTATTTCACATCCCACTTAAAAATCCGCCTACGCTCCCTTTACGCCCAGTAAATCCGGACAACGCTCGCCACCTACGTCTTACCGCGGCTGCTGGCACGTAGTTAGC
+
CCCCCGGGGGGGGGGGGGGGGGGGGGGGGGGGGGGGGGGGGGGEFGGGGFGGGGGGGEFAFGGGGGGGGFGGGGGGGGGGDEGEFGF8F<FGGGGGGGGGGGGGGFGFGGGGGGGGGGGGGGFEGFGGGGGGGGGGGGGGGGGFGGGGGFG?FG,@=@9EAFFGFFGEGGFGDGGCFDGGG7C8FFDFCGGFF6FGGGGGGFGC99>?8FGF*=@C6CF>2CAFAFAFFG@FFDF:F@EGGFF;DD)<FF36<BGFG(32;6<>DG6:8>03(;:)+90;((4(21.)(A(<(.8:?G)66
@M04650:207:000000000-C238N:1:1101:23896:5170 2:N:0:19
GGACTACACGGGTTTCTAATCCTGTTTGCTCCCCACGCTTTCGCACCTGAGCGTCAGTCTTTGTCCAGGGGGCCGCCTTCGCCACCGGTATTCCTCCAGATCTCTACGCATTTCACCGCTACACCTGGAATTCCACTCTCCTCTCCTGCACTCAAGTCTACCAGTTTCCAATGCATACAATGGTTGAGCCACTGCCTTTTACACCAGACTTAATAAACCACCTGCGCTCGCTTTACGCCCAATAAATCCGGACACCGCTCGGGACCTACGTATTACCGCGGCTGCTGGCACGTAGTTAGCC
+
CCCCCGGGGGGGGEGGGGGGGGFCGF,EFGGFGEGGGGFFGGGGGGGAFF8EFFG@CD<FGGGGGFGGGGGGGDGGGGGGGGGGGGGGEGGGGGGGGGGGGFGGGAGFDGGGCGGGGGGGGFGFGGG?FFGGGGGGGCGGGGFFGGFFFDGBGBDDGFFGGGGGGGGGGFDG?FFGGGGCGGCGGGFFGGGFGGGGGGGGGFGFFGGA>DCCCGGFF@DFFD>2:69),)(/8=6;3<C<7(,.C:5CFB)(()*,93;043>9DE???:?2:<42<51(,40160)(,*.*,3?:A<A)5
@M04650:207:000000000-C238N:1:1101:19216:5171 2:N:0:19
GGACTACCAGGGTATCTAATCCTGTTTGCTCCCCACGCTTTCGCACCTGAGCGTCAGTCTTTGTCCAGGGGGCCGCCTTCGCCACCGGTATTCCTCCAGATCTCTACGCATTTCACCGCTACACCTGGAATTCTACCCCCCTCTACAAGACTCTAGCTGACCAGTTTCAAATGCAGTTCCCAAGTTAAGCTCGGGGATTTCAGATCTGACTTAATCAACCGCCTGCTGTCGCTTTACGCCCAGGAATTCCGATTAACGCTTGCACCCTCCGTATTACCGCGGCTGCTGGCACGGCATTAGC
+
CCCCCGGGGGGGCE@GGGGGGGGGGGFFGGGG@FGGGGG7FGEEGGGFBFEFGDEEGFGGGFGCGFGGGGC@@@F:F@FF7C:CGECGCFGAFCGGGFGGGGFC;EEGE@CFGGGGGGGGEFDG8A<FGFFCAFGGGGDBEDGF9;D8B8@DFFGGFFGCC<7C>BDG9;,@CFFF9C7=CE:@=DFGGC,,=EEEC?,,+=,=8878CCGCCFF7@88*6)(1()()1*6;7FFEA,B>/(((190:C?F(,7/):(-3:1*3CG?6?B>B0*.4:040>169B?:F:E:<?B((-<26(
@M04650:207:000000000-C238N:1:1101:25287:5195 2:N:0:19
GGACTACTCGGGTTTCTAATCCTGTTTGCTCCCCACGCTTTCGAGCCTCAGTGTCAGTTACAGGCCAGAGAGCCGCTTTCGCCACCGGTGTTCCTCCATATATCTACGCATTTCACCGCTACACATGGAATTCCACTCTCCTCTCCTGCACTCAAGTCTACCAGTTTCCAATGCATACAATGGTTGAGCCACTGCCTTTTACACCAGACTTAATAAACCACCTGCGCTCGCTTTACGCCCAATAAATCCGGACAACGCTCGAGACCTACGTATTACCCCGCCTGCTGTCACGTAGTTAGCC
+
CCCCCGGGGGGGGGGGGGGGGGGGGGGGGGGGGGGGGGGGGGGGGGGGGGGGGGGGGGGGGGFGGEGGGG8FGGGGFGGGGGGGGGGGGGGGGGGGGCGGGGGGGFGGG>EFGGGGGGGGGGFGFFGGGGGGGGGGGGDFGGGFGGGGGGGFGG?9DFGGGGGGGGGGGGGGGGGGCDF9EGGGG@?@@F7C?6EFGGGGFFFFFFGFBFFC5CFGFEGGFDDB=D)*-9@FBF@C>(BC:;D@FFE?GD>06>FF3(/34(92CF7?BF784AAA<*39(4<02(4).+.*.:0?D7:).
@M04650:207:000000000-C238N:1:1101:14909:5205 2:N:0:19
GGACTACCGGGGTTTCTAATCCTGTTTGCTCCCCACGCTTTCGAGCCTCAGCGTCAGTTACAGTCCAGAGAGTCGCCTTCGCCACTGGTGTTCTTCCTAATCTCTACGCATTTCACCGCTACACTAGGAATTCCACTCTCCTCTCCTGCACTCTAGACTTCCAGTTTGGAATGCAGCCCCCAGGTTGAGCCTGAGTATTTCACATCCCACTTAAAAATCCGCCTACGCTCCCTTTACGCCCAGTAAATCCGGACAACGCTCGCCACCTACGTATTACCGCGGCTGCTGGCACGTACTTAGC
+
CCCCCGGGGGGGGGGGGGGCFGGGGGGGGGGGGGGGGGGGGGGGGGGGGGGGGCGGGAEGGGGGGGGGGGGGGGGGGGGGGGGGGGGGGGGGGCFGGGGGGGGGGGGFFFGGGGGGGGEGGGFGGGGGGGGGGGFGGGGGGDGFGGGGGGGDGGGGGGGC8FGGGGGG>DGG?FFDFDGGGFGGGDGGFFGCFG6EG7FGGFFC;CC9CGGGFFFFFFFDFG9@2)55@G@FDGFCA?GGD6;(@DE5CFF>6)2=GFF1?>G>CCB7(,32>F?AFG<>,7>>(83>:=0<:,3(4:6<<
@M04650:207:000000000-C238N:1:1101:8180:5283 2:N:0:19
GGACTACTAGGGTATCTAATCCTGTTTGCTCCCCACGCTTTCGAGCCTCAGTGTCAGTTACAGGCCAGAGAGCCGCTTTCGCCACCGGTGTTCCTCCATATATCTACGCATTTCACCGCTACACATGGAATTCCACTCTCCTCTCCTGCACTCAAGTCTACCAGTTTCCAATGCATACAATGGTTGAGCCACTGCCTTTTCCACCAGACTTAATAAACCACCTCCCCTCCCTTTACCCCCCATAAATCCGGCCAACCCTCGGGACCCACGTCTTACCCCGGCCACCGCCCCCCCCTTACCC
+
CCCCCGGGGGGGGGGGGGGGGGGGGGGGGFGGGGGGGGGGGFFFGGGGGFFGGGGGGGGFGEF8FGGGGGGGGGGGDEFFGGGGGGGGGGGGGGGGGGCEC?>FFGGFGGGFGGGGGGGGGGFFCFGGGGGC=FAFG?,AEGGFGGF?FGFDFFFF@EGGGGGGGCFGAFGF6EFGGFFFGG,3,+@DF@8?FGCE?CGG+:@<A@99C*++*+5++::*5D=):*:*:*:)*,+:*7CE*(7-8C)7C.)(()*/*6(6(().>E1:<((4(*.6<78(,7((4(-((:(2((((.0(.:
@M04650:207:000000000-C238N:1:1101:5556:5300 2:N:0:19
GGACTACACGGGTATCTAATCCTGTTTGCTCCCCACGCTTTCGAGCCTCAGCGTCAGTTACAGTCCAGAGAGTCGCCTTCGCCACTGGTGTTCTTCCTAATCTCTACGCATTTCACCGCTACACTAGGAATTCCACTCTCCTCTCCTGCACTCTAGACTTCCAGTTTGGAATGCAGCCCCCAGGTTGAGCCTGAGTATTTCACATCCCACTTAAAAATCCGCCTACGCTCCCTTTACGCCCAGTAAATCCGGACAACGCTTGCCACCTACGTATTACCGCGGCTGCTGGCACGTCGTTAGC
+
CCCCCGGGGFGGGGGGGGGGFGGGGGGGGGGGGGGGDGGGGGGGGGGGGGGFFGGC@@FFGGFFGGGGGGFGGFGGGGGGG7CGDFGGGGFEGGGGGGGGGGGGGGGGGGDFGGGGGGGGGGGGGGGGGGGGGCGGG8=FFGGFFGGGGGGFGGGGGGGGGGGFFGGGE8DCGFGFGGDG>FEGGGGCGGDGG?,:CFGC9BFF+779ECFC@FFG5CEF279AAFFADG(65FF==5BFCD;;7C?)@))67>G6F922;?C7:+8:3763)<:29D?B090606:?7E0A<6(43C1(.
@M04650:207:000000000-C238N:1:1101:5340:5325 2:N:0:19
GGACTACAAGGGTTTCTAATCCTGTTTGCTCCCCACGCTTTCGAGCCTCAGTGTCAGTTACAGGCCAGAGAGCCGCTTTCGCCACCGGTGTTCCTCCATATATCTACGCATTTCACCGCTACACATGGAATTCCACTCTCCTCTCCTGCACTCAAGTCTACCAGTTTCCAATGCATACAATGGTTGAGCCACTGCCTTTTACACCAGCCTTAATAAACCACCTGCGCTCGCTTTACGCCCAATAAATCCGGACAACGCTCGGGACCTACGTATTACCGCGGCTGCTGGCCCGTGGTTAGCC
+
CC@C@FGGGGGGGGGDGGGGGGGFGGGGGGGGGGGGEGGGFGGGFGGEFGGGAFGGGGFGGGFFFGGGGGCGGGGGGGGGGDGGGGGDF>GGGGGGGGFGCGDGGGGGGECFGGGGGGGGGGGGFDE?EGGGCCGAFGGCFFFFGGGGGGGFGFGG;EEGGGGGGFGGGGGGG?FFGFGG9FFEGGFGG@7FF?FGFGG999;AFGG*89;FBFGF+8?CCCB27@=:AGFF(:8;;(4<F@@3:75?*):;9E8(2(3(.77(7C??>:2,2<>A<*4-3;6(4),(,*4:-(,-(+44.
@M04650:207:000000000-C238N:1:1101:14498:5365 2:N:0:19
GGACTACCGGGGTATCTAATCCTGTTTGCTCCCCACGCTTTCGTGCCTCAGTGTCAGTTACAGTCCAGAGAGCCGCCTTCGCAACTGGTATTCCTCCTAATATCTACGCATTTCACCGCTACACTAGGAATTCTACTCTCCTCTCCTGCACTCAAGTTTCTCAGTTTCAAAAGCTTACTACGGTTGAGCCGTAGCCTTTCACTTCTGACTTAAGAAACCACCTACGCACCCTTTACGCCCAGTAATTCCGGATAACGCTAGCCCCCTACGTATTACCGCGGCTGCTGGCACGTAGTTAGCC
+
CCCCCGGGGGGGGGGGGGGGGGGGGGGGGGGGGGGGGGGGGGGGGGGFGGGGGGGGGGGGGGGGGGGGGGGGGGGGGGGGGGGGGGGGGGGGGGGGGGGGGGGGGGGGGGGGGGFGGGGDGGFGGGGGGGGGGGGFFGGGGGGFGGGGGGGFGGGGGGGDGG8FGGGGCEDEGGGAFGFFGGEGDGGGFGGGDEGGGGGGGFGFFGCFEGFG5CDGFFGGFDBEBD:AA?@BD61@?DGGE0;EFGFC@A50;EGF*6<((/;@<EB6641.:A<<@*,4,7048?03(*.232125+.).
@M04650:207:000000000-C238N:1:1101:6680:5396 2:N:0:19
GGACTACTGGGGTTTCTAATCCTGTTTGCTCCCCACGCTTTCGAGCCTCAGTGTCAGTTACAGGCCAGAGAGCCGCTTTCGCCACCGGTGTTCCTCCATATATCTACGCATTTCACCGCTACACATGGAATTCCACTCTCCTCTCCTGCACTCAAGTCTACCAGTTTCCAATGCATACAATGGTTGAGCCACTGCCTTTTACACCAGACTTAATAAACAACCTGCGCTCGCTTTACGCCCAATAAATCCGGACAAAGCTCGGGACCTACGTATTAACGCGGCTGCTGGCACGTAGTTAGCC
+
CCCCCGGGG8@CCFFGGGGGGF9FGGFGGGGGGGF+@@@BFFFGF:6:ECFGGE9FFFCEGCEFFGGG8EC@<FGGGFFGCGFFC,@CBCFGAF8BF8EFCBFFGGGGDEECAGFG9CE6EGGG,,CFGGGDFFG<8D9FFC8D,4>E<DFF8D@=C,>@E,,@C@FGGD@,0FEGG?DCFFFBDFGGGFGG6C,,25E7FFGFFFFFFF<C7;CFCF7C5D22:?55):>?D5B4?21=F1,4CFE<*))6(=C8<=)5<35(1;:44:<<<+-)2741((4;1?>>B7>E:7(-436:)
@M04650:207:000000000-C238N:1:1101:18151:5406 2:N:0:19
GGACTACTAGGGTATCTAATCCTGTTTGCTCCCCACGCTTTCGCACCTGAGCGTCAGTCTTAGTCCAGGTGGCCGCCTTCGCCACCGGTATTCCTCCAGATCTCTACGCATTTCACCGCTACACCTGGAATTCTACCATCCTCTACAAGACTCTAGCTTGCCAGTTTCAAATGCAGTTCCCAAGTTAAGCTCGGGGATTTCACATCTGACTTGACAGACCGCCTGCGTGCGCTTTACGCCCAGTAATTCCGATTAACGCTTGCACCCTCCGTATTACCGCGGCTGCTGGCACGGAGTTAGC
+
CCCCCGGGGGGGGCGGGGGGGGGGGGGGGGGGGGGCFGGGGGG@FGGG8FGGGGGGGG9FG,C6EFFGA6CFGFGGGGGGGGGG,FGGGGGGGGGGGGGGFGGGGGGGGGGGGGGGGGGGGGGGGGGGGGGGGGGGGB,AEGGF,E,E5ADFGGGGGGG,DFGGGADF,CFFGGGAFGGG9FDFGGGGGGCF+CEGGGG6CFGFFG7BEFGF=C?G>5FGFGFF(;@2(:9>FEFCFFGGGF;EFG)<GFFF6BGFG?F:((/<FF?:B3>FBFFDGGB>FFF0;:),(:?G(-7>?G><A
@M04650:207:000000000-C238N:1:1101:12609:5451 2:N:0:19
GGACTACAGGGTATCTAATCCTGTTTGCTCCCCACGCTTTCGAGCCTCAGTGTCAGTTACAGGCCAGAGAGCCGCTTTCGCCACCGGTGTTCCTCCATATATCTACGCATTTCACCGCTACACATGGAATTCCACTCTCCTCTCCTGCACTCAAGTCTACCAGTTTCCAATGCATACAATGGTTGAGCCACTGCCTTTTACACCAGACTTAATAAACCACCTGCGCTCGCTTTACGCCCAATAAATCCGGACAACGCTCGGGACCTACGTATTACCGCGGCCGCTGGCACGTAGTTAGCCG
+
CCCCCGGGGGGGGGGGGGGGGGGGGGGGGGGGGGDEGGGFGGGGGGGGGGFGGGGGGGGGGGGGGGGGCGGGGGGGGGFGGFGGGGGFFFGGGGGGGGGGGGFFGGGGGGGGGGGGGGGGGGGG?FFGGGGCCGGGGDGFGGF9FGGGGGFDFF?=FFGGGGG9?FGGGFGGFFGGG?EEG8FGGGGGG@FGGGGGG7FCCFFAFGGF@FGGEGGFFFGGFGFFFFBFFC9>(=F>;@:FFF;<D76@GDE@FFC9C(,36>CF7*5:F:2<0EADED4-2(30((-((04*.4(.)3)44
@M04650:207:000000000-C238N:1:1101:5872:5466 2:N:0:19
GGACTACTCGGGTTTCTAATACTGTTTGCTCCCCACGCTTTCGTGCCTCAGTGTCAGTTACAGTCCAGAGAGCCGCCTTCGCAACTGGTATTCCTCCTAATATCTAAGCATTTCACCGCTACACTAGGAATTCTACTCTCCTCTCCTGCACTCAAGTTTCTCAGTTTCAAAAGCTTACTACGGTTGAGCCGTAGCCTTTCACTTCTGACTTAAGAAACCACCTACGCACCCTTTACGCCCAGTAATTACGGATAACGCTAGCCCCCTACGTATTACCGCGACTGCTGGCACGTAGTTAGCC
+
CCCCCGGCGG>FEFGDFFGG9EFGGGFF9FGGDDGGGGE@DGEGF,DEFGFFCGFEFF9,C<@F9F<F,;,BFBCGG:FFG7CG@,,C,BEFGA,CB,FFFGGFGG,CFGGGGGFGG:BDGCC4A=A<BDFFGFFEF,@AFFDFGGFD<DEFGGGFC,>447EA?EGGG9=A8FGGGFGF,=EGGGGDF8+6@1=,DGF9;F;FFGGFFGGGF87+;@:>CDDFFEA4-9@=4<FF*<=FGBEEGF5*1:?=2:FEGFFD(4*/9863=33.)ACEG*(((49>?<).1*<=21(-)+.55
@M04650:207:000000000-C238N:1:1101:11808:5466 2:N:0:19
GGACTACACGGGTTTCTAATCCTGTTTGCTCCCCACGCTTTCGTGCCTCAGTGTCAGTTACAGTCCAGAGAGCCGCCTTCGCAACTGGTATTCCTCCTAATCTCTACGCATTTCACCGCTACACTAGGAATTCCACTCTCCTCTCCTGCACTCTAGACTTCCAGTTTGGAATGCAGCCCCCAGGTTGAGCCTGAGTATTTCACATCCCACTTAAAAATCCGCCTACGCTCCCTTTACGCCCAGTAAATCCGGACAACGCTCGCCACCTACGTATTACCGCGGCTGCTGGCACGTAGTTAGC
+
CCCCCGGGGGGGGGGGGGGGGGGGGGGGGGGGGGGGGGGGGGGGGGDFGFGFGGGGGGGGFGGGGGGGGGGGGGGGGGGGGGGGFEGGFGGGGC=FGGGGGGGGGGFGGGGGGGGGGGGGGGGGCGGGGGGGGGGGF8AFFFFFGGGGFFGFGFEGGGGGFFFGGGGGEGGDFFCFGDGGGGGF@F8?EGGFCCG:<CFFGFGA+=;AC>DC=+DFFBGF=D@AFF=5@G@BFGAEC2:FC@>EDG5<:AE>DDGFG;>@F;D25E61>>B8<<7AFGB>FF9((-427E:E::B?1E))6
@M04650:207:000000000-C238N:1:1101:12386:5467 2:N:0:19
GGACTACCGGGGTTTCTAATCCTGTTTGCTCCCCACGCTTTCGAGCCTCAGCGTCAGTTACAGTCCAGAGAGTCGCCTTCGCCACTGGTGTTCTTCCTAATCTCTACGCATTTCACCGCTACACTAGGAATTCCACTCTCCTCTCCTGCACTCTAGACTTCCAGTTTGGAATGCAGCCCCCAGGTTGAGCCTGAGTATTTCACATCCCACTTAAAAATCCGCCTACGCTCCCTTTACGCCCAGTAAATCCGGACAACGCTCGCCACCTACGTATTACCGCGGCTGCTGGCACGTAGTTAGC
+
CCCCCGGGGGGGGGGGFFGGGGGGGGGGGGGGGGGGGGGGGGGGGGEFFFGGGGGGGGGGGFGGGGGGGGGGGG7FGGGGGGGGGFGGFFGGGGGFGFGGGGGGFGGFGGCGGCFFGEGGGGGF;FGGGFGGGGGCEEAFG+DFCGGFGGGFGGGGGGGDGGGFDFEFGDFGFAFGGGEG>GDGGFGGFGCCGGGAFCCDGFGFFGFF@>*;;DGGF=G*:CA>DFF;9D=BDG;CA?E*<86@GGE5>FEFFFGFF>B:(45(1;<:2818?FB<<>4(7;BF9(,,4E?F?1:?BD4>5
@M04650:207:000000000-C238N:1:1101:12167:5467 2:N:0:19
GGACTACCAGGGTTTCTAATCCTGTTTGCTCCCCACGCTTTCGAGCCTCAGCGTCAGTTACAGTCCAGAGAGTCGCCTTCGCCACTGGTGTTCTTCCTAATCTCTACGCATTTCACCGCTACACTAGGAATTCCACTCTCCTCTCCTGCACTCTAGACTTCCAGTTTGGAATGCAGCCCCCAGGTTGAGCCTGAGTATTTCACATCCCACTTAAAAATCCGCCTACGCTCCCTTTACGCCCAGTAAATCCGGACAACGCTCGCCACCTACGGATTACCGCGGCTGCTGGCACGTAGTTAGC
+
CCCCCGGGGGGGGGGGGGGGGGGGGGGGGGGGGGGGGGDGGGGGGCGGGFFFGGGGGFGGGGGGGGGFGGGGGGGGGGGGGGGGGGGGGGGGGGGCFFFFGGGGGGGCGGC7FFFFFCGCEGFGGGGGGGGGGGGGGGGGGGG?DGGGGGF?DEGFGGGFFBDED>DFGGGFDDGGG?EGGGGGG@FGFFGGGGG9C7E<FFGFFCCFEGFGA8FGFCGGBFFFFFA>AD2=2C;CFFGC@@DEGCC?FF>>;>DDF06<(.14<EFF:20((282<D:>>;;9;F0?BE79,:04,@)64
@M04650:207:000000000-C238N:1:1101:14722:5543 2:N:0:19
GGACTACACGGGTATCTAATCCTGTTTGCTCCCCACGCTTTCGAGCCTCAGTGTCAGTTACAGGCCAGAGAGCCGCTTTCGCCACCGGTGTTCCTCCATATATCTACGCATTTCACCGCTACACATGGAATTCCACTCTCCTCTCCTGCACTCAAGTCTACCAGTTTCCAATGCATACAATGGTTGAGCCACTGCCTTTTACACCAGACTTAATAAACCACCTGCGCTCGCTTTACGCCCAATAAATCCGGACAACGCTCGGGACCTACGTATTACCGCGGCTGCTGGCACGTAGTTAGCC
+
CCCCCGGGGGGGGGGGGGGGGGGGGGGGGGGGGGGGGGGGGGDGGGGGGGGGGGGGGGGGGGGGGGGGGGGGGGGGGFFGGGGGGGGGGGGGGGGGGGGGGFDFGGGGGGGGGGGFFGEDGGGGGGGGGGGGGGGGGGGGGFFFGGGGGGGFGGFFGGFGGGGGFGGGGFFGGGGFGGFDGFGGFEGGGCGGGGGGFGGGGFGFFGFCCGFC=FGGFFGGFGFEF@@99D@F=GFCEFGGG0@E7DEFCDD@FF5(/6/3449>GDB?FFB2<C>FE*,(466318703*374?049?29:
@M04650:207:000000000-C238N:1:1101:16402:5555 2:N:0:19
GGACTACTAGGGTTTCTAATCCTGTTTGCTCCCCACGCTTTCGCACCTGAGCGTCAGTCTTTGTCCAGGGGGCCGCCTTCGCCACCGGTATTCCTCCAGATCTCTACGCATTTCACCGCTACACTAGGAATTCTACTCTCCTCTCCTGCACTCAAGTTTCTCAGTTTCCAAAGCTTACTACGGTTTATCCGTAGCCTTTCACTTCTGACTTAAGAAACCACCTACGCACCCTTTACGCCCAGTAATTCCGGATAACGCTAGCCCCCTACGTATTACCGCGGCTGCTCGCACGTAGTTAGCC
+
8@-A,6C9,C,6;CF9@<@@C6C<-C<F9FECG@E:FF,B8?F@@@@EEF<@@+BFGGF9FGCE9<F8C:@F7@F@CG:FDE7F@,=:FGFFG<=FGGGF,BEFFEFFEEGGFF?5E:8+4@>,8ACF=EDF,EDF=,=C,?D@D=EFCDFFE?FEGFFFEGDE3;:E,@FCC,,,@3<D7+B>C*>3B=C:ECC,<8>;CFC8*DCAEFGC4CDGF=68BD=E=;=?@C<?36C>)2:F<267+;6<18)6(2+5742(,2C4D56(3(.5<3<A79(((49>03)-4C(1,(.-)2--,
@M04650:207:000000000-C238N:1:1101:15542:5575 2:N:0:19
GGACTACCCGGGTTTCTAATCCTGTTTGCTCCCCACGCCTTCGCACCTGAGCGTCAGTCTATGTCCAGGGGGCCGCCTTCGCCACCGGTATTCCTCCCGATATCTACGCATTTCACCGCTACACCTGGAATTCTACTCCCCTCTACAAGACTCTAGCCACCCAGTTTCGAATGCAGTCCCCAGGTTAAGCCCGGGGATTTCACATCTGACTTAACAAACCGCCTGCGCGCGCTTTACGCCCAGTAACTCCGATTAACGCTTGCCCCCTCCGTATTACCGCGGCTGCTGGCACGGAGTTAGC
+
CCCCCGGGFGGGFGGGGGGGGG,@FGAFGGGGGGGCGG,CFGGGDGGG,FGGGGGGG9,,,<CFFFGE,,+@CFGGGGGGGGGGG<FGGFFEGFGGG7FGE+4EA=F=FGGG9FGGGGGGC>>FG,AFFGGGG,EG,83@EDGFGG9@F?FFGGGGGG,,,8:CFCGF8D8,99A7@*4>CF*1DFDFFG8C*?EGCDGGGA?AAGGF3@CF9+++/,AG6DFFDF>)(79>>EFFFFGGG:24*2)):?>2(07>*(,:((9(9C>(8,282;(.<:<67(31((408E0+113;<G<26
@M04650:207:000000000-C238N:1:1101:20335:5642 2:N:0:19
GGACTACAGGGGTTTCTAATCCTGTTTGCTCCCCACGCTTTCGAGCCTCAGTGTCAGTTACAGGCCAGAGAGCCGCTTTCGCCACCGGTGTTCCTCCATATATCTACGCATTTCACCGCTACACATGGAATTCCACTCTCCTCTCCTGCACTCAAGTCTACCAGTTTCCAATGCATACAATGGTTGAGCCACTGCCTTTTACACCAGACCTAATACACCACCCGCCCTCGCTTTACGCCCAATAAATCCGGACAACGCTCGGGACCTACGTATTACCGCGGCTGCCGGCCACGAGTTTGCC
+
CCCCCGGGFGGGBFFFDGGFGGGGGGGGFFGGGGFGCEGGGGFFEG7FGFDEFGGGGG9EFEFGG@FGFFFGGGEGCFCGGG>FGGGDFGGGF9FGGFFFFGGGGGGGGGGGFDCGGFGGGGGGGGGFGGGGGGFGFG8FB?@DDFEGEDFFGGGGGGDAFGFFFEFGGGG;D?FGGGGGGGGFGFCFFG7C??EE?FGCFFEFAFGF5*;75:C+;@F4)C))0/()/59(//+*/3EGE?()2;<<D5)(.)>0)((-(,)4CG2),-4).A<9E*(((((44(349*(/(-((-+-.-
@M04650:207:000000000-C238N:1:1101:24694:5644 2:N:0:19
GGACTACTGGGGTATCTAATCCTGTTTGCTCCCCACGCTTTCGCACCTGAGCGTCAGTCTTTGTCCAGGGGGCCGCCTTCGCCACCGGTATTCCTCCAGATCTCTACGCAGTTCACCGCTACACCTGGAATTCTACCCCCCTCTACAAGACTCTAGCTGACCAGTTTCAAATGCAGTTCCCAAGTTAAGCTCGGGGATTTCACATCTGACTTAAGCAACCGCCTGCGTGCGCTTTACGCCCAATAAATCCGGAAAACGCTCGGGACCTAAGTATTACCGCGGCTCAGGGCACGGCGTTAGC
+
<BC@,;<EC8<@@CGEG@CF<FCEGGGC9F<FG7<@:7CFDFC;BBGGF@,@@F7FFC,CE,,<C,,CFG@F@FGE7F7EF=,=C8FG:4A,?,@E<EFCGGFFB;F=:@+8A<FA?:>>=FGFF,A<8,73,?3,,,@@E8>*=;BE@E@AF9@,><BC,<@1@;;DF9D9+,,<@+<AF:BCFBFE99,?>EE*?*<98F>A6F++9+0BC++2;4*>9366@46B<3:>6=:5@<58*318FD>):).4()/,27;03076<??7<)..)36:@7,40(((()(((22*-(-33*(4)
@M04650:207:000000000-C238N:1:1101:7080:5658 2:N:0:19
GGACTACCAGGGTATCTAATCCTGTTTGCTCCCCACGCTTTCGCACCTGAGCGTCAGTCTTTGTCCAGGGGGCCGCCTTCGCCACCGGTATTCCTCCAGATCTCTACGCATTTCACCGCTACACCTGGAATTCTACCCCCCTCTACAAGACTCTAGCTTGCCAGTTTCAAATGCAGTTCCCAAGTTAAGCTCGGGGATTTCACATCTGACTTAACAAACCGCCTGCGTGCGCTTTACGCCCAGTAATTCCGATTAACGCTTGCACCCTCCGTATTACCGCGGCTGCTGGCACGGAGTTAGC
+
CCCCCFGGGGGGGGGGGGGGGGGGGGGGGGGGGGGGGGGGGGGGGGGGGGECGGGGGGGGGGGGGGGGGDGGGGGGGGGGGGGGGGGGGGGGGGGGGGGGGGGGGGGGGGGGGGGGGGGGGGGGGGGGEGF?EGGGGGGGGGGFGGG?FGGFGFGGGGFFGGGGGGGGGGGGGGGGGGGGGGGGGGGGGGDGGGGGGGFGGFGFFCDF?>DFCDFGFDGG;GFFFFFFF32;>GFAF?>EE024F7<AFF;66BG<G09B?FF?GGF0?06??C:AGG1;9>FFFF238=(033(-:CAD>
@M04650:207:000000000-C238N:1:1101:8490:5715 2:N:0:19
GGACTACCGGGGTTTCTAATCCTGTTTGCTCCCCACGCTTTCGCACCTGAGCGTCAGTCTTTGTCCAGGGGGCCGCCTTCGCCACCGGTATTCCTCCAGATCTCTACGCATTTCACCGCTACACCTGGAATTCTACCCCCCTCTACAAGACTCTAGCTTGCCAGTTTCAAATGCAGTTCCCAAGTTAAGCTCGGGGATTTCACATCTGACTTAACAAACCGCCTGCGTGCGCTTTACGCCCAGTAAATCCGGACAAAGCTCGCCACCTACGTATTACCGCGGCTTCTGGCACGTCGTTAGC
+
CCCCCGGGGGGGGGGGGGGGCFGGGGGFGGGGFCCGGGGGCFGGG:FEC,,CFG@GGFFGGGGGGGGFGGDGGGGECCEEGCFFE8FGE:FFFGCFFCBFGGFF;@FFGE?7FGGFF7BD7>B8F@GGGFGGGAFFG,@FCDGAGGGGFGFFCCFFGGGGFFF<@EAFGGFFCFGGGGGGGGGC<@;E9C@E5CE5<<A?FF?7AD765C+:<FGG66596D9<@435879>9CF<=:8C*41(*;<<FF>(2>D0*(,246>9DGF(57::?G>DGG009,,71(-))2(+-((,-:3()
@M04650:207:000000000-C238N:1:1101:13529:5737 2:N:0:19
GGACTACTGGGGTATCTAATCCTGTTTGCTCCCCACGCTTTCGAGCCTCAGCGTCAGTTACAGTCCAGAGAGTCGCCTTCGCCACTGGTGTTCTTCCTAATCTCTACGCATTTCACCGCTACACTAGGAATTCCACTCTCCTCTCCTGCACTCTAGACTTCCAGTTTGGAATGCAGCCCCCAGGTTGAGCCTGAGTATTTCACATCCCACTTAAAAATCCGCCTACGCTCCCTTTACGCCCAGTAATTCCGGATAACGCTAGCCCCCGACGCATTACCGCGGATGCTGGCACGTAGTTAGC
+
6@@CCFE<FFCC@CC@A<CFGFE<;CC<D<F8F:EFGGG;CEBFGE@FG<FFEBBFGE<FFGCFGGGFFGGG@FECEDEGGFE:F@FFGGE,9?,F?B<CFFD;FGEF7F77,A?F?+==CCFG;AF8EFGGGGGDFCFFFG@?=E=D@EF58,EFGGGGFGGGFGGDGCFADADG8FCE8FEFGGG?CCGGGGG7C;C7;FGFAFFFCFFFEGGGFFGGA>A)79:97D=>BE;=B27B<2(6DGF?GFF908<;C((,6(*67E9(241(4;1:AC44362(-().5*4<3(,,,0)64
@M04650:207:000000000-C238N:1:1101:24755:5750 2:N:0:19
GGACTACTGGGGTATCTAATCCTGTTTGCTCCCCACGCTTTCGCACCTGAGCGTCAGTCTTTGTCCAGGGGGCCGCCTTCGCCACCGGTATTCCTCCAGATCTCTACGCATTTCACCGCTACACCTGGAATTCTACCCCCCTCTACAAGACTCTAGCTGACCAGTTTCAAATGCAGTTCCCAAGTTAAGCTCGGGGATTTCACATCTGACTTAATCAACCGCCTGCGTGCGCTTTACGCCCAGTAATTCCGATTAACGCTTGCACCCTCCGTATTACCGCGGCTGCTGGCACGGAGTTAGC
+
CCCCCFGGGGGGGGGGGGGGGGGGGGGGGGGGGGGGGGGGGGGGGGGGGE@GGGGGDGGGGGGGGGGGGGGGGGGGGGGGCGGGGGGGGGGGGGFGGGGGGGGGGGGGGCEGGGGGGGGGECGGGGGGGGGGGGGGGGGGGGGFGGGFGGGFFGGGGGDGGGGGGGGGGGGGGGGGGGGFGGGGGGGGGGGFEGGGGGGGGFGFCGCFFGFGFGFGFFGG@GFF?FFF;G0>FEFFF0ACEFFF7CA4DFF66DDAG6BFBFGFGGB?F69<BGFAFG,7(4;F9B>>0EFGF9;6<F)66
@M04650:207:000000000-C238N:1:1101:12112:5795 2:N:0:19
GGACTACAGGGGTATCTAATCCTGTTTGCTCCCCACGCTTTCGAGCCTCAGTGTCAGTTACAGGCCAGAGAGCCGCTTTCGCCACCGGTGTTCCTCCATATATCTACGCATTTCACCGCTACACATGGAATTCCACTCTCCTCTCCTGCACTCAAGTCTACCAGTTTCCAATGCATACAATGGTTGAGCCACTGCCTTTTACACCAGACTTAATAAACCACCTGCGCTCGCTTTACGCCCAATAAATCCGGACAACGCTCGGGACCTACGTATTACCGCGGCTGCTGGCACGTAGTGAGCC
+
CCCCCGGGGGGGGGGGGGGGGGGGGFFFGGGGGGGGGGGGGGGGGGGGGGGGGFGGGGGGGGGGGEGGGGGGGGGGECFGGGGGGGGGFFGGDGGCFGGGGGGGGGGGGGGGGFGFGGGGGGGF@FGGFF<FFGDGCFGGG?@FGGCFGFGFGGFGADFFG?FD?EGGAGGGFGGGGGGGGGGFE:F8<CFG6EGGGGGGGFGFFG5;=FFFC@FFF@@F<GD@DE=94C>DFGFF;>CGGD@3;>5<4>>?1>F0<321>6CBGC?)4:??A6))2>(469(-3::2(2872766(+..4
@M04650:207:000000000-C238N:1:1101:25865:5806 2:N:0:19
GGACTACCGGGGTTTCTAATCCTGTTTGCTCCCCACGCTTTCGAGCCTCAGTGTCAGTTACAGGCCAGAGAGCCGCTTTCGCCACCGGTGTTCCTCCATATATCTACGCATTTCACCGCTACACATGGAATTCCACTCTCCTCTCCTGCACTCAAGTCTACCAGTTTCCAATGCATACAATGGTTGAGCCACTGCCTTTTACACCAGACTTAATAAACCACCTGCGCTCGCTTTACGCCCAATAAATCCGGACAAAGCTCGGGCCCTACGTCTTACCGCGGCTGCTGGCACGTAGTTAGCC
+
CCCCCGGGEGGGGGGGGGGGGGGGGGGGGGGGGGGGGGGGGGGGGGGGGGGAFGGGGGGEGGFGGGGGGGGGGGGG:FEGEGFGGDGGGGGGGGGGGGGGGGGGGGGGGGGGGGGGGGGGGGGGGEGGGFFFGGGGGGGGFGGFGGFDDGGFGGGGGGGAFFGGFDGGGGGGGGGF=F?:CFGFGCFG?@,9,@:7;BCGGFFFF5>A=*5+:2CEF=699G=@2)2)//9(6F:<80EG77537FEEF8)1:5D(*2))--1(1:(2:?B(.;))2*--(-(422)(,*41:7.,.+.:B
@M04650:207:000000000-C238N:1:1101:13525:5814 2:N:0:19
GGACTACAAGGGTTTCTAATCCTGTTTGCTCCCCACGCTTTCGTGCCTCAGTGTCAGTTACAGTCCAGAGAGCCGCCTTCGCAACTGGTATTCCTCCTAATATCTACGCATTTCACCGCTACACTAGGAATTCTACTCTCCTCTCCTGCACTCAAGTTTCTCAGTTTCAAAAGCTTACTACGGTTGAGCCGTAGCCTTTCACTTCTGACTTAATAAACCACCTGCGCTCGCTTTACGCCCAATAAATCCGGACAACGCTCGGGACCTACGTATTACCGCGGCTGCTGGCACGTAGTTAGCC
+
CC<CCGGGGGGGGGGGGGGGGGGGGGGGGGGGGGGGGGGGGGGGGGGGGGGGGGGGGGGGGGGGGGGGGFGGGGGGGGGGGGGGGGGGGGGGGGGGGGGGGGGGGGGGGGDFGGGGGGD>@FGGGGGGGGGGGGGGGGGGGGGFGGGGGDFFGGGGGGGGCFCFFGGGGAFFCCEGCGFGGGGFFEGFFGDGDGFFGGGCGFFFFGGFFGGGFGGGFFGFCDFFF5>AAGFFFGFFBFGGG2:3?GEFGE>DFFG;D9;?>6C9DEF2:B<?D?4:FD939BF>:275<6874:::BF)55
@M04650:207:000000000-C238N:1:1101:25354:5814 2:N:0:19
GGACTACCGGGGTTTCTAATCCTGTTTGCTCCCCACGCTTTCGCACCTGAGCGTCAGTCTTTGTCCAGGGGGCCGCCTTCGCCACCGGTATTCCTCCAGATCTCTACGCATTTCACCGCTACACCTGGAATTCTACCCCCCTCTACAAGACTCTAGCTTGCCAGTTTCAAATGCAGTTCCCAAGTTAAGCTCGGGGATTTCACATCTGACTTAATCAACCGCCTGCGTGCGCTTTACGCCCAGTAATTCCGATTAACGCTTGCACCCTCCGTATTACCGCGGCTGCTGGCACGGAGTTAGC
+
CCCCCGGGCCDGGGGGFEFGFFFGGGGFGGGGGGFGGGGGGGGGGDCFG<CF6CEEGGGGGGGGGAFGGGGGGGGGGDED=FGGGGGGGGGGGDFEGGGFGG,A=FGGGGGDFGGGGGDCCFEFGGGGGCFAFFFGG8@CGDEFGCF9DFGFGCFFGCBDFGGGGGFC;BGGGDGFGGGFFC6:F<EFFFBCEGGE):CEGFFF6CFFCFGG37:@C<G57D>F6A6B:399(::<*(/:::<?:><9FFF2(8><F<9:31C?F@???F>?:G()<F(-41>9((44:E:F:1(7BF2).
@M04650:207:000000000-C238N:1:1101:6187:5822 2:N:0:19
GGACTACTGGGGTATCTAATCCTGTTTGCTCCCCACGCTTTCGAGCCTCAGCGTCAGTTACAGTCCAGAGAGTCGCCTTCGCCACTGGTGTTCTTCCTAATCTCTACGCATTTCACCGCTACACTAGGAATTCCACTCTCCTCTCCTGCACTCTAGACTTCCAGTTTGGAATGCAGCCCCCAGGTTGAGCCTGAGTATTTCACATCCCACTTAAAAATCCGCCTACGCTCCCGTTACGCCCAGTAAATCCGGACACCGCTCGCCACCTACGTATTCCCGCGTCTACTGGCCCCGCGTTAGC
+
8-AC,C6EFE8@FGC<CF9ECGGCCF,CAFGGGGGGGGGGGGGFGGGGG8FFGGGGG,C@E,@@FCFC<,CBFGCFCFGGG7CFEG<<FDFCFADF?FFEGFDCFGGCG@:FEGGFFGCDCCFGF=GG8BDFGGGGGGAFGFFCGGGGGGG5EG9@,@DEGGFDGGGDDCFG6FD,=DGGGGE=<<B8,DCC7C,5CCFF@CCFFGCC@C5C*=8CFCGCBG:AAFAFFGF=(AA2BDGGE?F@G7?CF;)6(:C;C1((,(/7**4872(..+()3*-61((4(.48)/(/(((-4*,-6
@M04650:207:000000000-C238N:1:1101:11551:5844 2:N:0:19
GGACTACTAGGGTATCTAATCCTGTTTGCTCCCCACGCTTTCGCACCTGAGCGTCAGTCTTTGTCCAGGGGGCCGCCTTCGCCACCGGTATTCCTCCAGATCTCTACGCATTTCACCGCTACACCTGGAATTCTACCCCCCTCTACAAGACTCTAGCTGACCAGTTTCAAATGCAGTTCCCAAGTTAAGCTCGGGGATTTCACATCCGACTTAATCAACCGCCTGCGTGCGCTTTACGCCCCGTAATTCCGATTAACGCTTGCACCCTCCGTATTACCGCGGCTGCTGGCACGGAGTTGGC
+
CCCCCGGGGFGGGGFGGGGGGGGGGFGGGGGGGGGGGGGGGGGGGGGGGGGGGGGGGGGGGGGGGGGGGGGGGGGGGGGGGGGGGGGEEGGGGGGGGGGGFFGGGGGGGGGGGGFGGGGGGGGGGGGGGGGGGGGBFEDGGGGFGGFGFFE5DFFGGGGGGGDC>FGGGCBFFEC9@@FGGG?FFFGGGA;AEDGGG*C::BFFFFD?9DDDCGGGFFFC05271A;E031(-:>9F:EGE(,:C*2):=)6?>G27896:0*5CF:1:2336C?A7C?>(370(,52?E09(2-42C5,.
@M04650:207:000000000-C238N:1:1101:14381:5877 2:N:0:19
GGACTACTCGGGTTTCTAATCCTGTTTGCTCCCCACGCTTTCGCACCTGAGCGTCAGTCTTTGTCCAGGGGGCCGCCTTCGCCACCGGTATTCCTCCAGATCTCTACGCATTTCACCGCTACACCTGGAATTCTACCCCCCTCTACAAGACTCTAGCTTGCCAGTTTCAAATGCAGTTCCCAAGTTAAGCTCGGGGATTTCACATCTGACTTAACAAACCGCCTGCGTGCGCTTTACGCCCAGTAATTCCGGTTAACGCTTGCACCCTCCGTATTACCGCGGCTGATGGCCCGGAGGTAGC
+
CCCCCGGGGGGGGGGGGGGGGGGGGGGGGGGGGGGGGGGGGGGGGGGGGGGGGGGGGGGGGGGGGGGGGEGGDGGGGGGGGGGGGGGGGGGGGGGGGGGGGGGGGGGGGGDGDGGGGGGGGGGGGGGGDFFGGGGGGGGGGGGFGGGGGGFAGFGFGGGGGFGGGDFGGGGGGGGGFGGGGGGGGGGGFGDFGGGGGDGGGFGFFGGFFFGGFGGGFFGGFG;;DFBB;CBFBGFAFBGGGFF8DGF<GFF(-<D<74;BF:F7DGFFFF>2(;>)0:0-79>;(()).*,:90(((2)4,
@M04650:207:000000000-C238N:1:1101:19134:5877 2:N:0:19
GGACTACCAGGGTTTCTAATCCTGTTTGCTCCCCACGCTTTCGAGCCTCAGCGTCAGTTACAGACCAGAGAGCCGCCTTCGCCACTGGTGTTCCTCCATATATCTACGCATTTCACCGCTACACATGGAATTCCACTCTCCTCTTCTGCACTCAAGTCTCCCAGTTTCCAATGACCCTCCCCGGTTGAGCCGGGGGCTTTCACATCAGACTTAAGAAACCGCCTGCGCTCGCTTTACGCCCACTAAATCCGGACAACGCTTGCCACCTACGTATTACCGCGGCTGCTGGCACGTATTTAGC
+
CCCCCGGGGGGGGGGGGGGGGGGGGGGGGGGGGGGGGGGGGGEGFGGGGFDFGGGGGGGGGGDGGGGFF8FFGGGGGGGGGGGGGGGGFFGGGGGGGCFFGG9FGGGGGGDFGGGGGGGGGGGGCFGGF<FEEGGGGGGGGGGFEFGGGGGFGGGGFD>EGGGCFGFGGGGGFG98,+@CEGCEGGGFEGGG>EG>CDGGGFGFAFGF=FFFCGGGA@6CBGFF@FBE9G09BGF28:EGEB(4<F:27FFF0>D6>-1018FBCF:B00<45E?<FD<BB99F>?0:?D(A?4:)524<5
@M04650:207:000000000-C238N:1:1101:12032:5902 2:N:0:19
GGACTACTGGGGTTTCTAATCCTGTTTGCTCCCCACGCTTTCGCACCTGAGCGTCAGTCTTTGTCCAGGGGGCCGCCTTCGCCACCGGTATTCCTCCAGATCTCTACGCATTTCACCGCTACACCTGGAATTCTACCCCCCTCTACAAGACTCTAGCCTGCCAGTTTCGAATGCAGTTCCCAGGTTGAGCCCGGGGATTTCACATCCGACTTGACAGACCGCCGTCGTGCGCTTTACGCCCAGTAATTCCGATTAACGCTTGCACCCTCCGTATTACCGCGGCTGCTGGCACGGAGTGTGC
+
@CCCCGGGFGGGFGGFGGFCCGGGGGE<FGDGGGGGGGGGGGGGGGGEGFGGGGGGEGGGGGGGGGGFGGGGGDGGGGGGGDGGGGGGEEGGGGFGDDGFFFDGGGGGCCFEFDGGD@EDEGGGFGG<FCAFGFFGFGFDEGGFGDFFDCGAFBGEFGGGGGGGFGFGGGDCFAFFFCCFGFGGGFGGFGFGGDDG<<FFGFCAAD;5775C<GFGFFGF1)(--)()299>(C><FB;:5((5CC4):B60:B5::---8:3.9E?1:(4-(;(-<76>FFF49054:*(337(--8).)
@M04650:207:000000000-C238N:1:1101:5687:5916 2:N:0:19
GGACTACAAGGGTTTCTAATCCTGTTTGCTCCCCACGCTTTCGAGCCTCAGTGTCAGTTACAGGCCAGAGAGCCGCTTTCGCCACCGGTGTTCCTCCATATATCTACGCATTTCACCGCTACACATGGAATTCCACTCTCCTCTCCTGCCCTCAAGTTTCTCAGTTTCAAAAGCTTACTACGGTTGAGCCGTCGCCTTTTACTTCTGACTTAAGAAACCACCTACGCACCCTTTACGCCCAGTAATTCCGGATCACGCTAGCCCCCTACGTATTACCCCGGCTGCTGTCCCGTAGTTTGCC
+
CCCCCGGGFDFGGGEGGGGGFGGAGGGGGGGGGGGGGGGGGGGFGGGGGFFDCFGGGGAFGGG8F@CF,,,BFGGGFBEGEEEEGGG7FEGGGFGFGFGGGCGFFGGFGCGEGGGGFGGGCFGGGGGFGCEFGGFGFD9FGGGFGGEG8,4;@FDFFCGGGDGCFGGGC8,,@EDF8?A=EFCGE@,@CF+@+4*CDDF,28;E6@7BCDFC=+++9@G>2C:2>>@5@G?BFF+/:(CF*034+:?7D6)((2;1*((/(.9:>E6??(434+).A*-4(411())-.+)2,,14A+.)5
@M04650:207:000000000-C238N:1:1101:23838:5919 2:N:0:19
GGACTACTGGGGTATCTAATCCTGTTTGCTCCCCACGCTTTCGAGCCTCAGCGTCAGTTACAGTCCAGAGAGTCGCCTTCGCCACTGGTGTTCTTCCTAATCTCTACGCATTTCACCGCTACACTAGGAATTCCACTCTCCTCTCCTGCACTCAAGTCTACCAGTTTCCAATGCATACAATGGTTGGGCCACTGCCTTTTACACCAGGCTTAATAAACCACCTGCGCTCGCGTTACCCCCAATAAATCCGGACAACGCTCGGTACCTCCGTATTACCGCGGCTGCATGCCCCGAATTATCC
+
CCCCCFGE<CEGGGGGGDGGGGGGGGAGFGDFGECGGGGDFFGDFGEFEEGGGG7CGEGCGFCF@FGGEFEFGFGGEFGGG@EEGFFFEGGGGFGEGGGGGGGDGCCFC7B=BDGFCFEGEGFE;:EFFGF8,AFCGGFF8DFC8E9=FFGFGEFF;DEDG9,=CFGGGGG9+,@:DGF,9DF;F7++,@CA74@@:?:F9A;*;:**13AF@@++<*3*)?:>B>@>A<9-6*)(+(4:F<()2CE3<>:0,.;1),(,((*.9<.)(-,(40))0/,(4((((()-.7:*((((-+).4
@M04650:207:000000000-C238N:1:1101:16395:5942 2:N:0:19
GGACTACCCGGGTTTCTAATCCTGTTTGCTCCCCACGCTTTCGAGCCTCAGTGTCAGTTACAGGCCAGAGAGCCGCTTTCGCCACCGGTGTTCCTCCATATATCTACGCATTTCACCGCTACACTAGGAATTCTACTCTCCTCTCCTGCACTCAAGTTTCTCAGTTTCAAAAGCTTACTACGGTTGAGCCGTAGCCTTTCACTTCTGACTTAAGAAACCACCTACGCACCCTTTACGCCCAGTAATTCCGGATAACGCTAGCCCCCTACGTATTACCGCGGCTGCTGGCACGTAGTTAGCC
+
CCCCCGGGGGGGGGGGGGGGGGGGGGGGGGGGGGGGGGGGGGGGGGGGGGGGGGGGGGGGGGGGGGGGGGGGGGGGCDEGGGGGGGGGCEFFGGGGGGGGGGGGGGFGGGGGGGGFGGGGGGGGGGGGGGGGGGGGGGGGFFGFGGGGGGGFGGGGGGGGFGGGGGGGGGGGGGGGFGGGGGGGGGGFFDGGGGFGGGGGGFFFFGGFFGGFEFGDFB>FFGFFF>>D@G=DFDC=E?EGG0@F7@<C@F>10>CEG>;@B@5<DGF?B:8>A@4639,4,7(48:3:10<561?(604::
@M04650:207:000000000-C238N:1:1101:7622:5986 2:N:0:19
GGACTACCCGGGTTTCTAATCCTGTTTGCTCCCCACGCTTTCGCACCTGAGCGTCAGTCTTCGTCCAGGGGGCCGCCTTCGCCACCGGTATTCCTCCAGATCTCTACGCATTTCACCGCTACACCTGGAATTCTACCCCCCTCTACAAGCATCTAGCCTGCCAGTTTCGAATGCAGTTCCCAGGTTGAGCCCGGGGATTTCACATCCGACTTGACAGACCGCCTGCGTGCGATTTACGCCCAGGCATTCCGATTAACGCTTGCCCCCTCCGTATTAGCACGGTCGCGCGCCCGGCGTTGGC
+
CCCCCGGFG@CCGC7FGGGGGGGGFFFFFEEEGG?C@EEF@F@@FECAF;CCFF@:F@FEEFGGG,BF8CCFDGGGGGGGGGGEG@7FFFGGGG8FFGF9=<DF9BFG@7BCFGGGGG+@EEGDF,AF=B<8CFEAA?8FC>EAGCFFA,,3,DDGFGCCGDC<FGFFGGFDCFC,?>FFFGG7D:DFD7,4*:8C3:?9@FGA6C<)/CCC<F*;*6C*4>(4:FFB?30((*).*88//,((*1)):7)-43>->:>?:(*(*2(7?1;?(@2)32)-33((-(((-2-2-(-,414((
@M04650:207:000000000-C238N:1:1101:4709:5988 2:N:0:19
GGACTACCGGGGTTTCTAATCCTGTTTGCTCCCCACGCTTTCGAGCCTCAGTGTCAGTTACAGGCCAGAGAGCCGCTTTCGCTACCGGTGTTCCTCCATATATCTACGCATTTCACCGCTACACATGGAATTCCACTCTCCTCTTCTGCACTCAAGTCTCCCAGTTTCCAATGACCCTCCCCGGTTGAGCCGGGGGCTTTCACATCAGACTTAAGAAACCGCCTGCGCTCGCTTGACGCCCAATAAATCCGGACAACGCTTGCAACCTACGTATTACCGCGGCTGCTGGCACGTAGTTAGC
+
CCCCCFGGGGGG+@F<FFGGGGGGGGGGGGFGFGGGGGGGGGGGFEGGGGGGGEFFF,FGFGGGGGDGGGG@FGGGDEDFGGGDEE@FG@CGGACFGGGGDFGGGGGGGCFCF9C,?CED=FFGGGGGGGCGGFGGGFFGGDGFFGDGFGGFGG@,CE;@EDEFFGFFGGGF8FAF8?EGGGGGCFEFGGGGGECEGCFFFCFF627A@DG74CG==8C4;GFFFA@>3796:F5(92>CCB:?GF9.*)02:@G?G>2?B?G)*21(8527><72C:4999(((-5)47:C<?(.(<>F<
@M04650:207:000000000-C238N:1:1101:13892:5990 2:N:0:19
GGACTACAGGGGTTTCTAATCCTGTTTGCTCCCCACGCTTTCGAGCCTCAGCGTCAGTTACAGTCCAGAGAGTCGCCTTCGCCACTGGTGTTCTTCCTAATCTCTACGCATTTCACCGCTACACTAGGAATTCCACTCTCCTCTCCTGCACTCTAGACTTCCAGTTTGGAATGCAGCCCCCAGGTTGAGCCTGAGTATTTCACATCCCACTTAAAAATCCGCCTACGCTCCCTTTACGCCCAGTAAATCCGGACAACGCTCGCCACCTACGTATTACCGCGGCTGCTGGCACGTAGTTAGC
+
CCCCCGGGGGGGGDGGGGGGGGGGGGGGGGGGGGGGGGGGGGGGGGGGGFGGGGG7FFFGGGGGGGGGFGGGGGGGGGGGGGGGGGGGGGGGGGGGGGGGGGGGGGGGGGG@FGGGGFGGGGGGGGGGGGGGGGGGGGGGGGGFGGGGGGGFGGGGGGG9=FGGGGGGG8FGC9DCFGGGGGGGFGGFGGGCFGGG+=@EC9EF699ACGFGFFGFF@C>=DAAAAFBFGBFFGF=8@DEEDD1CF3CGF>@DA)6C@F169DBGG?BF?F8<E:>9>,39>>01?.)5E0C1:?6(C9<:
@M04650:207:000000000-C238N:1:1101:20002:6022 2:N:0:19
GGACTACCAGGGTTTCTAATCCTGTTTGCTCCCCACGCTTTCGAGCCTCAGCGTCAGTTACAGACCAGAGAGCCGCCTTCGCCACCGGTATTCCTCCAGATCTCTACGCATTGCACCGCTACACCTGGAATTCTACCCCCCTCTACAAGACTCTAGCTTGCCAGTTTCAAATGCAGTTCCCAAGTTAAGCTCGGAGATTTCACATCTGACTTAACAAACCGCCGGCGTGCGCTTTACGCCCAGTAATTCCGATTAACGCTTGCACCCTCCGTATTACCGCGGCTGCTGGCCCGGAGTGCGC
+
@CCCCFGFGDCC6<@FFGGCGGFGGGGF<@FGGEEGGGGECB:<6FFGGEGDF6B@CCCFFFEFFGGGGGDFGGGGDEGGGCFEGGGGGGFGFFFGGFGF9EEDFFGGDFGG,EFFFEGDGGGGFFEGEFDFGFGGFF=@BDGF8=>ADC>8DEEGGFDD?FGGGGGGGFFEGCE7,?AFG9,D>CC7ECDCCE*@*;?DF6539>CF4CFF4CG>FFGG9C(((2,=9CB(6*894358C:0:7DA2C4:0(7*:F:>F0(<3CF0((-1?(;5)3:(1(,3;(0832E(:9(--2*)(-
@M04650:207:000000000-C238N:1:1101:23230:6104 2:N:0:19
GGACTACCGGGGTATCTAATCCTGTTTGCTCCCCACGCTTTCGCACCTGAGCGTCAGTCTTTGTCCAGGGGGCCGCCTTCGCCACCGGTATTCCTCCAGATCTCTACGCATTTCACCGCTACACCTGGAATTCTACCCCCCTCTACAAGACTCTAGCCTGCCAGTTTCGAATGCAGTTCCCAGGTTGAGCCCGGGGATTTCACATCCGACTTGACAGACCGCCTGCGTGCGCTTTACGCCCAGTAATTCCGATTAACGCTTGCACCCTCCGTATTACCGCGGCTGCTGGCACGTAGTTAGC
+
CCCCCFGGGGGGGGGGGGGGGGFFGGGGGGGGGGGGGGGGFGGGGGGGGGFGGGGGGGFGGGGGGGGGGGEGGGGGGGGGGGGGGGGGGGGGGGGGGGGGGGGGGGGGGGGGGGGGGGGGGGGGGGGFGGGGGGGGGGGGGGGFDGGGGFGFGGGGGGGGFGDFFGFGGGGGGGGGGGGGG:DGCFGGGGCFCEEGDDGGGFG6AGGFDGDDADGFFDGG9DBFFFBE?C>BB=FFFFCEE:<FCFD9:F@<::DAF?BF?:F?G;?06?;<1A:9CF0>>>F>00)08E0A:?<?BF<A<
@M04650:207:000000000-C238N:1:1101:4394:6154 2:N:0:19
GGACTACAAGGGTATCTAATCCTGTTTGCTCCCCACGCTTTCGCACTTGAGCGTCAGTATATTCCCAAGGGGCTGCCTTCGCCACCGGTATTCCTCCAGATCTCTACGCATTTCACCGCTACACCTGGAATTCTACCCCCCTCTACAAGACTCTAGCTGACCAGTTTCAAATGCAGTTCCCAAGTTAAGCTCGGGGATTTCACATCTGACTTAATCAACCGCCTGCGTGCGCTTTACGCCCAGTAATTCCGATTAACGCTTGCACCCTCCGTCTTACCGCTGCTGCTGGCCCGGAGTTAGC
+
CCCCCGGGGGGGGGGGGGGGGGGGGGGGGGGGGGGGGGGGGGGGGGGGBFGGGGGGGGGGGGGFGGG?FFCFGGGGGGGGGGGCGGGGGGGGGGGGGFGGGAFGGGGGGGGGGGGGGCEGGGGGG8<FFGGGGG9FFCCGEGGFAF@D,6@DFBFDGG,EGGGGGGDF>D9FGGAEFFFGGADGGGGGFD,@A55E*7FGFFGFFGF>EGGG4BFGFFGG@G2(6F@D;G9;0C56A;EFB;65D@CEGF43159<F?9?0(C?GG?1:06?(;89FGF0((4:32:4(C(:1>0(-;)).
@M04650:207:000000000-C238N:1:1101:17899:6230 2:N:0:19
GGACTACCCGGGTTTCTAATCCTGTTTGCTCCCCACGCTTTCGCACCTGAGCGTCAGTCTTTGTCCAGGGGGCCGCCTTCGCCACCGGTATTCCTCCAGATCTCTACGCATTTCACCGCTACACATGGAATTCCACTCTCCTCTCCTGCACTCAAGTCTACCAGTTTCCAATGCATACAATGGTTGAGCCACTGCCTTTTACACCAGACTTAATAAACCACCTGCGCTCGCTTTACGCCCAATAAATCCGGACAACGCTCGGGACCTACGTATTACCGCGGCTGCTGGCCCGTAGTTAGCC
+
CCCCCGGGGGGGGGGGGGGGGGGGGGGGGGGGGGGGGGGGGGGGGGGGGFGGGGGGGGFGGGGGGGGGGGGGGGGGGGGGGGGGGGGGFGGGGGGGGGGGGGGGGGGGGGGGGGGGGGGDCEEGGFGGGGGGGGGGGGGGGGGFGGGGGGGFGGGGGGGGGGGGFFCGGGGGGGGGGGGFGGGGGGGGGF7C<AFGFGGGGFGFFFGFDFG7=CDGFF@FFGFFDB9)8D;61=+;A<CGG;;EDF<AGFFFFFGBG;3<9;)(9A:<::1.:<4A97739B62<:D00*1C9,4:<+-63
@M04650:207:000000000-C238N:1:1101:14229:6252 2:N:0:19
GGACTACTGTGGTTTCTAATCCTGTTTGCTCCCCATCCTTCCGCACCTGATCTTAAGTCCTTGCCCAGGGGCCTCCCTTCTCCTTCGCTATCCCTTCAGATCTCATTTCATTCCCCCGCTACAACTGGAATCCTCCCCCCCTCTACACGACTTTACCTTTCTAGTTTCTATTTCATTTCCTAAGCTAACCTCTGGCATTCCCCACTTGACTCACCAACCAGCCTCCCTTCGCTTTCCGCCCTGTACTCCCGACTATCGCTCGCCCCCTCTCTCTCTCCGCGGCTCCTGGAACGCTGTTACC
+
<@@CC8FC6,6,6C<,,,;6,;;-C,,,;,C<FB,,6,C@,;B@+8:E,,,,,<,<,C,6,,,,6,,6,B++@,,,B@<F,CC,,9,,686,4,,,:,,,59@@,,,9,4@?,:,:>++64+9,A=,:,,5,994,6@+@+=+5,E98+6=5+,,,7,7,6,2@FDEE,=;,+96,,+2,2=,D,833,>31,2,,;2,,+33***5+*4?+)***/41*/*/))2(;>6(((*)*+(*1*2,)1+))0))(()2)3(/,/(1(1*4(-,().3))094(,((,((().*(0-((-(+)))
@M04650:207:000000000-C238N:1:1101:11771:6288 2:N:0:19
GGACTACTAGGGTTTCTAATCCTGTTTGCTCCCCACGCTTTCGAGCCTCAGCGTCAGTTACAGTCCAGAGAGTCGCCTTCGCCACTGGTGTTCTTCCTAATCTCTACGCATTTCACCGCTACACTAGGAATTCCACTCTCCTCTCCTGCACTCTAGACTTCCAGTTTGGAATGCAGCCCCCAGGTTGAGCCTGAGTATTTCACATCCCACTTAAAAATCCGCCTACGCTCCCTTTACGCCCAGTAAATCCGGACAACGCTCGCCACCTACGTATTACCGCGGCTGCTGTCACGTAGTTAGC
+
CCCCCGGGGGGGGFGGGGGGGGGGGGGGGGGGGGGGGGGGGGGGGGGGFFGGGGGEGFGGGGGGGGGGGGFGFFGGGGGGGGEGGGGGGGFGGGGGGGGGGGGGGGGGGGGDGGGGGGGGGGF<EFFGGGGGGGFGGGGGGGGFGGFFFFGFGGGGGGGGGGGGGGGGDFEGFFA9C?EEE@EGGFG?FFGGFCGEFCCFCFGFFGGACGGGFGCFADFF=FFFAA=A=DFDFGFFFFEGGDFBFCEFGFFFFFG@C>>6?>G9*;::(2:0<:>A@C?BFF>;>FFF-+)2-((4<7<94
@M04650:207:000000000-C238N:1:1101:4194:6387 2:N:0:19
GGACTACCGGGGTATCTAATCCTGTTTGCTCCCCACGCTTTCGAGCCTCAGTGTCAGTTACAGGCCAGAGAGCCGCTTTCGCCACCGGTGTTCCTCCATATATCTACGCATTTCACCGCTACACATGGAATTCCACTCTCCTCTTCTGCACTCAAGTCTCCCAGTTTCCAATGACCCTCCCCGGTTGAGCCGGGGGCTTTCACATCAGACTTAAGAAACCGCCTGCGCTCGCTTTACGCCCAATAAATCCGGACAACGCTTGCCACCTCCGCATTACCGCGGCTGCTGGCACTGCGTTAGC
+
<CCCCFGGGGG7FCEFEFFGGGGGGGGGGFFEGGGGGGGGGGG8FEGGG@F<EEFFGFAFGEFCFG,@E@FGGFGGFEFFEFGGGGGEFD@FFGGGF8F?<ADGFDFGGDGGGGFGGEGGGGFGG,C,EFFFGGDGD89FFFGFGGGFGGGFGFFFGGGGGGG,@=EFG9EG6=9FGGGGGGGCGDCC?FGGC>E7?)@6:=FFFG>F)7C7)::D63FF(>>?0;3=9C19<5<4@?GGG?0(7*)6FF)9(8<1D04?2?GF*<:?(:1(-/4)0:6>>0((4::D0A(9(,),(*(-6
@M04650:207:000000000-C238N:1:1101:12755:6463 2:N:0:19
GGACTACAAGGGTTTCTAATCCTGTTTGCTCCCCACGCTTTCGCACCTGAGCGTCAGTCTTTGTCCAGGGGGCCGCCTTCGCCACCGGTATTCCTCCAGATCTCTACGCATTTCACCGCTACACCTGGAATTCTGCCCCCCTCTACAAGACTCTCGCTTGCCAGTTTCAAATGCAGTTCCCAAGTTAAGCTCGGGGCTTTCACATCTGACTTAACAACCCGCCTGCGTGCGCTTTACGCCCAGTAATTCAGATTAACGCTTGCACCCTCAGTATTACCGCGGCTGCGTGCGCGGAGTTAGC
+
@C@C8EF<EEFGGGDFGGFEGGGGG<FGGG9FFEEGEGDFF9CF7CF==CCFCGGCFCFAC<CEFGCGFDGGGEGEDFGG,BC,FFCEEC7FFFGGGGGCGGGGGA?FGGGCEGFGC:+=@FFGGGGF<A?=FD,,,>=F80C58;,=,@8+@9,@::+3+<,@@=:C,@3EDF,,7<EGFDCGF<;:FG,<E5CE)7,1;CFFFC@F?7?:3@7+;(379DB0?A6)6*,2;=FA*(2C:(88::4AF**--9747-4248*56C<04(56)<45CF:B69((-(((-5(:04(,(;4)-
@M04650:207:000000000-C238N:1:1101:12273:6504 2:N:0:19
GGACTACTGGGGTATCTAATCCTGTTTGCTCCCCACGCTTTCGTGCCTCAGCGTCAGTAACGGTCCAGTGAGCCGCCTTCGCCATCGGTATTCCTCCTAATATCTACGCATTTCACCGCTACACTAGGAATTCTATTTTCCTCTCCCGCACTCAAGTTCCTCAGCTTCAAAAGCTTACTACGGTGTAGCCGCAACCGTTCACTTCTGTCTCAAGATACCCCCTCTGCCCCCTCTTCGCACCGGAAATACGAAAAACGCCATCCCCCCTCGGTTTCACCCGGGTGTTGGTGAGTAATCTGCC
+
CCCCCGG,CFFGG7FFFG9;EEEFFA66CDGGDGGGGGGDEFE;CBDEEFF,@FGGEE<<E7CBF:EF,9,5EACBCFGG,B,8,48F=E7FF,4?FF,?5?4=;99FGEBE<FGFFGGG=EGG,,FFEAAF;54,3,,C,3=9F,46F++9@FFG,7,,,761,8,6,,,,?6,=,+2@=>C>++,,,=++@**4*3@,*=,1?:=+25++*2**+15*/82921**/161(;/.),*=<6((/)7)+))((.1-)((,-(13*2((((,,,/)6+*.--((,(-(((*)*..)5)+)).
@M04650:207:000000000-C238N:1:1101:4924:6549 2:N:0:19
GGACTACCGGGGTTTCTAATCCTGTTTGCTCCCCACGCTTTCGCACCTGAGCGTCAGTCTTTGTCCAGGGGGCCGCCTTCGCCACCGGTATTCCTCCAGATCTCTACGCATTTCACCGCTACACCTGGAATTCTACCCCCCTCTACAAGACTCTAGCCTGCCAGTTTCGAATGCAGTTCCCAGGTTGAGCCCGGGGATTTCACATCCGACTTGACAGACCGCCTGCGTTCGCTTTACGCCCAGTAATTCCGATTAACGCTTGCACCCTCCGTATTACCTCGGCTGCTTGCACGGAGTTAGC
+
CCCCCEFGGGGGGGGGGGGGGGGCGGGGGGGGGGGGGGGGGGGGGGGGGGGGGGGGGGGGGGGGGGGGG>EGGGEGGGGGGGGGGGGGGGGGGGGGG@EGGGFFGGGGGGGGGGGGGGGGGGGF:DFG8FGGGGG=E>DCGGGACGF,>FGFG9DCBFGGGGGGGGGG5>BFGCFGFC7<EGGFGGGGGFGGGCGDDGGGGFFFFG4A1DDGFGGGF@GGFG((,)47(12>(CFA?:>C>::?7:>4>*686>D)249<:(74FGF::(76:C24979A::<17?0)5:<C:40(,;)45
@M04650:207:000000000-C238N:1:1101:25952:6550 2:N:0:19
GGACTACTCGGGTATCTAAGCCTGTTTGCTCCCCACCCTTTCGCTCCTCAGCGTCAGTTACGGCCCAGAGATCTGCCTTCGCCATCGGTGTTCCTCCTGATATCTGCGCATTCCACCGCTACACCAGGAATTCCAATCTCCCCTACCGCACTCTAGTCTGCCCGTACCCACTGCAAGCCCGAGGTTGAGCCTCGGAATTTCACAGCAGACGCGACAGACCGCCTACGAGCTCTTTACGCCCAATAATTCCGGATAACGCTTGCACCCTACGTATTACCGCGGCTGCTGGCACGGAGTTAGC
+
CCCCCGGGGGGGGGGGGGGGGGGGGGGGGGGGGGGGGGGGGGGGGGGGGFGGGGGGGGGGGGGGGGGGGGGGGGFGGGGGGGGGGGGGGG:FFFGGGGGGGGGGGGGGGGGGGGGGGGGGGGGGFFGGGGGGCFFFGGGGGGGFGGGGDGGFGDFDFGGGFFGGGDGEFFGFGGGGGG6EGDGGG,DFFGGFGGGEGCFGGFGFBCFFBCDGF:CGE1CG>C@FFFFE859>AGFFFFGDE(119><<GFFBFFGFGFF02,*,CG0(44::?E:AGF(39FF>9?F>0:<G?(34?GF<>
@M04650:207:000000000-C238N:1:1101:10828:6575 2:N:0:19
GGACTACAGGGGTATCTAATCCTGTTTGCTCCCCACGCTTTCGAGCCTCAGTGTCAGTTACAGGCCAGAGAGCCGCTTTCGCCACCGGTGTTCCTCCATATATCTACGCATTTCACCGCTACACATGGAATTCCACTCTCCTCTCCTGCACTCAAGTCTACCAGTTTCCAATGCATACAATGGTTGAGCCACTGCCTTTTACACCAGACTTAATAAACCACCTGCGCTCGCTTTACGCCCAATAAATCCGGATAACGCTAGCCCCCTACGTATTACCGCGGCTGCTGGCACGGAGTTAGCC
+
CCCCCGGGGGGGGGGGGGGGGGGGGGGGGGGGGGGGGGGGGGGGGGGGGGGGGGGFGGGGGGGGGGGGGGGGGGGGGGGGGGGGGGGFFEGFGGGGGGGFGGGGGGGGGDGGGGGGGGGGGGGGGGGGGGGGGGGGGGGGGGGFGGGGGGGFFFGGGGGGGGGGFGGGGG;F?FFFGGGGGGDGGGGCFGCFGGGGGGGGGFGFF>DFDDCCEGGC<CCFBD@==B>D42>@DG=C6>GEG01):@E3<B;16:FFC93215<@<EB:?0(4<@5::59>24((,:>:?=41(412836:4
@M04650:207:000000000-C238N:1:1101:8715:6583 2:N:0:19
GGACTACACGGGTTTCTAATCCTGTTTGCTCCCCATGCTTTCGAGCATCAGCGTCAGTTACAGTCCAGAGAGTCGCCTTCGCCACTGGTGTTTTTCCTAATTTCTACGCATCTCCCCGCTACACTAGGAATTCCACTCTTCACTCCTGCAATCTAGACTTCCAGTTTGGAATGTAGCCCCCAGGTTGAGCCTGAGTATTTAACCTGCCTCTTAAAAATCCGACTATGCTTCCTTTACGCCTAGTAAATCCTGATCACGCTCGCCACCTACGTACTACCGCGGCTGGCGAGACGTGGTTTGC
+
BB9@@@<FFCGEFC,,C<6E,CFCFFFEC<<8CF<,CFEDCF,C,B+,,,;,6B@,@EF9EFG@<69,,:C,C5@CF::A<:FG>?E@CEE7,9=F,:F,:,,C,FCF@,=+5,,4,++=+@CE4?,,BF<AF9>FFGF,96E7A,4,<==+,EF,C,;DDD98@AE;+,7,6,63E+,36>8>3<=,5,819,,2+2EC++5*=*;6*20:;=8<FC8C=*:>9+*+2+*)95=*+(6*,/(1+1*9C?6>E++90321,(2:*;435(66@*(.<C1>021(4,(1-*(*(4(4:;(,)
@M04650:207:000000000-C238N:1:1101:9905:6593 2:N:0:19
GGACTACCGGGGTATCTAATCCTGTTTGCTCCCCACGCTTTCGAGCCTCAGCGTCAGTTACAGACCAGAGAGCCGCCTTCGCCACCGGTATTCCTCCAGATCTCTACGCATTTCACCGCTACACCTGGAATTCTACCCCCCTCTACAAGACTCTAGCTGGACAGTTTTAAATGCAATTCCCAGGTTGAGCCCGGGGCTTTCACATCTAACTTATCCAACCGCCTGCGTGCGCTTTACTCCCAGTAATTCCGATTAACGCTTGCACCCTCCGTATTACCGCGGCTGCTGGCACGGAGTTAGC
+
CCCCCCEGEGGGGGGGGGGGGGGGGGGGGGGGGGGGGGGGGGD@,BFGGGGGGGGGGGGGGFGFFGGGGGGGGGGGGGGGGGGGGGGGGGGGGGGGG8FEF,=FGFGFDCFGGGGFGGGGGGFGGGGFD@FGGGGGCB=FGGEBEF;A<CEDFCGGC=,DDF6:CCDFEGAFFGGGGD7EG9EGGG,DEGGG*;*@<7EF=AC+1?=B4CDD;72+;)+:>G(1/;0>05916E><F)<CC?DFG*:)>=0-(.>):3;<23C7*;(444(46F?A@*(,799916>D(:19(4((-@)6:
@M04650:207:000000000-C238N:1:1101:23129:6615 2:N:0:19
GGACTACCCGGGTATCTAATCCTGTTTGCTCCCCACGCTTTCGCACCTGAGCGTCAGTCTTTGTCCAGGGGGCCGCCTTCGCCACCGGTATTCCTCCAGATCTCTACGCATTTCACCGCTACTCGTGGAATTCCACTTTCCTCTTCTGCACTCAAGTCCCCCAGTTTCCAATGGCCATCCATGGTTGAGCCGTGGGCTTTCACATCAGACTTCAGAAACCACCTGCGCGCTCTTTACGCCCACTAAATCCGTATAACGCTGTCCCCCTGCTTATTACCTCGGCTGCTGGCACAGAGTTAGC
+
C@CCCFGGDGGDFFGCFCCEEFEGGA,CFFGGG@FGEE7FCGGCFFGGDC<EB@BCFG66E<FGC,C,:@CEG+CGGGGGGG:F=ACF+@@FFC,CFGC9E@FGFG9FFCEGEG9F<?CDGG,B+A=>855=CFFF8=DF9EFF9=EDAA=DCDBFFGGGGGGGGCDCF9,@C,,@,9A,<,@BFG8E78?***49?F@FGFGF6<46*2;=*=7+=6E*(/36(89)35(((++)1(;88:((**))09>(47F<C,((((0)2:34(.(.)+6)3*))--(,,())./2+((((.A2:<
@M04650:207:000000000-C238N:1:1101:9460:6682 2:N:0:19
GGACTACACGGGTTTCTAATCCTGTTTGCTCCCCACGCTTTCGCACCTGAGCGTCAGTCTTTGTCCAGGGGGCCGCCTTCGCCACCGGTATTCCTCCAGATCTCTACGCATTTCACCGCTACACCTGGAATTCTACCCCCCTCTACAAGACTCTCGCCTGCCAGTTTCGAATGCAGTTCCCAGGTTGAGCCCGGGGATTTCACATCCGACTTGACCGACCGCCTGCGTGCGCTTTCCGCCCAGTAATTCCTATTAACGCTTGCACCCTCCGTATTACCGCGGCTTCTGGCACGGAGTTAGC
+
CCCCC@FGGGGGGGGGGGGGGGGGGGGGGFFGGGGGCCFFGGGGGGGGF<FGCGGGGGGGGGGGGFFFGGGGGGGGGGGGGGG7FGGGG+FFGDCGGFFGGGGGGGGDGGGGGGGGGGDDGGGGGGG8AFFGGGCGGGFGGGGFGGGG9?FFGC,:FGGGGGGGGFGGDF8CGGFGFDGG6,?*?:FFFFFGGGECDGGFFCC=FGCE;GGGEC**8.?CBG>60>65(94027@)9<EGGF?BG:4>G?*--9*6C(7:BBC<6@??:,142EF2CG01-399((6)5FBG:>(2:FA26
@M04650:207:000000000-C238N:1:1101:24103:6683 2:N:0:19
GGACTACCCGGGTTTCTAATCCTGTTTGCTCCCCACGCTTTCGCACCTGAGCGTCAGTCTTTGTCCAGGGGGCCGCCTTCGCCACCGGTATTCCTCCAGATCTCTACGCATTTCACCGCTACACCTGGAATTCTACCCCCCTCTACAAGACTCTAGCTTGCCAGTTTCAAATGCAGTTCCCAAGTTAAGCTCGGGGATTTCACATCTGACTTAACAAACCGCCTGCGTGCGCTTTACGCCCAGTAATTCCGATTAACGCTTGCACCCTCCGTATTACCGCGGCTGCTGGCACGGAGTTAGC
+
CCCCCGGGGGGGGGGGGGGGGGGGGGGGGGGGGGGGGGGGGGGGGGGGGGFGGGGGGGGGGGGGGGGGGGGGGFGGGGGGGGGGGGGGGGGGGGGGGGGFDFGGDGGGGGGGGGGGGGGDCGGGGGGGGGGGGGGGGGGGGGGBAFGGGGGFFGGGGGGGGFGGGGA>ECFGGFGGGGCGGGGGGGGGGGGGGDGGDCFGFFC+BFGFFGGFFFGGF@GGFG9((;6AFGFF9EFFFFGGC?:2C7:AGFF?FFG<0(08(47<FG02:4;F:G0<FFBF69>B6(:>?G2<:>9>:@4:6
@M04650:207:000000000-C238N:1:1101:11620:6690 2:N:0:19
GGACTACTAGGGTTTCTAATCCTGTTTGCTCCCCACGCTTTCGAGCCTCAGCGTCAGTTACAGACCAGAGAGCCGCCTTCGCCACTGGTGTTCCTCCATATATCTACGCATTTCACCGCTACACATGGAATTCCACTCTCCTCTTCTGCACTCAAGTCTCCCAGTTTCCAATGACCCTCCCCGGTTGAGCCGGGGGCTTTCCCATCTGACTTAACAACCCGCCTGCGTTCGCTTTACGCCCAGTAATTCCGATTAACGCTTGCACCCTCCGTATTACCGCGCTTGCGGCCCCTTGGTTAGC
+
CCCCCGGAFGGGFGGGGGGGGGGGGGGGGGGFFCGGGGGCFGGGGGGGGEFGGGEGGGGGGGG9FGEAECCF7FGDGGGGGGGGGGGGGGGGGGGGG,A9F<EGGGGGGGGGGFCFGDEC7FFG9,FGFFGGGGGGGGGGGGGFGGGGGGGB8,,=,@D>AF?EGGGFF,DFGC88D?FECCEGGG+:@C>E9E*=CDC87+>?FF=+*::F9CFC*(=53C6,(26;(:((4::>B(1:C06,:FFFG4)28)*)24,--(97=F((46666F()<7819((4(((((14/((((.*)(4
@M04650:207:000000000-C238N:1:1101:9958:6705 2:N:0:19
GGACTACCGGGGTTTCTAATCCTGTTTGCTCCCCACGCTTTCGCACCTGAGCGTCAGTCTTTGTCCAGGGGGCCGCCTTCGCCACCGGTATTCCTCCAGATCTCTACGCATTTCACCGCTACACCTGGAATTCTACCCCCCTCTACGAGACTCAAGCTTGCCAGTATCAGATGCAGTTCCCAGGTTGAGCCCGGGGATTTCACATCTGACTTAACAAACCGCCTGCGTGCGCTTTACGCCCAGTAATTCCGATTAACGCTTGCACCCTCCGTATTACCTCGGCTACTGGCACGGAGTTAGC
+
C?CCCFGGGGGGGGGGGGGGGFGFGGGGGGGGGGGGDGGGGGGGGGGGG8FGGGGGGGGGGGGFFGGGGGGGGGGGGGGGGGGGGGEEGEGGGGGGGGFGGFGGGFGFG@B=FFGGGGD>@FGGEGGGGGGGGGGGGFGGGDGFDGDEC7BAEEECCGGGFFAFGGGG9CE@+FGFGF7EF,2>FFF6?@EGE=*>DGFGGCFC6CFC5::C71CG4(3*45168FFBBC099CF2B0CCE??BC*697=6:(75<>(-2((/46C04:<;630(6E7)2:(:6(.)4.*13:0>FBF<A)
@M04650:207:000000000-C238N:1:1101:24276:6771 2:N:0:19
GGACTACACGGGTTTCTAATCCTGTTTGCTCCCCACGCTTTCGCACCTGAGCGTCAGTCTTTGTCCAGGGGGCCGCCTTCGCCACCGGTATTCCTCCAGATCTCTACGCATTTCACCGCTACACCTGGAATTCTACCCCCCTCTACAAGACTCTAGCTTGCCAGTTTCAAATGCAGTTCCCAAGTTAAGCTCGGGGATTTCACATCCGACTTGACAGACCGCCTGCGTGCGCGTTACGCCCAGTAATTCCGATTAACGCTTGCACCCTCCGTATTACCGCGGCTGCTGGCACGGAGTTAGC
+
CCCCCGGGGGGGGGGGGGGGGGGGGGGGGGGGGGGGGGGGGGGGGGGGGGGGGGGGGGGGGGGGGGGGGGGGGGGGGGGGGGGGGGGGGGGGGGGGGGGGGGGGGGGGEGGGFGFFGGGGGGGGGGGGGGGGGGGGFEGGGGGFGGGGFGGFGGGGGGFGGGGGFGFGFGEDGFGGGGGGGGGFGGFGGFDFGGGGGCGCGFGFFGGFFGGGFGGGFFGGBGBFDF@BBG>9(:56EFECGFF:CFBFG?F:<BDFF?>B<?5<FF??:B>?B8:BDG?>B>31(4,53*(9:1;1(;9A4
@M04650:207:000000000-C238N:1:1101:18849:6777 2:N:0:19
GGACTACTGGGGTATCTAATCCTGTTTGCTCCCCACGCTTTCGCACCTGAGCGTCAGTCTTTGTCCAGGGGGCCGCCTTCGCCACCGGTATTCCTCCAGATCTCTACGCATTTCACCGCTACACCTGGAATTCTACCCCCCTCTACAAGACTCTAGCTGACCAGTTTCAAATGCAGTTCCCAAGTTAAGCTCGGGGATTTCACATCTGACTTAATCAACCGCCTGCGTGCGCTTTACGCCCAGTAATTCCGATTAACGCTGTCACCCTCCTTATTACCGCGGCGGCTGGCACGGAGTTAGC
+
CCCCCGGGGGGGGGGGGGGGGGGGGGGGGGGGGGGGGGGGGGGGGGGGG@FGGGGGGGGGGGGGGGGGGGGGGGGGGGGGGGGGGGGGGGGGGGGGGGFGGGGGGGGGGDGGFGGGGGGGGGEDGGGGGGGGGGGGGGGGGGGFGGGF<DGFGFG@FFGGGGC?EDGGFGFGGGGGGGGGGG,DFD@FGD2CEGGGGGGFD>;6B4:B<FGFFGGGFFGGFGF;7A>>1D>@BEFDF0?E><(.*26<GF)8?5D4F06?(46)*<<?FF1))<4>C*-46>((49;7:E7E:>B03C56)
@M04650:207:000000000-C238N:1:1101:14435:6785 2:N:0:19
GGACTACCGGGGTTTCTAATCCTGTTTGCTCCCCACGCTTTCGAGCCTCAGTGTCAGTTACAGGCCAGAGAGCCGCTTTCGCCACCGGTGTTCCTCCATATATCTACGCATTTCACCGCTACACATGGAATTCCACTCTCCTCTTCTGCACTCAAGTCTCCCAGTTTCCAATGACCCTCCCCGGTTGAGCCGGGGGCTTTCACATCAGACTTAAGAAACCGCCTGCGCTCGCTTTACGCCCAGTAATTCCGATTAACGCTTGCACCCTCCGTATTACCGCGGCTGCTGGCACGGAGTTAGC
+
CCCCCFGGGGDGGGGGGGGGGGGGGGGGGGGGGGGGGGGGGGGGGGGGGGEGGGGGGEGFGGGGGGGGGGGGGGGGEGGGGGGGGGGEGGGGGGGGGGGGGGGGGFAFGGGGGGGCFFEGGGFGCGGGGGGGGGGGGGAFFGGFGGDFGGGFGGGGAF>@9FFGGFCFGGDGGGFGGGGGDGGCFGCGEFGG>EGGGGGGG69AFFD4<FD7>:FGF3FF@GFFF49>1<9>:FFFB0CEE::?FCDAFFF??EGFGFFF01FBGGFBBFBF?FFFFG(-(-7>((.)5C1+314><C964
@M04650:207:000000000-C238N:1:1101:24173:6869 2:N:0:19
GGACTACAAGGGTATCTAATCCTGTTTGCTCCCCACGCTTTCGCACCTGAGCGTCAGTCTTTGTCCAGGGGGCCGCCTTCGCCACCGGTATTCCTCCAGATCTCTACGCATTTCACCGCTACACCTGGAATTCTACCCCCCTCTACAAGACTCTAGCTGACCAGTTTCAAATGCAGTTCCCAAGTTAAGCTCGGGGATTTCACATCTGACTTAACAAACCGCCTGCGTGCGCTTTACGCCCAGTAATTCCGAATAACGCTTGCACCCTCCGTATTACCGCGGCTGCTGGCACGGAGTTAGC
+
CCCCCGGG9FGGGGFGGGGGGGGGGGFFFGGGGGGGGGGGFGGG7@FGFGFGGGGGGFEGGFGCFCFGEFGGGGGGGGGFGGGGGGGGGCGGG<,FFDFGFFGGGGGGGGGGGGGGGGGDEFGFF8FFFFGGGFGGCEDFEGGFAEEFGD@FGCGGGC,43F<FGGGGGGGFF,<AC+;ECF,DFBCGFC,,=@;C<5C?C>FFFFGBCGCFC>>8A(=CBGBF0F1:;DF>B*;9@?E8E<<BDF<AFFF(()9<F8>011*)2A:81:B?FGBBGGFB>61(38?BFC(<21>B1*62-
@M04650:207:000000000-C238N:1:1101:6304:6878 2:N:0:19
GGACTACAGGGGTTTCTAATCCTGTTTGCTCCCCACGCTTTCGCACCTGAGCGTCAGTCTTTGTCCAGGGGGCCGCCTTCGCCACCGGTATTCCTCCAGATCTCTACGCATTTCACCGCTACACCTGGAATTCTACCCCCCTCTACAAGACGCTAGCTGGACAGTTTTAAATGCAATTCCCAGGTTGAGCCCGGGGCTTTCCCATCTAACTTATCCAACCGCCTGCGTGCGCTTTCCGCCCAGTACTTCCGATTAACGCTTTCACCCTCCTGATTACCCCGGCTGCTGGCACGTGTGTCGC
+
CC-BCCFGGGGGGGGGFGFGGGGGGGGDGGDGGEGGCEGGGGGGCEGFG;CECFCE,C@FFDFFGGGGG7FGGGGGDEFC=FE7FFE+@+BEFGGGGFFAFGGGC9BDGBFEFDFGDGGG7CFGCFGGD<FF9D,@E83@EGGFFGG,<,D98EEEGGFGGGG>:@@F;,3@<,5<:*BFGFCCGGF6FFGF55CE3/<EC+:A6CF7C>G@37CFA;FG0D;0(<9E05(44C>)965CE((3*064>F;((0*)2(416(2.?<?((4,))::)22(-7(3(1()),:.<:((.(1)31
@M04650:207:000000000-C238N:1:1101:14318:6882 2:N:0:19
GGACTACTAGGGTATCTAATCCTGTTTGCTCCCCACGCTTTCGAGCCTCAGTGTCAGTTACAGGCCAGAGAGCCGCTTTCGCCACCGGTGTTCCTCCATATATCTACGCATTTCACCGCTACACATGGAATTCCACTCTCCTCTCCTGCACTCAAGTCTACCAGTTTCCAATGCATACAATGGTTGAGCCACTGCCTTTTACACCAGACTTAATAAACCACCTGCGCTCGCTTTACGCCCACTAAATCCGGACAACGCTCGGGACCTACGTATTACCGCGCCTGCTGCCACGTAGTTAGCC
+
CCCCCGGGGGGGGGGGGCFGGGGGGGGGGGGGGGGGCGGGGGGGGGGGGGGGGGGGGGGGGGGGGGGGDGGEGGGGCFGGGGGGGGGGGGGGGGGGGFGGGGGGGGGGGGGGGGGGGGGGDEGGGGGGGGGGGGGGGGFGGGGFGGGGGGGFGC@F;ADDGGGGFGEFGGGDGGGDFGGGCFFGGGCFGGGGFGGFGGGG?AFFFGC?CGFG@FGF6*DFFGBEB>B499255?685@G7F(>;**7);;=;>BC@D><13;DFGGF)3:8<<84<:<(3(-,26>?),+51:?F6)+.).
@M04650:207:000000000-C238N:1:1101:13687:6891 2:N:0:19
GGACTACTAGGGTTTCTAATCCTGTTTGCTCCCCACGCTTTCGCACCTGAGCGTCAGTCTTTGTCCAGGGGGCCGCCTTCGCCACCGGTATTCCTCCAGATCTCTACGCATTTCACCGCTACACCTGGAATTCTACCCCCCTCTACAAGACTCTAGCTGACCAGTTTCAAATGCAGTTCCCAAGTTAAGCTCGGGGATTTCACATCTGACTTAATCAACCGCCTGCGTGCGCTTTACGCCCAGTAATTCCGATTAACGCTTGCACCCTCCGTATTACCGCGGCTGCTGGCACGGAGTTAGC
+
CCCCCGGGGGGGGGGGGGGGGGGGGGGGGGGGGGGGGGGGGGGGGGGGFGGGGGGGGGGFGGGGGGGGFGCFFGGGGGGGGGGGGFGGGDGGGGGGGGGGGGGGGGGGGGGGFGGGGGGGGGGGGGGFGFGGGGGGGGCGGGGFGGCF<DFFGCFGGCBCFFGGGGGG9EFGGGGGFGGGGDBEFFFGGG,9CCCEC*FGDFGFFFDFFGGGE7@DF3EFBGFF8FF5<D@@FDFDFFGGGBFFCFBFGFF0()9AG6924:GFGGFFF?1:,@?AGG:BFBFF>0:72C(<:9672F49<
@M04650:207:000000000-C238N:1:1101:16027:6903 2:N:0:19
GGACTACCAGGGTATCTAATCCTGTTTGCTCCCCACGCTTTCGCACCTGAGCGTCAGTCTTCGTCCAGGGGGCCGCCTTCGCCACCGGTATTCCTCCAGATCTCTACGCATTTCACCGCTACACCTGGAATTCTACCCCCCTCTACAAGACTCTAGCTGACCAGTTTCAAATGCAGTTCCCAAGTTAAGCTCGGGGATTTCACATCTGACTTAATCAACCGCCTGCGTGCGCTTTACGCCCAGTAATTCCGATTAACGCTTGCACCCTCCGTATTACCGCGGCTGCTGGCACGGAGTTAGC
+
CCCCCGGGGGGGGGGGGGGGGGGGGGGGGGGGGGGGGGGGGGGGGGGFGGGGGGGGGGGGGGGGGGGGGGGGGGGGGGGGGGGGGGGGGGGGGGGGGGGGGGGGGGGGGGGGGGGGGGGGGGGGGGGFGGGGGGGGGGGGGGGFGGGGFFGFGGGGGGGGGGFFGGGGGGGGGGGGGGGGGGGGGGGGGGCECGGGGGGGGFGFFGGFFGGGFDGGFEGGFGBDDFBB?G@;>GF<FFGGGF??F7>AGF:243<2C<>?B?F<GFF::3;B?G:<GG00(39(7:0:2:?GF(492;4>>
@M04650:207:000000000-C238N:1:1101:22924:6993 2:N:0:19
GGACTACTGGGGTTTCTAATCCTGTTTGCTCCCCACGCTTTCGCACCTGAGCGTCAGTCTTTGTCCAGGGGGCCGCCTTCGCCACCGGTATTCCTCCAGATCTCTACGCATTTCACCGCTACACCTGGAATTCTACCCCCCTCTACAAGACTCTAGCTGACCAGTTTCAAATGCAGTTCCCAAGTTAAGCTCGGGGATTTCACATCTGACTTAATCAACCGCCTGCGTGCGCTTTACGCCCAGTAATTCCGATTAACGCTTGCACCCTCCGTATTACCGCGGCTGCTGGCACGTAGTTAGC
+
-CCCCGGGGGGGGGGGGGGGGGGGGGGGGGGGGGGGGGGGGGGGGGGGGEFGGGGGGGGGGGGGGGGGGGGGGGGGGGGGGGGGGGGGGGGGGGGFGGGGGEGGGGGGGGGFGGGFGGGGGGGGGGGGFFGGGGGGGGGGGGGFGGGGGGFFGFFDGGGFGG6FGGGGGCBFGDGGGCFGGGGGGCFGGGFGGDGGDGGGGFGFFGGFFGGGFGFGFEGGFDFDFF0=(/406EFAFFGEG?(.CFAAG*78?FGFFFFF?:74FG0084041C?AFGFF6;>>>F>0:E:C:((4<G4>6
@M04650:207:000000000-C238N:1:1101:13992:7040 2:N:0:19
GGACTACCGGGGTATCTAATCCTGTTTGCTCCCCACGCTTTCGAGCCTCAGCGTCAGTTACAGTCCAGAGAGTCGCCTTCGCCACTGGTGTTCTTCCTAATCTCTACGCATTTCACCGCTACACATGGAATTCCACTCTCCTCTCCTGCACTCAAGTCTACCAGTTTCCAATGCATACAATGGTTGAGCCACTGCCTTTTACACCAGACTTAATAAACCACCTGCGCTCGCTTTACGCCCAATAAATCCGGACAACGCTCGGTACCTACGTATTACCGCGGCTGCTGGCACGTAGCTATCC
+
CCCCCFG@FEGGGGGGGGGGGGGGGGGFGGGGGGGGGGGGGGGCEEGGFCDCFGGGDDGDFF@@EGFC9DFCFGEGGGEFGGGGEGGFGGGGGGGGGGGGGGGGGGGGEGGGGGGGC7CDGGGGGGGFGBFGFGGFGGGGGGGFGGGGFFFFFFGGG=EGFCF=DDFEGCCBF:FFGGFFGFDGGEGG?FFGG@?C?DFGCF;AAD5A82=D7FFFF=GFDC=4>9A9()0>(:+88@CFGDDFCC954>)1659=37:?79*.*<64:B0<>C)6CD44(47>6?7(,*.:1(2(.+)(.
@M04650:207:000000000-C238N:1:1101:20682:7050 2:N:0:19
GGACTACTGGGGTATCTAATCCTGTTTGCTCCCCACGCTTTCGTGCCTCAGTGTCAGTTACAGTCCAGAGAGCCGCCTTCGCAACTGGTATTCCTCCTAATATCTACGCATTTCACCGCTACACTAGGAATTCTACTCTCCTCTCCTGCACTCAAGTTTCTCAGTTTCAAAAGCTTACTACGGTTGAGCCGTAGCCTTTCACTTCTGACTTAAGAAACCACCTACGCACCCTTTACGCCCAGTAATTCCGGATAACGCTAGCCCCCTACGTATTACCGCGGCTGCTGGCACGTAGTTAGCC
+
CCCCCGGGGGGGGGGGGGGGGGGGGGGGGGGGGGGGGGGGGGGGGGGGGGGFFGGGGGGGGGGGGGGGGGGGGGGGGGGGGGGGGGGGGGGGGGGGGGGGGGGGGGGGGEGGGGGGGGGGGGFGGGGGGGGGGGGGGGGDGGGFGGGGGGGFGGGGGGGGGGGGGGGGGAFEDF8FGGGGGGDGDGDGFDGGGGGGGGGGFFGFFGDAEGGGFGGGF@GGFGFFFFF?>DFFFACEBDGD:@E:8D?C@6?(,0CEC931>;C@DG9=;2;EFFB4<<34(339:?>(425C<7?:A+-)4
@M04650:207:000000000-C238N:1:1101:17080:7067 2:N:0:19
GGACTACCGGGGTATCTAATCCTGTTTGCTCCCCACGCTTTCGCACCTGAGCGTCAGTCTTTGTCCAGGGGGCCGCCTTCGCCACCGGTATTCCTCCAGATCTCTACGCATTTCACCGCTACACCTGGAATTCTACCCCCCTCTACAAGACTCTAGCTGACCAGTTTCAAATGCAGTTCCCAAGTTAAGCTCGGGGATTTCACATCTGACTTAATCAACCGCCTGCGTGCGCTTTACGCCCAGTAATTCCGATTAACGCTTGCACCCTCCGTATTACCGCGGCTGCTGGCACGGAGTTAGC
+
CCCCCGGGGGGGGGGGGGGGGGGGGGGGGGGGGGGGGGGGGGGGGGGGGGGGGGGGGGGGGGGGGGGGGGGGGGGGGGGGGGGGGGGGGGGGGGGGGGGGGGGGGGGGGGGGGGGGGGGGGGGGGGGGGGGGGGGCFGGGGGGFGGGGGGGFGGGGGGGGGGGGGGGGGAFGGGGGGGGGGGGGGGGGFGGGGGCEGGGGGFGFFGGFFGGGFGGGFEGGFGBFFFFF?GFFFCFAFFECEFF>GGFFGFFFFFGFG?F??:3<CFFF?6>1:;:9EG29>>BBB:?F3C:G?;9;?GDF<
@M04650:207:000000000-C238N:1:1101:18836:7101 2:N:0:19
GGACTACACGGGTTTCTAATCCTGTTTGCTCCCCACGCTTTCGAGCCTCAGTGTCAGTTACAGGCCAGAGAGCCGCTTTCGCCACCGGTGTTCCTCCATATATCTACGCATTTCACCGCTACACTAGGAATTCCACTTACCTCTCCTGCACTCTAGTTACACAGTTTTATGTGCTTTCTACAGGTTAAGCCTATATATTTAACACATAACTTATCTAACCGCCTACGCATCCTTTACGCCCAGTTATTCCGAACAACGCTTGCCACCTACGTATTACCGCGGCTGCTGGCACGTAGTTAGC
+
CCCCCGGGGGGGGGGGGGGGGGGGGGGGGGGGGGGGGGGGGGEFGGGGGGGFGGGGGGGGGGGGGGGGGGGGGGGGEGGGGGGGGGGGGGGGGGGGGGGGGGGGGGGGGGGGGGGGGGGGGGGGAFGGGGGGGGGGGGGGGGGFGGGGGGGFGGGGGGGGGGFGGGGGGG9FGGGGGGGGGGGGGGGGGGGGGFGGGGGGGFCFFGFFCFGGFGGGFFFCACBFAFDEDDFFFGFFFDGGGDFECFFEGFFFFB<;GBBD;@DEGGD@;;8??G?BGD<9BBFB0?B?BG<?::0?F7)-)
@M04650:207:000000000-C238N:1:1101:18621:7126 2:N:0:19
GGACTACCAGGGTTTCTAATCCTGTTTGCTCCCCACGCTTTCGAGCCTCAGCGTCAGTTACAGTCCAGAGAGTCGCCTTCGCCACTGGTGTTCTTCCTAATCTCTACGCATTTCACCGCTACACTAGGAATTCCACTCTCCTCTCCTGCACTCTAGACTTCCAGTTTCGAATGCAGTTCCCAGGTTGAGCCCGGGGATTTCACATCCGACTTGACAGACCGCCTGCGTGCGCTTTACGCCCAGTAAATCCGGACAACGCTCGCCACCTACGTATTACCGCGGCTGCTGGCACGTCGTTAGC
+
CCCCCGGGGGGGGGGGGGGGGGGGGGGGGGGGGGGGGGGGGGDFFGGGGGGGGGGGGGGGGGGGGGGGFGGGGGGGGGGFGGGGGGGGGGGGGFGGGGGGGGGGGGGGGGGGGGGGGGGGDEGGGGGGGGGGGGGGG8EGGGGFFEGGGGGFGFFCFGGGGGGGGGGGGGGGGFGGGCFGFDFGGGGDDGGGGGGG>CEGGCGFF5C>8DGGFF47AFFG=DFFFF=B@G1>9GF<FDGGGF61;7??GFEF0BGF<(43:0<>5=<?BFF1)<:>CG061;;>6<>FFGF?(4((-;616
@M04650:207:000000000-C238N:1:1101:22032:7135 2:N:0:19
GGACTACCAGGGTTTCTAATCCTGTTTGCTCCCCACGCTTTCGTGCCTCAGTGTCAGTTACAGTCCAGAGAGCCGCCTTCGCAACTGGTATTCCTCCTAATATCTACGCATTTCACCGCTACACTAGGAATTCTACTCTCCTCTCCTGCACTCAAGTTTCTCAGTTTCAAAAGCTTACTACGGTTTAGCCGTAGCCTTTCACTTCTGACTTAAGAAACCACCTACGCACCCTTTACGCCCCGTAATTCCGGATAACGCTAGCCCCCTACGTATTACCGCGGCTTCTGGCACCTAGTTTGCC
+
CCCCCGGGGGGGGGGGGGGGGGGGGGGGGGGGGGGGGGGGGGEE@EGGGGG@FFGGGGGGGGGGGGGG9FGGGGGGGGGGGGCFGGGGGFFGGGGGGGGGGGGGGGGGGGGGGGGGGGGGCFFGGGGGGGGGGADFGFGFGGGFGGGGCCFFGG?F;D=;EF8=FGGGGFGA6FGDFGF,EFEFE+==DGC++@:A8FG,?F;BFGG9A+?=*+5C0:E5=D8@C?ABFGFFBG>E@(BF*/5-*1.);9:0;:FE168023C(:?66:184)<)5C52((,-(.---,*.*,,4)6+642
@M04650:207:000000000-C238N:1:1101:12691:7148 2:N:0:19
GGACTACCAGGGTATCTAATCCTGTTTGCTACCCACGCCTTCGCGCCTCAGTGTCAGTCCTCTACCAGAGAGACGCCTTCGCCACTGGTGTTCCTCCAGAGCTCTACGCATTTCACCGCTACCCCTGGAATTCCTCGCCCCTCTTAGAAACTCTAGTCTACCAGTCCGAGACGCTTAACAAGGGTAAGCCCTGCACTTTCACGTCACACTTAGTCAACCACCTACACGCCCTTTACGCCCAGTCATTCCGATTAACGCTCGCCCCCCCCGTGTTACCGCGGCTGCTGGCACGGAGTTATCC
+
CCCCCGGGGGGGGGGGGGGGGGGGGGGGGGGGGGGGGGGGGFGGGGGGGGFFFGGGGGGGGGGGGGGGGGGGGGGGGGEFFEGGGGGGGGGGGGGGGGGCGGCFGGGGGGGEGGGGGGGGGGGGGGGFDCGGGGAF+6?FGGGFGGFCAFGFGDFGGGCDFFGFGGGGGGGGGGEEGGGGGFF8FFFGGGGGGC?FFGGGGFFFFCDFFGF8A@FGFFCDBGFFFFDB29@FDFF>=1BC71;@CFCE@A386B778>01,3/(CGFFF90-4:::<77499(7?:>0:*4*4-(81+))6
@M04650:207:000000000-C238N:1:1101:21278:7172 2:N:0:19
GGACTACACGGGTTTCTAATCCTGTTTGCTCCCCACGCTTTCGCACCTGAGCGTCAGTCTTTGTCCAGGGGGCCGCCTTCGCCACCGGTATTCCTCCAGATCTCTACGCATTTCACCGCTACACCTGGAATTCTACCCCCCTCTACAAGACTCTAGCTGACCAGTTTCAAATGCAGTTCCCAAGTTAAGCTCGGGGATTTCACATCTGACTTAATCAACCGCCTGCGTGCGCTTTACGCCCAGCAATTCCGATTAACGCTTGCACCCTCCGTATTACCGCGGCTGCTGGCCCGGATTTAGC
+
CB<CCGGGGGGGGGGGGGGGGGFFGGGGGGGGGGFGGGGGGGGGGGEFGFFGGFGGGFFGGGGGGGGGGGGGGGGGDGGGGEGEGGGGGGGGGGGGGGGGGGGGGGGGGGGDGGGFGDGDEFFGGGGFCGGGGGGCGFGGGGGBGGGCFGGFGFFFC@ECFGGGGGGGGGFGG9,@EGGGDG6FFGFGFDFGGGGCDGCCGAGFACFFFGGGE7CFF;EFB:021A6>;D>>07>)@<GEG??(*2)5FF61155)::>:BBG)9C?:BF>B28(6CF<>>(((-34::E(:032((2.):
@M04650:207:000000000-C238N:1:1101:13173:7201 2:N:0:19
GGACTACAGGGGTTTCTAATCCTGTTTGCTCCCCACGCTTTCGCACCTCAGCGTCAGTCTTTGCCCAGGAGGCCGCCTTCGCCACCGGTATTCCTCCTGATCTCTACGCATTTCACCGCTACACGAGGAATTCCACGCGCCTCTCCTGCACTCTAGCCTTCCAGTATGGACTGCAGCCCCCAGGTTGAGCCTGAGTATTTCACGTCCCCCTTAACAATCCACCTACGCTCCCTTTCAGCCCAGTAAATCCGTACAACGCTCGCCCCCTACGTCTTACCTCGGCGGCTGGCACGTAGTTAGC
+
<CCCCCF,,CBE,@FEEEGGFEFECF,,CEEGGECE+FCFFFBE,6CF,,CFGGG@BGC<FGF,66,C,66,:94FCBFG,F,,8,++8+CFEFF<,,AFC9CAD,?4@CCBFGGGEEEGGGC=+C=:FGFGFG,E+++@C8C6,,3,,,8<DDCC,@9BCECFG,@>,3,,+@D@<*::5F*>>C,1,,619,1=+2,;CFG)/*/)())2);:=*/A4)23/4)15(/(6;99)+.+4<(((*:))7<:(,<DFGB>?(1C(*/44(348(24AFG24804(,(-4(C:?(338?C)54
@M04650:207:000000000-C238N:1:1101:6476:7201 2:N:0:19
GGACTACCGGGGTATCTAATCCTGTTTGCTCCCCACGCTTTCGAGCCTCAGTGTCAGTTACAGGCCAGAGAGCCGCTTTCGCCACCGGTGTTCCTCCATATATCTACGCATTTCACCGCTACACCTGGAATTCTACCCCCCTCTACAAGACTCTAGCTGGACAGTTTTAAATGCAATTCCCAGGTTGAGCCCGGGGCTTTCCCATCTAACTTATCCAACCGCCTGCGTGCGCTTTACGCCCAGTAATTCCGATTAACGCTTGCACCCTCCGTATTACCGCGGCTGCTGGCACGTATGTAGC
+
CCCCC<FGGGGGGDGGGGEECFGGGEFGGGGGGGGGGGGGGFG8FGCFG8FGGGGGGFGFGGFFGGGGFGGGGGDGGDFGGGGGGGGG+@FDFGFFGFF,CEDFFGGGGGGGGEGGGGGGGGDGFCGGCFGFEGGFD?=FCDEFGFF,CFGFGGGGFGGGGG897DFGAFCGCFFFFFGEFCC>F::FFGGGGGGGG?FCD+?BF4D8@FCGB@FG>>CDBC>38A9>1C19BG>AF<ECG0<77:A2>F?(:>3<F((36<FFGGF<?F;:0F04<::0796022>:7C:G<2:)(<455
@M04650:207:000000000-C238N:1:1101:22596:7220 2:N:0:19
GGACTACTCGGGTTTCTAATCCTGTTTGCTCCCCACGCTTTCGCACCTGAGCGTCAGTCTTTGTCCAGGGGGCCGCCTTCGCCACCGGTATTCCTCCAGATCTCTACGCATTTCACCGCTACACCTGGAATTCTACCCCCCTCTACAAGACTCTAGCTTGCCAGTTTCAAATGCAGTTCCCAAGTTAAGCTCGGGGATTTCACATCAGACTTAATAAACCGTCTGCGCTCGCTTTACGCCCAATAAATCCGGATAACGCTCGGGACATACGTATTACCGCTGCTGCTGGCACGGAGTTAGC
+
CCCCCGGGGGGGGGGGGGGGGGGGGGGGGGGGGGGGGGGGGGGGGGGGFGGGGGGGGGGGGGGGGGGGGGGGGGGGGGGGGGGGGGGGGGGGGGGGGGGGGGGGGGGGGGGGGGGGGGGGGGGGGGGGGGGGGGGGGGGGGGGFGGGGGGGFGGGGGGGGGGGGGGGGGGFGGGGFGGGGGFCFGGGGGGFGGGGGGGGGGFGFFGGFFFGGFGGGFFGGFG;76CB>BGF@?FF<F?GGG:(,9CBFGFDB?FGFGFF::BG>:E:34>BFBGFDGG01((4:?BF?FG7<:6>9<FAA>
@M04650:207:000000000-C238N:1:1101:4202:7252 2:N:0:19
GGACTACCGGGGTTTCTAATCCTGTTTGCTCCCCACGCTTTCGCACCTGAGCGTCAGTCTTTGTCCAGGGGGCCGCCTTCGCCACCGGTATTCCTCCAGATCTCTACGCATTTCACCGCTACACTAGGAATTCCACTCTCCTCTCCTGCACTCTAGACTTCCAGTTTGGAATGCAGCCCCCAGGTTGAGCCTGAGTATTTCACATCCCACTTAAAAATCCGCCTACGCTCCCTTTACGCCCAGGAAATCCGGACAACGCTCGCCACCTACGTATTACCGCGGCTGCTGGCACGTAGTTAGC
+
CCCCCGGGGGGGGGGGGFGGGGGGGGGGGGGGGGGGGGGGGGGGGGGGGFGGGFGGGGAGGGGGGGGGGGEFGEGGDGGGGCFGGGDGGGGFFAFGGFGGGGGGGFGGGGGEDGGGGGGGGGGGGGGFGGGGGGGCGG8CD7DFGGGGFEFFCFFGGGGGGGCAFGGGEGFGGGGFGGC5;FGGGGFGG@GFCF6,=:,>B+,=CFGF=F<F4+@CA1F4>GFFFFF>;C@?@G47FFGEEB6(9C:AGFEB:354*(4(327(*/83?FBB)A2>EC66;7;F9(.80::E6:??3<A4.
@M04650:207:000000000-C238N:1:1101:6160:7277 2:N:0:19
GGACTACCAGGGTATCTAATCCTGTTTGCTCCCCACGCTTTCGAGCCTCAGCGTCAGTTACAGTCCAGAGAGTCGCCTTCGCCACTGGTGTTCTTCCTAATCTCTACGCATTTCACCGCTACACTAGGAATTCCACTCTCCTCTCCTGCACTCTAGACTTCCAGTTTGGAATGCAGCCCCCAGGTTGAGCCTGAGTATTTCACATCCCACTTAAAAATCCGCCTACGCTCCCTTTACGCCCAGTAAATCCGGACAACGCTCGCCACCTACGTATTACCGCGGCTGCTGGCACGGAGTTAGC
+
CCCCCGGGGGGGGGGGGGGGGGGGGGGGGGGGGGGGGGGGGGGGGGGGGGGGGGGGGFGGGGGGGGGGFGGGGGGGCEGGFDEEGGGGGGGGGGGGGGFFGGGGGGGGGGGGGGGGGDEGGGGGG8FGFGGCGFFFGGGFGGGFGGGGGGF5@9EFCF9DFGGF?D=DC=;,=CAFFD>ECF8DDD8@DFGGGGGGGCF;=+ECEGFFECD7AFGFF=CG9C=AAFFFDG9=BCFCFFGEE>26D7)7:4A@;>DFGFF<0>GFCC1:0?(42@0.CGBF>B>0((427=003((34;6A4
@M04650:207:000000000-C238N:1:1101:9599:7290 2:N:0:19
GGACTACACGGGTATCTAATCCTGTTTGCTCCCCACGCTTTCGAGCCTCAGCGTCAGTTACAGTCCAGAGAGTCGCCTTCGCCACTGGTGTTCTTCCTAATCTCTACGCATTTCACCGCTACACTAGGAATTCCACTCTCCTCTCCTGCACTCTAGACTTCCAGTTTGGAATGCAGCCCCCAGGTTGAGCCTGAGTATTTCACATCCCACTTAAAAATCCGCCTACGCTCCCTTTACGCCCAGTAAATCCGGACAACGCTCGCCACCTACGTATTACCGCGGCTGCTGGCACGTAGTTAGC
+
C<CCCGGGGGGGGGGGGGGGGGGGGGGGGGGGGGGGGGGGGGGGGGGGGGGGGGGGGGGGGGGGGGGGGGGGGGGGGGGGFGGGGGGGGGGGGGGGGGGGGGGGGGGGGGGGGGGGGGGGGGCGGGGGGGGGGGGGGGGGGGGFGGGGGGGFGGGGGGGGGGGFFCFGGFGGDGGGGGGGGGGGGGGGGGGGGGCGGGGGGFGFFGGFFGGGFFGGFFGGAGDDDFFB@GFFFGFFF?GGGF@EGGEFGFF0;B<;C;B;<>GF3C??:BBF?GF>GGBFFFFFF?7:?D1FFF<:?G9<:
@M04650:207:000000000-C238N:1:1101:25110:7300 2:N:0:19
GGACTACTAGGGTATCTAATCCTGTTTGCTCCCCACGCTTTCGCACCTGAGCGTCAGTCTTTGTCCAGGGGGCCGCCTTCGCCACCGGTATTCCTCCAGATCTCTACGCATTTCACCGCTACACCTGGAATTCTACCCCCCTCTACAAGACTCTAGCTGACCAGTTTCAAATGCAGTTCCCAAGTTAAGCTCGGGGATTTCACATCTGACTTAATCAACCGCCTGCGTTCGCTTTACGCCCAGTAATCCCGATTAACGCTTGCACACTCCGCATTACCGCGGCTGCTGGCACGGAGCTAGC
+
CCCCC8FGFFGFGGGEFDD@DCFGGGDEFFGGGGGEFGGGGGEEEGGGGFAEEGCBFGGGG<FFGAFGC7FFGGEGGGGF7C6CFG:FECGGGG;FFGDDFGGGGFEFFBFG9FFFGGCCCFGC@FCF<FDEFFDGG?FFCDEFGFG8<D8<EGGGFGGFGEC7@EDC,,EGGGG9E8FFGGGGF9>EGG,A5C59<CFGGFGF6CGACFDF;@7=BB?F@D91=F9D(:;9<7)>F?G8E??BGGD)*9>(15C<F131(-72F712230((2-)3:1;91391::?BC?+42(,(2.4.
@M04650:207:000000000-C238N:1:1101:8042:7345 2:N:0:19
GGACTACAGGGGTTTCTAATCCTGTTTGCTCCCCACGCTTTCGAGCCTCAGTGTCAGTTACAGTCCAGAGAGTCGCCTTCGCCACTGGTGTTCTTCCTAATCTCTACGCATTTCACCGCTACACTAGGAATTCCACTCTCCTCTCCTGCACTCTAGACTTCCAGTTTGGAATGCAGCCCCCAGGTTGAGCCTGAGTATTTCACATCCCACTTAAAAATCCGCCTACGCTCCCTTTACGCCCAGTAAATCCGGACAACGCTCGCCACCTACGTATTACCGCGGCTGCTGGCACGTAGTTAGC
+
CCCCCGGGGGGGFGGGGGGGGGGGGFGGGGGGGGGGGGGGGGGCFGGGGGFFGGGGGEGGGGGGGGGGGGGGGGGGGDGGGGGEGGGGGGGGGFFGGGGGGGFGCGGGEGGGGGGGGGGGGGGGGCGGGGGGGGGGF8DGGGGFDFFD<DCFGGGFFGGGGGGGFGGGGGGFFFGCFFEGGGDGFFGGEFFFGGGFGGGGGFGFFGGFFGGGE8DFFFGDAGFD);>BFDB9@FFFFFGGG?DFCFCEGAF@6>D@G69;19<158<1:B?:3<?A7729B>>9>?))5*.3,44::G<44
@M04650:207:000000000-C238N:1:1101:19953:7352 2:N:0:19
GGACTACCAGGGTATCTAATCCTGTTTGCTCCCCACGCTTTCGCACCTGAGCGTCAGTCTTTGTCCAGGGGGCCGCCTTCGCCACCGGTATTCCTCCAGATCTCTACGCATTTCACCGCTACACCTGGAATTCTACCCCCCTCTACAAGACTCTAGCTTGCCAGTTTCAAATGCAGTTCCCAAGTTAAGCTCGGGGATTTCACATCTGACTTAACAAACCGCCTGCGTGCGCTTTACGCCCAGTAATTCCGATTAACGCTTGCACCCTCCGTATTACCGCTGCTGCTGGCACGGAGTTAGC
+
B-CCCFGGFGECFC<FGGGGGGGGFGGCFEFGGGGGGGGEGGGGEC@FCFFGGEECEFFGGGGGGFFF8F7F@FFCGGEGDFEEGFGGEGGGGGGGD<EEEGAFGFDFE7BFEGGFFEDC@FFCFG@?,B53CFC,@>FGGGGFGGG,C8=DGGCGGGG,;<CCFGACEECG>E7FEFCCFG6ECFF7BFCFCGCE5C<CG6C>AFCC<CFF9DFFB;GGBCBD=FFFFG066:<28:EEG:<:FGBBF6F0<E:A*8((48*8F*3:B614(02)2:1,(-4:0)42858<((4,3AA56
@M04650:207:000000000-C238N:1:1101:13081:7365 2:N:0:19
GGACTACCGGGGTTTCTAATCCTGTTTGCTCCCCACGCTTTCGAGCCTCAGTGTCAGTTACAGGCCAGAGAGCCGCTTTCGCCACCGGTGTTCCTCCATATATCTACGCATTTCACCGCTACACATGGAATTCCACTCTCCTCTCCTGCACTCAAGTCTACCAGTTTCCAATGCATACAATGGTTGAGCCACTGCCTTTTACACCAGACTTAATAAACCACCTGCGCTCGCTTTACGCCCAATAAATCCGGACAACGCTCGGGCCCTACGTATTACCCCGGCTCCTGCCCCGTATTTTGCC
+
A<9CCEFGGGGGGGGGGGGGGGGGGGGGGGGGGGGGGGGGGGCDGGGGGFGGGGGFAGGGGGGGGGGGGGGCGGGGGDGGGGGGGGGGG:FFFGGGGGGGGFGGGAGGGCGGGFGGGGEGGGFGBFGCGCDFGGFGFGFGGGGFGGGGGFGFGGFGGGCFFGFF3EDFDEGF?FCDFFFFF,,8E>C,<D7CFFGFGGGC;A;CFG5AC?CF4EDF8B@9@DB;BB@89C@>9FAEB<CB:<3);F?EGA0;0.1,)42829)():60:(()-<).<*(((-3(-(,(,*-*-,((-9))5
@M04650:207:000000000-C238N:1:1101:21854:7384 2:N:0:19
GGACTACACGGGTTTCTAATCCTGTTTGCTCCCCACGCTTTCGCACCTGAGCGTCAGTCTTTGTCCAGGGGGCCGCCTTCGCCACCGGTATTCCTCCAGATCTCTACGCATTTCACCGCTACACCTGGAATTCTACCCCCCTCTACGAGACTCAAGCTTGCCAGTATCAGATGCAGTTCCCAGGTTGAGCCCGGGGATTTCACATCTGACTTAACAAACCGCCTGCGTTCGCTTTACGCCCAGTAATCCCGCTTAACGCTTGCACCATCCGTATTACCGCGGCTGCTGGCACGGAGTTAGC
+
@9@C@6CE@FGGGC@GGF<FGGACFFGFGFFEFFGGEGGGGDGE@CEGF<CF7FG,CCFACDEECGGF@CECFGEGEGGGGGGEE<FCGCDFGGGGGCFGEFGGGGGGGGGGGGGFGDGDG7,BFGGGGGGGGAFGF=?FGGGFGFCGDGGFGCFGGFGGGG7CFGCBG9FFCCFGGCFF?,2>F:E6<@FFGGD575:@C8CFFFGAEGGCEGGD=38C(>0,(;(0(9<>(/7<63EEDBF4:05)2/)(4><)?:9?:BC4=?(),(,40C(4<:19>>0(,0,3(:3C<9-(8C))6
@M04650:207:000000000-C238N:1:1101:20448:7399 2:N:0:19
GGACTACTCGGGTATCTAATCCTGTTTGCTCCCCACGCTTTCGAGCCTCAGCGTCAGTTACAGTCCAGAGAGTCGCCTTCGCCACTGGTGTTCTTCCTAATCTCTACGCATTTCACCGCTACACTAGGAATTCCACTCTCCTCTCCTGCACTCTAGACTTCCAGTTTGGAATGCAGCCCCCAGGTTGAGCCTGAGTATTTCACATCCCACTTAAAAATCCGCCTACGCTCCCTTTACGCCCAGTAAATCCGGACAACGCTCGCCACCTACGTATTACCGCGGCTGCTGGCACGTAGTTAGC
+
CCCCCGGGGGGGGGGGGGGGGGGGGGGGGGGGGGGGGGGGGGGGGGGGGGGGGGGGGGGGGGGGGGGGGGGGGGGGGGGGGGGGGGGGFGGGGGGGGGGGGGGGGGGFGGGGGGGGGGGGGGGGGGGGGGGGGGDGGGGGGGGFGGGGGGGFGGFGGGGGGFGGGGGGG?GGGGGGGGGGGGGGGGGGFFEFGFFGGGGGGFGFFGGF@FGGCGGGFFGG>G29AF=>4D>DFGFEFFGGGFBEGG??FFFFDBG?F>@<?BD>5E:1(52,)C34CD?FBF0(4?DF:E:E04:6BFB<B
@M04650:207:000000000-C238N:1:1101:24748:7401 2:N:0:19
GGACTACAGGGGTTTCTAATCCTGTTTGCTCCCCACGCTTTCGCACCTGAGCGTCAGTCTTCGTCCAGGGGGCCGCCTTCGCCACCGGTATTCCTCCAGATCTCTACGCATTTCACCGCTACACCTGGAATTCTACCCCCCTCTACGAGACTCAAGCTGACCAGTATCAGATGCAGTTCCCAGGTTGAGCCCGGGGATTTCACATCTGACTTAATCAACCGCCTGCGTGCGCTTTACGCCCAGTAATTCCGATTAACTCTTGCACCCTCCGTATTACCTCCGCTGCTGGCACGGAGTTAGC
+
CCCCCGGGGFGGFEEGFGFGGGGCGGFGGCFGFEGGGGGDFGEGGGEEFGFFGGGCEGGGGFGGGGFGFEDGGGGGGGGGGGGGD?FEGEFGGGGGGGGAAFCGGGFGGGG+EFEFFFGGGGGFF8AF,DFFGGGGGFGGGGDFGGGGFDEFGGGGGGGDFGEF>EFGGGDBC9FGGGGGGGGGGG61=DBFGGGDGDFCFFFFAD>19CFGE@CC@4CG@G>?FF188*9BF=>>BBGGC(8?F729>@68:3>>7)6:<7:<F@63(:1<<88<FC)).(-,-(3.8E<G633;,864)
@M04650:207:000000000-C238N:1:1101:23967:7408 2:N:0:19
GGACTACAAGGGTTTCTAATCCTGTTTGCTCCCCACGCTTTCGCACCTGAGCGTCAGTCTCTGTCCAGGGGCCGGCCTTCGCCAGCGGTATTCCTCCCGCTCTCTACGCATCTCACCGCTACACCTGGAATTCTACCCCCCTCTACCAGACTCTAGCCGACCAGTTTCAAATGCAGTTCCCAAGTTAAGCTCGGTGATTTCACATCTGACTTCATCAACCGCCTGCGTGCGCGTTACGCCCAGCAAGTCCGATTAACGCTTGGACCCTCCGGATTACCGCGGCGTCTGTCACGGCGTTACC
+
-@-C@<F,,C@,C,6,;,,E<C,;6CF@E,@FFGGG:E@CD<FC,:FF?,;C:+B7B@<A,6C<9FFFFEG+7+@FC@FFDFG,+9C7B7,,EF,CE+@+@+9EFA?CE7C+55CF@EC0@:9FEDFF@FF=7,@5688:8>EB,E,@,9+6D,EFG,+++@99>=A;@,@9B,72=:@CC,4:,,,>B>,<57*4*+74++2+197+*4+1);:CF)@F0C0105:>4CB>(*80.1>E*41(55(-0/7(4)*.2,((-(1)92((,,(,(*-)3:-122(4((-4)<)2(((3(*,(.
@M04650:207:000000000-C238N:1:1101:17403:7426 2:N:0:19
GGACTACCGGGGTTTCTAATCCTGTTTGCTCCCCACGCTTTCGCACCTGAGCGTCAGTCTTTGTCCAGGGGGCCGCCTTCGCCACCGGTATTCCTCCAGATCTCTACGCATTTCACCGCTACACCTGGAATTCTACCCCCCTCTACAAGACTCTAGCTGGACAGTTTTAAATGCAATTCCCAGGTTGAGCCCGGGGCTTTCACATCTAACTTATCCAACCGCCTGCGTGCGCTTTACGCCCAGTAATTCCGATTAACGCTTGCACCCTCCGTATTACCGCGGCTGCTGGCACGGAGTTAGC
+
CCCCCGGGGGGGGGGGGGGGGGGGGGGGGGGGGGGGGGGGGGGGGGGGGFGGGGGGGGGGGGGGGGGGGGGGGGGGGGGGGGGGGGGGGGGGGGGGGGGGGGGGGGGGGGGGGGGGGGGGGGGGGGGGGGGGGGGGGGGGGGGFFGGGGGGFGGGGGGGGGGGGGGFGGGGGGGGGGGGGGGGDGGGEFGGGGGGGGDGGGFGFFGGFFGGGEGGGFFGGFGFFFFFF(5;B>GFFF?EGGBB7FCAAGFFFBFGFG?>BF?C>GGF04?BF:FBACGBF>FFF;6??BG?F?>;94EAF<
@M04650:207:000000000-C238N:1:1101:27091:7507 2:N:0:19
GGACTACCCGGGTTTCTAATCCTGTTTGCTCCCCACGCTTTCGCACCTGAGCGTCAGTCTTTGTCCAGGGGGCCGCCTTCGCCACCGGTATTCCTCCAGATCTCTACGCATTTCACCGCTACACCTGGAATTCTACCCCCCTCTACAAGACTCTAGCTTGCCAGTTTCAAATGCAGTTCCCAAGTTAAGCTCGGGGATTTCACATCTGACTTAACAAACCGCCTGCGTGCGCTTTACGCCCAGTAATTCCGATTAACGCTTGCACCCTCCGTATTACCGCGGCTGCTGGCACTGAGTTAGC
+
CC@CCGGGGGGGGGGGGGGGGGGGGGGGGGGGGGGGGGGGGGGGGGGG@GGGGGGGGGGGGGGGGGGGGGGGGGGGGGGGFGGGGGGGEFGGGGGGGGGGGGGGGGGGGGGGGGGGGGGGGGGGFGGGGFGGGGGCFGFGGGGFGGGG9CEFGGGGGGF6CGGGFGFFGDCGGFDGGGGGGGGGGGGGGF;FGCEECD79DFGFFGGFFGGGF>CFA;GGFGFFFFBE150;BGF2=:GEE?F:7:ABGF4(1>DFF003<:3>GFFBB?9B1C?4CC:;999B0::42E7C((3))<496
@M04650:207:000000000-C238N:1:1101:10955:7508 2:N:0:19
GGACTACCAGGGTTTCTAATCCTGTTTGCTCCCCACGCTTTCGCACCTGAGCGTCAGTCTTTGTCCAGGGGGCCGCCTTCGCCACCGGTATTCCTCCAGATCTCTACGCATTTCACCGCTACACTAGGAATTCCACTCTCCTCTCCTGCACTCTAGACTTCCAGTTTGGAATGCAGCCCCCAGGTTGAGCCTGAGTATTTCACATCCCACTTAAAAATCCGCCGGCGCTCCCTTTACGCCCAGTAAATCCGGACAACGCTCGCCACCTCCGTATTACCGCGGCTGCTGTCACGTAGTTAGC
+
CCCCCGGGGGGGGGGGGGGGGGGGGGGGGGGGGGGGGGGGGGGGGGGGFFGGGGGDGGGGGGGGGGGGFGGGGGGGGGGGGGGGGGGEGGGGGGGGGFGGGGGGGGGGGGGCGGGGGGGG=FGGGCGGGGGGGGFGGFGGGGGFFGGGGGGFGGGGGGGGGGGGGGFFG7BCFGCGFGGGG@CCFFGFGGGGF7FFGGGGGFGFFGCFFFGG9DG+?@FFFG2((51B>GB;3EFFFFDGGFFFGG26DFFF:EGFF098<0D6<C?7(,34(;:BGG((2990;B:?)<59:?03:2624
@M04650:207:000000000-C238N:1:1101:12506:7512 2:N:0:19
GGACTACTGGGGTTTCTAATCCTGTTTGCTCCCCACGCTTTCGCACCTGAGCGTCAGTCTTTGTCCAGGGGGCCGCCTTCGCCACCGGTATTCCTCCAGATCTCTACGCATTTCACCGCTACACCTGGAATTCTACCCCCCTCTACAAGACTCTAGCTGGACAGTTTTAAATGCAATTCCCAGGTTGAGCCCGGGGCTTTCACATCTAACTTATCCAACCGCCTGCGTGCGCTTTACGCCCAGTAATTCCGATTAACGCTTGCACCCTCCGTATTACCGCGGCTGCTGGCCCGGAGTTAGC
+
CCCCCGGGGGGGGGGGGGGGGGGGGGGGGGGGGGGGGGGGGGGGGGGG@FGGGGGGGGGGGGGGGGGGGGGEGGGGGGGG7FGGGGGGGEFGGGGGGGGGGGGGGGGFGGGGGGGGGGGGGGGGGGGCDCGGGGGGGGGGGGGFGGFF9FGFGGGGGGGGGGGGG;CGGGGGGGGGFGGGGG?8FGG6<EGGG9CEDGGGGFGFFGGFFGGGFFGGFEGGFDB<;FBFBGFF>GF<F?GGG203*:<<GF)8(<*:FBFF((7)9;:08?FFBFBFGGBFB(29F:5:(5(:090(48<FA
@M04650:207:000000000-C238N:1:1101:22835:7525 2:N:0:19
GGACTACACGGGTATCTAATCCTGTTTGCTCCCCACGCTTTCGCACCTGAGCGTCAGTCTTTGTCCAGGGGGCCGCCTTCGCCACCGGTATTCCTCCAGATCTCTACGCATTTCACCGCTACACCTGGAATTCTACCCCCCTCTACAAGACTCTAGCTTGCCAGTTTCAAATGCAGTTCCCAAGTTAAGCTCGGGGATTTCACATCTGACTTAACAAACCGCCTGCGTGCGCTTTACGCCCAGTAATTCCGATTAACGCTTGCACCCTCCGTATTACCGCGGCTGCTGGCACGGAGTTCGC
+
CCCCCGGGGGGGGGGGGGGGGGGGGGGGGGGGGGGGGGFGGGGGGGGGGGGGGGGGGGGGGGGGGGGCGGGGGGGGGGGGFGGGGGDGGGGGGGGGGGGFGGGGGGGGGGGGGGGGGGGGGGGGGGGFGGGGGGGGGGGGGGGFFGG9C6BAFFFDGGGFGGFFGGGGGBEGGCFGFGGGGGGGFGGGGGEE*;E=CGGGGFGFFGGFFGGGFGGGF0CFBGFF6F;>FG0;BGFFF?GGEF?FFFBFGFF6?3D)*,4:??G?FE<::6(,3F0<EC1>(49((4))5C0?1,-4:G289
@M04650:207:000000000-C238N:1:1101:14965:7543 2:N:0:19
GGACTACAAGGGTATCTAATCCTGTTTGCTCCCCACGCTTTCGCACCTGAGCGTCAGTCTTTGTCCAGGGGGCCGCCTTCGCCACCGGTATTCCTCCAGATCTCTACGCATTTCACCGCTACACCTGGAATTCTACCCCCCTCTACAAGACTCTAGCTGACCAGTTTCAAATGCAGTTCCCAAGTTAAGCTCGGGGATTTCACATCTGACTTAACAAACCGCCTGCGTGCGCTTTACGCCCAGTAATTCCGATTAACGCTTGCACCCTCCGTATTACCGCGGCTGCTGGCACGGAGTTAGC
+
CCCCCGGGGGGGGGGGGGGGGGGGGGGGGGGGGGGGGGGGGGGGGGGGGGGGGGGGGGGGGGGGGGGGGGGGGGGGGGGGGGGGGGGGGGGGGGGGGGGGFGGGGGGGGGGGGGGGGGGGGGGGGGGGGGGGGGGGGGGEGGGFGGGCFDGFGGGGGGGGGGGGGGGGGEDFGGGGGGGGGGGGAGGGGGFGGDGGGGGGGFEFFGGFFGGGFGGFF?CG>D@<DFFF1C;FFGF>?08EC?1:7DAFGF)-4@GFG03:?BD)9CB???>0.84<FF?;>9>616:5(51F?;0(-A).:
@M04650:207:000000000-C238N:1:1101:28095:7549 2:N:0:19
GGACTACTAGGGTATCTAATCCTGTTTGCTCCCCACGCTTTCGCACCTGAGCGTCAGTCTTCGTCCAGGGGGCCGCCTTCGCCACCGGTATTCCTCCAGATCTCTACGCATTTCACCGCTACACCTGGAATTCTACCCCCCTCTACGAGACTCAAGCTTGCCAGTATCAGATGCAGTTCCCAGGTTGAGCCCGGGGATTTCACATCTGACTTAACAAACCGCCTGCGTGCGCTTTACGCCCCGTAATTCCGATTAACGCTTGCACCCTCCGTATTACCGCGGCTGCTGGCACGGAGTTCGC
+
CCCCCGGGGGGGGGGGGGGGGGGGGGGGGGGGGGGGGGGGGGEGGGGGGGGGGGGDGGGGGGGFGFGGGGGGGGGGGGFFGGGGGGGGGGGGGGFGGGFGGGGGFGGCEEE:FGGGGGGGGGGFGGGGGGGGGGGGGGGGGGGFGGGGCEE5EGFGGF98F>EFGGGFFFGFC97@CCGGGFGFG9ECCCGGGGCD5C:EFFF6AFCFCCCFCCGGFFFG(>902A>EB39B0EFAF0;8:(,3>C8ACF?:2BDAF?066?F<>FB(:B>(.2()3:0(-,316(5:>G?F:;6(3A4(,
@M04650:207:000000000-C238N:1:1101:10459:7556 2:N:0:19
GGACTACACGGGTATCTAATCCTGTTTGCTCCCCACGCTTTCGCACCTGAGCGTCAGTCTTTGTCCAGGGGGCCGCCTTCGCCACCGGTATTCCTCCAGATCTCTACGCATTTCACCGCTACACCTGGAATTCTACCCCCCTCTACAAGACTCTAGCTTGCCAGTTTCAAATGCAGTTCCCAAGTTAAGCTCGGGGATTTCACATCTGACTTAACAAACCGCCTGCGTGCGCTTTACGCCCAGTAAATCCGGACAACGCTTGCCACCTACGTATTACCGCGGCTGCTGGCACGTAGTTAGC
+
CCCCCGGGGGGGGGGGGGGGGGGGGGGGGGGGGGGGGGGGGGEGGGGGGFGGGGGGGFGGGGGGGGGGGGGGGDGGGGGGGGGGGGGEGGGGGGGGGGGGGGGFGGGGGGGGGGGGGGGGGGGGGGGGGGGGGGGGGGGCEGGFGGGFFGGFGGGGGGFFGGGC@EFGGGGGGGGGFGGGFFGGFFFGGGGGGGGGGGGGGFGFFGGFEGGGFGGGFFGGBDBFFFFFFDBFFGFDFFGEGFF>CFAA>?32::DFC>FF??G0DG<8?BF8)<3<CC<;(290;67>?G7<2,41:<6><
@M04650:207:000000000-C238N:1:1101:24066:7561 2:N:0:19
GGACTACTAGGGTTTCTAATCCTGTTTGCTCCCCACGCTTTCGAGCCTCAGTGTCAGTTACAGGCCAGAGAGCCGCTTTCGCCACCGGTGTTCCTCCATATATCTACGCATTTCACCGCTACACATGGAATTCCACTCTCCTCTCCTGCACTCAAGTCTACCAGTTTCCAATGCATACAATGGTTGAGCCACTGCCTTTTACACCAGACTTAATAAACCACCTGCGCTCGCTTTACGCCCAATAAATCCGGACAACGCTCGGGACCTACGTATTACCGCGGCTGCTGGCACGGAGTTAGCC
+
CCCCCGGGFGGGGGGGGGGGGGGGGGGGGGGGGGGGGGGGGGGFGGGFGFGEGGGGGGGGGGGGGGGGGGGGGGGGFGGGGGGGGGGGGGGGGGGGFFDGGFGGGGGGGDGGGGGGGGGGDGGGFDGGGFGGGGGGGDGGGGGFGGGFGGGFGFFGFGFGGEFEFGGGGGGGGGGFACCFG98FFDFGGGGGGGGFFFGFGFAFAFGFD5C7AFDC98DFDGFFFFFBDDB@FGFEB@EGG(3;FC?EGFFF95C?)7<@9>517CB77:B>DFA<FD1(46;>FF???*8*4(11:+<AF
@M04650:207:000000000-C238N:1:1101:3710:7636 2:N:0:19
GGACTACCGGGGTTTCTAATCCTGTTTGCTCCCCACGCTTTCGAGCCTCAGTGTCAGTTACAGGCCAGAGAGCCGCTTTCGCCACCGGTGTTCCTCCATATATCTACGCATTTCACCGCTACACATGGAATTCCACTCTCCTCTCCTGCACTCAAGTCTACCAGTTTCCAATGCATACAATGGTTGAGCCACTGCCTTTTACACCAGACTTAATAAACCACCTGCGCTCGCTTTACGCCCAATAAATCCGGACAACGCTCGGGCCCTCCGTATTACCGCGCCTGCTGGCCCGTAGTTAGCC
+
-BCCCEGGGDGGGD7FFGGGGGGFFFGGGA9CFFD@B7@FF,CDGC@F=EDGFGDFFFGGDFFGGCFFGFFFFF7FCEGFDFCCFGEEFG:FFEFFGGGGG<FGGG9FFFEFFFDF9CC>EEFGEGGGGFCFDCAECFGFF8DFCEEGGFF5@B>EFEAFGGFFCEFFF@EGGGFAFDC@EFFGGGF?F8:CFCEFGFCCGFGF5CF5=D2B=CF+=@,;=D=>2?(/0C29D=+):(44C(/)2+))2:58;5>(5923,,1(9*((((-4,+..:C4;(3-2((,(-*,*((48)+4<3
@M04650:207:000000000-C238N:1:1101:20573:7674 2:N:0:19
GGACTACCGGGGTTTCTAATCCTGTTTGCTCCCCACGCTTTCGCACCTGAGCGTCAGTCTTTGTCCAGGGGGCCGCCTTCGCCACCGGTATTCCTCCAGATCTCTACGCATTTCACCGCTACACTAGGAATTCCACTCTCCTCTCCTGCACTCTAGACTTCCAGTTTGGAATGCAGCCCCCAGGTTGAGCCTGAGTATTTCACATCCCACTTAAAAATCCGTCTACGCTCCCTTTACGCCCAGTAAATCCGGACAACGCTCGCCACCTACGTATTCCCGCGGCTGCTGGCACGTAGTTAGC
+
CCCCCGGGGGGGGGGGGGGGGGGGGGGGGGGGGGGGGGGGGGGGGGGGGDGGGGGGGGGGGCFGGGGGFGGGGGGGGGGGGGGGGGGGGGGGGGGGGGGGGGGGGGGGGGGGGGGGGGGGGGGGFFGGFBFGGGGGFGGGGGGFGGGGGFFFGGFFGGGGGGGFFGGGGGGGGGGGGGGGGGGGGE8EEGGGGGGGGGGGGFGFFGGFFGGGF>GCFFGGFGFD?F@FFD@DFGFFF6GGGF6?GG2:FFFF?EG6F16(41D;*CF<028:7FB)CGFF;>>>FFBF:G0E<:0((<<AA
@M04650:207:000000000-C238N:1:1101:20082:7734 2:N:0:19
GGACTACTGGGGTTTCTAATCCTGTTTGCTCCCCACGCTTTCGAGCCTCAGCGTCAGTTACAGTCCAGAGAGTCGCCTTCGCCACTGGTGTTCTTCCTAATCTCTACGCATTTCACCGCTACACTAGGAATTCCACTCTCCTCTCCTGCACTCTAGACTTCCAGTTTGGAATGCAGCCCCCAGGTTGAGCCTGAGTATTTCACATCCCACTTAAAAATCCGCCTACGCTCCCTTTACGCCCAGTGATTCCGCGTAACGCTTGCACCCTCCGTATTACCGCGGCTGCTGGCACGGCGCTCGC
+
@-ACC?FGFGGGFGEFFFGGGGGGGGGGGGGFG:FFGGGEGGECFEGGGFGGGGFECEFFGGGGGF9ECGEFFGGCGGGGGGGCGGFFFG@FGGGGGGGG9FFGGFFDFC=FFGDGGGDG>F9EFFFFGGFFFGGGFGFGGGF?FFGGGGGFGEFCBAEGDFDDG9DFCDFGF,,@D8ED8FGGFF6<<EGGG?DG?FGGGFGAFC5?@*9DA<@F*=FF=C>=AFDBAGFDDF?>F2EGF=(.607?F8=(2><0C3@;208)*241:?>?FDBAC><BB>00(8??(:(<2((((1((4
@M04650:207:000000000-C238N:1:1101:24374:7822 2:N:0:19
GGACTACAGGGGTTTCTAATCCTGTTTGCTCCCCACGCTTTCGTGCCTCAGTGTCAGTTACAGTCCAGAGAGCCGCCTTCGCAACTGGTATTCCTCCTAATCTCTACGCATTTCACCGCTACACTAGGAATTCCACTCTCCTCTCCTGCACTCTAGACTTCCAGTTTGGAATGCAGCCCCCAGGTTGAGCCTGAGTATTTCACATCCCACTTAAAAATCCGCCTACGCTCCCTTTACGCCCAGTAAATCCGGACAACGCTCGCCACCTACGTATTACCGCGGCTGCTGGCACGTAGTTAGC
+
CCCCCGGGGGGGGGGGGGGGGGGGGGGGGGGGGGGGGGGGGGGFGGGGGFGGGGGGGGGGGGGGGGGGGGGGGGGGGGGGGGGGGGGGGGGGGGGGGGGFGGGGGGGGGGGGGGGGGGGDGEGGGGGGGGGGGGGGGGEGGGGFGGGGGGGFGGFGFGGGGGGGGGGGGGGGGFGFGG6C6C>DFDF8ECGGGFCFGGECFFGFFGCACGGGEFGGFFGGFDD=>FA47D=>DGFFFFGDG=26CCEEGFFF6>D@G;@F?0545E1:0(-47FBFG=0799>B>0)80C:CB:1(4C4)6
@M04650:207:000000000-C238N:1:1101:3470:7832 2:N:0:19
GGACTACTCGGGTTTCTAATCCTGTTTGCTCCCCACGCTTTCGAGCCTCAGCGTCAGTTACAGTCCAGAGAGTCGCCGTCGCCACTGGTGTTCTTCCTAATCTCTACGCATTTCACCGCTACACTAGGAGTTCCACTCACCTCGCCTGCACTCTAGTTACACAGTTTTAGGTGCGTTCTACAGGTTAAGCCTATATATTTAACACATAACTTATCTAACCGCCTACGCATCCTGTACGCCCAGTTATTCCGAACAACGCTTGCCACCTACGTATTACCGCGGCTGCTGGCACGTAGTTAGC
+
CCC<BCC,CFCG@,6CFCDFFF,CC@,FC<9,CFFEGGGG,CFDFG7AFGGGGGGFGFG9FCFEFFGFGFGG8FBF:+@@F:CFGGAFAF<:DF,CF,:C,,9FFG,FFFFC9FGEFEEGGCDCDFGGG,,AF9=E,,,6ED,*6BE+A8CF,7EF;=EGGGGF==:@,,6CDF8+1++,2EFG9FFGGGGGC,<,5CGA9+>=6F>8CG>FFCFCC6D4>C@(56>4(2(6*,=@F18=C;731:36+;A?6>D5C0924:3(*9(,87B:<9:)9:1;1(-17().(*.+48(4(A92.
@M04650:207:000000000-C238N:1:1101:4059:7839 2:N:0:19
GGACTACCCGGGTTTCTAATCCTGTTTGCTCCCCACGCTTTCGAGCCTCAGTGTCAGTTACAGGCCAGAGAGCCGCTTTCGCCACCGGTGTTCCTCCATATATCTACGCATTTCACCGCTACACATGGAATTCCACTCTCCTCTCCTGCACTCAAGTCTACCAGTTTCCAATGCATACAATGGTTGAGCCACTGCCTTTTACACCATACTTAATAAACCACCTGCGCTCGCTTTACGCCCAATACATCCGGACAACGCACGGGACCTACGTATTACCGCGGCTGCTGGCCCGGATTTAGCC
+
CCCCCFGGGGGGGGGGGGGFGGGGFGGGGGGGGGGGGGGGGG@GGGGGGGGGGGG9FGGGGGGGGGDDEFFGGGGGGCFGCFFCFA>FCGGGGGGFFFGGGGFGGGGGGGGGGCFFGEGDE@9FEEFGGGGEFGGFGGGGGGGFGGGGG8EFG?CFGGF9@5DCCDFGGGFGGG,C=DE=EF8EFGD?FCEC<C?GGGGG7AAA>>*98=EGCFGCFEF>)@==B*>>D4=>2:+@)(:<F(6@**97F:BF>3D;C9(,11)2CE(,:4<>B@463*4(-,-2(,),4/4*12-(.+)).
@M04650:207:000000000-C238N:1:1101:22404:7868 2:N:0:19
GGACTACAGGGGTTTCTAATCCTGTTTGCTCCCCACGCTTTCGCACCTGAGCGTCAGTCTTTGTCCAGGGGGCCGCCTTCGCCACCGGTATTCCTCCACATCTCTACGCATTTCACCGCTACACATGGAATTCTACCCCCCTCTACAAGACTCTAGCTGACCAGTCTTAGATGCCATTCCCAGGTTAAGCCCGGGGATTTCACATCTGACTTAATCAACCGCCTGCGTGCGCTTTACGCCCAGTAATTCCGATTAACGCTTGCACCCTCCGTATTACCGCGGCTGCTGGCACGGCGTTAGC
+
CCCCCGGGGGGGGGGGGGGGGGGGGGGGGGGGGGGGGGGGGGGGGGGGGFFGGGGGGGGGGGGGGGGGGGGGGGGGGGGGGGGGGGGGGGGGGGGGGGGGGGGGGGGGGGGGGGGGGGGGEGGGGGGDGGGGGFGGGGGGGDGFGGGGFGGFGGGGGGGGGGGGCGGGGGGGCGFGGGGGGGCGGGGGF@GCEGGGDGGGFFGFAFGF5@>FCFDCF@GFFG>01;9B(9>F;G3:F1>EGF12CFAFD6@BFFC<709?FB3)0CBFFF>?BGFAGG?>0>>6(-5).71?0((((2-(.
@M04650:207:000000000-C238N:1:1101:22044:7888 2:N:0:19
GGACTACCCGGGTTTCTAATCCTGTTTGCTCCCCACGCTTTCGAGCCTCAGTGTCAGTTACAGGCCAGAGAGCCGCTTTCGCCACCGGTGTTCCTCCATATATCTACGCATTTCACCGCTACACATGGAATTCCACTCTCCTCTCCTGCACTCAAGTCTACCAGTTTCCAATGCATACAATGGTTGAGCCACTGCCTTTTACACCAGACTTAATAAACCACCTGCGCTCGCTTTACGCCCAATAAATCCGGACAACGCTCGGGACCTACGTATTACCGCGGCTGCTGGCCCGTAGTTAGCC
+
CCCCCGGGGGGGGGGGGGGCGGGGGGGGGGGGGGGGGGGGGGGGGGGGGGGGGGGGGGGGGGGGGGGGGGGGGGGGGGGGGGGGGGGGGGGGGGGGGGGGGGGGGGGGGGGGFGGGGGDDGFGGGGGGGGGGGFAAFGGGGGGFGGGFG?80@FGGFGGGGGGGGGGGGGGGGFGGGGGC8FGGGGGGFG8?ECFGGGGGGFFFADGFFGEGECGGFFGGBD=):*:0(7@DB:F>E=E<F;;;FF7<*.:<;E52/,36;;3(9CB3444,.264+/-719>B624,,*(244?:234)4
@M04650:207:000000000-C238N:1:1101:3586:7902 2:N:0:19
GGACTACCGGGGTATCTAATCCTGTTTGCTCCCCACGCTTTCGCACCTGAGCGTCAGTCTTTGTCCAGGGGGCCGCCTTCGCCACCGGTATTCCTCCAGATCTCTACGCGTTTCACCGCTACACCTGGAATTCTACCCCCCTCTACAAGACTCTAGCTTGCCAGTTTCAAATGCAGTTCCCAAGTTAAGCTCGGGGATTTCACATCTGACTTAACAAACCGCCTGCGTGCGCTTTACGCCCAGTAATTCCGATGAACGCTTGCACCCGCCGTATTACCGCGGCGGCTGTCACGGAGTTAGC
+
CC@CCGGGGGGGEGGGGGGGG,FFGGGGGGGEFGGGGGEFGFGGGGDCF<CFCCECDGEF9@FEFCFFGCFGGGGGGGGGGGFBCFGGCFGGGG8EEDG99FFF,A,DF+@=:FCF9FGGGGGGGGF?=FG@DFGEFFDCEDEAFFCF<FCAFFFGGGFGF@EGCGCEFG?97>79,2B,4??EFGG7C9?6E*==5:FCFFG6ADCFCFFCC+;>A6EGFD26:>>DBC(,(*72@<C>E<B2**))**)(()*.:??:(37<DC0(3;>4:@:29*44>;(-,412(+.A<(13<*)..
@M04650:207:000000000-C238N:1:1101:23543:7918 2:N:0:19
GGACTACTGGGGTTTCTAATCCTGTTTGCTCCCCACGCTTTCGTGCCTCAGTGTCAGTTACAGTCCAGAGAGCCGCCTTCGCAACTGGTATTCCTCCTAATATCTACGCATTTCACCGCTACACCTGGAATTCTACCCCCCTCTACAAGACTCTAGCTGACCAGTTTCAAATGCAGTTCCCAAGTTAAGCCCGGGGATTTCACATCTGACTTAACAAACCGCCTGCGTGCGCTTTACGCCCAGTAATTCCGATTAACGCTTGCACCCTCCGTATTACCTCCGCTGCTGGCACGGAGTTAGC
+
CCCCCGCGGGGGGGGGGGGGGGGGGGGGGGGGGGGGG7CGGGGFFGGFGGFGGGGFFGGGGGGFGGFCGFGGDEEGGG7FEGDGGGGGGGFGGGGGGGGFGC9FDFG@CCCGEDEFEEEDC>FG84A@FGGGGGGGFGFGGGGFGGGGFFGFGGFFGGFG8F8DDFGG9ECGGGGGFGGGGFGCGGGCCG7??EEECDCGFFFFFFF9?CFGEG>+/:DD(5>=9A9D2D;0(=FE@2EEC<0;D+)<C680:7D<FB>:<BFBGG<-((34:C:>GG))(,-3192)5=(+,-,(4C<<<
@M04650:207:000000000-C238N:1:1101:10490:7919 2:N:0:19
GGACTACCAGGGTTTCTAATCCTGTTTGCTCCCCACGCTTTCGCACCTGAGCGTCAGTCTTCGTCCAGGGGGCCGCCTTCGCCACCGGTATTCCTCCAGATCTCTACGCATTTCACCGCTACACCGGAATTCTACCCCCCTCTACGAGACTCAAGCTGACCAGTATCAGATGCAGTTCCCAGGTTGAGCCCGGGGATTTCACATCTGACTTAATCAACCGCCTGCGTGCGCTTTACGCCCAGTACTTCCGATTACCGCTTGCACCCTCAGTATTACCGCGCCTCCTGCCACGGCGTTAGCC
+
-<-BCC@6,ECEGGCFD9AFFDF<FCEDFFEF@CECCCEGDFCE@C+ADAFGEGGGCFGG,<CFG:CD:@FFG7F++CCF,,48FFG:FFF9<FCEC,,,?FF;AFGGGEG+AFEEFGD>EEGGGE7+@BAFGGGD=63@C688AB8E7CF?,>3,,@,>3<7E,@:>;,;D8?,<:=FGGC5>C,D86C@E5CE7<CCC+:C+9CCFEGGD)1:C4;9>0746(54>09;1:F?)>::EC,522?)47>)(,0*6*46?(4*,5=:4((..6+)6+/(-(-8(((.(.+,2((429*(..
@M04650:207:000000000-C238N:1:1101:5250:7925 2:N:0:19
GGACTACAAGGGTATCTAATCCTGTTTGCTCCCCACGCTTTCGAGCCTCAGCGTCAGTTACAGTCCAGAGAGTCGCCTTCGCCACCGGTGTTCCTCCATATATCTACGCATTTCACCGCTACACATGGAATTCCACTCTCCTCTCCTGCACTCAAGTCTACCAGTTTCCAATGCATACAATGGTTGAGCCACTGCCTTTTACACCAGACTTAATAAACAACCTGCGCTCGCTTTACGCCCAATAAATCCGAACAACGCTCGGGATCTACGTATTACCCCGACTGCTGCCACGTAGTTAGCC
+
CCCCCCFGGGGGGGGGCEGGGGGGGGGGGGGGGGFGGGEEGGGGGGE8BEGGDGGEGGGGGGGGFGGGGGGGGGGGEGGFDGEDCG@FFGG>9FEFGGGFGGGGGGGFGDFFGGGGCCEDCE,EEEFFGGFGGGGDFGG<EFD9AEGGFGGFFGBDAACGG<EFFEE9FF9EFFFFDFGCED8FCG?8FGGGG??FGFGCFFC**;D*8C<CEGGGFE,?@4;52@95<DBFFC==BDCCE;;37;?3<5)(48*/)677;6<()2)6<:12404:<*-3((4106:).05:47?6<<46)
@M04650:207:000000000-C238N:1:1101:6459:7949 2:N:0:19
GGACTACAGGGGTATCTAATCCTGTTTGCTCCCCACGCTTTCGAGCCTCAGTGTCAGTTACAGGCCAGAGAGCCGCTTTCGCCACCGGTGTTCCTCCATATATCTACGCATTTCACCGCTACACATGGAATTCCACTCTCCTCTCCTGCACTCACGTCTACCAGTTTCCAATGCATACAATGGTTGAGCCACTGCCTTTTACACCAGACTTAATAAACCACCTGCGCTCGCTTTACGCCCAATACATCCGGACAACGCTCGAGTCCTACGTATTACCGCGGCTGCTGTCCGTTAGTTTGCC
+
CC@ACGG@CFEGGGGGFGGGGGGFGGGCGGG@FFGCEGG7FFFCGG:D:CEGEGFGGGEFGGGFGGGGDF@CGGGGGCECEFGGGFC+@:?FGBFG<<?<FGEGG,CFDB+=FGEDF+==EEGGGGFGGGCEFGDAE8EGCDGBGF9EG,E+43,6DEF?E9887>FF9@EFGFGG8+,6EFED9@DCA>DF9@:F+=@ED?>9FC7*5;;C=C9;F@8FDD9=D49B@C@@B=+1)::C:(83**.<F>)6(.7=5:14;(75FF:)50<)-<<<?*4((307:)4.)+(*)(-.)+6:5
@M04650:207:000000000-C238N:1:1101:17037:8007 2:N:0:19
GGACTACCCGGGTTTCTAATCCTGTTTGCTCCCCACGCTTTCGCACCTGAGCGTCAGTCTTCGTCCAGGGGGCCGCCTTCGCCACCGGTATTCCTCCAGATCTCTACGCATTTCACCGCTACACCTGGAATTCTACCCCCCTCTACGAGACTCAAGCTTGCCAGTATCAGATGCAGTTCCCAGGTTGAGCCCGGGGATTTCACATCTGACTTAACAAACCGCCTGCGTGCGCTTTACGCCCAGTAATTCCGATTAACGCTTGCACCCTCCGTATTACCGCCGCTGCTGGCACCGAGTTAGC
+
CCCCCGGGGGGGGGGGGGGGGGGFGGGGGGGGGGGGGGGGGGGGGGGGGGGGGGGGGGGGGGGGGGGDGDEGGGGGGGGGGGGGGGGGGGGGGGGGGGGGGGGGGGGGGDGGGGGGF:BCCGGGGGDGFGGGGGGGGGFGGGGFGGGGCGGFGGG?GGGGGGGFGAFGGGGGGGGGGGGGGGFFGGFFFGGGGDCEDD@FGAFFFGG=EGFGECDFF?GFFGBF?F67(99>;GFBF<EGGFF(**-6CF430>DAG?04?:F2CGB??FF?:C?)CC2,(((((-,22E:<16(((;9):
@M04650:207:000000000-C238N:1:1101:10437:8012 2:N:0:19
GGACTACTGGGGTTTCTAATCCTGTTTGCTCCCCACGCTTTCGTGCCTCAGTGTCAGTTACAGACCAGAGAGCCGCCTTCGCAACTGGTATTCCTCCTAATATCTACGCATTTCACCGCTACACTAGGAATTCTACTCTCCTCTCCTGCACTCAAGTTTCTCAGTTTCAAAAGCTTACTACGGTTGAGCCGTAGCCTTTCACTTCTGACTTAAGAAACCACCTACGCACCCTTTACGCCCAGTCATTCCGGATAACGCTAGCCCCCTACGTATTACCGCGGCTGCTGGCCCGTAGTTAGCC
+
CCCCCGGGGGGGGGGGGGGGGGGGGGGGGGGGGGGGGGGGGGGGGGGGGGGGGGGGGGGGGGGGGGGGGGGGGGGGGGGGGGGGGGGGGAFGGGGGGGGGGGGGGGFFCCFGGGGGGGGGGGGGGGGGGFGGGGFGGGGGGGGFGGGDFCGFGGGFEGGGFGGFGGGGGEFGGGGDGGGGGEEGGEGFE@EGGGCGFGGGFFGFFGGACFFFEFG>ACFGFGFFFDFFFGFF=F8=8@EGG25*0CCCGFE?F3FEC9DDFE4;DGF(21.<AGFAFC(4(339??F(37,*44??D94AF
@M04650:207:000000000-C238N:1:1101:8727:8019 2:N:0:19
GGACTACCAGGGTTTCTAATCCTGTTTGCTCCCCACGCTTTCGCACCTGAGCGTCAGTCTTTGTCCAGGGGGCCGCCTTCGCCACCGGTATTCCTCCAGATCTCTACGCATTTCACCGCTACACCTGGAATTCTACCCCCCTCTACAAGACTCTAGCTGACCAGTTTCAAATGCAGTTCCCAAGTTAAGCTCGGGGATTTCACATCTGACTTAATCAACCGCCTGCGTGCGCTTTACGCCCAGTAATTCCGATTAACGCTTGCACCCTCCGTATTACCGCGGCTGCGGGCCCGGAGTTAGC
+
C?CCCGGGGGGGGGGGGGGGGGGGGFFGGGGGGGGGDGGGGGGGGGGGGGGGGGGDGGGGGGGGGGGGGFEGEGGGGGGGGGGGGGGGGGGFFGGGGGFGGGGGDGGGGGGGFGGGGGGGGGGGGGGGGGFGGGGGGFGGGGGFGGGGGGGFFFGGGGCGGGGGGGGGGGFGGGGGGGFGGGGGG=FCGG9CGGCEGGGFGFGF6?FFFGGGFGGGF8EFFGF(/548:DFF95>BFF>CE?<3C7:2DFFFFFGBG<BBB:C2>F03:?B<?F:<CD:BBFB9;6,4(*(249>>:64A5
@M04650:207:000000000-C238N:1:1101:18491:8030 2:N:0:19
GGACTACCCGGGTATCTAATCCTGTTTGCTCCCCACGCTTTCGCACCTGAGCGTCAGTCTTTGTCCAGGGGGCCGCCTTCGCCACCGGTATTCCTCTAGATCTCTACGCATTTCACCGCTACACCTGGAATTCTACCCCCCTCTACAAGACTCTAGCTGACCAGTTTCAAATGCAGTTCCCAAGTTAAGCTCGGGGATTTCACATCTGACTTAATCAACCGCCTGCGTGCGCTTTACGCCCAGTAATTCCGATTAACGCTTGCACCCTCCGTATTACCGCGGCTGCTGGCACGGAGTTAGC
+
CCCCCGGGGGGGGGGGGGGGGGGGGGGGGGGGGGGGGGGGGGGGGGGGDFGGGGGGGGGGGGGGGGGGFFFFGGGGGGGGGGGGGDGGGCGGGGGGFGGGGGGGGGGGGGGGGGGGGGGGGGGGFEGGGGGGGFGG9>DCGGGFGGF6,@EFG@EGFFAECGGGGGGGFBFGFGGGFGGGFA?FGGGGGGGGE>E=DGGGGFGFFGFFEGGG9CDFAEGGFDFFDA6=0<066GFFFFGGGFFFFF>AGFF06:DBG6>B26FBCGB?2<9?BGFACGFFFFFF9?B:07(32(2(-84:<
@M04650:207:000000000-C238N:1:1101:4752:8039 2:N:0:19
GGACTACTCGGGTATCTAATCCTGTTTGCTCCCCACGCTTTCGCACCTGAGCGTCAGTCTTTGTCCAGGGGGCCGCCTTCGCCACCGGTATTCCTCCAGATCTCTACGCATTTCACCGCTACACCTGGAATTCTACCCCCCTCTACAAGACTCTAGCTGACCAGTTTCAAATGCAGTTCCCAAGTTAAGCTCGGGGATTTCACATCTGACTTAATCAACCGCCTGCGTGCGCTTTACGCCCAGTAATTCCGATTAACGCTTGCACCCTCCGTATTACCGCGGCTGCTGGCACGGAGTTAGC
+
@CCCCGGCGGGGGCFGGGGGGGGGGGGGFGGFGGGGGGGGGGGGEEDFGGFEGGEEEGGGGCFGGGGGGGGGDEGGGGGGGGGGFE:FEGGFGA,?EFFGGGFCFGGGCC@F<EBFGDCDEGGFFGGGFEGC9DEFGG6CEGGFGGG,E:FFGFGGFG9D@FGGGGGFCFDFCFFCGGGFFBCG=@ECFCD?E5:5)9<CFFEFF8@6CGDGEF@+1)559G61()6><39@>E3<*2?>E?03*:9AF4:13@GBC(7:0:F?F8:6?41:1C?2FF((21609:::25(+,4((4C49<
@M04650:207:000000000-C238N:1:1101:8229:8041 2:N:0:19
GGACTACTGGGGTTTCTAATCCTGTTTGCTCCCCACGCTTTCGAGCCTCAGTGTCAGTTACAGGCCAGAGAGCCGCTTTCGCCACCGGTGTTCCTCCATATATCTACGCATTTCACCGCTACACATGGAATTCCACTCTCCTCTCCTGCACTCAAGTCTACCAGTTTCCAATGCATACAATGGTTGAGCCACTGCCTTTTACACCAGACTTAATAAACCACCTGCGCTCGCTTTACGCCCAATCAATCCGGACAACGCTCGGGACCTACGTATTACCGCGGCTGCTGGCCCGTAGTTAGCC
+
CCCCCGGGGGGGGCGGGGFFGGGGGGGGGGGGGGGGGGGGGGGGGGGGGGGFFGGGGGGGGGGGGDGGGGGGGGGGGGGGGGGGFGGGGGGGGGGGGGGGGGGGAFFGGGGDCFGGGGGGGGGGGGGD8FGFCFFGGGGGGGGDGFGGGGGFG,DFFGA>EDFFCEGCGGGGGGGCDFGFCFGGF7=DFG7E7FGGFFGDGFGFF59ACF=CEGGFFF6DFG=24AA@DGBDB=FEADEEGFF(;FCEFB5(,.>67;(/,-)-CEF?78:).<49C74;(2(41?B::*(2,714<0450
@M04650:207:000000000-C238N:1:1101:3359:8048 2:N:0:19
GGACTACAGGGGTTTCTAATCCTGTTTGCTCCCCACGCTTTCGCACCTGAGCGTCAGTCTTTGTCCAGGGGGCCGCCTTCGCCACCGGTATTCCTCCAGATCTCTACGCATTTCACCGCTACACCTGGAATTCTACCCACCTCTACAAGACTCTAGCTGACCAGTTGCAAATGCAGTTCCCAAGTTAAGCTCGGGGATTGCACATCTGACTTAATCAACCGCCTGCGTGCGCTTTACGCCCAGTAATTCCGATTAACGCTGGCCCCCTCCGTATTACCGCGGCTGCTGGCACGGAGTTAGC
+
CCCCCGFFDFGGGCFCFGGCFEFGGGGGGGGFGGGGGGGG8FGEGGEF:FFCFGGGGFFFFFGGEFGGGGGFDEGGFGDFGGGGGGDGFGGGG9;FGFEF<F;;D9FGDGDEFGGGGGGGGEGEFCEFGGDGFGCEG?,>CDFFFGGF@FCDG9FF,@CFFD<EFG7;E,DAFFFGCFCE,D6EG=DFCF,7:?8CD7B:789A6;88CCG7@C8+47=<@31<(A0)(/4;1/8CFFC>E3::DF2)>?6((7<AC3(((-5(*:>90:>1:*,:F7((4((-2(.2,1(+49161;><4
@M04650:207:000000000-C238N:1:1101:13285:8073 2:N:0:19
GGACTACCGGGGTTTCTAATCCTGTTTGCTCCCCACGCTTTCGTGCCTCAGCGTCAGTTACAGTCCAGAGAGCCGCCTTCGCCACTGGTATTCCTCCTAATATCTACGCATTTCACCGCTACACTAGGAATTCTACTCTCCTCTCCTGCACTCAAGTTTCCCAGTTTCCAAAGCTTACCACGGTTGAGCCCTAGCCCTTTACTTCCGACTTCAGAAACCACCTTCGCCCCCTTTTACCCCCGTCAATCCCGAACACCGCTGCCCCCCTCGGTTTACCGCCGCCTCATGGCACGTGGTTCGC
+
CCCCCGGGGGGGGGGGGGGGGGGGGGFGGGGGGGGGGGGGGGGCFGGGGGG8FGGGGGG9EFFFFGGGGGGGGGGGGGGGGG,?FGGGG,EEFFGGG8:CFAEGGGGGGGGGDFGGGGGDGDGG9A<EF9EEF,;FDFFGGFGFFGGGFGGFGFDD;,7,,:A=FGGG,@>=DE8=,6,,2+:+@+@D@F+@,;,,0;F:5+,?B***)/*+1+++*0=*)*()0)()(2/(6C*)0;FG:1,/2/.7C)8(()9(/,,,(-9?FE((--(-(2()+*413((-(()-)28+((,--*.,4
@M04650:207:000000000-C238N:1:1101:6802:8103 2:N:0:19
GGACTACTCGGGTATCTAATCCTGTTTGCTCCCCACGCTTTCGCACCTGAGCGTCAGTCTTTGTCCAGGGGGCCGCCTTCGCCACCGGTATTCCTCCAGATCTCTACGCATTTCACCGCTACACCTGGAATTCTACCCCCCTCTACAAGACTCTAGCTTGCCAGTTTCAAATGCAGTTCCCAAGTTAAGCTCGGGGATTTCACATCTGACTTAACAAACCGCCTGCGTGCGCTTTACGCCCAGTAATTCCGATTAACGCTTGCACCCTCCGTATTACCGCGGCTGCTGGCACGGAGTTAGC
+
CCCCCGGGGGGGGGGGGGGGGGGGGGGGGGGGGGGGGGGGGGGGGGGGGGGGGGGGGFFGGGGGGGGGGGGGGGGGGGGGGGGGGGGGGGGGGGGGGCFFGGFFFGGGGGGGGGFFFGGGGGGFGGGGGGGGGGGGGGGGGGGFGFG?FGGFGFGGGGGGGGGGFGGGGGGGGGGGEDGGGGFFGGGGFG,9?1=7CCFEGFGFFGGFEGGGEGFGF0@FFG;@@FFFFGFFFGFFFFGGEF:?GGFAG????>G9F<>?18FFGG61::6:?F7-CC?99;>9B6).4C?E?(19,A)).
@M04650:207:000000000-C238N:1:1101:25319:8105 2:N:0:19
GGACTACCAGGGTTTCTAATCCTGTTTGCTCCCCACGCTTTCGCACCTGAGCGTCAGTCTTTGTCCAGGGGGCCGCCTTCGCCACCGGTATTCCTCCAGATCTCTACGCATTTCACCGCTACACCTGGAATTCTACCCCCCTCTACAAGACTCTAGCTGACCAGTTTCAAATGCAGTTCCCAAGTTAAGCTCGGGGATTTCACATCTGACTTAATCAACCGCCTGCGTGCGCTTTACGCCCAGTAATTCCGATTAACGCTTGCACCCTCCGTATTACCGCGGCTGCTGGCACGGAGTTAGC
+
CCCCCGGGGFGGGGFGGGGGGGGGGGGGGGGGGGGGGGGGGGGGGGGGGGGGGGGGGGGGGGGGGGGGGGGGGGGGGGGGGGGGGGGGGGGGGGGGGGGGGGGGGGGGGGGGGFGFFGGGGGGGGGGGGGGGGGGGGG?FGDGBGGGGGGFFGGGGGGCCECGGGGGGGGGGGGGFGGGGGDG@DFFDEGFC>CEGGGGFGFG>AFF8CGGGFGGGFFGGFG@FDFF>636@FGFFFFGDE??277<BFF@:05D<G?>??<33FFB:::>FFGB6:D006996>F?)4C1EB>9(4C449
@M04650:207:000000000-C238N:1:1101:24469:8159 2:N:0:19
GGACTACCCGGGTTTCTAATCCTGTTTGCTCCCCACGCTTTCGAGCCTCAGTGTCAGTTACAGGCCAGAGAGCCGCTTTCGCCACCGGTGTTCCTCCATATATCTACGCATTTCACCGCTACACATGGAATTCCACTCTCCTCTCCTGCACTCAAGTCTACCAGTTTCCAATGCATACAATGGTTGAGCCACTGCCTTTTACACCAGACTTAATAAACCACCTGCGCTCGCTTTACGCCCAATAAATCCGGACAACGCTCGGGACCTACGTATTACCCCGGCTGCTGCCCCTTAGTTCGCC
+
AC@CCFGGGGGGGGGGGGGGGGGGGGGFGGGGGGGGGGGGGGGCFGGFG@FGGGGGGGGGGGCFGGGGGFGEGGGGGGGGFGGGGGCCGEGGGGGGGGGGGGGGGGGGGEGGGGFGGGEGGGGGAFDFGCGGGGGGGFGGGGGFFGGFG?GFG8,@FFG9FFDFFGGGGCDFFGAFGGG8EA8EF:@,<EGFGFGGGGGGGF9FFC*6>GFF@G>C6BEFFGFFF4:5>9@=DG6852CFC16);76CG35(355=)(,--(9(9A<<>6?<9C2<C*4,(4>06,:)4*4*()).6+(42
@M04650:207:000000000-C238N:1:1101:13014:8208 2:N:0:19
GGACTACCCGGGTTTCTAATCCTGTTTGCTCCCCACGCTTTCGCACCTGAGCGTCAGTCTTTGTCCAGGGGGCCGCCTTCGCCACCGGTATTCCTCCAGATCTCTACGCATTTCACCGCTACACCTGGAATTCTACCCCCCTCTACAAGACTCTAGCTGACCAGTTTCAAATGCAGTTCCCAAGTTAAGCTCGGGGATTTCACATCTGACTTAATCAACCGCCTGCGTGCGCTTTACGCCCAGTAATTACGATTAACGCTTGCACCCTCCGTCTTACCGCGGCTGCTGGCACGGAGTTAGC
+
CCCCCGGGGGGGGGGGGGGGGGGFGGGGGGGGGGGGGGGGGGGGGGGGCDFGGGGGDGGGGGGGGGGGGEGGGGGGGGGGGGGGGGGGGGGGGGGGGGGCFGGGGGGGGGGGGGGGGGGGEEFFGGGGGGGGGGGGGGGGGGGFGGG6F?FFGGGGGGGGGGGGGGGGGGGGFFFGGGGGGGFGGGDGFF@FGDEGD:@FFFGFFDFF<D:CFDFGFEGG6GBFFF05(*(((2<AF?EGGBB8F*<B7F56<@G9F60:BBGFGFBFFF23(;<AGF?6>(-69:?F0=7F<>(,:G)..
@M04650:207:000000000-C238N:1:1101:10876:8256 2:N:0:19
GGACTACAGGGGTATCTAATCCTGTTTGCTCCCCACGCTTTCGCACCTGAGCGTCAGTCTTCGTCCAGGGGGCCGCCTTCGCCACCGGTATTCCTCCAGATCTCTACGCATTTCACCGCTACACCTGGAATTCTACCCCCCTCTACAAGACTCTAGCTGACCAGTTTCAAATGCAATTCCCAGGTTGAGCCCGGGGCTTTCACATCTAACTTATCCAACCGCCTGCGTGCGCTTTACGCCCCGTAATTCCGATTAACGCTTGCACCCTCCGTATTACCGCGGCTGCTTGCACGGAGTTAGC
+
CCCCCFFGGGGGGGGGGGGGGGGGGGGGGGGGGGGGGGEGGGGGGGGGGGGGEFGGGGGGGFGGGGGGGDGGGGGGGGGGGGEGGGGFGGGGGGGGGFGGFGGDGGGGGDEGGGGFG+B8CGGGGGGGGEGGGGFEF?8BEGGF8EG69?FFFCEEFGEBEFG5=BCGFEGGGGGDGGGDFG6CEF>?FGFGGGGCCDGGD6B+1;CA?GFD;@;@A)><(9;?;A0B(5(9>GFFF(8CC((-7C69D?:0:EDBC?F?0:C)0;??FFBB(;,4:F(49BBF(34-3C<F,(-(-@9).
@M04650:207:000000000-C238N:1:1101:25397:8272 2:N:0:19
GGACTACTGGGGTTTCTAATCCTGTTTGCTCCCCACGCTTTCGCACCTGAGCGTCAGTCTTTGTCCAGGGGGCCGCCTTCGCCACCGGTATTCCTCCAGATCTCTACGCATTTCACCGCTACACCTGGAATTCTACCCCCCTCTACAAGACTCTAGCTGACCAGTTTCAAATGCAGTTCCCAAGTTAAGCTCGGGGATTTCACATCTGACTTAATCAACCGCCTGCGTGCGCTTTACGCCCAGTAATTCCGATTAACGCTTGCACCCTCCGTATTACCGCGGCTGCTGGCACGGAGTTAGC
+
CCCCCGGGEGGGGGGGGGGGGGGGGGGGGGGGGGGGGGGGGGGGGGGGGGGGGGGGGGFGGFGGGGFFGGGGGGGGFGGGGGGGGGGGGDFGGGGFGGGGGDDEEFFGGGGDDGGGFEEGGGGGGGGGGEFFGGGGG??FGDEFEA9=DFGFGAFGFGDGGGGFDCFFF@FGGGGGFGGFGGGGFGFGGGFGEEGG4DGGGFGFFGGFFGGCCCFGFEG4::2<6F;515>F1=FAFF8C::::FGF2C?F01574><9?:?5)7C<6??611;:>EC:>F>B01:?2?C7CB0(3(2645
@M04650:207:000000000-C238N:1:1101:21635:8294 2:N:0:19
GGACTACCGGGGTTTCTAATCCTGTTTGCTCCCCACGCTTTCGAGCCTCAGCGTCAGTTACAGGCCAGAGAGCCGCTTTCGCCACCGGTGTTCCTCCATATATCTACGCATTTCACCGCTACACATGGAATTCCACTCTCCTCTCCTGCACTCAAGTCTACCAGTTTCCAATGCATACAATGGTTGAGCCACTGCCTTTTACACCAGACTTAATAAACCACCTGCGCTCGCTTTACGCCCAATCAATCCGGACAACGCTCGGGACCTACGTATTACCGCGGCTGCTGGCACGTATGTAGCC
+
CCCCCGGGGGGGGGGGGGGGGGGGGGGGGGGGGGGGGGGGGGGFGGGGGGGGGGGGGGGGGGGGGGGGGGGGGGGGGGGGGGGGGGGGGGGGGGGGGGGGGGGGGGGGGGGGGGGGGGGGGGGGGDGCFEFGGGGGGGGGGGGFGGGGFFGFGFGGGGGGGGGGFFGGGGGGGGGGGGGEGGGGGFGGFGDFGGGGGGGGFFGFFFDFB7BFFGDGFE?795:B=AB>@GB?D5+).8GGGDD1CFF<58>?>>DB<9::46D1<C32::<2<@<<<77(26>6?BF?0*5248)2:0).5
@M04650:207:000000000-C238N:1:1101:25293:8323 2:N:0:19
GGACTACAGGGGTTTCTAATCCTGTTTGCTCCCCACGCTTTCGAGCCTCAGCGTCAGTTACAGTCCAGAGAGTCGCCTTCGCCACTGGTGTTCTTCCTAATCTCTACGCATTTCACCGCTACACTAGGAATTCCACTCTCCTCTCCTGCACTCTAGACTTCCAGTTTGGAATGCAGCCCCCAGGTTGAGCCTGAGTATTTCACATCCCACTTAAAAATCCGCCTACGCTCCCTTTACGCCCAGTAAATCCGGACAACGCTCGCCACCTACGTATTACCGCGGCTGCTGGCACGTAGTTAGC
+
CCCCCGGGGGGGGGGGGGGGGGGGGGGGGGGGGGGGGGGGGGGGFEGFGFGGGGGGGFGGGFCGGG9FDFFGGGGGGGGGGGGGGDGFGGFGGGFFGGGGGGGGGGGGGGDGGGGFGGGGGGGGGGGGGFFGGGGGGGGGFFF+AFFDGGGFFGFGCFGGGGGGGGGGGGFGGFGFFGGGGGG8FFGCCFDGGDFFGGGGGFGFFGDFEFGDCGGFA@CF2C=ADFA4@GBFFGFFFFEEGD;EG@CFGA>>(8C@GBBFF@GFGGF<?FF1?FF<CC<B66>>00:??DBG??0(3AAAA
@M04650:207:000000000-C238N:1:1101:9091:8324 2:N:0:19
GGGCTACACGGGTATCTAATCCTGTTTGCTCCCCACGCTTTCGCACCTGAGCGTCAGTCTTTGTCCAGGGGGCCGCCTTCGCCACCGGTATTCCTCCAGATCTCTACGCATTTCACCGCTACACCTGGAATTCTACCCCACTCTACAAGACTCTAGCTGACCAGTTTCAAATGCAGTTCCCAAGTTAAGCTCGGGGATTTCACATCTGACTTAATCAACCGCCTGCGTGCGCTTTACGCCCAGTAATTCCGAGTAACGCTTGCACCCTCCGTATTACCGCGGCTGCTGGCACAGGAGTAGC
+
CCC@@<F<CECFCCFEEFG9F<C-EFFAEFGGGGGCFECFG,@6,C@FF,CEFGGEFFAF@EF,E<CF@,C7:CCCFCCFGCF?F8FEG@GGGGFGGGEF@FFGGFFGCFEGGGCCD?8DEGEFGGGG8FDGDFDFD8D@EF8+@D,68?FDGFFGG,,4,@CFFBEF;B,@?F,2,?E:?,@DFD33EAFEE>*;/9A>BFFFFCCFF77:;CF8A*<DB<1((02:179B2EFFF0C:/((,0:66:49(,826C?161:5)6242(-7<<:(5?*49926(((.),7(0(.((-:0)-
@M04650:207:000000000-C238N:1:1101:20918:8335 2:N:0:19
GGACTACCAGGGTTTCTAATCCTGTTTGCTCCCCACGCTTTCGAGCCTCAGTGTCAGTTACAGGCCAGAGAGCCGCTTTCGCCACCGGTGTTCCTCCATATATCTACGCATTTCACCGCTACACATGGAATTCCACTCTCCTCTCCTGCACTCAAGTCTACCAGTTTCCAATGCATACAATGGTTGAGCCACTGCCTTTTACACCAGACTTAATAAACCACCTGCGCTCGCTTTACGCCCAATAAATCCGGACAACGCTCGGGACCTACGTATTACCGCGGCTGCTGGCCCGTAGTTGCCC
+
CCCCCGGGGGGGGGGGGGGGGGGGGGGGGGGGGGGGGGGGGGGGGGGGGGGGGGGGGGGGGGGFGGGGGGGGGGGGGGGFGGGGGGGGGGGGGGGGGGGGGGGGGGGGGGGGGGGGGEGGGGGGFGGGFFGGGGGGGGGGGFGFGFGFGGGFGGGGGGGGGGGGGFGGGGGFFGGFGGGGGFGGGCGGGGGGGGGGGGGGGFGFFGC9=GCGFFCC>C8>CGFEBEAEFG=9DFA=>>GGG0=;CDEC<>3<BFFFG9(69;C;CC<<76?7<+)6<*42((92:?:0:*(*(,3240).8
@M04650:207:000000000-C238N:1:1101:9121:8347 2:N:0:19
GGACTACTAGGGTTTCTAATCCTGTTTGCTCCCCACGCTTTCGAGCCTCAGTGTCAGTTACAGGCCAGAGAGCCGCTTTCGCCACCGGTGTTCCTCCATATATCTACGCATTTCACCGCTACACATGGAATTCCACTCTCCTCTCCTGCACTCAAGGCTACCAGTTTCCAATGCATACAATGGTTGATCCACTGCCTTTTACACCAGACTTAATAAACCACCTGCGCTCGCTTTACGCCCAATAAATCCGGCCAACCCCAGGGACCTACTTATTCACCCGGCTGCTGGCACGTAGTTAGCC
+
CCCCCGCFGGGFG8FGGGGGDEFFGGGGGGGGGGECC@FGGGGFEEGGGGFGCFGGGCFGGFGGG7DGG8FFGGGGCFFFGGGGC8FGGGGGFFDGGCEGGGGFGGGGGGGGFGFE9F8+>@EFFFFF8EFGGE=9D8ECEAD9DFFFEF@B@B@?,6@=E8EGGFGFGGGGGFF8DFGDGG@DFCD,7;,CEF6C2@F7;FFFAF*>=GFFAECFF@CCDCD=)5:B@9925*1*:2EDF(6)2;.<F3)((.*(*(((/63(*2()4)6).+))3*,(,490(),(4*)*..(-.0)63
@M04650:207:000000000-C238N:1:1101:17922:8348 2:N:0:19
GGACTACCAGGGTATCTAATCCTGTTTGCTCCCCACGCTTTCGAGCCTCAGCGTCAGTTACAGTCCAGAGAGTCGCCTTCGCCACTGGTGTTCTTCCTAATCTCTACGCATTTCACCGCTACACTAGGAATTCCACTCTCCTCTCCTGCACTCTAGACTTCCAGTTTGGAATGCAGCCCCCAGGTTGAGCCTGAGTATTTCACATCCCACTTAAAAATCCGCCTACGCTCCCTTTACGCCCAGTAACTCCGGACAACGCTCGCCACCTACGTATTACCGCGGCTGCTGGCACGTAGTTAGC
+
C9CCCEGGFGGGGGGGFGGGGFGGFGGGGGAFGGGGDGGEGGGG8BFGGFFGDGE7CCFEGG9FFGGG9FGEFE@FEGGFGGGGGGFCGGGGD<EFGGGEGGGGGCA7EEGEGFAFGDEDGG@FFFGGGC8FFGCE8EGGGGGFF8DGGC@+=@FG9@F9DFADFFFFEFFGCFC8D6CE=+@@>DD8DGGCF6CFC<FGF+>?CGGFFGGFECDGA@CDBGDDAF)9>GBBBFF48>EEEDB=>F)9D4>(/0)(*,707076<868?::??G0AF:(196919(.52C(<:203(:6<<
@M04650:207:000000000-C238N:1:1101:7714:8352 2:N:0:19
GGACTACAGGGGTATCTAATCCTGTTTGCTCCCCACGCTTTCGCACCTGAGCGTCAGTCTTTGTCCAGGGGGCCGCCTTCGCCACCGGTATTCCTCCAGATCTCTACGCATTTCACCGCTACACCTGGAATTCTACCCCCCTCTACAAGACTCTAGCTGACCAGTTTCAAATGCAGTTCCCAAGTTAAGCTCGGGGATTTCACATCTGACTTAATCAACCGCCTGCGTGCGCTTTACGCCCAGTACTTCCGATTAACGCTTGCACCCTCCGTATTACCGCGGCTGCTGGCACGGAGTTGGC
+
CCCCCGGGG@EGGDGGGGGGGGGFFFGGGGEFGGGGEGGGGGDGGEGFFFGFGEEF:6FFGCFGGG9FGGGEGCCFEGGFFFGGGGGGG>7E9FDFG@FFGEGGGFGGGGGGCF,EEGGDDGGGG8EFGCGG3C9CDF8CCGGFFFG8<,@?FFFGFCGFGGGGFGGGG9FFGG7CFGGFGG6EFGFEGGCCEE*=):FGGF?8B;DF?>:@C7;DFFGC@C@FFFFFFD@BBD>2B(;EE(((2*.4>BB(-894CB>B01<?GGFF0?16:*46CC6>66>>0())85(3-(1268)..
@M04650:207:000000000-C238N:1:1101:14792:8366 2:N:0:19
GGACTACTCGGGTTTCTAATCCTGTTTGCTCCCCACGCTTTCGAGCCTCAGCGTCAGTTACAGTCCAGAGAGTCGCCTTCGCCACTGGTGTTCTTCCTAATCTCTACGCATTTCACCGCTACACTAGGAATTCCACTCTCCTCTCCTGCACTCTAGACTTCCAGTTTGGAATGCAGCCCCCAGGTTGAGCCTGAGTATTTCACATCCCACTTAAAAATCCGCCTACGCTCCCTTTACGCCCAGTAAATCCGGACAACGCTCGCCACCTACGTATTACCGCGGCTTCTGGCACGTAGTTAGC
+
CCCCCGGGGGGGGGGGGGGGGGGGGGGGGGGGGGGGGGGGGGGGGGGGGFEGEGGGGGGGGGFGGGGGGGGGGGGGGGGGGGGGGG8FGGGGGGGGGGGGGGGGGGFGGGGGGGFGGGGGGGGGGGFGGGGGGGGGGGGGGGGFGGGGGGGFGGG,FFGGGGDGGGGC>=>FGGGCGGGGGGDGGF,DCFG?FG6EFFGFF@ACFFFFFGGG;F@FACGGFG277F=B=DBFFEF482EGE20=FG)?FFB>?EGFGF6(67D93:8<?F64)<:2AD<BB9>6(.64)C(+(4(,:CAD<
@M04650:207:000000000-C238N:1:1101:19775:8372 2:N:0:19
GGACTACTGGGGTATCTAATCCTGTTTGCTCCCCACGCTTTCGCACCTGAGCGTCAGTCTTTGTCCAGGGGGCCGCCTTCGCCACCGGTATTCCTCCAGATCTCTACGCATTTCACCGCTACACCTGGAATTCTACCCCCCTCTACAAGACTCTAGCTTGCCAGTTTCAAATGCAGTTCCCAAGTTAAGCTCGGGGATTTCACATCTGACTTAACAAACCGCCTGCGTGCTCTTTACGCCCAGTAATTCCGATTAACGCTTCCACCCTCCGTATTACCGCGGCTGCTGGCACGGAGTTAGC
+
CCCCCGGGGGGGGGGGGGGGGGGGGGGGGGGGGGGGGGGGGGGGGGGGGFGGGGGGGGGGGGGGGGGGGGGGGGGGGGGGGGGGGGGGGGGGGGGGGGGGFGGGGFGGGGGGGGGGGGGGGGGGGGGGFGGGGGGGGGGGGGGFGGGCGGGBFEFGGGEFGFGGGGGGGCFGGGGGGGGGGGGEGGGGGGCCGGGGDDFGGFGFFGFAEGGGFGGGFFGGBGFF?FBF3*(.7CA?F:CED:6(:>A>7BF<?@D>F86:0(2)0;:B??68:;4)<F:>>((3;?>::E0F0904?G2).
@M04650:207:000000000-C238N:1:1101:22180:8399 2:N:0:19
GGACTACCGGGGTTTCTAATCCTGTTTGCTCCCCACGCTTTCGCACCTGAGCGTCAGTCTTTGTCCAGGGGGCCGCCTTCGCCACCGGTATTCCTCCAGATCTCTACGCATTTCACCGCTACACCTGGAATTCTACCCCCCTCTACAAGACTCTAGCTGACCAGTTTCAAATGCAGTTCCCAAGTTAAGCTCGGGGATTTCACATCTGACTTAACAAACCGCCTGCGTGGGCTTTACGCCCAGTAATTCCGATTAACGCTTGCACCCTCCGTATTACCGCGGCTGCGGGCACGGAGTTAGC
+
CCCCCGGGGGGGGGGGGGGGGGGGGGGGGGGGGGGGGGGGGGGGGGGGGGGGGGGGGGGGGGGGGGGGGGGGGGGGGGGGGGGGGGGGGGGGGGGGGGGGGGGGGGGGGGGGDGGGGGGGDGGGGGGGGGGGGGGGGGGGGGGFGGG?FGGFGGGGGGGFGGGGGG:FFFFGGGFCECGGGGGGFFGCEGGGGGEEDG:EFFGFAFGFFGFGEFGGFFGG>G1<@F@51)-4:G7AF6CEE?B?G7AAGF6,->GFG63:<FG?CGF:?:BF:G797>1;>>(-4((,9C9EF;>0(:6<6
@M04650:207:000000000-C238N:1:1101:8240:8399 2:N:0:19
GGACTACTGGGGTTTCTAATCCTGTTTGCTCCCCACGCTTTCGCACCTGAGCGTCAGTCTTTGTCCAGGGGGCCGCCTTCGCCACCGGTATTCCTCCAGATCTCTACGCATTTCACCGCTACACCTGGAATTCTACCCCCCTCTACAAGACTCTAGCTGACCAGTTTCAAATGCAGTTCCCAAGTTAAGCTCGGGGATTTCACATCTGACTTAATCAACCGCCTGCGTGCGCTTTACGCCCAGTAATTCCGATTAACGCTTGCACCCTCCGTATTACCGCGGCTGCTGGCACGGAGTTAGC
+
CCCCCFGGGAE7FFEGGGGGGGGGGGGGGGGGGGGG+@FGGGEGGGGGE@FGGGGGFGGGFEGGGFGGGGGDGDGGGGGGGGGGGGEGGGGGGGCFGG8FFEEEGGGGGGGEFGGGGGECEGGGE8<,BFGGGGFGGDEECGGFAFCFCFGFFFGGGC,,@FG6FGGGGGGFGGCFCFGGFD>BFFD@@E,=C58E):FGGFFFFGGFFGGGFFCGFFGGFGB<;F;D?DFB>GF)90ECE:68>DAAGF:(35DAG096263<DG0((363:87AF>:B04117?D?:EFD:(2(4C<A<
@M04650:207:000000000-C238N:1:1101:13543:8439 2:N:0:19
GGACTACCAGGGTATCTAATCCTGTTTGCTCCCCACGCTTTCGCACCTGAGCGTCAGTCTTTGTCCAGGGGGCCGCCTTCGCCACCGGTATTCCTCCAGATCTCTACGCATTTCACCGCTACACCTGGAATTCTACCCCCCTCTACAAGACTCTAGCTGACCAGTTTCAAATGCAGTTCCCAAGTTAAGCTCGGGGATTTCACATCTGACTTAATCAACCGCCTGCGTGCGCTTTACGCCCAGTAATTCCGATTAACGCTTGCACCCTCCGTATTACCGCGGCTGCTGGCACGGAGTTAGC
+
CCCCCGGGGGGGGGGGFGGGGGGGGGGGGGGGGGGGGGGGGGFGGGGGGGGGGGGGGGGGGGGGGGGGGGGGGGGGGGGGFGGGGGGGGGGGGGGGGGGGFGFGGGGGGGGGGGGFGGGGGDGGGGGGGGGGGGGGGGGGGDGFGGGGGGGFGGGGGGGGGGGGFGGFGGGCFGGAE>FGFGGGGGGGGG@FGGGGG4CGGFGFFGCF48DGECGGF<FG9G(,3A6>;D9;0:FA4:GGGFFFGGFFGFF6<>DFGFFFFBF>FGF<(((,(256CC:0;(,29B:2(:8C?((-2CAA6
@M04650:207:000000000-C238N:1:1101:5952:8464 2:N:0:19
GGACTACTAGGGTTTCTAATCCTGTTTGCTCCCCACGCTTTCGAGCCTCAGCGTCAGTTACAGACCAGCAAGCCGCCTTCGCCACTGGTGTTCCTCCTTATATCTACGCATTTCACCGCTACACAAGGAATTCCACTTTCCTCTCCTGCACTCCAGTCTACCAGTTTCCAATGCATATAATGGTTGCGCCCCTGCCTTTTACACCAGACTTAATAAACCACCTGCGCCCCCTTTACCCCCAATAAATCCGGACAAAGCTCGGCACCTACGTATTACCGCGGCTTCTGGCCCGTAGTTAGCC
+
CCCCCGG<,CFGGGGGGGGGGGGGGGEGCFEFGGGGGGGGGGGFGGDGGGGGGGGGGGGEGGF9EGGG,,,B@@FGDDEDGGGDE8EGF8FFGGGGG,A@FFDFGGCFGDGGGGGGFFEDGGGG9+,:,=FFFG,FD,,C9CFFGGF8<FGFD,>8C=9,@9DCFGFFGGA,8FA=@+,82,=EF:,67C3@+18CFGGG79,0A*?;)9;=5+2++:,7<9@)2*(2(1-(06+1*/;@7(()02));8)(4.*/*())-1725@12((.).<))</(-(4((2-6)4*-/4,((6+)-4
@M04650:207:000000000-C238N:1:1101:6022:8472 2:N:0:19
GGACTACAAGGGTTTCTAATCCTGTTTGCTCCCCACGCTTTCGAGCCTCAGCGTCAGTTACAGTCCAGAGAGTCGCCTTCGCCACTGGTGTTCTTCCTAATCTCTACGCATTTCACCGCTACACTAGGAATTCCACTCTCCTCTCCTGCACTCTAGACTTCCAGTTTGGAATGCAGCCCCCAGGTTGAGCCTGAGTATTTCACATCCCACTTAACAATCCGCCTACGCTCCCTTTACGCCCAGTAAATCCGTACAACGCTCGCCACCTCCGTATTACCGCGGCTGCTGGCACGTAGTTAGC
+
@B<CCGGGGGGFGGGGGGGGGGGGGGGGGGGGGGGGGGGGGGFFFGGGGGGGGGGGGGFGGGFGGGGGFGFGFGCGEGFG,CEEGGGGGGGGGGGGGGGGGGGGGGGGGGGEGGFGFGGGGGGGGG,<FFGFGGCGGGFFGGGFGGGGGGGFGGGGDFGGFGDCGGGGEF9EFGGGGFGCEG+@FBFGGGGGG7C@EGCFGFFFCCFFFGGG5D8=48E7>GFFDF9DDGFFFGFFFFGGG2>;F+.<F;:3(:D?G;;;D(C6*A<:(3>3:GFFGG?;;10((43007(<1((46@4<A
@M04650:207:000000000-C238N:1:1101:7464:8478 2:N:0:19
GGACTACAGGGTTTCTAATCCTGTTTGCTCCCCACGCTTTCGCACCTGAGCGTCAGTCTTTGTCCAGGGGGCCGCCTTCGCCACCGGTATTCCTCCAGATCTCTACGCATTTCACCGCTACACCTGGAATTCTACCCCCCTCTACAAGACTCTAGCTGACCAGTTTCAAATGCAGTTCCCAAGTTAAGCTCGGGGATTTCACATCTGACTTAATCAACCGCCTGCGTGCGCGTTACGCCCAGTAATTCCGATTAACGCTTGCACCCTCCGTATTACCGCGGCTGCTGGCCCGGAGTTAGCC
+
CCCCCGGGFGGFFEGFGGGGGGGGGGGGGFGGGGGGGGGGGGGGGGGGGFGGGGGGFGGGGGGGGGFGGGGGGGGGEGGGGGGGGGGGG7F@FFFGGCE9E9AFGGGGGGGGFGDGGGGGGGGGGGGGGGGGGGGGCGGGDDFFGBEGFFCFFGGFFGGGGGFFGFGGGGFGGGGFGGGGGGF>FCGGF;DEGGG5C8FCFFGFFGGFECFGFGFGFFGD(C;?;>()(2:(4*7<@0EGEBFA7:9:FF@6(<F)70(,4:44FG:::9(2(<<<:*-797(4208:0*(/34>1<+.-4
@M04650:207:000000000-C238N:1:1101:23498:8485 2:N:0:19
GGACTACTAGGGTTTCTAATCCTGTTTGCTCCCCACGCTTTCGAGCCTCAGCGTCAGTTACAGACCAGAGAGCCGCCTTCGCCACTGGTGTTCCTCCATATATCTACGCATTTCACCGCTACACATGGAATTCCACTCTCCTCTTCTGCACTCAAGTCTCCCAGTTTCCAATGACCCTCCCCGGTTGAGCCGGGGGCTTTCACATCAGACTTAAGAAACCGCCTGCGCTCGCTTTACGCCCAATAAATCCGGACAACGCTCGCCACCTACGTATTACCGCGGCTGCTGGCCCGTAGTTAGC
+
CCCCCGGGGGGGGGGGGGGGGGGGGGGGGGGGGGGGGGGGGGGGGGGGGGGGGGGGGGGGGGGGGGGGGGGGGGGGGGGGGGGGGGGGGGGGGGGGGGGGGGGGGGGGGGGGGGGGGGGGGGGGGGGGGGGGGGGGGGGGGGGFGGGGGGGFGGGGGGFGGGGGGGGGGGGGGGGGGGGGGGGGGGGGGGGGDGGGGGGGGFGFFGGF@GGGECGG6;FGFGFFFF@FFD>FFDFFFFGGGBF<G>AFGFF;?BDBGFFBFFGFDGF:7>B:?GFFGGB>1>FBFB??FE(:;BFBBAAAD
@M04650:207:000000000-C238N:1:1101:10565:8508 2:N:0:19
GGACTACTAGGGTTTCTAATCCTGTTTGCTCCCCACGCTTTCGAGCCTCAGCGTCAGTTACAGTCCAGAGAGTCGCCTTCGCCACTGGTGTTCTTCCTAATCTCTACGCATTTCACCGCTACACTAGGAATTCCACTCTCCTCTCCTGCACTCTAGACTTCCAGTTTGGAATGCAGCCCCCAGGTTGAGCCTGAGTATTTCACATCCCACTTAAAAATCCGCCTACGCTCCCTTTACGCCCAGTAAATCCGGACAACGCTCGCCACCTACGTATTACCGCGGCTGCTGGCACGTAGTTAGC
+
CCCCCGGGGGGGGGGGGGGGGGGGGGGGGGGGGGGGGGGGGGGGGGGGGGGGGGGGGGGGGGGGGGGFGGGGGGGGGGGGFGGGGGGGGGGGGGGGGGGGGGGGGGGGGGGGGGGGGGGGGGGGFGGFGGGGGGGGGGGGGGGFGGGGGGGFGGGGGGGGGGGGGGGGGCGGCGGGGGGGGCEGGG?FGGGGGGGGGGGGGFGF?FFAEGGGEGGGFFGG>GFFFFAEFGFDBGFCFFGGG@26B+9?GFFF0=C;G;BFFFGFGGFFFFFBBGBAG732>6>;(370:EFG:?<0(<))4
@M04650:207:000000000-C238N:1:1101:12652:8519 2:N:0:19
GGACTACCAGGGTTTCTAATCCTGTTTGCTCCCCACGCTTTCGAGCCTCAGTGTCAGTTACAGGCCAGAGAGCCGCTTTCGCCACCGGTGTTCCTCCATATATCTACGCATTTCACCGCTACACATGGAATTCCACTCTCCTCTCCTGCACTCAAGTCTACCAGTTTCCAATGCATACAATGGTTGAGCCACTGCCTTTTACACCAGACTTAATAAACCACCTGCGCTCGCTTTACGCCCAATAAATCCGGACAACGCTCGGGACCTACGTATTACCGCGGCTGCTGGCCCGTAGTTAGCC
+
CCCCCGGGGGGGGGGGGGGGGGGGGGGGGGGGGGGGGGGGGGGGGGGGGGGGGGGGGGFFCCGGGGGGGGGGGGGGGGGGGGGGGGGGGGGGGGGGGGGGGDGGGGGGGGGGGGGGGGGGGGGGFGGGGGGGGGGGGGFGGGFFGGGGGGGFFGFFDEGGGGGGGFGGFGGGGGGGGGG9@FEAFGGGFFBE?FFGGGGGGFGFFGCFFDFG@FGGFFFGCGDE2?ABAGF?FGFFFFGGGFFEGGFFGFDDFAGFG;((:1<>GGF?FF:?A<4:FD9>;>FFFBF:?*(/416<<06<8
@M04650:207:000000000-C238N:1:1101:10923:8520 2:N:0:19
GGACTACCCGGGTTTCTAATCCTGTTTGCTCCCCACGCTTTCGCACCTGAGCGTCAGTCTTTGTCCAGGGGGCCGCCTTCGCCACCGGTATTCCTCCAGATCTCTACGCATTTCACCGCTACACCTGGAATTCTACCCCCCTCTACAAGACTCTAGCTTGCCAGTTTCAAATGCAGTTCCCAAGTTAAGCTCGGGGATTTCACATCTGACTTAACAAACCGCCTGCGTGCGCTTTACGCCCAGTACTTCCGATTAACTCTTGCACCCTCCTTCTTACCGCGGCTGCTGGCACGGAGTTCGC
+
CCCCCFFGGGGGGGGGGGGGGGGGGGGGGGGFGGGGGGGGGGGGGGGGGGFGGGGGGGGGGGCFGGGGGGGGGGGGGGGGGGGGGGGCGGGGGGGGGGGGGGGGGGGGGGGCGGGGGGGGDGGGGGGGGGGGGGGGGFGGGGGFGGG6@FGFGGFFGGFGGGGGGGGGGGGGFFFGGGGGGGGGGGGGFGBFEGGGGDGGFFGF@FG=EGGGC7CGF;GG>D60159DFDBFFEF9@?E>E?FFG7<):BE?<@DAG2<<AAG<FGB0,20))<6AGGB021(,,,44(5(34>9((2.(-
@M04650:207:000000000-C238N:1:1101:19246:8586 2:N:0:19
GGACTACAAGGGTTTCTAATCCTGTTTGCTCCCCACGCTTTCGCACCTGAGCGTCAGTCTTTGTCCAGGGGGCCGCCTTCGCCACCGGTATTCCTCCAGATCTCTACGCATTTCACCGCTACACCTGGAATTCTACCCCCCTCTACAAGACTCTAGCTTGCCAGTTTCAAATGCAGTTCCCAAGTTAAGCTCGGGGATTTCACATCTGACTTAACAAACCGCCTGCTTGCGCTTTACGCCCAGTAATTCCGATTAACGCTTGCACCCTCCGTATTACCGCGGCTGCTGGCACGGAGTTAGC
+
C@CCCGGGGGGGGGGGGGGGGGGGGGGGGGGGGGGGGGGGGGGGGGGGGFFGGGGGGGGGGGGGGGGGGGGGGGGGGGGGGGGGDGFGGGGGGGGGGGGGGGGGGGGGGGGGGGGGGGGGGGGGGGGGGGGGGGGGGGGGGGGFGGGGGD>@FGGGGGGGGFGFGGGGGGGGGGGGGGGGGGGGGGFGGGFGGCGGDGGGGFGFFFDFFGGGFCGGFFGG6D>?6F(;@GF@BGFC6,8CE12?GGFFGFF??BGFG?FF(4<)0A?BFF9:BFFFGG<149BFFF0).C?FBB>6:G2)6
@M04650:207:000000000-C238N:1:1101:5995:8586 2:N:0:19
GGACTACTAGGGTATCTAATCCTGTTTGCTCCCCACGCTTTCGCACCTGAGCGTCAGTCTTTGTCCAGGGGGCCGCCTTCGCCACCGGTATTCCTCCAGATCTCTACGCATTTCACCGCTACCCCTGGAATTCTACCCCCCTCTACAAGACTCTAGCTTGCCAGTTTCAAATGCAGTTCCCAAGTTAAGCTCGGGGATTTCACATCTGACTTAACAAACCGCCTGCTTGCGCTTTACGCCCAGTAATTCCGATTAACGCTTGCACCCTCCGTATTACCGCGGCTGCTGGCACGGAGTTAGC
+
CCCCCGGGGGGGGGGGGGGGGGGFGGGCGGGGGGGGGGGGGGGGGGGGFGDGGGGEGGCFGGGGGGGGFCFFCGGGGGGGGGGGGF7FFFGGGGGGGEFGGGFDFGGFGGGFGGGGGG>8BF,E?ADF,<EEFFGGAEFGGGGFGGGGDFGFFFGFGGB8DFF,<DFGGF,DFCFGGGGGCAFFG9DG@C9?E5CE:GDGGFGFFFF@CC+BC+7DB6F36D>@7A3;):62:C>EF:EEC::?CFB4C6F(-0>2D?>F6058FFB0:BF?:A?9E>:B;>0(2<:)55(C0(,4,;4)6
@M04650:207:000000000-C238N:1:1101:6086:8598 2:N:0:19
GGACTACAGGGGTTTCTAATCCTGTTTGCTCCCCACGCTTTCGAGCCTCAGTGTCAGTTACAGTCCAGAAAGTCGCCTTCGCCACTGGTGTTCTTCCTAATATCTACGCATTTCACCGCTACACTAGGAATTCCACTTTCCTCTCCTGCACTCTAGACTTCCAGTTTGAAATGCAGTTCTCGGGTTGAGCCCGAGTATTTCACATCTCACTTAAAAGTCCACCTACGCTCCCTTTACGCCCAGTAATTCCGATTAACGCTTGCACCCTCCGTATTACCGCGGCTGCTGGCCCGGAGTTAGC
+
CCCCCDGGGDGGGGGGGGGGGGGGGGGGGGGGGGGGGGGGGGEGFGGFGGGGEGGGGGGGGGGGGGGGGGFGGGGGGGGGGGGGGGGGGGGGFGGGGGGGGGGGGGGGGGGGGGFFGGGDGGGGGGGCGGGGGGGGGFGGGGGFGGGGGGGFFGG8FEGGDFGFFFGGGEFGGGGGGGGGGCFGGGG8DCDEGDGGGFGCF+>EA?FFEGGGEFCGACFFEGFDFFAA@DA>@FF=FDGFGF=FGC?<:FF2=BGCGDBFF0C7CF6?D<@F@CE3@;;0>F6(3(,)55(*-4(-8E><6
@M04650:207:000000000-C238N:1:1101:23030:8607 2:N:0:19
GGACTACCAGGGTTTCTAATCCTGTTTGCTCCCCACGCTTTCGCACCTGAGCGTCAGTCTTTGTCCAGGGGGCCGCCTTCGCCACCGGTATTCCTCCAGATCTCTACGCATTTCACCGCTACACCTGGAATTCTACCCCCCTCTACAAGACTCTAGCCTGCCAGTTTCGAATGCAGTTCCCAGGTTGAGCCCGGGGATTTCACATCCGACTTGACAGACCGCCTGCGTGCGCTTTACGCCCAGTAATTCCGATTAACGCTTGCACCCTCCGTATTACCGCGGCTGCTGGCACGGAGTTAGC
+
CCCCCGGGGGGGGGGGGGFGGGGGGGGGGGGGGGGGGGGGGGGGGGGGGGGGGGGGGGGGGGGGGGGGGGGGGGGGGGGGGGGGGGGGGGGGGGGGGGGGGGGGGGFGGGGGGGGGGGGGGGGGGGGGGGGGGGGGGGGGGGGFGGGFGGFFGGGGGGGGGFFGGGGGGFGGGGGGGGGGGGC:FGFFGGGGGGGG)?FGGFGFFGGE0DDDFGGGF;FGFGBFFF;F05079EFFFFGGGFFBF*:47*90:BD2>:9<8<C2FG<??FFFFG?>FD:>1;B0(4??7=(A:;;0<66<<
@M04650:207:000000000-C238N:1:1101:17462:8629 2:N:0:19
GGACTACTGGGTTTCTAATCCTGTTTGCTCCCCACGCTTTCGCACCTGAGCGTCAGTCTTTGTCCAGGGGGCCGCCTTCGCCACCGGTATTCCTCCAGATCTCTACGCATTTCACCGCTACACCTGGAATTCTACCCCCCTCTACAAGACTCTAGCTTGCCAGTTTCAAATGCAGTTCCCAAGTTAAGCTCGGGGATTTCACATCTGACTTAACAAACCGCCTGCGTGCGCTTTACGCCCAGTAATTCCGATTAACGCTTGCACCCTCCGTATTACCGCGGCTGCTGGCACGGCGTTAGCC
+
CCCCCGGGGGGGGGGGGGGGGGGGGGGGGGGGGGGGGGGGGGGGGGGGGGGGGGGDGGGGGGGGGGCGGGGGGGDGGGGFGGGGGGGEGGGGFGGGGGGGGGGGGGGGGGGGGGGGGGEDGFGGGGGGGGGGGCGGGGGGGGGFGGDGFFGFGGFGGGGGGGGGGCFGGFGGGGFFGGGGGFCEFGGGGDFEGGGGDFGGGFFFFGFCECCG=GGGFFGG@DFFFFFEFGBFFFF>D:EE?:?9:>BFGFEB?FFFC9??B19?FGF<?>?B?C9AF<7469(4:BF2:*5:04397*454
@M04650:207:000000000-C238N:1:1101:28753:8643 2:N:0:19
GGACTACAAGGGTTTCTAATCCTGTTTGCTCCCCACGCTTTCGAGCCTCAGTGTCAGTTACAGTCCAGAGAGCCGCCTTCGCAACTGGTATTCCTCCTAATATCTACGCATTTCACCGCTACACTAGGAATTCTACTCTCCTCTCCTGCACTCAAGTTTCTCAGTTTCAAAAGCTTACTACGGTTGAGCCGTAGCCTTTCACTTCTGACTTAAGAAACCACCTACGCACCCTTTACGCCCAGTAATTCCGGACAACGCTTGCACCCTCCGTATTACCGCGGCGGCTGGCACGTAGTTAGCC
+
CCCCCGGFGGGGGCGFGGGGGGGGGGGGGCFFFGGGGGGGGGG<FG7FCEEFEFGGGGGF9F9CEFGGFGFEGGGGGDGGGGGGE<FGGGGGGGGGGGCFGFGFFGGGGGGGGGGF9@CGGGFFFGGFF9FGGGGGGG8<EFGF?EFG8?E5DEGFFGDFAAEGG;CD96>AFGGGEDAFDF8,C+DF8D8+1+3@?D,,2?D?A+5?AC>C*+5:CFFG=D=@8>254D)542:452ED7-8>7=<CF)=;0);2D>(1=667FE=6(.46:C5<A<4(46(,,-363*5::1:-)+)6>
@M04650:207:000000000-C238N:1:1101:22584:8643 2:N:0:19
GGACTACACGGGTTTCTAATCCTGTTTGCTCCCCACGCTTTCGAGCCTCAGCGTCAGTTACAGTCCAGAGAGTCGCCTTCGCCACTGGTGTTCTTCCTAATCTCTACGCATTTCACCGCTACACTAGGAATTCCACTCTCCTCTCCTGCACTCTAGACTTCCAGTTTGGAATGCAGCCCCCAGGTTGAGCCTGAGTATTTCACATCCCACTTAAAAATCCGCCTACGCTCCCTTTACGCCCAGTAAATCCGGACAACGCTCGCCACCTACGTATTACCGCGGCTGCTGGCACGTAGTTAGC
+
CCCCCGGGFGGGGEGGGGGGGGGGGGGGGGGGGGGGGGGGGGGGGGEFGGGGGGGGGFEFGGGGGGGGGGGG<<CGGGGGGGGGGGGGGGGGGGFGGGCGGGGGGGGGGGGGFFFFGG8=ECEFFDGGGGGGGGFGGECGGGGFGGFGGGGFD9EF;D,>DDFDGFGGGGGGGGECD?>EGE8DFGGGGDFGFFGGGGGGGFGFFFF5@DGGCCDGF@GGFGFA@ADD@GFFFGF*=8EEG0=E>D57:ADB6>D?:0((/479DG?7>?0:?F0AFG0>>FBB1,8?0E09<FB?BG><<
@M04650:207:000000000-C238N:1:1101:17861:8643 2:N:0:19
GACTACTGGGGTTTCTAATCCTGTTTGCTCCCCACGCTTTCGCACCTGAGCGTCAGTCTTTGTCCAGGGGGCCGCCTTCGCCACCGGTATTCCTCCAGATCTCTACGCATTTCACCGCTACACCTGGAATTCTACCCCCCTCTACAAGACTCTAGCTTGCCAGTTTCAAATGCAGTTCCCAAGTTAAGCTCGGGGATTTCACATCTGACTTAACAAACCGCCTGCGCTCGCTTTACGCCCAATAAATCCGGACAACGCTTGCCACCTACGTATTACCGCGGCTGCTGGCACGTAGTTAGCC
+
CCCCCGGGGGGGGGGGGGGGGGGGGGGGGGGGGGGGGGGGGGGGGGGGGGGGGGGGGGGGGGGGGFFGGGGGGGGGGGGFGFEGGGGGGGGGGGGGGGGGGGGGFGGGFGGGGGGGGGGDGGFFGGGGFGGGFGGGGGGGGGGFGGFGFGGFGGCFGGGGGGFGGGGGFGGFGGGGGGGGGGFGFFEC?DFGGGGEGCFGGFGFFGGAEFCFFGGGFDFG9CDDFF;:?GFFFCF<DFCEE(:BGGD<FD:6>FFFG;B<:?FAGE:7:1:>A8>A<74;109>6:??B6?G(((,636).
@M04650:207:000000000-C238N:1:1101:24272:8647 2:N:0:19
GGACTACGGGGTATCTAATCCTGTTTGCTCCCCACGCTTTCGCACCTGAGCGTCAGTCTTTGTCCAGGGGGCCGCCTTCGCCACCGGTATTCCTCCAGATCTCTACGCATTTCACCGCTACACATGGAATTCCACTCTCCTCTTCTGCACTCAAGTCTCCCAGTTTCCAATGACCCTCCCCGGTTGAGCCGGGGGCTTTCACATCAGACTTAATAAACCACCTGCGCTCGCTTTACGCCCAATAAATCCGGACAACGCTCGGGACCTACGTATTACCGCGCCTTCTGGCACGTAGTTAGCC
+
CCCCCGGGGGGGGGGGCEGGFDFGGGFFGGGGGGGGDEGGGGGGGGGGFFGGGCFFECGAGGGGGGGGGGGGGGGEGGCGDEGGGF+CFCFEFG8FECAF8?AFGGGGGGGGGGGFGCEDEFGFGGGGG9F;CDFGFFCDFGABGFFFGGFFFDFGGCFGFFFGGGGGGGFFFFF6C7:CEFGCEC?@GGEGGGGG<CGFGFFFF+;FEGCF4:FFAACD?7221@9;6DB:1CBFF0:?E?:2C>A<7<7:>DFBG9:<0079DC?>(8342@AB9*(4(31(.3>2::)*343,-0).4
@M04650:207:000000000-C238N:1:1101:22116:8669 2:N:0:19
GGACTACACGGGTTTCTAATCCTGTTTGCTCCCCACGCTTTCGCGCCTCAGTGTCAGTTACAGACCAGAAAGTCGCCTTCGCCACTGGTGTTCCTCCAAATCTCTACGCATTTCACCGCTACACTTGGAATTCCACTTTCCTCTTCTGCACTCAAGTTCCCCAGTTTCCAATGGCCATCCACGGTTGAGCCGTGGGCTTTCACATCAGACTTAAGAAACCACCTGCGCGCGCTTTACGCCCAATAATTCCGGATAACGCTGGCCACCTACGTATTACCGCGGCTGCTGGCACGTAGTTAGC
+
CCCCCGG<FFGGGGGGGGGGGGGGGGGGFGGGGGGGGGGGGGGGGGGGGGCFCFGGGGD@CEFAGCGFFGFFGGGGEGGGFGGGGGGGGGGGGGGGGGFGGGGGGGGGGGGGGGGGGGGGEGFGFGGGFGGGGGGG84,CEGGFFGC,9EGFG=8@BFFEECFEGFGF9@FGG8,1@DGF8DEGGCEGGGGECECEGDCGGFGFAGFFFGFGFG7:BDGCBGAD46(65DB@@GFFFFGGG;/:CFFEGFF10>DFGFF:(4*,9EBF0?:()<72<;442>9916070::E6(4((<>2.
@M04650:207:000000000-C238N:1:1101:15165:8677 2:N:0:19
GGACTACAGGGGTTTCTAATCCTGTTTGCTCCCCACGCTTTCGAGCCTCAGCGTCAGTTACAGACCAGAGAGCCGCCTTCGCCACTGGTGTTCCTCCATATATCTACGCATTTCACCGCTACACATGGAATTCCACTCTCCTCTTCTGCACTCAAGTCTCCCAGTTTCCAATGACCCTCCCCGGTTGAGCCGGGGGCTTTCACATCAGACTTAAGAAACCGCCTGCGCTCGCTTTACGCCCAATAAATCCGGACAACGCTTCCCACCTACGTATTACCGCGGCTTCTGGCACGTAGTTAGC
+
CCCCCFGGGGGGGGGGGGGGGGGGGGGGGGGGGGGGGGGGGGDGGGGGGGGGGGGGGGGGGGGGGGGGGGGGGGGGGGGGGGGEGGGGGGGGFGGGGGGGGGGGGGGGDGGGGGGGGGGGGEGGGGGFBACFGEFGGGGFGGGFGGGFGGGFGGGGGGGGGGGGGGFGDCEGFGGGGGGGGGGGGGGG6FGGGGDGGGGGGFGFFCFA@GGD<FFCF1<FBG>?7F;EBGFFFCFFFBGGGFFFCF4)20>1(59:G>63:(9<>C?822(44F02:D6>BF0((.)4)+1E631<?CA>6
@M04650:207:000000000-C238N:1:1101:15098:8693 2:N:0:19
GGACTACAGGGGTTTCTAATCCTGTTTGCTCCCCACGCTTTCGCACCTGAGCGTCAGTCTTTGTCCAGGGGGCCGCCTTCGCAACTGGTATTCCTCCTAATATCTACGCATTTCACCGCTACACCTGGAATTCTACCCCCCTCTACAAGACTCTAGCTGACCAGTTTCAAATGCAGTTCCCAAGTTAAGCTCGGGGATTTCACATCTGACTTAATCAACCGCCTGCGTGCGCTTTACGCCCAGTAAATCCGGACAACGCTCGCCACCTACGTATTACCGCGGCTGCTGGCACGTAGTTAGC
+
CCCCCFGGGGGGGGGGGGGGGGGGGGGGGGGGGGGGGGGGGGGGGGGGGGFGGGGGGGGGGGGGGGGGGGGGDEEGGGGGGGGGGGGGGFGGGGGGGGGGGGGGGGGGGGGGGGGGGGGGGGGGGGGF<FGFGGGGGGGGGGGFGGGFDGGFGGGGGGGGGCEGGGGGFGGGGGGGFGGGGGFGGGGGGG9CGGGGDGGGGFGFFGGFFGGGEFGGFFGGFGF@@F>F?GBFFGFAFFGGGFB:GG<AGFF>FFGFGFF?69CBGGFFFFFF?E?FGG6>F(2;BB))5E?F???B?E<<6
@M04650:207:000000000-C238N:1:1101:12379:8738 2:N:0:19
GGACTACCGGGGTTTCTAATCCTGTTTGCTCCCCACGCTTTCGCACCTCAGCGTCAGTATCGAGCCAGTGAGCCGCCTTCGCCACTGGTGTTCCTCCGAATATCTACGAATTTCACCTCTACACTCGGAATTCCACTCACCTCTCTCGAACTCCAGACCAATAGTTTTGAGGGCAGTTCCGAGGTTGAGCCCCGGGATTTCACCCCCAACTTTCTGGTCCGCCTACGTGCGCTTTACGCCCAGTAAATCCGGACAACGCTCGCCACCTACGTATTACCGCGGCTGCTGGCCCGTAGTTAGC
+
CCCCCGGGGGGGGGGGGGGGGGGGGGGGGGGGGGGGGGGGGGGGGGGGGGGGGGGGGGGGGGGGGGGGFCEFGGGGGGGGGGGGGGGGGGGGGGGGGGGGGGGGGGGGGGGGGGGGGGGGGGGFGGGGGEGGGGGGGGGGGGGFGGGG@FGFGCGGGGFGGGGFGGGF?CCFCFGEFGGGGCEGGGG67CCFEEGGGCCGGFDAFDDFFGGGEFD7FEGGFGFF04<F;C@F9EFAF?GG56?3D75<G4)60BD?<446:(96*;::?7-42<:<FG?BB90;,-48:=(*-9>??+-))
@M04650:207:000000000-C238N:1:1101:9679:8750 2:N:0:19
GGACTACCCGGGTATCTAATCCTGTTTGCTCCCCACGCTTTCGCACCTGAGCGTCAGTCTTTGTCCAGGGGGCCGCCTTCGCCACCGGTATTCCTCCAGATCTCTACGCATTTCACCGCTACACCTGGAATTCTACCCCCCTCTACAAGACTCTAGCCTGCCAGTTTCGAATGCAGTTCCCAGGTTGAGCCCGGGGATTTCACATCCGACTTGACAGACCGCCTGCGTGCGCTTTACGCCCAGTAATTCCGATTAACGCTTGCACCCTCCGTATTACCGCGGCTGCTGGCACGGAGTTAGC
+
BC9CCG8@EF+CGGGGGGGGGGGGGGGGGGGGGGFFEGGGGGGGGGGGG8EGGGGGDGGGGGGGGGGGGGGGGGGGGGDFGCFGGGGGGDGGGG;FGGFGGGGGFGFGDGEEEGGGGCGGGEGFC8FFGFCFGFGGGCFEE>EFGGCC<CFFGGGF9EGGGGF6@DF9EFF@5,5:CGGC4@FFGFGGFGDCEECEDGGGGFGFFGGEFG3DFFGDF3C56C>:4@>5(79>0C>AF?GEE62?>DA5D?):?3D):16??FGBGG68<3(((;7AC:119F>>1:328C0+(((-(2)).
@M04650:207:000000000-C238N:1:1101:11809:8752 2:N:0:19
GGACTACAGGGGTTCTAATCCTGTTTGCTCCCCACGCTTTCGAGCCTCAGTGTCAGTTACAGGCCAGAGAGCCGCTTTCGCCACCGGTGTTCCTCCATATATCTACGCATTTCACCGCTACACATGGAATTCCACTCTCCTCTCCTGCACTCAAGTCTACCAGTTTCCAATGCATACAATGGTTGAGCCACTGCCTTTTACACCAGACTTAATAAACCACCTGCGCTCGCTTTACGCCCAATAAATCCGGACAACGCTCGGGACCTACGTATTACCGCGGCTGCTGGCACGGAGTTAGCCG
+
CCCCCGGGGGGGG>FFGGGGGGGGGGGGGGGGGGGGGGGGGGGGGGGGGFGGGGFFGGGGGGGGGGCEGCFGGGGGGFAF7BCCFGCF@GGGGGGGGGGGFDCGEGGGEFGGGGGFEEGGGFGFGGGGGGGGGGGFDGGGGGGFGGGGGGGFCFGGGDFGGGGGFGGGGGGGDGGGGGGFGGFGE@FGGGGGGGGGFFGGFFGF5>*@@GFGFFGFFFGGFG=@FB9B>5>DBFF=EBEGCD3A:FE1CD).:FG1D@<>FBD>GGF86().8:)6;>9>F0;?B:71(2,*(-,4-+)4(
@M04650:207:000000000-C238N:1:1101:18618:8769 2:N:0:19
GGACTACTGGGGTATCTAATCCTGTTTGCTCCCCACGCTTTCGCACCTGAGCGTCAGTCTTCGTCCAGGGGGCCGCCTTCGCCACCGGTATTCCTCCAGATCTCTACGCATTTCACCGCTACACCTGGAATTCTACCCCCCTCTACGAGACTCAAGCTTGCCAGTATCAGATGCAGTTCCCAGGTTGAGCCCGGGGATTTCACATCTGACTTAACAAACCGCCTGCGTGCGCTTTACGCCCAGTAATTCCGATTAACGCTTGCACCCTCCGTATTACCGCGGCTGCTGGCACGGAGTTAGC
+
CCCCCGGGGGGGGGGGGGGGGGGGGGGGGGGGGGGGGGGGGGGGGGGGGGGGGGGGGGGGGGGGGGGGGGGGGGGGGGGGGGGGGGGGGGGGGGGGGGGGGGGGGGGGGGGGGGGGGGGGGGGGGGGGGGGGGGGGGGGGGGGFGGGDFGGFGGGGGGGGGGGGGGGGGGGGGGGGGGGGGFGGFGGGGGGGGGGG)>FCFFGFFFFFFGGGFGGGFFGGFGB?DFFF?D9;FE>>F?GGGFFFFFBAFFF??5CBG?F?F?GFGGF?2?F0(2:AG:0016>;FFF>FGFGFFBB:G4<4
@M04650:207:000000000-C238N:1:1101:7561:8810 2:N:0:19
GGACTACAGGGGTTTCTAATCCTGTTTGATCCCCACGCTTTCGCACATCAGCGTCAGTTACAGACCAGAAAGTCGCCTTCGCCACTGGTGTTCCTCCATATCTCTGCGCATTTCACCGCTACACATGGAATTCCACTTTCCTCTTCTGCACTCAAGTTTTCCAGTTTCCAATGACCCTCCACGGTTGAGCCGTGGGCTTTCACATCAGACTTAAAAAACCGCCTACGCGCGCTTTACGCCCACTAATTCCGGATAACGCTTGCCACCTACGTATTACCGCGGCTGCTGGCACGTAGTTAGC
+
CCCCCGGGGGGGFGGFGGGGGGGGGGGGGGGFGGGGGGGGGG7CGGGGGGGGGGGGGGGGGGGGGGGGGGGGGGGGGDEGGGGGGGGGCEFGGGGGGGGGGGGGGFGGGGGGDGGGFGGGGGGGGGGGGGGFGGGFGGFGGFGFGGGGGGFFGGGGEEFGGGGGGG8EGFGGCFGEGGGGFGGGGGGGGGGGEGGGGGGGGFGFFGGF@CFFFGGGFFGGFGFDFF@F=GFF9:=<A<GEGFF7FGBAGFFB<>DBC:BF::30:9:?>BF??G:BGC?FF99>(-8?BG(<4?((4C44)
@M04650:207:000000000-C238N:1:1101:12493:8817 2:N:0:19
GGACTACAAGGGTTTCTAATCCTGTTTGCTCCCCACGCTTTCGCACCTGAGCGTCAGTCTTTGTCCAGGGGGCCGCCTTCGCCACCGGTATTCCTCCAGATCTCTACGCATTTCACCGCTACACCTGGAATTCTACCCCCCTCTACAAGACTCTAGCTGACCAGTTTCAAATGCAGTTCCCAAGTTAAGCTCGGGGATTTCACATCTGACTTAATCAACCGCCTGCGTGCGCTTTACGCCCAGTAATTCCGATTAACGCTTGCACCCTCCGTATTACCGCGGCTGCTGGCACGGAGTTAGC
+
CCCCCGGGGGGGGGGGGGGGGGGGGGGGGGGGGGGGGGGGGGGGGGGGGGGGGGGGGGGGGGGGGGGGGEGGGGGGGGGGGGGGGGGGGGGGGGGGGGGGGGGGGGGFGGGEFGGGGGGGGGGGGGGGGGGGGGGGGGGGGGGFGGGGGFGFGGGGGGGGGGGGGGGGGGGGGGGGGGGGGGGGGGGGGGCGGGGGGGGGGFGFFGGFFGGGFGGDFEGG0DB@DFFF;DBFFEFFFFGGG::?GFADG?:?FFDFGFFF03CBGGFBFF08:GFFGG0>FBFBBFB??DBG0(49?;5A<
@M04650:207:000000000-C238N:1:1101:6919:8838 2:N:0:19
GGACTACACGGGTTTCTAATCCTGTTTGCTCCCCACGCTTTCGCACCTGAGCGTCAGTCTTTGTCCAGGGGGCCGCCTTCGCCACCGGTATTCCTCCAGATCTCTACGCATTTCACCGCTACACCTGGAATTCTACCCCCCTCTACAAGACTCTAGCTTGCCAGTTTCAAATGCAGTTCCCAAGTTAAGCCCGGGGATTTCACATCTGACTTAACAAACCGCCAGCGTGCGCGTTACGCCCAGTAATTCCGATTAACGCTTGCACCCTCCGTCTTACCGCGGCTGCGGCCTCGGAGTTAGC
+
AB-CCGGCFFGGGGGFGGGGGGFFG9FEGGGEDEGGG7FFDFGGCGCF=FCFGGGDGGGGGEGGGGGFFFEFGGEGEG>FEFGGCGGGEGCDDF=FGFG9EGFFG9EGGGDFCFEEGEG+>FFG:FFEFFGGGGGGGG?FGGEDGGGC,9D9GGGGGG9DFFCEFGFGGGCDD9CFGFGGGG6>>3;DFC,=ECEED<FCC+>=BF>F):C76FF>F;EF9C;(,5:B(/(7(>>FFFDEEB<8:CAAG=),4)9>78900193CEB(4(3-(82)CFB>03063?(2(*(0((-(,*--.
@M04650:207:000000000-C238N:1:1101:24726:8838 2:N:0:19
GGACTACCGGGGTTTCTAATCCTGTTTGCTCCCCACGCTTTCGTGCCTCAGTGTCAGTTACAGTCCAGAGAGCCGCCTTCGCAACTGGTATTCCTCCTAATATCTACGCATTTCACCGCTACACTAGGAATTCTACTCTCCTCTCCTGCACTCAAGTTTCTCAGTTTCAAAAGCTTACTACGGTTGAGCCGTAGCCTTTCACTTCTGACTTAAGAAACCACCTACGCACCCTTTACGCCCAGTAATTCCGGATAACGCTAGCCCCCTCCGTATTACCGCGGCGGCTCGCCCGTAGTTAGCC
+
CCCCCFGGGGGGGGGGGGGGGGGGGGCGGGGGGGGGGGGGGGGFGGGGGGGEFFGGGGGGGGGGGGGGGFGGGGGGGGGGGGCGGGGGGFGGGGGGGGGGGGGGFFGGGGGGGGGGGGG6EGGG9FGGGGGGFDFGGGGGFFGFGGGGGGGFG?FFGC;,=FAFFGFGFG9=FFGDGGFGFGGGGG6DCFEC>EGGGFGFDFFAA>FCCC2<A2DBFBGGFGF>6ABD=D@(78+>?>EG@3@<F7<3CFE@F:07>(,63;F(CGF0,(,(.C92CC0(36((,((42*4769(-50:45
@M04650:207:000000000-C238N:1:1101:8746:8868 2:N:0:19
GGACTACTCGGGTTTCTAATCCTGTTTGCTCCCCACGCTTTCGCACCTGAGCGTCAGTCTTTGTCCAGGGGGCCGCCTTCGCCACCGGTATTCCTCCAGATCTCTACGCATTTCACCGCTACACCTGGAGTTCTACCCCCCTCTACAAGACTCTAGCTTGCCAGTTTCAAATGCAGTTCCCAAGTTAAGCTCGGGGATTTCACATCTGACTTAACAAACCGCCTGCGTGCGCTTTACGCCCAGTAATTCTGATTAACGCTTGCACCCTCCGTATTACCGCGGCTGCTGGCACGGAGTTAGC
+
CCCCCGGGFGGGGGGGGGGGGGGGGGGGGGGGGGGGGGGGGGGGGGGGGGGGGGGGGFGGGGGGGGGGGGGGGGGGGGGGGGGGGCGGGGGGGGGGGGGGGGGGGGGGGGGGFGGFGGGGGGGGGGGGFGGGGGGGGGFGGGGFGGG?FFGFGGGGGGGGGGGC@9EGFGGGGGGGGGGGGGGGGGGGGGDFGGGGDGGGFFGFFFGFFGGGCGGGFFGGFDFF;FFE0DFFFGFFF?GGG?<>GDAFGFB<<FC<G(4??BGFGCFFFF98?=?>GGB>;99>FFB:?E?FB(1-,A46)
@M04650:207:000000000-C238N:1:1101:6840:8884 2:N:0:19
GGACTACCCGGGTATCTAATCCTGTTTGCTCCCCACGCTTTCGAGCCTCAGTGTCAGTTACAGGCCAGAGAGCCGCTTTCGCCACCGGTGTTCCTCCATATATCTACGCATTTCACCGCTACACTAGGAATTCCACTTACCTCTCCTGCACTCTAGTTACACAGTTTTATGTGCTGTCTACAGGTTAAGCCTATATATTTAACACATAACTTATCTAACCGCCTACGCATCCTTTACGCCCAGTTATTCCGAACAACGCTTGCCACCTACGTATTACCGCGGCTGCTGGCACGTAGTTAGC
+
CCCCCGGGGGGGGGGGGGGGGFGGGGGGGGGGGGGGGGGGGGGFGGGGGGGGGFGGGGGGGFDGGGGGGGGGGGGGGGGGGGGGGGGGFGFGGGFGGGGGGGGGGGGGGGGGGGGGGGGGGGGGGGGGGGGGGGGGFGGGGGGFGGGGGGGFGGGGGGGGGGGGGGGFGGCGGGG,@FEFGGGGGGFFGGGGGGGGGGGFGFGFFGGFEGF7@FFFFFGGFG=9AFAEA5@=:FFFFFGCEDF;GGFEGFFFFFGFG>F?D;F@GGF@?FFF<EBF?D(-,3,36::2:C7C<1?B:C)<<
@M04650:207:000000000-C238N:1:1101:16554:8895 2:N:0:19
GGACTACCAGGGTTTCTAATCCTGTTTGCTCCCCACGCTTTCGAGCCTCAGCGTCAGTTACAGACCAGAGAGCCGCCTTCGCCACTGGTGTTCCTCCATATATCTACGCATTTCACCGCTACACATGGAATTCCACTCTCCTCTTCTGCACTCAAGTCTCCCAGTTTCCAATGACCCTCCCCGGTTGAGCCGGGGGCTTTCACATCAGACTTAAAGAACCGCCTGCGCATCCTTTACGCCCAGTTATTCCGAACACCGCTTGCCACCTACGTATTACCGCGGCTGCTGGCACGTAGTTAGC
+
CCCCCGGGGGGGGGGGGGGGGGGGGGGGGGGGGGGGGGGGGGGGGGGGGGGGGGGGGGGGGGGGGGGGGGGGGGGGGGGGGGGGGGGGGGGGGGGGGGGGGGGGGGGGGEGGGGGGGGGGGGGGFGGGGGGGGGGGGGCGGGGFDGGGGGGFGGGGGGGGGGG8DFGGGGGCF;FGGGGECFGCGGG8<EGE*@EEGDGFFFGFFFGA:CFGFGGGFFFGFDFF;F@FFGFEFGF)@?GGGFFBCFA9FFFFFFG0149>48CBGGF?F?::2:4AGC?FFFFF>B>B(13C<::?3FA)6
@M04650:207:000000000-C238N:1:1101:17231:8963 2:N:0:19
GGACTACTAGGGTTTCTAATCCTGTTTGCTCCCCACGCTTTCGAGCCTCAGCGTCAGTTACAGTCCAGAGAGTCGCCTTCGCCACTGGTGTTCTTCCTAATCTCTACGCATTTCACCGCTACACTAGGAATTCCACTCTCCTCTCCTGCACTCTAGACTTCCAGTTTGGAATGCAGCCCCCAGGTTGAGCCTGAGTATTTCACATCCCACTTAAAAATCCGCCTACGCTCCCTTTACGCCCAGTAAATCCGGACAACGCTCGCCACCTACGTATTACCGCGGCTGCTGGCACGTAGGTAGC
+
CCCCCGGGGGGGGGGGGGGGGGGGGGGGGGGGGGGGGGGGGGGGGGGGGGGGGGGGGGGGGGGGGGGGDFGGGGGGGGGGGGGGGGGGGGGGGGGGGGGFGGGGGGGGGGGGGGGGGGGGGGGGCFGGGGGGGGGGGGGGGGGFGGGGGGGFGGGGGGGD;F,=FFGFGGGGGFGGG66EC7EGG?8?DFGGGGGFFFGGGFFFC6DFE>FGFGGGFFGGFG957?AFDGFF@GFEF>EGG?DFDF?CCFDFDBDDG>F(,,CBGGF?BF?(,<:AGF2247>0437?FC2E:<01(<:7:
@M04650:207:000000000-C238N:1:1101:18844:8983 2:N:0:19
GGACTACTAGGGTTTCTAATCCTGTTTGCTCCCCACGCTTTCGAGCCTCAGTGTCAGTTACAGGCCAGAGAGCCGCTTTCGCCACCGGTGTTCCTCCATATATCTACGCATTTCACCGCTACACATGGAATTCCACTCTCCTCTCCTGCACTCAAGTCTACCAGTTTCCAATGCATACAATGGTTGAGCCACTGCCTTTTACACCAGACTTAATAAACCACCTGCGCTCGCTTTACGCCCAATAAATCCGGACAACGCTCGGAACCTACGTATTACCGCGGCTGCTGGCACGTAGTTAGCC
+
CCCCCEGGGGGGGGGGGGGGGGGGGGGGGGGGGGGGGGGGGGGFGGGGGGGGGGGGGGDDFFGFGGGGFGGGGGGGCGGFGGGEEFGDFGGGGGGGGGGGGGGGGGGGFGGGGFGGGGGGGGGGF:EFGGGGGGGGGGGGGG8DDFGGGFGFGGGGFGGGGDDFDFGGFGG9DFFGGGG9AGGFGGGFF8,@?CGGGGFGGAFFFDC5CF7B7FFGFBEF>5<B):4:/*(-:EFEEFGGGD@3>C?57>:@@FGDD>?@F,),1A<?FF?>B<<:A9,((,(-8?F(4*.:37?:<<62.
@M04650:207:000000000-C238N:1:1101:12105:8996 2:N:0:19
GGACTACCGGGGTTTCTAATCCTGTTTGCTCCCCACGCTTTCGAGCCTCAGTGTCAGTTACAGGCCAGAGAGCCGCTTTCGCCACCGGTGTTCCTCCATATATCTACGCATTTCACCGCTACACATGGAATTCCACTCTCCTCTCCTGCACTCAAGTCTACCAGTTTCCAATGCATACAATGGTTGAGCCACTGCCTTTTACACCAGACTTAATAAACCACCTCCGCTCGCTTTACCCCCAATAAATCCGCACAACCCTCGGGACCTCCGTTTTACCCCGGCTTCTGGCCCCTAGTTTGCC
+
C@CCCFGGGGGGGGGGGGGGGGGGGGGGGGGGGGGGGGGGGGD8EFGGGGFFGGGGFFGAGGGGGGGGGAEFFFGGEEGG7FFGEGGGGGGGGGGGGGGGGGGGGGGGGGGGGGGGGGGGGGGGGGCGGGGGGGFGGFAFFGGFGGFFGFGFGFGCDFGGGGFCFGFGGGCGCFDGGDF6EC,EGEFGFC,@CCGGFCGGFF,;;C5*=F>8*=+=86@7@DB)7495@)((6E6>*/;C*63.:>??F5).(85?*41?(3),/;3)4(3)5?9AG43,((,(,4<<7=:*(,()53))5
@M04650:207:000000000-C238N:1:1101:8432:9002 2:N:0:19
GGACTACTGGGGTATCTAATCCTGTTTGCTCCCCACGCTTTCGCACCTGAGCGTCAGTCTTCGTCCAGAGAGCCGCCTTCGCAACTGGTATTCCTCCTAATATCTACGCATTTCACCGCTACACTAGGAATTCTACTCTCCTCTCCTGCACTCAAGTTTCTCAGTTTCAAAAGCTTACTACGGTTGAGCCGTAGCCTTTCACTTCTGACTTAAGAAACCACCTACGCACCCTTTACGCCCAGTCATTCCGGATAACCCTAGCCCCCTACGTATTACCCCGTCTCCTGGCACCTCGTTTGCC
+
8-8ABAFGGGGCGGGGGDFFGGGFFGGGGGGFGEGG>FFGGGCE@FGGGCCGEGEGEGGFGGGGGGEC9E8CFG+@@FGEFE,@EGGDFFGGGGGGCGEAFAFGGGFCECEGGGFGEC8C>FFEFAFGGFGGGGDGG8A8DFGFGGGFFCFFDEF?FCFFFCF=FFDC9;B9+,999DFDD:+DG<E,98:C6@+EF8B;2+@8AFCAEGF8*;7+;>697CBE=@)89CDFFF+8?2:C<(.)2;?5;650;>:3*,33(.;3*?6(4(.)6369:*1,--308<3(.04*,,(43*().
@M04650:207:000000000-C238N:1:1101:17464:9041 2:N:0:19
GGACTACTGGGGTTCTAATCCTGTTTGCTCCCCATGCTCTCATGCCTCAGCGTCAGTTACAGTCCAGTAAGTCGCCTTCGCCACTGGTGTTCTTCCTAATCTCTACGCATTTCACCGCTACACTAGGAATTCCACTTACCTCTCCTGCACTCTAGTTACACAGTTTTATGTGCTTTCTACAGGTTAAGCCTATATATTTAACACATAACTTATCTAACCGCCTACGCATCCTTTACGCCCAGTTATTCCGAACAACGCTTGCCACCTACGTATTACCGCGCCTGCTGGCCCGTAGTTAGCC
+
CCCCCGGGGGGGGGGGGGGGGGGGGGGGGGGGGGGGGGGGGGGGGGGFGCFGGGGGGGGGGGGGGGFGGGGGGGGGGGGGGGGGGGGGGGGGGGGGGGGGGGGGFGFGFGGGGGGGGGGGGFGGGGGGGGGGFGGGGGGGGGGBFGGGGGGFGGAFGGGGGGFFGGGGGFGFGGGGGGCGGGGGGGFFGGGGGGGFGGGGGFGFFFFCFGGGFGGGFEEGACD>CB=BFGFFFGFEF=C**-0>9:>CCF;=@F<B4/3:72C>F535;(3=CGECFC61(1:?BB?4150*49B:>+6A>
@M04650:207:000000000-C238N:1:1101:20192:9050 2:N:0:19
GGACTGCCGGGGTTTCTAATCCTGTTTGCTCCCCACGCTTTCGAGCCTCAGTGTCAGTTACAGGCCAGAGAGCCGCTTTCGCCACCGGTGTTCCTCCATATATCTACGCATTTCACCGCTACACATGGAATTCCACTCTCCTCTCCTGCACTCAAGTCTACCAGTTTCCAATGCATACCATGGTTGAGCCACTGCCTTTTACACCAGACTTAATAAACCACCTGCGCTCGCTTTACGCCCAATAAATCCGGCAAACGCTCGGGACCTACGTATTACCCCGGCTGCTGGGCCCTAGTTAGCC
+
C@CCC,FEEGGDGGGGGGGGGGGGGGGGGGGFGGGGGGGGGGGFGGGGGGGGGGGGGGGGGGG8FGGGD<<CGGGG:FFGGGGGG8EGGGGGGGFFGGFFGGGGGGGGGGGEGGGGGGGGGGGGDEFGGGGGGGGGGGCGGGGFGGGGGGGFG8EDDE9;EGGGFFGGGGGGGGGGFC,,@>DCA+,@28@CFD6CFGGG7AC*;CD;4C==*297B=FGBCDE=ABFF:2(5A:CAFDGGF@)>>).*)0(.);3<1(49(1(9E7)5(().36496((((-314>?0>?*-4(-6+))5
@M04650:207:000000000-C238N:1:1101:15862:9060 2:N:0:19
GGACTACCAGGGTTTCTAATCCTGTTTGCTCCCCACGCTTTCGAGCCTCAGCGTCAGTTACAGTCCAGAGAGTCGCCTTCGCCACTGGTGTTCTTCCTAATCTCTACGCATTTCACCGCTACACTAGGAATTCCACTCTCCTCTCCTGCACTCTAGACTTCCAGTTTGGAATGCAGCCCCCAGGTTGAGCCTGAGTATTTCACATCCCACTTAAAAATCCGCCTAGGCTCCCTTTACGCCCAGTAAATCCGGACAACGCTCGCCACCTACGTATTCCCGCGGCTGCGGGCACGTAGTTAGC
+
CCCCCFGGGGGGGGGGGGEEGGGGGGGGGGGGGGGGGGGGGGGGGGGGFFFGGGGGDGGGGGGGGGFFFGGDFFEGGGEFGGDCFFGGGGGGAFFGFFFECFFGGGGFG:CGGGGGGGCDGFFFGGGGGEGGGGGGGGGGFFGBGDDGGGGFFGFCGCG9EAFFGGGGGFCEFFCAF?EGGGGGGFG3CCFGGGCCGGGG7+>AC:9*8>FFFGGD*8F557AA=*)36CA=>GF==2CFEDB78D<5DF56<BDFG1;3;BGFGGF:0333)<4):C<F1>;1((--9E0E(.334C:)5
@M04650:207:000000000-C238N:1:1101:20852:9073 2:N:0:19
GGACTACCGGGGTTTCTAATCCTGTTTGCTCCCCACGCTTTCGCACCTGAGCGTCAGTCTTTGTCCAGGGCGCCGCCTTCGCCACCGGTATTCCTCCAGATCTCTACGCATTTCACCGCTACACCTGGAATTCTACCCACCTCTCCCAGACTCTAGCTTGCCAGTTTCAGATGCACTTCCCAAGTTAAGCTCGGGGATTTCACATCTTACTTAACAAACCGCCTACGCGCCCTTTTCGCCCCTTAATTCCGCTTAACGCTTGCACCCTCCGTTTTACCGCGGCTGCTGGCCCCGCGTTCGC
+
C@CCCGGF7FGGGGGGGGGGGG<FFG@EFGGGGGGGGGGGGGG7@FGG8@F<FGGGGC@<66CFFGGG@@,7C:CGGG@FFGGGEGGGGCGGGGGGGCEFGFGGGGGGCFGGGGGGC?=?@GGG:3DFGGFGG,E@3,3CCFGF86,1,@DFG9>DGGGG6<C6FG:@,,,35:3,,*@EC>,DGGDC@F,,1=>5)2FGGFG>+9++0=FG7FGGF1EG(>@F1A?)()(((:?)/(*;E(((*2462=)(4<*6:14(8?C26C311428)+4)+C<>27>9,2)),:,2(((,(2(((
@M04650:207:000000000-C238N:1:1101:7936:9074 2:N:0:19
GGACTACTGGGGTTTCTAATCCTGTTTGCTCCCCACGCTTTCGAGCCTCAGCGTCAGTTACAGTCCAGAGAGTCGCCTTCGCCACTGGTGTTCTTCCTAATCTCTACGCATTTCACCGCTACACTAGGAATTCCACTCTCCTCTCCTGCACTCTAGACTTCCAGTTTGGAATGCCGCCCCCAGGTTGAGCCTGAGTATTTCACATCCCACTTAAAAATCCGCCTACGCTCCCTTTACGCCCAGTAAATCCGGACAACGCTCGCCACCTACGTATTACCGCGGCTGCTGGCACGTAGTTAGC
+
<CCCCGGF@FGGGGGGGGGGGGGGGGGGGGGGGGFGGGGCFGFC@FGGGFCGGGGDEF@FFCE9FFFF99,B,:7FGGGGDCFGGDFGGFGGGGGGGG5AFFGFGEF=BFGEFEFGGGGGGDCF,9ACF9FEGGDF8=EFEFGFC84,4@EFGG;C,E>3EE9AFGC;3,,,6A,6=D8CCC:CFG63C;EC,4@<+=BFGAF6+;;*8C;CE8C+?7CF2D):2A=BDG=BBFF*=7EEE?6=7+.7CA>;(:)=D>>08>G>*8:<(5(4):7AFFBB9;>;B6:2(::G<:2:<FB25
@M04650:207:000000000-C238N:1:1101:22836:9083 2:N:0:19
GGACTACTAGGGTTTCTAATCCTGTTTGCTCCCCACGCTTTCGCACCTGAGCGTCAGTCTTTGTCCAGGGGGCCGCCTTCGCCACCGGTATTCCTCCAGATCTCTACGCATTTCACCGCTACACCTGGAATTCTACCCCCCTCTACAAGACTCTAGCTTGCCAGTTTCAAATGCAGTTCCCAAGTTAAGCTCGGGGATTTCACATCTGACTTAACAAACCGCCTGCGTGCGCTTTACGCCCAGTAATTCCGATTAACGCTTGCACCCTCCGTATTACCGCGGCTGCTGGCACGGAGTTAGC
+
CC<CCGGGGGGGGGGGGGGGGGGGGGGGGGGGGGGGGGGGGGGGGGGFGEGGGGGGGGGGGGGGGGGGGGGGGGGGGGGGFGGGGGGGGGGGGGGGGGGGGGGGGGGGGGG>FFGGFEGGGGGGGGGGGGGGGGGFFFGGGGGBGGGDAGFFGGAFGGGGGGCFFFFFG=EGGAFGCFGGGGFGGFGFGGGGGCGGGGGGFFFFFGGFEF7=>1;CF?G:;GF@;F65(:(:6EFBB<G>CBF?GGFFCF@?FFGA7803::F<DGFF?39?:F?AFF4049919?0>?G:F?BFFFC<26
@M04650:207:000000000-C238N:1:1101:2549:9125 2:N:0:19
GGACTACCGGGGTTTCTAATCCTGTTTGCTCCCCACGCTTTCGCGCATCAGCGTCAGAGACAGTCCAGAGAGTCGCCTTCGCCACTGGTGTTCTTCCTCATCTCTACGCATTTCACCGCTACACTGGGAATTCCAATCTCCTCTACTGCACTCTAGAGTTCCAGTATCGAATGAAGCCCACAGGTTGAGCCTGAGGATTTAACATGCCAAGTAAAAATCCGCCTACGAGCCCTTACCGCCCAGTAATTCCGAACAACGATTGCAACATACGTATTAACGCGGCTGCTGGCACGTAGTGGGC
+
CCCCCCF,@FGGC+@FGGGCF9,CCFAFFA,CDFGGGG,6<FD,7@+44CCE7BCCF,,:,CC9,CFFGC8,9<FFEGD9FFE@E85,C,:BFFGGGC,C?:@ADEFFF=?B,:F9,@CD7@FF4,,,8E<FF,,,,6,A9=DDDFG,56@<@93EF,,,,:EGD9D,++,,0,5<E++,+8>,7@E?78,,@,3*39D?>+2=@*4/1**2/2+5/-,05C(8>)(2()63(0)(2/8C<(:4+3)9CF4(/55,93(4:BG):@((.,(,)<34+04-417((())552<20743+(.(
@M04650:207:000000000-C238N:1:1101:12357:9156 2:N:0:19
GGACTACCCGGGTATCTAATCCTGTTTGCTCCCCACGCTTTCGAGCCTCAGCGTCAGTTACAGTCCAGAGAGTCGCCTTCGCCACTGGTGTTCTTCCTAATCTCTACGCATTTCACCGCTACACTAGGAATTCCACTCTCCTCTCCTGCACTCTAGACTTCCAGTTTGGAATGCAGCCCCCAGGTTGAGCCTGAGTATTTCACATCCCACTTAAAAATCCGCCTACGCTCCCTTTACGCCCAGTAAATCCGGACAACGCTCGCCACCTACGTATTACCGCGGCTGCTTGCACGTAGTTAGC
+
BCCCCFGGGGGGGGGGGGGGGGGGGGGGGGGGGGGGGGGGGGGFGGGGG@EFGGGGGGGGGGGGGGGGGGGGGGFGGGGGCGGGGGGGGGGGGGGGGGGGGGFGGGGGGGGGGGGGGGGD@FGGG8FAFEGGGGFGGGGGGGGFGFGDGGGFGG=9DDGGGG8EGGGFECGGDFGFGFGGE7C@FG8,CCCFGFFAGGGGC>CFFGGFEGGF5CF+ABGGAFA>>F9D@GFDDGF=F?GEE?@@F+7CGFB6<ED(;;F?DBGB*;<::?0:<F79F72239909()).:2C1:?(4@)65
@M04650:207:000000000-C238N:1:1101:16955:9158 2:N:0:19
GGACTACTGGGGTTTCTAATCCTGTTTGCTCCCCACGCTTTCGTGCCTCAGTGTCAGTTACAGTCCAGAGAGCCGCCTTCGCAACTGGTATTCCTCCTAATATCTACGCATTTCACCGCTACACTAGGAATTCTACTCTCCTCTCCTGCACTCAAGTTTCTCAGTTTCAAAAGCTTACTACGGTTGAGCCGTAGCCTTTCACTTCTTACTTAAGAAACCACCTACGCACCCTTTACGCCCCGTAATTCCGGATAACGCTAGCCCCCTACGTAGTACCGCCGCTGCTGGCACGTAGTTCGCC
+
CCCCCGGGGGGGGGGGGGGGGGGGGGGGGFGCGEGG7@FGGGGGGGGGGEFGGGGEGFGGGGGGGGGGCEGCEFFGGGDFFGGCCGGFGGGGEA,<FEFFGGGGDFGGGGGGF9FEDGGGD@FFGGGGGFGGGGFFG?,AEFE?DFF?GGGFGGGGEDGGFGGFFFFGGGC9=,E9EFD8DGDGEECFGGGG+@DFG?F;CADA?C+?A<+?:<<+;=6C>*8849295D4BD,:>:@ED*5665FFFG4)(;=D<99(2.3>@GC(,(-.4(24)3/4(,7(-(58::*5C(,2()+,,4
@M04650:207:000000000-C238N:1:1101:25023:9164 2:N:0:19
GGACTACCCGGGTATCTAATCCTGTTTGCTCCCCACGCTTTCGCACCTGAGCGTCAGTCTTTGTCCAGGGGGCCGCCTTCGCCACCGGTATTCCTCCAGATCTCTACGCATTTCACCGCTACACATGGAATTCCACTCTCCTCTTCTGCACTCAAGTCTCCCAGTTTCCAATGACCCTCCCCGGTTGAGCCGGGGGCTTTCACATCAGACTTAAGAAACCGCCTACGCTCCCTTTACGCCCAGTAAATCCGGACAACGCTCGCCACCTACGTATTACCGCGGCTGCTGGCACGTAGTTAGC
+
CCCCCGGGGGGGGGGGGGGGGGGGGGGGGGGGGGGGGGGGGGGGGGGGGGGGGGGGGGGGGGGGGGGGGGGGGGGGGGGGGGGGGGGGGGGGGGGGGGGGGGGGGGGGGGGGGGGGGGGGGGGGGGGGGGGGGGGGGGCGGGGFGGGGGGGFGGGGGGGGGGGGGGGGGGGGGGGGGGGGGGGGGD58EGGGDGEGDDFGGFGFFGFFFGGGCGGGFFGGFGFF?FFF<D9<1FFFFFGGG?BFFF<AGFF9:>DB<012:7CBGEB:??<B2C?BGGBFF9(-1:2:0C:FBBFFFF9>>
@M04650:207:000000000-C238N:1:1101:27545:9171 2:N:0:19
GGACTACTCGGGTTTCTAATCCTGTTTGCTCCCCACGCTTTCGCACCTGAGCGTCAGTCTTTGTCCAGGGGGCCGCCTTCGCCACCGGTATTCCTCCAGATCTCTACGCATTTCACCGCTACACCTGGAATTCTACCCCCCTCTACAAGACTCTAGCTTGCCAGTTTCAAATGCAGTTCCCAAGTTAAGCTCGGGGATTTCACATCTGACTTAATCAACCGCCTGCGTGCGCTTTACGCCCAGTAATTCCGATTAACGCTTGCACCCTCCGTATTACCGCGGCTGCTGGCACGGAGTTAGC
+
CCCCCGGGGGGGGGGGGGGGGGGGGGGGGGGGGGGGGGGGGGGGGGGGGGGGGGGGGGGGGGGGGGGGGGGGGGGGEGGGGGGGGGGEGGGGGGGGGFGDFGECGFGGGGCGGGGGEGGDGGGGGGGGGGFFGGGFFGGGDDDBFGGGDGGACFGGGGGGGGGGFFGFFFGGGCFGGGCFGGCCDAEGGGGGD>GEGGG?GFFCFFFFEGGGFGGGFEGFFGFFFFF>0C>>;GFAFBCE*88?>CAAFFFBFFGFD?>?FFF<CGF(38;?BC?<CF(29;>>>0>?7E??:170,C:96
@M04650:207:000000000-C238N:1:1101:24680:9187 2:N:0:19
GGACTACTGGGGTTTCTAATCCTGTTTGCTCCCCACGCTTTCGCACCTGAGCGTCAGTCTTTGTCCAGGGGGCCGCCTTCGCCACCGGTATTCCTCCAGATCTCTACGCATTTCACCGCTACACCTGGAATTCTACCCCCCTCTACAAGACTCTAGCTTGCCAGTTTCAAATGCAGTTCCCAAGTTAAGCTCGGGGATTTCACATCTGACTTAACAAACCGCCTGCGTGCGCTTTACGCCCAGTAATTCCGATTAACGCTTGCACCCTCCGTATTACCGCGGCTGCTGGCACGGAGTTAGC
+
CCCCCGGGGGGGGGGGGGGGGGGGGGGGGGGGGGGGGGGGGGGGGGGGGGGGGGGGGFGGGGGGGGGGGGGGGGGGGGGGGGGGGGGGGGGGGGGGGGGGGGGGGGGGGGGGGGGGGGGGGGGGGGGGGGGGGGGGGFFGGGGFGGGCFGGFGGCCGGGGGGGGGGGGFGFGGCFGGGGGGGGGGGGGGGEGGGGGGGGGGFGFFGGFEGGGFGGGF;DG@GFF0FBFFG99>GFFFFGGGFBBFFAAGFFB07<AF?BB:?G?GGFF:0(-.;?)+:<BFFB97B?03C0<16(43F6).
@M04650:207:000000000-C238N:1:1101:26585:9221 2:N:0:19
GGACTACTCGGGTTTCTAATCCTGTTTGCTCCCCACGCTTTCGTGCCTCAGTGTCAGTTACAGTCCAGAGAGCCGCCTTCGCAACTGGTATTCCTCCTAATATCTACGCATTTCACCGCTACACTAGGAATTCTACTCTCCTCTCCTGCACTCAAGTTTCTCAGTTTCAAAAGCTTACTACGGTTGAGCCGTAGCCTTTCACTTCTGACTTAAGAAACCACCTACGCACCCTTTACGCCCAGTAATTCCGGATAACGCTAGCCCCCTCCGTATTACCGCGGCTGCTGGCCCGTAGTTAGCC
+
ACCCCGGGGGGGGGGGGGGGGGGGGGGGGGGGGGGGGGGGGGGGGGGGGGGGGGGAEGGGGGGGGGGGGGGGGGGGFGGGGGEGGGFGGFGGGGFFGGFGGGGFGGGGGGGGGGGGFGGGGGGGGFGGGGGGGGFGEFGGGGGFGGFFGGGFGF8FFGGCDFDFCFGGCF9EFG9FFGGGGDGGEDFGFF+AEGGGFDF;CFFFFFGAEG7+:87<AB8FDGFFBE94=CDDFC6C>FGGD(74:C?EGF)67B>3<;6;@@F;DE14298?7E<9912(4999B:?7:*4C>(:1>3:AF
@M04650:207:000000000-C238N:1:1101:23727:9225 2:N:0:19
GGACTACTGGGGTATCTAATCCTGTTTGCTCCCCACGCTTTCGAGCCTCAGCGTCAGTTACAGTCCAGAAAGTCGCCTTCGCCACTGGTGTTCTTCATAATCTCTACGCATTTCACCGCTACACTATGAATTCCACTTTCCCCTCCTGCACTCTAGACTTCCAGTTTGGAATGCAGCACACAGGTTGAGCCCGTGTATTTCACATCCCACTTAAAAGTCCGCCTACGCTCCCTTTACGCCCAGTAAATCCGGACAACGCTTGCCACCTACGTATTACCGCGGCTGCTGGCACGTAGTTAGC
+
CCCCCGGGGGGGGGGGGGGGGGGGGGGGGGGGGGGGGGGGGGGFGGGGGGGGGGGGGGGGGGGGGGGGGGGFGGGGGGGGGGGGGGGGGGGGG9AFGGGGGGGGGGGGGGGGGGGGGGGGGGGGGGGGFFFGGGGGGGGEEGGFGGGGGGGFGGGGGGGGGFGGGGGGGGGGGGGGFGGGGGGGGGGGGGGGGGGGGCGGGFGFFG?FFGDFCFGGFFGFDGFDDFFFFGFFFGF=FFGGGFFEGG<CGADB0:DDGFBFFFG;>@;@BFB3<A?<F719>BFFFFFFFG?G::(.4@4<<
@M04650:207:000000000-C238N:1:1101:8412:9252 2:N:0:19
GGACTACTGGGGTTTCTAATCCTGTTTGCTCCCCACGCTTTCGAGCCTCAGTGTCAGTTACAGCCAGAGAGCCGCTTTCGCCACCGGTGTTCCTCCATATATCTACGCATTTCACCGCTACACATGGAATTCCACTCTCCTCTCCTGCACTCAAGTCTACCAGTTTCCAATTCATACAATGGTTGAGCCACTGCCTTTTACACCAGACTTAATAAACCACCTGCGCTCGCTTTACGCCCAATACATCCGGACAACGCTCGGGACCTACGTATTACCCCGGCTTCTGGCACGTAGTTATCCC
+
@C<BCFGGDCCEGGGGGFFGGGGCFGGGGGGGGGFG+FFFGGEGEEGGGGFFFGGGGGGDFGEFGFC,C8:FGGG>FEGDEFGGFGCC@FGAFGGGFG9<AAFFGGGG7BFGDFFE7@BDG@F9EF8EBFFFF9DAFGGFEFFFFGFD<DF:D,==FFAFGF8=DGC;E,>,==D8E68@EE=D:,,=FFCFA?@E<CF,:CFA5;*<CC757C9+;@CG9?@2:4:>AD=DD7=6?@7B*/;)23635)),3)833/1369)4**)5(4):3::4+1,4-((2<)).(0,/,(-)4+6<)
@M04650:207:000000000-C238N:1:1101:8486:9302 2:N:0:19
GGACTACTGGGGTATCTAATCCTGTTTGCTCCCCACGCTTTCGCACCTGAGCGTCAGTCTTTGTCCAGTGGGCCGCCTTCGCCACCGGTATTCCTCCAGATCTCTACGCATTTCACCGCTACACCTGGAATTCTACCCACCTCTCCAACACTCTAGCTGACCAGTTTCAAATGCAGTTCCCAAGTTAAGCTCGGGGTTTTCACATCTGACTTAATCATCCGCCTGCGTGCGCTTTACGCCCAGTAATTCCGATTAACGCTTGCACCCTCCTTATTACCGCGGCTTCTGGCACGGAGTTAGC
+
CCCCCGGGGGGGGGGGGGGGGGGGGGGGGGGGGGGGFGGGGGGGDGGF8FFGGGGGGGGGE<FGGGGG6C9EFGGGGGEGGGGGG@:FGGGGGGGGGFEFG8EFFGGGGGGGGGGGGCGGGGGF@9FFGFGGD,>F,,,8CFGF,@61,@BFGEGGGD,,=FFGGGGGDFFGGGFAF@FCC,,8@FFFDC,9*@EG*<CGGFGFFCFFEGGG;CC>F*>FDC@@=FB5(*339G5)1,;<:3;EC>?3CF4;?FGDG(4<6(C)7CB?(3,))36<FFF>3>9;((-42C?E6(-((;:6:
@M04650:207:000000000-C238N:1:1101:17625:9329 2:N:0:19
GGACTACCGGGGTATCTAATCCTGTTTGCTCCCCACGCTTTCGCACCTGAGCGTCAGTCTTTGTCCAGGGGGCCGCCTTCGCCACCGGTATTCCTCCAGATCTCTACGCATTTCACCGCTACACCTGGAATTCTACCCCCCTCTACAAGACTCTAGCTGGACAGTTTTAAATGCAATTCCCAGGTTGAGCCCGGGGCTTTCACATCTAACTTATCCAACCGCCTGCGTGCGCTTTACTCCCAGTAATTCCGATTAACGCTTGCACCCTCCGTATTACCGCGGCTGCTGGCACGGAGTTAGC
+
CCCCCGGGCCFGGGGGGGFGGGGGGGGGGDEEGGGGGGGGFGEGGGGGGGGGGGGGFEFFGGGGGGGGFEECGGGGGGEGGGGGGFCGFG@FGGGFGCFFGFGFGGGFGGCEGCFFGGGGGGGGCGGGFDCFAGGGGGCEDCGFFFGGCGGFGGGGAFGDFGDFGFCFGGFGGGGGFGFFFGGGFGGGGGGGEG5EGGCG>CF619FFCFG7;DG7@;FD@D9B0>1@FG09BGFBF2+3::2>GDDFG??<?)>>C(21,197DC<8369?:E7AF>:99>B;B0>0:E(94(((-;4-5
@M04650:207:000000000-C238N:1:1101:14882:9333 2:N:0:19
GGACTACACGGGTTTCTAATCCTGTTTGCTCCCCACGCTTTCGAGCCTCAGCGTCAGTTACAGACCAGAGAGCCGCCTTCGCCACTGGTGTTCCTCCATATATCTACGCATTTCACCGCTACACTAGGAATTCCACTCTCCTCTCCTGCACTCTAGACTTCCAGTTTGGAATGCAGCCCCCAGGTTGAGCCTGAGTATTTCACATCCCACTTAAAAATCCGCCTACGCTCCCTTTACGCCCAGTAAATCCGGACAACGCTCGCCACCTACGTATTACCACGGCTGCTGGCACTTAGTTAGC
+
CCCCCGGGGGGGGGGGGGGGGGGGGGGGGGGGGGGGGGGGGGGGGGGGGGGGGGGGGGGGGGGGGGGGGGGGGGGGGGGGGGGGGGGGGGGGGGGGGGGGGGGGGGGGGGGGGGGGGGGGGGGGGGGGGGGGGGGGGGGGGGGFGGGGGGGFGGFGGGGGGFGGGGGG>DGGGFF8EGGGGGGGG96<FGGGGGGGFGGGGFGFFFGFFGGGFGGGFFGGFGFFFFFFFG>BBGFFFDGGGDDFGG3/CFFFF37=:99234C65EF?FFF:?GFAGG)5:(((417>>=(0(.2:>FFBD
@M04650:207:000000000-C238N:1:1101:3118:9348 2:N:0:19
GGACTACCCGGGTATCTAATCCTGTTTGCTCCCCACGCTTTCGAGCCTCAGTGTCAGTTACAGGCCAGAGAGCCGCTTTCGCCACCGGTGTTCCTCCATATATCTACGCATTTCACCGCTACACATGGAATTCCACTCTCCTCTCCTGCACTCAAGTCTACCAGTTTCCAATGCATACACTGGTTGAGCCACTGCCTTTTACACCAGCCTTAATAAACCGCCTGCGCTCGCTTTACGCCCAATAAATCCGGACAACGCTTGCCACCTACGTATTACCGCGGCTCCTGCCCCGCAGTTTGCC
+
CCCCCGGGGGGGGGGGGGEGGGGGGGDGGGGGGGGGGGGGGGGGCGGGGFFEGGGGGFGGGGGGFGGGGGGG<F:FGCGGGGGGGGGGGGGGGGGGGGGGGGGFGGGGGGGGGGGGGGGGGGGGGCCFFFGGGGGGGGGGGGGFGGGGG8DFGGDGGGF9EF88FFFGGGFG6DCFCFF8AFCFF7,3AF@ACFGGGGGF9A;*;*;*1*35*?C+=>D74CA==)60/828>F6C):CF7:(4;:CEDA>21)16>9?0,6C)9E?2:(4<A<6-</1((,((-.5(4:85((,-5+625
@M04650:207:000000000-C238N:1:1101:16172:9367 2:N:0:19
GGACTACTCGGGTTTCTAATCCTGTTTGCTCCCCACGCTTTCGCACCTGAGCGTCAGTCTTTGTCCAGGGGGCCGCCTTCGCCACCGGTATTCCTCCAGATCTCTACGCATTTCACCGCTACACCTGGAATTCTACCCCCCTCTACAAGACTCTAGCTTGCCAGTTTCAAATGCAGTTCCCAAGTTAAGCTCGGGGATTTCACATCTGACTTAACAAACCGCCTGCGTGCGCTTTACGCCCAGCAATTCCGATTAACGCTTGCACCCTCCGTATTACCGCGGCTGCTGGCACGGAGTTAGC
+
CCCCCGGGGGGGGGGGGGGGGGGGGGGGGGGGGGGGGGGGGGGGGGGGGGGGGGGGGGGGGGGGGGGGGGGEGDGGGGGGGGGGGGGGGGGGGGGGGFGGGGGGGGGGGGGGGGGGGGGGGGGGGGGGGGGGGGDFFF?FGDGFGGGFGGGFGFGGGGEGGGGGGGGGGGFGGGGFGGDFFFBDFGGGGGFGGGGGDDGGGFGFFGGFEGGGEGGGFFGGFGFDFFFF(7>FFGFFFFGGGBB0DGDDGF??FDD9C09:?:52FG:BBF0:<G:AGGFBF9>BFFFFBG0F?F09?AAFA
@M04650:207:000000000-C238N:1:1101:2827:9416 2:N:0:19
GGACTACAGGGGTTTCTAATCCTGTTTGCTCCCCACGCTTTCGAGCCTCAGCGTCAGTTACAGACCAGAGAGTCGCCTTCGCCACTGGTGTTCCTCCACATATCTACGCATTTCACCGCTACACGTGGAATTCCACTCTCCGCTTCTGCACTCAAGTTCTCCAGTATCCAATGAACCTCACCGGTTGAGCCGGGGGCTTTCACATCAGACTTAAAGAACAGCCTGCGCTCGCTTTACGCCCAATAAATACGGACAACGCTTGACACGTAAGGATTACCGCGGCGGCTGGCACGGAGGTAGC
+
CCCBCGGDFFEGFEEEFFFGGFFFFGFF9FFDCB8:7@FEG<F8C,C:=FG@CFF:CD9FF@FFA7<FF,CFFGE+@F=DC@::F<<<FFE,9C@CEG<BA?EFGG<FEG@C9F?9,@C?++4B:A4FCF,A,9=,7,,?,++*6B,6?=DFGFGDF=FEAF=85,6;,C,>DF,,@+,,=<EC+@C@9>,;C1:E)),>0:C@+*4/76017C7CF@8*,0(,6)3A@*,((25)/3?2/4-8<C4)**.,8)949,,8:1*,:+(.(((),+64+0((--(((24(312<6(3((253)
@M04650:207:000000000-C238N:1:1101:23835:9463 2:N:0:19
GGACTACCGGGGTATCTAATCCTGTTTGCTCCCCACGCTTTCGCACCTGAGCGTCAGTCTTTGTCCAGGGGGCCGCCTTCGCCACCGGTATTCCTCCAGATCTCTACGCATTTCACCGCTACACCTGGAATTCTACCCCCCTCTACAAGACTCTAGCCTGCCAGTTTCGAATGCAGTTCCCAGGTTGAGCCCGGGGATTTCACATCTGACTTAATCAACCGCCTGCGTGCGCTTTACGCCCAGTAATTCCGATTAACGCTTGCACCCTCCGTATTACCGCGGCTGCTGGCACGTAGTTAGC
+
CCCCCGGGGGGGGGGGGGGGGGGGGGGGGGGGGGGGGGGGGGGGGGGGGGGGGGGGGGGGGGGGGGGGGGGGGGGGGGGGGGGGGGGGGGGGGGGGGFGFGGGGGGGGGGGGGGGGGGGGEFGGGFGFGGGGGGGGGGGGGGGFGGGGGGGFGGGGGGGGGGGGGGEGGGGGGGGGGGGGGGF*7FFFFGFGGGGGDGGGFFGFFGGFCGGG<FF7FFGGFGFFBFFF0CBF6EFFFBGGGFFFCFB<FFFF?D3AG?F?BFGFGGF?0:;??FBAGC699>FF6<:72E:FFF(8<<5AA
@M04650:207:000000000-C238N:1:1101:13825:9493 2:N:0:19
GGACTACAAGGGTTTCTAATCCTGTTTGCTCCCCACGCTTTCGAGCCTCAGTGTCAGTTACAGGCCAGAGAGCCGCTTTCGCCACCGGTGTTCCTCCATATATCTACGCATTTCACCGCTACACATGGAATTCCACTCTCCTCTCCTGCACTCAAGTCTACCAGTTTCCAATGCATACAATGGTTGAGCCACTGCCTTTTACACCAGACTTAATAAACCACCTGCGCTCGCTTTACGCCCAATAAATCCGGACAACGCTCGGGACCTACGTATTACCGCGGCTGCTGGCACGTAGTTAGCC
+
CCCCCGGGGGGGFGGGGGGGGGGGGGGGGGGGGGGGGGGGGGGGGGGGGGGGGGGGGGGGGGGGGGGGGGGGGGGGGGGGGGGGGGGGGGGGGGGGGGGFGGGGGGGGGGGGGGGGGGGGGGGGDFGGFFFGGGGGGGGGGGGDGGGGGGFFGGGGGGGFGGGGFFGFFGGFGCFEGFGCFGGGGGGGGGGGFGGGGGGGGFGFFGGA=FFGFGDGFF8CDDBFDEFD>D929EA:DFGGG?@@FGFFFD>?9BG?7(639(71>E24?<4<DFB9E<03(4(4(,4:<*,*.13(:+<A>
@M04650:207:000000000-C238N:1:1101:9374:9496 2:N:0:19
GGACTACCGGGGTTTCTAATCCTGTTTGCTCCCCACGCTTTCGCACCTGAGCGTCAGTCTTTGTCCAGGGGGCCGCCTTCGCCACCGGTATTCCTCCAGATCTCTACGCATTTCACCGCTACACCTGGAATTCTACCCCCCTCTACAAGACTCTAGCTGACCAGTTTCAAATGCAGTTCCCAAGTTAAGCTCGGGGATTTCACATCTGACTTAATCAACCGCCTGCGTGCGCTTTACGCCCAGTAATTCCGATTAACGCTTGCACCCTCCGTATTACCGCGGCTGCTTGCACGGATTTAGC
+
CCCCCGGGGGGGGGGGGGGGGGGGGGGGGGGGGGGGGGGGGGGGGGGGG8EGGGGGGGGGGGGGGFGGGFGGGGGGGGGGGGGGGGGGGGGGGGGGGGGGGGGGGGGGGGGGGGGGGGGGGGGGF8<<FCCFGGFFGFGGGGGFGGGCFFGFGGGGGGGFGFGGGGGGGGCFFFGGGFFGGGCCFF;ACC;CGGGGGGGGGFFFCGGCFFGGCDFGFFGGFGFFFFBB<G>>;EFFFBGGG:(5D7<AGF46?DGFG<BFFFG2CF?:B<9?:8::EF:093;B660))28C?09((<).4
@M04650:207:000000000-C238N:1:1101:16883:9510 2:N:0:19
GGACTACTGGGGTTTCTAATCCTGTTTGCTCCCCACGCTTTCGAGCCTCAGTGTCAGTTACAGGCCAGAGAGCCGCTTTCGCCACCGGTGTTCCTCCATATATCTACGCATTTCACCGCTACACATGGAATTCCACTCTCCTCTCCTGCACTCAAGTCTACCAGTTTCCAATGCATACAATGGTTGAGCCACTGCCTTTTACACCAGACTTAATAAACCACCTGCGCTCGCTTTACGCCCAATAAATCCGGACAACGCTCGGGACCTACGTATTACCGCGGCTGCTGGCCCGTATTTAGCC
+
CCCCCGGGGGGGGGGGGGGGGGGGGGGGGGGGGGGGGGGGGGGGGGGGGGGGGGGGGGGGGGGGGGGGGGGGGGGGGGGGGGGGGGGGGGGGGGGGGGGGGGGGGGGGGGGGGGGGGGGGGGGGGGGGGGGGGGGGGGGGGGGFGGGGGGGFGFFGGGGGGGGGGGGGGGGGGGGGGGG,ECFEGEFGFFCFGEGGGGGGGFEFFFGCCGGGEGGGFFCGBDFF=4>ADGFFBCFFB>GGG@D@FGEFGFE?@FGDC>7?;6D6CE?FB??D2AAFC*4,-72>::>(-1(*(-.,6<6<?
@M04650:207:000000000-C238N:1:1101:8393:9522 2:N:0:19
GGACTACACGGGTTTCTAATCCTGTTTGCTCCCCATGCTCTCATGCCTCAGCGTCAGTTACAGTCCAGTAAGTCGCCTTCGCCACTGGTGTTCTTCCTAATCTCTACGCATTTCACCGCTACACTAGGAATTCCACTTACCTCTCCTGCACTCTAGACTTCCAGTTTGAAATGCAGTTCTCGGGTTTAGCCCGAGTATTTCACATCTCACTTAAAAGTCCACCTACGCTCCCTTTACGCCCAGTAAATCCGGCCAACGCTTGCCACCTACGTATTACCGCTGCTGCTGTCCCGTAGTTACC
+
-A<CCGGFGCGGGEGGGGFGGGGAEFGGGGGGGGGGCGGGGFCGCGGGFFFGCGGGGGGFG9FGGGCFGGCFGGEGGEGGGDEEFGFEGGGGGGGGFGGFGGGCFCFGEGGGG9FEFEGCCG@EF@FCGFFGGFCGGGGGGGGFFFG8EFGBCDF8B=9ECGGAFGGG9C9EFCCFGGDDEEC+FG+@8>EF+C6?DFFGGFFAA+++*=:D@?78+:AC**8=C>55>D=BBDF=F=ECE((8++18C;8@()/3339DF0<@CE0(/50@)C839:13(498)4...<)3(.4(4C>)-
@M04650:207:000000000-C238N:1:1101:16613:9533 2:N:0:19
GGACTACCGGGGTTTCTAATCCTGTTTGCTCCCCACGCTTTCGCACCTGAGCGTCAGTCTTTGTCCAGGGGGCCGCCTTCGCCACCGGTATTCCTCCAGATCTCTACGCATTTCACCGCTACACCTGGAATTCTACCCCCCTCTACAAGACTCTAGCTTGCCAGTTTCAAATGCAGTTCCCAAGTTAAGCTCGGGGATTTCACATCTGACTTAACAAACCGCCTGCGTGCGCTTTACGCCCAGTAATTCCGATTAACGCTTGCACCCTCCGTATTACCGCGGCTGCTGGCACGGAGTTAGC
+
BC@CCGGGGGGGGGGGGGGGGGGGGGGGGGGGGGGGGGCFFGGGGGGGGGGGGGGGGGGGGGGGGGGG@FGGGGGGGGGGFGGGGGGGGGGGGGGGGGGGGGGGGGGGGGGGGGGGGGGGCFGGGFGFGGGGGGGGGGGGEGGFGGGCDCEFGGGGGGGGGGGDGGGGGDGGFGGGGGGGGFGFGGCFGG;?GGGEDGGFDFGFFGFA3CGGFGGGF1CGFGBFFFBB:CBFFEFFF?GGE<6BF7:<7@4?:BD>FBFFFFGFGFB?06;F0;:9FF:>019B(8?:?G(+(2722F>BA
@M04650:207:000000000-C238N:1:1101:9850:9555 2:N:0:19
GGACTACTCGGGTTTCTAATCCTGTTTGCTCCCCACGCTTTCGAGCCTCAGCGTCAGTTACAGACCAGAGAGCCGCCTTCGCCACTGGTGTTCCTCCATATATCTACGCATTTCACCGCTACACATGGAATTCCACTCTCCTCTTCTGCACTCAAGTCTCCCAGTTTCCAATGACCCTCCCCGGTTGAGCCGGGGGCTTTCACATCAGACTTACGAAACCACCTGCGCTCGCTTTACGCCCATTCAATCCGGACAACGCTTGCCACCTACGTATTACCTCTGCTGCTGGCACGTAGTTAAC
+
CCCCCGGGGGGGGGGGGGGGGGGGGGGGGGGGGGGGGGGGGGGGGGGGGFGGGGGGEGGGGGGCFFGFF8EFGGGGGGGGGGGGGGGDFGGGGGGGGGFFGFFGGCGGGGGGGGFGGEEGGGGGGE=FFFGGGGGGCGFGGGGFFGGDGDEFGG8?A9,@9FDFGGGGGFDFD3DFGGGGGG6BFFBF6FGG@CCECCGGGFGFFG86:FCFC+*9)(:C7FFFFF0>>GFFFG:AFBEGG?()0;)6?:B>(7D:909?4:F(*<0(5?0,)34>GF28).52:2)4558E(8(.-<6)6
@M04650:207:000000000-C238N:1:1101:5863:9603 2:N:0:19
GGACTACCCGGGTTTCTAATCCTGTTTGCTCCCCACGCTTTCGCACCTGAGCGTCAGTCTTTGTCCAGGGGGCCGCCTTCGCCACCGGTATTCCTCCAGATCTCTACGCATTTCACCGCTACACCAGGAATTCCAATCTCCCCTACCGCACTCTAGTCTGCCCGTACCCACTGCAGGCCCGCGGTTGAGCCTCGGGTTTTCACAGCAGACGCGACAAACCGCCTACGAGCTCTTTACGCCCAATAATTCCGGATAACGCTTGCGCCCTACGTATTACCGCGGCTACTGGCACGTAGTTAGC
+
CCCCCGGGGGGGGGGGGGGGGGGGGGGGGGGGGGGGGGGGGGGGGGGGGGGGGGGGGGGGGGGGGGGGGGGGGGGGGGGGGGGGGGGGGGGGGGGGGGGGGGGGGGFGGGGGGGGGGGGG@:DFGGGGFFFFGGGGGGGGGGGFGGGGGDGFGGGFGGGGFGGDGGGGGGGGDCG6>DEE5*=C<FEGGGG*>C=CFCFF>AGFFF*2:GDGF3DGF?G39CBB6@?5(714>FF26:E*CB:(2:<>GFFF()9<D09?8?C;DGF9?FF<D@34AC29FB9((,53>G:G?31??:)..
@M04650:207:000000000-C238N:1:1101:22040:9611 2:N:0:19
GGACTACAGGGGTATCTAATCCTGTTTGATCCCCACGCTTTCGCACATCAGCGTCAGTTACAGACCAGAAAGTCGCCTTCGCCACTGGTGTTCCTCCATATCTCTGCGCATTTCACCGCTACACATGGAATTCCACTTTCCTCTTCTGCACTCAAGTTTTCCAGTTTCCAATGACCCTCCACGGTTGAGCCGTGGGCTTTCACATCAGACTTAAAAAACCGCCTACGCGCGCTTTACGCCCAATAATTCCGGATAACGCTTGCCACCTACGTATTACCGCGGCTGCTGGCACGTAGTTAGC
+
CCCCCGGGGGGGGGGGGGGGGGGGGGGGGGGGGGGGGGGGGGGGGGGGGGGGGGGGGGGGGGGGGGGGGGGGGGDCGGGGFGGGGGFGGGGGGGGGGGGGGGGGGGGGGGGGGGGGGGGDGGGGGGGGGGGGGGGGGGGGGGGFGGGGGGGFGGFGGGGGGGGGGGGGGGGGGGGGGGGGGGGGGGGGDGGEGEG6CFGGGFGFFGFFFGGGFGGGFFGGFGFDDFFFBGFFBGFFFDCFG?(:FGFFGFFFFFGFF:0:6?GFGGB??FBFFGFAFC:9(79(4<B??E0<?::?FFAA9
@M04650:207:000000000-C238N:1:1101:9203:9624 2:N:0:19
GGACTACCCGGGTTTCTAATCCTGTTTGCTCCCCACGCTTTCGAGCCTCAGCGTCAGTTACAGTCCAGAGAGTCGCCTTCGCCACTGGTTTTCTTCCTAATCTCTACGCATTTCACCGCTACACTAGGAATTCCACTCTCCTCTCCTGCACTCTAGACTCCCAGTTTGGAATGCAACCCCCAGGTTGAGCCTGAGTATTTCACATCCCACTTAAAAATCCGCCTACGCTCCCGTTACGCCCAGTAAATCCGGACAACGCTCGCCACCTCCGTATTACCGCGGCTGCTGGCACGTAGTTAGC
+
CCCCC,6EDFFGFC7@FFDF<@CCEDEC,<E<@FG7FECEFGEG@EEFF,FFFCFB@C<F<FEEFEGFF,,8:E@GGGGCGFG>F<F8F,=<CFCBBFFG,B;;D;FCE:?+CFCEEFC=6@>=A:<AF,AEF?@?A,D?EF?D8E9=EFFFD9FAFDF,8,@@DCA;=,6@?A,,2+=+=++DD,,,,7>CG?CCCDFEFAFCCC55>FFF*@8:97DF4CDA=4:?@<@=(=4(2-1<F((6++7CGFB@0)925(3:04C0/A:0(,-4:G?)2:(((((2-182(A:9((((-<444
@M04650:207:000000000-C238N:1:1101:3048:9668 2:N:0:19
GGACTACAGGGGTTTCTAATCCTGTTTGCTCCCCACGCTTTCATGCCTCAGCGTCAGTTACAGTCCAGTAAGCCGCCTTCGCCACTGGTGTTCTTCCTAATATCTACGCATTTCACCGCTACACTAGGAATTCCACTTACCTCTCCCGCACTCTAGTTACACAGTTTTCTGTGCTGTCTACAGGTTAAGCCCATACATTTAACACATAACTTATCTAACCGCCTACGCATCCTATACGCCCAGTAATTCCGCACAACTCTTGCCCCCTACGTATTACCGCGGCTGCTGGCACGGCGTTAGC
+
CCCCCGG8<EGGG+BFGGGGGGGGGGGGGGGGGGG+CFG,DF,6CFGGGGCFGFGGGFAFGCFFGGGGFGGG,FGGGGGGGGGGGGGGGGGGGDFBFGGCD<DFFGCFDGCCFFGGGEGDGDEGGFGEC<FGGGGG8D=FGGGFGF,@CGGFGGGG;3,7=FFEGFFC;,736=,2@+23,,6@DFD=EF8+;,8,++@ACF9+;+++39BFFCC7+3;9A05=96)9)*/;B,=8=(CFGFF2+=9.:6;,6)7=D))9?<73*=311=DBBG:4@C:69B;6>FF>:C:?(((,-C((.
@M04650:207:000000000-C238N:1:1101:11564:9685 2:N:0:19
GGACTACTGGGGTTTCTAATCCTGTTTGCTCCCCACGCTTTCGCACCTGAGCGTCAGTCTTCGTCCAGGGGGCCGCCTTCGCCACCGGTATTCCTCCAGATCTCTACGCATTTCACCGCTACACCTGGAATTCTACCCCCCTCTACGAGACTCTAGCTTGCCAGTTTCAAATTCAGTTCCCAAGTTAAGCTCGGGGCTTTCACATCTGACTTAACAAACCGCCTGCGTGCGCTTTACGCCCAGTAATTCCGATTAACGCTTGCCCCCTCCGTATTACCGCGGCTGCTTTCACGGAGTTCGC
+
B@BCCDGGEGFGGGGGGGFGGGG9FGGGGGGGGGGGGGGGGGGGGGGGGFFFGGGGGGGGGGFGGGG,E:CCGGGGGGGGGGGDFGGGGGGGGGGGGDGBFFGGG;FFGGGGGGGGGGGG7:=FGGGGGDFGGGGFFGDGGGGF@DCEC+@FCFF9CFG8EGFFGGGGFACG+@EGGGGGG,8DDF,=C9,<;*85)?FFGFGAC21;<FGG9CDF*1CC(8;0(=(81<2(4EF>?(;EE?<>7*<AGF44?>C)C16?F(/(9/79?F>F2FBBGG(.(-79123-):)34(,48C)40
@M04650:207:000000000-C238N:1:1101:5914:9686 2:N:0:19
GGACTACCGGGGTTTCTAATCCTGTTTGCTCCCCACGCTTTCGCACCTGAGCGTCAGTCTTTGTCCAGGGGGCCGCCTTCGCCACCGGTATTCCTCCAGATCTCTACGCATTTCACCGCTACACTAGGAATTCCACTTACCTCTCCTGCACTCTAGTTACACAGTTTTATGTGCTTTCTACAGGTTAAGCCTATATATTTAACACATAACTTATCTAACCGCCTACGCATCCTTTACGCCCAGTAATTCCGGATAACGCCCGCCACCTACGTATTACCGCGGCTGCTGGCACGTAGTTCGC
+
CCCCCGFGGGGGGGCFGGGDEFFGGGGG9FGGGEGGGGEGGGGGGGGGGFGGGGGDGFGGFGGGFGDFGGGGGGGGGGGGGGDEEGGEGGCFDFFEFGGGGGCGCCCCECEFFFGGGGGGCGCFFGGCFEDDGGGGGGAC8DDBGFFGGGGBECC<FECFFGG?D@CDGG;D7B:CCGGGFGG?FFFFGGGC??FGFCGFG>EAFF7A;;DC@C>:B@<;@D=23A63<D;@@GFFA;*1*(,6CGFFG6@7?BDA=:0(49C9DE?22>(,.324:0301(719607.:(3430,4+)-4
@M04650:207:000000000-C238N:1:1101:17944:9691 2:N:0:19
GGACTACCCGGGTATCTAATCCTGTTTGCTCCCCACGCTTTCGAGCCTCAGCGTCAGTTACAGTCCAGAGAGTCGCCTTCGCCACTGGTGTTCTTCCTAATCTCTACGCATTTCACCGCTACACTAGGAATTCCACTCTCCTCTCCTGCACTCAAGTCTACCAGTTTCCAATGCATACAATGGTTGAGCCACTGCCTTTTACACCAGACTTAATAAACCACCTGCGCTCCCTTTACGCCCAGTAAATCCGGACAACGCTCGCCACCTACGTATTACCGCGGCTGCTGGCACGTAGTTAGCC
+
CCCCCGGGGGGGGGGGGGGGGGGGGGGGGGGGGGGGGGGGGGGGGGDFGGGGGGGGGGGCFGGGGGGGCF@FCF+@FEGGGGGGGFGGGGGGGGCGFGCFFFFFGGEGGGGGGGGGGGGGGGGG9FGFCFGGGG9EBDDGEGGFD8@FGCFFGFGGFGFCEGFGGGGGGG9DDGGGGGFDDGC=FEGD?E,@C9C?FGGGGF9?ADFFCGFF5=97BCGGCGDFDFFA>G=3>C84)8:=18B8CFEFGD321>5=570;,6)(7C<(4??BBGAAGC>62;99BFF70*5:41(,42668
@M04650:207:000000000-C238N:1:1101:14034:9697 2:N:0:19
GGACTACAGGGGTTTCTAATCCTGTTTGCTCCCCACGCTTTCGCACCTGAGCGTCAGTCTTTGTCCAGGGGGCCGCCTTCGCCACCGGTATTCCTCCAGATCTCTACGCATTTCACCGCTACACCTGGAATTCTACCCCCCTCTACAAGACTCTAGCTGACCAGTTTCAAATGCAGTTCCCAAGTTAAGCCCGGGGATTTCACATCTGACTTAATCAACCGCCTGCGTGCGCTTTACGCCCAGTAATTCCGATTAACGCTTGCACCCTCCGTCTTACCGCGGCTGCTTGCACGGAGTTCGC
+
CCCCCGGFGGGGGGGGGGGGGGGGGGGGGGGGGGGGGGG7FGFEGGGFFCFGGGGGGGGGFFGGGGGGGGDFGGGGGGGGGGGCDFGGGEGGGGGGGGGGGGGGGGGGGGGGGGGGGGGGGGFGGCGGGGGGGGFGFFFGGGGF,ED?@?CFGGGGGGFFGGGFFGGGGCGFGGFFGDGGD,@FGGGGFF,=:EGGGDGGGFGFFG:;?DGFCF>FF@GG13>FDF9>6D421A>4=3EGG0:?FG<)>@)(83C<G071(4F)9E<(8<08(;6>FGFF9(-(4:0).7)<((((4C4(-
@M04650:207:000000000-C238N:1:1101:17656:9702 2:N:0:19
GGACTACTAGGGTTTCTAATCCTGTTTGCTCCCCACGCTTTCGCACCTGAGCGTCAGTCTTTGTCCAGGGGGCCGCCTTCGCCACCGGTATTCCTCCAGATCTCTACGCATTTCACCGCTACACCTGGAATTCTACCCCCCTCTACAAGACTCTAGCTTGCCAGTTTCAAATGCAGTTCCCAAGTTAAGCTCGGGGATTTCACATCTGACTTAACAAACCGCCTGCGTTCGCTTTACGCCCAGTAATTCCGATTAACGCTTTCACCCTCCGTATTACCGCGGCTGCTGGCACGGATTTAGC
+
CCCCCGGGGGGGGGGGGGGGGGGGGGGGGGGGGGGGGGGGGGGGGGGGGEGGGGGGGGGGGGGGGGGGGGGGGGGGGGGGGGGGGGGGGGGGGGGGGGGGGGGGGGGGGEGGGGGGFGGGGGGGGGGGGGGFFGGFGGGGGGGFGGGGFGGFGGFGGGG8FGGGGGGGGGGGGGGGGGGGG9CFFCACGGDEGEGGGGGGGFG688CFFGGGEGGCFFGGFGFFFFFB(:;>?GFBB0CEGFFF776<FFF0:7><?<>:2(26FGF?<0>?FGFFFGFFF01>0184(1(3((((,+.<)
@M04650:207:000000000-C238N:1:1101:24463:9705 2:N:0:19
GGACTACTGGGGTATCTAATCCTGTTTGCTCCCCACGCTTTCGAGCCTCAGCGTCAGTTACAGACCAGAGAGCCGCCTTCGCCACTGGTGTTCCTCCATATATCTACGCATTTCACCGCTACACATGGAATTCCACTCTCCTCTTCTGCACTCAAGTCTCCCAGTTTCCAATGACCCTCCCCGGTTGAGCCGGGGGCTTTCACATCAGACTTAAGAAACCGCCTGCGCTCGCTTTACGCCCAATAAATCCGGACAACGCTTGCCCCCTACGTATTACCGCGGCTGCTGGCACGTAGTTAGC
+
CCCCCGGGCFGGGGGGGGGGGGGGGGGGGGGGGGGGGGGGGGGFGGGGGGGGGGGGGGGGGGGGGGGGGGGEGGEGGGGGGGGGGGGGFGGGGGAFGGGGGGGGGGGFGDGGGGGGFEEGGGGG@:FFFFGGGGGGGGGGGGGFFGGFDGGFGG88,EFGGGGGGGGGGGGGFGGGGGGGGGG7FGGGGGGDGG5CDDG?FFGFFGG=*;FDFGDGFDGGFG(13A@EFGBF<GFFF(ACC:?BGFAACFB>:DG?G6>:?FG?**43::??)A?2?GBFF>F;6<?FBE7FF0((406)5
@M04650:207:000000000-C238N:1:1101:27169:9723 2:N:0:19
GGACTACCGGGGTATCTAATCCTGTTTGCTCCCCACGCTTTCGAGCCTCAGTGTCAGTTACAGGCCAGAGAGCCGCTTTCGCCACCGGTGTTCCTCCATATATCTACGCATTTCACCGCTACACATGGAATTCCACTCTCCTCTCCTGCACTCAAGTCTACCAGTTTCCAATGCATACAATGGTTGAGCCACTGCCTTTTACACCAGACTTAATAAACCACCTGCGCTCGCTTTACGCCCAATAAATCCGGACAACGCTCGGGACCTACGTATTACCGCGTCTGCTGGCACGTAGTTTGCC
+
CCCCCGGGGGGGGGGGGGGGGGGGGGGGGGGGGGGGGGGGGGGGGGGGGGGGGGGGGGGGGGGGGGGGGGGGGGGGGGGGGGGGGGEGGDGGGGGGGGGGGGGGGGGFGGGGGGGGGDEGGGGGGGGGGGGGGGGGGGGGGGGFGGGEFGGFGGGGGGGFGGDFGGGGGGGGGGGGGGEGGGGFFCGGCG79EFGGGGGGGFFFA5FACFGCEGGCFBCGDGFF=?2?@GFFFGCE:<GGGF@F>DE<4852>F*6732,4(96GGF7:3:2>A::E<(4(-3(2:?3:=8::(2(5+.<>
@M04650:207:000000000-C238N:1:1101:16405:9729 2:N:0:19
GGACTACAGGGGTTTCTAATCCTGTTTGCTCCCCACGCTTTCGAGCCTCAGTGTCAGTTACAGGCCAGAGAGCCGCTTTCGCCACCGGTGTTCCTCCAGATATCTACGCATTTCACCGCTACACATGGAATTCCACTCCCCTCTCCTGCACTCAAGTCTACCAGTTTCCAATGCATACAATGGTTGAGCCCCTGCCTTTTACACCAGACTTAATAAACCACCTGCGCTCGCTTTACGCCCACTAAATCCGTACAACGGCTGGGACCCACATATTACCCGGGCTGCGGGGCAGTGGTTTCCC
+
CCCCCGGFG@EGGGGGGCFGGFGEGFGGGGDGGGGGGGGEGGG?FEGGGGGEFGGFFEFDCC@,CEFG<<8CCFFG77DEGEGGGGGGGC?FFFGGGG8FF9EFGCFGGGC7FGGF9+=C++9F9FGGGGGGF,=<8D4=CFGFFFA8,@DF88,=A@CF8<DGF9FADDGGGG9EC69899DFFGGD67+@:C8CGGCD7A,;5*;683<+0=+=+:<74754)*08955055+0)38F7,3@*6<);=)((87))((((,/(9A(.,(..5+).9*((-,23((,((:(*4((-(2)).
@M04650:207:000000000-C238N:1:1101:24917:9746 2:N:0:19
GGACTACTAGGGTATCTAATCCTGTTTGCTCCCCACGCTTTCGCACCTGAGCGTCAGTCTTCGTCCAGGGGGCCGCCTTCGCCACTGGTGTTCTTCCTAATCTCTACGCATTTCACCGCTACACTAGGAATTCCACTCTCCTCTCCTGCACTCTAGACTTCCAGTTTGGAATGCAGCCCCCAGGTTGAGCCTGAGTATTTCACATCCCACTTAAAAATCCGCCTACGCTCCCTTTACGCCCAGTAAATCCGGACAACGCTCGCCACCTACGTATTACCGCGGCTGCTGGCACGTAGTTAGC
+
CCCCCGGGGGGGGGGGGGGGGGGGGGGGGGGGGGGGGGGGGGGGGGGGGGGGGGGGGGGGGGGGGGGGGGGGGGGGGGGGGGGGGGGGGGGGGGGGGFGGGGGGGGGGGGGGGGGFGGGGGGGFFGGGGFFGGGGGGGCGGGGFGGGFFFGFGGGGGFFGGGGGGGGFGGGGGGGDC9;:EECGGGGGGG?7C9C9DFGGFFGFFGDFFGGGF7FCFDFCBGFD?FFF@G6@@FFCC@GGGFFFGG3?FA398>GBFFFF?BG6*;:BFF??7:?2@FFF9FFFFF2:?D?G??B<<GAD<
@M04650:207:000000000-C238N:1:1101:14660:9759 2:N:0:19
GGACTACTGGGGTATCTAATCCTGTTTGCTCCCCACGCTTTCGCACCTGAGCGTCAGTCTTTGTCCAGGGGGCCGCCTTCGCCACCGGTATTCCTCCAGATCTCTACGCATTTCACCGCTACACCTGGAATTCTACCCCCCTCTACAAGACTCTAGCTTGCCAGTTTCAAATGCAGTTCCCAAGTTAAGCTCGGGGATTTCACATCTGACTTAACAAACCGCCTGCGTGCGCTTTACGCCCAGTAATTCCGATTAACGCTTGCACCCTCCGTATTACCGCGGCTGCTGGCACGGAGTTAGC
+
CCCCCEGGGGGGGGGGGGFGGGGGGGGGGGGGGGGGEGGGGGGGGGGGGFGGGGGGGGGGGGGGGGGGGCGGGGGGGGGGGGGGGGEGGGGGGGGGGGGGGGGGGFGGGGGGGGGGGGGGCGGGGGGC=FGGGGGGGGGGGGGFGGGDFGGFGGCDEGGGFGGGGGGGGEFFGGGA@CGGCC?CFEGFGGGGG*:?DDGGGFGCFDCA?FGFCFGFF08F@GFFFFFFFG99>EFDFFGGG?:?*26<FF)0:3C>DB><16CBGGFFB?6?0A0)AF?B>9>F2<F70C:F:2,-4C)69
@M04650:207:000000000-C238N:1:1101:8391:9773 2:N:0:19
GGACTACTGGGGTTTCTAATCCTGTTTGCTCCCCACGCTTTCGCACCTGAGCGTCAGTCTTTGTCCAGGGGGCCGCCTTCGCCACCGGTATTCCTCCAGATCTCTACGCATTTCACCGCTACACCTGGAATTCTACCCCCCTCTACGAGACTCAAGCTTGCCAGTATCAGATGCAGTTCCCAGGTTGAGCCCGGGGATTTCACATCTGACTTAACAAACCGCCTGCGTGCGCTTTACGCCCAGTAATTCCGATTAACGCTTGCACCCTCCGTATTACCGCGTCTGCTGGCACGGAGTTAGC
+
-A@CCGGGGGFGGGGGGGGGGGGGGGGGGGGGGGGGBFGGGGCFGGGGGGGGGGGGGGGGGGGGGGGFFCCFDFGGGGGGGGGGGGGGGGGGGGGGGGCFGGGGGGGGGGGGFGGGG+BDEGGGGGGGCBFGGGGFGGGGGGGFFFGGG>CFGC8,FFFFGFG?FGGGGGBFGGCFFFFFFF6BFGGFGFFGGGDCD4FGGFGFF4@65DGFFGF7=<GGFC@?0A;D(9((2A))02?CE?(5C>BBFF?(2@C:>24:<2D?6;:<::>?FF:<CD(4(,,43:<)(/(<(2((4F4-5
@M04650:207:000000000-C238N:1:1101:2417:9777 2:N:0:19
GGACTAGAAGGGTTTCTAACCCTGTTTGATCCCCACGCTGTCGAGCCTCAGTGTCAGATACAGTACAGAGAGTCGCCTTTGCCACTGGTGTTCTTCCTAACCTTCACGCATTTCACCGTTACACTAGGAATTCCATTCTCCTCTTCTGCGCTATAGACTTCCAGTTTGGAATGAAGCCCCCAGGTTGAGCCTGAGGAATGCACATCAAGCGTAAAAAACCACCTATGCGCCACTAACGCCCAGTAAAAACGGACAACGTCCGCCACCTAAGGATTACCGCGGCGGCTGGAAGGGAGGTAGG
+
CCCC8EG,@CEGC<,C,C<,<@@CEAED,,;,,,;@:66,F,CDF88,A<<,6C<<C6CA,,FC,,6CFC<86AF:,,,,56C<,E<E@F9C@5,,,,:?,,@,,4,A:+B8@FCF9@,,849CCEG8<E,,,9@?D,=?,+@+,9@E,++0++4ED=,64,7,,6@@+@99=373,=++63+3:CEFGC,,,,6+;+,,=+@++++**2+31*<<;)3?)*00.+:+)3)(-4)026*4*01(;17)*)01;=C,*((((.)6</((.)(..+))30,((3(-((---15*((.-(2.)(
@M04650:207:000000000-C238N:1:1101:4744:9782 2:N:0:19
GGACTACTCGGGTATCTAATCCTGTTTGCTCCCCACGCTTTCGCACCTGAGCGTCAGTCTTTGTCCAGGGGGCCGCCTTCGCCACCGGTATTCCTCCAGATCTCTACGCATTTCACCGCTACACCTGGAATTCTACCCCCCTCTACAAGACTCTAGCTTGCCAGTTTCAAATGCAGTTCCCAAGTTAAGCTCGGGGATTTCACATCTGACTTAACAAACCGCCTGCGTGCGCTTTACGCCCAGTAATTCCGCTTAACGCTTGCACCCTCCGTATTACCGCGGCTGCTGTCCCGGAGTTAGC
+
CCCCCGGGGGGGGGGGGGGGGGGFGGGGGGGGGGGGGGGGGGGECFFFFAFGGEGGGFGGGGGGGGGGGGGGGGGGEGGGGGGGGGGEGGGG9EGGGGG9FGFGGCFGGGGGGFGFGE>D+CFGGFFGFGAFFGFGGGGGGGGFGGGGEGGFGGF3CA>8EF,@FGGGG9BED;9CFFGGGG6FFCFFGDCEECGGDGFGGFGAFFCFEGGGFDGGFDGF95>FFFBE?DB>9:FFF:?EG?<B7CDA>B4(4@GA>:BF??3)2@((-4(42*.6@F:199;B244>)<)<96-1(;).-
@M04650:207:000000000-C238N:1:1101:15049:9809 2:N:0:19
GGACTACCCGGGTATCTAATCCTGTTTGCTCCCCATGCTCTCATGCCTCAGCGTCAGTTACAGTCCAGTAAGTCGCCTTCGCCACTGGTGTTCTTCCTAATCTCTACGCATTTCACCGCTACACTAGGAATTCCACTTACCTCTCCTGCACTCTAGTTACACAGTTTTATGTGCTTTCTACAGGTTAAGCCTATATATTTAACACATAACTTATCTAACCGCCTACGCATCCTTTACGCCCAGTTATTCCGAACAACGCTTGCCACCTACGTATTACCGCGGCTGCTGGCACGTAGTTAGC
+
CCCCCGGGGGGGGEGGGGGGGGGGGGCGGGGGGGGGGGGFGGFFFGGGGGGGGGGGGGGFFGGAFGGGE@FGFGGGGGGGGGGCFCFFGGGGGGGGG9EFFGGGGGGGGGGG9FGGGGGGGGFGABEFGGGGGGGGGGGGGGGFGGC?E,@FGBFCFA4EDGGGGGGE9=,EFGGGGGFEA;DGGGAFDGGG?AF=9FGC+=E?B668>FGGF?F7C>FFFGB=@A5?8*=EEGF4B9ECGFFE7CEFGF)59BDFGFFFFFGEDEDFFF0;E@EEGF<;B09>>F?74=2<(.,4:EABB
@M04650:207:000000000-C238N:1:1101:29023:9811 2:N:0:19
GGACTACCGGGGTATCTAATCCTGTTTGCTCCCCACGCTTTCGCACCTGAGCGTCAGTCTTTGTCCAGGGGGCCGCCTTCGCCACCGGTATTCCTCCAGATCTCTACGCATTTCACCGCTACACCTGGAATTCTACCCCCCTCTACAAGACTCTAGCTGACCAGTTTCAAATGCAGTTCCCAAGTTAAGCTCGGGGATTTCACATCTGACTTAATCAACCGCCTGCGTGCGCTTTACGCCCAGTAATTCCGATTAACGCTTGCACCCTCCGTATTACCGCGGCTGCTGGCACGGAGTTAGC
+
CCCCCGGGGGGGGGGGGGGGGGGGGGGGGGGGGGGGGGGGGGGGGGGFGGGGGGGGGGGGGGFGGGGGGDDFGGGGGGGGGGGGGGGEGDGGGGGGGGGGFEFGGGGGGGEEFGGGGGGDGGGGGGGGGGGGGGGGFGFGGGGFGGGGGGGFGGGGGGGGGGFGFDGG9=>EFGFCCCCFFFFGGGGGGGCFEGGGGD:EDAGAACFFFGGGFGGGF<GD@G>;@F0=(CB6BCFFF<GG>(447C<>D@6:1>DFGBFF((9)0A3:<F>BFC>)<?(1(7>F0:?:>D:C30(,-C42:
@M04650:207:000000000-C238N:1:1101:20177:9957 2:N:0:19
GGACTACAGGGGTTTCTAATCCTGTTTGCTCCCCACGCTTTCGAGCCTCAGCGTCAGTTACAGTCCAGAGAGTCGCCTTCGCCACTGGTGTTCTTCCTAATCTCTACGCATTTCACCGCTACACTAGGAATTCCACTCTCCTCTCCTGCACTCTAGACTTCCAGTTTGGAATGCAGCCCCCAGGTTGAGCCTGAGTATTTCACATCCCACTTAAAAATCCGCCTACGCTCCCTTTACGCCCAGTAAATCCGGACAACGCTCGCCACCTACGTATTACCGCGGCTTCTGGCACGTAGTTAGC
+
CCCCCGGGGGGGGGGGGGGGGGGGGGGGGGGGGGGGGGGGGGGGGGGGGGGGGGGGGFGGGGGGGGGGGGGGGGGGGGGGGGGGGGGGGGGGGGGGGGGGGGGGGGGGGGGGGGGGGGGGGGGGGGGGFFGGGGGGGGGGGGGFGGGGGGGFGGGGGGGGGGGFGGGGGGGGGGGGGGGGGGEGGGFDFGGGGGFGGGGGGCFFFGFAEGGGEGGGFFGGFGD=)@AB?GFFFGFEF=GGGFD@GGEEGFB>FEGFF9>7;@GBGGFBFFFB3C749C:>B>;;(..5<G09:4<BFG9A:
@M04650:207:000000000-C238N:1:1101:17918:9962 2:N:0:19
GGACTACTAGGGTATCTAATCCTGTTTGCTCCCCACGCTTTCGAGCCTCAGTGTCAGTTACAGGCCAGAGAGCCGCTTTCGCCACCGGTGTTCCTCCATATATCTACGCATTTCACCGCTACACATGGAATTCCACTCTCCTCTCCTGCACTCAAGTCTACCAGTTTCCAATGCATACAATGGTTGAGCCACTGCCTTTTACACCAGACTTAATAAACCACCTGCGCTCGCTTTACGCCCACTAAATCCGGACAACGCTCGGGACCTACGTATTACCGCTGCTGCTGGCCCGTAATTGGCC
+
CCCCCGGGGGGGGGFGGGGGGGGGGGGGGGGGGGGGGGGEGGGGGGGGGGGGFFFGGGGGGGGGGGGGGGFEGGGGCFGGGGGGGGGGFGGGGGGGGGGGGGGGGGFGGGGGGGGGGGGGEEGG9F=FGGGGGGGGGGCFDFGFGGGGGCEFDCEFADFGGFGGGGGGGGGGGGCDGGF3EFGGGGGG8FD?CFFEGGCFCFFFFGGF>>CFEC+CF@?*19@:BEBAA499BCAE;@EEG((/04)17>)((8C?<60((-54<C12>B0,6844<1,((,).)48(,/157(((.+.,:
@M04650:207:000000000-C238N:1:1101:6973:9966 2:N:0:19
GGACTACCCGGGTTTCTAATCCTGTTTGCTCCCCACGCTTTCGCACCTGAGCGTCAGTCTTTGTCCAGGGGGCCGCCTTCGCCACCGGTATTCCTCCAGATCTCTACGCATTTCACCGCTACACCTGGAATTCTACCCCCCTCTACAAGACTCTAGCTTGCCAGTTTCAAATGCAGTTCCCAAGTTAAGCTCGGGGATTTCACATCTGACTTAACAAACCGCCTGCGTGCGCTTTACGCCCAGTAATTCCGATTAACGCTTGCACCCTCCGTATTACCGCGGCCGCTGGCCCGGAGTTAGC
+
CCCCCGFGGGGGGGGGGGGGGGGGGGGGGGGGGGGGGGGGGGCEGGGGEGGGGGGGGGGGGCFGGGGGFGGGGGGGGGGGGGGGGGGDGGGFGGGGG8FGGGGGGGGGGGGGGGGGFDEDGGGGGGGGGGGGGGGGGGGGGGGFAFG6,7D?EGGGGGFFGF,@FGGGGGGGGGFCGGGDFFFFGGFG7BD9C*=5):FGGFGFFGGF?CGGCGGFF;CC>GF;;FF>(C071E>AF?EGGFF?>D9<CF70:>GAG<>BF6D<DG:<6?06004)AC19;(3((3,(35(2307(4@)).
@M04650:207:000000000-C238N:1:1101:23221:9988 2:N:0:19
GGACTACAAGGGTTTCTAATCCTGTTTGCTCCCCACGCTTTCGCACCTGAGCGTCAGTCTTTGTCCAGGGGGCCGCCTTCGCCACCGGTATTCCTCCAGATCTCTACGCATTTCACCGCTACACCTGGAATTCTACCCCCCTCTACAAGACTCTAGCTGACCAGTTTCAAATGCAGTTCCCAAGTTAAGCCCGGGGATTTCACATCTGACTTAATCAACCGCCTGCGTGCGCTTTACGCCCAGTAATTCCGATTAACGCTTGCACCCTCCGTATTACCGCGGCTGCTGGCACGGAGTTAGC
+
CCCCCGGGGGGGGGGGGGGGGGGGGGGGGGGGGGGGGGGGGGGGGGGGGGGGGGGGGGGGGGGGGGGGFGGDGGGGGGGGDGGGGGGGGGGGGGGGGFFGGGGGGGGGGGEGFGGGGGGGEGGGG?FGGGGGGGGGF@DGGGGFGGGFFGGFGBFGGGFGGDGGFGGGGGGGGGGGFGGGGGGGGGFEF92;EGGGGG@FGFFC84815CFGFG7CA7FGBGFFFF@E@DFFBGFFF<EGD1:?F7<)*/03:>GDG?((14*)9FFF069:?F:AFF6;>FBFFF::?G:?:0(4:F<26
@M04650:207:000000000-C238N:1:1101:25066:9996 2:N:0:19
GGACTACTAGGGTTTCTAATCCTGTTTGCTCCCCACGCTTTCGAGCCTCAGTGTCAGTTACAGGCCAGAGAGCCGCTTTCGCCACCGGTGTTCCTCCATATATCTACGCATTTCACCGCTACACATGGAATTCCACTCTCCTCTCCTGCACTCAAGTCTACCAGTTTCCAATGCATACAATGGTTGAGCCACTGCCTTTTACACCAGACTTAAGAAACCGCCTGCGCTCGCTTTACGCCCAATAAATCCGGACAACGCTTGCCACCTACGTATTACCGCGGCTGCTGGCACGTAGTTAGCC
+
CCCCCGGGGGGGGGGGGGCGGGGGGGGGGGGGGGGGGGGGGGGGGGGGGGGGGGGGGGGGGGGGGGGGGGGGGGGGGGGGGGGGGGGGGGGGGGGGGGGGGGGGGGGGGGGGGGGGGGGGGGGGGGGGB?EFGGGGGGGFGGGFGGGGGGGFGGGCFGGGGGGGFGGGGGGGGGGGFGGGGG?FGE?FGGCFFGGGGGGGFFGFFGGFDGGFFGGGFFGDBGF2<?@?@DFFFFFFFFGGG?@;DCEFGFFF0>G6)2<16<F>GG77:83<2C<><1,-1029:>>2?*,*.:(3<+5<?
@M04650:207:000000000-C238N:1:1101:22523:10072 2:N:0:19
GGACACAGGGGTATCTAATCCTGTTTGCTCCCCACGCTTTCGAGCCTCAGTGTCAGTTACAGGCCAGAGAGCCGCTTTCGCCACCGGTGTTCCTCCAGATCTCTACGCATTTCACCGCTACACCTGGAATTCTACCCCCCTCTACAAGACTCTAGCTTGCCAGTTTCAAATGCAGTTCCCAAGTTAAGCTCGGGGATTTCACATCTGACTTAACAAACCGCCTGCGTGCGCTTTACGCCCAGTAATTCCGATTAACGCTTGCACCCTCCGTATTACCGCGGCTGCTGGCACGGAGTTAGCC
+
CCCCCGGGGGGGDGGGGGGGGGGGGGGGGGGGGGGGGGGGGGGGGGGFGGGGGGGGGGGGGGGGGGGGGGGGGGGEDFGGDGGGGGCFGGGFGGGGGGGGGGGGGGGGGGGGGGGGGGGGGGGGGGGFGGGGGGGGFGGGGGGFGGGGGGGFGGGGGGGGGGGFGGGGGFFFCGFFGGGGGGGGGGGGGAFGDGGGGGGGGFGFFGGFFGGGCFDDA@GGFGFBFFF52DFFFGFFFFEGEDFFGGB2CF)2:EGFGB:?(47?GG636>(318<FG<1929>9:?78?*4:>9>:?@4A?
@M04650:207:000000000-C238N:1:1101:23938:10074 2:N:0:19
GGACTACTGGGGTATCTAATCCTGTTTGCTCCCCACGCTTTCGAGCCTCAGCGTCAGTTACAGTCCAGAGAGTCGCCTTCGCCACTGGTGTTCTTCCTAATCTCTACGCATTTCACCGCTACACTAGGAATTCCACTCTCCTCTCCTGCACTCTAGACTTCCAGTTTGGAATGCAGCCCCCAGGTTGAGCCTGAGTATTTCACATCCCACTTAAAAATCCGCCTACGCTCCCTTTACGCCCAGTAAATCCGGACAACGCTCGCCACCTACGTATTACCGCGGCTGCTGGCACGTAGTTAGC
+
CCCCCGGGGGGGGGGGGGGGGGGGGGGGGGGGGGGGGGGGGGGGGGGGGGGGGGGGGGGGGGGGGGGGGGGFGGEGGGGGGGGGGGGGFDEGGGGFGGGGGGGGGGGGGGGGGGGGGGGGGGGGGDGGGGGGGGGGGGGGGGGFGGGGGGGFGGGGGGGGGGGGGGGGGGGGGGGGGGGGGGGGGGGGFGGGGGGGGGGGGFGFFGGFFGGGCGCFFDGGFGFFFFDFFG>DFGFFFFGGG?DEFGFFGAA>6DG@GFFFF@DB5EB::2(44F:AGG0-(-2,3:??>D<G:B?BFGF2<
@M04650:207:000000000-C238N:1:1101:23830:10099 2:N:0:19
GGACTACACGGGTATCTAATCCTGTTTGCTCCCCACGCTTTCGAGCCTCAGTGTCAGTTACAGGCCAGAGAGCCGCTTTCGCCACCGGTGTTCCTCCATATATCTACGCATTTCACCGCTACACATGGAATTCCACTCTCCTCTCCTGCACTCAAGTCTACCAGTTTCCAATGCATACAATGGTTGAGCCACTGCCTTTTACACCAGACTTAATAAACCACCTGCGCTCGCTTTACGCCCAATAAATCCGGACAACGCTCGGGACCTACGTATTACCGCGGCTGCTGGCACGTAGTTAGCC
+
CCCCCGGGGGGGGGGGGGGGGGGGGGGGGGGGGGGGGGFGGGGGGGGGGGGGGGGGGGGGGGFGGGGGGGGGGGGGGGGGGGGGGGGGGGGGGGGGGGGGGGGGGGGGGGGGGGGGGGGGGGGGGGGGGGGGGGGGGGGGGGGFGGGGGGGFGGFGGGGGGGGGGGFFCGFGGGGGGGFGGGCDEG6FGFFGGGGGGGGGGFGFFGCFDFGGFG7FFEFCDGBEFEBEFGFF=GFFD?:FF(5;CGFFFB):>FGFDBF6429;DGB?BF?D2EFAFG(3-47>?BB(4*5C?3<?A7:2.
@M04650:207:000000000-C238N:1:1101:27317:10129 2:N:0:19
GGACTACCAGGGTTTCTAATCCTGTTTGCTCCCCACGCTTTCGAGCCTCAGCGTCCGTTACAGTCCAGAGAGTCGCCTTCGCCACTGGTGTTCTTCCTAATCTCTACGCATTTCACCGCTACACCAGAAATTCCACCTTCCTCTCCCACACTCTAGACTTCCAGTTTCGCATGCAGCTCCGAAGTTGAGCCTGAGGATTTCACATCTCACTTAAAATTCCGCCTACGCTCCCTTTACGCCCAGTAAATCCGGACAACGCTTGCCACCTCCGTATTACCGCGGCTGCTGGCACGTAGTTAGC
+
CCCCCGG<;FEGG8FGGGGGGGGGGGGGGGGGGGGGGGGGGGG,FGGGGGGGGGG+F6EF,,C9@,,C,,CF,5+@FGGGGG,F,,CFGGGGGGF,?F9?F,@FGGGGGGGGGGGGGGGGDGGG8?9,4BFGGG9F,,,A,+79,E,,A+>5DFGF,3,,3CDFG9E,+8@+=FFC8+@F+++8DE,CEGC7,,5*9FFGGFG6EG+=AGGGFC28+)>CBDF>AFFF2DFFFGFF62EGGF(6DGCEGFDFF3C6F9@?(41(*08?:?>BFGF2@C09>BFFFFFFB5:C6??B6A266
@M04650:207:000000000-C238N:1:1101:27124:10159 2:N:0:19
GGACTACCAGGGTTTCTAATCCTGTTTGCTCCCCACGCTTTCGCACCTGAGCGTCAGTCTTTGTCCAGGGGGCCGCCTTCGCCACCGGTATTCCTCCAGATCTCTACGCATTTCACCGCTACACCTGGAATTCTACCCCCCTCTACAAGACTCTAGCCTGCCAGTTTCGAATGCAGTTCCCAGGTTGAGCCCGGGGATTTCACATCCGACTCGACAGACCGCCTGCGTGCGCTTTACGCCCAGTAAATCCGGACAACGCTCGCCCCCTACGTATTACCGCGGCTGCTGCCACGTAGTTAGC
+
CCCCCGGGEGGGGGGGGGGGGGGGGG9FGGGFGGGGGGGGGGGG@FGG8FFGGGGGGGGGGDGEFGGGGGGCGGGGGGGGGGGGGGGGGGGGGGGGG,BFGGGGGGGGGGGGGGGGGEGGGGGGGGGGGGGGGAE?3D=EG6CFFGGG9DGFGGGF9DEFFG6CCCFGG@GGGGGGG>FGCCGGGDDGCGGGGCED):C@FAFFFGGBDGG*18DGDFGG0C9?<F>)4D>BFGF2=?GGGFBFF76<F4;61:58FB>66>DFCG>9FFF<2EBAGGF>FFF6(4:2)2:?9<(84A))6
@M04650:207:000000000-C238N:1:1101:20786:10176 2:N:0:19
GGACTACAGGGGTATCTAATCCTGTTTGCTCCCCACGCTTTCGAGCCTCAGCGTCAGTTACAGTCCAGAGAGTCGCCTTCGCCACTGGTGTTCTTCCTAATCTCTACGCATTTCACCGCTACACTAGGAATTCCACTCTCCTCTCCTGCACTCTAGACTTCCAGTTTGGAATGCAGCCCCCAGGTTGAGCCTGAGTATTTCACATCCCACTTAAAAATCCGCCTACGCTCCCTTTACGCCCAGTAAATCCGGACAACGCTTGCCACCTACGTATTACCGCGGCTGCTGGCCCGTAGTTAGC
+
CCCCCGGGGGGGGGGGGGGGGGGGGGGGGGGGGGGGGGGGGGGGGGGGGGGGGGGGGGGGGGGGGGGGGGGGGGGGGGGGGGGGGGGGGGGGGGGGGGGGGGGGGGGGGGGGGGGGGCEGGGGGGGGGGGGGGGGGGGGGGGGBDDFGGGGFGGGGGGGGGGGGGEFDBE9EGGGGGGGGGGGFGFCCGGGGGGGGGGGGGFGFFGGFFGGGFGGGFDGGBGFDFFAEDD>BFGF=FDGGGF@EDG<?FFF>;>D@D>FF;;GFCG<7?F?<?C>DGF(799FFF6)30:(:,49:?FA26
@M04650:207:000000000-C238N:1:1101:11664:10198 2:N:0:19
GGACTACCCGGGTTTCTAATCCTGTTTGCTCCCCACGCTTTCGCACCTGAGCGTCAGTCTTTGTCCAGGGGGCCGCCTTCGCCACCGGTATTCCTCCAGATCTCTACGCATTTCACCGCTACACCTGGAATTCTACCCCCCTCTACAAGACTCTAGCTGACCAGTTTCAAATGCAGTTCCCAAGTTAAGCTCGGGGATTTCACATCTGACTTAATCAACCGCCTGCGTGCGCTTTACGCCCAGTAATTCCGATTACCGCTTGCACCCTCCGTATTACCGCGGCGTCTGGCACGGCGTTAGC
+
CCCCCGGGGGGGGGGGGGGGGGGGGGGGGGGGGGGGGGGGGGGGGGGGGGGGGGGGGGGGGGGGGGGGGGGGGGGGGGGGGGGGCFGGGGGGGGGGGGDFEGGGGGGGGGGGGGGGGGGD7FGGGFFDBFGGGGGGFGGGGGGFGF9ECGCCFA9CGGGFGGGGGGGGFGGGGGGGGFGGGGFGCFCFGGF?EGGGGGG6CFGFFGGFFGFGCGFFFFGGFDFDFFFB(539B=F<=?5C?<63FF<>7@F?<@C)*46(-1>)9C(-1((,(82:FC?F9>;(-(41(3(38((42:(46
@M04650:207:000000000-C238N:1:1101:28959:10294 2:N:0:19
GGACTACTCGGGTTTCTAATCCTGTTTGCTCCCCACGCTTTCGTGCCTCAGTGTCAGTTACAGTCCAGAGAGCCGCCTTCGCAACTGGTATTCCTCCTAATATCTACGCATTTCACCGCTACACTAGGAATTCTACTCTCCTCTCCTGCACTCAAGTTTCTCAGTTTCAAAAGCTTACTACGGTTGAGCCGTAGCCTTTCACTTCTGACTTAAGAAACCACCTACGCACCCTTTACGCCCAGTCATTCCGGATAACCCTAGCCCCCTACGTTTTACCGCGGCTGCTGGCACGTAGTTAGCC
+
CCCCCFGGGGGGGGGGGGGGGGGGGGGGGGGGGGGGGGGGGGGGGGGGGGGFFGGGGGGE@CFGGGGGGGDGDGGGGGGGGGGGGGGGGGGGGGGFFGGGGGGGGGGGGGGGGG9FFGGCGGBFFGGGFGGDFGGFGGGGGFCBEFGGGGGFGGGGFA=EAE,7CFGGC;,,=FFGGGGGGGGGGDGFGFCGG6C98FGE?CCAFGGAE?CFEGD+9CG7C>:@5?=:)3>>DGFFE?EF75>*:B48FFB038DE*//,,65=DG1112((/;>2</(-40211:?:1*52((,4<9-)5
@M04650:207:000000000-C238N:1:1101:21307:10296 2:N:0:19
GGACTACCGGGGTTTCTAATCCTGTTTGCTCCCCACGCTTTCGTGCCTCAGTGTCAGTTACAGTCCAGAGAGCCGCCTTCGCAACTGGTATTCCTCCTAATATCTACGCATTTCACCGCTACACTAGGAATTCTACTCTCCTCTCCTGCACTCAAGTTTCTCAGTTTCAAAAGCTTACTACGGTTGAGCCGTAGCCTTTCACTTCTGACTTAAGAAACCACCTACGCACCCTTTACGCCCAGTAATTCCGGATAACGCTAGCCCCCTACGTATTACCGCGCCTGCTGGCACGTAGTTAGCC
+
CCCCCGGGGGGGGGGGGGGGGGGGGGGGGGGGGGGGGGGGGGGGGGGGGGGCFGGGGGGGGGGGGGGGGGGGGGGGGGGGGGEGEFGGGGGGGGGGGGGGGGGGGGGFGGGGGGGGGGGGGGGGGGGDGGGGGFGGGGGGGGGFGGGGGGGFGGGGGCGGGGGFGGGGGDFFD88EFGGGGGGGGGGGGGGGGGGGGGFFGFGFFGG6EFFFFGGCFFGGFGFE@A=9@C@B:CB=>@GGE;EFCG39CF37@E7@9>?;0@C@DG9??:<FA<9<C546(4<6?:7(-*5:<7:1)3)68
@M04650:207:000000000-C238N:1:1101:25104:10320 2:N:0:19
GGACTACTAGGGTTTCTAATCCTGTTTGCTCCCCACGCTTTCGCACCTGAGCGTCAGTCTTTGTCCAGGGGGCCGCCTTCGCCACCGGTATTCCTCCAGATCTCTACGCATTTCACCGCTACACCTGGAATTCTACCCCCCTCTACAAGACTCTAGCTGACCAGTTTCAAATGCAGTTCCCAAGTTAAGCTCGGGGATTTCACATCTGACTTAATCAACCGCCTGCGTGCGCTTTACGCCCAGTAATTCCGATTAACGCTTGCACCCTCCGTATTACCGCGGCTTCTGGCACGGAGTTAGC
+
CCCCCGGGGGGGGGGGGGGGGGGGGGGGGGGGGGGGGGGGGGGGGGGGGGDGGGGGGGGGGGGGGGGGGGGGGGGGGGGGFGGGGGGGGGGGGGGGGGGGGGGGGGGGGGGGGGGGGGGGGGGGGGGGGGGGGGGGGGFGGGGFGGGGGGGFGG9EGGCGGGGGGGGGGGGGGGGGGGGGGGFCGGGGGGCEGGGGGGGGGFGFFFGAEGGGFGGGFFGGBGFFFFFFFGFBFGFFFFGGG?:(:::4>FF?FFGBGBFBBFGFGGFFB?;,(2(-<>(7(993(4<B2?1FBB>3:;)66
@M04650:207:000000000-C238N:1:1101:19014:10343 2:N:0:19
GGACTACTGGGGTTTCTAATCCTGTTTGCTCCCCACGCTTTCGCACCTGAGCGTCAGTCTTTGTCCAGGGGGCCGCCTTCGCCACCGGTATTCCTCCAGATCTCTACGCATTTCACCGCTACACCTGGAATTCTACCCCCCTCTACAAGACTCTAGCTGACCAGTTTCAAATGCAGTTCCCAAGTTAAGCTCGGGGATTTCACATCTGACTTAATCAACCGCCTGCGTGCGCTTTACGCCCAGTAATTCCGATTAACGCTTGCACCCTCCGTATTACCGCGGCTGCTGGCACGGAGTTAGC
+
CCCCCGGGGGGGGGGGGGGGGGGGGGGGGGGGGGGGGGGGGGGGGGGGGGGGGGGGGGGGGGGGGGGGGGGGGGGGGGGGGGGGGGGGGGGGGGGGGGGGGGGGGGGGGGGGGGGGGGGGGGGGGGGGGGGGGGGGGGGGGGGFGGGFGGGFGGGGGGGGGGGGGGGGGDGGGGGGGGGGGGGGGFGGFGFFGDE=DGFFGFGFFGGFEGGGFGFFCFGGFGFFFFFD@GFFFGFAF:CEGBBBFCA<FFF<6@C>F?>B?:CBGGF<FB>F<E?<GF:92;>B;:??0E:GFF(--;<BA
@M04650:207:000000000-C238N:1:1101:23077:10350 2:N:0:19
GGACTACTAGGGTATCTAATCCTGTTTGCTCCCCACGCTTTCGAGCCTCAGCGTCAGTTACAGTCCAGAGAGTCGCCTTCGCCACTGGTGTTCTTCCTAATCTCTACGCATTTCACCGCTACACTAGGAATTCCACTCTCCTCTCCTGCACTCTAGACTTCCAGTTTGGAATGCAGCCCCCAGGTTGAGCCTGAGTATTTCACATCCCACTTAAAAATCCGCCTACGCTCCCTTTACGCCCAGTAAATCCGGAAAACGCTCGCCACCTACGTATTACCGCGGCTGCTGGCACGTAGTTAGC
+
CCCCCGGGGGGGGGGGGGGGGGGGFGGGGGGGGGGGGGGGGGGGGGGGGFFGGGGGGFDGGGGGGGGGCDFFE<FGFGGGGEFGGGGGGGGGGGFGGGGGGFGGGGGFEGGGGFGGGGGDEFGGGGGGFGGGGGFGG8AFGFGFGFD?FFGFGGGGGG9DEGGGGGGFC8D=AAFA=?C=@:EGGCGFFGGG@CDEDGFGGFD9AGF6CFGGCFFC?@GF=C@>DFFFFCADF7;CF9E@FFF@DDE):ADFF)9;57@F;>GB*/14>?F04@:BCC2309>F>F7B:E:<<::((3-6)
@M04650:207:000000000-C238N:1:1101:9304:10354 2:N:0:19
GGACTACAAGGGTTTCTAATCCTGTTTGCTCCCCACGCTTTCGAGCCTCAGCGTCAGTTACAGACCAGAGAGCCGCCTTCGCCACTGGTGTTCCTCCATATATCTACGCATTTCACCGCTACACATGGAATTCCACTCTCCTCTTCTGCACTCAAGTCTCCCAGTTTCCAATGACCCTCCCCGGTTGAGCCGGGGGCTTTCACATCAGACTTAAGAAACCGCCTGCGCTCGCTTTACGCCCAATAAATCCGGACAACGCTTGCCACCTACGTATTACCTCGGCTGCTGGCACGGTGTTAGC
+
CCCCCGGGGGGGGGGGGGGGGGGGGGGGGGGGGGGGDGGGGGGGGGGGGGGGGGGGGGGGGGGGGGGGGGGGGGGGGGGGGGGGGGGGGGGGGGGGGGGGGGGGGGGGGGGGGGGGFGGGGGGGGGGGGGGGGGGGGGGGGGGFFGGGGGGFGGGGGGEGGGGGFGGGGGCGDFGGGGGGEFCEGGGGFCFDEGGCDGGGGFGF6CFAEGGGFGFCFDGGBGF?(A6D6D@FFFFFFFGGG:(:0:<AG?<>BBG<CBFBFBGF7C????<?2<:AG74>?6(11,,:(:(<:0(-4EF46
@M04650:207:000000000-C238N:1:1101:9424:10370 2:N:0:19
GGACTACTGGGGTATCTAATCCTGTTTGCTCCCCACGCTTTCGCACCTGAGCGTCAGTCTTTGTCCAGGGGGCCGCCTTCGCCACCGGTATTCCTCCAGATCTCTACGCATTTCACCGCTACACCTGGAATTCTACCCCCCTCTACAAGACTCTAGCTGACCAGTTTCAAATGCAGTTCCCAAGTTAAGCTCGGGGATTTCACATCTGACTTAATCAACCGCCTGCGTGCGCTTTACGCCCAGTAATTCCGATTAACGCTTGCACCCTCCGTATTACCGCGGCTGCTGGCACGGAGTTATC
+
CCCCCGGGGGGGGGGGGGGGGGGGGGGGGGGGGGGGGGGGGGGGGGGGGGGGGGGGGGGGGGGGGGGGGGGGGGGGGGGGGGGGGGGGGGGGGGGGGGFGGGGGGGGGGDGGGGGGGGGGGGGGGGGGGGGGGGDGGGGGGGGFGGGGGGGFGGGGGGGGGGGGGGGGGFGGGGGGGGDGGGGGGGGGGGGGGGDDDGGGGFGFFGGFFGGGFGGGF3CGFG;@FFFFFG997C>9FBGGGFFFGGFFF?6:0@GAGFFFB:*37CBFFFFF6E(5?C:99>BFB?>>?E?GF90(4*4).
@M04650:207:000000000-C238N:1:1101:13426:10389 2:N:0:19
GGACTACCGGGGTTTCTAATCCTGTTTGCTCCCCACGCTTTCGAGCCTCAGTGTCAGTTACAGGCCAGAGAGCCGCTTTCGCCACCGGTGTTCCTCCATATATCTACGCATTTCACCGCTACACATGGAATTCCACTCTCCTCTCCTGCACTCAAGTCTACCAGTTTCCAATGCATACAATGGTTGAGCCACTGCCTTTTACACCAGACTTAATAAACCACCTGCGCCCGCTTTACGCCCAATAAATCCGGACAACGCTCGGGCCCTACGTATTACGGCGGCTGCTGGCACGTAGGTAGCC
+
CCCCCGGGGGGGGGGGGGGGGGGGGGGGGGGGGGGGGGGEGFGGGGGGGGGFGGGGGGGGGGGGGGGGGGGGGGGGFGGGGDGGGGGGGGEGGGGGGGGFGGGGGGGGGGGGFGGFGGGGGGGGGGGGGGFFGGGGFGGGGGGFGGGGGGGFGGGGFGEGGGGFFGGGGGGFDFGGGGGGGGC@FEC89DCF7@FFGFGGGFGFAFGFCG+=6CGGFEGFBGFB=B5)5:@>@*;)8(CCGF@EGGFCGD3;>FG@D((,(77(1*::B?:3<CAA*1,3((-3:>0((*.23(2,6+5?4
@M04650:207:000000000-C238N:1:1101:22079:10396 2:N:0:19
GGACTACACGGGTATCTAATCCTGTTTGCTCCCCACGCTTTCGAGCCTCAGTGTCAGTTACAGGCCAGAGAGCCGCTTTCGCCACCGGTGTTCCTCCATATATCTACGCATTTCACCGCTACACATGGAATTCCACTCTCCTCTCCTGCACTCAAGTCTACCAGTTTCCAATGCATACAATGGTTGAGCCACTGCCTTTTACACCAGACTTAATAAACCGCCTGCGCTCGCTTTACGCCCAATAAATCCGGACAACGCTCGGGACCTACGTATTACCGCGGCTGCTGGCACGTAGTTAGCC
+
BC-CCGGGGGGGGGGGGGGGGGGGGGGGGGGGGGGGGGGGGGGGGGGGGGGGGGGGGGGGGGGGGGGGGGGGGGGGGGGGGGGGGGGGGGGGGGGGGGGGGGGGGGGGG:FGGGGGGGGGGGGGGCGGFGGGGGGGGGGGGGGFGGGGGGGFCFFGGGFGFGGGGGGGGGGGGGGGGGGGDGGGAFGGGD7FGGGGFGGGGFFFFGGF>FGGEGGGFFG45CDBFD(/>DFFFGFCB?EEGF@@FGFFGFFFFFG;87(83;D>GGF<BFFBAGFAFC919BFFFFFF?6<E67:(60.<:
@M04650:207:000000000-C238N:1:1101:3839:10401 2:N:0:19
GGACTACACGGGTATCTAATCCTGTTTGCTCCCCACGCTTTCGCACCTGAGCGTCAGTCTTTGTCCAGGGGGCCGCCTTCGCCACCGGTATTCCTCCAGATCTCTACGCATTTCACCGCTACACCTGGAATTCTACCCCCCTCTACAAGACTCTAGCTTGCCAGTTTCAAATGCAGTTCCCAAGTTAAGCTCGGGGATTTCACATCTGACTTAACAACCCGCCTGCGTGCGCTTTACGCCCAGTAATTCCGATTAACGCTTGCACCCTCCGTATTACCGCGGCTGCTGGCACGGAGTTCGC
+
CCCCCGGGGGGGGGGGGGGGGGFGGGGGGFFFEEGGBEGGGGGGDGEFCEEEGGGGG<FFGGFGGEFGGGGGGGGGDGGGFGG@GGGGGGGGGGGGGGGGGGGGGGGGGGEGGGGGG7CGGGGGGGGFCGDF9FGDD@DBEGGFGGGGGGGFFCDGFFAFGGGGGGGGFFCGGFGGCCEF638,DEGCCGC?CCGGDGGGGFGABGGF>FFGC7DC=(/5:DF0,21=6*(2;G@2/4CC*(45*064>?6-8:5<F?>8:?3<6F?(334:(;:<F>(,19126:??0C1F60(-,0-(4
@M04650:207:000000000-C238N:1:1101:19688:10402 2:N:0:19
GGACTACCCGGGTTTCTAATCCTGTTTGCTCCCCACGCTTTCGTGCCTCAGCGTCAGTTACAGTCCAGAGAGCCGCCTTCGCAACTGGTATTCCTCCTAATATCTACGCATTTCACCGCTACACTAGGAATTCTACTCTCCTCTCCTGCACTCAAGTTTCTCAGTTTCAAAAGCTTACTACGGTTGAGCCGTAGCCTTTCACTTCTGGCCTAAGAAACCACCTACGCACTCTTTACGCCCAGTAATTCCGGATAACGCCAGCCCCCTACGTATTACCCCGGCTGCTGGCACGTAGGTTGCC
+
CCCCCGGGGGGGGEGGGGGGGGDGGGCGGGGGGGGGGGGGGGGEFGGGGGG,FGGGGGGGGEFEGGGGGF@@DFGGGGGGGGEGGGGGGFGGGGGGGGCGGGGGGGGGGGGGGGGGGGGGGGGG,AFGGGGGG9=EADCEGGGFFG,AFGGFGGGG9@3>=FGGGGGCGCD9DGGE9=E:FGGGG>C8,@8;7CECCFG,?B,8;@8?:*?>5;:@FFGD=DDEBBF;@);*9C+9)5EE<24C+7))+)2,35D<*6((.6F(9E6(4(().3):C*47>F;1?)),1*5*484(6+,.8
@M04650:207:000000000-C238N:1:1101:22275:10413 2:N:0:19
GGACTACAGGGGTTTCTAATCCTGTTTGCTCCCCACGCTTTCGCACCTGAGCGTCAGTCTTTGTCCAGGGGGCCGCCTTCGCCACCGGTATTCCTCCAGATCTCTACGCATTTCACCGCTACACCTGGAATTCTACCCCCCTCTACAAGACTCTAGCTTGCCAGTTTCGAATGCAGTTCCCAGGTTGAGCCCGGGGATTTCACATCCGACTTGACAGACCGCCTGCGTGCGCTTTACGCCCAGTAATTCCGATTAACGCTTGCACCCTCCGTATTACCGCGGCTGCTGGCACGGAGTTAGC
+
CCCCCGGGGGGGGGGGGGGGGGGGGGGGGGGGGGGGGGGGGGGGGGGGGGFFGGGGGGGGDGGGGGGGFGGGGGGGGGGGGGGGGGGGGGGGGFGGGDGFGGGGGGGGGGGGGGGGGGGDCFGGGGFGGGGGGGGFFGGGGGGFAFG8>6DFFFGGGGG,DFGGGGGGGGGGGGGGGFGFGGGGGGDGGGGGCEGG4CGGGFGFFGFFFG<D@*7CF8FF>DBB:F9<:DBF0CFFF?GEE028FF)):@424>DAGB>::?F)9E<<1:BBBE:4CC:>F>6306327=2C:(4>6:)6-
@M04650:207:000000000-C238N:1:1101:13236:10416 2:N:0:19
GGACTACAGGGGTTTCTAATCCTGTTTGCTCCCCACGCTTTCGCACCTGAGCGTCAGTCTTTGTCCAGGGGGCCGCCTTCGCCACCGGTATTCCTCCAGATCTCTACGCATTTCACCGCTACACCTGGAATTCTACCCCCCTCTACAAGACTCTAGCCTGCCAGTTTCGAATGCAGTTCCCAGGTTGAGCCCGGGGATTTCACATCCGACTTGACAGACCGCCTGCGTGCGCTTTACGCCCAGTAATTCCGATTAACGCTTGCACCCGCCGTATTACCGCCGCTGCGGGCACTGATTTAGC
+
CCCCCGGGGGGGGGGGGGGGGGGGGFGGGGGGGGGGGGGGGGGDFGGGGGGGGGGGGFGGGGGGGGGGGDGGGGGGGGGGGGGGGGGGCEFFGGGGGGFGGGGGGGGGGGGGGGGFGEEGGGGGGGGGGGDDG<FGGGGGGGGFGGF?EFGAFAG;F69EFEF6FFC9*336ACGCEFAFDCFFA:DFGGGGDECCD*FFD6BCFFC:?DGCE7CC;3F:>G>02)-04C>FFG3A?BEEG16:7C2A>@)28@/<C076(-5)9E?(339;?E(6C>1(((41(-(((*(*(53))+).6
@M04650:207:000000000-C238N:1:1101:23570:10416 2:N:0:19
GGACTACCCGGGTTTCTAATCCTGTTTGCTCCCCACGCTTTCGAGCCTCAGCGTCAGTTACAGTCCAGAGAGTCGCCTTCGCCACTGGTGTTCTTCCTAATCTCTACGCATTTCACCGCTACACTAGGAATTCCACTCTCCTCTCCTGCACTCTAGACTTCCAGTTTGGAATGCAGCCCCCAGGTTGAGCCTGAGTATTTCACATCCCACTTAAAAATCCGCCTACGCTCCCTTTACGCCCAGTAAATCCGGACAACGCTTGCCACCTACGTATTACCGCGGCTGCTGGCACGTAGTTAGC
+
CCCCCGGGGGGGGGGGGGGGGGGGGGGGGGGGGGGGGGGGGGGGGGGGGGGGGGGGGFGGGGGGGGGGGGGGGGGGGGGGGGGGGGGGGGGGGGGGGGGGGGGGGGGGGGGGGGGGGGGGGFCGGCGGGGGGGGGGGGGGGGGFGGGGGGGFGGGGGGGGGGGGGGGGGGGGGFGGGGGGDEGGGFGGGGGFGGGGGGGGGFGFFGGF@FFGEDFGFFGGBGFDDFDFFG@FFGFFFFGGGFFFDG<CG4>9?FGFGB9D<BG>FF<7?::8???DGG?FF>>0(3:D:=<F0(80:F926
@M04650:207:000000000-C238N:1:1101:2519:10426 2:N:0:19
GGACTACTGGGGGTTCTAATCCTGTTTGCTCCCCACGCTTTCGAGCCGCAGCGTCAGTTACAGACCAGAGAGCCGCCTGCGCCACTGGTGTTCCTCCATATATCTACGCATTTCACCGCTACACACGGAATTCCACTCTCCTCTTCTGCACTCAAGTCTCCCAGTTCCCAATGACCCTCCCCGGTTGAGCCGGGGGCTGTCACATCACACTTAAGAAACCGCCTGCGCTCGCTTTACGCCCAATAAATCAGGACAACGCTTGCCCACTACGTAGTGCCGCGGATGCTGGCACGTAGTTAGC
+
C@ACCGFGGGGG7@@,,C@EEDGFF,ECF,C@CBECC@BCGGFC8BF7CCC@FFCBCC,C,EGG?D@CEGDFDGEGCF7,8+=>@FFFGF4=,,@FFG?FDE,ADFFF=+C+<EFG<:BC4@EDF+8CBC7,EAFD@>,5=88DE,>=C@F9?>DD@@DFFF??,,,7@CCCF@DE,*@*9FBE*>EEFCC*=5557D**;@9A12;*)**+):CDA;FGBG>FFF0>379>(57)0(*2:3:(9:<AF*1),053727B6:38*+4((.,,)*((+:99;F0(7<<9(/46:4(24F6).
@M04650:207:000000000-C238N:1:1101:9631:10454 2:N:0:19
GGACTACTGGGGTATCTAATCCTGTTTGCTCCCCACGCTTTCGAGCCTCAGTGTCAGTTACAGGCCAGAGAGCCGCTTTCGCCACCGGTGTTCCTCCATATATCTACGCATTTCACCGCTACACATGGAATTCCACTCTCCTCTCCTGCACTCAAGTCTACCAGTTTCCAATGCATACAATGGTTGAGCCACTGCCTTTTACACCAGACTTAATAAACCACCTGCGCTCGCTTTACGCCCAATAAATCCGAACAAAGCTCGGGACCTACGTATTACCCCGGCTGCTGGCCCGTAGTTAGCC
+
CCCCCGGGFGGGGGGGGGGGGGGGGGGGGGGGGGGGGGGGGGGGGGGGGGGFGGGGGGGGGGGFGGGFGEGGGGGG7FFGGGGGGGGGGGGGGGGGGFFGGGGGGGGGGGGGGGGGFGGGGGGGGGGFFGGGGGGGGGGFGGGFGGGG8DGFGGGGFFFGGGGGGGGGD9D;?FGFFGFG97D>F7>@FD@9FG,9+BFFC:A??7D587E7EC+B+0<7>GBB2/)*-)((-:BE>DGGG(()0;CEDE)((=C20()/(.),CC?),82268-.32((-3((())(-*(*-,(44+.)5
@M04650:207:000000000-C238N:1:1101:28465:10466 2:N:0:19
GGACTACTGGGGTATCTAATCCTGTTTGCTCCCCACGCTTTCGAGCCTCAGCGTCAGTTACAGTCCAGAGAGCCGCTTTCGCCACCGGTGTTCCTCCATATATCTACGCATTTCACCGCTACACATGGAATTCCACTCTCCTCTCCTGCACTCAAGTCTACCAGTTTCCAATGCATACAATGGTTGAGCCACTGCCTTTTACACCAGACTTAATAAACCACCTGCGCTCGCTTTACGCCCAATAAATCCGGACAACGCTCGGGACCTACGTATTACCGCGGCTGCTGGCCCGTAGTTAGCC
+
A<<<BAGGEEGGGGGFGFGGGGGGGGGGGGGGGGGGGGGGGGGGGEEGGFFGGGGGGGGFGGGGGGGFGGGGFC@GEEGGGDFGGGG@GDGGGGGGGGGGGFFEFGGGGEEEGGDGGGGGGGGGGGGGGGFGGGGGGGGGFDD@FFGGGGGFGGGEFDFFGGGFGGGGDAGGGGGGGGCFGG?EECFCGF,@6CDFGDFFCFAFFDCFBCFCA9C76=8C=D=E2@=55C@DB=BC?DCCF(3;*;?<CB>((5C@D1;1(45;GGF?B::<BC4>A344(4>>?:?0(*4>39?1:+64.
@M04650:207:000000000-C238N:1:1101:28330:10479 2:N:0:19
GGACTACTCGGGTTTCTAATCCTGTTTGCTCCCCACGCTTTCGCACCTGAGCGTCAGTCTTTGTCCAGAGAGTCGCCTTCGCCACTGGTGTTCTTCCTAATCTCTACGCATTTCACCGCTACACCTGGAATTCTACCCCCCTCTACAAGACTCTAGCTGACCAGTTTCAAATGCAGTTCCCAAGTTAAGCTCGGGGATTTCACATCTGACTTAATCAACCGCCTGCGTGCGCTTTACGCCCAGTAATTCCGATTAACGCTTGCACCCTCCGTATTACCGCGGCTGCTGGCACGGCGTTAGC
+
CCCCCGGGGGGGGGGGGGGGGGGGGGGGGGGGGGGGEGGGGGGGGGGFFFEGGGGDFGGGGFGGGGG<FF<FFGGDCFGGGGGGGGGGGGGGGGGGGCGDGGCEFFFFGGGGGGGGGDD>CGGGGGGGGGGGGGGGGGGCEGGFGG;FFFGFGGGGDEDGGG8@FFGGE;DFFGGGGGG8?F8DFGGDGGAFE7C*?DGGGFGFAFFFEGGGFFGGFFGG>DBDBF>B1CB>>EFF6;EFGF?;:@<CCF)3?:DAG01(((5)9CB?::>?1EB<G>4099900?372E?F?((495(8:
@M04650:207:000000000-C238N:1:1101:24744:10493 2:N:0:19
GGACTACCGGGGTTTCTAATCCTGTTTGCTCCCCACGCTTTCGCACCTGAGCGTCAGTCTTTGTCCAGGGGGCCGCCTTCGCCACCGGTATTCCTCCAGATCTCTACGCATTTCACCGCTACACCTGGAATTCTACCCCCCTCTACAAGACTCTAGCTGACCAGTTTCAAATGCAGTTCCCAAGTTAAGCTCGGGGATTTCACATCTGACTTAATCAACCGCCTGCGTGCGCTTTACGCCCAGTAATTCCGATTAACGCTTGCACCCTCCGTATTACCGCGGCTGCTGGCACGGAGTTAGC
+
CCCCCGGC@FGGGEGGGGGGGGGGGGGGGGGGGGGGGGGGGGGGGGGGGGGGGGGGGGGGGGGGGGGGGGGGGGGGGGGGGGGGGGGGGGGGGGGGGGGGGGGGGGGGGGGGGGGGGGGGGGGGGGGGGGGGGGGGGGGGGGGACGGG97BACFGFGG93DFGGFCFGGCCFGFGGGGGGGGFFGGFGGFFGGDEGDGGGGFGFFGGFEGGGFG++1;GGBG>6@FFFFGFFBG>AFFGGGFFFGDADFF?2?DGAG<63(3CFGG634?(-88?AGG(1;(((4:?8:E0C840>?CA:9
@M04650:207:000000000-C238N:1:1101:23896:10505 2:N:0:19
GGACTACAGGGGTTTCTAATCCTGTTTGCTCCCCACGCTTTCGAGCCTCAGTGTCAGTTACAGGCCAGAGAGCCGCTTTCGCCACCGGTGTTCCTCCATATATCTACGCATTTCACCGCTACACATGGAATTCCACACTCCTCTCCTGCACTCAAGTCTACCAGTTTCCAATGCATACAATGGTTGAGCCACGCCCTTTTACACCAGACTTAATCAACCACCTGCGCTCGCTTTACGCCCAATAAATCCGGACAACGCTCGGGACCTACGTATTACCGCGGCTGCTGGCCCGGAGTGTGCC
+
CCCCCGGCFGGGGGGGGGGGGGGGGGFGGGAFGGFGFCFGGGGCFGGGGGGGGGGGGGG<<@,CFG?FA@<4<BFG:FDFGGEG@FGG>FFGGCDF8=9FGFGGGGDGGGGGGGGGGGGDCFGGFF,EFGGGGGFG,6=F8?FFGE9,FFGFGGGGFGGGFGGGBEGGAFC9DCDFA8,@EFGGGG?F?,>A+++9CCEG78,4A*9*8?E76:+5/0,*:DFEB5@)/)5@57+)80EEG<@;G7?<FE370>C@DBF:>0)-<E?,3:72A3:<<9699>>6?B:41*(*(-(-(+--.
@M04650:207:000000000-C238N:1:1101:24473:10513 2:N:0:19
GGACTACTGGGGTATCTAATCCTGTTTGCTCCCCACGCTTTCGCACCTGAGCGTCAGTCTTTGTCCAGGGGGCCGCCTTCGCCACCGGTATTCCTCCAGATCTCTACGCATTTCACCGCTACACCTGGAATTCTACCCCCCTCTACAAGACTCTAGCTGACCAGTTTCAAATGCAGTTCCCAAGTTAAGCTCGGGGATTTCACATCTGACTTAATCAACCGACTGCGTGCGCTTTACGCCCAGTAATTCCGCTTAACGCTTGCACCCGCCGTATTCCCGCGGCTGCTGGCACGGATGTAGC
+
CCCCCGGGGGGGGGGGGGGGGGGGGGGGGGGGGGGGGGGGGGGGGGDGGFGGGGGGGGGGGGGGGCG<FGGE>FGGGGGGFGG7:FFFEGGGGG8FGFGA,BEGGGGGGGFEFFFGGGGDEGEC@EGFFGEGGGGGCED:8CEFFGGC==FAGGGG9EFEFGGGCGGG,ECGGGGGGFGFGEC7FD;:C9>69*1CDGGCGF?ABDCBC+:::1C>=@GG1)691),8289>957441??/218C*6ADF?(,8<2?:>?((*)9C((-,4-:CB2<C,,3299(457(:?CB9,(-A4))
@M04650:207:000000000-C238N:1:1101:6953:10519 2:N:0:19
GGACTACAGGGGTATCTAATCCTGTTTGCTCCCCACGCTTTCGCACCTGAGCGTCAGTCTTTGTCCAGGGGGCCGCCTTCGCCACCGGTATTCCTCCCGATCTCTACGCATTTCACCGCTACACCTGGAATTCTACCCCCCTCTACAAGACTCTAGCTAGCCAGTTTCAAATGCAGTTCCCAAGTTAAGCTCGGGGATTTCACATCTGACTTAACAAACCGCCTGCGTGCGCTTTACGCCCAGTAATTCCGATTAACGCTTGCACCCTCCGTATTACCGCGGCTGCTGGCACGGAGTTAGC
+
CCCCCGGFGGGGG7FGGGGGGGGGGGGGGGGGGGGGGDGEGGGGGGEG,EFEEGGGFG99F9CEFECFA7FG+@FGGGGGGGDFFCG7@:FGGGA,9+8FG>FGGGGGGGGFFFGGGGGGGGGG@8=,B=FCG@FGG=6FGGGFFGDF,@EFGFGGGG,EEGGFFGGGFC>EFGGGGCGGGG,>FG@:CF,==5=EDDG?>FF=BGGFEGGFFGG7AFGC@D>F0898(93>>=F>F6>?C?0:FG2AGFF(-07>G(7B:0C?C8:(031:?C?2@7:076>BFFF?:EFG(41>?6).6
@M04650:207:000000000-C238N:1:1101:28313:10544 2:N:0:19
GGACTCCTCGGGTTTCTAATCCTGTTTGCTCCCCACGCTTTCGAGCCTCAGCGTCAGTTACAGTCCAGAGACTCGCCTTCGCCACTGGTGTTCTTCCTAATCTCTACGCATTTCACCGCTACACTAGGAATTCCACTCCCCTCTCCTGCCCTCTAGTCTTCCAGTTTGGCATGCAGCCCCCAGGTTGTGCCTGATTATTTTCCATCCCCCTTAAAAATCCGCCTACGCTCCCTTTCCGCCCAGTAACTCCGGACAACGCCCGCCCCCTACGTATTACCGCGGCTGCTGGCACGTAGTTCGC
+
<ACCC,CF@B@+E;@E<AEF,C,CEC<FFFGGGGFG7:FE8FE9C@FF86;;+8C7:C@CF9,<E,CC,@C,C9,@FECEF7FF7A66E@FCFDECG,5<F99ADFG7:?FGGFGGGE60+8=B,,CB<FAFFFFBBD,?EC>*@,,2,,6;@,>,,3@FF9,=FFGEB8DD?,,,,=8+6+64@,@++3@EEC,,+?@:++3=A8**);7>C+B+*)>>5C))58(?-5(5>FA489EGGD(5+39/+00213)2C>((,-7,):;;08?:2C44C>273;>2624405(02872:?)(-
@M04650:207:000000000-C238N:1:1101:4102:10571 2:N:0:19
GGACTACCGGGGTTTCTAATCCTGTTTGCTCCCCACGCTTTCGCGCCTCAGCGTCAGTTGCGAGCCAAAGAGCCGCTTTCGCCACTGGTGTTCCTCCATATCTCTACGCATTTCACCGCTACACTAGGAATTCCACTTACCTCTCCTGCACTCTAGTTACACAGTTTTATGTGCTTTCTACAGGTTAAGCCTATATATTTAACACATAACTTATCTAACCTCCTACGCATCCTTTACGCCCAGTTATTCCGAACAACGCTTGCCCCCTACGTATTACCGCGGCTGCTGTCACGTAGTTAGC
+
CCCCCCGGGGGGGGGGGEFGGGGGGGGGGGGGGGGGEGGGGGGGGGGGGFFGGGGGGGGGGGGGGG@FEGGGGGGEFEGGGGGGGG8FFCGGGGGGGGGGGGGGGAGCFGGGGGFEF@E+BEGGGGGG8FFGGGGGGG9EF8=FGGGGGGGFGEEGGAFFGGGCGFGG9;,EEGGGGC7AF;6DGGG9EGFGGGDGFGFGG699ACC;AFFF*=:FFEGG*?=@EF?FFC>EEFF4CDDGF;0;+:5):A);;D3=4((64:DF4;296?47?C:<FGB939016:??4C<??<?:<F>).
@M04650:207:000000000-C238N:1:1101:20116:10572 2:N:0:19
GGACTACCCGGGTTTCTAATCCTGTTTGCTCCCCACGCTTTCGAGCCTCAGCGTCAGTTACAGTCCAGAGAGTCGCCTTCGCCGCTGGTGTTCTTCCTAATCTCTACGCATTTCACCGCTACACTAGGAATTCCACTCTCCTCTCCTGCACTCTAGACTTCCAGTTTGGAATGCAGCCCCCAGGTTGAGCCTGAGTATTTCACATCCCACTTAAAAATCCGCCTACGCTCCCTTTACGCCCAGTAAATCCGGACAACGCTCGCCACCTACGTATTACCGCGGCTGCTGGCACGTAGTTAGC
+
CCCCCGGGGGGGGGGGGGGGGGGGGGGGGGGGGGGGGGGGGGGGGGGGGGGGGGGGGGGGGGGGGGGGGGGGGGGGGGGGGGGDGGGGGGGGGGGGGGGGGGGGGGGGGGGGGGGGGGGGGGGGGGGGGGGGGGGGGGGGGGGFGGGGGGGFGGGGGGGGGGGGGGGGGGGFGGGGGGDEGGGGGGGGGGGGGGGGGGGGGFGFFGGFFGGGFGGGFFGGFGFFFFFFFG>FFGF3:1@FGDDFGGCEGFEF():;C9>B?9C;DEBBFFFFFG?FGC09BBF>F?:4:E<FFF011CAD<
@M04650:207:000000000-C238N:1:1101:15065:10593 2:N:0:19
GGACTACTAGGGTATCTAATCCTGTTTGCTCCCCACGCTTTCGAGCCTCAGTGTCAGTTACAGGCCAGAGAGCCGCTTTCGCCACCGGTGTTCCTCCATATATCTACGCATTTCACCGCTACACATGGAATTCCACTCTCCTCTCCTGCACTCAAGTCTACCAGTTTCCAATGCATACAATGGTTGAGCCACTGCCTTTTACACCAGACTTAATAAACCACCTGCGCTCGCTTTACGCCCAATAAATCCGGACAACGCTCGGGACCTACGTATTACCGCGGCTGCTGGCACGTAGTTAGCC
+
CCCCCGGGGGGGGGGGGGGGGGGGGGEGGGGGGGGGGGGEGGGGGGGGGGGGGGGGGGGGGGGGGGGGGGGGGGGGGGGGGGGGGGGGGGGGGGGGGGGGGGGGGGGGGGGGGGGGGGGGGGGGFFGGGEFGGGGGGGGGGGGFGGGGGFGFGGGGGGGGGGGGGGGGFGGGGGGGFGGFCFGGG>DFDFGGGGGGGGGGFFGF5CFFDDGGFGGGCC6?=CC52AA@ACB@B=FEFFGGGFFFGGFFG3AFBBGFC01169793EFB::?>ACA531-7499B:?B>?73*(44:)3)64
@M04650:207:000000000-C238N:1:1101:9540:10642 2:N:0:19
GGACTACTGGGGTTTCTAATCCTGTTTGCTCCCCACGCTTTCGCACCTGAGCGTCAGTCTTTGTCCAGGGGGCCGCCTTCGCCACCGGTATTCCTCCAGATCTCTACGCATTTCACCGCTACACCTGGAATTCTACCCCCCTCTACAAGACTCTAGCTGACCAGTTTCAAATGCAGTTCCCAAGTTAAGCTCGGGGATTTCACATCTGACTTAATCAACCGCCTGCGTGCGCTTTACGCCCAGTAATTCCGATTAACGCTTGCACCCTCCGTATTACCGCGGCTGCTGGCACGGAGTTAGC
+
CCCCCGGGGGGGGGGGGGGGGGGGGGGGGGGGGGGGGGGGGGGGGGGGGGGGGGGGGGGGGGGGGGGGGGGGGGGGGGGGGG7FFEFGGCFGGGGGGGGGGGGGGGGGFEGGGGGGGGDDGGGGGGGGGGGGGGGG8DFGGGGFGGGGFFGFGGGGGGFFGGFGFFGGGGGFGGGGGGGFFFGCFGGGGFGGGGGGG4F6=CFFFGGFFGGG3:@DFFGG951?6F@80C90-:>AFBCEGBFFDF<BGFFFFDC>7:><2?D?4C??:1(3:F:AGD(-06>>>022?E:C39B9?FA9.
@M04650:207:000000000-C238N:1:1101:13278:10646 2:N:0:19
GGACTACAAGGGTTTCTAATCCTGTTTGCTCCCCACGCTTTCGCACCTGAGCGTCAGTCTTTGTCCAGGGGGCCGCCTTCGCCACCGGTATTCCTCCAGATCTCTACGCATTTCACCGCTACACTAGGAATTCCACTCTCCTCTCCTGCACTCCAGACTTCCAGTTTGGAATGCAGCCCCCAGGTTGAGCCTGAGTATTTCACATCCCACTTAAAAATCCGCCTACGCTCCCTTTACGCCCAGTAAATCCGGACAACGCTCGCCACCTACGTATTACCGCGGCTGCTGGCACGTGGTTAGC
+
CCCCCGGGGGGGGGGGGGGGGGGGGGGGGGGGGGGGGGGGGGGGGGGGGGGGGGGGGGGGGGGGGGGGGGGGGGGGGGDGGGGGGGGGEGGGGGGGGGGFCGGGGGGGGGGGFGFGGGGGGGGGGGGGGGFGGGGGGGGGGGGFGGGCGGGFG8DGEFGGGGGGGGFGEFFGGGGGGGGCGGGGFFGGFGGGGFCFGGGGGFGF>?FFFGGGFGGGF=CG9CDD<F?EDGFFFEF)+(1FF6=@CGCEGFFB08D?4((4:3339E??BFFFBE8AGG:>0063(67B(*3E?6(,3:).4
@M04650:207:000000000-C238N:1:1101:16920:10752 2:N:0:19
GGACTACAGGGGTTTCTAATCCTGTTTGCTCCCCACGCTTTCGAGCCTCAGTGTCAGTTACAGTCCAGAAAGTCGCCTTCGCCACTGGTGTTCTTCCTAATCTCTACGCATTTCACCGCTACACTAGGAATTCCACTCTCCTCTCCTGCACTCTAGACTTCCAGTTTGGAATGCAGCCCCCAGGTTGAGCCTGAGTATTTCACATCCCACTTAAAAATCCGCCTACGCTCCCTTTACGCCCAGTAAATCCGGACAACGCCCGCCACCTACGTATTACCGCGGCTGCTGGCACGTAGTTAGC
+
CCCCCGGGGGGGGGGGGGGGGGGGGGGGGGGGGGGGGGGGGGGGGGGGGGGGEGGGGGGGGGGGGGGGGGGGGGGGGGGGGGGGGGGGGGGGGGGGGGGGGGGGGGGGGGGGGFGGGGGGGGGGGGFGFGGGGGGGGGGGGGGFGGGGGGGFGGGGGGGGGCEFGGGGGCFGFGGGGFGGGGGGFFG8DEE?CF6EDGF:;CF977?ACFGGFG7@A8DF>FA>299E9?=BFGA>A@CBF@D68=<?GF>>FF3?FF>(((9(1C??051:?EFFGFFF96;F66>27C:C1,,(-<4)6
@M04650:207:000000000-C238N:1:1101:17077:10791 2:N:0:19
GGACTACAGGGGTTTCTAATCCTGTTTGCTCCCCACGCTTTCGCACCTGAGCGTCAGTCTTTGTCCAGGGGGCCGCCTTCGCCACCGGTATTCCTCCAGATCTCTACGCATTTCACCGCTACACCTGGAATTCTACCCCCCTCTACAAGACTCTAGCTGACCAGTTTCAAATGCAGTTCCCAAGTTAAGCTCGGGGATTTCACATCTGACTTAATCAACCGCCTGCGTGCGCTTTACGCCCAGTAATTCCGATTAACGCTTGCACCCTCCGTATTACCGCGGCTGCTGGCACGGAGTTAGC
+
CCCCCGGGGGGGGGGGGGGGGGGGGGGGGGGGGGGGGGGGGGGGGGGGGFGGGGGGGGGGGGGGGGGGGGGGGGGGGGGGGGGGGGGGGGGGGGGGGGGGGGGGGGGGGGGGGGGGGGGGGGGGGGGGGGGGGGGGGGGGGGGFGGFGDGGFGGGFGGGGGGFFGGGGGGGGFFFGGGGGG9FGGGGGGGFGGGGGGCFGGFGFFFFFFGGGFGGGFFGGBD9DFFFD(C>B9C@AF?EGG?<?GGBBGFF0:3D>C?B??0<)6C04:FFFFC?FGD12999;B?B:?GFG20090C)).
@M04650:207:000000000-C238N:1:1101:13273:10792 2:N:0:19
GGACTACTAGGGTATCTAATCCTGTTTGCTCCCCACGCTTTCGTGCCTCAGTGTCAGTTACAGTCCAGAGAGCCGCCTTCGCAACTGGTATTCCTCCTAATATCTACGCATTTCACCGCTACACTAGGAATTCTACTCTCCTCTCCTGCACTCAAGTTTCTCAGTTTCAAAAGCTTACTACGGTTGAGCCGTAGCCTTTCACTTCTGACTTAAGAAACCACCTACGCACCCTTTACGCCCAGTAATTCCGATTAACGCTTGCACCCTCCGTATTACCGCGGCTGCTGGCACGGAGTTAGCC
+
CCCCCGGGGGGGGGGGGGGGGGGFGGGGGGGGGGGGGGGGGGGGGGGGGGGGGGGGGGGGGGGGGGGGGGGGGGGGGGGGGGGGGGGGGGGGGGGGGGGGGGGGGGGGGGGGGGGGGGGDGGGGGGGGGGGGGGGGGGGGGGGFGGGGGGGFGGGGGGGGGGGGGFFGGGGGGGGGGGGGGGCFGGGGGGGGG6DDCFGGGFGFF7F?=??FFC?FFFGFBGFF@?=A>GFB@?FCB>EGF26*4=C5CF:2(>>EC;<2,(*7FD?<F@DD@G<<>*(-(23;(,2236<*17>2?+6A>
@M04650:207:000000000-C238N:1:1101:19297:10798 2:N:0:19
GGACTACAAGGGTATCTAATCCTGTTTGCTCCCCACGCTTTCGAGCCTCAGCGTCAGTTACAGTCCAGAGAGTCGCCTTCGCCACTGGTGTTCTTCCTAATCTCTACGCATTTCACCGCTACACTAGGAATTCCACTCTCCTCTCCTGCACTCTAGACTTCCAGTTTGGAATGCAGCCCCCAGGTTGAGCCTGAGTATTTCACATCCCACTTAAAAATCCGCCTACGCTCCCTTTACGCCCAGTAAATCCGGACAACGCTCGCCACCTACGTCTTACCGCGGCTGCTGGCCCGTAGTTAGC
+
CCCCCGGGGGGGFGGGGGCGGGGGGGGGGGGGGGGGGGGGGGGGGGGGGGGGGFGGGGGGGGGGGGGGGGGGGGGGGGGGGGGGGGGGGGGGGGGGGGDGGGGGGGGGGGGGGGGGGGGGGGGFGGGGGGGGGGGGGGGGGGGFGFGGGGGFGEFGFGGGGFGGGGFGEFFGFFFFC=CGGGGGFGGGGGFGGFFGGGGGGFGFFGGFFGGGEGGGADGGBGFADFD4)@@B:FF:@=EGG2=>FF?)CFF9()/4>;@(63C75?6:3((,(;?A97-03996(4:?>=(241-44F2):
@M04650:207:000000000-C238N:1:1101:3597:10802 2:N:0:19
GGACTACTGGGGTATCTAATCCTGTTTGCTCCCCACGCTTTCGAGCCTCAGCGTCAGTTACAGACCAGAGAGCCGCCTTCGCCACTGGTGTTCCTCCATATATCTACGCATTTCACCGCTACACATGGAATTCCACTCTCCTCTTCTGCACTCAAGTCTCCCAGTTTCCAATGACCCTCCCCGGTTGAGCCGGGGGCTTTCACATCAGACTTAAGAAACCGCCTGCGCTCGCTTTACGCCCAATAAATCCGGACAACGCTTGCCACCTACGTATTACCGCGGAGTCTGGCCCGTAGTTAGC
+
CCCCCGGGGGGGGGGGGGGGGGGGGGGGGGGGGEGGGGGGGGGFGGEGGGGGGGGGGFGGGGGGGGGGGCDFFGGGGGGGGG=FEGGGFGGGGGGGGA<FFGGFGGFFGGDCFDBFFGGGGGFG??EFFFFFFCFGGFGDFD@9AFGFGGFFGGGG;E=A9FGGFFCF9DDFGGG8D=DGCFCCFG63AF7ECCE9)5CFGFGF=CGFEC8CCGGGCDGGFG;?=A;3(996(:@DF1*::4-8CGA>GFFFFFD:GB081(14FGFB:BF:8<8<EFB03((((()).3(*,79:?74)5
@M04650:207:000000000-C238N:1:1101:15754:10839 2:N:0:19
GGACTACTGGGGTTTCTAATCCTGTTTGCTCCCCACGCTTTCGCACCTGAGCGTCAGTCTTTGTCCAGGGGGCCGCCTTCGCCACCGGTATTCCTCCAGATCTCTACGCATTTCACCGCTACACCTGGAATTCTACCCCCCTCTACGAGACTCAAGCTTGCCAGTATCAGATGCAGTTCCCAGGTTGAGCCCTGGGATTTCACATCCGACTTGACAGACCGCCTGCGTGCGCTTTACGCCCAATAAATCCGGACAACGCTTGCCACCTACGTATTACCGCGGCTGCTGGCACGTAGTTAGC
+
CCCCCGGDEGGGGGGGGGGGGGGGGGGGGGGGGGFGGGGFGGEGGGGGGGGGGGGGGEFCGGGGGGGGGGGGGDFFGGGGGGGGEGGGEDGGGGGGGG<FFGGGGGGGGGEGGGGGCFEDEEFGGGGGGGGGGGGFGGGGGGGFGGGEEGGFFBECGGDDCFFFGGFGGGGCFEGGGGGGGGGGGECDGGG>,=CGC4FFFFGFFGGFFGGGEG6CFFGGFD@0;FFB<GBF>CFBFB;8CB6<FGF)06>>05>?C>>::<F::C<?04:?2<4AEF?B>;06((4:?C:<24:?:F56.
@M04650:207:000000000-C238N:1:1101:7286:10877 2:N:0:19
GGACTACTAGGGTATCTAATCCTGTTTGCTCCCCACGCTTTCGAGCCTCAGTGTCAGTTACAGGCCAGAGAGCCGCTTTCGCCACCGGTGTTCCTCCATATATCTACGCATTTCACCGCTACACATGGAATTCCACTCTCCTCTTCTGCACTCAAGTCTCCCAGTTTCCAATGACCCTCCCCGGTTGAGCCGGGGGCTTTCACATCAGACTTAAGAAACCGCCTGCGCTCGCTTTACGCCCAATAAATCCGGACAACGCTTGCCACCTACGGATTACCGCGGCTGCTGGCACGTAGTTAGC
+
CCCCCGGFGGGGGGGGGGGGGGGGGGGGGGGGGGGGGGGGGGGGGGGGGFGCFGGGGCFGFGFDEGGGCGGGGGGG@F<=FFCGGGDG:FGGGGGGGGFGGGGGGGGGGGGFGGGGGGDGGGGGG,CFFFGGFGGGGFFGGGGF8EGGDGGFGEDF=D4DDGGGAEDD;EC38FGGGGGGGGGCFGGGGGGG6EGGGGFFGFGF=?>F@GGCC+=+4:FG@GFF<F@F9C39;G):F?GGG?:?GG25C@FF(79?F9B?F?GFCFFFFBF((A:7CF<1(4939(48>*(<4,.2(A<A9
@M04650:207:000000000-C238N:1:1101:23385:10905 2:N:0:19
GGACTACTGGGGTTTCTAATCCTGTTTGCTCCCCACGCTTTCGAGCCTCAGCGTCAGTTACAGACCAGAGAGCCGCCTTCGCCACTGGTGTTCCTCCATATATCTACGCATTTCACCGCTACACATGGAATTCTACTCTCCTCTCCTGCACTCAAGTTTCTCAGTTTCAAAAGCTTACTACGGTTGAGCCGTAGCCTTTTACTTCCGACTTAAGAAACCACCTACGCACCCTTTAAGCCCAGTAATTCCGGAAAACGCTACCCCCCTACGTATTACCGCGGCTGCTGGCACGTAGTTTGCC
+
CCCCCFGGGGGGGGGGGGGGGGGGGGGGDFGGGGGGGGGGGGGEGGGGGGGGGGGGGGGGGGGGGCFFFFGGGGGGGGGGGGGGGGGGGGGGGGGGGCEFGGGGGGGGGGGGGGGGGGGGGGGGGF@AFGGGGFFGGGEFGGGFGGGGGGGFGGGGD=DG:FGGGDGGGGFAFGFG2=9DDFGGG78C6E8@@EGC8?A,+*3=?*00:94+:@:CFFG*);7>B:24>C@9=?+*+*>B*/();:<7C;B2(0C@<6(/((1(9E>?B:8)-<.4@*((3,,463:?1*,:(32,69)).
@M04650:207:000000000-C238N:1:1101:10517:10909 2:N:0:19
GGACTACTGGGGTATCTAATCCTGTTTGCTCCCCACGCTTTCGCACCTGAGCGTCAGTCTTTGTCCAGGGGGCCGCCTTCGCCACCGGTATTCCTCCAGATCTCTACGCATTTCACCGCTACACCTGGAATTCTACCCCCCTCTACAAGACTCTAGCTGACCAGTTTCAAATGCAGTTCCCAAGTTAAGCTCGGGGATTTCACATCTGACTTAATCAACCGCCTGCGTGCGCTTTACGCCCAGTAATTCCGATTAACGCTTGCACCCTCCGTATTACCGCGGCTGCTGGCACGGAGTTAGC
+
CCCCCGGGGGGGGDDGGGGGGGGGGGGGGGGGGGGGGGGGGGGDGGGGGGGGGGGGGFAEFGGAFEEGGGGGGGGGGGGGGGGGEGEGC7FGGGGGGFFG9FFGGGDFGGGGGGGGGGGGGGGGGFGGFGGGGGDFFCD@EGGFGGGGGGGFGGGGFGGGGGFGFFCGEGGGGFFF<FGFFGFGCFDFGF>EEDEEG4<EFFCFFGGFFGDFEFFGFFGFBGF;@A9A?G>03*)68<EG506?FF<FGF?14:DAGFFB0:786FF(3:>:2C?A7:44;BF96?B??579:;234*-5)
@M04650:207:000000000-C238N:1:1101:18976:10958 2:N:0:19
GGACTACTGGGGTTTCTAATCCTGTTTGCTCCCCACGCTTTCGAGCCTCAGCGTCAGTTACAGTCCAGAGAGTCGCCTTCGCCACTGGTGTTCTTCCTAATCTCTACGCATTTCACCGCTACACTAGGAATTCCACTCTCCTCTCCTGCACTCTAGACTTCCAGTTTGGAATGCAGCCCCCAGGTTGAGCCTGAGTATTTCACATCCCACTTAAAAATACGCCTACGCTCCCTTTACGCCCAGTAAATCCGGACAACGCTCGCCACCTACGTATTACCCCGGCTGCTGGCACGTAGTTAGC
+
CCCCCGGGGGGGFGDGGGGGGGGGFGGFFFGGGGGGGGGDGGGGGGGGGGGGEFG@FFGGCGGCFFGGFGFGGGEGFGGGGGGGGGGGFDGGGGEFGFGFGGFGFFFGDEGGGGFGGGGGG7>FGGGGG<EFG9AAA89E==49AGFF8DFFECE8DAFGGDFCGAEFDC96=,@AFD1@8@EGGGFF6@FF7CGFG+=,++34;DG9CFGG*2=<;@,2>D)):AD4)/055:A;A@CCG>(6DGE?F6A6(::151(/;33(1*48(((.4<4.<:3(2(((,44?(:<0(4:(-+)-4
@M04650:207:000000000-C238N:1:1101:9955:11042 2:N:0:19
GGACTACAGGGGTTTCTAATCCTGTTTGCTCCCCACGCTTTCGAGCCTCAGTGTCAGTTACAGGCCAGAGAGCCGCTTTCGCCACCGGTGTTCCTCCATATATCTACGCATTTCACCGCTACACATGGAATTCCACTCTCCTCTCCTGCACTCAAGTCTACCAGTTTCCAATGCATACAATGGTTGAGCCACTGCCTTTTACACCAGACTTAATAAACCACCTGCGCTCGCTTTACGCCCAATAAATCCGGACAACGCTCGGGACCTACGTATTACCGCGGCTGCTGGCACGGAGGTTGCC
+
C<CCCGGGGGGGGGGGGDGGGGFGGGFFGGGGGGGGGGGGGGGGGGGGGGGFGGGGGGFGGGGDGGGGGGGGGGGGCFGGGGG7?ECFBFGGGGAFGGGGGGGGGGGGGEEGGGGFGGC>EGFFGGGGGCFGGFGGG8DGGGGFFFFGGGGFGFFGGGGEGGGGDGGGG;EA6:DAGDFGGGCEFGGGGFFGGGFFDGGDGFFCFGGFF>CGE@DGFFFDBD@F2@B9@G@FF5+9BD7*<=1@CF?EGE)(4:<05((3907>G=84(44))<AFF<066(42(,33:632(1((,*.27
@M04650:207:000000000-C238N:1:1101:25354:11126 2:N:0:19
GGACTACAAGGGTTTCTAATCCTGTTTGCTCCCCACGCTTTCGTGCCTCAGTGTCAGTTACAGTCCAGAGAGCCGCCTTCGCAACTGGTATTCCTCCTAATATCTACGCATTTCACCGCTACACTAGGAATTCTACTCTCCTCTCCTGCACTCAAGTTTCTCAGTTTCAAAAGCTTACTACGGTTGAGCCGTAGCCTTTCACTTCTGACTTAAGAAACCACCTACGCACCCTTTACGCCCAGTAATTCCGGATAACGCTAGCCCCCTACGTATTACCGCGGCCGCTGCCCCGTAGTTAGCC
+
CCCCCGGGGGGGGGGGGGGGGGGGGGGGGGGGGGGGGGGGGGGGGGGGGGGGGGGGGGGGGGGGGGGGGGFGGGGGGGGGGGGGGGGGGGGGGGAFGGGGGGGGGGGGGEGGGGGGGGGGGGGGGFFGFGGGGGFGGGGGGGGFGGGGGGGFGGGGGGGGGGGFGGGGFGGFGDGFFGDEFGCFEC>DDFGGGGGGGGGGGFFFFGGFFGFGFGGGFDGGFGB9EAADFGFF@FFEDDGGGBFE+:CEGFD0<D7<*62(4;F@GGF@?15)1<)<F*41>9((,3>(3:,*-,3:906<?
@M04650:207:000000000-C238N:1:1101:28597:11174 2:N:0:19
GGACTACAGGGGTATCTAATCCTGTTTGCTCCCCACGCTTTCGAGCCTCAGTGTCAGTTACAGGCCAGAGAGCCGCTTTCGCCACCGGTGTTCCTCCATATATCTACGCATTTCACCGCTACACATGGAATTCCACTCTCCTCTCCTGCACTCAAGTCTACCAGTTTCCAATGCATACAATGGTTGAGCCACTGCCTTTTACACCAGACTTAATAAACCACCTGCGCTCGCTTTACGCCCAATAAATCCGGACAACGCTCGGGACCTACGTATTACCGCGGCTGCTGGCACGTAGTTAGCC
+
CCCCCGGGGGGGGGGGGGGGGGGGGGGGGGGGGGGGGGGGGGGGGGGGGGGGGGGGGGGGGGFGGGGGGGGGGGGGGGFGGGGGGGGGFGGGGGGGGGGGGGGGGGGGGGGGGGGGGGGGGGGGGGGGBFFGGGGGGGGGGGCFFGGGFCGFGGGGGGGGGGGGFGGGGGGGGGGGGGGGGGGGGGGGGFGGGGGGGGGGGFGFFGGFFFCDEGCFFFCD2>BFFFFBAGFFFEFF:@EFC;1;FGFFDDFFFF:@D;2:6>C(9:?24:??>E<2+*(--79>??F>?62712?:A<4<5
@M04650:207:000000000-C238N:1:1101:20416:11247 2:N:0:19
GGACTACTGGGGTTTCTAATCCTGTTTGCTCCCCACGCTTTCGAGCCTCAGTGTCAGTTACAGGCCAGAGAGCCGCTTTCGCCACCGGTGTTCCTCCATATATCTACGCATTTCACCGCTACACATGGAATTCCACTCTCCTCTCCTGCACTCAAGTCTACCAGTTTCCAATGCATACAATGGTTGAGCCACTGCCTTTTACACCAGACTTAATAAACCACCTGCGCTCGCTTTACGCCCAATAAATCCGGACAACGCTCGGGACCTACGTATTACCGCGGCTGCTGGCACGTAGTTTGCC
+
CCCCCGGGGGGGGGGGGGGGGGGGGGGGGGGGGGGGGGGGGGGGGGGGGGGGGGGGGGGGGGGGGGGGGGGGGGGGGDFGGGGGGGGGGGGGGGGGGGGGGGGGGGGGGGGGGGGGGGGDGGGGGGGGGGGGGGGGGGGGGGGFGGGGGGGFGFFGGGGFFGGGGGGGGGGGFGGGGGG8AEFGGGGGGGFC69EGGGGGGFFAFDFF=CGGFGGCFF6DBDBF=49*-?@DFC@=BDGGG;8ED735C>B@@FGFG;214299GG??:<BFF@<FE*417>6>?FF??62:<:6(6+69A
@M04650:207:000000000-C238N:1:1101:16107:11253 2:N:0:19
GGACTACCAGGGTTTCTAATCCTGTTTGCTCCCCACGCTTTCGTGCCTCAGTGTCAGTTACAGTCCAGAGAGCCGCCTTCGCAACTGGTATTCCTCCTAATATCTACGCATTTCACCGCTACACTAGGAATTCTACTCTCCTCTCCTGCACTCAAGTTTCTCAGTTTCAAAAGCTTACTACGGTTGAGCCGTAGCCTTTCACTTCTGACTTAAGAAACCACCTACGCACCCTTTACGCCCAGTAATTCCGGATAACGCTAGCCCCCTACGTATTACCGCGGCTGCTGGCACGTAGTTAGCC
+
CCCCC8CFGGGGGGGGGGGGGGGGGGGGFGGGGFGGGGGGFGGGGGGGGGGGGGGGGGGGGGGGGFGEGGFGGGGGGGGGGGGGGGGGGGGDFFGFFGFGGGGGGGGFGGGGGGGGGGGGGGFGFGGGGGGFGGGGGGGGFFGFGGGGGGGFGGGGGGGGGCEGGGGGGGGGGGGFGGGEFC=EGDF8DCCC=EFCFGGGFFGFFGGFFF?@8FFCACGGFGF:C>ABA7@>@AFE>>E=*55;1:C<+8):?FF3*22((59@DEFDD058><)2<544-196:72.4*5C?(3:27)5.
@M04650:207:000000000-C238N:1:1101:29123:11269 2:N:0:19
GGACTACACGGGTATCTAATCCTGTTTGCTCCCCACGCTTTCGAGCCTCAGTGTCAGTTACAGGCCAGAGAGCCGCTTTCGCCACCGGTGTTCCTCCATATATCTACGCATTTCACCGCTACACATGGAATTCCACTCTCCTCTCCTGCACTCAAGTCTACCAGTTTCCAATGCATACAATGGTTGAGCCACTGCCTTTTACACCAGACTTAATACACCACCTGCGCTCGCTTTACGCCCAATAAATCCGGACAACGCTCGGGACCTACGGTTTACCGCGGCTGCTTGCTCGTAGTTAGCC
+
CCCCCGG<EGGGGGGGGGGFGGGGGFCGGGGGGGGGGGGGGBF,CCGGGEGGGGGGGGFGECGGGGGGGGCFFGEGCGGGGGGGGGGGGDGGGGGGGGGGGGGGFFGGGGGGGGGGFGGDEGGGCFFGGGGGG9EFCGFGGGGF8E>=E8>9,6DFGDFGGGGGGGGGGGGGGDFDCFG,E=DGE@D,,@,;@CEGGGGG7A>AAF5A>*?BEGD+;EE4>?>@D>)*6)>=DEA>DFGGG;13>F)77)239391),3(-()()2.)4((.3=3AC5404((,,)-)(+)*-4(4:+)).
@M04650:207:000000000-C238N:1:1101:21016:11330 2:N:0:19
GGACTACAGGGGTTTCTAATCCTGTTTGCTCCCCACGCTTTCGAGCCTCAGCGTCAGTTACAGACCAGAGAGCCGCCTTCGCCACTGGTGTTCCTCCATATATCTACGCATTTCACCGCTACACATGGAATTCCACTCTCCTCTTCTGCACTCAAGTCTCCCAGTTTCCAATGACCCTCCCCGGTTGAGCCGGGGGCTTTCACATCAGACTTAAGAAACCGCCTGCGCTCGCTTTACGCCCAATAAATCCGGACAACGCTTGCCACCTACGTATTACCGCGGCTGCTGGCACGTCGTTAGC
+
CCCCCGGGGGGGGGGGGGGGGGGGGGGGGGGGGGGGEGGGGGGGGGGGGFGGGGGGDGGGFGGGGGGGEGGFGGGGGGGGGGGGGGGGGGGGGGGGGGGGGGGGGGGGGGGGGGGGGGGGGGGGGGGGGGGGGGGGGGGGGGGFGGGGA@BFGGDFGGCGGGGGG9FGGGFGCGFGGGGGGGGGEFGGFGGGGGEGDGCFFFGFFGGFEGCF<FGGF@FGBGF<@FFB6>>92E3:FBGGGFFFGGFBDFFFBDD?GB>B?BGF>F?<:?68??2)<D6>311(31:BFG?GFB(23/(46
@M04650:207:000000000-C238N:1:1101:26209:11356 2:N:0:19
GGACTACACGGGTATCTAATCCTGTTTGCTCCCCACGCTTTCGAGCCTCAGCGTCAGTTACAGTCCAGAGAGTCGCCTTCGCCACTGGTGTTCTTCCTAATCTCTACGCATTTCACCGCTACACTAGGAATTCCACTCTCCTCTCCTGCACTCAAGTCTACCAGTTTCCAATGCATACAATGGTTGAGCCACTGCCTTTTACACCAGACTTAATAAACCACCTGCGCTCGCTTTACGCCCAATAAATCCGGACAACGCTCGGGACCTACGTATTACCGCGGCTGCTGGCACGTAGTTAGCC
+
CCCCCGGGGGGGGGGGGGGGGGGGGGGGGGGGGGGGGGGGGGGGGGGGGGGGGGGGGGGGGGGGGGGGGGGGGGGGGGGGGGGGGGGGGGGGGGGGGGGGGGGGGFGGGGGDGGGGGGGGGGGFGGGGGGGGGGGGGGGGGFGFGGGGGGGFGGGFGGGGGGFGDGGGGGGGGGGGGGG8ACFGGGGGGGDGGFGGGCGGCFGFFGGADGFD;FGFFECCBGDFFBBEDD@@FGFFBFGGGF1@7CE?FF8;@AGFD>??BFD>GGF>:::<DGA<A71969>6?F?(464C:BB?B94::
@M04650:207:000000000-C238N:1:1101:17711:11386 2:N:0:19
GGACTACCGGGGTATCTAATCCTGTTTGCTCCCCACGCTTTCGAGCCTCAGCGTCAGTTACAGTCCAGAGAGTCGCCTTCGCCACTGGTGTTCTTCCTAATCTCTACGCATTTCACCGCTACACTAGGAATTCTACTCTCCTCTCCTGCACTCAAGTCTACCAGTTTCCAATGCATACAATGGTTGAGCCACTGCCTTTTACACCAGACTTAATAAACCACCTGCGCTCCCTTTACGCCCAGTAAATCCGGACAACGCTCGGGACCTACGTATTACCGCGGCTGCTGGCACGTAGTTAGCC
+
CCCCCGGGGGGGGGGGGGGGGGGGGGGGGGGGGGGGGGGGGGGGGGGGGGGGGGGGGGGGGGGGGFGGGGGGGGGGGGGGGGGGGGGGGGGGGGGG<FGGGGGGGGGGGGGGGGGGGGGGGGGGGGGGFGFGGGGGGGGGGGGFGGGGGGGFGGGGGGGGGGGGGGGGFGCGGGGGGGGGGGCDDFFGGGGGGGGGGGGGCFFFFDGFCD>FFGGGF@8C>GBFFFAADGBDFDAEF@GG<3=4@FEFF>=?BFGFGB@0(479DGFF>?B)-<AFC929099>0)..:*354,334+6<?
@M04650:207:000000000-C238N:1:1101:15246:11388 2:N:0:19
GGACTACCGGGGTTTCTAATCCTGTTTGCTCCCCACGCTTTCGAGCCTCAGCGTCAGTTACAGTCCAGAGAGTCGCCTTCGCCACTGGTGTTCTTCCTAATCTCTACGCATTTCACCGCTACACTAGGAATTCCACTCTCCTCTCCTGCACTCTAGACTTCCAGTTTGGAATGCAGCCCCCAGGTTGAGCCTGAGTATTTCACATCCCACTTAAAAATCCGCCTACGCTCCCTTTACGCCCAGTAAATCCGGACAACGCTTGCCACCTACGTATTACCGCGGCTGCTGGCACGTAGTTAGC
+
CCCC@FGGGGGGGGGGGGGGGGGGGGGGGGGGGGGGGGGGGGDCGGGGGGGGGGGGGGGGGGGGGGGGGGGGGGGGGGGGGGGGGGGGGGDGGGGGGGGGGGGGGGGGGGGGGGGGGGGGGGGGGCFGGGGGGGGFGGGGGGGFGGGGGGGFGGGGFFGGGGGGGGGGGGGGDGGGGGGGGGGGGFGGGGGGGGGGFGGGGFGFFGCCEGGGFGGGFFGGFGFFFFFEFGFFDGFFFFGGGFFFGFEFGFFFFFD?GFB?<?F?FGF?>FB?FC?BGGFB6>B;FFFF>G1F1((4,<666
@M04650:207:000000000-C238N:1:1101:3537:11407 2:N:0:19
GGACTACTGGGGTTTCTAATCCTGTTTGCTCCCCACGCTTTCGCACCTGAGCGTCAGTCTTTGTCCAGGGGGCCGCCTTCGCCACCGGTATTCCTCCAGATCTCTACGCATTTCACCGCTACACCTGGAATTCTACCCCCCTCTACAAGACTCTAGCTGACCAGTTTCAAATGCAGTTCCCAAGTTAAGCTCGGGGATTTCACATCTGACTTAATCAACCGCCTGCGTGCGCTTTACGCCCAGTAATTCCGATTAACGCTTGCACCCCCCGTATTACAGCGGCTGCGGGCACGGCGTTAGC
+
CCCC@FGGGGGGCFGGFGGGGGGGGGGF9F9FGGEFEGGG@GGFGG+AFGGGGGGGGEFAAFGGGGGGGGDFGGGEGGGGGGCFBFGGCFGGGGGF=4EFGGAFGGCFFGGDGGGGGGDDGCFGGA<F<FGGGGGGC88C7CGBCAFCDEF5EEFF9ECFD7CFFCGDGGGGG=FCF+:A,9>4?9DACC,<>?1?CD:6@FFC+*4:C+:C<>@+1;GC9G31051=?D;B;G:>4:GE581.:FA)29;B<:3::126((*)92((--3-(;8<C*),((((,(((-:3E?2((,/-(-
@M04650:207:000000000-C238N:1:1101:23638:11416 2:N:0:19
GGACTACTAGGGTATCTAATCCTGTTTGCTCCCCATGCTCTCATGCCTCAGCGTCAGTTACAGTCCAGTAAGTCGCCTTCGCCACTGGTGTTCTTCCTAATCTCTACGCATTTCACCGCTACACTAGGAATTCCACTTACCTCTCCTGCACTCTAGTTACACAGTTTTATGTGCTTTCTACAGGTTAAGCCTATATATTTAACACATAACTTATCTAACCGCCTACGCATCCTTTACGCCCAGTTATTCCGAACAACGCTTGCCCCCTCCGTATTACCGCGGCTGCTGGCCCGGAGTTAGC
+
CCCCCFGGDGGFEFDFFFFFGGGGFGGGGGGGGGGFFGGGG=,CFGCFGFEG:FGGGFGFFFGGGGFFGGGFFGGGGGFEGCFGGGEEGGGFGGGGGGFGGGGGGGGGG7FFFFGGFFGCEGCFE8F<FFGGGGGGGEG<EFFFGDFGGDFFGGGFGC9ECFD8FDEGGGFGGFCFFGGGGFGFC<DCGGGGGGGGGDGGGFDBF+=+==?FBD7=D*7;>G>D@FFFDDAEEGA;FAEGGAFE8CA4B>>258<5692@>B3(CFBB(4667G;CFC?B9;B>;BBDB5(24(2(-CA)6
@M04650:207:000000000-C238N:1:1101:24208:11436 2:N:0:19
GGACTACTGGGGTATCTAATCCTGTTTGCTCCCCACGCTTTCGTGCCTCAGTGTCAGTTACAGTCCAGAGAGCCGCCTTCGCAACTGGTATTCCTCCTAATATCTACGCATTTCACCGCTACACTAGGAATTCTACTCTCCTCTCCTGCACTCAAGTTTCTCAGTTTCAAAAGCTTACTACGGTTGAGCCGTAGCCTTTCACTTCTGACTTAAGAAACCACCTACGCACCCTTTACGCCCAGTAATTCCGGATAACGCTAGCCACCTACGTCTTACCGCGGCTGCTGGCACGTAGTTGGCC
+
CCCCCGGGGGGGGGGGGGGGGGGGGGGGGGGGGGGGGGGGGGGGGGGGBFGEGGGGGFGGGGGCGGGGGGGGGGGGGDGGGGGEGGGGGGGGGGGFGGGGGGGGGFGGGGGEGGGGGGGGGGGFFGGGGGGGGGGGGGGGGFGFGGGGGGGFGGGGGGGGGGGGGGGGFEFGFGFGGGGGGGGFGGGGGGGGGGGFGGGGGFGFFGGFF7?FEGGGFC@CC55@CEFEFDFFFFACFFCF78;>FFCC1A?@?A>7CBFFFEG3CG8=EF;(3=?EC<93099;B:>2(*,14?F2>+((.
@M04650:207:000000000-C238N:1:1101:23429:11442 2:N:0:19
GGACTACAAGGGTATCTAATCCTGTTTGCTCCCCACGCTTTCGAGCCTCAGTGTCAGTTACAGGCCAGAGAGCCGCTTTCGCCACCGGTGTTCCTCCATATATCTACGCATTTCACCGCTACACATGGAATTCCACTCTCCTCTCCTGCACTCAAGTCTACCAGTTTCCAATGCATACAATGGTTGAGCCACTGCCTTTTACACCAGACTTAATAAACCACCTGCGCTCGCTTTACGCCCAATAAATCCGGACAACGCTCGGGACCTACGTATTACCGCGGCTGCTGGCACGTAGTTAGCC
+
CCCCCGGGGGGGGGGGGGGGGGGGGGGGGGGGGGGGGGGGGGGGGGGGGGGFGGGGGGGGGGGGGGGGGGGGGGGGGGGGGGGGGGGGFGGGGGGGGGGGGFGGGGGGGGGGGGGGGGEDEGGGFDGGGGGGGGGGGGGGGGGFGGGGGGGFGDGGEGGGGGGGCFGGGFDFGGGGGGGGGGGGGGDFGGGGGGFGGGGGGFGFFGGFFGDGCC>F>EGGFDB=4?BE9>@?BC8@E=:BF2:@FGECDF5;>>C<G180317>GC?)4:?25C450*(((499?B>.8:45(3026+)).
@M04650:207:000000000-C238N:1:1101:16659:11444 2:N:0:19
GGACTACCGGGGTATCTAATCCTGTTTGCTCCCCACGCTTTCGTGCCTCAGTGTCAGTTACAGTCCAGAGAGCCGCCTTCGCAACTGGTATTCCTCCTAATATCTACGCATTTCACCGCTACACTAGGAATTCTACTCTCCTCTCCTGCACTCAAGTTTCTCAGTTTCAAAAGCTTACTACGGTTGAGCCGTAGCCTTTCACTTCTGACTTAAGAAACCACCTACGCACCCTTTACGCCCAGTAATTCCGGATAACGCTAGCCCCCTACGTATTACCGCGGCTGCTGGCACGTAGTTAGCC
+
CCCCCGGGGGGGGGGGGGGGGGGGGGGGGGGGGGGGGGGGGGGGGGGGGGGGGGGGGFGGGGGGGGGGGGGGGGGGGGGGGGGGGGGGGFGGGGGGGGGGGGGGGGGGGGGGGGGGGGGGGGGGFGGGGGGGGGGGGGGGGGGFGGGGFGGFGFGGGGFGGGGGGGGFFGGGGFGGGGGGGGGFGDGGGGGGGGGGGGGGDFFFFG86CFFFFGFCFFFGDGF2=B=@AGFFFGFCFFEE:=EE7FCCGF:;<DGEGFFF>E58DG91:??FAFDA@*420929:>:7<*4:6:<FF+-5:
@M04650:207:000000000-C238N:1:1101:10013:11447 2:N:0:19
GGACTACCAGGGTTTCTAATCCTGTTTGCTCCCCACGCTTTCGAGCCTCAGTGTCAGTTACAGGCCAGAGAGCCGCTTTCGCCACCGGTGTTCCTCCATATATCTACGCATTTCACCGCTACACATGGAATTCCACTCTCCTCTCCTGCACTCAAGTCTACCAGTTTCCAATGCATACAATGGTTGAGCCACTGCCTTTTACACCAGACTTAATAAACCACCTGCGCTCGCTTTACGCCCAATAAATCCGGACAACGCTCGGGACCTACGTATTACCGCGGCTGCTGGCACGTAGTTAGCC
+
CCCCCGGGGGGGGGGGGGGGGGGGGGGGGGGGGGGGGGGGGGGGGGGGGGGGGGGGFFFGGGFGGGGGGGGGGGGGGGGGGGGGGGGGGGGGGGFGGGGGGGGFGGGGGGGGGGGGGGGGGGGGGGGGFFGGGGGGGGGGGFGFGGGGGGGFGGGGGGGGGGF?FGGGGGGGGGGGGGFGGGFGGGGFGGGGGGGGGGGGGFGFFFG5>C?CEGGGFFGGDDBEFEA4AG@F=E=EFFGGGFFFCFEE>:B7@EGFG;D026<>GGF7>6:?<8:<FG;B6>;9:>?0:F3CB:??2+64:
@M04650:207:000000000-C238N:1:1101:7363:11450 2:N:0:19
GGACTACTCGGGTTTCTAATCCTGTTTGCTCCCCATGCTCTCATGCCTCAGCGTCAGTTACAGTCCAGTAAGTCGCCTTCGCCACTGGTGTTCTTCCTAATCTCTACGCATTTCACCGCTACACTAGGAATTCCACTTACCTCTCCTGCACTCTAGTTACACAGTTTTATGTGCTTTCTACAGGTTAAGCCTATATATTTAACACATAACTTATCTAACCGCCTACGCATCCTTTACGCCCAGTTATTCCGAACAACGCTTGCCACCTACGTATTACCGCGGCTGCTGGCACGTAGTTAGC
+
CCCCCGGGGGGGGGGGGGGGGGGGGGGGGGGGGGGGGGGGFGGGGGGFFGGGGGGGGGGGGGGGGGGGGGGGGGGGGGGGGGGGGGGGGGGGGGGGGGGGGGGGGGGGGGGGGGGGGGGDGGGGGGGGGGGGGGGGGGGGGGGFGGGGGGGFGGGGGF9DFGGGGGGGGGGGGGG8FGGGGAFGGGGGFFGGGGGG@FCDGFDFFGGFEGGFECFGFFGGFDBD>FAFFGFFFGFFFFCE>AFFFGCCFFF=DDGBG=BF(6D@GGFF@@F@8FEFGG;>@>907?0:?50<?FBF19)64
@M04650:207:000000000-C238N:1:1101:2865:11450 2:N:0:19
GGACTTACTCGGGTTTCTAATCCTGTTTGCTCCCCACGCTTTCGAGCCTCAGTGTCAGTTACAGGCCAGAGAGCCGCTTTCGCCACCGGTGTTCCTCCATATATCTACGCATTTCACCGCTACACATGGACTTCCACTCTCCTCTCCTGCACTCAAGTCTACCAGTTTCCAATGCATACAATGGTTGAGCCACTGCCTTTTACACCAGACTTAATAAACCACCTGCACTCGCTTTACGCCCAATAAATCCGGACAACGCTCGGGACCTACGTATTACCACGGCTGCTGGCACGTAGTTAGC
+
CCCCCFEFGEGCEEC@EFC9CEECF@FGFG9EFCF<@@:B@<@@<F,+,FFGAC@FCF,FEFG9@DE@FCDGG@EGGE,AEGGDF7FCC6@?FG8FCGGC,BE9,AEF=@CB@C9<,4+=4@BFF,5,,A,9A<BFFFDFFDFBDECFGGFFGE@FFED=DGGFG,=;D,=D?FE,@EFD?FADD9>FGG?,;FFC9?CF+?9=A?F98;5+:8@FAEGF@D)5:4)3.9:--:FFFFGG<6>(9C46C6>>;BGDD:1(/2DB)*-(.4(3<C72+:630(4(1(4:2E8<4:0387)6.
@M04650:207:000000000-C238N:1:1101:17886:11463 2:N:0:19
CGCCACCACCCCCTCTTTTCGTATTCTTGCTCCCCCCCCCCGCTACCCCACCCCCTGTTCTGTTTTGCTCCGTCCGCTCTCCCCCCCGCCTCCCCTCCCTTCTTCACCTACCCTCCCCCCCCACCACCAATACCCCATCCCTTCCCCCCCCTCCCCACTCCCCCCTCACATTGCTGACCCCCCCCCGCCTCCTCCGCGTCTTTCTCAGACCTCAACACCACTCCTACCCCCACTCCTCCCCCTCCCCCTCCCAGCAACACCCGCCCCCCCCACTCACCCACGTGCCCTCCCCGACAGTACC
+
--8-8,,,:,6++=,,,,<666,66,C,,,,6,68+8:++++++++:A9,+,,8@CC,,9,,95C,,9,?,,,,7+4+4+:,:CC+++++++,++,++8,,:,,,,,8,,:3,<73+>8>8F@C*61*,87,2,21*2,,=*,);,2*4**)=;*:*****2*/***2*+03*++++*+AEE>8?:8*7/**22;*7)***)0**2**)*1*)*9*/(*/-*4()*))(*,(,0)4*.*;/,(-**(()))(,)*.*.((,()(/*-((-(,(*.(3*((,(((-(43.*-1((,((3).)
@M04650:207:000000000-C238N:1:1101:13404:11494 2:N:0:19
GGACTACCCGGGTTTCTAATCCTGTTTGCTCCCCACGCTTTCGAGCCTCAGCGTCAGTTACAGTCCAGAGAGTCGCCTTCGCCACTGGTGTTCTTCCTAATCTCTACGCATTTCACCGCTACACTAGGAATTCCACTCTCCTCTCCTGCACTCTAGACTTCCAGTTTGGAATGCAGCCCCCAGGTTGAGCCTGAGTATTTCACATCCCACTTAAAAATCCGCCTACGCTCCCTTTACGCCCAGTAAATCCGGACAACGCTCGCCACCTACGTATTACCGCGGCTGCTGGCACGTAGTTAGC
+
CCCCCGGGGGGGGGGGGGGGGGGGGGGGGGGGGGGGGGGGGGGGGGGGGGGGGGGGGFGGGGGGGGGGGGGGGGGGGGGGGGGGGGGGGGGGGGGGGGGGGGGGGGGGGGGGGGGGGGGGGEFGGGGGGGGGGGGGGGCEGGGFGGGGGGGFGCGGGGGGGGGGGGGGEFGGFGGGGGGEGFGGGGGGGGGG9?GEGGGGGFG>EGGA@GGGFGFFA)<FAGFDFFFB@G>B=FFEFFGGGD@FGG3CGA3;DFG07>B@;9DFGGF:0:01)<82CF?F>FBF>:B?FG?C?B:??G<-6
@M04650:207:000000000-C238N:1:1101:6539:11564 2:N:0:19
GGACTACTCGGGTTTCTAATCCTGTTTGCTCCCCACGCTTTCGCACCTGAGCGTCAGTCTTTGTCCAGGGGGCCGCCTTCGCCACCGGTATTCCTCCAGATCTCTACGCATTTCACCGCTACACCTGGAATTCTACCCCCCTCTACAAGACTCTAGCTGACCAGTTTCAAATGCAGTTCCCAAGTTAAGCTCGGGGATTTCACATCTGACTTAATCAACCGCCTGCGTGCGCTTTACGCCCAGTAATTCCGATTAACGCTTGCACCCTCCGTATTACCGCGGCTGCTGGCACGGAGGTAGC
+
CCCCCGGGGGGGAC;F<FGGGGGGGFGGGGGGGGGGGGGGGGGGGGGFGGFGECF@FFGGGFGG9FEGGEGGFGGGD@EFGGGGGGGGECFGGGCF8FE?FEFGGFGFGGFCCGGGGGGCCEGGGCGFGGFGGCFGCFGECCE5=BEGFGGFGGGGGGG?3FFGFFGGGGFCDFGG,?FG69DFDFFFGECFGGGGD*,4=BEC8C78CG:CEFGFFFEFFGFFFABEFC@3;7F<*,2?C<0,:>))287(-<DDGFF:1?3<FC?6280418(60C01>B>((323>5:929(((;3<4
@M04650:207:000000000-C238N:1:1101:27587:11564 2:N:0:19
GGACTACACGGGTATCTAATCCTGTTTGCTCCCCACGCTTTCGAGCCTCAGCGTCAGTTACAGTCCAGAGAGTCGCCTTCGCCACTGGTGTTCTTCCTAATCTCTACGCATTTCACCGCTACACTAGGAATTCCACTCTCCTCTCCTGCACTCTAGACTTCCAGTTTGGAATGCAGCCCCCAGGTTGAGCCTGAGTATTTCACATCCCACTTAAAAATCCGCCTACGCTCCCTTTACGCCCAGTAAATCCGGACAACGCTCGCCACCTACGTATTACCGCGGCTGCTGGCACGTAGTTCGC
+
CCCCCGGGGGGGGGGGGGGGGGGGGGGGGGGGGGGGGGGGGGGGGGGGGGGGGGGGGFGGGGGGGGGGGGGGGGGGGGGGGGGGGGGGGGGGGGGGGGGGGGGGGGGGGGGGGGGGGGDDGGGGGGGGGGGGGGGGGGGGGFGFGGGGGGGFGGGGGGFGGGFGGGGGGGGGGGGGGGGGEGGGGGGGGGGGGGGGGFGGGFGFFGGFEGGGFFGGFFGGFGFFFFFFFGFFFGFFFFEEE07EFF)<FFD90:D?<13;DBG>5CBFB:<?)<2AGG149>B;>:7)4*(C?1:(,<),4
@M04650:207:000000000-C238N:1:1101:10276:11578 2:N:0:19
GGACTACCGGGGTTTCTAATCCTGTTTGCTCCCCACGCTTTCGCACCTGAGCGTCAGTCTTTGTCCAGGGGGCCGCCTTCGCCACCGGTATTCCTCCAGATCTCTACGCATTTCACCGCTACACCTGGAATTCTACCCCCCTCTACAAGACTCTAGCTGGACAGTTTTAAATGCAATTCCCAGGTTGAGCCCGGGGCGTTCACATCTAACTTATCAAACCGCCTGCGTGCGTTTTACGCCACGTAATTCCGCTTAACGCTTGCACCCTCCGTATTCCCGCGGCTGCCGGCCCGTGGTTACC
+
CCCCCGFFGGGGEGCE<FGGGEEFFGGFFGGGGFFEFGGGFGGGEGEGE@8CCC@FGGF9E9CFFECFCGE7F7FF7FE97F@FEGGCFGGFGF=FD@FAEE=,;,,?::CFGGGFA+4086EDFFGGGGFFGADC8,=:CDEFGGGGG?FFG9;7FA9>;,2*@,=;FDCD9F9?C8F??DDFFGG6,?<CCEGC))=C*8CF=6+;;FC7AGG*94074D1-(),.3*(,-:<<?-5:*(((090:>7)(-8C>D011((*,9*8,4(448;,)37890432(((-45(*,,(((/),)
@M04650:207:000000000-C238N:1:1101:4710:11579 2:N:0:19
GGACTACCGGGGTTTCTAATCCTGTTCGCTCCCCATGCTTTCGCTCCTCAGCGTCAGTAGCGTCCCAGAGATCTGCCTTCGCCATCGGTGTTCCTCCTGATATCTGCGCATTCCACCGCTACCCCAGGCATTCCAATCTCCCCTACCGCACTCTAGCTTGCCCGTACCCACTGCAAGCCCGAGGTTGAGCCTCGGGATTTCACAGCAGACGCGACAAGCCGCCTACGAGCTCTTTACTCCCAATCCTTCCGTACAACGCTTTCACCCTACTTATTACCGCGGCTTCTGGCACGTAGTTAGC
+
CCCCCE<EE7+CCCGDGGGGGGGGGGFGGGGGG7EFFF<FFFEGEGG:FFDF:FD7CF9FEE6C@EA,@,CFCF,C<F94DCC?FG>7C7CFGDFGGGGFDEGGD=EGGCCCE<F9AC>CCE8F@CCF<<<EFAD,@BFGEFGFGG,@>8@9DG;,CD;3=DF6>78@F@6@+@7:EGC@@C*><>,1,6?F65*?7DFGG6;BA4*/(0))35D):(A<6G9B05:)()484<@)*)3011(4**)67@>205*)*(-(-1:)0+38?0)6)+647>:1(((,(.)4)<(A2,(((<)))
@M04650:207:000000000-C238N:1:1101:7077:11622 2:N:0:19
GGACTACTAGGGTTTCTAATCCTGTTTGCTCCCCACGCTTTCGAGCCTCAGTGTCAGTTACAGGCCAGAGAGCCGCTTTCGCCACCGGTGTTCCTCCATATATCTACGCATTTCACCGCTACACATGGAATTCCACTCTCCTCTCCTGCACTCAAGTCTACCAGTTTCCAATGCATACAATGTTTGAGCCACTGCCTTTTACACCAGACTTAATAAACCACCTGCGCTCGCTTTACGCCCAATAAATCCGGACAACGCTCGGGACCTACGTATTACCGCGGCTGCTGGCACGTAGGTAGCC
+
CCCCBFGGGGGGGDGGGGGGGGGGGGGGGGGGGGFGCGGGGGG@CFGGGGGCGGGGGGGGFAEFGGGFFGDGGGEGGCFGGFCEDGGGCCGFGGGFGDFGGGGCDFGGGCFGGGGGGGEGDFGG,FGGGFFGGGGGGFCFFGGFGGG?FGFFG8FGDD=AEG?EA=ECDDFCDGGFCF=F,F,C@=ACFCC,1<:CGCFFGFFFFCC5=>+57@DCFEG>=CCFBF=/>D>==58@45CGE2>):F6CFB>;>F5183<DF(99G=??2:1)6EA49170(160(,)4663C624(67)..
@M04650:207:000000000-C238N:1:1101:26403:11644 2:N:0:19
GGACTACTCGGGTATCTAATCCTGTTTGCTCCCCACGCTTTCGAGCCTCAGCGTCAGTTACAGTCCAGAGAGTCGCCTTCGCCACTGGTGTTCTTCCTAATCTCTACGCATTTCACCGCTACACTAGGAATTCCACTCTCCTCTCCTGCACTCTAGACTTCCAGTTTGGAATGCAGCCCCCAGGTTGAGCCTGAGTATTTCACATCCCACTTAAAAATCCGCCTACGCTCCCTTTACGCCCAGTAAATCCGGACAACGCTCGCCACCTACGTATTACCGCGGCTGCTGGCACGTAGTTAGC
+
CCCCCGGGGGGGGGGGGGGGGGGGGGGGGGGGGGGGGGGGGGGGGGGGGFGGGGGGGFFGGGGGGGGGGGGGGGGGGGGGGGGGGGGGGGGGGGGGGGGGGGGGGGGGGGGGGGGGGGGDGGGGAFGGGGGGGGGGGGGGGGGFGGGGGGGFGGGGGGGGGGGFGGGGGGGGGFGGGGGGGGGFDFGGEFFGFGGGGCGGGFACFGGFFGGGFGFGADFFBFFFFFDB24>DDFFEFFGGFFB@FGCEGFFB;BGFGB>7?B)4CEFB??BFFGFAGGBBBF>F9<>?BC?FB?F?1C<><
@M04650:207:000000000-C238N:1:1101:17301:11677 2:N:0:19
GGACTACTGGGGTTTCTAATCCTGTTTGCTCCCCACGCTTTCGAGCCTCAGCGTCAGTTACAGTCCAGAGAGTCGCCTTCGCCACTGGTGTTCTTCCTAATCTCTACGCATTTCACCGCTACACTAGGAATTCCACTCTCCTCTCCCGCACTCTAGACGTCCAGTTTGGAATGCAGCCCCCGGGTTGAGCCCGAGTATTTCACATCCAACTTAAAAATCCGCCTACGCTCCCTTTACGCCCAGTAAACCCGGACAAAGCCCGCCCCCTACGTATTACCGCGGCTGCGGGCCCGTAGTTAGC
+
CCCCCGG,,EFFGGGGGGGGGGGGGGFGGGGGGGGEGGGGGGG,CFGGGGGGGGGGGFGG,,@,CFGGG@FFCFGGGGGGGGGGGCGGGGGGGGGGGGGGG<FGGGGGGGGGEGGGGGGGGGGGGFGGGGGGGGEFF8DFCDFFGD,+@@EAG,CF=A+6CGGEGD=B8EEDFG=D,=EGC+@*FFE@EFG5**44;DFGGFFF6D0/6CGD3:+1?-@D9G-2101>(C>?FGF3F1EGC135:@/)27>>075,*(.,-,7,7E9(,3433C()<>:>((((((((,:(:3(10:E))6
@M04650:207:000000000-C238N:1:1101:23770:11694 2:N:0:19
GGACTACACGGGTTTCTAATCCTGTTTGCTCCCCACGCTTTCGCACCTGAGCGTCAGTTACAGTCCAGAGAGTCGCCTTCGCCACTGGTGTTCTTCCTAATCTCTACGCATTTCACCGCTACACTAGGAATTCCACTCTCCTCTCCTGCACTCTAGACTTCCAGTTTGGAATGCAGCCCCCAGGTTGAGCCTGAGTATTTCACATCCCACTTAAAAATCCGCCTACGCTCCCTTTACGCCCAGTAAATCCGGACAACGCTCGCCACCTACTTATTACCGCGGCTGCTGGCACGTAGTTAGC
+
CCCCCGGGGGGGGGGGGGGGGGGGGGGGGGGGGGGGGGGGGGGDGGGGGCFGGGGGGGGFGGGFCFGGFGGGGGGGGGGGGGGGGGGGGGGGGGGGFGGGGGGGGF<FGGGGGGGGGGGGGGGGCGCCEFGGGGGGGGGGGGGFGFFGGCFBGEAGCGGGGGGDGGGGGGGGGGGGGGGGGGCFBFGGGFGFGGGGGCFGGFGFFGFFFGGGF78FFDFGFGFFAFDFFGFFFGFFFFGGE?;EGFCCGAE6():1;99600D9*86::B))6C<)3C06((312??B7C1E?::?F0<)6
@M04650:207:000000000-C238N:1:1101:20076:11696 2:N:0:19
GGACTACACGGGTTTCTAATCCTGTTTGATCCCCACGCTTTCGCACATCAGCGTCAGTTACAGACCAGAAAGTCGCCTTCGCCACTGGTGTCCCTCCATATCTCTGCGCATTTCACCGCTACACATGGAATTCCACTTTCCTCTTCTGCACTCAAGTTTTCCAGTTTCCAATGACCCTCCACGGTTGAGCCGTGGGCTTTCACATCAGACTTAAAAAACCGCCTACGCGCGCTTTACGCCCAATAATTCCGGATAACGCTTGCCACCTACGTATTACCGCGGCTGCTGGCACGTAGTTAGC
+
CCCCCGGGGGGGGFGGGGGGGGGGGGGG9FGGGGGGGGGGGGGEFGEGGGGGGGGGGGGGG9FDGGGGGGGF@FGGGGGGGGGGGGGGGGG,EFGGGA9FGFGGGFGGGDGGGGGGGGGGGGGG9AFGGGGGGG>EGGGGFGGF=FGGGFGFG,EFC,7,@FGGGGFGGG9DD,@@1=DGFGGGGGGGGGGG+@E5FGGGGFGFFF7A59DE;DCFABGD=GFFFFFFFG1>BGFFFFGGG:03**.6CFF;05D4*4>F64<:7CB0(.(,)<8<CFFFFBFFFFDF(/,A08(1:F)-6
@M04650:207:000000000-C238N:1:1101:10507:11722 2:N:0:19
GGACTACCGGGGTTTCTAATCCTGTTTGCTCCCCACGCTTTCGAGCCTCAGCGTCAGTTACAGTCCAGAGAGTCGCCTTCGCCACTGGTGTTCTTCCTAATCTCTACGCATTTCACCGCTACACTAGGAATTCCACTCTCCTCTCCTGCACTCTAGACTTCCAGTTTGGAATGCAGCCCCCAGGTTGAGCCTGAGTATTTCACATCCCACTTAAAAATCCGCCTACGCTCCCTTTACGCCCAGTAAATCCGGACAACGCTCGCCACCTACGTATTACCGCGGCTGCTGGCACGTAGTTAGC
+
CCCCCGGGGGGGGEGGGGGGGGGGGGGGGGGGGGGGGGGGGGGGGGGGGGGGGGGGGAFGGGGGGGGGGGGGGGGGGGGGGGGGGGGGGGGGGGGGGGGGGGGGGGDFFGGGGGGGGGGGGGGGGGGGGGGGGGCDGGGGGGGFGGGGGGGFGGDGEFGFGGGFGGGGGFGGGGGGGGGGGGGGGCGGGGGGGGGGGGGGGFGFAGCFFGGGFGFGADFGFGFFFFDF@G>DD?FEF?GGG@FFGGE5FFE;?:C@G@9::BGFGG???FFFFG74CC09>9BFFFFFBG:C:?FF?GAFA
@M04650:207:000000000-C238N:1:1101:22596:11741 2:N:0:19
GGACTACAGGGGTTTCTAATCCTGTTTGCTCCCCACGCTTTCGCACCTGAGCGTCAGTCTTTGTCCAGGGGGCCGCCTTCGCCACCGGTATTCCTCCAGATCTCTACGCATTTCACCGCTACACCTGGAATTCTACCCCCCTCTACAAGACTCTAGCTGACCAGTTTCAAATGCAGTTCCCAAGTTAAGCTCGGGGATTTCACATCTGACTTAATCAACCGCCTGCGTGCGCTTTACGCCCAGTAATTCCGATTAACGCTTGCACCCTCCGTATTACCGCGGCTGCTGGCACGGAGTTAGC
+
CCCCCGGGGGGGGGGGGGGGGGGGGGGGGGGGGGGGGGGGGGGGGGGGGGGGGGGGGGGGGGGGGGGGGGGGGGGGGGGGGGGGGGGGGGGGGGGGGGGGGGGGGGGGGGGGGGGGGGGGGGGGGGGGGGGGGGGGGGGGGGGFGGGGGGGFGFGGGGGGGGGGGGGGGGGFFGGGGGGGGGFEGGGGGF?FGDGGGGGGGFGFFGGFFGGGEGGGFFGGFG@DFFFBDGFFFE>BFFGGGF<:77<BGFF?FBGAG?F?:?G?FGB?B?FFFG?AEF<B>B036?DF0C0E?FBFBG226
@M04650:207:000000000-C238N:1:1101:16912:11761 2:N:0:19
GGACTACTAGGGTATCTAATCCTGTTTGCTCCCCACGCTTTCGAGCCTCAGCGTCAGTTACAGTCCAGAGAGTCGCCTTCGCCACTGGTGTTCTTCCTAATCTCTACGCATTTCACCGCTACACTCTGAATTCCACTCTCCTCTCCTGCACTCAAGTTTCTCAGTTTCAAAAGCTTACTACGTTTTATCCGTAGCCTTTCACTTCTGACTTAAGAAACCACCTACGCACCCTTTACGCCCTGTAATTCCGGATAACGCTAGCCCCCTACTACTTCCCGCGCCTGCCGGCCCGTCGTTCGCC
+
<<CCC<EFFCCFG,CFE6EEGFGGGG<@@ACCF@DFEFGCF?FEGG+AFGFGDGG:CCEFEG<F@FF8C,<FEGGGGGGGGCF@@FEFGGGCF<,5FGAFFGGFC;FEE7FEFF<FD:B?7+>EF,,B?<A=FE,EDGGGGG819898<DF888E=FDF9A<,35EF;CC9ED,EADGFFFF,@=3,,7,+@88892;EA+?>C?92=>DF77C82658*0*)3)*:?9?44:E6A*)=B*/85@+>*+)2(()+/73106(2=DE161)))1+))*2(-((4(((,-3*,*-((4:*4(-
@M04650:207:000000000-C238N:1:1101:18672:11823 2:N:0:19
GGACTACCGGGTTTCCAATCCTGTTTGCTCCCCACGCTTTCGAGCCTCAATGTCAGTTTCAGGCCAGGGAGCCGCTCTCGCCACCGGGGGTTCTCCCTGTTTCTACGCATTTCCCCGCCTCACATGGAATTCTCCCCCCCCCTCCAAGACTCCATGTTGCCAGTTTCAAAGGCACGTCCCAAGTTAAGCCCGGGGATTTCCCCTCTGACTTAACACACCCCCTGCGTCCGCCTTTCGCCCCGTAATTCCGTTGAACGCTTGCCCCCCTCGGTTTACCCCCGGTTGCGGGCCCGCATTAGCC
+
CCCCCC,C@@@68C,,6;66F,,;CE,,,,;6BD78+,BF9:,C,@,,,,6<6,,,<C,6C@EFC,9,8C:+C@+++4,@,+8C<=@:B+>+BE,A=,,5,:,4,4+4+8=F?,AB>C6=8<,,=F<B@9D>3,,@@+@F7CE*=,2=5,,/14,,722>1,,4CFG9?;,,*2,*4?7C95;EF9+><+4=CGGC3>F+***)8*2*.0:7):70.4C)()(3()()()4(3=/).(;C8((-*/))29),.)*)*,(4804.9E1,-(((,1(.<*(((,,-3(((,/(*-(((4+..8
@M04650:207:000000000-C238N:1:1101:29373:11840 2:N:0:19
GGACTACTAGGGTTTCTAATCCTGTTTGCTCCCCATGCTCTCATGCCTCAGCGTCAGTTACAGTCCAGTAAGTCGCCTTCGCCACTGGTGTTCTTCCTAATCTCTACGCATTTCACCGCTACACTAGGAATTCCACTTACCTCTCCTGCACTCTAGTTACACAGTTTTATGTGCTTTCTCCAGGTTAAGCCTATATATTTAACACATAACTTATCTAACCGCCTACGCATCCTTTACGCCCAGTTATTCCGAACAACGCTTGCCACCTACGTATTACCGCGGCTGCTGGCACGTAGTTAGC
+
CCCCCGG9FGGGG?FFFGGGFGGDDFGGGGG@FGGFGG9EFGGGGGGG8FGGGGGGGFFGGGGGGGGGFGGGGGEGEGGGGGFGGGGGGGFGEFCGGGFGGAFGGGGGCFFGGGDFFGGDGCFGDDFGGFGGG9>FFGGG8FGFCFEGCGGFGGGGGGG9=DFGFGGFGCFFDFGFGGC,@DFFFGGDDGGGFFGGGGGGGD92DFGFF+=@DDDFFFGGF6:@DF@*0;)80C;98AGCC>=6++;<FF>@5AD(75==-6C(791=@;;@EG15F72>96039<>?BC?F?::?FD54.
@M04650:207:000000000-C238N:1:1101:13635:11846 2:N:0:19
GGACTACTCGGGTATCTAATCCTGTTTGCTCCCCACGCTTTCGCACCTGAGCGTCAGTCTTTGTCCAGGGGGCCGCCTTCGCCACCGGTATTCCTCCAGATCTCTACGCATTTCACCGCTACACCTGGAATTCTACCCCCCTCTACAAGACTCTAGCTGACCAGTTTCAAATGCAGTTCCCAAGTTAAGCTCGGGGATTTCACATCTGACTTAATCAACCGCCTGCGTGCGCTTTACGCCCAGTAATTCCGATTAACGCTTGCACCCTCCGTATTACCGCGGCTGCTGGCACGGAGTTAGC
+
CCCCCGGGGGGGGGGGGGGGGGGGGGGGGGGGGGGGGGGGGGGGGGGGFGGGGGGGGGGGGGGGGGGGGGGGGGGGGGGGGGGGGFGGGEGGGGGGGGGGGGGGGGGGGGGGGGGGGGGGCGGGGGGGCFGGGGGGGGFGGGGFGGGGGGGFGDFGGGGGGGGGGGGGGAFFGGGGGGGGGGFGGFGGGG@7EGGGGGGGGFGFFGGFFGGGFGGGFEGD@G@FFFFF?G>;(:FFFFGGGFFFF7:>GFF??DGFG?>?<BGFGC<?F:9::8:)2??FFFFBB?0:(:<C?90(,:6-.
@M04650:207:000000000-C238N:1:1101:18449:11850 2:N:0:19
GGACTACAAGGGTATCTAATCCTGTTTGCTCCCCACGCTTTCGCACCTGAGCGTCAGTCTTTGTCCAGGGGGCCGCCTTCGCCACCGGTATTCCTCCAGATCTCTACGCATTTCACCGCTACACCTGGAATTCTACCCCCCTCTACAAGACTCTAGCTTGCCAGTTTCAAATGCAGTTCCCAAGTTAAGCTCGGGGATTTCACATCTGACTTAACAAACCGCCTGCGTGCGCTTTACGCCCAGTAATTCCGATTAACGCTTGCACCCTCCGTATTACCGCGGCTGCTGGCACGGAGTTAGC
+
CCCCCFGFGGGGGGGGGGGGGGGGGGGGGGGGGGGGGGGGGGGGGGGGG@FGGGGGGGGGGGGGGGGGGGGGGGGGGGGGGGGGGFGGFDGGGGGGGGGGGGGGGGGGGGGGGGGGGGGGGGGGGGFGGFGGGGGGGGGGGGGFGGGGFGGFGGGGGGGGGGGGGGGGGGGGGGGGGGGGGGGGGFGGGGCGEEGGGGGGGFGFFGGFFGGGFGF896FF6DFD@FF><GBF1EFFFFGGGFF?FGDFGFFFB:C):?B:8:57FGFFFFF:1C?FGC:>F;>B>604?G<C<614,@)6:
@M04650:207:000000000-C238N:1:1101:22119:11854 2:N:0:19
GGACTACTGGGGTTTCTAATCCTGTTTGCTCCCCACGCTTTCGCACCTGAGCGTCAGTCTTTGTCCAGGGGGCCGCCTTCGCCACCGGTATTCCTCCAGATCTCTACGCATTTCACCGCTACACCTGGAATTCTACCCCCCTCTACAAGACTCTAGCTGACCAGTTTCAAATGCAGTTCCCAAGTTAAGCTCGGGGATTTCACATCTGACTTAACAAACCGCCTGCGTGCGCTTTACGCCCAGTAATTCCGATTAACGCTTGCACCCTCCGTATTACCGCGGCTGCTGGCACGGCGTTAGC
+
CCCCCGGGGGGGGGGGGGGGGGGGGGGGGGGGGGGGGGGGGGGGGGGGGGGGGGGGGGGGGGGGGGGGGGGGGGGGGGGGGGGGGGGGGGGGGGGGGGFGGGGGGGGGGGGGGGGGGGGGGGGGGGGGGGGGGGGGGGGGGGGFGGGGGFGFGGGGFFCGGGGGGGGGGGGGGGGGGGGGGGGGGGGGGGDGGGGGDGGGGFGFFGGFFGGGFGGGFFGGFGFFFFFF<GFFFGFFFFGE>0<:FFBDGFFF?5D9FFFFF:GFGGB?18>:B=?FFD?>FFFFFFF>?G<G:9(49G:66
@M04650:207:000000000-C238N:1:1101:4718:11864 2:N:0:19
GGACTACCGGGGTATCTAATCCTGTTTGCTCCCCACGCTTTCGCACCTGAGCGTCAGTCTTTGTCCAGGGGGCCGCCTTCGCCACCGGTATTCCTCCAGATCTCTACGCATTTCACCGCTACACCTGGAATTCTACCCCCCTCTACAAGACTCTAGCTGACCAGTTTCAAATGCAGTTCCCAAGTTAAGCTCGGGGATTTCACATCTGACTTAACAAACCGCCTGCGTGCGCTTTACTCCCAGTAATTCCGATTAACGCTTTCACCCTCCGTCTTCCCGCGGCTGCTTGCCCGTAGTTAGC
+
-BCCCFG@FGGGGGGGGGGGGFGDGGGGGGGGGGGGGGGGGGEEGGGGGDFGCFFGGFFGGFFGGGGGFG7@CFEEGFEFFEEGEFFGGGGGGA;FG8F<FGGGGDFCFEGGGGGGEFEGEGDCFFC<DDFGGGGGG8?FGGGFFEC,71@AGFDEFGG,@@ECFFGGG99B>BFCCCFG6:8FFFG:9D;C5***1:FGGFGFA6CF)@FF4+::*,8>(:(1(=>;::669GF2F)ACF0)8:*<ACF6::E3)7(1:B(:)*<:1410:(;<)<*13((-,,87))*.+(4((4C).-
@M04650:207:000000000-C238N:1:1101:29102:11868 2:N:0:19
GGACTACCGGGGTTTCTAATCCTGTTTGCTCCCCACGCTTTCGCACCTGAGCGTCAGTCTTTGTCCAGGGGCCGCCTTCGCCACCGGTATTCCTCCAGATCTCTACGCATTTCACCGCTACACCTGGAATTCTACCCCCCTCTACAAGACTCTAGCTGACCAGTTTCAAATGCAGTTCCCAAGTTAAGCTCGGGGATTTCACATCTGACTTAATCAACCGCCTGCGTGCGCTTTACGCCCAGTAATTCCGATTAACGCTTGCACCCTCCGTATTACCGCGGCTGCTGGCACGGAGTTAGCC
+
CCCCCGGGGGGGGGGGGGGGGGGGGGGGGGGGGGGGGGGGGGGGGGGGFFGGGGGGGGGGGGGGGGGGFDGGGGGGGGG?FGGEGGCGGFFGFGGG8F9FFFEGGGGGFGGGGGGGEGGGGAFGGCGBEFGGGGGGGGG>8CDFGC9?,AFFGCAAFCCGGGGEFGGC,EF,BFFGFCFGGFFGGCE,=2DECEC*/;CFF>98A8DFFGGGF@D7A;GGF:@0758>1<7>BE=6>?GC8189CFA9D?50():AD66:6?7?FGB?B6((4<)6C*7(299><BBBB*)/((-4:+--5
@M04650:207:000000000-C238N:1:1101:25356:11876 2:N:0:19
GGACTACCAGGGTTTCTAATCCTGTTTGCTCCCCACGCTTTCGAGCCTCAGTGTCAGTTACAGTCCAGAAAGTCGCCTTCGCCACTGGTGTTCTTCCTAATATCTACGCATTTCACCGCTACACTAGGAATTCCACTTTCCTCTCCTGCACTCTAGACTTCCAGTTTGAAATGCAGTTCTCGGGTTGAGCCCGAGTATTTCACATCTCACTTAAAAGTCCACCTACGCTCCCTTTACGCCCAGTAAATCCGGACAACGCTTGCCACCTACGTATTACCGCGGCTGCTGGCACGTAGTTAGC
+
CCCCCGGGGGGG<FDGGGGGGGGGGGGGGGGFFEFGGGGGGGGGDGEFFFGDGGC@CEDFGGGGGGGGGGGGGGGGGGGGGGGGGGGGFGGDGGGGGGGGGGGGGGGGGGGDGGGFGGGGGGGGGGGGGGGGGGGGGGGFEGGFFGGFFGGFGGGGGGGGGGDDFGGGCFGGFGGFFGGGGGGGGC8@FFFFEGGGGCGGGFGFAFFFEF?FFGGGFFGF@D@CFFFEFGFFF<FEFDEGG>FF=F44C48=@FG(*6;?(8F@C@<=(/,/)16CG:?993041?>??GF?<?(,4FD2.
@M04650:207:000000000-C238N:1:1101:10602:11886 2:N:0:19
GGACTACACGGGTTTCTAATCCTGTTTGCTCCCCACGCTTTCGCACCTGAGCGTCAGTCTTCGTCCAGGGGGCCGCCTTCGCCACCGGTATTCCTCCAGATCTCTACGCATTTCACCGCTACACCTGGAATTCTACCCCCCTCTACGAGACTCAAGCTGACCAGTATCAGATGCAGTTCCCAGGTTGAGCCCGGGGAGTTCACCTCTGACTTAATCAACCTCCTGCGTTCGCTTTACGCCCAGTTATTCCGATTAACGCTTGCACCCTCCGTATTACCCACGCTGTTTGCACGGACTTATC
+
C@CC?FGGFGFDFGGG<@FGGGGEGGGGG9;CC@<+@CGEEGGCF7+EE,C<FGGGF<EEEFFGEGGGGGCF@==F:C:,??BFGGGGGGGGG<E9BDC9=ACB;AEFEG:+AEFDDCE>@FGGG?FGCFGGBDECFFGFEG>F,5@EGCEFGE,9F,@@@CFGF9@C9E?=C,,<CFGF?FCFF9D,,<CCC*?E))4=C7;*//;FED:+9FC7@)59(2(/5;074*(-(C@461?E5(8,*2)4D*9(-.*6C001:19)2;((,12:(259<D()(.(,4()).92243>(,24).
@M04650:207:000000000-C238N:1:1101:5307:11903 2:N:0:19
GGACTACTGGGGTTTCTAAGCCTGTGTGCGCCCCACGCTTGCGCACCTGAGCGTCAGTATTTGTCCAGGGGGCCGCAGGCGAAACCGGTAGTCCTCCAGATCTCGACGCAGGTAAATGCTACACCTGGAATTCTACCCCCCGCGACAAGACGCTAGCTGACCAGTGGAAAAGGAAGTTCCCAAGTGAAGCTCGGGGAGGTCACATCTGACGTAATCAACGGGTGGCGTGCGCGTAACGCCCAGAAATGTGGAGTAAGTCTGGCAAGCTACGGATTGCAGCGGCGGCTGGAACGGCGGG
+
-A@C8@FGFGGGGF,,6C@,=,CC-,,;EBCBF@:+@F,,9ABCFCF=F8ECC+B:FC,9@EFDE66CCFGGCFFD++++84+7+,8C@F+:5,@,,=FE,=D,,A+C+=++,,A,,,76@:6,,>@DDE,,=,D,6,3<+***@:CCF6,*41:C<C<2=38C72=+?29+9+9C3:=@C?EC7,5@<++3/7*:C3***/+19>7@47/*45/*1)2*(*(,-)(79*4(-1)-),*/*-((0*.4**180)05*.)).(*.**-))53((2((+*.)-3(496(,:*(+-3(42*
@M04650:207:000000000-C238N:1:1101:20565:11907 2:N:0:19
GGACTACCAGGGTTTCTAATCCTGTTTGCTCCCCACGCTTTCGAGCCTCAGTGTCAGTTACAGGCCAGAGAGCCGCTTTCGCCACCGGTGTTCCTCCATATATCTACGCATTTCACCGCTACACATGGAATTCCACTCTCCTCTCCTGCACTCAAGTCTACCAGTTTCCAATGCATACAATGGTTGAGCCACTGCCTTTTACACCAGACTTAATAAACCACCTGCGCTCGCTTTACGCCCAATAAATCCGGACAACGCTCGGGACCTACGTATTACCCCGGCTGCTGGCACGTAGTTAGCC
+
CCCCCGGGGGGGGGGGGGGGGGGGGGGGGGGGGGGGGGGGGGGFGGGGGGGGGGGGGGGGGGGGGGGGGGGGGGGGGGGGGGGGGGGGGGGGGGGGGGGGGGGGGGGGGGGCGGGGGGGGGGGGGGGGGGGGGGGGGGGGGGGFGGG?EFGFGGFGGGGGGGGGGGGFFGGGGGGGFGGGGGFGGGD8@FFFFGGGGGGGFA;CF;FFFGGC@GGFFF?CCGFFFFA4>DF@FGACB@EGG0=@GGFFGF=<@ECD502,37D1CE:2:?F26FFFF*,((411:7>>B*.244(4>7:)5
@M04650:207:000000000-C238N:1:1101:16204:11909 2:N:0:19
GGACTACCGGGGTTTCTAATCCTGTTTGCTCCCCATGCTCTCATGCCTCAGCGTCAGTTACAGTCCAGTAAGTCGCCTTCGCCACTGGTGTTCTTCCTAATCTCTACGCATTTCACCGCTACACTAGGAATTCCACTTACCTCTCCTGCACTCAAGTCTACCAGTTTCCAATGCATACAATGGTTGAGCCACTGCCTTTTACACCAGACTTAATAAACCACCTGCGCTCGCTTTACGCCCAATAAATCCGGACAACGCTCGGGACCTACGTATTACCTCGGCTGCTGGCACGTAGTTAGCC
+
CCCCCGGGGGGGGGGGGGGGGGGGGGGGGGGGGGGGGGGGGGGGGGGGGGGGGGGGGGGGGGGGGGFGGGCFGGGGGGGGGGDGGFFGGGGGGGGGGGGGGGGGGCF@FGGGGGGFGGGGGGGGGGGGGGGGGGGGGGGGGGGFGGGGFGGFGGGGGGGGGGFGGGGGGGGGGGGGGFEEFEGGFG?DFGFFEFGGGGGGFFGFFG?A5CDGFGFG>CC;CDC@CBBDF9>2BFFF>@GCC95=*=@EG>EFFDGFC90;(096GG12:0<BAF9><*.40820672:B64*((,4<36).
@M04650:207:000000000-C238N:1:1101:11347:11980 2:N:0:19
GGACTACTGGGGTTTCTAATCCTGTTTGCTCCCCACGCTTTCGCACCTGAGCGTCAGTCTTTGTCCAGGGGGCCGCCTTCGCCACCGGTATTCCTCCAGATCTCTACGCATTTCACCGCTACACCTGGAATTCTACCCCCCTCTACAAGACTCTAGCTGACCAGTTTCAAATGCAGTTCCCAAGTTAAGCTCGGGGATTTCACATCTGACTTAATCAACCGCCTGCGTGCGCTTTACGCCCAGTAATTCCGATTAACGCTTGCACCCTCCGTATTACCGCTGCTGCTGGCACGGAGTTAGC
+
CCCCCGGGGGGGGGGGGGGGGGGGGGGGGGGGGGGGGGGGGGGGGGGGGGGGGGGGGGGGGGGGGGGGGGGGGGGGGGGGGGGGGGGGGDFGGGGGGGGGGGGGGGGGGFEGGGGGGGGGEGGGGFGGGGGGGGGGGGGGGGGFGGG8FCF5DGDCGG9FCGGGFCFGFF,@+,,:<FFFGGDFFCEGGGDFG*CEDGFGGFGAFGFFFG>FEFDFC@FG@GFD@FFE<G>B0:>9B?GEGF6?FGFFGFFB:BG)*(4<B?D?FG0(,4,,3=?)<F(1(,3:))5:57(+(419?G2<4
@M04650:207:000000000-C238N:1:1101:25322:12009 2:N:0:19
GGACTACCAGGGTATCTAATCCTGTTTGCTCCCCACGCTTTCGAGCCTCAGTGTCAGTTACAGTCCAGAGAGCCGCCTTCGCAACTGGTATTCCTCCTAATATCTACGCATTTCACCGCTACACTAGGAATTCTACTCTCCTCTCCTGCACTCAAGTTTCTCAGTTTCAAAAGCTTACTACGGTTGAGCCGTAGCCTTTCACTTCTGACTTAAGAAACCACCTACGCACCCTTTACGCCCAGTAATTCCGGATAACGCTAGCCCCCTACGTATTACCGCGGCTGCTGGCCCGTAGTTAGCC
+
CCCCCGGGGGGGGGGGGGGGGGGGGGGGGGGGGGGGGGGGGGGGGGGGGFGGGGGGGGGGGGGGGGGGFGFEGGGGGGGGGGCGGGGGGGGGGGGGGGGGGGGGFGGFGGGGGGGGGGGGGGGGGGGGGGGGGGGGGGFGGFGFGGGGGGGFGGGGGDFGFFGGGGGFFFGFGGGGGGGGGEGGGGGGGGGGGGGGGGGADFGFFGGFFGGGFGFGFCFFBDFFFFAD=DDDFFFEDFGG:5>=:FEFGFFD?BC396,;9@7@DGF0=?DF><6<:5943;>6::?8<*4>>9(:53)65
@M04650:207:000000000-C238N:1:1101:3640:12020 2:N:0:19
GGACTACAAGGGTATCTAATCCTGTTTGCTCCCCACGCTTTCGCACCTGAGCGTCAGTCTTTGTCCAGGGGGCCGCCTTCGCCACCGGTATTCCTCCAGATCTCTACGCATTTCACCGCTACACATGGAATTCCACTCTCCTCTCCTGCACTCAAGTCTACCAGTTTCCAATGCATACAATGGTTGAGCCACTGCCTTTTACACCAGACTTACTAAACCACCTGCGCTCGCTTTACGCCCAATACATCCGAACAACGCTCGTGACCTACGTATTACCGCGGCTGCTGGCACGTAGTTAGCC
+
-BCCCFGGDCFGGGGGGGGGGGGGGGGGGGGFGGCGGGGGGGEGGGFFGFCF@EGC,<CFGGCGGGGGGGG7:FGGGGEGDEGEGGGDG7CFGFGGGGGGGGGGGC9FF+CGD,EFG+B>=FGGG:FFG9DFGGGGGGGGGGGFFGGFGGGFGDEAFGGGGGGGGDFGGGGCDGFGGF?EGG,E<:BD<F,172EFCCGFCACFF4C6>@:>*+==6;8CDGD=2)88-:2;0:8>>DGGG0=8*;<?GF)(3>F2C96?F(72DF2)424).<4<<C,-(4>;(44.825=1.((6+.)5
@M04650:207:000000000-C238N:1:1101:27820:12026 2:N:0:19
GGACTACTGGGGTTTCTAATCCTGTTTGCTCCCCACGCTTTCGAGCCTCAGCGTCAGTTACAGACCAGAGAGCCGCCTTCGCCACTGGTGTTCCTCCATATATCTACGCATTTCACCGCTACACATGGAATTCCACTCTCCTCTTCTGCACTCAAGTCTCCCAGTTTCCAATGACCCTCCCCGGTTGAGCCGGGGGCTTTCACATCAGACTTAAGAAACCGCCTGCGCTCGCTTTACGCCCAATAAATCCGGACAACGCTTGCCCCCTACGTCTTACCGCGGCTGCTGGCACGGAGTTAGC
+
CCCCCGGGGGGGGGGGGGGGGGGGGGGGGGGGGGGGEGGGGGGGGGGGGGGGGGGGGGGGGGGGGFGGEGGGGGGGGGGGGGEGFGGGGGGGGGADGGGGGCGGFGGGGGGGGGGGGGGGGGGFGFGGBCEFDFGGGGGGFGGFGGFGGGGFGFGGFGGFGF@,A=FGGGGGDFFDGGFGGGGGGGGGGGGEEEEECGGGGFC68886=CGFEGGGF@GGFGFF@F6E@G@BBCFAFBGGE6?:C><AGF598DG?GFFFFFG:2C>BBFFF(*,6E<(-3(4((,55:5(<8(413FA2)
@M04650:207:000000000-C238N:1:1101:11995:12034 2:N:0:19
GGACTACCGGGGTTTCTAATCCTGTTTGCTCCCCACGCTTTCGCACCTGAGCGTCAGTCTTTGTCCAGGGGGCCGCCTTCGCCACCGGTATTCCTCCAGATCTCTACGCATTTCACCGCTACACCTGGAATTCTACCCCCCTCTACAAGACTCTAGCTGACCAGTTTCAAATGCAGTTCCCAAGTTAAGCTCGGGGATTTCACATCTGACTTAATCAACCGCCTGCGTGCGCTTTACGCCCAGTAATTCCGATTAACGCTTGCAACCTCCGTATTACCGCGGCTGCTGGCACGGAGTTAGC
+
CCCCCGGGGGGGGGGGGGGGGGGGGGGGGGGGGGGGGGGGGGGGGGGGGGGGDFGGGGGGGGGGGGGGGGGGGGGGGGGGGGGGGGGGGGGGGGGGGGGGGGGGGGGGGGGGGGGGGGGGDGGGGGGGFCGGGGGGGEGGGDDFFGGGGFG5DFGGGGGGGGGFGGGGGFGGGFGGGGGGGG6DFGGGGF,77EEGDG,CC:E6AF7ACF>FFFGGFFGG0C6<DF0.,C9B>55>FFGDE?(.:CAACFF0<BGFG?BF??5)*<832<93(87AG>1>B9>FF02??G(<8016?F2A4
@M04650:207:000000000-C238N:1:1101:4165:12065 2:N:0:19
GGACTACCGGGGTTTCTAATCCTGTTTGCTCCCCACGCTTTCGAGCCTCAGTGTCAGTTACAGGCCAGAGAGCCGCTTTCGCCACCGGTGTTCCTCCATATATCTACGCATTTCACCGCTACACATGGAATTCCACTCTCCTCTCCTGCCCTCAAGTCTACCAGTTTCCAATGCATCCAATGGTTGAGCCACTGCCTTTTACACCAGACTTAATAAACCACCTGCGCTCGCTTTACGCCCAATCAATCCGGACAACGCTCTGGACCTACGTATTACCGCTGCTGCTGCCCCGTATTTAGCC
+
CC<CCGGCGGGGGGGGGGGGGGGGGGGGGGGGGGGGGGGGGGGGGGGGGGGGFGGGGGGGGGGGGGGGFDCFGFEGGGGGGGGGCGGGGEGGCEDGGGCFGCFGGGGFEEEGGGGGGGGGGGGG9=A8<EGFGG9FDG8E=FFFGGGGG,DDGGGGGF=EAGGGFGGGDDFGGGGG,=7D9,DFG7BGFF8ECCFGG>FGGF,3?C59>DCFCCC7B>DC9DD2:?@>@GFFFCA)8(=FG;D3>CE<G351>39:7(-(()0)>EF?BB75:C4)3*---43:>D:)4*35,(((40)).
@M04650:207:000000000-C238N:1:1101:9668:12079 2:N:0:19
GGACTACTAGGGTTTCTAATCCTGTTTGCTCCCCACGCTTTCGAGCCTCAGCGTCAGTTACAGTCCAGAGAGTCGCCTTCGCCACTGGTGTTCTTCCTAATCTCTACGCATTTCACCGCTACACTAGGAATTCCACTCTCCTCTCCTGCACTCTAGACTTCCAGTTTGGAATGCAGCCCCCAGGTTGAGCCTGAGTATTTCACATCCCACTTAAAAATCCGCCTACGCTCCCTTTACTCCCAGTAAATCCGGACAACGCTCGCCACCTACGTATTACCGCGGCTGCTGGCACTTAGTTAGC
+
CCCCCGGGGGGGGGGGGGGGGGGGGGFGGGGGGGGGGGGGGGGGGGGGGGGGGGGEGGGGGFGGGGGGGGGGEGGGGGGGGEGGGGGGGGGGGGGGGGGGFFGGGG9BFGGDFGFGGGD6@CFE=AFGGGGGGF9FADCFGGGB=EEFGGGFCEFGGFDFGFFFGGGDEGFA8FFCF6CE6FE=FDDFGGGGE?6CF7FDFFGFFGGFFF>?:5CFF9FGFGFFFFFFDCBDDG648*BFFDB>GGC4FABB15/4F>F;?6<>3CBB:B:.4EF9CC43-496>:2:(::?(5<FAF9)-
@M04650:207:000000000-C238N:1:1101:20435:12101 2:N:0:19
GGACTACACGGGTATCTAATCCTGTTTGCTCCCCACGCTTTCGCACCTGAGCGTCAGTCTTCGTCCAGGGGGCCGCTTTCGCCACCGGTGTTCCTCCATATATCTACGCATTTCACCGCTACACATGGAATTCCACTCTCCTCTCCTGCACTCAAGTCTACCAGTTTCCAATGCATACAATGGTTGAGCCACTGCCTTTTACACCAGACTTAATAAACCACCTGCGCGCGCTTTACGCCCAATAAATCCGGACAACGCTCGGGACCTACGTATTACCGCGGCTGCTGGCCCGTAGTTAGCC
+
CCCCCGGGGGGGGGGGGGGGGGGGGGGGGGGGGGGGGGGGGGGGGGGGFGFGEGGGGGGGGEGGGGGGGGGGGGGGGGGGGGGGGGGGGGGDFFGGGGGGGGGGGGGGGECCDGGFGGGGGGGGGGGFDFFGGGGGG?FGGGGF?GGGFDFFGFGGGGGEGGGGFFGFGGFGCGGGCFFECFCFBFGEGF7EFCGGFFGGDFGF4?DABFGGEFG7FEGGBGFED)(),),(6*;CFFE>E:<2:DDBGE@6>DC<<9:?F9519;:43113>C9A:*(((2(2(),5(*(24(44)+6<4
@M04650:207:000000000-C238N:1:1101:20167:12113 2:N:0:19
GGACTACCGGGGTATCTAATCCTGTTTGCTCCCCACGCTTTCGCACCTGAGCGTCAGTCTTTGTCCAGGGGGCCGCCTTCGCCACCGGTATTCCTCCAGATCTCTACGCATTTCACCGCTACACCTGGAATTCTACCCCCCTCTACAAGACTCTAGCTGACCAGTTTCAAATGCAGTTCCCAAGTTAAGCTCGGGGATTTCACATCTGACTTAATCAACCGCCTGCGTGCGCTTTACGCCCAGTAATTCCGATTAACGCTTGCACCCTCCGTATTACCGCGGCTGCTGGCACGGAGTTAGC
+
CCCCCG<FGGGGGGGGGGGGGGGGGGGGGGGGGGGGGGGGGGGGGGGGGGGGGGGGGGGGGGGGGGGGGGGGGGGGGGGGGGGGGGGGGGCGGGGGGGGGGF;FGGGGGGGGGGGFFGGDGGGGGGGG@FGGGGGGGGGGEGGFGGGGGGGFGGGGGGGGGGGGGCFGDFGGGGGGGGGGGGGGGGGGGGGGDGGDDGGGGFGFFGGFCGGFE:FC6<F;>GF@;A9>(99>6E5>F6EEC?BFCFFBG?FB?BGFG<FF?<C?GDF6?F>??=?<9DB6>9>>9??DBGFG?>((,26A>
@M04650:207:000000000-C238N:1:1101:19258:12127 2:N:0:19
GGACTACAGGGGTTTCTAATCCTGTTTGCTCCCCACGCTTTCGAGCCTCAGCGTCAGTTACAGTCCAGAAAGTCGCCTTCGCCACTGGTGTTCTTCCTAATATCTACGCATTTCACCGCTACACTAGGAATTCCACTTTCCTCTCCTGCACTCTAGACTTCCAGTTTGAAATGCAGTTCTCGGGTTGAGCCCGAGTATTTCACATCTCACTTAAAAGTCCACCTACGCTCCCTTTACACCCAGTAAATCCGGACAACGCTTGCCACCTACGTATTACCGCGGCTGCTGGCACGTAGTTAGC
+
CCCCCGGGGGGGGGGGGGGGGGGGGGGGGGGGGGGGGGGGGGGGGGGGGGGGGGGGGGGGGGGGGGGGGGFGGGGGGGGGGGGGGGFGGGGGGFEFGGCFGGGGGGGGGGGGGGGGGGGGGGGGGGGGGGGGGGFGEGFGGGFFGGGGGGGFGGGGGGGGGGFCGFEDDCFGGGGGGGGGGGGGGGGGGGGGDGEGGCFGGFGFFGGFFGGGFGFGFEGGCDD=E?2ADGFFFGFFFCDFFFDEFGC<8AEBDFGFG9BF1?GFGG@1;EF8@FF2CFBF>909BF?)5EFF6418BG<<:
@M04650:207:000000000-C238N:1:1101:23769:12163 2:N:0:19
GGACTACTGGGGTTTCTAATCCTGTTTGCTCCCCACGCTTTCGAGCCTCAGCGTCAGTTACAGTCCAGAGAGTCGCCTTCGCCACTGGTGTTCTTCCTAATCTCTACGCATTTCACCGCTACACTAGGAATTCCACTCTCCTCTCCTGCACTCTAGACTTCCAGTTTGGAATGCAGCCCCCAGGTTGAGCCTGAGTATTTCACATCCCACTTAAAAATCCGCCTACGCTCCCTTTACGCCCAGTAAATCCGGACAACGCTCGCCACCTACGTATTACCGCGGCTGCTGGCACTTATTTAGC
+
CCCCCGGGGGGGGGGGGGGGGGGGGGGGGGGGGGGGGGGGGGGGGGGGGGGGGGGGGGGGGGGGGGGGGGGGGGGGGGGGGGGGGGDGGGGGGGGGGGGGGGGGGGGGGGGGGGGGGGGGGGGGGFGGGGGGGGGGGGGGGGGFGGGGGGGFGGGCFGGGGGGGGGGGDFCFFGGGGFGDGGGDFGGFFGGGGGGGGGGGG+;AFGC>EGGGFDGGFFGDBGF=);@D9DFFFGFEFDGGGFF@FC37DFF@(;C;GFF6@BGF3C?F:??B2F?AFF39(26908:3:E(9(.))-<<DD
@M04650:207:000000000-C238N:1:1101:17921:12188 2:N:0:19
GGACTACCCGGGTTTCTAATCCTGTTTGCTCCCCACGCTTTCGCACCTGAGCGTCAGTCTTTGTCCAGGGGGCCGCCTTCGCCACCGGTATTCCTCCATATATCTACGCATTTCACCGCTACACATGGAATTCCACTCTCCTCTCCTGCACTCAAGTCTACCAGTTTCCAATGCATACAATGGTTGAGACACTGCCTTTTACACCAGACTTAATAAACCACCTGCGCTCGCTTTACGCCCAATAAATCCGGACAACGCTCGGGACCTACGTATTACCGCGGCTGCTGGCACGTATTTAGCC
+
CCCCCGGGGGGGGGGGGGGGGGGGGGGGGGGGGGGGEGGGGGGGGGGGGEGGGGGGGGGGGGGGGGGGGGGGGGGGGGGGGGGGGGGGGGGGGGGGGGGGGGGGGGGFGGGDGGGGGGGGGGGGGGGGGCGGGGGGGGGGGGGDCFGGGGGFGGGFFGGGGGGGGGGGGGGGGGGGGGG,9F8EGC?CCGFGGF?7C:FGFFGFAGGAB?CGEGGGFFCGFGFEFE65?GFF;*+95<CFG@@EFGFFFE:<BE44/322>>GFGGFDF6?FACAD?C>79,42::),(*5::()(6+648
@M04650:207:000000000-C238N:1:1101:19994:12226 2:N:0:19
GGACTACTCGGGTATCTAATCCTGTTTGCTCCCCACGCTTTCGAGCCTCAGCGTCAGTTACAGTCCAGAGAGTCGCCTTCGCAACTGGTGTTCTTCCTAATCTCTACGCATTTCACCGCTACACTAGGAATTCCACTCTCCTCTCCTGCACTCTAGACTTCCAGTTTGGAATGCAGCCCCCAGGTTGAGCCTGATTATTTCACATCCCACTTAAAAATCCGCCTACGCTCCCTTTACGCCCAGTAAATCCGGATCACGCTAGCCCCCTACGTATTACCGCGGCTTCTGGCCCGTAGTTATC
+
CCCCCGGGGGGGG7FGGGGGGGGGGGGGGGGGGGGGGGGGGGGFGGGGGFGGGGGGGGGGGGGEFGGG9@,FEFGGGGGGGG@FFGGGFGGGGGGGGGEGGFGGGGGGGGGGGGGGGGGGGGGGCFGGGGFGGGFGGCDFFGGFGGGFGGGFGGCFEEDA9FCFGAD;+@;EFF8,@F+=CFG7FFF698D:6,,2+?FCGFGFFGCA@GG>85:79CC4);)))3545C@25EF4=(:CG?0.7C36;;B07)),;341;1C3CE;4(3<1.A:<FF,--((((.)))<1A>09(-+))6
@M04650:207:000000000-C238N:1:1101:27229:12231 2:N:0:19
GGACTACTGGGGTTTCTAATCCTGTTTGCTCCCCACGCTTTCGAGCCTCAGTGTCAGTTACAGGCCAGAGAGCCGCTTTCGCCACCGGTATTCCTCCAGATCTCTACGCATTTCACCGCTACACCTGGAATTCCACCCCCCTCTACAAGACTCTAGCTGACCAGTTTCAAATGCAGTTCCCAAGTTAAGCTCGGGGATTTCACATCTGACTTAATCAACCGCCTGCGTGCGCTTTACGCCCAGTAATTCCGATTAACGCTTGCACCCTCCTTATTACCGCGGCTTCTGGCACGGAGTTAGC
+
CCCCCGGGDFGGGCGGGGGGGGGGGGCGGGGGGGGGGGGGGGGGGGGGGGGGGGGGGGGGGGGGGGGGGGFGGGGGGCGGGGGGGGGGGGGGGGGGGGGGGGGGGGGGGGGGGGGGGDEGGGGGGGGEGGGDCFGGGDGGGGGFGGFGFGGFGFGGFGGDFG?EFEGGCFGGFGFGEGGGEFCEGGGCAFCFEGDE4;DGGFGF+;:AEGGF4:CGFFGGFGF?FFFE(C(60C>>F;C@<2?EGGADGFF?(<*6C26144D?FGF<B?(6)<46FGFF>(((-(4:AF?GFF0,:C44<
@M04650:207:000000000-C238N:1:1101:14068:12264 2:N:0:19
GGACTACAAGGGTATCTAATCCTGTTTGCTCCCCACGCTTTCGAGCCTCAGTGTCAGTTACAGGCCAGAGAGCCGCTTTCGCCACCGGTGTTCCTCCATATATCTACGCATTTCACCGCTACACATGGAATTCCACTCTCCTCTCCTGCACTCAAGTCTACCAGTTTCCAATGCATACAATGGTTGAGCCACTGCCTTTTACACCAGACTTAATAACCCACCTGCGCTCGCTTTACGCCCAATAAATCCGGACAACGCTCGGGACCTACGTATTACCGCGGCTGCTGGCACGTAGTTAGCC
+
9C@CCGGG9FFDFFGGFA@FFFGGGGGGGGGGGGFGGGEGGGECEFGGG@FFGGGGDGGGGGFGGGGGGGGGGGGG7@FGGGGGGG7FC7FGGGGGFFFFGGCFGDGFGGGGDGAFGGG>CFGGGFGFFFGGGGFGDGCFGGGFGGGGGGGFGFCFFGGGAB8D?DFDE,EFFGAA8?FGGD8EFC8EDDFFG?6CCCFCCF;FAFC55;>>EDG70=@>DGB2@?A44C>@FGFC?=C7<4;8C7));))6955?)3(((-9(1;3>F67)6+).0*-(,311:))(,*5*:(32-0))4
@M04650:207:000000000-C238N:1:1101:4555:12265 2:N:0:19
GGACTACTCGGGTATCTAATCCTGTTTGCTCCCCACGCTTTCGCACCTGAGCGTCAGTCTTTGTCCAGGGGGCCGCCTTCGCCACCGGTATTCCTCCAGATCTCTACGCATTTCACCGCTACACCTGGAATTCTACCCCCCTCTACAAGACTCTAGCTGACCAGTTTCAAATGCAGTTCCCAAGTTAAGCTCGGGGATTTCACATCTGACTTACTCAACCGCCTTCGTGCGCTTTACGCCCAGTAATTCCGATTAACGCTTGCACCCTCCGTATTACCGAGGCTTCTGGCCCGGAGTTAGC
+
CCCCCGGGFGGGGGGGGGGGGGGGGGGGGGGGGGGGGGGGGGGGGGGGFF8FFCGGGGGGGGGGGGGGGDGGGGGGGGGGFGGGGGGGGGGGGDGGGFGGGGGGGGGGGGGGGGGGGGGGGGGGG:FFDFGGGGGFGFCEEGGFGGADD6:AFGDEFGGCFFGGGGGGGGFCCFGC9CFGFG6DFFGCCC>7>5?5):FFDFFFFGGFFGGGF+::A;FF0<>;(;;A?G@FFGF>F?EGGF?FCCABGF??0<C)*(,,1(<2=F???:>3(;8AFC(,((-4,(6))<(/3714<F2A<
@M04650:207:000000000-C238N:1:1101:15635:12277 2:N:0:19
GGACTACAAGGGTTTCTAATCCTGTTTGCTCCCCACGCTTTCGAGCCTCAGTGTCAGTTACAGGCCAGAGAGCCGCTTTCGCCACCGGTGTTCCTCCATATATCTACGCATTTCACCGCTACACATGGAATTCCACTCTCCTCTCCTGCACTCAAGTCTACCAGTTTCCAATGCATACAATGGTTGAGCCACTGCCTTTTACACCAGACTTAATAAACCACCTGCGCTCGCTTTACGCCCAATAAATCCGGACAACGCTCGGGACCTACGTATTACCCCGGCTGCTGGCACGTAGTTAGCC
+
CCCCCGGGGGGGGGGGGGGGGGGGGGGGGGGGGGGGGGGGGGGGGGGGGGGGGGGGGGGGGGGGGGGGGGGGGGGGGFGGGGGDGGGGGGGGGGGGGGGGGGGGGGGGGGGGGGGGGGGGEGGGGGGGFFGGGGGGGGGGGGGFGGGFFGGFGGGGGGGGGGGGGGGGGGGGCGGGDGGGGG?GGG8FFGFGG7FGGGGGDFGFFGGFDGCCCGGGFF?>CGF4BEBBFGFDFCACB2B@F1@3CF<?FA5<@FGFGB11:99;GGFBB?B?A<A<3*(-(-39<BF3:*.*.31-6<445
@M04650:207:000000000-C238N:1:1101:8929:12278 2:N:0:19
GGACTACTCGGGTTTCTAATCCTGTTTGCTCCCCACGCTTTCGCACCTGAGCGTCAGTCTTTGTCCAGGGGGCCGCCTTCGCCACCGGTATTCCTCCAGATCTCTACGCATTTCACCGCTACACCTGGAATTCTACCCCCCTCTACAAGACTCTAGCTGACCAGTTTCAAATGCAGTTCCCAAGTTAAGCTCGGGGATTTCACATCTGACTTAATCAACCGCCTGCGTGCGCTTTACGCCCAGTAATTCCGATTAACGCTTGCACCCTCCGTATTACCGCGGCTGCTGGCACGGAGTTAGC
+
CCCCCGGGGGGGGGGGGGGGGGGGGGGFFGGGGGGGGGGGGGGGGGGGGFGGGGGGGGGGGGGGGGGGGGGGGGGGGGGGGGGGGGGGGGGGGGGGGGFFGGGGGCFDFGGGGGGGGGGGGGGGGGGGFGGGGGFFFGGGGGGFGGG,FFGFGFFGGGGDGGCFGFFGGFFFGFGGGGGGG98DFGGFCG,CC5EG5DFGGFGFACF8CGGGFGGCA@GG@D9<;F>:(9999EFBF?DGG0:?FGA2DF6:?3D>F?B6((98FG<?BBBF:FB2?D:>19>FFFFBFG?FF(413C)6<
@M04650:207:000000000-C238N:1:1101:19821:12323 2:N:0:19
GGACTACCGGGGTATCTAATCCTGTTTGCTCCCCACGCTTTCGCACCTGAGCGTCAGTCTTCGTCCAGGGGGCCGCCTTCGCCACCGGTATTCCTCCAGATCTCTACGCATTTCACCGCTACACCTGGAATTCTACCCCCCTCTACGAGACTCAAGCTTGCCAGTATCAGATGCAGTTCCCAGGTTGAGCCCGGGGATTTCACATCTGACTTAACAAACCGCCTGCGTGCGCTTTACGCCCAGTAATTCCGATTAACGCTTGCACCCTCCGTATTACCGCGGCTGCTGGCACGGAGTTAGC
+
CCCCCGEGGDGGGGGGGGGGGGGGGGGGGGGGGGGGGGGGGGGGGGGGGGGGGGGGGGGGGGGGGGGGGGGGGGGGGGGGGGGGGGGGGGGGGGGGGGGGGGFGGGGGGGGGAGGGGDGGGGGGGGGGGGGGGGGGGGGGGGGFGFGGGG7ACFGGGGGGGGFGGGGGGGGGGGGG7@GGFGGGGGGGGGFGGGGGGGGGGFGFFGGFEGFD<CFGFFGGFGFFBFBFFG6(,=@FFFDCEFFFCGDADFFFFFGFG(4?(-><FFBBFFBFFG?AGF6490(((4:?BG0<(404<659)
@M04650:207:000000000-C238N:1:1101:25744:12343 2:N:0:19
GGACTACCGGGGTTTCTAATCCTGTTTGCTCCCCATGCTCTCATGCCTCAGCGTCAGTTACAGTCCAGTAAGTCGCCTTCGCCACTGGTGTTCTTCCTAATCTCTACGCATTTCACCGCTACACTAGGAATTCCACTTACCTCTCCTGCACTCTAGTTACACAGTTTTATGTGCTTTCTACAGGTTAAGCCTATATATTTAACACATAACTTATCTAACCGCCTACGCATCCTTTACGCCCAGTTATTCCGAACAACGCTTGCCACCTACGTATTACCGCGGCTGCGGGCCCGTCATTATC
+
CCCCCGGFGGGGGGGGGGGGGGGGGGGGGGGDGGGCCFGEFFGGGGGGGFCFGECEGF<FGFGFGGCFFCFGFFEE@FGFGGGEFCCFGGGGFGGGGDF9FGGFDCFGGE7C,59CAFGG7FEFFFGGGFFGFGGFG9;FFFGFFGGGFEGFGEFFF,,DDFGCCE8ECD;E+CA@EFCFFG?@DCFCGGC,,@,EGFGGGFFFFG7?778CE7<=+;FDBDB5>>A*)/:4>,=AFFEGF=(.=DC?CFA?5BGF712((/*67+:;;3(63>=CFG23(4>>;1(((*(2(-((,0)).
@M04650:207:000000000-C238N:1:1101:10878:12366 2:N:0:19
GGACTACAAGGGTTTCTAATCCTGTTTGCTCCCCACGCTTTCGCACCTGAGCGTCAGTCTTTGTCCAGGGGGCCGCCTTCGCCACCGGTATTCCTCCAGATCTCTACGCATTTCACCGCTACACCTGGAATTCTACCCCCCTCTACAAGACTCTAGCTTGCCAGTTTCAAATGCAGTTCCCAAGTTAAGCTCGGGGATTTCACATCTGACTTAATCAACCGCCTGCGTGCGCTTTACGCCCAGTAATTCCGATTAACGCTTGCACCCTCCGTATTACCGCGGCTGCTGGCACGGAGTTAGC
+
CCCCCGGCEGGGGGGGGGGGGGGGGGGGGGGGGGGGGGGGGGGGGGGGCCFGGGGGCEFFGCFGGGGGGGGGGGGGGGGGGGGGGFGGGGGGGGGGGDEBFCFFGGGGG>CGGGGGGGGGGGGGGGGGGGGGGACGECDFGGGF=FF8,,DFGGGGGGD6:@FGGGGGC9EGGFGGGGGGGGGGCDFGFF,ACEEEDGGGGFG>FF+1<CFGFF@7=@GGBD9;1A95;D;@BGF9?:EGG6??CGFAGF:?25*:FBFFF?C5FGFBFFFF:=7<F733(,799<77:E0F0(3;?GA24
@M04650:207:000000000-C238N:1:1101:5335:12383 2:N:0:19
GGACTACCCGGGTTTCTAATCCTGTTTGCTCCCCACGCTTTCGTGCCTCAGTGTCAGTTACAGTCCAGAGAGCCTCCTTCGCAACTGGTATTCCTCCTAATATCTACGCATTTCACCGCTACACTAGGAATTCTACTCTCCTCTCCTGCACTCAAGTTTCTCAGTTTCAAAAGCTTACTACGGTTGAGCCGTAGCCTTTCACTTCTGACTTAAGAAACCACCTACGCACCCTTTACGCCCAGTAATTCCGGATAACGCTAGCCCCCTACGTATTACCGCGGCTGCTGGCCCGTAGTTGTCC
+
CCCCCGGGGGGGGGGGGGFGGGGGGGGGGGGGGDFGGGGGGGGGGDGGGFGGGGGGGGGGGFGGGGFFFFFGFG,EFFGGGFEEGGFGGGGGGAEGGGGGGGGGGFGGGGGGGFGGGGGDGEGFGGGGGGGGGGFFFGGGGGGDFGGCEDGFFGGGAFCEGGGCGGGGGGCFFFFGFFFFGGDGGD8DGFEGCEFECGGGGAFFFGFCEGGG7B:76=,;CDDF@D5@=>ADB?AEEF7F*7>E+BEFFFB@<3;=36;(,65=DGFFF6@@E<))0*(((-43?:),8*,*,(--)3.).
@M04650:207:000000000-C238N:1:1101:6714:12395 2:N:0:19
GGACTACACGGGTTTCTAATCCTGTTTGCTCCCCACGCTTTCGCACCTGAGCGTCAGTCTTTGTCCAGGGGGCCGCCTTCGCCACCGGTATTCCTCCAGATCTCTACGCATTTCACCGCTACACCTGGAATTCTACCCCCCTCTACAAGACTCTAGCTTGCCAGTTTCAAATGCAGTTCCCAAGTTAAGCTCGGGGATTTCACTTCTGACTTAAGAAACCACCTACGCACCCTTACGCCCAGTTATTCCGGGTAAAGACAGCCCCCTACCGATTAGCGCCGCCTGCGGCCCGTAGTTAGCC
+
CCCCCGGGGGGGGGGGGGGGGGGGGGGGGGGGGGGGGGGGGGDGGGGGGFGGGGFGGFGGGGGGGFFFGGDGGGGDGGGGCGGGGGGGGGFGGGGGGGGFCFGGGGGGGGDEFCFGGGGGEGGGGGGGGGGGGGGGGGGGGGGFGGGGGGFFGGGGGGGGGGGG@CFFGGGGCECFEFGFGFFGGGFGGG9?CGDED*FFGFGFFGGFFGGFEGGGFFGGFGFDFFD>;D1;;66=50>EC,():25):/<(-)9)0),((.9?<E(((((((;()317(2,(((((--*(/4(-(-+.).
@M04650:207:000000000-C238N:1:1101:8373:12408 2:N:0:19
GGACTACAGGGGTTTCTAATCCTGTTTGCTCCCCACGCTTTCGAGCCTCAGCGTCAGTTACAGTCCAGAGAGTCGCCTTCGCCACTGGTGTTCTTCCTAATCTCTACGCATTTCACCGCTACACTAGGAATTCCACTCTCCTCTCCTGCACTCAAGTTTCTCAGTTTCAAAAGCTTACTACGGTTGAGCCGTAGCCTTTCACTTCTGACTTAAGAAACCACCTACGCACCCTTTACGCCCAGTAATTCCGGATAACGCTAGCCCCCTACGTATTACCGCCGCTGCTGGCCCGTAGTTAGCC
+
CCCCCGGGGGGGGGGGGGGGGGGGGGGGGGGGGGGGGGGGGGGGGGGGGGFGGCGGGGFGGGGGGGGGGGGGGGGGGGGGGGGGGGGGGGGGGGGGGGGGGGGGGGF::FFGGGGGGDGGGGCFCGCCEGGGCFFGGGGGGGGFGGGGGGGFGGGGGGEGFFGGGGGGGCFGGGFFFGGGGGDFGGGGGFGGGGFGGGGFGFGFFFFFEGFGFC7CFDGG>GFFFF>EFGFBD6BCDDGFCB=E>C3)@F321AGFG@@7:@F;GGFFFFFF966<DC16;BB>9:B>?*(549029:5).
@M04650:207:000000000-C238N:1:1101:28790:12444 2:N:0:19
GGATACAAGGGTTTCTAATCCTGTTTGCTCCCCACGCTTTCGCACCTGAGCGTCAGTCTTCGTCCAGGGGGCCGCCTTCGCCACCGGTATTCCTCCAGATCTCTACGCATTTCACCGCTACACCTGGAATTCTACCCCCCTCTACGAGACTCAAGCTTGCCAGTATCAGATGCAGTTCCCAGGTTGAGCCCGGGGATTTCACATCTGACTTAACAAACCGCCTGCGTGCGCTTTACGCCCAGTAATTCCGATTAACGCTTGCACCCTCCGTATTCCCGCGGCTGCTGGCACGGAGTTAGCC
+
CCCCCGAFFGGGGGGGGGGGGGGGGGGGGGGGGGGGGGGGGGGGGGGGGGGGGGGDFGGGGGGGGGGGGGGGGGGGGGG?GGGGGGGGGGGGGGGGGGGGGGGGGGGGGEGGGGGGGGGGGFGGFGGFGGGGGGGGGGGGGDG?GGGGGEFFGCEGGGGGGGGGFFGGGGCA?FFGGGGGGGGFGGGCCFGGGGGGGGGGGCEFFGGFEGF79CGG4;FGFGFFDFBEFG9B:=FAEFGG?:74CGA>:?)31>CAD93::B7>GE??:;?B:<).99999>96??8>?227((-,3+-45
@M04650:207:000000000-C238N:1:1101:12659:12452 2:N:0:19
GGACTACCCGGGTTTCTAATCCTGTTTGCTCCCCACGCTTTCGCACCTGAGCGTCAGTCTTTGTCCAGGGGGCCGCCTTCGCCACCGGTATTCCTCCAGATCTCTACGCATTTCACCGCTACACCTGGAATTCTACCCCCCTCTACAAGACTCTAGCTTGCCAGTTTCAAATGCAGTTCCCAAGTTAAGCTCGGGGATTTCACATCTGACTTAACAAACCGCCTGCGTGCGCTTTACGCCCAGTAATTCCGATTAACGCTTGCACCCTCCGTATTACCGCGGCTGCGGGCACGGAGTTAGC
+
CCCCCFGGGGGGECGGGGGGGGGGFGGFEGGFFGGGGGGGGGGGGGDGFCFGGGGGDG9FFFGGGGGGGGGGEGFFFGBFGGGGGGGGGGGGGGAFGGGGFGFFGGGGGGGGFGGGGGGGGGGGGGGG?FGGGGGFGCD=EGGFGFG?DGGFGDFGFGCGFFGGGGGGGGFGGG9AFGGFGGCFFEGGGFFFGGEGDGGGGAFFBF>=?7CCCGGGF7C<;D0?DA301>;B>G>5=:GDG045CGBAGFF::)74:80::BGF6EB:0<F??@:AFC:9>6(,4((,45(*-((-(2694
@M04650:207:000000000-C238N:1:1101:7712:12468 2:N:0:19
GGACTACCGGGGTTTCTAATCCTGTTTGCTCCCCACGCTTTCGCACCTGAGCGTCAGTCTTCGTCCAGGGGGCCGCCTTCGCCACCGGTATTCCTCCAGATCTCTACGCATTTCACCGCTACACCTGGAATTCTACCCCCCTCTACGAGACTCAAGCTTGCCAGTATCAGATGCAGTTCCCAGGTTGAGCCCGGGGATTTCACATCTGACTTAACAACCCGCCTGCGTGCGCTTTACGCCCAGTAATTCCGATTAACGCTTGCACCCTCCGTATTACCGCGGCTGCGGGCACGGAGTTAGC
+
CCCCCGGGGGGGG>@FFGGGGGGGGGFGGGGGGGGGGGGGGGEGGGEFFDFFGGGDCGFGAFDFFGGGCGGGGDGGGGGF?FGCFGGGGEGGGGGGGGFGGGGGFCFGGGEGGGCGGCCD8FGG88F,,BFFGCFGGGGGGGGFFGFEB>EFG6CFFE;>CGGCGFFGGGGGFDCGGFG7?FG*@ACC?C,7ECCE3CFG>6>68DGF?:FCEC>7A0CDBG61::>>,92(75740(8ECBB?G*5:C*)4()/6C<>?20<>GFB?B63?:F?)A7820(79>1(,9E9E:4-,482).
@M04650:207:000000000-C238N:1:1101:25960:12498 2:N:0:19
GGACTACAAGGGTTTCTAATCCTGTTTGCTCCCCACGCTTTCGAGCCTCAGCGTCAGTTACAGTCCAGAGAGTCGCCTTCGCCACTGGTGTTCTTCCTAATCTCTACGCATTTCACCGCTACACTAGGAATTCCACTCTCCTCTCCTGCACTCTAGACTTCCAGTTTGGAATGCAGCCCCCAGGTTGAGCCTGAGTATTTCACATCCCACTTAAAAATCCGCCTACGCTCCCTTTACGCCCAGTAAATCCGGACAACGCTCGCCACCTACGTATTACCGCGGCTGCTGGCACGTAGTTAGC
+
CCCCCGGGGGGGGGGGGGGGGGGGGGGGGGGGGGGGGGGGGGGGGGGFFGGGGGGGGGGFGGGGGGGGGGGGGGGGGGGGGGGGGGGGCFGGGGGGGGGGGGGGGGGGGGGGFGGGGGGGGGGGGGGFGGGGGGGGGGGFGGGFGGGGGGGFGGGGGGGGGGDCDGGGGGGGCDFGGFGGGGGGGGGFFGGGGFCCCGGGFFGFFG>9@D>DAFFD;@GCBGA7)37@9C@B=CF4BDGGGFB=FGFEGF>@;DG;*.6??>D(1A14???0<F><FG?>>;>B;?>2258F?:B?67)).
@M04650:207:000000000-C238N:1:1101:10493:12538 2:N:0:19
GGACTACTAGGGTTTCTAATCCTGTTTGCTCCCCACGCTTTCGAGCCTCAGCGTCAGTTACAGTCCAGAGAGTCGCCTTCGCCACTGGTGTTCCTCCTAATATCTACGCATTTCACCGCTACACATGGAATTCCACTCTCCTCTCCTGCACTCAAGTCTACCAGTTTCCAATGCATACAATGGTTGAGCCCCTGCCTTTTACCCCAGAACTAATAACCCACCTGAGCCCCCTTTTACCCCAATAAATCCGGACAACGCCCGGGACCCACCGTATTCCCGGGCCGCCGGGCCGTAGGTTGCC
+
CCCCCGGGGGGGGGGGGGGGGGGGGGGGGGGGGGGGGGGGGGGCFEGGGGGGGGGGGGGGGGGGGGGGCCFE6EFGGGGGFGGGGGGGGGGGG,EGGGCCG9=FGGGGGGGGGGGGGGGGGGGGC4EFGGGGGGFGGGCFGGGFGG9=FGGFGGFG,694D<@EGGGGFGGGGGGF=D89,CDGG@,=@D+@=EFFGFFF+0,000+3)*=*0+?B*)D*)<)))*0*-*:)0C***0BC*:3);C<<6/:4(.;2)03(31)6CG0.:(4((;(-+6(,24(,,((((/(*4(4(63((5
@M04650:207:000000000-C238N:1:1101:15429:12558 2:N:0:19
GGACTACTGGGGTATCTAATCCTGTTTGCTCCCCACGCTTTCGAGCCTCAGTGTCAGTTACAGGCCAGAGAGCCGCTTTCGCCACCGGTGTTCCTCCATATATCTACGCATTTCACCGCTACACCTGGAATTCTACCCCCCTCTACAAGACTCTAGCTGGACAGTTTTAAATGCAATTCCCAGGTTGAGCCCGGGGATTTCACATCTGACTTAACAAACCGCCTGCGTGCGCGTTACTCCCAGTAATTCCGATTAACGCTTGCACCCTCCGTATTACCGCGGCTGCTTGCACGGAGTTAGC
+
BCCC<;FGGFGGGGGGGGGGGGGGGGFFCGGGGGGGGGGGGGGFGGGGG?FFGGGGGGGGGGGGGGGGGDGGGGGGCEFGGGGGGGGFGGEGGGGGGGGGGGGGGGF:CGGGFGFGGGGGEGFCFGFDGGGGGGGGGGG:B?EFGFG8E=FFGGGAFFGGFGGGGGGGGGGGGFGGGGFGG9BFGGC6F7FFGGGGGDGGGFGFFGGFECDGFFFGF2=5@4:?DF6B?:(((=B;D)4<C?047:>FF4F((09<729?:0/,>F6<BFFFBF049C:;0((4(47).A>C69(,2C4).
@M04650:207:000000000-C238N:1:1101:28437:12584 2:N:0:19
GGACTACCGGGGTTTCTAATCCTGTTTGCTCCCCACGCTTTCGCACCTGAGCGTCAGTCTTTGTCCAGGGGGCCGCCTTCGCCACCGGTATTCCTCCAGATCTCTACGCATTTCACCGCTACACCTGGAATTCTACCCCCCTCTACAAGACTCTAGCTTGCCAGTTTCAAATGCAGTTCCCAAGTTAAGCTCGGGGCTTTCACATCTGACTTAATCCACCGCCTGCGTGCGCTTTACGCCCAGTAATTCCGATTAACGCTTGCACCCTCCGTATTACCGCGGCTGCTGGCACGGAGTTCGC
+
CCCCCGGGGGGGGGGGGGGGGGGGGGGGGGGGGGGGGGGGGGGGGDGGFGGGGGGGGGGCCGGGGGGGFG@:FEGGGGGGGGGGGGGGGGGGGGGGGCGGGAFGG=FFGGGGGGGGGDGGGGGFGDFCGEGFGDF92DDEECEFGGC6>FGFGGGGGGGGGGGG3>CGE9EGGGGG9:FG9?8FGGCFGGC?5ECC5?FCCFFFFD7@<GGG<FGF+/>FBGBF;A1>?G69B5F<FBGGG<:BGFB:CF??1>DAF:9?::F<FE66116318>4<D6>BB;(,18?BE(+8(446C)43
@M04650:207:000000000-C238N:1:1101:24118:12592 2:N:0:19
GGACTACTGGGGTTTCTAATCCTGTTTGCTCCCCACGCTTTCGCACCTGAGCGTCAGTCTTTGTCCAGGGGGCCGCCTTCGCCACCGGTATTCCTCCAGATCTCTACGCATTTCACCGCTACACCTGGAATTCTACCCCCCTCTACAAGACTCTAGCTGACCAGTTTCATATGCAGTTCCCAAGTTAAGCTCGGGGATTTCACATCTGACTTAATCAACCGCCTGCGTGCGCTTTACGCCCTGTAATTCCGATTAACGCTTGCACCCTCCGTATTACCGCGGCTGCTGGCACGGATTTAGC
+
CCCCCGGGFFFEGGGEFE9FFEGCEFGGGEGF<BF@@7BGGGEGC@CFCCEF@FEFGF,6EFFGGG@CFGGCF:C7FFGF@:=,8=++@FGFFAF??EGFGGFFGA,A::BFFCD??C+=+>EFGGGF8>FGGDA?D,+8BDGF8EF,C1DA8FFC9F,94376FCE9F9;E+D7CC>CEF9DDGGGGC;,4:*1:)1CC1B;6@CD8@10C;CFG=4**.>224A;.15:09EFFF?*:>(.5D*6<>7)(,7*4C:6(-8*)6*(4:1(48FFBC7,499>1(,..85,+(24(,@A))
@M04650:207:000000000-C238N:1:1101:26695:12624 2:N:0:19
GGACTACACGGGTTTCTAATCCTGTTTGCTCCCCACGCTTTCGAGCCTCAGTGTCAGTTACAGGCCAGAGAGCCGCTTTCGCCACCGGTGTTCCTCCATATATCTACGCATTTCACCGCTACACATGGAATTCCACTCTCCTCTCCTGCACTCAAGTCTACCAGTTTCCAATGCATACAATGGTTGAGCCCCTGCCTTTTACACCAGCCTTAATAAACCACCTGCGCGCGCTTTACGCCCAATAAATCCGCACACCCCTCGGGACCTCCGTATTACCCCGCCTGCTGGCCCGTATTTAGCC
+
<<CBC<F8CFCGGGFGGGGGGFDDGFGGG<C@FGGGGGGGGGGCCFGGGFC,CFG9FGG9FFC,CFGG@DECF8CF+CFGGGGE7,>:F@CCGF;FG8D<FFDFG;F@FGGGCDFGGGGDCFDE9EFGGDFFGGGGG89FGGGFFGA,<,3<F8,EFCA,@ADDFGGGG9>9?E8CFG8=A3,C<7B69739AC6C7CGG;;@A539*:979A7>9+.=/-?-:=5:2(28><=+9868<*7;4::1700),(0*,)--(-179DGF)19(.8E2<C*81--(((,)((*-*-(((.+)).
@M04650:207:000000000-C238N:1:1101:10307:12627 2:N:0:19
GGACTACCGGGGTTTCTAATCCTGTTTGCTCCCCACGCTTTCGCACCTGAGCGTCAGTCTTTGTCCAGGGGGCCGCCTTCGCCACCGGTATTCCTCCAGATCTCTACGCATTTCACCGCTACACCTGGAATTCTACCCCCCTCTACAAGACTCTAGCTTGCCAGTTTCAAATGCAGTTCCCAAGTTAAGCTCGGGGATTTCACATCTGACTTAACAAACCGCCTGAGTGCGCTTTACGCCCAGTAATTCCGATTAACGCTTGCACCCTCCGTATTACCGCGGCTGCTGGCACGGAGTTCGC
+
CCCCCGGGGGGGFGGGGGGGGGGGGGGGGGGFGGGGFGGGCDGGGGGGGGGGGGGEGFGGGGGGGGGGGGGGGGGGGGGGGGGGGGGGGGGGGGGGGGGFGFGGGGFGGGGGGGGGGGGGGGGGGGGFGGGGFGGGGGGGGGGFGGGGFFGFGCFFGFEDG>EEGFGGGCCG>FE7:CCEGDFGGGGGGGFGGEGGD4AFGFGFFGGFCGGGEGF=F;FGFG@D0),;AC9BFC>2@0;EE<:BCC<97F:0,<D<C?>::?G?GG?::293:A3AEGF;06>>6?0)5C(C?771<G203
@M04650:207:000000000-C238N:1:1101:13399:12647 2:N:0:19
GGACTACTGGGGTATCTAATCCTGTTTGCTCCCCACGCTTTCGAGCCTCAGTGTCAGTTACAGGCCAGAGAGCCGCTTTCGCCACCGGTGTTCCTCCATATATCTACGCATTTCACCGCTACACATGGAATTCCACTCTCCTCTCCTGCACTCAAGTCTACCAGTTTCCAATGCATACAATGGTTGAGCCACTGCCTTTTACACCAGACTTAATAAACCACCTGCGCTCGCTTTACGCCCAATAAATCCGGACAACGCTCGGGACCTACGTATTACCGCGGCTGCTGGCCCGTAGTTAGCC
+
CCCCCGGGGGGGGGGGGGGGGGGGGGGGGGGGGGGGGGGGGGGGGGGGGGGGGGGGGGGGGGGGGGGGGGGGGGGGEFGGGGGGGGGGGGGGGGFGGGGGGGGGGGGGGGGGGGGGGGGGGGGGGGGEGGGFFGGGGGGGGGGFGGGGGGGFGGGFGFFGGGGGGFGGGGGFCGGGGGG8AGGGGG?DGGGDGGGGGGGGGFCFFGGFDFCGAFFGFEGGFGFEDDF?AG@2B5=CBFGDG0=EGGC5FFD@9EF1<0(8>FC;GGF8????BE94?*((-2,,:?D0,*(*726:4+)-.
@M04650:207:000000000-C238N:1:1101:16743:12702 2:N:0:19
GGACTACTGGGGTTTCTAATCCTGTTTGCTCCCCACGCTTTCGTGCCTCAGTGTCAGTTACAGTCCAGAGAGCCGCTTTCGCCACCGGTGTTCCTCCATATATCTACGCATTTCACCGCTACACATGGAATTCCACTCTCCTCTCCTGCACTCAAGTCTACCAGTTTCCAATGCATACAATGGTTGAGCCACTGCCTTTTACACCAGACTTAATAAACCACCTGCGCTCGCTTTACGCCCAATAAATCCGGACAACGCTCGGGACCTACGTATTACCGCGGCTGCTGGCCCGTAGTTTGCC
+
CCCCCGGGGGGGGGGGGGGGGGGGGGGGGGGGGGGGGGGGGGGGGGGGGGGGGGGFGGGGGGGGGGGGGGGEGGGGGGFGGGGGGGGGGGGGGGGGGGGGGGGGGGGGGGGGGGGGGGGGGGFGGGGGGFFGGGGGGGGGGGGFGGGGGGGFGFGGFGGGGGGGFGGGGGGGGGGGGGFEFGGFGDFFFFFF?FGGGGGGGFFF5=?CCG@DEFDDFFCFDDDE2B=9=D@DBGFFEFGGGFFEDGF?GFFF@FGFGB?03(C9DGF???FFDFA<@*49;>>;04?22*,1,(4-.+-4<
@M04650:207:000000000-C238N:1:1101:25789:12728 2:N:0:19
GGACTACTCGGGTTTCTAATCCTGTTTGCTCCCCACGCTTTCGAGCCTCAGTGTCAGTTACAGGCCAGAGAGCCGCTTTCGCCACCGGTGTTCCTCCATATATCTACGCATTTCACCGCTACACATGGAATTCCACTCTCCTCTTCTGCACTCAAGTCTCCCAGTTTCCAATGACCCTCCCCGGTTGAGCCGGGGGCTTTCACATCAGACTTAAGAAACCGCCTGCGCTCGCTTTACGCCCAATAAATCCGGACAACGCTTGCCACCTACGTATTACCGCGGCTGCTGGCACGTAGTTAGC
+
CCCCCGGGGGGGGGGGGGGGGGGGGGGGGGGGGGGGGGFGGGGGGGGGGGGGGGGGGGGGGGGGGGGGGGGGGGGGGGGGGGGGGGGGGGGGGGGGGGGGGGGGGGGGGGGGGGGGGGGGGGFECDGGFFFGGGGGGGGGGGGFGGGGGGGFGGGGGGFGGGGGFGGGGGGGGGGGGGGGGGGGGGGGGGGGGGGGGCFEGFG8FF?A:C<FEGCCFFGG@:;;?FFFFD>9<GFFF<DGGFB?GFFFFF@4:DGBF99BFFFF=CFFF:?02+2:CC6>B>BB>0?B?D?G?:21??<A4
@M04650:207:000000000-C238N:1:1101:9041:12730 2:N:0:19
GGACTACAGGGGTTTCTAATCCTGTTTGCTCCCCACGCTTTCGCACCTGAGCGTCAGTCTTTGTCCAGGGGGCCGCCTTCGCCACCGGTATTCCTCCAGATCTCTACGCATTTCACCGCTACACCTGGAATTCTACCCCCCTCTACAAGACTCTAGCTGACCAGTTTCAAATGCAGTTCCCAAGTTAAGCTCGGGGATTTCACATCTGACTTAATCAACCGCCTGCGTGCGCTTTACGCCCAGTAATTCCGATTAACGCTTGCACCCTCCGTATTACCGCGGCTGCTGGCACGGAGTTCTC
+
CCCCCFGGGFGGGGGGGGGGGGGGGGGGGGGGGGGGGGGGGGGGGGGFGGGGGGGGGGGGGFGGGGGGGG>FGGGGGGGGDDGGGGGGGGGGGFGGC@FGGGGGGCFGGGGGGGGGGGGGGGGGGGGF<DGGGGGGGGGGGGGFGGGGGFGFGGDGGGG,DGGGGGGGGGGGFGGGGGGGGFFGGGCGGG9?>EEC)/FFFFGFFGC+9CGG<7CFF<FG>G@FFFB:;G@>FEFAF?EGD018>FA>>7?:?BGFF69B66F3DF??FF9?1C?BGF?BB>>>9<20250C:1;(4F)).
@M04650:207:000000000-C238N:1:1101:16291:12741 2:N:0:19
GGACTACTCGGGTTTCTAATCCTGTTTGCTCCCCACGCTTTCGCACCTGAGCGTCAGTCTTTGTCCAGGGGGCCGCCTTCGCCACCGGTATTCCTCCAGATCTCTACGCATTTCACCGCTACACCTGGAATTCTACCCCCCTCTACAAGACTCTAGCTGACCAGTTTCAAATGCAGTTCCCAAGTTAAGCTCGGGGATTTCACATCTGACTTAATCTACCGCCTGCGTGCGCTTTACGCCCAGTAATTCCGATTAACGCTTGCACCCTCCTTATTACCGCGGCTGCTGTCCCGGAGTTAGC
+
CCCCCGGGGGGGGGGGGGGGGGGGGFFGGGGGGGGGGGGGGGGGGGGF8CFGGGGGGGGGGGGGGGGGCGDFGGG@FGGGGGGG>FGGGGGGGGGGGGGGGGGGFFGGGGGECEGGGDGGGGGFFGFGGGGGGGG<AD+CEDGFGGGF9,>8EFGGGGGFFGGGFGGGDGDFGGG7E;,DEFG>>FGG?C;7CEG=GGDCF8;1+*=B*4C=8:C;+1;C>DF<<A6D;73(1:>>B?CEGB03774>FFFBBDGAG?04<0*)*;,(41(6<F96@0(-9>030:>B4+)331,-4*).6
@M04650:207:000000000-C238N:1:1101:17348:12804 2:N:0:19
GGACTACAAGGGTATCTAATCCTGTTTGCTCCCCACGCTTTCGCACCTGAGCGTCAGTCTTTGTCCAGGGGGCCGCCTTCGCCACCGGTATTCCTCCAGATCTCTACGCATTTCACCGCTACACCTGGAATTCTACCCCCCTCTACAAGACTCTAGCTTGCCAGTTTCAAATGCAGTTCCCAAGTTAAGCTCGGGGATTTCACATCTGACTTAACAAACCGCCTGCGTGCGCTTTACGCCCAGTAATTCCGATTAACGCTTGCACCCTCCGTATTACCGCGGCTGCTGGCACGGAGTTAGC
+
CCCCCGGGGGGCFGGGGGGGGGGGGGGGGGGGGGGGGGGGGGFGEGGGGGGGGGGGGGGGGGGGGGGGGGGGGGGGGGGGGGGGGGGGGGGGGGGGGGGFGGGGGGGGGGGGGGGGGGGGGGGGGGGGGGGGGGGGGGGGGGGFGGGDFGGFGGGGGGGGGGGGGGGGGGGGGGGGGGGGGGGGGGGGGGFFEGGGCDGGGFGFFGGFCGGGFFGGFFGGBGFFDF9B@GFF9GFFFBGGGF:BGG9BGF::?EGBG:;?F0FFGGF?FFFFFGBFGG0>>FFFB67:057F?6938F95<
@M04650:207:000000000-C238N:1:1101:13623:12826 2:N:0:19
GGACTACTGGGGTTTCTAATCCTGTTTGCTCCCCACGCTTTCGAGCCTCAGTGTCAGTTACAGACCAGAGAGCCGCCTTCGCCACTGGTGTTCCTCCATATATCTACGCATTTCACCGCTACACATGGAATTCCACTCTCCTCTTCTGCACTCAAGTCTCCCAGTTTCCAATGACCCTCCCCGGTTGAGCCGGGGGCTTTCACATCAGACTTAAGAAACCGCCTGCGCTCGCTTTACGCCCAATAAATCCGGACAACACTTGCCACCTACGTATTACCGCGGCTGCTGGCACGTAGTTAGC
+
CCCCCGGGGGGGGGGGGGGGGGGGGGGGGGGGGGGGGGGGGGGGGGGGGGGGGGGGGGGGGGGGGGGGGGGGGGGGGGGGGGGGGGGFFFGGGGGGGGGGGGGGGGGGGGGGGGGGGGGGCEGGGGGGFFGGGGGGGGGGGGGFGGGCC;FFGF8FGGGGGGGGGAFGGGGGGGCGGGGGGGGDEGGFCGGGGGE>CCCFGFGFC<+;=FF>4CF@F=GGFGF;1A@E9DBB1F3>F1CEG?6?G79<FF>>(7C<G02<6>G?CGF:(5<?<C7)<F60906;6:BF?G0C?:24?+).6
@M04650:207:000000000-C238N:1:1101:20641:12827 2:N:0:19
GGACTACCGGGGTATCTAATCCTGTTTGCTCCCCACGCTTTCGCACCTGAGCGTCAGTCTTTGTCCAGGGGGCCGCCTTCGCCACCGGTATTCCTCCAGATCTCTACGCATTTCACCGCTACACCTGGAATTCTACCCCCCTCTACAAGACTCTAGCTGACCAGTTTCAAATGCAGTTCCCAAGTTAAGCTCGGGGATTTCACATCTGACTTAATCAACCGCCTGCGTGCGCTTTACGCCCAGTACTTCCGATTAACGCTTGCACCCTCCGTATTACCGCGGCTGCTGGCACGGAGTTAGC
+
CCCCCGGGGGGGGGGGGGGGGGGGGGGGGGGGGGGGGGGGGGGGGGGGGFGGGGGGGGGGGGGGGGGFGGGGGGGGGGDGGGGGGGGGGGGGGGGGGGGFGGGGGGFGGGGGGGGGGGGG@@FGGGGGGFGGGGGGDBDFGGGAFFCFGGFFGGGAFGGGGGGGGCGGGGGGGGGFFGGGGFFGGGF@2;;CGEGGGCFGFAGFFGGFCGGGF>CFFFGGFGF@;F9A2D>BFD><F6EEEB<BG744FFF((8<AGBFFFFGBGGF?6?(,(28<F7?F909F61322=0C:0928::).
@M04650:207:000000000-C238N:1:1101:6659:12867 2:N:0:19
GGACTACAGGGGTTTCTAATCCTGTTTGCTCCCCATGCTCTCATGCCTCAGCGTCAGTTACAGTCCAGTAAGTCGCCTTCGCCACTGGTGTTCTTCCTAATCTCTACGCATTTCACCGCTACACTAGGAATTCCACTTACCTCTCCTGCACTCTAGTTACACAGTTTTATGTGCTTTCCACAGGTTAAGCCTATATATTTAACACATAACTTATCTAACCGCCTACGCATCCTTTACGCCCAGTTATTCCGAACAACGCTTGCCACCTACGTATTACCGCGGCTGCTGGCACGTAGTTAGC
+
CCCCCCFGGGGGCGGGFGGGGGGGGFGGGFGFGGGGGGGGFFGGGGGGGGGGGGGGGFGGGGGGGGGGGGGGGGGDGGGGGGGGGFGGGF@BDFGFAGGGGGGGGFFGGGDGGGFGGGGDGGGGFGFGFEFGGGGGGGFFFGGFGGGGGGGFGGGGGGFGFGGGGGGGGGFGGGGGFGGGGGFGFGGFAAFFFGG8FCD8=EGB6==FFGGCCGCFFEGGADB>AF=ADGFE==BAAADF>4@@7B7CFF4(8?DDF>;07;<(+A;;E8;;@GEFGG0>;9012<??2EBGF3:B?F6))
@M04650:207:000000000-C238N:1:1101:9003:12872 2:N:0:19
GGACTACTCGGGTATCTAATCCTGTTTGCTCCCCACGCTTTCGCACCTGAGCGTCAGTCTTTGTCCAGGGGGCCGCCTTCGCCACCGGTATTCCTCCAGATCTCTACGCATTTCACCGCTACACCTGGAATTCTACCCCCCTCTACAAGACTCTAGCTGACCAGTTTCAAATGCAGTTCCCAAGTTAAGCTCGGGGATTTCACATCTGACTTAATCAACCGCCTGCGTGCGCTTTACGCCCAGTAATTCCGATTAACGCTTGCACCCTCCGTATTACCGCGGCTGCTGGCACGGAGTTAGC
+
CCCCCGGGGGGGGGGGGGGGGGGEGGGGGGGGGGGGGGGGGGEGGGGFFDFGGGGGGGGGGGGGGGGGGEGGGGGGGGGGCGGGGGGGGCFGGGGGGGGGGGFGGGGGGGGGGGGGGGGGGGGGGGGGGFGGGGGGGDFFGGGFGGGFGGGFGFGGGGGGGGGGGGGGGGGGGFGGGGGGGGGGGGFGGGFFG>E*)?FGGFCFAFFFEGGGF>CCFFGGFGFFFFBFFGF96=FBF?GGGFFFG7<BGF@FFFG9D?BFFFFFGGFBFF9?FFBFGGBB06(,11:?FD:G:>(-8?)64
@M04650:207:000000000-C238N:1:1101:26053:12874 2:N:0:19
GGACTACAGGGGTATCTAATCCTGTTTGCTCCCCACGCTTTCGAGCCTCAGCGTCAGTTACAGTCCAGAGAGTCGCCTTCGCCACTGGTGTTCTTCCTAATCTCTACGCATTTCACCGCTACACTAGGAATTCCACTCTCCTCTCCTGCACTCTAGACTTCCAGTTTGGAATGCAGCCCCCAGGTTGAGCCTGAGTATTTCACATCCCACTTAAAAATCCGCCTACGCTCCCTTTACGCCCAGTAAATCCGGACAACGCACGCCACCTACGTATCACCGCGGCTGCTGGCACGTAGTTAGC
+
CCCCCGGGGGGGGGGGGGGGGGGGGGGGGGGGGGGGGGGGGGGGGGGFGGGGGGGGGGGGGGGGGGGGGGGGGGGGGGGGGGGGCEGFFGGGGGGGGGGGGGGGGGGGGGGGGGGGGGGGGGGGGGGGGGGGGGGGGGGGGGGFGFGGGGGFGGGGGGGGGGGGFGGGGCEGFGGGGGGGGGGGGGGGGGGGCC,EFGFGGFFFFDF>CGGGEGGG6CFGFGAFFFFFFGFFFGFCFFCGD>@E7CE?FFB;085?D07(33C<DG?:7>:?2:(6CF(690>B>B::FGF?(48.,A).4
@M04650:207:000000000-C238N:1:1101:5217:12889 2:N:0:19
GGACTACCGGGGTTTCTAATCCTGTTTGCTCCCCACGCTTTCGAGCCTCAGCGTCAGTTACAGTCCAGAGAGTCGCCTTCGCCACTGGTGTTCTTCCTAATCTCTACGCATTTCACCGCTACACTAGGAATTCCACTCTCCTCTCCTGCACTCTAGACTTCCAGTTTGGAATGCAGCCCCCAGGTTGAGCCTGAGTATTTCACATCCCACTTAAAAATCCGCCTACGCTCCCTTTACGCCCAGTAAATCCGGACAACGCTCGCCACCTACGTATTACCGCGGCTGCTGGCACGTAGTTAGC
+
CCCCCCFFGGGGGGGGGGGGGGGGGGGGGGGGGGGGGGGGGGGEGGGGGGGGGGGGGGGGGGGGGGGGGDGGFGGGGGGGGGEGGGGGGGGGGGGFGEDGGFAGFGGDFEEGGGGGGGGGGGGGGFGGGGGGGG9FFGCFGFGFGGGGFFGFGGGCGFC>FGFFFFG,+,EDCGGFFDCGCFEFFGGGGGGC915@BFGGFFGAFFCFEGCF6FFD45EFBFFFFF=BFDBFFFF*+6E7<<83CC?EFFA;<>5@FFF<?>G>5E??BF?:)<?)<>6;>>B0(4?)7E?F:B:1,<:AD
@M04650:207:000000000-C238N:1:1101:25213:12899 2:N:0:19
GGACTACAAGGTTTTCTAATCCTGTTTGCTCCCCACGCTTTCGAGCCTCAGCGTCAGTTACAGTCCAGAGAGTCGCCTTCGCCACTGGTGTTCTTCCTAATCTCTACGCATTTCACCGCTACCCTAGGATTTCCACTCTCCTCTCCTGCACTCTAGACTTCCATTTTGGAATGCAGCCCCCAGGTTGAGCCTGAGTATTTCCCATCCCACTTAAAAATCCGCCTACCTCCCCTTTCCTCCCATTACATCGGGACAACGCTCGCCACCTCCTTATTACCTCGGCTGCTGGCCCTTCCTTAGC
+
CCCCCDGG9FG,FF?CEF,CFA,6CFECCFFGG7<:C@FFD9,9,@C:,,;C+8:BBF<@F9,CFC,C,E,8CA4CBFE:,BC,:4C8E=F=AE;F?FGC<94,,4C,>CGGGGAFA,4=EE8=9:FCF,CFEA,9=D=EB8@9=@DFGG=9=44,8@@=EEA=BDFGE,,36AE,===E=@E+F9D8,=@917,@+5@3516*1:C>@*;CAFCFA03;09>4)*)**;>9BGA*8*??F5*.=+.*=)0((2:3FF9(2(16/8=,(.,).<6)0*).,((14(503E(2(,(.-<:-9
@M04650:207:000000000-C238N:1:1101:6740:12914 2:N:0:19
GGACTACTAGGGTTTCTAATCCTGTTTGCTCCCCACGCTTTCGAGCCTCAGCGTCAGTTACAGTCCAGAGAGTCGCCTTCGCCACTGGTGTTCTTCCTAATCTCTACGCATTTCACCGCTACACTAGGAATTCCACTCTCCTCTCCTGCACTCTAGACTTCCAGTTTGGAATGCAGCCCCCAGGTTGAGCCTGAGTATTTCACATCCCACTTAAAAATCCGCCTACGCGCCCTTTACGCCCAGTAAATCCGGACAACGCTCGCCACCTACGTATTACCGCGGCTGCTGGCACGGAGTTAGC
+
CCCCCGGGGGGGGGGGGGGGGGGGGGGGGGGGGGGGGGGGGGGGGGGGGGGGGGGGGGGGGGGGGGGFCGGGGGGGGGGGGGGGGGGGGGGGGGGGGGCGGDFGGGGGGGGGGGGGGGGGGGGGGGGGFFGGGGGGGGGGGGGFGGGGGGGFGGGGGFGGGGGGGGGGGGGGGGGGFFGGGGGFFFGGGGGGG6@FGFGGGFGAFGGFFGFCEFGGFDGGFGA2AFDD)55@BGFEFDGGG;;@GCCEGFE;0BDFF(6((-/(1;??FB::2C:<GGFF09>>213:(*(33((428496
@M04650:207:000000000-C238N:1:1101:5284:12949 2:N:0:19
GGACTACAAGGGTATCTAATCCTGTTTGCTCCCCACGCTTTCGAGCCTCAGCGTCAGTTACAGTCCAGAGAGTCGCCTTCGCCACTGGTGTTCTTCCTAATCTCTACGCATTTCACCGCTACACTAGGAATTCCACTCTCCTCTCCTGCACTCTAGACTTCCAGTTTGGAATGCAGCCCCCAGGTTGAGCCTGAGTATTTCACATCCCACTTAAAAATCCGCCTACGCTCCCTTTACGCCCAGTAAATCCGGACAACGCTCGCCACCTACGTATTACCGCGGCTGCTGGCACGTCGTTAGC
+
CCCCCGGGGGGGGGGGGGGGGGGGGGGGGGGGG>FGGGGGGGGGGGGGGGGGGCCFEEFGGGGGG?FGGGGGGGGGGGGGGGGEGGGGGGGGGFGGGGDGGGGGGGGGGGGGGGGGGGGGGGEFDGGGGGGFGGGGGGGGGGGFGGGF88FFGGGGFEFGGFGFGGGGCCCA+CDFEFGGGCEGFG?EGGGGGGFGF7CFGFGFFGGAEGGGFGGGACGGAGFADFADDDA=B<AEADGGG>(8FC<CGFF0;DGFF@@?FFCBDGF02:(.4C7)<DB>9>;BBBDF4=7C(((49E03.
@M04650:207:000000000-C238N:1:1101:9582:12984 2:N:0:19
GGACTACAGGGGTTTCTAATCCTGTTTGCTCCCCACGCTTTCGAGCCTCAACGTCAGTGATCGTCCAGTAAGCCGCCTTCGCCACTGGTGTTCCTCCTAATATCTACGCATTTCACCGCTACACTAGGAATTCTACTCTCCTCTCCTGCACTCAAGTTTCTCAGTTTCAAAAGCTTACTACGGTTGAGCCGTAGCCTTTCACTTCTGACTTAAGAAACCACCTACGCACCCTTTACGCCCAGTAATTCCGGATAACGCTAGCCCCCTACGTATTACCGCGCCTGCTGGCACGTAGTTAGCC
+
CCCCCGGFGGGGEGGGGGGGGFGGFFGGGGGGGGGGGGGGGGG8FGEEEC<CCGFGGD9@FEFFGGGGGGGGGFGGDGGFGDFF=FGGGFGEFDGGGGGGGGGGGGDF7FGGGFGGGGGGGFGGGGGGCFGGGCFGGGFGGGCBGGGGGGGFGGGGFDGGFFECGFGGFFGADDFCFFGGGGEGEFGFGGGGE>GGGGGGGFGFFDF9ACF>CDG+9>CFFDDFFFFB@GFFFF=4?9B<F?FF:FE)CA)32AC)91;D>(7(*:3:08<<93))27(4(-480:?::*3:8(,44+6<3
@M04650:207:000000000-C238N:1:1101:25062:12990 2:N:0:19
GGACTACCAGGGTATCTAATCCTGTTTGCTCCCCACGCTTTCGCACCTGAGCGTCAGTCTTTGTCCAGGGGGCCGCCTTCGCCACCGGTATTCCTCCAGATCTCTACGCATTTCACCGCTACACCTGGAATTCTACCCCCCTCTACAAGACTCTAGCTGACCAGTTTCAAATGCAGTTCCCAAGTTAAGCTCGGGGATTTCACATCTGACTTAATCAACCGCCTGCGTGCGCTTTACGCCCAGTAATTCCGATTAACGCTTGCACCCTCCGTATTACCGCGGCTGCTGGCACGGAGTTAGC
+
CCCCCGGGGGGGGGGGGGGGGGGGGGGGGGGGGGGGGGGGGGGGGGGGGGGGGGGGGGGGGGGGGGGGGCGGGGGGGGGGGGGGGGGGGGGGGGGGFGGGGGGGGGGGGGGGGGGGGGGGEGGGGGGGGGGGCGGGFGGGGGGFGGGGFGGFGG=;FGCGFGGGGGGGFCDGGGGGGFFDGGFGGGGGDG9CEDEEDCCFGFGFFGFFCFGGF7FGF<FG@G63<FBF<C96>=F<B:8EGBBFDC94F4)81:C4C?B2((18FC2((496<=22FGF>B9B99??:FG:G03(-,;)66
@M04650:207:000000000-C238N:1:1101:6707:12993 2:N:0:19
GGACTACCGGGGTATCTAATCCTGTTTGCTCCCCACGCTTTCGAGCCTCAGTGTCAGTTACAGGCCAGAGAGCCGCTTTCGCCACCGGTGTTCCTCCATATATCTACGCATTTCACCGCTACACATGGAATTCCACTCTCCTCTCCTGCACTCAAGTCTACCAGTTTCCAATGCATACAATGGTTGAGCCACTGCCTTTTACACCAGACTTAATAAACCACCTGCGCCCGCTTTACGCCCAATGAATCCGGACAACGCTCGGGACCTACGTCGTACCGCCGCTGCTGGCACGTAGTTTGCC
+
CCCCCGFFGGGGGGGGGGGGGGGGFGGGGFGGGGGGGGEGGGGGGGGGGGGGGGGGGGGGGGGGGGGGGGGGGGGGF:FGGGGGGFGGCEGGGGGGGGGFGGGGFGFGGGGGGCGGCE>>EGGGF8FGGGGFGGEGCGGGGGGFGGGGGGGFGC@F=ECCGCFGFAFGGDCEGFGGGC,=<FCECGGGG789@,:A98=EFFGFAFGFD?@F*=F+:7,/5?=B=?B)6C=2===CE;8*103(@F37CF>DF3;0)--(,(96);340:2((:112/,(31371)4((*,*..43><:2>
@M04650:207:000000000-C238N:1:1101:25535:13008 2:N:0:19
GGACTACTGGGGTATCTAATCCTGTTTGCTCCCCACGCTTTCGCACCTGAGCGTCAGTCTTTGTCCAGGGGGCCGCCTTCGCCACCGGTATTCCTCCAGATCTCTACGCATTTCACCGCTACACCTGGAATTCTACCCCCCTCTACAAGACTCTAGCTTGCCAGTTTCAAATGCAGTTCCCAAGTTAAGCTCGGGGATTTCACATCTGACTTAACAAACCGCCTGCGTGCGCTTTACGCCCAGTAATTCCGATTAACGCTTGCACCCTCCGTATTACCGCGGCTGCTGGCACGGCGTTAGC
+
CCCCCGGGGGGGGGGGGGGGGGGGGGGGGGGGGGGGGGGGGGGGGGGGGGGGGGGGGGGGGGGGGGGGGGGGGGGGGGGGGGGGGGGGGGGGGGGGGGGGGGGGGGGGGGGGGGGGGGGGGGFFGGGGGGGGGGGGGGGGGGGFGGGGCGGFGGGGGGCDGGGGGGGGGGGGGGG7FGGGGGGGGGGGFGFFEGGGGGGGGFGFFGGFFGGFEGGFFFGGFGB@DFF=(<@@>GFAFFGGGF?F>F2<7FF?6@DB*4>:?FGBGGBB??B:::8>FG?FFBB>>?:?7E?GF>019E:(.
@M04650:207:000000000-C238N:1:1101:10938:13081 2:N:0:19
GGACTACTGGGGTTTCTAATCCTGTTTGCTCCCCACGCTTTCGAGCCTCAGTGTCAGTTACAGGCCAGAGAGCCGCTTTCGCCACCGGTGTTCTTCCTAATCTCTACGCATTTCACCGCTACACCTGGAATTCTACCCCCCTCTACAAGACTCTAGCTTGCCAGGTTCAAATGCAGTTCCCAAGTTAAGCTCGGGGATTTCACATCTGACTTAACAAACCGCCTGCGTGCGCTTTACGCCCAGTAATTCCGATTAACGCTTGCACCCTCCGTATTACCGCGGCTGCTGGCACGGCGTTATC
+
CCCCCGGGGGGGGGGGGGGGGGGGGGGGGGGGGGGGGGGGGGGGGGGGGGGGGGGFGFGGGGGGGGGGFGGGGGGD7BCGGGGGGGGGFGBFGGGGGAEGGGGGGGGGGGGGFGGGGGGGGGGGG@FGGGAFFGFFGFGGGGGFGGGGFFGFGGGGGGFFGFFD+DEFGGFGGCFGAFGGGGGGGGFFF939CE8?DCC9>CC9+9CF4C>CEGD=FDGGFD(/2?;8(/6;6*>EFFDGF;DFGGF<FFFFFDDAGF>6:3CBGGFFFFB:(084CG610,((((.)5C:+,((-4C(.-
@M04650:207:000000000-C238N:1:1101:27071:13111 2:N:0:19
GGACTACTAGGGTTTCTAATCCTGTTTGCTCCCCACGCTTTCGAGCCTCAGCGTCAGTTACAGACCAGAGAGCCGCCTTCGCCACTGGTGTTCCTCCATATATCTACGCATTTCACCGCTACACATGGAATTCCACTCTCCTCTTCTGCACTCAAGTCTCCCAGTTTCCAATGACCCTCCCCGGTTGAGCCGGGGGCTTTCACATCAGACTTAAGAAACCGCCTGCGCTCGCTTTACGCCCAATAAATCCGGACAACTCTTGCCACCTACGTATTACCGCGGCTGCTGGCACGGAGTTAGC
+
C@CCCGGGGGGGGGGGGGGGGGGGGGGGGGGGGGGGGGGGDEGGCGGGGGGGGGGGEFGGGGGGCFGGGGGGGGGGGGGGGGGEGGGGEFFGFGGGEGGGGGFGFFGGGGGGGFGGGEGGGGGGDEGGFFGGGGGGFGACGGG?FGGCGGGFGGFGGGFAFGGGGGFGGGGGGGFGGFGDECG>GGGGCFGGGGGGGGGGFFGF>FCFFGGDCFGGA@GGBG;@;AF>2CB@D572=?EGG:0:CFA9C?E>?FG64).)-4:?CFF?:014)<>2AF?FF>BFF?BFFGFF((-4:8<>:
@M04650:207:000000000-C238N:1:1101:4871:13120 2:N:0:19
GGACTACAAGGGTTTCTAATCCTGTTTGCTCCCCACGCTTTCGAGCCTCAGCGTCAGTTACAGTCCAGAGAGTCGCCTTCGCCACTGGTGTTCTTCCTAATCTCTACGCATTTCACCGCTACACTAGGAATTCCACTCTCCTCTCCTGCACTCTAGACTTCCAGTTTGGAATGCAGCCCCCAGGTTGAGCCTGAGTATTTCACATCCCACTTAAAAATCCGCCTACGCTCCCTTTACGCCCAGTAAATCCGGACAACGCTCGCCACCTACGTATTACCGCGGCTGCTGGCACGTAGTTATC
+
CCCCCGGGGGGGGGGGGGGGGGGGGGGGGGGGGGGGGGGGGGGFGGGGFFGGGGGGGGGGGGGGGGGGGGGEGGGGGGGGGGGGDGGGGGFGGGGGGGGGGFFGGGGGGGEBFGGGGGGGGBFGGGGGGGGGGGGGGGAFGGGFFFEGAFGFGGGCFGG;8EGCFGGGGGGADFA9=?6>8FEGEAEFFGFC9FGFGFGGFFGFFDCF@FGF@GGG*8E78C@==6AFFG2=DF4=+5CFG?93:@35>AD03>D;5(((/4<>DGB?:???<F3<FD?FBB>;>B0?FG?<6:031<4).
@M04650:207:000000000-C238N:1:1101:15539:13154 2:N:0:19
GGACTACCCGGGTTTCTAATCCTGTTTGCTCCCCACGCTTTCGAGCCTCAGTGTCAGTTACAGGCCAGAGAGCCGCCTTCGCAACTGGTATTCCTCCTAATATCTACGCATTTCACCGCTACACTAGGAATTCTACTCTCCTCTCCTGCACTCAAGTTTCTCAGTTTCAAAAGCTTACTACGGTTGAGCCGTAGCCTTTCACTTCTGACTTAAGAAACCACCTACGCACCCTTTACGCCCAGTAATTCCGGATAACGCTAGCCCCCTACGTATTACCGCGGCTGCTGGCACGTAGTTAGCC
+
CCCC@FFGGGGGGGGGGGGGGGGGGFGGGGGGGGGGGGGEGGGGGGGGGGGGGGGGGGGGFGGGGGGGGGGGGGGGGGGGFGGECGGGGGGGGGGGFGGGGGGGGGGGGGGGGGGGGGDDEGGFGGGGGGGGGGGGGGGGFGGFDGGGGFDBGGGGDFGGFFGGGGG9DDFGD@FGGGGGGGEGEGCFCFGGGCGGGGGGGFGFFFGFFGGGFGGFCFFGDGFFFFFFFGFDDCFEE2CFG<EE7C??;A3;DFGED96;91;3DGF:BFBFFEAA<97>29BFBFF:?7)1476<><)<8
@M04650:207:000000000-C238N:1:1101:9434:13165 2:N:0:19
GGACTACTAGGGTTTCTAATCCTGTTTGCTCCCCACGCTTTCGAGCCTCAGTGTCAGTTACAGGCCAGAGAGCCGCTTTCGCCACCGGTATTCCTCCAGATCTCTACGCATTTCACCGCTACACCTGGAATTCTACCCCCCTCTACAAGACTCTAGCCTGCCAGTTTCGAATGCAGTTCCCAGGTTGAGCCCGGGGATTTCACATCCGACTTGACAGACCGCCTGCGTGCGCTTTACGCCCAGTAATTCCGATTAACGCTTGCACCCTCCGTATTACCGCGGCTGCTGGCACGGAGTTAGC
+
CCCCCGGGGGGGGGGGGGGGGGGGGGGGGGGGGGGGGGGGGGGGGGGGGGGGGGGGGGGGGGGGGGGGGGGGGGGGGGGGGGDGEFGDGDGGGGGGGGGGGGGGGGGGEGGGGGGGGDEGGGGGGGGGGGGGGGGGGGGGGGGFGGGGFGGFGGGGGGGGGGGFGGGGGGGGGGGGGGGGGGGGGGGF?FGGGGGGGGGGGFGFFGFD@GGGFGGGFFGGFGFFFFFF?CBFFCF>FDGEG??FGGAFGFF01>GFF:9?FFGFGG<::B>?BGBAFG:>B>F96:??>E:64(,76846.
@M04650:207:000000000-C238N:1:1101:14718:13197 2:N:0:19
GGACTACACGGGTTTCTAATCCTGTTTGCTCCCCACGCTTTCGCACCTGAGCGTCAGTCTTTGTCCAGGGGGCCGCCTTCGCCACCGGTATTCCTCCAGATCTCTACGCATTTCACCGCTACACCTGGAATTCTACCCCCCTCTACAAGACTCTAGCCTGCCAGTTTCGAATGCAGTTCCCAGGTTGAGCCCGGGGATTTCACATCTGACTTAACAAACCGCCTGCGTGCGCTTTACGCCCAGTAATTCCGGATAACGCTAGCCCCCTACGGATTACCGCGGCTGCTGGCACGTAGTTAGC
+
CCCC8FGGGGGEGGGGGGGGGGGGGGGGGGGGGGGGGGGGGGGGGGGGGGGGGGGGGFGGGGGGGGGGGGGDEGGGGGGGGGGGGGGGGGGGGGGGGGFCFGGGGGGGGGGGGFGDDE>>EGGGGGGFCCFGGGGGGGGGGGGFGGFGFFDFFFGGGGGGGGDECFFGGGGGGGGGGF7DFGFGGGGGGFGGGGGGGGGGGFGFACFFFGGGFGGGF08C>C@D?FFFFGBFFCF:=?CEE:BFGF<)29?(2BDBDBBBFFF?FGB>1((((/:?GC2(362(7<2:(:3<0,::4E9>.
@M04650:207:000000000-C238N:1:1101:28936:13215 2:N:0:19
GGACTACTGGGGTATCTAATCCTGTTTGCTCCCCACGCTTTCGCACCTGAGCGTCAGTCTTTGTCCAGGGGGCCGCCTTCGCCACCGGTATTCCTCCAGATCTCTACGCATTTCACCGCTACACCTGGAATTCTACCCCCCTCTACAAGACTCTAGCTGACCAGTTTCAAATGCAGTTCCCAAGTTAAGCTCGGTGATTTCACATCTGACTTAATCAACCGCCTGCGTGCGCTTTACGCCCAGTAATTCCGATTAACGCTTGCACCCTCCGTATTACCGCGGCTGCTGGCACGGAGTTAGC
+
<CCCCGGC9FDDGGGGGGGGGFGFGGGGGGGGGGGGDGGGGGGGCFGG8DCFGGGGGGCF<9EFGGGG86:@FFEGGGGGEEGGGAFEG7DFFGGGG8?9FEGGGGGGGDGGGGGGGDEGDGGGF=8B<A?FG9DF98+FEGGFAF92,@DFGGGC9<;BF,,@FGGFF;@EDGGDGGGDCB88FE;@FG;<A7*;*=DFGFG>>FC6?FFGFFGG63EC>C@<<F187333@EFEF<GGD::?F*:4DF?(2>*)2(4::<G)9C<<0:6??8:2AC(,496;B042(::G1(-(4@4><
@M04650:207:000000000-C238N:1:1101:25842:13265 2:N:0:19
GGACTACTGGGGTATCTAATCCTGTTTGCTCCCCACGCTTTCGCACCTGAGCGTCAGTCTTTGTCCAGGGGGCCGCCTTCGCCACCGGTATTCCTCCAGATCTCTACGCATTTCACCGCTACACCTGGAATTCTACCCCCCTCTACAAGACTCTAGCTGACCAGTTTCAAATGCAGTTCCCAAGTTAAGCTCGGGGATTTCACATCTGACTTAACAAACCGCCTGCGTGCGCTTTACGCCCAGTAATTCCGCTTAACGCTTGCACCCTCCGTATTACCGCGGCTGCTGGCACGGAGCTAGC
+
CC9CCGGGGFGGGGGG9F@FDFGGGGGGGGGGGGGGGDFGGGGEGGGGGFCFGGGGGGGGGGGGGGGGFCEFGGGGGGFGGGFGGFGGGGGCDGFFGGDFFCEGD9FFGEC@FEFGC=>CEGFFGGGCFFGGGACGGCECEGGFCBGF9DFFGEGGGFABF7CGGGGGAFCCCCF2@5=C@FGGGAFFGGFGGG*;5<FCGAFFBCGFFGGF4CFG==G56D@DFFFB?DB61C>4=3;/::B2C:9<FF40,)1-?<>(,8C29@::?:9,(*.47:62396191:?FDBC?2(,(2),,
@M04650:207:000000000-C238N:1:1101:3987:13307 2:N:0:19
GGACTACAAGGGTTTCTAATCCTGTTTGCTCCCCACGCTTTCGAGCCTCAGTGTCAGTTACAGGCCAGAGAGCCGCTTTCGCCACCGGTGTTCCTCCATATATCTACGCATTCCACCGCTACACATGGAGTTCCACTTACCTCTACTGCACTCAAGTTAACCATTTTCCAATGCCATTCCGGAGTCGAGCTCCGGGCTTTCCCATCAGACTTAATAAACAGTCTGCGCTCGCTTTACGCCCACTCAATCCGGACAACGCTTGCCCCCTCCGTCTTACCGCGGCTGCTGGCACGTATTTAGC
+
CCCCCGG<DFFGCFFGFGGCGGGADFGGGGGGGGGGGGDEGGGFFGGFFCFEECEEFEA<FE9FGGGGGFF77@:FCCFC:CCG:<:E7FC:FADFGFFGGCEDGDFFCEC+C9E9<+@C@FF,94CFD,E8;FFGDF8ECFFF8;DFED=D@FGGG8,@=,,,5CFGC9DEFG@9ADFGGD++6>68@@>C?ECEC7@D7+@C+94A*;>F=8+5+/D+)=<6CC(/5?9625)):;*<FD0(0;/.;5A>157:C1(-,,*3*;;0((23(*(4EC((((-1(,5)(1(2,.()(+)-.
@M04650:207:000000000-C238N:1:1101:25517:13310 2:N:0:19
GGACTACACGGGTTTCTAATCCTGTTTGCTCCCCACGCTTTCGCACCTGAGCGTCAGTCTTTGTCCAGGGGCCGCCTTCGCCACCGGTATTTCTCCAGATCTCTACGCATTTCACCGTTACACCTGGAATTCTACCCCCCCCTACAAGACTCTAGCCGACCAGTTTCAAATGCAGTTCCCAAGTTAAGCCCGGGGATTTTCCATCTGACTTAATTAACCCCCTGCGTGCGCTTTTCGCCCAGTAATTCCCATTAACGCTTTCACCCTTCGTATTTCCGCGGCTGCTGGCATGGTGTTTATC
+
C9CCCEFFGGGGGCFFFCE@FFGGGGGFCFFGEECEGEGGGF@EBFGG8CGE@C@CCEGGC<<EE@<@,FG7@@@B=F9:?F,CA+F++,C,C,@A9F<FE,,4E,+++8?F<,5C+4++85>=,?E<F,AD9<><DGDG=8+?,3@2,1,:5@@C,@3@8*4@DEA,,@,>+>9CG7DG7C,?F,>,2,**:5:59F9++;?++:+A)0;:>>7+;)5*(:12(04>05(((:*6),;;E((-:*6)2**)-9*6/1(((-*)2:,(4(.((A).<*(,((((,).(2*)*(...4*)).
@M04650:207:000000000-C238N:1:1101:3617:13333 2:N:0:19
GGACTACTCGGGTTTCTAATCCTGTTTGCTACCCACGCTTTCGTACCTGAGCGTAAGTCTTTGTCCGGGAGGCTGCCTTCGCAATCGGACTTCCTCCTGATCTCTACGCATTTCACAGCTACACCTGGAATTCTACCCACCTCTACAAGACTATAGCTTGCCAGGTCCAAATGCAGTTCAGAATTTAAGCTCGGGGATTTCACATCTGACTTAACAAACCGCCGCCCGCCGCTTGAACCCAGGTAAGTCCGATAAACGAGTGCACCCTCCGGTGTACCGCGGCCGCGCGCCCGGCGGTGCC
+
A@8-AFE,;FFCF7;,EEFEE<EE;E6F,<,;E,E,@:,BC<,6,,BA,C6;FF,CC6<,CCECE<,@7+6@C,BBAE,C?7@F,AF,,+8:CF4A4,,C,59=9C?=+CCE,5A9,4,+4,CFD,4B8EBEFFF,,4,?8+,3@@D8,@EF,@DFF8,@+>E8+@,3,89,+CAE99=,,33,,,,32@,4:9+4*3,@+4>4?*=6*58+:88C*5E4)@)55)(/()(,6A)()/*<*(,)+2)1;F791)*6*(((--:):62(:40((/-.3C,(4(,(--((-*(:90(((1(((
@M04650:207:000000000-C238N:1:1101:18545:13356 2:N:0:19
GGACTACTGAGGTATCTAATCCTGTTTGCTCCCCACGCTTTCGCACCTGAGCGTCAGTCTTTGTCCAGGGGGCCGCCTTCGCCACCGGTATTCCTCCAGATCTCTACGCATTTCACCGCTACACCTGGAATTCTACCCCCCTCTACAAGACTCTAGCTTGCCAGTTTCAAATGCAGTTCCCAAGTTAAGCTCGGGGATTTCACATCTGACTTAACAAACCGCCTGCGTGCGCTTTACGCCCAGTAATTCCGATTAACGCTTGCACCCTCCGTATTACCGCGGCTGCTGGCACGGAGTTAGC
+
CCCCCCGGGEGGGGGGGGGGGGGGGGGGGGGGGGGGGGGGGGGGGGGGGFGGGGGGGGGGGGGGGGGGGGGGGGGGGGGGGGGGGGGGGGGGGGGGGGGGGGGGGGGGGGDGGGGGGGGGGGGGGGGGGGGGGGGGGGGDGGGFGGGGAFGFGGGGGGGGGGGGFGGGGGGGGGGGGGGGGGGGGGGCEGEGGGGGGGGGGFGCFGGFFGGGFGGGFFGGFG>@@FBBFGFFFGFAFBEDGFBFGD>FGFF6?EGBG<01?:F?GGFFFB0<:E>>CF<9>>>B9?FFFGFGF>F63@A>A
@M04650:207:000000000-C238N:1:1101:14891:13404 2:N:0:19
GGACTACTAGGGTATCTAATCCTGTTTGCTCCCCACGCTTTCGAGCCTCAGCGTCAGTTACAGTCCAGAGAGTCGCCTTCGCCACTGGTGTTCTTCCTAATCTCTACGCATTTCACCGCTACACCAGGAATTCCACTCTCCTCTCCTGCACTCTAGACTTCCAGTTTGGAATGCAGCCCCCAGGTTGAGCCTGAGTATTTCACATCCCACTTAATAATCCGCCTACGCTCCCTTTACGCCCAATAAATCCGGACAACGCTCGCCACCTACGTATTACCGCGGCTGCTGGCACGTAGTTAGC
+
CCCCCGGGEGGGGGGGGGGGGGGGGG@EFGDGGGGCEGGGGGGGGGGGGGGGGGGGGGGFGGG9FGGGGFFG,CFGGGGGGGGGGFGGGGGGGGGGGF,EG9EGGGGGGGGGGGGGGGGDGGGG,9EGGFGGFGFGGGFGGGGF,=AGGGFDC,C;;C9@4FFDAEG,+3@FFGGG8+@@@7CGGGFFGGG,,,5@7FGCFCCFFGD?@GDFF++?9=7D5CDD=FFD=C)8@FFE6@EGGF(387;71A)2?DC<D612(6C>DGFFF???<F>4CF61>;>;>FBDFGFF?:B6?9A2.
@M04650:207:000000000-C238N:1:1101:11017:13416 2:N:0:19
GGACTACTGGGGTATCTAATCCTGTTTGCTCCCCACGCTTTCGAGCCTCAGCGTCAGTTACAGACCAGAGAGCCGCCTTCGCCACTGGTGTTCCTCCATATATCTACGCATTTCACCGCTACACATGGAATTCCACTCTCCTCTTCTGCACTCAAGTCTCCCAGTTTCCAATGACCCTCCCCGGTTGAGCCGGGGGCTTTCACATCAGACTTAAGAAACCGCCTGCGCTCGCTTTACGCCCAATAAATCCGGACAACGCTTGCCACCTACGTATTACCGCGGCTTCTGTCCCGTAGTTAGC
+
CCCCCGGGGGGGGGGGGGGGGGGGGGGGGGGGGGGGGGGGGGGGGGGGGGGGGGGGGGGGGGGGGGGGGGGGGGGGGGGGGGGGGGGGGGGGGGGGGGGGGGGGGGGGGGGGGGGGGGGGEEGGGGGGFFFFGDGGGGGGGGGFGGGGGGGFGGGGFGGGGGGGFFGGGGGGGGGGGGGGGGGGGGGGGGGGGGGGCDGGGFGFFGGFEGGGFGGGF@GG@D0;?F@E>3960CF<F05EGFFBGGFB>FE>BFG?GFB:::G0:C:12:123@><FF:119B((4<D)9)+2391?F)).
@M04650:207:000000000-C238N:1:1101:23387:13421 2:N:0:19
GGACTACTCGGGTTTCTAATCCTGTTTGCTCCCCACGCTTTCGAGCCTCAGCGTCAGTCTTTGTCCAGGGGGCCGCCTTCGCCACCGGTATTCCTCCAGATCTCTACGCATTTCACCGCTACACCTGGAATTCTACCCCCCTCTACAAGACTCTAGCTGACCAGTTTCAAATGCAGTTCCCAAGTTAAGCTCGGGGATTTCACATCTGACTTAATCAACCGCCTGCGTGAGCTTTACGCCCAGTAATTCCGATTAACGCTTGCACCCTCCGTATTACCGCGGCTGCTTGCACGGAGTTATC
+
<9CCCGGGGGGEGGGGGGFGGGGFGGGGGGGGGGGGGGGGGGF<CFGGGGFGGGGGGGGGGGGGGGGGGDGGGGGGGGGGGGGGGGGGGGGGGGGGGFDGGGGGGGGGGGGGGGGGGGGGGGGGGGGGG8FGGGGGFFFGGGGFGGGDF8FFGGGGGGD?FGG?FGGGGFFFFFGFGGGFEDCCFGGGGG@CE*CEDGGGGFGFFGGF4=FGEFGGF3CFBG9;?A@B@<;@EFFFF0E8C?<:F75>G?F(3>D2D?;FB03?G6<BF?9<BGB9FF:;9((24-5)3=?F?6((8FA).
@M04650:207:000000000-C238N:1:1101:15007:13427 2:N:0:19
GGACTACCAGGGTATCTAATCCTGTTTGCTCCCCACGCTTTCGAGCCTCAGCGTCAGTTACAGTCCAGAGAGCCGCCTTCGCAACTGGTATTCCTCCTAATATCTACGCATTTCACCGCTACACCTGGAATTCTACCCCCCTCTACAAGACTCTAGCTGACCAGTTTCAAATGCAGTTCCCAAGTTAAGCTCGGGGATTTCACATCTGACTTAATCAACCGCCTGCGTGCGCTTTACGCCCAGTAATTCCGATTAACGCTTGCACCCTCCGTATTACCGCGGCTGCTGGCACGGAGTTAGC
+
CCCCCFGGGGGGGGGGGGGGGGGGGGGGGGGGGGGGGGGGGGGGGGGGGGGGGGGGGGGGGGGGGGGGGGGGGGGGGGGGGGGGGGGGGGGGGGFGGGGGGFGGGGGGGGGGGFGGGGGGGGGGGGGGGGGGGGGAFGGGGCEFGGG8DEGFGCEFGGGGGGGGGGGGGGFGGGGGGGGGGGGGGGGGGFCGGGGGGGGGGFGF67FFEFFFEFGGFFGFBGFFFF=?@DFB65>CFFGGG@6;7C?EFAA;65C<C2>B?:GFGGBBB6>FFFF4CG:91>>B>:).5:??:9((-AA4.
@M04650:207:000000000-C238N:1:1101:11594:13452 2:N:0:19
GGACTACCCGGGTTTCTAATCCTGTTTGCTCCCCACGCTTTCGCACCTGAGCGTCAGTCTTTGTCCAGGGGGCCGCCTTCGCCACCGGTATTCCTCCAGATCTCTACGCATTTCACCGCTACACCTGGAATTCTACCCCCCTCTACAAGACTCTAGCTGACCAGTTTCAAATGCAGTTCCCAAGTTAAGCTCGGGGATTTCACATCTGACTTAATCAACCGCCTGCGTGCGCTTTACGCCCAGTAATTCCGATTAACGCTTGCACCCTCCGTATTACCGCGGCTGCTGGCACGGAGTTAGC
+
CCCCCGGGGGGGGGGGGGGGGGGGGGGGGGGGGGFGGDGGGGGGGG7FFFGFGGGGCFFGGGEGGGG@GC@BCCGGGFEGGGDGGGGGGGGFGGFGG=EAFFGFCGFGGGGGGFFFFGGDCEGGGGGB8FFGGGAFFCCGGCCFFFG9<?CFGGDGGFF9:>?FGGGFADC,?FGGGGGGGGCFGFEC:@9CCGGGDGGGFFG8+*4;)@>7<C7+17ECBGB21A(.(:;>B>@9=?GDE:<BFGAAGBFFFFC<7:;?(37)9:31-:26(;2:CF<6(-9108203=(<?09;??B96
@M04650:207:000000000-C238N:1:1101:27717:13468 2:N:0:19
GGACTACTCGGGTATCTAATCCTGTTTGCTCCCCACGCTTTCGAGCCTCAGTGTCAGTTACAGGCCAGAGAGCCGCTTTCGCCACCGGTGTTCCTCCATATATCTACGCATTTCACCGCTACACATGGAATTCCACTCTCCTCTCCTGCACTCAAGTCTACCAGTTTCCAATGCATACAATGGTTGAGCCACTGCCTTTTACACCCGACTTAATAAACCACCTGCGCCCGCTTTACGCCCAATAAATCCGGACAACGCCCGGGCCCTACGTATTACCCCGGCTGCTGGCCCGTCGTTAGCC
+
CCCCCGGGGGGGGGGGGGGGGGGGGGFGGGGGGGDGGD7FFGGFGGGGGGGFFGGGGGGGGGG?FGGGGGGGGGGGGGGGGGGGGGGGGGGGAFGGGFGGGGGGGGGGGGGGGGGFGGGGGGGGE89=FFEGGGGGGGGDFGGFGGGGGGGFGGGFFFGGFEGFCBDGFGGG?DF:EDD,,3@EFDD8,D,1@<FGGGGG7AFA:*39>*?+0BDDFE,*);5:2/5)-)/(5C8=),BFG?3;FFC<4):;93C2)((-3(/(1C?:02(4<FBA+*--4;91:254(*(29031(*4<7
@M04650:207:000000000-C238N:1:1101:16545:13478 2:N:0:19
GGACTACTGGGGTATCTAATCCTGTTTGCTCCCCACGCTTTCGAGCCTCAGCGTCAGTTACAGTCCAGAGAGTCGCCTTCGCCACTGGTGTTCTTCCTAATCTCTACGCATTTCACCGCTACACTAGGAATTCCACTCTCCTCTCCTGCACTCTAGACTTCCAGTTTGGAATGCAGCCCCCAGGTTGAGCCTGAGTATTTCACATCCCACTTAAAAATCCGCCTACGCTCCCTTTACGCCCAGTAAATCCGGACAACGCTCGCCACCTACGTATTACCGCGGCTGCTGGCACGTAGCTAGC
+
CCC@CGAFEGFDGECFEACFEFFFFE@FFFAFGEGGGGGGF<FE@@FGGEEGGFGEC6C@F9CFC@FGDF,@CE+@,FFGGFGEEFCEGG<7F<AEFEFFFGDFGFEFGG7=AEAFGGGCBEGGDFFGGA=DFFGGGGFGGFFFF>DFCFGFFFGGAFGGG9DADGGF>EGD6E9A=DEEGGEG8=EFCFGGGFCF7<CFCAD7CCGF@FDC*2@<*)3@AGF2AF5@9D9(:EAEF@C@F?@5D@?CG68118<=D>B(1799<E:(44??2F><GG:9>90(-0:>052EB:<:(0.43
@M04650:207:000000000-C238N:1:1101:13609:13547 2:N:0:19
GGACTACAGGGGTTTCTAATCCTGTTTGCTCCCCACGCTTTCGAGCCTCAGTGTCAGTTACAGGCCAGAGAGCCGCTTTCGCCACCGGTGTTCCTCCATATATCTACGCATTTCACCGCTACACATGGAATTCCACTCTCCTCTCCTGCACTCAAGTCTACCAGTTTCCAATGCATACAATGGTTGAGCCACTGCCTTTTACACCAGACTTAATAAACCACCTGCGCTCGCTTTACGCCCAATAAATCCGGACAACGCTCGGGACCTACGTATTACCCCGGCTGCTGGCACGTAGTTAGCC
+
CCCCCFGGGGGGGEGGGGGGGGGGGGGGGGGFGGGGGGGGGGGGGGGGGGGGGGGGGGGGGGGGGGGGGGGGGGGGGGGGGGGGGGGGGGGGGGGGGGGGGGGGGGGGGGGGGGGGGGGGGGGGGGGGGGGGGGGGGGGGGGGFGGGGGGGFGGGGGGCFGGGGFFGGGGGGGGGGGGGGFGGGGEDCCGFC?FGGGGGGGFGFFGG>>G;@EGGGFFGFDGFFFD95@5=@BF=>;@GED(3=DGFFGF>09BGDC9(;>;G9GG<):?:)6C249*(422;(4>>:B:42.4:<93).4
@M04650:207:000000000-C238N:1:1101:20521:13589 2:N:0:19
GGACTACTGGGGTTTCTAATCCTGTTTGCTCCCCACGCTTTCGCACCTGAGCGTCAGTCTTTGTCCAGGGGGCCGCCTTCGCCACCGGTATTCCTCCAGATCTCTACGCATTTCACCGCTACACCTGGAATTCTACCCCCCTCTACAAGACTCTAGCTGACCAGTTTCAAATGCAGTTCCCAAGTTAAGCTCGGGGATTTCACATCTGACTTAATCAACCGCCTGCGTGCGCTTTACGCCCAGTAAATCCGGACAACGCTCGCCACCTACGTATTACCGCGGCTGCTGGCACGTAGTTAGC
+
CCCCCGGGGGGGGGGGGGGGGGGFGGGGGGGGGGGGGGGGGGGGGGGGGGGGGGGGGGGGGGGGGGGGGGGGGGGGGGGGGGGGGGGGGGGGGGGGGGGGGGGGGGGGGGGGGGGGGGGGGGGGGGGGGGGGGGGGGGGGGGGFFGFGGGGFGGFGGGGGGFGGFGGGGGGGGGGGGGGGGCGGGGGGGGGGCDGGGGGGGFGFFGGFFGFGF=FGFEGGBD@FFFFFFGFFFGFAFFGEGFFFGGFFGFFF:>CBGFF?<97;DCB?::<?BGFAGG1>B>>>01::?GBGF:(,,<-:6
@M04650:207:000000000-C238N:1:1101:19907:13602 2:N:0:19
GGACTACTGGGGTTTCTAATCCTGTTTGCTCCCCACGCTTTCGAGCCTCAGCGTCAGTTACAGTCCAGAGAGTCGCCTTCGCCACTGGTGTTCTTCCTAATCTCTACGCATTTCACCGCTACACTAGGAATTCCACTCTCCTCTCCTGCACTCTAGACTTCCAGTTTGGAATTCAGCCCCCAGGTTGAGCCTGAGTATTTCACATCCCACTTAAAAATCCGCCTACGCTCCCTTTACGCCCAGTAAATCCGGACAACGCTCGCCACCTCCGTATTACCGCGGCTTCTGCCACGTAGTTAGC
+
CCCCCFGGCGGGG:FFGGGCGGGGGGFGGGGGGGGGGGGGGGGGGGGGGGDGGGGGGEDFFGFCFFFFGFFGGFGGGE:EDCC@FG<FG<FFGGGGFGGGGFGGGGFCGDGGGGGGGGDGGGGGF,EBBEGGGFGGGGG?,DGFGDFGFGF<=DGG9=EFFGDEFFGFDGFG+>==D+AA>:>8F<DECDCGFG6:D?FF71E7BCD@@FGGA7DCF@G>7C=926<>4D95:F;4@9GGG2((1265CF>6?BD051@;09C7*24((,42:G?)320;((2((,64)<5C;?018C<46
@M04650:207:000000000-C238N:1:1101:10465:13603 2:N:0:19
GGACTACTCGGGTATCTAATCCTGTTTGCTCCCCACGCTTTCGAGCCTCAGCGTCAGTTACAGTCCAGAGAGTCGCCTTCGCCACTGGTGTTCTTCCTAATCTCTACGCATTTCACCGCTACACTAGGAATTCCACTCTCCTCTCCTGCACTCTAGACTTCCAGTTTGGAATGCAGCCCCCAGGTTGAGCCTGAGTATTTCACATCCCACTTAAAAATCCGCCTACGCTCCCTTTACGCCCAGTAAATCCGGACAACGCTCGCCACCTACGTATTACCGCGGCTGCTGGCACGTAGTTAGC
+
CCCCCGGGGGGGGGGGGGGGGGGGGGGGGGGGGGGGGGGGGGGGGGGGGGGGGGGGGGGGGGGGGGGGFGGFFGGGDGGGGGFFGGGFGGGGGGGGFCFGGEGGGGGGGGGGGGGGGGDGGDGFEGGGFGDFGFGGFD8FGGGFGGG8EEFFGGGGGGGCFGEGGGGACBE=DFFFGCEGD@EGGEFFCFGGGGFCFGGGGAGFAC99CGGGFGGGFDGGFF2>AFFFFGFFFGFE62CF@@==7F?5FFF>(5C2DFF;13C1*;41:2<42?747C?((-33((5:(23C::12:GDB<
@M04650:207:000000000-C238N:1:1101:13151:13624 2:N:0:19
GGACTACTGGGGTATCTAATCCTGTTTGCTCCCCACGCTTTCGCACCTGAGCGTCAGTCTTTGTCCAGGGGGCCGCCTTCGCCACCGGTATTCCTCCAGATCTCTACGCATTTCACCGCTACACCTGGAATTCTACCCCCCTCTACAAGACTCTAGCTTGCCAGTTTCAAATGCAGTTCCCAAGTTAAGCTCGGGGATTTCACATCTGACTTAACAAACCGCCTGCGTGCGCTTTACGCCCAGTAATTCCGATTAACGCTTGCACCCTCCGTATTACCGCGGCTGCTGGCACGGATTTATC
+
-6@CCEGGCCCEGEGGGGFGGGGGGGGGGGGGGGGGGGGGGGFGGGGGGFDGGGGGGGGGGGFGGGGGGECFGGGGGGGGGGGFG?EEGCGGGGGGGFEAFGGGGFGFGGGGGGGGGGGD=FEGGGGGGFGGGGGFGCFEGGGFFFF,@DDFGGGGGGGFGGG6FGGG99EFGGAFFGGGGGBEGGFGCD,<;CGG4DGFDFGFFFFF4CGG=7FCB68CBD>F6F;E(<(4;GFBF68EE:<F=7<9FF46(87<F01:BBG27C:6?BB<FG?AGC<;16;906>:(A02(-,,,0)).
@M04650:207:000000000-C238N:1:1101:9565:13643 2:N:0:19
GGACTACTCGGGTTTCTAATCCTGTTTGCTCCCCACGCTTTCGAGCCTCAGCGTCAGTTACAGGCCAGAGAGCCGCTTTCGCCACCGGTGTTCCTCCATATATCTACGCATTTCACCGCTACACATGGAATTCCACTCTCCTCTCCTGCACTCAAGTCTACCAGTTTCCAATGCATACAATGGTTGAGCCACTGCCTTTTACACCAGACTTAATAAACCACCTGCGCTCGCTTTACGCCCAATAAATCCGGACAACGCTCGGGACCTACGTATTACCGCGGCTTGTGGCCCGTAGTTAGCC
+
CCCCCGGGGGGGGGGGGGGGGGGGGGGGGGGGGGGGGGGGGGGGGGGGGGGGGGGDGGGGGGGGGGGGGGGGGGGGGGGGGGGGGGGGGGGGGGFGGGGGGGGGGGGGGGGGGGGGGGCDEFGGGGGGGGGGGGFGGGGGGGGFGGGCGGGFGGGGGGGGGEGGGGGGGGGGGGFGCGGGGGGFGGCGFGGGGFGGGGGGGFFFFFGACFFFEGFGFEGGDDBEFFF>DGFFFFFFFFGGGFFEGGE36=3<9BC6D>((4299DE???:B?<<<)<92(-,(((.561*(1442()0))5
@M04650:207:000000000-C238N:1:1101:17581:13661 2:N:0:19
GGACTACTAGGGTATCTAATCCTGTTTGCTCCCCATGCTCTCATGCCTCAGCGTCAGTTACAGTCCAGTAAGTCGCCTTCGCCACTGGTGTTCTTCCTAATCTCTACGCATTTCACCGCTACACTAGGAATTCCACTTACCTCTCCTGCACTCTAGTTACACAGTTTTATGTGCTTTCTACAGGTTAAGCCTATATATTTAACACATAACTTATCTAACCGCCTACGCATCCTTTACGCCCAGTTATTCCGAACAACGCTTGCCACCTACGTATTACCGCGGCTGCTGGCACGTAGTTAGC
+
CCCCCFGGGGGGGGGGGGGGGGGGGGGGGGGGGGGGGGGGGGGGGGGGGGGGGGGGGGGGGGGGGGGGGGGGGGGGGGGGGGGGGGGGGGGGGGGGGGGGGGGGGGGGGGGGGGGGGGGGGGGGGFGFFGGGGGGGGGGGGGGFGGGGGGGFGGGGGGGGGGGGGGGGGGGGGGGGGGGGGGGGGGGGGGGGGGGGGGGGFFGFFFGFEGGGFGGGFFGGFGF=AFFA5C=:CGFFF5BEGFFFGGFFGFA>9DGD<@BFFFGFGGF@EF?D3C;3CC?F6@F9;BFF7C(2(8?:?GAA:
@M04650:207:000000000-C238N:1:1101:17016:13695 2:N:0:19
GGACTACCAGGGTTTCTAATCCTGTTTGCTCCCCACGCTTTCGAGCCTCAGCGTCAGTTACAGATCAGAGAGTCGCCTTCGCCACTGGTGTTCCTCCACATATCTACGCATTTCACCGCTACACATGGAATTCCACTCTCCTCTCCTGCACTCAAGTCTACCAGTTTCCAATGCATACAATGGTTGAGCCACTGCCTTTTACACCAGACTTAATAAACCACCTGCGCTCGCTTTACGCCCAATAAATCCGGACAACCCTTGCCACCTACGTATTACCCCGGCTGCTGGCCCGTAGTTAGCC
+
CCCCCGGGGGGGGGGGGGFGGGGGGGGGGGGGGGGGGGGGFGGGGGGFFEEFGGGGGGGGGGGGFGGGGGGGGGGGGGGGGGGGGGGGFGGGGGGGGGGGGGGGGGGGGDGGGGGGGGGGGGGGFGGGGGGGGGGGGGGGGGGFGGGGFDGFGFFFFGGGGGGFDFGGGGGGFGFDFFDGFG?FGGGGGGGGGGDGGFGGGFGFFGFFDGFF@@FCFED9CDCEBB=57DBDFFC:5>EGGD=B::?ECBFF@3D?*(/((.8<FC;1(((.6C>D?*(-(((-4::((/,199?:<+6<D
@M04650:207:000000000-C238N:1:1101:9662:13726 2:N:0:19
GGACTACCGGGGTTTCTAATCCTGTTTGCTCCCCACGCTTTCGCACCTGAGCGTCAGTCTTTGTCCAGGGGGCCGCCTTCGCCACCGGTATTCCTCCAGATCTCTACGCATTTCACCGCTACACCTGGAATTCTACCCCCCTCTACAAGACTCTAGCTTGCCAGTTTCAAATGCAGTTCCCAAGTTAAGCTCGGGGATTTCACATCTGACTTAACAAACCGCCTGCGTGCGCTTTACGCCCAGTAATTCCGATTAACGCTTGCACCCTCCGTATTGCCGCGGCTGCTTGCACGGCGTTAGC
+
CCCCCGGGGGGGGGGGGGGGGGGGGGGGGGGGGCFGDGGGGGGDGGGFFGGGGGGGGFFGGFGGGGGGGGGGGGGGGGGGGGFGGGEGGDFCGGFFGGGGGGGGGGFGDGGGGGGGGGGGGEGGGFFFGGGGGGGGGGGGGGGFGGDFCFGFGGGGGGGGGGGCFGFGCCGGGCGGGGGCFCFGGGD:CGFGCECCDGGGGFGFFGGFFFGFECFGF;=5:C9;;)6:?DBF9CFBF?GGGF?8CF<4C?):BFD):29?BF<?GC?:::;?1*4)+241((261(4)):591;((48:14
@M04650:207:000000000-C238N:1:1101:27658:13739 2:N:0:19
GGACTACCGGGGTTTCTAATCCTGTTTGCTCCCCACGCTTTCGAGCCTCAGTGTCAGTTACAGGCCAGAGAGCCGCTTTCGCCACCGGTGTTCCTCCATATATCTACGCATTTCACCGCTACACATGGAATTCCACTCTCCTCTCCTGCACTCAAGTCTACCAGTTTCCAATGCATACAATGGTTGAGCCACTGCCTTTTACACCAGACTTAATAAACCACCTGCGCTCGCTTTACGCCCAATAAATCCGGACAACGCTCGGGACCTACGTATTACCGCGGCTGCTGGCCCGTAGTTGGCC
+
CCCCCGGGGGGGGGGGGGGGGGGGGGGGGGGCGEGG@FDGGGGGGGGGGGGGGGGGCGGGGCFDGFGGGGGGGGGGGGDEGEGGFGGGFEFGGGGGGGGGGGGGGGFGE@FG9EFGFGGGGGGGGGGEGGGGGGGGGCGGGGFFGFGGFGGFGGGGGFEGCGGDGCDFEFGGGGFF:DFCGGFGGGFGGF8C69FDGGG7+?>>?DFACDCGEGGFF:DD>D=4=?@EF492@E=C5;G::28)CDECFB519DF6)1((,71(CE?25(87<<<9<*3-3>B;B>F0854E6(((.+,.8
@M04650:207:000000000-C238N:1:1101:19437:13748 2:N:0:19
GGACTACCGGGGTTTCTAATCCTGTTTGCTCCCCACGCTTTCGAGCCTCAGTGTCAGTTACAGGCCAGAGAGCCGCTTTCGCCACCGGTGTTCCTCCATATATCTACGCATTTCACCGCTACACATGGAATTCGACTCTCCTCTCCTGCACTCAAGTCTACCAGTTTCCAATGCATACAATGGTTGAGCCACTGCCTTTTACACCAGACTTAATAAACCACCTGCGCTCGCTTTACGCCCAATAAATCCGGACAACGCTCGGGACCTACGCATTACCGCGGCTGCTGGCCCGTAGGTAGCC
+
CCCCCGGGGGGGGGGGGGGGGGGGGGGGGGGGGGGGGGGGGGGGGGGGGGGGGGGGGGGGGGGGGGGGGGGGGGGGDGGGGGGGGGGGGGGGGGGGGGGGGGGGGGGGGGGGGGGGGGGGGGGGFGGGGGGGGGGGGGGGGGGFGGGGGGGFGGGGFFGGGGGGBFFGGGGGGGGGGGGGGGFGGGGGGFGGFEDGGGGGGFGFFF>F=CFGFGGGFF8FFGFF=?245<=;@F=>E@GGGF;3DFF?*58?@EG?DB(11(>BGGFFB6(8:C<<F*((409;::D?:*4527((.+4).
@M04650:207:000000000-C238N:1:1101:7222:13751 2:N:0:19
GGACTACCGGGGTTTCTAATCCTGTTTGCTCCCCACGCTTTCGAGCCTCAGCGTCAGTTACAGTCCAGAGAGTCGCCTTCGCCACTGGTGTTCTTCCTAATCTCTACGCATTTCACCGCTACACTAGGAATTCCACTCTCCTCTCCTGCACTCTAGACTTCCAGTTTGGAATGCAGCCCCCAGGTTGAGCCTGAGTATTTCACATCCCACTTAAAAATCCGCCTACGCTCCCTGTACGCCCAGTAAATCCGGACAACGCTCAGTCCCTACGTATTACCGCGGCTGCTGGCACGTAGTTAGC
+
@CCCCEGFGGGGGGGGGGGCFFGGGGDFFFGGGGGGGGEECFG@FEDGDGGFGGGEGGGDGGGGGGGF<<CCFFGGE7FAFGG,6AFGCFGGGGCFEE<CFDD=,E<7BC=FFF9@FCECEGGFF8=DEGFFFGBFGF9BE?FFG,,,DFG?FFFG98EGG9@9ADGGGGC9DC9FCFECECCFGGF6CFG,,,,7=7D:CFF99;70:CGFEG+=/5DFAGFF=4555CBDD,9*1/:F7,16:769C6B(6.)6C9B?((2)0<)544(3)<(:FD(0447B><:B?G:+,22(4+6<<
@M04650:207:000000000-C238N:1:1101:15498:13753 2:N:0:19
GGACTACTAGGGTATCTAATCCTGTTTGCTCCCCACGCTTTCGAGCCTCAGTGTCAGTTACAGGCCAGAGAGCCGCTTTCGCCACCGGTGTTCCTCCATATATCTACGCATTTCACCGCTACACATGGAATTCCACTCTCCTCTCCTGCACTCAAGTCTACCAGTTTCCAATGCATACAATGGTTGAGCCACTGCCTTTTACACCAGACTTAATAAACCACCTGCGCTCGCTTTACGCCCAATAAATCCGGACAACGCTCGGGACCTACGTATTACCGCGGCTGCTGGCACGGAGTTAGCC
+
CCCCCGGGGGGGGGGGGGGGGGGGGGGGGGGGGGGGGGGGGGGGGGGGGGGGGGGGGGGGGGGGGGGGGGGGGGGGGGGGGGGGDGGGGGGGGGGGGGGGGGGGGGGGGGGGGGGEFGGGGGGGGDFGGGGGGGGGGGGGGGGFGFFFGGGFGGGGGGGGGGGGGGGGGGGGGGGGGGGGFDCFGGGGGGGGGGGGFFGGFFGF??FADG>F7CG>FFGGFC:4>A>DAG=@=GFE45C<F23=DGFEGFF01>DFD6(6@BDBG534?BFBBDD<3*4(40(32230<*5:119:B75),
@M04650:207:000000000-C238N:1:1101:4151:13760 2:N:0:19
GGACTACAGGGGTTTCTAATCCTGTTCGCTCCCCACGCTTTCGCTCTTCAGCGTCAGTATGGGCCCGGCAACCCGCCTTCGCCACCGGAGTTCCTCCTGATATCTACGCATTTCACCGCTACACCAGGAATTCCACACTCCCCTGCCACACTCTAGCACGCCCGTATCGACTGCAAGATCGGGGTTGGGCCCCGAGTTTTCACACTCGACGCAACAGACGCCCACCGAGCCCTTTACGCCCAACAAGTCCGGTCAACGCCTACACCCCAGGTTTTACCCCGGCTGCGGGCACGACGTTGCC
+
<ACCCFGG8FCEB6@<FCFGGGGGGGGG+6,@FCFFEF@C<,@,,;,4CFFGGGGGGGG,,C,,C7+@6++:F,=FF7F97,,B,,@F=>FFG985,AEEFGF,,,,9C+CFFGGGGGGDDEGFAF?C+>DDD,,,,66A8?CFC8D,==8FE,EF,,,+++1?>*5@5CC3*,,,4*2,=:8EF<:*4;7?**85><CFFFGA)2002)))()920(;)(/-((.-5,7(,37)5*(*:*(4(19(.**0((.7,*((((-74*;((-(())3()3*(((--3((-((/,*4(((-*,()
@M04650:207:000000000-C238N:1:1101:6493:13766 2:N:0:19
GGACTACTGGGGTTTCTAATCCTGTTTGCTCCCCACGCTTTCGCACCTGAGCGTCAGTCTTTGTCCAGGGGGCCGCCTTCGCCACCGGTATTCCTCCAGATCTCTACGCATTTCACCGCTACACCTGGAATTCTACCCCCCTCTACAAGACTCTAGCTTGCCAGTTTCAAATGCAGTTCCCAAGTTAAGCTCGGGGATTTCACATCTGACTTAACAAACCGCCTGCGTGCGCTTTACGCCCAGTAATTCCGATTAACGCTTGCACCCTCCGTATTACCGCGTCTGCTGGCACGGAGTTAGC
+
CCCCCGGGGGGGGGGGGGGGGGGGGGGGGGGGGGGGGGGGGGGGCGGGGGGGGGGGGGGGGGFGGGGGGGGGGGGGGGGGBFEGGGGGGGGGFGGGGGGGGGGGGGGGGGGGGGGGGGGDBEGGGGGGGGGGFGGFGDGGGDGFGGGGD6CCGGFGGGGGGF7CFFGGGGDCFFCFFGGFGGCFFF9@9EEFGGGGGGGGGFGFFGGFFG7B>FFFB0E59D;@@5:E;DBFFGFFF:EGG(48FGD>C?6((8DBG<;::?G?CFF08?66?G:)<74>>((14A2)3E091116?G2)6
@M04650:207:000000000-C238N:1:1101:28342:13771 2:N:0:19
GGACTACACGGGTTTCTAATCCTGTTTGCTCCCCACGCTTTCGCACCTGAGCGTCAGTCTTTGTCCAGGGGGCCGCCTTCGCCACCGGTATTCCTCCAGATCTCTACGCATTTCACCGCTACACCTGGAATTCTACCCCCCTCTACAAGACTCTAGCTGGACAGTTTTAAATGCAATTCCCAGGTTGAGCCCGGGGCTTTCACATCTAACTTATCCAACCGCCTGCGTGCGCTTTACGCCCAGTAATTCCGATTAACGCTTGCACCCTCCGTATTACCGCGGCTGCTGGCACGGAGTTATC
+
CCCCCGGGGGGGGGGGGGGGGGGGGGGGGGGGGGGGGGGGGGGGGGGFGGGGGGGGGGGGGGGGGGGGGGGGGGGGGGGGGGGGGGGGGGGGGGGGGGGGGGGFFFGGGEGGGGGGGGGGGGGGGFFGDFGGGGGGGFGGC8>DGGGGF@C?FFFFGGGGGGFFCGGGGGFGDF9CFCFFGFFFGGGGGGGFC5E5DGFGGFGCF<F6?GGFFGGFCEGGFGFF@FFFBC>>(:3<F:EGGFBFG*5<FFFBBEDBC36-31C7FGFFFB>FFG:6F>-430390<B7:C:?40((,;<).
@M04650:207:000000000-C238N:1:1101:14916:13790 2:N:0:19
GGACTACCAGGGTATCTAATCCTGTTTGCTCCCCACGCTTTCGAGCCTCAGTGTCAGTTACAGGCCAGAGAGCCGCTTTCGCCACCGGTGTTCCTCCATATATCTACGCATTTCACCGCTACACATGGAATTCCACTCTCCTCTCCTGCACTCAAGTCTACCAGTTTCCAATGCATACAATGGTTGAGCCACTGCCTTTTACACCAGACTTAATAAACCACCTGCGCTCGCTTTACGCCCAATAAATCCGGACAACGCTCGGGACCTACGTATTACCGCGACTGCTGGCACGTAGTTAGCC
+
CCCCBFGGGGGGGGGGGGGGGGGGGGGGGGGGGGGGGGGGGGGGGGGGEFGGGGFGGGGGGGGGGGGGGGGGGGGGEFGGGGGGGFGGFGGGGGCGGFGGGGFGGGGGGGGGG9<FGGGGGGGFFGGEGGGGGGG9EGGDGGFFFGGGGGGFGGGGGGGGGGDF<EFGFGGFGGGGGGGGDG8EFEDFGFGGGGGGFGGFECFFFGG5C5<@5@FGFF6C5C@FFD9?>GF?D5FC6@8<F0=@FFEE4B36>FGFG02(7931DD?2?BF<:<6A914>(4;9())04:.::0?1:0<A:
@M04650:207:000000000-C238N:1:1101:11264:13794 2:N:0:19
GGACTACAGGGGTTTCTAATCCTGTTTGCTCCCCACGCTTTCGTGCCTCAGTGTCAGTTACAGTCCAGAGAGCCGCCTTCGCAACTGGTATTCCTCCTAATATCTACGCATTTCACCGCTACACATGGAATTCCACTCTCCTCTTCTGCACTCAAGTCTCCCAGTTTCCAATGACCCTCCCCGGTTGAGCCGGGGGCTTTCACATCAGACTTAAGAAACCGCCTGCGCTCGCTTTACGCCCAATAAATCCGGCCAACGCTCGGGACCTACGTATTACCGCGGCTGCTGGCACGTAGTTAGC
+
CCCCCFGGGGGGGGGGGGGGGGGGGGGGGGGGGGGGGGGGFGGEFGGGGGGDGGGGGGGGGGGGGGGGGGGGGGGGGGGGGGCFGGGGGGGGGGGGGGGGGGGGGGGGGGGGGGGGGGGGGGGGGGGGFGGDFGGGGGGGGGGFGGGGGGGFGGGGGGGGGGGGFGGGGGGGGFGGGGGGGGGGGGGGGGFDGGGGGGGGGFGFFGGA=DFF=FFGF@F;6D>F14;EBGFF(=5CFBGGG:::GCA<GFFF()96CBF<6;>,>=?:?F?72C:<GF?>>F>FF0:D>E7G<1<<<E<>A
@M04650:207:000000000-C238N:1:1101:15727:13803 2:N:0:19
GGACTACACGGGTTTCTAATCCTGTTTGCTCCCCACGCTTTCGAGCCTCAGCGTCAGTTACAGTCCAGAGAGTCGCCTTCGCCACTGGTGTTCTTCCTAATCTCTACGCATTTCACCGCTACACTAGGAATTCCACTCTCCTCTCCTGCACTCTAGACTTCCAGTTTGGAATGCAGCCCCCAGGTTGAGCCTGAGTATTTCACATCCCACTTAAAAATCCGCCTACGCTCCCTTTACGCCCAGTAAATCCGGACAACGCTCGCCCCCTACGTATTACCGCGGCTGCTGGCACGTAGTTAGC
+
CCCCCGG@FGGGGGGGGGGGGGGGGGGGGGGGGGGGGGCGGGEDFGGGGGGGGGGGGGGDCCFGGGGGFGFFCFGGGGGGGGGGGGG8FGGGGDGEGFCFFGGGGGGGGGDGGGGGGGGGGGGG,AFGGGGGGGGGGFFGGGF@DGFFGGGFGDFF=D,3@FGCFGFD+>=EGGG8?+CGCF>DGEGCEGC,17E9FGFGFFGFFGFFEGGGFFFDA5?CADDAAFDF2C2:DGA9A@EFG76;F7?CGFFF?DDDG@F<39G>*:7(2<B7?GFFG>(-1119BFBF?C?C:8((4E9A>
@M04650:207:000000000-C238N:1:1101:11162:13809 2:N:0:19
GGACTACCGGTGTTTCTAATCCTGTTTGCTCCCCACGCTTTCGAGCCTCAGTGTCAGTTACAGGCCAGAGAGCCGCTTTCGCCACCGGTGTTCCTCCATATATCTACGCATTTCACCGCTACACATGGAATTCCACTCTCCTCTTCTGCACTCAAGTCTCCCAGTTTCCAATGACCCTCCCCGGTTGAGCCGGGGGCTTTCACATCAGACTTAAGAAACCGCCTGCGCTCGCTTTACGCCCAATAAATCCGGACAACGCTTGCCACCTACGTATTACCGCGGCTGCTGGCACGTAGTTAGC
+
CCCCCGGGGGEGGGGGGGGGGGGGGGGGGGGGGGGGGGGGGGGGGGGGGGGGGGGGGFGGGGGGGGGGGGGGGGGGCEGGGGGGGGGGGGGGGGGGGF9FFFGGGGGGEGGGGGGGGGGGGGGGGGGGFFGGGGGFFGGFGGGFAFFGFGGFGC88CFFGFGGGGFDDGGGGGFG8=DGGGGDGGEGGGGGGGGGGGGGGGFGFFGGA3D<DE7CDC8EG6<>D<AFF;D>>?GFFF0CGGF(4<CBDG@B><DG?GBFFBBG0:C?7,:6.)24<GF<>F>FBFB)4:G?F0((8<C4<6
@M04650:207:000000000-C238N:1:1101:27377:13820 2:N:0:19
GGACTACAGGGGTTTCTAATCCTGTTTGCTCCCCACGCTTTCGAGCCTCAGTGTCAGTTACAGGCCAGAGAGCCGCTTTCGCCACCGGTGTTCCTCCATATATCTACGCATTTCACCGCTACACATGGAATTCCACTCTCCTCTCCTGCACTCAAGTCTACCAGTTTCCAATGCATACAATGGTTGAGCCACTGCCTTTTACACCAGACTTAATAAACCACCTGCGCTCGCTTTACGCCCAATAAATCCGGACAACGCTCGGGACCTACGTATTACCGCGGCTGCTGGCACGTAGTTAGCC
+
CCCCCFGFCFGGEGGGGGGGGGGGGGGGGGGGGGGGEGGGGGGGFGGGGGGGGGGGGGGGGDFFGGGGGGGGGGGGFFGGDGGGGGGGEGGGGGGGGGGGGGGGGGGGGGGGGGGGGEGGGGGGGGGGG,CFGGGGFGGGGGGFGGGGGGGFGGGG,@DFGGGG,CECGGG9DGGAFGGEDGEDGE8@FCEGEE6FGFFFGFFBFGGFFGCG*DCCFE?FFGBFFFFFFD>@FGFFF=ECG@8;C+7<FB:<BEGFD6/399DFGG?7??BF<C<BC510(,29(22(4*5140:(626<?
@M04650:207:000000000-C238N:1:1101:19080:13836 2:N:0:19
GGACTACCAGGGTTTCTAATCCTGTTTGCTCCCCACGCTTTCGCACCTGAGCGTCAGTCTTTGTCCAGGGGGCCGCCTTCGCCACCGGTATTCCTCCAGATCTCTACGCATTTCACCGCTACACATGGAATTCCACTCTCCTCTCCTGCACTCAAGTCTACCAGTTTCCAATGCATACAATGGTTGAGCCACTGCCTTTTACACCAGACTTAATAAACCACCTGCGCTCGCTTTACGCCCAATAAATCCGGACAACGCTCGGGACCTACGTATTACCGCGGCTGCTGGCACGTAGTTAGCC
+
CCCCCGGGGGGGGGGGGGGGGGGGGGGGGGGGGGGGGGGGGGGGGGGGGGGGGGGGGGGGGGGGGGGGGGGGGDGGGGGGGGGGGGGGGGGGGGGGGGGGGGGGGGGGGGGGGFGGGGGGDGGGEGGGFGGGGGGGGGGGGGGFFGGGFGGFGGGGGGGGGGGGGGGGGGGGGGGGGGG6AFFGGGGGGGGGFGGGGGGGGFGFADFFFGG>;@CCAE6CDGFEDF=B<DFD@EA>AD@FG@D@GGFE4>@?BEG?D0669><>GC:4?FFFBF><CD(((,418744:64:.3?2)94<?
@M04650:207:000000000-C238N:1:1101:22185:13843 2:N:0:19
GGACTACAGGGGTATCTAATCCTGTTTGCTCCCCACGCTTTCGCACCTGAGCGTCAGTCTTTGTCCAGGGGGCCGCCTTCGCCACCGGTATTCCTCCAGATCTCTACGCATTTCACCGCTACACCTGGAATTCTACCCCCCTCTACAAGACTCTAGCTGACCAGTTTCAAATGCAGTTCCCAAGTTAAGCTCGGGGATTTCACATCTGACTTAATCAACCGCCTGCGTGCGCTTTACGCCCAGTAATTCCGATTAACGCTTGCACCCTCCGTATTACCGCGGCTGCTGGCACGGAGTTAGC
+
CCCCCGGGGGGGGGGGGGGGGGGGGGGGGGGGGGGGGGGGGGGGGGGGGGGGGGGGGGGGGGGGGGGGGGGGGGGGGGGGGGGGGGGGGGGGGGGGGGGGGGGGGGGGGGGGGGGGGGDDDFDGGGGGFGGGGGGGGGGGEDEFGGGGGGGFGGGGGGGGGGGGGGFGGGGGGGGGGGGGGGGGGGGGGGFCEGGGGGGGGFGAFFGFFGGGFGGGFFGG9DFDDFFFFGF>BC:>FBGGGBF?GCBFGF:0<EDFGFFF4:FDGGFFF:>B?FF2:D:BB19>><:2:GFFFB09??64.
@M04650:207:000000000-C238N:1:1101:13500:13855 2:N:0:19
GGACTACTGGGGTATCTAATCCTGTTTGCTCCCCACGCTTTCGAGCCTCAGCGTCAGTTACAGTCCAGAGAGTCGCCTTCGCCACCGGTATTCCTCCAGATCTCTACGCATTTCACCGCTACACCTGGAATTCTACCCCCCTCTACAAGACTCTAGCTGGACAGTTTTAAATGCAATTCCCAGGTTGAGCCCGGGGCTTTCACATCTAACTTATCCAACCGCCTGCGTGCGCTTTACGCCCAGTAATTCCGATTAACGCTTGCACCCTCCGTATTACCGCGGCTGCTGGCACGGCGTTAGC
+
CCCCCEGGFFGGGGGGGGGGGGGGGGGGGGGGGGGGGGGGGGGDGGGGGFGGGGGGGGGGGGGGGGGGGGGGFGGGGGGGGGGGGGGGGGGGGGGGGGFGGGGGGGGGGEFGGGGGGGGGEGGGGGGGGDGGGGGGGGGGGGGFGGFCF8EFGFGGGGGGCFFFFGGGGGGGGGGGGGGGGGGFGGGGGGDFGGDGGGGGGFGFAFGFCGGGFGFGFEGG@GFFFF052D0>FGFFFDEGG<:?FCAFGFF<B>D<F?BFFFGBGGF?FFFB?F0AGCB96>;FFFF>>C?F:6((4EB:<
@M04650:207:000000000-C238N:1:1101:9278:13860 2:N:0:19
GGACTACAGGGGTTTCTAATCCTGTTTGCTCCCCACGCTTTCGCACCTGAGCGTCAGTCTTTGTCCAGGGGGCCGCCTTCGCCACCGGTATTCCTCCAGATCTCTACGCATTTCACCGCTACACCTGGAATTCTACCCCCCTCTACAAGACTCTAGCTGACCAGTTTCAAATGCAGTTCCCAAGTTAAGCTCGGGGATTTCACATCTGACTTAATCAACCGCCTGCGTGCGCTTTACGCCCAGTAATTCCGATTAACGCTTGCACCCTCCGTATTACCGCGGCTTCTGGCACGGAGTTAGC
+
CCCCC@FGGGGGGGGGGGGGGGGGGGGGGGGGGGGGGGGGGGGGGGGGGFFGGGGGGFGGGGGGGGEFGGDGGGGGGGGEGGGGGGGGGGGGGGGGGGGFGGGGGGGGGGGGGGGGGGGGGGGGGGGGGGGGGGFGGGGGGGGFGGGGGFGFGCFGGGGGGGGGGGFGGAECFFGFFGGGGG,>DFGGGGFGGG5=5DEGGFGFFGGAEGGGEGGGFFCC(:;FFFFB<39;;EFFFFGDGFFF>C>AFF?(4;C<D:;<?FG<7FBBB?FF0;82EF1;B6>F(8A)8F:E6619<G).5
@M04650:207:000000000-C238N:1:1101:24112:13894 2:N:0:19
GGACTACTCGGGTATCTAATCCTGTTTGCTCCCCACGCTTTCGAGCCTCAGCGTCAGTTACAGTCCAGAGAGTCGCCTTCGCCACTGGTGTTCTTCCTAATCTCTACGCATTTCACCGCTACACTAGGAATTCCACTCTCCTCTCCTGCACTCTAGACTTCCAGTTTGGAATGCAGCCCCCAGGTTGAGCCTGAGTATTTCACATCCCACTTAAAAATCCGCCTACGCTCCCTTTACGCCCAGTAAATCCGGACAACGCTCGCCACCTACGTATTACCGCGGCTGCTGGCACGTAGTTAGC
+
CCCCCGGGGGGGGGGGGGGGGGGGGGGGGGGGGGGGGGGGGGGGGGGGGGGGGGGGGGGGGGGGGGGGFGGFGGGGGGGGGGGGGGGGGGGGGFGGGGGGGGGGGGFGGGGCFFGGGFGGGGGGF8FFGGFGGGGFCCEDGGGBEGFGFCGFGFGGFFGGGGGGGGGGGFFGGGGFFDGGDGDGGFEFGGGGGFGGGGGGGFGFFF>F5?CFFG8BACGG9FFFFFAEFGFFFGFFFDGGG@FEGGCFGAD01BD?*10;<@GFDGF00(,(4A>BG>?>9>FFFF:?>:(<4::6?GAF:
@M04650:207:000000000-C238N:1:1101:20707:13911 2:N:0:19
GGACTACCCGGGTATCTAATCCTGTTTGCTCCCCACGCTTTCGCACCTGAGCGTCAGTCTTTGTCCAGGGGGCCGCCTTCGCCACCGGTATTCCTCCAGATCTCTACGCATTTCACCGCTACACCTGGAATTCTACCCCCCTCTACAAGACTCTAGCTGACCAGTTTCAAATGCAGTTCCCAAGTTAAGCTCGGGGATTTCACATCTGACTTAATAAACCGCCTGCGTGCGCTTTACGCCCAGTAATTCCGATTAACGCTTGCCACCTACGTATTACCGCGGCTGCTGTCCCGTAGTTAGC
+
CCCCCGGGGGGGGGGGGGGGGGGGGGGGGGGGGGGGGGGGGGGD@EGG8EFGGGGGGGCGGGGGGGGGFGEF@FGGGGGGGGGGGGGGGDFGGEFGGD<FGGGGGGGGGGDGGFGGFGGGGGGGADDGGGGGGDFGAF=FE8CFFGEE,CGFGGGDFG;>DGGCGGFDC=EGGGGG:7CGCF8EGGGFGG9CGGD5CCFGGF?FFGGCFGCC9D@+;CFGFGFD0F@5(9-,7>>AF68:EF0(:7:2D468?)C6>?>?6:GFGGF?B>(,,<:4CG:0;0199048)+)<;36:?G)6-
@M04650:207:000000000-C238N:1:1101:8952:13924 2:N:0:19
GGACTACAGGGGTTTCTAATCCTGTTTGCTCCCCACGCTTTCGAGCCTCAGCGTCAGTTATAGTCCAGAGAGCCGCCTTCGCCACTGGTGTTCTTCCTAATCTCTACGCATTTCACCGCTACACTAGGAATTCCACTCTCCTCTCCTGCACTCTAGACTTCCAGTTTGGAATGCAGTCCCCAGGTTGAGCCTGAGTATTTCACATCCCACTTAAAAACCCGCCTACGCTCCCTTTACGCCCAGTAAATCCGGTCAACTCTCCCCCCCTACGTATTACCGCGGCTGCTGGCACGTAGTTAGC
+
CCCCCGGEGGGGGGGGGGGGGGGCFGGGGGGGGGGGGGGGGGGDFGCFCGGDFGGGGGGF,CFCFFGGC@EF,BFGGGGGGGGGE8EGGGGGG?EFGG,EFCEGGCGGGGGGFGGGGGGDEGGFAAFGGFGGG9CF844AEGGFDG9=FFGFGGGGCFA9@F,EGGA,@FFGFF,9,+@DC,@FFDGGGGG,5,,,2=FFGFGF9C9*0;FGE7+5A1@D:DBFAFDD=GFFFGFFF>GGGFD@CG)9F434(.:)*)71)(*(/:9>11(.,<>>GGFFFB>>6<??FG?GB((.8F2A>
@M04650:207:000000000-C238N:1:1101:13207:13962 2:N:0:19
GGACTACTGGGGTATCTAATCCTGTTTGCTCCCCACGCTTTCGAGCCTCAGTGTCAGTTACAGGCCAGAGAGCCGCTTTCGCCACCGGTGTTCCTCCATATATCTACGCATTTCACCGCTACACATGGAATTCCACTCTCCTCTCCTGCACTCAAGTCTACCAGTTTCCAATGCATACAATGGTTTAGCCCCTGCCTTTTACACCAGACTTAATAAACCACCTTCGCTCGCTTTACGCCCAATAAATCCGTACAACGCTCGGTCCCTACGTATTTCCGCGGCTTCTTGCCCCTAGTTTGCC
+
---ACEGFCF@FG7FGGFEFGGGGGGGFGGGGGGGGGGGGGGC<EFGFG@FCFGGEFGGGGGF<FGGC8AEEFFGG:FGGEGGGGCC7F7FEGGGGGCFGGDGGGFECG:CFGGGGGGDG>F9FC?9<A9FFGGDFFFFGFFGFGGD,A8EFGF8ACDFGFFDFGGFGG,=E6D,7,6,,,,,CE3@,9@,9;+:E6?FGC99?6*4*)*=+1?;++:8@=7>):35/5*-(6C+9/5BE*6:)0+75C)0(/)+611(4.,1(1A4242879F)6C*2(,41(.4)).+4*1,4<A+).4
@M04650:207:000000000-C238N:1:1101:3614:13994 2:N:0:19
GGACTACCGGGGTTTCTAATCCTGTTTGCTCCCCACGCTTTCGAGCCTCAGTGTCAGTTACAGGCCAGAGAGCCGCTTTCGCCACCGGTGTTCCTCCATATATCTACGCATTTCACCGCTACACATGGAATTCCACTCTCCTCTCCTGCACTCAAGTCTACCAGTTTCCAATGCATACAATGGTTGAGCCACTGCCTTTTACACCAGACCTAATAAACCACCTGCGATCGCGTTACGACCAATAAATCCGGACAAAGCCAGGGACCTACGTATTACCCCGGCGGCCGGCACGTAGTTTGCC
+
CCCCCGGGGGGGGGEGGGFGGG9FGGGGGGAFGGF+@EGGGGGGDGEGGGA<EFGGGF9CCFFFGGGFFFGGFGGG:@FFGGGGG=FECFGGGFFGGGFGGGGGGGGGGGG>FGGEGGGGGGGG:EAFFFF@GEFGGG9FGGGFG@D?BF=5D8DFADEE,CEFF,@F3CEFD:EEFFGG7FGCF7EFCGFG,<9A*?FFGFC*99*08**;7DFCFFDC)@522/(0255(/=515(=<7;33CG))252(,8C(0,((,,*,>8(,,-..)+))+*-(41((-((-4*,1413()+.5)
@M04650:207:000000000-C238N:1:1101:7931:14004 2:N:0:19
GGACTACTAGGGTATCTAATCCTGTTTGCTCCCCACGCTTTCGAGCCTCAGCGTCAGTTACAGTCCAGAGAGTCGCCTTCGCCACTGGTGTTCTTCCTAATCTCTACGCATTTCACCGCTACACTAGGAATTCCACTCTCCTCTCCTGCACTCTAGACTTCCAGTTTGGAATGCAGCCCCCAGGTTGAGCCTGAGTATTTCACATCCCCCTTAAAAATCCGCCTACGCTCCCTTTACGCCCAGTAAATCCGGACAAAGCTCGCCACCTACGTATTACCGCGGCTGCTGGCACGTAGTTAGC
+
BC<CCGGGGGGGG<CFFGGGGGGGGGGGGGGGGGGGGGGGGGGGGGDFFEGFGGGGGGGGGGGGGGGGCGGGGGGGGGGGGGGGGGGGFGGGGGGGGGGGGGGGGGGGGGDGGGGGGGGGGDGGDGDFGGFGGGGGGEFDF8DDGGFFFDFFFFFGGFGGGEDFFFCFEFGGGEFDFGGDGGGGGGFFGGGGGGFCF7FGF1EA7+=A);?FFC7=A5:79C=4-3-*)@@>B?6EF9EEEFFF7>56:A>@?F)1*(6;@<<@C=613:B4)<7<FC:>909B>B?:7E(<:4(.,9)6.
@M04650:207:000000000-C238N:1:1101:19138:14010 2:N:0:19
GGACTACTCGGGTTTCTAATCCTGTTTGCTCCCCACGCTTTCGAGCCTCAGCGTCAGTTACAGTCCAGAGAGTCGCCTTCGCCACTGGTGTTCTTCCTAATCTCTACGCATTTCACCGCTACACTAGGAATTCCACTCTCCTCTCCTGCACTCTAGACTTCCAGTTTGGAATGCAGCCCCCAGGTTGAGCCTGAGTATTTCACATCCCACTTAAAAATCCGCCTACGCTCCCTTTACGCCCAGTAAATCCGGACAACGCTCGCCACCTACGTATTACCGAGGCTGCTGTCACGTAGTTAGC
+
CC@CCD,FFEGEFCGFCFGFGFGGGFFEFBFCFGFG:FG@CEE<<,@FFCCFFECFEFGGGGGGGGGG9DFEFFEGGG@?FECGEGGFFGFEFDFGGGGGGFFGGGGCGGGGFGGGGFEDEGGGGGGGGGFGGGGG;8FFGGGBDEEFFFGFG9;DFGGGFGGAGGGGGCGGGCGGGFEE6>6D<FGGGFGGF68:C7=3+1;1<FGA5?FDCGGGF5<*:4):9AFD>GBD3?;CF=@<E@@;F775CA3:1AD(*6>6;;D>DE?::>:?BC:9F:(((,,816:0)<4+(:14395AF
@M04650:207:000000000-C238N:1:1101:24612:14018 2:N:0:19
GGACTACCCGGGTATCTAATCCTGTTTGCTCCCCACGCTTTCGAGCCTCAGTGTCAGTTACAGGCCAGAGAGCCGCTTTCGCCACCGGTGTTCCTCCATATATCTACGCATTTCACCGCTACACATGGAATTCCACTCTCCTCTCCTGCACTCAAGTCTACCAGTTTCCAATGCATACACTGGTTGAGCCACTGCCTTTTACACCAGACTTAATAAACCACCTGAGCTCGCTTTACGCCCAATAAATCCGGACAACGCTCGGGACCTACGTATTACCCCGGCGGCTTGCCCGTAGTTGGCC
+
8-ACC8@F8FCFG7FGFGFGFGGEGFFGGGFFDCCFEGGGGGGFF:FFFCEFGGGGDFFGGFCFGFGFFGGFGFGGFGDFDGCECF:CFEGGGGGGGFDFGGFGGAFGG>EFFGEFFGGDDGGG9FEEGFAGGGCFDEGGGGCB1E,,,@FFD=FGAE;;9FGCFGG==,38?>9,C22,@DGGDE8<FFCE6E9C7+FA7AC**;FF=*2=7FCDC=FC@D=>)/6@4>@92:8>?58B:(1)2CEEFEFD9>5;D0(;(,)(1A(.4<<?9CAAG:?3((((-4(-2+)*,--(6+(5:
@M04650:207:000000000-C238N:1:1101:25416:14126 2:N:0:19
GGACTACTCGGGTTTCTAATCCTGTTTGCTCCCCACGCTTTCGAGCCTCAGTGTCAGTTACAGGCCAGAGAGCCGCTTTCGCCACCGGTGTTCCTCCATATATCTACGCATTTCACCGCTACACTAGGAATTCTACTCTCCTCTCCTGCACTCAAGTTTCTCAGTTTCAAAAGCTTACTACGGTTGAGCCGTAGCCTTTCACTTCTGACTTAAGAAACCACCTACGCACCCTTTACGCCCAGTAATTCCGGATAACGCTAGCCTCCTACGTATTACCGCGGCTGCTGGCACGTAGTTAGCC
+
CCBACEEE<@FEFGGGGGGFGGGGGGGGFFCFFGGGGGGGGGGGGGECF8ECFFFFEF<FFFCEGDGGFF<FFGGC:FFGGFCEEFGDGGGGGFGGGGGGGGGGFFFGGGGEFFGGGGC8BFG=;FGGCGGFCGGFDBDFFFGFF8C8FGGFGFGGFAFFGGECA@EGCDCEDFFGGGGGGGG8CFGF,@E@CCFGGGGGGFG69=8@EFDFECD7FF,;BD=B@B5/>C@FDFC>?=@FG((9+@63:AB;@:+)*1:19;5);E88?0:)-<2)+*2(3;99::)8:627:?2-6A<<:
@M04650:207:000000000-C238N:1:1101:13151:14131 2:N:0:19
GGACTACTAGGGTATCTAATCCTGTTTGCTCCCCACGCTTTCGAGCCTCAGCGTCAGTTACAGTCCAGAGAGTCGCCTTCGCCACTGGTGTTCTTCCTAATCTCTACGCATTTCACCGCTACACTAGGAATTCCACTCTCCTCTCCTGCACTCTAGACTTCCAGTTTAGAATGCAGCCCCCAGGTTGAGCCTGAGTATTTCACATCCCACTTAAAAATCCGCCTACGCTCCCTTTACGCCCAGTAAATCCGGACAACGCTCGCCCCCTACGTATTACCGCGGCTGCTCGCTCGTAGTTCGC
+
9BCCCGGFFFGGGDGGGFGDFGGGGGGEGGGFGGFEGGGGGGGGGGGGGCFGGGGCFGGGGGCFGGGGGFC@<FFGGGGGFGGEEGFGGDGGGDGGGG9FF9DEEFGGGGGGEG<FGCEGGGFGD8F8F,EFGGDFFFGGGGGFGEEG8DFFGGG8,EFDFAECGFDECGFFFFFGGFGGE7EEF@,@D8FGFG8CCDGFG+BAFG6ACGCCE7+=55DFA>A9)3-54;ADDC)>F(:CFD(8++09CFA(,8),>(616(>6*19>F?4()<?)37(4(-319(5)-*(2(4((3:)(-
@M04650:207:000000000-C238N:1:1101:7938:14163 2:N:0:19
GGACTACTGGGGTATCTAATCCTGTTTGCTCCCCACGCTTTCGAGCCTCAGCGTCAGTTACAGTCCAGAGAGTCGCCTTCGCCACTGGTGTTCTTCCTAATCTCTACGCATTTCACCGCTACACTAGGAATTCCACTCTCCTCTCCTGCACTCTAGACTTCCAGTTTGGAATGCAGCCCCCAGGTTGAGCCTGAGTATTTCACATCCCACTTAAAAATCTGCCTACGCTCCCTTTACGCCCAGTAAATCCGGACAACGCTCGCCACCTACGTATTACCGCGGCTGCTGGCACGTAGTTAGC
+
CCCCCGGGGGGGGGGGGGGGGGGGGGGGGGGGGGGGGGGGGGGGGGGGGGGGGGGGGGGGGGGCGGGGGGGGGGGGGGGGGGGGDGGEFFFEGGGGGGGGGGGGGGGGGGCFCFGGGGEDGGGGGFGGGGGGGGFGGGGGGGGFGFGGGGGBFGGGGGGGGGGCGGFGGFGFGCFAFGGGGDGGGGGGGGG61,3<CFGFGFFFFGGFCGFGFGGGFCFFFGBBAAAAFGFFFGFE+(=<C>2(=DEFGF>9157=<1970:D;C5:0:?F(4+:BFGFF;B>;>628>G:F??0(,A922
@M04650:207:000000000-C238N:1:1101:4033:14168 2:N:0:19
GGCCTACACGGGTTTCTAATCCTGTTTGCTCCCCACGCTTTCGTGCCTCAGTGTCAGTTACAGTCCAGAGAGCCGCCTTCGCAACTGGTATTCCTCCTAATATCTACGCATTTCACCGCTACACTAGGAATTCTACTCTCCTCTCCTGCACTCCAGTCTACCAGTTTCCCATGCATACAATGGTTGAGCCACTGCCTTTTACACCAGACTTAATAAACCACCTGCGCTCGCTTGCCGCCCAATAAATCCGGACAACGCTCGGGCCCTACGTATTACCGCGGCTGCTGGCGCGTAGTTAGCC
+
-B-86FFGGGGDGGGDEEEGGEGGCFFAFEFGFGGGGGGE@FEGGCFFGGFFGGFFF@EFGGGGGFFFCFFFGFEGGCC9?FEBFFGFF9FGGFG9EGGGGG,A>FAEFCEFGFCD,68+@FGECFFD<?A:=EDGD?EEEFGFGFGDF?@DF8EGGGGGDFF8C>EFF,@D6DCDGGGFFFFFGE8=DFFGG,=,:==7+AB0@:660:+BAF+99@FG5CB8@>2/77=28*)7?@GEFDF@*:C<*5.;BFGF5@,(.4),9CB(,2:))04)+*,-29BFFBF((*->64784:)-)
@M04650:207:000000000-C238N:1:1101:29047:14250 2:N:0:19
GGACTACTGGGGTTTCTAATCCTGTTTGCTCCCCATGCTCTCATGCCTCAGCGTCAGTTACAGTCCAGTAAGTCGCCTTCGCCACCGGTATTCCTCCAGATCTCTACGCATTTCACCGCTACACGTGGAATTCTACCCCTCCCTAAAATACTCTAGCAACCCAGTATGAAATGCTATTCCTAGGTTAAGCCCAGGGCTTTCACATCTCACTTAAGTCACCGCCTGCGTGCCCTTTACGCCCAGTCATTCCGATTAACGCTCGCACCCTCCGTATTACCGCGGCTGCTGGCACGGAGTTAGC
+
CCCCCGGGGGGGGGGGGGGGGGGGGGGGGGGGGGGGGGGGGG,FGGGGGGGGGGGGGGGGGFGGGGGGGGGGGGGGGGGGGGGGGGGGGDGGGGGGGGDFGGGGGGGGGGGGGGGGGGGGGGGGGGGGGGGGGGGGGGGFGGGFG=EAFGGFGGGGGGGGGGGGGGGGGEGGFGGGGGGGGFGGGGGGFGGGGGCEGFGGG;EFCG?CEFFGEGGGFEGGFGFFFFFFFGFFEGFFFFGGG9BFG+8?FAF08:D9FDF<@BG>GGFFFFF:<6:>FG06;>>B027>:G(A?>04:GD96
@M04650:207:000000000-C238N:1:1101:20977:14264 2:N:0:19
GGACTACCAGGGTTTCTAATCCTGTTTGCTCCCCACGCTTTCGCACCTGAGCGTCAGTCTTTGTCCAGGGGGCCGCCTTCGCCACCGGTATTCCTCCAGATCTCTACGCATTTCACCGCTACACTAGGAATTCCACTCTCCTCTCCTGCACTCTAGACTTCCAGTTTGGAATGCAGCCCCCAGGTTGACCCTGAGTATTTCACATCCCACTTAAAAATCCGCCTACGCTCCCTTTACGCCCAGTAAATCCGCACAACGCTCGCCACCTACGTATTACCGCGGCTGCTGGCACGTAGTTAGC
+
66ACC<EG<E@@@CBFGDFFGGF@CD<CFAFGGGGGCF@@FGEGGGGGCCCFF@F@7<ECC9,CFG9C<@7@FGCGGECF<FG:FG>:C:<@FGEGG8<?<FFGF9FFG@?B<F<FG7EG+F=FE,:8E<>>FGGGDG=FGFG9FGA=F8D8D9;,7@,,EGD8383@3,;,:F7AFGGGG*@*3,3:,@FC>,5=B:@EF9D19CGFFGF+6+1+65CF(C@DDFDF?DFF=9/7F(BFG((/1+));=;((897D>><B;GF*AB:0:1,,0()<F3;9040(8))(:2C0,((,+-)6
@M04650:207:000000000-C238N:1:1101:12785:14306 2:N:0:19
GGACTACTGGGGTTTCTAATCCTGTTTGCTCCCCACGCTTTCGAGCCTCAGTGTCAGTTACAGGCCAGAGAGCCGCTTTCGCCACCGGTGTTCCTCCATATATCTACGCATTTCACCGCTACACATGGAATTCCACTCTCCTCTCCTGCACTCAAGTCTACCAGTTTCCAATGCATACAATGGTTGAGCCACTGCCTTTTACACCAGACTTAATAAACCACCTGCGCTCGCTTTACGCCCAATAAATCCGGACAACGCTCGGGACCTACGTATTACCGCGGCTGCTGGCACGTAGTTAGCC
+
CCCCCGGGGGGGGGGGGGGGGGGGGGGGGGGGGGGGGGGGGGGGGGGGGGGGGGGGGGGGGGGGGGGGGGGGGGGGGGGGGGGGGGGGGGGGGGGGGGGGGGGGGGGGGGGGGGGGGGGGGFGGGGGGGGFGGGGGGGGGGGGFGGGGGGGFGGGGGGGGGGGGFGGGGGGGGGGGGGGGGGGGGFFGGGGGGGGGFGGGGFDFFGGACFFCEGDFFFCGFGFFFFFBDGFD=CACF@GEGD;@GGFFGF>;BFG086;?9>GBGDB?FFB):FFFE53(1729:BF((*51.((4<C6>8
@M04650:207:000000000-C238N:1:1101:2995:14314 2:N:0:19
GGACTACCGGGGTTTCTAATCCTGTTTGCTCCCCACGCTTTCGCACCTGAGCGTCAGTATTGGTCCAGGGGGCCGCCTTCGCCACCGGTATTCCTCCAGATCTCTACGCATTTCACCGCTACACCTGGAATTCTACCCCCCTCTACAAGACTCTAGCTTGCCAGTTTCAAATGAAGTTCCCAAGTTAAGCCCGGGGATTTAACATCTGACTTAATCAACCGCCTGCGTGCGCTTTACGCCCAGTAATTCCGATTAACGCTTGCACCCTCCGTATTACAGAGGCGGCTGGACCGGAGTTAGC
+
CCCCCEC,+@CFFE,CFG<,C@EFEEGDF<FFG,CC6C@ECCFB@F7A=FGCCC,,BECGE,CFG,EG,B@:>FEGFECE@C,=F=CEGCF<EC=FGGGGD<=EFFF@+8F@EFGGG>EGGC>FF8DDEFFAC,@99@FEC+@?AF;C<C7+5>DF,3;FG,<EGAFGDECF;,5,=::;,,?FG?@E99,/CEGC)*202+;+1711)30@);2+@EFGBC;;1)(02/3;9:))*,;EG(44D:9)0192:)96:30603C2C6::?BB<(*(6E*))((-(-0>6?*(*4((--*))-
@M04650:207:000000000-C238N:1:1101:24500:14328 2:N:0:19
GGACTACAGGGGTATCTAATCCTGTTTGCTCCCCATGCTCTCATGCCTCAGCGTCAGTTACAGACCAGAGAGTCGCCTTCGCCACTGGTGTTCCTCCACATATCTACGCATTTCACCGCTACACGTGGAATTCCACTCTCCTCTTCTGCACTCAAGTTCTCCAGTTTCCAATGACCCTCCCCGGTTGAGCCGGGGGCTTTCACATCAGACTTAAAGAACCGCCTGCGCTCGCTTTACGCCCAATAAATCCGGACAACGCTTGCCACCTACGTATTACCGCGGCTGCTGGCACGTAGTTAGC
+
B-CCCGGGGFEGGGGGGGGCCFFFFGGGGGGGGGGGGGGDFGGGGGGGGGFGGGGGCF9EFFDGGGGGGGCGGF7FEGGG7EFGCGGGGGGCFGGGGGGGGGFGGGGFGGG>FGGGFCEDCFGGEGGGGGGGGGGGGGAFGGFFGGGGGGGFGGFFGFFGGGGGGACDAEGGGGFGGGFEGDGCFGE?FFGG6ECEGDGGGFFFF4:6>F4CEG+B83C6@GBD(06>95>FFAF418DCC24:7CA<F6D40>319;>:-374FG::24::?C?)<*(,,-9((420(:7F(..28CB)6
@M04650:207:000000000-C238N:1:1101:14139:14334 2:N:0:19
GGACTACTCGGGTATCTAATCCTGTTTGCTCCCCACGCTTTCGCACCTGAGCGTCAGTCTTCGTCCAGGGGGCCGCCTTCGCCACCGGTATTCCTCCAGATCTCTACGCATTTCACCGCTACACCTGGAATTCTACCCCCCTCTACGAGACTCAAGCTTGCCAGTATCAGATGCAGTTCCCAGGTTGAGCCCGAGGATTTCACATCTGACTTAACTAACCGCCTGCGTGCGCTTTACGCCCAGTAATTCCGATTAACGCTTGCACCCTCCGTATTACCGCGGCTGCTGGCACGGAGTTAGC
+
CCCCCGGGGGGGGGGGGGGGGGGGGGGGGGGGGGGGGGGGGGGGGGGGGGGGGGGGGGGGGGGGGGGGGGGGGGGGGGGGGGGGGGGGGGGGGGGGGGGGGGGGGGGGGGGEGFGGGGGGGGGFGGGGGGGGGGGGGGGGGGGFGGGGGGGFG?FGFGGGGGGGGGCAFGFGGGGGGGGGGGGGGGGFFGGGDGEGGGEGFFCFFG>FEGCGEGGGFFGGFGF0(8>5(119BGF<F?GEG?04*:<ADBF:08C9::>::?DBGGF?(:;?BGB2CG19099>9:??7G?E179>0@<A4
@M04650:207:000000000-C238N:1:1101:26506:14400 2:N:0:19
GGACTACCCGGGTTTCTAATCCTGTTTGCTCCCCACGCTTTCGTGCCTCAGTGTCAGTTACAGTCCAGAGAGCCGCCTTCGCAACTGGTATTCCTCCTAATATCTACGCATTTCACCGCTACACTAGGAATTCTACTCTCCTCTCCTGCACTCAAGTTTCTCAGTTTCAAAAGCTTACTACGGTTGAGCCGTAGCCTTTCACTTCTGACTTAAGAAACCACCTACGCACCCTTTACGCCCAGTAATTCCGGATAACGCTAGCCCCCTACGTATTACCGCGGCTGCTGGCCCGTAGTTAGCC
+
CCCCCGGGGEGGGGGGGGGGGGGGGGGGGGGGGGGGGGGGGGGGGGGGGGGFGGGGGGGGGGFEGGGGGGDGGGGGDGGGGGGGGFGFGGGGGGGGGGDGGGGGGGGFGGGGGGGGGDGDGGGGGGGGGGGGGGGGGGGGGGGFGGGGGGGFGFGGF8EGFGGGGGGGFFD9FGGAFGGGGE>BFEF?FGGGGGGGGGGGGFGFFGD>7C?FCGFDFBFC5D@429:ABDDD@=@CA@GGC@E9BDC7+8:0;8:3321;>@FD3EFDF1:4:C>>+*41(-(-,8300*(/-76:A<445
@M04650:207:000000000-C238N:1:1101:17266:14423 2:N:0:19
GGACTACAGGGGTATCTAATCCTGTTTGCTCCCCACGCTTTCGAGCCTCAGCGTCAGTTACAGACCAGAGAGCCGCCTTCGCCACTGGTGTTCCTCCATATATCTACGCATTTCACCGCTACACATGGAATTCCACTCTCCTCTTCTGCACTCAAGTCTCCCAGTTTCCAATGACCCTCCCCGGTTGAGCCGGGGGCTTTCACATCAGACTTAAGAAACCGCCTGCGCTCGCTTTACGCCCAATAAATCCGGACAACGCTTGCCACCTACGTATTACCGCGGCTGCTGGCACGTAGTTAGC
+
CCCCCGGGGGGGGGGGGGGGGGGGGGGGGGGGGGGGGGGGGGGGGGGGGGGGGGGGGGGGGGFGGGGGGGGGGGGGGGGGFGGGGGGGGGGGGGGGGGGGGGGGGGGGGGGGGGGGGGGGGGGGFGGFFGGGGGGGGGGGGGGFGGGGGGGFGGGGGGGGGGGGGGGGGGGGGGGGGGGGGGGGGGGGGGGGGGGGGGGGGFGFFGGFFGGGFF>CFDGGFGFFFFFF9DFFFGFFFFGGGF04FGAAGFF>:EGFGFFFFFGF79??:?:4<GFFGG?B>F>>>FFF0E?GFFFFFF<9<
@M04650:207:000000000-C238N:1:1101:16493:14445 2:N:0:19
GGACTACTAGGGTATCTAATCCTGTTTGCTCCCCACGCTTTCGCACCTGAGCGTCAGTCTTTGTCCAGGGGGCCGCCTTCGCCACCGGTATTCCTCCAGATCTCTACGCATTTCACCGCTACACCTGGAATTCTACCCCCCTCTACAAGACTCTAGCTGACCAGTTTCAAATGCAGTTCCCAAGTTAAGCTCGGGGATTTCACATCTGACTTAACAAACCGCCTGCGTGCGCTTTACGCCCAGTAATTCCGGATAACGCTAGCCCCCTACGTATTACCGCGGCTGCTGGCACGTAGTTAGC
+
CCCCCGGGGGGGGGGGGGGGGGGGGGGGGGGGGGGGGGGGGGGGGGGGGGGGGGGGGGGGGGGGGGGGGGGGGGGGGGGGGGGGGGGGGGGGGGGGGGGGGGGGGGGGGGDGCGGGGGGGGGGGGFGFGGGGGGGGGGGGGGGFGGGGGGGFGGGGGGGGGFGFCGGGGGGGGGGGGGGGGGGGFFGGFFDGGGGGGGGGGFGFFGDFFGDFFGGCFDGFFGF@FFFFFGFFFGFBFFGGGFFFGGF<F?F>?EG2469:?BGFGGF>FFFFBGFFGGFBF>BB>FDF2=89?::6:F44.
@M04650:207:000000000-C238N:1:1101:22027:14465 2:N:0:19
GGACTACAGGGGTTTCTAATCCTGTTTGCTCCCCACGCTTTCGCACCTGAGCGTCAGTCTTCGTCCAGGGGGCCGCCTTCGCCACCGGTATTCCTCCAGATCTCTACGCATTTCACCGCTACACCTGGAATTCTACCCCCCTCTACGAGACTCAAGCTTGCCAGTATCAGATGCAGTTCCCAGGTTGAGCCCGGGGATTTCACATCTGACTTAACAAACCGCCTGCGTGCGCTTTACGCCCAGTAATTCCGATTAACGCTTGCACCCTCCGTATTACCGCGGCTGCTGGCACGGACTTAGC
+
CC-CCFGGGGGGGGGGGGGGGGGGGGGGGGGGGGGGGGGGGGGGGGGGGGGGGGGGGGGGGGGGGGGGGFGGGGGGGGGGFGGGGGGGGGGGGGGGGGGGGGGGGFGGGGGGFGGGGGGGGGGGGGGFGGGGGGGGGGGGGGEFCGGGGDGCGFGGGGGGGGGGGGGGGGGGGG7FFGGGGGGGGCGGGGGGGGGDGGGGGFGFFGGFCGGGFFGGFFGGFGF@BFFFFGFFFGFFFFGEE<F7DFA<FFF:?EG>G?FFBBGFGGF?:B>B?FBFGGFF>FB>6?>F0:(C192(2A429
@M04650:207:000000000-C238N:1:1101:20425:14481 2:N:0:19
GGACTACCGGGGTTTCTAATCCTGTTTGCTCCCCACGCTTTCGAGCCTCAGTGTCAGTTACAGGCCAGAGAGCCGCTTTCGCCACCGGTGTTCCTCCATATATCTACGCATTTCACCGCTACACATGGAATTCCACTCTCCTCTCCTGCACTCAAGTCTACCAGTTTCCAATGCATACAATGGTTGAGCCACTGCCTTTTACACCAGACTTAATAAACCACCTGCGCTCGCTTTACGCCCAATAAATCCGGACAACGCTCGGGACCTACGTATTACCGCGGCTGCTGGCACGTAGTTAGCC
+
CCCCCGGGGGGGGGGGGGGGGGGGGGGGGGGGGGGGGGGGGGGGGGGGGGGGGGGGGGGGGGGGGGGGGGGGGGGGGDFGGGGGGGGGGGGGGGGGGGGGGGGFEGGGGGGGGGGGGGGGGGGGGCFGGGGGGGGGGGCFGGGFFGGGGGGFGBFEFGGFGGGGFFDGGGGGGGGDFGGGFG6BG@FFGG8EEFGGGGGGGFGFFGGFCFFFECGFFFFGF>>EB?@BFDB=@FA<BFDGG?@EG7<C6:)(:DDDC9(3-4),>C2<?:4)5C2:C<2-,(470?F(3*)*.8::AF9<F
@M04650:207:000000000-C238N:1:1101:9113:14493 2:N:0:19
GGACTACAGGGGTATCTAATCCTGTTTGCTCCCCACGCTTTCGAGCCTCAGTGTCAGTTACAGGCCAGAGAGCCGCTTTCGCCACCGGTGTTCCTCCATATATCTACGCATTTCACCGCTACACATGGAATTCCACTCTCCTCTCCTGCACTCAAGTCTACCAGTTTCCAATGCATACAATGGTTGAGCCACTGCCTTTTACACCAGACTTAATAAACCACCTGCGCTCGCTTTACGCCCAATAAATCCGGACAACGCTCGGGACCTACGTATTACCGCGGCTGCTGGCACGTAGTTAGCC
+
CCCCCGGGGGGGGGGGGGGGGGGGGGGGGGGGGGGGGGGGGGGGGGGGGGGGGGGFGGGGGGGGGEGGGGGGGFGGGGDFGGGGGGGGFGEFGGGGGFGGGGGGGGGGGEGGGGGGGGGGDGGGGGGGGGGFGGGGCFGGGGGFGGGGCFGFGFGGGGGGGGGGGFGGGGGGGFFAFGGGDGCG<C8DGGGGGFGGGGGGGFGF?FG>CG+BEGFFFFCFB95)4:@?AD>>9=86?9EDGFF8FG3?CB519EC;56;179>>GE<773?<4C):<>>,,((-2302(*.:38882+).)
@M04650:207:000000000-C238N:1:1101:18518:14524 2:N:0:19
GGACTACTCGGGTTTCTAATCCTGTTTGCTCCCCACGCTTTCGAGCCTCAGCGTCAGTTACAGTCCAGAGAGTCGCCTTCGCCACTGGTGTTCTTCCTAATCTCTACGCATTTCACCGCTACACTAGGAATTCCACTCTCCTCTCCTGCACTCTAGACTTCCAGTTTGGAATGCAGCCCCCAGGTTGAGCCTGAGTATTTCACATCCCACTTAAAAATCCGCCTACGCTCCCTTTACGCCCAGTAAATCCGGACAACGCTCGCCCCCTACGTATTACCGCGGCTGCTGGCACGTAGTTAGC
+
CCCCCGGGGGGGGGGGGGGGGGGGGGGGGGGGGGGGGGEGGGGFGGGGGGGGGGGGGCFGGGGGGGGGGGGGGGGGGGGGGGGGGGGGGGGGGGGGGGGGGGGGGGGGGGGGGGGGGGGGGGFGFGGGGGGGGFGGGGCEGGGFGEGGFFGFGGGGC=;DGGGGGGGFCGFFCFFCFGEGGGGGGGG6?DCEGGGGCFGGGFGFFGC0>FGDA7:FACGGFGFFDFDFAGFBDGFFF=EGGFFFFFCCGFDB?EDFGF@(;@G>*?14:<?:2E?9CG6>>09>9658?G?G:8?:?GA)<
@M04650:207:000000000-C238N:1:1101:7356:14535 2:N:0:19
GGACTACCGGGGTTTCTAATCCTGTTTGCTCCCCACGCTTTCGAGCCTCAGCGTCAGTTACAGTCCAGAGAGTCGCCTTCGCCACTGGTGTTCTTCCTAATCTCTACGCATTTCACCGCTACACTAGGAATTCCACTCTCCTCTCCTGCACTCTAGACTTCCAGTTTGGAATGCAGCCCCCAGGTTGAGCCTGAGTATTTCACATCCCACTTAAAAATCCGCCTACGCTCCCTTTACGCCCAGTAAATCCGGACAACGCGCGCCACCTACGCATTACCCCGGCTGCTGGCACGTAGTTAGC
+
CCCCCGGGGGGG:@@ACFFFGGGGGGFGGGCFFBCCFGCFGFGFGGG?FCFGEFG,BCFDFDCEGGFGGGFEFF7@EEEFGC:=FGGGEFFGGCEGCEFGFFGFFGCFE@+4FFFGFGDDEFGG9FCFFGD8=?FAA?CFBDFDGF=8FEGFGC,@DGCFDFDFFAEFECDGDA,=E8E+@FCF,@68?F7FFFCFGGG7@6EAFFGF=F7=CGGGF2D45DDDF4/)0:@B(<AC82@C:?06@:).+).603C0*(((,4D()86(4:?((*()30(31061922)(*2<61,,,36A<
@M04650:207:000000000-C238N:1:1101:16671:14538 2:N:0:19
GGACTACTGGGGTTTCTAATCCTGTTTGCTCCCCACGCTTTCGAGCCTCAGTGTCAGTTACAGGCCAGAGAGCCGCTTTCGCCACCGGTGTTCCTCCATATATCTACGCATTTCACCGCTACACATGGAATTCCACTCTCCTCTCCTGCACTCAAGTCTACCAGTTTCCAATGCATACAATGGTTGAGCCACTGCCTTTTACACCAGACTTAATAAACCACCTGCGCTCGCTTTACGCCCAATAAATCCGGACAACGCTCGGGACCTACGTATTACCGCGGCTGCTGGCACGTAGTTAGCC
+
CCCCCGGGGGGGGGGGGGGGGGGGGGGGGGGGGGGGGGGGGGGGGGGGGGGGGGGGGGGGGGGGDGGGGGGGGGGGGGGGGGGGGGGGGGGGGGGGGGGGGGGGGGGGGGGGGGGGGGGGGGGGGGGGGFGGGGFGGGGGGGGFGGGGGGGFGGGGGGGGGGGFGGGGGGGGGGGGFGGGGG8>FEGGGGCGFFGGGGGGGFGFFFFFFGGGFGGGFFGGFDBFDFFA>5=@BC6>EFCEFF@@FGCFGFDFFF4696;?(75>GG<?FFB?BGFFGD>3>BBBFB?7<*45::?:A06>?
@M04650:207:000000000-C238N:1:1101:8603:14564 2:N:0:19
GGACTACTCGGGTTTCTAATCCTGTTTGCTCCCCACGCTTTCGAGCCTCAGTGTCAGTTACAGGCCAGAGAGCCGCCTTCGCCACCGGTGTTCTTCCATATATCTACGCATTTCACCGCTACACATGGAATTCCACTCTCCTCTCCTGCACTCAAGTCTACCAGTTTCCAATGCATACAATGGTTGAGGCACTGCCTTTTACACCAGACTTAATAAACCACCTGCGCTCGCTTTACTCCCAATAAATCCGGACAACGCCCGGCACCTACGTTTTACCCGGGCCGCTGGCACGTGGTTATCC
+
CCCCCGGCFGGGGEGGGGGGGGGGGG9FGGGGGGGGGGGGGGGDGFGGGGG<FFGGGGC,EFFC8CFGFFGGGGGG7FFGGGEGDFGGGGGGG,4C?EGGGGGGGGFGGGGGCFGGGGGGGGGGGDFGGGFGGGAGADAFFGGF,EDFCGGFGGGGC93@9DFGFFFGFGGCDGGFFF89==@>F:DC,@:9,1@4=CFG+*,*0*;*)*?@C@FD+6,*:?74>54/5)66@GA*4*6<<536>7));3>0();()(((,7/-/@(4:2(,(;-)0*-(((((--7(-*.*.(,,,+-)-
@M04650:207:000000000-C238N:1:1101:4534:14588 2:N:0:19
GGACTACACGGGTTTCTAATCCTGTTTGCTCCCCACGCTTTCGCACCTGAGCGTCAGTCTTTGTCCAGGGGGCCGCCTTCGCCACCGGTATTCCTCCAGATCTCTACGCATTTCACCGCTACACCTGGAATTCTACCCCCCTCTACAAGACTCTAGCTGACCAGTTTCAAATGCAGTTCCCAAGTTAAGCTCGGGGAGTTCACATCTGACTTAATCAACCGCCTGCGTTCGCTTTACGCCCAGTACTTCCGATTAACGCTTGCACCCTCCGTATTACCGCGGCTGCTGGCACGGAGTTAGC
+
CCCCCGFFGDGFGDFGFGC,CFFGDFGGGGGGGGGCEE,BFGGGGGGGE<CCFGDDE@FE@FF@E@EFG@CGFGFGGG,,A:C?FCFGGGFGGGGD=FGGFFFDECEGGGCF9<?FAFECEG9,4,>,,,AFFGGGGGGEGGDDC=DCFEE8A9EFFGFFGCGGDG7E,,;E8FFG:@FGFCCBF;@ECGFGEEGE59BCFAFFFGGFFGFGFCFGA3CC9G9DF4:=(90(3*8)71??E?:87*.:FFBFF37<F:6:?:5468:(:<03(;2)3:26>BF>BF?FFG7C19(41CA9)
@M04650:207:000000000-C238N:1:1101:24193:14603 2:N:0:19
GGACTACAAGGGTTTCTAATCCTGTTTGCTCCCCACGCTTTCGAGCCTCAGTGTCAGTTACAGGCCAGAGAGCCGCTTTCGCCACCGGTGTTCCTCCATATATCTACGCATTTCACCGCTACACATGGAATTCCACTCTCCTCTCCTGCACTCAAGTCTACCAGTTTCCAATGCATACAATGGTTGAGCCACTGCCTTTTACACCAGACTTAATAAACCACCTGCGCTCGCTTTACGCCCAATAAATCCGGACAACGCTCGGGACCTACGTATTACCGCGGCTGCTGGCCCGTAGTTAGCC
+
CCCCCGGGGGGGGGGGGGGGGGGGGGGGGGGFGGGGGGGGGGGGGGFGCGGGGGGGGGGGGGGGGGGGGGGGGGGGDEGGEGGGCEGG@CGGGGGGGGGGGGGGGGGG>FGGGGGGGGGGGGGGFFGFGFFGGGGGEFFGGGGFGGGG?FGFGCFGFG9DGGGGFFFGGFGFGGGFFGGF8DCGGGGGGG7C6,@EFGGGFFGFFGGFFG>DECFCBE?FBD24=EA@DGFFBFFFEFE:F1=EGGECC:AF6DF;C(61>9C>DCB25?B<9<<AC5(4100(3)441*(/,,8(626:.
@M04650:207:000000000-C238N:1:1101:19514:14624 2:N:0:19
GGACTACTGGGGTTTCTAATCCTGTTTGCTCCCCACGCTTTCGCACCTGAGCGTCAGTCTTTGTCCAGGGGGCCGCCTTCGCCACCGGTATTCCTCCAGATCTCTACGCATTTCACCGCTACACCTGGAATTCTACCCCCCTCTACAAGACTCTAGCTTGCCAGTTTCAAATGCAGTTCCCAAGTTAAGCTCGGGGATTTCACATCTGACTTAACAAACCGCCTGCGTGCGCTTTACGCCCAGTAATTCCGATTAACGCTTGCACCCTCCGTATTACCGCGGCTGCTGGCACGGAGTTAGC
+
CCCCCGGGGGGGGGGGGGGGGGGGGGGGGGGGGGGGGGGGGGGGGGGGGGGGGGGGGGGGGGGGGGGGGGGGGGGGGGGGGGGGGGGGGGGGGGGGGGGEFFEFGGGGGGGGGGGGGGGGGGGGGGGGGGGGGGGGGGGGGGGFGGGGGGGFGGGGGGGGGGGGGGGGGGGGGGGFGGGGGGGGGGGGDF;CGGGGGGGGGFGFFGGFFGGGFGGGF6FC@GFDFFFE;GFFFGFFFFGGGFF0>FFFGFFFFECAG:B:?<GDGGFBF:BB:FFFGF:011;99?B)3E166(4>:E<46
@M04650:207:000000000-C238N:1:1101:7697:14648 2:N:0:19
GGACTACCAGGGTTTCTAATCCTGTTTGCTCCCCACGCTTTCGAGCCTCAGTGTCAGTTACAGGCCAGAGAGCCGCTTTCGCCACCGGTGTTCCTCCATATATCTACGCATTTCACCGCTACACATGGAATTCCACTCTCCTCTCCTGCACTCAAGTCTACCAGTTTCCAATGCATACAATGGTTGAGCCACTGCCTTTTACACCAGCCTTAATAAACCACCTGCGCTCGCTTTACGCCCAATAAATCCGGACAACGCTCGGGACCTACGTATTACCGCGGCTGCTGCACCGAAGTTAGCC
+
CCCCCGGGGGGGCFGGGGGGGGGGGGGGGGGGGGGGGGGFGGFGGGGG8EFGGGGGGGGGGGGGGGGGGGCFGGGGGGGGGGGGGGGGGGGGGGGFFGGFGGAFCBFFGDDCGGGGGGGGGGFGGGGGG9EGGGGGGGGFGGGFFF9FGGGFGGGFGCGFGEGFGGGGFGGGFGGGFGFG8>,CDC?,DGGGGGDFGFDG7AEFFGC*1;:>*99CCEFFDC54=B=@D55(5A+6?>ECC6@;FF33*55;@FF02:1(-4)3C5?)5(()<8)4CC47(466???)(+./(46143-::
@M04650:207:000000000-C238N:1:1101:28571:14652 2:N:0:19
GGACTACTCGGGTATCTAATCCTGTTTGCTCCCCACGCTTTCGTGCCTCAGTGTCAGTTACAGTCCAGAGAGCCGCCTTCGCAACTGGTATTCCTCCTAATATCTACGCATTTCACCGCTACACTAGGAATTCTACTCTCCTCTCCTGCACTCAAGTTTCTCAGTTTCAAAAGCTTACTACGGTTGAGCCGTAGCCTTTCACTTCTGACTTAAGAAACCACCTACGCACCCTTTACGCCCAGTAATTCCGGATAACGCTAGCCCCCTACGTATTACCGCGGCTGCTGGCACGTAGTTAGCC
+
CCCCCGGGGGGGGGGGGGGGGGGGGGGGGGGGGGGGGGGGGGGGGGGGGGGGGGGGGGGGGGGGGGGGGGGGGGGGGGGGGGGGGGGGGGGGGGGGGGGGGGGGGGGGFGGGGGGGGGGGGEGGGGGGGGGGGGGGGGGGGGFFGGGGGGGFGGGGFGGGGGGGGGGGGGG9?FFDECGEGEGEGGGGGGGGDGFGGGGGGFGFCGGFFGGGFGG7?CFDDGFFFFBEAGFFD<AEE=EDGBFECFECDFDDFFF@D@?7(5C3<C6=<0334FF90*-4119>?FD:<25:1,(-6<)).
@M04650:207:000000000-C238N:1:1101:16918:14671 2:N:0:19
GGACTACAGGGGTTTCTAATCCTGTTTGCTCCCCACGCTTTCGAGCCTCAGTGTCAGTTACAGGCCAGAGAGCCGCTTTCGCCACCGGTGTTCCTCCATATATCTACGCATTTCACCGCTACACATGGAATTCCACTCTCCTCTCCTGCACTCAAGTCTACCAGTTTCCAATGCATACAATGGTTGAGCCACTGCCTTTTACACCAGACTTAATAAACCACCTGCGCTCGCTTTACGCCCAATAAATCCGGACAACGCTCGGGACCTACGTATTACCGCGGCTGCTGGCACGTAGTTTGCC
+
CCCCCGGGGGGGGGGGGGGGGGGGGGGGGGGGGGGGGGGGGGGGGGGGGGGGGGGGGGGGGGGGGGGGGGGGGGGGGGGGGGGGGGGGGGGGGGGGGGGGGGGGGGGGGGGGGGGGGGGGGEGGGGGGGGGGGGGGGGGGGGGFGGGGGGGFGGGGFFGGGGGG?FFGGGGGGGGGGGGGGGGGGGGFGGGFCGGFGGGGGFGFFFGADGCFEGF>FBGGFGFFBAFE?D@FFGFFE?EGGDDECFEFGFE?BFGFG@?D9;50CEF2?FBFFG2)3996(24>?:F24*47<76?A+).8
@M04650:207:000000000-C238N:1:1101:10971:14694 2:N:0:19
GGACTACAAGGGTATCTAATCCTGTTTGCTCCCCACGCTTTCGCACCTGAGCGTCAGTCTTTGTCCAGGGGGCCGCCTTCGCCACCGGTATTCCTCCAGATCTCTACGCATTTCACCGCTACACCTGGAATTCTACCCCCCTCTACAAGACTCTAGCTGACCAGTTTCAAATGCAGTTCCCAAGTTAAGCTCGGGGATTTCACATCTGACTTAATCAACCGCCTGCGTGCGCTTTACGCCCAGTAATTCCGATTAACGCTTGCACCCTCCGTATTACCGCGGCTGCTGGCACGGAGTTAGC
+
CCCCCGGGGGGGGGGGGGGGGGGGGGGGGGGGGGGGGGGGGGGGGGGGGGGGGGGGGGGGGGGGGGGGGGGGGGGGGGGGFGGGEGGGGGGGGDFGGCFGGGGGGGGGEGGGGGGGGGGGGGGGGGGGFGGGGGFGCF6FGCGFGGGCFFCFGCCGFEGGDGGGGGGGGCFCFGGDEFGGGGFGGGFGGG>9CGGGGGGGCFGFFGGFEFCGFFC>6;FFBGFFFABB@GB06EFAF?GGGBF?GG<<GFF:2DDFGFF?<FGBGGF:?F>3(289FG07>FF>>BFDFG(3:B(-4;:<<
@M04650:207:000000000-C238N:1:1101:11898:14698 2:N:0:19
GGACTACTCGGGTTTCTAATCCTGTCTGCTCCCCACGCTTTCGAGCCTCAGCGTCAGTTACAGTCCAGAGAGTCGCCTTCGCCACTGGTGTTCTTCCTAATATCTACGCATTTCACCGCTACACTAGGAATTCTACTCTCCTCTCCTGCACTCAAGTTTCTCAGTTTCAAAAGCTTACTACGGTTGAGCCGTAGCCTTTCACTTCTGACTTAAGAAACCACCTACGCACCCTTTACGCCCAGTAATTCCGGATAACGCTAGCCCCCTACGTATTACCGCGGCTGCTGGCACGTAGTTAGCC
+
CCCCCGGGGGGGGFGGGGGGGGGGGGGFGGGGGGGGGGFGGGGGGGGGGGGGGGGGGGGGGGGGGGGGGGFGGGGDGGGGGGGGDGFGFGEEFGGFGGGGGGGGGGFGGGGGGFGGGGGGGCEFFGGGGGGGGGGFGECCGGGBGFDFFFFFF8EFGG,@,57CFGGGGGF9DFG,@=DFFGGF7FGFDCE+1:C7CFAFF+;;FDFF;>+57;8CFFGGD4:B):=>ADFFDCBEA9EC*(;C>FFE+AB@DDF<D60/6=58DE9?(((.60.59530,29B0)..8=?C((((-+...
@M04650:207:000000000-C238N:1:1101:4496:14702 2:N:0:19
GGACTACCCGGGTTTCTAATCCTGTTTGCTCCCCACGCTTTCGCACCTGAGCGTCAGTCTTTGTCCAGGGGGCCGCCTTCGCCACCGGTATTCCTCCAGATCTCTACGCATTTCACCGCTACACCTGGAATTCTACCCCCCTCTACAAGACTCTAGCTTGCCAGTTTCAAATGCAGTTCCCAAGTTAAGCTCGGGGATTTCACATCTGACTTAACAAACCGCCTGCGTGCGCTTTACGCCCAGTAATTCCGATTAACGCTTGCACCCTCCGTATTACCGCGGCTGCTGGCACGGAGTTAGC
+
CCCCCGGGGGGDGGGGGGGGGGGFGGGGGGGGGEFGEEGGGGGGGGDFGFFFGEGGGGGGGGGGGGGGGEEGGGGGGGGGCGDGGGGEGEEFGGGFGEFFGGGGGGDDGGEGGGGGGGGGGGGGGGGGGGGGGGGFGGCF>DGFGG9CCFGFGCFGFGE,+FFGGCACE,D;F9;EG>FDGGGGGDFGGG@FEGGGGGDGGFGFFGGF?FGGEGCGFDG3636?;F>B;GF9FGFFF?>ECB??D*<ACF:18>GFG6B(1<5<GGF0?F;F?F5AG*419((,3:04(/.0(39(-:6<4
@M04650:207:000000000-C238N:1:1101:12206:14714 2:N:0:19
GGACTACAGGGTTTCTAATCCTGTTTGCTCCCCACGCTTTCGAGCCTCAGTGTCAGTTACAGGCCAGAGAGCCGCTTTCGCCACCGGTGTTCCTCCATATATCTACGCATTTCACCGCTACACATGGAATTCCACTCTCCTCTCCTGCACTCAAGTCTACCAGTTTCCAATGCATACAATGGTTGAGCCACTGCCTTTTACACCAGACTTAATAAACCACCTGCGCTCGCTTTACGCCCAATAAATCCGGACAACGCTCGGGACCTACGTATTACCGCGGCGGCTGGCACGTAGTTAGCCG
+
CCCCCGGGGGGGGGGGGGGGGGGGGFFGGGFGGGGGGGGCFFDFGFGDFGGGGGGGGGGGGGGGGFGFGCFGGGGFFGFDGF@FGGEGGGGGGGGDGFGGGGEG9EFGGDDFGGGGGGEDEGGCFGGGGGGGFGGEFGGFEGGFGGGGGGGFGFGFCCFFFGGE9FFAEGFG?FGGGGGGGGGGGFGGGGGCEFGGGDFGGC9A?GGFFGGG@DGGF@GGFG9=ADB>=D=D(4B@BBCFC@EF:C7;DFFFFFF@G;?3,,1-9@<7:?7:?+4)/)--2(((,3-42+,*.48))3-,(
@M04650:207:000000000-C238N:1:1101:14120:14717 2:N:0:19
GGACTACTGGGGTTTCTAATCCTGTTTGCTCCCCACGCTTTCGTGCCTCAGTGTCAGTTACAGTCCAGAGAGCCGCCTTCGCAACTGGTATTCCTCCTAATATCTACGCATTTCACCGCTACACTAGGAATTCTACTCTCCTCTCCTGCACTCAAGTCTACCAGTTTCCAATGCATACAATGGTTGAGCCACTGCCTTTTACACCAGACTTAATAAACCACCTGCGCTCGCTTTCCCCCAAATAAATCCGAACAACGCCGGGGACCTCCGTATTACCCCGGCTGCTGCCCGGACTTTATCC
+
CCCCCGGGGGGGGGGGGGGGGGGGGGGGGGGGGGGGGGGGGGGGGGGGGGGGGGGGGGGGGGGGGGGGGGGGGGGGGGGGGGGGGGGGGGGGGGGGGGGGGGGGGGGGGGGGGGGGGGGGGGEGGGGGGGGGGGGGGGGGGGGFGGGGGGGFE8EGGGGGGGGGGGGGGGFGGGGGGGG8EDDGFE?DF8>EGFFGGFGGGFGFFGF?CGFGFGGGFF6FDGFFBBBADGFFF5+.*7C*<(*8>8***0)(();3)((((./(181).-(3:<))+0((((((,),),/(*(,(,)3...
@M04650:207:000000000-C238N:1:1101:13026:14768 2:N:0:19
GGACTACCGGGGTTTCTAATCCTGTTTGCTCCCCACGCTTTCGCACCTGAGCGTCAGTCTTTGTCCAGGGGGCCGCCTTCGCCACCGGTATTCCTCCAGATCTCTACGCATTTCACCGCTACACCTGGAATTCTACCCCCCTCTACAAGACTCTAGCTTGCCAGTTTCAAATGCAGTTCCCAAGTTAAGCTCGGGGATTTCACATCTGACTTAATCAACCGCCTGCGTGCGCTTTACGCCCAGTAATTCCGATTAACGCTTGCACCCTCCGTATTACCGCGGCTGCTGGCACGGAGTTAGC
+
CCCCCGGFGGGGFGDFGGGGGGGGGGGGGGGGGGGGGGGGGGGGGGGGCGGGDGGDGGGGGGGGGGGCF7FFGGGGGGGG7FGGGFGGGGGGGGGGGGGGGGGGGGGGGGGGGGGGGGGGGGGGGGGGGGGGGGGGG8DGGDEAFGGGGGGFGFGGFFCCFGGGGGGGAEF9CDFCGGGG6D6EFGGGGG9?EGGGGGGGGFGFFGG6CGGGFGFF=@GGBG>?;FFF<GFF9E>BF?GGGFBFCCABCF6:0@G<FB>?:<G?GGF?6:(-3C?AGF?FB>>B6624:E0C?9>>??<26
@M04650:207:000000000-C238N:1:1101:10230:14768 2:N:0:19
GGACTACTGGGGTATCTAATCCTGTTTGCTCCCCACGCTTTCGCACCTGAGCGTCAGTCTTTGTCCAGGGGGCCGCCTTCGCCACCGGTATTCCTCCAGATCTCTACGCATTTCACCGCTACACCTGGAATTCTACCCCCCTCTACAAGACTCTAGCCTGCCAGTTTCGAATGCAGTTCCCAGGTTGAGCCCGGGGATTTCACATCCGACTTGACAGACCGCCTGCGTGCGCTTTACGCCCAGTAATTCCGATTAACGCTTGCACCCTCGGTATTACCACGGCTGCTGGCACGTAGTTAGC
+
ACCCCGGGGGGGGEGGGGGGGGGGGGGGGGGGGGGGGGGGGGGGGGGGFGG8FFFGGC<CEEFCEFGGGCEFCGGGGGGGGDFFGGGGFECFCFEFGGF9FGGGGGGGGGGGGFGGGCDGGFGFFAFEEGGDGGCCA=EEGDEFAFFF<AFFGGEAFEFDFGFGFGDG5FFGFGGGGGGGCBD8FDEFGGG>CGGGGGGGGFGF@CCE?GGGFGCFF1C<13:DB4(0(99BB5@<FFGGGF?BGC>)CFF?()/:C6666?G?GF?0:(((.@4<FF2469BF>()).*(33,4(-<4)-
@M04650:207:000000000-C238N:1:1101:6920:14794 2:N:0:19
GGACTACTGGGGTATCTAATCCTGTTTGCTCCCCACGCTTTCGAGCCTCAGCGTCAGTTACAGTCCAGAGAGTCGCCTTCGCCACTGGTGTTCTTCCTAATCTCTACGCATTTCACCGCTACACTAGGAATTCCACTCTCCTCTCCTGCACTCTAGACTTCCAGTTTGGAATGCAGCCCCCAGGTTGAGCCTGAGTATTTCACATCCCACTTAAAAATCCGCCTACGCTCCCTTTACGCCCAGTAAATCCGGACAACGCTCGCCACCTACGTATTACCGCGGCTGCTGGCACGTAGTTAGC
+
CC@CCFGGGGGGGGGGGGGGGGGGGGGGGGGGGGGGGGGGGGGFGGGGGFFGGGGGGFGGGGGFGGGFGGGFGGEGGGGGGGGGGGGGGGGGGGGGFGGFGGGGGGGGGGGGGGGGGGGGGGFGFGGGGGGGGGGGGGGGGCGBGFGGGGFFGF9FFDCEEFGGGGGGE@CFGGGGGGGGGDGGGGGGG7D?F9FCEFFFGFF7EFG5@G5:ACGG5C:F>GFFAFFFFGFFFFFEFDGGE?2;>F?CFA>1;3DFG>@DF>GFGGF??F<<?FBFGF0>;BF>9?05(71C:6B:?7:A>
@M04650:207:000000000-C238N:1:1101:16889:14823 2:N:0:19
GGACTACTAGGGTTTCTAATCCTGTTTGCTCCCCACGCTTTCGCACCTGAGCGTCAGTCTTTGTCCAGGGGGCCGCCTTCGCCACCGGTATTCCTCCAGATCTCTACGCATTTCACCGCTACACCTGGAATTCTACCCCCCTCTACAAGACTCTAGCTGACCAGTTTCAAATGCAGTTCCCAAGTTAAGCTCGGGGATTTCACATCTGACTTAATCAACCGCCTGCGTGCGCTTTACGCCCAGTAATTCCGATTAACGCTTGCACCCTCCGTATTACCGCGGCTGCTGGCACGGAGTTAGC
+
CCCCCGGGGGGGGGGGGGGGGGGGGGGGGGGGGGGGGGGGGGGGGGGGGGGGGGGGGGGGGGGGGGGGGGGGGGGGGGGGGGGGGGGGGGGGGGGGGGGGGGGGGGGGGGGGGGGGGGGGGGGGGGGGGGGGGGGGGGGGGGGFGGGFFGGFGGGGGGGGGGGGGGGGGGGGGGGGGGGGGGGGGGGGGGFGGGGGGGGGGFGFFGGFFGGGCGGFFFGG0<9@FFFFFGFFBGFF?0EEGF04FF>AFFFFBF3AG<>BFBFBGG?FFF>BFGFDGGFFFFFFFF???GFGF6;>BGBDA
@M04650:207:000000000-C238N:1:1101:3946:14840 2:N:0:19
GGACTACTAGGGTTTCTAATCCTGTTTGCTCCCCACGCTTTCGAGCCTCAGTGTCAGTTACAGGCCAGTAAGTCGCCTTCGCCACTGGTGTTCTTCCTAATCTCTACGCATTTCACCGCTACACTAGGAATTCCACTTACCTCTCCTGCCCTCTAGTTACACAGTTTTATGTGCTTTCTACAGGTTAAGCCTATCTATTTAACACATAACTTATCTAACCGCCTACGCATCCTTTACGCCCCGTAATTCCGATTAACGCTTGCACCCTCCTTATTACCGCCGCTGCTGTCACGGAGTTAGC
+
CCCCC8FGFGGCFGGGGCFGGGGGGGGGGGGGGGCFGGGGGGG?FGGGGFGGGGGFGGGGGGGGGGGGGGGGGGGGGGGGGGGGGGFFGGGGGGGGGGFDFGGGGFGGGGGFGGGGG7EGEG=EEFGG8CFFGGGGGGGGGGGFGFFDG,@DGGCFDF,>=FFCFGGDFFGGCFDDGGG,C,@BFFFCDDGGGG,@=F9FCFGFF8=5:CGG6=CF?CGF5C=AAFAFA4:>=GFEFFGGG2(():>?FFFD<B<CF<>F?;G)>FFD<;().<<CGG;0(-296()5)+)<::((4@A4A
@M04650:207:000000000-C238N:1:1101:24182:14863 2:N:0:19
GGACTACTAGGGTTTCTAATCCTGTTTGCTCCCCACGCTTTCGCACCTGAGCGTCAGTCTTTGTCCAGGGGGCCGCCTTCGCCACCGGTATTCCTCCAGATCTCTACGCATTTCACCGCTACACCTGGAATTCTACCCCCCTCTACAAGACTCTAGCTGACCAGTTTCAAATGCAGTTCCCAAGTTAAGCTCGGGGATTTCACATCTGACTTAATCAACCGCCTGCGTGCGCTTTACGCCCAGTAATTCCGATTAACGCTTGCACCCTCCGTATTACCGCGGCTGCTGGCACGGAGTTAGC
+
CCCCCGGGGGGGGGGGGGGGGGFGGGGGGGGGGGGGGGGGGGGGEGGGGGGGGGGGGGGGGGGGGGGGGGDGEEGGGGGGGGGGGGGGGGGGGGGGGGGGGGGGGGGGGEGGGGGGGGGGGGGGGDGGGGGGGGGGGGGGGGGBFFFCGGGFGGGGGGGGFGFGFFGGGGGGGGGGGGGGGGGGGFCFGG,CC>EEGGGGGBFFA?FFFGGFEDFDFFGFFG@?(;6B<CB@FGF<FFEEE?B?GGFAC?FF0><AF?><<BG?7;???FB?FGFFFC<69>(-7()5.::C<(--(2).-
@M04650:207:000000000-C238N:1:1101:19232:14891 2:N:0:19
GGACTACAGGGGTTTCTAATCCTGTTTGCTCCCCACGCTTTCGAGCCTCAGCGTCAGTTACAGACCAGAGAGTCGCCTTCGCCACTGGTGTTCCTCCACATATCTACGCATTTCACCGCTACACATGGAATTCCACTCTCCTCTCCTGCACTCAAGTCTACCAGTTTCCAATGCATACAATGGTTGAGCCACTGCCTTTTACACCAGACTTAATAAACCACCTGCGCTCGCTTTACGCCCAATAAATCCGGACAACGCTCGGGACCTACGTATTACCGCGGCTGCTGGCACGTAGTTAGCC
+
CCCCCGFGGGGGGGGGGGGGGGGGGGGGGGGGGGGGGGGGGGGGGGGGGGGGGGGGGGGGGGGGGGGGGGGGGGGGGGGGGGGGDGGFGGGGGGGGGGGGGGGGGGF@CGGGGGGCGGGGGGGGFGGGGGFGGGGGGGGGGGGFGGGGGFGFGGG?DFGGFFFGFGGGGGGGGGGGGGGFGGGGGEGFGG7?GGGGGGGGGFGFFGGF>5EFCFCFFFGGFGFFFFB?AGF@BF==B@GGG<@EGGFEGF>DBFG?/3;;39C>GGB<B03<BGAA<9(441>9BFF2:C)*.314>0:>?
@M04650:207:000000000-C238N:1:1101:28657:14986 2:N:0:19
GGACTACCCGGGGTTTCTAATCCTGTTTGCTCCCCACGCTTTCGTGCCTCAGTGTCAGTTACAGTCCAGAGAGCCGCCTTCGCAACTGGTATTCCTCCTCATATCTACGCATTTCTCCGCTACACTAGGCATTCTACTCTCCTCTCCTGCACTCAAGTTTCTCAGTTTCAAAAGCTTACTACGGTTGAGCCGTAGCCTTTCACTTCTGACTTAAGAAACCACCTACGCACCCTTTACGCCCAGTACTTCCGGATAACGCTAGCCTCCTACGTATTACCGCGGCTGCTGGCACGGAGTTAGC
+
@9@CCEEFFF7:+7@FGGE<D<,-6EC<CF,CFGC<BCEG:FF7C,BD9ECF,C,B,CFGCE,EECCEE,C,,94+@F7CFFG@C=C,9?,,?@=ACEE,?,9@D9?AD7::+,C,5C++4+@,,,,:A,CF4A><=DDEFGD*,6DF,=E?,@B,A3@B=56@<@=DFFGC+3@@=FGCDBECFCE6<BEC7@C6*2@;CFFC>FGFEGC+8<+=+)19<F9BEFDF2855BF;*1/=*=;;/:+1.:;8((:*76:((66C@+;::23::,<:2CC:BF;6((44.(2493690:864.
@M04650:207:000000000-C238N:1:1101:3192:14994 2:N:0:19
GGACTACACGGGTATCTAATCCTGTTTGCTCCCCACGCTTTCGCACCTGAGCGTCAGTCTTTGTCCAGGGGGCCGCCTTCGCCACCGGTATTCCTCCAGATCTCTACGCATTTCACCGCTACACCTGGAATTCTACCCCCCTCTACAAGACTCTAGCTGACCAGTTTCAAATGCAGTTCCCAAGTTAAGCTCGGGGATTTCACATCTGACTTAATCAACCGCCTGCGTGCGCTTTACGCCCAGTAATTCCGATTAACGCTTGCACCCTCCGTATTACCGCTGCTGCTGGCACGGCGTTAGC
+
CCCCCGGGGEFGGGGFFFFFGFFGGGGGGGGGGFFDGEG7FGGGGGGGFGDGGGGDGGGFGDGFGGFGGGGGGGGGGGGGGGGGGGEFGCFGGGGGGGGGCFGGGCFGGDGCEFGEGG>D7FGGGGGFCFGGGGGGGGGGG>EFGGGGGFF5EFGGGGDCGGGG9EFGGGGGGGGGGGGFGFFFGGFCFC,9;CGG4CFGGAGFA*@=?C77;7CGF3<52D@D@F9E<GFF9E@)105CGFFFG7:27B4:?>5):29(3:3,98::B6(4(;(.<702(,-44<0)4=(34,41(/,::
@M04650:207:000000000-C238N:1:1101:10032:14994 2:N:0:19
GGACTACCGGGGTTTCTAATCCTGTTTGCTCCCCACGCTTTCGCACCTGAGCGTCAGTCTTTGTCCAGGGGGCCGCCTTCGCCACCGGTATTCCTCCAGATCTCTACGCATTTCACCGCTACACCTGGAATTCTACCCCCCTCTACAAGACTCTAGCTTGCCAGTTTCAAATGCAGTTCCCAATTTAAGCTCGGGGATTTCACATCTGCCTTAACAACCCGCCTGCGTGCGCTTTACGCCCAGTAATTCCGATTAACGCTTGCACCCTCCGTATTACCGCGGCTGCTGGCACGGCGTTAGC
+
CCCCCGGGCGGGFGGGGGGGGGGGGGGGGGGGGGGGGGGGGGGEEGGGFGFGGGGGDFEFFEGGGGGGGECFFGGGGGGGGGGGGGGGGGGGGFFGGGGFGGFGGGGGGDGGGGGGGGGG=FFFGGDDFGGGGG9<=BDFGGGFFGA?,@D8FFFFGGB6DGEGGFFGGCFGGDCCFCFGF96,?FC@EF9CCEE=<DGGGFGC66FF);DGE7CFF0=C(>>@0ABD6C9>>EF<??EGE0(5C>46FF)((7C);8>??FG7=FF?0:;03CBACG6>2191((4?05:F:((,4::6<
@M04650:207:000000000-C238N:1:1101:24499:15012 2:N:0:19
GGACTACTCGGGTATCTAATCCTGTTTGCTCCCCACGCTTTCGCACCTGAGCGTCAGTCTTTGTCCAGGGGGCCGCCTTCGCCACCGGTATTCCTCCAGATCTCTACGCATTTCACCGCTACACCTGGAATTCTACCCCCCTCTACGAGACTCAAGCTTGCCAGTATCAGATGCAGTTCCCAGGTTGAGCCCGGGGATTTCACATCTGACTTAACAAACCGCCTGCGTGCGCTTTACGCCCAGTAATTCCGATTAACGCTTGCACCCTCCGTATTACCGCGGCTGCTGGCACGGAGTTAGC
+
CCCCCGGGGGGGGGGGGGGGGGGGGGGGGGGGGGGGGGGGGGGGGGGGGGGGGGGGGGGGGCGGGGGGGGGGGGEDGGGGGGGGGGGGGGGGGGGGGGFGGGGGGGGGGGGGGGGGGGGGGGGGGGGG<FGGGGGGGGGGGGGFGGGDGDGFGFGGGFGGGGGGGFGGGGGGGGGGFGGGGGGGGGGGGGGGGGGGGGG?CFDFFGDFCGDF>FGFFDGGFGFF6AFE(79>>EFAFFGGGBFBGD9AGFFBBFGFG6;B(8F?GFF??0732C?>GG(179676:).,7<F:(4668<)6
@M04650:207:000000000-C238N:1:1101:5688:15020 2:N:0:19
GGACTACCAGGGTTTCTAATCCTGTTTGCTCCCCACGCTTTCGCACCTGAGCGTCAGTCTTTGTCCAGGGGGCCGCCTTCGCCACCGGTATTCCTCCAGATCTCTACGCATTTCACCGCTACACCTGGAATTCTACCCCCCTCTACAAGACTCTAGCTGACCAGTTTCAAATGCAGTTCCCAAGTTAAGCCCGGGGATTTCACATCTGACTTAATCAACCGCCTGCGCACGCTTTACGCCCAGTAATTCCGATTAACGCTCGCACCCTACGTATTACCGCGGCTTCTGGCACGGAGTTAGC
+
CCCCCGGGGGGGGGGGGGGGGGGGGGGGGGFGGGGGGGGGGGGG7FEG8FGGGGGGGGFCECFGGGGGDE@FGGGGGGGGGGGGGGGGGGGFCEAFGGCGGDFGGGGGGGGGGGGGGGGGGGGGG8EFGGGGGFDG,@+@EGGFFG,,,@DFGGGC,D34DFGGGGGGF@FGGGGGGGGGGG?FGGGGGG,97CGGGGGFFFGFAGFFFGGGFGGGF3FGFGFFDFF39DB>FGFBF?>EGFFBG*).?F:??3*4::>?169(9???BBFB2EF)3:22;((13(46<FFC((141;)).
@M04650:207:000000000-C238N:1:1101:27460:15046 2:N:0:19
GGACTACACGGGTTTCTAATCCTGTTTGCTCCCCACGCTTTCGAGCCTCAGCGTCAGTTACAGTCCAGAGAGTCGCCTTCGCCACTGGTGTTCTTCCTAATCTCTACGCATTTCACCGCTACACATGGAATTCCACTCTCCTCTTCTGCACTCAAGTCTCCCAGTTTCCAATGACCCTCCCCGGTTGAGCCGGGGGCTTTCACATCCGACTTAATAAACCACCTGCGCTCGCTTTACGCCCAATAAATCCGGACAACGCTCGGGACCTCCGTATTACCTCGGCTGCTGGCCCGTAGTTAGC
+
CC@CCGGGGGGGGEGGGGGGGGGGGGGGGGGGGGGGGGGGGGGGGGGGGGGGGGGGGGGGGGGGGGGGGGGGGGGGGGGGGGGGGGGGGGGGGGGGGGGGG9EGGGGGGGGGGGGGGBEGGGGGGGGGGGFFGGGGGGGGGGGFGGFFFGGD@DFFGGGGGGGGGGFGCCG=?;FFC=FEEGCEGGD67EGGGGD>DDCGG6=8@6*/(:C<<DF++9F50<<3=F;>3DB6<EFBFBEE/407C>4:FF:0(5<<F99-(3),/?1:029:.;420>4<6(233:3)5E(>(-(--<6-6
@M04650:207:000000000-C238N:1:1101:21838:15072 2:N:0:19
GGACTACACGGGTATCTAATCCTGTTTGCTCCCCACGCTTTCGCACCTGAGCGTCAGTCTTTGTCCAGGGGGCCGCCTTCGCCACCGGTATTCCTCCAGATCTCTACGCATTTCACCGCTACACCTGGAATTCTACCCCCCTCTACAAGACTCTAGCTGACCAGTTTCAAATGCAGTTCCCAAGTTAAGCTCGGGGATTTCACATCTGACTTAATCAACCGCCTGCGTGCGCTTTACGCCCAGTAATTCCGATTAACGCTTGCACCCTCCGTATTACCGCGGCTGCTGGCACGGAGTTAGC
+
CCCCCGGGGGGGGGGGGGGGGGGGGGGGGGGGGGGGGGGGGGGGGGGGFGGGGGGGGEGGGGGGGGGFGGGGGGGGGGGGGGGGGGGGGGGGGGGGGGFFGGFGGGGGGGGGGGGGGGGGGGGGGGGGFGGGAFGGGGGGGGGFGGG9BCFAGEGGGGAFGGGGCFGGGFGGGGGGFGGGGGCEFGGGDGCFGGGDGDGGGFGFAFGF<FGGFGGGFFGGFG>?@F>A(>>>B5:<FBGGGB:>GFB):FFB:DDAG<BF00C?CG06?F;:?=:<F=:F07>>F:0:?E:F:(-3:G>AF
@M04650:207:000000000-C238N:1:1101:9724:15120 2:N:0:19
GGACTACTCGGGTTTCTAATCCTGTTTGCTCCCCACGCTTTCGCACCTGAGCGTCAGTCTTTGTCCAGGGGGCCGCCTTCGCCACCGGTATTCCTCCAGATCTCTACGCATTTCACCGCTACACCTGGAATTCTACCCCCCTCTACAAGACTCTAGCTGACCAGTTTCAAATGCAGTTCCCAAGTTAAGCTCGGGGATTTCACATCTGACTTAATCAACCGCCTGCGTGCGCTTTACGCCCAGTAATTCCGATTAACGCTTGCACCCTCCGTATTACCGCGGCTGCTGGCCCGGGGTTAGC
+
CCCCCGGGCCCGGGGFGGGGGGGGGGCFGCFFF@EEGGFCFGGDDCGGG<FGGGGEF<FCE<EFFGGGGGGGDGGEFGGGGGGGDGCFGGGGCACFGGG9F@FEGGGGGGCFGGGGG@EGDGGGGC,BFFGGGEFGGFFGGDGDDDFGC@CA8BAFDA9,D<<FFFEC,@9EFGGFC>FF?FGF,<D::C?F5=*=D4C:CBFFA*4:<CFGCFFGFFD<3C(:@F0)(7(397><7<AE>6:2>F2)>@@:?334C020<?GF*C?4(4986*,.2:(-(40((-,357(:(3(,95416
@M04650:207:000000000-C238N:1:1101:18372:15191 2:N:0:19
GGACTACCAGGGTTTCTAATCCTGTTTGCTCCCCACGCTTTCGCACCTGAGCGTCAGTCTTTGTCCAGGGGGCCGCCTTCGCCACCGGTATTCCTCCAGATCTCTACGCATTTCACCGCTACACCTGGAATTCTACCCCCCTCTACAAGACTCTAGCTGACCAGTTTCAAATGCAGTTCCCAAGTTAAGCTCGGGGATTTCACATCTGACTTAACAAACCGCCTGCGTGCGCTTTACGCCCAGTAATTCCGATTAACGCTTGCACCCTCCGTATTACCGCGGCTGCTGGCACGGAGTTAGC
+
CCCCCGGGGGGGGGGGGGGGGGGGGGGGGGGGGGGGGGGGGGGGGGGGGGGGGGGGGGGGGGGGGGGGGGGGGGGGGGGGGGGGGGGGGGGGGGGGGGGGGGGGGGGGGGECFGFGGGGGGGGGGGGGGGGGGGGGGGGGGGGFGGGGGGGFGGGGGGGGGGGGFFDFFGGGGGGGGGGGGGGFFGGGGGFFGGGGCGGGGFGFFGGFFGGGFGGGFFGGFGFFFFFF0DFFFGFFF?EEE?F?GC>9C6)1:EGFG?>B<?GBGGB???9,1;:FGG?>FFF9>BFB05<G:611(;).-
@M04650:207:000000000-C238N:1:1101:21955:15218 2:N:0:19
GGACTACCAGGGTTTCTAATCCTGTTTGCTCCCCACGCTTTCGCACCTGAGCGTCAGTCTTTGTCCAGGGGGCCGCCTTCGCCACCGGTATTCCTCCAGATCTCTACGCATTTCACCGCTACACCTGGAATTCTACCCCCCTCTACAAGACTCTAGCCTGCCAGTTTCGAATGCAGTTCCCAGGTTGAGCCCGGGGATTTCACATCCGACTTGACAGACCGCCTGCGTGCGCTTTACGCCCAGTAATTCCGATTAACGCTTGCACCCTCCGTATTACCGCGGCTGCTGGCACGGAGTTAGC
+
CCCCCGGGGGGGGGGGGGGGGGGGGGGGGGGGGGGGGGGGGGGGGGGGF<FGGGGGGGGGGGGGGGGGGGGGGGGGGGGGGGGGGGGGGGGGGGGGGGGGGGGGGGGGGGGDGGGGGGGGGGGGGGGGGGGGGGGGGGGGGGGFGGGGGGGFGGGGFGGGGGGGGGGGGFFFGGGGGGGGGFFFGGGDFGGGGGGGC4FEFFGF6CFE0<GG@0;FFFF<1:>0,7>B?GBFFEF26<EEGFBFCFAAGFF<05DFG?BF<BF<FF::BFFFFFBBGG?>F9BBFF???GFGF>94:6456
@M04650:207:000000000-C238N:1:1101:6131:15222 2:N:0:19
GGACTACAGGGGTTTCTAATCCTGTTCGCTCCCCATGCTTTCGCTCCTCAGCGTCAGTTAATGCCCAGAGACCTGCCTTCGCCATCGGTGTTCCTCCTGATATCTGCGCATTTCACCGCTACACATGGAATTCCACTCTCCTCTTCTGCACTCAAGTCTCCCAGTTTCCAATGACCCTCCCCGGTTGAGCCGGGGGCTTTCACATCAGACTTAAGAAACCGCCTGCGTGCGCTTTACGCCAAGTAATTCCGATTAACGCTTGCACCCTCCGGATTACCGCGGCTGCTGGCACGGAGTGAGG
+
CCCCCGGGGGGGCGGGFGGCFGGGGFGGGGGGGGGGGCEFFGGGGGE:FGGGGFFGDCCEGGEGFGGGGGGGGGGFCB,CFGGGGCFGBFGGGFFGGGGGGGGGGGGG>:FFGFG9AFCDGFGGFFGDEEDFGFGFGFFFFCFFCGGGGFGDF8EGFCFFGGGG6,@EFGG9=;EFGFFGGDGGCCEGGGGDGGDEG5FF>CFFFC7F@F<+9@8FC3FC9C>?0A9:7C>69*7<F:;C*46AF7))*868:BCBG?0:<:38FF<086((4*14<:89>>96(,)8:529:1(,4047(
@M04650:207:000000000-C238N:1:1101:22674:15247 2:N:0:19
GGACTACCGGGGTATCTAATCCTGTTTGCTCCCCACGCTTTCGAGCCTCAGTGTCAGTTACAGGCCAGAGAGCCGCTTTCGCCACCGGTGTTCCTCCATATATCTACGCATTTCACCGCTACACATGGAATTCCACTCTCCTCTCCTGCACTCAAGTCTACCAGTTTCCAATGCATACAATGGTTGAGCCACTGCCTTTTACACCAGACTTAATAAACCACCTGCGCTCGCTTTACGCCCAGTAAATCCGGACAACGCTCGCCACCTACGTATTACCGCGGCTGCTGGCACGTAGTTAGCC
+
CC@CCFGFGGEGGGGGGGGGGGGGGGGGGGGGGGGGGGGGGGGGGGGGFFGGFGGGGGGGGGGGGGGFFFGGGGGGGEGGGGGGEGGGGGGGGGEGGGDGGFGFF9FFGGGGGG<BFGDGEEEFGFFGGCGFGGGGGGGFF?@DGGGDGGGFFFGGGGGFGGFGGGGGGGGGGGGGFGGGGG,DFFFGFGGGGD6FDGF9CCFAFCC5=CF>CFGG>@GGDGFEF>BB@D>>B=+;D?8<=3=CCC<?FEB(1);=C((-(,5(/;27?:?2)8:<F530(491<F?(4:?=3(43434-.
@M04650:207:000000000-C238N:1:1101:19495:15248 2:N:0:19
GGACTACACGGGTTTCTAATCCTGTTTGCTCCCCACGCTTTCGAGCCTCAGTGTCAGTTACAGGCCAGAGAGCCGCTTTCGCCACCGGTGTTCCTCCATATATCTACGCATTTCACCGCTACACATGGAATTCCACTCTCCTCTCCTGCACTCAAGTCTACCAGTTTCCAATGCATACAATGGTTGAGCCACTGCCTTTTACACCAGACTTAATAAACCACCTGCGCTCGCTTTACGCCCAATAAATCCGGACAACGCTCGGGACCTACGTATTACCGCGGGTGCTGCCACGTAGTTATGC
+
CCCCCGGGGGGGGGGGGGGGGGGGGGFGGGGGGGGGGGGGGGG@CGGGGGGGGGGGGGGGGGGGGGGGGDFGGGGGFGGEGGGGGGGGGEGGGGGGGFFGGGGGGGGGGGGCGGGGGGGGGGGG9FFFFGGGGCBFFGFGGFGFGFGGGFGFGGGGFGEGGGFFGAFGGGG;DDDCAFGGGGGGA@FGGG7FCGGCFFGG+;FFF?7?CFGGFGGGF@EFDG)))/)*-/:9@GFC>=:CE03;>FF<*80;9E41C6((--11DE1).-4.:F94C*(-((--63:)4+5/41?140)).
@M04650:207:000000000-C238N:1:1101:21467:15305 2:N:0:19
GGACTACTGGGGTTTCTAATCCTGTTTGCTCCCCACGCTTTCGCACCTGAGCGTCAGTCTTTGTCCAGGGGGCCGCCTTCGCCACCGGTATTCCTCCAGATCTCTACGCATTTCACCGCTACACCTGGAATTCTACCCCCCTCTACAAGACTCTAGCTTGCCAGTTTCAAATGCAGTTCCCAAGTTAAGCTCGGGGATTTCACATCTGACTTAACAAACCGCCTGCGTGCGCTTTACGCCCAGTAATTCCGATTAACGCTTGCACCCTCCGTATTACCGCGGCTGCTGGCACGGAGTTAGC
+
CCCCCGGGGGGGGGGGGGGGGGGGGGGGGGGGGGGGGGGGGGGGGGGGGGGGGGGGGGGGGGGGGGGGGGGGGGGGGGGGGGGGGGGGGGGGFGGGGGC,A,=FGGGGGGGGGGGFGGGGEFFGGFGGGGGGGGGGDFGGGGGFFGGGFGGFGAFGGGGCFGD7FFGGGGGGGGGGGGGGGGGFFGGGGGCFGGGGGGGGGFGFFGGFFGGGFGGGFFGGFGFFFF>)(99B>G>A@:EEG::B=><ADFF0<;CAGBFBF?GBGGF?:?>:?C?FGG0>B0623<2)8E7FF9(,4C)6:
@M04650:207:000000000-C238N:1:1101:17836:15321 2:N:0:19
GGACTACACGGGTATCTAATCCTGTTTGCTCCCCACGCTTTCGCACCTGAGCGTCAGTCTTTGTCCAGGGGGCCGCCTTCGCCACCGGTATTCCTCCAGATCTCTACGCATTTCACCGCTACACCTGGAATTCTACCCCCCTCTACAAGACTCTAGCTGACCAGTTTCAAATGCAGTTCCCAAGTTAAGCCCGGGGATTTCACATCTGACTTAATCAACCGCCTGCGTGCGCTTTACGCCCAGTAATTCCGATAAACGCTGGCACCCTCCGTATTACCGCGGCTGCTGGCACGGAGTTAGC
+
CCCCCGGGFGGGGGF<FFGFGFFAFGGGGGGGGGCGGGEGGGGGGGEG8@CCFFGFEE9,E<@FGGGGDFGGGGCFGGGFFGGGGFGGFGGGGFEGGCFFGE;FFFFCGGGGFGAFGGGGEGGGGFGGGFGGEEDF,6=FDDEFDFGFG6D+@@9EFFAGGGGGGGFCDGEGCGFGFDGCF=>CFF2,=F,=C*:CCGFGFFGFFGGFEGG>37:+@4CFFG;?@F>>;D>9>E>BF6EEG<?220::C6),,)/-;:9:((5(9E08<44:?F:2@F036(9>668:?G0<?90(,;)).
@M04650:207:000000000-C238N:1:1101:2911:15351 2:N:0:19
GGACTACTCGGGTTTCTAATCCTGTTTGCTCCCCACGCTTTCGCACCTGAGCGTCAGTCTTTGTCCAGGGGGCCGCCTTCGCCACCGGTATTCCTCCAGATCTCTACGCATTTCACCGCTACACTAGGAATTCCACTCTCCTCTCCTGCACTCTAGACTTCCAGTTTGGAATGCAGCCCCCAGGTTGAGCCTGAGTATTTCACATCCCACTTAAAAATCCGCCTACGCTCCCTTTAAGCCCAGTAAATCCGGACAACGCTCGCCACCTACGTATTACGGCGGCTGCTGGCACGTAGTTTGC
+
CCCCCGGGGGGGFCCFCGGFFGGGGGGEEC,EFGGGGDGGGGGFCCCFFCFGG:CFG<@<,CC<EF<FG,@CGGGDGGDGGG7FFEGGF=FFGGCG<FGGCCAFFG9FCFG7FFFFGFEG7:EFAFFFGGGGGGDF8EDCGGGFGF9@,6>+8DDFCGG9FCGF,EFF8F99CCFA?C7EEGGGFG:DFGG,=A8,DFGF@FG99;?A3?F7@CFFF2C6(C@(6;:;639?@G4)+/<F:=@4@F5C7;D>(59?F>61(47(*;08>?<:<74)A*,-(219>0:?05:9:(.4,<)6)
@M04650:207:000000000-C238N:1:1101:13180:15380 2:N:0:19
GGACTACCGGGGTTTCTAATCCTGTTTGCTCCCCACGCTTTCGCACCTGAGCGTCAGTCTTTGTCCAGGGGGCCGCCTTCGCAACTGGTATTCCTCCTAATATCTACGCATTTCACCGCTACACATGGAATTCCACTCTCCTCTCCTGCACTCAAGTCTACCAGTTTCCAATGCATACAATGGTTGAGCCACTGCCTTTTACACCAGACTTAATAAACCACCTGCGCTCGCTTTACGCCCAATAAATCCGGACAACGCTCGCGACCTACGTATTACCGCGGCTGCTGGCACGTAGTTAGCC
+
9CCCCGGGGGGGFGGGGGGGGGGGGGGGGGGGGGGGGGGGGGGGGGGGGGGGGGGGGGGGGGGGGGGGGGGGGGGGGGGGGGGGGGGCFGGGGGGGGGGGGGGGGGGGGGGGGGGGGGGGGGGGFFGGGGGGGGFFFDGGGGG@DFGGGGGFGGGGGGGGGGGGGGGGGGGGGGGGFGGGGG6EFGCEFCCGFEFGGGGGGFFFFGCADFDFEGGGFF?FDDFFFE0>;D@FFF6;>88FF0=@CGA<<5<:>EFFD9?66(9>GEF??<72:AABE30(-49B?707024:??:<<@)65
@M04650:207:000000000-C238N:1:1101:26785:15383 2:N:0:19
GGACTACCGGGGTATCTAATCCTGTTTGCTCCCCACGCTTTCGAGCCTCAGTGTCAGTTACAGGCCAGAGAGCCGCTTTCGCCACCGGTGTTCCTCCATATATCTACGCATTTCACCGCTACACATGGAATTCCACTCTCCTCTTCTGCACTCAAGTCTCCCAGTTTCCAATGACCCTCCCCGGTTGAGCCGGGGGCTTTCCCATCAGACTTAAGAAACCGCCTGCGCTCGCTTTACGCCCAATAAATCCGGACAACGCTTACCACGTACGTATTACCGCGGCTGCTGGCACGGAGTTAGC
+
CCCCCGGGG7CFFDGGGGGGGGDCFC,EE<CFGGCCFGCEFGGGGDGFGCEEFGDAEFFFGGD8DCEF?E@F<,@F::,?F:=FGGGGCFGGFGGAFFC@?EFGFG9?@FECDFFFGE++@:EFGGFGEEFFFFEFGGGFGGD99EA=FDFF?DFFAFFGCFCED9,,@,>;8>@?D8FEE7BCFCG6CFFGCDGGDCFF>++;A<4A<FFG>CC7@@FG9D68?F;DFG>;?5>9??CE543:FG22:681-5<:<670((0476(-1-03)+,)<:-,-4116??FBG?C6((438)--
@M04650:207:000000000-C238N:1:1101:8942:15389 2:N:0:19
GGACTACTGGGGTATCTAATCCTGTTTGCTCCCCACGCTTTCGCACCTGAGCGTCAGTATTTGTCCAGGGGGCCGCCTTCGCCACCGGTATTCCTCCACATCTCTACGCATTTCACCGCTACACCTGGAATTCTACCCCCCTCTACAAGACTCTAGCTTTCCAGTTTCGAACGCAGTTCCCAGGTTGAGCCCGGGGATTTCACATCTGACTTAATCAACCGCCTGCGTGCTCTTTACGCCCAGTAATTCCGATTAACGCTTGCACCCTCCGTATAACCGCGGCTGCTGGCACGTAGTTAGC
+
CCCCCFGFGG8@FGGGGFCGGFGGGGGGGGGGGFECFG7FGGE,,C@E=C<E:FGE@C,CCEF,EFFGGGFCG7@FGGGGGGFECFG:F+:C@FGC=B,BA=DGGGF7FGG@GGGG,@CGGFGGGG8FEGFFACGF8D@FECGBCED,,6>AFGFAG,,,,:ECFD7;3@,,*@*@>=?FFFG8FFFCEGGE=EGGGCFCGACFFGF8)2:7):DFF@GG6D@@0A>)17(4-9@AF?EGEF62CC<AGFF:?FDAG:>6-3329@<?:0(,.2))39(-7((46(38:C8FB.4:BG99.
@M04650:207:000000000-C238N:1:1101:28544:15389 2:N:0:19
GGACTACTGGGGTTTCTAATCCTTTTTGCTCCCCGCGCTTTCGAGCCTCCGTGTCAGTTCCAGGCCAGAGAGCCGCTTTCGCCACCGGTGTTCCTCCATATATCTACGCTTTTCACCGCTACACATGGAATTCCCCTCTCCACTCCTGCCCTCAACTCTACCAGTTTTCATTGCCTACACTGGTTGTGCCACTGCCTTTTACCCCAGACTTTATTAACCACCTGCGCACCCTTATCGCCCATTAAATCCGGCCAACGCTGGCATCCTACGTATTACCACGACTGATGGCACGTAGTTAGCG
+
<CCC@<EA@C,78@B,66C,CFG-CC<:E<EF8:+@66@@F<7@;,FF8,6:9F,C@<E,,CEC<,6C<CF7,:+@CE7FG7FBF4C+CF?F<<,?,4,9,,,CEFEE7+4+,:FA,+4=@@,BFEA,5:E,4,64=8F,@+,?,,@,A,3;3,@,8,,,=7@=F;6,,3,,+3,@7+<8,3@57*335,,,1,34*?FA9*,/3**3)3=+:++=BCC8943.8?()0)(/1++/5;1*1()1++1)0:5(,7*(9(-(((*)0+,.54:24+6)0*,3,114)--24?):,::040))(
@M04650:207:000000000-C238N:1:1101:13094:15410 2:N:0:19
GGACTACCCGGGTTTCTAATCCTGTTTGCTCCCCACGCTTTCGAGCCTCAGCGTCAGTTACAGTCCAGAGAGTCGCCTTCGCCACTGGTGTTCTTCCTAATCTCTACGCATTTCACCGCTACACTAGGAATTCCACTCTCCTCTCCTGCACTCTAGACTTCCAGTTTGGAATGCAGCCCCCAGGTTGAGCCTGAGTATTTCACATCCCACTTAAAAATCCGCCTACGCTCCCTTTACGCCCAATAAATCCGGACAACGCTCGGGACCTACGTATTACCGCGGCTGCTGGCACGTAGTTATC
+
9@CCCGGGGGGGFGGGGGGGGGGGGGGGGGGGGGGGGGGCGGGDGGGGGGFGEGGGGGGGGGGGGGDFC<EGGGGGGGDAFGDE@FFGGGEFGGGGGGGGGGGGGGGGGGGGFGGGGGGGGGFGGGGGFGGGGGGGGGGGGGFFGGF8FGGFGGGGGGDCFFFCFGGGGGEFGFFFG6CEGEDC<3:FCFF?FFCGCFE,CFG@FD>F@FGGEGGD4@GGFF=AAFDDFGBF@G49B2EEE;?3C7CEGFFB?DC=D(:0((115::?>?BF?DBFF:011>924:),8E?C?3:8:C)-6
@M04650:207:000000000-C238N:1:1101:6262:15440 2:N:0:19
GGACTACTAGGGTTTCTAATCCTGTTTGCTCCCCACGCTTTCGAGCCTCAGCGTCAGTTACAGTCCAGAGAGTCGCCTTCGCCACTGGTGTTCTTCCTAATCTCTACGCATTTCACCGCTACACATGGAATTCCACTCTCCTCTCCTGCACTCAAGTCTACCAGTTTCCAATGCATACAATGGTTGAGCCACTGCCTTTTACACCAGCCTTAATAAACCACCTGCGCTCGCTTTACGCCCAATAAATCCGGACAACGCTCGGGACCTACGTATTACCGCGACTGCTGGCCCGTAGTTAGCC
+
CCCCCGGGGGGGGGGGGGFFGGGGCGGGGEGGGGGGGGGGGGG8FGGGGFGGGGGGGGGGFDGGGGGFGGGGDFCEEEGGGGGGG?FGGF=FEGGGGGGGGGGFFGFFGGGCFFFGG7E=EGGGFGGGGGGGGGGGGGGGGFFFFDGGGFGFGGGEGGGGGFGFEEAFGDFGFGFGDF99EGFGGGGFGGGG8,,D?<DFGFGF5@F*:C8CEFF>+9:C=D@C)3)*57>ABEFEFFGGGDBEGGFEG3:19>C?D>?6@6D>GG?2:?B?2C)6+116(4031::70*->96?4<C)..
@M04650:207:000000000-C238N:1:1101:28622:15446 2:N:0:19
GGACTACCGGGGTATCTAATCCTGTTTGCTCCCCACGCTTTCGAGCCTCAGCGTCAGTTACAGTCCAGAGAGTCGCCTTCGCCACTGGTGTTCTTCCTAATCTCTACGCATTTCACCGCTACACTAGGAATTCCACTCTCCTCTCCTGCACTCTAGACTTCCAGTTTGGAATGCAGCCCCCAGGTTGAGCCTGAGTATTTCACATCCCACTTAAAAATCCGCCTACGCTCCCTTTACGCCCAGTAAATCCGGACAAAGCCCGCCACCTACGTATTACCGCGGCTGCTGGCCAGTAGGTAGC
+
CCCCCGGGGGGGGEGGE@EGFFGGEEFFGGGGGG@FGGGGGGGGGGGGGFGGGFGGGFFFGGGGGGGEEF,BCECFGGGGGGGFFFFFGGGGGGGGGGGGGGGGGGEGGDGEGGGGGCD>EFFGAFFFFGGGGGFF,,,8@8DFGCGFGGGFGGGG,@@D8F==FFFF=@DG?FGGGFG8C@CCFFE?EGG6CEE9;CCFGCGFFGGFFGGGEFF7A48*5;7>DFFFFGFFBGA*=5EEGFF8FG3?C4=;;>C;48@((13(1;4<2(:?>?049*((-,433,,)4E:+(.).)3)35
@M04650:207:000000000-C238N:1:1101:26467:15463 2:N:0:19
GGACTACCGGGGTTTCTAATCCTGTTTGCTCCCCACGCTTTCGAGCCTCAGTGTCAGTTACAGGCCAGAGAGCCGCTTTCGCCACCGGTGTTCCTCCATATATCTACGCATTTCACCGCTACACATGGAATTCCACTCTCCTCTCCTGCACTCAAGTCTACCAGTTTCCAATGCATACAATGGTTGAGCCACTGCCTTTTACACCAGACTTAATAAACCACCTGCGCTCGCTTTACGCCCAATAAATCCGGACAACGCTCGGGACCTACGTATTACCGCGGCTGCTGGCACGTAGTTAGCC
+
CCCCCGGGGGGGGGGGGGGGGGGGGGGGGGGGGGGGGGGGGGGFGGGGGDGGGGGGGGGGGGGGGGGGAFGGGGGGDGGGGGGGGGGGGGGGGGGGGDDFGGGGGGGGGGGGGGGGGGGGGGGG9FGGGEGGGGFGGFGGGGGFGFFGG?FFG?FGGGGFGGGGFGGGGGGGGG8F8FGFGGGEF:CEFFFGGFGGGGGGFFCFFGGACFGDEGGCCE8C@DDED5=D?)6=DFAED;EGG7@E::6<F:ADFFGF701:B6C9DGB?FB?B9C):?*247>B9BBF0?6>=8:(46+6<D
@M04650:207:000000000-C238N:1:1101:19439:15472 2:N:0:19
GGACTACAAGGGTTTCTAATCCTGTTTGCTCCCCACGCTTTCGCACCTGAGCGTCAGTCTTTGTCCAGGGGGCCGCCTTCGCCACCGGTATTCCTCCAGATCTCTACGCATTTCACCGCTACACCTGGAATTCTACCCCCCTCTACAAGACTCTAGCCTGCCAGTTTCGAATGCAGTTCCCAGGTTGAGCCCGGGGATTTCACATCCGACTTGACAGACCGCCTGCGTGCGCTTTACGCCCAGTAATTCCGATTAACGCTTGCACCCTCCGTATTACCGCGGCGGCTGGCCGGGAGTTAGC
+
CCCCCGGGFGGGGDGGFGGDFGDFGGGGGGGGGGGGGGGGGGGGGDGFGGGGGGGGGGGDFGGGGGGGGGGGGGGGGGGGGGGGG<FGGGGGGGGGGGGGGGGFFGGGGGGGGGGGGGGGGGGGGGGGGGGGGGFDEFDGGGGFGGGGFEGFGGGGGFGGGFGGGGGGEGG?FGG,<;BEFFGGFFGGGGGGGGGGDGGGGFGC=FFA?DDDAFFFF@GC./:;6@;50*(-3CF)93>?C8<B=74:D=0-(799>010:25)9@?211144F?<FF6;>B0(,((,1*(*-1((-2)).
@M04650:207:000000000-C238N:1:1101:12347:15490 2:N:0:19
GGACTACTCGGGTTTCTAATCCTGTTTGCTCCCCACGCTTTCGCACCTGAGCGTCAGTCTTTGTCCAGGGGGCCGCCTTCGCCACCGGTATTCCTCCAGATCTCTACGCATTTCACCGCTACACCTGGAATTCTACCCCCCTCTACAAGACTCTAGCTGGACAGTTTTAAATGCAATTCCCAGGTTGAGCCCGGGGCTTTCACATCTAACTTATCCAACCGCCTGCGTGCGCTTTACGCCCAGTAATTCCGATTAACGCTTGCACCCTCCGTATTACCGCGGCTGCTGGCACGGAGTTAGC
+
CCCCCGGGGGGGGGGGGGGGGGGGGGGGGGGGGGGGGGGGGGGGGGGGGFGGGGGGGGGGGGGGGGGGGGGGGGGGGGGGGGGGGGGGGGGGGGGGGGGGGGGGGGGGGGGGCGGFFGGGGGGGGGGGGGGGGGGFGGGGGGGDGGGGGGGAGGGGGFFFGGGGFEC9EGGFGGFGGGGCGGGFGGGGGFGC>EGGGGFGGFGF@CGFCDGGFGG7=@FG9G00=FB:6C1907@AFFGGGBF?G7>27*040>D47:BBFFF?GGF6<<91?@:AFG:B6;9BFF??BGFC?>>B1F)4.
@M04650:207:000000000-C238N:1:1101:29317:15526 2:N:0:19
GGACTACAGGGGTTTCTAATACTGTTTGCTCACCACGCTTTCGCACCTGAGCGTCAGTCTTTGTCCAGGGGGCCGCCTTCGCCACCGGTATTCCTCAAGATCTCTACGCATTTCACCGCTACACCTGGAATTCTACCCCCCTATACAAGACTCTAGCCTGCCAGTTTCGAATGCAGTTCCCAGGTTGAGCCCGGGGATTTCACATCCGACTTGACAGACCGCCTGCGTGCGCTTTACGCCCAGTAATTCCGATTAACGCTTGCACCCTCCGTATTACCGCGGCTGCTGGCACGGAGTTAGC
+
@CCC8FGGGGGGGG@<EFGG9FGGGGGGG9C,CFDFGECGGGGEGGG=ACFFGECEF,;FGGGGGGGGDEEG@:CF@FC@<FFEE8FFF=4EEFGG9FGGFF9ECFDFDC:7,C<BE:>DEBFC@EGGFCGFGDF99=DFED+;CDEDFF?F8BFCFF,D?C?FAFCEE*DCG9EFC+EDFGG77>DFD8?CGEEGGDG6=8CB887A?DD:AGFGF8@DBC>F=7>><G1,(*)5965/:((4*>><F4FF?DD9*4;0?BFB*;:(((,,4:.6E*(,9>7(,(),(*4<313(40:4)
@M04650:207:000000000-C238N:1:1101:2587:15535 2:N:0:19
GGACTACCAGGGTTTCTAATCCTGTTTGCTCCCCACGCTTTCGCACCTGAGCGTCAGTCTTTGTCCAGGGGGCCGCCTTCGCCACCGGTATTCCTCCAGATCTCTACGCATTTCACCGCTACACCTGGAATTCTACCCCCCTCTACAAGACTCTATCTGACCAGTTTCAAATGCAGTTCCCAAGTTACGCTCGGGGATTTCACATCTGACTTAATCAACCGCCTGCGTGCGCTTTACGCCCAGTAATTCCGATTAACGCTTGCACCCTCCGTATTACCGCGGCTGCTGGCACGGCGTTAGC
+
CCCCCGGGFFGGECEGGGGGGGGGGGGGFGGFGGGCFGGGFGGCFFGFFEFFEFDFGGFFGGGGFCEFF7FGGDFGDGCGGG:FCFGFGGGGGGGG8FFGFFFGGGGGGGD@AGGGGEEDGCGFG8==4FGCGFFA8BFGCGCDAFGGGG7FGGF,@;DCF<EFCCFGGCF9DFFGCFGACAFGCED,*>>AEGGGC*@<+=?11?8@<CDCEGFGFFFG;D@6357833:;B559??GDC:(.*:4<**0(37C<71;?B1>3*;330:13?@0<G>1>>009;0023=:F62((,/(--
@M04650:207:000000000-C238N:1:1101:14168:15567 2:N:0:19
GGACTACCCGGGTATCTAATCCTGTTTGCTCCCCACGCTTTCGAGCCTCAGTGTCAGTTACAGGCCAGAGAGTCGCCTTCGCCACTGGTGTTCTTCCTAATCTCTACGCATTTCACCGCTACACTAGGAATTCCACTCTCCTCTCCTGCACTCTAGACTTCCAGTTTGGAATGCAGCCCCCAGGTTGAGCCTGAGTATTTCACATCCCACTTAAAAATCCCCCTACGCTCCCTTTACGCCCAGTAAATCCGGACAACGCTCGCCACCTACGTATTACCGCGGCTGCTGGCACGTACTTAGC
+
<-@CBFGGGGGGGGGGGGGFGGGGGGGGGGGGGGGGGGGGGGGGFGGGGGGGGGGGGGGGGGGGGGGGGFGGGGGGGGGGGGGGGGGGGGGGGGGGGGGGGGGGGGGGGGGGGGGGGGDGGGGGDGGGFFGGGGGGGGG?FGFFGGGGGGGFGGGGFFGGGGGGFGGGGFGGGGGGFGEEDFDCGFFGGGGGGFGGGGGGGFGFFGFFBGGGFFGGAFCD);9=DFF>AGBFFGFFFFGGG=@877))1;B(6;DFG>B(6;DFCG<:(4084<>)C>29>>6>B6>F(:1C(,3(,<)6<
@M04650:207:000000000-C238N:1:1101:17318:15596 2:N:0:19
GGACTACCCGGGTTTCTAATCCTGTTTGCTCCCCACGCTTTCGCACCTGAGCGTCAGTCTTTGTCCAGGGGGCCGCCTTCGCCACCGGTATTCCTCCAGATCTCTACGCATTTCACCGCTACACCTGGAATTCTACCCCCCTCTACAAGACTCTAGCTGACCAGTTTCAAATGCAGTTCCCAAGTTAAGCTCGGGGATTTCACATCTGACTTAATCAACCGCCTGCGTGCGCTTTACGCCCAGTAATTCCGATTAACGCTTGCACCCTCCGTATTACCGCGGCTGCTGGCACGGAGTTAGC
+
CCCCCGGGGGGGGGGGGGGGGGGGGGGGGGGGGGGGGGGGGGGGGGGGGGGGGGGGGGGGGGGGGGGGGGGGGGGGGGGGGGGGGGGDGGGGGGGGGGGGGGGGDGGGGGGDGGGGGGGGGGGGGGGGGGGGGGGGGGGGGGGFGGG?FFGFFGGGGGGGGFGGGGFGGGGFGGGGEDGGGFGGGGGGGG@?EGGGGGCGGCGCAFFFFGGFFGGGF@FD@G;21A>A@G>>9GFAF?GGGFFFGGAAFFF:?)96F8;<8:<<FGFFF?;?BC>DGGFBFFFF;:?F:E098209?F<>6
@M04650:207:000000000-C238N:1:1101:17545:15629 2:N:0:19
GGACTACCCGGGTATCTAATCCTGTTTGCTCCCCACGCTTTCGAGCCTCAGCGTCAGTTACAGTCCAGAGAGTCGCCTTCGCCACTGGTGTTCTTCCTAATCTCTACGCATTTCACCGCTACACTAGGAATTCCACTCTCCTCTCCTGCACTCTAGACTTCCAGTTTGGAATGCAGCCCCCAGGTTGAGCCTGAGTATTTCACATCCCACTTAAAAATCCGCCTACGCTCCCTTTACGCCCAGTAAATCCGGACAACGCTCGCCACCTACGTATTACCGCGGCTGCTGGCACGTAGTTAGC
+
CCCCCGGGGGGGGGGGGGGGGGGGGGGGGGGGGGGGGGGGGGGGGGGGGGGGGFGGGFGGGGGGGGGGGGGGGGGGGGGGGEFGGGGGGGGGGGGGGGGGGGGGGGGGGGGGGGGGGGDGGFGGAFGGGFFGGGGGGFFGGGGFCGGGGGGFGGGGGGGGFGGGFGGGGFFGGGGGGDGGGGGGEEGGCFCEGFGFGGGGG>FFFGGFCGGGFGGFA2DGBGDFFFFE9DB=BGFCC9CCF0?EGGC?F4>963<1;;9;;>CBGD?704<12904@743>FFF9::BFG7C<<143E9A)
@M04650:207:000000000-C238N:1:1101:22218:15685 2:N:0:19
GGACTACAAGGGTTTCTAATCCTGTTTGCTCCCCTCCCTTTCGAGCCTCAGTGTCAGTTACAGGCCAGAGAGCCGCCTTCGCCACCGGTGTTCCTCCATATCTCTACGCATTTCACCTCTACACATGGAATTCCACTCTCCTCTCCTGCACTCAAGTCTACCAGTTTCCAATGCATACAATGTTTGAGCCACTGCCTTTTACACCAGACTTAATAAACCACCTGCGCTCTCATTACGCCCAATCAATCCGGACAACGCTCGGGCCCTACGTCTTACCGCGACTGCTGGCACGTCGTTCGCC
+
---AB,C,C96;;CF<F<FG<CC6FCEFF9EEFC,B,B8ECA@8C:6AFAEGGG9<<FG9F@FCC@EF,<;,:E+@+BBF,@@@:A+:>+8=5CD,:=,5<,@F9AF,@C,,??<<E:=AFG9E9ADFGGGGGGGECF9,4+9=8EF,,=FDDE8,ADFF;,,=FFGGFFC9=D8E3A=@D9,8F@,8@8@,16=82683CF,:577*0:C8*+2?FEFFBGF):*)*7*7*2=+*3)**=-7(*29;46)(..708(11(.)(1:,(424(./6<E54((-4((.,(1*.2.((--*-3:
@M04650:207:000000000-C238N:1:1101:28787:15709 2:N:0:19
GGACTACAGGGGTTTCTAATCCTGTTTGCTCCCCACGCTTTCGCACCTGAGCGTCAGTCTTTGTCCAGGGGGCCGCCTTCGCCACCGGTATTCCTCCAGATCTCTACGCATTTCACCGCTACACCTGGAATTCTACCCCCCTCTACAAGACTCTAGCTTGCCAGTTTCAAATGCAGTTCCCAAGTTAAGCTCGGGGATTTCACATCTGACTTAACAAACCGCCTGCGTGCGCTTTACGCCCAGTAATTCCGATTAACGCTTGCACCCTCCGTATTACCGCGGCTGCTGGCACGGAGTTAGC
+
CCCCCGGGGGGGGGGGGGGGGGGGGGGGGGGGGGGGGGGGGGGGGGGGGGGGGGGGGGGGGGGGGGGGFGGGGGGGGGGGGGGGGGGGEGGGGGGGGGGGCFGGGGGGGGGGGGGGGGGGGGGGGGGGGGGGFGFFFGGGGGGFGGG?FGGFGGGGGFGGGGGFCGGGGFGGDGGGGGGGFGGGGGGGGGGGGGGGGGGGGFGFFGCFEG7FCFGGF@G:@D0@;FFFFG9BF>5AF6EEGFBBFF<<GFF:6@GAGFF(3?C<FFB???F?FG>9CC?9BF>>>F::7C<C6>09<C<96
@M04650:207:000000000-C238N:1:1101:26038:15767 2:N:0:19
GGACTACCGGGGTTTCTAATCCTGTTTGCTCCCCACGCTTTCGCACCTGAGCGTCAGTCTTTGTCCAGGGGGCCGCCTTCGCCACCGGTATTCCTCCAGATCTCTACGCATTTCACCGCTACACCTTGAATTCTACCCCCCTCTACAAGACTCTAGCTGACCAGTTTCATATGCTGTTCCCAAGTTAAGCTCGGGGATTTCACATCTGACTTAATCAACCGCCTGCGTTCGCTTTACTCCCAGTAATTCCGATTAACGCTTTCACCCTCCTTATTTCCTCGGTTGCTTGCACGTATTTTTC
+
<-@@C,@;+@F7CFGFFAE<C@F-CFA8C@FFGCDE+@@FGF@CC:EEE,,C+@8B6FFFGDCFE@C,,,+++@CEGGDG7E,BBE:+@FDF@DFE=,?AFGG;F,<+@+BCFF,E?+>C+@,A,,,8,,AFDF9,@>E+>CEA,>;,3:4@EC9,@FG,5<,,77<E9,,@+@,5=>@CC,,43;,,=9;F7/*/):A9D+3+3*:65:FF);77+.<*,)60()6>(7413E>)/):<*(.5**6<C*)(-.1)0,(,1(0)2+.4-,,66F))<7).-(,(((...52+-,,)5:))(
@M04650:207:000000000-C238N:1:1101:13242:15775 2:N:0:19
GGACTACAGGGGTATCTAATCCTGTTTGCTCCCCACGCTTTCGCACCTGAGCGTCAGTCTTTGTCCAGGGGGCCGCCTTCGCCACCGGTATTCCTCCAGATCTCTACGCATTTCACCGCTACACCTGGAATTCTACCCCCCTCTACAAGACTCTAGCTGACCAGTTTCAAATGCAGTTCCCAAGTTAAGCTCGGGGATTTCACATCTGACTTAATCAACCGCCTGCGTGCGCTTTACGCCCAGTAATTCCGATTAACGCTTGCACCCTCCGTATTACCGCGGCTGCTGGCACGGAGTTAGC
+
CCCCCGGGGGGGGGGGGGGGGGGGGGGGGGGGGGGGGGGGGGGGGGGGGGGGGGGGGGGGGGGGGGGGGGGGGGGGGGGGGGGGGGGGGGGGGGGGGGGGGGGGGGGGGGGGGGFFGGGGGGGGGGGGFGGGGGGGGGFGGGGFGGGGGGGFGGGGGGGGGGGGFGGGGGGGGCGGGGGGGGGGGGGGGG?FGGGGGGFFFFGFFD7BEGGGFGGDFEGCBGFFFFFD03:>17>BFFGEEBFFGD:AF4?((7CA>:(-,8*8FC?(-3238*4)<F(7>6((407?:*3A:2691C446
@M04650:207:000000000-C238N:1:1101:5653:15777 2:N:0:19
GGACTACTCGGGTTTCTAATCCTGTTTGCTCCCCACGCTTTCGCACCTGAGCGTCAGTCTTTGTCCAGAGAGCCGCCTTCGCAACTGGTATTCCTCCTAATATCTACGCATTTCACCGCTACACTAGGAATTCTACTCTCCTCTCCTGCACTCAAGTTTCTCAGTTTCAAAAGCTTACTACGGTTGAGCCGTAGCCTTTCACTTCTGACTTAAGAAACCACCTACGCACCCTTTACGCCCAGTAATTCCGGATAACGCTAGCCCCCTACGTATTACGTCGGCTGCGGGCCCGTAGTGAGCC
+
CCCCCGGGGGGGGGGGGGGGGGGGGGGGGGD@DEFGFECFFGGGGGGGGGGGGGGEGGGGGFGDGGGGGGEGC<EFGDCFGGGGGFGFGGEFGG8EFGFFFFGGGGFGCFGFGGGGGGG>CF@F9:FFEGFEFGGGCFF<E?FFF@DF,@FBGGGGFGF9=CDAFGGFFFGGFFFGGFGGGDGGGGGGGG:EECE7DCF,C?@CFD@FEGBF5CCDFBCD@D@2@4>?@DDFBCF=ADCC@2;<@+3?:)58(=>@590(((23/81:B<.)-+.4*2((((3,(((-2*-72(4,(0,(.
@M04650:207:000000000-C238N:1:1101:28897:15789 2:N:0:19
GGACTACACGGGTTTCTAATCCTGTTTGCTCCCCACGCTTTCGCACCTGAGCGTCAGTCTTTGTCCAGGGGGCCGCCTTCGCCACCGGTATTCCTCCAGATCTCTACGCATTTCACCGCTACACCTGGAATTCTACCCCCCTCTACAAGACTCTAGCTTGCCAGTTTCAAATGCAGTTCCCAAGTTAAGCTCGGGGATTTCACATCTGACTTAACAAACCGCCTGCGTGCGCTTTACGCCCAGTAATTCCGGATAACGCTAGCCCCCTACGTATTACCGCGGCTGCTGGCACGTAGTGAGC
+
CCCCCGGGGGGGEGGGGGGGGGGGGGGGGGGFGGGGGGGGGGGGGGGFGCEGGFGGGGGGGGGGGGGGGGGGCEGGGGGGGGGGGGGGGCFFFGFGGGGGFGGGGGGGGGGGGGGGGGGGGGFEC,DFGGGGGGGGGGGGE>E*@EGGGGGFGGGGGGCGGFGGGGGGGG9DCFGGFGGGGGFGFFFFGGGGGDEEDGGGGFGFFG7FEGFGFGGGFFGGFG>@FFBFDG>BF:F9=:EE8::>C7<AGFF>0>DA=:>FB(285;91(4((.<8<CF061>;(4:7>(:1+(.2<?8:<3
@M04650:207:000000000-C238N:1:1101:15580:15821 2:N:0:19
GGACTACAGGGGTTTCTAATCCTGTTTGCTCCCCACGCTTTCGAGCCTCAGCGTCAGTTACAGACCAGAGAGCCGCCTTCGCCACTGGTGTTCCTCCATATATCTACGCATTTCACCGCTACACATGGAATTCCACTCTCCTCTTCTGCACTCAAGTCTCCCAGTTTCCAATGACCCTCCCCGGTTGAGCCGGGGGCTTTCACATCAGACTTAAGAAACCGCCTGCGCTCGCTTTACGCCCAGTAAATCCGGACAACGCTCGCCACCTACGTATTACCGCGGCTGCTGGCCCGTAGTTCGC
+
CCCCCFGFGGGGGGGGGGGGGGGGGGGGGGGGGGGGGGGGGGGGGDGGGGGGGGGGGFCGGGGGGGGGGGFGGGGGGGDGGGGGDFFDEFGGDGCFD@FGGGGFDGGGGEEGGGFFGGGGGGGGGFGGECBFFC9DFGCGGFFFGFGGGGGFDFFGFFGGFGGGDFGGGGGGFGFFFFFEGGG@GCEGFGGGGGGGGGGGGFGFAFC*>FGGFGGGF@GGFGF0(5.5(*,1:5>6=<EGC6::FGFBG@D>?FD(*((2(,96<8842:1(398):D(1;(390(7??5(*(--8?7)-4
@M04650:207:000000000-C238N:1:1101:16741:15827 2:N:0:19
GGACTACTAGGGTTTCTAATCCTGTTTGCTCCCCACGCTTTCGCACCTGAGCGTCAGTCTTTGTCCAGGGGGCCGCCTTCGCCACCGGTATTCCTCCAGATCTCTACGCATTTCACCGCTACACCTGGAATTCTACCCCCCTCTACAAGACTCTAGCTGACCAGTTTCAAATGCAGTTCCCAAGTTAAGCTCGGGGATTTCACATCTGACTTAATCAACCGCCTGCGTGCGCTTTACGCCCAGTAATTCCGATTAACGCTTGCACCCTCCGTATTACCGCGGCTGCTGGCACGGAGTTAGC
+
CCCCCGGGGGGGGGGGGGGGGGGGGGGGGGGFGGGGGGGGGGGGGGGGGFDGGGGGGGGGGGGGGGGGGGGGGGGGGGGGGGGGGGGGGGGGGGGGGGGGGGGGGGGGGGGGGGGGGGGGGGGGGGGGGGGGGGGGFGGGGGGFGGGGGGGFGGGGGGGGGGGGGGGGGGGGGGGGGGGGGGGGGGGGFFFGGGGGGGGGGFGFFGGFCGGGFFFGFEFCBGF?@FFFFGFFFEFFFFGCGFFFF7>AFFF:BFGFG?B61<3>GGF?F:(3<GFF?:<9BFF9BBF>?EFF?019?G995
@M04650:207:000000000-C238N:1:1101:17336:15873 2:N:0:19
GGACTACCAGGGTTTCTAATCCCGTTCGCTCCCCACGCTTTCGTGCCTCAGTGTCAGAAATGGTCCAGTCACCTGCCTACGCCATTGGTGTTCCTTCTTATATCTACGGATTTCACTCCTACACAAGAAATTCCAGTGACCTCTACCATTCTCGAGTTTGCCAGTTTGAATAATAATCTATACGGTTGAGCCGCTAGCTTTCACTACTCACTTAACAAACCACCTACGCAACTCTTTACGCCCAGTCACTCCGAATAATGCTTGCACCCTACGTATGACCGCGGCTGCTGGCACGTCGTTT
+
CCCCCGGGGGGGGGGGGGGGGGGGGGGGGGGGGGGGGGGGGGGGGGGGGGGGGGGGGGGFGGGGGGGGGGGGGGGGGGGGGGGGGGGGGGGGGGGGGGGGGGGGGGGGGGGGGGGGGGGGGGGGGGGGGGGGGGGGGGGGGGGFGGGGGGGFGGGEEEFFGGGGFGGFGGGGGGGGGGGGGGGGGGGGEGGGGGGEGGGCCFFFFGGFFGGGFGGGFFGGFGDFFFE>BG2@EGFFFEF:F=BF463>@+?@2?G@GCE?ECF@F6;8;<@11C4C3:9;;F06>B(4)7257?:1(*,-,
@M04650:207:000000000-C238N:1:1101:11516:15958 2:N:0:19
GGACTACTCGGGTTTCTAATCCTGTTTGCTCCCCACGCTTTCGCACTTGAGCGTCAGTATATTCCCAAGGGGCTGCCTTCGCCTTCGGTATTCCTCCACATCTCTACGCATTTCACCGCTACACGTGGAATTCTACCCCTCCCTAAAATACTCTAGCAACCCAGTATGAAATGCTATTCCTAGGTTAAGCCCAGGGCTTTCACATCTCACTTAAGTCACCGCCTGCGTGCCCTTTACGCCCAGTCATTCCGATTAACGCTCGCACCCTCCGTATTCCCGCGTCTCCTTGCCCGGAGTTAGC
+
CCCCCFGGGGGGGGGGGGGGGGGGGGGGGGGGGGGGGGGGGGGGGGGGDFG?GGGGGGGGGGGGGGGGGFGEGGGGGGGGGGGGGGGEGEGGGGGGGEGFGGGGGGGGG>FGGGGGGGDD@EFGFFFG@FFGGGFGGGGGGGG5DE=FGCGDGGGGFGAFGGG8FGGFGGFGGGG8EGGCD=;DFGG7ECEF?FFGGGGGGFDAAF+B5FGGEFC99EFG=GADFF28@DFF(AA4C(CFGD@@F+95>F6;0>3;D666;(:0)C?<:?>:2EB47=:02,3:(-4))<(<((-(4*)..
@M04650:207:000000000-C238N:1:1101:2869:15964 2:N:0:19
GGACTACTGGGGTTTCTAATCCTGTTTGCTCCCCACGCTTTCGAGCCTCAGCGTCAGTTACAGACCAGAGAGCCGCCTTCGCCACGGGTGTTCCTCCATATATCTACGCATTTCACCGCTCCACCGGGAATTCCACTCTCCCCTTCTGCACTCAAGTCTCCCAGTTTCAAATGACCCTCCCGGGTTGGGCCGGGGGCTTTCACATCGGACTGAAAAGACCGCCTGCACCGCCTTTACGCCCACGAAATCCGGACAACGCCGAGGACCTACGTATTACGCCGTCTGCGGGCCCGTAGTTGGC
+
A--A@<FGGGGEGGBE,FCFFE9FFG,CFCFGGE@+7CCEG9B,;FEGC<<,@B68CGC<9,CFG7,:C,6,D<+@@F:,,B:,B+C@+@FBFGGG<,,B@FD=4,,9+?FGD,,F,@E6++=,,+@+@>E:DDF<98,AD+=?DD,6,@,D8B,3@,,,@>,AFGC;,@33+@;79++:C*@*5*@*1>**4?EE)>CEG6BC+**2(:DC3C0:)(;*(>60,)()()(((:94/(/::4(,9>((*0<(()/,77((((/-/;1()(4.)+,)<*(---4((.(,4*,*((,-(+)(.
@M04650:207:000000000-C238N:1:1101:14043:15977 2:N:0:19
GGACTACCAGGGTTTCTAATCCTGTTTGCTCCCCACGCTTTCGCACCTGAGCGTCAGTCTTTGTCCAGGGGGCCGCCTTCGCCACCGGTATTCCTCCAGATCTCTACGCATTTCACCGCTACACCTGGAATTCTACCCCCCTCTACGAGACTCAAGCTTGCCAGTTTCAAATGCAGTTCCCAAGTTAAGCTCGGGGATTTCACATCTGACTTAACAAACCGCCTGCGTGCGCTTTACGCCCAGTAATTCCGATTAACGCTTGCACCCTCCGTATTACCGCGGCTTCTGGCACGTAGTTAGC
+
<<ACCAEGGGGGGGGGGGGGGGGGGGGGGGGGGGGGGGGGGGGGGGGGGGGGGGGGGGGGGGGGGGGGGDCFGGGGGGGGGGGGGGGDGGGGGGGGGGDGGGGGGGGGGGEEDFGGGDGD7FFGGGGGGGGGGGGGFGGFGGGFFGGGFGGFGFGGGGGCCCGGGGFGGCGFGCFGFGGGGGG,@FCFGF@FEDGEGGGGGFGFFGGFEGGGFGGGFFGGFG;;(=1A;GFFFGFFFBEGGF?:>FFBG??08EGFFF;1?BG?FF?06?>((;:<FF:>0790((.54C:C1?14:GA44
@M04650:207:000000000-C238N:1:1101:5451:15981 2:N:0:19
GGACTACACGGTTTCTAATCCTGTTTGCTCCCCACGCTTTCGAGCCTCAGTGTCAGTTACAGGCCAGAGAGCCGCTTTCGCCACCGGTGTTCCTCCATATATCTACGCATTTCACCGCTACACATGGAATTCCACTCTCCTCTCCTGCACTCAAGTCTACCAGTTTCCAATGCATACAATGGTTGAGCCACTGCCTTTTACACCAGACTTAATACACCACCTGCGCTCGCTTTACGCCCAATAATTCCGGACAACGCTCGGGACCTACGTATTACGGCGGCTGCTGGCCCGTAGTTAGCCG
+
CCBCCGGGGGG@FGFGGFGGFGGGGGGGGGGFGFGGGGEGGGGGGGGFGGFFGGGDGGGGGCFGGGGFGGGGGGGGGGGDDFFCFGCCEFGGFDEGFGFFGAAFCFCCEGGFGGCFGDE>EFGFGFFGEFFGGGGGFGGEFFFFDFGGFGGFG89=FFGGGGFAF9E;;FGFDFGFEGEFG8DABF8DGGFGGCCGGCGFFFGF>DCAEGDGFG+29@GGFGFFFBBDFGFFFCF9B@EEF@FF+;?)95A@FA<;G?@;BFDF7F?861):?F9(*/-6911:??71(*,23::BF76>(
@M04650:207:000000000-C238N:1:1101:16985:16017 2:N:0:19
GGACTACCGGGGTATCTAATCCTGTTTGCTCCCCACGCTTTCGCACCTGAGCGTCAGTCTTTGTCCAGGGGGCCGCCTTCGCCACCGGTATTCCTCCAGATCTCTACGCATTTCACCGCTACACTAGGAATTCTACTCTCCTCTCCTGCACTCAAGTTTCTCAGTTTCAAAAGCTTACTACGGTTGAGCCGTAGCCTTTCACTTCTGACTTAAGAAACCACCTACGCACCCTTTACGCCCAGTAATTCCGGATAACGCTAGCCCCCTACGTATTACCGCGGCTGCTGCCCCGGAGTTAGCC
+
CCCCCGGGGGGGGGGGGGGGGGGGGGGGGGGGGGGGGGGGGGGGGGGGGGGGGGGGGGGGGGGGGGGGGGGGGGGGGGGGGGGGGGGGGGGGGGGGGGGGGGGGGGGGGGGGGGGGGGGGGGGGGGGGGGGGGGGGGGGGGGGFGGFGGGGFGGGGGGGGGGGGGGGGGCGGGGGEGGGGGGCGGEGFFGGGDEFGGGGGGFGFFG=FEGFDEGFFAB:C?GF1@E@AFGFFFGACD;EFC1:97CAAFF<,8>7<D>B?9:C:GGB1:??B9<54:/720902435)4*4*3(9BF<<95
@M04650:207:000000000-C238N:1:1101:10626:16019 2:N:0:19
GGACTACAAGGGTATCTAATCCTGTTTGCTCCCCACGCTTTCGCACCTGAGCGTCAGTCTTTGTCCAGGGGGCCGCCTTCGCCACCGGTATTCCTCCAGATCTCTACGCATTTCACCGCTACACCTGGAATTCTACCCCCCTCTACAATACTCTAGCTGGACAGTTTTAAATGCAATTCCCAGGTTGAGCCCGGGGATTTCACATCTGACTTAATCAACCGCCTGCGTGCGCTTTACGCCCAGTAATTCCGATTAACGCTTGCACCCTCCGTATTACCGCGTCTGCGGGCACGGAGTTAGC
+
CCCCCGGG@FGGGFGGGGGGGGGGGGCFGGFGGGGGGGGGGGGF@FGFCGGGGGGGGGGDC<FFGGGGGGGGGGGGGGGG@FEC@FGGGGGGGGG9FGFGGDGGGGGGGGGGGGGFG@CDGGGG:EGFFGGGG<AF,@@FGGGFCGF,,@DFG9EGC:,88BFFFFG;DFGBFGGFF:C=@=6:FCDGGGGGG5558DGC7=C8868B4:FF<::C+)CFB368=F20/C(7>G@AFBGGGFFF7CA<GF:6(<D<G(103:*4DGF??<>F?*54+>811((,42,(,:4E?4(7?G)-:
@M04650:207:000000000-C238N:1:1101:9241:16132 2:N:0:19
GGACTACCGGGGTTTCTAATCCTGTTTGCTCCCCACGCTTTCGAGCCTCAGTGTCAGTTACAGGCCAGAGAGCCGCTTTCGCCACCGGTGTTCCTCCATATATCTACGCATTTCACCGCTACACATGGAATTCCACTCTCCTCTCCTGCACTCAAGTCTACCAGTTTCCAATGCATACAATGGTTGAGCCACTGCCTTTTACACCAGACTTAATAAACCACCTGCGCTCGCTTTACGCCCAATAAATCCGGACAACGCTCGGGACCTACGTATTACCGCGGCTGCTGGCACGTAGTTAGGC
+
CCCCCGGGCFGGGEEGFGGGGGGEGGGGGGGFGCFGGDEGGGGGGGGGGGGGGGGFGGCEEFGGGGGGGCFEGGGDEDFFGGGGBFEFGDGCFGGFGGGGGGGFFGEGDGDGGCFGDFGGEGG=9,E8EFE8BEE,=EG?EDEBD@CDFGD5DDF8FFGAD<FGGGFF9D;FGGGGGGGGFGGGC:@FCE7:CFGGCFGGGFFFFGGF5;=FCFGGFF:DD9BB=)665?B@9*63)68CFF@;F77?;)04::F7C6,:2(>>)A<47<:7><:)</4;9B21::>(46):,43()0)(.
@M04650:207:000000000-C238N:1:1101:27852:16153 2:N:0:19
GGACTACACGGGTTTCTAATCCTGTTTGCTCCCCACGCTTTCGCACCTGAGCGTCAGTCTTTGTCCAGGGGGCCGCCTTCGCCACCGGTATTCCTCCAGATCTCTACGCATTTCACCGCTACACCTGGAATTCTACCCCCCTCTACAATACTCTAGCTTGCCAGTTTCAAATGCAGTTCCCAAGTTAAGCTCGGGGATTTCACATCTGACTTAACAAACCGCCTGCGTGCGCTTTCCGCCCAGTAATTCCGATTAACGCTTGCACCCTCCGTATTACCGCGGCGGCTGGCACGGCTTTAGC
+
CCCCCGGFGGGGGGGGGGGGGGGGGGDGGGGGGGGGGGGGGGGECGEG8FGGGGGGGGCFAEGGGGGG?ECFGCGGGGGGGGGGDFGG>FGGGGGFG8<FG8EGGGGGECGGGGGGGGGGEGGG8AFCDFFGG<;FE?=BEGGB,EA,,@DFFCGGDFCF6FGGGGGGCFCDCGGEA8E:EGF8FGGGFG9CEC>E:DGGG+=:8CFF*2C@)+;:/(=C9D:(6522(9(-4C))*(:CE?65CDFFGFF:0)>4D:>:8(*5CF08BFFB(;?BGG?001(((499?G?G01((,<2).
@M04650:207:000000000-C238N:1:1101:6921:16156 2:N:0:19
GGACTACTGGGGTTTCTAATCCTGTTTGCTCCCCACGCTTTCGAGCCTCAGCGTCAGTTACAGTCCAGAGAGCCGCCTTCGCAACTGGTATTCCTCCTAATATCTACGCATTTCACCGCTACACTAGGAATTCCACTTACCTCTCCTGCACTCTAGTTACACAGTTTTATGTGCTTTCTACAGGTTAAGCCTATATATTTAACACATAACTTATCTAACCGCCTACGCATCCTTTACGCCCAGTTATTCCGAACAACGCTTGCCACCTCCGTATTACCGCGGCTGCGGGCACGTAGTTAGC
+
CCCCCFGGGGGGGEGGGGGGGGGGGGFGGGGGGEGGGGDGGGGGGGGGGGGGGGGGGGGGG9FGGGGGGGGGGGGGGGGGGGGGCFGGGFGGFGGGGGGGGGGGGGGGGGGGGGGGGGGGGGGGGGGGGGFGGGGGGGGGFCGFGGGGGGGFGGGGGFGGGGGGGGG,=CA=DGGGGGGGGGGCFGDECFGGGGGGGGGGGF;FFCC8CCFGEDFF@CFFBGFAFF2?=D=E6CBE6@GGF2@=CDC<FF;<(8C@G0;?DD3@C9=@(,33?G?2C>:199913(((,>9E?:711+)62
@M04650:207:000000000-C238N:1:1101:28579:16161 2:N:0:19
GGACTACCGGGGTTTCTAATCCTGTTTGCTCCCCATGCTCTCATGCCTCAGCGTCAGTTACAGTCCAGTAAGTCGCCTTCGCCACTGGTGTTCTTCCTAATCTCTACGCATTTCACCGCTACACTAGGAATTCCACTTACCTCTCCTGCACTCTAGTTACACAGTTTTATGTGCTTTCTACAGGTTAAGCCTATATATTTAACACATAACTTATCTAACCGCCTACGCATCCTTTACGCCCAGTTATTCCGAACAACGCTTGCCACCTACGTATTACCGCGGCTGCTGGCACGTAGTTAGC
+
CCCCCGGGGGGGCFEGGGGF<FGFEFFGGGFGGGGGGGGGGG,EFGEFFGGFGCFEEECFGGGGGGGGGGGGFGGGGGEGGGGGGEFGGGGGGEGFGGGGGGGGGGEGGGGFFDGGFGGGGGGGFFFGGGGFGG>EGFFF@FEFGGGGGFGFCEFFAF;EDEGCFGGGGGFGGFFEFGGGGGDGGG9EFGGGGGGGGG9FGFFFA7?<>CFG@;@@C7E75CA9>FDB=GF)7CBECAEFG@F=FGC*=B69@4DFGF>@;@CE>CDD8E;@@F159:,-319BFFFFBE?GFB?<(<:).
@M04650:207:000000000-C238N:1:1101:27460:16183 2:N:0:19
GGACTACTGGGGTATCTAATCCTGTTTGCTCCCCACGCTTTCGAGCCTCAGCGTCAGTTACAGTCCAGAGAGTCGCCTTCGCAACTGGTATTCCTCCTAATATCTACGCATTTCACCGCTACACTAGGAATTCTACTCTCCTCTCCTGCACTCAAGTTTCTCAGTTTCAAAAGCTTACTACGGTTGAGCCGTAGCCTTTCACTTCTGACTTAAGAAACCACCTACGCACCCTTTACGCCCAGTAATTCCGGATAACGCTAGCCCCCTACGTATTACCGCGGCTGCTGGCACGGAGTTAGCC
+
CCCCCGGGGGGGGGGGGGGGGGGGGGGGGGGGGGGGGGGGGGGGGGGGGGGGGGGGGGGGGGGGGGGGEGFFFGFGEFGGGGGGGGFGGGGGGGGGGGGGGGGGGGGGGGGGGGGGGGDGGGGGDGGGGGGGGGGGFGGGGGGFGGGGGGGFGGGGGGGGGGGGGAFGFGGGGGGGGFGGGGCDEG8FFFGGEECGGGGGGFGFAFDFFG9FECCFAFGGFGFFE4=@ADF9DCFFFFGEG2;4@F?<:F>D;D7/87?F@FF@DG;@FFB<ACAAC33-,16>?FB>B*8*((,4<92:>
@M04650:207:000000000-C238N:1:1101:28511:16219 2:N:0:19
GGACTACTAGGGTATCTAATCCTGTTTGCTCCCCACGCTTTCGCACCTGAGCGTCAGTCTTTGTCCAGGGGGCCGCCTTCGCCACCGGTATTCCTCCAGATCTCTACGCATTTCACCGCTACACCTGGAATTCTACCCCCCTCTACAAGACTCTAGCTTGCCAGTTTCAAATGCAGTTCCCAAGTTAAGCTCGGGGATTTCACATCTGACTTAACAAACCGCCTGCGTGCGCTTTACGCCCAGTAATTCCGATTAACGCTTGCACCCTCCGTATTACCGCGGCTGCTGGCACGGCGTTAGC
+
CCCCCGGGGGGGGGGGGGGGGGGGGGGGGGGGGGGGGGGGGGGGGGGGGGGGGGDGGGGGGGGGGGGGGGGGGGGGGGGGGGGGDGGGGCFGGGFFGGGGCGGGGGGGGGGGGGGGGGGGGGGGGGGGFGGFGGGGGCFGGGGFGGCGGFGFGEFGDGGFFFFGFGGGGGGGFFGGEGGGGGGFGGGGGG;FGCEEGGGGGFGFF48FCGGF=8CCA(8<9D@@0F>D7D((1C34*85CE??>FGFFGF@FFFDAFBFFBFGFGGF?F8((4F7)<7-399>FF62:0C?G?90298(2-
@M04650:207:000000000-C238N:1:1101:18077:16234 2:N:0:19
GGACTACCGGGGTATCTAATCCTGTTTGCTCCCCACGCTTTCGAGCCTCAGTGTCAGTTACAGGCCAGAGAGCCGCTTTCGCCACCGGTGTTCCTCCATATATCTACGCATTTCACCGCTACACATGGAATTCCACTCTCCTCTCCTGCACTCAAGTCTACCAGTTTCCAATGCATACAATGGTTGAGCCACTGCCTTTTACACCAGACTTAATAAACCACCTGCGCTCGCTTTACGCCCAATAAATCCGGACAACGCTCGGGACCTACGTATTACCGCGGCTGCTGGCACGTAGTTAGCC
+
CCCCCGGGGGGGGGGGGGGGGGGGGGGGGGGGGGGGGGGGGGGGGGGGGGGCGGGGGGGGGGGGGGGGGGGGGGGGCGGGGGGGGFGGGGGGGGGGGGGGGGGGGGEGGGGGGGGGGGGGGGGGGGGGFGGGGGGGGGGGGGGFGFGGFGGFDFGGEGGGGGGGFFGGGGGGGGGGGFG8FGGGGGFCEFFFFFGGGGGGGFGFFDGACGFGEFGGF@GGFGFFFFFE@C@@=GFFBDGGGFF;FFC7;B:8>EF?DB6:96>>GG<?BFFFFGFBE*96199104?0:*):::B2A7645
@M04650:207:000000000-C238N:1:1101:27234:16311 2:N:0:19
GGACTACTCGGGTTTCTAATCCTGTTTGCTCCCCACGCTTTCGCACCTGAGCGTCAGTCTTCGTCCAGGGGGCCGCCTTCGCCACCGGTATTCCTCCAGATCTCTACGCATTTCACCGCTACACCTGGAATTCTACCCCCCTCTACGAGACTCAAGCTTGCCAGTATCAGATGCAGTTCCCAGGTTGAGCCCGGGGATTTCACATCTGACTTAACAAACCGCCTGCGTGCGCTTTACGCCCAGTAATTCCGATTAACGCTTGCACCCTCCGTATTACCGCGGCTGCTGGCACGGAGTTAGC
+
CCCCCGGGGGGGGGGGGGGGGGGGGGGGGGGGGGGGGGGGGGGGGGGFDFGGGGGGGGGGCAFGGGGGGDGGGGGGGGGGDGGGGGGGGGGGGGGGGDEGDCGGGGGFDGGGGGGGGGGGGGGGGGGGGGGGGGGGGGGGGGGFCGGEGCEFGGGGD?;CEGGGGGGGGFGGGGGGGGGGGGDGGGGCGGFFEGEG)CFGGFGFFGGFEGGGFGGGFDGGFG>DDFF7?G>39=FFF?C5??(5?FA>GFFFF5DDG?FFFFG?GF02?F>F<@?AF:(12066B?B2>GFGF>>F8F:>6
@M04650:207:000000000-C238N:1:1101:5555:16359 2:N:0:19
GGACTACAGGGGTTTCTAATCCTGTTTGCTCCCCACGCTTTCGCACCTGAGCGTCAGTCTTTGTCCAGGGGGCCGCCTTCGCCACTGGTGTTCTGCCTAATCTCTACGCATTTCACCGCTACACTAGGAATTCCACTTACCTCTCCTGCACTCTAGTTACACCGTTTTATGTGCTTTCTACAGGTTAAGCCTATATATTTAACACATAACTTATCTAACCGCCTACGCATCCTTTACGCCCAGTTATTCCGAACAACGCTTGCCACCTACGTATTACCGCGGCTGCTGGCACGTAATTATC
+
CCCCCGGGGGDGGEEFCEGFE,EFEFCFFGGGGDGGGGGGGGGDF7FGGGD@F@FEG<FGGGGGF<FFFGGGDCFGEDEFGFGCCFAEG<F@GG,CECF,??DFFF<FFF7BFGFF97CDGF@FGGGGGGFFCFGGG9ADEGADGGGFFGGF?9DEFFGGGC,@F>FEGCFEC;7CC8FGGGG,7@ECE9FCGGGGGF9,+<>BAGG+977B>F8FCC<F=D=>=A9DDD9@):CF6?C<<4?F7@??>F4(/)285(33((12>68:3(44<@()2*-4(4>9>????E?C??7((<))-
@M04650:207:000000000-C238N:1:1101:16258:16359 2:N:0:19
GGCTACTGGGGTTTCTAATCCTGTTTGCTCCCCACGCTTTCGTGCCTCAGTGTCAGTTACAGTCCAGAGAGCCGCCTTCGCAACTGGTATTCCTCCTAATATCTACGCATTTCACCGCTACACTAGGAATTCTACTCTCCTCTCCTGCACTCAAGTTTCTCAGTTTCAAAAGCTTACTACGGTTGAGCCGTAGCCTTTCACTTCTGACTTAAGAAACCACCTACGCACCCTTTACGCCCAGTAATTCCGGATAACGCTAGCCCCCTACGTATTACCGCGGCTGCTGGCACGTAGTTAGCCG
+
CCCCCGGGGGGGGGGGGGGGGGGGGGGGGGGGGGGGGGGGGGGFGGGFGGGGGGGGFGGGGGGGGGGFGGGGGGGGEGGGGGGGGGGFGGGGGGGGGGGGGGGGGGGGGGGGGGGFGGGDGCGEGGGGGGGGGGGGGGGGGGGFGGGGGGGFGDEEGGGGGGGGGGGFGGGGGGGGGGGGGDGDGGGGGGGGGGGGGGGCGFGFFGGFFGGGFGGGFFGGFGFEF>=BBGFFFGFFFFGFGFFFGG?EGA:;DFGFGFF@F;GFGED633=<BCAF8C3(9;>FF2467C<C(4?9>7)),
@M04650:207:000000000-C238N:1:1101:25953:16438 2:N:0:19
GGACTACCGGGGTTTCTAATCCTGTTTGCTCCCCACGCTTTCGCACCTGAGCGTCAGTCTTTGTCCAGGGGGCCGCCTTCGCCACCGGTATTCCTCCAGATCTCTACGCATTTCACCGCTACACCTGGAATTCTACCCCCCTCTACAAGACTCTAGCTGGACAGTTTTAAATGCAATTCCCAGGTTGAGCCCGGGGCTTTCACATCTAACTTAACCAACCGCCTGCGTGCGCTTTACGCCCAATAAGTCCGATTAACGCTTGCACCCTCCGTATTACCGCGGCTGCTGGCACGGAGTTCGC
+
CCCCCGGGGGGGGGGGGGAFGGGGGGGGGGGGGGFGGGGGGGGGGGGGCFGGGGGGGGDEE<FGGGGGDECFEFFGGGGGFGFGG8F@FFGGGGGGGG,EEGGGGGFGGCEGGGFGGDEGGGGGGGGGGGG89,@F=D=7EDDFACGC,@DFG@,,@EDD,@FFEFACCCFC7FGG78EF6::DFGGGGGG5ECCC5)CC>7C=CFFFFGGG3+?0A(=<9D9:(51)-C(49EF<FF5CEB(19*).:@B21)9:FBF?0:D4CF?(8?9:(089FG(29((-4:D?:E:G:>F(3*)4(
@M04650:207:000000000-C238N:1:1101:19609:16439 2:N:0:19
GGACTACTCGGGTTTCTAATCCTGTTTGCCCCCCATGCTCTCATGCCTCAGCGTCAGTTACAGTCCAGTAAGTCGCCTTCGCCACTGGTGTTCTTCCTAATCTCTACGCATTTCACCGCTACACATGGAATTCCACTCTCCTCTTCTGCACTCAAGTCTACCAGTTTCCAATGCATACAATGGTTGAGCCACTGCCTTTTACACCAGACTTAATAAACCACCTGCGCTCGCTTTACGCCCAATAAATCCGGACAACGCTCGGGACCTACGTATTACCGCGGCTGCTGGCCCGTAGTTAGCC
+
CCCC@FGGGDGGFGDGCGGGGGGGGGGGGGGGGGGGGGGGGGGGGGGGGDGGGCFGGGGGGGGGGGFFGGGGGGGGGGGGGGGGGGGGGGGGGGGGGGGGGGGGGCFGGGGGGGGGGGGGGGGGFGFGGFGGGGGGGGGGGGGFGGGGGGGFGCFGGAFGFGGGGGGGGGGGGFGGFFFEDGCFGGFFGGGGFGGGG?FEFFGFFFGFFG;DCCECA=,CFGFBF>9*<DFAB7BCFDE@FF==FGFEGF:;9EF;D92?9;73DG04:::BA64:3>4((2601:>(4*-24>?B2<54.
@M04650:207:000000000-C238N:1:1101:6770:16457 2:N:0:19
GGACTACTAGGGTTTCTAATCCTGTTTGCTCCCCACGCTTTCGCACCTGAGCGTCAGTCTTTGTCCAGGGGGCCGCCTTCGCCACCGGTATTCCTCCAGATCTCTACGCATTTCACCGCTACACCTGGAATTCTACCCACCTCTACAAAACTCTAGCTGACCAGTTTCAAATGCAGTTACCAAGTTAAGATCGGGGATTTCACATCTGACTTAATCAACCGCCTGCGTGCGTGTTACGCCCAGGAATTCCGATTAACGCTTGCACCCTCCGTATTACAGCGGCTGCTGGCACGGAGTT
+
CCCC@FGGGGGG6FFFFGGGGGDEG,C89ACFCFGGG7B@DFG,B@:AFEGCEFEEGGDGG9CF@,CEFEG7CGGG+:89,8CFCA:FCCCG9E;C<AA?,B>A@9?BCFED9FFE9+@CC:@B??<<<BE@BA=,@8,>C886EBF?,6@*=>AFFFGCDFFCF>ACBBFCFAD9EF,75EFGFADAF,,,1@*;CD,,5=,=9*5B5B8CEG77@5<*5/:(/59543:(,=AC+(*4=,((108>7*9:?F<<*21::09390,4((((,*(.<*5.(3062:)).*(+-((--;
@M04650:207:000000000-C238N:1:1101:27437:16466 2:N:0:19
GGACTACTCGGGTTTCTAATCCTGTTTGCTCCCCACGCTTTCGAGCCTCAGTGTCAGTTACAGGCCAGAGAGCCGCTTTCGCCACCGGTGTTCCTCCATATATCTACGCATTTCACCGCTAAACATGGAATTCCACTCTCCCCTCCTGCACTCAAGTCTACAAGTTTCAAATGCATACAATGGTTGAGCCACTGCCTTTTACACCAGACTAAATAACCAACCTCCGCTGCCTTTACGCCCAATAAATCCGAACAACGCTCGGGACCTACGAATTACGCCGCCTCCTGGCACGACGTTGCCC
+
CCCC,6@FDFGGGGGGGGGFGFFFEFFFFGGGGECCCFGGDD:,;CFEFEF,EEEAEG9,CE<,F:CFE8F@E<:CCFGGEEGCGFGGGCEFGGFEF<<F<FGC=CECFDFGGG<DEEED>+,:EEFFF=E?E?DGAEFFC8AFCC,,<1@DD8D,CEGGF,@9?EGG,EE,+3@=:DF@DFCGCC=FF7,;@,EGF@:C+@GC>7**:**405??*:,/-9)-5*:*))/>471605E@F(6;F+)99=)(,=C0)((/29)4C543(((,424:*1(907((44>410)*(-(-(*())
@M04650:207:000000000-C238N:1:1101:11191:16497 2:N:0:19
GGACTACTGGGGTTTCTAATCCTGTTTGCTCCCCACGCTTTCGCACCTGAGCGTCAGTCTTTGTCCAGGGGGCCGCCTTCGCCACCGGTATTCCTCCAGATCTCTACGCATTTCACCGCTACACCTGGAATTCTACCCCCCTCTACAAGACTCTAGCTTGCCAGTTTCAAATGCAGTTCCCAAGTTAAGCTCGGGGATTTCACATCTGACTTAACAAACCGCCTGCGTGCGCTTTACGCCCAGTAATTCCGATTAACGCTTGCACCCTCCGTATTACCGCGGCAGCTGGCCCGGAGTTAGC
+
CCCCCGGGGGGGGGGGGGGGGGGGGGGGGGGFGGGGEGGGGGGGGGGGGGGGGGGGGGGGGFGGGGFGGGGGGGGGGGGGGGGGGGGGGGGGGGGCFEGGGG;FGGFGGECFFGGGGGGGEGGFGGGGGGGGGGGGGGGDGGGFFCCGGGGFGGGGGGGGGGGGCGGGGGGGGFDFGFGFCFGGGGGGFC,,4?ECD4CCFA9BFDCCEGGC>DGFF?CF6<18;F()(:976CFFF?GEGF:(:*6208??1)*4:0,8<(14>:631:B::87:F*3,469(,3,(45(2,1-((2))-
@M04650:207:000000000-C238N:1:1101:5439:16550 2:N:0:19
GGACTACCGGGGTTTCTAATCCTGTTTGCTCCCCACGCTTTCGCACCTGAGCGTCAGTCTTTGTCCAGGGGGCCGCCTTCGCCACCGGTATTCCTCCAGATCTCTACGCATTTCACCGCTACACCTGGAATTCTACCCCCCTCTACAAGACTCTAGCTTGCCAGTTTCAAATGCAGTTCCCAAGTTAAGCTCGGGGATTTCACATCTGACTTAACAAACCGCATGCGTGCGCTTTACGCCCAGTAATTCCGGATAAGGCTAGCCCCCTACGTATTACAGCGGCTGCGGGCACGTAGTTGTG
+
CCCCCGFGEGGGFCFGGGGGGCDGGGGGGGG8FEEEF7FEGGGGDFGCEGEGGGGGGFFFDDGGFFCGGGGEFGGGGGG=FGGGGEGGGGGGGGGGGCF<FGGFGGFGDGEEGGGGD@EGGF9>F8=FGDGGGGGGGGGG8CCFCF;9@;B?FGFFGG;E@<EF<9DCDCGG7,=CE>FGCCFF>FFFGC;CCCDED:B6C7?:7<+:?CFGCF21*,=*68((/A20(>60>G3<42;?*4::C7A2:@)41B52*)(,)(2(2*44((-.)<(<92).434912((-*(/4(,(-0))(
@M04650:207:000000000-C238N:1:1101:16830:16562 2:N:0:19
GGACTACCCGGGTATCTAATCCTGTTTGCTCCCCACGCTTTCGAGCCTCAGCGTCAGTTACAGACCAGAGAGTCGCCTTCGCCACTGGTGTTCCTCCACATATCTACGCATTTCACCGCTACACGTGGAATTCCACTCTCCTCTCCTGCACTCTAGACTTCCAGTTTGGAATGCAGCCCCCAGGTTGAGCCTGAGTATTTCACATCCCACTTAAAAATCCGCCTACGCTCCCTTTACGCCCAGTAAATCCGGACAACGCTCGCCACCTACGTATTACCGCGGCTGCTGGCACGTAGTTAGC
+
[truncated: 22,505,075 more chars]
