# Supplementary material for: Captivity causes taxonomic and functional convergence of gut microbial communities in bats
Source: PeerJ. 2019 Apr 30;7:e6844. doi: 10.7717/peerj.6844 (PMC6499062; doi:10.7717/peerj.6844)
Supplement: Data S92 — Raw data of WFRf29. [file peerj-07-6844-s097.gz › ZTPSN18AB905-WFRf29_R1.fq]

@M04650:207:000000000-C238N:1:1101:18936:2279 1:N:0:19
ACTCCTACGGGAGGCAGCAGTAGGGAATCTTCGGCAATGGACGAAAGTCTGACCGAGCAACGCCGCGTGAGTGAAGAAGGTTTTCGGATCGTAAAACTCTGTTGGTAGAGAAGAACGTTGGTGAGAGTGGAAAGCTCATCAAGTGACGGTAACTACCCAGAAAGCCACGGCTAACTACGTGCCAGCAGCCGCGGTAATACGTAGGTGGCAAGCGTTGTCCGGATTTATTGGGCGTAAAGCGAGCGCAGGCGGTTTCTTAAGTCTGATGTGACAGCCCCCGGCTCAACCGGGGCG
+
GGGGGGGGGGGGGGGDGGFGGGFGDGGGGGGGGGGD>F<@CFEEEGDGGGFFAECEGECEEEEG7FGGGGGGGGGACCFDEFFGFD@:FCGGGDD<FGGGGGGCCGCF9FFFGGCGGGGCGG79FECFAFFCFFGGF@FGCCDFGGGGGEGEGGGFGGFG@@:,:C@FGGGGDG@FFGCFEGCCGG688,CC:8E58CEGEGG7EC?CFGDFFGEG=CF:C32ACF99?:EF)>CED5**;<D3CCCC@CDDGGCF@F?*<@>:F*:4==?*94))-4/<>>DD79529)79(4
@M04650:207:000000000-C238N:1:1101:22414:2357 1:N:0:19
ACTCCTACGGGAGGCAGCAGTAGGGAATATTGCTCAATGGGGGAAACCCTGAAGCAGCAACGCCGCGTGGAGGATGAAGGTTTTAGGATTGTAAACTCCTTTTGTTAGAGAAGATAATGACGGTATCTAACGAATAAGCACCGGCTAACTCCGTGCCAGCAGCCGCGGTAATACGGAGGGTGCAAGCGTTACTCGGAATCACTGGGCGTAAAGAGCGCGTAGGCGGGAAAGTAAGTCAGATGTGAAATCCTGTAGCTTAACTACAGAACTGCATTTGAAACTGCTTTTCTAGCG
+
GGGGGGGGGGGGGGGGGGGGGGGGGGGGGGGGGGGGGGGGGGGGGGGGGGFGGGGGGGGGGGFEGGGGGGEFEEGGGGGFGGGGGGGFGGGGFGGGGGFFEGGGGGGGGGGGGGGGGGCFGGGGGGGGG9FFGGGGCFCFGGGDDEFFFFFGGGGGFDCFFFGFEGGEGGEFGGGGGGGGGGGGCFGCGGGEFG8EC8C??EFFGCFEE5CGE9*=5C57ED;?CEGD57FF=CFGG:@FFGFFC7CFBGGGGGGF=66@CF*9;7C4776=7@?BBFG?*6:==6B24675)(
@M04650:207:000000000-C238N:1:1101:19502:2399 1:N:0:19
ACTCCTACGGGAGGCAGCAGTGGGGAATATTGCACAATGGGCGCAAGCCTGATGCAGCCATGCCGCGTGTATGAAGAAGGCCTTCGGGTTGTAAAGTACTTTCAGCGGGGAGGAAGGTGTTGAGGTTAATAACCTCAGCAATTGACGTTACCCGCAGAAGAAGCACCGGCTAACTCCGTGCCAGCAGCCGCGGTAATACGGAGGGTGCAAGCGTTAATCGGAATTACTGGGCGTAAAGCGCACGCAGGCGGTCTGTCAAGTCGGATGTGAAATCCCCGGGCTCAACCTGGGAAC
+
GGGGGGGGGGGGGGGGGGGGGGGGGGGGGGGGGGGGGGGGGGGGGGGGGGGGGGGGGGGGGGGGGGEGFFFGGGGGGGGGFFGGGGGGGGGGGGGGGGGGGGGGGGGGGD:FG@DFFGGGGGFGGC@FFGGGGGGGFGGGGAG9DFFFFGGFFGEEGGGGGFGGGGGGGEGGGGGGGGGGGGGFFGGGGGGGG8CGGFFGG5CGGGGGGGGGGEGGGGGF/>8FFGFGFCEGFEDGGGFGEDDB)9C9>DGCGC<??BFF??GG:<C>*/6167FF63CBE1DFFFF>7>::0-
@M04650:207:000000000-C238N:1:1101:11483:2444 1:N:0:19
ACTCCTACGGGAGGCAGCAGTGGGGAATTTTCCGCAATGGGCGAAAGCCTGACGGAGCAATGCCGCGTGGAGGTAGAAGGCCCACGGGTCGTGAACTTCTTTTCCCGGAGAAGAAGCAATGACGGTATCTGGGGAATAAGCATCGGCTAACTCTGTGCCAGCAGCCGCGGTAATACAGAGGATGCAAGCGTTATCCGGAATGATTGGGCGTAAAGCGTCTGTAGGTGGCTTTTTAAGTCCGCCGTCAAATCCCAGGGCTCAACCCCGGACAGGCGGTGGAAACTACCAAGCTGG
+
GGEFGGGGGGGGGGGGGGGGGGGGGGGGGGGGGGGGGGGGGGEG@FGGGGGGGGGGGGGGGGGGGGGGGGCFGGGGGGGGGGGEGGGGEGGGGFEFGGGGGGGFGFGGGGGGGGGGGGGGF>DEFGGGEDEEGGEGCCGGGFGGGGEFECG=EGFGFGGCFG,,DFEGGGGGEFFFFEDFFGGGGFGFGGGGGGGFGD88C899EFGFGGGGGGGGGDGGGGGGD??FCDFF?GGGDGFGFGBD7DCDFFGGGF9535FFG?DFFG39@BDFFFE)(4C<=AG**9@>)7>?FF
@M04650:207:000000000-C238N:1:1101:7003:2479 1:N:0:19
ACTCCTACGGGAGGCAGCAGTGGGGAATATTGCACAATGGGCGCAAGCCTGATGCAGCCATGCCGCGTGTGTGAAGAAGGCCTTCGGGTTGTAAAGCACTTTCAGCGAGGAGGAAGGGTGGTGTCTTAATACGGCATCGCATTGACGTTACTCGCAGAAGAAGCACCGGCTAACTCCGTGCCAGCAGCCGCGGTAATACGGAGGGTGCAAGCGTTAATCGGAATTACTGGGCGTAAAGCGCACGCAGGCGGTCTGTTAAGTCAGATGTGAAATCCCCGGGCTTAACTGGGGAA
+
GGGGGGGGGGGEGGGGGGGGGGGGGGGGGGGGGGGGFGGGGGG7FGGGGGFGGGGGGGGGGGGGGGDFGGGGGGGGFGGGGCGFGGGGGEGGGGFFGFFGGGGGGCFGGGGGGCBFEGBFGGGGFFGGGGGGDGGGGDFGGBFGGGG>FGEG9F7>FGDGGGGGGGFGGEGGGGFGGGGGDC@FGFGGFEGGGCG><F958=?EGGG*+:<*AEGGGGGC8DGGGGCFCFGGFECCDCBG3DB@)9>DFGGGG*9@??B@F77C?C>)0679==6::>DB@><@4*@)(7><:
@M04650:207:000000000-C238N:1:1101:12517:2705 1:N:0:19
ACTCCTACGGGAGGCAGCAGTAGGGAATCTTCGGCAATGGACGAAAGTCTGACCGAGCAACGCCGCGTGAGTGAAGAAGGTTTTCGGATCGTAAAACTCTGTTGGTAGAGAAGAACGTTGGTGAGAGTGGAAAGCTCATCAAGTGACGGTAACTACCCAGAAAGGGACGGCTAACTACGTGCCAGCAGCCGCGGTAATACGTAGGTCCCGAGCGTTGTCCGGATTTATTGGGCGTAAAGCGAGCGCAGGTGGTTTATTAAGTCTGGTGTAAAAGGCAGTGGCTCAACCATTGT
+
GGGGGGGGGGGGGGGEGGGGGGGGGGGGGGGGGGGGCFGGGGGGDCFCFGGGGGGG@7FFGGGGGGGFGGFGGDGGGGGGGFGGGGGGGEGEGGCGGGGGGGGGGGGGGGGFGFFGGGGGGFGGGDFFGCFGGFFACGGGGGGGGDFGGGGFFGGGFGGCBGGGGCEDEGDGECFGGGGGGGGGGGCCFGGGGGGGGGDGGBFFEGFGGEDEGGEEGD7CGGEE5?<CCDGGFGGGGG=C:9BBGDDCECFD3>F4FFFFFFFDFG>?FF7?*=>FFFCFF:C?FF)2:*9<D
@M04650:207:000000000-C238N:1:1101:19143:2846 1:N:0:19
ACTCCTACGGGAGGCAGCAGTGGGGAATATTGCACAATGGGCGCAAGCCTGATGCAGCCATGCCGCGTGTATGAAGAAGGCCTTCGGGTTGTAAAGTACTTTCAGCGGGGAGGAAGGTGTTGAGGTTAATAACCTCAGCAATTGACGTTACCCGCAGAAGAAGCACCGGCTAACTCCGTGCCAGCAGCCGCGGTAATACGGAGGGTGCAAGCGTTAATCGGAATTACTGGGCGTAAAGCGCACGCAGGCGGTCTGTCAAGTCGGATGTGAAATCCCCGGGCTCAACCTGGGAAC
+
GGGGGGGGGGGGGGGGGGGGGGGGGEGGGGGGGGGGGGGGGGGGGGGGGGGGGGGGGGGGGGGGGGGGGGGGGGGGGGGGGGFGGGGGGGGGGGFFGGGGFGGDFGGGGGDGGGGFGCGGGFGGGGGGGGGGGGGGGGGGGGGGGGGGGGGGGGGGGGGGGGGGGGGGGGGGGGGGGGGGGGGGGGGGGGGGGGDGGCGGDEEEGGGGGGGGGC?EGGGGGGGGGGGGGGGGFGGGGGFGEGFFGGGGDGGDGGGFFFFFEFGG:DD?FFFFFFFFFFGFF>F6?FF:?F@BF?
@M04650:207:000000000-C238N:1:1101:8614:2859 1:N:0:19
ACTCCTACGGGAGGCAGCAGTGGGGAATATTGGACAATGGGCGCAAGCCTGATCCAGCCATGCCGCGTGAGTGATGAAGGCCCTAGGGTTGTAAAGCTCTTTCACCGGTGAAGATAATGACGGTAACCGGAGAAGAAGCCCCGGCTAACTTCGTGCCAGCAGCCGCGGTAATACGAAGGGGGCTAGCGTTGTTCGGATTTACTGGGCGTAAAGCGCACGTAGGCGGACTTTTAAGTCAGGGGTGAAATCCCGGGGCTCAACCCCGGAACTGCCTTTGATACTGGAAGTCTTG
+
GGCEGGGGGGGGGG;FGEGGFDEFEBFGGCFEFFGGGGGGGFGG@FFFGGGFGGGGGGGFE<FDF7FFGGDCCFGGGGGGC@FGGDE?E@EFGGGFGGGAEFFGFGGDFFGFGDFGGCGE,CFCFBF,CB>FEGD=FD@DFG@FGGGFEGGGC,DG7>FFGGGGGEBFGGGFGGFBEEDGGGGDC@6C8BEE>FG5CEGCCGFGGGGCE==CCCEGG)>CFCA?EG55C9CF*AC?7:977).<D4>C=7C>793)0>F47.17>G3(7FF*76B=A27BF)2)0972)/1)
@M04650:207:000000000-C238N:1:1101:12444:2876 1:N:0:19
ACTCCTACGGGAGGCAGCAGTAGGGAATCTTCGGCAATGGACGAAAGTCTGACCGAGCAACGCCGCGTGAGTGAAGAAGGTTTTCGGATCGTAAAACTCTGTTGGTAGAGAAGAACGTTGGTGAGAGTGGAAAGCTCATCAAGTGACGGTAACTACCCAGAAAGGGACGGCTAACTACGTGCCAGCAGCCGCGGTAATACGTAGGTCCCGAGCGTTGTCCGGATTTATTGGGCGTAAAGCGAGCGCAGGTGGTTTATTAAGTCTGGTGTAAAAGGCAGTGGCTCAACCATTGT
+
GGGGGGGGGGGGGGGGGGGGGGGGGGGGGGGGGGGGGGGGGGGGGFFGGGGGGGGGGGGGGGGGGGGGGGGGGGGGGDGGEGGGGGGGGG7FGGGGGGGGGGGFGGGGGGGGGGGDFDCFGGFCF<DFFGFGADGGGFGGGG?FGGEEGEGGGGGGFAF@FGGGGGGGGDCEGGDGGGGGFGGGGGGCGGGDGGGG*?EGGGGGDGGGGGD=EGG=5C::EG8ED+CGDFGGFGDCGG@>B95<)CCCB*29CF4F766@:7*:97:1@48*9B@F?:<?4:D:F?5:??FAD
@M04650:207:000000000-C238N:1:1101:20417:2920 1:N:0:19
ACTCCTACGGGAGGCAGCAGTGGGGAATATTGCACAATGGGCGCAAGCCTGATGCAGCCATGCCGCGTGTGTGAAGAAGGCCTTCGGGTTGTAAAGCACTTTCAGCGAGGAGGAAGGGTGGTGTCTTAATACGGCATCACATTGACGTTACTCGCAGAAGAAGCACCGGCTAACTCCGTGCCAGCAGCCGCGGTAATACGGAGGGTGCAAGCGTTAATCGGAATTACTGGGCGTAAAGCGCACGCAGGCGGTCTGTCAAGTCGGATGTGAAATCCCCGGGCTCAACCTGGGAAC
+
GGGGGGFGGGGGGGGGGGGGGGGGG@FGGGGGGGGGGGGGGGGGGGGGGGGGGGGGGGGGGGGGGGGGGGGGGGGGGGGGGGGGGGGGGGGGGGGGGGGGGGGFGGG>FGGFGBFGEFEFGFGEDFGGGGGGFGGGGGDGFFGGGGGGGGGGGGGGGGGGGGGGGGGEGGGGGFGFGGGGGGGGGGGGGGGGGGGGFGFGGCGEGG8><FGGGGGGGGGGDGGGGGGC9DFGFGGEGGFGFD3@DD3D>5<DGDGFF4BF?FG:>3C?FFF4FFFFBFGFFFG=?4@??5>(2-
@M04650:207:000000000-C238N:1:1101:18399:2922 1:N:0:19
ACTCCTACGGGAGGCAGCAGTGGGGAATTTTGCGCAATGGGGGAAACCCTGACGCAGCAACGCCGCGTGCGGGATGACGGCCTTCGGGTTGTAAACCGCTTTCAGCAGGGAAGAATTTTGACGGTACCTGCAGAAGAAGCTCCGGCTAACTACGTGCCAGCAGCCGCGGTAATACGTAGGGAGCAAGCGTTATCCGGATTTATTGGGCGTAAAGCGCGCGTAGGCGGCCTATTAAGCGGAATCTCTAATCTGAGGGCTCAACCCCCAGCCGGATTCCGAACTGGTAGGCTCG
+
GGGGGGGGGGGGGGGGGGGGGGGGGGGGGGGGGGGGGGGGGGGGGGGGGGGGGGGGGGGGGGGGGGGGGGGGGGGGGGGGGGGGGGGGGGGGGGGGGGGGGGGGGGGGGGGGGGGGGGGGGGGGGGGGGGGGGGGGGGGGGGGDFGGGGGGGGGGGGGGGGGGGGDGGDCCEFGGGGGGGGGEGGGGGGGG>FGGGGGC5FFGFGFGGGGGGGC7CGGGGGGGGGGGGGGFGB?7CCC>)<GFFGGCC@GCFGGGF>@F?FFFGBGG?F>D>DDDFA?DDEBF6B4=<<6<2
@M04650:207:000000000-C238N:1:1101:7846:2969 1:N:0:19
ACTCCTACGGGAGGCAGCAGTGGGGAATATTGCACAATGGGCGCAAGCCTGATGCAGCGACGCCGCGTGAGGGATGACGGCCTTCGGGTTGTAAACCTCTTTCAGCAGGGAAGAAGCGAGAGTGACGGTACCTGCAGAAGAAGCGCCGGCTAACTACGTGACAGCAGCCGAGGTAATACGGAGGGCGCAAGCGTTGTCCGGAATTATTGGGCGTAAAGAGCTAGGAGGCGGGTTGTCGCGTATGGTGTGAAAACTCAAGGCTCAACATCGAGCTTGAATCGGGTACGGGCAG
+
GFCF<FFFGGGFGGGGECFECF<FEEGFFGFGFG@CFFGGGGGEGGG,CFF8CFGGF,CFECFGGCFGGGCFGGGDG,BF7=FGDFGGGGGCFFGGGGGEGGCEFFFFFGGGEB,>AFEG+@>DGGBGCDFEE9<CFCCFGFG7<5**>CGE7,;CFGB:,1>,,6B,@B*=EG9E9;:C*=C>*/:*85**21*:;+3888C*<<CCF9=585**7>**0*+3*3*5/98*7*>=?95<8)072:F<BFGF>96/967;*<<4?56<))).)568(,*9.-CF3)79>)78
@M04650:207:000000000-C238N:1:1101:21447:2970 1:N:0:19
ACTCCTACGGGAGGCAGCAGTAGGGAATATTGCTCAATGGGGGAAACCCTGAAGCAGCAACGCCGCGTGGAGGATGAAGGTTTTAGGATTGTAAACTCCTTTTGTTAGAGAAGATAATGACGGTATCTAACGAATAAGCACCGGCTAACTCCGTGCCAGCAGCCGCGGTAATACGGAGGGTGCAAGCGTTACTCGGAATCACTGGGCGTAAAGAGCGCGTAGGCGGGAAAGTAAGTCAGATGTGAAATCCTGTAGCTTAACTACAGAACTGCATTTGAAACTGCTTTTCTAG
+
GGGCGGGGGGGGGGGGGGGGFGGGGG?FGGGGGGGGGGGGGGGGGGGGGGGGGGGGGGGGGGGGGGGGGGGFG7FFFFGGGGGGGGGFGGGGFAFGGGGGGGGGGGGFGGGGFGGGGGGGGGGGGGCFGGGGGGGGGGGGGGGDECEGGGGGGGGGGGGGGGF7CDEGGGDGGGGGGGGGGGGGGGGGGGEGGGDCCEGGGGCFD>FEG55CF?FFGGGG5>EC5EGC**;F6EFGF76DFGFFF=FFFGGFC::=FFFFGFFGFGGFFFFFBFF?9AGB?AFFFFFFA=*6
@M04650:207:000000000-C238N:1:1101:13059:2979 1:N:0:19
ACTCCTACGGGAGGCAGCAGTGGGGAATATTGCACAATGGGCGCAAGCCTGATGCAGCCATGCCGCGTGTATGAAGAAGGCCTTCGGGTTGTAAAGTACTTTCAGCGGGGAGGAAGGTGTTGAGGTTAATAACCTCAGCAATTGACGTTACCCGCAGAAGAAGCACCGGCTAACTCCGTGCCAGCAGCCGCGGTAATACGGAGGGTGCAAGCGTTAATCGGACTTACTGGGCGTAAAGCGCACGCAGGCGGTCGGTCAAGTCGGATGTGAAATCACGGGGCTCACACTGGGACC
+
GGGGGGGGGGGGGGGGGGGGGFGGGGGGGGGCFGGGGGGGGGGGGGGGGGGGGGGGGGGGGGGGGGGGGGGGGFFGGGGGFGGGGGGGGDCFGGGFGGGGGGGGBFGGGGGGGGGGGGGGDGFFGFCDAFFGGGGGGGGGGFDFGFGGGFGFCEE7FCBFGGFGGGGGGGGGGGGG@EFEGFCFGGGGCB:CGEGEGGGGG>EEGEEGGG?7EC5CF>*7;C*/9?EGFFGC@:C=5**93)77<DGD;/5)/)17:>@F+7*><3>7FFFF*7*0(-17)4>6*)0()7@7((
@M04650:207:000000000-C238N:1:1101:19155:3084 1:N:0:19
ACTCCTACGGGAGGCAGCAGTAGGGAATCTTCGGCAATGGACGAAAGTCTGACCGAGCAACGCCGCGTGAGTGAAGAAGGTTTTCGGATCGTAAAACTCTGTTGGTAGAGAAGAACGTTGGTGAGAGGGGAAAGCTCATCAAGTGACGGTAACTACCCAGAAAGGGACGGCTAACTACGTGCCAGCAGCCGCGGTAATACGTAGGTCCCGAGCGTTGTCCGGATTTATTGGGCGTAAAGCGAGCGCAGGTGGCTTATTAAGTCTGGTGTAAAAGGCAGTGGCTCAACCATTGT
+
GGGGGGGGGGGGGGGGGGGGGGGGGGGGGFG9<FGGGGGGFGGEGGG<FGGGGCEEFGGGGGGGGGGGG,:<CF<FGGGFECFGGGGCGGGGGGG,A<FGFG9FDFEG?DGGGGGGGD,,AFC5F?D+@3+BDCFA=@B>CFFGGGGGGGGDGFGFC3FECGGG7@EGGGGGGGGG9CGGDGGGGGGGGGGGGGEGGGGGGCEGGF9+BCEEGGCGGGCFGG=*AFCFCFGGF=DGGD@7>*)8D))CE/9C**1<@FFFFFD7=*03>*9@F*5>04FFF?<6??F:0*86)
@M04650:207:000000000-C238N:1:1101:12780:3184 1:N:0:19
ACTCCTACGGGAGGCAGCAGTAGGGAATCTTCGGCAATGGACGAAAGTCTGACCGAGCAACGCCGCGTGAGTGAAGAAGGTTTTCGGATCGTAAAACTCTGTTGGTAGAGAAGAACGTTGGTGAGAGTGGAAAGCTCATCAAGTGACGGTAACTACCAAGAAAGGGACGGCTAACTACGTGCCAGCAGCCGCGGTAATACGTAGGTCCCGAGCGTTGTCCGGATTTATTGGGCGTAAAGCGAGCGCAGGGGGTTGATTAAGTCTGGTGTAAAAGGCAGTGGCTCAACCATTGTT
+
GGGGGGGGGGGEGGGGGGGGGGGGGGGGGGGGGGGGGGGGGGEGGGGGGGFGGGGGEGGGGGGGGGGEGGGFGGGGGGGGFGGGGGGGGGGFGGGGGCFGGGGGFGGGGGGFFGEFGFAFG>FDEFGGF7FFGGFFGGGGGGGGGGFECB@CDGG?C,>FFC<FGGEFEEGEEGGGF7FFGGFGGGGGFFGGCECGGC99EC?CGGG6CCCEGGGGEG=FG:*21<<E?FG5<EDGDFFGE<>5CD)9>))99<)/9FF?+9**/>::>9@F@FEF?B*<:?*0*9;((==A4)
@M04650:207:000000000-C238N:1:1101:7232:3328 1:N:0:19
ACTCCTACGGGAGGCAGCAGTGGGGAATATTGGGCAATGGGGGCAACCCTGACCCAGCGACGCCGCGTGAGTGAAGAAATCCTTCGGGATGTAAAGCTCTGTTGTATGGGAAGAGAAGCAGACGGTACCATACGAGGAAGCCCCGGCAAACTACGTGCCAGCAGCCGCGGTAATACGTAGGGGGCAAGCGTTGTCCGGAATTACTGGGCGTAAAGCGCACGCAGGCGGACTCATAAGTCAGACGTAAAAGGCACGGGCTTACCCTGTGTAAGACATCTGATACTGTAAGTCT
+
DFAG8F@<FCG-@C7FFGGEFGGFEGG8FGFCEFGGGFFFGGEGCCCFGFGGGGGCFEEFGGCEEEGFCFCFGGGDFGGGGGGGGGDGGGGFGGEF9FGEA,B?EGGGDGGGGGFGGGGGGGGGG@F=9FCFFG7:FGG7FFGCCDDGDCGFFGEGGG:DEGG:DGGDC7<EGGGGG+FFG7C>8ECFCEGGG5<@GGGECCGFGG+:8>:*AFGFGGDC89EEEEG=77:*9?D7>C=FFGFF*7CFFDGFGFDDF:>FF4CFFGF29@@FFFF6>BG4?<GF?@F9)/7<
@M04650:207:000000000-C238N:1:1101:24894:3344 1:N:0:19
ACTCCTACGGGAGGCAGCAGTGGGGAATATTGCACAATGGGCGCAAGCCTGATGCAGCCATGCCGCGTGTATGAAGAAGGCCTTCGGGTTGTAAAGTACTTTCAGCGAGGAGGAAGGCATTGTGGTTAATAACCACAGTGATTGACGTTACTCGCAGAAGAAGCACCGGCTAACTCCGTGCCAGCAGCCGCGGTAATACGGAGGGTGCAAGCGTTAATCGGAATTACTGGGCGTAAAGCGCACGCAGGCGGTCTGTTAAGTCAGATGTGAAATCCCCGGGCTTAACCTGGGAAC
+
GGGGGGGGGGGGGGGGGGGGGGGGGGGGGGGGGGGGGGGGGGGGGGGGGGGGGFGGGGGGAGGGFGGGGGFGGGGGGGGGGGGGGGGDGGGGGGGGFGGGGGGGGDGGGGGDGGGGGGGGGGGGGGGGFFGFFFGGGFGGD<ABFFFFGGFGGCCCC>@<FFGGGGGCCEGGGGFFFEF7EGGGGGGGGGGDCGGGGGGGGGGGCEGGGGC*8/;E57*9;D8FCFFGGGGG7EDEFGFGEGFFGGCDBDC55<DBFFFFFFGGF7D4FB@FFB?FF97B37CFFFFD0>),86
@M04650:207:000000000-C238N:1:1101:19346:3390 1:N:0:19
ACTCCTACGGGAGGCAGCAGTGGGGAATATTGGACAATGGGCGCAAGCCTGATCCAGCCATGCCGCGTGAGTGATGAAGGCCCTAGGGTTGTAAAGCTCTTTCACCGGTGAAGATAATGACGGTAACCGGAGAAGAAGCAATGACGGTATCTGGGGAATAAGCATCGGCTAACTCTGTGCCAGCAGCCGCGGTAATACAGAGGATGCAAGCGTTATCCGGAATGATTGGGCGTAAAGCGTCTGTAGGTGGCTTTTTAAGTCCGCCGTCAAATCCCAGGGCTCAACCCTGGAC
+
GGGGGGGGGGGEGGGGGGGGGGGGGGGGGGGGGGGGGGGGGGGGGGGGGGGGGGGGGGGGGGGGGGGGGGGGGGGGGGGGGGGGGGGGGGGGGGGGGGGGGGGGGGGGFGGGGGGGGGGGGGGGGGGGGGGGGGGGGCFGGGGGGGGGGGGGGGGGGGGGGGGGGGGGGGGGGGFGGGGGGGGGGGGGGGGGGGGGGGGGGGGGFFGGGGGGGGGGGGGGGGGGGGGGGGGGFGGFGFB3;5>BG=FF?FGFGCG@>FFFGFGGFGGF3@F=@FF6>BGE:84?F>B?BFFF
@M04650:207:000000000-C238N:1:1101:23177:3419 1:N:0:19
ACTCCTACGGGAGGCAGCAGTAGGGAATCTTCCGCAATGGGCGAAAGCCTGACGGAGCAACGCCGCGTGAGTGATGAAGGTTTTCGGATCGTAAAACTCTGTTATTAGGGAAGAACAAATGTGTAAGTAACTGTGCATATCTTGACGGTACCTAATCAGAAAGCCACGGCTAACTACGTGCCAGCAGCCGCGGTAATACGTAGGTGGCAAGCGTTATCCGGAATTATTGGGCGTAAAGCGCGCGTAGGCGGTTTTTTAAGTCTGATGTGAAAGCCCACGGCTCAACCGTGGAGG
+
GGGGGGGGGGGGGGGGGGGGGGGGGGGGGGGGGGGGGGGGGGGGEGGGGGGGGGGGGGFFGGGGGGGGGEGCFGGGGGGGFFGFGGEFGGGGFGGFGGGGGGGGGGFGGGGGGGGGFEGGFFGGGGGGGFCFFFDFGGGGGGGFGGGGGFGGGGGGGGGGFFGGGGGGGGGGGGGGGGGGFGGGGGGGGEGGGECGGGGGGGFGGGGGGGGFGGGGGFCGG:E*CFGGCGCGFGGD3CF5>CF>9CGGFGG3C775>:FFFFFFF7C:=@4F??4<?BC>E11*9?F1?FEFFF
@M04650:207:000000000-C238N:1:1101:24167:3436 1:N:0:19
ACTCCTACGGGAGGCAGCAGTGGGGAATATTGCACAATGGGCGCAAGCCTGATGCAGCCATGCCGCGTGTATGAAGAAGGCCTTCGGGTTGTAAAGTACTTTCAGCGGGGAGGAAGGTGTTGAGGTTAATAACCTCAGCAATTGACGTTACCCGCAGAAGAAGCACCGGCTAACTCCGTGCCAGCAGCCGCGGTAATACGAAGGGGGCTAGCGTTGTTCGGATTTACTGGGCGTAAAGCGCACGTAGGCGGACTTTTAAGTCAGGGGTGAAATCCCGGGGCTCAACCCCGGAAC
+
GGGGGGGGGGGGGGGGGGGGFGGGGGGGGGGGGGGGGGGGGGGGGGGGGGGGGGGGGGGGGGGGGGGGGGGGGGGGGGGGGGGGGGGGGGGGGGGGGFGGGGGGFGGGGGDGGGGGGFDGGGFGGFFGGGGGGGFG8FFFGFGGGGGGGGGGGGGDGGGCFGGGGGGGGGGGGGGGFEGGGGGGGGGGGGGGGGGGGFGG8EGGGEGGGGGGGGGE5CFGGG5EGGGGGG5=DGGEGGFGFGFFFGGGFGG<)76@FFFFFFFFF:D?F@FFBF9F?FGFD9FFFF8:<@B>F-
@M04650:207:000000000-C238N:1:1101:13484:3450 1:N:0:19
ACTCCTACGGGAGGCAGCAGTGGGGAATATTGCACAATGGGCGCAAGCCTGATGCAGCCATGCCGCGTGTATGAAGAAGGCCTTCGGGTTGTAAAGTACTTTCAGCGAGGAGGAAGGCATTGTGGTTAATAACCGCAGTGATTGACGTTACTCGCAGAAGAAGCACCGGCTAACTCCGTGCCAGCAGCCGCGGTAATACGGAGGGTGCAAGCGTTAATCGGAATTACTGGGCGTAAAGCGCACGCAGGCGGTTTGTTAAGTCAGATGTGAAATCCCCGAGCTTAACTTGGGAAC
+
GGGGGGGGGGGGGGGGGGGGGGGGGGGGGGGGGGGGGGFEFEGGGGGGGGGFGGGGGGGG9FGGGGGGGGGGGGGGGGGGGGGGGFGGFEEGGGGGGGGGGGGFGDFFFGGGGEGGGGGGFGGGGCFGGGGFGGGGGGGGDFDGEGGFCFCFGEFGGGGFGG@GFFGGGGDGGGGGG@:FGGCGGGGGGGGGGCEGFCFGGEDEE8EEGGGFGEGGF>CFCD5CGC9ECFGG>7D55DFG@DBEGGDGEDCCC5CFFFFF<**:8*?68BFF4?4??>DEFFF99/*644)4:(
@M04650:207:000000000-C238N:1:1101:11494:3457 1:N:0:19
ACTCCTACGGGAGGCAGCAGTGGGGAATATTGCACAATGGGCGCAAGCCTGATGCAGCCATGCCGCGTGTGTGAAGAAGGCCTTCGGGTTGTAAAGCACTTTCAGCGAGGAGGAAGGGTGGTGTCTTAATACGGCATCACATTGACGTTACTCGCAGAAGAAGCACCGGCTAACTCCGTGCCAGCAGCCGCGGTAATACGGAGGGTGCAAGCGTTAATCGGAATTACTGGGCGTAAAGCGCACGCAGGCGGTTTGTTAAGTCGGATGTGCAATCCCCGTGCCCAAGCTGGGAAC
+
GGGGGGGGGGGFGGGGGGGGGGGGGGGGGGGFGFGGGGGGFGGGGGGFGGGCFGGFCFGFGGGGECFGGGGGGG9CFGGGGGGGGGGGGGGGGGGGGGGGGGGGGGGEFDGC@:FFEG=FGF=FBFGADFGGFGG+FFFGGGG<FFGGGGGGGDG:7:FF7DFGGGGG7>CE@FGGGDG7:8C,*,6BFGEGGG@E9EG55CGGGGGGFEFFGG>?FGDGDGEGFC?FG4AE):<:9:93))0.119DFCDGCCCFF*7=99CCEG),/08@*/)7:1*8>(*)))05).),31
@M04650:207:000000000-C238N:1:1101:16073:3597 1:N:0:19
ACTCCTACGGGAGGCAGCAGTGGGGAATATTGGGCAATGGGGGCAACCCTGACCCAGCGACGCCGCGTGAGTGAAGAAATCCTTCGGGATGTAAAGCTCTGTTGTATGGGAAGAGAAGCAGACGGTACCATACGAGGAAGCCCCGGCAAACTACGTGCCAGCAGCCGCGGTAATACGTAGGGGGCAAGCGTTGTCCGGAATTACTGGGCGTAAAGCGCACGCAGGCGGACTAATAAGTCAGACGTAAAAGGCACGGGCTTACCCTGTGTAAGACATCTGATACTGTAAGTCT
+
GGGGGGGGGGGGGGGGGGGGGGGGGGGGGGGGGGGGGGGGGGGGGGGGGGGGGGGGFGGGGGGEFGGGGGGGGGGGGGGGGGGGGGGGDGGGGGGGGGGGGGGGGGGGGGGGGGECFGGGGGDEGG?FGGGGGGGGGEFGGGGGGGGGDGGGGGGGGGFGGGGGGGGGGGGGGFGFGGGGGGGGGGGFGGGGGGGGGDGGGGGGGGF=FGGGEGGFEDGDEGGGGGDGGGEFFGGCCGFFFG@DGGGGFGGGGGGDBFF)A?GDFGG??46=4?FF?FGFFFGFFFFFFFFF
@M04650:207:000000000-C238N:1:1101:13577:3619 1:N:0:19
ACTCCTACGGGAGGCAGCAGTAGGGAATCTTCGGCAATGGACGAAAGTCTGACCGAGCAACGCCGCGTGAGTGAAGAAGGTTTTCGGATCGTAAAACTCTGTTGGTAGAGAAGAACGTTGGTGAGAGTGGAAAGCTCATCAAGTGACGGTAACTACCCAGAAAGGGACGGCTAACTACGTGCCAGCAGCCGCGGTAATACGTAGGTCCCGAGCGTTGTCCGGCTTTATTGGGCGTAAAGCGAGCGCAGGTGGTTTATTAAGTCTGGTGTAAAAGGCAGTGGCTCAACCATTGT
+
GGGGGGGGGGGGGGGGGGGGGGGGGGGGFGGGGGGGGGGGGGGGGGGFGGGFGGGGGGGGGGGGGGGGGGGFGGGGGGGGGFGGGGGGGGGGGGGGGGCFGGGGG7BFFGGFGGFFFFGGGGGGGFEFFGGFGGGFFGGFFGGGGGCGGGGGGGGGGGFCFGGGFGG7FGDCGGCFGGGGGGGGGGGGGGGECEGDEGG?CBFFGDGGGGDCEG8A=DCFGG*:EG?FGGGGFGDEDF?:@DDFDD>C@17C97069FF4C7?7*<>:FF498B>),4*7<<7:@4)(-9866
@M04650:207:000000000-C238N:1:1101:7185:3696 1:N:0:19
ACTCCTACGGGAGGCAGCAGTAGGGAATCTTCGGCAATGGACGAAAGTCTGACCGAGCAACGCCGCGTGAGTGAAGAAGGTTTTCGGATCGTAAAACTCTGTTGGTAGAGAAGAACGTTGGTGAGAGTGGAAAGCTCATCAAGTGACGGTAACTACCCAGAAAGGGACGGCTAACTACGTGCCAGCAGCCGCGGTAATACGTAGGTCCCGAGCGTTGTCCGGATTTATTGGGCGTAAAGCGAGCGCAGGTGGTTTATTAAGTCTGGTGTAAAAGGCAGTGGCTCAACCATTGT
+
GGGGGGGGGGGGGGGGGGGGGGGGGGGGGGGGGGGGGGGGGGGGGGGGGGGGGGGCFGGGGGGGGGGGGGGGGGGGGGGGGFGGGGGGGGEGCGCFGGGGGGGGFGGGGFFGGGGGGGGGGGGGGGGGGGGGGGGGGGGGGGGGGGGGGGGGGGGGGGGGGGGGGGGGGGGGDGGGGGGGGGGGGE?=FE5CGDEGGGGGGGGG7CBGDEGG5/:C5>:7ACECE?CFCDGFFGDGGGFGBD<>DGGGB*CF7<F??*=9+=FG?FGFFFBFFFEFF:C4::DFFFF?FF=A>
@M04650:207:000000000-C238N:1:1101:12547:3698 1:N:0:19
ACTCCTACGGGAGGCAGCAGCCAAGAATATTCCGCAATGGGGGGAACCCTGACGGAGCGACGCTGCGTGAAGGAAGAAGGCATTCGTGTTGTAAACTTCTTTTCTAAAGGAAGAATAAGTGTGGGAGGAAATGCCTGCATGATGACGGTACTTTAGGAATAAGCCCCGGCTAATTACGTGCCAGCAGCCGCGGTAATACGTAAGGGGCGAGCGTTGCTCGGAATTACTGGGCGTAAAGGGCGTGTAGGCGGGTTATTAGGCCGAGTGTGAAAGACCAAGGCTCAACTTTGGGA
+
GGFGGFGGGGGEEGGGGGGGGGCFFGGGGGGGGGGGGGGGGGGGGGGGGGG<EFFCC=FEEFGGGGGGGGFCGEDGGFFGGFGGGG<FF<CFGGGGGGGGGGGGDFAFFGGGGDCFFGGFCEGCGGGGCFGGGGGGGFGGGGGFFGEG::FFCF9AF,7?FGGGF7CGGGGGFE7CCGGFGFFFGFE6;>EGGG>5CFFG9CCGGGEGGGG=CGEEG=FG5DEGFECCGGCFFGGG*:**5<7>D4>74CC)9C5?FB@F<7C7)*1699F=B5@FB177>>49F)9)6B4:?
@M04650:207:000000000-C238N:1:1101:21075:3735 1:N:0:19
ACTCCTACGGGAGGCAGCAGTGGGGAATATTGCACAATGGGCGCAAGCCTGATGCAGCCATGCCGCGTGTATGAAGAAGGCCTTCGGGTTGTAAAGTACTTTCAGCGGGGAGGAAGGTGTTGAGGTTAATAACCTCAGCAATTGACGTTACCCGCAGAAGAAGCACCGGCTAACTCCGTGCCAGCAGCCGCGGTAATACGGAGGGTGCAAGCGTTAATCGGAATTACTGGGCGTAAAGCGCACGCAGGCGGTCTGTCAAGTCGGATGTGAAATCCCCTGGCTCAACCGGGGAAC
+
G<FGGGGFGFGGGGFGGGGGGFGGGEEGGGGGGGGGGGGGGGGGGGGGGGGGGGGGGGG@FGGGGGGEGGGGGGFGFGGGGGGGGGGG=FGGGGCGGGGGDGGEGFGGGE:FECFFEGGGGGGGGGGGGGGGGG9BD,DFGGGFGGGGDEGGGGGGGG?CGGGGGGGG7EFCFGFGFGGGGGGGGGGGGGGGDGGGFGGGGGGGGGGGGGGFGEC?5?CD8*;*<7EGEFGGEEGG3CFGFGFBGGC7>DG9DDF=BBF=FF7DB*C?*7@@@F4?<(95>:C?FF@24@@;(-
@M04650:207:000000000-C238N:1:1101:21468:3808 1:N:0:19
ACTCCTACGGGAGGCAGCAGTAGGGAATATTGCTCAATGGGGGAAACCCTGAAGCAGCAACGCCGCGTGGAGGATGAAGGTTTTAGGATTGTAAACTCCTTTTGTTAGAGAAGATAATGACGGTATCTAACGAATAAGCACCGGCTAACTCCGTGCCAGCAGCCGCGGTAATACGGAGGGTGCAAGCGTTACTCGGAATCACTGGGCGTAAAGAGCGCGTAGGCGGGAAAGTAAGTCAGATGTGAAATCCTGTAGCTTAACTACAGAACTGCATTTGAAACTGCTTTTCTAG
+
GGGGGGGGGGGGGGGGGGGGGGGGGGGGGGGGGFGGGGGGGGGGGGGGGGGGGGGGGGGGGGGGGGGGGGGGGGGGGGGGFFGGGGGGGGGGGGGGGGGGGGGGGGGGGGGGGGGGGGGGGGGGGGGGGGGGGGGGGGGGGGGGGGGGGGGGGGGGGGGGGGGGGGGGEGDFGGFGGGGGGGGGDCFGGGGDGGGGGGGFC?CFGGGGGE=FGFGGGGGGDGGGGGGGGGGGFGGGGGFGFGFFGG7CFGGFFGFFFF?F?FCDF*0:FFFFFFFFFFGFFDFF4@7>AFB<
@M04650:207:000000000-C238N:1:1101:16094:3834 1:N:0:19
ACTCCTACGGGAGGCAGCAGTAGGGAATATTGCTCAATGGGGGAAACCCTGAAGCAGCAACGCCGCGTGGAGGATGAAGGTTTTAGGATTGTAAACTCCTTTTGTTAGAGAAGATAATGACGGTATCTAACGAATAAGCACCGGCTAACTCCGTGCCAGCAGCCGCGGTAATACGGAGGGTGCAAGCGTTACTCGGAATCACTGGGCGTAAAGAGCGCGTAGGCGGGAAAGTAAGTCAGATGTGAAATCCTGTAGCTTAACTACAGAACTGCATTTGAAACTGCTTTTCTAG
+
GGGGGGGGGGGGGGGGGGGGGGGGGGGGGGGGGGGGGGGGGGGGGGGGGGGGGGGGGGGGGGGGGGGGGGGGGGGGGGGGGGGGGGGGGGGGGGGGGGGGGGGGGGGGGGGGGGGGGGGGGGGGGGGGGGGGGEFGGFGGGGGGGGGGGGGFFGGGGGGGGGGGGGGGGGGGGGGGGGGGGGGGGGGGGGGGGGGGGGGGGGGGGGGEEEECFFGGGGGGGGEGGGGGDGGG6:FFGGFGFGFFGGGGFGCG7:>FBFFFGFGFFFC:FFFFFFFFFFGFFFGFF67?B?BA
@M04650:207:000000000-C238N:1:1101:22148:3953 1:N:0:19
ACTCCTACGGGAGGCAGCAGTGGGGAATATTGCACAATGGGCGCAAGCCTGATGCAGCGACGCCGCGTGAGGGATGACGGCCTTCGGGTTGTAAACCTCTTTCAGCAGGGAAGAAGCGAGAGTGACGTTACCCGCAGAAGAAGCACCGGCTAACTCCGTGCCAGCAGCCGCGGTAATACGGAGGGTGCAAGCGTTAATCGGAATTACTGGGCGTAAAGCGCACGCAGGCGGTCTGTCAAGTCGGATGTGAAATCCCCGGGCTTAACCTGGGAACTGCATTCGAAACTGGCAGGC
+
FGGGGGGCFGGGGGGGGGGGGGGGGGGGGGGGGGGGGGGGGGGGGGGGGGGGGGGGGFGGGGGGFGEGGGGGGGGGGGGGGGGGGGGGGGGGFGGGFCEGGGCFGGGGGGGGGFGGGGGGGGGDGGGGGFGGGGGGEGGGGFFGGGGCEEGFGG9BFGGGGGGGGGFGGDDGGEEGFCGGGGGEDCEEGGGGGGGEG?FGGGGGGFFFGGGGGGEGGGG<8DEEGGGGGDE*>GGG>>BGFGFEGGGGFFGGGCF:@37@E:<F?CDBFFF:FFFF28C=7<FF>D=<BFF?9(
@M04650:207:000000000-C238N:1:1101:18875:4065 1:N:0:19
ACTCCTACGGGAGGCAGCAGTAGGGAATCTTCCGCAATGGGCGAAAGCCTGACGGAGCAACGCCGCGTGAGTGATGAAGGTTTTCGGATCGTAAAACTCTGTTATTAGGGAAGAACAAATGTGTAAGTAACTGTGCATATCTTGACGGTACCTAATCAGAAAGCCACGGCTAACTACGTGCCAGCAGCCGCGGTAATACGTAGGTGGCAAGCGTTATCCGGAATTACTGGGCGTAAAGCGCACGCAGGCGGTCTGTCAAGTCGGATGTGAAATCCCCGGGCTCAACCTGGGAAC
+
GFEFEGGGGGGGGGEFCCFGGEGGGGGGGFEEGGGGGDFEDGEGGGGGGGGGGGGGGDGFFGGEGGEFGDGEFAEFGFGF8<EFGCGGCFEGGGGGCFGEE9,EFEGGFGGGGGGGGGGCEFGFFGGFCGDGGGGGGCEGFFFGFFGGGFGFFFFCCFFGGGGGGFGGGG<EGGGGFGGGGCC?FF8:7:EEEGCEFFFGGGGDGGGGCF=GEEGDGFCDGG8=GGGGCFGGECG5CCFG>CEEDGCD:D3)9**9@BF?CFDC)*15FFF4@F@622C3:1C?*)84:FF724
@M04650:207:000000000-C238N:1:1101:16663:4113 1:N:0:19
ACTCCTACGGGAGGCAGCAGTGGGGAATATTGCACAATGGGCGCAAGCCTGATGCAGCCATGCCGCGTGTATGAAGAAGGCCTTCGGGTTGTAAAGTACTTTCAGCGGGGAGGAAGGTGTTGAGGTTAATAACCTCAGCAATTGACGTTACCCGCAGAAGAAGCACCGGCTAACTCCGTGCCAGCAGCCGCGGTAATACGGAGGGTGCAAGCGTTAATCGGAATTACTGGGCGTAAAGCGCACGCAGGCGGTCTGTCAAGTCGGATGTGAAATCCCCGGGCTCAACCTGGGAAC
+
GGGGGGGGGGGGGGGGGGGGGGGGGGGGGGGGGGGGGGGGGGGGGGGGGCGGGGGGGGGGGGGGGGGGGGGGGGGCGGGGGGGGGGGGGGGGGGGGGGGGGGGGGGGGGGGGGGGFGGGGGGGGGGGGGGGGGGGGGGGGGGGGGGGEGGGGGGGGGEGGGGGGGGGGGGGGGGGGGGGGGGFFGGGGFGEEGGGGGGGGGGGGGGDDFGGGGGGGGGFGGGGCGGFGGGGGFEGGFGFGFGFFCGGGBDGGG<FFFF=?FFDD3*94=BF?==?::67B@0<6*<>0:FF7>8
@M04650:207:000000000-C238N:1:1101:20193:4127 1:N:0:19
ACTCCTACGGGAGGCAGCAGTAGGGAATCTTCGGCAATGGACGAAAGTCTGACCGAGCAACGCCGCGTGAGTGAAGAAGGTTTTCGGATCGTAAAACTCTGTTGGTAGAGAAGAACGTTGGTGAGAGTGGAAAGCTCATCAAGTGACGGTAACTACCCAGAAAGGGACGGCTAACTACGTGCCAGCAGCCGCGGTAATACGTAGGTCCCGAGCGTTGTCCGGATTTATTGGGCGTAAAGCGAGCGCAGGTGGTTTATTAAGTCTGGTGTAAAAGGCAGTGGCTCAACCATTGT
+
GGGGGGGGGGGGGGGGGGGGGGGGGGGGGGGGGGGGGGGGGGGGGGGGGGGGGGGDGGGGGGGGGGGGGGGGGGGGGGGGGGGGGGGGGGGGGGGGGGGGGGGGGGGGGGGGGGGGGGGGGGGGGGGGGGGGGGGGFFFGGGGGGGGGGGGGFGGGGGGGFGGGFEFGGGGEDGGGGGGGGGGGGGGGGGGGGECEGGGGGFGGECCFGGGGDGE85CFGEGEC8C0:CFGG>ECGG3=FFDE@G<CD519C*>F)@FFFGFDGFGGFF?FFFBBFFF<?F<4?FFF?FFFD2
@M04650:207:000000000-C238N:1:1101:25145:4137 1:N:0:19
ACTCCTACGGGAGGCAGCAGTGGGGAATATTGCACAATGGGCGCAAGCCTGATGCAGCCATGCCGCGTGTATGAAGAAGGCCTTCGGGTTGTAAAGTACTTTCAGCGGGGAGGAAGGTTTTGAGGTTAATAACCTCAGCAATTGACGTTACCCGCAGAAGAAGCACCGGCTAACTCCGTGCCAGCAGCCGCGGTAACACGGAGGGTGCAAGCGTTAATCGGAATTACTGGGCGTAAAGCGCACGCAGGCGGTATGTCAAGTCGGATGTGAAATCCCCGGGCTCAACCTGGGAAC
+
GGGGGGGGGEGGGGGGGGGGGGGGGGGGGGGGFDGGGGGGGGEGGGGGGGGGGEGGGGGGGGG<FEGGGGGGGGGFFEFFFGGGCFGGGGGGGGGGFG9FGGFGGGGGGEFCGDGGDD,?AACGG@FFGGGGGGFFCGGGGGF9FAF>EGGFGGGGGGG,FFGGGGGGGGGGGGFGGGGC8FGGGGGGGGGGGGGGGG?EGDGGGGGCCFGGGGGGFFFF=DEGGGGGGGC:>E<5/:BD>C)7<)73>DG3)/71*9**38CDFDGFFFBFF?4?:BC:39FFFFFBFF>?7(
@M04650:207:000000000-C238N:1:1101:17356:4143 1:N:0:19
ACTCCTACGGGAGGCAGCAGTGGGGAATATTGCACAATGGGCGCAAGCCTGATGCAGCCATGCCGCGTGTGTGAAGAAGGCCTTCGGGTTGTAAAGCACTTTCAGCGAGGAGGAAGGCGTTGTAGTTAATAGCTGCAGCGATTGACGTTACTCGCAGAAGAAGCACCGGCTAACTCCGTGCCAGCAGCCGCGGTAATACGGAGGGTGCAAGCGTTAATCGGAATTACTGGGCGTAAAGCGCACGCAGGCGGTCTGTTAAGTCAGATGTGAAATCCCCTGGCTTAACCTGGGAAC
+
9CFGGGCGGGCBBFEEGGFGC<FGGGCFEFAEFEFGGCGGGGGGGGGGGGGGFFGCEFG@EFFGCFGCFFFGG9?,,EEGECFFFFEC=F:FFGCEGGGGGFGCCFEEDGGGG7,ECF@:=ECFGGGFGFFEFGGGEFGGE<DCFAFCGFF,>CEGEFFGGGGGGCFGGGGGGF998CFFGFFF8C6:FGDCCG@CFGFG8CE@8CC=FFFGCE8C5CFFCCEGGF:FDCGGEEGE3CFC))8>DCGDEGG7C57=F6??<FGG6*:<FFFFFFFF<(7.<?*?/=F)(07(54
@M04650:207:000000000-C238N:1:1101:10577:4143 1:N:0:19
ACTCCTACGGGAGGCAGCAGTGGGGAATATTGGGCAATGGGGGCAACCCTGACCCAGCGACGCCGCGTGAGTGAAGAAATCCTTCGGGATGTAAAGCTCTGTTGTATGGGAAGAGAAGCAGACGGTACCATACGAGGAAGCCCCGGCAAACTACGTGCCAGCAGCCGCGGTAATACGTAGGGGGCAAGCGTTGTCCGGAATTACTGGGCGTAAAGCGCACGTAGGCGGACTTTTAAGTCAGGGGTGAAATACCGGGGATCAACCCCGGCACTGCCTTTGATACGGGAAGTCTTG
+
GGFFGGGEFEG7FGEEGGGFEEFFECFFFGGGGGGGFFDGGGEGGGGGDFFFFCGGG<FGCFGGEGGGGEFEFFFGGFGGFFBFGDGDGGGGFFGGGAFFGGAE=D,FFGGGGGGGGGFGGGGGGGGEGGGGGGGGGGGGGFFCF7FFCFFFFFGGFGGGGFGEGGDGCECEBCFBCC9F*CGGEGGGGGGGGEGGGEGGF6FGG7F7FEGGEGG+7DDDEGGC=FEEE<CF?EF77CF7BDF>5C3F=7*:C5<;3)0.:F527DDF)87;9=??4<CFBBD)8>52?67:)4
@M04650:207:000000000-C238N:1:1101:21561:4147 1:N:0:19
ACTCCTACGGGAGGCAGCAGTAGGGAATCTTCGGCAATGGACGAAAGTCTGACCGAGCAACGCCGCGTGAGTGAAGAAGGTTTTCGGATCGTAAAACTCTGTTGGTAGAGAAGAACGTTGGTGAGAGTGGAAAGCTCATCAAGTGACGGTAACTACCCAGAAAGGGACGGCTAACTACGTGCCAGCAGCCGCGGTAATACGTAGGTCCCGAGCGTTGTCCGGATTTATTGGGCGTAAAGCGAGCGCAGGTGGGTTATTAAGTCTGGGGTCAGAGGCAGGGGCTCAACCATTGTG
+
GGGGGGGGGGGGGGGGGGGGGGGGGGGGDGGGGGGGGGGGFGGGGGGEFGGGGGGGGGGGGGGGGGGGG7F<FFFGGGGGFFCFFGGEGGGGGGGGGGGGGGGGGFFGGGGGGGGFGGDGGFFFFDFGF7<FEFD,DFFGFCDDG<FGCCE>FGC,@FBECEGGGG@FGGGGGGFGGGG2>88CF=CFGGGDC5CG*CECF<@CEG9CFGGE=//;5CFDEG5*2<77A7E5)29C3>4FFCB@C35559*1)17)9F?4+9>:=4*,<)7)94>7(3)7>(106=5(,??4<)
@M04650:207:000000000-C238N:1:1101:9678:4179 1:N:0:19
ACTCCTACGGGAGGCAGCAGTAGGGAATATTGCTCAATGGGGGAAACCCTGAAGCAGCAACGCCGCGTGGAGGATGAAGGTTTTAGGATTGTAAACTCCTTTTGTTAGAGAAGATAATGACGGTATCTAACGAATAAGCACCGGCTAACTCCGTGCCAGCAGCCGCGGTAATACGGAGGGTGCAAGCGTTACTCGGAATCACTGGGCGTAACGAGCGCGTAGGCGGGAAAGTAAGTCAGATGTGAAATCCTGTAGCTTAACTACAGAACTGCATTTGAAACTGCTTTTCTAG
+
GGGGGGGGGGGGGGGGGGGGGCGGGGGGGGGGGFFGGGGGGDGGGGDGGGGGGGGGGGGGGGGGGGGGG@6FGGGGGGGGE,CFCGGFGGGGGGGG9<FGFGBD4,CFEGGGGG9FG,C99F7?FFA,<FAFE@>FFD<FEFFG73C==9EFC<FEFGGDCCAFCFGE*CCFGGGDCEGG@CCCFG5:**/:+?;C>E5<?879ECCECE=*::*==>9)*18?87CEE/C?B:CFCD=:9D@FFG7C?C*:0:CF=*96?BFFFG7456*794B922:7?)2=49*).9=A
@M04650:207:000000000-C238N:1:1101:10040:4182 1:N:0:19
ACTCCTACGGGAGGCAGCAGTGGGGAATATTGCACAATGGGGGAAACCCTGATGCAGCAACGCCGCGTGAAGGAAGAAGGCTTTCGGGTCGTAAACTTCTATCGATAGGGAAGAAAGAAATGACGGTACCTAAGTAAGAAGCCCCGGCTAACTACGTGCCAGCAGCCGCGGTAAAACGTAGGGGGCAAGCGTTATCCGGAATTACTGGGTGTAAAGGGTGAGTAGGCGGACAGGCAAGTCATATGTGAAAGACCGGGGCTTAACCCCGAGTATGCCTAAGAAACTGCGAGTCTG
+
GGGGGGGGGGGGGGGGGGGGGGGGGDGGGGGGFGGFGGGGGGGGGGGGGGGGFGGGGGGGGGGGGGGGGGFFGGGGGGGGFFFGGGGEGEGGGGGGFCGGGCFGCGFGGGGGGGGGGGGGGGGGEGGGDF9FFF,DFFCFFGC7FEG>7>FGGGGGC,@7BFF,@EFFGGGGDG9CFGA@CBBEGGDFGCGGGECF?EEEG>FFGFCFG*A/2C97ED7DCGCFGGGDEC5:.CC5<56C?*1*:*:>*0:7<5D@F))0*9>D=5793375@?**)-99BBF@=@F06D>:4A
@M04650:207:000000000-C238N:1:1101:15211:4270 1:N:0:19
ACTCCTACGGGAGGCAGCAGTGGGGAATATTGCACAATGGGCGCAAGCCTGATGCAGCAATGCCGCGTGTGTGAAGAAGGCCTTCGGGTTGTAAAGCACTGTCAGCGAGGAGGAAGGGTGGTGTCTTAATACGTCATCACAATGACGTTACTTGCAGAAGAAGCAACGGCTAACTACGTGCCAGCAGCCGCGGTAATACGGAGGGTGCAAGCGTTAATCGGAATTACTGGGCGTAAAGCGCACGCAGGCGGTCTGTTAAGTCAGATGTGAAATCCCCGGGCTTAACCGGGGA
+
F<FGGGGFCFEF7F@FGGGGGCFDFGG<,CF,FGCFGFFCFCFGFFF7DDGGGG9EDA,C<CF@FEGGGFGGGGDFFGGG,4:EEDC+C,@?EFG,,,BF,9A,,,+8+@F4FFGG++,4@BF,,:,5D,C,B58:,3=F,3CFGGG:@F+,,37<,8@,D:F:,5DFDEGCEGG,BEFGGGFEGGDGFGGGGEDEG9EGECEGC5EEGFGGGEC8*2CDGGEG?FFGFGGFEGDCGG4D39@FDGGGFGGGCDGF6B@FFF*:FCF6F=FF4@@F<0DEFFGFFFF(45@>
@M04650:207:000000000-C238N:1:1101:10598:4296 1:N:0:19
ACTCCTACGGGAGGCAGCAGTGGGGAATATTGGACAATGGGGGCAACCCTGATCCAGCCATGCCGCGTGAGTGATGAAGGCCCTAGGGTTGTAAAGCTCTTTCACCGGTGAAGATAATGACGGTAGCCGGAGAAGAAGCCCCGGCTAACTTCGTGCCAGCAGCCGCGGTAATACGAAGGGGGCTAGCGTTGTTCGGATTTACTGGGCGTAAAGCGCATGTAGGCGGATATTTAAGTCAGAGGTGAAATCCCAGGGCTCAACCCTGGAACTGCCTTTGATACTGGAGGTCTTG
+
GGGGGGGGGGGGGGGGGGGGGGGFGGGGGGGGGGGGGFGFGGGGGGGGGGGFFGGGGGGGGGDGGGGBFGGGGGGGGGGGGFDFGGGGGGGGGGGGGFGGEGGGGGGGE@EGGGGGGGGGGGGGGGGGGGGGGGGGGGG@<+CFDE@BFFGAFFFGGCFFGGEEEGGEGG>FGGEG::@CC7EEGGGG*=EG5BCGEEDGGGFFFC*::CGGGGGGD<DD7:FGGG5C=FGFFGDGGGFGF3@FGGGGF4>DGGG>>FFFGF*7>CG:F4@?)6B=A>F**6DFF))(.88)
@M04650:207:000000000-C238N:1:1101:22625:4298 1:N:0:19
ACTCCTACGGGAGGCAGCAGTGGGGAATATTGCACAATGGGCGCAAGCCTGATGCAGCCATGCCGCGTGTATGAAGAAGGCCTTCGGGTTGTAAAGTACTTTCAGCGGGGAGGAAGGTGTTGAGGTTAATAACCTCAGCAATTGACGTTACCCGCAGAAGAAGCACCGGCTAACTCCGTGCCAGCAGCCGCGGTAATACGGAGGGTGCAAGCGTTAATCGGAATTACTGGTCGTAAAGCGCACGCAGGCGGTCTGTCAAGTCGGATGTGAAATCCCCGGGCTCAACCTGGGAAC
+
GGGGGGGGGGGGGGGGGGGGGGGGGGGG?FGGGGGGFGGGGGGFGGGGGGGCFGGGFGGGGGGGGGGGGGGGGGGGGGGGGGGGG7CFG@FCFEDGGGGGGGGG9E>FCGGGGGGFGGGGGGFFCFGGGGGFFFGGDFGGGFFGGGGGGGGGGGGGGGGGGGGCCGGGEGGGGGGGGGGGGGG?FFFFGGEGGGGGGGGGGGGGGGG5:?FGDEGGGFGGGCCFFGGG?F+0<C<6CFFGFGDFGC9D>CD>DGGFFB?FGFDC:9DFFFFB?B)7:9<::9C**852(7>?>(
@M04650:207:000000000-C238N:1:1101:13914:4343 1:N:0:19
ACTCCTACGGGAGGCAGCAGTGGGGAATATTGGGCAATGGGGGCAACCCTGACCCAGCGACGCCGCGTGAGTGAAGAAATCCTTCGGGATGTAAAGCTCTGTTGTATGGGAAGAGAAGCAGACGGTACCATACGAGGAAGCCCCGGCAAACTACGTGCCAGCAGCCGCGGTAATACGTAGGGGGCAAGCGTTGTCCGGAATTACTGGGCGTAAAGCGCACGCAGGCGGACTAATAAGTCAGACGTAAAAGGCACGGGCATACCCTGTGTAAGACATCTGATACGGTAAGTCT
+
GGGGGGGGGGGGGGGGGGGGGGGGGGGGGGGGGGGGGGGGGGGGGGGGGGGGFFGGGGGGGGGGGGGGGGGGGGGGGGGGGGGGGGGGEFFGGGGGGGG<FFCFGGCEEDGFFGGGGGGFGFGFGGGGGGGGGGGGGGGGGGGGGDDGGGGGGGGGGGGGGGGGGGEGGGGEEEE@FE9CCBGGEGGGGGGGGGGGGDEEGFCGEGGGFE5=CCFGGGGGGC5>EGGG=78CFFCGGGFGF=?B7CCGFFGGGGGD3)).<*9CFGG3*9=B=??=7<>FF9D)5)0356*)
@M04650:207:000000000-C238N:1:1101:21427:4379 1:N:0:19
ACTCCTACGGGAGGCAGCAGTAGGGAATCTTCGGCAATGGGGGCAACCCTGACCGAGCAACGCCGCGTGAGTGAAGAAGGTTTTCGGATCGTAAAACTCTGTTGTTAGAGAAGAACGTTAAGTAGAGTGGAAAATTACTTAAGTGACGGTATCTAACCAGAAAGGGACGGCTAACTACGTGCCAGCAGCCGCGGTAATACGTAGGTCCCAAGCGTTGTCCGGAGTTATTGGGCGTAAAGCGAGCGCAGGTGGTTTCTTAAGTCTGATGTAAAAGGCAGTGGCTCAACCATTGTG
+
GGGGGGGGGGGGGGGGGGGGGGGGGGGGGGGGGGGGGGGGGGGGGGGGGGGGGGGGGGGGGGGGGGGGGGGGGGGGGGGGFGGGGGGGGGGGGGGGGGGGGGGGGGGGGGGGGGGGGGGGGGGGGGGGGGFGFGGGGGGGGGFFGGGGGGGGGGGGGGGGGGGGGGGGDEGGGGGGGGGGFFGGGGGGGGGGGGGGGGGGGGGGGCFGGGGGGGEEGDFCED=*;79EGGGGFGDEGGFFFGFFGGGDD<CFC3<FFFFFFFDD?:D>F4FFFF>FFFDFFF79667<B?FF).
@M04650:207:000000000-C238N:1:1101:5306:4439 1:N:0:19
ACTCCTACGGGAGGCAGCAGTGGGGAATATTGGACAATGGACCAAGAGTCTGATCCAGCAATTCTGTGTGCACGAAGAAGTTTTTCGGAATGTAAAGTGCTTTCAGTTGGGAAGAAGTCAGTGACGGTACCAACAGAAGAAGCGACGGCTAAATACGTGCCAGCAGCCGCGGTAATACGTATGTCGCAAGCGTTATCCGGATTTATTGGGCGTAAAGCGCGTCTAGGCGGTTTAGTAAGTCTGATGTGAAAATGCGGGGCTCAACCCCGTATTGCGTGGGAAACTGCTAAACT
+
GGGGGGGGGGGGGGCGGGGGFGGGGGGGGFFFGG<AFGGGGGGGGFFGGGGGGGGFFCGGGGGCGGGGGGGGGGDGGFGGE<FC@FGGGGGGGGFGGGGGGGGGGF<FFFFDDFFGGGGDGGGFGGGECFFDGGGGGGGGGFFGGGEGGG7FGGGCFDGCFFGGGG@,@@GEGGGGGFFCEAE@DGCEGC:>EGGGGGGGGDEFGCFGC=FGGGGFCDGDED8CGGFGGD:5>F>?C:@*9:FBGD>>?7>>CCCDF>EF5<CCF533>@>F?FFDB()8:0756=FDB*8>B
@M04650:207:000000000-C238N:1:1101:7639:4456 1:N:0:19
ACTCCTACGGGAGGCAGCAGTGGGGAATATTGCACAATGGGCGCAAGCCTGATGCAGCCATGCCGCGTGTGTGAAGAAGGCCTTCGGGTTGTAAAGCACTTTCAGCGAGGAGGAAGGGTGGTGTCTTAATACGGCATCACATTGACGTTACTCGCAGAAGAAGCACCGGCTAACTCCGTGCCAGCAGCCGCGGTAATACGGAGGGTGCAAGCGTTAATCGGAATTACTGGGCGTAAAGCGCACGCAGGCGGTCTGTTAAGTCAGATGTGAAATCCCCGGGCTTAACCTGGGAAC
+
GGGGGGGGGGGGGGGGGGGGGGGGGGGGGGGFGGGGFGGGGGGGGGGGGGGGGGGGGGGGGGGGGGGGGGGGGGGGGGGGGGGGGGGGGGGGGGGGGGGGGGGGGGGGGGGGGGGGGGGGGGGFGGGGGGGFGGGGGGFGGGGGGGGCGGGGGGGGEGGFGGFGGGGGGGGGGGGGGGGCGGGFGGGGGGGGGGGGGGGGDEEGGGGEDFGGGGGGGGGFCDGGGGGGGCFGFGDGGGFGFGFFDDGGFGG3<DGFFFFFGFGGF7C.9FFFFF:F:;GEEFD?FFFF?FFF?(
@M04650:207:000000000-C238N:1:1101:8409:4513 1:N:0:19
ACTCCTACGGGAGGCAGCAGTGGGGAATATTGGGCAATGGGGGCAACCCTGACCCAGCGACGCCGCGTGAGTGAAGAAATCCTTCGGGATGTAAAGCTCTGTTGTATGGGAAGAGAAGCAGACGGTACCATACGAGGAAGACCCGGCAAACTACGTGCCAGCAGCCGCGGTAATACGTAGGGGGCAAGCGTTGTCCGGAATTACTGGGCGTAAAGCGCACGCAGGCGGACTAATAAGTCAGACGTAAAAGGCACGGGCTTACACTTTGTAAGACATCTGATACTGGAGGTCT
+
GGGGGGGGGGGGGGGGEGGGGGGGGGGGGGGGGFGGGGGGGC@:+CFCFEF@FFG@F<FGEC@FGDGGGG:?F?FGGGGGEE<FCFFGGGCEFGGFGG<?FFGG=,EAFGDCEFEFGFGGGGF7:+BB=<9FBFGG7:<D,3FF@C@>*3:BFGCBFCFF@B:>,>CFGG*4*7CC8<BF8@CECE5*=CCC5E?9CE*:CGGC?<6CEG**2A9<CDDDCD555:E:7/1AFFG9:7029C45C5C<=D*7<**5><38+77:**0.70=66?F6><GF=AF47)0((7>2
@M04650:207:000000000-C238N:1:1101:12643:4566 1:N:0:19
ACTCCTACGGGAGGCAGCAGTGGGGAATATTGGGCAATGGGGGCAACCCTGACCCAGCGACGCCGCGTGAGTGAAGAAATCCTTCGGGATGTAAAGCTCTGTTGTATGGGAAGAGAAGCAGACGGTACCATACGAGGAAGCCCCGGCAAACTACGTGCCAGCAGCCGCGGTAATACGTAGGGGGCAAGCGTTGTCCGGAATTACTGGGCGTAAAGCGCACGCAGGCGGACTAATAAGTCAGACGTAAAAGGCACGGGCTTACCCTGTGTAAGACATCTGATACTGTAAGTCT
+
GGGGGGGGGGGDGGGGGGGGGGGGGGGGGGGGGGGGGGGGGGGGGGGGGGGGGGGGGGGGGGGGGGGGGGGGGGGGGGGGGGGGGGGGGGGGGCFGGFGGFFFFGGGGGGGGGGGGGGGGGGGGGGGEGGGGGGGGGGGGGFGGGGGGGGGGGGGGGGGGGGGGGFCFGG@EGFGGGCFFGGGGGGGGGGGGGCGGEEGGGCEGGGGGGGEGGGGGGGCDGGDCEGEGE3?FFGGGGGFGFGFB9FDFB7>*95CDFF)>FFGF4>>:*=@F??F*52CBFBG469@AFFFF
@M04650:207:000000000-C238N:1:1101:20481:4579 1:N:0:19
ACTCCTACGGGAGGCAGCAGTGGGGAATATTGCACAATGGGCGCAAGCCTGATGCAGCCATGCCGCGTGTATGAAGAAGGCCTTCGGGTTGTAAAGTACTTTCAGCGAGGAGGAAGGCGACAAGGTTAATAACCTTGTCGATTGACGTTACCCGCAGAAGAAGCACCGGCTAACTCCGTGCCAGCAGCCGCGGTAATACGGAGGGTGCAAGCGTTAATCGGAATTACTGGGCGTAAAGCGCACGCAGGCGGTCTGTCAAGTCGGATGTGAAATCCCCGGGCCAAACCGGGGAAC
+
GGGFGGGGGGGGGGGGGGGFFGGGGGGFGGGGGFGFFGGCF@EEEGGGFGGGGGGGGFCEGGFGGFC@FFGGGFDDGGGGGG<=CDFCEFFFCAEEFGGGGFGGG9:FFECFEGGGGFDGGEGGGF,BFDGFFGFGGDFFD@DCC9FCGFEFFFGGGGFGGGGCGGGGGGE>C<BCFGFGEGFCGFFGFGDGG8@E99+CC*?E7*12<CFDEE5*7:*>83:EGGG7?FCGFGD=<74<><>:7)7<:3C11>C9F?FF0@35@C5,99*=64<?<>GEB(*0)0)-,8),62
@M04650:207:000000000-C238N:1:1101:15383:4590 1:N:0:19
ACTCCTACGGGAGGCAGCAGTGGGGAATATTGCACAATGGGCGCAAGCCTGATGCAGCGACGCCGCGTGGGGGATGACGGCCTTCGGGTTGTAAACTCCTTTCGCCAGGGACGAAGCTTTTGTGACGGTACCTGGAGAAGAAGCACCGGCTAACTACGTGCCAGCAGCCGCGGTAATACGTAGGGTGCGAGCGTTGTCCGGATTTACTGGGCGTAAAGAGCTCGTAGGTGGTTTGTCGCGTCGTCTGTGAAATTCCGGGGCTTAACTCCGGGCGTGCAGGCGATACGGGCATA
+
GGGGGGGGGGGGGGGGGGFFGGGGGGGGGGGGGGGGGGGGGGGGGGGGGGGGCCFFGGGGGGGGGGGGGGGEFGGGGFDGGGGGGGGGGGEFFFGGGGGGGGGGGGDGGGGGGGGGGGGGGGGFFGGGGGFGGGGFGGGFDGGGGGGGGGCCFGCGGGGFGGGGFGCFGGCEGFGGGGGGGFFGGGEGDEGGGGG*;CFGGGDGGGGGGGGGG5:CF7FFFCFEEEFEGGGEFGGGGGFGFDDFGGGGFFFF*::7?5@FG)>7@GC<4>EFFFFFFFFFD>7;DE>06;3?:
@M04650:207:000000000-C238N:1:1101:25009:4614 1:N:0:19
ACTCCTACGGGAGGCAGCAGTAGGGAATATTGCTCAATGGGGGAAACCCTGAAGCAGCAACGCCGCGTGGAGGATGAAGGTTTTAGGATTGTAAACTCCTTTTGTTAGAGAAGATAATGACGGTATCTAACGAATAAGCACCGGCTAACTCCGTGCCAGCAGCCGCGGTAATACGGAGGGTGCAAGCGTTACTCGGAATCACTGGGCGTAAAGAGCGCGTAGGCGGGAAAGTAAGTCAGATGTGAAATCCTGTAGCTTAACTACAGAACTGCATTTGAAACTGCTTTTCTAG
+
<FGGFFFGGEEB:FF@EECEFACGCGGDFCGFEFFEEEFEEGGGGGGCCFFC<EFFF8FGGG7FF@CFFE7=FCFD<??EC<FFFFFCFGDGGGGG?FGDFDFCGGGAEFGCFFAFAEGGDFGEG@FFGCFFGGGFF9DFAFEBBE=FFB<=@F7CFFF7>DCGEFEG:CF@<,>ECGGGC*:<<FCC*=*;F9ECE5C?FFG9@FF**//=@FF6EGG78CCEGGG=EDGG4CFCCFF:8C?@CC>:F4:C>CDFFFFFG?FF:<F)8BF79@@?><DFFBG4?=4>AFF<
@M04650:207:000000000-C238N:1:1101:10935:4633 1:N:0:19
ACTCCTACGGGAGGCAGCAGTGGGGAATATTGCACAATGGGCGCAAGCCTGATGCAGCCATGCCGCGTGTGTGAAGAAGGCCTTCGGGTTGTAAAGCACTTTCAGCGAGGAGGAAGGGTGGTGTCTTAATACGGCATCACATTGACGTTACTCGCAGAAGAAGCACCGGCTAACTCCGTGCCAGCAGCCGCGGTAATACGGAGGGAGCAAGCGTTAATCGGAATTACTGGGCGTAAAGCGCACGCAGGCGGTCGGTTAAGTCAGATGTGAAATCCCCGGGCTTAACCGGGGAA
+
CEFFGFEE@C@FFCCC7:C@EFCF7F7EEFEEGGFC<<CA8CFEFCC7C,C8EEEFG?,CF,F,:7@8@,CFEFFGFFFGGC,CB7C74BBFCGEFGDFG8E,C<BFGC:+=FF<8C+4BFB=FDFDCFGC9FCCF+><E9=FFDACFCEGDF::>F:DCGC>@>,3*FE@:7?>>;EG*@CFFGGGGFD*4BEEGGG9B>CEBC*;C;CFC8=8C5:FDEDCC+?7C+>=55CC/9**93C)8CD<).)9)))1<5@F=GF=76D*6?4@F=89)-,9>5(C4@*9,(8.-8
@M04650:207:000000000-C238N:1:1101:24787:4651 1:N:0:19
ACTCCTACGGGAGGCAGCAGCCAAGAATATTCCGCAATGGGGGGAACCCTGACGGAGCGACGCTGCGTGAAGGAAGAAGGCATTCGTGTTGTAAACTTCTTTTCTAAAGGAAGAATAAGTGTGGGAGGAAATGCCTGCATGATGACGGTACTTTAGGAATAAGCCCCGGCTAATTACGTGCCAGCAGCCGCGGTAATACGTAAGGGGCGAGCGTTGCTCGGAATTACTGGGCGTAAAGGGCGTGTAGGCGGTTTATTAGGCCGAGTGTGAAAGACCAAGGCTCAACTTTGGGA
+
GGGGGGGGGGGGGGGGGGGGGGGGGGGGGGGGGGGGGGGGGGGGGGGGGGGGGGGGGGGGGGGGGGGGGGGGGGGGGGGGGGGGGGGGGGGGGGGGGGGGGGGGGGGGGGGFGFGGGGGGGGGGGGGGGGGGGGGGGGGGGGGGGGGGGGGGGGGGGFEGDGGGFGGGGGGGGGFFGGGGGGGGGGGGGGGGGGGGGGGGGGFGGGGGGGGGGGGGGGGGGGGGGGCGGGGGECGGFGFGFGEFGGGGFGG9C7F?FFFFFFGC>FGFFFFFFFFFBFGFF?FF?5@<A=@BF
@M04650:207:000000000-C238N:1:1101:18236:4710 1:N:0:19
ACTCCTACGGGAGGCAGCAGTGGGGAATATTGGACAATGGGGGCAACCCTGATCCAGCCATGCCGCGTGAGTGATGAAGGCCCTAGGGTTGTAAAGCTCTTTCACCGGTGAAGATAATGACGGTAGCCGGAGAAGAAGCCCCGGCTAACTTCGTGCCAGCAGCCGCGGTAATACGAAGGGGGCTAGCGTTGCTCGGAATCACTGGGCGTAAAGGGCGCGTAGGCGGCTTGCCAAGTCGGGGGTGAAAGCCCGTGGCGCAACCCCGGAATGGCCTTCGATACTGGCAGGCGTG
+
GGGGGGGGGGGDGGGGGGGGGGGGGGGGGGGGGFGGGGGGGGGGGGGGGGGGGGGGGGGGFGGGGGGGGGGGGGGGGGGGGGGGGGGGGFGGGGGGGGGGGGFGFGGD+FGFGG9BFGGGGGGGGGGACEECFGGGFGGDFGGGGEGGGG9ECFGGGGGGGGFGCGCGEG@CEEFGFGFCEGGGDGGD=C=C+?CCEG5CGC0:EGFC/::CGGGGGGDDEGGCE>DEG3;<9+13CD>DEDE@GDF7?FDGDDDE))7::5**8CC>FFFFF4)96?77B40).)86B)77
@M04650:207:000000000-C238N:1:1101:17551:4719 1:N:0:19
ACTCCTACGGGAGGCAGCAGTAGGGAATATTGCTCAATGGGGGAAACCCTGAAGCAGCAACGCCGCGTGGAGGATGAAGGTTTTAGGATTGTAAACTCCTTTTGTTAGAGAAGATAATGACGGTATCTAACGAATAAGCACCGGCTAACTCCGTGCCAGCAGCCGCGGTAATACGGAGGGTGCAAGCGTTACTCGGAATCACTGGGCGTAAAGAGCGCGTAGGCGGGAAAGTAAGTCAGATGTGAAATCCTGTAGCTTAACTACAGAACTGCATTTGAAACTGCTTTTCTAG
+
GGGGGGGGGGGGGGGGGGGGGGGGGGGGGGGGGGGGGGGGGGGGGGGGGGGGGGGGGGGGGGGGGGGGGGGGGGGGGGGGGGGGGGGGGGGGGGGGGGGGGGGGGGGGGGGGGGGGGGGGGGGGGGGGGGGGGGGGGGGGGGGGGGGGGGGGGGGGGGGGGGGGGGGGGGGGGGGGGGGGGGGGCGGGGGEGFGGGGGGGGGCGGGGGCGGGGGGGGGDDGGEGGGGGDGGGFGGFGFFGFGFFG7FFFGGGGGGF?6FFG?DGFGGFFFFF?FFFFA7FFFF=*==7AFFF
@M04650:207:000000000-C238N:1:1101:24139:4728 1:N:0:19
ACTCCTACGGGAGGCAGCAGCCAAGAATATTCCGCAATGGGGGGAACCCTGACGGAGCGACGCTGCGTGAAGGAAGAAGGCATTCGTGTTGTAAACTTCTTTTCTAAAGGAAGAATAAGTGTGGGAGGAAATGCCTGCATGATGACGGTACTTTAGGAATAAGCCCCGGCTAATTACGTGCCAGCAGCCGCGGTAATACGTAAGGGACGAGCGTTGCTCGGAATTACTGGGCGTAAAGGGCGTGTAGGCGGTTTATTAGGCCGAGTGTGAAAGACCAAGGCTCAACTTTGGGA
+
GGGGGGGGGGGEGGGGGGGGFFGGGGGFGGGGGGGGGGGGGGGGGGFFGGGGFFGGGGGGGGGGGGGGGGGGGFFFGFGGGGFGGGFFGGGGGGGGGGGGGGGGGGGGGGGGGFFFGGG;CCFGGGGGGGGGGGGGFGGGGGFGGGCF:BCFGFGGFGDFGGGD8<CGGG>EGCFGGGGGEFFGGFF;EGGDECGGGCGGCGGGGGGGGGD=EG*CG7>CCD;CCGGGGFGC>CGGGGFDFG>DGGFDFG3/)>6FFFF?CFD<BCFFFFFFFFFF1:FFF(96??@)2=?BB
@M04650:207:000000000-C238N:1:1101:24953:4882 1:N:0:19
ACTCCTACGGGAGGCAGCAGTGGGGAATATTGCACAATGGGCGCAAGCCTGATGCAGCCATGCCGCGTGTATGAAGAAGGCCTTCGGGTTGTAAAGTACTTTCAGCGAGGAGGAAGGCATTGTGGTTAATAACCGCAGTGATTGACGTTACTCGCAGAAGAAGCACCGGCTAACTCCGTGCCAGCAGCCGCGGTAATACGGAGGGTGCAAGCGTTAATCGGAATTACTGGGCGTAAAGCGCACGCAGGCGGTTTGTTAAGTCAGATGTGAAATCCCCGAGCTTAACTTGGGAAC
+
GGGGGGGGGGGGDGGGGGGGGGGGGGGFGGGGGGGGGGGGGGGGGGGGGGGGGGGGGGGGGGGGGGGGGGGGGGGGGGGGGGGGGGGGGGGGGGGGGGGGGGGFGGGGGGGGGGGFGGGGFGGGG@FGGGGGGGGGGGFGGGGAFGGFGGGGGGGGGFFGGGGGGGGGGGGGGGGGGGGGGGGGGGGGGGGGGDGEGGGGGGGGGEGGGGGGG:EGGGGGGGGGGG7CGFGGFEDGGGFGEDEFGGGGFGD3CDG<@FBFFFGGFGGABFF4*9?F?FGF>BGFF?FAFF>B?(
@M04650:207:000000000-C238N:1:1101:11672:4884 1:N:0:19
ACTCCTACGGGAGGCAGCAGTAGGGAATCTTCGGCAATGGACGAAAGTCTGACCGAGCAACGCCGCGTGAGTGAAGAAGGTTTTCGGATCGTAAAACTCTGTTGGTAGAGAAGAACGTTGGTGAGAGTGGAAAGCTCATCAAGTGACGGTAACTACCCAGAAAGGGACGGCTAACTACGTGCCAGCAGCCGCGGTAATACGTAGGTCCCGAGCGTTGTCCGGATTTATTGGGCGTAAAGCGAGCGCCGGTGGTTTATTAAGTCTGGTGTAAAAGGCAGTGGCTCAACCATTGTT
+
GGFGGGGGGGGFGGGGGGGGGGGGGGGGGGGGGGGGGGGGGGGGFGEGGGGGGGGGGEGGGGGGGGGGGGGGGGGGGGGGGGGGGGGGGGGGGFGGGGGGGGGGGGGGGGGGGGFFFFGGGGGGGGGGGGGGGGGGGGGGGFDGGGGGGGGGGGGGGDGGGGGG>CFFDEEGGGGGDGGGGGGGGGFGFGDGGGGGGFFGGGGGGGFFFGCE=CEEGGFCED;EEFFC7C+A5CCCC<*?BG)79D7DBCD35DG@?FB@7@CFFFG<FFF4F?>@??FFF?776??81?FFA)
@M04650:207:000000000-C238N:1:1101:24247:4894 1:N:0:19
ACTCCTACGGGAGGCAGCAGTGGGGAATATTGCACAATGGGCGCAAGCCTGATGCAGCCATGCCGCGTGTATGAAGAAGGCCTTCGGGTTGTAAAGTACTTTCAGCGGGGAGGAAGGCGATAAGGTTAATAACCTTGTCGATTGACGTTACCCGCAGAAGAAGCACCGGCTAACTCCGTGCCAGCAGCCGCGGTAATACGGAGGGTGCAAGCGTTAATCGGAATTACTGGGCGTAAAGCGCACGCAGGCGGTCTGTCAAGTCGGATGTGAAATCCCCGGGCCCAACCTGGGAAC
+
GGGFGGGGGGCFGGGGGGGGEFGGGGGGGGGCGGGGGGGFFGGGGGGGFGGGGGGGFFGGGGGFEE7FEGGFFGGCEGGGGG?DFGGGFGGGGGGFFGGGGGGGGGGGGGEFGGGGGGGGCGGGGGGGGGGGGGGFGFGGGFFGFGGGGGGFGGGGGGGGGGG:EGGCEEGGGFGFGDFCE*BEFFFCCCEGGBEGFCGGGGGGGEEGGGGGGA>EGF>FCDEG6EGG7CGDB:DEGFFG@<D:DGGDEGG)9DG?FFF?FFDD>CC27@FB**9F61C;7(17FBEFFF51:,
@M04650:207:000000000-C238N:1:1101:14254:5009 1:N:0:19
ACTCCTACGGGAGGCAGCAGTAGGGAATCTTCCGCAATGGGCGAAAGCCTGACGGAGCAACGCCGCGTGAGTGATGAAGGTTTTCGGATCGTAAAACTCTGTTATTAGGGAAGAACAAATGTGTAAGTAACTGTGCATATCTTGACGGTACCTAATCAGAAAGCCACGGCTAACTACGTGCCAGCAGCCGCGGTAATACGTAGGTGGCAAGCGTTATCCGGAATTATTGGGCGTAAAGCGCGCGTAGGCGGTTTTTTAAGTCTGATGTGAAAGCCCACGGCTCAACCGTGGAGG
+
GGGGGGGGGGGGGGGGGGGGGGGGGGGGGGGGGGGGGGGGGGGGGGGGGGGGGGGGGGGGGGGGGGGGGGGGGGGGGGGGGGGGGGGGGGGGGGGGGGGGGGGFAFFGGGGGGGGGGGGFGGGGGGGGGGGGGGGGGGGGGGGGGGDCCFGGDFGGGGGGGGFGGGGGGGEGGGGGGGGGGGCCFGGGGGEEEECEFGFGECGG@FGFGCFFGC8A5FGGGGDEG7CG9CFGFGG=CFFCBGFF9D<GFGG>957F@FFFGF=FF*C>6=FF64:)8:<>EF<F?FFB6>B14?
@M04650:207:000000000-C238N:1:1101:18084:5018 1:N:0:19
ACTCCTACGGGAGGCAGCAGTGGGGAATATTGGGCAATGGGGGCAACCCTGACCCAGCGACGCCGCGTGAGTGAAGAAATCCTTCGGGATGTAAAGCTCTGTTGTATGGGAAGAGAAGCAGACGGTACCATACGAGGAAGCCCCGGCAAACTACGTGCCAGCAGCCGCGGTAATACGTAGGGGGCAAGCGTTGTCCGGAATTACTGGGCGTAAAGCGCACGCAGGCGGACTAATAAGTCAGACGTAAAAGGCACGGGCTTACCCTGTGTAAGACATCTGATACTGTAAGTCT
+
GGGGGGGGGGGGGGGGGGGGGGGGGGGGGGGGGGGGGGGGGGGGGGGGGGGGGGGGGGGGGGGGGGGGGGGGGGGGGGGGGGGGGGGFGGGGGGGGGFGGGFGGGGGGGGGGGGGGFGGGGGGGGGGGGGGGGGGGGGGGGGGGGGGGGGGFGGGGGGGFGGGGGGGGGGFCFGGGGGGGGGGGGDGFCGGGGGGGGGGGGGGGGGFGGEEGGGGGGGGGGGGGDGGGGGCGFGGGGGFGFGFEDGGGFGGFFFDEF>BFG:FF?DC>BFFBFFFF<BGFF4>497=AA@F)
@M04650:207:000000000-C238N:1:1101:16112:5030 1:N:0:19
ACTCCTACGGGAGGCAGCAGTAGGGAATCTTCGGCAATGGACGAAAGTCTGACCGAGCAACGCCGCGTGAGTGAAGAAGGTTTTCGGATCGTAAAACTCTGTTGGTAGAGAAGAACGTTGGTGAGAGTGGAAAGCTCATCAAGTGACGGTAACTACCCAGAAAGGGACGGCTAACTACGTGCCAGCAGCCGCGGTAATACGTAGGTCCCGAGCGTTGTCCGGATTTATTGGGCGTAAAGCGAGCGCAGGTGGTTTATTAAGTCTGGTGTAAAAGGCAGTGGCTCAACCATTGTT
+
GGGGGGGGEGGFGGGGGGGGGGGGGGGGGGGGGGGGGGGGGGGGDGGGFGGGGGGGGGGGGGGGGGGFGGGGGGGGGGGGGGGGGGGGGGGGGGGGGGGGGGGGFGGGGGGGGGGCFFDGGGGGGGGGGGGFGGGGGGGGGFGGGGGGGGCFEGGGCGGGGGGGGGGGGGGGGGGGGGGFGGGGGGGGGGGGGGGGGGGGGCFGGFGGGGGGGEECGGCCEGG58?CGGFFGFDDEDC@FFGFFGGGGFFGGG37F8F=FGFF>@GGBFB9=96DF?B<?F?C?FFFF26*<>)
@M04650:207:000000000-C238N:1:1101:22828:5048 1:N:0:19
ACTCCTACGGGAGGCAGCAGTGGGGAATATTGGGCAATGGGGGCAACCCTGACCCAGCGACGCCGCGTGAGTGAAGAAATCCTTCGGGATGTAAAGCTCTGTTGTATGGGAAGAGAAGCAGACGGTACCATACGAGGAAGCCCCGGCAAACTACGTGCCAGCAGCCGCGGTAATACGTAGGGGGCAAGCGTTGTCCGGAATTACTGGGCGTAAAGCGCACGCAGGCGGACTAATAAGTCAGACGTAAAAGGCACGGGCTTACCCTGTGTAAGACATCTGATACTGTAAGTCT
+
GGGGGGGGGGGGGGGGGGGGGGGGGGGGGGGGGGGGGGGGGGGGGGGGGGGGGGGGGGGGGGGGGGGGGGGGGGFGGGFGEGGGGGGGG:EFGGGGGGGGGGGGEFCGGGGGGGGGGGGGGGGEGGGGGGGGGGGGGGGFGGGGGDEGGGGGGGGGGGGGGGGGGGGGGGGECFGGGCEFGGGGGGGGGGGGGEF?EGGEG6FEGGG=5CCEC=CGGGGGGGCEGGEEEG5AFFGGG>BF@D?>9FG:?FG4FFD@BD35E6F4?FG>FFFFB@F4<<CF?A7@F?7AA*9<
@M04650:207:000000000-C238N:1:1101:14962:5055 1:N:0:19
ACTCCTACGGGAGGCTGCAGTAGGGAATCTTCGGCAATGGACGAAAGTCTGACCGAGCAACGCCGCGTGAGTGAAGAAGGTTTTCGGATCGTAAAACTCTGTTGTTAGAGAAGAACAAGGACGTTAGTAACTGAACGTCCCCTGACGGTATCTAACCAGAAAGCCACGGCTAACTACGTGCCAGCAGCCGCGGTAATACGTAGGTCCCGAGCGTTGTCCGGATTTATTGGGCGTAAAGCGAGCGCAGGTGGTTTATTAAGTCTGGTGTAAAAGGCAGTGGCTCAACCATTGTAT
+
GGGGGGGGGGGGGGGGGGGGGGGGGGGGGGGGGGGGGGGGGGGGGGGGGGGGGGGGGGGGGGGGGGGGGGGGGGGFGGGGGGGGGDGGGGGGGGGGGGGGGGGGGGGGGGGGGGGGGGFFGGGGGGGGGGGGGGGGGFGGGGGGGGGGGGGGGGGGGGGGGGFGGGGGGGGGGGGGGGGGGGG6CCCGGGGGGGGGGGGGGGGGGDGGGGEGEEG8CCDGGG8ECGFFC=FGFGGCFGFC>GFFGGGGFGG<FCFFF??0<FGF?DC?=6@*6@F>F:GF>,29@F>43**.44
@M04650:207:000000000-C238N:1:1101:15913:5088 1:N:0:19
ACTCCTACGGGAGGCAGCAGTGGGGAATATTGGGCAATGGGGGCAACCCTGACCCAGCGACGCCGCGTGAGTGAAGAAATCCTTCGGGATGTAAAGCTCTGTTGTATGGGAAGAGAAGCAGACGGTACCATACGAGGAAGCCCCGGCAAACTACGTGCCAGCAGCCGCGGTAATACGTAGGGGGCAAGCGTTGTCCGGAATTACTGGGCGTAAAGCGCACGCAGGCGGACGAATAAGTCAGACGTAAAAGGCACGGGCTTACCCTGTGTAAGACATCTGATACTGTAAGTCT
+
GGGGGGGGGGGGGGGGGGGGEGGGGGGGGGGGGGGGGGGGGGGGGGDGGGGGGGGGGGGGGGGGGGGGGEEEFGGGGGFF<FGGGGGDCECFGGGGGCFGGGFF,CFFGGGCFG@FEFGGGGGFGCCGGGGEEGG7CGGGC<7>FGFGGCGGGGGDEFCFFGGGGGGGGE<EGEGGG9BFGEEDEGGGGGEGGEGGEE8858<9+<FF5=5=E5+05937EDEEG5CGEG8:7FF7:*1***9>9D:D=CCF4>C@DB35E4DD=F7:=FFF**9/5>GBFF>4B*94:F@)
@M04650:207:000000000-C238N:1:1101:12202:5143 1:N:0:19
ACTCCTACGGGAGGCAGCAGCCAAGAATATTCCGCAATGGGGGGAACCCTGACGGAGCGACGCTGCGTGAAGGAAGAAGGCATTCGTGTTGTAAACTTCTTTTCTAAAGGAAGAATAAGTGTGGGAGGAAATGCCTGCATGATGACGGTACTTTAGGAATAAGCCCCGGCTAATTACGTGCCAGCAGCCGCGGTAATACGTAAGGGGCGAGCGTTGCTCGGAATTACTGGGCGTAAAGGGCGTGTAGGCGGTCTGTCAAGTCGGATGTGAAATCCCCGGGCTCAACCTGGGAAC
+
GGGGGGGGGGGGGGGGGGGGGGGGGGGGGGGGGGGGGGGGGGGGGGGGGGGGGGGGGGGGGGGGGGGGGGFGGGGGGGGGGDGGGGCGGGGGGGGGGGGGGGGGGGGGGGGFGGGGGGGFG<FFGGGGGGGGGGGGGGGGFCGGGGGGGGGGGGGG7FFGGGFGGGGGGGGGGGGGGGGGGGGGFFCGGGEGGE5CGGGGG:CGGCEGGGGGGGGG=CGGED=FG7CGGG@FEEDG5D?DFG>BGGGGFGGGCDGFFF??GFGGBGGFFFF4@B?F:09>>B34?FF0:4)(32
@M04650:207:000000000-C238N:1:1101:20825:5175 1:N:0:19
ACTCCTACGGGAGGCAGCAGTGGGGAATATTGCACAATGGGCGCAAGCCTGATGCAGCCATGCCGCGTGTGTGAAGAAGGCCTTCGGGTTGTAAAGCACTTTCAGCGAGGAGGAAGGGTGGTGTCTTAATACGGCATCGCATGGACGTTACTCGCAGAAGAAGCACCGGCTAACTCCGTGCCAGCAGCCGCGGTAATACGGAGGGTGCAAGCGTTAATCGGAATTACTGGGCGTAAAGCGCACGCGGGCGGTCTGTTAAGTCAGATGTGAAATCCCCGGGCTTACCCTGGGAAC
+
FGGGGGGGGGGGGGGGGGGGGGGGGGGG?GGGGDFGGGGGGGGCGGGGGGGG<FGGGGGGEGGGGGGGG=FCFGGGGGGGGGGGGGGGGGGGGGGAF@FGGGGGGFC:FEG7CGGGC::++8F3,C@FGGGD+>FGE8FF=F+3@>FF@7CGG:B7>F:,D3,@DG8F**5>,,2?:;F@ED@C7<8C@5CG51:8<B+188CGG8;=CDFFGG*:*::C5*1C0+<2<DCC>EDEG>77)/)./)177DCCDCG6B*9*08**7**.=F6@@@F)4;D:>396)995:5@:0-
@M04650:207:000000000-C238N:1:1101:6148:5246 1:N:0:19
ACTCCTACGGGAGGCAGCAGTAGGGAATATTGCTCAATGGGCGCAAGCCTGATGCAGCCATGCCGCGTGTATGAAGAAGGCCTTCGGGTTGTAAAGTACTTTCAGCGGGGAGGAAGGCGATAAGGTTAATAACCTTGTCGATTGACGTTACCCGCAGAAGAAGCACCGGCTAACTCCGTGCCAGCAGCCGCGGTAATACGGAGGGTGCAAGCGTTAATCGGAATTACTGGGCGTAAAGCGCACGCAGGCGGTCTGTCAAGTCGGATGTGAAATCCCCGGGCTCAACCTGGGAAC
+
GEGGGFGGGCCFGGGGEEGGGGGGGGGGGGGGGFAFFGFGFGGGGGEFGGGFFFGGGGFGGGGGGEGGGGGGGGGGGGGFDGGGGGGDGGGGGGGGGG<FEGGGGGGGGGFFGEFGDGGGGGGGGFFGGGFGDFGCFGGDG:=FG9FGGGEGFGG@CFGGGF:7EFGGGGGGGFFFGGGGDCBCBCFGCEGEDECGFGGGDC*8?EGGGGGGG:*;FGCFGGGGCFGGCFF5>:CEGGFD375>37DD@7>/>DF7F=FF<B<C>5C:F?=FF?F421)5@(7=67F7(07?0-
@M04650:207:000000000-C238N:1:1101:21819:5248 1:N:0:19
ACTCCTACGGGAGGCAGCAGTGGGGAATATTGCACAATGGGCGCAAGCCTGATGCAGCCATGCCGCGTGTATGAAGAAGGCCTTCGGGTTGTAAAGTACTTTCAGCGGGGAGGAAAGTGTTGAGGTTAATAACATCAGCAATTGACGTTACCCGCAGAAGAGGCACCGGCTAACTCCGTGCCAGCAGCCGCGGTAATACGGATGGTGCAAGAGCTAATCCGAATGACTGGGCGTAACGCGCACGCAGGCGGACTGTCAAGTCGGAGGAGAACTCTCCGAGCTCAACCAGTGG
+
EFGGGGGGGGGGGGGGGGGGG8FGGGGGCGFGAFGGGGGGG8FGGGGGGGGGGCGGGG<CFGGGGGGGGC8FGGCFGGGGGGEGGGGGGGGGGGGGFGGGGGF9@F:CGGF7FG8,:BC?A35,3AD838@D,,:,FGGA<,,ECB:35,+@>>:*:F3,@,6:*D*>7*>CFG,<,B1<7;;6BCF888*1:C*1<C;C85*:F9:0<A<*;*3+3;**1**2+<++:5*/7:/>555C:7)<)>7DD77/1999*=F62/95))3()).)17*0(-).737*95)(.*1(
@M04650:207:000000000-C238N:1:1101:12809:5281 1:N:0:19
ACTCCTACGGGAGGCAGCAGTAGGGAATCTTCCGCAATGGGCGAAAGCCTGACGGAGCAACGCCGCGTGAGTGATGAAGGTTTTCGGATCGTAAAACTCTGTTATTAGGGAAGAACAAATGTGTAAGTAACTGTGCATATCTTGACGGTACCTAATCAGAAAGCCACGGCTAACTACGTGCCAGCAGCCGCGGTAATACGTAGGTGGCAAGCGTTATCCGGAATTATTGGGCGTAAAGCGCGCGTAGGCGGTTTTTTAAGTCTGATGTGAAAGCCCACGGCTCAACCGTGGAGG
+
GGGGGGGGGGGGGGGGGGGGGGGGGGGGGGGGGGGGGGGGGGGGGGGGGGGGGGGGGGGGFGGGGGGGGGGGGGGGGGGGGGGGGEGGDGGGFGGGGGGGGGGGGGGGGGGGGGGGGGGGGGGFGGGGGGGFFGGGGGGCFFGGGGGGGGGGGGGGGGGGGGGGGGGGG*7CGGGFFEGFGGGGGGGGGGGGG58EGGGGGGGGGGGGFGGGGGCGFGGGDG=FGG?<E4E5>GGGGG?D@GFFG)9DFCDG57C3;>??CFGGFCCAFFFFF:FF:?GFE0>?FFFBFFF0:B
@M04650:207:000000000-C238N:1:1101:25944:5349 1:N:0:19
ACTCCTACGGGAGGCAGCAGTAGGGAATATTGCTCAATGGGGGAAACCCTGAAGCAGCAACGCCGCGTGGAGGATGAAGGTTTTAGGATTGTAAACTCCTTTTGTTAGAGAAGATAATGACGGTATCTAACGAATAAGCACCGGCTAACTCCGTGCCAGCAGCCGCGGTAATACGGAGGGTGCAAGCGTTACTCGGAATCACTGGGCGTAAAGAGCGCGTAGGCGGGAAAGTATGTCAGATGTGAAATCCTGTAGCTTAACTACAGAACTGCATTTGAAACTGCTTTTCTAG
+
GGG8FGGFGGGDFGGEFGAFGGGGGGGGGGGGGEFFGGGGGGGGGGGGGGGFDFGGGGGGCGGEGGEFG7B,B=FEFFGFGGGGCFFFGGGGGGDFG9?FAFGGFFGGGGGDFGFDCF?DECEFEFAFG,FFC7DFF<DE@=++@>:<,>FGEGC7<FGC:3@FGG*FFCEGGG78>8:FEEGD,16:B>C8CC*3*=E22BFFGFE=CEG5C9CCEGGGGGG6CGE517;C4+0<C7@:7:B4:77CFGGGC*76*9?4+6:967>4@7@?*9=?AFG?F<:F?BF?B4*6
@M04650:207:000000000-C238N:1:1101:9764:5369 1:N:0:19
ACTCCTACGGGAGGCAGCAGTAGGGAATATTGCTCAATGGGGGAAACCCTGAAGCAGCAACGCCGCGTGGAGGATGAAGGTTTTAGGATTGTAAACTCCTTTTGTTAGAGAAGATAATGACGGTATCTAACGAATAAGCACCGGCTAACTCCGTGCCAGCAGCCGCGGTAATACGGAGGGTGCAAGCGTTACTCGGAATCACTGGGCGTAAAGAGCGCGTAGGCGGGAAAGTAAGTCAGATGTGAAATCCTGTAGCTTAACTACAGAACTGCATTTGAAACTGCTTTTCTAG
+
GGGGGGGGGGGGGGGGGGGGGGGGGFGGGGGGGGGGGGGGGGGGDGGFG@FGGGGGGGGGGGGGGGGGGGGGGGGGGGGGGGGGGGGGGGGGGGGGGGGGGFGGGGGGGGGGGGGGGGGGGGGGGGGGGGGGGGGGGGGGGGGGGGGGGGGGGGGGGGGGGGGFGDGGGEGGGGGECCGGGGGGGGGGGGGGCGDEGEEGGGGGGF>GCEGG9EGGGGGCEDEGGGDDGGGGFGGFGGFDBDFFFCC7=FFGCCFF/@FFGFGGFFG>F?@FFFFFBFGF=<>@**/49FFA
@M04650:207:000000000-C238N:1:1101:8665:5391 1:N:0:19
ACTCCTACGGGAGGCAGCAGTGGGGAATATTGCACAATGGGCGCAAGCCTGATGCAGCCATGCCGCGTGTGTGAAGAAGGCCTTCGGGTTGTAAAGCACTTTCAGCGAGGAGGAAGGGTGGTGTCTTAATACGGCATCACATTGACGTTACTCGCAGAAGAAGCACCGGCTAACTCCGTGCCAGCAGCCGCGGTAATACGGAGGGTGCAAGCGTTAATCGGAATTACTGGGCGTAAAGCGCACGCAGGCGGTCTGTTAAGTCAGATGTGAAATCCCCGGGCTTAACCTGGGAAC
+
GGGGGGGGGGGGGGGGGGGGGGGGGGGGGGGFGGGGGGGGGGGGGGGGGGGGGGGGGGGGGGGGGGGGGGGGGGGGGGGGGGGGGGGGFGEGGGGGGGGGGGGGGGGGGGGGGGGGGG=EEEGFGGGGGGGGGGGGGGGGGGFFAFGDGGGGGGGGC@FFGGFGFGGDGGGGGGGGGGGGGGGGGGGGGEEGGDGGCCGGGGGGGGGGGGGGGGDGFGGG87CCGFGGEGGGEGG5DGFGEDFFGGGGFGG<DDD=6FFFGFGFFCF>BFFFFF)?B>D>D>GFFBFFFFF?>4
@M04650:207:000000000-C238N:1:1101:15508:5431 1:N:0:19
ACTCCTACGGGAGGCAGCAGTGGGGAATATTGGGCAATGGGGGCAACCCTGACCCAGCGACGCCGCGTGAGTGAAGAAATCCTTCGGGATGTAAAGCTCTGTTGTATGGGAAGAGAAGCAGACGGTACCATACGAGGAAGCCCCGGCAAACTACGTGCCAGCAGCCGCGGTAATACGTAGGGGGCAAGCGTTGTCCGGAATTACTGGGCGTAAAGCGCACGCAGGCGGACTAATAAGTCAGACGTAAAAGGCACGGGCTTACCCTGTGTAAGACATCTGATACTGTAAGTCT
+
GGGGGGGGGGGGGGGGGGGGGGGGGGGGGGGFGGGGGGGGGGGGGGGGGGFGGGGGGGGGGGGGGGGFGEGGGGGGGGGGGGGGGGGGGCEGGFGFGGGGGGGGGGGGGGGGDGGGGGGGGGGGGGGGGGGGGGGGGGGGGGGGGGGGGGGGGGGGGGGGGGFFGGGGGGGCEGGGGGGFEGGGGGDFGGEGGGGFGGGGDEGGGCFGGGGGGGGGGGGGGGDE5EGGD<8CFDGF708FFCFF<CCG673DGGGFB>@>C?6D@GF7669@?F4*34*9=AGFFFF)61*6
@M04650:207:000000000-C238N:1:1101:20493:5439 1:N:0:19
ACTCCTACGGGAGGCAGCAGTAGGGAATCTTCCGCAATGGGCGAAAGCCTGACGGAGCAACGCCGCGTGAGTGATGAAGGTTTTCGGGTTGTAAAGCACTTTCAGCGAGGAGGAAGGGTGGTGTCTTAATACGGCATCGCATTGACGTTACTCGCAGAAGAAGCACCGGCTAACTCCGTGCCAGCAGCCGCGGTAATACGGAGGGTGCAAGCGTTAATCGGAATTACTGGGCGTAAAGCGCACGCAGGCGGTCTGTCAAGTCGGATGTGAAATCCCCGGGCTCAACCTGGGAAC
+
GGGGGGGGGGGGGGGGGGGGGGGGGGGGGGGGGGGGGGGGGGGGGGGGGGGGFGGGGGGGGGGGGGGGEGGFGGDFGGFGGFFGGGGGEGGGGGGGGGGGGGGGGGGEGGFCFFFGGGFFG:FGGFGGGGGGGGGGGGGCCCFEFGGGGGGGGGGGGGGGGGGGGGGGGGGGGGCFFEFFGGGGGFGGGGGGGGGGGGFGG5EGGEGGGGGGGE8EGGGGGGDFGGCFGGGGB5CEGGFGFGEFGGGGFGGDDDF4@FBFGFGGEC9,77BFF*99:>GB@1FFFFF0:7>?F?
@M04650:207:000000000-C238N:1:1101:9100:5465 1:N:0:19
ACTCCTACGGGAGGCAGCAGTGGGGAATATTGCACAATGGGCGCAAGCCTGATGCAGCCATGCCGCGTGTGTGAAGAAGGCCTTCGGGTTGTAAAGCACTTTCAGCGAGGAGGAAGGGTGGTGTCTTAATACGGCATCACATTGACGTTACTCGCAGAAGAAGCACCGGCTAACTCCGTGCCAGCAGCCGCGGTAATACGGAGGGTGCAAGCGTTAATCGGAATTACTGGGCGTAAAGCGCACGCAGGCGGTCTGTTAAGTCAGATGTGAAATCCCCGGGCTTAACCTGGGAAC
+
GGGGGGGGGGGGGGGGGGGGGGGGGGGGGGGGGGGGGGFGGGGGGGGGGGGGGGGGGGGGGGGGGGGGEEGFGGGGGGGGGGGGGGGGGGGEGGFGGGGGGGGGGGGGGGGGGGGGGGDCEFGGGGGGGGGGGGGFGFGGGGGGGGGGGGGFFGDGFGFGGGGGGGGGGGGGGGGGGGGGGGGGGGGGGGGGDGGG?EDGGCEEECECGFFGGGE85:FG53EFCFGGC<;F>ECEFGF:>DEDGGGD@GG<C5C4=@FFCFCFB:CA=6=6@F:F?FGFFFFFB?F2<FFF:(
@M04650:207:000000000-C238N:1:1101:11887:5484 1:N:0:19
ACTCCTACGGGAGGCAGCAGTAGGGAATATTGCTCAATGGGGGAAACCCTGAAGCAGCAACGCCGCGTGGAGGATGAAGGTTTTAGGATTGTAAACTCCTTTTGTTAGAGAAGATAATGACGGTATCTAACGAATAAGCACCGGCTAACTCCGTGCCAGCAGCCGCGGTAATACGGAGGGTGCAAGCGTTACTCGGAATCACTGGGCGTAAAGAGCGCGTAGGCGGGAAAGTAAGTCAGATGTGAAATCCTGTAGCTTAACTACAGAACTGCATTTGAAACTGCTTTTCTAG
+
GGGGGGGGGGGGGGGGGGGGGGGGGGGGGGGGGGGGGGGGGGGGGGGGGGGGGGGGGGGGGGGGGGGGGGGGGGGGGGGGGGGGGGGGGGGGGGGGGGGGGGGGGGGGGGGGGGGGGGGGGGGGGGGGGGGGGGGGGGGGGGGGGGGGGGGGGFGGGGGGGGGGEGGGCEFGGGGGGGGGGGGGGGGGGGGGGGGGGGGGDFFGGGGGCEECEGGGGGGGGDGGGGGGGGGGFGG?FGFD=DFFGGGGBG*::CDFFFFFGFGD@GGFF4?@FFFBABD6B4CFFFFFAF?:
@M04650:207:000000000-C238N:1:1101:11151:5494 1:N:0:19
ACTCCTACGGGAGGCAGCAGCCAAGAATATTCCGCAATGGGGGGAACCCTGACGGAGCGACGCTGCGTGAAGGAAGAAGGCATTCGTGTTGTAAACTTCTTTTCTAAAGGAAGAATAAGTGTGGAGGAAATGCCTGCATGATGACGGTACTTTAGGAATAAGCCCCGGCTAATTACGTGCCAGCAGCCGCGGTAATACGTAAGGGGCGAGCGTTGCTCGGAATTACTGGGCGTAAAGGGCGTGTAGGCGGTTTATTAGGCCGAGTGTGAAAGACCAAGGCTCAACTTTGGGAAC
+
GGGGGGGGGGGGGGGGGGGGGGGGGGGGGGGGGGGGGGGGGGGGGGGGGGGGGGGGGGGGGGGGGGGGGGGGGGGGGGGGGGGGGGFFCGGGGGGGGGGGGGGGGGGGGGGGFGGFGGGF;DFGGGGGGGGGGGGGGGGGGGGGGGGDGGGGGGGFGGGGGGGGGGGGGGGGGGGGGGGGGGGGGGGGGGGGCGGCGGGFFGGGGEEGGE*:EGGGCGGGGCGGFGGGGG5=5EDGGGFGF5:3CGGGFGC3DG=6B?FFGEDGFGGF?79FFF)>??FFF:FFF?4-4?B:B(
@M04650:207:000000000-C238N:1:1101:8106:5511 1:N:0:19
ACTCCTACGGGAGGCAGCAGTGGGGAATATTGCACAATGGGCGCAAGCCTGATGCAGCCATGCCGCGTGTATGAAGAAGGCCTTCGGGTTGTAAAGTACTTTCAGCGGGGAGGAAGGTGTTGAGGTTAATAACCTCAGCAATTGACGTTACCCGCAGAAGAAGCACCGGCTAACTCCGTGCCAGCAGCCGCGGTAATACGGAGGGTGCAAGCGTTAATCGGAATTACTGGGCGTAAAGCGCACGCAGGCGGTCTGTCAAGTCGGATGTGAAATCCCCGGGCTCAACCGGGGAAC
+
GGGGGGGGGGGFFGGGGGGGGGGGGGGGGGGGGGGGGGGGGGGGGGGGGGGGGGCFFG8F9FGGGGGGGFEFGGFGGGGGGGGGGGGGGGGGGGG<C,EFFGGGGGGGGGGGGGGGDFFDFGGGGC@<FGGGFF<CEG<DF,,8CFFC@CFGFCG7FGGG:DC:E:CEFGFGFGFCCGGFGGCECEEGFGCEGGGG+?FGGGGGD;E=CCFGGG8EC>7>/7;*0<<<FGFFECC=FGFGF<).>CDGBGD7DDG@=?FF?*1CDC)49?FF*9))4;3<D(9@F4)(,5>903
@M04650:207:000000000-C238N:1:1101:8502:5526 1:N:0:19
ACTCCTACGGGAGGCAGCAGTGGGGAATATTGCACAATGGGCGCAAGCCTGATGCAGCCATGCCGCGTGTATGAAGAAGGCCTTCGGGTTGTAAAGTACTTTCAGCGAGGAGGAAGGCGACAAGGTTAATAACCTTGTCGATTGACGTTACTCGCAGAAGAAGAACCGGCTAACTCCGTGCCAGCAGCCGCGGTAATACGGAGGGTGCAAGCGTTAATCGGAATTACTGGGCGTAAAGCGCACGCAGGCGGTCTGTCAAGTCGTATGTGAAATCCCCGGGCTCAACCTGGGAAC
+
GGGGGGGGGGGGDEGGGEGGFGGGGGGGGGGGGGGGGFGGFFGGGGGGGGGGGGGGGGDFGGFGGGGGGGGGGGGFGGGGGGGGFGGGFGGEGGGGGGFFGGGGGGGDCCEGDCBFFGE7>FGFGFGFGGFGG?FFFG9:EEGG:,@>FFCGCEEEGGG<<@A,8,@CCE7CFCDE8><CC7<FFGC>CEEGG*BE?<9BBEGGGGGGFFFDEEEG5>FGGGGGFFGG?GGG5C5E>C4C>DEFGGD))9>9)/9=7FFFF7C*)9<)9@FBF4/619D>),9?FFF(.0><>(
@M04650:207:000000000-C238N:1:1101:18526:5589 1:N:0:19
ACTCCTACGGGAGGCAGCAGTAGGGAATCTTCGGCAATGGACGAAAGTCTGACCGAGCAACGCCGCGTGAGTGAAGAAGGTTTTCGGATCGTAAAACTCTGTTGGTAGAGAAGAACGTTGGTGAGAGTGGAAAGCTCATCAAGTGACGGTAACTACCCAGAAAGGGACGGCTAACTACGTGCCAGCAGCCGCGGTAATACGTAGGTCCCGAGCGTTGTCCGGATTTATTGGGCGTAAAGCGAGCGCAGGTGGTTTATTAAGTCTGGTGTAAAAGGCAGTGGCTCAACCATTGT
+
GGGGGGGGGGGGGGGGGGGGGGGGGGGGGGGGGGGGGGGGGGGGGGGGGGGGGGGGGGGGGGGGGGGGGGGGGGGGGGGGGGGGGGGGGGGGGGGGCGGGGFGGGGGGGGGGGGGGGFGFGEFGGGGFGGGGGGFGGGGGGGGGGGGGGGGGFGGGGGGGGGGGGGGGGGGGGGGGGFGFGGGGGGGGGGGDEECGGGGGGGGGGB?FCECCCE>CE7CFED8C=EGGGGGGFGGEGC=C@*<BD3/1<1CFCCC?=??FG=7*8C:3>?FB4=@F?09FF05:=9)(87BAB
@M04650:207:000000000-C238N:1:1101:14840:5603 1:N:0:19
ACTCCTACGGGAGGCAGCAGTGGGGAATATTGGGCAATGGGGGCAACCCTGACCCAGCGACGCCGCGTGAGTGAAGAAATCCTTCGGGATGTAAAGCTCTGTTGTATGGGAAGAGAAGCAGACGGTACCATACGAGGAAGCCCCGGCAAACTACGTGCCAGCAGCCGCGGTAATACGTAGGGGGCAAGCGTTGTCCGGAATTACTGGGCGTAAAGCGCACGCAGGCGGACTAATAAGTCAGACGTAAAAGGCACGGGCTTACCCTGTGTAAGACATCTGATACTGTAAGTCT
+
GGGGGGGGGGGGGGGGGGGGGGGGGGGGGGGGGGGGGGGGGGGGGGGGGGFGGGGGGGGFGDCFGGGGGGGGGGGGGGGGGGGGGGGGGGGGGGGFFFC?FGGFGGGGGGGGGGGGGGGGGGGGGGGGGGGGGGGGGGGGGFGGGGGGGGGGCGGGGGGGGGGGGGGGDEFGDGGGGGGGGGGGGGGFGGECEGFGGEGGGGGGG7<5ECEGGGCCE3CCEC8EEEGGDDGGFGGCFCFGFGFF77D*9>5<CGDBD>3>69CCF*9?FFBFFFF48):=FFGBBFF6<7@)
@M04650:207:000000000-C238N:1:1101:20072:5630 1:N:0:19
ACTCCTACGGGAGGCAGCAGTGGGGAATATTGCACAATGGGCGCAAGCCTGATGCAGCCATGCCGCGTGTGTGAAGAAGGCCTTCGGGTTGTAAAGCACTTTCAGCGAGGAGGAAGGGTGGTGTCTTAATACGGCATCACATTGACGTTACTCGCAGAAGAAGCACCGGCTAACTCCGTGCCAGCAGCCGCGGTAATACGGGGGGTGCAAGCGTTAATCGGAATTACTGGGCGGAAAGCGCACGCAGGCGGTCTGTTAAGGCAGATGGGAAATCCCCGGGCTTAACCTGGGAAC
+
GGGGGGGGGGGGGGGGGGGGGEFFGGGGCFGG9@FGGGGGGGGGGGGGGGGGDCFGGGGGCGGGGGGGGBEEFGFGFGGGGGGGGGGGGGGGGGGGFFGG?FGGC?C@FGCGGDGCC:48C+>=D,:?<FCA>@7FGG8FD<A=>F@C+DF9=F@CCGGGC8,6@7D<31>>FGGG?EGGGG;4CECGCECGG*CE9??EC*=C?:>EEG7FD*;=**2>ECG5C9C7:DF5)57C/>;C7DE@GGD<>D<9/55*9@*7+.*9)**.)09597)<?9CB)(96=69>:FF:?-
@M04650:207:000000000-C238N:1:1101:23894:5659 1:N:0:19
ACTCCTACGGGAGGCAGCAGCCAAGAATATTCCGCAATGGGGGGAACCCTGACGGAGCGACGCTGCGTGAAGGAAGAAGGCATTCGTGTTGTAAACTTCTTTTCTAAAGGAAGAATAAGTGTGGGAGGAAATGCCTGCATGATGACGGTACTTTAGGAATAAGCCCCGGCTAATTACGTGCCAGCAGCCGCGGTAATACGTAAGGGGCGAGCGTTGCTCGGAATTACTGGGCGTAAAGGGCGTGTAGGCGGTTTATTAGGCCGAGTGTGAAAGACCAAGGCTCAACTTTGGGA
+
GGGGGGGGGGGGGGGGGGGGGGGGGGGGGGGGGGGGGGGGGGGGGGGGGGGGGGGGGGGGGGGGGGGGGGGGGGGGGGGGGGGGGGFGGGGGGGGGGGGGGGGGGGGGGGGGGFFGGGGGGGGGGGGGGGGGGGGGGGGGGGGGGGGGGGGGGGGGGGGGGGGGCGGGGGGGGGGGGGGGGGGGGGFGGGGGGGGGGGGGEGGGGGGGGGGGGGGGGGFDGD5FFFGGFGGFBEGGCGF:BGBEGGGGFGGGG347@=FFGFGGFGF)9FFFB5FFFFGF377F@FF>9FF<1
@M04650:207:000000000-C238N:1:1101:23579:5674 1:N:0:19
ACTCCTACGGGAGGCAGCAGTAGGGAATATTGCTCAATGGGGGAAACCCTGAAGCAGCAACGCCGCGTGGAGGATGAAGGTTTTAGGATTGTAAACTCCTTTTGTTAGAGAAGATAATGACGGTATCTAACGAATAAGCACCGGCTAACTCCGTGCCAGCAGCCGCGGTAATACGGAGGGTGCAAGCGTTACTCGGAATCACTGGGCGTAAAGAGCGCGTAGGCGGGAAAGTAAGTCAGATGTGAAATCCTGTAGCTTAACTACAGAACTGCATTTGAAACTGCTTTTCTAG
+
GGGGGGGGGGGGGGGGGGGGFGGGGGGGGGGGGGGGGGGGGGGGGGGGGGGGGGGGGGGGGGGGGGGGGGEGGGGGGGGGGGGGGGGGGGGGGGGGGGGGGGGGGGGGGGGGGGGGGGGGGGGGGGGGGGGGGGGGGGGGGFGGGGGGGGGGGGGGGGGGGGGGGGGGGGGFGGGGGGGGGGGGGFGGBBEEGFGGGGGGGGGGGGGGCGGGGGGGGGGGEGGGGGGGDCFFFGGCFGFGFGFFGGGGFGGGGFFB?FFFGFGGFDFFFFF4=FFB<BGFFFGFFFFFAFB<
@M04650:207:000000000-C238N:1:1101:26551:5719 1:N:0:19
ACTCCTACGGGAGGCAGCAGTGGGGAATATTGCACAATGGGCGAAAGCCTGACGGAGCAACGCCGCGTGAGTGATGAAGGTTTTCGGATCGTAAAACTCTGTTATTAGGGAAGAACAAATGTGTAAGTAACTGTGCATATCTTGACGGTACCTAATCAGAAAGCCACGGCTAACTACGTGCCAGCAGCCGCGGTAATACGTAGGTGGCAAGCGTTATCCGGAATTATTGGGCGTAAAGCGCGCGTAGGCGGTTTTTTAAGTCTGATGTGAAAGCCCACGGCTCAACCGTGGAGG
+
GGGGGGGGGGGGGGGGGGGGGGGGGGGGGGGGGGGGGGGGGGGGGGGGGGGGGGGGGGGGGGGGGGGGGGGGGGGGGGGGGGGGGGGGGGGGGGGGGGGGGGGGGGGGGFGGGGGGGGGGGGGGGGGGGGGGGGGGGGGFGGGGGGGGGGGGGGGGGGGGGGGGGGGGGGGGGGGGGGGGGGGGGGGGGGGGGGGGGGGGGGGGGGGGGGFGGGGGGGGGGGGGGGGGGGGGFGGGGGFGFGFFGGGGFGG<DGGFDFFFFFFGFFFAFFFF4).7::GFFFGFFFFFBFF6<?
@M04650:207:000000000-C238N:1:1101:22619:5747 1:N:0:19
ACTCCTACGGGAGGCAGCAGTGGGGAATATTGCACAATGGGCGCAAGCCTGATGCAGCCATGCCGCGTGTATGAAGAAGGCCTTCGGGTTGTAAAGTACTTTCAGCGAGGAGGAAGGCATTGTGGTTAATAACCACAGTGATTGACGTTACTCGCAGAAGAAGCACCGGCTAACTCCGTGCCAGCAGCCGCGGTAATACGGAGGGTGCAAGCGTTAATCGGAATTACTGGGCGTAAAGCGCACGCAGGCGGTTGATTAAGTCAGATGTGAAATCCACGAGCTTAACTTGGGAAC
+
FGGGGGGGCF7BFCGGGGGGGGGGGGGGGGAEFGGFGGGGFGGGDEEDDFGCAFGGGGGGGGFFEGEGEGFGGGGG9EGGFG=C,DFGFG:FAEGFEGGGAFGFFGGGDEGGGDGF:FFGC9@EFEGCFFGG@EFGD=F<A5,CFGC>FFGGCFC=<FDFCFE?C,@CCGG>F7ECFE<7EBCFG68F8:8***8:<EFEEC*:*C>5C@C5EEC*:F>C598F8CFGGG==>C5:CCFDBGE><<5)899CC7D@F46@GFF7B7CA47B=FFF/80C).70767=<<:467,
@M04650:207:000000000-C238N:1:1101:17905:5755 1:N:0:19
ACTCCTACGGGAGGCAGCAGTGGGGAATATTGCACAATGGGCGCAAGCCTGATGCAGCCATGCCGCGTGTGTGAAGAAGGCCTTCGGGTTGTAAAGCACTTTCAGCGAGGAGGAAGGGTGGTGTCTTAATACGGCATCGCATTGACGTTACTCGCAGAAGAAGCACCGGCTAACTCCGTGCCAGCAGCCGCGGTAATACGGAGGGTGCAAGCGTTAATCGGAATTACTGGGCGTAAAGCGCACGCAGGCGGGCTGTTAAGTCAGATGTGAAATCCCCGGGCTTAACCTGGGAAC
+
GGGGGGGGGGGGGGGGGGGGGGGGGGGGGGGGFGGGGGGGGGGGGGGGGGGGGGGGGGGGGGGGGGGFGGGGGGGGGGGGGGGGGGGGGGGGGGGGGGGGFGGGGGGCFGGEGDGGDE8=FFG3=FFGGGGGDEGDF,C:=>FGGGG+FFGGCFEGGGGGGGGGGGGGGGGGGGGGGGGGGGGGGGGGGGGGGGGGGGGGDGGGGGGG6FFGGGGGGCFGGGGFGGFGGGGGF5DEGG=D:<>EGGGGFGG)9<D4?=7@CFGGF=FA?4@FFFF?:B7BF>F6FF9ABFFFB(
@M04650:207:000000000-C238N:1:1101:14414:5778 1:N:0:19
ACTCCTACGGGAGGCAGCAGTGGGGAATATTGCACAATGGGCGCAAGCCTGATGCAGCCATGCCGCGTGTATGAAGAAGGCCTTCGGGTTGTAAAGTACTTTCAGCGGGGAGGAAGGTGTTGAGGTTAATAACCTCAGCAATTGACGTTACCCGCAGAAGAAGCACCGGCTAACTCCGTGCCAGCAGCCGCGGTAATACGGAGGGTGCAAGCGTTAATCGGAATTACTGGGCGTAAAGCGCACGCAGGCGGGCTGTCAAGTCGGATGTGAAATCCCCGGGCTCAACCTGGGAAC
+
GGGGGGGGGGGGGDGGGGGGGGGGGGGGGGGGGGFGGGGFGGGGGGGGGGGGGGGGGGGGGGGGGGGGGGGGGGFAAFGGGGCFGGGGGGGGGGGGGGGGGGFFGGGGGGGGGGGFFGGFGGFGGGGGGGGGGGFFGCFEFGDGFGGGDFEAGGGGGEGFGGGGGGFGGGGGGGFGGGGGEGGGGGGGFECEGDGGCEGGGGGGGGGGGGGGGGGGGGGGGG5FGGGGFGGGD5D*70=DEGFFGGGD>G<)9)5.**=?GFGGB33:B=FFBFFF<9DE33C?6?FF?>>??1
@M04650:207:000000000-C238N:1:1101:20598:5784 1:N:0:19
ACTCCTACGGGAGGCAGCAGTGGGGAATATTGCACAATGGGCGCAAGCCTGATGCAGCCATGCCGCGTGTATGAAGAAGGCCTTCGGGTTGTAAAGTACTTTCAGCGGGGAGGAAGGTGTTGAGGTTAATAACCTCAGCAATTGACGTTACCCGCAGAAGAAGCACCGGCTAACTCCGTGCCAGCAGCCGCGGTAATACGGAGGGTGCAAGCGTTAATCGGAATTACTGGGCGTAAAGCGCACGCAGGCGGTCTGTCAAGTCGGATGTGAAATCCCCTGGCTCAACCTGGGAAC
+
GGGGFGG@FGEGGGGGGGGFGGGGGGGGGGFECFGGGGGCEGEECFCG@FFFGGGFFFGGFFGGE7CGGCEGGGFGGGGGGFCGECF7FC=F??FCFA@FFGCFEFGGGG7FECDEEF@FGGGFD=FGFGGFC8D<<C@DFGGCFCCCCC<AFGGEEGGGGG7:DE:F:EFECB;E@EC:EC;FCCGGGGGGGG8CFGFGG8C8C:*::CFGCG8;>>DCCC5:CGCFCD5E:*/79:4/73@577)553)/9C5=BF9?F4*9.//,/9**96)/4(95:77697;(37@77-
@M04650:207:000000000-C238N:1:1101:19655:5801 1:N:0:19
ACTCCTACGGGAGGCAGCAGTGGGGAATATTGGACAATGGACCAAGAGTCTGATCCAGCAATTCTGTGTGCACGAAGAAGTTTTTCGGAATGTAAAGTGCTTTCAGTTGGGAAGAAGTCAGTGACGGTACCAACAGAAGAAGCGACGGCTAAATACGTGCCAGCAGCCGCGGTAATACGTATGTCGCAAGCGTTATCCGGATTTATTGGGCGTAAAGCGCGTCTAGGCGGGTTAGTAAGTCTGATGTGAAAATGCGGGGCTCAACCCCGTATTGCGTTGGAAACTGCTAAACT
+
GGGGGGGGGGGGGGGGGGGGGGGGGGGGGGGGGGGGGGGGGGGDGGGF<FCFCCFDC@EGGFFGGCG,CEF9FFGEEGFGE<FG@GGGE:C,<CFGF@E9FFG<B<5CFECGGGGGF,?9FFBFGEFGG@FFGGGG8EF<E<=CFGGGGE7>DFGFGG,7=ECFGGFGGG>CC7@CGGF@E9,@FCCEDEFE5CEF;CC5C*;@;EC,9:=*3=8FFGGGEGE5A9?EEG*/757CFFF>@FFFDCC79>>CG7C:)77.:F>777D:D@>)?=@.-47:)-2<*7=<<7736
@M04650:207:000000000-C238N:1:1101:10873:5829 1:N:0:19
ACTCCTACGGGAGGCAGCAGTGGGGAATATTGCACAATGGGCGCAAGCCTGATGCAGCCATGCCGCGTGTATGAAGAAGGCCTTCGGGTTGTAAAGTACTTTCAGCGGGGAGGAAGGTGTTGAGGTTAATAACCTCAGCAATTGACGTTACCCGCAGAAGAAGCACCGGCTAACTCCGTGCCAGCAGCCGCGGTAATACGGAGGGTGCAAGCGTTAATCGGAATTACTGGGCGTAAAGCGCACGCAGGCGGTCTGTCAAGTCGGATGTGAAATACCCGGGCTCAACCTGGGAAC
+
GGGGGGGGGGGGGGGGGGGGGGFGGGGGGGGGGGGGGGGGGGGGGGGGGAFGGGGGGGGGGGGGGGGGGGGGGGGGGGGGGGDGGGGGGGGGGGGGGFGGGGGGGGGGG7CEGC<FCFGGGGGFFFGFCEGGGGGGGGGGGCFGGG7FGGGGGGCCCGG?FGGFCFGGGGGGGGGGGGGGGGCGFGGGG5EEEGGGFGGGGDGGG8E7FGGGDEGGGGGGGDEFFFGGGGGGEGGGGGFGF:3>GGDDDGGDDDFBFFF?FFDDB3D:FBFFF*9?4(7>E9GFFFF(.55?:,
@M04650:207:000000000-C238N:1:1101:18791:5838 1:N:0:19
ACTCCTACGGGAGGCAGCAGTGGGGAATATTGCACAATGGGCGCAAGCCTGATGCAGCCATGCCGCGTGTATGAAGAAGGCCTTCGGGTTGTAAAGTACTTTCAGCGAGGAGGAAGGCATTGTGGTTAATAACCACAGTGATTGACGTTACTCGCAGAAGAAGCACCGGCTAACTCCGTGCCAGCAGCCGCGGTAATACGGAGGGTGCAAGCGTTAATCGGAATTACTGGGCGTAAAGCGCACGCAGGCGGTTGATTAAGTCAGATGTGAAATCCCCGAGCTTAACTTGGTAAC
+
GGGGGGGGGGGGGGGGGGGGGGGGGGGGGGGGGGGGGGGGGGGGGGGGGGGGGGGGGGGGGGGGGGGGGGGGGGGGGGGGGGGGGGGGGGGGGGGGGGGGGGGGGGGGGGGGGGGGGGGGGGGGGGGGGGGGGGGGGGGGGGFFGGGCGGGFGGGGGGGGGGGGGGGGGGGGGGFGGGFFGGGGGGGGGGGGGGGGFGGGGGGGGEGDGGGGGGGGGGGG8<EGGGGGGGGGFDGGGGFGDGFFGG5DBGGGCGFFFFFFCFGG=CF<FFFFFFFFB;DFF>4@FFFBAF*)6)
@M04650:207:000000000-C238N:1:1101:12213:5840 1:N:0:19
ACTCCTACGGGAGGCAGCAGTAGGGAATCTTCGGCAATGGACGAAAGTCTGACCGAGCAACGCCGCGTGAGTGATGAAGGTTTTCGGATCGTAAAGCTCTGTCTTCAGGGACGATAATGACGGTACCTGAGGAGGAAGCCACGGCTAACTACGTGCCAGCAGCCGCGGTAATACGTAGGTGGCGAGCGTTGTCCGGATTTACTGGGCGTAAAGGGAGCGTAGGCGGATGTTTAAGTGGGATGTGAAATACTCAGGCTCAACCGGGGGGCTGCATTCCAAACTGGAAGTCTAG
+
GGGGGGGGGGGGGGGGGGGGGGGGGGGGGGGGGGGGGGGGGGGGGGGGGGGGGGGGGGGGGGGGGGGGGGGGGGGGGGGGGGGGGGGGGGDFGGGGGGGGGGGGGGGGGGGGGGGGGGGGGGGGGGGGGGGGGGGGGGGGGGGDGFEGGGGGGGGGGGGGGGGGGGGGGGGGGGGGGGGGGGGGGGGGGECGEGGGGGCFFGGGGGGGGEGGGGGGCDDDGGGGGGED*9C7@FFCGGFGFGFFGGGGFFGGFDG?556?GF)9>GD>>)<BFF?FA<FF>)29?:?:)19<
@M04650:207:000000000-C238N:1:1101:20948:5991 1:N:0:19
ACTCCTACGGGAGGCAGCAGTGGGGAATATTGCACAATGGGCGCAAGCCTGATGCAGCCATGCCGCGTGTATGAAGAAGGCCTTCGGGTTGTAAAGTACTTTCAGCGAGGAGGAAGGCATTGTGGTTAATAACTGCAGTGATTGACGTTACTCGCAGAAGAAGCACCGGCTAACTCCGTGCCAGCAGCCGCGGTAATACGGAGGGTGCAAGCGTTAATCGGAATTACTGGGCGTAAAGCGCACGCAGGCGGTCTGTCAAGTCGGATGTGAAATCCCCGGGCGCAACCTGGGAAC
+
FGGGGCGGCEG7F7-8@,CFC@FEGEC<FFGEGFGGGGCGGF@:FCF7<FF@<C<EEFGCF?CFGDECC,C<FECGF@<FGGGGGCGG<FGFGE9?BFAFFGDFFFCCFG::CFDCGG85<FGFCBFFEFGGDFGGEF?FGG,5D?FCFDCFF+3@CCFCFGGFGCGGEDECGGDGGGGGE7DGFGFGFEEGCE@C9BFCEDEECED5+<CGCE5CC*CC*CE56+3+<*5=DC>55:45)7))359/.99><7796B=/<@C<)*15F@*=B*//813>5-C>>>7:<FFFF(
@M04650:207:000000000-C238N:1:1101:17085:5994 1:N:0:19
ACTCCTACGGGAGGCAGCAGTAGGGAATCTTCGGCAATGGACGAAAGTCTGACCGAGCAACGCCGCGTGAGTGAAGAAGGTTTTCGGATCGTAAAACTCTGTTGGTAGAGAAGAACGTTGGTGAGAGTGGAAAGCTCATCAAGTGACGGTAACTACCCAGAAAGGGACGGCTAACTACGTGCCAGCAGCCGCGGTAATACGTAGGTCCCGAGCGTTGTCCGGATTTATTGGGCGTAAAGCGAGCGCAGGTGGTTTATTAAGTCTGGTGTAAAAGGCAGTGGCTCAACCATTGTT
+
GGGGGGGGGGGGGGGGGGGGGGGGGGGGGGGGGGGGGGGGGGGGGGGGGGGGGGGGGGGGGGGGGGGEEEGGGGGGGGGGGGGGGGDGGGGGGGGGGFGGG?FFGGGGGGGFGGGGGGGFGGGGGEDGGGCFFGGGGGGGGGGGGGGGGEGGGGGGGGGGGGGGGDFFGGGCGGGGFGGGGGGGGGGDFDGGGGGGGGGGFGGGGGGCGGDGGGCE5CFGEGGDGGFCGGGGFGGGDGBFEGFFGDGGFFGGG37)966BF@:C8C73;?FFFF7)8?C:FB/7*?F?F?=)6)
@M04650:207:000000000-C238N:1:1101:21970:6029 1:N:0:19
ACTCCTACGGGAGGCAGCAGTAGGGAATATTGCTCAATGGGGGAAACCCTGAAGCAGCAACGCCGCGTGGAGGATGAAGGTTTTAGGATTGTAAACTCCTTTTGTTAGAGAAGATAATGACGGTATCTAACGAATAAGCACCGGCTAACTCCGTGCCAGCAGCCGCGGTAATACGGAGGGTGCAAGCGTTACTCGGAATCACTGGGCGTAAAGAGCGCGTAGGCGGGAAAGTAAGTCAGATGTGAAATCCTGTAGCTTAACTACAGAACTGCATTTGAAACTGCTTTTCTAG
+
GGGGGGGGGGGGGGGGGGGGGGGGGGGGGGGGGGGGGGGGGGGGGGGGGGGGGGGGGGGGGGGGGGGGGGGGGGGGFDGGGGGGGGGGGGGGGGGGGGGGGGGGGGGGGGGGGGGGGGGGGGGGGGGGGGGGGGGGGGGGFGGGGGGGGFGGGGGGGGGGGGGGGDGGGGGGGGGGGGGGGGGGGGGGEGGEGGGGGGGGGGGFGGGEGGEFFCFCEGGDEG5C8EGGGGGGFGGGGGFFFGFFGGGGFGGGGFCFF=?FGFGGFGGFFFFFFFFFB2C*?4CF9F?244*:
@M04650:207:000000000-C238N:1:1101:17662:6058 1:N:0:19
ACTCCTACGGGAGGCAGCAGTGGGGAATATTGGACAATGGGCGAAAGCCTGATCCAGCCATGCCGCGTGTGTGAAGAAGGCCTTTTGGTTGTAAAGCACTTTAAGCGAGGAGGAGGCTACTTGGATTAATACTCTAGGATAGTGGACGTTACTCGCAGAATAAGCACCGGCTAACTCTGTGCCAGCAGCCGCGGTAATACAGAGGGTGCGAGCGTTAATCGGATTTACTGGGCGTAAAGCGTGCGTAGGCGGCTTTTTAAGTCGGATGTGAAATCCCTGAGCTTAACTTAGGA
+
GGGGGGGGGGGGGGGGGGGGGGGGGGGGGGGGGGGGGGGGGGGGGGGGGGGGGGGGGFGGGGGGGGGGGGGGFGGGGGGGGGGGGGGGGGGGGGGGGGGGGGGGGGGGGGGGGGGGGGGGGGGGGGGGGGGGGGGGGGGGGGGGGGGGEGGGGGGGGGGGGGGGGGGGGGGGGGGGGGFGFGGGGGGGGGGGGGGGGGDGFFFBFGGGGGGGGGBE=GGGGGDGEGFGGG<EFGGGGCFGFGF>GGDGFGGGGGD4FF>FGFGGF3<>FFFFFF=F>?4?FFF?=B?A>FF?A
@M04650:207:000000000-C238N:1:1101:24721:6071 1:N:0:19
ACTCCTACGGGAGGCAGCAGTAGGGAATCTTCGGCAATGGACGAAAGTCTGACCGAGCAACGCCGCGTGAGTGAAGAAGGTTTTCGGATCGTAAAACTCTGTTGGTAGAGAAGAACGTTGGTGAGAGTGGAAAGCTCATCAAGTGACGGTAACTACCCAGAAAGGGACGGCTAACTACGTGCCAGCAGCCGCGGTAATACGTAGGTCCCGAGCGTTGTCCGGATTTATTGGGCGTAAAGCGAGCGCAGGTGGTTTATTAAGTCTGGTGTAAAAGGCAGTGGCTCAACCATTGT
+
GGGGGGGGGGGFGGGGGGGGGGGGGGGGGGGGGGGGGGGGGGGGGGGGGGGGGGGGDGGGGGGGGGGGGGGGGGGGGGGGGGGGGGGGGGGGGGGGGGGGGGGGGGGGGGGGGGGGGGGGGGGGGGGGGGGGGGGGGGGGGGGGGGGGGGGGGGGGGGGGGGGFGGGGGGGGGGGGGGGGFGGGGGGCGGGGGGGGDEEFCGGGGGGGGGGGGGEGGGGGGGGGGGFFFGFFFGGGGGFGFGFFGGGGE9DFGFGFFFFFGFGFFFGFFFFF?FF@<?FFFFCFFFFF?FFAA
@M04650:207:000000000-C238N:1:1101:20896:6076 1:N:0:19
ACTCCTACGGGAGGCAGCAGTGGGGAATATTGCACAATGGGCGCAAGCCTGATGCAGCCATGCCGCGTGTATGAAGAAGGCCTTCGGGTTGTAAAGTACTTTCAGCGAGGAGGAAGGCATTGTGGTTAATAACCACAGTGATTGACGTTACTCGCAGAAGAAGCACCGGCTAACTCCGTGCCAGCAGCCGCGGTAATACGGAGGGTGCAAGCGTTAATCGGAATTACTGGGCGTAAAGCGCACGCAGGCGGTCTGTCAAGTCGGATGTGAAATCCCCGGGCTCAACCTGGGAAC
+
GGGGGGGGGGGGGGGGGGGGGGGGGGGGGGGGGGGGGGGGGGGGGGGGGGGGGGGGGGGGGGGGGGGGGGGGGGGGGGGGGGGGGGGGGGGGGGGGGGGGGGGGGGGDGDEGGGGGGGGGGGGGGGGGGGGGGGGGGGGGGFGGGGGCFFGGGGGGGGGGGGGGGGGGGGGGGGGGGGGGGGGGGGGGGGGGGEGGGGGGGGGGGGGGGGGGECEGGGGGGGGGGGGGGGGGEEGGGGFGFGEED<CGFGGGG3<06@B?FFGGF7C4@FBFFFFFFFGFE(CFFFF07>F?B0
@M04650:207:000000000-C238N:1:1101:24425:6078 1:N:0:19
ACTCCTACGGGAGGCAGCAGTAGGGAATCTTCGGCAATGGACGAAAGTCTGACCGAGCAACGCCGCGTGAGTGAAGAAGGTTTTCGGATCGTAAAACTCTGTTGGTAGAGAAGAACGTTGGTGAGAGTGGAAAGCTCATCAAGTGACGGTAACTACCCAGAAAGGGACGGCTAACTACGTGCCAGCAGCCGCGGTAATACGTAGGTCCCGAGCGTTGTCCGGATTTATTGGGCGTAAAGCGAGCGCAGGTGGTTTATTAAGTCTGGTGTAAAAGGCAGTGGCTCAACCATTGT
+
GGGGGGFGGGGGGGGGGGCGFFGGGGGGGGFGGGGGGGGGGGGGGGGGGGGGGGGGGGGGGGGGGGGGGGGEGGGGGGGGCFGGGGGGGGGGGGGGGFGGGFFGGCGGGGGGGGGGGGGGGFGFFGGCBG?FFGGGGGGGGGGFGGGGGGCFGGGGDCFFGGGGFGFGGGGECFGCGFFGGGGGFGGFGFGGD>CCEFGGGFGGD9BFC=GGGG>EEDFGGD=2;+9?GGG=FGGGDGFGF<@EC3C)>19F775?747@GFCCFFCB>4*9*95>7476:?4@FF@:?4B<4
@M04650:207:000000000-C238N:1:1101:16980:6083 1:N:0:19
ACTCCTACGGGAGGCAGCAGTAGGGAATCTTCGGCAATGGACGAAAGTCTGACCGAGCAACGCCGCGTGAGTGAAGAAGGTTTTCGGATCGTAAAACTCTGTTGGTAGAGAAGAACGTTGGTGAGAGTGGAAAGCTCATCAAGTGACGGTAACTACCCAGAAAGGGACGGCTAACTACGTGCCAGCAGCCGCGGTAATACGTAGGTCCCGAGCGTTGTCCGGATTTATTGGGCGTAAAGCGAGCGCAGGTGGTTTATTAAGTCTGGTGTAAAAGGCAGTGGCTCAACCATTGT
+
GGGGGGGGGGGGGGGGGGGGGGGGGGGGGFGGGGGGGGGGGGGGGDGGGGGGGGGGGGGGGGGGGGGGGGGGGGGGGGGGGGGGGGGGGGGGGGGGGGGGGGCGGGGGGGGGGGGGGGGGGGGGGGGGGGGGGGGGGGGGGGGGGGGGGCFFGGGGGGGGGGGGGGGGGGGGGGGGGGGFGGGGGGGGGGEGGGEGGGGFB9EGGGGGGEGDEGEEEDFGGGG5C9FG7>FFFGGGGGFGFGFFDDDGFGGGDGGFFFF@G?C>FGD7@=FFF?BFFFG4FB:6475???*56
@M04650:207:000000000-C238N:1:1101:18666:6142 1:N:0:19
ACTCCTACGGGAGGCAGCAGTGGGGAATATTGCACAATGGGCGCAAGCCTGATGCAGCCATGCCGCGTGTATGAAGAAGGCCTTCGGGTTGTAAAGTACTTTCAGCGAGGAGGAAGGCATTGTGGTTAATAACTGCAGTGATTGACGTTACTCGCAGAAGAAGCACCGGCTAACTCCGTGCCAGCAGCCGCGGTAATACGGAGGGTGCAAGCGTTAATCGGAATTACTGGGCGTAAAGCGCACGCAGGCGGTCTGTCAAGTCGGATGTGAAATCCCCGGGCTCAACCTGGGAAC
+
GGGGGGGGGGGGGGGGGGGGGGGGGGGGGGGGGGGGGGGGGGGGGGGGGGGGGGGGGGGGGGGGGGGGGGGGGGGGGGGGGGGGGGGGGGGGGG<FGGGGGGGGGGGGGGGGGGGGGGGFGGGGGGGGGGGGGGGGGGGGGGGGGGGGGGGGGGGGGGGGGGGGGGGGGGGGGGGGGGGGGGGGGGGGGGGGGGGGGGGGGEGGGGGGFGGGGEGG*7CDEDGGGGGGGGGFFGGGCGFGFGEFDCCDEGD7DDFFFF??:?DGFGDFFFF4@FFFFFGF:27@@FFFFFFF:4
@M04650:207:000000000-C238N:1:1101:24218:6148 1:N:0:19
ACTCCTACGGGAGGCAGCAGTGGGGAATATTGCACAATGGGCGCAAGCCTGATGCAGCCATGCCGCGTGTGTGAAGAAGGCCTTCGGGTTGTAAAGCACTTTCAGCGAGGAGGAAGGGTGGTGTCTTAATACGGCATCGCATTGACGTTACTCGCAGAAGAAGCACCGGCTAACTCCGTGCCAGCAGCCGCGGTAATACGGAGGGTGCAAGCGTTAATCGGAATTACTGGGCGTAAAGCGCACGCAGGCGGTCTGTTAAGTCAGATGTGAAATCCCCGGGCTTAACCTGGGAAC
+
GGGGGGGGGGGGGGGGGGGGGGGGGGGGGGGGGGGGGGGGGGGGGGGGGGGGGGGGGGGGGGGGGGGGGGGGGGGGGGGGGGGGGGGGGGGGGGGGGGGGGGGGGGGEGGGGGGFGGGEFGGGGCGFFFGFGGGGGGGGGGDFGGGGGGGGGGGGGGGGGGGGGGGGGGGDGGGGGGGGGGGGGGGFGGGGGGGGGGGGGGGGGGGGGGGGGG=ECC:FFEDGCFGGGGGGGFGDCFGFGFGEFG<CCDDDC3CFF?FFFGFDGFGGFF49FFFFFBBDF@>F@FFF92>F?F(
@M04650:207:000000000-C238N:1:1101:25727:6171 1:N:0:19
ACTCCTACGGGAGGCAGCAGTGGGGAATATTGGACAATGGACCAAGAGTCTGATCCAGCAATTCTGTGTGCACGAAGAAGTTTTTCGGAATGTAAAGTGCTTTCAGTTGGGAAGAAGTCAGTGACGGTACCAACAGAAGAAGCGACGGCTAAATACGTGCCAGCAGCCGCGGTAATACGTATGTCGCAAGCGTTATCCGGATTTATTGGGCGTAAAGCGCGTCTAGGCGGTTTAGTAAGTCTGATGTGAAAATGCGGGGCTCAACCCCGTATTGCGTTGGAAACTGCTAAACT
+
GGGGGGGGGGGGGGGGGGGGGGGGGGGGGGGGGGGGGGGGGGGGGGGGGGGGGGGGGGGGGGGGGGGGGGGGGGGDGGGGGGGGGGGGGGGGGGGGGGGGGGGGGFGGGGGGFGGGGGGGGGGGFGGGGGGGGGGGGGGGGGGGGGGGGGGGGGGGGGGGGGGGGGGGGGGDGGGGGFGGGGGGGGGGGGGGGGGGGGDGD:?FDGD9FGGGGGEGGGDGGGGGGGDFGGGGECFCGGF>FGFFC>:CBFDFGGGFFFFFGFGGFGGFFFBFFB=>9?<F?>C)@FF>FFFFF
@M04650:207:000000000-C238N:1:1101:6816:6183 1:N:0:19
ACTCCTACGGGAGGCAGCAGTGGGGAATATTGCACAATGGGCGCAAGCCTGATGCAGCCATGCCGCGTGTATGAAGAAGGCCTTCGGGTTGTAAAGTACTTTCAGCGGGGAGGACGGCGATAAGGTTAATAACCTTGTCGCTTGACGTTACCCGCAGAAGAAGCCCCGGCTAACTCCGTGCCAGCAGCCGCGGTAATACGGAGGGTGCCAGCGTTAATCGGAATTACTGGGCGTAAAGCGCACGCAGGCGGTCTGTCAAGTCGGATGTGAAATCCCCGGGCTCAACCTGGGAAC
+
FCFCFFGFEEGBGG@FGCFFGGGGGBCG?FGFGGGGFGGGGGGDGCEGGEFGGAFDGGGGGGGFEGGGGGGGGGGGFEGFFGFGGGGGFGGG<AFCFEFGGGGGFGGGGGGGGG+@77>:C@+,@FFGAEGAECFC9@F7*6@FFG7BF<CF7@FFDC<CCFGF,6=CFGGE72B;<*=*=C9:CFFGG5=EG8E*+@9EC>=E8E5C*06AC7;CFGGGEGDGC+AFF*85BEC**29>>))059<DD55)/9*98FFFE*195CC>FF46@=:F?;3>D9G=F?)8?FF0>(
@M04650:207:000000000-C238N:1:1101:27372:6185 1:N:0:19
ACTCCTATGGAGGCAGCAGTAGGGAATCTTCGGCAATGGACGAAAGTCTGACCGAGCAACGCCGCGTGAGTGAAGAAGGTTTTCGGATCGTAAAACTCTGTTGGTAGAGAAGAACGTTGGTGAGAGTGGAAAGCTCATCAAGTGACGGTAACTACCCAGAAAGGGACGGCTAACTACGTGCCAGCAGCCGCGGTAATACGTAGGTCCCGAGCGTTGTCCGGATTTATTGGGCGTAAAGCGAGCGCAGGTGGTTTATTAAGTCTGGTGTAAAAGGTCGTGGCTCAACCATTGTAT
+
GGGGGGG,6@<EFGGGGGGGFFGGGGGGGGCFEGGGGGGGGGGGGGGGGGGGFGGGGGGGGGGGGGGGDGGGGGGGGGGGGGGGGGGGGGGGGGGGGGGGGGFGGDGFFFGGFGGGFGFGGGGGFGGFGDGGEGGGGGGGGGG9,CCFGGGGGGGGGG<FCGGG7CD*3CGGGGGGGGGGCGGGDFGFGEEGGGGDFDGGGFFGGGGCGGGDG=E=EGGDGGCEG+<<?FC=5EC***9753@>CDDGFGGGFF<@FFB4EFG=@FG?4@F?F>**(,1.03C@F?F0<B*.6:
@M04650:207:000000000-C238N:1:1101:19545:6239 1:N:0:19
ACTCCTACGGAGGCAGCAGTGGGGAATATTGGGCAATGGGGGCAACCCTGACCCAGCGACGCCGCGTGAGTGAAGAAATCCCTCGGGATGTAAAGCTCTGTTGTATGGGAAGAGAAGCAGACGGTACCATACGAGGAAGCCCCGGCAAACTACGTGCCAGCAGCCGCGGTAATACGTAGGGGGCAAGCGTTGTCCGGAATTACTGGGCGTAAAGCGCACGCAGGCGGACTAATACGTCAGACGTAAAAGGCACGGGCTTACCCTGTGTAAGACATCTGATACTGTAAGTCT
+
GFFGGGGGGGGGEGCGG@FFFCDE7C<<FFCF,CCDFFF@@CC7@FFGG,E@EFF@FC+CEECE7>F@EGGFFGF,FFEFG,BFE@7:>?FFAFEF9=,EFCFE?9?F8BFFDECFFFFFGGGGGGGAFDGGGGGGGGGF<<FEC7>>CFFFGD:<FFGGGGGGG:7:<8<*,7B82B2:8C8EGGGG*BC8;EG5CEG>?F+AFF5C*:55;F7E5CD3=38*//>5=<F6=F*79CD<4DE:D<97@*77CD)5>77@E4CFF774**1*9<?FFF*96):=FFF<:F/
@M04650:207:000000000-C238N:1:1101:10692:6259 1:N:0:19
ACTCCTACGGGAGGCAGCAGTGAGGAATATTGCTCAATGGGCGCAAGCCTGAAGCAGCGACGCCGCGTGGACGATGAAGGTCTTCGGATCGTAAAGTCCTTTTCTGCGTGACGAGAACGGACGGTAGCGCAGGAATAAGTGTCGGCTAACTACGTGCCAGCAGCCGCGGTAACACGTAGGACGCAAGCGTTATCCGGAATTACTGGGCGTAAAGAGCGTGTAGGCGGCATGGTAAGTCAACCGTGAAAGCTCCCGGCTAAACCGGGAGAGGTCGGATGAGACTGCCAAGCTCGG
+
GGGGGGGGGGGGGGGGGGGGGGGGGGGGGGGGGGGGGGGGGGGGGGGGGGGGGGGGGGGGGGGGGGGGGGGGGGGGGGFGGGGGGGGGGGGFGGGGGGGGGGGGGGGGGGGGGGGGGGGGGGGGGGGGGGGGG7FFFCGFGGGGGGGGGGGGGGGGGGGGGGGGGGGGGGEGGGGGGGGGGFGGCEGGGEGGGGGGGGGGGGGGGEFGGGGGGGFFGD)>8CFFGGGGCCGGFGGGGFFGFG@>C3FFBDDGGGGDFFF4FFGGFGD>3359>>BB?>F@*5C:5F@??F<46(
@M04650:207:000000000-C238N:1:1101:14350:6270 1:N:0:19
ACTCCTACGGGAGGCAGCAGTGGGGAATATTGGGCAATGGGGGCAACCCTGACCCAGCGACGCCGCGTGAGTGAAGAAATCCTTCGGGATGTAAAGCTCTGTTGTATGGGAAGAGAAGCAGACGGTACCATACGAGGAAGCCCCGGCAAACTACGTGCCAGCAGCCGCGGTAATACGGAGGGTGCAAGCGTTAATCGGAATTACTGGGCGTAAAGCGCACGCAGGCGGTCTGTTAAGTCAGATGTGAAATCCCCGGGCTTAACCTGGGAACTGCATTCGAAACTGGCAGGCT
+
GGGGGGGGGGGGGGGGGGGGGGGGGGGGGGGGGGGGGGGGGGGGGGGGGGGGGGGGGGGGGGGGGGGGGGGGGGGGGGFGGGGGGGGGGGGGGGGGGGGGGFGGGGGGGGGGGGGGGGGGGGGGGGGGGGGGGGGGGGGGGFGGGGGGGGGGGGGGGGGGGGGGGGGGGGGGGGGGGGGGGGGGGGGGGGGGGGGGGGGEGGGGGGGGGGGGGGGGGGGGGGDGEDGGGGGGFGGFFFFGFD@FGGFG67FFGGGFFFFFGFGCFGGF>?FFFFFF<<GFF6GFFFFBB@E?
@M04650:207:000000000-C238N:1:1101:10221:6338 1:N:0:19
ACTCCTACGGGAGGCAGCAGTAGGGAATATTGCTCAATGGGGGAAACCCTGAAGCAGCAACGCCGCGTGGAGGATGAAGGTTTTAGGATTGTAAACTCCTTTTGTTAGAGAAGATAATGACGGTATCTAACGAATAAGCACCGGCTAACTCCGTGCCAGCAGCCGCGGTAATACGGAGGGTGCAAGCGTTACTCGGAATCACTGGGCGTAAAGAGCGCGTAGGCGGGAAAGTAAGTCAGATGTGAAATCCTGTAGCTTAACTACAGAACTGCATTTGAAACTGCTTTTCTAG
+
GGGGGGGGGGGGGGGGGGFGGGGGGGGGGGGGGGGGGGGGGGGGGGGGGGGGGGGGGGGGGGGGGGGGGGGGGGGGGGGGGGGGGGGGGGGGGGGGGGGGGGGGGGGGGGGGGGGGGGGGGGGGGGGGGGGGGGGGGGGGGGGGDGEGGGGGGGGGGGGGGGGGGGGGGGGGGGGGDGGGGGGGGGGGGGGGFGEGGGGGGGGGGGGGGGGGF?CFEDGGDGGGGGGGCGGGFFGGCCFFFGFFGCFFFGFGFGGFFFFFGFGG?<FDFFFFFFFFAAFFFFGF?6FFFFFB
@M04650:207:000000000-C238N:1:1101:9239:6409 1:N:0:19
ACTCCTACGGGAGGCAGCAGTGGGGAATATTGCACAATGGGCGCAAGCCTGATGCAGCCATGCCGCGTGTATGAAGAAGGCCTTCGGGTTGTAAAGTACTTTCAGCGAGGAGGAAGGCATTGTGGTTAATAACTGCAGTGATTGACGTTACTCGCAGAAGAAGCACCGGCTAACTCCGTGCCAGCAGCCGCGGTAATACGGAGGGTGCAAGCGTTAATCGGAATTACTGGGCGTAAAGCGCACGCAGGCGGTCTGTCAAGTCGGATGTGAAATCCCCGGGCTCAACCTGGGAAC
+
GGGGGGGGGGGFFGGEGGGGGGGGGGGGGGGGGGGGGGGGGGGGCGGGGGGGGGGGGGGGGGFGGGGGGGGGGGGGGGGGGGGGGGGGGGGGGGGGGGGGGGGGGGGCGGGGGGGGGGFGFGGGDGGGGGGGGGGGGGFFGGCFGGGGGFGGFDEGGGCFFGGGGGGGGGG7EGGGGGGGGGGGGGGGGGGGGGGGGGGGDGGGGGGDCGGGD=EGGGGGGDEGGCFGGGGGFGGGGFFGFGEFDGGCEGDDGGGFF=FFCFGDDDD?FF?4/19??><B@(96?FF>(8>B0-
@M04650:207:000000000-C238N:1:1101:24432:6425 1:N:0:19
ACTCCTACGGGAGGCAGCAGTAGGGAATCTTCGGCAATGGACGAAAGTCTGACCGAGCAACGCCGCGTGAGTGAAGAAGGTTTTCGGATCGTAAAACTCTGTTGGTAGAGAAGAACGTTGGTGAGAGTGGAAAGCTCATCAAGTGACGGTAACTACCCAGAAAGGGACGGCTAACTACGTGCCAGCAGCCGCGGTAATACGGAGGTCCCGAGCGTTGTCCGGAGTTATTGGGCGTAAAGCGAGCGCAGGTGGTTGATTAAGTCTGGTGTAAAAGGCAGTGGCTCAACCAGTGG
+
GGGGGGGGGGGGGGGGGGGGGGGGGGGGGGGGGGGGGGGGGGGGGGGFGGGGGGGGGGGGGGGGGGG>FFGGGGGGGGGGGCFGGGGGGGGEGGGGGGFEFEFFCFGGGFGGGGGGG<<FFCFFGGGGGGGGFFG9>FGGGF?@=<FCE>CEGGFFFE9CFGFFD:CFGDFCFD,2D,:F>F:CCFCCG8:C8EE85<+38*=EGB:F**::::2/*9FF8C;*;*0<+?GGF=1>9197.17)9)9>;76C73*96=F*01?7BC*17/98*/))(4*971>:F6:(,)/).
@M04650:207:000000000-C238N:1:1101:26268:6433 1:N:0:19
ACTCCTACGGGAGGCAGCAGTAGGGAATATTGCTCAATGGGGGAAACCCTGAAGCAGCAACGCCGCGTGGAGGATGAAGGTTTTAGGATTGTAAACTCCTTTTGTTAGAGAAGATAATGACGGTATCTAACGAATAAGCACCGGCTAACTCCGTGCCAGCAGCCGCGGTAATACGGAGGGTGCAAGCGTTACTCGGAATCACTGGGCGTAAAGAGCGCGTAGGCGGGAAAGTAAGTCAGATGTGAAATCCTGTAGCTTAACTACAGAACTGCATTTGAAACTGCTTTTCTAG
+
GGGGGGGGGGGGGGGGGGGGGGGGGGGGGGGGGGGGGGGGGGGGGGGGGGGGDFGGGGGGGGGGGGGGGGGGGGGGGGGGGGGGGGGGGGGGGFGGGGGGGGGGGGGGGGGGGGGGGGGGGGGGGGGGGGGGDGGGGGGGGGGGGGGGGDFGGGGGGGGGGGGGGGGGGGGGGGGG7>FGGGGGGGGGGGGGGGGGGGGGGGGGGGGGCEEEGGGFGGGGGDCGGGGGCGGEFCC:FGFGFGFFGGGDFG7:CFC6FFF=??FFFFF7@FFFFFBFABGFF9:?@FFBFF@<
@M04650:207:000000000-C238N:1:1101:8311:6433 1:N:0:19
ACTCCTACGGGAGGCAGCAGTGGGGAATTTTCCGCAATGGGCGAAAGCCTGACGGAGCAATGCCGCGTGGAGGTAGAAGGCCTACGGGTCGTGAACTTCTTTTCCCGGAGAAGAAGCAATGACGGTATCTGGGGAATAAGCATCGGCTAACTCTGTGCCAGCAGCCGCGGTAATACAGAGGATGCAAGCGTTATCCGGAATGATTGGGCGTACAGCGTCTGTAGGTGGCTTTTTAAGTCCTCCGTCAAATCCAAGGGCTCAACCCCGGACAGGCGGTGGAAACTACCAAGCTGG
+
FGGFGGGGGGGEFEEEBF,CFGGGD@FFGCFFGFGGEGGGDGG>FEGCFGGGGGGGGEDGGGGGGGGGEEBEFFFC<EEGCFB<BFGG:FGEEFGFFFFGDGGGGGEDCG7DFFGGGGG9FGGGGEF<FG9FFE@EC,D<FFEFGGGG7FCCGGGCC;FGGGGGGGGCFDG7CC9C@ECEG,BEFCECFG8ECE9FGG>>FFFCF9FGGG=C*:C6EGDGGGGGD?FGFFDCFDGGFGFF**07CC>CFDFF*6=:>EF@CFGG35>1)<)7)7:32175?F*9?6)5:@::)4
@M04650:207:000000000-C238N:1:1101:20125:6433 1:N:0:19
ACTCCTACGGGAGGCAGCAGTGGGGAATTTTGCGCAATGGGGGAAACCCTGACGCAGCAACGCCGCGTGCGGGATGACGGCCTTCGGGTTGTAAACCGCTTTCAGCAGGGAAGAATTTTGACGGTACCTGCAGAAGAAGCTCCGGCTAACTACGTGCCAGCAGCCGCGGTAATACGTAGGGAGCAAGCGTTATCCGGATTTATTGGGCGTAAAGCGCGCGTAGGCGGCCTATTAAGCGGAATCTCTAATCTGAGGGCTCAACCCCCAGCCGGCTTCCGAACTGGTAGGCTCG
+
GGGGGGGGGGGGGGGGGGGGGGGGGGGGGGGGGGGGGGGGGGGGGGGGGGGFGGGGGGGGGGGGGGGGGGGGGGGGGGGGGGGGGGGGGGGGGGGGGGGGGGGGGGGGGGGGGGGGGGGGGGGGGGGGGFGGGGGGFDGGGGGGGGGGGGGGGGGGGGGGGGGGGGGGGGGGGGGGGGGGGGGGGGGGGGGGGGFGGGEDF7CGGGGGGGGC=FC*:DDGCDGGGGGGGGDG?GGFGGF3>FFFGGCDFGGGGGG>@FF?9@GCDG3(;FFD)5;FF<DB>3FFFFFFF4.4
@M04650:207:000000000-C238N:1:1101:22116:6441 1:N:0:19
ACTCCTACGGAGGCAGCAGTGGGGAATTTTCCGCAATGGGCGAAAGCCTGACGGAGCAATGCCGCGTGGAGGTAGAAGGCCTACGGGTCGTGAACTTCTTTTCCCGGAGAAGAAGCAATGACGGTATCTGGGGAATAAGCATCGGCTAACTCTGTGCCAGCAGCCGCGGTAATACAGAGGATGCAAGCGTTATCCGGAATGATTGGGCGTAAAGCGTCTGTAGGTGGCTTTTTAAGTCCGCCGTCAAATCCCAGGGCTCAACCCCGGACAGGCGGTGGAAACTACCAAGCTGGG
+
GGGGGGGGGGGGGGGGGGGGGGGGEGGGGGGGDGFGGGGGGGGGGDGGGGGGGGGGGGGGGGGGGGGGGGGGGGCCFEGGGGGGGGGGGGGGGGGGGGGGGGGGGGGCFGGGGGGGGGGGGGGGGGGGGGGGG7FFFGGGGGFGGGGGGGGGGGGGGGGGGGGGGGGGGGDGGGGGGFFGFGGGGGGGGGGCFGGGDGGGGGGGGGGGGGEGGGGGGGGGGGGGFFGGCFFGFGG:FFFGFGDBGC5:*9DGFFCDD>F6CFGGFGG9:>FFFEE<29FFFFF6@FFB?FFFF0
@M04650:207:000000000-C238N:1:1101:11888:6441 1:N:0:19
ACTCCTACGGGAGGCAGCAGTAGGGAATCTTCCGCAATGGGCGAAAGCCTGACGGAGCAACGCCGCGTGAGTGATGAAGGTTTTCGGATCGTAAAACTCTGTTATTAGGGAAGAACAAATGTGTAAGTAACTGTGCATATCTTGACGGTACCTAATCAGAAAGCCACGGCTAACTACGTGCCAGCAGCCGCGGTAATACGTAGGTGGCAAGCGTTATCCGGAATTATTGGGCGTAAAGCGCGCGTAGGCGGTTTTTTAAGTCTGATGTGAAAGCCCACGGCTCAACCGTGGGGG
+
GGGGGGGGGGGGGGGGGGGGGGGGGGGGGGGGGGGGGGGGGGGGGGGGGGGGGGGGGGGGGGGGGGGFGGGGGGGGGGGGGGGGGGGGGGGGGGGGGGGGGGGFGGGGGGGGGGGGGGFFGGGGGGGGGGGGF<FGGGGGGGGGGGGGGGGGGGGGGGGGGGGGGGGGGGGGGGGGGGGGGGGGGG>DGGGGGEGGGGGG?FGGGGGFGFGGGGG=5CGDCGCGCFGGCCGGFGGGFFFGFGEECCDG?DD5)<75@F@FF=GFFGG<B7FFF?F316DFB03=?FF6(<>((4
@M04650:207:000000000-C238N:1:1101:11114:6448 1:N:0:19
ACTCCTACGGGAGGCAGCAGTAGGGAATCTTCGGCAATGGACGAAAGTCTGACCGAGCAACGCCGCGTGAGTGAAGAAGGTTTTCGGATCGTAAAACTCTGTTGGTAGAGAAGAACGTTGGTGAGAGTGGAAAGCTCATCAAGTGACGGTAACTACCCAGAAAGGGACGGCTAACTACGTGCCAGCAGCCGCGGTAATACGTAGGTCCCGAGCGTTGTCCGGATTTATTGGGCGTAAAGCGAGCGCAGGTGGTTTATTAAGTCTGGTGTAAAAGGCAGTGGCTCAACCATTGT
+
GGGGGGGGGDGGGGGGGGGGGGGGGGGGGGGGGGGGGGGGGGGGGGGGGGGGGGGGGGGGGGGGGGGFGGGGGGGEF=FGGGGGGGEGGGGGG,DFGGGGGGGGGGFEAFGGFGGGGCFDEEGFFGGGGGGG9FFGGGFGGGGGGGGGGGGGGGGGGGCFFGGGGGGGGGGGDGGGGGGFGGGGGGFFGGGGGGG58FGGGGGGGFGGEEGGDE8CECFGGGCC59:CFFGGFGGGG3?FFGEFG:DDB<FFCCF4=FBFG?>>B**,8?F?8@>F?:DFFFC?@@?,8F*-6
@M04650:207:000000000-C238N:1:1101:10689:6521 1:N:0:19
ACTCCTACGGGAGGCAGCAGTGGGGAATATTGCACAATGGGCGCAAGCCTGATGCAGCCATGCCGCGTGTATGAAGAAGGCCTTCGGGTTGTAAAGTACTTTCAGCGGGGAGGAAGGTGTTGAGGTTAATAACCTCAGCAATTGACGTTACCCGCAGAAGAAGCACCGGCTAACTCCGTGCCAGCAGCCGCGGTAATACGGAGGGTGCAAGCGTTAATCGGAATTACTGGGCGTAAAGCGCACGCAGGCGGTCTGTCAAGTCGGATGTGAAATCCCCGGGCTAAACCTGGGAAC
+
GGGGGGGGGDGGGGGGGGGGGGGGGGGGGGGGGGGGGGGGGGGGGGGGGGGGGGGGGGGGGGGGGGGGGGGGGGFGGGGGGGGGGGGGGGGGGGGGGGGGGGGGGGGGGGGEDFG?F<FGGGGGGCFGFFDFGCFGGGGGFGGFGFGEFBFFGEGEGFFGGGGDGGGGEEGDFGCFGGGGGGCCFGGGGGEDEECGGGGGGDGDGGGGGFDEE:8=F7CFGGGFGGGGGFCFBGD*9;?G@C<DGG5DD3DD<CFFFFFFGFGGDGG,*1*@@FFFFFCBD(*0*9).8>F:F3
@M04650:207:000000000-C238N:1:1101:12070:6528 1:N:0:19
ACTCCTACGGGAGGCAGCAGTGGGGAATATTGGACAATGGACCAAGAGTCTGATCCAGCAATTCTGTGTGCACGAAGAAGTTTTTCGGAATGTAAAGTGCTTTCAGTTGGGAAGAAGTCAGTGACGGTACCAACAGAAGAAGCGACGGCTAAATACGTGCCAGCAGCCGCGGTAATACGTATGTCGCAAGCGTTATCCGGATTTATTGGGCGTAAAGCGCGTCTAGGCGGTTTAGTAAGTCTGATGTGAAAATGCGGGGCTCAACCCCGTATTGCGTTGGAAACTGCTAAACT
+
GGGGGGGGGGGGGGGGGGGGGGGGGGGGGGGGGGGGGGGGGGGGGGAGGGGGGGGGGGGGGGGGGGGGGGGGGGGGGGGGFGGGGGGGEGGGFGGGGGGGGGGGGGGFGGGGGGGGGGGGGGGGGGGGGGGGGGGGGGGGGGGGGGGGGGGGGGGGGGFGGGGGGGGGGGGGGGGGGGGGGGGGGGGGEEFGGGGFGGGG5CEGGGGGGGGDEGGGGGGGGGGDFFGCGG5C5?CAFC=:FDFFCGCC?DCC7CFEEFFF=>FGFGDFF>DFFFFFB13>FACFFFFF>FF?B
@M04650:207:000000000-C238N:1:1101:18387:6529 1:N:0:19
ACTCCTACGGGAGGCAGCAGTAGGGAATATTGCTCAATGGGGGAAACCCTGAAGCAGCAACGCCGCGTGGAGGATGAAGGTTTTAGGATTGTAAACTCCTTTTGTTAGAGAAGATAATGACGGTATCTAACGAATAAGCACCGGCTAACTCCGTGCCAGCAGCCGCGGTAATACGGAGGGTGCAAGCGTTACTCGGAATCACTGGGCGTAAAGAGCGCGTAGGCGGGAAAGTAAGTCAGATGTGAAATCCTGTAGCTTAACTACAGAACTGCATTTGAAACTGCTTTTCTAG
+
GGGGGGGGGGGGGGGGGGGGGGGGGGGGGGGGGGGGGGGGGDGGGGGGGGFGGGGGGGGGGGGGGGGGGGGGGGGGGGGGGGGGGGGGGGGGGGGGGGGGGGGGGGGGGGGGGGGGGGGGGGGGGGGGGGGDGGGGGGGGGGGGGGGGGGGGGGGGGGGGGGGGGGGGGGGGGGGD>EGGGGGGGGGGGGGGGGGGGGGGGGGFGGGGGGGGFGGGGGGGGGECEEGGGFGGFGGGGGF>BGFFGFDCFGGGCFFFF?BFGFGGFGGBFFFFFFF?<BFF?AF46@6?BFFA
@M04650:207:000000000-C238N:1:1101:3864:6533 1:N:0:19
ACTCCTACGGGAGGCAGCAGTAGGGAATATTGCTCAATGGGGGAAACCCTGAAGCAGCAACGCCGCGTGGAGGATGAAGGTTTTAGGATTGTAAACTCCTTTTGTTAGAGAAGATAATGACGGTATCTAACGAATAAGCACCGGCTAACTCCGTGCCAGCAGCCGCGGTAATACGGAGGGTGCAAGCGTTACTCGGAATCACTGGGCGTAAAGAGCGCGTAGGCGGGAAAGTAAGTCAGATGTGAAATCCTGTAGCTTAACTACAGAACTGCATTTGAAACTGCTTTTCTAG
+
GGGGGGEGGG7CFEG;@FEFGFGGGCGFGGG,E<FFGGGGGGG@FFGGGGGG,CECFGFGGGGGGGGFGG7FFEFGGGGGGFGFBFGAEEFFFGGGGGGGGGGFGG<FEFCFGGGGFGGCFCFFFFFG,FGGGCB=,CFFGGGGGG7,CDEGGGGGGCFFCFGGGGDCG7*@,?FDEGGDGEGG,>BECEEEEFCC5CFFFGGGGGGG>*:*><6E=DGG*9/ACD=C*9@C?9F<FG?:BC=F*::CFGGG7>FFFF?/AF*C6FGFFF**9@FFA:*9?BC?BB=3A=@A
@M04650:207:000000000-C238N:1:1101:9470:6548 1:N:0:19
ACTCCTACGGGAGGCAGCAGTGGGGAATATTGGACAATGGACCAAGAGTCTGATCCAGCAATTCTGTGTGCACGAAGAAGTTTTTCGGAATGTAAAGTGCTTTCAGTTGGGAAGAAGTCAGTGACGGTACCAACAGAAGAAGCGACGGCTAAATACGTGCCAGCAGCCGCGGTAATACGTATGTCGCAAGCGTTATCCGGATTTATTGGGCGTAAAGCGCGTCTAGGCGGTTTAGTAAGTCTGATGTGAAAATGCGGGGCTCAACCCCGTATTGCGTTGGAAACTGCTAAACT
+
GGGGGGGGGGGGGGGGGGGFGGGGGGGGGGGGGGGGGGGGGGGGGG@GGGGGGGGGGGGGGGGGGGGGGGG,FGGGGG8FFGGGGGGGGGGGGGGGGGEGGGGGGGGGGFGFGGGGGGGGGGGGGGGGGGGGGGGGFFGGGGGGGGGGGGGGGGGGGGGGGGGGGGGGGGGGGGGGGGGGGGGGGFGGEGFGGGEGGGGEEEGGFCFCFGFGEGGFFFGGGGGGGGGGGGCCD7:FGG?FFGFFFC*77CFCCFGD>>@DDFGGFGGFFFBFF?4),:3>F4>FFFFBBFBB<
@M04650:207:000000000-C238N:1:1101:26424:6551 1:N:0:19
ACTCCTACGGGAGGCAGCAGTGGGGAATATTGCACAATGGGCGGAAGCCTGATGCAGCGACGCCGCGTGGGGGATGACGGCCTTCGGGTTGTAAACCTCTTTCACCAAGGACGAAGCGGGAGTGACGGTACTTGGGGAAGAAGCACCGGCTAACTACGTGCCAGCAGCCGCGGTAATACGTAGGGTGCGAGCGTTGTCCGGATTTATTGGGCGTAAAGAGCTCGTAGGCGGTTCGGTAAGTCGGGTGTGAAAACTCTGGGCTCAACCCAGAGCCGCCACCCGATACTGCTGTG
+
GGGGGGGGGGGGGGGGGGGGFGGGGGGGGGGGGGGGGGGGGGGGGGGGGGGGGGGGGGGGGGGGGGGFGEGGGGGGGGGGGEGFGGGGGGGGGGGGGGGGGGGGGGGFGGGGGGGGGGGGGGGGGGGGGGGGGGFGGGGGGFGGGGGGGGFEFG9FCGFGGGFGGGGGFGGGGEGGGGGFGFGGGGGGE5:?EGEGGDGGGCEC?7CCFGGGG=EEC7CDCCFG:EFECDG>55DGGFEGFGFFGGG1>7*:CC<4@=?>EF5C@746@F>75@>:99D)>>)7<5FF2@FD?
@M04650:207:000000000-C238N:1:1101:6706:6588 1:N:0:19
ACTCCTACGGGAGGCAGCAGTGGGGAATATTGCACAATGGGCGCAAGCCTGATGCAGCCATGCCGCGGGTATGAAGAAGGCCGTCGGGTTGTAAAGTACTTTCAGCGAGGAGGAAGGCGACAAGGTTAATAACCTTGTCGATTGACGTTACTCGCAGAAGAAGCACCGGCTAACTCCGTGCCAGCAGCCGCGGTAATACGGAGGGTGCAAGCGTTAATCGGAATTACTGGTCGTAAAGCGCACGCAGGCGGTCTGTCAAGGCGTATGTGAAATCCCCGGGCTCAACCGGGGAAC
+
EF@@@F@<@CGGED>CFBEF<CFGGEEGCFFCFFDGG9,-C<@CECEEF8FF<@,CFEFGEFCDFDE7:>CEFCFFGGGGC,+8+@F>BBFCFGFEFEF<FG9FDAFEEEFCCBDD:=7F@EBDEFF9EC<9<7D,<,@7F+@C:=C@FFGGF:*>@@F,?,,6D>:C*:**7CC@<*C7B*2?7<>8**38*BEG?CC;E8E5?;C=60<C*1;=5>:C*1*AFC+:CGC?)/7A5??355;B57D)5C3>/9C?*96*+7C/)7DD*1@F4*)9(,955(**9).-1)57(-
@M04650:207:000000000-C238N:1:1101:6295:6615 1:N:0:19
ACTCCTACGGGAGGCAGCAGTGGGGAATATTGCACAATGGGCGCAAGCCTGATGCAGCCATGCCGCGTGTGTGAAGAAGGCCTTCGGGTTGTAAAGCACTTTCAGCGAGGAGGATGGTTGGTGTCTTAATCCGGCATCGCATGGACGTTACTCGCAGAAGAAGCACCGGCTAACTCCGTGCCAGCGGCCGCGGTGGTACGGAGGGTGCAAGCGTTAATCGGAGTTACTGGGCGTAAAGCGCACGCAGGCGGTCTGTTCAGTCAGATGTGAAATCACCGGACTTCACCTGGGAAC
+
FGGGGGGGGGGGGGGGGGGGGGGGGGGGGGGGGFGGGGGGGGGGGGGGGGGGGGGGGGFGGGGGGGGFGEG<EFAGGGGGGGGGGGGGGGGGGGGGGCFGGGGGAF==CGGEGE,4+58+488F<FD<5B,,++3@:DFFDE+>,,+833>8,3>+@CF:F>FF7F7F**5><F,>>C:**:;C***48*=:5:**/+01/8*:E/*12A77=A8*:>7F*7*2CCEC+*;7>=3:***1393.>C)9@G3<C19=F4@B?@?>*0*)***/9/*0:?C).7C**=B?F4380(
@M04650:207:000000000-C238N:1:1101:8771:6617 1:N:0:19
ACTCCTACGGGAGGCAGCAGTGGGGAATATTGCACAATGGGCGCAAGCCTGATGCAGCGACGCCGCGTGAGGGATGACGGCCTTCGGGTTGTAAACCTCTTTCAGCAGGGAAGAAGCGAGAGTGACGGTACCTGCAGAAGAAGCGCCGGCTAACTACGTGCCAGCAGCCGCGGTAATACGTAGGGCGCAAGCGTTGTCCGGAATTATTGGGCGTAAAGAGCTCGTAGGCGGTTTGTCGCGTCTGGTGTGAAAACTCAAGGCGCAACCTTGAGCTTGCATCGGGTACGGGCAGAC
+
GGGGGGGGGGGGGDGGGGGGEFFCGGGGGGGGGGGGGGGGGGGGGGGGGGGGGFGGGGGGGGGGGGGFGDGGGGGGGGGGGGGGGGGGGGGGGGGGGGGGCFGGGGGGGGGGGGGGFGGGGGFGGGDGEFGGGGGGGGGGFGGGGGGGGG7>FFFGGCG<CFGCGGFGFGGGGGDGGFFC?:CEEFGGGGDEC:*8;C@EG5C*<F7EFGF=ECEGG7:F;7@:CEFGGC=*.*9::C<<)9<>DC45>CFFG4*9B@FFC)7)7)9:FFF4)*971,0=565:)0896.)(-.
@M04650:207:000000000-C238N:1:1101:27988:6625 1:N:0:19
ACTCCTACGGGAGGCAGCAGTGGGGAATTTTGGACAATGGGCGAAAGCCTGATCCAGCAATGCCGCGTGCAGGATGAAGGCCTTCGGGTTGTAAACTGCTTTTGTACGGAACGAAAAAGCTCCTTCTAATACAGGGGGCCCATGACGGTACCGTAAGAATAAGCACCGGCTAACTACGTGCCAGCAGCCGCGGTAATACGTAGGGTGCGAGCGTTAATCGGAATTACTGGGCGTAAAGCGTGCGCAGGCGGGTATGTAAGACAGATGTGAAATCCCCGGGCTCAACCTGGGAAC
+
GGGGGGGGGGGGGGGGGGGGGGGGGGGGGGGGGGGGGGGGGFGGGGCGGGGGFFGGGGGGFGGGGGGGGGFEGGGGGGGGGGGGGGGGGGGGGGGGGDFGGGFFFGGGGGGCFFGGDEF,A<BFFGCFFDCFFG<>FCC:>F8BEFCC@<CFGFCCFGGGGGGFA:E>FG7EG72DGEGGFGGGG?6CC8CCGGGG;FGGCGFEGGCEEG=C::5;CGDCED8*<:FFGCGG@GGGGFFCED33C99739D)9DGFFFFFFFFFFCDFFBFFFFFF?;GEE6F?45:(...43-
@M04650:207:000000000-C238N:1:1101:16436:6658 1:N:0:19
ACTCCTACGGGAGGCAGCAGTGGGGAATATTGCACAATGGGCGCAAGCCTGATGCAGCCATGCCGCGTGTGTGAAGAAGGCCTTCGGGTTGTAAAGCACTTTCAGCGAGGAGGAAGGGTGGTGTCTTAATACGGCATCACATTGACGTTACTCGCAGAAGAAGCACCGGCTAACTCCGTGCCAGCAGCCGCGGTAATACGGAGGGTGCAAGCGTTAATCGGAATTACTGGGCGTAAAGCGCACGCAGGCGGTCTGTTAAGTCAGATGTGAAATCCCCGGGCTCAACCTGGGAAC
+
GGGGGGGGGGEGGGGGGGGGGGGGGGGFFGGGGGGGGGGGGGGGGGGGGGGGGGGGGGGGGGGGGGGGGGGGGGGGGGGGGGGGGGGGGGGGGEGGGGGGGGGGGGFFGGCGFFFGGGAFGEGFGGGGGGGGGGGGGGFFGGGGGGGGGGGGGGGCGDGGGGGGGGGGGGGGGGGGGGGGGGGGGGGGFCEGG>EGGCFFEGGGGEEEGGGFGGDGGGFGGCCFGGGGGGGGEEDGGFBGFGFF3737@DGGD*9BFFFFFFGG?CG4*@4@FFFF?>D:@3*/9FFBF>F?24
@M04650:207:000000000-C238N:1:1101:5132:6664 1:N:0:19
ACTCCTACGGGAGGCAGCAGTGGGGAATATTGGACAATGGGCGAAAGCCTGATCCAGCAATGCCGCGTGAGTGATGAAGGCCTTAGGGTTGTAAAGCTCTTTTACCCGGGAAGATAATGACTGTACCGGGAGAATAAGCCCCGGCTAACTCCGTGCCAGCAGCCGCGGTAATACGGAGGGGGCTAGCGTTGTTCGGAATTACTGGGCGTAAAGCGCACGTAGGCGGCTTTGTAAGTCAGAGGTGAAAGCCTGGAGCTCAACTCCAGAACTGCCTTTGAGACTGCATCGCTTGA
+
GGGGGGGGGGGGGGGGGGGGGGGGGGGGGGGGGGGGGGGGGGGGGGGGGGGGGGGGGGGGGGGGGGGGGGGGGGGGGGGGGGGGGGGGGGGGGFGGGAEGGGGGGGGGGGGDGGGGFGGGGGGGGGGGGGGGGGGGGGGGCGGGGGGGGGGGGGGDGGCFGGFGGGDGGGGGGGGEGGGGEDGGFFGGEGEGGGGGGGGGGGGGGGGGGGGGFGGGEGGGGGEGGGGGGGFFFGGFD7FG@GFFFGFG4FGGF<FFFFFFG?C7?FC?FFFFFFFFBDG5?27??FF?FF@?(
@M04650:207:000000000-C238N:1:1101:9757:6699 1:N:0:19
ACTCCTACGGGAGGCAGCAGTAGGGAATATTGCTCAATGGGGGAAACCCTGAAGCAGCAACGCCGCGTGGAGGATGAAGGTTTTAGGATTGTAAACTCCTTTTGTTAGAGAAGATAATGACGGTATCTAACGAATAAGCACCGGCTAACTCCGTGCCAGCAGCCGCGGTAATACGGAGGGTGCAAGCGTTACTCGGAATCACTGGGCGTAAAGAGCGCGTAGGCGGGAAAGTAAGTCAGATGTGAAATCCTGTAGCTTAACTACAGAACTGCATTTGAAACTGCTTTTCTAG
+
GGGGGGGGGGGGGGGGGGGGGGGGGGGGGGGFGGGGGGGGGGGGGGGGGGGGGGGGGGGGGGGGGGGGGGGGGGGGGGGGGGGGGGGGGGGGGGGGGGGGGGGGGGGGGGGGGGGGGGGGGGDEGGGGGGGGGGGGGGGGGGGGGGGGGGGGGGGGGGGGGGGGGGGGEGEFFGGGGGGGGGDGCECEGGGGGGGGGDGGGGGGGGGGGGG7FGG6EGGGGDGGGGGGGGGGFGF9FGFFFGFFGGGGFGG=>>C4FFF*+9CFFGGFFFFFFFFFFFGFFAFFFFFBFF=6
@M04650:207:000000000-C238N:1:1101:21539:6716 1:N:0:19
ACTCCTACGGGAGGCAGCAGTAGGGAATATTGCTCAATGGGGGAAACCCTGAAGCAGCAACGCCGCGTGGAGGATGAAGGTTTTAGGATTGTAAACTCCTTTTGTTAGAGAAGATAATGACGGTATCTAACGAATAAGCACCGGCTAACTCCGTGCCAGCAGCCGCGGTAATACGGAGGGTGCAAGCGTTACTCGGAATCACTGGGCGTAAAGAGCGCGTAGGCGGGAAAGTAAGTCAGATGTGAAATCCTGTAGCTTAACTACAGAACTGCATTTGAAACTGCTTTTCTAG
+
GGGGGGGGGGGGGGGGGGFGGGGGGGGGGGGGGGGGGGGGGGGGGGGGGGGGGGGGGGGGGGGGGGGGGGGGGGGGGGGGGGGGGGGFFGGGGGGGGGGGGGGGGGGGG9FGGGGGGGGGGGGGGGGGGGGGGGGGGGGGGGGGGGGGGGGGGGGGGGGGGGGGGGGDGGGGGGGGGGGGGCEGGGGGGG=EFGEGDCGFFGGEGGGGC=EFFGGGGGGGGGGGGG=*:4CGFCFGGFFGFGFFDFGGFGGGGGGFFFF4CFGG:4C>>FFFFBFF2:FFFFGFFFFFFF?<
@M04650:207:000000000-C238N:1:1101:21469:6731 1:N:0:19
ACTCCTACGGGAGGCAGCAGTGGGGAATATTGCACAATGGGCGCAAGCCTGATGCAGCCATGCCGCGTGTGTGAAGAAGGCCTTCGGGTTGTAAAGCACTTTCAGCGAGGAGGAAGGCGATAAGGTTAATAACCTTGTCGATTGACGTTACTCGCAGAAGAAGCACCGGCTAACTCCGTGCCAGCAGCCGCGGTAATACGGAGGGTGCAAGCGTTAATCGGAATTACTGGGCGTAAAGCGCACGCAGGCGGTCTGTCAAGTCGGATGTGAAATCCCCGGGCTCAACCTGGGAAC
+
GGGGGGGGGGGGGGGGGGGGGGGGGGGGGGGGGGGGGGGFGGGGEGGGGGGGGGGGGGGFGFGGGGGFGGGGGGGGGGGGGGGGGGGGGGGGGGGGGGGGGGGGGGGEGGGGGGGGGGGDGGGGGGGGGGGGGGGGGGGGGGGGGGGGGDGGGGGGGEGGFG7FFFGGGGG@FGGGGGGGGGGFGGGGGGGGGGGEGGGGGCEGGGGDCFDCGGGGFGGGGGDGGGGG7CCFBC3CFG4)<37DGGDD><<DDGGFFFF4<@DC3DDBFFFBFBFFF9GB51C*=FF??@F24-
@M04650:207:000000000-C238N:1:1101:18555:6737 1:N:0:19
ACTCCTACGGGAGGCAGCAGTGGGGAATATTGCACAATGGGCGCAAGCCTGATGCAGCCATGCCGCGTGTATGAAGAAGGCCTTCGGGTTGTAAAGTACTTTCAGCGAGGAGGAAGGCATTGTGGTTAATAACCACAGTGATTGACGTTACTCGCAGAAGAAGCACCGGCTAACTCCGTGCCAGCAGCCGCGGTAATACGGAGGGTGCAAGCGTTAATCGGAATTACTGGGCGTAAAGCGCACGCAGGCGGTCTGTCAAGTCGGATGTGAAATCCCCGGGCTCAACCTGGGAAC
+
GGGGGGGGGGGGGGGGGGGGGGGGGGGGGGGGGGGGGGGGGGGGGGGGGGGGGGGGGGGGGGGGGGGGGGGGGGGGGGGGGGGGGGGGGDGGGFGGGGGGGGGGGGGGGGGGGGGGGGGGGGGGGGGGGGGGGGFGFGFGGGGGCFFGGFGGGGGGGGCEGGGFGGGGGGGGGGGGGGGGGGGGGGGGGDGGEGGCGGGGGGEGGGGGGGGGGEGDF=>FGGGGGGGGFFFCBCCGCGFC)/>DD)7DFGGGGGG6@697<9DG5CGFFFFF@609?6C>:9CFFFF?F>>??4
@M04650:207:000000000-C238N:1:1101:23734:6741 1:N:0:19
ACTCCTACGGGAGGCAGCAGTAGGGAATCTTCGGCAATGGACGAAAGTCTGACCGAGCAACGCCGCGTGAGTGAAGAAGGTTTTCGGATCGTAAAACTCTGTTGTTAGAGAAGAACAAGTGGGAGAGTAACTGCTCCCGCCTTGACGGTATCTAACCAGAAAGCCACGGCTAACTACGTGCCAGCAGCCGCGGTAATACGTAGGTGGCAAGCGTTGTCCGGATTTATTGGGCGTAAAGCGAGCGCAGGCGGTTTCTTAAGTCTGATGTGAAAGCCCCCGGCTCAACCGGGGAGG
+
GGGGGGGGGGGGGGGGGGGGGGGGGGGGGGGGGGGGGGGGGGGGGGGGGGGGGGGGGGGGGGGGGGGCFEGGGGGGGGGGCGGGGGGGGGGGGGGGGGGGGGGGGGGGGGGGGGGGGGGGGGGFGCGGGGGGGGGGGGGGGGGGGGGGGGGGGGGGGGGGGGGGGGGGGGGGGGGGGGGGGGGGGGGGGGGGGGGGGGGGGGGGGGGGGGGGGGGGGGGGGGGGEGGFFGGGFGGGGFFGFGFFGGGGFGGGGGGBFFF@GFFGFGGFFFFBFFFFFFGE5>D@FFFBBFF>>F
@M04650:207:000000000-C238N:1:1101:25940:6744 1:N:0:19
ACTCCTACGGGAGGCAGCAGTAGGGAATCTTCCGCAATGGGCGAAAGCCTGACGGAGCAACGCCGCGTGAGTGATGAAGGTTTTCGGATCGTAAAACTCTGTTATTAGGGAAGAACAAATGTGTAAGTAACTGTGCATATCTTGACGGTACCTAATCAGAAAGCCACGGCTAACTACGTGCCAGCAGCCGCGGTAATACGTAGGTGGCAAGCGTTATCCGGAATTATTGGGCGTAAAGCGCGCGTAGGCGGTCTGTTAAGTCAGATGTGAACTCCCCGGGCTTAACCTGGGAAC
+
FFGGGGGGGEDGECEC:CFGGFDDGGG@EFFGGCFGGE9C<FGGEFCGGFCGE:CFEE<EF@FFGEGGG=BGC9F9?F<EB<FFCFDFF:CFFEGGGEGGFFD<EGCFFEFG:FEFFEGGGGGD<FFDDAFDAFFFFGGGAFDC=FCEEFFFFG<FGF,,@DFG7FCFG@BE7<B,D*FF7C;CFF,>::=EGG7:F9CC+B8BFECFGF5EGGCE77@//9*A8++A+C8=:EC:C7653)../9>7?3<95CC978BFGFG7*::)**11*9@584C@E><FFFFA1:57?(
@M04650:207:000000000-C238N:1:1101:24690:6754 1:N:0:19
ACTCCTACGGGAGGCAGCAGTGGGGAATATTGCACAATGGGCGCAAGCCTGATGCAGCCATGCCGCGTGTATGAAGAAGGCCTTCGGGTTGTAAAGTACTTTCAGCGAGGAGGAAGGCATTGTGGTTAATAACCGCAGTGATTGACGTTACTCGCAGAAGAAGCACCGGCTAACTCCGTGCCAGCAGCCGCGGTAATACGGAGGGTGCAAGCGTTAATCGGAATTACTGGGCGTAAAGCGCACGCAGGCGGTCTGTCAAGTCGGATGTGAAATCCCCGGGCTCAACCTGGGAAC
+
GGGGGGFGGGGGGGGGGGGGGGGGGGGGGGGGGGGGGGEGGGGGGGGGGGGGGGGGGGGGGGGGGGGGGGGGGGGGFFGGGGGGGGGGGGGGGGGGGGGGFGGGGGGGGGGGGGGFGGGGGGGGGGGGGGGGGGGGGGGGEGGGGGGGGGGGGGGGGGGGGGGGGGGGGGGGGGGGGGGGEFFGGGGGGGGGGGGDDFGGDGGGGGGGGGGGGGDGGGGGGGGGGGGG:FGGFGDEFFFGFGFFGGGGFGC<DDD8FFFFGFGG>DGFFFF*6@FFF;C@DFGFFFF7<FFFFB
@M04650:207:000000000-C238N:1:1101:21893:6757 1:N:0:19
ACTCCTACGGGAGGCAGCAGTAGGGAATCTTCGGCAATGGACGAAAGTCTGACCGAGCAACGCCGCGTGAGTGAAGAAGGTTTTCGGATCGTAAAACTCTGTTGGTAGAGAAGAACGTTGGTGAGAGTGGAAAGCTCATCAAGTGACGGTAACTACCCAGAAAGGGACGGCTAACTACGTGCCAGCAGCCGCGGTAATACGTAGGTCCCGAGCGTTGTCCGGATTTATTGCGCGTAAAGCGAGCGCAGGTGGTGTATTAAGTCTGGTGTCGAAGGCAGTGGCTCAACCATTGT
+
GGGGGGGGGGGGGGGGGGGGGCGGGGGGGGGGFEGGGGGGGGGEGGGGGGGGFFCGGGCGGGGGGGGGGGGDFGDFGFGGE<FFGGGGGGGGGGGGGGGGGGGCCGGGGCGEEGFFEGGGGEGFGCGGGFGEGGGGFFGFG<FGGGGFGGGGGFGGGFGFCF@FGDG@*@C*CCFFCFGGGGGGGGFGGFCEECCCCFFCF++=EGGGFGG5=E>*>DCD;C27*<<C+C+18E77*99*7*).1CGGD59C5**19@F49F7DFG*())08:5>@1:FF?(*96=F((9/64
@M04650:207:000000000-C238N:1:1101:3629:6769 1:N:0:19
ACTCCTACGGGAGGCAGCAGTAGGGAATATTGCTCAATGGGGGAAACCCTGAAGCAGCAACGCCGCGTGGAGGATGAAGGTTTTAGGATTGTAAACTCCTTTTGTTAGAGAAGATAATGACGGTATCTAACGAATAAGCACCGGCTAACTCCGTGCCAGCAGCCGCGGTAATACGGAGGGTGCAAGCGTTACTCGGAATCACTGGGCGTAAAGAGCGCGTAGGCGGGAAAGTAAGTCAGATGTGAAATCCTGTAGCTTAACTACAGAACTGCATTTGAAACTGCTTTTCTAG
+
GGGGGGGGGGGEGGGGGGGGGGGGGGGGGGGGGGGGGGGGGGGGGGGGGGGGGGGGGGGGGGGGGGGCFGCFGGGGGGGGGGGGGGGGGGGGGGGGGGGGGGGGGGGGGGGGGGGGFGGGGDGFGGGGGGGGGGGGGGGGGGGGGGEGGGG8FFGEGGGGGGGGGGGGGGGGGFGEGGGGDGGGG?*;CC8C9CEECEGFGGGGGGGG8=EGGGGGGGG9CCCFGGGGG4EGFGGC7FFC?G4=FGG7@FGGF7C4=F@FGFGFFGG?FBF4FFFFFFGFF<FF4@=?D*9A
@M04650:207:000000000-C238N:1:1101:14530:6839 1:N:0:19
ACTCCTACGGGAGGCAGCAGTGGGGAATATTGCACAATGGGCGCAAGCCTGATGCAGCCATGCCGCGTGTATGAAGAAGGCCTTCGGGTTGTAAAGTACTTTCAGCGGGGAGGAAGGCGATAAGGTTAATAACCTTGTCGATTGACGTTACCCGCAGAAGAAGCACCGGCTAACTCCGTGCCAGCAGCCGCGGTAATACGGAGGGTGCAAGCGTTAATCGGAATTACTGGGCGTAAAGCGCACGCAGGCGGTCTGTCAAGTCGGATGTGAAATCCCCGGGCTCAACCTGGGAAC
+
GGGGGGGGGGGGGGGGGGGGGGGGGGGGGGGFGGGGGGGGGGGGGGGGGGGGGGGGGGGGGGGGGGGEEGGGFGGGGGGGGGGGGGGGGGGGGGGGGGGGGGGGGGGGGGGCGGGGGGGGGGGGGGGFEGGGGGGGGGGGGGGGGGGGGGGGGGGGGGGFFFGGGGGGGGGGGGGGGGGCEGGGGGGGGCGGGGGGGGGGGCEGGGGGFGGGGGGDGGGGGG8=FGGGGGGGFGGGGGFGFGFFDCDCDDDDGGGFFF?FGFGG>DCBFFFFFF@FF>DFFFGFFFFFFFFF?4
@M04650:207:000000000-C238N:1:1101:23103:6845 1:N:0:19
ACTCCTACGGGAGGCAGCAGTAGGGAATATTGCTCAATGGGGGAAACCCTGAAGCAGCAACGCCGCGTGGAGGATGAAGGTTTTAGGATTGTAAACTCCTTTTGTTAGAGAAGATAATGACGGTATCTAACGAATAAGCACCGGCTAACTCCGTGCCAGCAGCCGCGGTAATACGGAGGGTGCAAGCGTTACTCGGAATCACTGGGCGTAAAGAGCGCGTAGGCGGGAAAGTAAGTCAGATGTGAAATCCTGTAGCTTAACTACAGAACTGCATTTGAAACTGCTTTTCTAG
+
GGGGGGGGGGGGGGGGGGGGGGGGGGGGGGGGGGGGGGGGGGGGGGGGGGGGGGGGGGGGGGGGGGGCFGDGGFGGGGGGGGGGGGGGGGGGGGGGGGGGGGGGGGGGGGGGGGGGGGGGGGGGGGGGGGGGGGGGGGGGGGGGGGGGGGGGGGGGGGGGGGGGGGGGGDGGGGGGDGGGGGGGGGGGGGGGGGGGCGGGGGGGGGFGGGGGGGGGGGGGGGGGGGGGGGGGFGGGGGFGFGFFGCFGFGGGGGGFFFFFGFGGFGGFFFFFFFFFFFGFF<F49FFDFFFB
@M04650:207:000000000-C238N:1:1101:24797:6887 1:N:0:19
ACTCCTACGGGAGGCAGCAGTAGGGAATCTTCGGCAATGGACGAAAGTCTGACCGAGCAACGCCGCGTGAGTGAAGAAGGTTTTCGGATCGTAAAACTCTGTTGGTAGAGAAGAACGTTGGTGAGAGTGGAAAGCTCATCAAGTGACGGTAACTACCCAGAAAGGGACGGCTAACTACGTGCCAGCAGCCGCGGTAATACGTAGGTCCCGAGCGTTGTCCGGATTTATTGGGCGTAAAGCGAGCGCAGGTGGTTTATTAAGTCTGGTGTAAAAGGCAGTGGCTCAACCATTGTT
+
GGGGGGGGGGGGGGGGGGGGGGGGGGGGGGGGGGGGGGGGGGGGGGGGGGGGGGDGGGGGGGGGGGGGGGGGGGGGGGGGGGGGGGGGGGGGGGGGGGGGGGGGGGGGGGGGGGGGGGGGGGGGGGGGGGGFFFGGGGGGGFGGGGGGGGGGGGGGGGGGGGGGGGGGGGGGEGGGGGGGGGGGGGGGGC=EGGEGGGGGGGFGGGGGGGGGGGGDEGGGGGD=EFGGGGGFFG5EGC77>DFFGGDC>9CG1>7<FF=BGFDGFC::;F9F4*8>BBFFFFDFFF?BFF?AD.
@M04650:207:000000000-C238N:1:1101:16699:6893 1:N:0:19
ACTCCTACGGGAGGCAGCAGTGGGGAATTTTCCGCAATGGGCGAAAGCCTGACGGAGCAATGCCGCGTGGAGGTAGAAGGCCTACGGGTCGTGAACTTCTTTTCCCGGAGAAGAAGCAATGACGGTATCTGGGGAATAAGCATCGGCTAACTCTGTGCCAGCAGCCGCGGTAATACAGAGGATGCAAGCGTTATCCGGAATGATTGGGCGTAAAGCGTCTGTAGGTGGCTTTTTAAGTCCGCCGTCAAATCCCAGGGCTCAACCCCGGACAGGCGGTGGAAACTACCAAGCTGG
+
GGGGGGGGGGGCGGGGGGGGGGGGGGGGGGGGGGGGGGGCGGGGGEFFGGGGGGGGGGGGGAGGGGGGGGEGGGGGGGGGGGGCGGGGGGGGGGGGGGGGGGGCFEEGGGEGGGGCFGFGGGGGGGCFGGGGGGDFGGGGGGFGGGGGDGGGGGGG,FF;FF::DGGGGGEGGGGGGGGGGGGGGGGGGGGGGGGGGG8ECFGGGGGGGGGDGCFGGGGDCDFCFGGGGGGGFGGFGGFGFGFFGGDGFGGGGCFFEEF;C=FGFGCBEB>3:@><19GF?29=FFF0)7>BF?
@M04650:207:000000000-C238N:1:1101:22879:6920 1:N:0:19
ACTCCTACGGGAGGCAGCAGTGGGGAATATTGGACAATGGACCAAGAGTCTGATCCAGCAATTCTGTGTGCACGAAGAAGTTTTTCGGAATGTAAAGTGCTTTCAGTTGGGAAGAAGTCAGTGACGGTACCAACAGAAGAAGCGACGGCTAAATACGTGCCAGCAGCCGCGGTAATACGTATGTCGCAAGCGTTATCCGGATTTATTGGGCGTAAAGCGCGTCTAGGCGGTTTAGTAAGTCTGATGTGAAAATGCGGGGCTCAACCCCGTATTGCGTTGTGAACTGCTAAACT
+
GGGGFGEGEGDEGGEEGGFGGGFCEGGGGGGGGGGGCF@<DFDGGGF<FGGGGGGGFGFGFFEFGCFGGGF,CFE:CG@FGCFGGGG7:FFGGGGGGGGGGGFGGFGGGGGFDGGGGGGGGGDEGGGGGGGGGGGGGGGGGGGGDFGDGGFF<FFG?FGGCFGGF?DGGGGGGGGFEEFGGGCCGGDG8EFEEGGGGGGEEGEGGGG79F5CEGDCCFGGG):EEFFGGGGDEGGGGCFFFGF?GGGG=CFGG*>B@D>>EF=F?CGF>FEFFF?73?G.)-:B?9?649?>B
@M04650:207:000000000-C238N:1:1101:6218:6954 1:N:0:19
ACTCCTACGGGAGGCAGCAGTGGGGAATATTGCACAATGGGCGCAAGCCTGATGCAGCCATGCCGCGTGTATGAAGAAGGCCTTCGGGTTGTAAAGTACTTTCAGCGGGGAGGAAGGGAGTAAGGTTAATAACCTTATTCATTGACGTTACCCGCAGAAGAAGCACCGGCTAACTCCGTGCCAGCAGCCGCGGTAATACGGAGGGTGCAAGCGTTAATCGGAATTACTTGGCGTAAAGCGCACGCAGGCGGTCTGTCAAGTCGGATGGGAAATCCCCGGGCTCAACCTGGGAAC
+
GGGGGGGGGGGGGGGGGGGGGGEGGCFFGFGGGGGGFGGGFGG@FEGCGGGGGGGGGGGGDF@8FEGEG,CEFGECGGGGGD<FB<FGFGEF9EF<EFFEGGAF,EC:@GCE:+B,=:<FFFFFE>D=AFCDFGGG9FAFGGE9CFCC+@B><:*FF*D::FG7,,2><8*:,,4CG7F<*=C::6C+:8*:8:E15<ECEE=>ECEEGF<CC:;?CF>CCDEF?:EE+78+5*1:/:9C:DDBDDGGFGGCDCD*@FF@E973717(0)6:69)/3(98)(*1?5>01:5(.-
@M04650:207:000000000-C238N:1:1101:5326:6970 1:N:0:19
ACTCCTACGGGAGGCAGCAGTGGGGAATATTGCACAATGGGCGCAAGCCTGATGCAGCCATGCCGCGTGTATGAAGAAGGCCTTCGGGTTGTAAAGTACTTTCAGCGGGGAGGAAGGCGGTGAAGTTAATAGCTTCACCGATTGACGTTACCCGCAGAAGAAGCACCGGCTAACTCCGTGCCAGCAGCCGCGGTAATACGGAGGGTGCAAGCGTTACTCGGAATCACTGGGCGTAAAGAGCGCGTAGGCGGGAAAGTAAGTCAGATGTGAAATCCTGTAGCTTAACTACAGAAC
+
GGGGGGGGGGGGGGGGGGGGEGGGGGGGGGGGGGGGGGGGGGFGG@FGGGGGGGGGGGGGGGGGGGGGGGGGGGGGGGGGGGGGGGGGGGGGGGGGGFFFGGFCGGGGGG4FG>FDGGGGC=FFGCFGFGGGGGGGGGGGGGFGAFGEDGGGGGGDEGGCGGFFFGFGEEE@FGGGCGFGGGFGFG>CCEGGGE5CFFF5EGGGGGGGFGGGGGGGGGGGGGGGGGGG74*CB5DC<FFGFGEFGGG36DG375DFF*==?FF7=CC296FFFF6BAB76?<>?@*9>?4FA?0
@M04650:207:000000000-C238N:1:1101:7035:6979 1:N:0:19
ACTCCTACGGGAGGCAGCAGTAGGGAATATTGCTCAATGGGGGAAACCCTGAAGCAGCAACGCCGCGTGGAGGATGAAGGTTTTAGGATTGTAAACTCCTTTTGTTAGAGAAGATAATGACGGTATCTAACGAATAAGCACCGGCTAACTCCGTGCCAGCAGCCGCGGTAATACGGAGGGTGCAAGCGTTACTCGGAATCACTGGGCGTAAAGAGCGCGTAGGCGGGAAAGTAAGTCAGATGTGAAATCCTGTAGCTTAACTACAGAACTGCATTTGAAACTGCTTTTCTAG
+
GGGGGGGGGGGCGGGGGGGGGGGGGGGGGGGGGGGGGGGGGGGGGGGGGGGFFGGGGGGGGGGGGGGDGEGGGGGGGFFGCFFGDGGGGGGGGGGGGGGGGGGGGGGGCFGEGGGGGGGFGGGGGFGGCGGGGGGGGFAFFGGGGGGGGFFGGGGGGGGGGGGGGGGGGGGGGGGGCGGFGGGGFGGGGGGE9EEGDG>GGCFGGGGGCGG=CCGEGCD3?DGCCEE5CDFC=FGGFGF==C76:CCD49:*0:C??FF79FFFFC7?FFF=FFFF96FF?BFFF?74<@7<
@M04650:207:000000000-C238N:1:1101:24669:6988 1:N:0:19
ACTCCTACGGGAGGCAGCAGTGGGGAATATTGCACAATGGGGGAAACCCTGATGCAGCCATGCCGCGTGTGTGAAGAAGGCCTTAGGGTTGTAAAGCACTTTCAGTGGGGAGGAAGGATGTGGTGTTAATAGCGCCATGTATTGACGTTACCCACAGAAGAAGCACCGGCTAACTCCGTGCCAGCAGCCGCGGTAATCCGGAGGGTGCAAGCGTTAATCGGAATTACTGGGCGTAAAGCGCACGCAGTCGGTTTGTCAAGTCGGATGTGAACTCCCCTGGCTTAACCTGGGAAC
+
GGGGGGGGGGCFEGGGGGGGGGGGDFGGGGGGFGGGGGGFGGGGGGGGGGGGGGGGGGGFFGGGGGDGGEGGGCFFFFFDGGGGGGGGGGGGGFGGGGGGGGGGGFGGGGGEEG8EG,BEFGGGGF79FGGDF7=FGDDFDDGGCBFCFDGGG?<3@FC>7>7CFGGG7BCGFGDGGGDFGFGFFFCFFEG@G8:B;++8:88CECCCBFFFC>C8E:>CGGGCFF?E9F*CEE<=/:?DE3>>7CG*97)>*9CFB?FFG497>3C>=4B*0*)82.>)517979=<(07072
@M04650:207:000000000-C238N:1:1101:9290:7001 1:N:0:19
ACTCCTACGGGAGGCAGCAGTAGGGAATATTGCTCAATGGGGGAAACCCTGAAGCAGCAACGCCGCGTGGAGGATGAAGGTTTTAGGATTGTAAACTCCTTTTGTTAGAGAAGATAATGACGGTATCTAACGAATAAGCACCGGCTAACTCCGTGCCAGCAGCCGCGGTAATACGGAGGGTGCAAGCGTTACTCGGAATCACTGGGCGTAAAGAGCGCGTAGGCGGGAAAGTAAGTCAGATGTGAAATCCTGTAGCTTAACTACAGAACTGCATTTGAAACTGCTTTTCTAG
+
GGGGGGGGGGGGGGGGGGGGGGGGGGGGGGGGGFFGGGGGGGGGGGGGGGGGCFGGGGGGGGGGGGGGGGGGGGFFGGGGGGGGGGGFGGGGGFGGGGGGGGGCFGFEBFGBFGGGFFGGGGGGGGGGGGFGGDFGGGFGDGGGGGGGGGFGGGGGGGGGGGGGGGGGGGGGGGG*>CGGGGCFGGGGGEGDCFGGGEGEGGGGGGGGGGGGGGGGGDD3CGGGGGDGG:EGFFFGGC?GFFF?FFGG=6CF*0?FFFFB7=*>:67:>B@FFFFF<<7BFAF=@B=2<@?4
@M04650:207:000000000-C238N:1:1101:27493:7008 1:N:0:19
ACTCCTACGGGAGGCAGCAGTGGGGAATTTTCCGCAATGGGCGAAAGCCTGACGGAGCAATGCCGCGTGGAGGTAGAAGGCCTACGGGTCGTGAACTTCTTTTCCCGGAGAAGAAGCAATGACGGTATCTGGGGAATAAGCATCGGCTAACTCTGTGCCAGCAGCCGCGGTAATACAGAGGATGCAAGCGTTATCCGGAATGATTGGGCGTAAAGCGTCTGTAGGTGGCTTTTTAAGTCCGCCGTCAAATCCCAGGGCTCAACCCCGGACAGGCGGTGGAAACTACCAAGCTGG
+
GFFFGGGGGECBFGE@CEFGFDGGDEEGGGGGFEFGGGGGGGGDGEGGGGGGGGG@7:FFGFGGGGGGG+,CFGGGCFGFFGGBFCCGGEGGEGCGGAFFGGF9AFG>FEGFGGGFGGGD9FCBGFGG9FG9AFFEGGGGGGG<CBECGGC,@;;@CGGFGCF:C,><C:FEEAFB9;,CCECC7@FCBECCE59<EC5EFGGGGGGF>:EEE=97=7DGGGGGG?FGFGGF=CCEGG4DD<BBDDG3=CCGCCF)77>F??CC7DG>FFDF>3:599<5=BF*/<77BF33>:
@M04650:207:000000000-C238N:1:1101:14388:7009 1:N:0:19
ACTCCTACGGGAGGCAGCAGTAGGGAATCTTCGGCAATGGACGAAAGTCTGACCGAGCAACGCCGCGTGAGTGAAGAAGGTTTTCGGATCGTAAAACTCTGTTGGTAGAGAAGAACGTTGGTGAGAGTGGAAAGCTCATCAAGTGACGGTAACTACCCAGAAAGGGACGGCTAACTACGTGCCAGCAGCCGCGGTAATACGTAGGTCCCGAGCGTTGTCCGGATTTATTGGGCGTAAAGCGAGCGCAGGTGGTTTATTAAGTCTGGTGTAAAAGGCAGTGGCTCAACCATTGT
+
GGGGGGGGGGGGGGGGGGGGGGGGGGGGGGGGGGGGGGGGGGGGGGGGGGGGGGGGGGGGGGGGGGGFGGGGGGGGGGGGGGGGGGGGGGGGGGGGGGGGGGGGGGGGGGGGGGGGGGGGGGGGGGGGGGGGGGGFGGGGGGGGGGGGGGGGGGGGGFGGGGGFGGGGGGGGGGGGGGGGGGGGGGFGGGGGGGGGGGGGGGCFGGG68:=EGGEGGGGGGGGGDGCFGGGGFGGGGGFGF3>FGGDGF*CGDF469B?FGFFGBFFFFFBFFFFFFFGFFBDFFFFFFFFAA
@M04650:207:000000000-C238N:1:1101:11034:7069 1:N:0:19
ACTCCTACGGGAGGCAGCAGTAGGGAATCTTCGGCAATGGACGAAAGTCTGATCGAGCAACGCCGCGTGAGTGAAGAAGGTTTTCGGATCGTAAAACTCTGTTGTTAGAGAAGAACGTTGGTGAGAGTGGAAAGCTCATCAAGTGACGGTAACTACCCAGAAAGGGACGGCTAACTACGTGCCAGCAGCCGCGGTAATACGTAGGTCCCGCGCGTTGTCCGGATTTATTGGGCGTAAAGCGAGCGAAGGTGGTTTATTAAGTCTGGTGTAAAAGGCAGTGGGTCAACCATTGTT
+
-<ECDC@A@FGGGG@;CFGDEEG<F@FG@<CFGGDE>FGGGGGGCFCFAD<6,96:FCGFFGDE7C@6CCEA?EE<DGF8:FEF,+F+?>FEEFGGGCFE<FFG44,C,CEFC?FFE@EGFGGCEF<:?FFGGGD<FFBBFFFFGGFEF@@FFFAF<3>FCG,,833DFCG8BCD;9;F>>BC>>5>EC8*8:CCGC+5<CCFFC++38:/*8EC*/9*?C3;=C99++0<=:59EGG**0*75DC7)79**9<C)/9/8+/:>452()119**84(3*9:(187*02-7*65.
@M04650:207:000000000-C238N:1:1101:19880:7084 1:N:0:19
ACTCCTACGGGGGCAGCAGTAGGGAATCTTCGGCAATGGACGAAAGTCTGACCGAGCAACGCCGCGTGAGTGAAGAAGGTTTTCGGATCGTAAAACTCTGTTGGTAGAGAAGAACGTTGGTGAGAGTGGAAAGCTCATCAAGTGACGGTAACTACCCAGAAAGGGACGGCTAACTACGTGCCAGCAGCCGCGGTAATACGTAGGTCCCGAGCGTTGTCCGGATTTATTGGGCGTAAAGCGAGCGCAGGTGGTTTATTAAGTCTGGTGTAAAAGGCAGTGGCTCAACCATTGTAT
+
GGGGGGGGGGGGGGGGGGGG9FCEGGGGGGGGCFGFGFFEFEGGGGGFGGFGGGGGGGGGGGGGCGGGGGGGGGGCCECGGGGGDE7BCEGGGGGGGGGGGGGCGGGGGGGGGGGGGGGGGGGGCGGGGFGGCFGGGGGGGGGGGFGGGGGGGGGFFGEGFFGGGGG:EEGGGGFGGGGFGGGGGGGGGGDGDCCEEGGCF@FGGEGFGDGGGC?:CFCGGG:*<++3<68C;EDEGC4)7C:DD<CDFFGCG*9?FBF6<@GCFGGFFF7=?E47<:CFF?DFF5:()9=:A6
@M04650:207:000000000-C238N:1:1101:19058:7085 1:N:0:19
ACTCCTACGGGAGGCAGCAGTAGGGAATATTGCTCAATGGGGGAAACCCTGAAGCAGCAACGCCGCGTGGAGGATGAAGGTTTTAGGATTGTAAACTCCTTTTGTTAGAGAAGATAATGACGGTATCTAACGAATAAGCACCGGCTAACTCCGTGCCAGCAGCCGCGGTAATACGGAGGGTGCAAGCGTTACTCGGAATCACTGGGCGTAAAGAGCGCGTAGGCGGGAAAGTAAGTCAGATGTGAAATCCTGTAGCTTAACTACAGAACTGCATTTGAAACTGCTTTTCTAG
+
GGGGGGGGGGGGGGGGGGGGGGGGGGGGGGGGGGGGGGGGGGGGGGGGGGGGGGGGGFGGGGGGGGGFGGGGGGGGDFFGFGGGGGGGGGGGGGGGGGGGGGGGGGGGGGGGGGGGGGGGGGGGGGGGGGGGGGGGGGGGGGGGGGGGGGGGGGGGGGGGGGGGGGGGGEFGGGGGGGGGGGGGGGGGGGGGGGGGGGGGGGGGGGGGGGGGGGGGGGGDGGGGGGGGCGGGFGGGGGFGFGFFGGGGFGGGGGGFFFFFGFGGFGC?FFFFFF?@BBFFFAG=?FF?DFFF
@M04650:207:000000000-C238N:1:1101:26477:7093 1:N:0:19
ACTCCTACGGGAGGCAGCAGTAGGGAATCTTCGGCAATGGACGAAAGTCTGACCGAGCAACGCCGCGTGAGTGAAGAAGGTTTTCGGATCGTAAAACTCTGTTGGTAGAGAAGAACGTTGGTGAGAGTGGAAAGCTCATCAAGTGACGGTAACTACCCAGAAAGGGACGGCTAACTACGTGCCAGCAGCCGCGGTAATACGTAGGTCCCGAGCGTTGTCCGGATTTATTGGGCGTAAAGCGAGCGCAGGTGGTTTATTAAGTCTGGTGTAAAAGGCAGTGGCTCAACCATTGT
+
GGGGFGGGGGGGGGGGGGGGGGGGGGGGGGGGGGGGGGGGGGGGGGGGGGGGGGGEFGGGGGGGGGGGGFGGGGGGGGGGFGGGGGGDECFFGGGGGGGGGGGGGGGGGFGGGGGGGFGGGGGGGGGFGGGGGGFGGGGGGGGGGGGGGCGFGGGGGGGGGFGFFGFGGEGEGDFGGGGGGGGGGGGGDDEGGDCEEGGGGFGGGF?CFGGEGGEGGDCCEG85899EFCEGFGCEDFFGDD>BGGD:77CC9DFFFFFFG=FGFC28>4@FBFDF?BCF@099?F5:?F?A<
@M04650:207:000000000-C238N:1:1101:22292:7120 1:N:0:19
ACTCCTACGGGAGGCAGCAGTGGGGAATATTGCACAATGGGCGCAAGCCTGATGCAGCCATGCCGCGTGTGTGAAGAAGGCCTTCGGGTTGTAAAGCACTTTCAGCGAGGAGGAAGGGTGGTGTCTTAATACGGCATCACATTGACGTTACCCGCAGAAGAAGCACCGGCTAACTCCGTGCCAGCAGCCGCGGTAATACGGAGGGTGCAAGCGTTAATCGGAATTACTGGGCGTAAAGCGCACGCAGGCGGTCTGTCAAGTCGGATGTGAAATCCCCGGGCTCAACCTGGGAAC
+
GGGGGGGGGGGGGGGGGGGGGGGGGGGGGGGGGGGGGGGGGGGGGGGGGGAFGGGGGGGGGGGGGGGGGGGGDEGGGFGGGGGGGGGGGGGGGGGGGGGGGGGGGGGGGGCGGGGGGGFFGGGGGGGGGGGGGGGGGGGGGGGGGGGGGGGGGGGGGGGGGGGGGGGGGGDGGGGGGGGFEG9FGGGGGGGGEEEGGCGGDEGGGGGGGGGGDEEGGGGGGGGGGGGGGGGGFG37FCFDFCBDG3<C>C5)>DGFF4==GFGG>GG>FFFFFFFF<>GFF9F?@FFFFF3224
@M04650:207:000000000-C238N:1:1101:23056:7138 1:N:0:19
ACTCCTACGGGAGGCAGCAGTGGGGAATATTGGACAATGGACCAAGAGTCTGATCCAGCAATTCTGTGTGCACGAAGAAGTTTTTCGGAATGTAAAGTGCTTTCAGTTGGGAAGAAGTCAGTGACGGTACCAACAGAAGAAGCGACGGCTAAATACGTGCCAGCAGCCGCGGTAATACGTATGTCGCAAGCGTTATCCGGATTTATTGGGCGTAAAGCTCGTCTAGGCGGTTTAGTAAGTCTGATGTGAACATGCGGGGCTCAACCCCGTATTGCGTTGGAAACTGCTAAACT
+
GGCFGGGF@FEGGGEGFGGFE8@FGDGCEFGGGCFDFFFGFE?CD@,C@FEEGGGGDFGC<FFGGFFGGGG9FFD+BCFG@EFGGFGECFFGGGAFFEGFGGGGGGFFGFGGGGFGGFFGGGG9FCCFDGGFGGGG8==E<D@CFGGGGGGGG9EFDFFDGDGGFGGFFEFCGGCE;EFD,@DEGGGGCEFEGGEGGGE*=:CC9B=@F=EEEGG8FF*;8DG5A7+7C7:>7<CE0*90@FF**22740*::4D><BBE5@DFFDDBF>DF?FF:6:D))):@F865-*=?F
@M04650:207:000000000-C238N:1:1101:23970:7166 1:N:0:19
ACTCCTACGGGAGGCAGCAGTGGGGAATATTGCACAATGGGCGCAAGCCTGATGCAGCCATGCCGCGTGTGTGAAGAAGGCCTTCGGGTTGTAAAGCACTTTCAGCGAGGAGGAAGGGTGGTGTCTTAATACGGCATCACATTGACGTTACTCGCAGAAGAAGCACCGGCTAACTCCGTGCCAGCAGCCGCGGTAATACGGAGGGTGCAAGCGTTAATCGGAATTACTGGGCGTAAAGCGCACGCAGGCGGTCTGTCAAGTCGGATGTGAAATCCCCGGGCTCAACCTGGGAAC
+
GGGGGGFGGGGGGGGGGGGGGGGGGGGGGGGGGGGGGGGGGGGGGGGGGGGGGGGGGGGGGGGGGGGGGGGGGGGGGGGGGGFGGGGGFEGGGGGGGGGGGGGGGGGFGGFCGGGGEGEFEEGGGFGGGFDFFGGDGFGGGFGGGGGGGGGGGGGGGGGGGGGGGGGGGDGGGGGFGGGGGGGGGGGGGGGGDEEGGGGGG5EGGGGGGGGGECECC>FDCDGCGGGGGGGGDEGGGG=C>DEDCGGGFGG7<3CFFBFFFFGGEDD?FFFFFFF4:3D>>>FFFFFBBFFFB(
@M04650:207:000000000-C238N:1:1101:6222:7169 1:N:0:19
ACTCCTACGGGAGGCAGCAGTGGGGAATATTGCACAATGGGCGCAAGCCTGATGCAGCAATGCCGCGTGTATGAAGAAGGCCTTCGGGTTGTAAAGTACTTTCAGCGAGGAGGAAGGCATTGTGGTTAATAACTGCAGTGATTGACGTTACTCGCAGAAGAAGCACCGGCTAACTCCGTGCCAGAAGCCGCGGTAATAAGGAGGGTGCGAGCGTTAATCGGAATTACTGGGCGTAAACCGCACGCAGGCGGTCTGTCAAGTCGGATGTGAAAGCCCCGGGCTCAACCTGGGAA
+
FGGGGGGGGGGCGGGGGEFGGGGGGGGGGFGGGFGGGGGGGGC7FEGGGGGDFDFGGG,CD,CFGG@CFGGCAA,FFGGGGGGDFGGGGG:FFAFDAAEGFGFFGE>>>F@7:FGC:FFC?,CF:FC?FCFDGCD@FFGG<?,C,C@3@<>,>3@@@CC<DF,@FGFG7B<C7,@EF*1*>D;:,1,?>>5EGE7*+++5+?*;C*;=*1:58**2*:?D53*/0<E++7C*./9*1*09>C3))15)7)/)19C*=?**0**1)1927@F**)))(-/8)-1**)7:(<)4(
@M04650:207:000000000-C238N:1:1101:19994:7196 1:N:0:19
ACTCCTACGGGAGGCAGCAGTGGGGAATATTGCACAATGGGCGCAAGCCTGATGCAGCCATGCCGCGTGTATGAAGAAGGCCTTCGGGTTGTAAAGTACTTTCAGCGAGGAGGAAGGCATTGTGGTTAATAACCACAGTGATTGACGTTACTCGCAGAAGAAGCACCGGCTAACTCCGTGCCAGCAGCCGCGGTAATACGGAGGGTGCAAGCGTTAATCGGAATTACTGGGCGTAAAGCGCACGCAGGCGGTCTGTCAAGTCGGATGTGAAATCCCCGGGCTCAACCTGGGAAC
+
GGGGGGGGGGGGGGGGGGGGGGGGGGGGGGGGGGGGGGFFFGGGGDGGGGGGGGGGGFGGGFGGGGGGEGFGGGGGGGGGGGGFFEDFFCFFGGGGGGGGGGGGGGGGDGCFGGGGGGGGGGGGGGGGGGGGGFGGGGGGGGGGGGGGFGGGGGGGGGGGGGAFGGGDGGGGGGGGGGGGEGGGEGECFEGGGGGEFGGFCEGGGGEGGGGGGGGGGGGGGGGGGGGGGGGCB=D5CFFD@GFECDCD@CDDGDGFF?FFFFGGF:3:898@?FF449<DF>GFFF4(45>:::
@M04650:207:000000000-C238N:1:1101:4605:7274 1:N:0:19
ACTCCTACGGGAGGCAGCAGTGGGGAATATTGCACAATGGGCGAAAGCCTGATGCAGCAACTCCGCGTGAGGGATGACGGTCTTCGGGTTGTAAACCTCTTTTAGTAGGGAAGAAGCGCAAGTGACTGTACCTGCAGAATAAGCACCGGATAACTACGTGCAAGAAGCCGCGGTATTACGTCAGTTGCAAGCGTTGTCCGGAATTATTGGGCGTAAAGAGCTCGTAGTCGGCTTGTCGCGTATGCAGTGAAAACCAGAGGCTCAACCTCTGGCTTGCAGTTGGTACGGTCA
+
FGFEFG9EF@FCFGEGEFEAC6FACGGGGFA9CFFF<F<<6C@+@6+,<CFG9,6CFFGGG,@@FGDB:?FFC,E=EF,:4BFFG=,>F?FCE,CF<EFDF,<B<,C?,:B,@FGAA+++84E<5A,,7:,8,,:F,<,,9,,,8:,@+++@C,:3383,++,,35@3,5*3C:4*5@9B2,*=,,6,2,,*6;*=1,=E53C*<+31C9**:CCC*+176:+:/*:/+9*/)>3:>3395)<?C*:C):>FF5C>))0555**09*55=6)))0.3?*8/.25@451()0
@M04650:207:000000000-C238N:1:1101:8740:7280 1:N:0:19
ACTCCTACGGGAGGCAGCAGTGGGGAATATTGCACAATGGGCGCAAGCCTGATGCAGCCATGCCGCGTGTGTGAAGAAGGCCTTCGGGTTGTAAAGCACTTTCAGCGAGGAGGAAGGGTGGTGTCTTAATACGGCATCACATTGACGTTACTCGCAGAAGAAGCACCGGCTAACTCCGTGCCAGCAGCCGCGGTAATACGGAGGGTGCAAGCGTTAATCGGAATTACTGGGCGTAAAGCGCACGCAGGCGGTCTGTTAAGTCAGATGTGAAATCCCCGGGCTTAACCTGGGAAC
+
GGGGGGGGGGGGGGGGGGGGGGGGGGGGGGGGGGGGGGGGGGGGGGGGGFFCDFGGGGGGGGFGGGGFEFGGGGGGGGGGGC,FFGGGCGGGGGGFGGGGGGGGGGGGGGGGGGGGDGBFGGGGGGGGGGGDGEGGGGGGGFGGGGGEGGGGGGCEGFFFGGFFGGGGGGGGGGFFGGGGCGGGGGFGGGGGGGGGGGGGEEGGEGGGFGGFDEC*C7CD=DCEFGFFGGGGFEDCD>?GBDDEDCDDBCD)9<C?FFFFF**20:75**7979?F69DDDFC6FB?<?F>:0,
@M04650:207:000000000-C238N:1:1101:21030:7293 1:N:0:19
ACTCCTACGGGAGGCAGCAGTAGGGAATATTGCTCAATGGGGGAAACCCTGAAGCAGCAACGCCGCGTGGAGGATGAAGGTTTTAGGATTGTAAACTCCTTTTGTTAGAGAAGATAATGACGGTATCTAACGAATAAGCACCGGCTAACTCCGTGCCAGCAGCCGCGGTAATACGGAGGGTGCAAGCGTTACTCGGAATCACTGGGCGTAAAGAGCGCGTAGGCGGGAAAGTAAGTCAGATGTGAAATCCTGTAGCTTAACTACAGAACTGCATTTGAAACTGCTTTTCTAG
+
GGGGGGGGGGGGGGGGGGGGGGGGGGGGGGGFGCGGGGGGGGGGGGGGGGGGGGGGGGGGGDGGGGGGGGFFGGGGGGGGCFGGGGGGGGDFGFGGFFGGGGGCGGFGFGGFGGGGGGGGGGGGGGGFFGGGGGGGGGGFGGGGGGDGG9>D7FFGGGGGGGGGGGGGGGGGGGGGGGECGGGGGGGGGGGGGGGGGGGGGGFGGCCGGGGGGGGGEGDDGGGGGGGGGGGGFFF?:C6C4CF6>FGGFGGGFGGFFFFFGBC7FGGFFFF@B?@6<6>F=4CFFF?B<B6<
@M04650:207:000000000-C238N:1:1101:17809:7310 1:N:0:19
ACTCCTACGGGAGGCAGCAGTGGGGAATATTGCACAATGGGCGAAAGCCTGATGCAGCAACGCCGCGTGAGGGATGACGGCCTTCGGGTTGTAAACCTCTTTTAGCAGGGAAGAAGCGAAAGTGACGGTACCTGCAGAAAAAGCGCCGGCTAACTACGTGCCAGCAGCCGCGGTAATACGTAGGGCGCAAGCGTTATCCGGAATTATTGGGCGTAAAGAGCTCGTAGGCGGTTTGTCGCGTCTGCTGTGAAATCCCGAGGCTCAACCTCGGGCCTGCAGTGGGTACGGGCAGAC
+
GGGGGGGGGGGGGGGGGGGGGGGGGGGGGGGGGGGGGGGGGGGGGGGGGGGGGGGGGGGGGGGGGGGGGGGGGGGGGGGGGGGGGGGGGGGGGGGGGGGGGGGGGGGGGGGGGGGGGGGGGGGGGGGGGGGGGGGGGGGGGGGGGGGGGGGGGGGGGGGGGGGGGGGGGGGGGEGGGGFGGGGGGGGGGGGGGGGGFEGGG>GGFGGG?FGGGGDEGGGGGGGGGGGGGGGEBGGGGGFGFGFFFGFGFDGGFGGFFFFFGFGGFGGFFFB>EFFFFFGFFFGFFFBF>FF<1(
@M04650:207:000000000-C238N:1:1101:23773:7323 1:N:0:19
ACTCCTACGGGAGGCAGCAGTAGGGAATATTGCTCAATGGGGGAAACCCTGAAGCAGCAACGCCGCGTGGAGGATGAAGGTTTTAGGATTGTAAACTCCTTTTGTTAGAGAAGATAATGACGGTATCTAACGAATAAGCACCGGCTAACTCCGTGCCAGCAGCCGCGGTAATACGGAGGGTGCAAGCGTTACTCGGAATCACTGGGCGTAAAGAGCGCGTAGGCGGGAAAGTAAGTCAGATGTGAAATCCTGTAGCTTAACTACAGAACTGCATTTGAAACTGCTTTTCTAG
+
GGGGGGGGGGGGGGGGGGGGGGGGGGGGGGGGGGGGGGGGGGGGGGGGGGGGGGGGGGGGGGGGGGGGGGEGGGGGGGGGGGGGGGGGGGGGGGGGGGGGGGGGGGGGGGGGGGGGGGGGGGGGGGGGFGGGGGGGGGGGGGGGGGGGGGGGGGGGGGGGGGGGGGGGGGGGGGGGGGGGGGGGGGGGGDGGGGGGGGGGGGGGGGGGGGCGFGGGGGGGDDGGGGDGDFGGFFGGGGFFFGFFFFFGFGGGGFGF?FFFGFGGFFGFFFFFFFFFAA7FFAFFFFFFFF?B
@M04650:207:000000000-C238N:1:1101:15933:7327 1:N:0:19
ACTCCTACGGGAGGCAGCAGTGGGGAATATTGCACAATGGGCGCAAGCCTGATGCAGCCATGCCGCGTGTATGAAGAAGGCCTTCGGGTTGTAAAGTACTTTCAGCGAGGAGGAAGGCGACAAGGTTAATAACCTTGTCGATTGACGTTACTCGCAGAAGAAGCACCGGCTAACTCCGTGCCAGCAGCCGCGGTAATACGGAGGGTGCAAGCGTTAATCGGAATTACTGGGCGTAAAGCGCACGCAGGCGGTCTGTCAAGTCGGCTGTGAAATCCCCGGGCTCAACCTGGGAAC
+
GGGGGGGGGEGGGGGGGGGGGGGGGGGGGGGGGGGGGGFGGGGGGGGGGGGGGGGGGGGGGGGGGGGGGGGGGGGGGGGGGGGGGGGGGGGGGGGGGGGGGGGGGGGGGGGGGGGFGGGGGGGGGGGGGGGGGGGGGGGGGGGGGGGGGGGGGGGDGG7FGGGGGGGGGGGGGGGGGGFFGGGGGGGGGCECGGDGGFGFGCEGGGGGGGFGGGGGGGGGC<EGGGGGGGGGFCDEDGFDDDDBGGGGEGGGDGGFFFF4FFDG3DG????FFFFF?0CDF>GFFFFB?FF:>:
@M04650:207:000000000-C238N:1:1101:8580:7358 1:N:0:19
ACTCCTACGGGAGGCAGCAGTGGGGAATATTGGACAATGGACCAAGAGTCTGATCCAGCAATTCTGTGTGCACGAAGAAGTTTTTCGGAATGTAAAGTGCTTTCAGTTGGGAAGAAGTCAGTGACGGTACCAACAGAAGAAGCGACGGCTAAATACGTGCCAGCAGCCGCGGTAATACGTATGTCGCAAGCGTTATCCGGATTTATTGGGCGTAAAGCGCGTCTAGGCGGTTTAGTAAGTCTGATGTGAAAATGCGGGGCTCAACCCCGTATTGCGTTGGAAACTGCTAAACT
+
GGGGGGGGGGGGGGGGGGGGGGGGGGGGGGGGGGGGGGGGGGGGGG@CFGGGGGGGGGGGGGGGGGGGGGGGFGGGGGFGGGGGGGGGGGGGGGGGGGGGGGGGGGFFGGGGFGGGFGGGGGGGAGGGGGFGGGGGGGGGGGGGCEGGGGGGGFGGGGFGDGGGGGGCFGEGGGGGGGGGGGFGFDCE>CFDGDEGGGGGGDECGGG7CFGGGCGG9+9DGDEEFFG?EGEGBF7+2C7*7>89FGGGFGGG*:CDFFD@5>4C?FG<>)>F?FBF>FD)9677@@FDBF4.-
@M04650:207:000000000-C238N:1:1101:21455:7374 1:N:0:19
ACTCCTACGGGAGGCAGCAGTGGGGAATATTGCACAATGGGCGCAAGCCTGATGCAGCCATGCCGCGTGTATGAAGAAGGCCTTCGGGTTGTAAAGTACTTTCAGCGGGGAGGAAGGTGTTGAGGTTAATAACCTCAGCAATTGACGTTACCCGCAGAAGAAGCACCGGCTAACTCCGTGCCAGCAGCCGCGGTAATACGGAGGGTGCAAGCGTTAATCGGAATTACTGGGCGTAAAGCGCACGCAGGCGGTCTGTCAAGTCGGATGTGAAATCCCCGGGCTCAACCTGGGAAC
+
GGGGGGGGGGGGGGGGGGGGGGGGGGGGGGGGGGGGGGGFGGGGGGGGGGGGGGGGGGGGGGGGGGGFGGGGGGGGGGGGGGGGGGGGGGGGGCGGGGGFGGGGGGGGGGGGGGGGGGFGGGGGGGGGGGGGGGGGFGGGGGGGGGGGGGGGGGGGGGGGGGGGGGGGGGGGGGGGGGGGGGGFGFGGGGGGGGGGGGGGGEEEGGGGGFCGGGGGGGGGEGGG?CGFGGFFFGGG3DFGF<>>DGGGD>D>CDGFFFFFGFDDFGGFF??FFF)663DEF>GFFFF70@>?(-
@M04650:207:000000000-C238N:1:1101:17929:7422 1:N:0:19
ACTCCTACGGGAGGCAGCAGTGGGGAATTTTGGACAATGGGCGCAAGCCTGATCCAGCAATGCCGCGTGCAGGAAGAAGGCCTTCGGGTTGTAAACTGCTTTTGTCAGGGAAGAAATCTTCTGGGTTAATACCTCGGGAGGATGACGGTACCTTAAGAATAAGCACCGGCTAACTACGTGCCAGCAGCCGCGGTAATACGTAGGGTGCGAGCGTTAATCGGAATTACTGGGCGTAAAGCGTGCGCAGGCGGCTTTGCAAGACAGATGTGAAATCCCCGGGCTCAACCTGGGAAC
+
GGGGGGGGGGD@EGGGGGGGGGFFGGGGGGGG7FGGGGFFGGGGGGGGGGGGGGGGGGFGGFGGGGGGGGGGGGGGGGFFGGGGGGGGGGGGGGGGGGGGGGGGGGGG?CCD7?FGGGGFGGG9FF=D?FGF@ECFECFCGECF@FEEFGGGD,3,@FFFGFEGGGGGGGC*>FFGGGFGGGGGGFCEFDDCC:8CGGGGC9CEGGGD*7C78/CE5*:FCCCGGF7AFDGC>>CA5:9D>*.<DGGGF3C<CCC7@4BF*77F)*:<FF==FFFF01C7BBF6?FF:BF>?B4
@M04650:207:000000000-C238N:1:1101:6052:7424 1:N:0:19
ACTCCTACGGGAGGCAGCAGTAGGGAATCTTCCGCAATGGGCGAAAGCCTGACGGAGCAACGCCGCGTGAGTGATGAAGGTTTTCGGATCGTAAAACTCTGTTATTAGGGAAGAACAAATGTGTAAGTAACTGTGCATATCTTGACGGTACCTAATCAGAAAGCCACGGCTAACTACGTGCCAGCAGCCGCGGTAATACGTAGGTGGCAAGCGTTATCCGGAATTATTGGGCGTAAAGCGCGCGTAGGCGGTGTTTTAGGGCTGATGTGAAAGCCCACGGCTCAACCGTGGAGG
+
GGGGGGGGGGGFGGGGGDCEFGDFGDGGGGGEFGDGEGFGFFGF@CFFFFGAEGGGGGGF<@FEEGEFGEFFFGFFGFGGDFFGA@FCCFEGGGFGGGFFGFGGGGGGGF8ECFFGEFGGFDFFGGGGGGCGFGFCBFGAAFFGGGGGGG7<D@@CGGGGFFGCGG8::*:8FC;CFCBFFCFF768BE5::CEEGCFFCGFFGG9:CGGGGDGDGCCGC*/?=+9::EFEFDGC=FF=58D:)/19DFDDG)>7:FF))*)**0:F4@FFF?)083?GFBBC=F))4?73,16
@M04650:207:000000000-C238N:1:1101:14684:7459 1:N:0:19
ACTCTACGGGAGGCAGCAGTGGGGAATATTGGGCAATGGGGGCAACCCTGACCCAGCGACGCCGCGTGAGTGAAGAAATCCTTCGGGATGTAAAGCTCTGTTGTATGGGAAGAGAAGCAGACGGTACCATACGAGGAAGCCCCGGCAAACTACGTGCCAGCAGCCGCGGTAATACGTAGGGGGCAAGCGTTGTCCGGAATTACTGGGCGTAAAGCGCACGCAGGCGGACTAATAAGTCCGGCGTAAAAGGCACGGGCTTACCCTGTGTAAGCCCTCTGATACTGTAAGTCT
+
GGGGGC@FGGFEGGGGGGGGGGGGEGGGGGADGGAFGFFCECE@CFGGGG,CEG,<FFGGGGGGGGG:BFFGFGG,FFGGGFGGGGGGGGGGGGGGFGGGFGG<FGGFGGFGGGCF=@DFGF@CFFGGGGCGF@FGGGF7BEGDGGE*FCEFGFEGCGGGGG>C8CEGGG>CFGGGFC*:77CGDG8B=EGCGGF58>:CF?CFE6578:C>CE7/5)9)8)8CEG5CEDCC=9*2::**)/0075F:@9D<C*7)557)+079)9C44*9*))0823:79AG?*87-.=*
@M04650:207:000000000-C238N:1:1101:4852:7481 1:N:0:19
ACTCCTACGGGAGGCAGCAGTGGGGAATTTTCCGCAATGGGCGAAAGCCTGACGGAGCAATGCCGCGTGGAGGTAGAAGGCCTACGGGTCGTGAACTTCTTTTCCCTGAGAAGAAGCAATGACGGTATCTGGGGTATAAGCACCGGCTAACTCCGTGCCAGCAGCCGCGGTAATACGGAGGGTGCAAGCGTTACTCGTAATCACTGGGCGTACAGAGCGCGTAGGCGGGAAAGTAAGTCAGATGTGAAATCCTGTAGCTTAACTACATAACTGCTTTTGAAAATGCTTTTCTAT
+
9@EE@C<<FCC;BC@FC@<@FC@,7;@FGEFFFCE+:C@<<C@7F7FEFGFGGGGCB76EF9DGECFG=C,C78EC9F,8<=FFEB7FGCGGF,+:CFGGGFFFFE,B:,?,,B,B8,DDAB,8F=+<?,E9D7+3D@=,>,<@>FEFG7>=:3FB*<<>7DFC@CCGE7F8*@B;*4*4=*=1B+?9**:=E8C;:2=9C9++2<85CECG*7++3CCDCC55*+27558*8:*+2?@7BD?6C***17C*:*29696*+9*:@47)0*/9=F*9:2*5/)****@<AF?BF)
@M04650:207:000000000-C238N:1:1101:24041:7541 1:N:0:19
ACTCCTACGGGAGGCATCAGTGGGGAATATTGCACAATGGGCGCAAGCCTGATGCAGCCATGCCGCGTGTATGAAGAAGGCCTTCGGGTTGTAAAGTACTTTCAGCGGGGAGGAAGGTGCTGAGGTTAATAACCTCAGCAATTGACGTTACCCGCAGAAGAAGCACCGGCTAACTCCGTGCCAGCAGCCGCGGTAATACGGAGGGTGCAAGCGTTAATCGGAATTACTGGGCGTAAAGCGCACGCAGGCGGTCTGTCAAGTCGGATGTGAAATCCCCGGGCTCAACCTGGGAAC
+
GGGGGGGGGGGGGGGGGGGGGGGGGGGGGGGGGGGGGGGGGGGGGGGGGGGGGGGGGGGGGGGGGGGGGGGGFGGGGGGGGGGGGGGGGGGGGGGGGGGGGGGGGGGGGGFGGGGGGGGGGGGGGGGFFGGGGGGGFGGGGGGGGGGGGGGGGGG>FEGGGGGGGFGGGGGGGGGGGGGGGGGGGGGFGGGGD:8EGGGGGGGEGGGGGGGGGGGGFGFDCCCGFGGG79CGFGGGGDBGFCDFGDGGFGGGGC59B6@FFFGGBGDBFFFFFFFF?BGEFBGF4?>2:FFF:,
@M04650:207:000000000-C238N:1:1101:24890:7580 1:N:0:19
ACTCCTACGGGAGGCAGCAGTGGGGAATATTGCACAATGGGCGCAAGCCTGATGCAGCCATGCCGCGTGTATGAAGAAGGCCTTCGGGTTGTAAAGTACTTTCAGCGAGGAGGAAGGCATTGAGGTTAATAACCTCAGTGATGGACGTTACTCGCAGAAGAAGCACCGGCTAACTCCGTGCCAGCAGCCGCGGTAATACGGAGGGTGCAAGCGTTAATCGGAATTACTGGGCGTAAAACGCACGCAAGCGGTCTGTCAAGCCGGATGGGAAATCCCCGGGCTCAACCTGGGAAC
+
GGGGGGGGGGGGGGGGGGGGGGGGGGGGGGGGGGGGGGGGGGGGGGGGGGGGGGGGGGGGGGGGGGGFGFGGGGDGGGGGGGGGGGGGGGGGGGGGFGGG<F,B?FC@FCGGFG8<BEFF9FFB<,BFFGGDG?E<FFEFFC,C:<=@+FFFC7=C3@<B:E?FFGFDGDF8FFE9ECD@EFFCGF6CCC=:8:18BEB>58*:@;8*2<C5=/;A5*:FGG8CC:?C+98*8*7*1*0)5C))7C)9>C393<C9=9??+0/93C<2))059*)93()084*96)5(.)0(.,
@M04650:207:000000000-C238N:1:1101:27718:7586 1:N:0:19
ACTCCTACGGGAGGCAGCAGTAGGGAATCTTCGGCAATGGACGAAAGTCTGACCGAGCAACGCCGCGTGAGTGAAGAAGGTTTTCGGATCGTAAAACTCTGTTGGTAGAGAAGAACGTTGGTGAGAGTGGAAAGCTCATCAAGTGACGGTAACTACCCAGAAAGGGACGGCTAACTACGTGCCCGCAGCCGCGGTAATACGTAGGTCCCGAGCGTTGTCCGGATTTATTGGGCGTAAAGCGAGCGCAGGTGGTTTATTAAGTCTGGTGTAAAAGGCAGTGGCTCAACCATTGT
+
AEGGGGGGGGCGGGGGGGGFFGGGEGGGCFGGGGGGGGFFFEFCEGGGGGGGCFGEFGGGGGGGGGGFEEEGGG9FFGGGFDGGFGGGGGGGGGGGGGFFFGGG?FFFFEFGGCGFGFFGGE7FFDBAFF@DFFFDFEGGGFGGGFEGEE7>,=BFGGGGGGFGFC>@:EC@:FGFCFFCC>C,;?EGG8?CCCE88CF9CGDFDG9?FC=5*:C=EDDGGGC*;ECGGC?C5ECED37CD>DDG3)559CC5CF4=F?/C@**/9F?F=@6=8BF::57;?GF@@?7,9*6<
@M04650:207:000000000-C238N:1:1101:11365:7598 1:N:0:19
ACTCCTACGGGAGGCAGCAGTAGGGAATCTTCGGCAATGGACGAAAGTCTGACCGAGCAACGCCGCGTGAGTGAAGAAGGTTTTCGGATCGTAAAACTCTGTTGGTAGAGAAGAACGTTGGTGAGAGTGGAAAGCTCATCAAGTGACGGTAACTACCCAGAAAGGGACGGCTAACTACGTGCCAGCAGCCGCGGTAATACGTAGGTCCCGAGCGTTGTCCGGATTTATTGGGCGTAAAGCGAGCGCAGGTGGTTTATTAAGTCTGGTGTAAAAGGCAGTGGCTCAACCATTGT
+
GGGGGGGGGGGDGGGGGGGGGGGGGGGGGGGGGGGGGGGGGGGGGGGGGGGGGGGGGGGGGGGGGGGGGGGGGGGGGGGGGGGGGGGGGGGGGGDFGGGGGGGGGGGGGGGGGGGGGFGGGGGGGGGFFGGGGGGGFGGGGGGGGFFEEEFGGGGGGGGGGGFGFCGF:C:EGFGGGGGGGCGGGFEEGGGGGDEEEGFFGCEFGGGGGGGGGG8:*>FFGGC:CCFGGGFGFGGGGGFGE7>:DGGGFCFF<DD?8FFFC?GF?D77)7=?FFFFF?FFF?C)6F;126FFA
@M04650:207:000000000-C238N:1:1101:14562:7629 1:N:0:19
ACTCCTACGGGAGGCAGCAGCCAAGAATATTCCGCAATGGGGGGAACCCTGACGGAGCGACGCTGCGTGAAGGAAGAAGGCATTCGTGTTGTAAACTTCTTTTCTAAAGGAAGAATAAGTGTGGGAGGAAATGCCTGCATGATGACGGTACTTTAGGAATAAGCCCCGGCTAATTACGTGCCAGCAGCCGCGGTAATACGTAAGGGGCGAGCGTTGCTCGGAATTACTGGGCGTAAAGGGCGTGTAGGCGGTTTATTAGGCCGAGTGTGAAAGACCAAGGCTCAACTTTGGGA
+
GGGGGGGGGGGGGGGGGGGGGGGGGGGGGGGGGGGGGGGGGGGGGGGGGGGGGGGGGGGGGGGGGGEGGGGGGGGGGGGGGFGGGGGFGGGGGGGGGGGGGGGGGGGGGGGGGGGGGGFFGGGGGGGGGGGGGGGGGGGGGGGGGGGGGGGGGGGGGGGGGGGGGFGGGGGDGGGGGCFGGGGGGGFGGGDGGGGGGGGGGGGGGGEGGGGGGGGGGGGGGG8FGGGFD6EF@EC=DFFDDCDBDGGGFGGDGGGF@9=BG:75BDC4=F?FF::F?:C>>(**9@FF4*90:
@M04650:207:000000000-C238N:1:1101:19411:7639 1:N:0:19
ACTCCTACGGGAGGCAGCAGTGGGGAATATTGCACAATGGGCGCAAGCCTGATGCAGCCATGCCGCGTGTATGAAGAAGGCCTTCGGGTTGTAAAGTACTTTCAGCGGGGAGGAAGGCGGTGCGGTTAATAACCGCGCCGATTGACGTTACCCGCAGAAGAAGCACCGGCTAACTCCGTGCCAGCAGCCGCGGTAATACGGAGGGTGCAAGCGTTAATCGGAATTACTGGGCGTAAAGCGCACGCAGGCGGTCTGTCAAGTCGGATGTGAAATCCCCGGGCTCAACCTGGGAAC
+
GGGGGGGGGDDGDGGDEGGGGFGGGGGGFGGGGGGGFGGGGGGGGGGGGGGGGGGGGGGFFGFGDGGGGEEGGGF9EFDEGGGGG=@ECF=FGGGFFGGAGFEFACFGGGGGGGFFGGGGGGGGGFFFGGGGGGGGGGGGGFDFGGGEFGGCFDGGECEGGFGGGGFGEE@GFFFGGGFGGCFCFFGGGGECEGEECFCFG8C8CEGGGFCFG2CEC7CGDGEGCFG??FGGE5CCCCFGEC:5D5CDEGGDCDFF?FFFGFDCE39>F8BFFB64(2))<0C6*75::4502,
@M04650:207:000000000-C238N:1:1101:12946:7644 1:N:0:19
ACTCCTACGGGAGGCAGCAGTAGGGAATCTTCCGCAATGGGCGAAAGCCTGACGGAGCAACGCCGCGTGAGTGATGAAGGTTTTCGGATCGTAAAACTCTGTTTTTAGGGAAGAACAAATGTGTAAGTAACTGTGCATATCTTGACGGTACCTAATCAGAAAGCCACGGCTAACTACGTGCCAGCAGCCGCGGTAATACGTAGGTGGCAAGCGTTATCCGGAATTATTGGGCGTAAAGCGCGCGTAGGCGGTTTTTTAAGTCTGATGTGAAAGCCCACGGCTCAACCGTGGGGG
+
GGGGGGGGGG7FGGGGGGGGGGGGGGGGGGGGGGGGGGGGGGGGGGGGGGGGGGGGGGGGGGGGGGGEGGGGGGDGGGGGGGDGGGGGGGGGGGGGGGGGGFGFGGFEGGGGGGGGGGFFGGGGGGGCFDFFGGFGGGFFGGGGGGGGGGGGGGGDGFGGGGGFGFFGGGGGGGGGGGGGGGGGGGGGGGGGGGGECFGGBEGG<CBEGGGGGGGEFGGGGGEGFGGGGGGGFGGGGGFGFGFF)9CG6DD55C3<BF:F<@GF@GGDFFFFFFF>66DED034*5>>4FB(3;
@M04650:207:000000000-C238N:1:1101:11427:7656 1:N:0:19
ACTCCTACGGGAGGCAGCAGTGGGGAATATTGCACAATGGGGGAAACCCTGATGCAGCCATGCCGCGTGTGTGAAGAAGGCCTTAGGGTTGTAAAGCACTTTCAGTGGGGAGGAAGGATGTGGTGTTAATAGCACCATGTATTGACGTTACCCACAGAAGAAGCACCGGCTAACTCCGTGCCAGCAGCCGCGGTAATACGGAGGGTGCAAGCGTTAATCGGAATTACTGGGCGTAACGCGCACGCAGGCGGTTTGTTAAGTCAGATGTGAAATCCCCGGGCTCAACCTGGGAAC
+
9CF@FG<EEEEGGFGGGGGGGGFGE7@FCCEFGAFGGFGGGGGGDFGGGFFGGGFGGFGFGGGGGC@FGCEGF?DCFGCGGGGGFC@FGGDFE<FCFDGGFGG9@<@FDEF@F7<DEFGGGGGGGGGGFGGGFGGFGGFFF<9ADCEGGGGGC,FFFG,@7DCBCFFEGC@CFGGGF@FF@CFGG?C7DEDG5BEGFCEF53?*BG*=B++/=EE5CFFC5D5=@CCF:7=5:E3**9:C@5>)7>DD:359)>CF5*9?FFGCFGDBF=B*/16421)55-7?6?).8@>?B,
@M04650:207:000000000-C238N:1:1101:22579:7669 1:N:0:19
ACTCCTACGGGAGGCAGCAGTGGGGAATATTGGACAATGGACCAAGAGTCTGATCCAGCAATTCTGTGTGCACGAAGAAGTTTTTCGGAATGTAAAGTGCTTTCAGTTGGGAAGAAGTCAGTGACGGTACCAACAGAAGAAGCGACGGCTAAATACGTGCCAGCAGCCGCGGTAATACGTATGTCGCAAGCGTTATCCGGATTTATTGGGCGTAAAGCGCGTCTAGGCGGTTTAGTAAGTCTGATGTGAAAATGCGGGGCTCAACCCCGTATTGCGTTGGAAACTGCTAAACT
+
CGGGGGGGGGCFEDGEGGGFFGFGEGGGFGGGGCFGGGGFDCFFGC8@FGGGDFEFEFF@DFFFFFFFGGF,CFG7C7FGFGCGGCFGGGGGGGGGGGGGGGGGAEGGG8FFFG8B<CFCGGFG9FEGGG9FEGGG8FFEGGC@GCECCCGGGGDFBFGF:EF+8,@AF+F8>FGGGGG,>98EFFCECG*BEGCGGGGD5*;BFG?7:6CC:=EGCCG3E8CE=C9CEGCCB60<7C4D?FFFGGF*=::7CFF@EFEFGF=C)9DF:D>F?*@:71D4?B7:=?=6)**46
@M04650:207:000000000-C238N:1:1101:19495:7703 1:N:0:19
ACTCCTACGGGAGGCAGCAGTGGGGAATATTGCACAATGGGCGCAAGCCTGATGCAGCCATGCCGCGTGTGTGAAGAAGGCCTTCGGGTTGTAAAGCACTTTCAGCGAGGAGGAAGGGTGGTGTCTTAATACGGCATCGCATTGACGTTACTCGCAGAAGAAGCACCGGCTAACTCCGTGCCAGCAGCCGCGGTAATACGGAGGGTGCAAGCGTTAATCGGAATTACTGGGCGTAAAGCGCACGCAGGCGGTCTGTTAAGTCAGATGTGAAATCCCCGGGCTTAACCTGGGAAC
+
GGGGGGGGGGGGGGGGGGGGGGGGGGGGGGGGGGGGGGFGGGGGGGGGGGGGGGGGGGGGGGGGGGGFGGGGGGGGGGGGGGGGGGGGGGGGGGGGGGGGGGGGGGGGGGGGGF@GGGFGGGGGFGGGGGGGGGGGGGGGGGGGGGGGGGGGGGGGGGGGGFGGGGGGGGGGGGGGGGGGGGGGGGGGGGGGGGGGGGGCCEGGGGGGGGGGGGGDCDGFEGEGFFGGGGGGFDGGGGFGFGFFGGGDBGD3CDFFBFFFGFGFFGGBFFFFFFFF?>C@:1FFF@=9?FFBF1
@M04650:207:000000000-C238N:1:1101:26744:7732 1:N:0:19
ACTCCTACGGGAGGCAGCAGTGGGGAATATTGCACAATGGGCGCAAGCCTGATGCAGCCATGCCGCGTGTGTGAAGAAGGCCTTCGGGTTGTAAAGCACTTTCAGCGAGGAGGAAGGGTGGTGTCTTAATACGGCATCACATTGACGTTACTCGCAGAAGAAGCACCGGCTAACTCCGTGCCAGCAGCCGCGGTAATACGGAGGGTGCAAGCGTTAATCGGAATTACTGGGCGTAAAGCGCACGCAGGCGGTCTGTCAAGTCGGATGTGAAATCCCCGGGCTCAACCTGGGAAC
+
GGGGGGGGGGGGGGGGGGGGGGGGGGGGGGGGGGGGGGGGGGGGGGGGGGGGGGGGGGGGGCFGGGGGGCFGGGGGGGGGGGGGCGGGFGGGGGGGFGGGGGGGGFG@FGGGGGGGGGFGCBFA<FGGGGGGG=FFGGFGGGDGGGGGGGGFFEGGGGGGGFFFGGGG>EECFGGDDECCEFGGGGGGFGEGGEE>BEGGEGGGGEGEFGGGGGG8CFGG:9EFGFF?7DGCB*5:FGFGDG3>DD<GFGG<)9>=?FFFGFDC:DD27FFFFF:<,35;>>5=?5F>:5F04,
@M04650:207:000000000-C238N:1:1101:26890:7807 1:N:0:19
ACTCCTACGGGAGGCAGCAGTGGGGAATTTTGCGCAATGGGCGAAAGCCTGACGCAGCAACGCCGCGTGCGGGATTGAAGGCCTTCGGGTCGTAAACCGCTTTCAGCAGGGAAGATAATGACGGTACCTGCAGAAGAAGCTCCGGCTAAATACGTGCCAGCAGCCGCGGTAATACGTATGGAGCAAGCGTTATCCGGATTCATTGGGCGTAAAGCGCGCGTAGGCGGCTTGTTAAGCAAGGTGTTAAATCTGAGGGCTCAACCCTCATCCGCATCTTGAACTGGCAGGCTTG
+
GGGGGGGGGGGBEGGGGDFGGGGGGGGGGGGGGGGGGGGGGGGGGGGGGGGGGGGGGGGGGGGGGGDGGGGGGGGGGGDFFGGGGFFGGGGGGGGGFGGGGGGGDFGGGGG>@FFF<CFFFFGGGFGGGGGGGGFCGGGGGGFCFGDGGGG<CCEGGGGGGGF7FGGGFGEECFGGGGGGGC9CGFDFGGC5C?FEDDEDGDCCFGGGGGGGGGFGDGD<EC?EGCEGC38ABGGFGGFGF9@47C:FF:7:FFGFFFFFGFCD4CG<=6@FEFFFDFG4FBC?FF@;B@?>
@M04650:207:000000000-C238N:1:1101:3264:7837 1:N:0:19
ACTCCTACGGGAGGCAGCAGTGGGGAATATTGCACAATGGGCGCAAGCCTGATGCAGCCATGCCGCGTGTGTGAAGAAGGCCTTCGGGTTGTAAAGCACTTTCAGCGAGGAGGAAGGGTGGTGTCTTAATACGGCATCGCATTGACGTTAATCGCAGAAGAAGCACCGGCTAACTCCGTGCCAGCAGCCGCGGTAATACGGAGGGTGCAAGCGTTAATCGGAATTACTGGGCGTAAAGCTCACGCAGGCGGTCTGTTAAGTCAGATGTGAAAGCCCCGGGCTTAACCTGGGAA
+
CCAFFFGGEGGGGGGCFFGGFFGGGGGGFFDFFGGGGGGGGGG7BCFEFGGGGGAFEGGFGGGGGGGFGF,=FFFGFFGGF8FFFGGGEFGGGGGGBFGD<AEDCFGDEEEGEFFFEG,FG+=<B,EFG9DE7F@BFGGGEE:FCFC+@>+@CFCFFGGGGGFGGG7@@*5>FC;D@EC*4;BFFGGC8EE@EG8C?>B*1=EGG*ACFEG5C:*CCCDGDD**+:0:CFGF)/1:FF**)7=5*CD3:CCDCC<*8@FFC7:>6**6@47@*7))-()73,1911643)54:
@M04650:207:000000000-C238N:1:1101:6047:7852 1:N:0:19
ACTCCTACGGGAGGCAGCAGTGGGGAATATTGCACAATGGGCGCAAGCCTGATGCAGCCATGCCGCGTGTGTGAAGAAGGCCTTCGGGTTGTAAAGCACTTTCAGCGAGGAGGAAGGGTGGTGTCTTAATACGGCATCACATTGACGTTACTCGCAGAAGAAGCACCGGCTAACTCCGTGCCAGCAGCCGCGGTAATACGGAGGGTGCAAGCGTTAATCGGAATTACTGGGCGTAAAGCGCACGCAGGCGGTCTGTTAAGTCAGATGTGAAATCCCCGGGCTTAACCTGGGAA
+
GGGGGGGGGGGGGGGGGGGGFGGGGGGGGGGGGGGGGGGGFFG:CG@FGGGGGGGGGGGGDEGGCEGEGGGGFGGGGGGGGGGGGGGGGGGGGGGGGGGGGGGGGGGGGGGGGGDE@FFCCC@A=9CFGGGBDCCEGGGGGGGFGGEGGGGGGG>CGGGGGGGGGGGGGGGGGGGGGCFFEGGGGGGFFEDGGGGG?FGGGGGGGGGGGFGGGGGGGGGGGGGGGG7FFCFD>5CECF@G:G>>CCCG>CDD<3D=FFFFG6>79DC446@F@B67:BCEFF4<???>?F32,
@M04650:207:000000000-C238N:1:1101:9650:7869 1:N:0:19
ACTCCTACGGGAGGCAGCAGTGGGGAATATTGCACAATGGGCGCAAGCCTGATGCAGCCATGCCGCGTGTGTGAAGAAGGCCTTCGGGTTGTAAAGTACTTTCAGCGGGGAGGAAGGTGTTGAGGTTAATAACCTCAGCAATTGACGTTACCCGCAGAAGAAGCACCGGCTAACTCCGTGCCAGCAGCCGCGGTAATACGGAGGGTGCAAGCGTTAATCGGAATTACTGGGCGTAAAGCGCACGCAGGCGGTCTGTCAAGTCGGATGTGAAATCCCCGGGCTCAACCTGGGAAC
+
GGGGGGGGGGGGGGGGGGGGGGGGGGGGGGGGGGGGGGGGGGGGGGGGGGGGDFGGGGGGGGGGGGGGGGGGGGGGGGGGGGGGGGGGGGGGGGGGGGGGGGGGGGGGGGGGGGGGGGG<FGGGGDGGGGGGGFFGFGGGGGGGGGG:@DGGGGGGGGGGGCEDEGGG@EGGCFFFGEGGDGGGGGGGGGGGGGGGGGFGGGGGGGGGGGGGGEECFGDGEGCGGGGGGGGFDGGG<>4>>D@FGGDD>GG7D7DFF4/*36>DFCDBFF*9@F:FFFD3>(*=F?@0:@FBF6
@M04650:207:000000000-C238N:1:1101:20793:7870 1:N:0:19
ACTCCTACGGGAGGCAGCAGTGGGGAATATTGCACAATGGGCGCAAGCCTGATGCAGCCATGCCGCGTGTATGAAGAAGGCCTTCGGGTTGTAAAGTACTTTCAGCGGGGAGGAAGGTGTTGAGGTTAATAACCTCAGCAATTGACGTTACCCGCAGAAGAAGCACCGGCTAACTCCGTGCCAGCAGCCGCGGTAATACGGAGGGTGCAAGCGTTAATCGGAATTACTGGGCGTAAAGCGCACGCAGGCGGTCTGTCAAGTCGGATGTGAAATCCCCGGGCTCAACCTGGGAAC
+
GGGGGGGGGGGGGGGGGGGGGGGGGGGGFGGGGGGGGGGGGGGGGGGGGGGGGGGGGGGGGGGGGGGFGGGGGGGGGGGGGGGGGGGGGGGGGGGGGGGGGGGGGGGGGGGGGGGGGGGGGFGGGGGGGGGGGGFGGGGGGGGGGGGFGGGGGGGGGGGGGGGGGGGGGGGGGGGGGGGGGGGGGGGGGGEGCC7EGGFGGEGGGGGGGGGGGEGGGGGGGDEGGGFFFGGGFGGGGGFG>D@DGDDGFGD)7*7=BFFFGFGD35CBFFFFFFFF?FGE>>GFFFF?0>FFF3
@M04650:207:000000000-C238N:1:1101:22182:7878 1:N:0:19
ACTCCTACGGGAGGCAGCAGTAGGGAATCTTCGGCAATGGACGAAAGTCTGACCGAGCAACGCCGCGTGAGTGAAGAAGGTTTTCGGATCGTAAAACTCTGTTGGTAGAGAAGAACGTTGGTGAGAGTGGAAAGCTCATCAAGTGACGGTAACTACCCAGAAAGGGACGGCTAACTACGTGCCAGCAGCCGCGGTAATACGTAGGTCCCGAGCGTGGTCCGGATTTATTGGGCGTAAAGAGAGCGCAGGTGGTTTATTAAGTCTGGTGTAAAAGGCAGTGGCTCAAACATTGTT
+
GGGGGGGGGGGGGGGGGGGGCGFGGGGGGGGGGGGGGGGFFGGGGCCGFFGGGGGGGGGGGGGGGGGGGGGGGGGGGGGGGFFFGGGGGGG<FGGGGGGGGFFFGFGGGGGGGGGFGFGGGGGGGFCGDGFCDFGGGGGGGGGFGGGGGEGFGGGDEGGGGGGGGGGGGGDGGGDGGGGFFGGCGGGGFGGGGG8CEGGGG99BEEGGGEEGGGE5:>FGEGC**0+<+29FFG3**9=*77>5CCGCD<6999*9=?FFGFGGF4:8>49B6@D)2<9)7:*9=**5,*9<<)
@M04650:207:000000000-C238N:1:1101:9935:7918 1:N:0:19
ACTCCTACGGGAGGCAGCAGTGGGGAATATTGGGCAATGGGGGCAACCCTGACCCAGCGACGCCGCGTGAGTGAAGAAATCCTTCGGGATGTAAAGCTCTGTTGTATGGGAAGAGAAGCAGACGGTACCATACGAGGAAGCCCCGGCAAACTACGTGCCAGCAGCCGCGGTAATACGTAGGGGGCAAGCGTTGTCCGGAATTACTGGGCGTAAAGCGCACGCAGGCGGACTAATAAGTCAGACGTAAAAGGCACGGGCTTACCCTGTGTAAGACATCTGATACTGTAAGTCT
+
GGGGGGGGGGGGGGGGGGGGGGGGGGGGGGGGGGGGGGGGGGGGGGGGGGGGGGGGGGGGGGGGGGGGGGGGGGGGGGGGGGGGGGGGGGGGGGGGGGGGGGGGGGGGGGGGGGGGGGGGGGGGGGGGGGGGGGFGGGGGGFGGGEGGGDGGGGEGGGGGGGGGGGGGDDGGGGGGFCFFGGGGGGGGGGGGGGGGGGGGGGGGGFGGGGGGGGGGGGGG=G=EGGGGEGGGFGCGGGFGF=FB<DGGFGGGGCDBEFFFG@GGFGGBF=FFFFFF<DGFFBGFFFFB20@B
@M04650:207:000000000-C238N:1:1101:4276:7949 1:N:0:19
ACTCCTACGGGAGGCAGCAGTAGGGAATCTTCGGCAATGGACGAAAGTCTGACCGAGCAACGCCGCGTGAGTGAAGAAGGTTTTCGGATCGTAAAACTCTGTTGGTAGAGAAGAACGTTGGTGAGAGTGGAAAGCTCATCAAGTGACGGTAACTACCCAGAAAGGGACGGCTAACTACGTGCCAGCAGCCGCGGTAATACGTAGGTCCCGAGCGTTGTCCGGATTTATTGGGCGTAAAGCGAGCGCAGGTGGTTTATTAAGTCTGGTGTAACAGGCAGTGGCTAACCCATTGTT
+
GGGGGGGGGGGGGGGGGGGGGGGGGGGGGGGFGGGGGGGFFFG7EGG,FFCGGFECFG@FEGGGGGGGFG7EGFGGGGGG9?FFGGGDGCFFGGGGDFGFCGCGGGGGCFFFFGFFGGG,AFE,D?<,CDF><>,<DAFCFF9DFGCC73+>FC9F<,FFGGFFFGGGE:*4<,,5;8>B8**?,*?8CGG7C:4B*?C?>?9FCFFFCC5CC*1**1:>=<EE52+39DC5)>7CD36C3*055C)>:*7C194)07@=+/2:B<G?FFF*96))44F?)0<4<)7(454:6)
@M04650:207:000000000-C238N:1:1101:21345:7960 1:N:0:19
ACTCCTACGGGAGGCAGCAGTAGGGAATCTTCGGCAATGGACGAAAGTCTGACCGAGCAACGCCGCGTGAGTGAAGAAGGTTTTCGGATCGTAAAACTCTGTTGGTAGAGAAGAACGTTGGTGAGAGTGGAAAGCTCATCAAGTGACGGTAACTACCCAGAAAGGGACGGCTAACTACGTGCCAGCAGCCGCGGTAATACGTAGGTCCCGAGCGTTGTCCGGATTTATTGGGCGTAAAGCGAGCGCAGGTGGTTTATTAAGTCTGGTGTAAAAGGCAGTGGCTCAACCATTGT
+
GGGGGGGGGGGGGGGGGGGGGGGGGGGGGGGGGGGGGGGGGGGGGGGGGGGGGGGGGGGGGGGGGGGGGGGGGGGGGGGGGGGGGGGGGGGGGGGGGGGGGGGGGGGGGGGGGGGGGGGGGGGGGGGFGGGGGGGGGGGGGAFFGGGGGGGFGGGGGGGGGGGGGGGGGDGDGGGGGGGGGGGGFGGGGGGGGGGGGGGGGGGGGGGGGGGGGGGGGGGGGGEG=FGF?FFG@GGEGGFGEGFFGGGGFDGD*C<F@FFFGFCGF4::FFBFFFFFFFGFFBC@FFFB?FFB<
@M04650:207:000000000-C238N:1:1101:23003:7966 1:N:0:19
ACTCCTACGGGAGGCAGCAGTGGGGAATATTGCACAATGGGCGCAAGCCTGATGCAGCCATGCCGCGTGTGTGAAGAAGGCCTTCGGGTTGTAAAGCACTTTCAGCGAGGAGGAAGGGTGGTGTCTTAATACGGCATCACATTGACGTTACCCGCAGAAGAAGCACCGGCTAACTCCGTGCCAGCAGCCGCGGTAATACGGAGGGTGCAAGCGTTAATCGGAATTACTGGGCGTAAAGCGCACGCAGGCGGTCTGTCAAGTTGGATGTGAAATCCCCGGGCTCAACCTGGGAAC
+
GGGGGGGGGGGGGGGGGGGGGGGGGGGGGGGGGGGGGGGGGGGGGGGGGGGGGGGGGGGGGGGGGGGGGGGGGGGGGGGGGGGGGGGGGGGGGGGGGGGGGGGGFGGDGEGGGGGGGGFGGGGGGGGGGGGGGGGGGGGGFGGGGGGGGGGGGGGEGFGG<EGGGGGGGDGGGGGGGGGGGGFFGGGGGGGCGGECGGGGGGGGGGGGGGGGG7EECFGGDGGGGGFGGGGGFGGCFFFGBCEFG:3DEGGDGDGFF4BFFFCFFCFFFFFFF?;F?FDD52C@??FFF@FB73
@M04650:207:000000000-C238N:1:1101:13345:7971 1:N:0:19
ACTCCTACGGGAGGCAGCAGTAGGGAATCTTCGGCAATGGACGAAAGTCTGACCGAGCAACGCCGCGTGAGTGAAGAAGGTTTTCGGATCGTAAAACTCTGTTGGTAGAGAAGAACGTTGGTGAGAGTGGAAAGCTCATCAAGTGACGGTAACTACCCAGAAAGGGACGGCTAACTACGTGCCAGCAGCCGCGGTAATACGTAGGTGGCAAGCGTTATCCGGAATTATTGGGCGTAAAGCGCGCGTAGGCGGTTTTTTAAGTCTGATGTGAAAGCCCACGGCCCAACCGTGG
+
GGGGGGGGGGGGGGGGGGGGGGGGGGGGGGGGGGGGGGGGGGGGGGGGGGGGGGGGGGDGGGGGGGGGGGGGGGGGGGGGGGGGGGDGGGGGGGGGGGGGGGGGGGGGGGGGGGGGGGGGGGGGGGGFFGGGGGGGGGGGGGGGGGGGGGGGGGGGGGGGGGGG>F@FGGGGGGGGGGGFGCGFGFGGGGGGGDEEGGDGGGGFGGGGGGGGGGGGGGFGGGEGGGGGGGGGF:DGGFFGFC@EDCCGFGGGDGGFF>F:CFGGFFGAFFFFFF?4:BGEFF)8>)7?>:FB
@M04650:207:000000000-C238N:1:1101:5656:7978 1:N:0:19
ACTCCTACGGGAGGCAGCAGTGGGGAATATTGGACAATGGACCAAGAGTCTGATCCAGCAATTCTGTGTGCACGAAGAAGTTTTTCGGAATGTAAAGTGCTTTCAGTTGGGAAGAAGTCAGTGACGGTACCAACAGAAGAAGCGACGGCTAAATACGTGCCAGCAGCCGCGGTAATACGTATGTCGCAAGCGTTATCCGGATTTATTGGGCGTAAAGCGCGTCTAGGCGGTTTAGTAAGTCTGATGTGAAAATGCGGGGCTCAACCCCGTATTGCGTTGGAAACTGCTAAACT
+
GGGGGGGGGGGGGGGGGGGGGGGGGGGFGGGGGGGGGGGFFGGGFGGGGGGGGGGGGGGGGGGGGGGGGGGGGGGGGGGGCGGGGGGGCEFAFAFGFGGGGDGGGGGFGGGCF@FGGG9AFFGGGGGGGGGGGGGGGFGGGGGDGGGEGGDGG9FFGGFGFDFGGGGG:CFGGGGGFFGFGFFGGGGGG5@EGGGGDFG5:CE,@?FFGFCEGEEG?CDCGGGG5CCGGG=CDCC<FGF78:6B77>>FFG7>DCDFFDFGFGGFCDFB;776=F:0:GFFBGF?FFAFFFF2
@M04650:207:000000000-C238N:1:1101:24567:7996 1:N:0:19
ACTCCTACGGGAGGCAGCAGTGGGGAATATTGCACAATGGGCGCAAGCCTGATGCAGCGACGCCGCGTGGGGGATGACGGCCTTCGGGTTGTAAACTCCTTTCGCCAGGGACGAAGCTTTTGTGACGGTACCTGGAGAAGAAGCACCGGCTAACTACGTGCCAGCAGCCGCGGTAATACGTAGGGTGCGAGCGTTGTCCGGATTTACTGGGCGTAAAGAGCTCGTAGGTGGTTTGTCGCGTCGTCTGTGAAATTCCGGGGCTTAACTCCTGGCGTGCAGGCGATACGGGCATA
+
GGGGGGGGGGGGGGGGGGGGGGGGGGGGGGGGGGGGGGGGGGGGGGGGGGGGGGGGGGGGGGGGGGGGGGGGGGGGGGEDGGGGGGGDFGGGGGGGGGGGGGGGGGDGGGGGGGGGGGGGGGGGDGGGGGGGGFGGFGCDGGGFGGGG@EGGGGGGGGGGGGGGGGFGGDGGGEGDGGGGGGGGGGGDGGGEGGGEGGGGGGGGGDGG?6FFEGGGG=FGGGGGGEGGGGGGFGGGGDFGFGFFGGGGF:7FF>CFF:3):BFGFGGFF*?4>>FE?0:@D0178BF:0>)32
@M04650:207:000000000-C238N:1:1101:11792:8016 1:N:0:19
ACTCCTACGGGAGGCAGCAGTGGGGAATATTGCACAATGGGCGCAAGCCTGATGCAGCCATGCCGCGTGTATGAAGAAGGCCTTCGGGTTGTAAAGTACTTTCAGCGGGGAGGAAGGCGATAAGGTTAATAACCTTGTCGATTGACGTTACCCGCAGAAGAAGCACCGGCTAACTCCGTGCCAGCAGCCGCGGTAATACGGAGGGTGCAAGCGTTAATCGGAATTACTGGGCGTAAAGCGCACGCAGGCGGTCTGTCAAGTCGGATGTGAAATCCCCGGGCTCAACCTGGGAAC
+
GGGGGGGGGGGGGGGGGGGGGGGGGGGGGGGGGGGGGGGGGGGGGGGGGGGFGGGGGGGGGGGGGGGFGGGGGGGGGGGGGGGGGGGGGEGGGGGGGGGGGGGGGGGGGGGGGGGGGGGGGGGGGGGGGGGGGGGGGGGGGGGGGGGCFGGGGGGGGGGGGGGFGGGGGGGGGGGGGGGGGGGGGGGGGGGGGGGGGGGGGGGGGGGGGGGGGGGGGGGGC3AFGGGGGGCFECDGGGFGFGFFG7CDDGGCDGGFFFFFGFGGFCD?F=FFF4@FFFG>D9CFFFFFBF>B?-
@M04650:207:000000000-C238N:1:1101:14931:8107 1:N:0:19
ACTCCTACGGGAGGCAGCAGTGGGGAATATTGCACAATGGGCGCAAGCCTGATGCAGCCATGCCGCGTGTGTGAAGAAGGCCTTCGGGTTGTAAAGCACTTTCAGCGAGGAGGAAGGGTGGTGTCTTAATACGGCATCACATTGACGTTACTCGCAGAAGAAGCACCGGCTAACTCCGTGCCAGCAGCCGCGGTAATACGGAGGGTGCAAGCGTTAATCGGAATTACTGGGCGTAAAGCGCACGCAGGCGGTCTGTTAAGTCAGATGTGAAATCCCCGGGCTTAACCTGGGAAC
+
GGGGGGGGGGGGGGGGGG8FEFGGGGG?FAEEFGGGGGFGGGGGGGGFGEGGGGCFDGDEFCEE@EGFEEEE8?D?FEGFGGGFGGGDGGGGAFB?FGGEGDFGAFEDEGEGG>FGGCBFFGGFFDFFCGFFFGGGGCFGFGFFGGGGGGGGGEDCGGGGFGFGGGGCFGECCFGGGGGGGF@FGGEGG5E@*BCE?C9CB>EGDG5CEC+:CEG8FFFFG387<?FG+>8=BCC57>FCEGDFGGGDEGD<37CFF?FFG@*:*:CAF4=F??F??93:EFGF=@B2()0((,
@M04650:207:000000000-C238N:1:1101:13366:8139 1:N:0:19
ACTCCTACGGGAGGCAGCAGTAGGGAATCTTCCGCAATGGGCGAAAGCCTGACGGAGCAACGCCGCGTGAGTGATGAAGGTTTTCGGATCGTAAAACTCTGTTATTAGGGAAGAACAAATGTGTAAGTAACTGTGCATATCTTGACGGTACCTAATCAGAAAGCCACGGCTAACTACGTGCCAGCAGCCGCGGTAATACGTAGGTGGCAAGCGTTATCCGGAATTATTGGGCGTAAAGCGCGCGTAGGCGGTTTTTTAAGTCTGATGTGAAAGCCCACGGCTCAACCGTGGAGG
+
GGGGGGGGGGGGGGGGGGGGGGGGGGGGGGGGGGGGGGGGGGGGGGGGGGGGGGGGGGGGGGGGGGGCECGGGGGGGGGGGGFGGGGGGGGGGGGGGGGGGGGGGGFGGGGGGGGGGGGGGGFGGGGGGGGFFGGGGGGGGGGGGGGGGGGGGGGGGGGGGFGGGGGGGGGGGGGGGGGGGGGGGGGFGDGGGGGGGGGGEGGECGGGGGGGGGGGFGGGGGGCDGGGGGGGFEGGGGFGFGFD)7DGFGGCDD*7>FFFCB:CFCFDFFF?*5556?GFFFGFFFFF?FB38B
@M04650:207:000000000-C238N:1:1101:24529:8142 1:N:0:19
ACTCCTACGGGAGGCAGCAGTGGGGAATTTTGCGCAATGGGCGAAAGCCTGACGCAGCAACGCCGCGTGCGGGATTGAAGGCCTTCGGGTCGTAAACCGCTTTCAGCAGGGAAGATAATGACGGTACCTGCAGAAGAAGCTCCGGCTAAATACGTGCCAGCAGCCGCGGTAATACGTATGGAGCAAGCGTTATCCGGATTCATTGGGCGTAAAGCGCGCGTAGGCGGCTTGTTAAGCAAGGTGTTAAATCTGAGGGCTCAACCCTCATCCGCATCTTGAACTGGCAGGCTTG
+
GGGGGGGGGGGFGGGGGGGGGGGGGGGGGGGGGGGGGGGGGGGGGGGGGGGGGGGGGGGFGGGGGGGGBCFGGGGGDGGFGGGGGGGGDGGGGGGGGGGGGGGGGGGGGGGGGDGGGGGGGGGGGGGGGFGGGGGGGGGGGGGGGGGGGGGGGGGFGGGGGCFFGGGFGECEGGGFGCFFGGFFGFGDGGG5FGFGGGGEGFGGG?FCGGEDG:E8EGGGGGCCFEGGGGGGFE>FGG45FGFFGFGDFGGFFCFFFF@?FFFDFG4>FFFFB:B=A<>)6:4)55>;>FFB
@M04650:207:000000000-C238N:1:1101:16267:8142 1:N:0:19
ACTCCTACGGGAGGCAGCAGTAGGGAATCTTCCGCAATGGGCGAAAGCCTGACGGAGCAACGCCGCGTGAGTGATGAAGGTCTTAGGATCGTAAAACTCTGTTGTTAGGGAAGAACAAATTTGTTAGTAACTGAACAAGTCTTGACGGTACCTAACCAGAAAGCCACGGCTAACTACGTGCCAGCAGCCGCGGTAATACGTAGGTGGCAAGCGTTATCCGGAATTATTGGGCGTAAAGCGCGCGTAGGCGGTTTCTTAAGTCTGATGTGAAAGCCCACGGCTCAACCGTGGAGG
+
GGGGGGGGGGGGGGGGGGGGGGGGGGGGGGGGGGGGGGGGGGGGGGGGGGGGGGGGGGGGGGGGGGGGGGGGGGGGGGGGGGGGGGGGGGGGGGGGGGGGGGGGGGGGGFGGGGGGGGGGGGGGGGGGGGGGGGGGGGGGGGGGGGGGGGGGGGGGGGFFFGFGGGGGGGGGGGGGGGGGGGGGGGGGGCEEGGGGGDGGEGGGCCEFGDFGGGGGGGGGDG=EGGGGCFDFEEDGGGFDFDFFGGGDFGGCDGGFF@F=EFGG@GGFFFFFFFF3:?DFEFG*=?FFBFD0:B
@M04650:207:000000000-C238N:1:1101:22929:8238 1:N:0:19
ACTCCTACGGGAGGCAGCAGTAGGGAATATTGCTCAATGGGGGAAACCCTGAAGCAGCAACGCCGCGTGGAGGATGAAGGTTTTAGGATTGTAAACTCCTTTTGTTAGAGAAGATAATGACGGTATCTAACGAATAAGCACCGGCTAACTCCGTGCCAGCAGCCGCGGTAATACGGAGGGTGCAAGCGTTACTCGGAATCACTGGGCGTAAAGAGCGCGTAGGCGGGAAAGTAAGTCAGATGTGAAATCCTGTAGCTTAACTACAGAACTGCATTTGAAACTGCTTTTCTAG
+
GGGGGGGGGGGGGGGGGGGGGGFGDGGGGGGGGGGGGGGGGGGGGGGGGGGGGGGGGGGGGGGGGGGGGGGGGGGGFGGGGGGGGGGGGGGGGGGGGGGGGGGGGGGCDFGGGGGGGGGGGGGGGGGGGGGGGGGGGDGGGGGGGGGGGGGGGGGGGGGGGGGGGGGGGGGGGGGGGGGGGGGGGGGGGGGGGGGGGGGGGGGGGGGGGGGGGGECEGGGGGGGGGGGECFFFGGGGGFGFGFFGGGGF<GGGGFF4BFFGFFGFGGFFFFFFFFFF<GFFFGFF4@)6FFA
@M04650:207:000000000-C238N:1:1101:6363:8280 1:N:0:19
ACTCCTACGGGAGGCAGCAGTGGGGAATATTGGGCAATGGGGGCAACCCTGACCCAGCGACGCCGCGTGAGTGAAGAAATCCTTCGGGATGTAAAGCTCTGTTGTATGGGAAGAGAAGCAGACGGTACCATACGAGGAAGCCCCGGCAAACTACGTGCCAGCAGCCGCGGTAATACGTAGGGGGCAAGCGTTGTCCGGAATTACTGGGCGTAAAGCGCACGCAGGCGGACTAATAAGTCAGACGTAAAAGGCACGGGCTTACCCTGTGTAAGACATCTGATACTGTAAGTCT
+
GGGGGGGGGFGEGGGGGGGGGGGGGGGGGGGGGGGGGGGGGGGGGGGGGGGGGGGGGGGDGGGGGGGGGGGGGGGGGGCGGGGGGGGGGGGGGGFGGGGGGGGGGGGGGGGGGGGFGGGGGFGGGGGGGGGGGF@EGEG7FDGGGGGDFGFFGGGGGGGGGFG>CFGGGGCDCGGGGGFGGGGGGGCFECGGGGGGGGC*CGFGGGGGGGEGGCGF5<CGGGGEEEGECD??6?FCFGF>FGFFGG4*@GGGGGD@>>BFCFFGFD*:==?FFF6=<BGFFFGF=@*6A@FB
@M04650:207:000000000-C238N:1:1101:2608:8320 1:N:0:19
ACTCCTACGGGAGGCAGCAGTGGGGAATTTTGCGCAATGGGCGAAACCCTGACGCAGCAACGCCGCGTGCGGGATGACGGCCTTCGGGTTGTAAACCGCTTTAAGCAGGGAAGAATTTTGACGGTACCTGCAGAAGAAGCTCCGGCTAACGACGTGCAAGCAGCCGCGGTAATAGGTAGGGAGCAAGAGTTATCCGGATGTATTGGGCGTAAAGCGCGCGTAGGCGGCCTATTAAGCGGAACATCTAACCCGAGGGCGCAACCCCCAGCCGCATTGCGAAATGGTAGGCTCG
+
CEFFFFCFCGGGEGEEB@FGFGFDF8FA@FFD<@FEDGGGFGGDEG@FCFAFGF,6@CDC8F+FFGGEC,4FFG@G=A4F+@C,AFEGC+>45?D,838@:F,@FDEGECDDFFGF9,33@F<:FGG<FG7FF,,,>F>:37<FC:*<>A66*<<C>*7C<C:2=1*=<*1B,,+?9<FFC7C*8C8*ACGC?7<AE:>*3<++AFG5>EGECF+:*/)92/CDFGGEE*0+*<*<CD5)7))/*:D7*/*/9)>B5)07>5*7))18.58)0)5*)4D>)(:*07=0<003
@M04650:207:000000000-C238N:1:1101:12606:8343 1:N:0:19
ACTCCTCGGGAGGCAGCAGTAGGGAATCTTCGGCAATGGACGAAAGTCTGACCGAGCAACGCCGCGTGAGTGAAGAAGGTTTTCGGCTCGTAAAACTCTGTTGGTAGAGAAGAACGTTGGTGAGAGTGGAAAGCTCATCAAGTGACGGTAACTACCCAGAAAGGGACGGCTAACTACGTGCCAGCAGCCGCGGTAATACGTAGGTCCCGAGCGTTGTCCGGATTTATTGGGCGTAAAGCGAGCGCAGGTGGTTTATTAAGTCTGGTGTAAAAGGCAGTGGCTCAACCATTGGAT
+
EGGGGGGGGG:FEEGGGGCFCFGGDFFGGGGGGGGGGGG<FGGGGGGGGGFFFGD@FGGG:FFCGGGGGGFGGGFGGGGFFGGGGD+FFFEGGGGGDFFGGGGCGGGGGGGGGGFGGGFGGGGGF@CFC@DDFGFGGFGGGGGGGGGGGGGFGGGGGGGGFGFGGGGGGGGGGGGGFGGGGGFEGFGGG8:CGGGG9;CGFE=E9EFCECCDE7?ECGGCE3/*<+<<CFFGF><:FGFC5D5>)9DD4CFDD429@BFFGFGGFCG?6FBFB3))-,*.5(297:F<B4=)5)
@M04650:207:000000000-C238N:1:1101:11854:8361 1:N:0:19
ACTCCTACGGGAGGCAGCAGTGGGGAATATTGCACAATGGGCGCAAGCCTGATGCAGCCATGCCGCGTGTATGAAGAAGGCCTTCGGGTTGTAAAGTACTTTCAGCGGGGAGGAAGGTGTTGAGGTTAATAACCTCAGCAATTGACGTTACCCGCAGAAGAAGCACCGGCTAACTCCGTGCCAGCAGCCGCGGTAATACGGAGGGTGCAAGCGTTAATCGGAATTACTGGGCGTAAAGCGCACGCAGGCGGTCTGTCAAGTCGGATGTGAAATCCCCGGGCTCAACCTGGGAAC
+
GGGGGGGGGGGGGGGGGGGGGGGGGGGGGGGGGGGGGGGGGGGGGGGGGGGGGGGCFGGGGGGGGGG+@FGGGGGGGGGGGGGGGGGGGGDGGGGGGGGGGGGGGGGGGGFGGGGGEGGGGGGGGGGGGGGFGGGGGGGGGGGGDGGGGGGGGCG7EEGGGFGGGGGGGGGGGGGGGGGGGGGGGGGGGGGGGGDGGGGGGGCEEEEGGGGGGGEEGGGGCCEGGGGFGGGGFGGEF>FDEGFEGGG3)99/CGGFFF?FFFGDBDC?F?B46@FF?>G@593?*777:@F?0-
@M04650:207:000000000-C238N:1:1101:11082:8367 1:N:0:19
ACTCCTACGGGAGGCAGCAGTGGGGAATATTGGACAATGGACCAAGCGCCTGACCCAGCAATTCTCTGTGCACGAAGAAGCTTTTCGGATTGTAAACTGCTTTCTGTTGGGAAGAAGTCAGTGCCGGTATCAACAGAAGAAGCGACGGCTAAATACGTGCAAGCACCCGCGGTAATACGTCTGTCGCAAGCGTTATCCGGATTTATTCGGCGTAAAGCGCGTTTAGGCGGTTTAGTAACTCTGATGTGAAAATGCGGGGCCCAACCCCGTATTGCGTTGGAACCTTCTACACT
+
GGGGGGGGGGGGGGGGGGGGGGEGGGGGGGGGG<FGGGGG<F,6F,,B++,6C,C6,,CFF9EFA,9,<C,9,6B+,B,C,,,C<FGG:,,:FGGG,55CFGGEFAFFEGGF84EFF,B,EG,,,+84++,:,E=F?FGCFE,@4:+3++@FF9EFB>D>+,384,4>3B**35*@,>@,,2>,@DF7>*:8EE*=;?CEBG5+253+CC*:EE5EG753//*:*<E+758*0+:+00**9*91*:2:B7:7:**8)).)*)1*<9*-)5))99*)(-).9)*))/0.6*/3)
@M04650:207:000000000-C238N:1:1101:27542:8400 1:N:0:19
ACTCCTACGGGAGGCAGCAGTAGGGAATATTGCTCAATGGGGGAAACCCTGAAGCAGCAACGCCGCGTGGAGGATGAAGGTTTTAGGATTGTAAACTCCTTTTGTTAGAGAAGATAATGACGGTATCTAACGAATAAGCACCGGCTAACTCCGTGCCAGCAGCCGCGGTAATACGGAGGGTGCAAGCGTTACTCGGAATCACTGGGCGTAAAGAGCGCGTAGGCGGGAAAGTAAGTCAGATGTGAAATCCTGTAGCTTAACTACAGAACTTCATTTGAAACTGCTTTTCTAG
+
GGGGGGFGGGGCFGGGGGGG<EFGGGGGGGGGGFGGGGGGGGG@FGGGGGDEGGGGFGGGFGGGGGGGG7BEEGGGGGGGGGGGGGGFFGGGFGGGGGGGGGGGGGGGGGDFFGFF?<<FFBFE@DEFGGDGCFGGGFFGGFDGGGGFC,=F@DFCGGGFGGGGEGGGG>CGGG7*>C*C;CDGFFG>8;8CF9CE*BCFDC@FF5CEEE=CGG>C:<5/:CCFEC577C*39<*<7C4?FGFFD7*7@9DGF7C4?FBF7FFGFFF?)**1199F)6C?FB**1/97<=76
@M04650:207:000000000-C238N:1:1101:21836:8449 1:N:0:19
ACTCCTACGGGAGGCAGCAGTGGGGAATATTGCACAATGGGCGAAAGCCTGATGCAGCGACGCCGCGTGAGGGAAGAAGGTTTTCGGATTGTAAACCTCTGTCTTCGGGGACGATAATGACGGTACCCGAGGAGGAAGCCACGGCTAACTACGTGCCAGCAGCCGCGGTAAAACGTAGGTGGCAAGCGTTGTCCGGAATTACTGGGTGTAAAGGGAGCGCAGGCGGGATGGCAAGTTGGATGTGAAATCTATGGGCTCAACCCATAGCGTGCATTCAAAACTGCTGTTCTTG
+
GGGGGGGGGGGGGGGGGGGGGFCGGGGGGGGGGGGGGGGGGGECFGGGGGGGGGGGGGGGGGGEGGGFGGGGGGGGGGGGFFGGGGGGGGGGDFFGGGGGDGGGGGGGEGCEGGGGGGGGGGGGG:BFCFGGGGGGFFFGGGGGDGEGGGGGGGGGFGGGFGGGGGGGGDGGFFGGFGGGGGGGF@BEBEDEGFGGEGGFGDFFFEGGGDGGFGGGGGGDCCE=EGEEGGGG:9C::C?C?G?=CFFFF7C7CGD)7>FF?<37?FG0>5@EFFFB<>GFF?GFFF@?F?F<
@M04650:207:000000000-C238N:1:1101:23403:8457 1:N:0:19
ACTCCTACGGGAGGCAGCAGTGGGGAATATTGCACAATGGGCGCAAGCCTGATGCAGCCATGCCGCGTGTGTGAAGAAGGCCTTCGGGTTGTAAAGTACTTTCAGCGGGGAGGAAGGCGATAAGGTTAATAACCTTGTCGATTGACGTTACCCGCAGAAGAAGCACCGGCTAACTCCGTGCCAGCAGCCGCGGTAATACGGAGGGTGCAAGCGTTAATCGGAATTACTGGGCGTAAAGCGCATGCAGGCGGTTTTTTAAGTCTGATGTGAAAGCCCACGGCTCAACCGTGGAGG
+
GGGGGGGGGGGGGGGGGGGGFGGGGGGGGGGGGGGGGGGGGGGGGGGGGGGGGGGGGGGGGGGGGGGGGGGGGGGGGGGGGGGGGGGGGGGGGGGGGGGGGGGGGGGGGGEGGGGGGGGGGGGGGGGGGGGGGGGGGGGGGGGGGGGGGGGGGGGGGGGGGGGGGGGGGGGGGGGGFGGGGGGGGGGGGGGGGGCGGGGGGDEGGGGGGGGGGGGGGGGGGGCEFCFGGGGGFGGGD>4DDGEEGGGFEGGD5C3<EFFBE@DGFGGFFFFFFF@3:?DEB>GF??F>6FF:?F
@M04650:207:000000000-C238N:1:1101:20174:8471 1:N:0:19
ACTCCTACGGGAGGCAGCAGTAGGGAATCTTCCGCAATGGGCGAAAGCCTGACGGAGCAACGCCGCGTGAGTGATGAAGGTTTTCGGATCGTAAAACTCTGTTATTAGGGAAGAACAAATGTGTAAGTAACTGTGCATATCTTGACGGTACCTAATCAGAAAGCCACGGCTAACTACGTGCCAGCAGCCGCGGTAATACGGAGGGTGCAAGCGTTAATCGGAATTACTGGGCGTAAAGCGCACGCAGGCGGTCTGTCAAGTCGGATGTGAAATCCCCGGGCTCAACCTGGGAAC
+
GGGGGGGGGGGGGGGGGGGGGGGGGGGGGGGGGGGGGGGGGGGGGGGGGGGGGGGGGGGGGGGGGGGFGGGGGGGGGGGGEGGGGGGGGGGGGGGGGGGGGGGFGGGGGGGGGGGGGGGGGGGGGGGGGGGDFGGGGGGGGGGGGGGGGGGGGGGGGGGGGGGGGGGGGGGGGGGGGGGGGGGGGGGGGGGGGGGGGGGGGGGGGGGGGGGFG=>EGGGGGGEFGGFFGGGGF*CEGGFGFGFEGGDCDGG9<CGBFFF=FFDGFDD>FFFFFF@FBFGFFFGFFFF7<:FBF4
@M04650:207:000000000-C238N:1:1101:7281:8477 1:N:0:19
ACTCCTACGGGAGGCAGCAGTAGGGAATATTGCTCAATGGGGGAAACCCTGAAGCAGCAACGCCGCGTGGAGGATGAAGGTTTTAGGATTGTAAACTCCTTTTGTTAGAGAAGATAATGACGGTATCTAACGAATAAGCACCGGCTAACTCCGTGCCAGCAGCCGCGGTAATACGGAGGGTGCAAGCGTTACTCGGAATCACTGGGCGTAAAGAGCGCGTAGGCGGGAAAGTAAGTCAGATGTGAAATCCTGTAGCTTAACTACAGAACTGCATTTGAAACGGCTTTTCTAG
+
GGGGGGGGGGGGGGGGGGGGFGGGGGGGGGGGGGGGGGGGGGGGGGGGGGGGGGGGGGGGGGGGGGGFGGDGGGGGGGGGDGGGGGGGGGGGGGGGGGGGGGGGGGGGGGGGGGGGGGGGGGGGGFGGGGGGGGGGGGGGGGGGGEGGGGGGGGGGGGGGGGGGGGGGGGGGGGGGGGGGGGGGGGGGEEGGGGGGGGGGGGGGGGGGEGCCGGGFGGG5EDGGGGGGDCFGFFG?FGFGFGFFGGGGFGCFFGGFFFFFGFGG?GGFFFFFFFFFBFGFF(95>)6>9FFF
@M04650:207:000000000-C238N:1:1101:17008:8487 1:N:0:19
ACTCCTACGGGAGGCAGCAGTGGGGAATATTGCACAATGGGCGCAAGCCTGATGCAGCCATGCCGCGTGTGTGAAGAAGGCCTTAGGGTTGTAAAGCACTTTAGTTAGAGAGGAGTGGTGTTGTGAGTAATACGCATGACACTTGACGTAATCTAAGGAATAAGCACCGGCTAACTCCGTGCCAGCAGCCGCGGTAACACGGGGGGTGCGAGCGTTAATCGGAATGACTGGGCGTAAAGGGCGTGTAGGTGGTTTACTAAGTGTGACGTGAAAGTACAGGGCTTATCCTTGTT
+
GGGGGGGGGGGGGGGGGGDFGGGGGGGGGGGGGGGGGGGGGGGGGGGGGGGGGGGGGGGGGGGGGGGGGGFGGGGGGGGGGGGGGGGGGGGGGGGGGGGGGGGGGGGGFFGGGGGEFGGGFGGGGGGGGGGGGGGGGGGGGGGGGGGGGGGGGGGGGGGGGGGGFGGGGGGDFGGGFGGGGGGGGGGGGGGGGGGGGDFFGGGGGGGGGGGGGGGGGGGGCGGGGGFGFGGGFGGE<5?FEGEFD<5D?FG7*9CFBFFFFFGGFGF?))<F=FF6>AGFB6CFFFFFFFFAA
@M04650:207:000000000-C238N:1:1101:10966:8503 1:N:0:19
ACTCCTACGGGAGGCAGCAGTAGGGAATATTGCTCAATGGGGGAAACCCTGAAGCAGCAACGCCGCGTGAGTGATGAAGGTTTTCGGATCGTAAAACTCTGTTATTAGGGAAGAACAAATGTGTAAGTAACTGTGCATATCTTGACGGTACCTAATCAGAAAGCCACGGCTAACTACGTGCCAGCAGCCGCGGTAATACGTAGGTGGCAAGCGTTATCCGGAATTATTGGGCGTAAAGCGCGCGTAGGCGGTTTTTTAAGTCTGATGTGAAAGCCCACGGCTCAACCGTGGAGG
+
GGGGGGGGGGGGGGGGGGGGGGGGGGGGGGGGGGGGGGGGGGGGGGGGGGGGGGGGGGGGGGGGGGGGGGGGGGGGGGGGFGGGGGGGGGGGGGGGGGGGGGGGGGGGGGGGGGGGGGGGGGGGGGGGGGGGFEGGGGGGGGGGGGGGGGGGGGGGGGGGGGGGGGGGGGGGGGGGGGGFGGGGGGGGGGGGGEGGGG9>9BGGGGGGGGGGGGGGFFGGGGDFCFFGGGGGFGD=FGBDFGDEDGGGFGGG35>FFFFFGF7C=FG>F@FFF45>??GFE>GF?FFFFFF?6B
@M04650:207:000000000-C238N:1:1101:5475:8570 1:N:0:19
ACTCCTACGGGAGGCAGCAGTGGGGAATATTGCACAATGGGCGCAAGCCTGATGCAGCCATGCCGCGTGTATGAAGAAGGCCTTCGGGTTGTAAAGTACTTTCAGCGGGGAGGAAGGCGATAAGGTTAATAACCTTGTCGATTGACGTTACCCGCAGAAGAAGCACCGGCTAACTCCGTGCCAGCAGCCGCGGTAATACGGAGGGTGCAAGCGTTACTCGGAATCACTGGGCGTAAAGTGAGCGCAGGCGGGATGGCACGTTGGATTTGAAATCTATGGGCTCAACCCCTCGCT
+
GGGGGG@FGGGGGDGGCGGFGGGGGGGGGGFFGFGGDG<FFFCEGGEGGGGGDFGGGGG8C@FGGDCGEEFGEGGFGF8FGGGGGGGGGGGGGFFCFGGGGGDFCFGGGGCFGGG8>C==@FBDCFFGGGFDEEFGCFGG7BFDCGEGGGGFEEGC@FCFF7FEFCECDEGGGGGGCGGCEGGGGG>FGCEC>EG5?:@C588>5EEECCD5:EGC7*:C5DDFG+<EFG*::CDG*:1*66?<DC)<@7D33)*.).*7*7549C*)*949=847<<655(**15<(-.0(-(
@M04650:207:000000000-C238N:1:1101:27092:8573 1:N:0:19
ACTCCTACGGGAGGCAGCAGTGGGGAATTTTGCGCAATGGGCGAAAGCCTGACGCAGCAACGCCGCGTGCGGGATTGAAGGCCTTCGGGTCGTAAACCGCTTTCAGCAGGGAAGATAATGACGGTACCTGCAGAAGTAGCTCCGGCTAAATACGTGCCAGCAGCCGCGGTAATACGTATGGAGCAAGCGTTATCCGGATTCATTGGGCGTAAAGCGCGCGTAGGCGGCTTGTTAAGCAAGGTGTTAAATCTGAGGGCTCAACCCGCATCCGCATCTTGAACTGGCAGGCTTG
+
GGGGGGGGGGEFGGGGEGGGGGEGGGGEFGGCAFGGGGGGGGGGGGECEFFG@@FGGGFGGEGGGGGGGGDGGGGC,=,EBE?E=FGG7?CF:FGE,B+CCFGD,CFFGCF+=FFFG,B,=FG7>@F<@FF<EFG7FGGFGGFEEE7CC:@,@FGGC>DA@GFGFE7F*=F>>CFFGF9?7>CFG6B7BEEG57+*88CEG:@C7@>CGGG==<C85CCC:CC5@EDE5CEGFGGGG7)7)2697DGGFGGF77FDEFFFFFG3))/4>@:>3>37<97??:*0<@77;>F>
@M04650:207:000000000-C238N:1:1101:8638:8590 1:N:0:19
ACTCCTACGGGAGGCAGCAGTGGGGAATATTGCACAATGGGCGCAAGCCTGATGCAGCCATGCCGCGTGTGTGAAGAAGGCCTTCGGGTTGTAAAGCACTTTCAGCGAGGAGGAAGGGTGGTGTCTTAATACGGCATCACATTGACGTTACTCGCAGAAGAAGCACCGGCTAACTCCGTGCCAGCAGCCGCGGTAATACGGAGGGTGCAAGCGTTAATCGGAATTACTGGGCGTAAAGCGCACGCAGGCGGTCTGTTAAGTCAGATGTGAAATCCCCGGGCTTAACCTGGGAAC
+
GGGGGGGGGGGGGGGGGGGGGGGGGGGGGGGGGGGGGGGGGGGGGGGGGGGGGGGGGGGGGGGGGGGGGGGGGGGGGGGGGGGGGGGGGGGGGGGGGGGGGGGGGGGGGGGGGGGGGGGGGGGGGGGGGGGGGGGGGGGGGGGGGGGGGGGGFGGGGDGGGGGGGGGGDGGGGGGGGGGGGGGGGGGGGGGGGGGGGGGGGGGGGGGGGGGGGGGGGGCDEGGGGGGGGGGGFGGEGGFGFGFFGGGGFGGGDDFFBFBFGFGFFDF<4*@8FF?@<FGBB0*9FFFF<4@BF0
@M04650:207:000000000-C238N:1:1101:27948:8594 1:N:0:19
ACTCCTACGGGGGCAGCAGTAGGGAATCTTCGGCAATGGGGGCAACCCTGACCGAGCAACGCCGCGTGAGTGAAGAAGGTTTTCGGATCGTAAAACTCTGTTGTTAGAGAAGAACGTTAAGTAGAGTGGAAAATTACTTAAGTGACGGTATCTAACCAGAAAGGGACGGCTAACTACGTGCCAGCAGCCGCGGTAATACGTAGGTCCCAAGCGTTGTCCGGATTTATTGGGCGTAAAGCGAGCGCAGGTGGTTTCTTAAGTCTGATGTAAAAGGCAGTGGCTCAACCATTGTGT
+
GGGGGGGGGGGGGGGGGGGGGGGGGGGGGGGGGGGGGGGGGGGGGGGGGGGGGGGGGGGGGGGGGGGGDFGGGGGGGGGFGFFGGGGGGGGGGGGGGGGGGGGGGFGGGGGGGGGGGGGGGEGGEGFGGGGGGGGGGGGGGGGGGGGGGGGGGGGGGGGFGGGGGGGGGGGGGGGGFGFGGGGGGGGGGGGGGGGGGGGGGGGGFF6CFFGGGGGDCDGGGG;=FEFGGGGGEGGGGFFGDGFFGGGG>CF7CC>?FFFFFFGGFGGAFFFFF@:@?7FFFFG?FFF144*66,
@M04650:207:000000000-C238N:1:1101:8827:8669 1:N:0:19
ACTCCTACGGGAGGCAGCAGTAGGGAATCTTCGGCAATGGGGGCAACCCTGACCGAGCAACGCCGCGTGAGTGAAGAAGGTTTTCGGATCGTAAAACTCTGTAGTTAGAGAAGAACGTTAAGTAGAGGGGAAAATTACTAAAGAGACGGTATCTAACCAGAAAGGAACGGTTAACTAAGTGCCAGCAGCGCCGGACATACGTAGGTCCCAAGCGTTGTCCGGATTTATTGGGCGTAAAGCGCGCGTAGCTGGCTTGTTAGGCAGGGGGTGAAATCTGAGGGCTCAACCCCCATC
+
GEF@CF?9FFEEC7FCDDF8@EDFGGG<FCFCGGGGF8FFGGC:FFFFGGFFFGGCFCBF8+>:B:F+@F?EEFGGAFA@4E,+CFEG+>FEE=CFGGFGE?,C@,5,,8EE8E8,@33<+,C,,@<,8=3FF=<<,,:,E7B,3,:>7@+>,==7E7<3>@CGG,7,**1>:,6,22@,6?9B,;2:<**4=5*31+53850;EG?E597;8=/?EG>**/*:*+2<+:+*.:)7///::5@DD731)*221**0.79*:)9/<C)4>)0=?@?*-.?>)(0.**),4))(,4
@M04650:207:000000000-C238N:1:1101:22869:8682 1:N:0:19
ACTCCTACGGGAGGCAGCAGTGGGGAATATTGCACAATGGGCGCAAGCCTGATGCAGCCATGCCGCGTGTATGAAGAAGGCCTTCGGGTTGTAAAGTACTTTCAGCGGGGAGGAAGGTGTTGAGGTTAATAACCTCAGCAATTGACGTTACCCGCAGAAGAAGCACCGGCTAACTCCGTGCCAGCAGCCGCGGTAATACGGAGGGTGCAAGCGTTAATCGGAATTACTGGGCGTAAAGCGCACGCAGGCGGTCTGTCAAGTCGGATGTGAAATCCCCGGGCTCAACCTGGGAAC
+
GFGGGGGGGGGGGGGGGGGGGGGGDGGFCFGGGGGGGGFGGGGGGEGGGGFGGGGFDFGGGGGGGGGFFGEFEFGAGDGGGGGGFGGGGEGGGGGGFGFFFGGGGGGGGGGGGGGGFFGGGGGGFEGGGGFGFGAFGGGGGGDEGGGGGFEGCDGGEGFFDFGFGGGGGDGGGGGGFGGGGGFGGGGGFGGGGGGEGGGGGGEEGGGGGGGGEEE5:FGFEDGFFFGC?DCGEGGGGGFGBDDBGDDD3CD57CC@FFBFG?GG3*928FF=FBFFFFD)74DFF?:0:>>10-
@M04650:207:000000000-C238N:1:1101:16137:8719 1:N:0:19
ACTCCTACGGGAGGCAGCAGTAGGGAATCTTCGGCAATGGACGAAAGTCTGACGGAGCAACGCCGCGTGAGTGAAGAAGGTTTTCGGATCGTAAAACTCTGTTGGTAGGGAAGAACGGTGGTGAGAGTGGAAAGCTCATCAAGTGACGGTAACTACCCAGAAAGAGACGGCTAACTACGTGCCAGCAGCCGCGGTAATACGGAGGGCCCGAGCGTTGTCCGGATTTATTGGGCGTAAAGCGCGCGCAGGTGGTTTATTAAGTCTGGTGTAAAAGGCAGTGGCCCAACCGTTGGG
+
FGGGGGGGGGGCGGGGEG@<F,EG>FGGFGGGGGEGFGGGEECGGEGCF<FF,,6@@CCE@CFFGGGBFGE<9F,EFEGFG9FGFGGGFGGGGGG<FGGCGG9EGCFF+:FFFGG,=+8++8+5,,:,A<,:,3,,7<,C<,>,CFGGFGGGGF9D,,@@DBFG8:7>C8*>CFCF@FFFGG7>;FDGGGGC5B:E;9BCF5;CE5***>=EGGGGED::=D=E*+<?+:FGFDDD<FFFD)<B7)>DE9<F*9C6===FFF***>C:>?=*/9)),:097?*735<?()04((
@M04650:207:000000000-C238N:1:1101:23754:8771 1:N:0:19
ACTCCTACGGGAGGCAGCAGTGGGGAATATTGCACAATGGGCGCAAGCCTGATGCAGCCATGCCGCGTGTGTGAAGAAGGCCTTCGGGTTGTAAAGCACTTTCAGCGAGGAGGAAGGGTGGTGTCTTAATACGGCATCACATTGACGTTACTCGCAGAAGAAGCACCGGCTAACTCCGTGCCAGCAGCCGCGGTAATACGGAGGGTGCAAGCGTTAATCGGAATTACTGGGCGTAAAGCGCACGCAGGCGGTCTGTTAAGTCAGATGTGAAATCCCCGGGCTTAACCTGGGAAC
+
GGGGGGGGGGGGGGGGGGGGGGGGGGGGGGGGGGGGGGGGGGGGGGGGGGGGGGGGGGGGGGGGGGGGGGGGGGGGGGGGGGGGGGGGGGGGGGGGGGGGGGGGGGGGGGGGGGFGGGGGGGGGGGGGGGFGGGGGG8BFGGGGGGGFGGGGGGGGGGFGFGGGGGFEGGGGGGGGGGGGGGGGGGGGGGGGGGGGGGGGGGGGGGGGGGGCGGGGGGGGGDGGGGFFGGGGEGGGGGFGFG>DGGG3@DG>DCF?FFFFGFGG?CFFFFFFFFFF:>GFFF:?BFF<7>F8(,
@M04650:207:000000000-C238N:1:1101:25761:8782 1:N:0:19
ACTCCTACGGGAGGCAGCAGTAGGGAATATTGCTCAATGGGGGAAACCCTGAAGCAGCAACGCCGCGTGGAGGATGAAGGTTTTAGGATTGTAAACTCCTTTTGTTAGAGAAGATAATGACGGTATCTAACGAATAAGCACCGGCTAACTCCGTGCCAGCAGCCGCGGTAATACGGAGGGTGCAAGCGTTACTCGGAATCACTGGGCGTAAAGAGCGCGTAGGCGGGAAAGTAAGTCAGATGTGAAATCCTGTAGCTTAACTACAGAACTGCATTTGAAACTGCTTTTCTAG
+
GGGGGGGGGGGGGGGGGGGGGGGGGGGGGGGGGGGGGGGGGGGGGGGGGGGGGGGGGGGGGGGGGGGFGGGGGGGGGGGGGGGGGGGGGGGGGGGGGGGGGGGGGGGGGGGGGGGGGGGGGGGGGGGGGGGGGGGGGGGGGGGGGGGGGGGGGGGGGGGGGGGGGGGGGGCFGFGGGGGGGGGGGGGGGGGGGGGGGGGGGGGFCGGGCGGGGGGGGGGGGGGGGGGGDDGGFGGGGGFGFGFFGGGGFGGG>CFFFFFFEFGGFGGFFFFFFFFFFFGFFAGFF@F?AFFF
@M04650:207:000000000-C238N:1:1101:24662:8827 1:N:0:19
ACTCCTACGGGAGGCAGCAGTGGGGAATATTGGGCAATGGGGGCAACCCTGACCCAGCGACGCCGCGTGAGTGAAGAAATCCTTCGGGATGTAAAGCTCTGTTGTATGGGAAGAGAAGCAGACGGTACCATACGAGGAAGCCCCGGCAAACTACGTGCCAGCAGCCGCGGTAATACGTAGGGGGCAAGCGTTGTCCGGAATTACTGGGCGTAAAGCGCACGCAGGCGGACTAATAAGTCAGACGTAAAAGGCACGGGCTTACCCTGTGTAAGACATCTGATACTGTAAGTCT
+
GGGGGGGGGGGGGGGGGGGGGGGGGFGGGGGGGGGGGGGGGGGGGGGGGGGGGGGGGGGGGGGGGGGGGGGGGGGGGGGGGGGGGGGGGGGGGGGGGGGGGGGGGGFGGGGGGGGGGGGGGGGGGGGGGGGGGGGGGGGDGGGGGGGGGGGGGGGGGGGG7@FFFGGGGC<EGGGGGGGGGGGGGGGGGGGEGGGGGGGGGGFFCGG58=CEEGGGGGGGG<EE:5C7CGC6?GGGGC?FFGFFGGG:FFGGGGGFFFFFGF<C@FC>FF?FFFFFFFG?FDF?FFFDFFB4
@M04650:207:000000000-C238N:1:1101:23353:8849 1:N:0:19
ACTCCTACGGGAGGCAGCAGTGGGGAATATTGCACAATGGGCGAAAGCCTGATGCAGCGACGCCGCGTGAGGGAAGAAGGTTTTCGGATTGTAAACCTCTGTCTTCGGGGACGATAATGACGGTACCCGAGGAGGAAGCCACGGCTAACTACGTGCCAGCAGCCGCGGTAAAACGTAGGTGGCAAGCGTTGTCCGGAATTACTGGGTGTAAAGGGAGCGCAGGCGGGATGGCAAGTTGGATGTGAAATCTATGGGCTCAACCCATAGCGTGCATTCAAAACTGCTGTTCTTG
+
GGGGGGGGGGGGGGGGGGGGGGGGGGGGGGGGGGGGGGGGGGGGGGGGGGGGGGGGGGGGGGGGGGGGGGGGGGGGGGGGGGGGGGGGGGGGGGGGGGGGGGGGGGGGGGGGGCEGGGGGGGGGGGGGGGGGGGGGGGGGGGGGGGGGGGGGGGGGGGGGGGGGGGGGGGGGGGGGFGGGGGGGGGGGGGGGGGGGGGGGGGGGGGGGGGGGGGGGGGGGGGGGGGEGGGGGFGGFGGFG4FFFFGGGFGFFFCFFFFF?FFGGFGGBFFFFFFFFF4>FFFGF@FF?FFFA
@M04650:207:000000000-C238N:1:1101:13442:8857 1:N:0:19
ACTCCTACGGGAGGCAGCAGTAGGGAATCTTCGGCAATGGACGAAAGTCTGACCGAGCAACGCCGCGTGAGTGAAGAAGGTTTTCGGATCGTAAAACTCTGTTGGTAGAGAAGAACGTTGGTGAGAGTGGAAAGCTCATCAAGTGACGGTAACTACCCAGAAAGGGACGGCTAACTACGTGCCAGCAGCCGCGGTAATACGTAGGTCCCGAGCGTTGTCCGGATTTATTGGGCGTAAAGCGAGCGCAGGTGGTTTATTAAGTCTGGTGTAAAAGGCAGTGGCTCAACCATTGT
+
GGGGGGGGGGGGGGGGGGGGGGGGGGGGGGGGGGGGGGGGGGGGGGGGGGGGGGGGGGGGGGGGGGGFGGGGGGGGGGGGGGGGGGGGGGGGGGGGGGGGGGGGGGGGGGGGGGGGGGGGGGGGGGGGGGGGGGGGGGGGGGGGFFGGGEGGGGGGGFGGFGGGGGGGGGGGGGGGGGGGFGGGGGGGGGGGGGEGGGGGGGGGGGGGGGGGGGGGDDGGGG5CC??C7>FGFGGGG:FDDDEEGGGGE<<C9C4)@?@=GFGGFG7<FFFFFFBFFFGFF?*9?*<<0476A
@M04650:207:000000000-C238N:1:1101:9123:8903 1:N:0:19
ACTCCTACGGGAGGCAGCAGTGGGGAATATTGCACAATGGGCGCAAGCCTGATGCAGCCATGCCGCGTGTATGAAGAAGGCCTTCGGGTTGTAAAGTACTTTCAGCGGGGAGGAAGGTGTTGAGGTTAATAACCTCAGCAATTGACGTTACCCGCAGAAGAAGCACCGGCTAACTCCGTGCCAGCAGCCGCGGTAATACGGCGGGTGCAAGCGTTAATCGGAATTACTGGGCGTAAAGCGCACGCAGGCGGTCTGTCAAGTCGGATGTTAAATCCCCGGGCTCAACCTGGGAAC
+
GGGGGGGGGGGGDGGGGGGGGGGGGGGGFGGFGGGGGGGFCFFGDGGGGGGGGGGGGGGGFFGGGGGGGGGGGGGGG,FFFGGGGG@FGGGGGGGGGDGGGGG99FEGGGDGGEGGGGGFFGAF,FGC9CBA9=9BAFGC@=<FFF>FGGGGGGGECGGGFGFG7F8FF@FEFG;<@EB@EE9B78F7B8EE8::EEFFFC**:E*8C6FGDDC5;:FFC55;FGG?7<CDFBCD=*:6DB3>53CDDEDDGG37@F47=FBDGFDG>**1/6769<FDDD9FF?4F?7554:1
@M04650:207:000000000-C238N:1:1101:25072:8937 1:N:0:19
ACTCCTACGGGAGGCAGCAGTAGGGAATATTGCTCAATGGGGGAAACCCTGAAGCAGCAACGCCGCGTGGAGGATGAAGGTTTTAGGATTGTAAACTCCTTTTGTTAGAGAAGATAATGACGGTATCTAACGAATAAGCACCGGCTAACTCCGTGCCAGCAGCCGCGGTAATACGGAGGGTGCAAGCGTTACTCGGAATCACTGGGCGTAAAGAGCGCGTAGGCGGGAAAGTAAGTCAGATGTGAAATCCTGTAGCTTAACTACAGAACTGCATTTGAAACTGCTTTTCTAG
+
GGGGGGGGGGGGGGGGGGGGGGGGGGGGGGGGGGGGGGGGGGGGGGGGGGGGFGGGGGGGGGGGGGGGGGGGGGGGGGGGGGGGGGGGGGGGGGFGGGGGGGGGGGGGGGGGGGGGGGGGGGDGGGGGGGGGGGGGGGGGGGGGGGGGGGGGGGGGGGGGFGGGGGGGGGGGGGGGGGGGGGGGGGGGGGGGGGGGGGFGGGGGGGGGGGGFFGGGGGGDGGGGGGGCEDGG?GGG7CFGFGFFGDFGFGGFGGGFFFFFGFGGFGGF:?4??FFFFFGFFBFFFFFBAFBA
@M04650:207:000000000-C238N:1:1101:26833:8959 1:N:0:19
ACTCCTACGGGAGGCAGCAGTAGGGAATCTTCGGCAATGGACGAAAGTCTGACCGAGCAACGCCGCGTGAGTGAAGAAGGTTTTCGGATCGTAAAACTCTGTTGTTAGAGAAGAACGTCAGTGAGAGTGGAAAGTTCACTGAGTGACGGTATCTAACCAGAAAGGGACGGCTAACTACGTGCCAGCAGCCGCGGTAATACGTAGGTCCCGAGCGTTGTCCGGATTTATTGGGCGTAAAGCGAGCGCAGGTGGTTTAATAAGTCTGGTGTAAAAGGCAGTGGCTCAACCATTGT
+
GGGGGGGGGGGGGGGGGGGGGGGGGGGGGGGGGGGGGGGGGGEGGGGGGGGGGGGGGGGGGGGGGGGGGGGGGGGGGGGGGGGGGGGGGGGGGGGGGGGGGGGGGGGGGGGGGGGGGGGGGFFDGFGGGGGGGGGGGGGGGGGGGGGGGGFGGGGGGGGGGGGGGGGGGGGGGGGGGGGGGGGGGGGGFGGGGGCGG9FGFGFFECCFGGGG5:CEGGFGGGE*:E9?FFGGFCCGGGFGBDFEGGGGFGFG9C7@FFFFGFDC?FGFFFFFFFFFFB5FF?F:FF4<:FFF<
@M04650:207:000000000-C238N:1:1101:25331:8998 1:N:0:19
ACTCCTACGGGAGGCAGCAGTAGGGAATATTGCTCAATGGGGGAAACCCTGAAGCAGCAACGCCGCGTGGAGGATGAAGGTTTTAGGATTGTAAACTCCTTTTGTTAGAGAAGATAATGACGGTATCTAACGAATAAGCACCGGCTAACTCCGTGCCAGCAGCCGCGGTAATACGGAGGGTGCAAGCGTTACTCGGAATCACTGGGCGTAAAGAGCGCGTAGGCGGGAAAGTAAGTCAGATGTGAAATCCTGTAGCTTAACTACAGAACTGCATTTGAAACTGCTTTTCTAG
+
GGGGGGGGGGGGGGGGGGGGGGGGGGGGGGGGGFGGGGGGGGGGGGGGGGGGGGGGGGGGGGGGGGGGGGGGGGGGGAFGGGGGGGGGGGGGGGGGGFGGGGGGGGGGGGGGGGGGGGGGGGGGGGGGGGGGGGGGGGGGGGGGGGGGGGGGGGGGGGGGGFGGGGGGGGGGGGGGGGGGGGGGGGFGGGGGGGGGGGGGDFGGDGGGGCECFGGGGGGGGGGGGGGG5CGGFGGGGCBFF=FFFFDGFGGGGGFFFFFFGFDG@<FD@BFF=FF?><GFF2:@FFFFFFF9
@M04650:207:000000000-C238N:1:1101:13782:9014 1:N:0:19
ACTCCTACGGGAGGCAGCAGTGGGGAATATTGCACAATGGGCGCAAGCCTGATGCAGCCATGCCGCGTGTGTGAAGAAGGCCTTCGGGTTGTAAAGCACTTTCAGCGAGGAGGAAGGCGTTGTAGTTAATAACTGCAGCGATTGACGTTACTCGCAGAAGAAGCACCGGCTAACTCCGTGCCAGCAGCCGCGGTAATACGGAGGGTGCAAGCGTTAATCGGAATTACTGGGCGTAAAGCGCACGCAGGCGGTCTGTCAAGTCGGATGTGAAATCCCCGGGCTCAACCTGGGAAC
+
GGGGGGGGGGGGGGGGGGGGFGFGGEDGGGGGGFGFGGGGGGGGGGGGGGGGGGGGGGGFFGGGGGGGG@CEGDGGGGGGGGGGGGGGGGGGGGGGGGGGGGGGGGD7FEGGGGGFEGGGGGGACCFGGGGFGGGGGGGGGDGGGGGBFFGGGGGGDEGGFGFGGGGGGGEGFFGGGGDCEFGGGGGFFEGGDEGGCFGGGGEGGEGGFCCEEGGGFCFGGG8EFGGGGG=5>EG5CCFG53<BGDCDEGGGGGGFFF46C@DG3CCBFF=@B44<?99>E(/66@>?FFFFF8
@M04650:207:000000000-C238N:1:1101:7059:9030 1:N:0:19
ACTCCTACGGGAGGCAGCAGTAGGGAATATTGCTCAATGGGGGAAACCCTGAAGCAGCAACGCCGCGTGGAGGATGAAGGTTTTAGGATTGTAAACTCCTTTTGTTAGAGAAGATAATGACGGTATCTAACGAATAAGCACCGGCTAACTCCGTGCCAGCAGCCGCGGTAATACGGAGGGTGCAAGCGTTACTCGGAATCACTGGGCGTAAAGAGCGCGTAGGCGGGAAAGTAAGTCAGATGTGAAATCCTGTAGCTTAACTACAGAACTGCATTTGAAACTGCTTTTCTAG
+
GGGGGGGGGGGGGGGGGGGGGGGGGFGGGGGGGGGGGGGGGGGGGGGGGGGGGGGGGGGGGGGGGGGFGGGGGGGGGGGGGGGGGGGGGGGGGAFGGGGGGGGGGGGGGGGGGGGGGGGGGGGGGGGGGGGGGGGGGGGGGGGGGGGGGGGGGGGGGGGGGGGGGGGGGGGGGGGGGGGGGGGGGGGGGGGGEEGGGGGFCFGGGGGGGCCGGGGGGGG<GGEFEGGGGFGG?GGGCFF7BGFFGGFFFGFG7:?FFFFFFFF7FGFFFF?F?BFFFFFF?DC@**934*8<
@M04650:207:000000000-C238N:1:1101:16183:9042 1:N:0:19
ACTCCTACGGGAGGCAGCAGTGGGGAATATTGCACAATGGGCGCAAGCCTGATGCAGCCATGCCGCGTGTATGAAGAAGGCCTTCGGGTTGTAAAGTACTTTCAGCGAGGAGGAAGGCATTGTGGTTAATAACCGCAGTGATTGACGTTACTCGCAGAAGAAGCACCGGCTAACTCCGTGCCAGCAGCCGCGGTAATACGGAGGGTGCAAGCGTTAATCGGAATTACTGGGCGTAAAGCGCACGCAGGCGGTCTGTCAAGTCGGATGTGAAATCCCCGGGCTCAACCTGGGAAC
+
GGGGGGGGGGGGGGGGGGGFGGFGGGGGGGGGGGGGGGGGGGGGGGGGGGGGGGGGGGGGGGGGGGGGGGGGGGGGGGGGGGGGGGGGGGGGGGGGFFGGGGGGGGGCGDGCGDFFGGGGGFFGGGGGGGGGGGGEEGGGGGGGGGGGFFGGGGGGGGEGGGFGGGGGGDGGGGGGGGGFGGGDCGGGGGGGGGDEGGGGGEEDGGGGGGGGGGGGGGGGGGDGFGGFFGGGFGD=*7FGFGF>CDDCBGGCC5CFF4FFGFGG37C,*/9?FFFFFFGFEFG4FFFFFFFFB0
@M04650:207:000000000-C238N:1:1101:19382:9066 1:N:0:19
ACTCCTACGGGAGGCAGCAGTGGGGAATATTGGACAATGGACCAAGAGTCTGATCCAGCAATTCTGTGTGCACGAAGAAGTTTTTCGGAATGTAAAGTGCTTTCAGTTGGGAAGAAGTCAGTGACGGTACCAACAGAAGAAGCGACGGCTAAATACGTGCCAGCAGCCGCGGTAATACGTATGTCGCAAGCGTTATCCGGAATTATTGGGCGTAAAGCGCGCGTAGGCGGTTTTTTAAGTCTGATGTGAAAGCCCACGGCTCAACCGTGGAGGGTCATTGGAAACTGGAAAACT
+
GGGGGGGGGGGGGGGGGGGGGGGGGGGGGGGGGGGGGGGCGGGGGGGGGGGGGGGGGGGGGGGGGGGGGGGGGGG7FFGGGGGGGGGGGGGGGGGGGGGGGGGGGGGGGGGGGGGGGGGGGGGGGGGGGGGGGGGGGGGGGGGGGGGGGGGGGGGGGGGGGGGGGGGGGGGGGGDGGGGGGGGGGGGEEGGGGGGGGGGGCGGGGGGCFGGGGGGGGGGGDDGCCGGGGGEE>5>EGGFGFGFFGGC*=FFGGFGFBF>E:@GGFGGBFFFFFF>FB):BF27?FFFFFFFFF4
@M04650:207:000000000-C238N:1:1101:6773:9074 1:N:0:19
ACTCCTACGGGAGGCAGCAGTGGGGAATATTGGGCAATGGGGGCAACCCTGACCCAGCGACGCCGCGTGAGTGAAGAAATCCTTCGGGATGTAAAGCTCTGTTGTATGGGAAGAGAAGCAGACGGTACCATACGAGGAAGCCCCGGCAAACTACGTGCCAGCAGCCGCGGTAATACGTAGGGGGCAAGCGTTGTCCGGAATTACTGGGCGTAAAGCGCACGCAGGCGGACTAATAAGTCAGACGTAAAAGGCACGGGCTTACCCTGTGTAAGACATCTGATACTGTAAGTCT
+
GGGGGGGGGGGGGGGGGGGGGGGGGGGGGGGGGGGGGGGGGGGGGGGGGGGGGGGGGGGFGGGGGGGGGGGGGGGGGGGGGGGGGGGG>FGGGGGGGGGDFFDFGGGGGGGGGGGGGGGGGGGGGGGGGGGGGGGGGGGGG7CGGGGGGGGGGGGGGGGGGGGFGEEGGG<CFFGGGGGGGGGGGG5:FGGGG8@FGGGGCEFGGGGGGEGGGGGGGGGGGGGGGGGGGGCGFGGGFF4CFGFFCF49BFD4DCD@DF)>FFG46FC?FFFFFF?F)<DFB)77*9BDFF4<
@M04650:207:000000000-C238N:1:1101:28833:9085 1:N:0:19
ACTCCTACGGGAGGCAGCAGTGGGGAATATTGCACAATGGGCGCAAGCCTGATGCAGCCATGCCGCGTGTGTGAAGAAGGCCTTCGGGTTGTAAAGCACCTTCAGCGCGGAGGAAGGGTGGTGTCTTAATACGGCATCGCATTGACGTTACTCGCAGAAGAAGCACCGGCTAACTCCGTGCCAGCAGCCGCGGTAATACGGTGGGTGCAAGCGTTAATCGGAATTACTGGGCGTAAAGCGCACGCAGGCGGTCTGTTAAGTCAGATGTGCAATCCCCGGGCTTAACCTGGGAAC
+
GGGGGGCGGGCC@FG@@FAE6E8FGEGDGFGFGDCE@FF?EF:CF@FFGFGGD,FFGFGGDF8FCEGFF,9EGA9CD8FC8EECFDGE=F:CGGGGGF,,BFF<FGG+@FGGDCGD>C3+8C<DFDAC<CFD77=+@F@EDG7C,356<<FF;FGG>FGGF?,?BF:1<EGGGGGGGGGGGGC+CGFCC8?:C:C*?C:@**;8>:*:2C:*1*2**:0*A<EFGFGFFGGF:E<C*09<DD>>GD3/<)99C3C6/*/@<@:D***-**1*/)))42))7176*9F)84)(,4
@M04650:207:000000000-C238N:1:1101:23387:9088 1:N:0:19
ACTCCTACGGGAGGCAGCAGTGGGGAATATTGGGCAATGGGGGCAACCCTGACCCAGCGACGCCGCGTGAGTGAAGAAATCCTTCGGGATGTAAAGCTCTGTTGTATGGGAAGAGAAGCAGACGGTACCATACGAGGAAGCCCCGGCAAACTACGTGCCAGCAGCCGCGGTAATACGTAGGGGGCAAGCGTTGTCCGGAATTACTGGGCGTAAAGCGCACGCAGGCGGACTAATAAGTCAGACGTAAAAGGCACGGGCTTACCCTGTGTAAGACATCTGATACTGTAAGTCT
+
GGGGGGGGGGGGGGGGGGGGGGGGGGGGGGGGGGGGGGGGGGGGGGGGGGGGGGGGGGGGGGGGGGGGGGGGGGGGGGGGGGGGGGGGGGGFGGGGGGGGGGFFFGGGGGGGGGGGGGGGGGGGGGGGGGGGGGGGGGGGGGGGGGGGGGGGGGGGGGGGGGGGGGGGGGGGGGGGGGGGGGGGGGGGGGGGGGGGGGGGGGGGGGGGGGGGGGFFGGGGGGGGGGGG=D8C?FGFGGFGFFFF75<FFGDFGGGB5@EFGFGGFGGFFFFFFFFFFFG?4<F??*95ABFF
@M04650:207:000000000-C238N:1:1101:26718:9096 1:N:0:19
ACTCCTACGGGAGGCAGCAGTGGGGAATATTGCACAATGGGCGCAAGCCTGATGCAGCCATGCCGCGTGTGTGAAGAAGGCTTTCGGGTTGTAAAGCACTATCGTTGGAGAGGAAGGTAATTAGGTTAATAGGTTAATTATTTGACGTTATCCAAAGAAGAAGCACCGGCTAACTCCGTGCCAGCAGCCGCGGTAACACGGGGGGTGCGAGCGTTAATCGGAATTACTGGGCGTAAAGGGCGCGTAGGCGGTTATTTGCGCTATATGTGAAAGGCTTGGGCTCCACCTGAGTG
+
GGGGGGGGGGGDGEGDEGGGGGGGGGGGGGGGGGGGGGGGGGGGGEEGGGGGGGGGGGGGGGGGGGGGGGGGGGGGGGGGGGGGGGGGGGGG9FGFGFGGGGGGGGGFGFGGCFFGGGGGGGGGGGFCFGCGFGGGGDFDGGGGGGGGGGGGGGCGG?FGGGGGGGGGDEGGGGGGGEGDGGGGGGFDFGD@E8EEGGGCEDEGGGGGGG5>CEEGGGGGGGEGGCGGGGFG>E3E*:=DFDEFG:7DFGGD33:==@?>EFD*9>7<F???65>FBBGFF?*)055:??@><
@M04650:207:000000000-C238N:1:1101:13909:9118 1:N:0:19
ACTCCTACGGGAGGCAGCAGTGGGGAATTTTCCGCAATGGGCGAAAGCCTGACGGAGCAATGCCGCGTGGAGGTAGAAGGCCTACGGGTCGTGAACTTCTTTTCCCGGAGAAGAAGCAATGACGGTATCTGGGGAATAAGCATCGGCTAACTCTGTGCCAGCAGCCGCGGTAATACAGAGGATGCAAGCGTTATCCGGAATGATTGGGCGTAAAGCGTCTGTAGGTGGCTTTTTAAGTCCGCCGTCAAATCCCAGGGCTCAACCCCGGACAGGCGGTGGAAACTACCAAGCTGG
+
GGGGGGGGGGGGGGGGGGGGGGGGGGGGGGGGGGGGGGGGGGGGGGGGGGGGGGGGGGGGGGGGGGGDGGGGGGGGGFGGGGGGGGGGGGGGGGGGGGGGGGGGGGGDCFGGGGGGGGGGGGGGGGGGGGGFFGGDGGGGGGGGGGGGDGG;CFGGGGGGGGGGGGGGGGGGGGGGFGGGGDFGGG?CGGGGGGGGGGDEGGGGGFFGGGGGGGGGGGDGGG?F+CGGGGCE@GGEGGFFEGBFGDGGFGGGGGGFFF:>6?FGFGGFFBDFF:B>(4C5*<GFFFFF:>F34?
@M04650:207:000000000-C238N:1:1101:20464:9134 1:N:0:19
ACTCCTACGGGAGGCAGCAGTGGGGAATATTGCACAATGGGCGCAAGCCTGATGCAGCCATGCCGCGTGTGTGAAGAAGGCCTTCGGGTTGTAAAGCACTTTCAGCGAGGAGGAAGGGTGGTGTCTTAATACGGCATCACATTGACGTTACTCGCAGAAGAAGCACCGGCTAACTCCGTGCCAGCAGCCGCGGTAATACGGAGGGTGCAAGCGTTAATCGGAATTACTGGGCGTAAAGCGCACGCAGGCGGTCTGTTAAGTCAGATGTGAAATCCCCGGGCTTAACCTGGGAAC
+
GGGGGGGGGGGGGGGGGGGGFGGGGGGGGGGGGGGGGGGGGGGGGGGGGGGGGGGGGGGGGGFGGGGFGGGGGGGGGGGGGGGGGGGGGGGGGGGGGGGGGGGGGGGGGGGGGGFGGGGGGGGGGGGGGGGGGGGGGGGGGGGGGGGGGGGGGGGGGGGGGGGGGGGGGGGGGGGGGGGGGGGGGGGGGGGGGGGGGGGGGB=EGGGGGGGFGEGDGGGGDGGGGGGGG4FGFEDEGGFGFGFFGGGG>GGGGGGFFFFFG4*>6FGFFFFFFF:F?FDEF>GFFFFFFFFBF3
@M04650:207:000000000-C238N:1:1101:19218:9141 1:N:0:19
ACTCCTACGGGAGGCAGCAGTGGGGAATATTGCACAATGGGCGCAAGCCTGATGCAGCCATGCCGCGTGTATGAAGAAGGCCTTCGGGTTGTAAAGTACTTTCAGCGGGGAGGAAGGTGTTGAGGTTAATAACCTCAGCAATTGACGTTACCCGCAGAAGAAGCACCGGCTAACTCCGTGCCAGCAGCCGCGGTAATACGGAGGGTGCAAGCGTTAATCGGAATTACTGGGCGTAAAGCGCACGCAGGCGGTCTGTCAAGTCGGATGTGAAATCCCCGGGCTCACCCTGGGAAC
+
GGGGGGGGGGGGGGGGGGGGGGGGGGGGGGGGGGGGGGGGGGGGGGGGGGGGGGGGGGGGGGGGGGGGGGGGGGGGGGGGGGGGGGGGGGGGGGGGGGGGGGGGGGGGGGGGGGGGGGGGGGGGGGGGGGGGGGFGGGGGGGGGGGGGFGGGGGGGGDGGGGGGGGGGGGGGGGGGGGGGGGGGGGGGCEGGGGGGGGGGGEGGGGGDGFGGGGECFFFCEG=FFGGGEG@DBEGGDGFGFDFFGGGD:DDDGGCF=??FGFDD>DG7BFFFFFFFFFG3;>GF*.72:5:?(-
@M04650:207:000000000-C238N:1:1101:24605:9187 1:N:0:19
ACTCCTACGGGAGGCAGCAGTGGGGAATATTGCACAATGGGCGCAAGCCTGATGCAGCCATGCCGCGTGTATGAAGAAGGCCTTCGGGTTGTAAAGTACTTTCAGCGGGGAGGAAGGCGATAAGGTTAATAACCTTGTCGATTGACGTTACCCGCAGAAGAAGCACCGGCTAACTCCGTGCCAGCAGCCGCGGTAATACGGAGGGTGCAAGCGTTAATCGGAATTACTGGGCGTAAAGCGCACGCAGGCGGTCTGTCAAGTCGGATGTGAAATCCCCGGGCTCAACCTGGGAAC
+
GGGGGGGGGGGGGGGGGGGGGGGGGGGGGGGGGGGGGGGGGGGGGGGGGGGGGGGGGGGGGGGGGGGGGGGGGGGGGGGGGGGGGGGGGGGGGGGGGGGGGGGGGGGGGGGGGGGGGGGGGEGGGGGGGGGGGGGGGGGGGGGGGGGGGGGGGGGGGGGGGGGGGGGGGGGGGGGGGGGGGGGGFGGGGGGGGGGGGGGGGGEGGGGGGGGFEEGE=FGGGGGGGFEFFGCFFGDEFGFG>GFFGDGGFGDDGGGFFFFFGFGGDGG,0=F=FFF<?9DDFFGFFFFFFFFBB1
@M04650:207:000000000-C238N:1:1101:13518:9226 1:N:0:19
ACTCCTACGGGAGGCAGCAGTGGGGAATATTGCACAATGGGCGCAAGCCTGATGCAGCCATGCCGCGTGTATGAAGAAGGCCTTCGGGTTGTAAAGTACTTTCAGCGGGGAGGAAGGGAGTAAGGTTAATAACCTTATTCATTGACGTTACCCGCAGAAGAAGCACCGGCTAACTCCGTGCCAGCAGCCGCGGTAATACGGAGGGTGCAAGCGTTAATCGGAATTACTGGGCGTAAAGCGCACGCAGGCGGTCTGTCAAGTCGGATGTGAAATCCCCGGGCTCAACCTGGGAAC
+
GGGGGGGGGGGGGGGGGGGGGGGGGGGGGGGFGGGGGGGGGFGGGEFGGGGGGGGGGGGGGGGGGGGGGGGGGFGGGGGGGGGGGGGGGGGGGGGGGGGGGGGFGGGGGGGGGCFGGGGGGGGGGGGGGGGGGCCGGGFGGGFG;DFFGCGGGGGGGGCFFGGFGGEGGGGGGGGGGGGGGGGGGGGGGGGGGGGGGGCFG>CGGD?EDCGGGGEGGGGGG3EGG?C7?*;EFEG5FGFD:377CCCCEGGGCGGF7*190/7C)*93@B48*9)96;DB>7DFF@48?>F27(
@M04650:207:000000000-C238N:1:1101:11944:9231 1:N:0:19
ACTCCTACGGGAGGCAGCAGTGGGGAATATTGGACAATGGGCGCAAGCCTGATCCAGCCATGCCGCGTGAGTGATGAAGGCCTTAGGGTTGTAAAGCTCTTTCACCGGAGAAGATAATGACGTTTTCCGGTGAAGAATCCCCGGCTAACTTCTTGCCAGCAGCCGCGGTATTACGACGTGGGCTAGCGTTGTTCGGTATTACTGTGCTTAAAGCTCACTTTGGCGGATATTTTTGTCAGGTGTGTAATCCCATTGCTCAACCCCCGAACTGCTTTTGATACTCGACCTCTTGCC
+
EGGGGGGGG76B@FCCGGGGGFCCGG@FFGGF,CCACF<-<A+6+:FDFFE<@CCEFG?F<EEFEGGGB7CDEDFFAAFF8F,C<FCCF=CG9ED,EECFGGA<<F8=+:B,A<9,59,,,+B<,B?54++++5,5A,?,,3+3++83,93@,<,37=:C@,>@>***57*5,;***1*4***,,42**1**;+13*3:+?9CF<+2+3=+9<+++0;+;+2+0***22:9C*+)027*0/70.*0:CF709**2*/*/**0**)))(0.6**/17)1*0/6*0)))-49F.)(
@M04650:207:000000000-C238N:1:1101:22131:9249 1:N:0:19
ACTCCTACGGGAGGCAGCAGTAGGGAATATTGCTCAATGGGGGAAACCCTGAAGCAGCAACGCCGCGTGGAGGATGAAGGTTTTAGGATTGTAAACTCCTTTTGTTAGAGAAGATAATGACGGTATCTAACGAATAAGCACCGGCTAACTCCGTGCCAGCAGCCGCGGTAATACGGAGGGTGCAAGCGTTACTCGGAATCACTGGGCGTAAAGAGCGCGTAGGCGGGAAAGTAAGTCAGATGTGAAATCCTGTAGCTTAACTACAGAACTGCATTTGAAACTGCTTTTCTAG
+
GGGGGGGGGGGGGGGGGGGGGGGGGGGGGGGGGGGGGGGGGEGGGGGGGGGGFGGGGGGGGGGGGGGGGGCFGGGGGGGGFGGGGGGGGGGGGGGGGGGGGGGGGGGGFGGGGGGGGGGGGEGGGGGGGGGGGGGGGFGGGFGGGGEGGGGGGGFGGGGGGGFGGEGGGGGGGGGGGGGGGGGGGGGDGGGGGGGGGGGGGGGFFGFGEGGFGGGFGGGGGGDFGGD55CFG4CGFFGFGFGFFFGG7=<CFC7CFFFFFGFDGF6CBFFFFBBFFAACBFFGFFB=4:6*4
@M04650:207:000000000-C238N:1:1101:8758:9258 1:N:0:19
ACTCCTACGGGAGGCAGCAGTGGGGTATATTGCACAATGGGCGCAAGCCTGATGCAGCCATGCCGCGTGTATGAAGAAGGCCTTCGGGTTGTAAAGTACTTTCAGGGGGGAGGAAGGTGTTGAGGATAAGAACCTCAGCAATAGACGTTACCCGCAGAAGAAGCACCGGCTAAATCCGTGCCAGCAGCCGCGGTAATACGGAGGGTGCAAGCGTTAAGCGGAATTAATGGGCGTAAAGCGCACGCAGGCGGTCTGTCAAGTCGGAGGTGAAATCCCCGGGCGCAACCAGGGAAC
+
CFGF8<FEECF@C>;FDFEE-,<,@+BFGG,6,;E<F6FC8,@CC@C7,6CFA@FGF,C<FE8FG+@FEBC?FFFDEFF8F<,,,9F@EEGEGCEFF?FA?<FGG,,+@3*5>::><3><<CF8E,,3<3:<:,8<CC,3+27,>CC<<<<:F*=FEGG77<:F008:C8CEG@++3/A>*/9:*;06**8E*/:EF@9>:*8>EC**<+<*1**2A7*1:3?/+0+3+0*:>:5*>C*7)7)<)/975CCC)*9976673/*5>/927*9@=*)0((/0),3<)07(.5)-4,
@M04650:207:000000000-C238N:1:1101:15743:9267 1:N:0:19
ACTCCTACGGGAGGCAGCAGTGGGGAATATTGCACAATGGGCGCAAGCCTGATGCAGCAACGCCGCGTGAGGGACGAAGGCCTTCGGGTTGTAAACCTCTTTTAGCAGGGAAGAAGCGAAAGTGACGGTACCTGCAGAAAAAGCACCGGCTAACTACGTGCCAGCAGCCGCGGTAATACGTAGGGTGCAAGCGTTGTCCGGAATTATTGGGCGTAAAGAGCTCGTAGGCGGTTTGTCACGTCTGCTGTGAAAACCCGAGGCTCAACCTCGGGCTTGCAGTGGGTACGGGCAGAC
+
GGGGGGGGGGGGGGGGGGGGGGGGGGGGGGGGGGGGGGGGGGGGGGGGGGGGGGGGGGGGGGGGGGGGGGGGGGGGGGGGGGGGGGGGGGGGGGGGGGGGGGGGGGGGGGGGGGGGGGGGGGGGGGGGGGGGGGGGGGGGGFGGGGGGGGGGGGGGGGGGGGCFGGGGGGGGGGGGGGGG@EFGGGGGGGGGGGGGGGGGGGEGGGGGGEFGGGCEGGGG6FFEEEFEFGE5@5CC>7@*7*5>CFGG477CFGCEFFFEGFGGFGGB@D>>BFFF?7=602CEFFEBFFDBB1
@M04650:207:000000000-C238N:1:1101:25291:9288 1:N:0:19
ACTCCTACGGGAGGCAGCAGTGGGGAATATTGCACAATGGGGGAAACCCTGATGCAGCAACGCCGCGTGAAGGAAGAAGGCTTTCGGGTCGTAAACTTCTATCGATAGGGAAGAAAGAAATGACGGTACCTAAGTAAGAAGCCCCGGCTAACTACGTGCCAGCAGCCGCGGTAAAACGTAGGGGGCAAGCGTTATCCGGAATTACTGGGTGTAAAGGGTGAGTAGGCGGACAGGCAAGTCATATGTGAAAGACCGGGGCTTAACCCCGAGTATGCATAAGAAACTGCTAGTCTG
+
GGGGGGGGGGGGGGGGGGGGGGGGGGGGGGGGGGGGGGGGGGGGGGGGGGGGGGGGGGGGGGGGGGGGGGGGGGGGGGGGGGGGGGGGGGGGGGGGGGGGGGGGGGGGGGGGGGGGGGGGGGGGGGGGGGGGGGGGGGGGGG?DGGEGGGGGGGGGGGGGGGGGGGG7FGGGGGGGGGFGGGGGGGGGGGGGGGGGGGGGCGGGGGGGFECEFGGGGGCDFGFGGGFGGGGGFGGGGGFGFGFBGGGGFFFGGGGFBBDECFCDF4DBFF:@FFFFADGFF<GFF=?6>?9ABF
@M04650:207:000000000-C238N:1:1101:22905:9331 1:N:0:19
ACTCCTACGGGAGGCAGCAGTAGGGAATCTTCGGCAATGGACGAAAGTCTGACCGAGCAACGCCGCGTGAGTGAAGAAGGTTTTCGGATCGTAAAACTCTGTTGGTAGAGAAGAACGTTGGTGAGAGTGGAAAGCTCATCAAGTGACGGTAACTACCCAGAAAGGGACGGCTAACTACGTGCCAGCAGCCGCGGTAATACGTAGGTCCCGAGCGTTGTCCGGAGTGATTGGGCGTAAAGCGATCGCAGGTGGTTTATTAAGTCTGGGGTAAAAGGCAGTGGCTCAACCCTTGTG
+
FGGGGGGGGGGGGGGGGGGGGGGGGGGGDGGFG7FGGGGGFEF@FGC@FFGGAFFGGGGG8CFGGGGGGDGGGGEGGGGGFDGGCGGGGGGGGGGGGGGGEG,EE=8E,EF=FFDFFGGGEGGGGCGE,BFFGGFBCCEADFGGCCFFGGGGGGFGGGF@GF7DGGG**@CEGFF9DFG@B>ECCC:F<CGC88*:B++?>BFGG9<+2=:=?E*;55**19;*;*0<?DGD>EGED3@:>3)075C*<*77*/9?6=BFD@*7@5*40)976635765/)3*)9?7:(8)4:)
@M04650:207:000000000-C238N:1:1101:18613:9387 1:N:0:19
ACTCCTACGGGAGGCAGCAGTGGGGAATATTGCACAATGGGCGCAAGCCTGATGCAGCCATGCCGCGTGTATGAAGAAGGCCTTCGGGTTGTAAAGTACTTTCAGCGGGGAGGAAGGTGTTGAGGTTAATAACCTCAGCAATTGACGTTACCCGCAGAAGAAGCACCGGCTAACTCCGTGCCAGCAGCCGCGGTAATACGGAGGGTGCAAGCGTTAATCGGAATTACTGGGCGTAAAGCGCACGCAGGCGGTCTGTTAAGTCAGATGTGAAATCCCCGGGCTTAACCTGGGAAC
+
GGGGGGGGGGGGGGGGGGGGGGGGGGGGGGGGGGGGGGGGGGGGGGGGGGGGGGGGGGGGGGGGGGGEFFGGGGGGGGGGGGGGGGGGGGGGGFGGGGGGGGGGGGGGGGGGGGGGGGGGGGGGGGDGGGGGGFFFGFGGGGFGGGGEGGGGGGGGGGGGGGGGGFGGDCGGGG99FG@CEGGGGCFGGGGGGGGGFGGGGGGEGGGD@CFGGCE5CCCFGCGGGGGGFGGGEG5*CGFGFGFFDGGGFGGG5DGFFFB4+9>FFFGF=F?FF?6FF>G7)(5?FBFFBFF(:(
@M04650:207:000000000-C238N:1:1101:8591:9390 1:N:0:19
ACTCCTACGGGAGGCAGCAGTGGGGAATATTGCACAATGGGCGCAAGCCTGATGCAGCCATGCCGCGTGTATGAAGAAGGCCTTCGGGTTGTAAAGTACTTTCAGCGGGGAGGAAGGTGTTGAGGTTAATAACCTCAGCAATTGACGTTACCCGCCGAAGAAGCACCGGCTAACTCCGTTCCAGCAGCCGCGGTAATACGGAGGGTTCAAGCGTTAATCGGAATTACTGGGCGGAAAGCGCACGCAGGCGGTCTGTCAAGTCGGATGTGAAATCCCCGGGCTCAACCTGGGACC
+
FGGGGGGGFGEGGDGGGGGGGGGGGGGGGGGGFCGGGGGGGGGDGGGGGGGGGGGGGGGGFGGG@FGGGGEGGGGGGGGGG8CF?FFC,==FFGCFG?FGEGGGGGGDGGGEC>F8FF@FGGGGGG@<DD<D@8D8<3@,@@DFB,@><F:C<<B*C@FFGGFF,D,BEG74?EG9BEC,,4+2:C*42*=*318:;C+***:EEE*:9ECF8CE*/C*9?*;5++<C94*A7*7*)94)09373<5)77955>5*17*0<B*7>C):B*9*96)0(,9)<>C=*0)4(4)2((
@M04650:207:000000000-C238N:1:1101:24608:9391 1:N:0:19
ACTCCTACGGGAGGCAGCAGTAGGGAATCTTCCGCAATGGGCGAAAGCCTGACGGAGCAACGCCGCGTGAGTGATGAAGGTTTTCGGATCGTAAAACTCTGTTATTAGGGAAGAACAAATGTGTAAGTAACTGTGCATATCTTGACGGTACCTAATCAGAAAGCCACGGCTAACTACGTGCCAGCAGCCGCGGTAATACGGAGGGTGCAAGCGTTAATCGGAATTACTGGGCGTAAAGCGCACGCAGGCGGTCTGTCAAGTCGGATGTGAAATCCCCGGGCTCAACCTGGGAAC
+
GGGGGGGGGGGGGGGGGGGGGGGGGGGGGGGGGGGGGGGGGGGGGGGGGGGGGGGGGGGGGGGGGGGGGGGGGGGGGGGGFGGGGGGGGGGGGGGGGGGGGGGGGGGGGGGGGGGGGGGGGGGGGGGGGGGGGGGGGGGGGGGGGGGGGGGGGGGGGGGGGGGGFGGGGGGGGGGGGGGGGGGGGGGGGGGGGGGGGGGGGGGGGGGGGGGGGGGGGGGGGDGFFGGGGGGFBEDGGGFGFGFFGGGGDD31CDGF6FFFGFGD@GGFFFF6==FFFFGFFFGFFFF(8@<<F<
@M04650:207:000000000-C238N:1:1101:4631:9395 1:N:0:19
ACTCCTACGGGAGGCAGCAGTGGGGAATATTGCACAATGGGCGCAAGCCTGATGCAGCCATGCCGCGTGTATGAAGAAGGCCTTCGGGTTGTAAAGTACTTTCAGCGGGGAGGAAGGTGCTGAGGTTAATAACCTCAGCAATTGACGTTACCCGCAGAAGAAGCACCGGCTAACTCCGTGCCAGCAGCCGCGGTAATACGGAGGGTGCAAGCGTTGATCGGAATTACTGTGCGTAGAGCGCACGCAGGCGGTCTGTCAAGTCGGATGTGAAATCCCCGGGCTCAACCTGGGAAC
+
-CFECFGGGEC@FGDGEFGFGGGG@E;FFGF9FFGGG,,C<FFGGGGGGE@,CD9CC@CE@F@CGDEGGEGA<F,6CF8=<CFGGF7+FEGGAFFDGDFE<E9FF<FGEG+@+CF3>FF<C?FBD>EGC,7FFFBD8FFGGF<,>,>8DF<9>FECEFGGGFAFF7DEE7CC:FCB,*=FC8;,*=C7:3*8EEGGCB?5E8C?EGGCCF75C/8*2*:7*1A20<?:E0++7/>*/*/>BGF3)19))77<C7DB*==?FF7D)*9464*@?*67,()0.(9/94)(()...(
@M04650:207:000000000-C238N:1:1101:16040:9412 1:N:0:19
ACTCCTACGGGAGGCAGCAGTAGGGAATCTTCGGCAATGGACGAAAGTCTGACCGAGCAACGCCGCGTGAGTGAAGAAGGTTTTCGGATCGTAAAACTCTGTTGGTAGAGAAGAACGTTGGTGAGAGTGGAAAGCTCATCAAGTGACGGTAACTACCCAGAAAGGGACGGCTAACTACGTGCCAGCAGCCGCGGTAATACGTAGGTCCCGAGCGTTGTCCGGATTTATTGGGCGTAAAGCGAGCGCAGGTGGTTTATTAAGTCTGGTGTAAAAGGCAGTGGCTCAACCATTGT
+
GGGGGGGGGGGGGGGGGGGGGGGGGGGGGGGGGGGGGGGGGGGEGGGGGGGGGGGGGGGGGGGGGGGFGGGGGGGGGGGGGGGGGGGGGGGGGGGGGGGGGGGGGGGGGGGGGGGGGGGGGFGGGGGFFGGGGGGGGGGGGGGGGGGGGGGGGGGGGGGGGGGGGGGGGGGGGGGGGGGGGGGGGGGGGGGDGD@CGGGGG9CGGGFFGGGGGGEGGGFFGDGGGFGGG*<CFGGGGGFFFGFFDCGDF5CDCFGFBFFFFFC7@FCBFFFFFFEFF?5?F6CFFFFFFFFFD
@M04650:207:000000000-C238N:1:1101:22502:9452 1:N:0:19
ACTCCTACGGGAGGCAGCAGTAGGGAATCTTCCGCAATGGGCGAAAGCCTGACGGAGCAACGCCGCGTGAGTGATGAAGGTTTTCGGATCGTAAAACTCTGTTATTAGGGAAGAACAAATGTGTAAGTAACTGTGCATATCTTGACGGTACCTAATCAGAAAGCCACGGCTAACTACGTGCCAGCAGCCGCGGTAATACGTAGGTGGCAAGCGTTATCCGGAATTACTGGGCGTAAAGCGCACGCAGGCGGTCTGTTAAGTCAGATGTGAAATCCCCGGGCTTAACCTGGGAAC
+
GGGGGGGGGGGGGGGGGGGGGGGGGGGGGGGGGGGGGGGGGGGGGGGGGGGGGGGGGGGGGGGGGGGFGGGGGGGGGGGGGGGGGGGGGGGGGGGGGGGGGGGGGGGGGGGGDGGGGGGGGGGGGGGGGGGGGGGGGGGGGGGGGGGGGGGGGGGGGGGGGGGGGGGGGGGGGGGGGGGGGGGGGGGGGGGGG>EGGGGGCGGGGGGGGGFGGGGGGGGGGGGGGGGGGCGFEGGGGC?GFGFFGGGGFGGGGGGFFFFFGFGGF:>AFFFFFFFFFFGD39<FFFF)2@FF?0
@M04650:207:000000000-C238N:1:1101:4916:9475 1:N:0:19
ACTCCTACGGGAGGCAGCAGTGGGGAATATTGCACAATGGGCGCAAGCCTGATGCAGCCATGCCGCGTGTATGAAGAAGGCCTTCGGGTTGTAAAGTACTTTCAGCGGGGAGGAAGGTGTTGAGGTTAATAACCTCAGCAATTGACGTTACCCGCAGAAGAAGCACCGGCTAACTCCGTGCCAGCAGCCGCGGTAATACGGAGGGTGCAAGCGTTAATCGGAATTACTGGGCGTAAAGCGCACGCAGGCGGTCTGTCAAGTCGGATGTGAAATCCCCGGGCTCAACCTGGGAAC
+
GGGGGGGGGGGGGGGGGGGGG<FGGGGGGGGGFGGGGGGGGGGGGGGGGFGGGGGGGGCFFFGGGGGGGFGGGGGGGGGGGGGGGGGGGGGGGGGGGGGGGGGFFFEGGGGGGGGGGGGGGGGGGFFGGGGGGEFGFFGGGGGGGGGEFGGGGGGGGGGGDGGGGGGGGGGGG7C@FGGGGGGGFD8EGGGGGGGGGGGGGGGGG8CGGGGGGD>EGGGGGGEG?FFGFGGGFGGGGFFGFGFFGG3DFGG5D<5*8FFF?FDG3C<4FFFFF4?F?6DB:BFF?5F(.7@:B(
@M04650:207:000000000-C238N:1:1101:13413:9485 1:N:0:19
ACTCCTACGGGAGGCAGCAGTGGGGAATTTTACGCAATGGGGGAAACCCTGACGTAGCGACACCGCGTGAGCGAAGAAGCCCTTTGGGGTGTAAAGCTCTGTCAGCAGGAACGAATAAATGACGGTACCTGCAGAGGAAGCATCGGCTAACTACGTGCCAGCAGCCGCGGTAAGACGTAGGATGCGAGCGTTGTCCGGATTCATTGGGCGTAAAGCGAGCGCAGGTGGTTTATTAAGTCTGGTGTAAAAGGCAGTGGCTCAACCATTGTATGCATTGGAAACTGGTAGACTTG
+
GGGGGGGGGGGGGGGGGGGGGGGGGGGGGGGGGGGGGGGGGGGGGGGGGGFGGGGGGGGGGGGGGGGGGGGFGGGGGGGG8FFCFGFGGGGGGGGGGDGGGGGGGGGGGGGGGGGGGGGGGGGGGGGGGGGGGGGGGGGGGGGGGGGFGGGFGGGGGGGGGGGGGGGGGGGGGGGGGFFGGGFGGGGGGGCGGEGGGGEG5EFGFGGGGG=EEFGGGGGGC5EGGCGFC387@CGCFDF784=?GGCFFGGGFGCFFF@FFFGGFGGFFF?FF?6*4369?:*@F?FBFF4)4
@M04650:207:000000000-C238N:1:1101:5500:9493 1:N:0:19
ACTCCTACGGGAGGCAGCAGTAGGGAATCTTCGGCAATGGACGAAAGTCTGACCGAGCAACGCCGCGTGAGTGAAGAAGGTTTTCGGATCGTAAAACTCTGTTGGTAGAGAAGAACGTTGGTGAGAGTGGAAAGCTCATCAAGTGACGGTAACTACCCAGAAAGGGACGGCTAACTACGTGCCAGCAGCCGCGGTAATACGTAGGTCCCGAGCGTTGTCCGGATTTATTGGGCGTAAAGCGAGCGCAGGTGGTTTATTAAGTCTGGGGTAAAAGGAAGTGGCTCAACCATTGT
+
GGGFGGGFFFGGGGGGGGFGGG9FCGGGGGGFGDG7CFFG,ECFGGGFGGCFDGEFFDBFFCEDGGDF+:=CEFGGGG@FFCFFGGGGGGD8<FFC=FF,CF?ECFGGGGGF,BFGGG8F<FFGGGGEC+:E,,3@FGAFGGDGGGFGGCFF9=C<CGC>FFGC@*>C@7C7:B8;9F7,2:8FGG?BCBEEGGGG*5<+3?>B7C<E2/:5EC?*/9*:83*:C+0<F0@F4ED5****)*)8)9)1.9FC**9)097639*>B**(0.7*/1))((9*=<FFF?FB(6/).
@M04650:207:000000000-C238N:1:1101:2630:9494 1:N:0:19
ACTCCTACGGGAGGCAGCAGTGGGGAATATTGCACAATGGGCGCAAGCCTGATGCAGCCATGCCGCGTGTGTGAAGAAGGCCTTCGGGTTGTAAAGCACTTTCAGCGGGGAGGAAGGCGCCAAGGTTAATAAACTTGGCGATTGACGTTACCCGCAGAAGAAGCACCGGCTAACTCCGTGCCAGCAGCCGCGGTAATACGGAGGGTGCAAGCGTTAATCGGAATTACTGGGCGTAAAGCGCACGCAGGCGGTCTGTCAAGTCGGATGTGAAATCCCCGGGCTCAACCTGGGAAC
+
GGAFGGGGGGGGGGGEG7EGEEGGGGGGGGGDCFFGGFG9FCFFGGGGGFGGGGGGGFGGAC<FFGGGG:CFDG<EFGGGGGGGGFGEFCEFFGGGGGGGAFDFGF@FGGFBBFDFCCFF7FGGG@DFA,3F,:@@9FFFGG@FFCE:FGGGGGGGC@FGGFGGDGDFEEGGGGCFGGCFGDCG7CF7EGDGGGCCFGGGGGGGGECECGGGG**CCDDFGDGFC<EFGGGGF=CE<F?DED)<:DDGFGG35*79FFFFFFDGF5C4BF@FF*0)26DBB>*9FF)48FFF>(
@M04650:207:000000000-C238N:1:1101:21508:9514 1:N:0:19
ACTCCTACGGGAGGCAGCAGTGGGGAATATTGCACAATGGGCGCAAGCCTGATGCAGCCATGCCGCGTGTATGAAGAAGGCCTTCGGGTTGTAAAGTACTTTCAGCGGGGAGGAAGGTGTTGAGGTTAATAACCTCAGCAATTGACGTTACCCGCAGAAGAAGCACCGGCTAACTCCGTGCCAGCAGCCGCGGTAATACGGAGGGTGCAAGCGTTAATCGGAATTACTGGGCGTAAAGCGCACGCAGGCGGTCTGTCAAGTCGGATGTGAAATCCCCGGGCTCAACCTGGGAAC
+
GGGGGGGGGGGGGGGGGGGGGGGGGGGGGGGGGGGGGGGGGGGGGGGGGGGGGGGGGGGGGGGGGGGGGGGGGGGGGGGGGGGGGGGGGGGGGGGGGGGGGGGGGGGGGGGGGGGGGGGGGFGGGGGGGGGGGGGGGGGGGGGGGGGGGGGGGGGGGGGGGGGGGGGGGGGGGGGGGGGGGGGGGGGGGGGGGGGEF9CGGEG5?EGGFGGG*:CGGGGGGGCFFGGGGGFFFEGGGGFC>GFFGGGG37DGGDDFFFFFFFGGFGGFFFFFF?FFB>G>@>C?FFF>?FF<:4
@M04650:207:000000000-C238N:1:1101:26125:9533 1:N:0:19
ACTCCTACGGGAGGCAGCAGTAGGGAATCTTCCGCAATGGGCGAAAGCCTGACGGAGCAACGCCGCGTGAGTGATGAAGGTTTTCGGATCGTAAAACTCTGTTATTAGGGAAGAACAAATGTGTAAGTAACTGTGCATATCTTGACGGTACCTAATCAGAAAGCCACGGCTAACTACGTGCCAGCAGCCGCGGTAATACGTAGGTGGCAAGCGTTATCCGGAATTATTGGGCGTAAAGCGCGCGTAGGCGGGTTTTTAAGTCTGATGTGAAAGCCCACGGCTCAACCGTGGAGG
+
GGGGGGGGGGGGGGGGGGGGGGGGGGGGGGGGGGGGGGGGGGGGGGGGGGGGGGGGGGGGGGGGGGGGGFFGGGGGGGGGGGGGFGGGGGGGGGGGGGGGGGGGGGGGGGFGGGGGGGGGGGGGGGGGGGGGGGGGFGGGGGGGGGEGGGGGGGGGGGGGGGGFGGGGGGGGGGGGGGGGGGGGGGGGGEDGGCGEGGCFGGGGGGGFFGGGGGDEGGFGGGDGGFFFGGGGFGGEDFFGFGFFD<DCFGG)9*7)5>:FGF>7=FDBFFFFFF>FBBDF31CFFFF>?FF6:8
@M04650:207:000000000-C238N:1:1101:26025:9671 1:N:0:19
ACTCCTACGGGAGGCAGCAGTGGGGAATATTGCACAATGGGGGAAACCCTGATGCAGCCATGCCGCGTGTGTGAAGAAGGCCTTAGGGTTGTAAAGCACTTTCAGTGGGGAGGAAGGATGTGGTGTTAATAGCACCATGTATTGACGTTACCCACAGAAGAAGCACCGGCTAACTCCGTGCCAGCAGCCGCGGTAATACGGAGGGTGCAAGCGTTAATCGGAATTACTGGGCGTAAAGCGCACGCAGGCGGTTTGTCAAGTCGGATGTGAAATCCCCGGGCTTAACCTGGGAAC
+
GGGGGGGGGGGGGGGGGGGGGGGGGGGGGGGFGGGGGGGGGGGGGGGGGGGGGGGGGGGGGGGGGGGGGGGGGGGGGGGGGGGGGGGGGGGGGGGGGGGGGGGGGFGGGGFGCCFGGEFGGGGGGGGGGGGGGGGGGGGGGGGGGGGGGGGGGGGGGGGGGGGGGGGG7EEGGCFGGGGGGGGGGFGGFGGGGCEEGGGGDEGGEEGGGGGGGGGGGGGGGGGGGGGGCFFCDGGCFGFG:CFFGCDDECCCGGGFFFFFFFGDFGDFFFB?B?FF?9)<DFGFF67:<F>(:8
@M04650:207:000000000-C238N:1:1101:17157:9674 1:N:0:19
ACTCCTACGGGAGGCAGCAGTGGGGGATATTGCACAATGGGCGCAAGCCTGATGCAGCCATGCCGCGTGTGTGAAGAAGGCCTTAGGGTTGTAAAGCACTTTAGTTAGAGAGGAGTGGTGTTGTGAGTAATACGCATGACACTTGACGTAATCTAAGGAATAAGCACCGGCTAACTCCGTGCCAGCAGCCGCGGTAATACGGAGGGTGCAAGCGTTACTCGGAATCACTGGGCGTAAAGAGCGCGTAGGCGGGAAAGTAAGTCAGATGTGAAATCCTGTAGCTTAACTACAGA
+
GGGGGGGGGGGGGGGGGGGGGGGGGGGGGGGGGGGGGGGGGGGGGGGGGGGGGGGGGGGGGGGGGGGGGGGGGGGFGGGGGGGGGGGGGGGGGGGGGGGGFGGFGGGGGGGGGGGGGGFGGCFGGGGGGGGGGGGGGGGGGGGGGGGGGGGGGGGGGGGGGGGGGGGGGGGGGGGGGGGGGGGGGGGGGGGGGGGGGGGGGGGGGGGGGGGGFGGEGGGGGGDEGGGGGGGGFG7EGGFGFFFFG5DDFGGGGGGFFFFFG?DFBC7<=F4@FFFFA<CFFAGFFFFFB?4:>
@M04650:207:000000000-C238N:1:1101:8618:9719 1:N:0:19
ACTCCTACGGGAGGCAGCAGTGGGGAATATTGCACAATGGGCGCAAGCCTGATGCAGCCATGCCGCGTGTATGAAGAAGGCCTTCGGGTTGTAAAGTACTTTCAGCGGGGAGGAAGGTGTTGAGGTTAATAACCTCAGCAATTGACGTTACCCGCAGAAGAAGCACCGGCTAACTCCGTGCCAGCAGCCGCGGTAATACGGAGGGTGCAAGCGTTGTCCGGATTTACTGGGCGTAAAGGGCGTGTAGGTGGTTTACTAAGTGTGACGTGAAAGTACAGGGCTTATCCTTGTTA
+
9EGGGGFG@,CFGDGGEGGGGGFGDEDFGGGFGGGCFGFCFFEGGGGGGGGGFGGGGGGGGGGGGG7FGGGGFGDFGGGGGGGGGGGGGGGG9FDGGFGGGGAFFFGGGGGGDGFGGGGGGGDCFGGGGGGGFFFDBAF9FFGFGGGGGGGG7B7@FCECEF<FFGGGEECC:FGGGGG>7ECCGCFCFEEEEGGDFDFGG5CCCECE??FGDEGEGGFG5CEGG79?+9*A3/5=*:4*75<BGC:>@FGD9F4=B*1/<=:>FD7:B454*===<4955:C?FF?<<=FA)
@M04650:207:000000000-C238N:1:1101:3400:9740 1:N:0:19
ACTCCTACGGGAGGCAGCAGTAGGGAATCTTCGGCAATGGACGAAAGTCTGACCGAGCAACGCCGCGTGAGTGAAGAAGGTTTTCGGATCGTAAAACTCTGTTGGTAGAGAAGAACGTTGGTGAGAGTGGAAAGCTCATCAAGTGACGGTAACTACCCAGAAAGGGACGGCTAACTACGTGCCAGCAGCCGCGGTAATACGTAGGTCCCGAGCGTTGTCCGGATTTATTGGGCGTAAAGCGAGCGCAGGTGGTTTATTAAGTCTGTTGTAAAAGGCAGTGGCTCCACCATTTTT
+
FFGFGG@DGGFGGGGGGGGGGFDGGGGGGGGGGGGGDGGGGGGG:FGGGGGGGGGCGGGFGGGGGGGGG7FFGDDECCGGGGGGFEEGGGGGGFGDGGGFGGGGFGGGAF9E8FDGGGFGGGFGGGGGDGGGDFGGG?FFDF<FGDCFGGFEGGG,,>,35>FF7FFF7EGGEGGGCGGGGGCGCFFCEC*BEGE>EG?FCF9C8;+=EG5*85?CCC7D=CEGG9?E?C6*<=D=3**28*7>C535BF:<D<F)981*<@CC=0:)7*/*1*)0(396??4))0)4(79)6)
@M04650:207:000000000-C238N:1:1101:11662:9761 1:N:0:19
ACTCCTACGGGAGGCAGCAGTGGGGAATATTGCATAATGGGCGAAAGCCTGATGCAGCGACGCCGCGTGAGGGAAGAAGGTTTTCGGATTGTAAACCTCTGTCTTCGGGGACGATAATGACGGTACCCGAGGAGGAAGCCACGGCTAACTACGTGCCAGCAGCCGCGGTAAAACGTAGGTGGCAAGCGTTGTCCGGAATTACTGGGTGTAAAGGGAGCGCAGGCGGGATGGCAAGTTGGATGTGAAATCTATGGGCTCAACCCATAGCGTGCATTCAAAACTGCTGTTCTTG
+
GGGGGGGGGCGGGGGGGDGFGGDFGGGGGGGGGG9FGGGGGGGGGGGFGGG8FFGGGGGGGGGGGGGGGCGGGGG>FFFDGGFGG7FEGGGGGGGGGFGGGGGGGGFEGGGG>FGGGFFFGCFCGFGGGGGDGGGGFDFGGG7><FFCFFFF7FFGGGGGGFGG7FGDGGGGGGGGGGDG?78EGGCECECEGGGGGGGGGGGGCF*:CE77@F5C55>):D==EE5*:<FGFC<FFFF4?GF6CF>FFG7>:<<FF36?C:DDF47?>>3>5@=7>>*=5??@B?F?9BFD
@M04650:207:000000000-C238N:1:1101:10123:9774 1:N:0:19
ACTCCTACGGGAGGCAGCAGTGGGGAATTTTGCGCAATGGGCGAAAGCCTGACGCAGCAACGCCGCGTGCGGGATTGAAGGCCTTCGGGTCGTAAACCGCTTTCAGCAGGGAAGATAATGACGGTACCTGCAGAAGAAGCTCCGGCTAAATACGTGCCAGCAGCCGCGGTAATACGTATGGAGCAAGCGTTATCCGGATTCATTGGGCGTAAAGCGCGCGTAGGCGGCTTGTTAAGCAAGGTGTTAAATCTGAGGGCTCAACCCTCATCCGCATCTTGAACTGGCAGGCTTG
+
GGGGGGGGGGGGGGGGGGGGGGGGGGGGGGGGGGGGGGGGGGGGGGGGGGGGGGGGGGGGGGGGGGGGGGGGGFECAFFGGGGGGGGGGGCGGGGGGGGGGGGGGGGGGGGGGGGGGGGGGGGGGGGGGGGCGGCGGGGGGGGGGGGGGGGCFGDGGGGGFGGGGGDEGGG>EDGG@EFGGGGGGFFGGGDGGGGGGGG>FFGGG+CFGGGG=CCGGGDGGG=*9=EGG3CFFGCEGG4FFCFFGGDFFGF7CGGF3)59FFGGFCFFFFDF;BB?:<:6):FFFF>>0@5(
@M04650:207:000000000-C238N:1:1101:19970:9789 1:N:0:19
ACTCCTACGGGAGGCAGCAGTGGGGAATATTGCACAATGGGCGCAAGCCTGATGCAGCCATGCCGCGTGTATGAAGAAGGCCTTCGGGTTGTAAAGTACTTTCAGCGAGGAGGAAGGCATTGTGGTTAATAACCACAGTGATTGACGTTACTCGCAGAAGAAGCACCGGCTAACTCCGTGCCAGCAGCCGCGGTAATACGGAGGGTGCAAGCGTTAATCGGAATTACTGGGCGTAAAGCGCACGCAGGCGGTCTGTCAAGTCGGATGTGAAATCCCCGGGCTCAACCTGGGAAC
+
GGGGGGGGGGGGGGGGGGGGGGGGGGGGGGGGGGGFGGGCGGGGGGGGGGGGGGGGGGGGGGGGGGGGGGGGGGGGGGGGGGGGGGGDGGGGGGGGGGGGGGGGGGGDGGEGGGFGGGGGGFGGGGGFGGGFGGGGGGGFGGGGGGDGGGGGGGGGGGG?:FGGGGGGGGGGGGGGG7FGGGG67F>FGGGGGGGGF?FGGGGEDECEF7CGGGGGGGFGGDGGGGGGG4CF>*9*CCFGFCBDDDDGFGDDDDFFFFFFGFGD3CD766/=F?FFFFGFFFGFFFF:BFFF23
@M04650:207:000000000-C238N:1:1101:27913:9798 1:N:0:19
ACTCCTACGGGAGGCAGCAGTGGGGAATATTGCACAATGGGCGCAAGCCTGATGCAGCCATGCCGCGTGTATGAAGAAGGCCTTCGGGTTGTAAAGTACTTTCAGCGAGGAGGAAGGCATTGAGGTTAATAACCTCAGTGATTGACGTTACTCGCAGAAGAAGCACCGGCTAACTCCGTGCCAGCAGCCGCGGTAATACGGAGGGTGCAAGCGTTAATCGGAATTACTGGGCGTAAAGCGCACGCAGGCGGTCTGTCAAGTCGGATGTGAAATCCCCGGGCTCAACCTGGGAAC
+
GGGGGGGGGGGGGGGGGGGGGFGGGGGGFGGCFGGGGGGGGGGCGGGGGGGGGGFFGG8FGGGGGGGGGFGGGGFGGGGGGGGGGGGGGGGGGGGGGCGGFGFGGGGBCGGGGGGGDGGFFFEFGGGGFFGGA8FBFGEACEFGFG@FGGGGGGFGDGGGGGGGGGGGGGCBFGCGC7F7BGFFFCDCGGEGGG7EFGGDEE=EECEECG?FG58=C>>F5D5FGCCFCDFEE=D55*17>DEE5DCC@CDG3>F@?4=6C=*))/78474@F=6??;G3D>D*6?F08)582(
@M04650:207:000000000-C238N:1:1101:24320:9828 1:N:0:19
ACTCCTACGGGAGGCAGCAGTGGGGAATATTGCACAATGGGCGCAAGCCTGATGCAGCGACGCCGCGTGGGGGATGACGGCCTTCGGGTTGTAAACTCCTTTCGCCAGGGACGAAGCTTTTGTGACGGTACCTGGAGAAGAAGCACCGGCTAACTACGTGCCAGCAGCCGCGGTAATACGTAGGGTGCGAGCGTTGTCCGGATTTACTGGGCGTAAAGAGCTCGTAGGTGGTTTGTCGCGTCGTCTGTGAAATTCCGGGGCTTCACTCCGGGCGTGCAGGCGATACGGGCATA
+
GGGGGGGGGGGGGGGGGGGGGGGGGGGGGGGGGGGGGGGGGGGGGGGGGGGGGGGGGGGGGGGGGGGGGGGGGDGGFGGGGGGGGGGGGGGGGGGGGGGGGGGGGGGGGGGGGGGGGDGGGGGDGGGGGGGGGGGGGGGFFGFFGGGGGGGGGFGGGGGGGGGFGGGGGGDCFGGGGGGGGGGGDCECGGGGGGGGGGGGDCEEGFFGGGGGGGGGGGGGGGGGEGGGGGGCFGGD>5>DEGB57<CCFCCGGGFFFE>:5>5*99?AFEFFF30738FFB9)>5).305333
@M04650:207:000000000-C238N:1:1101:6249:9854 1:N:0:19
ACTCCTACGGGAGGCAGCAGTGGGGAATATTGGACAATGGACCAAGAGTCTGATCCAGCAATTCTGTGTGCACGAAGAAGTTTTTCGGAATGTAAAGTGCTTTCAGTTGGGAAGAAGTCAGTGACGGTACCAACAGAAGAAGCGACGGCTAAATACGTGCCAGCAGCCGCGGAAATACGTATGTCGCAAGCGTTATCCGGATTTATTGGGCGTAAAGCGCGTCTAGGCGGTGTAGTAAGTCTGATGTGAAAATGCGGGGCTCAACCCCGTATTGCGTTGGAAACTGCTAAACT
+
EGGGGGGGGGGGGEGGGGCFFFGGGGGC,EFGGGGGFGGGGEFFGGCFGCFG,CFFGF?C,FFGGGGGGFGGGGGE,,CAFFGGFFF7:?FFFGEFFF,EFGCFEFCAFC4,A?FFAFFGCFGGGGEEG7EA8FFFFF?<<EFGGGGGGGGCFCFGG,CE:FGGG?F,C@<C*3@FFFGFEGC;;5>E7CFGCGGCFGGG:**2<C9:9*:5/=BC:7DDG7=CC7?FCG:*7EGGF*@*=7=****0*27:7:7)>>5):5C4:<3:B.>FF*/5(4CF?<:)@=F)66=?A
@M04650:207:000000000-C238N:1:1101:11752:9944 1:N:0:19
ACTCCTACGGAGGCAGCAGTGGGGAATATTGCACAATGGGCGCAAGCCTGATGCAGCCATGCCGCGTGTATGAAGAAGGCCTTCGGGTTGTAAAGTACTTTCAGCGAGGAGGAAGGCGATAAGGTTAATAACCTTGTCGATTGACGTTACTCGCAGAAGAAGCACCGGCTAACTCCGTGCCAGCAGCCGCGGTAATACGGAGGGTGCAAGCGTTAATCGGAATTACTGGGCGTAAAGCGCACGCAGGCGGTCTGTTAAGTCAGATGTGAAATCCCCGGGCTTAACCTGGGAACT
+
GGGGGGGGGG;FGGGGGGGGFGGGGGGGGGGGGGGGGGGGGGDGGGGGGGGGGGGGGFGGGGGGGGGGGGGGGGGGGGGGGGGGGGGGGGGGGGGGGGGGGGGGGGGGGGGGGGG7FGGGGGGGGGGFGFGGGGGGGGGGGFGGGGEFFGFFGGFFEGGGGGGGGGGGGGGGGGGGGGGGCCGGGGGGGGGGGGGGGGGGGEGGGGGFEGCEGGEFGGGGGGFGGGGGDGGGEGGGGGEGFGFFGGGD>D9C3C>BF??9EFGGFGGFB@FFBFF@19C::6C9FFFFF>:>?2
@M04650:207:000000000-C238N:1:1101:16767:9959 1:N:0:19
ACTCCTACGGGAGGCAGCAGTGGGGAATTTTGGACAATGGGCGCAAGCCTGATCCAGCAATGCCGCGTGCAGGAAGAAGGCCTTCGGGTTGTAAACTGCTTTTGTCAGGGAAGAAATCTTCTGGGTTAATACCTCGGGAGGATGACGGTACCTGAAGAATAAGCACCGGCTAACTACGTGCCAGCAGCCGCGGTAATACGTAGGGTGCGAGCGTTAATCGGAATTACTGGGCGTAAAGCGTGCGCAGGCGGCTTTGCAAGACAGATGTGAAATCCCCGGGCTCAACCTGGGAAC
+
GGGGGGGGGGGGGGGGGGGGGGGGGGGGGGGGGGGGGGGGGGGGGGGGGGGGGGGGGGGGGGGGGGGGGGGGGGGGGGGGGGGGGGGGGGGGGGGGGGGGGGGGGGGGGGGGGGGGGGGGGGGFGFGGGDGGGGGGGGGGGFFGGGGGGFFFGGFGGFGGGGGGGGGGGGGGGGGGGGGEGGGGGGGGGGGEEGGGGFGFFGGGDGGGGEGGGGDGGFGGGGGGGGGGFGFGFGDC3DFDBGFFGGGGFGGDGDGF?FFFC>GFF**:FFFF=?<FB>G7:6FFFFF(4738:-
@M04650:207:000000000-C238N:1:1101:8845:9969 1:N:0:19
ACTCCTACGGGAGGCAGCAGTGGGGAATATTGCACAATGGGCGCAAGCCTGATGCAGCCATGCCGCGTGTATGAAGAAGGCCTTCGGGTTGTAAAGTACTTTCAGCGGGGAGGAAGGTGTTGAGGTTAATAACCTCAGCAATTGACGTTACCCGCAGAAGAAGCACCGGCTAACTCCGTGCCAGCAGCCGCGGTAATACGGAGGGTGCAAGCGTTAATCGGAATTACTTGGCGTAAAGCGCACTCATGCTGTCTGTCAAGTCGGTTGTGAAATCCCCGGCCTCAACCTGGTAAC
+
AFGGGGDFCCE7C7B@CFE8FE?FGC7F@FG,FDFCCF<<CDGFC@@FFGGCGFGFFFGDFFGGGECEGGGGE9,C?8E8EEGGGGGDGF=FC9,EEFDGGGF<FFGCCE7FCD@=:BEGFFE@8FFCFFAFDFEG8,@,==FD,>>FGFFCF3<><7:C7DCGFFFF*>FD7FFG7;F:E@,>BFCEE8C75C75C9E>85*:8CCE67C5CEG5>:C7*/*:@7EE+28+7CD*1**17)0)92*29*0?7C*94***<@5<)1)4)=*89@6;(()).(2))0)((096))
@M04650:207:000000000-C238N:1:1101:22130:10017 1:N:0:19
ACTCCTACGGGAGGCAGCAGTAGGGAATCTTCCGCAATGGGCGAAAGCCTGACGGAGCAACGCCGCGTGAGTGATGAAGGTTTTCGGATCGTAAAACTCTGTTATTAGGGAAGAACAAATGTGTAAGTAACTGTGCATATCTTGACGGTACCTAATCAGAAAGCCACGGCTAACTACGTGCCAGCAGCCGCGGTAATACGTAGGTGGCAAGCGTTATCCGGAATTATTGGGCGTAAAGCGCGCGTAGGCGGTTTTTTAAGTCTGATGTGAAAGCCCACGGCTCAACCGTGGAGG
+
GGGGGGGGGGGGGGGGGGGGGGGGGGGGGGGGGGGGGGGGGGGGGGGGGGGGGGGGGGGGGGGGGGGGGGGGGGGGGGGGGGGGGGGGGGGGGGGGGGGGGGGFGGGGGGGGGGGGGGGGGGGGGGGGGGGGGGGGGGGGGGG9FGGGGGGGGGGGGGGGGGGGGGGGGGGGGGGGGGGGGGGGGGGGGGGGGGGGGGGGGGGGGGGGGGGGGGGGGFGGGCECGGG?:CGGEGGGGGFGFGDFGDGGFGGGCDG>EFFFGFGG?FGB**9=FF)8??GD>0DFFFFFFFF?BF
@M04650:207:000000000-C238N:1:1101:28836:10059 1:N:0:19
ACTCCTACGGGAGGCAGCAGTAGGGAATCTTCGGCAATGGACGAAAGTCTGACCGAGCAACGCCGCGTGAGTGAAGAAGGTTTTCGGATCGTAAAACTCTGTTGGTAGAGAAGAACGTTGGTGAGAGTGGAAAGCTCATCAAGTGACGGTAACTACCCAGAAAGGGACGGCTAACTACGTGCCAGCAGCCGCGGTAATACGTAGGTCCCGAGCGTTGTCCGGATTTATTGGGCGTAAAGCGAGCGCAGGGGGTTTATTAAGTCTGGTGTAAAAGGCAGTGGCTCAACCATTGT
+
FGGGGGGGGGGGGGGGGGGGGFGGGGGGGGGEEGGGGGGGDGGGGGG<FGGGGG:FGGGGGGGGGGGGGGDGGGFGGGGGCFFGFGGGG+FFGFGFG,FFCFEFGGGGFGGGG<F=:AAA@FFDGF8D<7FDFGG9FGGGF9F@7C>FEGDFGGG<B>FFCEEECCCF:@EEGGGFF8F:EFGCFGG87CG78CB8EEFG8:+;CG9CGGGGDG:C5CCFCGD*2<99C>9*7=7CGFFCB5@)75>C3)/993*/7=BFFFG7BDC?@?4=@8B4??CFFB5:4@@?<F*64
@M04650:207:000000000-C238N:1:1101:12369:10063 1:N:0:19
ACTCCTACGGGAGGCAGCAGTAGGGAATATTGCTCAATGGGGGAAACCCTGAAGCAGCAACGCCGCGTGGAGGATGAAGGTTTTAGGATTGTAAACTCCTTTTGTTAGAGAAGATAATGACGGTATCTAACGAATAAGCACCGGCTAACTCCGTGCCAGCAGCCGCGGTAATACGGAGGGTGCAAGCGTTACTCGGAATCACTGGGCGTAAAGAGCGCGTAGGCGGGAAAGTAAGTCAGATGTGAAATCCTGTAGCTTAACTACAGAACTGCATTTGAAACTGCTTTTCTAG
+
GGGGGGGGGGGGGGGGGGGGGGGGGGGGGGGGGFGGGGGGGGGGGGGGGGGCFFFGGGGGGGGGGGGGGGGGGGGGGGGGGGGGGGGGGGGGGGGGGFGGGGGGGGGGGGGGGGGGGGGGGGGGGGGGGGGGGGGGGGGGGGGGGGGGGGGGGGGGGGGGGGGGGGGGGGEBCFGD7BCGEEGGGG>EGGGGGGGD5CBFGGGGGGGGEGGGGGGFECDDEDGGGGGEC58<@7CF704:8C8BC7>FFD**0::7=FFFGFGGF<::FFFF*=F6<ACB*6CFFFFFA4@)
@M04650:207:000000000-C238N:1:1101:4517:10179 1:N:0:19
ACTCCTACGGGAGGCAGCAGTGGGGAATTTTGCGCAATGGGCGAAAGCCTGACGCAGCAACGCCGCGTGTATGAAGAAGGCCTTCGGGTTGTAAAGTACTTTCAGCGGGGAGGAAGGTGTTGAGGTTAATAACCTCAGCAATTGACGTTACCCGCAGAAGAAGCACCGGCTAACTCCGTGCCAGCAGCCGCGGTAATACGGAGGGTGCAAGCGTTAATCGGAATTACTGGGCGTAAAGCGCACGCAGGCGGTCTGTCAAGTCGGATGTGAAATCCCCGGGCTCAACCTGGGAAC
+
GGGGGGGGGGGGGGEGGGGGFGGGGGGGGGGGGGGGGGGGGGGGGGGGGGGGGGGDGGGGGGGEGGGGGGGGGGGGGGGGGGGGGGGGGGGGFGGGGGGGGGGGFGGGGGGGGGGGGGGGGGGGGGGFCAFCFGFGGGFGGGGFFGGGGGEFGGGGGGFGGCCGGECECGGGGG@EFGGFGFGCCFGG8BCEGGGGFGGGG5EGE*;EFGGGGGDGGGGGED8AFGGGGFFFBGD*>F?DDDDBGDDDEDGGCCF=4F?9E6DGEGG7=@F79*7FFBDFF0FFFFF?BFF?0,
@M04650:207:000000000-C238N:1:1101:28075:10185 1:N:0:19
ACTCCTACGGGAGGCAGCAGTGGGGGATATTGCACAATGGGCGCAAGCCTGATGCAGCCATGCCGCGTGTGTGAAGAAGGCCTTAGGGTTGTAAAGCACTTTAGTTAGAGAGGAGTGGTGTTGTGAGTAATACGCATGACACTTGACGTAATCTAAGGAATAAGCACCGGCTAACTCCGTGCCAGCAGCCGCGGTAACACGGGGGGTGCGAGCGTTAATCGGAATGACTGGGCGTAAAGGGCGTGTAGGTGGTTTACTAAGTGTGACGTGAAAGTACAGGGCTTATCCTTGTT
+
GGGGGGGGGGGGGGGGGGGGGGGGGGGGGGGGGGGGGGGGGGGGGGGGGGGGGGGGGGGGGGGGGGGGGGGGGGGGGGGGGGGGGGGGFGGGGGGGGGGFFGFGFGGGGGGGGGGFFGGGGGGGGGGGGGGGGGGGGGGGGGGGGGGGGGGGGGGGGGGGGGGGGGGGGGGGGGGGGGGGGGGGGGGGGGGGGGGGGGGGEGGGGGGGGGGGDG8EGFGGGGGGGGGGGGGGFG5EGGFGFGFFGDFFF:FG5>CF?FFFGFG7@GGFDFFFFFFFFBGFFFDFF4=26BF9A
@M04650:207:000000000-C238N:1:1101:17291:10190 1:N:0:19
ACTCCTCGGGAGGCAGCAGTAGGGAATTTTTCACAATGGGCGAAAGCCTGATGGAGCAATGCCGCGTGAACGATGAAGGTCTAATAGATTGTAAAGTTCTTTTATTTGGGAAGAAACACATAAGTAGGAAATGATTTATGTTTGACTGTACCATTTGAATAAGTATCGGCTAACTATGTGCCAGCAGCCGCGGTAATACATAGGATGCAAGCGTTATCCGGATTTACTGGGCGTAAAACGAGCGCAGGCGGATTAATAAGTTTGGTATGAAAGACATCTGCTTAACGGGTGTTT
+
GGGGGGGGGGGGGGGGGGGGGGGGGGGGGGGGGGGGGGGGGGGGGGGGGGGGGGGGGGGGGGGGGGGGGGGGGGGGFGGGGGGGGGGGGGGGGGGGGGGGGGGGGGGGGGGGGGGGGGGGGGGGGGGGGGGGFFGGGGGGGGGGGGGGGGGGGGFGGGFFGGGGGFGGGGGGGGGGGGGGGGFGGGGGFGGGGGGGGGGGGGGGGGGGGGGGGGGGGGGGGGGGFGGGGGGGFGGGGGFGFGFFGGGGBGGGGGDFFFFFGFGGFG76FFFFFFFFFFGFFBCFFFEF:EF>:1
@M04650:207:000000000-C238N:1:1101:22521:10207 1:N:0:19
ACTCCTACGGGAGGCAGCAGTAGGGAATATTGCTCAATGGGGGAAACCCTGAAGCAGCAACGCCGCGTGGAGGATGAAGGTTTTAGGATTGTAAACTCCTTTTGTTAGAGAAGATAATGACGGTATCTAACGAATAAGCACCGGCTAACTCCGTGCCAGCAGCCGCGGTAATACGGAGGGTGCAAGCGTTACTCGGAATCACTGGGCGTAAAGCGCACGCAGGCGGTCTGTTAAGTCAGATGTGAAATCCCCGGGCTTAACCTGGGAACTGCATTTGAAACTGGCAGGCTAG
+
GGGGGGGGGGGFGGGGGGGGGGGGGGGGGGGGGGGGGGGGGGGGGGGGDGGGGGGGGGGGGGGGGGGGGGGGGGGGGGGGGGGGGGGGGGGGGGGGGGGGGGGGGGGGGGGGGGGGGGGGGGGGGGGGGGGGDGGGGGGGGGGGGGGGDGGGGGGGGGGGGGGGGGGGGGGGGGGGGGEFEGGGGGGGGGGGDGEGGGGGGGGGGGGGGGGGGGGGGCDDGCEEGGCEGG+<FFGCDGFGFGFFGGGGFFGGGGG>DFFFFBGGFGGBFFFFFFFFBAGFFFGFFFEFFFFF
@M04650:207:000000000-C238N:1:1101:5236:10218 1:N:0:19
ACTCCTACGGGAGGCAGCAGTGGGGAATATTGCACAATGGGCGCAAGCCTGATGCAGCCATGCCGCGTGTATGAAGAAGGCCTTCGGGTTGTAAAGTACTTTCAGCGAGGAGGAAGGCATTGTGGTTAATAACCACAGTGATTGACGTTACTCGCAGAAGAAGCACCGGCTAACTCCGTGCCAGCAGCCGCGGTAATACGGAGGGTGCAAGCGTTAATCGGAATTACTGGGCGTAAAGCGCCCGCAGGCGGTCTGTCAAGTCGGATGTGAAATCCCCGGGCTCAACCTGGGAAC
+
GGGGGGDGGGGGCGGGGGGGFFGGGGGGGGGGGGGGGGGGGGGGGGGGGGGGGGGGGGGGGFGGGGGGGGGGGGGGGGGGFGGDGGGGGGGGGGGGGGGGGGGGGGGEGGGGGGFGGGFGGGGGGGGGCFGGGGGGGGFGGGGGGGGGGGGGGGGGGGGGGGGGFFGGDGGGGGGGGGGGGGGGGGGCGGGGGGDGGGGGEEEGGGGGFFGGGGGCGGFGGGE=@FFGGGFGF75CCGFD>)).7CDG>5D>DGC??6=FGFGDE3D747?*97FF?9C:B(19*)7,1)5?>3
@M04650:207:000000000-C238N:1:1101:2428:10242 1:N:0:19
ACTCATACGGGAGGCAGCAGTGGGGAATATTGGACAATGGACCAAGAGTCTGATCCAGCAATTCTGTGTGCACGAAGAAGTTTTTCGGAATGTAAAGTGCTTTCAGATGGGAAGAAGTCAGTGACGGTACCAACAGAAGAAGCGACGGCTAAATACGTGCCAGCAGCCGCGGTAATACGTATGTCGCAAGCGTTATCCGGATTTATTGGGCGTAAAGCGCGTCGAGGCGGTTTAGTAAGTCTGATGTGAAAATGCGGGGCTCAACCCCGTATTGCGTTGGAAACTGTTAAACT
+
GGGG,<ECEFEFFECFGEEFEFFCEFGFF<FFG@6CEDFFGFGCFFGFF9CF,<,CFA8CFEGGGGE9FE9FGGGEGGGGF,,,:FFFGE76CEFGGGFGGGG9?F,CFFFFFC@FGGCCA5FFEC7B?:F@B@BFCFGA=4=CF=FC::>>FEGGG9,<>A:78>=,@BFEGGGGGGG,@AEEE8:CEEGGCG7C,5;B;*=,,,?C,:EECE;FGG)>EC**:CCGDG:C5C>97*/01798CF::=D*02>F5>>>:C)9F?<D0<8>>46*.41CFF<>:*/*.6=@))
@M04650:207:000000000-C238N:1:1101:24165:10245 1:N:0:19
ACTCCTACGGGAGGCAGCAGTGGGGAATATTGGGCAATGGGGGCAACCCTGACCCAGCGACGCCGCGTGAGTGAAGAAATCCTTCGGGATGTAAAGCTCTGTTGTATGGGAAGAGAAGCAGACGGTACCATACGAGGAAGCCCCGGCAAACTACGTGCCAGCAGCCGCGGTAATACGTAGGGGGCAAGCGTTGTCCGGAATTACTGGGCGTAAAGCGCACGCAGGCGGACTAATAAGTCAGACGTAAAAGGCACGGGCTTACCCTGTGTAAGACATCTGATACTGTAAGTCT
+
GGGGGGGGGGGGGGGGGGGGFGGGGGGGGGGGGGGGGGGGGGGGGGGGGGGGGGGGGGGGGGGGGGGGGGGGGGGGGGGGGGGGGGGGGGGGGGGGGGGGGGGGGGGGGGGGGGGGGGGGGGGGGGGGGGGGGGGGGGGGGGGGGGGGGGGGGGGGGGGGGGGGGGGGGGEGGGGGGGGGGGGGGGGGGGGDGGGGGGGGGCFGGGGGGGGGGGGGGGGGGGGGGGGGGGGGFGGGGGFGFGFE5CFGFGGGGGGFFFFFGFGGFGGBFFBFFFFF?FGFFDGFFF?>D??9
@M04650:207:000000000-C238N:1:1101:23654:10255 1:N:0:19
ACTCCTACGGGAGGCAGCAGTAGGGAATCTTCGGCAATGGACGAAAGTCTGACCGAGCAACGCCGCGTGAGTGAAGAAGGTTTTCGGATCGTAAAACTCTGTTGGTAGAGAAGAACGTTGGTGAGAGTGGAAAGCTCATCAAGTGACGGTAACTACCCAGAAAGGGACGGCTAACTACGTGCCAGCAGCCGCGGTAATACGTAGGTCCCGAGCGTTGTCCGGATTTATTGGGCGTAAAGCGAGCGCAGGTGGTTTATTAAGTCTGGTGTAAAAGGCAGTGGCTCAACCATTGT
+
GGGGGGGGGGGGGGGGGGGGGGGGDGGGDGGFFCFGGGGGDCFGGGCCFGGGFGGGGGGGGGGGGGGEGEGGGGG9?FFG=FAFCCGCCGEGGGGGGGGDFFGGFFGA<FGGGFGFDGGGGEFGGGGDFGGDFGGGGGGGGGCFFGG:F@EG@EGGGGGGGGGCG7CFF:C@EFBCF7:>CGGFG=?CG,4BC>ECEFBFGFGCEFC6;EEGGGG;*9*?E3;*ACD+<*<7>5C=D<F*<*57<C59>9CF7**/0*9*+1:C?F:()9*1/8>@247?50*76*5,(*0)6
@M04650:207:000000000-C238N:1:1101:22898:10256 1:N:0:19
ACTCCTACGGGAGGCAGCAGTAGGGAATATTGCTCAATGGGGGAAACCCTGAAGCAGCAACGCCGCGTGGAGGATGAAGGTTTTAGGATTGTAAACTCCTTTTGTTAGAGAAGATAATGACGGTATCTAACGAATAAGCACCGGCTAACTCCGTGCCAGCAGCCGCGGTAATACGGAGGGTGCAAGCGTTACTCGGAATCACTGGGCGTAAAGAGCGCGTAGGCGGGAAAGTAAGTCAGATGTGAAATCCTGTAGCTTAACTACAGAACGGCATTTGAAACTGCTTTTCTAG
+
GGGGGGGGGGGGGGGGGGGGGGGGGGGGGGGGGGGGGGGGGGGDGGGGGGGGGGGGGGGGGGGDGGGGGGEGEEFGFGGGCEGGFGGGGGGGGGGFGGGGGGGGGGGGGGGGGGCFGGGGGGGFGGGGGGGGGGGGGGGGGGGGGGGGGCGGGGGGGGGGGGGGGGGGGGGGG9FGGGGGGGGGGGGGGGGGGGGGCGGGGGFGGGGG=EEGFGGGG:<5CCEFEGGGD5FGFFFFGGF=FG**>CFGFGGGCFFFFFFFFFGGFGGF))85BFBF<2CBFAFFFFF299?4
@M04650:207:000000000-C238N:1:1101:28293:10258 1:N:0:19
ACTCCTACGGGAGGCAGCAGTGGGGAATATTGCACAATGGGCGCAAGCCTGATGCAGCCATGCCGCGTGTATGAAGAAGGCCTTCGGGTTGTAAAGTACTTTCAGCGGGGAGGAAGGTGTTGAGGCTAATAACCTCAGCAACTGACGTTACCCGCAGAAGAAGCACCGGCTAACTCCGTGCCAGAAGCCGCGGTAATACTGAGGGTGCAAGCGGTAATCGAAATTACTGGGCGAAAAGCGCACGCAGGCGGCCTGTCAAGTCGGATGTGAAATCCCCGGCCTCAACCGGGGGAC
+
FFCFGGGG@:CFG>FEGGCFFFGFGGEFGGGGGGGFDGGGGGGGGGGGGGGGGAGGGGDGGFGGGGGGGGGGGG,CFFGGGGFGGGEGGG7FFGGFGDFGGG,B?F+CFD+>FE,B@FFGCFA,,+:3@DFAF8D,@FF<F,,<=,35+,@<,*5@**,,<8,,,>,>**41,?<9CGGC@@@C,:2<2*/**3*33?9++5+=;885<E9*;*2:*:?C*2**23+<+***5*15)*0C)1)7377)5)7)9*91)18?9=735*).*0/*8=7)(-))03*)/)8(7BB(3(
@M04650:207:000000000-C238N:1:1101:5324:10267 1:N:0:19
ACTCCTACGGGAGGCAGCAGTAGGGAATCTTCGGCAATGGACGAAAGTCTGACCGAGCAACGCCGCGTGAGTGAAGAAGGTTTTCGGATCGTAAAACTCTGTTGGTAGAGAAGAACGTTGGTGAGAGTGGAAAGCTCATCAAGTGACGGTAACTACCCAGAAAGGGACGGCTAACTACGTGCCAGCAGCCGCGGTAATACGTAGGTCCCGAGCGTTGTCCGGATTTATTGGGCGTAAAGCGAGCGCAGGTGGTTGATTAAGTCTGGTGTAAAAGGCAGTGGCTCAACCATTGTT
+
GGFGGGGGGGGGGGGG7CFGGGGD@FFGGGC98;FEGGGFGFGGGEG<<@CFAGGGGE@FDCFFGCFFGG@FGGGGGGFGGG<FFGGG:FBFFGGGGGFDGGGGFEFGGGGEFDGGGDFGGEFF8FGGGGG=CBFGGFFGGEGGCGGGGGGGGGGF7>FCFF7CFE,D7@BCFFGGFGECGG@CGGGGGEGCEGGGDFGGGFFFC<;CEG5EEGCEE3*:CC=*CF?CF7AFFGGCDFFFDGDFDDDDEFCFC3*)9BBFG*:CBGF?57=?FB))48>)04/<@@)1:*044)
@M04650:207:000000000-C238N:1:1101:15635:10313 1:N:0:19
ACTCCTACGGGAGGCAGCAGTAGGGAATATTGCTCAATGGGGGAAACCCTGAAGCAGCAACGCCGCGTGGAGGATGAAGGTTTTAGGATTGTAAACTCCTTTTGTTAGAGAAGATAATGACGGTATCTAACGAATAAGCACCGGCTAACTCCGTGCCAGCAGCCGCGGTAATACGGAGGGTGCAAGCGTTACTCGGAATCACTGGGCGTAAAGAGCGCGTAGGCGGGAAAGTAAGTCAGATGTGAAATCCTGTAGCTTAACTACAGAACTGCATTTGAAACTGCTTTTCTAG
+
GFGGG9FGGGGGGGGGGGGGGGGGGFGGGGGGGGFFGGGGGGGGGGFFCEGGGGGGGFFGGGGGGGGGGGGGGGCFFGFGGGGGGGGFGGGGGGGGFGDGGGGGGGGGGGGFGGGGGGGGGDGFFGGGGGGGGGGGGFFFCEGGDEGGE<<FGGGGGFGGFGFAE7EGGEGGCFGGGGGGGGDGGGGG7EGEFFECGGB9CCFGGG>CCEGGGGGGCG3)/>:?EGGEECGG=<FFFFFFFGFFFFC76FFGGC>FB4FFCFGGFFF?47?6?6F64<FFFBG@FFF2<64:
@M04650:207:000000000-C238N:1:1101:15792:10340 1:N:0:19
ACTCCTACGGGAGGCAGCAGTAGGGAATCTTCGGCAATGGACGAAAGTCTGACCGAGCAACGCCGCGTGAGTGAAGAAGGTTTTCGGATCGTAAAACTCTGTTGGTAGAGAAGAACGTTGGTGAGAGTGGAAAGCTCATCAAGTGACGGTAACTACCCAGAAAGGGACGGCTAACTACGTGCCAGCAGCCGCGGTAATACGTAGGTCCCGAGCGTTGTCCGGATTTATTGGGCGTAAAGCGAGCGCAGGTGGTTTATTAAGTCTGGTGTAAAAGGCAGTGGCTCAACCATTGT
+
GGGGGGGGGGGGGGGGGGGGGGGGGGGGGGGGGGGGGGGGGGGEGGGGGGGGGGGGGGGGGGGGFGGFGGGGGGGGGGGGEFFGGGGGGGGGGGGGGGGGGGGGGGGGGGGGGGGAFDFAFFGGGGGGGGGFEGGGGGGGGFCFGGDFGFCGGGGGGFFGGGEGGGGCGGCCFGFDCFGGEGGGGCCCGGGDGGGGGGGGGFGGGGCGG5E5CGGDEGGCEC5:8CEGGGGGFG5EGGFGDD>@GGDGF9>C*/*/9=@8C6F*89>:>FFF?FB@<F2??17<FFF((*/64
@M04650:207:000000000-C238N:1:1101:14943:10437 1:N:0:19
ACTCCTACGGGAGGCAGCAGTGGGGAATATTGCACAATGGGCGCAAGCCTGATGCAGCCATGCCGCGTGTATGAAGAAGGCCTTCGGGTTGTAAAGTACTTTCAGCGGGGAGGAAGGTGTTGAGGTTAATAACCTCAGCAATTGACGTTACCCGCAGAAGAAGCACCGGCTAACTCCGTGCCAGCAGCCGCGGTAATACGGAGGGTGCAAGCGTTAATCGGAATTACTGGGCGTAAAGCGCACGCAGGCGGTCTGTCAAGTCGGATGTGAAATCCCCGGGCTCAACCTGGGAAC
+
GGGGGGGGGGGGGGGGGGGGGGGGGGGGGGGGGGGGGGGGGGGGGGGGGGGGGGGGGGGGGGGGGGGGGGGGGGGGGGGGGGGGGGGGGGGGGGGGGGGGGGGGGGGGGGEGGGGGGGGGGGGGGGGGGGGGGGGGFGGGGGGGGGGGGGGGGGGGGGGGGGGGGGGGGGGGGGGGGGGFEGGGGGGGGGGGGGGGGGGGGGGGGEGGGGGGGGGGGGFFEGEGGGGGGGGF@5<CFGFGFGFFGCDDFGGGGG4?FFFFFFGGEDDBFFFFFFFFFB5<>0<7F4F>F:F??1
@M04650:207:000000000-C238N:1:1101:19854:10481 1:N:0:19
ACTCCTCGGGAGGCAGCAGTGGGGAATATTGCACAATGGGCGCAAGCCTGATGCAGCCATGCCGCGTGTATGAAGAAGGCCTTCGGGTTGTAAAGTACTTTCAGCGAGGAGGAAGGCATTGTGGTTAATAACCACAGTGATTGACGTTACTCGCAGAAGAAGCACCGGCTAACTCCGTGCCAGCAGCCGCGGTAATACGGAGGGTGCAAGCGTTAATCGGAATTACTGGGCGTAAAGCGCACGCAGGCGGTCTGTCAAGTCGGATGTGAAATCCCCGGGCCCAACCTGGGAACT
+
GGGGGGGGGG7FGGGDGGGFGGGGEGGGGGGGGGGGGGGGGGDEGGGGGGGGGGGGGGGGGGGGGGGGGGGGGGGGGGGGGGGGGGGGGGFGGGFGGGGGGGGGGGGGGGGGGGGGGGGGGGGGGGGGGGGGFGGGFGGFFGGGGGGCFGGGEGGGGGC?FFFGGGDGGGGGGGDDDFGGGGGGGGGC8CEGGGGGGGGB8EGGEGD6FCFEEEEGFFGGGDFGGGG7CD5EEGDDDGFGEGFEGGDDBDDDDGGFFFFFGDGD3<FBFFFF??F>BFGD)49<5@;<?F738.
@M04650:207:000000000-C238N:1:1101:5923:10506 1:N:0:19
ACTCCTACGGGAGGCAGCAGTGGGGAATATTGGGCAATGGGGGCAACCCTGACCCAGCGACGCCGCGTGAGTGAAGAAATCCTTCGGGATGTAAAGCTCTGTTGTATGGGAAGAGAAGCAGACGGTACCATACGAGGAAGACCCGGCAAACTACGTGCCAGCAGCCGCGGTAATACGTAGGGGGCAAGCGTTGTCCGGAATTACTGGGCGTAAAGCGCACGCCGGCGGACTAATAAGTAAGACGTAAAAGGCAAGAGCTTACCCTGTTTAAACCATCTGATACTGGAAGTTT
+
FGGGGGGGGGGGGGGGGGGGFG@FGGGGGGGGFFGGGGGGGGGGGGGGGGGG,CFFGGGGDGEGGGGGGG@,CFFFGGC,FC<F<FGDGGGGFGAEFGGGFGGG=5EF,8FGDGFFGC,B>:=>33DBFGDC8,83+8<F<DD7::CGEC7>F3B@F*><,1>>,>BFEGC:FDF,8C::1=*1**3;7;3;:8++/?>CGF+++C+:85/785F:*9C5:)*:=5>=E5=09?>FF>*2*0?@/7DF?7<*9*9)))*0<)79/0*)1***0)0/4<>F*42*0/7::9*)
@M04650:207:000000000-C238N:1:1101:28382:10528 1:N:0:19
ACTCCTACGGGAGGCAGCAGTAGGGAATCTTCGGCAATGGACGAAAGTCTGACCGAGCAACGCCGCGTGAGTGAAGAAGGTTTTCGGATCGTAAAACTCTGTTGGTAGAGAAGAACGTTGGTGAGAGTGGAAAGCTCATCAAGTGACTGTAACTACCCAGAAAGGGACGTCTAACTACGTGCCAGCAGCCGCGGTAATACGTAGGTCCCGACCGTTGTACGGATGTATTGGGCGTAAAGCGTGCGATAGTTGTTTGTTAAGTCTGTTGTAAAAGGCAGTGGCCTAACCAGTTAT
+
FFFFFGGF@BCC@E7@@FCDGE@ECE<F,CFE,,@@@EG96C@+@FEE@FFFDFC@@@@@EC:FE@FF+F:FD9C5EGGE8?<B5+4:=>:BFGGCFGFA,FF9,4,BF<9<,==,+DFGGBFBD,DFB7>F<>,,,3C>3DEG;F<,,8,7@DA,,8,3@FGCF>F@:**4@,=;,3*>D8*>,*62>D**:*4=89+2C<+2;F+=FGC*/*=A*/**21CG8<+<9*22.*1/*1**)*)))***02*:*17)05/7:/*092*)0**9**7)119@0(0*)/0.2)*)))
@M04650:207:000000000-C238N:1:1101:3998:10560 1:N:0:19
ACTCCTACGGGAGGCAGCAGTGGGGAATATTGCACAATGGGCGCAAGCCTGATGCAGCCATGCCGCGTGTATGAAGAAGGCCTTCGGGTTGTAAAGTACTTTCAGCGGGGAGGAAGGCGATAAGGTTAATAACCTTGTCGATTGACGTTACCCGCAGAAGAAGCACCGGCTAACTCCGTGCCAGCAGCCGCGGTAATACGGAGGGTGCAAGCGTTAATCGGAATTACTTGGCGTAAAGCGCACGCAGGCGGTCTGTCAAGTCGGATGTGAAATCCCCGGGCTCAACCTGGGAAC
+
GGGGGGGGGFGGDEGGGGGGGDGGGFFGGGGFGGGGGGGGGGGGGGGGGFGCFGGGGGGFGFGFGG:FE:FGFGGCFGGGGGGGGGGGGGGGGGGGGGGGGGGGGGGGGGGGG=BEGGGGGGGGFGGGGDFFGGGGFGGGFGGFFGEGFCGGGGE@C:FGGGGGGGG@EEFGFGGGGEGGGGE8EGFGF5875CG8?FF8E>EDGGGGG?AG5CE*:DGCADEGGDFG+:8CECGDGG?3><@)7C37)/9DGDGFF4BFFFCD335:=F4=@@FFB;3:B>GF*57:?7)341
@M04650:207:000000000-C238N:1:1101:7540:10561 1:N:0:19
ACTCCTACGGGAGGCAGCAGTGGGGAATATTGCACAATGGGCGCAAGCCTGATGCAGCAACGCCGCGTGAGGGACGACGGCCTTCGGGTTGTAAACCTCTTTTAGTAGGGAAGAAGCGAAAGTGACGGTACCTGCAGAAAAAGCACCGGCTAACTACGTGCCAGCAGCCGCGGTAATACGTAGGGTGCAAGCGTTATCCGGAATTATTGGGCGTAAAGAGCTCGTAGGCGGTTTGTCGCGTCTGCTGTGAAAACTGGAGGCTCAACCTCCAGCCTGCAGTGGGTACGGGCAGAC
+
GGGGGGGFEEGGGGGGGGGGFGGGGGGGGGGGGGGGGGGGGGGGDFEGGGGGGGGGGGGGGGCGGGGGGGGGGGGGGGGGGGDFGCEDGGGGGGGDFGGFGGGFFEFGFFGGGFGGGGGGGGGGGGGGGGGGGGGGG3FFGGGGGGGG:CGGGGGGGGGGGGCCFGDGGGGGGFEDFGGGFFGGGGGGGGGGGEGGFFGGGGGGGGGGGGGGGGGGCFFFC7EGGGDGGGGC@*9::D@DEGFFGGF*9:CCGGCFFFF>:)9FF7D:FFFFFF)).(CF?:439?@F>>:?(,
@M04650:207:000000000-C238N:1:1101:14292:10572 1:N:0:19
ACTCCTACGGGAGGCAGCAGTGGGGAATTTTGCGCAATGGGCGAAAGCCTGACGCAGCAACGCCGCGTGCGGGATTGAAGGCCTTCGGGTCGTAAACCGCTTTCAGCAGGGAAGATAATGACGGTACCTGCAGAAGAAGCTCCGGCTAAATACGTGCCAGCAGCCGCGGTAATACGTATGGAGCAAGCGTTATCCGGATTCATTGGGCGTAAAGCGCGCGTAGGCGGCTTGTTAAGCAAGGTGTTAAATCTGAGGGCTCAACCCTCATCCGCATCTTGAACTGGCAGGCTTG
+
GGGGGGGGGGGGGGGGGGGGGGGGGGGGFFGGGGGGGGGGGGGGGGGGGGGGGGGGGGGGGGGGGGGGGCGGGGG@EFFGDFFFFFGGCFF@FGGGG=FGGGGFFFGAEGFC,BDDF<<EFEFCC<FF<FFCFGFCF,3@>FCFFGCFEGGGGFB<F7;>CCFG8<7FCEEDECFFCECGG9EFF*::EGEGGGFGGDEGCCFGFGGGCEDG=C9*5>DCCDC59EEEGGGGFGC?FG45<7;07FFCFGGG7CG3.))9?4F7><C<FB>FBDEFF<C?:AC?45B>>FF>
@M04650:207:000000000-C238N:1:1101:16195:10630 1:N:0:19
ACTCCTACGGGAGGCAGCAGTGGGGAATATTGCACAATGGGCGCAAGCCTGATGCAGCCATGCCGCGTGTATGAAGAAGGCCTTCGGGTTGTAAAGTACTTTCAGCGGGGAGGAAGGTGTTGAGGTTAATAACCTCAGCAATTGACGTTACCCGCAGAAGAAGCACCGGCTAACTCCGTGCCAGCAGCCGCGGTAATACGGAGGGTGCAAGCGTTAATCGGATTTACTGGGCGTAAAGCGTGCGTAGGCGGCTTTTTAAGTCGGATGTGAAATCCCTGAGCTTAACTTAGGAAT
+
GGGGGGGGGGGGGGGGGGGGGGGGGGGGGGGGGGGGGGGGGGGGGGGGGGGCFGGGGGGGGGGGGGGGGGGGGGGGGGGGGGGGGGGGGGGGGFGGGGGGCGGGGGGGGGGGEGGGGGGGGCFGGGGGGGGGGGGGGGGGGGGGGGGGGGGGGGDGGGGGGGGGGFFGGGGGGGGGGGGGGGGGGGGGGGGGGGGGFF?FGGGGCEGDFGG=CGGGGGGGGGGGGGGGGGGGFCCEGGFGEGFFGGGGFGGGGGGFFFFFGF5D3CG??FF?FF?4)45@FFGFFF4A2BF<))
@M04650:207:000000000-C238N:1:1101:8519:10640 1:N:0:19
ACTCCTACGGGAGGCAGCAGTGGGGAATTTTGCGCAATGGGCGAAAGCCTGACGCAGCAACGCCGCGTGCGGGATTAAAGGCCTTCGGGTCGTAAACCGCTTTCAGCCGGGAAGATAATGACGGTACCTGCAGAAGAAGCTCCGGCTAAATACGTGCGAGCAGCCTCGCTAAGACGTATGGAGCAAGCGTGATCCGGATGCATTGGGCGTAAAGCGCGCGTAGGCGGCCTGTTAAGCAAGGTGTTAAATCTGAGGGCACGACCCTCCTCCGCATCTTGAACTGGCAGAGTGG
+
6C,EFGGGGDFFGDGGGGGGFEG87@BFGGGGG>FGF7FG@FEEGCEFGG<EGGGGGGGGGGE:CFGGC,>FCFGD,<,<ADFE<EFG:FC@F<FD?FFFFG<<ACE,@+7@+:>,,:==CC+@8+:,@FF,3E:BE,,5@>B7FD71,,3@>C:<:***<8<+4++1*4C:,79CF@,<C9C=:C6CEE**;+<@CC55*0+<20A:8::*;9C8CC3C:1*:C5=C**;09<C7*:/7)26*/*02*:::CC3::.<)2)/))/*.<57.))0*6-:6?)00).5((*0,
@M04650:207:000000000-C238N:1:1101:16475:10655 1:N:0:19
ACTCCTACGGGAGGCAGCAGTAGGGAATATTGCTCAATGGGGGAAACCCTGAAGCAGCAACGCCGCGTGGAGGATGAAGGTTTTAGGATTGTAAACTCCTTTTGTTAGAGAAGATAATGACGGTATCTAACGAATAAGCACCGGCTAACTCCGTGCCAGCAGCCGCGGTAATACGGAGGGTGCAAGCGTTACTCGGAATCACTGGGCGTAAAGAGCGCGTAGGCGGGAAAGTAAGTCAGATGTGAAATCCTGTAGCTTAACTACAGAACTGCATTTGAAACTGCTTTTCTAG
+
GGGGGGGGGGGGGGGGGGGGGGGGGGGGGGGGGFGGGGGGGGGGGGGGGGGGGGGGGGGGGGGGGGGGGGGFGGGGGGGGGGGGGGGGGGGGGGGGGGGGGGGGGGGGGGGEFGGGGGGGGGGGGGGGGGGGGGGGGGGGGGGGGGGFGGGGGGGGGGGGGGGGGGGGGGGGGGGGGGGDEGGGGGGGGGGGGGGGGGGGGGGGGGGGGGGGGGGGGGGGGDCFGGGGGCFGFFGGGGFGFGFFGGGG6FGGFGGFFFFFGFFGFGGBFFFFFFF?<AGFFFGF66FFF?*)
@M04650:207:000000000-C238N:1:1101:23508:10673 1:N:0:19
ACTCCTACGGGAGGCAGCAGTGGGGAATCTTGCACAATGGGCGCAAGCCTGATGCAGCCATGCCGCGTGTATGAAGAAGGCCTTCGGGTTGTAAAGTACTTTCGGCGGGGAGGAAGGCGATAAGGTTAATAACCTTGTCGATTGACGTTACCCGCAGAAGAAGCACCGGCTAACTCCGTGCCAGCAGCCGCGGTAATACGGAGGGTGCAAGCGTTAATCGGAATTACTGGGCGTAAAGCGCACGCAGGCGGTCTGTCAAGTCGGATGTGAAATCCCCGGGCTCAACCTCGGA
+
GGGGGGGGGGGGGGGGGGGGGDGGGGGG,FF@FGGGGGGG8FG:CGG7CFGGGGAFGGDGAGGGGGGGGEEGGGCGGGGGC=FGGGG7F:FFFGGGB<EG,F5+++@F:FE:FGG,+,F+@:*3,3,8@=C9,>BCF;31>FGGGGG:FD*?F::C:F<<FFGGCGGGGGGGGGG9CEGGGGGGGGGGGGGGGGGE99?F58:EE/AE<CCFGGG;=:CC5<EGGD9CGGFG@ECGGGFGFC3>CDGGEDGG9>*9?BFFGFGG@3D766@=4@?F0(9;7(CF4FF((8>B
@M04650:207:000000000-C238N:1:1101:20048:10696 1:N:0:19
ACTCCTACGGGAGGCAGCAGCCAAGAATATTCCGCAATGGGGGGAACCCTGACGGAGCGACGCTGCGTGAAGGAAGAAGGCATTCGTGTTGTAAACTTCTTTTCTAAAGGAAGAATAAGTGTGGGAGGAAATGCCTGCATGATGACGGTACTTTAGGAATAAGCCCCGGCTAATTACGTGCCAGCAGCCGCGGTAATACGTAAGGGGCGAGCGTTGCTCGGAATTACTGGGCGTAAAGGGCGTGTAGGCGGTTTATTAGGCCGAGTGTGAAAGACCAAGGCTCAACTTTGGGA
+
GGGGGGGGGGGGGGGGGGGGGGGGGGGGGGGGGGGGGGGGGGGGGGGGGGGGGGDGGGGDGGGGGGGGGGGGGGGGGGGGGGGGGGFGGGGGGGGGGGGGGGGGGGGFGGG>FFGGGGGFGGGGGGGGGGGGGGGGGGGGGGGGGGGGGGGGGGGGGGGGGGGGGGDCGGGGGGGGGGGGGGCGGGGGGGGGGGGGGGGGFFFCFGGGGGGGGGGGGGFDGCGGGGGGFGGGFCDEFGFGFGFFGGGGFGG57CFFFFB?69D)<CF-==?F65)71(*8;:CF?)0)6FFF1
@M04650:207:000000000-C238N:1:1101:9993:10739 1:N:0:19
ACTCCTACGGGAGGCAGCAGTGGGGAATATTGCACAATGGGCGCAAGCCTGATGCAGCCATGCCGCGTGTATGAAGAAGGCCTTCGGGTTGTAAAGTACTTTCAGCGGGGAGGAAGGTGTTGAGGTTAATAACCTCAGCAATTGACGTTACCCGCAGAAGAAGCACCGGCTAACTCCGTGCCAGCAGCCGCGGTAATACGGAGGGTGCAAGCGTTAATCGGAATTACTGGGCGTAAAGCGCACGCAGGCGGTCTGTCAAGTCGGATGTGAAATCCCCGGGCTCAACCTGGGAAC
+
GGGGGGGGGGGGGGGGGGGGGGGGGGGGGGGGGGGGGGGGGGGGGGGGGGGGGGGGGGGGGGGGGGGGEFFGGGGGGGGGGGGGGGGGGGGGGGGGGGGGGGGGGGGGGGGGGGGGGGGGGGGGGC8FGGEF@FGGGGGFGDGGGGGGGGGGGGGGGGGGGCFFEGGGGGGGGGFGGGG@CGGGGGGGGGGGGGGGGFGGGEEGGEEDGGGGGGDGGG77EGCFGGGC?FFGEEGGGGFGFGBBGGGG@DD<)>GFFFFFFFGGFGD:?F?==BF??9DBD03?4;:><>F0:1
@M04650:207:000000000-C238N:1:1101:9403:10760 1:N:0:19
ACTCCTACGGGAGGCAGCAGTAGGGAATCTTCGGCAATGGGGGCAACCCTGACCGAGCAACGCCGCGTGAGTGAAGAAGGTTTTCGGATCGTAAAACTCTGTTGTTAGAGAAGAACGTTAAGTAGAGTGGAAAATTACTTAAGTGACGGTATCTAACCAGAAAGGGACGGCTAACTACGTGCCAGCAGCCGCGGTAATACGTAGGTCCCAAGCGTTGTCCGGATTTATTGGGCGTAAAGCGAGCGCAGGTGGTTTCTTAAGTCTGATGTAAAAGGCAGGGGCTCAACCATTGTT
+
GGGGGGGGGDGGGGGGGGGGEGGGGGGGGGGGGGGGGGGGGGGGGGGGGGGGGGGGGGGGGGGGGGGFFCCFGGGGGGGGFGAFGGEGGGGGGGGFGGGGGGGFGGGGCGGGGGGDFBGFGGFGCFGGFG9CFGGGGGAF9FGDFGGEGGG?CFGFGFGGGGGGGGGGDCFGGGGGGGGFGFFGGCFGGGGGGGGGGGGCC<<CB?FED?EF=ECEE**7CD=*89CGG=F=5*97C<F>DDEBD<<DEFFC1>F47B4=CFGGF7>4@F*9=7<F??)779>>?FF006BB4)
@M04650:207:000000000-C238N:1:1101:4496:10763 1:N:0:19
ACTCCTACGGGAGGCAGCAGTGGGGAATATTGCACAATGGGCGCAAGCCTGATGCAGCCATGCCGCGTGTATGAAGAAGGCCTTCGGGTTGTAAAGTACTTTCAGCGGGGAGGAAGGTGTTGAGGTTAATAACCTCAGCAATTGACGTTACCCGCAGAAGAAGCACCGGCTAACTCCGTGCCAGCAGCCGCGGTAATACGGAGGGTGCAAGCGTTAATCGGAATTACTGGGCGTAAAGCGCACGCAGGCGGTCTGTCAAGTCGGATGTGAAATCCCCGGGCTCAACCTGGGAAC
+
GGGGGGGGGDEGGGGGGGGGGGGGGGGGGGGGGGGGGGGGGGG+FGEGGGGGGGGGGGGGGGGGGGGGG@FGGGGGGGGGGGGGGGGGEEGGGGGGGGGGFGGGGGGGGGGGGG@F@FGGEGGGGGCD9FGGDCFGGGGGGCFGEAEC7,CCC7:*>FF7CFGGGGFGDEGDGGGG?CGGGGGGF@CC8*8B5:EE++>>;*:EEGG5<FC5E58CF>C<CCG5CFFGDCGF>CDE*2=D>C)8CG5<E3CD<CFF?=F?CFC3>C<0@?F*@FF61637@9CF?F)(4)8:?(
@M04650:207:000000000-C238N:1:1101:22820:10763 1:N:0:19
ACTCCTACGGGAGGCAGCAGTGGGGAATATTGGACAATGGGCGAAAGCCTGATCCAGCAATGCCGCGTGAGTGATGAAGGCCTTAGGGTTGTAAAGCTCTTTTACCCGGGAAGATAATGACTGTACCGGGAGAATAAGCCCCGGCTAACTCCGTGCCAGCAGCCGCGGTAATACGGAGGGGGCTAGCGTTGTTCGGAATTACTGGGCGTAAAGCGCACGTAGGCGGCTTTGTAAGTCAGAGGTGAAAGCCTGGAGCTCAACTCCAGAACTGCCTTTGAGACTGCATCGCTTGA
+
GGGGGGGGGGGGGGGGGGGGGGGGGGGGGGGGGGGGGGGGGGGGGGGGGGGGGGGGGGGGGGGGGGGGGGGGGGGGGGGGGGGGGGGGGGGGGGGGGGGGGGGGGGGGGGCGGGGGGGGGGGGGGGGGGGGGGGGGGGGGGGGGGGGGGGGGGGGGGGGGGGGGGGGGGDGGGGGGDGGGGGGGGGGGGEGGGGGGGGGGGGGGGGGGGEEGGGGGGGGGGGGGGGGGGGGGFGGGGGFGFGFFGGGGFGGFGGGFFFFFGFFGFFF?FFFFF=FFFFGFFFGFFFFFFFF??
@M04650:207:000000000-C238N:1:1101:28115:10767 1:N:0:19
ACTCCTACGGGAGGCAGCAGTGGGGAATATTGCACAATGGGCGAAAGCCTGATGCAGCGACGCCGCGTGAGGGAAGAAGGTTTTCGGATTGTAAACCTCTGTCTTCGGGGACGATAATGACGGTACCCGAGGAGGAAGCCACGGCTAACTACGTGCCAGCAGCCGCGGTAAAACGTAGGTGGCAAGCGTTGTCCGGAATTACTGGGTGTAAAGGGAGCGCAGGCGGGACGGCAAGTTGGGTGTGAAATCTATGGGCTCAACCCATAGCGTGCATTCAAAACTGCTGTTCTTG
+
GGGGGGGGGGGGGGGGGGGGGGGGGGGGGGGGGGGGGGGGGGGGDGGGGGGGGGGGGGGGGGGGGGGGGGGGGGGGGGGGGGGGGGGGEGGGGGGGGGGGGGGGGFFGGGGGF7BFG9CGAFGGGGGGE<FCGB@ECF@FGG7FG7FGC9FGCGGGGGGGGGGGGGGG7BBFGCGF7FD<<CDGGC*=11?EFGC>E?>FGEGFGGGGCFFFGGE857/1/9*2C:E5>DG=0CD3:D?<.9;DFDFC?C>DCFG@5<=?GFD3)*03>7>D3*9=59:FF27?=)08A7?6
@M04650:207:000000000-C238N:1:1101:19815:10813 1:N:0:19
ACTCCTACGGGAGGCAGCAGTGGGGAATATTGCACAATGGGCGCAAGCCTGATGCAGCCATGCCGCGTGTGTGAAGAAGGCCTTCGGGTTGTAAAGCACTTTCAGCGAGGAGGAAGGGTGGTGTCTTAATACGGCATCGCATTGACGTTACTCGCAGAAGAAGCCCCGGCTAACTACGTGCCAGCAGCCGCGGTAAAACGTAGGGGGCAAGCGTTATCCGGAATTACTGGGTGTAAAGGGTGAGTAGGCGGACAGGCAAGTCATATGTGAAAGACCGGGGCTTAACCCCGAGT
+
GGGGGGGGGGGGGGGGGGGGGGGGGGGGGGGGGGGGGGGGGGGGGGGGGGGGGGGGGGGGGGGGGGGGGGGGGGGGGGGGGGGGGGGGGGGGGGGGGGGGGGGGGGGGGGGGGGGGGGFGGEGGGGGGGGGGGGGGGGGGGGGGGGGGGGGGGGGGGGGGGGGGEGGGGGGGGGGGGDGGGGGGGGGGGGGGGEGGGGGGCGGGGGDGGGGGGEGGGGGGGGCFG7CFGGGGDEGGGGFG@GFFCFGGFGGGGGGFFFFF+=DCFGGFFF?F=FFFFFGFF(C@B=?0:55>F
@M04650:207:000000000-C238N:1:1101:14875:10840 1:N:0:19
ACTCCTACGGGAGGCAGCAGTGGGGAATATTGCACAATGGGCGCAAGCCTGATGCAGCCATGCCGCGTGTGTGAAGAAGGCCTTCGGGTTGTAAAGCACTTTCAGCGAGGAGGAAGGGTGGTGTCTTAATACGGCATCACATTGACGTTACTCGCAGAAGAAGCACCGGCTAACTCCGTGCCAGCAGCCGCGGTAATACGGAGGGTGCAAGCGTTAATCGGAATTACTGGGCGTAAAGCGCACGCAGGCGGTCTGTTAAGTCAGATGTGAAATCCCCGGGCTTAACCTGGGAAC
+
GGGGGGGGGGGGGGGGGGGGGGGGGGGGGGGGGGGGGGGGGGGGGGGGGGGGGGGGGGGGGGGGGGGGGGGGGGGGGGGGGGGGGGGGGGGGGGGGGGGGGGGGGGGGGGGGGEGGGGEGGGGGGGGGGGGGGGGGGGGGGGGGGGGGGGGGGGGGGGGGGGGGGGGDGGGGGGGGGGGGGGGGGGGGGGGGGGGGGGGGGGGGEEGGGGGGGGGGGGGGGDEGGGGGGGGGFGGGGGFGEGFFGGGDDGD/CGGFFF@FGFGGFGGFFFFFFF?FFBGFBBCFFBF2<FFF>-
@M04650:207:000000000-C238N:1:1101:4034:10878 1:N:0:19
ACTCCTCGGGAGGCAGCAGTGGGGAATATTGCACAATGGGCGCAAGCCTGATGCAGCCATGCCGCGTGTGTGAAGAAGGCCTTCGGGTTGTAAAGCACTTTCAGCGAGGAGGAAGGGTGGTGTCTTAATACGGCATCGCATTGACGTTACTCGCAGAAGAAGCACCGGCTAACTCCGTGCCAGCAGCCGCGGTAATACGGAGGGTGCAAGCGTTAATCGGAATTACTGGGCGTAAAGCGCACGCAGGCGGGCTGTTAAGTCAGATGTGAAATCCCCGGGCTTAACCTGGGAACT
+
EFGFGGGGGG7:+;FFCFGAEFGCEFGGGFDFEFG-CFEGGGGFFFGCFFGFFFGGDFFGGGFGEGGGGGDEEEEDFFFGFCFFGGEGGGGG9,@FFGG:E9EFFG+@7FFF+?BCFFGBFGFGGGDDFDGCFDEGGGEGGEFGGGGGGEGGCCF@FFDGGGGGGGGEEE*>FGGGG:FGFGFGGGFGGG5EC5CFGFGG5EC888*A++*:C5CE:FF*A5FFGFGGD4EEEGGFC*8<BGFFD3CGF))9C<FFF?FFGFG**275*1*9=9?30(9;3849=493(752:)
@M04650:207:000000000-C238N:1:1101:10389:10884 1:N:0:19
ACTCCTACGGGAGGCAGCAGTGGGGAATATTGCACAATGGGCGCAAGCCTGATGCAGCCATGCCGCGTGTATGAAGAAGGCCTTCGGGTTGTAAAGTACTTTCAGCGGGGAGGAAGGTGTTGAGGTTAATAACCTCAGCAATTGACGTTACCCGCAGAAGAAGCACCGGCTAACTCCGTGCCAGCAGCCGCGGTAATACGGAGGGTGCAAGCGTTAATCGGAATTACTGGGCGTAAAGCGCACGCAGGCGGTCTGTCAAGTCGGATGTGAAATCCCCGGGCTCAACCTGGGAAC
+
GGGGGGGGGGGGGGGGGGGGGGGGGGGGGGGGDFGGGGGGGGGGGGGGGGGGGGFGGGFGGGGGGGGGGFDFGGGGGGGGFGGGGGGGGCGGGGGGGGGGGGGGGGGGGGGEEGGGG<FFGGFDG><FFGDEB>FFDFGFFDGGGCF3@DFDGGGGCFEGGGGGGGGGGDEGGGGGGGGGGGGGGGGGGGGGGGGGFGGGGGGGGGGGFGGGGGEEFDGGGGCFFG7CCGGC@EGGGG4D>7>BGGGG>GG99*9@F?@FE?DDD9C:FFFFF47649DF>9GFFF4??>F<:(
@M04650:207:000000000-C238N:1:1101:22536:10900 1:N:0:19
ACTCCTACGGGAGGCAGCAGTGGGGAATATTGGGCAATGGGGGCAACCCTGACCCAGCGACGCCGCGTGAGTGAAGAAATCCTTCGGGATGTAAAGCTCTGTTGTATGGGAAGAGAAGCAGACGGTACCATACGAGGAAGCCCCGGCAAACTACGTGCCAGCAGCCGCGGTAATACGTAGGGGGCAAGCGTTGTCCGGAATTACTGGGCGTAAAGCGCACGCAGGCGGACTAATAAGTCAGACGTAAAAGGCACGGGCTTACCCTGTGTAAGACATCTGATACTGTAAGTCG
+
GGGGGGGGGGGGGGGGGGGGGGFGGGGFGGGGGGGGGGGGGGGGGGGF,FGGGGGGGGGGGG>CGGGGGGGGGGGFFGGGFGFGGGGGGGEFGGGFG9BAEFCEFFGGGGGGGGGGGGFGGGFGGGGGGGGFFGDFGGGGGDEGGGGGGFFGGGG7FFGGGGGGG>CGGGGCC@FGGFDFEGGG>C>CFEGEDGGGGGGGGFFGGGGGFGCEEFGF5DGGGGGGDGGDGGEGFGGGGGFFFFFFC<>CFF9*><CDDBEFC@GFFF>:F?7@?F)=>)28/::6@@F<<9*(
@M04650:207:000000000-C238N:1:1101:22183:10909 1:N:0:19
ACTCCTACGGGAGGCAGCAGTAGGGAATCTTCGGCAATGGACGAAAGTCTGACCGAGCAACGCCGCGTGAGTGAAGAAGGTTTTCGGATCGTAAAACTCTGTTGGTAGAGAAGAACGTTGGTGAGAGTGGAAAGCTCATCAAGTGACGGTAACTACCCAGAAAGGGACGGCTAACTACGTGCCAGCAGCCGCGGTAATACGTAGGTCCCGAGCGTTGTCCGGATTTATTGGGCGTAAAGCGAGCGCAGGTGGTTTATTAAGTCTGGTGTAAAAGGCAGTGGCTCAACCATTGT
+
GGGGGGGGGGGGGGGGGGGGGGGGGGGGGGGGGGGGGGGGGGGGGGGGGGGGGGGGGGGGGGGGGGGFGGGGGGGGGGGGFFGGGGGGGGGGGGGGGGGGGGGGGGGGGGGGGGGGGGGGGGGGGGGGGGGGGGGGGGGGGGGGGGGGGGGCEGGGGGGGGGGGGGGGGGGGGGGGGGGGGGGGGGGGGGGGGGGGGGGGGFGGGGGGGGGGGGEGGGGGGGC58CGGGCFGFGGGGGFFFGFEGGGDEFGGDF5@FFFFGFFGFGFF>FFFFFF:06C4?<5@6F@FF?F2<
@M04650:207:000000000-C238N:1:1101:3115:10980 1:N:0:19
ACTCCTACGGGAGGCAGCAGTGGGGAATATTGCACAATGGGCGCAAGCCTGATGCAGCAACGCCGCGTGAGGGATGACGGCCTTCGGGTTGTAAACCTCTTTTAGTAGGGAAGAAGCGCAAGTGACGGTACCTGCAGAAAAAGCACCGGCTAACTACGTGCCAGCAGCCGCGGTAATACGTAGGGTGCAAGCGTTGTCCGGAATTAATGGGCGTAAAGAGAACGTAGGCGGCTTGTCGCGTCTGCTGTGAAAACCAGAGGCTCAACCTCTGGCCAGCAGTGAGGACGGGGA
+
FFGGCGF9@CGEG@BF:@FFEFGFGGG,CFGFDFECGFG<ED@@C+6,,C<F<E<EC8D<6C@@F:=+@FGGDCFE8E:=@FEEFGG7AFFGDFGG8FB,5,CFF,,<EFGCC<@F,3:@FC858CFCFC@=<>,@FFGGFFFFC7<B7**>@FFC>C,3>>>DFA,DAC::<<7CFG:FEF8CEEG8CF9*1388*+?C8>*8+++03?F5CG5*/00***0>/:**+9*5):100CFC7D)0*2*2<7:::*1<5>>F:>CF=**()*))/))04?C=6)0)0)590).
@M04650:207:000000000-C238N:1:1101:24027:10981 1:N:0:19
ACTCCTACGGGAGGCAGCAGTAGGGAATATTGCTCAATGGGGGAAACCCTGAAGCAGCAACGCCGCGTGGAGGATGAAGGGTTTAGGATTGGAAACTCCTTTTGTTAGAGAAGATAATGACGGTATCTAACGAATAAGCACCGGCTAACTCCGTGCCAGCAGCCGCGGTAATACGGAGGGTGCAAGCGTTAATCGGAATTACTGGGCGTAAAGCGCACGCAGGCGGTCTGTCAAGTCGGATGTGAAATCCCCGGGCTCGACCTGGGAACTGCATTCGAAACTGGCAGGCTGGCG
+
GGGGGGGGGGGGGGGGGGGGGGGGGGGGFGG<FCFGGGGGGEGGGGFGGGGGDFEGGGGGGGGGGGGGGGCCFGCFGGGG,9,BEEFF?FF,5EFG,5<,FFGCAF@EEFDFD<AEDFFGGCFEGCE<FGAFCCFCFD?,>AF7=F+,,7CDFGCC>=3DFGGDCFGG74>D,,>>77FC8E74;EGGG*;CEEGGGG5BF<+B+;8*::CFEDGE*9CCED5587CC=F:<6FDFGGF)056=G**:9***1)1)00).:>5>)95()094688=4)27<<00>7<>>>F?(4
@M04650:207:000000000-C238N:1:1101:26127:10981 1:N:0:19
ACTCCTACGGGAGGCAGCAGTAGGGAATCTTCGGCAATGGACGAAAGTCTGACCGAGCAACGCCGCGTGAGTGAAGAAGGTTTTCGGATCGTAAAACTCTGTTGGTAGAGAAGAACGTTGGTGAGAGTGGAAAGCTCATCAAGTGACGGTAACTACCCAGAAAGGGACGGCTAACTACGTGCCAGCAGCCGCGGTAATACGTAGGTCCCGAGCGTTGTCCGGATTTATTGGGCGTAAAGCGAGCGCAGGTGGTTTATTAAGTCTGGTGTAAAAGGCAGTGGCTCAACCATTGT
+
GGGGGGGGGGGGGGGGGGGGGGGGGGGGGGGGGGGGGGGGGGGGGGGGGGGGGGGGGGGGGGGGGGGGGEEGGGGGGGGGGGGGGGGGGGGGGGGGGGGGGGGGGGGGGGGGGGGGGFGGGGGGGGGGGGGGGGGCGGGGGGGGGGGGGGGGGGGGGGGGGGGGGGGFGGE>FGGGGGGGGGGGCFGFFGGGGGGGGGGGGGGGGGGGGGGGGGGGGGGGGDGEEFCFG>FFFGGGGGFGFGFFGDGGF9CG5<G???FFGFGGF4C?FF?FFFF><BCFF?DFFFFB:?F:4
@M04650:207:000000000-C238N:1:1101:12150:10986 1:N:0:19
ACTCCTACGGGAGGCAGCAGTAGGGAATATTGCTCAATGGGGGAAACCCTGAAGCAGCAACGCCGCGTGGAGGATGAAGGTTTTAGGATTGTAAACTCCTTTTGTTAGAGAAGATAATGACGGTATCTAACGAATAAGCACCGGCTAACTCCGTGCCAGCAGCCGCGGTAATACGGAGGGTGCAAGCGTTACTCGGAATCACTGGGCGTAAAGAGCGCGTAGGCGGGAAAGTAAGTCAGATGTGAAATCCTGTAGCTTAACTACAGAACTGCATTTGAAACTGCTTTTCTAG
+
GGGGGGGGGGGEGGGGGGGGGGGGGGGGGGGGGGGGGGGGGGGGCFGGGCGGGGGFFGGGGGGGGGGFGGGFDEGFFEGGGGGGGFGGCFFFGGGGGGGGGGGGGGFGGGGGGGGGGGGGGGGGGGGGGGGEGGGGGGGFGFEGGGGGGGGGGGGGGGGCGGDFGGGGC>FGGCGCGDGGGGGGGGGGGGGGGGGGCGCEGG7BFCGGGCGGGGGGGGGGGGGGEG5EGGFG=GG?FFFGFFBFFGGGFGGF:>CFFFFFGFGFFGG>F??FFFFFFAC?F2CFFFFFB?F)
@M04650:207:000000000-C238N:1:1101:15788:10989 1:N:0:19
ACTCCTACGGGAGGCAGCAGTGGGGAATATTGCACAATGGGCGAAAGCCTGATGCAGCGACGCCGCGTGAGGGAAGAAGGTTTTCGGATTGTAAACCTCTGTCTTCGGGGACGATAATGACGGTACCCGAGGAGGAAGCCACGGCTAACTACGTGCCAGCAGCCGCGGTAAAACGTAGGTGGCAAGCGTTGTCCGGAATTACTGGGTGTAAAGGGAGCGCAGGCGGGATGGCAAGTTGGATGTGAAATCTATGGGCTCAACCCATTGCGTGCATTCAAAACTGCTGTTCTTG
+
GGGGGGGGGGGGGGGGGGGGGGGGGGGGGGGGGGGGGGGGGGGGGGGGGGGGGGGGGGGGGGGGGGGGGGGGGGGGGGGGFGGGGGGGGGGGGGGGGGGGGGGGGGGGGGGGGGGGGGGGGGGGGGGGGFGGGGGGFGGGGGGGGGGGGGGGGGFGGGGGGGGGGGGGGGGGGFGFGGGFGGGGGGGGDEEGGGGGGGGGFGCFGG:ECFFGGGGGGGGGGGGGGGGGDGGGFFG?FFFFFGFFGCC>FFGGGFGFFFFFGFGGFGGFDFEE:4BFADG458FFFFFFFFFB
@M04650:207:000000000-C238N:1:1101:7736:11014 1:N:0:19
ACTCCTACGGGAGGCAGCAGTGGGGAATATTGCACAATGGGGGAAACCCTGAAGCAGCAACGCCGCGTGGAGGATGAAGGTTTTAGGATTGTAAACTCCTTTTGTTAGAGAAGATAATGACGGTATCTAACGAATAAGCACCGGCTAACTCCGTGCCAGCAGCCGCGGTAATACGGAGGGTGCAAGCGTTACTCGGAATCACTGGGCGTAAAGAGCGCGTAGGCGGGAAAGTAAGTCAGATGTGAAATCCTGTAGCTTAACTACAGAACTGCATTTGAAACTGCTTTTCTAG
+
GGGGGGGGGGGGGGGGGGGGGGGGGGGGGGGGGGGGGGGGGGGGGGGGGGGGGGGGGGGGGGGGGGGGGGDGGGGGGGGGFEGGGGGGGGGGGGGGGGGGGGGGGGGGGGGGGGGGGGGGGGGGGGGGGGGGGGGGGGGGGGGGGGGGGGGGGGGGGGGGGGGGGGGGGDFGGGGGGGGGGGGGGGCECGGGGGGGGGGGGFGGGFGGCEEGGGGGGGG<EGGGGCCGEGGGFFGFGGFF?GFFGFF7?G=DG*?F?FFFFFGFFGGFFF?4?B==4<F=B4:?F67<276<
@M04650:207:000000000-C238N:1:1101:6226:11038 1:N:0:19
ACTCCTACGGGAGGCAGCAGTGGGGAATATTGCACAATGGGCGCAAGCCTGATGCAGCCATGCCGCGTGTATGAAGAAGGCCTTCGGGTTGTAAAGTACTATCAGCGGGGAGGAAGGCTATAAGGTTAATAACCTTGTCGATTGACGTTACCCGCAGAAGAAGCACCGGCTAACTCCGTGCCAGCAGCCTCGGTAATACGGAGGGTGCAAGCGTTAATCGGACTTACTGGGCGTAAAGCGCACGCAGGCGGTCTGTCAAGTCGGATGTGAAATCACCGGGCACAACCGGGGAAC
+
GGGGGAFGGEF;FGGGEGGGGGGGD;FGGGGGGGFE,C@C,@FEGGGGGGGGGFGGGDCGFFF@BCFGECFCFFFGFFGFFFDDE<@CECFGGGGGGGGG,CEFGGGCCEGGGFF8:83AFEGGG<FGFFGFGGGGGGGG@:FCF,<5@FF9FEC*:5DAAF,>E7DF@ECEFF2,<CF@GEC,*=9EG6C8BC*8+B+;558B@B8EGG<=C*2877:*8C*:97<FE<**)2)79:*9:55)7)99)CDCGD<*1***2/>)7>/59B*8/=*/2<G))(1>)7.(-)703(
@M04650:207:000000000-C238N:1:1101:14621:11039 1:N:0:19
ACTCCTACGGGAGGCAGCAGTGGGGAATATTGCACAATGGGCGCAAGCCTGATGCAGCCATGCCGCGTGTATGAAGAAGGCCTTCGGGTTGTAAAGTACTTTCAGCGAGGAGGAAGGCATTGTGGTTAATAACCACAGTGATTGACGTTACTCGCAGAAGAAGCACCGGCTAACTCCGTGCCAGCAGCCGCGGTAATACGGAGGGTGCAAGCGTTAATCGGAATTACTGGGCGTAAAGCGCACGCAGGCGGTCTGTCAAGTCGGATGTGAAATCCCCGGGCTCAACCTGGGAAC
+
GGGGGGGGGGGGDGGGGGGGGGGGGGGGGGGGGGGGGGGGGGGGGGGGGGGGGGGGGGGGGFGGGGGGGGGGGGGGGGGGGGGGGGGGGGGGGGGGGGGGGGGGGGGFGGGGGGGGGGGGGGGGGGGFGGGGGGGGGGGGGGGGFGGGGGGGGGGGEGGGGGCGGGGGGGGGGGGGGGGGGGG6DGGGGEEGEEGEGGFGGGGGGGGGGGGGGGGGGFFFGG57@7CGCFGFDC)CFGFGFGFFGDGDDDG9DGGFFFFFGFGGFGGFFFFFFFFFF>DED>GF4FF>BF)3:1
@M04650:207:000000000-C238N:1:1101:14048:11140 1:N:0:19
ACTCCTACGGGAGGCAGCAGTGGGGAATATTGCACAATGGGCGAAAGCCTGATGCAGCGACGCCGCGTGAGGGAAGAAGGTTTTCGGATTGTAAACCTCTGTCTTCGGGGACGATAATGACGGTACCCGAGGAGGAAGCCACGGCTAACTACGTGCCAGCAGCCGCGGTAAAACGTAGGTGGCAAGCGTTGTCCGGAATTACTGGGTGTAAAGGGAGCGCAGGCGGGACGGCAAGTTGGGTGTGAAATCTATGGGCTCAACCCATAGCGTGCATTCAAAACTGCTGTTCTTG
+
GGGGGGGGGGDCGGGDEGGGGGGGGEGGGGGFGFGGGEGGGGEFGGGGGGGGGDGGGGGGGGG@FGEFECEEFC8FFFGGGGGGGGGGDFGGGFFGGEGFFFGGGGGGGGDGDGGGGGGGGEGGFGGGC:FEEGGGGGGGGGCDG>FGGGGGCF,DFFFGFGG7CEE:CCGGGGGGGGGGGGGGCFFGGGGGGGGGGDGGFC7FFGF=CC+2<FEF=DGGDCEGEE55EGGGEEFC:FFD@DFFGGFGFGGGGGGFFFFFFFGG?G*2>D@@F??9<97?FDF?=?/5AFFB
@M04650:207:000000000-C238N:1:1101:6919:11159 1:N:0:19
ACTCCTACGGGAGGCAGCAGTGGGGAATATTGCACAATGGGCGCAAGCCTGATGCAGCGACGCCGCGTGGGGGATGACGGCCTTCGGGTTGTAAACTCCTTTCGCCAGGGACGAAGCTTTTGTGACGGTACCTGGAGAAGAAGCACCGGCTAACTACGTGCCAGCAGCCGCGGTAATACGTAGGGTGCGAGCGTTGTCCGGATTTACTGGGCGTAAAGAGCTCGTAGGTGGTTTGGCGCGTCGTCTGGGAAATTCCGGGGCTTAACTCCGGGCGTGCAGGCGATACGGGCCTA
+
GGGGGGGGGGGGGGGGEGGGEFGGGGGGFFGGGGGGGGGGGGGGGGGGGGGGGGGGGGG6FFDGEGGFGGDEGGGGGGGGGGGFGGGGGGGGGGGGGFGGGGGGGGGGFGGGGGGGGGFGGGGDGGGGGGDGGGGDDFFG?FFGDGFGGGECFGGGGGGCC7;CFFFGFGCEGG@CGGGD++8CGGGGECEG>CEGGGGGGED8@FGGGGFFC*28EFGGC7EEE5*5ADCE3CD**CEGFGF>3>F4459<FGGFFDBB5BF4FFC49)7>BDE5:?F@D>)))))01))-1
@M04650:207:000000000-C238N:1:1101:24242:11173 1:N:0:19
ACTCCTACGGGAGGCAGCAGTGGGGAATTTTGGACAATGGGCGCAAGCCTGATCCAGCCATGCCGCGTGCGGGAAGAAGGCCTTCGGGTTGTAAACCGCTTTTGTCAGGGAAGAAAAGGTTCTGGTTAATACCTGGGACTCATGACGGTACCTGAAGAATAAGCACCGGCTAACTACGTGCCAGCAGCCGCGGTAATACGTAGGGTGCAAGCGTTAATCGGAATTACTGGGCGTAAAGCGTGCGCAGGCGGTTATGCAAGACAGAGGTGAAATCCCCGGGCTCAACCTGGGAAC
+
GGGGGGGGGGGGGGGGGGGGGGGGGGGGGGGGGGGGGGGGGGGGGGGGGGGGGGGFGGGGGGGGGGGGGGGGGGGGEGGGGGGGGGGGGGGGGGGGGGGGGGGGGGGGGGGGGGGGGGGFGGGGGGGFGGGGGGGGGGGGGGGGGGGGGGGGGGGGGGGGGGGGGGGGGGGGGGGGGGF>FGGGFFGGGGGGGGGGGGGGEGGGGGGDFGFGG*AEDFFGGGGGGGCGGGFG>7C=FFFG>DDFGGGGFGG<CD*/@?FFFFGGFCGFFF?FFF4@?F<DB9CFFFF?B>F??(
@M04650:207:000000000-C238N:1:1101:25416:11218 1:N:0:19
ACTCCTACGGGAGGCAGCAGTAGGGAATCTTCGGCAATGGACGAAAGTCTGACCGAGCAACGCCGCGTGAGTGAAGAAGGTTTTCGGATCGTAAAACTCTGTTGGTAGAGAAGAACGTTGGTGAGAGTGGAAAGCTCATCAAGTGACGGTAACTACCCAGAAAGGGACGGCTAACTACGTGCCAGCAGCCGCGGTAATACGTAGGTCCCAAGCGTTGTCCGGATTTATTGGGCGTAAAGCGAGCGCAGGTGGTTTCTTAAGTCTGATGTAAAAGGCAGTGGCTCAACCATTG
+
GGGGGGGGGGGGGGGGGGFGGGGGGGGGGGGGFEGGGGGGGGGGGGGGGGGGGCFGGGGGGGGGGGGGGGGGGGGGGGGGGGGGGGGGGGGGGGGGGGGGGGGGGGGGGGGFGGFGGFGFGGGGGFFGGEFGGGFFFEGGGAFGGEDF:FGGCFGGGFCGGGFFFEB:FCFCE7:;FGGGGD8E7CC@FCEGGGGE;B?EG?FGGGGGFGF*:=GEEDGC83**10<AFGGGF57EGGF7@C>E57CD39<C<<F=FBFFG4CCB7*4=FFF*98>?<FF5(/094@02*7:
@M04650:207:000000000-C238N:1:1101:20256:11231 1:N:0:19
ACTCCTACGGGAGGCAGCAGTGGGGAATATTGCACAATGGGCGCAAGCCTGATGCAGCCATGCCGCGTGTGTGAAGAAGGCCTTCGGGTTGTAAAGCACTTTCAGCGAGGAGGAAGGCGTTGTAGTTAATAGCTGCAGCGATTGACGTTACTCGCAGAAGAAGCACCGGCTAACTCCGTGCCAGCAGCCGCGGTAATACGGAGGGTGCAAGCGTTAATCGGAATTACTGGGCGTAAAGCGCACGCAGGCGGTCTGTTAAGTCAGATGTGAAATCCCCGGGCTTAACCTGTGAAC
+
GGGGGGGGGGGGGGGGGGGGFGGGGFGGGGGGGGGGGGGGGGGGGCGGGGGGGGGGGGGGGGGGGGGEGGGGGGGGGGGGGFGGGGGGGGGGGGGGGGGGGGGGGGGGGGEGEGDGGGGGGGGGGGGFFGGGGFGGGFGGGGFFGGGDGGGGGGGGGGGGGGGGGGGGEC7EFGFGGEGGGGGFGGGGGGGGECEEFGGGGECCBC85FGG=EEEDGGGFEGDCFGGGGDGGFGGG3CFDB3:0<<<CBCDDGDGFFFFFG4FC=FGF69B@F??FF;7>B1*98@F>?*9>B)
@M04650:207:000000000-C238N:1:1101:5949:11246 1:N:0:19
ACTCCTACGGGAGGCAGCAGTGGGGAATATTGCACAATGGGCGCAAGCCTGATGCAGCCATGCCGCGTGTATGAAGAAGGCCTTCGGGTTGTAAAGTACTTTCAGCGAGGAGGAAGGCATTGAGGTTAATAACCTCAGTGATTGACGTTACTCGCAGAAGAAGCACCGGCTAACTCCGTGCCAGCAGCCGCGGTAATACGGAGGGTGCAAGCGTTAATCGTAATTACTGGGCGTAAAGCGCACGCAGGCGGTCTGTCAAGTCGGATGTGAAATCCCCGGGCTCAACCTGGGAAC
+
GGGEGGGGGGEEFD7FEFFEFFFGGGGFFGGGGGGG,CEAFEFEFG7D@@F,CFGF9FGGGFEGFGGFGGGFFFGAFCFGDGFFEFGGFEEFFGGGGFGGGFGDF9C::CEGDGFDEFFGGGGGGFGFFGGFCAFFGGFGFGGFFGFFFFGGGG7CCF>FCC,3,DC7BEDEC7BF;@@CC8;E*18DF5=7::CCFGBFGEGGGEEEGGGFGGG*:FCD*9*CECCFFCC=BCDG*>?5;).7CGCD3<D))*9B=FFFGFGG39D?FF6/9@/949C3>>C6=4>3<FFBFF
@M04650:207:000000000-C238N:1:1101:23388:11250 1:N:0:19
ACTCCTACGGGAGGCAGCAGTGGGGAATATTGCACAATGGGCGCAAGCCTGATGCAGCCATGCCGCGTGTATGAAGAAGGCCTTCGGGTTGTAAAGTACTTTCAGCGGGGAGGAAGGCGATAAGGCTAATAACCTTGTCGATTGACGTTACCCGCAGAAGAAGCACCGGCTAACTCCGTGCCAGCAGCCGCGGTAATACGGAGGGTGCAAGCGTTAATCGGAATTACTGGGCGTAAAGCGCACGCAGGCGGTCTGTCAAGTCGGATGTGAAATCCCCGGGCTCAACCTGGGAAC
+
GFGGGGGGGGGGGGGEGGGGFGGGDEEGGDCFCGGGGGGFGGGGGGGGGFEGGGGGGGGGFGFE@FC@>6<FFFFEFGFFGGGGGGGEFGGGGGGGGGFGEFGGGGG@CFGGGGGGGGGGGG>FFGGGGGDGGGGGGBFGCDEFGGGGCFEFGGGEGGGGGGGGGGFFGGG>@FGGGGGGGGGGGGGGGGGGGEGCCGGGGGGDEGEGF7CGGE>E=7CFC<8CFFFFF<CGDCDECFFGF5@BDGDDEDDCG*09F=F@FFGD:DD2F?46==7??;D5>05**7FB?553::
@M04650:207:000000000-C238N:1:1101:27919:11284 1:N:0:19
ACTCCTACGGGAGGCAGCAGTAGGGAATCTTCGGCAATGGACGAAAGTCTGACCGAGCAACGCCGCGTGAGTGAAGAAGGTTTTCGGATCGTAAAACTCTGTTGGTAGAGAAGAACGTTGGTGAGAGTGGAAAGCTCATCAAGTGACGGTAACTACCCAGAAAGGGACGGCTAACTACGTGCCAGCAGCCGCGGTAATACGTAGGTCCCGAGCGTTGTCCGGATTTATTGGGCGTAAAGCGAGCGCAGGTGGTTTATTAAGTCTGGTGTAAAAGGCAGTGGCTCAACCATTGT
+
GGGGGGGGGGGGGGGGGGGGGGGGGGGGGGGGGGGGGGGGGGGGDFGAFGGGGGGGGGGGFGGGGGGGGGGAFGGGGGGGFGFFCGGDGGGGFFGGGGGGGGGGGGGGFGGGG8EGECFFFGGGFFGDFGG?FFFFGCFGGGGGGGGGGGFEGGGFCGGFFCEGGGG*@@FGGFFGGGGCEFCGGGCCFGGGCCCCECFEG:CCEEGGGGDGDG/*>D:>EDGG5CGGGGFFFGCGCGFGFCBEC5)>>*7C*7<F4B*9?@G>4C:8@=*9FFEFFF*<??*6?FFB?FFAA
@M04650:207:000000000-C238N:1:1101:28194:11296 1:N:0:19
ACTCCTACGGGAGGCAGCAGTAGGGAATCTTCGGCAATGGACGAAAGTCTGACCGAGCAACGCCGCGTGAGTGAAGAAGGTTTTCGGATCGTAAAACTCTGTTGGTAGAGAAGAACGTTGGTGAGAGTGGAAAGCTCATCAAGTGACGGTAACTACCCAGAAAGGGACGGCTAACTACGTGCCAGCAGCCGCGGTAATACGTAGGTCCCGAGCGTTGTCCGGATTTATTGGGCGTAAAGCGAGCGCAGGTGGTTTATTAAGTCTGGTGTAAAAGGCAGTGGCTCAACCATTGT
+
FFFFFC<<FGGGGGCCEGGGGEGFGGGGGGGGGGGGBFGGFGGGFEGGGFECFEGGGGEFFGGE=FGCFEGGGGGGGGGGGGGGFFEF@FEFGGGGGGGGGGGGGGGGGGGGFGGGGGGGGGGGGFGGGGGGGF?FGFGGGGGGGGGGGGGGCFGGGDFFGGGGGGGGGGGGGGGGGGGGGGGGGECFGGGDCCGGGGCFFGGGGGGGF=GGGGGEEDGGGGE55CFGGFG5<EDCDFF7>CEFGGGD>FGGCFG4=@F?FFCFFGF<FBB?FFBFBFGFFFGF@F).(9FDF
@M04650:207:000000000-C238N:1:1101:28130:11298 1:N:0:19
ACTCCTACGGGAGGCAGCAGTGGGTAATATTGCACAATGGGCGCAAGCCTGATGCAGCCATGCCGCGTGTATGAAGAAGGCCTTCGGGTTGTAAAGTACTTTCAGCGGGGAGGAAGGTGTTGAGGTTAATAACCTCAGCAATTGACGTTACCCGCATAAGAAGCACCGGCTAACCCCGTGCCAGCAGCCGCGGTAATACGGAGGGTGCACGCGTTAATCGGAATTACTGGGCGTAAAGCGCACGCAGGCGGTTTGTCAAGTCGGATGTGAAATCCCCGGGCTTAACCTTGGAAC
+
DFGFFGGF::6@BFEGGGGGGG8F+CFFGGGG96CFFGGF<DCEGG+CF@CFEGFFGGEEGGGDC7F@CEFFF<C6CFF@CFCE=FCGFG7FF9E?EE@EFGFEFAF:F7+@C@EC:FGDCC,DDGGADF<<,=F8<>FEGGGGGGGGGGGCBCFG*>@DGAFFG<CC78>*,?,68*4=@;CGGCEF@8:8*3:BG?CCE5858;:CF+1*21/2CF>3:<CAF9CFGCFEBGC*97BDD335DCDC))C7<DD>F*6*3=53:CG27=**999),-))035@674))/))-.
@M04650:207:000000000-C238N:1:1101:19165:11366 1:N:0:19
ACTCCTACGGGAGGCAGCAGTAGGGAATATTGCTCAATGGGGGAAACCCTGAAGCAGCAACGCCGCGTGGAGGATGAAGGTTTTAGGATTGTAAACTCCTTTTGTTAGAGAAGATAATGACGGTATCTAACGAATAAGCACCGGCTAACTCCGTGCCAGCAGCCGCGGTAATACGGAGGGTGCAAGCGTTACTCGGAATCACTGGGCGTAAAGAGCGCGTAGGCGGGAAAGTAAGTCAGATGTGAAATCCTGTAGCTTAACTACAGAACTGCATTTGAAACTGCTTTTCTAG
+
GGGGGGGGGGGGGGGGGGGGGGGGGGGGGGGGGFGGGGGGGDEGGGGGGGGG,CFFGGGGGGGGGGGGGCCGGGGGFGGGFFGGAFG?FFFGGFFGGFGGGGGGGCED<DG,<FEFGG9A<CEFGGGAFGDF::FF9?DFGFGEGGGGGGGGFC<FFGFFFGFGGG7BF7CF9DFGDCEDGE8ECGGGGGCGGGGGCCCCCE9@EFFCEGGCGCGGGDD3*9/CE55*:*;C6EF9CCFGFGFFGGGGFCFD:>*@4==FCF>766*4<8*9?FF8><*/=A74=**46*1)
@M04650:207:000000000-C238N:1:1101:11719:11397 1:N:0:19
ACTCCTACGGGAGGCAGCAGTGGGGAATATTGCACAATGGGCGCAAGCCTGATGCAGCCATGCCGCGTGTGTGAAGAAGGCCTTCGGGTTGTAAAGCACTTTCAGCGAGGAGGAAGGGTGGTGTCTTAATACGGCATCACATTGACGTTACTCGCAGAAGAAGCACCGGCTAACTCCGTGCCAGCAGCCGCGGTAATACGGAGGGTGCAAGCGTTAATCGGAATTACTGGGCGTAAAGCGCACGCAGGCGGTCTGTTAAGTCAGATGTGAAATCCCCGGGCTTAACCTGGGAAC
+
FGGGGGGGGGGGGGGGGGGGGGGGGGDGGGGGGGGGGGGGGCGGGGDGGGGGGGGGGGCFGGGGGGGGGEGGGGGGGGGGFGGGGGGGGEGGGGGGGFGG8FGGGFG+@FE@EEGC::4=:FE<DCFBFFGAF@F7=<FFEC@>FEC:@FFCFCGECGF7D@@>7,D>F81>>35DF*>CGGC8C6:CFEE7C1*=95+1:;8EGGGG+<CFCCGE=D*7:5EGGD?C:D@=5577C>BD>)77759D:)71>3CFFF?996*:7*:59FFF7F:??B<BD6C@@4F40>@03(
@M04650:207:000000000-C238N:1:1101:25065:11414 1:N:0:19
ACTCCTACGGGAGGCAGCAGTGGGGAATATTGCACAATGGGCGCAAGCCTGATGCAGCCATGCCGCGTGTGTGAAGAAGGCCTTCGGGTTGTAAAGCACTTTCAGCGAGGAGGAAGGGTGGTGTCTTAATACGGCATCGCATTGACGTTACTCGCAGAAGAAGCACCGGCTAACTCCGTGCCAGCAGCCGCGGTAATACGGAGGGTGCAAGCGTTAATCGGAATTACTGGGCGTAAAGCGCACGCAGGCGGTCTGTTAAGTCAGATGTGAAATCCCCGGGCTTAACCTGTGAAC
+
GGGGGGGGGGGGGGGGGGGGGGGGGGGGGGGGGGGGGGGGGGGGCGGGGGGGGGGGGGGGGGGGGGGGGGGGGGGGGFGGGGGGGGGGGGGGGGGGGGGGGGFFGGGDGGGGGGFGGGGGGGGGGGGAEFGFGGGGGGGGGGGGGGEGGFGGGGCEGGGGGGGGGFGGGGGDCGGGGEGFGECCGGGG8CEGGEGCFGFG*B5CEEGG6EGGGEGGFGGGGGDGGGGGGG@F;EC:9D=GFDFBDDG557C<DGGFFB@?EFDC?7*67?**9@??BBD5>9*)/*943*926<
@M04650:207:000000000-C238N:1:1101:8999:11419 1:N:0:19
ACTCCTACGGGAGGCAGCAGTAGGGAATATTGCTCAATGGGGGAAACCCTGAAGCAGCAACGCCGCGTGGAGGATGAAGGTTTTAGGATTGTAAACTCCTTTTGTTAGAGAAGATAATGACGGTATCTAACGAATAAGCACCGGCTAACTCCGTGCCAGCAGCCGCGGTAATACGGAGGGTGCAAGCGTTACTCGGAATCACTGGGCGTAAAGAGCGCGTAGGCGGGAAAGTAAGTCAGATGTGAAATCCTGTAGCTTAACTACAGAACTGCATTTGAAACTGCTTTTCTAG
+
FGGGGGCGGGGCEGGGGGGGGGGGGGGGGGGGGFGFFFGGGGGGGGGGGGGCGGGGGGFGGGGGGGGGGGGGFFGGGGG8FGGGGFGGGGDGGGGGGGGGGGGGGGGGFGGGGGGGGGGGGGGGFGGGGGGEGGGGFFGGGGGGDEEGGGGGGGCEGGGGGGGGGGDGGGGGGGGGCGGGGGGGDGGGGGGGGGD>EEGGGGGF7CCGEGE=FGFGEGGGDC8CGDGGCCFFFGFGGGF7B>F?DG7CFGGGGG7FFFF4CF7D:FCBFFFFFFFFF2DBFF7?FFF<BF*6
@M04650:207:000000000-C238N:1:1101:11469:11429 1:N:0:19
ACTCCTACGGGAGGCAGCAGTAGGGAATCTTCGGCAATGGACGAAAGTCTGACCGAGCAACGCCGCGTGAGTGAAGAAGGTTTTCGGATCGTAAAACTCTGTTGGTAGAGAAGAACGTTGGTGAGAGTGGAAAGCTCATCAAGTGACGGTAACTACCCAGAAAGGGACGGCTAACTACGTGCCAGCAGCCGCGGTAATACGTAGGTCCCGAGCGTTGTCCGGATTTATTGGGCGTAAAGCGAGCGCAGGTGGTTTATTAAGTCTGGTGTAAAAGGCAGTGGCTCAACCATTGT
+
GGGGGGGGGGGGGGGGGGGGGGGGGGGGGGGGGGGGGGGFGGGGGGGGFGGGGGGGGGGGGGGGGGGGGEGCFGGGGGGGGGGGGGGGGGGGGGGGGGGGGGGGGGGGGGGGGGGGGGGGGGGGGFFGGGGGGGGGGDGGGGGGGGGGGGGGGGGGGGGGGGGGGGGGGGGGGGFGGGGGGGGGGGGGGGGGGGGECFFGGG6FGGGGGGGGGGEGGGGGGGG=E99EGGGGFGCEGGFGEDEFGGGGF96DD5FFFFFFGFGGFC::FFFFFFFF?<9?F?4;=?F?BFFFF
@M04650:207:000000000-C238N:1:1101:28642:11472 1:N:0:19
ACTCCTACGGGAGGCAGCAGTGGGGAATATTGCACAATGGGCGCAAGCCTGATGCAGCCATGCCGCGTGTATGAAGAAGGCCTTCGGGTTGTAAAGTACTTTCAGCGGGGAGGAAGGTGTTGAGGTTAATAACCTCAGCAATTGACGTTACCCGCAGAAGAAGCACCGGCTAACTCCGTGCCAGCAGCCGCGGTAATACGGAGGGTGCAAGCGTTAATCGGAATTACTGGGCGTAAAGCGCACGCAGGCGGTCTGTCAAGTCGGATGTGAAATCCCCGGGCTCAACCTGGGAAC
+
GGGGGGGGGGGGGGGGGGGGGFGGGGGGGGGCFGGGGGGGGGGGGGGGGGGGGGGGGGFGDFGGGGGGGGCFGGGGGFGGGFGGGGGEGDGGGGFGAEGGDFCA,BFGCGGGGGCFGGEE7FDFDBAFGDAC=@3FB@,=3FFCGGGGGGGCFFEE<F:@FFGFFFGGGGGEFFFCFGGGGGGGGGGGGGGGGGGGGGGGCCEGDCEEGGGGGGGG5:>DGG=FFGCEF7EEEGCEFGFGDCEFGGG9)>7193C=*9BFGFGD>GGFF?FFFFFF?6CEFFC4?F:01FF::4
@M04650:207:000000000-C238N:1:1101:20504:11498 1:N:0:19
ACTCCTACGGGAGGCAGCAGTGGGGAATATTGCACAATGGGCGCAAGCCTGATGCAGCGACGCCGCGTGGGGGATGACGGCCTTCGGGTTGTAAACTCCTTTCGCCAGGGACGAAGCTTTTGTGACGGTACCTGGAGAAGAAGCACCGGCTAACTACGTGCCAGCAGCCGCGGTAATACGTAGGGTGCGAGCGTTGTCCGGATTTACTGGGCGTAAAGAGCTCGTAGGTGGTTTGTCGCGTCGTCTGTGAAATTCCGGGGCTTCACTCCGGGCGTGCAGGCGATACGGGCATA
+
GGGGGGGGGGGFGGGGGGFGGGGGGEFGGGGGGGGGGGGGGGGGGGDGGGGGGGGGGGGGGGGGGGGGGGGGGGEGGGG:FFCEFGG=FCGGGGGGCGGFGGG>EGGGGGGGGGGEGGCGFGGEGGECCFCFGFFFGFFF::FGG7:CC7FCEF9,C<<,<C;78,=CCCGEE:87CF<FC@88CFGCG*8>8??EE:+?*8=?+<EC77CFG::E5C>CC7A5?**:?FG/<C37:<@3<3:5D4DF4::77:CFFDEDG37*6CDBF)7))058?<C45218:.<?B:B:)
@M04650:207:000000000-C238N:1:1101:15960:11509 1:N:0:19
ACTCCTACGGGAGGCAGCAGTAGGGAATCTTCGGCAATGGACGAAAGTCTGACCGAGCAACGCCGCGTGAGTGAAGAAGGTTTTCGGATCGTAAAACTCTGTTGGTAGAGAAGAACGTTGGTGAGAGTGGAAAGCTCATCAAGTGACGGTAACTACCCAGAAAGGGACGGCTAACTACGTGCCAGCAGCCGCGGTAATACGTAGGTCCCGAGCGTTGTCCGGATTTATTGGGCGTAAAGCGAGCGCAGGTGGTTTATTAAGTCTGGTGTAAAAGGCAGTGGCTCAACCATTGT
+
GGGGGGGGGGGGGGGGGGGGGGGGGGGGGGGGGGGGGGGGGGGGGGGGGGGGGGGGGGGGGGGGGGGGGGGFGGGGGGGGGGGGGDGGGGGGGGGGGGGGGGGGGGGGGGGGGGGGGGGGGGGGGFGGGGGGGGGGGGFGGGGGGGGGGGGGGGGGGGGGGGGGGGGGGGGCGFGFGGGGGGGGGGGGGGGGDE@CEGCFG:CGGGGGGGGGGGGGGGGGGGDEGFGGFGFGFGGGDDFFFDE>GGGD>>FGDGGFFFFFCFGGFF78FFFB*97F<?FFF0>FF*5:BF=AA
@M04650:207:000000000-C238N:1:1101:20286:11516 1:N:0:19
ACTCCTACGGGAGGCAGCAGTGGGGAATATTGGGCAATGGGGGCAACCCTGACCCAGCGACGCCGCGTGAGTGAAGAAATCCTTCGGGATGTAAAGCTCTGTTGTATGGGAAGAGAAGCAGACGGTACCATACGAGGAAGCCCCGGCAAACTACGTGCCAGCAGCCGCGGTAATACGTAGGTCCCGAGCGTTGTCCGGATTTATTGGGCGTAAAGCGAGCGCAGGTGGTTTATTAAGTCTGGTGTAAAAGGCAGTGGCTCAACCATTGTATGCATTGGAAACTGGTAGACTTG
+
GGGGGGGGFGGGGGGGGGGGGGGGGGGGGGGGGGGGGGGGGGGGGGGGGGGGGGGGGGGGGGGGGGGGGGGGGGGGGGGGGGGGGGGGEGEGGGGGGGGGGGGGGGGGGGGGGGGGGGGGGGGGGGGGGGGGGGGGGGGGGFGGGGGGGGGGGGGGGGGGGGGGGGGGGGCGGFCGGEFGGGFGGEE8EG=EGGGGGGD>EGFGGGGGGGDEGGFGCDGGGGCEEFGG*>FG?EDFGFFCBG??97:CFGGFGGGFFFFFGF75>FGFFB6@4=FFFFGF?B>FFF6249F2A
@M04650:207:000000000-C238N:1:1101:10799:11524 1:N:0:19
ACTCCTACGGGAGGCAGCAGTGGGGAATATTGCACAATGGGCGCAAGCCTGATGCAGCCATGCCGCGTGTGTGAAGAAGGCCTTCGGGTTGTAAAGCACTTTCAGCGAGGAGGAAGGGTGGTGTCTTAATACGGCATCACATTGACGTTACTCGCAGAAGAAGCACCGGCTAACTCCGTGCCAGCAGCCGCGGTAATACGGAGGGTGCAAGCGTTAATCGGAATTACTGGGCGTAAAGCGCACGCAGGCGGTCTGTTAAGTCAGATGTGAAATCCCCGGGCTTAACCTGGGAAC
+
GGGGGGGGGGGGGGGGGGGGGGGGGGGGGGGGGFGGGGGGGGGGGGGGGGGGGGGGGGGGGGGGGGGGGGGGGGGGGGGGFGGEFGGGGGGGGGGGGGGGGGGGGGGGGGGGEFFFGGGGGGGGGGGGGGGGGGGGGGGGGGGGGGGFGGGGDGCGEGGGGGGGGGGGGGGGGGGGFGGGGGGGGGGGGGGGGGDGGGGGGGGEEEGGGGGGGGEEGGGGGGGGFFGGGGGFEEGGFGFGFGFFGGGGFGGDGGGF=FFF:FFGFDFDFFFFF40?04DFF><FF*/6:>F?B(
@M04650:207:000000000-C238N:1:1101:19496:11559 1:N:0:19
ACTCCTACGGGAGGCAGCAGTAGGGAATCTTCGGCAATGGACGAAAGTCTGACCGAGCAACGCCGCGTGAGTGAAGAAGGTTTTCGGATCGTAAAACTCTGTTGGTAGAGAAGAACGTTGGTGAGAGTGGAAAGCTCATCAAGTGACGGTAACTACCCAGAAAGGGACGGCTAACTACGTGCCAGCAGCCGCGGTAATACGTAGGTCCCGAGCGTTGTCCGGATTTATTGGGCGTAAAGCGAGCGCAGGGGGTTTATTAAGTCTGGTGTAAAAGGCAGTGGCTCAACCATTGT
+
GGGGGGGGGGGGGGGGGGGGGGGGGGGGGGGGGGGGGGGGGGGGGGGGGGGGGGGGGGGGGGGGGGGGGGGFGGGGGGGGFGEFGGGGGGGGGGGGGGGGGGGGGEFFFGGGGGGGGGFGFGGGGFGGGGCCFGGFGGGGGGGGGGGGGGGGGGGGGGFFGGGFGGGGGGGGGGGGGDGG@CFFGGGCFEGGGEGGGGGGG?CFEGGGGGGGGGEGGDF7EDE51AGGGGFGFGGGGGFFD55@CDGGF)>D9CGFF?F??4:>B50,./@FFFBFBB*<@BGF@FFFBF=AD
@M04650:207:000000000-C238N:1:1101:5871:11571 1:N:0:19
ACTCCTACGGGAGGCAGCAGTAGGGAATCTTCCGCAATGGGCGAAAGCCTGACGGAGCAACGCCGCGTGAGTGATGAAGGTTTTCGGATCGTAAAACTCTGTTATTAGGGAAGAACAAATGTGTAAGTAACTGTGCATATCTTGACGGTACCTAATCAGAAAGCCACGGCTAACTACGTGCCAGCAGCCGCGGTAATACGTAGGTGGCAAGCGTTATCCGGAATTATTGGGCGTAAAGCGCGCGTAGGCGGTTGTTTAAGTCTGATGTGAAAGCCCACGGCTCAACCGTGGAGG
+
GGGGGGGGGGGGGGGGGGGGGGGGGGGGGGGGGGGGGGGGGGGGGGGGGGGGGGGGGGGGGGGGGGGGGGGGGGGGGGGGGGGGGGGGGGGGGGGGGGGGGGGGGGGGGFGGGGGGGGGFFGGGGGGGFGGGGGGGGFGGGGGGGGGGGGGGGGGGGGFGGGGGCGGEGGGGGGGGGGGGGGGGGGFGFECG>EGGGGGGGGGGGGGFGG=FGGGGGGGDG:EC6FDGGGGGBEDGGGFG>DFEGDGDFGGGG)>)<B???7CF4775=??4*75@0173>;C@4F)((.7(.:
@M04650:207:000000000-C238N:1:1101:18048:11591 1:N:0:19
ACTCCTACGGGAGGCAGCAGTAGGGAATCTTCGGCAATGGGGGCAACCCTGACCGAGCAACGCCGCGTGAGTGAAGAAGGTTTTCGGATCGTAAAACTCTGTTGTTAGAGAAGAACGTTAAGTAGAGTGGAAAATTACTTAAGTGACGGTATCTAACCAGAAAGGGACGGCTAACTACGTGCCAGCAGCCGCGGTAATACGTAGGTCCCAAGCGTTGTCCGGATTTATTGGGCGTAAAGCGAGCGCAGGTGGTTTCTTAAGTCTGATGTAAAAGGCAGTGGCTCAACCATTGTG
+
GGGGGGGGGGGGGGGGGGGGGGGGGGGGGGGGGGGGGGGGGGGGGGGGGGGGGGGGGGGGGGGGGGGGGGGGGGGGGGGGFGGGGGGGGGGGGGGGGGGGGGGGGGGGGGGGGGGGGGGFGGGGGFGGGGGGEGGGGGGCEGGGGGGGGGGGGGGGGGGGGGFGGGGGGGGGGGGGGGGGGGGGGCFGGFGGGEEGGGGGFCGGGGGGGGGGGG8CEGCFGG?*8FFDFGG5@GGEGGFGFD:EDCCGF*CG97CBFFFFF*?*7:CAFFFFFF:@717?@:CFFFF7:F?95)
@M04650:207:000000000-C238N:1:1101:27824:11599 1:N:0:19
ACTCCTACGGGAGGCAGCAGCCAAGAATATTCCGCAATGGGGGGAACCCTGACGGAGCGACGCTGCGTGAAGGAAGAAGGCATTCGTGTTGTAAACTTCTTTTCTAAAGGAAGAATAAGTGTGGGAGGAAATGCCTGCATGATGACGGTACTTTAGGAATAAGCCCCGGCTAATTACGTGCCAGCAGCCGCGGTAATACGTAAGGGGCGAGCGTTGCTCGGAATTACTGGGCGTAAAGGGCGTGTAGGCGGTGTATTAGGCCGAGTGTGAAAGACCAAGGCTCAACTTTGGGA
+
GGGGGGGGGGGGGGGGGGGGGGGGGGGGGGGGGGGGGGGGGGGGGGGGGGGGGGGGGGGGGGGGGGGGGGGCFGGGGGGGGFGGGGFGCFGGGGGGGGGGGGGGGGGGGGGGGGGCB<FFFCGGGGEDEGGGGGFGGGGGGFGGGGFGFCGF9<<FGG:FGGGF<FGGGGGGGGFGGGFGGGGGGGGGGGGGGECEGFFG9FGGEGGECCGGGEGGGGFDEGGGCFGCCGGFE79:>>FG@GFFCFFFFGGG37DFFBF?F?DDE5D<@F=F45443?G>FBFFF:*9AFFFB
@M04650:207:000000000-C238N:1:1101:27178:11614 1:N:0:19
ACTCCTAAGGGAGGCAGCAGTAGGGAATATTGCTCAATGGGGGAAACCCTGAAGCAGCAACGCCGCGTGGAGGATGAAGGTTTTAGGATTGTAAACTCCTTTTGTTAGAGAAGATAATGACGGTATCTAACGAATAAGCACCGGCTAACTCCGTGCCAGCAGCCGCGGTAATACGGAGGGTGCAAGCGTTACTCGGAATCACTGGGCGTAAAGAGCGCGTAGGCGGGAAAGTAAGTCAGATGTGAAATCCTGTAGCTTAACTACAGAACTGCATTTGAAACTGCTTTTCTAG
+
GGGGGGGGGGGGGGGGGGGGGFGGGGGGGGGGGCGGGGGGGGGGGGGGGGGGGGGGGGGGGGGGGGGGGGGGGGGGGGGGGGGGGGGFGGGGGGGGGGGGGGGGGGGGGGGGGGGGGGGGGGGGGGGGGGGGGGGGGGGGGGGGGGGGGGGGGGGGGGGGGGGGGGGGGGGGGGGGGGGGGGGGGGGGEGGGGGGGGGGGGGGGGGGGEEGGGGGGDGGGGGGGGGGGGGGGFGGGGGFGFGF?FGGGFDGFGGGFFFFFGFGGFG7?FFFFFFFFFFCFFFGF4/9?AFBD
@M04650:207:000000000-C238N:1:1101:17639:11661 1:N:0:19
ACTCCTACGGGAGGCAGCAGTAGGGAATCTTCGGCAATGGACGAAAGTCTGACCGAGCAACGCCGCGTGAGTGAAGAAGGTTTTCGGATCGTAAAACTCTGTTGGTAGAGAAGAACGTTGGTGAGAGTGGAAAGCTCATCAAGTGACGGTAACTACCCAGAAAGGGACGGCTAACTACGTGCCAGCAGCCGCGGTAATACGTAGGTCCCGAGCGTTGTCCGGATTTATTTGGCGTAAAGCGAGCGCAGGTGGTTTATTAAGTCTGGTGTAAAAGGCAGTGGCTCAACCATTGTT
+
GGGGGGGGGGGGGGGGGGGGGGGGGGGGGGGGGGGGGGGGGGGGGGGGGGGGGGGGGGGGGGGGGGGGGGGGGGGGGGGGGGGGGGGGGGGGGGGGGGGGFGFGGGGGGGGGGGGGG?FEFGFGGDGGGGGGGGGGGGGGGGGGGGGCEGGGGGGGGGGFGGDFFGFGGGGDGGF@FGGGGGGGFFFGGG5CCGGDGGG?FGGGG9BEGDGGGG>?ECCCCDE=:FEG70A9FEGECCFGBDEFGGD<>*>*/97F@?FF?@C*9*0.)19@F?D@B(>F:?*9665??F=)6)
@M04650:207:000000000-C238N:1:1101:22262:11672 1:N:0:19
ACTCCTACGGGAGGCAGCAGTGGGGAATATTGCACAATGGGCGCAAGCCTGATGCAGCCATGCCGCGTGTGTGAAGAAGGCCTTCGGGTTGTAAAGCACTTTCAGCGAGGAGGAAGGCGTTGTAGTTAATAACTGCAGCGATTGACGTTACTCGCAGAAGAAGCACCGGCTAACTCCGTGCCAGCAGCCGCGGTAATACGGAGGGTGCAAGCGTTAATCGGAATTACTGGGCGTAAAGCGCACGCAGGCGGTCTGTTAAGTCAGATGTGAAATCCCCGGGCTTAACCTGGGAAC
+
GGGGGGGGGGGGGGGGGGGGGGGGGGGGGGGGGGGGGGDGGGGGGGGGGGGGGGGGGGGFGGGGGGGGGGGGGGGGGGGGGGGGGGGGGGGGGGGGGGGGGGGGGGGCGGGGGGGGGGGGGGGGGGGGGGGGGGGGGGGGGGGCFGGGGGGGGGGGGGGGGGGGGF@FGGGGGGGGGGGGGGGGGGGGGGGGGGGGGGGGGGGGGGGGFGFGGGGGGGFGGDGGGGGGG4FFBCCGGGFGFGFFGCDDFGGDGGGFFFFFGFGGFGGFB?BFFFF?:BGE>BFFFFFFFFFFF<
@M04650:207:000000000-C238N:1:1101:8277:11673 1:N:0:19
ACTCCTACGGGAGGCAGCAGTGGGGAATATTGCACAATGGGCGCAAGCCTGATGCAGCCATGCCGCGTGTGTGAAGAAGGCCTTCGGGTTGTAAAGCACTTTCAGCGAGGAGGAAGGGTGGTGTCTTAATACGGCATCGCATTGACGTTACTCGCAGAAGAAGCACCGGCTAACTCCGTGCCAGCAGCCGCGGTAATACGGAGGGTGCAAGCGTTAATCGGAATTACTGGGCGTAAAGCGCACGCAGGCGGTCTGTTAAGTCAGATGTGAAATCCCCGGGCTTAACCTGGGAAC
+
GGGGCFGGGGGDFGGGEGGFGGGGGEE@FGGFGGGGGGGDFGGGCFG@CFGGFEDCGGGFCFFFGGGGGGCEFDGGDEFGGFGGGGGGFCGGC?FFGGGGGGGGG9FF>CCEECEFEE=CCGGF8AFFFGGGGEG@FDGG:@CEGGGGGGDGGGG7:CCEGGGGGGGGGGGEFFGGFGEGGGGGGGGGGG=E>5CEFDGF>CECEGGDGFGC=:CEFCDC:3;5CFDFF:CFFGG59>BDED:))1>DEGG<3*9=BFFF?B:C4CCA?FFF6876?;)759<;=FFF8:FB:4
@M04650:207:000000000-C238N:1:1101:22991:11682 1:N:0:19
ACTCCTACGGGAGGCAGCAGTAGGGAATCTTCCGCAATGGGCGAAAGCCTGACGGAGCAACGCCGCGTGAGTGATGAAGGTTTTCGGATCGTAAAACTCTGTTATTAGGGAAGAACAAATGTGTAAGTAACTGTGCATATCTTGACGGTACCTAATCAGAAAGCCACGGCTAACTACGTGCCAGCAGCCGCGGTAATACGTAGGTGGCAAGCGTTATCCGGAATTATTGGGCGTAAAGCGCGCGTAGGCGGTTTGTTAAGTCTGATGTGAAAGCCCACGGCTCAACCGGGGAGG
+
GGGGGGFF7FC@FC@7@FC@6;<CC<FFFGFDEEFGGGFFFGGGGFE8FFF,@@CCFCFGCCGGGEEFG:FFFGGGFEA@,95FGEFGGGGEFEFGGGGGG<FFFGGGGGGGCGGFDG?<?CFAADDFGGCGFGFFGGF9FFGG;FEGGFGGGFGFGGG9D8DG7CCGGGGEFGGFFGGFFGGGG?FFEGDCGEGEFGGGGGGGGGGGGGGGGGGGFGFGGGEFFF:?EGGGFGGGFFFDFG)7CDCDFGGDGC*<F?FFGFFG**::F=@FBF>3((9BE>DFF:<>(7>61>
@M04650:207:000000000-C238N:1:1101:5052:11689 1:N:0:19
ACTCCTACGGGAGGCAGCAGTAGGGAATCTTCGGCAATGGACGAAAGTCTGACCGAGCAACGCCGCGTGAGTGAAGAAGGTTTTCGGATCGTAAAACTCTGTTGGTAGAGAAGAACGTTGGTGAGAGTGGAAAGCTCATCAAGTGACGGTAACTACCCAGAAAGGGACGGCTAACTACGTGCCAGCAGCCGCGGTAATACGTAGGTCCCGAGCGTTGTCCGGATTTATTGGGCGTAAAGCGAGCGCAGGTGGTTTATTAAGTCTGGTGTAAAAGGCAGTGGCTTAACCATTGT
+
GGGGGGGGEEGBFGGEFGCGGGGGGGFGGGGGGGGGDGGGGGGGGGGGGGGCGGGGGGGGGGGGGGGGGGGGGDEGGGGGGGGGGGGDEGGGGGGGGGGGGGGGGGGFGCDGGGGGGGGGGGGGGGGGGGGFGGGDGGGGGGGGCFGGGGGGGGGGFGFGGGGGGGGFGGGGEGGGGGDF7*BECF?FGCEGGGGGGGC+8C6B8C9AFEEGDG>**9CGCDCCEGCFG=F=>5DEDFFGE:555DC<B<CFCDF?9F?FFFGG?DGFF?@FF47><?GFF?<)09BB2FFAF
@M04650:207:000000000-C238N:1:1101:5546:11713 1:N:0:19
ACTCCTACGGGAGGCAGCAGTAGGGAATCTTCCGCAATGGGCGAAAGCCTGACGGAGCAACGCCGCGTGAGTGATGAAGGTTTTCGGATCGTAAAACTCTGTTATTAGGGAAGAACAAATGTGTAAGTAACTGTGCATATCTTGACGGTACCTAATCAGAAAGCCACGGCTAACTACGTGCCAGCAGCCGCGGTAATACGTAGGTGGCAAGCGTTATCCGGAATTATTGGGCGTAAAGCGCGCGTAGGCGGTTTTTTAAGTCTGATGTGAAAGCCCACGGCTCAACCGTGGAGG
+
GGGGGGGGGGGCGGGGDGGGGGGGGGGGGGGGGGDGGGGGGGGGGGGGGGGGFGGDGGGGGGGGGGGGGGDFFFFDFGGGGGGGGGGEEFGGGGGGGGGGGGGGGGGGGFGGEGDGGGGGGGGGGGGGGGGGGGCGGGGGGGGGGD7FGGGGGGGGGGGGDBFGFGGDFGGEGGGGGCGCGFGGGFDGGGGGGGDGGGGCGGGGGDCFDGGFGGDEGFGGDCGGGGGGECCGEGGGGGFC>DEFD3CC?CGDDDGFEF@FF@FC*?CB?*@FFF)8:?CEB>DF?F),,.)(43
@M04650:207:000000000-C238N:1:1101:18354:11715 1:N:0:19
ACTCCTACGGGAGGCAGCAGTGGGGAATATTGGGCAATGGGGGCAACCCTGACCCAGCGACTCCGCGTGAGTGAAGAAATCCTTCGGGATGTAAAGCTCTGTTGTATGGGAAGAGAAGCAGACGGTACCATACGAGGAAGCCCCGGCAAACTACGTGCCAGCAGCCGCGGTAATACGTAGGGGGCAAGCGTTGTCCGGAATTACTGGGCGTAAAGCGCACGCAGGCGGACTAATAAGTCAGACGTAAAAGGCACGGGCTTACCCTGTGTAAGACATCTGATACTGTAAGTCT
+
GGGGGGGGGGGGGGGGGGGGGGGGGGGGGGGGGGGGGGGGGGGCFGGGGGGGGGGGGGGFGGGGGGGGGGGGGGGGGGGGGGGGGGGGGGGGGGGGGGGGGFGGEGGGGGGGGGGGGGGGGGGGGGGGGGGGGGGGGGGGGFFGGGGGGGGGGGGGGGGGGGGFGFEGGGGGGGGGGGGGGGGGGGGGGGGGGGGGGECEFGGGGGGGGGGGGGGFCDDGDGECCEEGCCC<?FG7FFFGFG@BFCFGFGGGGGG>BEEFDF*C@GGBFFFFBFF=<AGFFFGFFFF>:=FA
@M04650:207:000000000-C238N:1:1101:26220:11716 1:N:0:19
ACTCCTACGGGAGGCAGCAGTGGGGAATTTTCCGCAATGGGCGAAAGCCTGACGGAGCAATGCCGCGTGGAGGTAGAAGGCCTACGGGTCGTGAACTTCTTTTCCCGGAGAAGAAGCAATGACGGTATCTGGGGAATAAGCATCGGCTAACTCTGTGCCAGCAGCCGCGGTAATACAGAGGATGCAAGCGTTATCCGGAATGATTGGGCGTAAAGCGTCTGTAGGTGGCTTTTTAAGTCCGCCGTCAAATCCCAGGGCTCAACCCCGGACAGGCGGTGGAAACTACCAAGCTGG
+
GGGGGGGGGGGGGGGGGGGGGGGGGGGGGGGGGGGGGGGGGGGGGGGGGGGGGGGGGGGGGGGGGGGGGGGGGGGGGGGGGGGGGGGGGGGGGGGGGGGGGGGGGGGGGGGGGGGGGGGGGGGGGGGGGGGGGGDGGGGGGGGGGGGGGGGGGGGGGGGGGGGGGGGGGGGGFGGGGGGGGGGGGGGGGGGGGGGGGGEGGGFGGGGGGGGGGGGGGDGGGGGGGGGGGGGGFGGGGGFFBGEFGGGGFGFGG467BEFFGFGGFGGF@B5FFFFFFFGF@4C6FFFFFF@?FF
@M04650:207:000000000-C238N:1:1101:13672:11721 1:N:0:19
ACTCCTACGGGAGGCAGCAGTGGGGAATATTGCACAATGGGCGCAAGCCTGATGCAGCCATGCCGCGTGTATGAAGAAGGCCTTCGGGTTGTAAAGTACTTTCAGCGGGGAGGAAGGTGTTGAGGTTAATAACCTCAGCAATTGACGTTACCCGCAGAAGAAGCACCGGCTAACTCCGTGCCAGCAGCCGCGGTAATACGGAGGGTGCAAGCGTTAATCGGAATTACTGGGCGTAAAGCGCACGCAGGCGGTCTGTCAAGTCGGATGTGAAATCCCCGGGCTCAACCTGGGAAC
+
GGGGGGGGGGGGGGGGGGGGFGGGGGGGGGGGGGGGGFGFGGGGGGGGGGGGGGGGGGGGGGGGFFGFGGGGGGGGGGGGGGFFGGGGCGGGGGGGGGFFFGGGGGGGGGEGGGGGGCGGGGGGGFGGGGGGGGCGGGGGGGFGGGGEFGGGGGC@FGGGGGGGGGEGGGGGGGGGFGGGGGFGGGGGGGCEGEEGGFGGGCCGG:EGFGGGGGGGGCGGEGGGGGFFGFGGB:CCFG@D3DBFGGDD>DD9CCFFFFFFGFGGE5C7FFFF4@FFFBGF>(1=?F44<>F?F(
@M04650:207:000000000-C238N:1:1101:16681:11762 1:N:0:19
ACTCCTACGGGAGGCAGCAGTGGGGAATATTGGGCAATGGGGGCAACCCTGACCCAGCGACGCCGCGTGAGTGAAGAAATCCTTCGGGATGTAAAGCTCTGTTGTATGGGAAGAGAAGCAGACGGTACCATACGAGGAAGCCCCGGCAAACTACGTGCCAGCAGCCGCGGTAATACGTAGGGGGCAAGCGTTGTCCGGAATTACTGGGCGTAAAGCGCACGCAGGCGGACTAATAAGTCAGACGTAAAAGGCACGGGCTTACCCTGTGTAAGACATCTGATACTGTAAGTCT
+
GGGGGGGGGGGGGGGGGGGGGGGGGGGGGGGGGGGGGGGGGGGGGGGGGGGGGGGGGGGGGGGGGGGGGGGGGGGGGGGGFGGGGGGGCGGGGGGGGGGGGGGGGGGGGGGGGGGGGGGGGGGGGGGGGGGGGGGGGGGGFGGGGGGGGGGGGGGGGGGGGGGGGGGGGGGGGGGGGGGGGGGGGGGGGGGEGGGGGGGGGGGGGGG=F==CEGGGGGGGGGCEGGCCCDGGF?FGCGFGFFFEGGGGFGGGGGGEDEFFGFFG?FDDFFB?*?FFBFGFFFGFF@@AFFFF
@M04650:207:000000000-C238N:1:1101:16193:11771 1:N:0:19
ACTCCTACGGGAGGCAGCAGTAGGGAATATTGCTCAATGGGGGAAACCCTGAAGCAGCAACGCCGCGTGGAGGATGAAGGTTTTAGGATTGTAAACTCCTTTTGTTAGAGAAGATAATGACGGTATCTAACGAATAAGCACCGGCTAACTCCGTGCCAGCAGCCGCGGTAATACGGAGGGTGCAAGCGTTACTCGGAATCACTGGGCGTAAAGAGCGCGTAGGCGGGAAAGTAAGTCAGATGTGAAATCCTGTAGCTTAACTACAGAACTGCATTTGAAACTGCTTTTCTAG
+
GGGGGGGGGGGGGGGGGGGGFFGGGGGGGGGGGGGGGGGGGGGDGGGGGGGGCFGGGGFGFGGGGGGGGGGCFEGGGGGGGGGFFGGFGGGGGGGGGGGGGGGGGGGGGGGGGGGGFCF9CFEGGGGGGFGGDGGGGCGGGGEGDGDDDBFGEGGGGGGGGGGGDG>FGG7DFGFE7C@FGGDGCFFECGDCCCECEB8FCFGGGGGGEEC5C7FGDCCDGGCFGGGGG4FGFGGFGGFF@FFFDGGFFFGCF7C?F@FFFBCF?FC?FBFFFFFFFFGF4<298=FFF4*)
@M04650:207:000000000-C238N:1:1101:20880:11834 1:N:0:19
ACTCCTACGGGAGGCAGCAGTGGGGAATATTGCACAATGGGCGCAAGCCTGATGCAGCCATGCCGCGTGTGTGAAGAAGGCCTTCGGGTTGTAAAGCACTTTCAGCGAGGAGGAAGGGTGGTGTCTTAATACGGCATCGCATTGACGTTACTCGCAGAAGAAGCACCGGCTAACTCCGTGCCAGCAGCCGCGGTAATACGGAGGGTGCAAGCGTTAATCGGAATTACTGGGCGTAAAGCGCACGCAGGCGGTCTGTCAAGTCGGATGTGAAATCCCCGGGCTCAACCTGGGAAC
+
GGGGGGGGGGGGGGGGGGGGGGGGGGGGGGGGGGGGGGGGGGGGGGGGGGGGGGGGGGGGGGGGGGGGGGGGGGGGGGGGGGGGGGGGGGGGGGGGGGGGGGGGGGGGGGGGGEFGGGGGGGGGGGGGGGGGGGGGGGGGGGGGGGGGGGGGGGGGGGGGGGGGGGGGGGGGGGGGGGGGGGGGGGGGGGGGGGGGGGGGGGGGGGGGGGGGGGGGGGGG=DCFGFGGFFGGFEDC<FFGFGFFGGGGFGGGGGGFFF=4CFGG31>?FFFFFB?FF9DEE;GFFFF0:FFFF?
@M04650:207:000000000-C238N:1:1101:24950:11855 1:N:0:19
ACTCCTACGGGAGGCAGCAGTAGGGAATCTTCGGCAATGGGGGCAACCCTGACCGAGCAACGCCGCGTGAGTGAAGAAGGTTTTCGGATCGTAAAACTCTGTTGTTAGAGAAGAACGTTAAGTAGAGTGGAAAATTACTTAAGTGACGGTATCTAACCAGAAAGGGACGGCTAACTACGTGCCAGCAGCCGCGGTAATACGTAGGTCCCAAGCGTTGTCCGGATTGATTGGGCGTAAAGCGAGCGCAGGTGGTTTCTTAGGTCTGATGTAAAAGGCAGTGGCTCAACCATGGTG
+
GGGGGGGGGDFFGFEFGGGGGEEGCFGGGGGEG7FECDGGGEFGGGCGGGGE@F7@FGGGGDCGEGEFGGGGGF?FGC8<,:5BEFECGC7FGGFEG8<?AFFFG,BAFFEBFFGGDFF<FFCB<AF,?C3>FF<FA>FFACCFGGFFD++@FGGFFAFFGGFCF7BFFC**<B7;;2*487==75BFC,*=8**=3+?+;<9;CG<C8:C7*::?>C7:85;5C*3A9FG77=15578*07>>CC5C)/9CG***99F401:7)2:<9BFF4=@F0:*9.15?=*04(7/(-6
@M04650:207:000000000-C238N:1:1101:24346:11872 1:N:0:19
ACTCCTACGGGAGGCAGCAGTAGGGAATCTTCGGCAATGGACGAAAGTCTGACCGAGCAACGCCGCGTGAGTGAAGAAGGTTTTCGGATCGTAAAACTCTGTTGGTAGAGAAGAACGTTGGTGAGAGTGGAAAGCTCATCAAGTGACGGTAACTACCCAGAAAGGGACGGCTAACTACGTGCCAGCAGCCGCGGTAATACGTAGGTCCCGAGCGTTGTCCGGATTTATTGGGCGTAAAGCGAGCGCAGGTGGTTTATTAAGTCTGGTGTAAAAGGCAGTGGCTCAACCATTGT
+
GGGGGGGGGGGGGGGGGGGGGGGGGGGGGGGGGGGGGGGGGGGGGGGGGGGGGGGGGGGGGGGGGGGGGGGGGGGGGGGGEFGGGGGGGGGGGGGGGGGGGGGGGGGGGGGGGGGGGGCEGGGGGGGGGGGGGGGGGGGGGGGGGGGGGGGGGGGGEGGGGGFFGGGGGGGGGG?GCGGGGGGGGGGGGDEEGGGGGGGGGGGGGGBFGGGGGGEGGGGGGGGCEFGGGF?GFGGGGGFGFGFFGGGGD<FG<CCFFFFFGFFGFGGBFFFFFFBFFFGFF:>6FFFFFFFDD
@M04650:207:000000000-C238N:1:1101:28614:11879 1:N:0:19
ACTCCTACGGGAGGCAGCAGTGGGGAATATTGCACAATGGGCGCAAGCCTGATGCAGCCATGCCGCGTGTATGAAGAAGGCCTTCGGGTTGTAAAGTACTTTCAGCGGGGAGGAAGGCGGTGCGGTTAATAACCGCGCCGATTGACGTTACCCGCAGAAGAAGCACCGGCTAACTCCGTGCCAGCAGCCGCGGTAATACGTAGGGTGCAAGCGTTAATCGGAATTACTGGGCGTAAAGCGCACGCAGGCGGTCTGTTAAGTCAGATGTGAAATCCCCGGGCTTAACCTGGGAAC
+
GGGGGGGGGGGGGGGGGGGGGGGGGGGGGGGGGGGGGGGGGGGGGGGGGGGGGGGGGGGGGGGGGGGFGDFGGGGGGGGGGGGGGGGGGGGGGGGGGGGGGGGGGGGGGGGGGGGGGGGGGGGGGGGGGGGGGGGGGGGGGDGGGGF>CFGGGGGGGGGGGGGGGGGGGGDGGGGDFGFGGGGGGGGGGGEGGEGEGFGG@CFGGGGGGGGGGGGGGFGGDDGGGGGGGGGG>5CEFGFDEGFDDGCGFDD57CFFFBFFFFGGFGGAFFFFF?4?:FDFFF4F67?>?FFFF0
@M04650:207:000000000-C238N:1:1101:3398:11935 1:N:0:19
ACTCCTACGGGAGGCAGCAGTAGGGAATTTTTCACAATGGGCGAAAGCCTGATGGAGCAATGCCGCGTGAACGATGAAGGTCTAATAGATTGTAAAGTTCTTTTATTTGGGAAGAAACACATAAGTAGGAAATGATTTATGTTTGACTGTACCATTTGAATAAGTATCGGCTAACTATGTGCCAGCAGCCGCGGTAATACATAGGATGCAAGCGTTATCCGGATTTACTGGGCGTAAAACGAGCGCAGGCGGATTAATAAGTTTGGTATGAAAGACATCTGCTTAACGGGTGTT
+
GFGGGGGGGGGGEGGGGGGGGGGGGGGGDFGAFGGGGFGGGDG@FGGGGGGGAFFFGGFGCFFGGGGGGGGGGFDGGGGGGGGGCFAFECFFCFGFE5BE<AFFFFEFC<FFFCGFEFFGGGGGGGGGGDEF9FCCFGFGFFGCFFE9FGGCFCEDADFF9DGGGD;@FGGGGGGGF9DFGCFFGGG?FGGCGGGGGDFCFGGGGGGGGFGGFGGCE91B5CG=5CGGGGGGFGGED3=DBGFF5DDDBCDG3C7=8*94C7>CFD46B?6/==?5247=99*19?44(8)438
@M04650:207:000000000-C238N:1:1101:9162:11956 1:N:0:19
ACTCCTACGGGAGGCAGCAGTAGGGAATCTTCGGCAATGGACGAAAGTCTGACCGAGCAACGCCGCGTGAGTGAAGAAGGTTTTCGGATCGTAAAACTCTGTTGGTAGAGAAGAACGTTGGTGAGAGTGGAAAGCTCATCAAGTGACGGTAACTACCCAGAAAGGGACGGCTAACTACGTGCCAGCAGCCGCGGTAATACGTAGGTCCCGAGCGTTGTCCGGATTTATTGGGCGTAAAGCGAGCGCAGGTGGTTTATTAAGTCTGGTGTAAAAGGCAGTGGCTCAACAATTGTG
+
GGGGGGFGFGGFGDGGGGGGGGGGGGGGGGGGCCGGG?9FGGDGGEGGFGGGG8BEGGGGFGGGGGGFFFGGGGGGGFEG<FGGGGGGGGGGGFGFGFGCFFG,BFGGAF9FFGGGDEGFGGGCGGGGGFGDFFFGA=FGGGGDFGCGEGGGGGGFEGGGGGGG>FFFGG@EDCFGGGGGGGEGGGFGGF5EEDECGGFCFFFCECFE>5=EGEGEGGGFEGE/12<CEFFDFCD5C9*:>DFFGD7)59DG57FF=F@4AFGD*CGFFFF=*65)13*0.196?FF)4FF>F2
@M04650:207:000000000-C238N:1:1101:10830:11973 1:N:0:19
ACTCCTACGGGAGGCAGCAGTGGGGAATTTTGGACAATGGGGGCAACCCTGATCCAGCAATGCCGCGTGTGTGAAGAAGGCCTTCGGGTTGTAAAGCACTTTTGTCCGGAAAGAAATCGCACTTACTAATATTAGGTGTGGATGACGGTACCGGAAGAATAAGGACCGGCTAACTACGTGCCAGCAGCCGCGGTAATACGTAGGGTCCAAGCGTTAATCGGAATTACTGGGCGTAAAGCGTGCGCAGGCGGTTGTGCAAGACCGATGTGAAATCCCCGGGCTTAACCTGGGAAT
+
GGGGGGGGGGGGGGGGGGGGGGGGGGGGGGGGGGGGGGGGGGGGGGGGGGFGGGGGGGGGGGGGGGGGDGGGGGGFFFFGGGGGGFGGGGEGGGGGGFGGGGGFGFGGGGGGGGGDGGGGCGGFFGGGGGGGGGGGGGGGGGGFDFEGGGGGGGGGGGCFFGEFF:E7F>>7>FDFFGGFFGGF>CCFGEEEGGGCCC9EBGFGGGFGFF?FC*BEC>FGGGCGGF?FF<=E>EGGGFFDDDDE:CDDEDDDDCD>4@49:FFDFGD:BFB7FFF6015BEFGFFFFFFFFB:1
@M04650:207:000000000-C238N:1:1101:7454:12033 1:N:0:19
ACTCCTACGGGAGGCAGCAGTAGGGAATCTTCGGCAATGGACGAAAGTCTGACCGAGCAACGCCGCGTGAGTGAAGAAGGTTTTCGGATCGTAAAACTCTGTTGGTAGAGAAGAACGTTGGTGAGAGTGGAAAGCTCATCAAGTGACGGTAACTACCCAGAAAGGGACGGCTAACTACGTGCCAGCAGCCGCGGTAATACGTAGGTCCCGAGCGTTGTCCGGATTTATTGGGCGTAAAGCGAGCGCAGGTGGGTTATTAAGTCTGGTGTAAAAGGCAGTGGCTCAACCATTGT
+
GGGGGGGGGGGGGGGGGGGGGGGGGGGGGGGGGGGGGGGGGGGGGGGGGGGGGG:FGGGGGGGGGGGGGGGGGGGGGGGGFFGGGGGFGGGGGGGGGGFGGGGGGGDFEEGFGGGGGFFGFGFGGGGGFDF=AFGGG=FFGCGGGGGGGGFEGGGGGDEFGGGGGGGGGGDGG7:DFFEFECFGGDCGGGGEEDEEGGFGC<CEEGGFFE=CEEG1:DF>EGDEEGFFC7EEFGDG3D4755)8C)9C@97C)9*)7@FFGF7C@4:()0=*69:)((2/0(76=F5::FF<<
@M04650:207:000000000-C238N:1:1101:4290:12055 1:N:0:19
ACTCCTACGGGAGGCAGCAGTGGGGAATATTGCACAATGGGCGCAAGCCTGATGCAGCCATGCCGCGTGTATGAAGAAGGCCTTCGGGTCGTAAACCGCTTTCAGCAGGGAAGATAATGACGGTACCTGCAGAAGAAGCTCCGGCTAAATACGTGCCAGCAGCCGCGGTAATACGTATGGAGCAAGCGTTATCCGGATTCATTGGGCGTAAAGCGCGCGTAGGCGGCTTGTTAAGCAAGGTGTTAAATCTGAGGGCTCAACCCTCATCCGCATCTTGCACTGGCAGGCTTGAGT
+
GGGGGGGGGGGGGGGGGGGGGGFGGGGGGGCGGGGGGGGGGGGGGGGGGGGGGGGGGGGGCG8FFGGGGGGGGGGCEGFGGGGGFCFEGGEGFGGGGC7>FFD9EG,ECGCFGEFGGGGGGGGFGGGGGFFFDGGGGGGGGFGFFGGGFGGGGG@EGGGGGFFFEGGGGGEF@FGGGCFGGGGFFGGG8EGF9=:EGEGGGGF@FGGEC=EG7CC?EGGGDCG6?ECEGGFGFGFCCGFGFGFEGGG7BGGF*9C@7F??F>9*8CF>*77))09@4)019>C4:)56<?E7:6
@M04650:207:000000000-C238N:1:1101:19476:12075 1:N:0:19
ACTCATACGGGAGGCAGCAGTGGGGAATATTGCACAATGGGCGCAAGCCTGATGCAGCCATGCCGCGTGTATGAAGAAGGCCTTCGGGTTGTAAAGTACTTTCAGCTGGGAGGAAGGTGTTGAGGTTAATAACCTCAGCAATTGACGTTACCCGCAGAAGAAGCACCGGCTAACTCCGTGCCAGCAGCCGCGGTAATACGGAGGGTGCAAGCGTTAATCGGCATTACTGGGCGTAAAGCGCACGCAGGCGGTCTGTCAAGTCGGATTTGAAATCCCCGGTGTCAACCTGGGAAC
+
GGGGGGGGGGGGGGGGGGGGGGGGGGGGGGGGGGGGGGGGGGDFCGGDGCFGGGGAEEGGFGGGGEG66?ECCFEGCFFGC=8FFDGGGGGGGGGGDEFFGGEDD<FFDGECF@FFGGGGGDGGD=8?EG<EEG:?FGGAFFDFGGGGGGGGGEGGGGFGGFBFGFCCFGGDFGFF,:FFGGGGCGFDGGGGCGGGGGFGDCCGEEEEGCFGGEEGF7;*;)/::79<FDF=@ED57:/CB3:B<D5C3)97CD<8*9*6CFG:)*74@F6B=FFF07D))-6=?BF(4>FF23
@M04650:207:000000000-C238N:1:1101:14041:12096 1:N:0:19
ACTCCTACGGGAGGCAGCAGTAAGGAATATTGGTCAATGGACGCAAGTCTGAACCAGCCATGCCGCGTGGAGGATGAAGGTCCTCTGGATTGTAAACTTCTTTTATTTGGGAAGAAATCCATATTTTCTAATGTGGTTGACGGTACCAGATGAATAAGCACCGGCTAACTCCGTGCCAGCAGCCGCGGTAATACGGAGGGTGCAAGCGTTATCCGGATTCACTGGGTTTAAAGGGTGCGTAGGCGGGCAGATAAGTCAGTGGTGAAATCTCTAGGCTTAACCTAGAAACTGCCG
+
GGGGGGGGGGGGGGGGGGGGGGGGGGGGGGGGGGGGGGCGGGGGGGGGGGGGGGGGGGGGGGGGGGGGGGGGGGGGGGGGGFGGGGGGGGGGGGGGGGGGGGGGGGGGGGCFFGGGGGGGGGGGGGGGGGGGGGGFGGGGGEGGFGGGGGGGGGGGGGGGGGEGGGGGGGGGGGGGGGGGGGGGGGGGGGGGGGGGGGGGGGGGGGGGGGEGGGGGGGGGGGFCFGCGG4FGFGGGGGFGFGFFGGGGFGGGGFGFFFFFGFGDFCF<FFFF474??BGB?AG@76F<1=43:1
@M04650:207:000000000-C238N:1:1101:28564:12115 1:N:0:19
ACTCCTACGGGAGGCAGCAGTGGGGAATATTGCACAATGGGGGAAACCCTGATGCAGCAACGCCGCGTGAAGGAAGAAGGCTTTCGGGTCGTAAACTTCTATCGATAGGGAAGAAAGAAATGACGGTACCTAAGTAAGAAGCCCCGGCTAACTACGTGCCAGCAGCCGCGGTAAAACGTAGGGGGCAAGCGTTATCCGGAATTACTGGGTGTAAAGGGTGAGTAGGCGGACAGGCAAGTCATATGTGAAAGACCGGGGCTTAACCCCGAGTATGCATAAGAAACTGCTAGTCTG
+
GGGGGGGGGGGGGGGGGGGGGGGGGGGGGGGGGGGGGGGGGGGGGGGGGGGGGGGGGGGGGGGGGGGGGGGGGGGGGGGGGGGGGGGGGGGGGGGGGGGGCGGGGGGGFGGGGGGGGGGGGGGGGGGGCGGGGGFGGGGGGGGGGGGGGGGGGGGGGG:FGGGGGGFGGGCEGEGGGGGGGGGGGGGGGGGEGDGGGGGGGFGGGGGGGCC5EFFFGGGGGG:FGFGGGCEGFGGCDF@G6C64CFGCFFGC5CD3>BB>GF7:69CBEFFF=FFFAAGFB<FFFBF:AFB42>
@M04650:207:000000000-C238N:1:1101:12952:12229 1:N:0:19
ACTCCTACGGGAGGCAGCAGTGGGGAATATTGCACAATGGGCGAAAGCCTGACGCAGCGACGCCGCGTGAGGGAAGAAGGTTTTCGGATTGTAAACCTCTGTCTTCGGGGACGATAATGACGGTACCCGAGGAGGAAGCCACGGCTAACTACGTGCCAGCAGCCGCGGTAAAACGTAGGTGGCAAGCGTTGTCCGGAATTACTGGGGGTAAAGGGAGCGCAGGCGGGACGGCAAGTTGGGTGTGAAATCTATGGGCTCAACCCATAGCGTGCATTCAACACTGCTGTTCTTG
+
GGGGGGGGGGGGGGGGGGGGGFG8CCGGFGGGGGGGGGGGGGGGGGGGGGGGGDGGGG@F@FEGGGGGGGGFGGEFGGGG<E,FEFGEGGGEFGGFGGGGCFEF<FCGGGGDEGGGGGGGGGGGGGGGG++@CF7C@DEFFFGGGGGGGG;FEC77FG7<FCGGGGGGGCGEGGG4:EGCGGG>9CGGEGGGC7CGDGFGGGGGG5*::2<:CFGFD7)5EGGGGGG7:/?E@CGC7CFC@G:@CDFCF*22*295:FF?G4*1<D*).77D>?6@.5*1<)07*9189?=>
@M04650:207:000000000-C238N:1:1101:6664:12249 1:N:0:19
ACTCCTACGGGAGGCAGCAGTGGGGAATATTGCACAATGGGCGCAAGCCTGATGCAGCCATGCCGCGTGTGTGAAGAAGGCCTTCGGGTTGTAAAGCACTTTCAGCGAGGAGGAAGGGTGGTGTCTTAATACGGCATCGCATTGACGTTACTCGCAGAAGAAGCACCGGCTAACTCCGTGCCAGCAGCCGCGGTAATACGGAGGGTGCAAGCGTTAATCGGAATTACTGGGCGTAAAGCGCACGCAGGCGGTCTGTTAAGTCAGATGTGAAATCCCCGGGCTTAACCTGGGAAC
+
GGGGGGGGGGGGGGGGGGGGGGGGGGGGGGGGGGGGGGGGGGGGGGEGGGGGGGGGGGGGFGGGGGGGGGGGGGGGGGGGFGGGGGGGCEGCGFGGGFGGGGGGFGG>FGGGGFGCGGGGGGGGGGGDFGGGGGGGGGGGGGGGGGGG@FGGFGGGGEFCFGGGGGFEGDGGGGGGGDFGGGGGGGGGGGGG58EG?FFFEEEEGEGGGGG=E=*;EDFGDGGGGGGGGFFGFEGGFC=DFGFFGGGD>DGDCCG=F?FBC7CCFFF-/6=?6B@F?(>@BF<F*9=)8>:04-
@M04650:207:000000000-C238N:1:1101:22856:12276 1:N:0:19
ACTCCTACGGGAGGCAGCAGTGGGGAATATTGGACAATGGACCAAGAGTCTGATCCAGCAATTCTGTGTGCACGAAGAAGTTTTTCGGAATGTAAAGTGCTTTCAGTTGGGAAGAAGTCAGTGACGGTACCAACAGAAGAAGCGACGGCTAAATACGTGCCAGCAGCCGCGGTAATACGTATGTCGCAAGCGTTATCCGGATTTATTGGGCGTAAAGCGCGTCTAGGCGGTTTAGTAAGTCTGATGTGAAAATGCGGGGCTCAACCCCGTATTGCGTTGGAAACTGCTAAACT
+
GGGGGGGGGGGGGGGGGGGGGGGGGGGGGGGGGGGGGGGGGGGGGGGGGGGGGGGGGGGGGGGGGGGGGGGGGGGGGGFGFGGGGGGGGDGGGGGGGGGGGGGGGGGGGGGGGGGGGGGGGGGGGGGGGGGGGGGGGFGGGGGGGGGGGGGGGGGCFGGGGGGGGGGGGGGGGGGGGGGGGGGGGGGGGGGGGGGFGGGGGGGG9FGGGGGGGGGFFDGGGGEEFGFFGGEG>CFFGGFC409FFGGGFGGGGCFE>DEFGFDF549:E@@FFBFFB63@FAC?=FFDAFF?<
@M04650:207:000000000-C238N:1:1101:4470:12284 1:N:0:19
ACTCCTACGGGAGGCAGCAGTGGGGAATATTGCACAATGGGCGCAAGCCTGATGCAGCGACGCCGCGTGAGGGATGACGGCCTTCGGGTTGTAAACCTCTTTCAGCAGGGAAGAAGCGAGAGTGACGGTACCTGCAGAAGAAGCGCCGGCTAACTACGTGCCAGCAGCCGCGGTAATACGTAGGGCGCAAGCGTTGTCCGGAATTATTGGGCGTAAAGAGCTCGTAGGCGGTTTGTCGCGTCGACTGTGAAAACTCGGGGCTCAACTCCTAGCTTGCAGTTTATACGGGCAGAC
+
GGGGGGGGGGGGGGGGGGGGGGGGGGGGGGGGGGGGGGGGGGGGGGGGGGGGGGGFGGGGGGGGGGGGGGGGGGGGGGEGGGGGGGGGGGGGGGAGGGGGGGGF9EGGFGGGGGGEGGGGGG,=FGGGGGGGGGGG7ECGGGGGGGGGGGGGFGFGGGGFGCCGGGGGGGDEGEGGGFGG@FGG7F5:*::EDCEGEFCE:88FGFCCFGGGGGGGGFCG?7C=EGFEG:=EDEDFFDF<BCD>CDDGFGFDFG:F)>357)1>*7:5?*9*)9@4:BFF*)**==469EEF0.
@M04650:207:000000000-C238N:1:1101:29302:12301 1:N:0:19
ACTCCTACGGGAGGCAGCAGTAGGGAATATTGCTCAATGGGGGAAACCCTGAAGCAGCAACGCCGCGTGGAGGATGAAGGTTTTAGGATTGTAAACTCCTTTTGTTAGAGAAGATAATGACGGTATCTAACGAATAAGCACCGGCTAACTCCGTGCCAGCAGCCGCGGTAATACGGAGGGTGCAAGCGTTACTCGGAATCACTGGGCGTAAAGAGCGCGTAGGCGGGAAAGTAAGTCAGATGTGAAATCCTGTAGCTTAACTACAGAACTGCATTTGAAACTGCTTTTCTAG
+
GGGGGGGGGGGGGGGGGGGGCFGGGGGGGGGGGGGGGGGGGGGGGGGGGGGGGGGGGGGGGGGGGGGFFGGGGGGGGGGGCAFGGGGGGAEGGGGGGFGGGGGGGGGGGGGGGGGGGGGGGGGGGGGGGGGGEFGGGDGGGGGGGGGGGGGGGGGGGGGGGGGGGGGGGGGGGGGGGGGGGGGGGGGGGGGGGGGGGGGGGGGGGGGGCGGGGGGGGGGGGDGGGGGGG*AFFGGGGGFFFGFFGG7:@GGGGCFFFFFFFFGGFGFDFFFFFFFFFFG4?9FFFFF?AFF>
@M04650:207:000000000-C238N:1:1101:12727:12308 1:N:0:19
ACTCCTACGGGAGGCAGCAGTAGGGAATATTGCTCAATGGGGGAAACCCTGAAGCAGCAACGCCGCGGGGAGGATGAAGGTTTTAGGATTGTAAACTCCTTTTGTTAGAGAAGATAATGACGGTATCTAACGAATAAGCACCGGCTAACTCCGTGCCAGCAGCCGCGGTAATACGGAGGGTGCAAGCGTTACTCGGAATCACTGGGCGTAAAGAGCGCGTAGGCGGGAAAGTAAGTCAGATGTGAAATCCTGTAGCTGAACTACAGAACTGCATTTGAAACTGCTTTTCTAG
+
EEGGGAFGEGGGGGGGGGGGGFFGGGGGGGGGC9FEGCFFGGGGGGFFG8E@EGGGCDFGGGDGGEE+:FDCC=8B<EEF<FGGGFGFFGFCFGGDGFAFFGGCE<FGFGGGGF9FADFGGGGFFGFFFGGGGGGFGFFFFCCFDEFGGGFEDGGGGGFGGB<C>CEGFGECGECGGEGE8EGGGGGGGGGGFDGGEGGCGFGGGG5>:>EFFGGCGCD>CCCF*:CCC*8EFFGF7FFF4F?FFGGF=F7CCFF46*9?FFGFFGGFFFF*96=/6AGF4)7?B763)9*6
@M04650:207:000000000-C238N:1:1101:23927:12407 1:N:0:19
ACTCCTACGGGAGGCAGCAGTGGGGAATATTGCACAATGGGCGAAAGCCTGATGCAGCGACGCCGCGTGAGGGAAGAAGGTTTTCGGATTGTAAACCTCTGTCTTCGGGGACGATAATGACGGTACCCGAGGAGGAAGCCACGGCTAACTACGTTCCAGCAGCCGCGGTAAAACGAAGGTGGCAAGCGTTGTCCGGAATTACTGGGTGTAAAGGGAGCGCAGGCGGGGTGCCAAGTTGGGTGTGATAATTATGGGCTCAACCCATCGCTTGTACTCAAACCTCGCGCTCTTG
+
FGGGGGGGGGEFGGEECCGDFFFGGECFGGGGGGGGFGGGGG>FGGGGGGCFGGGGGGGCFDEEFGEFFGEFEEC:FFG84CFDCFGFGGGGGFGFGGFGDF,CFGFGEGGGGCC7FFD@FE>=DEED=FB<7F<<:<CFFGGGE>@>,<>C@:,>F;CC@:<F8C**1*42<7C****5+:CB9=C7B?=*<+**;E8++<+++10*2+3AEF>8*)9383:=:=G=*/;:*0*<*0/))1>D>**2*2:CCF:7>F*6C57*0*/30<5)/49@4,C67(*0))).3>9<
@M04650:207:000000000-C238N:1:1101:22094:12437 1:N:0:19
ACTCCTACGGGAGGCAGCAGTGGGGAATATTGCACAATGGGCGCAAGCCTGATGCAGCCATGCCGCGTGTATGAAGAAGGCCTTCGGGTTGTAAAGTACTTTCAGCGGGGAGGAAGGTGTTGAGGTTAATAACCTCAGCAATTGACGTTACCCGCAGAAGAAGCACCGGCTAACTCCGTGCCAGCAGCCGCGGTAATACGGAGGGTGCAAGCGTTAATCGGAATTACTGGGCGTAAAGCGCACGCAGGCGGTCTGTCAAGTCGGATGTGAAATCCCCGGGCTCAACCTGGGAAC
+
GGGGGGGGGGGGGGGGGGGFFGGGGGGGGGGGGGGGGGGGGGGGGGGGGGGGGGGGGGGGGGGGGGGGGGGGGGGGGGGGGGGGGGGGGGGGGGGGGGGGGGGGGGGGGG@FGEFGGGGGGGGGGGGGGGGGGFAFFFGFGFGGGGGGGGGGGGGGGGFGGGDGGGGGGGG@GGGGFGGGGGGGGGGGGGGDGCCEGGGGGGGGGEEGGGGGDEGGGGGGGGGGGGFGGGGGFGGCFGFGFGFB:DDGFGGDGGGFFFFFGFGG:3C?FF4?BF6??BDDF>GFFFF::>>?B6
@M04650:207:000000000-C238N:1:1101:8759:12458 1:N:0:19
ACTCCTACGGGAGGCAGCAGTGGGGAATATTGCACAATGGGCGCAAGCCTGATGCAGCCATGCCGCGTGTGTGAAGAAGGCCTTCGGGTTGTAAAGCACTTTCAGCGAGGAGGAAGGGTGGTGTCTTAATACGGCATCACATTGACGTTACTCGCAGAAGAAGCACCGGCTAACTCCGTGCCAGCAGCCGCGGTAATACGGAGGGTGCAAGCGTTAATCGGAATTACTGGGCGTAAAGCGCACGCAGGCGGTCTGTTAAGTCAGATGTGAAATCCCCGGGCTTAACCTGGGAAC
+
GGGGGGGGGGGGGGGGGGGGEGGGGGGGGGGGGGGGGGGCFGGGGGGGGGEFGGGGGFGGGGGGGGGGGGGGGFGGGGGGGGGGGGGGGGGGGGGGGGGCGGGGGGGCFFCGGDFFDEFGGGGFFFGFFGGGGGDGGGGGGDGGGGFFFFDGGGGGGEGEGGDFGFGEGGDEGDGFGGFFGGFFGGFEFGDGG*:CCFFGGGGGGEGG6:CGGGCE5?F3*9=CFGGGFGGGFGDGGGFGBD@EGGGC>CCCDDF?FFFFGFCGF>C5@?@6FFF?:9D>EF*<FF=::4::34
@M04650:207:000000000-C238N:1:1101:18966:12481 1:N:0:19
ACTCCTACGGGAGGCAGCAGTAGGGAATCTTCGGCAATGGACGAAAGTCTGACCGAGCAACGCCGCGTGAGTGAAGAAGGTTTTCGGATCGTAAAACTCTGTTGGTAGAGAAGAACGTTGGTGAGAGTGGAAAGCTCATCAAGTGACGGTAACTACCCAGAAAGGGACGGCTAACTACGTGCCAGCAGCCGCGGTAATACGTAGGTCCCGAGCGTTGTCCGGATTTATTGGGCGTAAAGCGAGCGCAGGTGGTTTATTAAGTCTGGTGTAAAAGGCAGTGGCTCAACCATTGT
+
GGGGGGGGGGGGGGGGGGGGGGGGGGGGGGGGGGGGGGGGGGGGGGGGGGGGGGGGGGGGGGGGGGGGGGGGGGGGGGGGGGGGGGGGGGGGGGGGGGGGGGGGGGGGGGGGGGFCFFG8FGGGGGGGGGGGGGGGGGGGGFGGGGGGGGGGGGGGGGGGGGGGGGGGGGGGGGGGGGEGGFFGGGGGGGGGGGGGGFGGFCGGG999CGGDGE88=9CFED8:8+AGFGGGFGGEDGFDEGBEGGGGEDGGD<CF?BFFGFCFBF>:FF?FFFFF::DFF?FFFF?7?FFFF
@M04650:207:000000000-C238N:1:1101:6783:12483 1:N:0:19
ACTCCTACGGGAGGCAGCAGTGGGGAATATTGCACAATGGGCGCAAGCCTGATGCAGCCATGCCGCGTGTATGAAGAAGGCCTTCGGGTTGTAAAGTACTTTCAGCGGGGAGGAAGGTGCTGAGGTTAATAACCTCAGCAATTGACGTTACCCGCAGAAGAAGCACCGGCTAACTCCGTGCCAGCAGCCGCGGTAATACGGAGGGTGCAAGCGTTACTCGGAATCACTGGGCGGAAAGAGCGCGTAGGCGGGAAAGTAAGGCAGATGTGAAATACTGTAGCTTAACTACAGAAC
+
GGGGGGGGGGEC:FFGGGFDFFFGDGGGGGGGAFGFGGGFGGGGGGECFGGGCCFGGGGGFEDGGGGFGCEFGG9EFGD@FEGGGFFECFGEGGGGFCFGFGGBEA=@EFEGEFDE7FFDCFFGF=FFDFCFFDFFBFF=8<FFGGG>DF@FFE@@EG:BF8ACDCFGDCFGGGFCGGGFGGFGGGGF88EC5CCCFEC88**::CE=F?FEC=E*:*:<CC?59CE?CCEFF*95995C4).</9>7*>D7)/18/=*97)97F6:)*/1@?*875)*9@<F7*9962:?25(
@M04650:207:000000000-C238N:1:1101:24798:12488 1:N:0:19
ACTCCTACGGGAGGCAGCAGTGGGGAATATTGCACAATGGGCGCAAGCCTGATGCAGCCATGCCGCGTGTGTGAAGAAGGCCTTCGGGTTGTAAAGCACTTTCAGCGAGGAGGAAGGGTGGTGTCTTAATACGGCATCACATTGACGTTACTCGCAGAAGAAGCACCGGCTAACTCCGTGCCAGCAGCCGCGGTAATACGGAGGGTGCAAGCGTTAATCGGAATTACTGGGCGTAAAGCGCACGCAGGCGGTCTGTTAAGTCAGATGTGAAATCCCCGGGCTTAACCTGGGAAC
+
GGGGGGGGGGGGGGGGGGGGGGGGGGGGGGGGGGGGGGGGGGGGGGGGGGGGGGGGGGGGGGGGGGGGGFGGGGGGGGGGCCFGGGGGFGGGGGGGGGGG8FGDBFCFGGGGGGGGGGBFGCFAF9FFGDFEFGFGDCFCFF,>BCF>FGGDFEGGGGFGGGGFFFGGEG:>FGGGGGGGGGGGGGGFBBEGCEGD+;BCEE58BEGEGGGC::;8CGFGEGC=8?GGF6A*<CDGG7=DFGEFGDGC)99DDDC687=BA=DDFFF<?FF?FF:FBFGDF>4?789<<FF:7.
@M04650:207:000000000-C238N:1:1101:24157:12521 1:N:0:19
ACTCCTACGGGAGGCAGCAGTGGGGAATCTTGCACAATGGGCGCAAGCCTGATGCAGCAACGCCGCGTGCGGGAAGAAGGCCTTAGGGTTGTAAACCGCTTTCAGCAGGGAAGAAGATGACGGTACCTGTAGAAGAAGGTGCGGCCAACTACGTGCCAGCAGCCGCGGTGACACGTAGGCACCAAGCGTTGTCCGGATTTATTGGGCGTAAAGAGCTCGTAGGCGGTTCGGTAAGTCGGGTGTGAAAACTCTGGGCTCAACCCAGAGCCGCCACCCGATACTGCTGTGACTCGG
+
GGGGGGGGGGGGGGGGGGGGGGGGGGGGGGGGGGGGGGGGGGGGGGGGGGGGGGGGGGGGGGGGGGGGGGGGGGGGGGGGGGGGGGGGGGGGGGGGGGGGGGGGGGGGGGGGGGGGGGGGGGGGGGGGGGGGGGGGGGGGGGGGGGGGGGGGGGGGGGGGGGGGGGGGGGGGG?EGGGGGGGGGGGGGGEGGGGGGGCCGGGGGGGGGGGGGGGGGGGGGGGGGGGGGGGGGFGF?FGFGFGEEGGGGF:FGGGGFFFFFGFGGFGGBFFFFEFFFFFGFFFGFFFFFFFB<?(
@M04650:207:000000000-C238N:1:1101:16302:12549 1:N:0:19
ACTCCTACGGGAGGCAGCAGTAGGGAATCTTCCGCAATGGGCGAAAGCCTGACGGAGCAACGCCGCGTGAGTGATGAAGGTTTTCGGATCGTAAAACTCTGTTATTAGGGAAGAACAAATGTGTAAGTAACTGTGCATATCTTGACGGTACCTAATCAGAAAGCCACGGCTAACTACGTGCCAGCAGCCGCGGTAATACGTAGGTGGCAAGCGTTATCCGGAATTATTGGGCGTAAAGCGCGCGTAGGCGGTTTTTTAAGTCTGATGTGAAAGCCCACGGCTCAACCGTGGAGG
+
GGGGGGGGGGGGGGGGGGGGGGGGGGGGGGGGGGGGGGGGGGGGGGGGGGGGGGGGGGGGGGGGGGGFGGGGGGGGGGGGGGGGGGGGGGGGGGGGGGGGGGGGGGGGGGGGGGGGGGGGGGGGGGGGGGGGGGGGGGGGGGG<FFEGGGGGGGGGGGGGGGGGFGGGGGGGGGGGGGGGGGGGGGGGGGGGGGGGGGGGGGGGGGGGGGGGGGGGGGGGGGGGGGGGGGGGBGGGGGFGFGFFGGGGFGGG3CCFB:?FE=>G9CCFFFFFF47<?BD5),10=@F>?F>18?
@M04650:207:000000000-C238N:1:1101:12603:12599 1:N:0:19
ACTCCTACGGGAGGCAGCAGTGGGGAATTTTCCGCAATGGGCGAAAGCCTGACGGAGCAACGCCGCGTGGAGGTAGAAGGCCCACGGGTCGTGAACTTCTTTCAGCGGAGAAGAAGCAATGACGGTATCTGGGGAATAAGCATCGGCAATCCCTGCGCCAGCAGCCGCGGTAATGTAGAGGACGCAAGCGTTATCCGGAATGAGTGGGCGTAAAGCGCCTGTAGGTGGCTTTTTAAGTCCGCCGTCAAATCCCAGGGCTCAACCCTGGACAGGCGGGGGAAACTACCAAGCGGG
+
FGGGGGGGGGGGGGGGGGGGGGGGGGGG8EGAFEGGGGGGGFGGGGGGGGGGGG7FGGCG,FFGGGGGGE,CFCEGGGGC8:?+BFGF4>FG7FGE?FGG,C,,,C+F+@FGGGC==,,3@338>33@,,3@F7+@,,=FE,=@CCE*>,3,7FF77<*<=*42<F:<<C4*4,+4?B:FGE81=E88FG8*;5+0:**:E?703A5FG5:EC/<+:)1*2:E7CC?/***+9+*<CG*00))7)/9*8?0*77C)>).)+99C002,).95>)7>(-9<5<*=497:)<@((4
@M04650:207:000000000-C238N:1:1101:13690:12648 1:N:0:19
ACTCCTACGGGAGGCAGCAGTGGGGAATATTGGGCAATGGGGGCAACCCTGACCCAGCGACGCCGCGTGAGTGAAGAAATCCTTCGGGATGTAAAGCTCTGTTGTATGGGAAGAGAAGCAGACGGTACCATACGAGGAAGCCCCGGCAAACTACGTGCCAGCAGCCGCGGTAATACGTAGGGGGCAAGCGTTGTCCGGAATTACTGGGCGTAAAGCGCACGCAGGCGGACTAATAAGTCAGACGTAAAAGGCACGGGCTTACCCTGTGTAAGACATCTGATACTGTAAGTCT
+
GGGGGGGGGGGGGGGGGGGGGGGGGGGGGGGGGGGGGGGGGGGGGGGGGGGGGGGGGGGEGGGGGGGEFFGGGGGGGGGGGGGGGGGGGGGGGGGGGGGGGGGGGGGGGGGGGGGGGGGGGGGGGGGGGGGGGGGEGGGGGFGGGGGGGGGGGGGGGGGGGGGGGGGGECBEGCFGGGGGGGGGGGGGGGDGGGGGGGGGGCFGGGGGGGGGGGGGGGGDEGGGEDGGGGGGFGGGGGFGFGFDFFFGFGGGGGGFDBFFGFGGFGFB=7*@FFFFBFGFFFGFFFFFBFF4
@M04650:207:000000000-C238N:1:1101:16975:12681 1:N:0:19
ACTCCTACGGGAGGCAGCAGTAGGGAATATTGCTCAATGGGGGAAACCCTGAAGCAGCAACGCCGCGTGGAGGATGAAGGTTTTAGGATTGTAAACTCCTTTTGTTAGAGAAGATAATGACGGTATCTAACGAATAAGCACCGGCTAACTCCGTGCCAGCAGCCGCGGTAATACGGAGGGTGCAAGCGTTACTCGGAATCACTGGGCGTAAAGAGCGCGTAGGCGGGAAAGTAAGTCAGATGTGAAATCCTGTAGCTTAACTACAGAACTGCATTTGAAACTGCTTTTCTAG
+
GGGGGGGGGGGGGGGGGGGGGGGGGGGGGGGGGGGGGGGGGGGGGGGGGGGGGGGGGGGGGGGGGGGGGGGGGGGGGGGGGGGGGGGGGGGGGFGGGGGGGGGGGGGGGGGGGGGGGGGGGGGGGGGGFGGGGGGGGFGGGGGGGGGGGGGGGGGGGGGGGGGGGGDGGGGGGGGGGGGGGGGGGGGGGGGGFGGGGGGGGGGGGGGGGGGGGGGGGGGGDGGGGGGGG5@FFGGGGGFGFGFFGGGGFGGGGGGF=FFFGFCFFGGFFFFFFFFF>BGFFAGFFFFFFF42
@M04650:207:000000000-C238N:1:1101:24309:12708 1:N:0:19
ACTCCTACGGGAGGCAGCAGTAGGGAATATTGCTCAATGGGGGAAACCCTGAAGCAGCAACGCCGCGTGGAGGATGAAGGTTTTAGGATTGTAAACTCCTTTTGTTAGAGAAGATAATGACGGTATCTAACGAATAAGCACCGGCTAACTCCGTGCCAGCAGCCGCGGTAATACGGAGGGTGCAAGCGTTACTCGGAATCACTGGGCGTAAAGAGCGCGTAGGCGGGAAAGTAAGTCAGATGTGAAATCCTGTAGCTTAACTACAGAACTGCATTTGAAACTGCTTTTCTAG
+
GGGGGGGGGGGGGGGGGGGGGGGGGGGGGGGGGGGGGGGGGGGGGGGGGGGGGGGGGGGGGGGGGGGGGGGGGGGGGGGGGGGGGGGGGG8FFGGGGGGGGGGGGFGGFGGFFGGGGGGGGGGGGGFGGFGGGEFGGGFGGGGGGGGFFDGDGGGEFGGFGGGGGGGGGEGGGFFGGGDG88B8FFGGEGEEGGGGGGGGGGGGGGGGECCCCFD*=<DGGGG?EEGEEGGGFGGFCFFFFGFFGFDC@GFCGGGFFFF??F77:4:0)19@4=FF>2CFFDGF?=F229@<
@M04650:207:000000000-C238N:1:1101:11139:12745 1:N:0:19
ACTCCTACGGGAGGCAGCAGTGGGGAATATTGCACAATGGGCGCAAGCCTGATGCAGCCATGCCGCGTGTATGAAGAAGGCCTTCGGGTTGTAAAGTACTTTCAGCGAGGAGGAAGGCATTGAGGTTAATAACCTCAGTGATTGACGTTACTCGCAGAAGAAGCACCGGCTAACTCCGTGCCAGCAGCCGCGGTAATACGGAGGGTGCAAGCGTTAATCGGAATTACTGGGCGTAAAGCGCACGCAGGCGGTCTGTCAAGTCGGATGTGAAATCCCCGGGCTCAACCTGGGAAC
+
GGGGGGGGGGGGGGGGGGGGGGGGGFGGGGGGGGGGGGGGGGGGGGGGGGGGGGGGGGGGGGGGGGGGGGGGGGGGGGGGGGGGGGGGGGGGGGGGGGGGGGGGGGGGGGGGGGGGGGGGGGGGGGGGGGGGGGFGGGEGGFCGGFGGGGGGGGGGGGGGGGGGGGGGGGGGGGGGGGGGGGGGGGGGGGGGGGGGGGGGGCEGGGGGGFGGGGGGGGGGDCCGGGGGGGFGDGGECFFGFGFFGGGGFGGDDGGF6FFFGFD3<CC>FFF@FFFFFFDDE0CFF4F7?FF?:8
@M04650:207:000000000-C238N:1:1101:4574:12751 1:N:0:19
ACTCCTACGGGAGGCAGCAGTAGGGAATCTTCGGCAATGGACGAAAGTCTGACCGAGCAACGCCGCGTGAGTGAAGAAGGTTTTCGGATCGTAAAACTCTGTTGGTAGAGAAGAACGTTGGTGAGAGTGGAAAGCTCATCAAGTGACGGTAACTACCCAGAAAGGGACGGCTAACTACGTGCCAGCAGCCGCGGTAATACGTAGGTCCCGAGCGTTGTCCGGATTTATTGGGCGTAAAGCGAGCGCAGGTGGTTTATTAAGTCTGGTGTAAAAGGCAGTGGCGCAACCATTGT
+
GGFGGGGGDGGGGGGGGGFGGGGGGGFGGGGGGGGGGGGGGGGGG@FGGGGGGFEGGGGFDFGGGGGFEGDEFGGGGGGGGGFGGGGGCFGGGGGGGGGGGGF?BFGGFGGGGGGGGDGFGGGGFGGGGGFFCCGGDDFGGCGFGGGGD3DFFGGF,FFGGGGGGGGGGGEGGGGFGGEG7EGGGGGGGCGEGGBEGGGGGGGGGG?9CEEGGGEDGGGFGDC*;+<+AF?FFGDCDF?GFCD>DCDDFGGGC<CF?BF?FF>78CDF>FFF**.810767?)7<>:76**))
@M04650:207:000000000-C238N:1:1101:7281:12887 1:N:0:19
ACTCCTACGGGAGGCAGCAGTAGGGAATCTTCGGCAATGGACGAAAGTCTGACCGAGCAACGCCGCGTGAGTGAAGAAGGTTTTCGGATCGTAAAACTCTGTTGGTAGAGAAGAACGTTGGTGAGAGTGGAAAGCTCATCAAGTGACGGTAACTACCCAGAAAGGGACGGCTAACTACGTGCCAGCAGCCGCGGTAATACGTAGGTCCCGAGCGTTGTCCGGATTTATTGGGCGTAAAGCGAGCGCAGGTGGTTTATTAAGTCTGGTGTAAAAGGCAGTGGCTCAACCATTGT
+
GGGGGGGGGGGGGGGGGGGGDFGGDGGGGGGGGGGGGGGGGGGGEFGGGGGGGGGGGGGGGGGGGGGFGGGGGGGGGGGGCDGGGGGGGGEGGGGGGGGGGGGGGGGGGGGGGGGGGGGFG=FGGGGGGGGGGGGGGGGGGGGGGGGGGGGGGGGG7@CGGGGGFGGGGGGGGGGGGGGGGGGGGGGGGGGEGGCEGGGGGGFGGGGGGGGGGD8CGDFGGG8:CCCGGGGFFGGDGGFGFDFBGGDDE1>F<CFFFF68?=F7FGGFFFFF?FFFF?DFFBFFFFF??F4)6
@M04650:207:000000000-C238N:1:1101:13855:12904 1:N:0:19
ACTCCTACGGGAGGCAGCAGTGGGGAATATTGCACAATGGGCGCAAGCCTGATGCAGCCATGCCGCGTGTATGAAGAAGGCCTTCGGGTTGTAAAGTACTTTCAGCGAGGAGGAAGGCATTGAGGTTAATAACCTCAGTGATTGACGTTACTCGCAGAAGAAGCACCGGCTAACTCCGTGCCAGCAGCCGCGGTAATACGGAGGGTGCAAGCGTTAATCGGAATTACTGGGCGTAAAGCGCACGCAGGCGGTCTGTCAAGTCGGATGTGAAATCCCCGGGCTCAACCTGGGAAC
+
GGGGGGGGGGGGGGGGGGGGGGGGGGGGGGGGGGGGGGFFGGGGGGGGGGGGGGGGGGGGGGGGGGGGGGGFGGGGGGGGGGGGGGGGGGGGGGGGGGGGGGGGGGGEGGGGGEGGGGGGGGGGGFGGGGGGGGCFGGGGGGGGGGGGGGGGGGGGGEFGGGGGGGGGGGGGGGGGGGGGGGGGGGGFGGGGGGGGGGGGEECDEGGGGFGGGGGGGFGGGGGGGGGGGC=FDEGEGGFGFGFFGDD3@DDGGGGFFF??G?DCD5C:89F?FF:F<>GFFFGF4?F(8F>080
@M04650:207:000000000-C238N:1:1101:22063:12907 1:N:0:19
ACTCCTACGGGAGGCAGCAGTAGGGAATCTTCCGCAATGGGCGAAAGCCTGACGGAGCAACGCCGCGTGAGTGATGAAGGTTTTCGGATCGTAAAACTCTGTTATTAGGGAAGAACAAATGTGTAAGTAACTGTGCATATCTTGACGGTACCTAATCAGAAAGCCACGGCTAACTACGTGCCAGCAGCCGCGGTAATACGTAGGTGGCAAGCGTTATCCGGAATTATTGGGCGTAAAGCGCGCGTAGGCGGTTTTTTAAGTCTGATGTGAAAGCCCACGGCTCAACCGTGGAGG
+
GGGGGGGGGGGGGGGGGGGGGGGGGGGGGGGGGGGGGGGGGGGGGGGGGGGGGGGGGGGGGGGGGGGGGGGGGGGGGGGGGGGGGGGGGGGGGGGGGGGGGGGGGGGGGGGGGGGGGGGGGGGGGGGGGGGGGGCCFGGGGGGGGGGGGGGGGGFGGGFGGGGGGGGGGGGGGGGGGGGGGGGGGGGGGGGGGGGGGGGGGGGGGFGGGGGGGGGCGGGGGCGGGGGGGGCFEGGGGGFGFGFFGGGGFGGGGGGFEFFFGFGG?FGFFFFF=FFFFF:@@BGFFFFFFFFF?B
@M04650:207:000000000-C238N:1:1101:13471:12932 1:N:0:19
ACTCCTACGGGAGGCAGCAGTGGGGAATATTGCACAATGGGCGAAAGCCTGATGCAGCGACGCCGCGTGAGGGAAGAAGGTTTTCGGATTGTAAACCTCTGTCTTCGGGGACGATAATGACGGTACCCGAGGAGGAAGCCACGGCTAACTACGTGCCAGCAGCCGCGGTAAAACGTAGGTGGCAAGCGTTGTCCGGAATTACTGGGTGTAAAGGGAGCGCAGGCGGGACGGCAAGTTGGGTGTGAAATCTATGGGCTCAACCCATAGCGGGCATTCAAAACTGCTGTTCTTG
+
GGGGGGGGGGGGGGGGGGGGGGGGGGGGGGGGGGGGGGGGGGGGGGGGGGGGGGGGGGGGGGGGGGGGGGGGGGGGGGGGGGGGGGGGGGGGGGGGGGGGGGGGGGGGGGGGGGGGGGGGGGGGGGGGGGGGGGGGGGGGGGGGCFGGGGGGGGGGGGGGGGGFGGGG<EGGFGGCEGGGGGGGGGGGBGGGGGGGGGGGGGGGGG?EEFGGGGGGGGGGGDEEGGGC=D=7)>FF7FFD5CDDGFGGFGGDFGGF:5???FGGFGG75)73).99)6FF::FFFFF7AFFF
@M04650:207:000000000-C238N:1:1101:11095:12943 1:N:0:19
ACTCCTACGGGAGGCAGCAGTGGGGAATTTTGCGCAATGGGCGAAAGCCTGACGCAGCAACGCCGCGTGCGGGATTGAAGGCCTTCGGGTCGTAAACCGCTTTCAGCAGGGAAGATAATGACGGTACCTGCAGAAGAAGCTCCGGCTAAATACGTGCCAGCAGCCGCGGTAATACGTATGGAGCAAGCGTTATCCGGATTCATTGGGCGTAAAGCGCGCGTAGGCGGCTTGTTAAGCAAGGTGTTAAATCTGAGGGCTCAACCCTCATCCGCATCTTGAACTGGCAGGCTTG
+
GGGGGGGGGGGGGGGGGGGGGGGGGGGGGGGGGGGDGGGGGGGGGGGGGGGGGGGGGGGGGGGGGGGGGGGGGGGGGGGGGGGGGGGGGGGGDGGGGGGGGGGGGGGGGGGGCF>DFGGGGGGGGGGGGGGGGGGGGGGGGGGGGGCGGGGGGGGGGGGGGGGGGGGGGGGGGGGGGGFGGGGGGGFGGGGGGGGGGGGCFFFGGGF=EEGDGGGGGGGG?DGEG=EGGGGGFGGGGGFGFD??GFC7@FGGFGGFDFFFGFGD)<C6@FFFEB@6<A:?FBFFFF50;F)(
@M04650:207:000000000-C238N:1:1101:5051:12957 1:N:0:19
ACTCCTACGGGAGGCAGCAGTGGGGAATATTGCACAATGGGCGCAAGCCTGATGCAGCCATGCCGCGTGTGTGAAGAAGGCCTTCGGGTTGTAAAGCACTTTCAGCGAGGAGGAAGGGTGGTGGCTTAATACGGCATCGCATTGACGTTACTCGCAGAAGAAGCACCGGCTAACTCCGTGCCAGCAGCCGCGGTAATACGGAGGGTGCAAGCGTTAATCGGAATTACTGGGCGTAAAGCGCACGCAGGCGGTCTGTTAAGTCAGGTGTGAAATCCCCGGGCTTAACCTGGGAAC
+
FGGGGGGGGGGFFGGGGGGCFGGGGGG8FGGGGGGGGGGGGGGDGGGGGGGFGGFGEFGFFEGGGGC@@FGFGGFDGGGGFGGGGGF7FEGGGGFGGGGGGGGGGGEGEGGEF8AFGGFFEGG+ADGFD,CFG>CCCFGEF7@AFFGG@EFGGGGGGDDEEGGGGGGGGE7:<ECGDGGGGCC6CFGGGGGG>C7CCCEFGECEGEEGGGG=5*;*:C7D*>EGGGEGCF;5>*7=9:6C;D@)>DDDDDCCGGGF6BB@9BC*)?6AB@=@FB:4(4DB>6FFFF?9(75(5-
@M04650:207:000000000-C238N:1:1101:25390:12986 1:N:0:19
ACTCCTACGGGAGGCAGCAGTGGGGAATATTGCACAATGGGCGCAAGCCTGATGCAGCCATGCCGCGTGTATGAAGAAGGCCTTCGGGTTGTAAAGTACTTTCAGCAGGGAAGATAATGACGGTACCTGCAGAAGAAGCTCCGGCTAAATACGTGCCAGCAGCCGCGGTAATACGTATGGAGCAAGCGTTATCCGGATTCATTGGGCGTAAAGCGCGCGTAGGCGGCTTGTTAAGCAAGGTGTTAAATCTGAGGGCTCAACCCTCATCCGCATCTTGAACTGGCAGGCTTGAGG
+
GGGGGGGGGGGGGGGGGGGGGGGGGGGGGGGGGGGGGGGGGGGGGGGGGGGGGGGGGGGGGGGGGGGGGGGGGGGGGGGGGGGGGGGGGGGGGGGGGGGGGGGGGGGGGGGGGGGGGGGGGGGGGGGGGGFGGGGGGGGGGGGGGGGGGGGGGGGFCGGGGGGGGGGECGGGGGGGGGGGGGGGGGGGEEDGGGGGDDECFFGCFGGGGGGGGGGGGGDGGGEGEGGG7<GCFGGGGGFFFGFECFGGFGGCFGGFFFFFGFGFFFC<=BF:BEFF9AC4@?GFFFF>8?B:?(
@M04650:207:000000000-C238N:1:1101:6401:12998 1:N:0:19
ACTCCTACGGGAGGCAGCAGTAGGGAATCTTCGGCAATGGACGAAAGTCTGACCGAGCAACGCCGCGTGAGTGAAGAAGGTTTTCGGATCGTAAAACTCTGTTGGTAGAGAAGAACGTTGGTGAGAGTGGAAAGCTCATCAAGTGACGGTAACTACCCAGAAAGGGACGGCTAACTACGTGCCAGCAGCCGCGGTAATACGTAGGTCCCGAGCGTTGTCCGGATTTATTGGGCGTAAAGCGAGCGCAGGTGGTTTATTAAGTCTGGTGTAAAAGGCAGTGGCTCAACCATTGT
+
GGGGGGGGGGGGGGGD@CFGGCFGGGGGGGGGGCFEGGGGGGGGGGDGGGGGGGGCFECGGGGGGGGEGD7FF?FFFCFFGAFGGGGG>FGGGGDFGGGGGGG9FFEGG,E<EFGGGGGFGGFGGGF@A=CE,AFFFEGGGG9FFGGGGEGFGGGGCFGGF>F:8CFGGGG>FGGGGGGGGGGGGGGFGG*C*CEEEGGGGGC*8BCGGG=CGGEEGGGG8CEECC+CC>9*5>DCG**:;*>DDC)7>7>FCCG:FFF477CF=<C1>F?4B*))3:FF?15<*9<:0/6:A
@M04650:207:000000000-C238N:1:1101:27347:13026 1:N:0:19
ACTCCTACGGGAGGCAGCAGTGGGGAATATTGCACAATGGGCGCAAGCCTGATGCAGCCATGCCGCGTGTGTGAAGAAGGCCTTCGGGTCGTAAAGCACTGTCAGCGAGGAGGAAGGGTGGCGTCTTACGACGGCATAACATCGACGATACTCGCAGAAGCAGCACCGGTTAACTTCGTGCCACCAGCCTCGGTAAGAAGCAGGGGGCAAGAGGTAATCGGAATTACTGGGCGTAACGCGCACGCAGGCCGCCCGTTACGTCCGCGGTGAAATCCCCGGGTCTAACCCGGGGA
+
<FGGGGGFFCCFGGEGGCFGF,C@CCFF,<F,CFGGGGD9FGE@FECDGFGGG<@EFG@G<EFGGGGGGC=CEG9EE8=FEGGDGGEGG:FCGG7,E8FF=A?F,A=4@C7+C@A,++FFF,C+++3,3+@3@+++>7,>,,,@5C*****7@F711<FF7CAE@:;=:14;,2++512<8*++*32B***=C**1+3+5+<**2/:*//***/3<+0:5*9*2+3+<:*2*.//17*7).).)3>7))*))1)98>))0*0*1.))478460*)031)0)-2*/=)((0)(,
@M04650:207:000000000-C238N:1:1101:25263:13051 1:N:0:19
ACTCCACGGGAGGCAGCAGTGGGGAATATTGGGCAATGGGGGCAACCCTGACCCAGCGACGCCGCGTGAGTGAAGAAATCCTTCGGGATGTAAAGCTCTGTTGTATGGGAAGAGAAGCAGACGGTACCATACGAGGAAGCCCCGGCAAACTACGTGCCAGCAGCCGCGGTAATACGTAGGTCCCGAGCGTTGTCCGGATTTATTGGGCGTAAAGCGAGCGCAGGTGGTTTATTAAGTCTGGTGTAAAAGGCAGTGGCTCAACCATTGTATGCATTGGAAACTGGTAGACTTG
+
GGGGGGGEFGGDGGGGGGGGGGGGDGGGGGGGGGGGGGGGGGGGGGGGGGGGGGGGGGGGGGGGGGGGGGGGGGGGGGGGGGGGGGGGGGGGGGGGGGGGGGGGFFGGGGGGGGGGGGGGGGGGGGGGGGGGGGGGFGGGGGGGGGGGGGGGGGGGGGGGFFFGGGGGGGGGGGGGGGGGGGGGGDGGGGGGGGFGG5*;F@FGFGGFDEGGGFDGGGGGGGGGGGGGGFGGFGCGGGFGFGFFFCGDFGGGDFGF3)0=FFGDFD7AFFFF=BF4:?GFF<F:@@@BFFF7
@M04650:207:000000000-C238N:1:1101:14289:13072 1:N:0:19
ACTCCTACGGGAGGCAGCAGTGGGGAATTTTCCGCAATGGGCGAAAGCCTGACGGAGCAATGCCGCGTGGAGGTAGAAGGCCTACGGGTCGTGAACTTCTTTTCCCGGAGAAGAAGCAATGACGGTATCTGGGGAATAAGCACCGGCTAACTCCGTGCCAGCAGCCGCGGTAATACGGAGGGTGCAAGCGTTAATCGGAATTACTGGGCGTAAAGCGCACGCAGGCGGTCTGTTAAGTCAGATGTGAAATCCCCGGGCTTAACCTGGGAACTGCATTTGAAACTGGCAGGCT
+
GGGGGGGGGGG7FGGGGGGGCCGGFGGGGGGGGGGGGGGGEFFGGGGGGGFGGGGGGGGGGGGCFCGGGGGGGGGGGGGGGGGGGFGGFGGGGGGGGGFDGGGF<?C@@CFGGGGGGGGGGB<+C=DGFF9FFCCEFC<D<FGGGDGGGFF;CFGF7CCFGFCGGGGGGGGGG<EFGGDGGGEGGGGGF>EGG5F9CCC?CGGDFG?5>EGGC=FC=D<CCD5CCC7E>>C*1C>7C77FF7=7777>/*:7<353@>>:6**29471@)7)9?B=>ACFF>C=F44733>:
@M04650:207:000000000-C238N:1:1101:16335:13085 1:N:0:19
ACTCCTACGGGAGGCAGCAGTAGGGAATATTGCTCAATGGGGGAAACCCTGAAGCAGCAACGCCGCGTGGAGGATGAAGGTTTTAGGATTGTAAACTCCTTTTGTTAGAGAAGATAATGACGGTATCTAACGAATAAGCACCGGCTAACTCCGTGCCAGCAGCCGCGGTAATACGGAGGGTGCAAGCGTTACTCGGAATCACTGGGCGTAAAGAGCGCGTAGGCGGGAAAGTAAGTCAGATGTGAAATCCTGTAGCTTAACTACAGAACTGCATTTGAAACTGCTTTTCTAG
+
GGGGGGGGGGGGGGGGGGGGCFGGGGGGGFGGGGCECFGGGGGGGGGF@FFGGGGFGEGGFGCFFFGGGGGGGGGGGGGGFGFGGGGGGGGGGGGGGGGGDFFGGGGGGGGGGGFFFECGGGGGGGGGGGGGGGFDFEGGGGGGGEGGGECFFFGGGGGFGGFGGGGGGGGGGFFEEGGGGGGGGGFEGDCECDGGGGGGGGGGGGGGCEGGFGGFCDDCCCCEGGGGGGGGFGGGFGFG=FFFGGGFFFCGFGGFFFFFG6FFFGG?F4?FF==9AFGBF2C=FB=?<FFB
@M04650:207:000000000-C238N:1:1101:27224:13105 1:N:0:19
ACTCCTACGGGAGGCAGCAGTGGGGAATATTGCACAATGGGCGCAAGCCTGATGCAGCCATGCCGCGTGTATGAAGAAGGCCTTCGGGTTGTAAAGTACTTTCAGCGGGGAGGAAGGTGTTGAGGTTAATAACCTCAGCAATTGACGTTACCCGCAGAAGAAGCACCGGCTAACTCCGTGCCAGCAGCCGCGGTAATACGGAGGGTGCAAGCGTTAATCGGAATTACTGGGCGTAAAGCGCACGCAGGCGGTCTGTCAAGTCGGATGTGAAATCCCCGGGCTCAACCTGGGAAC
+
GGGGGGGGGGGGGGGGGGGGGGGGGGGGAFGGGGGGGGFFGGGGGGGGGGGGGGGGGGGGFGGGGGGGGGGGFGFFFGGGGGFGGGGGGEGGFGGGGGGGGGGGFGGGDECGGGGFGGGGDFFGGGGGGGEFGGGGGGGGGAEGGGGFGBFGGGGGEGGGGGGGGGGGGG7:FGC,CGGGCF;FGGCFGGGGGCEECFFGBEGGGGDGGGFGGEGGFGGG5CCEGGGGGFGG@CGGGGFG>D>3DG5DBDDGGGGFFFF@AFDCEDD?F?4*98F?:6<3)-979FF7<@)(4-
@M04650:207:000000000-C238N:1:1101:24423:13134 1:N:0:19
ACTCCTACGGGAGGCAGCAGTAGGGAATCTTCGGCAATGGACGAAAGTCTGACCGAGCAACGCCGCGTGAGTGAAGAAGGTTTTCGGATCGTAAAACTCTGTTGGTAGAGAAGAACGTTGGTGAGAGTGGAAAGCTCATCAAGTGACGGTAACTACCCAGAAAGGGACGGCTAACTACGTGCCAGCAGCCGCGGTAATACGTAGGTCCCGAGCGTTGTCCGGATTTATTGGGCGTAAAGCGAGCGCAGGTGGTTTATTAAGTCTGGTGTAAAAGGCAGTGGCTCAACCATTGTT
+
GGGGGGGGGGGGGGGGGGGGGGGGGGGGGGGGGGGGGGGGGGGGGGGGGGGGGGGGGGGGGGGGGGGGGGGGGGGGGGGGGGGGGGGGGGGGGGGGGGGGGGGGGGGGGGGGGGGGGFGGGGGGGGGGGGGGGGGGGGGGGGGGGGGGGGGGGGGGGGGGGGGGGGGGGDEGGGGGGGGGGGGGGGGGGGGGGGGGGGGFGGGGGGFGGGGGGG8CEGDGEGC*;6A?CGGGFGGGGGFGFGFFGGGGFCCDCDFFFFFFGFFGFFGFFFFFFFFFFFGF:?<@FF@3?FFFF)
@M04650:207:000000000-C238N:1:1101:11749:13143 1:N:0:19
ACTCCTACGGGAGGCAGCAGTAGGGAATTTTCGTCAATGGGGGAAACCCTGAACGAGCAATGCCGCGTGAGCGAAGAAGGATTTCGGTCTGTAAAGCTCTGTTGTAAAGGAAGAAAGCCAAGTAGAGGAAATGTTACTTGGTTGACGGTACTTTACCAGAAAGCCACGGCTAACTACGTGCCAGCAGCCGCGGTAATACGTAGGTGGCAAGCGTTATCCGGAATTATTGGGCGTAAAGGGTGCGTAGGCGGTCTAATAAGTCTGAAGTAAAAGCCAGTGGCTCAACCACTGTCC
+
GGGGGGGGGGGGGGGGGGGGGGGGGGGGGGGGGGGGGGGGGGGGGGGGGGGGGGGGGGGGGGGGGGGGGGGGGGGGGGGGGGGGGGGGGGGGGGGGGGGGGGGGGGGGGGGGGGGGGGGGGGGGGFGGCEGGGFGGGGGGGGGGGGGGGGGGGGGGGGGGGGGGGGGGFGGGCFGGGEGGGGGGGGGGGDCEGGGGGGGGGFFCGFDGGGFGGGGGGGCDDDCF6C9<FF=CBC3EGGFGFG3BCDGGFGCCDG=F=FFFCFFG47*<FF@FBFFFBFGFFFGF?FFFFFFFBD
@M04650:207:000000000-C238N:1:1101:13290:13205 1:N:0:19
ACTCCTACGGGAGGCAGCAGTAGGGAATATTGCTCAATGGGGGAAACCCTGAAGCAGCAACGCCGCGTGGAGGATGAAGGTTTTAGGATTGTAAACTCCTTTTGTTAGAGAAGATAATGACGGTATCTAACGAATAAGCACCGGCTAACTCCGTGCCAGCAGCCGCGGTAATACGGAGGGTGCAAGCGTTACTCGGAATCACTGGGCGTAAAGAGCGCGTAGGCGGGAAAGTAAGTCAGATGTGAAATCCTGTAGCTTAACTACAGAACTGCATTTGAAACTGCTTTTCTAG
+
GGGGGGGGGGGGGGGGGGGGGGGGGGGGGGGGGGGGGGGGGGGGGGGGGGGGGGGGGGGGGGGGGGGGGGGGGGDGGGGGGGGGGGGGGGGGFGGGGGGGGGGGGGGGGGGGGGGGGGGGGGGGGGGGGGGGGGGGGGGGGGGGGGGGGGGGGGGGGGFGGGGGGGGGGGGGGGGGEGGGGGGGGGGGGGGGFGGGGGGGGGGGGGGGCEGGGFGFGGGGEGGGGGGGGGGGFGGGFGFGFGFFGGGGFGGG:CGFFBFFGFFGFGGFFFF4BFFFBFGFF9FFF4@8AFFF
@M04650:207:000000000-C238N:1:1101:18334:13241 1:N:0:19
ACTCCTACGGGAGGCAGCAGTAGGGAATATTGCTCAATGGGGGAAACCCTGAAGCAGCAACGCCGCGTGGAGGATGAAGGTTTTAGGATTGTAAACTCCTTTTGTTAGAGAAGATAATGACGGTATCTAACGAATAAGCACCGGCTAACTCCGTGCCAGCAGCCGCGGTAATACGGAGGGTGCAAGCGTTAATCGGAATTACTGGGCGTAAAGCGCACGCAGGCGGTCTGTCAAGTCGGATGTGAAATCCCCGGGCTCAACCTGGGAACTGCATTCGAAACTGGCAGGCTAG
+
GGGGGGGGGGGGGGGGGGGGGGGGGGGGGGGGGGGGGGGGGGGGGGGGGGGGGGGGGGGGGGGGGGGGGGGGGGGGGGGGGGGGGGGGGGGGGGGGGGGGGGGGGGGGGGGGGGGGGGGGGGEGGGGGGGGGGGGGGGGGGGGGGGGGGGGGGGGGGGGGGGGGGGGGGGGGGGGEEGGGGGGGGGGGEGGGGGGGGGGGGGGGGGGGGGGGGGGGGGGDGGGGGGGGGGGGFGGGGGFGDGFFGGGGF6CCGGGFFFFFGFGGFGGBFFFFF?FFDAGED2FF@FFFFFFB
@M04650:207:000000000-C238N:1:1101:19875:13269 1:N:0:19
ACTCCTACGGGAGGCAGCAGTGGGGAATATTGCACAATGGGCGCAAGCCTGATGCAGCCATGCCGCGTGTATGAAGAAGGCCTTCGGGTTGTAAAGTACTTTCAGCGGGGAGGAAGGTGTTGAGGTTAATAACCTCAGCAATTGACGTTACCCGCCGAGGAAGCACCGGCTAACTCCGTGCCAGCAGCCGCGGTAATACGTATGGTGCAAGCGTTAATCGGAATTACTTGGCGTAAAGCGCACGCAGGCGGACTAATAAGTCAGAGGTAAAAGTCCCGGGCTTGCCCTCTGGA
+
GGGGGGGGGGGGGGGGGGGGGGGGGGGGGGGGGGGGGGGGGGEEEGFGGGGGGGGGGGCG<FGGGGGGGE,EFGGGGDGG8FGGGGG=FGGGGGGGB?FGDGG?,C:CEGG:FF<>:FEA>B5B8=<3@<F9<>EGGFF,>BGGCAB:<,+@@7@*3C*1>8<F?FCG7@@:FF@CFGG*::+?C868*3:*=1:*<+<;+++;*02?:?:5ECEEC00//11:@CGG+7++7CDE<CFG))057DD).7)17)**9*99390?@**.9??@B*9*)(97>>F))06(.06)4
@M04650:207:000000000-C238N:1:1101:5089:13270 1:N:0:19
ACTCCTACGGGAGGCAGCAGTGGGGAATATTGCACAATGGGCGAAAGCCTGATGCAGCGACGCCGCGTGAGGGAAGAAGGTTTTCGGATTGTAAACCTCTGTCTTCGGGGACGATAATGACGGTACCCGAGGAGGAAGCCACGGCTAACTACGTGCCAGCAGCCGCGGTAAAACGTAGGTGGCAAGCGTTGTCCGGAATTACTGGGCGTAAAGCGCACGCAGGCGGTCTGTTAAGTCAGATGTGAAATCCCCGGGCTTAACCTGGGAACTGCATTTGAAACTGGCAGGCTAG
+
GGGGGGGGGGGGGGGGGGGGGGGGGGGGGGGGGGGGGGGGGGGGGGGGGGGGGGGGGGGCGGGGGGGGGGGGGGGGGGGGGGGGGGGGCGGGGGGGGGGGGGGGGGGGGGGGGGGFGGGGGGGGGGGFF>CG:FCGGGGGGGGGGGEFGGFGGGG*FCFEGGGGGGGG77FFCFCCFGG<+;<6EGGGECEEC7CEG5A6CGGGGGGGEGGFGGGGD<CDEGGGGGG5CFG7FGGC7FFGFGFF>CF=F74>/9DE>::@?FGGFGG(<FF*76B?ADGF6AGF>>DF1<@F
@M04650:207:000000000-C238N:1:1101:13573:13285 1:N:0:19
ACTCCTACGGGAGGCAGCAGTGGGGAATATTGCACAATGGGCGCAAGCCTGATGCAGCCATGCCGCGTGTATGAAGAAGGCCTTCGGGTTGTAAAGTACTTTCAGCGGGGAGGAAGGCGATAAGGTTAATAACCTTGTCGATTGACGTTACCCGCAGAAGAAGCACCGGCTAACTCCGTGCCAGCAGCCGCGGTAATACGGAGGGTGCAAGCGTTAATCGGAATTACTGGGCGTAAAGCGCACGCAGGCGGTCTGTCAAGTCGGATGTGAAATCCCCGGGCTCAACCTGGGAAC
+
GGGGGGGGGGGGGGGGGGGGGGGGGGGGGGGGGGGGGGGGGGGGGGGGGGGGGGGGGGGGGGGGGGGGGGGGGGGGGGGGGGGGGGGGGGGGGGGGGGGGGGGGGGGGGGGGGGGGGGGGGGGGGDGGGGGGGGGGGGGGGGGGGGGGGGGGGGGGGGGGGGGGGGGGGGGGGGGGGGGGGGGGGGGGGGGGGEGGGGGGGGGGGGGDGGGGGCEGGGGGGGGGGGFGGGGF>GDCGGFGFGFF:DDGBGG5CDFFFFFFGFGGE3)(9@FFFFFFFFGFD>GFFFF78FF:?(
@M04650:207:000000000-C238N:1:1101:16153:13297 1:N:0:19
ACTCCTACGGGAGGCAGCAGTGGGGAATATTGCACAATGGGCGCAAGCCTGATGCAGCCATGCCGCGTGTATGAAGAAGGCCTTCGGGTTGTAAAGTACTTTCAGCGAGGAGGAAGGCGACAAGGTTAATAACCTTGTCGATTGACGTTACTCGCAGAAGAAGCACCGGCTAACTCCGTGCCAGCAGCCGCGGTAATACGTAGGTCCCGAGCGTTGTCCGGATTTATTGGGCGTAAAGCGAGCGCAGGTGGTTTATTAAGTCTGGTGTAAAAGGCAGTGGCTCAACCATTGTAT
+
GGGGGGGGGGGGGGGGGGGGFGGGGGGGGGGGGGGGGGGGGGGGGGGGGGGGGGGGGGGGGGGFGGGGGGGFGGGFGGGGGGGGGGGGGGGGGGGGGGGGGGGGGGGGGGGGGGGGGGGGGGGGGGGGGGGGGGGGGGGGGGGGGGGGGGGGGGGGDFGGGGGGGGGGGGGGGGGGGGGGGGGGGGGGGGGGGGGBFC9FFGGGGGGGGGGGGGGGGGGD55;5CFGGGGGGFEGEGGFDBDBFDGGD7CD75CFFFFFF:**?:7>36*96*<4@:16@>69FFFFF?@*).)
@M04650:207:000000000-C238N:1:1101:17623:13331 1:N:0:19
ACTCCTACGGGAGGCAGCAGTAGGGAATCTTCGGCAATGGGGGCAACCCTGACCGAGCAACGCCGCGTGAGTGAAGAAGGTTTTCGGATCGTAAAACTCTGTTGTTAGAGAAGAACGTTAAGTAGAGTGGAAAATTACTTAAGTGACGGTATCTAACCAGAAAGGGACGGCTAACTACGTGCCAGCAGCCGCGGTAATACGTAGGTCCCAAGCGTTGTCCGGATTTATTGGGCGTAAAGCGAGCGCAGGTGGTTTCTTAAGTCTGATGTAAAAGGCAGTGGCTCAACCATTGTG
+
GGGGGGGGGGGGGGGGGGGGGGGGGGGGGGGGGGGGGGGGGGGGGGGGGGGGGGGGGGGGGGGGGGGGGGGGGGGGGGGGGGGGGGGGGGGGGGGGGGGGGGGGGGGGGGFGGGFGGGGGGGGGGGGGFGCGGGGGGGGGFGGGGGGGGGGGGGGGGGGGGGGGGGGGGGGGGGGFFGGGGGGGGGGFGGCGGGGGGGGGCCCC8FFEGGGGGGGGGGGGGGGGGGGGFCFFFEGDGGFGEGFFGCDDEFGFGGFBFFF4<BFG*:>AFFFFF=5>7(*95<C?FFF:?FFAA)
@M04650:207:000000000-C238N:1:1101:27258:13335 1:N:0:19
ACTCCTACGGGAGGCAGCAGTGGGGAATATTGCACAATGGGCGCAAGCCTGATGCAGCCATGCCGCGTGTATGAAGAAGGCCTTCGGGTTGTAAAGTACTTTCAGCGGGGAGGAAGGTGTTGAGGTTAATAACCTCAGCAATTGACGTTACCCGCAGAAGAAGCACCGGCTAACTCCGTGCCAGCAGCCGCGGTAATACGGAGGGTGCAAGCGTTAATCGGAATTACTGGGCGTAAAGCGCACGCAGGCGGTCTGTCAAGTCGGATGTGAAATCCCCGGGCTCAACCTGGGAAC
+
GGGGGGGGGGGGGGGGGGGGGGGGGGGGGGGGGGGGGGGGGFGGGGCFGGGGGGGGGGGGEGGGGGGGGGGGGGGGGGGFD<FGGGGGFGGGGGGGDCGGFGGGGGGGGGGGGGFFGF@FFFGGGGGGGGDCDFFFGGGGG<@>FAFCFGEGFGEDEECFGGGFFGGGGGGGGGGCFGFFEECEFGGFGCCEGGGEC9FDE5?C8EEECEF*8/;C7:CGC<5:+<FFGCEGBEDCFGFDFCDFG<D559D<D9C@@FFF?6575*18BFFFFFF033CE)3FFFFFBF@)32-
@M04650:207:000000000-C238N:1:1101:14237:13355 1:N:0:19
ACTCCTACGGGAGGCAGCAGTAGGGAATCTTCGGCAATGGACGAAAGTCTGACCGAGCAACGCCGCGTGAGTGAAGAAGGTTTTCGGATCGTAAAACTCTGTTGGTAGAGAAGAACGTTGGTGAGAGTGGAAAGCTCATCAAGTGACGGTAACTACCCAGAAAGGGACGGCTAACTACGTGCCAGCAGCCGCGGTAATACGTAGGTCCCGAGCGTTGTCCGGACTTATTGGGCGTAAAGCGAGCGCAGGTGGTTTATTAAGTCTGGTGTAAAAGGCAGTGGCTCAACCATTGT
+
GFGGGGGGGGGGGGFCFGCFCDGGGGGGGGGGGDGGGGGFDEFEGGEGF9FFG8FFGEEGDGGGEFGGGEGDCEFFFEFGFGGGFEGGGGDFFFGGGGGGGFFFD8?FFFGGGEGF=BFB=CFF>CAFGGECFGGFGGGGGFCDBFGDE7FFFGGGFGF<F7<FFGEGGCE:BDFFGGGB2DFGGGGGGGG7BCCCEGF9CBCGGGC<;5==8EG=E5CFE>E**+9EEGGDFG3ED7F>DGFFGGCG:1CCC*2)7*9*<@FCFGF:>F?FFF>41<<?F?477=@<???A<
@M04650:207:000000000-C238N:1:1101:17316:13381 1:N:0:19
ACTCCTACGGGAGGCAGCAGTGGGGAATATTGCACAATGGGCGCAAGCCTGATGCAGCCATGCCGCGTGTATGAAGAAGGCCTTCGGGTTGTAAAGTACTTTCAGCGGGGAGGAAGGTGTTGAGGTTAATAACCTCAGCAATTGACGTTACCCGCAGAAGAAGCACCGGCTAACTCCGTGCCAGCAGCCGCGGTAATACGGAGGGTGCAAGCGTTAATCGGAATTACTGGGCGTAAAGCGCACGCAGGCGGTCTGTCAAGTCGGATGTGAAATCCCCGGGCTCAACCTGGGAAC
+
GGGGGGGGGGGGGGGGGGGGFGGGGGGGGGGFGGGGFGGGGGGGGGGGFFFGGGGGGGGGGGGGGGGGGCFGGGGGGGGGGGGGGGGGGGGGGGGGGGGGGGGGGCEFGG=FGGFGGFGGGGGGGGGGGGGG9<>EGFCGG9FFFGGGGGGGGGEEGGGGGGGGFFGGGDGGFC=CFEGGGGGGGGGGGGGGGGEGFGGFC5CE8;C5CFD5?E5C:7FGC:CF6?EEFCEF@5DGGGFGFGFDC<CCDGCCD5CFFFFFFFGG@5DBFFF@F?768>GF@(/99@FFBFFF3(
@M04650:207:000000000-C238N:1:1101:12657:13397 1:N:0:19
ACTCCTACGGGAGGCAGCAGTAGGGAATCTTCGGCAATGGACGAAAGTCTGACCGAGCAACGCCGCGTGAGTGAAGAAGGTTTTCGGATCGTAAAACTCTGTTGGTAGAGAAGAACGTTGGTGAGAGTGGAAAGCTCATCAAGTGACGGTAACTACCCAGAAAGGGACGGCTAACTACGTGCCAGCAGCCGCGGTAATACGTAGGTCCCGAGCGTTGTCCGGATTTATTGGGCGTAAAGCGAGCGCAGGTGGTTTATTAAGTCTGGGGTAAAAGGCAGTGGCTCAACCATTGT
+
GGGGGGGGGGGGGGGGGGGGGGGGGGGGGGGGGGGGGGGGGGGGGGGGGGGGGGGGGGGGGGGGGGGFGGGFFGGGGGGGEGGGGGGGGGGGGGGGGGGGGGGGGGGGGGGGGGGGGFFGGGGGGGGGGGGGGGGGGGGGGGGGGGGGGGGGGGGGGGGGGGGGGGGGGGGGGGGGGGGGGFGGGGGGGGGGGGGGGGGCGCFCEGGC>EGGGGGGGGGGGGEEGGFGGGGGFEDGGGFGFGFDCCCDFFFG1756BFFBFFGD@**-0;66BF:48?*676*9@FFF:FF2<
@M04650:207:000000000-C238N:1:1101:12209:13408 1:N:0:19
ACTCCTACGGGAGGCAGCAGTAGGGAATATTGCTCAATGGGGGAAACCCTGAAGCAGCAACGCCGCGTGGAGGATGAAGGTTTTAGGATTGTAAACTCCTTTTGTTAGAGAAGATAATGACGGTATCTAACGAATAAGCACCGGCTAACTCCGTGCCAGCAGCCGCGGTAATACGGAGGGTGCAAGCGTTACTCGGAATCACTGGGCGTAAAGAGCGCGTAGGCGGGAAAGTAAGTCAGATGTGAAATCCTGTAGCTTAACTACAGAACTGCATTTGAAACTGCTTTTCTAG
+
GGGGGGGGGGGGGGGGGGGGGGGGGGGGGGGGGGGGGGGGGGGGGGGGGGGGGGGGGGGGGGGGGGGGGGGGGGGGGGGGFGGGGGGGGGGGGGGGGGGGGGGGGGGGGGGGGGGGGGGGGGGGGGGGGGGGGGGGGGGGGGGGGGGGGGGGGGGGGGGGGGGGGGGGGGDFFGGGGGEGGGGGGGGGGGGGGGGGGGGGGGGGGGGGGGGGGGGGGGGCEGGFGGGGGGGGFGGFGFFGFGFFGDGGFGFGFGGBFFFFGFCC@CCBFF?@FFFFFFGFF):=F*@7AFFA
@M04650:207:000000000-C238N:1:1101:8632:13409 1:N:0:19
ACTCCTACGGGAGGCAGCAGTAGGGAATATTGCTCAATGGGGGAAACCCTGAAGCAGCAACGCCGCGTGGAGGATGAAGGTTTTAGGATTGTAAACTCCTTTTGTTAGAGAAGATAATGACGGTATCTAACGAATAAGCACCGGCTAACTCCGTGCCAGCAGCCGCGGTAATACGGAGGGTGCAAGCGTTACTCGGAATCACTGGGCGTAAAGAGCGCGTAGGCGGGAAAGTAAGTCAGATGTGAAATCCTGTAGCTTAACTACAGAACTGCATTTGAAACTGCTTTTCTAG
+
GGFGGGGCFGEGGG7FEGGFFGCFGGGGGGG9FGGFGGGGG7FDGGGGGGGGFEFGGGFDFCGGGEGFGGGGGGGG8FFFEFGFGGGGGFFGFFGGGGCFC<EFFFF9CFGGGGGGFGGGFF7FFGGGGGGGGGFEFCGGGDDGGFEGGGGGGGF7>FGGGFGGGGGGGGGDFGCGGGGE7@EEGGDGGGGGGGDGGGGGGGGGGGGGEDGCFFG6E<D5ED56=EGEGFGF6FC?DGFGFFFFGGFFFGGF:CFFFFF*+9>46CF:>**/9BF4<4>FF2:?6B6840@4
@M04650:207:000000000-C238N:1:1101:22703:13413 1:N:0:19
ACTCCTACGGGAGGCAGCAGTGGGGAATATTGCACAATGGGCGCAAGCCTGATGCAGCCATGCCGCGTGTATGAAGAAGGCCTTCGGGTTGTAAAGTACTTTCAGCGGGGAGGAAGGGAGTAAGGTTAATAACCTTATTCATTGACGTTACCCGCAGAAGAAGCACCGGCTAACTCCGTGCCAGCAGCCGCGGTAATACGGAGGGTGCAAGCGTTAATCGGAATTACTGGGCGTAAAGCGCACGCAGGCGGTCTGTCAAGTCGGATGTGAAATCCCCGGGCTCAACCTGGGAAC
+
GGGGGGGGGGGGGGGGGGGGGGGGGGGGGGGGGGGGGGGGGGGGGGGGGGGGGGGGGGGGGGGGGGGGGGGGFGGGGGGGGGGGGGDGGGGGGGGGGGGGGGGGGGGGGGFGGDGGGGGGGGGGGGGGGGGGGFGGGGGGGGGFGGGGGGGGGGGGGGGGGGGGGGGGG>FGGCGGGGGGGGGGGGGGGGGGGGDEGGGGGEGGD88EGGGGGCGGGGGGGGCGGGGGGGGGEGGGGGFGDGBFGDGGFGG35<F?6?FFGFGGDGGFFFFFFFFFBBGFDFG?FFF>?>F?>0
@M04650:207:000000000-C238N:1:1101:5380:13421 1:N:0:19
ACTCCTACGGGAGGCAGCAGTGGGGAATATTGCACAATGGGCGCAAGCCTGATGCAGCCATGCCGCGTGTGTGAAGAAGGCCTTCGGGTTGTAAAGCACTTTCAGCGAGGAGGAAGGGTGGTGTCTTAATACGGCATCACATTGACGTTACTCGCAGAAGAAGCACCGGCTAACTCCGTGCCAGCAGCCGCGGTAATACGGAGGGTGCAAGCGTTAATCGGAATTACTGGGCGTAAAGCGCACGCAGGCGGTCTGTCAAGTCGGATGTGAAATCCCCGGGCTCAACCTGGGACC
+
GGGGGGGGGGGGGGGGGGGGGFGGCCGGGGGGGGGGGGGGGGGGGGGDGGGGGGGFFGGGFCFGGGG6@BFFFGGGGGGGGGFFGGGG<CFGCGGFFGCGGFFDGFG>CF+:FCFG@FEEEE@F8AFFGFGGGGGGGGGGG9D,DGGGGGGGGGGGGEBCFGFFGGF:FEG>EGFFGGG>EFGGG6CGGGGGC5B8FCGGGGGGGGGE6:<=CC*;5CFG=DE5ECECEGGG>CC5CGFD@GFFG<DDECD9CCDFBF66:FDDB<)8?F44=*)0-(/<D(CFF?).1>):(.
@M04650:207:000000000-C238N:1:1101:4372:13491 1:N:0:19
ACTCCTACGGGAGGCAGCAGTAGGGAATATTGCTCAATGGGGGAAACCCTGAAGCAGCAACGCCGCGTGGAGGATGAAGGTTTTAGGATTGTAAACTCCTTTTGTTAGAGAAGATAATGACGGTATCTAACGAATAAGCACCGGCTAACTCCGTGCCAGCAGCCGCGGTAATACGGAGGGTGCAAGCGTTACTCGGAATCACTGGGCGTAAAGAGCGCGTAGGCGGGAAAGTAAGTCAGATGTGAAATCCTGTAGCTTAACTACAGAACTGCATTTGAAACTGCTTTTCTAG
+
GGGGGGGGGGGGGGGGGGGGGGGGGGGGGGFGGAFCGGGGGGGGGGGGGGGGFGGGGGGGGGGGGGGFGGGGGFCFDGGGGFGGGGGGGGGGGGFGGGGGGGGGGGGGGGGGGGGGGGGGGGGGGGGGGFFGGGGGGGGGGGGGGGGGGGGGGGGGGGGGGGGGGDGCFDGGGFGGGGGGGGGGGGGGGE?EEGGGGEGGGGGFGGGGCGGG?+CGGGGC8DGFEGE*CFGGF?FGGFFF=FFFGGGGFGGGGGGFFFFFGBF46CD?FFFFFFFFFA:?=>FFF?47<FFF
@M04650:207:000000000-C238N:1:1101:24214:13505 1:N:0:19
ACTCCTACGGGAGGCAGCAGTGGGGAATATTGCACAATGGGCGCAAGCCTGATGCAGCCATGCCGCGTGTATGAAGAAGGCCTTCGGGTTGTAAAGCACTTTCAGCGAGGAGGAAGGGTGGTGTCTTAATACGGCATCACATTGACGTTACTCGCAGAAGAAGCACCGGCTAACTCCGTGCCAGCAGCCGCGGTAATACGGAGGGTGCAAGCGTTAATCGGAATTACTGGGCGTAAAGCGCACGCAGGCGGTCTGTTAAGTCAGATGTGAAATCCCCGGGCTTAACCTGGGAAC
+
GGGGGGGGGGGGGGGGGGGGGGGGGGGGGGGGGGGGGGGGGGGGGGGGGGGFGGGGGGGGGGGGGGGGGGGGGGGGGGGGGGGFGGGGGGGGGGGGGGGGFGGGGGGGGGGGGGGGGGFGGGGGGFGGGGGGGGDGGGGGGGGGGGGGGGGGGGGGGGGGGGGGGGGGDGGGGGGGGGGGGGGGGGGGGGGGGGGGGGGGGGGGGGGGGFGGGGGGGGGDGGGGGGGGGGGGDEGGCCFDFGEFG)9D:DGGGDG6BFF7<?CGF7>4@BB?F?FF:9D@@FC?F?FBB>F27-
@M04650:207:000000000-C238N:1:1101:15412:13518 1:N:0:19
ACTCCTACGGGAGGCAGCAGTAGGGAATATTGCTCAATGGGGGAAACCCTGAAGCAGCAACGCCGCGTGGAGGATGAAGGTTTTAGGATTGTAAACTCCTTTTGTTAGAGAAGATAATGACGGTATCTAACGAATAAGCACCGGCTAACTCCGTGCCAGCAGCCGCGGTAATACGGAGGGTGCAAGCGTTACTCGGAATCACTGGGCGTAAAGAGCGCGTAGGCGGGAAAGTAAGTCAGATGTGAAATCCTGTAGCTTAACTACAGAACTGCATTTGAAACTGCGTTTCTAG
+
GGGGGGGGGGGGGGGGGGGGGDFFGGGGGGGGFGGGGGGGGD+8C<DFGGGGGGGGGG8F@F+@FGGGGG,CFGEFG9FGCC,CF<D,5EE95CF<@F,,FFGFEG<FCGEGC8EFF<?5EFGCGFFF<BF@+43C,A?<=3CCEG:@>=D,@<B:+3>FC7:DEDC7CE:@<3>7*1C7:CEC?;:EGCE8?BEGG>*2>C+?9EGEEEEC+1B*/9)9:3*9CG5C55;C@?CG**80*?FF::D:=4:02:CF=F76:6><:>C0)96*9*7425C?F47=5<)(.*/-
@M04650:207:000000000-C238N:1:1101:11038:13542 1:N:0:19
ACTCCTACGGGAGGCAGCAGTAGGGAATCTTCCGCAATGGGCGAAAGCCTGACGGAGCAACGCCGCGTGAGTGATGAAGGTTTTCGGATCGTAAAACTCTGTTGGTAGAGAAGAACGTTGGTGAGAGTGGAAAGCTCATCAAGTGACGGTAACTACCCAGAAAGGGACGGCTAACTACGTGCCAGCAGCCGCGGTAATACGTAGGTCCCGAGCGTTGTCCGGATTTATTGGGCGTAAAGCGAGCGCAGGTGGTTTATTAAGTCTGGTGTAAAAGGCAGTGGCTCAACCATTGTT
+
GGGGGGGGGGGGGGGGGGGGGGGGGGGGGGGGGGGGGGGGGGGGGGGGGGGGGGGGGGGGGGGGGGGGGGGGGGGFGGGGGGGGGGGGGGGGGGGGGGGGGGGGGGGGGGGGGGGGGFGGFGGGGGGFGFDFGGGGGGGGGGGGGGGGGGGGGGGGGFFGGGGGGGGGGGGGGGGGGGGGGGGGCGGGGGGGGGCCGGGGGFFGDFFGFGDEGGGGGGGGEGG5EGFCFGGFFCCEGFFGFGFFGGDCECFGGGGFF4*=EFDGFF77FFFFFFFFBFGFFF7?FFFB?FFFF)
@M04650:207:000000000-C238N:1:1101:21180:13542 1:N:0:19
ACTCCTACGGGAGGCAGCAGTGGGGAATATTGCACAATGGGCGCAAGCCTGATGCAGCCATGCCGCGTGTATGAAGAAGGCCTTCGGGTTGTAAAGTACTTTCAGCGGGGAGGAAGGTGCTGAGGTTAATAACCTCAGCAATTGACGTTACCCGCAGAAGAAGCACCGGCTAACTCCGTGCCAGCAGCCGCGGTAATACGGAGGGTGCAAGCGTTAATCGGAATTACTGGGCGTAAAGCGCACGCAGGCGGTCTGTCAAGTCGGATGTGAAATCCCCGGGCTCAACCTGGGAAC
+
GGGGGGGGGGGGGGGGGGGGGGGGGGGGGGGGGGGGGGGGGGGGGGGGGGGGGGGGGGGGGGGGGGGGGGGGGGGGGGGGGGGGGGGGGGGGGGGGGGGGGGGGGGGGGGGGGGGGGGGGGGGGGGGGGGGGGGDFGGGGGGGGGGGGGGDGGGGGGGGGGGGGGGGGGGGGGGGGGGGGGGGFGFGGGGGGGGGGGGGGGGEGEGGGGGGGGGEGGGGGGGDFGGGG?<FGFEGGGGFGFGFFGGDCBGGDDDCFFF4FGFGD>95?FFFFFFFF?BGFF><?64.(45:??1
@M04650:207:000000000-C238N:1:1101:22736:13553 1:N:0:19
ACTCCTACGGGAGGCAGCAGTAGGGAATATTGCTCAATGGGGGAAACCCTGAAGCAGCAACGCCGCGTGGAGGATGAAGGTTTTAGGATTGTAAACTCCTTTTGTTAGAGAAGATAATGACGGTATCTAACGAATAAGCACCGGCTAACTCCGTGCCAGCAGCCGCGGTAATACGGAGGGTGCAAGCGTTACTCGGAATCACTGGGCGTAAAGAGCGCGTAGGCGGGAAAGTAAGTCAGATGTGAAATCCTGTAGCTTAACTACAGAACTGCATTTGAAACTGCTTTTCTAG
+
GGGGGGGGGGGGGGGGGGGGGFGGGGGGGGGGGGGGGGGGGGGGGGGGGGGGDGGGGGGGGGGGGGGGGGDGGGGGGGGGEGGGGGGGGGGGGGGGFFGGGGGGGFGGCGGGGGGGGGGGGGGGGGGGGGGGGGGGGGGGGFFGGGGGGGAGGGGGGGGGGGGGGGGGGGGGGGFGGGGGEGGGFGGGEGEEGGGGGGGGGFFFGGEGGGGGGGGGGGD7EDDFGGGGGGFGFGGGGGFCFGFFGGGGFCFGFFGFFFFFGFFFFGG07FFFFFFF<AGFFFG?FBF<AFFB
@M04650:207:000000000-C238N:1:1101:14335:13660 1:N:0:19
ACTCCTACGGGAGGCAGCAGTGGGGAATATTGGACAATGGGCGCAAGCCTGATCCAGCCATGCCGCGTGAGTGATGAAGGCCTTAGGGTTGTAAAGCTCTTTCAGTAGGGAAGATAATGACGGTACCTACAGAAGAAGCCCCGGCTAACTTCGTGCCAGCAGCCGCGGTAATACGAAGGGGGCTAGCGTTGTTCGGATTTACTGGGCGTAAAGCGCACGTAGGCGGATCGTTAAGTCAGGGGTGAAATCCTGGAGCTCAACTCCAGAACTGCCTTTGATACTGGCGATCTCG
+
GGGGGGGGGGGGGGGGGGGGFGGGGGGGGGGGGGGGGGGGGGGGGGGGGGGGGGGGGGGGGGGGGGGGGGGGGGGGGGGGGGGGGGGGGGGGGGGGGGGGGGGGGFGGGGGGGGGGGGGGGGGGGGGGGGGGGGGGGGGGGGGGGCFGGGGGGGGGFGGGGGGGGEGGGGGFGGGGGGGGGGGGGGGGGGGGGGGGGGGGGGGGGGGGGGGGGFGGGGGGGGGGGGG5EGGGFGG9:>FGF:BDGGGGFGDCDGGFFFFFGFGGFGGFFFFFFFFFFFGFFFGFFFF9?5=?
@M04650:207:000000000-C238N:1:1101:7654:13674 1:N:0:19
ACTCCTACGGGAGGCAGCAGTGGGGAATATTGGGCAATGGGGGCAACCCTGACCCAGCGACGCCGCGTGAGTGAAGAAATCCTTCGGGATGTAAAGCTCTGTTGTATGGGAAGAGAAGCAGACGGTACCATACGAGGAAGCCCCGGCAAACTACGTGCCAGCAGCCGCGGTAATACGTAGGGGGCAAGCGTTGTCCGGAATTACTGGGCGTAAAGCGAGCGCAGGTGGTTTATTAAGTCGGGTGTAAAAGGCAGTGGCTCAACCATTGTATGCATTGGAAACTGGTAGACTTG
+
AFGGGGGF,FCGGGGGG@<FDFGGEGGGGAEG?GGFFGGFFDEGGGFDGGGGGGGG,,@7@FCEGGGGGDEGFFGG9<FFGGGGGGGGGE:=?FEEGGGFGFFFE?<?FGFGGFGG,DFFFFCGCFDGGGEDFGGGGGGGGGEEGEG@FGGGD,@FG:FCFGCGGF8B<:FCF@CGGGGGGGDEGECFFEG5887@5/*2AFCFFFCFD57CEFG+:CC)C3*C=/?CCD0A@FC9DGF*79FFD7CCF0C475DF?DF?FFFFFGFDFFF=4F?B?DGFF?GFF*7:BFFAA
@M04650:207:000000000-C238N:1:1101:9237:13675 1:N:0:19
ACTCCTACGGGAGGCAGCAGTGGGGAATTTTGCGCAATGGGCGAAAGCCTGACGCAGCAACGCCGCGTGCGGGATTGAAGGCCTTCGGGTCGTAAACCGCTTTCAGCAGGGAAGATAATGACGGTACCTGCAGAAGAAGCTCCGGCTAAATACGTGCCAGCAGCCGCGGTAATACGTATGGAGCAAGCGTTATCCGGATTCATTGGGCGTAAAGCGCGCGTAGGCGGCTTGTTAAGCAAGGTGTTAAATCTGAGGGCTCAACCCTCATCCGCATCTTGAACTGGCAGGCTTG
+
GGGGGGGEGGGGGGGGGGGFCFGGGGGGGGGGGGGGCFEGGGGGGGGGGGGGGGGGGGGGGGGGGGGGGGGGGGFGCDDGGFGGGFG@CGGGEGGGGGGGGGGGGGGFGGCCFGGGGGGGGGGCCFGGFGDGGG?FFGGGGGFGGGEGGGF;>FGFGGGGGGGFF@CGGEF@CFFGF9FGGFFGGGGGGGGDGCFGEGGGGGGG7?FDEE5EGFDGDGDC*9**<CEGEGGGFFGGGG?4@C6*9?CFF=FCFG*>;57?FFGD>CC>99BFFB>@D>G4;A4)))72>@)-
@M04650:207:000000000-C238N:1:1101:10004:13679 1:N:0:19
ACTCCTACGGGAGGCAGCAGTGGGGAATATTGCACAATGGGCGCAAGCCTGATGCAGCCATGCCGCGTGTATGAAGAAGGCCTTCGGGTTGTAAAGTACTTTCAGCGGGGAGGAAGGTGTTGAGGTTAATAACCTCAGCAATTGACGTTACCCGCAGAAGAAGCACCGGCTAACTCCGTGCCAGCAGCCGCGGTAATACGGAGGGTGCAAGCGTTAATCGGAATTACTGGGCGTAAAGCGCACGCAGGCGGTCTGTCAAGTCGGATGTGAAATCCCCGGGCTCAACCTGGAAAC
+
GDGGGGGGGGGGGGGGGGGGGGGGGGGGGGFGGFGGGGGGGFGEGGGGGGGGGGGGGG?FFGGGGGDGGFGFGGGGGGGGGGGGGGDGE?FFFGGGGGGGFGGGG9:FEGGGGGGGEDGGGCFGGFGGGFGGFF9FF<F=FFGFGFGGGFFGG@*3C>F@FGCDCEFFEGGGGCCGGGG7EFGGGCFGGDGGGEE5+?F858CGGGGGGGCGGCCC:*:5578CCC?F74CGFGGGGGFGED:@DDDD>CD)95C=@=46EFG55DGFF?*@B*7?03C5B>FFFF:>:))(..
@M04650:207:000000000-C238N:1:1101:28581:13739 1:N:0:19
ACTCCTACGGGAGGCAGCAGTAGGGAATCTTCGGCAATGGACGAAAGTCTGACCGAGCAACGCCGCGTGAGTGAAGAAGGTTTTCGGATCGTAAAACTCTGTTGGTAGAGAAGAACGTTGGTGAGAGTGGAAAGCTCATCAAGTGACGGTAACTACCCAGAAAGGGACGGCTAACTACGTGCCAGCAGCCGCGGTAATACGTAGGTCCCGAGCGTTGTCCGGATTTATTGGGCGTAAAGCGAGCGCAGGTGGTTTATTAAGTCTGGTGTAAAAGGCAGTGGCTCAACCATGGTT
+
GGGGGGGGGGGGGGGGGGGGGGGGGGGGGGGGGGGGGGGGGGGGGGGGGGGGGGGGGGGGGGGGGGGGGGGGGGGGGGGGFFGGGGGGGGGGGGGGGGGGGGGGGEGGFEGGGGGGG<F8DGFGFGGGGCFGCCFFGFCFGGGGGGGGGGGGGGGFGGGGGGGGFDGFGGGGGGGGGFDGGG>C7C?FGGGGGGGC5BEFGFGGGGGGGGGGGGGGGGGGEG*:;CFGG76CFG55799785@@<7)1519395C?=FFFGFGG*5FBFB6B8*55(8GFF?9:@6?<0F*1<)
@M04650:207:000000000-C238N:1:1101:19579:13770 1:N:0:19
ACTCCTACGGGAGGCAGCAGTAGGGAATCTTCCGCAATGGGCGAAAGCCTGACGGAGCAACGCCGCGTGAGTGATGAAGGTTTTCGGATCGTAAAACTCTGTTATTAGGGAAGAACAAATGTGTAAGTAACTGTGCATATCTTGACGGTACCTAATCAGAAAGCCACGGCTAACTACGTGCCAGCAGCCGCGGTAATACGTAGGTGGCAAGCGTTATCCGGAATTATTGGGCGTAAAGCGCGCGCAGGCGGTTTTTTAAGTCTGATGTGAAAGCCCACGGCTCATCCGTGGAGG
+
GGFGGGGGGGE@FCFGGDEFGGGGGGGGGFGE@@FGGDGGGCFGCBGGGGGACCEGDGGGG@GF>F>>>CFFFGGGGGGCAAFGGGE7FCFFFFGFGDGGGFEFC9FFGF,AFGGGGAEEGFFA?,5CF?9FFE,CAAG<FFGCFB@DCDCF99=AFF:FCFCCCCCG7>FEGFFF@*>FF8C:CD8,>EG@GGEGGGGFGFFGGD>EFGG5EEC?*+39=C5AC7CC77:=>=5CGGFGDD:.)))/7DC<<7C3::)*<=*7*:*6*79**)00:?57)47?*/91(071:B
@M04650:207:000000000-C238N:1:1101:10973:13781 1:N:0:19
ACTCCTACGGGAGGCAGCAGTGGGGAATATTGCACAATGGGCGCAAGCCTGATGCAGCCATGCCGCGTGTATGAAGAAGGCCTTCGGGTTGTAAAGTACTTTCAGCGGGGAGGAAAGTGTTGAGGTTAATAACCTCAGCAATTGACGTTACCCGCAGAAGAAGCACCGGCTAACTCCGTGCCAGCAGCCGCGGTAATACGGAGGGTGCAAGCGTTAATCGGAATTACTGGGCGTAAAGCGCACGCAGGCGGTCTGTCAAGTCGGATGTGAAATCCCCGGGCTCAACCTGGGAAC
+
GGGGGGGGGGGGGGGGGGGGGGGGGGGGGGGGGGGGGGGGGGGGGGGGGGGGGGGGGGGGGGGGGGGGGGGGGGGGGGGGGGGGGGGGGGGGGGGGGGGGGGGGGGGGGGGGGEGGGGGGGGGGGGGGGGGGGFGGGGGGGGGGGGGEGGGGGGGGGGGGGGGGGGGGGGGGGGGGGGGGGGGGGGGGGGGGGGGDFFGGGGGGGGGGFGGGGG5?FFGGEGD58CCGGGGGFEGGGGFGFGFF3>GGDGGDGDFFFFBFGFGGFGGFFFFFFB9?6>GF>6DFFFF2<FFFF4
@M04650:207:000000000-C238N:1:1101:2313:13785 1:N:0:19
ACTCCTACGGGAGGCAGCAGTGGGGAATTTTCCGCAATGGGCGAAAGCCTGACGGAGCAATGCCGCGTGGAGGTAGAAGGCCCACGGGTCGTGAACTTCTTTTCCCGGAGAAGAAGCAATGACGGTATCTGGGGAATAAGCCTCTGCTAACTCTGTGCCAGCAGCCGCGGTAATTCGTAGGGTGCAATCGTTACTCGGAATCACTGGGCGTAAATAGCGCGTATGCGGGAAAGTAAGTCATATGTGAAATCCTGTAGCTTAACTACAGAACTGCATTTGAAACTGCTTTTCT
+
GGGGFGGGGGCF@7FFGGGGGGFGEEFFGGDACCE7@@@C,CECFCF?FFG8@F:FECC8EGGDEG@FC@7CCFFEGAFCGE=7?++4@7FFCD7,?BEFFEG9,8B=7F@<FFD,=8=FF9>:FG<DAFDA,>+@@C99,,>>,@9=@FDEGADGFGCF7DFEE7*FB:FE:F,@C2,@7*?>ECC9B8@@E:CE8**=CE+++<***=EC5:<9+0)5?GC5:7C**1/55<7+:?@D4066::>*7CGCGDC?**09+97C=<6)/658***=AAF*@20*6*=6:FFB
@M04650:207:000000000-C238N:1:1101:17106:13786 1:N:0:19
ACTCCTACGGGAGGCAGCAGTGGGGAATATTGCACAATGGGCGCAAGCCTGATGCAGCGACGCCGCGTGAGGGATGACGGCCTTCGGGTTGTAAACCTCTTTCAGCAGGGAAGAAGCGAGAGTGACGGTACCTGCAGAAGAAGCGCCGGCTAACTACGTGCCAGCAGCCGCGGTAATACGTAGGGCGCAAGCGTTGTCCGGAATTATTGGGCGTAAAGAGCTCGTAGGCGGTTTGTCGCGTCTGGTGTGAAAACTCAAGGCTCAACCTTGAGCTTGCATCGGGTACGGGCAGAC
+
GGGGGGGGGGGGGGGGGGGGGGGGGGGGGGGGGGGGGGGGGGGGGGGGGGGGGGGGGGGGGGGGGGGGGGGGGGGGGGGGGGGGGGGGGGGGGGGGGGGGGGGGGGGGGGGGGGGGGGGGFGFGGGGGEGGGGGGGGGGDFGGGGGGGGGGGGGGGGGGGGGGGGGGGGGGGGCEGGGGGGGGGGGGGGGGGGEGC>FGGGDEGGGGGGGGGGEEECFGGFGGGGGGGGGGC>5CGGGFG39)5DCFFBFGGDCGFF?FFG?GGFGGF?FFFFFF4?>*9)8<;5@E6;<::0.
@M04650:207:000000000-C238N:1:1101:14498:13795 1:N:0:19
ACTCCTACGGGAGGCAGCAGTGGGGAATATTGCACAATGGGCGCAAGCCTGATGCAGCCATGCCGCGTGTGTGAAGAAGGCCTTCGGGTTGTAAAGCACTTTCAGCGAGGAGGAAGGGTGGTGTCTTAATACGGCATCACATTGACGTTACTCGCAGAAGAAGCACCGGCTAACTCCGTGCCAGCAGCCGCGGTAATACGGAGGGTGCAAGCGTTAATCGGAATTACTGGGCGTAAAGCGCACGCAGGCGGTCTGTTAAGTCAGATGTGAAATCCCCGGGCTTAACCTGGGAAC
+
GGGGGGGGGGGGGGGGGGGGEFGGGGGGGGGGGGGGGGGGGGGGGGGGGGGGGGGGGGGGGGGGGGGGGGGGGGGGGGGGGGGGGGGGGGGGGGGGGGGGGGGGGGGGGGGGGGGGGGGGGGGGGGGFGGGGGGGGGGGGGGGFGGGGGGGGGGGGGGGGGGGGGGGGGGGGGGGGGGGGGGGGGGGGGGGGGGGGGGGGGGGGGGGGGGGGG=E5CGGGGG8CGCGGGGGGFEGDGGFGFGFEGGGGFGGGGGGFFFFFGFGFFGGFFFFFFFFFFFGBBFGFFFFF?F>?B:
@M04650:207:000000000-C238N:1:1101:28723:13802 1:N:0:19
ACTCCTACGGGAGGCAGCAGTGGGGAATATTGGGCAATGGGGGCAACCCTGACCCAGCGACGCCGCGTGAGTGAAGAAATCCTTCGGGATGTAAAGCTCTGTTGTATGGGAAGAGAAGCAGACGGTACCATACGAGGAAGCCCCGGCAAACTACGTGCCAGCAGCCGCGGTAATACGTAGGGGGCAAGCGTTGTCCGGAATTACTGGGCGTAAAGCGCACGCAGGCGGACTAATAAGTCAGACGTAAAAGGCACGGGCTTACCCTGTGTAAGACATCTGATACTGTAAGTCT
+
GGGGGGGGGGGGGGGGGGGGFGGGGGGGGGGGGGGGGGGGGGGGGGGGGGGGGGGGGGGCEGGGGGGGGGGGGGGGGGGGGGGGGGGGGGGGGGGGGGGGGGGGGGGGGGGGFGGGGGGGGGGGGGGGFCFFGGGGGGGGGGGGGGGGGGGGGGGGFFGGGGGGGGECFGFGGGGGGCCFGDGGGGGGGGGGGGGGGGGGGGGGGGFGGGGCEFGGGGGGGGGGGGEEGDEGFGFGGGFGFGFDCFFGFGGGGGGEFF:4C?FC@GGFFFFFFFFFF2CF?AGFFF?4>F?A
@M04650:207:000000000-C238N:1:1101:20201:13829 1:N:0:19
ACTCCTACGGGAGGCAGCAGTGGGGAATATTGGGCAATGGGGGCAACCCTGACCCAGCGACGCCGCGTGAGTGAAGAAATCCTTCGGGATGTAAAGCTCTGTTGTATGGGAAGAGAAGCAGACGGTACCATACGAGGAAGCCCCGGCAAACTACGTGCCAGCAGCCGCGGTAATACGTAGGGGGCAAGCGTTGTCCGGAATTACTGGGCGTAAAGCGCACGCAGGCGGACTAATAAGTCAGACGTAAAAGGCACGGGCTTACCCTGTGTAAGACATCTGATACTGTAAGTCT
+
GGGGGGGGGGGGGGGGGGGGGGGGGGGGGGGGGGGGGGGGGGGGGGGGGGGGGGGGGGGGGGGGGGGGGGGGGGGGGGGGGGGGGGGGGGGGGGGGGGGGGGGGGGGGGGGGGGGGGGGGGGGGGGGGGGGGGGGGGGGGGGGGGGGGGGGGGGGGGGGGGGGGGGGGGGGGGGGGGGGGGGGGGGGGGGGGGGGGGG>EGFFDFFGGGGGGGGGGGGGGGGGGGGGGGG86FGGGGGFGFFFDDGGGFGGGGGGD>EFFGFGGFGGFFFFFFFFFBAGFFFGFFFFFF6=A
@M04650:207:000000000-C238N:1:1101:10310:13834 1:N:0:19
ACTCCTACGGGAGGCAGCAGTGGGGAATATTGGGCAATGGGGGCAACCCTGACCCAGCGACGCCGCGTGAGTGAAGAAATCCTTCGGGATGTAAAGCTCTGTTGTATGGGAAGAGAAGCAGACGGTACCATACGAGGAAGCCCCGGCAAACTACGTGCCAGCAGCCGCGGGAATACGTAGGGGGCAAGCGTTGTCCGGAATTACTGGGCGTAAAGCGCACGCAGGCGGACTAATAAGTCAGACGTAAAAGGCACGGGCTTACCCTGTGTAAGACATCTGATACTGAAAGTCG
+
GGGGGGGGGGGGGGGGGGGGGGGGGGGGGGGGGFGGGGGGGGGGGGGGGGGGAFFGGGGGGGGGGGGGGGGGGGGGGGFAEEFGGGGGGGGGGGGGGGGGGGGFG9FGGGGGGGGGGGFGGGCGDFGCFGGGGGGEDEGGGGC7@FFGGGFCC:FF<:5>CGGCGFECGE*=FFFGGGGGGGEG5EGF>EEGECFGCE5CG6FFCFGGGG*>EFF7>))/?DGEGGGE*9CCFGGGGGFGFF@>CFF:?CC<CDD57;>4C?FG@<*)09*19*9*44CF6<****15)11-
@M04650:207:000000000-C238N:1:1101:6187:13924 1:N:0:19
ACTCCTACGGGAGGCAGCAGTGGGGAATATTGCACAATGGGCGCAAGCCTGATGCAGCCATGCCGCGTGTATGAAGAAGGCCTTCGGGTTGTAAAGTACTTTCAGCGGGGAGGAAGGTGTTGAGGTTAATAACCTCAGCAATTGACGTTACCCGCAGAAGAAGCACCGGCTAACTCCGTGCCAGCAGCCGCGGTAATACGGAGGGTGCAAGCGTTAATCGGAATTACTGGGCGTAAAGCGCACGCAGGCGGTCTGTCAAGTCGGATGTGAAATCCCCGGGCTCAACCTGGGAAC
+
GGGGGGGGGFGGGGGGGGGGGGGGGGGGGGGGGGGGGGGGGGGGGGGGGGGGGGGGGGGGGGGGGCFCCFGGGGGGGFGGGGGGGGGGGGGGGFGFFGGGCFFGGGGGCFEGGFGGGGGGGGGGG8FGGGGGGGGGGGFAFGGGGGGGGGGFGGGGGGGCGGGGGGGGGCFGGGGGGGFCEGGGGGGGEGGGG*:BFDGGGGGGGEEEGGGGGGG5CGGGGGGGGGGGGGGC>C<EGGFGBGFEGDDGEGGGGGGF4=FFGFGGECC3BFF?7F)<:>C>307=FF5>7>F??(
@M04650:207:000000000-C238N:1:1101:24083:13927 1:N:0:19
ACTCCTACGGGAGGCAGCAGTGGGGAATATTGCACAATGGGCGCAAGCCTGATGCAGCCATGCCGCGTGTATGAAGAAGGCCTTCGGGTTGTAAAGTACTTTCAGCGAGGAGGAAGGCATTGAGGTTAATAACCTCAGTGATTGACGTTACTCGCAGAAGAAGCACCGGCTAACTCCGTGCCAGCAGCCGCGGTAATACGGAGGGTGCAAGCGTTAATCGGAATTACTGGGCGTAAAGCGCACGCAGGCGGGCTGTCAAGTCGGATGTGAAATCCCCGGGCTCAACCTGGGAAC
+
GGGGGGGGGGGGGGGGGGGFGGGGGGGGGGGFGGGGGGGGGGGGGGGGGGGGGGGGGGGGGGGGGGGGGGGGGGGFGGGGGGGGGFCEGGGGGGGGGGGGGGGGGGGEGGGGGGGGGGGGGGGGGGGGGGGGGGFFGGGGGFGFDGGGGGGGGGGGGGGGGGGGGGGGGDCEGGGGGGGGGCGGFGGDFCCEGGGGGGGFGGGGGGGGGGGGGGGGGGFFGGEGGGGGFF@FEGGGGGFGFGFBGGGGF7))1>D@FFFFGFGGF3<:=FFFFFF?6>DDF6FF?@F07FF04-
@M04650:207:000000000-C238N:1:1101:22942:13955 1:N:0:19
ACTCCTACGGGAGGCAGCAGTAGGGAATCTTCGGCAATGGACGAAAGTCTGACCGAGCAACGCCGCGTGAGTGAAGAAGGTTTTCAGATCGTAAAACTCTGTTGGTAGAGAAGAACGTTGGTGAGAGTGGAAAGCTCATCAAGTGACGGTAACTACCCAGAAAGGGACGGCTAACTACGTGCCAGCAGCCGCGGTAATACGTAGGTCCCGAGCGTTGTCCGGATTTATTGGGCGTAAAGCGAGCGCAGGTGGTTTATTAAGTCTGGTGTAAAAGGCAGTGGCTCAACCATTTT
+
GGGGGGGGGGGGGGGGGGGGGGGGGGGGGGGGGGGGGGGGGGGGGGGGGGGGGGGGGGGGGGGGGGGGGGGGGGGGGGGGFGGGGGGGGGGGGGGGGGGGGGGGGGGGGGGGGGGGGFGGGGGGGGGGGGFGGGGGGGGGGGGGGGGGGGGGGGGGGGGGGGGGGGGGGGGEEGGGGGGGGGGGFFGGFGCCEGGC5FGGGGFGGGGFGGGGGGE8:<FGGD5EEFCGGGGGFGGGGGFGFGFFGGDGFC67<<GFFBF?GFGGBFC(7?FFF@DF??GFFFF@=F@F?@F)6
@M04650:207:000000000-C238N:1:1101:11157:13980 1:N:0:19
ACTCCTACGGGAGGCAGCAGTGGGGAATATTGCACAATGGGCGCAAGCCTGATGCAGCCATGCCGCGTGTATGAAGAAGGCCTTCGGGTTGTAAAGTACTTTCAGCGGGGAGGAAGGCGATAAGGTTAATAACCTTGTCGATTGACGTTACCCGCAGAAGAAGCACCGGCTAACTCCGTGCCAGCAGCCGCGGTAATACGGAGGGTGCAAGCGTTAATCGGAATTACTGGGCGTAAAGCGCACGCAGGCGGACTAATAAGTCAGACGTAAAAGGCACGGGCTTACCCTGTGTA
+
GGGGGGGGGGGGGGGGGGGGGGGGGGGGGGGGGGGGGGGGGGGGGGGGGGGGGGGGGGGGGGGGGGGFGGGGGGGGGGGGGGGGGGGGGGGGGGGGGGFGGGGGGGGGGGEGGEGGGGGGGGGGGGGGGGGGGGGGGGGGGGGGGGGGFGGGGGGGGGGGGGGGGGGGGGGGGGGGGGGGGGGGGGGGGGGGGGGGGGGGGGGGGGGGGGGGGGCEGGGGGGGFGGGGGGGGFEGGGFFGFG>EGGGGFGGGGDFFFFFF?@7F4<D3FFFF?>FFBFGFFB<6??@<??F<A
@M04650:207:000000000-C238N:1:1101:13870:14002 1:N:0:19
ACTCCTACGGGAGGCAGCAGTAGGGAATTTTTCACAATGGGCGAAAGCCTGATGGAGCAATGCCGCGTGAACGATGAAGGTCTAATAGATTGTAAAGTTCTTTTATTTGGGAAGAAACACATAAGTAGGAAATGATTTATGTTTGACTGTACCATTTGAATAAGTATCGGCTAACTATGTGCCAGCAGCCGCGGTAATACATAGGATGCAAGCGTTATCCGGATTTACTGGGCGTAAAACGAGCGCAGGCGGATTAATAAGTTTGGTATGAAAGACATCTGCTTAACGGGTGTT
+
GGGGGGGGGGGGGGGGGGGGGGGGGGGGGGGGGGGGGGGGGGGGGGGGGGGGGGGGGGGGGGGGGGGGGGGGGGGGGGGGGGGGGGGGGGGGGGGGGGFGFG<FGGGGDGGGGGGGGGGGGGGGGGGFGGGGGGGGGGGGGFGGGGGGGGGGGGGCGGGGGGGGGGGGGGGGGGGGGGGGGGGGGGGGGGGGGGGGGGGGGGGGGGGGFGGFGGGGGFGGEGGGGGF?FGGGFGGGGGFGFGFFGGGGFGGGGDGFF?FFGFGF?DFAFFFFFFFFFFG4=>FFFFFFFF@92<
@M04650:207:000000000-C238N:1:1101:27917:14050 1:N:0:19
ACTCCTACGGGAGGCAGCAGTAGGGAATATTGCTCAATGGGGGAAACCCTGAAGCAGCAACGCCGCGTGGAGGATGAAGGTTTTAGGATTGTAAACTCCTTTTGTTAGAGAAGATAATGACGGTATCTAACGAATAAGCACCGGCTAACTCCGTGCCAGCAGCCGCGGTAATACGGAGGGTGCAAGCGTTACTCGGAATCACTGGGCGTAAAGAGCGCGTAGGCGGGAAAGTAAGTCAGATGTGAAATCCTGTAGCTTAACTACAGAACTGCATTTGAAACTGCTTTTCTAG
+
GGGGGGGGGGGGGGGGGGGGGGGGGGGGGGGGGGGGGGGGGGGGGGGGGGGGGGGGGGFFGGGGGGGGFGGGGGGGGGGGGGGGGGGGGGGGGGGGGGGGGGGGGGGGGGFGGGGGGFGGGGGGGGGGGGGGGGGGGGGGGGGDGGGGGGGGGGGGGGGGGGGFGEGGGGGGGGGGGGGGGGGGGGGGGGGG99EGGGDFGGGGGGGG5EECCGGFGGGGGGGGGGGGGFG9FFF?FGF*9CBF=F7DFDFFGGG??FFFGFCGFFGFFFFFFFFFFFFFF<>FFFF<AFFB
@M04650:207:000000000-C238N:1:1101:4065:14051 1:N:0:19
ACTCCTACGGGAGGCAGCAGTAGGGAATCTTCGGCAATGGACGAAAGTCTGACCGAGCAACGCCGCGTGAGTGAAGAAGGTTTTCGGATCGTAAAACTCTGTTGGTAGAGAAGAACGTTGGTGAGAGTGGAAAGCTCATCAAGTGACGGTAACTACCCAGAAAGGGACGGCTAACTACGTGCCAGCAGCCGCGGTAATACGTAGGTCCCGAGCGTTGTCCGGATTTATTGGGAGTAAAGCGAGCGCAGGTGGTTTATTAAGTCTGGTGTAAAATGCAGTGGCTCAACCATTGT
+
GGGGGGGGGGGGGGEG@CFEGGGGGGGGGGGFGGGGGGGGGGEGGGGGGGGGGGGGG@FGGFFGGGGGF4CFGGFFGGGCECGGGGGDEFGFGGFGGGGGGGCCFGGFAEGFGGFCFGGGGGGGGGGGFFFEGFFDFCFGGDGGGD96>3DEFGFGGFCFGDFGGGCFFGEGGGDFGG<FF8CFFFFGGFEGGG@EEG;CF:CEEFCG5CEGDE?8=C7:CC8**0AF?CG5):*<*29:>D:)9)CDEF7<7**)*9BFG60**>0.8?*18**/.)29?1*0*/),4=946
@M04650:207:000000000-C238N:1:1101:23849:14071 1:N:0:19
ACTCCTACGGGAGGCAGCAGCCAAGAATATTCCGCAATGGGGGGAACCCTGACGGAGCGACGCTGCGTGAAGGAAGAAGGCATTCGTGTTGTAAACTTCTTTTCTAAAGGAAGAATAAGTGTGGGAGGAAATGCCTGCATGATGACGGTACTTTAGGAATAAGCCCCGGCTAATTACGTGCCAGCAGCCGCGGTAATACGTAAGGGGCGAGCGTTGCTCGGAATTACTGGGCGTAAAGGGCGTGTAGGCGGTTTATTAGGCCGAGTGTGAAAGACCAAGGCTCAACTTTGGGA
+
GGGGGGGGGGGGGGGGGGGGGGGGGGGGGGGGGGGGGGGGGGGGDGGGGGGGGGGGGGGGGGGGGGGGGGGGGGGGGGGGGGFGGGGGGGGGGGGGGGGGGGGGGGGGGGGGGGGCGGGGFGGGGGGGGGGGGGGGGGGGGGGGGGGGGGGGGGGGGGGGGGGGFGGGGGGGGGGGGGGGGGGGGGGGGGGGGEGGGGGGGGGGGGGGGGGGGGGGGGG:GGGGGGGGGGGGE5CEFDF3>GBEGGGGFGGGD:FF?FFF?FDGEFGFFFF?FF4<3<GF>BFFFF?BA4@0:
@M04650:207:000000000-C238N:1:1101:15309:14081 1:N:0:19
ACTCCTACGGGAGGCAGCAGTAGGGAATATTGCTCAATGGGCGCAAGCCTGATGCAGCCATGCCGCGTGTATGAAGAAGGCCTTCGGGTTGTAAAGTACTTTCAGCGAGGAGGAAGGCGACAAGGTTAATAACCTTGTCGATTGACGTTACTCGCAGAAGAAGCACCGGCTAACTCCGTGCCAGCAGCCGCGGTAATACGGAGGGTGCAAGCGTTAATCGGAATTACTGGGCGTAAAGCGCACGCAGGCGGTCTGTCAAGTCGGATGTGAAATCCCCGGGCTCAACCTGGGAAC
+
GGGGGGGGGGGGGGGGGGGGECGGGGGDGGGGGGGGGGGGGGGGGGGGFFGGGGGGGGGGGGCGGEECFGGFGGGGGGGGGDE,EFGGFGGGGGGGGGFGCGGGGGGGGGFGGGGGGGGGGEGGGCFGGGGGGFGGGGGGGGGGGGGGGABFGGGGGGGGGGGGGGGGGGGGFDGGGGGGGGGGGGGGGGDGGEGGFGGGE>CECEGGCGG=?=>8FFGFED85<EGGGGG5@CCECCFG>DEFGGGGEGG9DDGF4FFFF?DDFDGFFFF48B4F<FDFF6G?=:F?BF@??0
@M04650:207:000000000-C238N:1:1101:27804:14111 1:N:0:19
ACTCCTACGGGAGGCAGCAGTAGGGAATCTTCGGCAATGGACGAAAGTCTGACCGAGCAACGCCGCGTGAGTGAAGAAGGATTTCGGATCGTAAAACTCTGTTGGTAGAGAAGAACGTTGGTGAGAGTGGTAAGCTCATCAAGTGACGGTAACTACCCAGAAAGGGACGGCTAACTACGTGCCAGCAGCCGCGGTAATACGTAGGTCCCGAGCGTTGTACGGTGTAATTTGGCGTAAAGCGAGCGTGGGTGGCTTAGTAAGTCCGGTGTAAATGGCAGGGGCTCAACCATTGT
+
EGGGGGGGGEEGEGGGGEEGEFFGCG@EFFGGGDGGGGGG9@FFGGEEEFGGCF:@FCFGGGGGGGDFFEEGGFGGFGFE,?FFGGG++48BFGGGGGGFAF,CE4EFGGGGGCFFEA,4E>=,>,,,,355CF,,7>=BED<83,3+@+@C><=,@,,3@,3,@7D:CC3BFGFGGDC:D*>2>C6B,=EE5CE>CC?+1<<**5++3:**8***:1*:*90*1++++*33657*99907*83D)*)0)9)*/1)**1*<*:*.)77./9@*/*)3()759).*9)4(16-)
@M04650:207:000000000-C238N:1:1101:4116:14129 1:N:0:19
ACTCCTACGGGAGGCAGCAGTAGGGAATCTTCGGCAATGGACGAAAGTCTGACCGAGCAACGCCGCGTGAGTGAAGAAGGTCTTCGGATCGTAAAACTCTGTTGGTAGAGAAGAACGTTGGTGAGAGTGGAAAGCTCCTCAATTGACGGTAACTACCCAGAAAGGGACGGCTAACTACGTGCCAGCAGCGGCGGTAATACGTAGGTCCAGAGCGTTGTCCGGATTGATTAGGCGTAAAGCGAGCGCAGGTGGTTTATTAATTCTGGGGTAAAAGGCAGGGGCTAAACCCTGGG
+
FFAF@EEEFGDGGD-B@CFGGCFCFGF<FG<,D,7@@<@<,@FFGDGFGGFFAFFE@7F,,@::CF+@=F:FFGFFAFGG,,,9:BF++>:EFGG99ADG?BA,?B,C,FBB<<F@FG,,A3+8>CFGFF9,<8FD>,,6>8,93,:3+5:+,@F,<<FA>3>,,:DFG*FG>FCCG,>,>88B2/:CC***33B88?;9F+<C8@00+<+/**/1/9:*;C;*2*0:+*03):*/7***0937//><D7071/7)0@4*+*007**4756**1)5:0)05().)*92().((
@M04650:207:000000000-C238N:1:1101:11648:14147 1:N:0:19
ACTCCTACGGGAGGCAGCAGTAGGGAATCTTCGGCAATGGACGAAAGTCTGACCGAGCAACGCCGCGTGAGTGAAGAAGGTTTTCGGATCGTAAAACTCTGTTGGTAGAGAAGAACGTTGGTGAGAGTGGAAAGCTCATCAAGTGACGGTAACTACCCAGAAAGGGACGGCTAACTACGTGCCAGCAGCCGCGGTAATACGTAGGTCCCGAGCGTTGTCCGGATTTATTGGGCGTAAAGCGAGCGCAGGTGGTTTATTAAGTCTGGTGTAAAAGGCAGGGGCTCAACCATGGTT
+
GGGGGGGGGGGGGGGGGGGGGGGGGGGGGGGGGGGGGGGGGGGGDGGGGGGGGGGGGEGGGGGGGGG>CGGGGGGFGGGGGFGFGGGDGGGFGGGGGGGGGGFFGEGGFFGGGGFGFBFGGGGGGGGFGFGGCBFGFGGGGGGGFFGGGGGGGGGGGGGFFGGF@FFGGGGEGGGGGGGFGGDFGGFC7FGDGGDGE+<9F9?FGGGDEEGGGEEGGGGCEGGG*++<7CFFFGDCD*1;>DEFG)9759<**19@/996CF*C4FGFFFFFFFD::0)55;G5F@F2:F*4<)
@M04650:207:000000000-C238N:1:1101:28698:14172 1:N:0:19
ACTCCTACGGGAGGCAGCAGTGGGGAATTTTGCGCAATGGGCGAAAGCCTGACGCAGCAACGCCGCGTGCGGGATTGAAGGCCTTCGGGTCGTAAACCGCTTTCAGCAGGGAAGATAATGACGGTACCTGCAGAAGAAGCTCCGGCTAAATACGTGCCAGCAGCCGCGGTAATACGTATGGAGCAAGCGTTATCCGGATTCATTGGGCGTAAAGCGCGCGTAGGCGGCTTGTTAAGCAAGGTGTTAAATCTGAGGGCTCAACCCTCATCCGCCTCTTGAACTGGCAGGCTTG
+
GGGGGGGGGGGGGGGGGFGGFGGGCFFFGGGGGGGGDFGGFGCGEGDGGGGGGGGGECGCFGGG=@EFEGGGCFEAFFAFG8EF8FGFGGGGGGGGGGGGDGGG9BFFGCFFFEGGGGGGGGGGGG:FGGG,:CBFGGG77>FCFGGGG?FGGGGFFEFGGGCDGCEGDG7EGGGGDGGGGFFG>EG*8EGEGD7CG;CE:@C9FGGGEGGE@C?E5DGGGGG=@ECDEGGC=:CFF>?D3F??CCDCFD7F7*575)57C5<C55FA*=@>37>:A<*94)99>>>;0.03
@M04650:207:000000000-C238N:1:1101:14076:14187 1:N:0:19
ACTCCTACGGGAGGCAGCAGTGGGGAATATTGCACAATGGGGGAAACCCTGATGCAGCGACGCCGCGTGAAGGAAGACGTATTTCGGTATGTAAACTTCTATCAGCAGGGAAGAAAGTGACGGTACCTGACTAAGAAGCCCCGGCTAACTACGTGCCAGCAGCCGCGGTAATACGTAGGGGGCAAGCGTTATCCGGAATGACTGGGTGTAAAGGGAGCGTAGACGGCGGTACAAGTCGGATGTGAAAGGCAGGGGCTCAACCCCTGGAGGGCATTGGAAACTGTACGGCTAG
+
GGGGGGGGGGGGGGGGGGGG6FGGGGGGGGGGGGGGGGGGGGGGGGGGGGGGGGGGGGGGGGGGGGGGGGGGGGGGGGGGG9FGGGGGGGGGGGGGGGGGGGGGGGGGGGGGGGGGGGGGGGGDGGGGGGGGGGGFGGDFCGGGGDGGGGGGGGGGGGGGGFGGGGGGGGGGGFGGGGGGGGGDGGG8;EGFFGGGGGGG+AEGGGCG5??CFFECCCDDCCEGED5>EGGGFC6<DDEC>GFFGGGGFGCGGGGFF@F6CFGGFGG07DD)<F4?B):F?<>B**72>)7:
@M04650:207:000000000-C238N:1:1101:19933:14189 1:N:0:19
ACTCCTACGGGAGGCAGCAGTGGGGAATATTGCACAATGGGCGCAAGCCTGATGCAGCGACGCCGCGTGAGGGATGACGGCCTTCGGGTTGTAAACCTCTTTCAGCAGGGAAGAAGCGAGAGTGACGGTACCTGCAGAAGAAGCACCGGCTAACTCCGTGCCAGCAGCCGCGGTAATACGGAGGGTGCAAGCGTTAATCGGAATTACTGGGCGTAAAGCGCACGCAGGCGGTCTGTCAAGTCGGATGTGAAATCCCCGGGCTCAACCTGGGAACTGCATCCGAAACTGGCAGGC
+
GGGGGGGGGGGGGGGGGGGGGGGGGGGGGGGGGGGGGGGGGGGGGGGGGGGGGGGGGGGGGGGGGGGGGGGGGGGGGGDGGGGGGGGGGGGGGGGGGGGGGGGGGGGGGGGGGGGGGGGGGGGGGGGGGGGGGGGGGGGGGGGGGGGGGGGGGGGGGGGGGGGGGGGGGGGGGGGGGGGGGDGGGGGGGGGGGGGGGGGGGG5FFGGGGGGGGGGGGGFGGGGGGGGDGDEEFGGGGC4*9CEEDGGCFGFFDGGFFFFD5)9*=DGFFFFFF>FF?27BFF5@3>FA?F>?;(
@M04650:207:000000000-C238N:1:1101:5029:14236 1:N:0:19
ACTCCTACGGGAGGCAGCAGTGGGGAATATTGCACAATGGGCGCAAGCCTGATGCAGCCATGCCGCGTGTATGAAGAAGGCCTTCGGGTTGTAAAGTACTTTCAGCGAGGAGGAAGGCATTGTGGTTAATAACTGCAGTGATTGACGTTACTCGCAGAAGAAGCACCGGCTAACTCCGTGCCAGCAGCCGCGGTAATACGGAGGGTGCAAGCGTTAATCGGAATTACTGGGCGTAAAGCGCACGCAGGCGGTCTGTCAAGTCGGATGTGAAATCCCCGGGCTCAACCTGGGAAC
+
GGGGGGGGEGGBFGGGGGGGGGGGGFGGGGGGGGGGEGGGGGGGGGGGGGGFGGGGGGGGGGGGGGGGGGGGGGGGGGGGGGGGGGGGGGGGGGGGGGGGGGGGGGGGGDGGGGGFGGGGGGGGGGGGGGGGGGGGGGGGGGGGGGGGGDGGGGD@GGGGGGGGGGGEEEGGGGGGGGGGGGGGG:EGGGGGGGGGGGGGGCGGGGGGGGG==GG5EGGGGGGGGGGC9DEE5=DGG7BGDGFFD3C3>D37CDGFF?FFGBGC>DGF*@F4@FFF:15@D>F?44>?057:?:
@M04650:207:000000000-C238N:1:1101:24273:14241 1:N:0:19
ACTCCTACGGGAGGCAGCAGTGGGGAATATTGCACAATGGGCGCAAGCCTGATGCAGCCATGCCGCGTGTATGAAGAAGGCCTTCGGGTTGTAAAGTACTTTCAGCGGGGAGGAAGGTGTTGAGGTTAATAACCTCAGCAATTGACGTTACCCGCAGAAGAAGCACCGGCTAACTCCGTGCCAGCAGCCGCGGTAATACGGAGGGTGCAAGCGTTAATCGGAATTACTGGGCGTAAAGCGCACGCAGGCGGTCTGTCAAGTCGGATGTGAAATCCCCGGGCTCAACCTGGGAAC
+
GGGGGGGGGGGGGGGGGGGGGGGGGGGGGGGGGGGGGGGGGGGGGGGGGGGGGGGGGGGGGGGGGGGGGGGGGGGFGGGGGGGFFGGGGGGGGGGGGGGGGGGGGGGGGGGGGGGGGGGGGGGGGGGGGGGGGGGGGGGGGCGGGGGGGGGGGGGGCEFGGGGFGGGDGGGGGGGGGGGGGGGGGGGGGGGGGGGGGGGGGGGGDGGGGGGGGGGGGGGGGGGGGGGGGGFC7EGGGGFGEGFFGGGD3DD/CDGFFFFFGFGD>DD7BFFFF44;?>DEE139@FF:?FF7:,
@M04650:207:000000000-C238N:1:1101:15365:14245 1:N:0:19
ACTCCTACGGGAGGCAGCAGTGGGGAATTTTGCGCAATGGGCGAAAGCCTGACGCAGCAACGCCGCGTGCGGGATTGAAGGCCTTCGGGTCGTAAACCGCTTTCAGCAGGGAAGATAATGACGGTACCTGCAGAAGAAGCTCCGGCTAAATACGTGCCAGCAGCCGCGGTAATACGTATGGAGCAAGCGTTATCCGGATTCATTGGGCGTAAAGCGCGCGTAGGCGGCTTGTTAAGCAAGGTGTTAAATCTGAGGGCTCAACCCTCATCCGCATCTTGAACTGGCAGGCTTG
+
GGGGGGGGGGGGGGGGGGGGCGGGGGGGGGGGGGGGGGGGGGGGGGGGGGGGGDGGGGGGGGGGGGGGGGGGGGGGGGGGGGGGGGGGGGGGGGGGGGGGGGGGGGGGGGGGGGGGGGGGGGGGGGGGGGGGGGGGGGGGGFGGGGGGGGGGGGG7FFGGGGGGGGGGGGGGGDGGFGGGGGGGGGGGGGGDGGGGGGEGGGGGGGGGGGEGFFGGGGGGGGEGGGGECGGGFGGGGGFGFD@6CCGC=FGGFGGFFF@4C?GGFGGFFFFF3>EFA<D?FDFFFF>>F@F>
@M04650:207:000000000-C238N:1:1101:4527:14266 1:N:0:19
ACTCCTACGGGAGGCAGCAGTGGGGAATATTGCACAATGGGCGCAAGCCTGATGCAGCGACGCCGCGTGAGGGATGACGGCCTTCGGGTTGTAAACCTCTTTCAGCAGGGAAGAAGCGAGAGTGACGGTACCTGCAGAAGAAGCGCCGGCTAACTACGTGCCAGCAGCCGCGGTAATACGGAGGGCGCAATCGTTGTCCGGAATTATTGGGCGTAAAGAGCTCGTAGGCGGTTTGTCGAGTCTGGTGTGAAAACTCAAGGCTCAACCTTGAGCTTGCATCGGGTACGGGCAGAC
+
GGGGGGGGEGG7FGG7@FGGGGGGGFGGGFGEGDCFGFGGGFGGGGGGGGGGGGGGGGDFCEGGGGGEGGGGGGGGGGGGGGGGGGGGFGGGGGGGGGGGGFGGGFGFGGGFGDGGGGG>FGGGGFGGEFCFGGGF7AEGGF7FGGGGGGGGGGGGGGF7CCC:CCCFFEGGCEE*;2CF*=:8CGC58**3;8CGGFFEGCEGGGGGGG==EG8=FG=7FGGG*:/=CD**0*9A2*))108/9CC4)7C*:FC?4@F?F@GGFC<07BF))9?)127=B0CF>6)39E31-.
@M04650:207:000000000-C238N:1:1101:25286:14287 1:N:0:19
ACTCCTACGGGAGGCAGCAGTAGGGAATCTTCGGCAATGGACGAAAGTCTGACCGAGCAACGCCGCGTGAGTGAAGAAGGTTTTCGGATCGTAAAACTCTGTTGGTAGAGAAGAACGTTGGTGAGAGTGGAAAGCTCATCAAGTGACGGTAACTACCCAGAAAGGGACGGCTAACTACGTGCCAGCAGCCGCGGTAATACGTAGGTCCCGAGCGTTGTCCGGATTTATTGGGCGTAAAGCGAGCGCAGGTGGTTTATTAAGTCTGGTGTAAAAGGCAGTGGCTCAACCATTGT
+
GGGGGGGGGGGGGGGGGGGGGGGGGGGGGGGGGGGGGGGGGGGGGGGGGGGGGGGGGGGGGGGGGGGGGGGGGGGGGGGGGGFFGGGGGGGGGGGGGGGGGGGGGGGGGGGGGGGGGDGGGGGGGGGGGGGGAACFGFGGGGGGGGGGGGGFGGGGCGGGCFGGGCFGGGGGGGGGGGGGGGGGGGGCCFGGGGGDGGGGGFDGD?GGGGGGGGGDGGCFGGGEGGGFGGFFFGGGGGF*7*)5)>DG@**>DFFF6@F4+=7CFFCB>FFF4=BFFFC)??<FFFF<BFF49
@M04650:207:000000000-C238N:1:1101:12320:14299 1:N:0:19
ACTCCTACGGGAGGCAGCAGTAGGGAATCTTCCGCAATGGGCGAAAGCCTGACGGAGCAACGCCGCGTGAGTGATGAAGGTTTTCGGATCGTAAAACTCTGTTATTAGGGAAGAACAAATGTGTAAGTAACTGTGCATATCTTGACGGTACCTAATCAGAAAGCCACGGCTAACTACGTGCCAGCAGCCGCGGTAATACGTAGGTGGCAAGCGTTATCCGGAATTATTGGGCGTAAAGCGCGCGTAGGCGGTTTTTTAAGTCTGATGTGAAAGCCCACGGCTCAACCGTGGAGG
+
GGGGGGGGGGGGGGGGGGGGGGGGGGGGGGGGGGGGGGGGGGGGGGGGGGGGGGGGGGGGGGGGGGGGDGGGGGGGFGGGGGGGGGGGGDGGGFGGGGGGGGGAFGGGGGGGGGGGGCFGCGGGGGGGGGGGGGGGGGAFGGGGGGGDGGGFGGGGGGGGGGCGGGGGDEGDGGGGGGGGGGGGGGGGGGGGGGGGGGGGGFGGGGGFG?FGGGGECDGGGDEGGGGFCFFDDGDEGGFG:DDBC<DD=DGGG<F35>66?=DGFGGFFFFFFFFFF15>E>D??F49:>DB?F
@M04650:207:000000000-C238N:1:1101:9701:14310 1:N:0:19
ACTCCTACGGGAGGCAGCAGTAGGGAATCTTCCGCAATGGGCGAAAGCCTGACGGAGCAACGCCGCGTGAGTGATGAAGGTTTTCGGATCGTAAAACTCTGTTATTAGGGAAGAACAAATGTGTAAGTAACTGTGCATATCTTGACGGTACCTAATCAGAAAGCCACGGCTAACTACGTGCCAGCAGCCGCGGTAATACGTAGGTGGCAAGCGTTATCCGGAATTATTGGGCGTAAAGCGCGCGTAGGCGGTCTGTTAAGTCAGATGTGAAATCCCCGGGCTTAACCTGGGAAC
+
GGGGGGGGGGGGGGGGGGGGGGGGGGGGGGGGGGGGGGGGGGGGGGGGGGGGGGGGGGGGGGGGGGGGGGGGGGGGGGGGGGGGGGGGGGGGGGGGGGGGGGGGGGGGGGGGGGGGGGGGGGGGGGGFGGGGGGGGGGGGGGGGFGGGGGGGGGGGGGGGGGGGGGGGGGGGGGGGGGGGGFGGGGGGGGGGGEDEGGGGGGGGFGGGFGGGGGDGFGGGGCGGGGGGGGGGFGDEGGFG@CDFGGGCFGGCGDGFFFBFGFGGFGG>FFFFFFFF:>GEFFGFFFFFFFFF?,
@M04650:207:000000000-C238N:1:1101:14514:14327 1:N:0:19
ACTCCTACGGGAGGCAGCAGTGGGGAATATTGCACAATGGGCGCAAGCCTGATGCAGCCATGCCGCGTGTATGAAGAAGGCCTTCGGGTTGTAAAGTACTTTCAGCGAGGAGGAAGGCATTGTGGTTAATAACCACAGTGATTGACGTTACTCGCAGAAGAAGCACCGGCTAACTCCGTGCCAGCAGCCGCGGTAATACGGAGGGTGCAAGCGTTAATCGGAATTACTGGGCGTAAAGCGCACGCAGGCGGTCTGTTAAGTCAGATGTGAAATCCCCGGGCTTAACCTGGGAAC
+
GGGFGGGGGGGGGGGGGGGGGGGGGGGGGGGGGGGGGGGGCFFEGGGGGGGGGGGGGGGGGGGGGGGFGGGGGGCFGGGGGGGGGGGGG@>FGGGGFFGGGGGGGGGEGGD@FGGGGGFGGGGGGGGFEFGGFGGGGGDF?FGF,?FFGGGFGEECGEFFGFCFGGGEGGDGCCFCFGGGGG,>FGGGGDGDGGGG+BFGGEGGGGGE6<?EGG8?5DCC=GDGFGFGF*;5B:DGGGFGB)>3))9>BDD9DDGFF4@@EFCFFGGFFF=*8B6?0357>27?FFFD:4>?:1
@M04650:207:000000000-C238N:1:1101:8685:14336 1:N:0:19
ACTCCTACGGGAGGCAGCAGTAGGGAATATTGCTCAATGGGGGAAACCCTGAAGCAGCAACGCCGCGTGGAGGATGAAGGTTTTAGGATTGTAAACTCCTTTTGTTAGAGAAGATAATGACGGTATCTAACGAATAAGCACCGGCTAACTCCGTGCCAGCAGCCGCGGTAATACGGAGGGTGCAAGCGTTACTCGGAATCACTGGGCGTAAAGAGCGCGTAGGCGGGAAAGTAAGGCAGATGTGAAATCCTGTAGCTTAACTACAGAACAGCATTTGAAACTGCTTTTCTAG
+
FFEFEFGGGGGGGDGEGGFGGG<,BFEGFFGA<<FDF@FFGEGEGGCFGGGGGGGGGF@CEFEEGGG=FCFFGGFFGFGGGFFFGCFDCFGGGGG9FF<FFGGGG@FAEFG<FFFGGFCFE?@BFGEGFG9FC7F=AG9<DGGEECCFGGGGGGCF+@CCFB7F7>>EGGGGGGG>CEGGCBCGGF>C::*:CC**1;8FGGDEFF5>15C=EC>9CC<D5>5<E::*:<F<=<:+**0*12977CCC?<*:0:C6*=F?+/**97C85)0)0/9BBFGFFFG@=*6))7*6
@M04650:207:000000000-C238N:1:1101:21393:14351 1:N:0:19
ACTCCTACGGGAGGCAGCAGTGGGGAATATTGGACAATGGACCAAGAGTCTGATCCAGCAATTCTGTGTGCACGAAGAAGTTTTTCGGAATGTAAAGTGCTTTCAGTTGGGAAGAAGTCAGTGACGGTACCAACAGAAGAAGCGACGGCTAAATACGTGCCAGCAGCCGCGGTAATACGTATGTCGCAAGCGTTATCCGGATTTATTGGGCGTAAAGCGCGTCTAGGCGGTTTAGTAAGTCTGATGTGAAAATGCGGGGCTCAACCCCGTATTGCGTTGGAAACTGCTAAACT
+
GGGGGGGGGGGGGGGGGGGGGGGGGGGGGGGGGGGGGGGGGGGGFFGGGGGGGGGGGGGGGGGGGGGGGGGGGGGGGGGGGGGGGGGGGGGGGGGGGGGGGGGGGGGGGGGGGGGGGGGGGGGGGGGGGGGGGGGGFFGGFGGGGGGGGGGGFGGGGGGGFFGGGGGGGGGGGG7CGGGGGGGGGGGGGGFGGGEFGGGGGGGGGGGCFGGGGGDFGFGGGGGGGGGGGGGGEGGFCF6?FGFFGGGGFGGGGCG@EF:):7CFFGGFFBEFFFFFF?GFFAGFFFFFFFFFD
@M04650:207:000000000-C238N:1:1101:20426:14356 1:N:0:19
ACTCCTACGGGAGGCAGCAGTAGGGAATCTTCGGCAATGGACGAAAGTCTGACCGAGCAACGCCGCGTGAGTGAAGAAGGTTTTCGGATCGTAAAACTCTGTTGTTAGAGAAGAACAAGGATGAGAGTAAAACGTTCATCCCTTGACGGTATCTAACCAGAAAGCCACGGCTAACTACGTGCCAGCAGCCGCGGTAATACGTAGGTGGCAAGCGTTGTCCGGATTTATTGGGCGTAAAGCGAGCGCAGGCGGTTTCTTAAGTCTGATGTGAAAGCCCCCGGCTCAACCGGGG
+
GGGGGGGGGGGGGGGGGGGGGGGGGGGGGGGGGGGGGGGGGGGGGGGGGGGGGGGGGGGGGGGGGGGGGGGGGGGGGGGGGGGGGGGGGGGGGGGGGGGGGGGGGGGGGGGGGGGGGGGGFGGGGGGGGGGGGGGGGGGGGGGGGGGGGGGGGGGGGGGGGGGGGGGGDGGGGGGGGGGGGGGGGGGGGGGGGGGGGGGGGGGGGGGGGGGGGGGGGGGGGG5C?<FCFGGGFGGGGGFGBGFFGGGGFGGGGDG?FFFFFFGGFDGFFFF?FF@F<?GFFB<BFFFBFFFF
@M04650:207:000000000-C238N:1:1101:24093:14369 1:N:0:19
ACTCCTACGGGAGGCAGCAGTAGGGAATCTTCGGCAATGGACGAAAGTCTGACCGAGCAACGCCGCGTGAGTGAAGAAGGTTTTCGGATCGTAAAACTCTGTTGGTAGAGAAGAACGTTGGTGAGAGTGGAAAGCTCATCAAGTGACGGTAACTACCCAGAAAGGGACGGCTAACTACGTGCCAGCAGCCGCGGTAATACGTAGGTCCCGAGCGTTGTCCGGATTTATTGGGCGTAAAGCGAGCGCAGGTGGTTTATTAAGTCTGGTGTAAAAGGCAGTGGCTCAACCATTGTT
+
GGGGGGGGGGGGGGGGGGGGGGGGGGGGGGGGGGGGGGGGGGGGEGGGGGGGGGGGGGGGGGGGGGGGGGGFGGGGGGGGDGGGGGGGGGGGGGGGGGGGGGGGGGGFGGGGGFGGGGGGGGGGGGGGGGGGGGGGGGGGGGGGGGGGGGGGGGGGGGGGGGGGGGGGGGGGGGGGGGEGGGGGGGGG>CEGGGGEGGGGGGGGGGGGGGGGGGEC5GGGGGE=CCEGFGGGFGGGGGFG3<D@GGGGFGGGD:DF@FFFGFGGFC:4@FFFFFFFFFGFFFGFFFF?(?=<<)
@M04650:207:000000000-C238N:1:1101:17993:14410 1:N:0:19
ACTCCTACGGGAGGCAGCAGTAGGGAATCTTCGGCAATGGACGAAAGTCTGACCGAGCAACGCCGCGTGAGTGAAGAAGGTTTTCGGATCGTAAAACTCTGTTGGTAGAGAAGAACGTTGGTGAGAGTGGAAAGCTCATCAAGTGACGGTAACTACCCAGAAAGGGACGGCTAACTACGTGCCAGCAGCCGCGGTAATACGTAGGTCCCGAGCGTTGTCCGGATTTATTGGGCGTAAAGCGAGCGCAGGTGGGTTATTAAGTCTGGTGTAAAAGGCAGTGGCTCAACCATTGT
+
GGGGGGGGGGGGGGGGGGGGGGGGGGGGGGGGGGGGGGGGGGGGGGGGGGGGGGGGGGGGGGGGGGGGGGGGGGGGGGGGGGGGGGGGGGGGGGGGGGGGGGGGGGGGGGGGGGGGGFGGGGGGGGGGGGGFFGGGGGGGGGGGGGGGGGGGGGGGGGGGGGGGGGGGGEEGGGGGGGGGGGFGGGGGGGGGGGGGGGGDGGGGGGFGGGGGGG>87DGFGGEEEF?CGGGGFGGGG:?GFGFFGGGGF5C5)97@FFFBEFGFBD7<FFFFFF:>??FF584<*=4134?44
@M04650:207:000000000-C238N:1:1101:16320:14420 1:N:0:19
ACTCCTACGGGAGGCAGCAGTGGGGAATATTGCACAATGGGCGCAAGCCTGATGCAGCCATGCCGCGTGTATGAAGAAGGCCTTCGGGTTGTAAAGTACTTTCAGCGGGGAGGAAGGTGTTGAGGTTAATAACCTCAGCAATTGACGTTACCCGCAGAATAAGCACCGGCTAACTCCGTGCCAGCAGCCGCGGTAATACGGAGGGTGCAAGCGTTACTCGGAATCACTGGGCGTAAAGAGCGCGTAGGCGGGAAAGTAAGTCAGATGTGAAATCCTGTAGCTTAACTACAGAAC
+
GGGGGGGGGGGGGGGGGGGGFGGGGGGGGGGGGGGGGGGGGGGGGGGGGGGGGGGGGGGGGGGGGGGGGGGGGGGGGGGGGGGGGGGGGGGGGGGGGGGGGGGGGGGGGGGGGGGGGGGGGGGGGGGGGGGGGGGGGGGGGGGGGGGGGGGGGGGGGGGGGGGGGGGGGGGGGGGGGGGGGGGGGGGGGGGGGGGGGGGGGGEGGGGGGGGGGGGGGGGGGGGGGGGGGGGGFGCEGGFGFGFFGGGGFGGGGGGFFFFFGFFGFGGFFBFFFFFFFAGFFFGFFFFFFFFBF7
@M04650:207:000000000-C238N:1:1101:10514:14429 1:N:0:19
ACTCCTACGGGAGGCAGCAGTGGGGAATTTTCCGCAATGGGCGAAAGCCTGACGGAGCAATGCCGCGTGGAGGTAGAAGGCCCACGGGTCGTGAACTTCTTTTCCCGGAGAAGAAGCAATGACGGTATCTGGGGAATAAGCATCGGCTAACTCTGTGCCAGCAGCCGCGGTAATACAGAGGATGCAAGCGTTATCCGGAATGATTGGGCGTAAAGCGTCTGTAGGTGGCTTTTTAAGTCCGCCGTCCAATCCCAGGGCTCAACCCCGGACAGGCGGTGGAAACTACCAAGCTGG
+
GGGGGGGGGDGGGGGGGGGGGGGGGGGGGGGGGGGGGGGGGGGGGGGGGGGGGGGGGGGGGGGGGGGGGGGGGGGGGGGGGDEDGGGGEGGGGGFFFAEGGGGGGGGGGGGGE<FFEEFCGGGGGGGGGGGGGGDGGGGFDGGGGGEFEGGGFFGGGGGDGGGGGGGGGG@EGGGGGFGGGGGGGFF9FGGGGDFGGGEGFFFCFGGFGGGDGFFFGGGGGGGGG+9EGGE+6CFFGG=D>DEE3<)9BC4D677:B@5>?FGGFGD>@B357.7@BBGF=)79F:F2055:7?
@M04650:207:000000000-C238N:1:1101:23553:14440 1:N:0:19
ACTCCTACGGGAGGCAGCAGTGGGGAATTTTGCGCAATGGGCGAAAGCCTGACGCAGCAACGCCGCGTGCGGGATTGAAGGCCTTCGGGTCGTAAACCGCTTTCAGCAGGGAAGATAATGACGGTACCTGCAGAAGAAGCTCCGGCTAAATACGTGCCAGCAGCCGCGGTAATACGTATGGAGCAAGCGTTATCCGGATTCATTGGGCGTAAAGCGCGCGTAGGCGGCTTGTTAAGCAAGGTGTTAAATCTGAGGGCTCAACCCTCATCCGCATCTTGAACTGGCAGGCTTG
+
GGGGGGGGGGGGGGGGGGGGGGGGGGGGGGGGGEGGGGGGGGGEGGGGGGGGGGGGGGCFFGGGGGGGEGGDGGGGGGFGGGGGGGGGGGEEGGGGGGGGGGGGGGGCGGGGGFG9FGGGGGGGGGGGGCFFFGGGGGGGGGGGGGGG7FFCGGGGGGGGCGGGFFGGGEFGGGGGGGGGG?FGGFFGGGGGGCGGGGEEGEFFFCGGGGG5CFGEGGDGGGGCFGGGGGGGFGFCGGFGFFF6DFCFFCFF7C5BFFFFGFGG@CFDFFFFB>EFAFG66<CFFF>B>FF>
@M04650:207:000000000-C238N:1:1101:16407:14457 1:N:0:19
ACTCCTACGGGAGGCAGCAGTAGGGAATCTTCGGCAATGGACGAAAGTCTGACCGAGCAACGCCGCGTGAGTGAAGAAGGTTTTCGGATCGTAAAACTCTGTTGGTAGAGAAGAACGTTGGTGAGAGTGGAAAGCTCATCAAGTGACGGTAACTACCCAGAAAGGGACGGCTAACTACGTGCCAGCAGCCGCGGTAATACGTAGGTCCCGAGCGTTGTCCGGATTTATTGGGCGTAAAGCGAGCGCAGGTGGTTTATTAAGTCTGGGGTAAAAGGCAGTGGCTCAACCATTGTT
+
GGGGGGGGGGGGGGGGGGGGCFGGGGGGGGGGGGGGGGGGGGGGGGGGFGGGGGGGGGGGGGGGGGGGGGGGGGGGGGGGGGGGGGGGGGGGGGGGGGGGGGGGGGGGGGGGGGGGGDGGGGFGGGGGGGFGGGGGGGGGGGGGGGGGGEGGGGGGGGGGCGGGGGGGGGGGGGGGGGGGGGGGGGGGCGGGG>BCEGECFGGGGGGGGGGGGGGC59:CE<EE5CGFGGGGFGGGGGFGFDBD<C3>B7CFDFG?@FFFCFFGFC*2>EFF8*770:06707<4648?F?BF)
@M04650:207:000000000-C238N:1:1101:21421:14478 1:N:0:19
ACTCCTACGGGAGGCAGCAGTGGGGAATATTGGGCAATGGGGGCAACCCTGACCCAGCGACGCCGCGTGAGTGAAGAAATCCTTCGGGATGTAAAGCTCTGTTGTATGGGAAGAGAAGCAGACGGTACCATACGAGGAAGCCCCGGCAAACTACGTGCCAGCAGCCGCGGTAATACGTAGGGGGCAAGCGTTGTCCGGAATTACTGGGCGTAAAGCGCACGCAGGCGGACTAATAAGTCAGACGTAAAAGGCACGGGCTTACCCTGTGTAAGACCTCTGATACTGTAAGTCT
+
GGGGGGGGGGGGGGGGGGGGGGGGGGGGGGGGGGGGGGGGGGGGGGGGGGGGGGGGGGGGGGGGGGGGGGGGGGGGGGGGGGGGGFGGEGGGGGGGGGGGGGGGGGGFGGGGGGGGGGGGGGGGGGGGGGGGGGGGGGGGGGGGGGGGGEGGGGGGGGGGGGGGGGGGGGGGGGGGGGGGGGGGGGGGGGGGEEGGGGGCGGGGGGGGGDGGGGGGDGGGGC8EC5CGGGGGFGFGGGFCFGFFGGFGFFDFGGGFFFFFFFGGFF<>?*=FF4)).5C4@9>FFFFFAFFA
@M04650:207:000000000-C238N:1:1101:24681:14480 1:N:0:19
ACTCCTACGGGAGGCAGCAGAGGGGAATATTGCACAATGGGCGCAAGCCTGATGCAGCCATGCCGCGTGTATGAAGAAGGCCTTCGGGTTGTAAAGTACTTTCAGCGAGGAGGAAGGCATTGTGGTTAATAACCACAGTGATTGACGTTACTCGCAGAAGAAGCACCGGCTAACTCCGTGCCAGCAGCCGCGGTAATACGGAGGGTGCAAGCGTTAATCGGAATTACTGGGCGTAAAGCGCACGCAGGCGGTTTGTTAAGTCAGATGTGAAATCCCCGAGCTTAACTTGGGAAC
+
FCEDFF<<,8@@BFEGDCF<-CC@FGGF@CFCCGGFEFCGGGGGG@FDFGFDGGGGG@DGFCGG@FGFGG?FGGDFGGFGGGGFFGGGGCFGGGGGGFGGGGGGGGGGGGFEGEGGGGGGGGGGGGGGGGACFFGGGGCFFF9F@FEGGGGGGGGGGGGEGGGGGGGCGGGCFGCGGGFGGGGGGCFGGGCEGGCE9CGGGGGGGGGGGGGDGEG5=C7FGD*CGGGGGGGGFEGEFGFGFGFFGCDDDDG5C*9)<FF?CFGGFGGA??FFFFFF?B35@9GFFF?<9?@4:2
@M04650:207:000000000-C238N:1:1101:22925:14490 1:N:0:19
ACTCCTACGGGAGGCAGCAGTAGGGAATCTTCGGCAATGGACGAAAGTCTGACCGAGCAACGCCGCGTGAGTGAAGAAGGTTTTCGGATCGTAAAACTCTGTTGGTAGAGAAGAACGTTGGTGAGAGTGGAAAGCTCATCAAGTGACGGTAACTACCCAGAAAGGGACGGCTAACTACGTGCCAGCAGCCGCGGTAATACGTAGGTCCCGAGCGTTTGCCGGATTTATTGGGCGTAAAGCGAGCGCCGGTGGTTTATTAAGTCTGGTGTAACAGGCAGTGGCTCAACCATTGTT
+
GGGGGGGGGGGGGGGGGGGFGGGGGGGGGGGGGGGDFGGGGGGGDF7CDFGGFFGCCGGFGGGGGGGGGGGGGGGGCFFGGGGGGDG:FGGGGGGGGGGGGGGGGGFGGGGGGGGGGGGGF:FG@9ADEGCF9<AFFFFGFCFGG9FGGGGGFGGGFFFFFGFGGCGGDDGGGCFGFG::>EF9CGDFGGCCEGE>CC;>EGDG*39E5=:*//:A7*:CCG5=8C9?CG6:@ECED5/>BC537))1793<DG4@F4@999:CFD*(77**00.)429?4(*)9/7(3F@AB4
@M04650:207:000000000-C238N:1:1101:8733:14504 1:N:0:19
ACTCCTACGGGAGGCAGCAGTAGGGAATCTTCGGCAATGGACGAAAGTCTGACCGAGCAACGCCGCGTGAGTGAAGAAGGTTTTCGGATCGTAAAACTCTGTTGGTAGAGAAGAACGTTGGTGAGAGTGGAAAGCTCATCAAGTGACGGTAACTACCCAGAAAGGGACGGCTAACTACGTGCCAGCAGCCGCGGTAATACGGAGGGTGCAAGCGTTAATCGGAATTACTGGGCGTAAAGCGCACGCAGGCGGTCTGTCAAGTCGGAGGTGAAATCCCCGGGCTCAACCTGGGA
+
GGGGGGGGGGGGGGGGGGGGFGGGGGGGFGGGGGGGGGGGGEGGGGGGGGGGFDEGGGGGGGGGGDG>FFGGGGGGGGGG8CFFGGGE@CFGGGGGGGGGGGDFG?FFFGGGGGGGE<8EFEGGGGGGGGGFGF8,<D=FGGGCGFF>FCGFGFGGGCFGFGFGGGFDGEC7:FDGCDCFGCGF7:?CCC:EG>88EB<CCCCEEEEE=FGD@E*;777D8DGC*+<EECE=4E<5CCF7;)7)/)CD><CD)/9?FF?*0*09>5)(0)1*8*062(15.6)50*)(,0)22
@M04650:207:000000000-C238N:1:1101:21390:14596 1:N:0:19
ACTCCTACGGGAGGCAGCAGTGGGGAATATTGCACAATGGGCGCAAGCCTGATGCAGCCATGCCGCGTGTATGAAGAAGGCCTTCGGGTTGTAAAGTACTTTCAGCGGGGAGGAAGGCGATAAGGCTAATAACCTTGTCGATTGACGTTACCCGCAGAAGAAGCACCGGCTAACTCCGTGCCAGCAGCCGCGGTAATACGGAGGGTGCAAGCGTTAATCGGAATTACTGGGCGTAAAGCGCACGCAGGCGGTCTGTCAAGTCGGATGTGAAATCCCCGGGCTCAACCTGGGAAC
+
GGGGGGGGGGGGGGGGGGGGGGGGGGGGGGGGGGGGGGGGGGGGGGGGGGGEGGGGGGGGGGGGGGGGGGGGGGFGGGGGGGGGGGGGGGGGGGGGGGGGGGGGGGGGGGGGGGGGGGGGGGGGGGGGGGGGGGGGAFGGEFGGGGGGGGGGGGG@FGGGGGGGGGGGGGGGGGGGDEGGGGGGGGGGGGGGGEGGGGGGGGGGGGGGFGGFGGGGGGGGD35EFGGG?FFGEED=<CFCEGFEGGDDFDDG7CFF9696FFDG39D>4*6@FF4@<2>BDBG*/4>?BF30(-
@M04650:207:000000000-C238N:1:1101:23070:14616 1:N:0:19
ACTCCTACGGGAGGCAGCAGTGGGGGATATTGCACAATGGGCGCAAGCCTGATGCAGCCATGCCGCGTGTGTGAAGAAGGCCTTAGGGTTGTAAAGCACTTTAGTTAGAGAGGAGTGGTGTTGTGAGTAATACGCATGACACTTGACGTAATCTAAGGAATAAGCACCGGCTAACTCCGTGCCAGCAGCCGCGGTAACACGGGGGGTGCGAGCGTTAATCGGAATGACTGGGCGTAAAGGGCGTGTAGGTGGTTTACTAAGTGTGACGTGAAAGTACAGGGCTTATCCTTGTT
+
GGGGGGGGGGGGEFGGGGGGFGGGGGGGFGGGGGGGGGGGGGGGGGGGGGGGGGGFGGGGGGGGGGGGGGGGGGGGGGGGGGGFGGFGGGGGGGGGGGGGGFGGFGGGGGGGGGGGGGGFFGGGGGGFGGGGGGGGGGGGGGGGGGGGGGGGGGGGGGGGGGGGGFGCF8CGGGGGDGGGGGGGGGGGGGGGGGGGGGGGGGGGGGGGGGGGGGGGCGGGGGGGGGGGFFFF>EC:7DFFBGD>D9CGFFGC/7CFFFFFGFFFFCCBFFF>FFB@A<GFFF<F?76AAFFF>
@M04650:207:000000000-C238N:1:1101:24884:14757 1:N:0:19
ACTCCTACGGGAGGCAGCAGTGGGGAATATTGGACAATGGGCGCAAGCCTGATCCAGCCATGCCGCGTGAGTGATGAAGGCCCTAGGGTTGTAAAGCTCTTTCACCGGTGAAGATAATGACGGTAACCGGAGAAGAAGCCCCGGCTAACTTCGTGCCAGCAGCCGCGGTAATACGAAGGGGGCTAGCGTTGTTCGGATTTACTGGGCGTAAAGCGCACGTAGGCGGACTTTTAAGTCAGGGGTGAAATCCCGGGGCTCAACCCCGGAACTGCCTTTGATACTGGAAGTCTTG
+
FGFGGFGGGGGEGGGGGGECEFGGGGCGGGGGC9FEDGFEGGGGGGGGGGFGCFFGGGGGGGGGGGGGGGCGDGFGEFGGGGGGFFEECF:?9BF<FGGFGG<@B,BFCFGFGGGGGGFGDCC:BFBGGE@FCF,,DEFDGGGEEC@FGGAC<FFGGGFGEGGGC@CCCCFGF,D=F7F@EGGCCEFEGDECFFGGEGGF9B+28CFGGDEE7CECECGCFFGEEGGEGGGCFCC0:>F<:DF.1*:D?6DCDDDEE>4=C4CCB)70;F4*?66=9<FFF4F44??B44@>
@M04650:207:000000000-C238N:1:1101:27239:14784 1:N:0:19
ACTCCTACGGGAGGCAGCAGTGGGGAATATTGCACAATGGGCGCAAGCCTGATGCAGCCATGCCGCGTGTATGAAGAAGGCCTTCGGGTTGTAAAGTACTTTCAGCGGGGAGGAAGGTGTTGAGGTTAATAACCTCAGCAATTGACGTTACCCGCAGAAGAAGCACCGGCTAACTCCGTGCCAGCAGCCGCGGTAATACGGAGGGTGCAAGCGTTAATCGGAATTACTGGGCGTAAAGCGCACGCAGGCGGTCTGTCAAGTCGGATGTGAAATCCCCGGGCTCAACCTGGGAAC
+
GGGGGGGGGGGGGGGGGGGGGGGGGGGGGGGFGEGF8E@EGGGGGGGGGEFGGGGGGDGGFGCGGGGGGGGGFDFGGGGG,F=FCGGGGGDEEFGGGGFAEFCEFGGGGGGDGGGGGGGGGGGGGGGGGGGEFDFGFGGGGGCFFGGEFFECFFDEGEGFGCCGFFFGGEFEFFFFDCECEFCFFFFGGGEEG58C<EFGGG=EG>8CFGGGGEGGE7FFGD==AFC<FGFFDC5EFCFD)17.)9C38DG)19CFF???GFCD5*94*=@86@@)3(5>)2C=@FF::>FBF8
@M04650:207:000000000-C238N:1:1101:19679:14789 1:N:0:19
ACTCCTACGGGAGGCAGCAGTAGGGAATCTTCGGCAATGGACGAAAGTCTGACCGAGCAACGCCGCGTGAGTGAAGAAGGTTTTCGGATCGTAAAACTCTGTTGGTAGAGAAGAACGTTGGTGAGAGTGGAAAGCTCATCAAGTGACGGTAACTACCCAGAAAGGGACGGCTAACTACGTGCCAGCAGCCGCGGTAATACGTAGGTCCCGAGCGTTGTCCGGATTTATTGGGCGTAAAGCGAGCGCAGGTGGTTTATTAAGTCTGGTGTAAAAGGCAGTGGCTCAACCATTGTT
+
GGGGGGGGGGGGGGGGGGGFGGGGGGGGGGGGFFFEEGGFCF+@FGE@CFGGGG7FEGEGGGGGGGEGGEGGGG9FGFEFGGGGGGEFC+8BEGG<FFGG,CE9ACFF,?,?F@F@CD@,>FGDF,BF<F,8CFCCBCCFGGGGGAGD+8+@FFGGDG9<@8EG@*@F:CE7C@D9;7CEEGGFGGFG7FEDC::8B?9BC+9=CFGGGD=*=C:EEC>*/)*:89?:<7C*)*979C/*)9)<DDDD39CF555)984=990:=C:(5**9/9)7:<<@)1*9?FF0096<:-
@M04650:207:000000000-C238N:1:1101:6209:14828 1:N:0:19
ACTCCTACGGGAGGCAGCAGTGGGGAATATTGCACAATGGGCGCAAGCCTGATGCAGCCATGCCGCGTGTGTGAAGAAGGCCTTCGGGTTGTAAAGCACTTTCAGCGAGGAGGAAGGGTGGTGTCTTAATACGGCATCGCATTGACGTTACTCGCAGAAGAAGCACCGGCTAACTCCGTGCCAGCAGCCGCGGTAATACGTAGGGGGCAAGCGTTGTCCGGAATTACTGGGCGTAAAGCGCACGCAGGCGGACTAATAAGTCAGACGTAAAAGGCACGGGCTTACCCTGTGTA
+
GGGGGGGGGGGGGGGGGGGGGGGGGGGGGFGGGGGGGGGFCFECEGGGFGGGGGGGGGGGGGGGGGGGGGGGGGGGGGGGGGGGGGE7EFECFGFGFFFGGGGGGGG>EGG@GGGGDGGGGGG<FGGGGGGGGCGGGGGGG7F@9<BF@FGGGGGGDDGGFFGCFGGC>ECEGGGGF@FGEGGGFEGGGCEGG5:CFGGGFCFCGGGGDGCFEEEGCFFDEDCFFDGG77**519EF76CEDF;CGGG:<9CC<FFFFFFCFG*9FG2>4>BF:4.4(>B:;4:F?:?BF4.6
@M04650:207:000000000-C238N:1:1101:28916:14841 1:N:0:19
ACTCCTACGGGAGGCAGCAGTAGGGAATCTTCGGCAATGGACGAAAGTCTGACCGAGCAACGCCGCGTGAGTGAAGAAGGTTTTCGGATCGTAAAACTCTGTTGGTAGAGAAGAACGTTGGTGAGAGTGGAAAGCTCATCAAGTGACGGTAACTACCCAGAAAGGGACGGCTAACTACGTGCCAGCAGCCGCGGTAATACGTAGGTCCCGAGCGTTGTCCGGATTTATTGGGCGTAAAGCGAGCGCAGGTGGTTTATTAAGTCTGGTGTAAAAGGCAGTGGCTCAACCATTGT
+
GGGGGGGGGGGGGGGGGGGGGGGGGGGGGGGGEEGGGGGGFEGGGGGEFGGGFCFEFGEGGGGGGGGGGGGGGGGGGGGGFGCFGGGDEEGGG<FFFGGGGGGFGEGGEFGGGGGFGGFFF@FDFEGGGG?CGGGG8EFFGFFGFGGGGGGGGGFGGGGCGGGFGDGGGCGGGFGFGFGGGGGGGGFGFFEEGG7BEGGGG:+=CF<EFCGGGG8:=<>CCC;:*9EG+:E7FE3CDG@C>*8@CD<>>*9<**0)9*=F79D>@G73567/16@@(02<F?FF?651?49A4
@M04650:207:000000000-C238N:1:1101:14804:14869 1:N:0:19
ACTCCTACGGGAGGCAGCAGTAGGGAATCTTCCGCAATGGGCGAAAGCCTGACGGAGCAACGCCGCGTGAGTGATGAAGGTTTTCGGATCGTAAAACTCTGTTATTAGGGAAGAACAAATGTGTAAGTAACTGTGCATATCTTGACGGTACCTAATCAGAAAGCCACGGCTAACTACGTGCCAGCAGCCGCGGTAATACGTAGGTGGCAAGCGTTATCCGGAATTATTGGGCGTAAAGCGCGCGTAGGCGGTTTTTTAAGTCTGATGTGAAAGCCCACGGCTCAACCGTGGAGG
+
GGGGGGGGGGGGGGGGGGGGGGGGGGGGGGGGGGGGGGGGGGGGGGGGGGGGGGGGGGGGGGGGGGGGGGGGGGGGGGGGGGGGGGGGGGGGGGGGGGGGGGGGGGGGGGGGGGGGGGGGGGGGGGGGGGGGGGGGFGGGGGGFGGGGGGGGGGGFGGGGGGGGGGGGGGGGGGGGGGGGGGGGGGGGGGGGGEGGGGGGGGGGGGGGGGGGGGGGGGGGGDEGFGGGGGGGDGDGGGFGFGFFDDGGFGGDCDGFFFFF<6*?BGGA8@FFFFFFF6CDBBGFF:FB6@D33?
@M04650:207:000000000-C238N:1:1101:24081:14885 1:N:0:19
ACTCCTACGGGAGGCAGCAGTGGGGAATATTGCGCAATGGACGAAAGTCTGACGCAGCGACGCCGCGTGAGGGATGAAGGCCTTCGGGTCGTAAACCTCTGTCAGGAGGGAAGAACGGCCACCGTGCTAATCAGCGGTGGATTGACGGTACCTCCAAAGGAAGCACCGGCTAACTCCGTGCCAGCAGCCGCGGTAATACGGAGGGTGCAAGCGTTAATCGGAATCACTGGGCGTAAAGCGCGCGTAGGCGGCTTTGTAAGTCAGATGTGAAATCCTGTAGCTTAACTACAGAAC
+
GGGGGGGGGGGGGGGGGGGGGGGGGGGGGGGGGGGGGGGGGGGGGGGGGGGGGGGGGGGGGGGGGGGGGGGGGGFGGGGGGGGGGGGGGGGGGGGGGGGGGGGGGEFGGGGGGGGGGGGGGGGGGGGFGGGGGGGGGGGGGGGGGGGGGGGGDEGGGGGGGGGGGGGGGGGDGGGGGGGGGGGGGGGGGGGGGGGGGGGGGGGGDGGGGGGGGGGGGGFGEGGGGGGGGGGGFGGGGGFGFGFF<5DGFGGG3D4?F?@FFFGGFGGFFFFFFFFFFAGFF<GF68*6?FFA?(
@M04650:207:000000000-C238N:1:1101:6180:14923 1:N:0:19
ACTCCTACGGGAGGCAGCAGTAGGGAATCTTCCGCAATGGGCGAAAGCCTGACGGAGCAACGCCGCGTGAGTGATGAAGGTTTACGGATCGTAAAACTCTGTTATTAGGGAAGAACAAATGTGTAAGTAACTGTGCATATCTTGACGGTACCTAATCAGAAAGCCACGGCTAACTACGTGCCAGCAGCCGCGGTAATACGTAGGTGGCAAGCGTTATCCGGAATTATTGGGCGTAAAGCGCGCGTAGGCGGTTTTTTAAGTCTGATGTGAAAGCCCACGGCTCAACCGTGGAGG
+
GGGGGGGGGGGGGGFGGGGFGGGGGGGGGGGGGGGGGGGGGGGGGGGGGGGGGGGGGGGGGGGGGGGGGGGFEGGGGFGGGDGFGGGGGDGGGGGGGGGCGGGFFF99FFGGG@EGFDGCFFAFFFGFFGGGGGFFFFFFGGGFGC@FGGCFFGDDFGFFGGDCDGFFGG*BFGGCFE@AFCGGF,2DCEGGGGGGGG9F+>EECFFGGGGGGGGDG=:CEGGGGFGGGFCCDGCCFGFDBD3DG<<D4CD3<DF@EFFF?4*7*::<FF6**))7<<CDF9*??F)(-8::1?
@M04650:207:000000000-C238N:1:1101:27447:14938 1:N:0:19
ACTCCTACGGGAGGCAGCAGTGGGGAATATTGCACAATGGGCGCAAGCCTGATGCAGCCATGCCGCGTGTATGAAGAAGGCCTTCGGGTTGTAAAGTACTTTCAGCGGGGAGGAAGGTGTTGAGGTTAATAACCCCAGCAATTGACGTTACCCGCAGAAGAAGCACCGGCTAACTCCGTGCCAGCAGCCGCGGTAATACGGAGGGTGCAAGCGTTAATCGGAATTACTGGGCGTAAAGCGCACGCAGGCGGTCTGTCAAGTCGGGTGTGAAATCCCCGGGCTCACCCTGGGAAC
+
GGGGGGGGGGGGGGGGDGGG<EGFGGGGGGGGGGGGGGGGGGGGGGGGGGGGGGGGGGFFDGGGGGGGGG8AFG,?FGGG8FGGGGG>GEGGGGGFFAFGAFGGGG7FGGGCFGGGGDB<>=<D8B>3FE,<F<,@::CGFGGGCGGCGGGG,FEGGGCFGGGFGGGGGGGGFGGGGGGFGFGGGG8BCBCGGECGGGGGGGG5CEGG6CFDEEGEFGGG=3EGGGGGGGGFEEGGFGFGFCBFGGGG>CC<<<CFFF6@FBD<)9DFDFBFFF?FFF7>D>GF45)4?F><?1
@M04650:207:000000000-C238N:1:1101:25912:14942 1:N:0:19
ACTCCTACGGGAGGCAGCAGTGGGGAATATTGCACAATGGGCGCAAGCCTGATGCAGCCATGCCGCGTGTGTGAAGAAGGCCTTCGGGTTGTAAAGCACTTTCAGCGAGGAGGAAGGGTGGTGTCTTAATACGGCATCGCATTGACGTTACTCGCAGAAGAAGCACCGGCTAACTCCGTGCCAGCAGCCGCGGTAATACGGAGGGTGCAAGCGTTAATCGGAATTACTGGGCGTAAAGCGCACGCAGGCGGTCTGTTAAGTCAGATGTGAAATCCCCGGGCTTAACCTGGGAAC
+
GGGGGGGGGGGGGGGGGGGGGGGGGGGFGGGGGGGGGGGGGGGGGGGGGGGGGGGGGGGGGGGGGGGGGGGGGGGGGGGGGGGGGGGGGGGGGGGGGGGGGGGGGGGGGGGGGGGGGGGGGGGGGGGGGGGGGGGGGGGGGGEGGGGGGGGGGGGGGGGGGGGGGGGGGGDEGGGGGGGGGGGGGGGGGGGCGGEGGGGGGGGEDGGGFGFFG=CCFGGGGGDGGGGFGGGGFCGGCDFGBGDEGGGCDGGDGGGFFFFFGFGGFGGFFFFFF?FF09DFF9<?BFFFF47153
@M04650:207:000000000-C238N:1:1101:25236:14945 1:N:0:19
ACTCCTACGGGAGGCAGCAGTGGGGAATATTGCACAATGGGCGCAAGCCTGATGCAGCCATGCCGCGTGTATGAAGAAGGCCTTCGGGTTGTAAAGTACTTTCAGCGGGGAGGAAGGTGTTGAGGTTAATAACCTCAGCAATTGACGTTACCCGCAGAAGAAGCACCGGCTAACTCCGTGCCAGCAGCCGCGGTAATACGGAGGGTGCAAGCGTTAATCGGAATTACTGGGCGTAAAGCGCACGCAGGCGGTCTGTCAAGTCGGATGTGAAATCCCCGGGCTCAACCTGGGAAC
+
GGGGGGGGGGGGGGGGGGGGGGGGGGGGGGGGGGGGGGGGGGGGGGGGGGGGGGGGGGGGGGGGGGGGGGGGGGGGGGGGGGGGGGGGGGGGGGGGGGGGGGGGGGGGGGGGGEGGGGGGGGGGGGGGGGGGGGGGGGGGGGGGGGGGGGGGGGGGGGGGGGFGGGGGGGGGGGGGGGGGGGGGGGGGGGGGGGGGGGGGGGGGGGGGGGG=EGGEFGGGGGGGGGGGFGGGE=D=FGFGFGEFGGGGFGGGCGGFFFFFGFGGFGG?FF=FF?@FBFCBB>GFFFFF?FFF?0
@M04650:207:000000000-C238N:1:1101:5994:14964 1:N:0:19
ACTCCTACGGGAGGCAGCAGTGGGGAATTTTGCGCAATGGGCGAAAGCCTGACGCAGCAACGCCGCGTGCGGGATTGAAGGCCTTCGGGTCGTAAACCGCTTTCAGCAGGGAAGATAATGACGGTACCTGCAGAAGAAGCTCCGGCTAAATACGTGCCAGCAGCCGCGGTAATACGTATGGAGCAAGCGTTATCCGGATTCATTGGGCGTAAAGCGCGCGTAGGCGGCTTGTTAAGCAAGGTGTTAAATCTGAGGGCTCAACCCTCACACGCATCTTGAACTGGCAGGCTTG
+
GGGGGGGGGGGCEGGGGDGGGGGGGGGGGGGGFGGGGGGGGFGGFGDGGFGGGGGEEFGGGGGGGGGGDB>FGFG?=FCFFFFF8FGGGFEGCFGGFGGGG7FFGFC=DF:DF=F<C<=FCCF@F@@ACFG@FCFGCF>DC77CE**CFFFGF@BF7BC::FFC@:BFFEGG:<+;+5<BECF6;A<FE*;CF++2?*/*<EF7++;CEGG:@7<E*9)>:<EEFGD:*9?0=C>CCF?<F0<77:>F=FGGDFGDE4:6E)*9)9C()0))8)7=A2*6?)*/)7BF6@@>
@M04650:207:000000000-C238N:1:1101:8662:14976 1:N:0:19
ACTCCTACGGGAGGCAGCAGTGGGGAATATTGCACAATGGGCGCAAGCCTGATGCAGCCATGCCGCGTGTGTGAAGAAGGCCTTCGGGTTGTAAAGCACTTTCAGCGAGGAGGAAGGGTGGTGTCTTAATACGGCATCACATTGACGTTACTCGCAGAAGAAGCACCGGCTAACTCCGTGCCAGCAGCCGCGGTAATACGGAGGGTGCAAGCGTTAATCGGAATTACTGGGCGTAAAGCGCACGCAGGCGGTCTGTCAAGTCGGATGTGAAATCCCCGGGCTCAACCTGGGAAC
+
GGGGGGGGGGGGGGGGGGGGFFGGGGGGGGGGGGGGGGGGGGGGGGGGGGGGGGGGGGGGGGGGGGGFEBFFGGGGGGGGGGGGGGGGGEGGFGGGGGGGGGFGGGEFGEFGGGGGGEAFGDC<FFGGGGGFGGGCFFDFFGFGGGGGGGGGGGGGDC7FCE7FGGGGGGGGGGFGGG:<EGGGGFGGGDEGD8BEC9+==BEEG>EDGGGCECEDGFCGEGEFDGG++0**<=DEFFFG>CEEDG<C597)97<FFF?4<FDD)1>4BF?@F=@?(-/75(*9*.78(<)(4-
@M04650:207:000000000-C238N:1:1101:16519:15029 1:N:0:19
ACTCCTACGGGAGGCAGCAGTAGGGAATCTTCCGCAATGGGCGAAAGCCTGACGGAGCAACGCCGCGTGAGTGATGAAGGTTTTCGGATCGTAAAACTCTGTTATTAGGGAAGAACAAATGTGTAAGTAACTGTGCATATCTTGACGGTACCTAATCAGAAAGCCACGGCTAACTACGTGCCAGCAGCCGCGGTAATACGTAGGGGGCAAGCGTTGTCCGGAATTACTGGGCGTAAAGCGCACGCAGGCGGACTAATAAGTCAGACGTAAAAGGCACGGGCTTACCCTGTGTA
+
GGGGGGGGGGGGGGGGGGGGGGGGGGGGGGGGGGGGGGGGGGGGGGGGGGGGGGGGGGGGGGGGGGGGGGGGGGGGGGGGGGGGGGGGGGGGGGGGGGGGGGGGGGGGGGGGGGGGGGGGGGGGGGGGGGGGGGGGGGGGGGGGGGGGGGGGGGGGGGGGGGGGGGGGGGGGGGGGGGGGGGGGGGGGGGGGGGGGFEFGGGGGGGGGE=CFGGGGGGGGEGGGFGGGGGGGFGGGGG?DE:>EGGGGFGGGGGGF=8FFFFGGFGG:F4>F?B5;63C5D9FF@F??F)6<5
@M04650:207:000000000-C238N:1:1101:17919:15038 1:N:0:19
ACTCCTACGGGAGGCAGCAGTAGGGAATCTTCCGCAATGGGCGAAAGCCTGACGGAGCAACGCCGCGTGAGTGATGAAGGTTTTCGGATCGTAAAACTCTGTTATTAGGGAAGAACAAATGTGTAAGTAACTGTGCATATCTTGACGGTACCTAATCAGAAAGCCACGGCTAACTACGTGCCAGCAGCCGCGGTAATACGTAGGTGGCAAGCGTTATCCGGAATTATTGGGCGTAAAGCGCGCGTAGGCGGTTTTTTAAGTCTGATGTGAAAGCCCACGGCTCAACCGTGGAGG
+
GGGGGGGGGGGGGGGGGGGGGGGGGGGGGGGGGGGGGGGGGGGGGGGGGGGGGGGGGGGGGGGGGGGGGGGGGGGGGGGGGGGGGGGGGGGGGGGGGGGGGGGGGGGGGGFGGGGGGGGGGGGGGGGGGGGGGGGGGGGGGGGGGGGGGGGGGGGGGGGGGGGGGGGGGGGGGGGGGGGGGGGGGGGGGGGGGGEEGGGGFGGGGGGGGGGGCGCGGGGGGGGGGGGGCC;C:EGGGGFGFGFFGCDGFGDGDGFF@F@FFFGGFGGDFF?FFFFFB:CEFFGFFFFFBFF0:?
@M04650:207:000000000-C238N:1:1101:26725:15038 1:N:0:19
ACTCCTACGGGAGGCAGCAGTAGGGAATATTGCTCAATGGGGGAAACCCTGAAGCAGCAACGCCGCGTGGAGGATGAAGGTTTTAGGATTGTAAACTCCTTTTGTTAGAGAAGATAATGACGGTATCTAACGAATAAGCACCGGCTAACTCCGTGCCAGCAGCCGCGGTAATACGGAGGGTGCAAGCGTTACTCGGAATCACTGGGCGTAAAGAGCGCGTAGGCGGGAAAGTAAGTCAGATGTGAAATCCTGTAGCTTAACTACAGAACTGCATTTGAAACTGCTTTTCTAG
+
GGGGGGGGGGGGGGGGGGGGFGGGGGGGGGGGGGGGGGGGGGGGGGGGGGGGGGGFGGGGGGGGFGGFGGGGGGGGGGGGEGGGGGGGGGGGGGGGGGGGGGGGGGGGGGGGGGGGGGGGGGGGGGGGGGGGGGGGGGGGGGGGGGGGGGGGGGGGGGGGGGGGGGGGGEF@CFCE:B*BEEGGGGGGGGGGGG@CEGGGGGGEGFGGGGEGGGGGGGGGGGGGGGGGG<FGFCGGDC@*9CFBCFFGFGGGGGGFF=FFGFFCF4F?>76*9@@FDFCFF9>=?FFBAFFF
@M04650:207:000000000-C238N:1:1101:13849:15041 1:N:0:19
ACTCCTACGGGAGGCAGCAGTAGGGAATCTTCCGCAATGGGCGAAAGCCTGACGGAGCAACGCCGCGTGAGTGATGAAGGTTTTCGGATCGTAAAACTCTGTTATTAGGGAAGAACAAATGTGTAAGTAACTGTGCATATCTTGACGGTACCTAATCAGAAAGCCACGGCTAACTACGTGCCAGCAGCCGCGGTAATACGTAGGTGGCAAGCGTTATCCGGAATTATTGGGCGTAAAGCGCGCGTAGGCGGTTTTTTATGTCTGATGTGAAATCCCACGGCTCAACCGTGGAGG
+
GGGGGGGGGGGGGGGGGGGGGGGGDGGGGGGGGEGGGGFFDFGGGDGGGGGGGGGDFGFGGGGGGGGGGGGGGGGGCGFGGGGGGGGGGGGGGG7EFGGGGGFCFGCGGGFGGGGGGGGGGGGGGF<FGGGGGGGGGGGGGGGCDGGGGGGFFGGFDGC9CECFGGGCFEGGGGGGFEG,DCFGDGCCFDDCGG>EFCGGGGFGFGFFFEGGCEG5FGCD5>57ECFG+>*:7>CEGDF)>)>BDD)>FCDG:DGFFF44<=FG4FDAFF40*966).9)5479?@:92))(4:
@M04650:207:000000000-C238N:1:1101:21345:15067 1:N:0:19
ACTCCTACGGGAGGCAGCAGTAGGGAATATTGCTCAATGGGGGAAACCCTGAAGCAGCAACGCCGCGTGGAGGATGAAGGTTTTAGGATTGTAAACTCCTTTTGTTAGAGAAGATAATGACGGTATCTAACGAATAAGCACCGGCTAACTCCGTGCCAGCAGCCGCGGTAATACGGAGGGTGCAAGCGTTACTCGGAATCACTGGGCGTAAAGAGCGCGTAGGCGGGAAAGTAAGTCAGATGTGAAATCCTGTAGCTTAACTACAGAACTGCATTTGAAACTGCTTTTCTAG
+
GGGGGGGGGGGGGGGGGGGGGGGGGGGGGGGGGGGGGGGGGGGGGGGGGGGGGGGGGGGGGGGGGGGGGGGGGGGGGGGGGGGGGGGGGGGGGGGGGGGGGGGGGGGGGGGGGGGGGGFGGGGGGGGGGGGGGGGGGGGGGGGGGGGGGFFGGFDGGGGGGGGGGGGGGGGGGGGGGGGGGGGGGGGGGGGGGGGGGGGGGGGGGGFGGGGFGGGGGGGGGGGFGGGGDFGGFGGGGGF:F>9BGGGGFGGGGFFFFFFFGFGGFGC25B=FFFFF<4C?FFGFFF?BFF=A
@M04650:207:000000000-C238N:1:1101:22075:15094 1:N:0:19
ACTCCTACGGGAGGCAGCAGTGGGGAATATTGCACAATGGGGGAAACCCTGATGCAGCCATGCCGCGTGTGTGAAGAAGGCCTTAGGGTTGTAAAGCACTTTCAGTGGGGAGGAAGGATGTGGTGTTAATAGCGCCATGTATTGACGTTACCCACAGAAGAAGCACCGGCTAACTCCGTGCCAGCAGCCGCGGTAATACGGAGGGTGCAAGCGTTAATCGGAATTACTGGGCGTAAAGCGCACGCAGGCGGTTTGTCAAGTCGGATGTGAAATCCCCGGGCTTAACCTGGGAAC
+
GGGGGGGGGGGGGGGGGGGGGGGGGGGGGGGGGGGGGGDGGGGGGGGGGGFGGGGGFGGGGGGGGGGGGGGGGGGGGFFGGGGGGGGGGGGGGGGGGGGGGGGGGGGGGGEEGGGGGGGGGGGGGGGGGGGGGGGGGGGGGGGGGGGGGGGGGGGGGGGGGGFGGGGGGGGGGGGGGGGGGGGGGGGGGGGGGGGGGGGGG>EEGGEDFGG5?EGGGGGGEGEGGGGGGGFFBCDGGGFGFDFFGGGGBDGGGCCFFFFFGFGGFGGFFBF?FFFFBFGFFFGFFFFA?>@:?8
@M04650:207:000000000-C238N:1:1101:26192:15147 1:N:0:19
ACTCCTACGGGAGGCAGCAGTAGGGAATCTTCGGCAATGGACGAAAGTCTGACCGAGCAACGCCGCGTGAGTGAAGAAGGTTTTCGGATCGTAAAACTCTGTTGGTAGAGAAGAACGTTGGTGAGAGTGGAAAGCTCATCAAGTGACGGTAACTACCCAGAAAGGGACGGCTAACTACGTGCCAGCAGCCGCGGTAATACGTAGGTCCCGAGCGTTGTCCGGATTTATTGGGCGTAAAGCGAGCGCAGGTGGGTTATTAAGTCTGGTGTAAAAGGCAGTGGCTCAACCAGTGT
+
GGGGGGGGGGGGGGGGGGGGGGGGGGGGGGGGGGGGGGGGFGGGGEGGGGGGGGGGGGGGGGGGGGGGGGGFGGGCGGFGFFECFGGGGGGGGGGGGGGGGGGGGGGGGGGFGGGGGFGFGEDDFGCFGGFGG8FGGFFGFGFFGGGGGGGGGGGGFGGEGFFFFGDFEGGGGGGGGGEGGGCFG8CC@FGGGGG>EGFGGGCFGGCC55EGGGEGGDCC*C;CEEGGC7<CFGGGGCFGFDB:C)9<>/*991*7/@@=EFGDF4*2;?=@0*)0.-07?B5@9@:(2)9<A
@M04650:207:000000000-C238N:1:1101:12841:15155 1:N:0:19
ACTCCTACGGGAGGCAGCAGTAGGGAATCTTCCGCAATGGGCGAAAGCCTGACGGAGCAACGCCGCGTGAGTGATGAAGGTTTTCGGATCGTAAAACTCTGTTATTAGGGAAGAACAAATGTGTAAGTAACTGTGCATATCTTGACGGTACCTAATCAGAAAGCCACGGCTAACTACGTGCCAGCAGCCGCGGTAATACGTAGGTGGCAAGCGTTATCCGGAATTATTGGGCGTAAAGCGCGCGTAGGCGGCTCGTTGCGTCTACCGTGAAAACTGGAGGCTTAACCTTCAGCT
+
GGGGGGGGGGGGGGGGGGGGGGGGGGGGGGGGGGGGGGGGGGGGGGGGGGGGGGGFGGGGGGGGGGGFGGGGGGGGGGGGGGGGGGGGGGGGGGGGGGGGGGGGGGEGGGGGGGGGGFGGGGGGGGGGGGGGGGGGGGGGGGGGGGGGGGGGGGGGFGGGGGGGFGGGGGGGGGGGGGGGGGGGGGFFG:CEE:8EGGGGCGGGGGGGGFGGGGGGCFFG5DCCFC?FFF*C>=CEGGFGEDD>DD<DFGGD<D<).>55>BDFFFG::>F=FF?40:FBE?FFFF42<??<F>
@M04650:207:000000000-C238N:1:1101:2745:15181 1:N:0:19
ACTCCTACGGGAGGCAGCAGTGGGGAATATTGGGCAATGGGGGCAACCCTGACCCAGCGAAGCAGCGTGAGGGAAGAAATCCTTCGGGATGTAAAGCTCTGTTGAATGGGAAGAGAAGCAGACGGTACCATACGAGGAAGAACCGGCAAACTACGTGCCAGCAGCCGAGGTAATAAGAAGGGGGCAAGCGTTGTCCGGAATTACTGGGCGTAAAGCGCACGCAGGCGGTCTGTCAAGTGGGATGGGAAATAGCCGGGCGCAACCTGGGAAATGCAGTCGAAACGGGCAGGCG
+
EFFFGFEDGGGFEGFCGGGGEFFGEFGDEC9FFGGFD<FCFEG+6C7CF,CE,E@CF@@@+@+,CCFBFE:,BFCGF8C<FE<F9DFGDCF,5BDEF,:?CC99,5<<EDEFEC?DFF==EDFF=F<BA<@A==DEFD=F,,:,83++3D3,>:C,@:D;FFCFE,3*1B6;,3,,6,,@8BBC*:8;43/=:345;BCC86CB+><55:11;5C+2)/1:1:C*:>E*)*27+*2***2)*)7**0>47**2*/73).75799)2945))//17*62*8@:)).089<<0-
@M04650:207:000000000-C238N:1:1101:9312:15182 1:N:0:19
ACTCCTACGGGAGGCAGCAGTGGGGAATTTTCCGCAATGGGCGAAAGCCTGACGGAGCAATGCCGCGTGGAGGTAGAAGGCCTACGGGTCGTGAACTTCTTTTCCCGGAGAAGAAGCAATGACGGTATCTGGGGAATAAGCATCGGCTAACTCTGTGCCAGCAGCCGCGGTAATACAGAGGATGCAAGCGTTATCCGGAATGATTGGGCGTAAAGCGTCTGTAGGTGGCTTTTTATGTCCGCCGTCAAATCCCAGGGCTCAACCCCGGACAGGCGGTGGAAACTACCAATCTGG
+
GGGGGGGGGGGGGGGGGGGGGGGGGGGGFGGGGGGGGGGGGGGGGGGGGGGGGG@GGGGGGFGGGGGGGGGGGGFGGGGGGGGEGGGCGCGG@FGGGGGGGGGEFGGGCFGFGGCFFCFGFFC@CFF7FFGFFFCF@<CCF=<FFDGG7DECGGGGDCECDF7@EFGFGGFEGGGGGGC,:EFGCC9ECEEG8CFGCE5B>8EGGGGGGGGGG=FGGD<7;FC?GFGFGGF67C7+2:?7>C>BD3<3F*97DDG5;B@>F=FGDDD63>>3@>35(4CF6A<=4952?)0:2>
@M04650:207:000000000-C238N:1:1101:21913:15183 1:N:0:19
ACTCCTACGGGAGGCAGCAGTAGGGAATCTTCGGCAATGGACGAAAGTCTGACCGAGCAACGCCGCGTGAGTGAAGAAGGTTTTCGGATCGTAAAACTCTGTTGGTAGAGAAGAACGTTGGTGAGAGTGGAAAGCTCATCAAGTGACGGTAACTACCCAGAAAGGGACGGCTAACTACGTGCCAGCAGCCGCGGTAATACGTAGGTCCCGAGCGTTGTCCGGATTTATTGGGCGTAAAGCGAGCGCAGGTGGTTTATTAAGTCTGGTGTAAAGGGCAGTGGCTCAACCATTGTT
+
GGGGGGGGGGGGGGGGGGGGGGGGGGGGGGGGGGGGGGGGGGGGGGGGGGGGGGGGGGGGGGGGGGGGGGGGGGGGGGGGFGGGGGGGGGGGGGGGGGGGFGGGGDGGGGGGGGGGGGGGGGGGGGGGGGGGGGGGGGGGGGGGGGGGGDGGGGGGGGGGGGFGGGGGGGGGGGGGGFGGGGFGGGGGGGGGGGGGGGGGGGGGG9CCFEGGCEGGGGGGGGGGG6FFGGGGFGGCGGFGFGFBGGGGF7CGDD<FFFFFGF7:8F:2>BFF*6;EBFFFF?F@F4;?BFFFF)
@M04650:207:000000000-C238N:1:1101:15005:15196 1:N:0:19
ACTCCTACGGGAGGCAGCAGTGGGGAATATTGCACAATGGGCGCAAGCCTGATGCAGCCATGCCGCGTGTGTGAAGAAGGCCTTCGGGTTGTAAAGCACTTTCAGCGAGGAGGAAGGGTGGTGTCTTAATACGGCATCACATTGACGTTACTCGCAGAAGAAGCACCGGCTAACTCCGTGCCAGCAGCCGCGGTAATACGGAGGGTGCAAGCGTTAATCGGAATTACTGGGCGTAAAGCGCACGCAGGCGGTCTGTTAAGTCAGATGTGAAATCCCCGGGCTTAACCTGGGAAC
+
GGGGGGGGGGGGGGGGGGGG<FGGGGGCGGGGGGGGGFGGGGCGGGGGGGGGGGGGGGGGGGGGGGGGGGGGGGGGGGGGGGGCFGGGGEFFFGGGGCGGGGGGGGFCFG@FGGFGGGEFD:EAFFGGGGGGFEGGEGGGGFGFGGGGGGGGGGGGGGFFGGCCGGGGGGGGGGGGGGGGGGGFGGGGGGEGEEG>EGGGGGGGGGGGEGGGGCGGGGGGGG5CFFGGGGGGE57CDFFGFGFFGGGG@DDD)>FBFF?F<=CD?:><F9FFFFF4695>D(1<@FFABFF?74
@M04650:207:000000000-C238N:1:1101:19784:15198 1:N:0:19
ACTCCTACGGGAGGCAGCAGTGGGGAATATTGGACAATGGGCGAAAGCCTGATCCAGCCATGCCGCGTGAGTGAAGAAGGCCCTAGGGTTGTAAAGCTCTTTCACCGGTGAAGATAATGACGGTAACCGGAGAAGAAGCCCCGGCTAACTTCGTGCCAGCAGCCGCGGTAATACGAAGGGGGCTAGCGTTGTTCGGATTTACTGGGCGTAAAGCGCACGTAGGCGGACTTTTAAGTCAGGGGTGAAATCCCGGGGCTCAACCCCGGAACTGCCTTTGATACTGGAAGTCTTTGG
+
GGGGGGGGGGGGGGGGGGGGGGGGGGGGGGGGGGGGGGGGGGGG>GGGGGGGGGGGEGGGGGGGGGG@CGGFGGGGGGGGGGGGGF8FEFGGGGGGGGGGGGGGGGED>FDB,,ED9FCGGCFGGGCGGGGGGGGGGGGGEGEGGGG7CGGGGGGDG,3@FGGGGGGGGGEFGGGGGGGGGGGCFGGGDGGGGGGGGGGDGGGGFGGDE5EFGGGGEG<DCGGFCE:CEDFFFF>?CFBC)>D:7=77@FDDD))5)>FFGFCD:DCBBF?4:?FFA):@F>C476F?49F))(
@M04650:207:000000000-C238N:1:1101:20797:15213 1:N:0:19
ACTCCTACGGGAGGCAGCAGTGGGGAATTTTGCGCAATGGGCGAAAGCCTGACGCAGCAACGCCGCGTGCGGGATTGAAGGCCTTCGGGTCGTAAACCGCTTTCAGCAGGGAAGATAATGACGGTACCTGCAGAAGAAGCTCCGGCTAAATACGTGCCAGCAGCCGCGGTAATACGTAGGGGGCAAGCGTTGTCCGGAATTACTGGGCGTAAAGCGCCCGCAGGCGGACTAATAAGTCATACGTAAAAGGCACGGGCTTACCCTGTGTAAGACATCTGATACAGTAAGTCTAT
+
GGGGGGGGGGGGGGGGGGGGGGGGGGGGGGGGDCGGGGGGGGDGEG:EFFDEF:F:BCAGFFEGEEGF+B++8@CFGGGGGGGGGGGGFGGGGGGGF@FGGGGGGGG<FGGGGGGF9F@DACGE<@CCCFGGC9FFFGGGAFFG:F:C:D3FFEC:15?CFGGGFGG:F8C*?FFGECGDC@ED8/;C?C=EG7:**/:@EFFG<8*7EE=CF+<:5)1/:)8E=EE:=)@FFGF7:**09>@**1*:7/>DFG<DD3:)39>*.9C.09*1/9*7<4*7=4*/9*8:>*@6-
@M04650:207:000000000-C238N:1:1101:28761:15226 1:N:0:19
ACTCCTACGGGAGGCAGCAGTAGGGAATCTTCGGCAATGGACGAAAGTCTGACCGAGCAACGCCGCGTGAGTGAAGAAGGTTTTCGGATCGTAAAACTCTGTTGGTAGAGAAGAACGTTGGTGAGAGTGGAAAGCTCATCAAGTGACGGTAACTACCCAGAAAGGGACGGCTAACTACGTGCCAGCAGCCGCGGTAATACGTAGGTCCCGAGCGTTGTCCGGATTTATTGGGCGTAAAGCGAGCGCAGGTGGTTTATTAAGTCTGGTGTAAAAGGCAGTGGCTCAACCATTGTT
+
GGGGGGGGGGGGGGGGGGGGGGGGGGGGGGGGGGGGGGGGGGGGGCEGGGGGGGGGGGGGGGGGGGGGGDGGGGGGGGGGGGGGFGGGGGGGGGGGGGGGGGGGGGGGGGGGGGGGGCGGFGGGGAEFGGFGGGGGGGGGGGGGGGGGGGGGGGGGFGGGGGGGG>FGGGGGGGGGGGGGGGGGFF6FG>EDGGGGGGGGGCFFGGFGGGGGCEEGGG=DECECE6EFDGGGFGGGGFFGFGFFGGGGDDGGD<7FFFFFFFC7BFGBFF4?FF@FFFFFF(19FF?B0?F>A)
@M04650:207:000000000-C238N:1:1101:8413:15233 1:N:0:19
ACTCCTACGGGAGGCAGCAGTGGGGAATATTGCACAATGGGCGCAAGCCTGATGCAGCCATGCCGCGTGTGTGAAGAAGGCCTTCGGGTTGTAAAGCACTTTCAGCGAGGAGGAAGGGTGGTGTCTTAATACGGCATCACATTGACGTTACTCGCAGAAGAAGCACCGGCTAACTCCGTGCCAGCAGCCGCGGTAATACGGAGGGTGCAAGCGTTAATCGGAATTACTGGGCGTAAAGCGCACGCAGGCGGTCTGTTAAGTCAGATGTTAAATCCTGTAGCTTAACTCCAGAAC
+
GGGGGGGGGGGGGGGGGGGGFGGGGGGGGGGGGGGGGGGGGGGGGGCFGGFFGGGGGGGGGGGGGGGGGGGGGGGGGGGGGGGGGGGGGGEGFGGGGGGGGGGGGGGDGEEEFGGGDEAFFB<ADFFFGGGGGGGGGGGGGFGGGGG:DFGFFGGCFGGGGG:<CGGGGGCEFGGGGCGFEGGFGGGGGGGGG8EEGGFDECCGGGGGFGGGGGDGGGGGGGCFGGGGFGCDEGGGGDFGD3>BDDDGEGGGDG5=F=FFEFGC7DD:*8=FF=FFBFFFFFGFFFB))07AB1
@M04650:207:000000000-C238N:1:1101:18201:15234 1:N:0:19
ACTCCTACGGGAGGCAGCAGTGGGGAATATTGCACAATGGGCGCAAGCCTGATGCAGCCATGCCGCGTGTATGAAGAAGGCCTTCGGGTTGTAAAGTACTTTCAGCGGGGTGGAAGGTGTTGAGGTTAATAACCTCAGCAATTGACGTTACCCGCAGAAGAAGCACCGGCTAACTCCGTGCCAGCAGCCGCGGTAATACGGAGGGTGCAAGCGTTAATCGGAATTACTGGGCGTAAAGCGCACGCAGGCGGTCTGTCAAGTCGGATGTGAAATCCCCGGGCTCAACCTGGGAAC
+
GGGGGGGGGGGGGGGGGGGGGGGGGGGGGGGGGGGGGGGGGGGGGGGGGGGGGGGGGGGGGGGGGGGGGGGGGGGGGGGGGGGGGGGGGGGGGGGGGGGGGGGGGGGGGGGGGGGGGGGGGGGGGFFGGGGGGGGGGGDGGGGGGGGEGGGGGGGGGGGGGGGGGGGGGGGGGGBF7EGGGGGGGGGGGGGGGEGGGGGGGGGGGGGGGGGGGGGDGGGGGGGFGGGGGGGGF=DGFGFG><377CGGFGGDDC<**/=FGFGGD3C:FFFFFFFFFFGFF;C=@FFFFFFBB4
@M04650:207:000000000-C238N:1:1101:4718:15242 1:N:0:19
ACTCCTACGGGAGGCAGCAGTAGGGAATCTTCGACAATGGAGGAAAGTCTGATGGAGCAACGCCGCGTGAGGGAAGAAGGTTTTCGGATCGTAAAACTCTGTTGGTAGAGAAGAACGTTAGTGAGAGTGGAAAGCACATCAAGGGACGGTAAATACCCAGGAAGGGACGGCTAACTACGTGGCAGCAGCCGCGGTAATACGGAAGTCCCGAGCGTAACTCGGGCGTAGTGGGCGTAGAGAGAGGGCAGGGGGGTGATCAAGTCTGGTGGAAAAGGCAGAGGCGGAACCAGTGT
+
FGFGGGGGGGGGGGGGGGGGFFF9FGGGG<@C,,8FFGGG@,BFGG,<CAFF<,C,C8@@FFGGGGGGE7F,CEGDAEFGGFFF9FEE=+84,BFGGGGDF?,B8CEF,A5EFFF=+BF,+85@FFE,C+=,:3B8,35:7<D,83+3>+3@,:,3@,,3++,,88@*53:C:C8,D8<>2*>>>*8,=,4**3:31B9+:*3*13+4+2/=8E1****0;3/**2**/2*:7*9>)*975*))1*1>)))))1/)9**)<@*29*:,.)1*.).7(,*)5())07;(.)*,)
@M04650:207:000000000-C238N:1:1101:22372:15252 1:N:0:19
ACTCCTACGGGAGGCAGCAGTAGGGAATCTTCGGCAATGGACGAAAGTCTGACCGAGCAACGCCGCGTGAGTGAAGAAGGTTTTCGGATCGTAAAACTCTGTTGGTAGAGAAGAACGTTGGTGAGAGTGGAAAGCTCATCAAGTGACGGTAACTACCCAGAAAGGGACGGCTAACTACGTGCCAGCAGCCGCGGTAATACGTAGGTCCCGAGCGTTGTCCGGATTTATTGGGCGTAAAGCGAGCGCAGGTGGTTTATTAAGTCTGGTGTAAAAGGCAGTGGCTCAACCATTGT
+
GGGGGGGGGGGGGGGGGGGGGGGGGGGGGGGGGGGGGGGGGGGGGGGGFGGGGGGGGGGGGGGGGGGFGGGGGGGGGGGGGGGGGGGGGGGGGGGGGGGGGGGFGGGGGGGGGGGGGFGGGGGGGGGGGGFGGGGGGGGGGGGGGGGGGGGGGGGGGGGGGGGGGDGGGGGGGGGGGGGGFGGGGGGGGFGGGGGGDFGGGGGGGGGGGCDGGGGEEGGGCCEE5EEFGGF=>C<*CGFGEDFFGG)7<CFGDGFFFFFB7=*:FGGFFFFFFF3><<FFFBGFFFFF:FF49
@M04650:207:000000000-C238N:1:1101:25893:15266 1:N:0:19
ACTCCTACGGGAGGCAGCAGTAGGGAATCTTCGGCAATGGACGAAAGTCTGACCGAGCAACGCCGCGTGAGTGAAGAAGGCCTTCGGGTTGTAAAGCACTTTCAGCGAGGAGGAAGGGTGGTGTCTTAATACGGCATCGCATTGACGTTACTCGCAGAAGAAGCACCGGCTAACTCCGTGCCAGCAGCCGCGGTAATACGGAGGGTGCAAGCGTTAATCGGAATTACTGGGCGTAAAGCGCACGCAGGCGGTCTGTTAAGTCAGATGTGAAATCCCCGGGCTTAACCTGGGAAC
+
CEFGGFEGGDCBCEDGGDDEFCGGEGDGGACFGGGG@DFGFGEEGCFG9FGGG@C@FCGGGG7FEGECGG:FGFDEGGGGGGG8FCEEDCFGGGGGGGGFGGGGEGE7FF:CCC<EGDGGGGGFCFFF<FDGGGGGEG+@FECC,EECGGGGGGGGGGGGFGGFGGGGGG:CGF;<FEFCCFG6@FFGFGGCEEDEFGFGEG5::AE=CCEFEEEECC:5*9*AC7CCFC*:5=D5*29C53>DGGDG5)7CDDFFFFFFFFGG=7::*8B*@66)42))71>)@666:5>(28
@M04650:207:000000000-C238N:1:1101:6376:15295 1:N:0:19
ACTCCTACGGGAGGCAGCAGTGGGGAATTTTGGACAATGGGCCCAAGCCTGATCCAGCAATGCCGCGTGCAGGAAGAAGGCCTTCGGGTTGTAAACTGCTTTTGTCAGGGAAGAAATCTTCTGGGTTAATACCTCGGGAGGATGACGGTACCTGAAGAATAAGCACCGGCTAACTACGTGCCAGCAGCCGCGGTAATACGTAGGGTGCGAGCGTTAATCGGAATTACTGGGCGTACAGCGTGCGCAGGCGGCTTTGCAAGACAGATGTGAACTCCCCGGGCGCCACCTGGGCAC
+
GGGGGGGGGGGGGGGGGGGGGCGGGGGGGGGGGGGGGGGGGGGGGGFGGGGGGGGGGGG8DGGGGGGGGG<FF@FGGGGGGGGGGGGGGGGGAFBEE9FFGGFGFE,EFG?EFDFGGGGGAFGGGGDDFFGGFFGGGGGGDGGCGF@EFFEFGFFGG9FFAFGFEFGCC>C7FGGCFEGGEFFGGDGCD>5EEG:EGCC8,988B:EGC*:CGGGGGFC<E<*78FGC:<GFD>7***//8*5:CDDDFGGG39F?F=8B*)*0)7C<F=6*7@?FB03))-))8@4(5>F(8-
@M04650:207:000000000-C238N:1:1101:26414:15373 1:N:0:19
ACTCCTACGGGAGGCAGCAGTGGGGAATATTGGACAATGGGCGCAAGCCTGATCCAGCCATGCCGCGTGAGTGATGAAGGCCCTAGGGTTGTAAAGCTCTTTCACCGGTGAAGATAATGACGGTAACCGGAGAAGAAGCCCCGGCTAACTTCGTGCCAGCAGCCGCGGTAATACGAAGGGGGCTAGCGTTGTTCGGATTTACTGGGCGTAAAGCGCACGTAGGCGGACTTTTAAGTCAGGGGTGAAATCCCGGGGCTCAACCCCGGAACTGCCTTTGATACTGGAAGTCTTG
+
GGGGGGGGGGGGGGGGGGGGGGGGGDGGGGGGGGGGGGGGGFGGGGGGGGGGGGGGGGGGGGGGGGGGGGGGGGGGGGGGFFGGGGGGGGGGGGGGGGGGGGGGGFGGGDGGGGGGGGGGFGGGGGGFGGGGGGGGGGGGFGGGGGGGGGGGGGGGGGGGGGGGGGGGGGGGGGGGGGGGGGGGGGGGGGGGGGGGGGGFFGG?FGGGGGGGFGGGGGGGGFG6CEEGGGGGFGFECGFGFGFFGGGG?G4DGGGFDFF?C>DDDGD>>?FFFFFFFFGFFFG??@;.:FFF
@M04650:207:000000000-C238N:1:1101:26816:15393 1:N:0:19
ACTCCTACGGGAGGCAGCAGTGGGGAATATTGCACAATGGGCGCAAGCCTGATGCAGCCATGCCGCGTGTGTGAAGAAGGCCTTCGGGTTGTAAAGCACTTTCAGCGAGGAGGAAGGGTGGTGTCTTAATACGGCATCACATTGACGTTACTCGCAGAAGAAGCACCGGCTAACTCCGTGCAAGCAGCCGCGGTAATACGGAGGGTGCAAGCGTTAATCGGAATTACTGGTCGTAAAGCGTACGCAGGCGGTCAGGTAAGTCAGATGTGAAATCCCCGGACTTAACCTGGGAAC
+
CFFGGGGGGEGGGGGGGGGGGGGGGGGGGGGGE<FGGGFGCGGBCGGFFGGGF9FFEGGGFGFFGGCGG?D=F9?FEGGFGGGGG<CC=?CF9?FEA@=AFG<CDGGGGGG+CFE,=F:8CCBF8DFDFGFFE7>>F,<<F@@F,7@C@>B<=F+@:<C7F,,3>C3@<B*8FC99,6>FE*?9B<,,6***13*3+?B>88CGG:EEC777E*/:*:7989*1+:0<+7+30:F73CFG.9.8/*))))99)*7)9@FF09:CF7:6*7=6=F6)4(/)0(*1*016173?((
@M04650:207:000000000-C238N:1:1101:27578:15431 1:N:0:19
ACTCCTACGGGAGGCAGCAGTAGGGAATCTTCCGCAATGGGCGAAAGCCTGACGGAGCAACGCCGCGTGAGTGATGAAGGTTTTCGGATCGTAAAACTCTGTTATTAGGGAAGAACAAATGTGTAAGTAACTGTGCATATCTTGACGGTACCTAATCAGAAAGCCACGGCTAACTACGTGCCAGCATCCGCGGTAATACGTAGGTGGCAAGCGTTATCCGGAATTATTGGGCGTAAAGCGCTCGTATGCGGTTTTTTAAGTCTGATGTGAAAGCCCACGGCTCAACCGTGGAGG
+
A@F@FDFEF>7;FFC-C,C@F<@CC<E<FCFFD@BFGGGGGGG@F@FFGGCCFEC,@FFGGD@@>@F>CFEFF,CEFGGGFCEFAFGGGGGF<F<FGF?FGGGGGFFFF88<F8<?4<E<BCFGGDAFDFGFCFGFGGFFDGADFGGCFFGBFFDF9FFGCEDF,33+@CCC<CG=@ECCCCG68D,4>BE88C:>F<FFBCG7>B5CG?F=CGDGGCDGGDE5><FGDGG=BGGGGG6DF*8>77*2@7D*9*9<5:79<*::BFF<F477@))0,1<B36<46@)9:F>(21
@M04650:207:000000000-C238N:1:1101:25502:15441 1:N:0:19
ACTCCTACGGGAGGCAGCAGTGGGGAATATTGCACAATGGGGGAAACCCTGAAGCAGCAACGCCGCGTGGAGGATGAAGGTTTTAGGATTGTAAACTCCTTTTGTTAGAGAAGATAATGACGGTATCTAACGAATAAGCACCGGCTAACTCCGTGCCAGCAGCCGCGGTAATACGGAGGGTGCAAGCGTTACTCGGAATCACTGGGCGTAAAGAGCGCGTAGGCGGGAAAGTAAGTCAGATGTGAAATCCTGTAGCTTAACTACAGAACTGCATTTGAAACTGCTTTTCTAG
+
GGGGGGGGGGGGGGGGGGGGGGGGGGGGGGGGGGGGGGGGGGGGGGGGGGGGGGGGGGGGGGGGGGGGGGEGGGGGGGGGCFGGGGGFGGGGGGGGC<FGGGGBG8FGGGGGGGGGGGGGGGGGGGGD@FFEGGGGGGGGGGGGGGGGGGGGGGGGGGGGGGGGGGGGGGGGGGGGEGGGGGGFGGGGGGGGGGGGGGGGGFGBEGE>CEECCFGCEGGGGGGGGGCE5CFGFGGFF=@C4CFFGGGGFGGFCGGF=FFFGF7<)*24>FF?4@FB>AFFFFGFF?/2:?*6
@M04650:207:000000000-C238N:1:1101:16345:15476 1:N:0:19
ACTCCTACGGGAGGCAGCAGTAGGGAATATTGCTCAATGGGGGAAACCCTGAAGCAGCAACGCCGCGTGAGGATGAAGGTTTTAGGATTGTAAACTCCTTTTGTTAGAGAAGATAATGACGGTATCTAACGAATAAGCACCGGCTAACTCCGTGCCAGCAGCCGCGGTAATACGGAGGGTGCAAGCGTTACTCGGAATCACTGGGCGTAAAGAGCGCGTAGGCGGGAAAGTAAGTCAGATGTGAAATCCTGTAGCTTAACTACAGAACTGCATTTGAAACTGCTTTTCTAGAGG
+
GGGGGGGGGGGGGGGGGGGGFGGGGGGGGGGGGGGGGGGGGGGGGGGGGGGGGGGGGGGGGGGGGGGGGGGGGGGGGGGGGGGGGGGGGGGGGGGGGGGGGGGGGGGGGGGGGGGGGGGGGGGGGGGGGGGGGGGGGGGGGGGGDGGGGGGGGGGGGGGGGGGGGGGGGGGGGGGGGGGGGGGGGGGEGGGGGGGGGGGGGGGGGGGEEGGGGGGGGGGGGGGGGGGGGGGDFGGFGG?D=DFFGFDGFGFDFGGF*@FFGFGGFGGFFFFFFFFFFFGF4AGB?FFFAFFAF(
@M04650:207:000000000-C238N:1:1101:6151:15483 1:N:0:19
ACTCCTACGGGAGGCAGCAGTAGGGAATCTTCGACAATGGGCGAAAGTCTGATCGAGCAACGCCGCGTGAGTGAAGACGGTCTTCGGATTGTAAAACTCTGTTGTTAGGGAAGAAAGTTGGTGTGAGTGGAAAGGTGATCACGTGACGGTAACTACCAAGAACGGGACGGATAACTACGTGGCAGCAGCTGCGGTAATACGTAGGTCGCGAGAGGTGTCCGGGAGTATTTGGAGGAAAGCGATCGCAGGTGGTTGCTTAAGTATGGTGTAAAATGCAGAGGAGGAACCATAGA
+
FFFCGGGGGGGGGEEC@FCFF,CFEGGC,CF<@,8@@FFF,,CE@@+CFFFG,C<BFGDGF@FEEGD=FGGGGGDFF,?BC4F<FFEEF+E,BFE,FGF9FF,,9,C<,BF8:F,<EF9,,+?879?FF+,,C3,A,7,5E,@,3,++3@=+3D,@F,<<:7,@C*B*<:7BF:?;B,>>7*:<**,=,,52411*=?++3?6CCFF**/2**2*+/0*2*9***/0+00<9)****077;5))//9D)/2>***.6*9@C9*01CC2)/*1*/*9--*07(*))0)-(9*))
@M04650:207:000000000-C238N:1:1101:16525:15488 1:N:0:19
ACTCCTACGGGAGGCAGCAGTAGGGAATCTTCCGCAATGGGCGAAAGCCTGACGGAGCAACGCCGCGTGAGTGATGAAGGTTTTCGGATCGTAAAACTCTGTTATTAGGGAAGAACAAATGTGTAAGTAACTGTGCATATCTTGACGGTACCTAATCAGAAAGCCACGGCTAACTACGTGCCAGCAGCCGCGGTAATACGTAGGTGGCAAGCGTTATCCGGAATTATTGGGCGTAAAGCGCGCGTAGGCGGTTTTTTAAGTCTGATGTGAAAGCCCACGGCTCAACCGTGGAGG
+
GGGGGGGGGGGGGGGGGGGGGGGGGGGGGGGGGGGGGGGGGGGGGGGGGGGGGGGGGGGGGGGGGGGGGGGGGGGGGGGGGFGGGGGGGGGGGGGGGGGGGGGGGGGGGGGGGGGGFFGDGFGGGGGGGGGGGGGGGGGCGGGGGFECGGGGGGGGGGGGGGGFGGGGGGGGGGGGFEFGGGFEC<:DGGGGGGGGGGGGGGGGEGGGGGGGGGGGGGGGEGGGFCFFGGGGBECEFDFGFGFFDDGG=DGC5><FFFFF7@DF?:>AFB@7@?>>??DFF>D?F?59?FF(8B
@M04650:207:000000000-C238N:1:1101:16993:15498 1:N:0:19
ACTCCTACGGGAGGCAGCAGTGGGGAATATTGCACAATGGGCGCAAGCCTGATGCAGCGACGCCGCGTGGGGGATGACGGCCTTCGGGTTGTAAACTCCTTTCGCCAGGGACGAAGCTTTTGTGACGGTACCTGGAGAAGAAGCACCGGCTAACTACGTGCCAGCAGCCGCGGTAATACGTAGGGTGCGAGCGTTGTCCGGATTTACTGGGCGTAAAGAGCTCGTAGGTGGTTTGTCGCGTCGTCTGTGAAATTCCGGGGCTTAACTCCGGGCGTGCAGGCGATACGGGCATA
+
GGGGGGGGGGGGGGGGGGGGGGGGGGGGGGGGGGGGGGGGGGGGGGGGGGGGGGGGGGGGGGGGGGGGGGGGGGGGGGGGGGGGGGGGGGGGGGGGGGGGGGGGGGGGGGGGGGGGGGGGGGGGGGGGGGGGGGGGGFGGGGGGGGGGGGGGGGGGGGGGGGGGGGGGGGGGGFGEGGGGGFCGGGGEGGGGGGGGGGGGGGGGGGGGGGGGGGGGGGGGGGGGEGGGGGGGFGGGC<FGFGDDF:F77CC>CFFFF>DEEDGGFG7AFD>DFFDE?07>51175DFFF:),5
@M04650:207:000000000-C238N:1:1101:24644:15499 1:N:0:19
ACTCCTACGGGAGGCAGCAGCCAAGAATATTCCGCAATGGGGGGAACCCTGACGGAGCGACGCTGCGTGAAGGAAGAAGGCATTCGTGTTGTAAACTTCTTTTCTAAAGGAAGAATAAGTGTGGGAGGAAATGCCTGCATGATGACGGTACTTTAGGAATAAGCCCCGGCTAATTACGTGCCAGCAGCCGCGGTAATACGTAAGGGGCGAGCGTTGCTCGGAATTACTGGGCGTAAAGGGCGTGTAGGCGGTTTATTAGGCCGAGTGTGAAAGACCAAGGCTCAACTTTGGGA
+
GGGGGGGGGGGGGGGGGGGGGGGGGGGGGGGGGGGGGGGGGGGGGGGGGGGGGGGGGGGGGGGGGGGGGGGGGGGGGGFGGGGGGGGGGGGFGGGGGGGGGGGGGGGGGGGGGGGGGGGFGFGGGGGGGGGGGGGGGGGGGGGGGGGGGGGGGGGGGGGGGGGG8FEGGGCGGFGGGGGGGGGGGGGGGGGGGGGGGGGFGGGGFFGGGGGGGGGGGGGGGDGGGGGGGGGGFGD=FCBGFGBEGFFGFGG75/9*@FFFFFG7>FC>FFFFFFFFFFF5F0C6F@?9<@60(
@M04650:207:000000000-C238N:1:1101:23937:15501 1:N:0:19
ACTCCTACGGGAGGCAGCAGTGGGGAATTTTCCGCAATGGGCGAAAGCCTGACGGAGCAATGCCGCGTGGAGGTAGAAGGCCCACGGGTCGTGAACTTCTTTTCCCGGAGAAGAAGCAATGACGGTATCTGGGGAATAAGCATCGGCTAACTCTGTGCCAGCAGCCGCGGTAATACAGAGGATGCAAGCGTTATCCGGAATGATTGGGCGTAAAGCGTCTGTAGGTGGCTTTTTAAGTCCGCCGTCAAATCCCAGGGCTCAACCCTGGACAGGCGGTGGAAACTACCAAGCTGG
+
GGGGGGGGGGGGGGGGGGGGGGGGGGGGGFGEFCFGGGGGGGGGGGGGGGGGGGGGGGFGGGCFGGGGGGGGGGGGGGGGGGGGGGGGGGGGEGGGDGEFFGGAB?CFCFGGGGGGFFGGBDF@ECFFEGGGGGEGGGGGGGDG@FF@CFGGGGGGCGGGGGGGGGGGGGGCFFFG9CGGGFD+CCEGFGGGGGGGGGGGGGCCFGGGFEGGEGGFGGDGGGFGGGGGFGGD@FFFFG4>>:BE<DDDFFCFFG4FDEFFGFFGEDD?>>65@FFF>>G3?7F=FFF?DFF7:?
@M04650:207:000000000-C238N:1:1101:27943:15525 1:N:0:19
ACTCCTACGGGAGGCAGCAGTAGGGAATATTGCTCAATGGGGGAAACCCTGAAGCAGCAACGCCGCGTGGAGGATGAAGGTTTTAGGATTGTAAACTCCTTTTGTTAGAGAAGATAATGACGGTATCTAACGAATAAGCACCGGCTAACTCCGTGCCAGCAGCCGCGGTAATACGGAGGGTGCAAGCGTTACTCGGAATCACTGGGCGTAAAGAGCGCGTAGGCGGGAAAGTAAGTCAGATGTGAAATCCTGTAGCTTAACTACAGAACTGCATTTGAAACTGCTTTTCTAG
+
GGGGGGGGGGGEGGEGEEFGGGGGGGGGGGGGGGGGGGGGGGGGGGGGGGGFGGGGGFGCFGEEGGGGGGGGGGGG?FGFFFGGGGFFGGGGGGGGGGGGGGGGGGGGFGGGGGGGGGGFGEG7FGGGGGAFFEGGGGDG<<CCFFEFFGGFEGGGGGGGGGGGGDGEGGEGGGGGGDDDGGDFGGGGGGGGGGGGGGG99FGGDFCGGEG59ECFGGGGGGGGGGGGGGGFBGGGDGFFB7=@FGFDFCCFGGGFFFFFC@FG?F>:FFF??FFFBFGF?<D?4=?BFFFF
@M04650:207:000000000-C238N:1:1101:11076:15526 1:N:0:19
ACTCCTACGGGAGGCAGCAGTAGGGAATATTGCTCAATGGGGGAAACCCTGAAGCAGCAACGCCGCGTGGAGGATGAAGGTTTTAGGATTGTAAACTCCTTTTGTTAGAGAAGATAATGACGGTATCTAACGAATAAGCACCGGCTAACTCCGTGCCAGCAGCCGCGGTAATACGGAGGGTGCAAGCGTTACTCGGAATCACTGGGCGTAAAGAGCGCGTAGGCGGGAAAGTAAGTCAGATGTGAAATCCTGTAGCTTAACTACAGAACTGCATTTGAAACTGCTTTTCTAG
+
GGGGGGGGGGGGGGGGGGGGGGGGGGGGGGGGGGGGGGGGGGGGGGGGGGGGGGGGGGGGGDGGGGGGGGGGGGGGFGGGCFGGGGGGGGGGGGGGGGGGGGGGGGGGGGGGGGGGGGGGGGGGGGGGGGGGGGGGGGCFGGGGGGGGGGGGGGGGGGGGGGGGGGGGGGGGGGGGDGGGGGGGGGGGGGGGGGGGGGGGGGGGGGGGGGGGGGGGGGGCGGG?CGGGGCFGFGGEGGFCFGFFFGGGFGGGCGGFFFFFGFGGFGG?:?FFFFFFF>GFFFGFFFBD<FFF
@M04650:207:000000000-C238N:1:1101:2643:15593 1:N:0:19
ACTCCTACGGGAGGCAGCAGTGAGGGATATTGCACAATGGGGGAAACCCTGATGCAGCGACGCCGCGTGGAGGAAGAAGGTTTTCGGATTGTAAACTCCTGTCTTCGGGGACGATAATGACGGTACCCGAGGAGGAAGCCACGGCTAACTACGTGCCAGCAGCCGCGGTAAAACGTAGGTGGCAAGCGTTGTCCGGAATTACTGGGTGTAAAGGGAGCGCAGGCGGACTGTCAAGTTGGACGGGAAATCTATGGGCTCAACCCATAACGTGCGTTAAAAACTGGTGGTCTGG
+
FGAFFAEAFFGGDG-CFGGGFGFGDFGFGFGGECAFEGGGGEGGGFEEFFG<EFC<FFGECE:FF7CFGFGC@BEECEEDFFCFCCGGCCGGGGCGGCDFFFFEFFB+>+4+FEFGGFFGGGGGGDFDFGGGDF@CEGDFCFCF*C*?>9FCCC:F*@:*?BCFBFEE7CGDF:E4<EGFGCCCF5;CG8E*038EEE@+@F@@F50/1<<CFGGGCDG:CCCEEDGG5C++/9C+:CFG?D)./><767:70*77)8F?6)/C477::))0777)44D@3>FF95>:)*)(
@M04650:207:000000000-C238N:1:1101:6248:15623 1:N:0:19
ACTCCTACGGGAGGCAGCAGTGGGGGATATTGCACAATGGGCGCAAGCCTGATGCAGCCATGCCGCGTGTGTGAAGAAGGCCTTAGGGTTGTAAAGCACTTTAGTTAGAGAGGAGTGGTGTTGTGAGTAATACGCATGACACTTGACGTAATCTAAGGAATAAGCACCGGCTAACTCCGTGCCAGCAGCCGCGGTAACACGGGGGGTGCGAGCGATAATCGGAATGACTGGACGTAACGGGCGTGTAGGTGGTTACCTAAGTGTGACGTTAAAGTACAGGGCTTATCCTTGTT
+
-CEFCE<FB@C@EGGGGGFGEF?FGG+B@CFFC9<FEDF9FED7@F+CFFFGECFFFCECEDF8:@>C@F=CDCF9E<F8FACFDEF<EFB:FFFGGGG8F9E95CE9?A<7+,8EFFA<FGGGDEGGCDFGCF=>=:FGGGGCGFD7@8FFGGFCFGEFFD9:ACC,F:EGFGEFFCC<77*68>8D8,=CB88BEFFFEG=EEGG5*:=/*:**17C*C*;75ACFF:8*):*:9*0).57BG<<D?FDF57*)1*90<**:6**())08748=))7)71D46B=9<7=AB
@M04650:207:000000000-C238N:1:1101:3427:15633 1:N:0:19
ACTCCTACGGGAGGCATCAGTGGGGAATTTTGGACAATGGGCGCAAGCCTGATCCAGCCATGCCGCGTGCGGGAAGAAGGCCTTCGGGTTGTAAACCGCTTTTGTCAGGGAAGAAAAGGTTCTGGTTAATACCTGGGACTCATGACGGTACCTGAAGAATAAGCACCGGCTAACTACGTGCCAGCAGCCTCGGTAATACGTAGGGTGCAAGCGTTAATCGGAATTACTGGGCGTAAAGCGTGCGCAGGCGGTTATGCAAGACAGAGGTGAAATCCCCGGGCTCAACCTGGGAAC
+
GGCGGGGGGGGGGGFGCFFGEGFGGGGCFGGGGGGGGGGGGGGGGGGGGGGGGFDGGG@EFGGGGGGGGGGGGFGGGGGGGGGGGGGGGEGEFGGGGGGGEGGGFGFFGGGGGGGEGGGGGFGGCDDGGGG<,@FGGGF,DFGGGGE>CGGFCCGDCFGGGGGFFGGGGGC8FFGGGGGDEGFGGGGGFCC;B;CEFG?F<FGEEFE=BF?=EE8=FGGGGGGGGF?CGGGGFEGGGGFGFGFFGGGCEGGD<DFFF=?FFFGG)994FFF@@?FFFFG3;;34@@>(4;>04(
@M04650:207:000000000-C238N:1:1101:18186:15635 1:N:0:19
ACTCCTACGGGAGGCAGCAGTAGGGAATCTTCGGCAATGGACGAAAGTCTGACCGAGCTACGCCGCGTGAGTGAAGAAGGTTTTCGGATCGTAAAACTCTGTTGGTAGAGAAGAACGTTGGTGAGAGTGGAAAGCTCATCAAGTGACGGTAACTACCCAGAAAGGGACGGCTAACTACGTGCCAGCAGCCGCGGTAATACGTAGGTCCCGAGCGTTGTCCGGATTTATTGGGCGTAAAGCGAGCGCAGGTGGTTTATTAAGTCTGGTGTAAAAGGCAGTGGCTCAACCATTGT
+
GGGGGGGGGGGGGGGGGGGGGGGGGGGGGGGGGGGGGGGGGGGGGGGGGGGGGGGGGGGGGGGGGGGGGGGGGGGGGGGGGGGGGGGGGGGGGGGGGGGGGGGGGGGGGGGGGGGGGGGGGGGGGGGGGGGGGGGGGGGGGGGGGGGGGGGGGGGGGGGGGGGGGGGGGGDEGGGGGGGGGGGGGGFDGGGGGGGGGGGGGGGFGGGFGGGGGGGGGDGGGGCCEF?FFCGGFGGGGGFGEGDFGD3CE5FG7<5:46@@EFFC7D:?:6@FFFFFF?DFF?<F@FFFFFFFF
@M04650:207:000000000-C238N:1:1101:12566:15709 1:N:0:19
ACTCCTACGGGAGGCAGCAGTAGGGAATATTGCTCAATGGGGGAAACCCTGAAGCAGCAACGCCGCGTGGAGGATGAAGGTTTTAGGATTGTAAACTCCTTTTGTTAGAGAAGATAATGACGGTATCTAACGAATAAGCACCGGCTAACTCCGTGCCAGCAGCCGCGGTAATACGGAGGGTGCAAGCGTTACTCGGAATCACTGGGCGTAAAGAGCGCGTAGGCGGGAAAGTAAGTCAGATGTGAAATCCTGTAGCTTAACTACAGAACTGCATTTGAAACTGCTTTTCTAG
+
GGGGGGGGGGGGGGGGGGGGGGGGGGGGGGGGGGGGGGGGGGGGGGGGGGGGGGGGGGGGGGGGGGGGGGGGGGGGGGGG<FFGGGGGGGGGGGGGGGGGGGGGGGGGGGGGGGGGGGGGGGGGGGGGGGDGGGGGGGGGGFGGGGGGGGGGGGGGGGGGGFFGGDEEFGGFGGGGEGGEEGGGGGFGGGGGGGGGGGGFGGGGGGCEECC79EFE59DGGGGGGGEEGFGGFGGGGGFD6CFFGFFGFFC>:CG?F=@FEFGG?>F7>FFFFFFFAAGFFFGFF=F?ABF>
@M04650:207:000000000-C238N:1:1101:15687:15729 1:N:0:19
ACTCCTACGGGAGGCAGCAGTGGGGAATATTGGGCAATGGGGGCAACCCTGACCCAGCGACGCCGCGTGAGTGAAGAAATCCTTCGGGATGTAAAGCTCTGTTGTATGGGAAGAGAAGCAGACGGTACCATACGAGGAAGCCCCGGCAAACTACGTGCCAGCAGCCGCGGTAATACGTAGGGGGCAAGCGTTGTCCGGAATTACTGGGCGTAAAGCGCACGCAGGCGGTCTGTTAAGTCAGATGTGAAATCCCCGGGCTTAACCTGGGAACTGCATTTGAAACTGGCAGGCT
+
GGGGGGGGGGGGGGGGGGGGGGGGGGGGGGGGGGGGGGGGGGGGGGGGGGGGGGGGGGGGGGGGGGGGGGGGGGGGGGGGGFFGGGGGGGGGGGGGGGGGGGGGGGGGGGGGGGGGGGGGGGGGGGGGGGGGGGGGGGGGGGGGGGGGGGGGGGGGGGGFGGGGGGGGGGGGGDGGGGGGGGGGGGGGGGGGGGGGGGGGGGGGGGGGG5EGGGGGGGGDGGGGGGGGEDGGFGGGGGFGFFFFGGGGFGDGFGGFFFFFGF>7=FGFFFFFFFFFAAGFFFGFFFFFFFF?
@M04650:207:000000000-C238N:1:1101:26854:15773 1:N:0:19
ACTCCTACGGGAGGCAGCAGTGGGGAATATTGCACAATGGGCGCAAGCCTGATGCAGCCATGCCGCGTGTGTGAAGAAGGCCTTCGGGTTGTAAAGCACTTTCAGCGAGGAGGAAGGGTGGTGTCTTAATACGGCATCGCATTGACGTTACTCGCAGAAGAAGCACCGGCTAACTCCGTGCCAGCAGCCGCGGTAATACGGAGGGTGCAAGCGTTAATCGGAATTACTGGGCGTAAAGCGCACGCAGGCGGTCTGTTAAGTCAGATGTGAAATCCCCGGGCTTAACCTGGGAAC
+
GGGGGGGGGGGGGGGGGGGGFGGGGGGGGGGGGGGGGGGGGGGGGGGGGGGGGGFFGGGGGGGGGGGGGGGGGGGGGGGGGGGGGGGGGGGGGGGGGGGGDGGGGGGGGGGGGGGGGGGGEGGGFGGDFGGGFGGGDCGGCGGDGGGFFFEGGGGGGGFFGGGGGGFEGGGGGGCFGGGGGFGGGGGGGGGGGGGGFFFGDEEGG58=CGFEEEEEGGGGGGGGGCCFGGCC;CD=FFFGBC:@GD57)>DCDGDFFFFFEFGGF7::?FFFFFF;6;DBE0C4FFFF?FFFF1
@M04650:207:000000000-C238N:1:1101:8124:15857 1:N:0:19
ACTCCTAGGGAGGCAGCAGTAGGGAATCTTCCGCAATGGGCGAAAGCCTGACGGAGCAACGCCGCGTGAGTGATGAAGGTTTTCGTATCTTAAAACTCTGTTATTAGGGAAGAACAAATGTGTAAGTAACTGTGCATATCTTGACGGTACCTAATCAGAAAGCCACGTCTAACTACGTGCCAGCAGCCGCGGTAATACGTAGGTGGCAAGCGTTATCCGGTATTATTTGGCGTAAAGCGCGCGTTGGCTGTTTTTTATTTCTGATGTGAAAGCCCACTGCTCAACCGTTGTTGG
+
CEEFGG9<,<,7:@F-:C8E9,,@,@<EFDFA@;CCC9A<@@++++;EF8EC@+8+6C,C@@B7C7F=:,<5CE,,9C,CEGGE+,,?E,C@,,5?ED?,CF,@@?<,?<,+,BE,,:,,E?F9<,C,5CFBB,B9CDFDGF9,A6+@AFDF98>F9,9,:8,38D:+84+@DF@C+@@3@,38,,3@8***4**??264,,/6,*,4,*7587;ACC*)*13=+4<+2++/2***20)7)/07)9*6)*90:C>B)**9+9**1*2-***/)).03(06/60*.))-())(((
@M04650:207:000000000-C238N:1:1101:19261:15883 1:N:0:19
ACTCCTACGGGAGGCAGCAGTGGGGGATACTGCACAATGGGCGCAAGCCTGATGCAGCCATGCCGCGTGTGTGAAGAAGGCCTTAGGGTTGTAAAGCACTTTAGTTAGAGAGGAGTGGTGTTGTGAGTAATACGCATGACACTTGACGTAATCTAAGGAATAAGCACCGGCTAACTCCGTGCCAGCAGCCGCGGTAACACGGGGGGTGCGAGCGTTAATCGGAATGACTGGGCGTAAAGGGCGTGTAGGTGGTTTACTAAGTGTGACGTGAAAGTACAGGGCTTATCCTTGTT
+
GGGGGGGGGGGGGGGGGGGGGGGGGGGGGGGGGGGGGGFGGGGGGGGGGGGGGGGGGGGGGGDGGGGGGGGGGGGGGG=FGGGGGGGGGGGGGGGGGGGGGGGGGGGGGGGGGFFGGGGGGGGGDGGGFGGGGGGGGGGGGGGGGGGGGGGGGGGGGGGGGFGGGGGFEGGGGFGGGGGGGGGGGGGGGGGGGGGGGGGGGGGGGGGEGGEGGGGG=FGGGCEEGFGFGGGGFGGEGFFGFGFBD<DFFGGGGGGFFFFFC@DC*:*-<BF5BF??>AGFFFGFFF7>DFFA<
@M04650:207:000000000-C238N:1:1101:28605:15891 1:N:0:19
ACTCCTACGGGAGGCAGCAGTAGGGAATCTTCGGCAATGGACGAAAGTCTGACCGAGCAACGCCGCGTGAGTGAAGAAGGTTTTCGGATCGTAAAACTCTGTTGGTAGAGAAGAACGTTGGTGAGAGTGGAAAGCTCATCAAGTGACGGTAACTACCCAGAAAGGGACGGCTAACTACGTGCCAGCAGCCGCGGTAATACGTAGGTCCCGAGCGTTGTCCGGATTTATTGGGCGTAAAGCGAGCGCAGGTGGTTTATTAAGTCTGGTGTAAAAGGCAGTGGCTCAACCATTGTT
+
GGGGGGGGGGGGGGGGGGGGGGGGGGGGGGGGGGGGGGGGFGGG:FGDFGGGGGGGGGGGGGGGGGGCF@FGGDFCFGGGGGGGGGGGGGGGGGGGGGGGGGGFGGFGGGGGGGGGGFGFGGGGGFGGGGFGGGGGGGGGGGFGGGGGGGGGGGGGGGF7<@FGGGGGGGGGGGGGGGGGGGGGGGGFGGGGGDGDGGGGGGGGGGCFFGDGGGEGEGGGGD8EEGGGGFGGFGGEDGFGF*5:GC)9>1><9CG??FFFGFCC@DFFFFFFFBEF28*65<7696?B2@?A>)
@M04650:207:000000000-C238N:1:1101:18407:15936 1:N:0:19
ACTCCTACGGAGGCAGCAGTAGGGAATCTTCCGCAATGGGCGAAAGCCTGACGGAGCAACGCCGCGTGAGTGATGAAGGTTTTCGGATCGTAAAACTCTGTTATTAGGGAAGAACAAATGTGTAAGTAACTGTGCATATCTTGACGGTACCTAATCAGAAAGCCACGGCTAACTACGTGCCAGCAGCCGCGGTAATACGTAGGTGGCAAGCGTTATCCGGAATTATTGGGCGTAAAGCGCGCGTAGGCGGTTTTTTAAGTCTGATGTGAAAGCCCACGGCTCAACCGTGGAGGG
+
GGGGGGGGGGGGGGGGGGGGGGGGGGGGGGGGGGGGGGGGGGGGGGGGGGGGGGGGGGGGGGGGGGGGGGGGGGGGGGGGGGGGGGGGGGGGGGGGGGGGGGGGGGGGGGGGGGGGGGFGGGGGFGGGGGGGGGGGGGGGGGDGGGGGGGGGGGGGGFGGGGGGGGGGGGGGGGGGGGGGGGGGGGGGGGGGGGGGGGFFDFGGGGG=FGGGGGGGFFGC?CEGGGGGGGGGFGGGGFEGFDD>3DGF>DCGGGFDF?FF?@FCBGGFF=F=@@FF?>>:D?7@FFFB<).8?B
@M04650:207:000000000-C238N:1:1101:12495:15939 1:N:0:19
ACTCCTACGGGAGGCAGCAGTGGGGAATATTGCACAATGGGCGCAAGCCTGATGCAGCCATGCCGCGTGTATGAAGAAGGCCTTCGGGTTGTAAAGTACTTTCAGCGGGGAGGAAGGTGTTGAGGTTAATAACCTCAGCAATTTGACGTTACCCGCAGAAGAAGCACCGGCTAACTCCGTGCCAGCAGCCGCGGTAATACGGAGGGTGCAAGCGTTAATCGGAATTACTGGGCGTAAAGCGCACGCAGGCGGTCTGTCAAGTCGGATGTGAAATCCCCGGGCTCAACCTGGGA
+
GGGGGGGGGGGGGGGGGGGGGGGGGGGGGGGGGGGGGGGGGGGGGGGGGGGGGGGGGGGGGGGGGGGGGGGGGGGGGGGGGGGGGGGGGGGGGGGGGGGGGGGGGGGGGGGGGGGGGGGGGGGGGGGGGGGGGFFFEGGGGFGFFGGGGGGGGGGDGGGGGGGGGGGGGGGGGGGGGGGGGGGGGGGGGGGGGGGCEGGGGGEGGGGGCFGGFGEEG5FFFGGDFEGGG=CCFGDEGFFG@DE>GGGG:CGG9DDF@=?FC6FGFDG>6@?FFFFFFFGFF6<>FFFFFFFF?
@M04650:207:000000000-C238N:1:1101:23735:15958 1:N:0:19
ACTCCTACGGGAGGCAGCAGTGGGGAATATTGCACAATGGGCGCAAGCCTGATGCAGCCATGCCGCGTGTGTGAAGAAGGCCTTCGGGTTGTAAAGCACTTTCAGCGCGGAGGAAGGCGTTGTAGTTAATCACTGCAGCGATTGACGTTACTCGCAGAAGAAGCACCGGCTAACTCCGTGCCAGCAGCCGCGGTAATACGGAGGGTGCAAGCGTTAATCGGAATTACTGGGCGTAAAGCGCACGCAGGCGGTCTGTTAAGTCAGATGTGAAATCCCCGGGCTTAACCTGGGAAC
+
GFFFGGGGCFCFGGGGGGGGGGGGGGGG@FGGGCGGGCGGFGGGGGEFGGGGGGGGGGGFC@GGGGGGGFGGGGFGGGGGFGGGGGGCCFGGFGGFGGGGGGGCFGG+FCCCEDFG@@EGGGF9DGF93B,,BDDCCEGGEACFF93FFGGGGGGEC7A>F@EGGFGBCBFDFFGFFGFFEGGGGGGGGDG7CE7*?9CFEC8CEEGE6<CG5:*8C>DCEDGGGF7C+7/:5CDCD**935;>DCDCBC3)/>09@**9CFDC77*6*0**1946-,).72C??FB-3>50:2
@M04650:207:000000000-C238N:1:1101:21137:15977 1:N:0:19
ACTCTACGGGAGGCAGCAGTGGGGAATTTTCCGCAATGGGCGAAAGCCTGACGGAGCAATGCCGCGTGGAGGTAGAAGGCCTACGGGTCGTGAACTTCTTTTCCCGGAGAAGAAGCAATGACGGTATCTGGGGAATAAGCATCGGCTAACTCTGTGCCAGCAGCCGCGGTAATACAGAGGATGCAAGCGTTATCCGGAATGATTGGGCGTAAAGCGTCTGTAGGTGGCTTTTTAAGTCCGCCGTCAAATCCCAGGGCTCAACCCCGGACAGGCGGTGGAAACTACCAAGCTGGG
+
GGGGGGGGGGGGGGGGGGGGGGGGGGGGGGGGGGBCGGFGGG7FGGGGGGGGGGFGGGGGFFGGGGGGGGGGGGGFGGGGGGGGGGGGGGFEGFFFGGGGGGGGGGGFGGGGGGGGGGGGGGGGGGGGGGGFGGGGGGGGGGGGGGGDGGGGGGGFFGGGGGFGGGGGGGGDFGGGFGGGG@CGGGGGGGGEGGGGGGGGGGGGGGGGGEGGFFFGGGGGFGGGGGGGGGGGFGCGGG?75CDFGGGGFGFGGGGEEFFF6@GDEGD0:5:>>BF5>FG@??F?6FFFBFFF?(
@M04650:207:000000000-C238N:1:1101:25334:15978 1:N:0:19
ACTCCTACGGGAGGCAGCAGTGGGGAATATTGGGCAATGGGGGCAACCCTGACCCAGCGACGCCGCGTGAGTGAAGAAATCCTTCGGGATGTAAAGCTCTGTTGTATGGGAAGAGAAGCAGACGGTACCATACGAGGAAGCCCCGGCAAACTACGTGCCAGCAGCCGCGGTAATACGTAGGGGGCAAGCGTTGTCCGGAATTACTGGGCGTAAAGCGCACGCAGGCGGACTAATAAGTCAGACGTAAAAGGCACGGGCTTACCCTGTGTAAGACATCTGATACTGTAAGTCT
+
GGGGGGGGGGGGGGGGGGGGGGGGGGGGGGGGGGGGGGGGGGGGGGGCGGGGGGGGGGGGGGGGGGGGGGGGGGGGGGGGGGGGGGGGGGGGFGGGGGGGGGGGGGGGGGGGGGGGGGGGGGGGGGGGGGGGGGCEGGGGGGFGDGGGGGGGGGEGGCFGGGFGGFGGGGGGGGGGGGGGGGGGEGCFGGGGGGGGCEGGGGGGGFCFGEGCCCCGGGGDGGEGEGGGGDGGFGGFFGFGFFFFF:57@FDGGFDBD5>FG:64=F48BF?FFFF?<<DFFFC6@FF449@<
@M04650:207:000000000-C238N:1:1101:18572:15997 1:N:0:19
ACTCCTACGGGAGGCAGCAGTGGGGAATATTGCACAATGGGCGCAAGCCTGATGCAGCCATGCCGCGTGTATGAAGAAGGCCTTCGGGTTGTAAAGTACTTTCAGCGAGGAGGAAGGCATTGTGGTTAATAACCACAGTGATTGACGTTACTCGCAGAAGAAGCACCGGCTAACTCCGTGCCAGCAGCCGCGGTAATACGGAGGGTGCAAGCGTTAATCGGAATTACTGGGCGTAAAGCGCACGCAGGCGGTCTGTCAAGTCGGATGTGAAATCCCCGGGCTCAACCTGGGAAC
+
GGGGGGGGGGGGGGGGGGGGGGGGGGGGGGGGGGGGGGGGGGGGGGGGGGGGGGGGGGGGGGGGGGGGGGGGGGGGGGGGGGGGGGGGFGGGGGGGGGGGGGGGGGGGGGGGGCFDGGGGGFGGGGGGGGGGFGDGGGGGGGGGGGGGGGGGGGGGGGGFGGGGGGGGGGDGGGGGGGGGGGGGGGFFGGGGGGGGGGGGGGGGGGGGGFGGGGEEGGGFGGGGGGGFFGGGDEGGGGFGDG>@GDDDEGGGDDFB@BFFGF375*>?FFFF??9FF>DBE>CFF4F??4>078
@M04650:207:000000000-C238N:1:1101:11135:16021 1:N:0:19
ACTCCTACGGGAGGCAGCAGTAGGGAATCTTCCGCAATGGGCGAAAGCCTGACGGAGCAACGCCGCGTGAGTGATGAAGGTTTTCGGATCGTAAAACTCTGTTATTAGGGAAGAACAAATGTGTAAGTAACTGTGCATATCTTGACGGTACCTAATCAGAAAGCCACGGCTAACTACGTGCCAGCAGCCGCGGTAATACGTAGGTGGCAAGCGTTATCCGGAATTATTGGGCGTAAAGCGCGCGTAGGCGGTTTTTTAAGTCTGATGTGAAAGCCCACGGCTCAACCGTGGAGG
+
GGGGGGGGGGGGGGGGGGGGGGGGGGGGGGGGGGGGGGGGGGGGGGGGGGGGGGGGGGGGGGGGGGGFG7EGGGGGGGGGFGGGGGGGGGGGGGGGGGGGGGGGGGGGGGGGGGGGGGGGGGGGGGGGGGGGFGFGGGGGGGGGGGGGGGGGGGGGGGGGGGGGGGGGGGGGGGGGGGGGGGGGGGGGGGGGDEGGGGFGGFGGGGGGGGGFEEEGGGGGDGGGGGGGGFGGEGCEC:@DFGFFDDGGFGD)7DG@EFF?CF7:@7CAFFFFFF4>?6D>FFGF*5>BBFF:6B
@M04650:207:000000000-C238N:1:1101:20099:16034 1:N:0:19
ACTCCTACGGGAGGCAGCAGTAGGGAATATTGCTCAATGGGGGAAACCCTGAAGCAGCAACGCCGCGTGGAGGATGAAGGTTTTAGGATTGTAAACTCCTTTTGTTAGAGAAGATAATGACGGTATCTAACGAATAAGCACCGGCTAACTCCGTGCCAGCAGCCGCGGTAATACGGAGGGTGCAAGCGTTACTCGGAATCACTGGGCGTAAAGAGCGCGTAGGCGGGAAAGTAAGTCAGATGTGAAATCCTGTAGCTTAACTACAGAACTGCATTTGAAACTGCTTTTCTAG
+
GGGGGGGGGGGGGGGGGGGGGGGGGGGGGGGGGGGGGGGGGGGGGGGGGGGGGGGGGGGGGGGGGGGGGGGGGGGGGGGGGGGGGGGGGGGGGGGGGGGGGGGGGGFGGGGGGGGGGGGGGGGGGGGGGGGGGGGGGFGGGGGGGGGGGGGGGGFGGGGGGGGGGGGGGGGGGGGGGGGGGGGGFGGEGGGGGGGGGGGGGGGGGGGGGGGF?CEGGGGGEGGFGGEGGF8EFFGGGGFGFGFFGGGGFGGGGCFFF=FFGFCGFGGFFFFFFFFFFFGFFBGFFFB?FFFB
@M04650:207:000000000-C238N:1:1101:17102:16054 1:N:0:19
GCTCCTACGGGAGGCAGCAGTAGGGAATTTTTCACAATGGGCGAAAGCCTGATGGAGCAATGCCGCGTGAACGATGAAGGTCTAATAGATTGTAAAGTTCTTTTATTTGGGAAGAAACACATAAGTAGGAAATGATTTATGTTTGACTGTACCATTTGAATAAGTATCGGCTAACTATGTGCCAGCAGCCGCGGTAATACATAGGATGCAAGCGTTATCCGGATTTACTGGGCGTAAAACGAGCGCAGGCGGATTAATAAGTTTGGTATGAAAGACATCTGCTTAACGGGTGTT
+
CAE9FFGGGGECGEGEGGFFEFEFFGGGGGGGGGGGGDFGCGGCFGGGGGGGGGGGFDFGGGGGEGGGGGGGGEFGFGGGGGGDEGFGGGFGGGGGGFFFGGACFCFAEFGGGGGGFFGFFFGGGFGGGAFCFGAFFFEDFFGGDGGGGGGGGGGGGGGGGGGGGDDFCEGGGFCFGGGGGGGFGGFFGGGGGE8>EGGAFFE>FGGGGGG?FGGGGGGGEG87C6FC=>E=FECGC8AFDG>38CDGFGGDC5>69FF?97:CFDF2*0@@677@0<CFFBGBFF?:9BFF1:
@M04650:207:000000000-C238N:1:1101:12553:16055 1:N:0:19
ACTCCTACGGGAGGCAGCAGTGGGGAATATTGGACAATGGGCGCAAGCCTGATCCAGCCATGCCGCGTGAGTGATGAAGGCCCTAGGGTTGTAAAGCTCTTTCACCGGAGAAGATAATGACGGTATCCGGAGAAGAAGCCCCGGCTAACTTCGTGCCAGCAGCCGCGGTAATACGAAGGGGGCTAGCGTTGTTCGGAATTACTGGGCGTAAAGCGCACGTAGGCGGATATTTAAGTCAGGGGTGAAATCCCAGAGCTCAACTCTGGAACTGCCTTTGATACTGGGTATCTCG
+
GGGGGGGGGGGGGGGGGGGGGGGGGGGGGGGGGGGGGGG@FGGGGGGGFCGGGGGGGGGGGGGGGGGFFFGGGGGGGGGGGGGGGGGGGGGGGGGGGGGGGGFFGGGGCFGGGFGGGGGGGGGGGGGGGGGGGGGGG?FDFGGGGGECFGGAFGGGGGGGGGFG:FGGGGGGGCFCFGDGDGGGGGGGECEGGGGDGEGGGCFGGFCE*CEGGFGDGDGGFGGGGGCEDGGGFFGGGGFGF<BFF=D7@CG<CFF@6?FFGFGF4DFBFFFFFFFBAAGF=4D?FFFF<=4:
@M04650:207:000000000-C238N:1:1101:25887:16079 1:N:0:19
ACTCCTACGGGAGGCAGCAGTGGGGAATATTGCACAATGGGCGCAAGCCTGATGCAGCCATGCCGCGTGTATGAAGAAGGCCTTCGGGTTGTAAAGTACTTTCAGCGAGGAGGAAGGCATTGTGGCTAATAACCTCAGTGATTGACGTTACCCGCAGAAGAAGCACCGGCTAACTCCGTGCCAGCAGCCGCGGTAATACGGAGGGTGCAAGCGTTAATCGGAATTACTGGGCGTAAAGCGCACGCAGGCGGTCTGTCAAGTCGGATGTGAAATCCCCTGGCTCAACCTGGGAAC
+
GGGGGGGGGGGGGGGGGGGGGGGGGGGGGGGGGGGGGGGGGGGGCCGGFGGGGGGGGGGGGGGGGGGGGGGGGGFFFGGGGGGGGFCEGGGGGGGGGGGGGGGGGGGDEEFGCEGFDCBFGGGGGGGGGFFGGGFG?FGGGGGGFGGGGGGGGGGFDFGGGGDFFFGEDGG7FFGGGGGGEDC,DGDFGGE8CGDGFCFF5*=EGGEG?FGGGGD5EGGCEGGGFGGGGFGFBGGCCFFGEGF>GD3<BGGGGGGFFBFFGFC)5CD?FF?FFF471(17><FFFFF21)0(.4
@M04650:207:000000000-C238N:1:1101:19522:16106 1:N:0:19
ACTCCTACGGGAGGCAGCAGTGGGGAATATTGCACAATGGGCGCAAGCCTGATGCAGCCATGCCGCGTGTATGAAGAAGGCCTTCGGGTTGTAAAGTACTTTCAGCGAGGAGGAAGGCGACAAGGTTAATAACCTTGTCGATTGACGTTACTCGCAGAAGAAGCACCGGCTAACTCCGTGCCAGCAGCCGCGGTAATACGGAGGGTGCAAGCGTTAATCGGAATTACTGGGCGTAAAGCGCACGCAGGCGGTCTGTCAAGTCGGATGTGAAATCCCCGGGCTCAACCTGGGAAC
+
GGGGGGGGGGGGGGGGGGGGGGGGGGGGGGFGGGGGGGGGGGGGGGGGGGGGGGGGGGGGGGGGGGGGGGGGGGGGGGGGGGFGGGGGGGGGGGGGGGFGFGGGGGGGGGCFGGGGGGGGGGGGGGGGGGGGGGGGGGGGGCFFGGGEGGGGGG+>FEGFFGGGGGGGGCGGGGG@GGGGGGGGGGGGGGDEGGGGGGCGGGGGGGGGGGGGGG5CFGGGGDGGGGGGGGGFDGDDGGFGFGFFGGG)8>CGDCGFFFFFGFCD)9C:4B?F=8<?03DDFBGFFF44?@>??,
@M04650:207:000000000-C238N:1:1101:5167:16110 1:N:0:19
ACTCCTACGGGAGGCAGCAGTAGGGAATCTTCGGCAATGGACGAAAGTCTGACCGAGCAACGCCGCGTGAGTGAAGAAGGTTTTCGGATCGTAAAACTCTGTTGGTAGAGAAGAACGTTGGTGAGAGTGGAAAGCACATCAAGTGACGGTAACTACCCAGAAAGGGACGGCTAACTAAGTGCCAGCAGCCGCGGTAATACGTAGGTCCCGAGCGTTGTCCGGATTGATTGGGCGTAAAGCGAGCGCAGGCGGTTTATTAAGTCTGGTGTAAAAGGCAGTGGCTCAACAATTGT
+
GGGGGGGGGGGGGGGGGGGGFFGGGGGG@FGGGGGGGGGGFGGGGGGFGGGGGGGGGEDGFGGGGGGGGGGCFGFGGGGGAFGGGGGGECGGGGGGGGGGDFBEFFFGFGGGGGG8>BF?EFGFCEDFFF9DC>F,@D9CFFGFFFFFGEDGF9D<FF:F<DFGGD8FGGE7CFCFG,?D9,DBC:BFC,=CEEG8CFFCB<EGG+;=8EGC=>2/>777;D*:A*<EGGGC4EGEC<F777<)75CDD))7)959/@68C=CFB7285*0@4*)8(87<F?47*=4)(10))
@M04650:207:000000000-C238N:1:1101:20512:16125 1:N:0:19
ACTCCTACGGGAGGCAGCAGTAGGGAATATTGCTCAATGGGGGAAACCCTGAAGCAGCAACGCCGCGTGGAGGATGAAGGTTTTAGGATTGTAAACTCCTTTTGTTAGAGAAGATAATGACGGTATCTAACGAATAAGCACCGGCTAACTCCGTGCCAGCAGCCGCGGTAATACGGAGGGTGCAAGCGTTACTCGGAATCACTGGGCGTAAAGAGCGCGTAGGCGGGAAAGTAAGTCAGATGTGAAATCCTGTAGCTTAACTACAGAACTGCATTTGAAACTGCTTTTCTAG
+
GGGGGGGGGGGGGGGGGGGGGGGGGGGGGGGGGGGGGGGGGGGGGGGGGGGGGGGGGGGGGGGGGGGGGGGGGGGGGGGGGGGGGGGGGGGGGGGGGGGGGGGGGGGGGGGGGGGGGGGGGGGGGGGGGGGGGGGGGGGGGGGGGGGGGGGGGGGGGGGGGGGGGGGGGGGGGGGGGGGGGGGGGGGGGGGDGGGGGGGGFFFGGGGGEEGGGGGGGGD3CDEGGGGGDCGF=FGGGGFCBGFFGDGGFCFGFGGFFFFFFFGGFGGF@FF@?FFFFFGFFFGFFFFFFFF9
@M04650:207:000000000-C238N:1:1101:21840:16128 1:N:0:19
ACTCCTACGGGAGGCAGCAGTAGGGAATCTTCGGCAATGGACGAAAGTCTGACCGAGCAACGCCGCGTGAGTGAAGAAGGTTTTCGGATCGTAAAACTCTGTTGGTAGAGAAGAACGTTGGTGAGAGTGGAAAGCTCATCAAGTGACGGTAACTACCCAGAAAGGGACGGCTAACTACGTGCCAGCAGCCGCGGTAATACGTAGGTCCCGAGCGTTGTCCGGATTTATTGGGCGTAAAGCGAGCGCAGGTGGTTTATTAAGTCTGGTGTAAAAGGCAGTGGCTCAACCATTGTT
+
GGGGGGGGGGGGGGGGGGGGGGGGGGGGGGGGGGGGGGGGGGGGGGGGGGGGGGGGGGGGGGGGGGGFGGGGGGGGGGGGCFFGGGGGGGGGGGGGGGGGGGGGGGGFGFFGGGGGGGGGGGGGGGGGGGGGGGGGGGGGGGGGGGGGGGGGGGGGGGGGGGGGFGGFGGGGGGGGGGGGGGGGGGGGGGGGGGGGDGGGGGGGGGGGGGGGDEEGGGFFCD8:EF7FGGGGFGGGGGFGFGFDDGGGFCGGG<FFFFFFGFF7?F>?FFF?FFEFFF<?FBF@FFFB?@=4A)
@M04650:207:000000000-C238N:1:1101:11707:16140 1:N:0:19
ACTCCTACGGGAGGCAGCAGTAGGGAATATTGCTCAATGGGGGAAACCCTGAAGCAGCAACGCCGCGTGGAGGATGAAGGTTTTAGGATTGTAAACTCCTTTTGTTAGAGAAGATAATGACGGTATCTAACGAATAAGCACCGGCTAACTCCGTGCCAGCAGCCGCGGTAATACGGAGGGTGCAAGCGTTACTCGGAATCACTGGGCGTAAAGAGCGCGTAGGCGGGAAAGTAAGTCAGATGTGAAATCCTGTAGCTTAACTACAGAACTGCATTTGAAACTGCTTTTCTAG
+
GGGGGGGGGGGGGGGGGGGGGGGGGGGGGGGGGGGGFGGGGGGFGGGGGGGGGGGGGGGGGGGGGGGGGGEFGGGFEGGGGGGGGGGGGGGGGGGGGGGGGGGGGGGGGGGFGGGGGGGGGGGGGGGGGGGGGGFGGGGGGGGGGGGGGGGGGGGGGG7FFGGGGGGGGGGGGGGG7CFEGGGGFCGGEEGGDGGGGGGGGFCGGGGGGGGGGD8CEDDDE5C?CEEEGGGGFGGGGGFGFGFFGFGGFGGCCFF49FFFGFFGFGGFFFFFFFFFAFFFBFGFF6?<A8B<
@M04650:207:000000000-C238N:1:1101:8183:16140 1:N:0:19
ACTCCTACGGGAGGCAGCAGTGGGGAATATTGGACAATGGACCAAGAGTCTGATCCAGCAATTCTGTGTGCACGAAGAAGTTTTTCGGAATGTAAAGTGCTTTCAGTTGGGAAGAAGTCAGTGACGGTACCAACAGAAGAAGCGACGGCTAAATACGTGCCAGCAGCCGCGGTAATACGTATGTCGCAAGCGTTATCCGGATTTATTGGGCGTAAAGCGCGTCTAGGCGGTTTAGTAAGTCTGATGTGAAAATGCGGGGCTCAACCCCGTATTGCGTTGGAAACTGCTAAACT
+
GGGGGGGGGGGGGGGGGGGGGGGGGGGGGGGGGGGGGGGGFFGGGGGGGGGGFGGGGGGGGGGGGGGDGGGACFE:7CFGGGGGGGGDFGGGGFFGGGGGGGGGGGGGGG7FFCFGGGGGGGGGGGGFGGEGGGFFGGGGGGGGGGGFFGGFGGGGFG@FGGGCGGGGGGFGGG7EFGGGFGGGGGGDEDFCGG*=;FGGECGECCC1C=FGGG5CGGGGGGGGG?FFDDEEB6:EGC=FFGFFGCC>FDFCCFG:BDB)7<FFFFD:BFFFFFFF;2)<)->F?*=><F@:A
@M04650:207:000000000-C238N:1:1101:6472:16185 1:N:0:19
ACTCCTACGGGAGGCAGCAGTAGGGAATCTTCGGCAATGGACGAAAGTCTGACCGAGCAACGCCGCGTGAGTGAAGAAGGTTTTCGGATCGTAAAACTCTGTTGGTAGAGAAGAACGTTGGTGAGAGTGGAACGCTCATCAAGTGACGGTAACTACCCAGAAAGGGACGGCTAACTACGTGCCAGCAGCCGCGGTAATACGTAGGTCCCGAGCGTTGTCCGGATTTATTGGGCGTAAAGCGAGCGCAGGTGGTTTATTAAGTCTGGTGTAAAAGGCAGTGGCTCAACCATTGTT
+
GGGGGGGGGGGGGGGGGGDGGGGGGGGGGGGGGGGGGGGGGGGGGGGGGGGGGGGGGGGGGGGGGGGGGDFGGGGGGGGGGFGGGGGGGGGGGGGGGGGGGGGGGGGGFGGGGGGGGGGGGGGGGCFGGFGG,CEGGGGGGFGGGGGGD7FGGGGGGDEFFCF7DGGGGEGGGGGGGGGGGGGGGGCCFFCGGGGCEFFGGGFGGGGFFGGGGEGG=7FGGCCEGGGFGGGGFEGGG5=D@GBFD575BCFFGG<FF?FFFFGFFGG05BFFFFD>?BF45?<6@4@?:?4<>-
@M04650:207:000000000-C238N:1:1101:4041:16206 1:N:0:19
ACTCCTACGGGAGGCAGCAGTGGGGAATTTTCCGCAATGGGCGAAAGCCTGACGGAGCAATGCCGCGTGGAGGTAGAAGGCCTACGGGTCGTGAACTTCTTTTCCCGGAGAAGAAGCAATGACGGTATCTGGGGAATAAGCATCGGCTAACTCTGTGCCAGCAGCCGCGGTAATACAGAGGATGCAAGCGTTATCCGGAATGATTGGGCGTAAAGCGTCTGTAGGTGGCTTTTTAAGTCCGCCGTCAAATCCCAGGGCTCAACCCCGGACAGGCGGTGGAAACTACCAAGCTGG
+
GGGGGGFGGGGGGGGGGGGGGGGGGGGGGGGGGGGGGGGGGGGGGGGGGGGGGGGGGGGGFGGGGGGGGGGGGGGGGGGGGGGGGGGGGGGGGGFGGGGGGGGFGGGGGGGGGGGGGGGGGGGGGGGGGGGGGGCEFGGGGGGGGGGGGGGGGGGGGGGGGGGFGGGDFGEEGGFGGGGGGGGGFFGGGGGGGGGGGGDGGGGGGG6=FGGG5FGGGDGDGFGGGGGGGGFCFGFGGGFC@CEEGDGG?FCGFFGFB3>FGFGGFGGFFFEF353549G>FAGFFFFF7577?B
@M04650:207:000000000-C238N:1:1101:26900:16222 1:N:0:19
ACTCCTACGGGAGGCAGCAGTGGGGAATATTGCACAATGGGCGAAAGCCTGATGCAGCAACGCCGCGTGAGTGAAGAAGTATTTCGGTATGTAAAGCTCTATCAGCAGGGAAGAAAATGACGGTACCTGACTAAGAAGCCCCGGCTAACTACGTGCCAGCAGCCGCGGTAATACGTAGGGGGCAAGCGTTATCCGGATTTACTGGGTGTAAAGGGAGCGTAGACGGCGAAGCAAGTCTGGAGTGAAAACCCAGGGCTCAACCCTGGGACTGCTTTGGAAACTGTTTTGCTAG
+
GGFGGGGGGGEGGE;BGGGGGGGGEGCFGGGGGDEGFFGGGFGGGGGGGGGGGGGGGGGGGGGGE7FFGGGGGGGG<FFEFCFGFGGGGGGEFDFGGGGFGDFCFFGGGG<EGCEGGGGFGEGCCGEGFGGGGGGADFG8CCC7EEG?DGGGGGGGFCFFGGGGGEEEGGGGGGGGEFCGGGGGGGFGGGEED?EGGDEGBC>CFC<CCECGGGGCCDDGEGGGE=>EGGDEFGGEC7@GFGFFGDCG?DDGCC33)>@F*55C>FG:45>:4=FF?07/0->*99??4=/<
@M04650:207:000000000-C238N:1:1101:9239:16235 1:N:0:19
ACTCCTACGGGAGGCAGCAGTGGGGAATATTGCACAATGGGCGCAAGCCTGATGCAGCCATGCCGCGTGTATGAAGAAGGCCTTCGGGTTGTAAAGTACTTTCAGCGGGGAGGAAGGTGTTGAGGTTAATAACCTCAGCAATTGACGTTACCCGCAGAAGAAGCACCGGCTAACTCCGTGCCAGCAGCCGCGGTAATACGGAGGGTGCAAGCGTTAATCGGAATTACTGGGCGTAAAGCGCACGCAGGCGGTCTGTCAAGTCGGACGTGAACTCCCCGGGCTCAACCTGGGAAC
+
GFGGGFFGGGDCEEDFCEGDEFFGGGGF9FFGFGEFFEA@;E@FGGEGGCFEFEAECGGGGFDD@CC8FFGGG9FF?DEGG@FCFFGGFFFGAADEECGE<CE?<FGGGG7:F+>FDFDGGFGGGDFGCFCFGDFGGGGA8FGFFEEGG@FGGD7*>*@DFGFGFFGECE@ECFGFFGFFGCCE7?>7EBEC8EE5;CFGG*:8?88=6<9ECCEEG:C5*5*C<9EC0*1*077590*/>CBFG)1).)>)/CG?4@*9FFGD))14<4:*976)49D539*96?70())2(2
@M04650:207:000000000-C238N:1:1101:18081:16299 1:N:0:19
ACTCCTACGGGAGGCAGCAGTAGGGAATCTTCGGCAATGGACGAAAGTCTGACCGAGCAACGCCGCGTGAGTGAAGAAGGTTTTCGGATCGTAAAACTCTGTTGGTAGAGAAGAACGTTGGTGAGAGTGGAAAGCTCATCAAGTGACGGTAACTACCCAGAAAGGGACGGCTAACTACGTGCCAGCAGCCGCGGTAATACGTAGGTCCCGAGCGTTGTCCGGATTTATTGGGCGTAAAGCGAGCGCAGGTGGTTTATTAAGTCTGGTGTAAAAGGCAGTGGCTCAACCATTGT
+
GGGGGGGGGGGGGGGGGGGGGGGGGGGGGGGGGGGGGGGGGGGGGGGFFGGGGGGGFGGGGGGGGGE=FFGEEFGGGGGGFG9FGGGGGGGGGGGGGGGGGFGGGGFGFGGGGGGGGFGGGCEFFFGGGGGGGGCGGF9AFGDGGE9FGGGGGGGGGGGGDFCFGGGGGGGGGGGGGGGGGFGGGFGFECEDGGGGGGGGGG?FGGG?CEDEGGGGEGGGGGCAECGGG*<*<GGGGCFC5C@FDDGGF9F:CGF66@FFGFGGFGGF:FFFB?BF:?CFFBD;?@F<(?FAF
@M04650:207:000000000-C238N:1:1101:5175:16339 1:N:0:19
ACTCCTACGGGAGGCAGCAGTAGGGAATATTGCTCAATGGGGGAAACCCTGAAGCAGCAACGCCGCGTGGAGGATGAAGGTTTTAGGATTGTAAACTCCTTTTGTTAGAGAAGATAATGACGGTATCTAACGAATAAGCACCGGCTAACTCCGTGCCAGCAGCCGCGGTAATACGGAGGGTGCAAGCGTTACTCGGAATCACTGGGCGTAAAGAGCGCGTAGGCGGGAAAGTAAGTCAGATGTGAAATCCTGTAGCTTAACTACAGAACTGCATTTGAAACTGCTTTTCTAG
+
GF9FFFGFCFFGEE@FGGCDGFFDCGGGFGGEGFE<EFGGGGGGDGGFGGGGFFGGG<F8F:FGGGGFEE7FC,:CFFGF<CFGDE<FFGGGG9EFFGDFECAFGCFCEFGDEGGFGGGGGGG7DFDFGGGGGGGGGGFGGGDGDEFG8FC?FGGGGGGGGD7BEGGGGGGGGGGGCBF<CGGGGGGD=EGGGCEEEGGGCCFGGGGGECEGEGGCGGGCCDE?EEGGCFGG?GGGGGFGFGFFGG=C?6C>>CDFFFBBEF*09CG3FFF=B6F64<G?64>6@F=2)*/5
@M04650:207:000000000-C238N:1:1101:4208:16356 1:N:0:19
ACTCCTACGGGAGGCAGCAGTAGGGAATATTGCTCAATGGGGGAAACCCTGAAGCAGCAACGCCGCGTGGAGGATGAAGGTTTTAGGATTGTAAACTCCTTTTGTTAGAGAAGATAATGACGGTATCTAACGAATAAGCACCGGCTAACTCCGTGCCAGCAGCCGCGGTAATACGGAGGGTGCAAGCGTTACTCGGAATCACTGGGCGTAAAGAGCGCGTAGGCGGGAAAGTAAGTCAGATGTGAAATCCTGTAGCTTAACTACAGAACTGCATTTGAAACTGCTTTTCTAG
+
GGGGGGGGGGGGGGGGGGGGGGGGGGGDGGGGGFGFGGGGGGGGGGGGGGGGGGGGGGGGGGGGGGGGGGGGGGGGGGGGG9FGGGGGCFGGGGGFFFFGCGFGGGGGGGGGGGGDFFGGGGGGFFGGGGFFGGGFCF9FEGGGGGGGEFGGGGGGCFGGGGGAEGGGGEGGGGGC1CCG;EGGFGFCE5:BECE8ECBBFFFGGGGEEEGGGGC*CDD5CDCFGGGDE4FFBFF<CFFGFF?FF7:?@GGG*:C96@@FGFFF@F:75?F@=46@<2CBF):FFF??<F66
@M04650:207:000000000-C238N:1:1101:25269:16513 1:N:0:19
ACTCCTACGGGAGGCAGCAGTAGGGAATATTGCTCAATGGGGGAAACCCTGAAGCAGCAACGCCGCGTGGAGGATGAAGGTTTTAGGATTGTAAACTCCTTTTGTTAGAGAAGATAATGACGGTATCTAACGAATAAGCACCGGCTAACTCCGTGCCAGCAGCCGCGGTAATACGGAGGGTGCAAGCGTTACTCGGAATCACTGGGCGTAAAGAGCGCGTAGGCGGGAAAGTAAGTCAGATGTGAAATCCTGTAGCTTAACTACAGAACTGCATTTGAAACTGCTTTTCTAG
+
GGGGGGGGGGGGGGGGGGGGGGGGGGGGGGGGGGGGGGGGGGGGGGGGGGGGGGGGGGGGGGGGGGGGGGGGGFGGGGFGGGGGGGGGGGGGGGGGGGGGGGGGGGGGGGGGGGGGGGGGGGGGGGGGGGGGGGGGGGGGGGGGGGGGGGGGGGGGGGGGGGGGGGGGEGGGGGGGGGGGGGGGGGGGGGGGGGGGGGGGFEGGGGGGEGDFGGGGGGGGGGGGGGGDGFFGFGGECFF==FFFGFG==FFF7CCFF?8=<@GC?>FFFFFFFFFFBAGF=4:?FFFDBFF<
@M04650:207:000000000-C238N:1:1101:9765:16520 1:N:0:19
ACTCCTACGGGAGGCAGCAGTGGGGAATATTGCACAATGGGCGCAAGCCTGATGCAGCCATGCCGCGTGTGTGAAGAAGGCCTTCGGGTTGTAAAGCACTTTCAGCGAGGAGGAAGGCGTTGTAGTTAATAACTGCAGCGATTGACGTTACTCGCAGAAGAAGCACCGGCTAACTCCGTGCCAGCAGCCGCGGTAATACGGAGGGTGCAAGCGTTAATCGGAATTACTGGGCGTAAAGCGCACGCAGGCGGTCTGTTAAGTCAGATGTGAAATCCCCGGGCTTAACCTGGGAAC
+
GGGGGGGGGGGGGGGGGGGGGGGGGGGGGGGGGGGGGGGGGGGGGGGGGGGGGGGGGGGGGGGGGGGGGGGGGGGGGGGGGGGGGGGGEGGGGGGGGGGGGGGFGGGGGGFGGGGGGGGGGGGGGEGFGGGGGGGGGGGGGFDFGFGEFGGGGGGEGGGGGGGGGGGGGGGGGGGCFGGGGGFGGGGGGGGGGGGGGGGGGGGGGGGGGFGGDEEEGGGGGGGFGEGGGGGGFEGGCGFGFGEDDDDGFGGDGDG?FFFFGFGGFGGFFFFFFF@FB9GD394?FF?>FFFFF2
@M04650:207:000000000-C238N:1:1101:6120:16540 1:N:0:19
ACTCCTACGGGAGGCAGCAGTAGGGAATCTTCGGCAATGGACGAAAGTCTGACCGAGCAACGCCGCGTGAGTGAAGAAGGTTTTCGGATCGTAAAACTCTGTTGGTAGAGAAGAACGTTGGTGAGAGTGGAAAGCTCATCAAGTGACGGTAACTACCCAGAAAGGGACGGCTAACTACGTGCCAGCAGCCGCGGTAATACGTAGGTCCCGAGCGTTGTCCGGATTTATTGGGAGTAAAGCGAGCGCAGGAGGGTTATTAAGTCTGGGGGAAAAGGCAGGGGCTCAACCATTGT
+
FGD6EGGGGGGGGGGGGGGGFFGGGDF8FGGAF7CFGGGGGGG@GGGGGGGGGGGGGG>EGGDGGGGGE,B??FGGEFGGC,CFGGG>+@FGGGGCG8EEFE<BFFFGFEEGGGGE:B<EFFFGGGG8FCC9?FFCDD<FFFG@DGFFGCEF,@CA<F><:BFFGDFFCEDC:B,>@FCCD*;,?*<2,,=:=*1=8?F+BCFB8+53CCCC5C8*/97CG38C520<+*3A):9CFGF=B*055)19)**9)*2)/6/7+*0:7**-))7>>FD)(49))(/0660((1*--
@M04650:207:000000000-C238N:1:1101:24241:16561 1:N:0:19
ACTCCTACGGGAGGCAGCAGTAGGGAATCTTCGGCAATGGACGAAAGTCTGACCGAGCAACGCCGCGTGAGTGAAGAAGGTTTTCGGATCGTAAAACTCTGTTGGTAGAGAAGAACGTTGGTGAGAGTGGAAAGCTCATCAAGTGACGGTAACTACCCAGAAAGGGACGGCTAACTACGTGCCAGCAGCCGGGGTAATACGTAGGTCCCGAGCGTTGTCCGGATGTATTGGGCGTAAAGCGAGCGCAGGCGGTTAATTAAGTCTGGTGTAAAAGGCAGTGGCTCAACCATGGT
+
E<6=@E@CFCEF@F7FBFCE@FEDCF<FCE,FEG>@7,C<<CFFC@FAFGGDC<:FGGGGGGC+>=F=CCCCFFGCFF<4C9CFF:>C7:F,E@CGEA=FFEAEEGEAFBFE8BFEF+4AF8BFG9F>,<<FGG<F8B9FFGFBF=C::<<<FCFG7<CC:E@DGFC@*3<CF7F,?,:2D87BC@:88>E**:BEC<FFBBFGCC++31=ECC2:C*27?DGC*0+<9*<55C):/97:55073)7CB19CGC***9==C=C7*9?:5/9966B)((2<F(/0*1026F*14
@M04650:207:000000000-C238N:1:1101:10181:16565 1:N:0:19
ACTCCTACGGGAGGCAGCAGTGGGGGATATTGCACAATGGGCGCAAGCCTGATGCAGCCATGCCGCGTGTGTGAAGAAGGCCTTAGGGTTGTAAAGCACTTTAGTTAGAGAGGAGTGGTGTTGTGAGTAATACGCATGACACTTGACGTAATCTAAGGAATAAGCACCGGCTAACTCCGTGCCAGCAGCCGCGGTAACACGGGGGGTGCGAGCGTTAATCGGAATGACTGGGCGTAAAGGGCGGGTAGGTGGTTTACTAAGTGTGACGTGAAAGTACAGGGCTTATCCTTGTT
+
GGGGGGGGGGGGGGGGGGGGGGGGGGGGGGGGFGGGGGGGGGGGGGGGGGGGGGGGGGGGGGGGGGGGGGGGGGGGGGGGGGGGGGGGGGGGGGGGGGGGGGGGGFGFFGGGGGGEGGFGGGGGGGGGGGGGGGGGGGGGGGGGGGGGGGFFGGGGGGGGGGGGGGGGGGGGGGGGGGGGGGFGGGGGGGGGGGGGGFFDGGGCCECEGGGGGGEGGFGGFDECCFFGGGGGFGDGDGFGBCD)99CDF7CFD7D?@F7@F?FG?77<>35<7B@4):D@>0757B?9AFF9<
@M04650:207:000000000-C238N:1:1101:11904:16566 1:N:0:19
ACTCCTACGGGAGGCAGCAGTGGGGAATTTTCCGCAATGGGCGAAAGCCTGACGGAGCAATGCCGCGTGGAGGTAGAAGGCCTACGGGTCGTGAACTTCTTTTCCCGGAGAAGAAGCAATGACGGTATCTGGGGAATAAGCATCGGCTAACTCGGTGCCAGCAGCCGCGGTAATACAGAGGATGCAAGCGTTATCCGGAATGATTGGGCGTAAAGCGTCCGTAGGTGGCTTTTTAAGTCAGCCGTAAAATCCCAGGGCTCAACCCCGGACAGGCGGTGGAAACTACCAAGCTGG
+
FGGGGGGGGGGGGDFGGGGGGGGGGGGGCAE9FCFGEGGGGGG7CFGDGEGGFGGGFFCFGEC<FGGFGGEFE=FDGGGG?EFD?CFFCEFGDEF?E9FGGFG9FGCG:CF8FFGG8=D,,C,+@:333EEG<7C7F@=9>FFC+:+D>FECC:FCF>A9,>F@CCGDGECEGGFGF;CCEE7?CF9+;C*=*2?+BCB8C80<CFG555:5?CCC57C):5CGCCGG**1+*09<?>F:80)01*95B7>F*67@>B5FE749BGD6>35>)5<:>;C)9)29/<?:)).:,4
@M04650:207:000000000-C238N:1:1101:26992:16601 1:N:0:19
ACTCCTACGGGAGGCAGCAGTGGGGAATATTGCGCAATGGACGAAAGTCTGACGCAGCGACGCCGCGTGAGGGATGAAGGCCTTCGGGTCGTAAACCTCTGTCAGGAGGGAAGAACGGCCACCGTGCTAATCAGCGGTGGATTGACGGTACCTCCAAAGGAAGCACCGGCTAACTCCGTGCCAGCAGCCGCGGTAATACGGAGGGTGCAAGCGTTAATCGGAATCACTGGGCGTAAAGCGCGCGTAGGCGGCTTTGTAAGTCAGAGGTGAAATCCCACGGCTCACCCGTGGAA
+
GGGGGGGGGGGGGGGGGGGGEFGGGGGGGGGGGGGEEFGGGGGGGGGFGFFFGGDGGGGGEG>BF@FCFFGGGGFGGGGGGGF@FGGGGGGEGGGDFGGGG8EEGGGEGGGGGGGGGGD7CFCGGGCFGCCFGGGGGGGGGCFFGFGGGFCFCFGFFGFGGGGGFFFGFC*:FFDGCCFFGGFGGGG>FGGGECCEFFCFGGEEGCEGFGGGGG5?FCCGGGGCF?6CFGGFDGDGGGFDFGEFGGGG@GGDD)9?F?FF78CGFGC?FFFBFF)/4<G))(97*8>;?FFF7
@M04650:207:000000000-C238N:1:1101:26501:16603 1:N:0:19
ACTCCTACGGGAGGCAGCAGTGGGGAATATTGCACAATGGGCGCAAGCCTGATGCAGCCATGCCGCGTGTGTGAAGAAGGCCTTCGGGTTGTAAAGCACTTTCAGCGAGGAGGAAGGGTGGTGTCTTAATACGGCATCACATTGACGTTACTCGCAGAAGAAGCACCGGCTAACTCCGTGCCAGCAGCCGCGGTAATACGGAGGGTGCAAGCGTTAATCGGAATTACTGGGCGTAAAGCGCACGCAGGCGGTCTGTTAAGTCAGATGTGAAATCCCCGGGCTCAACCTGGGAAC
+
GGGGGGGGGGGGGGGGGGGGGGGGGGGGGGGGGGGGGGGGGGGGGGGGGGGGGGGGGGGGGGGGGGGGGGGGFGGGGGGGGGGGGGGGGGGGGGGGGGGGGGGGGGGCGGGGGGGGGGGGGGGGGFGGGGGGGGGGGGGGGGGGGGGGGGGGGGGGGGGGGGGGGFFDGGGGGGGGGGGGGGGGGGGGGGGGGGGGGGGGGGGGGGGGGGGGGGGGGGGGGGDGGGGGGFGCBEDGGG?G>C>:C5DGEGGGGGGFFFFFFFGGFFGDFFFFFFFF?FDFFFFFFFF??4F?B4
@M04650:207:000000000-C238N:1:1101:22184:16677 1:N:0:19
ACTCCTACGGGAGGCAGCAGTGGGGAATATTGCACAATGGGCGCAAGCCTGATGCAGCCATGCCGCGTGTATGAAGAAGGCCTTCGGGTGGTAAAGTACTTTCAGCGGGGAGGAAGGCGATAAGGTTAATAACCTTGTCGATTGACGTTACCCGCAGAAGAAGCACCGGCTAACTCCGTGCCAGCAGCCGCGGTAATACGGAGGGGGCAAGCGTTAATCGGAATTACTGGGCGTAAAGCGCACGCAGGCGGTCTGTCAAGTCGGATGTGAAATCCCCGGGCTCAACCGGGGA
+
GGGGGG@<FEE@GGGEGCEFFFFGCFGGFG9FFGFFFDGGGGGDFFEF78FEEE<CEFGFDCGCECF6@?DFGGGFG=FGGCGGFGGGG+FFFG9BFFDGGGFEGGFF+=FFGGG<FCEEB>CF,CDEG=FF<<CFCC9FFEFFFCEC*@CFC:315><,F72:,>BCCCEEGGFFCEC7CB+888CE8::EEEC5<CCCD8CCE*:5ECF=EG**:0:7?<;5+AC+<C8/<*):**1/))8>D)>CBDD)/*7@==**<*97)1>?FF?4@F<)-(1.7(*9*0>(->)-
@M04650:207:000000000-C238N:1:1101:14319:16678 1:N:0:19
ACTCCTACGGGAGGCAGCAGTAGGGAATCTTCCGCAATGGGCGAAAGCCTGACGGAGCAACGCCGCGTGAGTGATGAAGGTTTTCGGATCGTAAAACTCTGTTATTAGGGAAGAACAAATGTGTAAGTAACTGTGCATATCTTGACGGTACCTAATCAGAAAGCCACGGCTAACTACGTGCCAGCAGCCGCGGTAATACGTAGGTGGCAAGCGTTATCCGGAATTATTGGGCGTAAAGCGCGCGTAGGCGGTTTTTTAAGTCTGATGGGAAAGCCCACGGCTCAACCGTGGAGG
+
GGGGGGGGGGGGGGGGGGGGGGGGGGGGGGGGGGGGGGGGGGGGGGGGGGGGGGGGGGGGGGGGGGGGGGGFFGGGGGGGGGGGGGGGGGGGGGGGGGGGGGGGGGGGGGGGEGGGGGFGGGGGGGGGGGGGGFGGGGGGGGGGGGGGGGGGGGGFGGGGGGA@EGGGEGGGGGGG?8DFGGGGGGGGGGGGGGGGGGGGGGGGCFGGGGGGGGGGFFDGGGGGFGGGGGFGFGGGGGFGFGFF9DDGFGG753F:54)/397>F77))7@@FF:@BFGFF97F*5.33@@<<F
@M04650:207:000000000-C238N:1:1101:21874:16684 1:N:0:19
ACTCCTACGGGAGGCAGCAGTGGGGAATATTGGGCAATGGGGGCAACCCTGACCCAGCGACGCAGCGTGAGTGAAGAAATCCTTCGGGATGTAAAGCTCTGTTGGATGGGAAGAGAAGCAGACGGTACCATACGAGGAAGCCCCGGCAAACTACGTGCCAGCAGCCGCGGTAATAAGTAGGGGGCAAGCGTTGTCCGGAATTACTGGGCGGAAAGCGCACGCAGGCGGACTAATAAGTCAGACGTAAAAGGCACGGGCGTACTCTGGGTAAGACATCTGATGCTGTAAGTCG
+
GGGGGGGGGGGGGGGGGGGGGGGGGGGGGGFGF8FGGGGGGGG7FGGGGGGG,CFFGGGGGGG7FFGGG>F?FG<FFGFGGGGGGDGGCGGGGGGGG9EFFFA5,:CFFFGGGGGAFGFFFFCFDFCC<DGGDFF:FGGG8>+C37F7>>FCEGE:C*6DFGFGG:CG@C<*1@F,?,<FG7EG8CFF@CECEGFFGGG8C+<CF7CFGG55:C>E5)97:58EGCGE=D*2=+2+22108FF<7777979*9515>5)):3*:***4F*/78?60)->**)*96976A@B(
@M04650:207:000000000-C238N:1:1101:7464:16703 1:N:0:19
ACTCCTACGGGAGGCAGCAGTGGGGAATATTGCACAATGGGCGCAAGCCTGATGCAGCCATGCCGCGTGTGTGAAGAAGGCCTTCGGGTTGTAAAGCACTTTCAGCGAGGAGGAAGGGTGGTGTCTTAATACGGCATCGCATTGACGTTACTCGCAGAAGAAGCACCGGCTAACTCCGTGCCAGCAGCCGCGGTAATACGGAGGGTGCAAGCGTTAATCGGAATTACTGGGCGTAAAGCGCACGCAGGCGGGCTGTTAAGTCAGATGTGAAATCCCCGGGCTTAACCTGGGAAC
+
GGGGGGGGGGGGGGGGGGGGFFGGGGGGGGGGGGGGGGGGGDFFGGGGGGGGGGGGGGGFFFFGGGGFGFGGGGGGGGGG,FFFGGGGFGGGFGGGGGGGGFFFFGGGGGGGGGGGEFB:CFF>FFGGFGGGGGGGG?EGG7>FGGGFGGGGGG7CGGGGGGGGGGGGGGGGGFFGFEGGEGGGGGF>EGGGGGGD9F?FGGGGG*CEGGGFEE5CC>D<EDGF6CFFGGGF515CFGF:@CE75><<5CG335>5*7@4+97:/*2-9BBF?6:)21D;3959=?=9<F>2?-
@M04650:207:000000000-C238N:1:1101:11727:16718 1:N:0:19
ACTCCTACGGGAGGCAGCAGTGGGGAATATTGCACAATGGGCGCAAGCCTGATGCAGCCATGCCGCGTGTGTGAAGAAGGCCTTCGGGTTGTAAAGCACTTTCAGCGAGGAGGAAGGCGTTGTAGTTAATAACTGCAGCGATTGACGTTACTCGCAGAAGAAGCACCGGCTAACTCCGTGCCAGCAGCCGCGGTAATACGGAGGGTGCAAGCGTTAATCGGAATTACTGGGCGTAAAGCGCACGCAGGCGGTCTGTTAAGTCAGATGTGAAATCCCCGGGCTTAACCTGGGAAC
+
GGGGGGGGGGGGGGGGGGGGGGGGGGGFGGGGGGGGGGGGGGGGGGGGGGGGGGGGGGGGGGGGGGGGGGGGGGGGGGGGGGGGGGGGGGGGGGGGGGGGGGGGGGGGGGGGGGGGGGGGGGGGGGGGGGGGGGGGGFGGGGGGGGGGGGGGGGGGGGGGGGGGGGGGGGDGGGGGGGGGGGGGGGGGGDEGGGEE9FGGGGGGGDGGGGGFECGCCGGGGGGGGGGGGGGGFEGGGGFGFGFFGGGGFGGD)9CF4FFFGFGGFGG<FFFFFFFFFFDFDFFFFFFAFFFF?,
@M04650:207:000000000-C238N:1:1101:11007:16753 1:N:0:19
ACTCCTACGGGAGGCAGCAGTGGGGAATATTGCACAATGGGCGCAAGCCTGATGCAGCCATGCCGCGTGTGTGAAGAAGGCCTTCGGGTTGTAAAGCACTTTCAGCGAGGAGGAAGGGTGGTGTCTTAATACGGCATCACATTGACGTTACTCGCAGAAGAAGCACCGGCTAACTCCGTGCCAGCAGCCGCGGTAATACGGAGGGTGCAAGCGTTCATCGGAATTACTGGGCGTAAAGCGCACGCAGGCGGTCTGTTAAGTCAGATGTGAAATCCCCGGGCTTAACCTGGGAAC
+
GGGGGGGGGGGGGGGGGGGGGGGGGDGGGGGGGGGGGGGGGGGGGGGGGGGGFGGGGGGGGGGGGGGGGEGGGGGGGGGCCGGGFCFGGGGGGGGGGGGGGFGGGFGCFGGGGGGGGGEFGGGGGGGGGGGGGGGGGGGGGGGFFCFGGGGGCGEGGECGGF@FGGGGGGGGGGGGGGGGGGGGGGGGGGGGGGGGGGGGGGGCEGGGGGGGGDC*<>FGCD=ECGGGGGGFFGGGFFFGFGFFDDGDEGGDGGGF=6FFFFCFFGGFFFFF@F?9?>DBE>>FFF4A<FF?:4
@M04650:207:000000000-C238N:1:1101:10417:16754 1:N:0:19
ACTCCTACGGGAGGCAGCAGTAGGGAATCTTCGGCAATGGACGAAAGTCTGACCGAGCAACGCCGCGTGAGTGAAGAAGGTTTTCGGATCGTAAAACTCTGTTGGTAGAGAAGAACGTTGGTGAGAGTGGAAAGCTCATCAAGTGACGGTAACTACCCAGAAAGGGACGGCTAACTACGTGCCAGCAGCCGCGGTAATACGTAGGTCCCGAGCGTTGTCCGGATTTATTGGGCGTAAAGCGAGCGCAGGTGGTTTATTAAGTCTGGTGTAAAAGGCAGTGGCTCAACCATTGT
+
GGGGGGGGGGGGGGGGGGGGGGGGGGGGGGGGGGGGGGGGGGGGGGGGGGGGGGGGGGGGGGGGGGGGGCGGGGGGGGGGGGGGGGGGGGGGGGGGGGGGGGGGGGGGGGGGGFFGGGGGGGDGGGGFGGGFGGGGGGGGGGGGGGGGGGGGGGGGGGGGFGGGGGGGGGGGGGGGGFGGGGGGGGGGGGGGGGGGGGGGGGGGGGGCGGGGGGGDGGGGGGC5C+<:EFFFFEGGGGFGB3>DCGCGE5<F9FCF7FFFF?GGFGGFFF=FFFFFFB7;FB<??FFFFF4<A
@M04650:207:000000000-C238N:1:1101:16310:16761 1:N:0:19
ACTCCTACGGGAGGCAGCAGTGGGGAATATTGCACAATGGGCGAAAGCCTGATGCAGCGACGCCGCGTGAGGGAAGAAGGTTTTCGGATTGTAAACCTCTGTCTTCGGGGACGATAATGACGGTACCCGAGGAGGAAGCCACGGCTAACTACGTGCCAGCAGCCGCGGTAAAACGTAGGTGGCAAGCGTTGTCCGGAATTACTGGGTGTAAAGGGAGCGCAGGCGGGACGGCAAGTTGGGTGTGAAATCTATGGGCTCAACCCATAGCGTGCATTCAAAACTGCTGTTCTTG
+
GGGGGGGGGGGGGGGGGGGGGGGGGGGGGGGGGGGGGGGGGGGGGGGGGGGGGGGGGGGGGGGGEGGGGGGGGGGGGGGGGGGGGGGGGGGGGGGGGGGGGGGGGGGGGGGGGGGGGFGCFGGGGGGGGGGGGGGGGGGGGGGGGGGFGGFGGGGGGGGGGGGGGGEGEGGGGGGF7CCFGGFG9CFE1CEGGGGECEGFGCFGGG;ECGGFGGGGGCCCGGDGGGEEEGGGB=F+:D?D>D>@CF>DFG*CCDFFFFF478DCFGG?E)77@FFF<>FFFFF@4?F?BFFF
@M04650:207:000000000-C238N:1:1101:17642:16765 1:N:0:19
ACTCCTACGGGAGGCAGCAGTGGGGAATATTGCACAATGGGGGAAACCCTGATGCAGCGACGCCGCGTGAAGGAAGACGTATTTCGGTATGTAAACTTCTATCAGCAGGGAAGAAAGTGACGGTACCTGACTAAGAAGCCCCGGCTAACTACGTGCCAGCAGCCGCGGTAATACGTAGGGGGCAAGCGTTATCCGGAATGACAGGGTGTAAAGGGAGCGTAGACGGCAGTACAAGTCGGATGTGAAAGGCAGGGGCTCAACCCCTGGAGGGCATTGGAAACTGTACGGCTAGGG
+
GGGGGGGGGGGGGGGGGGGGGGGGGGGGGGGGGGGGGGGGGGGGGGGGGGGGGGGGGGGGGGGGGGGGGGGGGGGGGGGGGGGGGGGGGGGEFGGGGFGGGGGGGGGGGGGGGGGGGGGGGGCEGGGGGGGGGFGGGGGFGGGGGGGFGGFGDFGGGGGGGGGGGGGGGDGGGFGGGGGGGDGGFGGGGGGGGGGGDEGEDGFFGGCECFGGGFGGEGGGGCGFGDCGEGGFFGG<>D>D@DFFGDFGFGGGGGG)7>?F?@GGFGG<FBDBF@FFF?G?5>FFF*79B5>2(.
@M04650:207:000000000-C238N:1:1101:17264:16769 1:N:0:19
ACTCCTACGGGAGGCAGCAGTAGGGAATATTGCTCAATGGGGGAAACCCTGAAGCAGCAACGCCGCGTGGAGGATGAAGGTTTTAGGATTGTAAACTCCTTTTGTTAGAGAAGATAATGACGGTATCTAACGAATAAGCACCGGCTAACTCCGTGCCAGCAGCCGCGGTAATACGGAGGGTGCAAGCGTTACTCGGAATCACTGGGCGTAAAGAGCGCGTAGGCGGGAAAGTAAGTCAGATGTGAAATCCTGTAGCTTAACTACAGAACTGCATTTGAAACTGCTTTTCTGG
+
GGGGGGGGGGGGGGGGGGGGGGGGGGGGGGGGGFGGGGGGGGGGGGGGGGGGGGGGGGGGGGGGGGGEFGEFGGGGGGGGFGGGGGGGGGGGGGGGGGGGGGGGFFCGGGGGGGGGGGGGGGGEGGGGGCGGD>F7FADAF<FGGEEDBDFGGGGGGGGGGGGGDGGG>*>@FFFEEEGGEGGF@C>EGCG@GGGEGGGGGGFFGGGGEEEGGGGCEGD>CDDFDGDCECGFFG:<DFFG*:9@CD77FCC>0:>=FFF6?*CDFGFFF*966BF@AFGFFFGFFFF?27*)
@M04650:207:000000000-C238N:1:1101:12928:16794 1:N:0:19
ACTCCTACGGGAGGCAGCAGTGGGGAATATTGGGCAATGGGGGCAACCCTGACCCAGCGACGCCGCGTGAGTGAAGAAATCCTTCGGGATGTAAAGCTCTGTTGTATGGGAAGAGAAGCAGACGGTACCATACGAGGAAGCCCCGGCAAACTACGTGCCAGCAGCCGCGGTAATACGTAGGGGGCAAGCGTTGTCCGGAATTACTGGGCGTAAAGCGCACGCAGGCGGACTAATAAGTCAGACGTAAAAGGCACGGGCTTACCCTGTGTAAGACATCTGATACTGTAAGTCT
+
GGGGGGGGGGGGGGGGGGGGGGGGGGGGGGGGGGGGGGGGGGGGGGGGGGGGGGGGGGGGGGGGGGGGGGGGGGGGGGFGGGGGGGGGGGGGGGGGGDFGGFDFGGGGGGGGGFGGGGGGGGGGGGGGGGGGGGGGGGGFFFGGGGGGGGFGGFGGGGGGGGGGGGGGGG<CGGF@8<FFGGGGGGGGGGGGGGGGGGG>FGGGGFGGGC7EDFGGGGGGGGEGGGGG*CCGFCF<*:*:?DFEFGGFBF<DGFDBBF@4CFFGFGFF?FFFFF4BF2DFF<F=?@FDA*@A
@M04650:207:000000000-C238N:1:1101:8344:16809 1:N:0:19
ACTCCTACGGGAGGCAGCAGTAGGGAATATTGCTCAATGGGGGAAACCCTGAAGCAGCAACGCCGCGTGGAGGATGAAGGTTTTAGGATTGTAAACTCCTTTTGTTAGAGAAGATAATGACGGTATCTAACGAATAAGCACCGGCTAACTCCGTGCCAGCAGCCGCGGTAATACGGAGGGTGCAAGCGTTACTCGGAATCACTGGGCGTAAAGAGCGCGTAGGCGGGAAAGTAAGTCAGATGTGAAATCCTGTAGCTTAACTACAGAACTGCATTTGAAACTGCTTTTCTAG
+
GGGGGGGGGGGGGGGGGGGFGGGGGGGG9FGGGGGGGGGGGDGGGGGFEGGGGGGGGGGGGGGGGGGEGCFGGCFFGGGGFGGGGGGGGGGGGGGGGFGGGGGGGGGGGGGGGGGGGGGGGGGGGGGGGGGGGGGGGGGGGGG7:@EGGGGGEFGGGGGGGGFGEGGGEGGG9FGGCEGDGDEGCCGGDGCGGGGGGDFGGGGEFFC=CEGGDFGGGGGGGGGGGCGGGGGGF7*<CFFCF7==CFFFFC>D7C:FFFFFGFGGFCGBFFFFF?F99A>B=AF?FBFB>FBA
@M04650:207:000000000-C238N:1:1101:3041:16825 1:N:0:19
ACTCCTACGGGAGGCAGCAGTAGGGAATATTGCTCAATGGGGGAAACCCTGAAGCAGCAACGCCGCGTGGAGGATGAAGGTTTTAGGATTGTAAACTCCTTTTGTTAGAGAAGATAATGACGGTATCTAACGAATAAGCACCGGCTAACTCCGTGCCAGCAGCCGCGGTAATACGGAGGGTGCAAGCGTTACTCGGAATCACTGGGCGTAAAGAGCGCGTAGGCGGGAAAGTAAGTCAGATGTGAAATCCTGTAGCTTAACTACAGAACTGCATTTGAAAATGCTTTTCTAG
+
GGGGGGGGGGGGGDGDGGGGFCGGGGGGGGGGG<FFGGFGGGGGGGGGGGGFGGGGGGGGGGGGGGGGGGGGGGFGGGFGGGGGGGGGGGGGGGGGGDGGGGGFGG<FCBFFCFGFGGGGGDFGGGGFFGEGDGGGGGFGFGGCGGGGGGGGGGGGGGGGGGGGGGGGGGGGGFGEGCG@EGDFGGGDEGGGF?GGGCCECCGGGGFGECEGGFECCDG)?DEFEGGEGD5:@C*3:DFF=*9*:CFF?*:FGG>6B4@FGFGGFD*4>4767BBB)6>6*47*9963<@BA
@M04650:207:000000000-C238N:1:1101:14281:16887 1:N:0:19
ACTCCTACGGGAGGCAGCAGTGGGGAATATTGCACAATGGGCGCAAGCCTGATGCAGCCATGCCGCGTGTGTGAAGAAGGCCTTCGGGTTGTAAAGCACTTTCAGCGAGGAGGAAGGGTGGTGTCTTAATACGGCATCGCATTGACGTTACTCGCAGAAGAAGCACCGGCTAACTCCGTGCCAGCAGCCGCGGTAATACGGAGGGTGCAAGCGTTAATCGGAATTACTGGGCGTAAAGAGCACGCAGGCGGTCTGTCAAGTCGGATGTGAAATCCCCGGGCTCACCCTGGGAAC
+
FGGGGGGGG7FGEGGDGGFGGGGGGGDCAGGFGDFGGGGFFFGGGGGGGGGGFFGGGGGFCFGGGGGGGGGGGGGGGGGGGGGGGGGGGGGGGGGGGGGGGGGFGFFFGGFEGGGG7F,4>CFCFGGCFGGGGGGGGGGGGGGGGFGGGGGGGGGGG@@FFGGFGGGGGGGD,D;DF:FGGGGGGE8@@CGG>8CEGC;FEEEEGEGDDGGFGGGG500<:DCFFF?+<CC5>CG577*2)9@D3)/3>CD17<***0=6FFGG3*7:4??4@FF6:1))8(56*08(()7(4(
@M04650:207:000000000-C238N:1:1101:27619:16930 1:N:0:19
ACTCCTACGGGAGGCAGCAGTGGGGAATATTGCACAATGGGCGCAAGCCTGATGCAGCCATGCCGCGTGTGTGAAGAAGGCCTTCGGGTTGTAAAGCACTTTCAGCGAGGAGGAAGGCGTTGTAGTTAATAGCTGCAGCGATTGACGTTACTCGCAGAAGAAGCACCGGCTAACTCCGTGCCAGCAGCCGCGGTAATACGGAGGGTGCAAGCGTTAATCGGAATTACTGGGCGTAAAGCGCACGCAGGCGGTCTGTCAAGTCGGATGTGAAATCCCCGGGCTCAACCTGGGAAC
+
GGGGGGGGGGGGGGGGGGGGGGGGGGGGGAGGGGGGGGGGGGGGGGGGGGGGGGGGGGGGGGGGGGGGGGGGGGGDFFGGGGGGGGGGGGGGGGGGGGGGGGGGGGGEGDFGGGGGGGG@FDFEGFFFGGG,CFGGFGGGGGGGGGGEGGGGGGGDCFGFGGGGGFGCFGGGGGGFGGGGGGGGGFGGGGGGGGGGGGGGEEGGGGGGFGGGGCEGFGGGGGEGGGGGGGGFFEDG3F?GDGEEGGDDEGGGGGGFF?=?FFDGBDG??*@=F???FFDEDBFFFFFB?FFFF:
@M04650:207:000000000-C238N:1:1101:13840:16941 1:N:0:19
ACTCCTACGGGAGGCAGCAGTGGGGAATATTGCACAATGGGCGCAAGCCTGATGCAGCCATGCCGCGTGTGTGAAGAAGGCCTTCGGGTTGTAAAGCACTTTCAGCGAGGAGGAAGGGTGGTGTCTTAATACGGCATCACATTGACGTTACTCGCAGAAGAAGCACCGGCTAACTCCGTGCCAGCAGCCGCGGTAATACGGAGGGTGCAAGCGTTAATCGGAATTACTGGGCGTAAAGCGCACGCAGGCGGTCTGTTAAGTCAGATGTGAAATCCCCGGGCTTAACCTGGGAAC
+
GGGGGGGGGGGGGGGGGGGGGGGGGGGGGGGGGGGGGGGCFGGGGGGGGGGGGGGGGGGGGGGGGGGGGGGGGGGGGGGGGGGGGGGGGGGGGGGGGGGGGGGGGGGGGGFGGF,AFEFGGGGFGGGGGGGGGGGGGGGGGGGGFGGGGGGGGGGGGGGGFGGGGGGEGGGGGGGGGGGFEGDFGGGGGG=EECEGGGGFGGGGGGGGGGGGGGGDF::CCDGGG9C+<<EGFE3CGGFGFDEFGGGGFGGD3>C?BF=FGFGGFGGBFFFFFF?FF>GFEB4/===A?FFF?:
@M04650:207:000000000-C238N:1:1101:21072:16946 1:N:0:19
ACTCCTACGGGAGGCAGCAGTAGGGAATCTTCGGCAATGGACGAAAGTCTGACCGAGCAACGCCGCGTGAGTGAAGAAGGTTTTCGGATCGTAAAACTCTGTTGGTAGAGAAGAACGTTGGTGAGAGTGGAAAGCTCATCAAGTGACGGTAACTACCCAGAAAGGGACGGCTAACTACGTGCCAGCAGCCGCGGTAATACGTAGGTCCCAAGCGTTGTCCGGATTTATTGGGCGTAAAGCGAGCGCAGGGGGTTTCTTAAGCCTGATGTAAAAGGCAGTGGCTCAACCATTGTT
+
FFGGGGGGGGGGGGGGGGGGGGGGGGGGGGGE@BFGGGGGCFGGGGGEFGGG,EBFFGGGGGGGGGGGGFEGGGGGGGGG<<FGGGGCEBFGGGGG9BFGGG9AF7EGCFGFGGGECBFGCFGGGFFFGCFFFFFG8BFGGDFGFFFGC<FFGGGGGGGFGFF:@B8*@C@EGEEEGDCF,7BCCFC:C,44BEEGE9CFGFCFEF?FGGF7;C>8EGFGGGDEE?+<FGGGFGDEGF*05<>3)5C<57)9DGGFFFFF+*2D5572=47@685F:15@F:9?FFF?:?*45)
@M04650:207:000000000-C238N:1:1101:5256:16968 1:N:0:19
ACTCCTACGGGAGGCAGCAGTGGGGAATATTGCACAATGGGCGCAAGCCTGATGCAGCCATGCCGCGTGTGTGAAGAAGGCCTTCGGGTTGTAAAGCACTTTCAGCGAGGAGGAAGGCATTGAGGTTAATAACCTCAGTGATTGACGTTACTCGCAGAAGAAGCACCGGCTAATTACGTGCCAGCAGCCGCGGTAATACGTAAGGGGCGAGCGTTGCTCGGAATTACTGGGCGTAAAGGGCGTGTAGGCGGGTTATTAGGCCGAGTGTGAAAGACCAAGGCTCAACTTTGGGA
+
GGGGGGGGGGGGGGGGGGGGGGGGGGGGGGGGGGGGGGGGGGGGGGGGGGGGGGGGGFGGGGGGGGGGGEGGFFGGGGGGGGFGGGGGGGGGGGGGGGGGGGGGGFGCFGGGGGGGGGGGFFFFG@FGGGGGFFEFF<FGGGGGFE::FEGGGGGGGGFG,@FFG@FGGGGEF9DDFFFGFGFGGG,D:EGGGECEDGGFECGCFGGDDEGGGGEGGFCGGG5:EFFFGGG5.19:7:=*)95:<5:FFGG)9>DF4@F?C4C))19)*9B6@?)>7:C>>BGFFFFF>F4:,
@M04650:207:000000000-C238N:1:1101:8153:16976 1:N:0:19
ACTCCTACGGGAGGCAGCAGTGGGGAATATTGCACAATGGGCGCAAGCCTGATGCAGCCATGCCGCGTGTGTGAAGAAGGCCTTCGGGTTGTAAAGCACTTTCAGCGAGGAGGAAGGGTGGTGTCTTAATACGGCATCGCATTGACGTTACTCGCAGAAGAAGCACCGGCTAACTCCGTGCCAGCAGCCGCGGTAATACGGAGTGTGCAAGCGTTACTCGGAATCACTCGGCGGAAAGAGCGCGTAGGCGGGAAAGTAAGTCAGATGTGAAGTCCTGTAGCTTAACTACAGTAC
+
FGGGGGFGGGG@GEEGGGGGGGCFGFGGGGGFC@FGGGGGGFGGGG@FFFFFGAFGFGGGDGGGGGGGGGGFGGFGGGGCFFFGGGGG<CFGGGFGGGGGFGGG<EE>FGGEGGA4+4:FCFGFFGGAFEFCFEEGG8F7+>>FGFEFFF:FGGD<C*@B:FFF?CF:FCCEGFGC?CFFGCFECEGG7*=E5CCEFG95858*<CGG9<C5;/C8*009/C/:FFE<+*;C5*)151554C)7DDGDFDDDD37)9@F72@GGFFC<@F4*919*4>>87<*1977<?@F)))
@M04650:207:000000000-C238N:1:1101:20226:17005 1:N:0:19
ACTCCTACGGGAGGCAGCAGTGGGGAATATTGCACAATGGGCGCAAGCCTGATGCAGCCATGCCGCGTGTGTGAAGAAGGCCTTCGGGTTGTAAAGCACTTTCAGCGAGGAGGAAGGGTGGTGTCTTAATACGGCATCACATTGACGTTACTCGCAGAAGAAGCACCGGCTAACTCCGTGCCAGCAGCCGCGGTAATACGGAGGGTGCAAGCGTTAATCGGAATTACTGGGCGTAAAGCGCACGCAGGCGGTCTGTTAAGTCAGATGTGAAATCCCCGGGCTTAACCTGGGAAC
+
EFGGGGGGGGGGGGGGGGGGGGGGGGGGGGGGFFGGGGGGGGGGGGGGGGGGGGGGGG8FGGGGGGGGGGGGGGGGGGGGGGGGGFGGGGGGGGGGGGGGGGCG<EC:FEGCFGGF:::?FG@DD<FGGGGGB7>>3,@>F,CFFGGCFGG<>FCCFGE:FFGGGGGGGGGGGGG9EGGGGGGGGGGGGGGGGGGGGGGGCEEGGGGGGFGGGGGGFGGGGGGGGGGGGGGGFGGGGGFGFCE@<DGGFGGG<DGFFFFFGF*?*?FBFFFFFF@F?>GFFFCFFFFA?F57:(
@M04650:207:000000000-C238N:1:1101:28007:17055 1:N:0:19
ACTCCTACGGGAGGCAGCAGTGGGGAATTTTCCGCAATGGGCGAAAGCCTGACGGAGCAATGCCGCGTGGAGGTAGAAGGCCCACGGGTCGTGAACTTCTTTTCCCGGAGAAGAAGCAATGACGGTATCTGGGGAATAAGCATCGGCTAACTCTGTGCCAGCAGCCGCGGTAATACAGAGGATGCAAGCGTTATCCGGAATGATTGGGCGTAAAGCGGCTGTAGGTGGCTTTTTAAGTCCGCCGTCAAATCCCAGGGCTCAACCCTGGACAGGCGGTGGAAACTACCAAGCTGG
+
GGGGGGGGGGGGGGGGGGGGGGGGGGGGGGGGGGGGGGGGGGGGGGGGGGGGFGGGGGGGGGGGGGGGGGGGGGGGGGFGGFGGGGGGGGGGGGGGGGGGGGGGGGGGGGGGGGGGGGGGGGGGGFG<FGGGFDFGGGGGGGGGGGDGGGCFFGGGGGGGFGGFGGGGGG<EGGCC9CCGGGFFFGGCFDEGGGGGGDDEGGFG9<CEFGEEGDFGG)9DGGGGGGGDGCGG?GGGGGFG@GFFGG3CFGGGFGGFBE75?FFFEGGFF>?F>:>:2455@BG?FFFF?F>:??
@M04650:207:000000000-C238N:1:1101:23562:17084 1:N:0:19
ACTCCTACGGGAGGCAGCAGTGGGGAATATTGCACAATGGGCGCAAGCCTGATGCAGCCATGCCGCGTGTGTGAAGAAGGCCTTCGGGTTGTAAAGCACTTTCAGCGAGGAGGAAGGGTGGGGTCTTAATACGGCATCGCATGGACGTTACTCGCCGAAGAAGCACCGGCTAACTCCGTGCCAGCAGCGGCGGTAATACGGAGGGTGGAAGCGTTAATCTGAATTACTGGGCGTAAAGCGCACGCAGGCGGTGTGCTCAGTCAGGGTTGAAATCCCCGGGCTCAACCTGGGAGC
+
CFFAEDGFGCECEFGGGGFGFGGGDFGF,C<CE,EFAGGD8CFEGEGDFGEG@FC@F8FFFGGCCGEGG,DCC,<CEF<ECF<FGCEGGGGGFEE,E84FFGFEFG:FCFF>=:=4CF<=>+@>CF99FFGG7C+>F<:F:++3@@+++@<@>C7*@CFDC@G7,6,C7*<1FE9,2:=F*422;*:8******2;<<9:***?E;8**3*/:*;55>**+*<++<FC76;:>/):*2/>)1)8)/)97737)//*1*10<=**.**.7)8@*/9:103)711//0.((0)(((
@M04650:207:000000000-C238N:1:1101:6595:17117 1:N:0:19
ACTCCTACGGGAGGCAGCAGTAGGGAATCTTCGGCAATGGACGAAAGTCTGACCGAGCAACGCCGCGTGAGTGAAGAAGGTTTTCGGATCGTAAAACTCTGTTGGTAGAGAAGAACGTTGGTGAGAGTGGAAAGCTCATCAAGTGACGGTAACTACCCAGAAAGGGACGGCTAACTACGTGCCAGCAGCCGCGGTAATACGTAGGTCCCGAGCGTTGTCCGGATTTATTGGGCGTAAAGCGAGCGCAGGTGGTTTATTAAGTCTGGTGTAAAAGGCAGTGGCTCAACCATTGT
+
GGGGGGGGGGGGGGGGGGGGGGGGGGGGGGGGGGGGGGGGGGGGGGGGGGGDGGG:FGGGGGGGGGGGGGGGGGGGGGGGGGGGGGGGGGGGGGGGGGGGGGGGGGGGGGGGGGGGGGGGGGGGGGGFGGGGGGGGG@FGGGGGGGGGGGFGGGGGGGGGGGGGDGFCEEGGGGGGGGGGGGGGGGGGGGGGGDGGGGGGGGGGGG9AFGGGGGGGGGGGGG8:C6FGG7CFFGGGGFFFB:359C<DBF49C3FFFFFFFFG7=CFFFFFFF4>FFFGFFFGFFFFBFFFAF
@M04650:207:000000000-C238N:1:1101:3289:17138 1:N:0:19
ACTCCTACGGGAGGCAGCAGTAGGGAATCTTCGGCAATGGACGAAAGTCTGACCGAGCAACGCCGCGTGAGTGAAGAAGGTTTTCGGATCGTAAAACTCTGTTGGTAGAGAAGAACGTTGGTGAGAGTGGAAAGCTCATCAAGTGACGGTAAATACCCAGAAAGGGAAGGCTAACTACGAGCCAGCAGCCGCGGTAATACGTAGGTCCCGAGCGTTGTCCGGATTTATTGGGAGTAAAGCGAGCGCAGGTGGTTTATTAAGTTTGGTGTAAAAGGCAGTGGCGCAACCTTTGT
+
CFCECFF9FGCBCG-@F7ECCEGGGGGFGFFGGGEGGGGGFGGGGGFFFCGFGGEFG@@EAFFGC7F=FGGGGGFDFGGG9C5BBFEC+>FF?CFFEFC,BCCC<FEGGGGCGG?DF+FFD>DEGGG8A<BB?FDA<=<,,@F9=F9FC@<F,@F,8>FG@@>3DFC,@EB,3@:=52>*>7*DCECD,5=BED1:C9B9BC<C>FF+8CGG8:/*19:*AC5**<:?9CCF4:5<>:=>;DFFG<<C:7CC1**//*01+9**17/3076@BBE)48*9541.<58((106:
@M04650:207:000000000-C238N:1:1101:14991:17153 1:N:0:19
ACTCCTACGGGAGGCAGCAGTAGGGAATCTTCGGCAATGGGGGCAACCCTGACCGAGCAACGCCGCGTGAGTGAAGAAGGTTTTCGGATCGTAAAACTCTGTTGTTAGAGAAGAACGTTAAGTAGAGTGGAAAATTACTTAAGTGACGGTATCTAACCAGAAAGGGACGGCTAACTACGTGCCAGCAGCCGCGGTAATACAGAGGATGCAAGCGTTATCCGGAATGATTGGGCGTAAAGCGTCTGTAGGTGGCTTTTTAAGTCCGCCGTCAAATCCCAGGGCTCAACCCTGGAC
+
GGGGGGGGGGGGGGGGGGGGGGGGGGGGGGGGGGGGGGGGGGGGGGGGGGGGGGGGGGGGGGGGGGGGGGGGGGGGFFGGGGGGGGGGGGGGGGGGGGGGGGGGGGGGGGGGGGGGGGGGGGGGGGGGGGGDGGGGGGGGGGGGGGGGGGGGGGGGGGGGGGGGFGGGGGGGGGGGGGGGGGGGGGGGGGGGGGGGGGGGGGGGGGDGFGGGGGGGGGGG59CECFFCCFGGFGGGGGFGDCBEGGGGFGFGGCDF?F>FGFGFDGGFFFFFFFFF?FGF>?CFFFFFBFFFF0
@M04650:207:000000000-C238N:1:1101:4566:17196 1:N:0:19
ACTCCTACGGGAGGCAGCAGTAGGGAATCTTCCGCAATGGGCGAAAGCCTGACGGAGCAACGCCGCGTGAGTGATGAAGGTTTTCGGATCGTAAAACTCTGTTATTAGGGAAGAACACATGTGTAAGTAACTGTGCATATCTTGACGGTACCTAATCAGAAAGCCACGGCTAACTACGTGCCAGCAGCCGCGGTAATACGTAGGTGGCAAGCGTTATCCGGAATTATTGGGCGTAAAGCGCGCGTAGGCGGTTTTTTAAGTCTGATGTGAAAGCCCACGGCTCAACCGTGGAGG
+
-CFEFFGFCC@FGFCC,BD<FEGG@F@EFFCFAFGFFFGGDDGCFGGGGGFGGFDC@FGGFGEGC+64+BCFG??<AEG8BCFGDE7CFGGGGGDAFCE?CEE<FFGFFDGGCDFGG,?E<CFD9,,57DFGGGAFD,FC?FDC=FCGGGGGF9CGD=FFGGGCCCF7:8F>:FF9CEG:7FGGGCBFFGGCGGC:9CFF:CCBCF5CGGE=EE**2+@DECE=CE+<+CCC@EC5C*=D3DBB)))1=CG<<D3)7.9*37**1*2-77B?F.7F?07:>>D?4<4915333-
@M04650:207:000000000-C238N:1:1101:10351:17209 1:N:0:19
ACTCCTACGGGAGGCAGCAGTAGGGAATCTTCGGCAATGGACGAAAGTCTGACCGAGCAACGCCGCGTGAGTGAAGAAGGTTTTCGGATCGTAAAACTCTGTTGGTAGAGAAGAACGTTGGTGAGAGTGGAAAGCTCATCAAGTGACGGTAACTACCCAGAAAGGGACGGCTAACTACGTGCCAGCAGCCGCGGTAATACGTAGGTCCCGAGCGTTGTCCGGATTTATTGGGCGTAAAGCGAGCGCAGGGGGTTTATTAAGTCGGGTGGAAAAGGCAGTGGCTCAACCATTGT
+
GGGGGGGGGGGGGGGGGGGGFGGGGGGGGGGGGGGGGGGGGGGGGGGGGGGGGGGGGGGGGGGGGGGGGGGGGGGGGGGGGGGGGGGGGGGGGGGGGGGGGGGGGGGGGFFGGGGGGBFFGFFGGFGCGGGGDE8,3>DBDDF=FEGGD@@BFCFGGFF@CFGGGEF:FGCBFC,6;EG,>FGFFGF,2;:CEG:E8<B+;:@FDCFG2:5:=E***9C>EG=5C++<9CGD>CDEGC**7>>5DCD>))>CC3*/9@7*+0**0/1-).9=7)55((260(*)7=42-9BAA
@M04650:207:000000000-C238N:1:1101:25660:17217 1:N:0:19
ACTCCTACGGGAGGCAGCAGTGGGGAATATTGCACAATGGGGGAAACCCTGATGCAGCCATGCCGCGTGTGTGAAGAAGGCCTTAGGGTTGTAAAGCACTTTCAGTGGGGAGGAAGGATGTGGTGTTAATAGCACCATGTATTGACGTTACCCACAGAAGAAGCACCGGCTAACTCCGTGCCAGCAGCCGCGGTAATACGGAGGGTGCAAGCGTTAATCGGAATTACTGGGCGTAAAGCGCACGCAGGCGGTTTGTCAAGTCGGATGTGAAATCCCCGGGCTTAACCTGGGAAC
+
GGGGGGGGGGGGGGGFGGGGGGGGGGGGGGGGGGGGGGGGGGGGGGGGGGGGGGGGGGGGGGGGGGGGGGGGGGGGGGFGGGGGGGGGGGGGGGGGGGGGGGGGGGGGCFGGGFGGGFGGGGGGGGGGGGGFGGGGGGGGGGGGGGGGGGGDGGGGGGGGGGGGFGGGGDGGGGGGGGGGGGGGFGGGGGGGGGGGGGGGGGGGGGGGGGGGGGGGGGFFEDGGGCGGFFGGFGDGGGFDD3>BGDD3>DG9DGGFBFFFGFGCBCD?FFFF6B);?BGDFFGFFF=675:2>3
@M04650:207:000000000-C238N:1:1101:27242:17255 1:N:0:19
ACTCCTACGGGAGGCAGCAGTGGGGAATATTGCACAATGGGCGCAAGCCTGATGCAGCCACGCCGCGTGAGTGAAGAAGGCCTTCGGGTTGTAAAGCACTTTCAGCGAGGAGGAAGGGTGGTGTCCTAATACGGCATCCCCTTGACGCTACTCGCAGACGAAGCACCGGCTACCTCCGTGCCAGCAGCCGCGGTAATACGGAGGGTGCAAGCGTTAATCAGACTTCCTAGCAGTAATGCGCAGGCAGGCGGTCTGTTAAGTCCCATGCGAATTCCCCGCCCTTATCCTTGGAAC
+
EGGGGGGGGGGGGGGGGGGGGGGGGGGGGGGGGGGGGGGGGFG7FE+DFGGGGGGGGG@F,@FGGGGGG7CFFGGGGGGC,4CFGGGC<84CFGGDF,EF=EFGGGE7F@C7=EECEG4:@F=AF,A,:5,:3@3@F<,D<>,3,,++><<DFFE***,*>**>,58>4*48432,6B1C7CF6E*BB*****11BFC+;***/CCE5CF7**/;A*0**<CA6++0:+:++1+*3*:*1)))0)7<DBCD9)****0/*+97*/**()0))09@F(().)-CF*/6).*).6.
@M04650:207:000000000-C238N:1:1101:6285:17286 1:N:0:19
ACTCCTACGGGAGGCAGCAGTAGGGAATCTTCCGCAATGGGCGAAAGCCTGACGGAGCAACGCCGCGTGAGTGATGAAGGTTTTCGGATCGTAAAACTCTGTTATTAGGGAAGAACAAATGTGTAAGTAACTGTGCATATCTTGACGGTACCTAATCAGAAAGCCACGGCTAACTACGTGCCAGCAGCCGCGGTAATACGTAGGTGGCAAGCGTTATCCGGAATTATTTGGCGTAAAGCGCGCGTAGGCGGTTTTTTAAGTCTGATGTGAAAGCCCACGGCTCAACCGTGGAGG
+
GGGGGGGGGGEEGGG-CFG8FFGFGGFFGGGGGGGGEGDCFGCB@@BFGGFGGGE:CF?CGGGGGGGGGCCFFFGGFEDFGGGGF:FEGGGGGGGAFGGGAFFFGD<FDEFG7AGG8=FGFGAFF@ADEEGGGGGGGGDFGGGG9FCCGGGGGC8FG>:FF8CFGGGGCEFEAFFCGEGCFGGGGG8DGCE:8E:EGFFCCCEGGCCCC+*==E8*/1;C*:*CGFGG+CEF3E/:*7@5533>DG)9=97<<CFF@))9C?7:*>CAFF??=?FF04D5>>G4*081:FE(,1
@M04650:207:000000000-C238N:1:1101:12432:17303 1:N:0:19
ACTCCTACGGGAGGCAGCAGTAGGGAATCTTCCGCAATGGGCGAAAGCCTGACGGAGCAACGCCGCGTGAGTGATGAAGGTTTTCGGATCGTAAAACTCTGTTATTAGGGAAGAACAAATGTGTAAGTAACTGTGCATATCTTGACGGTACCTAATCAGAAAGCCACGGCTAACTACGTGCCAGCAGCCGCGGTAATACGTAGGTGGCAAGCGTTATCCGGAATTATTGGGCGTAAAGCGCGCGTAGGCGGTTTTTTAAGTCTGATGGGAAAGCCCACGGCTCAACCGTGGGGG
+
GGGGGGGGGGGGGGGGGGGGGGGGGGGGGGGGGGGGGGGGGGGGGGGGGGGGGGGGGGGGGGGGGGGGGDGGGGGGGGGGGGGGGGGGGGGGGGGGGGGGGGGGGGGGGGGGGGGGGGGGGGGGGGGGGGGGGGGGGGGGGGGGGGGGGGGGGGGGGGGGGGGGGGGGGGGGGGGGGGGGGGGGGGGGGGCCGGGGGGGGFGGGC9EFGGGGGGDEDGGGDDCFF7?FGGFGEGGGGGF7@GBBDDGDFGDC7<C:BFFFE6*2*::)07@F@F@@:(9BD>GFFFF>BF>(4>
@M04650:207:000000000-C238N:1:1101:21629:17350 1:N:0:19
ACTCCTACGGGAGGCAGCAGTGGGGAATATTGCACAATGGGCGCAAGCCTGATGCAGCCATGCCGCGTGTGTGAAGAAGGCCTTCGGGTTGTAAAGCACTTTCAGCGAGGAGGAAGGGTGGTGTCTTAATACGGCATCGCATTGACGTTACTCGCAGAAGAAGCACCGGCTAACTCCGTGCCAGCAGCCGCGGTAATACGGAGGGTGCAAGCGTTAATCGGAATTACTGGGCGTAAAGCGCACGCAGGCGGTCTGTTAAGTCAGATGTGAAATCCCCGGGCTTAACCTGGGAAC
+
FGGGGFFGGGGGCGGGGGGGGGGGGGGGGGGGGGGGGGFFFGGGGGGGGGGGGGGGGGGGGGGGGGGCGGGGGGGFGGGGGGGGGGGGGGGEGGGGGFEGGGEGAFEFGEGGGEGFGGFGGGGGGGGGGGGGFGGGGFGDEGEFGGGGGGCFEEGGGGGF?DEGGGGGGGGCFGG>EB=CCCEGGGFGG>EGDE@EFG9C5BCG5EGGGFGGGGGGGGGGCD8=8FFGGGGGBGGCFGFGFGE339CGFDG)1CGFF??FE?DGFGGBF49FFFF::6DEB;FFFFF)4@)::3
@M04650:207:000000000-C238N:1:1101:27113:17376 1:N:0:19
ACTCCTACGGGAGGCAGCAGTAGGGAATCTTCCGCAATGGGCGAAAGCCTGACGGAGCAACGCCGCGTGAGTGATGAAGGTTTTCGGATCGTAAAACTCTGTTATTAGGGAAGAACAAATGTGTAAGTAACTGTGCATATCTTGACGGTACCTAATCAGAAAGCCACGGCTAACTACGTGCCAGCAGCCGCGGTAATACGTAGGTGGCAAGCGTTATCCGGAATTATTGGGCGTAAAGCGCTCGTAGGCGGTTTTTTAAGTCTGATGTGAAAGCCCACGGCTCAACCGTGGAGG
+
GGGGGGEFGFGGGGGEFGGG9CFFGGGGGCGFA;CEGGFCGGGGGEEGCGGFFGGGGGGGGGGGGGGGGGGDFEFAFGGGFG9<FGGCCGGFGEFGGCEFFGGFGCGDGFDGGFFFFF@DFGG<CCFFGGGAEGFFGGG9F?DGGGGEGDFF9DFBCA@FGFFGDFEFGGGGGGCGFEFGGGGGFGF78>EGE>CCFC?CCEFG@FG699=CCC5EFG>*:<EGFGG?C=CCE=DCCGFG>*)))/9**9D9)*/8376@+9:27>*-6*9BB?73305:B(CF@F49?:BF?:
@M04650:207:000000000-C238N:1:1101:20622:17425 1:N:0:19
ACTCCTACGGGAGGCAGCAGCCAAGAATATTCCGCAATGGGGGGAACCCTGACGGAGCGACGCTGCGTGAAGGAAGAAGGCATTCGTGTTGTAAACTTCTTTTCTAAAGGAAGAATAAGTGTGGGAGGAAATGCCTGCATGATGACGGTACTTTAGGAATAAGCCCCGGCTAATTACGTGCCAGCAGCCGCGGTAATACGTAAGGGGCGAGCGTTGCTCGGAATTACTGGGCGTAAAGGGCGTGTAGGCGGTTTATTAGGCCGAGTGTGAAAGTCCAAGGCTCAACTTTGGGA
+
GGGGGGGGGGGGGGGGGGGGGGGGGGGGGGGGGGGGGGGGGGGGGGGGGGFGGGGGGGGGGGGGGGGGGGGGGGGGGGGGGEGGFGFGGGGGGGGGGGGGGGGGGGFGGGGGGGFGGGGGGGGGGGGDGFGGGGGGGGGGGGGGGGGGGFDFFGGGGGGGGGCF7FEGGGGGFFGGGFGGGGGGGGGGGDGDGGGGGGGGFFFGGGGEECEGGGGGGFGGD);EGGFC:FGG>CDEGGFDFGFFGGGGFGGGGGGFFFFF6?DDFGGAFF@6**1=>BGFFFGFFFFD)*964
@M04650:207:000000000-C238N:1:1101:24185:17524 1:N:0:19
ACTCCTACGGGAGGCAGCAGTGGGGAATATTGCACAATGGGCGCAAGCCTGATGCAGCCATGCCGCGTGTATGAAGAAGGCCTTCGGGTTGTAAAGTACTTTCAGCGAGGAGGAAGGCATTGTGGTTAATAACTGCAGTGATTGACGTTACTCGCAGAAGAAGCACCGGCTAACTCCGTGCCAGCAGCCGCGGTAATACGGAGGGTGCAAGCGTTAATCGGAATTACTGGGCGTAAAGCGCACGCAGGCGGTCTGTCAAGTCGGATGTGAAATCCCCGGGCTCAACCTGGGAAC
+
GGGFGGGGGGGGGGGGGGGGGGGFGGGGGGGGGGGGGFGGGGGGGGGGGGGGGGGGGGGGGGGFGGGGGGGGGGGGGGGGGGGGGGGGGDGGGGGGGGGGGGGGGGGGGCGGGGGGGGGGGGGGGFFGGGGEGGGGGGGGG9FFGGGGGGGGGGGGGGGGGGGGFGGGGDGGGGFGFEGGGGFGGGGGGGGGG8EGFGFFEGEGGGGGGGGGGGDGFGGGGGDGGG0+<DDCBGGGGGFGBC3BGGGGFGDGGGDFFFFFG4DGF3C?F?BFFFFFBF3::6CFFFF3:FFFF4
@M04650:207:000000000-C238N:1:1101:5808:17532 1:N:0:19
ACTCCTACGGGAGGCAGCAGTAGGGAATATTGCTCAATGGGGGAAACCCTGAAGCAGCAACGCCGCGTGGAGGATGAAGGTTTTAGGATTGTAAACTCCTTTTGTTAGAGAAGATAATGACGGTATCTAACGAATAAGCACCGGCTAACTCCGTGCCAGCAGCCGCGGTAATACGGAGGGTGCAAGCGTTACTCGGAATCACTGGGCGTAAAGAGCGCGTAGGCGGGAAAGTAAGTCAGATGTGAAATCCTGTAGCTTAACTACAGAACTGCATTTGAAACTGCTGTTCTAG
+
FFGGGGGGGGGGGGGGGGGGGFGGGCFGGGGGGGGGGGGGGGGGGGGGGGGGGGGGGGGGGGGGGGGGGGGGGGGGG<FGF<AF9EFFFGGGGGGG?=FGGG9EEFGGGGGGGGGGGGGGGGGGGFGGADFEEFGGGGGFGEFGF7FGGFFGEGGEGGGGGFGGEGGEEGGGCCFGGGGF7BGGGFFGGGG:CFEGGGGGFGGCEGGGGGGGCGG8CDGD8C8?*:>C:FFGF?FGGGFGBFFFGGG7BFGGFGGF?@@FC?*>F6*5<FFFFFFFFBGFB)?4@)97AFF<
@M04650:207:000000000-C238N:1:1101:9003:17540 1:N:0:19
ACTCCTACGGGAGGCAGCAGTGGGGAATATTGCACAATGGGCGCAAGCCTGATGCAGCCATGCCGCGTGTATGAAGAAGGCCTTCGGGTTGTAAAGTACTTTCAGCGAGGAGGAAGGCATTGAGGTTAATAACCTCAGTGATTGACGTTACTCGCAGAAGAAGCACCGGCTTACTCCGTGCCAGCAGCCGCCGTAATACCGAGGGTGCAAGCGTTTATCGGAATTACTGGGCGGTAAGCGCACGCTGGCCGTCTGTCAAGTCGGATGTTAAATCACCGGGCTCAACCTGTGAAC
+
GGGGGGGGGGGDGGGGGGGGGGGGGEGF9FFCFCFGDGGGFFGG:FE7DFFG9CF9FFGG6CEFGGGGGGCFEG?FCCC?FDGG<DGDGGGGGCAFFEFG9FGF,,@:+C7=FCF8BC=5?,,EFFDF9FBF,=DF>,7,CFD9=9+@=3+,C+@FEECF?,,D8FG7CE**@@;331><7D>671487***=C8**+++=*/CG**5+1<=5EC*:FGFECEFC+:C+0:5.*)2*2/95)0.9**))*9<)>3=BF@*30*))115*1469**)46)55(1*95<2:6;2<4
@M04650:207:000000000-C238N:1:1101:20293:17560 1:N:0:19
ACTCCTACGGGAGGCAGCAGTAGGGAATATTGCTCAATGGGGGAAACCCTGACCCAGCGACGCCGCGTGAGTGAAGAAATCCTTCGGGATGTAAAGCTCTGTTGTATGGGAAGAGAAGCAGACGGTACCATACGAGGAAGCCCCGGCAAACTACGTGCCAGCAGCCGCGGTAATACGTAGGGGGCAAGCGTTGTCCGGAATTACTGGGCGTAAAGCGCACGCAGGCGGACTAATAAGTCAGACGTAAAAGGCACGGGCTTACCCTGTGTAAGACATCTGATACTGTAAGTCT
+
GGGGGGGFGGGGGGGCEGGGGGGGGGFFFGGGGGGFGCGDGGCCGGGGGGGGGGGGGGGFGEEGGGGFGGGGGGGGGFFGGGGFFEGGEGGGFGGGGGG<FF,5BFFGGCGGGGGGGGGG8FGGGGGGGGGGGGGGGEEFF<FFGDGGEFGFGGDGGCEGGFGGGGGGEE<E7CEDGGFGEGGGDGGGGGGGECFGD>>CGGGGGGGGGG5=EFF?CDDGGGGG=EEG=C=C*:CEGC*7@7?7C<5DBD3FGFG>:3.7C:FGFFGBFF4=BFFF<AGFF<>?BF?296@A
@M04650:207:000000000-C238N:1:1101:6304:17590 1:N:0:19
ACTCCTACGGGAGGCAGCAGTAGGGAATCTTCCGCAATGGGCGAAAGCCTGACGGAGCAACGCCGCGTGAGTGATGAAGGTTTTCGGATCGTAAAACTCTGTTATTAGGGAAGAACAAATGTGTAAGTAACTGTGCATATCTTGACGGTACCTAATCAGAAAGCCACGGCTAACTACGTGCCAGCAGCCGCGGTAATACGTAGGGGGCAAGCGTTATCCGGAATGACTGGGTGTAAAGGGAGCGTAGACGGCGGTACAAGTCGGATGTGAAAGGCAGGGGCTCAACCCCTGG
+
GGFGGGGGGGGD:CFGGGFGGGGGGGFGGGGGGCGGGGF<EFGGGGGGGGFGGGGEDGDFGGGG7CFGGGDGGGG<FGGGFGGGGGGGGGGGF<FGGGGGGGGGFGGDA8FFDFFGGDGFGGGGGFGGFGGGFGGGCFFGFGG9==>CFGGGGFGFF9>FCFGGGGGEFGGGGGGCFGGGGGG6FCCGG5EECE85CGG5<E8CEGGECFDFEGECFGGDC5?E@FGGE4EEDE77:*9*<C:5C<DDFDCDD:7@>@49E=G3:CDBFFFFF::@F6D>B>GFFFF:?>F(
@M04650:207:000000000-C238N:1:1101:24263:17611 1:N:0:19
ACTCCTACGGGAGGCAGCAGTAGGGAATATTGCTCAATGGGGGAAACCCTGAAGCAGCAACGCCGCGTGGAGGATGAAGGTTTTAGGATTGTAAACTCCTTTTGTTAGAGAAGATAATGACGGTATCTAACGAATAAGCACCGGCTAACTCCGTGCCAGCAGCCGCGGTAATACGGAGGGTGCAAGCGTTACTCGGAATCACTGGGCGTAAAGAGCGCGTAGGCGGGAAAGTAAGTCAGATGTGAAATCCTGTAGCTTAACTACAGAACTGCATTTGAAACTGCTTTTCTAG
+
GGGGGGGGGGGGGGGGGGGGGGGGGGGGGGGGGGGGGGGGGGDGGGGGGGGGGGGGGGGGGGGGGEGFGGCEEFFGGGFGFFGGGFGFGGGGGGGGFGGGGGGGGGGGFGGGFFFGGGGGGEGGGGGGGGGGGGGGGGGGGFEGGGEDGGA<FGGGGGGGGGGGGDGGGGGF@DFEGEEGGEGGGGGGEEEGGGG5CEG9FFFGFGGGGGGGGGG@EGGDGGGDEGDEE4ECFGGFGGFGFFFBFGGGFCGFGGGFFFFFDFGGFFG:F*74=BFFDBFFF2C4=FFFFF=9
@M04650:207:000000000-C238N:1:1101:24846:17659 1:N:0:19
ACTCCTACGGGAGGCAGCAGTGGGGAATATTGCACAATGGGCGCAAGCCTGATGCAGCCATGCCGCGTGTATGAAGAAGGCCTTCGGGTTGTAAAGTACTTTCAGCGGGGAGGAAGGTGTTGAGGTTAATAACCTCAGCAATTGACGTTACCCGCAGAAGAAGCACCGGCTAACTACGTGCCAGCAGCCGCGGTAATACGTAGGGCGCAAGCGTTGTCCGGAATTATTGGGCGTAAAGAGCTCGTAGGCGGTTTGTCGCGTCTGGTGTGAAAACTCAAGGCTCAACCTTGAGCT
+
GGGGGGGGGGGGGGGGGGGGGGGGGGGGGGGGGGGGGGGGGGGGGGGGGGGGGGGGGGGGGGGGGGGGGGGGGFGGGGGGGGGGGGGGGGGGDFGGGGGGGGGGGGGGGGGGGGGGGGGGGGGGGGGGGGGGGGCFGGGGGGGGGGGGGGGGGGGGGGGGGGGGGGGGGGGGGGGGGGGGGGGGGGGGGGEEGGGGGGGGGGGGGGGGGGGGGGGGGFDDG3EGGGGGGGGGFGGGGGFGFGF:)>FCFDGDDDC>FFFFGFG3?:D?E==*95?4<?9<F?F=9?F?>6F8?)
@M04650:207:000000000-C238N:1:1101:12681:17682 1:N:0:19
ACTCCTACGGGAGGCAGCAGTAGGGAATCTTCCGCAATGGGCGAAAGCCTGACGGAGCAACGCCGCGTGAGTGATGAAGGTTTTCGGATCGTAAAACTCTGTTATTAGGGAAGAACAAATGTGTAAGTAACTGTGCATATCTTGACGGTACCTAATCAGAAAGCCACGGCTAACTACGTGCCAGCAGCCGCGGTAATACGTAGGTGGCAAGCGTTATCCGGAATTATTGGGCGTAAAGCGCGCGTAGGCGGTTTTTTAAGTCTGATGTGAAAGCCCACGGCTCAACCGTGGAGG
+
GGGGGGGGGGGGGGGGGGGGGGGGGGGGGGGGGGGGGGGGGGGGGGGGGGGGGGGGGGGGGGGGGGGCFGGGGGGGGGGGGGGGGGGGGGGGGGGGGGGGGGGGGGGGGGGGGGGGGGGGGGGGGGGGGGGGGGGGGFGGGGGGCFGGGGGGGGGGFFFGGGGFGGGGGGGGGGGGGGGGGGGGGGGGGGGGGGGGGGFGGGGGGGGGGGGDGGGGGGGDGGGFCFGG+>=FEGGGGGFCEC>:>DGGFGGD<DF>EF?FGFCF?FFFFFFFFF5F??GFB9GF=FFF:FE6<B
@M04650:207:000000000-C238N:1:1101:22497:17683 1:N:0:19
ACTCCTACGGGAGGCAGCAGTAGGGAATCTTCCGCAATGGGCGAAAGCCTGACGGAGCAACGCCGCGTGAGTGATGAAGGTTTTCGGATCGTAAAACTCTGTTATTAGGGAAGAACAAATGTGTAAGTAACTGTGCATATCTTGACGGTACCTAATCAGAAAGCCACGGCTAACTACGTGCCAGCAGCCGCGGTAATACGTAGGTGGCAAGCGTTATCCGGAATTATTGGGCGTAAAGCGCGCGTAGGCGGTTTTTTAAGTCTGATGTGAAAGCCCACGGCTCAACCGTGGAGG
+
GGGGGGGGGGGGGGGGGGGGGGGGGGGGGGGCGGGGGGGGGGDGGGGGGGGGGGGGGGGGGGGGGGGGGBFGGGGGGGGGGGGGGGGGGDGGGGGGGGGGGFGFGGFGGGGGGGGDFEGG?AFFGFGGGGGFBFFGGGGGGGFGGGGGGGGGGGGGGGGGGGFFGGGDCEGGGGGGGGGFFEGFGG8CEGGGGGG:?CCFCEFGGGGFCGGGEEEGGDFDEDCFGGDFFGGGEGGGGG4>:><39)93?GGGG:F@DFF?E6>7FFFA@=F4FF@FBFGFD6C=6@F>1>BFBF
@M04650:207:000000000-C238N:1:1101:11378:17706 1:N:0:19
ACTCCTACGGGAGGCAGCAGTGGGGAATATTGCACAATGGGCGCAAGCCTGATGCAGCCATGCCGCGTGTATGAAGAAGGCCTTCGGGTTGTAAAGTACTTTCAGCGGGGAGGAAGGTGTTGAGGTTAATAACCTCAGCAATTGACGTTACCCGCAGAAGAAGCACCGGCTAACTCCGTGCCAGCAGCCGCGGTAATACGGAGGGTGCAAGCGTTAATCGGAATTACTGGGCGTAAAGAGCTCGTAGGTGGTTTGTCGCGTCGTCTGTGAAATTCCGGGGCTTAACTCCGGGCG
+
GGGGGGGGGGGGGGGGGGGGGGGGGGGGGGGGGGGGGGGGGGGGGGGFGGGGGGFGGGGGFGCFEGGGGGGGGGGGGGGGGGCFGGGGFGGGGGGGGGGGGGGGGGGDC>CFGEFGGGFFGGCGGGCFGGGGGGFGGGGGGGGGGGGFGGGGGGGEEEFGGFFFGFFGGDGGGGGG7;CFE*CGGGGGGGDGGCEE?CF8C8EGGGGGGGG5C5CE5**9CDEDCF7FGGGGF77C7D?FFG6;5DG3*>FC**1)9>FE773/7FF)8*=****98>GF@;*/7@BFFBD>61
@M04650:207:000000000-C238N:1:1101:18807:17731 1:N:0:19
ACTCCTACGGGAGGCAGCAGTAAGGAATATTGCGCAATGGGCGAAAGCCTGACGCAGCGACGCCGCGTGGGGGATGAAGGTCTTCGGATTGTAAACCCCTTTCGGGAGGGAAGATGGAATGGGGTAACCCATTCGGACGGTACCTCCAGAAGCAGCCACGGCTAACTTCGTGCCAGCAGCCGCGGTAATACGAAGGTGGCAAGCGTTATTCGGATTTACTGGGCGTACAGGGAGCGTAGGCGGTTCGGTAAGCCCTCTGTGAAATCTCCAGGCTTAACCTGGAACAGTCGGAGG
+
GFGGFFGGGGGGGGG@CFFGGGGGGGGGGG<EDDEGGGGFCFEGGGGGGGGGGGEEFD@CFGDGGGG=BEDGGGGGCEFCFFFGGGD7FFFGGGCFFBGGFGGGGD+>@@CDGCGDGGGGGGFFFEFGGGGCFFGG@FG<FGEGGFG7DCFGGGFFEGGGEGGGFFC<CEGFGGFFGGGGFGGGGGGGGGGGFF588E8CF?5CCG*:CCGGGE8CCC>CE6;CEECGEF8EFCCE<>BD=C<DDGC5)9>CFC34>FF*<0:*@C:<49?FF>?@>47/56<66>F:<@B;7;
@M04650:207:000000000-C238N:1:1101:12253:17755 1:N:0:19
ACTCCTACGGGAGGCAGCAGTAGGGAATCTTCCGCAATGGGCGAAAGCCTGACGGAGCAACGCCGCGTGAGTGATGAAGGTTTTCGGATCGTAAAACTCTGTTATTAGGGAAGAACAAATGTGTAAGTAACTGTGCATATCTTGACGGTACCTAATCAGAAAGCCACGGCTAACTACGTGCCAGCAGCCGCGGTAATACGTAGGTGGCAAGCGTTATCCGGAATTATTGGGCGTAAAGCGCGCGTAGGCGGTTTTTTAAGTCTGAGGTGACAGCCCACGGCCCAACCGGGGAGG
+
GFGGGGGGGGDEGGGGGGGGGGGGGGGGGGGGGGGDEGGGGGGGGGGGGGGGGEG@FGGGGGGGGGG:CFCFFGGGGGGG<EGGFGGGGGGGG,FFGGGGGFGCFGGGGGGGGGGGGGGGGGGGGFGCGGGGGGGGDGGDFGGFGGGGGFGGGGGGGGGDFGGGGGGGGECGGGGFGGGGGGGGGFGGGGGGG>85CGGGEFFECEGGGGGGEE5EECFGGGC=?F?FFFGGDGDEGGFGF:DF33CGF399/937B))/<@:F4**(0/)1*08BB0CED(17)5>9())(-3
@M04650:207:000000000-C238N:1:1101:20438:17757 1:N:0:19
ACTCCTACGGGAGGCAGCAGTAGGGAATTTTTCACAATGGGCGAAAGCCTGATGGAGCAATGCCGCGTGAATGATGAAGGTCTAATAGATTGTAAAGTTCTTTTATTTGGGAAGAAACACATAAGTAGGAAATGATTTATGTTTGACTGTACCATTTGAATAAGTATCGGCTAACTATGTGCCAGCAGCCGCGGTAATACATAGGATGCAAGCGTTATCCGGATTTACTGGGCGTAAAACGAGCGCAGGCGGATTAATAAGTTTGGTATGAAAGACATCTGCTTAACGGGTGTT
+
GGGGGGGGGGGGGGGGGGGCGGGGGGGGGGGGGFGGGGGGGGGGGGGGGGEGDFGGGGGGGGGGGGGGGGG9FGGGGGGGGGGGFGGGCFGGGGGGGGGGGGGGGGGGGGGCEGGGFGGGGFGGGGGFFGGDGGFGGGGGGGGGGGGGGGGGGGGGGGFEFGGGGFFGGDGFGF?FGGAF=AFFEFGFGFGGGEGGGGGGGGGCGGGGGEFEGGCEGGGGGGD=EF=CCCF=FGGGDGFGFGFEGGGCDGGG<)>=FFB?CFFGFGGFFFFF4@)5:4C@FFFBFBFF(7;(13
@M04650:207:000000000-C238N:1:1101:9271:17776 1:N:0:19
ACTCCTACGGGAGGCAGCAGTAGGGAATCTTCCGCAATGGGCGAAAGCCTGACGGAGCAACGCCGCGTGAGTGATAAAGGTTTTCGGATCGTAAAACTCTGTTATTAGGGAAGAACAAATGTGTAAGTAACTGTGCATATCTTGACGGTACCTAATCAGAAAGCCACGGCTAACTACGTGCCAGCAGCCGCGGTAATACGTAGGTGGTAAGCGTTATCCGGAATTATTGGGCGTAAAGCGCGCGTAGGCGGTTTTTTAAGTCTGATGTGAAAGCCCACGGCTCAACCGTGGAGG
+
GGGGGGGGGEGGGGGGGGGGGGGGGGGGGGGGGGGGGGGGGGGGGGGGGGGGGGGGGGGGGGGGGGGGGDEGGGGGGGGGGGGGGGGDGGGGGFGGGGGGGGGGGGGGGGGGGGFGGGGGGGGGGGGGGGGGGGGGFGGGGGGFG<FEGGGFGCGGGGGGGGGGGGGGGGG7FGGGGGGGFGF?FFGGGDECCE7EFFGFFGFGGGGGFCGGEGG5F>FGGG5CG?FGGG5EFGDGCGBDE)701CCCFGGCCGGFF:6*<FG7*0*6=4**07@)(->3@(166@F(-7)-.:
@M04650:207:000000000-C238N:1:1101:28201:17779 1:N:0:19
ACTCCTACGGGAGGCAGCAGTAGGGAATATTGCTCAATGGGGGAAACCCTGAAGCAGCAACGCCGCGTGGAGGATGAAGGTTTTAGGATTGTAAACTCCTTTTGTTAGAGAAGATAATGACGGTATCTAACGAATAAGCACCGGCTAACTCCGTGCCAGCAGCCGCGGTAATACGGAGGGTGCAAGCGTTACTCGGAATCACTGGGCGTAAAGAGCGCGTAGGCGGGAAAGTAAGTCAGATGTGAAATCCTGTAGCTTAACTACAGAACTGCATTTGAAACTGCTTTTCTAG
+
FGGGGGGGGGGGGGGGGGGGGGGGGGGGGGGGGGGGGGGGGGGGGGGGEGGGGGGFGGCGGGGGGGGGEGCFGEGGGGEGEFGGCFF<FCEFGGGGGGGGGGFFG?GGGGGGGGEFFGGGGGGGGGGGFGGGGGGGFGGGFF:FGGGGGGFGGGGGGGGFGCGGGGGGEGGGGGGGGGGEGGE?,AFGGEGGFGGGGCG9ECGGGGEEE=EGG@F?CDGDDGGGGEGGE*A?FCFFGGFFFGBF7?DFFGCCC7*6@F4=F?DCFCF::F64/@FFF>FFF>C6FFFBA77>
@M04650:207:000000000-C238N:1:1101:23296:17883 1:N:0:19
ACTCCTACGGGAGGCAGCAGTAGGGAATATTGCTCAATGGGGGAAACCCTGAAGCAGCAACGCCGCGTGGAGGATGAAGGTTTTAGGATTGTAAACTCCTTTTGTTAGAGAAGATAATGACGGTATCTAACGAATAAGCACCGGCTAACTCCGTGCCAGCAGCCGCGGTAATACGGAGGGTGCAAGCGTTACTCGGAATCACTGGGCGTAAAGAGCGCGTAGGCGGGAAAGTAAGTCAGATGTGAAATCCTGTAGCTTAACTACAGAACTGCATTTGAAACTGCTTTTCTAG
+
GGGGGGGGGGGGGGGGGGGGGGGGGGGGGGGGGGGGGGGGGGGGGGGGGGGGGGGGGGGGGGGGGGGGGGGGGGGGGGGGGGGGGGGGGGGGGGGGGGGGGGGGGGGGFGGGGGGGGGGGGGGGGGGGGGGGGGGGGGGGGGGGGGGGGGGGGGGGGGGGGGGGGGGGGGGGGGGGEGGGGGGGGGGGGGGGGGGGGGGGGGGGGGGGGGGGGGGGGGGGGGGGGGC5EGGGFFGGGGFGFGFFGFGGFGGGGGGFFFFFGFGFFFGFFFFFFFFFF<FFFAGFFFF>AFFF
@M04650:207:000000000-C238N:1:1101:16361:17893 1:N:0:19
ACTCCTACGGGAGGCAGCAGTGGGGAATATTGCACAATGGGCGCAAGCCTGATGCAGCCATGCCGCGTGTGTGAAGAAGGCCTTCGGGTTGTAAAGCACTTTCAGCGAGGAGGAAGGGTGGTGTCTTAATACGGCATCGCATTGACGTTACTCGCAGAAGAAGCACCGGCTAACTCCGTGCCAGCAGCCGCGGTAATACGGAGGGTGCAAGCGTTAATCGGAATTACTGGGCGTAAAGCGCACGCAGGCGGTCTGTTAAGTCAGATGTGAAATCCCCGGGCTTAACCTGGGAAC
+
GGGGGGGGGGGGGGGGGGGGGGGGGGGGGGGGGGGGGGGGGGGGGGGGGGGGGGGGGGGGGGGGGGGGGGGGGGGGGGGGGGGFGGGGGGGGGGGGGGGGGGGGGGGGGGGGGCFFGG<CGGGGGGGGGGGGGGGGGGGGGGGGGGGGGGGGGGGGGGGGGGGGGGGGGGGGGGGGGGGGGGGGGGGGGGGGGGGGGGGGGGEGGGGGGFGGEGGGGGGGGGGGGGGGGGGGFGGCGGFD>GFFGGGGFGGGGCGFFFFFFFGGFFFDFFFFFFF@69GEF>FFFFFDBFFFF4
@M04650:207:000000000-C238N:1:1101:28577:17916 1:N:0:19
ACTCCTACGGGAGGCAGCAGTGGGGAATATTGCACAATGGGCGCAAGCCTGATGCAGCCATGCCGCGTGTGTGAAGAAGGCCTTCGGGTTGTAAAGCACTTTCAGCGAGGAGGAAGGGTGGTGTCTTAATACGGCATCACATTGACGTTACTCGCAGAAGAAGCACCGGCTAACTCCGTGCCAGCAGCCGCGGTAATACGGAGGGTGCAAGCGTTAATCGGAATTACTGGGCGTAAAGCGCACGCAGGCGGTCTGTCAAGTCGGATGTGAAATCCCCGGGCTTAACCTGGGAAC
+
FGGGFGE@::F@FDEEGGGGGGGGCCFFE,FEFGGGGGFD<FCGGEF?FEGE9FGF9FFFDFGGGGGGEGGGGGGFECFCCEFGGGGGEGGGGCGGEGG=FGFFGFCEFGDFEGFGEFFGGGCFCGG?CD9B3++3+DFF<DE9FFGGGDEGGGGGGG?FAFFFCGFGGG>C,DC?CEEFGGCFCCFC7BEGCGGGFCFF5E8888/CGFECGGGE=**95DCFGGGGC*;*7E3ACFFG>)5@D5>CB3)11>0*/9B?:*9D:55:F==@BF4?:1>B:,*)9@FAF:F(8(
@M04650:207:000000000-C238N:1:1101:19119:17933 1:N:0:19
ACTCCTACGGGAGGCAGCAGTAGGGAATCTTCGGCAATGGACGAAAGTCTGACCGAGCAACGCCGCGTGAGTGAAGAAGGTTTTCGGATCGTAAAACTCTGTTGGTAGAGAAGAACGTTGGTGAGAGTGGAAAGCTCATCAAGTGACGGCAACTACCCAGAAAGGGACGGCTAACTACGTGCCAGCAGCCGCGGTAATACGTAGGTCCCGAGCGTTGTCCGGATTTATTGGGCGTAAAGCGCGTCTAGGCGGTTTAGTAAGTCTGATGTGAAAATGCGGGGCTCAACCCCGTAT
+
GGGGGGGGGGGGGGGGGGGGGGGGGFGGGGGGGGGGGGGGGGFGEGGGGGGGFGGGGGGGGGGGGGGGGGGGGGGGGGGGGFFGGGGGGGGGGGGGGGGGGGFGGFGGGGGGGGGGGGFGGGGGGGFFGGGFGC?CFGGGGGGGGGFGGDGGGGGGGGFFGFFGGGGFGGDEGGGGGGDGGGGGGGGGFGGDGGGGGGGGGG?EEGFF>5CEG=*;EGGCGGC/ACFGGGGGFGGGGC?C>DDEGDCFFGGG7C*7==FFGF77BF:ABFFFFB8=>0CEE>D3*/73:7<8;:
@M04650:207:000000000-C238N:1:1101:8518:17941 1:N:0:19
[truncated: 20,451,078 more chars]
