# Supplementary material for: Captivity causes taxonomic and functional convergence of gut microbial communities in bats
Source: PeerJ. 2019 Apr 30;7:e6844. doi: 10.7717/peerj.6844 (PMC6499062; doi:10.7717/peerj.6844)
Supplement: Data S93 — Raw data of WFRf29. [file peerj-07-6844-s098.gz › ZTPSN18AB905-WFRf29_R2.fq]

@M04650:207:000000000-C238N:1:1101:18936:2279 2:N:0:19
GGACTACAGGGGTTTCTAATCCTGTTTGCTCCCCACGCTTTCGCACCTGAGCGTCAGTCTTTCTCCAGGGGGCCGCCTTCGCCACCGGTATTCCTCCATATATCTACGCATTTCACCGCTACACATGGAATTCCACTCTCCTCTTCTGCACTCAAGTCTCCCAGTTTCCAATGACCCTCCCCGGTTGAGCCGGGGGCTTTCACATCAGACTTAAGAAACCGCCTGCGCTCGCTTTACGCCCAATAAATCCGGACAACGCTTGCCACCTACGTATTACCGCGGCTGCTGGCACGTAGTTACC
+
-6-ACCGGGGGGGGGGGFGGGGGFGGGDGGGGGGGGFGGGGGDDCFGFF88FCFG>FGFGFFCEFGG,F@CC@C=CFFGFFCFCG<=CF+FFGGGGGGE<F9>FFEFD7FFGGDFFGEEGGDFF9BEAA<FFFFA<FDE@FGGFGGGGA=>FG,@DFGGGGGFGGGFGGGFF79D7CGGCEF*:FEG,9>DE***1CDGGGFGFFD7F<FGGFG77+5CDB32:BF9B>G;>FGFAF1EEC:07F746F@>9(0>?*;>F4072:C044:::2CB4CC?FB;FB01:0251<:?B(4C<)-
@M04650:207:000000000-C238N:1:1101:22414:2357 2:N:0:19
GGACTACTGGGGTTTCTAATCCTGTTTGCTCCCCACGCTTTCGCGCATCAGCGTCAGTAATGTTCCAGCAGGTCGCCTTCGCAATGAGTATTCCTCTTGATCTCTACGGATTTTACCCCTACACCAAGAATTCCACCTACCTCTCCCACACTCTAGAAAAGCAGTTTCAAATGCAGTTCTGTAGTTAAGCTACAGGATTTCACATCTGACTTACTTTCCCGCCTCCGCGCTCTTTACGCCCAGTGATTCCGAGTAACGCTTGCACCCTCCGTATTACCGCGGCTTCTGGCACGGAGTTAGC
+
-6ACCGGFEFFEEGGGGGGGGGGFFA@@FGGCCGGGEGGGGGGDGGGGGGGGG@EGGGGGGGEAEAFGGGDFG<FCGEGGGGG7FDGGGF9FGFGGCGGGCFDGGDGCF,BBE?FGCCGGGGGGFFFFFFGEGGGGGFF@FDGFCFGG@CG5DDFCA=>=?=8FGGFGFDDADGDFEGGGGGGFGFGFGGA:9@C79CBCFAACFCF+CFCFEGGGAE9?)C=-0*49A*59BF=EF9CCF<F36;7<D6)6()*1+/31:(><4EF024><1F2AF*412;6((,66<+1+:((66CBA-
@M04650:207:000000000-C238N:1:1101:19502:2399 2:N:0:19
GGCTACAGGGGTTTCTAATCCTGTTTGCTCCCCACGCTTTCGCACCTGAGCGTCAGTCTTTGTCCAGGGGGCCGCCTTCGCCACCGGTATTCCTCCAGATCTCTACGCATTTCACCGCTACACCTGGAATTCTACCCCCCTCTACAAGACTCTAGCCTGCCAGTTTCGAATGCAGTTCCCAGGTTGAGCCCGGGGATTTCACATCCGACTTGACAGACCGCCTGCGTGCGCTTTACGCCCAGTAATTCCGATTAACGCTTGCACCCTCCGTATTCCCGCGGCCGCTGGCACGGAGTTAGCC
+
9CCCCGEGGGGGGGGGGGGGGGGGGGGGGGGGGFGGGGGGGGGGGGGGGGGGGGGGGGGEGGGDFGGFEEEFGGGGGGGGGGGGFGGGGGGGGGGGFFGGGFFGGGGG@+CBFGGFGGGGGEFGCGEF@<FFGGGGGGGFGGGFGGFDFCGFC9>@DEFGGCC?FFG>DF,@C;FGF9EF77FDCC>F?EFGGCEGGGFFGFGFFFD>B<5FEF7>;?C5>G??F5,08C>0058A308E8(.-?0<4>F>(,77>C9?:<?*37C?:?9<0(0)69*,3((((-4723*5A9;><:04<:
@M04650:207:000000000-C238N:1:1101:11483:2444 2:N:0:19
GGACTACTCGGGTTTCTAATCCCATTCGCTCCCCTAGCTTTCGTCTCTCAGTGTCAGTGTCGGCCCAGCAGAGTGCTTTCGCCGTTGGTGTTCTTTCCGATCTCTACGCATTTCACCGCTCCACCGGAAATTCCCTCTGCCCCTACCGTACTCCAGCTTGGTAGTTTCCACCGCCTGTCCGGGGTTGAGCCCTGGGATTTGACGGCGGACTTAAAAAGCCACCTACAGACGCTTTACGCCCAATCATTCCGGATAACGCTTGCATCCTCTGTATTACCGCGGCTGCTGGCACAGAGTTAGC
+
CCCCCGGGGGGGGGGGGGGGGAFFGGGGGGGGGGGGGGGGGGGGGGFFGGGGGGGGGGGGGGGGGGGGGGGGGGGGGGGGGGGCFGGGGGGGGGGGGGGGEGGFGGGGGGGGGGGGGGGGGFGGGDGCGGGGGG?FDFFGEFGFGGFEGGGFGGFFFGGGGFGFGFFGGFGCDEDGGGGGGEGGGGGFGGGGGFGF4FGGGFC4;DDB>CGC<CFD4;GGFG?(.92)4CBFFGFF?<GDG?FFGCAFGFFB:>5<F0;?BFF)*<:?)).-6@ADGG04919>;<:07E1F2420)A<66
@M04650:207:000000000-C238N:1:1101:7003:2479 2:N:0:19
GGACTACCCGGGTTTCTAATCCTGTTTGCTCCCCACGCTTTCGCACCTGAGCGTCAGTCTTTGTCCAGGGGGCCGCCTTCGCCACCGGTATTCCTCCAGATCTCTACGCATTTCACCGCTACACCTGGAATTCTACCCCCCTCTACAAGACTCTAGCTGACCAGTTTCAAATGCAGTTCCCAAGTTAAGCCCGGGGATTTCACATCTGACTTAACAGACCGCCTGCGTGCGCTTTACGCCCAGTAATTCCGATTAACGCTTGCACCCTCCGTATTACCGCGGCTGCTGGCCCGGAGTTAGC
+
CCCCCGGGGGGGGGGGGGGGGGGGGGGGGGGEGGGGGGGGGGGGGGGFF<FGGGGGGFGGGGGGGFGGGGGEGGGGGGGGGGGDGFGGGGGGGGGFGGGCFGGGGGGGGCGGGGGGGGGDGGFEGGGGGGGGGGGFFCDFEGCFGGGGC,@AGGGGFEGGGGGGGGFFGGGFDGGFGG7FGGGGGGGFEG87>EEE):FGGFFFFGGFEGGF3>7+*38*.>6;@;@BBG>0,:<9FFGGGFB:GC26C?)(-7C9*39<6<D<=C?2680-(;:4AC<90313>038(:(*-(4(-8)-6
@M04650:207:000000000-C238N:1:1101:12517:2705 2:N:0:19
GGACTACAGGGGTTTCTAATCCTGTTTGCTCCCCACGCTTTCGAGCCTCAGTGTCAGTTACAGGCCAGAGAGCCGCTTTCGCCACCGGTGTTCCTCCATATATCTACGCATTTCACCGCTACACATGGAATTCCACTCTCCTCTCCTGCACTCAAGTCTACCAGTTTCCAATGCATACAATGGTTGAGCCACTGCCTTTTACACCAGACTTAATAAACCACCTGCGCTCGCTTTACGCCCAATAAATCCGGACAACGCTCGGGACCTACGTATTACCGCGGCTGCTGGCACGTAGTTAGCC
+
CCCCCGGGGGGGGGGGGGGGGGGGGGGGGGGGGGGGGGGGGGGGGGGGGFFFGGGGGGGGGGGGGGGGGGGGGGGGG,=EFGGFGGGGFGGGFGGGGGGGGGGGGGGGGGGGGGGGGGGGGGGGGGGGGGGGGGGGGGGGGGGFGGGFGGGFGGGFFCEFGGCDDFGGCBFFGGGGGGGGFG8FGGFGFFCF?FGGGGGGCFCFFGFAD>@FA@F7BEGGDDBEBAAB@DB9BFFEB2:@F;337CEEGBE@>EFDG670(,7;G5??BFF)6<<><*199;F;B)0(1*,2.238)3)48
@M04650:207:000000000-C238N:1:1101:19143:2846 2:N:0:19
GGACTACAGGGGTTTCTAATCCTGTTTGCTCCCCACGCTTTCGCACCTGAGCGTCAGTCTTTGTCCAGGGGGCCGCCTTCGCCACCGGTATTCCTCCAGATCTCTACGCATTTCACCGCTACACCTGGAATTCTACCCCCCTCTACAAGACTCTAGCCTGCCAGTTTCGAATGCAGTTCCCAGGTTGAGCCCGGGGATTTCACATCCGACTTGACAGACCGCCTGCGTGCGCTTTACGCCCAGTAATTCCGATTAACGCTTGCACCCTCCGTATTACCGCGGCTGCTGGCACGGAGTTAGC
+
CCCCCGGGGGGGGGGGGGGGGGGGGGGGGGGGGGGGGGGGGGGGGGGGGEFGGGGGGGGGGGFGGGGGGGGGGGGGGGGGGGGGGGGGGGGGGGGGGGGFGGGGGGGGGGGDFGDGGGGGGGGGFGGGGGGGGGGFGGGGGGGFGGGGGFDFGGEFADGGGGGGGGGGGFGGGC7FAFGGGFGFGGGGGGGGGGGGG4FGGFGFFGGFFGGGAFGGF@GGFGF?B@0)1CBBB=FBFFG?8:0:F*:AG??8<)94F:><4?G?CC:??FBF?DFFGC?>990(2<?B>E(C1969<CA4.
@M04650:207:000000000-C238N:1:1101:8614:2859 2:N:0:19
GGACTACAAGGGTTTCTAATCCTGTTTGCTCCCCACGCTTTCGCACCTCAGCGTCAGTAATGGTCCAGTGAGCCGCCTTCGCCACTGGTGTTCCTCCGAATATCTACGACTTTCACCTCTACACTCGGAATTCCACTCACCTCTACCATACTCAAGACTTCCAGTATCAAAGGCAGTTCCGGGGTTGAGCCCCGGGATTTCACCCCTGACTTAAAAGTCCGCCTACGTGCGCTTTACGCCCAGTAAATCCGAACAACGCTAGCCCCCTTCGTATTACCGCGGCTGCTGGCACGAAGTTAGC
+
CC9CCCFGGGGGGGGGGGFGGGGGDGGGGGGGGGGGGGGECFGGG7B8EFG?FGCGGGGGGG<FFFGGFDGGGGGGGGGGGEGGGFFGGFGGGG8<FGG@FGFFGGGFE+++CFFEGGFFCGGGGGGGGDDFFGFGGGCFGGFFGGDFDG,99;@==FFGG<DGEG=DGGGGDGFG,D,@@7EEFCC87DBF5CEDCDFGGFGF>DFFF8C+*=+2+0<+6D2>DFFF@F(6:GFCA1B*<6<EDFEFFF>?BDGBF>16:>C:DE(4(40,38>AC7((447>0(.::E19802:?+64)
@M04650:207:000000000-C238N:1:1101:12444:2876 2:N:0:19
GGACTACCGGGGTATCTAATCCTGTTTGCTCCCCACGCTTTCGAGCCTCAGTGTCAGTTACAGGCCAGAGAGCCGCTTTCGCCACCGGTGTTCCTCCATATATCTACGCATTTCACCGCTACACATGGAATTCCACTCTCCTCTCCTGCACTCAAGTCTACCAGTTTCCAATGCATACAATGGTTGAGCCACTGCCTTTTACACCAGACTTAATAAACCACCTGCGCTCGCTTGCCGCCCAATAAATCCGGACAACGCTCGGGACCTACGTATTACCGCGGCTGCTGGCACGTAGTTAGCC
+
CCCCCDGGGGGGGGGGGGGGGGGGGGGGGGGGGGGGGGGGGGGGFEGGGGGGGGGGGGGGGGGGGEGGGGGGGGGGGGFGGGGGGGGGFGGGGGGGGGGGGGDGFGGGGGGGGGGGGGGCGGGGGGGGGFFFGGGGGGGGGGGFGGGGGGGFGGGGGGGGGGGFFCFGF9;=FFCDFGFFGGGFGG6@FG7969EGGFGGDFFFFG**8?9+6E>FFB6CBC:>=A@;DGFFB*)/:(B<F<@)07?CGF5((.9:D14340<9CE037:<2)3))3*-4(41130:7?657,((,.+6<.
@M04650:207:000000000-C238N:1:1101:20417:2920 2:N:0:19
GGACTACCCGGGTATCTAATCCTGTTTGCTCCCCACGCTTTCGCACCTGAGCGTCAGTCTTTGTCCAGGGGGCCGCCTTCGCCACCGGTATTCCTCCAGATCTCTACGCATTTCACCGCTACACCTGGAATTCTACCCCCCTCTACAAGACTCTAGCCTGCCAGTTTCGAATGCAGTTCCCAGGTTGAGCCCGGGGATTTCACATCCGACTTGACAGACCGCCTGCGTGCGCTTTACGCCCAGTAATTCCGATTAACGCTTGCACCCTCCGTATTACCGCGGCTGCTGGCACGGAGTTAGC
+
CCCCCGGGGGGGGGGGGGGGGGGGGGGGGGGGGGGGGGGGGGGGGGGGGGGGGGGGGGGGGGGGGGGGGGGGGGGGGGGGGGGGGGGGGGGGGGGGGGGGGGGGGFGGGGGGGGGGGGGGGGGGGGGGGGGGGGGGGGGGGGGFFGFGFFGFGGGGGGGGGGGGGGGGGGGGGGGGGDFFGGGGGGDDFGFFEGGGGGGGGFGFFGGFFGGGFFGFF@GGBGB?049:0CFF9EF2??GGGFFFCFAFCFF06BDF7(,4(2C?GGFF<FFFFG7<FGB9>>BFFFBBFG:CB>062E<A<
@M04650:207:000000000-C238N:1:1101:18399:2922 2:N:0:19
GGACCACAGGGGTATCTAATCCTGTTTGCTCCCCTAGCTTTCGCACCTCAGCGTCAGTTTTGGCCCAGAAGGCTGCCTTCGCTATCGGTGTTCTTCCCAATATCTGCGCATTCCACCGCTACACTGGGAATTCCACCTTCCTCTACTAAACTCGAGCCTACCAGTTCGGAATCCGGCTGGGGGTTGAGCCCTCAGATTAGAGATTCCGCTTAATAGGCCGCCTACGCGCCCTTTACGCCCAATAAATCCGGATAACGCTTGCCCCCTACGTATTACCGCGCCCTCTGGCACGTAGTTGGCC
+
CCCCCGGGGGGGGGGGGGGGGGGGGGGGGGGGGGGGGGGGGGGGGGGGGGGGGFGGGGFGGGGGGGGFFGGGGGGGGGGGGGGDGGGGGGGGGGGGGDCGGFGGGCGGGGGGGFGGFGGDGGGFGGGGGFFGGGGGGGGGGGGFGG,EAFGFGEGEGGGCFFFGGGGGGGGGGCC>GGGDGEGGGGGGGGGGGGGGGGGGGFGFFGFFFD4*1=7CFF88>>@;DDB;()(-4<@AF?E5:?()*7-60<B0(8CDG91:0(*)9?9(11342@<<?*,4((((.87.)*.1.36(4+(,.
@M04650:207:000000000-C238N:1:1101:7846:2969 2:N:0:19
GGACTACTAGGGTATCTAATACTGTTCGCTCCCCATGCTTTCGCTCCTCAGCGTCAGTTGCGGCCCAGAGACCTGCCTTCGCCATCGGTGTTCCTCCTGATATCTGCGCATTCCACCGCTACACCAGGAATTCCAGTCTCCCCTACCGCACTCTAGTCTGCCCGTACCCGATGCAAGCTCAAGGTTGAGCCTTGAGTTTTCACACCAGACGCGACAAACCGCCTACGAGCTCTTTACGCCCAATAATTCCGGACCACGCTTGCGCCCTACGTATTACCGCGCCTGCTGTCGCGTAGTTAGC
+
CCCCCGGGGGDFFGGDAFGG,@ECCCFGGGGDF,6EEGDCGGGGGGEG:,EFGGGDGC<EFFCFGC>EFGGG,AFGGGGFGCFDGGFEFGFGGGFDEE8FCGAFACFC=CEEG9,AFGDDGGGGFCFG+?A,=FD<==,CEF8:DG8+@?=?CGGGGFFEA<8+3@>+@BECCFCFFG6@<FFB7,6D?8CFC6DCG7D7CAGAFC4A4*1/(/CCA1C*3<(,;F0=?G().+1-96C58(4(*2)6CFF;6B34C39:6:C6DG920((,)+.)374>(((-3873)+(*(-(--<)6.
@M04650:207:000000000-C238N:1:1101:21447:2970 2:N:0:19
GGACTACTGGGGTTTCTAATCCTGTTTGCTCCCCACGCTTTCGCGCATCAGCGTCAGTAATGTTCCAGCAGGTCGCCTTCGCAATGAGTATTCCTCTTGATCTCTACGGATTTTACCCCTACACCAAGAATTCCACCTACCTCTCCCACACTCTAGAAAAGCAGTTTCAAATGCAGTTCTGTAGTTAAGCTACAGGATTTCACATCTGACTTACTTTCCCGCCTACGCGCTCTTTACGCCCAGTGATTCCGAGTAACGCTTGCCCCCTCCGTATTACCGCGGCTTCTGGCACGGAGTTAGG
+
CCCCCGGGGGGGGGGGGGCFGGGFGGGGGGGGGGGGGGGGGGGGGGGGGFFGGGFGGGGGGGGGGGGGGGGGGGGGGGGGGGGEEGGGGGGGGGFGGGDFFFFFGGGGCFGGGGGCGGGFFGGGDGGDFGGGGGGFEFGGGGGFGGGGGGGFGGG8AFCFFF8FFG:DAECEGGGGGFCFAF;BDFGGGGGGGFFGGFF6FFGFFFG?CF7>CGGEFFFF>GAA9A>E9D@@FGFEFDEGG;FFG7E?GA8;;F7>G@0(6<3(0A>>:B023E?AFC:>FB9;((64)+,CBB1(-:)-(
@M04650:207:000000000-C238N:1:1101:13059:2979 2:N:0:19
GGACTACTCGGGGTTCTAATCCTGTTTGCTCCCCACGCTTTCGCACCTGAGCGTCAGTCTTTGTCCAGGGGGCCGCCTTCGCCACCGGTATTCCTCCAGATCTCTACGCATTTCACCGCTACACCTGGAATTCTACCCCCCTCTACAAGACTCTAGCCTGCCAGTTTCGAATGCAGTTCCCAGGTTGAGCCCGGGGATTTCACATCCGACTTGACAGACCGCCTGCGTGCGCTTTACGCCCACTACTTCCGATTAACGCTTGCACCCTCCGTATTACCGCGGCTGCTCGCACGGAGTTATC
+
CCCCCGGGGEEG+67FGGGGGGFGGGGGGGGGGGGGGGGGGGGGEGGGGFGGGGGGGFGGFGGGGGGFFGGGGBFGGGGGGGGGGGGGGGGGGGGGGGGCECGGGGGGGGGGGGGGGGGGGGGGGGGGGGGGGDFDCEFGGGEA9CFFCGGFGGGG9FGGC@AFFGF9:@CF9;FGFDFFCFFGGG6FGFFGGGDEC5:+::9A+*25(:D38FGFFFFF>C9?F@(7(C9B(C54=0;8C6(.9*).7?E<:>C4C0>:06*)0;:00<;2(;3.<:(-49;F>?))374>;096(*6).
@M04650:207:000000000-C238N:1:1101:19155:3084 2:N:0:19
GGACTACAAGGGTTTCTAATCCTGTTTGCTCCCCACGCTTTCGAGCCTCAGTCTCAGTTACAGGCCAGAGAGCCGCTTTCGCCACCGGTGTTCCTCCATATATCTACGCATTTCACCGCTACACATGGAATTCCACTCTCCTCCCCCGCACTCAAGTCTACCAGTTTCCAATGCATATAATGGTTGAGCCACTGCCTTTTACACCACCCTTAATAAACCACCTGCGCTCGCTTTTCGCCCAAAAAATCCGGACAACGCTCGGGACCTACGTCTTACCGCGGCTGCTGTCCCGTCGTTTGCC
+
CCCCCGGFAFGGGCFGGGGGGGGGGGGGGGGGGGFBCEEGGGGDEFCAC@<@,;C@6<FFGGGGGGE@@FGGCFCFB,A?C:F@FFCF:CFEAFAFGCGGFC9F,@F:748?FE9FGGC+>FFF,9=FEG?FFGFGC8DFGDD*16+18++<=,@,,@,EDFFD3EFFFCCD+:=2E+@,2,3EA+:6CFDFFE313<DG+@FF*3**0**395=+3.1;5D22()6261((/:*1.(;F:((,2>5(2).49@*()4(3(4)-CE2<7(..4*-6+*-24;1,2)).)34*3(44,*(--
@M04650:207:000000000-C238N:1:1101:12780:3184 2:N:0:19
GGACTACCGGGGTTTCTAATCCTGTTTGCTCCCCACGCTTTCGAGCCTCAGTGTCAGTTACAGGCCAGAGAGCCGCTTTCGCCACCGGTGTTCCTCCATATATCTACGCATTTCACCGCTACACATGGAATTCCACTCTCCTCTCCTGCACTCAAGTCTACCAGTTTCCAATGCATACAATGGTTGAGCCACTGCCTTTTACACCAGACTTAATAAACCACCTGCGCTCGCTTAACGCCCAATAAATCCGGACAACGCTCGGGACCTACGTATTACCGCGGCTGCTGACACGTAGTTAGCC
+
CCCCCGGGGFGGFGGGGGGGGGGGGGGGGGGGGGGGGGGGFGGGGGGGGGGGGGGGGGGGGGDDGGGGGGFGFGEDGEEEGGGGGGE+8@FFFGGGGGGGFFFGFGGGGGEGCEFGGGGGGEE89:A<FF<8FFGGGGGGGGGFGGGGFD8DDFGF;ADGGDEEFADFGGGGGGGGGGF,@FFFGGG66@B?6@FG>FFC+AGF5;;FBC9DEFF7=@6FFGBBD>=)6529=*+7>9ECGDFFD>CEF8)((.>?C2:3(-/3<C7??FF?FG2:@/491>9(4:7).35:((.(.+.).
@M04650:207:000000000-C238N:1:1101:7232:3328 2:N:0:19
GGACTACTAGGGTTTCTAATCCCGTTCGCTACCCTAGCTTTCGCACATGAGCGTCAGTCTTGTGCCAGGAAGCCGCCTTCGCCACTGGTGATCTTCCCGATATCTACGCATTTCACCGCTACACCGGGAGTTCCACTTCCCTCTCACATACTCTAGACTTACAGTATCAGATGTCTTACACAGGGTAAGCCCGTGCCTTTTACGTCTGACTTATTAGTCCGCCTGCGTGCGCGTTACGCCCAGTAATTCCGGACAACGCTTGCCCCCTACGTATTACCGCGGCTGCTGGCACGTAGGTGTC
+
CCCCCGGGGGEGFGGGGGGGGFFEGGGGGGGGGFGGGGF9EFGGGEGGGGGGGGGGDEFDEFFGCFGEGCFGFGECFEGGGGGGGGGGGGFFCEEE9EGGGGGGGGGGGGGGCGGGGGGGEDGGGDEG+7FGGF9<ADGGFCG*=FDCBECFGF;EEGGDEDAFGGGGDF9;?FGGGCEC7FFGG@CF,@C*@E**3=FCFC9@FD>ACDD+/+=FF?;C2?=DDFFFDGFF0:5(:3CFE(4.1;4):8)31@DFC704:?G?FGB118?<<EF)3:44(70--13:(:(+-4(.-<).)
@M04650:207:000000000-C238N:1:1101:24894:3344 2:N:0:19
GGACTACTCGGGTTTCTAATCCTGTTTGCTCCCCACGCTTTCGCACCTGAGCGTCAGTCTTCGTCCAGGGGGCCGCCTTCGCCACCGGTATTCCTCCAGATCTCTACGCATTTCACCGCTACACCTGGAATTCTACCCCCCTCTACGAGACTCTAGCCTGCCAGTTTCAAATGCAGTTCCCAGGTTAAGCCCGGGGATTTCACATCTGACTTAACAGACCGCCTGCGTGCGCTTTACGCCCAGTAATTCCGATTAACGCTTGCACCCTCCGTATTACCGCGGCTGCTGGCACGGAGTTAGC
+
CCCCCGGFDGGGGGGGGGGGGGGGGGGGGGGGGGGGGGGGGGGCCFGGGFGGGGGGGGFGFFFFGGGGGGGGFGEGGGGGCFGGGGGGGGGGGGGGFGFGC<=DFGFFGFGGGGGGFGGDGGGGGGGGFGGGGGGCGG+FGD>BCGFGGDGFGGADFCG6CGGCFG7EEDGCFGG7=BFFGG?GGGGGGGG>C5:EDGCECACFFGCFFGG7>7DGF;FF;G>18FFE(C>B>E3:B:>8C1:BGDAA76)4:5<<>66:?B32F6:?169(48:<F*,4966960)4?54+,-(-,C<24
@M04650:207:000000000-C238N:1:1101:19346:3390 2:N:0:19
GGACTACTGGGGTATCTAATCCCATTCGCTCCCCTAGCTTTCGTCTCTCAGTGTCAGTGTCGGCCCAGCAGAGTGCTTTCGCCGTTGGTGTTCTTTCCGATCTCTACGCATTTCACCGCTCCACCGGAAATTCCCTCTGCCCCTACCGTACTCCAGCTTGGTAGTTTCCACCGCCTGTCCAGGGTTGAGCCCTGGGATTTGACGGCGGACTTAAAAAGCCACCTACAGACGCTTTACGCCCAATCATTCCGGATAACGCTTGCATCCTCTGTATTACCGCGGCTGCTGGCACAGAGTTAGC
+
CCCCCGGGGGGGGGGGGGGGGGGGGGGGGGGGGGGGGGGGGGGFGGGGGGGFGGGGGGGGGGGGGGGGGGGGGGGGGGGGGGGGGGGGGGGGGGGGGGGGGGGGGFGGGGGGGGGGGGGGGGGGGGGGG7FGGGGGGGGGGGGFGGGGGGGFGFFFGGGGGGGGGGGGGFGGGGGGGGGGGGGGGGGGGFGG?FGGFGGGGFGEFGGFFGGDEFGGFDG<@FDDEFFFFFFFFGFBFFDGG?:BGGFBGFFBFFGFG?0(3?G)0@?2<6><ACAFFDFBF>FFF:>?FG?C<7(86C9<4
@M04650:207:000000000-C238N:1:1101:23177:3419 2:N:0:19
GGACTACAAGGGTATCTAATCCTGTTTGATCCCCACGCTTTCGCACATCAGCGTCAGTTACAGACCAGAAAGTCGCCTTCGCCACTGGTGTTCCTCCATATCTCTGCGCATTTCACCGCTACACATGGAATTCCACTTTCCTCTTCTGCACTCAAGTTTTCCAGTTTCCAATGACCCTCCACGGTTGAGCCGTGGGCTTTCACATCAGACTTAAAAAACCGCCTACGCGCGCTTTACGCCCAATAATTCCGGATAACGCTTGCCACCTACGTATTACCGCGGCTGCGTGCACGTAGTTATC
+
CCCCCGGGCFGGGGFGGGGGGGFGFGGGGGGGGGGGGGDGGGGFGGGGGGGEGGGCFFGGF9FGGGGGGGGGGGGGGGGGGEGEFFGGGGGGGGGGGGGGGGCFCGFDFGGGGGGGGGGGGGGGGGGGGGGGGGFFGGFFGGGFGGGGGAFFFFGF9EFDFGGGGGGFCFFFGFGGGFGCFGGEFGGGGGGGEDGGGGGGGFGFFG7A@GGCEG7=F28>>DF?DF=BF<9@0:FCFFGGGF1@GF?>C4?>:>797:BB:<C?7C:08?B<><?AGG<>419;B6(-4E(<:4:B?G2))
@M04650:207:000000000-C238N:1:1101:24167:3436 2:N:0:19
GGACTACCGGGGTTTCTAATCCTGTTTGCTCCCCACGCTTTCGCACCTCAGCGTCAGTAATGGTCCAGTGAGCCGCCTTCGCCACTGGTGTTCCTCCGAATATCTACGAATTTCACCTCTACACTCGGAATTCCACTCACCTCTACCATACTCAAGACTTCCAGTATCAAAGGCAGTTCCGGGGTTGAGCCCCGGGATTTCACCCCTGACTTAACAGTCCGCCTACGTGCGCTTTACGCCCAGTAAATCCGAACAACGCTAGCCCCCTTCGTATTACCGCGGCTGCTGGCACGGAGTTAGC
+
CCCCCGGGGGGGGGGGGGGGGGGGGGGGGGGGGGGGGGGGGGGGGGCGGGGGGGGGGGGGGGGGGGGGGFFGGGGGGGGGGGGGGGGGGGGGGGGGGGGGGFFGGGGGFGGGGGGGGGGFFGGGFGGGGGGGGGGGGD@GGGGFFGGGGFGFGG8FGFFFGGGGGGGGGGDA?FFEGGGGGCEGGGGGGGGGGGEG>DDGGFG=AGGFFGGGFG+=FCGG;G@?FF;;8FBF>GFFFFGEGFF7F7<A7@F02BGFG0;BFBGFCG0;(4:?0A:BGGBFFFFF>(44(A?F?>F>:C)6-
@M04650:207:000000000-C238N:1:1101:13484:3450 2:N:0:19
GGACTACTCGGGTATCTAATCCTGTTTGCTCCCCACGCTTTCGCATCTGAGCGTCAGTCTTTGTCCAGGGGGCCGCCTTCGCCACCGGTATTCCTCCAGATCTCTACGCATTTCACCGCTACACCTGGAATTCTACCCCCCTCTACAAGACTCTAGCTTGCCAGTTTCAAATGCAGTTCCCAAGTTAAGCTCGGGGATTTCACATCTGACTTAACAAACCGCCTGCGTGCGCTTTACGCCCAGTAATTCCGATTAACGCTTGCACCCTCCGTATTACCGCGGCTGCTGTCACGGAGTTAGC
+
CCCCCGGGGGGGGGGGGGGGGGGGGGGGGGGGEFGGGGGGGGGGG:FGG9CFGGGGEGGGFFGGGGGGFGGDGGGGGGGGGGGGGFGGGEGGFGGGGDFEGFGGGGGGGGFGGGGGGGGGGGGGF8FFFGGGGGGGG,@FECGFFEFDDFGFGGCE9CGC8FFGFFGGG=EGCFGGGGFGCFGGFGG:EE@FGGCE)?FGGAE8+;C:CGCF48DFF(85>:>?<FF>@G>6915>@?C8C?BFG:>)0@4(4)CBG66???F7FGF6?F><(:,69>(4(,-(410:)<<F662(3E4).
@M04650:207:000000000-C238N:1:1101:11494:3457 2:N:0:19
GGACTACCAGGGTTTCTAATCCTGTTTGCTCCCCACGCTTTCGCACCTGAGCGTCAGTCTTTGTCCAGGGGGCCGCCTTCGCCACCGGTATTCCTCCAGATCTCTACGCATTTCACCGCTACACCTGGAATTCTACCCCCCTCTACAAGACTCTAGCCTGCCAGTTTCGAATGCAGTTCCCAGGTTGAGCCCGGGGCTTTCACATCCGACTTAACAAACCGCCTGCGTGCGCTTTACGCCCAGTAATTCCGATTAACGCTTGCACCCTCCGTATTACCGCGGCTGCTGGCACGGAGTTAGC
+
CCCCCGGGGGGGGGGGGGGGGGGGGGGGGGGGGGGGGGGGGGGGGGGGGGFGGGGGGGGGGGGGGGGGGCEEGGGGGGGGGGGGGGGGGGGGGGGGGGG9DGGGGGGGGGCGGGGGGGGGEGGGGGGGG8FGGGCFAFEGGGGFGGFGC,DAGGGGGGGGGGGGGGGGGGGGGGGGGGGGGGGGGGGGGGGGGDGG)?G?GFGF6CDB;GDG3@FGF?GC0>;<6:>B179>FDF2FBGCEF(,**-6*962(77<G<BB1:F?GG<?:<61<F?>GD?F9B>>>1>:(*(<(439?GA<<
@M04650:207:000000000-C238N:1:1101:16073:3597 2:N:0:19
GGACTACACGGGTATCTAATCCCGTTCGCTACCCTAGCTTTCGCACATGAGCGTCAGTCTTGTGCCAGGAAGCCGCCTTCGCCACTGGTGTTCTTCCCGATATCTACGCATTTCACCGCTACACCGGGAGTTCCACTTCCCTCTCACATACTCTAGACTTACAGTATCAGATGTCTTACACAGGGTAAGCCCGTGCCTTTTACGTCTGACTTATTAGTCCGCCTGCGTGCGCTTTACGCCCAGTAATTCCGGACAACTCTTGCCCCCTACTTATTACCGCGGCTGCTGGCACGTCGTTTGC
+
CCCCCGGGGGGGGGGGGGGGGGGGGGGGGGGGGGGGGGGGGGGGGGGGGGGGGGGGGFGGGGGGGGGGGGGGGGGDGGGGGGGGGGGGGGGGGGGGGGGGGGGGGGGGGGG:FGGGGGGGGGGGGGGGCEEDGGGGGFGGGGGFGGGGGFGFGGFGFCFGGGGGGGGGGGGGGGGCFGGGGGGG7FFGCCFGG>*;DFFGGFGFFGGFEGCFEFG7@@CF@D>DDFBE<GF@97>;F?GGG;0;CG9:7@?>,57?F4-6437:DG9621))6CA<@C(4(40((,4:2C7C1<(49>40)
@M04650:207:000000000-C238N:1:1101:13577:3619 2:N:0:19
GGACTACTGGGGTTTCTAATCCTGTTTGCTCCCCACGCTTTCGAGCCTCAGTGTCAGTTACAGGCCAGAGAGCCGCTTTCGCCACCGGTGTTCCTCCATATATCTACGCATTTCACCGCTACACATGGAATTCCACTCTCCTCTCCTGCACTCAAGTCTACCAGTTTCCAATGCATACAATGGTTGAGCCACTGCCTTTTACACCAGACTTAATAAACCACCTGCGCTCGCTTTACGCCCAATAAATCCGGACAACGCTCGGCACCTACGTATTACCGCGGGTGCTGGCACGTAGTTAGCC
+
CCCCCFGGGGGGEGGGGFGGFGGGGFGGGGGGGGGGGGGCGFGGGGGGGGGGGGGGGGGGGGGFGGGGGGGGGGGGGGGGGGGGGGGGFGGGFGGGGC<FEGGGGGGFGGGEFGGGGGGGGGGGGGGGGEFFGGGFGGGGFCGFGCGFFGGFGGFFFAFFFGGGFFGFFGGFGGGGGGGGFFDFFGGGGFCCGGGFFGGGGF;*99F9CAFCEGGG>*@C=DFFFEF>ADF@=FFCFFGGGFD;DF<C6>>D>EGDG>0(-4*-9;0:(18?BDF>:*-4-(,-2-6.:>4C026(6+.55
@M04650:207:000000000-C238N:1:1101:7185:3696 2:N:0:19
GGACTACTAGGGTATCTAATCCTGTTTGCTCCCCACGCTTTCGAGCCTCAGTGTCAGTTACAGGCCAGAGAGCCGCTTTCGCCACCGGTGTTCCTCCATATATCTACGCATTTCACCGCTACACATGGAATTCCACTCTCCTCTCCTGCACTCAAGTCTACCAGTTTCCAATGCATACAATGGTTGAGCCACTGCCTTTTACACCAGACTTAATAAACCACCTGCGCTCGCTTTACGCCCAATAAATCCGGACAACGCTCGGGACCTACGTATTCCCGCGTCTGCTGGCACGTAGTTTGCC
+
CCCCCGGGGGGGGGGGGGGGGGGGGGGGGGGGGGGGGGGGGGGGGGGGGFGGGGGGGGGGGGFGGGGGGGGGGGGGGGGGEGGGGGGGGGGGGGGGGGGGGGGGGGGGGGGGGGGGGGGGEE9FGFCGFBFFGGGGFGGGGGGFGGG8<FGFFDFFGGFGGGFGFFFFCFGF?FGGGG?FGG8EGGFECGGGG6CGFGFGGFFAACCCCD;CEGGGFF6FBD@;BFA::C>@BF8C49E:F9:3;>56FF:3@EC;C9(61(92<54<??<<)3)63929(((-6-4,8*4:8((46+.-5
@M04650:207:000000000-C238N:1:1101:12547:3698 2:N:0:19
GGACTACCGGGGTTTCTAATCCTGTTTGCTCCCCACGCTTTCGCACCTGAGCGTCAATCTTAGCATAGGTAGCTGCCTTCGCCTTTGGTGTTCCTTCCCATATCTATGCATTCCACCGCTACACAGGAAATTCCACTACCTTCCCCTAGATTCCAGTCTATCGGTTCCGAGCGCGTTCCCAAAGTTGAGCCTGGGTCTTTCACACTCGGCCTAATAAACCGCCTACACGCCCTTTACGCCCAGTAATTCCGAGCAACGCTCGCCCCTTACGTATTACCGCGGCTGCGGGCACGTAATTGGC
+
CCCCCGGGGGGG:FEGGFGGGGGGGGGGGGGGGCFGGG@FGCFCFE:FFFFFECGCEAEFFFFGAFGGGGGGGGFECFAFF@FGGGGG8<=7@F;EF,BEFFGGGGFEFGGGGFFEAFDC@:EFFGF,FF?FD9AFGG8FGF8:@8DFADEDGCFFFD,E896@FEEG6EE+C@>EE7CGGGFDGGGAEGFG9CFC>FBF76?A*;C?=7973D+=FFCC>D97<=EFFC?60:A>@@GGG6;;7F):F4?:23C3*--(,(9(3?:(.((3)345<C64>6>BB?199*,244((2:)5,
@M04650:207:000000000-C238N:1:1101:21075:3735 2:N:0:19
GGACTACACGGGTTTCTAATCCTGTTTGCTCCCCACGCTTTCGCACCTGAGCGTCAGTCTTTGTCCAGGGGGCCGCCTTCGCCACCGGTATTCCTCCAGATCTCTACGCATTTCACCGCTACACCTGGAATTCTACCCCCCTCTACAAGACTCTAGCCTGCCAGTTTCGAATGCAGTTCCCAGGTTGAGCCCGGGGATTTCACATCCGACTTGACAGACCGCCTGCGTGCGCTTTACGCCCAGTAATTCCGATTAACGCTTGCACCCTCCGTATTACCGCGGCTGCTGGCACGGAGTTAGC
+
BC<@CFGGGGGGGGGGGGDGGGGGFGGGGGGGGGGGGGGEGG@EGGEGFGGGGGGDGEFGGCEFGGCFCGGGGGGGGGEGGGGGGGGGGEFFGGGGGGFDFGGGGFGGF+BCFGGGGGGGGGGGG8FFGGGGGGGGGGGGEGGBFDFFCFF8DGFFGGGGGGGFCGGGG*@3;FFEFGGCCBFFFCD89DFFEGGGDDG6>=EFFCDB<CDGEGFGFFGGFGF?BFF>(7>>>5>A=?CGG<<?70<<GFFFB)94>:>:08F2DF??BBB??FFAGF669;B190),4E?F((((-*)..
@M04650:207:000000000-C238N:1:1101:21468:3808 2:N:0:19
GGACTACTCGGGTATCTAATCCTGTTTGCTCCCCACGCTTTCGCGCATCAGCGTCAGTAATGTTCCAGCAGGTCGCCTTCGCAATGAGTATTCCTCTTGATCTCTACGGATTTTACCCCTACACCAAGAATTCCACCTACCTCTCCCACACTCTAGAAAAGCAGTTTCAAATGCAGTTCTGTAGTTAAGCTACAGGATTTCACATCTGACTTACTTTCCCGCCTACGCGCTCTTTACGCCCAGTGATTCCGAGTAACGCTTGCACCCTCCTTATTACCGCGGCTGCTGGCACGGAGTTAGC
+
CCCCCGGGGGGGGGGGGGGGGGGGGGGGGGGGGGGGGGGGGGGGGGGGGGGGGGGGGGGGGGGGGGGGGGGGGGGGGGGGGGGGGGGGGGGGGGGGGGGGGGGGGGGGGGEEFGGGGGGGGGGGGGFGGGGGGGGGGGGGG6EFGFGGGGGFGGGGFGGGGGGGGDEGGGGGFGGGGGAGGGGGGGGGGGGGGGGGGGGFGFGFFGGFFG7CCGGGAEGGFGFFFF=EFGBFBGFFFFGGGFFFGFFFGF4;@FGFFDB62?:)8E@;B:(.6C<)<D<F9>F>>FFF:E?FFF19:8696
@M04650:207:000000000-C238N:1:1101:16094:3834 2:N:0:19
GGACTACAGGGGTTTCTAATCCTGTTTGCTCCCCACGCTTTCGCGCATCAGCGTCAGTAATGTTCCAGCAGGTCGCCTTCGCAATGAGTATTCCTCTTGATCTCTACGGATTTTACCCCTACACCAAGAATTCCACCTACCTCTCCCACACTCTAGAAAAGCAGTTTCAAATGCAGTTCTGTAGTTAAGCTACAGGATTTCACATCTGACTTACTTTCCCGCCTACGCGCTCTTTACGCCCAGTGATTCCGAGTAACGCTTGCACCCTCCGTATTACCGCGGCTGCTGGCACGGAGTTAGC
+
CCCCCGGGGGGGGGGGGGGGGGGGGGGGGGGGGGGGGGGGGGGGGGDGGGGGGGGGGGGGGGGGGGGGGGGGGGGGGGGGGGGGGGGGGGGGGGGGGDGGGGGGGGGGGEFGGGGGGGGGGGGGGGFGGGGGGGGGGGGCGGGFGFGGF>EFGGGGGGGGGGGGFGGGGGFGGGGGGGGGGGGFFGGGGGGDGGGGGFGGGFGFFGGFFGGGFGGGFFFGDGBFAFAB>GFFFGF4B2CEGFD;FGCCCAFDFFGFGF>@;<C<FF<:B49?:=>>GC:BFFF9B62>0C(<07902;)<4
@M04650:207:000000000-C238N:1:1101:22148:3953 2:N:0:19
GGACTACTGGGGTATCTAATCCTGTTTGCTCACCACGCTTTCGCACCTGAGCGTCAGTCTTTGTCCAGGGGGCCGCCTTCGCCACCGGTATTCCTCCAGATCTCTACGCATTTCACCGCTACACCTGGAATTCTACCCCCCTCTACAAGACTCTAGCCTGCCAGTTTCGAATGCAGTTCCCAGGTTAAGCCCGGGGATTTCACATCCGACTTGACAGACCGCCTGCGTGCGCTTTACGCCCAGTAATTCCGCTTCACGCTTGCACCCTCCGTATTACCGCGGCTGCTGGCCCGGAGTTAGC
+
CCCCCFGFEGGGGGFGGGGGGGGGGGGGGGG,FFGGGGDFFGGGGGGFGA<CFGGGGEFFGFGGGGGGGGGGGGGGGGGGF7FGGGGGGGGGGGGFGGGFFGGGGGGGGGGFGDGGGEEGGGGGCGG88FAFGGGDGGG>CGGFDFG?<?F8FCAEFFFGGGGGGGFG8FGGGGFCCGGGGGGGFGGGFGF7EGGGGDFGGFGFFGGF?GDGF>DGFFGGFG@@?FFF:C>69EF>F:E5C?:>F79AG??18>*601:?BBG2DC6:<:9?B;>9F7(-30660:)).C(:,((-4*4>6
@M04650:207:000000000-C238N:1:1101:18875:4065 2:N:0:19
GGACTACTGGGGTTTCTAATCCTGTTTGCTCCCCACGCTTTCGCACCTGAGCGTCAGTCTTTGTCCAGGGGGCCGCCTTCGCCACCGGTATTCCTCCAGATCTCTACGCATTTCACCGCTACACCTGGAATTCTACCCCCCTCTACAAGACTCTAGCCGGCCAGTTTCGAATGCAGTTCCCAGGTTGAGCCCGGGGATTTCACATCCGACTTGACAGACCGCCTGCGTGCGCTTGACGCCCAGTAATTCCGGATAACGCTTGCCACCTACGTATTACCGCGGCTGCTGGCACGTAGTTAGG
+
CCCCCGFFECFGFECFFGGGFGGGGGGGFBECFGGGGGFGGGGGGEGFGFGFCCFEGCED<FFFAFFFGGGGDGGGFE7FFEGEGGGGGGGCFCGGFGGGDGCFDEDA@@+8EFFBAFEDGFGG:EEF8BFCDGGGGGFGGGGDFFGGGGGFG9EFFG+@EFEF>DCGBFF;D,,=<CFCEFFGFFGGGFCEGGGGGGC@FAGF6C5:?CC*;DFCA@FFBGFFBF4727;>(C)46?CCE11:C:))09F>?57AC<6<FBG:DF:1>BF0<@(6<>8>91(,3:?F0*4C?:?B2:46(
@M04650:207:000000000-C238N:1:1101:16663:4113 2:N:0:19
GGACTACACGGGTATCTAATCCTGTTTGCTCCCCACGCTTTCGAGCCTCAGTGTCAGTTACAGGCCAGAGAGCCGCTTTCGCCACCGGTATTCCTCCAGATCTCTACGCATTTCACCGCTACACCTGGAATTCTACCCCCCTCTACGAGACTCTAGCCTGCCAGTTTCGAATGCAGTTCCCAGGTTGAGCCCGGGGATTTCACATCCGACTTGACAGACCGCCTGCGTGCGCTTTACGCCCAGTAATTCCGATTAACGCTTGCACCCTCCGTATTACCGCGGCTGCTGGCACGGAGTTAGC
+
CCCCCGGGGGGGGGGGGGGGGGGGFGGGGGGGGGGGGGGGGGGGGGGGGGGGGGGGGGFGGGGGGGGGGGGGGGGGGGGGGGGGGGGGGGGGGGGGGGGGGGGGGGGGGGGGGGGGGGGGGGGGGGGGGGGGGGGGGGGGGGGFGGGGGGGFGGGGGGGFFGGGGGGGEFGCC>FGGFGGGFFGGCCFGFGGGGGG4CEGGFGFFCDEFGDDEGGGA@GF><6;?FFF6CBF0CFFFFGGG?B:FD4:FFFBFFGF7(41??G>GGF?B?BFFF04<:<>>F>16:?F7*0<?09;BGFA-
@M04650:207:000000000-C238N:1:1101:20193:4127 2:N:0:19
GGACTACCGGGGTTTCTAATCCTGTTTGCTCCCCACGCTTTCGAGCCTCAGTGTCAGTTACAGGCCAGAGAGCCGCTTTCGCCACCGGTGTTCCTCCATATATCTACGCATTTCACCGCTACACATGGAATTCCACTCTCCTCTCCTGCACTCAAGTCTACCAGTTTCCAATGCATACAATGGTTGAGCCACTGCCTTTTACACCAGACTTAATAAACCACCTGCGCTCGCTTTACGCCCAATAAATCCGGACAACGCTCGGGACCTACGTATTACCGCGCCTGCTGGCACGTAGTTAGCC
+
CCCCCGGGGGGGGGGGGGGGGGGGGGGGGGGGGGGGGGGGGGGGGGGGGGGEFGGGGGGGGGGGGGGGGFGGGGGG>FGGGGGGGGGGGEGGGGFGGGGGGGGGGGGGGGGGGGGGGGGGGGGGFGGGFDGGGGGGGGDGGGGFGGGGGGGFGFFG=DDGGGGGFGGGGGGFGGGFGGGFFGGGGGFGGGFGGC?FFFFGCAFFFFF5CFDGFGGGFFGGBG@@DB>)5):@BF=C:;GGG(33:FCCFB38@FCDGF66(2<6DGF2:?:?<F<ACC2>(2(8<()31:<E(1(3<@:<2
@M04650:207:000000000-C238N:1:1101:25145:4137 2:N:0:19
GGACTACCCGGGTATCTAATCCTGTTTGCTCCCCACGCTTTCGCACCTGAGCGTCAGTCTTCGTCCAGGGGGCCGCCTTCGCCACCGGTATTCCTCCAGATCTCTACGCATTTCACCGCTACACCGGGAATTCTACCCACCTCTACAAGACTCTAGCCTGCCAGTTTCGAATGCAGTTCCCAGGTTGAGCCCGGGGATTTCACATCCGACTTGACAGACCGCCTGCGTGCGCTTTACGCCCAGTAATTCCGATTAACGCTTGCACCCTCCGTGTTACCGCGGCTGCGGGCACGGAGTTAGC
+
CCCCCFGCFGGGGGGGGGGGGGGGGGGGGGGGGGGGGGGGGGGGGGEFFFGGGGGGGGGGGGGGGGGGGGGGGGGGGGGGGGGGGFGGGGGGGGGGGGFGGGGGCF,AFEFGGGGGFCEDEGGGG+@FFGGGGGGGGF,@EGGFGGGGGGGFFAF,=DFGGGGGGCFGGC,D>C?<DFCGGFGGGGGGCECGGDGG33F6@:CFADFE0DDG37FCF(CGFGB1:>9>1D9BBCFFFBGGGBBFFGFFF=F?0>34*49:8(><=*3-,,4:(;1:C*,3((49>1((-*-C1(49:F2<6
@M04650:207:000000000-C238N:1:1101:17356:4143 2:N:0:19
GGACTACCGGGGTTTCTAATCCTGTTTGCTCCCCACGCTTTCGCACCTGAGCGTCAGTCTTCGTCCAGGGGGCCGCCTTCGCCACCGGTATTCCTCCAGATCTCTACGCATTTCACCGCTACACCTGGAATTCTACCCCCCTCTACGAGACTCTAGCCTGCCAGTTTCAAATGCAGTTCCCAGGTTAAGCCCGGGGATTTCACATCTGACTTAACAGACCGCCTGCGTGCGCTTTACGCCCAGTAATTCCCATTACCCCCTGCACCCTCCGTATTACCGCGGCTGCTTGCCCGGATTTCGC
+
<CCCC8EEGGGGGGGGGFGFGGFGGGGGGGGGGGGGGGGGGDGEGGGGG<CFEGGGG@FG9FDGGGGGG7CFGEGGGGGGFGGGEGGDGDDEFFGGGGFGFEGGGDFGGG>FGFGGG7>?EEGGGGGFGBDAEFGDFDFEEGGFGGFD+*>*D9EFFGGGGGGF>DFFGCEFFGCGGGGGG94CBFFEGGGF5CE*C<FFGFGFFFFFCFF=97C+;@EG1>>:6F07(949273>B0AEG?FBGC<<FF*)6=F2*(,(449(7C?(3:>B1C:<G*(,-(-1(4>42/(2(,-((<)44
@M04650:207:000000000-C238N:1:1101:10577:4143 2:N:0:19
GGACTACAGGGGTTTCTAATCCTGTTTGCTCCCCACGCTTTCGCACCTCAGCGTCAGTAATGGTCCAGTGAGCCGCCTTCGCCACTGGTGTTCCTCCGAATATCTACGAATTTCACCTCTACACTCGGAATTCCACTCACCTCTACCATACTCAAGACTTCCAGTATCAAAGGCAGTTCCGGGGTGGAGCCCCGGGATTTCACCCCTGACTTAAAAGTCCGCATACGTGCGCGTTACGCCCAGTAATTCCGGAAAACGCTTGCCCCCTACGTATTACCGCGGCGGCTGACACGTCGTTTAC
+
CCCCCGGGGGEGG7FG9CFGGFFGGGGGGGCDEFFGGGGGGGGGGGGGFGGFGFEFFFGCEFGFGGGGGGGGGGGGGDDGGGCFGDGGGGGGGGGGGGGGGGGGGGAFEF8DFG9FGGGGGGG84,DFGC?EGGFEEFGGCDE5FFGGF?8+@FGGGGDGGGDFA;8BD@FGGGFGCDADCFGGC+@8@EC:EC>C4;@CGFGF45<A:FG7C@FGF=,45>(//*/A;<@6(=50:288881,:7));9?04)949;93:87(2/3(((3239:)0:--3;;(((,-(2)31.((-;((-
@M04650:207:000000000-C238N:1:1101:21561:4147 2:N:0:19
GGACTACAGGGGTTTCTAATCCTGTTTGCTCCCCACGCTTTCGAGCCTCAGTGTCAGTTACAGGCCAGAGAGCCGCTTTCGCCACCGGTGTTCCTCCATATATCTACGCATTTCACCGCTACACATGGAATTCCACTCTCCTCTCCTGCACTCAAGTCTACCAGTTTCCAATGCATACACTGGTTGAGCCACTGCCTTTTACACCAGACTTAATAAACCACCTGCGCCCGCTTTACGCCCAATAAATCCGGACAACGCTCGGGACCTACGTACTACCGCGGCTGCTGGCACGTAGTTAACC
+
CCCCCGGGGGGGGGGGGGGGGGGGGGGGGGGGGGDCGGGFGGG@EEGGGGGFGGGGGGGFG9EFGGGGCFFGGGGG7FFGGGGGFFGGCGGGGGGGGCAFGFFGGGGGGGFGGGGGGGGGGGGG9AFGFFGGGGGGGGFGGGGFCGDFEGGFG8EG@AED=FFFCFGGGGCFGGGG8F,,7FDDGGGGGG87,@,@9FFG+8,AFFFA>7@8ACFGA@C9=GD4)*)*/222>566)(=FC03)>7??G>3(15F@C(((-3)4);.)541)(;4<F59196((,.84:*.:2(((.0)-.
@M04650:207:000000000-C238N:1:1101:9678:4179 2:N:0:19
GGACTACACGGGTATCTAATCCTGTTTGCTCCCCACGCTTTCGCGCCTCAGCGTCAGTAATGTTCCAGCAGGTCGCCTTCGCAATGAGTATTCCTCTTGATCTCTACGGATTTTACCCCTACACCAAGAATTCCACCTACCTCTCCCACACTCTAGAAAAGCAGTTTCAAATGCAGTTCTGTAGTTAAGCTACAGGATTTCACATCTGACTTACTTTCCCGCCTACGCGCTCTTTACGCCCAGTAATTCCGAGTAACGCTTGCACCCTCCGTATTACCGCGGCTGCTGGCACGGAGTTAGC
+
CCCCCGGGCFGGGGGGGGGGGGGGGGGGGGGGGGGGGGGGGGGGGG+@FGGGGEGGGGGEEF6CFGGGF@,BCFGGGGGGGGGG,<?FGEFGGGGGDDFGGCFGGAFFCGGDG<FFCFFGGGGGGG<EGGGGGGFF8>DGF+9D?FF?<>CDC,CE9D,,,>@FGACGAFGFFFGGG=F8FF;EFGGGGG9A@,@CCDGG?CC9+CF+CFC2*=B2+*ECAGA229A>AG262?BCC@GGGFFF+2<?FFA;BFFEG?9<(61/8C;;??6:?G0<F>:09>B00:).:EFFBF0;<6)6-
@M04650:207:000000000-C238N:1:1101:10040:4182 2:N:0:19
GGACTACTGGGGTATCTAATCCTGTTTGCTCCCCACGCTTTCGTGACTCAGCGTCAGTTACAGTCCAGCAAGCCGCCTTCGCCACTGGTGTTCTTCCTAATATCTACGCATTTCACCGCTACACTAGGAATTCCGCTTGCCTCTCCTGCACTCAAGACTAGCAGTTTCTTATGCATACTCGGGGTTAAGCCCCGGTCTTTCACATATGACTTGCCTGTCCGCCTACTCACCCTTTACACCCAGTAATTCCGGATAACGCTTGCCCCCTACGTTTTACCGCGGCTGCTGGCACGTAGTTAGC
+
CCCCCGGGGGGGGGGGGGGGGGGGGGGGGGFGGGGGGGGGGGGGGEFGGGGGGGGGGFGGCGGGGGGGGGFGGGGGGGGGGFFEGGGGGGGGGGGGGGGGGGGFFGAEEEGGGGGGGGGGGGGG;EFGGGGCFCDGEC+DFCFF8EGGFGFFG,EFFGGGGGGGGCGGGGG9DGGGGGGGGGGGGGGCGGGGGG>CDCGGGFG>98EFEFGC3CFFFBGGFG@F@F:F:?BD>FF=FFDFFFFFGGF?GFFBDEDEF738D174*C>6??141;?<FF?6(49;08:7?GFGFF:3<GFF6
@M04650:207:000000000-C238N:1:1101:15211:4270 2:N:0:19
GGACTACCGGGGTATCTAATCCTGTTTGCTCCCCACGCTTTCGCACCTGAGCGTCAGTCTCCGTCCAGGGGGCCGCCTTCGCCACCGGTATTCCTCCAGATCTCTACGCATTTCACCGCTACACCTGGAATTCTACCCTCCTCTACGACACTCCAGCCTGCCAGTTTCAAATGCAGTTCCCAGGTTAAGCCCGGGGATTTCACATCTGACTTAACAGACCGCCTGCGTTCGCTTTACGCCCAGTAATTCCGGTTAACGCTTGCACCCTCCGCATTACCGCGGCTGCTGGCACGTAGTTAGC
+
CCCCCFGF+CFGF,FGGFDFGGGFGFGGFG,F8@FFGE,FDEG,@CFG8C<FGGGGGFF,,:@CFGGGEF:FFEFB:FCF@FEG><CEC=+BEFGGGG<FA<@FGGGGGG@?FFFCGEGCEEGF,DFFFGFGFA;FFF,@EGGF=FC7+1@:D,>D,DF:EFCGCGGF;EGFF,,,5=FFCAFFGGGGGGG5EGGG33FFCFCF6D1;<D>77@:FFFFGFG0:BF>),/39(:>A=:EE5:08>*:<FF?(,05<F016((78DGB((3(((*-6C710(,0(,320:C:F6((((<::.
@M04650:207:000000000-C238N:1:1101:10598:4296 2:N:0:19
GGACTACTAGGGTTTCTAATCCTGTTTGCTCCCCACGCTTTCGCACCTCAGCGTCAGTAATGGACCAGTGAGCCGCCTTCGCCACTGGTGTTCCTCCGAATATCTACGAATTTTACCTCTACACTCGGAATTCCACTCACCTCTTCCATACTCAAGACATCCAGTATCAAAGGCAGTTCCAGGGTTGAGCCCTGGGATTTCACCTCTGACTTAAATATCCGCCTACATGCGCTTTACGCCCAGTAAATCCGAACAAAGCTAGCCCCCTTCGTATTACCGCGGCTGCTGGCACGAAGTTAGC
+
CCCCCGGGGFGGGGGGGGGGGGGGGGGGGGGGGGGGFGGGGGGGGGGGDGGGG:FGGGGGGGGGGGGGGGGGGGGGGGGGFGG@FGGGGGGGGGGGGGGGGGGGFGFGGGGGFDEFGGGFGGGGDGFEFGFGGGGGGGGGGGCFCFGGGGGF?;@8E?8EG,=?FFFGGGGGFDGGGC,==FGCFFEFGGFFCGGGCGEFFCFFFGFF5FFGEGGFFCGG=FAFF>;C6F9)2EF=A>EFG=(;CDC7:F5@DFGF*3:)77C@GGB>@D028G:>EG8(1(130:745*(24?>:(<:44
@M04650:207:000000000-C238N:1:1101:22625:4298 2:N:0:19
GGACTACTGGGGTTTCTAATCCTGTTTGCTCCCCACGCTTTCGCACCTGAGCGTCAGTCTTCGTCCAGGGGGCCGCCTTCGCCACCGGTATTCCTCCAGATCTCTACGCATTTCACCGCTACACCTGGAATTCTACCCCCCTCTACGAGACTCTAGCCTGCCAGTTTCGAATGCAGTTCCCAGGTTGAGCCCGGGGATTTCACATCCGACTTGACAGACCGCCTGCGTGCGCTTTACGCCCAGTAATTCCGCTTAACGCTTGCACCCTCCGTATTACCGCGGCTGCTGGCCCGGAGTTACC
+
CCCCCGGGFGGGGGGGGGGGGGGGGGGGGGGGGGGGGGGGGGGGGGGGGGGGGGGGGGGGGGGGGGGGGGGGGGGGGGGGGGGGGGGEFGGGGGGGGGGFGGGGGGGGGGGGGGGGGGGGGGGGGFGGGGGGGGGGGGGGGGGFGGGCFGGFGGGGCFGGGGFCFGGGDFGGCFGCDGGGGGFCGF8FCEGGGDGG:DFGGFGAFGGFFGGGAFDFF@FDBG>??FFFBGF6(A>9B?DGG(237::9D?4(-8D2F09<BBC)2C?1:?((,A:2F70;99>>1:)4(2.C962(-@42-
@M04650:207:000000000-C238N:1:1101:13914:4343 2:N:0:19
GGACTACCGGGGTTTCTAATCCCGTTCGCTACCCTAGCTTTCGCACATGAGCGTCAGTCTTGTGCCAGGAAGCCGCCTTCGCCACTGGTGTTCTTCCCGATATCTACGCATTTCACCGCTACACCGGGAGTTCCACTTCCCTCTCACATACTCTAGACTTACAGTATCAGATGTCTTACACAGGGTAAGCCCGTGCCTTTTACGTCTGACTTATTAGTCCGCCTGCGTGCGCTTTACGCCCAGTAATTCCGGACAACGCTTGCTCCCTACGTATTACCGCGGCTGCTGGCACGTAGTTCGC
+
CCCCCGGGGGGGGGGGGGGGGGGGGGGGGGGGGGGFGGGGGGGGGGGGGGGGGGGGGGGGGEGGGGGGFGGGGGGGGGGGGGGDGGGG<EGGGCFGGGG:FCEGGGGGGGGGGGGGGGGCEGGGFEGGGGGCFGGGGGGGGFGFGCFGAFGFFGEFDCGGGFAFGGGGGFGGFGGGG9AFGFFGEFDECF@FEGE>CFGGDFFFFGGFFFD>EGGGF<F79DDFFFBDDC>BF5>3AFGEEF6:F>A9:=@6?@D4FF><??G)0<:?<61:<F7)@F:9>6((-8>02A7?2,,(-C)42
@M04650:207:000000000-C238N:1:1101:21427:4379 2:N:0:19
GGACTACAAGGGTTTCTAATCCTGTTTGCTCCCCACGCTTTCGAGCCTCAGTGTCAGTTACAGGCCAGAGAGCCGCTTTCGCCTCCGGTGTTCCTCCATATATCTACGCATTTCACCGCTACACATGGAATTCCACTCTCCTCTCCTGCACTCAAGTCTCCCAGTTTCCAATGCACACAATGGTTGAGCCACTGCCTTTTACATCAGACTTAAGAAACCACCTGCGCTCGCTTTACGCCCAATAAATCCGGACAACGCTTGGGACCTACGTATTACCGCGGCTGCTGGCACGTAGTTAGCC
+
CCCCCGGGGGGGGGGGGGGGGGGGGGGGGGGGGGGGGGGGGGGGGGGGGGGGGGGGGGGGGGGGGGGGGGGGGGGGGDFGGGGGGGGGGGGGGGGGGGGGGGGGGGGGGGGGGGGGGGGGGGGG,FFGFCFGGGGGGGGGGGGFGFDGGGGFGGGGGGGFGGGGGGGGGGGGGGGFGGGC8FGGFFFFGGGGFGGGGGGGGFGFFGGFFGFGFGCFADCFFGF4@ABBAGB@>F8CEFGGGF@);77CGBEDBFGFC91;<DGFGG:>?B:<AGD2CD;>,19>BFF>:05::??1<<)64
@M04650:207:000000000-C238N:1:1101:5306:4439 2:N:0:19
GGACTACTGGGGTTTCTAATCCTGTTTGCTACCCACGCTTTCGCGCTTTAGCGTCAGTATCTGTCCAGTAGGCTGGCTTCCCCATCGGCATTCCTACAAATATCTACGAATTTCACCTCTACACTTGTAATTCCGCCTACCTCTCCAGTACTCTAGTTTAGCAGTTTCCAACGCAATACGGGGTTGAGCCCCGCATTTTCACATCAGACTTACTAAACCGCCTAGACGCGCTTTACGCCCAATAAATCCGGATAACGCTTGCGACATACGTATTACCGCGGCTGCTGGCCCGTATTTAGCC
+
CCCCCGGGGGGGGGGGGGGGGFGGGGGGDGGGGFFGGGGGGGGGGGGGGEFGGGGGGGGGGGGGGFGGGGGGGGGDGCDFGG<FFFGGGGGGGFFGGDFGGFFGFEFEGFCFGDFCGGGFDFGGGGGGG9AFGFDDCEGGGGGF8EFFGGGFGGGG9=9E,?@E<AFGFGGGGGGGGGGGDFDEGGGGGGF7>ECEDGGFGFGFAGGAEC7>6FGG62:D@GDFF=5B9<6(3=A3)8CCF?@@FD??FEDF?DC233<?B09(/*-638<<9<<4+91196(,(.:.-*,14;B()+.:)
@M04650:207:000000000-C238N:1:1101:7639:4456 2:N:0:19
GGACTACAAGGGTATCTAATCCTGTTTGCTCCCCACGCTTTCGCACCTGAGCGTCAGTCTTCGTCCAGGGGGCCGCCTTCGCCACCGGTATTCCTCCAGATCTCTACGCATTTCACCGCTACACCTGGAATTCTACCCCCCTCTACGAGACTCTAGCCTGCCAGTTTCAAATGCAGTTCCCAGGTTAAGCCCGGGGATTTCACATCTGACTTAACAGACCGCCTGCGTGCGCTTTACGCCCAGTAATTCCGATTAACGCTTTCACCCTCCGTATTACCGCGGCTGCTGGCACGGTGTTAGC
+
CCCCCEGGGGGGGGGGGGGGGGGGGGGGGGGGGGGGGGGGGGGGGGGGGFGGGGGGGGGGGGGGGGGGGGGGGGGGGGGGGGGGGFGGGGGGGGGGGGGGGGGGGGGGGGGGGGGGGGGGGGGGGGGGGGGGGGGGGGGGGGGFGGG6:CEFGFFGGFGFGGGGGGGGGGGGDCFGGDEFGGGGGGGGGG7CEEEGCDGD7++@CGC6?FGFECDG8@CC9D@D;A9B0936>GFF6(;C*,((0:440=?12BGAD?B?22*:DG:(4(4?6F06C:(49>>070?FBEB+(-(-8*:A<
@M04650:207:000000000-C238N:1:1101:8409:4513 2:N:0:19
GGACTACTGGGGTTTCTAATCCCGTTCGCTACCCTAGCTTTCGCACATGAGCGTCAGTCTTGTGCCAGGAAGCCGCCTTCGCCACTGGTGTTCTTCCCGATATCTACGCATTTCACCGCTACACCGGGAGTTCCACTCCCCTCTCACGTACTCTAGACTTACAGTATCAGATGTCTTACACAGGGTAAGCCCGTGCCTTTTACGTCTGACTTATTAGTCCGCCTGCGTGCGCTTTACGCCCAGTAATTCCGGACAACGCTTGCCCCCTACGTATTACCGCGGCTGCTGGCACGTAGTTTGC
+
CCCCCGGFGGGGGGGGGGGGGFGGGGCFGGGGGGCDGGFGGGGGGGGFEFGGGFGGGGAFECF,FGGGGFGGGGGDDGGGDGGGGFGGFGGEG,@AE,?FCGGGGGGG:CGGGGGGGCCGDGGGCFGDGGGGGGGGG,@FGGGFGA=,@?FFGGGFGGF9FGGGGFGGA=EFGCFEFGGGGGG7BFE?FGGGG111;=F,:@F>?4C)*4;CECD7+9CGFG=5=A>D@7>;>GF<ADDCF;1:*::97F@66@G0D>0((8C?CGF>(4(()3:4C:(((41(46??:G?GB?B(8+)-6
@M04650:207:000000000-C238N:1:1101:12643:4566 2:N:0:19
GGACTACTGGGGTTTCTAATCCCGTTCGCTACCCTAGCTTTCGCACATGAGCGTCAGTCTTGTGCCAGGAAGCCGCCTTCGCCACTGGTGTTCTTCCCGATATCTACGCATTTCACCGCTACACCGGGAGTTCCACTTCCCTCTCACATACTCTAGACTTACAGTATCAGATGTCTTACACAGGGTAAGCCCGTGCCTTTTACGTCTGACTTATTAGTCCGCCTGCGTGCGCGTTACGCCCAGTAATTCCGGACAACGCTTGCCCCCTACGTATTACCGCGGCTGCTGGCACGTAGTTTGC
+
CCCCCGGGGGGGFEGGGGGGGFGGGGGGGGGGGGGGGGGGGGGGGGGGGFGFGGGGGGGGGGGFGGGGGGGGFGGGGGGGGGGGDGGGFGGGGGGGGGGGGGGGGGGGGGGGGGGGGGGGGGGGGGGGDGGGGGGG8FFGGGG5DEGGG8CFGG9@DGFEFGGGFGGGGDGFGGFGGGGGGGGFCGFGGGCEG7:EGGGGGFGAAGGF=C7888D@6CFC=D@DBF;>2<;B(=>?BFEGGF6?GGF2>FF;BDGFG>6:B:D2CF>>?<034<:FFG076;>(((.,:C:G::(.,0-6)
@M04650:207:000000000-C238N:1:1101:20481:4579 2:N:0:19
GGACTACCAGGGTTTCTAATCCTGTTTGCTCCCCACGCTTTCGCACCTGAGCGTCAGTCTTTGTCCAGGGGGCCGCCTTCGCCACCGGTATTCCTCCAGATCTCTACGCATTTCACCGCTACACCTGGAATTCTACCCCCCTCTACAAGACTCTAGCCTGCCAGTTTCGAATGCAGTTCCCAGGTTGAGCCCGGGGATTTCACATCCGACTTGACAGACCGCCTGCGTGCGCTTTACGCCCAGTAATTCCGACTAACGCTTGCACCCTCCGTATTACCGCGGCTGCTGGCACGGAGTTCGC
+
CCCCCFFGGGGGGGGGGAEGGGGGGGGGGGGGGGGDGGGGGGGFGGGGGFAFCEGGGGGGGGGGG@FFGEGGGGGGEEGGGECCFDFGCFGGGGDGFDG9,BDFGAFGEGGGGGGGGGGGGGGGGDGG@FGCEGFFG86@ED?FGFFF<?CFGABEFFF8DFCCDEFGCDEGGGG7CGFGFFFC3<8>6;F>C7EG:DFGCFGFFGGFFGG3);7C48CGBGF??F>>(*4,,*>9FB>E838>F76):6:6(8C>F3762152C8((-29?<C(<C7,96>B;6(),,=(9,((-(;)(-
@M04650:207:000000000-C238N:1:1101:15383:4590 2:N:0:19
GGACTACCGGGGTTTCTAATCCTGTTTGCTACCCATGCTTTCGCTCCTCAGCGTCAGTAACTGCCCAGTAACCTGCCTTCGCCATCGGTGTTCCTCCTGATATCTGCGCATTCCACCGCTACACCAGGAATTCCAGTTACCCCTACAGCACTCAAGTTATGCCCGTATCGCCTGCACGCCCGGAGTTAAGCCCCGGAATTTCCCAGACGACGCGACAAACCACCTACGAGCTCTTTACGCCCAGTACATCCGGACCACGCTCGCACCCTACGTATTACCGCGGCTGCGGGCACGTAGTTAC
+
CCCCCGGGGGGGGGGGGGGFGGGFGFGGGGGGGGGGGGGGGGGGGGGGGGGGGGGGEGGGGGGGGGGGFGGGGGGGGGGGFGGGGGGGGGGGGGGGDGGGGGGGGGGCGGGC9FFFGGGGGG9FFGG7+EFGDGGFGFFGGGG?GGGGFGGFGGEGG8DF9FGGFGG?FGGGGFFFGFD6CF6@CFG7CFFGGGCED4CF++,28C*:-:8D0:558>*7:411;4=>(>03:999F<*;E>03D:)6:@8093)(/429,29;CG9430::?+6297),4((-4,1((*4*-(((.;:5)
@M04650:207:000000000-C238N:1:1101:25009:4614 2:N:0:19
GGACTACACGGGTTTCTAATCCTGTTTGCTCCCCACGCTTTCGCGCATCAGCGTCAGTAATGTTCCAGCAGGTCGCCTTCGCAATGAGTATTCCTCTTGATCTCTACGGATTTTACCCCTACACCAAGAATTCCACCTACCTCTCCCACACTCTAGAAAAGCAGTTTCAAATGCAGTTCTGTAGTTAAGCTACAGGATTTCACATCTGACTTACTTTCCCGCCTACGCGCTCTTTACGCCCAGTGATTCCGCGTAACGCTTGCACCCTCCGTATTACCGCGGCTGATGGCACGGAGTTAGC
+
CCCCCGGGGGGGGEEGGGFFGGDEFEFFFFGGGDGGGEGGGGGGGGDGGEGGGGGGGGGFDGGGFGGGC@FEFGGGEEGFFE:=F@GGGGGGGGGG95CFAFFGGFGGGCGFFGFGGFGFFGGFGC8FFFFFGGGGFGGGGDDFGGGFFEGFFGGGGF,BEFGDDGGGGCFD7D@=F?FGGD;FGGGFFGEEFGCF?DFG+1,=CF?>AFF;EFGGFE@C@G2>2A25>G@=5FA7B@7FGD?.*;?CD7A0(2:/>;;208C2C6:6<463864:CF:B;96>6(467F(<(31348-).
@M04650:207:000000000-C238N:1:1101:10935:4633 2:N:0:19
GGACTTCTGGGGTTTCTAATCCTGTTTGATCCCCACGCTTTCGCACCTGAGCGTCAGGCTTCGGCCAGGGGGCCGCCTTCGCCACCGGTATTCCGCCAGATCTCTACGCATTTCACCGCTACACCTGGAATTCTACCCCCCTCTACGGGACGTGAGCCTGTCAGTTTCAAATGCAGTTCCCAGGTTAAACCAGGGGATTTCACATCTGACTTTACCGACCGCCCGCGTCCGCAGTAAGCCCAGTAATTCCGATTAACGCTTACAACCTCCGTCATCCCGAGGACGCTGGCCAGACGGTAGC
+
CC?C,,,,6CC+8@EGACFGGC@-CFGF,6C6@D@FG7,,C<,,8@+A4C<8@FFEF88C,,@,6:@,,8:@7:7FCGG9D,44?,+4@7D,CE8?++4B=?E,@AF4@=:CA,5,:?+==@F,3F<=,BFDF,>,,63@+++5@F?+5*****,*,,62,,52@,,DDCED+?FC,==F,,6*33?4,6:,,**251<C7A9@69+1)++1)3+*)(*/-)((-),)()(-(*).*)+0;3(5*:.67=)(,5<<C1>11(9)*22:1((,,*.)+*((-(-(,,4:(C(+(.(((2-(,
@M04650:207:000000000-C238N:1:1101:24787:4651 2:N:0:19
GGACTACTAGGGTTTCTAATCCTATTTGATCCCCACACTTTCGCGCCTCAGCGTCAATCTTAGCATAGGTAGCTGCCTTCGCCTTTGGTGTTCCTTCCCATATCTATGCATTCCACCGCTACACAGGAAATTCCACTACCTTCCCCTAGATTCCAGTCTATCGGTTCCGAGCGCGTTCCCAAAGTTGAGCCTTGGTCTTTCACACTCGGCCTAATAAACCGCCTACACGCCCTTTACGCCCAGTAATTCCGAGCAACGCTCGCCCCTTACGTATTACCGCGGCTGCTGGCACTTAATTAGC
+
CCCCCGGGGGGGGGGGGGGGGGGGGGGGGGGGGGGGGGGGGGGGGGGGGGGGGGGGGGGGGGGGGGGGGGGGGGGGGGGGGGGGGGGGGGGGGGGGGGGGGGGGGGGGGGGGGGGGGGGGGGGGGGGGGGGGGGGGGGGGGGGFGGFGGFGFGFGGGGGFGGGGGGGGGGGGGGGGGGGCFCCFFFCFFGGGGGFGGGGGGFGFFCFFAGGGBFGFFCGGFG>DF4365CF9@GF6F@ECGD(.;7?CFF;;0ADDD@F:07D6DG??05:.4@7AFF?6(39>06?7:G1+(.)).<)48
@M04650:207:000000000-C238N:1:1101:18236:4710 2:N:0:19
GGACTACTCGGGTTTCTAATCCTGTTTGCTCCCCACGCTTTCGCGCCTCAGCGTCAGAACCGGACCAGACAGCCGCCTTCGCCACTGGTGTTCTTGCGAATATCTACGAATTTCACCTCTACACTCGCAGTTCCGCTGTCCTCTTCCGGTCTCAAGCCTGCCAGTTTCCAAGGCCATTCCGCGGTTGAGCCACGGGCTTTCACCCCCGACTTGCCAAGCCGCCTACGCTCCCTTTACGCCCAGCAACTCCGGACAACGCTAGCCCCCTTCGTATTACCGCGGCTGCTGGCACTAAGTTCGC
+
CCCCCGGGGGGGGGGGGGGGGGGGGGGGGGGGGGGGGGGGGGGGGGGGGGGGGGGGGGGGGGGGGGGGGFGGGGGGGGGGGGGGGGGGGGGGGGFEGGECEGGGGGGGGGGGGGGGGGGGGGGGFFGF@FEFGGGCECEGGGGFGGEGE@CEGGGGGGGDGFGCF,@E9@;3;FGFGGGGG*@CFDCEFFGGFGGGGGGGGFGFA3DB6DDDF+0+)(3>>GF<(<?@(/388FF)9-;EG?((*2(5D?)((.91C((1,49?FGFF(1-3:F:)<F?6(4;1>::70C0C()5)6C)(-
@M04650:207:000000000-C238N:1:1101:17551:4719 2:N:0:19
GGACTACTAGGGTATCTAATCCTGTTTGCTCCCCACGCTTTCGCGCATCAGCGTCAGTAATGTTCCAGCAGGTCGCCTTCGCAATGAGTATTCCTCTTGATCTCTACGGATTTTACCCCTACACCAAGAATTCCACCTACCTCTCCCACACTCTAGAAAAGCAGTTTCAAATGCAGTTCTGTAGTTAAGCTACAGGATTTCACATCTGACTTACTTTCCCGCCTACGCGCTCTTTACGCCCAGTGATTCCGAGTAACGCTTGCACCCTCCGTATTACCGCGGCTGCTGGCACGGAGTTAGC
+
CCCCCGGGGGGGGGGGGGGGGGGGGGGGGGGGGGGGGGGGGGGGGGGGGGGGGGGGGGGGGGGGGGGGGGGGGGGGGGGGGGGDGGFGGGGGGGGGGDGGGGGGGGGGGEGGGGGGGFGGGGGGGGGGGGGGGGGGGGGGGGGFGGGGCGGFGGGGGGGGGFFGFGGGGGGGGGGGGGGGGGGGGGGGGGGGFGGGGGGGGFGFFGCFFGGGFGGG6A7DDD=DFFFBFG>@FGFEFFGGG?=EGC?5CFF?FFGFG?B<7DFEGD?=<DFFFF0<CC0691;6><:?BG7?19>62C>2)
@M04650:207:000000000-C238N:1:1101:24139:4728 2:N:0:19
GGACTACACGGGTATCTAATCCTATTTGATCCCCACACTTTCGCGCCTCAGCGTCAATCTTAGCATAGGTAGCTGCCTTCGCCTTTGGTGTTCCTTCCCATATCTATGCATTCCACCGCTACACAGGAAATTCCACTACCTTCCCCTAGATTCCAGTCTATCGGTTCCGAGCGCGTTCCCAAAGTTGAGCCTTGGTCTTTCACACTCGGCCTAATAAACCGCCTACACGCCCTTTACGCCCAGTAATTCCGAGCAACGCGCGTCCCTTACGTATTACCGCGGCTGCTGGCACGTAATTAGC
+
CCCCCGGGGGGGGFEGGGGGGGGGGFGGGGGGGGGGGGGGGGGCFGGGGGGFGGGGGGGFGGGGGGGGGGGGGGGGGGGGFFGECFGGGGGGGGGGGGGGFGGGGGGGGGGGGGGFGGCDEGEGGE=FGGGGGFA<FGFGGGG5DFGGFGGFGGGGGG964C==FGGGEGGGGGGDGGGGD:DFGGCGFFG?AF64BD9EGFGFF*;54@>DB4CCBA7C)9(8@F@F=DF9>6FCF0B@GD;3CFEEGF/193)4D;0(-4)()CAAF718?GFFFF?0200-(4))45:<:,14(3488
@M04650:207:000000000-C238N:1:1101:24953:4882 2:N:0:19
GGACTACTGGGGTTTCTAATCCTGTTTGCTCCCCACGCTTTCGCACCTGAGCGTCAGTCTTTGTCCAGGGGGCCGCCTTCGCCACCGGTATTCCTCCAGATCTCTACGCATTTCACCGCTACACCTGGAATTCTACCCCCCTCTACAAGACTCTAGCTTGCCAGTTTCAAATGCAGTTCCCAAGTTAAGCTCGGGGATTTCACATCTGACTTAACAAACCGCCTGCGTGCGCTTTACGCCCAGTAATTCCGATTAACGCTTGCACCCTCCGTATTACCGCGGCTTCTTGCACGGGGTTAGC
+
CCCCCGGGGGGGGGGGGGGGGGGGGGGGGGGGGGGGGGGGGGGGGGGGGGGGGGGGGGGGGGGGGGGGGGGGGGGGGGGGGGGGGGGGGGGGGGGGGFGGGGGGGGGGGGDGGGGGGGDGCGGGGGGGGGGGGGGGAFFGGGGFGGGCEGGFGGGGGGGGGGGGGGGFGGGGGGGGGGGGGGGGGGGGGG?FCCEGGGGGGFGFFGGFFGGGFGGGA(3>:<B;8FBE0D@BBE@AB1:C80(,7:4<FF),2@G<C30,((1)7C<0,:><(;>2<F(,(,17(4))6C)64((49G:16
@M04650:207:000000000-C238N:1:1101:11672:4884 2:N:0:19
GGACTACAAGGGTATCTAATCCTGTTTGATCCCCACGCTTTCGCACATCAGCGTCAGTTACAGACCAGAAAGTCGCCTTCGCCACTGGTGTTCCTCCATATATCTACGCATTTCACCGCTACACATGGAATTCCACTCTCCTCTCCTGCACTCAAGTCTACCAGTTTCCAATGCATACAATGGTTGCGCCCCTGCCTTTTACCCCAGACTTAATAAACCACCTGCCCTCGCTTTACGCCCAATAAATCCGAACAACGCTCGGGACCTACGTATTACCGCGGCTGCTGGCACGTAGTTTGCC
+
CCCCCGGGGGGGGGGGFGFGGGGGGGGGGGGGGGGGGGGGGGGGGGGGGGGGGGGGGGGGGGDGGGGGGGGGGGGGGGGGGGGGGFGGGGGGGGGGGGGGGGGFGGFGECFEGGFFGGGGGGGGGGGGGDGFGFFGDGGGGFGFFGGGF88DGG8DBDF9FG,@DFFFDFCF+:,::F?FGGGGF>,@=@+:@7DCG?FFDA,9?C75:;@78D>9+>:CDGF)-*/*/*55(7+>5=E7E233>F<CGF),()*6737;.(19DC?22(87><4:<*(--4((24:(4*,/4(14<+)..
@M04650:207:000000000-C238N:1:1101:24247:4894 2:N:0:19
GGACTACTGGGGTTTCTAATCCTGTTTGCTCCCCACGCTTTCGCACCTGAGCGTCAGTCTTTGTCCAGGGGGCCGCCTTCGCCACCGGTATTCCTCCAGATCTCTACGCATTTCACCGCTACACCTGGAATTCTACCCCCCTCTACAAGACTCTAGCCTGCCAGTTTCGAATGCAGTTCCCAGGTTGAGACCGGGGATTTCACATCCGACTTGACAGACCGCCTGCGTGCGCGTTACGCCCAGTAATTCCGATTAACGCTTGCACCCTCCGTATTACCGCGGCTGCTGGCACGGAGTTAGC
+
CCCCC@FAFFGGGGGGGGGGGGGGFFGGGGGGG@FGGGGGGGGGGGGGGGGFEGGGGFFGGFGGGGGGGGDGGGGGGGGGGGGGEFGGGGGGGFGGGGGG?EGGADFGGGGGFGGGGGDDGCFEFFGGFGGDEEFGGGGGGGGFGGG8DF79EDFEGF9DGGGGEE7FGFFGGFACCGGGFGGGGGFG?,?5C58*?DG6;ACAC4FDDGGC<FGGF;FFFCB<BFF@0<>F(:54B1/:*(((:F2<F4?60554*493::<?GFB(4:11.;(-0:433(((,().(/,033(((;9A9
@M04650:207:000000000-C238N:1:1101:14254:5009 2:N:0:19
GGACTACCAGGGTTTCTAATCCTGTTTGATCCCCACGCTTTCGCACATCAGCGTCAGTTACAGACCAGAAAGTCGCCTTCGCCACTGGTGTTCCTCCATATCTCTGCGCATTTCACCGCTACACATGGAATTCCACTTTCCTCTTCTGCACTCAAGTTTTCCAGTTTCCAATGACCCTCCACGGTTGAGCCGTGGGCTTTCACATCAGACTTAAAAAACCGCCTACGCGCGCTTTACGCCCAATAATTCCGGATAACGCTTGCCACCTACGTATTACCGCGGCTGCTGGCACGTATTTAGC
+
CCCCCGGGGGGGGGGGGGGGGGGGGGGGGGGGGGGGGGGGGGGGGGEGFGGGGGGGGGGGGGGGGGGGGGGGGFGGGGGGGGGGGGGGGGGGGGGGGGGGDEFCEFGFFFCFGGGGFEGDGGGGC8EGGGGGGGGGGFFGGGGFAFGGFCCFGG8@;4@;EE,EFDFGDGFDDCDFGGGGFGGGGGGFGGG7CE>CFGGFFFGAFGG5@C?FCDC+;>CG);@926(22C;@(:>9@?GGGF;@GD2-09?06:56>8,3(,5:CGB???<??GB)<73039632?D)351??8(-5A)6.
@M04650:207:000000000-C238N:1:1101:18084:5018 2:N:0:19
GGACTACTAGGGTTTCTAATCCTGTTTGCTCCCCACGCTTTCGCACCTGAGCGTCAGTCTTGTGCCAGGAAGCCGCCTTCGCCACTGGTGTTCTTCCCGATATCTACGCATTTCACCGCTACACCGGGAGTTCCACTTCCCTCTCACATACTCTAGACTTACAGTATCAGATGTCTTACACAGGGTAAGCCCGTGCCTTTTACGTCTGACTTATTAGTCCGCCTGCGTGCGCTTTACGCCCAGTAATTCCGGACAACGCTTGCCCCCTACGTATTACCGCGGCTGCTGGCACGTAGTTTGC
+
CCCCCGGGGGGGGGGGGGGGGGGGGGGGGGGGGGGGGGGGGGGGGGGGGGGGGGGGGGGGGGGGGGGGGGGGGGGGGGGGGGGGGGGFFGGGGGGGGGGGGGGGGA?A>FFEGGGGGGGGDGGGGGGGGGGFGGGGGGGGGGGFEGGGGGGFGFFGGGFFGGGC@CF,C@DGGGGGGGGGGGGFGGEGGCGFGEGGGGGGGFGFFDFFFGGFEGGGF5CC@D@9BA26?GFFBGFEFDGGGD;;GG?EG=FF?FG<GFF030C5DGF>8?B?2<7AGF?FFF019?BF>A0C?23.3C)66
@M04650:207:000000000-C238N:1:1101:16112:5030 2:N:0:19
GGACTACACGGGTATCTAATCCTGTTTGCTCCCCACGCTTTCGAGCCTCAGTGTCAGTTACAGGCCAGAGAGCCGCTTTCGCCACCGGTGTTCCTCCATATATCTACGCATTTCACCGCTACACATGGAATTCCACTCTCCTCTCCTGCACTCAAGTCTACCAGTTTCCAATGCATACAATGGTTGAGCCACTGCCTTTTACACCAGACTTAATAAACCACCTGCGCTCGCTTTACGCCCAATAAATCCGGACAACGCTCGGGACCTACGTATTACCGCGGCTGCTGGCCCGTAGTTAGCC
+
CCCCCGGGGGGGGGGGGFGGGGGGGGGGGGGGGGGGGGGGGGGGGGGGGGGGGGGGGGGGGGGGGGGGGGGGGGGGGGGGGGGGDGDGGGGGGGGGGGGGGGGGGGGGGGFGGGGGGGGGEEFGGGGGFGGGGGGGGGGGGGGFGGGGGGGDFGFGGGFFGGGG<EGGFGGGGGGGGGGGCFGCFGGF?7BFEFGGG7FGGFGAFC>FDGCDCCGFFFGGFGFFFFF4(92(:4BCE@ECF0;3DGF57=B?FEC0901170)7D?(<22(4:<<AC*,-1309(4:3:*(:,7?:AE<24
@M04650:207:000000000-C238N:1:1101:22828:5048 2:N:0:19
GGACTACAAGGGTATCTAATCCCGTTCGCTACCCTAGCTTTCGCACATGAGCGTCAGTCTTGTGCCAGGAAGCCGCCTTCGCCACTGGTGTTCTTCCCGATATCTACGCATTTCACCGCTACACCGGGAGTTCCACTTCCCTCTCACATACTCTAGACTTACAGTATCAGATGTCTTACACAGGGTAAGCCCGTGCCTTTTACGTCTGACTTATTAGTCCGCCTGCGTGCGCTTTACGCCCAGTAATTCCGGACAACGCTTGCCCCCTACGTATTACCGCGGCTGCTGGCACGTAGTTTGC
+
CCCCCGGGGGGGGGGGGGGGGGGGGGGGGGGGGGGGGGGGGGGGGGEFFGFGGGGGGGGFA<FGGGGGGGGGGGGGGGGGGGGGGGGGFGGGGGGGGF:FGGGGGGGGGGGCGGGGGGGGGGGGGCFGGGGGGGGFGGGFGGGFGDF8C9BFGGGGGGG9EGGGGGGGGGGFF@:@EFF9ECEFEF?F6DEGEEGGGGGGDFFAFGGFFGGGFCGGAEGG9DFFFFB;?G66;EFFA?GGGF;;GGF?FFFFB3C:79>F??C>FF>90414<GFFGG?FBB6(4<??(::C??(4-<)6.
@M04650:207:000000000-C238N:1:1101:14962:5055 2:N:0:19
GGACTACAGGGGTTTCTAATCCTGTTTGCTCCCCACGCTTTCGAGCCTCAGTGTCAGTTACAGGCCAGAGAGCCGCTTTCGCCACCGGTGTTCCTCCATATATCTACGCATTTCACCGCTACACATGGAATTCCACTCTCCTCTCCTGCACTCAAGTCTACCAGTTTCCAATGCATACAATGGTTGAGCCACTGCCTTTTACACCAGACTTAATAAACCACCTGCGCTCGCTTTACGCCCAATAAATCCGGACAACGCTCGGGACCTACGTATTACCGCGGCTGCTGGCACGTAGTTAGCC
+
CCCCCGGGGGGGGGGGGGGGGGGGGGGGGGGGGGGGGGGGGGGGGGGGGGGGGGGGGGGGGGGGGGGGGGGGGGGGGGGGGGGGGGGGGGGGGGGGGGGGGGGGGGGGGGGGGGGGGGGGGGGGGGGGFFFGGGGGGGGGGGGFGFGGGGGFGGGGGGGCFGFGFCGGGGGGGGGGGGGGGGFGGGGGGGEFGGGGGGGGFFGFFGGFCFCF5CFGFFGGFGDE@BFBFGFFFC8C5@EFGFD@GGE?CEB;;ECDGB20409>7=?2BBB<A<9>?*((-6((43:24*3=6:::>@<A:
@M04650:207:000000000-C238N:1:1101:15913:5088 2:N:0:19
GGACTACTGGGGTTTCTAATCCCGTTCGCTACCCTAGCTTTCGCACATGAGCGTCAGTCTTGTGCCAGGAAGCCGCCTTCGCCACTGGTGTTCTTCCCGATATCTACGCATTTCACCGCTACACCGGGAGTTCCACTTCCCTCTCACATACTCTAGACTTACAGTATCAGATGTCTTACACAGGGTAAGCCCGTGCCTTTTACGTCTGACTTAGTAGTCCGCCTGCGTGCGCTTTACGCCCAGTAATTCCGGCCACCGCTCTCCCCCTACGTATTACCGCGGCTGCTGGCACGTGGTTTGC
+
CCCCCGGGGGGGGDGGGGGGGGFGGGGGGGGGGGGEGGGCFGGGDGCFFFGGGGGGG,CE<EFGGGFEG?FGGGEEGGGGGGGCECGFGGDFGGFEFGG7+@CFCDFCFCCFFFE,F++==6E8FEGD7CCGGGDF,=EBFGF?DFGG<DGFG,DDAFGFFGGECFGFECGFGCC:;FGGGGGGGGGGFGFGGGEE7>FFGFF>9CFAAG7:=+=CFE9C@G(-6)(8;DF>175>A(4<F(((11)1+9F>(07(7,6>(-21>G;1012,,054FC:6>(1(-(54:C0?<,((-*4:6
@M04650:207:000000000-C238N:1:1101:12202:5143 2:N:0:19
GGACTACAAGGGTTTCTAATCCTGTTTGCTCCCCACGCTTTCGCACCTGAGCGTCAGTCTTTGTCCAGGGGGCCGCCTTCGCCACCGGTATTCCTCCAGATCTCTACGCATTTCACCGCTACACCTGGAATTCTACCCCCCTCTACAAGACTCTAGCCTGCCAGTTTCGAATGCAGTTCCCAGGTTGAGCCCGGGGATTTCACATCCGACTTGACAGACCGCCTACACGCCCTTTACGCCCAGTAATTCCGAGCAACGCTCGCCCCTTACGTATTACCGCGGCTGCTGGCACGTAATTAGC
+
CCCCCGGGGGGGGGGGGGGGGGGGGGGGGGGGGGGGGGGGGGGGGGGGGGGGGGGGGGGGGGGGGGGGGGGGGGGGGGGGGGGGGGGGGGGGGGGGGDGGGGGGGGGGGGGGGGGGGGGGGGGGGGGGGGGGGGGGGGFGGGGFDGGGGGGFGGGFGGGCGFFGFGGGDFGGGGGGEGGGGDGGGGGGFGGGGGGGGDGGGFGFFFG>0DGGFFDFF;GD;DBDFFFFFG<FFFFFFFGGGFBBFGBBGFFF9EGBG9B0(-9;DG<1>B03?F?2@>:B>B>;9?F?(5(314:2:F)5?
@M04650:207:000000000-C238N:1:1101:20825:5175 2:N:0:19
GGACTACCGGGGTTTCTAATCCTGTTTGCTCCCCACGCTTTCGCACCTGAGCGTCAGTCTTCGTCCAGGGTGCCGCCTTCGCCACCGGTATTCCTCCAGATCTCTACGCATTTCACCGCTACACCTGGAATTCTACCCCCCTCTACGAGACTCTAGCCTGCCAGTTTCAAATGCAGTTCCCAGGTTAAGCCCGGGGATTTCACAGCTGACTTAACAGACCGCCTGCGTGCGCTTTACGCCCAGTAATTCCGATCAACGCTTGCCCCCTCCGTATTACCGCGGCTGCTGGCACGGAGTTAGC
+
CCCCCGGC:FFGGGGGGGGGGGGGGGGGGGGGGGGGGGGGGGGG:@FF:EFFGGGGGGDD,<,:CFGGCG6CEFGGGGDGGGGGGAFGG@GFGGGGG@FGGDGGGCGGGGGGEGGGFEGGGGGGGCFFEFFGGCGG,DFFGGGFDF8@CEG?FGGGGGCFCDCCFGGGG,,,?F;EG<EGCFGEGG9DFGGC*C8E55FGGAGF+>CAEG:F9FFG=;FC;G0?@F078DB0(:5<F:ECE0(,?*.):FF2()9)91;<:?G(9EB>(49?<E049::B;6>F>?::0C(02((,,;)-.
@M04650:207:000000000-C238N:1:1101:6148:5246 2:N:0:19
GGACTACCCGGGTTTCTAATCCTGTTTGCTCCCCACGCTTTCGCACCTGAGCGTCAGTCTTTGTCCAGGGGGCCGCCTTCGCCACCGGTATTCCTCCAGATCTCTACGCATTTCACCGCTACACCTGGAATTCTACCCCCCTCTACAAGACTCTAGCCTGCCAGTTTCGAATGCAGTTCCCAGGTTGAGCCCGGGGATTTCACATCCGACTTGACAGACCGCCTGCGTGCGCGTTACGCCCAGTAATTCCGATTACCGCTTGCAACCTCCGTATTACCGCGGCGTCTGGCACGGCGTTCAC
+
CCCCCFEGGGGDFGG9FGGGEFGGFGGGFGGGGGGGGGGGGGGGGGGGFC<F@CFGGCGGGGGGGGGGGGGGGGGGGGGGGGGGGGEFGGGGGFGGGFGGGGCEFFGCFGEFGGGGGGGGGGGGGGGGGGGGGGGGGGCEGGGFGGGGGGFAC9FFGGGGGGGGGGGGCDGGGGGGEGGGGDCGG:6@FGGFGGCED*?FDFGFFGGFFCDG3CGGFD=FFC>62>BE(*(-(:@FD?>EE:1:GF2:DFF<FFG);:60<:*)2<2((1(4868<<C:;199(-(4((+,940(,3C((.
@M04650:207:000000000-C238N:1:1101:21819:5248 2:N:0:19
GGACTACTGGGGTTTCTAATCCTGTTCGCTCCCCACGCTTTCGTACCTGAGCGTCAGTATTTGCCCAGGGGGCTGCCTTCGCCACCGGTATTCCTCCAGATCTCTACGCATTTCACCGCTACACCGGGAATTCTACCCCCCTCTACAATACTCTAGTCCGACAGTTTCGAATGCAGTTCCCAGGTTGAGCCCGGGGATTTCACATCCGACTTGACAGACCGCCTGCGTGCGCTTTACGCCCAGTAATTCCGAATAACGCTTGCACCCTCCGTATTACCGCGGCTTGTGGCACGGAGTTAGC
+
CCCCCGG,FFGGGGGGGGGGGG9FFF9FEGGGGGGGGGGEFGG,6DFGAFG8FGDCF6,,9,C,CFGG@664F4FFGG<FGGGGEFFGG7FFGADFG8=FG8EFGGDF+FFCFFGGG:EDGEDF,+@F:FGF97@FA?+8CDGF8BD?,,,?FACC,@,+@F:C=CCF44@,AFE7=8CE99,DFG>FC@,:7C=E8<FE>CC7+;4;77D33C*+16FD;CBBFFB>,776>55<??CE*4<2CCAAGF)2()19DBB0(4F?FGF018((,2(.<:0661(7((.)4C(<1461?6:5)
@M04650:207:000000000-C238N:1:1101:12809:5281 2:N:0:19
GGACTACCCGGGTATCTAATCCTGTTTGATCCCCACGCTTTCGCACATCAGCGTCAGTTACAGACCAGAAAGTCGCCTTCGCCACTGGTGTTCCTCCATATCTCTGCGCATTTCACCGCTACACATGGAATTCCACTTTCCTCTTCTGCACTCAAGTTTTCCAGTTTCCAATGACCCTCCACGGTTGAGCCGTGGGCTTTCACATCAGCCTTAAAAAACCGCCTACGCGCGCTTTACGCCCAATAATTCCGGATAACGCTTGCCACCTACGTATTACCGCGGCTGCTGGCACGTAGTTAGC
+
CCCCCGGGGGGGGGGGGGGGGGGGGGGGGGGGGGGGGGGGGGGGGGGGGGGGGGGGGGGGGGGFGGGGGGGGEGGGGGGGGGGGGGGGEFGGGGGGGFGGGGGGGGGGGGGGGGGGGGGGGGGG9?EGGGGGGGGGCFFGGGGFGGGGGGGFGGGGF,3DEGGGGGFGGGGFGCFG??+@FFEGGGGGGGGG@EEEGG@FGFGFFGC5)9CFEGFGAAGGFGFFFFFFFG9@@GFEF;GGEBB2DC2)7@FBBBD26,6<?FG(:C?B?BFB7FB)0C?F09F>F03:7E:F?F74<?6>6
@M04650:207:000000000-C238N:1:1101:25944:5349 2:N:0:19
GGACTACCCGGGTTTCTAATCCTGTTTGCTCCCCACGCTTTCGCGCATCAGCGTCAGTAATGTTCCAGCAGGTCGCCTTCGCAATGAGTATTCCTCTTGATCTCTACGGATTTTACCCCTACACCAAGAATTCCAACTACCTCTCCCACACTCTAGAAAAGCAGTTTCAAATGCAGTTCTGTAGTTAAGCTACAGGATTTCACATCTGACTTACTTTCCCGCCTACGCGCTCTTTACGCCCAGTGATTCCGATTAACGCTTGCACCCTCCGTATTACCGCGGCTGCTGGCCCGGAGTTAGC
+
CCCCCGG?CEGGGGGGGGGGCGGGGGGGGGGGGGGGEGCFDFE;CF:CFCEFEFGGGFDGGGGFGGGGFEFFEEEGGGGGGGGDGGFGGGGGGGEE<FFGGFFGGFFFC+C@EADEGFFFGFGG8D,,BFGEGGG,6>DF,6EFG8DDFGGB@DFCA=,@FGCDAD:E;EDC=FFGD?EFDFGGGGGGGFE9?<CGDCG9@FGFFGGFEG7>C+<?1;EC5CBD2AAEFC((0CACF@EFGFDE6CECFFA0(5CCF8@@2157CC2--4(,3E24C7(411>9>08:8E(:99B>FG4).
@M04650:207:000000000-C238N:1:1101:9764:5369 2:N:0:19
GGACTACACGGGTTTCTAATCCTGTTTGCTCCCCACGCTTTCGCGCATCAGCGTCAGTAATGTTCCAGCAGGTCGCCTTCGCAATGAGTATTCCTCTTGATCTCTACGGATTTTACCCCTACACCAAGAATTCCACCTACCTCTCCCACACTCTAGAAAAGCAGTTTCAAATGCAGTTCTGTAGTTAAGCTACAGGATTTCACATCTGACTTACTTTCCCGCCTACGCGCTCTTTACGCCCAGTGATTCCGAGTAACGCTTGCACCCTCCGTATTACCGCGGCTTCTGGCACGGGTTTAGC
+
CCCCCGGGGGGGGGGGGGGGGGGGGGGGGGGGGGGGGGGGCFGEGGDGGGGFGGGGGGGGGGGGGGGGGGGGGGGGGEDFGGGGGGFGGGGGGGGGGGGGGGGGGGGGGGGGGGGGFFGGGGGGGGGGGGGGGGGGGGGGGGG5EGGGGGGFGGGGGGGGGGGGGGGGGFGGFGFGFFGGGGDDGGGGGGGGGGGFC?FGGFGFFGGFFGGGFGGGFEGGFDBFFF2@>GFFFGFFFDGGG?@;FGEFGFFFBFCCFD@08;F@FGFFBFF<?GFBGGF1;;11((.-<C2+13(-(23))
@M04650:207:000000000-C238N:1:1101:8665:5391 2:N:0:19
GGACTACACGGGTTTCTAATCCTGTTTGCTCCCCACGCTTTCGCACCTGAGCGTCAGTCTTTGTCCAGGGGGCCGCCTTCGCCACCGGTATTCCTCCAGATCTCTACGCATTTCACCGCTACACCTGGAATTCTACCCCCCTCTACGAGACTCTAGCCTGCCAGTTTCAAATGCAGTTCCCAGGTTAAGCCCGGGGATTTCACATCTGACTTAACAGACCGCCTGCGTGCGCTTTACGCCCAGTAATTCCGATTAACGCTTGCACCCTCCGTATTACCGCGGCTGCTGGCACGGAGTTAGC
+
CCCCCGGGGGGGGGGGGGDGGFGGGGGCGGGGGGGGGGGGGGEGGGGFGCEFGGGGGGGGGGGGGGGGG>GGGGGGGGGGCGGGGGGGGGGGGGGGGGGGFGGGGGGGGCFGGGFGFEGGGGGGGGGGGGGGGGGGGGGGGGGFGFGGGGGFGGGGGGGGGGCGGFGFFDFGFGGF9B?FGGFFGGGGGGFGGGGCDCFCCFGFAFGAEGGGFFGGFDGC(76?FFB3(>170CF>FFGG>14>7>AF>F)06:D2F?FF?FGF=GFB1:;?0C(<ED6;B;FF;F?0:C0<:>;13F)--
@M04650:207:000000000-C238N:1:1101:15508:5431 2:N:0:19
GGACTACCGGGGTTTCTAATCCCGTTCGCTACCCTAGCTTTCGCACATGAGCGTCAGTCTTGTGCCAGGAAGCCGCCTTCGCCACTGGTGTTCTTCCCGATATCTACGCATTTCACCGCTACACCGGGAGTTCCACTTCCCTCTCACATACTCTAGACTTACAGTATCAGATGTCTTACACAGGGTAAGCCCGTGCCTTTTACGTCTGACTTATTAGTCCGCCTGCGTGCGCTTTACGCCCAGTAATTCCGGACAACGCTTGCCCCCTACGTATTCCCGCGGCTGCTGGCACGCAGGTTGC
+
CCCCCGGGGGGGGGGGGGGGGGGGGGGGGGGGGGGGFGGGGGFGGGGGGGCFGGGGGGGGGGGGGGGGGGGGGGGGGGGGGGGGGGGGG?FGGGGGFFCFGCGGGGGGGGGGGGGGGGGGGGGGGGGGF@FGGGFGGFGGGGGFGGGGGFGFGGEGGGGGGGGGGGAEAFGGCFFGFGGGGGGGGGDFEGGGGE;EGGGGG6,:FDFF*+?F4FGF+>FD9DFD;:>F;GFFBEFFFDGGE:?:7CB>GFF017CBG09B??GFFC;6::(42C7)29:01(4;(07?0=(34((-(;2((
@M04650:207:000000000-C238N:1:1101:20493:5439 2:N:0:19
GGACTACCCGGGTTTCTAATCCTGTTTGCTCCCCACGCTTTCGCACCTGAGCGTCAGTCTTTGTCCAGGGGGCCGCCTTCGCCACCGGTATTCCTCCAGATCTCTACGCATTTCACCGCTACACCTGGAATTCTACCCCCCTCTACAAGACTCTAGCCTGCCAGTTTCGAATGCAGTTCCCAGGTTGAGCCCGGGGATTTCACATCCGACTTGACAGACCGCCTGCGTGCGCTTTACGCCCAGTAATTCCGATTAACGCTTGCACCCTCCGTATTACCGCGGCTGCTGGCACGGAGTTAGC
+
CCCCCGGGGGGGGGGGGGGDFGAFGGGGGGGGGGGGGGGGCFGGGGGGGGGGGGGGGFGFFCFGGFGGGGGGCGGGGGGGGGGGGGGGGGGGGGGGGGGGGGGGGGGGGGF:FEFGGGGGGGGFGGGGGGGGGGGDFFFGGGGFFFGGCFFAGGGGGGGGGGGGGGGFGGGGGGGGGGGGGGFFG,>8CFCFCCGGG3CFFFGFFFGA@DGD@FG>F@GGFGBBBF97?D69>GF:=<EE81:5D>AAD??0(0>A780,42D?F:8?<044:8:>?>:1;>1-4?::?C19:>>230)6<
@M04650:207:000000000-C238N:1:1101:9100:5465 2:N:0:19
GGACTACTGGGGTTTCTAATCCTGTTTGCTCCCCACGCTTTCGCACCTGAGCGTCAGTCTTCGTCCAGGGGGCCGCCTTCGCCACCGGTATTCCTCCAGATCTCTACGCATTTCACCGCTACACCTGGAATTCTACCCCCCTCTACGAGACTCTAGCCTGCCAGTTTCAAATGCAGTTCCCAGGTTAAGCCCGGGGATTTCACATCTGACTTAACAGACCGCCTGCGTGCGCTTTACGCCCAGTAATTCCGATTAACGCTTGCACCCTCCGTATTACCGCGGCTGCTGCCACGGAGTTCGC
+
CCCCCGGGGGGGGGFGGGGGGGFGGGGGGGGGGGGGGGGGGGGGGGGGGGFGGGGGGCFGGGGGGGGGGCFDFGGGGGGFGGGDCGGGGGG9FGGGGGGGFFEGGGGGGGGGGGGGGGGGGGGGFGGGGGGDDFDFFFGG7DGFGGGGFEGFGFCGGGGGGGGGFAFGGAEGF;9CFGGGFEGGGGG7=DF5CEGGG*CFGFC8;F7@?DDF9FFCF@FGFG9;BFBE?GFF>5)<@1CGC?6:FF<)C?F1:DGF739B?2*.CF?,(-7?3=:AGC2((-1((25:)/)37((-2*.(,
@M04650:207:000000000-C238N:1:1101:11887:5484 2:N:0:19
GGACTACCCGGGTTTCTAATCCTGTTTGCTCCCCACGCTTTCGCGCATCAGCGTCAGTAATGTTCCAGCAGGTCGCCTTCGCAATGAGTATTCCTCTTGATCTCTACGGATTTTACCCCTACACCAAGAATTCCACCTACCTCTCCCACACTCTAGAAAAGCAGTTTCAAATGCAGTTCTGTAGTTAAGCTACAGGATTTCACATCTGACTTACTTTCCCGCCTACGCGCTCTTTACGCCCAGTGATTCCGAGTAACGCTTGCACCCTCCGTATTACCGCGGCTGCTGGCACGGAGTTAGC
+
CCCCCGGGGGGGGGGGGGGGGGGGGGGGGGGGGGGGGGGGGGGGGGGGGFGGGCFGGGGGGGGGGGGGGGGGGGGGGGGGGGGGGGGGFGGGGGGGGGGGGGGGGGGGGGGEFGGFGFFC=FFFCFGFGGGGGGGGGGGGGGGFGGGGGGGFGGGGGGGGGGGGGGGGGGGDFGGGGGGGGGGGGGGGGGGGGGGGGFGGGFGFFGGFFGCFFFDFFE9DAC>AAFFBFG@=DGFEF=C@@<F;F:?CGFA1>FGFG@FD6?GFGGFFFFB?FC?FGG:6>>99BFDFFGFGFBF>FFAA6
@M04650:207:000000000-C238N:1:1101:11151:5494 2:N:0:19
GGACTACAAGGGTTTCTAATCCTATTTGATCCCCACACTTTCGCGCCTCAGCGTCAATCTTAGCATAGGTAGCTGCCTTCGCCTTTGGTGTTCCTTCCCATATCTATGCATTCCACCGCTACACAGGAAATTCCACTACCTTCCCCTAGATTCCAGTCTATCGGTTCCGAGCGCGTTCCCAAAGTTGAGCCTTGGTCTTTCACACTCGGCCTAATAAACCGCCTACACGCCCTTTAAGCCCAGTAATTCCGAGCAACGCTCGCCCCTTACGTATTACCGCGGCTACTGGCCCGTAATTAGC
+
CCCCCGGGGGGGFGGGGGGGGGGGGGGGGGGGGGGGGGGGGGGGGGGGGGGGGGGGGGFGGGGGFFGGGGFGGGGGGGGGGGGDGGGGGGEFFGGGGGGGGGGGGGGGGGGGGGGGGGGGDGGGGGFGGGGGGGGGGGGGGGDFGGGGFFGFGGGGGGGGGGGGGDGGGGGGGEEGGDGGC,34FFFG@FGG7<6EFGG;9BFFFGGFFG>4:D>FFCFGF4>2@FEF@G>@@FAC+)?FGF@=CGEEGFF;3BD@F@B08(9;DG:?FF182@:4AD((412((.)))*(/(-43:C)44
@M04650:207:000000000-C238N:1:1101:8106:5511 2:N:0:19
GGACTACTGGGGTATCTAATCCTGTTTGCTCCCCACGCTTTCGCACCTGAGCGTCAGTCTTTGTCCAGGGGGCCGCCTTCGCCACCGGTATTCCTCCAGATCTCTACGCATTTCACCGCTACACCTGGAATTCTACCCCCCTCTACAAGACTCTAGCCTGCCAGTTTCGAATGCAGTTCCCAGGTTGAGCCCGGGGCTTTCACATCCGACTTGCCAGACCGCCTGCGTGCGCTTTACGCCCAGTAATTCCGATTAACGCTCGCCCCCTCCGTATTACCTCGGCTGCTGGCACGGAGTTAGC
+
CCCCCGGFDGGGGGGGGGGGGGGGGGGGGGGGGGGGGGGGGGGGGGGG:FGGGGGGGFDAEEFGGGGGGGEFEGGGDFGGGGGGGGGGGCGGGGGGG<FGFFGGGFGGGGGGGGGGGGGGGGGGG,FFDFGGGGGGEF6FEGGF8F9E3@FFGAFGGG,DCFGFGFGGE*:;DGGGG8CGGGGGGG6,<BFG?EGG)9FGGFGF6C4>DGGG)+2298GC;GFF?FF@<G9B>GF<F08EGF0>FFA2CF?21.>:C63:(->(9EF1:B>1:;?BGG)-4???B:)28EFGB>07:?<).
@M04650:207:000000000-C238N:1:1101:8502:5526 2:N:0:19
GGACTACCCGGGTATCTAATCCTGTTTGCTCCCCACGCTTTCGCACCTGAGCGTCAGTCTTTGTCCAGGGGGCCGCCTTCGCCACCGGTATTCCTCCAGATCTCTACGCATTTCACCGCTACACCTGGAATTCTACCCCCCTCTACAAGACTCTAGCCTGCCAGTTTCGGATGCAGTTCCCAGGTTGAGCCCGGGGATTTCACATCCGACTTGACAGACCGCCTGCGTGCGCTTTACGCCCAGTAATTCCGATTAACGCTTGCACCCTCCGTATTACCGCGGCTGCTGGCACGGAGTTAGC
+
CCCCCGGG8FFFGGGGFGGGGGGCEFFFD<F<FFGGGGFEGGGGGCFEA8EFGF7FEFEGGGGGGGGGGGGGDECC:,@FCCGGGGGGCEGGGFF<EG@AF@DFGGGGCEFGGGG<FDEDGGGGC8FCCFG?FDDGECECEG>FFFFGFGC<8BF9F6;:DFGGGG7D*:CBDGGG?DG7?FF>FFBFGCGF5=CCGGFFGFFFFFF>@DDC<F<DA;FF><928FBD25900754B0C8C?FBGFF9>466:>3<0,7:BB*)2;<2<B964@3)+286(((7(1,).:,<11(-48:2.
@M04650:207:000000000-C238N:1:1101:18526:5589 2:N:0:19
GGACTACTGGGGTTTCTAATCCTGTTTGCTCCCCACGCTTTCGAGCCTCAGTGTCAGTTACAGGCCAGAGAGCCGCTTTCGCCACCGGTGTTCCTCCATATATCTACGCATTTCACCGCTACACATGGAATTCCACTCTCCTCTCCTGCACTCAAGTCTACCAGTTTCCAATGCATACAATGGTTGAGCCACTGCCTTTTACACCAGACTTAATAAACCACCTGCGCTCGCTTTACGCCCAATAAATCCGGACAACGCTCGGGACCTACGTATTACCGCGGCTGCTGGCACGTAGTTAGCC
+
CCCCCGGGGGGGGGGGGGGGGGGGGGGGGGGGGGGGGGGGGGGGGGGGGGGGGGGGGGGGGGGGGGGGGGGGGGGGGGGGGGGGGGGGGGGGGGGGGGGGGGGGFGGDEGGGGGGFGGGGGGGGGGGGFGGGGGGGGGGGGGGFGGGGFFGFGGGGGGCFGGGGGEGFGGGGGFGAFGGGGGCGGGG?FGGGGFGGGGGFCFFFFGGACG>FCFGGFFCFDDDE=>=*5<B=BFFC>>EFG71@GGFFGF>?;EGFGB<(7956D*4>?<:?<GBFCD>B;((4::)(-*)/4:B<D<.:8
@M04650:207:000000000-C238N:1:1101:14840:5603 2:N:0:19
GGACTACCGGGGTATCTAATCCCGTTCGCTACCCTAGCTTTCGCACATGAGCGTCAGTCTTGTGCCAGGAAGCCGCCTTCGCTACTGGTGTTCTTCCCGATATCTACGCATTTCACCGCTACACCGGGAGTTCCACTTCCCTCTCACATACTCTAGACTTACAGTATCAGATGTCTTACACAGGGTAAGCCCGTGCCTTTTACGTCTGACTTATTAGTCCGCCTGCGTGCGCTTTACGCCCAGTAATTCCGGACAACGCTTGCCCCCTACGTATTACCGCGGCTTCTGTCACGTCGTTTGC
+
CCCCCGGGGGGGGGGGGGGGGGGGGGGGGDGGGGGGGGGGGGCEGGGGGGCFGGGGGFGGGGGGGGGGGFGGGGGGGGGGFGGGGGGGGGFCFGGFGGGGGGGGGGGGGGGGGGGGGGGGGCGGGGGGFGGCEFFGGGGGGGGFFGGGGGG7DF9EGGFFFGGGGGGGGGGFGGGGGCGGGC,,FFGDGGFG*@CEGGGGGFG:ACC6*:CD*4BF+@CDDC?@FFFB1CBFFGFFF@CFEBFBFFA>CF?>BDGF41;14:F27C>9?F?4)<>)C:60912(,4A<-:29(.,-3C0:)
@M04650:207:000000000-C238N:1:1101:20072:5630 2:N:0:19
GGACTACCGGGGTTTCTAATCCTGTTTGCTCCCCACGCTTTCGCACCTGAGCGTCAGTCTTCGTCCAGGGGGCCGCCTTCGCCACCGGTATTCCTCCAGATCTCTACGCATTTCACCGCTACACCTGGAATTCTACCCCCCTCTACGAGACTCTAGCCTGCCAGTTTCAAATGCAGTTCCCAGGTTAAGCCCGGGGATTTCACATCTGACTTAACAGACCGCCTGCGTGCGCTTTACGCCCAGTAATTCCGATTAACGCTTGCACCCTCCGGATTACCGCGGCTGCTGGCACGGAGTTAGC
+
CCCCCGGGGGGGFGGGGGGGGGGGGGGGGGGGGGGGGGGGGGGGGGGGEFGGGGGGGGFGFGGGGGGGFCGG7FGGGGGGGGGGGGGGFFGGGGGGGFGGGFGGFGGGGGGGGGGGGEGGEGGGGGGGGGGGGFGFGD?FGGGFGGGG+7C5D5ECCF9DFGGDFECFGGGGGGGGGFCFF9FFFGEFFGGFGDCCDGGGGFGFAGGFFC7C4CDGF8FG>CB1?FB5(709;E>BF?EGGFB,7C25DF:::@GAGF1::15)9:16(,,(,*(8FGFB1613((4??50<:990(8<99
@M04650:207:000000000-C238N:1:1101:23894:5659 2:N:0:19
GGACTACAGGGGTTTCTAATCCTATTTGATCCCCACACTTTCGCGCCTCAGCGTCAATCTTAGCATAGGTAGCTGCCTTCGCCTTTGGTGTTCCTTCCCATATCTATGCATTCCACCGCTACACAGGAAATTCCACTACCTTCCCCTAGATTCCAGTCTATCGGTTCCGAGCGCGTTCCCAAAGTTGAGCCTTGGTCTTTCACACTCGGCCTAATAAACCGCCTACACGCCCTTTACGCCCAGTAATTCCGAGCAACGCTCGCCCCTTACGTATTACCGCGGCTGCTGGCCCGTAATTAGC
+
CCCCCGGGGGGGGGGGGGGGGGGGGGGGGGGFFGGGGGGGGGGGGGGGGGGGGGGGGGGGGGGGFFFGGGGGGGGGGGGGGGGDGGGGGGGGGGGGGGGGGGGGGGGGGGGGG9FEFGGGGGGGGGGGGGFGGAFGGGG@FGGFGGGGGGGFGGGGGDGFGFGGGGGGGGGGGGGGGGGGGFGGGGGG?8DGGGGGGGGGGFGFFGGFFG4D=F>FF4ACAG2>2ABFF499BDFEF7CFG@DFF+9<:AA86=G7F>F<F>C9DGFFFFB?BG79CD(,-49;>FB:7/(17>F:?F<>.
@M04650:207:000000000-C238N:1:1101:23579:5674 2:N:0:19
GGACTACCGGGGTTTCTAATCCTGTTTGCTCCCCACGCTTTCGCGCATCAGCGTCAGTAATGTTCCAGCAGGTCGCCTTCGCAATGAGTATTCCTCTTGATCTCTACGGATTTTACCCCTACACCAAGAATTCCACCTACCTCTCCCACACTCTAGAAAAGCAGTTTCAAATGCAGTTCTGTAGTTAAGCTACAGGATTTCACATCTGACTTACTTTCCCGCCTACGCGCTCTTTACGCCCAGTGATTCCGAGTAACGCTTGCACCCTCCGTATTACCGCGGCTGCTGGCACGGAGTTAGC
+
CCCCCGGGGGGGGCGGGGGGGGGGGGGGGGGGGGGGGGGGGGGGGGGGGGGGGGGGGGGGGGGGGGGGGGGGGGGGGGGGGGGDGGGGGGGGGGFGGFGGGFGGGGGGGGGGGGGGGGGGGGGGGGGGFGGGGGGGGGGGGFGFGGGGGGGFGGGFGDGGGGGGFFGGGDGFFGGGGGGGGGGGGGGGGGFDGGGGGFGGGFGFFGDFFGGGFFGGFEG4>DFFFFD>=D@DDGFFFFGGGF<EFGFCFFF?FFCCF;9?<BGFGGB6B<>40@:AGG09B6BFFFFFFG7FBFB2<FDB2
@M04650:207:000000000-C238N:1:1101:26551:5719 2:N:0:19
GGACTACTGGGGTTTCTAATCCTGTTTGATCCCCACGCTTTCGCACATCAGCGTCAGTTACAGACCAGAAAGTCGCCTTCGCCACTGGTGTTCCTCCATATCTCTGCGCATTTCACCGCTACACATGGAATTCCACTTTCCTCTTCTGCACTCAAGTTTTCCAGTTTCCAATGACCCTCCACGGTTGAGCCGTGGGCTTTCACATCAGACTTAAAAAACCGCCTACGCGCGCTTTACGCCCAATAATTCCGGATAACGCTTGCCACCTACGTATTACCGCGGCTGCTGGCACGTAGTTAGC
+
CCCCCGGGGGGGGGGGGGGGGGGGGGGGGGGGGGGGGGGGGGGGGGGGGGGGGGGGGGGGGGGGGGGGGGGGGGGGGGGGGGGGGGGGGGGGGGGGGGGGGGGGGGGGGGGGGGGGGGGGGGGGGGGFGGGGGGGGGGGGGGGFGGGGGGGFGGGGGGGGGGGGFGGGGGGGGGGGGGGGGGGGGGGGGGGGGGGGFGGGGFGFFGGFEGGGFGGFFFGGFGFF>FDEBGFFFGFCFDGGG?FFGCBBGFF>0<CAG?FFFFGFFGFB???B?GBFGG(2,31,(3:02A(3(2(.(<4>6
@M04650:207:000000000-C238N:1:1101:22619:5747 2:N:0:19
GGACTACCGGGGTATCTAATCCTGTTTGCTCCCCACGCTTTCGCACCTGAGCGTCAGTCTTCGTCCAGGGGGCCGCCTTCGCCACCGGTATTCCTCCAGATCTCTACGCATTTCACCGCTACACCTGGAATTCTACCCCCCTCTACAAGACTCTAGCTGACCAGTTTCAAATGCAGTTCCCAAGTTAAGCTCGGGGATTTCACATCTGACTTAATCAACCGCCTGCGTGCGCTTTACGCCCAGTAATTCCGATTAACGCTTGCACCCTCCGTATTACCGCGGCTGCTGGCACGGAGTTAGC
+
CCCCCGGFGGGGGGGGFGGGGGGGGGEGGGGCFGGGGDGGGGEFEF:EFC@AEGGGGGGFGGGFFGGGFGDE++@@FGGGGFEG7FGGGCGDGFGBEEFDGFGDFGGFDEGGFGG<DGGGGGGGFDEG@FDFGGGGFG8:ECEFGGGGFGGFGGGGGGG9EFFCFCCFGGGFGGFEC8?ECFFCFGGGGG9CGDEGGGCFFFGFFGGFFGFCEGFGFEFG>GFF0;9@FGFFF5>5=:EC>?18:>>DGFFFFEG>G69011><=8:?0<>??@?AFGB911;1>BFF?G7?6;32<6:<.
@M04650:207:000000000-C238N:1:1101:17905:5755 2:N:0:19
GGACTACTGGGGTTTCTAATCCTGTTTGCTCCCCACGCTTTCGCACCTGAGCGTCAGTCTTCGTCCAGGGGGCCGCCTTCGCCACCGGTATTCCTCCAGATCTCTACGCATTTCACCGCTACACCTGGAATTCTACCCCCCTCTACGAGACTCTAGCCTGCCAGTTTCAAATGCAGTTCCCAGGTTAAGCCCGGGGATTTCACATCTGACTTAACAGACCGCCTGCGTGCGCTTTACGCCCAGTAATTCCGATTAACGCTTGCACCCTCCGTCTTACCGCGGCTGCTGGCACGGGGTTAGC
+
CCCCCGGGGGGGGGGGGGGGGGGGGGGGGGGGGGGGGGGGGGGCEGGGGGGGGGGGGGFGF@F8FGGGGGGGGGGGGGGGGGGGGGGGGCFGGGGGGG8FDGGGGGGGGGGGGGGGGGGGDGGFGGGGCFGFGFGGGDFEGGGFCGEC7CEFGFFFGFG>D<2@>EFFGGFGGGGF77DFGGCFF@FEGG:CGGGG:DC97AC7CGGF?7:@41+;=;FF>D;785;087369EFFF:>EG<B0CF<<>??B:7CAF:;?(2C<G6:<(:><(;1>9D1(3((,3::?BGFFB>(3>:1()
@M04650:207:000000000-C238N:1:1101:14414:5778 2:N:0:19
GGACTACACGGGTATCTAATCCTGTTTGCTCCCCACGCTTTCGCACCTGAGCGTCAGTCTTTGTCCAGGGGGCCGCCTTCGCCACCGGTATTCCTCCAGATCTCTACGCATTTCACCGCTACACCTGGAATTCTACCCCCCTCTACAAGACTCTAGCCTGCCAGTTTCGAATGCAGTTCCCAGGTTGAGCCCGGGGATTTCACATCCGACTTGACAGACCGCCTGCGTGCGCTTTACGCCCAGTAATTCCGATTAACGCTTGCACCCTCCGTATTACCGCGGCTGCTGGCACGGAGTTAGC
+
CCCCCGGGGGGGGGGGGGGGGGGGGGGGGGGGGGGGGGGGGGGGGGGGGGGGGEGGGGFFGGGGGGGGGGGGGGGGGGGGGGGGGGGGGGGGGGGGGGGFGGGGGGGGGF7CCGGGGGGGGGGGGGGGGGGGGGGGGGGGGDGFGFGGGGG?FGGGGFFGGGGGEGFFGGGGGGGC@FECGGC8FGGFGGGGGGGEDDGGGFGFFGGFFGGGEGGFF;EF9D>(:FB)(9(11CFA=?EG?(237:<AF=4(43><D09?3(14>8<FFB0(.*,4C:,7>0>900)5(*(<1>1(2C<<)
@M04650:207:000000000-C238N:1:1101:20598:5784 2:N:0:19
GGACTACCAGGGTATCTAATCCTGTTTGCTCCCCACGCTTTCGCACCTGAGCGTCAGTCTTCGTCCAGGGGGCCGCCTTCGCCACCGGTATTCCTCCAGATCTCTACGCATTTCACCGCTACACCTGGAATTCTACCCCCCTCTACAAGACTCTAGCCTGCCAGTTTCGAATGCAGTTCCCAGGTTGAGCCCGGGGATTTCACATCCGACTTGACAGACCGCCTGCGTGCGCTTTACGCCCAGTAATTCCGATTAACGCTTGCACCCTCCGTATTACCGGTGCTGCTGGCACGGAGTTAGC
+
C@CCCGGGGGGGFGFGGGGGGGGGGGGGGGGGGGGGGGGGGGGGGGGDFGDEGGGCFEEGDGGGGGGGGGGGGGGGGGGGGGGGGGGGGGGGGGGGCDGGGGGGFGG7FCFFFGGGGEEDEG?GGGGGGGGGGDGGGFGGGG?FGGFFF?GFGAG,9:A,@<A7>EGGG7C@99EFFFGGGGGGDCFGGGGGGGEE4*<CD@B:FGFEFDGGECF:*55C9G><0>>B6DF9655AF18EE6?377:9FFF?17>A>6>814C<FGF?F0(-1:2)<7(((-4.-2::?E:FFF(2(A)-.
@M04650:207:000000000-C238N:1:1101:19655:5801 2:N:0:19
GGACTACCAGGGTTTCTAATCCTGTTTGCTACCCACGCTTTCGCGCTTTAGCGTCAGTATCTGTCCAGTAGGCTGGCTTCCCCATCGGCATTCCTACAAATATCTACGAATTTCACCTCTACACTTGTAGTTCCGCCTACCTCTCCAGTACTCTAGTTTAGCAGTTTCCAACGCAATACGGGGTTGAGCCCCGCATTTTCACATCAGACGTACTAAACCGCCTAGACGCGCTTTACGCCCAATAAATCCGAATAACGCTTGCGACATACGTATTACCCCGGCTTCTGTCCCGTATTTTGCC
+
CCCCCGGGGGGGG8CGGGGGGGGGGGGGGGGGGGGGGGGGGGGGGG@FEE<EGGGGGGGCF9EFGGGGGGEGG?G@EFGGFGGF,9FFEGGGGGGFGGFGGAEGGFGG7FEFGGFGGGDFCGGG9CF?EFFGGGGGGGGGGGFBFGFG?EFFG;EG;D>D;FGGGGFGGGA@DGGG>?FFCCEGG+,DEFGGGGD7@CFAFF9@CGGF4*;?BCFG42@?>G?90A>52/79?GFE:;EE@?@3>7<387)(-0:2<>2?1:5()*())(,))362<*-43;(,4)6..0,*.4((-+)).
@M04650:207:000000000-C238N:1:1101:10873:5829 2:N:0:19
GGACTACTAGGGTTTCTAATCCTGTTTGCTCCCCACGCTTTCGCACCTGAGCGTCAGTCTTTGTCCAGGGGGCCGCCTTCGCCACCGGTATTCCTCCAGATCTCTACGCATTTCACCGCTACACCTGGAATTCTACCCCCCTCTACAAGACTCTAGCCTGCCAGTTTCGAATGCAGTTCCCAGGTTGAGCCCGGGGATTTCACATCCGACTTGACAGACCGCCTGCGTGCGCTTTACGCCCAGTAATTCCGATTAACGCTTGCACCCTCCGTATTACCGCGGCTGCTGGCACGGAGTTATC
+
CCCCCGGGGGGGGGGGGGGGGGGGGGGGGGGGGGGGGGGGGGGGGGGGGGGGEFGGGFGGGGGGGFFFGB:FGGGGGGGGGDGGGGGGGGGGGGFGGGGGGGGGGGGGC:FGGGGGGEE+4@EFFFGG?FFGGFGGGFGGGGEFGGGGGGDD?GFGFFGGGGGGGGGGGGGGGACCA+;<CGGFGGGGGFFGGG=CDGFFCFGF607A?GGGE7CGF85C@D3;DF>7(5;BFGFF7:5C8:0(::2)2*61(7*)239?F6D>DEBF:<>6:GBAFFBFB>0(4::DFE(33(,((2645
@M04650:207:000000000-C238N:1:1101:18791:5838 2:N:0:19
GGACTACTGGGGTTTCTAATCCTGTTTGCTCCCCACGCTTTCGCACCTGAGCGTCAGTCTTTGTCCAGGGGGCCGCCTTCGCCACCGGTATTCCTCCAGATCTCTACGCATTTCACCGCTACACCTGGAATTCTACCCCCCTCTACAAGACTCTAGCTGACCAGTTTCAAATGCAGTTCCCAAGTTAAGCTCGGGGATTTCACATCTGACTTAATCAACCGCCTGCGTGCGCTTTACGCCCAGTAATTCCGATTAACGCTTGCACCCTCCGTATTACCGCGGCTGCTGGCACGGAGTTAGC
+
CCCCCGGGGGGGGGGGGGGGGGGGGGGGGGGGGGGGGGGGGGGGGGGGGGGGGGGGGGGGGGGGGGGGGGDGGGGGGGGGGGGGGGGGGGGGGGGGGGGGGGGGGGGGGGGGGGGGGGGDEGGGGGGGGGGGGGGGFGGGGGGFGGGFGGGFGFGFGGGGGDFFFGFGGGGGGGGGGGGGGGFFGGGFGGGGGGGGG:FCFFGFFGGFFGGGCGGFF@GG>DFFFFFDFGFF>G@<F?EED61?FCA<F??(:DGFG?BF?FF2C@0<BFBFBG:BGG:>F>>BFF>?7C0FB(721C<A5
@M04650:207:000000000-C238N:1:1101:12213:5840 2:N:0:19
GGACTACCGGGGTTTCTAATCCTGTTTGCTCCCCACGCTTTCGAGCCTCAGCGTCAGTTACAGTCCAGAGAGTCGCCTTCGCCACTGGTGTTCTTCCTAATCTCTACGCATTTCACCGCTACACTAGGAATTCCACTCTCCTCTCCTGCACTCTAGACTTCCAGTTTGGAATGCAGCCCCCAGGTTGAGCCTGAGTATTTCACATCCCACTTAAAAATCCGCCTACGCTCCCTTTACGCCCAGTAAATCCGGACAACGCTCGCCACCTACGTATTACCGCGGCTGCTGGCAGTTAGTTAGC
+
CCCCCGGGGGGGGGGGGGGGGGGGGGGGGGGGGGGGGGGGGGGGGGGGGGGGGGGGGGGGGGGGGGGGGGGGGGGGGGFGGGGGGGGGFGGGGGFGGGGFGGGGGGGGGGGGGGGGGGGGEEGGGGGGGGGGGGGGCGGGGGGFGGGGGGGFGGGGGGGGGGG8EFGG>=;9ADFDFDGG>CEGGGGGGGGGGGGGGGGGG+;>9FCFEGGGFGFDFDFFBD>=@A=?2DBFFGFFFFGGG335@DECFFE><AD?5;60((54CCB<2(,:<+7>@7:BB9BBF0).5E:*()...@):<
@M04650:207:000000000-C238N:1:1101:20948:5991 2:N:0:19
GGACTACCAGGGTTTCTAATCCTGTTTGCTCCCCACGCTTTCGCACCTGAGCGTCAGTCTTTGTCCAGGGGGCCGCCTTCGCCACCGGTATTCCTCCAGATCTCTACGCATTTCACCGCTACACCTGGAATTCTACCCCCCTCTACAAGACTCTAGCCTGCCAGTTTCGAATGCAGTTCCCAGGTTGAGCCCGGGGATTTCACATCCGACTTGACAGACCGCCAGCGTGCGCTTTACGCCCAGTAATTCCGATTAACGCTTGCACCCTCCGTATTACCGCGGCTGCTGGCCCGGAGTTACC
+
@CCCCEFGGGDGGGFGGGGGGGFGGGGGGFGGGGGGGGGGGGGGGGGGF8@AFGGDGFFGGGGGGGGGGGEGGGGGGGGGGGGGGGCFFCDFEFDFFGFFGGGGGGGEFGGGFGGEFEGGGGGGFGGG88?:FFGGGG?FEGEBFFD8FFFFGGGCGG;CGGFGGGGFGGG?DFGGD+:AFC?GGGGCFCGFGEE=:D7FCBFF+778;C)9EDDC68FGBDB(()(0,931(7)5@:;:8<B>C*6<F@?107*6>11:?BG<GG?((,(((244@C607041(8:2(23=>F((-;:))
@M04650:207:000000000-C238N:1:1101:17085:5994 2:N:0:19
GGACTACTCGGGTTTCTAATCCTGTTTGCTCCCCACGCTTTCGAGCCTCAGTGTCAGTTACAGGCCAGAGAGCCGCTTTCGCCACCGGTGTTCCTCCATATATCTACGCATTTCACCGCTACACATGGAATTCCACTCTCCTCTCCTGCACTCAAGTCTACCAGTTTCCAATGCATACAATGGTTGAGCCACTGCCTTTTACACCAGACTTAATAAACCACCTGCGCTCGCTTTACGCCCAATAAATCCGGACAACGCTCGGGACCTACGTATTACCGCGGCTGCTGGCACGTAGTTAGCC
+
CCCCCGGGGEGGGGGGGGGGFGGFGGGGGGGGGGGGGGGGGGGGGGGGGGGGGGGGGGGGGGGGGGGDGGGGGGGGGGGGGGGGGGGGGGGGGGGGGGGGGGGGGGGGGGGGGGGGGGGGGGFFEFGGFEFGGGGFGFGGGGGFDFGFGG89DG8=FFDFGGGGGGG9FAGGGGGGGGGEC98>B@F8ECGF67ECCGGF?FGFADC5CF@CEGGGBFCGB45;)329<DBFFC68?=CCGF1@CGFFD>5,:AG;<((/3(76CE?<?<<)6<<>0117(((-0:>.4637::(-60).:
@M04650:207:000000000-C238N:1:1101:21970:6029 2:N:0:19
GGACTACTGGGGTTTCTAATCCTGTTTGCTCCCCACGCTTTCGCGCATCAGCGTCAGTAATGTTCCAGCAGGTCGCCTTCGCAATGAGTATTCCTCTTGATCTCTACGGATTTTACCCCTACACCAAGAATTCCACCTACCTCTCCCACACTCTAGAAAAGCAGTTTCAAATGCAGTTCTGTAGTTAAGCTACAGGATTTCACATCTGACTTACTTTCCCGCCTACGCGCTCTTTACGCCCAGTGATTCCGAGTAACGCTTGCACCCTCCGTATTACCGCGGCTGCTGGCACGGAGTTAGC
+
CCCCCGGGGGGGGGGGGGGGGGGGGGGGGGGGGGGGGGGGGGGGGGGGGGGGGGGGGGGGGGGGGGGGDGGGGFGGGGGFGGGGGGGGGGGGGGGGGGGGGGGGGFGGGGGGGGGGGGGGEFGFDGGGGGGGGFFFFGGCGGGFCF>FGGGFGGG8FGGGGGFFGGGGGFGGGGGA=?DGGF9AFGFGGGGGGGGGGGGGGFGFFGFF=7FG@FCC@CEDDDFAAA>?=D@DFGFFFDGEF37@FCEEGF;<BFGCF?B;7<D@GGF6?FB?FGF2@>19BBB>FBFF0A1C?0203;)4.
@M04650:207:000000000-C238N:1:1101:17662:6058 2:N:0:19
GGACTACCAGGGTATCTAATCCTGTTTGCTCCCCATGCTTTCGTACCTCAGCGTCAGTATTAGGCCAGATGGCTGCCTTCGCCATCGGTATTCCTCCAGATCTCTACGCATTTCACCGCTACACCTGGAATTCTACCATCCTCTCCCATACTCTAGCTTCCCAGTATCGAATGCAATTCCTAAGTTAAGCTCAGGGATTTCACATCCGACTTAAAAAGCCGCCTACGCACGCTTTACGCCCAGTAAATCCGATTAACGCTCGCACCCTCTGTATTACCGCGGCTGCTGGCACAGAGTTAGC
+
CCCCCFGGGGGGGGGGGGGGGGGGGGGGGGGGGGGGGGGGGGGGGGGGGGGGGGGGGGGGGGGGGGGGGGGGGGGGGGGGGGGGGGGGGGGGGGGGGGGGGGGGDGGGGGGGGGGGGGGGGGGGGGGDFGGGFGGGGGGGGGGFGGGGGGGFGGGGGGGGGGFGGGGDEGGFGFGGGGFFDFGGFFGGGGGGFGGGG?FGFFGFFG6?=DCDEGGGFDGGFGFFFFF>99=29=FEF=CEF2(6>FCEGF>@F3<C>?FF1;GFGDFFFFF24F<2CF?>>9;9B6?:7=?F<1(4:CF<)
@M04650:207:000000000-C238N:1:1101:24721:6071 2:N:0:19
GGACTACTAGGGTTTCTAATCCTGTTTGCTCCCCACGCTTTCGAGCCTCAGTGTCAGTTACAGGCCAGAGAGCCGCTTTCGCCACCGGTGTTCCTCCATATATCTACGCATTTCACCGCTACACATGGAATTCCACTCTCCTCTCCTGCACTCAAGTCTACCAGTTTCCAATGCATACAATGGTTGAGCCACTGCCTTTTACACCAGACTTAATAAACCACCTGCGCTCGCTTTACGCCCAATAAATCCGGACAACGCTCGGTACCTACGTATTACCGCGACTGCTGGCACGTAGTTTGCC
+
@CCCCGGGFEGGGGGGGGGGGGGGGGGGGGGGGGGGGGGGGGGGGGGGGGGGGGGGGGGGGGGGGGGGGGGGGGGGGGGGGGGGGGEGGGGGGGGGGGGGGGGGGGGGGGGGGGGGGGGGGGGFFGGGGGGGGGGGGGGGGGGFGGGGGGGFGGGGGGGGGGGGFGGGGGGGGGGGGFFGGG8EFGGCGGGGFGGFGCFGFFGFFFGACG<CCCFG>CGGFGF9BFBEFD@FFGFED=GDEB@3C@?EGFE?FFF?71(36;/(1C9::?B2A?<A?71((-69?9:2<*5=2::?)+64<
@M04650:207:000000000-C238N:1:1101:20896:6076 2:N:0:19
GGACTACCGGGGTTTCTAATCCTGTTTGCTCCCCACGCTTTCGCACCTGAGCGTCAGTCTTTGTCCAGGGGGCCGCCTTCGCCACCGGTATTCCTCCAGATCTCTACGCATTTCACCGCTACACCTGGAATTCTACCCCCCTCTACAAGACTCTAGCCTGCCAGTTTCGAATGCAGTTCCCAGGTTGAGCCCGGGGATTTCACATCCGACTTGACAGACCGCCTGCGTGCGCTTTACGCCCAGTAATTCCGATTAACGCTTGCACCCTCCGTATTACCGCGGCTGCTGGCACGGAGTTAGC
+
CCCCCGGGGGGGGGGGGGGGGGGGGGGGGGGGGGGGGGGGGGGGGGGGGGGGGGGGGGGGGGGGGGGGGGGGGGGGGGGGGGGGGGGGGGGGGGGGGGGGGGGGGFGGGFGGGGGGGGGGGGGGGFGGGFGGGGGGGGGGGGGFGGGGGGGFGGGFFGGGGGGGFFGGGGGGFFGGGGGGFGFGGGGGGGGGG5CG<3FGGFGFFGGEFDDDEGGGFFGGFGF16F>D6CFB9EFFFFEGG012776<G66<?FG2*-9?::5)6C?((-41:FBFGF09913>>?))5CBF(39>?G4<6
@M04650:207:000000000-C238N:1:1101:24425:6078 2:N:0:19
GGACTACAGGGGTTTCTAATCCTGTTTGCTCCCCACGCTTTCGAGCCTCAGTGTCAGTTACAGGCCAGAGAGCCGCTTTCGCCACCGGTGTTCCTCCATATATCTACGCATTTCACCGCTACACATGGAATTCCACTCTCCTCTCCTGCACTCAAGTCTACCAGTTTCCAATGCATACAATGGTTGAGCCACTGCCTTTTACACCAGAATTAATAAACCACCTGCGCTCGCTTTACGCCCAATAAATCCGGACAACGCTCGGGACCTACGTATTACCGCGGCTGCAGGCACGTAGTTAGCC
+
CCCCCFGDFGGGGEEGFFGGGGGGFGGGGGGGGGGGGGEEGGGGGGGGGGGGGGGGGGGGGGGCGGFGGGGDFFGGCFGGECGGGGGG:FEFGGGGGGGGDGGFFFCFCCE+CE<<DFGCGGGGFCFFGG<FGGGCFF,EEDCDFCF,=@E5DFFC@A9EFGFEF;EE,@@;?=FGGGGGGFFCGGGGG7,@FD?,78:EEFGFFGGF)225ADGGFF?CBDFF2:A*7?@->C@>DFGGD@F3CFEEDD)/(5D;),,6>1>9GG?DBB24:F<<?*4(12>(,(,.7F124443:0:<0
@M04650:207:000000000-C238N:1:1101:16980:6083 2:N:0:19
GGACTACTCGGGTTTCTAATCCTGTTTGCTCCCCACGCTTTCGAGCCTCAGTGTCAGTTACAGGCCAGAGAGCCGCTTTCGCCACCGGTGTTCCTCCATATATCTACGCATTTCACCGCTACACATGGAATTCCACTCTCCTCTCCTGCACTCAAGTCTACCAGTTTCCAATGCATACAATGGTTGAGCCACTGCCTTTTACACCAGACTTAATAAACCACCTGCGCTCGCTTTACGCCCAATAAATCCGGACAACGCTCGGGACCTACGTATTACCGCGGCTGCTGGCACGTAGTTAGCC
+
CCCCCAFGGGGGGGGGGGGGGGGGGGGGGGGGGGGGGGGGGGGGGGGGGGGGGGGGGGGGGGGGGGGGGGGGGGGGGGGGGGGGGGGGGGGGGGGGGGGGGGGGGGGGGGGGGGGGGGGGGGGGGGGGFGGGGGGGGGGGGGGFGGGGGGGFG8B@FGGGGGFF?EGGGGGGGGGGGGGGGGFGGGGFGGGGFFGFGGGGGFGFFFFFCGFFEGGFFFGDBG==BFBD><=FB5+>>=@FG;@EGGEEGF3?F>GFDB7;>>D0CG???<:>BF<A<D;9>0(32:B4:*4:3<B?F+668
@M04650:207:000000000-C238N:1:1101:18666:6142 2:N:0:19
GGACTACTCGGGTATCTAATCCTGTTTGCTCCCCACGCTTTCGCACCTGAGCGTCAGTCTTTGTCCAGGGGGCCGCCTTCGCCACCGGTATTCCTCCAGATCTCTACGCATTTCACCGCTACACCTGGAATTCTACCCCCCTCTACAAGACTCCAGCCTGCCAGTTTCGAATGCAGTTCCCAGGTTGAGCCCGGGGATTTCACATCCGACTTGACAGACCGCCTGCGTGCGCTTTACGCCCAGTAATTCCGCTTAACGCTTGCACCCTCCGTATTACCGCGGCTGCTGGCACGGAGTTAGC
+
CCCCCGGGGGGGGGGGGGGGGGGGGGGGGGGGGGGGGGGGGGGGGGGGGFGGGGGGGGGGGGFGGGGGGGGGGGGGGGGGGGGGGGGGGGGGGGGGGGGGFGGGGGGGGGGGGGGGGGGGGG9FGGGGGGGGGGGGGGGGGGGFGGGGGGGFGGGGGGGGGGGFGGGGGFGGFGGGGGGGGGGGGGGFGGGGGEGEGGGGGFGFFGGFFGGGFGGGFFGGFGFFFFFFFG>B1CFAF0CEEBF?:DB2FBF03BGDGFF:4:F?GGFFF?(,1F24CF0;>9BFBBFF?:(C?16,3*6).
@M04650:207:000000000-C238N:1:1101:24218:6148 2:N:0:19
GGACTACCGGGGTTTCTAATCCTGTTTGCTCCCCACGCTTTCGCACCTGAGCGTCAGTCTTCGTCCAGGGGGCCGCCTTCGCCACCGGTATTCCTCCAGATCTCTACGCATTTCACCGCTACACCTGGAATTCTACCCCCCTCTACGAGACTCTAGCCTGCCAGTTTCAAATGCAGTTCCCAGGTTAAGCCCGGGGATTTCACATCTGACTTAACAGACCGCCTGCGTGCGCTTTACGCCCAGTAATTCCGATTAACGCTTGCACCCTCCGTATTACCGCGGCTGCTGGCACGGAGTTAGC
+
CCCCCFGGGGGGGGGGGGGGGGGGGGGGGGGGGGGGGGGGGGGGGGGGGGGGGGGGGGGGGGGGGGGGGGGGGGGGGGGGGGGGGGGGGGGGGGGGGGGGFGGGGGFGGGGGGGGGGGGGGGGGGDGGFGGGGFEGGDCGGGGFGGGGCGGFF9FGGGFGGGGGCGGGFGGGFFGGFGGGGGGGGGGCFGGGGGGGCCGGGFFFFFGFFGGG;CC7BDGGFGFBFF>3(129>CF<FBDEGFF?GFAA7@:-4BGFGFFFFFGFGGBFFFB?BG:BGD09>F>FFB:>?GFF?F30:6<A2
@M04650:207:000000000-C238N:1:1101:25727:6171 2:N:0:19
GGACTACCGGGGTTTCTAATCCTGTTTGCTACCCACGCTTTCGCGCTTTAGCGTCAGTATCTGTCCAGTAGGCTGGCTTCCCCATCGGCATTCCTACAAATATCTACGAATTTCACCTCTACACTTGTAGTTCCGCCTACCTCTCCAGTACTCTAGTTTAGCAGTTTCCAACGCAATACGGGGTTGAGCCCCGCATTTTCACATCAGACTTACTAAACCGCCTAGACGCGCTTTACGCCCAATAAATCCGGATAACGCTTGCGACATACGTATTACCGCGGCTGCTGGCCCGTATTTAGCC
+
CCCCCGGGGGGGGGGGGGGGGGGGGGGGGGGGGGGGGGGGGGGGGGGGGFGGGGGGGGGGGGGGGGGGGGGGGGGDGGGGGGGGGGGGGGGGGGGGGGGGGGGGFGGGEGGGGGGGGGGGGGGGGGGGGGGGGGGGGGGFGGGFGGGGGGGFGGGGGGGGGGGG<FGGGGGGGGGGGGGGGGDGGGGGGGGGGGCGGGGGGFGFFC>FBGGGEGGFFFFC@GFF@F;AFCBFFGAC>DGGGFFFGGFACDF(4>D?C16<BFD9D=?>DFF7ACAFF57>096>6:F7::1=>>B?A+6)8
@M04650:207:000000000-C238N:1:1101:6816:6183 2:N:0:19
GGACTACAGGGTATCTAATCCTGTTTGCTCCCCACGCTTTCGCACCTGAGCGTCAGTCTTTGTCCAGGGGGCCGCCTTCGCCACCGGTATTCCTCCAGATCTCTACGCATTTCACCGCTACCCCTGGAATTCTACCCCCCTCTACACGACTCTAGCCTGCCAGTTTCGAATGCAGTTCCCAGGTTGAGCCCGGGGATTTCACATCCGACTTGACAGACCGCCTGCGTGCGCTTTACGCCCAGTAATTCCGATTAACGCTTGCACCCTCCGTATTACCCCGGCTGCTGGCACGGAGTTGGCC
+
CCCCCCGCGGGGGGGGCFGDEEFGGFGGGGGGGFFGGGGGGGG7FFGFEFGGGGGDEFFGGGGGGCGGGGGGDGEEGG9=@F@FGGGGGGGFFFFGGGGGGCDFGGGGFDEGFG<CC@8CE,@BFFF@8EFFGGGGFGGGDDGFGG,@6CEFG9,9FFFFGBECGDGG5>DCD,@AFCFGGD8EC:,1ADFECE=*87FGGABAFGG:98DF;DGD=<GGFGFF134.:5904=B<><EG56?2DGBDDF)4:>DA32212:4<FG?<?FF?0354<*41(39(8:)((*.5(((42+(.4
@M04650:207:000000000-C238N:1:1101:27372:6185 2:N:0:19
GGACTAGAGGGGTTTCTAATCCTGTTTGCTCCCCACGCTTTCGAGCCTCAGTGTCAGTTACAGGCCAGAGAGCCGCTTTCGCCACCGGTGTTCCTCCATATATCTACGCATTTCACCGCTACACATGGAATTCCACTCTCCTCTCCTGCACTCAAGTCTACCAGTTTCCAATGCATACAATGGTTGAGCCACTGCCTTTTACACCAGACTTAATAAACCACCTGCGCTCGCTTTACTCCCAATAAATCCGGACAACGCTCGGGACCTACGTATTACCTCGGCTTCTGGCACGTAGTTCGCC
+
CCCCC8,,C<CEFGGGGGGGGGFGGGGGGGGGGGGGEEGGGGF@EEGFG@GGGGGDFGGGGG9FEGGGGGGGGGGGGEGGCGGGCGEGGGGGGGGFGGGGGGGGGGGGGGGGGGGGGCGDGGGG9E<FGDEGFGGGGGGGGGGFDGGGGGGFGCEDFGGGFGFFDFGGCF9>8E8DCF,,,,,8@<D,,@CCFC?FFGFG79@A*0;*=>C+AFG9BEFF);=42@A4>):5>CFE+0BF7=,6::?.855;@D<29((,.4)7DG??:2:4AGFAE*5(((((.-)))*,*4((46+-(-
@M04650:207:000000000-C238N:1:1101:19545:6239 2:N:0:19
GGACTACCGGGGTATCTAATCCCGTTCGCTACCCTAGCTTTCGCACATGAGCGTCAGTCTTGTGCCAGGAAGCCGCCTTCGCCACTGGTGTTCTTCCCGATATCTACGCATTTCACCGCTACACCGGGAGTTCCACTTCCCTCTCACATACTCTAGACTTACAGTATCAGCGTTCTTACACAGGGTAAGCCCGTGCCTTTCACGTCTGACTTATTAGTCCGCCGGCCTGCGCTTTACGCCCAGTAATTCCGGTCAACGCTTGCCCCCTACGTCTTACCGCGGCTGCTGGCACGTAGTTGGC
+
B@ACCFF@:FEBCFFGGFA<FFGGGFF;EF7BFGGF@FBFGGGGGEFF:CCFGEEEGAFDE9F6EF9@<FFEGGCCGGEFDGFEEBE<FFFB?EC@FFFGC:CGFCFEE:FE<FFGFCC6CGFGG7F:C:FDFGCFFG?FGFGFG,6=C=@9=3,,73,,,:9@F=<F9;,+05:7ECGEF<8F@BCEGGD5*4;CGF;A++>A8**2*1;8*:@86>CG@G((.)()(2(.(5>.8(;1833:7:<2C7)-()/8:09:1(9.7C;1-41.(;14CG(24-72(1:3?G7CB(2(,<)(4
@M04650:207:000000000-C238N:1:1101:10692:6259 2:N:0:19
GGACTACCGGGGTATCTAATCCCGTTCGCTCCCCGTGCTGTCGCGTCTCAGCGTCTGGTGTCGTCCAGGGTGCCGCCTTCGCCTCTGGTGTTCCTCCGGATCTCTACGCATTTCACCACTACACCCGGAATTCCACACCCCTCTACGACCCTCGAGCTTGGCAGTCTCATCCGACCTCTCCCGGTTTAGCCGGGAGCTTTCACGGTTGACTTACCATGCCGCCTACACGCTCTTTACGCCCAGTAATTCCGGATAACGCTTGCGTCCTACGTGTTACCGCGGCTGCTGTCACGTAGTTATC
+
CCCCCGGGGGGGGGGGGGGGGGGGGGGGGGGGGGGGGGGGGGGGGGGGGGGGGGGGGFGGCFGGGGGGGGGGGGGGGGGGGGGGGGGGGGGGGGGGGGGGGEGGGGGGGGGGGGGGGFGGGGGGGGGGGGGGGGGG?EGGGGGFFGG6CGGFG6C?FGGGGGGDGGGGGEFGGDGGGGFGGGDEGDEFCCGGG=ECDGFFFFGFFGG>1>FGFGGGF4FGFGB?FFFFFG0??GFBFFDGG08B>FAFGFF64;*-92>B60C>C:;?<<?71EB)<>16>09>>FBF-A4F:<71:D2).
@M04650:207:000000000-C238N:1:1101:14350:6270 2:N:0:19
GGACTACCAGGGTATCTAATCCTGTTTGCTCCCCACGCTTTCGCACCTGAGCGTCAGTCTTTGTCCAGGGGGCCGCCTTCGCCACCGGTATTCCTCCAGATCTCTACGCATTTCACCGCTACACCTGGAATTCTACCCCCCTCTACAAGACTCTAGCCTGCCAGTTTCGAATGCAGTTCCCAGGTTAAGCCCGGGGATTTCACATCTGACTTAACAGACCGCCTGCGTGCGCTTTACGCCCAGTAATTCCGATTAACGCTTGCACCCTCCGTATTACCGCGGCTGCTGGCACGTAGTTTGC
+
CCCCCGGGGGGGGGGGGGGGGGGGGGGGGGGGGGGGGGGGGGGGGGGGGGGGGGGGGGGGGGGGGGGGGGGGGGGGGGGGGGGGGGGGGGGGGGGGGGGCGGGGGGGGGGGGGGGGGGGGGGGGGGGGGGGGGGGGGGGGGGGFGGGGGGGFGGGGGGGGGGGGGGGGGGGGGGGGGGGGGGGGGGGGGGGGGGGGGGGGGFGFFGFFCCGGFGGGFFGGFGF0;FFFFGFF>G:AFFGGGFFFGGFBGFFFFFDFGFBFBFG?GGFF??FB(C>)@F6B91>B9B7:7E:FF61:?DDF9
@M04650:207:000000000-C238N:1:1101:10221:6338 2:N:0:19
GGACTACCAGGGTTTCTAATCCTGTTTGCTCCCCACGCTTTCGCGCATCAGCGTCAGTAATGTTCCAGCAGGTCGCCTTCGCAATGAGTATTCCTCTTGATCTCTACGGATTTTACCCCTACACCAAGAATTCCACCTACCTCTCCCACACTCTAGAAAAGCAGTTTCAAATGCAGTTCTGTAGTTAAGCTACAGGATTTCACATCTGACTTACTTTCCCGCCTACGCGCTCTTTACGCCCAGTGATTCCGAGTAACGCTTGCACCCTCCGTATTACCGCGGCTGCTGGCACGGAGTTAGC
+
CCCCCGGGGGGGGGGGGGGGGGGGGGGGGGGGGGGGGGGGGGGGGGGGGEGGGGGGGGGGGGGGGGGGGGGGGGGGGGGGGGGGGGGGGFGGGGGGGGFGGGGGGGGG@?FGGGGGGGGGGGGGGGFGGGGGGGGGGGGGGFGFGGGGGGGFGGGGGGGGGGGGGGGGGGGGGGGGGGGGGGGGGGGGGGGGGGGGGGGGGFGFFGGFFGGF@GGGFFGGDGFFFFDF2D@DFGFFFFGGG67;*>?CGC429FDCGFFFFDGFGGFFFF0:?F>9FG0;B>FFFFB:(57EBF69:G24<
@M04650:207:000000000-C238N:1:1101:9239:6409 2:N:0:19
GGACTACAGGGGTATCTAATCCTGTTTGCTCCCCACGCTTTCGCACCTGAGCGTCAGTCTTTGTCCAGGGGGCCGCCTTCGCCACCGGTATTCCTCCAGATCTCTACGCATTTCACCGCTACACCTGGAATTCTACCCCCCTCTACAAGACTCTAGCCTGCCAGTTTCGAATGCAGTTCCCAGGTTGAGCCCGGGGATTTCACATCCGACTTGACAGACCGCCTGCGTGCGCTTTACGCCCAGTAATTCCGATTAACGCTTGCACCCTCCGTATTACCGCGGCTGCTGGCACGGAGTTAGC
+
CCCCCGGGGGGGGGGGGGGGGGGGGGGGGGGGGGGGGGGGGGGGGGGGGFGGEGGGGGGGGGGGGGGGGGGGGGGGGGGGGGGGGGGGG7FEFGGGGGGCGFGGGGGGGEGGGGGGGEGG7FGGGGGGGGGGGGGGFGGGGGGFFG99C?FAFGFGGGGFGGGGGGGG>*@FGGGCFGGFC:,>FFDFGGGGGGG5)?GGGFGFFGCBFGGGFCG>ADGGFD0<BFFF:GFFFGF)9?EGGFFFGG<AGFF:(8*6D(4<<:DDGGF<F:B:BF?FGF?91(7BFFF?FD:F63,,2C4)6
@M04650:207:000000000-C238N:1:1101:24432:6425 2:N:0:19
GGACTACAGGGGTTTCTAATCCTGTTTGCTCCCCACGCTTTCGAGCCTCAGTGTCAGTTACAGGCCAGAGAGCCGCTTTCGCCACCGGTGTTCCTCCATATATCTACGCATTTCACCGCTACACATGGAATTCCACTCTCCTCTCCTGCACTCAAGTCTACCAGTTTCCAATGCATACACTGGGTGAGCCACTGCCTTTTACACCAGACCTAATAAACCACCTTCGCTAGCTTTACGCCCAATAAATACGGACAACGCTCGGCACCTACGTATTCACCCGCATGCTGGCACGGATGGTGCC
+
CCCCCGGGGGGGGGGGGGGGGGGGGGGGGGDGGGGGGGGEGGGGGGGGGGGGGGGGGFGGGGGCFGGGF8FGGGGGFGFGGGGGGFGGGGGGGGGGGFFGGGGGDGGGDGCCDCFFGGGGGDGGGGGGGFGFGGGGDGGGGGGFFGGGDFGFD=FDCE9DA,,AAC=C;EFGGGGFGFG,E:D,@FGC68:CF?ACF8EF+9B*;DF6=**;>=FC:>EF5744)/)*(178*=8C5-8BCB8EFGC);53;>>C(83(((.2-CG<??,,))3.-:*13(((-4445:*.*(,(--0.),
@M04650:207:000000000-C238N:1:1101:26268:6433 2:N:0:19
GGACTACTGGGGTTTCTAATCCTGTTTGCTCCCCACGCTTTCGCGCATCAGCGTCAGTAATGTTCCAGCAGGTCGCCTTCGCAATGAGTATTCCTCTTGATCTCTACGGATTTTACCCCTACACCAAGAATTCCACCTACCTCTCCCACACTCTAGAAAAGCAGTTTCAAATGCAGTTCTGTAGTTAAGCTACAGGATTTCACATCTGACTTACTTTCCCGCCTACGCGCTCTTTACGCCCAGTGATTCCGAGTAACGCTTGCACCCTCCGTATTACCGCGGCTGCTGGCACGGAGTTAGC
+
CCCCCGGGGGGGGGGGGGGGGGGGGGGGGGGGGGGGGGGGGGGGGGGGGFGGGGGGGGGGGGGGGGGGGGGGGGGGGGGGGGGEEGGGGGGGGGGGGGGGGGGGGGGGGGGGGGGFGGGGGGGGGGGGGGFFGGGGGGGGGGEFGGGGGGGFGGGGGAFFGGGGGGGFFGGGGGGGGGGGGGGFGGGGFFGFGGGGGGGGGFGFFGGFFGGGFGGGFFGGAGFDFF9A=GBDFGFEFDGGGFFFFGEEGFFF>FGFG?FDDFG@GGF?BF>6?FFBFC:>0;B69?FFBG:FBF>BF64<4
@M04650:207:000000000-C238N:1:1101:8311:6433 2:N:0:19
GGACTACCCGGGTATCTAATCCCATTCGCTCCCCTAGCTTTCGTCTCTCAGTGTCAGTGTCGGCCCAGCAGAGTGCTTTCGCCGTTGGTGTTCTTTCCGATCTCTACGCATTTCACCGCTCCACCGGAAATTCCCTCTGCCCCTACCGTACTCCAGCTTGGTAGTTTCCACCGCCTGTCCGGGGTTGAGCCCTGGGATTTGACGGCTGACTTAAAAAGCCACCTACAGACGCTTTACGCCCACTCCTTCCGGATAACGCTTGCATCCTCTGGATTACCGCGGCTGCTGGCACAGAGTTAGC
+
CCCCC@F<EEGGG><FFGGGGFGGFFGGGGGGGGGGGC<FCFG@BCF94CFFG@FFDEGGEFGDGGGGGCGDGGDGG9FEEGGGGGGGGGGGGFGGGGGBFGCFFFGEG4?FFGBFFCCCEEGF:FGFGEGFGFD?EGF9E?F?8DBEDGGFGGGGGGGCCFD9F;=DCEGGGEEC7CGFGFGGDC1<AFFGFGEF4*<C7:;)?5):8FFG<7:D*6:C@F;14FEFEGB@75F)0(;C>:?07*).:43(->G>F6;(-,C77C24A-)))3))<>1;9(19BBB?(*(3(.((.+-.6
@M04650:207:000000000-C238N:1:1101:20125:6433 2:N:0:19
GGACTACCGGGGTATCTAATCCTGTTTGCTCCCCTAGCTTTCGCACCTCAGCGTCAGTTTTGGCCCAGAAGGCTGCCTTCGCTATCGGTGTTCTTCCCAATATCTGCGCATTCCACCGCTACACTGGGAATTCCACCTTCCTCTACCAAACTCGAGCCTACCAGTTCGGAATCCGGCTGGGGGTTGAGCCCTCAGATTAGAGATTCCGCTTAATAGGCCGCCTACGCGCGCTTTACGCCCAATAAATCCGGATAACGCTTGCTCCCTACGTATTACCGCGGCTGCTGGCCGGTAGTTAGCC
+
CCCCCGGGGGGGGGGGGGGGGGGGGGGGGGGGGGGGGGGGGGGGGGGGGFGGGGGGGGGGGGGGGGGGGFGGGGGGGGGGFGGGGGEGGGGGGGGGGGGGGGGGGGGGGGGGGGGGGGGGDGGGGGGGFGGGGGGGGGGGGGGFGGGFDGGFD@FGDCFGGFFGGG:EEGGGGFEGGDGGGDCCC@FGFCGG>C:CC:,ADBGFFGGFFDCDEGF76;<C:C@0@B@:>GB;BG=:5?GGG0:2>FA9F@D?B:74C9<BFF79GG7AF03>9C):@531(47;B>)(4*(*-(4<A9-25
@M04650:207:000000000-C238N:1:1101:22116:6441 2:N:0:19
GGACTACTAGGGTATCTAATCCCATTCGCTCCCCTAGCTTTCGTCTCTCAGTGTCAGTGTCGGCCCAGCAGAGTGCTTTCGCCGTTGGTGTTCTTTCCGATCTCTACGCATTTCACCGCTCCACCGGAAATTCCCTCTGCCCCTACCGTACTCCAGCTTGGTAGTTTCCACCGCCTGTCCGGGGTTGAGCCCTGGGATTTGACGGCGGCCTTAAAAAGCCACCTACAGACGCTTTACGCCCAATCATTCCTGATAACGCTTGCATCCTCTGTATTACCGCGGCTGCTGGCACCGAGTTAGC
+
CCCCCFGGGGGGGGGGGGGGGGGFGGGGGGGGGGGGGGGGGGGGGGGGGGGGGGGFGGGGGGGGGGGGGGGFGGGGGGGGGGGGGGGGGGGGGGGGGGGEEFGGGFGGGGGGGGGGGDEDEGGGGGG>FGGGGGGGGGGGFFGFCFFGGFGFGGGFGGGGGGGFGGGGGGFGGGGGFGGGGDG7>FCG?EDGFGGGGGGGGFGFFGGF(>G<4>+CA(=CDGFFFFFF9D>F?GFFFFGGG??BG:B9FF*-:4C<F?BBBBG<FG08>AFA<GAFGF<;(793(-4:?G0<((((4C)6<
@M04650:207:000000000-C238N:1:1101:11888:6441 2:N:0:19
GGACTACTAGGGTTTCTAATCCTGTTTGATCCCCACGCTTTCGCACATCAGCGTCAGTTACAGACCAGAAAGTCGCCTTCGCCACTGGTGTTCCTCCATATCTCTGCGCATTTCACCGCTACACATGGAATTCCACTTTCCTCTTCTGCACTCAAGTTTTCCAGTTTCCAATGACCCTCCACGGTTGAGCCGTGGGCTTTCACATCAGACTTAAAAAACCGCCTACGCGCGCTTTACGCCCAATAATTCCGGATAACGCTTGCCACCTACGTATTCCCGCGGCTGCTGGCACGTAGTTAGC
+
CCCCCGGGGGGGGGGGGGGGGGGGGGGGGGGGGGGGGGGGGGGGGGGGGGGGGGGGGGGGGGGGGGGGGGGGGGGGGGGGGGGGGGGGFGFGGGGGGGGGFGGGGGGGGGGGGGGFGGGGGGGGFGGGGGGGGFGGGGFGGGGFGGFGGGGFGGGGFFGGGGFGFDFGFGGGGGGGGGGGFGGGGCEFF=FGEGGGGGGGGFGFFGCF@FCGEGFDF9EGFGFFFA?>@DB6>CFFFD>CF@FDGGFFGFFFBDGFC<BFFFF:C68280?B>C?2+9399966;?::>C0+1(422+.4.
@M04650:207:000000000-C238N:1:1101:11114:6448 2:N:0:19
GGACTACTGGGGTTTCTAATCCTGTTTGCTCCCCACGCTTTCGAGCCTCAGTGTCAGTTACAGGCCAGAGAGCCGCTTTCGCCACCGGTGTTCCTCCATATATCTACGCATTTCACCGCTACACATGGAATTCCACTCTCCTCTCCTGCACTCAAGTCTACCAGTTTCCAATGCATACAATGGTTGAGCCACTGCCTTTTACACCAGACTTAATAAACCACCTGCGCTCGCTTTACGCCCAATAAATCCGGACAACGCTCGGGACCTACGTATTACCGCGGCTGCTGGCACGTAGTGAGCC
+
CCCCCGGGGGGGGGGGGGGGGGGGGGGGGGGGGGGGGGGGGGGGFGGGGGGGGGGGGGGGGGGGGFFGGGGGGGGGGGGGGGGGGGGGGGGGGGGGGGGGGGFGGFGGGGGGGGGGGGGGEGGGGGGGFFGGGGGGGGGGGGGFGGGGGGGFGGGGGFFCFGGGFFAEGGGGGGGG8ACFGGGGD83=EGCGFGGGGGGGDFDFFC9FCDDGFGGGFCEDB>@BDF@BA59@DGCCAF@FG(=@GGFFGF:8>A<(81/143C9DG7276?7AF49:*,(,321(:44:*5:44??(+.4?
@M04650:207:000000000-C238N:1:1101:10689:6521 2:N:0:19
GGACTACAAGGGTTTCTAATCCTGTTTGCTCCCCACGCTTTCGCACCTGAGCGTCAGTCTTTCTCCAGGGGGCCGCCTTCGCCACCGGTATTCCTCCAGATCTCTACGCATTTCACCGCTACACCTGGAATTCTACCCCCCTCTACAAGACTCTAGCCTGCCAGTTTCGAATGCAGTTCCCAGGTTGAGCCCGGGGATTTCACATCCGACTTGACAGACCGCCTGCGTGCGCTTTCCGCCCAGTAATTCCGATTAACGCTTGCACCCTCCGTATTACCGCGGCTGCTGGCACGGAGTTAGC
+
CCCCCGGGGGGGGGGGGGGGGGGGGGGGGGGGGGGGGGGGGGGGGGGGGGGGGGGGGGGGGGGGGGGGGGGGGGGGGGGGFGGGGGGGGDGGGGGGGFGGGGGGGGGGGGGGGGGGGGGGGGGGGGGGGGGGEGGG8FGGGGGFFGC?EFGFGFGGGGGGGGGGGGGGGCGFFFGGGGGGD9EGGFFGGGGG>CEGDCGGGFGFFGGFFGGGFFD7=@GGFG@F<FFFFG23>EF)90:EE(8>7D4<FF@68575F?BBF:*)2@??F?9((;:<FGFBF((2,(4:>G:F32422C-)-
@M04650:207:000000000-C238N:1:1101:12070:6528 2:N:0:19
GGACTACTGGGGTTTCTAATCCTGTTTGCTACCCACGCTTTCGCGCTTTAGCGTCAGTATCTGTCCAGTAGGCTGGCTTCCCCATCGGCATTCCTACAAATATCTACGAATTTCACCTCTACACTTGTAGTTCCGCCTACCTCTCCAGTACTCTAGTTTAGCAGTTTCCAACGCAATACGGGGTTGAGCCCCGCATTTTCACATCAGACTTACTAAACCGCCTAGACGCGCTTTACGCCCAATAAATCCGGATAACGCTTGCGACATACGTATTACCGCGGCTGCTGGCACGTATTTAGCC
+
CCCCCGGGGGGGGGGGGGGGGGGGGGGGGGGGGGGGGDEGGFGGGGGGGGGGGEEGGGGGGGGGGGGGGGGGGGGGGGGGFGGGGGGGGGGGGGGGGGGGGGGGGGGGGGGGGGGGGGGGGGGGGGGGGGGGGGGGGGGGGGGFGGGFGGGFGGGGGGGGGGGGFFGGFFG?>CGGDFGGGGGGGGFGGFGEGD>EG@F<CFGFFGGFFGF7BGGGFF6?=D@=DF48@GFFF5AEBDGGG<@;FCCC7@DBFDF?G>?38BDFGGB2<<3<<AAA+*-40016?0320*.:23A042-:4
@M04650:207:000000000-C238N:1:1101:18387:6529 2:N:0:19
GGACTACTAGGGTATCTAATCCTGTTTGCTCCCCACGCTTTCGCGCATCAGCGTCAGTAATGTTCCAGCAGGTCGCCTTCGCAATGAGTATTCCTCTTGATCTCTACGGATTTTACCCCTACACCAAGAATTCCACCTACCTCTCCCACACTCTAGAAAAGCAGTTTCAAATGCAGTTCTGTAGTTAAGCTACAGGATTTCACATCTGACTTACTTTCCCGCCTACGCGCTCTTTACGCCCAGTGATTCCGAGTAACGCTTGCACCCTCCGTATTACCGCGGCTGCTGGCACGGATTTAGC
+
CCCCCEGGGGFGFGGGGGGGGGGGGGGGGGGGGGGGGGGGGGGGGGDFGGGGGGGGGGGGGGGGGGGGGGGGGGGGGGGGGGGFGGGFGGGGGGGGGGGGGGGGGGGDGGGGGGGGGFGFDGGGGGGGGGGGGGGGGGGGGGGFGGGGGGGFGGFGGGCGGFGFGGGGGFGGGGGGGGGGGGFFGGGFGCGGGFGGGGGGGFGFFGG7EGGGFGFCFEDF9DBFFFDFAD2(6CCCFFDGE@26*><?GFA2(:D<F00:?@C3DG;2?36:?GF2:C19109B01::2E(<:92(4E)6<
@M04650:207:000000000-C238N:1:1101:3864:6533 2:N:0:19
GGACTACCGGGGTATCTAATCCTGTTTGCTCCCCACGCTTTCGCGCCTCAGCGTCAGTAATGTTCCAGCAGGTCGCCTTCGCAATGAGTATTCCTCTTGATCTCTACGGATTTTACCCCTACACCAAGAATTCCACCTACCTCTCCCACACTCTAGAAAAGCAGTTTCAACTGCAGTTCTGTAGTTAAGCTACAGGATTTCACATCTGACTTACTTTCCCGCCTACGCGCTCTTTACGCCCAGTGATTCCGAGTAACGCTTGCACCCTCCGTATTACCGCGGCTGCTGGCCCGGAGTTAGC
+
CCCCCGGGGGGGGGGGGGGGGGDFGGGGGGGGGGGGGGGGGGGECG+@FEGGGGGGGGACEGFGGGGGF8FFGGGGGGGGGGDEFG9FF9EGGGGGGFGGGGGGGFGGGCFCFEEEFFGD@FGGG7F@CAFEGGGGGGGGGGGFFGGGGGGFGGD8F,,>8DFGFCEGAF,EFG,=DGGGGFCCFEEGGGGAE<DFCFGGGFGFFGGFFGGG@FF?AAFGFCADAA4A2D=@2?ACF?GEC@(4>F6<FFF((=CCGD@<0;C?DG?FF?(-,;7AGGB9BF>66?DF0=1C>19;<C26:
@M04650:207:000000000-C238N:1:1101:9470:6548 2:N:0:19
GGACTACCGGGGTATCTAATCCTGTTTGCTACCCACGCTTTCGCGCTTTAGCGTCAGTATCTGTCCAGTAGGCTGGCTTCCCCATCGGCATTCCTACAAATATCTACGAATTTCACCTCTACACTTGTAGTTCCGCCTACCTCTCCAGTACTCTAGTTTAGCAGTTTCCAACGCAATACGGGGTTGAGCCCCGCATTTTCACATCAGACTTACTAAACCGCCTAGACGCGCTTTACGCCCAATAAATCCGGATAACGCTTGCGACATACGTATTACCGCGGCTGCTGGCCCGTATTTTGCC
+
CCCCCDFGGGGGGGGGGGGGGGGGGGGGGGGGGGGGGGGGGGGGGGGGGDFGGGGGGGGFGGGGGGGGGFGGGGGGGGGGEGG8FEEGGGGGGGGGGGGGGGGGGGGGGGGGGGGGGGGGFGEFGGGGFFGGGGGGGGGGGGGFGGGFGGGFGGGGGGFGGGGGGGGGGGGGGGDCG?FFGGGGGEGGGGGGGGGGGGGGGFFFFGGFEGGGFGGGFFGGFGFF@FA>@C>92CFE388FB?B:>74<FEB0:3C?D9038:C>G*8)8??)4AAAFD9(-9B>?FF>?5:*431>)+645
@M04650:207:000000000-C238N:1:1101:26424:6551 2:N:0:19
GGACTACACGGGTTTCTAATCCTGTTTGCTACCCACGCTTTCGCTCCTCAGCGTCAGTCACGGCCCAGAGCGGCGCCTTCGCCACTGGTGTTCTTCCTGATATCTGCGCATTTCACCGCTACACCAGGAGTTCCCCGCTCCCCTACCGCACTCGAGTCACAGCAGTATCGGGTGGCGGCTCTGGGTTGAGCCCAGAGTTTTCACACCCGACTTACCGAACCGCCTACGAGCTCTTTACGCCCAATAAATCCGGACAACGCTCGCCCCCTACGTATTACCGCGGCTGCTGGCCCGTAGTT
+
CCCCCGGGGGGGGGGGGGGGGGGGGGGGGGGGGGGGGGGGGGGGGGGGGGGGGGGGGGGGGGGGGGEGGGGGDGGGGGGGGGGGGGGGGGGGGGGGGGFGGGFGGGGGCFGFGGGGGGGGGGGGGGGGFGGFGGGFGGGGGGGFGGGGGGGFGFGGGGGGGDFDFGGGGCEDC@=FGGGEG7CCGCEGGCGFGGGGFFFCF=CA@C<BB3572:CFF0EG>GF0:><DFGF1>CFBFFEDGF?:FGF>FFFFBBDB<1,,,4C6)*490:?:?CBBC:46>>6;;0<B7+4*42,2,A-
@M04650:207:000000000-C238N:1:1101:6706:6588 2:N:0:19
GGACTACCCGGGTATCTAAGCCTGTTTGCTCCCCACGCTTTCGCACATGAGCGTCAGTCTTTGTCCAGGGGGCCGCCTTCGCCACCGGTATTCCTCCAGATCTCTACGCATTTCACCGCTACACCTGGAATGCTAGCCCCCTCTACAAGACTCTAGCTTGCCAGTTTCTTAGGCAGTTACCAGGTTGAGCCCGTGGATTTCACATCGGACTTGACAGACCGCCTGCGTGCACTTGACGCCCAGGAACTCCTATAAACGCTTGGACCCTCCGAGTTACCTCGGCAGCTGGCACGGAGTTAGC
+
6AA-BFGGFD7CF+C<DE,,;FCCCF,C9A<FFE66+66CCFC@FF+AF<FGF:6@@C,C<,6<669C,,7@F=F+F7444CCFG8C=8@=<<F8F,E8BF,@FFE<DED:B,F<AEC6=+CE8F,6BD8,,8,,,,,@:E6CDA,@,,13+@9CC>,,6+@<2D>CA,,@,3D61A+,,7@>*7>,>A,4*4*4;*;FG7+?FFC*)(/)*)2;D/(/9>7(,(04.1C().<*.):CEG?((*2()2)/34*:)*(((((*)*2(14<(((2:4C:).-11(-(.(,130,(-,-;5:)
@M04650:207:000000000-C238N:1:1101:6295:6615 2:N:0:19
GGACTACAAGGGTTTCTAATCCTGTTTGCTCCCCACGCTTTCGCGCATCAGCGTCAGTAATGTTCCAGCAGGTCGCCTTCGCAATGAGTATTCCTCTTGATCTCTACGGATTTTACCCCTACACCAAGAATTCCACCTACCTCTCCCACACTCTAGAAAAGCAGTTTCAAATGCAGTTCCCAGGTTAAGCCCGGGGATTTCACATCTGACTTAACATACCGCCTGCGTGCGCTTTACGCCCAGTAATTCCCATTAACGCTTTCCCCCTCCGTATTACCTCGGCTGCTGGCACGGAGTTAGC
+
CCBCCGGD,CFGGGGGGGGGGGGGGGGGGGGGGGGGGGGGGGGGGG7C=CFCGGGGGFGGGGFFGGGG8,:BFEEGGGDFGG7CFA,EG,FFGGGGGGCFGGGGGGGGD,CFFDGGGGGGGGGG84,:FEGFGGGA=@8FGGFF8,D8<ECFGGDGF,37@EFGGGGGD9,@=FGCFGFDG9BFGG,E,EGG+7>E7DECD+3+?FG6EFGGCGGG+1E;)/:2()68(*6>,=><F0@B@((6;CC3C6*)//17C0;?((:)7;99:<080;()3:)<:((-4()37C(<(-142C4A.
@M04650:207:000000000-C238N:1:1101:8771:6617 2:N:0:19
GGACTACCGGGGTTTCTAATCCTGTTCGCTCCCCATGCTTTCGCTCCTCAGCGTCAGTTGCGGCCCAGAGACCTGCCTTCGCCATCGGTGTTCCTCCTGATATCTGCGCATTCCACCGCTACACCAGGAATTCCAGTCTCCCCTACCGCACTCTAGGCTGCCCGTACCCGATGCAAGCTCAAGGTTGAGCCTTGAGTTTTCACACCAGACGCGACAAACCGCCTACGAGCTCTTTACGCCCAATAATTCCGGACAACGCTTGCGCCCTACGTATTACCGCGGCTGCTGGCCCGTAGTTAGC
+
CCCCCGGGGGGGGGGGGGGGGGGGGGGGDGGGGGGGGGGGFFGGFGGGGGGGGGGGGGGGGGGGGGEGGGGFGGGGGGAFGGGGGGGGC@FGGGGGDGGGGGGGFGFGGGGGGFF9FFGGGGGGGCGGDFCFGFGFEBAFD?=9D8DC7CC5DFG;,:,,AF?C<EEE9EE*<:FGGG??FFFFFEB8CFDG76,6CGD7>AGFF:965C75:G)C5=8DBD93003)31,54F?A78ECE<?2*0).09F24)/8D49??:7(9C61.43()<5)+*((,-266(4:4*(2--1-4A)).
@M04650:207:000000000-C238N:1:1101:27988:6625 2:N:0:19
GGACTACCAGGGTATCTAATCCTGTTTGCTCCCCACGCTTTCGTGCATGAGCGTCAGTGCAGGCCCAGGGGATTGCCTTCGCCATCGGTGTTCCTCCGCATATCTACGCATTTCACTGCTACACGCGGAATTCCATCCCCCTCTGCCGCACTCTAGCCATGCAGTCACAAAGGCAGTTCCCAGGTTGAGCCCGGGGATTTCACATCTGTCTTACATAACCGCCTGCGCACGCTTTACGCCCAGTAATTCCGATTAACGCTCGCACCCTACGTATTACCGCGGCTGCTGGCACGTGTTTAGC
+
CCCCCGGGGGGGGFGGGGGGGGGGGGGGGGGGGGGGGGCGGGGGGGGFDFFGGGGGGGGFFFGEGGGGGCGCF<FGGGGGGGGGGFCFGGGGGGGGGCFGGGGGGGGGCGGGGGGG<=FFGGGG@:CEGGGGGGGFGFGGGGGFGGGGCGGEGEDF9D9E@FGGGGGGFGGFCCF*;CFFC:FFEGGGGGGD9CGGCGGGGFGFFG+=/CGGFGDDFFGGFGFF0FBDBGFF?GFAFFGGG?(,C0):FFF?:)*2C(4:(47,9E?<2:?<<FFFGG6>996>>?72(A00-4(,.8)--
@M04650:207:000000000-C238N:1:1101:16436:6658 2:N:0:19
GGACTACTGGGGTTTCTAATCCTGTTTGCTCCCCACGCTTTCGCACCTGAGCGTCAGTCTTTGTCCAGGGGGCCGCCTTCGCCACCGGTATTCCTCCAGATCTCTACGCATTTCACCGCTACACCTGGAATTCTACCCCCCTCTACAAGACTCTAGCCTGCCAGTTTCGAATGCAGTTCCCAGGTTGAGCCCGGGGATTTCACATCTGACTTAACAGACCGCCTGCGTGCGCTTTACGCCCAGTAATTCCGATTAACGCTTGCACCCTCCGTATTCCCGCGGCTGCTGGCACGGAGTTAGC
+
CCCCCGGGGGGGGGGGGDGGGGGGGGGGGGGGGGGGGGGGGGGGGGGFGGGGGGGGGGGGGGGGGGGGGGGGGGGGGGGGGGGGGGGGGGGGGGGGGGGGGGGGGGGGGGGDGGGGGGDGGGGGGGGGGGGGGGFDFGGGGGGFGGGDD7FF:EFCGGGGGGGGGGGGGGGGGAFGGGCGFGGFGGFDFCFGCEECDGGGFFGFFCDF<FFCEFFGF8ED@G>6(;>B6D;;;EF9??GDG?FFG:4<CF:8?>C>G<FFF:<<GC?:?B;6(@()+2,7461;96027C2<:047:D>).
@M04650:207:000000000-C238N:1:1101:5132:6664 2:N:0:19
GGACTACAGGGGTTTCTAATCCTGTTTGCTCCCCACGCTTTCGCACCTCAGCGTCAATACCAGTCCAGTGAGCCGCCTTCGCCACTGGTGTTCTTCCGAATATCTACGAATTTCACCTCTACACTCGGAATTCCACTCACCTCTCCTGGATTCAAGCGATGCAGTCTCAAAGGCAGTTCTGGAGTTGAGCTCCAGGCTTTCACCTCTGACTTACAAAGCCGCCTACGTGCGCTTTACGCCCAGTAATTCCGAACAACGCTAGCCCCCTCCGTATTACCGCGGCTGCTGGCACGGAGTTAGC
+
CCCCCGGGGGGGGGGGGGGGGGGGGGGGGGGGFGGGGGGGGGGGGDFGGGGGGGGGGGGGFGGGGGGGGGGGGGGGGGGGGGGGGGGGGGGGGGGGGGGGGGGGGFFGGGGGGGGGGG?AGCFGGGGGGGGGGGGFDGGGGGGFGGGFGDFFGGGGGGGFGGGG98EEFGFCGC?CFGGGGGFGGGGGGGAFFFGGF?CFGFFFFGGFE+<CE7CC9:FFAGBFDADFFGF=>GFFF@GDF8;;@CEFG;)37AD@CBF??BG:*;110?;::6899C0;692911::?5:F?>(,(8<).
@M04650:207:000000000-C238N:1:1101:9757:6699 2:N:0:19
GGACTACACGGGTTTCTAATCCTGTTTGCTCCCCACGCTTTCGCGCATCAGCGTCAGTAATGTTCCAGCAGGTCGCCTTCGCAATGAGTATTCCTCTTGATCTCTACGGATTTTACCCCTACACCAAGAATTCCACCTACCTCTCCCACACTCTAGAAAAGCAGTTTCAAATGCAGTTCTGTAGTTAAGCTACAGGATTTCACATCTGACTTACTTTCCCGCCTACGCGCTCTTTACGCCCAGTGATTCCGAGTAACGCTTGCACCCTCCGTATTACCTCGGCTGCTGGCACGGAGTTAGC
+
CCCCCGGGGGGGGGGGGGGGGGGGGGGGGGGGGGGGGGGGGGGGGGEGGGGGGGGGGGGDGGGGGGGGGFGGGGGGGGGGGGDCGGCGGGGGGGGGGGGGGGGGGGGG>FGGGGGGGGGGEGGGFGGGFFGGGGGGGGGGGGGFGGGFGGGFGGFFFGFFGGGGGEGGCGCFGGCFFGGGGCGGGGGCGGG:FGGGGGGGGFGAFFFFCFGC;FFD>AFG5CADDF>B=DFDFGFFFFGGD@?EGFCEGF;(7FDCD;BD03C4DGF??F0(3CBAGG2<<<BFFF??FC(0499>?G946
@M04650:207:000000000-C238N:1:1101:21539:6716 2:N:0:19
GGACTACTGGGGTATCTAATCCTGTTTGCTCCCCACGCTTTCGCGCATCAGCGTCAGTAATGTTCCAGCAGGTCGCCTTCGCAATGAGTATTCCTCTTGATCTCTACGGATTTTACCCCTACACCAAGAATTCCACCTACCTCTCCCACACTCTAGAAAAGCAGTTTCAAATGCAGTTCTGTAGTTAAGCTACAGGATTTCACATCTGACTTACTTTCCCGCCTACGCGCTCTTTACGCCCAGTGATTCCGAGTAACGCTTGCACCCTCCGTATTACCGCGGCTGCTGGCACGGAGTTAGC
+
C<CCCGGGGGGDGGGGGGGGGGGGGGGFGGGGGGGGGGGGGGGGGGGGGGGGGGGGGGGGGGGGGGGFGGGGGGGGGGGGGGGGGGGGGGGGGGGGGGGGGGFFGFGGGGGGGGGGGGFFGGGGGGCGDGGGGGGGGGGGGGGFGGG?GGGFGFFGGGFGGGGGGFGGG;FGGGGGGGGGGGCFGGFG8DGFGGCCCCECCFGFFGGF=FGGEFFFFFGGDDADAF4?AD=@DGFCF(=FG<;==F?CGFF<(:F<FFF?<7FEGG@;F?(31FFAGF:B9>>>;BF?FG(E10((-C4).
@M04650:207:000000000-C238N:1:1101:21469:6731 2:N:0:19
GGACTACTGGGGTTTCTAATCCTGTTTGCTCCCCACGCTTTCGCACCTGAGCGTCAGTCTTTGTCCAGGGGGCCGCCTTCGCCACCGGTATTCCTCCAGATCTCTACGCATTTCACCGCTACACCTGGAATTCTACCCCCCTCTACAAGACTCCAGCCTGCCAGTTTCGAATGCAGTTCCCAGGTTGAGCCCGGGGATTTCACATCCGACTTGACAGACCGCCTGCGTGCGCTTTACGCCCAGTAATTCCGTGTAACGCTTGCACCCTCCGTATTACCGCGGCTTCTGGCCCGGAGTGAGC
+
CCCCCCGGGGGGGGGGGGGGGGGGGGGGGGGGGGGGGGGGGGGGGGGGG<FGGGGGGGGGGGGGGGGFCGDGGGDEGGGGGGGGGGGGGGGGGGGGEGGGGGGGG9EFGGGGGGGGGGGGGGGGGFGGGFGGGGFFGGGGGGGFGGG9DFGFGGGGGGGFGGGGGGGDEGGGGGGGGGGGGGGGGGGCFGGGGGGG)CFFGFFF@FGFDGGD<7<CFFGG>GB?04(805169EFFF0ECC80(:7AAGFF)(8*:F?FFF<D?GGB?021,(;(4:>?9BF>(((6-2C(1(4076*))(
@M04650:207:000000000-C238N:1:1101:18555:6737 2:N:0:19
GGACTACCCGGGTTTCTAATCCTGTTTGCTCCCCACGCTTTCGCACCTGAGCGTCAGTCTTTGTCCAGGGGGCCGCCTTCGCCACCGGTATTCCTCCAGATCTCTACGCATTTCACCGCTACACCTGGAATTCTACCCCCCTCTACAAGACTCTAGCCTGCCAGTTTCGAATGCAGTTCCCAGGTTGAGCCCGGGGATTTCACATCCGACTTGACAGACCGCCTGCGTTCGCTTTACGCCCAGTAATTCCGATTAACGCTTGCCCCCTCCGTATTACCTCGGCTGCTGGCACGGAGTTAGC
+
CCCCCFGGGGGGGGGGGGFGGGGGGGGGGGGGGGGGGGGGGGGGGGGGG8FGGGGGGGGGGGGGGGGGGGGGGGGGGGGGGGGGGGGGGCGGGGGGGGGGGGGGGGGGGGGGGGGGGDGGGGGGGGGGF@FGGGGGGGFFGGGFGGGEFGFFFFCCFFGGGGGGGGGGG@>FGGACFGGGGFFGGGGGGFGGGGGC)2CFGAFFFGG)8DDGFCFG=8583)42->9:(9:>FGFBF(:EG<??7*.6C@4((7>AFBF??0C(*;996?9B(C7)CF922(3<>:)).A1F079>BCA)6
@M04650:207:000000000-C238N:1:1101:23734:6741 2:N:0:19
GGACTACCGGGGTATCTAATCCTGTTTGCTCCCCACGCTTTCGAGCCTCAGCGTCAGTTACAGACCAGAGAGTCGCCTTCGCCACTGGTGTTCCTCCATATATCTACGCATTTCACCGCTACACATGGAATTCCACTCTCCTCTTCTGCACTCAAGTCTCCCAGTTTCCAATGACCCTCCCCGGTTGAGCCGGGGGCTTTCACATCAGACTTAAGAAACCGCCTGCGCTCGCTTTACGCCCAATAAATCCGGACAACGCTTGCCACCTACGTATTACCGCGGCTGCTGGCACGTAGTTAGC
+
CCCCCGGGGGGGGGGGGGGGGGGGGGGGGGGGGGGGGGGGGGGGGGGGGGGGGGGGGGGGGGGGGGGGGGGGGGGGGGGGGGGGGGGGGGGGGGGGGGGGGGGGGGGGGGGGGGGGGEGGGGGGGGGGF=EDGGGGGGGGGGGFGGGGGGGFGGGGGGGGGGGGGGGGGGGGGGGGGGGGGGGDGGGGGGGGGGGGDGFFGFGAFG>F8FGGCFG>F;GGFGFFFFFDBDB0(:>FFFGGGBBBGGFFF@EFFFGFGFFF??G(0A<:>BB4<FF2CF(9BFFF;BFFFE?G?BF?FG24.
@M04650:207:000000000-C238N:1:1101:25940:6744 2:N:0:19
GGACTACAAGGGTTTCTAATCCTGTTTGCTACCCATGCTTTCGCTCCTCAGCGTCAGTAACTGCCCAGTAACCTGCCTTCGCCATCGGTGTTCCTCCTGATATCTGCGCATTCCACCGCTACACCTGGAATTCTACCCCCCTCTACGAGACTCTAGCCTGCCAGTTTCAAATGCAGTTCCCAGGTTAAGCCAGGGGATTTCACAGCTGACTTAACAGACCGCCTACGCGCTCTTTACGCCCAGTAATTCCGGATAACGCTTGCCCCCTGTGTATTACCGCGGCTGCTTGCACGTAGTTAGC
+
CCCC<,CFGFFCGGDFGFGGGGGFGGGGGFFG8EGGEGGFFFECCFEFGGGGDGGCCECGGCCCDFGGGDF9FGF8@,5AFFGC7<CCC7BCEADC<FE<F9@;>=EFGGGFADCEE@8@CFFGGGGFGFCB;FAB,8DFED8DGG?E==CFD3E,A=9>?ADFFFFCDA,ECCF==DDG9,67@FF9C,:1,@CGGDG69A;6+*3***5+0=>7448?4C@?F)525)43(=75A18C<?((1;<5+@A@0;DA*4((((/.*/(-()).-<69E*(,7((,(-)).:)+-40:3<))-
@M04650:207:000000000-C238N:1:1101:24690:6754 2:N:0:19
GGACTACAGGGGTTTCTAATCCTGTTTGCTCCCCACGCTTTCGCACCTGAGCGTCAGTCTTCGTCCAGGGGGCCGCCTTCGCCACCGGTATTCCTCCAGATCTCTACGCATTTCACCGCTACACCTGGAATTCTACCCCCCTCTACAAGACTCTAGCCTGCCAGTTTCGAATGCAGTTCCCAGGTTGAGCCCGGGGATTTCACATCCGACTTGACAGACCGCCTGCGTGCGCTTTACGCCCAGTAATTCCGCTTAACGCTTGCACCCTCCGTATTACCGCGGCTGCTGGCACGGAGTTAGC
+
<CCCCAGGGGGGGGGGGGGGGGGGGGGGGGGGGGGGGGGGGGGGGGGGGGGGGGGGGGGGGGGGGGGGGGGGGGGGGGGGGGGGGGGGGGGGGGGGGGGGGGGGG9FGGGGGGGGGGGGGGGGGGGGGGFGFGGGGGGGGGGGFGGGFGGGFGGGGGGGGGGGGGGGGG@FGGGFGGGGGGFGCFGFGGGGGGCEGC5FCCAGCFGD)()>CEGGG48EF>GFFFFFFBGFFFC3<FFEC??BFG*<AGF@(:B3)0296?:G<GF?BFB>:?F?9CC?>>B>;0:7:(:?G:6(448<><
@M04650:207:000000000-C238N:1:1101:21893:6757 2:N:0:19
GGACTACTGGGGTTTCTAATCCTGTTTGCTCCCCACGCTTTCGAGCCTCAGTGTCAGTTACAGGCCAGAGAGCCGCTTTCGCCACCGGTGTTCCTCCATATATCTACGCATTTCACCGCTACACATGGAATTCCACTCTCCTCTCCTGCACTCAAGTCTACCAGTTTCCAATGCATACAATGGTTGAGCCCCTGCCTTTTACACCCGACTTAATAAACCACCTGCGCTCGCTTTACGCCCAATAAATCCGGACAAACCTCGGGACCTACGTATTACCGCGGCTGCTGGCCCGTAGGTTGCC
+
CCCCCGG<FGGGGGGGGGGGGGAFGGGGGGDGGGFEEGGGGGGCFGGGGGGFEEGGGFFGGGGGGGGGFFFFGGGGCFGGGGGGGFGGCCFGGGGGGGFGGD;;;FFGG@CEGGGGGDGGGGGG,:F?FFDGGGGGGGDGGGGFGGGGG8>DF,DFGGGGGGGGFFDGFFGGCGC,@=,69=,DF@8,@F+@+:DFGGGG;F9C;*3*1*/5:=+:9:F>BG=E=A@49DB>9=:;8;GG7=@3:759D):;955(*-(((,9;DG02>6())3))3922(,,-(.).(*-:1(((6<:1<
@M04650:207:000000000-C238N:1:1101:3629:6769 2:N:0:19
GGACTACTAGGGTATCTAATCCTGTTTGCTCCCCACGCTTTCGCGCATCAGCGTCAGTAATGTTCCAGCAGGTCGCCTTCGCAATGAGTATTCCTCTTGATCTCTACGGATTTTACCCCTACACCAAGAATTCCACCTACCTCTCCCACACTCTAGAAAAGCAGTTTCAAATGCAGTTCTGTAGTTAAGCTACAGGATTTCACATCTGACTTACTTTCCCGCCTACGCGCTCTTTACGCCCAGTGATTCCGAGTAACGCTTGCACCCTCCGTATTACCGCGGCTGCTGGCACGGAGTTAGC
+
CCCCCGGGGGGGGFGGGGGGGFGGGGGGGGGGGGGGGGGGGGGGGGGGGGGFGGGGGGGGCGGGGGGGGDGGGGGGGGGGGGGGGFEFFFGGGGGFGGGGF9EFFFGGGGGGAFFFFFGFFGFBFGEEFGFGGGFFFGGGGGGFG>FGGGGFGCFGGGFGGGGGGGGGGGGGGFGGCFG8DGGGFGGGGGDEFGEFC?>CDCFF?DFFCFGGEGGGFFACADB==CA4-*-6(==<65EGC@F:8CCEG7FF9FGFG0(66;93>@;2(:>3?F:<@C(7>>>FB6:7>E?E?F0966<<)
@M04650:207:000000000-C238N:1:1101:14530:6839 2:N:0:19
GGACTACAGGGGTTTCTAATCCTGTTTGCTCCCCACGCTTTCGCACCTGAGCGTCAGTCTTTGTCCAGGGGGCCGCCTTCGCCACCGGTATTCCTCCAGATCTCTACGCATTTCACCGCTACACCTGGAATTCTACCCCCCTCTACAAGACTCTAGCCTGCCAGTTTCGAATGCAGTTCCCAGGTTGAGCCCGGGGATTTCACATCCGACTTGACAGACCGCCTGCGTGCGCTTTACGCCCAGTAATTCCGATTAACGCTTGCACCCTCCGTATTACCGCGGCTTCTGGCACGGATTTCTC
+
CCCCCGGGGGGGGGGGGGGGGGGGGGGGGFGGGGGGGGGEGGGGGGGGGGGGGGGGGGGGGGGGGGGGGGGGGGGGGGGGGGGGGGGGGGGGGGGGGGGGFFGGGGGGGGGGGGGGGGGGEGGGGGGGGGGGFGCGGGGGGGGFGGGCGGGFGFEFGGGGGGGGCGFGGGGF5>ECFGGGGDFEFGGF6EGGGDEEDGGCFFFFFGGF@GGCE7C:F8FF;G>?FFFF(*,49EF98:EGG0(:GC>9G?:(4)1:C<6::(*)9A((433<0C?<E70>>>9((,..2610--(((3))-
@M04650:207:000000000-C238N:1:1101:23103:6845 2:N:0:19
GGACTACTGGGGTATCTAATCCTGTTTGCTCCCCACGCTTTCGCGCATCAGCGTCAGTAATGTTCCAGCAGGTCGCCTTCGCAATGAGTATTCCTCTTGATCTCTACGGATTTTACCCCTACACCAAGAATTCCACCTACCTCTCCCACACTCTAGAAAAGCAGTTTCAAATGCAGTTCTGTAGTTAAGCTACAGGATTTCACATCTGACTTACTTTCCCGCCTACGCGCTCTTTACGCCCAGTGATTCCGAGTAACGCTTGCACCCTCCGTATTACCGCGGCTGCTGGCACGGAGTTAGC
+
CCCCCCGGGGGGGGGGGGGGGGGGGGGGGGGGGGGGGGGGGGGGGGGGGGGGGGGGGGGFGGGGGGGGGGGGGGGGGGGGGGGGGGGGGGGGGGGGGGGGGGGGGGGGGGGGGGGFGGGFGGGGGG@FGGGGGGGGGGGGGGGFGGGGGGGFGGGGGGGFGGGGGGGGGGGGGGGGGGGGGGGGGGGGGGGGGGGGGGGGGFGFFGGFCCGGFGGFF@7C5DFFFFFEFG@FFGFFFFGGG??EGCEFGFFF>FGFGFFFFFGEGFD77?FFFGFFGG:B04>BFFFD:C?GF909BGBA-
@M04650:207:000000000-C238N:1:1101:24797:6887 2:N:0:19
GGACTACAGGGGTTTCTAATCCTGTTTGCTCCCCACGCTTTCGAGCCTCAGTGTCAGTTACAGGCCAGAGAGCCGCTTTCGCCACCGGTGTTCCTCCATATATCTACGCATTTCACCGCTACACATGGAATTCCACTCTCCTCTCCTGCACTCAAGTCTACCAGTTTCCAATGCATACAATGGTTGAGCCACTGCCTTTTACACCAGACTTAATAAACCACCTGCGCTCGCTTTACGCCCAATAAATCCGGACAACGCTCGGGACCTACGTATTACCGCGGCTGCTGGCACGTAGTTAGCC
+
CCCCCGGGGGGGGGGGGGGGGGGGGGGGGGGGGGGGGGGGGGGGGGGGGGGGGGGGGGGGGGGGGGGGGGGGGGGGEGFGGGGGGGGGGGGGGGGGGGGGGGGGGGGGGGGGGGGGGGGGGGGGGGGGFFGGGGGGGGGGGGFFGGGGGGGFGGGGGGGGGFGGFGEGGGGGGGGGGGGGEFGGGGGGGGGGGGGGGGGGGFGFFGFFFCFFFCGDFF@CB>:BDEBAFGFFFGFED@CCGDF@GGFFFFE;FECDC6;079517E7306:79C9<C<4(39616:?(362=:0(-636>8
@M04650:207:000000000-C238N:1:1101:16699:6893 2:N:0:19
GGACTACTGGGGTTTCTAATCCCATTCGCTCCCCTAGCTTTCGTCTCTCAGTGTCAGTGTCGGCCCAGCAGAGTGCTTTCGCCGTTGGTGTTCTTTCCGATCTCTACGCATTTCACCGCTCCACCGGAAATTCCCTCTGCCCCTACCGTACTCCAGCTTGGTAGTTTCCACCGCCTGTCCGGGGTTGATCCCTGGGATTTGACGGCGGACTTAAAAAGCCACCTACAGACGCTTTACGCCCAATCATTCCGGATAACGCTTGCATCCTCTGTATTACCGCGGCTGCTGGCACAGAGTTAGC
+
CCCCCEGGGGGDFGGGGGGFGFGGGGGGGGGEGGGGGFGGGGGEGGGGGGGGFGGGGGGGGGGCFGGGGGFFGFEAGGGGEDEGGGGGGGGEFGGGFGGGEGFGGGGGGGGGGGGGGGGGGGGGFE>FF:FFBFGGGGCEFDGFFFGGGFGFCFGGGGGGGGGAFGFFGAEEGGGD@GGGGEEGGGGG,?>CEGF**4@@88C>A:GEFCD44+1@A(/23;8(.9>6AF>;0AF<@6E>>?:?CF><F?F03>><43>::<<2FFB?F>2<)<>9@719>B(4(4:?4E?GF?035C2<<
@M04650:207:000000000-C238N:1:1101:22879:6920 2:N:0:19
GGACTACAGGGGTTTCTAATCCTGTTTGCTACCCACGCTTTCGCGCTTTAGCGTCAGTATCTGTCCAGTAGGCTGGCTTCCCCATCGGCATTCCTACAAATATCTACGAATTTCACCTCTACACTTGTAATTCCGCCTACCTCTCCAGTACTCTAGTTTAGCAGTTTCCAACGCAATACGGGGTTGAGCCCCGCATTTTCACATCAGACTTACTAAACCGCCTAGACGCGCTTTACGCCCAATAAATCCGGATAACGCTTGCGACATCCGTATTACCGCGGCTGCTGGCACGTATTTAGCC
+
CCCCCCFDGGGGGGGGGGGGGGGGGGGGGGGGFGGGGDCFFGGGGGGDGGGGGGGGEGGGGGGGGGCFEGGGGGFGGFGGGGGGGGGDCFE?FFFGGFGFGCGGGFGGDGGGGGG9FGGFAF9EEGFGGGGGGG,?EGEGGGGFDBCDED=DF;EFFGFGFFGEGCEFGADFGGGCEGGGGDEGD7D?CFFGED5CDGG;CBC@A79*0?:CEFC>F=GGBG@@(?@?>):,8219;?G:<(=EC+))27.,(8:)/4,(-1C(98:),831<8:)C741434((5:5:*5C1(-4)+)..
@M04650:207:000000000-C238N:1:1101:6218:6954 2:N:0:19
GGACTACCGGGGTTTCTAATCCTGTTTGCTCCCCACGCTTTCGCACCTGAACGTCAGTCTTTGTCCAGGGGGCCGCCTTCGCCACCGGTATTCCTCCAGATCTCTACGCATTTCACCGCTACACCTGGAATTCTACCCCCCTCTACAAGACTCCAGCCTGCCAGTTTCGAATGCAGTTCCCAGGTTGAGCCCGGGGATTTCACATCCGACTTGACAGACCGCCGGCGTGCGCTTTACACCCCGTAATTCCGATTAACGCTTTCACCCTCCGTGTGACCGCGGCGGCGGGCACGGAGTTAGC
+
CCCCCGGF@FGGGGGGGGGFGGGGGFFF@F@FGGGGEGGGGGGCFG7F:C,CFEGGGGGFGFGD,<@<FF7FG@FGEFFFGD:FCFGG+=F9F<CFFBFGFFFFGG<FCGGGFGGGGGEGGGG8FFDFGGFGFFDGGGGGGGG5FGGC<7DAE>DE,:>C>DCC@@EFEDGDFFGCFG,<CFGGGECE67EGE5*/)2?F>FEF+<CDDGDC@GG7A@GG659(-57>BGB9;5>AB)<*:((-/9:<F66(4;DAG608,(:<7<?:?((-(2(.AG099(((,(--(:3C?203:*:6-
@M04650:207:000000000-C238N:1:1101:5326:6970 2:N:0:19
GGACTACACGGGTTTCTAATCCTGTTTGCTCCCCACGCTTTCGCGCATCAGCGTCAGTAATGTTCCAGCAGGTCGCCTTCGCAATGAGTATTCCTCTTGATCTCTACGGATTTTACCCCTACACCAAGAATTCCACCTACCTCTCCCACACTCTAGAAAAGCAGTTTCAAATGCAGTTCTGTAGTTAAGCTACAGGATTTCACATCTGACTTACTTTCCCGCCTACGCGCTCTTTACGCCCAGTGATTCCGAGTAACGCTTGCACCCTCCGTATTACCGCGGCTGCTGGCACGGAGGTGGC
+
CCCCCGGGGGGGGGGGGGGGGGGGGGGGGGGGGGGGGGGGGGGGGGDGGEGFGGGGGGGGGGFGGGFGFFFGFGGGGGGGGGGGGGFGGGGGGGGGGGGGGGGGGGGGGEGGGGGGGFGFFGGFGG8E@FGGGFFCFGGGB+D:DEGGGGGFGGAAGGF8EFGGGGGGGGCFFGCGGGGGFFGCFGGGGGCEGGGGG6CFGFGFFGGFFGGGFGGGF@ECAGBDAA2@AG(-(CF4=>EEF;1397<);1A;1>C33;9?F@F@GG61::933C?ADD?F6969;??D>CBE:(-,(2((.
@M04650:207:000000000-C238N:1:1101:7035:6979 2:N:0:19
GGACTACTGGGGTTTCTAATCCTGTTTGCTCCCCACGCTTTCGCGCATCAGCGTCAGTAATGTTCCAGCAGGTCGCCTTCGCAATGAGTATTCCTCTTGATCTCTACGGATTTTACCCCTACACCAAGAATTCCACCTACCTCTCCCACACTCTAGAAAAGCAGTTTCAAATGCAGTTCTGTAGTTAAGCTACAGGATTTCACATCTGACTTACTTTCCCGCCTACGCGCTCTTTACGCCCAGTGATTCCGAGTAACGCTTGCACCCTCCGGATTACCGCGGCTGCTGGCACGGAGTTAGC
+
CCCCCGGGFGFGGGGGGFGGGGGGGGGGGGGGGGGGGGGGGGGGGGEGGCFGGGGGGGGDFCFGGGGGGGGGGGGGGGGGGGEGGGGGGGGGGGGGCGGGGDFGGGGGGC7FFGFGGGGGGFGGGGFGFGDGGGGCFGGGGGGFGGGGGGGFGFGGFC,@FGGC9DFGGFFGG9DD9=EEGF,@FGGGGD@BFGGGGFGGGFGFFGGF7@F9CGGGFF7;ADBADF=B)?2@DCFEFFGGG@@EDF?6CCA((8C)+3;?F@D@CFF<:?6((242CGB909BB>:22>7:G?920(;))6
@M04650:207:000000000-C238N:1:1101:24669:6988 2:N:0:19
GGACTACAGGGGTTTCTAATCCTGTTTGCTCCCCACGCTTTCGCACCTGAGCGTCAGTCTTCGTCCAGGGGGCCGCCTTCGCCACCGGTATTCCTCCAGATCTCTACGAATTTCACCGCTACACCTGGAATTCTACCCCCCTCTACGAGACTCTAGCTTGCCAGTTTCGGATGCAGTTCCCAGGTTAAGCACGGGGATTTCACATCCGACTTGACACACCGCCTGCGTACGCTGTACGCCCAGTAATTCCGATTAACGCTTGCACCCTCCGTATTACCGCGGCGGCTGTCACGGAGTTAGC
+
CCCC@FGGFECGG:@FGGGFGGGCGFFGGGGGFEFEEGGEEGGGGGGEFFFCFFFDGGG<,EFEGGGG8FGEDCFCEGGGGGGGEFGGGGGGG,,CFE<AFGGGGGGG+AE=FGEEF>>DGEFF=,D@DADEFEAF,@EDD8CFFGGGGGG?EEGFGG9>5,AFF=DFG7E@DFGFCDG7CF6DF9;CGF9C57=:C5C?FFF+39*2,/CDA*C7)5/<>C>01>B5(129::<AF?CCE:0>7*.)?*)(()14*89(4<3)7C(,4?F16GF9EF299>01((41(+5?((,3304<)
@M04650:207:000000000-C238N:1:1101:9290:7001 2:N:0:19
GGACTACAGGGGTATCTAATCCTGTTTGCTCCCCACGCTTTCGCGCATCAGCGTCAGTAATGTTCCAGCAGGTCGCCTTCGCAATGAGTATTCCTCTTGATCTCTACGGATTTTACCCCTACACCAAGAATTCCACCTACCTCTCCCACACTCTAGAAAAGCAGTTTCAAATGCAGTTCTGTAGTTAAGCTACAGGATTTCACATCTTACTTACTTTCCCGCCTACGCGCTCTTTACGCCCAGTGATTCCGAGTAACGCTTGCACCCTCCGTATTACCGCGGCTGCTGGCACGGAGTTAGC
+
CCCCCGGGGGGGGGGGGGGGGGGGGGGFGGGGGGGGGGGGGGGGGGDFGGGGGGGGGGGFGGFFGGGGCFGGGFGGGGGGGGGGGGEGGCGGGGGGGGGGGGGGGGGG,?@FGGGGGEGGGGGGGG8EFDGGGGGGGGGGGGGFGGGGGGGFGFFF9A;DGGGFADGFCACEDDFCFGGGGC9DGGFGCFFD?9<@?FGGG7>F;?8+;CGGCF;<6AFFFGFA/9>>2996=FFCC(4FC;D@CFECFFF<0AF<G;;DF;C<FC68<?>F:D7AFG:>>B9((42:?=(?:91(4;2:6
@M04650:207:000000000-C238N:1:1101:27493:7008 2:N:0:19
GGACTACCCGGGTATCTAATCCCATTCGCTCCCCTAGCTTTCGTCTCTCAGTGTCAGTGTCGGCCCAGCAGAGTGCTTTCGCCGTTGGTGTTCTTTCCGATCTCTACGCATTTCACCGCTCCACCGGAAATTCCCTCTGCCCCTACCGTACTCCAGCTTGGTAGTTTCCACCGCCTGTCCGGGGTTGAGCCCTGGGATTTGACGGCGGACTTAAAAAGCCACCTACAGACGCTTTACGCCCAATCATGCCGGATAACGCTTGCATCCTCTGTATTACCGCGGCTGCTGGCACAGAGTTAGC
+
CCCCCFF@FFGEFEGGGGGGGGDFGG9AFGGGGEFGGFGGGFFECFGGGFGFGGC<FFGG97FCFEFFGDCEFGFGGGGGGGGGCGCFGDFGFFGGGGGGGFEDFFGC@FCFFGDFGGGGGGGGGCFGGGFAF<DFDFGGG6DDGEDCFFEFGCFGGG=FEGCFGGGFFG9DDGGGGGGGGD5EGDGGGCCFFGGFFGFGGFGF;CC:9CGGFFGGFFDF?*8:2???BG>F(:>244/8C1:7DC<)2;39;B*97318?BD8D+(,..2:A746C:(3((39(,.)5*.04?424E22-
@M04650:207:000000000-C238N:1:1101:14388:7009 2:N:0:19
GGACTACCCGGGTATCTAATCCTGTTTGCTCCCCACGCTTTCGAGCCTCAGTGTCAGTTACAGGCCAGAGAGCCGCTTTCGCCACCGGTGTTCCTCCATATATCTACGCATTTCACCGCTACACATGGAATTCCACTCTCCTCTCCTGCACTCAAGTCTACCAGTTTCCAATGCATACAATGGTTGAGCCACTGCCTTTTACACCAGACTTAATAAACCACCTGCGCTCGCTTTACGCCCAATAAATCCGGACAACGCTCGGGACCTACGTATTACCGCGGCTGCTGCCCCGTAGTTAGCC
+
CCCCCGGGGGGGGGGGGGGGGGGGGGGGGGGGGGGGGGGGGGGGGGGGGGGGGGGGGGGGGGGGGGGGGGGGGGGGGGGGGGGGGGGEGGGGGGGGGGGGGGGGGGGGGGGGGGGGGGGGGGGGGFGGGGGGGGGGGGGGGGGFGGCFGGGFGGGGGGGGGGGGFDGGGGGGGGGGGGGGGGGGGGGGGGGGGEGGGGGGFFGFFGGFDG9D8@F9FEFGFDFEF?=?@GFFFFAEFFGGG;@;:7<3;B87@FFFC6:6;9DBGG??B?<?BCAAFC142;>;BFF).*47-,4::369>
@M04650:207:000000000-C238N:1:1101:11034:7069 2:N:0:19
GGACTACCGGGGTTTCTAATCCTGTTTGCTCCCCACGCTTTCGAGCCTCAGTGTCAGTTACAGGCCAGAGAGCCGCTTTCGCCACCGGTGTTCCTCCATATATCTACGCATTTCCACGTTACACATGGAATTCCACTCTCCTCTCCTGCATTCAAGTCTACCAGTTTCCAATGCATACAATGGTTGAGCCACTGCCTTTTACCCCGCACTTAATAAACCACCCGCACCTCCTGTACGCCCAATAAATACGGACAACGCTCGAGACCTGGTTATGACTGCTGCTGCTGGCACGTCCTTTGCC
+
CCCCC@,6@CGEGGGAE9C,CCEFGEC6EFG;<:@FF7FGF9FGG7F=8,,CFDA9FFGCCC<8F7<C<C8,,,4:+4DE7?CC7FE:=CFE,,,?,,5,A,@;E49D+4CFFG,,CF++9BDC,,ECEF98E,>5=D,,=DFDF,>2A,,+6@9EC=3,=5,=7E:DGGF9+8=8===D=F8D93,,@>@EC??EDGDFF*,****0:/*2*=9:+1,35*((80()(*/()<+78(4*46;@77<)2)82()*/1(-37471DE)((,)-5+.:+2.-)4::<7).(:8:,-((.+-..
@M04650:207:000000000-C238N:1:1101:19880:7084 2:N:0:19
GGACTACCGGGGTTTCTAATCCTGTTTGCTCCCCACGCTTTCGAGCCTCAGTGTCAGTTACAGGCCAGAGAGCCGCTTTCGCCACCGGTGTTCCTCCATATATCTACGCATTTCACCGCTACACATGGAATTCCACTCTCCTCTCCTGCACTCAAGTCTACCAGTTTCCAATGCATACAATGGTTGAGCCACTGCCTTTTACACCAGACTTAATAAACCACCTGCGCTCGCTTTACGCCCAATAAATCCGGACAACGCTCGGGACCTACGTATTACCGCGGCTGCTGGCACGTAGTTAGCC
+
CCCCCGGGGGGGGGGGGGGGGGGGGGGGGGGGGGGGGGCGGGEGDEEFGAFEGGDEFGGGGGGGGGGGGGGGGGGDF:FFGGGGGGGGGGGGGGGGGGGGGGGGGGGGCFGEFGGGF:EDEEGFCGCEEGFGFGGAADDFGDEFGCGGGGGFFGG83EAFFGGGGGGGGGF;8BA=DFGCGGFCGF6CFCF7,<EGFGGGGBFFF>5A=F9=9=DC6>?C=C=)489;@D@2>>C<3?E@F(/5>C?6<53;>FGFG>BB02139EB24?<):C<<<*((-,39??>(808A<::(<@4).
@M04650:207:000000000-C238N:1:1101:19058:7085 2:N:0:19
GGACTACCCGGGTATCTAATCCTGTTTGCTCCCCACGCTTTCGCGCATCAGCGTCAGTAATGTTCCAGCAGGTCGCCTTCGCAATGAGTATTCCTCTTGATCTCTACGGATTTTACCCCTACACCAAGAATTCCACCTACCTCTCCCACACTCTAGAAAAGCAGTTTCAAATGCAGTTCTGTAGTTAAGCTACAGGATTTCACATCTGACTTACTTTCCCGCCTACGCGCTCTTTACGCCCAGTGATTCCGAGTAACGCTTGCACCCTCCGTATTACCGCGGCTGCTGGCACGGAGTTAGC
+
CCCCCGGGGGGGGGGGGGGGGGGGGGGGGGGGGGGGGGGGGGGGGGGGGGGGGGGGGGGGGGGGGGGGGGGGGGGGGGGGGGGGGGGGGGGGGGGGGGGGGGGGGGGGGGGGGGGGGGGGGGGGGGGGGGGGGGGGGGGGGGGFGGGGGGGFGGGGGGFGGGGGGGGGGGGGGGGGFGGGFGGGGGGGGGGGGGGGGGFFGFGFFGGFFGGGFGGGFFGFADFDFFFF>D@FFGFCF@EGGD<=G763>FA;;FGFF;0;;@<@FGB<<:9B<GFBGG?>9BF01:?FBG:E?696?FB).
@M04650:207:000000000-C238N:1:1101:26477:7093 2:N:0:19
GGACTACTGGGGTTTCTAATCCTGTTTGCTCCCCACGCTTTCGAGCCTCAGTGTCAGTTACAGGCCAGAGAGCCGCTTTCGCCACCGGTGTTCCTCCATATATCTACGCATTTCACCGCTACACATGGAATTCCACTCTCCTCTCCTGCACTCAAGTCTACCAGTTTCCAATGCATACAATGGTTGAGCCACTGCCTTTTACACCAGACTTAATAAACCACCTGCGCTCGCTTTACGCCCAATAAATCCGGACAACGCTCGGGACCTACGTATTACCGCGGCTGCTGGCACGTAGTTAGCC
+
CCCCCGGGGGGGGGGGGGFGGGGGGGGGGGGGGGGGGGGGGGGGFGCFGFGGGGGGGGGGGGFFGGGGGGGGGGGGGGGGGGGGDEGGGGGGGGGGGGGGGGGGGGGGGGGGGGGGGDEGGGGG@FCFFFFGGAEGGGFFGDGFGGGGF8E@DDECGGGGG<DG,,EFEG9>FFGGGGGDFGCF<FGGGG7CC?CFFDGGD5E?FFGA9>7>=FGGFE8CBG=EDF2*/?>=FGF=?DGGG?1=GGFF4BFFFFGDC0314;D>GGF<:??29CAFC3(4(249:7:0,*4:34,3)+6<:
@M04650:207:000000000-C238N:1:1101:22292:7120 2:N:0:19
GGACTACAGGGGTATCTAATCCTGTTTGCTCCCCACGCTTTCGCACCTGAGCGTCAGTCTTTGTCCAGGGGGCCGCCTTCGCCACCGGTATTCCTCCAGATCTCTACGCATTTCACCGCTACACCTGGAATTCTACCCCCCTCTACAAGACTCTAGCCTGCCAGTTTCGAATGCAGTTCCCAGGTTGAGCCCGGGGATTTCACATCCGACTTGACAGACCGCCTGCGTGCGCTTTACGCCCAGTAATTCCGCTTAACGCTTGCACCCTCCGTATTACCGCGTCTGCTGGCACGGAGTTAGC
+
CCCCCGGGGGGGGGGGGGGGGGGGGGGGGGGGGGGGGGGGGGDGEGGGGFFGGGGGGGGGGGGGGGGCGGGGGGGGGGGGGGGGGGGGGCGGGGGGGGGGGBFGGGGGGGGGGGGGGGGGEGGGGGGGGGGGGGGGGGGGGGG5EGG=CCGFGGGGGGGGFGGGFGFGGG8BCGGGGGGGGGGGCFCFDGGGGGGGDCGFC>FCCDGEDGGGFCGDFFGGFGF<?FFB(>>F>G@BF?EGE(1:F7)6CF4(45/4C<9036F47F::8:2:(;0)<C6>F3(-4AA,4E?C?66><?5A:
@M04650:207:000000000-C238N:1:1101:23056:7138 2:N:0:19
GGACTACAGGGGTTTCTAATCCTGTTTGCTACCCACGCTTTCGCGCTTTAGCGTCAGTATCTGTCCAGTAGGCTGGCTTCCCCATCGGCATTCCTACAAATATCTACGAATTTCACCTCTACACTTGTAGTTCCGCCTACCTCTCCAGTACTCTAGTTTCGCAGTTTCCAACGCAATACGGGGTTGAGCCCCGCATTTTCACATCAGACTTACTAAACCGCCTCGACGCGCTTTCCGCCCAATAAATCCGGATAACGCTTGCGACATACTTATTACCGCGGCTGCTGCCCCGTATTTAGCC
+
-BCCCGG8FGGGGDEGDFAFEFAFGGFGG<FGFF9@FEGGGGGGGGCEFGAGGGCECFGGGG9FGGGGFFFGGGGGGFGGFGG@CFFGGGGGGFD@DFGGGDFGGFFG7FGGGG<FFE4=9?EEFFFGA<EFFEDGGGGGGGC6DEFCFCFFFE98EFG,+@C66>FFDF;D>F66A8=86@6E:<,,5D@ECCEG5C@<:B?EA+;6>;+5:C9CA6A)25>(-/3)98;@0A//)8B882<?7DB<<:@:07*)13:,(456C51)8)))63:<0*-,-7(3:0?)45(*-,3.5+648
@M04650:207:000000000-C238N:1:1101:23970:7166 2:N:0:19
GGACTACAGGGGTATCTAATCCTGTTTGCTCCCCACGCTTTCGCACCTGAGCGTCAGTCTTTGTCCAGGGGGCCGCCTTCGCCACCGGTATTCCTCCAGATCTCTACGCATTTCACCGCTACACCTGGAATTCTACCCCCCTCTACAAGACTCTAGCCTGCCAGTTTCGAATGCAGTTCCCAGGTTGAGCCCGGGGATTTCACATCCGACTTGACAGACCGCCTGCGTGCGCTTTACGCCCAGTAATTCCGATTAACGCTTGCACCCTCCGTATTACCGCGGCGGCTGGCACGGAGTTAGC
+
CCCCCGGGGGGGGGGGGGGGGGGGGGGGGGGGGGGGGGDGGGGGGGGFEGGGGGGGGGGGGGGGGGGGGGGGGEGGGGGGGGGGGGGGGGGGGGGGGGGGGFGGGGGGGGGEFFGGGGGGGGGGGGFFGGGGGGGGGGFGGGGFGGG?FGGFGGGG;DGGGGCGGGGGGGCGGGGGGGGGF9FGGGGGGGGGGGGGD5FFGFGFFCG>@GCCACGG=1FGFGBBFFB76C;>9C3<FFGGE:??FFAAGFFFB@GFG<>:??C?GGBFF?>10C:BGC423>((,(49BE(32;F>?C)--
@M04650:207:000000000-C238N:1:1101:6222:7169 2:N:0:19
GGACTACTAGGGTTTCTAATCCTGTTTGCTCCCCACGCTTTCGCACCTGAGCGTCAGTATTTGTCCAGAGGGCCGCCTTCGCCACCGGTATTCCTCCCGATCTCTACGCATTTCACCGCTACACCTGGAATTCTACCCTCCTCTACAGGACTCTAGCCTGCCAGTTTCTAATGCAGTTCCCAGGTTGAGCCCGGGGCTTTCACATCCGACTTGACAGACCTCCTGCGTGCGCTTTACGCCCTGGAATTCCGTTCAACGCTTGCCCCCTCAGTATTACCGCGGCCGCTGGCACGGAGTTAGC
+
CCCCCGGF9FCFEF;EFGCFGG,FFEAFCAFEFCFGGGCCFF7C:F:E,E8FCGEGGG,,6<FFGGGG,<6@FEGGDFFECGGGGGGGGDCFC<FGC,>==+>B;@ED>=FCFFGGCFECEGGF,:E=BDEFGFFA=D9=6+@+=E9,A8>DDFGD,@B3,=,83>3;,8,@+>9:E+,:@,DDD<,@?@:A9C5C?7:FGFFFF*8?28)*8;CC6=C<);633A>82C66(*8)+/=?E(((*0.4C6:)).967(,(,2*(782,((())3.6+*((,0((-7>9174C<3-7?85).
@M04650:207:000000000-C238N:1:1101:19994:7196 2:N:0:19
GGACTACTGGGGTTTCTAATCCTGTTTGCTCCCCACGCTTTCGCACCTGAGCGTCAGTCTTTGTCCAGGGGGCCGCCTTCGCCACCGGTATTCCTCCAGATCTCTACGCATTTCACCGCTACACCTGGAATTCTACCCCCCTCTACAAGACTCTAGCCTGCCAGTTTCGAATGCAGTTCCCAGGTTGAGCCCGGGGATTTCACATCCGACTTGACAGACCGCCTGCGTGCGCTTTACGCCCAGTAATTCCGATTAACGCTTGCACCCTCCGTATTACCGCGGCTGCGGGCACGGAGTTAGC
+
<<B@CFGGGGGGCGGGGGGGGGGGGGGGGGGGGGGGGGGGGGGGGGGGGGGGGGGGGGGGGGGGGGGGGGGGGGGGGGGGGGGGGGGGGGGGGGGGGGGGGGGGGGGEGGGGGGGGGGGGGGGGGFGFEFGGGGGGGGDGGGGFGGGCFFGFGGGGGGFGGFCCFFGGG7DGGAACFGGGGGFF:F8?<DBFGGGGGGGGFFGFF<DEDDCGFGGGA@FC;G@BFFFB0C;BFGFF?:EEC?BFGC9A>F?0:3DAF6>F2:F2CFBB009?<82<EC<04(39;0((4*(/4-13<*:44
@M04650:207:000000000-C238N:1:1101:4605:7274 2:N:0:19
GGACTACATGGGTTTCTAATCCTGTTTGCTCCCCACGCTTTCGGGCCTCAGCGTCAGTGACGTCCCAGAGATATGCCTTCGCAATCGGTGTTCCTCCTGATTTCTGCTCATTCTTCCGCTACACTGGGAATTCCTATCTCCCCTCCCGCACTCTATCTTGCCCTTAACGATGGCATGCCAGAGGTTCACCCTCTGGTTTTCCCAGCAGTTGCGCCAAGCCGCTGACGTGCACTTTACGCCCATTTATTCTTGTCAACGCTTGCTCCCTACGTTTTACCGCTGCTCCTGGCACGTACTTACC
+
6--6AFGF,C,CC@;C,;C6,;,CCCEGFEEC<,C+8@@BCF@+8@CFCEG?@F6,,C,C6B,6C@,9@,9B,B5,,5C4,,,@C,,?CCGCBBE?,A5C,,,,,,,,59A<9,,9B@+0+79?,,,:E,AA;<,59,@F4+83+4+68+@?39,,8@3,@,,,:8,3++++6>8,@?<,2,,33,,3,,41@,@C5*@8;*,*3;>**+5+)**33(*2-)(((0(2/*,).=83+(;<*/()+39)1++1)*+)*(((-(*)28(,.(-4(8-)+*(,,,-4))50(*(0,.(((+-..
@M04650:207:000000000-C238N:1:1101:8740:7280 2:N:0:19
GGACTACAGGGGTTTCTAATCCTGTTTGCTCCCCACGCTTTCGCACCTGAGCGTCAGTCTTCGTCCAGGGGGCCGCCTTCGCCACCGGTATTCCTCCAGATCTCTACGCATATCACCGCTACACCTGGAATTCTACCCCCCTCTACGAGACTCTAGCCTGCCAGTTTCAAATGCAGTTCCCAGGTTAAGCCCGGGGAGTTCACATCTGACTTAACAGACCGCCTGCGTGCGCTTTACGCCCAGTAATTCCGATTAACGCTTGCACCCTCCGTATTACCGCGGCTGCTGGCACGGAGTTAGC
+
CCCCCGGGGGGGFGGGGGGGGGGGCEFGDE<FFDGCGDGGF?@FFGGGGGFEEGGG>FGFDFGGGGGFGGGGGGGCEGGGCFGGGGGDGDDFEFGG8<EFCDDFGGGGGEF+@EFFFGEGEFFG,,AFGDFGG<E<A8@:BCCAFFFCFGGFGGGEFFFEG7AC3;ACCGGFG9FC?:BFGGGGFFF>?FG=E7=EC)=9CAE61*:F317+):CCA;EF6C9285(0,96>>EF9F15CE3247:4:7/<028>>G?6((,*4FC:??B;((*.4<C829BF093)),/3F?673(*)6.
@M04650:207:000000000-C238N:1:1101:21030:7293 2:N:0:19
GGACTACTCGGGTATCTAATCCTGTTTGCTCCCCACGCTTTCGCGCATCAGCGTCAGTAATGTTCCAGCAGGTCGCCTTCGCAATGAGTATTCCTCTTGATCTCTACGGATTTTACCCCTACACCAAGAATTCCACCTACCTCTCCCACACTCTAGAAAAGCAGTTTCAAATGCAGTTCTGTAGTTAAGCTACAGGATTTCACATCTGACTTACTTTCCCGCCTACGCGCTCTTTACGCCCAGTGATTCCGAGTAACGCTTGCACCCTCCGTATTACCGCGGCTGCTGGCACGGAGTTAGC
+
CCCCCGGGGGGGGGGGGGGGGGGGGGGGGGGGGGGGGGGGGGGGGGEGGCFGGGGGGGGGGGGGGGGGGGGGGGGGGGGGGGG:FGFFGGGGGGGGGGGGGGGGGGGGGGGGGGGGGGGGGGGGGGGGGGGGGGGGGGGGGGGFGGGGGGGFGFGGFEFGGGGGGGGGFDFGFGGFGGGGGGGGGGGGDFGFGGGGFGGGGFGFFGGFFGGGCGGGFFGGFG54>F4DBD2=DFF*+(=FC?<42;?3DFA@9FGEF19;(,93FGF3:FFF?G?AGGB9>;>09<:?(::G?BF0,;2)4
@M04650:207:000000000-C238N:1:1101:17809:7310 2:N:0:19
GGACTACCCGGGTTTCTAATCCTGTTCGCTCCCCACGCTTTCGCTCCTCAGCGTCAGTACCGGCCCAGAGATCTGCCTTCGCCATCGGTGTTCCTCCTGATATCTGCGCATTCCACCGCTACACCAGGAATTCCAATCTCCCCTACCGCACTCTAGTCTGCCCGTACCCACTGCAGGCCCGAGGTTGAGCCTCGGGATTTCACAGCAGACGCGACAAACCGCCTACGAGCTCTTTACGCCCAATAATTCCGGATAACGCTTGCGCCCTACGTATTACCGCGGCTGCTGGCACGTAGTTAGC
+
CCCCCGGGGGGGGGGGGGGGGGGGGGGGGGGGGGGGGGGGGGGGGGGGGGGGGGGGGGGGGGGGGGGGGGGGGGGGGGGGGGGGGGGGGGGGGGGGGGGGGGGGGGGGGGGGGEGGGGGGGGCGGGGGGGGGGGGGGGGGGGGFGGGGGGGFGG9,CEGGGGGGGGGGGFEFGGGGGGAGG:EGGGGGGGGGGGDGGGGGGFFFFGGF@FDGFC<D>@DF;39<:F0>?D>?<EB46?GEG?:?6CAFGFFF<BGFF6BFFFG6CEF>?<???C7:7F?9(11966872C:9(416<C9).
@M04650:207:000000000-C238N:1:1101:23773:7323 2:N:0:19
GGACTACTAGGGTATCTAATCCTGTTTGCTCCCCACGCTTTCGCGCATCAGCGTCAGTAATGTTCCAGCAGGTCGCCTTCGCAATGAGTATTCCTCTTGATCTCTACGGATTTTACCCCTACACCAAGAATTCCACCTACCTCTCCCACACTCTAGAAAAGCAGTTTCAAATGCAGTTCTGTAGTTAAGCTACAGGATTTCACATCTGACTTACTTTCCCGCCTACGCGCTCTTTACGCCCAGTGATTCCGAGTAACGCTTGCACCCTCCGTATTACCGCGGCTGCTGGCACGGAGTTAGC
+
CCCCCGGGGGGGGGGGGGGGGGGGGGGGGGGGGGGGGGGGGGGGGGGGGGGGGGGGGGGGGGGGGGGGGGGGGGGGGGGGGGGGGGGGGGGGGGGGGGGGGGGGGGGGGGCFGFGGGGGGGGGGGG<FGGGGGGGGGGGGGGGFGGGGGGGFGGGGGGGGGGGGGGGGGGGGGGGGGGGGFFGGGGGGGGGGGGGGGGGGGFGFFGGFFGFGEGGGFFGFDGFFFFFB4DBFFGFFFFGGG?>@GCEECFFDFFGFG30;1(9EGGFFDFB8?GFFGG:22;F>F<)2(18CBF(,3C):6
@M04650:207:000000000-C238N:1:1101:15933:7327 2:N:0:19
GGACTACTCGGGTTTCTAATCCTGTTTGCTCCCCACGCTTTCGCACCTGAGCGTCAGTCTTTGTCCAGGGGGCCGCCTTCGCCACCGGTATTCCTCCAGATCTCTACGCATTTCACCGCTACACCTGGAATTCTACCCCCCTCTACAAGACTCTAGCCTGCCAGTTTCGGATGCAGTTCCCAGGTTGAGCCCGGGGATTTCACATCCGACTTGACAGACCGCCTGCGTGCGCTTTACGCCCAGTAATTCCGATTAACGCTTGCACCCTCCGTATTACCGCGGCTGCTGGCACGGAGTTAGC
+
CCCCCGGGGGGGGGGGGGGGGGGFGGGGGGGGGGGGGGGGGGGGGGGGFGGGGGGGGGGGGGGGGGGDDGGGGGGGGGGGGGGGGGGGGGGGGGGGGGGGGGGGGGGGGGDGGGGGGFGDBFEGGGGGGGGGGGAFGGGGGGGFGGFGGFGFFEFFGGGCFGGGGGGGGGGGDGGGGGGGGGGCGGEF6DFGGGGC4DGGGFGFFGGFFGGCEFC@61FFBGFFFF>D0DBFFGFB?(CEGFFBF*6AGF)3(8C<F?FFBFGDGGF<??BF682)<:6>>0169???BGBG?F092EAA6
@M04650:207:000000000-C238N:1:1101:8580:7358 2:N:0:19
GGACTACCGGGGTATCTAATCCTGTTTGCTACCCACGCTTTCGCGCTTTAGCGTCAGTATCTGTCCAGTAGGCTGGCTTCCCCATCGGCATTCCTACAAATATCTACGAATTTCACCTCTACACTTGTAATTCCGCCTACCTCTCCAGTACTCTAGTTTAGCAGTTTCCAACGCAATACGGGGTTGAGCCCCGCATTTTCACATCAGACTTACTAAACCGCCTAGACGCGCTTTACGCCCAATAAATCCGGATAACGCTTGCGACATACGTATTACCGCGGCTGCTGGCACGTATTTAGCC
+
CCCCCGGGGGGGGGGGGGGGGGGGGGGGGGGGGGGGGGGGGGGGGGGGFACFGGGGGGGGGGGGGGGGGGGGGGGGGGGGCGGGGC?@FGGGGGGGGGGGGFGGGGGGGGGGGGGGGGGGGGGGGGGGGGGGGGGGGGGGGGGFCGGFFGGFGGFGGGGGGDGGFGGGGGGGGGGGGGGGGGGGGGGGFFGGEEDGGFGGGCGFFGGFFGCDBGGFFEGGFGF@BFEE>C@B<FFF>;EGGFFFGGFFGE>6<:FFC>BB?:5,)*-)4:><D<:A<D146>>9?:4:0*,C?:)()0.-.
@M04650:207:000000000-C238N:1:1101:21455:7374 2:N:0:19
GGACTACTGGGGTTTCTAATCCTGTTTGCTCCCCACGCTTTCGCACCTGAGCGTCAGTCTTTGTCCAGGGGGCCGCCTTCGCCACCGGTATTCCTCCAGATCTCTACGCATTTCACCGCTACACCTGGAATTCTACCCCCCTCTACAAGACTCTAGCCTGCCAGTTTCGAATGCAGTTCCCAGGTTGAGCCCGGGGATTTCACATCCGACTTTACAGACCGCCTGCGTGCGCTTTACGCCCAGTAATTCCGATTAACGCTTGCACCCTCCGTATTACCGCGGCTGCTGGCACGGTGTTAGC
+
C@CCCGGGGGGGGGGGGGGGGGGGGGGGGGGGGGGGGGGGGGGGGGGGGDEFFGGGGGGGGGGGGGGGGGGGGGGGGGGGGGGDGGGGGGGGGGGFEGGFGFGGGGGGGGGGGGFGFGGG@F@DDFGG8FGGEGAFFGGGGGGFGGGGGGFFGGGGGGGGGGG6FGGF8*@FDGGFGGGGGFGGGGCEGGG5E5EDDGGG7+BCFGFDFGGD);DGFFGG>GF:BF072D>>FG5<F:EEE:<47*-6DF41?><4D?B?:3C?GGF?FF981C?DGGBFBB997:??0C(<12(4::-46
@M04650:207:000000000-C238N:1:1101:17929:7422 2:N:0:19
GGACTACTGGGGTATCTAATCCTGTTTGCTCCCCACGCTTTCGTGCATGAGCGTCAGTACAGGCCCAGGGGATTGCCTTCGCCATTGGTGTTCCTCCGCATATCTACGCATTTCACTGCTACACGCGGAATTCCATCCCCCTCTGCCGTACTCTAGCCTTGCAGTCACAAATGCAGTTCCCAGGTTGAGCCCGGGGATTTCACATCTGTCTTGCAAAGCCGCCTGCGCACGCTTTACGCCCAGTAATTCCGATTAACGCTCGCACCCTACGTATTACCGCGGCTGCTGGCACGTAGTTAGC
+
CCCCCGGGCFGDGGGGGGGGGGGAGGGGGGGGGGGGGGGGGGGFGGCFAFDGGGGGEGGGCFGGGGGGGGGD@EFGGGGGFGGGG?FGGGGGGGGGG:FGGGGGGGGGGGGGGGGGGGGGGGGGCEGGEGGGGGGGG8DFEGGFDGGDGDEFGFEGGFGA=FFCGG8E@>CE8FFCFFGGF9DEGFB61DFFG5?5CDFGGFGF+6BAEGGG:>8+=(<FBDFFDFFFFG@F;GFFF0AEG?BFGGFBGFF,8@D9C0913(C(7C?4<:0:2<>AGG(1(761;::>>EBE03431@49:
@M04650:207:000000000-C238N:1:1101:6052:7424 2:N:0:19
GGACTACCGGGGTTTCTAATCCTGTTTGATCCCCACGCTTTCGCACATCAGCGTCAGTTACAGACCAGAAAGTCGCCTTCGCCACTGGTGTTCCTCCATATCTCTGCGCATTTCACCGCTACACATGGAATTCCACTTTCCTCTTCTGCACTCAAGTTTTCTAGTTTCCAATGACCCTCCACGGTTGATCCGTGGGAGTTCACATCAGACTTAAAAAACCGCCTACGCGCGCTTTACGCCCAATAATTCCGGATAACGCTTGCCACCTACGTATTACCGCGGCTGCTGGCCCGGTGTTAGG
+
CCCCCCFFEGGGGDEFCFFDFFGGGGGGFCF9FDFGGG7;FGGGGGGGGGGFFEGGGGGGGGGGG@F<FGGGGGGGCF,E@:FGGGEFDFFGGGFGF8,5,BDFFGGEFGGDGGGCEFCDEFGGGGGGGGFGC?DEFGEF=FGDFCFGFDDF?EFGF@EDFC=,:;FF9EDGGGGGGCFG8C++5@8D,;EFGGGG**@,?B;AB7266>F78@DGFFD4=GB(68(.6CBF65846(;8841(6:)4>=)3:>GF>202:1*4CCB<0:042742+08>0(9((,)3(2(*43((-/64(
@M04650:207:000000000-C238N:1:1101:14684:7459 2:N:0:19
GGACTACCCGGGTATCTAATCCCGTTCGCTACCCTAGCTTTCGCACATGAGCGTCAGTCTTGTGCCAGGAAGCCGCCTTCGCCACTGGTGTTCTTCCCGATATCTACGCATTTCACCGCTACACCGGGAGTTCCACTTCCCTCTCACATACTCTAGACTTACAGTATCAGATGTCTTACACAGGGTAAGCCCGTGCCTTTTACGTCTGACTTATTAGTCCGCCTGCGTGCGCTTTACGCCCAGTCATTCCGGACAACGCTTGCCCCCTACGTTTTACCGCTGCTGCTGGCACTGAGTTTGC
+
CCCCCGGGGGGCFFGGGGGGGEFFGGGGGGGGGGGFCFGGGG,FFGCFFCFFGGGGGFGFGFGGGGGGGGEBFGGGGGGGGGGDGGGGGFGGGGGGGGG@F7BFGGGGG7FGFGGGGGEGDGGGG+FEEBFGGG9,AEGFGGGFG9;,FEDCFCE,=EDGCFC,=BCFF9?FFG,@<EFEF>5E7@C,,@DGCGGDFFFGF+25;CGF6DGGEGG=+9CC(99@@F(5(9(:>E;3C@G@F;0=**6AGFF0<7>(>16?4:<77@99<B:7(22)<239((4???20(A<C(.))6C)6)
@M04650:207:000000000-C238N:1:1101:4852:7481 2:N:0:19
GGACTACCCGGGTTTCTAATCCTGTTTGCTCCCCACGCTTTCGCGCATCAGCGTCAGTAATGTTCCAGCAGGTCGCCTTCGCAATGAGTATTCCTCTTGATCTCTACGGATTTTACCCCTACACCAAGAATTCCACCTACCTCTCCCACACTCTAGAACAGCAGTTTCAAATGCCGTTCTGTAGTTAAGCTACAGGATTTCTCCTCTGACTTACTTTCCCGCCTACGCGCTCTTTACGCCCCTTGATTCCGCTTAACTCTTGCACCCTCCGTATTACCGCGGCTGCTGTCACGGTGTTAGC
+
-@-@6C<E;@C7@,BEE<,CECF9FFFGFGF<D@,8+7@BC97CE@+,86FEEGGG,6@,<,<EFG,CEFFGGGGD,BFGF7,C@<,:C?FDAACEF<F<FCE9EFF7C4=BC?,,C?DD74,,=4,B,=FFFFDCFD,4@D9F8FDFEE+*DE9,9,,3,:8@D,DE@=,@9,,@6?D6,,@,D@;,@9;,92:732=A@+3+<?<;:2?7*<C7;627<*-5/*<)8)6@BFF<148<1((/**797+2((8*;+);CF7*)0:(3(--40@:<:::;49(326>>.060((((-124)
@M04650:207:000000000-C238N:1:1101:24041:7541 2:N:0:19
GGACTACCGGGGTATCTAATCCTGTTTGCTCCCCACGCTTTCGCACCTGAGCGTCAGTCTTTGTCCAGGGGGCCGCCTTCGCCACCGGTATTCCTCCAGATCTCTACGCATTTCACCGCTACACCTGGAATTCTACCCCCCTCTACAAGACTCTAGCCTGCCAGTTTCGAATGCAGTTCCCAGGTTGAGCCCGGGGATTTCACATCCGACTTGACAGACCGCCTGCGTGCGCTTTACGCCCAGTAATTCCGATTAACGCTTGCACCCTCCGTATTACCGCGGCTGCGGGCACGGAGTTAGC
+
CCCCCGGGGGGGGGGGGGGGGGGGGGGGGGGGGGGGGGGGGGGGGGGGGGGGGGGGGGGGGGGGGGGGGGGGGGGGGGGGGGGGGGGGGGGGGGGGGGGGGGGGGFGGGGGGGGFGGGGGGGGGGGGGGFGGGGGGGGGGGGGFCFGGGEGFGGGGGGGGGGFGGGGGGGFGGGGGGGGGFCGGFF>6CFFGDGGC)CGCGFGFFGGE?DGD<CGGFFGG>GFF?F>E:DB>0EFFF1CCE:2:DF94FFF03@C<D:9?6?GBGDB<1:1(,*5AGC:9429B(,(-4=1:03(73F>6.
@M04650:207:000000000-C238N:1:1101:24890:7580 2:N:0:19
GGACTACCAGGGTTTCTAATCCTGTTTGCTCCCCACGCTTTCGCACCTGAGCGTCAGTCATTGTCCAGGGGGCCGCCTTCGCCACCGGTATTCCTCCAGATCTCTACGCATTTCACCGCTACACCTGGAATTCTACCCCCCTCTACAAGACTCTAGCCTGCCAGTTTCGAATGCAGTTCCCAGGTTGAGCCCGGGGCTTTCACATCCGACTTGACAGACCTCCTACGTGCGCTTTACTCCCAGTAATTCCGACTAACGCCTTCACCCTCCGTATTACCGCGGCTGCTTGCACGGCGTTAGC
+
CCCCCGGEDGGGGGGGGGGGGGFGGGCFGGGGGGGGGGGGGGGDCFGG8FGFGGGGGFG,C,CEFGGGFE>FGEGGGGGGGGGGEGGGGEGGGGGGG8=FGFFGGGGGGGEGFGGGGCCDEGGGE,:EFFFFF,EFFG6FGDGFGGD9,@FBGAGGGC,,3>79FCFG5D,,3EA,@@FGF9DGGGGGGGGGEGD=):CFFFG+1C486<C7)*>7A1E3)06();7)(1,41C7)=)3<C(44*7):CF6,(0)5C0((4(2)9EF6(4(-3;8:CF(2,(490:)).5<F1602(1(,.
@M04650:207:000000000-C238N:1:1101:27718:7586 2:N:0:19
GGACTACCAGGGTTTCTAATCCTGTTTGCTCCCCACGCTTTCGAGCCTCAGTGTCAGTTACAGGCCAGAGAGCCGCTTTCGCCACCGGTGTTCCTCCATATATCTACGCATTTCACCGCTACACATGGAATTCCACTCTCCTCTCCTGCACTCAAGTCTACCAGTTTCCAATGCATACAATGGTTGAGCCACTGCCTTTTACACCAGACTTAATAAACCACCTGCGCTCGCTTTACGCCCAATAAATCCGGACAACGCTCGGGACCTACGTATTACCGCGGCCGCTGGCCCGTACTTTGCC
+
CCCCCGGGDFCGGGEGGGGFGEGGGGFGGGGGGGGGDGGGGGGDFGGFGFGGGDGGGGDGGGGFGGGGGEGGGGGG:CFFEFGGGFGGGEFGEGGGCAFFFFFGGFGGEGGGGGGGGGG=EGGF,4AFFFDFFGCFGFGGGGGFGGGGF8FDFFGGGG9DGGGGCFDFGGGDCDFEDF=FAF8EF7,,6@@FGFGGGGGG+;;C56*9>9@7CE7<3:FG=C=BDEFAD4@DDF8C;2:F:?(;CF?3C>)1(.719:11((96GE2)8:3,:<:4+*-,((((-((--11:-((4<+4<<
@M04650:207:000000000-C238N:1:1101:11365:7598 2:N:0:19
GGACTACCGGGGTTTCTAATCCTGTTTGCTCCCCACGCTTTCGAGCCTCAGTGTCAGTTACAGGCCAGAGAGCCGCTTTCGCCACCGGTGTTCCTCCATATATCTACGCATTTCACCGCTACACATGGAATTCCACTCTCCTCTCCTGCACTCAAGTCTACCAGTTTCCAATGCATACAATGGTTGAGCCACTGCCTTTTACACCAGACTTAATAAACCACCTGCGCTCGCTTTACGCCCAATAAATCCGGACAACGCTCGGGACCTACGTATTACCGCGGCTGCTGGCACGTAGTTAGCC
+
CCCCCGFGGGGGGGGGGGGGGGGGGGGGGGGGGGGGGGGGGGGGGGGGGGGGGGGGGGGGGGGGGGGGGGGGGGGGGGGGGGGGGGGGGGGGGGGGGGGGGGGGGGGGGGGGGGGGGDEGGGGGGFGGFGGFGGGGGGGGGGGFGGGGFGGFGGGGGGGGGGGGFGGGGGGG6AFGGGGGGG,8DC?FFFGGGGFGDGGGCFGFFGG5C7+=*=FFFF6?5D=:=:=?5)5=DGFC)/=FE6@@7@?FGF>46BFFC92?49DBGGB2:?<BDFFFCC(-9BFF:0)5:*2:8<?1536<:
@M04650:207:000000000-C238N:1:1101:14562:7629 2:N:0:19
GGACTACCGGGGTATCTAATCCTATTTGATCCCCACACTTTCGCGCCTCAGCGTCAATCTTAGCATAGGTAGCTGCCTTCGCCTTTGGTGTTCCTTCCCATATCTATGCATTCCACCGCTACACAGGAAATTCCACTACCTTCCCCTAGATTCCAGTCTATCGGTTCCGAGCGCGTTCCCAAAGTTGAGCCTTGGTCTTTCACACTCGGCCTAATAAACCGCCTACACGCCCTTTACGCCCAGTAATTCCGAGCAACGCTCGCCCCTTACGTATTACCGCGGCTGCTGGCACGTAATTAGC
+
CCCCCGGGGEGGGGGGGGGGGGGGGGGGGGGFGGGGGGGGGG@FGGGGGGGGGGGGEFGGGGGGGGGGGGGGGFBFGGGGGGGGGGGGGGGGGGGGGGGGGGGGGGGGGGGGGGGGGGGGDGGGGCEEGGGGGGGGGGGGGGGFGGGFGGGFGGGFGGGDFGGGGGGFG@EEGCGEGGFGGFFFGGGGGGGGGGFGFGGGGFGFFFG4A4DG:CFF@EGGFD@DFFEF;D626EA7:<GGG<D@>C?)2AF<6B38D996:1DBGG43::<F2A?<FF1>;>FFB?>DB5(A12::?G<74
@M04650:207:000000000-C238N:1:1101:19411:7639 2:N:0:19
GGACTACAAGGGTTTCTAATCCTGTTTGCTCCCCACGCTTTCGCACCTGAGCGTCAGTCTTTGTCCAGGGGGCCGCCTTCGCCACCGGTATTCCTCCAGATCTCTACGCATTTCACCGCTACACCTGGAATTCTACCCCCCTCTACAAGACTCCAGCCTGCCAGTTTCGAATGCAGTTCCCAGGTTGAGCCCGGGGATTTCACATCCGACTTGACAGACCGCCTGCGTGCGCTTTACGCCCAGTAATTCCGATTAACGCTTGCACCCTCCGTATTCCCGCGGCTGCTGGCACGGAGTTCGC
+
<9@BC8FCCFGGGFGGGGGGGGGGGGGGGGGFGGGGGGGGGGGGGGGGF,CFCGGGGFGGGFDFGGGDDGGGGGGGGGGGGGGGGGGDGGGGGGGGGGGGGGGGGCGGGGGGGGGGGGGGGGGGGGGG84ADGDAD9FCFEGGFFGG886DFGGGGGGGFGGGGFGGGB7FFFGGFGGFCGGE@FGGCGGGGDGE48DGC8=CACGG52CC<8CC:6@GG9C0,-<00-9>FF=>>@(CEC(3,:7))>B?(1<DBGB>:0:F<C*8(-2960C:)<7((32((-4750E7G1227(*)-4
@M04650:207:000000000-C238N:1:1101:12946:7644 2:N:0:19
GGACTACCCGGGTATCTAATCCTGTTTGATCCCCACGCTTTCGCACATCAGCGTCAGTTACAGACCAGAAAGTCGCCTTCGCCACTGGTGTTCCTCCATATCTCTGCGCATTTCACCGCTACACATGGAATTCCACTTTCCTCTTCTGCACTCAAGTTTTCCAGTTTCCAATGACCCTCCACGGTTGAGCCGTGGGCTTTCACATCAGACTTAAAAAACCGCCTACGCGCGCTTTACGCCCAATAATTCCGGATAACGCTTGCCACCTACGTATTACCGCGGCGGCTGGCACGTCGTTAGC
+
CCCCCGGGGFGGGGGGGGGGGGFGGGGGGGGGGGGGGGGGGGGGGGGGGGGGGGGGG<DGGGGGGGGGGGGGGGGGEEGGDFEGGGGGGGGDFFGGGGCGGGGGGGGGGGGGGGGGGGGGGGGGAFFFGFGGGGGGGGGGGGGFGGGGGGGFGGGGF833@FGDFGGGGGGGFFGGFGGGGGGEG7CCCCFE@7CGD5FC<AFF6CCFECDCEGGGF=GG@D=2(;>DFGFFFGFFFDGGGF?BFG<AGFFFFDGAC1>F(494*<87(.38>7(4AF3196((-216?GFGF1(49C40.
@M04650:207:000000000-C238N:1:1101:11427:7656 2:N:0:19
GGACTACCGGGGTTTCTAATCCTGTTTGCTCCCCACGCTTTCGCACCTGAGCGTCAGTCTTTGTCCAGGGGGCCGCCTTCGCCACCGGTATTCCTCCAGATCTCTACGCAGTTCACCGCTACACCTGGAATTCTACCCCCCTCTACAAGACTCAAGCTTGCCAGTTTCAAATGCAGTTCCCAGGTTGAGCCCGGGGATTTCACATCTGACTTAACAAACCGCCTGCGTTCGCTTTACGCCCAGTAATTCCGGTTAACGCTTGCCCCCTCCGTATTACCGCGGCTGCTGGCACGGAGTTAGC
+
CCCCCGFGGFGGFFEGGFCFGGGGGEFGFFFGFGGCCFEFFC@FG:FEDGGGDG@C:FGFGFGGGGGGCGCEEFGGEGGG7FF@FGGGGGGGA,EFFGF9E,EEFGGCFE+BFFGAFEGDGGGFGFGCD8FFFFGFAEGGGGGF@FF9<CGFC6E?@FGGGGF73;=ACGF97C=CCFGFCFGG>FD8CC@5CEG5<D7EGF9+1C:@E+:C>:DC41A765:((),7,1(4,A@AFFCEGFB::7<2:@)(43C9F(44<:9(*;9BF?9??F,)0:4((((42::)(219861140--6
@M04650:207:000000000-C238N:1:1101:22579:7669 2:N:0:19
GGACTACTCGGGTATCTAATCCTGTTTGCTACCCACGCTTTCGCGCTTTAGCGTCAGTATCTGTCCAGTAGGCTGGCTTCCCCATCGGCATTCCTACAAATATCTACGAATTTCACCTCTACACTTGTAATTCCGCCTACCTCTCCAGTACTCTAGTTTAGCAGTTTCCAACGCAATACGGGGTTGAGCCCCGCATTTTCACATCAGACTTACTAAACCGCCTAGACGCGCTTTACGCCCAATAAATCCGGATAACGCTTGCGACATACGTATTACCGCGGCTGCTGGCACGTATTTAGCC
+
CCCCCFGEG7FCFGGFGGGGGGGFGGGGGGGGGGGGG@CFFFGEEFCCFFCFGGGGGFGGGGGGGGGGGGGFFGCEEFGE8FGFGFC@CGGGGGGGGFCFGGGGGFGGEGFDFFCGGGGGEEFGFB<FCFGGFGGGGGGGGGFDGDGGFD=DGGGFE;FFFFBEFFFGDE=EDCCGGGFGEGEEEFF67DCGG5>CDGGCGFC6CDGFBFGG=FCBFB:79DF=(6>A979>;FACDDEFC(=)>:56FE5?:5C?D>F?34C>C8?4>B2<D89AEC(-4960(4>>BC<::.6?FF2:4
@M04650:207:000000000-C238N:1:1101:19495:7703 2:N:0:19
GGACTACCGGGGTATCTAATCCTGTTTGCTCCCCACGCTTTCGCACCTGAGCGTCAGTCTTTGTCCAGGGGGCCGCCTTCGCCACCGGTATTCCTCCAGATCTCTACGCATTTCACCGCTACACCTGGAATTCTACCCCCCTCTACGAGACTCTAGCCTGCCAGTTTCAAATGCAGTTCCCAGGTTAAGCCCGGGGATTTCACATCTGACTTAACAGACCGCCTGCGTGCGCTTTACGCCCAGTAATTCCGATTAACGCTTGCACCCTCCGTATTACCGCGGCTGCTGGCCCGGAGTTAGC
+
CCCCCGGGGGGGGGGGGGGGGGGGGGGGGGGGGGGGGGGGGGGGGGGGGGGGGGGGGGGGGGGGGGGGGGGGGGGGGGGGGGGGGGGGGGGGGGGGGGGGGGGGGGGGGGGGGGGGGGGGGGGGGGGGGGGGGGGGGGGGGGGFGGGDGGGFGGGGGGGGGGGGGGGGGGGGGGGGGGGGGGGGGGFGGGFGGGGGGDGGGFGFFGFFCFGFEFGGADGF>G>FFFFFFGFFFGFDFBGGGFFBC*567@F?2BGAC69?63336E6:6?0?:FF>GG(666>0;B?F05(1(,(4:@A25
@M04650:207:000000000-C238N:1:1101:26744:7732 2:N:0:19
GGACTACAGGGGTTTCTAATCCTGTTTGCTCCCCACGCTTTCGCACCTGAGCGTCAGTCTTTGTCCAGGGGGCCGCCTTCGCCACCGGTATTCCTCCAGATCTCTACGCATTTCACCGCTACACCTGGAATTCTACCCCCCTCTACAAGACTCTAGCCTGCCAGTTTCGAATGCAGTTCCCAGGTTGAGCCCGGGGATTTCACATCCGACTTGACAGACCGCCTGCGTGCGCTTTACGCCCAGTAATTCCGATTAAAGCTTGCACCCTCCGTATTACCGCGGCTGCTGGCCCAGAATTAGC
+
CCCCCGGGGGGGGDGGGGGGGGGFGGFGGFFFG7EEGGGCGGGDCF7EF<FDFCGGCFGGGGGGG9@FFGGGGGGGGGGGGGEG=D7FFCGGGFDEA8BFG8FGFFCEGEDFGGFDFGGGGGGF=,=,:FGGGGGDFEEBBDGFGGGG@EFAG9EFCGGGGC7FGGFC*68BFGFF:<;EF>?DFGGGGGGFGGDED<@F+;BFFFDA;GGC)*27A;FF9<91()()(1399CFBBFGDG:<0>742:FF??5*)*..39152C@0:BB13,*.)3*(-(--,,4:8?*(*(.3..@45.
@M04650:207:000000000-C238N:1:1101:26890:7807 2:N:0:19
GGACTACCAGGGTTTCTAATCCTGTTTGCTCCCCTAGCTTTCGCGCCTCAGCGTCAGTTACGGCCCAGAAAGCCGCCTTCGCCACCGGTGTTCTTCCCAATATCTGCGCATTCCACCGCTACACTGGGAATTCCACTTTCCTCTACCGAACTCAAGCCTGCCAGTTCAAGATGCGGATGAGGGTTGAGCCCTCAGATTTAACACCTTGCTTAACAAGCCGCCTACGCGCGCTTTACGCCCAATGAATCCGGATAACGCTTGCTCCATACGTATTACCCCGGCTGCTGGCACGTATTTTGCC
+
CCCCCFGGGGGGGGGGGGGGGGGGGGGGGGGGGGGGGGGGGGGGGGGGGGGGGGGGGGGGGGGCFGGGGFGGEEFGGGGGGGGGGFFDGGGGGGGGGGGGGGGGGGGGECFEFAFGGGGGGGGGA,AFFFCEGGGGGGGGGGGFGGGGGCGFGGGG9FGGGFFGGGFGGCGF8=CGE?;DCF5CCCFGGGGCFFGGGGGFFF,6;FGF@+::8+4?698)(83?@>0=2)69<=9<<6EE>32.7><<GE3?:5FF342(,-:29+6<?0<2>C>)<*40(,,,22:?:*4*..-:A36,<
@M04650:207:000000000-C238N:1:1101:3264:7837 2:N:0:19
GGACTACTAGGGTTTCTAATCCTGTTTGCTCCCCACGCTTTCGCACCTGAGCGTCAGTCTTTGTCCAGGGGGCCGCCTTCGCCACCGGTATTCCTCCAGATCTCTACGCATTTCACCGCTACACCTGGAATTCTACCCCCCTCTACAAGACTCTAGCCTGCCAGTTTCGAATGCAGTTCCCAGGTTAAGCCCGGGGATTTCACATCTGACTTAACAGACCGCCTGCGTGCGCTTTACGCCCAGTAATTCCGATGAACGCTTGCACCCTCCGTATTACCGCGGCTGCTGGCACGGAGTTAGC
+
CCCCCGGGGGGGGGGGEGGGGDGGGGGGGGDGGGFGFGGGGFGCBFFFGGGGGGDGGGGGDCFFGGGGGGGGGGGGGGGFFEGGGGGGEGGGFGGGGGGGFGGGGGGGGGDFEGEFGGGGDFGFGGGGGGFGFGGFGF6FGCGFGGGGGEFFF9FGA@FFFGGCCEFCECEGGFFGFGG7EFGGCFGGGG>F5EGGGDDFGFCF6*1@?77C>GDC4@FG>G6;<)3)(<>BF5@A@BEGG?F0FG>97@F:3):<D:?BF?<2*;62(-((.:75C729(42112?::58<(3093*6:.
@M04650:207:000000000-C238N:1:1101:6047:7852 2:N:0:19
GGACTACCGGGGTTTCTAATCCTGTTTGCTCCCCACGCTTTCGCACCTGAGCGTCAGTCTTCGTCCAGGGGGCCGCCTTCGCCACCGGTATTCCTCCAGATCTCTACGCATTTCACCGCTACACCTGGAATTCTACCCCCCTCTACGAGACTCTAGCCTGCCAGTTTCAAATGCAGTTCCCAGGTTAAGCCCGGGGATTTCACATCTGACTTAACAGACCGCCTGCGTGCGCTTTACGCCCAGTAATTCCGATTACCGCTTGCACCCTCCGTATTACCGCGGCTGCTGGCACGGAGTTAGC
+
CCCCCGFGCGGGGEGGGGGGGGGGGGGGGGGFGGGGGGGGGGGGFGGFGDGGGGGGGGGGGGGGGDGGGGGGGGGGGGEFFGGGGGGGGGGGGGGGGGGFGGGGGGGGGGGGGGGGGGGDGGGGGGGFGFGCFGGGGG6FGGGFGGGGCEEFFEGFGCGF5FFGGGGGGGGGGFGCCCFGGG6BBEFGGFGFGC85)CFGFCGFCGGFCCFF<@>FF@FG;D9B1.7B6DFF>GF:=1E?E:B:GGFFGF40(>D2*,19B?C>GGF<FFFF?FFFGGFF1;B9024>?G(<<36((0-6)
@M04650:207:000000000-C238N:1:1101:9650:7869 2:N:0:19
GGACTACCGGGGTTTCTAATCCTGTTTGCTCCCCACGCTTTCGCACCTGAGCGTCAGTCTTTGTCCAGGGGGCCGCCTTCGCCACCGGTATTCCTCCAGATCTCTACGCATTTCACCGCTACACCTGGAATTCTACCCCCCTCTACAAGACTCTAGCCTGCCAGTTTCGAATGCAGTTCCCAGGTTGAGCCCGGGGATTTCACATCCGACTTGACAGACCGCCTGCGTGCGCTTTACGCCCAGTAATTCCGATTCACGCTTGCACCCTCCGTATTACCGCGGCTGCTGGCACGGAGTTAGC
+
CCCCCGGGGGGGGGGGGGGGGGGGGGGGGGGGGGGGGGGGGGGGGGGGGGGGGGGGGGGGGGGGGGGGGGGGGGGGGGGGGGGGGGGGGGGGGGGGGGGGGGGGGFGGGGGGGGGGGGGGGGGGGGGFFGGGGGGGGGGGGGGF9FGGFGGFGGGGGGGGGGGGGGGGGDGGFGGCEGGGGGGFGGGGGGGGGGGGGGGGGFGC6CGE1DDGFFGGFFGGFGFF?F>DFGFF6EFFF:EGG0:BGGFFGFFF?>06D:?:0-74CGF?FFFFFGFAGGBFFFFFFF002C:EBB(-466A<
@M04650:207:000000000-C238N:1:1101:20793:7870 2:N:0:19
GGACTACACGGGTATCTAATCCTGTTTGCTCCCCACGCTTTCGCACCTGAGCGTCAGTCTTTGTCCAGGGGGCCGCCTTCGCCACCGGTATTCCTCCAGATCTCTACGCATTTCACCGCTACACCTGGAATTCTACCCCCCTCTACAAGACTCTAGCCTGCCAGTTTCGAATGCAGTTCCCAGGTTGAGCCCGGGGATTTCACATCCGACTTGACAGACCGCCTGCGTGCGCTTTACGCCCAGTAATTCCGATTAACGCTTGCACCCTCCGTATTACCGCGGCTGCTGGCCCGGAGTTCGC
+
CCCCCGGGGGGGGGGGGGGGGGGGGGGGGGGGGGGGGGGGGGGGGGGGGGGGGGGGGGGGGGGGGGGGGGGGGGGGGGGGGGGGGGGGGGGGGGGGGGGGGGGGGGGGGGGGGGGGGGGDGGGGGGGCEGGGGDGGGGGGGGGFFGGGCFGFGGGGGGGGGGGGGGGGGGGGGGGGGGGGGGGGGGGGCGGGGG5E54FCFFGFFGGFFGGGFFGGFFGGFGF<(5(<(9>FF5@DF0EEGBFFF79AGF@B6BDFGBBFB?GFDGF::?>F(;0<FF06>9936?FF(5(:(614:8-((
@M04650:207:000000000-C238N:1:1101:22182:7878 2:N:0:19
GGACTACAAGGGTTTCTAATCCTGTTTGCTCCCCACGCTTTCGAGCCTCAGTGTCAGTTACAGGCCAGAGAGCCGCTTTCGCCACCGGTGTTCCTCCATATATCTACGCATTTCACCGCTACACATGGAATTCCACTCTCCTCTCCTGCACTCAAGTCTACCAGTTTCCAATGCATACAATGGTTGAGCCACTGCCTTTTACACCAGACTTAATAAACCACCTGCGCTCGCTTTACGCCCAATAAATCCGGACAACGCTCGGGACCTACGTATTACCGCGGCTGCTGGCACGTAGTTAGCC
+
CCCCCGGGGGGGGGGGGGGGGGGGGGGGGGGGGGGGGGGGGGDFGDGGGGGGGGFFGFGGGGGGGGGGGGGGCFGGGGGCGGGGFGGGFGFGGGGGFGGGGDGGGGGGGGEG?<FFGGGGG+EEFGGGFGGGGDGEGGGFGFGFGGGGGGGFFGFGFDGGCFGGFGGG9DFGFGGFGGGGFDGGGGFFG8,@6@FGGGBFDFGFA+;A8DFCECGG>C?FDGF@DFFEFC>DDE64)6E@77@):@5CCDF69DGF9;?;671(9??7334BAGAFFD03,-((22)((0.1.,0(-94-5
@M04650:207:000000000-C238N:1:1101:9935:7918 2:N:0:19
GGACTACACGGGTATCTAATCCCGTTCGCTACCCTAGCTTTCGCACATGAGCGTCAGTCTTGTGCCAGGAAGCCGCCTTCGCCACTGGTGTTCTTCCCGATATCTACGCATTTCACCGCTACACCGGGAGTTCCACTTCCCTCTCACATACTCTAGACTTACAGTATCAGATGTCTTACACAGGGTAAGCCCGTGCCTTTTACGTCTGACTTATTAGTCCGCCTGCGTGCGCTTTACGCCCAGTAATTCCGGACAACGCTTGCCCCCTACGTATTACCGCGGCGGCTGTCACGTAGTTTGC
+
CCCCCFGGGGGGGGGGGGGGGGGGGGGGGGGGGGGFGGGGGGGGGGGGGGCGGGGGGGGGGGGGGG<FGGGGGGGGGGGGGGG:FGGGGCGGGGGGGGGGGGGGGGGGGGGGGGGGGGGGGGGGGGGGFEGGGGGGGGFGGGGFGGGGGGGFFG;=FGGGGGGGGFGCEFGGGGGGGGGGG<E@7FFGFGGGGCC7CGGGGCFEFGGFFGGGEGGGFFGC@GFD2FBF@G>F6EF9F;EFG@0;CCABG?F005C<C9>?:<F>FG>;:603<FF<CFB0>(2(,4>;2CBG<:F0(<:44
@M04650:207:000000000-C238N:1:1101:4276:7949 2:N:0:19
GGACTACACGGGTTTCTAATCCTGTTTGCTCCCCACGCTTTCGAGCCTCAGTGTCAGTTACAGGCCAGAGAGCCGCTTTCGCCACCGGTGTTCCTCCATATATCTACGCATTTCACCGCTACACATGGAATTCCACTCTCCTCTCCTGCACTCAAGTCTACCAGTTTCCAATGCATACAATGGTTGAGCCACTGCCTTTTACACCAGACTTAATCAACCACCTGCGCTCGCTTTACGCCCAATAAATCCGGACAACGCTCGGCACCTACGGATTACCGCCGCTTCTGGCACGTAGTTTGCC
+
CCCCCGGGG7FGGFGGGGGGGGGGGGGGGGGGGGGGGGGGGGGC@FGGGGFFEGGFGGCAFA@8FGG,CEFGGGGG7BDGGDGDFEGEGDGGGGEFFG9FF99B9AFGGGGDGGGGGGGGGGGGA,FAEFGGGBFGGG8,@?EF?8=F=?F<F,8@F=,>DFFFC,@EGGC;DFFDD=,9,3DFFC6DGFD??GGGGFFF+*,;**7*0*?+0<+=3:CC=DB@=*)*-/8-5=+*/5CFE613;FC3C;58655;3((((4*(78:8?((((1.5<*3((-1(49)),*,*.((4)+528
@M04650:207:000000000-C238N:1:1101:21345:7960 2:N:0:19
GGACTACACGGGTATCTAATCCTGTTTGCTCCCCACGCTTTCGAGCCTCAGTGTCAGTTACAGGCCAGAGAGCCGCTTTCGCCACCGGTGTTCCTCCATATATCTACGCATTTCACCGCTACACATGGAATTCCACTCTCCTCTCCTGCACTCAAGTCTACCAGTTTCCAATGCATACAATGGTTGAGCCACTGCCTTTTACACCAGACTTAATAAACCACCTGCGCTCGCTTTACGCCCAATAAATCCGGACAACGCTCGGGACCTACGTATTACCGCGGCTGCTGGCCCGTAGTTAGCC
+
C<CCCGGGGGGGGGGGGGFGGGGGGGGGGGGGGGGGGGGGGGGFGGGGGGGGGGGGGGGGGGGGGGGGGEFGGGGGGGGGGGGGGGGGGGGGGGGGGGGGGGGGGGGGGGGGGGGGGGGGGGGGGGGGFAFFGGGGGGGGGFGFGGGGGGGFGGGGGGGGGGGGGGGGGGGGFGGGGGGGGGCFGGGDGGGGGGGGGFGGGFCFFGGFFGC8AGDGFFFFFGDEFFFD@C=?D58CFFGGG2@EGGC9*0:,,816896:6997CGB7:08>AC<AC3211399?FD::*15242,636)5
@M04650:207:000000000-C238N:1:1101:23003:7966 2:N:0:19
GGACTACCGGGGTTTCTAATCCTGTTTGCTCCCCACGCTTTCGCACCTGAGCGTCAGTCTTTGTCCAGGGGGCCGCCTTCGCCACCGGTATTCCTCCAGATCTCTACGCATTTCACCGCTACACCTGGAATTCTACCCCCCTCTACAAGACTCTAGCCTGCCAGTTTCGAATGCAGTTCCCAGGTTGAGCCCGGGGATTTCACATCCAACTTGACAGACCGCCTGCGTGCGCTTTACGCCCAGTAATTCCGATTAACGCTTGCACCCTCCGTATTACCGCGGCTGCTGGCACGGGGTTAGC
+
CCCCCGGGGGGGGGGGGGGGGGGGGGGGGGGGGGGGGGGGGGGGGGGGGGGGGGGGGGGGGGGGGGGGGGDFGGGGGGGGGGGGGGGGGGGGGGGGGGGAFGGGGGGGGGGGGGEGGGGGEGGGGGGCEFGGGGGGGGGGGGGFGGGGGGGFGGGFGGGFGGGGGGFFDGCFFGFGG>FGGFFGGGFGGGGGGGGGGDFGGFGFFGGFFGGGF=CFFDGFBGFFFFFF?GFFFGF)6:EGGFFFFG<AGFFFBDGFG09?BBG5FGBF::>F:F?DGG((((4((47?(*(311((,2(8:
@M04650:207:000000000-C238N:1:1101:13345:7971 2:N:0:19
GGACTACAAGGGTTTCTAATCCTGTTTGATCCCCACGCTTTCGCACATCAGCGTCAGTTACAGACCAGAAAGTCGCCTTCGCCACTGGTGTTCCTCCATATCTCTGCGCATTTCACCGCTACACATGGAATTCCACTTTCCTCTTCTGCACTCAAGTTTTCCAGTTTCCAATGACCCTCCACGGTTGAGCCGTGGGCTTTCACATCAGACTTAAAAAACCGCCTACGCGCGCTTTACGCCCAATAATTCCGGATAACGCTTGCCACCTACGTATTACCGCGGCTGCTGGCACGTAGTTAGC
+
@CCCCGGGGGGGGGGGGGGGGGGGGGGGGGGGGGGGGGGGGGGGGGGGGGGGGGGGGGGGGGGGGGGFGGGGGGGGGGGGGGGGGGGGGGGGGGGGGGGGGGGGGGGGGGGGGGGGGGEDGGFGGGGGGGGGGGGGGFGGGGGFGGGCEGGFGGGGGGGFFCFGFFGGGGGGFGFFGFGGGGEGGEEFCDGGGGGGGGGGGFGFFGGF@5FGFGGGFBGGFGFFFFFFFG;>9EFEFDEGFF;@G7<<FF4;:5C>=39?BFGBG6:(441??FB>F732>1;>>F>B>C(<(4:(4F4<A
@M04650:207:000000000-C238N:1:1101:5656:7978 2:N:0:19
GGACTACACGGGTATCTAATCCTGTTTGCTACCCACGCTTTCGCGCTTTAGCGTCAGTATCTGTCCAGTAGGCTGGCTTCCCCATCGGCATTCCTACAAATATCTACGAATTTCACCTCTACACTTGTAGTTCCGCCTACCTCTCCAGTACTCTAGTTTAGCAGTTTCCAACGCAATACGGGGTTGAGCCCCGCATTTTCACATCAGACTTACTAAACCGCCTAGACGCGCTTTACGCCCAATAAATCCGGATAACGCTTGCGACATACGTATTACCGCGGCTGCGGGCACGTATTTAGCC
+
CCCCCCFFGGGGGGGGFGGGGGGGGGGGGGGGGGGGGGDGGGGGGGGCDFGGGGGGGGG9FFGGGGEGFFGGGGGGGGGGGEGGFGGGGGGGFGFGGGGFFGGGGFFGGECFGFEF9?DDGGGGGGGGGFGFGGECEGEGGGGFFGGGFGGFGFGGFGGFAGF,,>EFGFFGCFGCEDFGGGEGEC88CCDCEGDG>FF7DFGFFGGFFGGCEFGGFFDC@D?=2?>?@D>F72A>BD@CC0@;GF5?6>)(-<F?D6??F?C6CE0<3?D?B+6:95396;;>?(-((:3E?:).:+-<4
@M04650:207:000000000-C238N:1:1101:24567:7996 2:N:0:19
GGACTACTGGGGTATCTAATCCTGTTTGCTACCCATGCTTTCGCTCCTCAGCGTCAGTAACTGCCCAGTAACCTGCCTTCGCCATCGGTGTTCCTCCTGATATCTGCGCATTCCACCGCTACACCAGGAATTCCAGTTACCCCTACAGCACTCAAGTTATGCCCGTATCGCCTGCACGCCCGGAGTTAAGCCCCGGAATTTCACAGACGACGCGACAAACCACCTACGAGCTCTTTACGCCCAGTAAATCCGGACAACGCTCGCACCCTACGTATTACCGCCGCTGCTGCCCCGTATTTAC
+
CCCCCGGGFFGGGDGGGGGGGGGGGGGGGGGGGGGGGGGGGGGGGGGGGGGGGGGGGGGGGGGGGGGGGGGGGGGGGGGGFGGGGGGGGGGGGGGGGGGGGGGGGGGGGGGGGGGGGDGGEGFGGFGGGGGGGGGGGFGGFGGFGGGGGGGFGGGGGGGF=FGGCEEGG+@EG7D8D6EDEFC7FEDGFFFGGGG5DGGGCF;B@87A>GG:92):>;FGF5=?D6;=@>1.=CFA@>CEEF10>7<>:4F97)92/:7912)():9?6<<14C<2?F9(((-(,4>::+4*4(,((2)6)
@M04650:207:000000000-C238N:1:1101:11792:8016 2:N:0:19
GGACTACTGGGGTTTCTAATCCTGTTTGCTCCCCACGCTTTCGCACCTGAGCGTCAGTCTTCGTCCAGGGGGCCGCCTTCGCCACCGGTATTCCTCCAGATCTCTACGCATTTCACCGCTACACCTGGAATTCTACCCCCCTCTACAAGACTCTAGCCTGCCAGTTTCGAATGCAGTTCCCAGGTTGAGCCCGGGGATTTCACATCCGACTTGACAGACCGCCTGCGTGCGCTTTACGCCCAGTAATTCCGATTAACGCTTGCACCCTCCGTATTACCGCGGCTGCTGGCACGGAGTTAGC
+
CCCCCGGGGGGGGGGGGGGGGGGGGGGGGGGGGGGGGGGGGGGGGGGGGGGGGGGGGGGGGGGGGGGGGGGGGGGGGGGGGGGGGGGGGGGFGCFGGGGFFGCGGGGGGGGGGGGGGGGGGGGGGGGGFGGGGGGGGGGGGGGFGGGGFGGFGGGFGGGGGGGGGGGGGGGGGFGGGGFGGGGGGGGGGGCFGGEGG:FFGFGFFFGFFGCGFGGGFFGGFGF?FFFE?D9F>GFA68EEC?(,:>B9F?F:35DFGBFBBFG>GC??FFBBFG:BGG?9>09(3:7?FD?F:14;?C4).
@M04650:207:000000000-C238N:1:1101:14931:8107 2:N:0:19
GGACTACAAGGGTTTCTAATCCTGTTTGCTCCCCACGCTTTCGCACCTGAGCGTCAGTCTTCGTCCAGGGGGCCGCCTTCGCCACCGGTATTCCTCCAGATCTCTACGCATTTCACCGCTACACCTGGAATTCTACCCCCCTCTACGAGACTCTAGCCTGCCAGTTTCAAATGCAGTTCCCAGGTTAAGCCCGGGGATTTCACATCTGACTTAACAGACCGCCTGCGTGCGCTTTACGCCCAGTAATTCCGATTAACGCTTGCACCCTCCGTATTACCGCGGCTGCTGGCACGGAGTTAGC
+
9CCCCDCGGGG7FFGGGGGGFGGEEE@EFGGGGGGGGGGGGGGGGDEFFCFGFGGGCGGGFGCGEEGGGGGGGEFGGGGGFFFGGG7EGDFGGFCFGGFE@FFGGGGEGGGEFGGGFEGGDGFGGF8D@=FGFFGGFDEFGCEFGGGE:7EFFFGDCDC,D:,@@EGGCFFFCFFE:?FGG9DGF<;DFGFGGG5E)/??FFGF;C@;?GGGFDFFF;G:6<;F052>(>9>9C:AF?GGC:0::FA>C=631)*:FFB<?BG2*;121:66<8()<>:;>0;1;?B:2C<?0(3(4C<AA
@M04650:207:000000000-C238N:1:1101:13366:8139 2:N:0:19
GGACTACCCGGGTTTCTAATCCTGTTTGATCCCCACGCTTTCGCACATCAGCGTCAGTTACAGACCAGAAAGTCGCCTTCGCCACTGGTGTTCCTCCATATCTCTGCGCATTTCACCGCTACACATGGAATTCCACTTTCCTCTTCTGCACTCAAGTTTTCCAGTTTCCAATGACCCTCCACGGTTGAGCCGTGGGCTTTCACATCAGACGTAAAAAACCGCCTACGCGCGCTTTACGCCCAATAATTCCGGATAACGCTTGCCACCTACTTATTACCGCGGCTGCTGGCACGTAGTTAGC
+
ACCCCGGGGGGGGGGGGGGGGGGGGGGGGGGGGGGGGGGGGGGGGGGGGGGGGGGGGGGGGGGGGGGGGGGGGGGGGGDGGGGGGGGGGGGGGGGGGGGGGGGGCFFEGGGGGGEFFGGGGCGGGGGGEFGGGGGGGCFGGGGFFGGGFCFFGGGGGGAFGC8=FGGGEGGFCFGGGGGGGGGGGGGGFGCGGGGGGCFGGFGFFGGF57*;>DFF4:E49D>2@FF>05390C)1;7C:C12:DFFFGBFBFEGFD341<?G(:<0830))-3-4E74199>09:3>2*(<(,4.4:<<)
@M04650:207:000000000-C238N:1:1101:24529:8142 2:N:0:19
GGACTACCGGGGTTTCTAATCCTGTTTGCTCCCCTAGCTTTCGCGCCTCAGCGTCAGTTACGGCCCAGAAAGCCGCCTTCGCCACCGGTGTTCTTCCCAATATCTGCGCATTCCACCGCTACACTGGGAATTCCACTTTCCTCTACCGAACTCAAGCCTGCCAGTTCAAGATGCGGATGAGGGTTGAGCCCTCAGATTTAACACCTTGCTTAACAAGCCGCCTACGCGCGCTTTACGCCCAATGAATCCGGATACCGCTTGCTCCCTACGTATTACCGCGTCTGCTGGCCCGTATTTTGCC
+
AC@CCGGGGGGGGEGGGGGGGGGGGGGGGGGGGGGGGGGGGGEGEGGGGFGGGGGDGGGGGGCGEGGGGGFFGGGGGGGGFGGGGGDGGGGGGGGGGGGGGCGGGGGDG7FEGGGGGGGGGG9FCFGGGGGGGGFGGGGGGGGFGGG>FEGFGGGGGGGFFGFFGGGGFECF@FE*@CCGCGCEGGDFFGGGGF?FGFGC@F?FDGGAEGGGEGGCFDFC>GFFF39)47;>8>?<5:EE*1:(:C<9*50(-<42*44<04*66*4<?0:7<C4>F*42(13(2::(4*3*-((.6+.2<
@M04650:207:000000000-C238N:1:1101:16267:8142 2:N:0:19
GGACTACTAGGGTTTCTAATCCTGTTTGATCCCCACGCTTTCGCACATCAGCGTCAGTTACAGACCAGAGAGCCGCCTTCGCCACTGGTGTTCCTCCATATCTCTGCGCATTTCACCGCTACACATGGAATTCCACTCTCCTCTTCTGCACTCAAGTTCCCCAGTTTCCAATGACCCTCCACGGTTGAGCCGTGGGCTTTCACATCAGACTTAAGAAACCGCCTACGCGCGCTTTACGCCCAATAATTCCGGATAACGCTTGCCACCTACGTATTACCGCGGCTGCTGGCACGTAGTTAGC
+
CCCCCGGGGGGGGGGGGGGGGGGGGGGGGGGGGGGGGGGGGGGGGGGGGGGGGGGGGGGGGGGGGGGGGGGGGGGGGGGGGGGGGGGGGGGGGGGGGGGGGGGGGGGEGGGGGGGGGGGGGGGGGGGGGGGGGGGGGGGGGGGFGGGGGGGFGGGGFGGGGGGGGGGGGGGGGFFGGGGGGGGGGGGGGGGGGGGGGGGGGFGFADGFFGGGFGG>CFGGFGFF@F24(<9>FGFFFFGGGFFFGC<AGFF66>GFG?6?FFG?CFF?FF62?CB4AG60(41(-233>G?G1?04?G>46
@M04650:207:000000000-C238N:1:1101:22929:8238 2:N:0:19
GGACTACAGGGGTTTCTAATCCTGTTTGCTCCCCACGCTTTCGCGCATCAGCGTCAGTAATGTTCCAGCAGGTCGCCTTCGCAATGAGTATTCCTCTTGATCTCTACGGATTTTACCCCTACACCAAGAATTCCACCTACCTCTCCCACACTCTAGAAAAGCAGTTTCAAATGCAGTTCTGTAGTTAAGCTACAGGATTTCACATCTGACTTACTTTCCCGCCTACGCGCTCTTTACGCCCAGTGATTCCGAGTAACGCTTTCACCCTCCGTATTACCGCGGCTGCTGGCACGGAGTTAGC
+
CCCCCFGGGGGGGGGGGGGGGGGGGGGGGGGGGGGGGGGGGGGGGGEGGEGGGGGGGGGGGGGGGGGGGGGGGGGGGGGGGGGGGGFGGGGGGGGGGGGGGFGFGFGGEGGGGGGFGGGGGGGGGG8EFFGGGGGGGGGGGGGFGGGGGGGFGGGAFFFGGGGGGGGGGGGGGGGGGGGGGG9EGGGGGGGGGGGGGGGGGFGFFGGFEDFF@GFGFFGGFG=A2A2@9C@FFGF?=9EFG0(66C?CFFFF;>FE>4;?0(:.@C328:08?GF<GG6(10;91().(*3<04((-0)66
@M04650:207:000000000-C238N:1:1101:6363:8280 2:N:0:19
GGACTACTGGGGTTTCTAATCCCGTTCGCTACCCTAGCTTTCGCACATGAGCGTCAGTCTTGTGCCAGGAAGCCGCCTTCGCCACTGGTGTTCTTCCCGATATCTACGCATTTCACCGCTACACCGGGAGTTCCACTTCCCTCTCACATACTCTAGACTTACAGTATCAGATGTCTTACACAGGGTAAGCCCGTGCCTTTTACGTCTGACTTATTAGTCCGCCTGCGTGCGCTTTACGCCCAGTAATTCCGGACAACGCTTGCCCCCTACGTATTACCGCGGCTGCTTGCACGTCGTTTGC
+
CCCCCFGGGGGGGGGGGGGGGFGGGGGGGGGGGGGGGGGGGGGGGGGGGFFGGFGGGFFGG<FFGGFGF@FGGGGGGGGGGGGGGGGGGFGGGGGGGGGDDEGGCGGGGGGGGGGGGGGGEGGGG:FG7CGFGGFDGFFGGGGFGGGFGGGFGGGC@DFAFGCFGGGGDF:EFGGGG+;CECF@FG,8AGGFGECEGFFFFFGFFGG>AGGGEGF@+9>D?GF@BFBFDGFFFGF<FFGGC7@FGGFCGFF00<C:F>F?FFG?GC;>:?:12EB9<C6;>;>B003)4C<FB3(49EB:4
@M04650:207:000000000-C238N:1:1101:2608:8320 2:N:0:19
GGACTACTAGGGTTTCTAATCCTGTTTGCTCCCCTAGCTTTCGTGCCTCAGCGTCAGTTACGGCCCAGAAAGCCGCCTTCGCCATCGGTGTTCTTCCCAATATCTGCGCATTCAACCGCTACACTGGGAATTCCACCTTCCGCTAGCAAACTCGAGCCTACCAGGTCGGAATCCGGCTGGGGGTTGAGGCCTCAGATTAGAGAGTCAGCTAAATAGGCCGCCTACGCGCGCTTTACGCCCAATAAAGCCGGATAAGGGTGGCTCCCTACGCACTACCGCGGCTGCTGGCACGAAGTTAGCC
+
CCCC@FE<CCAFFA@<<CC,CFGDFF@CC<,,CB,DGF,C@FF,CB,;A<@<F6@FG<,CCC76+@7@9CEC@FC@C@F=?7@B,4BC,?C:FDAE,4:9,=DE@A,@FF:@E,CE?B68E>FFFFA<FD,8AA>CGG8,>+@5C+,@AFDBFCFD7C,D8<=8:=,44+@+9@;9?9C*1>:>*54>,1*4,41,44>98*?)/*++)++;)+:;;(+1(2(,3575159(4*9470/2C-42*:))*0)4-7?)0(.((,*,/138,((-(2,38C>9(9(-(.4.,:):(((-:944)
@M04650:207:000000000-C238N:1:1101:12606:8343 2:N:0:19
GGACTACCAGGGTTTCTAATCCTGTTTGCTCCCCACGCTTTCGAGCCTCAGTGTCAGTTACAGGCCAGAGAGCCGCTTTCGCCACCGGTGTTCCTCCATATATCTACGCATTTCACCGCTACACATGGAATTCCACTCTCCTCTCCTGCACTCAAGTCTACCAGTTTCCAATGCATACAATGGTTGAGCCACTGCCTTTTACACCAGACTTAATAAACCACCTGCGCTCGCTTTACGCCCAATAAATCCGGACAACGCTCGGGACCTACGTATTACCGCGGCTGCTGGCACGTAGTTAGCC
+
CC@CCGGFEGGGGGGGGGGGGGFGGGGGGGGGGGGGGGGGGGDGDGGGGFFEFGGGGGGGGGGGGGGGDGFDGGGGGGGGGGGGGFGEGGGGGGFGGGGG9FGGGGGGGGGEFFFGGGDGGGGG:F@FFFGFFGGGGGGGGGGFFGGGGFGFGFGGGGGFGGGFFFFGGGGAFGGGGGG?EGGGGGGCFFFFFEGGFGGGGFFF?CCFFG=8ACFDC@DCCDD4BEA92859=5CCD58:F0/.;CCEG:8(6><6D:<<;37(957<:1(59<4<+94939990)542*)*(.(-)2))5
@M04650:207:000000000-C238N:1:1101:11854:8361 2:N:0:19
GGACTACTCGGGTTTCTAATCCTGTTTGCTCCCCACGCTTTCGCACCTGAGCGTCAGTCTTTGTCCAGGGGGCCGCCTTCGCCACCGGTATTCCTCCAGATCTCTACGCATTTCACCGCTACACCTGGAATTCTACCCCCCTCTACAAGACTCTAGCCTGCCAGTTTCGAATGCAGTTCCCAGGTTGAGCCCGGGGATTTCACATCCGACTTGACAGACCGCCTGCGTGCGCTTTACGCCCAGTAATTCCGATTAACGCTTGCACCCTCCGTATTACCGCGGCTGCTGGCACGGATTTACC
+
CCCCCGGGGGGGGGGGGGGGGGGGGGGGGGGGGGGGGGGGGGGGGGGGGGGGGGGGEGGGGGGGGGGGGGGFGGGGGGGGGGGGGGGGGGGGGGGGGGGGGCFGGGGGGGGGGGGGGGEGEGGGGGGGBFGGGDGGGGGGGGGFGGGGFFGFGGF9FCFFGGGGGGGGGGFGFGCGFGGGFFGGGGGGGGGGGGGGDCFFGFG6ACG>DGGGFGF7A@GGFGFFFF>>?GFFFGFFF(8CE?FFF7<2CFF1<EG<C-,480C)>FFBFB>F1E>BGFBFF09B><FD0C?F:0((406)5
@M04650:207:000000000-C238N:1:1101:11082:8367 2:N:0:19
GGACTACACGGGTTTCTAATCCTGTTTGCTACCCACGCTTTCGCGCTTTAGCGTCAGTATCTGTCCAGTAGGCTGGCTTCCCCATCGGCATTCCTACAAATATCTACGCATTTCACCTCTACACTTGTAATTCTGCCTACCTCTCCAGTACTCTAGTTTAGCAGTTTCCAACGCAATACGGGGTTGAGCCCCGCATTTTCACATCAGACTTACTAAACCGCCTAGACGCGCTTTACGCCCAATAAATCCGGATAACGCTTGCGACCTACGTATTACCGCGTCTGCTGGCCCGTATTTATCC
+
CCCCCGG<EGGGGGGGGGGGFGGGGGCG9FGGGGGGGGGGGFG7FGGG?@FFGGGDGG9CE99CFG9FFG9FFGF:EGFF8FECGGG7@=FFF<D,:,?FGGGGGGEF+@FFGGGGG9EFFGGGD,:E,FFGF@FF9EFG8DGBG8;,,@9?F=BF7,==E9E8CAFFAF,8@F+1@DDFGG>=FFGFGGCE9C8:DGF:CF;BA>7FEGD>*=++;>DDBG=@3*8/(27@?=+9;67<<?@)7C55<.<:63>4548::3)(9*4)54:2:8<-3/44(-:())4(-*(*-(2(6+)6<
@M04650:207:000000000-C238N:1:1101:27542:8400 2:N:0:19
GGACTACTGGGGTATCTAATCCTGTTTGCTCCCCACGCTTTCGCGCATCAGCGTCAGTAATGTTCCAGCAGGTCGCCTTCGCAATGAGTATTCCTCTTGATCTCTACGGATTTTACCCCTACACCAAGAATTCCACCTACCTCTCCCACACTCTAGAAAAGCAGTTTCAAATGCAGTTCTGTAGTTAAGCTACAGGATTTCACATCTGACTTACTTTCCCGCCTACGCGCTCTTTACGCCCAGTGATTCCGATTAACGCTTGCACCCTCCGTATTACCGCGGCTGCTGGCACGGAGTTAGC
+
CCCCCGGGGCFGGGGGGGGGGGGGGGGGGGGGGGGGGGGGGGGGGGEGGGGGGGGGGGGDGGGGGGGGGCGGFFGGGGGGGGEGGGGGGFFGGGGGFGGGGGGGGGGGGDGGGGFGGGGGGGGGGGGGGGGGGGGGGGGGGFFFG?FDFGGFGGGGAFG8FGGGGFGG9C9=BFAEFGGGFD9DGGGGGGFAFGGFGGGGGFGFFG?FFGGCC7@FFFGG)@AA=6459C(6@GFFFFGGGFFFG>EEGF;?(8DCDFFFF@D3DGF??B(38C7<FC?>F0699BFB7E7FF((42A44.
@M04650:207:000000000-C238N:1:1101:21836:8449 2:N:0:19
GGACTACAGGGGTTTCTAATCCTGTTTGCTCCCCACGCTTTCGCACCTGAGCGTCAGTCTTTGTCCAGGGGGCCGCCTTCGCCACTGGTGTTCCTCCCGATATCTACGCATTCCACCGCTACACCGGGAATTCCGCCTACCTCTACATTACTCAAGAACAGCAGTTTTGAATGCACGCTATGGGTTGAGCCCATAGATTTCACATCCAACTTGCCATCCCGCCTGCGCTCCCTTTACACCCAGTAATTCCGGACAACGCTTGCCACCTACGTTTTACCGCGGCTGCTGGCACGTAGTTAGC
+
CCCCCGGGGGGDGGGGGGGGGGGGGGDCFGGGGEGGGDFEGGGGGGGGGGGGGGGGECFFGFGGGGGFGGGGCGEGGGGGGGGEGGGGGGGGGGAFEGG@FGGGGGFFGGGGGCFGFGGGGGGGGGGGGGGGDGGGGGGGGGGFGGGGGGGFGGGGGGGGGGGGGECGGGGGGGFGGGGG5FFGGGGGGGGGGGCFFDACFCEFADGFFGGGF74CFFGG;3907FBF9DFFFG:A*6CFG32>FGBAG4<127)4C>B<(2F(:CBF>BFF0E<29C096;9(2<:2(:3<83(44C4)-
@M04650:207:000000000-C238N:1:1101:23403:8457 2:N:0:19
GGACTACTCGGGTTTCTAATCCTGTTTGATCCCCACGCTTTCGCACATCAGCGTCAGTTACAGACCAGAAAGTCGCCTTCGCCACTGGTGTTCCTCCATATCTCTGCGCATTTCACCGCTACACATGGAATTCCACTTTCCTCTTCTGCACTCAAGTTTTCCAGTTTCCAATGACCCTCCACGGTTGAGCCGTGGGCTTTCACATCAGACTTAAAAAACCGCCTGCATGCGCTTTACGCCCAGTAATTCCGATTAACGCTTGCACCCTCCGTATTACCGCGGCTGCTGGCCCGGAGTTAGC
+
CCCCCGGGGGGGGGGGGGGGGGGGGGGGGGGGGGFFGGGGGGGGGGGGGGGGGGGGGGGGGGGGGGGGGGGGGGGGGGGGFGGGGGGGFGGGGGGGGGGGGGGGGGGGGGGGGGGGGGGGGGGGGFGGGGGGGGGGGFGGGGGFGGGGGGGFGGGGGGGGGGAFFGFGGGGGGGGGGFGGGGGGGGDFGGGEGGGGFGGGGFGFFFFF:GGG@GGGFBGGAGFFF:2B5C922CF4@<EGGDD@GCEFG66/8AGF+(6<?<F)>FFFFB(,.;:)AF(,-2>FF?F)4C(*4(((4;-).
@M04650:207:000000000-C238N:1:1101:20174:8471 2:N:0:19
GGACTACCGGGGTTTCTAATCCTGTTTGCTCCCCACGCTTTCGCACCTGAGCGTCAGTCTTTGTCCAGGGGGCCGCCTTCGCCACCGGTATTCCTCCAGATCTCTACGCATTTCACCGCTACACCTGGAATTCTACCCCCCTCTACAAGACTCTAGCCTGCCAGTTTCGAATGCAGTTCCCAGGTTGAGCCCGGGGATTTCACATCCGACTTGACAGACCGCCTGCGTGCGCTTTACGCCCAGTAATTCCGATTAACGCTTGCACCCTCCGTATTCCCGCGGCTGCTGGCACGTAGTTAGC
+
CCCCCGGGGGGGGGGGGGGGGGGGGGGGGGGGGGGGGGGGGGGGGGGGGGGGGGGGGGGGGGGGGGGGGGGGGGGGGGGGGGGGGGGGGGGGGGGGGGGGGGGGFGGGGGGGGGGGGGGGGGGGGGGGGGGGGGGGGGGGGGGFGGGGGGGFGGGGGGGGGGGGGGFGGGGGGGGGGGGGGGGGGGGGDGGGGGGGGGGGGFGFFGGFFGGGFGGGFFGGFGFFFFBB:DBFBGFFFFEEGFF7FFADFFFFFFGFD:;?1?FFFGF6::B??=0)+9:;BFFFFFFFFG0C640:BE>A:
@M04650:207:000000000-C238N:1:1101:7281:8477 2:N:0:19
GGACTACCGGGGTTTCTAATCCTGTTTGCTCCCCACGCTTTCGCGCATCAGCGTCAGTAATGTTCCAGCAGGTCGCCTTCGCAATGAGTATTCCTCTTGATCTCTACGGATTTTACCCCTACACCAAGAATTCCACCTACCTCTCCCACACTCTAGAAAAGCAGTTTCAAATGCAGTTCTGTAGTTAAGCTACAGGATTTCACATCTGACTTACTTTCCCGCCTACGCGCTCTTTACGCCCAGTGATTCCGAGTAACGCTTGCACCCTCCGTATTACCGCGGCTGCTGGCACGGAGTTAGC
+
CCCCCGGGGGGGGGGGGGGGGGGGGGGGGGGGGGGGGGGDGGGGGGGGGGGGGGGGGGGGGGFGGGGGGGGGGGGGGGGGGGGGGGGGFFGGGGGGGGGGGGGGGGGGGGGEFGGFGDFFGGGGGGGGGGGGGGGGGGGGGGGFGGGGGGGFGGGGGGDGGGGGGGFGGGGGGGGGGGGGGGGGGGGCGGGGGGGGGGGG9FGFFGGCFF>CAGGGFEC4<DAFFADFFGB@DGFFFFGGG?FEFFFFGFFFFFGFF<@F6:FFGGB0??B2?E?AF>:>F9FBBFFF75:A?99FF6<A5
@M04650:207:000000000-C238N:1:1101:17008:8487 2:N:0:19
GGATACAGGGGTATCTAATCCTGTTTGCTACCCACGCCTTCGCGCCTCAGTGTCAGTCTTCTGCCAGAGTGACGCCTTCGCCACCGATGTTCCTCCAGAGCTCTACGCATTTCACCGCTACCCCTGGAATTCCTCACCCCTCTCAGAAACTCTAGTCTACCAGTCCGGGACGCTTAACAAGGATAAGCCCTGTACTTTCACGTCACACTTAGTAAACCACCTACACGCCCTTTACGCCCAGTCATTCCGATTAACGCTCGCACCCCCCGTGTTACCGCGGCTGCTGCCACGGAGTTAGCCG
+
CCCCCGFGGGGGGGGGGGGFGGGGGGGGGGGGGGGGGGGGGGGGGGGGGGGGGGGGGGGGGGGGGGGDFGGGGGGGGGGGGGGGGG7FGGGGGGGGGGGGG9EGGGGGFGGGGGGGEGEGGGGGGG@GCGGGGCDDFEGGFGDFGGCFGGGFGGGGGGGGGFGAFGCGGGGGGGGGGGGEGGCCFGGGGGGCGGGGGGA?FFEFFG7AFGD:AGCFFDFCDF2>@A(6=C6@3+1,844*4())3:<7;)83?+;25(33>>D>CG09>(087CAA5<4(14013)).,<9D0(,.6<683
@M04650:207:000000000-C238N:1:1101:10966:8503 2:N:0:19
GGACTACTGGGGTTTCTAATCCTGTTTGCTCCCCACGCTTTCGTGCATGAGCGTCAGTTACAGACCAGAAAGTCGCCTTCGCCACTGGTGTTCCTCCATATCTCTGCGCATTTCACCGCTACACATGGAATTCCACTTTCCTCTTCTGCACTCAAGTTTTCCAGTTTCCAATGACCCTCCACGGTTGAGCCGTGGGCTTTCACATCAGACTTAAAAAACCGCCTACGCGCGCTTTACGCCCAATAATTCCGGATAACGCTTGCCACCTACGTCTTACCGCGGCTGCTGGCACGTAGTTAGC
+
CCCCCGGGGGGGGGGGGGGFGGGGGGGGGGGGGGGGGGGGGGGGGGGGGGGGGGGGGGFGGGGGGGGGGGGGGGGGGGGGGGGGGGGGGGGGGGGGGGGGGGGGGFDGGGGGGGGGGGGGGGGGGGGGGGGGGFGGDFGGGGGFGGGGGGGFGGGGGGGFDFGGGGGGGGGGGGGGGGFGGGEGGGC=7FGEGDEEGGGGGFGFFGGFFGGFCCFGAFE4>C>@5826>D@B:EFEA?EGGFDDGGFFFBFB:3<AF29:<:D(:CB?B7,((2,4C4?9(-9>0,5>?E(38:<23C9<4
@M04650:207:000000000-C238N:1:1101:5475:8570 2:N:0:19
GGACTACAAGGGTTTCTAATCCTGTTTGCTCCCCACACTTTCGAGCCTCAGCGTCAGTAAATGCCCAGTAGGCCGCCTTCGCCACTGGTGTTCCTCCCGATATCTACGCATTCCACCGCTACACCGGGCATTCCGCCTACCTCTACATTACTCAAGAACAGCAGTTTTGAATGCACGCTATGGGTTGAGCCCATAGATTTCACATCCAACTTGCCATCCCGCCTGCGCTCCCTTTACGCCCAGTGCTTCCGCGTACCGCTTGCACCCTCCGTATTACCGCGGCTGCTTGCACGTAGTTAGC
+
CCCCCGGFGCFDFGGGGGFGGGGGGGGGGGGGGGGG7FGGGGGF8FFGG?FFCGGDEFFGCFCEEG?CFGEFGDFGGGGG<FFGGGDEFFGGGGGGGDD@FCCFEFGGEFEEGGFGGFGD>F,BAF+8+>FFGG,?>CEFGGFBFGDF?EFFGG@@,@@>?FG8CBFF,@;EEA,EFDE:C,@BFC:,@D8C,@?ECDDFGFFFF7*;>GGF>7CFA2C45<BFD41BFD1?DCF3A(=C78(5*+17FF)(-.)(/:9;83<2CE01:8(,4884EC1(26;60:?))25?6((2:FAA<
@M04650:207:000000000-C238N:1:1101:27092:8573 2:N:0:19
GGACTACTAGGGTATCTAATCCCGTTTGCTCCCCTAGCTTTCGCGCCTCAGCGTCAGTTACGGCCCAGAAAGCCGCCTTCGCCACCGGTGTTCTTCCCAATATCTGCGCATTCCACCGCTACACTGGGAATTCCACTTTCCTCTACCGAACTCAAGCCTGCCAGTTCAAGATGCGGATGAGGGTTGAGCCCTCAGATTTAACACCTTGCTTAACAAGCCGCCTACGCGCGCTTTACTCCCCATGAATCCTGATAACGCCTGCTCCCTACGTATTACCGCGGCTGCTGGCCCCTATTTTGCC
+
CCCCCGGGFFECEFGGGGGGGG,BFGGGGGGGGGGGGGGGGGGCCFEG,CFCFGGGEFGGGGCFGGGGDGGGGGGG:C:FFC:FG@CCFEEFFDFGF<<FFFGGFGGGGFFFDGFGGGGGG@FFGGFGGGGFGGGGGGGGGGGFFFGE7+@DGGFFGGF=DFGCFG,77@B,<F+4C**@,<BEF*8,=EF1,;6<7CF,=C,)88*4;D+=*;CDF9C56D@0(:13()(,(2*6*.CF/1(,>C:AG*/).**./((4(32)9*(.4(3).<)6@*-(-70(2,.(-:3*(-.:B+),8
@M04650:207:000000000-C238N:1:1101:8638:8590 2:N:0:19
GGACTACCGGGGTTTCTAATCCTGTTTGCTCCCCACGCTTTCGCACCTGAGCGTCAGTCTTCGTCCAGGGGGCCGCCTTCGCCACCGGTATTCCTCCAGATCTCTACGCATTTCACCGCTACACCTGGAATTCTACCCCCCTCTACGAGACTCTAGCCTGCCAGTTTCAAGTGCAGTTCCCAGGTTAAGCCCGGGGATTTCACATCTGACTTAACAGACCGCCTGCGTGCGCTTTACGCCCGGTAATTCCGATTAACGCTTGCACCCTCCGTATTACCGCGGCTGCTGGCACGGAGTTAGC
+
CCCCCGGGGGGGEEGGGGGGGGGGGGGGGGGGGGGGGGGGGGGGGGGGGGGGGGGGGGGGGGGGGGGGGGGGGGGGGGGGGGGGGGGGGGGGGGGGGGGGCFGGGDFGGGGGGGGGGGGGGGGGGGGGFGGGFGGFGGGGGGGFGGGGGGGFGGAAFGGGGGGFGFGFGCCFGGGGGGGCGG8FGGGGGGGGGGGG:CGGGFGF+8@F?FGGFGGGFDGGFGFBFFFF?DBFF5FF?:EGG(49GG<<GFF?:BGFG?B:?BF2DGF?FFFFFGFFGF:>>>6310:?(2(<603>FC6)-
@M04650:207:000000000-C238N:1:1101:27948:8594 2:N:0:19
GGACTACTGGGGTTTCTAATCCTGTTTGCTCCCCACGCTTTCGAGCCTCAGTGTCAGTTACAGGCCAGAGAGCCGCTTTCGCCTCCGGTGTTCCTCCATATATCTACGCATTTCACCGCTACACATGGAATTCCACTCTCCTCTCCTGCACTCAAGTCTCCCAGTTTCCAATGCACACAATGGTTGAGCCACTGCCTTTTACATCAGACTTAAGAAACCACCTGCGCTCGCTTTACGCCCAATAAATCCGGACAACGCTTGGGACCTACGTATTACCGCGGCTGCTGGCACGTAGTTAGCC
+
CCCCCGGGGGGGGEGGGGGGGGGGGGGGGGGGGGGGGGGGGGGGGGGGGGGGGGGGGGGGGGGGGGGGGGGGGGGGGDGGGGGGGGGGGGGGGGGGGGGGGGGGGGFGGGGGGGGGGGGGGGGGGDGGGGGGGGGGGGGGGGGFCFGGGGGFGGGGGGGGGGGGFGGGGFFFGGGGFFCFFGGFGGGGGGGGFGGGGFGGGFG>FCFA@5C>CDF<AC>>9DB2>?A94C=D=5BEF@GEGDFFGGFF;:EFBFG;C>@@F?F?FG??:6?FAC4>A<49>6>FB::?BF<:<<3443625
@M04650:207:000000000-C238N:1:1101:8827:8669 2:N:0:19
GGACTGCACGTGTTTCTAATCCTGTTTGCTCCCCACGCTTTCGCACCTGAGCGTCAGTCTTTGTCCAGAAAGCCGCCTTCGCCACCGGTGTTCTTCCCACTATCTGCGCATTCCACCGCTACACTGGGAATTCCACTTTCCTCTACCGAACGCAAGCCAGCCAGTTCAAGATCCGGTTGAGGGTTGAGCCCTCAGATATAACACCCTGCTAGACAAGCCGCCGACGCGCGCTTTACGCCCAATCAATCCGAACAACGCTTGGGACCGACGTATTACCGCGGCTGCTGGCACGGAGTGAGCC
+
-B@CC,CEF8,6C@6,,,C,C,CF6CFGF@<,:B,C+@:@<C66::C:EE<8@+BFEFGDFFGGGGFG<EGFDEGG+,:,F@:,,,@F>:F@FE=,BA?,AFGC9AFGGF7=@,AEC:ECEFC8,A<E,BE8=5@F8,6CFDCDFBFG7889=8CECF,@8F@7<@FF,E99+,,4+3@,1@8@:>8D,>>:97DF7+2;CAE4))2;2F++801*;=CDBD;2()()()4(-/*.),*/;4:(9*.-*7)((70(/1::B0C(9=(-361:4+)6+990((2-3,4(-*)*((4:?:48:
@M04650:207:000000000-C238N:1:1101:22869:8682 2:N:0:19
GGACTACTGGGGTATCTAATCCTGTTTGCTCCCCACGCTTTCGCACCTGAGCGTCAGTCTTTGTCCAGGGGGCCGCCTTCGCCACCGGTATTCCTCCAGATCTCTACGCATTTCACCGCTACACCTGGAATTCAACCCCCCTCTACAAGACTCTAGCCTGCCAGTTTCGAATGCAGTTCCCAGGTTGAGCCCGGGGATTTCACATCCGACTTGACAGACCGCCTGCGTGCGCTTTACGCCCAGTAATTCCGATTAACGCTTGCACCCTCCGTATTACCTCGGCTGCTGGCACGGAGTTAGC
+
CCCCCGGGGGGGGGGGGGGGGGGCFGGGGGGGGGGGGDGGGGGGGGGGGGGGGGGGGGGGGGGGGGGGGGGGGGCGGGGGGGGGGGGGGGGGGGGGGGGGGGFGGGGGGGGDGGGGGGE=8CEGGEFG?FGG;FEFGGDFGDEFGGF?E6DAFGGGGGFGGGGGGGGGG7ECFGGGGGGGGGGGGGF?CFCGCDCGGGEFFCFFFGGF;DGGFGGGFFGGFGB66@>E:DBB1C>5FBGGGFB:GC:<C?F:6)9<C:B:01C2*C16:?046F?AF:4A:B:?9::7?G?FB99((*)6-
@M04650:207:000000000-C238N:1:1101:16137:8719 2:N:0:19
GGACTACCCGGGTATCTAATCCTGTTTGCTCCCCACGCTTTCGAGCCTCAGTGTCAGTTACAGGCCAGAGAGCCGCCTTCGCCACCGGTGTTCCTCCATATATCTACGCATTTCACCGCTACACATGGAATTCCGCTCTCCTCTCCTGCACTCAAGTCTACCAGTTTCCAATGCATACCATGGGTGAACCCCTGCCATTTACACCCAGACTTATAAACCCGCTTGCCCGCCCTTAACGCCAATAAATTCGGGCAACGCCTCGCCCCCTCGGTTTTCCCGCGGCGCTGGGCCGTAGTGTTCC
+
CCCCCGGGGGGGGEGGGGGGGGGGGGGGGGFGGGGGGGGGGGG8CGGGGGG@FGGGGGGGG,F,CFGGFGGGGGGG7FFGGGGGGDGDFGGDGGGGGGAGGBFGGGGGGGGGGGGGFCEGGGGGCGGGGGGGGG8F1>DGGGGFGGF,ADGBC8DGFD,7DFGGFFDGD9D90,,2,+,,,,6+@3+,,8+4AE,4*=@FD9,3;**/)*4+:+5=@*=;(C((()()(/(,.2)./3CC:>1):C)1C5A((09(13((-41(1:-(((((-;(6+0((4((4(3(((:(*,-,((+)).
@M04650:207:000000000-C238N:1:1101:23754:8771 2:N:0:19
GGACTACAAGGGTATCTAATCCTGTTTGCTCCCCACGCTTTCGCACCTGAGCGTCAGTCTTTGTCCAGGGGGCCGCCTTCGCCACCGGTATTCCTCCAGATCTCTACGCATTTCACCGCTACACCTGGAATTCTACCCCCCTCTACGAGACTCTAGCCTGCCAGTTTCAAATGCAGTTCCCAGGTTAAGCCCGGGGATTTCACATCTGACTTAACAGACCGCCTGCGTGCGCTTTACGCCCAGTAATTCCGATTAACGCTTGCACCCTCCGTATTACCGCGGCGGCTGGCACGGAGTTAGC
+
CCCCCGGGGGGGGGGGGGGGGGGFGGGGGGGGGGGGGGGGGGGGGGGGGGGGGGGGGGGGGGGGGGGGGGGGGGGGGGGGGGGGGGGGGGGGGGGGGGGGGGGGGGGGGGGGGGGGGGGGGGDGGGGGGGGGGGGGGGGGGDEFGGGEEGGFGGGGGGGGGGGGGGGGGGGGGGGGFGGGC:EGGGGGGGGGGGGGDGGGFFFFFGFFEGGFEDCGFFG3>GF@FFBFFGFF>GFFFFGGDFF7FGA<FFFFFDGFC<BF??F?GG??B:9<FG?<FGBBF02(,246(2(<:(338F<9<
@M04650:207:000000000-C238N:1:1101:25761:8782 2:N:0:19
GGACTACCGGGGTATCTAATCCTGTTTGCTCCCCACGCTTTCGCGCATCAGCGTCAGTAATGTTCCAGCAGGTCGCCTTCGCAATGAGTATTCCTCTTGATCTCTACGGATTTTACCCCTACACCAAGAATTCCACCTACCTCTCCCACACTCTAGAAAAGCAGTTTCAAATGCAGTTCTGTAGTTAAGCTACAGGATTTCACATCTGACTTACTTTCCCGCCTACGCGCTCTTTACGCCCAGTGATTCCGAGTAACGCTTGCACCCTCCGTATTACCGCGGCTGCTGGCACGGAGTTAGC
+
CCCCCGGGGGGGGGGGGGGGGGGGGGGGGGGGGGGGGGGGGGGGGGGGGGGGGGGGGGGGGGGGGGGGGGGGGGGGGGEGGGGGGGFGGGGGGGGGGGGGGGGGGGGGGGGGGGGGFFGGGGG@FGFFGGGGGGGGGGFGGGGFGGGGGGGFGGGGGGGGGFGGGGGGFCDGGGFGFCFGGGGGGGGGGGGGGGGGGCDGGFFFFGGFFGGGFGGGFFGGDGFFFFFEB45@DGF4C@EDC;DFGGECCF;7>FGCF@@@DFG>GC:014><:FFFGC?B9;FFFFFF4=4C?249<F2<6
@M04650:207:000000000-C238N:1:1101:24662:8827 2:N:0:19
GGACTACCGGGGTTTCTAATCCCGTTCGCTACCCTAGCTTTCGCACATGAGCGTCAGTCTTGTGCCAGGAAGCCGCCTTCGCCACTGGTGTTCTTCCCGATATCTACGCATTTCACCGCTACACCGGGAGTTCCACTTCCCTCTCACATACTCTAGACTTACAGTATCAGATGTCTTACACAGAGTAAGCCCGTGCCTTTTACGTCTGACTTATTAGTCCGCCTGCGTGCGCTTTACGCCCAGTAATTCCGGACAACGCTTGCCCCCTACGTATTACCGCGGCTGCTGGCACGTCGTTTGC
+
CCCCCGGGGGGGGGGGGGGGGGGGGGGGGGGGGGGGGGGGGGGGGGGGDGGGGGGGGGGGGGGGGGGGGDFGGGGGGGGGGGGGGGGGGGGGGGGGGGGGGGGGGGGGGGGGGGGGGGGGGGGGGDG>CGGGGGFGGGCGGGGFGGGGGGGFGGFGGFGGGFCFGGFGD;BEGGGGGGGGFCF,,EFACGGFGGGGGGGGGFEDFGGFCGGFCFFFFFGGFGFFD:6B0DFF>CACFFGGGF077C>BGFFF:BGFC(4<FFGBFGFBFFFFFG?27:2;BFF9((:42EBGF?(12?<FB
@M04650:207:000000000-C238N:1:1101:23353:8849 2:N:0:19
GGACTACAGGGGTTTCTAATCCTGTTTGCTCCCCACACTTTCGAGCCTCAGCGTCAGTAAATGCCCAGTAGGCCGCCTTCGCCACTGGTGTTCCTCCCGATATCTACGCATTCCACCGCTACACCGGGAATTCCGCCTACCTCTACATTACTCAAGAACAGCAGTTTTGAATGCACGCTATGGGTTGAGCCCATAGATTTCACATCCAACTTGCCATCCCGCCTGCGCTCCCTTTACACCCAGTAATTCCGGACAACGCTTGCCACCTACGTTTTACCGCGGCTGCTGGCACGTAGTTAGC
+
CCCCCGGGGGGGGGGGGGGGGGGGGGGGGGGGGGGGGGGGGGGGGGGGGGGGGGGGGGGGGGGGGGGGGGGGGGGGGGGGGGGGGGGGGGGGGGGGGGGGGGGGGGGGGGGGGGGGGGGGGGGGGGGGGGGGGGGGGGGGGGGFGGGGG8EFGGGFGGGGGGGGFGGFFGGGGGGGGGGGGGGGGGGGGGGGFGGGGGGGGFGFFGGFBGGGEGGGFFFFFDFFFFFFFGFDDGFC=EGGGFFFGFECFA@><BDFF9BF:?FF>FF?0>:71CBBGGFFFFB;>BDF0EBGFF?B:FD<6
@M04650:207:000000000-C238N:1:1101:13442:8857 2:N:0:19
GGACTACAAGGGTATCTAATCCTGTTTGCTCCCCACGCTTTCGAGCCTCAGTGTCAGTTACAGGCCAGAGAGCCGCTTTCGCCACCGGTGTTCCTCCATATATCTACGCATTTCACCGCTACACATGGAATTCCACTCTCCTCTCCTGCACTCAAGTCTACCAGTTTCCAATGCATACAATGGTTGAGCCACGGCCTTTTACACCAGACTGAATAAACCACCTGCGCTCGCTTTACCACCACTAAATCCGAACAACGCTCTGGACCTCCGTATTACCCAGCCTCCTGGCCCGTAGTTAGCC
+
@C9CCCFG96FDGGGGGFGEGGGGGGGFFGGGGDGGE7@CFGGGGGEFGGCFGGGGCGG<FEGGGFFFGF8EFGFGGGGGGEGGDGG=>+6BEFAE8FGGGEGGFE,A=FD4EFFFG?C=C7@F,,AFGBE@,C9<;DFGEGEDGGFC<D8?DC,@99=BA<E,,8:=,8,DDFF,=DF9D=,6C:,6A83:++3@C+:3?5E99096>C*2*+++BB6*)/:2)*))()(5-484**6=F((/8C).25)/(.;(),(:(.*)98,).--1,<96+*).(-.(.,.26*4*,((-.0)).
@M04650:207:000000000-C238N:1:1101:9123:8903 2:N:0:19
GGACTACCAGGGTATCTAATCCTGTTTGCTCCCCACGCTTTCGCACCTGAGCGTCAGTCTTTGTCCAGGGGGCCGCCTTCGCCACCGGTATTCCTCCAGATCTCTACGCATTTCACCGCTACACCTGGAATTCTACCCCCCTCTACAAGACTCTAGCCTGCCAGTTTCGACTGCAGTTCCCAGGTTGAGCCCGGGGATTTCACATCCGACTTGACAGACCGCCTGCGTGCGCTTTACGCCCAGTAATTCCGCTTAACGCTTGCACCCTCCGTATTACCGCGGCTGCTGGCACGGAGTTAGC
+
CCCCCGGGGGGEGGGGGGGGGGGGGGGGGGGGGGGGGGGGGGGGGEGGGGGGGGGGGGGGGFGGGGGGGGGCFGGGGGGGGEGGEFEGFEGGGGGGGGGGCFGGFFGGGGGGGGGGGGGGGGGGDGGGCGGGGGGDFGGGGGGFGGFC<DGFFFGGGGGGGGGGGGFFEC*8CFG?E+<FG9,>FFGF7D>CGGGDDDGGGFFFFGD:(9<94*CCF;EFFG6?FFFEFD>FF57)=?GGE6?2*:44*/9((09>G?9?06F2=86(4:>3(2,)3:1;>BF018?:77:E<0(3:6444
@M04650:207:000000000-C238N:1:1101:25072:8937 2:N:0:19
GGACTACTGGGGTTTCTAATCCTGTTTGCTCCCCACGCTTTCGCGCATCAGCGTCAGTAATGTTCCAGCAGGTCGCCTTCGCAATGAGTATTCCTCTTGATCTCTACGGATTTTACCCCTACACCAAGAATTCCACCTACCTCTCCCACACTCTAGAAAAGCAGTTTCAAATGCAGTTCTGTAGTTAAGCTACAGGATTTCACATCTGACTTACTTTCCCGCCTACGCGCTCTTTACGCCCAGTGATTCCGAGTAACGCTTGCACCCTCCGTATTACCGCGGCTGCTGGCACGGAGTTAGC
+
CCCCCGGGGGGGGGGGGGGGGGGGGGGGGGGGGGGGGGGGGGGGGGGGGGGGGGGGGGGGGGGGGGGGGGGGGGGGGGGGGGGGGGFGGFGGGGGGGGGGGGGGGGGGGGFGGGGGGGGGGGGGGGGGFGGGGGFFGGGEFGGFGFGFGGGFGGGGGGGGFGGGFGFGGGGGGGGGGGGGGGGGGGGGGGGGGGGGFFGGGFGFFFGFFGGGFGGDFCFGFGB==AA>A<9=BGFEF>GEBD;@F>ECGFFDB>74;;>?;;C@GG?<<?;(4@?<F>(29;B>BB?::E0<?9>><GFB<
@M04650:207:000000000-C238N:1:1101:26833:8959 2:N:0:19
GGACTACTCGGGTATCTAATCCTGTTTGCTCCCCACGCTTTCGAGCCTCAGTGTCAGTTACAGGCCAGAGAGCCGCTTTCGCCACCGGTGTTCCTCCATATATCTACGCATTTCACCGCTACACATGGAATTCCACTCTCCTCTCCTGCACTCAAGTCTACCAGTTTCCAATGCATACAATGGTTGAGCCACTGCCTTTTACACCAGACTTATTAAACCACCTGCGCTCGCTTTACGCCCAATAAATCCGGACAACGCTCGGGACCTACGTATTACCGCGGCTGCGGGCCCGTAGTTAGCC
+
CCCCCGGGGGGGGGGGGGGGGGGGGGGGGGGGGGGGGGGGGGGGGGGGGGGGGGGGGGGGGGGGGGGGGGGGGGGGGGGGGGGGGGGGGGGGGGGGGGGGGGGGGGGGGGGGGGGGGGGGGGGGGGGGGGGGGGGGGGGGGGCFGGGFGDFFGFEGGGGGGGGGCEDGGGGGGGGGGGGGGGGGGGG?FFGGFEGGGGGGGFFFFGG6=FFGFGGGFFFGFGDE=EA?AC@>BFFE6@EFEDFFGGFF4:BDF>F@C91;;9DFGG<2>?:>9?45974(3(-4(((-7*,*,312426<?
@M04650:207:000000000-C238N:1:1101:25331:8998 2:N:0:19
GGACTACCAGGGTTTCTAATCCTGTTTGCTCCCCACGCTTTCGCGCATCAGCGTCAGTAATGTTCCAGCAGGTCGCCTTCGCAATGAGTATTCCTCTTGATCTCTACGGATTTTACCCCTACACCAAGAATTCCACCTACCTCTCCCACACTCTAGAAAAGCAGTTTCAAATGCAGTTCTGTAGTTAAGCTACAGGATTTCACATCTGACTTACTTTCCCGCCTACGCGCTCTTTACGCCCAGTGATTCCGAGTAACGCTTGCACCCTCCGTATTACCGCGGCTGCTGGCACGGCGTTAGC
+
CCCCCGGGGGGGGGGGGGGGGGGGGGGGGGGGGGGGGGGGGGGGGGGGGGGGGGGGGGGGGGGGGGGGGGGGGGGGGGGGGGGGGGGGGGGGGGGGGGGGGGGFGGGGGGGGGGGGGGGDFGGGGGGGGGGGGGGGGGGGFGGFGDFGGGGFGGGGGFFFGGGGGGGGGGGGGGGFFGGGGGGGGGGFFGGFGGGGGGGGFFGFFGGAEFGGFGGGFCAD=GFAFFFFAD2@BGFFF@CFG<?==FEFGFFF@F5>F?FF;;FFGGF@FFFFFG:AFFBFFFFFF?BFFE:<<6-1-C6:6
@M04650:207:000000000-C238N:1:1101:13782:9014 2:N:0:19
GGACTACTGGGGTATCTAATCCTGTTTGCTCCCCACGCTTTCGCACCTGAGCGTCAGTCTTTGTCCAGGGGGCCGCCTTCGCCACCGGTATTCCTCCAGATCTCTACGCATTTCACCGCTGCACCTGGAATTCTACCCCCCTCTACAAGACTCTAGCCTGCCAGTTTCGAATGCAGTTCCCAGGTTGAGCCCGGGGATTTCACATCCGACTTGACAGACCGCCTGCGTGCGCGTTACGCCCAGTAATTCCGATTAACGCTTGCACCCTCCGTATTACCGCGGCGGCTGGCACGGGGTTTGC
+
CCC@CFGCDGGGGGGGGGGGGGGGFCFGGGCFGEGGGGGDGFGGGGGGGG8FCFGGGGFFFAFGCGGGGGDFBFECGGGGGFGGEGGDC+DFEFGFGGGF9FGGGGGGFGGEDGGG9CEDEFFFFFGGGGGFFGGGDFFFGGGFGGGGCEGFGGGGEGCFGFFFFFCF8BE8*@EFFD7CGFFCFGFECE8FEEGE59F6=CGA8CFE@DD73>C+=;FF6C;D<F>B?D>;0C@::0CE8((.CC<9DF??:>DB7:>?(47BF6841<02?E4):C:614((-((,-*,<:0(,,*((.
@M04650:207:000000000-C238N:1:1101:7059:9030 2:N:0:19
GGACTACACGGGTATCTAATCCTGTTTGCTCCCCACGCTTTCGCGCATCAGCGTCAGTAATGTTCCAGCAGGTCGCCTTCGCAATGAGTATTCCTCTTGATCTCTACGGATTTTACCCCTACACCAAGAATTCCACCTACCTCTCCCACACTCTAGAAAAGCAGTTTCAAATGCAGTTCTGTAGTTAAGCTACAGGATTTCACATCTGACTTACTTTCCCGCCTACGCGCTCTTTACGCCCAGTGATTCCGAGTAACGCTTGCACCCTCCGTATTACCGCGGCTGCTGGCACGGAGTTAGC
+
CCCCCGGGGGGGGGGGGGGGGGGGGGGGGGGGGGGGGGGGGGGGGGGGGGGGGGGGGGGGGGGGGGGGGGGGGGGGGGGGGGGGGFFGFFGFFGGGFFGGCCGCFGGGDGBCGGGGGGGGGGGGGGGGGGGGGGGGGGGGG6FFGGGGGGGFGGGGFGFGGGGGFGGGGGGGGFFF=DGGGGCGFFFGGGGCCFGGGGGFGFGFFGGFEGFGEGGGFFE>AGFFFFFEBG>@FCFFFFGGFDDFGGF<@7A?FFGFGF>@FDG)>G?:??>:?GBBEF0>>>91>3)50:(2439>1:4:5
@M04650:207:000000000-C238N:1:1101:16183:9042 2:N:0:19
GGACTACTGGGGTTTCTAATCCTGTTTGCTCCCCACGCTTTCGCACCTGAGCGTCAGTCTTTGTCCAGGGGGCCGCCTTCGCCACCGGTATTCCTCCAGATCTCTACGCATTTCACCGCTACACCTGGAATTCTACCCCCCTCTACACGACTCTAGCCTGCCAGTTTCGAATGCAGTTCCCAGGTTGAGCCCGGGGATTTCACATCCGACTTGACAGACCGCCTGCGTGCGCTTTACGCCCAGTAATTCCGATTAACGCTTGCACCCTCCGTATTACCGCGGCTGCTGGCACGGAGTTAGC
+
CCCCCCGGGGGGGGGGGGGGGGGGGGGGGGGGGGGGGGGGGGGGGGGGFGGGGGGGGGGGGGGGGGGGGGGGGGGGGGGGFGDGGGGGGGGGGGGGGGGGGGGGGGGGGGGGGGGGGGGGGGGGFFGGGGGGGGGGCGFGGGGFGGG8@CCAGCFGGGG>FGFGGFFGD8DF>GGGGGGGGGGGGGGGFGD=C5:E37FGGFGFFGGFFGGGF74:*6FG@C;:<@>F?GBF>GFAFFGGGFFFG7<<FFFBBFGFG?BF2?D<GGF:??>BFF:AGF37>17>FFBFFG0E17;62E)-6
@M04650:207:000000000-C238N:1:1101:19382:9066 2:N:0:19
GGACTACCGGGGTATCTAATCCTGTTTGATCCCCACGCTTTCGCACATCAGCGTCAGTTACAGACCAGAAAGTCGCCTTCGCCACTGGTGTTCCTCCATATCTCTGCGCATTTCACCGCTACACATGGAATTCCACTTTCCTCTTCTGCACTCAAGTTTTCCAGTTTCCAATGACCCTCCACGGTTGAGCCGTGGGCTTTCACATCAGACTTAAAAAACCGCCTACGCGCGCTTTACGCCCAATAATTCCGGATAACGCTTGCGACATACGTATTACCGCGGCTGCTGGCCCTTATTTAGC
+
CCCCCGGGGGGGGGGGGGGGGGGGGGGGGGGGGGGGGGGGGGGGGGGGGGGGGGGGGGFGGGGGGGGGGGGGGGGGGGGGGGGGGGGGGGGGGGGGGGGGFGGGGGGGGGGGGGCFGGGGGGGGGGGGGGGGFGGGGGGGFGGFGGGGGGGFFGDGAFGFGGGFFGGGGGGFGFGGGGGGFGGGFGGG,DDEECGEFGFGGFGFFFF?3DFECFF76@GGBG>22A(5136>6EFFC;EGC?02DC4<>FF>:<D>C?>B?(1(7C;?FFFF2E?)<C,((27B>642(5(/(.,64<4).
@M04650:207:000000000-C238N:1:1101:6773:9074 2:N:0:19
GGACTACTAGGGTTTCTAATCCCGTTCGCTACCCTAGCTTTCGCACATGAGCGTCAGTCTTGTGCCAGGAAGCCGCCTTCGCCACTGGTGTTCTTCCCGATATCTACGCATTTCACCGCTACACCGGGAGTTCCACTTCCCTCTCACATACTCTAGACTTACAGTATCAGATGTCTTACACAGGGTAAGCCCGTGCCTTTTACGTCTGACTTATTAGTCCGCCTGCGTGCGCTTTACGCCCAGTAATTCCGGACAACGCTTGCCCCCTACGTATTACCGCGGCTGCTGGCACGTAGTTTGC
+
CCCCCGGGGGGGGGGGGGGGGGGGGGGGGGGGGGGGGGGFGGGGGGGGGGGGGGGGGGGAFGFGGGGGGFGGGGGGGGGGGGGGGGGGGGGGGCDGFGGGFFGGGGGGGGGDGGGGGGGGGGGGGGGGFGDGGGGGGGGFGGGFFFGGFFGFGGGGDFC=EFF8FEFGDFGGGFGGGGGGGFCEGGGGGGGFECEGGGGGGFFA6C>FEGGC=CGG68>C@DF=>A@F=DFFFCF<A<EEF<03CCC);AFFBFGBC9>BFBF>FGFFFF<42C3)+7(3(-7360>4>E8C?271(<<A2
@M04650:207:000000000-C238N:1:1101:28833:9085 2:N:0:19
GGACTACCAGGGTATCTAATCCTGTTCGCTCCCCACGCTTTCGCACCTGAGCGTCAGTCTTCGTCCAGGGGGCCGCCTTCGCCACCGGTATTCCTCCAGATCTCTACGCATTTCACCGCTACACCTGGAATTCTACCCCCCTCTACCAGACTCTAGCCCTCCAGTTTCAACTGCTGTTCCCCGGTTAACCCCGGGCATTTCACGTCTGACTTAACCGACCGCCTGCGTGCGCCTTACGCCCAGTAATTCCGATTACCTCTCGCACCCTCCGTATTACCGCGGCTCGTGGCCCGGAGCTCAC
+
AC9C<,F<<FGDA,CA<F<EGGD9C@,6+@,@FEGECFCB@FE,BFGGFC8E@FGGGF<CF9,CFG,C8,@FEC:FEGGGFFCF@EGD+@@5B5EA=,,CEFFFGCE::+++CB,AE:C6+8@DDA,=,,,AA,3E9@+8++@:2@,,,1+*@>D9CG83DFF7D,E3,,,73E,,59=;,24*5<C9,?CEC/:*:5>E:8;)27*.9CCF4+2:=(814<(((.,.,>60(C)2)(;CE06(CDA2GFF667D2*).)(-9(9E0(4((,.;:)<732103(-(((-:(2-1(((0)).
@M04650:207:000000000-C238N:1:1101:23387:9088 2:N:0:19
GGACTACCGGGGTATCTAATCCCGTTCGCTACCCTAGCTTTCGCACATGAGCGTCAGTCTTGTGCCAGGAAGCCGCCTTCGCCACTGGTGTTCTTCCCGATATCTACGCATTTCACCGCTACACCGGGAGTTCCACTTCCCTCTCACATACTCTAGACTTACAGTATCAGATGTCTTACACAGGGTAAGCCCGTGCCTTTTACGTCTGACTTATTAGTCCGCCTGCGTGCGCTTTACGCCCAGTAATTCCGGACAACGCTTGCCCCCTACGTATTACCGCGGCTGCTGGCACGTAGTTTGC
+
CCCCCGGGGGGGGGGGGGGGGGGGGGGGGGGGGGGGGGGGGGGGGGGGGFGGGGGGGGGGGGGGGGGGGGGGGGGGGGGGGGGGGGGGGGGGGGGGGGGGGGGGGGGGGGGGGGGGGGGDGGGGGGGGGGGGGGGGGGGGGGGFFGGGGGGFGGGGGGGGGGGGGGGFGGGGGGGGGGGGGEGGGGGGGGGGGGGGGFGGGFGFFGGFFGGGFGGGFFGFFGF;?F9EDG9B@CFFF@EGGFFFGG2ADFF>:3/4C2>FFFGFGGB9:?B:2+597:?F>>FF9??F?C7A<:?23@<<)
@M04650:207:000000000-C238N:1:1101:26718:9096 2:N:0:19
GGACTACAGGGGTTTCTAATCCTGTTTGCTCCCCACGCTCTCGCGCCTCAGCGTCAGTCTTCGCCCAGAGGGTCGCCTTCGCCACCGGTGTTCCTCCAGAACTCTACGCATTTCACCGCTACTCCTGGAATTCTACCCCCCTCTACGATACTCAAGTTACCCCGTACTATATGCTCACTCAGGTTGAGCCCAAGCCTTTCACATATAGCGCAAATAACCGCCTACGCGCCCTTTACGCCCAGTAATTCCGATTAACGCTCGCACCCCCCGTGTTACCGCGGCTGCTGGCCCGGAGTTAGCC
+
CCCCCFGGGGGEGGGGGGGGGGGGGGGGGGGGGGGGGGGGGGGGGGGGGGGGGGGGGGGGGGGGGGGGGGGGGGGGGGGGGGGGGGGGGGGGGGFGGGGFGGGGGGGGGGGGGGGGGGGGGGGGGGGG=EGGGGGGGGGGGDGFFFGCFGGFGGGGGGGGGGGGGDGGAGDGGGFGGG7F?ECGGFFGGGGGFFGGGGGGGFFF=C8BCDD):DGGFFGG>GDDDEFA>GFFFG?DFFGG8:4<FDADGF>42)?9*4:?1339GG;>>6?:?FA>@*3(4>9>FF:4<*4:((-8:+-:8
@M04650:207:000000000-C238N:1:1101:13909:9118 2:N:0:19
GGACTACTAGGGTTTCTAATCCCATTCGCTCCCCTAGCTTTCGTCTCTCAGTGTCAGTGTCGGCCCAGCAGAGTGCTTTCGCCGTTGGTGTTCTTTCCGATCTCTACGCATTTCACCGCTCCACCGGAAATTCCCTCTGCCCCTACCGTACTCCAGCTTGGTAGTTTCCACCGCCTGTCCGGGGTTGAGCCCTGGGATTTGACGGCGGACTTAAAAAGCCACCTACAGACGCTTTACGCCCAATCATTCCGTATAACGCTTGCACCCTCGGTATTACCGCGGCGGCTGGCACAGAGTTAGC
+
CCCCCGGGGGGGGGGGGGGGGGGGGGGGGGGGGGGGGGGGGGGGGGGGGGGGGDGGGGGGGGGGGGGGGGGGGGGGGGGGGGGDGEGGEGGGGGGGFGGGGGGGGGGGGGGGGGGGGDE?EGGGFGGGCGGGGGGD?FCGFCDF8BFEDFGFG8DFGGGGGGGCBAEGFGGGGGG>7CFGGDGGF:CFGGG>FG5949F686>B>DGE6DCGFDCDF?FGDF0(=64):D;B?GFFB6EGCB6<*96:DFF)4)6<C(-8(-/3*04111(,,A:>GC139>0((46>:E:C..(46+)-)
@M04650:207:000000000-C238N:1:1101:20464:9134 2:N:0:19
GGACTACAGGGGTATCTAATCCTGTTTGCTCCCCACGCTTTCGCACCTGAGCGTCAGTCTTCGTCCAGGGGGCCGCCTTCGCCACCGGTATTCCTCCAGATCTCTACGCATTTCACCGCTACACCTGGAATTCTACCCCCCTCTACGAGACTCTAGCCTGCCAGTTTCAAATGCAGTTCCCAGGTTAAGCCCGGGGATTTCACATCTGACTTAACAGACCGCCTGCGTGCGCTTTACGCCCAGTAATTCCGATTAACCCTTGCACCCTCCGTATTACCGCGGCTGCTCGCCCGGAGTTATC
+
CCCCCGGGGGGGGGGGGGGGGGGGGGGGGGGGGGGGGGGGGGGGGGGGGGGGGGGGGGGGGGGGGGGGGGGGGGGGGGGGGGGGGGGGGGGGGGGGGGGGGGGGGGGGDGGGGGGGGGGGGGGGGGGGGGFGGGGGGGGGGGGFGGGGGGGFGGGGGGGGGGGGDDGFGGGGGGGGGGGCGGGGGGGGGGGGGGEGGGFGCAEFFGGFFGGGFGGGFFGGFGFF07(<3CBF>G:AFFGGC?BF=FA9C*9(455)0),413F<GGF:(8>BBF?FFF69>>0(-4))-/(:090;:F9).
@M04650:207:000000000-C238N:1:1101:19218:9141 2:N:0:19
GGACTACTAGGGTATCTAATCCTGTTTGCTCCCCACGCTTTCGCACCTGAGCGTCAGTCTTTGTCCAGGGGGCCGCCTTCGCCACCGGTATTCCTCCAGATCTCTACGCATTTCACCGCTACACCTGGAATTCTACCCCCCTCTACAAGACTCTAGCCTGCCAGTTTCGAATGCAGTTCCCAGGTTGAGCCCGGGGATTTCACATCCGACTTGACAGACCGCCTGCGTGCGCTTTACGCCCATTAATTCCGATTAACGCTTGCACCCTCCGTCTTACCGCGGCTGCTGGCACGGAGTTAGC
+
CCCCCGGGGGGGGGGGGGGGGGGGGGGGGGGGGGGGGGGGGGGGGGGGGGGGGGGGGGGGGGGGGGGGGGGGGGGGGGGGGGGGGGGGGGGGGGGGGGGGFFGGGGGGGGGGGGGGGGGGGGGGGGGFFGGGGGFGGGGGGGGFGGGGGGGFGGGGGGGGGDFGGGGGEFGFGFFGFFGGGGGGGGGGEFGFGD5CDGGGGCCF>6FF<DGGFFGGF;GCBGFFFFFF(*-7(:>A6(8>E:()*2)6CFF(4>GFGB>01:32>886-42<(A?<CF<2(47-(1)).C(+,-(3(:--6
@M04650:207:000000000-C238N:1:1101:24605:9187 2:N:0:19
GGACTACACGGGTTTCTAATCCTGTTTGCTCCCCACGCTTTCGCACCTGAGCGTCAGTCTTTGTCCAGGGGGCCGCCTTCGCCACCGGTATTCCTCCAGATCTCTACGCATTTCACCGCTACACCTGGAATTCTACCCCCCTCTACAAGACTCTAGCCTGCCAGTTTCGAATGCAGTTCCCAGGTTGAGCCCGGGGATTTCACATCCGACTTGACAGACCGCCTGCGTGCGCTTTACGCCCAGTAATTCCGATTAACGCTTGCACCCTCCGTATTACCGCGGCTGCTGGCACGGAGTTAGC
+
CCCCCGGFGGGGGGGGGGGGGGGGGGGGGGGGGGGGGGGGGGGGGGGGGEGGGGGGGGGGGGGGGGGCGGGGGGGGGGGGGGGGGGGGGGGGGGGGGEFGCFGGCFGGGGGGGGGGGGGGGGGGGFGGFFGGFGGGGGFGGGGFGGGGFGGFGGGGGGGGGGFCGGGGGGGGGGGGGGGGGFCGGGGGFFGGGGGGGGGGGFGFFGGF<GGDFGGFFFGF>GFBFFF>(9>>FG@AF?GGGB:BGCA2>BF66774DBFFFFGFC???BF;(.28<EC?>BFF;0:B):E(C:>6><G>4>
@M04650:207:000000000-C238N:1:1101:13518:9226 2:N:0:19
GGACTACCCGGGTTTCTAATCCTGTTTGCTCCCCACGCTTTCGCACCTGAGCGTCAGTCTTTGTCCAGGGGGCCGCCTTCGCCACCGGTATTCCTCCAGATCTCTACGCATTTCACCGCTACACCTGGAATTCTACCCCCCTCTACAAGACTCCAGCCTGCCAGTTTCGAATGCAGTTCCCAGGTTGAGCCCGGGGATTTCACATCCGACTTGACAGACCGCCTGCGTGCGCTTTACGCCCAGTAATTCCGATTAACGCTTGCACCCTCCGTATTACCGCGGCTGCTGGCACGGAGTTAGC
+
CCCCCGGGGGGGGGGGGGGGGGGGGGGGGGGGGGGGGGGGGGGGGGGGFGGGGGGGGGGGGGGGGGGGGEGGGGGGGGGGGGGGGGGEGGGGGGGGGGFFGGGGGGGGGGG>FGGGGGGGGGGGGGGFDGD@GFFFFFGGGGGFGGGGFFGFF6DGGCFGGGGGF9@;8DF;7FFFFFCCFCCGGGGGGGGFEC*?D5:CFFFFFG<BD:DD@FFD=@FGFGF?FFB>(92995:>FFGGDB:2::A9FFFF(0C270(38?G<4F<:(89:1;7<?F0>FF0,9?00:E7?44914*:AA
@M04650:207:000000000-C238N:1:1101:11944:9231 2:N:0:19
GGACTACCAGGGTTTCTAATCCTGTTTGCTCCCCACGCTTTCGCACCTCAGCGTCAGTAATGTTCCAGTGAGCCGCCTTCGCCACTGGTGTTCCTCCGAATATCTACGAATTTCACCTCTACACTCGGAATTCCACTCACCTCTACCATACTCAAGACTTCCAGTATCAAAGGCAGTTCCGGGTTTGAGCTCTCGTATTTCACCCCTTACTTACATACCCCCCTCCGTTCCCTTTACGCCCATTAATTCCGAACCACCTTTCCTCCTTTCGTTTTACCGCGCCTCCTGTCCCGAATTTCGC
+
@6-BCDGG<;C@F@FCGDEE9CFAFF<8EEFGGCCF@FFGGG7,88@FC8E@CF@CCFF6E<,<EF6E<,6:C,@CCFGG7C:F,96,CFFFF<E9B4+,@7DFFE,4,,BFGF9<54>D9?;F,,+4++AE;E;?;,9?,?DF,>D8<?DFGCCF9DE99F8DF,DE;,,30=,1@7==8++38>+3+339;,5++3@D79>59*30)*?@7++D+*=;);(-(0(2)23.8CA4+(*=*((77+<)31)(())//(()))2)*;()).(.(;2)30(,(((,((.4)+5<4(,-,+-.0
@M04650:207:000000000-C238N:1:1101:22131:9249 2:N:0:19
GGACTACCCGGGTATCTAATCCTGTTTGCTCCCCACGCTTTCGCGCATCAGCGTCAGTAATGTTCCAGCAGGTCGCCTTCGCAATGAGTATTCCTCTTGATCTCTACGGATTTTACCCCTACACCAAGAATTCCACCTACCTCTCCCACACTCTAGAAAAGCAGTTTCAAATGCAGTTCTGTAGTTAAGCTACAGGATTTCACATCTGACTTACTTTCCCGCCTACGCGCTCTTTACGCCCAGTGATTCCGAGTAACGCTTGCACCCTCCGTATTACCGCGGCTGCTGGCACGTAGTTAGC
+
CCCCCGGGGGGGGGGGGGGGGGGGGGGGGGGGGGGGGGGGGGGGGGGGGGGGGGGGGGGGGGFGGGGGGGGGGGGGGGGGGGGGGGGGGGGGGGGGFGGGGGGGGGGGGGGGGGGGGGGFGGGGGGCGGGGGGGGGGGGGGGGFGGGGGGGFGGGGGGGGGGEGGGGGGGGGGGGGGFAEFGGGGGGGGGGGGFCGGGCGGFGFFDCFEGGG@FGFFE;FD>ADFFFFFG@=BGFEFDGGGF?FG=CCFFFF6FFCGFFF(19<GGFBFFF6?GFFGGFFF0033058?GBG?(,4<<54<
@M04650:207:000000000-C238N:1:1101:8758:9258 2:N:0:19
GGACTACACGGGTATCTAATCCTGTTTGCTCCCCACGCTTTCGTACCTGAGCGTCAGTCTTTGTCCAGGGGGCCGCCTTCGCCACCGGTATTCCTCCAGATACCTAAGCATTTCACCGCTACACCTGGAATTCTATCTCCCTCTACAAGACGCTAGCCTGCCAGTTTCGAATGCAGTTCCAAGGTTGAGCCCGGGGACCTCACATCAGACTTGAAAGACAGCCTGCTTGCGCCTTACGACACGTAGATCAGGTTAACGCTTGCACCCAACGTACAACCGGGGCTGCTGGCACGAAGTTAGG
+
BCC9BEFAE;CECG?FGC9<EFFGAF,E<,C8,,C7@F:B<F:,6FBFA,68@@,BEC<F9C<9CCFE<6@:+@FE@,8A,C,4,9++8@+<,,9,,:B9,,,,4E,,,C,AF,C9?+++4+>:,A88FFA,A,@,7,,E@+@*==>,,@,*++36,@ED8,@9F,,7>FD@FF,<A=:D,,@8@>@,@@D*49859)*46;2?+;+;>*2+)2*261**/*((()(1.*62(*0)63*2:1(.0*(.*)*))10)*(,(--1)**,426:(,*()314((,(-41,,413<20(:2+66(
@M04650:207:000000000-C238N:1:1101:15743:9267 2:N:0:19
GGACTACAAGGGTTTCTAAGCCTGTTTGCTCCCCATGCTTTCGCTCCTCAGCGTCAGTTACGGCCCAGAGATCTGCCTTCGCCATCGGTGTTCCTCCTGATATCTGCGCATTCCACCGCTACACCAGGAATTCCAATCTCCCCTACCGCACTCTAGTCTGCCCGTACCCACTGCAAGCCCGAGGTTGAGCCTCGGGTTTTCACAGCAGACGTGACAAACCGCCTACGAGCTCTTTACGCCCAATAATTCCGGACAACGCTTGCACCCTACGTATTACCGCGGCGGCTGGCACGCAGTTAGC
+
CCCCCGGGGGGGGGGGGGGGGGGGGGGGGGGGGGGGGGGGCFGGGGGGGGGGGGGGGGGGGGGGGGGGGGGGGGGGGGGGGGGGGGGGGGGGGGGGGGGGAFGGGGGGGGGGGFGGGGGGGGGGGGGGGGGGGGGGGGGGGGGFGGGGGGGFGCFGFGAEGGGGGGGGGGGFGGGGGCCGGGEGGCEF?CG7CEGGGGDEGFG+9C4ADGGGDCGFFFGGFD9@05:>;3(6?7A3C@GEG0?<GG>AG?F>FFD?GBBFF(*8FFB??F123<:AFG?;>>6,(2;6<E79((-4?C)66
@M04650:207:000000000-C238N:1:1101:25291:9288 2:N:0:19
GGACTACTAGGGTTTCTAATCCTGTTTGCTCCCCACGCTTTCGTGCCTCAGTGTCAGTTACAGTCCAGAAAGCCGCCTTCGCCACTGGTGTTCCTCCTAATATCTACGCATTTCACCGCTACACTAGGAATTCCGCTTGCCTCTCCTGCACTCCAGACTAGCAGTTTCTTATGCATACTCGGGGTTAAGCCCCGGTCTTTCACATATGACTTGCCTGTCCGCCTACTCACCCTTTACACCCAGTAATTCCGGATAACGCTTGCCCCCTACGTTTTACCGCGGCTGCTGGCACGTAGTTAGC
+
CCCCCGGGGGGGGGGGGGGGGGGGGGGGGGGGGGGGGGGGGGGGGGGGGGGGGGGGGGGGGGGGGGGGGGGGGGGGGGGGGGGGGGGGGGGGGGGGGGGGGGGGGGGGGGGGGGGGGGGGGGGGGGGGGGGGGGGGGGGGGGGFGGGGGFFFGCGGGGFFGGGGGGGGGGGGGGGGGGGGEDGGGGGGGGGFEGGGGGGGGFGFFGGFFGGGFGFGFEGGFGFD=A=FCFFD9FFEFEGGGFFFGGFCFFFFF>*7C@>@D6C86FFFFFBFFGFAEG6(,4;;>F87?E<GBF?23C>A6
@M04650:207:000000000-C238N:1:1101:22905:9331 2:N:0:19
GGACTACTGGGGTATCTAATCCTGTTTGCTCCCCACGCTTTCGAGCCTCAGTGTCAGTTACAGGCCAGAGAGCCGCTTTCGCCACCGGTGTTCCTCCATATATCTACGCATTTCACCGCTACACATGGAATTCCACTCTCCTCTCCTGCACTCAAGTCTACCAGTTTCCAATGCATACAATGGTTGAGCCACTGCCTTTTACACCAGACTTAATAAACCACCTGCGCTCGCTTTCCGCCCAATAAATCCGGACAACGCTCGGGACCTACGTATTACCGCCGCTGCTGGGCAGTAGGTAACC
+
CCCCCGGGFGGGGGGGGGGGGGGGGGGGGGGGGGGGGGGFGGGEGGGGGGGEFGGGG<@FGFGFGGGGGEE@EGGG7FFFGGGGG@FGGGGGGCFGGGGGGGGGGGGGGGGGFGGGGGGGGGGFDGFFGFFFGGGFACEGGGGF?F=FDDFFGGGG=EG99FGFFGDFGGF9DGGGGGGEFBF=A+D=8@,179EGG?:@2:9?F596=C+8A9CCFEF7CGB:=>9*/5>@@=+*/6EGEF(/C+5?C5>D(8D;59(393/(7C<<?::<40).<54(41(2())4(*(246>)-+).5
@M04650:207:000000000-C238N:1:1101:18613:9387 2:N:0:19
GGACTACCGGGGTATCTAATCCTGTTTGCTCCCCACGCTTTCGCACCTGAGCGTCAGTCTTTGTCCAGGGGGCCGCCTTCGCCACCGGTATTCCTCCAGATCTCTACGCATTTCACCGCTACACCTGGAATTCTACCCCCCTCTACAAGACTCTAGCCTGCCGGTTTCAAATGCAGTTCCCAGGTTAAGCCCGGGGATTTCACATCTGACTTAACAGACCGCCTGCGTGCGCTTTACGCCCAGTAATTCCGATTAACGCTTGCACCCTCCGTATTACCGCGGCTGCTGGCACGGAGTTAGC
+
CCCCCGGGGGGGGGGGGGGGGGGGGGGGGGGGGGGGGGGGGGGGGGGGGGGGGGGGGGGGGGGGGGGGGGGGGGGGGGGGGGGGGGGGGGGGGGGGGGGGGGGGGGGGGGGGGGGGGGGGGGGGGGGGGGGGGGGGGGGGGGGFGGGGGGGFGGGFGGGGGG9EGGGGGGGGGGGGGGGGGCGGGGGGGGGGGGGGGDGGGFGFFGGFFGGGFGGGFFGF>GFF?FFFBGBFFGFFFFGEG?6?GC<<GFF?B@D<D?BB8?F?GGF?BBFF?GFFGG6>F6>>BFFF7E0C69>06E2A6
@M04650:207:000000000-C238N:1:1101:8591:9390 2:N:0:19
GGACTACCGGGGTTTCTAATCCTGTTTGCTCCCCACGCTTTCGCACCTGAGCGTCAGTCTTTGTCCAGGGGGCCGCCTTCGCCACCGGTATTCCTCCAGATCTCTACGCATTTCACCGCTACACCTGGAATTCTACCCCCCTCTACAAGACTCTAGCCTGCCAGTTTCGAATGCAGTTCCCAGGTTGAGCCCGGGGATTTCACATCCGACTTGACAGACCGCCTGCGTGCGCTTTACGCCCAGTAAATCCGATTAACGCTTGCCCCCTACGTATTACCGCGGCTGCTGGCACGTAGTTAGC
+
CCCCCGGFGGGGGGGGGGGGGGGGGGGGGGGGCEGGGGEGGGGGGGGFFDFGEFGGGGCFGGGGGGGFGGGD7F@FGGGGEGG:F<C:FEGFGGFGGGGGG8FGG9FFGGGGGGGGGGGGGGFGGB@F<<FGG<EGG,8CEDGFGGG9<CFFGAFGCGGGDEGEGGGF*3>B*DEGFGGFG,>DBFD6CFGG55CC)5BFGFG++2>50CCDE*8+;(897DF?FF67(*(-,:<AF<E8EB:?7*).CFB(2594D:((-(9(2C9>(4(8)<46:C6>319>1:042C0C:1:(-9-).
@M04650:207:000000000-C238N:1:1101:24608:9391 2:N:0:19
GGACTACCCGGGTTTCTAATCCTGTTTGCTCCCCACGCTTTCGCACCTGAGCGTCAGTCTTTGTCCAGGGGGCCGCCTTCGCCACCGGTATTCCTCCAGATCTCTACGCATTTCACCGCTACACCTGGAATTCTACCCCCCTCTACAAGACTCTAGCCTGCCAGTTTCGAATGCAGTTCCCAGGTTGAGCCCGGGGATTTCACATCCGACTTGACAGACCGCCTGCGTGCGCTTTACGCCCAGTAATTCCGATTAACGCTTGCACCCTCCGTATTACCGCGGCTGCTGGCACGTAGTTCGC
+
CCCCCGGGGGGGGGGGGGGGGGGGGGGGGGGGGGGGGGGGGGGGGGGGGGGGGGGGGGGGGGGGGGGGGGGGGGGGGGGGGGGGGGGGGGGGGGGGGGGGGGGGGGGGGGGGGGGGGGGGGGGGGGGGGGGGGGFGGGGGGGGFGGGGGGGFGGGGGGFGGGGGGGGGGFGGGGGGGGGFFGGGGGGGDFGGGGGGGGGGGFGFFGGFFGGGFGGGFDGGBGFFFFFF?GFF6CFAF:EEGFF?GFAFGFFBF3DAF?>B:6C)7EF?:?B?B6:9CC?B>>9BB?>FFG0+(4814F)43
@M04650:207:000000000-C238N:1:1101:4631:9395 2:N:0:19
GGACTACACGGGTTTCTAATCCTGTTTGCTCCCCACGCTTTCGCACCTGAGCGTCAGTCTTTGTCCAGGGGGCCGCCTTCGCCACCGGTATTCCTCCAGATCTCTACGCATTTCACCGCTACACCTGGAATTCTACGCCCCTCTACAAGACTCTAGCCTGCCAGTTTCGAATGCAGTTCCCAGGTTGAGCCCGGGGCTTTCACATCAGACTTGACAGACCGCCTGCGTGCGCTTTACGCCCATTAATTCCGATTAACGCTTTCACCCTCCGTATTACCGCGGCTGCTGGCACGGAGTTAGC
+
<@@C8,@FDFGGFGEECFGG9EF9F9E<E,CF6FEE7FF,,CCCF@F@@,E@FC@F@<E,CFCD@<FAFD7@C::FEG:EBCEGCF==@CFCAAEF=,=5,BEEFFFFE:++C?9<,4>CEFEBE,A=,DD8CE,,+3+8@FE6FFGD,,@<6,33@D,,,@E6>8;,**,30,,,<=CF99@:<:8D,??CE>EC)1<FC7<+77+174D:;CFGFFGG>GBF7A,>(7>96*868(A?*(.)**)6*9)--056>:B:3(*4:90((-18(;7-3:2(442;>F2>:*.A<>091@2<6
@M04650:207:000000000-C238N:1:1101:16040:9412 2:N:0:19
GGACTACTGGGGTTTCTAATCCTGTTTGCTCCCCACGCTTTCGCACCTGAGCGTCAGTCTTTGTCCAGGGGGCCGCCTTCGCCACCGGTATTCCTCCAGATCTCTACGCATTTCACCGCTACACATGGAATTCCACTCTCCTCTCCTGCACTCAAGTCTACCAGTTTCCAATGCATACAATGGTTGAGCCACTGCCTTTTACACCAGACTTAATAAACCACCTGCGCTCGCTTTACGCCCAATAAATCCGGACAACGCTCGGGACCTACGTATTACCGCGGCTGCTGGCACGTAGTTAGCC
+
CCCCCGGGGGGGGGGGGGGGGGGGGGGGGGGGGGGGGGGGGGGGGGGGGGGGGGGGGGGGGGGGGGGGGGGGGGGGGGGGGGGGGGGGGGGGGGGGGGGGGGGGGGGGGGGGGGGGGGGGDGGGGCFFFGGGGGGGFGGGGGGFFGGFGGGFGGFFGGCFGGGGFGGGGGGGGGGGGGGFGGGFFGFGFF8FCFGGGGGGGFC>AGGFFG7>CGGGFFGGFGF9B?B:DDB;@F6CDFGG:=@EGG?EGB3<6BG079169>DBGE:<?:BDFGA<FD99(4(4::7(:*5*4?:?B9555
@M04650:207:000000000-C238N:1:1101:22502:9452 2:N:0:19
GGACTACAGGGGTTTCTAATCCTGTTTGCTCCCCACGCTTTCGCACCTGAGCGTCAGTCTTCGTCCAGGGGGCCGCCTTCGCCACCGGTATTCCTCCAGATCTCTACGCATTTCACCGCTACACCTGGAATTCTACCCCCCTCTACGAGACTCTAGCCTGCCAGTTTCAAATGCAGTTCCCAGGTTAAGCCCGGGGATTTCACATCTGACTTAACAGACCGCCTGCGTGCGCTTTACGCCCAGTAATTCCGGATAACGCTTGCCACCTACGTATTACCGCGGCTGCTGGCACGTAGTTAGC
+
CCCCCGGGGGGGGGGGGGGGGGGGGGGGGGGGGGGGGGGGGGGGGGGGGGGGGGGGGGGGGGGGGGGGGGGGGGGGGGGGGGGGGGGGGGGGGGGGGGGFCFEGGEFGGGGGGGGGGGGGGGGGGGGGGGGGGGGGGGGGGGGFGGGGGGGFGFGGGGGGGGGGGGGGGGCFGGGCFGGGGGGGGGGGGGGGGGGGGGGFGFGFFGGFFGGGFCFGFFGG;DB<:>BE?GFFFGFFFFGGGFF7FDABGFF>?5DBG<>?:<GFGF:B:::1>FFFGGF6>FF99:?FFG1<18732F9<6
@M04650:207:000000000-C238N:1:1101:4916:9475 2:N:0:19
GGACTACCCGGGTTTCTAATCCTGTTTGCTCCCCACGCTTTCGCACCTGAGCGTCAGTCTTTGTCCAGGGGGCCGCCTTCGCCACCGGTATTCCTCCAGATCTCTACGCATTTCACCGCTACACCTGGAATTCTACCCCCCTCTACAAGACTCTAGCCTGCCAGTTTCGAATGCAGTTCCCAGGTTGAGCCCGGGGATTTCACATCCGACTTGACAGACCGCCTGCGTGCGCTTTCCGCCCAGTAATTCCGATTAACGCTTGCACCCTCCGTATTACCGCGGCTGCTGGCACGGAGTTAGC
+
CCCCCGGGGGGGGGGGGGGGGGGGGGGGGGGGGGGGGGGGGGGGGGGGFGGGGGGGGGFGGCGGGGGGGGGGGGGGGGGGDEGGGGGGGGGGGGGGGGGGGGGGGGGGGGGGGGGGGGGGEFGGGGGGGGGGGGGEGGGDGGGFGFF6FFGFGFGGGGGGGGGGEEGF>>DFGGGGGGGGFAF>FCEDFFGGCCEGDGGGG698A45:07CC4FGGFFGGFG>63@6;?G>>>73)94*AC?F?FG<BGFF:?FDDF?F?BBGFGGFFF?>34F0<F7,4;>FFFFFFFG(<:61>F:4<4
@M04650:207:000000000-C238N:1:1101:13413:9485 2:N:0:19
GGACTACTAGGGTATCTAATCCTGTTTGCTCCCCACGCTTTCGAGCCTCAGTGTCAGTTACAGGCCAGAGAGCCGCTTTCGCCACCGGTGTTCCTCCATATATCTACGCATTTCACCGCTACACATGGAATTCCACTCTCCTCTCCTGCACTCAAGTCTACCAGTTTCCAATGCATACAATGGTTGAGCCACTGCCTTTTACACCAGACTTAATAAACCACCTGCGCTCGCTTTACGCCCAATGAATCCGGACAACGCTCGCATCCTACGTCTTACCGCGGCTGCTGGCACGTAGTTAGCC
+
CCCCCGGGGGGGGGGGGGGGGGGGGFGGGFGGGGGGGGGFGGGGGGGGGGGGGGGGGGGGGGGGGGGGGGGGGGGGGEFFGDFEFFGGEGGGGGGGGGGGGGGGGGGGGGGCFFGGGGGDGGGGGFGGGGGGGGFC8EGGFFGFGGFGGGGFGGGGFFGGGFGGBGGGG;EFFGGFFGGGCGGGGGGGFGGGFFGGGGGGGFGF?FFFFFGC7?DFBEGGFGFFFF2>AGBD>CFFED@=C(76FFEEGE87@FGFG>6@9>71DGFBFF?:0CAB@719993>0))4?6<EBFF?)064>
@M04650:207:000000000-C238N:1:1101:5500:9493 2:N:0:19
GGACTACTCGGGTTTCTAATCCTGTTTGCTCCCCACGCTTTCGAGCCTCAGTGTCAGTTACAGGCCAGAGAGCCGCTTTCGCCACCGGTGTTCCTCCATATATCTACGCATTTCACCGCTACACATGGAATTCCACTCTCCTCTCCTGCACTCAAGTCTACCAGTTTCCAATGCATACAATGGTTGAGCCACTGCCTTTTACACCAGACTTAATAAACCACCTTCGCTCGCTTTACGCCCATTAAATCCGGACAACGCTCGGCACCTACGTATTACCGCGGATGCTGGCACGTAGTTAGCC
+
CCCCCGGGGGCFEFGGGADGFGGAFFCGGFFG<FGGG7FGG<FFFEGGGCEGGFFGGGGGDF9AFGGDDFGGFFFG:7FEFGGGFFFF@:?FGGGFFGFGGGDFFFGGGGGGGFEFGGGGGEGGDGCFFFGGGGGGDGFGEDGFDFGEGG=DGFGCFC;D97,,:EFF9EC;8@EDEG9=FC=EGEG?FGG?7?CFGFGG7?DCFGGACCC7AFGGFF,*)/-)655*)35=DG=C4>7*C()9:77665)((8>;/,3(34*-7;((.4(.)2-)9*0(41(,4<)(862/,(,-)+663
@M04650:207:000000000-C238N:1:1101:2630:9494 2:N:0:19
GGACTACCCGGGTATCTAATCCTGTTTGCTCCCCACGCTTTCGCACCTGAGCGTCAGTCTTTGTCCAGGGGGCCGCCTTCGCCACCGGTATTCCTCCAGATCTCTACGCATTTCACAGCTACACCTGGAATTCTACCCCCCTCTACAAGACTCTAGCCTGCCAGTTTCGAATGCAGTTCCCAGGTTGAGCCCGGGGATTTCACATCCGACTTGACAGACCGCCTGCGTGCGCTTTACGCCCAGTAATTCCGATTAACGCTCGCACCCTACGTATTACCGCGGCTGCTGGCACGGAGGTAGC
+
CCCCCGGFFGGGFGGGGGFCFGGGGGGGGG9FGGGGGGGGGGGGGDGGCGG8F:,BFEGGFCFGGDDFFCCF7FGGGGGGGGGGGGGGGGFFGGGGGGGGF<@=FGCFFGGEGGGG,8,AF9EFGFGFGGGGGGGGF8DFGGEFGGGGCFGF6CFE,8DFFFGGFCF9CCC7;3DFFCCFGGGDDFFGGGFGGEGGG4,4=BF>7D2=@5C*7CFGFD58937;:F><?:29>G>5@6CE>404FG49FF?<?FG9?068017;3C:B0?:1492:<C1-4>((,()58:1+-(,-(;)5)
@M04650:207:000000000-C238N:1:1101:21508:9514 2:N:0:19
GGACTACCGGGGTTTCTAATCCTGTTTGCTCCCCACGCTTTCGCACCTGAGCGTCAGTCTTTGTCCAGGGGGCCGCCTTCGCCACCGGTATTCCTCCAGATCTCTACGCATTTCACCGCTACACCTGGAATTCTACCCCCCTCTACAAGACTCTAGCCTGCCAGTTTCGAATGCAGTTCCCAGGTTGAGCCCGGGGATTTCACATCCGACTTGACAGACCGCCTGCGTGCGCTTTACGCCCAGTAATTCCGATTAACGCTTGCACCCTCCGTATTACCCCGGCTGCTGGCACGGATGTAGC
+
CCCCCGGGGGGGGGGGGGGGGGGGGGGGGGGGGGGGGGGGGGGGGGGGGGGGGGGGGGGGGGGGGGGGGGGGGGGGGGGGGGGGGGGGGGGGGGGFGGGGGGGGGFFGGGGCFGGGGGGGEFGGGGGGGGGGGGFFGGGGGGGFFGFGFGGFFGGGGGGFFGGGGGGGD*>CFGGGGGGGGGGCGGGGGFGGGGGGGGGGG69AFCFEFGGC3>FFA;GFFG;FFFFFBD>FFDF4B:GDGB<:C7AAFFF:B:CAG?;<BFF?FG16:?FFFEFFGC(-3,(400))(:(34(((,<<26
@M04650:207:000000000-C238N:1:1101:26125:9533 2:N:0:19
GGACTACCCGGGTATCTAATCCTGTTTGCTCCCCACGCTTTCGCACCTGAGCGTCAGTCTTCGTCCAGGGGGCCGCCTTCGCCACTGGTGTTCCTCCATATCTCTGCGCATTTCACCGCTACACATGGAATTCCACTTTCCTCTTCTGCACTCAAGTTTTCCAGTTTCCAATGACCCTCCACGGTTGAGCCGTGGGCTTTCACATCAGACTTAAAAAACCGCCTACGCGCGCTTTACGCCCAATAATTCCGGATAACGCTTGCCACCTACGTATTACCGCGGCTGCTGGCACGTAGTTAGC
+
CCCCCGGGGGGGGGGGGGGGGGGGGGGGGGGGGGGGGGGGGGGGGGGGGFGGGGGGGGGGGGGGGGGGGGGGGGGGGGGGGGGGGGGGGGGGGGGGGGGGGGGGGGFGGGEGGGADGGGGGGGGGGGGGFGGGGGGGGGGGGGFGGGGGGGFGGGGGGGGGGGGGFGF9EFGFGGGGGGGGGGGGGGG?FDC**=EGGGGGFGFFGGFFGGGFGGGF;GGBG>DDF@39DF0(7>)9:EDGF:?FGFBGF66?>C<4:>BFBC?GG<((5:82@:2EF?>9>F>F<2,471<1<0(-<4:4
@M04650:207:000000000-C238N:1:1101:26025:9671 2:N:0:19
GGACTACTCGGGTTTCTAATCCTGTTTGCTCCCCACGCTTTCGCACCTGAGCGTCAGTCTTTGTCCAGGGGGCCGCCTTCGCCACCGGTATTCCTCCAGATCTCTACGCATTTCACCGCTACACCTGGAATTCTACCCCCCTCTACAAGACTCTAGCCTGCCAGTTTCGGATGCAGTTCCCAGGTTAAGCCCGGGGATTTCACATCCGACTTGACAAACCGCCTGCGTGCGCTTTACGCCCAGTAATGCCGATTAACGCTTGCACCCTCCGTATTACCGCGGCTGCTGGCACGGAGGTAGC
+
CC@CCGGGGGGGGGGGGGGGGGGGGGGGGGGGGGGGGGGGGGGGGGGGGGGGGGGGGGGGGGGGGGGGGGGGGGGGGGGGGGGGGGGGGDGGGGGGGFGCDGGGGGGDGGGGGGGCFGGGDFGGFGGFGGGGGGGGGCEGEGGFDGFGF,>A89D9FFFCFGGGGGGGEE*@5FFDFFFFGFGGGGGGGGGGD5EGGGFFGFFFFGFB<DGGE7CCF1FF>D;B2>150D299EF9??EGG?:?DGA)?FE9-<*4:6>F?(<37813:<>?0*5)+:00(3>F((4).:0<<0(((25<0
@M04650:207:000000000-C238N:1:1101:17157:9674 2:N:0:19
GGACACCGGGGTTTCTAATCCTGTTTGCTCCCCACGCTTTCGCGCATCAGCGTCAGTAATGTTCCAGCAGGTCGCCTTCGCAATGAGTATTCCTCTTGATCTCTACGGATTTTACCCCTACACCAAGAATTCCACCTACCTCTCCCACACTCTAGAAAAGCAGTTTCAAATGCAGTTCTGTAGTTAAGCTACAGGATTTCACATCTGACTTACTTTCCCGCCTACGCGCTCTTTACGCCCAGTGATTCCGAGTAACGCTTGCACCCTCCGTATTACCGCGGCTGCTGGCACGCAGTTAGCC
+
CCCCCGGGGGGGGGGGGGGGGGGGGGGGGGGGGGGGGGGGGGGGGGGGGGGGGGGGGGGGGGGGGGGGGGGGGGGGGGGGGGGGGFGGGGGGGGFGGGGGGGGGGGGGGGGGGGGGGFGCFFGGGGGGGGGGGFGGGGGGGGFFGGGGDGGFGGEFGGGGGGGGGGGGECEGGGGGGGGGGFFGGGGGFFFGGGFFGGGGGFGFFGGFEGFFEGGGFFECA4@=:?@5=C@FFFF<)2CFF?FE7FEFFF3;;FDE3:<?:<=<5E0627?:BFBBC519;>>,37::?:4C((48AC624
@M04650:207:000000000-C238N:1:1101:8618:9719 2:N:0:19
GGACTACCAGGGTTTCTAATCCTGTTTGCTACCCACGCCTTCGCGCCTCAGTGTCAGTCTTCTGCCAGAGTGACGCCTTCGCCACCGATGTTCCTCCAGAGCTCTACGCATTTCACCGCTACCCCTGGAATTCCTCACCCCTCTCAGAAACTCTAGTCTACCAGTCCGGGACGCTTAACAAGGATAAGCCCTGTACTTTCACGTCACACTTAGTAAACCACCTACACGCCCTTTACGCCCACTAAATCCGGACAACGCTTTCACCCTCCGTATTCCCCCGGCTTCTGCCCCCGCTTTTGCC
+
BCCCCEGGGG>@FFGGGGGGGGGEGGGGEGGGGGGG@FGGGGGGGGGGGCFG9FGGDGGGGGGGGGGGFFGGFGCGGGGG<FEGGGEEGGGGGGFGGD=,AEFFGFFFGFGGGGGFG>EGGGGGGGG78FBFDCDFGGFFGFC*8EA,E8FDGGGGFAEFGCDAFFDE+6@CDGEE>=CF,D,,@,@FFGCF5<;CGFGA9F,;5*9+:78:;D724>F*(83>247)8C23=F69)2B<=(//0;<3C))(.)1()-4:(67):C142104:6))3*-(-((-4<)),*,*(((-3+-)5
@M04650:207:000000000-C238N:1:1101:3400:9740 2:N:0:19
GGACTACACGGGTATCTAATCCTGTTTGCTCCCCACGCTTTCGAGCCTCAGTGTCAGTTACAGGCCAGAGAGCCGCTTTCGCCACCGGTGTTCCTCCATATATCTACGCATTTCACCGCTACACATGGAATTCCACTCTCCTCTCCTGCACTCAAGTCTACCAGTTTCCAATGCATACACTGGTTGAGCCACTGCCTTTTACACCAGACTTAATAAACCACCTGCGCTCGCTTTACGCCCACTAAATCCGGCCACCGCTCGGGACCTACGTATTACCGCGGCTGCTGGCCCCTAGTTCGCC
+
-<<CCFFGGGGEGGFGEGAFGFGGFFFGGGGFFGGGGGGEFDEFGGGGGFGGFGFFGGGFGDCFGEGFGG?CEFFGG@FCFGCGGF>FFCFGGGGFGGCFG<>FC;CFGGCEAFFFFGGGCGFFFEB8BFEGGGG9;FDEEGFFGGGG?DFDFF8,CDFGDCDDFFGFGG9F+B,@DGG,@D,CFCC,@,89F?CFCBFF?A;AFCF*>C>+8CD+9@@4>475:@A92:@=9A68)64=C(,586C?6)),(5*6)69>2(11C83<B<<<)<):+1--,493())((24*-((.-+-33
@M04650:207:000000000-C238N:1:1101:11662:9761 2:N:0:19
GGACTACAGGGGTTTCTAATCCTGTTTGCTCCCCACGCTTTCGAGCCTCAGCGTCAGTAAATGCCCAGTAGGCCGCCTTCGCCACTGGTGTTCCTCCCGATATCTACGCATTCCACCGCTACACCGGGAATTCCGCCTACCTCTACATTACTCAAGAACAGCAGTTTTGAATGCACGCTATGTGTTGAGCCCATAGATTTCACATCCAACTTGCCATCCCGCCTGCGCTCCCTTTACACCCAGTAATTCCGTACAACGCTTGCCACCTACGTTTTACCGCGGCTGCTGGCACTTCGTTATC
+
8CCCCCFGGGGGGGGGGGGGGGGGGGGGFGGGGFFGGGGGGGGGDFGEFFFFFGGEEFDC<EFGFGDDFDGGGGGGGGGGGGG7FG?FGGEGGGGGGGDEFGEGGGGGGGGGGGGGGEGGCGGGG:F@:CFGGGGCEGGGGGGFGGGFGFGFGGGC,@D88FGGFFGGC@9ECFCF6CECEF,@FF5ECG@:,=,=CCFGGFGFFGFA=<CF=8;>AF5C-556,=()68:?DGF366B@F@76:;<?F@:)(0*6F(4441FB0C<<??(,,:?2:>360(4;B0:?(*2E1,)(.;:(.
@M04650:207:000000000-C238N:1:1101:10123:9774 2:N:0:19
GGACTACCAGGGTTTCTAATCCTGTTTGCTCCCCTAGCTTTCGCGCCTCAGCGTCAGTTACGGCCCAGAAAGCCGCCTTCGCCACCGGTGTTCTTCCCAATATCTGCGCATTCCACCGCTACACTGGGAATTCCACTTTCCTCTACCGAACTCAAGCCTGCCAGTTCAAGATGCGGATGAGGGTTGAGCCCTCAGATTTAACACCTTGCTTAACAAGCCGCCTACGCGCGCTTTACGCCCAATGAATCCGGCTAACGCTTGCTCCATACGTATTACCGCGCCTGCTGGCACGTATTTAGCC
+
CCCCCGGGGGGGGGGGGGGGGGGGGGGGGGGGGGGGGGGGGGGGGGGGGGGGGGGGGGGGGGGDFGGGGGGGGGGGGGGGFGGGGGGDGGGGGGGGGGGGGGGGGGGGGGGGGGGGGGGGGG9FFFFGGGGGGGGGGGGGGGGFGGGDGGGFGGGGFFGGGGFFFGGFG9FG7CCECCGGGG5EFGDGGGGGGGGGFFGECF;ABGGFEGGG4FFGFFFCBGF?F>6>>369?G*))4CEGF??F72.7>@((07:CB:?<?*698<227?3<CADFG93(,1:?2:::*)2.1::<+665
@M04650:207:000000000-C238N:1:1101:19970:9789 2:N:0:19
GGACTACAGGGGTTTCTAATCCTGTTTGCTCCCCACGCTTTCGCACCTGAGCGTCAGTCTTTGTCCAGGGGGCCGCCTTCGCCACCGGTATTCCTCCAGATCTCTACGCATTTCACCGCTACACCTGGAATTCTACCCCCCTCTACAAGACTCTAGCCTGCCAGTTTCGAATGCAGTTCCCAGGTTGAGCCCGGGGATTTCACATCCGACTTGACAGACCGCCTGCGTGCGCTTTACGCCCAGTAATTCCGATTAACGCTTGCACCCTCCGTATTACCGCGGCTGCTGGCACGGAGTTAGC
+
CCCCCGGGGGGGGGGGGGGGGGGGGGGGGGGGGGGGGGGGGGGGDGGGGGGGGGGGGGGGGGGGGGGGGGDEEGGGGGGGGGGGGGGGGDGGGGGGGCFGGGGGGGGGGGGGGGDGGGGGCFGGGGGGGCGFFGCFGFGGGGGF9DF?FFCFGFCFGGGGGGGCGGGGC*8DCFGFGGGGGG8CGGFDGGGGGGGG)?FGGFG=CGGFDDGCADFCADGG;G>FFFFF(<9BFGF>F?EEG?FBFCAAGF)(:BDBG<BF:?C7CFB:?FB?0C::FC2>99>F0(44>E2F:091,;9>4
@M04650:207:000000000-C238N:1:1101:27913:9798 2:N:0:19
GGACTACACGGGTTTCTAATCCTGTTTGCTCCCCACGCTTTCGCACCTGAGCGTCAGTCTTTGTCCAGGGGGCCGCCTTCGCCACCGGTATTCCTCCAGATCTCTACGCATTTCACCGCTACACCTGGAATTCTACCCCCCTCTACAAGACTCTAGCCTGCCAGTTTCGAAAGCAGTTCCCAGGTTGAGCCCGGGGATTTCACATCCGACTTGACAGACCGCCTGCGTGCGCTTTTCGCCCAATAATTCCGATTAACGCTTGCACCCTCCGTATTACCGCGGCTTCCGGCACTGCAGTTGC
+
CCCCCGG8FGGGGGGGGGGGGGFGGGGGGGGGGGGGGGGGGGGGEGGGGGGFGGGGGFGACE9FGGGGGGGGGGGGGG@FGGGGGGGGGGGGGGGGGDEGGDCFGGGGFEGGGGGFFFG8CFGG@8FGGGGGGGDECDDFEDGFGFA@BFFAFDGFFFGCGGGGGGGAC@,*3>DFGDFF?FGGGGGFGGG*5EGE)CFFC=F=FFGA;DDD<7FCA;GG0DBB1<;525916*7)*(*2C((.2:-:CF61(8C<7<((405)2A<1-83,4*5AFC(44((((,)(-7(2(.,)(0)-.
@M04650:207:000000000-C238N:1:1101:24320:9828 2:N:0:19
GGACTACAGGGGTATCTAATCCTGTTTGCTACCCATGCTTTCGCTCCTCAGCGTCAGTAACTGCCCAGTAACCTGCCTTCGCCATCGGTGTTCCTCCTGATATCTGCGCATTCCACCGCTACACCAGGAATTCCAGTTACCCCTACAGCACTCAAGTTATGCCCGTATCGCCTGCACGCCCGGAGTTAAGCCCCGGAATTTCACAGACGACGCGACAAACCACCTACGAGCTCTTTACGCCCAGTAAATCCGGACAACGCTCGCACCCTACGTATTACCGCGGCTGCTGGCCCGTAGTT
+
CCCCCGGGGGGGGGGGGGGGGGGGGGGGGGGGGGGGGGGGGGGGGGGGGGGGGGGGGGGGGGGGGGGGGGGGGGGGGGGGGGGGGGGGGGGGGGGGGGGGGGGGGGGGGGGGGGGGGGGGGGGFGGGG<BFGGGGGGGGGGGGFGGGGGGGFGGGGGGFGGGGGGGDGGGGGGFGGGGGGGGEDGGFGFCGDGGGGGDFGG=DFFC>AAGGG=DDGEBFGFGFF@4;B@DF;;E99FBEGG>:?F*:AFFFF9>D1C?024(99D53:B7<B2C<0@F9:9(469>?B:76*4642:8<
@M04650:207:000000000-C238N:1:1101:6249:9854 2:N:0:19
GGACTACCCGGGTATCTAATCCTGTTTGCTACCCACGCTTTCGCGCTTTAGCGTCAGTATCTGTCCAGTAGGCTGGCTTCCCCATCGGCATTCCTACAAATATCTACGAATTTCACCTCTACACTTGTAGTTCCGCCTACCTCTCCAGTACTCTAGTTTAGCAGTTTCCAACGCAATACGGGGTTGAGCCCCGCATTTTCACATCAGACTTACTAAACCGCCTAGACGCGCTTTACGCCCAATAAATCCGGATAACGCTTGCGACATACGGATTACCGCGGCTGCTGGCCAGTATTTCGCC
+
CCCCCGGGFGGGGGGGGGGGGGGGGGGGGGGGGGGGGGGGGGGGGGEG?GGGGGGGGGF,EFGGGGGGC,6@EBFEGGGGGGGFFFGGEGGGGGGGGDCGGGGGGGGGGEGGGGGGGGGFGFGGFFGGGGGGFGCGGGGGGGGFFF;8@DCFFGEFGG9FEFEGGGGGGGGGD:8CG?FFG>E+F78D?FFCCE*4@FGFDFF+@?CA=4EC4=7=*:F?(95@FFE>@39(3CA6>?@FC788FF4)*051:DC<528?1()(/:89341,-:47C*(-2449<FF>1C2*5<2663(-4
@M04650:207:000000000-C238N:1:1101:11752:9944 2:N:0:19
GGACTACACGGGTATCTAATCCTGTTTGCTCCCCACGCTTTCGCACCTGAGCGTCAGTCTTCGTCCAGGGGGCCGCCTTCGCCACCGGTATTCCTCCAGATCTCTACGCATTTCACCGCTACACCTGGAATTCTACCCCCCTCTACGAGACTCTAGCCTGCCAGTTTCAAATGCAGTTCCCAGGTTAAGCCCGGGGATTTCACATCTGACTTAACAGACCGCCTGCGTGCGCTTTACGCCCAGTAATTCCGATTAACGCTTGCACCCTCCGTATTACCGCGGCTGCTGGCACGGAGTTAGC
+
CCCCCGGGGGGGGGGGGGGGGGGGGGGGGGGGGGGGGGGGGGGGGGGGGGGGGGGGGGGGGGGGGGGGGGGGGGGGGGGGGGGGGGGGGGGGGGGGGFGGGGGGGGGGGGGGGGGGGGECGGGGGGGGGGGGGGGGE8DFGDGFGGFGEEGFGGFGGGGGGGGGGGGGFGGFFFGG?DGGGGEFGGGGGGGGEGGGDDFCGFGF7FGF?FGC>7CCA@GFFGFFFF>:8C9B;GF>FFGGG:BFGGFAGFF665CAFB96(39>CGF?<?FF?8:BGGB9>>F>>:208E0C?90(,;4:6
@M04650:207:000000000-C238N:1:1101:16767:9959 2:N:0:19
GGACTACCGGGGTATCTAATCCTGTTTGCTCCCCACGCTTTCGTGCATGAGCGTCAGTACAGGCCCAGGGGATTGCCTTCGCCATCGGTGTTCCTCCGCATATCTACGCATTTCACTGCTACACGCGGAATTCCATCCCCCTCTGCCGTACTCTAGCCTTGCAGTCACAAATGCAGTTCCCAGGTTGAGCCCGGGGATTTCACATCTGTCTTGCAAAGCCGCCTGCGCACGCTTTACGCCCAGTAATTCCGATTAACGCTCGCACCCTACGTATTACCGCGGCTCCTGGCACGTAGTTAGC
+
CCCCCGGGGGGGGGGGGGGGGGGGGGGGGGGGGGGGGGGGGGGGGGFFGGGGGGGGGGGGGGGGGGGGGGGEGGGGGGGGGGGGGGGGEGGGGGGGGGGGGGGGGGGGGGGGGGGGGGGGGFGECEGG7FGGGGGGF>EGGGGFFDDECCGFGGGGFGGGGGGGGCFFGGC3=FFECCFGCFGGCGG6?FGGGEDG<DFGFFGC86+487@F37>FFEG4,>@@;ABFFGFFFDF<F:EG*30.:>>AGFFFFBG)::;:69:3DG?0,.(,,74)<2(49(-3(,32(22+(32,4+626
@M04650:207:000000000-C238N:1:1101:8845:9969 2:N:0:19
GGACTACCGGGGTATCTAATCCTGTTTGCTCCCCACGCTTTCGCACCTGAGCGTCAGTCTTTGTCCAGGGGGCCGCCTTCGCCACCGGTATTCCTCCAGATCTCTACGCATTTCACCGCTACACCTGGAATTCTACCCCCCTCTACAAGACTCTAGCCTGCCAGTTTCGAATGCAGTTCCCAGGTTGAGCCCGGGGTTTTCCCTTCCCCCTTGCCAGACCCCCTCCGTCCGCTTTCCCCCCTTTATTTCCGTTTACCCCTTTCCCCCTCCGTTTTTCCTCGCCTCCTGCCCCGGTTTTGTC
+
-@-AC<EE@@7:FCFFFFCEFFFEFGGGGGGFFEGGDEGGGGGD@FFGE8CFEGG>CFFGGF9FFFC<C7BFECECEEFFFGGC?E:CF7FFC,@BFA8,EFFGGCBFEDGGGDDEF>EG7FFGGGGG88AFEFFG9>DEGGGFFF;,39DFGFA9=DF6DBF?FFGG>7,D7;97<CCFG92*@D68,BCC5***)9=8+*++0;*)(/:C86<2)(32(/,1()(8(1(-:7><4)2/:(,,**66>9)).)*)2(-47):420(,4((4)2-(32))(((,((,)(2(/-(,(481(.
@M04650:207:000000000-C238N:1:1101:22130:10017 2:N:0:19
GGACTACTAGGGTATCTAATCCTGTTTGCTCCCCACGCTTTCGAGCCTCAGTGTCAGTTACAGGCCAGAGAGCCGCTTTCGCCACCGGTGTTCCTCCATATATCTACGCATTTCACCGCTACACATGGAATTCCACTTTCCTCTTCTGCACTCAAGTTTTCCAGTTTCCAATGACCCTCCACGGTTGAGCCGTGGGCTTTCACATCAGACTTAAAAAACCGCCTACGCGCGCTTTACGCCCAATAATTCCGGATAACGCTTGCCACCTACGTATTACCGCGGCTGCTGGCCCGTAGTTAGC
+
CCCCCGGGGGGGGGGGGGGGGGGGGGGGGGGGGGGGGGGGGGGGGGGGGGGGGGGGGGGGGGGGGGGGGGGGGGGGGGGGGGGGGGGGGGGGGGGGGGGGGGGGGGGGGGGGGGGGGGGGGGGGGGGGGGGGGGGGGGGGGGGFGGGGGGGFDEEEFFGGGGGGGGGGGFGGGGGDGGGC,>ECFGGGGGGGGCCGDCGGGFGFFGGFFGGGCFGGFFGGFGB?@FFFFGFFFDFFFFGFGF6@GGFB7B:>FFCBC(4:?BG?FGB????BBG:AGG09>61(4:D07C1:>BFFFGBF<
@M04650:207:000000000-C238N:1:1101:28836:10059 2:N:0:19
GGACTACTCGGGTATCTAATCCTGTTTGCTCCCCACGCTTTCGAGCCTCAGTGTCAGTTACAGGCCAGAGAGCCGCTTTCGCCACCGGTGTTCCTCCATATATCTACGCATTTCACCGCTACACATGGAATTCCACTCTCCTCTCCTGCACTCAAGTCTACCAGTTTCCAATGCATACAATGGTTTAGCCACTGCCTTTTACACCAGACTTAATAAACCACCTGCGCTCGCTTTACGCCCAATAAATCCGGACAACGCTCGGGACCTACGTATTACCCCCGCTGCTGGCACGTAGTTAGCC
+
CCCCCGGGGGGGGDGGGGGGGGGGGGGGGGGGGGGGGGGGGGGCFEGGGGG@FGGEFGGFGFCDFGGGGGGGGFGG7FFGGGGGGFGGGGGGGGGGGGCGGGGGGGGGGGGGGGGGGGGCEFFG9,EEFFGGFGGGCGGGGGG<8E=DFGGFG?FFCF,>EGGCFEDECGGGGGAFG?E,78DFF,3,@FGGGC6@++FF9AEFFGGFCCFGCCF>FEGC0CBE)35@>CB@BGA=ADEGC<;@GFCEF)=@BEG;):?@9>3(9EFD?6?><E24C04(-1617,241*.*(,,49+6:?
@M04650:207:000000000-C238N:1:1101:12369:10063 2:N:0:19
GGACTACACGGGTTTCTAATCCTGTTTGCTCCCCACGCTTTCGCGCATCAGCGTCAGTAATGTTCCAGCAGGTCGCCTTCGCAATGAGTATTCCTCTTGATCTCTACGGATTTTACCCCTACACCAAGAATTCCACCTACCTCTCCCACACTCTAGAAAAGCAGTTTCAAATGCAGTTCTGTAGTTAAGCTACAGGATTTCACATCTGACTTACTTTCCCGCCTACGCGCTCTTTACGCCCAGTGATTCCGAGTAACGCTTGCACCCTCCGTATTACCGCGGCTGCTGGCACGGAGTTAGC
+
CCCCCGGGGGGGGGGGGGGGGGGGGGGGGGGGGGGGGGGGGGGGGGGGGGGGGFGGGGGGGGGGGGGGGGGGGGGGGGGGGGFGGGGGGGGGGGGGGGGGGGFGGGGGGGGGGGGGFFFGGGGGGGFGGGGGGGGGGGGFF6FFFGGGFGGFGGFEFGGGGGGGGGGGGGGGGGGGGGGGGGGGGGGGGGGGGGGGGGAF?FGFFGGFFGGGFGGGFFGGAGFD>FFFA:25=FFEF9BFG?DFG7?EGFF;>>FCCD@0;@FEGFFFBB>?FGFFGFFFFF0((2:?FC(313;,4C<54
@M04650:207:000000000-C238N:1:1101:4517:10179 2:N:0:19
GGACTACTGGGGTATCTAATCCTGTTTGCTCCCCACGCTTTCGCACCTGAGCGTCAGTCTTTGTCCAGGGGGCCGCCTTCGCCACCGGTATTCCTCCAGATCTCTACGCATTTCACCGCTACACCTGGAATTCTACCCCCCTCTACAAGACTCTAGCCTGCCAGTTTCGAATGCAGTTCCCAGGTTGAGCCCGGGGATTTCACATCCGACTTGACAGACCGCCTGCGTGCGCTTTACGCCCAGTAATTCCGATTAACGCTTGCCCCCTCCGTATTACCGCGGCTGCTGGCACGGAGTTAGC
+
CCCCCCGGGGGGGDGGGGGGGGGGGGGGGGGGGGGGGGGGGGGGGGGFFGGGGGGGGFFGGGFGGGCFEGGGGGGGEGGGDGGGGGGGFGGGGGGGGGGFDGGGGCAFGGGGGGGGGGGGEGGGGFFGGGGFGGGGF??FGDGFGFG8FFCFGDBGGGGGGGGGGGGGGCFGCAFFGGGFGC8EDF:F6DGGGGGGDGG6CAGFFGG>FGGDFFG+=@EF0711<@;:3CBF9GFFF0CEG<<:>CA2>F@(4@GAF?9:<054*;213?0((*5<GGB09>0(4:?2(A0?24(22;<BB
@M04650:207:000000000-C238N:1:1101:28075:10185 2:N:0:19
GGACTACAGGGGTATCTAATCCTGTTTGCTACCCACGCCTTCGCGCCTCAGTGTCAGTCTTCTGCCAGAGTGACGCCTTCGCCACCGATGTTCCTCCAGAGCTCTACGCATTTCACCGCTACCCCTGGAATTCCTCACCCCTCTCAGAAACTCTAGTCTACCAGTCCGGGACGCTTAACAAGGATAAGCCCTGTACTTTCACGTCACACTTAGTAAACCACCTACACGCCCTTTACGCCCAGTCATTCCGATTAACGCTCGCACCCCCCGTGTTACCGCGGCTGCTGGCACGGAGTTAGCC
+
CCCCCGGGGGGGGGGGFGGGGGGGGGGGGGGGGGGGGGGGGGGGGDGGGGGFGGGGCCFGGGFGGGGGGGGGFGGGGGGGGGGGGGGGGGGGGGGGGGGGGGFGGGGGGGGGGGGGGGGGDFGGGGGGGGGGGGFFEFGGC?EDGGGGGGGFGCFCFGGGGGGGGGGGGGCEGGGGGGGGGGG>:FGFFGFFGFFGCFGFFFF4@9CFF4CGEGGGFFGGFGFFBF(8@*79DEFF>;ECF6@<FCEFGF37?BC4961079GFGGFFF91(.;ABGD6099173?2??=<24;F0(34),
@M04650:207:000000000-C238N:1:1101:17291:10190 2:N:0:19
GGACTACCCGGGTTTCTAATCCTATTTGCTCCCCACACTTTCGAGCCTAAGCGTCAGTAAAGGCCTAAGTTCTCGCCTTCGCCACTGGTGTTCTTCCATATATCTACGCATTCCACCGCTCCACATGGAATTCCAGAACTCTCTACCTCACTCTAGATTAATAGTTTTTGATACAAACACCCGTTAAGCAGATGTCTTTCATACCAAACTTATTAATCCGCCTGCGCTCGTTTTACGCCCAGTAAATCCGGATAACGCTTGCATCCTATGTATTACCGCGGCTGCTGGCACATAGTTAGCC
+
CCCCCGGGGGGGGGGGGGGGGGGGGGGGGGGGGGGGGGGGGGGGGGGGGDDGGGGGGGGGGGGGGGGGGGGGGGGGGGGGGGGGGGGGGGGGGGGGGGGGGGGGGGGGGGGGGGGGGGGGGGGGGGGGGGGGGGGGFGGGGGGFGGGGGGGFGGGGGGGGGGGGFGGGFGGGGGGGGGGGGGGGGGGGFFEGGCFFFGGGGFGFFGFFFGGGEGGGFEFDFGFF>B2/5C9BBE:BA2EGF@EFGGE?GF:@FFGFD;0<??CCGE366<AB27.<A*(((40((5:>:6406<A<A+645
@M04650:207:000000000-C238N:1:1101:22521:10207 2:N:0:19
GGACTACACGGGTTTCTAATCCTGTTTGCTCCCCACGCTTTCGCACCTGAGCGTCAGTCTTCGTCCAGGGGGCCGCCTTCGCCACCGGTATTCCTCCAGATCTCTACGCATTTCACCGCTACACCTGGAATTCTACCCCCCTCTACGAGACTCTAGCCTGCCAGTTTCAAATGCAGTTCCCAGGTTAAGCCCGGGGATTTCACATCTGACTTAACAGACCGCCTGCGTGCGCTTTACGCCCAGTGATTCCGAGTAACGCTTGCACCCTCCGTATTACCGCGGCTGCTGGCACGGAGTTAGC
+
CCCCCGGGGGGG@EGGGGGGGGGGGGGGGGGGGGGGGGGGGGGGGGGFFGGGGGGGGGGGGGGGGGGGGGGGGGGGGGGGDGGGGGGGEGDGGGGGCEGCFGGGGGGGDEGEEDGGGGE8C:EEG:FFGFGGDFGGFGGGEGGFFFGEE+:AGFGGGFGGGGGFFFFFCF35=,D?CBFG6,D@DFDFGGGCGEGDDGGGGCGAA4+:6:C:CFFGFFFD9DB0:F>58399;E:241;CG?B,7056>F?01@<<GB>?((*59A:<BFF:6C:BGF?1(((,((.80E0<3333:C4A<
@M04650:207:000000000-C238N:1:1101:5236:10218 2:N:0:19
GGACTACAGGGGTATCTAATCCTGTTTGCTCCCCACGCTTTCGCACCTGAGCGTCAGTCTTCGTCCAGGGGGCCGCCTTCGCCACCGGTATTCCTCCAGATCTCTACGCATTTCACCGCTACACCTGGAATTCTACCCCCCTCTACAAGACTCTAGCCTGCCAGTTTCGAATGCAGTTCCCAGGTTGAGCCCGGGGATTTCACATCCGACTTGACAGACCGCCTGCGTGCGCTTTACGCCCAGTAATTCCGATTAACGCTTGCACCCTCCGTATTACCGCGGCTGCTGGCACGGAGTTAGC
+
CCCCCFGGGGGGGGGGGGFGGGGGGGGGGGGGGGGGGGGGGGGGGGGGGEEFGGGGGGGGGFGGGGGGGGGGGGGGGGGGCFGGGGGCGGGGFGGGGGGGGGGGGGGGGGGGGGGGGGGGGGGGGGGGGGGGGGGGGGGGGGGFGGGFGGGFGGGCFDFFGFFFGFGGGFGGGGGGGGGGGGGGGGFGGGGGGGGG:DFGFFGFFGGE<GGDEFCGA;GGFG;FFFF>1C6>F5FB?<EGGFFFGCAFGFF:BEG2*89?FBC26CB:23>?6E?2EG:616>B6<?20A:C(33,4F2<6
@M04650:207:000000000-C238N:1:1101:2428:10242 2:N:0:19
GGACTACCGGGGTATCTAATCCTGTTTGCTACCCACGCTTTCGCGCTTTAGCGTCAGTATCTGTCAAGTAGGCTGGCTTCCCCATCGGCATTCCTACAAATATCTACGAATTTAACCTCTACACTTGTAATTCCGCCTACCTCTCCAGTACTCTAGTTTAGCAGTTTCCAACGCAATACGGGGTTGAGCCCCGCATTTTCACATCAGACTTACTAAACCGCCTAGACGCGCTTTACGCCCAATAAATCCGGATAACGCTTGCGACATACGTATAACCGCGGCTGCTGCCACGTATTAAGCC
+
CCCCCGGGGGE@@FFFGFGC<C<FFFCCCGGGGG9F:C,6C?CGE@EE4FGFGE,B@@EEF<FFD,CFFGGGGGGCC@A8AEDCFFDCDEFGGGFGGGDFGFFCBEFFG,E<?,9<,4D=E9>?F,5B?F,=C,D7CCEG?=,3A,=AABE?D9EG@EFGGGED,C,67DE@D=@CG?2DECEGFEFDFG@>EGGE7@CCCB99>DFFE7+8::+5/0,?(//-(/459D(62564>?CFGFD?GG-.*7@<?>D?C0,43(>>3:64>04<A+65+/(24((-284).<<G1:)5)3)6(
@M04650:207:000000000-C238N:1:1101:24165:10245 2:N:0:19
GGACTACACGGGTTTCTAATCCCGTTCGCTACCCTAGCTTTCGCACATGAGCGTCAGTCTTGTGCCAGGAAGCCGCCTTCGCCACTGGTGTTCTTCCCGATATCTACGCATTTCACCGCTACACCGGGAGTTCCACTTCCCTCTCACATACTCTAGACTTACAGTATCAGATGTCTTACACAGGGTAAGCCCGTGCCTTTTACGTCTGACTTATTAGTCCGCCTGCGTGCGCTTTACGCCCAGTAATTCCGGACAACGCTTGCCCCCTACGTCTTACCGCGGCTGCTGGCACGTAGTTTGC
+
CCCCCGGGGGGGGGDGGGGGGGGGGGGGGGGGGGGGGGGGGGGGGGGGGGGGGGGGGGGGGGGGGGGGDFGGGGGGGGGGGGGGGGGGGGGGGGGGGGGGGGGGGGGGGGGGGGGGGGDD@FGGGGGGFGGGGGGGG9EAFGGFGGGGGGGFGGGGFGGGGGGDFGGGGGGCFFFGGGGFGGGGEGGGGFFGGGGGGFGGGFDFFGGFFGGGCGGGFFGGDGFFBFFF1C@BFGFEF?CFE37@CFAFGBFFF@C<GF9B?09:GGB90843(*4<CD39>>9261:DFG:F::?(8+669
@M04650:207:000000000-C238N:1:1101:23654:10255 2:N:0:19
GGACTACAAGGGTATCTAATCCTGTTTGCTCCCCACGCTTTCGAGCCTCAGTGTCAGTTACAGGCCAGAGAGCCGCTTTCGCCACCGGTGTTCCTCCATATATCTACGCATTTCACCGCTACACATGGAATTCCACTCTCCTCTCCTGCACTCAAGTCTACCAGTTTCCAATGCATACAATGGTTGAGCCACTGCCTTTTACACCAGACTTAATAAACCACCTGCGCTCGCTTTACGCCCAATAAATCCGGACAACGCCTGGGACCTACGTATTACCGCCGCTGCTGGCACGTAGTTAGCC
+
CCCCCGGFGGGGGFGGGGGGGGFFGGGGGGGGGGGGGG7FFGD@FGGFG@FFGGGGGGGGGFGFGGGG8CFFGGGG@FGFGGGGGGEGEGGGDGGGF8FFFGGGGGGGCFFGGGGGEEEGGGGGF@FFBFFGGGGBFFFFGFGFGFGGGFGFGFGFGGGFGGGGFFGGECDEGGGGFFEDEGC;F>?@8=D7?<:FF7FF+;AFFF?5>9CC;<+?A@EFCD:B)3)/5*5-5FF>)9EEC@@;CCCEGDE<>FG@<0((/:>,5C:7B2(49<)-</3((((4137>104*3,234+6<?
@M04650:207:000000000-C238N:1:1101:22898:10256 2:N:0:19
GGACTACAGGGGTATCTAATCCTGTTTGCTCCCCACGCTTTCGCGCATCAGCGTCAGTAATGTTCCAGCAGGTCGCCTTCGCAATGAGTATTCCTCTTGATCTCTACGGATTTTACCCCTACACCAAGAATTCCACCTACCTCTCCCACACTCTAGAAAAGCAGTTTCAAATGCAGTTCTGTAGTTAAGCTACAGGATTTCACATCTGACTTACTTTCCCGCCTACGCGCTCTTTACGCCCAGTGATTCCGAGTAACGCTTGCACCCTCCGTATTACCGCGGCTGCTGGCGCGGAGTTAGC
+
CCCCCGGGGGGGGGGGGGGGGGGGGGGGGGGGGGGGGGGGGGGGGGGGGGGGGGGGGGGGGGGGGGGGGGGGGGGGGDGGGGGGGGEFGGGGGGGGGGGGGGGGGGGGGEFGFFG<FGCDFGGGGGA?=FGGGCGGDGGFGCFFFGFFGGGFFGGGCAGG?FFGGFGGGGGGGGGGGGGFGGGGGGGGGGGGGGGGGGFFFFGFFGGFEGGFCGGGFFGGFGFFFFDFBG>FFGFFFFGEGF@4CFEFGFFF>FGEGDB@?@<37ED@?<>?BC?BGG?>FB>131228E(2706BBC-<>
@M04650:207:000000000-C238N:1:1101:28293:10258 2:N:0:19
GGACTACCCGGGTTTCTAATCCTGTTTGCTCCCCACGCTTTCGCACCTGAGCGTCAGTCTTTGTCCAGGGGGCCGCCTTCGCCACCGGTGTTCCTCCAGATCTCTACGCATTTCACCGCTACACCGGGAATTCTACCACCCTCTACAAGACTCTAGCCTGCCAGTTTCGCTTGCAGTTCCCAGGTTGAGCCCGGGGATTTCACATCCGCCTTGACAGACCGCCTGCGTGCGCTTTACGCCCACTAATTCCGATTAACGCTTGCACCCTCCGTATTACCGCGGCTGCTGGCACGGAGTTAGC
+
CCCCCFGG8CEGGGGGGGGGGGFGGGGGGFFDFE<+FFGGGGGF7FCF8FE,@FE,,C6@CDCFFGGGFG@FEFGGGGGGGGGEF,=FF+8BEFGEGGDFG8EGGGGG@C7FGGGGFDGG7E@8F+>C@7<FF=EDD,,CCCGF9>,E,@DFGGCCF,,,:FGFG;CE:**6;FGFGGGG6>:EFDGFGFEFC=EG5<EGG6FFFF4;(:CD;CC763EC1C>B(797(*(((2><F:*C::((2*.:DF?<?3*6:(42<0/)*;34(44<8C>AF7(,,49130:3(2(03-,(3@).6
@M04650:207:000000000-C238N:1:1101:5324:10267 2:N:0:19
GGACTACCGGGGCATCTAATCCTGTTTGCTCCCCACGCTTTCGAGCCTCAGTGTCAGTTACAGGCCAGAGAGCCGCTTTCGCCACCGGTGTTCCTCCATATATCTACGCATTTCACCGCTACACATGGAATTCCACTCTCCTCTCCTGCACTCAAGTCTACCAGTTTCCAATGCATACAATGGTTGAGCCACTGCCTTTTACACCAGACTTAATAAACCACCTGCGCTCGCTTTACGCCCAATAAATCCGAACACCGCTCGGGACCTACGTATTACGGCGGCTGCTGGCACGTAGTTAGCC
+
BC-8CFFGGC7:BGGGGC@FEEEGFGGGGGDGGGGGGGGGGGFEE:FFC<FFFGGGGGFGGGGGC@FFFAFDCEEGG@D:C:FGGFECB>FEGGD9EFGGGGDE;F9B+=?:EEFGGG>DEC,EFFGGFFFFFGFDDCFFGGGFFFGFFG,@FGFFEFCFGCFF>FGC,,@3?AAFFGGFF>E>FDCGGFFFF?,1;DCD>AGF590ADGGGFG+C86EGDGFBF?=)2C@?<E6<B<GE<<;EC+6<>B)21:*,9999>FD>GG788?:?2<<:*1,,(-3187:76:8=328-50:)3
@M04650:207:000000000-C238N:1:1101:15635:10313 2:N:0:19
GGACTACCAGGGTATCTAATCCTGTTTGCTCCCCACGCTTTCGCGCATCAGCGTCAGTAATGTTCCAGCAGGTCGCCTTCGCAATGAGTATTCCTCTTGATCTCTACGGATTTTACCCCTACACCAAGAATTCCACCTACCTCTCCCACACTCTAGAAAAGCAGTTTCAAATGCAGTTCTGTAGTTAAGCTACAGGATTTCACATCTGACTTACTTTCCCGCCTACGCGCTCTTTACGCCCAGTGATTCCGAGTAACGCTTGCACCCTCCGTATTACCGCGGCTGCTGGCACGGAGTTAGC
+
CCCCCGGGGGGGGGGGGGGGFFGGFGGGGGGFGGGGGEGGFGGGEEEEGFGGGBFGGGGFCF@FFGEGGGGGFFGGGGDFGEGGGGGGGGGCFGGGGCFEDGGGGFFFGG7CFGGGFFEDDAEAFFCGGFGGEDFFGGGA=2,@?E,@EEEFGCFACGEFG8=FBBEBFFGGFFFAFGGGFDFDGGGGGGGGGCGFGGGGFFEF<D??E?CFFGF>9EEF>G=A>AA>B7((5CC?=@EC:>7;DG?EGFFFFFGEF(4(8=3;CE116:6-48:A@>096(7>6::?:*(<:662:65:.
@M04650:207:000000000-C238N:1:1101:15792:10340 2:N:0:19
GGACTACAGGGGTTTCTAATCCTGTTTGCTCCCCACGCTTTCGAGCCTCAGTGTCAGTTACAGGCCAGAGAGCCGCTTTCGCCACCGGTGTTCCTCCATATATCTACGCATTTCACCGCTACACATGGAATTCCACTCTCCTCTCCTGCACTCAAGTCTACCAGTTTCCAATGCATACAATGGTTGAGCCACTGCCTTTTACACCAGACTTAATAAACCACCTGCGCTCGCTTTACGCCCAATAAATCCGGACAAAGCTCGGGACCTACGTATTAACGCGGCTGCTGGCACGTAGTTAGCC
+
CCCCCGGGGGGGGGGGGGGGGGGGGGGGGGGGGGGGGGGGGGGGGGGGGGGGGGGGGFGFGGGGGGGGGGGGGGGGDFGFGGGGGGGGGGBFGGGGGGGGFGFGGFGGGGGGGGGGGGGGGEGGGGGGGEFGGGFFGGGGGGFFGGGGGGGFGGG?CDCGFGDFF;:FGGGEDGFDFCGC8F8>FGGGFGFFGGGGGGGGGFGFFGF5);9BEGF9CECFDGDF@BF@=D2(6?FEDFGGGFF@FF)9DBFD@FG1833)669(5C:4>?42)@))<<>>((426:?::*8C1:6()+.:4
@M04650:207:000000000-C238N:1:1101:14943:10437 2:N:0:19
GGACTACAGGGGTTTCTAATCCTGTTTGCTCCCCACGCTTTCGCACCTGAGCGTCAGTCTTTGTCCAGGGGGCCGCCTTCGCCACCGGTATTCCTCCAGATCTCTACGCATTTCACCGCTACACCTGGAATTCTACCCCCCTCTACAAGACTCTAGCCTGCCAGTTTCGAATGCAGTTCCCAGGTTGAGCCCGGGGATTTCACATCCGACTTGACAGACCGCCTGCGTGCGCTTTACGCCCAGTAATTCCGATTAACGCTTGCACCCTCCGTATTACCGCGGCTGCTGGCACGGAGTTAGC
+
CCCCCGGGGGGGGGGGGGGGGGGGGGGGGGGGGGGGGGGGGGGGGGGGGGFGGGGGGGGGGGGGGGGGGGGGGGGGGGGGGGGGGGGGGGGGGGGGGGGGGGGGGGGGGFGGGGGGGGGGEGGGGGGGGGGGGGGGGGGGGGGFGGGFGGGFGGGFFGGGGGGGGGGGD@FGGGGGGGGGGGGGGGGGGGGGGGCGGGGGGFGCFGGDFGGGFFFFF@GGFGF?FFFD?GFF9EFFFFGGE06?7FFFGFFFF3D<GF><?:GFGG?:??BF?C?AFD?F>BBFFF??:E1EB>;61E>A<
@M04650:207:000000000-C238N:1:1101:19854:10481 2:N:0:19
GGACTACCGGGGTATCTAATCCTGTTTGCTCCCCACGCTTTCGCACCTGAGCGTCAGTCTTTGTCCAGGGGGCCGCCTTCGCCACCGGTATTCCTCCAGATCTCTACGCATTTCACCGCTACACCTGGAATTCTACCCCCCTCTACAAGACTCTAGCCTGCCAGTTTCGAATGCAGTTCCCAGGTTGAGCCCGGGGATTTCACATCCGACTTGACAGACCGCCTGCGTGCGCTTTACGCCCAGTAATTCCGATTAACGCTTGCACCCTCCGTATTACCGCGGCTGCTGTCACGGAGTTAGC
+
CCCCCGGGGGGGG7FFGGGGGGGGGGGGGGGGGGGGGGGGGGGGGGGGGGGGGGGGGGGFGGGGGGGGGGGGGGGGGGGGGGGGEGGGGDGGFGGGGGFGGGGGGGGGGGGGGGGGGGGGGGGGFGGGGGGGGGGGGGGGGGGFFGGGFGGFFGGGGGGGGGGGGFCGGGGGGGFDFGGGGFGFFGG69FFFGGGGCDGGFFGF+;5>;DCD<FFGF@GGFDFFFFFD0CBFB53<FBGGGB?BGDB2F?:,1>GFGFF64,93CF?60(7?2;>AFC2>>FF>6?FF)<)C:?62:F)46
@M04650:207:000000000-C238N:1:1101:5923:10506 2:N:0:19
GGACTACACGGGTATCTAATCCCGTTCGCTACCCTAGCTTTCGCACATGAGCGTCAGTCTTGTGCCAGGAAGCCGCCTTCGCCACTGGGGTTCTTCCCGATATCTACGCATTTCACCGCTACACCGGGAGTTCCACTTCCCTCTCACATACTCTAGACTTACAGTTTCAGATGTCTTGCACAGGTTAAGCCCGGCCCTTTTACGTCTGACTTATAAGTCCGCCTGCGTGAGCTTTTAGCCCAGTAATTCCGGAAAACGCTTGCACCCTACGTATTACCGCGGCTGCTGGCACGCAGTTTGC
+
CCCCCGGFGGGGGEGGGGGGGGGGGGGG+FEGGCF,;BFFGGD;@@@?,C,EEGGGGFAA,C:FFGGFCFF<F,CGGGGGGG@F?,CF8=FEGGAFAECE:F=C@F<F@CEFDCFFGGGDGGFC?=@CD:FGG?><3@6A8AFD8@B,CEFFGFFA,=,@FFGGF,@ECF9E?F,,E+2,@>DB,>;D9B:7*1*1*;FG7AF)2/08>FGGEGC:+0C:-9/1(0::(*(6>E+)+(5?CD2477)17+913))322((4(1)*;?1(48?3:7)2:1((4116())5:00-(-33+.6.
@M04650:207:000000000-C238N:1:1101:28382:10528 2:N:0:19
GGACTACAGGTGTATCTAATCCTGTTTGCTCCCCACGCTTTCGAGCCTCAGTGTCAGTTACAGGCCAGAGAGCCGCTTTCGCCACCGGTGTTCCTCCATATATCTACGCATTTCACCGCTACACATGGAATTCCACTCTCCTCTCCTGCACTCAAGTCTACCAGTTTCCAATGCATACAATGGTTGAGCCACTCCCTTTTACCCCAGACTTAATAAACCACCTGCGCTCGCTTTACGCCCCATACATCCGGACAACGCTCAGGACCTACGTATTACCCCGCCTGCTGGCAACTAGTTTGCC
+
A@--8@<6,;,;C@C@FA<,6FGGGCGGGGC,6BECCFG;,5C@F,@?F,CF@CEF,<C,C,,C,B<CF,E@7,C76@=EF:,46AFGG7CF<5EA4FEAF,DE;FG,FEGEEGGFECECE@=FCEFF<,:AE?,CEFGDC8=9EE9FGGD?=DC=A,E,@,=8F3=6@,,,0A,@E?,=,EBFG78FFDFFD,,,0<,@;*,*0=0*:*5=9F72+:D58D:@)*5@A>@-(C68?@::*66(*77)*8)6(01(),38((*.>8:B(2424E94+*((((-(.4)((*)*.4<5:+.))
@M04650:207:000000000-C238N:1:1101:3998:10560 2:N:0:19
GGACTACCGGGGTTTCTAATCCTGTTTGCTCCCCACGCTTTCGCACCTGAGCGTCAGTCTTTGTCCAGGGGGCCGCCTTCGCCACCGGTATTCCTCCAGATCTCTACGCATTTCACCGCTACACCTGGAATTCTACCCCCCTCTACAAGACTCTAGCCTGCCAGTTTCGAATGCAGTTCCCAGGTTGAGCCCGGGGATTTCACATCCGACTTGACAGACCGCCTGCGTGCGCTTTACGCCCAGTAATTCCGATTAACGCTTGCCCCCTCCGTATGACCGCGGCTGCTGCCACGTAGTTAGC
+
CCCCC<FGGGGGGGGGGGGGGGGGGGGGGGGGGGGGGGGGGGGGGGGGGEGGGGGGGGFGGFFGGGGGGGGGGGGGGGGGGEGGGGC@FGGGGGGGGG8,EFFCGFG:CFFCFGGGGGGGDGGGGGG8FFGGGGGGCDCGGGGFGGGCFGGFGGGAFGGG5FEFFGGGGCCGGGGD?DGGG,?FGGGEGGGDGG5EGGGGGFFF+;D)2CDD3*2;*6FG1DB<149B1D;995>9F<DEGF(5C>4AGFF?0BDAG(4:<?3(7;;9?3(-4C0)39(49BFB;B??)24C0-((,3-)6
@M04650:207:000000000-C238N:1:1101:7540:10561 2:N:0:19
GGACTACAAGGGTTTCTAATCCTGTTCGCTCCCCATGCTTTCGCTCCTCAGCGTCAGTTACGGCCCAGAGATCTGCCTTCGCCATCGGTGTTCCTCCTGATATCTGCGCATTCCACCGCTACACCAGGAATTCCAATCTCCCCTACCGCACTCTAGTCTGCCCGTACCCCCTGCAGGCTGGAGGTTGAGCCTCCAGTTTTCACAGCAGACGCGACAAACCGCCTACGAGCTCTTTACGCCCAATAATTCCGGATAACGCTTCCACCCTACGTATTACCGCGGCTGCTGGCACGTAGTTGGC
+
CCCCCGGGGGGGGGGGGGGGGGGGGGGGGGGGFGGGGGGGGGGGGGGGGGGGGGGGGGFGGGGGGFGDFGFEGG@EFFGGGGGGGGGGGE?=CGGGGGGGGGGGGGGDEFGGGGGFFFCCEGGGGGGGGFGGGFFGDG=CEFEB8>?6@CEFGGG,CEDCDGGGEGGGG7BEGDEFFGGGC<FEBFGGCF@6FGGGGGGGGFGFFFG45DCD=DGDFFGGBGFFD4;5;G>FF96<F?EGGF(.9F)6:BF>?FGFGB601(26CG:,8<31)+5ACC<B;F019?:?:=863<3:6F)((
@M04650:207:000000000-C238N:1:1101:14292:10572 2:N:0:19
GGACTACCCGGGTTTCTAATCCTGTTTGCTCCCCTAGCTTTCGCGCCTCAGCGTCAGTTACGGCCCAGAAAGCCGCCTTCGCCACCGGTGTTCTTCCCAATATCTGCGCATTCCACCGCTACACTGGGAATTCCACTTTCCTCTACCGAACTCAAGCCTGCCAGTTCAAGATGCGGATGAGGGTTGAGCCCTCAGACTTAACACCTTTCTTAACAAGCCGCCTACGCGCGCCTTACGCCCCAGTAATCCGGATAACCCTTGCTCCCCACCTATTACCGCGGCTGCTGGCCCGTATTTAGCC
+
CCCCCGGGGGGGGGGGGGGGGGGGGGGGGGGGGGGDFGGFGGGGGGGGGFGGGGGGFGGGGGGGGGGGCFGGGGGGGGGGGGGGGGGGGGGGGCGGGGGGGGGGGGGGGGGGDFGGGGGGDGGG98=FGGGGGGGGG9DGGGGF8FCC+@CBGFGFGGF?EGF?E,=DF9EFGGGG7D7:CF5EFDFGCFF9EGF?*;F,2?;FEDC+*+==?GGGA0E<;G<;;)6>;31(4=??3:EG*8(,7*44C)>?()2,*.43::*66*(,((4:9C<A+*4(44(,-),42*,*-((443)48
@M04650:207:000000000-C238N:1:1101:16195:10630 2:N:0:19
GGACTACAGGGGTTTCTAATCCTGTTTGCTCCCCATGCTTTCGTACCTCAGCGTCAGTATTAGGCCAGATGGCTGCCTTCGCCATCGGTATTCCTCCAGATCTCTACGCATTTCACCGCTACACCTGGAATTCTACCATCCTCTCCCATACTCTAGCTTCCCAGTATCGAATGCAATTCCTAAGTTAAGCTCAGGGATTTCACATCCGACTTAAAAAGCCGCCTACGCACGCTTTACGCCCAGTAAATCCGATTAACGCTTGCACCCTCCGTATTACCTCGGCTGCTGGCACGGAGTTAGC
+
CCCCCGGGGGGGGGGGGGGGGGGGGGGGGGGGGGGGFGGGGGGGGGGGGGGGGGGGGGGGGGGGGGGGFFGGGGGGGGGFGGDGGGGGGGGGGGGGGGGGGFFGGGGGGGGGGGGGGEGGGGFGGGGGGGGGGGFGFGGGGGGDFGGGGGFFF;EDFFGGGGG8FFGF@FFFDEGGGGGGGFEGGGGFGG,@?CFGGGGGGFGFFGGFDGGDE>FGA);;=DB=@FFF=DF92EF:B=EFG?1;GFEEFF>6?BD37;1?F?3);EDD??;?08:4@F2<?:??BF?F?G(0(49;BF)-6
@M04650:207:000000000-C238N:1:1101:8519:10640 2:N:0:19
GGACTACCGGGGTTTCTAATCCTGTTTGCTCCCCTAGCTTTCGCGCCTCAGCGTCAGTTACGGCCCAGAAAGCCGCCTTCGCAACCGGTGTTCGTCCCAAAATCTGCGCATTCCACCGCTACACAGGGAATTCCACTTTCCTCTACAGCACTCAAGCCTGCCAGTTCAAGGTCCGGATGTGGGGTGAGCCCTCAGGTTTAACACCTTGCTTAACAATCCACCTACGCGCGCTTTACGCACAATCCATCCGGATAACGGTTGCCCCATAGGTATAACCGCGGCGGCCGGCACGTTTCTAGCC
+
-ACCCGGGEBCG:+BF9FG<FCEFFF9FE,C,@F@,EFFCF,CCFEG:F<EFE:@CFFF,CC,@CGDG8,CEEFD77,@E<B,4FFGD@CF:@:CFCC,,,,@BFGAFF:=F<<F<<=E>8EFG,>BFFE8=AEE<@,@=>9@+6=32,14@CFGF,@,,,,5<,3@F;,,6+,3**34,5,>*5**4?,=,4:,,2*7,;6+6)20;4++1;++**.**/>14().)()-,1*8:53***.)(*246*<.((0:8*(,((.*)*/(,)..)6+).2)(,40((,(-((*-7((())+-).
@M04650:207:000000000-C238N:1:1101:16475:10655 2:N:0:19
GGACTACTCGGGTTTCTAATCCTGTTTGCTCCCCACGCTTTCGCGCATCAGCGTCAGTAATGTTCCAGCAGGTCGCCTTCGCAATGAGTATTCCTCTTGATCTCTACGGATTTTACCCCTACACCAAGAATTCCACCTACCTCTCCCACACTCTAGAAAAGCAGTTTCAAATGCAGTTCTGTAGTTAAGCTACAGGATTTCACATCTGACTTACTTTCCCGCCTACGCGCTCTTTACGCCCAGTGATTCCGAGTAACGCTTGCACCCTCCGTATTACCGCGGCTGCTGGCACGGAGTTAGC
+
CCCCCGGGGGGGGGGGGGGGGGGGGGGGGGGGGGGGGGGGGGGGGGDGGGGGGGGGGGGGGGGGGGGGGGGGGGGGGGGGGGCGGFCFGGGGGGGGGGGGGGFGGGGGGDGGGGGGGGGGGGGGGGFGGGGGGGGGGGGGGFGFGGGGGGGFGGGGGGFGFECGGGGGGGGGGGGGGGGGADCFGGGGGGFCE?GFGGFFFFGFFGCFEGGGFGGDFEGGFDBDFFFFFD5>DGFFFFDEGDFFC???CFF?F5FFGFFFD?D);C;36?;BFGFAED?FF9B611>F>G(0369><G2<>
@M04650:207:000000000-C238N:1:1101:23508:10673 2:N:0:19
GGACTACCAGGGTTTCTAATCCTGTTTGCTCCCCACGCTTTCGCACCTGAGCGTCAGTCTTTGTCCAGGGGGCCGCCTTCGCCACCGGTATTCCTCCAGATCTCTACGCATTTCACCGCTACACCTGGAATTCTACCCCCCTCTACAAGACTCTAGCCTGCCAGTTTCGAATGCAGTTCCCAGGTTGAGCCCGGGGATTTCACATCCGACTTGACAGACCGCCTGCGTGCGCTTTACGCCCAGTAATTCCGAATAACGCTTGCACCCTCCGTATTACCGCGGCTGCTGGCACGGAGTTAGC
+
CCCCCGGGGGGGGGGGGGGGGGGGGGGGGGGGGGGGGGGGGGGGEGGG@FGGGGGGGGGGGFFEFGGG?FFGGGGG@FGGGGGGGGGGGGGGGGFGGG<FE8FGGFGGGFGDFGGGGFGGGGGG8FGGGGFGGAFGFFDGGGCF,>=6,AFF?@FGG8C8CGGGGGGGEGGGGCA:@>EGE@FGGGGDCCFCEGGD51FEGFGFFGCDFGGGEF6;*5FG6D9@?F604C9B0E@F??CC5<,8:0):FFF(()9:C?16(4<)9F??689?2;0<FF1>>00>>:08(/(380(-3C)..
@M04650:207:000000000-C238N:1:1101:20048:10696 2:N:0:19
GGACTACCCGGGTTTCTAATCCTATTTGATCCCCACACTTTCGCGCCTCAGCGTCAATCTTAGCATAGGTAGCTGCCTTCGCCTTTGGTGTTCCTTCCCATATCTATGCATTCCACCGCTACACAGGAAATTCCACTACCTTCCCCTAGATTCCAGTCTATCGGTTCCGAGCGCGTTCCCAAAGTTGAGCCTTGGTCTTTCACACTCGGCCTAATAAACCGCCTACACGCCCTTTACGCCCAGTAATTCCGAGCAACGCTCGCCCCTTACGTATTACCGCGGCTGCTGGCACGTAATTAGC
+
CCCCCGGGGGGGGGGGGGGGGGGGGGGGGGGGGGGGGGGGGGGGGGGGGGGGGGGGGGGGGGGGGGGGGGGGGGGGGGGGGGGGGGGGGGGGGGGFGGGGGGGGGGGGGGGGGGGGGGGGGGFFFGGGGGGGGGGGGGGGGGGFFGGGGGGFGFFFFGFGGGGGGGDFGDEGGGGGGGGGGGFGGGGGCFFGGGGGGGGGGFGFFFGFFGGGFGGGFCGG>GFFFFFFDG<B>FFFFDGGF?DF7DCEF66(45DBG99:16GFGG(4)3::>F:AGGB>F6;9207?2:(9(8:(8<:05
@M04650:207:000000000-C238N:1:1101:9993:10739 2:N:0:19
GGACTACAAGGGTTTCTAATCCTGTTTGCTCCCCACGCTTTCGCACCTGAGCGTCAGTCTTCGTCCAGGGGGCCGCCTTCGCCACCGGTATTCCTCCAGATCTCTACGCATTTCACCGCTACACCTGGAATTCTACCCCCCTCTACGAGACTCTAGCCTGCCAGTTTCAAATGCAGTTCCCAGGTTGAGCCCGGGGATTTCACATCCGACTTGACAGACCGCCTGCGTGCGCTTTACGCCCAGTAATTCCGATTAACGCTTGCACCCTCCGTATTACCGCGGCTGCTGGCACGGAGTTAGC
+
CCCCCFGGGGGGGGGGGGGGGGGGGGGGGGGGGGGGGGGGGGGGGGGGGFGGGGGGGGGGGGGGGGGGGGGGGGGGGGGFFGGGGGGGGGGGGGGGGGGGGGGGGGGGGGGGGGGGGGGGGGGGGGGGGGGGGGGGGGGGGGGFGGGCF>EFGGFGGGGGGGGGFGGGGGGGCAAF9FGGGC:DFGGGGGGGGCEC<CGFGFGFFGGFFGGGEFGGFFF<>C>FFFFE?G>>BD>AFFEEE?FFGGFFGFF:?ED<:((4-4FFGG?B<F>?:FFBGC09>076((5)5C<F:03>?G)44
@M04650:207:000000000-C238N:1:1101:9403:10760 2:N:0:19
GGACTACCAGGGTATCTAATCCTGTTTGCTCCCCACGCTTTCGAGCCTCAGTGTCAGTTACAGGCCAGAGAGCCGCTTTCGCCTCCGGTGTTCCTCCATATATCTACGCATTTCACCGCTACACATGGAATTCCACTCTCCTCTCCTGCACTCAAGTCTCCCAGTTTCCAATGCACACAATGGTTGAGCCACTGCCTTTTACATCAGACTTAAGAAACCACCTGCGCTCGCTTTACGCCCAATAAATCCGGACAACGCTTGGGACCTACGTATTACCGCGGCTGCTGGCACGTAGTTAGCC
+
CCCCCGGGGGGGGGGGGGGGGGGGGGGGGGGGGGGGGGGGGGGGGGGGGGGGGGGGGFFFGFEGGGGGGGGGGGGGCCGFGGGG:FGGFGGGGGGFFFGGGGGGGGFGGGGGFGGFEGGGEGGGGFGGGGGGGFFG8BFGGGGFG@FGGGGFGGCFFGFFADD?FGGGGGGEGGGGGGCFGFFDFCFFGFCEFGGGGGGGFFFCCFGFCFC7>CDFFFGGBGFF=499)?@FFGFFE@GGGFF8:CEEF>E11:CDGB7;;292*;<<B:3?2A<A<C62407;<?>?F6<E<:BF4+.45
@M04650:207:000000000-C238N:1:1101:4496:10763 2:N:0:19
GGACTACACGGGTATCTAATCCTGTTTGCTCCCCACGCTTTCGCACCTGAGCGTCAGTCTTTGTCCAGGGGGCCGCCTTCGCCACCGGTATTCCTCCAGATCTCTACGCATTTCACCGCTACACCTGGAATTCTACCCCCCTCTACAAGACTCTAGCCTGCCAGTTTCGAATGCAGTTCCCAGGTTGAGCCCGGGGATTTCACATCCGACTTGACAGACCGCCTGCGTGCGCTTTACGCCCAGTAATTCCGATTAACTCTTGCCCCCTCCGTATTACCGCGGCTGCTGGCACGGAGTTAGC
+
CCCCCGGGGGGCGGGGGGGGGGGGGGGGGGGGGGGGGGGGGGGGGGGG8FFFFGGGGGGGFFGGFGGG87BEGGGGGGGGGGGGGGGGGGGGGGGGGDGDGFFGGGGGGGGGGGGGGGE6=@FGGFGGFDFFFFGGAF6FGGGFGGGG<CEFGGGEFGGG?FGFFGGG**@C7FFFFFCEGFGGGGGGCFGGDCEEGDFFF=FFF4CB@GGGF7C7ADGGFGFF<F9:6C999CF>F?GGGB<0DC>AFFF(4.92?)6<9AF(2;993<>B6C><7F6;3(11-8:)(1(912(48F)).
@M04650:207:000000000-C238N:1:1101:22820:10763 2:N:0:19
GGACTACTCGGGTTTCTAATCCTGTTTGATCCCCACGCTTTCGCACATCAGCGTCAGTTACAGACCAGAAAGTCGCCTTCGCCACTGGTGTTCTTCCGAATATCTACGAATTTCACCTCTACACTCGGAATTCCACTCACCTCTCCTGGATTCAAGCGATGCAGTCTCAAAGGCAGTTCTGGAGTTGAGCTCCAGGCTTTCACCTCTGACTTACAAAGCCGCCTACGTGCGCTTTACGCCCAGTAATTCCGAACAACGCTAGCCCCCTCCGTATTACCGCGGCTGCTGGCACGGAGTTAGC
+
CCCCCGGGGGGGGGGGGGGGGGGGGGGGGGGGGGGGGGGGGGGGGGGGGGGGGGGGGGGGGGGGGGGGGGGGGGGGGGGGGGGGGGGGGGGGGGGGGGGGGGGGGGGGGGGGGGGGGFGGGGGGGGFGGGGGGGGGGGGGGGGFGGGGGGGFGGGGGGGGGGGGGGFGGGGGGGGGGGGGGGAFFFCFGFGGGGFGGGGGGFGFFGGFFGGGFGGGFFGGFGFAFFFF@G229AFEFFGGG62@GCC?FAADFFGFGBFF<6D:GGBFF6>B?@:99C06;B969<?:BG(<303(,;<<6
@M04650:207:000000000-C238N:1:1101:28115:10767 2:N:0:19
GGACTACTAGGGTTTCTAATCCTGTTTGCTCCCCACACTTTCGAGCCTCAGCGTCAGTTAATGTCCAGCAGGCCGCCTTCGCCACTGGTGTTCCTCCCGATATCTACGCATTCCACCGCTACACCGGGAATTCCACCTGCCTCTCCATCACTCAAGAACAGCAGTTTTGAATGCACGCTATGGGTTGAGCCCATAGATTTCACACCCAACTTGCCGTCCCGCCTGCGCTCCCTTTACACCCAGTAATTCCGGACAACGCTTGCCCCCTACGTTTTACCGCGGCTGCTGGCACGTAGTTAGC
+
CCCCCGGGGGGGGGEGGGGGGGGGGGGGGGGGGGGGCGG<FFGGGGGGGGGGGGGGGGGFGGGGGGGGGGGGGGGGGGGGGGGEGFGDFGGGGGGGGGEGEGGGGGGGGGGGFFGGGGGGGGGGCEFGEGGGGGGGFDDFGGGFFGGFGGGFGGGGG8D8DFFFFGGG?@EGGGGGG79+9ECGGGGGGGGGG6D?+DFGFFGFFGC4>GGGCGGDDFGG(::D;83A(86=@DFFF39FFD?;:74<CFFB(.)4C(4?F?F0*;;BFFFB4EF<FF?B97>>>0,)(:89(3(8:F2).
@M04650:207:000000000-C238N:1:1101:19815:10813 2:N:0:19
GGACTACCGGGGTATCTAATCCTGTTTGCTCCCCACGCTTTCGTGACTCAGCGTCAGTTACAGTCCAGCAAGCCGCCTTCGCCACTGGTGTTCTTCCTAATATCTACGCATTTCACCGCTACACTAGGAATTCCGCTTGCCTCTCCTGCACTCCAGACTAGCAGTTTCTTATGCATACTCGGGGTTAAGCCCCGGTCTTTCACATATGACTTGCCTGTCCGCCTACTCACCCTTTACACCCAGTAATTCCGGATAACGCTTGCCCCCTACGTTTTACCGCGGCTGCTGGCCCGTAGTTAGC
+
CCCCCGGGGGGGGGGGGGGGGGGGGGGGGGGGGGGGGGGGGGGGGGGGGGGGGGGGGGGGGGGGGGGGGGGGGGGGGGGGGGGGGGGGGGGGGGGGGGGGGGGGGGGGGGGGGGGGGGGGGGGGGFGGGGGGGGGGGGGGGGGFGGGGGGGFGGGFGGGGGGGGGGGGGGGGGGGGGGGGGGGGGGGGGGGGGDGEDDGGGFGFFGFFEGGGFGGGFFGGFGF@=FFFFGFFFGFFFFGGG?@EGGFCGFABFFGEF?><(4FBGG99:?6??FF2CF8699BFFBDFFG(:36708?4<6
@M04650:207:000000000-C238N:1:1101:14875:10840 2:N:0:19
GGACTACTGGGGTTTCTAATCCTGTTTGCTCCCCACGCTTTCGCACCTGAGCGTCAGTCTTCGTCCAGGGGGCCGCCTTCGCCACCGGTATTCCTCCAGATCTCTACGCATTTCACCGCTACACCTGGAATTCTACCCCCCTCTACGAGACTCTAGCCTGCCAGTTTCAAATGCAGTTCCCAGGTTAAGCCCGGGGATTTCACATCTGACTTAACAGACCGCCTGCGTGCGCTTTACGCCCAGTAATTCCGATTAACGCTTGCACCCTCCGTATTACCGCGGCTGCTGGCACGGAGTTAGC
+
CCCCCGGGGGGGGGGGGGGGGGGGGGGGGGGGGGGGGGGGGGGGGGGGGGGGGGGGGGGGGGGGGGGGGGGGGGGGGGGGGGGGGGGGGGGGGGGGGGGGGGGGGGGGGGGGGGGGGGGGGGGGGGG@FGGGGGGGGGGGGGGFGGFGFGGFGGGGGGGDGGGGGGFGGGGGGGGGFCFGGCGGGFGGGGGGGG=EGGGGGFG7A<+;57>CEFD@ADGG9C>FFFFDB<9BBE54=<EGGF<:F7)677924>G>CB>BF?<?GGF<?BB?0CB2@C,79BFF((:?(*(34(,4,8<4<
@M04650:207:000000000-C238N:1:1101:4034:10878 2:N:0:19
GGACTACCAGGGTTTCTAATCCTGTTTGCTCCCCACGCTTTCGCACCTGAGCGTCAGTCTTCGTCCAGGGGGCCGCCTTCGCCACCGGTATTCCTCCAGATCTCTACGCATTTCACCGCTACACCTGGAATTCTACCCCCCTCTACGAGACTCTAGCCTGCCAGTTTCAAATGCAGTTCCCAGGTTAAGCCCGGGGATTTCACATCTGACTTAACAGACCGCCTGCGTGCGCTTTACGCCCAGTACTTCCGATTAACGCTTGCACCCTCCGTATTACCGCGGCTGCCTGCCCGGTGCTCGC
+
CCCCCFGGGGGDGGGFGGGAFGGFGGGGGGG@FGFGGGGGGGGGGGGFGF@CFGGGGFGGEGGGEECGGGGGGGGGGGDA@FFFGGGGGGFGGGGGGGGGFEDC;FGGEGGCGGGFGGGGEGGGGGGGGGGGGGFA3>FCEGGFGGGGECGAD>E,FCDFDFFFFCFD,5>=C;AAA7FGF<,>FCG,=9:EGECGGDCCCFFFFFF6ECCG3:;;F@8<>GF0(.(0(*4;>*82@(885243C*69FF3((59>F6B?1(*)*;046?6::F4)30(--3(,-((,3:(*(-(((3)--
@M04650:207:000000000-C238N:1:1101:10389:10884 2:N:0:19
GGACTACAAGGGTTTCTAATCCTGTTTGCTCCCCACGCTTTCGCACCTGAGCGTCAGTCTTCGTCCAGGGGGCCGCCTTCGCCACCGGTATTCCTCCAGATCTCTACGCATTTCACCGCTACACCTGGAATTCTACCCCCCTCTACAAGACTCTAGCCTGCCAGTTTCGAATGCAGTTCCCAGGTTGAGCCCGGGGATTTCACATCCGACTTGACAGACCGCCTGCGTGCGCTTTACGCCCAGTAATTCCGATTAACGCTTGCACCCTCCGTATTACCGCGGCGGCTGGCACGGAGTTAGC
+
CCCCCGGGFGGGCDGGGGGGGGGGGGGGGGGGGGGGGGGGGGGDEEGGFGFGGGGGGDFFFGFGGGGGGDGGGGGGGGGGGGGGGGGGG@FFGGGGGFGGGGFGGGGGGGC:FGGDGGGGGGGGCFGGGFFGGFDFF?F@CGG5AEFDFGGFG9FGFG9FCFGGFGGGDGGCFGGGA>CD9BFFDG>DGG7CGCEECCFCCFF=AG*83DDC<><@FDGG@GF?<:>>:C>(,:349?EG>8?:GFFAG=F1<5CA7:1(6-9<FFB?02>12FF9F*(39>>(-61>2*(+-4>B:*.))
@M04650:207:000000000-C238N:1:1101:22536:10900 2:N:0:19
GGACTACCAGGGTATCTAATCCCGTTCGCTACCCTAGCTTTCGCACATGAGCGTCAGTCTTGTGCCAGGAAGCCGCCTTCGCCACTGGTGTTCTTCCCGATATCTACGCATTTCACCGCTACACCGGGAGTTCCACTTCCCTCTCACATACTCTAGACTTACAGTATCAGATGTCTTACACAGGGTAAGCCCGTGCCTTTTACGTCTGACTTATTAGTCCGCCTGCGTGCGCTTTACGCCCAGTAATTCCGGACAACGCTTGCCCCCTACGTATTACCGCGGCTGCTGGCACGTAGTTTGC
+
CCCCCGGGGGGGGGGGGGGGGGGGGGGGGGGGGGGGGGGGGGGGGGGGGGGGGGGGGFGGGGGGGGGGGGGGGGGGGGGGGGGGGGGGGGGGGGGGGGGGGGGGGGGGGGGGGGGGGGGGGGGGGGGGGGGGGGGGGGGGGGGFGGGGGGGFGGGGGGGGGGGGGGFGGGGGGGGGGGGGGGGGGFGGGGGGGGGGGDGGGFGFFGGFFGDGFGGGFFGF@GFFDFBE;DFF@EFFFFGEF<@EGGEFGAA>BFGFG>F08BG7FGF2<:B?BGFFGG?FFFF0--),5E?G?011:CA<-
@M04650:207:000000000-C238N:1:1101:22183:10909 2:N:0:19
GGACTACACGGGTTTCTAATCCTGTTTGCTCCCCACGCTTTCGAGCCTCAGTGTCAGTTACAGGCCAGAGAGCCGCTTTCGCCACCGGTGTTCCTCCATATATCTACGCATTTCACCGCTACACATGGAATTCCACTCTCCTCTCCTGCACTCAAGTCTACCAGTTTCCAATGCATACAATGGTTGAGCCACTGCCTTTTACACCAGACTTAATAAACCACCTGCGCTCGCTTTACGCCCAATAAATCCGGACAACGCTCGGGACCTACGTATTACCGCGGCTGCTGGCACGTAGTTAGCC
+
CCCCCGGGGGGGGGGGGGGGGGGGGGGGGGGGGGGGGGGGGGGGGGGGGGGGGGGGGGGGGGGGGGGGGGGGGGGGGGGGGGGGGGGGGGDGGGGGGGGGGGGGGGGGGGGGGGGGGGGGGGGGGGGGFFBFGGGGGGGGGGFFGFGGGGGFGGGGGGFGGGGGGGGGGGGGGGGGGGGFGGGGGGGGGFGGGGGGGGGGGFGFFGGFFGFGEGGGFEGGFDBEDF=?=DFFD5A=ADE<FFD@GGF<CE3;BFGFD@D?FFGFGGFBFF?26<<A:5(400;>FBF(82.C:0035+-6)
@M04650:207:000000000-C238N:1:1101:3115:10980 2:N:0:19
GGACTACACGGGTATATAATCCTGTTCGCTCCCCATGCTTTCGCTCCTCAGCGTAAGTAACGGCCCAGAGATCTGCCTTCGCCATCGGTGACTCTCCTGATATCTGCGCATTCCACCGCTACATCCGGAATTCCCATCTCCCTTACCGCACTCTAGCTTGCCCGCACCCACTGCAGGCCAGCGGTCGAGCCTCTGGATTCTACAGCAGAAGCGACAAGCCGCCTAGAAGCTCCTTACGCCCACTAATTACGGACAACACTCGCACCCTACGTATTACCGCGGCTGCTGCCACGAACAGAGC
+
C@<6@,<FDGG:F:;,C<FG,EFGCCC8+F6C@CCCFG9<,CB,,6@BCE@,+8,6EGG9C@CF@+@FCF@5<E,,6,C,A:,C,AFC68,,,9@,B<B,AEF;F,CF=:F:F9A9B:+CE=E,,,6@+44,4,,A,4,,6+,3@>>@+6@5,,D,C@>>+,,++63@:+8,9,379913***53**11:>,AEF?+B<,+1?@)**)7***(2CD3(AD1)((().+)*,4,+=<F:EG54,4<6)407.((.36F((-(-)77EB?(4(,)+5<FC(-(42366)5)/)+(,-((*.,(
@M04650:207:000000000-C238N:1:1101:24027:10981 2:N:0:19
GGACTACTAGGGTTTCTAATCCTGTTTGCTCCCCACGCTTTCGCACCTGAGCGTCAGTCTTTGTCCAGGGGGCCGCCTTCGCCACCGGTATTCCTCCAGATCTCTACGCATTTCACCGCTACACCTGGAATTCTACCCCCCTCTACAAGACTCCAGCCTGCCAGTTTCGAATGCAGTTCCCAGGTTGAGCCCGGGGATTTCACATCCGACTTGACAGACCGCCTGCGTGCCCTTTACGCCCAGTAATTCCGACTAACGCTTGCACCCACCGATTTCCCGCGGCTTCTGGCACGGGGTTGGC
+
CCCCCGGFFGGGGGEFFFF<FGGGGGGE9EFGGGGCEGGGGECFEEGGDEDEFGGGGGGGGCE6CCAEF:FDGFEGCF=FGG:@CFGG@FFFG?,FFGD<<4,4,,<AFFGGFGGGE++6++,44AFDGFGDGFFDF86FCDGFGFG9>@=<D,@8D6>DFGGFGGCCECC83>;,,?EGFCGC:BEC78C5EEE*18F68BCAF7581DD7=*;D=3CF(>6;6F6;11(.3C).62?EG<?3>>>4D*<?(77,*((-:?7)98,(4(,(,;()<*,,4;B>(().)A3<8;0(4*((.
@M04650:207:000000000-C238N:1:1101:26127:10981 2:N:0:19
GGACTACTCGGGTATCTAATCCTGTTTGCTCCCCACGCTTTCGAGCCTCAGTGTCAGTTACAGGCCAGAGAGCCGCTTTCGCCACCGGTGTTCCTCCATATATCTACGCATTTCACCGCTACACATGGAATTCCACTCTCCTCTCCTGCACTCAAGTCTACCAGTTTCCAATGCATACAATGGTTGAGCCACTGCCTTTTACACCAGACTTAATAAACCACCTGCGCTCGCTTTACGCCCAATAAATCCGGACAACGCTCGGGACCTACGTATTACCGCGGCTGCTGGCACGTAGTTTGCC
+
CCCCCGGGGGGGGGGGGGGGGGGGGGGGGGGGGGGGGGGGGGGGGGGGGGGGGGGGGGGGFAFGGGGGGCGGGGGGCFGGGGGGGGGGGGGGGGGGGFGGGGGGGGGGGGGGGFDGGGGGGGFG,EFGFFGGGGGGGGGGGGGFGGGGGGGFGGGG==EFFGGGFGGGGGAFGGGGGGGFGGGFGGFGFGFGC7CFFGGGGFGFFGG5>2==8@CCFF8?5CBBD44:>592>C+/):EEG0@;FFFFGDB;9BGFD0(64774DE(,43:<4<:4C5((,41,227:?*47(4(,6+.<8
@M04650:207:000000000-C238N:1:1101:12150:10986 2:N:0:19
GGACTACTAGGGTATCTAATCCTGTTTGCTCCCCACGCTTTCGCGCATCAGCGTCAGTAATGTTCCAGCAGGTCGCCTTCGCAATGAGTATTCCTCTTGATCTCTACGGATTTTACCCCTACACCAAGAATTCCACCTACCTCTCCCACACTCTAGAAAAGCAGTTTCAAATGCAGTTCTGTAGTTAAGCTACAGGATTTCACATCTGACTTACTTTCCCGCCTACGCGCTCTTTACGCCCAGTGATTCCGAGTAACGCTTGCACCCTCCGTATTACCGCGGCTGCTGGCACGGAGTTAGC
+
CCCCCGGGGGGGGGFGGGGGGGGGGGGGG9FF?CFCE>CEFGGGGDGGEFGGGGEGGGGGGGGGGGGGGGGGGGGGGGGGFEGGGGGGFGAFFGGDGGGGGGGFGGGGGEGEFGGG9FGCFFCFCDFGGGGGGGGFGGGF>DGFGGGGGEGFGGGGGGGGGDFGGGGGFGFGF,=DGGGGGGGGGGGGGFFFDGGFGGGGFCGFF6CACCFDEGGGFFCCAGB=59@49C@?BGFFF=E*C5(7FCEFF6A<;FC<G@>;;1<<CE@@D@;:0@?AFC6(499>340>(:?C62646:6).
@M04650:207:000000000-C238N:1:1101:15788:10989 2:N:0:19
GGACTACAGGGGTATCTAATCCTGTTTGCTCCCCACACTTTCGAGCCTCAGCGTCAGTAAATGCCCAGTAGGCCGCCTTCGCCACTGGTGTTCCTCCCGATATCTACGCATTCCACCGCTACACCGGGAATTCCGCCTACCTCTACATTACTCAAGAACAGCAGTTTTGAATGCACGCAATGGGTTGAGCCCATAGATTTCACATCCAACTTGCCATCCCGCCTGCGCTCCCTTTACACCCAGTAATTCCGGACAACGCTTGCCACCTACGTTTTACCGCGGCTGCTGGCACGTAGTTAGC
+
CCCCCGGGGGGGGGGGGGGGGGGGGGGGGGGGGGGGGGGGGGGGGGGGGGGGGGGGGGGGGGGFGGGGGGGGGGGGGGGGGGGGGGGFGGGGGGGGGDGGGGGGGGGGGGGGGFFGGFGGEGGGGGGGGGGGGGFGGGGGGGGFGGGGFFGFGGGGGGGGGGGGEFDGGEFGFGGGGGGGGGGFGGEFGGGGFGG7CFFGFFGFFGGFFGFGCGGFABCG?D@?<ABF(:9@FGFEF<CGGFD;1@?EGF6><@GFC46::?GB7C?:>::<8@?DDG6>43>>;1:??G:<3??14<>)6
@M04650:207:000000000-C238N:1:1101:7736:11014 2:N:0:19
GGACTACTGGGGTATCTAATCCTGTTTGCTCCCCACGCTTTCGCGCATCAGCGTCAGTAATGTTCCAGCAGGTCGCCTTCGCAATGAGTATTCCTCTTGATCTCTACGGATTTTACCCCTACACCAAGAATTCCACCTACCTCTCCCACACTCTAGAAAAGCAGTTTCAAATGCAGTTCTGTAGTTAAGCTACAGGATTTCACATCTGACTTACTTTCCCGCCTACGCGCTCTTTACGCCCAGTGATTCCGAGTAACGCTTGCACCCTCCGTATTACCGCGGCTGCTGGCACGGAGTTAGC
+
CCCCCGGGGGGGGGGGGGGGGGGGGGGGGGGGGGGGGGGGGGGGGGGGGGGGGGGGGGGGGFFGGGGGGGGGGGGGGGGGGGGDGGGGGEGGGGGGGGGGGGGGGGGGGGGGFFGGFGGGGGGGGGGGGGGGGGGGGGGGGGGFGGGGGGGFGGGFFDFFFGGGDEGGGGFFGGGGGGGGFCDGFFFFGGGGGGGGGFGFGFGFFGGFFGFGEGGGFEFGDGF>FFDEFGFFFGFEFFGGGFFFGGFFGF)((:DEGFFFDFDEGGFFFFF??FB<FD?FFFF0207?BE7+,1(4:CAAA
@M04650:207:000000000-C238N:1:1101:6226:11038 2:N:0:19
GGACTACCCGGGTTTCTAATCCTGTTTGCTCCCCACGCTTTCGCACCTGAGCGTCAGTCTTTGTCCAGGGGGCCGCCTTCGCCACCGGTATTCCTCCAGATCTCTACGCATTTCACCGCTACACCTGGAATTCTACCCCCCTCTACAAGACTCTAGCCTGCCAGTTTCGAATGCAGTTCCCAGGTTGAGCCCGGGGATTTCACATCCGACTTGACAGACCGCCTGCGTACGCTTTTCGCCCAGTAATCCCGATTAACGCTTGCACCCTCCGTATTACCGCAGCCGCTGGCACGGAGTTTGC
+
CCCCCGFF8CFGFGGGGGGGFGGGGEFAGGGGG7FFG>C;FGGGGG@FEF,FGGGG@EAEFGGAFC<FG>FEGGEE7?FFG,CFEGGGEFF9E<8?FFAFC<,9=EFDGEGCFGGFF>C8CGG?F,,B=F?FGGGDED+>CCEBGG9EFFGFG;FDFFEGDGGF:BFGEGG@CFECF+,=<A6@F?8DCGFG=EGCCCG?C@BFF<<3;G:*;CFGA;CD;D9:149>(/(,(*0)1,;?5(,(*06)09:((0*4C6914?G)9:((,87,4C0>FF<2((,(,416051<-3(3-2)..
@M04650:207:000000000-C238N:1:1101:14621:11039 2:N:0:19
GGACTACTGGGGTATCTAATCCTGTTTGCTCCCCACGCTTTCGCACCTGAGCGTCAGTCTTTGTCCAGGGGGCCGCCTTCGCCACCGGTATTCCTCCAGATCTCTACGCATTTCACCGCTACACCTGGAATTCTACCCCCCTCTACAAGACTCTAGCCTGCCAGTTTCGAATGCAGTTCCCAGGTTGAGCCCGGGGATTTCACATCCGACTTGACAGACCGCCTGCGTGCGCTTTACGCCCAGTAATTCCGTTTAACGCTTGCCCCCCCCGTATTACCGCGGCTGCTTGCCCGGATTTATC
+
CCCCCGGGGGGGGGGGGGGGGGGGGGGGGGGGGGGGGGGGGGDDGGGGGGGGGGGGGGGGGGGGGGGGGGGDGGGGGGGGGEGGGGGGGGGGGGGGGGFGGGGGGGGGGGGGGGGGGDGGGGGGGGGCFFGGGGGFGGGGGGGFGGGGGFGFG9FEGGGGGGGGGGDGE78DFGGG<FGGGDF7FDFF?FGGGDEGDGGGGAFFFGCE<GGDEGG7A3FFBGFDFF;E0C(4>GFFF0CEE(3,:*4):46).07<G01:?6D07E9(3;13(23)<F(9966602>2<=(<(19(4C)).
@M04650:207:000000000-C238N:1:1101:14048:11140 2:N:0:19
GGACTACCGGGGTTTCTAATCCTGTTTGCTCCCCACACTTTCGAGCCTCAGCGTCAGTTAATGTCCAGCAGGCCGCCTTCGCCACTGGTGTTCCTCCCGATATCTACGCATTCCACCGCTACACCGGGAATTCCACCTGCCTCTCCATCACTCAAGAACAGCAGTTTTGAATGCACGCTATGGGTTGAGCCCATAGATTTCACACCCAACTTGCCGTCCCGCCTGCGCTCCCTTTACACCCAGTAATTCCGGACAACGCTTGCCACCTCCGTTTTTCCGCGGCTGCTGGCACGTAGTTAGC
+
CCCCCGGGGGGGEEGGGGGGGGGGGGGGGGFEFEFGEEGGGGGGCGGEGGGGGGCEGFFFGGFFGFGGGGGGGGGGGGGGGGGGGGDFFDAFGGGGGDFGGCGGFFGFFEGGGGGGGGGGGGFGDDGGD@FGGG9AFEGGGGGFGGGGGGGFGGGGFGGGGGGG<EGGGGFECFGGGDE8CDBFFGGGGGFGGDFG>7@BCFFFFG4?24DCE>CC)3:96C6?FF>BFG9@8C648<GGC?F>FFA)08),(0C(96B???C?:C:((.418F:(<F1:101(,-),4E003<BF0C4<:
@M04650:207:000000000-C238N:1:1101:6919:11159 2:N:0:19
GGACTACCAGGGTTTCTAATCCTGTTTGCTACCCATGCTTTCGCTCCTCAGCGTCAGTAACTGCCCAGTAACCTGCCTTCGCCATCGGTGTTCCTCCTGATATCTGCGCATTCCACCGCTACACCAGGAATTCCAGTTACCCCTACAGCACTCAAGTTATGCCCGTATCGCCTGCACGCCCGGAGTTAAGCCCCGGAATTTCACAGACGACGCGACAAACCACCTACGAGCTCTTTACGCCCAGTAAATCCGGACAACGCCCGCACCCTACGCATTACGGCGGCTGCTGGCACGGAGTCCC
+
CCCCCGGGGGGGGGGGGGGGGGGGGGGGGGGGGGGGGGGGGGGGGGGGGGGGGCFDFGGDDGGGFGGGGGGGFGGGGGGGCGGGGGGGGEGGGGGGGGGGGGGGGGFEFGG@EFGGGFGGGGGGGGGGGFFGGGGGGEGGF?=DFCFGGGGFGGGGGGAB8FFGF7@E?+@EGDGF8=@FGGG7C:BGACFCFEGGGGGGCB96+5;F297/22))26?C@<@D3A;B;C>,;</?4)*8C1:0C>A20=F>4)94CB1111C>3504((.((2((+*(((-(((4?)4E:=2(((-*())
@M04650:207:000000000-C238N:1:1101:24242:11173 2:N:0:19
GGACTACTAGGGTTTCTAATCCTGTTTGCTCCCCACGCTTTCGTGCATGAGCGTCAGTGCAGGCCCAGGGGATTGCCTTCGCCATCGGTGTTCCTCCGCATATCTACGCATTTCACTGCTACACGCGGAATTCCATCCCCCTCTGCCGCACTCTAGCTATGCAGTCACAAAGGCAGTTCCCAGGTTGAGCCCGGGGATTTCACCTCTGTCTTGCATAACCGCCTGCGCACGCTTTACGCCCAGTAATTCCGATTAACGCTTGCACCCTACGTATTACCGCGGCTGCTGGCACGTAGTTAGC
+
CCCCCGGGGGGGGGGGGGGGGGGGGGGGGGGGGGGGGGGGGGGGGGGGGGGGGGGGGGGGGGGGFGGGGGGGGGGGGGGGGGGGGGGGGGGGGGGGGGGGGGFGGGGGGGGGGGGGGGGGGGGFGGGGGGGGGGGGGGGGGGGF?EFEGEGFGG9AC8EGFFGFFGGDFGGGGFGGGGGGGGGGGGGGGGDCGGGGG4CFDCGF4D=A<FFG48DFFFGF@D0?<F@D@C7@<E@AFBEED<B:7DBFGF:(-87<749:??GFG??::??:?C?FEC:;>>(341?>>EFG:(,38F:)6
@M04650:207:000000000-C238N:1:1101:25416:11218 2:N:0:19
GGACTACAGGGGTTTCTAATCCTGTTTGCTCCCCACGCTTTCGAGCCTCAGTGTCAGTTACAGGCCAGAGAGCCGCTTTCGCCTCCGGTGTTCCTCCATATATCTACGCATTTCACCGCTACACATGGAATTCCACTCTCCTCTCCTGCACTCAAGTCTCCCAGTTTCCAATGCACACAATGGTTGATCCACTGCCTTTTACATCAGACCTAAGAAACCACCTGCGCTCGCTTTACGCCCCATAAATCCGGACAACGCTTGGGACCTACGTATTACCCCCGCTGCTGGCACGTAGTTAGCC
+
CCCCCFG<FFGGGGGGGGGGGGGGGGGGGGGGGGGGGGGGGGGFGGGGGGGFGGGGFGGGGGGGGGGGGGGGGFGG+BFGGGGEGGGGGGGGGGGGG@AFGGGGGGGGGGGGGGGGGEGGGGGGEFGGFEFFGGFG,,7EFFGFGGFGGGGFF8FGGGGGGGFFGGGGGG9EGGA9,=6+@,D3F:>,2>,@AC9E+DGG70>B@C*;)*;*80;DA)DC>DB4B>>*65>/6F+8/(=C*6((;7<);>.,3AD<33-((41:DE0)4-,))<))<2(,3(((42)((*5*..(-.+.5>
@M04650:207:000000000-C238N:1:1101:20256:11231 2:N:0:19
GGACTACAGGGGTTTCTAATCCTGTTTGCTCCCCACGCTTTCGCACCTGAGCGTCAGTCTTCGTCCAGGGGGCCGCCTTCGCCACCGGTATTCCTCCAGATCTCTACGCATTTCACCGCTACACCTGGAATTCTACCCCCCTCTACGAGACTCTAGCCTGCCAGTTTCAAATGCAGTTCCCAGGTTAAGCCCGGGGATTTCACATCTGACTTAACAGACCGCCTGCGTGCGCTTTACGCCCAGTAATTCCGATTAACGCTTGCACCCTCCGTATTACCGCGGCTTCTGGCCCGGAGTTAGC
+
CCCCCDGGGGGGGGGGGGGGGGGGGGGGGGGGGGGGGGEGGGGGGGGFFFGGGGGGGGGGGGGGGGGGEGGGGGGGGGGGGGGGGGGGEGGGGG8FFFGGEGGFFGGGGGGGGGFGGGCCEGGGGGGGGGGGGGGGFGGGG88?GGGDGEEFGCFGFGGEFGGGCEGGCFGGGGFF9DGGGFGGGGGGGGGGGGGDGGF9FFFFADGFFDFFFFG7A1CF9D@FB>9::7609C)66?CCE?::FF<AGFFFBFG<7121027<CG?0?BB1:;:<EF--496((44620(241>(4*.).
@M04650:207:000000000-C238N:1:1101:5949:11246 2:N:0:19
GGACTACCCGGGTATCTAATCCTGTTTGCTCCCCACGCTTTCGCACCTGAGCGTCAGTCTTTGTCCAGGGGGCCGCCTTCGCCACCGGTATTCCTCCAGATCTCTACGCATTTCACCGCTACACCTGGAATTCTACCCCCCTCTACAAGACTCTAGCCTGCCAGTTTCGAATGCAGTTCCCAGGTTGAGCCCGGGGATTTCACATCCGACTTGACAGACCGCCTGCGTGCGCTTTACGCCCAGTCATTCCGATTAACGCTTGCACCCTCCGTATTACCGCGGCTGCTGGCACGGAGTTAGC
+
CCCCCGGGGGD+@FFGGGCGAFC<EFFFFGGGGEFGE>B,DFFEFGGGGFF@@FEEGEEFFGGGG9F<CEFC:CFCGGGGGCGGGGGGGGGGFFFDFEFF9EEFGGF7CG::9<<<,+@DGEDFGFGGCFCFDDG?E8==C>EFFFG9@?8<FFGGGGGGDGGFF9<EC7885>CEA=,D99EFGGCGFGF*::CC)::CGFDFFC<B0>GC)CFFFDFF>G122@B>6C6;>5><F65CE2::*2)6C?@?(79)*3(84?C<CCB:009::=:FG*,(4(702(4?7E?C,((38C-))
@M04650:207:000000000-C238N:1:1101:23388:11250 2:N:0:19
GGACTACTGGGGTATCTAATCCTGTTTGCTCCCCACGCTTTCGCACCTGAGCGTCAGTCTTTGTCCAGGGGGCCGCCTTCGCCACCGGTATTCCTCCAGATCTCTACGCATTTCACCGCTACACCTGGAATTCTACCCCCCTCTACAAGACTCTAGCCTGCCAGTTTCGAATGCAGTTCCCAGGTTGAGCCCGGGGATTTCACATCCGACTTGACAGACCGCCTGCGTGCGCTTTACGCCCAGTAATTCCGAGTAACGCTTGCACCCTCCGTATTACCGCGGCGGCTTGCCCGGAGTTAGC
+
@C9<CFGFDFEGGGGGGGGGGFEGGGGGGGFGFCFGGGCFGGGGFGGGGCFGGGGGECFGCFGGDGEGCGGGGGGGGGGGGGG@GDCFEGGFGDDC8E=CFFGGGFFGGD7C<FF9ECEDGGGFC8AFF?CDFCGFFFDGGCEF8EG8D8FFGA,3=DEFGGFF<,@D*3,;5=9CCFGGFDEGCFGCCFGGEGG*??C6:CGFFGGB0CC7)*7C=3CC>:@(4)7>1DF33:>A??GGGB177:>)*9;((89:C0(3((74FGF<F11:(;()3>(4;>9((4-(-1(2,(-42@A4)
@M04650:207:000000000-C238N:1:1101:27919:11284 2:N:0:19
GGACTACCAGGGTTTCTAATCCTGTTTGCTCCCCACGCTTTCGAGCCTCAGTGTCAGTTACAGGCCAGAGAGCCGCTTTCGCCACCGGTGTTCCTCCATATGTCTACGCATTTCACCGCTACACATGGAATTCCACTCTCCTCTCCTGCACTCAAGTCTACCAGTTTCCAATGCATACAATGGTTGAGCCACTGCCTTTTACACCAGACTTAATAAACCACCTGCGCTCGCTTTACGCCCAATAAATCCGGACAAAGCTCGGGACCTACGTATTACCGCGGCTGCGGGCACGTAGTTAGCC
+
CCCCCDGGGFGGGGGGGGGGGGGGGGGGGGGFGGGGGDGFGFGGGGGGGGGGGGFGFFGGFGGGGCEGGGGGGGGGEFFGGGGFFFGG:@=FFGGGGGGGGFGGGDFGG@F:<FGFGEC>>FEFFGGGGGGGGGFGGDGGGGFFGGGFGFF8?,@AFFFGGGGDEDFGFGFFFGFFFFGGGGGGG@F88E,1AFGGF7FE99,;AD7CCGCF7+;BCB?C=75>):2*5DBFBCF48(:FF03)>CEF7>A((2C(>5)60:<1CCBFFF0)6<5)0*((((4((((,41-2.(342<)::
@M04650:207:000000000-C238N:1:1101:28194:11296 2:N:0:19
GGACTACCAGGGTTTCTAATCCTGTTTGCTCCCCACGCTTTCGAGCCTCAGTGTCAGTTACAGGCCAGAGAGCCGCTTTCGCCACCGGTGTTCCTCCATATATCTACGCATTTCACCGCTACACATGGAATTCCACTCTCCTCTCCTGCACTCAAGTCTACCAGTTTCCAATGCATACAATGGTTGAGCCACTGCCTTTTACACCAGACTTAATAAACCACCTGCGCTCGCTTTACGCCCAATAAATCCGGACCACGCTCGGGACCTACGTATTACCGCGGCTGCTGGCACGTACTCAGCC
+
CCCCCGFFGGGGGGGFGGGGGGGGGGFGGGDGGGGGFEDGGGGGGGGGGGGGGGGGGFGGGGFGGEGGGGGDFGEGGGGGEFEGGGGGGGGGEFGGGGGGGGGGDFGGGGGDCFGGGGDCEFGGGGGGGFECDAFGGGGGGGG7=FFFFGGFF8DFGGG9AFGGFCF;FGFGFGGGGFFDGFFEGGGFFF7FFGDGGGGCGFGFFGF*:>EGEFFCAEGFFG=<:B9AADB=B*8>?9EGGF@;>FC<<>87B38?D@D<>BGBGGFF::14)<<<AC((-427?FFF:*4:1:(3)+5>0
@M04650:207:000000000-C238N:1:1101:28130:11298 2:N:0:19
GGACTACAAGGGTTTCTAATCCTGTTTGCTCCCCACGCTTTCGAGCCTCAACGTCAGTGATCGTCCAGTAAGCCGCCTTCGCCACTGGTGTTCCTCCTAATATCTACGCATTTCACCGCTACACATGGAATTCTACTCCCCTCTACAAGACTCTAGCTTGCCAGTTTCGGATGCAGTTCCCAGGTTAAGCCCGGGGAGTTCACATCCGACTTGACAAACCGCCTGCGTGCGCTTTACGCCCAGTAATGCCGAGTAACGCTTGCACCCTCCGTATTACCGCGGCTTCTGGCACGGAGTTAGC
+
CC<CCFGGGGGGFFF,E@FEFFFFGGFFGGGG,@<CFGDGGFGGGCFCFEFFGGG@CFGGFGGEC,,CFGFG?FCEGGDGGGGGGGFCFFFGGGGFCFFEGGGF9A<FGGDGGFGGCFCDEE=FGGG8=FFF;EFG8>=,>?CFDFF8FGCFG,;EDECEGGFGGEAF+@CED8DF8=E:FDFFG,@FG=D+@>>GD*>6>9DCFC7@9D49BF<CB:C*-9:0?A>E09;F95>9F;C**6.5C:5)*07(,7<A*(,-3:F?4;0-,(,-(84)<:(23290((66)63+-31(,0.).
@M04650:207:000000000-C238N:1:1101:19165:11366 2:N:0:19
GGACTACTGGGGTTTCTAATCCTGTTTGCTCCCCACGCTTTCGCGCATCAGCGTCAGTAATGTTCCAGCAGGTCGCCTTCGCAATGAGTATTCCTCTTGATCTCTACGGATTTTACCCCTACACCAAGAATTCCACCTACCTCTCCCACACTCTAGAAAAGCAGTTTCAAATGCAGTTCTGTAGTTAAGCTACAGGATTTCACATCTGACTTACTTTCCCGCCTACGCGCTCTTTACGCCCAGTGATTCCGAGTATCTCTTGCACCCTCCGTATTACCGCGGCTGCTGGCACGGGTTTAGC
+
CCCCCGGGGGGGGGGGGGGGGGGGGGGGGGGGGGCFGGGGGGGGDG@FGGGGGGGGGGGGGGGGGGGGGGGGGGGGGGGGGGEGGE?FGGGGGGGGGGDGGFGGGFGGCGFGGFGGGFFFGCEF=FFGGGGGGGCFFGFGGDGFGGGF88EDFEGFFD,@DFDGGDGGG9;@=FFGFGGCFDC=FFGFGDDAG,DCDGA6CFG7FGC8=GGGCGC;FEFGFG8@=FADAD=2BCFFFDGGG@F@F+?EGF)06>4)3)19)7>)>F;66,((.*36C7(,22909:),4=(33((-4E0<<
@M04650:207:000000000-C238N:1:1101:11719:11397 2:N:0:19
GGACTACTGGGGTTTCTAATCCTGTTTGCTCCCCACGCTTTCGCACCTGAGCGTCAGTCTTTGTCCAGGGGGCCGCCTTCGCCACCGGTATTCCTCCAGATCTCTACGCATTTCACCGCTACACCTGGAATTCTACCCCCCTCTACAAGACTCTAGCCTGCCAGTTTCAAATGCAGTTCCCAGGTTAAGCCCGGGGATTTCACATCTGACTTAACAGACCGCCTGCGTGCGCTTTACGCCCAGTAATTCCGATTAACGCTTGCACCCTCCGTATTACCGCGGCTGCTGGCACGGAGTTAGC
+
CCCCCGGGGGGGGGGGGGGGGGGGGGGGGGGGGGGGGGGGGGGGGGGGEGGGGGGGGGGGGAFGGGGGGGGGDFGGGGGGGGGGEGGGG7FFGFGGGCFCG8EFGGEFCFGGGGGGG+@DDGGGGDFFGGGGGGFGC8DEGGGFDG98CFFFGCF@FFFCDFGGGFGFGAAGGGGGGGGFFBE7CGFFGGGGCEGG4CGFGFFF84FF?FFD4DC7A@G:@GFFDFFA<GBB>EFBFBGGG:3.C7>AGFF08<D):80:(4F>6E?(:1;808:2CD:>199>>B77(*(0--,-::)6<
@M04650:207:000000000-C238N:1:1101:25065:11414 2:N:0:19
GGACTACCGGGGTATCTAATCCTGTTTGCTCCCCACGCTTTCGCACCTGAGCGTCAGTCTTCGTCCAGGGGGCCGCCTTCGCCACCGGTATTCCTCCAGATCTCTACGCATTTCACCGCTACACCTGGAATTCTACCCCCCTCTACGAGACTCTAGCCTGCCAGTTTCAAATGCAGTTCCCAGGTTAAGCCCGGGGATTTCACATCTGACTTAACAGACCGCCTGCGTGCGCTTTACGCCCAGTACTTCCGATTAACGCTTGCACCCTCCGTATTACCGCGGCTGCTGGCACGGAGTTCGC
+
CCCCCGGGGGGGGGGGGGGGGGGGGGGGGGGGGGGGGGGGGGGGDGGGFFGGGGGGGGGGGGGGGGGGGGGGGGGGGGGGGGGGGGGGGGGGGGGGGFG,FGGGGFGGGGGGGGGGGGGGGGGGGGGFG<FGGGGFFF6FGGGFCGG>C5CFGEFFGGGCGG??FGGGC;DGGGGG?FFCFGFFGGGGGGGGGGGGC<GGGFGFADGFFGGCCGGGF;GG9DB<1@F<?GFFBGF9F<EEGF6:7*64:B@027*6C:BB4:<)9E?23:>26@8<C029>;>90643(:0C(3011;)-4
@M04650:207:000000000-C238N:1:1101:8999:11419 2:N:0:19
GGACTACCCGGGTTTCTAATCCTGTTTGCTCCCCACGCTTTCGCGCATCAGCGTCAGTAATGTTCCAGCAGGTCGCCTTCGCAATGAGTATTCCTCTTGATCTCTACGGATTTTACCCCTACACCAAGAATTCCACCTACCTCTCCCACACTCTAGAAAAGCAGTTTCAAATGCAGTTCTGTAGTTAAGCTACAGGATTTCACATCTGACTTACTTTCCCGCCTACGCGCTCTTTACGCCCAGTGATTCCGAGTAACGCTTGCACCCTCCTTATTACCGCGGCTGCTGGCACGGATTTAGC
+
<CCCCGGG8FEGGGGGGGGGGGGGGGGGGGGGGGGGFGGGGGGDFGGGG@CFGGGGGGGFGGGGGGG9FGGGGGGGGGGGGGGEFFGGGGGGFGGFGGGGGGGGGAFGGEGGGGGGFGGGGGGGGGGEGGGGGGGGGGGGGFGFGGGGGGGFGGFGGGC?EFGGGGGGGGGGGGGGDGGGGGGGGGFGGFGCFFG?FGGGGFGFFCFFCGGGFGGGFEGCAD9A>FF>@C2@BFCEC?GGGF?ECF?EFFAD(><)1/2;;1C3=C??BB7)5F9)<>?1>,16;B7:>E0<019(3CB<<
@M04650:207:000000000-C238N:1:1101:11469:11429 2:N:0:19
GGACTACTGGGGTATCTAATCCTGTTTGCTCCCCACGCTTTCGAGCCTCAGTGTCAGTTACAGGCCAGAGAGCCGCTTTCGCCACCGGTGTTCCTCCATATATCTACGCATTTCACCGCTACACATGGAATTCCACTCTCCTCTCCTGCACTCAAGTCTACCAGTTTCCAATGCATACAATGGTTGAGCCACTGCCTTTTACACCAGACTTAATAAACCACCTGCGCTCGCTTTACGCCCAATAAATCCGGACAACTCTCGGGACCTACGTATTACCCCGGCTGCTGCCACGTAGTTAGCC
+
CCCCCGGGGGGGGDGGGGGGGGGGGGGGGGGGGGGGGGGGGGGGGGGGGGGGGGGGGGGGGGGGGGGGGGGGGGGGGDGGGGGGGGGGGGGGGGGGGGGGGGGGGGGGGGGGGGGGGGGGGGGGGGGGGGGGGGGGGGGGGGGFGGGGGGGFG8DFGGGGGGGGFFGGGGGGGGGGFGGGGGGGGCG?FFGGGDGGGGGGDFGFFGGFDG<FFGF7FEGGFGFFFF94>DB@DG6;E2BEEF@ECCEE<351>B*(*/1=@F76DC<?:032:F<<F*49((9>?FF2864*-(3453)6?
@M04650:207:000000000-C238N:1:1101:28642:11472 2:N:0:19
GGACTACCGGGGTTTCTAATCCTGTTTGCTCCCCACGCTTTCGCACCTGAGCGTCAGTCTTTGTCCAGGGGGCCGCCTTCGCCACCGGTATTCCTCCAGATCTCTACGCATTTCACCGCTACACCTGGAATTCTACTCCCCTCTACAAGACTCTAGCCTGCCAGTTTCGAATGCAGTTCCCAGGTTGAGCCCGGGGATTTCACATCCGACTTGACAGACCGCCTGCGTGCGCTTTACGCCCAGTAATTCCGATCAACGCTTGCACCCTCCGTATTACCGCGGCTGCTGGCACGGAGTTAGC
+
CCCCCGG<FGGGGFGGGGGGGGGGGG9FGGFGGGGGGGGGGGGGGGGGCEFGGGGGGGAC@EEFGGGGGG@FGGGGGGGGGGGGG8FGG7FGGGGGGGGFG<EGGGGGGGGGGGGGGGGGEGGGGGGGGCFGGGGG,86FEGGFFG9E,:FFG9BFCF9:6FCFGFCGEDFGGGGGGGGGF9FGGGGDCGGFEGDGDDGGGFGAFGGFFGGD872+*(=F>GFFFFF5(7>FFGFFFBGGE?6:>F)6FF?,()14<<BB8,9)9EBBF?;:?F:BGGFF4>>FF633:GBG?F09BFFFA
@M04650:207:000000000-C238N:1:1101:20504:11498 2:N:0:19
GGACTACCGGGGTATCTGATCCTGTTTGCTACCCATGCTTTCGCTCCTCAGCGTCAGTAACTGCCCAGTAACCTGCCTTCGCCATCGGTGTTCCTCCTGATATCTGCGCATTCCACCGCTACACCAGGAATTCCAGTTACCCCTACAGCACTCAAGTTATGCCCGTATCGCCTGCACGCCCGGCGTTAAGCCCCGGAATTTCACAGACGCCGCGCCAAACCACCTCCGCGCCCTTTACCCCCAGTAACTCCGGTCAACCCTCGCCCCCTCCGTTTTCCCGCGGTGCCTGCCCCGTAGTTAC
+
CCCCCGGGCEGGGFGGGFGGGGGGGGGGGGCGGGG?FGGGGGGEGGGGGCDGEGGGGG,EF<A9EFGGGGGGGAFGDGGGGGGGC<FFGGGGGGGGGGFFGGGGGFGGGGGGAFFGGGGDDGGGGCGGGDGGGGDBDGFGGDEF+E@FGFGFG83EA8>FGG8D:EC8D++@D:,,10@D9FC+5C*3*,?ACGD1*/@F7F,==+8A=4/7(7)2:.*12*(62)45(/-,,:?0*6+<C6((*2:2**<8())4*.(((-)2);;24(3,(0.-+:7(7(((((())*./31(((2644
@M04650:207:000000000-C238N:1:1101:15960:11509 2:N:0:19
GGACTACTGGGGTTTCTAATCCTGTTTGCTCCCCACGCTTTCGAGCCTCAGTGTCAGTTACAGGCCAGAGAGCCGCTTTCGCCACCGGTGTTCCTCCATATATCTACGCATTTCACCGCTACACATGGAATTCCACTCTCCTCTCCTGCACTCAAGTCTACCAGTTTCCAATGCATACAATGGTTGAGCCACTGCCTTTTACACCAGACTTAATAAACCACCTGCGCTCGCTTTACGCCCAATAAATCCGGACAACGCTCGGGACCTACGTATTACCGCGGCTGCTGGCCCGTATTTAGCC
+
CCCCCEGGGGGGGGGGGGGGGGGGGGGGGGGGGGGGGGGGGGGDGGGGGGGGGGGGGGGGGGGGGGGGGCGGGGGGGGGGGGGGGGGGGGGGGGGGGGGGGGGGGGGGGGGGGGGGGGGGGGGGGGGGFFGGGGGGGGGGGFGFGGGFGGGFD?FGGGGGGECFFGGGGGGGGGGGDFG8DFFFGGFFFFFFC7EGGGGG9FFFFC5AC;>BAFGFAEGGFGF=DBF4>7((8?8>B=EFE2;@DGFFG587>FD</,,((3<3DE18?03)6+)6<*440260(3423A?56(.4<7)58
@M04650:207:000000000-C238N:1:1101:20286:11516 2:N:0:19
GGACTACCCGGGTATCTAATCCTGTTTGCTCCCCACGCTTTCGAGCCTCAGTGTCAGTTACAGGCCAGAGAGCCGCTTTCGCCACCGGTGTTCCTCCATATATCTACGCATTTCACCGCTACACATGGAATTCCACTCTCCTCTCCTGCACTCAAGTCTACCAGTTTCCAATGCATACAATGGTTGAGCCACTGCCTTTTACACCAGACTTAATAAACCACCTGCGCTCGCTTTACGCCCAATAAATCCGGAAAACGCTCGGGACCTACGTATTACCGCGGCTGCTGGCACGTAGTTTGCC
+
CCCCCGGGGGGGGGGGGGGGGGGGGGGGGGGGGGGGGGGGGGGGGGGGGFGFGGGGGGGGGGGGGGGGGGGGGFGGGGGGGGGGGGGGGGGGGGGGGGGGGGGGGGGGGGG@GGGGGGGGGGGGGGGGGGGGGGGGGFGGGGGFGGGGFGGFGGGGGGGGGGGGFGGGGGGGFGGGGGGGGGGGGGGGGCGFFGGGGGGGGFGFFFCFCFFGCCFCFECFFGFFFE94>GFFF5+9??DGG=;;GF??*=>?(.;@C>0(-459GEB208:7A<9>:74(40(4(8?.8*8:638,4C)6-
@M04650:207:000000000-C238N:1:1101:10799:11524 2:N:0:19
GGACTACACGGGTTTCTAATCCTGTTTGCTCCCCACGCTTTCGCACCTGAGCGTCAGTCTTCGTCCAGGGGGCCGCCTTCGCCACCGGTATTCCTCCAGATCTCTACGCATTTCACCGCTACACCTGGAATTCTACCCCCCTCTACGAGACTCTAGCCTGCCAGTTTCAAATGCAGTTCCCAGGTTAAGCCCGGGGATTTCACATCTGACTTAACAGACCGCCTGCGTGCGCTTTACGCCCAGTAATTCCGATTAACGCTTGCACCCTCCGTATTACCGCGGCTGCTGGCACGGAGTTAGC
+
CCCCCGGGGGGGGGGGGGGGGGGGGGGGGGGGGGGGGGDGGGGGGGGGG@FGGGGGGFDGGGFGGGGGGGGGGGGGGGGGGGGEEGGGGGGGGFGGGGGGGGGGGFFGGGEGFGGGGGGGDEGGGGGGGGGGGGGGGGGGGGGFGGGGGCE:DF9DFGGGGGE6@DFGFGGGFEFFFFCFGDCDFGFGGGGGGGGGGGGGGFGFFG>F);>+.@DC6;8C0<9BFF;>:C;B9C@AF?GGGF<:GGF27=6308C9::93(47>CF:<F?>F?87<F>012,31;B?045(0-,011;4)6
@M04650:207:000000000-C238N:1:1101:19496:11559 2:N:0:19
GGACTACTCGGGTTTCTAATCCTGTTTGCTCCCCACGCTTTCGAGCCTCAGTGTCAGTTACAGGCCAGAGAGCCGCTTTCGCCACCGGTGTTCCTCCATATATCTACGCATTTCACCGCTACACATGGAATTCCACTCTCCTCTCCTGCACTCAAGTCTACCAGTTTCCAATGCATACAATGGTTGAGCCACTGCCTTTTACACCAGACTTAATAAACCACCTGCGCTCGCTTTACGCCCAATAAATCCGGACAACGCTCGGGACCTACGTATTACCCCGGCTGCTTGCCCGTAGTTAGCC
+
CCCCCGGGGGGGGGGGGGGGGGGGGGGGGGGGGGGGGGGGGGGFGGGGGGGGGGGGGGGGGGGGGGGGGGGGGGGGCFGGGGGGG@FGGGGGGGGGGGGGGGGGGGGGGGGGGGGGGGGGGGGGGFGGF?FFGGGGGGGGGGGFGGFFGGGFGGGGFGGGFGFFFFGGGGGGGGGFGGGDFGGGGGGGGF:FFFFFGGGGGFAF65?FFFFGECGCFFCFBC:==>9*:992BGFEFFGGCDFEGG3CF358(:C@<0(67956DG05:<<<<C>FF*,(-(49?0)40+)141::4+.4:
@M04650:207:000000000-C238N:1:1101:5871:11571 2:N:0:19
GGACTACCAGGGTATCTAATCCTGTTTGATCCCCACGCTTTCGCACATCAGCGTCAGTTACAGACCAGAAAGTCGCCTTCGCCACTGGTGTTCCTCCATATCTCTGCGCATTTCACCGCTACACATGGAATTCCACTTTCCTCTTCTGCACTCAAGTTTTCCAGTTTCCAATGACCCTCCACGGTTGAGCCGTGGGCTTTCACATCAGACTTAAAAAACCGCCTACGCGCGCTTTACGCCCAATAATTCCGGATAACGCTTGCCACCTACGTATTACCGCGGCTGCTGGCACGTAGTTAGC
+
CCCCCGGGGGGGGGGGGGFGGGGGGGGGGGGGGGGGGCCFGGGGGGGGGGGGGGGGGGGGGGGGGGGGGGGGGGGGGGGGGGGGGGGGGGFGGGGGGGGGGGGGGGGGGGGGGGGGGGGGGGEFGGGGGGGGGFGGGGGGGGGFGGGGGGGFGGGFFGGGGGGGGGGGAFFGGGGGGGGGGGGGGGGGGGGGGEGDFGGGGFGFFGGFFGGGEGFCFFGDBGFF@FFFFGFF>GFFFFGGGFF;GFEAGF?;BEGFD(7<<?D?FG<2??B?FGFFGDBB>60;06>??G7F1<7??@)56
@M04650:207:000000000-C238N:1:1101:18048:11591 2:N:0:19
GGACTACTGGGGTATCTAATCCTGTTTGCTCCCCACGCTTTCGAGCCTCAGTGTCAGTTACAGGCCAGAGAGCCGCTTTCGCCTCCGGTGTTCCTCCATATATCTACGCATTTCACCGCTACACATGGAATTCCACTCTCCTCTCCTGCACTCAAGTCTCCCAGTTTCCAATGCACACAATGGTTGAGCCACTGCCTTTTACATCAGACTTAAGAAACCACCTGCGCTCGCTTTACGCCCAATAAATCCGGACAACGCTTGGGACCTACGTATTACCGCGGCTGCTGGCACGTAGTTAGCC
+
CCCCCGGGGGGGGGGGGGGGGGGGGGGGGGGGGGGGGGGGGGGGGGGGGGGGGGGGGGGGGGGGGGGGGGGGGGGG+FFGGGGGGGGGGGGGGGGGGGGGGGGGGGGGGGGGGGGGGGGGGGGGG?FGGGGGGGGGGGGGGGGFGGGGGGGFGGGGFFGGFGGGGGGGGGGGGGGGDGDGCFGG=FDFFGFG6FFEGGGGGFCFFGGFFGCFA;FGFF6>=DDFFF954?@@>FF=AFGGGD3@GF?3CD:<@AGFD@(11:F3FE13:?B?DGF<979166>>0:B06*47214(536:4
@M04650:207:000000000-C238N:1:1101:27824:11599 2:N:0:19
GGACTACCCGGGTTTCTAATCCTATTTGATCCCCACACTTTCGCGCCTCAGCGTCAATCTTAGCATAGGTAGCTGCCTTCGCCTTTGGTGTTCCTTCCCATATCTATGCATTCCACCGCTACACAGGAAATTCCACTACCTTCCCCTAGATTCCAGTCTATCGGTTCCGAGCGCGTTCCCAAAGTTGAGCCTTGGTCTTTCACACTCGGCCTAATAAACCGCCTACACGCCCTTTACGCCCAGTAATTCCGAGCAACGCTCGCCCCTTACGTATTACCGCGGCTGCTGGCACGTAATTAGC
+
CCCCCGGGGGGGGGGGGGGGGGGGGGGGGGGGGGGGGGGGGGGGGGGGGGGGGGGGGGGGGGGGGGGGGFGGGGGGGGGGGGGGGGGGGGGGGGGFGEGGGGGGGGGGGGGGGGGGGEDDGGGGGGGGGGGGGGGGGGGGGDGFGGGGGGGFGFGGGGFFF,@EGGGFEE6=DEEGGGGGGG6DFGGCCFFGFGFFGCFG7AEFACDF9DGGFGGGA4DC95@@FFEFFGDB@F;CA3BFC1;@G7CCF6;3087(*496:;GFGG<<0:144C:2CC((44906:?FFGFG::70<F97:
@M04650:207:000000000-C238N:1:1101:27178:11614 2:N:0:19
GGACTACCAGGGTTCTAATCCTGTTTGCTCCCCACGCTTTCGCGCATCAGCGTCAGTAATGTTCCAGCAGGTCGCCTTCGCAATGAGTATTCCTCTTGATCTCTACGGATTTTACCCCTACACCAAGAATTCCACCTACCTCTCCCACACTCTAGAAAAGCAGTTTCAAATGCAGTTCTGTAGTTAAGCTACAGGATTTCACATCTGACTTACTTTCCCGCCTACGCGCTCTTTACGCCCAGTGATTCCGAGTAACGCTTGCACCCTCCGTATTACCGCGGCTGCTGGCCCGGAGTTAGCC
+
CCCCCGGGGGGGGGGGGGGGGGGGGGGGGGGGGGGGGGGGGGGGGGFFGGGGFGGGGGGGGGGGGGGGGGGGGGGGGGGGGGGGGFGFFGGGGGGGGFGGGGGGGGGGGEGGFGGGGGGGGGGGGGGAFEGGFGGGGFGGCF?5FGGFFGFFGGF,CFGGGGF9EFGGGDDFGGGFGGGFGGGGGGGGCF,=EGDFGGGGGFGFF8FCEGFGACCGFFGGFGFDFBB>A7@DFGFFFFGGF@FEFGEFCFEBDFGFGBFFFDFEGG<;DFFFFG<B@*-4-79>B))(4*47029:?0-54
@M04650:207:000000000-C238N:1:1101:17639:11661 2:N:0:19
GGACTACCGGGGTATCTAATCCTGTTTGCTCCCCACGCTTTCGAGCCTCAGTGTCAGTTACAGGCCAGAGAGCCGCTTTCGCCACCGGTGTTCCTCCATATATCTACGCATTTCACCGCTACACATGGAATTCCACTCTCCTCTCCTGCACTCAAGTCTACCAGTTTCCAATGCATACAATGGTTGAGCCACTGCCTTTTACACCAGACTTAATAAACCACCTGCGCTCGCTTTACGCCCAATAAATCCGGACAACGCTCGGGACCTACGTATTACCGCGTCTGCTGGCCCGTGGTTTGCC
+
CCCCCGGGGGGGGGGGGGGGGGGGGGGGGGGGGGGGGGGGGGGGGGGGGFGGGGGGGGGGGGGGGGGGGGGGGGGGGGGGGGGGGGGGGGGGG9FGGGGGGGGGGGGGGGGGGGGGGGGGEGGGGGGGEFGGGGGGGGGGGGGFGGGGGGGFG?EGGDGGGFFGGGGGGGFGFGGGG?C8FGFGGE:DFGCGGGGGFGGG79;960;FCD78ACGFFFFGD45::;2459=>FG6;)/=FF18@FFE3DEE0:D41)((4-419GC7<:(.54C<BC*39,9?(4<>:0/(*-(,--*46<
@M04650:207:000000000-C238N:1:1101:22262:11672 2:N:0:19
GGACTACACGGGTATCTAATCCTGTTTGCTCCCCACGCTTTCGCACCTGAGCGTCAGTCTTCGTCCAGGGGGCCGCCTTCACCACCGGTATTCCTCCAGATCTCTACGCATTTCACCGCTACACCTGGAATTCTACCCCCCTCTACGAGACTCTAGCCTGCCAGTTTCAAATGCAGTTCCCAGGTTAAGCCCGGGGATTTCACATCTGACTTAACAGACCGCCTGCGTGCGCTTTACGCCCAGTAATTCCGATTAACGCTTGCACCCTCCGTATTACCGCGGCTGCTGGCACGGAGTTAGC
+
CCCCCGGGGGGGGGGGGGGGGGGGGGGGGGGGGGGGGGGGGGGGGGGGGEGGGGGGGGGGGGGGGGGGGGGGGGGGGGGG,EFGGGGGGGGGGGGGGGGGCFGGGCFFCGGGGGGGGGGGGGGGGGGGGGGGGGGGGGGGGGGFGGGGGGGFGGGGGGGGGGGGGGGGGGGGGGGGGGGGGGGGGGGGGGGGGGGGGCGGGAFFFCFF3:+;CFGGFFGGFGFFFFFF<GFF>EF>98EEE??B7D2)??41?EDAGFFBFFGDGG??<?F1<CBAFD--44;12::>BGBC1;F9?6A<6
@M04650:207:000000000-C238N:1:1101:8277:11673 2:N:0:19
GGACTACACGGGTTTCTAATCCTGTTTGCTCCCCACGCTTTCGCACCTGAGCGTCAGTCTTCGTCCAGGGGGCCGCCTTCGCCACCGGTATTCCTCCAGATCTCTACGCATTTCACCGCTACACCTGGAATTCTACCCCCCTCTACGACACTCTAGCCTGCCAGTTTCAAATGCAGTTCCCAGGTTAAGCCCGGGGATTTCACATCTGACTTAACAGACCGCCTCCGTTCGCTTTACGCCCAGTCATTCCGATTAACGCTTGCACCCTCCGTATTACCTCGGCTGCTGGCACGGAGTTAGC
+
CCCCC<FGFDBCGGGGGF@FGGGGGGGGGGGGG:8BBF:FGGGEGGGFFEFGCFFGEGFGDC@EFGGCFEEGGGEEEGGGGGGGGGGGGGGFFFEEFGFF<,EFAFGDECC+AFGEFEDGGGGGGCGGG<FFFGFGGGFGGGGFFGG++4@0D;=A;FFFCCCGGGGF;FGGGGG,<:EF?>FDGGCGF?C?E*::77CC719=AF=1);CG3FFCA;CC9D9,(0452C:1,:F<=(;8>13:*:)-?B4(()94*,((,,5)9*4:<((:1;(4CG)523:?0:2:(:(+(-0412)64
@M04650:207:000000000-C238N:1:1101:22991:11682 2:N:0:19
GGACTACAAGGGTTTCTAATCCTGTTTGATCCCCACTCTTTCGCACATCAGCGTCAGTTACAGACCAGAAAGTCGCCTTCGCCACTGGTGATCCTCCATATCTCTGCGCATTTCACCGCTACACAGGGAATTCCACTTTCCTCTTCTGCACTCAAGTTTGCCAGTTTCCAATGACCCTCCACGGTTGAGCCGTGGGCTTTCACATCAGACTTAAAAAACCGCCTACGGCCGCTTAACGCCCACAAATTCCGGATAACGCTTGCGACCGACGAATTACCGCGGCTGCGGGCAGTTGGTTATC
+
-A-A,C,<@C8CFG7CCFGA9C,<C<F<,,;<,:CF,6,CEEF,,++AACFGGCGE@CEG,CEEGEGFC<E<FFGFG7,E=@CEFGF@<E,CEAF,4AEFFGDFFFGFGGBFCAGFA:B8ECFFG:EEFFFFCFGC;==A>+4=A,4E9;EF?EEDA;9,@,AD:6@E,DDD=9@,,+1=,=CEFFEFFFC64@8E773:C?A96;FFFDD9>C+2*-:*);>(8;5)()/,.A))/2EC7(((2*));3A9:3C<F?0(415(1*(312,(-;(6<:1420(19?(40*-*..).424)-
@M04650:207:000000000-C238N:1:1101:5052:11689 2:N:0:19
GGACTACCGGGGTATCTAATCCTGTTTGCTCCCCACGCTTTCGAGCCTCAGTGTCAGTTACAGGCCAGAGAGCCGCTTTCGCCACCGGTGTTCCTCCATATATCTACGCATTTCACCGCTACACATGGAATTCCACTCTCCTCTCCTGCACTCAAGTCTACCAGTTTCCAATGCATACAATGGTTGAGCCACTGCCTTTTACACCAGACTTAATAAACCACCTGCGCTCGCTTTACGCCCAATAAATCCGGACAACGCTCGGGACCTACGTATTACCGCGGCTGCTGGCCCGTTGTTAGCC
+
CCCCCGGGGDGGGGGGGFGGGGGGGGGGGFGFGGGGGGGGGGGGGGGGG?EGFGGGDGFGGGDCFEGGGDAFGGGGGGGGGDFGGDCGGGGGGGGGGAFFGGGGGFCFGGGGGG,E<FEGEGCF,E9<EFFGGDGGGGGGGGGFGGGGGFFFGEGGGEDDFF?C<EFFDCFGGGGGGDF?FCCFFBCF6>:CFFGFC>EG7C;?CF9F8CCC=CF76*DF2CBB=82559@@=CA;>(:BE033D7?CFF3<>>C?173:>(9(9C<?7087<G<<+*((((((,3248*(*-((43+).4
@M04650:207:000000000-C238N:1:1101:5546:11713 2:N:0:19
GGACTACACGGGTTTCTAATCCTGTTTGATCCCCACGCTTTCGCACATCAGCGTCAGTTACAGACCAGAAAGTCGCCTTCGCCACTGGTGTTCCTCCATATCTCTGCGCATTTCACCGCTACACATGGAATTCCACTTTCCTCTTCTGCACTCAAGTTTTCCAGTTTCCAATGACCCTCCACGGTTGAGCCGTGGGCTTTCACATCAGACTTAAAAAACCGCCTACGCGCGCTTTACGCCCAATAATTCCGGATAACGCTTGCCACCTACGTATTACCGCGTCTGCTGGCACGTAGTTAGC
+
CCCCCFFGGGGGGGEGGGGGGGGGGGGGFGGGGCFGGGGGGGGGDGGGGFGFGGGGDGGGGDFDFCFGGF8FGGGGGGGGGGGGGGFFGFGGGGGGGGGGGGGGGFGCEEGGGGGFFGGCCCGDEFGGGFGGGGFGGGGGGGD@EGGCFEDDG8EDGGGGGGFAGGGCFC,EFF8A@DFECFGGGG687DCCE>+@CFFGGFGFFD7A@CGGFG+=698D)?@@(;2B(>@B2EFCA@EBF?1<C*.6CF490>*<6?>B6(C:>68?23:B)<?<7:33((-(89A:058C??0.4E266
@M04650:207:000000000-C238N:1:1101:18354:11715 2:N:0:19
GGACTACAGGGGTATCTAATCCCGTTCGCTACCCTAGCTTTCGCACATGAGCGTCAGTCTTGTGCCAGGAAGCCGCCTTCGCCACTGGTGTTCTTCCCGATATCTACGCATTTCACCGCTACACCGGGAGTTCCACTTCCCTCTCACATACTCTAGACTTACAGTATCAGATGTCTTACACAGGGTAAGCCCGTGCCTTTTACGTCTGACTTATTAGTCCGCCTGCGTGCGCTTTACGCCCAGTAATTCCGGACAACGCTTGCCCCCTACGTATTACCGCGGCTGCTGGCACGTAGTTTGC
+
CCCCCGGGGGGGGGGGGGGGGGGGGGGGGGGGGGGGGGGGGGGGGGGGGGGGGFGGGGGGGGGGGGGGGGGGGGGGGGGGGGGGGGGGGGGGGGGGGGGGGGGGGGGGGGGGGGGGGGGGGGGGGGGGFGGGGGGGGGGGGGGFGCFGFGGFGFGGFGGGGGGGG;CE9@EGGFGFGGF9ACEGEGGGFGDGGEGECFGGGFFFFGGFFGGFEFG:8CCDDDDFDF@F6<;FFGFEFDECF@@F7FFFGFF9(8C?C>F?3:D:FG;9<B034<3>FG06(((,4:??:E?G?(4,(+6A2
@M04650:207:000000000-C238N:1:1101:26220:11716 2:N:0:19
GGACTACAGGGGTTTCTAATCCCATTCGCTCCCCTAGCTTTCGTCTCTCAGTGTCAGTGTCGGCCCAGCAGAGTGCTTTCGCCGTTGGTGTTCTTTCCGATCTCTACGCATTTCACCGCTCCACCGGAAATTCCCTCTGCCCCTACCGTACTCCAGCTTGGTAGTTTCCACCGCCTGTCCGGGGTTGAGCCCTGGGATTTGACGGCGGACTTAAAAAGCCACCTACAGACGCTTTACGCCCAATCATTCCGGCTAACGCTTGCATCCTCTGTATTACCTCGGCTGCGTGCACAGGGTTAGC
+
CCCCCGGGGGGGGGGGGGGGGGGGGGGGGGGGGGGGGGGGGGGGGGGGGGGGGGGGGGGGGGGGGGGGGGGGGGGGGGGGGGGGGGGGGGGGGGGGGGGGGEGGGGGGGGGGGGGGGGGGGGGGFGGGGGGGGGGGGGGGGFGFGFGGGGGFGGGGGGGGGGGGGGGGGGGGGGE>FGGGGGEGCGG?CGGGGFGGCFCFGFGFBGGFFCDF9FGGF18FFFF?:?0<AGF6(:5<71AEE:?:FGFFGFFF()9>GF>:10*4CCF>>40))36AE>433:B<B?,-3C?C2((((2414
@M04650:207:000000000-C238N:1:1101:13672:11721 2:N:0:19
GGACTACTGGGGTTTCTAATCCTGTTTGCTCCCCACGCTTTCGCACCTGAGCGTCAGTCTTTGTCCAGGGGGCCGCCTTCGCCACCGGTATTCCTCCAGATCTCTACGCATTTCACCGCTACACCTGGAATTCTACCCCCCTCTACAAGACTCTAGCCTGCCAGTTTCGAATGCAGTTCCCAGGTTGAGCCCGGGGATTTCACATCCGACTTGACAGACCGCCTGCGTGCGCGTTACGCCCAGTAAGTCCGATTAACGCTTGCACCCTCCGTATTACCGCGGCTGCTGGCACGGAGTTAGG
+
CCCCCGGGGGGGGGCEFGGGGGGGGGGGGGGGGGGGGGGGGGGGGGGGGGGGGGGGGGGGGGGFGGGGGGGGGGGGGGGGGGGGGGGGGGGGFGFGGGGGCE9EGGGGGGGGGGE<FEGGEGGGGGFGGGGGGGGGGGFGGGGFGGGGGGGFGGFGGGGGGGGGEGGGCGGFCCCFGFGGGGGG<FFFGFGGGGGGGD7ACC9AFGGEDCD37CFGFDFG@DB(:FF525;>(:5?>:CCE?FF>>)6:BEBB:D<C?9:?:*.78<2?<0(,;(:C:297>91>?0:?C(+,49>466>(
@M04650:207:000000000-C238N:1:1101:16681:11762 2:N:0:19
GGACTACAGGGGTATCTAATCCCGTTCGCTACCCTAGCTTTCGCACATGAGCGTCAGTCTTGTGCCAGGAAGCCGCCTTCGCCACTGGTGTTCTTCCCGATATCTACGCATTTCACCGCTACACCGGGAGTTCCACTTCCCTCTCACATACTCTAGACTTACAGTATCAGATGTCTTACACAGGGTAAGCCCGTGCCTTTTACGTCTGACTTATTAGTCCGCCTGCGTGCGCTTTACGCCCAGTAATTCCGGACAACGCTTGCCCCCTACGTATTACCGCGGCTGCTGGCACGTAGTTTGC
+
CCCCCGGGGGGGGGGGGGGGGGGGGGGGGGGGGGGGGGGGGGGGGGGGGGGGGGGGGGGGGGGGGGGGCGGGGGGGGGGGGGGGGGGGGGGGGGGGGGGGGGGGGGGGGGGGGGGGGGGGGGGGFGGGGGGGGGDGFGGGGGGFGGGGGGGFGGGGGGGFGGGGGGGGGGGGGGGGGGGGFFFFCFFFGG?EGGGGDFGGGFGFFGGF=FGGFGG@FFGDDGFF9F@F;DBFFEFCFFGGG@D@FGF?CFFF6>D:FB>1:?F?FGBB(4322<84<7291900(47:(24?(.11:F<<4
@M04650:207:000000000-C238N:1:1101:16193:11771 2:N:0:19
GGACTACACGGGTTTCTAATCCTGTTTGCTCCCCACGCTTTCGCGCATCAGCGTCAGTAATGTTCCAGCAGGTCGCCTTCGCAATGAGTATTCCTCTTGATCTCTACGGATTTTACCCCTACACCAAGAATTCCACCTACCTCTCCCACACTCTAGAAAAGCAGTTTCAAATGCAGTTCTGTAGTTAAGCTACAGGATTTCACATCTGACTTACTTTCCCGCCTACGCGCTCTTTACGCCCAGTGCTTCCGAGTAACGCTTGCACCCTCCGTATTACCGCGGCTGCTGGCACGGAGTTAGC
+
CCCCCGGGGGGGGFGGGGGGGGGGGGGGGGGGGGGGGGGGGGGGGG@FGGGGGGGGGGG9FFFFGGGGGGGGGGGGGGGGGGDG?FFGGGGGGGGGGFGGGGGGGGGGFGGGGGGGGGGGGGGFGGGGGFGGGCGFGGGGGGGFFEF?F6CDGEGG;ADFGGFGGGGGGGCFGGGGGFGG9@FGGG9AFFBACFGGGFCFGFGAFGGFCGGGFGFGF5CFD54><FDB>D@9BGFFFFGGGDFEF+7CGFB@6ACC+;6?DFGEFG66:B04<F?<FG:91;>>0:>7?E:FFB>>FGA9<
@M04650:207:000000000-C238N:1:1101:20880:11834 2:N:0:19
GGACTACAGGGGTTTCTAATCCTGTTTGCTCCCCACGCTTTCGCACCTGAGCGTCAGTCTTTGTCCAGGGGGCCGCCTTCGCCACCGGTATTCCTCCAGATCTCTACGCATTTCACCGCTACACCTGGAATTCTACCCCCCTCTACAAGACTCTAGCCTGCCAGTTTCGAATGCAGTTCCCAGGTTGAGCCCGGGGATTTCACATCCGACTTGACAGACCGCCTGCGTGCGCTTTACGCCCAGTAATTCCGATTAACGCTTGCACCCTCCGTATTACCGCGGCTGCTGGCACGGAGTTAGC
+
CCCCCFGGGGGGGGGGGGGGGGGGGGGGGGGGGGGGGGGGGGGGGGGGGEFGGGGGGGGGGGGGGGGGGGEGGGGGGGGGGGGGGGGGGDGGGGGGGFFGGGGGGGGGGGGGGGGGGDGGGGGGGGGGGGGGGGGGFGGGGGGFGGGCFFGCGFFFGFGGGGGGGGGGEDFGFGGGGGGGGDF>FGFGGGGGGGGGDGGGGFGFFFGEFGGDFGGGFDGG6DFF:F>D<D>BFCF4?6CEE608F*6AGFF::>5<C09?<6F)9A?:B:14184AGG:>FFF>6<27?G0??>09:ED><
@M04650:207:000000000-C238N:1:1101:24950:11855 2:N:0:19
GGACTACAGGGGTTTCTAATCCTGTTTGCTCCCCACGCTTTCGAGCCTCAGTGTCAGTTACAGGCCAGAGAGCCGCTTTCGCCTCCGGTGTTCCTCCATATATCTACGCATTTCACCGCTACACATGGAATTCCACTCTCCTCTCCTGCACTCAAGTCTCCCAGTTTCCAATGCACACCATGGTTGAGCCACTGCCTTTTCCATCCGACTTAAGAAACCACCTGCGCTCCCTTTTCGCCCAATAACTCCGGACAACGCTTGGGACCTACGTAGTACCGCCGCTTCTTGCCCCTAGTTTGCC
+
CCCCC<F,<FFFGGGGGGGGGGGGGGGGFFGGGGGGGGGGGGG8FFGGEEF,CFGGGGGGE<<FDFGGCFCFGCGF7CEFCCG:,9FEGGGGG9DFGGCEGGGGGGGGGGGGGGGGF@EGGGGG:,?CF<FFGGGG;8=FEDGFG8,@FFFFGGFDCEDEDGG8,@EF;,@ECF,==?+@,C,C9:DCFG7C6<AFFFCC7C;++*03:3CCE+78/>G*:D=B2)6/2)(->A*0)/8F18@)>*9);=57255=)((43-/4CE4)((4)(;4)A9,(-3((,))-60)1,(.)-0)-5
@M04650:207:000000000-C238N:1:1101:24346:11872 2:N:0:19
GGACTACCGGGGTTTCTAATCCTGTTTGCTCCCCACGCTTTCGAGCCTCAGTGTCAGTTACAGGCCAGAGAGCCGCTTTCGCCACCGGTGTTCCTCCATATATCTACGCATTTCACCGCTACACATGGAATTCCACTCTCCTCTCCTGCACTCAAGTCTACCAGTTTCCAATGCATACAATGGTTGAGCCACTGCCTTTTACACCAGACTTAATAAACCACCTGCGCTCGCTTTACGCCCAATAAATCCGGACAACGCTCGGGACCTACGTATTACCGCGGCTGCTGGCACGTAGTTAGCC
+
CCCCCGGGGGGGGGGGGGGGGGGGGGGGGGGGGGGGGGGGGGGGGGGGGGGFGGGGGGGGGGGGGGGGGGGGGGGGEFGGGGGGGFGGGGGGGGGGGGGGGGGGGGGGGGGGGGGGGGGGGGGGGGGGFFFGGGGGFFCGGGGFGGGGGGGFGGGFDEDFGGGGGGGGGGGEFD88EGGGGGGGGGGGGG?EFFFCC<FGGFFA55CFFG>F=@FGCBGGFGF=BAB?FG@@BGFE>;C7F033>FCEGFB6;EG;51(29BG9DG:)38?B<C>AE39>>F0(42>((*.2((.,-+.:4
@M04650:207:000000000-C238N:1:1101:28614:11879 2:N:0:19
GGACTACCAGGGTATCTAATCCTGTTTGCTCCCCACGCTTTCGCACCTGAGCGTCAGTCTTTGTCCAGGGGGCCGCCTTCGCCACCGGTATTCCTCCAGATCTCTACGCATTTCACCGCTACACCTGGAATTCTACCCCCCTCTACGAGACTCTAGCCTGCCAGTTTCAAATGCAGTTCCCAGGTTAAGCCCGGGGATTTCACATCTGACTTAACAGACCGCCTGCGTGCGCTTTACGCCCAGTAATTCCGATTAACGCTTGCACCCTACGTATTACCGCGGCTGCGGGCACGTAGTTAGC
+
CCCCCGGGGGGGGGGGGGGGGGGGGGGGGGGGGGGGGGGGGGGGGGGGGGGGGGGGGGGGGGGGGGGGGGGGGGGGGG@D<FGCG<F7@7DEGGFGFDFFCFEF;,CDBCFCFA<FE+BD>C=F=,EFGFGGGGFGGCFGG+=DFG6=B>ECGEAFGCBCE@,,@FCAFFCFDC7<EFGGC9C7CFGF7DGCEEGG49FGGFGAFG7A6>C@;7>C6(CD6D((/;9:(*(46GF9??GG?3(.C:<9CFF1<BD2?:9?04*4DF0:?212)<:2C>31>BF((((-(51*4(,(4<465
@M04650:207:000000000-C238N:1:1101:3398:11935 2:N:0:19
GGACTACCGGGGTATCTAATCCTATTTGCTCCCCACACTTTCGAGCCTAAGCGTCAGTAAAGGCCTAAGTTCTCGCCTTCGCCACTGGTGTTCTTCCATATATCTACGCATTCCACCGCTCCACATGGAATTCCAGAACTCTCTACCTCACTCTAGATTAATAGTTTTTGATACAAACACCCGTTAAGCAGATGTCTTTCATACCAAACTTATTAATCCGCCTGCGCTCGTTTTACGCCCAGTAAATCCGGATAACGCTTGCAGCCTATGTATTACCGCGGCTGCGGGCACATAGTTAGCC
+
CCCCCGGFGGGGGGGGGGGGGGGGGGGGGDEGGGGGEGGEGFGGGGFF?FFEGGDCFFGCAECGGGC<CC@EEFGGGGGCFGGGF?FGFEFFGGGFFGFFGF9FFGGGEGGEGGGGGGGGGGGGGFG?EFGFGFGDFCDAFFGFGFGDFFEFGFFGECDEAFAEGG8=@BEEGFD8??FFEEEGGGGFGCBF?FGG79F:E7DC6D*9>FF>E+?=6AEGF*>BFF=5>D@@F56@EFGGG;(>FC)6*:=??DG<7:?(((*)7C::<<A<AC26C70912(4:(((->,0)4<<:+:<0
@M04650:207:000000000-C238N:1:1101:9162:11956 2:N:0:19
GGACTACTGGGGTTTCTAATCCTGTTTGCTCCCCACGCTTTCGAGCCTCAGTGTCAGTTACAGGCCAGAGAGCCGCTTTCGCCTCCGGTGTTCCTCCATATATCTACGCATTTCACCGCTACACATGGAATTCCACTCTCCTCTCCTGCACTCAAGTCTCCCAGTTTCCAATGCACACAATGGTTGAGCCACTGCCTTTTACACCAGACTTAATAAACCACCTGCGCTCGCTTTACGCCCAATAAATCCGGACAACGCTCGGGACCTACGTATTACCCCGTCGCCTGGCACGTAGTTAGCC
+
CCCCCGGG@EFGFDEGGGGGFFGGFFGGFGFFFEFGGDGFDFEGGGGGGFGGGGGGGEFGGGGGGGGGGC@FGGGGGGGGGGGFBFEGGGGGGGGGGGGGGGGGGGGGEEEGFFGGFCE=8FGGGGFFFFGGGGGGGGFFGDGFGEFFFFGFGGGGFGGFGGDDFGGFFGCBC8EFDD>DD9=ECB?E6C7?FCFGGGGGC8BFFCFCFFCCCDFG6C,@BDF>:::3(2/-5566)(=:*6=@7@??C):<>E<?C;;<40/1<=(.((4)6F2)0*(((-1(4?610*.:4(,4<9)6:
@M04650:207:000000000-C238N:1:1101:10830:11973 2:N:0:19
GGACTACCCGGGTTTCTAATCCTGTTTGCTCCCCACGCTTTCGCACCTGAGCGTCAGTCTTCGTCCAGGGGGCCGCCTTCGCCATCGGTATTCCTCCACATCTCTACGCATTTCACTGCTACACGTGGAATTCTACCCCCCTCTGACACACTCTAGCCGTGCAGTCACCAATGCAATTCCCAGGTTAAGCCCGGGGATTTCACATCGGTCTTGCACAACCGCCTGCGCACGCTTTACGCCCAGTAATTCCGATTAACTCTTGGACCCTACGTATTACCGCGGCTGCGGGCACGTAGTTTGC
+
CCCCCGGGGGGGGGGGGGGGGGGGGGGGGGGGGGGGGGGGGGGGGGGGGGGGGGGGGGGGGGGGGGGGGDEFGGGGGGGFGGGGGGGGGGGGGGFGGGGGGGGGFGGGGGGDGGGGGGFGFGGGGGGGGGGGGGGFGGGGGGGFGGFGCFGFGGGGGGGGGGGGGGGFGGGGGGCAECFFC9:EGEFGGGFGGGGGDGF?CAEAFCDEFGGGFFFG=@GGFG;02)9E9GFF(>FA=?8CEFFFGGBFGFF?0>DAC-9><>C)9FB??:(28F?2+7(,-7>>>((,(5(28888:+)..
@M04650:207:000000000-C238N:1:1101:7454:12033 2:N:0:19
GGACTACAGGGGTATCTAATCCTGTTTGCTCCCCACGCTTTCGAGCCTCAGTGTCAGTTACAGGCCAGAGAGCCGCTTTCGCCACCGGTGTTCCTCCATATATCTACGCATTTCACCGCTACACATGGAATTCCACTCTCCTCTCCTGCACTCAAGTCTACCAGTTTCCAATGCATACAATGGTTGAGCCACTGCCTTTTACACCAGACTTAATAAACCACCTGCGCGCGCTTTACGCCCAATAAATCCGGACAACGCTCGGGACCTACGTATTACCGCGTCTGCTGGCACGTAGTTAGCC
+
CCCCCGGFGGGGGGGGGGGGGGGGGGGGGGGGGGFEGGGGGGGFGGGGGGGEFFGFFFGGGGGGGGGGG8CGFGGGEGGGGGGGGFGGGGGGGGGGGGGFGGGFFFGFGGGGGGGGGGGGGGGGF@FFFGGGGGCGGFGGGGGFGGFGGGGFGFGG;EDCFF8DFGGGGGFGGGGGCG?DC:=EGGGFGGGGGF6CFGFGGAGFADGFFC>20+<@+98C>DDFFD=*692(>C=>)(::<(()>7??DE)61>C?G>11(1)4DGB7:B??FGBAEC;6(418BDF03*./2((-43-4:
@M04650:207:000000000-C238N:1:1101:4290:12055 2:N:0:19
GGACTACCGGGGTATCTAATCCTGTTTGCTCCCCTAGCTTTCGCGCCTCAGCGTCAGTTACGGCCCAGAAAGCCGCCTTCGCCACCGGTGTTCTTCCCAATATCTGCGCATTCCACCGCTACACTGGGAATTCCACTTTCCTCTACCGAACTCAAGCCTGCCAGTTCAAGATGCGGATGAGGGTTGAGCCCTCAGATTTAACACCTTGCTTAACAAGCCGCCTACGCGCCCTTTACGCCCATTGAATCCGTATAACGCTGGCTCCCTCCGTATTACCGCGTCTGCTGGCACGTGTTTGGCC
+
CCCCCGG<CGGGGGGGGGGGGGGGGGGGCFGGGGG<DGGGGGGGGGGGGGGGCGGGGGGGFG@FGGGGCGGGGGGGGFGGGGEGCFGGGGGGGGGGF@<FGGGGGGCEGGGGCEDFFE>CEGGGAE@FGGGGGGGGDDCF98EF9@D=@>E?DCDFGFCGFGG?<E,3DDD@DGC:CCE?CGCGGEFCFC>,;68EDGG,B8,8?GGA=FCB<7+:)8GG>GDFF:9:1/46:+=<BFG5C())2*656<.4(9*5766,((*)1*4((22,12.6<534(4((6<:0:*.*4(.8<*(.4
@M04650:207:000000000-C238N:1:1101:19476:12075 2:N:0:19
GGACTACTGGGGTTTCTAATCCTGTTTGCTCCCCACGCTTTCGCACCTGAGCGTCAGTCTTTGTCCAGGGGGCCGCCTTCGCCACCGGTATTCCTCCAGATCTCTACGCATTTCACCGCTACACCTGGAATTCTACCCCCCTCTACAAGACTCTAGCCTGCCAGTTTCGAATGCAGTTCCCAGGTTGAGCCCGGGGATTTCACATCCGACTTGACAGACCGCCTGCGTGCGCTTTACGCCCAGTAATTCCGATTAACGCTTGCACCCTCCGTATTACCGCGGCTGCTGGCACGGAGTTAGC
+
CCCCCGGGGGGGGGGGGGGGGGGGGGGGGGGGGGGGGGGGGGGGGGGGGGGGGGGGGGGGGFFFGGGGGGGGFGGEGGGGGGGGGFGGGGGGGGGGGFEFGGGGGGGGGGGGGGGGFGGGEGGGFFGGGGGGGGGGGGGGGGGFGGGFGGGFGFGGGFGGGGCGGGGGGGFGGGGGGGGGFGGGGFGDCFCGGDGGDCFGGFGFFF7><GGGAGGGFFGGFGFFFF0B1DFFFGFFFFGEG(38*C><FF4:<BC5>:>?6?7)7CB6:((,4C:<FC19>>>F9:BF0*(+437>FGFF6
@M04650:207:000000000-C238N:1:1101:14041:12096 2:N:0:19
GGACTACTGGGGTTTCTAATCCTGTTTGCTCCCCACGCTTTCGTGCCTCAGCGTCAATTAACATGTAGTAAGCTGCCTTCGCTATCGGTGTTCTATGTCATATCTAAGCATTTCACCGCTACATGACATATTCCGCTTACCTCCATGATATTCAAGACAAATAGTATCAACGGCAGTTTCTAGGTTAAGCCTAGAGATTTCACCACTGACTTATCTGCCCGCCTACGCACCCTTTAAACCCAGTGAATCCGGATAACGCTTGCACCCTCCGTATTACCGCGGCTGCTGGCACGGAGTTAGC
+
CCCCCEGGEFGGGGGGGGGGGGGGGGGGGGGGGGGGGGGGGGGGGGGGGGGGGGGGGGGGGGGGGGGGGGGGGGGGGGGGGGGGGGGGGGGGGGGGFGGGGGGGGGGGGGGGGGGGGGGGGGFGGFFFGEGGGGFGGGGGGGGFGGGGGGGFGGGGGGGGGGGGGGGGGGGGGGGGGGGGGGFGGGGGGGGGFFGGFGFGGFGFFFFFBGGGCFGGFEGGFGFFA>5BDGFDFGFFFEGGGFDFG+>CFA?B0BDEF?@@FDGFGGF@FF>7@FEEGF<>>>BB>F???E?FBFF08F<A:
@M04650:207:000000000-C238N:1:1101:28564:12115 2:N:0:19
GGACTACTGGGGTATCTAATCCTGTTTGCTCCCCACGCTTTCGCACCTGAGCGTCAGTCTTTGTCCAGGGGGCCGCCTTCGCCACCGGTATTCCTCCAGATCTCTACGCATTTCACCGCTACACTAGGAATTCCGCTTGCCTCTCCTGCACTCCAGACTAGCAGTTTCTTATGCATACTCGGGGTTAAGCCCCGGTCTTTCACATATGACTTGCCTGTCCGCCTACTCACCCTTTACACCCAGTAATTCCGGATAACGCTTGCCCCCTCCGTTTTACCGCGGCTGCTGGCACGTAGTTAGC
+
CCCCCGGGFGGGGGGGGGGGGFGGGGGGGGGGGGGGGGGGGGGGGGGGGGGGGGGGGGGGGDGGGGGGGGGGGGGGFGGGGGGGGGGGGGGGGGGGGGGCFFGGGGDEDEGGG9EFFGGGDCFGGFGEFGGGGCDGGEGGFGGBFGGEBFEFGFGGGGGGFEFFGGDCFFGGGGGGDGGGGGGGGEG2:DGGGE5*):CCCAEFAGGFCDFDEGCD=E?C?D;<;43A)770=FF96)BEC<?FG7<2C=?;6DD<6((46:F>GG9(,-42568)<239B((448??2C?F?F::?G<A6
@M04650:207:000000000-C238N:1:1101:12952:12229 2:N:0:19
GGACTACTCGGGTTTCTAATCCTGTTTGCTCCCCACGCTTTCGAGCCTCAGTGTCAGTTACAGGCCAGAGAGCCGCTTTCGCCACCGGTGTTCCTCCATATATCTACGCATTTCACCGCTACACATGGAATTCCACCTGCCTCTCCATCACTCAAGAACAGCAGTTTTGAATGCACGCTATGGGTTGAGCCCATAGATTTCACACCCAACTTGCCGTCCCGCCTGCGCTCCCTTTACACCCAGTAATTCCGGACACCGCGTGCCACCTACGTTTTACCGCGGCTGCTGGCACGAAGTTAGC
+
CCCCCGGGGGGGGFGGGGGGGGGGGGGGGGGGGGGGGGGGGGGDFGEGGGG6FGGGGGGGGGGGGGGGGF@FDGGG+BFFGEGEGDGGGGGFFGGGGGGGGDFFGC?DEEGCEAEGGGGGGGGGFGFFGGGGGGFGGGGGGGGFGFGGD?FFCDFGGGFGGGGGDCFDFEGGGGGGGDEG9DECGGGGFFCFC,@CFFGGC@FFA>5>>C78*=;C9>GGFGBFDF>:,C138C66A?GGG;(.;C?6DAF0;>D0>96(21CB79<?0(33,;0)<*4919(-76?F?50A0(,(-A))6
@M04650:207:000000000-C238N:1:1101:6664:12249 2:N:0:19
GGACTACCGGGGTATCTAATCCTGTTTGCTCCCCACGCTTTCGCACCTGAGCGTCAGTCTTCGTCCAGGGGGCCGCCTTCGCCACCGGTATTCCTCCAGATCTCTACGCATTTCACCGCTACACCTGGAATTCTACCCCCCTCTACGAGACTCTAGCCTGCCAGTTTCAAATGCAGTTCCCAGGTTAAGCCCGGGGATTTCACATCTGACTTAACAGACCGCCTGCGTGCGCTTTACGCCCAGTAATTCCGATTAACGCTTGCACCCTCCGTATTACCGCGGCTGCTGGCACGGAGTTAGC
+
CCCCCGFGGGGGGGGGGGGGGGGGGGGGGGGGGGGGGGGGGGGGGGGGGGGGGGGGGGGGGGGGGGGGGGGGGGGGGGGGGGGGGGGGGGGGGGGGGGGGFFEFGGDGGGGGGGGGGGGGGGGGGGGGFGGGGGGGFGFCCDEFGGG>FEGFGFGGGGFFGGGGGGCGGFGGGGGGGGGGGGGBFGGFGGEC5C5EDD@++897CGGFFFGGC2?FFFFGFGFFFF97(>>>>G:>F?EE5(,8CC9<FFF60><:C46BB:*84C:1:B083:?ACG<>(-432::07E1?:((-1C<A<
@M04650:207:000000000-C238N:1:1101:22856:12276 2:N:0:19
GGACTACTGGGGTTTCTAATCCTGTTTGCTACCCACGCTTTCGCGCTTTAGCGTCAGTATCTGTCCAGTAGGCTGGCTTCCCCATCGGCATTCCTACAAATATCTACGAATTTCACCTCTACACTTGTAGTTCCGCCTACCTCTCCAGTACTCTAGTTTAGCAGTTTCCAACGCAATACGGGGTTGAGCCCCGCATTTTCACATCAGACTTACTAAACCGCCTAGACGCGCTTTACGCCCAATAAATCCGGATAACGCTTGCGACATACGTATTACCGCGGCTGCTGGCCCGTAGTTAGCC
+
CCCCCGGGGGGGGGGGGGGGGGGGGGGGGGGGGGGGGGGGGGGGGGGGGGGGGGGDGFGGGGGGGGGGGGGGGGGGGGGGGGGGGGGGGGGGGGGGGGGGGGGGGGGGGGGGGGGGGGFFGGGGGGGGCFFGGGGGGGGFGGGFGGFFGFGFGGGGGGGGGGFFEFGGGGGGGGGGGGGFGGGGGGGGGGGGGGGGGFGGGFGFFGFAEFCGEGGGFFGGFGFFFF4:9DBB<56>>?GFFD@EDGEFFEFF6>C?39??0<C>GDFF7()59?>DE*330;>F:47.0*(242(4)<)).
@M04650:207:000000000-C238N:1:1101:4470:12284 2:N:0:19
GGACTACAGGGGTTTCTAATCCTGTTCGCTCCCCACGCTTTCGCTCCTCAGCGTCAGTATCGGCCCAGAGACCCGCCTTCGCCACCGGTGTTCCTCCTGATATCTGCGCATTTCACCGCTACACCAGGAATTCCAGTCTCCCCTGCCGAACTCTAGTCTGCCCGTATCAACTGCAAGCTCGGAGTTGAGCCCCGAGTTTTCACAGTCGACGCGACAAACCGCCTACGAGCCCTTTACGCCCAATAATTCCGGACAACGCTTGCCCCCTCCGTATTACCGCGTCTTCTGGCACCTCTTTAGC
+
CCCCCFGGGGGGGGGGGGGGGGGEFGGGGGGGGGGGGGGGGGGGGGGGGFGGGEGGGGGGGCEFGGGFGGGG?FCFGGGGGGGGGGGGGGGGGGGGGGDDGGGGGGGGGGGGGGGGGFEDGG?ECFGFE<FFG9FCEFGGGDCFGGGEC6CDFCCCFFDEGGG>F:FFGCEDCFGGGGCGD@EGGG9FGGGGGGE59*CFC+BAACDADG55(:DC):CF9DBBFFFB(7(4(7?AF?GGD6:F4FB>CF?>0BG(/49?F0*(*;69(4,(.;:AG><>F(4(-4)62C(0(..).C<2<
@M04650:207:000000000-C238N:1:1101:29302:12301 2:N:0:19
GGACTACCGGGGTTTCTAATCCTGTTTGCTCCCCACGCTTTCGCGCATCAGCGTCAGTAATGTTCCAGCAGGTCGCCTTCGCAATGAGTATTCCTCTTGATCTCTACGGCTTTTACCCCTACACCAAGAATTCCACCTACCTCTCCCACACTCTAGAAAAGCAGTTTCAAATGCAGTTCTGTAGTTAAGCTACAGGATTTCACATCTGACTTACTTTCCCGCCTACGCGCTCTTTACGCCCAGTGATTCCGAGTAACGCTTGCACCCTCCGTATTACCGCGGCTGCTGGCACGGAGTTAGC
+
CCCCCGFGGGGGGGGAFGGGGGGGGGGGGGGGGGGGGGEGGGGGGGGGGGGGGGGGGGFGGGGGGGGGGGGGGGGGGGGGGGGGGFGGFFFFGGGCGFFGFGGGGGGGF++8,FFFFFDDGEFGGG,EFDCFGCFAFGGGCFFDGGGGFGGFGGGGGGGGGGGGGGGGGGFDCAACGGGG9FGGGGGGGGGGGGGGG5FFGAFFFCFFEGDFFGGGFFFFA*/:>FDBBG=?6EFCF<EFGF?@GGEEGFFF9FFCGFF?FFCBGGFF:B9<8C(4FD349B>FFF>FFC?E:>>0<GAA)
@M04650:207:000000000-C238N:1:1101:12727:12308 2:N:0:19
GGACTACTCGGGTTTCTAATCCTGTTTGCTCCCCACGCTTTCGCGCATCAGCGTCAGTAATGTTCCAGCAGGTCGCCTTCGCAATGAGTATTCCTCTTGATCTCTACGGATTTTACCCCTACACCAAGAATTCCACCTACCTCTCCCACACTCTAGAAAAGCAGTTTCAAATGCAGTTCTGTAGTTAAGCTACAGGATTTCACATCTGACTTACTTTCCCGCCTACGCGCTCTTTACGCCCAGTGATTCCGATTAACGCTTGCACCCTCCTTATTACCGCGGCGCATGGCACGGAGTTAGC
+
CCCCCGGGGGGGG>FGGGGGGGFGGGGGGGGGGGFGGGGFGGGGGGGCEDGGGGGGGGGGAEGGGGGGGCFFFFCFGEFGFGGGGGCGEFGGGEGFGGGG9FGGGGFFDDEGCFEBF8@CFFFBA?DFDEGGGGFGGGGGGD8FFGGGFGGFGGGGGGGGGGFGDCFAFFF96CFAFGF8,@CAFGFFA9=FFGF6?FF,?FCC798B7C+=A88;EFGGFG@=@AAFA)((6<=4:-:F:21/6+95CAF<(:DE72:?0,CEGF;0:2(.6F99FC3;9920(((47509<0(7?*.).
@M04650:207:000000000-C238N:1:1101:23927:12407 2:N:0:19
GGACTACCGGGGTATCTAATCCTGTTTGCTCCCCACACTTTCGAGCCTCAGCGTCAGTTAATGTCCAGCAGGCCGCCTTCGCCACTGGTGTTCCTCCCGATATCTACGCATTCCACCGCTACACCGGGAATTCCGCCTGCCTCTCCATCCCTCAAGAGCGCCAGTTTCGAGTGCAATCTATGGGTTTAGCCCATAGACTTCACACCCAACTTGGCACCCCGCCTGCGCCCCCTTTACACCCAGTAATTCCGTACAACGCTTGCCACCCTCGTTTTACCGCGGCTGCTGGCACCTAGTTAGC
+
CCCCCGGGGGEFGCFGGAFFGGFFGG9EFGGGGGD+B@FFFGGFC,CFF@E<@FGC:FCF,,69EFFGGGGFGGGGGGCG@FFECEAFFGGGGDGGGGDFFFEG9EA=FCBBFFDGGGGGGGGG?CFC>7FBFG?F6>DFGGGFEF,@F,3@F?G:,,3@EFD+7=:,*63>CGCFGGC7:;6@<7*>:;E?:AD6+*7=+1?+;/2?=GGC4769A7ED@D1(()(.,:;1;=F>=20*::0.**))08)).7CAC((-(,9(*<4((,((-;()3>81(,13,4),5E2F:0(.6A)).
@M04650:207:000000000-C238N:1:1101:22094:12437 2:N:0:19
GGACTACAAGGGTATCTAATCCTGTTTGCTCCCCACGCTTTCGCACCTGAGCGTCAGTCTTTGTCCAGGGGGCCGCCTTCGCCACCGGTATTCCTCCAGATCTCTACGCATTTCACCGCTACACCTGGAATTCTACCCCCCTCTACAAGACTCTAGCCTGCCAGTTTCGAATGCAGTTCCCAGGTTGAGCCCGGGGATTTCACATCCGACTTGACAGACCGCCTGCGTGCGCTTTACGCCCAGTAATTCCGATTAACGCTTGCACCCTCCGTATTACCGCGGCTGCTGGCACGGAGTTAGC
+
CCCCCGGGGGGGGGGGGGGGGGGGGGGGGGGGGGGGGGGGGGGGGGGGGGGGGGGGGFGGGGGGGGGGGGGGGGGGGGGGGGGGGGGGGGGGGGGGGFGGGGGGGGGGGGDGFFGGGGGGGGGGGGGGGGGGGGFFFGGGGGGFGGGGFGF?FFGGFFGFCCGGFGGGDFFFGFGGGGGFGFFGGG8CFGCGGGCGG*?CFCGFFGFF@DGGEGGFF@FG;GBD@F9>?GFB9:5<F<EDC6:?FDFFGFF?BEG9C8;F:?C<FGF?B<F0(044<CB026>FFF??BGBF049(3C)6:
@M04650:207:000000000-C238N:1:1101:8759:12458 2:N:0:19
GGACTACTGGGGTTTCTAATCCTGTTTGCTCCCCACGCTTTCGCACCTGAGCGTCAGTCTTCGTCCAGGGGGCCGCCTTCGCCACCGGTATTCCTCCAGATCTCTACGCATTTCACCGCTACACCTGGAATTCTACCCCCCTCTACGAGACTCTAGCCTGCCAGTTTCAAATGCAGTTCCCAGGTTAAGCCCGGGGATTTCACATCTGACTTAACAGACCGCCTGCGTGCGCTTTACGCCCCGTAATTCCGATTAACGCTTGCACCCTCCGTATTACCGCGGCTGCTGGCCCGGAGTTAGC
+
CCCCCFGGGGGGCFGGGGGGGGGGGGGGGGGGGGGGGGGGGGDECGFGFFDGGGGGGGGGGGGGGGGGGGGGGGGGGGGGGGGGGFGGGGGGFGGGGFFGGGGGGGGGGGGGGGGGGGDCEGGGGFG8DAEGGFGGGGGGGGEFGFGCF>CFFCGGGGGE5CCCDDFGCF9=7FC7:=EGG9D7FGC,BDF>EGGE41<CCA98177:?>FCEGGF8=:*(::6:FF:(727;*>:?6E>E(42)>:9CF@<07DBG<7::?C<CF<3:<((482:973;B(((4:070C(:;30(4*-)6
@M04650:207:000000000-C238N:1:1101:18966:12481 2:N:0:19
GGACTACTCGGGTATCTAATCCTGTTTGCTCCCCACGCTTTCGAGCCTCAACGTCAGTGATCGTCCAGTAAGCCGCCTTCGCCACTGGTGTTCCTCCTAATATCTACGCATTTCACCGCTACACATGGAATTCCACTCTCCTCTCCTGCACTCAAGTCTACCAGTTTCCAATGCATACAATGGTTGAGCCACTGCCTTTTACACCAGACTTAATAAACCACCTGCGCTCGCTTTACGCCCAATAAATCCGGACAACGCTCGGGACCTACGTATTACCGCGGCTGCTGGCACGTAGTTAGCC
+
CCCCCGGGGGGGGGGGGGGGGGGGGGGGGGGGGGGGGGGGGGGGGGGCGGGGGGGGGGGGGGGGGGGGGGGGGGGGGGGGGGGGGGGGGGGDGGGGGGFGGFGGGGGGGGGGGGGGGGGGEGGGFGGGFFFGGGGGGGGFGFGFGGGGGGGFFGGGGFGGGGGGFGGGGGGGGGFGGGGGGGGGGGGGGGGGGGGGGDGGFFGFFGGFFFFDEGGGFFFGFGFE@B>5@C@@DCFCADGGD?FFGGFFGFF<9>FD:1117>C9DEF?BB??BFA<CD369999B?>:0*4CB73(:<<48
@M04650:207:000000000-C238N:1:1101:6783:12483 2:N:0:19
GGACTACTGGGGTATCTAATCCTGTTTGCTCCCCACGCTTTCGCGCATCAGCGTCAGTAATGTTCCAGCAGGTCGCCTTCGCAATGAGTATTCCGCTTGATCTCTACGGATTTTACCCCTACACCAAGAATTCCACCTACCTCTCCCACACTCTAGAAAAGCAGTTTCAAATGCAGTTCTGTAGTTAAGCTACAGGATTTCACATCTGACTTACTTTCCCGCCTACGCGCTCTTTACGCCCAGTGATTCCGAGTAACGCTTGCACCCTCCGTATTCCCGCGGCTGCTGGCACGGAGTTAGC
+
CC@CCDFGFGGGGEFGGFFAFAFFDFADGGG8FEFFCGGGCEGEDE7FGFGGG6CFFAE9,CFGGFFGGCF@EEEGCFCFGGE:BB9FGFFFGG,@,7A<E,>FGCF@:?:CFGCGGEFD7FFGC@A,EFGFGGGGGCFCGC=6=,DFBC@FF9FGG8B,@FFFGGGGGFG9=FFFCFCGFECEFGF8FC;EFGGCFF;DFFGFFG>FFGGF@FCCFEFFFGBDFFF>AD92=9F<@=EG73(/2+75DFF;(077:(.1;653*<1(4:>::F0)<7-,3792(8?7:C(223(,4*-64
@M04650:207:000000000-C238N:1:1101:24798:12488 2:N:0:19
GGACTACCAGGGTTTCTAATCCTGTTTGCTCCCCACGCTTTCGCACCTGAGCGTCAGTCTTTGTCCAGGGGGCCGCCTTCGCCACCGGTATTCCTCCAGATCTCTACGCATTTCACCGCTACACCTGGAATTCTACCCCCCTCTACGAGACTCTAGCCTGCCAGTTTCAAATGCAGTTCCCAGGTTAAGCCCGGGGATTTCACATCTGACTTAACAGACCGCCTGCGTGCGCTTTACGCCCAGTAATTCCGATTAACGCTTGCACCCTCCGTATTACCGCGGCTGCTGGCACGGCGTTAGC
+
CCCCCGGGGGGGGGGGGGGGGGFGGGGGGGGGGGGGGGGGGGGGGGGGGGGGGGGGGEFFDCFFGGGGGEFGGGGGGGGGGGGGGFGGGGGGGGGGGFFGGGGGGGGGGGGEGFGGGGGGGGGGC8FFGGGGGF9FFGCFGGGFGGGG:CEFF9FFGGCFGGGGGG7E9;DFGGGGGGGGCFGGGGGA@FGGGE==DGGGCFFFFGFF5CFGF@D79;GFFG9D?FFFFG9>>GFAF<GGE6:3F7<<FBFF0@GAG<;:(3C?FF?30:1((;39FGFFFB>6607?07(33((-3??<<
@M04650:207:000000000-C238N:1:1101:24157:12521 2:N:0:19
GGACTACCGGGGTTTCTAATCCTGTTTGCTACCCACGCTTTCGCTCCTCAGCGTCAGTCACGGCCCAGAGCGGCGCCTTCGCCACTGGTGTTCCTCCTGATATCTGCGCATTTCACCGCTACACCAGGAATTCCCCGCTCCCCTACCGCACTCGAGTCACAGCAGTATCGGGTGGCGGCTCTGGGTTGAGCCCAGAGTTTTCACACCCGACTTACCGAACCGCCTACCAGCTCTTTACGCCCAATAAATCCGGACCACGCTTGGTGCCTACGTGTCCCCCCTGCTGCTGGCCCGTCGTTGG
+
CCCCCGGGGGGGGGGGGGGGGGGGGGGGGGGGGGGGGGGGGGGGGGGGGGGGGGGGGGGGGGGGGGGGGGGGGGGGGGGGGGGGGGGGGGGGGGGGGGGFGGGGGGGGGGGGGGGGGGGGGGGGGGGGGGGGGGGGGGGGGGGFGGGGGGGFGGGGGGCFGFGCFCGGGGGGGGGGEGGGGDCEF:EG?CFFE5C;CFFGGFCFFGGF(9CDFGGGDB5C6)(46::))9:07G4:6>8CE>B?C<<):6?200)(96(2(-5(**).6)142*.3+23(,(,(()4:D+1526((,:(,(
@M04650:207:000000000-C238N:1:1101:16302:12549 2:N:0:19
GGACTACTGGGGTATCTAATCCTGTTTGATCCCCACGCTTTCGCACATCAGCGTCAGTTACAGACCAGAAAGTCGCCTTCGCCACTGGTGTTCCTCCATATCTCTGCGCATTTCACCGCTACACATGGAATTCCACTTTCCTCTTCTGCACTCAAGTTTTCCAGTTTCCAATGACCCTCCACGGTTGAGCCGTGGGCTTTCACATCAGACTTAAAAAACCGCCTACGCGCGCTTTACGCCCAATAATTCCGGATAACGCTTGCCACCTACGTATTACCGCGGCTGCTGGCACGTAGTTAGC
+
CCCCCGGGGGGGGGGGAFGGGGGGGGGGGGGGGGGGGDEFGGGGGGGGGGGGGGGGGGGGGGGGGFGGGFGGGGGGGGGGGGGGGGGGGGFGGGCFGGGGFGGGGGFFGGGE<FGGGGGGGGGGGGGGGGGDEGGGGFGGGGGFGGGGGGFFGGFDAD>DDFGGGG8=@AD;DGGGGGGDFFGGG7EF?DFGGGGGGFGGGFGFFFGFEGGFCGGGFFGGFG>==F@EFG626*=EFFGCF@@FGGFBFFFFFFG<6:>?42CBGGFB>FF??GFAGG:99>FF>F0:0A:<<?:B6G46-
@M04650:207:000000000-C238N:1:1101:12603:12599 2:N:0:19
GGACACCGGGGTATCTAATCCCATTTGCCCCCCTAGCTTTTGTCTCTCAGTGTCAGTTTCGGCCCAGCAGAGTCCCCTCGCCGTCGGTGTTCTTTCCGATCTCCACCCATTTCACCGCCCCCACGGAAATTTCCTCCGCCCCCACCGTACTCCAGCCTGGTCGTTTCCACCGCCAGTTCCGGGGTGAGCCCCTGGCTTTTACCGCGGGACTTACAAGCCACCCTCCGACGCCTTACCACCCATCATCTCCGATAACGCCTTGCCCCCCCGTTGTTCCCCCGCCGCGTGCCACGGGTTACCC
+
CCCC8,,++@F+6C,;6EC,CFEEF,CF,6CFG+C<<,;C,,,;6E,=;@<,<,,,6,;9,6@,@C8:,9C@6,,,,:,44@+++8F>74?,,,@FGE7++,9,,4,6+,5C,,AF++++@++63+8+3CF,AF9F,@6CE++*4C6C+C*+@B,D<,46<91*>F,,,,>>/<*=E+B,=FC7C*=87BF**=C*0;<++*20)/))(/9*-2:7=:F4(*,(,),.1)3(4C*,0)<;*4((9*))2/5(()75*2(41)*.7;(,((,(-8(-<7(-4((-((474:2<;((-(*)..
@M04650:207:000000000-C238N:1:1101:13690:12648 2:N:0:19
GGACTACCCGGGTTTCTAATCCCGTTCGCTACCCTAGCTTTCGCACATGAGCGTCAGTCTTGTGCCAGGAAGCCGCCTTCGCCACTGGTGTTCTTCCCGATATCTACGCATTTCACCGCTACACCGGGAGTTCCACTTCCCTCTCACATACTCTAGACTTACAGTATCAGATGTCTTACACAGGGTAAGCCCGTGCCTTTTACGTCTGACTTATTAGTCCGCCTGCGTGCGCTTTACGCCCAGTAATTCCGGACAACGCTTGCCCCCTACGTATTACCGCGGCTGCTGGCACGTAGTTTGC
+
CCCCCGGGGGGGGGGGGGGGGGGGGGGGGGGGGGGGGGGGGGGGGGGGGGGGGGGGGGGGGGGGGGGGGGGGGGGGGGGGGGGGGGGGGGGGGGGGGGGGGGGGGGGGGGGGGGGGGGGGGGGGGGGGGGGGGGGGGGGGGGGFGGGGGGGFGGGGFGGGGGGGGGGGGGGGGGGGGFGGGGFGGGGGDGGGGGGGFGGGGFGFF4;AEGGGFFGGFFFC=DDDFFBB;GFF9GFFFFGGG@@;>FDFGFF>->D?GBBFFFGFDC>>?BFB?G?BG>(2(33>9:7>:G(344:?BF)))
@M04650:207:000000000-C238N:1:1101:16975:12681 2:N:0:19
GGACTACTAGGGTATCTAATCCTGTTTGCTCCCCACGCTTTCGCGCATCAGCGTCAGTAATGTTCCAGCAGGTCGCCTTCGCAATGAGTATTCCTCTTGATCTCTACGGATTTTACCCCTACACCAAGAATTCCACCTACCTCTCCCACACTCTAGAAAAGCAGTTTCAAATGCAGTTCTGTAGTTAAGCTACAGGATTTCACATCTGACTTACTTTCCCGCCTACGCGCTCTTTACGCCCAGTGATTCCGAGTAACGCTTGCACCCTCCGTATTACCGCGGCTGCTGGCACGGAGTTAGC
+
CCCCCGGGFGGGGGGGGGGGGGGGGGGGGGGGGGGGGGGGGGGGGGGGGGGGGGGGGGGGGGGGGGGGGGGGGGGGGGGGGGGGGGGGGGGGGGGGGGGGGGGGGGGGGGGGGGGGGGGGGGGGGGGGGGGGGGGGGGGGGFGFGGGGGGGFGGGGGGGGGGGGGGGGGGGFGGGGGGGGGGGGGGGGGGGGGGGGGFGGGFGFFGGFFGGGCFGGFEGGAGFD=;=EBG9@>GFFF9GDG2>EGFEFGFF;@FFCG@BF?DF3CGD23<04:FF2CF?99>0211>B?53C:B6>3F)..
@M04650:207:000000000-C238N:1:1101:24309:12708 2:N:0:19
GGACTACCCGGGTATCTAATCCTGTTTGCTCCCCACGCTTTCGCGCATCAGCGTCAGTAATGTTCCAGCAGGTCGCCTTCGCAATGAGTATTCCTCTTGATCTCTACGGATTTTACCCCTACACCAAGAATTCCACCTACCTCTCCCACACTCTAGAAAAGCAGTTTCAAATGCAGTTCTGTAGTTAAGCTACAGGATTTCACATCTGACTTACTTTCCCGCCTACGCGCTCTTTACGCCCAGTGATTCCGAGTAACGCTTGCACCCTCCGTATTACCGCGGCTGCTGGCACGGCGTTAGC
+
CCCCCGGGGGGGGGGGGGGGGGGGGGGGGGGGGGGGGGGGGGGGGGGGGFGGGGGGGGGGGGGGGEGGGGGGGGGGGGGGGGGGGGGGGGGGGGGGGGGGGGGGGGGFGGGGGGGGGGGDGGGGEGGGFGGFAAFGGGGFGFCFFGGDFGGFGGGGGGGGGGFFCEGGGGGGGGGFGGGGGGGGGGG7FFFGGFG6DDFDGCGFFCFFFGGFEGGGFFGFFDA>FFAFFDFD9FFEF?GG@2(50:6CGFA?9>FEC,(132F<CF:3?F94<82ACDBBFFF;((4>?G3A?7(498::<
@M04650:207:000000000-C238N:1:1101:11139:12745 2:N:0:19
GGACTACTCGGGTATCTAATCCTGTTTGCTCCCCACGCTTTCGCACCTGAGCGTCAGTCTTTGTCCAGGGGGCCGCCTTCGCCACCGGTATTCCTCCAGATCTCTACGCATTTCACCGCTACACCTGGAATTCTACCCCCCTCTACAAGACTCTAGCCTGCCAGTTTCGAATGCAGTTCCCAGGTTGAGCCCGGGGATTTCACATCCGACTTGACAGACCGCCTGCGTGCGCTTTACGCCCAGTAATTCCGATTAACGCTTGCACCCTCCGTATTACCGCGGCTTCTTGCCCCGCGTTGGC
+
CCCCCGGGGGGGGGGGGGGGGGGGGGGGGGGGGGGGGGGGGGGGGGGGGGGGGGGGGGGGGFGGGGGGGGGGGGGGGGGGGGGGGGGGGGGGGGGGGGGGGGGGGGGGGGGGGGFGGGGGEGGGGGGGFGGGGGGGGFGGGGGFGGGGGFGAGGGGGGGGGGGGGGGGGCGGGGGGGGGGGGGGGGFGGDGFGGDGGGGGGFGFFFFD0CD*)2978@GFFD@B?FFFBG>BFCFBFBGGG02:7:2<F?:14B3<G:>BB:C?FC??F:-41;:2@FBF>010(..-6A(<((,-4E((.
@M04650:207:000000000-C238N:1:1101:4574:12751 2:N:0:19
GGACTACCAGGGTATCTAATCCTGTTTGCTCCCCACGCTTTCGAGCCTCAGTGTCAGTTACAGGCCAGAGAGCCGCTTTCGCCACCGGTGTTCCTCCATATATCTACGCATTTCACCGCTACACATGGAATTCCACTCTCCTCTCCTGCACTCAAGTCTACCAGTTTCCAATGCATACAATGGTTGAGCCACTGCCTTTTACACCAGACTTAATAAACCACCTGCGCTCGCTTTACGCCCAATAAATCCGGACAACGCTCGGGACCTACGTATTACCGCGGCTGCTGGCACGTAGTTAGCC
+
CCCCCFGGGGGGGGFGGFGGGFEGGGGGGGGGGGGGGGGGGGD8FCCFGGGGGGGGGAFFFGGFGGGGGDCGGFGGGDCF@EGGDG7FGFGFGG8FFGGGGGGAEGGGGGGGGGGGGDEGGGFG9EFGGG9FFGGGGGGGGFFFDGGCGGGFGGF8FFCDDAFFAD8EEGGG6FFGDD?9EGD9FCGGFECFG69?C8FDG59?A@9AC59>;FGGA@6CDGF9=A=AAD>@BE8>EDCFGFFEGGE5*::?BFG0D66;:2119E7<BB?>A<>4014476(-2:B(262A37<?<<:<3
@M04650:207:000000000-C238N:1:1101:7281:12887 2:N:0:19
GGACGACTGGGGTTACTAATCCTGTTTGCTACCCACGCTGTCTAGCGTGAGTGTCAGTTACAGGCCAGACCGCCGCTTTCGCGACCGGTTTTCCTCCATATATCTACGCATTTCCTCCCTCCACATGTAATTCCACTCTCCTCTCCTGCACTCCCGTCTACCAGTGTCCACTGCCTACATTGTCTGAGCCACTGACTTCTCCCCCAGACTTAATAAAACACCTGCGCACCCTCTCCGCCCAATAAACACAGACACCGCTCGGCACCTCCGTTATCCCGCTGCTGCTGGACCGTCGTTACCC
+
@--A,6:CFCEF@F,,<CAE,6EFEGGGGE,6ECC@F::,8E,C<E+=,,B@FG,6,C9,FAF?,,C,,,,86C7FC@BF4?++@:=FF+8CFG,,,:,:,@,C,4,+++84,@,,5,++,8@<EG9,BE,,;F9AEE,,36=9,B9EF,,0,,,6>CF+,7,2@,377,,82@?,<7,,7,3,33,3@8,@19,,+52,+4,3***)(*4+1=C++/1*(*0./).).)4((*)/)/**<;()*2)-1))(,70()-((--/-/8((.(,)(;5)<*((,-).)),,3:,2,,(((2-).
@M04650:207:000000000-C238N:1:1101:13855:12904 2:N:0:19
GGACTACTGGGGTATCTAATCCTGTTTGCTCCCCACGCTTTCGCACCTGAGCGTCAGTCTTCGTCCAGGGGGCCGCCTTCGCCACCGGTATTCCTCCAGATCTCTACGCATTTCACCGCTACACCTGGAATTCTACCCCCCTCTACGAGACTCTAGCCTGCCAGTTTCAAATGCAGTTCCCAGGTTGAGCCCGGGGATTTCACATCCGACTTGACAGACCGCCTGCGTGCGCTTTACGCCCAGTAATTCCGCTTAACGCTTGCCCCCTCCGTATTCCCGCGGCTGCTGGCACGGAGTTAGC
+
CCCCCGGGGGGGGGGGGGGGGGGGGGGGGGGGGGGGGGGGGGGGGGGGGGGGGGGGGGGGGGGGGGGGGGGGGGGGGGGGGGGGGGGGGGGGGGGGGGGGGGGGGGGGGGGGGGGGGGGGGGGGGGGGBFGGGGGCFFGGGGGFGGGGGGGFGGGGGGGGFGGGGGGGGAFFCFDGGGGGGFGGGGGGGGGGG=EGDGGGGFGFFGGFFGGGFCGGFDFG9D611>>D:GBB9EFF?0>EEFFFG749DFF(4>GAF(9?F:D(98;6B<>:(A7)<C(-4(-(,2?7B=(<147>025<4
@M04650:207:000000000-C238N:1:1101:22063:12907 2:N:0:19
GGACTACAGGGGTTTCTAATCCTGTTTGATCCCCACGCTTTCGCACATCAGCGTCAGTTACAGACCAGAAAGTCGCCTTCGCCACTGGTGTTCCTCCATATCTCTGCGCATTTCACCGCTACACATGGAATTCCACTTTCCTCTTCTGCACTCAAGTTTTCCAGTTTCCAATGACCCTCCACGGTTGAGCCGTGGGCTTTCACATCAGACTTAAAAAACCGCCTACGCGCGCTTTACGCCCAATAATTCCGGATAACGCTTGCCACCTACGTATTACCGCGGCTGCTGGCACGTAGTTAGC
+
CCCCCGGGGGGGGGGGGGGGGGGGGGGGGGGGGGGGGGGGGGGGGGGGGGGGGGGGGGGGGGGGGGGGGGGGGGGGGGGGGGGGGGGGGGGGGGGGGGGGGGGGGGGGGGGGGGGGGGGGGGGGFGGGGGGGGGGGGGGFFGGFGGGGGGGFGGGGFGGGGGGGEGGFGGGGGGGGGGGGGGGGGGEGGGGGGGDGGGGGGFGFFGFAEGGGFGGGAAGGFG>?@FDFBGFFBG3>F2:CFDFBGCABCFF;?@D>4<B3(-C?FGF?77:<BG:BGG:>BBFF01?40:2CB<F??C926
@M04650:207:000000000-C238N:1:1101:13471:12932 2:N:0:19
GGACTACTCGGGTTTCTAATCCTGTTTGCTCCCCACACTTTCGAGCCTCAGCGTCAGTTAATGTCCAGCAGGCCGCCTTCGCCACTGGTGTTCCTCCCGATATCTACGCATTCCACCGCTACACCGGGAATTCCACCTGCCTCTCCATCACTCAAGAACAGCAGTTTTGAATGCACGCTATGGGTTGAGCCCATAGATTTCACACCCAACTTGCCGTCCCGCCTGCGCTCCCTTTACACCCAGTAATTCCGGACAACGCTTGCCACCTACGTTTTACCGCGGCTGCTGGCACGGAGTTCGC
+
CCCCCGGGGGGGGGGGGGGGGGGGGGGGGGGGGGGGGGGGGGGGGGGGGGGGGGGGGGGGGGGGGGGGGGGGGGGGGGGGGGGGGGGGGEDFFGGGGGGGGGGGGGGGGGGGGGGGGGGGGGGGGGGGGGGGGAFGGGGGGGGFGGGGGGGFGGDGGGGGGFGGGFGGGGGFFGGGGGGGDFGFBFGGGGGF59FCFG@EGFGFACGFBDGGFGGG5@GC2D@<@F>A;GFFFGF<FEGGGF6?FGFAFFFF(>D?GFB??BGF>CB<:??(4F1<CF?F>;9;;<BF?5(31((-3;)-4
@M04650:207:000000000-C238N:1:1101:11095:12943 2:N:0:19
GGACTACCGGGGTTTCTAATCCTGTTTGCTCCCCTAGCTTTCGCGCCTCAGCGTCAGTTACGGCCCAGAAAGCCGCCTTCGCCACCGGTGTTCTTCCCAATATCTGCGCATTCCACCGCTACACTGGGAATTCCACTTTCCTCTACCGAACTCAAGCCTGCCAGTTCAAGATGCGGATGAGGGTTGAGCCCTCAGATTTAACACCTTGCTTAACAAGCCGCCTACGCGCGCTTTACGCCCAATGAATCCGGATAACGCTGGCCCCATACGTATTACCGCGGCTGCTGGCCCGTCTTTAGCC
+
CCCCCGGGGGGGGGGGGGGGGGGGGGGGGGGGGGGGGGGGGGGGGGGGGGGGGGGGGGGGGGGGGGGGGGGGGGGGGGGGGGGGGGGGEGGGGGGGGGGGGGGGGGGGGGGGGGGGGGGGGGGGGGGGGGGGGFGGGGGGGGGFGFGGGCGFFGF?FCFF?,AFCGGGFGGGGGGG>*=>CCCE<*,:?8FGFGGGGDFGGFFFBGGFFGGGEGGGFFEDBDFD@FF82<;9(*@AF?CC544?7C<<DFB0(7*,*7<(44*3D??1:(,55C46:144,4(-:245(72*,(.46+).5
@M04650:207:000000000-C238N:1:1101:5051:12957 2:N:0:19
GGACTACTGGGGTATCTAATCCTGTTTGATCCCCACGCTTTCGCACATCAGCGTCAGTTACAGACCAGAAAGTCGCCTTCGCCACTGGTGTTCCTCCATATCTCTGCGCATTTCACCGCTACACATGGAATTCTACCCCCCTCTACGAGACTCTAGCCTGCCAGTTTCAAATGCGGTTCCCAGGTTAAGCCCGGGGATTTCACATCTGACTTAACAGACCGCCTGCGTGCGCGTTACGCCCAGTAATTCCGATTAACGCTTGCACCCTCCGTATTACCGCGGCTGCTGTCACGGCTTTAGC
+
CCCCCGGGEGGGGGGGGGGGGGGGGGGGGGGGGGGD7FFEGGEGGGGGGGGGGGGGGGGGFGGGGGGGCGGGGGGGGGGGGGGGGGGGFCGGGGDFGEFGGGGGGGGEDFGGGGGGGEGGGGGGGFGFECFGGGFF9>@CEGGFGGGG7CEFGGGGFFGGGGGFFGGDFAGGFF++4C7:EEF8FFFG79:9EEGE*3DFC@FFB9F@5+;8>=:8A(;?2<97;A>A(>2((=):B?EGG2(.0:9):*/(()>9C11:16C,>F11::>?6E><FC<69(-9><0:)+6C:61((3)6<
@M04650:207:000000000-C238N:1:1101:25390:12986 2:N:0:19
GGACTACTCGGGTTTCTAATCCTGTTTGCTCCCCTAGCTTTCGCGCCTCAGCGTCAGTTACGGCCCAGAAAGCCGCCTTCGCCACCGGTGTTCTTCCCAATATCTGCGCATTCCACCGCTACACTGGGAATTCCACTTTCCTCTACCGCACTCAAGCCTGCCAGTTCAAGATGCGGATGAGGGTTGAGCCCTCAGATTTAACACCTTGCTTAACAAGCCGCCTACGCGCGCTTTACGCCCAATGAATCCGGATAACGCTTGCTCCATACGTATTACCGCGGCTGCTGGCACGTATTTAGCC
+
CCCCCGGGGGGGGGGGGGGGGGGGGGGGGGGGGGGGGGGGGGGGGGGGGGGGGGGGGGGGGGGGGGGGGGGGGGGGGGGGGGGGGFGEGGGGGFGGGGGGGGGGGGGGGGGGGGGGGGGGGGGGGGGGGFGGGGFGGGGGFGGFGGGD+@EBGGFGGGGGGGGFGGGGGGGGFGGGDGGGG?>EGC8<7FG?GGFEFGGCCBFFFGGFECD84CF*;:FGFGFF@>>B(172?C?>@0:?8<?>CFFBGBEFFFGFC02,-,2<C<<210<<<@26C*33(((((.:(4*)*41)5:3:::
@M04650:207:000000000-C238N:1:1101:6401:12998 2:N:0:19
GGACTACTGGGGTATCTAATCCTGTTTGCTCCCCACGCTTTCGAGCCTCAGTGTCAGTTACAGGCCAGAGAGCCGCTTTCGCCACCGGTGTTCCTCCATATATCTACGCATTTCACCGCTACACATGGAATTCCACTCTCCTCTCCTGCACTCAAGTCTACCAGTTTCCAATGCATACAATGGTTGAGCCACTGCCTTTTACACCAGACTTAATAAACCACCTGCGCTCGCTTTACGCCCACTAAATCCGGACAACGCTCGGGACCTACGTATTACCGCGGCTGCTGGCACGTAGTTAGCC
+
CCCCC8FGGFGGGGGGGGGGGGGGGGGCFGGGCGCG@FFCFGGGGGGGGCEGGGGCGGGFGD,@DF8CFF<FFGGGGGGGGGGG@FGGEGGGGA=DFGGGGGGGGEGGGGCGGDCGGGGG7FFGGFFFGGGGGGGGFGGGGGGFGGGGG?FFGG8DFFGFGGDFE9DFGGGGGGDFA?9DFFFF9+,3=FFGGDGFGGCGGF;FFGG*0;;87@FC>EGGDGBEF4>@FGBFF:86BDGE@(/6*;66CBB(:3<;:216(2)35C?2::?)5@))2*49(4;6:>).4C476(.(-3.45
@M04650:207:000000000-C238N:1:1101:27347:13026 2:N:0:19
GGACTACCGGGTTTCTAATCCTGTTTGCTCCCCACGCTTTCGCACCTGAGCGTCAGTCTTTGTCCAGGGGGCCGCCTTCGCCACCGGTATTCCTCCACATCTCTACGCATTTCACCGCTACACCTGGAATTCTACCCCCCTCTACAAGACTCTAGCCTGCCAGTTTCGAATGCAGTTCCCAGGTTAAGCCCGGGGCTTTCACATCTGACTTAACAGACCCCCTGCGTGCGCTTTACGCCCAGTAATTCCGATTAACGCTTGCCCCCCCCGTACTACCCCGGCCGCTGGCCCGGATTTAGCC
+
CCCCCGGGGGGFG,EEFF<FGGGFFFGGGGGGGGC7CFGGGGD7BFFFAEDCFE7FFG<,C@FAFC@FGGGGGGGG,FE7FGEFGGECFEG,E,EFF,BAE?DA>;=7++BF?@FG>FDDE?EGGGGGGDECFAFGEFEG8=DFF;3A<;9AFD;ACC88EFCFGGG5*,4323@ACFCF,?DCGC,;?DGGGGG*9>F7:@<767+7>DGFCCGDFDC*(:11()486799?C?<7:EG*4()*0.-765:():)/2(-4:70<C((,((-(;))**,(-((,(-(((232(-,(.365:
@M04650:207:000000000-C238N:1:1101:25263:13051 2:N:0:19
GGACTACTAGGGTTTCTAATCCTGTTTGCTCCCCACGCTTTCGAGCCTCAGTGTCAGTTACAGGCCAGAGAGCCGCTTTCGCCACCGGTGTTCCTCCATATATCTACGCATTTCACCGCTACACATGGAATTCCACTCTCCTCTCCTGCACTCAAGTCTACCAGTTTCCAATGCATACAATGGTTGAGCCACTGCCTTTTACACCAGACTTAATAAACCACCTGCGCTCGCTTTACGCCCAATAAATCCGGACAACGCTCGGGACCTACGTATTACCGCGGCTGCTGGCACGTAGTTTGCC
+
CCCCCFGGGGGGGGGGGGGGGGGGGGGGGGGGGGGGGGGGGGGGGGGGGGGGGGGGGGGGGGGGGGGGCEFEGGGGGGFGEGGGGGGGGGGGGGGGGGGGGFGGGGGGGGGGGGGGGEGGGGGGGGGGGGGGGGFGGGGGGFE7?EFGGGG?FF@@FFGGGGCGGFGGGGFGGGDEFGGGGFFGGGGFFDDEGACFGGGGGFGFFFC*=DFCEFFFACDFBGBEB?=BFG@FBGFFB@CGGFF@FGEFGFEDF3D=591(.4C>GC:DFFF24E<ACD;1;;B-1:>((*)148?36EAA<
@M04650:207:000000000-C238N:1:1101:14289:13072 2:N:0:19
GGACTACCCGGGTATCTAATCCTGTTTGCTCCCCACGCTTTCGCACCTGAGCGTCAGTCTTCGTCCAGGGGGCCGCCTTCGCCACCGGTATTCCTCCAGATCTCTACGCATTTCACCGCTACACCTGGAATTCTACCCCCCTCTACGAGACTCTAGCCTGCCAGTTTCAAATGCAGTTCCCAGGTTAAGCCCGGGGCTTTCACATCTGACTTAACAGACCGCCTTCGTCCGCTTTACGCCCAGTAATTCCGATTAACGCTTGCACCCGCCGTATTCCCGCGGCTCCTTGCACGGAGTTAGC
+
-A<B6C@CFGEEG@FGGGEFGGFFGFGGFFGGGGGGGDFFGGGECFGGAEGGGGGGGGFFEFGFGGGGGGGD@FGDGGEFGGGGGCFEFGCGFDEGGGGFFFFGGGGGG:C=BEGCD48=@GGGGGGGGGGFFCDF88E:CDGF:,@:+4:A,,@;>D;,,,22@EF9;=9DDGFF,=FGG9>CFFDFC9CC5=C5))2CG6BF6*+;5D7C):7:6;FD>C6((630(14>?CFAF?ECE:0(;7<AF?FB6)9)*(1-349)9?((,4(,(25)9=6>>BB1(-()6C2969((-;A)6
@M04650:207:000000000-C238N:1:1101:16335:13085 2:N:0:19
GGACTACCGGGGTATCTAATCCTGTTTGCTCCCCACGCTTTCGCGCATCAGCGTCAGTAATGTTCCAGCAGGTCGCCTTCGCAATGAGTATTCCTCTTGATCTCTACGGATTTTACCCCTACACCAAGAATTCCACCTACCTCTCCCACACTCTAGAAAAGCAGTTTCAAATGCAGTTCTGTAGTTAAGCTACAGGATTTCACATCTGACTTACTTTCCCGCCTACGCGCTCTTTACGCCCAGTGATTCCGAGTAACGCTTGCACCCTCCGTATTACCGCGGCTGCTGGCACGGAGTTAGC
+
CCCCCGFGGGGGGGGGGGGGGGGGGGCFGGGGGGGGGGGGGGFEGDGCFFGGGGDEFGGFEFGGGGGGGGGGGGGGGGGGGGGGGGGGGFGGGGGGGFFGFFGGGGGGEG@:9EFCFGG6EFFFFFFFFGGGGGGGGGGGGFGFGGGDFGGFFGGGGGGGG8DGFFDGFGGGGGGGEGGFGGFGGGGGGGGFGGGGGG9<EFFFFFC6AFGCEFGCFEGGDGFAFFFA@4(92?FC=;8<1:?FGFECG=F1;FGCC;90<?<?FGF6:BB2:C0:FD439B>>F68:?5(+,1294*.6.
@M04650:207:000000000-C238N:1:1101:27224:13105 2:N:0:19
GGACTACCGGGGTTTCTAATCCTGTTTGCTCCCCACGCTTTCGCACCTGAGCGTCAGTCTTTGTCCAGGGGGCCGCCTTCGCCACCGGTATTCCTCCAGATCTCTACGCATTTCACCGCTACACCTGGAATTCTACCCCCCTCTACAAGACTCTAGCCTGCCAGTTTCGAATGCAGTTCCCAGGTTGAGCCCGGGGATTTCACATCCGACTTGACAGACCGCCTGCGTGCGCTTTACGCCCCGTAATTCCGATTAACGCTTTCACCCTCCGTATTCCCGCGGCTGCTGGCCCGGCGTTAGC
+
CCCCCGGGGGGGGGGGGGGGGGGGGGGGGGGGGGGGGGGGGGGGGGGGGFGCGGGGGGGGGGGGGGECF,@FGDGGGGGGGGGGGGGGGGGGGGGGGGEGGGGGGGGGGGGGGGGGFEGG>GGGGGGGCFGGGDCD,DDGGGGFDC,<<@GFGGGGFGGEGGDFGGCF5DF7*;DFCGCCFFGGGGDFGGGGG*47)CGGDFGFFGGFFGGGEGGG=@GGBG9<FF953<099G@)91;EC((4)72A7@4::.*.::>F<2*:CE?6:BF?<=0)09:>>0(((-,)(:(*(-(,4E(,.
@M04650:207:000000000-C238N:1:1101:24423:13134 2:N:0:19
GGACTACTAGGGTATCTAATCCTGTTTGCTCCCCACGCTTTCGAGCCTCAGTGTCAGTTACAGGCCAGAGAGCCGCTTTCGCCACCGGTGTTCCTCCATATATCTACGCATTTCACCGCTACACATGGAATTCCACTCTCCTCTCCTGCACTCAAGTCTACCAGTTTCCAATGCATACAATGGTTGAGCCACTGCCTTTTACACCAGACTTAATAAACCACCTGCGCTCGCTTTACGCCCAATAAATCCGGACAACGCTCGGGACCTACGTATTACCGCGGCTGCTGGCACGTAGTTAGCC
+
CCCCCGGGGGGGGGGGGGGGGGGGGGGGGGGGGGGGGGGGGGGGGGGGGGGGGGGGFGGGGGGGGGGGGGGGGGGGGDGGGGGGGGGGGGGGGGGGGGGGGGGGGGGGGGGGGGGGGGGGGGGGGGGGGGGGGGGGGGGGGFGFGGGGGGGFGGGGGGGGGGGCFFGGGFGGGGGGGGG9FG8FGGGGGG,=@9FGGGGGGFGFFGGFFGCFEFFGFFFF=GFFFDAADGFFFGCEF?GEG=B;GFEFFF=<9FFFGF?DBFDFGG:8?F?<AC<AF*319>>>B>77BC?5:?03536<5
@M04650:207:000000000-C238N:1:1101:11749:13143 2:N:0:19
GGACTACTGGGGTTTCTAATCCTATTTGCTCCCCACGCTTTCGTGCCTCAGCGTCAGTTACAGACCAGCAAGCCGCCTTCGCCACTGGTGTTCCTCCATATATCTACGCATTTTACCGCTACACATGGAATTCCACTTGCCTCTTCTGCACTCTAGTCTAACAGTTTCCAAAGCGGACAGTGGTTGAGCCACTGGCTTTTACTTCAGACTTATTAGACCGCCTACGCACCCTTTACGCCCAATAATTCCGGATAACCCTTGCCACCCACGTATTACCCCGGCTGCTGGCACGTAGTTAGCC
+
CCCCCGGGGGGGGGGGGGGGGGGGGGGGGGGGGGGGGGGGGGGGFEGGGGGGGGGGGGGGGGGGGGGGGGGGGGGGGGGGGGGGGGGGGGGGGGGGGGGGGGFGGGGGGGGG9FGGGGGGGGGGDGGGGGGGGGGGGEFGGD8D@FFGGGGBFGGGFGFGGGGGGGGGG,EEFFG+1=6D,CBFGGGGGG8E?CDFFGGGFFCACDFFEFGG7CFGCEC?=C@DFA945<6(7C6>A;CE:1187:CEF4>1(=F)*((/5:FAGF(3((-,)<).<*(,((44(38??*4*((.4A0-<?
@M04650:207:000000000-C238N:1:1101:13290:13205 2:N:0:19
GGACTACTAGGGTTTCTAATCCTGTTTGCTCCCCACGCTTTCGCGCATCAGCGTCAGTAATGTTCCAGCAGGTCGCCTTCGCAATGAGTATTCCTCTTGATCTCTACGGATTTTACCCCTACACCAAGAATTCCACCTACCTCTCCCACACTCTAGAAAAGCAGTTTCAAATGCAGTTCTGTAGTTAAGCTACAGGATTTCACATCTGACTTACTTTCCCGCCTACGCGCTCTTTACGCCCAGTGATTCCGAGTAACGCTTGCACCCTCCGTATTACCGCGGCTGCTGGCACGGAGTTAGC
+
CCCCCGGGGGGGGGGGGGGGGGGGGGGGGGGGGGGGGGGGGGGGGGGGGGGGGGGGGGGGGGGGGGGGGGGGGGGGGGGGGGGGGGFFGGGGGGGGGGGGGGGGGGGGGGGGGGGGGGGGGGGGGGFGGGGGGGGGGGGGGGGFGGGGGGGFGGGGGGGGGGGGGGGGGGGGGGGGGGGGGGGGGGGGGGGGGGGGGGCFGFGFFGFFEGFGFGGGFEG>@DFFFFD>B>>D(=FEF=GGEFFFGGFC>CFFFFGFGFFFF<<<GGF<F<FB?GFFGG?FF>>09:7?FGFGB;;>?*6<:
@M04650:207:000000000-C238N:1:1101:18334:13241 2:N:0:19
GGACTACAGGGGTTTCTAATCCTGTTTGCTCCCCACGCTTTCGCACCTGAGCGTCAGTCTTTGTCCAGGGGGCCGCCTTCGCCACCGGTATTCCTCCAGATCTCTACGCATTTCACCGCTACACCTGGAATTCTACCCCCCTCTACAAGACTCTAGCCTGCCAGTTTCGAATGCAGTTCCCAGGTTGAGCCCGGGGATTTCACATCCGACTTGACAGACCGCCTGCGTGCGCTTTACGCCCAGTAATTCCGATTAACGCTTGCACCCTCCGTATTACCGCGGCTGCTGGCACGGAGTTAGC
+
CCCCCGGGGGGGGGGGGGGGGGGGGGGGGGGGGGGGGGGGGGGGGGGGGGGGGGGGGGGGGGGGGGGGGGGGGGGGGGGGGGGGGGGGGGGGGGGGGGGGGGGGGGGGGGGGGGGGGGGGGGGGGGGGGGGGGGGGGGGGGGGFGGGGGGGFGGGGGGGGGGGGFFGGGGGGFFFGGGGGFGGGGFGGC8CFEEEGGGGGGFGFFGGFFGGGFFGGFDGC>GF?0@>E8D9BFEFFFFGGGFBFDFFFGFFF?EC>F?;?<?G27F?(2-1(,;:AGGFFB>FFB?DFFG?DBF97(:<>4
@M04650:207:000000000-C238N:1:1101:19875:13269 2:N:0:19
GGACTACTCGGGTTTCTAATCCCGTTCGCTACCCTAGCTTTCGCACCTCAGCGTCAGTCTTGTGCCAGGAAGCCGCCTTCGCCACTGGTGTTCTTCCCGATATCTACGCATTTCACCGCTACACCGGGAGTTCCACTCCCCTCTCCCATACTCTAGACTTACAGTTTCAGATGCATTACCCAGGTTAAGCCCGTTCCTTTTACGTCTGACTTATTAGTCCGCCTGCGCGCGCTTTACGCCCAGTAATTCCGATCAACGCTTGCCCCCTCCGTATTACCGCGGCTGCTGGCACGTAGTTATC
+
CCCCCGG,CFEGG7FGGGGGGGEGGGGGGGEGGGC,FFGGGGG;6F+A,CFGGGGGEG<66:C,CFFG?DFFAFEGGGGGGGGGGGFGGGGGGGFGGG7@F+@FGGGGGGGGGGGGGGGGGGGG,>CGG:FFGGFGF,,ACDGFF8,=DFGFGAFGC9E9@F8?F9;E9=CFG,,@,=E<@3@DFC9EFGGGE7,,*=FF*995AF496FFF*=:789FC@GFF2AF)(:(6;GFFF;CCE018F7)):@?(,)97C(7?<:F(7C91(4>8:=74FF?F>02;><?73E(+4.303<)).
@M04650:207:000000000-C238N:1:1101:5089:13270 2:N:0:19
GGACTACACGGGTATCTAATCCTGTTTGCTCCCCACGCTTTCGCACCTGAGCGTCAGTCTTCGTCCAGGGGGCCGCCTTCGCCACCGGTATTCCTCCAGATCTCTACGCATTTCACCGCTACACCTGGAATTCTACCCCCCTCTACGAGACTCTAGCCTGCCAGTTTCAAATGCAGTTCCCAGGTTAAGCCCGGGGATTTCACATCTGACTTAACAGACCGCCTGCGTGCGCTTTACGCCCAGTAATTCCGGACAACGCTTGCCACCTACGTTTTACCGCGGCTGCTGGCACGTAGTTAGC
+
CCCCCGGGGGGGGGGGGGGGGGGGGGGGGGGGGGGGGGGGGGGGEGGGGGGGGGGGGGGGGGGGGGGGGDGGGGGGGGGGGGGGGGGGGGGGGGFGGFGGGGGGGGGFGGGGGGGGGGGGGGGEGGGGGGGGGGGGGF?FGGGFGGGDGGGFGGGGGGGCFGGGGGGGFCGFGGFCFGGGGGDGGGGGGGGGGDGGGGGGGFGFFFCCCDDGFGGGF1:D>:>??FFE?DBFFGFFF0EGGFFBFGA9FBF6?ED:499??BGBFG627BB:7F0>GC:99>F>1178:=(3:?:(,<:66
@M04650:207:000000000-C238N:1:1101:13573:13285 2:N:0:19
GGACTACACGGGTATCTAATCCTGTTTGCTCCCCACGCTTTCGCACCTGAGCGTCAGTCTTTGTCCAGGGGGCCGCCTTCGCCACCGGTATTCCTCCAGATCACTACGCATTTCACCGCTACACCTGGAATTCTACCCCCCTCTACAAGACTCTAGCCTGCCAGTTTCGAATGCAGTTCCCAGGTTGAGCCCGGGGATTTCACATCCGACTTGACAGACCGCCTGCGTGCGCTTTACGCCCAGTAATTCCGATTAACGCTTGCACCCTCCGTATTACCGCGGCTGCTGGCCCGGGGTTAGC
+
CCCCCGGGGGGGGGGGGGGGGGGGGGGGGGGGGGGGGGGGGGGGGGGGGGGGGGGGGGGGGGGGGGGGGGGGGGGGGGGGGGGGGGGGGGGGGGGGGGGGGGGGGGGGGGF7FGGGGGGGDGFGGGGGGGGGGGGGGFGGGGGFFGGGEGGFGGGCFGGGGGGGGGGGGGGGGGGGGGGGGGGGGGGGGGGGGGGGGGGGGFGFFGGFFGCDACGFFFGGFGFBFFFFFG>9(A7<BBGEG:18C74:DB444BDF7-666:<3DEFFFB>22F:<FG2(-1(4>?)4?G(/-7(,3*2:)
@M04650:207:000000000-C238N:1:1101:16153:13297 2:N:0:19
GGACTACACGGGTTTCTAATCCTGTTTGCTCCCCACGCTTTCGAGCCTCAGTGTCAGTTACAGGCCAGAGAGCCGCTTTCGCCACCGGTGTTCCTCCATATATCTACGCATTTCACCGCTACACATGGAATTCCACTCTCCTCTCCTGCACTCAAGTCTACCAGTTTCCAATGCATACAATGGTTGAGCCACTGCCTTTTACACCAGACTTAATAAACCACCTGCGCTCGCTTTACGCCCAATAAATCCGGACAACGCTCGGGACCTACGTATTACCGCGGCTGCTGGCACGGAGTTAGCC
+
CCCCCEGGGGGGGGGGGGGGGGGGGGGGGGGGGGGGGGGGGGGGGGGGGGGGGGGGGGGGGGGGGGGGGGGGGGGGGGGGGGGGGGGGGGGGGGGGGDGFGGGGGGGGGGGGGGGGGEGGGCGGFGGGGGGGGGGGGGGGGGGFGFGGGGGFGGGGGGGGGGGGFFFGGGEFFGGFGGGFFGCGGGGGG88CFGFGGGGGGFGFFFFFD>DFEGGGFE6CBDDEFEF>@D==>/BEFFGCC@1@FC3?DD)(3>FFG;80431(9C?2:BBDFGFAFD---767??F?B*.24(44:+.6,
@M04650:207:000000000-C238N:1:1101:17623:13331 2:N:0:19
GGACTACAGGGGTTTCTAATCCTGTTTGCTCCCCACGCTTTCGAGCCTCAGTGTCAGTTACAGGCCAGAGAGCCGCTTTCGCCTCCGGTGTTCCTCCATATATCTACGCATTTCACCGCTACACATGGAATTCCACTCTCCTCTCCTGCACTCAAGTCTCCCAGTTTTCAATGCACACAATGGTTGAGCCACTGCCTTTTACATCAGACTTAAGAAACCACCTGCGCTCGCTTTACGCCCAATAAATCCGGACAACGCTTGGGACCTACGTATTACCGCGGCTGCTGGCACGTAGTTAGCC
+
BCCCCFGGGGGGGGGGGGGGGGGGGGGGGGGGGGGGGGGGGGGGGGGGGGGGGGGGGGGGGGGGGGGFGGGGGGGGGGGGGGGGGGGGGGGGGGGGGGGGGGGGGGGGGGGGGGGGGGGGGGGGGGGGGGGGGGGGGGGGGGGFGGGGGGGFGGGGGGGGGGGGGGG9FGGGGGGGGG6DFGFFGGGGGGGFGGGGGGGGGFFFF8DFFFGGFGGGFFFGFGFE=DAFFGBFFGFFFFGGGDFEGDEFGF5?FFGFGFFDF:GFGG?<?0:<AFBFF942(,4>0:72?:4:<:?FA06:8
@M04650:207:000000000-C238N:1:1101:27258:13335 2:N:0:19
GGACTACCCGGGTTTCTAATCCTGTTTGATCCCCACGCTTTCGCACATCAGCGTCAGTTACAGACCAGAAAGTCGCCTTCGCCACTGGTGTTCCTCCAGATCTCTACGCATTTCACCGCTACACCTGGAATTCTACCTCCCTCTACAAGACTCTAGCCTGCCAGTTTCGAATGCAGTTCCCAGGTTGAGCCCGGGGATTTCACATCCGACTTGACAGACCGCCTGCGTTCGCTTTACGCCCAGTAATTCCGATTAACGCTTGCACCCTCCGTATTACCGCGGCTGCTGGCACGGAGTTAGC
+
CCCCCGGG?FGGGFFGGGGGGGGGGGGG9FGGGGGGGGGGGGGEGGGFFGGGGGGGGGGGGGGGGGGG8FGG<FFGGGGGDGGGGGFGGGGGGGGGG8?FGGGGGGGGGGGGGGGGGGGGGGGGECF@GGGGG,@F,,6FEGGBGGF88@EDGGFFGFF,@FGGGGGG>FD,AEFEF?EFD=8DGGCEEGGGCE:>*<CFGFG@=>95ADGGF7*:62CGFGFF0A@8(9/1;GFFF1EFGDFFGG<9GFFF:DGDG?BFF?G?GFB?66>61=2>GF6>(2>;44:?>E0961>9?F<)6
@M04650:207:000000000-C238N:1:1101:14237:13355 2:N:0:19
GGACTACCGGGGTATCTAATCCTGTTTGCTCCCCACGCTTTCGAGCCTCAGTGTCAGTTACAGGCCAGAGAGCCGCTTTCGCCACCGGTGTTCCTCCATATATCTACGCATTTCACCGCTACACATGGAATTCCACTCTCCTCTCCTGCACTCAAGTCTACCAGTTTCCAATGCATACAAGGGTTGAGCCACTGCCTTTTACACCAGACCTAATAAACCACCTGCGCCCGCTTTTAGCCCAATAAATCCGGACAACGCTCGGGACCTACGTATTTCCGCGGCTGCTGGCCCGTCATTTGCC
+
ACCCCGGGEGEGG@FGGGFGGGGGGGGGGGGGGGFGGGG7FGEFCFGGGC@FFFGGGG9EFGD@FGFFGFGEGGEG7FEFEFFGGGGG=>B@FFDGGGGGGGGGGFFAFFFFEFGGGBEGGCFFFDFDFFEGFGDGDD,AEF8BFEDFFGFDFFFE,@EDFGF?FCFFGGFEFFGGGDGC,@C8<<8@6BCEFFGGD8FFDAG>ACF52**358+9=>,*5;7=DE@)68>(3:*))9EA:33);:.900:29BDD<9(3-7D0D*(.3<<24C4)0*,(-96(3:?,,*4*((((.0))5
@M04650:207:000000000-C238N:1:1101:17316:13381 2:N:0:19
GGACTACCGGGGTTTCTAATCCTGTTTGCTCCCCACGCTTTCGCACCTGAGCGTCAGTCTTTGTCCAGGGGGCCGCCTTCGCCACCGGTATTCCTCCAGATCTCTACGCATTTCACCGCTACACCTGGAATTCTACCCCCCTCTACAAGACTCTAGCCTGCCAGTTTCGAATGCAGTTCCCAGGTTGAGCCCGGGGATTTCACATCCGACTTGACAGACCGCCTGCGTGCGCTTTACGCCCAGTAATTCCGATTAACGCTTGCACCCTCCGTATTACCGCGGCTGCTGGCACGGAGTTAGC
+
CCCCCGGGGGGGGGGGGGGGGGGGGGGGGGGGGGGGGGGGGGGGGGGFGGGGGGGGGGGGGCFGGGGFFFGGGGGGGGGGGGGGGGGGGGGGGGGGGGGGGGGGGGGGGGGGGGGGGGGCGGGGGGGGGGGGGGGGGGGGGGGFCGGGGGGFGFGG9EEGFGGGGGGCCGGGFFGGGGFGGDGGGEFGGGGC5EGGGDFFGFGF69FEFGGGEC<763FFFG>?FFFDFG9;BC3<F:C?G?FFFD<AGFFFFFGFG:>2?<F2*C?<<06668?FGG29>BFFFFF:?E(33((18FBAB
@M04650:207:000000000-C238N:1:1101:12657:13397 2:N:0:19
GGACTACAAGGGTTTCTAATCCTGTTTGCTCCCCACGCTTTCGAGCCTCAGTGTCAGTTACAGGCCAGAGAGCCGCTTTCGCCACCGGTGTTCCTCCATATATCTACGCATTTCACCGCTACACATGGAATTCCACTCTCCTCTCCTGCACTCAAGTCTACCAGTTTCCAATGCATACAATGGTTGAGCCACTGCCTTTTACACCAGACTTAATAAACCACCTGCGCGCGCTTTACGCCCAATAAATCCGGACAACGCTCGGGACCTACGTATTACCGCGGCTGCTGGCCCGTAGTGAGCC
+
CCCCCGGGGGGGGGGGGGGGGGGGGGFFGGGGGGGGGGGGGGGGGGDGGGGGGGGGGGGGGGGGGGGGGGGGGGGGGGGGGGGGGGGGGGGGGGFCFGGGGGGGGGGGGGGGGGGGGGDGDGGGGGGGFFFGGGGGGGFFGFGFFGA?GGGFGGGGDGGGGGFG5>EFGGGGFCGFGDFCFFEFGG8DGC:F6C?FGGFGFFFFFGF>=99BC@CCF6EGFGB=BF9*8:@B9FFFF?ECEDDEGGFFGD3;9EF@<>F?9679DC<<B??D>F)5379B(,2(6?>(1*,2(,14,+).4
@M04650:207:000000000-C238N:1:1101:12209:13408 2:N:0:19
GGACTACACAGGTTTCTAATCCTGTTTGCTCCCCACGCTTTCGCGCATCAGCGTCAGTAATGTTCCAGCAGGTCGCCTTCGCAATGAGTATTCCTCTTGATCTCTACGGATTTTACCCCTACACCAAGAATTCCACCTACCTCTCCCACACTCTAGAAAAGCAGTTTCAAATGCAGTTCTGTAGTTAAGCTACAGGATTTCACATCTGACTTACTTTCCCGCCTACGCGCTCTTTACGCCCAGTGATTCCGAGTAACGCTTGCACCCTCCGTATTACCGCGGCTGCTGGCACGGAGTTAGC
+
CCCCCGGGG9FGGGGGGGGGGGGGGGGGGGGGGGGGGGGGGGGGGGGDGGGGGEGGGGGGGGGGGGGGGGGGGGGGGGGGGGGGGGFGGGGGGFGGGGGGGGGGGGGGGGGGGGFFGGFFGFGGGGGGGFEFGGGGGGGGGGGFGGGGGGGFFFEGFGGGGGGGGFFGGGGGGGGGFGGGGGFGGGGGGGGGGGGDGGGGGFGFFGGFCGGGFGGGFFEG9DAAFFAEFG@?BFA?FFGGGFDEGGFFGFFFF><<F?;DFFGFGGD6?F9?BFBAGG:BF(37>FFFFGFG<-318@AA4
@M04650:207:000000000-C238N:1:1101:8632:13409 2:N:0:19
GGACTACCAGGGTATCTAATCCTGTTTGCTCCCCACGCTTTCGCGCATCAGCGTCAGTAATGTTCCAGCAGGTCGCCTTCGCAATGAGTATTCCTCTTGATCTCTACGGATTTTACCCCTACACCAAGAATTCCACCTACCTCTCCCACACTCTAGAAAAGCAGTTTCAAATGCAGTTCTGTAGTTAAGCTACAGGATTTCACATCTGACTTACTTTCCCGCCTACGCGCTCTTTACGCCCAGTGATTCGGAGTAACGCTTGCACCCTCCGTATTACCGCGGCTGCTGGCACGGAGTTAGC
+
C9BC<C@FFFGDEGFFFAFFGFGEGGFFF,EGFGCC:FFFFEEFEGGGGF@EECGCGGGFGGGEEDDFEEEFGGGGGG:FFCFGGG<FC,EAFBEGGFFGF?EGGGGFGGGCFC<EFFF=DEFFEEG8FGGGAEFFFGGFEFDFFGGGGGGFGGGFFGGGFDFCFG:EFF9DDCGFGGGC8DA@DFGFFGGDFGGGGFGGGFGFFGDFFFDGFFFGACEFAD@>2?ABFGF2>:6CFDGGFDDFFGCCG)./:BG3D?B;FDG3DFD=?-2,(;2)+04;9>FF61:?F53FB9>0<C2).
@M04650:207:000000000-C238N:1:1101:22703:13413 2:N:0:19
GGACTACCAGGGTATCTAATCCTGTTTGCTCCCCACGCTTTCGCACCTGAGCGTCAGTCTTTGTCCAGGGGGCCGCCTTCGCCACCGGTATTCCTCCAGATCTCTACGCATTTCACCGCTACACCTGGAATTCTACCCCCCTCTACAAGACTCCAGCCTGCCAGTTTCGAATGCAGTTCCCAGGTTGAGCCCGGGGATTTCACATCCGACTTGACAGACCGCCTGCGTGCGCTTTACGCCCAGTAATTCCGATTAACGCTTGCACCCTCCGTATTACCGCGGCTGCTGGCACGGAGTTAGC
+
CCCCCGGGGGGGGGGGGGGGGGGGGGGGGGGGGGGGGGGGGGGGGGGGGGGGGGGGGGGGGGGGGGGGGDGGGGGGGGGGGGGGGGGGGGGGGGGGGFFFGGGGGGGGGGGGGGGGGGEDEGGGGGGGEGGGG9FG8EFGGGGFGGGGGGGFGGGGGGGGGGGGGGGGGGFGFFGGGGGGGGGGGGGGGGGGGGGECCGGGCFFFGGFFGGGA7>@A@GGFGFFFFFD?G(3;EFFFFGGG?6?DFADGFFFFBG<F:>:<FG<GGFFFFFF<G:BGGB0(419>?>7?D0E6990(;A96
@M04650:207:000000000-C238N:1:1101:5380:13421 2:N:0:19
GGACTACCCGGGTATCTAATCCTGTTTGCTCCCCACGCTTTCGCACCTGAGCGTCAGTCTTCGTCCAGGGGGCCGCCTTCGCAACCGGTATTCCTCCAGATCTCTACGCATTTCACCGCTACACCTGGAATTCTACCCCCCTCTACAAGACTCTAGCCTGCCAGTTTCGAATGCAGTTCCCAGGTTGAGCCCGGGGATTTCACATCCGACTTGACAGACCGCCTGCGTGCGCTTTACGCCCAGTAATTCCGATTAACGCTTGCCCCCTCCGTATTACCGCGGCTGCTGGCCCGGAGTTACC
+
CCCCCFGGGGGGGGGGGGGGGGGCGGGGGGGGGGCGFGGGGGGGDGGGGCDFGGGGGGGGGFGGGG:FFGGGGGGGGGGGFG,@FFCEGCFFGGGGGGGEEFCFGFDFCFGGGGGGGGDDEGGGGGGGFGGGGF99ECFGGGGFGGGD@?8<8CDFGGG>FGGGGFFGGD6?7DFF9BFC9D?GGGGGGGGGEGCE3*+A7+;67FCE(79C3>FDF(=F6DF:1>170>>915>)0(AEG:05*0-4>8;(-5<>FBFFFF:(*;13??>?FF26+*,-((2((3>05A(2-((,-;-).
@M04650:207:000000000-C238N:1:1101:4372:13491 2:N:0:19
GGACTACCCGGGTTTCTAATCCTGTTTGCTCCCCACGCTTTCGCGCATCAGCGTCAGTAATGTTCCAGCAGGTCGCCTTCGCAATGAGTATTCCTCTTGATCTCTACGGATTTTACCCCTACACCAAGAATTCCACCTACCTCTCCCACACTCTAGAAAAGCAGTTTCAAATGCAGTTCTGTAGTTAAGCTACAGGATTTCACATCTGACTTACTTTCCCGCCTACGCGCTCTTTACGCCCAGTGATTCCGAGTAACGCTTGCACCCTCCGTATTACCGCGGCTGCTGGCACGGAGTTAGC
+
CCCCCGGGGGGGGGGGGGGGGGGGGGGGGGGGGGGGDGGGGGGGGGEEGGGGGGGGGFGGGGGGGGGGGGGFGGGGGGGGGGGGGGGGGGGGGFGFGGGGFGGGGGGGG>BBE<FGGGGD7FF=FFGFGGGGGGGGFGGGFGGFGFGGGGGFGAEFGFGGGGGGGAFGGGA;DGGGGG=CFGGGGGFCFFGGGGFGFGCEGFGFF?DFC<DGFGGGFFGGDGF4AFFBFGFFFGFEF=EGGD@FG>CCFFF?@F44C0><DFC<=C?<BB>16C>>FF:669>F;??BFGFGFB04(A9:4
@M04650:207:000000000-C238N:1:1101:24214:13505 2:N:0:19
GGACTACCCGGGTTTCTAATCCTGTTTGCTCCCCACGCTTTCGCACCTGAGCGTCAGTCTTCGTCCAGGGGGCCGCCTTCGCCACCGGTATTCCTCCAGATCTCTACGCATTTCACCGCTACACCTGGAATTCTACCCCCCTCTACGAGACTCTAGCCTGCCAGTTTCAAATGCAGTTCCCAGGTTAAGCCCGGGGATTTCACATCTGACTTAACAGACCGCCTGCGTGCGCTTTACGCCCAGTAATTCCGATTAACGCTTGCACCCTCCGTATTACCGCGGCTGCTGGCACGGAGTTAGC
+
CCCCCGGGGGGGGGGGGGGGGGGGGGGGGGGGGGGGGGGGGGGGGGGGGGGGGGGGGGGGGGGGGGGGGGGGGGGGGGGGGGGGGGGGGGGGGGCGFFGGGGGGCGGGGGGGGGGGGGGGGGGGGGGGGGGGGGGGGGGGGGGFGGGGGGGFGGGG9FGGGGGG>FGGGGGGGGGGGGGFEFGGGGGGGGGGGGGGGCGGFFGFFC7@CFGGFGGGF@GGFGFFBFF51CBF>GFBFFEEC04(:C)4:7@<FEGFGB>FFFC?GG?F?BFB:EBAGF:BF>FFFFF?:E(3461>FC<4.
@M04650:207:000000000-C238N:1:1101:15412:13518 2:N:0:19
GGACTACCAGGGTTTCTAATCCTGTTCGCTCCCCACGCTTTCGCGCATCAGCGTCAGTAATGTTCCAGCAGGTCGCCTTCGCAATGAGTATTCCTCTTGATCTCTACGGATTTTACCCCTACACCAAGAATTCCACCTACTTCTCTCACACTCTAGAAAAGCAGTTTCAAATGCAGTTCTGTAGTGAAGCTACAGGATTTAACATCTGACTTACTTTCCCGCCTACGCGCTCTTTACGCCCAGTGATTCCGAGTAACGCTTGCACCCTCCGTATTACCGCGGCTGCTGGCACGGATTTAGC
+
CCCCCGGGGGGGGCGGGGGGGGGGGG9C:F8FGGGGGGGGGGG7FE:FGFGGGGGGGGCC,F,<FGAF8F@FEEGGGGGGGGGGG9:F<,CFF?DFGFGGGGFGGGAF7FGEF<FFGBFGGGGGGGGG8FGGGGDGCFGG9DGFG,@8FFFFF9FGAF,8,>DFFGGDFG9EFGGF9BF,EF9CF,@:,36:9@<,0=FF+1@CC9=?75A;5CFGFFA?5DA))3):)?22>FAC==EGD;0.*+9?>:A635C4:;1((,/);C((43>0(:3)32,-4(-((())(:(34((4(3)).
@M04650:207:000000000-C238N:1:1101:11038:13542 2:N:0:19
GGACTACTGGGGTTTCTAATCCTGTTTGCTCCCCACGCTTTCGAGCCTCAGTGTCAGTTACAGGCCAGAGAGCCGCTTTCGCCACCGGTGTTCCTCCATATATCTACGCATTTCACCGCTACACATGGAATTCCACTCTCCTCTCCTGCACTCAAGTCTACCAGTTTCCAATGCATACAATGGTTGAGCCACTGCCTTTTACACCAGACTTAATAAACCACCTGCGCTCGCTTTACGCCCAATAAATCCGGACAACGCTCGGGACCTACGTATTACCGCGACTGCTGCCCCGTAGTTACCC
+
CCCCCGGGGGGGGGGGGGGGGGGGGGGGGGGGGGGGGGGGGGFGGGGGGGGGGGGGGGGGGGGGGGGFGGGGGGGGGGGGGGGGGGGEGCFGGGGGGGGGGGGGGGGGGCGGGGGGGGGGGGGGGGGGG9FGGGGGGGGGGGGFGGGGGGGFGGGGGGGGGGGGGGGGGGGGGGGGFFDCFGGGGGFFGG?FGFGGGGGGFFFFFGGFF7;CEGGFFFFGFDBEB>=:5<=(9C+>?@GGDF@8FD?EC3:71);@D;(8;9C9GD?33:4)5+6<E314-46;?FF)(/2::>0:B+)64
@M04650:207:000000000-C238N:1:1101:21180:13542 2:N:0:19
GGACTACCCGGGTTTCTAATCCTGTTTGCTCCCCACGCTTTCGCACCTGAGCGTCAGTCTTTGTCCAGGGGGCCGCCTTCGCCACCGGTATTCCTCCAGATCTCTACGCATTTCACCGCTACACCTGGAATTCTACCCCCCTCTACAAGACTCTAGCCTGCCAGTTTCGAATGCAGTTCCCAGGTTGAGCCCGGGGATTTCACATCCGACTTGACAGACCGCCTGCGTGCGCCTTACGCCCAGTAATTCCGATTAACGCTTGCACCCTCCGTATTACCGCGGCTGCTGGCACGGAGTTAGC
+
CCCCCGGGGGGGGGGGGGGGGGGGGGGGGGGGGGGGGGGGGGGGGGGGGGGGDGGGGGGGGGGGGGGGGGGGGGGGGGGGGGGGGGGGGGGGGGGGGGGGGGFFGGGGGGGGGFGGGEDGGGGFGGGGGGGGGGGGGGGGGGGFGGGGCGGFGCGGFGGGGFFGGFAFGGGGFFGACFGGGGGGGFGGGGGGGGGGD5CCGFGFF6CBDGDDEFGGFDDC0C9BFF6>?DFB(:)<F?CC5(3:FG<<GFF8B3C>F(,8((/29F<8:?((.;:AGG6(9>09(4:??E(+-4((-;4.6
@M04650:207:000000000-C238N:1:1101:22736:13553 2:N:0:19
GGACTACTGGGGTTTCTAATCCTGTTTGCTCCCCACGCTTTCGCGCATCAGCGTCAGTAATGTTCCAGCAGGTCGCCTTCGCAATGAGTATTCCTCTTGATCTCTACGGATTTTACCCCTACACCAAGAATTCCACCTACCTCTCCCACACTCTAGAAAAGCAGTTTCAAATGCAGTTCTGTAGTTAAGCTACAGGATTTCACATCTGACTTACTTTCCCGCCTACGCGCCCTTTACGCCCAGTGATTCCGAGTAACGCTTGCACCCTCCGTATTACCGCGGCTGCTGGCACGGAGTTAGC
+
CCCCCGGGFGGGGGGGGGGGGGGGGGFGGGGGGGGGGGGGGGGGGGCFGGGGGGGGGGGGGGGGGGGGCFGGGGGGGGGGGGGGEFEGGGGGGGGGCEGGGGGGGGGGEFGGGGGGGGGGGGGGGGGGGGGGGGGGGGGGGGGFGGGGG8EFGFGFFFDEGGGGGGGGGGGGGGG8EGGGGDDGGGGGGG9FGGGF7DGGGFGFFF?FEGGGEGGGFEGGFGFFFFFFFG29=FFEFFGGG;FFFGF?FFF32);CD1>;F?C@FGF<<B9?2F?DGG:B;>>1>FF::C?FB6>26;<A<
@M04650:207:000000000-C238N:1:1101:14335:13660 2:N:0:19
GGACTACCCGGGTATCTAATCCTGTTTGCTCCCCACGCTTTCGCACCTCAGCGTCAGTTCCGGACCAGTGAGCCGCCTTCGCCACTGGTGTTCTTCCTAATATCTACGAATTCCACCTCTACACTAGGAGTTCCACTCACCTCTTCCGGACTCGAGATCGCCAGTATCAAAGGCAGTTCTGGAGTTGAGCTCCAGGATTTCACCCCTGACTTAACGATCCGCCTACGTGCGCTTTACGCCCAGTAAATCCGAACAACGCTAGCCCCCTTCGTATTACCGCGGCTGCTGGCACGCAGTTAGC
+
CCCCCEGGGGGGGGGGGGGGGGGGGGGGGGGGGGGGGGGGGGGGGGGGGGGGGGGGGGGGGGGGGGGGGGGGGGGGGGGGGGGGGGGGGGGGGGGGGGGGGGGGGGGFGGGGGGGGGGGGGGGGGGGGGDFGGGFGGGGGG?FFGGGGFEGFGGGGGGGGGG>EGGGGGGGGGGF>FFGGGFFFGGGGFGGEFGGFGGGGG>EAFGG>7DGG;FGGEFF<BGF==F@A@GF;FGFCFFGGGFDFGFEFFFE06EGFGF>??;C?GGF>(408BFBFGGF>B(,3>??F?EBF0(4(4FAA<
@M04650:207:000000000-C238N:1:1101:7654:13674 2:N:0:19
GGACTACAGGGGTTTCTAATCCTGTTTGCTCCCCACGCTTTCGAGCCTCAGTGTCAGTTACAGGCCAGAGAGCCGCTTTCGCCACCGGTGTTCCTCCATATATCTACGCATTTCACCGCTACACATGGAATTCCACTCTCCTCTCCTGCACTCAAGTCTACCAGTTTCCAATGCATACAATGGTTGAGCCACTGCCTTTTACACCAGACTTAATAAACCACCTGCGCTCGCTTTACGCCCAGTAATTCCGGACAACCCTTGCCCCCTACGTATTACCGCGGCTGCTGGCCCGCTGTTTGCC
+
CCCCCGGGGGGGG77FFFFFGGGGGGGGGGGGGGFGGEGCFGDFGGGGGEFFGGGGCECEGGEFGEGDFFGGGG7C@FGG@FGGGGGGGEGFGGGGGGGGGGGFGGGGGCFCFDFDGGGGGGGFFD9,<D9?;FGGEFFFFGGFGGGC@?FFGCDGGGA@DFGFGG=EC9D>+DE:==EFGG8EGCG,@:FFEEF6DBGGGACC*9>A>79B*=@++*@*-CB)<:9*:C>DDG+>4>CFF?E9CFFFFFB(2)>1*/3(/3</9:3((-2)6+))3142(1(,().((:8*((--8F?<2
@M04650:207:000000000-C238N:1:1101:9237:13675 2:N:0:19
GGACTACCCGGGTTTCTAATCCTGTTTGCTCCCCTAGCTTTCGCGCCTCAGCGTCAGTTACGGCCCAGAAAGCCGCCTTCGCCACCGGTGTTCTTCCCAATATCTGCGCATTCCACCGCTACACTGGGAATTCCACTTTCCTCTACCGAACTCAAGCCTGCCAGTTCAATATGCGGATGAGGGTTGAGCCCTCAGATTTAACACCTTGCTTAACAAGCCGCCTCGGCGCGCTTTACTCCCACTGAATCCGGATAACGCTGGCTCCATACGTATTACCGCGCCTTCTGCCACGTATTTAGCC
+
CCCCCFGGGGGGGGDGGFGGGGGGGGGGGGGFGGGGGGGGGGGGGGGGGDEGGGEGGGGGGEEDGGGGFG8FGGGCFGGGGGGGGGGGGCCFGGFGGFFFFGFFGFCFDGGGGGGGG7=D+FFFEEFFFGGGFGFGGAEFFGGFEEDE7=CDGGG,EFG,DFF,@,@EC,@EDF>C7?C8EG8CFE:>,>DC9C6A9BC77BCA?FF=>F77>FGGABF>3C;(()/26:9BB*9<*-:CG08)0>ADD5)4:3*5<1:((4*55+6)4:38A899<1(-((((.82).+.:4724:+)).
@M04650:207:000000000-C238N:1:1101:10004:13679 2:N:0:19
GGACTACTGGGGTTTCTAATCCTGTTTGCTCCCCACGCTTTCGCACCTGAGCGTCAGTCTTTGTCCAGGGGGCCGCCTTCGCCACCGGTATTCCTCCAGATCTCTACGCATTTCACCGCTACACCTGGAATTCTACCCCCCTCTACAAGACTCTAGCCTGCCAGTTTCGAATGCAGTTCCCAGGTTGAGCCCGGGGATTTCACATCCGACTTGACAGACCGCCTGCGTGCGCTTTACGCCCAGTAATTCCGATTAACGCTTGCACCCTCCGTATTACCGCGGCTGCTGGCACGGTGTTAGC
+
CCCCCGGGGGGGGGGGFGGGGGGFFFFGGGGGGGGG::FGGGGGGGGGG<FFGGGGFFFECGGGGGGGGDCFEGEGGGDFDFFGGGGGGGGFEGGGGFFGEGGGGGGCEDGGGGGGGGGGCFFEFGGGDFGGGGGGGGGGDDGF,@E8CECAF9AFAFGBFGFCGGGGCCGGG9AFGFCC?,D:,>BFG;FCEDGGGGFGGFGFCFC)3DGG<FGGF;=D@G>?:FBFFGB;0C:<?1CGCB<:C*6<G4;:BD:AF170:?C266043<9?6;74<>16(12403),(:(<(13(,;)..
@M04650:207:000000000-C238N:1:1101:28581:13739 2:N:0:19
GGACTACTAGGGTATCTAATCCTGTTTGCTCCCCACGCTTTCGAGCCTCAGTGTCAGTTACAGGCCAGAGAGCCGCTTTCGCCACCGGTGTTCCTCCATATATCTACGCATTTCACCGCTACACATGGAATTCCACTCTCCTCTCCTGCACTCAAGTCTACCAGTTTCCAATGCATACAATGGTTGAGCCACTGCCTTTTACACCAGACTTAATAAACCACCTGCGCTCGCTTTACGCCCAATAAATCCGGACAACGCTCGGGACCTACGTATTACCTCGGCTGCTGGCCCGTAGTTAGCC
+
CCCCCGGGGGGGGGGGGGGGGGGGGGGGGGGGGGGGDGFGGGGGGGGGGGGGGGGGGGGGGGGGGGGGGGGGGGGGGGGGGGGGGDGGGGGGGGGGGGGGGGGGGGGFGGGGGGGGGGGGGGGF,A=<BAFGGGGGFGGFGFGFGGGGGGGFGGEGFGGGDFGGFGGGGGGGGCGFDFG=FEFGG@FGGGGGGGCFGGGGFFDBFGFFDFB7*?F>FFGGDGC=@AA4=;=@BFFEBFGDGDFECFCFDDBDFBFD<>;?@>/2CE87?F?72@9AC*)((-27682((*-:7122<+6<8
@M04650:207:000000000-C238N:1:1101:19579:13770 2:N:0:19
GGACTACCCGGGTTTCTAATCCCGTTCGCTACCCTAGCTTTCGCACATGAGCGTCAGTCTTGTGCCAGGAAGCCGCCTTCGCCACTGGTGTTCTTCCCGATATCTACGCATTTCACCGCTACACATGGAATTCCACTTTCCTCTTCTGCACTCAAGTTTTCCAGTTTCCAATGACCCTCCACGGTTGAGCCGTGGGCTTTCACATCAGACTTAAAAAACCGCCTACGCGCGCTTTACGCCCAATAATTCCGGATAACGCTTGCCACCTACGGATTACCGCGGCTGCTGGCCCGTATTTATC
+
CC9CCFFFGGGGGGGGGGGFGE<FFGFEGCGGGGGGGFGGGGGGGGGGCFFGGGGGGGGGFGGGGGGGFGFGCC@@:FFDDFFEEGGGFGFGGGGGGGGGGGGGDFFGDECCFEGFFGGGGCGFCFGFGGFGGGGGGGGGG?9B=BFCEGFFEFFG==EAFGDFDFGGGGFGGFGG88F>E:8BGGDF?8FGCEGDCFG?CBGF67FF=FG@E8F7A@GG2DB?DA?D(:;FF=FFFFEEG:8<674<D?F6<)*69696:BD27+8::(2(,86)<742;0(-302:?C(27,(((2-).
@M04650:207:000000000-C238N:1:1101:10973:13781 2:N:0:19
GGACTACTCGGGTTTCTAATCCTGTTTGCTCCCCACGCTTTCGCACCTGAGCGTCAGTCTTTGTCCAGGGGGCCGCCTTCGCCACCGGTATTCCTCCAGATCTCTACGCATTTCACCGCTACACCTGGAATTCTACCCCCCTCTACAAGACTCTAGCCTGCCAGTTTCGAATGCAGTTCCCAGGTTGAGCCCGGGGATTTCACATCCGACTTGACAGACCGCCTGCGTGCGCTTTACGCCCAGTAATTCCGATTAACGCTTGCACCCTCCGTATTACCGCGGCTGCTGGCACGGAGTTAGC
+
CCCCCGGGGGGGFGGGGGGGGGGGGGGGGGGGGGGGGGGGGGGGGGGGGGGGGGGGGFGGGGGGGGGGGGGGGGGGGGGGGGGGGGGGGGGGGGGGGGGGGGGGGGGGGGGGGGGGGGGGGGGGGGGGGGGGGGGGGFFEGGGFGGGGFGGFFGGGGGGGGGGGGGGGGGGGGGGGGGGGGGGGGGGGGGGGGGGGGGGGGFFFFGCDFGGGFGGGFFGGFGFFFFF7<GFF>GF268CCC:::FCA<GFF??EGFG?F?3::<DGFFF?FFFGFBFFFFFFFFFBFFBGBF?>BB18)65
@M04650:207:000000000-C238N:1:1101:2313:13785 2:N:0:19
GGACTACTCGGGTTTCTAATCCTGTTTGCTCCCCACGCTTTCGCGCATCAGCGTCAGTAATGTTCCAGCAGGTCGCCTTCGCAATGAGTATTCCTCTTGCTCTCTACGGATTTTACCCCTACACCAAGAATTCCACCTACCTCTCCCACACTCTAGAAAAGCAGTTTCAAATGCAGTTCTGTAGTTAAGCTACAGGATTTCACATCTGACTTACTTTCCCGCCTACGCGCTCTTTACGCCCAGTGATTCCGAGTAACGCTTTCACCCTCCGTATTACCGCGGCTGCTGGCACGGAGTTAGC
+
9C9CCFGGCGGGGGGDFFFFACFGGGGFGFE@FFECFGGFFFC7CEEGGEDF:FFCEE,6C@FGGGDFGGGFCFCFEGGGFGGGEGEFFFG9??DCDE?,CC>C>=,,,,B+9C,9,ADDEGGG8A,BE,EEGF9E?D8?B=DFGECGG=CFGFFG,,,@=DDDFFDCDF,CDACFFGAADDCCF<,@=38=99A,0;;<CCFFADDA@FFGEFD<FE,3:5:>)3:*:C@?BDF5@(:<F;@@8C)<FF4((:*)+61;;(;77@=324(-(*4<FC1((4(4023,.5(+(-323;)..
@M04650:207:000000000-C238N:1:1101:17106:13786 2:N:0:19
GGACTACCGGGGTTTCTAATCCTGTTCGCTCCCCATGCTTTCGCTCCTCAGCGTCAGTTGCGGCCCAGAGACCTGCCTTCGCCATCGGTGTTCCTCCTGATATCTGCGCATTCCACCGCTACACCAGGAATTCCAGTCTCCCCTACCGCACTCTAGTCTGCCCGTACCCGATGCAAGCTCAAGGTTGAGCCTTGAGTTTTCACACCAGACGCGACAAACCGCCTACGAGCTCTTTACGCCCAATAATTCCGGACAACGCTTGCGCCCTACGTATTACCGCGGCTGCTGGCACGTAGTTAGC
+
CCCCCGGGGGGGGGGGGGGGGGGGGGGGGGGGGGGGGGGGGGGGGGGGGGGGGGGGGGGGGGGGGGGGGGGGGGGGGGGGGGGGGGGGGGGGGGGGGGGGGGGGGGGGGGGGGGGGGGGGGGGGGGGGGGGGGGGGGGGGGDGFFGFGGGGFGGGGGGGGGGGGGGGGGGEGGGGGGGFGGGGGCFF?EGGGGGGGGGGGGFGFFGGFFGDD9DGG3@GG@G@FFF:58D0>DGF>?(;:EBF?FCA9FFF9()),7;><8376DGF>0::,<C74::(47;BF3:??>C<F?0(.4A))6
@M04650:207:000000000-C238N:1:1101:14498:13795 2:N:0:19
GGACTACCCGGGTTTCTAATCCTGTTTGCTCCCCACGCTTTCGCACCTGAGCGTCAGTCTTCGTCCAGGGGGCCGCCTTCGCCACCGGTATTCCTCCAGATCTCTACGCATTTCACCGCTACACCTGGAATTCTACCCCCCTCTACGAGACTCTAGCCTGCCAGTTTCAAATGCAGTTCCCAGGTTAAGCCCGGGGATTTCACATCTGACTTAACAGACCGCCTGCGTGCGCTTTACGCCCAGTAATTCCGATTAACGCTTGCACCCTCCGTATTCCCGCGGCTGCTGGCACGGAGTTAGC
+
CCCCCEGGGGGGGGGGGGGGGGGGGGGGGGGGGGGGGGGGGGGGGGGGGGGGGGGGGGGGGGGGGGGGGGGGGGGGGGGGGGGGGGGGGDGGGGGGGGGFFFGGGGGGGGGGGGGGGGGDGGCEGGGGGGGGGGGGGGGGGGGFEGFGF+CFGFFFGGG>FGGGFGGGCGGGGGGGGGGGGF:DFCCFFGGGGC:E<DGGGFG+;FFF?>FFFFFGFDGGFGFFBFFF:GB>9EF2FBGEGB:BFC<AGF41:>DAF19?:?G2DFFFFF1:BE>)+2(4900961::(=4F062(-C)6:
@M04650:207:000000000-C238N:1:1101:28723:13802 2:N:0:19
GGACTACTAGGGTTTCTAATCCCGTTCGCTACCCTAGCTTTCGCACATGAGCGTCAGTCTTGTGCCAGGAAGCCGCCTTCGCCACTGGTGTTCTTCCCGATATCTACGCATTTCACCGCTACACCGGGAGTTCCACTTCCCTCTCACATACTCTAGACTTACAGTATCAGATGTCTTACACAGGGTAAGCCCGTGCCTTTTACGTCTGACTTATTAGTCCGCCTGCGTGCGCTTTACGCCCAGTAATTCCGGACAACGCTTGCCCCCTACGTATTACCGCGGCTTCTGGCACGTAGTTTGC
+
CCCCCGGGGGGGGGGGGGGGGGGGGGGGGGGGGGGGGGGGGGGGGGGGGGGGGGGGGGGGGGGGGGGGGGGGGGGGGGGGGGGGGGGGGGGGGGGGGGDGGGGGGGGGGGGGFGGGGGGGGGGGGGGGGGGGGGGGGGGGGGGFGFFCGGGFGGGFGGGGGGGGGGGGGGCGGGGGGGGGFFCFFGCGGGGGEEGGG>FFGFGDFGGFFGGGEFGGFFGGFGFFFFFFFGFFFGFEF1CFGF13CGEFGFF6?BC:F(9?46GBFE>B?:8?B7?<GG3(4492(492>FBG????FG<42
@M04650:207:000000000-C238N:1:1101:20201:13829 2:N:0:19
GGACTACTAGGGTATCTAATCCCGTTCGCTACCCTAGCTTTCGCACATGAGCGTCAGTCTTGTGCCAGGAAGCCGCCTTCGCCACTGGTGTTCTTCCCGATATCTACGCATTTCACCGCTACACCGGGAGTTCCACTTCCCTCTCACATACTCTAGACTTACAGTATCAGATGTCTTACACAGGGTAAGCCCGTGCCTTTTACGTCTGACTTATTAGTCCGCCTGCGTGCGCTTTACGCCCAGTAATTCCGGACAACGCTTGCCCCCTACGTATTACCGCGGCTGCTGGCACGTAGTTTGC
+
CCCCCGGGGGGGGGGGGGGGGGGGGGGGGGGGGGGGGGGGGGGGGGGGGGGGGGGGGGGGGGGGGGGGGGGGGGGGGGGGGGGGGGGGGGGGGGGGGGGGGGGGGGGGGGGGGGGGGGGGGGGGGGGGGGGGGGGGGGGGGGGFGGGGGGGFGGGFGGGGGGGGGGGGGGGGGGGGGGGCGGFGDFGGGGFGGGGGGFGGGFGFFGGFFGFGFCFGFFGGFGDDFFFF=GFFFDFEFFG:F?<@:CCFGFF@FFGFG>F??BGFGGF91:6:?G2<FGFFF96>FFFF7=7C:406?GFF<
@M04650:207:000000000-C238N:1:1101:10310:13834 2:N:0:19
GGACTACAAGGGTTTCTAATCCCGTTCGCTACCCTAGCTTTCGCACATGAGCGTCAGTCTTGTGCCAGGAAGCCGCCTTCGCCACTGGTGTTCTTCCCGATATCTACGCATTTCACCGCTACACCGGGAGTTCCCCTTCCCTCTCACATACTCTAGACTTACAGTATCAGATGTCTTACACAGGGTAAGCCCGTGCCTTTTACGTCTGACTTATTAGTCCGCCTGCGTGCGCTTTACGCCCAGTAATTCCGGACAACGCTTGCCCCCTACGTATTACCGCGGCGGCTGGCACGTACTTGGC
+
CCCCCGGGGGGGGGGGGGGGGGGGGGCGGGGGGGGFGGGGGGGFEGGGGGGGGGGGG@FD@AF@FDFGGGGFGGGGGGGGGGGGGGGGGGGGGGGGGGGGGGGGGGGGGGGGGGGGFGGGDGGGEGGGGGGGGG,AED8FFGGFGCADGGGFGGGGFGGGGGGGGGGGEF9E?F77EGGAA,DFCFG,,EGC74@CDFFG7BB>AF?FFGGC=8CDF?DC@C@=6;=3/>>0.C><C0=F:,35:@3<FF@91:C:GFFF?BG?FGF6((44>FFBG:1;;;0,(472:52903:(,<)),
@M04650:207:000000000-C238N:1:1101:6187:13924 2:N:0:19
GGACTACAGGGGTTTCTAATCCTGTTTGCTCCCCACGCTTTCGCACCTGAGCGTCAGTCTTTGTCCAGGGGGCCGCCTTCGCCACCGGTATTCCTCCAGATCTCTACGCATTTCACCGCTACACCTGGAATTCTACCCCCCTCTACAAGACTCTAGCCTGCCAGTTTCGAATGCAGTTCCCAGGTTGAGCCCGGGGATTTCACATCCGACTTGACAGACCGCCTGCGTGCGCTTTACGCCCAGTAATTCCGATTAACGCTTGCACCCTCCGTATTACCGCGGCTGCTGGCACGGAGTGAGC
+
CCCCCGGGFGGGFGGGGGGGGGGGGGGGGGGGGGGGGGGGGGGGGGGGGGGGGGEGGGGGGGGGGGGGGGGGGGEEGGGFGGGGGGGGGGGGGGGGGGGCEFFGAFGGGGCGCFGGGDG>EGG8FFGGGGGGGGGFDFGDGGGFGGAA>9FFGDGGGGGGFGDFGGFGEGGG5FFGGFAGEFGGCFGGGGGGGCEGC5FG7@EFFFGF;DGDEGCCF@CD9C9<:FFF?GFFF*72=?GGGFFFFGA)?FFB:)*6C?F?B:CDGGFFFFFB0E3<FF?96(,76?>?(C3<?2(((*)..
@M04650:207:000000000-C238N:1:1101:24083:13927 2:N:0:19
GGACTACTGGGGTATCTAATCCTGTTTGCTCCCCACGCTTTCGCACCTGAGCGTCAGTCTTTGTCCAGGGGGCCGCCTTCGCCACCGGTATTCCTCCAGATCTCTACGCATTTCACCGCTACACCTGGAATTCTACCCCCCTCTACAAGACTCTAGCCTGCCAGTTTCGAATGCAGTTCCCAGGTTGAGCCCGGGGATTTCACATCCGACTTGACAGACCGCCTGCGTGCGCTTTACGCCCAGTAATTCCGATTAACGCTTGCACCCTCCGTATTACCGCGGCTGCTGGCACGGAGTTAGC
+
CCCCCFGGGGGGGGGGGGGGGGGGGGGGGGGGGGGGGGGGGGGGGGGGGGGGGGGGGGGGFGGGGGGGGDGG>FGGGGGGGGGGGGGGGGGGGGGGG<EGGGGGFGF7FGGGGGGGGGGGCEGGGGGGGGGGGGGGGCFGGGGFFGGFDGGFGGGGGGGFGGGGFGGGGFFGGGCEGGGGGAFGGECGGGGGGGGGGCGGFFGFFGGFFGGGEFGGF;FGFGFFFFFB6C9BFEFFF?GGGB??GGAAFFF<0>G2::>?6<C)CGF?:662<G0<FG:0>009>?05>G:G:6>BFG2<<
@M04650:207:000000000-C238N:1:1101:22942:13955 2:N:0:19
GGACTACCGGGGTATCTAATCCTGTTTGCTCCCCACGCTTTCGAGCCTCAGTGTCAGTTACAGGCCAGAGAGCCGCTTTCGCCACCGGTGTTCCTCCATATATCTACGCATTTCACCGCTACACATGGAATTCCACTCTCCTCTCCTGCACTCAAGTCTACCAGTTTCCAATGCATACAATGGTTGAGCCACTGCCTTTTACACCAGACTTAATAAACCACCTGCGCTCGCTTTACGCCCAATAAATCCGGACAACGCTCGGGACCTACGTATTACCCCGGCTGCTGGCACGTAGTTAGCC
+
CCCCCGGGGGGGGGGGGGGGGGGGGGGGGGGGGGGGGGGGGGGGGGGGGGGGGGGGGGGGGGGGGGGGGGGGGGGGGGGGGGGGGGGGGGGGGGGGGGGGGGGGGGGGGGGGGGGGGGGGGGGGGGGGGGGGGGGGGGGGGGGFGGGFGGGFGGGGGGGGGGGGGGGGGGGGGGGGGGGGGGGGGGGGGGGGGGGFGGGGGFFFFGGFFGCFFGGGFF,@DGFF@FFD@C@FFGFEFDB7C<@@DGCECE)69ED?C>??>;DFGE1<BFB7AFFFF*22106>BFF?FC4:24?<A<:9:
@M04650:207:000000000-C238N:1:1101:11157:13980 2:N:0:19
GGACTACAGGGGTATCTAATCCCGTTCGCTACCCTAGCTTTCGCACATGAGCGTCAGTCTTGTGCCAGGAAGCCGCCTTCGCCACTGGTGTTCTTCCCGATATCTACGCATTTCACCGCTACACCGGGAGTTCCACTTCCCTCTCACATACTCTAGACTTACAGTATCAGATGTCTTACACAGGGTAAGCCCGTGCCTTTTACGTCTGACTTATTAGTCCGCCTGCGTGCGCTTTACGCCCAGTAATTCCGATTAACGCTTGCACCCTCCGTATTACCGCGGCTGCTGGCACGGAGTTAGC
+
CCCCCGGGGGGGGGGGGGGGGGGGGGGGGGGGGGGGGGGGGGGGGGGGGGGGGGGGGGGGGGGGGGGGGGGGGGGGGGGGGGGGGGGGGGGGGGGGGGGGGGGGGGGGGGGGGGGGGGGGGGGGGGGGEGGGGGGGGGGGGGGFGGGGGFGFGGGGGGGGGGGGGFDFGFGGGGGDGGGGGGGGGGGGGGGFGGGGGGGGGFFDFGFFFGGGFGGGFEGF@GFFFFFA0DBF9GFFF?EGG<@8CCEEGFF02<D<G?>FFFF2CFF<<BFF?FB<EF:BF>160?DF>G:FFFFFF?<B6
@M04650:207:000000000-C238N:1:1101:13870:14002 2:N:0:19
GGTCTACACGGGTTTCTAATCCTATTTGCTCCCCACACTTTCGAGCCTAAGCGTCAGTAAAGGCCTAAGTTCTCGCCTTCGCCACTGGTGTTCTTCCATATATCTACGCATTCCACCGCTCCACATGGAATTCCAGAACTCTCTACCTCACTCTAGATTAATAGTTTTTGATACAAACACCCGTTAAGCAGATGTCTTTCATACCAAACTTATTAATCCGCCTGCGCTCGTTTTACGCCCAGTAAATCCGGATAACGCTTGCATCCTATGTATTACCGCGGCTGCTGGCACATAGTTAGCC
+
CCCCCGGGGGGGGEGGGGGGGGGGGGGGGGGGGGGGGGGGGGCFFGGGGGGGGGGGGGGGGGGGGGGGGGGGGGGGGGGGGGGGGGGGGGGGGGGGGGGGGGGGGGGGGGGGGGGGGGGGGGGGGGGGGGGGGGGGGGGGGGGFGGGGGGGFGGGF9FDGGGGGGGGGGGGGGGGGGGGGGGEGGGGGFGGGGGFGGGGGGFDFFGGFFF@DEFGGFFFCC>DCFFBDADB>BEFE>DEEGBBEGGFCGDD?DFGFG9;;<6;CGFFCCEFE?CBA@C39219>?DF?<68*:A2)6A<B5
@M04650:207:000000000-C238N:1:1101:27917:14050 2:N:0:19
GGACTACTCGGGTTTCTAATCCTGTTTGCTCCCCACGCTTTCGCGCATCAGCGTCAGTAATGTTCCAGCAGGTCGCCTTCGCAATGAGTATTCCTCTTGATCTCTACGGATCTTACCCCTACACCAAGAATTCCACCTACCTCTCCCACACTCTAGAAAAGCAGTTTCAAATGCAGTTCTGTAGTTAAGCTACAGGATTTCACATCTGACTTACTTTCCCGCCTACGCGCTCTTTACGCCCAGTGATTCCGAGTAACGCTTGCACCCTCCGTATTACCGCGGCTGCTGGCACGGAGTTAGC
+
CCCCCGGGGGGGGGGGGGGGGGGGGGGGGGGGGGGGGGGGGGGGGGGGGFGGGGGGGGGGGGGGGGGGGGGGGGGGGGGGGGGGGGGGGGGGGGGGGGGGGGGGGGGGGGGGGFGGGGGGGFGCGGDGGGGGGGGGGGGGGGGFGGGGGGGFGGGFFGFGDFGGGGGGGFGGGGGGGGGGGGGGGGGFGGGGGGGGGGF?9CFFFGGFFGGFEGGGFFGFDG@AAFA*5DFDDFFFF@CGGFFFGG?CGCF7@FGEGF@DFFC@CFFFFF>:(204::829990138?:G794619BC<A5
@M04650:207:000000000-C238N:1:1101:4065:14051 2:N:0:19
GGACTACTCGGGTTTCTAATCCTGTTTGCTCCCCACGCTTTCGAGCCTCAGTGTCAGTTACAGGCCAGAGAGCCGCTTTCGCCACCGGTGTTCCTCCATATATCTACGCATTTCACCGCTACACATGGAATTCCACTCTCCTCTCCTGCACTCAAGTCTACCAGTTTCCAATGCATACAATGGTTGAGCCACTGCCTTTTACACCAGACTTAATAAACCACCTGCGCTCGCTTTCCGCCCAATAAATCCGGACAACGCTCGGGACCTACGTATTACCGCGGCTGCTGGCACGTAGTTAGCC
+
CCCCCFFGGGGGGEGGGCGGGGGGGGGGGGGGGGGGGGGGGGGFGFGGGGGFFGGGFFGGGGGGGGGGGGGGFGGGEGCFGGGGG<>CFFGGGGGGGFEDGFFGF;?FCCGCFGGGGGDDGGGGCGFCF:?FFGGGGGAFGGGFGGGGGDCBGC@FF=FGGGGGFGFG,EE9=FEFCCDEGFGGGDF8933;9@6?CCFGD5A85**?>5?@EFC@+*DFBGFEB>AEAGB2>=8*)(6*<2;EDGCEFF:(6BC2<11(4299GE???FF<>F<4314729;36:B:FE75(,4(6+.).
@M04650:207:000000000-C238N:1:1101:23849:14071 2:N:0:19
GGACTACCCGGGTTTCTAATCCTATTTGATCCCCACACTTTCGCGCCTCAGCGTCAATCTTAGCATAGGTAGCTGCCTTCGCCTTTGGTGTTCCTTCCCATATCTATGCATTCCACCGCTACACAGGAAATTCCACTACCTTCCCCTAGATTCCAGTCTATCGGTTCCGAGCGCGTTCCCAAAGTTGAGCCTTGGTCTTTCACACTCGGCCTAATAAACCGCCTACACGCCCTTTACGCCCAGTAATTCCGCGCAACGCTCGCCCCTCACGTATTACCGCGGCTGCTGGCACGTAATTACC
+
CCCCCGGGGGGGGGGGGGGGGGGFGGGGGGGGGGGGGGGGGGGGGGGGGGGGGGGGGGGG@FAFGGGGGGGGGGGGGFGGGGGCGGGGGGGGGGFDGFGGGGGGGGGGGGGGGGGGGGGGGGGGCCEFGGGGGGGGGGG8EFFFGGGFCFCFGGFGGGGGGEEDGGGGGGDGDC6CGGGGGFCGGGGGFGGGCGGGGGGGFFGFFGGFFDDCBFF>F4CF@C>@22>6(776BF4>F;GGGFDFGFFEGFF((<CBG>B824D9GD?(44?22F2<EC:>9>>F>63):C(<132((:9)6
@M04650:207:000000000-C238N:1:1101:15309:14081 2:N:0:19
GGACTACTAGGGTATCTAATCCTGTTTGCTCCCCACGCTTTCGCACCTGAGCGTCAGTCTTTGTCCAGGGGGCCGCCTTCGCCACCGGTATTCCTCCAGATCTCTACGCATTTCACCGCTACACCTGGAATTCTACCCCCCTCTACAAGACTCTAGCCTGCCAGTTTCGAATGCAGTTCCCAGGTTGAGCCCGGGGATTTCACATCCGACTTGACAGACCGCCTGCGTGCGCTTTACGCCCAGTAATTCCGATTAACGCTTGCACCCTCCGTATTACCGCGGCTGCTGGCACGGAGTTAGC
+
CCCCCGGGGGGGGGGGGGGGGGGGGCGGGGGGGGGGGGGGGGGGGGGGGGGGGGGGGGGGGGGGGFGGGGGGEGGGGEGGGGGGGGGGGGGGGGGGGGGGGGGGAEEGGGGGGGGGGGGGGGGGGGGGGGGFGGGCGGG>EGDFGGGGGGGFGGGGGGGGGFGG@DGGDCCGGGGGFFFGGGGGG@BCGG7EGCEGGDFGGFGFFGF3;59D@FFGFFGGFDB?DFBDFGF9(:F<FBEGGFB?GDAAGFF::E*5C:;?2?37FF?:B?BBFC49F7371906>B7?FD0C?>4(,89:)
@M04650:207:000000000-C238N:1:1101:27804:14111 2:N:0:19
GGACTACCGGGGTATCTAATCCTGTTTGCTCCCCACGCTTTCGAGCCTCAGTGTCAGTTACAGGCCAGAGAGCCGCTTTCGCCACCGGTGTTCCTCCATATATCTACGCATTTCACCGCTACACATGGAATTCCACTCTCCTCTCCTGCACTCAAGTCTACCAGTTTCCAATGCATACAATGGTTGAGCCACTGCCTTTTACACCAGCCTTAATAACCCACCTGCGCTCGCTTTACGCCCAATAAATCCGGACAAAGCTCTGGACCTACGTATTACCGCGGCTGCTGGCACCTAGTTCGCC
+
-C@CC<E@FFGEG7EDFFGGFFEFGFGGGGGGGB,FFGGGGGGGECGGG,,6<CFFFFGGGGG8CFGGFF8B<EGGEG@FGGGCF,>=FGEGGCGGG@<FFGFGGFGGGEGDGGGGGGGGGGGGGFGGFFFFFGFGGFAFFFFFGFGFGGGFGGGGGGDADF=FFFGGGFGDDGGDEFE,<CFFGE88,D,44,3@*7FF>BDFA***8029:C+2*0:9<*-7)25)-/6(>=:680BEFD@;GGE<4.527.//*().-5C)28:)4(4<>GA<G3((,4;1(,).2*,/((..5+-(4
@M04650:207:000000000-C238N:1:1101:4116:14129 2:N:0:19
GGACTACCGGGGTTTCTAATCCTGTTTGCTCCCCACGCTTTCGAGCCTCAGTGTCAGTTTCAGGCCAGAGAGCCGCCTTCGCCACCGGTGTTCCTCCATATATCTACGCATTTCACCGCTACACATGGAATTCCACCCTCCTCTCCTGCACTCAAGCCTACCAGTTTCCAATGCATACAATGGTTGAGCCACTGCCTTTTCACCCCGACTTAATAACCCACCAGCGCTCGCTTTACGCCCAATAAACCCGGACAACGCCCTGCACCTACGTATTACCCGGGCCTCTGGCCCGTAGTTAGCC
+
CC<CCGGG6+@+@@FGGGGGFG9FFGGGF9FFFGFGEDGGGGGC,FFGFGG;FFFGFCC,C@<,C@EFGF@@DFGG7FFGEG:EGGGE>+BFGGGCFCAFFGGGG9<DFGF@EFGGGCEGGGGGG,:BFEF@EGGF8+=BEGC7,@9@=8>FGFG?,@>,=<D=CFCE,8,@CFG,=CF,,86EGC???E7@,@E:CFCG+1,****3:;C:/++=*6:D?4((0)(06:63;*+))(:<C<;):C)//5399@5()(-4(4*4FG(0:1?.6C)4972(--(,3:)4)*,*4(,()0.)4
@M04650:207:000000000-C238N:1:1101:11648:14147 2:N:0:19
GGACTACTGGGGTATCTAATCCTGTTTGCTCCCCACGCTTTCGAGCCTCAGTGTCAGTTACAGGCCAGAGAGCCGCTTTCGCCACCGGTGTTCCTCCATATATCTACGCATTTCACCGCTACACATGGAATTCCACTCTCCTCTCCTGCACTCAAGTCTACCAGTTTCCAATGCATACAATGGTTGAGCCACTGCCTTTTACACCAGACTTAATAAACCACCTGCGCTCGCTTTACGCCCAATAAATCCGGACAACGCTCGGGACCTACGTATTACCGCGGCTGCTGGCCCGCAGTTAGCC
+
CCCCCFFGGGGGGDGGGFGGDEGGFGFGGGGGGGGGGGGGGGGGGGGGGGGFGGGGGGGGGGGGFGGGGGGGGGGGGGFGGGGGGGGGGG:FGGGGGGGGGGGGGGGGGCGGGGGGGGGGGGGGGGGGFFG8FGGGGGGGGGGFGFGCGGGBFFGFGGGGGGFFAFFGGGGGGGGGFFFGGGGEFGG8=::7@EGGGFGG7CGACFGA53;8AGGFFF678DB=BE2*77@9B:69?=CCE0=87CE3C>:39BG;C6;;>0)4>:77?FFF)+-<:934142;???(0*-*(-42A+):8
@M04650:207:000000000-C238N:1:1101:28698:14172 2:N:0:19
GGACTACAGGGGTTTCTAATCCTGTTTGCTCCCCTAGCTTTCGCGCCTCAGCGTCAGTTACGGCCCAGAAAGCCGCCTTCGCCACCGGTGTTCTTCCCAATATCTGCGCATTCCACCGCTACACTGGGAATTCCACTTTCCTCTACCGAACTCAAGCCTGCCAGTTCAAGATGCGGATGAGGGTTGAGCCCTCAGATTTAACACCTTGCTTAACAAGCCGCCTACGCGCGCTTTAAGCCCAATGAATCCGGATAACGCTTGCTCCATCCGTATTACCGCGGCTGCTGGCCCGTATTTAGCC
+
CC9BC@FGGGGGFCFCGFGFGGFGGGGFGGGGGCFGGGFGGGGGGGGGEFGFG@BFGGGGGDEGG@FGGG8EFDEGFFBFECGGGFGGGG7FFE=FEFDFGFGGGGFCGEG7EEFFGCDCCF9=F@FGFG?FAF3C@D=D9=FFGFFGE6CDGG@9F?FC,@9?,@:EGGCCCA6?*77,4>8CCEFDFFF?;:D?FG@7CBCFDGGFFD7C4+=CA9@<650(/89:93((,29)16EF84727::4C551037<C0((-4*)78:4<:0(8C:A+/34(7(1:7:7?*(*497?D75::
@M04650:207:000000000-C238N:1:1101:14076:14187 2:N:0:19
GGACTACTGGGGTATCTAATCCTGTTTGCTCCCCACGCTTTCGAGCCTCAACGTCAGTGATCGTCCAGTAAGCCGCCTTCGCCACTGGTGTTCCTCCTAATATCTACGCATTTCACCGCTACACTAGGAATTCCGCTTACCTCTCCGACACTCTAGCCGTACAGTTTCCAATGCCCTCCAGGGGTTGAGCCCCTGCCTTTCACATCCGACTTGTACCGCCGTCTACGCTCCCTTTACACCCAGTCATTCCGGATAACGCTTGCCCCCTACGTATTACCGCGGCGGCTGGCACGTAGTTAGC
+
CCCCCFGGGGGGGGGGGGGGGGFGGGGGGGGGGGGGGGGGGGGGGGGGGGGGGGGGGGGGGGGGGGGGGGFCFGGGGGGGGGGGGGGGGGFGGGGGGGFGGGFFGGGGGGGGGGGGE7EGGGGGGGGFGGGGEFGGGCGGGCFFFGGGGGDFGGGGGGGGGGGGGFGGGGGGGGGGGGDGG7CBF7B8FGFCEGFGFGGGGFGFFGG>=DD4@F8CB=EGBD@D@C?D?GBFFGFFFCGGGFFFGGFFGFFB6BG>G?F<??F0<C>BFFFF<GFBGG?BF00((4(40E:F04(,8C))-
@M04650:207:000000000-C238N:1:1101:19933:14189 2:N:0:19
GGACTACTGAGGTTTCTAATCCTGTTTGCTCCCCACGCTTTCGCACCTGAGCGTCAGTCTTTGTCCAGGGGGCCGCCTTCGCCACCGGTATTCCTCCAGATCTCTACGCATTTCACCGCTACACCTGGAATTCTACCCCCCTCTACAAGACTCTAGCCTGCCAGTTTCGGATGCAGTTCCCAGGTTGAGCCCGGGGATTTCACATCCGACTTGACAGACCGCCTGCGTGCGCTTTACGCCCAGTAATTCCGATTAACGCTTGCACCCTCCGTATTACCGCGGCTGCTGGCACGGAGTTAGC
+
CCCCCGGGGGGGGGGGGGGGGGGGGGGGGGGGGGGGGGGGGGGGGGGGGFGGGGGGGGGGGGGGGGGGGGGGGGGGGGGGGGGGGGGGGGGGGGGGGGGGGGGGGGGGGGGGFGGGGGGGGGGGGGGGGFGGGGGGGGGGGGGFGGGGGGGFGGGGGGGGGGGGGGGGGED7CGGGGGFGGGGGGGGGGGGGGGGGGGGGGFGFFGFFFGGGEC6CA@GGFGFBFFBF:DFFFGF>68EGGFFFGFDAGFF::3CAG?FFFFGFGGFFFFF20C?9?FBF067>FB?>?G?FFFFFFG2<4
@M04650:207:000000000-C238N:1:1101:5029:14236 2:N:0:19
GGACTACTGGGGTTTCTAATCCTGTTTGCTCCCCACGCTTTCGCACCTGAGCGTCAGTCTTTGTCCAGGGGGCCGCCTTCGCCACCGGTATTCCTCCAGATCTCTACGCATTTCACCGCTACACCTGGAATTCTACCCCCCTCTACGAGACTCTAGCCTGCCAGTTTCGAATGCAGTTCCCAGGTTGAGCCCGGGGATTTCACATCCGACTTGACAGACCGCCTGCGTGCGCTTTACGCCCAGTAATTCCGATTAACGCTTGCACCCTCCGTATTACCGCGGCTGCTGGCACGGAGTTAGC
+
CCCCCGGGGGGGGGGGGGGGGGGGGGGGGGGGGGGGGGGGGGGGGGGGG<FGGGGDCEFFGGGGGGGGGGGGGGGGGGGGFGFGGGGGGGGGGGGGGGGAFGGGGGGGGGGGGGGGGGGGGGGGGGGF=FGGGGGGGGGGGGGFGGGDEGGFG9E9DGGGFGGGGGGGEFFFGGGDGGGGGCFFGGGGGCFGGGDG4CAFF=GFFFGD@GGGFGG=F8FGFG>?:F;>0<;B>EFDFBGGE1(3:::);76((8*4C071((15=F?6:?>1688<EF?F;FF9B:>)8C(+83(488>B<
@M04650:207:000000000-C238N:1:1101:24273:14241 2:N:0:19
GGACTACACGGGTATCTAATCCTGTTTGCTCCCCACGCTTTCGCACCTGAGCGTCAGTCTTTGTCCAGGGGGCCGCCTTCGCCACCGGTATTCCTCCAGATCTCTACGCATTTCACCGCTACACCTGGAATTCTACCCCCCTCTACAAGACTCTAGCCTGCCAGTTTCGAATGCAGTTCCCAGGTTGAGCCCGGGGATTTCACATCCGACTTGACAGACCGCCTGCGTGCGCTTTACGCCCAGTAATTCCGATTAACGCTTGCACCCTCCGTATTACCGCGGCTGCTGGCACGGAGTTAGC
+
CCCCCGGGGGGGGGGGGGGGGGGGGGGGGGGGGGGGGGGGGGGGGGGGGFGGGGGGGGGGGGGGGGGGGGGGGGGGGGGGGGGGGGGGGGGGGGGGGGGGGGGGGGGGGGGGGGGGGGGGGGGGGGGGGGGGGGGGGGGGGGGFGFAFCFGFGGGFGGGGGGGGGGGGGGGGGGGGGGGGGGGGGGGGGGGGGGGGGGGGGFGFFGFE@CGGEF<DFFGG05>BFFFFFGFF>GF<FBGGGFFBGGFFGFFFFFCBGBF:::GFGGFFBFFB?F>BGGFFF9;>>B:34E3<:99>?8<A<
@M04650:207:000000000-C238N:1:1101:15365:14245 2:N:0:19
GGACTACCAGGGTTTCTAATCCTGTTTGCTCCCCTAGCTTTCGCGCCTCAGCGTCAGTTACGGCCCAGAAAGCCGCCTTCGCCACCGGTGTTCTTCCCAATATCTGCGCATTCCACCGCTACACTGGGAATTCCACTTTCCTCTACCGAACTCAAGCCTGCCAGTTCAAGATGCGGATGAGGGTTGAGCCCTCAGATTTAACACCTTGCTTAACAAGCCGCCTACGCGCGCTTTACGCCCAATGAATCCGGATAACGCTTGCTCCATACGTATTACCGCGGCTGCTGGCACGTATTTAGCC
+
CCCCCGGGGGGGGGGGGGGGGGGGGGGGGGGGGGGGGGGGGGGGGGGGGGGGGGGGGGGGGGGGGGGGGGGGGGGGGGGGGGGGGFGGEGGGGGFGGGGGGGGGGFGGGGGGGGGGGGGGGGGGFFGGGFFGFGGFGFGGGGGFGGGDGGGFC=FGGGGGGGFGFGGGGGGGGGGG7C@?FGGGGGGGGGGGGCFGGGGFFFFAAGFFFDCD=FGGFF:D@DD?@:>>BGFFF7=>BBGDEFB?GGFFCD73:@7>C9B0<?CAD+5)3:?BA?<>:C3,4>9>?F73<*4>04.443.6,
@M04650:207:000000000-C238N:1:1101:4527:14266 2:N:0:19
GGACTACTAGGGTATCTAATCCTGTTTGCTCCCCACGCTTTCGAGCCTCAGTGTCAGTTACAGGCCAGAGACCTGCCTTCGCCATCGGTGTTCCTCCTGATATCTGCGCATTCCACCGCTACACCAGGAATTCCAGTCTCCCCTACCGCACTCTAGTCTGCCCGTACCCGATGCAAGCTCAAGGTTGAGCCTTGAGTTTTCACACCAGACGCGACAAACCGCCTACGAGCTCTTTACGCCCAATAATTCCGGACAACGCTTGCGCCCTACGTATTACCGCGGCTGCTGGCACGTAGTTAGC
+
CCCCCGGGGGGGG8FGGGGG9CFGGFGGGGGGGCFEGGGEFGGGGGGGGGGGGGGFFGGGGCC<FGFGGG?<CFGGGGGGFGGGGFEGFDGDGGGCGGGGGGGGGGGGDGDEGEFFFCEGGFG?@EGGD8AAFGGGGGF<EFE?EFF6+=B>8FGGGGGGGGDEGG63>+>@>C9AEC7@C3>EGGC69CGF,<9C>CCFFFFF5CC*89DD)*))::;F=D(6?;;E;<(4C?+9@1EE72=06CA<CF)3()>3<(4(4<76DE9600-.,0.:C73(4909BB:):E?F6?0(8?<2.
@M04650:207:000000000-C238N:1:1101:25286:14287 2:N:0:19
GGACTACTGGGGTATCTAATCCTGTTTGCTCCCCACGCTTTCGAGCCTCAGTGTCAGTTACAGGCCAGAGAGCCGCTTTCGCCACCGGTGTTCCTCCATATATCTACGCATTTCACCGCTACACATGGAATTCCACTCTCCTCTCCTGCACTCAAGTCTACCAGTTTCCAATGCATACAATGGTTGAGCCACTGCCTTTTACACCAGACTTAATAAACCACCTGCGCTCGCTTTACGCCCAATAAATCCGGACAACGCTCGGGACCTACGTATTACCGCGGCTTCTGCCACGTAGTTAGCC
+
CCCCC<FGGGGGGGGGGGGGGGGGGGGGGGGGGGGGGGGGGGGGGGGGGGGGGGGGGGGGGGGGGGGGGGGGGGGGGGGGGGGGGGGGGGGGGGAEGGFGGGGGGGGGGGGGGGGGGGGGGGGGGGGGFFFGGGGGGGGGGGGFGGGGGGGFGGGGFFGFGGFC7CEFGGDGFGGFGGG?9FFGGGGGGGGGCGGFFFGFGFCAAC>FDG;CEGGGFEFGBD)0>?=>>G@FFFFED9EEG(=EGFECGEEF13>;C@;(-4<;DC<<?21)4+)-31447>0((6>)5+,:4?F?43:A7
@M04650:207:000000000-C238N:1:1101:12320:14299 2:N:0:19
GGACTACTAGGGTTTCTAATCCTGTTTGATCCCCACGCTTTCGCACATCAGCGTCAGTTACAGACCAGAAAGTCGCCTTCGCCACTGGTGTTCCTCCATATCTCTGCGCATTTCACCGCTACACATGGAATTCCACTTTCCTCTTCTGCACTCAAGTTTTCCAGTTTCCAATGACCCTCCACGGTTGAGCCGTGGGCTTTCACATCAGACTTAAAAAACCGCCTACGCGCGCTTTACGCCCAATAATTCCGGATAACGCTTGCCACCTACGTATTACCGCGGCTGCTGGCACGTAGTTAGC
+
CCCCCGGGGGGGGGGGGGGGGGGGGGGGGGGGGGGGGGGGGGGGGGGGGFGGGGGGGGGGGGGGGGGDGGGGGGGGGGGGGGGGGGGGGGCFGGGGGGGGGGGGGGGGGDGGFGGGGGGGGGGGFGGGGGGGFFCFFGGGGGGFFGGGFGGBFFGGGGGGGGGGFFGGCDGGGGGGGGGGGGGEFGGGGGGGGGGGGDFGGFGFFGGFFGGFCGGFFAGGBGFFFF?EFGFF>CF3F?GGG?@@FFFFGFF0:>D>416??BGFGGFFFFF<B<74CF09FF>;>?7:BGF?((4.,<<B<
@M04650:207:000000000-C238N:1:1101:9701:14310 2:N:0:19
GGACTACTAGGGTATCTAATCCTGTTTGCTCCCCACGCTTTCGCACCTGAGCGTCAGTCTTCGTCCAGGGGGCCGCCTTCGCCACCGGTATTCCTCCAGATCTCTACGCATTTCACCGCTACACCTGGAATTCTACCCCCCTCTACGAGACTCTAGCCTGCCAGTTTCAAATGCAGTTCCCAGGTTAAGCCCGGGGATTTCACATCTGACTTAACAGACCGCCTACGCGCGCTTTACGCCCAATAATTCCGGATAACGCTTGCCACCTACGTATTACCGCGGCTGCTGGCACGTAGTTAGC
+
CCCCCGGGGGGGGGGGGGGGGGGGGGGGGGGGGGGGGGGGGGGGGGGGGGGGGGGGGGGGGGEGGGGGGGGGGGGGGGGGGGGGGGGGGGGGGGGGGGGGGFFGGGGFFEEGGGGGGGGGGGGGGGGGGGGGGGGGGGGGGGGFGGGGEGGFGGGGGGGGGGGGGGGGGGGGGGGGGGGGGGGGGGGFFGGGGGG=4DGGGFGFFC+6<FGFFCFFFFGGFDFF0A?B6DFFF*7AFFEGGB:<7CADGFFF0:DFG?BF?<C?D9:372(22<:AG>8>>BFFBFFB>C(33(,22:)6:
@M04650:207:000000000-C238N:1:1101:14514:14327 2:N:0:19
GGACTACTGGGGTTTCTAATCCTGTTTGCTCCCCACGCTTTCGCACCTGAGCGTCAGTCTTCGTCCAGGGGGCCGCCTTCGCCACCGGTATTCCTCCAGATCTCTACGCATTTCACCGCTACACCTGGAATTCTACCCCCCTCTACGAGACTCTAGCCTGCCAGTTTCAAATGCAGTTCCCAGGTTAAGCCCGGGGATTTCACATCTGACTTAACAGACCGCCTGCGTGCGCTTTACGCCCAGTAATTCCGATTACCGCTTGCACCCTCCTTATTACCGCGGCTGCTGGCACGGAGTTAGC
+
CCCCCGGG9EFGGGGGGGGGGGGCFGGGGGGGGGGGGGGGGGGGGGGGFFCGGGGGEGGGFFGGGGGGCFEGGEGGGGGGFGGGGGEEGEGGGCFGGFGGG?FFGGGFC7FEGGGGG@EGCFGGFCGGGGGGFEFGDF6FEGGFGG6C:6C?C>EGGFCFGGCF>DFGGG;EGGGDEFFFGF6FGG,>CGGFC58C)*CFF6F+;C>A3+;@<DGGA=GGFGFF0;;FFGB>BGFAF?DGGBBFGG2<G?)-3>C)>:>>(4D2=@?BFB(.)<-49712099>9??0(*(3-4(-,2-).
@M04650:207:000000000-C238N:1:1101:8685:14336 2:N:0:19
GGACTACCGGGGTTTCTAATCCTGTTTGCTCCCCACGCTTTCGCGCATCAGCGTCAGTAATGTTCCAGCAGGTCGCCTTCGCAATGAGTATTCCTCTTGATCTCTACGGATTTTACCCCTACACCAAGAATTCCACCTACCTCTCCCACACTCTAGAAAAGCAGTTTCAAATGCAGTTCTGTAGTTAAGCTACAGGATTTCACATCTGACTTACTTTCCCGCCTACGCGCTCTTTACGCCCAGTGATTCCGCGTAACGCTTGCACCCTCCGTAGTACCGCGGCTGCTGGCACGGAGTTAGC
+
B<-A,C<FGGGGEGGEFG@EGGFFG@@CEFEGGE<B@C@FDFFEGGCEGFFGG@BCFF,C@<C@CFGGECFCGGGGDGGGFGEEGACGGGGCFFGB<FGGGGGGGGGG>:+?FGGF<AED@FCGFEFFGGFGFGAA8=8EF+=98D>CC>C*DECF;==8DF?DDFFDFGGGFF9A@?AFCEFGFFGDF9EFG,<F?5D9EAG9+AFFAFG+9<CCAA9C=?AAFFFE>45:9<;?F;EGG025C0)7;+=(65707133?:/)9C?1(49((*-6<?:;-6>FFB)4:57E:;((-*.<)
@M04650:207:000000000-C238N:1:1101:21393:14351 2:N:0:19
GGACTACTAGGGTTTCTAATCCTGTTTGCTACCCACGCTTTCGCGCTTTAGCGTCAGTATCTGTCCAGTAGGCTGGCTTCCCCATCGGCATTCCTACAAATATCTACGAATTTCACCTCTACACTTGTAATTCCGCCTACCTCTCCAGTACTCTAGTTTAGCAGTTTCCAACGCAATACGGGGTTGAGCCCCGCATTTTCACATCAGACTTACTAAACCGCCTAGACGCGCTTTACGCCCAATAAATCCGGATAACGCTTGCGACATACGTATTACCGCGTCTGCTGGCCCGTATTTAGCC
+
CCCCCGGGGGGGGGGGGGGGGGGGGGGGGGGGGGGGGGGGGGGGGGGGGGGGGGGGGGGGGGGGGGGGGGGGGGGGGGGGGGGGGGDGGGGGGGGGGGGGGGGAFFGGGGGGGGGGGGGGFGGGGGGGGGGGGGGGGGEEGGGFGGGGGGGFGGGGGGGGGGGGGGGGGGGGGGGGGGGGGDGGGGGGGGGEGGGGGGGGGAFFFGGFEGGGEGGGFFGGFGD?FFFF>D>;<GFEFFBFG@@@CCECGD)((7:>G1:?:B>>D*347<?<A<<<<79>(4?FADB03*,*-913)+.)8
@M04650:207:000000000-C238N:1:1101:20426:14356 2:N:0:19
GGACTACCCGGGTATCTAATCCTGTTCGCTCCCCACGCTTTCGAGCCTCAGCGTCAGTTACAGACCAGAGAGCCGCCTTCGCCACTGGTGTTCCTCCATATATCTACGCATTTCACCGCTACACATGGAATTCCACTCTCCTCTTCTGCACTCAAGTCTCCCAGTTTCCAATGACCCTCCCCGGTTGAGCCGGGGGCTTTCACATCAGACTTAAGAAACCGCCTGCGCTCGCTTTACGCCCAATAAATCCGGACAACGCTTGCCACCTACGTATTACCGCGGCTGCTGGCACGTAGTTAGC
+
CCCCCGGGGGGGGGGGGGGGGGGGGGGGGGGGGGGGGGGGGGGGGGGGGGGGGGGGGGGGGGGGGGGGGGGGGGGGGGGGGGGGGGGGGGGGGGGGGGGGGGGGGGGGGGGGGGGGGGGGGGGGGGGGEEFGGGGGGGGGGGGFGGGGGGGFGGGGFFGGGGFFGGGGGGGGGGGGGGGGGGDGGGGGGGGGGGGGGGGGGFGAFGGFEGGGF=FDF@GD9GB@DF6>9D6;:FFAF?GEGF<BGD9<FFE>::D(7(9?FBGB7EB02:28<EB<FG:9;>9BF:7?(:3F08?6<F9A:
@M04650:207:000000000-C238N:1:1101:24093:14369 2:N:0:19
GGACTACTAGGGTTTCTAATCCTGTTTGCTCCCCACGCTTTCGAGCCTCAGTGTCAGTTACAGGCCAGAGAGCCGCTTTCGCCACCGGTGTTCCTCCATATATCTACGCATTTCACCGCTACACATGGAATTCCACTCTCCTCTCCTGCACTCAAGTCTACCAGTTTCCAATGCATACAATGGTTGAGCCACTGCCTTTTACACCAGACTTAATAAACCACCTGCGCTCGCTTTACGCCCAATAAATCCGGACAACGCTCGGGACCTACGTATTACCGCGGCTGCTGGCACGTAGTTAGCC
+
CCCCCGGGGGGGGGGGGGGGGGGGGGGGGGGDGGGGGGGGGGGGGGGGGFGGGGGGGGGGGGGGGGGGGGGDGGGGGGGGGGGGGGGGGGGGGGGGGDGGGGGGGGGGGGGGGGGGGGGGGGGGGFFFFCFGGGGGGGGGGGGFGGGGGGGFGGGGCFGGGGGGGGGGGGGGGGGGFGGGGGFGGGGGGGGGGGGGGGGGGFGFFGGFFGFGCGGGFFFG=CD6>5@@@DBFFG=CE@C*F2=3CGCCC>:(3;4:D@@;61CBD872:BB2<F2<C/3,(41-33>(8:,24811<9465
@M04650:207:000000000-C238N:1:1101:17993:14410 2:N:0:19
GGACTACTCGGGTTTCTAATCCTGTTTGCTCCCCACGCTTTCGAGCCTCAGTGTCAGTTACAGGCCAGAGAGCCGCTTTCGCCACCGGTGTTCCTCCATATATCTACGCATTTCACCGCTACACATGGAATTCCACTCTCCTCTCCTGCACTCAAGTCTACCAGTTTCCAATGCATACAATGGTTGAGCCACTGCCTTTTACACCAGACTTAATAAACCACCTGCGCTCGCTTTACGCCCAATAAATCCGGACAACGCTCGGGACCTACGTATTACCGCGGCTGCTGCCACGTAGTTAGCC
+
CCCCCGGGGGGGGGGGGGGGGGGGGGGGGGGGGGGGGGGGGGGGGGGGGGGGGGGGGGGGGGGGGGGGGGGGGGGGGGGGGGGGGGGGGGGGGGGGGGGGGGGGGGFFGGGGGGGGGGGGGGGGFGGGFFGGGGGGGGGGGGGFGGGGGGGFGGGGGFGGGG8DFGGGGGGG?DFFGGFFGGFGGGGFGGGFFFGGGGGGGFGFFGGFFG>F;CG7FFGGFGFEFBA?DDBDFE8@D>EGDDFFFGFFGF5;03C;C6;6;65;GGF?B?BFFGB<CC4-2>>>(45).+5*47<?:+:<:
@M04650:207:000000000-C238N:1:1101:16320:14420 2:N:0:19
GGACTACCGGGGTTTCTAATCCTGTTTGCTCCCCACGCTTTCGCGCATCAGCGTCAGTAATGTTCCAGCAGGTCGCCTTCGCAATGAGTATTCCTCTTGATCTCTACGGATTTTACCCCTACACCAAGAATTCCACCTACCTCTCCCACACTCTAGAAAAGCAGTTTCAAATGCAGTTCTGTAGTTAAGCTACAGGATTTCACATCTGACTTACTTTCCCGCCTACGCGCTCTTTACGCCCAGTGATTCCGAGTAACGCTTGCACCCTCCGTATTACCGCGGCTGCTGGCACGGAGTTAGC
+
CCCCCGGGGGGGGGGGGGGGGGGGGGGGGGGGGGGGGGGGGGGGGGGGGGGGGGGGGGGFGGGGGGGGGGGGGGGGGGGGGGGGGGFFGGGGGGGGGGGGGGGGGGGGCGGGGGGGGGGFGGGGGGGGGGGGGGGGGGGGGGGFGGGFGGGFGGGGGGGGGGGGGGGGGGGGGGGGFFGGGGGGGFFGGGGGGGGGGGGGGFGFFGGFFGGGFGGGFFG>AGBFFFFFFG2:@FFFFFDCGFFFC096CAF?>5>CC?>?:?G>FGFFBBFFFGFFGG016>>>FBFF>C7E?B>((;)66
@M04650:207:000000000-C238N:1:1101:10514:14429 2:N:0:19
GGACTACGGGGGTTTCTAATCCCATTCGCTCCCCTAGCTTTCGTCTCTCAGTGTCAGTGTCGGCCCAGCAGAGTGCTTTCGCCGTTGGTGTTCTTTCCGATCTCTACGCATTTCACCGCTCCACCGGAAATTCCCTCTGCCCCTACCGTACTCCAGCTTGGTAGTTTCCACCGCCTGTCCGGGGTTGAGCCCTGGGATTTGACGGCGGACTTAAAAAGCCACCTACAGACGCTTTACGCCCAATCCTTCCGGATAACGCTTGCATCCTCTGTATTACCCCGGCTGCTGGCACCGTGTTAGC
+
CCCCCGGDGGGGGGGGGGGGGGGFGGGGGGGGGGGGGGGGGGGFGGGGGGGFGGGGGGCFGGGGGGGGGGGGGGGGGGGGGGGGGGGGGGGGGGGGGFGGDFFGGGGGGGGGGGGGGGGGGGGGGGGGGGGGGGGGGGGGGCFFFGGGGGGFGFGGFCFGGFGGGGGGGFGGD@EGGGGCGEDG<:ECFCFGFGGG;6FFGFGFFGGB9G7CAGGG4<FF:D?7:F:69F;6:GFBF?DGG?B0C*-->7)1(5C)68;<6(*)2<(,).5).CBAFC(49>(((-),0:0+(-(.8@5.6
@M04650:207:000000000-C238N:1:1101:23553:14440 2:N:0:19
GGACTACTGGGGTTTCTAATCCTGTTTGCTCCCCTAGCTTTCGCGCCTCAGCGTCAGTTACGGCCCAGAAAGCCGCCTTCGCCACCGGTGTTCTTCCCAATATCTGCGCATTCCACCGCTACACTGGGAATTCCACTTTCCTCTACCGAACTCAAGCCTGCCAGTTCAAGATGCGGATGAGGGTTGAGCCCCCCGATTTAACACCTTGCTTAACAAGCCGCCTACGCGCGCGTTAAGCCCAATGAATCCGGATAACGCGTGCTCCCTACGTATTACCGCGGCTGCTGGCACTGATTTTGCC
+
@C@CCFGDEGGGGFGGGGGGGGGGGGGGGGGGGGGEFGGGGGGGDGDGGGGGGGGGGGGGGGGGGGGGGGGGGGGGGGGGGGGDGGGDFGGGGDFGGGGGGGGGGGGGGGGGGGCFGGGGGGGGGCGGGGGGGGGGGGFGGGGFCGGG:EGFGGFFDGG8DD67FFFEGFG92ECG*C9@7>>CGGF8CGG*1*=*91F,:8+9:CDAE7:@CGGGFDGDFGF?;56527;(4>7(*)AF8614DF>A9@5:?BC<*(-4-4*6**.)31:?D<44<*((-3020:042*4*()6)6+.55
@M04650:207:000000000-C238N:1:1101:16407:14457 2:N:0:19
GGACTACCGGGGTATCTAATCCTGTTTGCTCCCCACGCTTTCGAGCCTCAGTGTCAGTTACAGGCCAGAGAGCCGCTTTCGCCACCGGTGTTCCTCCATATATCTACGCATTTCACCGCTACACATGGAATTCCACTCTCCTCTCCTGCACTCAAGTCTACCAGTTTCCAATGCATACAATGGTTGAGCCACTGCCTTTTACACCAGACTTAATAAACCACCTGCGCTCGCTTTACGCCCAATAAATCCGGACAACGCTCGGGACCTACGTATTACCGCGTCTGCTGGCACGTAGTTAGCC
+
BCCC<FFGGGGGGGGGGGGGGGGGGGGGGGGGGGGGGGGGGGGGGGGGGGGGGGGGGGGGGGGGGGGGGGGGGGGGGGGGGGGGGGGGGGGGGGGGGGGGGGGGGGGGGGGGGGGGGGGGGGGGGGGGF?EFGGGGGGGGGGGFGGGGGGGFGGFGGGGGGGGGGGGGGGGGGGGGDGGGFGFFCGGGGGGGGGGGGGGGGFGFFGGADGGGEGGGFF6;=D:@BF26=D>DBC=CF@EFGFFFGGFFGFFDFFG?G0(17>G9GGFFFFF2)A<AG599,23:DFFBFFBGBB6(5+):?
@M04650:207:000000000-C238N:1:1101:21421:14478 2:N:0:19
GGACTACTGGGGTTTCTAATCCCGTTCGCTACCCTAGCTTTCGCACATGAGCGTCAGTCTTGTGCCAGGAAGCCGCCTTCGCCACTGGTGTTCTTCCCGATATCTACGCATTTCACCGCTACACCGGGAGTTCCACTTCCCTCTCACATACTCTAGACTTACAGTATCAGATGTCTTACACAGGGTAAGCCCGTGCCTTTTACGTCTGACTTATTAGTCCGCCTGCGTGCGCTTTACGCCCAGTAATTCCGGACAACGCTTGCCCCCTACGTATTACCGCGGCTGCTGGCACGTAGTTTGC
+
CCCCCGGGGGGGGGGGGGGGGGFGGGGGGGCGGGGGGGGGGGGGGGGFFGGGGGGGGGGGGGGGGGGGGFGGGGGGGGGGGGGGGGGGGGGGGGGGGGGGGGGGGGGCGGGGGGGGGGGGGGGGGGGG7@FGGGGGGGGGGGGFGFFGGCEFGGFGCD9E8F,@FFGGGEGGGGGGGGGFF,:EGFCFFGGGGE>EGGFGGFFFFGFFFGGFFGGG89>:@GF=9),:0C(22EFCFFGGGF?FGFEFGF49?BD6C1>BFFF0DG>><BB?>9:>FG:B>>>06:2)5E<984118C<9.
@M04650:207:000000000-C238N:1:1101:24681:14480 2:N:0:19
GGACTACCGGGGTTTCTAATCCTGTTTGCTCCCCACGCTTTCGCACCTGAGCGTCAGTCTTTGTCCAGGGGGCCGCCTTCGCCACCGGTATTCCTCCAGATCTCTACGCATTTCACCGCTACACCTGGAATTCTACCCCCCTCTACAAGACTCTAGCTTGCCAGTTTCAAATGCAGTTCCCAAGTTAAGCTCGGGGATTTCACATCTGACTTAACAAACCGCCTGCGTGCGCTTTACGCCCAGTAATTCCGATTAACGCTTGCACCCTCCGTATTACCGCGGCTGCTGGCACGGATTTAGC
+
CCCC<E<EF7F>@E;FFFDGFFAG<EAEEGF<F@FC@CFF@,F7,C:=EDFGEGDCFDCGGAFF@FGGGCGGGGGG:@@EDCGGGGGGGGGGGF=FFGGG<EFGAEGGGGGCGGGGGGGGDC9BFGGGCFA:FGFF=FFGGGGA:FG,D?FF6ABGGGFGGF77FFFGGCFGGDEGEFGGGGGGFEFFGGCEE7E=4DGGGFFA:<7A?GDFEGGGF@GG9D6<@FB@?GF91C>AF65CCB?BFC):GFF085DFG:036?386;6666(44*:AFG(409>(,(48BG(<:29(2<5<4
@M04650:207:000000000-C238N:1:1101:22925:14490 2:N:0:19
GGACTACCGGGGTTTCTAATCCTGTTTGCTCCCCACGCTTTCGAGCCTCAGTGTCAGTTACAGGCCAGAGAGCCGCTTTCGCCACCGGTGTTCCTCCATATATCTACGCATTTCACCGCTACACATGGAATTCCACTCTCCTCTCCTGCACTCAAGTCTACCAGTTTCCAATGCATACAATGGTTGAGCCACTGCCTTTTACACCAGACTTAATAAACCACCTGCGCTCGCTTTACGCCCAATAAATCCGGACAACGCTCGGGCCCTACGTATTACCGCGGCTGCTGTCCCGTAGTTTACC
+
CCCCCGGGGGGGG7FGGGGGGGGGGGGGGGGGGGGGGGGFGGGGGGGGGGGFFGGGGGGGGGGFGGGGGGGGGGGGFGFGGGGGGDG@FGGGGGGGGGGGGGFGGGGGGGGGGGFFFC8CEGGGFGGGFFGGGGGGFGGCGGGF?GGGGGGFGGDGGG9DFGGGGGGG=D;DDFD:DC?6CFEGG+@@FG8CFGGGCFCF>FEB6*9ACD++959>A3D*)9):=8@4-7299C:4.2@:<=;;7:C?<5)(.89774-890)():(4?(,..2.6<9-1(993())))+.*4-(-)0)-8
@M04650:207:000000000-C238N:1:1101:8733:14504 2:N:0:19
GGACTACCGGGGTTTCTAATCCTGTTTGCTCCCCACGCTTTCGCACCTGAGCGTCAGTCTTTGTCCAGGGGGCCGCCTTCGCCACCGGTATTCCTCCAGATCTCTACGCATTTCACCGCTACACATGGAATTCTACCCCCCTCTACAAGACTCTAGCCTGCCAGTTTCGAATGCAGTTCCCAGGTTGAGCCCGGGGATTTCACATCCGACTTGACAGACCGCCTGCGTGCGCTTTACGCCCAGTAATTCCGATTAACTCTTGCACCCTCCGTATTACCGCGGCTGCTGGCACGTAGTTAGC
+
CCCCCGGGGGGGGCGGGGGGGGGGGGGGGGGGGGGGGGGGGGGGGGGGGGFGGGGGGFGDGFFGGGGGGDEGGGGGGGGGGGGGGFGGGGGGGGGGGGGGGGGFGGGGGGDGGGFGFGG6EGGG,AFFGGGGGAFFF6+C+?>FAFG28@CFGCFGC@FGGFGGCGGCEGG7CGFGFGGGG9EGGDGFGGGFGGGGGDGCF:B@FF4BFGD3=C*;ADGF;C442FB>2CBF>D5<FBGGE?FFGFF2C*9?03DDF))66<F?DG6:609??GFBG7(479>>FFF0:5(33.488C)64
@M04650:207:000000000-C238N:1:1101:21390:14596 2:N:0:19
GGACTACTCGGGTTTCTAATCCTGTTTGCTCCCCACGCTTTCGCACCTGAGCGTCAGTCTTTGTCCAGGGGGCCGCCTTCGCCACCGGTATTCCTCCAGATCTCTACGCATTTCACCGCTACACCTGGAATTCTACCCCCCTCTACAAGACTCTAGCCTGCCAGTTTCGAATGCAGTTCCCAGGTTGAGCCCGGGGATTTCACATCCGACTTGACAGACCGCCTGCGTGCGCTTTACGCCCAGTAATTCCGATTAACGCTTGCACCCTCCGTATTACCGCTGCTGCTGGCACGGAGTTAGC
+
CCCCCCFGGGGGGGGGGGGGGGGGGGGGGGGGGGGGGGGGGGGGGGGGFGGGGGGGGGGGGGGGGGGGGEDGGGGGGGGGGGGGGGGGGGGGGGGGGGGGGGGGGGGGGGGGGGGGGGGGGGGGGGGGGGGGGGGGGGGGDGGFGGGGGFGFGGGGGGGGGGF?D;FGGFGGGGGGGGFFEFEGFGGGGGGGGGGGCGFGGFGFA6DDFGGGFGGF6@FC939?FF9>8D>F;E>AF:ED?B13*:4):=44<)16C6>FFFF?FF?BF?9<:F:4F*-((49?02273E0<:;6(-8<)6
@M04650:207:000000000-C238N:1:1101:23070:14616 2:N:0:19
GGACTACCAGGGTTTCTAATCCTGTTTGCTACCCACGCCTTCGCGCCTCAGTGTCAGTCTTCTGCCAGAGTGACGCCTTCGCCACCGATGTTCCTCCAGAGCTCTACGCATTTCACCGCTACCCCTGGAATTCCTCACCCCTCTCAGAAACTCTAGTCTACCAGTCCGGGACGCTTAACAAGGATAAGCCCTGTACTTTCACGTCACACTTAGTAAACCACCTACACGCCCTTTACGCCCAGTCATTCCGATTAACGCTCGCACCCCCCGTGTTACCGCGGCTGCTGGCACGGAGTTAGCC
+
CCCCCGGGGGGGGGGGGGGGGGGGGGGGGGGGGGGGGGGGGGGGGGGGGGGGGGGGGGGGGGGGGGGGGGGGGGGGGGGGGGGGGGGGGGFGGGGGGFGGGGGGGGGGGGGGGGGGGGGGDGGGGGGGGGGGFGGGGGGG>DGFGGGD?DGFGGGGGFFEGGGGGGGGGGGGGGGDEGGGGGG7ECFFCEGGGFFGGGFG:B>9?CDFFGGGFGGGFFGGFGDFBFFFBGFB;F+;>DGGGF38CFE5@FB@0A74898<6;C>DE9>>B?B<F<<F3374399()88:6<C;968(3:<4
@M04650:207:000000000-C238N:1:1101:24884:14757 2:N:0:19
GGACTACAGGGGTTTCTAATCCTGTTTGCTCCCCACGCTTTCGCACCTCAGCGTCAGTAATGGTCCAGTGAGCCGCCTTCGCCACTGGTGTTCCTCCGAATATCTACGAATTTCACCTCTACACTCGGAATTCCACTCACCTCTACCATACTCAAGACTTCCAGTATCAAAGGCAGTTCCGGGGTTGAGCCCCGGGATTTCACCCCTGACTTAAAAGTCCGCCTACGTGCGCTTTACGCCCAGTAAATCCGAACAACGCTAGCCCCCTCCGTATTACCGCGGCTGCTGGCACGAAGTTAGC
+
CCCCCGGGGGGGGGGGGGFGGGGGGGGGGGGGGGGG@FGGGGGGGGGFGGGGGGGGGGGGFGGFG@FGGGCGGGGGGGGGGGEGGCFFEFGGGFFFD:FGGGGGGGAFGCG7EFGGGGGGGFGG;@DGGGGGGGGGGGEGGFGFGGGGGGGFGFFFGGGFDAFGGGGGGGF;DF8?DFF:CFGGGGGGGGGGGG8CCGAEFACA9DF?@FGGEG8110>F@GFFDF?F3F;>9=A4;<GGGFFFGGFFGFBBB)/356;<(4<<FEBF(4,8?F0<GGF>1>B((-37?C(<8:;:?C)66
@M04650:207:000000000-C238N:1:1101:27239:14784 2:N:0:19
GGACTACACGGGTTTCTAATCCTGTTTGCTCCCCACGCTTTCGCACCTGAGCGTCAGTCTTTGTCCAGGGGGCCGCCTTCGCCACCGGTATTCCTCCAGATCTCTACGCATTTCACCGCTACACCTGGAATTCTACCCCCCTCTACAAGACTCTAGCCTGCCAGTTTCGAATGCAGTTCCCAGGTTGAGCCCGGGGATTTCACATCCGACTTGACAGACCGCCTGCGTGCGCTTTACGCCCAGTAATTCCGATTAACGCTTGCACCCTCCGTATTACCGCGGCTGCTGCCACGGAGTTAGC
+
CCCCCGGGGGGGGGGGGAFGGGGGGGGGGGGGGGGGGGGGGGGGGEGGGGFGGGGGGGGGGGGGGGGGGGGGGGGGGGGGFDGGEFGGCEGGGGGGGGGGGGGGGGGGGGFEGGGGGGGGDGGGGGGGCFGGGGGGGEFFGGGFGGG,@7:AFGGGCFDGDGFGFGCCECGGGGGGGGGFFGGGGFC6CCBCECEEGD79CFGFACGBDGGCEFGF=@FC:G0((<9B?C>BFEFAF?EEC:(,*::):@FF(09271>F:<37DGB:?B(((;2<CC,-77;113)))2421((((*).6
@M04650:207:000000000-C238N:1:1101:19679:14789 2:N:0:19
GGACTACTGGGGTATCTAATCCTGTTTGCTCCCCACGCTTTCGAGCCTCAGTGTCAGTTACAGGCCAGAGAGCCGCTTTCGCCACCGGTGTTCCTCCATATATCTACGCATTTCACCGCTACACATGGAATTCCACTCTCCTCTCCTGCACTCAAGTCTACCAGTTTCCAATGCATACAATGGTTTAGCCACTGCCTTTTACACCAGACTTAATAAACCACCTGAGCTCGCTTTACGCCCAATAAATCCGGACAACGCTCGGGACCTACGTATTACCGCGGCTTCTGGCACCGTGTTTGCC
+
<C?CCFG9,CFGG7EFGGGGGGGGGGGGFFGGGGGGGFGGGGGCFGGGG@C,CFGGFECFGAF8CEEF6ED@DBFG7@FFFFEFFGGGG@FGGGGFGGAFG<FGGGFGFCCEGD<FGEGGGGFGF8@@FFFGGGCG8BFGGGGCF892A8EDFEF,,7=;=D?FGFFGGG9DFG8D,=D8@>CEG,B3,8,1,@5,3+@E+;,;*+*387B+:DCCF8,;=C4))*:9>C=5=G6;5(1=*0()4C?EG:D11B5;D6006,2:DG(..-,<9?)4<*,-(1(,845A:*5*((..(*.45
@M04650:207:000000000-C238N:1:1101:6209:14828 2:N:0:19
GGACTACTAGGGTTTCTAATCCCGTTCGCTACCCTAGCTTTCGCACATGAGCGTCAGTCTTGTGCCAGGAAGCCGCCTTCGCCACTGGTGTTCTTCCCGATATCTACGCATTTCACCGCTACACCGGGAGTTCCACTTCCCTCTCACATACTCTAGACTTACAGTATCAGATGTCTTACACAGGGTAAGCCCGTGCCTTTTACGTCTGACTTATTAGTCCGCCTGCTTGCGCTTTACGCCCAGTAATTCCGGACAACGCTTGCCCCCTACGTATTACCGCGGCTGCTGGCGCGGAGTTAGC
+
CCCCCFGGGGGGGFGGGGGGGFGGGGGGGGGGEGGGGGGG9FCEEGGGFGGGDFEEGEGFGGGGGGGGGGFGGGEGGGGGGGGGGGGGFFFGGCGFFECGGGGGGGGGDGGGFGFFGGGGGCFGGGGGGGGGGGGGFFGFGFGFFGGGGGGFGGGGGG,DDFEDD9E>=DFGGGFGGF,,<FF8@FFC,E81@EGGDDF7CFD?FFGFFD>=A+DD85;C(9>9@4(1.9(1:5>C=;*CC<;@GGFEGF),2>>3D;3121C39;90,867<<74CG(209(4(8),4*(*(,,((*.).
@M04650:207:000000000-C238N:1:1101:28916:14841 2:N:0:19
GGACTACAAGGGTTTCTAATCCTGTTTGCTCCCCACGCTTTCGAGCCTCAGTGTCAGTTACAGGCCAGAGAGCCGCTTTCGCCACCGGTGTTCCTCCATATATCTACGCATTTCACCGCTACACATGGAATTCCACTCTCCTCTCCTGCACTCAAGTCTACCAGTTTCCAATGCATACAATGGTTGAGCCACTGCCTTTTACACCAGACTTAATAAACCACCTGCGCTCGCTTTACGCCCAATAAATCCGGACAACGCTCGGGACCTACGTATTACCGCGGCTGCTGGCACGTAGTTACCC
+
CCCCCGGGGGGGGGGGGGGGGGGGGGGGGGGGGGGGGGGGGGGDFGGGGGGFFGGGGGGGGGGGGGGGGGGGGGGGGGGGGGGGGGGGGGGGGGGGGGFGGGGGFGGGGGGGGGGGGGGGGGGGC:FGFFFGGCGGGGGGFDFFFGGGGGGFGGGFD=,EDGGGFFGGGGGGGGGCDFGFCGGGGGGGFG,C9FGC6FGDGFFF6F;FF5CF*=C9BEFGCG2:BDAAACF=DGFFF@GGG03=7F<?F>>((5D?<>,;(770DE:<?0()6<2<F*421(,4?3,4105*,(.-69)6:
@M04650:207:000000000-C238N:1:1101:14804:14869 2:N:0:19
GGACTACCGGGGTTTCTAATCCTGTTTGATCCCCACGCTTTCGCACATCAGCGTCAGTTACAGACCAGAAAGTCGCCTTCGCCACTGGTGTTCCTCCATATCTCTGCGCATTTCACCGCTACACATGGAATTCCACTTTCCTCTTCTGCACTCAAGTTTTCCAGTTTCCAATGACCCTCCACGGTTGAGCCGTGGGCTTTCACATCAGACTTAAAAAACCGCCTACGCGCGCTTTACGCCCAATAATTCCGGATAACGCTTGCCACCTACGTATTACCGCGGCTGCTGGCACGTAGTTAGC
+
CCCCCGGGGGGGGGGGGGGGGGGGGGGGGGGGGGGGGGGGGGGGGGGGGGGGGGGGGGGGGGGGGGGGGGGGGGGGGGGGGGGGGGGGGGGGGGGGGGGGGGGGGGGGGGGGGGGGGGGGGGGGAFGGGGGGGGGGGGGGGGGFGGGGGGGFGEGFF:EFCFGFFGGGGGGGGGGGGGGDGGGGGEGFGGGGGGGGGGGGGFGFAC:A=FFGEGGGAFGG@DF9@FDFFGFFBGFFF0EGGB??GC94:BFFFFGB4:FBFBFFGE<00((.3:?<FG099>FF>()3(*.<:?(.(<<<<
@M04650:207:000000000-C238N:1:1101:24081:14885 2:N:0:19
GGACTACCGGGGTTTCTAATCCTGTTTGCTCCCCACGCTTTCGCGCATCAGCGTCAGTAATGTTCCAGCAGGTCGCCTTCGCAATGAGTATTCCTCTTGATCTCTACGGATTTTACCCCTACACCAAGAATTCCACCTACCTCTCCCACACTCTAGAAAAGCAGTTTCAAATGCAGTTCTGTAGTTAAGCTACAGGATTTCACATCTGACTTACAAAGCCGCCTACGCGCGCTTTACGCCCAGTGATTCCGATTAACGCTTGCACCCTCCGTATTACCGCGGCTGCTGGCACGGAGTTAGC
+
CCCCCGGGGGGGGGGGGGGGGGGGGGGGGGGGGGGGGGGGGGGGGGGGGGGGGGGGGGGG9EFFGGGGGGGGGGGGGGGGGGGGGGGGGGGGGGGGDFGGGGGGGGGGGDGGFFFGGAEDGGGGGGGGGGGGGGGGGGFGGGGFGGGFGGGFGGGGGGGGGGGFFGGGGFFFDEGFFGGGGGGGGGG:CA>EEGFGGGGGCFGFFGGFFGFGFGFGA>FGFGFAAFFF2C@F>GFFFFGGG<DFFFFFGFF6<DGFGFB0(4F<>C:?BF9(4C:AGF<>909BF?B?FG?GF072:*4::
@M04650:207:000000000-C238N:1:1101:6180:14923 2:N:0:19
GGACTACTCGGGTTTCTAATCCTGTTTGATCCCCACGCTTTCGCACATCAGCGTCAGTTACAGACCAGAAAGTCGCCTTCGCCACTGGTGTTCCTCCATATCTCTGCGCATTTCACCGCTACACATGGAATTCCACTTTCCTCTTCTGCACTCAAGTTTTCCAGTTTCCAATGACCCTCCACGGTTGAGCCGTGGGCTTTCACATCAGACTTAAAAAACCGCCTACGCGCGCTTTACGCCCAATAATTCCGGATAACGCTGGCAACCTACGTATTACCGCGGCATCGGGCACGTATTTAGC
+
CCCCCGGGGGGGFFEAFGGGGGGGGGGGGGGGGGGGGG@FGGGDGGGGGGGGGGGGGGGGGGGGGGGCEEGGGGGG@FGGGGGGGGGGGFGGGGGGGGGGCGFGF;FE+CCECFGDGCCCE@FGGFGGGGGGFFGGGGGGGFGFGCFGFGGFGFGFFDAFGFFGFAAFDCDAFGFGFFGEGFGGG76@CCCC;EGG6DFGGFFA>FGAEG>CCCF8AAD>7452()5)-2:9;C:E6;EGC;1,>C447=4035>990(8((9(2;7>BF((4C(4C0496B>((.(44=654(().+).)
@M04650:207:000000000-C238N:1:1101:27447:14938 2:N:0:19
GGACTACTGGGGTTTCTAATCCTGTTTGCTCCCCACGCTTTCGCACCTGAGCGTCAGTCTTTGTCCAGGGGGCCGCCTTCGCCACCGGTATTCCTCCAGATCTCTACGCATTTCACCGCTACACCTGGAATTCTACCCCCCTCTACAAGACTCTAGCCTGCCAGTTTCGAATGCAGTTCCCAGGTTGAGCCCGGGGATTTCACATCCGACTTGACAGACCGCCTGCGTGCGCTTTACGCCCAGTAATTCCGATTAACGCTTGCACCCTCCGTATTACCGCGGCTGCTGGCACGGAGTTAGC
+
CCCCCFGG9FGGGGGGGGGGGGGGGGGGGGGGGDFGGGGGGGGGGGGGFGGGGGGGGGGGG<FFGGFCFCEGGGGGGGGGFGGGGGGGG7FGGGGGGF8EFGGGFFGGCFGEGGGGFGGGGGFGGGGGGGGGGFGF9DFFEDEFDGFG,@FFGAFGA:FGGGGGEFFGDCF87FFEFGGGGG6DFFFFGGECEDGGGGGGGFGFA*9>@GGGFGGG=@FFFCBF?F>BBG9B>EF2F:>EG?F?GGFBGF?(4>DDG(9?1<G?F6<?<B>FFFF9CF,609B>>6::05?6<>>B6F>DA
@M04650:207:000000000-C238N:1:1101:25912:14942 2:N:0:19
GGACTACCCGGGTATCTAATCCTGTTTGCTCCCCACGCTTTCGCACCTGAGCGTCAGTCTTCGTCCAGGGGGCCGCCTTCGCCACCGGTATTCCTCCAGATCTCTACGCATTTCACCGCTACACCTGGAATTCTACCCCCCTCTACGAGACTCTAGCCTGCCAGTTTCAAATGCAGTTCCCAGGTTAAGCCCGGGGATTTCACATCTGACTTAACAGACCGCCTGCGTGCGCTTTACGCCCAGTAATTCCGATTAACGCTTGCACCCTCCGTATTACCGCGGCTGCTGGCACGGAGTTAGC
+
CCCCCGGGGGGGGGGGGGGGGGGGGGGGGGGGGGGGGGGGGGGGGGGGGGGGGGGGGGGGGGGGGGGGGGGGGGGGGGGGGGGGGGGGGGGGGGGGGGGGGGGGGGGGGGGGGGGGGGGGGGGGGGGDFGGGGGGGGGGGGGG5EFGDFCGFGGGGGGGGGGGGGGGGFC;DGGGCFGGGGGGGGGGGGGGGGGGGDGGGGFGF6CCFEFGG<:F@F;CC@GFF049;1DFFFGFFFFGGGFF?DGD2:96(4@DFGFFF083>GGF?FF9:(;:AGGB>>9>BFFFFFG:<:9F0:FAA:
@M04650:207:000000000-C238N:1:1101:25236:14945 2:N:0:19
GGACTACTGGGGTTTCTAATCCTGTTTGCTCCCCACGCTTTCGCACCTGAGCGTCAGTCTTCGTCCAGGGGGCCGCCTTCGCCACCGGTATTCCTCCAGATCTCTACGCATTTCACCGCTACACCTGGAATTCTACCCCCCTCTACAAGACTCTAGCCTGCCAGTTTCGAATGCAGTTCCCAGGTTGAGCCCGGGGATTTCACATCCGACTTGACAGACCGCCTGCGTGCGCTTTACGCCCAGTAATTCCGATTAACGCTTGCACCCTCCGTATTACCGCGGCTGCTGGCACGGACTTAGC
+
CCCCCGGGGGGGGGGGGGGGGGGGGGGGGGGGGGGGGGGGGGGGGGGGGGGGGGGGGGGGGGGGGGGGGGGGGGGGGGGGGGGGGGGGGGGGGGGGGGGGGGGGDFGGGGGGFGGGGGGGGGGGGGGGGGGGGGGGGGGGGGGFGGGGGGGFGGGGGGFGGGGGGGGGGGGFGGGGFGGGGGGGGGGGGGGGGGGGGDGGGFGFFGGF@GGGFGFFFDGFFG0:?FFD:D>B0C><F<>EG?F?FC<AGF?B:FG2C:66:BGFGGFFBF642FFAGG09>;FF>?DFFGBG?1(((2696
@M04650:207:000000000-C238N:1:1101:5994:14964 2:N:0:19
GGACTACCGGGGTTTCTAATCCTGTTTGCTCCCCTAGCTTTCGCGCCTCAGCGTCAGTTACGGCCCAGAAAGCCGCCTTCGCCACCGGTGTTCTTCCCAATATCTGCGCATTCCACCGCTACACTGGGAATTCCACTTTCCTCTACCGAACTCAAGCCTGCCAGTTCAAGATGCGGATGAGGGTTGAGCCCTCAGATTTAACACCTTGCTTAAAAAGCCGCCTACGCGCGCTTTACGCCCAATGAATCCGCATAACGCTGTCTCCATACGTATTACCGCGGCTGCTGGCCCCTGTGTACGC
+
CCCCCGGGGGGGCCFCFFF<FGGDGGGGGGGGGFGGGGFGGGGGGGGECFDFF@FFGGFCFGGGGGGGGGFGGGGGGGGGFDECG8>FCFC7EFFGGGGGFF,EGEBB+::CF99EFG>DEC,:EBC=F=<FDF=<DD9CDGGFGCFEGGCBEFDGD+,@F@@FGA;D9CB,+@CGGG5,CA5>DE?<<:8,,4>,=+C9:89AECFF(71;)+3*8(C<9>;((035(CB0<:BD@FD8C6:?C:642<),4505*((((.*-:<66,()).34)07-4110,4:B0(*(*(,..<+)(-
@M04650:207:000000000-C238N:1:1101:8662:14976 2:N:0:19
GGACTACTAGGGTATCTAATCCTGTTTGCTCCCCACGCTTTCGCACCTGAGCGTCAGTCTTTGTCCAGGGGGCCGCCTTCGCCACCGGTATTCCTCCAGATCTCTACGCATTTCACCGCTACACCTGGAATTCTACCCCCCTCTACAAGACTCTAGCCTGCCAGTTTCGAATGCAGTTCCCAGGTTGAGCCCGGGGATTTCACATCCGACTTGACAGACCGCCTGCGTGCGCTTTACGCCCAGGAATTCCGATTATCGCTTGCACCCTCCGTATTACCGCCGCTGCTGGCACGGTGTTGCC
+
CCCCCGGGGGGGGGGFFGGGGGGGGGGGGGGGGGGGGGGGGGGGGGGGFGGGEFGGGEC<EDEFGGDFFEGGGGGGGGGGGEGEGGGGGGGGGGAF<FFGFGGG,@DFFFGCFGGGGGGCGGGGGCFGGGGGGDFFGFFEGDEFFFGFGFGFGGF9FDGGGE?CFGFGGGCCDGECFFGGGDGGGGGGGGGGGG5CD4<C>AFF=*>515C*);FDA@FF93;@1)3.(1(46C34B18E5(((*9?0C=6423C)*(-(8<<77EB01:0(3C75F:32(-1290))(/8981(((;2-5
@M04650:207:000000000-C238N:1:1101:16519:15029 2:N:0:19
GGACTACTCGGGTATCTAATCCCGTTCGCTACCCTAGCTTTCGCACATGAGCGTCAGTCTTGTGCCAGGAAGCCGCCTTCGCCACTGGTGTTCTTCCCGATATCTACGCATTTCACCGCTACACCGGGAGTTCCACTTCCCTCTCACATACTCTAGACTTACAGTATCAGATGTCTTACACAGGGTAAGCCCGTGCCTTTTACGTCTGACTTATTAGTCCGCCTGCGTGCGCTTTACGCCCAGTAATTCCGGACAACGCTTGCCCCCTACGTATTACCGCGGCTGCTGGCACGTAGTTAGC
+
CCCCCGGGGGGGGGGGGGGGGGGGGGGGGGGGGGGGGGGGGGGGGGGGGGGGGGGGGGGGGGGGGGGGGGGGGGGGGGGGGGGGGGGGGGGGGGGGGGGGGGGGGGGGGGGGGGGGGGGGGGGGGGGGGGGGGGGGGFGCGGGFGGGGGGGFGGGGGGGGGGGGGGCA;FGGGGGGGGGGGFGGGGGDGGGGDCAEGGFGF9FBFGGFFGGG=FFGFFGGFGFFFFBFFGFFFGFEFFEFF?<EGGFFGFFFBFDBGFFF02C:GF>>::?:<F?FGG0>;>9(4:>:BGFGF4:6(<<46
@M04650:207:000000000-C238N:1:1101:17919:15038 2:N:0:19
GGACTACTGGGGTTTCTAATCCTGTTTGATCCCCACGCTTTCGCACATCAGCGTCAGTTACAGACCAGAAAGTCGCCTTCGCCACTGGTGTTCCTCCATATCTCTGCGCATTTCACCGCTACACATGGAATTCCACTTTCCTCTTCTGCACTCAAGTTTTCCAGTTTCCAATGACCCTCCACGGTTGAGCCGTGGGCTTTCACATCAGACTTAAAAAACCGCCTACGCGCGCTTTACGCCCAATAATTCCGGATAACGCTTGCCACCTACGTATTACCGCGGCTGCTGGCACGTAGTTAGC
+
CCCCCGGGGGGGGGGGGGGGGGGGGGGGGGGGGGGGGGGGGGGGGGGGGGGGGGGGGGGGGGGGGGGGGGGGGGGGGGGGGGGGGGGGGGGGGGGGGGGGGGGGGGGGGGGGGGGGGGGGGGGGGGGGGGGGGGGGGGGGGGGFGGGGGGGFGFGGFGGGGGGGGGGGGGGDFGGGGFGGGGGDGGGGGGGGGGGGGGGGGFGFFGGFEGGGFGGCAAGGFG>@FFD;@GFBF5>EF0BCF@D?GFABFF?>0>DBC:;:?BG?D94408??7@>AGC119>>>>?>??D?C:???BFAD:
@M04650:207:000000000-C238N:1:1101:26725:15038 2:N:0:19
GGACTACAGGGGTTTCTAATCCTGTTTGCTCCCCACGCTTTCGCGCATCAGCGTCAGTAATGTTCCAGCAGGTCGCCTTCGCAATGAGTATTCCTCTTGATCTCTACGGATTTTACCCCTACACCAAGAATTCCACCTACCTCTCCCACACTCTAGAAAAGCAGTTTCAAATGCAGTTCTGTAGTTAAGCTACAGGATTTCACATCTGACTTACTTTCCCGCCTACGCGCTCTTTACGCCCAGTGATTCCGAGTAACGCTTGCACCCTCCGTATTACCGCGGCTGCTGGCACGGAGTTAGC
+
CCCCCGGGGGGGGGGGGGGGGGGGGGGGGGGGGGGGGGGGGGGCFCCFGGGGGGGGGGGGGGGGGGGGGGGGGGGGGGCFGGGFGGFGGGGGGFGGGFGGFGFGFFGGGGGGGGGGGCFDFCEFGFGGGGFGDGGGGGGGGGGFECGFGGGFGFGG9FCGFGGGGGGGGF9@?FGGEFGGGGGGGGFGG9D9<AFDC;FGGFG;CDFFFGGGFGGGFCGGDGBFAFD@>4(8=FA?F@EGG67;8CCEGFF<(8C<F@BFF?G<DGF:0:9:6F72@F?BBFB09<?BFGFGFF>>B?><6
@M04650:207:000000000-C238N:1:1101:13849:15041 2:N:0:19
GGACTACCGGGGTTTCTAATCCTGTTTGATCCCCACGCTTTCGCACATCAGCGTCAGTTACAGACCAGAAAGTCGCCTTCGCCACTGGTGTTCCTCCATATCTCTGCGCATTTCACCGCTACACATGGAATTCCACTTTCCTCTTCTGCACTCAAGTTTTCCAGTTTCCAATGACCCTCCACGGTTGAGCCGTGGGCTTTCACATCAGACTTAAAAAACCGCCTACGCGCGCTTTACGCCCAATAATTCCGTATAACGCTTGCCACCTACGTATTACCGCGGCTGCTGGCACGTAGTTAGC
+
9<<CCFGGEGEGGGGGGGGGGGGFGGGGFGGGGGGGGGGGGGGGGGDFGGFGGGGGGGGGGGFGGGGGGFGGGGCGGGGGFCFFEGGFGGGGGGGGGGGGGGGGGFGGGGGGGGGGGGGGGGFGGFGGGFGGGG9FGGGGGGGFGGGDFEGFGDFCDFGGGCGAFGGGFEGGFDF8?DEG,D>7FG6DFFG7@7E5?FFGF9BFBD74*?GF=F>DF=8D9C>D2),06<1;@EF38;5?E0:?F>A<>FF,(77<>BF<:?D,*2335?24<C:)<:02(7>>0447(2(C??F06F<<4
@M04650:207:000000000-C238N:1:1101:21345:15067 2:N:0:19
GGACTACCGGGGTATCTAATCCTGTTTGCTCCCCACGCTTTCGCGCATCAGCGTCAGTAATGTTCCAGCAGGTCGCCTTCGCAATGAGTATTCCTCTTGATCTCTACGGATTTTACCCCTACACCAAGAATTCCACCTACCTCTCCCACACTCTAGAAAAGCAGTTTCAAATGCAGTTCTGTAGTTAAGCTACAGGATTTCACATCTGACTTACTTTCCCGCCTACGCGCTCTTTACGCCCAGTGATTCCGAGTAACGCTTGCACCCTCCGTATTACCGCGGCTGCTGGCACGTAGTTAGC
+
CCCCCGGGGGGGGGGGGGGGGGGGGGGGGGGGGGGGDGGGGGGGGGGGGGGGGGGGGGGGGGGGGGGGGGGGGGGGGGGGGGDGGGGGGGGGGGGGGGGGGGGGGGGGGGGGGGGGGGGGGGGGGGGGGGGGGGGGGGFGGGGFGGGGGGGFGGGFFGGFGGGGGGGGGGGGGGGGGGGGEGGGGGFGGGGGGGCFGFGGGFGFFGGFEGGG@FGGFEG4A>2>AFAE>D>?BGFFFFGDFF;EG7??GFA;2>GEG;B@FFGFGGFFBB><?F>BGC49;9BB0::??GFG?(441AABB
@M04650:207:000000000-C238N:1:1101:22075:15094 2:N:0:19
GGACTACAGGGGTATCTAATCCTGTTTGCTCCCCACGCTTTCGCACCTGAGCGTCAGTCTTTGTCCAGGGGGCCGCCTTCGCCACCGGTATTCCTCCACATCTCTACGCATTTCACCGCTACACATGGAATTCTACCCCCCTCTACAAGACTCTAGCTTGCCAGTTTCGGATGCAGTTCCCAGGTTAAGCCCGGGGATTTCACATCCGACTTGACAAACCGCCTGCGTGCGCTTTACGCCCAGTAATTCCGATTAACGCTTGCACCCTCCGTATTACCGCGGCTGCTGGCACGGACTTAGC
+
C<CCCFGGGGGGGGGGGGGGGGGGGGGGGGGGGGGGGGGGGGGGGGGGGGGGGGGGGGGGGGGGGGGGGGGGGGGGGGGGGGGGGGGGGGGGGGGGGGGGGGGGGGGFGGGGGGGGGGGGGGGGGFGGFGGGGGGGGGGGGGGFFGGGGGGFGGG=FGFDFGGGGGGGGGCEDFGGGGGGGGGGFGGGGGGGGGGGGGGGFFGFFGGB?DDDFGFGFFGGBGFBFFFF(3;B>5@<F?EGE2?BCD><FF)-4>CAG?(-833)*;<:(4(((244@F<3(29,127:?GBG699((3-59
@M04650:207:000000000-C238N:1:1101:26192:15147 2:N:0:19
GGACTACACGGGTATCTAATCCTGTTTGCTCCCCACGCTTTCGAGCCTCAGTGTCAGTTACAGGCCAGAGAGCCGCTTTCGCCACCGGTGTTCCTCCATATATCTACGCATTTCACCGCTACACATGGAATTCCACTCTCCTCTCCTGCACTCAAGTCTACCAGTTTCCAATGCATACAATGGTTGAGCCACTGCCTTTTACACCAGACTTAATAAACCACCTGCGCTCGCTTTACGCCCAATAAATCCGGACAACGCTCGGGACCTACGTATTACCGCCGCTGCTGGCACGTAGTTAGCC
+
CCCCCGGGGGGGGGGGGGGGGGGGGGGGGGGGGGGGGGGGGGGGGGGGGGGGGGGGGGGGGGGGGGGGGGGGGGGGBFGGGGGGG8FGGGGGGGGGGGGGGGGGGGGGGGGGGGGGGGGGGGGGDGGGGBEGGGGGGGGGGGGFGGGGGGGFGGGGFDGGGGGGFGGGGGGGGGGFFFC8DFGGGGGGGG@CFGGGGGGGGF9A*C*;=;@DEGGC@:DC9DFFFE=*:D@DFGFF5@EGG08;FC37<5A<BFGF<942;(94DG()2(48AGAAF56(4;417>04<*5/430<2+.5?
@M04650:207:000000000-C238N:1:1101:12841:15155 2:N:0:19
GGACTACAGGGGTTTCTAATCCTGTTTGATCCCCACGCTTTCGCACATCAGCGTCAGTATCGGCCCAGAGACCCGCCTTCGCCACCGGTGTTCCTCCTGATATCTGCGCATTTCACCGCTACACCAGGAATTCCAGTCTCCCCTACCGAACTCAAGCCCGCCCGTATCCACCGCAAGCTGAAGGTTAAGCCTCCAGTTTTCACGGTAGACGCAACGAGCCGCCTACGCGCGCTTTACGCCCAATAATTCCGGATAACGCTTGCCACCTACGTATTACCGCGGCTGCTGGCACGTAGTTAGC
+
CCCCCGGGGGGGGGGGGGGGGGGGGGGGGGGGGGGGGGGGGGGGGGGGGGGGGGGGGGGFGGGGGGGGGGGGGGGGGGGGGGGGGGGGGGGGGGGGGGGGGGGGGGGGGGGCFGGGDFGGGGGGGGGGGGGGGGGGFFGGGGGFGFGCFCGFGGGGGGFGDFGGGD6BFFGGDFGGDGEF6?EGGG9FGGFGGGFGG7FGGCGAEGFD<GDG>7DDF;GC>3916F(<6D09>CF<F:CCE081<>A<CB@0()9<C<F?B<GF>CB?:?<<?C?FGD(46909>?:3?51+4226<F996
@M04650:207:000000000-C238N:1:1101:2745:15181 2:N:0:19
GGACTACCAGGGTATCTAATCCTGTTTGCTCCCCACGCTTTCGCACCTGAGCGTCAGTCTTTGTCCAGGGGGCCGCCTTCGCCACCGGTATTCCGCAAGATCTCTAAGCATTTCACCGCTACACCTGGAATTCTACCCCCCTCTACAAGACTCAAGCCTGCCAGTTTCGAATGCAGGTCCCAGGTTGAGCCGGGGGATTTCACAGCCGACTTGAAAGACCGCCTGCGTGCGCTTTACGCCCAGTAATTCCGGACAACGCTGGCCCCCTACGTATTACCGCGGCGGCTGGGACGGAAGTGGG
+
CCCCCGFGGGGGFG8FFFGGGGGGDF,FAEFCFGFCGDCGGGGGCFEFCFGDFF7BF,,<,,CF9FAFFEGGFFGF7C@=FE4B4=FE@FGAEA,@+>@EA,;FCF,@4AFD,EFFAF8DG7EFF8=BFGF8FFFFCF+FCCEBEGG9CEFAF,@CBFCDD>7C7ECF88@C?@9E6@F,,,?DF9DFG7>*=7=CDC79DA<A+592:)><-20*97C*39>6(0402*3(4*)6*-28*4,.:>)6*7FBF<3879(22931*/3,::<(40()+28(4;>190170*.*4((((+).(
@M04650:207:000000000-C238N:1:1101:9312:15182 2:N:0:19
GGACTACTAGGGTTTCTAATCCCATTCGCTCCCCTAGCTTTCGTCTCTCAGTGTCAGTGTCGGCCCAGCAGAGTGCTTTCGCCGTTGGTGTTCTTTCCGATCTCTACGCATTTCACCGCTCCACCGGAAATTCCCTCTGCCCCTACCGTACTCCAGCTTGGTAGTTTCCACCGCCTGTCCGGGGTTGAGCCCTGGGATTTGACGGCGGACTTAAAAAGCCACCTACAGACGCTTTACGCCCACTCATTCCGGATAACGCTTGCATCCTCTGTATTACCGCGGCTGCTGTCCCCGAGTTAGC
+
CCCCCGGGFGGGGFGGGGGGGGGFFGGGGGGGGGGFFGGGGGGFFCFFFFGFGGGGGGGGGGGGGGGGGGGGDFFGGGGGGGGGCEEGGGGGGGGFGGEGDGGGGGGGGGGGGGGGGGGGGGGGGGGEG:FGGGFEFG8EGDGF8FD+ADEFGGGGGGGGGGCFGGGDCGD8DFDG?DFG6CEGBFGGGGGGF>FGCCFGGFF):DCD@GGGFC7CF<GG@D@F;@:6>F>F:EFFF?GGGB0(75<DGFFF:)*<FF611:<4*<34)-:A-CA>E7(-4(6;0:70)3)<((,9?D>AA
@M04650:207:000000000-C238N:1:1101:21913:15183 2:N:0:19
GGACTACCGGGGTATCTAATCCTGTTTGCTCCCCACGCTTTCGAGCCTCAGTGTCAGTTACAGGCCAGAGAGCCGCTTTCGCCACCGGTGTTCCTCCATATATCTACGCATTTCACCGCTACACATGGAATTCCACTCTCCTCTCCTGCACTCAAGTCTACCAGTTTCCAATGCATACAATGGTTGAGCCACTGCCTTTTACACCAGACTTAATAAACCACCTGCGCTCGCTTTACGCCCAATAAATCCGGACAACGCTCGGGACCTACGTATTACCGCGGCTGCTGGCACGTAGTTCGCC
+
CCCCCGGFGGGGGGGGGGGGGGGGGGGGGGGGGGGGGGGGGGGGGGGGGGGGGGGGGGFGGGGGGGGGGGGGGGGGFGGGGGGGGGGGGGGGGGGGGGGGGGGGGFGGGGGGGGGGGGGGGGGGGGGGFEGGGGGGGGGGGGGFGGGGGGGFGGGGFGCGGGGGGGGGFGGFGGGFCFG9EFCFGGGGGGEEFGGG5DGGFFFCFGFFCGGGFFGDFEGCDGB2BDBBDGFF=EFFEFGGGFDFFGFCGF3?9DGFD;<06(C>GGF)5:??A8:><134(7;>FFF(8*.241??<+408
@M04650:207:000000000-C238N:1:1101:15005:15196 2:N:0:19
GGACTACCAGGGTATCTAATCCTGTTTGCTCCCCACGCTTTCGCACCTGAGCGTCAGTCTTCGTCCAGGGGGCCGCCTTCGCCACCGGTATTCCTCCAGATCTCTACGCATTTCACCGCTACACCTGGAATTCTACCCCCCTCTACGAGACTCTAGCCTGCCCGTTTCAAATGCAGTTCCCAGGTTAAGCCCGGGGATTTCACATCTGACTTAACAGACCGCCTGCGTGCGCTTTACGCCCAGTAATTCCGATTAACGCTTGCACCCTCCGTATTACCGCGGCTGCTGGCACGGAGTTAGC
+
CCCCCGGGGGGGGGGGGGGGGGGGGGGGGGGGGGGGGGCGGGGGGGGFGGGGGGGGGGGFEGGGGGGGGGGGGGGGGGGGGGGGGGGGGGGGGGGGGGGGGGGCGFGGGGGGGGGGGCEGCGFFGGGGGGGGGGGCDFGGGDGFGGGEFGGFE9EFFGGGGG,7CEFGFGDCCFFGGGGGGGGGDGGGGGGGGGGGDCEFFFGFFGGFFGGGFGGGF85C2C>DFFF76GBFFCFDF?GEGFFFGF><>BF02@DFGBFF119)9;??107:?@>4CD10(4992(,,8EFGFB>>FF>A4
@M04650:207:000000000-C238N:1:1101:19784:15198 2:N:0:19
GGACTACAAGGGTATCTAATCCTGTTTGCTCCCCACGCTTTCGCACCTCAGCGTCAGTAATGGTCCAGTGAGCCGCCTTCGCCACTGGTGTTCCTCCGAATATCTACGAATTTCACCTCTACACTCGGAATTCCACTCACCTCTACCATACTCAAGACTTCCAGTATCAAAGGCAGTTCCGGGGTTGAGCCCCGGGATTTCACCCCTGACTTAAAAGTCCGCCTACGTGCGCTTTACGCCCAGTAAATCCGAACAACGCTAGCCCCCTTCGTATTACCTCGGCTGCTGGCACGAAGTTAGC
+
CC<CCGGGGGGGGGGGGGGGGGGGGGGGGGGGGGGGGGGGGGGGGGGGGGGGGGGGGGFGGGGFGGGGGFFFGGEEGGGGGGGGGGGCG8FFGGGGGC7CFGGFG9FDCGGGFGGGGFGGGGGG9EFGGGGGGGGGGG?GGCFD=EFFFDFFGGGGCDGGFGCCFGGG9DGED=3=?DFF+=CEGD>F6FFFGGGG>9FFGFG@FG4?2*CGFG=8+0;7:D252?@AFG03;AA);;CEGD@;7><CGF303@D0F>BB?07(9EB>:B:?:@7AGD2<?(429??F0=(048>44F)66
@M04650:207:000000000-C238N:1:1101:20797:15213 2:N:0:19
GGACTACTGGGGTTTCTAATCCCGTTCGCTACCCTAGCTTTCGCACATGAGCGTCAGTCTTGTGCCAGGAAGCCGCCTTCGCCACTGGTGTTCTTCCCGATATCTACGCATTTCACCGCTACACCGGGAGTTCCACTTCCCTCTCACATACTCTAGACTTACAGTATCAGATGTCTTACACAGGGTAAGCCCGTGCCTTTTACGTCTGACTTATTAGTCCGCCTTCGTGCGCTTTACGCCCAGTAATTCCGGACAACGCTTGCCCCCTCCGTATTACCGCGTCTGCTGGCACGTTTTTAAC
+
CCCCCFGCGGG>FGCFFGGGG@<BFFFFGE,CGEE,6AFGGGCFCEFFCF@F+CECFFGGGGGCFFEAGG8F@@@FEGEFFGGGGGGDC<FFGGFG9E@:F78FC4E+==FEFCEGFF>+8>4EBGD8:CFFG93CD>EED?CDCFFFC8B@@A9EGGCE33,,C@=EGF:EC;,@;=CFE<3B:3@@?C@>4@*=DFBC*=9?ACC>CD?>*=FC=CGG>52((;>F?D(19=ACF14CC7;EC777@F6(3./4F6;:6?C?FEB>(12:080)+::>(,((,))54C7FF1(.8F(,-
@M04650:207:000000000-C238N:1:1101:28761:15226 2:N:0:19
GGACTACCGGGGTATCTAATCCTGTTTGCTCCCCACGCTTTCGAGCCTCAGTGTCAGTTACAGGCCAGAGAGCCGCTTTCGCCACCGGTGTTCCTCCATATATCTACGCATTTCACCGCTACACATGGAATTCCACTCTCCTCTCCTGCACTCAAGTCTACCAGTTTCCAATGCATACAATGGTTGAGCCACTGCCTTTTACACCAGACTTAATACACCACCTGCGCTCGCTTTACGCCCAATAAATCCGGACAACGCTCGGGACCTACGTATTACCGCGCCTGCTGGCACGTAGTTAGCC
+
CCCCCFGGGGGGGGGGGGGGGGGGGGGGGGGGGDGFGGGGGGGGGGDGGGGGGGGGGGGGGGGGFGGGGGGGGGGGGGGGGGGGGGGGGEGGGGGGGGGGGGGGGGGGGGGGGGGGGGGGGEGGGCGGGFGGFGGFFFFGGGGFGGGGGGGBFGGFFGGGGGGGAFFGGGFGGGDFGFG?CFFGGGFFGGFFGFFFGFGGGFEFFG>CBCBCEGF+;ECD);BEB>@?=C9@6C6>>?@CGFD4F@?);A)(6>G@G>B?B6)(9=:>?<33:<<AF97>(3::4044:*.:8?0--06<:
@M04650:207:000000000-C238N:1:1101:8413:15233 2:N:0:19
GGACTACTAGGGTATCTAATCCTGTTTGCTCCCCACGCTTTCGCGCATCAGCGTCAGTAATGTTCCAGCAGGTCGCCTTCGCAATGAGTATTCCTCTTGATCTCTACGGATTTTACCCCTACACCAAGAATTCCACCTACCTCTCCCACACTCTAGAAAAGCAGTTTCAAATGCAGTTCTGTAGTTAAGCTACAGGATTTCACATCTGACTTAACAGACCGCCTGCGTTCGCTTTACGCCCAGTAATTCCGATTAACGCTTGCACCCTCCGTATTACCTCGGCTGCTGCCCCGTAGTTAGC
+
CCCCCGGGGGGGGGGGGGGGGGGGFFGGGGGGGGGGGGGGGGGGGGGGGGGGGGGGGGGGGGGGGGGGGGGGGGGGGGGGFGGGGDEGGFGGGGFGGGGGGGEGGGGGFGGGGGGGGFBDFGGGGDDCCFGGGGGGGGGGGFGDDGGGG>EFFGGFGCD??FFGFGFFGAFFFGG8FGGGCFD;FGECFGGDFGGGFFGGC7EFFD?AEGG+:8FG8=EGAGBFFFF:);==?GFFF?GGGDFBDFC):FA0<BD);79?17F3CGF?D<2??E?<GF)-(-8?B03:)/(/4(4(.AA<A
@M04650:207:000000000-C238N:1:1101:18201:15234 2:N:0:19
GGACTACACGGGTTTCTAATCCTGTTTGCTCCCCACGCTTTCGCACCTGAGCGTCAGTCTTTCTCCAGGGGGCCGCCTTCGCCACCGGTATTCCTCCAGATCTCTACGCATTTCACCGCTACACCTGGAATTCTACCCCCCTCTACAAGACTCTAGCCTGCCAGTTTCGAATGCAGTTCCCAGGTTGAGCCCGGGGATTTCACATCCGACTTGACAGACCGCCTGCGTGCGCTTTACGCCCAGTAATTCCGATTAACGCTTGCACCCTCCGTATTACCGCGGCTGCTGGCACGGAGTTAGC
+
CCCCCGGGGGGGGGGGGGGGGGGGGGGGGGGGGGGGGGGGGGGGGGGGGGGGGGGGGGGGGGGGGGGFGGGGGGGGGGGGGGGGGGGGGGGGGGGGGGGGGGGGGGGGGGGGGGGGGGGGGGGGGGGGCGGGGGGGGGGGGGGFGGGGCGGFGGGGGGGGGGGGGDGGCFCGGGGGGGGGGGGGGCFCFGGEGEGGGGGGGFGF=GG>DGGG<FGFFFGFBGFFFFFDFDBBBGF9BFGGGFFBGGA2>F@(4:C>F?B<(852CF???F>F<F?DFG?99>>FFBF72EBGF;(4<;>><
@M04650:207:000000000-C238N:1:1101:4718:15242 2:N:0:19
GGACTACTGGGGTTTCTAATCCTGTTTGCTCCCCACGCTTTCGAGCCTCAGTGTCAGTTACAGGCCTGAGAGCCGCTTTCGCCACCAGTGTTCCTCCATATATCTACGCATTTCACCGCTACACATGGAATTCCACTCTCCCCTCCTGTACTCAAGTCTACCAGTTTCCAATGCATACCATGGTTGAACCACTACCTTTTACCCCACACTTAATAAACCACCTGACCCCGCTTTTCGCCCAATAAATCCGGACAACGCTCGAGACCTACGGATTTGCTGCGCGGTCGGCCAGGAGTTGACC
+
CCCCCFGG<FGGG:FFGFGGGGGAEF<FCFGGCFGCGG7CGGGGGGGEFEG@FGGGGFFG@CG8DFEG8FGF?FED+BFFGEGGG,,CCBCFF,EFF8,CEF;ADFGGDEFGGCGGGGGGGGGGFEGFFF9FFGFG;8,5@+@DCEG88@EDG9,4@,,,4AAFF9E@,@A9?,,=,61@=BD,CF8,,@8@,1,,+?FF95>**339=*@+>@F9B5EF:?5))*)*/*--:5**0(;<7(>>F755D)5((89()4(6((/()*.)(((((;,)3*))-,-((((((2(*,(4.(+-).
@M04650:207:000000000-C238N:1:1101:22372:15252 2:N:0:19
GGACTACTCGGGTTTCTAATCCTGTTTGCTCCCCACGCTTTCGAGCCTCAGTGTCAGTTACAGGCCAGAGAGCCGCTTTCGCCACCGGTGTTCCTCCATATATCTACGCATTTCACCGCTACACATGGAATTCCACTCTCCTCTCCTGCACTCAAGTCTACCAGTTTCCAATGCATACAATGGTTGAGCCACTGCCTTTTACACCAGACTTAATAAACCACCTGCGCTCGCTTTACGCCCAATAAATCCGGACAACGCTCGGGACCTACGTATTACCGCGGCTGCTGTCACGTAGTTAGCC
+
CCCCCGGGGGGGGGGGGGGGGGGGGGGGGGGGGGGGGGGGGGGGGGGGGGGGGGGGGGGGGGGGGGGGGGGGGGGGGGGGGGGGGGGGGGGEGGGGGGGGGGGGGGGGGGEGFGGGGGGGGGGGGGGGFFFFGFGGFGGGGGGFGFGGGGGFGGGGGGGGGGGGCGGGGGGFGGGGGGGGGFGFGGGGGGGGGGGGGGGGGFGFFFFFFGFGEGGGFFGGFGFE2D>AFDB>BG==D=CFGF@FGGCE<>BFFAGFGFF02>C>G:<3:?FF2@<<:9449;>>BFF.40:5412449494
@M04650:207:000000000-C238N:1:1101:25893:15266 2:N:0:19
GGACTACCGGGGTATCTAATCCTGTTTGCTCCCCACGCTTTCGCACCTGAGCGTCAGTCTTCGTCCAGGGGGCCGCCTTCGCCACCGGTATTCCTCCAGATCTCTACGCATTTCACCGCTACACCTGGAATTCTACCCCCCTCTACGAGACTCTAGCCTGCCAGTTTCAAATGCAGTTCCCAGGTTAAGCCCGGGGATTTCACATCTGACTTAACAGACCGCCTGCGTGCGCTTTACGCCCAGTAATTCCGCTTAACGCTTGCACCCTCCGCATTACCGCGGCTGCTGGCCCGGACTTTGC
+
A9BCC<FFEGGEFB@FFA,FFCEEFEFGGCEGGGGGCFGGGGGGGGGFEFEFGGGDFFFGFGFGCBEGC7:CCFCFEGGGFFGEGGGDFGDEFDFFEGFFGFDGGCGCEEFCGGFGG:E8CFCEGFGGGGGEFGFGGGGGGD>?7EBCC5EFFGGGGGGDGGCF:FGFFGGFFCFG9CGCFCBB<9<FGCFFE7:7)CBC7:9CAF++<GFFE7D+16C<9D>:(8(0(934(:7)9:*?8(.4CC2<FF4(4>35D69<6?F)9E?:3:3((/(-27(-(((-10:72*,*(,((,0)).
@M04650:207:000000000-C238N:1:1101:6376:15295 2:N:0:19
GGACTACCAGGGTTTCTAATCCTGTTTGCTCCCCACGCTTTCGCACCTGAGCGTCAGTCTTCGTCCAGGGGGCCGCCTTCGCCACCGGTATTCCTCCAGATCTCTACGCATTTCACCGCTACACCTGGAATTCTACCCCCCTCTACGAGACTCTAGCCTGCCAGTTTCAAATGCAGTTCCCAGGTTGAGCCCGGGGATTTCACATCTGTCTTGCAAAGCCGCCTGCGCGCGCTTTACGCCCAGTAATTCCGATTAACGCTCGCACCCTACGTATTACCGCGGCTGCTGCCACGGCGTTAGC
+
CCCCCGGGGGGGFGGGGGFGGGGGGGGGGGGGGGGGGGGGGGGGGGGGFDGGGGGGGGGGFGGGGGGGFGGGGGGGGGGGGGGGGGGGG7FGGGGGGFFFF,@FCFGGGGGGGGGGGGCDGGGGG?GGFGGGGGGGFGFGGGGFFGG6FEGFGGGGGGGGGG?FEFGGGCFFGG7EFFGGC>FGGGGGGGGFGGGGC3F9CFG=AC7:<F=CAG*CF;FFBG><0A>3(97>(:34@?GGG(,5C0:AFFF.2BG<F:0,39D63EB(4203?F2>CF?FBF>0((.4)/)+((((-*-(-
@M04650:207:000000000-C238N:1:1101:26414:15373 2:N:0:19
GGACTACCGGGGTTTCTAATCCTGTTTGCTCCCCACGCTTTCGCACCTCAGCGTCAGTAATGGCCAGTGAGCCGCCTTCGCCACTGGTGTTCCTCCGAATATCTACGAATTTCACCTCTACACTCGGAATTCCACTCACCTCTACCATACTCAAGACTTCCAGTATCAAAGGCAGTTCCGGGGTTGAGCCCCGGGATTTCACCCCTGACTTAAAAGTCCGCCTACGTGCGCTTTACGCCCAGTAAATCCGAACAACGCTAGCCCCCTTCGTATTACCCCGGCTGCTGGCACGAAGTTAGCC
+
CCCCC@GGGGGGGGGGGGGGGGGGGGGGGGGGGGGGGGGGGGGGGGGGGGGGGGGGGGGGGGGGGGGGGGGGGGGGGGGGGGGGGGGGCGGGGGGGGGDGGGGGGGGGGGGGFGGGFGFFGFGEFGFEGGGGGFGEEFGGGGGFGEGGGGGFGGGGGGGGGGGGAFGAFFFFDG>EG?FEGGGEGGGGGGGGGGGGDFGFFFFFEG<FEF8CCFF78<FGFGD?;>@)=5:BDG@CFFEC*44<GDA>6D>B>3C<77??9?FFGGF031:?0<9A?*-(47>B??:>B687(3(4<36<8
@M04650:207:000000000-C238N:1:1101:26816:15393 2:N:0:19
GGACTACCAGGGTATCTAATCCTGTTTGCTCCCCACGCTTTCGCACCTCAGCGTCAGTCTTCGTCCAGGGGGCCGCCTTCGCCACCGGTATTCCTCCAGATCTCTACGCATTTCACCGCTACACCTGGAATTCTACCCCCCTCTACGAGACTCAAGCCTGCCAGTTTCAAATGCAGGTCCCAGGTTAAGCCCGGGGATTTAACATCTGACTTAACAGACCGCCTGCGTGCGCTTAAAGCCCAGTAATTCCGATTAACGCTTGCACCCTCCGTATTACCGCGCCTCGTGGCACTGAAGTAGC
+
CCCCCGGG<CFGC,EFGGGGGFF9CC9F,BFGGGGGFGDGGGG;@FG8,CFAFEFE7E9C9,96CF:F<7@BE7FEEEEGGG7F,ACE@+:CCEFDA=F9,BFGGG,FECCCFGCEGGGDCCEFG8B<BBFGF<,?,,6+==C69DB+>:8@D,@F,:,447A?>EFGFG9=CF,A,;,>;,>*73;EFFG5C=457DGG71;++;7;5;F+);7+;1EF;D2((078(9699G))*)3;*21(;C)6:4??(55<73(44?D)*;222-(,.25)<7.(-((((((.:C00(4-))<4)-
@M04650:207:000000000-C238N:1:1101:27578:15431 2:N:0:19
GGACTACTCGGGTATCTAATCCTGTTTGCTCCCCACGCTTTCGCACCTGAGCGTCAGTCTTTGTCCAGGTGGCCGCCTTCGCCACCGGTATTCCTCCAGATCTCTACGCATTTCACCGCTACACATGGAATTCCACTTTCCTCTTCTGCACTCAAGTTTTCCAGTTTCCAATGACCCTCCACGGTGGAGCCGTGGGCTTTCACATCAGACTTAAAAAACCGCCTACGCGCGCTTTACGCCCAATAATTCCGTATAACGCTTGCCACTTATGAATTACCTCGTCTGCTGGCACGTAGTTAGC
+
B-AC<E@FD;@@FCG9C<EGGCFCGGGFA@<DE:FEFD7FE,@@FGEFD,;,6@F@FEFFAD@FA@ECF,,BEFCFC@=,9:7,CFCGGEGGGGC<<EF,:<EFFAFFC+FCGF@F,=4C>FDB:?E<8ADE9<;AFFA,>@FDE,>;,7D+83D?=,>EFG,3:=E;EFFD6,@ECGG8DCEGF7CD9:BCED*@99<F8+DF+7+;*3*5675CF@C<2C5@?A@E>396(*098(8?52(.7DAA29)).<>9::9<?(*.0<(-6))))2)690).-(,3()))./(3(..(894<-
@M04650:207:000000000-C238N:1:1101:25502:15441 2:N:0:19
GGACTACCGGGGTTTCTAATCCTGTTTGCTCCCCACGCTTTCGCGCATCAGCGTCAGTAATGTTCCAGCAGGTCGCCTTCGCAATGAGTATTCCTCTTGATCTCTACGGATTTTACCCCTACACCAAGAATTCCACCTACCTCTCCCACACTCTAGAAAAGCAGTTTCAAATGCAGTTCTGTAGTTAAGCTACAGGATTTCACATCTGACTTACTTTCCCGCCTACGCGCTCTTTACGCCCAGTGATTCCGAGTAACGCTTGCACCCTCCGTATTACCGCGGCTGCTGGCACGGAGTTAGC
+
CCCCCGGGEGGGGGGGGGGGGGGGGGGGGGGGGGGGGGGGGGGGGG@FGGGGGGGGGGGGFGFGGGGGFGGFEGGGGGGGGG:F:FFFGGGGGGGGGGGGGGGGGGGGEEGGGGGGGFFGGGGGFGGFGGGGGGGGGGGGGGGFGGGGGGGFGCCGF8@DCDECFGGGGFGGGGGGGFGFC@FGGGCCFG@,@F?,0CFGGFGFFGGFFGGGFGFDFEGGFGFFFFDA=D89BGFFFFGGGFFFFF?CGFFF@AFFF?>FB?G2>FFF:?FF<CBFGGBFFFBF91>:>E:CBB092A><<
@M04650:207:000000000-C238N:1:1101:16345:15476 2:N:0:19
GGACTACAAGGGTATCTAATCCTGTTTGCTCCCCACGCTTTCGCGCATCAGCGTCAGTAATGTTCCAGCAGGTCGCCTTCGCAATGAGTATTCCTCTTGATCTCTACGGATTTTACCCCTACACCAAGAATTCCACCTACCTCTCCCACACTCTAGAAAAGCAGTTTCAAATGCAGTTCTGTAGTTAAGCTACAGGATTTCACATCTGACTTACTTTCCCGCCTACGCGCTCTTTACGCCCAGTGATTCCGAGTAACGCTTGCACCCTCCGTATTACCGCGGCTGCTGGCACGGAGTTAGC
+
CCCCCGGGGGGGGGGGGGGGGGGGGGGGGGGGGGGGGGGGGGGGGGGGGGGGGGGGGGGGGGGGGGGGGGGGGGGGGGGGGGGGGGGGGGGGGGGGGFGGGGGGGGGGGGGGGGGFGGGFFGGGGGGFGGGGGGGGGGGGGGGFGGGGGGGFGGGGGGGGGGGGGGGGGGGGGGGGGGGGGGFGGGGGGGGGGGGGGG9EGFGFFGFF@8FGFGGFFFGFAGADFFF>AD@FDGFFF@GFGDFFGGFEGFFFFFFEF;;DFFDEGGF0=;BFFGFFGG:>BFFFFB::BG<E?F6><*6A6
@M04650:207:000000000-C238N:1:1101:6151:15483 2:N:0:19
GGACTACAGGGGTTTCTAATCCTGTTTGCTCCCCACGCTTTCGAGCCTCAGTGTCAGTTACAGGCCAGAGAGTCGCTTTCGCCACCGGTGTTCTTCCGTATATCTACGCATTTCACCGCTACACATGGAATTCCACTCGCCCCTCCTGCACTCAAGACTACCAGTTTCCAATGCATCCCCTAGTTGAGCCCCTGCCTTTTAACCCAGCATTAATAAACCACCTTCCACTGCCTTACGGCCAATAAATTCAGGAAACCGTGTGGGACTGCCGATTAACACCGCTGGTTGGACGGAGGTAGGC
+
CCCCCGF8,;CEFFCFEDDFGGGF@FEGGCGGGGF:FEEEFEFGGDGGGEF<EFFFGG9FGGG?FGGGGGFGCBFEFAFEEGG:@,>F@CFGF,9,C,,:E,4C;=F:C,8:F?@CAFEGDGG<44AFEEFGGFG<DG6+8=+9@@=FA=DDD>DF,,@,=DE8:6D,@@3C?F8,,+,3,+78@F;8?7+4*@:7*+,<9*,0****-+55*+5D+1:C@C()()/4**0(81*()(*=<=(/::).;+;).)2,;3((//*(*21((((((*()2*,(-((,(()-(+)*(-((-0)(,
@M04650:207:000000000-C238N:1:1101:16525:15488 2:N:0:19
GGACTACTGGGGTATCTAATCCTGTTTGATCCCCACGCTTTCGCACATCAGCGTCAGTTACAGACCAGAAAGTCGCCTTCGCCACTGGTGTTCCTCCATATCTCTGCGCATTTCACCGCTACACATGGAATTCCACTTTCCTCTTCTGCACTCAAGTTTTCCAGTTTCCAATGACCCTCCACGGTTGAGCCGTGGGCTTTCACATCAGACTTAAAAAACCGCCTACGCGCGCTTTACGCCCAATAATTCCGGATAACGCTTGCCACCTACGTATTACCGCGGCTGCTGGCACGTAGTTAGC
+
CCCCCGGGGGGGGGGGGGGGGGGGGGGGGGGGGGGGGGGGGGGGGGGDGGGGGGGGGGGGGGGGGGGGGGGGGGGGGGGGGGGGGGGGGGGGGGGGGGGGGGGGGGGGGGGGGGGGGGGGGGGG@FGGGGGGGFGGGDGGGGGFGGGFGGGFGGDDEEAFGGGGGGGGGFGGGGGGGGGGGGGGGGGGGGGGGGDGGGGGGFGFAFGFBF5CCDF+6@GGFGB?@F=B>GFFFEFFFFGGGFFFG7<AGFFF?>D>F?>B?FGFFEB:3?F:>C7>CF?0390(-44:?GFF(47(2C>A>
@M04650:207:000000000-C238N:1:1101:16993:15498 2:N:0:19
GGACTACCCGGGTATCTAATCCTGTTTGCTACCCATGCTTTCGCTCCTCAGCGTCAGTAACTGCCCAGTAACCTGCCTTCGCCATCGGTGTTCCTCCTGATATCTGCGCATTCCACCGCTACACCAGGAATTCCAGTTACCCCTACAGCACTCAAGTTATGCCCGTATCGCCTGCACGCCCGGAGTTAAGCCCCGGAATTTCCCAGACGACGCGACAAACCACCTACGAGCTCTTTACGCCCAGTAAATCCGGACAACGCTCGCACCCTACGTATTACCGCGGCTGCTGGCACGTAGTT
+
CCCCCGGGGGGGGGGGGGGGGGGGGGGGGGGGGGGGGGGGGGGGGGGGGGGGGGGGGGGGGGGGGGGGGGGGGGGGGGGGGGGGGGGGGGGGGGGGGGGGGGGGGGGGGGGGGGGGGGGGGGGGGGGGGGGGGGGGFGGGGGGFGGGGGGGFGGGGGAFGGGGFCGGGGEECDFFFGGGFGGGEGGFGFFGGGGGGGGGGGF,@F4FFBDDC=C35D(<<@<;@@;;D<502>CFBFFEGGFF:7CA>CFF09)91FB9>23)93E6040,220689F92;99>B>?>?68*8((41;4
@M04650:207:000000000-C238N:1:1101:24644:15499 2:N:0:19
GGACTACTCGGGTATCTAATCCTATTTGATCCCCACACTTTCGCGCCTCAGCGTCAATCTTAGCATAGGTAGCTGCCTTCGCCTTTGGTGTTCCTTCCCATATCTATGCATTCCACCGCTACACAGGAAATTCCACTACCTTCCCCTAGATTCCAGTCTATCGGTTCCGAGCGCGTTCCCAAAGTTGAGCCTTGGTCTTTCACACTCGGCCTAATAAACCGCCTACACGCCCTTTACGCCCAGTAATTCCGAGCAACGCTCGCCCCTTACGTATTACCGCGGCTGCTGGCACGTAATTAGC
+
CCCCCGGGGGGGGGGGGGGGGGGGGGGGGGGGGGGGGGGGGGGGGGGGGGGGGGGGGGGGGGGGGGGGGGGGGGGGGGGGGGGGGGGGGGGGGGGGGGGGGGGGGGGGGGGGGGGGGGGGGGGGGGGGGGGGGGGGGGGGGGGFGGGGGGGFGFEGGGGGGGG6FGGFGGGGGGGGGGGGF:DGGGGGGGFGFGGGGGGFC6EAFGCFFGG>BGGFFFGGAG=DFF3FFGFFFFF9=0CEEDFFGGEEGA4;0><@GFFFBBGBGG<:D?61)38AF>((-46>><:?BD2A:?:<?CA75
@M04650:207:000000000-C238N:1:1101:23937:15501 2:N:0:19
GGACTACCGGGGTTTCTAATCCCATTCGCTCCCCTAGCTTTCGTCTCTCAGTGTCAGTGTCGGCCCAGCAGAGTGCTTTCGCCGTTGGTGTTCTTTCCGATCTCTACGCATTTCACCGCTCCACCGGAAATTCCCTCTGCCCCTACCGTACTCCAGCTTGGTAGTTTCCACCGCCTGTCCAGGGTTGAGCCCTGGGATTTGACGGCGGACTTAAAAAGCCACCTACAGACGCTTTACGCCCACTCATTCCGGATAACGCTTGCATCCTCTGTATTCCCGCGGCTGCTGGCACAGAGTTAGC
+
CCCCCGGGGGGGGGGGGGGGGGGFGGGGGGGGGGGEGGGGGGGGD<DFGGGCFGGGGGGGFGDGGGGGGGGG@FGG9FGGGGGGGCCGFGGGGGGDFEGGGGGGGGGGGGGGGGGGGGGGGGGGGDEBEGGGGGGADGGGG=FF8DFC<EGFGFGGGFCF8DEFGGGGGDGFGGGEGFFFGGFGG78FGGGGCCEG*@FGF>FBEGGD27CFFG;@67GG8G?::FBF<GFFFGFFFFGGGB(25C>9CFF9?DG<426?:?DB7C?<A>?FFGF)3>26(7960(,5:E0<02879F)::
@M04650:207:000000000-C238N:1:1101:27943:15525 2:N:0:19
GGACTACCGGGGTATCTAATCCTGTTTGCTCCCCACGCTTTCGCGCATCAGCGTCAGTAATGTTCCAGCAGGTCGCCTTCGCAATGAGTATTCCTCTTGATCTCTACGGATTTTACCCCTACACCAAGAATTCCACCTACCTCTCCCACACTCTAGAAAATCAGTTTCAAATGCAGTTCTGTAGTTAAGCTACAGGATTTCACATCTGACTTACTTTCCCGCCTACTCGCTCTTTACGCCCAGTGATTCCGAGTAATGCTTGCACCCTCCGTATTACCGCGGCTGCTGGCACGGAGTTAGC
+
CCCCC8EEFGGGGGDFGD@FFGGFGGGGGGC<FEGGG7@FGGEGGGFGDGGGGFDCCFFCFDFGGEGGGFGGFGG>EGGGGDEGCF9CFFGGGGFGFA?,:54,@EEFGGGGGFFFAA@DC=@EBF,AFGGGGGGFGGGG88=DFFGDBC8?DADDFG;F,A9=CDF9=@DFFCFGDD,,@FFGGGD;FGGGGGGDCCCDG3;<BFGAEFGGEGFFFED7>>==AF*;<C>@5:@C==BEE@DF475<C16((>46+))1.;5/0=(2=09@(A>>GD2(33029:733C:F(2(4<?>4)
@M04650:207:000000000-C238N:1:1101:11076:15526 2:N:0:19
GGACTACCCGGGTTTCTAATCCTGTTTGCTCCCCACGCTTTCGCGCATCAGCGTCAGTAATGTTCCAGCAGGTCGCCTTCGCAATGAGTATTCCTCTTGATCTCTACGGATTTTACCCCTACACCAAGAATTCCACCTACCTCTCCCACACTCTAGAAAAGCAGTTTCAAATGCAGTTCTGTAGTTAAGCTACAGGATTTCACATCTGACTTACTTTCCCGCCTACGCGCTCTTTACGCCCAGTGATTCCGAGTAACGCTTGCACCCTCCGTATTACCGCGGCTGCTGGCACGGAGTTAGC
+
CCCCCGGGGGGGGGGGGGGGGGGGGGGGGGGGGGGGGGGGGGGGGGGGGGGGGEGGGGGGGGGGGCGGGGGGGGGGGGGGGDGGGGGGGGGGGGGGGGGGGGGGGGGGGGFEGGGGFFGGGGGFGGGEFGGGGGGGGGGGGGGFGGGGGGGFGGGGGGGGFDDGFAFGGGGGGGGGGGGGGGFGGDGGGGFGGFGGGGGGGFGF7*2?EGFGFGGGFACFAGFDFFF>@D9((=CCFFGGGFD;FF<CGC;32FGFG;9@F@CEGGF?1:>?B67AGF:0>>FFFBFDFGFFFFFFFGB<6
@M04650:207:000000000-C238N:1:1101:2643:15593 2:N:0:19
GGACTACACGGGTATCTAATCCTGTTTGCTACCCATACTTTCGAGCCTCAGCGTCAGTTGATGCCCAGTAGGCCGCCTTCGCCACTGGTGTTCCTCCCGATATCTACGAATTCCACCGCTACACCGGGAATTCCGGCTACCTCTACATCACTCAAGACCACAAGTTTTGAACGCACGTTATGGGTTGGGCCCATAGATTTCACGTCAAACTTGACAGTCCGCCTGCGCTCCCTTTACACCCAGTAATTCCGGAAAACGCTGGCCACCTACGTTTTACCGCGGCTGCGGGCACGTAGTTCGG
+
CCCC8FGGCGDGF@<FFFFEFAAFDF9EAD<C@C@EFGGGG9@@E@F,A,C,C@:FGADCEF,E6,CF<,FF<<@CCC:,4BFFFFFCFFG7<E4,4?>@CEGFGG,489,BB,AC,@CDC+9,,@CEGG@E,,,+6+@A@6E+=>E9,@,<,@DGC,3@F,,6CCE9>EGB9:CCE5@C1=:,3@***21796DCC7;C+=,A6**:5*:8@CFGFF,26)6(3;2:1*6(3+2>C79+*322CFFBGFFFF33:C1(4(-7(*2,(.51(48(-<:(-3(((30(,(*-*((.(-<)((
@M04650:207:000000000-C238N:1:1101:6248:15623 2:N:0:19
GGACTACCTGGGTATCTAATCCTGTTTGCTACCAACGCCTTCGCGCCTCAGTGTCAGTCTTCTGCCAGAGTGACGCCTTCGCCACCGATGTTCCTCCAGAGCTCTACGCATTTCACCGCTACCCCTGGAATTCCTCACCCCTCTCAGAAACGCTAGTCTACCAGTCCGGACCGCTTAAAAGGTATAAGCCCTGTAATTTCACGTCACACTTAGAAAACCACCTACACACCCTTTACACCCAGTCATTACGATTAACGCTCGCACCCTCCGTGTTACCTCGGCGGCTGGCACGGAGTTGTCC
+
CC<CC@EG,CDF<<ECFGFG<EFAEECE<FEFGGGFGG>FGGGDGD+4@CF,CECEFC,6F,<EEG8FFFAFEFGCCE,C,8F:,A@FCGFF,9,,:FFA9,9,@,C?7FFE,@FFF+>?4+,,D@D+<E,=EF@?,,,A=+@;DCF,,,,0++368,,7=52,:CF=>+++053@+2,7,@,7,,@<97B@,,3,+?B;=FG*9?DFFGG>4+=CF28DB<:>@95*(*60(=A)+7+B@4=)0+.)+))((.3.9(3(-4D9<C((,(((.;6)3*.((((--396(*)2,(7,(+..6
@M04650:207:000000000-C238N:1:1101:3427:15633 2:N:0:19
GGACTACCAGGGTATCTAATCCTGTTTGCTCCCCACGCTTTCGTGCATGAGCGTCAGTGCAGGCCCAGGGGATTGCCTTCGCCATCGGTGTTCCTCCGCATATCTACGCATTTCACTGCTACACGCGGAATTCCATCCCCCTCTGCCGCACTCTAGCTATGCAGTCACAAAGGCAGTTCCCAGGTTGAGCCCGGGGATTTCACCTCTGTCTTGCATAACCGCCTGCGCACGCTTTACGCCCAGTAATTCCGATTAACGCTTGCACCCTACGTATTACCGAGGCTGCTGGCACGTGGTTATC
+
CCCCCGGGGGGGGGGGGGGGGGGGGGGGGGGGGGGGGGGGGGGGGGGGGGFGGGGGGGGGGGGGGGGGGGGGDGGGGGGGGGGGGGGGGGGGGGGGGGGGGDDGGGGG:FEGGGGGGFGGGGFCCCFGGGGGGFG9FF?GGGGFFGFCEEGFGFFFD8DB=FFFGFGGFFG7FG6+1BEG?>FF3DBCFCFGGGGED4:EDFFFFD=AEFG8;CG7A>F6>DFD=4431C(3-:5:B?CEG?(.:*:AF4930:C<F?>08?GD=F??FFF(8@:2CF((469((4)52E<6:?(4(;.)-
@M04650:207:000000000-C238N:1:1101:18186:15635 2:N:0:19
GGACTACCGGGGTTTCTAATCCTGTTTGCTCCCCACGCTTTCGAGCCTCAGTGTCAGTTACAGGCCAGAGAGCCGCTTTCGCCACCGGTGTTCCTCCATATATCTACGCATTTCACCGCTACACATGGAATTCCACTCTCCTCTCCTGCACTCAAGTCTACCAGTTTCCAATGCATACAATGGTTGAGCCACTGCCTTTTACACCAGACTTAATAAACCACCTGCGCTCGCTTTACGCCCAATAAATCCGGACAACGCTCGGGACCTACGTATTACCGCGGCTGCTGGCACGTAGTTAGCC
+
CCCCCGGGGGGGGGGGGGGGGGGGGGGGGGGGGGGGGGGGGGGGGGGGGGGGGGGGGGGGGGGGGGGGGGGGGGGGGGGGGGGGGGGGGGGGGGGGGGGGGGGGGGGGGGGGGGGGGGGGGGGGGGGGFFGGGGGGGGGGGFGFGGGGGGGFGGFGFGGGGGGGFGGGGGGGFF8DEGGGGGGGGGGGGGGGGGGGGGG7FFGFFGGADGF7AFFGFFGGFDFFBE=ADGB@BEACB3=BF0@EGGFFGFAD9BF@G6::69C9GEB?B?B?BEFFF5(3(4296032<6<71,(,6<643
@M04650:207:000000000-C238N:1:1101:12566:15709 2:N:0:19
GGACTACAGGGGTATCTAATCCTGTTTGCTCCCCACGCTTTCGCGCATCAGCGTCAGTAATGTTCCAGCAGGTCGCCTTCGCAATGAGTATTCCTCTTGATCTCTACGGATTTTACCCCTACACCAAGAATTCCACCTACCTCTCCCACACTCTAGAAAAGCAGTTTCAAATGCAGTTCTGTAGTTAAGCTACAGGATTTCACATCTGACTTACTTTCCCGCCTACGCGCTCTTTACGCCCAGTGATTCCGAGTAACTCTTGCACCCTCCGTATTACCGCGGCTGCTGGCACGGAGTTAGC
+
CCCCCGGGGGGGGGGGGGGGGGGGGGGGGGFGGGGGGGGGGGGGGGGGGGGCFGGGGGGFGGGGGGGGGGGFFGGGGGGGGGGGGFFG?FFGGGFGGGGGDGGGGGEFG>CGGGGGGGGFGGGGGGFGGGGGGGGGGGGGFGGFGGGGGGGFGGGGGFGGGGF?FFGDFGG;FFFA9DFGFFE9FGGFGGC8EC8C7CFG7+CCACCFEFFGEFGG;EGFFGA>);>BAD==BFFFFFGGGFF@90<CGFFFF:<<+).9)3><FG;1;;0-(;2)9C09;1040(:?05(+,479BF<D4
@M04650:207:000000000-C238N:1:1101:15687:15729 2:N:0:19
GGACTACCAGGGTATCTAATCCTGTTTGCTCCCCACGCTTTCGCACCTGAGCGTCAGTCTTCGTCCAGGGGGCCGCCTTCGCCACCGGTATTCCTCCAGATCTCTACGCATTTCACCGCTACACCTGGAATTCTACCCCCCTCTACGAGACTCTAGCCTGCCAGTTTCAAATGCAGTTCCCAGGTTAAGCCCGGGGATTTCACATCTGACTTAACAGACCGCCTGCGTGCGCTTTACGCCCAGTAATTCCGGACAACGCTTGCCCCCTACGTATTACCGCGGCGGCTGGCACGTAGGTGGC
+
CCCCCGGGGGGGGGGGGGGGGGGGGGGGGGGGGGGGGGCGGGGGGGGGGGGGGGGGGGGGGGGGGGGGGGGGGGGGGGGGGGGGGGGGGGGGGGGGGGGGGGGGGGGGGGGDFGGGGGGGGGGGGGGGGGGGFGGGGFFCGGGFGGGGGGGFGGGGGGGGGGGGFGCCGGGGGGGGGGGGGG?87>CG79?FEEGDGDFFGFF61CCFFGDFEFGGFFGGFGFDFFFF17>>>A:A=?GGGF??CGAAFFFBBEGFGBB?1378FGFBFF?4?7:AEC?BFF>19B09:E?90(.:(A)3(
@M04650:207:000000000-C238N:1:1101:26854:15773 2:N:0:19
GGACTACTGGGGTATCTAATCCTGTTTGCTCCCCACGCTTTCGCACCTGAGCGTCAGTCTTCGTCCAGGGGGCCGCCTTCGCCACCGGTATTCCTCCAGATCTCTACGCATTTCACCGCTACACCTGGAATTCTACCCCCCTCTACGAGACTCTAGCCTGCCAGTTTCAAATGCAGTTCCCAGGTTAAGCCCGGGGATTTCACATCTGACTTAACAGACCGCCTGCGTGCGCTTTACGCCCAGTAATTCCGATTAACGCTGGCACCCTCCGTATTACCGCGGCTGCGGGCACGGAGTTAGC
+
CCCCCGGGGGGGGGGGGGGGGGGGGGGGGGGGGGGGGGGGGGGGGGGGGGGGGGGGGGGFGGGGGGDGGGGGGGGGGGGGGDGGGGGGGGGGGGGGGFGGGGGFGGGGGGGGGGGGFGGGGGGGGGGGFFGGGGGGDFFGGGGBGGGGCEEF8B>DFGGGGGGGCGGGGGGGDFFFCFCGGGGGGGFGGGGGGEEGDGGGGFEA79FFEF>FC::C=;G<;C>(65>EBG9>>CF>??E5::?>FG<<C@@02>CAC?>?(,>:4C:??:96<C4AF7,-47((4((-4>3E?>968F64.
@M04650:207:000000000-C238N:1:1101:8124:15857 2:N:0:19
CGCCTACTTGGGTTTCTAATCCTGTTTGATCCCCCCTCTTTCGCACATCAGCGTCCGTTACCGACCAGAAAGTCTCCTTCGCCACTGGTGTTCCTCCATCTCTCTTCGCATTTCACCGCTACACATGGAATTCCACTTTCCTCTTCTGCACTCAAGTTTTCCAGTTTCCAATGACCCTCCACGTTTTAGCCGTTGGCTTTCACATCAGACTTAAACAACCTCCTACGCGCGCTTTCCGCCCAATACTTCCGTTTCTCGCTTGCCTCCTACGTATTACCTCGTCTCCTGTCACTTCTTTAGC
+
---8A,CF,,6,B7@EF9,CFFE-CFG89AE<FF+@+BFFGG@C,@+EE,,C@FE++CF,B,,,8@+:,,,,<@,CBFGG?FG7FE,,:,:BFFGGGCC,CBAFG,C:FBF:FF9FF+BC+@,B,A,,,,CFEG9FFGGFG9DDAF;8<8E?F,,,C3;DFAF,CEGDF,,3+,6116@=8>>+@F+,,,@+4++,49FGD+3+?3+*0;;F4+2*+)4;);)-.@()()(66EF)/(*1<((/**9)78)))2*)2(2(3634*3(4)),.)<:)<:).-(-8().))<)<))))-3))-
@M04650:207:000000000-C238N:1:1101:19261:15883 2:N:0:19
GGACTACCGGGGTTTCTAATCCTGTTTGCTACCCACGCCTTCGCGCCTCAGTGTCAGTCTTCTGCCAGAGTGACGCCTTCGCCACCGATGTTCCTCCAGAGCTCTACGCATTTCACCGCTACCCCTGGAATTCCTCACCCCTCTCAGAAACTCTAGTCTACCAGTCCGGGACGCTTAACAAGGATAAGCCCTGTACTTTCACGTCACACTTAGTAAACCACCTACACGCCCTTTACGCCCAGTCATTCCGATTAACGCTCGCACCCCCCGTGTTACCGCGGCTGCTGGCACGGAGTTAGCC
+
CCCCCGGGGGGGGGGGGGGGGGGGGGGGGGGGGGGGGGGGGGGGGGGGGGGGGGGGGGGGGGGGGGGGGGGGGGGGGGGGFGGGGGGGGGDFGGGGGGGGGGGGGGGGGGGGGGGGGGGGGGGGGGGGGGGGGGGGGGGGGGGFGGGGCGGFFGGGGGGGGGGFGGGCEEGEGGGGGGGGAFGC>E9EDEGFGGGGGGGGGA>FFDGFFGGG9GFCBCCFFGFFFF@B>C@F@GFFF@EGF16E>DEFG454<3C4712036<>DE>6>B?6:EAD@54--449?045:=4*2,3??3-)4
@M04650:207:000000000-C238N:1:1101:28605:15891 2:N:0:19
GGACTACCGGGTAACTTATCCCGGTTTGCTCCCACCGCTTCGGACCCCCGGTGCCAGTAACAGGCAGGAGAGCCCCTTTCGCCCCGGGTGTTCCTCCTTTATCCACCCCATTCAACGGTAACCAATGAAATTCCCCCCTCCTTCCCTCCCCTCAGGTTTACCATTTCCAAAGGAATCCATGGTTTGAGCACCTCCCTTTTACCCCACACTAATTAAACAACTTGCGCTCGCTTACCGCCCATTAAATCGGACCACCGCCGGGGACCTCCGTATAACGGCGCCGCCTGCACGGCATTCGCCC
+
CCCCCGGGGGG++,,,,;66C,,+@@@,,,CFF<6,+6@F,4,,+86,4++7++6,,C,,9,C<F@,6,?,,C,,,BF<,4?,,@+C:+7>=EA4E,,,,,,9,,,,++8BF9<?F4+3++,,,+3A5C,C,E9,,+6+@3+,+@,,,+++0*@,<,,,3@,,,7E,@;22,*2,,,2=,,26D,12:C9:=,7ACDDF7+1,;5*)22C9C3+:C+;+16*))/)()(),-4*9(79G*A,)-:*-695.,(<*,)(,(42),/*.),-((,+).*)-7>1((,(-,(3(*((,5)+(((
@M04650:207:000000000-C238N:1:1101:18407:15936 2:N:0:19
GGACTACTAGGGTTTCTAATCCTGTTTGATCCCCACGCTTTCGCACATCAGCGTCAGTTACAGACCAGAAAGTCGCCTTCGCCACTGGTGTTCCTCCATATCTCTGCGCATTTCACCGCTACACATGGAATTCCACTTTCCTCTTCTGCACTCAAGTTTTCCAGTTTCCAATGACCCTCCACGGTTGAGCCGTGGGCTTTCACATCAGACTTAAAAAACCGCCTACGCGCGCTTTACGCCCAATAATTCCGGATAACGCTTGCCACCTACGTATTACCGCGGCTGCTGGCACGTAGTTAGC
+
CCCCCGGGGGGGGGGGGGGGGGGGGGGGGGGGGGGGGGGGGGGGGGGGGGGGGGGGGGGGGGGGGGGGGGGGGGGGGGGGGGGGGGGGGGGGGGGGGGGGGGGGGGGGGGGGGGGGGGGGGGGGGGGGGGGFGGGGGGGGGGGFGGGGGGGFGFGGGFGGGFGFGFFGGGFGGGGGGGGGGGGGGGGGGGGGGGEGGGGGGFGFFGDFEGGGCGGGA4EDBGFD?A2?@DBF0C>EF<EGGF@FGGFCGFFB:>7AFBFF<?G>CCB:?FFFDGF<FG:;>F>0;BFF:GBFFF78?GDA<
@M04650:207:000000000-C238N:1:1101:12495:15939 2:N:0:19
GGACTACTCGGGTTTCTAATCCTGTTTGCTCCCCACGCTTTCGCACCTGAGCGTCAGTCTTTGTCCAGGGGGCCGCCTTCGCCACCGGTATTCCTCCAGATCTCTACGCATTTCACCGCTACACCTGGAATTCTACCCCCCTCTACAAGACTCTAGCCTGCCAGTTTCGAATGCAGTTCCCAGGTTGAGCCCGGGGATTTCACATCCGACTTGACAGACCGCCTGCGTGCGCTTTACGCCCAGTAATTCCGATTAACGCTTGCACCCTCCGTATTACCGCGGCTGCTGTCACGTCGGTAGC
+
CCCCCGGGGGGGFGDGGGGFGGGGGGDGGGGGGGGGGGGGGGGGGGGGGGGGGGGGGGGGGGGFGGGGGGGGGGGGGGGGGGGGGGGGGGGGGGGGGGGGGGGGGFGGGGGGGDGGGGGGGGGGGGGGGGFGGFGCGFGGG>EFGGGGGGGFGGGGGGFGGGGGGGGGGFGGGGGGF@FGGGG7?FFGGGGGGGGGGDGGG+?7FFCF?GDDFD<C6;GF;G><?F;)4<>;(27>F?CEEFFFGF9A>F?((092*26?<:*5CGB0:?F:1C,)C::FFBFB>13?)+6C6((-(2(-,
@M04650:207:000000000-C238N:1:1101:23735:15958 2:N:0:19
GGACTACTAGGGTTTCTGATCCTGTTTGCTCCCCACGCTTTCGCACCTGAGCGTCAGTCTTTGTCCAGGGGGCCGCCTTCGCCACCGGTATTCCTCCAGATCTCTACGCATTTCACCGCTACACCTGGAATTCTACCCCCCTCTACCAGACTCTAGCCTGCCAGTTTCAAATGCAGTTCCCCGGTTAAGCCCGGGGATTTCACATCTGACTTAACAGACCGCCTGCGTGCGCTTTACGCCCGGTAATTCCTATTAACGCTTGCCCCCTCCGTATTACCGCGGCTGCTGGCACGGAGTTAGC
+
CCCCCGGDGGFGGGGGGAFAFFGGGGGGGGGFGGFCFEFFFGGG:FDFE,CDCFC@F@CFAEFFFGGGEC@FGE7FCFEFEFD@FG@7@:DGGCFGGFG<FCDFFEGFE7=FEGDFFDED7FGGGCEGG,EFGGGGGCGCE065@B,2,6>6@FFFGF9D?C,@>,EF,=;FF,,75?CF9,@8>CCFGGFF5:*5):C>@FD6:DGACFGG3+:+=(;D9DBD?F(7(7(42:349:E8E(4173<2C**))*2)032(,27(*1-(3(-::=0)+*,-((41762:?C(+4(((-245<
@M04650:207:000000000-C238N:1:1101:21137:15977 2:N:0:19
GGACTACAAGGGTTTCTAATCCCATTCGCTCCCCTAGCTTTCGTCTCTCAGTGTCAGTGTCGGCCCAGCAGAGTGCTTTCGCCGTTGGTGTTCTTTCCGATCTCTACGCATTTCACCGCTCCACCGGAAATTCCCTCTGCCCCTACCGTACTCCAGCTTGGTAGTTTCCACCGCCTGTCCGGGGTTGAGCCCTGGGATTTGACGGCGGACTTAAAAAGCCACCTACAGACGCTTTACGCCCAATCATTCCGGATAACGCTTGCATCCTCTGTATTACCGCGGCTGCTGGCACAGAGTTAGC
+
CCCCCGGGGGGGGGGGGGGGGGGGGGGGGGGGGGGGGGGGGGGGGGGGGGGGGGGFGGGGGGGGGGGGGGGGGGGGGGGGGGGGGGGGGGGGGGGGGGGGGGGGGGGGGGGGGGGGGGGGGGGGGGGGGGGGGGGGGGGGGGGFGGGGGGGFGGGGGGGGGGGGGGGGGGGGGGGGGGGGDGGGCE58EGGGGGGGGGGG7BGF:DGE@3DGEG7FF;EF8F?D?@?@BGF9:CF>?<EEGFFBCD<AGFF>35DFF:0<:0<7DE>>AAFA)<AAGG:BFFFFFFF::G<CB7(5AE<2<
@M04650:207:000000000-C238N:1:1101:25334:15978 2:N:0:19
GGACTACCAGGGTTTCTAATCCCGTTCGCTACCCTAGCTTTCGCACATGAGCGTCAGTCTTGTGCCAGGAAGCCGCCTTCGCCACTGGTGTTCTTCCCGATATCTACGCATTTCACCGCTACACCGGGAGTTCCACTTCCCTCTCACATACTCTAGACTTACAGTATCAGATGTCTTACACAGGTTAAGCCCGTGCCTTTTACGTCTGACTTATTAGTCCGCCTGCGTGCGCTTTACGCCCAGTAATTCCGGACAACGCTTGCCCCCTACGTATTACCGCGGCTGCTGGCACGTAGTTTGC
+
CCCCCGGGGGGGGGGGGGGGGGGGGGGGGGGGGGGGGGGGGGGGGGEFFGGGEGGGGGGGGGGGGGGGGGGGGGGGGGGGGGGGGGGGGGGFFGGGGGGGGGGGGGGGG@GGGGGGGGGGGGGGGGG7@FGFGGGGGFGGGGGFGGGGGGGCE;;FGFAFGGG?GGGGFC:EDGGGGFF9CFFG,F;FGGGGDEGGGGGGGFGFFGGFFGGGCDGGFFEFFG5>5A@DFGFFBGF<C?GGGF0;>FEFGFF>?BC6<>>:??G7CG9;:???)<8AGF:>B9>FF6:??50C:1(,49).6
@M04650:207:000000000-C238N:1:1101:18572:15997 2:N:0:19
GGACTACCGGGGTTTCTAATCCTGTTTGCTCCCCACGCTTTCGCACCTGAGCGTCAGTCTTTGTCCAGGGGGCCGCCTTCGCCACCGGTATTCCTCCAGATCTCTACGCATTTCACCGCTACACCTGGAATTCTACCCCCCTCTACAAGACTCTAGCCTGCCAGTTTCGAATGCAGTTCCCAGGTTGAGCCCGGGGATTTCACATCCGACTTGACAGACCGCCTGCGTGCGCTTTACGCCCAGTAATTCCGATTAACGCTTGCACCCTCCGTATTACCGCGGCTGCTGGCACGGAGTTAGC
+
CCCCAFEFGGGGGGGGGGGGGGGGGGGGGGGGGGGGGGGGGGGGGGGGGFGGGGGGGFGGGGFGGGGFGGGGGGGGGGGGDCGGGGDGGCFFGGGGGGG,AFCDGGG@FGGGGDEEGDGGGDFGGGGGGGGGGGFDFF?CCDGFGCFG<6FFGGGFFFGCEAC@GGGGCGGCG9EGFGGGCCF*?FF68FGG5EGGCGGGGFGFFGCB?DGGEFGGF@DF>GFF?4973C>>FGFFF0AEGF(.0*6:FFF??F:AGB><?6<>D8::B:>1<C:AFC2639FFB<DF>5<E:(,7<G24.
@M04650:207:000000000-C238N:1:1101:11135:16021 2:N:0:19
GGACTACTGGGGTTTCTAATCCTGTTTGATCCCCACGCTTTCGCACATCAGCGTCAGTTACAGACCAGAAAGTCGCCTTCGCCACTGGTGTTCCTCCATATCTCTGCGCATTTCACCGCTACACATGGAATTCCACTTTCCTCTTCTGCACTCAAGTTTTCCAGTTTCCAATGACCCTCCACGGTTGAGCCGTGGGCTTTCACATCAGACTTAAAAAACCGCCTACGCGCGCTTTACGCCCAATAATTCCGGATAACGCTTGCCACCTACGTATTACCGCGGCTGCTGGCACGTAGGTAGC
+
CCCCCGGGGGGGGGGGGGGGGGGGGGGGGGGGGGGGGGGGGGDGGGGGGGGGGGGGGGGGGGGGGGGGGGGGGGGGGGGGGGGGGGGGGGGGGGGGGGGGGGGGGGGGGGGGGGGGGGGGGGGGGGGGGGGGGGGGGGGGGGGFGGGGGGGFGGGFFEFCFGGGGGGGFFFGFGGGGGGGGG>EGGGGGGGGGGGGGGGGGFGFFGGA@CGFEGGGFACGBC@@@FFF2)(37EFEFFGCF@FFGGDFGF@68DDBF?9:6?F::9<7((-82C?2EG1;>9BF9FF:(21C?67.(36)5
@M04650:207:000000000-C238N:1:1101:20099:16034 2:N:0:19
GGACTACACGGGTTTCTAATCCTGTTTGCTCCCCACGCTTTCGCGCATCAGCGTCAGTAATGTTCCAGCAGGTCGCCTTCGCAATGAGTATTCCTCTTGATCTCTACGGATTTTACCCCTACACCAAGAATTCCACCTACCTCTCCCACACTCTAGAAAAGCAGTTTCAAATGCAGTTCTGTAGTTAAGCTACAGGATTTCACATCTGACTTACTTTCCCGCCTACGCGCTCTTTACGCCCAGTGATTCCGAGTAACGCTTGCACCCTCCGTATTACCGCGGCTGCTTGCACGGAGTTAGC
+
CCCCCGGGGGGGGGGGGGGGGGGGGGGGGGGGGGGGGGGGGGGGGGGGGGGGGGGGGGGGGGGGGGGGGGGGGGGGGGGGGGEGGGGGGGGGGGGGGFGGGGGGGGGGGDGGGGGGGGGGGGGGGGGEGGGGGGGGGGGGGGGFGGGGGGGFGGGGGGFGGGGGGGGGGFFFFGGGGGCFGGGGGGGGGGGGGGGGFGGFGFGFFGGFFGGDEGGFFFFGFGFD=F=EBGFFFGF48(CFGFFFG=<CGFF@FFFFGFBF<DD8GGFFFFFF<G?BGF((((-901,).>)C<((-4:2).
@M04650:207:000000000-C238N:1:1101:17102:16054 2:N:0:19
GGACTACCCGGGTTTCTAATCCTATTTGCTCCCCACACTTTCGAGCCTAAGCGTCAGTAAAGGCCTAAGTTCTCGCCTTCGCCACTGGTGTTCTTCCATATATCTACGCATTCCACCGCTCCACATGGAATTCCAGAACTCTCTACCTCACTCTAGATTAATAGTTTTTGATACAAACACCCGTTAAGCAGATGTCTTTCATACCAAACTTATTAATCCGCCTGCGCTCGTTTTACGCCCAGTAAATCCGGATAACGCTTGCATCCTATGTATTACCGCGGCGGCTGGCACATAGTTTGCC
+
CCCCCEGG8CCGFFE<FGG@FEEFFGGGEEEFDFEEGGGGGDGGFFGGGFFGGFGGGFGGFEFCFGGGGGGGGF:FGGGGGEEEGFGGGGGGGFGGGGFGGGGFGGFGGGGFDGFFGGG>EFGGGFGFGGEGFFFFGFGGDFG?GGF?FFFFGGGGGGD9EFGGGGGG?CCGGGFGE?FGG@CEGGGGGFGGGGGGGFGGGFFFFF7FFGC>AGGFCEF9C>ABFAA@FGFFDEBB>=:CCBEEGCCC*>:1;3+.:6;DFFGCFF<E?<<AA+)409732(((-41(073*.49<B7<<3
@M04650:207:000000000-C238N:1:1101:12553:16055 2:N:0:19
GGACTACTGGGGTATCTAATCCTGTTTGCTCCCCACGCTTTCGCACCTCAGCGTCAGTAATGGACCAGTGAGCCGCCTTCGCCACTGGTGTTCCTCCGAATATCTACGAATTTCACCTCTACACTCGGAATTCCACTCACCTCTTCCATACTCGAGATACCCAGTATCAAAGGCAGTTCCAGAGTTGAGCTCTGGGATTTCACCCCTGACTTAAATATCCGCCTACGTGCGCTTTACGCCCAGTAATTCCGAACAACGCGAGCCCCCTTCGTCTTACCGCGGCTGCTGGCACGAGGTTAGC
+
CCCCCGGGGGGGGGGGGGGGGFGGGGGGGGGDGGGGGGGGGGGGEGGGGGGGGGGGGGGGGGGGGGGGFFFGGGGGGGGGGGGGGGGGGGGGGGGGGGEGGGGGEFGGGGCFGGGGGGGGGFGGCDGGGGGGGGCGGGGGGGG5DGGGGFG7FDGGGEGGGGGFGGCFFGGGDCGC?DGDC@9EFGGGGGFC9EGGGGGGGFCFFCFFFGCCCFGGFFFCDGDFFFFFFD9@2C>>A=GFG;@EFGF378;1;EGFG0((49G>GGB(3<??(ABAFG0>>>>;BFF40E1<2:(4(;).6
@M04650:207:000000000-C238N:1:1101:25887:16079 2:N:0:19
GGACTACAAGGGTTTCTAATCCTGTTTGCTCCCCACGCTTTCGCACCTGAGCGTCAGTCTTTGTCCAGGGGGCCGCCTTCGCCACCGGTATTCCTCCAGATCTCTACGCATTTCACCGCTACACCTGGAATTCTACCCCCCTCTACAAGACTCTAGCCTGCCAGTTTCGAATGCAGTTCCCAGGTTGAGCCCGGGGATTTCACATCCGACTTGACAGACCGCCTGCGTGCGCTTTACGCCCAGTAATTCCGATTAACGCTTGCACCCTCCGTATTACCGCGGCTGCTGGCACGGAGTTAGC
+
CCCCCGGGGGGGGGGGGGGGGGGFGGGGGGGGGGGGEGGGGGGGGGGGG?DFGGF@EGGGFGGGGGGGGEGGGGGGGGGGGGGGGGGGGGGGGGGGGG@<FGGFGEFGGGGGGGGGFGGGGGGGGGGC,BFFGGFGGGGEGGGFGGFD,8EAGGCACGGGFGGFGFGG>7:FGG7FGGGGFF?FGG>,?CCF>E*:45FGCFDFCFCB1DGG<7DGA@EGFGFD?F>E(9>>BG>46:EEGBF7**)6C=413:35:(7?F0C)9CB?F<>?(;(6@C?009>16?B7:5<?(,-(-A)46
@M04650:207:000000000-C238N:1:1101:19522:16106 2:N:0:19
GGACTACCCGGGTTTCTAATCCTGTTTGCTCCCCACGCTTTCGCACCTGAGCGTCAGTCTTTGTCCAGGGGGCCGCCTTCGCCACCGGTATTCCTCCAGATCTCTACGCATTTCACCGCTACACCTGGAATTCTACCCCCCTCTACAAGACTCTAGCCTGCCAGTTTCGGATGCAGTTCCCAGGTTGAGCCCGGGGATTTCACATCCGACTTGACAGACCGCCTGCGTTCGCTTTACGCCCAGTAATTCCGATTAACGCTTGCACCCTCCGTATTACCGCGGCGTCTGCCCCGGCGTTAGC
+
CCCCCGGGGGGGGGGGGGGGGGGGGGGGGGGGGGGGGGGGGGGGGGGGGGGGGGGGGGGGGGGGGGGGGGGGGGGGGGGGGGGGGGGGGGGGGGGGGGG,<BFGGGGGGGGDFGGGGGGDGGGGGGGGFGGGGGGGFFGGGGGFGGGGDCGFFFGGGGGGFFFGFGFC*:@EGGCEFFGGG9FFGF>87CGFE58EDGGGF7FFFGGB7CGCEGGDF@GG659?B@20(/4;(:>AF?EEG?F(*24<GFF?FFG2>:BB?:G?FGB0(462<6:4CC?6609(((,-)3(2(4((-*((6
@M04650:207:000000000-C238N:1:1101:5167:16110 2:N:0:19
GGACTACTCGGGTATCTAATCCTGTTTGCTCCCCACGCTTTCGAGCCTCAGTGTCAGTTACAGGCCAGAGAGCCGCTTTCGCCACCGGTGTTCCTCCATATATCTACGCATTTCACCGCTACACATGGAATTCCACTCTCCTCTCCTGCACTCAAGTCTACCAGTTTCCAATGCATACAATGGTTGAGCCACTGCCTTTTACACCAGACTTAATAAACCACCTGCGCTCGCTTTACGCCCAATAAATCCGGACAAAGCCCGGGCCCTACGTATTACCGCGGCCGCTGGCACCTAGTTTGCC
+
CCCCCGGGEEFGGGGGGGGGGGGGGGGGGGGGGGGGGGGGGGGGGGGGGFG<FGGGGGGCGGGFGGGGGGGGGGGGEGGGGGGGGGGGGGGGGFGGGFFGFFGGGGGGGGCGGGGGFCCDGGGG?:FFFGGGGGFGGGGGGGGFGGGGFDFFGGDG9EBFCDGDFDFG9FFFFGGGA=A8EFCDD:8DD7,@9ACFGGGGGFGF*9CFD59==FG9=@FGDD@2>>A/:5>2>E8@?=ECG;8EFF3)8A);15*(*((/(.9(9C28111.<?<BF*3(3((-(449<64*,8?A<+.)4
@M04650:207:000000000-C238N:1:1101:20512:16125 2:N:0:19
GGACTACTGGGGTTTCTAATCCTGTTTGCTCCCCACGCTTTCGCGCATCAGCGTCAGTAATGTTCCAGCAGGTCGCCTTCGCAATGAGTATTCCTCTTGATCTCTACGGATTTTACCCCTACACCAAGAATTCCACCTACCTCTCCCACACTCTAGAAAAGCAGTTTCAAATGCAGTTCTGTAGTTAAGCTACAGGATTTCACATCTGACTTACTTTCCCGCCTACGCGCTCTTTACGCCCAGTGATTCCGAGTAACGCTTGCACCCTCCGTATTACCGCGGCTGCTGGCACGGAGTTAGC
+
CCCCCGGGGGGGGGGGGGGGGGGGGGGGGGGGGGGGGGGGGGGGGGGGGGGGGGGGGGGGGGGGGGGGGGGGGGGGGGGGGGGGGGGGGGGGGGGGGGGGGGGGGGGGGGGGGGGGGGGFGGGGGGGFGGGGGGGGGGGGGGGFGGGGGGGFGGGGGGGGGGGGGGGFGGGGGGGGGGGGGGGGGFGGGGGGGGGGGF9FCFEFFGGFFGGGFGGGFFGF>GFFFFFD9D@DFGFECDCCGF63C7CCGFF;>FG<C0>@;;FEGGFFFBF?BGFAGFFF>FFFFF?F:G7?0479?8<)6
@M04650:207:000000000-C238N:1:1101:21840:16128 2:N:0:19
GGACTACTGGGGTTTCTAATCCTGTTTGCTCCCCACGCTTTCGAGCCTCAGTGTCAGTTACAGGCCAGAGAGCCGCTTTCGCCACCGGTGTTCCTCCATATATCTACGCATTTCACCGCTACACATGGAATTCCACTCTCCTCTCCTGCACTCAAGTCTACCAGTTTCCAATGCATACAATGGTTGAGCCACTGCCTTTTACACCAGACTTAATAAACCACCTGCGCTCGCTTTACGCCCAATAAATCCGGACAACGCTCGGGACCTACGTATTACCGCGGCTGCTGGCACGTAGTTAGCC
+
CCCCCGGGGGGGGEGGGGGGGGGGGGGGGGGGGGGGGGGGGGGGGGGGGGGGGGGGGGGGGGGGGGGGGGGGGGGGEGGGGGGGGGGGGGGGGGGGGGGGGGGGGGGGGGGGGGGGGGGGGGGGGGGGGGGGGGGGGGGGGGGFGGGGGGGFGGGGGGGGGGGG?DGGGGGGGGGGFGGFFF?GGCFFGGGGGGGGGGGGGFGFAFGAFF>FFDGGFFGGDGFFFB2?AD=@B56C>@GGGFFFGFCCGF:0(.>;C>((-3793C:2(,4>ACADC*-(4916:?F(864*,(.4<A>DF
@M04650:207:000000000-C238N:1:1101:11707:16140 2:N:0:19
GGACTACCAGGGTATCTAATCCTGTTTGCTCCCCACGCTTTCGCGCATCGGCGTCAGTAATGTTCCAGCAGGTCGCCTTCGCAATGAGTATTCCTCTTGATCTCTACGGATTTTACCCCTACACCAAGAATTCCACCTACCTCTCCCACACTCTAGAAAAGCAGTTTCAAATGCAGTTCTGTAGTTAAGCTACAGGATTTCACATCTGACTTACTTTCCCGCCTACGCGCTCTTTACGCCCAGTGATTCCGAGTAACGCTTGCACCCTCCGTATTACCGCGGCTGCTGGCACGGAGTTAGC
+
CCCCCGGGGGGGGGGGGGGGGGGGGGGGGGGGGGGGGGGGGGGGGGGGGEGGGGGGGGGGGGGFGFFGGGGGGGGGGGGGGGGGGFGGGGGGFGGGGGGGGGGGGGGGGDFGGGGGGGGGGGGFGGGGGGGGGGGGGGGGGGGFGFGCDEGFGGGGGGGG?CGGGGGGGGGGDF9FFGGGGGGGGGGGGGGGGGGGGGGGGFGFFGFFEFCCFGGGFFA7A4@AAFFEFD@?FGFFF6E7F?;4CF?CGFA?(>CC><@F;6F?FGFB??0:<F?DGG?F9B69BFF2?EBD?6(-3F946
@M04650:207:000000000-C238N:1:1101:8183:16140 2:N:0:19
GGACTACTAGGGTATCTAATCCTGTTTGCTACCCACGCTTTCGCGCTTTAGCGTCAGTATCTGTCCAGTAGGCTGGCTTCCCCATCGGCATTCCTACAAATATCTACGAATTTCACCTCTACACTTGTAATTCCGCCTACCTCTCCAGTACTCTAGTTTAGCAGTTTCCAACGCAATACGGGGTTGAGCCCCGCATTTTCACATCAGACTTACTAAACCGCCTAGACGCGCTTTACGCCCAATAAATCCGTATAACGCTTGCGACATACGTATTACCCCGGCTGCTGCCCCGTATTTTGCC
+
-9<CCFGGGGGFGGGGGGCFGGGGGGGGGGGGGGGGCGGGGGDG@FGGGGCGEGGGDGGGGGGGGGGGG9FFFGGDGGGGGGGGGGEECFGGGGGGGGDFGGGGGGGGDFGGGGGGGGGGFGGGGGGGGFGGGGFGGGDGFGGFGGGGFGGFGGGGGGGGFFGGGGGFGFGFDGG>EGGFDEGEFGDFGCGGGEEDG>FG7EDFFDC*:FF:<DGG>ECDAC@=@688>4>BFFFEE0BFC(63::CCDA)/84>A*7::(450C8:4>(.)6@9><48((1171:4),2454(424+)43
@M04650:207:000000000-C238N:1:1101:6472:16185 2:N:0:19
GGACTACCCGGGTTTCTAATCCTGTTTGCTCCCCACGCTTTCGAGCCTCAGTGTCAGTTACAGGCCAGAGAGCCGCTTTCGCCACCGGTGTTCCTCCATATATCTACGCATTTCACCGCTACACATGGAATTCCACTCTCCTCTCCTGCACTCAAGTCTACCAGTTTCCAATGCATACAATGGTTGAGCCACTGCCTTTTACACCAGACTTAATAAACCACCTGCGCTCGCTTTACGCCCAATAAATCCGGACAAACCTCGGGACCTACGTATTACCCCCGCTGCTGGCCCCTAGTTAGCC
+
CCCCCGGGGGGGGGGGGGGGGGGGGGGGGGGGGGGGGGGGGGGGGGGGGGGAFGGGGGGGFGGGGGGGGGGGGGGGEEGGGGGGGGGGGGGGGGGGGGGGG9>DFEFGGGGGGGGGGEGGGGGGGGGGGGGGGGGGGGGGGGGFGGGGGGGFGGDGDGFAEGGGGGGGGGCGFGGGGGCGCBCGF+DFCE7CFGGGGGGGGFDB5;@FC;C8*+?79=C9BG=2:9>;DC=(2/+*)(CC<1@EFGEFG:340=9(*,(6:B)(CE:<7(4>9@94F*4(49(413?(450*(2:AA+).5
@M04650:207:000000000-C238N:1:1101:4041:16206 2:N:0:19
GGACTACCAGGGTTTCTAATCCCATTCGCTCCCCTAGCTTTCGTCTCTCAGTGTCAGTGTCGGCCCAGCAGAGTGCTTTCGCCGTTGGTGTTCTTTCCGATCTCTACGCATTTCACCGCTCCACCGGAAATTCCCTCTGCCCCTACCGTACTCCAGCTTGGTAGTTTCCACCGCCTGTCCGGGGTTGAGCCCTGGGATTTGACGGCGGACTTAAAAAGCCACCTACAGACGCTTTACGCCCAATCATTCCGGATAACGCTTGCATCCTCTGTATTACCGCGGCTGCTGGCACAGCGTTAGC
+
CCCCCFGGGGGGGGGGGGGGGGGGGGGGGGGGGGGGGGGGGGGGGGGGGFFGGGGGCFGGGGGGGGGGGGGGGEGGGGGGGDGG7FGGGGGGGGGFGFGGGEGGGGGGGGCGGGGGGGGGGGFGGGGCEFGGGGFGGFFGGGGFGGGEF?E?FGGGGGGF6D9EGGGGFDFGDGGGGGGFEFCEGFE@CGGGGGGG*AGGGFFFFGDEFGG4>7FFF<F<@G@F:@BFAGF>?G32=BGGG16:CF<DG?F0<@GFGBFBFF>>7:?)<A?22<-)3:19>F>;6(.5:G?GF?(4-;6?<
@M04650:207:000000000-C238N:1:1101:26900:16222 2:N:0:19
GGACTACACGGGTATCTAATCCTGTTTGCTCCCCACGCTTTCGAGCCTCAACGTCAGTTATCGTCCAGTGAGTCGCCTTCGCCACTGGTGTTCCTCCTAATATCTACGCATTTCACCGCTACACTAGGAATTCCACTCACCTCTCCGACACTCTAGCAAAACAGTTTCCAAAGCAGTCCCAGGGTTGAGCCCTGGGTTTTCACTCCAGACTTGCTTCGCCGTCTACGCTCCCTTTACACCCAGTAAATCCGGATAACGCTTGCCCCCTACGTATTACCGCGGCTGCTGGCACGTAGTTAGC
+
CCCCCEFGGGGGGGGFCFFF9@FGEFGGFGAGFGGGGGGGDCBCFECEGCFCFGGGGGGGFGFGFEGGGFGFGGGGFFGGFCFEGGFGA8=CFFCGGGGGGFGGGEFECGGGFGGG9=EGE@EFFGDEGGGGGGFGGGGFGGGFGGGGE=EFGGDF,EFF?==?F=EF@EFGCCFGGCDFA:68FFGGD@EGGG>59;<DFFB9AFGAE>CC@GGG@@E7@GFD=8@EFD97@CAEFED:=?;677)17A>3(8<4;812(->:CCB16:0()24<<:1(700;(0::7*(0-(,.4E))-
@M04650:207:000000000-C238N:1:1101:9239:16235 2:N:0:19
GGACTACCGGGGTTTCTAATCCTGTTTGCTCCCCACGCTTTCGCACCTGAGCGTCAGTCTTTGTCCAGGGGGCCGCCTTCGCCACCGGTATTCCTCCAGATCTCTACGCATTTCACCGCTACACCTGGAATTCTACCCCCCTCTACAAGACTCTAGCCTGCCAGTTTCGAATGCAGTTCCCAGGTTGAGCCCGGGGATTTCACATCCGACTTGACAGACCGCCTGCGTGCGCTTTACGCCCAGGAATGCCGATTAACGCTTGCACCCTCCGTATTACCGCGGCTGCTGGCACGGAGTTAGC
+
CCCCCE8FEGCE@FGGGGFGGADCGFFGGGGFGGGGGD7CFG@F:CCGDE<<FGGCC6CFFG,EFGGGFGGFG>FFGGGFCCFGGGGGG7A,?FFG8,B<:4;=EGGGGEC=F,,5C?E6E@FAFFFF=FD:BFGFG8+6@0:?FGGCC9>+:FFGGGFD5FGGGEEGE7DFGCEG?7BCC:DFFGGGCDG5CEDGC/<+@FBFF<CEDG)7=GF+*6EC259<1:9;BGFF>574B:EEE(((19:)2)04937A70(4((92C*8:(8>((*3)32462,19((2,(73A11,(426<6
@M04650:207:000000000-C238N:1:1101:18081:16299 2:N:0:19
GGACTACTAGGGTATCTAATCCTGTTTGCTCCCCACGCTTTCGAGCCTCAGTGTCAGTTACAGGCCAGAGAGCCGCTTTCGCCACCGGTGTTCCTCCATATATCTACGCATTTCACCGCTACACATGGAATTCCACTCTCCTCTCCTGCACTCAAGTCTACCAGTTTCCAATGCATACAATGGTTGAGCCACTGCCTTTTACACCATACTTAATAAACCACCTGCGCCCCCTTTACGCCCAATAAATACGGACAACGCTCGGGACCTACGTATTACCGCGGCTGCTGGCACGTAGTTAGCC
+
CCCCCGGGGGGGGGGGGGGGGFGGGGGGGGGGGGGGGDGGDGECFGEGGFEFGFGEFCFGFCGGDEGGGGGGGGGC@CFGGDGGGGGFFGGGGGGFGGGGGGG9AFAFGGGGFGGFGG6CCDCE,AEFBBFEG9DEA=DFFGCFEFGFFFFFFG?FFGGGGDFEC9EFCDFFF@=AAF=FGGGFGGCDGFCFFD6EGGFFF?CF*;+0)+<E*5CFF5C95;))-/)*)*-50=+*:=E:E(86CD<);5)(18;,)1,(4(5(9:14?<?D<@A9CDB0((-9:)8:62,24((-62.65
@M04650:207:000000000-C238N:1:1101:5175:16339 2:N:0:19
GGACTACCGGGGTTTCTAATCCTGTTTGCTCCCCACGCTTTCGCGCATCAGCGTCAGTAATGTTCCAGCAGGTCGCCTTCGCAATGAGTATTCCTCTTGATCTCTACGGATTTTACCCCTACACCAAGAATTCCACCTACCTCTCCCACACTCTAGAAAAGCAGTTTCACATGCAGTTCTGTAGTTAAGCTTCAGGATTTCACATCGGACTTACTTTCCCGCCTCCGCGCTTTTTACGCCCGTTGATTCCGACTAACGCTTGAACCCTCGTTATTACCCCGGCTGCTGGACCGGATTTCGC
+
CCCCC?FFFCGGGG@FGGGFFFEGEEEFGGGGGEFGGGEGGGGGGC:FG8EFF:FGGGG9CFCDGFGGGEFGGGEGGEGFCEGEGGFGGGGGGCGED9FFGGCFGGGGE7:8CFBFEFBFFGGG?EC@EFGGGGEFGFFCFFF5EFEFBE=D@,,@@DADFFG,C;DGG,;9+,,,=9:,2733F<>7,,,,,,353*D,BFF<B7*95CCFCFG>+*>9@D9((28)5)5((=8;A;>EC(((2*95;+),(.1)2((-((*)2/2(,(-,(2)6@*((,(.3((.).*(*-392(3:(2
@M04650:207:000000000-C238N:1:1101:4208:16356 2:N:0:19
GGACTACTGGGGTTTCTAATCCTGTTTGCTCCCCACGCTTTCGCGCATCAGCGTCAGTAATGTTCCAGCAGGTCGCCTTCGCAATGAGTATTCCTCTTGATCTCTACGGATTTTACCCCTACACCAAGAATTCCACCTACCTCTCCCACACTCTAGAAAAGCAGTTTCAAATGCAGTTCTGTAGTTAAGCTACAGGATTTCACATCTGACTTACTTTCCCGCCTACGCGCTCTTTACGCCCAGTGATTCCGAGTAACGCTTGCCCCCTCCGTATTACCGCGGCTGCTGGCACGGAGTTAGC
+
CCCCCGGGGGGGGGGGGGGGGGGGGGGFGGG@FGGGGGGGGGGGGGGGGGGGGGGGGGGFFGGGGGGG?FFFEGGGGGGGGGEGEDFFGFGGGGGGCFFFGDDFGGGGGCCFGGGGGDFCGGGGCD,,BFGFGGGGFCFGGG,:EGGDFGGFGDGFGEGGGGGGGGGGG,=C@GGGFFEAEBFDGGCGCGCFFGGC6:CGGFGF7@7B@CGGCFGGFEGGFGADFF=DAD(>BGFFF2:FF2,(0295DF;((.*9:,67?D<(;@>1(496?GFFGGB6>9911<?7?5(<4(-42E2--
@M04650:207:000000000-C238N:1:1101:25269:16513 2:N:0:19
GGACTACTGGGGTTTCTAATCCTGTTTGCTCCCCACGCTTTCGCGCATCAGCGTCAGTAATGTTCCAGCAGGTCGCCTTCGCAATGAGTATTCCTCTTGATCTCTACGGATTTTACCCCTACACCAAGAATTCCACCTACCTCTCCCACACTCTAGAAAAGCAGTTTCAAATGCAGTTCTGTAGTTAAGCTACAGGATTTCACATCTGACTTACTTTCCCGCCTACGCGCTCTTTACGCCCAGTGATTCCGAGTAACGCTTGCACCCTCCGTATTACCGCGGCTGCTGGCACGGAGTTAGC
+
CCCCCGGGGGGGGGGGGGGGGGGGGGGGGGGGGGGGGGGGGGGGGGGGGGGGGGGGGGGGGGGGGGGGGGGGGGGGGGGGGGGGGGGGGGGGGGFGGGGGGGGGFGGGGGGGGGGGGFFGGGGGGGGGGGGGGGGGGGGCFFGFGGGFGGGFGGGGGGGGGGGGDGGGGGGFGGGGGGGGGGGGGGGCEGGGGGGGFFFGGFGFFGGFFGGGFGGGFFGG>GFDFF4?AC9@FGFEFFGGGFFFGGEEGFF06FGEG?92DDGFGGFFF?0-(8:AGG:>F>F611:2:GFC27>>FG4>A
@M04650:207:000000000-C238N:1:1101:9765:16520 2:N:0:19
GGACTACCCGGGTTTCTAATCCTGTTTGCTCCCCACGCTTTCGCACCTGAGCGTCAGTCTTCGTCCAGGGGGCCGCCTTCGCCACCGGTATTCCTCCAGATCTCTACGCATTTCACCGCTACACCTGGAATTCTACCCCCCTCTACGAGACTCTAGCCTGCCAGTTTCAAATGCAGTTCCCAGGTTAAGCCCGGGGATTTCACATCTGACTTAACAGACCGCCTGCGTGCGCTTTACGCCCAGTAATTCCGATTAACGCTTGCACCCTCCGTATTACCGCGGCTGCTGGCACGGAGTTAGC
+
CCCCCGGGGGGGGGGGGGGGGGGGGGGGGGGGGGGGGGGGGGGGGGGGGGGGGGGGGGGGGGGGDGGGGGGGGGGGGGGGGGGGGGGGGGGGGGFGGGGGGGGGFGGGGDEFGGGGGGGDGGGGFFFDFGGGGGGCFFCGGGGFGGG6FCGFGGGGGGGGGFDCFFGGGGGGGGGGEGGGGGGGEDCGGGGGEGGGGGGGGFFC662@CD7FEGGGB;CFFG9<?FFFFGF>>CF:4?GEE?B0FGA2CFF??3DFGB>BFFG>FE?(43;3?C7AGG:9>0>FB0::?C7C:9(43;4<4
@M04650:207:000000000-C238N:1:1101:6120:16540 2:N:0:19
GGACTACTGGGGTTTCTAATCCTGTTTGCTCCCCACGCTTTCGAGCCTCAGTGTCAGTTACAGGCCAGAGAGCCGCTTTCGCCACCGGTGTTCCTCCATATATCTACGCATTTCACCGATACACATGGAATTCCACTCTCCTCTCCTGCACTCAAGTCTACCAGGTTCCAATGCATACAATGGTTGAGCCACTGCCTTTTACACCAGACTTAATAAACCACCTGCGCTCGCTTTACGCCCAATAAATCCGGACAACGCTCGGGACCGACGTATTACCGCGGCTGCTGGCACGAATGTCGCC
+
CCCC8FGGGFGG@CEFCGGGGGCA@CAFFFGGFGFFEGGDFDGGGGGFFFGEFFGGGEFGFFF8FFGGGCE@@EFFFFFFGDGCBFCFFECFGGCGCCDGEGDGDGAFG,44EFFEEE+0@CE<F:FGFFFDGFGGFGDEGGGF8EDFG?DFF=FGGCAE,E8,+86@8FG9DCFD,8ECFGE,@<,D,,37@FG6A;@FFBFF9?FFB*5=8+BF6*DC2DB4)3505?=22*1*/8*<F(6;CF3<2)./3>;()380(,)-98(,,(,(.+..+*(--3(,(.)53*3*((((.+(-(
@M04650:207:000000000-C238N:1:1101:24241:16561 2:N:0:19
GGACTACTCGGGTATCTAATCCTGTTTGCTCCCCACGCTTTCGAGCCTCAGTGTCAGTTACAGGCCAGAGAGCCGCTTTCGCCACCGGTGTTCCTCCATATATCTACGCATTTCACCGCTACACATGGAATTCCACTCTCCTCTCCTGCACTCAAGTCTACCAGTTTCCAATGCATACAATGGTTGAGCCACTGCCTTTTACACCAGACTTAATAAACCACCTGCGCTCGCTTTACGCCCAATAAATCCGGAAAACGCTCGGGACCTACGTATTAACTCGGCTGCTGGCACGTAGTTAGCC
+
CCCCCGFFGGGGFCFGGFGFGGGFGGGFGFGCFBFFDFCF?FFDF@@FFGGGGGDFGGFEGFFF8ECFGGGGGGGGGF@FCECCFAFGGGEGGGFFGGGGEA;FFCED7@+:FFGFACE=EFG@E:?FFFFGGGGAFGGCFD8DDGGGF@85=DGDFEGGGGCGFGCGGGFGGEAAE?,ECFG,C@FF?CC?77ECD7F7C*D8??76CF781?BFFE,C275>D5@AAGFFB7ACE>C*=1:@7@3)2:>;(:<=DF?D9>D9<*3)(4349FF)0*),((((4,401C?C?014)3.).
@M04650:207:000000000-C238N:1:1101:10181:16565 2:N:0:19
GGACTACTGGGGTTTCTAATCCTGTTTGCTACCCACGCCTTCGCGCCTCAGTGTCAGTCTTCTGCCAGAGTGACGCCTTCGCCACCGATGTTCCTCCAGAGCTCTACGCATTTCACCGCTACCCCTGGAATTCCTCACCCCTCTCAGAAACTCTAGTCTACCAGTCCGGGACGCTTAACAAGGATAAGCCCTGTACTTTCACGTCACACTTAGTAAACCACCTACACGCCCTTTACGCCCAGTCATTCCGATTAACGCTCGCACCCCCCGTGTTACCGCGGCTGCTGGCACGGACTTAGCC
+
CCCCCGGGGGGGGGGGGGGGGGGGGGGGGGGGGGGGGGGGGGGGDGGGGGGGGGGGGGGGGGGGGGGDCFGGGGGGGGGGGGGGGGGGGGGGGGGGGGFD<FGGGGGGGGGGFGGGGGDGGGGGGGGGGGGGGGGGGGGGGGGFGGFDEFFFGGGGGGGGFGGGGGGGGEG7CEE>CFGFFFGF,@EGAFDGGGGGGGGG7>CA>CGCEFD:AGFGA;CGFG2=EF=8@:@FFF+4>6E@*15<7FFE:6.8?DGB>968(4)2CG>>;04(.24:?70(((326:::604:13(-.0)45
@M04650:207:000000000-C238N:1:1101:11904:16566 2:N:0:19
GGACTACACGGGTTTCTAATCCTGTTTGATCCCCACGCTTTCGCACATCAGCGTCAGTTACAGACCAGAAAGTCGCCTTCGCCACTGGTGTTCCTCCATATCTCTGCGCATTTCACCGCTCCACCGGAAATTCCCACTGCCCCTACCGGACTCCAGCGTGGTAGTTTCCACCGCCTGTCCGGGGTTGAGCCCGGGGATTTGACGGCGGACTTAAAAAGCCACCTACAGACGCTTTACGCCCAATCATTCCGGTTAACGCTTGCATCCTCTGTATTACCGCGGCTGCTGGCACAGCGTTAGC
+
CCCCCGGG<CCCCE,EEFGGGG9FFFCGGGGGGGGGGG@@FFGFGGGG8CEEG:@FEGC<<<F<CFGGFGFFCFFEFFF:F7@:@FGGG8FEBCDFGFEGE9FEGAFCGGCCFGGEGC>@@+@F@FG@C>FFF,,,@=@,@=D58@8=+6>5=,D?=+@B8><C3,=;,C,3=@@>CCG6C*BEC*>DFGGGDC=EGDBFD8;:)CD>053>6:*:@?C4.71:(9().130::)4@:EEC,,.09)-0@F9,<DA*498:378*<(3<-4-.A46F:(11909>?)43*(3(.((,*,46
@M04650:207:000000000-C238N:1:1101:26992:16601 2:N:0:19
GGACTACTGGGGTTTCTAATCCTGTTTGATCCCCACGCTTTCGCACCTCAGCGTCAGTATTGTGCCAGATAGCCGCCTTCGCCACTGATGTTCCTCCTGATCTCTACGGATTTCACTCCTACACCAGGAATTCCGCTATCCTCTCACACACTCAAGCAATGCAGTATCAAAGGCAGTTCCACGGGTGAGGCGTGGGATTTCACCTCTGACTTACAAAGCCGCCTACGCGCGCTTTACGCCCAGTGATTCCGATTAACGATTGAACCCTCCGTATTACCTCGGCTGCTGGCACGTAGTTAGC
+
CCCCCGGGGGGGGGGGACFFFFFGFEFGGGGCFFFGGGGGFGFGEEGGDGGEGGGCF@FGFGGGGGFGGGGGEFG7CGGGGGFEGGGGGGGGGFGGGGEFGGGE;FGGDGCFCFFFGGGFFFFFAFGGFFDGFFGGGGE<EDGFGFGGFCCF8FGGGGGGGFFG9DA,DDFGGCFG8BFGCFEEE7CFF,DCAEGEGGCFG9D96CGF<:CCCFGFFFF4>)>(9A2?@D;007=C6;C1::2:CC<)09;41)7478-44?*6<5040:33:C24<*).3(1<>?0??=?F:((44@>A)
@M04650:207:000000000-C238N:1:1101:26501:16603 2:N:0:19
GGACTACCGGGGTTTCTAATCCTGTTTGCTCCCCACGCTTTCGCACCTGAGCGTCAGTCTTTGTCCAGGGGGCCGCCTTCGCCACCGGTATTCCTCCAGATCTCTACGCATTTCACCGCTACACCTGGAATTCTACCCCCCTCTACAAGACTCTAGCCTGCCAGTTTCGAATGCAGTTCCCAGGTTGAGCCCGGGGATTTCACATCTGACTTAACAGACCGCCTGCGTGCGCTTTACGCCCAGTAATTCCGATTAACGCTTGCACCCTCCGTATTACCGCGGCTGCTGGCACGGCGTTAGC
+
CCCCCGGGGGGGGGGGGGGGGGGGGGGGGGGGGGGGGGGGGGGGDGGFGGGGGGGGGGGGGGGGGGGGGGGGGGGGGGGGGGGGGGGGGGGGGGGGGGGFFGGGGGGGGGGGGGGGGEGGCGGGGGGGGGGGGGGGGGGGGGC?F;FGG?GFGFGGFGGGFGGGGFGGEGGFFGCFGGGFFGGGG9,<FFFFG=EGGGFFGFGFFGDFFGG7>7CGF1=C;D9BFFFEFGB>>5><F?EGEFF?*:<9DFF01>C9C?9<?<FFG814:6>B:C0)<C,7949>9:B>?G(<?;194::?A
@M04650:207:000000000-C238N:1:1101:22184:16677 2:N:0:19
GGACTACTGGGGTTTCTAATCCTGTTTGCTCCCCACGCTTTCGCACCTGAGCGTCAGTCTTTGTCCAGGGGGCCGCCTTCGCCACCGGTATTCCTCCAGATCTCTACGCATTTCACCGCTACACCTGGAATTCTACCCACCTCTACAAGACTCTAGCCTGCCAGTTTCGAATGCAGTTCCCAGGTTGAGCCCGGGGATTTCACATCCGACTTGACAGACCGCCTGCGTGCGCTTTACGCCCAGTAATTCCGCTTAACGCTTGCACCCTCCGTATTACCGCGGCTGCTGGCACGCAGTTAGC
+
CCCCCGGGFFGGGGDGFGGGGGGGGGGGGGGGGGGGGGGGGGGGGGGGFGGGGGGGGG,C<E99CFCG87:FEFGGGGGGGGDGG8FFF+D9FF8?FC,BEEFGFGGGEGGDGGGGGGGGGDFGAA=DFDFGFEGGGG,:CFGFFFGGGFGFGEFDEFGGGGGGGCGCEGG,;CFCCCAD,@@FGGFGGGGFCCGED4FDGAFCFGGFFGCD7>DGA@GC9<9D1A>D<C>>9EFAFBGGC2:4C7<>DFF((.>9:(,1(3*4=C1<B?>B0;:AF74(407(-42:?GFGF(2(,3).6
@M04650:207:000000000-C238N:1:1101:14319:16678 2:N:0:19
GGACTACACGGGTTTCTAATCCTGTTTGATCCCCACGCTTTCGCACATCAGCGTCAGTTACAGACCAGAAAGTCGCCTTCGCCACTGGTGTTCCTCCATATCTCTGCGCATTTCACCGCTACACATGGAATTCCACTTTCCTCTTCTGCACTCAAGTTTTCCAGTTTCCAATGACCCTCCACGGTTGAGCCGTGGGCTTTCACATCAGACTTAAAAAACCGCCTACGCGCGCTTTACGCCCAATAATTCCGGATAACGCTTGCCACCTACGTATTACCGCGGCTGCTGGCACGTAGTTAGC
+
CCCCCGGGGGGGGGGGGGGGGGGGGGGGGGGGGGGGGGGGGGGGGGGGGFGGGGGGGGGGGGGGGGGGGGGGGGGGGGGGGGGGGGGGGGGGGGGGGGGGGGGGGGGGGGGGGGGGGGGGGGGGGGGGGGGGGGGGGGGGGGGFFFGGGGGFGG8EFCGGGGGGGGCFDGFCGFGGGGGGGGGGGGGGGGGGGGGGGGGGGFGFFGGFEGGGEGGGFFGG2D@=DFFBBGFFFEFEC@GGD(4<DF>AGFFFFFGFDBFF?FG:FG<:BF:27C:2CC((43634()4:EBGB8?BFC>F<
@M04650:207:000000000-C238N:1:1101:21874:16684 2:N:0:19
GGACTACTGGGGTTTCTAATCCCGTTCGCTACCCTAGCTTTCGCACATGAGCGTCAGTCTTGTGCCAGGAAGCCGCCTTCGCCACTGGTGTTCTTCCCGATATCTACGCATTTCACCGCTACACCGGGAGTTCCACTTCCCTCTCACATACTCTAGACTTACAGTATCAGATGTCTTCCACAGGGTAAGCCCGTGCCTTTTACGTCTGACTTATTAGTCCTCCTGCGTGCGCTTTACGCCCAGTAATTCCGGACAACGCTTGCCCCCTACGTATTACCGCGGCTGCTGGCACGTAGTTTGC
+
CCCCCGG<FGGGGGGGGGGGGFCGGGGGGGGGGG?8FGGGGGGGGGCGDCGEGGGGGGGGAEF@FGGGDCFGGGGDGGGGG@FGGFFG?DFGFFFGGGGGGGDGG9FGGGGGGGGFGGGDGDGGGDGG>BEFGGGGG,@FG?F6?3=?<FGFGFGGCFBE=GDG<DACDE,,:3;::+<,<F>DCGGC?F::*@;*98FF>9DAFGD?AFFG4+=@88>+*=5:3A26>D>;9EFE61CFE(,6DF35:AF6?FG:*4;:011,CC(4::04<F:)<:49>07(28:)2*(3:<:((<46<
@M04650:207:000000000-C238N:1:1101:7464:16703 2:N:0:19
GGACTACAGGGGTATCTAATCCTGTTTGCTCCCCACACTTTCGAGCCTCAGCGTCAGTTAATGTCCAGCAGGCCGCCTTCGCCACTGGTGTTCCTCCCGATATCTACGCATTCCACCGCTACACCGGGAATTCTACCCCCCTCTACGAGACTCTAGCCTGCCAGTTTCAAATGCAGTTCCCAGGTTAAGCCCGGGGATTTCACATCTGACTTACCAGACCGCCTGCGTGCGCTTTACGCCCAGTAATTCCGATTAACGCTTGCACCCTCCGTATTACCGCGGCTGCTGGCACGGAGTTAGC
+
CCCCCGGGGGGGGGGGGGGGGGGGGGGGGGGGGGGGGGGGGGGGGGGGGGGGGGGGGCDGGAFGFGGGGFFGGGGGGGGGGGGEGFGGGGGGGGGGGGGGGGEGGFGG7FEGGGGGGGGGGGGFGGGDCEGGGFGGA=8CECG9EFFGC6C5,,@FFCGGGE?F<F,>EFFFFFGGGCAFE:CGGCCC?FGGGGGGGGGFGFFFF4CB5CFGF+;7A6GGBGFF@FB),C>0>C5<FF8:E045C06)79?<(8CAG(9::BGFGGF?:B0,8E>AF*,,701;007?(/:91(3;1A64)
@M04650:207:000000000-C238N:1:1101:11727:16718 2:N:0:19
GGACTACCGGGGTTTCTAATCCTGTTTGCTCCCCACGCTTTCGCACCTGAGCGTCAGTCTTCGTCCAGGGGGCCGCCTTCGCCACCGGTATTCCTCCAGATCTCTACGCATTTCACCGCTACACCTGGAATTCTACCCCCCTCTACGAGACTCTAGCCTGCCAGTTTCAAATGCAGTTCCCAGGTTAAGCCCGGGGATTTCACATCTGACTTAACAGACCGCCTGCGTGCGCTTTACGCCCAGTAATTCCGATTAACGCTTGCACCCTCCGTATTACCTCGGCTGCTGGCACGGAGTTAGC
+
CCCCCGGGGGGGGGGGGGGGGGGGGGGGGGGGGGGGGGGGGGGGGGGGGGGGGGGGGGGGGGGGGGGGGGGGGGGGCGGGGGGGGGGGGGGGGGGGGGGGGGGGGGGGGGGGFGFFGGGGGGGGGGGGGGGGGGGGFGGGGGEFGGGGGGGFGGGGGGGGGGGFDEEGGFGGDFGGFGGGGGGGGGGFFFFGGGGGG5FGGFGFFGFFEG7FEGCFFFGGFD>?:FF7(999BG36@?EEG:?47:>AGFF<?FDAGB0:(-9<9C?(8:0-:F?DGD))-,(-,62>BD(333(44C<B6
@M04650:207:000000000-C238N:1:1101:11007:16753 2:N:0:19
GGACTACACGGGTATCTAATCCTGTTTGCTCCCCACGCTTTCGCACCTGAGCGTCAGTCTTCGTCCAGGGGGCCGCCTTCGCCACCGGTATTCCTCCAGATCTCTACGCATTTCACCGCTACACCTGGAATTCTACCCCCCTCTACGAGACTCTAGCCTGCCAGTTTCAAATGCAGTTCCCAGGTTAAGCCCGGGGATTTCACATCTGACTTAACAGACCGCCTGCGTGCGCTTTACGCCCAGTAATTCCGATTAACGCTTGCACCCTCCGTATTACCGCGGCTGCTGCCACGTAGTTAGC
+
<CCCCGGGGGGGGGGGGGGGGGGGGGGGGGGGGGGGGGGGGGGGGGGGGGGGGGGGGGGGGGGGGGGGGGGGGGGGGGGGGDGGGGGGGGGGGGGGGGGCFGGGGFGFGGGGFGGGGGGGGGGGGGGGGGFGGGGGGGFGCDGFGGGGCGGFDFCAFFGGGFGGFGGFF9CECCCFGGGGFGGFGGGDCGGFGEGGGGGGGFGFFFFFFCDCCFGFF@FGBDFFFFBF?C9BBC:)148CE:047::2*=?017CAC(4:(3*47FF?FB>F00,4A7<>F06>B6?F)::69(42:?)).
@M04650:207:000000000-C238N:1:1101:10417:16754 2:N:0:19
GGACTACCGGGGTATCTAATCCTGTTTGCTCCCCACGCTTTCGAGCCTCAGTGTCAGTTACAGGCCAGAGAGCCGCTTTCGCCACCGGTGTTCCTCCATATATCTACGCATTTCACCGCTACACATGGAATTCCACTCTCCTCTCCTGCACTCAAGTCTACCAGTTTCCAATGCATACAATGGTTGAGCCACTGCCTTTTACACCAGACTTAATAAACCACCTGCGCTCGCTTTACGCCCAATAAATCCGGACAACGCTCGGGACCTACGTATTACCGCGGCTGCTGGCCCGTAGTTGGCC
+
CCCCCGGGGGGGGGGGGGGGGGGGGGGGGGGGGGGGGGGGGGGGGGGGGGGGGGGGGGGGGGGGGGGFGGGGGGGGGGGGGGGGGFFGGGGGGGGGGGGGGGGGGGGGGGFGGGGGGGGGGGGGGGGGFFGGGGGGGGGGGGGFGCFGGGGDFGGGGGGGGGFGFGGGGGGGGGGGGGGGGG?DFGFGGGCFGF?FGGGGGFFFFGGFDF9@EFGGFFEGFGFEFF>B2:=@D=67>DGCG@@EGFEECE):@E:?C966>6C>GGF??FF<<<4<@*4;,39;?:4::=<=233(6+.45
@M04650:207:000000000-C238N:1:1101:16310:16761 2:N:0:19
GGACTACAAGGGTATCTAATCCTGTTTGCTCCCCACACTTTCGAGCCTCAGCGTCAGTTAATGTCCAGCAGGCCGCCTTCGCCACTGGTGTTCCTCCCGATATCTACGCATTCCACCGCTACACCGGGAATTCCACCTGCCTCTCCATCACTCAAGAACAGCAGTTTTGAATGCACGCTATGGGTTGAGCCCATAGATTTCACACCCAACTTGCCGTCCCGCCTGCGCTCCCTTTACACCCAGTAATTCCGGACAACGCTTGCCACCTACGTTTTACCGCGGCTGCTGGCACGTAGTTAGC
+
CCCCCGGGGGGGGGGGGGGGGGGGGGGGGGGGGGGGGGGGGGGGGGGGGGGGGGGGGGGGCEGGGGGGGDGGGGGGGGGGGGGGGGGGGGGGGGGGGGGGGGGGGGGGGGGGGGGGGGGGGGGGGGGGGGGGGGGGGGGGGGGFGGGFGFFFGGGGGGGGGGGGFEFGGGGGGGGGGDEEGGGGGGDGGGGG>C??7DFC>AGFFGDF>GGGCGFG?@GGFGFFFF(:;G@?@GFFFFGGG@<FCFA<FF:><BC0C6>?:05?:EB70?BFFGFFGGFF01249??)5E:FFF::BGABA
@M04650:207:000000000-C238N:1:1101:17642:16765 2:N:0:19
GGACTACTCGGGTTTCTAATCCTGTTTGCTCCCCACGCTTTCGAGCCTCAACGTCAGTGATCGTCCAGTAAGCCGCCTTCGCCACTGGTGTTCCTCCTAATATCTACGCATTTCACCGCTACACTAGGAATTCCGCTTACCTCTCCGACACTCTAGCCGTACAGTTTCCAATGCCCTCCAGGGGTTGAGCCCCTGCCTTTCACATCCGACTTGTACTGCCGTCTACGCTCCCTTTACACCCTGTCATTCCGGATAACGCTTGCCCCCTACGTATTACCGCGGCTGCTGGCCCGTAGTTAGC
+
CCCCCGGGGGGGGGGGGGGGGGGGGGGGGGGGGGGGGGEGGGGGGGGGGGGGGGGGGGGGGGGGGGGGGGGGGGGGGGGGGGGGGGGGGGGGGGGGGGGGGGGGGGGGGGGGGGGGGGGGGGGGGGGFFGGGGGGGGGGGGGGFGGGGGGGFGGGGDGGGGGDGFGGGFFGGGGFGGGGGGGGGGGGGGGGGGGGGGGGGGFGFFFGFFDDDFFFGF*;DBGFFFF?A1CBFFGFFFCGGG086CFE?GFF0(7C)63962:GFGGFB62(,5E?AGD20999>0<:?:G(:93(((34).
@M04650:207:000000000-C238N:1:1101:17264:16769 2:N:0:19
GGACTACTCGGGTTTCTAATCCTGTTTGCTCCCCACGCTTTCGCGCATCAGCGTCAGTAATGTTCCAGCAGGTCGCCTTCGCAATGAGTATTCCTCTTGATCTCTACGGATTTTACCCCTACACCAAGAATTCCACCTACCTCTCCCACACTCTAGAAAAGCAGTTTCAAATGCAGTTCTGTAGTTAAGCTACAGGATTTCACATCTGACTTACTTTCCCGCCTACGCGCTCTTTACGCCCAGTGATTCCGAGTAACGCTTGCACCCTCCGTATTACCGCGGCTGCTGGCACGGAGTTAGC
+
CCCCCGGGGGGGGGGGGGGGGGGGGGGGGGGGGGGGGGGGGGGGGGGGGGGGGGGGGGGGGGGGGGGGGGGGGGGGGGGGGGGGGBFGGGGGGGGGGGGGGGGGGGGGEGGGGGGGGGGGGGGGGGGGGGGGGGGGGGGGFGGFGGGGFGGFGGGGGGGGGGGGGGGGGGGGGGGGFGGGGFGGGGGGGGFGGGGGGGGFFFGFFGGFFGGGFGGDFEGGFDFFFFDFFG9@FGFEA?GGGFFFF7<CGFF69FGEGFFFFFGFGG008?B42;4AGGFFB1;>FF>77E0F:239B@AF>
@M04650:207:000000000-C238N:1:1101:12928:16794 2:N:0:19
GGACTACAGGGGTATCTAATCCCGTTCGCTACCCTAGCTTTCGCACATGAGCGTCAGTCTTGTGCCAGGAAGCCGCCTTCGCCACTGGTGTTCTTCCCGATATCTACGCATTTCACCGCTACACCGGGAGTTCCACTTCCCTCTCACATACTCTAGACTTACAGTATCAGATGTCTTACACAGGGTAAGCCCGTGCCTTTTACGTCTGACTTATTAGTCCGCCTGCGTGCGCTTTACGCCCAGTAATTCCGGACAACGCTTGCCCCCTACGTATTACCGCGGCTGCTGGCACGTAGTTTGC
+
CCCCCGGGGGGGGGGGGGGGGGGGGGGGGGGGGGGGGGGGGGGGGGGFGGGGGGGGGGGGGGGGGGGGGGGGGGGGGGGGGFGEGGGFGGGGGGGGGGGGGGGGGGGGGGGGGGGGGGGGGGGGGGGGGGGGGFGGGGGGGGFFGGGFGFGFGGFGGGGGDGGGCFGGGGGGGFGFGGFGGGFFGGGFGGGGGCEG4CGGGFGFFGGFFGFGCGGGFCFGDGF?FFBFFGBFFG>36;EFG;<FGGFFGFFF<BD?F346?FGBFGF;?FFFBG0)+249(4;B>?DF:E(+(.(.8F<A9
@M04650:207:000000000-C238N:1:1101:8344:16809 2:N:0:19
GGACTACAAGGGTTTCTAATCCTGTTTGCTCCCCACGCTTTCGCGCATCAGCGTCAGTAATGTTCCAGCAGGTCGCCTTCGCAATGAGTATTCCTCTTGATCTCTACGGATTTTACCCCTACACCAAGAATTCCACCTACCTCTCCCACACTCTAGAAAAGCAGTTTCAAATGCAGTTCTGTAGTTAAGCTACAGGATTTCACATCTGACTTACTTTCCCGCCTACGCGCTCTTTACGCCCAGTGATTCCGCGTAACGCTTGCACCCTCCGTATTACCGCGGCTGCTGGCCCGTGGTTAGC
+
CCCCCGGGGGGGGGGGFFGFGGFGGGGGGGGGGDGGGGGGGGGGGG7?FEGGGGGGGGGGGGGGGGGGG?EDFGGGGGGFGGE+CF<FGFGGGGGGG9FFFGGGGGGGGDGECGGGGFDFFGGGGF<FGGGGGGGGGDFGGGCFGGGGGGGFGGFFBFGGGFFGGGGGGGGCDGAAFCDGGF9@FGGGCFFGGGCGGDGGGFGFFGGFFCDFCGGFFFFFDGAA24<A4?->B7@8C?GGG?;=DC39DA6(,:3;D0>?;(9)>F1(-33?FC3-<>:9-9;>01),05(:93(-4C41<
@M04650:207:000000000-C238N:1:1101:3041:16825 2:N:0:19
GGACTACAAGGGTTTCTAATCCTGTTTGCTCCCCACGCTTTCGCGCATCAGCGTCAGTAATGTTCCAGCAGGTCGCCTTCGCAATGAGTATTCCTCTTGATCTCTACGGATTTTACACCTACACCAAGAATTCCACCTACCTCTCCCACACTCTAGAAAAGCAGTTTCAAATGCAGTTCTGTAGTTAAGCTACAGGATTTCACATCTTACTTACTTTCCCGCCTACGCGCTCTTTACGCCCAGTGATTCCGAGTAACGCTTGCACCCTCCGTATTACCGCGGCTGCTGGCACGGAGGTAGC
+
CCCCCGGGFFGGGGGGGGGDGEEGGGGGGGGGGGGGGGCFDDGFGGGGCEEFE@FGG<CFGG@<FGGGGFG<FFGGGGDFGDFGG<FGGGEFFGGGG,,CEGGGGG?FEEEG9AEE,=@DGGFGG@A=F<9;FGGFFDGFFGGFGFGGCGGFGGFG;E,D8BFGBEGGGGGGD99DF7EEFG9FGGEGGGGGFGGGGC9FCACCFF7+*?@DC?;EF@;>5*:559AA=C>@-A@8@2CCFDB@*7)9CCA(:=;CG<FFFF3;=8;?7;9((046EF?B(0(,76>:2E(??B1((;2))
@M04650:207:000000000-C238N:1:1101:14281:16887 2:N:0:19
GGACTACCGGGGTTTCTAATCCTGTTTGCTCCCCACGCTTTCGCACCTGAGCGTCAGTCTTCGTCCAGGGGGCCGCCTTCGCCACCGGTATTCCTCCAGATCTCTACGCATTTCACCGCTACACCTGGAATTCTACCCCCCTCTACAAGACTCTAGCCTGCCAGTTTCGAATGCAGTTCCCAGGTTGAGCCCGGGGATTTCACATCCGACTTGACAGACCGCCTGCGTGCGCTTTACGCCCAGTAATTCCGATTAACGCTTGCACCCTCCGTATTACCGCGGCTGCTGGCACGGAGTTAGC
+
CCCCCGGGGGGGGGGGGGGGGGGGGGGGGGGGGGGGGGGGGGGGGEGFFFFGGGGGGGGFEGGCFGGGFGEEGGGGGGGGGGGGGGGGGGGGGGGGGGGGGGGGGFGGGGGGGGGGGDGGGGGGFGGGGGFFDFGG8DFGGGGFGGG<>6FFGGGGGGGG>CFGGGGGEFF,ACGDFCCFFG?FGGGFGGGGCCEGDGGGGFGF:C7BDGGGF7C:ADGGBGFFFF>>6<>FFG@>FFGGD605C>AACF4?F)CA7:>B<BF29@??BF6<?FBAFF?9(393;?:?(A(34((44F<<A
@M04650:207:000000000-C238N:1:1101:27619:16930 2:N:0:19
GGACTACTCGGGTATCTAATCCTGTTTGCTCCCCACGCTTTCGCACCTGAGCGTCAGTCTTTGTCCAGGGGGCCGCCTTCGCCACCGGTATTCCTCCAGATCTCTACGCATTTCACCGCTACACCTGGAATTCTACCCCCCTCTACAAGACTCTAGCCTGCCAGTTTCGAATGCAGTTCCCAGGTTGAGCCCGGGGATTTCACATCCGACTTGACAGACCGCCTGCGTGCGCTTTACGCCCAGTAATTCCTATTAACGCTTGCACCCTCCGTATTACCGCGGCTGCTGGCACGGATTTAGC
+
CCCCCGGGGGGGGGGGGGGGGGGGGGGGGGGGGGGGGGGGGGGGGGGGGCFGGGGGGGGGGGGGGGGGGGGGGGGGGGGGGGGGGGGCGDGGGGGGGFGGGGGGGGGGGCGGGGGGGGGGGGGGGGGFCFGGGGGGGGGGGGGFGGGGAGFAGFGGGGGGGGGGGGGG5D6FFFGGGGGGGFCFFFC8,7CCEE5C<4FGGFGFFGGD;CDD3*2:*3FF9GBFFFFF:C099EFAFBGGD?0?GC<AGF4:2@F)C?FB?6<)2;:1810(1084?F(499>66::0(A<G021(4C9A>
@M04650:207:000000000-C238N:1:1101:13840:16941 2:N:0:19
GGACTACTGGGGTATCTAATCCTGTTTGCTCCCCACGCTTTCGCACCTGAGCGTCAGTCTTCGTCCAGGGGGCCGCCTTCGCCACCGGTATTCCTCCAGATCTCTACGCATTTCACCGCTACACCTGGAATTCTACCCCCCTCTACGAGACTCTAGCCTGCCAGTTTCAAATGCAGTTCCCAGGTTAAGCCCGGGGATTTCACATCTGACTTAACAGACCGCCTGCGTGCGCTTTACGCCCAGTACTTCCGATTAACGCTTGCCCCCTCCGTAGTACCGCGGCTGTGTGCACGGAGTTAGC
+
CCCCCGGGGGGGGGGGGGGGGGGGGGGGGGGGGGGGGGGGGGGGGGGGGGGGGGGGGGGGGGGGGGGGGGGGGGGGGGGG?FGGGGGGGGGGGGGGGGGGGGGGGGGGGGGGFGGGGGGGGGGGGGGFGGGGGGGGFG6FEGGFGGFDGEGFGGGCFGFGGGCFFGGGGDCGGFGGGGGCGF?CFGGG?GGC?EGGGDGGGFGFFGGFFGGGFFGGFFGGFGFFDF6B(<199GF<FFGGE??B:*.4CF332>DAF<6?(45(*2313:;:0*44:;(1,492>(..8:)<(2;6:FA)6
@M04650:207:000000000-C238N:1:1101:21072:16946 2:N:0:19
GGACTACCGGGGTATCTAATCCTGTTTGCTCCCCACGCTTTCGAGCCTCAGTGTCAGTTACAGGCCAGAGAGCCGCTTTCGCCTCCGGTGTTCCTCCATATATCTACGCATTTCACCGCTACACATGGAATTCCACTCTCCTCTCCTGCACTCAAGTCTCCCAGTTTCCAATGCCCACAATGGTTGAGCCACTGCCTTTTACATAAGACTTAAGAAACCACCTGCGCTCGCTTTAAGCCCAATAAATCCGGACAACGCTTGGGACCTACGTATTACCCCGACTGCCTGCCCGTGTTTACGC
+
CCCCCGGGGGGGGGGGGGGGGGGGGG9FGGGGGGGGGGGGGGG8FCGGGGG@FGGGGGGGGC9@FFGGGGFFGGGG7FGGGGGD@=EECGGGGGGGGGGGGGGGGGGGGGGGGGGGGGGGGGGGFFGGGGGGGGGGCGGGGGGFGGGFGGGFGFGGD3>EDFGGGGGGGGAD8B,==DECFFFGG+43@FBFECFGGGGFDFF6+55AC77+:B8BABCFFGF9:;@BDDF26E+)+7CFG(();FECD):06DG@>(--8<*3FC3,:<?252.5F*(((--,10)42*47,(.(.+)(-
@M04650:207:000000000-C238N:1:1101:5256:16968 2:N:0:19
GGACTACTGGGGTTTCTAATCCTATTTGATCCCCACACTTTCGCGCCTCAGCGTCAATCTTAGCATAGGTAGCTGCCTTCGCCTTTGGTGTTCCTTCCCATATCTATGCATTCCACCGCTACACAGGAAATTCCACTACCTTCCCCTAGATTCCAGTCTATCGGTTCCGAGCGCGTTCCCAAAGTTGAGCCTTGGTCTTTCACACTCGGCCTAATAAACCGCCTACACGCCCTTTACGCCCAGTAATTCCGAGCAACGCTCGCCCCTTACGTATTACCGCGGCTGCTGGCACGTAATTAGC
+
CCCCCGGGGGGGGGGGGGGGGGGGGGGGGGGGGGGGGGGGGGGGGGGGGGGGGGGGDFGGCGGGGGGGGGG<FGGGGGGGGGGDCEFFGGGGGGGDGGCGGFGGGGGGGGGGGGGGGGGGGDGGGFGGGGGGGGGGGFGGGFGF8FGGFGGFGCGFFFGEDFG>FGEGDCEDDGGEGGGGGCGGGGGGCGGGGGGGGGGGGFCFFGGFFGDGF7FC6>FG=DFFFFEFDGF9;GFFFFGGC;0@GGF<CFF@6>DDF126<FD9GE14>?:?7C:A7F:F>BFB6:??7C(<13:B?EA>8
@M04650:207:000000000-C238N:1:1101:8153:16976 2:N:0:19
GGACTACACGGGTTTCTAATCCTGTTTGCTCCCCACGCTTTCGCGCATCAGCGTCAGTAATGTTCCAGCAGGTCGCCTTCGCAATGAGTATTCCTCTTGATCTCTACGGATTTTACCCCTCCACCAAGAATTCCACCTACCTCTCCCACACTCTAGAAAAGCAGTTTCAAATGCAGTTCTGTAGTTAAGCTACAGGATTTCACACCTGACTTACTTTCCCGCCTACGCGCTCTTTACGCCCAGTGATTCCGGGTAACGCTGGCACCCTCCGTATTACCGCGGCTGCTGGCACGGAGTTAGC
+
BC9CCGGGGGGGGGGFGGGGFFFGFGCFGFGGGEFCBFEGGGG@CGGGDGGFGGGEGEFFG9CCF9FFF<,B6BFFGFFGGGE>FEGGG9FFGGDGGFECFAFCBFGGCGGGCFFGGEFG+BE<FFCEFGGGGGGGGF8FGGGFGGCFEEGBGFGG9EBFDCFGA,=CF;D,=EG8=7C=9@FFGFGFFFFCFG8CCC@CCFGA*0;ACGG+9FFC+;CF>4AFFF=>=D(5BCF?C28<F@FF=767DF4(()2(C69;(-C1FC:23?F?(*44CF(46913((,)(:3FF(4,8E6)6
@M04650:207:000000000-C238N:1:1101:20226:17005 2:N:0:19
GGACTACAGGGGTATCTAATCCTGTTTGCTCCCCACGCTTTCGCACCTGAGCGTCAGTCTTCGTCCAGGGGGCCGCCTTCGCCACCGGTATTCCTCCAGATCTCTACGCATTTCACCGCTACACCTGGAATTCTACCCCCCTCTACGAGACTCTAGCCTGCCAGTTTCAAATGCAGTTCCCAGGTTAAGCCCGGGGATTTCACATCTGACTTAACAGACCGCCTGCGTGCGCTTTACGCCCAGTAATTCCGATTAACGCTTGCACCCTCCGTATTACCGCGGCTGCTGGCACGGAGTTAGC
+
CCCCCGG<6CFGG;FGGGGGGGGGGGGGGGGGGGGGGGGGGGG>@FGGCFGGGGGGGGGFGFF<FGGGF7FGGGGGGGGGGGGGG,C7FFGGGGGGGCFGGGGGGGGGGGGGGGGGGGGGGGGGGGGCDGGFGDDFGF6CEGGFGD3;<EEFGGGGCCFFGGGGF=DG,@;EGGCCEGGGGGGGGGCFFGGGGGGGGGGCGFFFFG7FEGGGC>7C*6EF>G;<1;;7079;>5FAF?CCE:::7C<AGFF?0>D2:6><?FGFG6<06:9??62<FF:>;BB63??F?G:68699?F9A4
@M04650:207:000000000-C238N:1:1101:28007:17055 2:N:0:19
GGACTACACGGGTATCTAATCCCATTCGCTCCCCTAGCTTTCGTCTCTCAGTGTCAGTGTCGGCCCAGCAGAGTGCTTTCGCCGTTGGTGTTCTTTCCGATCTCTACGCATTTCACCGCTCCACCGGAAATTCCCTCTGCCCCTACCGTACTCCAGCTTGGTAGTTTCCACCGCCTGTCCAGGGTTGAGCCCTGGGATTTGACGGCGGACTTAAAAAGCCACCTACAGACGCTTTACGCCCAATCCTTCCGGATAACGCTTGCATCCTCTGTATTACCGCGGCTGCTGGCACAGAGTTCGC
+
CCCCCGGGGGGGGGGGGGGGGGGEFFGGGGGGGGDGAFFDGGGGGGGGGGGGGGGCFFGGGGGGGGGGGGGDGEGGGGGGGGGGCCFGEGGGGGGGGEBFCFEGGFGGGGGDAEFGGEGGGGFFCGGGGGGGGFGFEFDFGFGFGGGEGGGFFGGCGFDGGFCFGGGGCFGGDGEEGFGGGGGGGGG,AFGG6ACFCF7FF@;??GGFBD3*):CGF<FG;FD8(6=A><338=@BB6?8E:0,C*-):?E>?379C?>B68DB>@24><:>BG9<GC?>((431:?0:E:E23:04C)-3
@M04650:207:000000000-C238N:1:1101:23562:17084 2:N:0:19
GGACTACTGGGGTATCTAATCCTGTTTGCTCCCCACGCTTTCGCACCTGAGCGTCAGTCTTTGTCCAGGGGGCCGCCTTCGCCACCGGTATTCCTCCAGATCTCTACGCATTTCACCGCTACACCTGGAATTCTACCCCCCTCTACCAGCCTCTAGCCTGCCCGTTTCGAATGCGTTTCCCAGGTTGAGCCCGGGGATTTCACATCTGACTTAACAGGCCGCCTGCGGGCGCCTTACGCCCCGAAATTCCGCTTAACGGTTGCCCCCCCAGTTGTACCCCCGCCTGTTGCCCCGAGTTGGG
+
-A-6A,CCF@<@@,CEAFGG<FCFGEE@CFFGFGGGCGGCFCC;,@@F,C,C@@F@@CC,<6@CFF9C,,+8FFECGGFF?=CBB,@CEEF@??;<E,BBA?DDFA?7CCF+C,9EFE+6@@9FGFD,B<?FF,@<8D+3@+=:,3,,7,4:8,33@CC,,,,45DFG8*>407***;C7?ED>,>,6<7@5=7*/2*+3:;+@+;+3)3+3.2+1/(/:6)9((81)()-(-*72?:;EG00()92)C46(,7C4>(((4,1)*;,(((-()+.-<:)((--(4()).0)+(-(((/-(,
@M04650:207:000000000-C238N:1:1101:6595:17117 2:N:0:19
GGACTACTCGGGTTTCTAATCCTGTTTGCTCCCCACGCTTTCGAGCCTCAGTGTCAGTTACAGGCCAGAGAGCCGCTTTCGCCACCGGTGTTCCTCCATATATCTACGCATTTCACCGCTACACATGGAATTCCACTCTCCTCTCCTGCACTCAAGTCTACCAGTTTCCAATGCATACAATGGTTGAGCCACTGCCTTTTACACCAGACTTAATAAACCACCTGCGCTCGCTTTACGCCCACTAAATCCGGACAACGCTCGTGACCTACGTATTACCGCGGCTGCTGGCACGTAGTTAGCC
+
B<BC<6FGG@FBFGGGGGGGGGGDGGGGGGGGGGGGGGGGGG@GGGGGGFGGGGGGCGGGGG9FGGGGGGGGGGGGGGGGFGGGGGGGGGGGGGGGGGGGGGGGGFGGGGGGGGGGGGGDEGFDCFFGFGGGGGGGGGGGGGGFGGG8FGGFGEGCFGGGGGGGGGGGGGGGFF8EC?D=E7,@FGC8AEGCG@FFGDGG7AA?F>DACC9CA@C7>C4*:DBEF*759CF@FGFC)28<:(/=FDCEF>>;9A<=<6((-(*5DEA)34?3<E>AC*((,439BF)(-*.5.,44<+).:
@M04650:207:000000000-C238N:1:1101:3289:17138 2:N:0:19
GGGCTACCAGGGTATCTAATCCTGTTTGATCCCCACGCTTTCGCACATCAGCGTCAGTTACAGACCAGAAAGTCGCCTTCGCCACTGGTGTTCCTCCATATCCCTGCGCATTTCACAGCTACACATGGAATTCCACTCTCCTCTCCTGCACTCAAGTCTACCAGTTTCCAATGCATACAATGGTTGAGCCACTGCCTTTTACACCAGACTTAATAAACCACATGCGCTCGCTTTACGCCCAATAAATCGGGACAACGCTCGGGACCTACGTCTTACGCCGGCTGCTGCCACGTGATTTGCC
+
@C-ACGGGGGGGFGFEGGGGGF9FFGGGGGGFGGGGG@CGGGGDGGEGGGDEF@:CCF,C,CFFG7EE@FFDCGGGDGGGGEEE>=FF,=FCFAF<FG9?B,,,99CCFGDGGFFF,CB?FEFFG:F=E,?EA<=,@ECGD+@FF8,=,=8+,,8@AF9,7,@@?E,@,=@9DFD,CFFGGGF;3:?8D@F?,@A,=@F7;?FF56?*)+++05C>85@F=*31)95/)3:22;3>?(=:=((8;=*/*/),(82,5((/1:)()2(..43(.*--/*(((2,3?)5.3+5C(((()+.44
@M04650:207:000000000-C238N:1:1101:14991:17153 2:N:0:19
GGACTACTCGGGTATCTAATCCCATTCGCTCCCCTAGCTTTCGTCTCTCAGTGTCAGTGTCGGCCCAGCAGAGTGCTTTCGCCGTTGGTGTTCTTTCCGATCTCTACGCATTTCACCGCTCCACCGGAAATTCCCTCTGCCCCTACCGTACTCCAGCTTGGTAGTTTCCACCGCCTGTCCAGGGTTGAGCCCTGGGATTTGACGGCGGACTTAAAAAGCCACCTACAGACGCTTTACGCCCAATCATTCCGGATAACGCTTGCATCCTCTGTATTACCGCGGCTGCTGGCACGTAGTTAGC
+
CCCCCGGGGGGGGGGGGGGGGGGGGGGGGGGGGGGGGGGGGGGGGGGGGGGGGGGGGGGGGGGGGGGGGGGGGGGGGGGGGGGGFGGGGFGGGGGGGGGEGGGGGGGGGGGGGGGGGGGGGGGGGGGGGGGGGGGGFGGGGGGFGGGGGGGFGGGGGGGGGGGGGGGGGGGGGGGGGGGGGGGGFGGGGGGFGGGGGGGGGFF>BGC?@DG4CFGFAFFGFGF@@FEFEGFF?GF26(;CEBFFGGDFGFFF:@DFGFBFFFG?GGFDB906)<>2?:199>FF>?>):E<F(4:0<F2<<
@M04650:207:000000000-C238N:1:1101:4566:17196 2:N:0:19
GGACTACTCGGGTTTCTAATCCTGTTTGATCCCCACGCTTTCGCACATCAGCGTCAGTTACAGACCAGAAAGTCGCCTTCGCCACTGGTGTTCCTCCATATCTCTGCGCATTTCACCGCTACACATGGAATTCCACTTTCCTCTTCTGCACTCAAGTGTTCCAGTTTCAAATGACCCTCCACGGTTGAGCCGTGGGCTTTCACATCAGACTTAAAAAACCGCCTACGAGCGCTTTACGCCCAATAATTCCGGATAAAGCTTGCCAACTACGTATTACCGCGGCTGCTGGCACGTAGTTAGC
+
CCCCBFFGFE@F@CFFGGGGDFGGEAEE9FFDFCFFE7:CF<BCFGECFFCGGEEGG@FFCE<DCC@FG?F@CDFGGGGGGDEGGGGFF8C=FGGGGCADADDFGGGCGGGFFFGFCF6=BEGF,EDGGCFFGGGGFEFFFGFB=EADCDGFF8,@C,7DFEFF,C8D,@;EFDGF8F6E88BE=7+@,@7+CEG6FG7EC+EFF7+*:?9FA8CF64ECAD5(2A2)()3:/C)1::8F@;8@GGC):;;;?;>2*62343*.*+-3(,4:?75<EF092>>;6(.58=7+(.44(<44.
@M04650:207:000000000-C238N:1:1101:10351:17209 2:N:0:19
GGACTACTCGGGTTTCTAATCCTGTTTGATCCCCACGCTTTCGCACATCAGCGTCAGTTACAGGCCAGAGAGCCGCTTTCGCCACCGGTGTTCCTCCATATATCTACGCATTTCACCGCTACACATGGAATTCCACTCTCCTCTCCTGCACTCAAGTCTACCAGTTTCCAATGCATACAATGGTTGAGCCACTGCCTTTTACACCAGACTTAATAAACCACCTGCGCTCGCTTTACGCCCAATAAATCCGGACAACGCACGGGACCTACGTATTACCGCCGCTGCTGGCCCGTAGTTAGCC
+
CCCCCGGGGGGDFEGGGGGGFGGCFFFGGGGGGGGG7FFGGGGCFGGGGFGGGGGGGGGGFGAFGGGG@FGGGGGGCGGGGGGGGFFGGGGGGGGGGFGGGCGGGGGGGDFGGFGGCFGGGGGGFCGGFFGGGGGGGGGFGGGFGFC?ED8<=DFF,=EFGG8?F98;FGGGGD8CFFFGFFGGGCEFFG?:?FFFGGGG>FFAFGGFC5@CC7CGFFGGB9=:DABBDGF@FGFFB=CEGFF;FGC3CA3795DD54(449<(>5(232:<<F94:*((,299>?F:?*(1-2((.+.68
@M04650:207:000000000-C238N:1:1101:25660:17217 2:N:0:19
GGACTACAGGGGTTTCTAATCCTGTTTGCTCCCCACGCTTTCGCACCTGAGCGTCAGTCTTTGTCCAGGGGGCCGCCTTCGCCACCGGTATTCCTCCACATCTCTACGCATTTCACCGCTACACATGGAATTCTACCCCCCTCTACAAGACTCTAGCTTGCCAGTTTCGGATGCAGTTCCCAGGTTAAGCCCGGGGATTTCACATCCGACTTGACAAACCGCCTGCGTGCGCGTTACGCCCAGTAATTCCGATTAACGCTTGCACCCTCCGTATTACCGCGGCTGCTGGCACGGAGTTAGC
+
CCCCCEGGGGGGGGGGGGGGGGGGGGGGGGGGGGGGGGGGGGGGGGGGGFGGGGGGGGGGGGGGGGGGGGGGGGGGGGGGGGGGGGGGFGGGGGFGGGGFGGGGGGGGGGGGFGGGFGGGGGGGGGGGGGGCCFGGGGGGGGGFGGGGGGGFGGGGGCFGGGGGFGGGGGCGGGGGGGGGGCGGGGF7CD,=EEGE<C7FFF9CFGGADDG*7;CGFFG5>DBFFFF52DF0(:@?F?EGGFF2D>AFGF:31BD<*29B(352CC6(8276(044C7(49>0(,4:7051<,(((-;<A>
@M04650:207:000000000-C238N:1:1101:27242:17255 2:N:0:19
GGACTACACGGGTTTCTAATCCTGTTTGCTCCCCACGCTTTCGCACCTCAGCGTCAGTCTCCGTCCAGGGAGCCGCCTTCGCCACTGGTATTCCTCCTGATCTCTACGCATTTCACCGCTACACTAGGAATTCCACCTACCTCTACGACACTCTAGCTTGCCAGTTTCCAATGCAGTCCCCAGGTTAAGCCCCGGGATTTCACATCTGACTTACCCGACCGCCTGCGCTCCCTTTACGCCCAGTAATTCCGATCAACGCTTGCCCCCTCCGTATTACCGCGGCTGCTGGCACGTCTTTAGC
+
CCCCCGG,6CGGGGGGGGGGGGGEGGGGGGGGGGGG7FGFGGF,,@FG:<CEGGGGGG,,,9@FGGGG,,,4@FFGGGGGFGGGGCGGG<FGGGGGGC,?F9EFGGGGGGGGGGGGGGGGGGGG,,A,?FFFG,EF,,6FFDGF,;++6@EFGGFGG:,6+@ADFGFD,@;,=FF7F+@,@>E?FG,7AEGGC*3**3@<@9F+997848:F9C**)(=C>GFD(5931C9;@CF3A3EGG0:>7*)6FFF6()1,7(4:<?GF<F;>0<930;:>GG19(4999?:?:C(<1((4:G2)6
@M04650:207:000000000-C238N:1:1101:6285:17286 2:N:0:19
GGACTACTGGGGTATCTAATCCTGTTTGATCCCCACGCTTTCGCACATCAGCGTCAGTTACAGACCAGAAAGTCGCCTTCGCCACTGGTGTTCCTCCATATCTCTGCGCATTTCACCGCTACACATGGAATTCCACTTTCCTCTTCTGCACTCAAGTTTTCCAGTTTCCAATTACCCTCCACGGTTGAGCCTTGGGCTTTCACATCAGACTTCAAAAACCGCCTACGCGCGCTTTACGCCCACTACTTCCGGTTCACTCTTGCCCCCTACTTATTACCGCTGCTGCTGGCACGTAGTTAGC
+
A@BCCEFG@C@FF7FGFFFFGGG@FFGG<FGGGGGGGGGGGG@FFG@FGDFGEGGGCGF9FCE,CFF<F6<FEEEGGGGGBFGG:?C8<BFEGGGGG@AFFGGGGCGEEGGGFGEEFCEDDG9F,=F=<9FFGGGGGFCFGGGFFGF8A;EFG888A,@FCGGGFEEGGGDC+,=EFDGG@FG7FE83,@F,4@E,=CGGFFCF?F8**;CG*D89*:CD7CBF9FA:24(6:DA<F0C:F?0;60;EGF)1()*.:-6A4):,*:9>06)..<<)<:4;(2-50248(A1F08(.:F4<B
@M04650:207:000000000-C238N:1:1101:12432:17303 2:N:0:19
GGACTACCCGGGTATCTAATCCTGTTTGATCCCCACGCTTTCGCACATCAGCGTCAGTTACAGACCAGAAAGTCGCCTTCGCCACTGGTGTTCCTCCATATCTCTGCGCATTTCACCGCTACACATGGAATTCCACTTTCCTCTTCTGCACTCAAGTTTTCCAGTTTCCAATGACCCTCCACGGTTGAGCCGTGGGCTTTCACATCAGACTTAAAAAACCGCCTACGCTCGCTTTACGCCCAATAATTCCGGATAACGCTTGCCACCTACGTATTACCGCGGCTGCTGGCACGTAGTTAGC
+
CCCCCGGGGGGGGCFGGGGGGGGGGGGGGGGGGGGGGGGGFGGGGGGGGGGGGGGGGGGGGGGGGGGGGGGGGGGGGGGGGGDGGGGGFGGGGGGGFFDFFGGGGGGGGGGFGGGGGGGGGGGGGFGGGGGGGGGGGFGGG8EDGGGGGFGFGGGGFFGCGFGGGGFGGGGGGGGGGGGGGGGGGGGGGGGGGGGGFCGFFFGFFGGAEGG>CGGGF9ED@GFFFA9>(1:6?F3>FFGCE@FFGG<3CCF00>DBG<>6<?C7DG?1:????<>FGG249;B96?>B?D8C((.::E>>4
@M04650:207:000000000-C238N:1:1101:21629:17350 2:N:0:19
GGACTACAAGGGTATCTAATCCTGTTTGCTCCCCACGCTTTCGCACCTGAGCGTCAGTCTTCGTCCAGGGGGCCGCCTTCGCCACCGGTATTCCTCCAGATCTCTACGCATTTCACCGCTACACCTGGAATTCTACCCCCCTCTACGAGACTCTAGCCTGCCAGTTTCAAATGCAGTTCCCGGGTTAAGCCCGGGGATTTCACATCTGACTTAACAGACCGCCTGCGTGCGCTTTACGCCCAGTAATTCCGATTAACCCTTGCACCCTCCTTATTACCGCGGCTCTTGGCACGGCGTTCGC
+
CCCCCGGGGGGGGGGGGGGGGGGGGGFGGGGGGGGGGGGGGFGGGGGGGGGGGGGGGGGGGGGGGGGGGGGGGGGGGGGGGGGGGGGGGGGGGGGGFGGGGGGGGFGGGGGGGGGGGGGGGDGFGGGGGGGGGGGGGGGGGGC?DGGGG>CF6DEFGGGGFGGGGCFGCFG9FAFDFF;C9:5*>EFG?GDFECCG3CFG7FFA=<76);CFFGGF*(/>6C@??FFEBGFFFDFFF4EGG015FGADGBF088D4*)(.4:F<CFF?B6(46C<AF7(((-((((.52+)+4(,7>G((-
@M04650:207:000000000-C238N:1:1101:27113:17376 2:N:0:19
GGACTACAGGGGTATCTAATCCTGTTTGATCCCCACGCTTTCGCACATCAGCGTCAGTTACAGACCAGAAAGTCGCCTTCGCCACTGGTGTTCCTCCATATCTCTGCGCATTTCACCGCTACACATGGAATTCCACTTTCCTCTTCTGCACTCAAGTTTTCCAGTTTCCAATGACCCTCCACGGTTGAGCCGTGGGCTTTCACATCAGACTTAAAAAACCGCCTACGCGCGCTTTACGCCCAATAATTCCGGATAACGCTTGCCACCTACGTATTACCGCGGCTGCGGGCACGTCGTTAGC
+
CCCCCFGGGGGGGGGGGGGGGGGGGGGGFGGGGGGGFEGGGGGG7FEGGGF8FEGDGFFGGGGGGGFGGGGGGGGGGGGGGG7FGGFGGGGGGGGGGGGGGGGGFGGGGGGGGGGEGGGGEGCFGFEGDFGGGF9FGFFFGGGFGGGFGFGFGGGGGFG,6FGGFG8,@DFGGGFFGGGGDFCEF@8FCFGGGEE6FFGGFF9++;?FFGGGCFFFFFCC>G2(-6-65D6(6A:CA@E7:223CGFFGFF>6)79*(,31-/3C9<B?((.4<:4+*((--1310(4(1(*-3(-4E?:6
@M04650:207:000000000-C238N:1:1101:20622:17425 2:N:0:19
GGACTACCCGGGTATCTAATCCTATTTGATCCCCACACTTTCGCGCCTCAGCGTCAATCTTAGCATAGGTAGCTGCCTTCGCCTTTGGTGTTCCTTCCCATATCTATGCATTCCACCGCTACACAGGAAATTCCACTACCTTCCCCTAGATTCCAGTCTATCGGTTCCGAGCGCGTTCCCAAAGTTGAGCCTTGGTCTTTCACACTCGGCCTAATAAACCTCCTACACGCCCTTTACGCCCAGTAATTCCGAGCAACGCTCGCCCCTTACGTATTACCGCGGCTGCTGGCACGTACTTAGC
+
CCCCCGGGGGGGGGGGGGGGGGGFGGGGGGGFGGGGGGGGGCCBEGGGGGGGGGGGGGEFGGGGGGGGDFFGGGGGGGGGGGGGGGGGGGGGGGGGGFFGGGGGGGGGGGGGGGGGGGGGGEFGFGGFGGGFFGGGF8EGGGGFGGGGGFGFCDFFGGGGGGGGCB>8+@68@FCEGGCFGGCGFFGG?EFGFFGGGGGGGFGFFCFF2DGGBGGGFCGF)8B@3*0?9<(:>G;CC;EFC(/;:+7<FF4(.;)=F;B109329E44.86?)38AG>?69061((524:(3::((4A)6>
@M04650:207:000000000-C238N:1:1101:24185:17524 2:N:0:19
GGACTACAGGGGTTTCTAATCCTGTTTGCTCCCCACGCTTTCGCACCTGAGCGTCAGTCTTCGTCCAGGGGGCCGCCTTCGCCACCGGTATTCCTCCAGATCTCTACGCATTTCACCGCTACACCTGGAATTCTACCCCCCTCTACGAGACTCTAGCCTGCCAGTTTCAAATGCAGTTCCCAGGTTGAGCCCGGGGATTTCACATCCGACTTGACAGACCGCCTGCGTGCGCTTTACGCCCAGTAATTCCGATTAACGCTTGCACCCTCCGTATTACCTCGGCTGCGTGCACGGAGTTAGC
+
CCCCCFGGGGGGGGGGGFGGGGGGGGGGGGGG@FGGGGGGGGGGGGGGGFGGGGGGGCFFGCGGGGGGGEGFEEGGGGGGGGCFCEEGGGGGGGGGGGGGGGFCEAFFGGDEGGGGGGDDGGGGGGGGGGGGDFDDF8FGD8EFGGGDFGGFGGGAGGGGGGFFFFGGGEGGFCGGFCFGGGGGGFCDGGGGGGGGDCEGGFGCFG483<:DFGFGFDGC979??F95?36>3E;BF:88:33>GF>):4;1:5<>78>F6<FFGG0106>?BGFAGG2-,::6>0,(4=,+414(3;<<6
@M04650:207:000000000-C238N:1:1101:5808:17532 2:N:0:19
GGACTACAGGGGTATCTAATCCTGTTTGCTCCCCACGCTTTCGCGCATCAGCGTCAGTAATGTTCCAGCAGGTCGCCTTCGCAATGAGTATTCCTCTTGATCTCTACGGATTTTACCCCTACACCAAGAATTCCACCTACCTCTCCCACACTCTAGAAAAGCAGTTTCAAATGCAGTTCTGTAGTTAAGCTACAGGATTTCACATCTGACTTACTTTCCCGCCTACGCGCTCTTTACGCCCAGTGATTCCGAGTAACGCTTGCACCCTCCGTATTACCGCGGCTGCTGGCACGCAGTTAGC
+
CCCCCGGG8FGGGGGGGGGGGGGGGGGGGGGGGGGGGGGGGGGGGGDGGGGGGGGGGGGGEGFGGGGFGGGGEGGGGGGGDGCGG,:C<EGGGGGGEGFFG<FGGGGGCFGEG?AFG8DDFGGGGGCBFGGGGGEGFFGGGCFFGCFDFCGFG9FG9=EDFGGGGFGGGG9DDGGGF?FD8,EFGGGGGG9=ECCE6?FGGFGFFGGFFGGFCGGGFFFG5DB9=FDBBD2>FGF4+0CFG06=4C5<GFF0;FCCGFB@6;5=FE@;B<B?FF?):>:>99>(40,)5C:FF(4-395).
@M04650:207:000000000-C238N:1:1101:9003:17540 2:N:0:19
GGACTACCGGGGTTTCTAATCCTGTTTGCTCCCCACGCTTTCGCACCTGAGCGTCAGTCTTTGTCCAGGGGGCCGCCTTCGCCACCGGTATTCCTCCAGATCTCTACGCATTTCACCGCTACACCTGGAATTCTACCCTCCTCTACAAGCCTCTAGCCTGCCAGTTTCGAATGCATTTCCCGGGTTGAGCCCGGGGTTTTCACATCCGACTTTCCTGACCGCCTGCCTGCGCTTTCCCCCCATGAATTCCGATTAACGCTTGCCCCCTCCGTATTCCCCCGCCTGCTGCCCCGGCTTTAGC
+
CCCCCGG8FFGGGGGGGGGGGGGGGGFGGGGGGGC@FGGGGGFGCGGG8FGGGGGCFGFECFFGGGGFD,@FFGGGGGGGGGGEGDCGG7FGGGGGG<EFFFEFGEGFGDGGGGEGGGGD8F9FF@<DDFF:D<EFA8,@EGGF8B3@,,8;FDC,8:C6:C7CGGGG57,@0;D,<CC:<***5*4>,?C*7?*7):FG:89+;C0:,)/*.++++)>60D0(352*3C((45)6/)2:C>((**.):@6,-75-:81(40C?:=27?:(-(;2)<4(((((((,4,):(:9(((404)6
@M04650:207:000000000-C238N:1:1101:20293:17560 2:N:0:19
GGACTACCCGGGTATCTAATCCCGTTCGCTACCCTAGCTTTCGCACATGAGCGTCAGTCTTGTGCCAGGAAGCCGCCTTCGCCACTGGTGTTCTTCCCGATATCTACGCATTTCACCGCTACACCGGGAGTTCCACTTCCCTCTCACATACTCTAGACTTACAGTATCAGATGTCTTACACAGGGTAAGCCCGTGCCTTTTACGTCTGACTTATTAGTCCGCCTGCGTGCGCTTTACGCCCAGTAATTCCGGACAACGCTTGCCCCCTACGTATTACCGCGGCTGCTGGCACGTAGTTTGC
+
CCCCCFGGGGGGGGGGGGGGGGGGGGGGGGGGGGGGGGGGGGGDEGGGGF<EFGGDE<<FGAFFGGGGDGGFGGGGGGGG7CFEC8EFGFFGGGGGFDF7FFCFGGFDGGG@FGEGDEGDGGFFGGDGGGGFFDGGGGD9EDF9?CFGFGGFGGGGFGGGGGGFFGCAFFGECFGGGGGFD@CG7FEFGGGGGG5C*:FD?FFEFGGF=C+48=CFFC7@9D22(),:8D;F9EF<F?DG772=FF<ACF410<549,3:,-78GGB>FF::<:79?F<(14>(46:?FG1EB?7:F7)))
@M04650:207:000000000-C238N:1:1101:6304:17590 2:N:0:19
GGACTACTGGGGTTTCTAATCCTGTTTGCTCCCCACGCTTTCGAGCCTCAACGTCAGTGATCGTCCAGTAAGCCGCCTTCGCCACTGGTGTTCCTCCTAATATCTACGCATTTCACCGCTACACTAGGAATTCCGCTTACCTCTCCGACACTCTAGCCGTACAGTTTCCAATGCCCTCCAGGGGTTGAGCCCCTGCCTTTCACATCCGACTTGTACCGCCGTCTACGCTCCCTTTACACCCAGTCATTCCTGATAACGCTTGCCCCCTACGTATTACCGCTGCTGCTGGCCCGTAGTTAGC
+
[truncated: 20,945,096 more chars]
