# Supplementary material for: Captivity causes taxonomic and functional convergence of gut microbial communities in bats
Source: PeerJ. 2019 Apr 30;7:e6844. doi: 10.7717/peerj.6844 (PMC6499062; doi:10.7717/peerj.6844)
Supplement: Data S94 — Raw data of WFVs1. [file peerj-07-6844-s099.gz › ZTPSN18AB891-WFVs1_R1.fq]

@M04650:207:000000000-C238N:1:1101:10267:2208 1:N:0:19
ACTCCTACGGGAGGCAGCAGTGGGTAATATTGCACAATGGGCGCACGCCTGATGCAGCCATGCCGCGTTTATGAAGAAGGCCTTCTGTTTGTAAAGTACTTTCATCGAGGAGGAAGGCGTTAAGGTTAATAACCTTGGCGCTTGACGTTACTCTCAGAATAAGCACCGGCTAACTCCGTGCCAGCAGCCTCTTTAATACTTATTGTGCAAGCTTTAATCGGAATTACTGTGCGTAATGCGCACTCAGTCGTTCTGTCAAGTCTGATGTGAAATCCCCTTGCTCAACCTGTGAAC
+
@CFGGGFGGFCDCEEE>C<,E,,,+,,C,CEC<,C-,C,-,;6:+++6CC,,C,,,6:E,C:CF@@6C+@,CC,,,,,:,9CFEF,5,CE,C<,,,C,@FFFE,,5,,++8+++,9+,+B=++,,CB,,B,,?>FE,,>6+8C+,=+@D,@@>,:3,,,,,3,335@3+*@*3@E9@*@**>,,6,,4,,4,,62,6,4,,2,,,620,=,/,=?,,2+****2<1+<+1+10:7=*++/0)..**009**/*1*0*1*/<=***2*.0***1/)/2(*)/67**0)8(1929)
@M04650:207:000000000-C238N:1:1101:18549:2358 1:N:0:19
ACTCCTACGGGAGGCAGCAGTGGGGAATATTGCACAATGGGCGCAAGCCTGATGCAGCCATGCCGCGTGTATGAAGAAGGCCTTCGGGTTGTAAAGTACTTTCAGCGAGGAGGAAGGCATTAAGGTTAATAACCTTGGTGATTGACGTTACTCGCAGAAGAAGCACCGGCTAACTCCGTGCCAGCAGCCGCGGTAATACGGAGGGTGCAAGCGTTAATCGGAATTACTGGGCGTAAAGCGCACGCAGGCGGTCTGTCAAGTCGGATGTGAAATCCCCGGGCTCAACCTGGGAAC
+
GGGGGGGGGGGGGGGGGGGGGGGGGGGGGGGGGGGGGGGGGGGGGGGGGGGGGGGGGGGGGGGGGGGGGGGGGGGGGGGGGGGGGGGGGGGGGGGGGGGGGGGGGGGGGGGGGGGGGGGGGGGGGGGGGGGGGGGGGGGFGGGGGGGGGGGGGGGGGGGGGGGGGGGGGGGGGGGFGGGGGGGGGGGGGGGGGCEGGGGGGGEEGEGGGGGGGGGGGDFGGDEFGGGGFGGGFGDDGGFGFGFFG7CGFGGGGGGFFFFFCFGC3DGFFFFFFFF??BCDF076?FFBFFFFF6
@M04650:207:000000000-C238N:1:1101:23349:2385 1:N:0:19
ACTCCTACGGGAGGCAGCAGTGGGGAATATTGCACAATGGGCGCAAGCCTGATGCAGCCATGCCGCGTGTGTGAAGAAGGCCTTCGGGTTGTAAAGCACTTTCAGCGAGGAGGAAGGCGTTGTAGTTAATAACTGCAGCGATTGACGTTACTCGCAGAAGAAGCACCGGCTAACTCCGTGCCAGCAGCCGCGGTAATACGGAGGGTGCAAGCGTTAATCGGAATTACTGGGCGTAAAGCGCACGCAGGCGGTCTGTTAAGTCAGATGTGAAATCCCCGGGCTTAACCTGGGAAC
+
GGGGGGGGGGGGGGGGGGGGGGGGGFGGGGGGGGGGGGGGGGGGGGGGGGGGGGGGGGGGGGGGGGGGGGGGGGGGGGGGGGGGGGGGGGGGGGGGGGGGGGGGGGGEGGGGGGGGGGGGGGGGGGGGGGGGGGGGGGGGGGGGGGGGGGGGGGGGGGGGGGGGGGGGGGGGGGGGGGGGGGGGGGGGGGGBCGGGGGGGGCEGGGGGGGCGGGGGGGGGGGGGGGGGGGGGFGGGGGFG>CD;DGGGFGGDGGGFFFFFFFGGFGGFFFFFFFFFFFGFEBGFFFFA?FF??-
@M04650:207:000000000-C238N:1:1101:6935:2396 1:N:0:19
ACTCCTACGGGAGGCAGCAGTGAGGAATATTGGACAATGGAGGCAACTCTGATCCAGCCATGCCGCGTGCAGGAAGACGGCCTTATGGGTTGTAAACTGCTTTTATAGAGGACGAGACCTTCCGACGTGATCGGGAGCCGACGGTACTCTACGAATAAGGATCGGCTAACTTCGTGCCAGCAGCCGCGGTAATACGAAGGATCCAAGCGTTATCCGGAATTATTGGGTTTAAAGGGTCCGCAGGCGGACTTTTAAGTCAGCGGTGAAATCTTTCGGCTTAACCGGAAGCTTGCC
+
GGFGGGGGGGGGGGGGGGGGGGGGGGGGGGGGGGGGGGGGGGDFCGGFDGGEFEG@FGGDGGGGEEGGGGFGFFGGDGGGDF7EFDGGGDGGGGFGGFG9EFAEFDGFGECFECEEGGGGGGFGGGGGGG8CFEE@EGDCFGEGFD@GGFGGGG7FFGGGGGGGGDGGGGGCFF87BFGGFCGGG=CEGGGGFFEGGG*BFFD7FBECEGECFGGGDCDFGD+39+/AEDGGFCGEGF:35)0>DGDDB)7>>F<F@7@FC>DDECD2@=4=9B:B>:DFB<CDF>5>B@47:0
@M04650:207:000000000-C238N:1:1101:17998:2400 1:N:0:19
ACTCCTACGGGAGGCAGCAGTAGGGAATCTTCCGCAATGGACGAAAGTCTGACGGAGCAATGCCGCGTGAGTGATGAAGGCCTTAGGGTCGTAAAACTCTGTTGTTAGGGAAGAATAGGTATCGGAGTAATATGCCGATACTTTGACGGTACCTTACCAGAAAGCCCCGGCTAACTACGTGCCAGCAGCCGCGGTAATACGTAGGTCCCAAGCGTTGTCCGGATTTATTGGGCGTAAAGCGAGCGCAGGTGGTTTCTTAAGTCTGTTGTAAAAGGCAGTGGCTCAACCATTGTG
+
GGGGGGGGGGGGGGGGGGGGGGGGGGGGGGGGGGGGGGGGGGGGGGGGGGGGGGDEGGGGGGGGGGGGGGGGGGGGGGGGGGGGGGGGGGGGGGGGGGGGGGGGGGGGGGGGGGGGGGGFFFFGGGDFFGGGFFG<FFDGEGGGGGGGGEGDGGFGGGGGGGGGFGFCGGCEGGGFGGDGGGGGGGGFGFGGGGEGC99+=CGGGC+CCFFCFGGEGGGGGG=EE+<CFGGGFGCG3F4:7CFFDGGGFCFFD3F=?468FBF:9*027FFF6B@FFF7?)39)/*83<@?<))
@M04650:207:000000000-C238N:1:1101:15200:2419 1:N:0:19
ACTCCTACGGGAGGCAGCAGTGGGGAATATTGCACAATGGGGGAAACCCTGATGCAGCAACGCCGCGTGAGTGATGACGGTCTTCGGATTGTAAAGCTCTGTCTTTGGGGACGATAATGACGGTACCCAAGGAGGAAGCCACGGCTAACTACGTGCCAGCAGCCGCGGTAATACGTAGGTGGCGAGCGTTGTCCGGATTTACTGGGCGTAAAGGGAGCGTAGGCGGATTTTTAAGTGGGATGTGAAATACCCGGGCTCAACCTGGGTGCTGCATTCCAAACTGGGAATCTAG
+
GGGGGFGGGGGGGGGGGGGGGGGGGGGGGGGGGCCFFGGGGGCEGGGG7EA,FEFFFFGGFEGGEDGGGGGGGGGG<CCEECFGGGE:FFGGEGGGFFFGEGFGGFFGGGGGE7FGGFGGGGGGGGGGGGGFCFGEGFGFGFGGGGGGGGCEG@FFGGFFGGGFEGGGGGCGGGGGEFEGGFG8C?EGGEEEGGGGEGGGCFGGGG5=EGEC7:8*:CDGDD=FGGGGGGFGFD7<7=F505?BFFCGFGGGGGGFFF/?EFCGFCG?:FFFF=F=A<C*04C:476(,7@<
@M04650:207:000000000-C238N:1:1101:17677:2437 1:N:0:19
ACTCCTACGGGAGGCAGCAGTGGGGAATATTGCACAATGGGCGCAAGCCTGATGCAGCCATGCCGCGTGTATGAAGAAGGCCTTCGGGTTGTAAAGTACTTTCAGCGAGGAGGAAGGCATTAAGGTTAATAACCTTGGTGATTGACGTTACTCGCAGAAGAAGCACCGGCTAACTCCGTGCCAGCAGCCGCGGTAATACGGAGGGTGCAAGCGTTAATCGGAATTACTGGGCGTAAAGCGCACGCAGGCGGTCTGTCAAGTCGGATGTGAAATCCCCGGGCTCAACCTGGGAAC
+
GGGGGGGGGGGGGGGGGGGGGGGGGGGGGGGGGGGGGGGGGGGGGGGGGGGGGGGGGGGGGGGGGGGGGCFFGGG9CFFGGGGGGGGGFGGEFGEFDFGGGGCEFGGFGECG7F8FFFGFFGGGCFG<FGGGGGGCGDFFGF9FFGDFEGGE<:CCFGGFG@FFFGFG@>>@DGFG7EEGDGGG7@8FFEEG>:CC9CFG588:@*15?CFFGC5;:>FFCDCFGCG7EFGC>C<=C:6D39>DCG<777C9)*9***960*95:DD(8*/**99<?6DFE(*76:FB7FF:2(
@M04650:207:000000000-C238N:1:1101:19041:2462 1:N:0:19
ACTCCTACGGGAGGCAGCAGTGGGGAATATTGCACAATGGGCGCAAGCCTGATGCAGCCATGCCGCGTGTATGAAGAAGGCCTTCGGGTTGTAAAGTACTTTCAGCGAGGAGGAAGGCGTTAAGGTTAATAACCTTGGCGATTGACGTTACTCGCAGAAGAAGCACCGGCTAACTCCGTGCCAGCAGCCGCGGTAATACGGAGGGTGCAAGCGTTAATCGGAATTACTGGGCGTAAAGCGCACGCAGGCGGTCTGTCAAGTCGGATGTGAAATCCCCGGGCTCAACCTGGGAAC
+
GGGGGGGGGGGFGGGGGGGGGGGGGGGGGGGGGGGGGGGGGGGGGGGGGFGGGGGGGGGGGGCFGEE:FFFGGGFDGFGGGFFGGGGGGGEGGGGFGGGGFFEGGGGGGGGGFFGFGGGGGGGGGGGGGGGGGGGGGGGGGGGGGGGEGGGGGGGGGGGGGFGGGFGGGGGGGGGGGGGGGGGGGGGGDEGGG>EGGGGGGGGGGGEGGGGGG:EEFGGGGDEFEG?FGGGCBCGEDGFG:DB@D3C9@DD>D:DFFFFFGF3>D<D:96@FF*<6:>DFEF3645@:?FFBF0
@M04650:207:000000000-C238N:1:1101:13797:2500 1:N:0:19
ACTCCTACGGGAGGCAGCAGTGGGGAATATTGCACAATGGGCGCAAGCCTGATGCAGCCATGCCGCGTGTATGAAGAAGGCCTTCGGGTTGTAAAGTACTTTCAGCGAGGAGGAAGGCATTAAGGTTAATAACCTTGGTGATTGACGTTACTCGCAGAAGAAGCACCGGCTAACTCCGTGCCAGCAGCCGCGGTAATACGGAGGGTGCAAGCGTTAATCGGAATTACTGGGCGTAAAGCGAGTGCAGGCGGTCGCGTGTGTCGGGTGTGAAAGCCCTGGGCTCAACCCAGGAAT
+
GGGGGGGGGGGGGGGGGGGGGGGGGDGGGGGGGGGGGGGGGGGGGGGGGGGGGGGGGGGGGGGGGGGGGGGGGGGGGGGGGGGGGGGGGGGGGGGGGGGGGGGGGGGGGGGGGGGGGGGGGGGGGGGGGGGGGGEGGGGGFGGGGGGGGGGGGGGGGGFGGGGGGGGGGGGGGGGGGGGGGGGGGGGGGE5EGCGGGGFGGCEGGEGGGGGGGGGGFFGGGDCFGGGGGGGGF=DGGCBG>DEFGGGGDGGGCDC@7@>>FFDG3/C;@4BBFFF>BFGF:<FFFF466FF?0)
@M04650:207:000000000-C238N:1:1101:22661:2519 1:N:0:19
ACTCCTACGGGAGGCAGCAGTGGGGAATATTGCACAATGGGGGAAACCCTGATGCAGCAACGCCGCGTGAGTGATGACGGTCTTCGGATTGTAAAGCTCTGTCTTTAGGGACGATAATGACGGTAACTAAGGAGGAAGCCACGGCTAACTACGTGCCAGCAGCCGCGGTAATACGTAGGTGGCAAGCGTTGTCCGGATTTACTGGGCGTAACGGGAGCGTAGGCGGATCTTTATGTGGGATGTGAAATACTCGGGCTCAACCTGGGGGCTGCATTCCAAACTGGGGATCTAG
+
GGGGGGGGGGGGGGGGGGGGGFGGGGGG,FG9FGGGGGGGF@G7FGFCFGGGGGFGGGGGGGGGGGGGGGGGGGCGGEGGGGGGGGGGG:FGGGG<FGGGGGEFGGGG<FGGGD:+FCGGFGG@F+C<FGFFFFE+DE8FFC:FC@FFC=<FC><FGGGGGFC,:::F=11@FGF,,=*C<7<<9;FE1==ECFEC5**5++3C7B8::EE*;5E==<CCCGCGE5*>E*<:8+2<*>B<6DFFFGCFFFC47<).<:@9*>GGFFD1)7>>)/9*)-*9<AC6557(4?49
@M04650:207:000000000-C238N:1:1101:19974:2585 1:N:0:19
ACTCTACGGGCGGCAGCAGTGGGGAATCTTGCACAATGGGCGGAAGCCTGATGCAGCGACGCCGCGTGGGGGATGACGGCCTTCGGGTTGTAAACTCCTTTCGCTAGGGAAGAAGCCATTTTGTGGTGACGGTACCTGGATAAGAAGCACCGGCTAACTACGTGCCAGCAGCCGCGGTAATACGTAGGGTGCAAGCGTTGTCCGGAATTACTGGGCGTAAAGAGCTCGTAGGTGGTTTGTCGCGTCGTCTGTGAAATCCCGAGGCTTAACTTCGGGCGTGCAGGCGATACGGGC
+
GGGGGGFGGG+FGGGGGGGGGGGGGGGGGGGGGGGGGGGGGGGGGGGGGGGGGGGGGGGGGGGGGGGGGGGGGGGGGGGGGGGGGGGGGGGGGGGGGGGGGGGDGGGGGGFGGGGGGGFFGGGGGGGGGGGGEGGGGGGGDFGGGGGGGGGGGGGGGGGGGGGGGGFGGGGGGGGGGEGDFGGGFCGGGGGGGGGGEGGGDGGGEGGGGGFGGGGGGGGGFG9CGGGGEGGGFGGEFGEGFGFFDGDDFGGGFFGFFBFFEEDCD9C?FFF?=DEFFFCBDFD@.))(-<FBF0
@M04650:207:000000000-C238N:1:1101:19064:2630 1:N:0:19
ACTCCTACGGGAGGCAGCAGTAGGGAATCTTCCACAATGGACGAAAGTCTGATGGAGCAATGCCGCGTGAGTGAAGAAGGTTTTCGGATCGTAAAGCTCTGTTGTGAGGGAAGAACAAGTATAGGAGTAACTGCCTGTACCTTGACGGTACCTCATTAGAAAGCCACGGCTAACTACGTGCCAGCAGCCGCGGTAATACGTAGGTGGCGAGCGTTGTCCGGAATTATTGGGCGTAAAGCGCGCGCAGGCGGCCTTTTAAGTCTGATGTGAAAGCCCACGGCTTAACCGTGGA
+
GGGGGGGGGGGGGGGGGGGGGGGGGGGGGGGGGGGGGGGGGGGGEGGGGGGGGGGGGGGGGGGGGGGGGGGGGGGGGGGGCGGGGGGGGGGGGGGGGGGGGGGGGGCGFGGGGGGGGGGFGFFGGGGGGGGGGGGGGGGGGGGGGGGGEGGGGGGGGGGGGGGFGGGGGGGGGGGGGGGGGGGGGGGGGGGGGGD>CGGGCFFGCGGGGGGGGGGGGGGDEDEGFGGGFGGGFGGGGGFG>C>EGCCDEGDDG<DFBFFFC?DG?FF94@FFFFF>:?GEFFGFF679:FF0
@M04650:207:000000000-C238N:1:1101:9218:2648 1:N:0:19
ACTCCTACGGGAGGCAGCAGTGAGGAATATTGGACAATGGAGGCAACTCTGATCCAGCCATGCCGCGTGCAGGAAGACGGCCTTATGGGTTGTAAACTGCTTTTATAGAGGACGAGACCTTCCGACGTGATCGGGAGCCGACGGTACTCTACGAATAAGGATCGGCTAACTTCGTGCCAGCAGCCGCGGTAATACGAAGGATCCAAGCGTTATCCGGAATTATTGGGTTTAAAGGGTCCGCAGGCGGACTTTTAAGTCAGCGGTGAAATCTTTCGGCTTAACCGGAAGCTTGCC
+
GGGGGGGGGGGGGGDGGGGGGGGGGFGGFDGFGGGGGGGGGGGGGGGGGGGGGGGGGGGDFFGGGGGGEDGGGGGGEFCFDEGEGFFGGGGGGGGGGGGGGGGGFGGGFFFFDGGGGGFGGFGDGGGEGFGFGGGGEGGGDGGGGGGGGGGGGGGGGFGGGGGGGGEEFGFGGGGGGGGGGFGGCC5:CCEC9C9CC5C*::C8EFF=EG5CFGGAECCGGGFGDCFGGGGGFGGD<FFG3))8<7CDF5FDGGGF6FFFG3DCEGGFFFFFFFB>9:D:7<75@>B0(6@?B7
@M04650:207:000000000-C238N:1:1101:19561:2655 1:N:0:19
ACTCCTACGGGAGGCAGCAGTGGGGAATATTGCACAATGGGGGAAACCCTGATGCAGCAACGCCGCGTGAGTGATGACGGTCTTCGGATTGTAAAGCTCTGTCTTTAGGGACGATAATGACGGTACCCAAGGAGGAAGCCACGGCTAACTACGTGCCAGCAGCCGCGGTAATACGTAGGTGGCAAGCGTTGTCCGGATTTACTGGGCGTAAAGGGAGCGTAGGCGGATCTTTAAGTGGGATGTGAAATACTCGGGCTCAACCTGGGGGCTGCATTCCAAACTGGAGATCTAG
+
GGGGGGGGGGGGGGGGGGGGGGGGGGGGGGGGGGGGGGGGGGGDGGGGGGGGGGGGGGGGGGGGGGGGGGGGGGGGGFGGGGGGGGGEGGGGGGGGGGGGAFGGGGGGGGGGGGGGGGGGGGGGGGDFGGGGGCGEGGGGGGDGGGGGGGGGGFFGGGF@FGGGEGGGGEEEFGGGGGGGGGGGGGGGEGGGGGGGGGDFF9@FGGFEEGGEFGGDCCDGGGEEEC:EG=:??9DCCFFGFGFFGG>FFGGGGGGE8FFFGF4CFFD9>5>BFFFFFFGFFAGFF5<04*76
@M04650:207:000000000-C238N:1:1101:16696:2657 1:N:0:19
ACTCCTACGGGAGGCAGCAGTGGGGAATATTGCACAATGGGCGCAAGCCTGATGCAGCCATGCCGCGTGTATGAAGAAGGCCTTCGGGTTGTAAAGTACTTTCAGCGAGGAGGAAGGCATTAAGGTTAATAACCTTGGTGATTGACGTTACTCGCAGAAGAAGCACCGGCTAACTCCGTGCCAGCAGCCGCGGTAATACGGAGGGTGCAAGCGTTAATCGGAATTACTGGGCGTAAAGCGCACGCAGGCGGTCTGTCAAGTCGGATGTGAAATCCCCGGGCTCAACCTGGGAAC
+
GGGGGGGGGGGGGGGGGGGGGGGGGGGGGGGGGGGGGGGGGGGGGGGGGGGGGGGGGGGGGGGGGGGGGGGGGGGGGGGGGGGGGGGGGGGGGGGGGGGGGGGGFGGGGGGGGEGGGGGGGGFGGGGGGGGGGGDDFGFGGFGGGGGGGGGGGGGEGGGGGGGGGGGGGGGGGGGGGGGGGGGGGGGGGGGGGGGGGGGGGGGGGGGGGGGGGGGGGGGGGGCFGGGGGGGGFGGGGGFGFGBFDGGGFGGGG3>FFFF@GFDD)/>?FF4FFFFFFFGDF>GFFFFBFF>1?(
@M04650:207:000000000-C238N:1:1101:16420:2667 1:N:0:19
ACTCCTACGGGAGGCAGCAGTGGGGAATCTTGGACAATGGAGGCAACTCTGATCCAGCCATGCCGCGTGCAGGAAGACGGCCTTATGGGTTGTAAACTGCTTTTATAGAGGACGAGCCCCGATCTTGCGAGATCGGCCGACGGTACTCTAAGAATAAGGATCGGCTAACTTCGTGCCAGCAGCCGCGGTAATACGAAGGATCCAAGCGTTATCCGGAATTATTGGGTTTAAAGGGTCCGTAGGCGGACTATTAAGTCAGTGGTGAAATTTTACGGCTTAACCGTGAACTTGCCC
+
GGGGGGGGGGGGGGGGGGGGFGGGGGGGGGGGGGGGGGGGGGGGGGGGGGGGGGGGGFFGGGGGGGGGGGGGGGGGGGGGGGGDFFGGGGGGGGGGGGGGFGGGGGGGGGGGGGGGGGGGGGGGGGFCFGGG<FGGGGGDGGGEGGGGCFFGGGGGGGGG9DFCDFCFGGGGGFGGGGGGGGGGGGGGECCGGGGGGGGG9CFGGGGGGGGGGGGDCDFGGCFGGGGGGDFFFFG:5D>CFGFFGGC5:GFGF*?7BFF*<FDDF=C4BFFFBEFDFFGFFAG>:>FAF?FD7)
@M04650:207:000000000-C238N:1:1101:7066:2707 1:N:0:19
ACTCCTACGGGAGGCAGCAGTGGGGAATATTGCACAATGGGGGACACCCTGATGCAGCAACGCCGCGTGAGTGATGAAGGTTTTCGGATCGTAAAGCTCTGTCTTTAGGGACGATAATGACGGTACCTCAGGAGGAAGCCACGGCTAACTACGTGCCAGCAGCCGCGGTAATACGTAGGTGGCAAGCGTTGTCCGGATTTACTGGGCGTAAAGGGAGCGTAGGCGGATCTTTAAGTGGGATGTGAAATCCTCGGGCTCAACCTGGGGGCTGCATTCCAAACTGGGGCTCTGG
+
+6C@EFFGGGGFEDEGGGFFGGFFGGGGGGGGGFGFGGGFC@FG+CF<:@,CEAFGDF<FGEGGGGGGGGGFGGGGFFGFGCFGGGGD::CF@F@<F9,B?FDECF?FCFEFGDFF7B<?FGGB<FFG,>FGFECFF>FFGGG7FGGG7@FCFFGFFFF@,DCCCGC*44<CFFEFFCD;C@FF9@FCBC*4<CCE58BFF99CFG578C55C?EC5DDGED=FGEECCF+A4<C<C4>56CF4*;F**02*9*9)7F=7CF7*)9C>BD@>44//))*95<*)7>)4(/*)
@M04650:207:000000000-C238N:1:1101:11302:2766 1:N:0:19
ACTCCTACGGGAGGCAGCAGTGGGGAATATTGCACAATGGGCGGAAGCCTGATGCAGCGACGCCGCGTGAGGGATGACGGCCTTCGGGTTGTAAACCTCTTTCAGCAGGGACGATAATGACGGTACCTAAGGAGGAAGCCACGGCTAACTACGTGCCAGCAGCCGCGGTAATACGTAGGTGGCAAGCGTTGTCCGGATTTACTGGGCGTAAAGGGAGCGTAGGCGGATCTTTAAGTGGGATGTGAAATACTCGGGCTCAACCTGGGGGCTGCATTCCAAACTGGGGATCTAG
+
GGGGGGGGGGGGGGGGGGGGGGGGGGGGGGGGGGGGGGGGFGGGGGGGGGGGGGGGGGGGGGGGGGGGGGGGGGGGGGGGGGGGGGGGGGGGGGGGGGGGGGGGGGGGGGGGGGGGGGGGGGGGGGGGGGGGGGGGGGGGGGGGGGGGGGGGGGGGGGGGGGGGGGGGGGGGGGGGGGGGGGGGGGGGGGGEGFGGGGCFGGGGGGGGGGGGGGGGDCGGGGGCGGGCDGCFFFFCGFFFFGFFGGGGFGGGGGGEFFFFFFGG@CGFF3>)6F4=<AGFFBFFFF>--9BA
@M04650:207:000000000-C238N:1:1101:6643:2818 1:N:0:19
ACTCCTACGGGAGGCAGCAGTGGGGAATATTGCACAATGGGGGAAACCCTGATGCAGCAACGCCGCGTGAGTGATGACGGTCTTCGGATTGTAAAGCTCTGTCTTTAGGGACGATAATGACGGTACCTAAGGAGGAAGCCACGGCTAACTACGTGCCAGCAGCCGCGGTAATACGTAGGTGGCAAGCGTTGTCCGGATTTACTGGGCGTAAAGGGAGCGTAGGCGGATCTTTAAGTGGGATGTGAAATACTCGGGCTCAACCTGGGGGCTGCATTCCAAACTGGGGATCTAG
+
GGGGGGGGGGGGEGGGGGGGGGGG>FGGFGGGGGGGGGGGGGGEGGGGGGGGGGGGGGGGGGGGGGGGGGGGGGGGGFGGGEGGGGGGGGGGGGEFGGGGFGGGGGGGGGGFFGGEGGGGGGDGGGGCCFGEFDFGGFGGFGGGGGGGGGFCCCGCEFGFFGGFE7CFFGG;@CGEFGG;FFGGFGGEEGGGGGGGGCC><ECFFG8CE5CFGGGFEGGGD9EFGG>CED9+=?C:>CFC7999FCFGFDFGDGGFD:?4*89<59)-3)<BFFF46<FFF<7?5)04:906
@M04650:207:000000000-C238N:1:1101:21588:2821 1:N:0:19
ACTCCTACGGGAGGCAGCAGTGGGGAATATTGCACAATGGGGGAAACCCTGATGCAGCAACGCCGCGTGAGTGATGAAGGTTTTCGGATCGTAAAGCTCTGTCTTTGGGGAAGATAATGACGGTACCCAAGGAGGAAGCCACGGCTAACTACGTGCCAGCAGCCGCGGTAATACGTAGGTGGCGAGCGTTATCCGGATTTACTGGGCGTAAAGGGAGCGTAGGCGGATGATTAAGTGGGATGTGAAATACCCGGGCTCAACTTGGGTGCTGCATTCCAAACTGGTTATCTAG
+
GGGGGGGGGGGGGGGGGGGGGGGGGGGGGGGGGGGGGGGGGGGGGGGGGGGGGGGGGGGGGGGGGGGGGGGGGGGGGGGGGGGGGGGGGGGGGGGGGGGGGGGGGGGGGGGGGGGGGGGGGGGGGGGGGGGGGGGGGGGGGGGGGGGGGGGGGGGGGGGGGGGGGGGGGGGGGGGGGGGGGGGGGGGGGGGGGGGGDGGGGGGGGGGGGGGGGGGGGGGGGGGGGGDEGGGFFGGGFGF<@DF?GGGGFGCGDGGBEFFFG4CF?GDFFFFFFFFFFF7BF<DFFFFFFFFF
@M04650:207:000000000-C238N:1:1101:22435:2862 1:N:0:19
ACTCCTACGGGAGGCAGCAGTGGGGAATATTGCACAATGGGCGGAAGCCTGATGCAGCCATGCCGCGTGTGTGAAGAAGGCCTTTGGGTTGTAAAGCACTTTAGCCAGGGAGGAAGCTAAGGGAGGTGAATAGCCTTTTTTGGTGACGTGAACTGGAGAATAAGCACCGGCTAACTCCGTGCCAGCAGCCGCGGTAATACGGGGGGTGCGAGCGTTAATCGGAATTACTGGGCGTAAAGGGCGTGTAGGCGGTGTGCTGAGCACTTCGTTAAAACACAGGGCTCAACCTTGTGG
+
GGGGGGGGGGGGFGGGGGGGGGGGGGEGGGGGGFGGGGGGGGGGGGGGGGGGGGGGGGGGGGGGGGGEGFFGGCGGGGGGGGGGGGGGGGGGGGGGGGGGGGFGGGGGGGGGGGGGGGFGGGGFGGGGGGGGGGGGGFEGGGGGCFGGGGGGGGGGFGGGGFGGGGGGFGGG*<CFFFECFGGGGGGGGFGG>EEGGGFGGGGGGGGGGGGGGGEC=DGGGGGCGGDDGD85FGGEDG?G>DB<DGGFBGGGCGGBFFF==@GGFGGFF?>F4FFFFFGFB6C>FFF:?FF<::
@M04650:207:000000000-C238N:1:1101:22270:2934 1:N:0:19
ACTCCTACGGGAGGCAGCAGTGGGGAATATTGCACAATGGGCGCAAGCCTGATGCAGCCATGCCGCGTGTATGAAGAAGGCCTTCGGGTTGTAAAGTACTTTCAGCGAGGAGGAAGGCATTAAGGTTAATAACCTTGGTGATTGACGTTACTCGCAGAAGAAGCACCGGCTAACTCCGTGCCAGCAGCCGCGGTAATACGGAGGGTGCAAGCGTTAATCGGAATTACTGGGCGTAAAGCGCACGCAGGCGGTCTGTCAAGTCGGATGTGAAATCCCCGGGCTCAACCTGGGAAC
+
GGGGGGGGGGGGGGGGGGGGGGGFGGGGFGGGGGGGGGFFGGGGGGGGGGGFGGGGGGGGGGGGGGGGGGGGGGGFFGGGGGGGGGGGGGDGGGGGGGGGGGGGGGGGGCEGG:FGGGGGGGGFGGGGGG9EGGCFGEGFFEFGGGGGGGGGGGGGGGFGGGGGGGGGGGGDGGGGGGGGGGGGGGGGGDGGGGGEGGGFGGGGDGGD?FGGGGGEGGGC8CEFGGGGGGGGFGGCFFFGFGFFGGGDEDDDDGC@4F??GFGGFG347=?BFF)9?>D>3>F=?:>::FF?74
@M04650:207:000000000-C238N:1:1101:16392:3024 1:N:0:19
ACTCCTACGGGAGGCAGCAGTAGGGAATCTTCCACAATGGACGAAAGTCTGATGGAGCAACGCCGCGTGAGTGATGAAGGTTTTCGGATCGTAAAACTCTGTTGCGAGGGAAGAACAAGTATGAGAGTAACTGCTCATACCTTGACGGTACCTCGTTAGAAAGCCACGGCTAACTACGTGCCAGCAGCCGCGGTAATACGTAGGTGGCAAGCGTTGTCCGGAATTATTGGGCGTAAAGCGCGCGCAGGCGGCCTTTTAAGTCTGATGTGAAAGCCCACGGCTTAACCGAGGA
+
GGGGGGGGGGGGGGGGGGGGGFGGGGGGGGGGGFGGGGGGGGGEEGGEGGGGGFFGGGGGGGGGGGGGGGGGGFGFGFGGG<CFFGGGCEFGGGGGG@F9FGGGGGGGGGGGGGGGGGGFGGGGFCGGGFFAFFFGGGGGGGGGGGCCFGGFAEE<FEGFGGGGFFGGGGGEFGGGGGFGGCGGGGGGGGDDGGEGGGGGCFFCFGGGGGFGGE8EEGGGGD=5CGFGGGGGEGGGFFFGFGFEGGGC>GDGGCC=?49@C@DG=:DBFFF4FF531:D@E>)<*=6((.86
@M04650:207:000000000-C238N:1:1101:14634:3146 1:N:0:19
ACTCCTACGGGAGGCAGCAGTAGGGAATCTTCCACAATGGGTGCAAACCTGATGGAGCAATGCTGCGTGAATGAAGAAGGTCTTCGGATCGTAAAGTTCTGTTATTAGAGAAGAACAAAGCAAGGAGTAACTGTCTTGCTTTTGACGGTACCTAACCAGAAAGTCACGGCTAACTACGTGCCAGCAGCCGCGGTAATACGTAGGTGACAAGCGTTGTCCGGAATTATTGGGCGTAAAGGGAGCGCAGGCGGTTGGAATAGTCTGATGTGAAAGCCCACGGCGTAACCGTGGAGG
+
GGGGGGGGGGGGGGGGGGGGGFGGGGGGGGGGGGGGGGGGGGGGGGGGGGGGGGGFGGGGGGGGGGGGGGGGFGGGGGGGGGGGGGGGDFGGGGGGF9FGGGGGGGGGGGGGGGGGF<FGGG8FG@EEFFGGGGFFFGFGAEFCCFGGGGGGGGGGGGFGGGGGCGGGGGGGGGFGFEGGGGGGGGGGGGGGGGGGFFDFCGGGGC?FFGGGGGGCCFGDGGGGGGGCFGGGFECE8C;D8DDFGGGGFGGGGGGF**/6+7::6CFA?FFFFFFF??GEB1CD35=1(8>0.2
@M04650:207:000000000-C238N:1:1101:21179:3199 1:N:0:19
ACTCCTACGGGAGGCAGCAGTGGGGAATATTGCACAATGGGGGAAACCCTGATGCAGCAACGCCGCGTGAGTGATGACGGTCTTCGGATTGTAAAGCTCTTTCTTTGGGGACGATAATGACGGTACCCAAGCAGGAAGCCACGGCTAACTACGTGCCAGCAGCCGCGGTAATACGTAGGTGGCGAGCGTTGTCCGGATTTACTGGGCGTAAAGGGAGCGTAGGCGGATTTTGAAGTGGGATTTGAAATACCCGGGCTCAACCTTGGTGCTGCATTCCAAACTGGGAATCTAG
+
GGGGGGGGGGGEGGGGGGGGFGFGGGGGGGGFAFGGFFGGGGGEFFGGGGGGG<FGGGGFECGGGGCGCC@FGGFGGFGGGGFGGGGDGGGGGGGGG<FG,F,<E,BEF7BF7F8CFFF<DC33<:,=F7F+:,DFF@FGGGCFG@7C<,,@CFB7:FDF@CFFGG8<4:<6FGGCGGC<9@GEGC>E@EE8EF**;8:9?CCFGGC/2:5*<CEC=<C/C<8+:C55:=@+.00<=DFC)0/9DF>7=:675)C53@6?676*9*:<FFFF?**14<CFF<>65777?*84
@M04650:207:000000000-C238N:1:1101:23216:3253 1:N:0:19
ACTCCTACGGGAGGCAGCAGTGGGGAATATTGCACAATGGGCGAAAGCCTGATGCAGCAACGCCGCGTGAGCGATGAAGGCCTTCGGGTCGTAAAGCTCTGTCCTCAAGGAAGATAATGACGGTACTTGAGGAGGAAGCCCCGGCTAACTACGTGCCAGCAGCCGCGGTAATACGTAGGGGGCTAGCGTTATCCGGAATTACTGGGCGTAAAGGGTGCGTAGGCGGTCTTTCAAGCCAGAAGTGAAAGGCTACGGCTCAACCGTAGTAAGCTTTTGGAACTGTAAGACTTGAGG
+
GGGGGGGGGGGGGGGGGGGGGGGGGGGGGGGGGGGGGGGGGGGGGGGGGGGFGGGGGGGGGGGGGGGGGGGGGGGGGGGGFDFGGGGGGGGGGGGGGGGGGGGCGGGGGGGGGGGDFGGCCFGDFDGGEFFGGGGGGGGGGGGGGGDGGFFGFGFFFGGGGFGGECCGCECCEGGGGGGGGEGGGGCEE5CCFFGGE5FCFGGGGGFGEGGGGGGGGGDDEDDGGGGGGFGGFGG6CFFGFGFFGF:FF<*077D38@FFGFG<>DD26@?68BFF97*9)8CFFFFFFFFFB(
@M04650:207:000000000-C238N:1:1101:7949:3255 1:N:0:19
ACTCCTACGGGAGGCAGCAGTGGGGAATATTGCACAATGGGGGAAACCCTGATGCAGCAACGCCGCGTGAGTGATGAAGGTTTTCGGATCGTAAAGCTCTGTCTTTGGGGAAGATAATGACGGTACCCAAGGAGGAAGCCACGGCTAACTACGTGCCAGCAGCCGCGGTAATACGTAGGTGGCGAGCGTTATCCGGATTTACTGGGCGTAAAGGGAGCGTAGGCGGATGATTAAGTGGGATGTGAAATACCCGGGCTCAACTTGGGTGCTGCATTCCAAACTGGTTATCTAGCG
+
GGGGGGGGGGGGGGGGGGGGGGGGGGGGGGGGGGGGGGGGGGGGGGGGGGGGGGGGGGGGGGGGGGGFGGGGGGGGGGGGGGGGGGGGGGGGGGGGGGGFGGGFGGGGGGGGGGGFGGGGGDEGGGGGGGGFFGGGGGGGGGGGGDEGGFGGGGGGGGGGFFGDGGGGGDGGGGGGCFGGGGGGGGGGGGGGGGGGGGGCFFFGGGGG5CGGGFGGGGGGGGGGGGGDGGC7BFGGGGFF?DF?FGGGFGGGDGG:>>FFFFC7?FDBB7??FFFFFFGFFBF?9/=<<*92)(
@M04650:207:000000000-C238N:1:1101:18242:3311 1:N:0:19
ACTCCTACGGGAGGCAGCAGTGGGGAATATTGCACAATGGGCGCAAGCCTGATGCAGCCATGCCGCGTGTATGAAGAAGGCCTTCGGGTTGTAAAGTACTTTCAGCGAGGAGGAAGGCATTAAGGTTAATAACCTTGGTGATTGACGTTACTCGCAGAAGAAGCACCGGCTAACTCCGTGCCAGCAGCCGCGGTAATACGGAGGGTGCAAGCGTTAATCGGATTTACTGGGCGTAAAGCGCGCGTAGGTGGCCAATTAAGTCAAATGTGAAATCCCCGAGCTTAACTTGGGAAT
+
GEGGGGGGGGGGGGGGGGGGFGGGGGGGGGGGGGGGGGGGGGGGGGGGGGGGGGGGGGGGGGGGGGGFGGGGGGGGGGGGGGGGGGGGGGGGGGGGGGGGGGGGGGGGGGGGGGGGGGGGGGGGGGGGGGGGGGGGGGGGGGGGGGGGFGGGGGGGGGGGGGGGGGGGGGGGGGGGGGGGGGGGGGGGGGGGGGGGGGGGGGGGGGGGGGFGGGDGGFGGGGGGGGGGGGGGEEGGGGFGFGFFDCDGFGGGDFFFFFFFFBFFFGGFFFFFFF@FFFGFDFFFFFFFFF@BF0
@M04650:207:000000000-C238N:1:1101:24595:3325 1:N:0:19
ACTCCTACGGGAGGCAGCAGTGGGGAATATTGCACAATGGGCGCAAGCCTGATGCAGCCATGCCGCGTGTATGAAGAAGGCCTTCGGGTTGTAAAGTACTTTCAGCGAGGAGGAAGGCGTTAAGGTTAATAACCTTGGCGATTGACGTTACTCGCAGAAGAAGCACCGGCTAACTCCGTGCCAGCAGCCGCGGTAATACGTAGGTGGCGAGCGTTATCCGGATTTACTGGGCGTAAAGGGAGCGTAGGCGGATGATTAAGTGGGATGTGAAATACCCGGGCTCAACTTGGGTGC
+
GGGGGGGGGGGGGGGGGGGGGGGGGGGGGGGGGGGGGGGGGGGGGGGGGGGGGGGGGGGGGGGGGGGGGGGGGGGGGGGGGGGGGGGGFGGGGGGFGGGGGGGGGGGGGGEGGDGFEFGGGGGGFGGGGGDCFGGGGGGGGD77DFGEGGGGGGGGDFFGGGGGGGDEGGGGGGFGGGGFGFGGGGGGGGGGGE7E?GDGCCFGGGGFEGCEGGGGGGGGGGEGGGGGGGF*75CCF79*5CDEC3DCFGG3DDF?FFFFGFGGFG<?FFF7@FF?BFD55>GFFF?ABFF?F(
@M04650:207:000000000-C238N:1:1101:13808:3374 1:N:0:19
ACTCCTACGGGAGGCAGCAGTGGGGAATATTGCACAATGGGCGCAAGCCTGATGCAGCCATGCCGCGTGTATGAAGAAGGCCTTCGGGTTGTAAAGTACTTTCAGCGAGGAGGAAGGCGTTAAGGTTAATAACCTTGGCGATTGACGTTACTCGCAGAAGAAGCACCGGCTAACTCCGTGCCAGCAGCCGCGGTAATACGGAGGGTGCAAGCGTTAATCGGAATTACTGGGCGTAAAGCGCGCGCAGGCGGCCTTTTAAGTCTGATGTGAAAGCCCACGGCTTAACCGTGGA
+
GGGGGGGGGGGGGGGGGGGGGGGGGGGGGGGGGGGGGGGGGGGGGGGGGGGGGGGGGGGGGGGGGGGGGGGGGGGGGGGGGGGGGGGGGGGGGGGGGGGGGGGGGGGGGGGGGGGGGGGGGGGGGGGGGGGGGGGGGGGGGGGGGGGGGGGGGGGGGGGGGGGGGFGGGGGGGGGGGGGGGGGGGGGGGGGGGGGGGGGGGGGGGGGGGGGGGGEEGGGGGGGGGGGGGGGGFGGGGGFGFGFFGDGD3CGGG36BFF;?CBC>=:FBFFFFFFFFFFGFFFD:FFFFFFFB
@M04650:207:000000000-C238N:1:1101:19881:3389 1:N:0:19
ACTCCTACGGGAGGCAGCAGTAGGGAATCTTCCGCAATGGACGAAAGTCTGACGGAGCAATGCCGCGTGAGTGATGAAGGCCTTAGGGTCGTAAAACTCTGTTGTTAGGGAAGAATAGGTATCGGAGTAATATGCCGGTACTTTGACGGTACCTTACCAGAAAGCCCCGGCTAACTACGTGCCAGCAGCCGCGGTAATACGTAGGGGGCGAGCGTTGTCCGGAATTATTGGGCGTAAAGGGCACGCAGGCGGGTGGAATAGTCTGATGTGAAAGCCCACGGCTTAACCGTGG
+
GGGGGGGGGGGGGGGGGGGGGGGGGGGGGGGGFGGGGGGGGGGGGGGGGGGGGGGGGGGGGGGFGCBGGCGFFFFGAFGGFFFGGGGGGGGGGGGGGGGGGGGFEB@FGGGGGGDCFGGGGFGGGGGGFFGGGGFGGGGGGGGGGGGGDGGGGGGGGGGGGGGGGA:FGGGGGGGGGGGGGG7BCGGGGGGC5ECEGDFEGFGGG*CE*7=EGGGEGGG7CDEEG6?F?CFCFGGEC7FGDC7>GDGDDGGG)9CDF=6@CBG*9CFDF=@FF?FFBFGFFFGEFFFAB5>;
@M04650:207:000000000-C238N:1:1101:6351:3403 1:N:0:19
ACTCCTACGGGAGGCAGCAGTGGGGAATATTGCACAATGGGCGAAAGCCTGATGCAGCAACGCCGCGTGAGCGATGAAGGCCTTCGGGTCGTAAAGCTCTTTCCTCAAGGAAGATAATGACGGTACTTGAGGAGGAAGCCCCGGCTAACTACGTGCCAGCAGCCGCGGTAATACGTAGGGGGCGCGCGTTGTCCGGAATTATTGGGCGTAAAGGTCACGCAGGCGGTCTCTTAAGTCGGATGTGAAATCTCTTGGCTTAACCACGAGCGGTACTTGGAAACTGGGGGACTGG
+
FGGGGGGGGGGGGGGGGGGGGGGGGGGGGGGGGGGGGGGGGGG7FGGGGGGGGGGGGGEGGGGGGGGGG7,EFG8?EEGGGGGGGGGGGGGGGGGGGEGG9FGGGGGGGGGFGGGGGGGA5:@BDCEGF,,B=B7B8=DF7F7FFE@@C>CGECFCGFFDFGDFCGEEG*<BCGG6,:7<7BCE7/*/C?CE?EGG>*:+299CGGF5/>5*<F++<CD<5>EE55::*:CC7+2A:*)75C64*0:FB>:*:0>4;:?/:=**0991.7.))1**.)**8<>)5571,>)4
@M04650:207:000000000-C238N:1:1101:6258:3412 1:N:0:19
ACTCCTACGGGAGGCAGCAGTGGGGAATATTGCACAATGGGGGAAACCCTGATGCAGCAACGCCGCGTGAGTGATGACGGTCTTCGGATTGTAAAGCTCTGTCTTTAGGGACGATAATGACGGTACCTAAGGAGGAAGCCACGGCTAACTACGTGCCAGCAGCCGCGGTAATACGTAGGGCGCAAGCGTTGTCCGGAATTATTGGGCGTAAAGCGCGCGCAGGCGGCCTTTTAAGTCTGATGTGAAAGCCCACGGCTTAACCGTGGATGGTCATTGGAAAATGGAAGGATTG
+
GGGGGGGGGGGGGGGGGGGGGGGGGGGGGGGGFGFFGGGGGGGGGGFFGGEGGGGGE8FFCFGGGDGEEFGGFF<?FFGGGFEGEEGG7FFFGEFEFGDEFFGFGEECGGCF76:CFB<FFDGEF7FEGDGGGDGGGGG<FEGGDECGGGG@>C,@:>DCCBDFC*4>F7:2<;7?C@CG,CEGGDGG*B8CFG@83186ECG?:85>ECEGGCE5CDDGGGGG8E==ECF7=FG?7>BDBC=BFFGG4**9*977B>FFF?D7<<<)9>?98F*92):9))06665:16@(
@M04650:207:000000000-C238N:1:1101:6503:3418 1:N:0:19
ACTCCTACGGGAGGCAGCAGTAGGGAATTTTTCACAATGGGCGAAAGCCTGATGGAGCAATGCCGCGTGAATGATGAAGGTCTTATAGATTGTAAAATTCTTTTATTTGGGAAGAAAAGTTGGATTAGGAAATGAATCTAACCTGACGGTACCATTTGAATAAGTATCGGCTAACTATGTGCCAGCAGCCGCGGTAATACATAGGATGCAAGCGTTATCCGGATTTACTGGGCGTAAAACGAGCGCGGGTGGGTTAGTAAGTCTGGTGTTAAATGCAGTAGCTTAACTATTGTT
+
GGGGGGGGGGGFGGGGGGFGGGGGGGGGGGGGGGGGGGGGGGGGGGGGGGGGGGGFGGGGFGGGGGGGGGGGGGGGGGGGGGGGGG9<EGGGGGFGGFGGGGGGGGGGGGGFGDGGFGCFFGGGGGFGGFGGGFFGFGGGGGFFGGGGGGGGGFFGFGFFGGGGGGGGGGGGGGGGFFGFGGFGFGGGGGGGGGGGDGGGGGGFF9FGGFGGGDGGDGGGGGGCEFGGGFGDFGG=DG+>DGFFGGDGFGGGGGGFFFFFFFGGFGG0>BFF48/@9AGFB<DFFFFFFFF>F)
@M04650:207:000000000-C238N:1:1101:25576:3425 1:N:0:19
ACTCCTACGGGAGGCAGCAGTGGGGAATATTGCACAATGGGGGAAACCCTGATGCAGCAACGCCGCGTGAGTGATGAAGGTCTTCGGATTGTAAAGCTCTGTCTTTAGGGACGATAATGACGGTACCTAAGGAGGGAGCCACGGCTAACTACGTGCCAGCAGCCGCGGTAATAAGTAGGTGGCAAGCGTTGTCCGGATTTACTGGGCGTAAAGGGAGCGTAGGCGGATCTTTCAGTGGGAGGTGAAATACTCGGGCTCAACCTGGGGGCTGCATTCCAAACTGGAGATCTAG
+
GGGGGGGGGGGGGGGGGGGGGGGGGGGGGGGGGGFGGGGGGGGGGGGGGGGFGGGGGGGGGGGGGGGBFGGGGGGGG,FGFEFFGGGGGEGGGGGGGGGGGGG<EFGGGGG+FE+FEGGGFGGGFFF<FFFDBDF7>CFFFGC++53>,DFFEFGGFF:>B>>:CCCF7:FFG9;F9CCB9BFGFG>E8C::9BGGEGCF?;?EFG5E?EGGFG5C5DGG5CC?=EEECG79*<>3:7@4)75:7CG7FGF=5C3.87F?7@9*.7D>>:@DF?6=>B*934CFF)),4*/:
@M04650:207:000000000-C238N:1:1101:22554:3430 1:N:0:19
ACTCCTACGGGAGGCAGCAGTGGGGAATATTGCACAATGGGGGAAACCCTGATGCAGCAACGCCGCGTGAGTGATGACGGTCTTCGGATTGTAAAGCTCTGTCTTTGGGGACGATAATGACGGTACCCAAGGAGGAAGCCACGGCTAACTACGTGCCAGCAGCCGCGGTAATACGTAGGTGGCGAGCGTTGTCCGGATTTACTGGGCGTAAAGGGAGCGTAGGCGGATTTTTAAGTGGGATGTGAAATACCCGGGCTCAACCTGGGTGCTGCATTCCAAACTGGGAATCTAG
+
GGGGGGGGGGGGGGGGGGGGGGGGGGGGGGGGGGGGGGGGGGGGGGGGGGGGGGGGGFGGGGGGGGGGGGGGGGGGGGGGGGGGGGGGGGGGGGGGGFGGGGGGGGGGGGGGGGGGGGGGGGEFGGGGGGGGGGGGGGGGFGGGGGGGGGGGGGGGGGGGGGGFGDGGGECFGGGGFGGFGGGGEGGGGGGGGGGGGGDGGGGGGGGGEGGGGFEFGDGCGGGGGGGG5C?7;?FFGFF7?DFFCFGFF:<FDGGE5FF9FFGGF:04@?666=FFAFF6))*94.9?<?FD
@M04650:207:000000000-C238N:1:1101:16557:3528 1:N:0:19
ACTCCTACGGGAGGCAGCAGTGGGGAATATTGCACAATGGGGGAAACCCTGATGCAGCAACGCCGCGTGAGTGATGAAGGTTTTCGGATCGTAAAGCTCTGTCTTTGGGGAAGATAATGACGGTACCCAAGGAGGAAGCCACGGCTAACTACGTGCCAGCAGCCGCGGTAATACGTAGGTGGCGAGCGTTATCCGGATTTACTGGGCGTAAAGGGAGCGTAGGCGGATGATTAAGTGGGATGTGAAATACCCGGGCTCAACTTGGGTGCTGCATTCCAAACTGGTTATCTAG
+
GGGGGGGGGGGGGGGGGGGGGGGGGGGGGGGGGGGGGGGGGGGGGGGGGGGGGGGGGGGGGGGGGGGGGGGGGGGGGGGGGGGGGGGGGGGGGGGGGGGGGGGGGGGGGGGGGGGGGGGGGGGGGGGGGGGGGGGGGGGGGGGGGGGGGGGGGGGGGGGGGGGGGGGGGGGGGGGGGGGGGGGGGGGGGGDGGGGGGGGGGGGGGGGGGGGGGGGGGGGG5DGGGGGGGFGGFGGFGGFGFGFFGGGGFGFGGGGF@FFFGFGGFGG?@?FFFBFFAFGFFFGFBFFFFFF4
@M04650:207:000000000-C238N:1:1101:17813:3549 1:N:0:19
ACTCCTACGGGAGGCAGCAGTGGGGAATATTGCACAATGGGGGAAACCCTGATGCAGCAACGCCGCGTGAGTGATGAAGGTTTTCGGATCGTAAAGCTCTGTCTTTGGGGAAGATAATGACGGTACCCAAGGAGGAAGCCACGGCTAACTACGTGCCAGCAGCCGCGGTAATACGTAGGTGGCGAGCGTTATCCGGATTTACTGGGCGTAAAGGGAGCGTAGGCGGATGATTAAGTGGGATGTGAAATACCCGGGCTCAACTTGGGTGCTGCATTCCAAACTGGGTATCTAG
+
GGGGGGGGGGGGGGGGGGGGGGGGGGGGGGGGGGGFGGGGGGGGGGGGGGGGGGGGGGGGGGGGGGGGGGGGGGGGGGGGGFGGGGGGGGGGGGGGGGGGGGGGGCFGGGGGGGGEEGGGGGGGGGGAFGGGFGGGFGGGGF:FGGGGGGCFGFEFFGGGGGGGGGGGGDGFFGFBEGGGGGGGDGGGEGGGEEEGGE59CFGGGGGGGG==FF58EGDGGGGGGGGEG4C7BD><79>1)>FFFG>DBF<D3<DE3>FFG4DGFGD<:FFFFFFF25C?5AG@)7*3<FFA
@M04650:207:000000000-C238N:1:1101:25508:3558 1:N:0:19
ACTCCTACGGGAGGCAGCAGTGGGGAATATTGCACAATGGGGGAAACCCTGATGCAGCAACGCCGCGTGAGTGATGAAGGTTTTCGGATCGTAAAGCTCTGTCTTTGGGGAAGATAATGACGGTACCCAAGGAGGAAGCCACGGCTAACTACGTGCCAGCAGCCGCGGTAATACGTAGGTGGCAAGCGTTGTCCGGAATTATTGGGCGTAAAGCGCGCGCAGGCGGCCTTTTAAGTCTGATGTGAAAGCCCACGGCTTAACCGTGGAAGGTCATTGGAAACTGGAAGGCTTG
+
GGGGGGGGGGGGGGGGGGGGGGGGGEGGGGGGGGGGGFGGGGGCFGGGGGGGGGGGGGGGFGGGGGGGGGGGGGGGGGGGGGGGFGGGGGGGGGGGGGGGGGGGGGGGGGGGGGGGGGGGGGGGGEGGGFFGGGGGGGGGGGGGGGGGGDGGGGGGGGGGGFGGGGDFGGGFEEGCGGGGGGGGGGGGGGGGFGGGDEDGGGGGEFGGGGGGGFE=CDGDGGGGGGGGGGFGBFGFFGFGFCFFGGGGFGFGGGCBFDFFGFGDFG97@>?FF=FFBFCF4<>?:FF6:?FB
@M04650:207:000000000-C238N:1:1101:6242:3563 1:N:0:19
ACTCCTACGGGAGGCAGCAGTGGGGAATATTGCACAATGGGGGAAACCCTGATGCAGCAACGCCGCGTGAGTGATGACGGTCTTCGGATTGTAAAGCTCTGTCTTTAGGGACGATAATGACGGTACCTAAGGAGGAAGCCACGGCTAACTACGTGCCAGCAGCCGCGGTAATACGTAGGTGGCAAGCGTTGTCCGGATTTACTGGGCGTAAAGCGCACGCAGGCGGTCTGTCAAGTCGGATGTGAAATCCCCGGGCTCAACCTGGGACCTGCATTCGAAACTGGTTAACTTG
+
GGGGGGFGGDGCFGEFEGGGGGGGGGCF<EFGGFGGGEEGGGGGGGGGEGGGGGGGGGGGGGGCGDFB>:BFGGGGGGGCEGCFFGGDG7FFGFGGGGGGGFGCEGGFDFGCFDGDFGCGGGGGGGGGGGG?FGGGGGFGGGGGGDFFFGFGGF@@CGFFDF,FE7EGGGEGFFGFCCE<CFF>@C>EGGGGCGGGGGGGGFCGGGGGGGGGG758ECGDDC=:EC>5CCCCFCFCFGEC:))7:CC>90C5CDG>EFFFF:D<@<5().)8)9=FABG))57)1=49A=BA
@M04650:207:000000000-C238N:1:1101:17851:3564 1:N:0:19
ACTCCTACGGGAGGCAGCAGTGGGGAATATTGGACAATGGGGGCAACCCTGATCCAGCAATACCGTGTGTGTGAAGAAGGCCCTAGGGTTGTAAAGCACTTTTGTGAGGGAGAATGGGGTTTAGTGTTAATACCACTAGACCTTGATGTTACCTCAAGAAAAAGCACCGGCTAACTCCGTGCCAGCAGCCGCGGTAATACGGAGGGTGCAAGCGTTAATCGGAATTACTGGGCGTAAAGGGCGCGTAGGTGGTGATTTAAGTCAGATGTGAAAGCCCCGGGCCCAACCTGGGA
+
EE@FDA@EBCFCCEFEGGFFFGGFDCEFFFEEGFGFF@EGGCGGGGGGGGGGCCGDAEFGGGGGGCEFGGGGGGGFFFFGGGFFFGGGGCG=FFGFG8F,F,FAFGFEF:+B+BE9E,CCFGFE<FAE?A9<55?FFGFFGFGFDA,CDE9FF,7,,3@FGFGGG:FCEEGGGC,=EDFF*CC98:F7E,=CE>::EG9?18**=>CC*=C?*/=/7FFGGGC5EG@F?FG=FGGDD5@7>GEDD5/95*9**12098=/<@*;@7*-9=?*944><<DDF>3)75>1(07:(
@M04650:207:000000000-C238N:1:1101:14641:3572 1:N:0:19
ACTCCTACGGGAGGCAGCAGTAGGGAATCTTCCGCAATGGACGAAAGTCTGACGGAGCAACGCCGCGTGTGTGATGAAGGATTTCGGTTCGTAAAGCACTGTTGTTAAGGAAGAACAGTAATAAGAGTCACTGCTTATTATGTGACGGTACTTAACCAGAAAGCCACGGCTAACTACGTGCCAGCAGCCGCGGTAATACGTAGGTGGCAAGCGTTAATCGGAATTATTGGGCGTAAAGCGCGCGTAGGCGGCAAGATTAGTCTGATGTGAAAGCCCTCGGCTCAACCGAGGA
+
GGGGGGGGGGGGGGGGGGGGGGGGGGGGGGGGGGGGGGGGGGGGGGGGGGGGGGGGGGGGGGGGGGGFGGGGGGGGGGGGGGGGGGGGGGGGGGGGEFGGGGGGGGGGGGGGGFGGEGGGGGGGGGGGGGGFGGGGGGFFGGGGGGGGGGGFGGGGGGGGGGGGGGGGGGGGGGGGGGGGGGGGGFGGGGGGGGDCGFGCFFGGFFGGFFGFGGEEGGGGE*8CFCCCGGGFEGGGGGFGEDEEGGGCFDGGGDFFFFFFGFGGFCGBFFFFFFF:<?GEF?D@FFFF>F:(
@M04650:207:000000000-C238N:1:1101:7102:3579 1:N:0:19
ACTCCTACGGGAGGCAGCAGTGGGGAATATTGCACAATGGGGGAAACCCTGATGCAGCAACGCCGCGTGAGTGATGAAGGTTTTCGGATCGTAAAGCTCTGTCTTTGGGGAAGATAATGACGGTACCCAAGGAGGAAGCCACGGCTAACTACGTGCCAGCAGCCGCGGTAATACGTAGGTGGCGAGCGTTATCCGGATTTACTGGGCGTAAAGGGAGCGTAGGCGGATGATTAAGTGGGATGTGAAATACCCGGGCTCAACTTGGGTGCTGCATTCCAAACTGGTTATCTAG
+
GGGGGGGGGGGFGGFGGGGGGGGGGGGGGGGGFEGG8FGGGGGGGGFGGGGGGFFGGFGGGGGGDGGGGGGGGGG,EGGGGFGGGGGGGGGGGGDFGGFGGGGGGGGGGGGGGGGGFGGGGDCFFFGGGGGGFGGGGDGGGG7FGGGGGCCGGGGGGGGGGGFGGGGGECGGGGGGGGGF9C:CEDGEGGGCGFDCEEEFFG?CFGEEE5EFGCG5CCGC?<E6CEGGGFFGF9*<C7>F?<F*7::CF7CFD3C)8F6=F*:D4FD<BFFF:FFFF>F452*9BFF)6@=>
@M04650:207:000000000-C238N:1:1101:20538:3597 1:N:0:19
ACTCCTACGGGAGGCAGCAGTGAGGAATCTTGGACAATGGAGGCAACTCTGATCCAGCCATGCCGCGTGCAGGAAGACGGCCTTATGGGTTGTAAACTGCTTTTATAGAGGACGAGCCCCGATCTTGCGAGATCGGCCGACGGTACTCTAAGAATAAGGATCGGCTAACTTCGTGCCAGCAGCCGCGGTAATACGAAGGATCCAAGCGTTATCAGGAATTATTGGGTTTAAAGGGTCCGTAGGCGGACTATTAAGTCAGTGGTGAAATTTTAGGGCTCAACCGTGAACTTGCC
+
GGGGGGGGGGGGGGGGGGGFGGFGGGGGGGGGFGGGGGGGFGGGGGFEGGGGGGGGGGGGFGGGGGGGEEFGGGGGGGGDCGGGCEFGGGGEGGGEGGADCG?<FDGGDFFFDE@FC+:46F+4,C,<F:=@<BFCC:CDGEG@C:,7;;F=:=,>FGGF:DEED*1FEC,@>>E**,@CFGGGE5*:8BCC9CGCFGC62?*?8?8EGEG59+<E606>@7CCGGEEGG?EFFGGGGD<4559DDG502:*:2?9**00<?FF=F*6*9/*)).)((29@05@F3)-)9=)5
@M04650:207:000000000-C238N:1:1101:21256:3671 1:N:0:19
ACTCCTACGGGAGGCAGCAGTAGGGAATCTTCCACAATGGACGAAAGTCTGATGGAGCAATGCCGCGTGAGTGAAGAAGGTTTTCGGATCGTAAAGCTCTGTTGTGAGGGAAGAACAAGTATAGGAGTAACTGCCTGTACCTTGACGGTACCTCATTAGAAAGCCACGGCTAACTACGTGCCAGCAGCCGCGGTAATACGTAGGTGGCAAGCGTTGTCCGGAATTATTGGGCGTAAAGCGCGCGCAGGCGGCCTTTTAAGTCTGATGTGAAAGCCCACGGCTTAACCGTGGA
+
GGGGGGGGGGGGGGGGGGGGGGGGGGGGGGGGGGGGGGGGGGGGGDGGGGGFGGGGGGGGGGGGGDGGGGGGGGGGGGGDGGGGGGGGGGGGGGGGGGGGGGGGGGGGGGGGGGGGCGGGGGGGGGFGGGGGCGGGGGGGGGGGGGGGGGGGGGGGFGGGGGGFFGGGGGGGGGGFCGGCFEFGDGDG8CGGGGGGGGFCFGGGGGFGGGGGGGGGGFCDC<EFFGFCFG555CGGGGFGFG>:DDDGDCGGGG<FFFFFGFD:9>C)/=BFF:)88(5736D?@@BB::D?
@M04650:207:000000000-C238N:1:1101:5655:3764 1:N:0:19
ACTCCTACGGGAGGCAGCAGTAGGGAATCTTCGGCAATGGGGGCAACCCTGACCGAGCAACGCCGCGTGAGTGAAGAAGGTTTTCGGATCGTAAAACTCTGTTGTTAGAGAAGAACGTTAAGTAGAGTGGAAAATTACTTAAGTGACGGTATCTAACCAGAAAGGGACGGCTAACTACGTGCCAGCAGCCGCGGTAATACGTAGGTCCCAAGCGTTGTCCGGATTTATTGGGCGTAAAGCGAGCGCAGGTGGTTTCTTAAGTCTGATGTAAAAGGCAGTGGCTCAACCATTGTT
+
GGGGGGGFGGGGGGGGGGGGGGGGGGGGGGGGGGGGGGGCFGGGGGGGGGGGGGGGGGGGGGGBFGGGGGGGGGGGGGGGGGGGGGGGGGGGGBFFGGGFGGGGGGGGGGGGGGGGGFGFFGGGGGGGFGFEGGGGGGGGCFGGGFGGGGGGGGGFGGGGGGGGGGGGGG7CFGGGGGGGGGGGGGGGGGGGGDGGEGFGGFFGGGCGGGGGGGGGDCGGGGE7=FEGGGGGFGGGDGFGE<DEGGCDBFGGGF46@F@?FFF7@>FFFFF=BFD4:BGFF149?FFF6@4)-)
@M04650:207:000000000-C238N:1:1101:23744:3813 1:N:0:19
ACTCCTACGGGAGGCAGCAGTGGGGAATATTGCACAATGGGCGGAAGCCTGATGCAGCGACGCCGCGTGAGGGATGACGGCCTTCGGGTTGTAAACCTCTTTCAGCAGGGACGAAGCGCAAGTGACGGTACCTGCAGAAGAAGCACCGGCTAACTACGTGCCAGCAGCCGCGGTAATACGTAGGGTGCGAGCGTTGTCCGGAATTACTGGGCGTAAAGAGTTCGTAGGCGGTTTGTCGCGTCGTTTGTGAAATCCCGCAGCTTAACTGTGGGCGTGCAGGCGCTACGGGCAGAC
+
GGGGGGGGGGGGGGGGGGGGGGGGGGGGGGGGGGGGGGGGGGGGGGGGGGGGGGGGGGGGGGGGGGGGGGGGGGGGGGGGGGGGGGGGGGGGGGGGGGGGGGGGGGGFFGGGGGGGGGGDEGFGG;EDE7::FFDGGGGGCF7FFGGDGDC@FGFGFCFCCCGGGEGGDGCCDFEE9FGGC9FE>;A?ECE>EGGGGGGG>EGGGF?FFFGGGG:EGC7FFGGGGDGGGGG7@GGG:3:GB3)<DGGGFCFGGGF:>B@3EFGG?DC499F3>>@DB1DFDF5;BB7:>:)4:4
@M04650:207:000000000-C238N:1:1101:15798:3817 1:N:0:19
ACTCCTACGGGAGGCAGCAGTGAGGAATATTGGACAATGGAGGCAACTCTGATCCAGCCATGCCGCGTGCAGGAAGACGGCCTTATGGGTTGTAAACTGCTTTTATAGGGGAAGAGCCTCAAGCTTGCGAGCTTGACCGACGGTACCCTACGAATAAGGATCGGCTAACTTCGTGCCAGCAGCCGCGGTAATACGAAGGATCCAAGCGTTATCCGGAATTATTGGGTTTAAAGGGTCCGTAGGCGGGCTTATAAGTCAGCGGTGAAATCTTTCGGCTTAACCGGAAGCTTGCCG
+
GGGGGGGGGGGGGGGGGGGGGGGGGGGGGGGGGGGGGGGGGGGGGGGGGGGGGGGGGGGGGGGFGGGGGGGGGGGGGGGGGGGFGGGGGGGGGGGGGGGGGDCGGGGEGGGGGGGGGGGGGGGGGGGGGGGGGGGGGGGGGGGGGGGGGGGGGGGGGGGGGGGGGGGGGGGGGGGGGGGGGGGGGGGGGGGGGGGGGGGGFGGGGGGGGGGGGGGGGGGGGGGGGGGGGGGGFGGGGGEGFGFFC>7CECFGGGCBFFFFGEDDFGGFFFFFFEE:(->==AGED@BF>FF:20
@M04650:207:000000000-C238N:1:1101:23692:3820 1:N:0:19
ACTCCTACGGGAGGCAGCAGTGGGGAATATTGCACAATGGGCGCAAGCCTGATGCAGCCATGCCGCGTGTATGAAGAAGGCCTTCGGGTTGTAAAGTACTTTCAGCGAGGAGGAAGGCATTAAGGTTAATAACCTTGGTGATTGACGTTACTCGCAGAAGAAGCACCGGCTAACTCCGTGCCAGCAGCCGCGGTAATACGGAGGGTGCAAGCGTTAATCGGAATTACTGGGCGTAAAGCGCACGCAGGCGGTCTGTCAAGTCGGATGTGAAATCCCCGGGCTCAACCTGGGAAC
+
GGGGGGGGGGGGGGGGGGGGGGGGGGGGGGGGGGGGGGGGGGGGGGGGGGGGGGGGGGGGGGGGGGGGGGGGGGGGGGGGGGGGGGGGGGGGGGGGGGGGGGGGGGGGDGGGGGGGGGGGGGGGGGGGGGGGGGGGGGGGGGGGFGGCDFGGGGGGGEGGGGGGGGGGGGGGGGGGGGGGGGGGGGGGGGGGGGGGGGGGGGGGGGGGGGGGGGGGGGGGGGCFGG?FG4EEDEGGC7FCDGF@DCGGFGGGGGGFFFFFGFGGFDC?FF?@FF<??>C:BFGFFF44?F33>4
@M04650:207:000000000-C238N:1:1101:13352:3830 1:N:0:19
ACTCCTACGGGAGGCAGCAGTGGGGAATATTGCACAATGGGCGCAAGCCTGATGCAGCCATGCCGCGTGTATGAAGAAGGCCTTCGGGTTGTAAAGTACTTTCAGCGAGGAGGAAGGCGTTAAGGTTAATAACCTTGGCGATTGACGTTACTCGCAGAAGAAGCACCGGCTAACTCCGGGCCAGCAGCCGCGGTAATACGGAGGGTGCAAGCGTTAATCGGAATTACTGGGCGTAAAGCGCACGAAGGGGGTCGGTCAAGTCGGAGGTGAAATCCGCGGGCTCAACCTGGGAAC
+
GGGGGGGGGGGGGGGGEGGGGGGGGGGGGGGGGGGGGGGGGGGCGGGGGFFGGGGFGGGGGGGGGGGGGEGGGGGGGGGGGGGGGGGGA7FFFGGGGF?FGE<ADEE7FFGGDGAGCEEEGC<D?DFFFGGGG8E9F=<=@7+F9FFCEFD9=FBCCG,<FFDFEF,@FC*B7:BFFG*=ECCCC,=CFEEGG8CECEFGECEEG5:/+<C5C7?EC:*9*7;5+<?CG<5*7*>EGF4C))).*/9))15)/)10)06608<30/5<7@F*/89)34DD0(5*9).420)(5,
@M04650:207:000000000-C238N:1:1101:21561:3841 1:N:0:19
ACTCCTACGGGAGGCAGCAGTGGGGAATATTGCACAATGGGGGAAACCCTGATGCAGCAACGCCGCGTGAGTGATGACGGTCTTCGGATTGTAAAGCTCTGTCTTTGGGGACGATAATGACGGTACCCAAGGAGGAAGCCACGGCTAACTACGTGCCAGCAGCCGCGGTAATACGTAGGTGGCGAGCGTTGTCCGGATTTACTGGGCGTAAAGGGAGCGTAGGCGGATTTTTAAGTGGGATGTGAAATACCCGGGCTCAACCTGGGTGCTGCATTCCAAACTGGGAATCTAG
+
GGGGGGGGGGGGGGGGGGGGGGGGGGGGGGGGGGGGGGGGGGGGGGGGGGGGGGGGGGGGGGGGGGGGGGGGGGGGGGGGGGGGGGGGGGGGGFCGGGGGGGGGGGGGGGGGGGGEGGGGGGGGGGGGCFGGGGGGGGGGGGGGGGGGGGGGGGGGGGGGGGGGGGGGGGGGGGGGGGGGGGGGGGGGGGGGGDGGGGGGGGGGGGGGGGGGGFEGGGGGGGGGGGGGGGGFFGGGGGFFFDFFFGGFFGGGGGGF::?FGFGGFGGFFFBFFFFFFFGFFBGFFF?(<BFA
@M04650:207:000000000-C238N:1:1101:6182:3893 1:N:0:19
ACTCCTACGGGAGGCAGCAGTGGGGAATATTGCACAATGGGGGAAACCCTGATGCAGCAACGCCGCGTGAGTGATGAAGGTTTTCGGATCGTAAAGCTCTGTCTTTGGGGAAGATAATGACGGTACCCAAGGAGGAAGCCACGGCTAACTACGTGCCAGCAGCCGCGGTAATACGTAGGTGGCGAGCGTTATCCGGATTTACTGGGCGTAAAGGGAGCGTAGGCGGATGATTAAGTGGGATGTGAAATACCCGGGCTCAACTTGGGTGCTGCATTCCAAACTGGAGATCTAG
+
GGGGGGGGGGGGGGGGGGGGGGGGGGGGGGGGGGGGGGGFGGGGGGGGGGGGGGGGGGGGGGGGGGGGGGGGGGGGFGGGGGGGGGGGGGGGGGGGGGGGGGGGGGGGGGGGGGGGGGGGFGGGGGGGGGGGGGGGGGGGGFGGGGGGGGGGGCAFGGGGGGGDEGGGGGGGGGGGGGGGGGGDEGGGGGGGGGGGGCGFFGGGGGFG:EGGGGGGGGGG5CEGGGC5EGGGFFGFFGFGFGFFGG7FBCFDGGGB3>?FFFGGFGGFFFF=?FFF>>:@5AFF?@F0)6*6
@M04650:207:000000000-C238N:1:1101:15425:3915 1:N:0:19
ACTCCTACGGGAGGCAGCAGTGAGGAATATTGGACAATGGAGGCAACTCTGATCCAGCCATGCCGCGTGCAGGAAGACGGCCTTATGGGTTGTAAACTGCTTTTATAGAGGACGAGACCTTCCGACGTGATCGGGAGCCGACGGTACTCTACGAATAAGGATCGGCTAACTTCGTGCCAGCAGCCGCGGTAATACGAAGGATCCAAGCGTTATCCGGAATTATTGGGTTTAAAGGGTCCGCAGGCGGACTTTTAAGTCAGCGGTGAAATCTTTCGGCTTAACCGGAAGCTTGCC
+
GGGGGGGGGGGGGGGGGGGGGGGGGGGGGGGGGGGGGGGGGGGGGGGGGGGGGGGGGGGGGGGGGGGGGGGGGGGGGGGGGGGGGGGGGGGGGGGGGFGGGGGGGGGGGGGGGGGGGGGGGFGGGGGGGGGGGGGGGGGGGGGGGGGGGGGGFGGFGGGGGGGGGGGDGGGGGGGGGGGGGGGGGGGGEECECGGGFGGGGGDGG6CGGGGC8EGGGDDCFFCGCFGGGGGGFFGGGD@DBGFFG)918>=DGGGFFFF=FDGG:FC<6@FFFFF:>:DFF4>3:5>00?=:::
@M04650:207:000000000-C238N:1:1101:19391:3945 1:N:0:19
ACTCCTACGGGAGGCAGCAGTAGGGAATCTTCCGCAATGGACGAAAGTCTGACGGAGCAATGCCGCGTGAGTGATGAAGGCCTTAGGGTCGTAAAACTCTGTTGTTAGGGAAGAATAGGTATCGGAGTAATATGCCGGTACTTTGACGGTACCTTACCAGAAAGCCCCGGCTAACTACGTGCCAGCAGCCGCGGTAATACGTAGGGGGCGAGCGTTGTCCGGAATTATTGGGCGTAAAGGGCACGCAGGCGGTCTCTTAAGTCTGATGTGAAATCTCGTGGCTTAACCACGAGG
+
GGGGGGGGGGGGGGGGGGGGGGGGGGGGGGGGGGGGGGGGGGGGGGGGGGGGGGGGGGGGGGGGGGGGGGGFGGGGGGGGGGGGGGGGGGGGGGGGGGGGGGGGEGGGGGGGGGGFGGGGGGGGGGGGGGGGGGGGGGGGGGGGGGGGGGGEGGGGGGGGGGGGGGGGGGGDGGGGGGGGGGGGGGGGGGGGGGGGGGGGGGGGGGGGGGGGGGEEEGGGGGE>FFF7?FGGFGGGGGFGFGFFGGDDE3DDCD*9@FFFGFFFFG747=FFFFF9<<7;DFGFFFFFFFFBF(
@M04650:207:000000000-C238N:1:1101:21575:3997 1:N:0:19
ACTCCTACGGGAGGCAGCAGTAGGGAATCTTCCACAATGGACGAAAGTCTGATGGAGCAATGCCGCGTGAGTGAAGAAGGTTTTCGGATCGTAAAGCTCTGTTGTGAGGGAAGAACAAGTACAAGAGTAACTGCTTGTACCTTGACGGTACCTCATTAGAAAGCCACGGCTAACTACGTGCCAGCAGCCGCGGTAATACGTAGGTGGCAAGCGTTGTCCGGAATTATTGGGCGTAAAGCGCGCGCAGGCGGCCGTTTAAGTCTGATGTGAAAGCCCACGGCTTAACCGTGGA
+
GGGGGGGGGGGGGGDFGGFGGGGGGGGDGFGFFGFEFFGG<FFEGGGEFGGGGGGFEGGGEGGGGDGFGGGEFFFGGGGGFFGGGGGGGGGGGGGFGEGFGGGGGCGGGGGGGGGGGGGFFGGG?FEFGGGGGFGEFGDF?FFDFGGGGGGGGGG9DDFGGGGGFGGGGGGGGGGGGGGGGGGGGGGGGGGDEEGEGGGC6B,;EGGGGGGGEAEGGCFGGGECFF7@EGGGFGD=CCFGFGFBDGGCBGDG<)9>@FFF:=*?FDFAF@6FFFF5<:<DF19;FFFBBFFB
@M04650:207:000000000-C238N:1:1101:16036:4025 1:N:0:19
ACTCCTACGGGAGGCAGCAGTAGGGAATCTTCCACAATGGACGAAAGTCTGATGGAGCAATGCCGCGTGAGTGAAGAAGGTTTTCGGATCGTAAAGCTCTGTTGTGAGGGAAGAACAAGTATAGGAGTAACTGCCTGTACCTTGACGGTACCTCATTAGAAAGCCACGGCTAACTACGTGCCAGCAGCCGCGGTAATACGTAGGGGGCAAGCGTTGTCCGGAATTATTGGGCGTAAAGCGCTCGCAGGCGGTCTTTTAAGTCTGATGTGAAAGCCCACGGCTTAACCGTGGAGT
+
GGGGGGGGGGGGGDGGGGGGGGGGGGGGGGGGGGGGGGGGGGGGGGGFFGC@FFGGGGGGGGGGGGGGGGGGGGGGGGFFGGGGGGG>FGGGGGGGGGGGGGGGGGGGGGGGGGGGGGGFFGGGGGGGGGGGGGGGGGGGGGGGGGGGGGGGGFGGGGGGGGGGCGGGGGGGGGGFGDGGGGGGFGGG7CECEEEGFGG5,?@E@EEGGGFGGGGGGGGGGGGDFFGGGGGFD=DEFD?7>GFFGGDDEGGGDCCFFFFFFFGGF=*.94BFFFF58?GDD>G@FFFF?:B:1,
@M04650:207:000000000-C238N:1:1101:23217:4042 1:N:0:19
ACTCCTACGGGAGGCAGCAGTGGGGAATATTGCACAATGGGGGAAACCCTGATGCAGCAACGCCGCGTGAGTGATGACGGTCTTCGGATTGTAAAGCTCTGTCTTTAGGGACGATAATGACGGTACCTAAGGAGGAAGCCACGGCTAACTACGTGCCAGCAGCCGCGGTAATACGGAGGGTGCAAGCGTTAATCGGAATTACTGGGCGTAAAGCGTGTGTAGGCGGCTAAGCAAGAGAGATGTGAAATCCCAGGGCTCAACCTTGGAACTGCATTTCTAACTGTTTGGCTAG
+
GGGGGGGGGGGGGGGGGGGGFGGGGGGGGGGGGGGGGGGGGGGGGGGGGGGGGGGGGGGGGGGGGGGGGGGGGGGGGGGGGGGGGGGGGGGGGGGGGGGGGGGGGGGGGGGGGGGGGGGGGGGGGGGGGGGGGGGGGGGGGGGGGGGGGGGGGGGGGGGGGGFGGGGGGGGGFGGGGGGGEG>FGGGECEGGGGGGGGGGGGGGGGGGCEGGGGG5EGGGGGGGGGGGGGGFFGG67FDGFG==CGGF=CFGGFD>FFFFDFGGFGGB??@F?4@FFFGFFFF4@F4??FFB
@M04650:207:000000000-C238N:1:1101:23276:4074 1:N:0:19
ACTCCTACGGGAGGCAGCAGTGGGGAATATTGCACAATGGGGGAAACCCTGATGCAGCAACGCCGCGTGAGTGATGACGGTCTTCGGATTGTAAAGCTCTGTCTTTGGGGACGATAATGACGGTACCCAAGGAGGAAGCCACGGCTAACTACGTGCCAGCAGCCGCGGTAATACGTAGGTGGCGAGCGTTGTCCGGATTTACTGGGCGTAAAGGGAGCGTAGGCGGATTTTTAAGTGGGATGTGAAATACCCGGGCTCAACCTGGGTGCTGCCTTCCAAACTGGGAATCTAG
+
FCGGFGGGGGEGGEGGGGGGGGF8B@@EFGFGGCFFGGGGFEGE@@EF:EEFGDGGGGFGGECCGDGGGGGGFGGGGGGGEEBGE<F:?FEFGGDCGGGFGGGGGGGFGGGGEEFFEGGFGGGGGGGG<DDE8EEDFGDFGGEGF:CFGGFGGG<DFGGGF:<DCECF7*=CCFGFGDGGGFC8:EGE8CEG?FEEE*2A99CFFGG=C5CFGCCCE3CDEDGGEECCEF<F;CDGFCF9@D)*0:DG?FDFDDD5)097*5*27F5?@F4*)9@6<<F4));?FF64<B/)
@M04650:207:000000000-C238N:1:1101:25507:4092 1:N:0:19
ACTCCTACGGGAGGCAGCAGTGGGGAATATTGCACAATGGGCGCAAGCCTGATGCAGCCATGCCGCGTGTATGAAGAAGGCCTTCGGGTTGTAAAGTACTTTCAGCGAGGAGGAAGGCATTAAGGTTAATAACCTTGGTGATTGACGTTACTCGCAGAAGAAGCACCGGCTAACTCCGTGCCAGCAGCCGCGGTAATACGGAGGGTGCAAGCGTTAATCGGAATTACTGGGCGTAAAGCGCACGCAGGCGGTCTGTCAAGTCGGATGTGAAATCCCCGGGCTCAACCTGGGAAC
+
GGGGGGGGGGGGGGGGGGGGEFGGGGGGGGGGGGGGGGGGGDFBFGEGGGGGGGGGGGGGDFGGGGGGG:AFGFGGGGGF@,EEFGGC=FGGGGGG<FGG<FGGGGGFFGGEGGGGCEGDEF??EFE9FGAF=<B<FGFGGDDFGGGE?<:FEEGCB@EGGGGGG7DFGGG*C:;CD>>FED@GGFF@FGGGD8=8C9+3=*=EEBEGGGF5EEEGGGCGGDDFFFF+<<85BCCEFGFGEDFEGG57:DDC357@*0@6<?CD)1C?FF?FF?)9:0/5.,/9=FF4:5>?B(
@M04650:207:000000000-C238N:1:1101:8764:4123 1:N:0:19
ACTCCTACGGGAGGCAGCAGTGGGGAATTTTCCGCAATGGGCGAAAGCTTGACGGAGCAATGCCGCGTGGAGGTAGAAGGCCTACGGGTCGTGAACTTCTTTTCCCAGAGAAGAAGCAATGACGGTATCTGGGGAATAAGCATCGGCTAACTCTGTGCCAGCAGCCGCGGTAATACAGAGGATGCAAGCGTTATCCGGAATGATTGGGCGTAAAGCGTCTGTAGGTGGCTTTTTAAGTCCGCCGTCAAATCCCAGGGCTCAACCCTGGACAGGCGGTGGAAACTACCAAGCTGG
+
GGGGGGGGGGGGGGGGGGGGGGGGGGGGGGGGGGGGGGGGGGGGGGGGGGGGGGGGGGGGGGGGGGGGGGGGGGGGGGGGGGGGGGGGGGGGGGGGGGGGGGGGGGGCFFGGGGGGGGGGGGGGGGGGGGGDGGFGGGGCGGG<FGGGGGGGGGGGFGFFFGGFFGGGGGGGGGGGGGGGGGGGGGG?EGGGGGGGGGGGGGGFGGGGGGGGGG7FGGGGG7CGGGCGFG8<49C2CFF7BGFFGGGGFGGGFFD>)8)8FFGFDC*:)7?F3>E3-4<>=)97@::>FFF7::
@M04650:207:000000000-C238N:1:1101:14249:4134 1:N:0:19
ACTCCTACGGGAGGCAGCAGTGGGGAATATTGCACAATGGGCGCAAGCCTGATGCAGCCATGCCGCGTGTATGAAGAAGGCCTTCGGGTTGTAAAGTACTTTCAGCGAGGAGGAAGGCATTAAGGTTAATAACCTTGGTGATTGACGTTACTCGCAGAAGAAGCACCGGCTAACTCCGTGCCAGCAGCCGCGGTAATACGGAGGGTGCAAGCGTTAATCGGAATTACTGGGCGTAAAGCGCACGCAGGCGGTCTGTCAAGTCGGAGGTGAAATCCCCGGGCTCAACCTGGGAAC
+
GDFFGGGGGGGGGGGGGGGGGGGGG;@CFFGGFFGGGAFFGFE:CBFGCACCFFGGFGGDEGC8@7F@>=EAFGGGGG8FEFFDEGGG,FCF<EEGGGFA?FF<FGGEEF>FE7FGEGGGGGGGGGGGFFGGGDFGFDBFFC<FGAF=>DCAFGGEGGGGGDCCGAF<:C7CGGGCBE>*>8D8BCGG7*:BEECEEGECEE88@BEDGGGGDCCC:DDCC5EC+0<ACDCFDGG5C09DEC@E3C<CDGD)1*>/68@@+6*7)))476?FFF??:>55>;FFFFFF?>:0((
@M04650:207:000000000-C238N:1:1101:21835:4137 1:N:0:19
ACTCCTACGGGAGGCAGCAGTAGGGAATCTTCCGCAATGGACGAAAGTCTGACGGAGCAACGCCGCGTGTGTGATGAAGGATTTCGGTTCGTAAAGCACTGTTGTTAAGGAAGAACAGTAATAAGAGTCACTGCTTATTATGTGACGGTACTTAACCAGAAAGCCACGGCTAACTACGTGCCAGCAGCCGCGGTAATACGTAGGTGGCAAGCGTTATCCGGAATTATTGGGCGTAAAGCGCGCGTAGGCGGCAAGATTAGTCTGATGTGAAAGCCCTCGGCTCAACCGAGGA
+
GGGGGGEFGGGFGGGGGGGGGGGGGGGGGGGGGGGGGGGGGFGEDGGGGGFFFGGGGGGGGGGGFGGFEFFGGGGGGGGGGFGGCGEFGGGGGDGGGGGGGGGDFGGGGGGGFGGGGGGFFGGGGGGGGGGFDF9FFGDFGGFGGFGGGGGFGGGGGGGGGGGGGGGGEDGGG,EFGGGGGGFGGGGGGEGDGCGDFGGGEGFEGGGGGFGCE:E?57CC=3CG8FGGFCFGDEGGGGFG)C)89CDCFD)79>F@?4B4<BFF@DFAFBFFFF4<11<07,*9?FF9>DD;
@M04650:207:000000000-C238N:1:1101:21907:4153 1:N:0:19
ACTCCTACGGGAGGCAGCAGTAGGGAATCTTCCACAATGGACGGAAGTCTGATGGAGCAACGCCGCGTGAGCGATGAAGGTTTTCGGATCGTAAAGCTCTGTTGTGAGGGAAGAACAAGTACAGGAGTAACTGTCTGTACCTTGACGGTACCTCATTAGAAAGCCACGGCTAACTACGTGCCAGCAGCCGCGGTAATACGTAGGTGGCAAGCGTTGTCCGGAATTATTGGGCGTAAAGCGCGCGCAGGCGGTCTTTTAAGTCTGATGTGAAAGCCCACGGCTTAACCGTGGAGG
+
GGGGGGGGGGGGGGGGGGGGGGGGGGGGGGGGGGGGGGGGGGGGFGGGGGGGGGGGGGGGGGGGGGGGGGGGGGGGGGGGGGGGGGGGGGGGGGGGGGGGGGGGGGGGGGGGGGGGGGGGGGGGGDFGGGGGGGGGGGFGGGGGGGGGGGGGGGGGGGGGGGGGGGGGGGGGGGGGGGGGGGGGGGGGGGGGGGGGGGGGGGGDFGGGGGGGGGGGGGGGGGDGGGGGGGGGFGG=FFFGFGFFGGGGFDGG:DGFFFFFGF77=FD:FFFFFFFFBBGEF>:6BFFB<F>BFB
@M04650:207:000000000-C238N:1:1101:25312:4207 1:N:0:19
ACTCCTACGGGAGGCAGCAGTGGGGAATATTGCACAATGGGCGCAAGCCTGATGCAGCCATGCCGCGTGTATGAAGAAGGCCTTCGGGTTGTAAAGTACTTTCAGCGAGGAGGAAGGCATTAAGGTTAATAACCTTGGTGATTGACGTTACTCGCAGAAGAAGCACCGGCTAACTCCGTGCCAGCAGCCGCGGTAATACGGAGGGTGCAAGCGTTAATCGGAATTACTGGGCGTAAAGCGCACGCAGGCGGTCTGTCAAGTCGGATGTGAAATCCCCGGGCTCAACCTGGGAAC
+
GGGGGGGGGGGGGGGGGGGGGGGGGEGGGGGGGGGGGGGGGGGGGGGGGGGGGGGGGGGGGGGGGGGGGGGGGGGGGGGGGGGGGGGGGGGGGGGGGGGGGGGGGGGGGGGGGGGFGGGGGGFGGGGEFFFGGFGGGGGGGGGGGGGGFFGGGGGGGGGGGGGGGGGGGGGGGGFGGGGGGGCCFGGGFGGGGEGEGGGFG5EEGGGGGGG5CECGCFGGDGEGGGGGGGGGF>CACGBDD3BEDGCCBGDGGGFFFFFFGB3C>CD?FF?BFFFFFBGB>;DFFFF2<FFB?2
@M04650:207:000000000-C238N:1:1101:14444:4219 1:N:0:19
ACTCCTACGGGAGGCAGCAGTGGGGAATATTGCACAATGGGGGAAACCCTGATGCAGCAACGCCGCGTGAGTGATGAAGGTTTTCGGATCGTAAAGCTCTGTCTTTAGGGACGATAATGACGGTACCTAAGGAGGAAGCCACGGCTAACTACGTGCCAGCAGCCGCGGTAATACGTAGGTGGCAAGCGTTGTCCGGATTTACTGGGCGTAAAGGGAGCGTAGGCGGATCTTTAAGTGGGATGTGAAATACTCGGGCTCAACCTGGGGGCTGCATTCCAAACTGGAGATCTAG
+
GGGGGGGGGGGGGGGGGGGGGGGGGGGGFFGGGF?FGGGGGCFGGGEFEGGGGGGGGGGGGGGGGGGFGDGEEGGGGGGGFFGGGGGC7FFFGGGGGGGGGGGGGGGGGGGGFGEGGGGGGGEGG@F<DEGFEGDGGFCDGF::ECCC>FGGGCGGFGCFFEGGGCEGG*<CFGGCFFEGGGGC:E5BECGE99EEEE>CBGFFGGGG5CEGECCEGGGGGDGGGGC5C*3+7+22:FFG)9?FCF**1:70/9C@.>@FCFCC>FGBF)<7FBFFFBDFF)::FF4(.0/6
@M04650:207:000000000-C238N:1:1101:17109:4228 1:N:0:19
ACTCCTACGGGAGGCAGCAGTGGGGGATATTGCACAATGGGCGCAAGCCTGATGCAGCCATGCCGCGTGTATGAAGAAGGCCTTCGGGTTGTAAAGTACTTTCAGCGAGGAGGAAGGCGTTAAGGTTAATAACCTTGGCGATTGACGTTACTCGCAGAAGAAGCACCGGCTAACTCCGTGCCAGCAGCCGCGGTAATACGGAGGGTGCAAGCGTTAATCGGAATTACTGGGCGTAAAGGGCGCGTAGGTGGTGATTTAAGTCAGATGTGAAAGCCCCGGGCTCAACCTGGGAAT
+
GGGGGGGGGGGGGGGGGGGGGGGGGGGGGGGGGGGGGGGGGGGGGGGGGGGGGGGGGGGGGGGGGGGGGGGGGGGCGGGGGGGGGGGGGGGGGGGGGGGGGGGGGGGGGGGGGGGGGGGGGDGGGGGGGGGGGGGGGGGGGGGGGGGGGGGGGGGGGGGGGGFGGGGGGGGGGGGGGGGFGGGGGGGGGDGGGGGGGGGGGGGGGGGGGGGGGGGGGCGGGGGGGFFGGGGG>:D=FGFGBGFFC<DDFGGGGGGF6BFFFFFGFGGFFBFFFF>F69DBEFGFFFFFFFFF02
@M04650:207:000000000-C238N:1:1101:8272:4236 1:N:0:19
ACTCCTACGGGAGGCAGCAGTAGGGAATCTTCCGCAATGGACGAAAGTCTGACGGAGCAATGCCGCGTGAGTGATGAAGGCCTTAGGGTCGTAAAACTCTGTTGTTAGGGAAGAATAGGTATCGGAGTAATATGCCGGTACTTTGACGGTACCTTACCAGAAAGCCCCGGCTAACTACGTGCCAGCAGCCGCGGTAATACGTAGGGGGCGAGCGTTGTCCGGAATTATTGGGCGTAAAGAGCACGCAGGCGGTCTCTTAAGTCTGATGTGAACTCTCGTGGCTTAACCACGAGC
+
@EGGGGFGG>C6@C;BF7AF-EDGDGGDGGGGFGFEGGGFGGGD:CEE9FFD9FECF+D,C<ECFCFGGGGGCEGCCF9EFC8EACFFGGGGGGGGEFFAF<DFFFF9FGFFGG8EFGDGGF<B=F7FFGGGC9DFEEFFGGGFFFGG+CF<DGGFCCCC,@:7DFGGGGGGGFGGGGGG@G7;8D8FCF=@CEG5ECFFCGGGGGEGGGGGEEGC5DCD5D**;ECGF7CF>*C*CFF*099@DDDG@D39CGG??F49?FDC=:749=66*/*9??FFE>G;6=*-4>DBF-
@M04650:207:000000000-C238N:1:1101:19088:4241 1:N:0:19
ACTCCTACGGGAGGCAGCAGTGGGGAATATTGCACAATGGGGGAAACCCTGATGCAGCAACGCCGCGTGAGTGATGACGGTCTTCGGATTGTAAAGCTCTGTCTTTGGGGACGATAATGACGGTACCCAAGGAGGAAGCCACGGCTAACTACGTGCCAGCAGCCGCGGTAATACGTAGGTGGCGAGCGTTGTCCGGATTTACTGGGCGTAAAGGGAGCGTAGGCGGATTTTTAAGTGGGATGTGAAATACCCGGGCTCAACCTGGGTGCTGCATTCCAAACTGGGAATCTAG
+
GGGGGGGGGGGGGGGGGGGGGGGGGGGGGGGGGGGGGGGGGGGGGGGGGGGGGGGGGGGGGGGGGGGGGGGGGGGGGGGGGGGGGGGGGGGGGGGGGGGGGGGGGGGGGGGGGGGGGGGGGGGGGGGGGGGGGGGGGGGGGGGGGDGGGGGGGGGGGGGGGGGGGGGGGGGGGGGGGGGFGGGGGGGGGGGGGGGGGGGGGGGGGGGGGGGGGGGGGGGGGGGGGGGGEGGGFCFGGGFG@CFBFGGFFCFGGGGFFFFFG4CFFGGFFFF@FFFFFFGFFFGFF>4<<F=A
@M04650:207:000000000-C238N:1:1101:19054:4285 1:N:0:19
ACTCCTACGGGAGGCAGCAGTGGGGAATATTGGACAATGGGGGGAACCCTGATCCAGCAATACCGCGTGTGTGAAGAAGGCCCTAGGGTTGTAAAGCACTTTTGTGAGGGAGAATGGGATTTAGTGTTAATACCACTAGGTCTTGATGTTACCTCAAGAAAAAGCACCGGCTAACTCCGTGCCAGCAGCCGCGGTAATACGGAGGGTGCAAGCGTTAATCGGAATTACTGGGCGTAAAGGGCGCGTAGGTGGTGATTTAAGTCAGATGTGAAAGCCCCGGGCGCAACCTGGGA
+
GGGGGGGGGGGGGGGGGGGGGGGGGCFGGGGG?FGGGGGGGGGGGGGGGGGGGGGGGGGGGGGGGGGGG:FGGGGGGGG8DFGGGGGEC<FGGGGGGGGGCFFC@>FGGGGE*@,?CF:,,<<;33@FCFGDBCCF:<<CFFF@BAC<@FGGDGFF72,<FC7<8CF*=7*=F7:BCCG*A>CFFFGFF>8CG5*2CFC988*CEGGGDGGC*CC*1*:CEGGC8E+++*<*7C/:99@G5*757/9<B29D*9*0*9@FCFGFFDF98=@B@=?5,2)55()005).(7)4:
@M04650:207:000000000-C238N:1:1101:22618:4285 1:N:0:19
ACTCCTACGGGAGGCAGCAGTGAGGAATCTTGGACAATGGAGGCAACTCTGATCCAGCCATGCCGCGTGCAGGAAGACGGCCTTATGGGTTGTAAACTGCTTTTATAGAGGACGAGCCCCGATCTTGCGAGATCGGCCGACGGTACTCTAAGAATAAGGATCGGCTAACTTCGTGCCAGCAGCCGCGGTAATACGGAGGGTGCAAGCGTTAATCGGAATTACTGGGCGTAAAGCGCACGCAGGCGGTCTGTCAAGTCGGATGTGAAATCCCCGGGCTCAACCTGGGAACTGCAT
+
FGGGGGGGGGGGGGGGGGGGGGGGGGGGGGGGGGGGGGGGGFGGGGGGGGGGGGGGGGGGGGGGGGGGGGGGGGGGGCGGGGGGGGGFGGGGGGGGGGGFGGGGGFGDFGGGCEGCFDCFEGGGGGFGGEGFFFCCGGFEGEE:FEGFGG,@=FFFACFFE@FCGCEGGBFCGECEGF,:8:8B:EEC1=;@CFGGCC*:EEEFFGC5;CE*+A*:EDC<CGGC+/::C<;*9+91>D3)7C:371)15C7DC7CFF>55A5FGFG7:=FFF)77B;?F6?(*)7)748)*28.
@M04650:207:000000000-C238N:1:1101:8900:4330 1:N:0:19
ACTCCTACGGGAGGCAGCAGTAGGGAATCTTCCACAATGGACGGAAGTCTGATGGAGCAATGCCGCGTGAGTGAAGAAGGTTTTCGGATCGTAAAACTCTGTTGTGAGGGAAGAATAAGTATCGGAGTAACTGCCGGTACCTTGACGGTACCTCATTAGAAAGCCACGGCTAACTACGTGCCAGCAGCCGCGGTAATACGTAGGTGGCAAGCGTTGTCCGGAATTATTGGGCGTAAAGCGCGCGCAGGCGGCCTTTTAAGTCTGATGTGAAAGCCCACGGCTCAACCGTGGA
+
GGGGGGGGGGGGGGGGGGGGGGGGGGGGGGGGGGGGGGGGGGGGGDGGGGGGGGGGGGGGGGGGGGGEGGGGGGGGGGGGGGGGGGGEGGGGGCGGGGGGGGGGGGGGGGGDEGGGGGFGGCFGGGGGEGGGGGGGGFCFGGGCFFG7FFGGGGFGGGGGGFGGGCFGDGGGGGGFFCCCGGGGGGGGGGGGGGDGGDGFFFGGGGGGFG5FGEGDGGGGGCDFGGGGFFFFDEDE5>F35CDFG3C3:<CDGGGFF46*<@G74D7>FFFFFF>;?FGFEFD?FFF>05>?
@M04650:207:000000000-C238N:1:1101:8279:4356 1:N:0:19
ACTCCTACGGGAGGCAGCAGTGGGGAATATTGCACAATGGGGGAAACCCTGATGCAGCAACGCCGCGTGAGTGATGAAGGTTTTCGGATCGTAAAGCTCTGTCTTTGGGGAAGATAATGACGGTACCCAAGGAGGAAGCCACGGCTAACTACGTGCCAGCAGCCGCGGTAATACGTAGGTGGCGAGCGTTGTCCGGATTTACTGGGCGTAAAGGGAGCGTAGGCGGATCTTTAAGTGGGATGTGAAATACTCGGGCTCAACCTGGGGGCTGCATTCCAAACTGGAGATCTAG
+
GGGGGGGGGGGGGGGGGGGGGGGGGGGGGGGGGFGGGGGGGGGGGGGGGGGGGGGGGGGGGGGGGGGGGGGGGGFGGGGGGFGDGGGGGGGGGGGGGGGGGGGGGGGGGGGGGGGGGDFDDGGGGGGGGGGGGGGGCFGGGFCGGGCFGGGGGGGGGEGGGGGGGGGGGGGGGGCEGGGGGGGG88EGGGGGGGGE5EGG9EFGGGGGGGGGGFDFGGGGGGCFGGE=EGGGFGCAFGF4/7FFFGGGFCCD99D>BFFFG>>DFGG>BEDBFFFFBFGFFFGFFF)(,=FF
@M04650:207:000000000-C238N:1:1101:17860:4371 1:N:0:19
ACTCCTACGGGAGGCAGCAGTGGGGAATATTGGACAATGGGGGGAACCCTGATCCAGCAATACCGCGTGTGTGAAGAAGGCCCTAGGGTTGTAAAGCACTTTTGTGAGGGAGAATGGGATTTAGTGTTAATACCACTAGGTCTTGATGTTACCTCAAGAAAAAGCACCGGCTAACTCCGTGCCAGCAGCCGCGGTAATACGGAGGGTGCAAGCGTTAATCGGAATTACTGGGCGTTAAGGGCGCGTAGGTGGTGATTTAAGTCAGATGTGAAAGCCCCGGGCACAACCTGGTA
+
GGGGGGEFCFGEGEGDGGGGGGDCCFGGFAFGFAEEFFF9ECF:FGGFFGFGGGGG@FGGGGGGGGGGDGGGGGGGAFFGGGFGFGFGFFEFGGFGAFGGGEABFFFFGGGG7FFGFGGGFF9FBFGGEFGEBFG?CFG7FFGGFACCGF3@:9@F:F9:C@CFGGGFC:FEFGCC9C>FFGGGGGGGG5EG8EGGE+<CC8C5*8E**<<E=CECGGGG=3CC5CFCG*+C4=D**17C)9>3<CDD3:7DGC77**19<7FFF7>)1==*=9F)485).6))0)),275(6
@M04650:207:000000000-C238N:1:1101:14161:4384 1:N:0:19
ACTCCTACGGGAGGCAGCAGTGGGGAATATTGCACAATGGGGGAAACCCTGATGCAGCAACGCCGCGTGAGTGATGAAGGTTTTCGGATCGTAAAGCTCTGTCTTTGGGGAAGATAATGACGGTACCCAAGGAGGAAGCCACGGCTAACTACGTGCCAGCAGCCGCGGTAATACGTAGGTGGCGAGCGTTATCCGGATTTACTGGGCGTAAAGGGAGCGTAGGCGGATGATTAAGTGGGATGTGAAATACCCGGGCTCAACTTGGGTGCTGCATTCCAAACTGGTTATCTAG
+
GGGGGGGGGGGGGGGGGGGGGGGGGGGGGGGGGGGGGGGGGGGGGGGGGGGGGGGGGGGGGGGGGGGGGGGGGGGGGGGGGGGGGGGGGGGGGGGGGGGGGGGGGGGGGGGGGGGGGGGGGGGGGGGGGGGGGGGGGGGGGGGGGGGGGGGGGGGGGGGGGGGGGGGGGGGGGGGGGGGGGGGGGGGGGGGGGGGGGGGGGGGGGGGGGGGGGGGGGGGGGDGGGGGGGGGGFGGGGGFGFGFFFGGFFGFGD3<@3>=@F=>>F4/8BFFFFFFFAFDFFBGFBF4).*9>
@M04650:207:000000000-C238N:1:1101:20937:4405 1:N:0:19
ACTCCTACGGGAGGCAGCAGTGGGGAATATTGCACAATGGGGGAAACCCTGATGCAGCAACGCCGCGTGAGTGATGACGGTCTTCGGATTGTAAAGCTCTGTCTTTAGGGACGATAATTACGGTACCTAAGGAGGAAGCCACGGCTAACTACGTGCCAGCAGCCGCGGTAATACGTAGGTGGCAAGCGTTGTCCGGATTTACTGGGCGTAAAGGGAGCGTAGGCGGATCTTTAAGTGGGAGGTGAAATACTCGGGCTCAACCTGGGGGCTGCATTCCAAACTGGAAATCTAG
+
FGGGGGGGGGGGGGGGGGGGGGGGGGGG9FGEGCGGGGGGGDGGGGG<FFGFGGDFGGGGGGGGGGGGGCFFGGFGGDGGBFGGGGG?FGGGGGGC<5FGGGGGGGFGGGGGGGE:BF,EB<==C3BFFGG=<<C7FGGCFF7<<<FCBFGGEFFGGGGF7E,@BFEFEC:BFFFGG8FGGGGGD8*B=BC;9<ECEE;9<CEFGG5=*>E7:FC=EGGG:C8CGEEGGF9?8+2+27>4)9>FD=F*7D7*1//)8)9**029@CG>@>BD6=FFBAFFFA7?))/).9*:
@M04650:207:000000000-C238N:1:1101:6041:4451 1:N:0:19
ACTCCTACGGGAGGCAGCAGTGAGGAATATTGGACAATGGAGGCAACTCTGATCCAGCCATGCCGCGTGCAGGAAGACGGCCTTATGGGTTGTAAACTACTTTTATAGAGGACGAGACCTTCCGACGTGATCGAGCACCGACGGTACTCTACGAATAAGGATCGGCTAACTTCGTGCCAGCAGCCGCGGTAATACGAAGTAACCAATCGTTATCCGCAATTATTGGGTTTAAAATGTCCGCAGGCGGACTTTTAAGTCAGCGGTGAAATCTTTCGTCTTAACGGGAAGCTTTCC
+
FGGGGGGG@CF7FFD7FGC8CEF@F<,CAFCF,EEFGGFG9F7CFFD<EGG9@FGFG,,CF<FFFF+CFEECC76C<,::EGGG9C,=FFG7CF9,BE,9CA,,B@<,@F,B+@7FFE@FF@F77@+++AFCC+>++:,6::7753<:>3<,*><,*7>,7,636>>*@7D@;CDG**@A7,2:,*8B*=CE;+?*8=**5+>+9*2=EF*5C:+;*))9@:+0+35C77+08+*0:C?*5)7))))>3C=:****17**<<)1)96>4=@FFF>)(.//8<*.8).-,91)6.
@M04650:207:000000000-C238N:1:1101:18550:4465 1:N:0:19
ACTCCTACGGGAGGCAGCAGTGGGGAATATTGCACAATGGGTGAAACCCTGATGCAGCAACGCCGCGTGAGTGATGAAGGTTTTCGGATCGTAAAGCTCTGTCTTTGGGGAAGATAATGACGGTACCCAAGGAGGAAGCCACGGCTAACTACGTGCCAGCAGCCGCGGTAATACGTAGGTGGCGAGCGTTATCCGGATTTACTGGGCGTAAAGGGAGCGTAGGCGGATGATTAAGTGGGATGTGAAATACCCGGGCTCAACTTGGGTGCTGCATTCCAAACTGGTTATCTAG
+
GGGGGGGGGGGGGGGGGGGGGGGGGGGGGGGGGGGGGGGGGGGGFFGGGGGGGGGGGGGGGGGGGGGGGGGGGGGGGGGGGGGGGGGGGGGGGFGGGGGGGGGGGGGGDGGGGGGGGGGGGGGGGGGGGGGGGGGGGGGGGGGGGGGGGGGGGF7<FFGFGGFFGGGGGGEFCBFFGGGGGFGGGDGEGGCFGGGGGGEGFGFGGGFEGC5CCG>CEGGGECGFGG=EGFFFFEGGD477?D6*:7CCFFGGCDDFEF==FFGF@FGFBF?FFFF?AFC@F7>?=?F3<==>
@M04650:207:000000000-C238N:1:1101:15711:4484 1:N:0:19
ACTCCTACGGGAGGCAGCAGTGGGGAATATTGCACAATGGGCGCAAGCCTGATGCAGCCATGCCGCGTGTATGAAGAAGGCCTTCGGGTTGTAAAGTACTTTCAGCGAGGAGGAAGGCGTTAAGGTTAATAACCTTGGCGATTGACGTTACTCGCAGAAGAAGCACCGGCTAACTCCGTGCCAGCAGCCGCGGTAATACGGAGGGTGCAAGCGTTAATCGGAATTACTGGGCGTAAAGCGCACGCAGGCGGTTTGTTAAGTCAGATGTGAAATCCCCGAGCTTAACTTGGGAAC
+
GGGGGGGGGGGGGGGGGGGGGGGGGGGGGGGGGGGGGGGGGGGGGGGGGGGGGGGGGGGGGGGGGGGFGGGGGGGGGGGGGGGGGGGGGGGGGGGGGGGGGGGGGGGGGGGGGGGGGGGGGGGGGFGGGGGGGGGGGGGGGGGGGGGEGGGGGGGDGGGGGGGGGGGGGGGGGGFGFGGGGGGGGGGGFGGGGGGGGGGGGDEGGGGGGGGGGGGGGGGGGGEFGGFFGGGGFEGGGGFGFGFFGDGC>DGGDGGFFFFFGFGGFGGFFFFFFFFF?FDEFBDFFB7<>?><:,
@M04650:207:000000000-C238N:1:1101:25681:4503 1:N:0:19
ACTCCTACGGGAGGCAGCAGTGGGGAATATTGCACAATGGGGGAAACCCTGATGCAGCAACGCCGCGTGAGTGATGAAGGTTTTCGGATCGTAAAGCTCTGTCTTTGGGGAAGATAATGACGGTACCCAAGGAGGAAGCCACGGCTAACTACGTGCCAGCAGCCGCGGTAATACGTAGGTGGCGAGCGTTATCCGGATTTACTGGGCGTAAAGGGAGCGTAGGCGGATCTTTAAGTGGGATGTGAAATACTCGGGCTCAACCTGGGTGCTGCATTCCAAACTGGGAATCTAG
+
GGGGGGGGGGGGGGGGGGGGGGGGGGGGGGGGGGGGGGGGGGGGGGGGGGGGGGGGGGFGGGGGGGGGGEGGGDGGGGGGGGGGGGGDGGGGGGGGGGGGGGGGGGGGGGGGGGGGGGGGGGGGGGGGGGGGGCFGGGGGFDFDEGGGGGGGGGFFGGGGGGGGGGGGGGGGGGFGCEGGGGGGDEGGGGGCGGGGGGGGGFFGFGGGGD5CGGGGGGGGGGEGGGCCEGGGFGFCCCF<;DFFGGGG?CFGDDGDF>F?FFGGFC5?5FFFFFFFB4DFF)065@:?<*96
@M04650:207:000000000-C238N:1:1101:22100:4540 1:N:0:19
ACTCCTACGGGAGGCAGCAGTGGGGAATATTGCACAATGGGGGAAACCCTGATGCAGCAACGCCGCGTGAGTGATGAAGGTTTTCGGATCGTAAAGCTCTGTCTTTGGGGAAGATAATGACGGTACCCAAGGAGGAAGCCACGGCTAACTACGTGCCAGCAGCCGCGGTAATACGTAGGTGGCGAGCGTTATCCGGATTTACTGGGCGTAAAGGGAGCGTAGGCGGATGATTAAGTGGGATGTGAAATACCCGGGCTCAACTTGGGTGCTGCATTCCAAACTGGTTATCTAG
+
GGGGGGGGGGGGGGGGGGGGGGGGGGGGGGGGGGGGGGGGGGGGGGGGGGGGGGGGGGGGGGGGGGGGGGGGGGGGGGGGGGGGGGGGGGGGGGGGGGGGGGGGGGGGGGGGGGGGGGGGGGGGGGFGGGGGFDGGGGGGGGGGGGGGGGGGGGGGGGGGGGGGGGGGGGCFGGGFGGDFFGGDEGGGEGGG?FGGGGGGGGGGGGGC?EEFGGGEGDGGGGGGGGCEGGGGFFGGGFFFFGFFGGGGFGCF:DDFEFFFGFGGFGGBFFFF?FFFAACFFBGFFFFFAB4>
@M04650:207:000000000-C238N:1:1101:16895:4570 1:N:0:19
ACTCCTACGGGAGGCAGCAGTGAGGAATCTTGGACAATGGAGGCAACTCTGATCCAGCCATGCCGCGTGCAGGAAGACTGCCTTATGGGTTGTAAACTGCTTTTATAGGGGACGAGCCCCGGGCATGCGAGATCGGCCGACGGTACCCTAAGAATAAGGATCGGCTAACTACGTGCCAGCAGCCGCGGTAATACGAAGGAACCAGGCGTTATCCGGAATTATTGGGTTTAAAGAGTCCGTAGGCGGACTCGTAAGTCAGAGGTGGAATTTTACGGTTTAACCGTGAAATTGGC
+
FGGGGGGGGGGGGGGGGGGGGGAFGGGG9FGGCGGGGGGG,CF7FGC8FGGGGFGGGGGG9FGGGGGGGDFFGGEFGG,CEEFG<CFA@FCB?FGFGD,55E9,5FFGGGCG4+4+8++++++++,,,>F=>+,88+3@CF+@<*>,:,33<,,7,3,@D:>114113>?,,*,61*>C7F8C,4**=E8CF<FGCFCC6*=/0*;CEG*A*0+;**)7<F*3<EFEG**3<7+90::>*75)01/7)7*1957<***/*0897)964@B=F=)7)(4>FF73)85>26FF02
@M04650:207:000000000-C238N:1:1101:19562:4597 1:N:0:19
ACTCCTACGGGAGGCAGCAGTGGGGAATATTGCACAATGGAGGAAACTCTGATGCAGCAACGCCGCGTGAGCGATGAAGGTCTTCGGATCGTAAAGCTCTGTCTTTAGGGATGATAATGACAGTACCTAAGGAGGAAGCCACGGCTAACTACGTGCCAGCAGCCGCGGTAATACGTAGGTGGCGAGCGTTATCCGGATTTATTGGGCGTAAAGGGAGCGTAGGCGGATACTTAAGTGGGATGTGAAATACTTGGGCTCAACCCGAGTACTGCATTCCAAACTGAGTAGCTAG
+
GGGGGGGGGGGGGGGGGGGGGGGGGGGGGGGGGGGGGGGGGGGGGGGGGGGGGGGGGGGGGGGGGGGGGGGGGGGGGGGGGGGGGGGGGGGGGGGGGGGGGGGGGGGGGGGGGGGGGGGGGGGGGGGFGGGGGGGGGGGGGGGGGGGGGGGGGGGGGGGGGGGGGGGGGGGGGGFGGGGFGFGGGGGGEECCFGGGGDCCEFGGGGGG:CEGGGGGGDGDEGDFEGEGGG?FFGFCGGFG@D)9DGGGFGGGGGGF@FFFGFGGFGGFFFFFFFFFA<F=<>G4@?F))/9<
@M04650:207:000000000-C238N:1:1101:24042:4618 1:N:0:19
ACTCCTACGGGAGGCAGCAGTGGGGAATATTGCACAATGGGGGAAACCCTGATGCAGCAACGCCGCGTGAGTGATGACGGTCTTCGGATTGTAAAGCTCTGTCTTTGGGGACGATAATGACGGTACCCAAGGAGGAAGCCACGGCTAACTACGTGCCAGCAGCCGCGGTAATACGTAGGTGGCGAGCGTTGTCCGGATTTACTGGGCGTAAAGGGAGCGTAGGCGGATTTTTAAGTGGGATGTGAAATACCCGGGCTCAACCTGGGTGCTGCATTCCAAACTGGGAATCTAG
+
GGGFGGGEFGGEEGGGGGGGGFECEDGGGGGGGGGEEE@FGGGGGGGGGGGGGGGGGGGGGGGGGGGGGGGGGGGGGGGGGGGGGGGGGGGGGGGGGGGGGGGGGGFFGE7CEGEFEFCFFGGGFFGGGCFDDDDEGGGGGGGGGGGGGGGGGGGGGGFCGFGG7FEGEEGF@EGGGG7FGGGDECDCGEGGFFDE;?CF?9?FFGGGEE5CFFCFGGDGGGDFGGG*:9CFFECGGG>DFGFFG7CGFGCCGGDDF:?FGF4*75C?F?FF?F4*6478:A>FF:?:)**)
@M04650:207:000000000-C238N:1:1101:23883:4642 1:N:0:19
ACTCCTACGGGAGGCAGCAGTGGGGAATATTGCACAATGGGCGCAAGCCTGATGCAGCCATGCCGCGTGTGTGAAGAAGGCCTTCGGGTTGTAAAGCACTTTCAGCGAGGAGGAAGGGTTCGGTGTTAATAGCACCGTTCATTGACGTTACTCGCAGAAGAAGCACCGGCTAACTCCGTGCCAGCAGCCGCGGTAATACGGAGGGTGCAAGCGTTAATCGGAATTACTGGGCGTAAAGCGCACGCAGGCGGTTTGTTAAGTCAGATGTGAAATCCCCGAGCTTAACTTGGGAAC
+
GFGFFFGEGGGGGGCFCEEDCFGFD;CGGFCGGGAGGFGFFECGGGEGFCFFGGGGGDFGFGGFFF=@=FFEEGGGFGFFF85CFFCEFEECFFFCFGGFDFCEGGGCGE@FFDFECCEFFGGGEGGDFGGGGGGGGF@FGGGG;>EBFDFGEGGGGFFGGFBFEDE@BEEGGF9>@EGGG=;CCG>7:EEEECEEGGCFE8CBEECEFGCE=EE8CFGGGDGGGCCC961*7CC:F74C>GFF7CDGEGD53CD>F=FFF4**1:7>=?F?4B?),3357,CFF?*-::).8(
@M04650:207:000000000-C238N:1:1101:8689:4717 1:N:0:19
ACTCCTACGGGAGGCAGCAGTGGGGAATATTGCACAATGGGGGAAACCCTGATGCAGCAACGCCGCGTGAGTGATGAAGGTTTTCGGATCGTAAAGCTCTGTCTTTGGGGAAGATAATGACGGTACCCAAGGAGGAAGCCACGGCTAACTACGTGCCAGCAGCCGCGGTAATACGTAGGTGGCAAGCGTTGTCCGGAATTATTGGGCGTAAAGCGCGCGCAGGCGGCCTTTTAAGTCTGATGTGAAAGCCCACGGCTTAACCGTGGAAGGTCATTGGAAACTGGAAGGCTTG
+
GGGGGGGGGGGGGGGGGGGGGGGGGGGGGGGGGGGGGGGGGGGGGGGGGGGGGGGFGGGFGGGGGGGGGGGGGGGEGGGGGGGGGGGGGGGGGGFGGGGGGGGGGGGGGGGGGGGGGGGFGGGGGGGGGGGGGGGGGGGGGGGGGGGGGGCGGGGGGGGGFGGGGGGGEGEGGCECGDDBCG8CGGGGGGGGGGGGEGDGFGCFGGGGEEEC<CCG55DDGGGGGGEGG4AEFFG9>CBGFGF?CFGGFGGGDGGF@EFFGF31.992)5@F@FF@:<FFFFGF)95<?@40
@M04650:207:000000000-C238N:1:1101:25656:4718 1:N:0:19
ACTCCTACGGGAGGCAGCAGTGGGGAATATTGCACAATGGGGGAAACCCTGATGCAGCAACGCCGCGTGAGTGATGACGGTCTTCGGATTGTAAAGCTCTGTCTTTAGGGACGATAATGACGGTACCTAAGGAGGAAGCCACGGCTAACTACGTGCCAGCAGCCGCGGTAATACGTAGGTGGCGAGCGTTGTCCGGATTTACTGGGCGTAAAGGGAGCGTAGGCGGATTTTTAAGTGGGATGTGAAATACCCGGGCTCAACCTGGGTGCTGCATTCCAAACTGGGAATCTAG
+
GGGGGGGGGGGGGGGGGGGGGGGGGGGGGGGGGGGGGGGGGGGGGGGGGGGGGGGGGGGGGGGGGGGGGGGDFGGGGGGGGGGGGGGEGGGGGGGGGGGGGGGGGGGGGGGGGGGECFGGGGGGGGGGGGGFFGCFFECGG?FGDGCFC=F<FFFGGGGGFC>DE@EEFB:CF9:EFFDACFFG8EECE:EB9<8EBBECA7@78;ECEEEGGGGG5<D<EGGFEGE5CFC75<DG=>47?<76:77:0:<69<CDE3??F574>FC:DFF6?FF96<C6>>GFF>6(46@9
@M04650:207:000000000-C238N:1:1101:24428:4722 1:N:0:19
ACTCCTACGGGAGGCAGCAGTGAGGAATATTGGACAATGGAGGCAACTCTGATCCAGCCATGCCGCGTGCAGGAAGACGGCCTTATGGGTTGTAAACTGCTTTTATAGAGGACGAGACCTTCCGACGTGATCGGGAGCCGACGGTACTCTACGAATAAGGATCGGCTAACTTCGTGCCAGCAGCCGCGGTAATACGAAGGATCCAAGCGTTATCCGGAATTATTGGGTTTAAAGGGTCCGCAGGCGGACTTTTAAGTCAGCGGTGAAATCTTTCGGCTTAACCGGAAGCTTGCC
+
GGGGGGGGGGGEGGGGGGGGGGGGGGGGGGGGGGGGGGGGGGGGGGGGGGGGGGGGGGGGGGGGGGGGGGGGGGGFGGGGGGGGGGGGGGGGGGGFGGGGGGGGGGGGGGGGGGGEGGGGGGGGDGGGGGGGGFEGGGGGGGGGGGGGGGGGGGGGGGGGGGGGGGGGGGGGGGGGGGGGFGGGGGGGGGGGGGGGGGGGGGGGGGGGGGGGCFGGG*9CEGGGGGGGGGGFF?FGGGFC>DDFDDGGF<CGGGFFF494?>5CDFF<FBFFBBD:>FC6BFGFFFFFFFFF?:
@M04650:207:000000000-C238N:1:1101:15718:4733 1:N:0:19
ACTCCTACGGGAGGCAGCAGTGAGGAATCTTGGACAATGGAGGCAACTCTGATCCAGCCATGCCGCGTGCAGGAAGACTGCCTTATGGGTTGTAAACTGCTTTTATAGGGGACGAGCCCCGATCTTGCGAGATCGGCCGACGGTACCCTAAGAATAAGGATCGGCTAACTTCGTGCCAGCAGCCGCGGTAATACGAAGGATCCAAGCGTTATCCGGCATTATTGGGTTTAAAGGGTCCGTAGGCGGACTATTAAGTCAGGGGTGAAATTTTACGGCTTAACCGGGAACTTCCC
+
DFF<EFFFGDGCFDE@CEEFFFECC<<FFGGFFDFGFGGFGGGGGGDFFGGACF9FF8FGFECFGGGECFGGCGFFGGGGCFGGGGGGFFG@FGGGDEC,FGGFGEF9EFEGEGG7F>7+>FGGGGGFGGDGFGGGGGGGGDBCEEAFFGGGGGGGGEG?CFC:EG>BGG<DCFDCCF7FC7:;CCCE1B=CE;8>8C5*22ACF9**;7CFCFGD*19>9:F?GFGEEGGC?GGGDC59>CDFD3)/><77::CFF9?)5;*)8D*)9==FFE@74>F7=<)))).4:**)4
@M04650:207:000000000-C238N:1:1101:25343:4747 1:N:0:19
ACTCCTACGGGAGGCAGCAGTGGGGAATATTGGACAATGGGGGGAACCCTGATCCAGCAATACCGCGTGTGTGAAGAAGGCCTTAGGGTTGTAAAGCACTTTTGTGAGGGAGAATGGGGTTTAGTGTTAATACCACTAGACCTTGATGTTACCTCAAGAAAAAGCACCGGCTAACTCCGTGCCAGCAGCCGCGGTAATACGGAGGGTGCAAGCGTTAATCGGAATGATTGGGCGTAAAGCGTCTGTAGGTGGCTTTTTAAGTCCGCCGTCAAATCCCAGGGCTCAACCCTGGAC
+
GGGGGGGGGGGGGGGGGGGGGGGGGGGGGGGGGGGGGGGGGGGGGGGGGGGGGGGGGGGGGGGGGGGGGGGGGGGGGGGGGGGGGGGGGGGGGFGGGGGGGGGGGGGGGGGGGGGGGGGGGGGGGGGGGGGGGGGGGGGGGGGGGGGGGGGGGGGGGGGGGGGGGGGGGGGGGGGGGGGGGGGGGGGGGGGGGGGGEGGGGGGGGGGGGGGGGGGGGGGGGGEGGGGGGGGGFGGC9<BGDDFFGGGF=FGGGGGFFFF?GFCCDDGBDFFEFBF@>FGFFFGFFFFB?FF?B:
@M04650:207:000000000-C238N:1:1101:21943:4775 1:N:0:19
ACTCCTACGGGAGGCAGCAGTGGGGAATATTGGACAATGGGGGGAACCCTGATCCAGCAATACCGCGTGTGTGAAGAAGGCCCTAGGGTTGTAAAGCACTTTTGTGAGGGAGAATGGGATTTAGTGTTAATACCACTAGGTCTTGATGTTACCTCAAGAAAAAGCACCGGCTAACTCCGTGCCAGCAGCCGCGGTAATACGGAGGGTGCAAGCGTTAATCGGAATTACTGGGCGTAAAGGGCGCGTAGGTGGTCTGTCAAGTCGGATGTGAAATCCCCGGGCTCAACCTGGGA
+
GGGGGGGGGGGGGGGGGGGGGGGGGGGGGGGGGGGGGGGGGGGGGGGGGGGGGGGGGGGGGGGGGGGFGGGGGGGGGGGGGGGGGGGGGGGGGGGGGGGEGGGGGGGGGGGGGGGGGGGGGGGGGGGGGGGGGFGGGGGGGGGGGGGGGGGGGGGGGGGGGGGGGGGFGGGGGGGGGFGGGGGGGGGGGGGGGGGGGGGGGGGGGGEGGGGGGGCEGGGGGGGGGGGGGGFGFGGGGFFGDGEFGDGGFCDGDGGFFFFFGFGGFCD>FFFFFFFFF?DEF>CFFF4??FFFF
@M04650:207:000000000-C238N:1:1101:15330:4784 1:N:0:19
ACTCCTACGGGAGGCAGCAGTGGGGAATATTGCACAATGGGGGAAACCCTGATGCAGCAACGCCGCGTGAGTGATGACGGTCTTCGGATTGTAAAGCTCTGTCTTTAGGGACGATAATGACGGTACCTAAGGAGGAAGCCACGGCTAACTACGTGCCAGCAGCCGCGGTAATACGTAGGTGGCAAGCGTTGTCCGGATTTACTGGGCGTAAAGGGAGCGTAGGCGGATCTTTAAGTGGGATGTGAAATACTCGGGCTCAACCTGGGGGCTGCATTCCAAACTGGAGATCTAG
+
GGGGGGGGGGGGGGGGGGGGGGGGGGGGGGGGGGGGGGGGGGGGGGGGGGGGGGGGGGGGGGGGGGGGGGGGGGGGGGGGGGGGGGGGGGGGGGGGGGGGGGGGGGGGGGGGGGGGGGGGFGGGGGGGGGGGGGGGGGGGGGGGGGGGGGGGGBGGGGFGGGGGGGGG<EGGGGGGGGGFGGGGGGGGE>EEGGGGGGGFFGGGGGGGGGGGGGGGGGGGGGGGGGG5EGGGFGGFDFFGFGFFGGGGB774CGGFBFF?FFC05CDBFBE3?FFFAFGFFFGFF>F2<6@4
@M04650:207:000000000-C238N:1:1101:18177:4785 1:N:0:19
ACTCCTACGGGAGGCAGCAGTGGGGAATATTGCACAATGGGCGAAAGCCTGATGCAGCGACGCCGCGTGAGGGATGACGGCCTTCGGGTTGTAAACCTCTTTCAGCAGGGAAGAAGTTTTTGTGACGGTACCTGCAGAAGAAGCACCGGCTAACTACGTGCCAGCAGCCGCGGTAATACGTAGGGTGCGAGCGTTGTCCGGAATTATTGGGCGTAAAGAGCTTGTAGGCGGTTGGTCGCGTCTGCTGGGAAAATCTGGGGCTCAACCCCGGACGTGCAGTGGGTACGGGCAGAC
+
GGGGGGGGGGGGGGGGGGGGGGGGGGGGGGGGGGGGGGGGGGGGGGGGGGGGGGGGGGGGGGGGGGGGGGGGGGGGGGGGGGGGGGGGGGGGGGGGGGGGGGGGGGGGGGGGGGGG9BFFFFGGGGEGGGGGGFGGGGDCGGGGGGGGGGCFGGGGGEFGGGGGGGGFFGGGGFGGGGCFGGGGGCCDEGGGGEGEECGEGAE>E@9CFGFGGGGGGGGGGFCFGGG7CDG*7*):>C5C7D@>7:D*<<C7CGDFFFFF=:DGF4<:3>DFFFE>(8F4?8F>FFD>F>;::(
@M04650:207:000000000-C238N:1:1101:7387:4808 1:N:0:19
ACTCCTACGGGAGGCAGCAGTGGGGAATATTGCACAATGGAGGAAACTCTGATGCAGCAACGCCGCGTGAGCGATGAAGGTCTTCGGATCGTAAAGCTCTGTCTTTGGGGACGATAATGACGGTACCCAAGGAGGAAGCCACGGCTAACTACGTGCCAGCAGCCGCGGTAATACGTAGGTGGCGAGCGTTGTCCGGATTTACTGGGCGTAAAGGGAGCGTAGGCGGATCTTTAAGTGGGATGTGAAATACTCGGGCTCAACCTGGGGGCTGCATTCCAAACTGGAGATCTAG
+
GGGGGGGGGGGGGGGGGGGGGGGGGGGGGGGGGGGGGGGGGGGGGGGGGGGGGGGGGGGGGGGGGGGGGGGGGGGGGGGGGGGGGGGGGGGGGGGGGGGGGGGGGGGGGGGGGG:FGGGGGGGGGGGGGGGGGGGGGCGFGGGGEGGGGGGGEGGGFGFFGGGGGGGGCGECFGGGGGGGGGGEGGGGGGGGGGGD88EFCCFFGFGGGGGGGGGGDGGDG3*<=C:CE*AF?GGGGGFGFGFFDFGFF>*975<>5>FFC:<<FGGFDEFEFFFFFBGFFBGF?FF<<FFA
@M04650:207:000000000-C238N:1:1101:26330:4840 1:N:0:19
ACTCCTACGGGAGGCAGCAGTGGGGAATATTGCACAATGGGCGCAAGCCTGATGCAGCCATGCCGCGTGTATGAAGAAGGCCTTCGGGTTGTAAAGTACTTTCAGCGAGGAGGAAGGCATTAAGGTTAATAACCTTGGTGATTGACGTTACTCGCAGAAGAAGCACCGGCTAACTCCGTGCCAGCAGCCGCGGTAATACGGAGGGTGCAAGCGTTAATCGGAATTACTGGGCGTAAAGCGCACGCAGGCGGTTTGTTAAGTCAGATGTGAAATCCCCGGGCTCAACCTGGGAAC
+
GGGGGGGGGGGGGGGGGGGGGGGGGGGGGGGGGGGGGGGGGGGGGGGGGGGGGGGGGGGGGGGGEGGGGGGGGGGGGGGGGGGGGFGGGGGGGGGGGGGGGGGGGGGEGGGFEGEFGGGGGGGGGGGFGGGGGGGGGGGGCGGGGGGGGGGGGGGGGGGGGGGGGGGGGGGGGGGGGGGGGGGGGGGGGGGGGGGGGGGGGCEGGGGGGFGGGGGGGGGGGGGGGGFGGGGGFGGGGGFGFGFFGGGGFGGGGGGFFFFFGFCFFGGFFFFFFF?@:>GFB9FFFFFBFFF?>8
@M04650:207:000000000-C238N:1:1101:15338:4844 1:N:0:19
ACTCCTACGGGAGGCAGCAGTGAGGAATCTTGGACAATGGAGGCAACTCTGATCCAGCCATGCCGCGTGCAGGAAGACTGCCTTATGGGTTGTAAACTGCTTTTATAGGGGACGAGCCCCGATCTTGCGAGATCGGCCGACGGTACCCTAAGAATAAGGATCGGCTAACTTCGTGCCAGCAGCCGCGGTAATACGAAGGATCCAAGCGTTATCCGGAATTATTGGGTTTAAAGGGTCCGCAGGCGGACTTTTAAGTCAGCGGTGAAATCTTTCGGCTTAACCGGAAGCTTGCCG
+
GGGGGGGGGGGGGGGGGGGGGGGGGGGGGGGGGGGGGGGGGGGGGGGGGGGGGGGGGGGGGGGGGGGGGGGGGGGGGGGGGGGGGGGGGGGGGGGGGGGGGGGGGGGGGGGGGGGGGGGGGGGGGGGGGGGGGGGGGGGGGGGGGFGGGGGGGGGGGGGGGGGGGGGGGGGGGGGGGGGGGGGGGGDGEGGGGGGGGGGGGGFGGGGGGGGGGGGGGGGGGGGGGGGGGGGGFGGGGGFGFGFFGGGDB>FCGGGFFFFFGFGGFGGBFFFFFFFFFFFFFFGFFFFF>@FBB9
@M04650:207:000000000-C238N:1:1101:25025:4872 1:N:0:19
ACTCCTACGGGAGGCAGCAGTGGGGAATATTGGACAATGGGGGGAACCCTGATCCAGCAATACCGCGTGTGTGAAGAAGGCCCTAGGGTTGTAAAGCACTTTTGTGAGGGAGAATGGGATTTAGTGTTAATACCACTAGGTCTTGATGTTACCTCAAGAAAAAGCACCGGCTAACTCCGTGCCAGCAGCCGCGGTAATACGTAGGGGGCTAGCGTTATCCGGAATTACTGGGCGTAAAGGGTGCGTAGGCGGTCTTTCAAGCCAGAAGTGAAAGGCTACGGCTCAACCGTAGT
+
GGGGGGGGGGGGGGGGGGGGGGGGGGGGGGGGGGGGGGGGGGGGGGGGGGGGGGGGGGGGGGGGGGGGGGGGGGGGGGGGGGGGGGGGGGGGGGGGGGGGGGGGGGGGGGGGGGGGGGGGGGGGGGGGGGGGGGGGGGGGGGGGGGGGGGGGGFGGGGGGGGGGGGGGGGEGGFGGGGGGGGGGGGGGFGEEGGGGGGGGGGFGGGGGGGGGGGGGGGGGGGGGGGGGGGGGFGGGGGFGDFEFGDDGBFGGGGGFFFFFGF9FFGGFFFB?*=FF?FG>EF9BFFFF>>F?:
@M04650:207:000000000-C238N:1:1101:5179:4980 1:N:0:19
ACTCCTACGGGAGGCAGCAGTAGGGAATCTTCCACAATGGACGGAAGTCTGATGGAGCAATGCCGCGTGAGTGAAGAAGGTTTTCGGATCGTAAAACTCTGTTGTGAGGGAAGAATAAGTATCGGAGTAACTGCCGGTACCTTGACGGTACCTCATTAGAAAGCCACGGCTAACTACGTGCCAGCAGCCGCGGTAATACGTAGGTGGCAAGCGTTGTCCGGAAGTATTGGGCGTAAAGCGCGCGCAGGCGGCCTTTTAAGTCTGATGTGAAAGCCCACGGCTCAACCGTGGA
+
FEGFGGGGGGGGGGGGGGGGGGGGGGGGGGGGGGGGGGGGGGGGGGGGGGGGFGGGGGFGCFFGGGGGGGGFGGGGGGGGFEGGGGGCEGGGGGGGGGGGGGFGE7FFGGGGGGGGGGGGGDGGGGGGGGGGGGGGGGGGGFFGGFGGGGGFGGGGFFGG,@FGGGFDFGG@FFGGGDGD@FDFGGGGGC5:CEGGGGGGF?@ECFFDE+55E7EGEFDDE*=*<<CCFCGFE5C:DG*)5DEFGGGGFGGD396?FF:4C?*:7*:4=FFFF)8@:<C>B;D*95),-)7(
@M04650:207:000000000-C238N:1:1101:15700:4980 1:N:0:19
ACTCCTACGGGAGGCAGCAGTGGGGAATATTGCACAATGGGGGAAACCCTGATGCAGCAACGCCGCGTGAGTGATGACGGTCTTCGGATTGTAAAGCTCTGTCTTTAGGGACGATAATGACGGTACCTAAGGAGGAAGCCACGGCTAACTACGTGCCAGCAGCCGCGGTAATACGTAGGTGGCAAGCGTTGTCCGGATTTACTGGGCGTAAAGGGAGCGTAGGCGGATCTTTAAGTGGGATGTGAAATACTCGGGCTCAACCTGGGGGCTGCATTCCAAACTGGTTATCTAG
+
GGGGGGGGGGGGGGGGGGGGGGGGGGGGGGGGGGGGGGGGGGGGGGGGGGGGGGGGGGGGGGGEGGGGGGGGGGGGGFGGGGGGGGGGGGGGGGGGGGGGGGGGGGGGGGGGGGGGGGGGGGGGGGGGGGGGGGGGGGGGGGGGGGGGGGGGGGGGGGGGGGGGGGGGGECGFGFCFGGGGGGGGGGGGGDEFGGGGCEDCFG@FGGGEGGGGGGGGGGGGGGFECCEGDGGF?DFGFFG@DFFCC>DF779DGGB:>?FGFGGFGGFBEB@?=FFABGFF7FF=??>96B9
@M04650:207:000000000-C238N:1:1101:8301:5009 1:N:0:19
ACTCCTACGGGAGGCAGCAGTGGGGAATATTGCACAATGGGGGAAACCCTGATGCAGCAACGCCGCGTGAGTGATGACGGTCTTCGGATTGTAAAGCTCTGTCTTTGGGGACGATAATGACGGTACCCAAGGAGGAAGCCACGGCTAACTACGTGCCAGCAGCCGCGGTAATACGTAGGTGGCGAGCGTTGTCCGGATTTACTGGGCGTAAAGGGAGCGTAGGCGGATTTTTAAGTGGGATGTGAAATACCCGGGCTCAACCTGGGTGCTGCATTCCAAACTGGGAATCTAG
+
GGGGGGGGGGGGGGGGGGGGGGGGGGGGGGGGGGGGGGGGGGGGGGGGGGGGGGGGGGGGGGGGGGGGGGGGGGGGGGGGGGGGGGGGGGGGGGGGGGGGFGGGGGGGGGGGGGGGGGGGGEGGGGGGGFFGFGGGGGGGGGGGGGGGFGGGGGGGGGGGGGGGGGGGGGGFGGGGGGGDGGGGGEGEGE=BFFGGAECGFGFGGGGGGGGGGGGGEGCDGGGGGG=EG=CFFGGG7DFG)9:@C:CGFGGGGGGFFFFFFF7CFF96BFFF?FFFFAGB>27?>77:2*=A
@M04650:207:000000000-C238N:1:1101:7609:5018 1:N:0:19
ACTCCTACGGGAGGCAGCAGTGGGGAATATTGCACAATGGGGGAAACCCTGATGCAGCAACGCCGCGTGAGTGATGACGGTCTTCGGATTGTAAAGCTCTGTCTTTGGGGACGATAATGACGGTACCCAAGGAGGAAGCCACGGCTAACTACGTGCCAGCAGCCGCGGTAATACGTAGGTGGCGAGCGTTGTCCGGATTTACTGGGCGTAAAGCGCACGCAGGCGGTCTGTCAAGTCGGATGTGAAATCCCCGGGCTCAACCTGGGAACTGCATTCGAAACTGGCAGGCTAG
+
GDGGGGGGGGGGGGGGGGGGGGGGGFGGGGGGGGGGGGGGGGGGGGGGGGGFGGGGGGGGGGGGGGGGGGGGFGGGGGGGGGGGGGGGGGGGGGGGGGGGGGGGGGGGGGGDGGGGGGGDGGEGFGFFGGGGGCEGGGGFFGGGGGGGGGGGGGGGGGGGGGGGGGGGGGGGGGGGGGGGGGGGGGDGCEEEFGGGGGGGGGGGGGFGGDGGGEG*:DGGGGEGCG**/99<BFCFGDEGFG49F>DD=4>CCDGFEFFFFFFCFGGFF?F@?F4*65<BFAC))8B99F).
@M04650:207:000000000-C238N:1:1101:19327:5115 1:N:0:19
ACTCCTACGGGAGGCAGCAGTAGGGAATCTTCCACAATGGGCGAAAGCCTGATGGAGCAATGCCGCGTGAATGAAGAAGGTCTTCGGATCGTAAAGTTCTGTTATTAGAGAAGAACAAGTCAAGGAGTAACTGTCTTGACTTTGACGGTACCTAACCAGAAAGTCACGGCTAACTACGTGCCAGCAGCCGCGGTAATACGTAGGTGACAAGCGTTGTCCGGAATTATTGGGCGTAAAGGGAGCGCAGGCGGTTGGAATAGTCTGATGTGAAAGCCCACGGCTTAACCGTGGAAT
+
GGGGGGGGGGGGGGGGGGGGGGGGGGGGGGGGGGGGGGGGGGGGGGGGGGGGGGGGGGGGGGGGGGGGGGGGGGGGGGGGGGGGGGGGGGGGGGGGGGGGGGGGGGGGGGGGGGGGGGGGGGGGGGGGGGGGGGGGGGGGGGGGGGGGGGGGGGGGGGGGGGGGGGGGGGGGGGGGGGGGGGGGGGGGGGGGGGG>@EGGFGGGGGGGCFGGGGGGEFFDGDGGGGGGFCDGFEGEGGFGFGF@CDGGDCDD57DFFF@?FFDGBCC<FFFF?FF7:BGBF;<FFF421>D:B<
@M04650:207:000000000-C238N:1:1101:18171:5123 1:N:0:19
ACTCCTACGGGAGGCAGCAGTGGGGAATATTGGACAATGGGGGGAACCCTGATCCAGCAATACCGCGTGTGTGAAGAAGGCCCTAGGGTTGTAAAGCACTTTTGTGAGGGAGAATGGGATTTAGTGTTAATACCACTAGGTCTTGATGTTACCTCAAGAAAAAGCACCGGCTAACTCCGTGCCAGCAGCCGCGGTAATACGGAGGGTGCAAGCGTTAATCGGAATTACTGGGCGTAAAGGGCGCGTAGGTGGTGATTTAAGTCAGATGTGAAAGCCCCGGGCTCAACCTGGGA
+
GGGGGGGGGGGGGGGGGGGGGGGGGGGGGGGGGGGGGGGGGGGGGGGGGGGGGGGGGGGGGGGGGGGGGGGGGGFGGGGGGGGGGGGGGGGGGGGGGGGGGGGGGGGGGGGGGGGGGGGGGGGGGGGGGGGGGGGGGGGGGGGGFGGGGGGGGGGGGGGGGGCFGGGGGGGGGGGGGGGGGGGGGGGGGGGGGGGGGGGGGGGGGGGGGGGGGGGGGGGGGGGGGGGGGGGGFCDGGGFGFGEFGCDGFGGGDGFFFFFFGFGGFGGFFFFFFFFFB?GFFFDFF@FFBFFF<
@M04650:207:000000000-C238N:1:1101:6385:5129 1:N:0:19
ACTCCTACGGGAGGCAGCAGTGGGGAATATTGCACAATGGGCGCAAGCCTGATGCAGCGACGCCGCGTGGGGGATGACGGCCTTCGGGTTGTAAACTCCTTTCGCTAGGGAAGAAGCCATTTTGTGGTGACGGTACCTGGATAAGAAGCACCGGCTAACTACGTGCCAGCAGCCGCGGTAATACGTAGGGTGCAAGCGTTGTCCGGAATTACTGGGCGTAAAGAGCTCGTAGGTGGTTTGTCGCGTCGTCTGTGAAATCCCGAGGCTTAACTTCGGGCGTGCAGGCGATACGGG
+
GGGGGGGGGGGGGGGGGGGGGGGGGGGG?FGGGGGGGGGGGGGGGGGGGGGFGGGGGGGGGGGGGGGGGGGGGDEEFGGGGGGGGGGDEFGGGGGGGFGGGGGGGGEGGG@FGGGGGGFGGGGGGGGGFGGGGGGGGGCB@FFGFGGGGFDGGEGEE7FGGGGGGGGGGGGG>FGGGGGGDGGGGCGGCEFGGGGFFGED88@FGG>*1C:FGGCFGGGGDG7<F?FFGGDEEGG=7CFGF:>FDGGDECFGCFC?**1/<:DGFGG?:=B**=B@>>)7)4CFFEB((7>?BF
@M04650:207:000000000-C238N:1:1101:16407:5166 1:N:0:19
ACTCCTACGGGAGGCAGCAGTAGGGAATCTTCCGCAATGGACGAAAGTCTGACGGAGCAACGCCGCGTGAGTGATGAAGGTCTTCGGATCGTAAAACTCTGTTGTTAGGGAAGAATAAGTACCGTTTTAATACGGCGGTACCCTGACGGTACCTAACCAGAAAGCCCCGGCTAACTACGTGCCAGCAGCCGCGGTAATACGTAGGGGGCAAGCGTTGTCCGGAATTATTGGGCGTAAAGCGCTCGCAGGCGGTCTTTTAAGTCTGATGTGAAAGCCCACGGCTTAACCGTGG
+
GGGGGGGGGGGGGGGGGGGGGGGGGGGGGGGGGGGGGGGGGGGGGGGGGGGGGGGGGGGGGGGGGGGGGGGGGGGGFGGGGGGGGGGGGGGGGGGGGGGGGGGGGGGGGGGGGGGGGGGGGGGGGGGGGGGGGGGGGGGGGGGGGGGGGGGGGGGGGGGGGGGGGGGGGGGGGGGGFGGGGGGGGGGGGGGGGGGGGGGGFAEGGGGGGGGGGGGGGGGGGGEGGGGGGGGGFEGGGGFGFGFFGGGGFGGGDDD?FFFFGFG76CFFF4FFFFFFFFGFFFDFFFFFF>F>
@M04650:207:000000000-C238N:1:1101:10306:5187 1:N:0:19
ACTCCTACGGGAGGCAGCAGTGGGGAATATTGCACAATGGGCGCAAGCCTGATGCAGCCATGCCGCGTGTGTGAAGAAGGCCTTCGGGTTGTAAAGTACTTTCAGCGAGGAGGAAGGCATTGTGGTTAATAACCACAGTGATTGACGTTACTCGCAGAAGAAGCACCGGCTAACTCCGTGCCAGCAGCCGCGGTAATACGGAGGGTGCAAGCGTTAATCGGAATTACTGGGCGTAAAGCGCACGCAGGCGGTCTGTCAAGTCGGATGTGAAATCCCCGGGCTCAACCTGGGAAC
+
GGGGGGGGGGGGGGGGGGGGGGGGGGGGGGGGGGGGGGGGGGGGGGGFGGGGGGGGGGGGGGGGGGGGGGGGGGGGGGGGGGGGGFGGFEGGGGGGGGGGGGGGGGGGGGGGGGGGGGGGGFGGGECGFGFFGGGGGGDFGGGGGGGGGGGGGGDGGGGGGGGGGGFGGGGGGGGGGGGGGGGGGGGGGGGGGGGG?FGGGGGEGGGCFGGF=EEEFD>5EDGGCGGFFGGGFCCEGGFGFDDBGGCD<CD<DCDF=B?FCFGD>GG?FFFFFF@FFFGEFBGFF@F?B5>::2
@M04650:207:000000000-C238N:1:1101:26003:5228 1:N:0:19
ACTCCTACGGGAGGCGCAGTGGGGAATATTGCACAATGGGGGAAACCCTGATGCAGCAACGCCGCGTGAGTGATGAAGGTTTTCGGATCGTAAAGCTCTGTCTTTGGGGAAGATAATGACGGTACCCAAGGAGGAAGCCACGGCTAACTACGTGCCAGCAGCCGCGGTAATACGTAGGTGGCGAGCGTTATCCGGATTTACTGGGCGTAAAGGGAGCGTAGGCGGATGATTAAGTGGGATGTGAAATACTCGGGCTCAACCTGGGGGCTGCATTCCAAACTGGGGATCTAGAGT
+
GGGGGGGGGGGGGGGGGGGGGGGGGGG@FGGGGGGGGGGGGGGGGGGGGGGGGGGFGGGGGGGGGGGGDEGGGGGGGGGGGGGGGGEGGGGGGGFGGGGGGGGGGGGGGGGGGGGGGGGGGGGGGGGGGGGGGGGGFGGGGGGGGDGGGGGGGDFGGGGGGGGGGGGGGCCCFGFFCEGGGGGGGGGGGGGGGG5>EGGGGGGFFGEGDEGGEEGGGGGGGDFGGGGGEGGG?FGGGGFCE6@FGGFGFGGGGCDFFFFFGFGGFGGFFBBFFFF=9AFFF9G5BEB:<@F<<-
@M04650:207:000000000-C238N:1:1101:24580:5254 1:N:0:19
ACTCCTACGGGAGGCAGCAGTAGGGAATCATCCACAATGGACGAAAGTCTGATGGTGCAACGCCGCGTGAGCGAAGAAGGTTTTCGGATCGTAAAGCTCTGTTATGAGGGAAGAACAAGTACAAGAGTAACTGCTTGTACCTTGACGGTACCTCATTAGAAAGCCACGGCTAACTACGTGCCAGCAGCCGCGGTAATACGTAGGTGGCAAGCGTTGTCCGGAATTATTGGGCGTAAAGGGAGCGTAGGCGGATACTTAAGTGGGATGTGAAATACTTGGGCTCAACCCGAGTAC
+
DFGFGFCF@@F-:FEFFGGGGFGCC<FGGGGGFGGGGGGGGGC:+6@FFAFFE,CFGGGFGGGEDGE@+B,E:FG7EGGCFFGFFC7FFG>FE4D<F<DGFGGGGFF,<+FG7A<FGGGGGGFDD8CFADFGGGGGGGDFFGGFGGC+@BBAFGCGGG9=,,<FFFGGGCCCFGGGGGGFF>EEFGCGFCGCDGG*?EGFG?*CC+*7BE55*=BGGFGDG58EF7CC9>GCB53=CG*55CB@<DCGF)))>99?6=4*<@6<@CC?F4*=FFFFA9*<:4*/=5@0;D:4()
@M04650:207:000000000-C238N:1:1101:12705:5256 1:N:0:19
ACTCCTACGGGAGGCAGCAGTGGGGAATATTGCACAATGGGCGCAAGCCTGATGCAGCCATGCCGCGTGTATGAAGCAGGCCTTCGGGTTGTAAAGTACTTTCAGCGAGGAGGAAGGCATTAAGGTTAATAACCTTGGCGATTGACGTTACTCGCAGAAGAAGCACCGGCTAACTCCGTGCCAGCAGCCGCGGTAATACGGAGGGTGCAAGCGTTAATCGGAATTACTGGGCGTAAAGCGCACGCAGGCGGTCTGTCAAGTCGGATGTGAAATCACCGGGCTCAACCTGGGAAC
+
GGFEEEFEFGGE:FEFE7FFFGGGGEEFGGFGGFGCEGECFFE@CCCCFEGFGFGCGGGCGFEECBCGGGGGFGGF,CCFGGGGGGG7FCCGFEFGFFGGGGGGGFGG:FFE::F<7E@FFFGGCDFF9CFGGGGGGDFGG:DDGGGGGGEGCFGEGGGGGG?AFCECC7EGGA@>>CG7>:CFFG,,:BECC1=BEFBFECGEECEEG9:FGCEEC*?CECGGGGC++98CDGGEF7?D>GEFGD5CB35>DDCFFBF?GFGCB3/.=666==*)(()<@>**95>(4752:(
@M04650:207:000000000-C238N:1:1101:19271:5262 1:N:0:19
ACTCCTACGGGAGGCAGCAGTGGGGAATTTTGGACAATGGGGGCAACCCTGATCCAGCCATCCCGCGTGTGTGATGAAGGCCTTCGGGTTGTAAAGCACTTTTATCAGGGAAGAAAAGCCTTGGGTTAATAGCCTAGGGCGCTGACGGTACCTGAGGAATAAGCACCGGCTAACTACGTGCCAGCAGCCGCGGTAATACGTAGGGTGCAAGCGTTAATCGGAATTACTGGGCGTAAAGCGTGTGTAGGCGGCTAAGCAAGAGAGATGTGAAATCCCAGGGCTCAACCTTGGAAC
+
GGGGGGGGGGGGGGGGGGGGFGGGGGGGGGGGGGGGGGGGGGGGGGGGGGGGGGGGGGGGGGGGGGGGGGGGGGGGGGGGGGEGGGGGGGGGGGGGGGGGDGGGFGGGGGGGGGGGFGGGGGCCFEGGGGGGGFFGGGGGGGGGGGGGGGGGGGGGGGGGGGGGGGGGGGGGGGGCFGGGGGGGFGGGGGGGGGGGGGFGGGGGGGGGGGGGGDEDGFGGGG*:89FGGGGGDGGGCGFGEGF@FFFGFGGGDDGFFFF>FFGGFGG)/===8@F6>FF@BFDFFFFF2@?2).
@M04650:207:000000000-C238N:1:1101:21355:5287 1:N:0:19
ACTCCTACGGGAGGCAGCAGTGGGGAATATTGCACAATGGGCGCAAGCCTGATGCAGCCATGCCGCGTGTATGAAGAAGGCCTTCGGGTTGTAAAGTACTTTCAGCGAGGAGGAAGGCATTAAGGTTAATAACCTTGGTGATTGACGTTACTCGCAGAAGAAGCACCGGCTAACTCCGTGCCAGCAGCCGCGGTAATACGAAGGATCCAAGCGTTATCCGGAATTATTGGGTTTAAAGGGTCCGCAGGCGGACTTTTAAGTCAGCGGTGAAATCTTTCGGCTTAACCGGAAGCT
+
GGGGGGGGGGGGGGGGGGGGGGGGGGGGGGGGGGGGGGGGGGGGGGGGGGGGGGGGGGGGGGGGGGGGGGGGGGGGGGGGGGGGGGGGGGGGGGGGGGGGGGGGGGGGGGGGGGGGGGGGGGGGGGGGGGGGGGGGGGGGGGGGGGGGGGGGGGGGGGGGGGGGGGGGGGGGGGGGGGGGGGGGGGGGGGDGGGGGGGGGGGGGGGGGGGGGGGGGGGGGGGGGGGGGGGGGFGGGGGFGFGFFGGGGFGGGGGCFFFFFGFGGFGDBFFFFFFFFFFG>BFDFFFFFFD@BF0
@M04650:207:000000000-C238N:1:1101:25242:5333 1:N:0:19
ACTCCTACGGGAGGCAGCAGTGGGGAATTTTGGACAATGGGGGCAACCCTGATCCAGCCATCCCGCGTGTGTGATGAAGGCCTTCGGGTTGTAAAGCACTTTTATCAGGGAAGAAAAACCTTAGGTTAATAGCCTTAGGCGCTGACGGTACCTGAGGAATAAGCACCGGCTAACTACGTGCCAGCAGCCGCGGTAATACGTAGGGTGCAAGCGTTAATCGGAATTACTGGGCGTAAAGCGTGTGTAGGCGGCTAAGCAAGAGAGATGTGAAATCCCAGGGCTCAACCGTTGAAC
+
GGGGGGGGGGGGGGGGGGGCFGGFGGGGGGGG:FGDFGGGGGGGGGGGGGGFGAFFGGFGGGGGGG:CFCGCGGGGGGGGCGGEFGD:=CEGGGGGGEFGFGGDFFGFGCFGGG<BFFFEFGFGGGF<<?FDFFGFFAFGFGDGFG+C=3<AEC<DC>FG:DGGFGGGGG:CEC;9B@<FFEFGCECG:5::EGCEGGGGCF5CGGGDFCFGGEGGGCFCEDGG8CF+C*;5>GGG7:7D:CDFGGFD=DDDCC<FFFF.00**0:C<?F46@F:F??GFD:C=F:F(4)81<4
@M04650:207:000000000-C238N:1:1101:15056:5385 1:N:0:19
ACTCCTACGGGAGGCAGCAGTGGGGAATATTGCACAATGGGCGCAAGCCTGATGCAGCCATGCCGCGTGTATGAAGAAGGCCTTCGGGTTGTAAAGTACTTTCAGCGAGGAGGAAGGCATTAAGGTTAATAACCTTGGCGATTGACGTTACTCGCAGAAGAAGCACCGGCTAACTCCGTGCCAGCAGCCGCGGTAATACGTAGGTGGCAAGCGTTGTCCGGAATTATTGGGCGTAAAGCGCGCGCAGGCGGCCTTTTAAGTCTGATGTGAAAGCCCACGGCTTAACCGTGGA
+
GGGGGGGGGGGGGGGGGGGGGGGGGGGGGGGGGGGGGGGGGGGGGGGGGGGGGGGGGGGGGGG<FGGGGGGGGGGGGGGGGGGGGGGGGGGGGGGGGGGGGGGGGDFGGGGGGGGGGGGGGGGGGGGGGGGGGGGGGGGGGGFFGGGGGGGGGGDGGGGGGGGGFGGGGGGGGCFGGGGGGGGGGGGGFGGGGGGGGGGGGGGGGGGFGGGGDEGGCFGGEDGGFGGGGGGGFGGGGGFGDGFFGGGCEDGGGD4B=86BF=:7@FFD?FFFFFFF<BGBFFDFFFFF6@@?
@M04650:207:000000000-C238N:1:1101:24028:5388 1:N:0:19
ACTCCTACGGGAGGCAGCAGTAGGGAATCTTCCACAATGGACGAAAGTCTGATGGAGCAATGCCGCGTGAGTGAAGAAGGTTTTCGGATCGTAAAGCTCTGTTGTGAGGGAAGAACAAGTATAGGAGTAACTGCCTGTACCTTGACGGTACCTCATTAGAAAGCCACGGCTAACTACGTGCCAGCAGCCGCGGTAATACGTAGGTGGCAAGCGTTGTCCGGAATTATTGGGCGTAAAGCGCGCGCAGGCGGCCTTTTAAGTCTGATGTGAAAGCCCACGGCTTAACCGTGGA
+
GGGGGGGGGGGGGGGGGGGFGGGGGGGGGGGGGGGGGGGGGGGGGGGGGGGGGGGGGGGGGGGGGDGGGGGGGGGGGGGGGGGGGGGGGGGGGGGGGGGGGGGGGDGGGGGGGGGGGGGGGGGGGFGGGGGGGGGGGGGGGGGGGGGGGGGGFGGGGFGGGGGGGGGGGGGDGGGGGGGGGGGGGGGGGGGGGEECGGGFBFGGGGGGGFFGGGGGGGGGGGGGFGFGFGFGFGGGGGFGBGEFGGGGFGDGGGGFF69FFFGG?FFAFFFFFF@F?BGD>05FFFFB:FDB
@M04650:207:000000000-C238N:1:1101:8097:5398 1:N:0:19
ACTCCTACGGGAGGCAGCAGTAGGGAATCTTCCACAATGGGTGCAAACCTGATGGAGCAATGCCGCGTGAATGAAGAAGGTCTTCGGATCGTAAAGTTCTGTTATTAGAGAAGAACAAAGCAAGGAGTAACTGTCTTGACTTTGACGGTACCTAACCAGAAAGTCACGGCTAACTACGTGCCAGCAGCCGCGGTAATACGTAGGTGGCAAGCGTTATCCGGAATTATTGGGCGTAAAGCGCGCGTAGGCGGCGAGATGAGTCTGATGTGAAAGCCCCCGGCTCAACCGGGGAGG
+
GGFGGGGGGGGGGGGGGGGFGGGGGGGGGGGGFGFGGGGGGGDGGGGGGGGCGGGFFGGFGFGGGGGGGGFGEGGGGGGGGGFGGFGGGEGGGGGG<FGGGGFGGGGGGFFGEGGGGGGGGGFGGGG@FFGGGGGDGFGGCGGGFGGGGGGGGGGGGGGFGGGAFGGGGGGGFGFGGGGGGGGGGGGGGGGEGGGGGGGGGCCCCGFCFGGGGGDGGGFGGGG5FG7FE=FGBECCFGF53)7>>DGDFG5)9CC@>*9:+67>FF=A?FF99)<5:9C.54<FF@F;>EF(49
@M04650:207:000000000-C238N:1:1101:15352:5427 1:N:0:19
ACTCCTACGGGAGGCAGCAGTGGGGAATCTTGCACAATGGGCGGAAGCCTGATGCAGCGACGCCGCGTGGGGGATGACGGCCTTCGGGTTGTAAACTCCTTTCGCTAGGGAAGAAGCCATTTTGTGGTGACGGTACCTGGATAAGAAGCACCGGCTAACTACGTGCCAGCAGCCGCGGTAATACGTAGGGCGCAAGCGTTGTCCGGAATTATTGGGCGTAAAGGGCTCGTAGGCGGTTGGTCACGTCTGCTGTGAAATCGCGAGGCTTAACCTCGCGCCTGCAGTGGGTACGGG
+
GGGGGGGGGGGGGGGGGGGGGGGGGGGFFGGGGGGGGGGGGGGGGGGGGGGGGGGGGGGGGGGGGGGGGGGGGGGGGGGGGGGGGGGGGGGGGGGGGGGGGGGGGGEGGGGGGGGGGGGGGGGGGGGGGGGGGGGGGGGGGGGGGGGGGGGGGGGEGGGGGGGGGGGGGGGGGGGGGGGGGGGGGFGGGGGGGGEEFGG58CFGGEEECFCEGGGGGGGDGGGGGGGGGDGGEFGED:5DECFFDGG5FFGGCDFFFFFFGFDGDG*8@FFF4FEFFFG>FBF?FFF:(19:(7
@M04650:207:000000000-C238N:1:1101:20605:5429 1:N:0:19
ACTCCTACGGGAGGCAGCAGTGGGGAATATTGCACAATGGGCGAAAGCCTGATGCAGCAACGCCGCGTGAGCGATGAAGGCCTTCGGGTCGTAAAGCTCTGTCCTCAAGGAAGATAATGACGGTACTTGAGGAGGAAGCCCCGGCTAACTACGTGCCAGCAGCCGCGGTAATACGTAGGGGGCTAGCGTTATCCGGAATTACTGGGCGTAAAGGGTGCGTAGGCGGTCTTTCAAGCCAGAAGTGAAAGGCTACGGCTCAACCGTAGTAAGCTTTTGGAACTGTAAGACTTGAGT
+
GGGGGGGGGGGGGGGGGGGGGGGGGGGGGGGGGGGGGGGGGGGGGGGGGGGGGGGGGGGGGGGGGGGGGGGGGGGGGGGGGGGGGGGGGGGGGGGGGGGGGGGGGGGFFGGGGGGGGGGGGGGGGGGGGGGGGGGGGGGGGGGGGGGGGGGGGGGGGGGFFGGFGGGGGGGGGGGCFFGGGGCGGGFGGGGGGGGGGGGGGGGGFGGECGEGGGGGDGGGGGGGGGGEGFGGFFGGCFFGFGFFGGCFFGFGGDDEBFFFGFGCFGDA9=F4=*/=>0CF42*88698A*9)))
@M04650:207:000000000-C238N:1:1101:9686:5446 1:N:0:19
ACTCCTACGGGAGGCAGCAGTAGGGAATCTTCCACAATGGACGAAAGTCTGATGGAGCAATGCCGCGTGAGTGAAGAAGGTTTTCGGATCGTAAAGCTCTGTTGTGAGGGAAGAACAAGTATAGGAGTAACTGCCTGTACCTTGACGGTACCTCATTAGAAAGCCACGGCTAACTACGTGCCAGCAGCCGCGGTAATACGTAGGTGGCGAGCGTTATCCGGATTTACTGGGCGTAAAGGGAGCGTAGGCGGATGATTAAGTGGGATGTGAAATACCCGGGCTCAACTTGGGTGC
+
GGGGGGGGGGGGGGGGGGGGGGGGGGGGGGGGGGGGGGGGGGGGGGGGGGGGGGGGGGGGGGGGGGGGGGGGGGGGGGGGGGGGGGGGGGGGGGGFE<FCFGDEFCEGGEGGEGGGGFFBEFFGGAFDFFFGEGEECF<FAFGFGGG>FDFFECFGDCFFGF:FFFFG7B>E7B>CCCDCFCGFGGFGCEEGECGEF,BFCFGGGG>EEEEE=ECGGGDDEDGG?FEFGGFD@GGGFGFGF55@59DDFC59)99@49B?CFGG)6C?FFFF?66F:>377(*9=7?9<?FFF(
@M04650:207:000000000-C238N:1:1101:23539:5466 1:N:0:19
ACTCCTACGGGAGGCAGCAGTGGGGAATATTGCACAATGGGCGGAAGCCTGATGCAGCGACGCCGCGTGAGGGATGACGGCCTTCGGGTTGTAAACCTCTTTCAGCAGGGACGAAGCGCAAGTGACGGTACCTGCAGAAGAAGCACCGGCTAACTACGTGCCAGCAGCCGCGGTAATACGTAGGGTGCGAGCGTTGTCCGGAATTACTGGGCGTAAAGAGTTCGTAGGCGGTTTGTCGCGTCGTTTGTGAAATCCCGCAGCTTAACTGTGGGCGTGCAGGCGATACGGGCAGAC
+
GGGGGGGGGGGGGGGGGGGGGGGGGGGGGGGGGGGGGGGGGGGGGGGGGGGGGGGGGGGGGGGGGEGGGGGGGGGGGGGGGGGGGGGGFGGGGGGGGGGGGGGGGGGGGGGGGGGGGGGGGGGGGGGGGGGGGGGGGGGGGGGGGGGGGGGGGGGGGGGGGGGGGGGGGGGGGGGGGGFGGGGGGGGGGGGGGGGGGGGGGGGGFGGGGGGGGGGGGGGGCGFGGGGGGGECD:DGGGFGFDF:DFGGFGGGG>CFEFFFGFFGFGGF=BFFFFFFFFGFDFDDDBFB>:>??(
@M04650:207:000000000-C238N:1:1101:20170:5468 1:N:0:19
ACTCCTACGGGAGGCAGCAGTGGGGAATATTGCACAATGGGGGAAACCCTGATGCAGCAACGCCGCGTGAGTGATGAAGGTTTTCGGATCGTAAAGCTCTGTCTTTGGGGAAGATAATGACGGTACCCAAGGAGGAAGCCACGGCTAACTACGTGCCAGCAGCCGCGGTAATACGTAGGTGGCGAGCGTTATCCGGATTTACTGGGCGTAAAGGGAGCGTAGGCGGTTGGAATAGTCTGATGTGAAAGCCCACGGCTTAACCGTGGAGGTGCATTGGAAACTGTCCAACTTGA
+
GGGGGGGGGGGGGGGGGGGGGGGGGGGGGGGGGGGGGGGGGGGGGGGGGGGGGGGGGGGGGGGGGGGGGGGGGGGGGGGGGGGGGGGGGGGGGGGGGGGGGGGGGGGGGGGGGGGGGGGGGGGGGGGGGGGGGGGGGGGGGGGGGGGGGGGGGGGGGGGGGGGGGGGGGGGGGGGGGGGGGGGGGGGGGGGGGGGGGGGGGGGGGGGGCGGFGGGGGGGDGGGGGGEEGGGFFGGGGFFGFGFFGGGGFGGGGGGFBEFFGFGDFGGBF;FFFFFFFFGFFFGFFFFFF?FB<
@M04650:207:000000000-C238N:1:1101:11085:5490 1:N:0:19
ACTCCTACGGGAGGCAGCAGTGGGGAATATTGCACAATGGGCGAAAGCCTGATGCAGCAACGCCGCGTGAGCGATGAAGGCCTTCGGGTCGTAAAGCTCTGTCCTCAAGGAAGATAATGACGGTACTTGAGGAGGAAGCCCCGGCTAACTACGTGCCAGCAGCCGCGGTAATACGTAGGGGGCTAGCGTTATCCGGAATTACTGGGCGTAAAGGGTGCGTAGGCGGTCTTTCAAGCCAGAAGTGAAAGGCTACGGCTCAACCGTAGTAAGCTTTTGGAACTGTAAGACTTGAGT
+
GGGGGGGGGGGGGGGGGGGGGGGGGGGGGGGGGGGGGGGGGGGGGGGGGGGGGGGGGGGGGGGGGGGGGGGGGGGGGGGGGGGGGGGGGGGGGGGGGGGGGGGGGGGGGGGGGGGGGGGGGGGGGGCFGGGGGGGGGGGGGGGGGGGGGGGGGGGGGGGGGGGGGGGGGGGFGGGFGGGGGGGGGGGGEGGGGGGGGGGGGGGGGGGGCCGGGGGGGGGDEDEGGGGGGGFGFG=<DGFGFGFFGGG=>4<FGGDB;DFFGFGGFDCAFFFF=FFF>:GF?8??BFFD<FFFF)
@M04650:207:000000000-C238N:1:1101:7939:5504 1:N:0:19
ACTCCTACGGGAGGCAGCAGTAGGGAATCTTCCGCAATGGACGAAAGTCTGACGGAGCAATGCCGCGTGAGTGATGAAGGTTTTCGGATCGTAAAACTCTGTTGTGAGGGAAGAACAAGTACCGAAGTAATATGTCGGTACCTTGACGGTACCTGCAGAAGAAGCGCCGGCTAACTACGTGCCAGCAGCCGCGGTAATACGTAGGGCGCAAGCGTTGTCCGGAATTATTGGGCGTAAAGAGCTTGTAGGTGGCTTGTCGCGTCTGCCGTGAAAACCCGAGGCTCAACCTCGGGC
+
GGGGGGGGGGGGGGGGGGGGGGGGDGGGGGGGGGGGGGGGGGGGGGGGGGGGGGGGGGGGGGGGGGGGGGGGGGGGGGGGGGGGGGGGGGGGGGGGGGGGGGGGGGGGGGGGGGGGGGGGGGFGGGGCFFFGGGGGGGGGGGGGGGGGGGGGGGGGGGGGGGGGGGGGGGGDGGGFGGGGGGGGFFGGGGCEGGGECFGGGGGGECFGGEGGGGG**>CFGG=C=E7EGFDDFGGGGGFGFGB6FFGGFGGGF**)895>C5C<>:77>57F*=@E?FGFFFF44=?B:FFB>(
@M04650:207:000000000-C238N:1:1101:11463:5505 1:N:0:19
ACTCCTACGGGAGGCAGCAGTGGGGAATTTTGGACAATGGGGGCAACCCTGATCCAGCCATCCCGCGTGTGTGATGAAGGCCTTCGGGTTGTAAAGCACTTTTATCAGGGAAGAAAAGCCTTGGGTTAATAGCCTTAGGCGCTGACGGTACCTGAGGAATAAGCACCGGCTAACTACGTGCCAGCAGCCGCGGTAATACGTAGGGTGCAAGCGTTGTCCGGAATTACTGGGCGTAAAGAGCTCGTAGGTGGTTTGTCGCGTCGTCTGTGAAATCCCGAGGCTTAACTTCGGGCG
+
GGGGGGGGGGGGGGGGGGGGGGGGGGGGGGGGGGGGGGGGGGGGGGGGGGGCGGGGGGGGGGGGGGGGGGGGGCGGGGGGGGGGGGGGGEGGGGGGGGGGGGCFGGGGGGGGGGGGGGGGGGGGGGGGGGGGGGGGGFFFFGGGGGGGGGGGGGGGGGGGGGGGGGGGGGGGGGGGGGGGGGGGGGGGGGGGGGGGGGGGFGGGGGGGGGGGGGGGG=FGEDCFGGGGGGGGEEGCDFFGFD631CFDFFGCFCGFF>3>EFGDFGGFFFFFFFFFB0CBFBCFBFFABF>1-3
@M04650:207:000000000-C238N:1:1101:25249:5513 1:N:0:19
ACTCCTACGGGAGGCAGCAGTGGGGAATATTGCACAATGGGGGAAACCCTGATGCAGCAACGCCGCGTGAGTGATGACGGTCTTCGGATTGTAAAGCTCTGTCTTTGGGGACGATAATGACGGTACCCAAGGAGGAAGCCACGGCTAACTACGTGCCAGCAGCCGCGGTAATACGTAGGTGGCGAGCGTTGTCCGGATTTACCGGGCGTAAAGGGAGCGTAGGCGGATTTTTAAGTGGGATGTGAAATACCCGGGCTCAACCTGGGTGCTGCATTCCAAACTGGGAATCTAG
+
GGFFGGGGD@FGGDGFGGECFGDFEGGGGGGFF<FAFGGGGDDGDFFGGGGFGGCEG?CFGEGECGCGEC?EFFG9CEEDFGGGGGCCFCFFCGGGCFGG<FGCFFFG+=?F+CFGEGGAFDEFGGFFBBFGFF7FGGDFGGC@CGGG79BFGGFC:C@FC,DBEGCCFC<C<FFGGF:CGF>EDEGDGGGGGDGEG>CE+++*2:EGCEEG+:*8*))9EG=EEE55ECGF5C:EC=@C@DFF7:*:*0747C)757??EFC*7971@4?FFFFB<A>@:8*<F4;7<F69
@M04650:207:000000000-C238N:1:1101:11133:5529 1:N:0:19
ACTCCTACGGGAGGCAGCAGTGGGGAATATTGCACAATGGGGGAAACCCTGATGCAGCAACGCCGCGTGAGTGATGAAGGTTTTCGGATCGTAAAGCTCTGTCTTTGGGGAAGATAATGACGGTACCCAAGGAGGAAGCCACGGCTAACTACGTGCCAGCAGCCGCGGTAATACGTAGGTGGCGAGCGTTATCCGGATTTACTGGGCGTAAAGGGAGCGTAGGCGGATGATTAAGTGGGATGTGAAATACCCGGGCTCAACTTGGGTGCTGCATTCCAAACTGGTTATCTAG
+
GGGGGGGGGGGGGGGGGGGGGGGGGGGFGGGGGGGGGGGGGGGGGGGGGGGGGGGGGGGGGGGGGGGGGGGGGGGGGGGGGGFGGGGGGGGGGGGGGGGGGGGGGGGGGGGGGGGGGGGGGGGGGGFGGGGGGGGGGGGGGGGGGGGGGGGGGGGGGGDGGGGGGGGGGGGGGGG9FGGGGGGGGGGGGGGGGGGGGGGGGGFGFFGGC7=FGGGGGGGCGGGGGGG5CD?FFGGGGGFFFDFFGGGCF76CGGGBB>FFC?GGFG5<:?F6FF?@29CF>7DF**=)5@FD
@M04650:207:000000000-C238N:1:1101:9074:5529 1:N:0:19
ACTCCTACGGGAGGCAGCAGTGGGGAATATTGCACAATGGGGGAAACCCTGATGCAGCAACGCCGCGTGAGTGATGAAGGTTTTCGGATCGTAAAGCTCTGTCTTTGGGGAAGATAATGACGGTACCCAAGGAGGAAGCCACGGCTAACTACGTGCCAGCAGCCGCGGTAATACGTAGGTGGCGAGCGTTATCCGGATTTACTGGGCGTAAAGGGAGCGTAGGCGGATGATTAAGTGGGATGTGAAATACCCGGGCTCAACTTGGGTGCTGCATTCCAAACTGGTTATCTAG
+
GGGGGGGGGGGGGGGGGGGGGGGGGGGGGGGGGGGGGGGGGGGGGGGGGGGGGGGGGGGGGGGGGGGGGGGGGGGGGGGGGGGGGGGGDGGGGGGGGGGGFGG9EDAFGGGGGGFGGGFGD:FGGGGGGGGFFGGGGGGFFCGGDG>FFGFGGGGFGGGGGGFGGGGGGGGGGGGEGGEEFGGGGGGGGGGGGGGG>ECCFFGGGGGG87ECFGGGGCGDDGCFEGC5CCC79CFFCGFC47FFGFFGFGGGGGDB)<FFG*029>73@FFFFFFF>AFFFFCFF7@<ABFF
@M04650:207:000000000-C238N:1:1101:14180:5537 1:N:0:19
ACTCCTACGGGAGGCAGCAGTGGGGAATATTGCACAATGGGGGAAACCCTGATGCAGCAACGCCGCGTGAGTGATGACGGTCTTCGGATTGTAAAGCTCTGTCTTTGGGGACGATAATGACGGTACCCAAGGAGGAAGCCACGGCTAACTACGTGCCAGCAGCCGCGGTAATACGTAGGTGGCGAGCGTTGTCCGGATTTACTGGGCGTAAAGGGAGCGTAGGCGGATTTTTAAGTGGGATGTGAAATACTCGGGCTCAACCTGGGGGCTGCATTCCAAACTGGGGATCTAG
+
GGGGGGGGGGGGGGGGGGGGGGGGGGGGG9FGGGGGGGGGGGGGGGFFDFFGGGGGGGGGGGDGGFGFGEEGGGGGGGCEGGGFFGG>FFGGFFFGGFFGGGGFCGGGGGGCGGCEFGGGGGEFGGGGGGGGGGGGGGF7FGGGGGGCCCFGGCCCFGGGGFGCEGEGECFGGGGGGGGGFFCEGGEGGEEECGGE8?>FGGFFGC5EECEGGG>FE3CDGGDGEGEG5>CE>7C?F*7C477BG7FD??*9CC<575*/:@GFFGC97>BE?F4BB>>*.2:4))7((=6-
@M04650:207:000000000-C238N:1:1101:22725:5573 1:N:0:19
ACTCCTACGGGAGGCAGCAGTAGGGAATCTTCCACAATGGGTGCAAACCTGATGGAGCAATGCCGCGTGAATGAAGAAGGTCTTCGGATCGTAAAGTTCTGTTATTAGAGAAGAACAAAGCAAGGAGTAACTGTCTTGCTTTTGACGGTACCTAACCAGAAAGTCACGGCTAACTACGTGCCAGCAGCCGCGGTAATACGTAGGGGGCGAGCGTTGTCCGGAATTATTGGGCGTAAAGCGCGCGCAGGCGGTCTTCTAAGTCTGATGTGAAAGCCCACGGCTTAACCGTGGAGG
+
GGGGGGGGGGGGGGGGGGGGGGGGGGGGGGGGGGGGGGGGGGGGGGGGGGGGGGGGGGGGGGGGGGGGGGGGGGGGGGGGGGGGGGGGGGGGGGGGGGGGGGGGGGGGGGGGGGGGGGGGGGGGGGGGGGGGGGGGGGGGGGGGGGGGGGGGGGGGGGGGGGGGGGGGGGGGGGGGGGGGGGGGGGGGGGGGGGGGGGGGGGGGGGGG8CCC8CGGGFGGG3CFGGGGFGGFD59:C*@DFGFFGGGGFGG<DDGFFFF=<@7CBGCAF6FFBFFFB:DDDF3;FFFFFFE<(:
@M04650:207:000000000-C238N:1:1101:4619:5575 1:N:0:19
ACTCCTACGGGAGGCAGCAGTGGGGAATATTGCACAATGGGGGAAACCCTGATGCAGCAACGCCGCGTGAGTGATGACGGTCTTCGGATTGTAAAGCTATGTCTTTGGGGACGATAATGACGGTACCCAAGGAGGAAGCCACGGCTAACTACGTGCCAGCAGCCGCGGTAATACGTAGGTGGCGAGCGTTGTCCGGATTTACTGGGCGTAAAGGGAGCGTAGGCGGATTTTTAAGTGGGATGTGAAATACCCGGGCTCAACCTGGGTGCTGCATTCCAAACCGGGAATCTAGGG
+
GGGGGGGGGGGGGGGGGGGGGGGGGGFGGGGGGGGCFGGFGEGDGGCFGGGG9FGG<FEFDF>EGGGGGGGEFGGGGGGGGGE9<F@F+C<FFFE,E?,CEFGFGFGFGGC:@:CGGGDFFFGFGGCC,=<F<FEEABCF@FGCFGGFFAFCEFCCFCF7FCFFEG@CBEGGFFFFCCGE:CFG@E>7CEGG9EEEG58<<<CC6C8CG>E5:C5=5C<1:78CGG5CE4C:<6>EG4>56D?=:7*:=C<*)7C3.76=C>FGFG9:>F?=?*09<BGF3(15).0,5**.)(
@M04650:207:000000000-C238N:1:1101:11507:5605 1:N:0:19
ACTCCTACGGGAGGCAGCAGTAGGGAATCTTCCACAATGGACGGAAGTCTGATGGAGCAACGCCGCGTGAGCGATGAAGGTTTTCGGATCGTAAAGCTCTGTTGTGAGGGAAGAACAAGTACAGGAGTAACTGTCTGTACCTTGACGGTACCTCATTAGAAAGCCACGGCTAACTACGTGCCAGCAGCCGCGGTAATACGTAGGTGGCAAGCGTTGTCCGGAATTATTGGGCGTAAAGCGCGCGCAGGCGGTCTTTTAAGTCTGATGTGAAAGCCCACGGCTTAACCGTGGA
+
GGGGGGGGGGGGGGGGGGGGGGGGGGGGGGGGGGGGGGGGGGGGFGGGGGGGGGGGGGGGGGGGGGGGGGGGGGGGGGGGGGGGGGGGGEGGGGGGGGGGGGGGGGGGGGGGGGGGGGGGGGGGGGGGGGGGGGGGGGGGGGFGGGGGGGGGDGGFCFGGGGGGGGFGGGGGFGGGGG@FGGGGGGEGFEGGGGEG,;EFGGGGGGGGGGGCGEGE=FFGCDCF?9EGGFGGDGGGGGFDEDDEGDDDEDGDC<FF=FFF9@>FFD>)967B68FFF?C:>;G)=?FF0)5(
@M04650:207:000000000-C238N:1:1101:15110:5637 1:N:0:19
ACTCCTACGGGAGGCAGCAGTGGGGAATATTGCACAATGGGCGCAAGCCTGATGCAGCCATGCCGCGTGTATGAAGAAGGCCTTCGGGTTGTAAAGTACTTTCAGCGAGGAGGAAGGCATTAAGGTTAATAACCTTGGTGATTGACGTTACTCGCAGAAGAAGCACCGGCTAACTCCGTGCCAGCAGCCGCGGTAATACGGAGGGTGCAAGCGTTAATCGGAATTACTGGGCGTAAAGCGCACGCAGGCGGTCTGTCAAGTCGGATGTGAAATCCCCGGGCTCAACCTGGGAAC
+
GGGGGGGGGGGGGGGGGGGGGGGGGGGGGGGGGGGGGGGGGGGGGGGGGGGGGGGGGGGGGGGGGGGFGGGGGGGGGGGGGGGGGGGGGGGGGGGGGGGGGGGGGGGGGGGGGGGGGGGGGGGGGGGGGGGGGGGGGGGGGGGGGGGGGGGGGGGGGGGGGFFGGGGGGGGGGGGGGGGGGGGGGGGGGGGGGGGGGGGGGGGGE8EEGGGGGGGGGGGFEGEGGGGGGGGGFGGEDFFGFGFFGDDDEGG)CDGFFFFFGFGGFGGFFFFFFF@?BFGDF>GFFF:??F@?B4
@M04650:207:000000000-C238N:1:1101:21399:5665 1:N:0:19
ACTCCTACGGGAGGCAGCAGTAGGGAATCTTCCGCAATGGACGAAAGTCTGACGGAGCAATGCCGCGTGAGTGATGAAGGCCTTAGGGTCGTAAAACTCTGTTGTTAGGGAAGAATAGGTATCGGAGTAATATGCCGGTACTTTGACGGTACCTTACCAGAAAGCCCCGGCTAACTACGTGCCAGCAGCCGCGGTAATACGTAGGTGGCAAGCGTTGTCCGGAATTATTGGGCGTAAAGCGAGCGCAGGCGGTTTCTTAAGTCTGATGTGAAAGCCCCCGGCTCAACCGGGG
+
GGGGGGGGGGGGGGGGGGGGGGGGGGGGGGGGGGGGGGGGGGGGGGGGGGGGGGGGGGGGGGGGGGGGGGGGGGGGGGGGGGGGGGGGGGGGGGGGGGGGGGGGGGGGGGGGGGGGGGGGGGGGGGGGFGGGGGGGGGGGGGGFFGGGGGGEGGGGGGGGGGGGGGGGGGGGGGGGFGFGGGGGGGGGFGEGGGGGGGGGG?FFGGGGGGGGGGCEGGGFGGGGGG7FGGFGFGGGGGFGFGFFGGGGFGGGDG5?FF?FGFGCFFGFFF?F?FFF<BGDDF3;FFF:;@EF
@M04650:207:000000000-C238N:1:1101:25196:5679 1:N:0:19
ACTCCTACGGGAGGCAGCAGTAGGGAATCTTCCACAATGGGCGAAAGCCTGATGGAGCAATGCCGCGTGCAGGAAGACTGCCTTATGGGTTGTAAACTGCTTTTATAGGGGACGAGCCCCGATCTTGCGAGATCGGCCGACGGTACCCTAAGAATAAGGATCGGCTAACTTCGTGCCAGCAGCCGCGGTAATACGAAGGATCCAAGCGTTATCCGGAATTATTGGGTTTAAAGGGTCCGTAGGCGGACTATTAAGTCAGTGGTGAAATTTTACGGCTTAACCGTGAACTTGCC
+
GGGGGGGGGGGGGGGGGGGGGGGGGGGGGGGGGGGGGGGGGGGGGGGCGGGG<F<FGGFGFFGGGGGGGGGFGGGGGGGCGGGGF<FF<FEFGGGFGG9AGG9?FFGGFGEEGGFFFG?FCFGFGGAECECGFG==CFFDEFGGFCFGGGGFCCGFGCFGGGGGD<C:FFCC@GGGCEGGFCFGGGC7=*8?FGGFG588+<@ECEG5C5:>+:AC=DG4@7FGFCE=5CGG4CGCC45971<*9)9C)2:*7**/*7BBFFGCFDD2=*=?=D).62CF*-977@>A29B44
@M04650:207:000000000-C238N:1:1101:24301:5691 1:N:0:19
ACTCCTACGGGAGGCAGCAGTAGGGAATCTTCCGCAATGGGCGCAAGCCTGACGGAGCAACGCCGCGTGTGTGATGACGGTTTTCGGACTGTAAAGCACTGTTGTTAGAGAAGAACAAGTAGGAGAGTAACTGCTCTTACCTTGACGGTATCTAACCAGAAAGTCACGGCTAACTACGTGCCAGCAGCCGCGGTAATACGTAGGTGACAAGCGTTGTCCGGAATTATTGGGCGTATAGGGAGCGCAGGCGGGTGGAATAGTCTGATGTGAAAGCCCAAGGCTTAACAGTGGAAT
+
D7E,CFFFCFC-CF;FGG<CCFFEEFGGGGG9EFGGEGEEECFGGGG@FGGCFEGGGCCFEDG:@GGG@F=CFGGAE<BFF7:DEFFECFGGGFGGFGCGFFDFGF<@,5EFFFGGCCFEFGGGFAFFFGGA<FFFFFFG8<FGGGE7@F7=C9FCFF7FCFGGG=>*CEFECCBF@E:BFFGG8F>8,=ECCEGB9C<FCFDEGC9EFG6=E:CEG>DCC5/*+<?CFGDCBED*9>FGF5>555C57DD)19C@*9@60*27=>F6=7989)0)(-1)72077@*))*.,5-
@M04650:207:000000000-C238N:1:1101:18758:5711 1:N:0:19
ACTCCTACGGGAGGCAGCAGTAGGGAATATTGCACAATGGGCGCAAGCCTGATGCAGCCATGCCGCGTGTATGAAGAAGGCCTTCGGGTTGTAAAGTACTTTCAGCGAGGAGGAAGGCATTAAGGTTAATAACCTTGGTGATTGACGTTACTCGCAGAAGAAGCACCGGCTAACTCCGTGCCAGCAGCCGCGGTAATACGGAGGGTGCAAGCGTTAATCGGAATTACTGGGCGTAAAGCGCGCGCAGGCGGCCTTTTAAGTCTGATGTGAAAGCCCACGGCTTAACCGTGGA
+
GGGGGGGGGGGGGGGGGGGGGGGGGGGGGGGGGGGGGGGGGGGGGGGGGGGGGGGGGGGGGGGGGGGGGGGGGGGDGGGGGGGGGGGGGGGGGGGGGGFGGGGGGGGGGGGGGGGGGGGGFGGGGGGGGGGGGGGGGGGGGFGGGGGGGGGGGGGGGDFGGGGGGGGGGGGGGGGGGGGGGGGGGGGGGGGGGGGGGGGGGGGGGGGGGGGGGGGGGGGGGGGGFGGGGGGGFGGGGGFGFGFFGGGGFGGGGGDFFFFBFFCGFGGFFFFFF?7F?FGFF9DFFFFBFFF?
@M04650:207:000000000-C238N:1:1101:16305:5747 1:N:0:19
ACTCTACGGGAGGCAGCAGTGGGGAATATTGCACAATGGGGGAAACCCTGATGCAGCAACGCCGCGTGAGTGATGAAGGTTTTCGGATCGTAAAGCTCTGTCTTTGGGGAAGATAATGACGGTACCCAAGGAGGAAGCCACGGCTAACTACGTGCCAGCAGCCGCGGTAATACGTAGGTGGCGAGCGTTATCCGGATTTACTGGGCGTAAAGGGAGCGTAGGCGGATGATTAAGTGGGATGTGAAATACCCGGGCTCAACTTGGGTGCTGCATTCCAAACTGGTTATCTAGAGG
+
GGGGGGGGGGGGGGGGGGGCFGGGGGGGGGGGGGGGGGGGGGGGGGGGGGFGGGGGGGGGGGGGGGGGGGGGGGGGGGGGGGGGGGGGGGGGGGGGGGGGGGGGGGGGGGGGGGGGGGGGGGGGGGGGGGGGGGGGGGGGGGGGGGGGGGGGGGGGGGGGFGGGGGGGGGGGGGGGGGEFCFGGGGGGGGGGGGGGGGGGGGGGGGGEGGGGGGGGGGDGGG?EG5CEFFGGFGGGGGFGFFFFGGGG?GFGGDGB>FF:C?GGFGGFFBFFFFFFFFGFFFG@FFFBFFFFF0
@M04650:207:000000000-C238N:1:1101:11817:5757 1:N:0:19
ACTCCTACGGGAGGCAGCAGTAGGGAATCTTCCACAATGGACGAAAGTCTGATGGAGCAATGCCGCGTGAATGAAGAAGGCCTTCGGATCGTAAAGTTCTGTTATTAGAGAAGAACAAGTCAAGGAGTAACTGTCTTGACTTTGACGGTACCTAACCAGAAAGTCACGGCTAACTACGTGCCAGCAGCCGCGGTAATACGTAGGTGACAAGCGTTGTCCGGAATTATTGGGCGTAAAGGGAGCGCAGGCGGTTGGAATAGTCTGATGTGAAAGCCCACGGCTTAACCGTGGAGG
+
GGGGGGGGGGGGGGGGGGGGGGGGGGGGGGGGGGGGGGGGGGGGGGGEGGGGGGGGGGGGGGGGGGGGGGGGGGGGGGGGGGGGGGGGGGGGFGGGGGGGGGGGGFFGGGGGGGGGGGFCFGFGFGGGGGGGGFGFGGGGGEGGGGGGGGGGGGGGGGFGGGGGGGGGGGGGGEDFGGGGGGGGFGEFCEGGGGGGGGGGBFGGGGGGGGG,CCCE:FFGGGGCEEFG?CFFE=57CGFC>D@EGGGDFGGDCDG486*=<FCDFGGDFFFFF)7)41<>@;DFB4?B6@DFFF
@M04650:207:000000000-C238N:1:1101:19487:5801 1:N:0:19
ACTCCTACGGGAGGCAGCAGTGGGGAATATTGCACAATGGGCGAAAGCCTGATGCAGCAACGCCGCGTGAGCGATGAAGGCCTTCGGGTCGTAAAGCTCTGTCCTCAAGGAAGATAATGACGGTACTTGAGGAGGAAGCCCCGGCTAACTACGTGCCAGCAGCCGCGGTAATACGTAGGGGGCTAGCGTTATCCGGAATTACTGGGCGTAAAGGGTGCGTAGGCGGTCTTTCAAGCCAGAAGTGAAAGGCTACGGCTCAACCGTAGTAAGCTTTTGGAACTGTAAGACTTGAGG
+
GGGGGGGGGGGGGGGGGGGGGGGGGGGGGGGGGGGGGGGGGGGGGGGGGGGGGGGGGGGGGGGGGGGGGGGGGGGGGGGGGGGGGGGGGGGGGGGGGGGGGGGGGGGGGGGGGGGGGGGGGGGGGGGGGGGGGGGGGGGGGGGGGGGGGGGGGGGGGGGGGGGGGGGGGGGGGGGGGGGGGGGGGGGGGGEGGGGGGGGGGGGGGGGGGGGGGGG=EDGGGGGGGGEGGGGGFGGEFGFGFGFFGGGGFGGGGGGFFFFFGFG7@GGFFFF6@FFFFFGFFBFFFFFFAFF)0(
@M04650:207:000000000-C238N:1:1101:4355:5825 1:N:0:19
ACTCCTACGGGAGGCAGCAGTAGGGAATCTTCCACAATGGACGGAAGTCTGATGGAGCAATGCCGCGTGAGTGAAGAAGGTTTTCGGATCGTAAAGCTCTGTTGTGAGGGAAGAACAAGTATAGGAGTAACTGCCTGTACCTTGACGGTACCTCATTAGAAAGCCACGGCTAACTACGTGCCAGCAGCCGCGGTAATACGTAGGTGGCAAGCGTTGTCCGGAATTATTGGGCGTAAAGCGCGCGCAGGCGGCCTTGTACGTCTGATGTGAAAGCCCACGGCTTAACCGGGGA
+
GGGGGGGGGGGGGGGGGGGGGFGGGGGGGGGGGGGGGGGGGGG7FGGGGGGGFGGGGGGGCGGGGGGGGGGGGGGGGGGGG9FGGGDCFGGGGGGGGGGGGGGGGC<FGGGGGGFCFGG,@EEF9AFGGGGGFFFGGGAF@FGGFGG7FD+A,@FA,@FFGGGFEFGGGGGGGGGDFGEGGGGGCFFGC88BEG7;C;C>CF8;BFF=B?F53*3=EFFGGGCGC7@FFGGGFC<E5*=C>DB)7CDDD35C)19)9@*<>@C<FFGFFFF=4?F>:BG:>;G?FFBB())4
@M04650:207:000000000-C238N:1:1101:19034:5845 1:N:0:19
ACTCCTACGGGAGGCAGCAGTGAGGAATATTGGACAATGGAGGCAACTCTGATCCAGCCATGCCGCGTGCAGGAAGACGGCCTTATGGGTTGTAAACTGCTTTTATAGGGGAAGAGCCTCAAGCTTGCGAGCTTGACCGACGGTACCCTACGAATAAGGATCGGCTAACTTCGTGCCAGCAGCCGCGGTAATACGAAGGATCCAAGCGTTATCCGGAATTATTGGGCGTAAAGAGCTCGTAGGTGGTTTGTCGCGTCGTCTGTGAAATCCCGAGGCTTAACTTCGGGCGTGC
+
GGGGGGGGGGGGGGGGGGGGGGGFGGGGGGGGGGGGGGGGGGGGGGGGGGGGGGGGGGGGGGGGGGGGGGGGGEGGGGGGGGGGGGGGGGGGGGGGGGGGGGGGGGGGGGGGGGGGGGGGGGGGGGGGGGGGDGGGGGGGGGGGGEGGGGGGGGGGGGGGGGGGGGGGGGGGGGGGGGGGGGGGGGGGCGGGGGGGGGGGGGGGGGGGEGGGGGGGEGGGGGFCFGGGGGGFFFFGGGFGFFE@FG<FF55?DGGB35BFCFF>4CDA9FFFDD@@B?GFFFC?:7504;DB
@M04650:207:000000000-C238N:1:1101:16614:5870 1:N:0:19
ACTCCTACGGGAGGCAGCAGTAGGGAATCTTCCGCAATGGACGAAAGTCTGACGGAGCAACGCCGCGTGAGTGATGAAGGTTTTCGGATCGTAAAACTCTGTTGTTAGGGAAGAACAAGTACGACAGTAACTGGTCGTACCTTGACGGTACCTAACCAGAAAGCCCCGGCTAACTTCGTGCCAGCAGCCGCGGTAATACGAAGGATCCAAGCGTTATCCGGAATTATTGGGTTTAAAGGGTCCTCAGGCGGACTTTTAAGTCAGCGGTGAAATCTTTCGGCTTAACCGGAAGCT
+
GGGGGGGGGGGGGGGGGGGGGGGGGGGGGGGGGGGGGGGGGGGGGGGGGGGGGGGGGGGGGGGGGGGGGGGGGGGGGGGGGGGGGGGGGGGGGGGGGGGGGGGGEFGGGGGGGGGGGGGGGGGGGGGFFFGGGGGGDGGGGFGGGGGGE@FFFGFGGGGGDFGGGFEGGGGGGGGFGGFFCGFCGGGGCCGGGGGECGF*CFECGCFECC?D8=CGGGGGGGGGF?FE?CAEEGGGFFFGF4<*:FCFFGDGGGGFFFFFEFG7?CC?BFFFFFB6A<3>>?G:B??>;37285
@M04650:207:000000000-C238N:1:1101:7672:5883 1:N:0:19
ACTCCTACGGGAGGCAGCAGTGGGGAATATTGCACAATGGGGGAAACCCTGATGCAGCAACGCCGCGTGAGTGATGAAGGTTTTCGGATCGTAAAGCTCTGTCTTTGGGGAAGATAATGACGGTACCCAAGGAGGAAGCCACGGCTAACTACGTGCCAGCAGCCGCGGTAATACGTAGGTGGCAAGCGTTGTCCGGATTTACTGGGCGTAAAGGGAGCGTAGGCGGATCTTTAAGTGGGATGTGAAATACTCGGGCTCAACCTGGGGGTTGCATTCCAAACTGGAGATCTAG
+
GGGGGGGGGGGGGGGGGGGGGGGGGGGGGGGGGGGGGGGGGGGGGGGGGGGGGGGGGGGGGGGGGGGGGGGGGGGGGGGGGGGGGGGGGGGGGFFFGGGGGGGGGGGGGGGGGGGGGGGGGGGGGGGGGGGGFGGGGGGGGGGGGGGGGGGGGGGGGGGGGGGGGGGGGGGGGFGFGGGGGGGGBFGGGGEEGGGGGGGGGGGGGGGGEGGGGGDFGGGGGGGGGGD5CFCCFF7C79>9?DFFG7DGFGFFGGGBFFFFGFGGFGGFFBFFFFFF<2D?3>G44>:73@*4
@M04650:207:000000000-C238N:1:1101:5832:5885 1:N:0:19
ACTCCTACGGGAGGCAGCAGTAGGGAATATTCGGCAATGGACGAAAGTCTGAACGAGCAATGCCGCGTGAGTGATGAAGGCCTTAGGGTCGTAAAACTCTGTTGTTAGGGAAGAATAGGTATCGGAGTATTATGCCAGTACTTGGACGGTACCTTACAAGAAAGACCAGGTCAATTCCGTGCGACAAGCCACGGTAGAAGGTAGGAGCCGGCCGTGGGCGGGATTGATTGGGCGTAAACGACAGCCAGGCGGTTGGTATGGGTTTGTGTGAAGGCCCGCGGTCTACCCGTGG
+
FF<FGGGGGGGGGGDGGGGGF@DGGGGG9FF<,;CFGFCD,,@++6@@AFGGD,9CCEF?,C<CFGGEGDGFGF,?EFGGFG8C<FFGC8:F,FGAD,9?9FF,:A,<B<4BF?F,,5,ACFGCC+@F<,:<B<,C=FFDC,5,,AAC+36+3@,3,3@,@@@>,@@7,+,,7@,,,7,>*>*3**42>*1,>**6*,,4=C94=,2***2***3**)/)*)/*0*+3C7250:7**1*1)).)**1*)19C55CE.**0*.0*)**..)*0//75<()7),1)**1.-)7(
@M04650:207:000000000-C238N:1:1101:16966:5886 1:N:0:19
ACTCCTACGGGAGGCAGCAGTGGGGAATATTGCACAATGGGCGAAAGCCTGATGCAGCAACGCCGCGTGAGCGATGAAGGCCTTCGGGTCGTAAAGCTCTGTCCTCAAGGAAGATAATGACGGTACTTGAGGAGGAAGCCCCGGCTAACTACGTGCCAGCAGCCGCGGTAATACGTAGGGGGCTAGCGTTAATCGGAATTACTGGGCGTAAAGCGTGTGTAGGCGGCTAAGCAAGAGAGATGTGAAATCCCAGGGCTCAACCTTGGAACTGCATTTCTAACTGTTTGGCTAG
+
GGGGGGGGGGGGGGGGGGGGGGGGGGGGGGGGGGGGGGGGGGGGGGGGGGGGGGGGGGGGGGGGGGGGGGGGGGGGGGGGGGGGGG>EGGGGGGGGGGGGGGGGGGGGGGGGGGGGGGGGGGGGGGGGGGGGGGGGGGGGGGGGGFGGGGGGGGGGGGGGGGGGGGGGGGGGGGGGGGGGGGGGGGGGGGGCFGGGGGGGGGGGGGGGGGGGGGGGGGGGGGGFGDDEG4CGFGGGGGFGFGFFGGGGFCFGGGGEFF?FFFG>FGCAF:FFFFFFFFG@FAGFFFF?:F=0
@M04650:207:000000000-C238N:1:1101:25947:5923 1:N:0:19
ACTCCTACGGGAGGCAGCAGTAGGGAATCTTCCGCAATGGGCGCAAGCCTGACGGAGCAACGCCGCGTGTGCGAAGAAGGTCTTCGGATCGTAAAGCACTGTTGTTAAGGAAGAATGACAGTAAGGGTCACTATTTACTGTGTGACGGTACTTAACCAGAAAGCCACGGCTAACTACGTGCCAGCAGCCGCGGTAATACGTAGGTGGCAAGCGTTATCCGGAATTATTGGGCGTAAAGCGCGCGTAGGCGGCGAGATTAGTCTGATGTGAAAGCCCCCGGCTCAACCGGGGAGG
+
GGGGGGGGGGGGGGGGGGGGGGGGGGGGGGGGGGGGGGGGGGGGGGGGGGGGGGGGGGGGGGGGG>GGGGGGGGGGGGGGGGGGGGGGEGDGGGGGGGGGGGGGGGGGGGGGGGGGGGGGGGGGGGGGGGGGGGGGGGGGGGGGGGGGGGGGGGGGGGGGGGGGGGGGGGGGFGGGGGGGGGGGGGGGGGGGGGGGGFGGEFDGFFGGGGGGGGGGFGGGGGGFCEGGGFGGDGDEGGFGFGFEGGGGFGGGGGGEF?FFGFGGFGGDFF=BFFF>?9DEEBD??FFFFFF9;F
@M04650:207:000000000-C238N:1:1101:9343:5934 1:N:0:19
ACTCCTACGGGAGGCAGCAGTAGGGAATCTTCCGCAATGGACGCAAGTCTGACGGAGCAACGCCGCGTGAGTGAAGAAGGGTTTCGGCTCGTAAAACTCTGTTGTTAAGGAAGAATGTCATTGAGAGTAACTGCTCATTGAGTGACGGTACTTAACCAGAAAGCCACGGCTAACTACGTGCCAGCAGCCGCGGTAATACGTAGGTGGCAAGCGTTATCCGGAATGATTGGGCGTAAAGCGCGCGTAGGCGGTTTCTTAAGTCTGATGTGAAAGCACCCGGCTCAACCGGGGAGG
+
GGGGGGGGGGGGGGGGGGGGGGGGGGGCFGGGGGGGDGGGGGGGGGGGGGGGGGCEEGGGGGDGGGGGGGGGGGGGGGGGGGFGGGGGGGGGGGGGGGGGGGGGFGGGGGGGGGGGGFGGGCEGGFCGGGGFFG<FG9FFG9E>FFGGBFCGGGGGGGGGGGDEGGG7FEGGGGGFFCFFGFGGGGGGC>5:EEGGFFE*5?F7CEGGGGFC?EEEFFGDGGEG++??FGFGEGG5<FF))7>BDD:<FGG)7D77@=?F?=**9**-107BBF)8<?GFB>GFF?F69@>B9>
@M04650:207:000000000-C238N:1:1101:12138:5974 1:N:0:19
ACTCCTACGGGAGGCAGCAGTGGGGAATATTGCACAATGGGGGAAACCCTGATGGAGCAATGCCGCGTGAATGAAGAAGGTCTTCGGATCGTAAAGTTCTGTTATTAGAGAAGAACAAGTCAAGGAGTAACTGTCTTGACTTTGACGGTACCTAACCAGAAAGTCACGGCTAACTACGTGCCAGCAGCCGCGGTAATACGTAGGTGGCGAGCGTTATCCGGATTTACTGGGCGTAAAGGGAGCGTAGGCGGATGATTAAGTGGGATGTGAAATACCCGGGCTCAACTTGGGTGC
+
DF8FGFGCCCFEGGGEGGGGFGCGGGGGFGGC<FEF8FFGGGGGGGG@F<EGGGGGGGGFGGGGGGGGEFGGGGGGGFFGGGGGGGEEGGGGGGGGGGGGGGFGGFGFGFGGGFGGGGDFGGGFFCFGGGGFFGGGGCGGEFGGGGGGGFFGGCFGGGGGGFG;DFCCGGGGGGGFCEFGGGGGCEFGGDGGGGGGGDGGFGCCEGGFEGCEGGEG5FGGGGGGECGFFGGGFGGEGGFGFG@E9DGCFDD<3C4@7=9FGFGG><D?FBF?F6=::>GFE65?FF*)66@:?(
@M04650:207:000000000-C238N:1:1101:20527:5990 1:N:0:19
ACTCCTACGGGAGGCAGCAGTAGGGAATCTTCCACAATGGGTGCAAACCTGATGGAGCAATGCCGCGTGAATGAAGAAGGTCTTCGGATCGTAAAGTTCTGTTATTAGAGAAGAATAAAGCAAGGGGTAACTATCTTGCTTTTGACGGTACCTAACCAGAAAGTCACGGCTAACTACGTGCCAGCAGCCGCGGTAATACGTAGGTGACAAGCGTTGTCCGGAATTATTGGGCGTAAAGGGAGCGTAGGCGGATTTTTAAGTGGGATGTGAAATACCCGGGCTCAACCTGGGTGC
+
GGGGGGGGGGGGGGGGGGGGGGGGGGGGGGGGGGGGGGGGGGGGGGGGGGGGGGGGGGGGGGGGGGGGGGGGGGGGGGGGGGGGGGGGGGGGGGGGGGGGGGGGGGGGGGGGGGGGGGGGGGGGGGGGGGGGGGGGGGGGGGGGGGGGGGGGGGGGGGGGGGGGGGGGGGGGGGGGGGGGGGGGGGGGGGGGGGGGGGGGGGGEGGGGGFGGGGGGGGGGGGGGGGGGGGGGFGGGGGFGFGFF5DGDFDGGCGFFFFFFGFGGFGGFFFFF4FFFF>GFFFGFFFFFFFFFF0
@M04650:207:000000000-C238N:1:1101:7290:6011 1:N:0:19
ACTCCTACGGGAGGCAGCAGTGGGGAATATTGCACAATGGGCGCAAGCCTGATGCAGCCATGCCGCGTGTATGAAGAAGGCCTTCGGGTTGTAAAGTACTTTCAGCGAGGAGGAAGGCATTAAGGTTAATAACCTTGGTGATTGACGTTACTCGCAGAAGAAGCACCGGCTAACTCCGTGCCAGCAGCCGCGGTAATACGGAGGGTGCAAGCGTTAATCGGAATTACTGGGCGTAAAGCGCACGCAGGCGGTCTGTCAAGTCGGATGGGAAATCCCCGGGCTCAACCTGGGAAC
+
GGGGGGGGGGGGGGGGGGGGGGGGGGGGGGGGGGGGGGFGGGGGGGGGGGGGGGGGGGGGGGGGGGGGGGGGGFFGGGGGGFGFFGGGGGGGGGGGGGGGGGGGGGGGGGGGGGGGGDGGGGGGGGGGGGGGGGFGGGFFGDGGGGGGGGGGGGGCFFGGGGGGGGGGGGGGGCEFCEGGGGGGGGG7CEGGGGGGGGGFGEGGGGGGGGGGGGCGCFDDGGGGGGGG7DFGBGGE<DFGFGFFG<<CDGGGD3CFFF=F?4<CB33(.7?F?F4;BB3BF(>?FFF(4FF??4
@M04650:207:000000000-C238N:1:1101:12070:6026 1:N:0:19
ACTCCTACGGGAGGCAGCAGTGGGGAATATTGCACAATGGGGGAAACCCTGATGCAGCAACGCCGCGTGAGTGATGAAGGTTTTCGGATCGTAAAGCTCTGTCTTTGGGGAAGATAATGACGGTACCCAAGGAGGAAGCCACGGCTAACTACGTGCCAGCAGCCGCGGTAATACGTAGGTGGCGAGCGTTATCCGGATTTACTGGGCGTAAAGGGAGCGTAGGCGGATTTTTAAGTGGGATGTGAAATACCCGGGCTCAACCTGGGTGCTGCATTCCAAACTGGGAATCTAG
+
GGGGGGGGGGGGGGGGGGGGGGGGGGGGGGGGGGGGGGGGGGGGGGGGGGGGGGGGGGGGGGGGGGGFGGGGGGGGGGGGGGGGGGGGGGGGGGGGGGGGGGGCGGGGGGGGGGGGFGGGGGGGGGGGGGGGGGGGGGGGGGGGGGEGGGGGGGGGGGGGGGGGGGEG@EGGFGGGGGGGGGGGGGGGGGG7CFGGGGDGGGGFGGGG8EGGGGGGGDGC87ECEEG=E7F7>GGGGGF7@D:=:?FCBC4>DDD@)0=7C>GF@C7<:=BFFF4=4AGFFFC?>740<*/6
@M04650:207:000000000-C238N:1:1101:22553:6028 1:N:0:19
ACTCCTACGGGAGGCAGCAGTGGGGAATATTGCACAATGGGGGAAACCCTGATGCAGCAACGCCGCGTGAGTGATGACGGTCTTCGGATTGTAAAGCTCTGTCTTTAGGGACGATAATGACGGTACCTAAGGAGGAAGCCACGGCTAACTACGTGCCAGCAGCCGCGGTAATACGTAGGTGGCAAGCGTTGTCCGGATTTACTGGGCGTAAAGGGAGCGTAGGCGGATCTTTAAGTGGGATGTGAAATACTCGGGCTCAACCTGGGGGCTGCATTCCAAACTGGAGATCTAG
+
GGGGGGGGGGGGGGGGGGGGGGGGGGGGGGGGGGGGGGGGGGGGGGGGGGGGGGGGGGGGGGGGGGGGGGGGGGGGGGGGGGGGGGGGGGGGGGGGGGGGGGGGGGGGGGGGGGGGGGGGGGGGGGGGGGGGGGGGGGGGGGGGGGGGGGGGGGGGGGGGGGGGGGGGEEGGGGGEGGGGGGGGGGGGGGGGGGGGGGGGGGCFGGGGGGGGGGGGGGGGGGGGGGECGGCCFGGGGGFG?DFFGGGGFCD4<CDEDFFF?5DGFGGFFFFFFFFFFFGFFFGF?F@??40<
@M04650:207:000000000-C238N:1:1101:17996:6036 1:N:0:19
ACTCCTACGGGAGGCAGCAGTGGGGAATCTTGCACAATGGGCGGAAGCCTGATGCAGCGACGCCGCGTGGGGGATGACGGCCTTCGGGTTGTAAACTCCTTTCGCTAGGGAAGAAGCCATTTTGTGGTGACGGTACCTGGATAAGAAGCACCGGCTAACTACGTGCCAGCAGCCGCGGTAATACGTAGGGTGCAAGCGTTGTCCGGAATTACTGGGCGTAAAGAGCTCGTAGGTGGTTTGTCGCGTCGTCTGTGAAATCCCGAGGCTTAACTTCGGGCGTGCAGGCGATACGGG
+
GGGGGGGGGGGGGGGGGGGGGGGGGGGGGGGGGGGGGGGGGGGGGGGGGGGGGGGGGGGGGGGGGGGFGGGGGGGGGGGGGGGGGCFEGGGGGGGGGGGGGFGGGGGGGGGGGGGGGGGGGFGGGGGGGGFGGGGGGGGGGGGFGGGG7FGFGGGGGGFGGGGGGGGGGGGGGEGGGG5?EGGGGFGGEGGGGGGGGG8E8?ECGGGEGCFGFFGGGGGGGGGGGGGGGGGGFFGGG3>GFC@F3)95BG45FDFFFFF4C>CDFGG:FFF*/9@FBFGEFFFFF:>B6DEFFF
@M04650:207:000000000-C238N:1:1101:12610:6062 1:N:0:19
ACTCCTACGGGAGGCAGCAGTGGGGAATATTGCACAATGGGCGCAAGCCTGATGCAGCCATGCCGCGTGCATGAAGAAGGCCTTCGGGTTGTAAAGCACTTTCAGCGAGGAGGGAGTCGTTAAGGTTAATAACCTTGGCGATGGACCTTACTAGTAGAAGAAGGCCCGGCTAATTCCGGGCGAGCAGGCGCGATAAGACGTCGGGGGCAAGAGCGGATCGGAAGTACTGAACGGAAGGCGCAGGCGGGCGGTCAGGCAGGTGGGAAGGGAAGTCCCCGGACCAAACCTGGGC
+
GGGGGGGGGGGGGGGGGGGGGGFGGGGGGGGG9CFGGGGGGGGGGGGGGGGGA,FGGGDG6E<@FGGGG,F,FGGGGGGGGGCFCCFG,FF?AFGD,94=BFGGGGG+@FFGD+:++:+B:=3?>B,,A5@@D8,33,@C>@++@,,3,,@=,<,38,@,83@,,,**3*5*33,@,,****448=8*48*4****+++11**18C:*2**0*2*/:>3*8*85++++00+075*A51)))1))1)1))1>99*2)))))*)1)0*13))))0/*9.->>53*))7>1()81
@M04650:207:000000000-C238N:1:1101:12314:6079 1:N:0:19
ACTCCTACGGGAGGCAGCAGTGGGGAATATTGCACAATGGGCGCAAGCCTGATGCAGCCATGCCGCGTGTATGAAGAAGGCCTTCGGGTTGTAAAGTACTTTCAGCGAGGAGGAAGGCATTAAGGTTAATAACCTTGGTGATTGACGTTACTCGCAGAAGAAGCACCGGCTAACTCCGTGCCAGCAGCCGCGGTAATACGGAGGGTGCAAGCGTTAATCGGAATTACTGGGCGTAAAGCGCACGCAGGCGGTCTGTCAAGTCGGATGTGAAATCCCCGGGCTCAACCTGGGAAC
+
GGGGGGGGGGGEGGGGGGGGGGGGGGGGGGGGGGGGGGGGGGGGGGGGGGGGGGGGGGGGGGGGGGGGGGGGGGGGGGGGGGGGGGGGGGGGGGGGGGGGGGGGGGGGGGGGGGGGGGGGGGGGGGGGGGGGGGGGGGGGGGGGGGGGGGGGGGGGGGGGGGGGGGGGGGGGGGGGGGGGGGGGGGGGGGGGGGGGGGGGGGGGGGGGGGGGGEGGGGGGGGGGGGGFGGGGE=CGGGFGEDDFGGDGFGGGGGGFFFFFGFGGDCG?FFF?FFFF?FGFF>FF@@F:BFFFF2
@M04650:207:000000000-C238N:1:1101:20958:6080 1:N:0:19
ACTCCTACGGGAGGCAGCAGTGGGGAATATTGCACAATGGGGGAAACCCTGATGCAGCAACGCCGCGTGAGTGATGAAGGTTTTCGGATCGTAAAGCTCTGTCTTTGGGGAAGATAATGACGGTACCCAAGGAGGAAGCCACGGCTAACTACGTGCCAGCAGCCGCGGTAATACGTAGGTGGCGAGCGTTATCCGGATTTACTGGGCGTAAAGGGAGCGTAGGCGGATGATTAAGTGGGATGTGAAATACCCGGGCTCAACTTGGGTGCTGCATTCCAAACTGGTTATCTAGCG
+
GGGGGGGGGGGGGGGGGGGGGGGGGGGGGGGGGGGGGGGGGGGGGGGGGGGGGGGGGGGGGGGGGGGGGGGGGGGGGGGGGGGGGGGGGGGGGGGGGGGGGGGGGGGGGGGGGGGGGGGGGGGGGGGGGGGGGGEGGGGGGGGGGGGGGGGGGGGGGGGGGGGGGGGGGGGGGGGGGGGGGGGGGGGGGGGGGGGGGGGFGGGGGGFDEGGGGCEGDGGGGGGGGGGEGGGGFAFFGGFGFGFFGGGGFDGGGGGFFF?FDFFGFGGBDFFFFFFFAFFFFFGF?FFAF?=)),
@M04650:207:000000000-C238N:1:1101:4942:6086 1:N:0:19
ACTCCTACGGGAGGCAGCAGTGGGGAATATTGCACAATGGGCGCAAGCCTGATGCAGCCATGCCGCGTGTATGAAGAAGGCCTTCGGGTTGTAAAGTACTTTCAGCGAGGAGGAAGGCGTTAAGGTTAATAACCTTGGCGATTGACGTTACTCGCAGAAGAAGCACCGGCTAACTCCGTGCCAGCAGCCGCGGTAATACGGAGGGTGCAAGCGTTAATCGGAATTACTGGGCGTAAAGCGCACGCAGGCGGTCTGTCAAGTCGGATGTGAAATCCCCGGGCTCAACCTGGGAAC
+
GGGGGG?FGGGFGGGGGGFGGGGGGGGGGGGGGGGGGGGGGGGGGGGGGGGGGGGGGGGGGGGGGGGGGGGGDGGGGGGFGGGGGGGDGGGGGFGGGFCFGGGGFGGGGGECFCFCGFGCFGGCFGGFGGGGGGGGGGGGGDGGGGGGGGGGGGDGGEGCFGGGGGGGGGGDGGGGGGFGGGGGGGGGGCEEE5CEGGG5EEGEGGGEGGGGGGGDGGGCEDGGGFGGFGCGFGGGDFFGFGFFGGDG@DDGGCFF48@=CFDG@3<?FFF=FFFFF6DEE0>==?5::5>?74
@M04650:207:000000000-C238N:1:1101:19309:6088 1:N:0:19
ACTCCTACGGGAGGCAGCAGTAGGGAATCTTCCACAATGGACGAAAGTCTGATGGAGCAACGCCGCGTGAGTGATGAAGGTTTTCGGATCGTAAAACTCTGTTGCGAGGGAAGAACAAGTACGAGAGTAACTGCTCGTACCTTGACGGTACCTCGTTAGAAAGCCACGGCTAACTACGTGCCAGCAGCCGCGGTAATACGTAGGTGGCAAGCGTTGTCCGGAATTATTGGGCGTAAAGCGCGCGCAGGCGGCCTTTTAAGTCTGATGTGAAAGCCCACGGCTTAACCGTGGA
+
GGGGGGGGGGGGGGGGGGGGGGGGGGGGGGGGGGGGGGGGGGGGGGGGGGGGGGGGGGGGGGGGGGGGGGGGGGGGGGGGGGGGGGGGGGGGGGGGGGGGGGGGGGGGGGGGGGGGGGGGGGGGGDFGGGGGGGGGGGGGGGGGGGGGGGGGGGGGGGDFGGGGGGGEGGGGGGGGGGGGGGDFGGGGGGGGEEGGGGGGECFGGGGGCGGG=EGGGGGGGGGGGFGGGGGGFGGCGFFCEGFFGGGGDGGDG3CFFFFF9@77=FGFFB=@FFF>?FG>B0DFFFFF6.76
@M04650:207:000000000-C238N:1:1101:11163:6113 1:N:0:19
ACTCCTACGGGAGGCAGCAGTGAGGAATCTTGGACAATGGAGGCAACTCTGATCCAGCCATGCCGCGTGCAGGAAGACTGCCTTATGGGTTGTAAACTGCTTTTATAGGGGACGAGCCCCGATCTTGCGAGATCGGCCGACGGTACCCTAAGAATAAGGATCGGCTAACTTCGTGCCAGCAGCCGCGGTAATACGAAGGATCCAAGCGTTATCCGGAATTATTGGGTTTAAAGGGTCCGTAGGCGGGATATTAAGTCAGTGGTGAAATTTTACGGCTCAAACGTGAACTTGCC
+
GGGGGGGGGGGGGGGGGGGGGGGGGGGGGGGGGGGGGGGGGGGGGGGGGGGGGGGGGGGGGGGFGGGGGGGGGGGGGGGGDGFGGGGGGEFGEFGGGGFGG<FEGGGEFFEEGDGEFGDGGGGGGGGGGGGGGGGGGGGGGGGGFGFGGGFGGGFGFGGGGGGGGFEGGGGGGGGGGGGGGGGCGGGGGGEFG?CFGEEGGGFDCF>ECE=5FGGGGDFC?>:9FEGG=FFG=FGGFF>FFGF@DG5/)2:7CGGFFFFBFF***9F)7=FBFEF>2<=6*49.7>F<94865
@M04650:207:000000000-C238N:1:1101:22735:6164 1:N:0:19
ACTCCTACGGGAGGCAGCAGTAGGGAATCTTCCACAATGGACGAAAGTCTGATGGAGCAATGCCGCGTGAGTGAAGAAGGTTTTCGGATCGTAAAGCTCTGTTGTGAGGGAAGAACAAGTATAGGAGTAACTGCCTGTACCTTGACGGTACCTCATTAGAAAGCCACGGCTAACTACGTGCCAGCAGCCGCGGTAATACGTAGGTGGCAAGCGTTGTCCGGAATTATTGGGCGTAAAGCGCGCGCAGGCGGCCTTTTAAGTCTGATGTGAAAGCCCACGGCTTAACCGTGGA
+
GGGGGGGGGGGGGGGGGGGGGGGGGGGGGGGGGGGGGGGGGGGGGGGGGGGGGGGGGGGGGGGGGGGGGGGGGGGGGGGGGGGGGGGGGGGGGGGGGGGGGGGGGGGGGGGGGGGGGGGGGGGGGGGGGGGGGGGGGGGGGGGGGGCGGGGGGGGGGGGGGGGGGGGGGGGGFGGGGGGGGGGGGGGGGGGGGGGEGGGGGGGGGGGGGGGFGGGGGGGGGCEGGGGGFGGGFGGCDGFGEGFFGGGGFGGGGGGFBF??FFGGFGGFFFFFFFFFBBGFFFGFFFFFFFFF
@M04650:207:000000000-C238N:1:1101:16399:6182 1:N:0:19
ACTCCTACGGGAGGCAGCAGTGGGGAATTTTGGACAATGGGGGCAACCCTGATCCAGCCATCCCGCGTGTGTGATGAAGGCCTTCGGGTTGTAAAGCACTTTTATCAGGGAAGAAAAGCCTTAGGTTAATAGCCTTAGGCGCTGACGGTACCTGAGGAATAAGCACCGGCTAACTCCGTGCCAGCAGCCGCGGTAATACGGAGGGTGCAAGCGTTAATCGGAATTACTGGGCGTAAAGCGCACGCAGGCGGTCTGTCAAGTCGGATGTGAAATCCCCGGGCTCAACCTGGGAAC
+
GGGGGGGGGGGGGGGGGGGGGGGGGGGGGGGGGGGGGGGGGGGGGGGGGGGGGGGGGGGGGGGGGGGFGGGGGGGGGGGGGGGGGGGGGGGGGGGGGGGGGGGGGGGGGGGGGGGGGGGGGGGGGGGGGGGGGGGGGGGGGGGGGGGGGGGGGGGGGGGGGGGGGGGGGGGGGGGGGGGGGGGGGGGGGGGGGGGGGGGGCDEGGGGGGGGGGGGGGGGGGGGGGGGGGGGGFGDE:FFGFGEFGD9CEDGDGGGFFFFFGFGGECGFFF=6@F?F?FCDFFGFFFF?B>@?B4
@M04650:207:000000000-C238N:1:1101:25600:6231 1:N:0:19
ACTCCTACGGGAGGCAGCAGTAGGGAATCTTCCACAATGGACGAAAGTCTGATGGAGCAATGCCGCGTGAGTGAAGAAGGTTTTCGGATCGTAAAGCTCTGTTGTGAGGGAAGAACAAGTATAGGAGTAACTGCCTGTACCTTGACGGTACCTCATTAGAAAGCCACGGCTAACTACGTGCCAGCAGCCGCGGTAATACGTAGGTGGCAAGCGTTGTCCGGAATTATTGGGCGTAAAGCGCGCGCAGGCGGCCTTTTAAGTCTGATGTGAAAGCCCACGGCTTAACCGTGGA
+
GGGGGGGGGGGGGGGGGGGGGGGGGGGGGGGGGGGGGGGGGGGGGGGGGFGGGGGGGGGGGGGGGGGGGGGGGGGGGGGGGGGGGGGGGGGGGGGGGGGGGAFGFGGGGGGGGGGGGGGGFFGGGGGGGGGGGGGGFGGFFGGGGGGGGGGGGGGGFGGGGGGGFGGGGGGGGFGFGGGGGGGDGGGGGGGGGGGGGGGGGGGCEFGGGGGGGGGGEGCD=<EGGGGGGGGGFGGGFDFDDC>EGCD<>GGGGD4?BF?=EFCGFGGFFFFFFF>766CEEFDF=FF>?FF0
@M04650:207:000000000-C238N:1:1101:8291:6244 1:N:0:19
ACTCCTACGGGAGGCAGCAGTGGGGAATATTGCACAATGGAGGAAACTCTGATGCAGCAACGCCGCGTGAGCGATGAAGGTCTTCGGATCGTAAAGCTCTGTCTTTAGGGATGATAATGACAGTACCTAAGGAGGAAGCCACGGCTAACTACGTGCCAGCAGCCGCGGTAATACGTAGGTGGCGAGCGTTATCCGGATTTATTGGGCGTAAAGGGAGCGTAGGCGGATACTTAAGTGGGATGTGAAATACTTGGGCTCAACCCGGGTACTGCATTCCAAACTGAGTATCTAG
+
GGGGGGGGGGGGGGGGGGGGGGGGGGGGGGGGGFGGGGGGFGGGGGGGGGGGGGGGGGGGGGGGGGGGGGGGGGGGGGGGGGGGGGGGGGGGGDGAFGGGGGGGGGGGGGGGGGGGGGGGGGGGGGGGGGGGGGGGGGGGGGGGGGGGGGGGGGGGGGGGGGGGGGGGGGGGGGGGGFGGGFFGEGGGGG=FGGGGGGGFGFFGGGGGGGGGGEGGGGGGGGCGGGGGGF79?CFEGGFGFGFFGGGGBF7CGGGFFFFFG@D3)190?FFFFFFFFFGFFDG=?7FFFFF4
@M04650:207:000000000-C238N:1:1101:18765:6249 1:N:0:19
ACTCCTACGGGAGGCAGCAGTGGGGAATCTTGCACAATGGGCGGAAGCCTGATGCAGCGACGCCGCGTGGGGGATGACGGCCTTCGGGTTGTAAACTCCTTTCGCTAGGGAAGAAGCCATTTTGTGGTGACGGTACCTGGATAAGAAGCACCGGCTAACTACGTGCCAGCAGCCGCGGTAATACGTAGGGTGCAAGCGTTGTCCGGAATTACTGGGCGTAAAGAGCTCGTAGGTGGTTTGTCGCGTCGTCTGTGAAATCCCGAGGCTTAACTTCGGGCGTGCAGGCGATACGGG
+
GGGGGGGGGGGFGGGGGGGGGGGGGGGGGGGGGGGGGGGGGGGGGGGGGGGGGGGGGGGGGGGGGGGGGGGGGGGGGGGGGGGGGGGGGGGGGGGGGGGGGGGGGGGGGGGGGGGGGGGGGFFGCGGGGGGGGGGGGCFGCFGFGGGGGGGGGGGGGGFGGGGGGGGGGGGGGGGGGGGGGG+:ECGGGGGGGGCGGGGGGGGGGGGGGGGGGGGGGGGGDGGCGGGGGGGGFGGGDFFGFGDFG77DBGGGF70**=BFGF5DBCFFFFFFFF@E>9D>>69@>DE0(7>BB>
@M04650:207:000000000-C238N:1:1101:8823:6270 1:N:0:19
ACTCCTACGGGAGGCAGCAGTGGGGAATATTGCACAATGGGGGAAACCCTGATGCAGCAACGCCGCGTGAGTGATGAAGGTTTTCGGATCGTAAAGCTCTGTCTTTGGGGAAGATAATGACGGTACCCAAGGAGGAAGCCACGGCTAACTACGTGCCAGCAGCCGCGGTAATACGTAGGTGGCGAGCGTTATCCGGATTTACTGGGCGTAAAGGGAGCGTAGGCGGATGATTAAGTGGGATGTGAAATACCCGGGCTCAACTTGGGTGCTGCATTCCAAACTGGTTATCTAG
+
GGGGGGGGGGGEGGGGGGGGGGGGGGGGGGGGGCGGCFGGGGGGGGGGGGGGGGGGGGGGGGGGGGGGGGEGGGGGGGGGGGGGGDEGGFGGGDGFGGGGGGGGGGGGGDG:FEGGGGGGFC:FGGGFGDFGGGGGGGGGGGGGGG@EGGFGCFGGGGGGGGGGGGGGGGFGGGGGGG>CFGGGCEGE8CEGGGGGGD*<7CFGGGGGGGGGGGGGGGGGGGGCEGDEEFFGF7DGG=FC4C)/0:CFFGGD<CDFDFF*A=:C?GD?FFFF?FFFFAF?@A7<@??2)=6)
@M04650:207:000000000-C238N:1:1101:26657:6276 1:N:0:19
ACTCCTACGGGAGGCAGCAGTGGGGAATATTGCACAATGGGCGCAAGCCTGATGCAGCCATGCCGCGTGTATGAAGAAGGCCTTCGGGTTGTAAAGTACTTTCAGCGAGGAGGAAGGCGTTAAGGTTAATAACCTTGGCGATTGACGTTACTCGCAGAAGAAGCACCGGCTAACTCCGTGCCAGCAGCCGCGGTAATACGGAGGGTGCAAGCGTTAATCGGAATTACTGGGCGTAAAGCGCACGCAGGCGGTCTGTCAAGTCGGATGTGAAATCCCCGGGCTCAACCTGGGAAC
+
GGGGGGGGGGGGGGGGGGGGGGGGGCGGGGGGGGGGGGGGGGGGGGGGGGGGGFGGGGGGGGGGGGGGGGGGGGFGGGGGFGGGGGGGGGGGGGGGGGGGGGGGGGGFGGGCEGGGGGGGGGGGGGFGGGGGEFGGFGGGGCGGGGGGGGGGGGCFEGGGGGGGGGGGGEDGGGGGGGGGGGGGGGGGGGDGDEGGGGGGGGGGGGGGGGGGGGECCGGFGGGGGGFGGF@CDGDEFGFGFGFFG35>BDD<DGGFFFFFFFC<>DGB4F4@B46@?0CBF(9??F5:B4>??:
@M04650:207:000000000-C238N:1:1101:19844:6329 1:N:0:19
ACTCCTACGGGAGGCAGCAGTGGGGAATATTGCACAATGGGCGGAAGCCTGATGCAGCGACGCCGCGTGAGGGATGACGGCCTTCGGGTTGTAAACCTCTTTCAGCAGGGACGAAGCGCAAGTGACGGTACCTGCAGAAGAAGCACCGGCTAACTACGTGCCAGCAGCCGCGGTAATACGTAGGGTGCGAGCGTTGTCCGGAATTACTGGGCGTAAAGCGTGTGTAGGCGGCTAAGCAAGAGAGATGTGAAATCCCAGGGCTCAACCTTGGAACTGCATTTCTAACTGTTTGGC
+
GGGGGGGGGGGGGGGGGGGGGGGGGGGGGGGGGGGGGGGGGGGGEGGGGGGGGGGGGGGGGGGGGGGGGGGGGGGGGGGGGGGGGGGGGGGGGGGGGGGGGGGGGGGGGGGGGGGGGGGGGGGGGGGGGGGGGGGGGGGGGGGGGGGGGGGGGGGGGGGGGGGGGGGGGGGGGGGGGGGGGGGGGGGGGGGGGGGGGGGGGGGFGGGGGGGGGGGGGGGGGGGGGGGGGGGGFCGGGGFGFGFDGGGGFFFGGGFFFFFFGFGGFGGFFFFFFFFFDFGFFFGFFFFFFFFF0)
@M04650:207:000000000-C238N:1:1101:11845:6332 1:N:0:19
ACTCCTACGGGAGGCAGCAGTGGGGAATATTGCACAATGGGCGCAAGCCTGATGCAGCCATGCCGCGTGTATGAAGAAGGCCTTCGGGTTGTAAAGTACTTTCAGCGAGGAGGAAGGCATTAAGGTTAATAACCTTGGTGATTGACGTTACTCGCAGAAGAAGCACCGGCTAACTCCGTGCCAGCAGCCGCGGTAATACGGAGGGTGCAAGCGTTAATCGGAATTACTGGGCGTAAAGCGCACGCAGGCGGTGATTTAAGTCAGATGTGAAAGCCCCGGGCTCAACCTGGGAAT
+
GGGGGGGGGGGGGGGGGGGGGGGGGGGGGGGGGGGGGGGGGGGGGGGGGGGGGGGGGGGGGGGGGGGGGGGGGGGGGGGGGGGGGGGGGGGGGGGGGGGGGGGGGGGGGGGGGGGGGGGGGGGGGGGGGGGGGGGFGGGGGFGGGGGGGGGGGGGGGCGGGGGGGFGGGGGGGGGGGGGGGGGGGGGGGGGGGEGGGGGGGGGGGGGGGGGGGGGGG7DFEGGGGGGGGGFGFEDEGGFGFGFFGDGGFGGCC<:?FBBFCFGGFGGFFFFFFFFF:9C356FFFFFFFFFF>1
@M04650:207:000000000-C238N:1:1101:27519:6345 1:N:0:19
ACTCCTATGGGAGGCAGCAGTGGGGAATATTGCACAATGGGGGAAACCCTGATGCAGCAACGCCGCGTGAGTGATGAAGGTTTTCGGATCGTAAAGCTCTGTCTTTGGGGAAGATAATGACGGTACCTAAGGAGGAAGCCACGGATAACTACGTGCCAGCAGCCGCGGTAATACGTAGGTGGCGAGCGTTATCCGGATTTACTGGGCGTAAAGGGAGCGTAGGCGGATGATTAAGTGGGATGTGAAATACCCGGGCTCAACTTGGGTGCTGCATTCACAACTGGTTATCCAG
+
GGGGGGG,6689FFGEGGGGGGGGGGGGGGGGGGGGGGGGGGGGGGGGGGGGGGGGGGGGGGGGGGGGGGGGGGGGGGGGGGGGGGGGGGGGGGGGGGGGGGGGGGGGGGGGGGG9CFEFGGGGGGG,AFGG9AFGGGGGGGGG+@<FGFGGGGFFGGFGGGGGGGGDGGGGGGGGGGGGGGGGGGGGGGGGGGGGDGGGFFE@FGGGGDGGGFGGGGGGGGGGGGE=EFGGFCDGGGFF@CFFGFFGFFCFCGGFFFFFFFGGFGGFFFFF?F*9).2/<?G44?FBD**,
@M04650:207:000000000-C238N:1:1101:12140:6346 1:N:0:19
ACTCCTACGGGAGGCAGCAGTGGGGAATATTGCACAATGGGGGAAACCCTGATGCAGCAACGCCGCGTGAGTGATGAAGGTTTTCGGATCGTAAAGCTCTGTCTTTGGGGAAGATAATGACGGTACCCAAGGAGGAAGCCACGGCTAACTACGTGCCAGCAGCCGCGGTAATACGTAGGTGGCGAGCGTTATCCGGATTTACTGGGCGTAAAGGGAGCGTAGGCGGATCTTTAAGTGGGATGTGAAATACTCGGGCTCAACCTGGGGGCTGCATTCCAAACTGGGGATCTAG
+
GGGGGGGGGGGGGGGGGGGGGGGGGGGGGGGGGGGGGGGGGGGGGGGGGGGGGGGGGGGGGGGGGGG@FFGGGGGGGGGGGGGGGGGGGGGGGGGGGDGGGGGGGGGGGGGGGGGGGGGFGGGCFGFGGGGGGGGGGGGGGGGGGGGGFCDGGFGCGFGGGGGGGGGGGGGCGGGGGGE264<EEGGGGGGCFDEG53B6CCCFGGFGGDGGGGGGEDGDGDEFGGCCEG+:?GGCFG5C@GFFFG7CFFGC3CGDD:FFGFCFFFGB>>>30*864<F45<GFFF3:<6*5
@M04650:207:000000000-C238N:1:1101:12174:6393 1:N:0:19
ACTCCTACGGGAGGCAGCAGTAGGGAATCTTCCACAATGGACGAAAGTCTGATGGAGCAATGCCGCGTGAGTGAAGAAGGTTTTCGGATCGTAAAGCTCTGTTGTGAGGGAAGAACAAGTATAGGAGTAACTGCCTGTACCTTGACGGTACCTCATTAGAAAGCCACGGCTAACTACGTGCCAGCAGCCGCGGTAATACGTAGGTGGCAAGCGTTGTCCGGAATTATTGGGCGTAAAGCGCGCGCAGGCGGCCTTTTAAGTCTGATGTGAAAGCCCACGGCTTAACCGTGGA
+
GGGGGGGGGGGGGGGGGGGGGGGGGGGGGGGGGGGGGGGGGGGGGGGGGGGGGGGGGGGGGGGGGGGBFGGGGGGGGGGGGGGGGGGGGGGGGGGGGGGGGFGGGGGGGGGGGGGGGGGGFGGGGGGGGGGGGGGGGGGGGGGGGGGGGGGGGGGGGGGGGGGGGGGGGGGGGGGGGGGGGGGGGGGGGGGGGDGEGGEE:CGGGGGGFGGGGGGGGGGGGDEFGGGGGGGGFGGGGGFGEG@EGGGGFDGGG:4=FF4@CFGGF>FFFFFFFFFF?FGED(C:FFFB(<B1
@M04650:207:000000000-C238N:1:1101:21833:6402 1:N:0:19
ACTCCTACGGGAGGCAGCAGTGGGGAATATTGCACAATGGAGGAAACTCTGATGCAGCAACGCCGCGTGAGCGATGAAGGTCTTCGGATCGTAAAGCTCTGTCTTTAGGGATGATAATGACAGTACCTAAGGAGGAAGCCACGGCTAACTACGTGCCAGCAGCCGCGGTAATACGTAGGTGGCGAGCGTTATCCGGATTTATTGGGCGTAAAGGGAGCGTAGGCGGATACTTAAGTGGGATGTGAAATACTTGGGCTCAACCCGAGTACTGCATTCCAAACTGAGTAACTAG
+
GGGGGGGGGGGGGGGGGGGGGGGGGGGGGGGGGGGGGGGGGGGGGGGFGGGGGGGGGGGGGGGGGGGGGGGGGGGGGGGGGGGGGGGGGDGGGGGGGGGGGGGDFFGGGGGFGGGGGGGFGGFEEEEGFDFGGGGGGGFGGGGGGEGGGGGGDFGGGFFGGFCFCFGGEGCCFGFBCGDEFG>E:C>CEEGGGCBE58;BFGGGGFGG8EEGGGG5=D<DEGGGECCCEFGGFGD?FGF49CFFGGGGFFF7CFG4)>@4:>GGDG77*19@649B44CFFBGFFFF)69BB
@M04650:207:000000000-C238N:1:1101:16191:6409 1:N:0:19
ACTCCTACGGGATGCAGCAGTGGGGAATATTGCACAATGGGCGCAAGCCTGATGCAGCCATGCCGCGAGTATGCAGAAGGCCTTCGGGTTGTAAAGTACTTTCAGCGAGTAGGAAGGCATTAAGGTTAATAACCTTGGTGATTGATGTTACTCGCAGACGAAGCACCGGCTAACTCCGTGCCAGCCGCCTCGGTAATACGGAGGGTGCCAGCGTTAATCCGAATTACTGCTCCTACAGCGCACGCAGGCGGCCCGTCCAGCCGGCTTTGAAATCCCCGCGCTCACCCCGGGAAC
+
@FGF<FFGDDC-6--;CF,C<@E@F,F@,C6,<FGGGGF-@CFGDCCF<F,6EFF,<,E<<,,C@7+++6:CC,C,FCC<<FGG9,8+9BFFF9?DFCAFGD<<?,F@7+,5CFFG+BFGFG<?,C?FGFGEF,CDF,:=<BE,E,CFFDFGGCE=FC,+@73:>>DC:*@*35E>,*>*1*,21*>CE*=1:4,:4CFB*==*8**=*=+=//=*/;++*1:C/++<<*+20<C9C*<).1<)1))/))9)/))0)../+0)).9)(98*1/9)98>))0(9)*7)(-..(-4
@M04650:207:000000000-C238N:1:1101:24608:6453 1:N:0:19
ACTCCTACGGGAGGCAGCAGTGGGGAATATTGCACAATGGGGGAAACCCTGATGCAGCAACGCCGCGTGAGTGATGAAGGTTTTCGGATCGTAAAGCTCTGTCTTTGGGGAAGATAATGACGGTACCCAAGGAGGAAGCCACGGCTAACTACGTGCCAGCAGCCGCGGTAATACGTAGGTGGCGAGCGTTATCCGGATTTACTGGGCGTAAAGGGAGCGTAGGCGGATGATTAAGTGGGATGTGAAATACCCGGGCTCAACTTGGGTGCTGCATTCCAAACTGGTTATCTAG
+
GGGGGGGGGGGGGGGGGGGGGGGGGGGGGGGGGGGGGGGGGGGGGGGGGGGGGGGGGGGGGGGGGGGGGGGGGGGGGGGGGGGGGGGDGGGGGGGGGGGGGGGGGGGGGGGGGGGCGGGGGGGGGGGGGGGGGGGGFGGGGGGGGGGGGGGGGGGGGGFGGGGGGGGGGGGGGGGGGGGGGGGGGDGGGGEGGGGGCGGGEGGFGGFEEGGFGGGGGGGGGGDFEGGGGFFGFFGGGG>4?GFFGGGGFGGGG:DFFFFFGFGFFGD?FFFF?FFFFAFB@>DFFF=AB=6)
@M04650:207:000000000-C238N:1:1101:5350:6538 1:N:0:19
ACTCCTACGGGAGGCAGCAGTGGGGAATATTGCACAATGGGCGAAAGCCTGATGCAGCGACGCCGCGTGCGGGATGACGGCCTTCGGGTTGTAAACCGCTTTCAGCTCTGACGAAGCTTTTGTGACGGTAGGAGCAGAAGAAGCACCGGCTAACTACGTGCCAGCAGCCGCGGTAATACGTAGGGTGCGAGCGTTGTCCGGAATTATTTGGCGTAAAGAGCTTGTAGGCGGCTTGTCGCCTCTGCTGTGAAAACCCGGGGCTTAACCCCGGGCTTGCAGTGGGTACGGGCAGGG
+
FFGGGGGFGGGGGG;FGGGGGGGG:CFFGGGGGGGG8FGGGGGGGGGGGGGGGFGGFGGGGGGGGGGGECGGGEGBFGGGGGGGFGGGGGGEGGGGGGGGGGGGGF9FGFCFGG8CEGAFGGGFGGGG7:BFCF@FCA::CFFECF:CCCGGGGCCC<<CFCFFFGG:FE*BFF78BCFFGGG5CFGD55*?EE5/;@<EE**28CCG+AFDGECEC779?D8?AC9FGGCE>77F*7)*)1/)4CGF?7**:49>3@).:>*99:C?>BEFFFF5(,9*91C>?@D00)8:((
@M04650:207:000000000-C238N:1:1101:25807:6547 1:N:0:19
ACTCCTACGGGAGGCAGCAGTGGGGAATATTGCACAATGGGCGCAAGCCTGATGCAGCCATGCCGCGTGTATGAAGAAGGCCTTCGGGTTGTAAAGTACTTTCAGCGAGGAGGAAGGCGTTAAGGTTAATAACCTTGGCGATTGACGTTACTCGCAGAAGAAGCACCGGCTAACTCCGTGCCAGCAGCCGCGGTAATACGGAGGGTGCAAGCGTTAATCGGAATTACTGGGCGTAAAGCGCACGCAGGCGGTCTGTCAAGTCGGATGTGAAATCCCCGGGCTCAACCTGGGAAC
+
GGGGGGGGGGGGGGGGGGGGGGGGGGGGGGGGGGGGGGGGGGGGGGGGGGGGGGGGGGGGGGGGGGGGGGGGGFGGGGGGGGGGGGGGGGGGGGGGGGGGGGGGGGGDGGGGGGGGGGGGGGGGGFGGGGGGGGGGGGGGGGGGFGGGGFGCCGGGGGGGGGGGGGGGGGGGGGGGGGGGGGGGGGGGGGGGGGGGFGGGGDGGGGGGGGGGGGGGCGGGGGGCGGGGGFGFBEDECGFGFGFBCCDDDDG7DDGFFFFFGFGD@3D>??@FFFF?:>DDFFCFFFF??FFFF4
@M04650:207:000000000-C238N:1:1101:16864:6620 1:N:0:19
ACTCCTACGGGAGGCAGCAGTGGGGAATTTTCCGCAATGGGCGAAAGCCTGACGGAGCAATGCCGCGTGGAGGTAGAAGGCCCACGGGTCGTGAACTTCTTTTCCCGGAGAAGAAGCAATGACGGTATCTGGGGAATAAGCATCGGCTAACTCTGTGCCAGCAGCCGCGGTAATACAGAGGATGCAAGCGTTATCCGGAATGATTGGGCGTAAAGCGTCTGTAGTTGGCTTTTTAAGTCCGCCGTCAAATCCCATGTCTCAACCCTGGACAGTCGGTGTAAACTACCAAGCTGT
+
GGGGGGGF@EC@FGGGGG@EFCF?FGGGGGGGF;F7:F<@FGGDGGGGGGDCGG>@FEGE<,E87:FFEGGFGFG9<F<8BEGGC>CEGGGFGGGFGGGGGDFDEF777FGFEGFG8>DF@FG7FGGGGGGG,F7<B><FGGGGCECFEA>FFGGGFFFFF8FGGBC*<:F*=CFCFFGFCGGF7CF9C5CGEFFCGE>CFGFGGG*:CEE*;E+9:7C**:A7+<0<FFGFFG:C:>FC@CD>GGDD77**9D*7**9@E/9*7C9(5>7@1/779?/9@<FF*9;0))).4)
@M04650:207:000000000-C238N:1:1101:3359:6632 1:N:0:19
ACTCCTACGGGAGGCAGCAGTGGGGAATATTGCACAATGGGCGCAAGCCTGATGCAGCCATGCCGCGTGTATGAAGAAGGCCTTCGGGTTGTAAAGTACTTTCAGCGGGGAGGAAGGGAGTAAAGTTAATACCTTTGCTCATTGACGTTACCCGCAGAAGAAGCACCGGCTAACTCCGTGCCAGCAGCCGCGGTAATACGTAGGTGGCAAGCGTTATCCGGAATTATTGGGCGTAAAGCGCGCGTAGGCGGCGAGATTAGTCTGATGTGAAAGCCCTCGGCTCAACCGAGGC
+
GGGGGGGGGGGGGGGGGGGGGGGGGGGGGGGGGGGGGGGGGGGGGGGGGGGGGGGGGGGGGGGGGGGGGGGGGGGGGGGGGGGGGGGGGGGGGGGGGGGGGFGGGGGGGGFGGGGGCGFGFGGDFGGGGGGGGGGGGGGGGGGFGGG@FGGGGGGGGGGGGGGGGGGGGGGGFGGGFGGGGGGGGGGGGGGGGGGGGGGGGGGGGGGGGGGGGGEEFFGGGGD5@FGG7CFFEGGEGGFGEGEEGDGGFGGGGDGF>FFFGFGFFGGBFFFFFFF)(8DEE0CFFFFF9BEF
@M04650:207:000000000-C238N:1:1101:24738:6632 1:N:0:19
ACTCCTACGGGAGGCAGCAGTGGGGAATATTGCACAATGGGGGAAACCCTGATGCAGCAACGCCGCGTGAGTGATGAAGGTTTTCGGATCGTAAAGCTCTGTCTTTGGGGAAGATAATGACGGTACCCAAGGAGGAAGCCACGGCTAACTACGTGCCAGCAGCCGCGGTAATACGTAGGTGGCGAGCGTTATCCGGATTTACTGGGCGTAAAGGGAGCGTAGGCGGATGATTAAGTGGGATGTGAAATACCCGGGCTCAACTTGGGTGCTGCATTCCAAACTGGTTATCTAG
+
GGGGGGGGGGGFGGGGGGGGGGGGGGGGGGFGGGGFGGGGGGGGGGGGGGGGGGGGGGGGGGGGGGGGGGGGGGGGGGGGGGGGGGGGGGGGGFGGGGGGGGG<FFFGGGGGGGGGFFGEE:FFFGGGGFGCDGGGGGFGGGDGGGGFGGCFGG7CEFGGGGGGGGGGGGGGGGGGGGGGGGGGGGGGGGGGGGDGEGEFFGF?FGGGC=CFGFG=EGGGGDGGGGGDECGGB7:E:DFC6>F=>GGGFGGGDGGF)<FFGFGGFC125FFF??FFDACFFFC49*0)6?4:
@M04650:207:000000000-C238N:1:1101:15492:6659 1:N:0:19
ACTCCTACGGGAGGCAGCAGTGGGGAATATTGCACAATGGGGGAAACCCTGATGCAGCAACGCCGCGTGAGTGATGACGGTCTTCGGATTGTAAAGCTCTGTCTTTAGGGACGATAATGACGGTACCTAAGGAGGAAGCCACGGCTAACTACGTGCCAGCAGCCGCGGTAATACGTAGGTGGCAAGCGTTATCCGGAATTATTGGGCGTAAAGCGCGCGTAGGCGGCGAGATTAGTCTGATGTGAAAGCCCCCGGCTCAACCGGGGAGGGTCATTGGAAACTGTTTCGCTTG
+
GGGGGGGGGGGGGGGGGGGGGGGGGGGGGGGGGGGGGGGGGGGGGGGGGGGFGGGFGGGGGGGGGGGGGGGGGGGFGGGGGGGGGGGGGGGGGGGGGGGGGGGGGGGGEGEFGFGEGGGGGGGGGGGGGFGGCGGGGGGGGGGEGGGGGGGGGGGGGGGGGFGGGGGGGDEGGGGGGGGGGGGCFDGGGGGGGGGGGGGGGGGGGGGGGGGFFGEGEGGGGGEGGGGGGGCEBEF7FGFFFGFFG7FGFG3DDG3@BB*?GFDGBG>6>BEF@FFFB2F?FAC@FFFFFDF:
@M04650:207:000000000-C238N:1:1101:4850:6723 1:N:0:19
ACTCCTACGGGAGGCAGCAGTGAGGAATCTTGGACAATGGAGGCAACTCTGATCCAGCCATGCCGCGTGCAGGAAGACTGCCTTATGGGTTGTAAACTGCTTTTATAGGGGACGAGCCCCGATCTTGCGAGATCGGCCGACGGTACCCTAAGAATAAGGATCGGCTAACTTCGTGCCAGCAGCCGCGGTAATACGAAGGATCCAAGCGTTATCCGGAATTATTGGGTTTAAAGGGTCCGTAGGCGGACTATTAAGTCAGTGGTGAAATTTTACGGCTTAACCGTGAACTTGCC
+
CFCEFGGFGGGGGGCFGGEFGGGGG<FGGGGGCFEFFGGGGFFGGFGFCGGGGGGGGGGGGGGGGGGGEGGGD:FFFGGEGGGGGGGGGGGGGGEFGGGGGGGGGGFEEGGEFG:FCFFFGGFGGGGGDFGGGGGGGEGFFGGGGGGFCGGGG;FFGGCGGGGGGGGGGGGGGGGGGGGGGFFF@EGC:88FFG@FBEGGDGFGGGGGGGGGGGDE5<CGFFG<A=GGDD?F?FDGGFDGFG3=39)9>FGGDCFFFFBFG@0*7F7<=FFFFBB>>BGFB>GF:FFFFFFF?
@M04650:207:000000000-C238N:1:1101:4693:6731 1:N:0:19
ACTCCTACGGGAGGCAGCAGTGGGGAATATTGCACAATGGGGGAAACCTTGATGCAGCAACGCCGCGTGAGTGATGACGGTCTTCGGATTGTAAAGCTCTGTCTTTGGGGACGATAATGACGGTACCCAAGGAGGAAGCCCCGGCTAACTACGTGCCAGCAGCCGCGGTCATCCGTAGGGGGCAATCGTTGTCCGGAATTATTGGGCGTCAAGTGCACGCCGGCGGTCTCTTAAGTCTGATTTGCAATCTCGTGGCTTAACCGGGGAGGGGCATTGGAAACTGGGATACTTG
+
FGGFEGGFDGGFGGGDCEGGFFFFD7FFDGFFGGGCFFFGFCF7FGFGGGGGGGAFGG?8FCEGGGCFEGGG9E,CFGDEFGFCEFGCEG<E,BE,CFGGGFGGGGG?7FGGC=F@=<<DA73FGGF@<@D7B<CE8>DCFC@E>EF,>;EFCGFCFCDF<FGGDGCCF*<B<EC8B7F***:*:+?*2=EEGG5**/88C9F7:8CE85:EEGGC9*77*985*:EE57CC497<DD*0**1**2*26>F4D9<))7?FCBDC3))-8))0>)=*237*8<7?4))()9=)
@M04650:207:000000000-C238N:1:1101:7861:6767 1:N:0:19
ACTCCTACGGGAGGCAGCAGTAGGGAATCTTCCACAATGGGTGCAAACCTGATGGAGCAATGCCGCGTGAATGAAGAAGGTCTTCGGATCGTAAAGTTCTGTTTATTAGAGAAGAACAAAGCAAGGAGTCACTGTCTTGCTTTTGACGGTACCTAACCAGAAAGTCACGGCTAACTACGTGCCAGCAGCCGCGGTAATACGTAGGTGACAAGCGTTGTCCGGAATTATTGGGCGTAAAGGGAGCGCAGGCGGTTGGAATAGTCTGATGTGAAAGCCCACGGCTTAACCGTGG
+
GGGGGGGGGGGGGGGGGGGGGGGGGGGGGGGGGGGGGGGGGGGGGGGGGGGGGGGGGGGGGGGGGGGGGGGGGGGGGGGGFGGGGGGGGGGGGGGGGGGGGGGGGGGGGGGAGGGGGGGGGGGGFGGGGGGGGGGGGGGGGGGGGGGGGGGGGGGGGGGDGGGFGGGG@EGGGGGGGGGGGGFGGGGGGGGGGGGGGGGGGGGEGGC7CEFGGGGGGGGGGGGEGCGGGGCFFG3:CCCDEGFFGGGGFGGG<CDB684=CFGFBGGF@?FFFFFFB?GFF;7>FFFFFBFF
@M04650:207:000000000-C238N:1:1101:21358:6772 1:N:0:19
ACTCCTACGGGAGGCAGCAGTGGGGAATATTGCACAATGGGCGCAAGCCTGATGCAGCCATGCCGCGTGTATGAAGAAGGCCTTCGGGTTGTAAAGTACTTTCAGCGAGGAGGAAGGCATTAAGGTTAATAACCTTGGTGATTGACGTTACTCGCAGAAGAAGCACCGGCTAACTCCGTGCCAGCAGCCGCGGTAATACGGAGGGTGCAAGCGTTAATCGGAATTACTGGGCGTAAAGGGCGCGTAGGTGGTGATTTAAGTCAGATGTGAAAGCCCCGGGCTCAACCTGGGAAT
+
GGGGGGGGGGGGGGGGGGGGGGGGGGGGGGGGGGGGGGGGGGGGGGGGGGGGGGGGGGGGGGGGGGGFGEGGGFGGGGGGGGGGGGGGGGGGGGGGGGGGGGGGGGGGGGFGGGEGGGGGGGGGGGGGGGGGDGGGGGGGGFFGGGGGGGGDGGGGGGGGGGGGGGGGGGGDGGGGGGGGGGGFFFFCFGEEGGGGF9CGGDGGGDGGGGGGG*CEEDG*C*8AFFE<9C5CDEGGGGFGFGFF3DGGF6FDCC>4=F?FGFGD*:D<F?FFF:F>B;CDFFGFFFF??40803
@M04650:207:000000000-C238N:1:1101:10134:6773 1:N:0:19
ACTCCTACGGGAGGCAGCAGTGGGGAATATTGGACAATGGGGGGAACCCTGATCCAGCAATACCGCGTGTGTGAAGAAGGCCCTAGGGTTGTAAAGCACTTTTGTGAGGGAGAATGGGGTTTAGTGTTAATACCACTAGGTCTTGATGTTACCTCAAGAAAAAGCACCGGCTAACTCCGTGCCAGCAGCCGCGGTAATACGGAGGGTGCAAGCGTTAATCGGAATTACTGGGCGTAAAGGGCGCGTAGGTGGTGATTTAAGTCAGATGTGAAAGCCCCGGGCTCAACCTGGGA
+
EGGGGGGGGGGGGGGGGGFEGGGGGGGGGGGGGGGGGGGGGGGGGGGGGGGGGGGGGGGGGFGGGGGGGFGGGGFGGGGGGGGGGGGGGGGGAFGGGGGGGFGGGGGFGGGGGFGGGGGGGGGGGGGFGGGGGGGGGFGGGGGGGFGG@FFGGFEGGGFFFGGGGGGGGDGGGCGGFGCFGDGGGGFGGGGGGGGGEGGGGGGDGGGGGGGFGGGGGGGGFGGGGFGGGGGFFGC5C3@=>CEFGCDD>CFGGGCFFF=FF=DG?FGFFFF=FFFF:2DDBB)<FFF<?>FB7
@M04650:207:000000000-C238N:1:1101:23298:6776 1:N:0:19
ACTCCTACGGGAGGCAGCAGTGGGGAATATTGCACAATGGAGGAAACTCTGATGCAGCAACGCCGCGTGAGCGATGAAGGTCTTCGGATCGTAAAGCTCTGTCTTTAGGGATGATAATGACAGTACCTAAGGAGGAAGCCACGGCTAACTACGTGCCAGCAGCCGCGGTAATACGTAGGTGGCGAGCGTTATCCGGATTTATTGGGCGTAAAGGGAGCGTAGGCGGATACTTAAGTGGGATGTGAAATACTTGGGCTCAACCCGAGTACTGCATTCCAAACTGAGTATCTAG
+
GGGGGGGGGGGGGGGGGGGGGGGGGGGGGGGGGGGGGGGGGGGGGGGGGGGGGGGGGGGGGGGGGGGGGGGGGGGGGGGGGGGGGGGGGGGGGGGGGGGGGGGGGGGGGGGGGGGGGGGGGGGGGGGGGGGGGGGGGGGGGGGGGGGGGGGGGGGGGGGGGGGGGGGGGGGGGGGGGGGGGGGGGGGGEGGGGGGGDGDFGFGGFGGGBEGGGGGGGGGGGGGGGGDGGGGGFGGGGGFFFGFFGDGF?FGGFGFFFFFFFFG3>GGFFFFFFFFFF>GFFFG4?*9:>=?)
@M04650:207:000000000-C238N:1:1101:13138:6777 1:N:0:19
ACTCCTACGGGAGGCAGCAGTGGGGAATATTGCACAATGGGCGAAAGCCTGATGCAGCAACGCCGCGTGAGCGATGAAGGCCTTCGGGTCGTAAAGCTCTGTCCTCAAGGAAGATAATGACGGTACTTGAGGAGGAAGCCCCGGCTAACTACGTGCCAGCAGCCGCGGTAATACGTAGGGGGCTAGCGTTATCCGGAATTACTGGGCGTAAAGGGTGCGTAGGCGGTCTTTTAAGCCAGAAGTGAAAGGCTACGGCTCAACCGTAGTAAGCTTTTGGAACTGTAAGACTTGAGT
+
GGGGGGGGGGGGGGGGGGFGGGGGGGGGGGGGGGGGGGGGGGGGGGGGGGGGGGGGGGGGGGGGGGGGGGGGGGGGFGGGGGGGGGGGGGGGGGGGGGGGGGGGGGGGGGGGGGGGGGGGGGGGGGGGGGGGGGGGGGGGGGGGGGGGGGGGGGGGGGGGGGGGGGGGGGGGGGGFGGGGGGGGGGGGEGCGGGGGGGGGGGGGGGGGGDGFFGGGGGGGGGGGGGGGGGGGFF>EGG>75F7?DGFFFGGGFDGE3>@FG@DD>DD<FFFFFFFFF>766)07/@@DAFF<:5
@M04650:207:000000000-C238N:1:1101:11847:6794 1:N:0:19
ACTCCTACGGGAGGCAGCAGTGGGGAATATTGCAAATGGGGGAAACCCTGATGCAGCAACGCCGCGTGAGTGATGACGGTCTTCGGATTGTAAAGCTCTGTCTTTAGGGACGATAATGACGGTACCTAAGGAGGAAGCCACGGCTAACTACGTGCCAGCAGCCGCGGTAATACGTAGGTGGCAAGCGTGGTCCGGAATTATTGGGCGTAAAGCGCGCGTAGGCGGCGAGATTAGTCTGATGTGAAAGCCCCCGGCTCAACCGGGGAGGGTCATGGGAAACTGTTTCGCTTGAGT
+
GGGGGGGGGGGGGGGGGGGGGGGGGGGGGGGGGGFGGGGGGGGGGGGGGGGGFGGGGGGGGGGGGGGGGGGGGFGFGGGGGGGGGG+FFGGGGGGGGGGGGGGGGGGGGGGGGGGGFFGGGGGGGGGGGGGFGGGGGGGGGGGGGGGGGGGDGGGGGGFGFGECEGGCFGGGGGGFCGGGGGFFGGDE*5CCFGGEGGGGGGGGGGGGGGGGF=CEGGGGGGGEGGDCED=EFGDFFGFG8:=FGGGC4CCCCDG3BF@@GFD<>5DB@D?F?*75<7C?FAC@FB@?B57(5-
@M04650:207:000000000-C238N:1:1101:22072:6804 1:N:0:19
ACTCCTACGGGAGGCAGCAGTGAGGAATATTGGACAATGGAGGCAACTCTGATCCAGCCATGCCGCGTGCAGGAAGACGGCCTTATGGGTTGTAAACTGCTTTTATAGGGGAAGAGCCTCAAGCTTGCGAGCTTGACCGACGGTACCCTACGAATAAGGATCGGCTAACTTCGTGCCAGCAGCCGCGGTAATACGAAGGATCCAAGCGTTATCCGGAATTATTGGGTTTAAAGGGTCCGTAGGCGGGCTTATAAGTCAGCGGTGAAATCTTTCGGCTTAACCGGAAGCTTGCCG
+
GGGGGGGGGGGGGGGGGGGGGGGGGGGGGGGGGGGGGGGGGGGGGGGGGGGGGGGGGGGGGGGGGGGGGGGGGGGGGGGGGGGGGGGGGGGGGGGGGGGGGGGGGGGGGGGGGGGGGGGGGFFGGGGGGGGGGGGGGGGGGGGGGGGGGGGGGGGGGGGGGGGCEGGGGGGGGGGGGGGGGGGGGGGGGGGGGGGGGGDCCGGGGGGGGGGCGGGGDCFG7FG?FFGGDGGGFGGGGGFGFGFFGGC7@GGG*?FFFFFF=>D/<FGFFFFF4)8>?>FFFFGFEFFFFFFBF0
@M04650:207:000000000-C238N:1:1101:12325:6818 1:N:0:19
ACTCCTACGGGAGGCAGCAGTGGGGAATATTGCACAATGGGGGAAACCCTGATGCAGCAACGCCGCGTGAGTGATGAAGGTTTTCGGATCGTAAAGCTCTGTCTTTGTGGAAGATAATGACGGTACCCAAGGAGGAAGCCACGGCTAACTACGTGCCAGCAGCCGCGGTAATACGTAGGTGGCGAGCGTTATCCGGATTTACTGGGCTTAAAGGGAGCGTAGGCGGATGATTAAGTGGGATGTGAAATACCCGGGCTCAACTTGGGTGCTGCATTCCAAACTGGTTATCTAG
+
GGGGGGGGGGGGGGGGGGGGGGGGGEGGGGGEGGGGGGGGGDGGGGGGGGGGGGGGGGGFGGGGEGGGGGDGGGGGGGGGGGGGGG7FEGEGFFGGFGGGGGGGGGFFFCFGGGGGGGGGGGGGGGFFFGGGGGGGGGF>DFGGGGCGGGFGGGGGGGGGGGGGCGGGGGGF@FGGCCFGG@FGGGGEGE=FGGGGGGDFGGG9EGC**+<9CCCGD3DDGGGGGGGGGGGC@FGGFGFFFGFFG7CGFGGGGGGF>:6@EFFGFGGBFFF44@FFAFD?5<FF?BFAFFFA
@M04650:207:000000000-C238N:1:1101:3252:6839 1:N:0:19
ACTCCTACGGGAGGCAGCAGTGGGGAATATTGCACAATGGGCGCAAGCCTGATGCAGCCATGCCGCGTGTATGAAGAAGGCCTTCGGGTTGTAAAGTACTTTCAGCGAGGAGGAAGGCATTAAGGTTAATAAACTTGGAGATTGACGTTAATCGCAGAAGAAGCACCGGCTAACTACGTGCCAGCAGCCGCGGTAATACGTAGGGTGCACGCGTTGTCCGGAATTACTGGGCGTAAAGAGCTCGTAGGAGGTTTGTGCCGTCGTCTGTGAAATCCCGAGGCTTAACTTCGGGCG
+
G>FGGGFFEGGGCDGGGFGGCF8@:,BEGGGGGADGGGDFGGG+@F@FCECFFGGGGFGGDFGFGDG>FGGFFGF<FFG8@@<F,9,44CFE<FFGGEGGFGGC?FF+C7FGC@F87<FCAGECFGFFF9CD,EFA,,,38,5>>@FFFF+D<@+>C:F7FF<,3,3<:3F7F,,@>BC:C8FCCF68FGEEEE*8<931?9C8*53=C7=*/2*:CF7DG***339+30/*0*/CC7=F)*)0)11/*239C>9>)**0*7)107F2=66*9*))(3>B:(*/1**-6)59(4
@M04650:207:000000000-C238N:1:1101:11686:6845 1:N:0:19
ACTCCTACGGGAGGCAGCAGTGGGGAATATTGCACAATGGGGGAAACCCTGATGCAGCAACGCCGCGTGAGTGATGACGGTCTTCGGATTGTAAAGCTCTGTCTTTAGGGACGATAATGACGGTACCTAAGGAGGAAGCCACGGCTAACTACGTGCCAGCAGCCGCGGTAATACGTAGGTGGCAAGCGTTGTCCGGATTTACTGGGCGTAAAGGGAGCGTAGGCGGATCTTTAAGTGGGGTGTGAAATACTCGGGCTCAACCTGGGGGCTGCTTTCCAAACTGGGGATCTAG
+
CFFEGDFFGGGCFDGGCGGGGGGGGGCFGEGGGGGGGFGGFCEGEGGDCGGGGGGGGGGGGGGGGGGGGG@FGF<5CFEFBEGGGG7FGGGGGGGGGFGGGFEGFF<FAFFGGG@CEG?FFE7FFGC,FF<F<DGGGGGGGGEGGGGGGGFGGFGGGGGGGGDGGGGDGCCFGGGGGGGFFGG>:CGGEC=EGGGGE8:EFFCCFFFEGEGGGC5@E:CDG<?C?E5:CC@+8?::>6>)7CBFFF>F*::7CC9))099?72*)5C->3>@)0==<):@F<F47@3:19B<
@M04650:207:000000000-C238N:1:1101:12377:6872 1:N:0:19
ACTCCTACGGGAGGCAGCAGTAGGGAATCTTCCACAATGGGTGCAAACCTGATGGAGCAATGCCGCGTGAATGAAGAAGGTCTTCGGATCGTAAAGTTCTGTTATTAGAGAAGAACAAAGCAAGGAGTAACTGTCTTGCTTTTGACGGTACCTAACCAGAAAGTCACGGCTAACTACGTGCCAGCAGCCGCGGTAATACGTAGGTGACAAGCGTTGTCCGGAATTATTGGGCGTAAAGGGAGCGCAGGCGGTTGGAATAGTCTGATGTGAAAGCCCACGGCTTAACCGTGGAGG
+
GGGGGGGGGGGGGGGGGGGGGGGGGGGGGGGGGGGGGGGGGGGGGGGGGGGGGGGGGGGGGGGGGGGGGGGGGGGGGGGGGGGGGGGGGGGGGGGGGGGGGGGGGGGGGGGGGGGGGGGGGGGGFGGGGGGGGGGGGGGGGGGGGGGGGGGGGGGGGGGGGGGGGGGFGCGGGGGGGGGGGGGGGGGGGGGGGGGGGGGG9FGEFGGGF?6CCGGGGGGG=<EGFGG7+;8AACG5C>FDFGE3DGGC>GGD<DGF4?@FCBGGB7CAFF*9@@576:5)81CFFFFFFFF01?
@M04650:207:000000000-C238N:1:1101:11293:6919 1:N:0:19
ACTCCTACGGGAGGCAGCAGTAGGGAATCTTCCACAATGGACGAAAGTCTGATGGAGCAATGCCGCGTGAGTGAAGAAGGTTTTCGGATCGTAAAGCTCTGTTGTGAGGGAAGAACAAGTATAGGAGTAACTGCCTGTACCTTGACGGTACCTCATTAGAAAGCCACGGCTAACTACGTGCCAGCAGCCGCGGTAATACGTAGGTGGCAAGCGTTGTCCGGAATTATTGGGCGTAAAGCGCGCGCAGGCGGCCTTTTAAGTCTGATGTGAAAGCCCACGGCTTAACCGTGGA
+
GGGGGGGGGGGGGGGGGGGGGGGGGGGGGGGGGGGGGGGGGGGGGGGGGGGGGGGGGGGGGGGGGGGGGGGGGGGGGGGGGGGGGGGGGGGGGGGGGGGGGGGGGGGGGGGGGGGGGGGGGGGGGGGGGGGGGGGGGGGGGGGGGGGGGGGGGGGGGGGGGGGGGGGGGGGGGGGGGGGGGGGGGGGGGGGGGGGGGGGGFGGGGGGGGFGGGGGGGGGD5DEGGGD?FDGGFGGDGGFGFGFFGGGGFGGGGGGFFFFFCFGFFGGFFFFFFFFF<:GFFFD?FFBB?FFF
@M04650:207:000000000-C238N:1:1101:24959:6920 1:N:0:19
ACTCCTACGGGAGGCAGCAGTGGGGAATATTGCACAATGGAGGAAACTCTGATGCAGCAACGCCGCGTGAGCGATGAAGGTCTTCGGATCGTAAAGCTCTGTCTTTAGGGATGATAATGACAGTACCTAAGGAGGAAGCCACGGCTAACTACGTGCCAGCAGCCGCGGTAATACGTAGGTGGCGAGCGTTATCCGGATTTATTGGGCGTAAAGGGAGCGTAGGCGGATACTTAAGTGGGATGTGAAATACTTGGGCTCAACCCGTGTACTGCATTCCAAACTGGGAATCTAG
+
GGGGGGGGGGGGGGGGGGGGGGGGGGGGGGGGGGGGGGGGGGGGGGGGGGGGGGGGGGGGGGGGGGGGGGGGGGGGGGGGGGGGGGGGGGGGGGGGGGGGGGGGGGGGGGGGGGGGGGGGGGGGGGGGGGGGGGGGGGGGGGGGGGGGGGGGGGGGGGGGGGGGGGGGGGGGGGGGGGGGGGGGGGGGGGGGGGGGGGGGGGGGGGGGGGGGGGGGGGGGGGGGGG7EEGGFFGGGGGFGFGFFGGGGFGGGGGGFFFFFGFDDEGGFFFFFFFFBAFGFFFGFF@FF?FFF
@M04650:207:000000000-C238N:1:1101:20980:6937 1:N:0:19
ACTCCTACGGGAGGCAGCAGTGGGGAATATTGCACAATGGGGGAAACCCTGATGCAGCAACGCCGCGTGAGTGATGAAGGTTTTCGGATCGTAAAGCTCTGTCTTTGGGGAAGATAATGACGGTACCCAAGGAGGAAGCCACGGCTAACTACGTGCCAGCAGCCGCGGTAATACGTAGGTGGCGAGCGTTATCCGGATTTACTGGGCGTAAAGGGAGCGTAGGCGGATGATTAAGTGGGATGTGAAATACCCGGGCTCAACTTGGGTGCTGCATTCCAAACTGGTTATCTAG
+
GGGGGGGGGGGGGGGGGGGGGGGGGGGGGGGCFFGGGGGGGGGGGGGCFGGGGGGGGGGGGEGGGGGGGCGGFFGG,CFGEGGGGFGEG@FFFFEFGGGGGGGFGGG?E7FFCGGGEFGGGFGGGGGACDFGGCEEGG8DGFGGGGGGGFGGGGGGGFGGGGGGGEC@FG:@BFFG9EGGG7CEGGGGGGDG?CEGEGGC7@FGGGGGEGGGFGEFGGG5CD5<EGCEG47<?CCFG*;9FDF=CGDGFGCFDD<DEF69EFGG?*14)*1=F?=?)6>4>2:?FF*4<F4)
@M04650:207:000000000-C238N:1:1101:15093:6941 1:N:0:19
ACTCCTACGGGAGGCAGCAGTAGGGAATCATCCACAATGGACGAAAGTCTGATGGTGCAACGCCGCGTGAGCGAAGAAGGTTTTCGGATCGTAAAGCTCTGTTATGAGGGAAGAACAAGTACAAGAGTAACTGCTTGTACCTTGACGGTACCTCATTAGAAAGCCACGGCTAACTACGTGCCAGCAGCCGCGGTAATACGTAGGTGGCAAGCGTTGTCCGGAATTATTGGGCGTAAAGCGCGCGCAGGCGGCCTTTTAAGTCTGATGTGAAAGCCCACGGCTTAACCGTGGA
+
GGGGGGGGGGGGGGGGGGGGGGGGGGGGGGGGGGGGGGGGGGGGGGGGGGGGGGGGGGGGGGGGGGGGGGGGGGGGGGGGGGGGGGGGGGGGGGGGGGGGGGGGGGGGGGGGGGGGGGGGGGGGGGGGGGGGGGGGGGGGGGGGGGGGGGGGGGGGGGGGGGGGGGGGGGGGGGGGGGGGGGGGGGGGGGGGGGGGGGGGGGGGGGGGGGGGGGGGGGGGGDEFGGFFGCGGFGGGGCFDFGFFGGDGFGGGGDGFFFFFGFGGFGGFFFFFFFFFFFGFFFCFFFFF?FBB
@M04650:207:000000000-C238N:1:1101:23576:6943 1:N:0:19
ACTCCTACGGGAGGCAGCAGTAGGGAATCTTCCGCAATGGACGAAAGTCTGACGGAGCAACGCCGCGTGAGTGATGAAGGTTCTAGGATCGTAAAACTCTGTTGTTAGGGAAGAACAAGTTGGGTAGTAACTGACCCAACCTTGACGGTACCTAACCAGAAAGCCCCGGCTAACTACGTGCCAGCAGCCGCGGTAATACGTAGGTGGCGAGCGTTGTCCGGATTTACGGGGCGTAAAGGGAGCGTAGGCGGATTTTTAAGTGGGATGTGAAATACCCGGGCTCAACCTGGGTGC
+
GGGGGGGGGGGGGGGGGGGGGGGGGGGGGGGGGGGGGGGGGGGGGGGGGGGGGGGGGGGGGGGGGGGGGGGGGGGGGGGGGGGGGGGGGGGGGGGGGGGGGGGGGGGGGGGGGGGGGGGGGGGGGGGGGGGGGGGGGGGGGGGGGGGGGGGGGGGGGGGGGGGGGGGGGGGGGGGGGGGGGGGEFGGGGGGGGGGGGGGGGGGGGGGGGGGGGGGGGGGGGGGGGGG*:CEE>5CEGGFGFGFFGDGGFGGGDGG??FFFGFGGF<D:?FFF?B4F79DFF>FFFFF:BFF7<(
@M04650:207:000000000-C238N:1:1101:19931:6964 1:N:0:19
ACTCCTACGGGAGGCAGCAGTGGGGAATATTGGACAATGGGGGGAACCCTGATCCAGCAATACCGCGTGTGTGAAGAAGGCCCTAGGGTTGTAAAGCACTTTTGTGAGGGAGAATGGGATTTAGTGTTAATACCACTAGGTCTTGATGTTACCTCAAGAAAAAGCACCGGCTAACTCCGTGCCAGCAGCCGCGGTAATACGGAGGGTGCAAGCGTTAATCGGAATTACTGGGCGTAAAGGGCGCGTAGGTGGTGATTTAAGTCAGATGTGAAAGCACCGGGCTCAACCTGGGA
+
ECFFGFGGG,F-@CFE@CGFGGGGG7F@CFEGF9ED@FF9F@C:>FEDFFAAFGFFGGGCGGFFGGEG:>FD>FGGFGF?E?3DF><F>F@CGFCCEGFGFGBFB>FC:*CC>FGC<E,?BFF@GGFC;FEGFFEEFFFF<3CCC<FGCGF9BF<,7,:FFGC<*>BED7FGEGB@E7E8>EGG6CCEFGEGC8:EGFGFG>EGE>;/;+3AFCE5*>FGG*8:C6FFG7<7>GC7/747>G5)/1197DF<DC7@/9*/C@D>?CDFF9B**95),457B995467(5>>08
@M04650:207:000000000-C238N:1:1101:7479:6966 1:N:0:19
ACTCCTACGGGAGGCAGCAGTGGGGAATATTGCACAATGGGGGAAACCCTGATGCAGCAACGCCGCGTGAGTGATGACGGTCTTCGGATTGTAAAGCTCTGTCTTTAGGGACGATAATGACGGTACCTAAGGAGGAAGCCACGGCTAACTACGTGCCAGCAGCCGCGGTAATACGTAGGTGGCGAGCGTTATCCGGATTTATTGGGCGTAAAGGGAGCGTAGGCGGATACTTAAGTGGGATGTGAAATACTTGGGCTCAACCCGAGTACTGCATTCCAAACTGAGTATCTAG
+
DGGGGGGGGGGGGGGGGGGGGGFGGGGGGGGEEFGGGGGGGGGGGGFGGGGGGCFFGGGGGGGGGEDGGGDGGFGADFGDGGGGF7FFGGCFGGGGGGGGAFFGGGGGGCGFGGCGGGFFFGCGFGGGGGG,FGGGGCFGG8F7FFEDGGGGFGCGFGGGCGGFGECGGG*@7C@ECCGFGGFEEEEEECEFFCEDE5C?CCGGFGGGECE5CGGCEDCCED=FGGE5EGGGFGG<>F>9?7FBFGFC@F>C7CC@FFFFFFGGFGGB*9FFFFFF<<>FFFC4?FFB>@F9
@M04650:207:000000000-C238N:1:1101:16323:6995 1:N:0:19
ACTCCTACGGGAGGCAGCAGTGGGGAATATTGCACAATGGGCGCAAGCCTGATGCAGCCATGCCGCGTGTATGAAGAAGGCCTTCGGGTTGTAAAGTACTTTCAGCGAGGAGGAAGGCGTTAAGGTTAATAACCTTGGCGATTGACGTTACTCGCAGAAGAAGCACCGGCTAACTCCGTGCCAGCAGCCGCGGTAATACGGAGGGTGCAAGCGTTAATCGGAATTACTGGGCGTAAAGCGCACGCAGGCGGGCTGTCAAGTCGGATGTGAAATCCCCGGGCTCAACCTGGGAAC
+
GGGGGGGGGGGGGGGGGGGGGGGGGGGGGGGGGGGGGGGGGGGGGGGGGGGGGGGGGGGGGGGGGGGGGGGGGGGGGGGGGGGGGGGGGGGGGGGGGGGGGGGGGGGGGGGEGGGGGGGGGGGGGGGGGGGGGGGGGFGGEGFGGGGGGGGGGGGGGGGGGGGGGGGEGGDGGGGGGGGGGGGGGGGGGEGGGGGGGGGGGCGGGEGEGGGGGGGGGGGFGDCGGGFGGGGGFGGGC:@GEGFE35<DFGD)CC75@FFFCFGGFCGFF?FFFB?FF;G3B6FF@FF:BFFF?3
@M04650:207:000000000-C238N:1:1101:25239:7051 1:N:0:19
ACTCCTACGGGAGGCAGCAGTGGGGAATATTGCACAATGGGGGAAACCCTGATGCAGCAACGCCGCGTGAGTGATGACGGTCTTCGGATTGTAAAGCTCTGTCTTTAGGGACGATAATGACGGTACCTAAGGAGGAAGCCACGGCTAACTACGTGCCAGCAGCCGCGGTAATACGTAGGTGGCAAGCGTTGTCCGGATTTACTGGGCGTAAAGGGAGCGTAGGCGGATCTTTAAGTGGGATGTGAAATACTCGGGCTCAACCTGGGGGCTGCATTCCAAACTGGGGATCTAG
+
GGGGGGGGGGGGGGGGGGGGGGGGGGGGGGGGGGGGGGGGGGGGGGGGGGGGGGGGGGGGGGGGGGGGGGGGGGGGGGGGGGGGGGGGGGGGGGGGGGGGGGGGGGGGGGGGGGGGGGGGGGGGGGGGFGGGGGGGGGGGGGGGGGGGGGGGGGGGGGGGGGGGGGGGGGGGGGGGGGGGGGGGGGGGGGGGGGGG>EGGCFGFGGGGGGGGGGGFDDGGGGGGGGDDEDGGFGFCFGFDFDFF7F>FFFG435C@DFFFCFCCFGGBF:EE?FFFDFGFFAGF4>54<FFF
@M04650:207:000000000-C238N:1:1101:27212:7084 1:N:0:19
ACTCCTACGGGAGGCAGCAGTAGGGAATCTTCCACAATGGGTGCAAACCTGATGGAGCAATGCCGCGTGAATGAAGAAGGTCTTCGGATCGTAAAGTTCTGTTATTAGAGAAGAACAAAGCAAGGGGTAACTATCTTGCTTTTGACGGTACCTAACCAGAAAGTCACGGCTAACTACGTGCCAGCAGCCGCGGTAATACGTAGGTGGCAAGCGTTGTCCGGAATTATTGGGCGTAAAGGGAGCGCAGGCGGTTGGAATAGTCTGATGTGAAAGCCCACGGCTTAACCGTGGAGG
+
GGGGGGGGGGGGGGGGGGGGGGGGGGGGGGGGGGGGGGGGGGGGGGGGGGGGGGGGGGGGGGGGGGGGGGGGGGGGGGGGGGGGGGGGGGGGGGGGGGGGGGGGGGGGGGGGGGGGGGGGGGFGDGGGGGGGGGGGGGGGGGGGGGGGGGGGGGGGGGGGGGGGGGGGGGGG<CFGGGGGGGGGGGGGGGGGGGDGGGGGGGGGGGGGGGGGGGGGGGGGGGGGFGFGGGGGFGGGGGFGFDEEGGD<BGGG<DD6=?FFGFGD?>>AFFFFFFFF:BGFFFGFFFFB?FFB?B
@M04650:207:000000000-C238N:1:1101:22952:7100 1:N:0:19
ACTCCTACGGGAGGCAGCAGTAGGGAATCTTCGGCAATGGACGAAAGTCTGACCGAGCAACGCCGCGTGAGTGAAGAAGGTTTTCGGATCGTAAAACTCTGTTGTTAGAGAAGAACAAGTAGGAGAGTAACTGCTCTTACCTTGACGGTATCTAACCAGAAAGCCACGGCTAACTACGTGCCAGCAGCCGCGGTAATACGTAGGTGGCAAGCGTTATCCGGAATTATTGGGCGTAAAGCGCGCGTAGGCGGCAAGATTAGTCTGATGTGAAAGCCCTCGGCTCAACCGAGGA
+
GGGGGGGGGGGGGGGGGGGGGGGGGGGFGGGGGGGGGGGGGGGGGGGGGGGGGGGGGGGGGGGGGGGGGGGGGGGGGGGGGGGGGGGGGGGGGGGGGGGGGGGGGGGGGGGGGGGGGGGGGGGGGGGGGGGGGGGGGGGGGGGFGGGGGGGGGGGGGGGGGGGGGGGGGGGGGGGGGGGGGGGGGGFGGGGGGEGGGGGGGGGGGGGGGGGGGGGGGGGGGDGFGGGGGGCCEGGEGFFGEGFFGGGGFDDGGGGFFFFFFFGGFGGFFFFFFFFF0<G@:?GFFFFF9DB6
@M04650:207:000000000-C238N:1:1101:10787:7101 1:N:0:19
ACTCCTACGGGAGGCAGCAGTGGGGAATATTGCACAATGGGGGAAACCCTGATGCAGCAACGCCGCGTGAGTGATGACGGTCTTCGGATTGTAAAGCTCTGTCTTTAGGGACGATAATGACGGTACCTAAGGAGGAAGCCACGGCTAACTACGTGCCAGCAGCCGCGGTAATACGTAGGTGACGAGCGTTGTCCGGATTTACTGGGCGTAAAGGGAGCGTAGGCGGATTTTTAAGTGGGATGTGAAATACCCGGGCGCAACCTGGGTGCTGCATGCCAAACTGGGAAGCTAGGG
+
GGGGGGGGGGGGGGGGGGGGGGGGGGGGGGGGGGGGGGGGGGGGGGGGGGGGGGGGGGGGGGGGGGGGGGGGGGGGGGGGGGGGGGGGGGGGGGGGGGGGGGGGGGGCGGGGG@FGGGGGGGGGGEGGGGFGGGGGGGGGGAEGGGGGGGGGGGGGGGGGGGGGGDEGGC@E;9FGGEFFGGGGGGGGGGGGGGGGGGGFGG?CFG55:CGGGGG5CDDDEDG9EECEEGFGFGCFGG:*9CFFGGGGFGCCDDD3)7>>C5DGFCC:39FF6B*/)8F@F<C@FF6(44*)(.
@M04650:207:000000000-C238N:1:1101:18770:7122 1:N:0:19
ACTCCTACGGGAGGCAGCAGTGGGGAATATTGCACAATGGGCGCAAGCCTGATGCAGCCATGCCGCGTGTGTGAAGAAGGCCTTCGGGTTGTAAAGCACTTTCAGCGAGGAGGAAGGGTTCGGTGTTAATAGCACCGTACATTGACGTTACTCGCAGAAGAAGCACCGGCTAACTCCGTGCCAGCAGCCGCGGTAATACGGAGGGTGCAAGCGTTAATCGGAATTACTGGGCGTAAAGCGCACGCAGGCGGTTTGTTAAGTCAGATGTGAAATCCCCGAGCTTAACTTGGGAAC
+
GGGGGGGGGGGGGGGGGGGGGGGGGGGGGGGGFGGGGGGGGGFFGGGGGGGGGGGGGGCGGGGGGGGGGEGGGGGGGGGGGGGGGGGGFGGGGGGGGGGGGGFGGGECGGCCFGGEEEFD?CCBF+BFGGGGGGGGEFFEE,@FGGG:>CGA>F>CFGGCFGGGGGGGGGEGGGGFGGGGGGGGGGGGGGGGGGGGGFFGE5CGGGGGGGGGGGGGGGFFGGGGGGGGGGGC@EGGGFFG@3;EDGDD@GGDGGGFFFFF?F7D?F>>FFFFFF???F3DF949FF*6<)<??,
@M04650:207:000000000-C238N:1:1101:24050:7131 1:N:0:19
ACTCCTACGGGAGGCAGCAGTGGGGAATATTGCACAATGGGGGAAACCCTGATGCAGCAACGCCGCGTGAGTGATGACGGTCTTCGGATTGTAAAGCTCTGTCTTTAGGGACGATAATGACGGTACCTAAGGAGGAAGCCACGGCTAACTACGTGCCAGCAGCCGCGGTAATACGTAGGTGGCAAGCGTTGTCCGGATTTACTGGGCGTAAAGCGCACGCAGGCGGTCTGTCAAGTCGGATGTGAAATCCCCGGGCTCAACCTGGGAACTGCATCCGAAACTGGCAGGCTAG
+
GGGGGGGGGGGGGGGGGGGGGGGGGGGGGGGGGGGGGGGGGGGGGGGGGGGGGGGGGGGGGGGGGGGGGGGGGGGGGGGGGGGGGGGGGGGGGGGGGGGGGGGGGGGGGGGGGGGGGGGGGGGGGGGGGGGFGGGGGGGGGGGGGGGGGGGGGGGGGGGGGGGGGGGGGGDFGGGGGGGGGGGGGGGGGEGGGGGGGGCFFGGGGGGGGGGGGGGGGGGDDD5CGGGGGG?FFGGGGGFGEGFFGGFFF9FGGGGFFFFFGFGGFCFBFFFFFFFFFFGFFFGFFFFFFF?:
@M04650:207:000000000-C238N:1:1101:20113:7148 1:N:0:19
ACTCCTACGGGAGGCAGCAGTGGGGAATATTGGACAATGGAGGCAACTCTGATCCAGCCATGCCGCGTGCAGGAAGACGGCCTTATGGGTTGTAAACTGCTTTTATAGAGGACGAGACCTTCCGACGTGATCGGGAGCCGACGGTACTCTACGAATAAGGATCGGCTAACTTCGTGCCAGCAGCCGCGGTAATACGAAGGATCCAAGCGTTATCCGGAATTATTGGGTTTAAAGGGTCCGCAGGCGGACTTTTAAGTCAGCGGTGAAATCTTTCGGCTTAACCGGAAGCTTGCC
+
GGGGGGGGGGGGGGGGGGGGGGGGGGGGGGGGGGGGGGGGGGGGGGGGGGGGGGGGGFGGGGGGGGGGEGGGGGGGGGGGGGGGGGGGGGGGGGGGFGGFDGFGGGGGEFCFGGGGGGGEFFFGEGGE>FDEGGE=BEEC@F7FGGGGGC>FGGCCCCGGGFFFEG7FGFGFEGFGGGFGGGGGFDE7EGGGGCFC8EGG>:>8CFGGGGGDCGGGG37CFFFCFGGGG:6C?FDEGD4C>D@BGGGG37D77C77**8=FBGGEG4AFFF*9?E)4(>@FFCF@B5>B:F:?2
@M04650:207:000000000-C238N:1:1101:11313:7180 1:N:0:19
ACTCCTACGGGAGGCAGCAGTGGGGAATCTTGCACAATGGGCGGAAGCCTGATGCAGCGACGCCGCGTGGGGGATGACGGCCTTCGGGTTGTAAACTCCTTTCGCTAGGGAAGAAGCCATTTTGTGGTGACGGTACCTGGATAAGAAGCACCGGCTAACTACGTGCCAGCAGCCGTGGTAATACGTAGGGTGCAAGCGTTGTCCGGAATTACTGGGCGTAAAGAGCTCGTAGGGGGCTTGTCGCGTCGGCTGTGAAATCCCGAGGCTTAACTTCGGGCGTGCAGGCGATACGGG
+
GGGGGGGGGGGGGGGGGGGGGGGGDGGGGGGGGGGGGGGGGGGCGGDGGGGGGGGGGGGGGGGGEGGGGDFGGGGGGACGEGGGGGGGGGGGGCGGGDGGGGGD:7FGEGGGFGGFGF,DF9DFGG:>CF:FFGC@DFGE7FC9CCFGF<FGGDE7BFFCFFCFC:FDGG@+<CE**=*?9++?F><C8*;>E?<C5C;CEE7<C*;C*6EF7?GG=CD3;>C966?EGC8C)*1=))89@GFFGD3>)7CC94:@F@*<A>3<:)71?64*9*53(()082198559())449
@M04650:207:000000000-C238N:1:1101:3981:7185 1:N:0:19
ACTCCTACGGGAGGCAGCAGTGGGGAATATTGCACAATGGGGGAAACCCTGATGCAGCAACGCCGCGTGAGTGATGACGGTCTTCGGATTGTAAAGCTCTGTCTTTGGGGACGATAATGACGGTACCCAAGGAGGAAGCCACGGCTAACTACGTGCCAGCAGCCGCGGTAATACGTAGGTGGCGAGCGTTGTCCGGATTTACTGGGCGTAAAGGGAGCGTAGGCGGATCTTTAAGTGGGATGTGAAATACCCGGGCTCAACCTGGGTGCTGCATTCCAAACTGGGAATCTTG
+
FGGGGGGGGGDBFGGGGGCGGGGGGGGGGGGGGGGGGGGGGGGGGGGGGGGGGGGG<FGGGGGGEEGEGGEGGFEFGGGGGGGGGGGGGGGGGGGC9,EFEGEGGGFGGGGGGGGCGGGGGFCFGGGGGGDFGGGFG8FGGGGGGGGGF9FDGGGGGGGGGGFGGGG7<EC@FFGFGGGGGGGDECEGGEDEGFGGG>EFDGGFFF>EGGG=EC>FGGG)8<EFG5*:*:7<=7>FGFF<FD?**:2:679*93DDFFFFGFG7>F*(.76?<=FFFFF4.5:75)01<4*5
@M04650:207:000000000-C238N:1:1101:9662:7199 1:N:0:19
ACTCCTACGGGAGGCAGCAGTAGGGAATCTTCCACAATGGACGAAAGTCTGATGGAGCAATGCCGCGTGAGTGAAGAAGGTTTTCGGATCGTAAAGCTCTGTTGTGAGGGAAGAACAAGTACAGGAGTAACTGTCTGTACCTTGACGGTACCTCATTAGAAAGCCACGGCTAACTACGTGCCAGCAGCCGCGGTAATACGTAGGTGGCAAGCGTTAATCGGAATTACTGGGCGTAAAGCGCACGCAGGCGGTTTGTTAAGTCAGATGTGAAATCCCCGAGCTTAACTTGGGAAC
+
DGGGGGGGGGEFGGGEGGGGFGGGG@GFGFGGFFGGGGGGGGGGGDGGGGGCFEF@CFGFGGGGGGGGGGGGGGGGGGFGEFGGGGGGGGGGFGGGGGGFGGGGGGGGGGGGGGGGGGDGGGGGEFFF@FGEGGGGGGGGGGGGGGGGEGGF<DGGGGFGGFGGGFGGFGEGFGGGG7BFGCFCE,@FCEGGGGGGGGGGF?88CGGGGGGGG5EGGGGFG:*:CFFCGCAFFGGGCC=DEGFFGGGDEGGGGGGFFBFFGFGGFGGAFF6B?F?FFBDBFFCFFFFF<7<?74
@M04650:207:000000000-C238N:1:1101:21675:7215 1:N:0:19
ACTCCTACGGGAGGCAGCAGTGGGGAATATTGGGCAATGGGGGCAACCCTGACCCAGCGACGCCGCGTGAGTGAAGAAATCCTTCGGGATGTAAAGCTCTGTTGTATGGGAAGAGCAGAAGACGGTACCATACGAGGAAGCCCCGGCAAACTACGTGCCAGCAGCCGCGGTAATACGTAGGGGGCAAGCGTTGTCCGGAATTACTGGGCGTAAATCGCACGCAGGCGGGTTAATAAGTCAGATGTAAAAGGCAGGTGCTTACCATCTGTTTGTCATCTGATACTGTAAGCCT
+
GGGGGGGGGGGGGGGGGGGGGGGGEFGGGGGGFGGGGGGGGDGGGGG<FGGGGGGFFGGGGGGGGGGGGGGGGGFFGGGGGGGGGGGGDGGGGGGGGGGFGGGCGGGGGDGFCGFGGGGGGFFGCFGGGGGGFGGCGGGGFFFEGGGGGGGCFGGGGGGGFGGFGGEGGG<CFFC;:+?FGGEEDEFGGEEE>ECCECE58FGGG+CCEGGEGG+<CFGGGGGEGGGGG);*9?*AFG*?F7*/:?FCFG3DGGGF6@?FFFDDFGCAFFFFF6/9)6D=6AC**1*6)=6(
@M04650:207:000000000-C238N:1:1101:4742:7252 1:N:0:19
ACTCCTACGGGAGGCAGCAGTAGGGAATCTTCCGCAATGGACGAAAGTCTGACGGAGCGACGCCGCGTGAGTGATGAAGGTCTTCGGATCGTAAAACTCTGTTGTGAGGGAAGAACAAGGGTGAGTTGAATAAGCTCACCCCTTGACGGTACCTCACCAGAAAGCCCCGGCTAACTACGTGCCAGCAGCCGCGGTAATACGTAGGGGGCAAGCGTTGTCCGGAAGTATTGGGCGTAAAGCGCTCGCAGGCGGTCTTTTAAGTCTGATGGGAAAGCCCACGGCTGAACCGGGG
+
GGGGGGGGGGGGGGGGGGGGFFGGGGGE@FFGFFGGGGGGFFGGGGGGGGEGFFFEGFGGFGGGGGGFGFE?FGAGGGGGFG9CEFEC:FEEEFGGGGGDGEFFAFDFFGGGGGGCFGFEE<CFFFGGFGGDFGA9=FCG@FGCFGG<FECBF9AFGGCCF@FF7511>EC7FG?;EFGGGCCCGDGF=>E7EDECC+?C8?@CGGGG*:EG*:>5>C*7C<;=*20<+;9CFGGE7D=?7)0.97C7>77D)7*/*18??*0*10*)/0</)7?)-4*771))0*)(4)76
@M04650:207:000000000-C238N:1:1101:9647:7256 1:N:0:19
ACTCCTACGGGAGGCAGCAGTAGGGAATCTTCCGCAATGGACGAAAGTCTGACGGAGCGACGCCGCGTGAGCGATGAAGGTCTTAGGATCGTAAAACTCTGTTGTTAGGGAAGAACAAGTATCGGTCAAATAAACCGGCACCTTGACGGTACCTAACCAGAAAGCCCCGGCTAACTACGTGCCAGCAGCCGCGGTAATACGTAGGGGGCAAGCGTTGTCCGGAATTATTGGGCGTAAAGCGCACGCAGGCGGTCTTTTAAGCCTGATGTGAAATCTTGTGGCTCAACCACAAGC
+
DGFGDFFGGCFFGGGCCGFCF9EFGCDGGGFGGGDGGCGGGG@FF7@FGFDCF@E:C:6FGCCGGEEFGEGGEEBFAAEF<A?<CF9?FFGGDFGGGFFGCGFF<F9F<FF8FGGG8DFFE9A=>>FC=FDFFGGGDGD7FF<<CFCEDFGGGGCFGGDGGGG78DFGGGGEE7CFGGFF7C7C7CF8CGGGEEEE>F7CF:@E:EE*?EG=8C;;EDCCEC5**0<?C>?CFEGEDGFGFGEFG35>DGGGGDCB=BB)+*20)20:**81=FFF9<FFFB49=?F03@7:(.
@M04650:207:000000000-C238N:1:1101:3507:7291 1:N:0:19
ACTCCTACGGGAGGCAGCAGTAGGGAATCTTCCACAATGGGTGCAAACCTGATGGAGCAATGCCGCGTGAATGAAGAAGGTCTTCGGATCGTCAAGTTCTGTTATTAGAGAAGAACAAAGCAAGGAGTAACTGTCTTGCTTTTGACGGTACCTAACCAGAAAGTCACGGCTAACTACGTGCCAGCAGCCGCGGTAATACGTAGGTGACAAGCGTTGTCCGGAATTATTGGGCGACAAGGGAGCGCAGGCGGCTGGAAGAGTATGATGTGAAAGCCCACGGATTAACCGAGGAGG
+
GGGGGGGGGGGGGGGGGGGGGGGGGDGGCGGGGGGGGGGGFGGDGGDEFFGFFGGGGGGGGCGFFEGGCFFGFGGGGGGGCFGGFFEGGGGG,FFEFGGGGGGGG9E<FAFFGGGFFFFFBGFFF@AFFFFFGGGGGGGDFFGFEC?C>FGGGDGFC@CFFGGGGGCGGDDEGFG9DECFCFCGGGGGGG>EBE>:GFCBCD8BCDFCCFG5CE*=:+;<:CGCCFG7FGGC5*)2)>:D><>:C)C<EDG))9*)9))7<**:@GF)*9=FF:>:0195)-*=9@49(.528B
@M04650:207:000000000-C238N:1:1101:16568:7336 1:N:0:19
ACTCCTACGGGAGGCAGCAGTGGGGAATATTGCACAATGGGGGAAACCCTGATGCAGCAACGCCGCGTGAGTGATGACGGTCTTCGGATTGTAAAGCTCTGTCTTTGGGGACGATAATGACGGTACCCAAGGAGGAAGCCACGGCTAACTACGTGCCAGCAGCCGCGGTAATACGTAGGTGGCGAGCGTTGTCCGGATTTACTGGGCGTAAAGGGAGCGTAGGCGGATTTTTAAGTGGGATGTGAAATACCCGGGCTCAACCTGGGTGCTGCATTCCAAACTGGGAATCTAG
+
GGGGGGGGGGGGGGGGGGGGGGGGGGGGGGGGGGGGGGGGGGGGGGGGGGGGGGGGGGGGGGGGGGGGGGGGGGGGFGGGGGGGGGGEGGGGGGGGGGGGGGGGGGGGGGGGGGGGGGGGGGGGGGGGGGGGGGGGGGGGGGGGGGGGGGGGGGGGGGGGGGGGGGGGGGGGGGGGGGGGGGGGGGGGGGGGGGGGCEEGGGGGGGGGGGGGGGGGGGGGGGGGGGGGGGGGFGGGGGF<6DFFGGGGFGFFGGGFFFFFGFFGFD*4BFFFFFFFFFFF>ACFF@F:?F=A
@M04650:207:000000000-C238N:1:1101:3851:7346 1:N:0:19
ACTCCTACGGGAGGCAGCAGTGGGGAATATTGCACAATGGGCGCAAGCCTGATGCAGCCATGCCGCGTGTATGAAGAAGGCCTTCGGGTTGTAAAGTACTTTCAGCGAGGAGGAAGGCGTTAAGGTTAATAACCTTGGCGATTGACGTTACTCGCAGAAGAAGCACCGGCTAACTCCGTGCCAGCAGCCGCGGTAATACGGAGGGTGCAAGCGTTAATCGGAATTACTGGGCGTAAAGCGCACGCAGGCGGTCTGTCAAGTCGGAGGTGAAATCCCCGGGCTCAACCTGGGAAC
+
CGGGGGGGGEGEEFGG,BFGGGFGG>7FGGGFGGGEGEF@EFFGGGGFGGFFFEF<AFGGGCFGGG>FCFGGFGFCCFFGGGGGG@EEFFGGGGGGGFGFFGG9EFFC:CF+@+FE+ECFG@7FCFFFBFFFGGGGFGGD=@FCFGEFFDGGGDD<E*@FGCFGGGCE*>CEFGFGGGG7CFG6EGGG;EGGGEBEG?C>8*?EGGGG?<9CCC8C*:FG5C*/2<CECCFFEECE5CFCBD30C))9)1)9<DDFFF69<*99))/4>?6*80?F?09;D>GF=FF7()8172
@M04650:207:000000000-C238N:1:1101:3142:7426 1:N:0:19
ACTCCTACGGGAGGCAGCAGTGGGGAATATTGCACAATGGGGGAAACCCTGATGCAGCAACGCCGCGTGAGTGATGAAGGTTTTCGGATCGTAAAGCTCTGTCTTTGGGGAAGATAATGACGGTACCCAAGGAGGAAGCCACGGATAACTACGTGCCAGCAGCCGCGGTAATACGTAGGGTGCGAGTGTTGTCCGGAATTACTGGGCGTAAAGAGTTCGTAGGCGGTTTGTCGCGCCGTTTGTGAAATCGCGCAGCTTAAATGCGGGCGTGAAGGCGATACGGGATGACTTG
+
EEFG8@EEF@B8@F;FF7<CC@EEFGBFFEFFGFFFFGGDCEGGGGGGEEGGGFGEEFGGGGCCC>FCFEE<FEGGGGGGAEBAC4FBFEGGGGDEEFGDF<FAEA,4=B:?FFCGG9,F?CFGGE9FFCE@FDCGG,DD=,@B++5=<=>@<5,**3@:FE@FE7EGFE:2;7=CCFG@4B*=B:*=2?E<99=E55BCGCG@CF8CCCE5:EEF7:D585ECEG5=C<*07*1*)1.96<)):77:F/>77DDE)9=8+*00.9C9B:5)879544/))4CD..03<6*.
@M04650:207:000000000-C238N:1:1101:16985:7438 1:N:0:19
ACTCCTACGGGAGGCAGCAGTAGGGAATCTTCCGCAATGGACGAAAGTCTGACGGAGCAATGCCGCGTGAGTGATGAAGGCCTTAGGGTCGTAAAACTCTGTTGTTAGGGAAGAATAGGTATCGGAGTAATATGCCGGTACTTTGACGGTACCTTACCAGAAAGCCCCGGCTAACTACGTGCCAGCAGCCGCGGTAATACGTAGGGGGCGAGCGTTGTCCGGAATTATTGGGCGTAAAGGGCACGCAGGCGGTCTCTTAAGTCTGATGTGAAATCTCGTGGCTTAACCACGAGG
+
GGGGGGGGGGGGGGGGGGGGGGGGGGGGGGGGGGGGGGGGGGGGGGGGGGGGGGGGGGGGGGGGGGGGGGGGGGGGGGFGGGGGGGGGGGGGGGGGGGGGGGGGGGFGGGGGGGGGGGGGGGGGGDEFGGGGGGGGGGGGGGGGGGGGGGGGGGGGGGGGGGGGGGGGGGGGGFGGDGCGCGGFFGGGGGGGGGGGC9FFGBFGGGGGGGGGGGGGGGGGGGD5FGFGFCF5:59CDGFGFGFFDGGGDCDDDDGFFFFBGFGGFF>49@6@FFFFB:/.<>GFFFFA>FFFF(
@M04650:207:000000000-C238N:1:1101:8902:7453 1:N:0:19
ACTCCTACGGGAGGCAGCAGTGGGGAATATTGCACAATGGGCGCAAGCCTGATGCAGCCATGCCGCGTGTATGAAGAAGGCCTTCGGGTTGTAAAGTACTTTCAGCGAGGAGGAAGGCATTAAGGTTAATAACCTTGGTGATTGACGTTACTCGCAGAAGAAGCACCGGCTAACTCCGTGCCAGCAGCCGCGGTAATACGGAGGGTGCAAGCGTTAATCGGAATTACTGGGCGTAAAGCGCACGCAGGCGGTCTGTCAAGTCGGATGTGAAATCCCCGGGCTCAACCTGGGAAC
+
GGGGGGGGGGGGGGGGGGGGGGGGGGGGGGGGGGGGGGGGGGGGGGGGGGGGGGGGGGGGGGGGGGGGGGGGGGFGGG@FGGGGGGGGGGGGGGGGGGGGGGGGGGGFCGGGGECGGGGGGCFFGGFGGGGFGGGGGGGGGG<DGGGGGGGGGCCGGGGGGGGGGGGGDGGEGGGGFGGGGGGGGG6FGCCEGG7EGGGGGBEGGGGGFGGGGGGG=CFGGDGFGGGFCFGDBCG*1CFGFGFFDDGGFC<7CCGFFF?FGFC))9C?BF?FFFFFB075>BG?6@;>?>FFF0
@M04650:207:000000000-C238N:1:1101:16389:7455 1:N:0:19
ACTCCTACGGGAGGCAGCAGTAGGGAATCTTCCACAATGGGTGCAAACCTGATGGAGCAATGCCGCGTGAATGAAGAAGGTCTTCGGATCGTAAAGTTCTGTTATTAGAGAAGAACAAAGCAAGGAGTAACTGTCTTGCTTTTGACGGTACCTAACCAGAAAGTCACGGCTAACTACGTGCCAGCAGCCGCGGTAATACGTAGGTGACAAGCGTTGTCCGGAATTATTGGGCGTAAAGGGAGCGCAGGCGGTTGGAATAGTCTGATGTGAAAGCCCACGGCTTAACCGTGGAGG
+
GGGGGGGGGGGGGGGGGGGGGGGGGGGGGGGGGGGGGGGGGGGGGGDGGGGGGGGGGGGGGGGGGGGGGG?FGGGGGGGGGGGGGGGCCEGGGGGGGFCGGGGG9F9DAFGGGGGFFF@FGB8?FGGGGCF9<A?9?F9FGGGGFFFGGFFFGGGFGFCGGGGGGDF7FGDGG@ECFGFGGGGEGGFGDBE7C8*>BFFGCFGCCF,A<E6FAE8EECDD=38CG?CFGGFFFED55D*973>EG39C@7<)/)9)09F?<?FGFFFD?4@@@5)7??D)7(7)9B61-7:((-
@M04650:207:000000000-C238N:1:1101:16344:7501 1:N:0:19
ACTCCTACGGGAGGCAGCAGTAGGGAATCTTCCACAATGGGTGCAAACCTGATGGAGCAATGCCGCGTGAATGAAGAAGGTCTTCGGATCGTAAAGTTCTGTTATTAGAGAAGAACAAAGCAAGGAGTAACTGTCTTGCTTTTGACGGTACCTAACCAGAAAGTCACGGCTAACTACGTGCCAGCAGCCGCGGTAATACGTAGGGGGCGAGCGTTGTCCGGAATTATTGGGCGTAAAGGGCACGCAGGCGGTCTCTTAAGTCTGATGTGAAATCTCGTGGCTTAACCACGAGCG
+
GGGGGGGGGGGGGGGGGGGGGGGGGGGGGGGGGGGGGGGGGGGGGGGGGGGGGGGGGGGGGGGGGGGGGGGGGGGGGGGGGGGGGGGGGGGGGGGGGGGGGGFGGGGGGGGGGGGGGGGGGGGGGGGGGGGGFGGGGGGGGGGGGGGGGGGGGGGGGGGGGGGGGGGGGGGGGGGFGGGGGGGGGGGGGGGGGGGGGGGGGGGGGGGGGGGGGGGEGGGGGDGGGGGGGGGFE:<EGGFGFGFFGGGGFGGG)9FFFFFFGFFF=FGFFFF?F?FFFFGFF?GFF46<BE>;>>
@M04650:207:000000000-C238N:1:1101:24786:7513 1:N:0:19
ACTCCTACGGGAGGCAGCAGTGGGGAATATTGGACAATGGGGGGAACCCTGATCCAGCAATACCGCGTGTGTGAAGAAGGCCCTAGGGTTGTAAAGCACTTTTGTGAGGGAGAATGGGATTTAGTGTTAATACCACTAGGTCTTGATGTTACCTCAAGAAAAAGCACCGGCTAACTCCGTGCCAGCAGCCGCGCTAATACGGAGGGTGCAAGCGGTAATCGGACTTACTGGGCGTAAAGGGCGCGTAGGTGGTGATTTAAGTCAGATGTGAAAGCCCCGGGCTCAACCTGGGA
+
GGGGGGGGGGGGGGGGGGGGGCCEGGGGGGGGGFGGGGGG?:FCGGCCGGGGGGGGGG<EFEFGGGGGGG@FFG<FGGGFGFEGGFFGFGGGCFGGG<>3@FGGGGFFGGGEFC,,?:F:FF9DFABCEFC,<CBCC7F:CCCCC@FGGGGC,CFCGGCF:+2<EEE7<*<:B,?CCCG8@CGEGGCF8CCEE*:EGGFFF>;EEGGGDF7+A=*;>DFGFD**1<CCFF+:7=7>9*8*.1>>GD3)7*>*15*96=F?CFD7BD7>87*/**0518).)-1766?0:>>?0
@M04650:207:000000000-C238N:1:1101:13261:7522 1:N:0:19
ACTCCTACGGGAGGCAGCAGTAGGGAATCTTCCACAATGGACGGAAGTCTGATGGAGCAACGCCGCGTGAGTGAAGAAGGTTTTCGGATCGTAAAACTCTGTTATGAGGGAAGAACAAGTACAAGAGTAACTGCTTGTACCTTGACGGTACCTCATCAGAAAGCCACGGCTAACTACGTGCCAGCAGCCGCGGTAATACGTAGGTGGCAAGCGTTGTCCGGAATTATTGGGCGTAAAGCGCGCGCAGGCGGCCTTTTAAGTCTGATGTGAAAGCCCACGGCTTAACCGTGGA
+
GGGGGGGGGGGGGGGGGGGGGGGGGGGGGGGGGGGGGGGGGGGGGGGGGGGGGGGGGGGGGGGGGGGFGGGGGGGGGGGGGGGGGGGGGGGGGGGGGGGGGGGGGGGGGGGGGGGGGGGGGGGFGGGGGGGGGGGGGGGGGGGGGGGGGGGGGFGGGGGGGGGGGGGGGGGGGGGGGGGGGGGGGGGGGDGGGGGGGGGGGGGDGGGGGGGGGGGGGGGDGCCFGFG?FGGGFGGGGGFGFGFFGGGCDGGGGGGFFFFFGF>FFGGFFFFFFFFFFBGFD0CFFFFFFFFF
@M04650:207:000000000-C238N:1:1101:24683:7540 1:N:0:19
ACTCCTACGGGAGGCAGCAGTAGGGAATCTTCCACAATGGACGAAAGTCTGATGGAGCAATGCCGCGTGAGTGAAGAAGGTTTTCGGATCGTAAAGCTCTGTTGTGAGGGAAGAACAAGTATAGGAGTAACTGCCTGTACCTTGACGGTACCTCATTAGAAAGCCACGGCTAACTACGTGCCAGCAGCCGCGGTAATACGTAGGTGGCAAGCGTTGTCCGGAATTATTGGGCGTAAAGCGCGCGCAGGCGGCCTTTTAAGTCTGATGTGAAAGCCCACGGCTTAACCGTGGA
+
GGGGGGGGGGEEGGGGGGGGGGGGGGGGGGGGGGGGGGGGGGGGEGGGGGGGGGGGGGGGGGGGGGGGGGGGGGGGGGGGGGGGGGGGGGGGGGGGGGGGGGGGGEGGGGGGGFGGGGGGGGGGGGGGFFGGGGGGCGGGGGGGFGDGGGCGGGFFFGGGGGCFGGGEGGGDFFGGGEGGGGGGGGGGGGGGGEGGGGGGECGGGFGCGGGGGGGGGFFGGGDCCGFGCGGF>GGG3CFD>GFFGGCDEGDDDGDF7FFFGFGDFGF>FFF6B?FFFFD>BFCF=F?>2>@?
@M04650:207:000000000-C238N:1:1101:15717:7550 1:N:0:19
ACTCCTACGGGAGGCAGCAGTGGGGAATATTGCACAATGGGGGAAACCCTGATGCAGCAACGCCGCGTGAGTGATGACGGTCTTCGGATTGTAAAGCTCTGTCTTTAGGGACGATAATGACGGTACCTAAGGAGGAAGCCACGGCTAACTACGTGCCAGCAGCCGCGGTAATACGTAGGTGGCAAGCGTTGTCCGGATTTACTGGGCGTAAAGGGAGCGTAGGCGGATCTTTAAGTGGGATGTGAAATACTCGGGCCCAACCTGGGGGCTGCAGTCCAAACTGGGGATCTAG
+
EGGGGGGGGGGFGGGGEGGGGGGGGGGGGGGGGDGGGGGGGGGGGGGFGGGGGGGGGGGGGGGGGGGGGGGGGGGGGGGGGGDGGGGEFCFFAFGGGGFGGGFGGGFCGFF7F@EGGGFFGG+FGGGGCGFGDGGGG?CAFFGDGDEGGF=><F>FGG,@FC:6>>CFFCEGGFG9<@GFGGGGGFDEGECGGGGGDE5B<;CGGGGG8:5ACCECC<CGGGC<CGGGDC9?FF?FCC)1/9?4C>CD?7>*><D3)85@G>**75<05<5>6)9/)-:@5)*95>>((*1:
@M04650:207:000000000-C238N:1:1101:11938:7562 1:N:0:19
ACTCCTACGGGAGGCAGCAGTAGGGAATCTTCGGCAATGGACGAAAGTCTGACCGAGCAACGCCGCGTGAGTGAAGAAGGTTTTCGGATCGTAAAACTCTGTTGTTAGAGAAGAACAAGTAGGAGAGTAACTGCTCTTACCTTGACGGTATCTAACCAGAAAGCCACGGCTAACTACGTGCCAGCAGCCGCGGTAATACGTAGGTGGCAAGCGTTGTCCGGATTTATTGGGCGTAAAGCGAGCGCAGGCGGTTTCTTAAGTCTGATGTGAAAGCCCCCGGCTCAACCGGGGAGG
+
GGGGGGGGGGGGGGGGGGGGGGGGGGGGGGGGGGGGGGGGGGGGGGGGGGGGGGGGGGGGGGGGGGGGGGGGGGGGGGGGGGGGGGGGGGGGGGGGGGGGGGGGGGGGGGGGGGGGGGGGGGGFGGGGGGGGGGGGGGGGGGGGGGGGGGGGGGGGGGGGGGGGGGGGGGGGGGGGGGGGGGGGGGGGGGGGGGGGGGGFCGGGFGGGGGGGGGGGGGGGGGE*CFGGGGGFEGGGGGFGFGFFGDGGFDD3DCGFFFF?09>>@FGFBFFFFFFF?>DFF>DF?FF995B09;
@M04650:207:000000000-C238N:1:1101:13702:7576 1:N:0:19
ACTCCTACGGGAGGCAGCAGTAGGGAATCTTCCACAATGGACGAAAGTCTGATGGAGCAATGCCGCGTGAGTGAAGAAGGTTTTCGGATCGTAAAGCTCTGTTGTGAGGGAAGAACAAGTATAGGAGTAACTGCCTGTACCTTGACGGTACCTCATTAGAAAGCCACGGCTAACTACGTGCCAGCAGCCGCGGTAATACGTAGGTGGCAAGCGTTGTCCGGAATTATTGGGCGTAAAGCGCGCGCAGGCGGCCTTTTAAGTCTGATGGGAAAGCCCACGGCTTAACCGTGGA
+
GGGGGGGGGGGECFGGGGGGGGCFEFGGGFGGGGGGGGFG?GEGGDGGGGGEGGGFGGGGGGGGGGGGGCFGGGGGGGGGGGGGGGGGGGGGGGGGGGGGGGFFGGCFGGGEGGGGGGGGGGGGGGGGGGGGGGGGGGGGGFGFGFGGGGGGGGGGGGFGGGGGDGFGGGGGGGGGGGGFFGGGGGG7BCEEGCGGG@;:>FFEFGGCFDGGGE**=FGGGGG5C7CCFGFFBEDGGGFDFDBEGDGGEDGGGGGFFFFF?FCD4:7))7@>F)))4?G>E>D?FFF>6;>?
@M04650:207:000000000-C238N:1:1101:5226:7612 1:N:0:19
ACTTACGGGAGGCAGCAGTAGGGAATCTTCGGCAATGGACGACAGTCTGACCGAGCAACGCCGCGTGAGTGAAGAAGGTTTTCGGATCGTAAAACTCTGTTGTTAGAGAAGAACAAGTAGGAGAGTAACTGCTCTTACCTTGACGGTATCTAACCAGAAAGCCACGGCTAACTACGTGCCAGCAGCCGCGGTAATACGTAGGTGGCAAGCGTTGTCCGGCTTTATTGGGCGTAAATCGAGCGCAGGCGGTTTCTTAAGTCTGATGTGAAAGCCCCCGGCTCAACCGGGGAGGGT
+
GGGDECDCF7CBE77CC<CEFGGFGGGGGGCGGGEFF,@FEE+@@E99C96C@7CCFCFC@+CFGC@F,C<FCGGEFG=AFGGCFEGGGGG8<9EFGGGGGAFFGG9DE8FGFFGGGGGFG9=FGFFFGGDF9FGDGGFGGFCFFEGFGDFGGFCEG?ECCFCCD@ECCCFGGGFGG>FGGFGGFCCCEGGGGGGFGGGFGDGF*86CCFGGGDECCCD)87<CE?+9CF=EDE<+:/0/09BBCC)/:9C<FFF=@4*9+7***026**=:)0759(17><GFFE510)8,,(
@M04650:207:000000000-C238N:1:1101:9826:7694 1:N:0:19
ACTCCTACGGGAGGCAGCAGTGGGGAATATTGCACAATGGGGGAAACCCTGATGCAGCAACGCCGCGTGAGTGATGACGGTCTTCGGATTGTAAAGCTCTGTCTTTGGGGACGATAATGACGGTACCCAAGGAGGAAGCCACGGCTAACTACGTGCCAGCAGCCGCGGTAATACGTAGGTGGCGAGCGTTGTCCGGATTTACTGGGCGTAAAGGGAGCGTAGGCGGATTTTTAAGTGGGATGTGAAATACCCGGGCTCAACCTGGGTGCTGCATTCCAAACTGGGAATCTAG
+
GGGGGGGGGGGGGGGGGGGGGGGGGGGGGGGGGGGGGGGGGGGGGGGGGGGGGGGGGGGGGGGGGGGGGGGGGGGGGGGGGGGGGGGGGGGGGGGGGGGGGGGGGGGGGGGGGGGGGGGGGGGGGGGGFGGGGGGGGGGGGGGGGGGGGGGGGGGGGGGGGGGGGGGGGGGGGGGGGGGGGGGGGGGGGGGGGGGGEGGGGGGGFGGEEGGGGGGGGGGGGGGGGGCE*9CFFGGGGDFFFGFFGDDF?GGFDDGFBFFFFFFGF59?@4@F?FBFFBCFFFFFFFF?7@FB
@M04650:207:000000000-C238N:1:1101:28292:7707 1:N:0:19
ACTCCTACGGGAGGCAGCAGTAGGGAATCTTCCGCAATGGGCGCAAGCCTGACGGAGCAACGCCGCGTGTGCGAAGAAGGTCTTCGGATCGTAAAGCACTGTTGTTAAGGAAGAATGACAGTAAGGGTCACTATTTACTGTGTGACGGTACTTAACCAGAAAGCCACGGCTAACTACGTGCCAGCAGCCGCGGTAATACGTAGGTGGCAAGCGTTATCCGGAATTATTGGGCGTAAAGCGCGCGTAGGCGGCGAGATTAGTCTGATGTGAAAGCCCCCGGCTCAACCGGGGAGG
+
GGGGGGGGGGGGGGGGGGGGGGGGGGGGGGGGGGGGGGGGGGGGGGGGGGGGGGGGGGGGGGGGGGGGGGGGGGFGGGGGFGGGGGGGGGGGGGGGGGGGGGGGGGGFGGGGGGGGGGGGGGGGGGFGGGGGGGGGGGGGGGGGGGGG7FGGGGGGGGFGGGGGGGFEGGGGGGGGG7>FFGGGGGGGGGGGGGGGGGGDFFGGGGGGGGGGGGDGGGGGCDGGCGFFFCCFECGGFGFGFGFFGGGCFGGGG<D:)9=6<@DDB7DFFFFFFFFF:>GF>(9464>9>FD9>B
@M04650:207:000000000-C238N:1:1101:10660:7741 1:N:0:19
ACTCCTACGGGAGGCAGCAGTAGGGAATCTTCCGCAATGGGCGCAAGCCTGACGGAGCAACGCCGCGTGTGCGAAGAAGGTCTTCGGATCGTAAAGCACTGTTGTTAAGGAAGAATGACAGTAAGGGTCACTATTTACTGTGTGACGGTACTTAACCAGAAAGCCACGGCTAACTACGTGCCAGCAGCCGCGGTAATACGTAGGTGGCAAGCGTTATCCGGAATTATTGGGCGTAAAGCGCGCGTAGGCGGCAAGATTAGTCTGATGTGAAAGCCCCCGGCTCAACCGGGGAGG
+
GGGGGGGGGGGGGGGGGGGGGGGGGGGGGGGGGGGGGGGGGGGGGGGGGGGGGGGGGGGGGGGGGGGGGGGGGGGGGGGGGGGGGGGGGGGGGGGGGGGGGGGGGGGGGGGGGGGGGGGGGGGGGGE<FGGGGGGGGGGGGGGGGGGGGGGGGGGGGGGGGGGGGGGGGGGGGGGGGGGGGGGGGGGGGGGGGGGGGGGGGGGGGGGGGGGGGGGGGGGGGGEGGGFFFGGDDGGGGGFGFGFEDDD<FDGGGCD:?FFFGFGGFGGB?FFFFFFFFFGFF>GF=<FFFBFF;F
@M04650:207:000000000-C238N:1:1101:5533:7759 1:N:0:19
ACTCCTACGGGAGGCAGCAGTGGGGAATATTGCACAATGGGGGGAACCCTGATGCAGCAACGCCGCGTGAGTGATGACGGTCTTCGGATTGTAAAGCTCTGTCTTTAGGGACGATAATGCCGGTACCTAAGGAGGAAGCCACGGCTAACTACGTGCCAGCAGCCACGGTATTACGAAGGTGGCAAGCGTTGTCCGGATTTACTGGGCGTAGAGGGATCGGAGGCGGTTCTTTAGGTGGGATGTGAAATACTCGGGCTCAACCTGGGGGCTGCATTCCAAACTGGGGATCTAGGG
+
EFFGGGGFGGGGGGGGGGGGGGFGGDEG<FDFEFFCFFFGDGGCBFCFGGGCCFGBCF,B<+@F=CGGCC7FFFEEFGEGFFEGFG7>FE:FF==DF,@FFFE,@;3>CFFD7CCFCC;,7*<<7FFGG,2CF@@C++2<B:7<F:<F<::B5CC*;<EGFFF@*;CCF5*0<E***/8CF568+*2;;C8;0+;*:8;69AFG6CFG*C=*<FE5*>7**)25*//***:+=<*+*15*979@:>*2/::95CG>>FF*77>C)9)1.)))09*9)606<AD?F55<:/7)),
@M04650:207:000000000-C238N:1:1101:23140:7782 1:N:0:19
ACTCCTACGGGAGGCAGCAGTAGGGAATCTTCCACAATGGGTGCAAACCTGATGGAGCAATGCCGCGTGAATGAAGAAGGTCTTCGGATCGTAAAGTTCTGTTATTAGAGAAGAACAAAGCAAGGAGTAACTGTCTTGCTTTTGACGGTACCTAACCAGAAAGTCACGGCTAACTACGTGCCAGCAGCCGCGGTAATACGTAGGTGACAAGCGTTGTCCGGAATTACTGGGCGTAAAGCGCACGCAGGCGGTCTGTCAAGTCGGATGTGAAATCCCCGGGCTCAACCTGGGAAC
+
GGGGGGGGGGGGGGGGGGGGGGGGGGGGGGGGGGGGGGGGGGGGGGGGGGGGGGGGGGGGGEFGGGGGGGGGGGGGGGGGGGGGGGGGGGGGGGGGFGGGGGGGGGGGGGGGGGGGGGGGGGGGGGGGGGGGGGGGGGGGGGGGGGGGGGGGGGGGGGGGGGGGGGGGGGGGGGGGGGGGGGGGGGGGGGGGGGGGGGGGGGGGGGGGGGGGGGGGGGGGEGGGGGGGGGGGFGGGGGFGFGFFGGGGEGGGGGGFFFFFGFGGFGGFFFFFFFFFBFGFFFGF@FFFFFFFF2
@M04650:207:000000000-C238N:1:1101:26468:7807 1:N:0:19
ACTCCTACGGGAGGCAGCAGTAGGGAATCATCCACAATGGACGAAAGTCTGATGGTGCAACGCCGCGTGAGCGAAGAAGGTTTTCGGATCGTAAAGCTCTGTTATGAGGGAAGAACAAGTACAAGAGTAACTGCTTGTACCTTGACGGTACCTCATTAGAAAGCCACGGCTAACTACGTGCCAGCAGCCGCGGTAATACGTAGGTGGCAAGCGTTGTCCGGAATTATTGGGCGTAAAGCGCGCGCAGGCGGCCTTTTAAGTCTGATGTGAAAGCCCACGGCTTAACCGTGGA
+
GGGGGGGGGGGGGGGGGGGGGGGGGGGGGGGGGGGGGGGGGGGGGGGGGGGGGGGGGGGGGGGGGGGGGGGGGGGGGGGGGGGGGGGGGGGGGGGGGGGGGGGGGGGGGGGGGGGGGGGGGGGGGGGGGGGGGGGGGGGGGGGGGGGGGGGGGGGGGGGGGGGGGGGGGGGGGGGGGGGGGGGGGGGGGGGGGGGGGGGGGGGGGGGGGGGGGGGGGGGGGGGGGGGGGGGGFGGGGGFGFGFFGGGGFGGGGGGFFFFFEFGGFGGFFFFFFFFFFFGFFFGFFFFFFFE?
@M04650:207:000000000-C238N:1:1101:18273:7825 1:N:0:19
ACTCCTACGGGAGGCAGCAGTGGGGAATATTGCACAATGGGCGCAAGCCTGATGCAGCCATGCCGCGTGTATGAAGAAGGCCTTCGGGTTGTAAAGTACTTTCAGCGAGGAGGAAGGCATTAAGGTTAATAACCTTGGTGATTGACGTTACTCGCAGAAGAAGCACCGGCTAACTCCGTGCCAGCAGCCGCGGTAATACGGAGGGTGCAAGCGTTAATCGGAATTACTGGGCGTAAAGCGCACGCAGGCGGTCTGTCAAGTCGGATGTGAAATCCCCGGGCTCAACCTGGGAAC
+
GGGGGGGGGGGGGGGGGGGGGGGGGGGGGGGGGGGGGGGGGGGGGGGGGGGGGGGGGGGGGGGGGGGGGGFGGGGGGGGGGGGGGGGGGGGGGGGGGGGGGGGGGGGGGGGGGGGGGGGGGGGGGGGGGGGGGGGGGGGGGGGGGGGGGGGGGGGGGGGGGGGGGGGGGGGGGGGGGGGGGGGGGGGFGGGGGGGGGGGGGGGGGGGDGGGGGGGGGGGGGGGGGGGGGGGGFGGGGG?GFGFFGGGGEGGGGGGFFBFFFFGGFDG?FFFFFF?F?FG3>;DF@FFFFFF?B2
@M04650:207:000000000-C238N:1:1101:3077:7826 1:N:0:19
ACTCCTACGGGAGGCAGCAGTGGGGAATATTGCACAATGGGGGAAACCCTGATGCAGCAACGCCGCGTGAGTGATGACGGTCTTCGGATTGTAAAGCTCTGTCTTTAGGGACGATAATGACGGTACCTAAGGAGGAAGCCACGGCTAACTACGTGCCAGCAGCCGCGGTAATACGTAGGTGGCAAGCGTTGTCCGGATTTACTGGGCGTAAAGGGAGCGTAGGCGGATCTTTAAGTGGGCTGTGAAATACCCGGGCTCAACTTGGGTGCTGCATTCCAAACTGGTTCTCTAG
+
GGGGGGGGGGGGGGGGGGGGGGGGGGGGGGGGFGGGGGGGGGGGCGGGGGGGGGFFGGGGGGGGGGGGGGGGGGGGGGGGGGFGGGGGGGGGGGGFGGFGGGFGGGGFFGGGGGGGGGGGFGGGGGGGGGFGGGCFG@FCFFG7F7@FGGGG7FGF7FFGFFCFGGGC7B7CGGGGGFFFGGGGG5FGBE8CC?EGGG5CCCEFG5FGEECCEEGGGGGGGGGGGGEGGGGE6<FG>C@3;C@?GGGF**27<DDDD5FF6BDG)7917B?FFFF?<<C?>)*)***.4B*4
@M04650:207:000000000-C238N:1:1101:20301:7831 1:N:0:19
ACTCCTACGGGAGGCAGCAGTGGGGAATATTGCACAATGGGCGCAAGCCTGATGCAGCCATGCCGCGTGTATGAAGAAGGCCTTCGGGTTGTAAAGTACTTTCAGCGAGGAGGAAGGCATTAAGGTTAATAACCTTGGTGATTGACGTTACTCGCAGAAGAAGCACCGGCTAACTCCGTGCCAGCAGCCGCGGTAATACGGAGGGTGCAAGCGTTAATCGGAATTACTGGGCGTAAAGCGCACGCAGGCGGTCTGTCAAGTCGGATGTGAAATCCCCGGGCTCAACCTGGGAAC
+
GGGGGGGGGGGGGGGGGGGGGGGGGGGGGGGGGGGGGGGGGGGGGGGGGGGGGGGGGGGGGGGGGGGGGGGGGGGGGGGGGGGGGGGGGGGGGGGGGGGGGGGGGGGGGGGGGGGGGGGFGGGGGGGGGFGGGGGGGGCGFGGGGGGGGGGGGGGGDGGGGGGGGGGGDEGGGGGFGGGGGGCGGGGGGGGGGGGEFGGDGGGGGGGEGGGGGGGGGGGDGGGGGGGGCGFG>EDEGGFGFGFEGGGDFGDCDGGFFF@FGFG33CGBFF=FFF4<6>DFFFGF?:>??FF0>-
@M04650:207:000000000-C238N:1:1101:3425:7833 1:N:0:19
ACTCCTACGGGAGGCAGCAGTGGGGAATATTGCACAATGGGCGCAAGCCTGATGCAGCCATGCCGCGTGTATGAAGAAGGTCTTCGGGTTGTAAAGTACTTTCAGCGAGGAGGAAGGCATTAAGGTTAATAACCTTGGTGATTGACGGTAATCGCAGAAGAAGCACCGGATAACTCAGTGCCAGAAGCTGCGGTAATACGGAGGGTGCAAGCGTTAATCGGAATTACTCGGCGTAAAGAGCACGAAGGCGGTCTGGCAAGTCGGATGTGAAATCTCCGGGCTCAACCTGGGAA
+
GFGGGGGGGGGGGGGGGGGGFGGGGGGGGGGGGGGGGGGGGFF7CF7FGGGGGGGGGG6E@FGGGGGGGDDGGGGGGGGG,EFGGGG7FFGGGGGAECFG9FFEF,==FGGCFG8A=,=8,<?ECE<<,EA<B:<?AF,+5,,C:3@+6>+DAFCF<@:>FC@FGD>FF**@FF,,,?2F;,?F8:,,,68B8:BB@,;B**/CC8C*2=9ECEEEFG788CE*>@97+*;E>57**2*2)*)8*9*)8)/1)/0))0?)+1/9)*9(0986*00*)-95>09*07)535@:?
@M04650:207:000000000-C238N:1:1101:26110:7866 1:N:0:19
ACTCCTACGGGAGGCAGCAGTGGGGAATATTGCACAATGGGGGAAACCCTGATGCAGCAACGCCGCGTGAGTGATGAAGGTTTTCGGATCGTAAAGCTCTGTCTTTGGGGAAGATAATGACGGTACCCAAGGAGGAAGCCACGGCTAACTACGTGCCAGCAGCCGCGGTAATACGTAGGTGGCGAGCGTTATCCGGATTTACTGGGCGTAAAGGGAGCGTAGGCGGATGATTAAGTGGGATGTGAAATACCCGGGCTCAACTTGGGTGCTGCATTCCAAACTGGGAATCTAG
+
GGGGGGGGGGGGGGGGGGFGGGGGGGGGGGGGGGGGGGGGGGGGGGGGGGGGGGGGGGGGGGGGGGGFFGGGGGGGGGGGGGGGGGGGGGGGGGGGGGGGGGGGGGGGGGGGGGGGGGGGGGGGGGGGGGGGGGGGGFGGGGGGGGGGGGGGGGGGGGGGGGGGGGGGGCGGGDGGGGGGGGGGGGDGEGGGGGGGGGGGGGGGGDGGGGGGGGGGGGDGGGGGGGGEGFGGFGGGG=FFFGFFGGGGFGGGGGGB3FFFGFGGFGG6@FFFFFFFFFGFF<D?@4<:BFFF
@M04650:207:000000000-C238N:1:1101:27905:7875 1:N:0:19
ACTCCTACGGGAGGCAGCAGTGGGGAATATTGCACAATGGGCGGAAGCCTGATGCAGCCATGCCGCGTGTGTGAAGAAGGCCTTTGGGTTGTAAAGCACTTTAGCCAGGGAGGAAGCTAAGGGAGGTGAATAGCCTTTTTTGGTGACGTGAACTGGAGAATAAGCACCGGCTAACTCCGTGCCAGCAGCCGCGGTAATACGGGGGGTGCGAGCGTTAATCGGAATTACTGGGCGTAAAGGGCGTGTAGGCGGTGTGCTGAGCACTTCGTTAAAACACAGGGCTCAACCTTGTGG
+
GGGGGGGGGGGGGGGGGGGGGGGGGFGGGGGGGGGGGGGGGGGGGGGGGGGGGGGGGGGGGGGGGGGGGGGGGGGGGGGGGGGGGGGGGGGGGGGGGGGGGGGGGGGGGGGGGGGGGGGGGGGGGGEGGGFGGGGGGGGFGGGGGGGGGGGGGGGGGGGGFFGGGGGGGGGGGGGGCFGGGGGGGGGGGGGGGGGGGFGGGGGGGGGGGGGGGGEEGGDGGGGCCFFFGGFGFGCE3CFDDDBBGCGGFGDG<DDDFFFFGFGFFFF?F4@FBFFFF?FFF14<?@F0:4@D??
@M04650:207:000000000-C238N:1:1101:15196:7899 1:N:0:19
ACTCCTACGGGAGGCAGCAGTGAGGAATATTGGACAATGGAGGCAACTCTGATCCAGCCATGCCGCGTGCAGGAAGACGGCCTTATGGGTTGTAAACTGCTTTTATAGAGGACGAGACCTTCCGACGTGATCGGGAGCCGACGGTACTCTACGAATAAGGATCGGCTAACTTCGTGCCAGCAGCCGCGGTAATACGAAGGATCCAAGCGTTATCCGGAATTATTGGGTTTAAAGGGTCCGCAGGCGGACTTTTAAGTCAGCGGTGAAATCTTTCGGCTTAACCGGAAGCTTGCC
+
GGGGGGGGGGGGGGGGGGEFGFGGGGGGGGGGGGGGGGGGGFGGGGGGGGGGGGGGGGGGGGGGGGGGGGGGGGGGGGGGGGGGGGGGGGGGGGGGGGDGGGGGGGGFGGGCGEGGGGGGGGGGGGGFEFFG?EGEGGGGGGGGCFGGGGGGGGGGGGD,@FGGGGFGCGGGGDFCGGGFGFGGF=EEGG5BFEGGGGC5FGCEGCFGGGGGGGFG57CGGGGFFGGGGGGG4CCCGF>9>DE3<>3555C>GGC?6***ABDDDFFAF4FF49>E90CF?)CD:@:;:FF7:0
@M04650:207:000000000-C238N:1:1101:11806:7921 1:N:0:19
ACTCCTACGGGAGGCAGCAGTGGGGAATATTGCACAATGGGGGAAACCCTGATGCAGCAACGCCGCGTGAGTGATGACGGTCTTCGGATTGTAAAGCTCTGTCTTTGGGGACGATAATGACGGTACCCAAGGAGGAAGCCACGGCTAACTACGTGCCAGCAGCCGCGGTAATACGTAGGTGGCGAGCGTTGTCCGGATTTACTGGGCGTAAAGGGAGCGTAGGCGGATCTTTAAGTGGGATGTGAAATACTCGGGCTCAACCTGGGGGCTGCATTCCAAACTGGAGATCTAG
+
GGGGGGGGGGGGGGGGGGGGGGGGGGGGGGGGGGGGGGGGGGGGGGGGDGGGGGGGGGGGGGGGGGGGGGGGGGGGGGGGGGGGGGGEGGGGGGGGGGGGGGGGGGGGGDGGGGGGGGGGGGGGGGGG9FGGGGGGGGGGGGGGGGGGGGGGGGGGGFFFGGGGEFGGGGDGGGGGGGGGGGGGGGEGGGGECFGGGGGGGGGGGGGGGECFGGGFGGGGGGGGGGE5EFGGFDFGCDFFFGFFGGGGFGGGGGGE3>?FG>FFFGD>>3@EFF?@AAGFFFGF450:2BFD
@M04650:207:000000000-C238N:1:1101:22192:7925 1:N:0:19
ACTCCTACGGGAGGCAGCAGTGGGGAATATTGGACAATGGGGGGAACCCTGATCCAGCAATACCGCGTGTGTGAAGAAGGCCCTAGGGTTGTAAAGCACTTTTGTGAGGGAGAATGGGATTTAGTGTTAATACCACTAGGTCTTGATGTTACCTCAAGAAAAAGCACCGGCTAACTCCGTGCCAGCAGCCGCGGTAATACGGAGGGTGCAAGCGTTAATCGGAATTACTGGGCGTAAAGCGCACGCAGGCGGTCTGTCAAGTCGGATGTGAAATCCCCGGGCTCAACCTGGGA
+
GGGGGGGGGGGGGGGGGGGGGGGGGGGGGGGGGGGGGGGGGGGGGGGGGGGGGGGGGGGGGGGGGGGGGGGGGGGGGGGGGGGGGGGGGGGGGGGGGGGGGGGGGGGGGGGGGGGGGGGGGGGGGGGGGGGGGGGGGGGGGGGGGGGGGGGGGGGGGGGGGGGGGGGGGGGGGGGGGGGGGGGGGGGGGGGGGGGGGGGGGGDGGGGGGGGGFGGGGGGGGGDGGGGGGGGGFGGGGGFGFGFFGGGGFGGGGG<?FFFFCFGGECGFFFFFFFFF?FGFFF3FF?FFFFFB<
@M04650:207:000000000-C238N:1:1101:14856:7931 1:N:0:19
ACTCCTACGGGAGGCAGCAGTGGGGAATATTGCACAATGGGGGAAACCCTGATGCAGCAACGCCGCGTGAGTGATGAAGGTTTTCGGATCGTAAAGCTCTGTCTTTGGGGAAGATAATGACGGTACCCAAGGAGGAAGCCACGGCTAACTACGTGCCAGCAGCCGCGGTAATACGTAGGTGGCGAGCGTTATCCGGATTTACTGGGCGTAAAGGGAGCGTAGGCGGATGATTAAGTGGGATGTGAAATACCCGGGCTCAACTTGGGTGCTGCATTCCAAACTGGTTATCTAG
+
GGGGGGGGGGGGGGGGGGGGGGGGGGGGGGGGGGGGGGGGGGGGGGGGGGGGFEGGGGGGGGGGGGGGGGGGGGGGGGGGGGGGGGGGGGGGGGGGGGGEFGGGFCGGGEGGDGGGGGDGGGGGGGGFGGGF,DGGGGGG?@FGGCEGGGFCCFEG7=D:CDFF@F8FGGC9FGGGFGCGCFGEEGGGCEGGGFGEDCCC?FFGGGC=*>5:@CG87DGGGGGGGG=ECDFF?FG9*9FG)*00:?FG=D77CCDE))06CFD7?CDF5BF?)=BF>BGFF2C?6=6)469:
@M04650:207:000000000-C238N:1:1101:10807:7941 1:N:0:19
ACTCCTACGGGAGGCAGCAGTGGGGAATTTTCCGCAATGGGCGAAAGCCTGACGGAGCAATGCCGCGTGTGCGAATAAGGTCTTCGGATCGTAAAGCACTGTTGTTAAGGAAGAATGACAGTAAGGGTCACTATTTACTGTGTGACGGTACTTAACCAGAAATCCACGGCTAACTACGTGCCAGCAGCCGCGGTAATACGTAGGTGGCAAGCGTTATCCGGAATTATTGGGCGTAAAGCGCGCGTAGGCGGCGAGATTAGTCTGATGTGAAAGCCCCCGGCTCAACCGGGGAGG
+
@CFFCGGGGCFE@EGDGGGDGCFD@FGGGGGGGGGGCFG9EFFGC7CAEF@DFCEDEGCEEFGGGGGG:F<ECF:+:EAFGGFF9?FGGCEFB,B@FEGGGGFC<=E<B9BE<,BFCGG,CF<?FFGDFFFFFGGFDFFFF=D>FE+:@FFGA,@FF<FC,8,3@F8>CEGGCGG;21FC*D;FGD8@GEE88ECEGGGGFFC>CFCGGGGGECE8F+@DCCEGG7CC<>8C>CDCCCFDFDDDGCDGFCCGG3C)7BF?:90:9:74//*/7@))49<D>BG?4).((.<;9B
@M04650:207:000000000-C238N:1:1101:22407:7989 1:N:0:19
ACTCCTACGGGAGGCAGCAGTGGGGAATATTGCACAATGGGGGAAACCCTGATGCAGCAACGCCGCGTGAGTGATGACGGTCTTCGGATTGTAAAGCTCTGTCTTTGGGGACGATAATGACGGTACCCAAGGAGGAAGCCACGGCTAACTACGTGCCAGCAGCCGCGGTAATACGTAGGTGGCAAGCGTTGTCCGGAATTATTGGGCGTAAAGCGCGCGCAGGCGGCCTTTTAAGTCTGATGTGAAAGCCCACGGCTTAACCGTGGAAGGTCATTGGAAACTGGAAGGCTTG
+
GGGGGGGGGGGGGGGGGGGGGGGGGGGGGGGGGGGGGGGGGGGGGGGGGGGGGGGGGGGGGGGGGGGGGGGGGGGGGGGGGGGGGGGGGGGGGGGGGGGGGGGGGGGGGGGGGGGGGGGGGGGGGGGGGGGGGGGGGGGGGGGGGGGGGGFGGGGGGGGGGGGGGGGGGGGGGGGGFGGGGGGGGGGGGGGGGCGD8EFGGGGCEGFGGGGGGGGGGGGGGGGGGGGEGGGGFGGGGGFGFGFFFCFGFFDCDGCEEEFFFFGGFGD?FFFF@FFF?7CFFFG@?FFFFFFB
@M04650:207:000000000-C238N:1:1101:21477:7993 1:N:0:19
ACTCCTACGGGAGGCAGCAGTAGGGAATCTTCCGCAATGGACGAAAGTCTGACGGAGCAATGCCGCGTGAGTGATGAAGGCCTTAGGGTCGTAAAACTCTGTTGTTAGGGAAGAATAGGTATCGGAGTAATATGCCGGTACTTTGACGGTACCTTACCAGAAAGCCCCGGCTAACTACGTGCCAGCAGCCGCGGTAATACGTAGGGGGCGAGCGTTGTCCGGAATTATTGGGCGTAAAGCGCACGCAGGCGGTCTGTCAAGTCGGATGTGAAATCCCCGGGCTCAACCTGGGA
+
GGGGGGGGGGGGGGGGGGGGGGGGGGGGGGGGGGGGGGGGGGGGGGGGGGGGGGGGGGGGGGGGGGGGGGGGGGGGGGGGGGGGGGGGGGGGGGGGGGGGGGGGGGGGGGGGGGGGGGGGGGGGGGGGGGGGGGGGGGGGGGGGGGGGGGGGGGGGGGGGGGGGGGGGGGGGGGGGGGGGGGGGGGGGGGGGGGGGGGGGGGGGGGGGGGGGGGGGGGGGGGCEGGFGGGGGFGGGGGFGFGFFGGGGFDGGGGGFFFFFGFGGBCD;;=@FFFFFFFGFFF<F?FFFFFFF7
@M04650:207:000000000-C238N:1:1101:22050:7998 1:N:0:19
ACTCCTACGGGAGGCAGCAGTAGGGAATCTTCCACAATGGGTGCAAACCTGATGGAGCAATGCCGCGTGAATGAAGAAGGTCTTCGGATCGTAAAGTTCTGTTATTAGAGAAGAACAAAGCAAGGGGCAACTATCTTGCTTTTGACGGTACCTAACCAGAAAGTCACGGCTAACTACGTGCCAGCAGCCGCGGTAATACGTAGGTGACGAGCGTTGTCCGGAATTATTGGGCGTAAAGGGAGCGCAGGCGGTTGGAATAGTCTGATGTGAAAGCCCACGGCTTAACCGTGGAGG
+
GGGGGGGGGGGGGGGGGGGGGGGGGGGGGGGGGGGGGGGGGGGGGGFGGGGGGGGGGGGGGGGGGGGGGGGGGGGGGGGGGGGGGGGGGGGGGGGGGGGGGGGGGGGGGGGGGGGGGGGGGGGGGGGGGGGGGGGGGGGGGGGGGGGGGGGGGGGGGGGGGGGGGGGGGGGGGGGGGGGGGFGGGGGGGGGGGGGGGGGGGGGGGGGGGGGGGGGGDGGGGGGGGGGGGGGGF:DGGGFDFGFFGGGGFGG<7>DF@FFFGFGGFFGDFFFFFFF>6?DDFFDFFF?B?FE6:B
@M04650:207:000000000-C238N:1:1101:14316:8054 1:N:0:19
ACTCCTACGGGAGGCAGCAGTGGGGAATATTGCACAATGGGGGGAACCCTGATGCAGCAACGCCGCGTGGGTGATGAAGTTTTTCGGATCGTAAAGCTCTATCTTTGGGGACGATAATGACGATACCAAAGGAGGAAGCCACGGCTACCTACGTCCCAGCAGCCGCGGTGATACGTAGGTGGCGGCCGTTGTCCGGAGTTACTGGGCGTAAAGGAGGCAGAGGCGGCTGTTTAGGTAGTATGGGAAGTACGCGGGCTCAACCACGCTGCTGCATTCCTAGCTGCGGATGCAC
+
GGGGGGGGGGGGGGGGGGGGGGGGG,FGGGGGGGGGGGGGGGG7FGGGGGGGGGGGGG,FGGGGGGGGG7FGGG,@FGG3,@FGGGG7*3FGGGGGG:FG,DF,,,,@FGG:FG@F*3,@<F**1*,,,*2=CG7FGGC22=1*=****+<F*2**/++;CGG*CG8E***<C7*0+;*+:C8E**1/1*;?++*//***0+<+0**2/1**0+**:**1*98*?5***0++*+*3*9**1>))***29*/99)95))1/A5**0)*40/6?60**6)**))2))).-()*)
@M04650:207:000000000-C238N:1:1101:14533:8064 1:N:0:19
ACTCCTACGGGAGGCAGCAGTGGGGAATATTGCACAATGGGGGAAACCCTGATGCAGCAACGCCGCGTGAGTGATGAAGGTTTTCGGATCGTAAAGCTCTGTCTTTGGGGAAGATAATGACGGTACCCAAGGAGGAAGCCACGGCTAACTACGTGCCAGCAGCCGCGGTAATACGTAGGTGGCGAGCGTTATCCGGATTTACTGGGCGTAAAGGGAGCGTAGGCGGATGATTAAGTGGGATGTGAAATACCCGGGCTCAACTTGGGTGCTGCATTCCAAACTGGTTATCTAG
+
GGGGGGGGGGGGGGGGGGGGGGGGGGGGGGGGGGGGGGGGGGGGGGGGGGGGGGGGGGGGGGGGGGGGGGGGGGGGGGGGGGGGGGGGGGGGGGGGGGGGGGGGGGGGGGGGGGGGGGGGGGGGGGGGGGGGGGGGGGGGGGGGGGGGGGGGGGGGGGGGGGGGGGGGGGGGGGGGGGGGGFGGGGGGGGCGGGGGDGGCGDFGGGGGGGGGGGGGGDGGGGCFGGDGG49?FGGGGGF<?DFFGGGGFGCGGGGDFFFFGFFGFFDBDBFFF?*=<AGFFFFFFBF29FFB
@M04650:207:000000000-C238N:1:1101:17994:8123 1:N:0:19
ACTCCTACGGGAGGCAGCAGTGGGGAATATTGCACAATGGGGGAAACCCTGATGCAGCAACGCCGCGTGAGTGATGAAGGTTTTCGGATCGTAAAGCTCTGTCTTTGGGGAAGATAATGACGGTACCCAAGGAGGAAGCCACGGCTAACTACGTGCCAGCAGCCGCGGTAATACGTAGGTGGCAAGCGTTGTCCGGATTTACTGGGCGTAAAGGGAGCGTAGGCGGATCTTTAAGTGGGATGTGAAATACTCGGGCTCAACCTGGGGGCTGCATTCCAAACTGGGGATCTAG
+
GGGGGGGGGGGGGGGGGGGGGGGGGGGGGGGGGGGGGGGGGGGGGGGGGGGGGGGGGGGGGGGGGGGGGGGGGGGGGGGGGGGGGGGGGGGGGGGGGGGGGGGGGGGGGGGGGGGGGGGGGGGGGGGGGGGGGGGGGGGGGGGGGGGGGGGGGGGGGGGGGGGGGGGGGGGGGGGGGGGGGGGGGGGGGGGGGGGGGGGGGGGGGGGGEGGGGGECGGGGGGGGGGGGGGGCF?FGGGFGFGFFGGGF?DGGGGGFFFFFGFGGFGGFFFEBFFFFFFGFFFGFFEF(3?FA
@M04650:207:000000000-C238N:1:1101:25437:8140 1:N:0:19
ACTCCTACGGGAGGCAGCAGTGGGGAATATTGCACAATGGGGGAAACCCTGATGCAGCAACGCCGCGTGAGTGATGACGGTCTTCGGATTGTAAAGCTCTGTCTTTAGGGACGATAATGACGGTACCTAAGGAGGAAGCCACGGCTAACTACGTGCCAGCAGCCGCGGTAATACGTAGGTGGCAAGCGTTGTCCGGATTTACTGGGCGTAAAGGGAGCGTAGGCGGATCTTTAGGAGGGATGTGAAATACTCGGGGTCAACCTGGGGGCTGCATTCCAATCTGGAGATCTAG
+
GGGGGGGGGGGGGGGGGGGGGGGGGGGGGGGFFFGGGGGGGCGGGGFFFGGGCGGGGGGGGGGGGGGGGGGGGGGGGFGGGGGGGGGGG@GGGGGGGGGGGGGFGGGGGGGDGG@FFDGCECGF<>FGAG8,,6FCCA,FF<:FF>B<BCCEFE@@FFEFCC@FBF8F1*<@FGG9CFE<FFC6CDB7CC=G9EEC*1;B<9>FCFB727EFGGC8CDC7;7EFEG5C*2+<F+*9CGBDFG69CGF=@FGGC<C)7759?F4<>CD>5))7/=*/6):*).7*/80(449)
@M04650:207:000000000-C238N:1:1101:16288:8158 1:N:0:19
ACTCCTAGGGGAGGCAGCAGTGGGGAATATTGCACAATGGGGGAAACCCTGATGCAGCAACGCCGCGTGAGTGATGACGGTCTTCGGATTGTAAAGCTCTGTCTTTGGGGACGATAATGACGGTACCCAAGGAGGAAGCCACGGCTAACTACGTGCCAGCAGCCGCGGTAATACGTAGGTGGCGAGCGTTGTCCGGATTTACTGGGCGTAAAGGGAGCGTAGGCGGATGATTAAGTGGGATGTGAAATACCCGGGCTCAACTTGGGTGCTGCATTCCAAACTGGTTATCTAG
+
GGGGGGGGGGGGGGGGGGGGGGGGGGGGGGGGGGGGGGGGGGGGGGGGGGGGGGGGGGGGGGGGGGGGGGGGGGGGGGGGGGGGGGGGGGGGGGGGGGGGGGGGGGGGGGGGGGGGGGGGGGGGGGGGGGGGGGGGGGGGGGGGGGGGGGGGDGGGGGGGGGGGGGGGGGGGGGGFGGGGGGGGGDGGGGDGGGGGGGGGFGGGGCFGGGGGGGGGGGGGGGGGGGEGGFFGFFGGFGFGFD?F=FGGFGGF3CC>BFFFG77*97CB3????FFFFFFFFAC?6?B8A==A
@M04650:207:000000000-C238N:1:1101:13776:8171 1:N:0:19
ACTCCTACGGGAGGCAGCAGTGGGGAATATTGCACAATGGGCGAAAGCCTGATGGAGCAATGCCGCGTGAATGAAGAAGGTCTTCGGATCGTAAAGTTCTGTTATTAGAGAAGAACAAGTCAAGGAGTAACTGTCTTGACTTTGACGGTACCTAACCAGAAAGTCACGGCTAACTACGTGCCAGCAGCCGCGGTAATACGTAGGTGGCAAGCGTTGTCCGGAATTATTGGGCGTAAAGCGCGCGCAGGCGGCCTTTTAAGTCTGATGTGAAAGCCCACGGCTTAACCGTGGA
+
GGGGGGGGGGGGGGGGGGGGGGGGGGGGGGGGGGGGGGGGGGGGGGGGGGGGGGGGGGGGGGGGGGGGGGGGGGGGGGGGGGGGGGGGGGGGGGGGGGGGGGGGGGGGGGGGGGGGGGGGGGGGGGGGGGGGGGGGGGGGGGGGGGGGGGGGGGGGGGGGGGGGGGGEGGGGGGGGGGGGGGGGGGFGFGGGGGGGGGGGGGGGGGGGGGFGGGGGGGGGGGCGGGGGGGGGFGDGFFFDEDFFGGDC@GDDDGFFFFFF?FGGFGGFFF??BFFFFFGFF;DFFFFFF:>6
@M04650:207:000000000-C238N:1:1101:28284:8190 1:N:0:19
ACTCCTACGGGAGGCAGCAGTGGGGAATATTGCACAATGGGCGCAAGCCTGATGCAGCCATGCCGCGTGTATGAAGAAGGCCTTCGGGTTGTAAAGTACTTTCAGCGAGGAGGAAGGCATTAAGGTTAATAACCTTGGTGATTGACGTTACTCGCAGAAGAAGCACCGGCTAACTCCGTGCCAGCAGCCGCGGTAATACGGAGGGTGCAAGCGTTAATCGGAATTACTGGGCGTAAAGCGCACGCAGGCGGTCTGTCAAGTCGGATGTGAAATCCCCGGGCTCAACCTGGGAAC
+
GGGGGGGGGGGGGGGGGGGGGGGGGGGGGGGGGGGGGGGGGGGGGGGGGGGGGFGGGGGGGGGGGGGGGGGGGGGGGGGGGGGGGGGGGGGGGGGGGGGGGGGGGGGGGGGGGGGGGGGGGGGGGGGFGGGFFGCFGGGGCFFGGGGGGGGGGGGGGGGGGGGGGGGGGGGGGGGGGGGGGGGGGGDGGGGGGGGGGGGGGGGGGGGGGGGGGGDEGGFGGGGGGGGGGGGGFGGGGGFGFDEEGGDGFDC<DGGFFFFFF@CD3CGBF?FFFFFFF;DEFFG@FFF7:FF?:4
@M04650:207:000000000-C238N:1:1101:16405:8192 1:N:0:19
ACTCCTACGGGAGGCAGCAGTAGGGAATCTTCGGCAATGGGGGCAACCCTGACCGAGCAACGCCGCGTGAGTGAAGAAGGTTTTCGGATCGTAAAACTCTGTTGTTAGAGAAGAACGTTAAGTAGAGTGGAAAATTACTTAAGTGACGGTATCTAACCAGAAAGGGACGGCTAACTACGTGCCAGCAGCCGCGGTAATACGTAGGTTCCAAGCGTTGTCCGGATTTATTGGGCGTAAAGCGAGCGCAGGTGGTTTCTTAAGTCTTATGTAAAAGGCAGTGGCCCAACCATATTG
+
GGGGGGGGGGGGGDEFGGGGGCFGCGDDFGGGGCFGGGGGGGGGGFGGGGGG<EFEGEGGGGGGGGGGGGGGFGGGGGGGGGGGFEGGE+BFGGCFGGGFCBFEGFDG9?FGFFGGGGGGFFFGGGGGCFG=FFGGGGGGF,@FGGFEGGGGGGG,DFGGGGGF@BECFCGEGGGGG@CCFFGGGFG8E8CEGDGGGFGGGGF8*C+3+<?CFGCCEDCFCD**/<9EC>CFFCC:C*7C;>B>G3DDFGGG5C4@FFF?+9CF*0:A=@F=6F:F?176)8*.7@5((0*)--
@M04650:207:000000000-C238N:1:1101:11960:8196 1:N:0:19
ACTCCTACGGGAGGCAGCAGTGGGGAATATTGCACAATGGGGGAAACCCTGATGCAGCAACGCCGCGTGAGTGATGAAGGTTTTCGGATCGTAAAGCTCTGTCTTTGGGGAAGATAATGACGGTACCCAAGGAGGAAGCCACGGCTAACTACGTGCCAGCAGCCGCGGTAATACGTAGGTGGCGAGCGTTATCCGGATTTACTGGGCGTAAAGGGAGCGTAGGCGGATGATTAAGTGGGATGTGAAATACCCGGGCTCAACTTGGGGGCTGCATTCCAAACTGGTTATCTAG
+
GGGGGGGGGGGGGGGGGGGGGGFGGGGGGGGGGGGGGGGGGCG:FFFGGGGGGGGGGGGGFGGDGGGGGGEGGGGGGGGGE,EFGGGEGGGGGGGGGGGGAGGGC?FFEGGEGGEGGGGGGGGGGGGGGFGF,DECFCFGGDGGG<7FFCFFGC,:*FFGFGEGGGGGGEFGGGGFCBFFGGFG7=BEEGGGFCEEEE59<EFFGGGECC=FC?CCCDGGGD=CEE5CEG9<@FFEFG47:<<FF77CBCC*>CDBFFFFF?GF@F)(0<DF4@4@AFGFFAC?*/935=B:
@M04650:207:000000000-C238N:1:1101:3234:8201 1:N:0:19
ACTCCTACGGGAGGCAGCAGTGGGGAATATTGCACAATGGAGGAAACTCTGATGCAGCAACGCCGCGTGAGCGATGAAGGTCTTCGGATCGTAAAGCTCTGTCTTTAGGGATGATAATGACAGTACCTAAGGAGGAAGCCACGGCTAACTACGTGCCAGCAGCCGCGGTAATACGTAGGTGGCGAGCGTTATCCGGATTTATTGGGCGTAAAGGGAGCGTAGGCGGATACTTAAGTGGGCTGTGAAATACTTGGGCGCAACCCGAGTACTGCATTCCAAACTGAGTATCTAG
+
FFGGGGGGGGGGGGGGGGFGFGGGGGGGFGGGGGGGGGGGFEGGGG,@FCGGGGGGGGGGGGGGGGGGGDC8FGGGGGGGGGGGGGGDEGGGGGGGGGGGDFGCFGGGGGGGGGGGGAAFFFCFFGGGDGGGGF7FF<AFFF@GGCGGGGGGG<,CFFFFGGGGGC@7F@FGGGGFCEE;EGGGGGGD@EGGGFDEC5B:FGGGGGGCB=CFFFC55DDGD<5ECC*::CCEF?FF==>*09@?FFGFF:CDCCCF)5<BG@GGDG3:6==F?FF?25:@:4>6<*0)69=5
@M04650:207:000000000-C238N:1:1101:11749:8236 1:N:0:19
ACTCCTACGGGAGGCAGCAGTGGGGAATATTGCACAATGGGCGCAAGCCTGATGCAGCCATGCCGCGTGTATGAAGAAGGCCTTCGGGTTGTAAAGTACTTTCAGCGAGGAGGAAGGCATTAAGGTTAATAACCTTGGTGATTGACGTTACTCGCAGAAGAAGCACCGGCTAACTCCGTGCCAGCAGCCGCGGTAATACGGAGGGTGCAAGCGTTAATCGGAATTACTGGGCGTAAAGCGCACGCAGGCGGTCTGTCAAGTCGGATGTGAAATCCCCGGGCTCAACCTGGGAAC
+
GGGGGGGGGGGGGDGGGGGGGGGGGGGGGGGGGGGGGGGGGGGGGGGGGGGGGGGGGGGGGGGGGGGGGGGGGGGGGGGGGGGGGGGGGGGGGGGGFGGGGGGGGGGGGGGGGGGGGGGGGGGGGGGGGGGGGGGGGGFFGFGGGGGGGGGGGGGGGCEGGGGGGGGGGGGGGGGGGGGGGGGGGGFGGGGGGGGGGGGGCGGGGGGGGGGGGGGGGGGGECEGGFGGGGGGFGGGGGFGFDEFGCGCEGGDDGGFFFFFGFGGFGDBFFFF*9?@FFGFF9FFFFFFFFFBB1
@M04650:207:000000000-C238N:1:1101:4488:8279 1:N:0:19
ACTCCTACGGGAGGCAGCAGTGGGGAATATTGCACAATGGGCGAAAGCCTGATGCAGCGACGCCGCGTGGGGGATGACGGCCTTCGGGTTGTAAACCCCTTTCAGTAGGGAAGAAGCGAGAGTGACGGTACCTGCAGAAGAAGCGCCGGCTAACTACGTGCCAGCAGCCGCGGTAATACGTAGGGCGCAAGCGTTGTCCGGAATTATTGGGCGTAAAGAGCTTGTAGGTGGCTTGTCGCGTCTGCCGTGAAAACCCGAGGCTCAACCTCTGGCGTGCGGTGGGTACGGGCAGGC
+
GGGGGGGGGGGGGGGGGGGGGGGGGGGGGGGGGGGGGGGGGGGGGGGGGGGGGGGGGGGGGGGGGGGGGGGGGGGGGGGGGGGGGGGGGGGGGGGGGGGFGGGFGFGGFGGGGGFGGGGGGGFGDGGGGGGCFEGGGGGGGGGGGGGGGGGGGGGGGGGGGGGGGGGGD8<CFGGCGGGGG:;ECFEGGG8>EGCC?FEGGGCF+<EG7AFGGDEGGGGGGGFEFFG7FCFFF=GGGGFD>35>GG<7)><CGGGD7BEFE>FF@CF85*<6@3)7:>).593B7;>9;@7:92
@M04650:207:000000000-C238N:1:1101:20145:8303 1:N:0:19
ACTCCTACGGGAGGCAGCAGTGGGGAATATTGCACAATGGAGGAAACTCTGATGCAGCAACGCCGCGTGAGCGATGAAGGTCTTAGGATCGTAAAGCTCTGTCTTTAGGGATGATAATGACAGTACCTAAGGAGGAAGCCACGGCTAACTACGTGCCAGCAGCCGCGGTAATACGTAGGTGGCGAGCGTTATCCGGATTTATTGGGCGTAAAGGGAGCGTAGGCGGATACTTAAGTGGGATGTGAAATACTCGGGCTCAACCTGGGGGCTGCATTCCAAACTGGGGATCTAG
+
GGGGGGGGGGGGGGGGGGGGGGGGGGGGGGGGGGGGGGGGGGGGGGGGGGGGGGGGGGGGGGGGGGGGGGGGGGGGGGGGGGGGGGGGGGGGGGGGGGGGGGGGGGGGGGGGGGGGGGGGGGGGGGGGGGGGGGGGGGGGGGGGGGGGGGGGGGGGGGGGGGGGGGGGGGGGGGGGGGGGGGGGGGGGGGDGGGGGGGGGCGGGGGGGGGGGGGGGGGGGGGGGGGDGGGGGFFGCC45DFGFF>FGGBGGGGDGFFFF@EFFGFGGFFFFFFFFFFBGFFBFFFF>?:=?F
@M04650:207:000000000-C238N:1:1101:19884:8315 1:N:0:19
ACTCCTACGGGAGGCAGCAGTAGGGAATCTTCGGCAATGGGGGCAACCCTGACCGAGCAACGCCGCGTGAGTGAAGAAGGTTTTCGGATCGTAAAACTCTGTTGTTAGAGAAGAACGTTAAGTAGAGTGGAAAATTACTTAAGTGACGGTATCTAACCAGAAAGGGACGGCTAACTACGTGCCAGCAGCCGCGGTAATACGTAGGTGGCGAGCGTTATCCGGATTTACTGGGCGTAAAGGGAGCGTAGGCGGATGATTAAGTGGGATGTGAAATACCCGGGCTCAACTTGGGTG
+
GGGGGGGGGGGGGGGGGGGGGGGGGGGGGGGGGGGGGGGGGGGGGGGGGGGGGGGGGGGGGGGGGGGGGGGGGGGGGGGGGGGGGGGGGGGGGGGGGGGGGGGGGGGGGGGGGGGGGGGGGGGGGFFFFGGGGGGGGGGGGGGGGGGGGGGGGGGGGGGGGGGGGGGGGGGGGGGGGGGGGGGGGGGGGGGGGGGGGGGGGGGFGGGFGGGGGGGGGGGGGGD=EGGGGGGGFGGGGGFDDGFBDGGGFGGGCDG4FFFFGFGGF5F<?FFFFBFFFFGFFF<:FFFFAFFFF<
@M04650:207:000000000-C238N:1:1101:25634:8324 1:N:0:19
ACTCCTACGGGAGGCAGCAGTAGGGAATCTTCCACAATGGGTGCAAACCTGATGGAGCAATGCCGCGTGAATGAAGAAGGTCTTCGGATCGTAAAGTTCTGTTATTAGAGAAGAACAAAGCAAGGAGTAACTGTCTTGCTTTTGACGGTACCTAACCAGAAAGTCACGGCTAACTACGTGCCAGCAGCCGCGGTAATACGTAGGTGACAAGCGTTGTCCGGAATTATTGGGCGTAAAGGGAGCGCAGGCGGTTGGACTAGTCTGATGTGAAAGCCCACGGCTTAACCGTGGAGG
+
GGGGGGGGGGGGGGGGGGGGGGEFGGGGGGGGGGGGGGGGFGGGGGGGGGFGGGCGFG7FFEGGGGGGGGGGGGGGFEF<FGGGGGGGGGGGCFCF<FGGFGGGAFGGGGFGFDGGGGGGG8FFGGGGGGGGCFGGGFGGCFFGGG7EEGFGFGFG<<CF8DFFGGGCCBCEGGGGGGGGGGGGGGGGGGGGCGGECEFDGFEGGGGGGGGGGGGDGCGGGDEGGGGGFCFEE=/=C7ADFCDFD5CCEDD3C<<?)994<FFGFGGFFF?FFF>F:?GFF9D4@7=9?FB(:B
@M04650:207:000000000-C238N:1:1101:9873:8340 1:N:0:19
ACTCCTACGGGAGGCAGCAGTGAGGAATATTGGACAATGGAGGCAACTCTGATCCAGCCATGCCGCGTGCAGGAAGACGGCCTTATGGGTTGTAAACTGCTTTTATAGAGGACGAGACCTTCCGACGTGATCGGGAGCCGACGGTACTCTACGAATAAGGATCGGCTAACTTCGTGCCAGCAGCCGCGGTAATACGAAGGATCCAAGCGTTATCCGGAATTATTGGGTTTAAAGGGTCCGCAGGCGGACTTTTAAGTCAGCGGTGAAATCTTTCGGCTTAACCGGAAGCTTGCC
+
GGGGGGGGGGGGGGGGGGGGGGGGGGGGGGGGGGGGGGGGGGGGGGGGGGGGFGCGGGGGGGGGGGGGGGGGGGGGGGGGGGGGGGGGGFGGGFGGGGGGAGGF<FGCGGGG<>EFFEFGFFFGGGGGGF@AFGGEEEGGG:FCCFGGGGGGGDGDDFFGGGFGEGGGGGGFCF,;8CFGGG7EC*8B8:8C?FGGGGGCFGGGGFGFE555*C95>9<CCFCC0?FGGGGFFG*:2*7<59339)/1)10:CDGFF4FFC@D5)>CAF?6F6*7.-3CFB4C>)7541F4:?7
@M04650:207:000000000-C238N:1:1101:24722:8369 1:N:0:19
ACTCCTACGGGAGGCAGCAGTGGGGAATATTGCACAATGGGGGAAACCCTGATGCAGCAACGCCGCGTGAGTGATGAAGGTTTTCGGATCGTAAAGCTCTGTCTTTGGGGAAGATAATGACGGTACCCAAGGAGGAAGCCACGGCTAACTACGTGCCAGCAGCCGCGGTAATACGTAGGTGGCGAGCGTTATCCGGATTTACTGGGCGTAAAGGGAGCGTAGGCGGATGATTAAGTGGGATGTGAAATACCCGGGCTCAACTTGGGTGCTGCATTCCAAACTGGTTATCTAG
+
GGGGGGGGGGGGGGGGGGGGGGGGGGGGGGGGGGGGGGGGGGGGGGGGGGGGGGGGGGGGGGGGGGGGGGGGGGGGGGGGGGGGGGGGGGGGGFGGGGGGGGGGGGFGGGGGGGGGGGGGGGGGGGGGGGGGGGGGGGGGGGGGGGGGGGGGGGGGGGGGGGGGGGGGGGGGGGGGGGGGGGGGGGGGGGGGGGGGGGGGGGGFGGGGGGGGGGG=EGGGGGGGGGGGGG7CFD>FGGFGFGFFGGGFFGFGGGGFFFFFGFGGFGDFFFFFFFFFFFGFFBGFFFFFFFFF
@M04650:207:000000000-C238N:1:1101:27542:8382 1:N:0:19
ACTCCTACGGGAGGCAGCAGTGGGGAATATTGCACAATGGGGGAAACCCTGATGCAGCAACGCCGCGTGAGTGATGAAGGTTTTCGGATCGTAAAGCTCTGTCTTTGGGGAAGATAATGACGGTACCCAAGGAGGAAGCCACGGCTAACTACGTGCCAGCAGCCGCGGTAATACGGAGGTGGCCAGCGTTGTTCGGAATTATTGGGCGTAAAGCGCGCGCAGGCGGCCTTTTAAGTCTGATGTGAAAGCCCACAGCTTAACCGTGGAAGGTCATTTGAAACTGGAATGCTTG
+
FGFFGGFG7F:CFGGGE@GFGGGC@FGGGFGCEDAFF@C@F7+6BFEFCF@C<CCFFE<FD@F:CEE=F:7C?EDGFEDEGGDE5F@CC=4EBFBFAEFFCB?E?EEAFE:CFDFEEF<<<F7B<+,=,33B>E7FFBGD<FG>:>+DDCFFCFGGC,,@F36FEFDG<4FC;<=7*:CGFCC8<F>8EG?**5CE**8?C;<BCF*/::CEGGGE577)*):7C5*/**0+9+:::FF7@:6=0?::5*94**97?=*79?71757??5)16@@*:A*87)*956*44FFD
@M04650:207:000000000-C238N:1:1101:27507:8407 1:N:0:19
ACTCCTACGGGAGGCAGCAGTGGGGAATATTGCACAATGGGCGCAAGCCTGATGCAGCCATGCCGCGTGTATGAAGAAGGCCTTCGGGTTGTAAAGTACTTTCAGCGAGGAGGAAGGCGTTAAGGTTAATAACCTTGGCGATTGACGTTACTCGCAGAAGAAGCACCGGCTAACTCCGTGCCAGCAGCCGCGGTAATACGGAGGGTGCAAGCGTTAATCGGAATTACTGGGCGTAAAGCGCACGCAGGCGGTCTGTCAAGTCGGATGTGAAATCCCCGGGCTCAACCTGGGAAC
+
GGGGGGGGGGGGGGGGGGGGGGGGGGGGGGGGGGGGGGGGGGGGGGGGGGGGGGGGGGGGFGGGGGGGGGGGGGFGGGGGGGGGGGGGGGGGGGGGGGGGGGGGGGG@FGGGGGGGGFFGFEGGDFGGGGGGFGFGGGGGGECFFGGFGGGGGGGDGGGGGGFGGGGGGGGEFFFEFGGGEGGGFGGGGCGGDBBCCGGGCGCGG:EGGGGCGGDGGGGGDDGFGGGGFDGFEGGGGGFGF)<BGGDD:)CDG5CFF??=FFGGFGG367BFFF@F1>>BEFGFFFF3:FFFF1
@M04650:207:000000000-C238N:1:1101:24560:8409 1:N:0:19
ACTCCTACGGGAGGCAGCAGTAGGGAATCTTCCGCAATGGACGAAAGTCTGACGGAGCAATGCCGCGTGAGTGATGAAGGCCTTAGGGTCGTAAAACTCTGTTGTTAGGGAAGAATAGGTATCGGAGTAATATGCCGGTACTTTGACGGTACCTTACCAGAAAGCCCCGGCTAACTCCGTGCCAGCAGCCGCGGTAATACGGAGGGTGCAAGCGTTAATCGGAATTACTGGGCGTAAAGCGCACGCAGGCGGTCTGTCAAGTCGGATGTGAAATCCCCGGGCTCAACCTGGGA
+
GGGGGGGGGGGGGGGGGGGGGGGGDGGGGGGGGGGGGGGGGGGGGGGGGGGGGGGGGGGGGGGGGGGGGGGGFGGGGGGGGGGGGGGGGGGGGGGGGGGGGGGGGGGGGGGGGGGGGGGGGGGDGGGGGGGGGGGGGGGGGGGGGGGGGFGGGGGGGGGGGGGCGGGGDGGGGGGGGGGGGGGGFGGGGGEGGGGD>C;FGGEEDGGGGGGGGGGGGDCFFGGGGGGGGGGGFEGGGGFGBGFFDGGGDGCGGGGFFFFFDFGDDDGFFFFFF@@F7BGF@>DF=FFFFFFFB
@M04650:207:000000000-C238N:1:1101:23450:8414 1:N:0:19
ACTCCTACGGGAGGCAGCAGTGGGGAATCTTGCACAATGGGCGGAAGCCTGATGCAGCGACGCCGCGTGGGGGATGACGGCCTTCGGGTTGTAAACTCCTTTCGCTAGGGAAGAAGCCATTTTGTGGTGACGGTACCTGGATAAGAAGCACCGGCTAACTACGTGCCAGCAGCCGCGGTAATACGTAGGGTGCAAGCGTTGTCCGGAATTACTGGGCGTAAAGAGCTCGTAGGTGGTTTGTCGCGTCGTCTGTGAAATCCCGAGGCTTAACTTCGGGCGTGCAGGCGATACGGG
+
GGGGGGGGGGGGGGGGGGGGGGGGGGGGGGGGGGGGGGGGGGGGG:FGGGGGGGGGGGGGGGGGGGGGGGGGGGGGGGGGGGGGGGGGGGGGGGGGGGGGGGGGGEGGGGGGGGGGGGGGGGGGFGGGGGGGGGGGGGGGGGGGGGGGGGGGGGGCGGGGGGGGFGGGGGGFGGGGGGGGGGGGGGDGCEGGGFFFFGGGGGFCCEGGGGGGGGGFGGDGGGGGGGGGC<;:BGGG<<:CFFDFGGGC.9CDGC>BFFFFGB3C>)909=64975@BBGD>1<FFFF03.5<:;
@M04650:207:000000000-C238N:1:1101:2925:8419 1:N:0:19
ACTCCTACGGGAGGCAGCAGTGAGGAATATTGGACAATGGAGGCAACTCTGATCCAGCCATGCCGCGTGCAGGAAGACGGCCTTATGGGTTGTAAACTGCTTTTATAGAGGACGAGACCTTCCGAAGTGATCGGGAGCCGACGGTACTCTACGAATAAGGATCGGCTAACTTCGTGCAAGCAGCCGCGGTAATACGAAGGATCCAAGCGTAAACCGGAATTATTGGGTTTAAAGGGTCCGCAGGCGGACTTTTAAGGCAGAGGTGAAAACTTTAGGCTAAACCGGAAGGTGGAC
+
GGGGGGGGGGGGGFFEGGEGGGGGGGGGGGGGFFGGFGGGGEF:CF8EFGGGCFGGEFEGGGGGGGGGGEFGGGGGG8FGDGDGFFGGGG7F:FGGGGGFGGCG?FGGFD,FF@@FFEGG,FFG7=>+EA@FG7=3+86@F::FF7+,,8:,8+,@F;3@F,,5:7:<DC9;@C2>87?DFDBF8*4:EGD8;CGGGGED8+9?FCFCEG*=*<*:C5C<+:++3<EEG58:B?**975C))7:77CD>)2?**9@*).7C7**02>:*))*0**)43*9@02<>:)3(0)-(,
@M04650:207:000000000-C238N:1:1101:26347:8419 1:N:0:19
ACTCCTACGGGAGGCAGCAGTGGGGAATATTGCACAATGGGGGAAACCCTGATGCAGCAACGCCGCGTGAGTGATGACGGTCTTCGGATTGTAAAGCTCTGTCTTTGGGGACGATAATGACGGTACCCAAGGAGGAAGCCACGGCTAACTACGTGCCAGCAGCCGCGGTAATACGTAGGTGGCAAGCGTTATCCGGAATTATTGGGCGTAAAGCGCGCGTAGGCGGCAAGATTAGTCTGATGTGAAAGCCCTCGGCTCAACCGAGGAAGGTCATTGGAAACTGTCTTGCTTG
+
GGGGGGGGGGGGGGGGGGGGGGGGGGGGGGGGGGGGGGGGGGGGGGGGGGGGGGGGGGGGGGGGGGGGGGGGGGGGGGGGGGGGGGGGGGGGGGGGGGGGGGGGGGGGGGGGGGGGGGGGGGGGGGGGGGGGGGGGGGGGGGGGGGGGGGGGGGGGGGGGGGGGGGGGGGGGGGFGGGGGGGFDGGGGGGDGGGGGGGFGGGGGGGGGGGGGGGGGGGGGGGGGGGGDGC8C=CFEGGFGFGFFGGGGFGCFGGGF>EF=CFGGFGDFFFFFFFFFDFGFFFGFF*9<6FF?
@M04650:207:000000000-C238N:1:1101:17003:8443 1:N:0:19
ACTCCTACGGGAGGCAGCAGTGGGGAATATTGCACAATGGGCGCAAGCCTGATGCAGCCATGCCGCGTGTATGAAGAAGGCCTTCGGGTTGTAAAGTACTTTCAGCGAGGAGGAAGGCGTTAAGGTTAATAACCTTGGCGATTGACGTTACTCGCAGAAGAAGCACCGGCTAACTCCGTGCCAGCAGCCGCGGTAATACGGAGGGTGCAAGCGTTAATCGGAATTACTGGGCGTAAAGCGCACGCAGGCGGTCTGTCAAGTCGGATGTGAAATCCCCGGGCTCAACCTGGGAAC
+
GGGGGGGGGGGGGGGGGGGGGGGGGGGGGGGGGGGGGGGGGGGGGGGGGGGGGGGGGGGGGGGGGGGGGGGGGGGGGGGGGGGGGGGGGGGGGGGGGGGGGGGGGGGEGGGGGGGGGGGGGGGGGGGGGGGGGGGGGGGGGGGGGGGGGGGGGGGGGGGGGGGGGGGGGGGGGGGGGGGGGGGGGGGGGGGGGGGGGGGGGGGGGGGGGGGGGGGG=CFGCGEGGGGGFGGFEGDGCCFDBDFFGGGDEDGDGGGFFFF?F@GGEC74FFF4@F6F?F:DEFGFFFFF?FFFF?
@M04650:207:000000000-C238N:1:1101:19755:8477 1:N:0:19
ACTCCTACGGGAGGCAGCAGTGGGGAATATTGCACAATGGGGGAAACCCTGATGCAGCAACGCCGCGTGAGTGATGACGGTCTTCGGATTGTAAAGCTCTGTCTTTAGGGACGATAATGACGGTACCTAAGGAGGAAGCCACGGCTAACTACGTGCCAGCAGCCGCGGTAATACGTAGGTGGCAAGCGTTGTCCGGATTTACTGGGCGTAAAGGGAGCGTAGGCGGATCTTTAAGTGGGATGTGAAATACTCGGGCTCAACCTGGGGGCTGCATTCCAAACTGGAGATCTAG
+
GGGGGGGGGGGGGGGGGGGGGGGGGGGGGGGGGGGGGGGGGGGGGGGGGGGGGGGGGGGGGGGGGGGGGGGGGGGGGGGGGGGGGGGGGGGGGGGGGGGGGGGGFGGGGGGGGGGGGGGGGGGGGGGGGGGGGGGGGGGGGGGGGGGGGGGGGGGGGGFGGGGGGGGGGGGGGGGGGGGGGGGGFGGGEGGGGGGGGGGGGGGGGGGGGGGGGGGGGGGGGGEGGGEEGGD+9EFGFGFGFDFFGGGG?DCGGGGFFFFFGFCG>GC0@DDFFFFFFDCFF>FF)5633==<
@M04650:207:000000000-C238N:1:1101:12592:8488 1:N:0:19
ACTCCTACGGGAGGCAGCAGTAGGGAATCTTCCACAATGGACGAAAGTCTGATGGAGCAACGCCGCGTGAGCGAAGAAGGTTTTCGGATCGTAAAGCTCTGTTGTTAGAGAAGAACAAGTAGGAGAGTAACTGCTCTTACCTTGACGGTATCTAACCAGAAAGCCACGGCTAACTACGTGCCAGCAGCCGCGGTAATACGTAGGTGGCAAGCGTTGTCCGGATTTATTGGGCGTAAAGCGAGCGCAGGCGGTTTCTTAAGTCTGATGTGAAAGCCCCCGGCTCAACCGGGGAGG
+
GGGGGGGGGGGGGGGGGGGGGGGGGGGGGGGGGGGGGGGGGGGGGDGFGGGGGGGGGGGGGGGGGGGGGGGGGGGGGGGGGGGGGGGGGGGGGGGGGGGFGGGGGGGGGGGGGGGGGGGGGGGGGGGGGGGGGGGGGGGGGGGGGGGGGGGGGGGGGGGGGGGGGGGGGEGGGGGGGGGGGGGGGGGFCGGGGGGGGGGGCGGGGGGGGGGGGGCEGGGGGGGGCGGGGGGGFED5CGFGFGFFGGGGFGGCDDCFFFFFEFGG7>FAFFFFFFF>?0DEB9DFFFFBFFE;FF
@M04650:207:000000000-C238N:1:1101:15635:8499 1:N:0:19
ACTCCTACGGGAGGCAGCAGTAGGGAATCTTCCACAATGGGTGCAAACCTGATGGAGCAATGCCGCGTGAATGAAGAAGGTCTTCGGATCGTAAAGTTCTGTTATTAGAGAAGAACAAAGCAAGGAGTAACTGTCTTGCTTTTGACGGTACCTAACCAGAAAGTCACGGCTAACTACGTGCCAGCAGCCGCGGTAATACGTAGGTGACAAGCGTTGTCCGGAATTATTGGGCGTAAAGGGAGCGCAGGCGGTTGGAATAGTCTGATGTGAAAGCCCACGGCTTAACCGTGGAGG
+
GGGGGGGGGGGGGGGGGGGGGGGGGGGGGGGGGGGGGGGGGGGGGGGGGGGGGGGGGGGGGGGGGGGGGGGGGGGGGGGGGGGGGGGGGGGGGGGGGGGGGGGGGGGGGGGGGGGGGGGGGGGGGGGGGGGGGGGGGGGGGGGGGGGGGGGGGGGGGGGGGGGGGGGGGGGGGGGGGGGGGGGGGGGGGGGGGGGGGGGGGGGGGGGGGGGGGDGEGGGGGDGGGGGGGGGGF5DGGGFGFGFFGGGGFGGDC<DFB?FFFFGGFGGFFFFFFFFFFFGFFBGFBFFB:FB:?F
@M04650:207:000000000-C238N:1:1101:5190:8500 1:N:0:19
ACTCCTACGGGAGGCAGCAGTGGGGAATATTGCACAATGGGCGCAAGCCTGATGCAGCCATGCCGCGTGTATGAAGAAGGCCTTCGGGTTGTAAAGTACTTTCAGCGAGGAGGAAGGCGTTAAGGTTAATAACCTTGGCGATTGACGTTACTCGCAGAAGAAGCACCGGCTAACTCCGTGCCAGCAGCCGCGGTAATACGGAGGGTGCAAGCGTTAATCGGAATTACTGGGCGAAAAGGGCGCGTAGGTGGTGATTTAAGTCAGATGTGAAAGCCCCGGGCTCACCCTGGGAAT
+
GGGGGGGGGGGGGGGGGGGGGGGGGGGGGGGGGGGGGGGGGGGGGGGGGGGGGGGGGGGGGGGGGGGGGGGGGGGGFGGCGGGGGGGGGGGGGGGGGGGGGGGGGGGGGGGGGGCFFFGCBFFFE?FFCFGGGGGGFGGGGCFGCFGECFGFCCFGGGGFFGGGGGGGGGEGGGGGGGGGGFCEFFFE:ECGGEDGGGGFEECEGGDGGGD5CCED5:CF:DGFFC9?FF8E3*9:7FFG>D>>9CGC*955*:*19F?FCFCC600)9*9*9))),7C.79FF4;5,.)::?:
@M04650:207:000000000-C238N:1:1101:5473:8595 1:N:0:19
ACTCCTACGGGAGGCAGCAGTGGGGAATCTTGCACAATGGGCGGAAGCCTGATGCAGCGACGCCGCGTGGGGGATGACGGCCTTCGGGTTGTAAACTCCTTTCGCTAGGGAAGAAGCCATTTTGTGGTGACGGTACCTGGATAAGAAGCACCGGCTAACTACGTGCCAGCAGCCGCGGTAATACGTAGGGTGCAAGCGTTGTCCGGAATTACTGGGCGTAAAGAGCTCGTAGGTGGTTTGTCGCGTCGTCTGTGAAATCCCGAGGCTTAACTTTGGGCGTGCAGGCGATACGGG
+
GGGGGGEGGGGGGGGGGGGFGGGFGGEGGGGGGGGGDFGFCEGGDEGGGGGGG<F9FFC:FCGGDGGG7FEGG>FC8EFEFGGFGGDEFGCGGG9DAE=FGCF@BF>FCFGFGGECFF?FCDGAFG7F@;ECCG>F>DFGCGFGFCD7BFGCF7:FG,,C,:CGCFC@78?FE<8BE7?>?FC9EFGCC5CCEGC+C5?C5CFEGCGECGFCGC<*=5>C85C70*+7*1;5;FGGGGF*>C3>)9C)77C3CF7@*9FFFFD)77FBF*7@?F6)329;.4/*)05493)4((
@M04650:207:000000000-C238N:1:1101:8525:8611 1:N:0:19
ACTCCTACGGGAGGCAGCAGTGGGGAATATTGCACAATGGGGGAAACCCTGATGCAGCAACGCCGCGTGAGTGATGACGGTCTTCGGATTGTAAAGCTCTGTCTTTAGGGACGATAATGACGGTACCTAAGGAGGAAGCCACGGCTAACTACGTGCCAGCAGCCGCGGTAATACGTAGGTGGCAAGCGTTGTCCGGATTTACTGGGCGTAAAGGGAGCGTAGGCGGATCTTTAAGTGGGATGTGAAATACTCGGGCTCAACCTGGGGGCTGCATTCCAAACTGGGGATCTAG
+
GGGGGGGGGGGGGGGGGGGGGGGGGGGGGGGGGGGGGGGGGGGGGGGGGGGGGGGGGGGGGGGGGGGGGGGGGGGGGGGGGGGGGGGGGGGGGGGGGGGGGGGGGGGGGGGGGGGGGGGGGGGGGGGGGGGGGGGGGGGGGGGCGGGGGGGGGGGGGFFGGGGGGGGGGGGGGGGGGGGGGGGGGGGGGG5BCGGEEGDGGGGGGGGCEGG=FGGFGGGGG3EGGCEGGGGGFGGGGFF4?DFFGCFGFGGGGGGD@FFFGFGGF3C6>EFFFF?BDFGFF<C4@E>BFFF<
@M04650:207:000000000-C238N:1:1101:2556:8613 1:N:0:19
ACTCCTACGGGAGGCAGCAGTGGGGAATATTGCACAATGGGCGCAAGCCTGATGCAGCCATGCCGCGTGTATGAAGAAGGCCTTCGGGTTGTAAAGTACTTTCAGCGAGGAGGAAGGCGACAAGGTTAATAACCTTGTCGATTGACGTTACTCGCAGAAGAAGCACCGGCTAACTCCGTGCCAGCAGCCGCGGTAATACGGAGGGTGCAAGCGTTAATCGGAATTACTGGGCGTAAAGCGCACGCAGGCGGTCTGTCAAGTCGGATGTGAAATCCCCGGGCTCAACCTGGGAAC
+
GFGGCFFDGGGGGEGGGGGGGFGFEE@FGDGGGGGGGGGFGGGGGGGCGGFGGGGGGGGGGGGGGGGCG=FFGFFGGGGGFGGGGDFGFGEFGGGGGGGFGGFFGGGGGGBFC7EGGGGGGGGGGGGGGGFGGDGGFGGE<=DFGGEGGFGGGGDEECF@FFGFGGGGGGDGGGCFFGGGGFGGGGFDGGGCGGGGGFCFEGGGG5:CF+<:EGGEGFGGGGEFGGD9<DF5<:DEFF4DFGFFGDDG:DDDDGGB?FFFF*97>DD:@FF7@F?6:>DEE(7?=FF>:):?F(
@M04650:207:000000000-C238N:1:1101:13725:8620 1:N:0:19
ACTCCTACGGGAGGCAGCAGTGAGGAATCTTGGACAATGGAGGCAACTCTGATCCAGCCATGCCGCGTGCAGGAAGACGGCCTTATGGGTTGTAAACTGCTTTTATAGAGGACGAGACCTTCCGACGTGATCGGGAGCCGACGGTACTCTACGAATAAGGATCGGCTAACTTCGTGCCAGCAGCCGCGGTAATACGAAGGATCCAAGCGTTATCCGGAATTATTGGGTTTAAAGGGTCCGCAGGCGGACTTTTAAGTCAGCGGTGAAATCTTTCGGCTTAACCGGAAGCTTGCC
+
GGGGGGGGGGGGGGGGGGGGGGGGGGGGGGGGGGGGGGGGGGGGGGGGGGGGGGGGGGGGGGGGGGGGGGGGGCGGGGGGGGGGGGGGGGGGGGGGGGGGGGGGGGGGGGGGGGEGGGGGGGGGGGGEGGGGGGGCGGGGGGGGGGGGGGGGGGGDGGGGGGGGGGGGGGFGGGGGGGGGFCFGGGGGGGGGCGGGGGGGGGGGGGGGGGEEFF7EE>DC6>CCFFDEGG??FFGG5C>DBGFDDGDGFGGG:FGF=F?@GFGDEGGAFFF4@=>B;:3<FA>B@EEF?FFB?2
@M04650:207:000000000-C238N:1:1101:15226:8671 1:N:0:19
ACTCCTACGGGAGGCAGCAGTAGGGAATCATCCACAATGGACGAAAGTCTGATGGTGCAATGCCGCGTGAGTGAAGAAGGTTTTCGGATCGTAAAGCTCTGTTGTGAGGGAAGAACAAGTATAGGAGTAACTGCCTGTACCTTGACGGTACCTCATTAGAAAGCCACGGCTAACTACGTGCCAGCAGCCGCGGTAATACGTAGGTGGCGAGCGTTGTCCGGATTTACTGGGCTTAAAGGGAGCGTAGGCGGATTTTTAAGTGGGATGTGACATACCCGGGCTCAACCTGGGTGC
+
FEFFGGGGGGGGGDFGCFFGGDFFGGGGGGGFGGGGGFFGFFEBEEGAF<FGDECFEGGGCFFFCGGGGGC6EFGGFFFGGFAFGCGGGD7FFFF,CCDF5F9,::,,BF7EF8FAEFGGGGCCC<F<=F9,?FF?FE?EEFDGGDE7B@CC5FFFGGGG99>DFGGECE@EE,DFGE:@EDGGGGF7FE5>8>*:;BFFGGC*?9:8::CCC=EGG>@CE7C*>EFCC4**):D?*2*9>375D:G3?CD)71*94)97?*7*8>*.7/*0*/6)51C).,>FF))4:).43(
@M04650:207:000000000-C238N:1:1101:16540:8694 1:N:0:19
ACTCCTACGGGAGGCAGCAGTGGGGAATATTGCACAATGGGGGAAACCCTGATGCAGCAACGCCGCGTGAGTGATGACGGTCTTCGGATTGTAAAGCTCTGTCTTTGGGGACGATAATGACGGTACCTAAGGAGGAAGCCACGGCTAACTACGTGCCAGCAGCCGCGGTAATACGTAGGTGGCAAGCGTTGTCAGGATTTACTGGGCGTAAAGGGAGCGTAGGCGGATCTTTAAGTGGGATGTGAAATACTCGGGCTCAACCTGGGGGCTGCATTCCAAACTGGAGATCTAG
+
GGGGGGGGGGGFGGGGGGGGGGGGGGGGGGGGGFGGGGGGGGGGGGGGFGGGGGGGGGGGGGGGGGGGGGGGGGGFGGGGGGGGGGGGGGGGGGGGGGGGGGGGGGGGGGGGGFGGGGFFFGEGGGGGGGGGGGEGGGFGGGGGGGG@FGGGEGFGCFEGG@EG>FGGFGGFFGGEGGGCFGGCCCCGGGDGFGGGGGGGGEGGDGCEGGGFEFGFEDDGGDGGGGD=E7??FCFEGGFG:C67D7DGFCDFDDGEB349?7CFFGGFEFFFFFFFBAGF53*9?FFFFFFF
@M04650:207:000000000-C238N:1:1101:3929:8706 1:N:0:19
ACTCCTACGGGAGGCAGCAGTGGGGAATCTTCCACAATGGGCTAAAGCCTGATGGAGCAATGCCGCGTGAATGACGAAGGTCTTCGGATCGTAAAGTTCTGTTATTAGAGAAGAACAAGTCAAGGAGTAACTGTCTTGACTTTGACGGTACCTAACCAGAAAGCCACGGCTAACTACGTGCCAGCAGCCGCGGTAATACGTAGGTGGCAAGCGTTGTCCGGAATTATTTGGCGTAAAGCGCGCGCAGGCGGTTTGTTAAGTCAGATGTTCAATCCCCGAGCTTAACTTGGGCAC
+
CGGGGGFGGGDBCDFB@C@CF,CC@CCGGGGGGGGF@FFFEF,,C@FFGGFFFCFFGGG<FCFG7F@C+6CCE9,B=>CEEGGGGFGEEFGGCCFFFGGG9FGGFGAA<FFC<<=BF8BFFFAFG,=F<<FGGFGGGD<EFEGG9?+@>@FGG,AFG<D8F8:FF:ED+@>3>FCEFGG,3D;:FEDEGCGCG>B*B;E5?9:7<21=,<:C=EGEGGG<C38E?79C+2AC3C):57BC>)>>G39C>)5>D5/<?***0=77/C:>**1*9@?FB>C556F*=@=A-?5(43
@M04650:207:000000000-C238N:1:1101:27297:8779 1:N:0:19
ACTCCTACGGGAGGCAGCAGTAGGGAATCTTCGGCAATGGACGAAAGTCTGACCGAGCAACGCCGCGTGAGTGAAGAAGGTTTTCGGATCGTAAAACTCTGTTGTTAGAGAAGTACAAGTAGGTGAGTAACTGCTCTTACCTTGACGGTATCTAATCAGAAAGCCACGGCTAACTACGTGCCAGCAGCCGCGGTACTACGTAGGTGGCAAGCGTGCTCCGGAATTATTCGGCGTAAAGCGAGCGCAGCCGGTTTCTTAAGTCCGATGTGAAAGCGCCCGGCTCAACCGGGGAGG
+
FGFGGEGGE:@C:CEB@:,,C,,,,;66CFFG8,@FEG<@F8BE:@FFG96,,:8F:@FGFG>FBFG7=,8,CFCC9EFG,C<+,4+8BFC?EFF,5B,BEFF,B<<FF,?FD,CA,CF?A9F,C9:?,A5,CF,CF9<F8<,>DG7FGGGCFFC,@3=F,D<,,83*3*@CFGCBD@FB7DCCFGG7DC*4*=8*+++*3C**?+8A*+:5E***1;DDC3/>++2<998C@*7:*2@9.957)1>)5))119FB**//+1**)9/(**98/))71995@0<44?)4(0.2(4
@M04650:207:000000000-C238N:1:1101:19791:8779 1:N:0:19
ACTCCTACGGGAGGCAGCAGTGGGGAATATTGGACAATGGGGGGAACCCTGATCCAGCAATACCGCGTGTGTGAAGAAGGCCCTAGGGTTGTAAAGCACTTTTGTGAGGGAGAATGGGATTTAGTGTTAATACCACTAGGTCTTGATGTTACCTCAAGAAAAAGCACCGGCTAACTCCGTGCCAGCAGCCGCGGTAATACGGAGGGTGCAAGCGTTAATCGGAATTACTGGGCGTAAAGGGCGCGTAGGTGGTGATTTAAGTCAGATGTGAAAGCCCCGGGCTCAACCTGGGA
+
GGGGGGGGGGGDGGGGGGGGGGGGGGGFGGGGGGGGGGGGGGGGGGGGGGGGGGGGGGGDGGGGGGGGGGGGGFGGGGGGGGGGGGGGGGGGGGGGGGGGFGGGEEGFGEEEGGGGFGGGGGGGGGGGGGFGGGGGGGGGGGGGGGGGGGGGGGGGGGGGGGGGCGGGGGGGGGGGGGGFDE>FGGGGGGGGGGGGGGGFGGEGGDEGC6CGGGCDGGGGGGGGGGFG7FGGFGCCGGF>@GDDGD5C>FFGCC>F*9@=FFGGF7FFFFFFB?@5:6D>@BDFF@FFF>F:B
@M04650:207:000000000-C238N:1:1101:22211:8784 1:N:0:19
ACTCCTACGGGAGGCAGCAGTGGGGAATATTGCACAATGGGGGAAACCCTGATGCAGCAACGCCGCGTGAGTGATGAAGGTTTTCGGATCGTAAAGCTCTGTCTTTGGGGAAGATAATGACGGTACCCAAGGAGGAAGCCACGGCTAACTACGTGCCAGCAGCCGCGGTAATACGTAGGTGGCGAGCGTTGTCCGGATTTACTGGGCGTAAAGGGAGCGTAGGCGGATTTTTAAGTGGGATGTGAAATACCCGGGCTCAACCTGGGTGCTGCATTCCAAACTGGGAATCTAG
+
GCFGGGGG@FGFGGFGGGGFGFGFC@FGGGGGGGGGGGGGFECEGGGGGGGGFGGGEFGFGGGGGEGGGGGGGGGFCFFGGGCFGGGGGGGGG,B,AFGGGGFFEEGGGGFCGGDFFGGGGDGGGEGFGGGCFGEGFGGDEGFGEGGGGGGGGFECFGGFGGGGGGEEGGG9C9FCFFDGGFGECG5*4CEBEGECCE>:9F9<?CCECC*:FFEGGGGDGGGGGE::*6C956:F>C>DFGFFC*2>779C9<CD3>F@GFC*7C<:3FFFF=@74>F4>AGFFF?B>9/6
@M04650:207:000000000-C238N:1:1101:20958:8795 1:N:0:19
ACTCCTACGGGAGGCAGCAGTGGGGAATATTGCACAATGGGGGAAACCCTGATGCAGCAACGCCGCGTGAGTGATGAAGGTTTTCGGATCGTAAAGCTCTGTCTTTGGGGAAGATAATGACGGTACCCAAGGAGGAAGCCACGGCTAACTACGTGCCAGCAGCCGCGGTAATACGTAGGTGGCGAGCGTTATCCGGATTTACTGGGCGTAAAGGGAGCGTAGGCGGATGATTAAGTGGGATGTGAAATACCCGGGCTCAACTTGGGTGCTGCATTCCAAACTGGTTATCTAG
+
GGGGGGGGGGGGGGGGGGGGGGGGGGGGGGGGGGGGGGGGGGGCGGGGGGGGGGGGGGGG?FGGGGGGGGGGGGGFFGGG<CFGGGGGGEGGGGGGGGGGGGGGG9FFGGGGGGGFGGGGGGGGGGGGGCFFDGGGGGGGGGGGGGGGGFFGGGGGGGGGGGGGGGGGEGEGGGGGGGGCFGGGGGGE:EGGGFGGGGDGFFECGGGGGGGFGGEGGGGDGDGFGG5*:CG+/+:FDFFDFGFFFGFGFGGGGGGF>F?FGFCGFGG?FFFFFFF=4:>6>AGF7*98:98A
@M04650:207:000000000-C238N:1:1101:17646:8796 1:N:0:19
ACTCCTACGGGAGGCAGCAGTGAGGAATCTTGGACAATGGAGGCAACTCTGATCCAGCCATGCCGCGTGCAGGAAGACGGCCTTACGGGTCGTAAACTGCTTTTACGGGGGAAGAGTGCCTCTCTTGCGAGGGGGGTCGACGGTACCCCGGGAATAAGGATCGGCTAACTTCGTGCCAGCAGCCGCGGTAATACGAAGGATCCGAGCGTTATCCGGAATTATTGGGTTTAAAGGGTCCGTAGGCGGACCGTTTAGTCAGCGGTGAAATTTTACGGCTCAACCGTGAACTTGCC
+
GGGGGGGGGGGGGGGGGGGGGGGGGGGGGGGGGGGGGGGGGGGGGGGGGGGGGGGGGGGGGGGGGGGGGGGGGGGGGGGGGGGGGGGGGGGGGGGGGGCFGGGGGGGGGGGEGGGGGGGGGGGGGGGGGGGGGGGGGGGGGGGGGGGGGGGGGGGGGGGGGGGGGGGGGGGGGGGGGGGGGGGGGGGGGGGGGGGGGGGGGGGGGGGGGGGGGGGGEDGGGGGGGGGGGGGGFGGGGGFFFGFFGGGG>C>CD:DFFFFFGFDDFCF2FFFFFEEFFFFFF?GFF:FFFFFF?
@M04650:207:000000000-C238N:1:1101:9185:8888 1:N:0:19
ACTCCTACGGGAGGCAGCAGTGGGGAATATTGCACAATGGGCGCAAGCCTGATGCAGCCATGCCGCGTGTATGAAGAAGGCCTTCGGGTTGTAAAGTACTTTCAGCGAGGAGGAAGGCATTAAGGTTAATAACCTTGGTGATTGACGTTACTCGCAGAAGAAGCACCGGCTAACTCCGTGCCAGCAGCCGCGGTAATACGGAGGGTGCAAGCGTTAATCGGAATTACTGGGCGTAAAGCGCACGCAGGCGGTCTGTCAAGTCGGATGTGAAATACCCGGGCTCAACCGGGGTGC
+
GGGGGGGGGGGGGGGGGGGGGGGGGGGGGGGGGGGGGGGGGGGGGGGGGGGGGGGGGGGGFGGGGGGGGGGGGGGGGGGGGGGGGGGGGGGGGGGGGFGGGGGGG9C@FGEGGGGGEFFFGGFGGGGGGGFFGGGGGGGGFF9=DGGGGGDFGGGGGGFFGFGGGGGDGGGGGGCGGGGGGFGFGGGGDC5CG:8CEGFFEGGGDGGG?CFGGE*:CF>F5CCF?7+<7CDG@5CGGC*9@3>EGG3D:DD9DDFFFFFFFFGGE39(*7=*6==F09CB:19==FF00>361(
@M04650:207:000000000-C238N:1:1101:5230:8953 1:N:0:19
ACTCCTACGGGAGGCAGCAGTGGGGAATTTTCCGCAATGGGCGAAAGCCTGACGGAGCAATGCCGCGTGGAGGTAGAAGGCCCTCGGGTCGTGAACTTCTTTTCCCGGAGAAGAAGCAATGACGGTATCTGGGGAATAAGCATCGGCTAACTCTGTGCCAGCAGCCGCGGTAGTACAGAGGATGCAAGCATTATCCGGAATGATTGGGCGAAAAGCGTATGTAGGTGGCTTTTTAAGTCCGCCGTCAAATCCCAGGGCTCAATCCTGGACAGGCGGTGGACACTACCAAGCTGG
+
FGGGGGGGGGGGGGGGGGGGGG<FFGGG8FFC@FGGEFGGCFGGGGG8FFGG8C+BFFCFFAC8FEGGECEFG:FGG,?FEFG+9=FGC7CF7BCD<FAEGGG<9,C@+@:<D,F=FFG9DCDCE3>BDFGGFG:FF@><,>D7<CEG*@AD,>F,@7@F7DFCFCE7C@1:*?BE;,,2*+5C7CE@@*>EG?99CC;EGGGGGF*;***2:7EG*7*9AFEDG99*:FD7/<7+*0*2773719978097*0<55)7@F=*2)0C0)793<)0>31CF60*9))838FF)22
@M04650:207:000000000-C238N:1:1101:2460:8976 1:N:0:19
ACTCCTACGGGAGGCAGCAGGGGGGAATATTGCACAATGGGGGAAACCCTGATGCAGCAACGCCGCGTGAGTGATGACGGTCTTCGGAGTGTAAAGTACTTTCAGCGAGGAGGAAGGCGTTAAGGTTAATAACCTTGGCGATTGACGTTACTCGCAGAAGAAGCAACGGCTAACTCCGTGCCAGCAGCAGCGGTAATACGGGGGGTGCAAGCGTTACTCGGAATTACTTGGCGTAAAGCGCACGCAGGCGGTCTGTCAAGTAGGATGTGAAATCCCCGGGCTCAACCTGGGAAC
+
G:CE@FFCFGGC@E-BB@CF-:FEEG7FGG<@BDF-FFEEEGCFFG?4+8BE?F,BBCEADE7FGDGG@EFAF,FFG=:FGGEGGEE@*8@@@@FFDE,@,<,@<<:B14*=<1<:@FF*CFCFGFF9F:FF,?AC,<CFF7FFE9A;:*;CGGGGGGFGFCEC66;CCG>CF?FGGG>8*/C?C88:8CCEGGGG7?F>8*/:5:>58EA*8:CE*0*>C3=:CFC+<CCFE*)/*;85>7)0))/9@GDD3CD?**09C*:>*:C4*/=**10)4135527745:(4.5:((
@M04650:207:000000000-C238N:1:1101:17066:9005 1:N:0:19
ACTCCTACGGGAGGCAGCAGTGGGGAATATTGCACAATGGGGGAAACCCTGATGCAGCAACGCCGCGTGAGTGATGACGGTCTTCGGATTGTAAAGCTCTGTCTTTAGGGACGATAATGACGGTACCTAAGGAGGAAGCCACGGCTAACTACGTGCCAGCAGCCGCGGTAATACGTAGGTGGCAAGCGTTGTCCGGATTTACTGGGCGTAAAGGGAGCGTAGGCGGATCTTTAAGTGGGATGTGAAATACTCGGGCTGCACCTGGGGGCTGCATTCCAAACTGGAGATCTAG
+
GGGGGGGGGGGFGGGGGGGGGGGGGCFGGGGGGGGGGGGGGGGGGGGGGGGGGGGGFGGGGGGGGGGGGGGGGGFGGGGGGDGGGGGGGGGGGGGFGGGGGGGGGGFGGGGGGGGGGG<FDFEFF7A5,:<=FFGGFGGDFGC7FEFBCFGG:DFCFC:FGGGFDG@FFCFFGGFE@FG;CDCCDFC;8:CGCFEE**BCC<99782/:7CF?FC**))1*1*0?E/::7+<@<*+:>)1)/96>7:>@>FC7C3)7))0A5**0/515>BB6@4@4)*9)5:)).)()1/.
@M04650:207:000000000-C238N:1:1101:9692:9010 1:N:0:19
ACTCCTACGGGAGGCAGCAGTAGGGAATCTTCCACAATGGACGAAAGTCTGATGGAGCAATGCCGCGTGAGTGAAGAAGGTTTTCGGATCGTAAAGCTCTGTTGTGAGGGAAGAACAAGTACAGGAGTAACTGTCTGTACCTTGACGGTACCTCATTAGAAAGCCACGGCTAACTACGTGCCAGCAGCCGCGGTAATACGTAGGTGGCAAGCGTTGTCCGGAATTATTTGGCGTAAAGCGCGCGCAGGCGGCCTTGTAAGTCTGATGTGAAAGCCCACGGCTTAACCGTGGA
+
GGGGGGGGGGGGGGGGGGGGGGGGGGGGGGGGGGGGGGGGGGGGGGFFGFGFGGGGGGGGGGGGGGGGEGGGGFGGGFGGEGFGGGGGGGGGGGGGGGFFFGGGGGGFGGGGGGGGGGGGGGFGFGDGGGGFGGGGGGFFGGGGGCGDBFCGGFFFFGGGGGGGFGGDGGGGFGGGGGGGGGFGCCFG@5EGGECCBEFGFFCEBFGD8AC5?GGC*:CDECG5C:CC+;CD>ED:DFFDBGFD3CDD@D<DC*7)9@FFG4*?F*:AFFFF?4>)4:D>@>GFFF?>2<3:
@M04650:207:000000000-C238N:1:1101:10006:9015 1:N:0:19
ACTCCTACGGGAGGCAGCAGTGGGGAATATTGCACAATGGGGGAAACCCTGATGCAGCAACGCCGCGTGAGTGATGAAGGTTTTCGGATCGTAAAGCTCTGTCTTTGGGGAAGATAATGACGGTACCCAAGGAGGAAGCCACGGCTAACTACGTGCCAGCAGCCGCGGTAATACGTAGGTGGCGAGCGTTATCCGGATTTACTGGGCGTAAAGGGAGCGTAGGCGGATCTTTAAGTGGGATGTGAAATACTCGGGCTCAACCTGGGGGCTGCATTCCAAACTGGGGATCTAG
+
GGGGGGGGGGGGGGGGGGGGGGGGGGGGGGGGGGGGGGGGGGGGGGGGGGGGGGGGGGGGGGGGGGGGGGGGGFGGGGGGGGGGGGGGGGGGGGGGGGFGGGGGGGGGGGGGGGGGGGGGGGGGGGGGGGGGGGGGGGGGGGGGGGGGGGGGGGGGGGGGGGGGGGGGEGGGGGGGGGGGFGGGGGGGGGGEGGGGGDEGGGGGGGGGGDGGGGGGEDDGGGGGGG=EDFGGFGFEFGFDFGFFCGGGFGGFGGGFFFFFGFGGFGGFFBDEFB=FFFFF@BGFFD@?:*7<
@M04650:207:000000000-C238N:1:1101:11459:9046 1:N:0:19
ACTCCTACGGGAGGCAGCAGTAGGGAATCTTCCGCAATGGACGAAAGTCTGACGGAGCAATGCCGCGTGAGTGATGAAGGCCTTAGGGTCGTAAAACTCTGTTGTTAGGGAAGAATAGGTATCGGAGTAATATGCCGGTACTTTGACGGTACCTTACCAGAAAGCCCCGGCTAACTACGTGCCAGCAGCCGCGGTAATACGTAGGGGGCGAGCGTTGTCCGGAATTATTGGGCGTAAAGGGCACGCAGGCGGTCTCTTAAGTCTGATGTGAAATCTCGTGGCTTAACCACGAGC
+
GGGGGGGGGGGGGGGGGGGGGGGGGGGGGGGGGGGGGGFGGGGGGGGGGGGGGGGGGGGGGCGGGGGGGGEGGGGFDEGGGGGGGGGGGGGGGFGGGGGGFGGGGGGFFGGGGGFGGGGGFGGGGGGGFGGGGGGGGGGGGGGGFDGCFFFGGGGGGGGGGGGGFGGGGCGEG7CG9F7F,DFFGGGCGGDGGEGGDGDGGGFG7ECEGG*>EGGGDGFFED*:FGGFGGG5<5C5D76:DDFD*9)/)CDDGGCFFFF4CFGGF>D4=@F?FFFFF?F))9FF?F?AB>>>B9
@M04650:207:000000000-C238N:1:1101:19126:9057 1:N:0:19
ACTCCTACGGGAGGCAGCAGTGGGGAATATTGCACAATGGGCGCAAGCCTGATGCAGCCATGCCGCGTGTATGAAGAAGGCCTTCGGGTTGTAAAGTACTTTCAGCGAGGAGGAAGGCATTAAGGTTAATAACCTTGGTGATTGACGTTACTCGCAGAAGAAGCACCGGCTAACTCCGTGCCAGCAGCCGCGGTAATACGGAGGGTGCAAGCGTTAATCGGAATTACTGGGCGTAAAGCGCACGCAGGCGGTCTGTCAAGTCGGATGTGAAATCCCCGGGCTCAACCTGGGAAC
+
GGGGGGGGGGGGGGGGGGGGGGGGGGGGGGGGGGGGGGGGGGG7FGGGGGGGGGGGGGGGGGGGGGGGGGGGGGGGGGGGGGGGGGGGGGGGGGGGGGGGGGGGGGGGGGGGGGGGGGGGGGGGGGGGGGGGGGGGGGGGGGGGGGGGGGGGGGGGGGGGGGGGGGGGEGGGGGGGGGGGGGGGGGGGGGGGGGGGGGGGGGGGGGGGGGGFEGGGFGGGGGGGGGGGGGGGFGGGGGFG>DFFGGGGFGGGGDGFFFFFGFDGFGGFFFFFFF@FBFCEF;GF4?:?FFFFF1
@M04650:207:000000000-C238N:1:1101:25520:9073 1:N:0:19
ACTCCTACGGGAGGCAGCAGTGGGGAATATTGCACAATGGGCGCAAGCCTGATGCAGCCATGCCGCGTGTATGAAGAAGGCCTTCGGGTTGTAAAGTACTTTCAGCGAGGAGGAAGGCATTAAGGTTAATAACCTTGGTGATTGACGTTACTCGCAGAAGAAGCACCGGCTAACTCCGTGCCAGCAGCCGCGGTAATACGGAGGGTGCAAGCGTTAATCGGAATTACTGGGCGTAAAGCGCACGCAGGCGGTCTGTCAAGTCGGATGTGAAATCCCCGGGCTCAACCTGGGAAC
+
GGGGGGGGGGGGGGGGGGGGGGGGGGGGGGGGGGGGGGGGGGGGGGGGGGGGGGGGGGGGGGGGGGGFGGGGGGGGGGGGGGGGGGGGGGGGGGGGGGGGGGGGGGGCGGGGGGGGGGGGGGGGGGGGGGGGFGGGGGGGGGGGGGGGGGGGGGGGGGGGGGGGGGGGGGGGGGGGGGGGGFGGGGGGGGGGGGGGGGGGGGGGGGGEGGDFGGGGGGGGGGGGGGGGCF55>EGEFCFGEGFFGGG3>DD7CGGFFFFFGFGD>DCBFFFFBF69:BGF@>G@@FFFFFFF2-
@M04650:207:000000000-C238N:1:1101:13779:9084 1:N:0:19
ACTCCTACGGGAGGCAGCAGTGGGGAATATTGCACAATGGGCGCAAGCCTGATGCAGCCATGCCGCGTGTATGAAGAAGGCCTTCGGGTTGTAAAGTACTTTCAGCGAGGAGGAAGGCATTAAGGTTAATAACCTTGGTGATTGACGTTACTCGCAGAAGAAGCACCGGCTAACTCCGTGCCAGCAGCCGCGGTAATACGGAGGGTGCAAGCGTTAATCGGAATTACTGGGCGTAAAGCGCACGCAGGCGGTCTGTCAAGTCGGATGTGAAATCCCCGGGCTCAACCTGGGAAC
+
GGGGGGGGEGGGGGGGGGGGGGGGGGGGGGGGGGGGGGGGGGGGGGGGGGGGGGGGGGGGGGGGGGGFGGGGGGGGGGGGGGGGGGGGGGGGGGGGGGGGGGGGGGGCGGGGGGCEGGGGGGGGGGGGGGGGGFCFGGFFFGGGGGGGGGGGGGGGGGGGFGGGGGGG7EEEGGGGGGGGGGGFGGGGGGGGGGGDFFGFEGGGGE>CGGGGGGG5:>CFEGGGGGGFEGGGFDDGDFFGFDEFGGGDFGGGGGGFFFFFFF7DBDD?FF=@BF:616DEF>CFFFF?<;F??4
@M04650:207:000000000-C238N:1:1101:19001:9084 1:N:0:19
ACTCCTACGGGAGGCAGCAGTGGGGAATATTGCACAATGGGCGAAAGCCTGATGCAGCAACGCCGCGTGAGCGATGAAGGCCTTCGGGTCGTAAAGCTCTGTCCTCAAGGAAGATAATGACGGTACTTGAGGAGGAAGCCCCGGCTAACTACGTGCCAGCAGCCGCGGTAATACGTAGGTGGCAAGCGTTGTCCGGATTTACTGGGCGTAAAGGGAGCGTAGGCGGATCTTTAAGTGGGATGTGAAATACTCGGGCTCAACCTGGGGGCTGCATTCCAAACTGGAGATCTAG
+
GCFEG9CECF:BFGGGEC@EFGFECF;ECFGFAGGGGGFGGG:@FEGGGGF@FFGGCFGGGGGGDGGGGGGGGGGGGGGGGGGGGGGGGGGGGGGGGGFGFGGGGGGDGGGGGGGGGGGGGGGGGGGGGGFFGGGGGGGGGGGGGGGGGFFGGGG7FGGGFFGGGGGGEGGGGGGGGGGGGGGGGGGG*BEGGGGEGDEGFGGGFGGGGEGF+CECEGGGGGGFGGDGGGGGBFGFC=FF?GFFFGFGFFF4CGG>>FFFGFFDFGGFFFFF@FFFA>FFFBFFF@4(5@45
@M04650:207:000000000-C238N:1:1101:6048:9102 1:N:0:19
ACTCCTACGGGAGGCAGCAGTGGGGAATATTGCACAATGGGCGCAAGCCTGATGCAGCCATGCCGCGTGTGTGAAGAAGGCCTTCGGGTTGTAAAGCACTTTCAGCGAGGAGGAAGGGTTCGGTGTTAATAGCACCGTGCATTGACGTTACTCGCAGAAGAAGCACCGGCTAACTCCGTGCCAGCAGCCGCGGTAATACGTAGGTGACAAGCGTTGTCCGGAATTATTGGGCGTAAAGGGAGCGCAGGCGGTTGGAGTAGTCTGATGTGAAAGCCCACGGCTTAACCGTGGAGG
+
GGGGGGGGGGGGGGGGGGGGFGGGGGGGGGGGGGGGFGGGFGGGGGGGFGGGGGGGGGGGGGGGGGGGGG?=FGGGGGGGGGGGGGGDGGGGGGGGGGGGGGGGGGGGGGGGGEGFGGGFGGDCEBCGAFFGGGGFGGGGGFD,8EFFDFFGGFGEGG?FGGGFGFGGDGGDGFFGFGGFGGE6@FDFCE:BCEEGGFFFGGGC<BGGC9C*;:EECFFGEDCCFFF?<DCEB:CEDC65>CDFGGDC>CDD<DC:)0<F<=FF?C?498@FF))56?GFB0)9BFFF?FE?F6
@M04650:207:000000000-C238N:1:1101:17802:9109 1:N:0:19
ACTCCTACGGGAGGCAGCAGTGGGGAATATTGCACAATGGGCGCAAGCCTGATGCAGCCATGCCGCGTGTATGAAGAAGGCCTTCGGGTTGTAAAGTACTTTCAGCGAGGAGGAAGGCATTAAGGTTAATAACCTTGGTGATTGACGTTACTCGCAGAAGAAGCACCGGCTAACTCCGTGCCAGCAGCCGCGGTAATACGGAGGGTGCAAGCGTTAATCGGAATTACTGGGCGTAAAGCGCACGCAGGCGGTCTGTCAAGTCGGATGTGAAATCCCCGGGCTCAACCTGGGAAC
+
GGGGGGGGGGGGGGGGGGGGGGGGGGGGGGGGGGGGGGGGGGGGGGGGGGGGGGGGGGGGGGGGGGGGGGGGGGGGGGGGGGGGGGGGGGGGGGGGGGGGGGGGGGGGGGGGGGGGGGGGGGGGGGGGGGGGGGGGGGGGGGGGGGGGGGGGGGGGGGGGGGGGGGGGGGGGGGGGGGGGGGGGGGGGGGGGGGGGGGGGGGGGGGGGGGGGGGGGGGGGGCGGGGGGGGGGFGGGGGFGEGFFGDGGFGGDGGGFFFFFFFGGF3<?FFFFFFFFFBDEE(9???FBFFFF0,
@M04650:207:000000000-C238N:1:1101:8594:9130 1:N:0:19
ACTCCTACGGGAGGCAGCAGTGGGGAATATTGCACAATGGGGGAAACCCTGATGCAGCAACGCCGCGTGAGTGATGACGGTCTTCGGATTGTAAAGCTCTGTCTTTAGGGACGATAATGACGGTACCTAAGGAGGAAGCCACGGCTAACTACGTGCCAGCAGCCGCGGTAATACGTAGGTGGCAAGCGTTGTCCGGATTTACTGGGCGTAAAGGGAGCGTAGGCGGATCTTTAAGTGGGATGTGAAATACTCGGGCTCAACCTGGGGGCTGCATTCCAAACTGGAGATCTAG
+
FEFGGGGGGGGGGGCGGGGGGGGGGGGGFGGGGGGGGGGGGGGGGCFGFGGGGFGGGGGGGGGGGGGCFG@FCGGGGGGDGGGGGFGDGDGGFGGGGGGGGGGGGGGGGCEFFGGGGGGCDGGGGGGGGFEGGGEGGG8FGDGGDGGGFGG7CFGGFGGFFFGGDGGC@:CFGGGGCGGGGGDFGGGGEDEGGGGGGGDGGFFGGGGGGGC5FGCGGGGGGG=?EGCECFGGFGGGGFFDFGFFGFFG?GGGGDDDFF=6?:6C7750BFFF?===:A7=78*?FF?(48@<
@M04650:207:000000000-C238N:1:1101:3674:9131 1:N:0:19
ACTCCTACGGGAGGCAGCCGTGGGGAATATTGCACAATGGGGGAAACCCTGATGCAGCAACGCCGCGTGAGTGATGAAGGTTTTCGGATCGTAAAGCTCTGTCTTTGGGGAAGATAATGACGGTACCCAAGGAGGAAGCCACGGCTAACTACGTTCCAGCAGCCGCGGTACTACGTAGGTGGCAAGCGTTGTCCGGATTTACTGGGCGTAAAGGGAGCGTAGGCGGATCTTTATGTGGGATGTGAAATACTCGGGCTCAACCTGGGGGCTGCATTCCAAACTGGGGATCTAG
+
+@EFGGGG@GCCFGG7FG,@FCCCE,BFGGGFFGGGGGGGGGCEECF6FED@EDGGFGGGC@EEDDDGG7FGFGFGC?FFFFFEFCG>:C:FFFCEGFEECF?FGGC<7C+FC,BAFGFCBE+BFCDDF<AF@FG7CGCF7CCCBEEFEF9:BF,@>=;::,@21*>@FE*2@;CBFFCGGGGGB58;CC5EFCCEDCCG+5<<?CEGG5:*<95*:379CCEF5E=CECGFF+:?*:5*/57B::0?*2C6CDD)77?FE:FC>3D(.:B3?=@796*9>7*).).(,964
@M04650:207:000000000-C238N:1:1101:18723:9197 1:N:0:19
ACTCCTACGGGAGGCAGCAGTGGGGAATATTGCACAATGGGGGAAACCCTGATGCAGCAACGCCGCGTGAGTGATGACGGTCTTCGGATTGTAAAGCTCTGTCTTTGGGGACGATAATGACGGTACCCAAGGAGGAAGCCACGGCTAACTACGTGCCAGCAGCCGCGGTAATACGTAGGTGGCGAGCGTTATCCGGATTTACTGGGCGTAAAGGGAGCGTAGGCGGATGATTAAGTGGGATGTGAAATACCCGGGCTCAACTTGGGTGCTGCATTCCAAACTGGTTATCTAG
+
GGGGGGGGGGGGGGGGGGGGGGGGGGGGGGGGGGGGGGGGGGGGGGGGGGGGGGGGGGGGGGGGGGGGGGGGGGGGGGGGGGGGGGGGGGGGGGGGGGGGGGGGGGGGGGGGGGGGGGGGGGGGGGGGGGGGGGGGGGGGGGGGGGGGGGGGGGGGGGGGGGGGGGGGGGGGGGGFGGGGGFGGGGGGGGGGGGGGGGGGGGGGGGGGGGGFGGGGGGGGGGGGGGGGGGGGFGGGGGFGFGFFGGGFFGGGGGGFFFFFGFFFFGGFFFFFFFFFDBGFFFGFFFFFBFFF
@M04650:207:000000000-C238N:1:1101:14386:9233 1:N:0:19
ACTCCTACGGGAGGCAGCAGTAGGGAATCTTCCGCAATGGACGAAAGTCTGACGGAGCAATGCCGCGTGAGTGATGAAGGCCTTAGGGTCGTAAAACTCTGTTGGTAGGGAAGAATAGGTATCGGAGTAATATGCCGGTACTTTGACGGTACCTTACCAGAAAGCCCCGGCTAACTACGTGCCAGCAGCCGCGGTAATACGTAGGGGGCAAGCGTTGTCCGGATTTACTGGGCGTAAAGGGAGCGTAGGCGGATTTTTAAGTGGGATGTGAAATACCCGGGCGCAACTTGGGGG
+
GGGGGGGGGGGGGGGGGGGGGGGGGGGGGGGGGGGGGGGGGCECGGCCFGGG@F@GGGGGCGGGGGGGGDGGGGGGGGGFCGGGGGGGE<CGGGGFGGGGFG<F,8CFGGGGGGFEFFFFD@FGFDBF<FFGFGGFCGCCG9<FCAFGGGGGGGFDGGF@FGCGDG8FFGGGGGGGF7FGFFGGGFFGG>EDEE*:CG25=9@8E*:C5EE7;CECEDCCEDC*C03<70C=>C>5C7=F)/.)99C)5C3C7)9497<<28:C@*>:)64*/=**).97)())07.3)19((-
@M04650:207:000000000-C238N:1:1101:19198:9236 1:N:0:19
ACTCCTACGGGAGGCAGCAGTGGGGAATATTGCACAATGGGCGCAAGCCTGATGCAGCCATGCCGCGTGTATGAAGAAGGCCTTCGGGTTGTAAAGTACTTTCAGCGAGGAGGAAGGCATTAAGGTTAATAACCTTGGTGATTGACGTTACTCGCAGAAGAAGCACCGGCTAACTCCGTGCCAGCAGCCGCGGTAATACGGAGGGTGCAAGCGTTAATCGGAATTACTGGGCGTAAAGCGCACGCAGGCGGTCTGTCAAGTCGGATGTGAAATCCCCGGGCTCAACCTGGGAAC
+
GGGGGGGGGGGGGGGGGGGGGGGGGGGGGGGGGGGGGGGGGGGGGGGGGGGGGGGGGGGGGGGGGGGGGGGGGGGGGGGGGGGGGGGGGGGGGGGGGGGGGGGGGGGGGGGGGFGGGGGGGGGGGGGGGGGGGGGGGGGGGGGGGGGGGGGGGGGGGGGGGGGGGGGGGGGGGGGGGGGGGGGGGGGGGGGGGGGGGGGGCGGGGGGGGGGGGGGDGGGGGGGGGGGGGGGGFGGGGGFGFGFFGGGGFGGGGGGFFFFFGFGGFGGFFFBFFFFF?FGBEFGFFFFFFFFFF1
@M04650:207:000000000-C238N:1:1101:11241:9238 1:N:0:19
ACTCCTACGGGAGGCAGCAGTGGGGAATATTGCACAATGGGGGAAACCCTGATGCAGCAACGCCGCGTGAGTGATGAAGGTTTTCGGATCGTAAAGCTCTGTCTTTGGGGAAGATAATGACGGTACCCAAGGAGGAAGCCACGGCTAACTACGTGCCAGCAGCCGCGGTAATACGTAGGTGGCGAGCGTTATCCGGATTTACTGGGCGTAAAGGGAGCGTAGGCGGATGATTAAGTGGGATGTGAAATACCCGGGCTCAACTTGGGTGCTGCATTCCAAACTGGTTATCTAG
+
GGGGGGGGGGGGGGGGGGGGGGGGGGGGGGGGGGGGGGGGGGGGGGGGGGGGGGGGGGGGGGGGGGGGGGGGGGGGGGGGGGGGGGGGGGGGGGGGGGGGGGGGGGGGGGGGGGGGGGGGGGGGGGGGGGGGGGGGGGGGGGGGGGGGGGGGGGGGGGGGGGGGGGGGGGGGGGGGGGGGGGGGGGGGGGGGGGGGCGGGGGGGGGGGGGGGGGGGDGGGGGGGGGGGGGGGFGGGGGFCFDFFDDGG?D<FGGGFEFFFGFGGFGGFFFFFFFFFDBFFFFGFF?4<<@?D
@M04650:207:000000000-C238N:1:1101:18424:9259 1:N:0:19
ACTCCTACGGGAGGCAGCAGTGGGGAATATTGCACAATGGGCGCAAGCCTGATGCAGCCATGCCGCGTGTATGAAGAAGGCCTTCGGGTTGTAAAGTACTTTCAGCGAGGAGGAAGGCATTAAGGTTAATAACCTTGGTGATTGACGTTACTCGCAGAAGAAGCACCGGCTAACTCCGTGCCAGCAGCCGCGGTAATACGGAGGGTGCAAGCGTTAATCGGAATTACTGGGCGTAAAGCGCACGCAGGCGGTCTGTCAAGTCGGCTGTGAAATCCCCGGGCTCAACCTGGGAAC
+
GGGGGGGGGGGGGGGGGGGGGGGGGGGGGGGGGFGAFGGGGGGGGGGGGGGGFGGGGGGGCFGGGGDGGEGGGGCEGGGGGGGGGGGGGGCGGGDFFFFGGGGFFGG:FEEGCCECGGGGGFCFAFGGDFGGFGFGGGGGGGFFFGG7FFEGGGGDC>FGFCGC>FDFEGGDGGGGGGCGEGDGGGGFFCEGEGDCGGGGEGGG*=E=6=FGGGGCGFD<EG5*<FGGGGGGFGGEFGFGDDFFGCDD>5C1>DD=BF=4C?GD)97:@FF=F766:355;>GFFFF?:>F<(4
@M04650:207:000000000-C238N:1:1101:29126:9280 1:N:0:19
ACTCCTACGGGAGGCAGCAGTGGGGAATATTGCACAATGGGGGAAACCCTGATGCAGCAACGCCGCGTGAGTGATGAAGGTTTTCGGATCGTAAAGCTCTGTCTTTGGGGAAGATAATGACGGTACCCAAGGAGGAAGCCACGGCTAACTACGTGCCAGCAGCCGCGGTAATACGTAGGTGGCGAGCGTTATCCGGATTTACTGGGCGTAAAGGGAGCGTAGGCGGATGATTAAGTGGGATGTGAAATACCCGGGCTCAACTTGGGTGCTGCATTCCAAACTGGTTATCTAG
+
GGGGGGGGGGGGGGGGGGGGGGGGGGGGGGGGGGGGGGGGGGGDGGGGGGGGGGGGGFGGGGGGGGGGGGGGGGGGFGGGGGGGGGGGGGGGGGFFGGGGGGGGGGGGEGFGGGGGGGGGGGGGGGGGGFGFGGGDFGGGGGGGDGGGGGGGGGGGGGGGGGGGGGGGGGGCFGGGGGGGGGGGGGGGGGGGGGGGGGGGGGGGGGFGGGGGGGGGGGGCGDGGEC5EEDFG?97ACF@GFGFFG=FGFGFGGGCEEFFFGBG>FG<?BFFFFF==<B:FFFCF=?@ADF7<
@M04650:207:000000000-C238N:1:1101:26279:9318 1:N:0:19
ACTCCTACGGGAGGCAGCAGTGGGGAATATTGCACAATGGGCGCAAGCCTGATGCAGCCATGCCGCGTGTATGAAGAAGGCCTTCGGGTTGTAAAGTACTTTCAGCGAGGAGGAAGGCATTAAGGTTAATAACCTTGGTGATTGACGTTACTCGCAGAAGAAGCACCGGCTAACTCCGTGCCAGCAGCCGCGGTAATACGGAGGGTGCAAGCGTTAATCGGAATTACTGGGCGTAAAGCGCACGCAGGCGGTCTGTCAAGTCGGATGTGAAATCCCCGGGCTCAACCTGGGAAC
+
GGGGGGGGGGGGGGGGGGGGGGGGGGGGGGGGGGGGGGGGGGGGGGGGGGGGGGGGGGGGGGGGGGGGGGGGGGGGGGGGGGGGGGGGGGGGGGGGGGGGGGGGGGGGGGGGGGGGGGGGGGGGGGGGGGGGGGGGGGGGGGGGGGGGGGGGGGGGGGGGGGGGGGGGGGGGGGGGGGGGGGGGGGGGGGGGGGGGGGGGGGGGGGGGGGGGGGGGGGGGGDGGGGGGGGGGFGGGGGFGFGFFGCDGBGGGGGGFFFFFGFGGBDDBFFFFFFFF?FD3>6FFFFFFFFFFF?
@M04650:207:000000000-C238N:1:1101:22089:9326 1:N:0:19
ACTCCTACGGGAGGCAGCAGTAGGGAATCTTCCACAATGGGTGCAAACCTGATGGAGCAATGCCGCGTGAATGAAGAAGGTCTTCGGATCGTAAAGTTCTGTTATTAGAGAAGAACAAAGCAAGGAGTAACTGTCTTGCTTTTGACGGTACCTAACCAGAAAGTCACGGCTAACTACGTGCCAGCAGCCGCGGTAATACGTAGGTGACAAGCGTTGTCCGGAATTATTGGGCGTAAAGGGAGCGCAGGCGGTTGGAATAGTCTGATGTGAAAGCTCACGGCTTAACCGTGGAGG
+
GGGGGGGGGGGGGGGGGGGGGGGGGGGGGGGGGGGGGGGGGGGGGGGGGGGGGGGGGGGGGGGGGGGGGGGGGGGGGGGGGGGGGGGGGCGGGGGGGGGGGGGGGGGGGGGGGGGGGGGGGGGGGGGG?FFGGGGGGGGGGGGGGGGGGGGGGGFFGGGGGGGGGGGGGGGGFFDFGGGGGGGGGGGGGGDGGGGGGGGGGGGGGGGGGCFGEGEGGGG:CGGGCFGGGCGGFGGGGFFGF<BEGGG<BGDCCDD?6BFFGFGGFGGAF4B4FFFFFFGFFBGFFF?9<FEF?F
@M04650:207:000000000-C238N:1:1101:17111:9331 1:N:0:19
ACTCCTACGGGAGGCAGCAGTGGGGAATATTGCACAATGGAGGAAACTCTGATGCAGCAACGCCGCGTGAGCGATGAAGGTCTTCGGATCGTAAAGCTCTGTCTTTAGGGATGATAATGACAGTACCTAAGGAGGAAGCCACGGCTAACTACGTGCCAGCAGCCGCGGTAATACGTAGGTGGCGAGCGTTATCCGGATTTATTGGGCGTAAAGGGAGCGTAGGCGGATACTTAAGTGGGATGTGAAATACTTGGGCTCAACCCGAGTACTGCATTCCAAACTGAGTATCTAG
+
GGGGGGGGGGGGGGGGGGGGGGGGGGGGGGGGGGGGGGGGGGGGGGGGGGGGGGGGGGGGGGGGGGGGGGGGGGGGGGGGGGGGGGGGGDGGGGGGGGGGGGGGGGGGGGGGGGGGGGGGGGGGGGGGGGGGGGGGGGGGGGGGGGGGGGGGGGGGGGGGGGGGGGGGGGGGGGGGGGGGGGGGGEGGGGGGGGGGGCEFGGGGGGGGGGGGGGGGGGGGGGGFGGCGGGGGFCF:FGFCFGFFFGGGFGGGFCFF;@FFEFDDFG<7FFFFFFFFFFGFFBGFF49AF6B2
@M04650:207:000000000-C238N:1:1101:29120:9340 1:N:0:19
ACTCCTACGGGAGGCAGCAGTGGGGAATATTGCACAATGGGGGAAACCCTGATGCAGCAACGCCGCGTGAGTGATGACGGTCTTCGGATTGTAAAGCTCTGTCTTTGGGGACGATAATGACGGTACCCAAGGAGGAAGCCACGGCTAACTACGTGCCAGCAGCCGCGGTAATACGTAGGTGGCGAGCGTTGTCCGGATTTACTGGGCGTAAAGGGAGCGTAGGCGGATTTTTAAGTGGGATGTGAAATACCCGGGCTCAACCTGGGTGCTGCATTCCAAACTGGGAATCTAG
+
GGGGGGGGGGGGGGGGGGGGGGGGGEGGGGGGGGGGGGGGGGGGGGGGGGGGGGGGGGGGGGGGGGGGGGGGGGGGGGGGGGGGGGGGGGGGFGGGGGGGGGGGGGGCGGGGGGGGGGGGGGEGGGFGGGGGGGGGGGGGGGGGGGDGGGGGGGGFGGGGGGGGGGGGGEGGGGGGCCGGGGGGGGGDCGGGGGEGCGGGCEGGDFGGGGEEGCEGDDD3CDGCEGGECF9FFC:CFGFGFGFFGGCFFFFFDGGF>FFFG@FFFGGF3?86;9FFBF7=FBGFF>FFDFF9
@M04650:207:000000000-C238N:1:1101:4997:9343 1:N:0:19
ACTCCTACGGGAGGCAGCAGTGGGGAATATTGCACAATGGGCGCAAGCCTGATGCAGCCATGCCGCGTGTGTGAAGAAGGCCTTCGGGTTGTAAAGCACTTTCAGCGAGGAGGAAGGGTTCAGTGTTAATAGCACCGTTCATTGACGTTACTCGCAGAAGAAGCACCGGCTAACTCCGTGCCAGCAGCCGCGGTAATACGGAGGGTGCAAGCGTTAATCGGAATTACTGGGCGTAAAGCGCACGCAGGCGGTCTGTCAAGTCGGATGTGAAATCCCCGGGCTCAACCTGGGAAC
+
GGGGGGGGGGGGGGGGGGGGFGGGGGGGGGGGGGGGGGGGGGGGGGGGGGGGGGGGGGGGGGGGGGGGGGGGGGGGFGGGGGGGGGGG@FGGGGGGGGGGGGGGGGGGGGGGGGGGGGEEFFFFDFCFFGGGFGDGFFEGGFGGGGGEFGGGGGGDGGGGGCC:EGGGDGGGGGGGCEGGGGGGGFFCFGGGECEGDGGGGCE>EEGGGGGGGGGDFGGGDGDGFGGGGGGGF*>:5D?GFGFFGGGGFGC<C<D=FFFFFFGGBD<??F?B?F<FB9DEF>74=5>32F@1>1
@M04650:207:000000000-C238N:1:1101:9169:9375 1:N:0:19
ACTCCTACGGGAGGCAGCAGTAGGGAATCTTCCACAATGGACGAAAGTCTGATGGAGCAATGCCGCGTGAGTGAAGAAGGTTTTCGGATCGTAAAGCTCTGTTGTGAGGGAAGAACAAGTATAGGAGTAACTGCCTGTACCTTGACGGTACCTCATTAGAAAGCCACGGCTAACTACGTGCCAGCAGCCGCGGTAATACGTAGGTGGCAAGCGTTGTCCGGAATTATTGGGCGTAAAGCGCGCGCAGGCGGCCTTTTAAGTCTGATGTGAAAGCCCACGGCTTAACCGTGGA
+
GGGGGGGGGGGGGGGGGGGGGGGGGGGGGGGGGGGGGGGGGGGGGGGGGGGGGGGGGGGGGGGGGGGGGGGGGGGGGGGGGGGGGGGGGGGGGGGGGGGGGGGGFGGGGGGGGGGGGGGGGGGGGGGGGGGGGGGGGGGGGGGGGGEFGGGGFGGGGGFFGGGGDCGGGGDCFGGGGGGFGGGGGGGGGDEGGCCGFGFGCFFGGGGGGGGGGGG5CGGGGGE=FGGGCGGGFGGGGFFGBGFFGGDGFGGDDGGFFFF?C?7C@D>>F=BFFFFFF1>>>9DFFF?>:FFB
@M04650:207:000000000-C238N:1:1101:20509:9386 1:N:0:19
ACTCCTACGGGAGGCAGCAGTAGGGAATCTTCCACAATGGGTGCAAACCTGATGGAGCAATGCCGCGTGAATGAAGAAGGTCTTCGGATCGTAAAGTTCTGTTATTAGAGAAGAACAAAGCAAGGAGTCACTGTCTTGCTTTTGACGGTACCTAACCAGAAAGTCACGGCTAACTACGTGCCAGCAGCCGCGGTAATACGTAGGTGACAAGCGTTGTCCGGAATTATTGGGCGTAAAGGGAGCGCAGGCGGTTGGAATAGTCTGATGTGAAAGCCCACGGCTTAACCGTGGAGG
+
GGGGGGGGGGGGGGGGGGGGGGGGGGGGGGGGGGGGGGGGGGGGGGGGGGGGGGGGGGGGGGGGGGGGGGGGGGGGGGGGGGGGGGGGGGGGGGGGGGGGGFGGGGGGGGGGGGGGGGGGGGGGGGGGGGGGGGGGGGGGGGGGGGGGGGGGGGGGGGGGGGGGGGGGGGGGGGGGGGGGGGGGGGGGGGGGGGGGGGGGGGGGGGGGGGGGGGGGGGGGGGGGFFGGGGGGFGGGGGFGFDEFGDGGFGG<DDGFFFFFFFCCBGF>FFFFFFFF<BGFD9D?FFFF?FEFFF
@M04650:207:000000000-C238N:1:1101:6326:9416 1:N:0:19
ACTCCTACGGGAGGCAGCAGTGGGGAATAATGCACAATGGGGGAAACCCTGATGCAGCAACGCCGCGTGAGTGATGACGGTCTTCGGATTGTAAAGCTCTGTCTTTAGGGACGATAATGACGGTACCTAAGGAGGAAGCCACGGCTAACTACGTGCCAGCAGCCGCGGTAATACGTAGGTGGCAAGCGTTGTCCGGATTTACTGGGCGTAAAGGGAGCGTAGGCGGATCTTTAAGTGGGATGTGAAATACCCGGGCTCAACTTGGGTGCTGCATTCCAAACTGGTTATCTAGCG
+
GGGGGGGGGGGFGGGGGGGGFGGGGGGGGFGGGGGGGGGGGGGGGGGGGGGGGGGGGGGGGGGGGGGGGGGGGGGGGGGGGGGGGGGGGGGGFGGGGGGGGGGGGGCFGGGGGGGGGGGGGGEGGGGGGGFGGGGDGGGGGGGGGGGGGGGGGGFGGGGGGGGGGGGGGGDFFGFGFGGGGGGGGFGGG5:EGFGGGCEGGGGFGGGGGGG=FGG=EDGGGGGGGDCCEGGGF77EFDFFF::FGGGGFGGCGGDE)74?FFGGF4/:EFFFFFFFAACBFBGFFFBA9F=.)(
@M04650:207:000000000-C238N:1:1101:12280:9416 1:N:0:19
ACTCCTACGGGAGGCAGCAGTGAGGAATCTTGGACAATGGAGGCAACTCTGATCCAGCCATGCCGCGTGCAGGAAGACTGCCTTATGGGTTGTAAACTGCTTTTATAGGGGACGAGCCCCGATCTTGCGAGATCGGCCGACGGTACCCTAAGAATAAGGATCGGCTAACTTCGTGCCAGCAGCCGCGGTAATACGAAGGATCCAAGCGTTATCCGGAATTATTGGGTTTAAAGGGTCCGTAGGCGGACTATTACGTCAGTGGTGAAATTTTACGGCTTAACCGTGAACTTGCCT
+
GGGGGGGGGGGGGGGGGGGGGGGGGGGGGGGGGGGGGGGGGGGGGGGGGGFFGGGGGGGFG@FGEGGGGGGGFGGFFGGGFGGGEGGGFGGGGGGGGGGGGGGGGGGCECGDFGDGECCFGDGEGGFDDDGDGFE@FGEDG@CFGGGGG?CFCCGFFGF9FFGDE@EGFGGGEGDECGDFFG@F@C8CEC5FCF@>FD>FCFGCGCGCEGEFCF5C5CCFFGGG+:EGG4999CCFCC>F:537)>3CBCCF>**8:5:FC?F366C<FFF=95))7>C4=4)>4354>F4<0)
@M04650:207:000000000-C238N:1:1101:28427:9445 1:N:0:19
ACTCCTACGGGAGGCAGCAGTGAGGAATATTGGACAATGGAGGCAACTCTGATCCAGCCATGCCGCGTGCAGGAAGACGGCCTTATGGGTTGTAAACTGCTTTTATAGAGGACGAGACCTTCCGACGTGATCGGGAGCCGACGGTACTCTACGAATAAGGATCGGCTAACTTCGTGCCAGCAGCCGCGGTAATACGAAGGATCCAAGCGTTATCCGGAATTATTGGGTTTAAAGGGTCCGCAGGCGGACTTTTAAGTCAGCGGTGAAATCTTTCGGCTTAACCGGAAGCTTGCC
+
GGGGGGGGGGGGGGGGGGGGGGFGGGGGGGGGGGGGGGGGGGGGGGGGGGGGGGGGGGGGGGGGGGGGGGGGGGGGGGGGGGGGGGGGGGGGGGGGGGGGGGGGGGGGGGGGGGGGGGGGGGGGGGGGGGGGGGGGGGGGGGGGGGGGGGGGGGGGGGFGGGGGGGGGGGGGGGGGGGFGGGGGGGGGGEEEGGGGGGGGGGGGG?CFGGGCFGGGGDDGGGGGGGGGGGGGFFFGGF>GFGFFGGGGFGGGGGGFFFFFFFGGF7CA?FBFFFFFFFGFFFGFDBE;?@FFF?
@M04650:207:000000000-C238N:1:1101:4286:9446 1:N:0:19
ACTCCTACGGGAGGCAGCAGTGGGGAATATTGCACAATGGGGGAAACCCTGATGCAGCAACGCCGCGTGAGTGATGAAGGTTTTCGGATCGTAAAGCTCTGTCTTTGGGGAAGATAATGACGGTACCCAAGGAGGAAGCCACGGCTAACTACGTGCCAGCAGCCGCGGTAATACGTAGGTGGCGAGCGTTATCCGGATTTACTGGGCGTAAAGGGAGCGTAGGCGGATGATTAAGTGGGATGTGAAATACACGGGCTCAACTTGGGTGCGGCATTCCAAACTGGTTATCTAG
+
GGGCEEGFEGGFGGEGGGGG@AFGGGG8EGFFFE?FGGGCAEGGGGGFGFFDFGFEFGFEF:FGGFGGGFGC?EGGGGGGGGGGGGGGGGGGGGFFGFGGGGEEGG9E:FFCFGF,CFGFGGGDD@BFAFFGGGEEGF8FFEF7F7C<>AGDGCGCFGGCFFF7>F:F:::CG9@<FFDGF8FCEE*=BCCF9ECCEE*:CFGGGGGGEEG2<?5EG3C9CDECEG7*C>E+/:7CFGFGFC:FD77:=D0>7DDDF>@F*1:D:97:3))053*06AC=5<G497@).*9<
@M04650:207:000000000-C238N:1:1101:11999:9453 1:N:0:19
ACTCCTACGGGAGGCAGCAGTGGGGAATATTGCACAATGGGGGAAACCCTGATGCAGCAACGCCGCGTGAGTGATGAAGGTTTTCGGATCGTAAAGCTCTGTCTTTGGGGAAGATAATGACGGTACCCAAGGAGGAAGCCACGGCTAACTACGTGCCAGCAGCCGCGGTAATACGTAGGTGGCAAGCGTTGTCCGGATTTACTGGGCGTAAAGGGAGCGTAGGCGGATCTTTAAGTGGGATGTGAAATACTCGGGCTCAACCTGGGGGCTGCATTCCAAACTGGAGATCT
+
GGGGGGGGGGEFFDGGGGGGGFF8CCFFGGGFFFGGCFF?FC@CECFGGGFFFFGGFFGFGGGGGGGGGDCFACFEDFAEFGGGGEGDGGGGFFCGFGGGGGGGGGFD7>@FBEFCFGEFFCCFDFFFGGGGFFDDGGFDGFFGEGFFEGCGGG:FECFEF8FFDF>7FE7E@FCCF@*CC>B:9FDEEG=EDBCC5EEG9BFC@*=7EE=CC+**7<CC:C5?:C5:CDFGF:7<D*.*99?67C7CFDFF<*)7>F?@G:F5:*71553>6=@4:2*67<*)0))2<F
@M04650:207:000000000-C238N:1:1101:22862:9457 1:N:0:19
ACTCCTACGGGAGGCAGCAGTGGGGAATATTGCACAATGGGCGCAAGCCTGATGCAGCCATGCCGCGTGTGTGAAGAAGGCCCTAGGGTTGTAAAGCACTTTTGTGAGGGAGAATGGGGTTTAGTGTTAATACCACTAGACCTTGATGTTACCTCAAGAAAAAGCACCGGCTAACTCCGTGCCAGCAGCCGCGGTAATACGGAGGGTGCAGGCGTTAATCGGAATTACTGGGCGTAAAGGGCGCGTAGGTGGTGATTTAAGTCAGATGTGAAAGCCCCGGGCTCAACCTGGGA
+
GGGGGGGGGGGGGGGGGGGGGGGGGGGGGGGGGGGGGGGGGGGGGGGGGGGGGGGGGGGGGGGGGGGGGGGGGGGGGGGGGGGGGGGGGGGGGGGGGGGGGGGGGGGGGGGGGGGGGGGGGGGGGGGGGGGGGGGGGGGGGGGGGGGGGGGGGGGGGGGGGGGGGGGGGGGGGGGGGGGGGGGGGGGGGGGGGGGGGGGGGGGGGGGGGGGGGGGGGFGGGGGGGGGGGGGGFGGGGGFGFGFFGGGDEGGGGGG?FFFFGFGGFGGFFFFFFFF8<BGFFFGFFFFFFFF08
@M04650:207:000000000-C238N:1:1101:25450:9463 1:N:0:19
ACTCCTACGGGAGGCAGCAGTGGGGAATATTGCACAATGGGCGCAAGCCTGATGCAGCCATGCCGCGTGTATGAAGAAGGCCTTCGGGTTGTAAAGTACTTTCAGCGAGGAGGAAGGCATTAAGGTTAATAACCTTGGTGATTGACGTTACTCGCAGAAGAAGCACCGGCTAACTCCGTGCCAGCAGCCGCGGTAATACGGAGGGTGCAAGCGTTAATCGGAATTACTGGGCGTAAAGCGCACGCAGGCGGTCTGTCAAGTCGGATGTGAAATCCCCGGGCTCAACCTGGGAAC
+
GGGGGGGGGGGGGGGGGGGGGGGGGGGGGGGGGGGGGGGGGGGGGGGGGGGGGGGGGGGGGGGGGGGFGGGGGGGGGGGGGGGGGGGGGGGGGGGGGGGGGGGGGGGGGGGGGGGGGGGEGGGGGGGFGGGGGGGGGGGFGFFGFGGGGGGGGGGGGGGGGGGGGGGGGGGGGGGGGGGGGGGGGGGGGGGGGGGGGGGGGGGGGGGGGGGGGGGGF7CGGGEGCGGGGGGFFGGGGGFGFGDEGGGGBGGDDDGFFFFFGFGGFGGFFFFFFFF:?FGFF6GFFFFFFFFBF0
@M04650:207:000000000-C238N:1:1101:24449:9464 1:N:0:19
ACTCCTACGGGAGGCAGCAGTGGGGAATATTGCACAATGGGGGAAACCCTGATGCAGCAACGCCGCGTGAGTGATGACGGTCTTCGGATTGTAAAGCTCTGTCTTTAGGGACGATAATGACGGTACCTAAGGAGGAAGCCACGGCTAACTACGTGCCAGCAGCCGCGGTAATACGTAGGTGGCAAGCGTTGTCCGGATTTACTGGGCGTAAAGGGAGCGTAGGCGGATCTTTAAGTGGGATGTGAAATACTCGGGCTCAACCTGGGGGCTGCATTCCAAACTGGAGATCTAG
+
GGGGGGGGGGGGGGGGGGGGGGGGGGGGGGGGGGGGGGGGGGGGGGGGGGGGGGGGGGGGGGGGGGGGGGGGGGGGGGGGGGGGGGGGGGGGGGGGGGGGGGGGGGGGGGGGGGGGGGGGGGGGGGGGGGGGGGGGGGGFGGGGGGGGGGGGGGGGGGGGGGGGGGGGGGGGGGGGGGGGGGGGGGGGGGGGGGGGGGGGGGGGGGGGGGGGGGGGGGGGGGGGGGG5EFGEFGGGGGFG:DFBGDGGFGGDGGGFFFFFGFGFFGGFFBF@FFFFFACFFFGF5:FFBFFF
@M04650:207:000000000-C238N:1:1101:10839:9531 1:N:0:19
ACTCCTACGGGAGGCAGCAGTGGGGAATCTTGCACAATGGGCGGAAGCCTGATGCAGCGACGCCGCGTGGGGGATGACGGCCTTCGGGGTGTAAACTCCTTTCGCTAGGGAAGAAGCCATTTTGTGGTGACGGTACCTGGATAAGAAGCACCGGCTAACTACGTGCAAGCAGCCGCGGTAATACGTAGGGTGCAAGCGTTGTCCGGATTTACAGGGCGTAAAGGGAGCGTAGGCGGGTGATTAAGTGGGATGTGAAATACCCGGGCTCACCTTGGGTGTTGCATTCCAACCTGG
+
@CFEEAFFEGGEGGDGGGEFGFGGGCEG9FFGGCFGGGFGF<F:FEGGGACFGEFFFGEG:>>4+>CFG>EEEGCF8FGGGG+EA=@7+@=>FFEG<D<FGFC::CCCGGGF>FFGFGCF;=@@D@CFC;<CGGCCC,?::37:<9>C7,F7<:B1:?,,7BF+21*?C8FGCCEGG5?EDG+AC00:*C2*;6F?EE581;<F8C*/:?F+++;85)95:*+<8*/5:7CG:?D=59;*9CF*:CF4:7D3C7*6186@+99C>DD<**)16*752:).5)2*1@6A<)).4(
@M04650:207:000000000-C238N:1:1101:21479:9633 1:N:0:19
ACTCCTACGGGAGGCAGCAGTAGGGAATCATCCACAATGGACGAAAGTCTGATGGAGCAATGCCGCGTGAATGAAGAAGGTCTTCGGATCGTAAAGTTCTGTTATTAGAGAAGAACAAAGCAAGGAGTAACTGTCTTGCTTTTGACGGTACCTAACCAGAAAGCCCCGGCTAACTACGTGCCAGCAGCCGCGGTAATACGTAGGGGGCAAGCGTTGTCCGGAATTATTGGGCGTAAAGGGCGTGCAGGCGGCCTCTTAAGTCTGATGTGAAATCTTGTGGCTTAACCACAAGCG
+
GGGGGGGGGGGGGGGGGGGGGGGGGGGGGGGGGGGGGGGGGGGGGGGGGGGGGGGGGGGGGGGGGGGGGGGGGGGGGGGGGGGGGGGGGGGGGGGGGGGGGGFFGGGGGGGGGGGGGGGGGGFGGGGGGGGGGGGGGGGGGGGGGGGGGGGGGGGGGGGGGGGGGGGGGGDGCGGFGGGGGFGGFGGGGGGGGGGGGGGGFFFGG5CGGGF=?EGCGGGDE5CGGGGGGGGGFGGGFGFGFGFFGGGFFG5CD<FFFF**39:D?F7AFF?BFFFFFFGEF<C:?FB?BFFFF?
@M04650:207:000000000-C238N:1:1101:11975:9652 1:N:0:19
ACTCCTACGGGAGGCAGCAGTGGGGAATATTGCACAATGGGGGAAACCCTGATGCAGCAACGCCGCGTGAGTGATGACGGTCTTCGGATTGTAAAGCTCTGTTTTTAGGGACGATAATGACGGTACCTAAGGAGGAAGCCACGGCTAACTACGTGCCAGCAGCCGCGGTAATACGTAGTTGGCTAGCGTTGTCCGGCTTTACTGGGCGTAATGAGAGCGTAGGCGGATCTTTAAGTCGGATGTGAAATACTCGGGCTCAACCTGGGGGCTGCATTCCAAACTGGGGCTCTACTT
+
GGGGGGGGGGGGGGGGGGGGGDCFGGDFFGGGFAFGGGGFGDDCCFGGGGGFA@FFGGFEGGGGEGEGGG,EFFFF9?C@FFGG<FCCF:FFDEC,CFGG<F,9E?<8=CCFE7=8FFFC,883B>5?,,6,,33CDF@CFG7<@FF<CCCFCC,>*>,6@CFD@F8C<8BBBF*?,C*@@F?+2*?*4*=E+3***33B+2>?+**:E*7*3+37CCDD55=+:5***:794+*3**5)0)9@CC*>77:019).<>6*05<7)*)()))7)8784)**042/55)(-9*).)
@M04650:207:000000000-C238N:1:1101:8648:9725 1:N:0:19
ACTCCTACGGGAGGCAGCAGTGGGGAATATTGCACAATGGGCGCAAGCCTGATGCAGCCATGCCGCGTGTATGAAGAAGGCCTTCGGGTTGTAAAGTACTTTCAGCGAGGAGGAAGGCATTAAGGTTAATAACCTTGGTGATTGACGTTACTCGCAGAAGAAGCACCGGCTAACTCCGTGCCAGCAGCCGCGGTAATACGGAGGGTGCAAGCGTTAATCGGAATTACTGGGCGTAAAGCGCACGCAGGCGGTCTGTCAAGTCGGATGTGAAATCCCCGGGCTCAACCTGGGAAC
+
EGGGGGGGGGGGGGGGGGGGGGGGGGGGGGGGGGGGGGGFGGGGGGGGGGGGGGGGGGGGGGGGGGGGGGGGGGGFGGGGGFFGGDGGGGGGGGGGGGGGGGGGGGGGGGGGGGFGGGGGFGGGGGGGGGGGGGGGGGGFGGGGFGGGGFCGGGGGGGFGGGGG?FGGDGF@FGGGGGGGGG?GFGGGGGG8CGGDGFFC8=CGGEGCEFGGGGGGCGFGGG=FFFGGFG5CBGGG3>FD>)))59DCBGGG<DCBFFF=EBGG3CDFFFFFFFF@?>C0),*?4?:>B:><0(
@M04650:207:000000000-C238N:1:1101:26543:9731 1:N:0:19
ACTCCTACGGGAGGCAGCAGTGGGGAATATTGCACAATGGGGGAAACCCTGATGCAGCAACGCCGCGTGAGTGATGACGGTCTTCGGATTGTAAAGCTCTGTCTTTGGGGACGATAATGACGGTACCCAAGGAGGAAGCCACGGCTAACTACGTGCCAGCAGCCGCGGTAATACGTAGGTGGCGAGCGTTGTCCGGATTTACTGGGCGTAAAGGGAGCGTAGGCGGATTTTTAAGTGGGATGTGAAATACCCGGGCTCAACCTGGGTGCTGCATTCCAAACTGGGAATCTAG
+
GGGGGGGGGGGGGGGGGGGGGGGGGGGGGGGGGFGGGGGGGGGGGGGGGGGGGGGFGGGGGGGGGGGGGGGGGGGGGGGGGGGGGFEEDGGGEGGGGGGE<FEFGGGGGGEGGFEFFFGCG@FGGGGGGDFGCFGGGGGFGGEGGGEGGGGGGGGGGGGGGGGGGGGGG8CCFGGGCCDG9EFE7CGGCGGE;C8E8EEFG@?EFGCCC=7=7C88:C<DE7EFGG5:=C<FFCFF7C>9@DFFCFGGFGC<DCC35>@6EFC4<CG?3=?F9FFF<>GF:20?>:?7<4*6
@M04650:207:000000000-C238N:1:1101:11282:9764 1:N:0:19
ACTCCTACGGGAGGCAGCAGTGGGGAATATTGCACAATGGGCGCAAGCCTGATGCAGCAACGCCGCGTGAGTGATGAAGGTTTTCGGATCGTAAAGCTCTGTCTTTGGGGAAGATAATGACGGTACCCAAGGAGGAAGCCACGGCTAACTACGTGCCAGCAGCCGCGGTAATACGTAGGTGGCGAGCGTTATCCGGATTTACTGGGCGTAAAGGGAGCGTAGGCGGATGATTAAGTGGGATGTGAAATACCCGGGCTCAACTTGGGTGCTGCATTCCAAACTGGTTATCTAG
+
GGGGGGGGGGGGGGGGGGGGGGGGGGGGGGGGGGGGGGGGGGGGGGGGGGGGGGGGGGGGGGGGGGGGGGGGGGGGGGGGGGGGGGDGGGGGGGGGGGGGCGGGGGGGGGGGGGGGGGGGGGGGGGGGGGGEGGGGGGGGGGDGGGGGGGGGGGGGGGGGGGGGGGGGGGGGGGGGGGGGGGGGGGGGGGGGGGGGGGGGGGGGGGGGGGGGGGEGGGDGGGGGGGCGGGGGFGGFFGF49CFF>FGGFGFGGGGFEFFFG?FCFGGFFFFFFFFFFFDFFFGFFFFFAB49
@M04650:207:000000000-C238N:1:1101:18488:9764 1:N:0:19
ACTCCTACGGGAGGCAGCAGTGGGGAATATTGCACAATGGGGGAAACCCTGATGCAGCAACGCCGCGTGAGTGATGACGGTCTTCGGATTGTAAAGCTCTGTCTTTAGGGACGATAATGACGGTACCTAACCAGAAAGTCACGGCTAACTACGTGCCAGCAGCCGCGGTAATACGTAGGTGACAAGCGTTGTCCGGAATTATTGGGCGTAAAGGGAGCGCAGGCGGTTGGAATAGTCTGATGTGAAAGCCCACGGCTTAACCGTGGAGGTGCATTGGAAACTGTCCAACTTGA
+
GGGGGGGGGGGGGGGGGGGGGGGGGGGGGGGGGGGGGGGGGGGGGGGGGGGGGGGGGGGGGGGGGGGGGGGGGGGGGGGGGGGGGGGGGGGGGGGGGGGGGGGGGGGGGGGGGGGGGGGGGGDGGGGGGGGGGGGGGGGGGGGGGGGGGGGGDGGGGGFGGFGGGGGGGGGGGGGGGGGGGGGGGGGGCGDGGGGGGGGGGGGGGGGDEEGGGGDFCGDGGDGGGGCEGGFFFGGGGGFFFGFF>FGGFGGGGGGFEFFFGFGDFG*47;FFFFFF?7DFFFGFF@?AF@FFA
@M04650:207:000000000-C238N:1:1101:14257:9771 1:N:0:19
ACTCCTACGGGAGGCAGCAGTGGGGAATATTGCACAATGGGCGCAAGCCTGATGCAGCCATGCCGCGTGTATGAAGAAGGCCTTCGGGTTGTAAAGTACTTTCAGCGAGGAGGAAGGCGTTAAGGTTAATAACCTTGGCGATTGACGTTACTCGCAGAAGAAGCACCGGCTAACTCCGTGCCAGCAGCCGCGGTAATACGGAGGGTGCAAGCGTTAATCGGAATTACTGGGCGTAAAGCGCACGCAGGCGGTCTGTCAAGTCGGATGTGAAATCCCCGGGCTCAACCTGGGAAC
+
GGGGGGGGGGGGGGGGGGGGGGGGGGGGGGGGGGGGGGGGGGGGGGGGGGGGGGGGGGGGGGGGGGGGGGGGGGGGGGGGGGGGGGGGGGGGGGGGFGGGGGGGGFGEGGGGGGGGGGGGGGGGGFGGGGGGGGGGGGGGGGGGGGGGFGGGGGGGGGGGGGFGGDGGGGGGGGGGGGGGGGGFGGGGGGGGGGGE9BGGGEGGGGGC?CFGGGGGGGGGGD5EGGFGGCGG@EGGGGFGFGFFGGGDEGGGCDG?F86FGFGD59D2==6BF?@F?>GFF(96=FF7:FFFB4
@M04650:207:000000000-C238N:1:1101:28574:9799 1:N:0:19
ACTCCTACGGGAGGCAGCAGTGAGGAATCTTGGACAATGGAGGCAACTCTGATCCAGCCATGCCGCGTGCAGGAAGACTGCCTTATGGGTTGTAAACTGCTTTTATAGGGGACGAGCCCCGATCTTGCGAGATCGGCCGACGGTACCCTAAGAATAAGGATCGGCTAACTTCGTGCCAGCAGCCGCGGTAATACGAAGGATCCAAGCGTTATCCGGAATTATTGGGTTTAAAGGGTCCGTAGGCGGACTATTAAGTCAGTGGTGAAATTTTACGGCTTAACCGTGAACTTGCC
+
GGGGGGGGGGGGGGGGGGGGGGGGGGGGGGGGGGGGGGGGGGGGGGGGGGGGGGGGGGGGGGGGGGGGGGGGGGGGGGGGGGGGGGGGGGGGGGGGGGFGGGGGFGCEDFGGGGGGGGGGGGGGGGGGGGGGGGGGGDGGGGGG?FGGGGGGGGGGGGGGGGGGGGGGGGGGGGFGGGGGGGGGGGGGGDGGGGGGGGGGGCFFGGGGGGGGGGGGGDGCFGGGGDEEGGGGFGGGFGFFFGFFGGGDEFGGFGGFFFFFGFGGFFGFFFFFFFFF;;GFFF)07:74>FFFB
@M04650:207:000000000-C238N:1:1101:9535:9815 1:N:0:19
ACTCCTACGGGAGGCAGCAGTGGGGAATATTGCACAATGGGGGAAACCCTGATGCAGCAACGCCGCGTGAGTGATGACGGTCTTCGGATTGTAAAGCTCTGTCTTTGGGGACGATAATGACGGTACCCAAGGAGGAAGCCACGGCTAACTACGTGCCAGCAGCCGCGGTAATACGTAGGTGGCGAGCGTTGTCCGGATTTACTGGGCGTAAAGGGAGCGTAGGCGGATTTTTAAGTGGGATGTGAAATACCCGGGCTCAACCTGGGTGCTGCATTCCAAACTGGGAATCTAG
+
GGGGGGGGGGGGGGGGGGGGGGGGGGGGGGGGGGGGGGGGGGGGGGGGGGGGGGGGGGGGGGGGGGGGGGGGGGGGGGGGGGGGGGGGGGGGGGGGGGGGGGGGGGGGGGGGGGGGGGGGGGGGGGGGGGGGGGGGGGGGGGGGGGGGGGGGGGGGGGGGGGGGGGGGGGGGGGGGGGGGGGGGGGGGGGGGGGGGECEGGGGGGGGGEGGGGGGGGDGGGGGGGGG=EFGGFGGGGGFDFCFFGGGGFGGGGGG@BFFFGFGGFGGBFFFFFFFFFAGF@A>@4>FFFFF-
@M04650:207:000000000-C238N:1:1101:15557:9816 1:N:0:19
ACTCCTACGGGAGGCAGCAGTGGGGAATATTGCACAATGGGGGAAACCCTGATGCAGCAACGCCGCGTGAGTGATGACGGTCTTCGGATTGTAAAGCTCTGTCTTTAGGGACGATAATGACGGTACCTAAGGAGGAAGCCACGGCTAACTACGTGCCAGCAGCCGCGGTAATACGTAGGTGGCAAGCGTTGTCCGGATTTACTGGGCGTAAAGCGCACGCAGGCGGTCTGTCAAGTCGGATGTGAAATCCCCGGGCTCAACCTGGGAACTGCATTCGAAACTGGCAGGCGAG
+
GGGGGGGGGGGGGGGGGGGGGGGGGGGGGGGGGGGGGGGGGGGGGGGGGGGGGGGGGGGGGGGGGGGGGGGGGGGGGGGGGGGGGGGGGGGGGGGGGGGGGGGGGGGGGGGGGGGGGGGGGGGGGGGGGFFGGGGGGGGGGGGGGDGGGGGGGGCFGGGFGGGGGGGGGGGGGGGCGGGGGGGGGGGGGGGGGGGGDGGGGGGGGGGGGDGGGFGGGGGGCDEEGGGGGGGGFGGGFGFGD36@FGCC7*9FD3<57>FFGFGF4C4?FFFFFFFFFAGBFFGFFFFFF)57
@M04650:207:000000000-C238N:1:1101:3282:9816 1:N:0:19
ACTCCTACGGGAGGCAGCAGTAGGGAATCTTCCGCAATGGACGAAAGTCTGACGGAGCAACGCCGCGTGAGTGATGAAGGTTCTAGGATCGTAAAACTCTGTTGTTAGGGAAGAACAAGTTGGGTAGTAACTGACCCAACCTTGACGGTAGCTAACCAGAAAGCACCGGCTAACTACGTGCCAGCAGCCGCGGTAATACGTAGGGGGCAAGCGTTGTCCGGAATTATTGGGCGTAAAGCGCGCGCAGGCGGTCTTTTAAGTATGATGTGAAAGCTCGTGGCTTAACCACGAGCG
+
+@<@,,@<BFGBFGGGFGGFFFGG@F<EFE9,6BC:FGGFEEEEGGGDCDFGGGG@FCDCFGDGGGC>CF,9E<CFFGGGGGFGGGFE9EFEBEGFFCEFEFFGFGGGG<F=+?F<FF8FFGGGGGGGGFFC<F>ADDFCEGC>EFGGG@+3ECF<DFGGGGGG7DEGEGCGFFFFFGGGG*D:CF>7CEC8BEGEGFEGGGGGGG>C>FGCEC8C:*:DED?5<CGE+9FEE*7CGGFD>CE>DGDC>3D</>FFFFFFF4C>FCD<**79*.*0--*8<(9@?4???F>>09
@M04650:207:000000000-C238N:1:1101:24205:9821 1:N:0:19
ACTCCTACGGGAGGCAGCAGTGGGGAATATTGCACAATGGGGGAAACCCTGATGCAGCAACGCCGCGTGAGTGATGACGGTCTTCGGATTGTAAAGCTCTGTCTTTAGGGACGATAATGACGGTACCTAAGGAGGAAGCCACGGCTAACTACGTGCCAGCAGCCGCGGTAATACGTAGGTGGCGAGCGTTATCCGGATTTACTGGGCGTAAAGGGAGCGTAGGCGGATGATTAAGTGGGATGTGAAATACCCGGGCTCAACTTGGGTGCTGCATTCCAAACTGGTTATCTAG
+
GGGFGFFEFGGGGGEEGGGGFGGGGGGGFGGFDGGGGGGGGGGGGGDFGDFGGGGGGGGGGGGGGGGGDFGGGGGGGEGGGGGGGGGGGEGGGFGGGGGGGGGGGGGGFGGCGC@FGGGGGGGGGGGGEDFG@FGG@FFDGGGGGGGFFFGCGGGFGFGGGCFGGGGGGGGGGGGCFFGGFFFEEEGEGGGGGDEE5CCFGGGGGGGGGG:ACG>CEDGGEDDCEECEEFCFBC7EDGF<?799CFCFFCCC)9D>BF?10/CF?FG?FF4?FBFFFBFFF<C49F?7<19<
@M04650:207:000000000-C238N:1:1101:13210:9825 1:N:0:19
ACTCCTACGGGAGGCAGCAGTGGGGAATATTGCACAATGGGCGGAAGCCTGATGCAGCGACGCCGCGTGAGGGATGACGGCCTTCGGGTTGTAAACCTCTTTCAGCAGGGACGAAGCGCAAGTGACGGTACCTGCAGAAGAAGCACCGGCTAACTACGTGCCAGCAGCCGCGGTAATACGTAGGGTGCGAGCGTTGTCCGGAATTACTGGGCGTAAAGGGCACGCAGGCGGTCTCTTAAGTCTGATGTGAAATATCGTGGCTTAACCACGAGCGGTCATTGGAAACTGGGGGAC
+
GGGGGGGGGGGGGGGGGGGGGGGGGGGGGGGGGGGGGGGGGGGGGGGGGGGGGGGGGGGGGGGGGGGGGGGGGGGGGGGGGGGGGGGGGGGGGGGGGGGGGGGFGGGGGGGGGGGGGGGGGGGGGGGGGGGGGFFGGGGCFGGGGGGGEGGGGGGGGGGGGGGGGGGGGGGGFFEGGGGGGGGGGGEEGGGGGGGGGGGGDGGGGGGGGFFGGGGGF7:CEGGGGGE5*CEGFGGGG76:@FF@CC7:FGGFGGGFFFFFGFGGFG=?F3<>EFD>;BGF4>F6B?F92:B((-
@M04650:207:000000000-C238N:1:1101:11282:9830 1:N:0:19
ACTCCTACGGGAGGCAGCAGTGGGGAATATTGCACAATGGGGGAAACCCTGATGCAGCAACGCCGCGTGAGTGATGAAGGTTTTCGGATCGTAAAGCTCTGTCTTTGGGGAAGATAATGACGGTACCCAAGGAGGAAGCCACGGCTAACTACGTGCCAGCAGCCGCGGTAATACGTAGGTGGCGAGCGTTATCCGGAATTACTGGGCGTAAAGCGCACGCAGGCGGTCTGTCAAGTCGGATGTGAAATCCCCGGGCTCAACCTGGGAACTGCATTCGAAACTGGCAGGCTAG
+
GGGGGGGGGGGGGGGGGGGGGGGGGGGGGGGGGGGGGGGGGGGGGGGGGGGGGGGGGGGGGGGGGGGGGGGGGGGGGGGGGGGGGGGGGGGGGFGGGGGGGGGGGGGGGGGGGGGGGGGGGEGGGGGGGGGGGGGGGGGFGGGGGGGGGGGGGC@EGGGGGGGGGGGGGGGGGGGGFFGGGGGGGGEGGGGGGGGGGGGGGGGFGGGGGGGGGGGGGGGGDDGGGDEGGGGGFFGGGGF355FFGGGG6D7DDGGFFF@FGFFFFGD?FFFFFF47<2C@EFGFFF>BFF4?
@M04650:207:000000000-C238N:1:1101:21475:9849 1:N:0:19
ACTCCTACGGGAGGCAGCAGTGGGGAATATTGCACAATGGGGGAAACCCTGATGCAGCAACGCCGCGTGAGTGATGACGGTCTTCGGATTGTAAAGCTCTGTCTTTGGGGACGATAATGACGGTACCCAAGGAGGAAGCCACGGCTAACTACGTGCCAGCAGCCGCGGTAATACGTAGGTGGCGAGCGTTGTCCGGATTTACTGGGCGTAAAGGGAGCGTAGGCGGATTTTTAAGTGGGATGTGAAATCCCCGGGCTCAACCTTGGTGCTGCATTCCACACTGGGAATCTAGCG
+
EE<CCFFDE@7-@B@FGGGFG8<EGEEFEFEEEFGFG<F9C:::FGDFFGFCFGGGAGCFE@7FFGGC+B=FGGGC<?=7?FEGFGF=FGCF@FGCF<<?E@EFDGD<C7CCFEG>EF9BD:CFD@FGF7,=CFDEG,<>FCCFCCEFGGGGCFE>CGB@,>AAEEE7FG7;,,BC,C<F@8C5*8*4:B5*2+*:C8EC+A?@8CGD81/5:788:7)1;)*2/C=5E7CFFCF9264C)9/*CCD>*9*/)13)).69FF**9F:64=F678@B26*/08FF>>)47FFA)(
@M04650:207:000000000-C238N:1:1101:5230:9890 1:N:0:19
ACTCCTACGGGAGGCAGCAGTGGGGAATATTGCACAATGGGGGAAACCCTGATGCAGCAACGCCGCGTGAGTGATGAAGGTTTTCGGATCGTAAAGCTCTGTCTTTGGGGAAGATAATGACGGTACCCAAGGAGGAAGCCACGGCTAACTACGTGCCAGCAGCCGCGGTAATACGTAGGTGGCAAGCGTTGTCAGGATTTACTGGGCGTAAAGGGAGCGTAGGCGGATCTTTAAGTGGGATGTGAAATACTCGGGCTCAACCTGGGGGCTGCATTCCAAACTGGAGATCTAG
+
GGGGGGGGGGGGGGGGGGGGGGGGGGGGGGGGGGGGGGGGGGGGGGGGGGGGGGGGGGGGGGGGGGGGGGGGGGFGGGGGGGGGGGGDDGFGGGGGGGGGGGFBFGFGGGGCGGGGGGGFGGGGGGGGGGGGGGGGGGGGGGGGGGGGGGGGGGGGGGGGGGGGGGGGGGGGGGGGGGGGGGGGGGGGEGGEGCGGGGGGGGGFFGCEGGGFFFGGGGDGGG5CEGC*:C?FFFGGFDFF:5FFGDCF*2*0CCG@.7FFGFCC@<)3>EEF@FFFAADFF<C).7)(54*6
@M04650:207:000000000-C238N:1:1101:28843:9900 1:N:0:19
ACTCCTACGGGAGGCAGCAGTGGGGAATATTGCACAATGGGGGAAACCCTGATGCAGCAACGCCGCGTGAGTGATGACGGTCTTCGGATTGTAAAGCTCTGTCTTTAGGGACGATAATGACGGTACCTAAGGAGGAAGCCACGGCTAACTACGTGCCAGCAGCCGCGGTAATACGTAGGTGGCAAGCGTTGTCCGGATTTACTGGGCGTAAAGGGAGCGTAGGCGGCTCTTTAAGAGGGATGTGAAATACTCGGGCTCAACCTGGGGGCTGCATTCCAAACTGGGGATCTAG
+
GGGGGGGGGGGGGGGGGGGGGGGGGGGGGGGGGGGGGGGGGDG:FFGGGGGGGGGGGGFGGGGGGGGGGEGGGGGGGGGGGGGGGGGEGGGGGGGGGEFGFGGGCFEFGGGGGGD:CF99DBCFG:DFG83B33B>DFDFGDBFCB<@EB=@CGFFGGGFGGFFEFCGE8C2@FFG@FGGFGGEFCF@CE5C;;;C*=BGGGFGF>872>:7EC>FGCD)*7;+:E*:*9<<7:D+9D)7>D?FCF7CFG7***93>566*)7C5DD()0)809**4.:6>>76;58<?F/6
@M04650:207:000000000-C238N:1:1101:4318:9904 1:N:0:19
ACTCCTACGGGAGGCAGCAGTGGGGAATATTGCACAATGGGCGCAAGCCTGATGCAGCCATGCCGCGTGTATGAAGAAGGCCTTCGGGTTGTAAAGTACTTTCAGCGAGGAGGAAGGCATTAAGGTTAATAACCTTGGTGATTGACGTTACTCGCAGAAGAAGCACCGGCTAACTCCGTGCCAGCAGCCGCGGTAATACGAAGGATCCAAGCGTTATCCGGAATTATTGGGTTTAAAGGGTCCGTAGGCGGGCTATTAAGTCAGTGGTGAAATTTTACGGCTCAACCGTGAACT
+
GGGGGGGGGGGFGGGGGGGGEGGGGGGGGGGGGGGGGGGGGGGGGGGGGGGGGGGGGGGGGGGGGGGGGGGGGFGGGGGGGGGGGGGDFFGGGGGGGGGGGGGGGGE:CFGGDGGGGGGGGGGGGFGGFGGFGF,DD8,AFFGGGGGGGGC9FGGDGC@FEGGGGGGGDGDEFFGGGGGGGGGGGGGGCEGGGGGGCFGGGGGCGGGGGGGGGGEGGFFGEGG58EFGGDF5<5FGGGFGFD4@CFGGFCGGGGG*==*=:B77=FGF@?FFFFF?<<3@339FF:FBB::<BA
@M04650:207:000000000-C238N:1:1101:22074:9944 1:N:0:19
ACTCCTACGGGAGGCAGCAGTGGGGAATATTGCACAATGGGGGAAACCCTGATGCAGCAACGCCGCGTGAGTGATGAAGGTTTTCGGATCGTAAAGCTCTGTCTTTGGGGAAGATAATGACGGTACCCAAGGAGGAAGCCACGGCTAACTACGTGCCAGCAGCCGCGGTAATACGTAGGTGGCGAGCGTTGTCCGGATTTACTGGGCGTAAAGGGAGCGTAGGCGGCTTTTTAAGTGGGATGTGAAATACCCGGGCTCAACCTGGGTGCTGCATTCCAAACTGGGAATCTAG
+
GGGGGGGGGGGGGGGGGGGGGGGGGGGGGGGGGGGGGGGGGGGGGGGGGGGGGGGGGGGGGGGGGGGGGGGGGGFGGGGGFFGGGGGCE=FGGGGCDFFGEGGE9FEGGGGGGGDGCGGGGGGGGGGGCF3BDFGGGGGGGGGFGGEGGGGGGGGGGGGGGGGFEGGCEGGGGFGGGGGGGGGGGGGGGGGGGGGGDGGGGGGGGG5CEGGGGGGGGGGGGDEGGG*/>CGFFGDF7FFGFGFFGGGD?>FGDGD>3>F=C@C0>C5<@BFF?@FF<DG4>AG?F))..9=<
@M04650:207:000000000-C238N:1:1101:6567:9948 1:N:0:19
ACTCCTACGGGAGGCAGCAGTGGGGAATATTGCACAATGGGGGAAACCCTGATGCAGCAACGCCGCGTGAGTGATGAAGGTTTTCGGATCGTAAAGCTCTGTCTTTGGGGAAGATAATGACGGTACCCAAGGAGGAAGCCACGGCTAACTACGTGCCAGCAGCCGCGGTAATACGTAGGTGGCGAGCGTTATCCGGATTTACTGGGCGTAAAGGGAGCGTAGGCGGATGATTAAGTGGGATGTGAAATACCCGGGCTCAACTTGGGTGCTGCATTCCAAACTGGTTATCTAG
+
GEGDFGGGFGFGCFGGEEEEFFGGGGGFGGGGGGGGCFFFGGGGGGGGDGGGFGG@EGFGGG7FCGGF@FGCGCEFGGFFFAFCFGGGGGGGGGG9FFFCCGGFFGCFDCGCGGGGGGGGFECFGGGGG7DFG8CCFGGGGFFGG>FGGGGGGGGGGGC<B7DFGGCGGGGGGDGD@FGGGGGGGGGC=ECEFCEE>C>9ECFGGGGGGG*=C7EC*<DGGG*<CECGCDGGFGGGC4556*/9*:7C?F*>75)7>FFF6FCFF4>35?FF6@FF2<C*)-?F***4>??B
@M04650:207:000000000-C238N:1:1101:11927:9955 1:N:0:19
ACTCCTACGGGAGGCAGCAGTGGGGAATTTTGGACAATGGGGGCAACCCTGATCCAGCCATCCCGCGTGTGTGATGAAGGCCTTCGGGTTGTAAAGCACTTTTATCAGGGAAGAAAAGCCTTAGGTTAATAGCCTTAGGCGCTGACGGTACCTGGATAAGAAGCACCGGCTAACTACGTGCCAGCAGCCGCGGTAATACGTAGGGTGCAAGCGTTGTCCGGAATTACTGGGCGTAAAGAGCTCGTAGGTGGTTTGTCGCGTCGTCTGTGAAATCCCGAGGCTTAACTTCGGGCG
+
GGGGGGGGGGGGGGGGGGGGGGGGGGGGGGGGGGGGGGGGGGGGGGGCGGF<FGGGGGGGGGGGGGGGGGGGGFGGGGGGGGGGGGGGGGGGGGGGGGGGGGGGGGGGCF<FGGGGGGGFFGGGGGGGGGGGGGGGGGGGGGGGGGGGEGGGGGGFGGGGGGFGGGFGFGGGGGGGGGGGGGGGGGGGGGGGGCGGGGGGGGEEEGD=<CFFECGGEGGGDGC:F9EDGGEGDEDEFGFFFFFFGCDGFGGGCC5>FEFBC7CG@FGFFFFFFFFFF?<B5:FFFF44))7690
@M04650:207:000000000-C238N:1:1101:24341:9975 1:N:0:19
ACTCCTACGGGAGGCAGCAGTAGGGAATCTTCCGCAATGGACGAAAGTCTGACGGAGCAACGCCGCGTGTGTGATGAAGGATTTCGGTTCGTAAAGCACTGTTGTTAAGGAAGAACAGTAATAAGAGTCACTGCTTATTATATGACGGTACTTAACCAGAAAGCCACGGCTAACTACGTGCCAGCAGCCGCGGTAATACGTAGGTGGCAAGCGTTATCCGGAATTATTGGGCGTAAAGCGCGCGTAGGCGGCAAGATTAGTCTGATGTGAAAGCCCTCGGCTCAACCGAGGA
+
GGGGGGGGGGGGGGGGGGGGGGGGGGGGGGGGGGGGGGGGGGGGGGGGGGGGGGGGGGGGGGGGGGGEGGGGGGGGGGGGGGGGGGGFGGGGGGGGGGGGGGGGGGGGGGGGGGGGGGGGGGGGGGGGGGGGGGGGGGGGGGGGGGGGGGGGGGGGGGGGGGGGGGGGGGGGGGGGGGGGGGGGGGGGGGGGGCGGGGGGGGGGGGGGGGGGGGGGFCFGGG5F8C7FCFGGFGGGGGFGFGFFGGDGFGGGGDFFFFFFGFGGFGGFFFFFFF@F7:GEFFGFFFFF9@:;
@M04650:207:000000000-C238N:1:1101:25890:10002 1:N:0:19
ACTCCTACGGGAGGCAGCAGTGGGGAATATTGCACAATGGGGGAAACCCTGATGCAGCGACGCCGCGTGAGGGATGACGGCCTTCGGGTTGTAAACCTCTTTCAGTAGGGAAGAAGCCTTTCGGGGTGACGGTACCTGCAGAAGAAGTACCGGCTAACTACGTGCCAGCAGCCGCGGTAATACGGAGGGTACAAGCGTTGTCCGGAATTATTGGGCGTAAAGAGCTCGTAGGCGGTTCGTCGCGTCTGCTGTGGAAACGCAAGGCTCAACCTTGCGCGTGCAGTGGGTACGGGG
+
GGGGGFGGGGGGGGGGGGGGGGGGGGGFGGGGGGGGGFGGGGGGGGGGGGGGGGGGFEGGGGCGFFEFGGGGGGGGGGGGGEEFGGGGGGGGGGGGGGGGGFGGGGGGGGFGFDFGGGGGGGGGGGGGFCGGEFGGGGGGGGGGGGGGGFEFEG7FFGGGGGGGCEFGGGGCFGGGGGGGGFGFGGGGGGGGGGFGGGGGGGGGGCE5EFG9CFFGGGGGGFGGGGGGEGGG4C5:C3@DEGDB<5/CFCF:6C7?=7:>5:D>FF78F?FF=@?)7>GBEBGFFFF9BFFB>(
@M04650:207:000000000-C238N:1:1101:28397:10019 1:N:0:19
ACTCCTACGGGAGGCAGCAGTAGGGAATCTTCCGCAATGGACGAAAGTCTGATGGAGCAATGCCGCGTGAATGAAGAAGGTCTTCGGATCGTAAAGTTCTGTTATTAGAGAAGAACAAGTCAAGGAGTAACTGTCTTGACTTTGACGGTACCTAACCAGAAAGTCACGGCTAACTACGTGCCAGCAGCCGCGGTAATACGTAGGTGACAAGCGTTGTCCGGAATTATTGGGCGTAAAGGGAGCGCAGGCGGCCTTTTAAGTCTGATGTGAAAGCCCACGGCTTAACCGTGGA
+
GGGGGGGGGGGGGGGGGGGGGGGGGGGGGGGGGGGGGGGFFGGGGGGGGGGGGGGGGGGGGGGGGGGGGGGGGGGGGGGGGGGGGGGGGDGGGGGGGGGGGGGGGGGGGGGFGGGGGGGGGGGGGFGGGGGGGGGGGGGFGGGGAFGGGGGGGGGGGGGGGGGGGGGGGEGGGGGGGGGGGGCCFFFFGGGGGGGGGGGGGFGGGGC<9:EGGGGEC7:CECGGGGGGFGGGFGCCGGBGFG>>GGGGFGGGGG>BF?/@F@GG?CCAFFFFFFFFFFG:>0CFFFFB?45?
@M04650:207:000000000-C238N:1:1101:15733:10022 1:N:0:19
ACTCCTACGGGAGGCAGCAGTAGGGAATCTTCCACAATGGACGAAAGCCTGATGGAGCAATGCCGCGTGAGTGAAGAAGGTTTTCGGATCGTAAAGCTCTGTTGTCAGGGAAGAACAAGTATGGGAGTGACTGCCTGTACCTTGACGGTACCGCATTAGAAAGCCACGGCTAACTACGGGCCAGAAGCCGAGGTAATACGTAGGTGGCAAACGGTGTCCGGAATGATTGGGCGTAAAGCGCGCGCAGGCGGCCTGTTAAGTCTGATGTGAAAGCCCACGGCTTAACCGTGGA
+
FGGGGGGGGGGGGGGGGGGGG9FFGGGG?FG,EFGGGGGG9CFGGGC,EGGGGG,FFG7F,FGGGGGGGGGGGGGGGGGG,,CFFGG7,+BFFGGGGGGG9F9,4,CFGGGGGG<,BEFC9,,44,?C,CFG,4A=EF,FFA,<C>7=8=CF+=@@+C=<F9FGCB@FG7BEGF9@FG*CB18:,,>8,****6,,624:<:@E9FGCB9*1C53;:675=3?*+++<<58=3C)/1*9CEG>>3957>C559C*89*94<9?C@*0)9*@?7))0(,/)7())19*44>D6
@M04650:207:000000000-C238N:1:1101:26784:10043 1:N:0:19
ACTCCTACGGGAGGCAGCAGTGGGGAATATTGCACAATGGGCGCAAGCCTGATGCAGCCATGCCGCGTGTATGAAGAAGGCCTTCGGGTTGTAAAGTACTTTCAGCGAGGAGGAAGGCGTTAAGGTTAATAACCTTGGCGATTGACGTTACTCGCAGAAGAAGCACCGGCTAACTCCGTGCCAGCAGCCGCGGTAATACGGAGGGTGCAAGCGTTAATCGGAATTACTGGGCGTAAAGCGCACGCAGGCGGTTTGTTAAGTCAGATGTGAAATCCCCGAGCTTAACTTGGGAAC
+
GGGGGGGGGGGGGGGGGGGGGGGGGGGGGGGGGGGGGGGGGGGGGGGGGGGGGGGGGGGGGGGGGGGGGGGGGGGGGGGGGGGGGGGGGGGGGGGGGGGGGGGGGGGGGGGGGGGGGGGGGDGGGDFGGGGGGGGGGGGGE:FGGGGGGGGGGGDGGGGGGGGGGGGGGGGGGGGGGGGGGGGGGGGGGGGGGGGGCCGGGGGGGGGEGGGGGCGGGGGGGGGGGGGGGGGGDEGGGGFGFGFFGGGGFGGGGGGFFFF?C?GGF=GDFFFFFFFFBBDFFFGFFFF<>4>?F,
@M04650:207:000000000-C238N:1:1101:17099:10076 1:N:0:19
ACTCCTACGGGAGGCAGCAGTGGGGAATATTGCACAATGGGGGAAACCCTGATGCAGCAACGCCGCGTGAGTGATGACGGTCTTCGGATTGTAAAGCTCTGTCTTTAGGGACGATAATGACGGTACCTAAGGAGGAAGCCACGGCTAACTACGTGCCAGCAGCCGCGGTAATACGTAGGTGGCAAGCGTTGTCCGGATTTACTGGGCGTAAAGGGAGCGTAGGCGGATCTTTAAGTGGGATGTGAAATACTCGGGCTCAACCTGGGGGCTGCATTCCAAACTGGAGATCTAG
+
GGGGGGGGGGGGGGGGGGGGGGGGGGGGGGGGGGGGGGGGGGGGGGGGGGGGGGGGGGGGGGGGGGGGGGGGGGGGGGGGGGGGGGGGGGGGGGGGGGGGGGGGGGGGGGGGGGGGGGGGGGGGGGGGGGGGGGGGGGGGGGGGGGGGGGGGGGGGGGGGGGGGGGGGGGGGGGGFGGGGGGGGGGGGGGGGGGGGGCGGGGGGGGGGEEEGGGGGGGGDGGGGGGECEFG?FCFDFFFG?DFFFFGGFGG=DCDFFFFFGFCFFGGFFB>DFFFFAAF?FAGFFFF??475
@M04650:207:000000000-C238N:1:1101:28334:10100 1:N:0:19
ACTCCTACGGGAGGCAGCAGTGGGGAATATTGCACAATGGGGGAAACCCTGATGCAGCAACGCCGCGTGAGTGATGACGGTCTTCGGATTGTAAAGCTCTGTCTTTAGGGACGATAATGACGGTACCTAAGGAGGAAGCCACGGCTAACTACGTGCCAGCAGCCGCGGTAATACGTAGGTGGCAAGCGTTGTCCGGATTTACTGGGCGTAAAGGGAGCGTAGGCGGATCTTTAAGTGGGATGTGAAATACTCGGGCTCAACCTGGGGGCTGCATTCCAAACTGGAGATCTAG
+
GGGGGGGGGGGGGGGGGGGGGGGGGGGGGGGGGGGGGGGGGGGGGGGGGGGGGGGGGGGGGGGGGGGGGGGGGGGGGGGGGGGGGGGGGGGGFGGGGGGGGGGGGGGGGGGGGGGGGGFFGGGGGGGGGGGGFFGGGFGGGGGGGGGGGGGGGGGGGGGGGGGGCGGGGGFGGGGGGGDFGFCFGGGGEEDCCGEGC>EFGGGGGGGGGGG5FFGGEGDGGGGGGGGGCFFFFEGCFFFGFGFFDDCGFGCFGDGFFFFFGFFGFCD>D>>E@FFFF<7=FDGFFFFB?FBF
@M04650:207:000000000-C238N:1:1101:19113:10117 1:N:0:19
ACTCCTACGGGAGGCAGCAGTGGGGAATATTGCACAATGGGGGAAACCCTGATGCAGCAACGCCGCGTGAGTGATGACGGTCTTCGGATTGTAAAGCTCTGTCTTTGGGGACGATAATGACGGTACCCAAGGAGGAAGCCACGGCTAACTACGTGCCAGCAGCCGCGGTAATACGTAGGTGGCGAGCGTTGTCCGGATTTACTGGGCGTAAAGGGAGCGTAGGCGGATTTTTAAGTGGGATGTGAAATACCCGGGCTCAACCTGGGTGCTGCATTCCAAACTGGGAATCTAG
+
GGGGGGGGGGGGGGGGGGGGGGGGGGGGGGGGGGGGGGGGGGGGGGGGGGGGGGGGGGGGGGGGGGGGGGGGGGGGGGGGGGGGGGGGGGGGGGGGGGGGGGGGGGGGGGGGGGGGGGGGGGGGGGGGGGGGGGGGGGGGGGGGGGGFGGGGGGGGGGGGGGGGGGGGGGGFGGGGGGGGGGGGGGCEEGEECGGGGGGCGGGGGGC=CEGFGGGGGGGGGDEGGGGG*>FGFGGGGGFFFGFFGGGFFGGGGDGFDFFFGFGGFGGBFFFFFFFFABFFFAFFFFFFFFF>
@M04650:207:000000000-C238N:1:1101:12529:10118 1:N:0:19
ACTCCTACGGGAGGCAGCAGTGGGGAATCTTGCACAATGGGCGGAAGCCTGATGCAGCGACGCCGCGTGGGGGATGACGGCCTTCGGGTTGTAAACTCCTTTCGCTAGGGAAGAAGCCATTTTGTGGTGACGGTACCTGGATAAGAAGCACCGGCTAACTACGTGCCAGCAGCCGCGGTAATACGTAGGGTGCAAGCGTTGTCCGGAATTACTGGGCGTAAAGAGTTCGTAGGCGGTTTGTCGCGTCGTTTGTGAAATCCCGCAGCTTAACTGTGGGCGTGCAGGCGATACGGG
+
GGGGGGGGGGGGGGGGGGGGGGGGGGGGGGGGGGGGGGGGGGGGGCFGGGGGGGGGGGGEGGGGGGGGGGGGGGGCFFGGGGGGGGGGGGCGGGGFFGGGGGGGGDEGGCCFGGGGGGGGGGGGGGGGGGGGGGGGGGGGGGGGGGGGGGCFGGGGGGGGCGDFGGG,,8FFFGGGGGGDGFCGG?<8E8EEGFG?5EEE>EFGG>E5FGGGGGFGFGCC5CEGGFGGGCEFDFGGCCEGFGE3)/<C5D5C09C?=F?FGF:5@G48FFF6*0=F?BGF>?C4)7>(35>?07
@M04650:207:000000000-C238N:1:1101:6851:10127 1:N:0:19
ACTCCTACGGGAGGCAGCAGTGGGGAATATTGCACAATGGGGGAAACCCTGATGCAGCAACGCCGCGTGAGTGATGACGGTCTTCGGATTGTAAAGCTCTGTCTTTAGGGACGATAATGACGGTACCTAAGGAGGAAGCCACGGCTAACTACGTGCCAGCAGCCGCGGTAATACGTAGGTGGCAAGCGTTGTCCGGATTTACTGGGCGTAAAGGGAGCGTAGGCGGATCTTTAAGTGGGATGTGAAATACTCGGGCTCAACCTGGGGGCTGCATTCCAAACTGGAGATCTAG
+
GGGGGGGGGFGGGGGGGGGGFGGGGGGGGGGGGGGGGGGGGGGGGGGGGGGGGGGGGGGGGGGGGG7FGGEGFGGGGGGGGGGGGGGGGGGGGEEFGGGGGGGGGGGGGFEGGGGGCFGGGGGGGGGGGGFDGGGEGGFGGGGGDGGGGGGFGGFGGF7CFFGGGGGGGC<FGGGGEG7FGGGGEGGGGGGGGGGGGGCCCFGGG5FGEEGGGFGF5DGGGGD6CE**1CFC4:C+0>FC?DFFFGGGFGFFGC3BFFFFGFGGFCGF5B3>4*@F<4:4)4>?F49:)/=A
@M04650:207:000000000-C238N:1:1101:29060:10132 1:N:0:19
ACTCCTACGGGAGGCAGCAGTGGGGAATCTTGCACAATGGGCGGAAGCCTGATGCAGCGACGCCGCGTGGGGGATGACGGCCTTCGGGTTGTAAACTCCTTTCGCTAGGGAAGAAGCCATTTTGTGGTGACGGTACCTGGATAAGAAGCACCGGCTAACTACGTGCCAGCAGCCGCGGTAATACGTAGGGTGCAAGCGTTGTCCGGAATTATTGGGCGTAAAGCGCGCGTAGGCGGCAAGATTAGTCTGATGTGAAAGCCCTCGGCTCAACCGAGGAAGGTCATTGGAAACTGT
+
GGGGGGGGGGGGGGGGGGGGGGGGGGGGGGGGGGGGGGGGGGGGGGGGGGGGGGGGGGGGGGGGGGGGGGGGGGGGGGGGGGGGGGGGGGGGGGGGGGGGGGGGGGGGGGGGGGGGGGGGGFGGGGGGGGGGGGGGGGGGGGFDGGGGGGGGGGGGGGFGGGDCEDGGGGGGGGGGGGEGGGGGGGGGGDGGGGGGGGGGGGGGGGCGDCGGGGGGGGGGGGGGGGDGGGGGFGGEGDFF:FFFGGGFFCGGGFF?FFF>G@FGEGGFFFFFFFFFF?GF:<D?FFF<AFFA9.
@M04650:207:000000000-C238N:1:1101:14294:10133 1:N:0:19
ACTCCTACGGGAGGCAGCAGTGGGGAATATTGGACAATGGGGGGAACCCTGATCCAGCAATACCGCGTGTGTGAAGAAGGCCCTAGGGTTGTAAAGCACTTTTGTGAGGGAGAATGGGATTTAGTGTTAATACCACTAGGTCTTGATGTTACCTCAAGAAAAAGCACCGGCTAACTCCGTGCCAGCAGCCGCGGTAATACGGAGGGTGCAAGCGTTAATCGGAATTACTGGGCGTAAAGGGCGCGTAGGTGGTGATTTAAGTCAGATGTGAAAGCCCCGGGCTCAACCTGGGA
+
GGGGGGGGGGGGGGGGGGGGFGGGGGGGGGGGGGGGGGGGGGGGGGGGGGGGGGGGGGGGGGGGGGGFGGGGGGGGGGGGGGGGGGGGGGGGGGGGGGGGGGFGGFGGGGGGGGGFGGGGGGGGGGGGGGGGGGFGFGGGGGGGGGGGGGGGGFGGGGGGGGGGGGGGGGGGGGGGGGGGGGGGFGGGGGGGGGGGGGGGGGDGEGGGDGGGGGGGGGGGFGGGGGGCFGGGFGGGGGFGFCEFG5DDE>=F9CFFFFFFFFGGFGGBFFFFFFFFBFGFFFCFFFF?0FFFF
@M04650:207:000000000-C238N:1:1101:19419:10143 1:N:0:19
ACTCCTACGGGAGGCAGCAGTGGGGAATATTGCACAATGGGGGAAACCCTGATGCAGCAACGCCGCGTGAGTGATGACGGTCTTCGGATTGTAAAGCTCTGTCTTTGGGGACGATAATGACGGTACCCAAGGAGGAAGCCACGGCTAACTACGTGCCAGCAGCCGCGGTAATACGGAGGGTGCAAGCGTTAATCGGAATTACTGGGCGTAAAGCGCACGCAGGCGGTCTGTCAAGTCGGATGTGAAATCCCCGGGCTCAACCTGGGAACTGCATTCGAAACTGGCAGGCTAG
+
GGGGGGGGGGGGGGGGGGGGGGGGGGGGGGGGGGGGGGGGGGGGGGGGGGGGGGGGGGGGGGGGGGGGGGGGGGGGGGGGGGGGGGGGGGGGGGGGGGGGGGGGGEGGGGGGGGGGEGGGGGEFACFGGGGGGGGGGGGGGGEGGGGGGGGGGFGGGGGGGGGGGGGGGGGGFGGGEGGGGGGGGGGGGGEGGGGGGGFFGGGGG5FGGGGGGFEGGGGGGGGGGGEEEGGGFF4<:CDGBGFFCFGGF4CDGDDF>FF*:>*>FGGFFFFFFFFFFAC@>2:?FFD>FFFF
@M04650:207:000000000-C238N:1:1101:10920:10169 1:N:0:19
ACTCCTACGGGAGGCAGCAGTGGGGAATATTGCACAATGGGGGAAACCCTGATGCAGCAACGCCGCGTGAGTGATGACGGTCTTCGGATTGTAAAGCTCTGTCTTTAGGGACGATAATGACGGTACCTAAGGAGGAAGCCACGGCTAACTACGTGCCAGCAGCCGCGGTAATACGGAGGGTGCAAGCGTTAATCGGAATTACTGGGCGTAAAGCGCACGCAGGCGGTTTGTTAAGTCAGATGTGAAATCCCAAGGCTTAACCTTGGGCGTGCAGTGGGTACGGGCAGGCTAG
+
GGGGGGGGGGGGGGGGGGGGGGGGGGGGGGGGGGGGGGGGGGGGGGGGGGGGGGGGGGGGGGGGGGGGGGGGGGGGGGGGGGGGGGGGGGGGGGGGGGGGGGGGGGGGGGGGGGGGGGGGGGGGGGGGGGGGGGGGGGGGGGGGGGGGGGGGGGGGGGGGGGGGGGGGGGGGFBCGGGGGEGGGGGGGEGEGGGGGDGGGGGGGGGGGGGGGGGGGGDGGCGGGGGCEGGGGFGGGFGFFFGFFGGGG4FFGGGGFFFFFGFGFFGGBEFEE@FBFF?DFFFGFFF@9;5?:
@M04650:207:000000000-C238N:1:1101:15458:10172 1:N:0:19
ACTCCTACGGGAGGCAGCAGTGGGGAATATTGCACAATGGGCGCAAGCCTGATGCAGCCATGCCGCGTGTATGAAGAAGGCCTTCGGGTTGTAAAGTACTTTCAGCGAGGAGGAAGGCATTAAGGTTAATAACCTTGGTGATTGACGTTACTCGCAGAAGAAGCACCGGCTAACTCCGTGCCAGCAGCCGCGGTAATACGGAGGGTGCAAGCGTTAATCGGAATTACTGGGCGTAAAGCGCACGCAGGCGGTCTGTCAAGTCGGATGTGAAATCCCCGGGCTCAACCTGGGAAC
+
GGGFGGGGGGGGEGGGGGGFGGGGGGGGGGGGGGGGGGGGGGGGGGGGGGGGGGGGGGGGGGGGEGGGGFGFGGFEFGGGCFGFGGGGGFGGGGGGGFGGGGGGGGGGGGBEFGGGGGGGGGGGGGGGGGGGGGFCGFGGFGAFGFFFGFGGGGGGGGFGGGGGGGGGGGGEFFGFGGGGGGGGGGGGGECEGCCEFGGFGCEGGGCGFFFGGGGGGGG<8D?FFGGGFGGGFGGGGG?DDDFFCGGCDDGGGDFFFFFFGFGD)19:FFF=6?:F?>DFF>G?FFF:?FFFF?
@M04650:207:000000000-C238N:1:1101:4244:10176 1:N:0:19
ACTCCTACGGGAGGCAGCAGTGGGGAATATTGCACAATGGGCGCAAGCCTGATGCAGCCATGCCGCGTGTATGAAGAAGGCCTTCGGGTTGTAAAGTACTTTCAGCGAGGAGGAAGGCGTTAAGGTTAATAACCTTGGCGATTGACGTTACTCGCAGAAGAAGCACCGGCTAACTCCGTGCCAGCAGCCGCGGTAATACGGAGGGTGCAAGCGTTAATCGGAATTACTGGGCGTAAAGCGCACGCAGGCGGTCTGTCAAGTCGGATGTGAAATCCCCGGGCTCAACCTGGGAA
+
GGGGGGGFGGGGGGGGEGGGEFGGGGGGGGGGGGGGGGGGGFCCGGD<@@FFCGGEE@EGCGF@FCC=B?FFFGF9EFEFGEEFFFGGFGG:BEFGDFFGGGGGDCGDGGCEGGFGGGFEGEFDFDDFFGGGFGFA9BFFG7>FFAF:FFFGGGGGGCGGCFFGF7@FFE:EE:;D7E<@EFGGGGG7,BEGD>EGFGGGGGGGDGGGGGGFGECEGF7<EGG=+<+<CDA5>*<CGCFG:C>>GGGDB77)77C?*68=FF3CB<C(@FFFFF:??FGE5637?4<>?FF?F
@M04650:207:000000000-C238N:1:1101:23535:10184 1:N:0:19
ACTCCTACGGGAGGCAGCAGTGGGGAATTTTCCGCAATGGGCGAAAGCCTGACGGAGCAATGCCGCGTGGAGGTAGAAGGCCCACGGGTCGTGAACTTCTTTTCCCGGAGAAGAAGCAATGACGGTATCTGGGGAATAAGCATCGGCTAACTCTGTGCCAGCAGCCGCGGTAATACAGAGGATGCAAGCGTTATCCGGAATGATTGGGCGTAAAGCGTCTGTAGGTGGCTTTTTAAGTCCGCCGTCAAATCCCAGGGCTCAACCCTGGACAGGCGGTGGAAACTACCAAGCTGG
+
GGGGGGGGGGGGGGGGGGGGGGGGGGGGGGGGGGGGGGGGGGGGGGGGGGGGGGGGGGGGGGGGGGGGGGGGGGGGGGGGGGGGGGGGGGGGGGGGGGGGGGGGGGGGGGGGGGGGGGGGGGGGGGGGGGGGGGGGGGGGGGGGGGGGGGGGGGGGGGGGGGGGGGGGGGGGGGGGGGGGGGGGGGGGGGGGGGGGGGEGGGFGGGGGGGGGGGGGGGDGGGGGGGGGGGGGFFFGGFFGEGFFGGGGFGGGGGGFFFF>FFGGFGGFFFFFF@E@B>5F?ADF?FFF0>@:?<
@M04650:207:000000000-C238N:1:1101:12600:10194 1:N:0:19
ACTCCTACGGGAGGCAGCAGTGAGGAATATTGGACAATGGAGGCAACTCTGATCCAGCCATGCCGCGTGCAGGAAGACGGCCTTATGGGTTGTAAACTGCTTTTATAGAGGACGAGCCCCGATCTTGCGAGATCGGCCGACGGTACTCTAAGAATAAGGATCGGCTAACTTCGTGCCAGCAGCCGCGGTAATACGAAGGATCCAAGCGTTATCCGGAATTATTGGGTTTAAAGGGTCCGTAGGCGGACTATTAAGTCAGTGGTGAAATTTTACGGCTCAACCGTGAACTTGCC
+
GGGGGGGGGGGGGGGGGGGGGGGGGGGGGGGGGGGGGGGGGGGGGGGGGGGGGGGGGGGGGGGGGGGGGGGGGGGGGGGGGGGGGGGGGGGGGGGGGGGGGGGGGGGGGGGGGGGGGGGGGGGGGGGGGGGGGGGGGGGGGGGGGGGGGGGGGGGGGGGGGGGGGFGGGGGGDFGGGFGGGGGGGGGGGGGGGGGGGGGGGGFGGGGGGGGG?FGGEGGGGGF?FGGGDFGGFGGFFGDFFDFFGGDDEFGGGGGFFFFFGF:FFGGFFFFFFE>B;<FFFBGFFF>BFF4<?
@M04650:207:000000000-C238N:1:1101:4910:10207 1:N:0:19
ACTCCTACGGGAGGCAGCAGTGGGGAATATTGCACAATGGGGGAAACCCTGATGCAGCAACGCCGCGTGAGTGATGACGGTCTTCGGATTGTAAAGCTCTGTCTTTAGGGACGATAATGACGGTACCTAAGGAGGAAGCCACGGCTAACTACGTGCCAGCAGCCGCGGTAATACGTAGGTGGCAAGCGTTGTCCGGATTTACTGGGCGTAAAGGGAGCGTAGGCGGATCTTTAAGTGGGATGTGAAATACTCGGGCTCAACCTGGGGGCTGCATTCCAAACTGGAGATCTAG
+
DGGGGGGGGGGGGGGGGGGGGGGGGGGGGGGGFGFGGGGGGGGGGGGGGGGGGGGGGGGGGGGGGGGGGGGGGGGGGGGGGGGGGGCGGGGGGGGGGGGGGGGGGGGGGGGGGGGGGGGGGGFGFGGGGGGGGGGGGGGGGGGGGEFGGGFGGFDG77@CFGGFGGGGGGGGGGC9ECGGGGGFG5EGGGCEGGEC8CGDCEGFGGGGD=EGGFGGGGC7=DEGEGCCC7<CFF*<>4:CFGFFFGG797>6*>C57>FF6>FF@FD>:DD:@BFFFBGF@7F).0628=?)
@M04650:207:000000000-C238N:1:1101:12803:10223 1:N:0:19
ACTCCTACGGGAGGCAGCAGTGGGGAATATTGCACAATGGGCGCAAGCCTGATGCAGCCATGCCGCGTGTATGAAGAAGGCCTTCGGGTTGTAAAGTACTTTCAGCGAGGAGGAAGGCATTAAGGTTAATAACCTTGGTGATTGACGTTACTCGCAGAAGAAGCACCGGCTAACTCCGTGCCAGCAGCCGCGGTAATACGGAGGGTGCAAGCGTTAATCGGAATTACTGGGCGTAAAGCGCACGCAGGCGGTCTGTCAAGTCGGATGTGAAATCCCCGGGCTCAACCTGGGAAC
+
GGGGGGGGGGGGGGGGGGGGFGGGGGGGGFGGFFGGFGGGGGGGGGGGGGGGGGGGGGGGGGGGGFG>FFFGGGGGGGGGGGGGGGGGGGGGGGFGGGGGGGGGGGGGGGGGGEFGGGGGGGGGGGGGGDGGFGGCGGGGGGGGGGGGGGGGGGEGGGGFGGGGG?FGGGGGGFGFFEFGCGGGGGGFGGGDGEEGFGGGGDCGGGGGFCFGGEEGGFGFCDGGGGGGGGFGEEGGGGFGFG:><<<C>DG<DDFFBFFF9=DGFDD2=0=FF//7(2CBD>G@F?FFBFFFF-
@M04650:207:000000000-C238N:1:1101:15538:10279 1:N:0:19
ACTCCTACGGGAGGCAGCAGTGGGGAATATTGCACAATGGGGGAAACCCTGATGCAGCAACGCCGCGTGAGTGATGACGGTCTTCGGATTGTAAAGCTCTGTCTTTAGGGACGATAATGACGGTACCTAAGGAGGAAGCCACGGCTAACTACGTGCCAGCAGCCGCGGTAATACGTAGGTGGCAAGCGTTGTCCGGATTTACTGGGCGTAAAGGGAGCGTAGGCGGATCTTTAAGTGGGATGTGAAATACCCGGGCTCAACCTGGGTGCTGCATTCCAAACTGGTTATCTAG
+
GGGGGGGGGGGGGGGGGGGGGGGGGGGGGGGGGGGGGGGGGEGGGGG@FGGGGFGGGGGGGGGGGGGGGGEGGGGGGFGGGGGGGGGDG:FGGDGFGGGGGGGGGFFGGGGGGG7CBFGGGGGGGGGGGGGGGGGGCFGGFGGGGGCGGGGGGGEEGFFGGGGGGGGGEEGGGGGGGGGGGCGGGGGGGCE8EFGGGGCGG9FGGGGGGGGGGGGGDGCG=D:CEGGE=C9?@EGG=GF<)57FGGGDFFFDGGG>)7FFGFGGFDF65??F6*=FBFGF>2F?F4@24FFF
@M04650:207:000000000-C238N:1:1101:27157:10315 1:N:0:19
ACTCCTACGGGAGGCAGCAGTAGGGAATCTTCCACAATGGGTGCAAACCTGATGGAGCAATGCCGCGTGAATGAAGAAGGTCTTCGGATCGTAAAGTTCTGTTATTAGAGAAGAACAAAGCAAGGAGTCACTGTCTTGCTTTTGACGGTACCTAACCAGAAAGTCACGGCTAACTACGTGCCAGCAGCCGCGGTAATACGTAGGTGACAAGCGTTGTCCGGAATTATTGGGCTTAAAGGGAGCGCAGGCGGTTTGAATAGTCTGATGTGAAAGCCCACGGCTTAACCGTGGAGG
+
GGGGGGGGGGGGGGGGGGGGGGGGGGGGGGGGGGGGGGGGGGGGGGEGGGGGGGGGGGGGGGGGGGGGGGGGGGGGGGGGGGGGGGGGGGGGGGGGFGGGGGGFGFGGCFGGGGGGEFGGGGGGGGGGGF,:?EFFGFGE?FFDGGEGGGDFDCFDGGGFGGGGGGGGGGGEGFFFGGGGGGGGGGGGGGGGGGGGGGGGCGGGG?ECFGGGGGGGGGGGGGGGGGFGCGGE4ACGGGFGFDDEGGGGBGG)7*9*=?FFGF77@FG<=FFFFF5>,(C3;936=@F62772?:
@M04650:207:000000000-C238N:1:1101:6917:10318 1:N:0:19
ACTCCTACGGGAGGCAGCAGTAGGGAATCTTCCACAATGGGCGAAAGCCTGATGGAGCAATGCCGCGTGAATGAAGAAGGTCTTCGGATCGTAAAGTTCTGTTATTAGAGAAGAATAAGTCAAGGAGTAACTGTCTTGACTTTGACGGTACCTAACCAGAAAGTCACGGCTAACTACGTGCCAGCAGCCGCGGTAATACGGAGGGTGCAAGCGTTAATCGGAATTACTGGGCGTAAAGCGCACGCAGGCGGTTTGTTAAGTCAGATGTGAAATCCCCGAGCTTAACTTGGGAAC
+
GGGGGGGGEGGGGGGGGGGGGGGGGGGGGGGGGGGGGGGGGGGGGGGGGGGGGGGGGGGGGGGGGGGGGGGGGGGGGGGFGGGGGFFGGGGGGGGGGGGGGGGGGGGGGGGFFGGGGGGGGGGGGGGGGGGGGGGGGFGGGGGGGGGGGGGGGGGGGFFGGGGGGGG@FGGCGGGGFGG7DFGGGFGGGDECGGGGGGGGGGGGGGGGGEGGGGG*=FGGGD57FGGGFGFF>GGGGGFGFGDFGGGGFGGC5C5FFFFFGFGGFGGFFF?BF?@?<;>B>07FFF445?F<B3
@M04650:207:000000000-C238N:1:1101:11520:10329 1:N:0:19
ACTCCTACGGGAGGCAGCAGTAGGGAATCTTCGGCAATGGACGAAAGTCTGACCGAGCAACGCCGCGTGAGTGAAGAAGGTTTTCGGATCGTAAAACTCTGTTGTTAGAGAAGAACAAGTAGGAGAGTAACTGCTCTTACCTTGACGGTATCTAACCAGAAAGCCACGGCTAACTACGTGCCAGCAGCCGCGGTAATACGTAGGTGGCAAGCGTTGTCCGGATTTATTGGGCGTAAAGGGAGCGCAGGCGGTTGGAATAGTCTGATGTGAAAGCCCACGGCTTAACCGTGGAGG
+
GGGGGGGGGGGGGGGGGGGGGGGGGGGGGGGGGGGGGGGGGGGGGGGGGGGGGGGGGGGGGGGGGGGGGGGGGGGGGGGGGGGGGGGGGGGGGGGGGGGGGGGGGGGGFGGGGGGFGGGFGGGEGGGGCFGGGGFGGGGGGGGFGGGGGGGGGGGGGGGDFDFGGGGGGGGGGGGGGGGFFGGGGGGGFEGGGGGGGGGFCFGGFGGGGGGGGEEGGGGGEGGEGGGFGG8FECGGGGF<59>BDGGCEGGGDDG:*9?FGFGF?GFBFFFFFFFF?<GE@>D??FFBFF>(28
@M04650:207:000000000-C238N:1:1101:24907:10329 1:N:0:19
ACTCCTACGGGAGGCAGCAGTGGGGAATATTGCACAATGGGCGCAAGCCTGATGCAGCCATGCCGCGTGTATGAAGAAGGCCTTCGGGTTGTAAAGTACTTTCAGCGAGGAGGAAGGCATTAAGGTTAATAACCTTGGTGATTGACGTTACTCGCAGAAGAAGCACCGGCTAACTCCGTGCCAGCAGCCGCGGTAATACGGAGGGTGCAAGCGTTAATCGGAATTACTGGGCGTAAAGCGCACGCAGGCGGTCTGTCAAGTCGGATGTGAAATCCCCGGGCTCAACCTGGGAAC
+
GGGGGGGGGGGGGGGGGGGGGGGGGGGGGGGGGGGGGGGGGGGGGGGGGGGGGGGGGGGGGGGGGGGGGGGGGGGGGGGGGGGGGGGGGGGGGGGGGGGGGGGGGGGGGGGGGGGGGGGGGGGGGGGGGGGGFGGGGGGGGFGGGGGGGGGGGGGGGGGGGGGGGGGGGGGGGGGFGEGGGGGGGGGGGGGGGGGGGGGGGGGGGGGGGGGGGGGGGGGGGGGGGGDGGGGGFDDGGGFGFGFFGGGGBGGDGGGFFFFFGFGGFGGFFFFFFFFFFFG>@;GFFFF:BF@:?3
@M04650:207:000000000-C238N:1:1101:16687:10333 1:N:0:19
ACTCCTACGGGAGGCAGCAGTGGGGAATATTGCACAATGGGGGAAACCCTGATGCAGCAACGCCGCGTGAGTGATGAAGGTTTTCGGATCGTAAAGCTCTGTCTTTGGGGAAGATAATGACGGTACCCAAGGAGGAAGCCACGGCTAACTACGTGCCAGCAGCCGCGGTAATACGTAGGTGGCGAGCGTTGTCCGGATTTACTGGGCGTAAAGGGAGCGTAGGCGGATTTTTAAGTGGGATGTGAAATACCCGGGCTCAACCTGGGTGCTGCATTCCAAACTGGGAATCTAG
+
GGGGGGGGGGGGGGGGGGGGGGGGGGGGGGGGGGGGGGGGGGGGGGGGGGGGGGGGGGGGGGGGGGGGGGGGGGGGGGGGGGGGGGGGGGGGGGGGGGGGGGGGGGGGGGGGGGGGGGGGGGGGGGGGGGGGGGGGGGGGGGGGGGGGGGGGGGGGGGGGGGGGGGGGGGGGGGGGGGGGGGGGGGGGGGGGGGGGCGGGGGGGGGGEGGGGGGGGGDDCGDGGGGGDGGGGFGGGGGFGFGFFD:7FFF4C<DDB>F@FGFGGFGGFDFBFF7FFBFGFFFGFF>6:??9:
@M04650:207:000000000-C238N:1:1101:10533:10342 1:N:0:19
ACTCCTACGGGAGGCAGCAGTAGGGAATCTTCCGCAATGGACGAAAGTCTGACGGAGCAACGCCGCGTGAGTGATGAAGGTTCTAGGATCGTAAAACTCTGTTGTTAGGGAAGAACAAGTTGGGTAGTAACTGACCCAACCTTGACGGTACCTAACCAGAAAGCCCCGGCTAACTACGTGCCAGCAGCCGCGGTAATACGTAGGGGGCAAGCGTTGTCCGGAATTATTGGGCGTAAAGCGCGCGCAGGCGGTCTTTTAAGTCTGATGTGAAATCTCGTGGCTTAACCACGAGCG
+
GGGGGGGGGGGGGGGGGGGGGGGGGGGGGGGGGGGGGGGGGGGGGGGGGGGGGGGGGGGGGGGGGGGFGGGGFGGGGGGGGGGGGGGGGGGGGGGGGGGGGGGGGGGGGGGGGGGGGGGFGGGGGGGGGGGGGGGGGGGGGGGGGGGGGGGGGGGGGGGGGGGGGGGGGGGGGGGGGGGGGGGFGGGGGGGGGGDGGGGGGFGGGGGGGGGGGGGGGGGDECCFFFGGGGFGFGDGFFFG:5B@D5DGFGGGGGGFF@FFEF>F?>CBFFFFFFFF<FGFFFG:FFF<B>32;>
@M04650:207:000000000-C238N:1:1101:16283:10375 1:N:0:19
ACTCCTACGGGAGGCAGCAGTGAGGAATCTTGGACAATGGAGGCAACTCTGATCCAGCCATGCCGCGTGCAGGAAGACTGCCTTATGGGTTGTAAACTGCTTTTATAGGGGACGAGCCCCGATCTTGCGAGATCGGCCGACGGTACCCTAAGAATAAGGATCGGCTAACTTCGTGCCAGCAGCCGCGGTAATACGAAGGATCCAAGCGTTATCCGGAATTATTGGGCGTAAAGCGCGCGCAGGCGGCCTTTTAAGTCTGATGTGAAAGCCCACGGCTTAACCGTGGAAGGTCAT
+
GGGGGGGGGGGGGGGGGGGGGGGGGGGGGGGGGGGGGGGGGGGGGGGGGGGGGGGGGGGGGGGGGGGGGGGGGGGGGGGGGGGGGGGGGGGGGGGGGGGGGGGGGGGGGGGGGGGGGGGGGGGGGGGGGGGGGGGGGGGGGGGGGGGGGGGGGGGGGGGGGGGGGFGGGGGGGGGGGGGGGGGGGGGGGGGFGGGGGGGGGGGGGGGGGGGGGGGGGDGFGGGGGFFGGGGGFGG=CDFGFGEEGGGGEGGGGDFFFFFFG?FFFGGFFF>FFFFF>;GFFFGFFFF<?3;>?4
@M04650:207:000000000-C238N:1:1101:17278:10378 1:N:0:19
ACTCCTACGGGAGGCAGCAGTAGGGAATCTTCCACAATGGGCGAAAGCCTGATGGAGCAATGCCGCGTGAATGAAGAAGGTCTTCGGATCGTAAAGTTCTGTTATTAGAGAAGAACAAGTCAAGGAGTAACTGTCTTGACTTTGACGGTACCTAACCAGAAAGTCACGGCTAACTACGTGCCAGCAGCCGCGGTAATACGTAGGTGGCAAGCGTTGTCCGGAATTATTGGGCGTAAAGCGCGCGCAGGCGGCCTTTTAAGTCTGATGTGAAAGCCCACGGCTTAACCGTGGA
+
GGGGGGGGGGGGGGGGGGGGGGGGGGGGGGGGGGGGGGGGGGGGGGGGGGGGGGGGGGGGGGGGGGGGGGGGGGGGGGGGGGGGGGGGGGGGGGGGGGGGGFGGGGGGGGGGGGGFGGGGGGGGGGGGGGGGGGGGGGGGGGGGGGGGGGGGGGGGGGGGGGGGGGGGGGGGGGGGGGGGGGGGGGGGGGGGGGGGGGGGGGGE9CFGGGGFGGGGGGGGGDEGGFGGGGGGFGGGGGFGFGFFG3DGFGGGGGCFFF:=CFFGFGGFFFFFFFFFFFGEF>DFFFFF?>D<
@M04650:207:000000000-C238N:1:1101:18919:10385 1:N:0:19
ACTCCTACGGGAGGCAGCAGTGGGGAATATTGCACAATGGGGGAAACCCTGATGCAGCAACGCCGCGTGAGTGATGACGGTCTTCGGATTGTAAAGCTCTGTCTTTAGGGACGATAATGACGGTACCTAAGGAGGAAGCCACGGCTAACTACGTGCCAGCAGCCGCGGTAATACGTAGGTGGCGAGCGTTATCCGGATTTATTGGGCGTAAAGGGAGCGTAGGCGGATGATTAAGTGGGATGTGAAATACCCGGGCTCAACTTGGGTGCTGCATTCCAAACTGGTTATCTAG
+
GGGGGGGGGGGGGGGGGGGGGGGGGGGGGGGGGGGGGGGGGGGGGGGGGGGGGGGGGGGGGGGGGGGGGGGGGGGGGGGGGGGGGGGGGGGGGGGGGGGGGGGGGGGGGGGGGGGGGGGGGGGGGGGGGGGGGGGGGGGGGGGGGGGGGGGGGGGGGGGGGGGGGGGGGGGGGGGGGGGGGGGGGGGDEGGGGGGGGGGFGGGGGGGG:EGGGGGGGDGGGGGGGGE=GG?GFGGGGGFG@GFFGGGC7C6FGDG@B@FFEBGGFGGFFFFFFFFFBBGFFFGF9?@2<FF<
@M04650:207:000000000-C238N:1:1101:10096:10396 1:N:0:19
ACTCCTACGGGAGGCAGCAGTGGGGAATATTGCACAATGGGGGAAACCCTGATGCAGCAACGCCGCGTGTGTGATGAAGGATTTCGGTTCGTAAAGCACTGTTGTTAAGGAAGAACAGTAATAAGAGTCACTGCTTATTATATGACGGTACTTAACCAGAAAGCCACGGCTAACTACGTGCCAGCAGCCGCGGTAATACGTAGGTGGCAAGCGTTATCCGGAATTATTGGGCGTAAAGCGCGCGTAGGCGGCAAGATTAGTCTGATGTGAAAGCCCTCGGCTCAACCGAGGA
+
GGGGGGGGGGGGGGGGGGGGGGGGGGGGGGGGGGGGGGGGGGGGGGGGGGGGGGGGGGFGGGGGGGGGGGGGGGGGGGGGEGGGGGGFGGGGGGGGGGGGGGGGGGGGGGGGGGGFGFGGGGGFFGGFGGGGGGGGGGGGGGGGGGGDGGGGGGGGGGGGGGGGFFGGGGGGGGGGGGGGGGGGGGGGDGGGGGDGGGGGGGGGGGGGGCGGGGEGFFGGGGG*A9FF9CGGFGDEGGFGFDBBGGGGFGGGG<C.9@B4A?FGFFGFFB?FFFFF0(9@:6DF4FF>>EFF
@M04650:207:000000000-C238N:1:1101:12057:10397 1:N:0:19
ACTCCTACGGGAGGCAGCAGTAGGGAATCTTCCACAATGGGCGAAAGCCTGATGGAGCAATGCCGCGTGAATGAAGAAGGTCTTCGGATCGTAAAGTTCTGTTATTAGAGAAGAACAAGTCAAGGAGTAACTGTCTTGACTTTGACGGTACCTAACCAGAAAGTCACGGCTAACTACGTGCCAGCAGCCGCGGTAATACGTAGGTGGCAAGCGTTGTCCGGAATTATTGGGCGTAAAGGGAGCGCAGGCGGTTGGAACAGTCTGATGTGAAAGCCCACGGCTTAACCGTGGAAT
+
GGGGGGGGGGGGGGGGGGGGGGGGGGGGGGGGGGGGGGGGGGGGGGGGGFGGGGGGGGGGGGGGGGGGGGGGGGGGGGGGGGGGGGGGGGGGGGGGGGGGGGGGGGGGGGGGGGGGGGGFGGGGGGGGGGGGGGGGGGGGGGGGGGGGGGGGGGGGGGGGGGGGGGGGGGGGGGGGGGGGFDGGGGFFGGGGGGGGFGGGGGGGGGGFGGGGGGGGGGGGDGDG@FGGGGGGF=DGGGFCFGFEGGGGFGG59DG7467@C=FGFGGFFFFFF@F)2<GDFFCFFFFFBFEFB2
@M04650:207:000000000-C238N:1:1101:18266:10397 1:N:0:19
ACTCCTACGGGAGGCAGCAGTGGGGAATCTTGCACAATGGGCGGAAGCCTGATGCAGCGACGCCGCGTGGGGGATGACGGCCTTCGGGTTGTAAACTCCTTTCGCTAGGGAAGAAGCCATTTTGTGGTGACGGTACCTGGATAAGAAGCACCGGCTAACTACGTGCCAGCAGCCGCGGTAATACGGAGGGTGCAAGCGTTAATCGGAATTACTGGGCGTAAAGCGCACGCAGGCGGTTTGTTAAGTCAGATGTGAAATCCCCGAGCTTAACTTGGGAACTGCATTTGAAACTGG
+
GGGGGGGGGGGGGGGGGGGGGGGGGGGGGGGGGGGGGGGGGGGGGGGGGGGGGGGGGGGGGGGGGGGGGGGGGGGGGGGGGGGGGGGGGGGGGGGGGGGGGGGGGGGGGGGGGGGGGGGGGGGGGGGGGGGGGGGGGGGGGGGGGGGGGGGGGGGGGGGGGGGGGGGGGGGGGGGGGGGGGGGGGGDGGGGGGGGGGGGGGGGGGGGGGGGGGGGGGGGDGGGGGGGGGGGGFGGGGGFGFGFFGGGGFFFGCCD7@?F?GFG5>DD?FFFFFFFFFFGFF>7FF@FADFFFFF
@M04650:207:000000000-C238N:1:1101:14462:10405 1:N:0:19
ACTCCTACGGGAGGCAGCAGTGAGGAATCTTGGACAATGGAGGCAACTCTGATCCAGCCATGCCGCGTGCAGGAAGACGGCCTTATGGGTTGTAAACTGCTTTTATAGAGGACGAGACCTTCCGACGTGATCGGGAGCCGACGGTACTCTACGAATAAGGATCGGCTAACTTCGTGCCAGCAGCCGCGGTAATACGAAGAATCCAAGCGTTATCCGGAATTATTGGGTTTAAAGGGTCCGCAGGCGGACTTTTAAGTCAGCGGTGAAATCTTTCGGCTTAACCGGAAGCTTGCC
+
GGGGGGGGGGGGGGGGGGGGGGGGGGGGGGGGGGGGGGGGGGGGGGGGGGGGGGGGGGGGGGGGGGGGGGGGGGGGGGGGGGGGGGGGGGGGGGGGGGGGGGGGGGGGGGGGGGGGGGGGGGGGGGGGGGGGGGGGGGGGGGGGGGGGGGGGGGGGGGGGGGGGGGGGGGGGGGGCDGGGGGGGGGGGGBEGGGFGGGGGFFGGGGGGGGGGGGGGGDGGGGFFFGGGGGGGFFG5CCFGFGEFGGGGFGGGGGGF?@B?CEDD3CFBFFFFFFFEBFGFFFDFD5B>?F?0::
@M04650:207:000000000-C238N:1:1101:12369:10409 1:N:0:19
ACTCCTACGGGAGGCAGCAGTAGGGAATCATCCACAATGGACGAAAGTCTGATGGTGCAATGCCGCGTGAGCGAAGAAGGTTTTCGGATCGTAAAGCTCTGTTATGAGGGAAGAACAAGTACAAGAGTAACTGCTTGTACCTTGACGGTACCTCATTAGAAAGCCACGGCTAACTACGTGCCAGCAGCCGCGGTAATACGTAGGTGGCAAGCGTTGTCCGGAATTATTGGGCGTAAAGCGCGCGCAGGCGGCCTTTTAAGTCTGATGTGAAAGCCCACGGCTTAACCGTGGAGG
+
CFGGG<FFGGGGGGGDFGGGGGGA7CFGGGGGCDGGGGGFEGEEGGGGG@EEGFCGGGGGGGGGGGGGGGGGGGGEE<CCFFGGG+@:FGGGFGGGFGGGGGGFFFCFFEFCFGGGGGGGGGGFGGGGGGGGAEGGGGFGGFGCFGGEGFEGGFGGGFGGGCGGGGG7CEGCFGGFECGGGGG6FEDGCEGG>EGGGGFFFCGE@E8CFFFD?EGGGGGG5/?F>+ACFFFGBE3:<CFDDGB)19DGBGCDCDGBFBFFGFFF47>A=6698F>FB1)75>G@*11--<D0(8
@M04650:207:000000000-C238N:1:1101:20893:10414 1:N:0:19
ACTCCTACGGGAGGCAGCAGTGAGGAATATTGGACAATGGAGGCAACTCTGATCCAGCCATGCCGCGTGCAGGAAGACGGCCTTATGGGTTGTAAACTGCTTTTATAGAGGACGAGACCTTCCGACGTGATCGGGAGCCGACGGTACTCTAAGAATAAGGATCGGCTAACTTCGTGCCAGCAGCCGCGGTAATACGAAGGATCCAAGCGTTATCCGGAATTATTGGGTTTAAAGGGTCCGCAGGCGGACTTTTAAGTCAGCGGTGAAATCTTTCGGCTTAACCGGAAGCTTGCC
+
GGGGGGGGGGGGGGGGGGGGGGGGGGGGGGGGGGGGGGGGGGGGGGGGGGGGGGGGGGGGGGGGGGGGGGGGGGGGGGGGGGGGGGGGGGGGGGGGGGGGGFGGGGGGGGGGGGGGGGGGGGGGGGGGGGGGGGGGGGGGGGGGGGGGGGGGGGGGGGGGGGGGGGGGGGGGGGGGGGGGGGGGGGGGGGGGGGGGGGDEGGFGGGGGGGGGGGGGGD<FGGGGGGGGGGGGFGGGGGFGEG@EGGGGFGGGGFGFFFFFGFDDFGGFFFFFFFFEBFGFFFGFFFF>FF?BF?
@M04650:207:000000000-C238N:1:1101:2998:10422 1:N:0:19
ACTCCTACGGGAGGCAGCAGTGGGGAATATTGCACAATGGGCGCAAGCCTGATGCAGCCATGCCGCGTGTATGAAGAAGGCCTTCGGGTTGTAAAGTACTTTCAGCGAGGAGGAAGGCGTTAAGGTTAATAACCTTGGCGATTGACGTTACTCGCAGAAGAAGCACCGGCTAACTCCGGTCCAGCAGCCGCGGTAATACGGAGGGTGCAAGCGTTAATCGGAATTACTGGGCGTAAAGCGCACGCAGGCGGTCTGTCAAGTCGGAGATGAAATCCCCGGGCTCAACCTGGGAAC
+
GGGGGGGGGCGGG7FF@FFGFC@FEGGGFGGGGGGGGGGGEGGCCEGGGFG?FGFGGGGGAFGGDGGCF=C9<FEFFGCFFFGD9FGE=CECAFG9?EFE,EFG,?+@FGE@FCFFCEFFEGGGFF,?7C9,B8FFEGGFGGGGGGEFG@FCA:FF*<>,@DEFCF7B5>FCFEFGGC*4*BECFGGGFE8B8C7EG;C>88C@GGGGGFCFD588F**98/2/@7CCC**5<5<C5*=DBC@DDCDC>GDDDDGF4FB6?FD>E/)(*9@@FF66<6DF@(***5532)7.4-
@M04650:207:000000000-C238N:1:1101:6859:10430 1:N:0:19
ACTCCTACGGGAGGCAGCAGTGGGGAATATTGCACAATGGGCGCAAGCCTGATGCAGCCATGCCGCGTGTATGAAGAAGGCCTTCGGGTTGTAAAGTACTTTCAGCGAGGAGGAAGGCATTAAGGTTAATAACCTTGGTGATTGACGTTACTCGCAGAAGAAGCACCGGCTAACTCCGTGCCAGCAGCCGCGGTAATACGGAGGGTGCAAGCGTTAATCGGAATTACTGGGCGTAAAGCGCACGCAGGCGGTCTGTCAAGTCGGATGTGAAATCCCCGGGCTCAACCTGGGAAC
+
GGGGGGGGGGGGGGGGGGGGGGGGGGGGGGGGGGGGGGGFGGGGGGGGGGGGGGGGGGGGGGGGGGGGGGGGGEGGGGGGGGGGGGGGGGGGGGDFGGGGGGGGGGGDGGDGGGGGGGGGGGGGGGGGGGGGGGGGGGGGGGGGGGGGGGGGGGGGGGDGFGGGGGGGGGGGGGGGGGG*BFGCDCGGGGGGGGGGDFFGGGCGGGGGGGGGGGG5FGGGGGGGGGGGGGGGFC)AGFFGFG>@GCDGDGGGGGFFBFFFF6CG>5<:F*9?FFFF?;DEF63*9FFF<5>0:,
@M04650:207:000000000-C238N:1:1101:5252:10435 1:N:0:19
ACTCCTACGGGAGGCAGCAGTAGGGAATCTTCCACAATGGGCGAAAGCCTGATGGAGCAATGCCGCGTGAATGAAGAAGGTCTTCGGATCGTAAAGTTCTGTTATTAGAGAAGAACAAGTCAAGGAGTAACTGTCTTGACTTTGACGGTACCTAACCAGAAAGTCACGGCTAACTACGTGCCAGCAGCCGCGGTAATACGTAGGTGACAAGCGTTGTCCGGAATTATTGGGCGTAAAGGGAGCGCAGGCGGTTGGAATAGTCTGATGTGAAAGCCCACGGCTTAACCGTGGAAT
+
GGGGGGGGGGEGGGGGGGGGGGGGGGGGGGGGGGGGGGGGGGGGGGGGGGGGGGGGGGGGGGGGGGGGGGGGGGGGGGGGGGGGGGGGGGGGGGGGGGGGGGGGGGGGGGGGGGGGGGGGGGGGGGGGGGGGGGGGGFFFDGFGGFGGGGGGGGGGGCGGGGGGGGG@EGGGGGGGGGGGGFFGGFGCFEGGGGGGGGGGGGG>GFGGGFG5=7EEEFGGDGG5C?GGGGFGFEGGGGFGFGBFGC)>@DD<<DD@FF??C?CC@GFAFB==@F>>BBGDFFCFF=F6?>:?F<
@M04650:207:000000000-C238N:1:1101:3473:10436 1:N:0:19
ACTCCTACGGGAGGCAGCAGTAGGGAATCTTCCGCAATGGGCGCAAGCCTGACGGAGCAACGCCGCGTGTGCGAAGAAGGTCTTCGGATCGTAAAGCACTGTTGTTAAGGAAGAATGACAGTAAGGGTCACTATTTACTGTGTGACGGTACTTAACCAGAAAGCCACGGCTAACTACGTGCCACCAGCCGCGGTAATACGTAGGTGGCAAGCGTTATCCGGAATTATTGGGCGTAAAGCGCGCGTAGGCGGCGAGATTAGTCTGATGTGAAAGCCCCCGGCTCAACCGGGGAGG
+
GGGGGGGGGGGGGGGGGGFGGGGGGGGGGGGGGGGGGGGGGGGG>CFFGGGGGGGGGGGGGGGGGGGGGGGGGGGGGGFGGGFGGGGGGGGGGGGGGGGGGGGGGGGDGFGGGGGGGGGGGGGGGGGGGGGFGGGGGGGGGGGGFGFGEGGGGGGGGGGGGGGGGGFEGGGGGGGGGGGGGGFDFGGGGGGGGE7:FGGGEGGGGGGGGGGGGGE=5CCGGGGCGFGGGGGG>CDC<FFGFGFED<D:FGGGGGG>56FFEFFG6*:<FFFFFF4@16G571DFFFFFFDB(7>
@M04650:207:000000000-C238N:1:1101:20783:10437 1:N:0:19
ACTCCTACGGGAGGCAGCAGTGGGGAATATTGCACAATGGGCGCAAGCCTGATGCAGCCATGCCGCGTGTATGAAGAAGGCCTTCGGGTTGTAAAGTACTTTCAGCGAGGAGGAAGGCATTAAGGTTAATAACCTTGGTGATTGACGTTACTCGCAGAAGAAGCACCGGCTAACTCCGTGCCAGCAGCCGCGGTAATACGGAGGGTGCAAGCGTTAATCGGAATTACTGGGCGTAAAGCGCACGCAGGCGGTCTGTCAAGTCGGATGTGAAATCCCCGGGCTCAACCTGGGAAC
+
GGGGGGGGGGGGGGGGGGGGGGGGGGGGGGGGGGGGGGGGGGGGGGGGGGGGGGGGGGGGGGGGGGGGGGGGGGGGGGGGGGGGGGGGGGGGGGGGGGGGGGGGGGGGGGGGGGGGGGGGGGGGGGGGGGGGGGGGGGGGGGGGGGGGGGGGGGGGGGGGGGGGGGGGGGGGGGGGGGGGGGGGGGGGGGGGGGGGGGGGGGGGGG>EGGGFGGGGGGGGECEFGGFGGGFGFGCEFGBGFGFFDGGGFGGGGGGFFFFFGFGGFGGFFFFFFFFF6>G>DFGFFFFF?FFF2(
@M04650:207:000000000-C238N:1:1101:15766:10439 1:N:0:19
ACTCCTACGGGAGGCAGCAGTGGGGAATATTGCACAATGGGCGCAAGCCTGATGCAGCCATGCCGCGTGTATGAAGAAGGCCTTCGGGTTGTAAAGTACTTTCAGCGAGGAGGAAGGCATTAAGGTTAATAACCTTGGTGATTGACGTTACTCGCAGAAGAAGCACCGGCTAACTCCGTGCCAGCAGCCGCGGTAATACGGAGGGTGCAAGCGTTAATCGGAATTACTGGGCGTAAAGCGCACGCAGGCGGTCTGTCAAGTCGGATGTGAAATCCCCGGGCTCAACCTGGGAAC
+
GGGGGGGGGGGGGGGGGGGGGGGGGGGGGGGGGGGGGGGGGGGGGGGGGGGGGGGGGGGGGGGGGGGGGGGGGGGGGGGGGGGGGGGGGGGGGGGGGGGGGGGGGGGGGGGGGGGGGGGGGGGGGGGGGGGGGFGGGGGGGFFGGGGFGGGGGGGGGGGGGGGGGGGGGGGGGGFCDCGGGGGGGGGGEEGGGGGGGGGGGGGGGGGGGGGGGGGGGFFGGGGGCFGGGGGGF5CEGGFGFCDBGCDDD5C7DDFF4@F@CFCD@DG:F4@BFFFFBFDDE>FFFFF:?FF<?(
@M04650:207:000000000-C238N:1:1101:22421:10440 1:N:0:19
ACTCCTACGGGAGGCAGCAGTGGGGAATATTGCACAATGGGCGCAAGCCTGATGCAGCCATGCCGCGTGTATGAAGAAGGCCTTCGGGTTGTAAAGTACTTTCAGCGAGGAGGAAGGCGACAAGGTTAATAACCTTGTCGATTGACGTTACTCGCAGAAGAAGCACCGGCTAACTCCGTGCCAGCAGCCGCGGTAATACGGAGGGTGCAAGCGTTAATCGGAATTACTGGGCGTAAAGCGCACGCAGGCGGTCTGTCAAGTCGGATGTGAAATCCCCGGGCTCAACCTGGGAAC
+
GGGGGGGGGGGGGGGGGGGGGGGGGGGGGGGGGGGGGGGGGGGGGGGGGGGGGGGGGGGGGGGGGGGGGGGGGGGGGGGGGGGGGGGGGGGGGGGGGGGGGGGGGGGDGGGGGGGGGGGGGGGGGGGGGGGGGGGGGGGGGGGGGGGGGGGGGGGGGGGGGGGGGGGGGGGGGGGGGGGGGGGGGGGGGGGGGGGGGGGGGGGGGGGGGGGGGGGGGGGGGGGGGGGGGGGGFGGEGGFGFG>BGGGGEGGDGGGFFFFFGFGGEGGFF?FFFF?FFFGFFFGFFFFFFFFFF2
@M04650:207:000000000-C238N:1:1101:7167:10445 1:N:0:19
ACTCCTACGGGAGGCAGCAGTGGGGAATATTGCACAATGGGGGAAACCCTGATGCAGCAACGCCGCGTGAGTGATGACGGTCTTCGGATTGTAAAGCTCTGTCTTTGGGGACGATAATGACGGTACCCAAGGAGGAAGCCACGGCTAACTACGTGCCAGCAGCCGCGGTAATACGTAGGTGGCGAGCGTTGTCCGGATTTACTGGGCGTAAAGGGAGCGTAGGCGGATTTTTAAGTGGGATGTGAAATACCCGGGCTCAACCTGGGTGCTGCATTCCAACCTGGGAATCTAG
+
GGDFGG?FGGDBFGGDCFFGGGGGGGFEFGGGGGGD<<FGGGGCGGGGGGGGGGGFGGGGGEGGGGDEGGFFGCGEGGEGGGGGGGCCFG,CFABFFEGGGGGDGGGDGGEEGCFEGGGCFGGGGGGGGGDE8FFGC<FGGGGGGGGGGGEGGGDFGCC@FGGGGGECFCCFEFGEGGGGCCF58E>EEEGGGGGGD*CF?FGGCEFCE==G9?GFECGDED=C=EEGCFGC:+::D4;96D66C77DFGGFDGGFD;FFGFGGFGGFFF4?FFFF<<G)78FFF)<049@B
@M04650:207:000000000-C238N:1:1101:4852:10447 1:N:0:19
ACTCCTACGGGAGGCAGCAGTGGGGAATATTGCACAATGGGGGAAACCCTGATGCAGCAACGCCGCGTGAGTGATGAAGGTTTTCGGATCGTAAAGCTCTGTCTTTGGGGAAGATAATGACGGTACCCAAGGAGGAAGCCACGGCTAACTACGTGCCAGCAGCCGCGGTAATACGTAGGTGGCGAGCGTTATCCGGATTTACTGGGCGTAAAGGGAGCGTAGGCGGATGATTAAGTGGGATGTGAAATACCCGGGCTCAACTTGGGTGCTGCATTACAAACTGGTTCTCTAG
+
GGGGGGGGGGGGGGGGGGGGGFGGGGGGGGGGFDFGGGGGGDGDGGGGGGGG,,CFGGGGGGGGGGGGGGGEFGGFGGGGGGGGGGGGGGGGCGGGFAEFGGDFG,BBCGGG+:AEFCA,,+38FCD=FGGFDF7>,>D=F8CC@GG7A>CFCF7F:FF7BDD@CGGGCG*@FCCC9EEC9CCG@?EEGCGEFC@ED>C?::<CFGC5CCC7F+/8>CGGCG5CEG5=EFCF4:7<7CF96DFF*C7C*029CDG>DFFFGFFG)75()9@@@7**.97*7AC69?*5:794
@M04650:207:000000000-C238N:1:1101:19056:10447 1:N:0:19
ACTCCTACGGGAGGCAGCAGTAGGGAATCTTCCGCAATGGGCGCAAGCCTGACGGAGCAACGCCGCGTGTGCGAAGAAGGTCTTCGGATCGTAAAGCACTGTTGTTAAGGAAGAATGACAGTAAGGGTCACTATTTACTGTGTGACGGTACTTAACCAGAAAGCCACGGCTAACTACGTGCCAGCAGCCGCGGTAATACGTAGGTGGCAAGCGTTATCCGGAATTACTGGGCGTAAAGCGCGCGTAGGCGGCGAGATTAGTCTGATGTGAAAGCCCCCGGCTCAACCGGGGAGG
+
GGGGGGGGGGGGGGGGGGGGGGGGGGGGGGGGGGGGGGGGGGGGGGGGGGGGGGGGGGGGGGGGGGGGGGGGGGGGGGGGGGGGGGGGGGGGGGGGGGGGGGGGGGGGGGGGGGGGGGGGGGGGGGGGGGGGGGGGGGGGGGGGGGGGGGGGGGGGGGGGGGGGGGGGGGGGGGGGGGGGGGGGGGGGGGGGGGGGGGGGGGGGGGGGGGGGGGGGGGGGGGGGGGGGFGGGFGGGFGFGFGFFGGDDFGGDGGGDFFFFGFGGFGGFFFFFFF>FF>DEFFG6@FFFFFF>FF
@M04650:207:000000000-C238N:1:1101:17595:10450 1:N:0:19
ACTCCTACGGGAGGCAGCAGTGGGGAATATTGCACAATGGGCGCAAGCCTGATGCAGCAACGCCGCGTGAGTGATGAAGGTTTTCGGATCGTAAAGCTCTGTCTTTGGGGAAGATAATGACGGTACCCAAGGAGGAAGCCACGGCTAACTACGTGCCAGCAGCCGCGGTAATACGTAGGTGGCGAGCGTTATCCGGATTTACTGGGCGTAAAGGGAGCGTAGGCGGATGATTAAGTGGGATGTGAAATACCCGGGCTCAACTTGGGTGCTGCATTCCAAACTGGTTATCTAG
+
GGGGGGGGGGGGGGGGGGGGGGGGGGGGGGGGGGGGGGGGGGDGGGGGGGGGGGGGGGGGGGGGGGGGGGGGGGGGGGGGGGGGGGGGGGGGGGGGGGGGGGGGGGGGGGGGGGGGGGGGGGGGGGGGGGGGGGGGGGGGGGGGGGGGGGGGGGGGGGGGGGGGGGGGGGGGGGGGGGDGGGGGGGGGDEGGGGGGGGGGGGGGGGGEGGGGGGGG=DDGGGGGGGCEGGGGFGGGFF>FFGFFGGGGFGCGGGGEFFFFGFGGFGDFFF=6?FFFFBGFFFGFFFFFFF?A
@M04650:207:000000000-C238N:1:1101:11647:10478 1:N:0:19
ACTCCTACGGGAGGCAGCAGTGGGGAATCTTGCACAATGGGCGGAAGCCTGATGCAGCGACGCCGCGTGGGGGATGACGGCCTTCGGGTTGTAAACTCCTTTCGCTAGGGAAGAAGCCATTTTGTGGTGACGGTACCTGGATAAGAAGCACCGGCTAACTACGTGCCAGCAGCCGCGGTAATACGTAGGGTGCAAGCGTTGTCCGGAATTACTGGGCGTAAAGAGCTCGTAGGTGGTTTGTCGCGTCGTCTGTGAAATCCCGAGGCTTAACTTCGGGCGTGCAGGCGATACGGG
+
GGGGGGGGGGGGGGGGGGGGGGGGGGGGGGGGGGGGGGGGGGGGGGGGGGGGGGGGGGGGGGGGGGGGGGGGGGGGGGGGGGGGGGGGGGGGGGGGGGGGGGGGGGEGGGGGGGGGGGGGGGGGGGGGGGGGGGGGGGGGGGFFGGGGGGGGGGGGGGGGGGGGGGGGGGGGGGGGGGGGEGGGGGGGGGGGGGGGGGGGGGGGGGGGGGGGGGGGGGGDCGGGGGGGGGDGFC4CGFFGFGFFGGGGFGGGG7CB4FFFGF3D:CGBFF4BBFFBBFGFDBFF@EE19@EBBF
@M04650:207:000000000-C238N:1:1101:26179:10488 1:N:0:19
ACTCCTACGGGAGGCAGCAGTGGGGAATATTGCACAATGGGGGAAACCCTGATGCAGCAACGCCGCGTGAGTGATGAAGGTTTTCGGATCGTAAAGCTCTGTCTTTGGGGAAGATAATGACGGTACCCAAGGAGGAAGCCACGGCTAACTACGTGCCAGCAGCCGCGGTAATACGTAGGTGGCGAGCGTTGTCCGGATTTACTGGGCGTAAAGGGAGCGTAGGCGGATTTTTAAGTGGGATGTGAAATACCCGGGCTCAACCTGGGTGCTGCATTCCAAACTGGGAATCTAG
+
GGGGGGGGGGGGGGGGGGGGGGGGGGGGGGGGGGGGGGGGGGGGGGGGGGGGGGGGGGGGGGGGGGGFGGGGGGGGGGGGGGGGGGGGGGGGGGGGGGGGGGGGGGGGGGGGGGGGGGGGGGGGGGGGGGGGGGGGGGGGGGGGGGGGGGGGGGGGGGGGGGGGGGGGGGGGGGGGGGGGGGGGGGGGGGGGGGGGDGGGGGGGGGGGEGGGGGGGGGGGGGGGGGGGGGGGFFGGGGFGFGFFGGGGFGGGGGGFFFF?FFGGFGGFFFFFFFFFFFGFFFGFFFF<F?FF
@M04650:207:000000000-C238N:1:1101:8671:10493 1:N:0:19
ACTCCTACGGGAGGCAGCAGTGGGGAATCTTGCACAATGGGCGGAAGCCTGATGCAGCGACGCCGCGTGGGGGATGACGGCCTTCGGGTTGTAAACTCCTTTCGCTAGGGAAGAAGCCATTTTGTGGTGACGGTACCTGGATAAGAAGCACCGGCTAACTACGTGCCAGCAGCCGCGGTAATACGTAGGGTGCAAGCGTTGTCCGGAATTACTGGGCGTAAAGAGCTCGTAGGTGGTTTGTCGCGTCGTCTGTGAAATCCCGAGGCTTAACTTCGGGCGTGCAGGCGATACGGG
+
GGGGGGGGGGGGGGGGGGGGGGGGGGGGGGGGGFGGGGGGGGGGGGGGGGGFGGGGGGGGGGGGGGGFGGGGGGGGGGGGGGGGGGGGGGGGGGFGCDGDEGGGGGGGGGGGGGGDFGCFE=FFGFGGGGGGGGFGGGGGGGGGGDFGGGGGGEGFGGGG9FGGGG7CCFDBGGGGGGGGDCCGGGFEEGGGGGGGGGGGCEFGGGCGGGGFGGGGGGGDGGFDGGGDE9EGFG9:CC@DFGB>CDGCEGGCDGC4?FFFGF3C3D4?FFFF?@EE>3<E3:F?FEF;1)0412
@M04650:207:000000000-C238N:1:1101:6069:10516 1:N:0:19
ACTCCTACGGGAGGCAGCAGTGGGGAATCTTGCACAATGGGCGAAAGCCTGATGCAGCGACGCCGCGTGAGGGACGAAGGCCTTCGGGTTGTAAACCTCTTTCAGCAGGGAAGAAGCGAGAGTGACGGTACCTGCAGAAGAAGCGCCGGCTAACTACGTGCCAGCAGCCGCGGTAATACGTAGGGCGCAAGCGTTGTCCGGAATTATTGGGCGTAAAGCGCGCGCAGGCGGCCTTTTAAGTCTGATGTGAAAGCCCACGGCTTAACCGTGGAAGGTCATTGGAAACTGGAAGGC
+
GGGGGGGGGGGGGGGGGGGGGGGGGGGGGGGGGGGGGGGGGGGGGGGGGGGGGGGGGGGGGGGGGGGGGGGGGGGGGGGGGGGGGGGGGGGGGGGGGGGGGGGGGGGGGGGGGGGGGGGGGGGGGGGGGGGGGGGGGGGGGGGGGGGGGGGGGGGGGGGGGGGGGGGGGGGGGGGGGGGGGGGGGGGGDGGGGGGGGGGGGEEGGGGGGGGGDGGGGGGGGGGGGGGGDGGGFCCC7FFGFGFFGGGGFGGGF4F@FFFFGFGGFFGFFFFEFF@@9?FFF?=@FFFAFFFBF(
@M04650:207:000000000-C238N:1:1101:29078:10524 1:N:0:19
ACTCCTACGGGAGGCAGCAGTGGGGAATATTGCACAATGGGCGCAAGCCTGATGCAGCCATGCCGCGTGTATGAAGAAGGCCTTCGGGTTGTAAAGTACTTTCAGCGGGGAGGAAGGCGATAAGGTTAATAACCTTGTCGATTGACGTTACCCGCAGCAGAAGCACCGGCTAACTCCGTGCCAGCAGCCGCGGTAATACGGAGGGTGCAAGCGTTAATCGGAATTACTGGGCGTAAAGCGCACGCAGGCGGTCTGTCAAGTCGGATGTGAAATCCCCGGGCTCACCCTTGGAAC
+
GGGGGGGGGCFGGGGGGGGGGFGGGGGGGGGGGGGGGGGG@CFGGG:,FFEFFGGGGGGGE@FGGGGGGGGGGGGGGGGGCFGGGGGFGGGGGFG9FFFGGG,CFGGGGGDED>FF:DFF@=FG<8D=FFCFCFBFAAF<FC=FFGG<FF<:FG7<F*DF:?FGFCFEGGCC:AFFCDGGGDCFFGGGF58**:*/CF?F58/85EGGGFGCCE5?FFFG57;C8<CFC6*:7:DEFC4D)))))9)95597><F6?=??CF<DDC<7=6=*6//<13C:@9CF*)7,(06)44
@M04650:207:000000000-C238N:1:1101:10485:10538 1:N:0:19
ACTCCTACGGGAGGCAGCAGTGGGGAATATTGCACAATGGGGGAAACCCTGATGCAGCAACGCCGCGTGAGTGATGACGGTCTTCGGATTGTAAAGCTCTGTCTTTAGGGACGATAATGACGGTACCTAAGGAGGAAGCCACGGCTAACTACGTGCCAGCAGCCGCGGTAATACGTAGGTGGCAAGCGTTGTCCGGATTTACTGGGCGTAAAGGGAGCGTAGGCGGATCTTTAAGTGGGATGTGAAATACGCGGGCTCAACCTGGATGCTGCATTCCAAACTGGGAATCTAG
+
GGGGGFGGGGGGGGGGGGGGGGFGGGGGGGGGGGGGGFGGFCFGEF@CFGGGFGGGGGGGGGGGGGGGGGGGGGGGGFGGGCFGGGGGDEGGGGGGGGDFAFGGFGGG8FFCFG>FGF?BFE7>C:FFGDGG?DEGGGGGG<+@FECFFGF,363:FFG:F@,<E@EEC7CFEFGGGGEBFGC8CCEGCE?*+?EEE*32<9@CC8*/*27=CF58C:CC85;+::****<+9+:+:77*9C?F7:C****/))17))66779F>**..09F666*6-7*).*0<@;?)/*-
@M04650:207:000000000-C238N:1:1101:11130:10544 1:N:0:19
ACTCCTACGGGAGGCAGCAGTGGGGAATATTGCACAATGGGCGGAAGCCTGATGCAGCGACGCCGCGTGAGGGATGACGGCCTTCGGGTTGTAAACCTCTTTCAGCAGGGACGAAGCGCAAGTGACGGTACCTGCAGAAGAAGCACCGGCTAACTACGTGCCAGCAGCCGCGGTAATACGTAGGGTGCGAGCGTTGTCCGGAATTACTGGGCGTAAAGAGTTCGTAGGCGGTTTGTCGCGTCGTTTGTGAAATCCCGCAGCTTAACTGTGGGCGTGCAGGCGATACGGGCAGAC
+
GGGGGGGGGGGGGGGGGGGGGGGGGGGGGGGGGGGGGGGGGGGGGGGGGGGGGGGGGGGGGGGGGGGGGGGGGGGGGGGGGGGGGGGGGGGGGGGGGGGGGGGGGGGGGGGGGGGGGGGGGGFGGGGGGGGGGGGGGGGGGGGGGGGGGGGGGGGGGGGGGGGGGGGGGGGGGEEGGGGGGGGGGGGDDGGGGGGGGGFGGGCFGGGGG6EFGGGGGGGGGGGGEGGGGGGGFGGGGGFGBGF;DFGGFGGGFGGF@FFFGFGFFFGF7=F>FE)5??GFF>7BE:@FFFBB?(
@M04650:207:000000000-C238N:1:1101:24384:10558 1:N:0:19
ACTCCTACGGGAGGCAGCAGTGGGGAATATTGCACAATGGGCGCAAGCCTGATGCAGCCATGCCGCGTGTATGAAGAAGGCCTTCGGGTTGTAAAGTACTTTCAGCGAGGAGGAAGGCATTAAGGTTAATAACCTTGGTGATTGACGTTACTCGCAGAAGAAGCACCGGCTAACTCCGTGCCAGCAGCCGCGGTAATACGGAGGGTGCAAGCGTTAATCGGAATTACTGGGCGTAAAGCGCACGCAGGCGGTCTGTCAAGTCGGATGTGAAATCCCCGGGCTCAACCTGGGAAC
+
GGGGGGGGGGGGGGGGGGGGGGGGGGGGGGGGGGGGGGGGGGGGGGGGGGGGGGGGGGGGGGGGGGGFGGGGGGGGGGGGGGGGGGGGGGGGGGGGGGGGGGGGGGGGGGGGGGGGGGGGGGGGGGGGGGGGFGGGGGEGGGGGGGGFGGGGGGGGGGGGGGGGGGGGGGGGGGGGGGGGGGGGGGGDGGGGGGGGFGGGGGGGGGGGGFGGGGGGFFGGGGGGGFGGFGGGEGGEGGFGFGEFGGGGFGGGGGG?FFFFGFGGFGGFFBFFFFFF66DBD1FFFFF?<FFFB<
@M04650:207:000000000-C238N:1:1101:15575:10581 1:N:0:19
ACTCCTACGGGAGGCAGCAGTGGGGAATATTGCACAATGGGCGCAAGCCTGATGCAGCCATGCCGCGTGTATGAAGAAGGCCTTCGGGTTGTAAAGTACTTTCAGCGAGGAGGAAGGCATTAAGGTTAATAACCTTGGTGATTGACGTTACTCGCAGAAGAAGCACCGGCTAACTCCGTGCCAGCAGCCGCGGTAATACGGAGGGTGCAAGCGTTAATCGGAATTACTGGGCGTAAAGCGCACGCAGGCGGTCTGTCAAGTCGGATGTGAAATCCCCGGGCTCAACCTGGGAAC
+
GGGGGGGGGGGGGGGGGGGGGGGGGGGGGGGGGGGGGGGGGGGGGGGGGGGGGGGGGGGGGGGGGGGGGGGGGGGGGGGGGGGGGGGGGGGGGGGGGGGGGGGGGGGFGGGGGGGGGGGGGGGGGGGGGGGGGGGGGGGGGGGGGGGGGGGGGGGGGGGGGGGGGGGGGGGEGGGGGGGGGGGGGGGGGGGGGGGEFGGGGEGGGGGGGGGDEGEEGGGGGG=FEGGGGGGGEEDGGGFGFDFFGGGGFGGCC3CFFFFFGFDDECDBFFF4FF)9(7DEFFGFFFF:?FF<B6
@M04650:207:000000000-C238N:1:1101:21291:10589 1:N:0:19
ACTCCTACGGGAGGCAGCAGTAGGGAATCTTCCACAATGGGCGAAAGCCTGATGGAGCAATGCCGCGTGAATGAAGAAGGTCTTCGGATCGTAAAGTTCTGTTATTAGAGAAGAACAAGTCAAGGAGTAACTGTCTTGACTTTGACGGTACCTAACCAGAAAGTCACGGCTAACTACGTGCCAGCAGCCGCGGTAATACGTAGGTGACAAGCGTTGTCCGGAATTATTGGGCGTAAAGGGAGCGCAGGCGGTTGGAATAGTCTGATGTGAAAGCCCACGGCTTAACCGTGGAAT
+
GGGGGGGGGGGGGGGGGGGGGGGGGGGGGGGGGGGGGGGGGGGGGGGGGGGGGGGGGGGGGGGGGGGGGGGGGGGGGGGGGGGGGGGGGGGGGGGGGGGGGGGGGGGGGGGGGGGGGGGGGGGGGGGGGGGGGGGGGGGGGGGGGGGGGGGGGGGGGGGGGGGGGGGGGGGGGGGGGGGGGGGGGGGGGGGGGGGGGGGGGGGEGGGGGGGGGEGGGGFDEGGGGGGGGGGGECDEGGFGFDFFGGGGFGGDDGGFF=FFFFGGFFGF46BFFFFFFFGFFFGFFFFFB>B<B2
@M04650:207:000000000-C238N:1:1101:22514:10598 1:N:0:19
ACTCCTACGGGAGGCAGCAGTGGGGAATATTGCACAATGGGGGAAACCCTGATGCAGCAACGCCGCGTGAGTGATGAAGGTTTTCGGATCGTAAAGCTCTGTCTTTGGGGAAGAAAATGACGGTACCCAAGGAGGAAGCCATGGCTAACTACGTGCCAGCAGCCCCGGTAATACGTAGGTGGCGAGCGTTGTCCGGATGTACTGGGCGTAAAGGGAGCGTAGGCGGATTTTTAAGTGGGATGTGAAATACCCGGGCTCAACCTGGTTGTTGCATTCCAAACTGGGAATCTAG
+
GGGGGGGGGGGGGGGGGGGGGGGGGGGGCGGGGFGGGGGGF,CFGG<<FGGGGGGGGGGGGGGGGGGGGGGEGGGGGGGGGGGGGGGGGGGGGGGGFGGGFGFGEGGFGGGGGG,BFF,55=CEFGA<C<BDBF@+,@,>F,@<F,@,<,@,7>>FFGG7FGFB*@8E:B*,,?F;,,<?<BF:748CC3:E+2;BB=*5++1C7FGDEEECG7?**7)119*+:E*::6@:)+00:9;1)99@C**:**9CC7<)75FF*>GF@**4)07*9@6@42>FF7:64>)384*)
@M04650:207:000000000-C238N:1:1101:14160:10609 1:N:0:19
ACTCCTACGGGAGGCAGCAGTGGGGAATATTGCACAATGGGGGAAACCCTGATGCAGCAACGCCGCGTGAGTGATGAAGGTTTTCGGATCGTAAAGCTCTGTCTTTGGGGAAGATAATGACGGTACCCAAGGAGGAAGCCACGGCTAACTACGTGCCAGCAGCCGCGGTAATACGTAGGTGGCGAGCGTTATCCGGATTTACTGGGCGTAAAGGGAGCGTAGGCGGATGATTAAGTGGGATGTGAAATACCCGGGCTCAACTTGGGTGCTGCATTCCAAACTGGTTATCTAG
+
GGGGGGGGGGGGGGGGGGGGGGGGGGGGGGGGGGGGGGGGGGGGGGGGGGGGGGGGGGGGGGGGGGGGGGGGGGGGGGGGGGGGGGGGGGGGGGGGGGGGGGGGGGGGGGGGGGGGGFGGGGGGGGGGGGGGGGGGGFGGGGGGGGGGGGGGGGGGGGGGGGGGGGGGGGGGGGGGGGGGGGGGGGGGGGGGGGGGGGGGGGGGGGGGGGGGGGGGGGGGGGGGGGDGGGGGFGGGGGFGFGFFGGGGFGGGGGDBF>FFGFGGFGG?FFFFFFFFFFFFFFGF=FF<AFFA
@M04650:207:000000000-C238N:1:1101:15983:10613 1:N:0:19
ACTCCTACGGGAGGCAGCAGTGGGGAATATTGCACAATGGGGGAAACCCTGATGCAGCAACGCCGCGTGAGTGATGAAGGTTTTCGGATCGTAAAGCTCTGTCTTTGGGGAAGATAATGACGGTACCCAAGGAGGAAGCCACGGCTAACTACGTGCCAGCAGCCGCGGTAATACGTAGGTGGCGAGCGTTATCCGGATTTACTGGGCGTAAAGGGAGCGTAGGCGGATGATTAAGTGGGATGTGAAATACCCGGGCTCAACTTGGGTGCTGCATTCCAAACTGGTTATCTAG
+
GGGGGGGGGGGGGGGGGGGGGGGGGGGGGGGGGGGGGGGGGGGGGGGGGGGGGGGGGGGGGGGGGGGGGGGGGGGGGGGGGGGGGGGGGGGGGGGGGGGGGGGGGGGGGGGGGGGGGGGGGGGGGEGGGGGGGGGGGGGGGGGGGGDGGGGGGGGGGGGGGGGGGGGGGGGGGGGGGGGGGGGGGGGC7EGGGGGGGGGGGGGDGGGGGGGGGGGGGGDD*5CCEECEC47?FGGGCCFC9C68DGGGFFFFGDGFFFF?CFGDFGGFB?FFFFF?>B*9>3FF6?F24B?A
@M04650:207:000000000-C238N:1:1101:24914:10623 1:N:0:19
ACTCCTACGGGAGGCAGCAGTGGGGAATATTGCACAATGGGCGCAAGCCTGATGCAGCCATGCCGCGTGTATGAAGAAGGCCTTCGGGTTGTAAAGTACTTTCAGCGAGGAGGAAGGCATTAAGGTTAATAACCTTGGTGATTGACGTTACTCGCAGAAGAAGCACCGGCTAACTCCGTGCCAGCAGCCGCGGTAATACGGAGGGTGCAAGCGTTAATCGGAATTACTGGGCGTAAAGCGCACGCAGGCGGTCTGTCAAGTCGGATGTGAAATCCCCGGGCTCAACCTGGGAAC
+
GGGGGGGGGGGGGGGGGGGGGGGGGGGGGGGGGGGGGGGGGGGGGGGGGGGGGGGGGGGGGGGGGGGGGGGGGGGGGGGGGGGGGGGGGGGGGGGGGGGGGGGGGGGGGGGGGGGGGGGGGGGGGGGGGGGGGGGGGGGGGGGGGGGGGGGGGGGGGGGGGGGGGGGGGGGGGGGGGGGGGGGGGGGGGGGGGGGGGGGGGGGGGGGGGGGGGGGGGGGGGGGGGGGGGGGGFGGGGGFGEGFFGGGGEDGGGGGFFFFFGFGGDDGFFFFFFFFFFFGFFFGFFFFFBFFFF6
@M04650:207:000000000-C238N:1:1101:27531:10646 1:N:0:19
ACTCCTACGGGAGGCAGCAGTGGGGAATATTGCACAATGGGGGAAACCCTGATGCAGCAACGCCGCGTGAGTGATGAAGGTTTTCGGATCGTAAAGCTCTGTCTTTGGGGAAGATAATGACGGTACCCAAGGAGGAAGCCACGGCTAACTACGTGCCAGCAGCCGCGGTAATACGTAGGTGGCGAGCGTTATCCGGATTTACTGGGCGTAAAGGGAGCGTAGGCGGATGATTAAGTGGGATGTGAAATACCCGGGCTCAACTTGGGTGCTGCATTCCAAACTGGTTATCTAG
+
GGGGGGGGGGGFGGGEGGGGGGGGGGGGGGGGGGGGGGGGGGDGGGGGGGGGGGGGGGGGGGGGGGGGGGFGGGGGFGGGGGGGGGGGGGGGGGGGGGGGGGGGGGGGGGGGGGGFFEEGGGCFGEDGGGGGGGGGGGGGGGGGGGGGGGGGGGFGGGGGGGGGGGGGGGGGGGGDEGGGGGGGCEGGGGGGGGGGEGEF7FGGFGGGGC=FGCGFDDGGGDEFGGEGGCFGFGGGGGFGFGFFGGGGFGDGGGGFFF?FGFGGFGGFFFFF@FFFFFFFFADFFFFFFFFF
@M04650:207:000000000-C238N:1:1101:25753:10671 1:N:0:19
ACTCCTACGGGAGTCAGCAGTAGGGAATCTTCCGCAATGGGCGCAAGCCTGACGGAGCAACGCCGCGTGTGCGAAGAAGGTCTTCGGATCGTAAAGCACTGTTGTTAAGGAAGAATGACAGTAAGGGTCACTATTTACTGTGTGACGGTACTTAACCAGAAAGCCACGGCTAACTACGTGCCAGCAGCCGCGGTAATACGTAGGTGGCAAGCGTTATCCGGAATTATTGGGCGTAAAGCGCGCGTAGGCGGCGAGATTAGTCTGATGTGAAAGCCCCCGGCTCAACCGGGGAGG
+
GGGGGGGGGGGGGGGGGGGGGGGGGGGGGGGGGGGGGGGGGGGGGGGGGGGGGGGGGGGGGGGGGGGGGGGGGGGGGGGGGGGGGGGGGGGGGGGGGGGGGGGGGGGGGGGGGGGGGGGGGGGGGGGGGGGGGGGGGGGGGGGGGGGGGGGGGGGGGGGGGGGGGGGGGGGGGGGGGGGGGGGGGGGGGGGGGGGGGGGGCFGGGGGGFGGGGGGGEGGGGGGGGGGGGGGGEEDEGGFGEGFFGGGDFGGGGGCDFFFFGFGGFGGFFFFFFF>F?;GFDBGFFFFFFFFFFF
@M04650:207:000000000-C238N:1:1101:26705:10695 1:N:0:19
ACTCCTACGGGAGGCAGCAGTGAGGAATATTGGACAATGGAGGCAACTCTGATCCAGCCATGCCGCGTGCAGGAAGACGGCCTTATGGGTTGTAAACTGCTTTTATAGAGGACGAGACCTTCCGACGTGATCGGGAGCCGACGGTACTCTACGAATAAGGATCGGCTAACTTCGTGCCAGCAGCCGCGGTAATACGAAGGATCCAAGCGTTATCCGGAATTATTGGGTTTAAAGGGTCCGCAGGCGGACTTTTAAGTCAGCGGTGAAATCTTTCGGCTTAACCGGAAGCTTGCC
+
GGGGGGGGGGGGGGGGGGGGGGGGGGGGGGGGGGGGGGGGGGGGGGGGGGGGGGGGGGGGGGGGGGGGGGGGGGGGGGGGGGGGGGGGGGGGGGGGGGGGGGGGGGGGGGGGGGGGGGGGGGGGGGGGGGGGGGDDGGGGGGGDGGEGGGGDGDGGGGGGGGGGGGGGGGGGGEGGCFGGGGGGCGGGGGGCFGGGGGDGGGGGGGGGGDGGGGGGGGGFFGFFGGGGGGGGFGGGGG@DDDE335D)83DFGGGFFFFFGFGCBFGAFFFFFFBFBFDFFFGDF>79?FFFFB
@M04650:207:000000000-C238N:1:1101:11309:10699 1:N:0:19
ACTCCTACGGGAGGCAGCAGTGGGGAATATTGGACAATGGGCGCAAGCCTGATCCAGCCATGCCGCGTGAGTGATGAAGGCCCTAGGGTTGTAAAGCTCTTTCACCGGTGAAGATAATGACGGTAACCGGAGAAGAAGCCCCGGCTAACTTCGTGCCAGCAGCCGCGGTAATACGAAGGGGGCGAGCGTTGTTCGGATTTACTGGGCGTAAAGCGCACGTAGGCGGACTTTTAAGTCAGGGGTGAAATCGCGGGGCTCAACCCCGGAACTGCCTCTGAGACTGGAAGTCTGG
+
GGGGGGGGGGGGGGGGGGGGGGGGGGGGGGGGGGGGGGGGGGGGGGGGGGGGGGGGGGGGGGGGGGGGGGGGGGEGGGGGFGEGAFGGGGGGGGGGGGGGGGGGDFGG:FGEGGFED,CEFFGEDFGDBCEGGGDEFGGFGEGGDCBCFCFGEBFDFGFGFB:FCEGG:@<CFGGG@CEGGEE*438C?8C**<888*8929:CGGFGGG=FGAE57<D>@F=CGE5C**30=6:<708C>GDEGF:*=**1CDGFEF@?:@7*5)/3)/9*0*)054*9?27;)6<).**4
@M04650:207:000000000-C238N:1:1101:18945:10737 1:N:0:19
ACTCCTACGGGAGGCAGCAGTAGGGAATCATCCACAATGGACGAAAGTCTGATGGTGCAATGCCGCGTGAGCGAAGAAGGTTTTCGGATCGTAAAGCTCTGTTGTGAGGGAAGAACAAGTATAGGAGTAACTGCCTGTACCTTGACGGTACCTCATTAGAAAGCCACGGCTAACTACGTGCCAGCAGCCGCGGTAATACGTAGGTGGCAAGCGTTGTCCGGAATTATTGGGCGTAAAGCGCGCGCAGGCGGCCTTTTAAGTCTGATGTGAAAGCCCACGGCTTAACCGTGGA
+
GGGGGGGGGGGGGGGGGGGGGGGGGGGGGGGGGGGGGGGGGGGGGGGGGGGGGGGGGGGGGGGGGGGGGGGGGGGGGGGGGGGGGGGGGGGGGGGGGGGGGGFGGGGGGGGGGGGGGGGGGGGGGGGGGGGGGGGGGGGGGGGGGGGGGGGGGGGGGGGGGGGGGGGGGGGGGGGGGGGGGGGGGGGGGGGGGGGGGGGGGGGGGGGGGGGGGGGGGGGGG:EGGGGGGGGGFGGEFGFGFGFFGGGGFGGGGDG?FF@=<777=FFAFF@FF45>BFGFFFGFFFFFFFD:
@M04650:207:000000000-C238N:1:1101:15577:10738 1:N:0:19
ACTCCTACGGGAGGCAGCAGTGGGGAATATTGCACAATGGGCGCAAGCCTGATGCAGCCATGCCGCGTGTATGAAGAAGGCCTTCGGGTTGTAAAGTACTTTCAGCGAGGAGGAAGGCGTTAAGGTTAATAACCTTGGCGATTGACGTTACTCGCAGAAGAAGCACCGGCTAACTCCGTGCCAGCAGCCGCGGTAATACGGAGGGTGCAAGCGTTAATCGGAATTACTGGGCGTAAAGCGCACGCAGGCGGTCTGTCAAGTCGGATGTGAAATCCCCGGGCTCAACCTGGGAAC
+
GGGGGGGGGGGGGGGGGGGGGGGGGGGGGGGGGGGGGGGGGGGGGGGGGGGGGGGGGGGGGGGGGGGGGGGGGGGGGGGGGGGGGGGGGGGGGGGGGGGGGGGGGGGGGGGGGGGGGGGGGGGGGGGGGGGGGGGGGGGGGGGGGGGGGGGGGGGGGGGGGGGGGGGGGGGGGGGGGGGGGGGGGGGGGGGGGGGGGGGGGGGGGGGGGGGGGGGGGGGGGGEDEGGGGFGGFEGGGGFGFGFFGGGGFGGGGGGFFFFFEFGGFGGFFF?BFFFF:>GFFFCFFFFFFFFFF1
@M04650:207:000000000-C238N:1:1101:20350:10751 1:N:0:19
ACTCCTACGGGAGGCAGCAGTGGGGAATATTGGACAATGGGGGGAACCCTGATCCAGCAATACCGCGTGTGTGAAGAAGGCCCTAGGGTTGTAAAGCACTTTTGTGAGGGAGAATGGGATTTAGTGTTAATACCACTAGGTCTTGATGTTACCTCAAGAAAAAGCACCGGCTAACTCCGTGCCAGCAGCCGCGGTAATACGGAGGGTGCAAGCGTTAATCGGAATTACTGGGCGTAAAGCGCACGCAGGCGGCCTGTCAAGTCGGATGTGAAATCCCCGGGCTCAACCTGGGA
+
GGGGGGGGGGGDGGGGGGFGGGGGGGGG9FGA,@FFGGGFF@F>FC@FFGGGGGGGGGGGGCGGGGGGGGGGGGGGGGG<DF:B,BFGGFGGFFGGCCFG,@FDG:EGGG7::FB,D,>,?F,83>,@DFGGGGGFFF:A3,3?<3,@CBFGFGD:FFA+5BF@GDG7F@EGG:CGGGGGFCFGC58CF8:C*CEEGG7+;**?EEGGGG++;*;85*0:CDG>=C7C9*CE@5CGDG?DB<37DC)>5DDD)1C@=6@?99FC37*(/9@*97B)5?C)51/.0*7(.)0((
@M04650:207:000000000-C238N:1:1101:23709:10770 1:N:0:19
ACTCCTACGGGAGGCAGCAGTGGGGAATCTTGGACAATGGAGGCAACTCTGATCCAGCCATGCCGCGTGTGTGAAGAAGGCCCTAGGGTTGTAAAGCACTTTCAATGAGGAGGAAGGCTTCTGGCTAATAATCGGAAGTACTTGACGTTACTCATACAAGAAGCACCGGCTAACTCCGTGCCAGCAGCCGCGGTAATACGGAGGGTGCAAGCGTTAATCGGAATTACTGGGCGTAAAGGGCGCGTAGGTGGTGATTTAAGTCAGATGTGAAAGCCCCGGGCTCAACCTGGGAAT
+
GGGGGGGGGGGGGGGGGGGGGGGGGGGGGGGGGGGGGGGGGFGGGGFGGGGGGGGGGGGGGGGGGGGGGCGGGGGGGGGGGGEGDGGFGFGGGGGGGEGGFGG?<FEEEEG@FGGF:FEFFFGGFGFGFFFGGC@CG@FGGGGGGGGEGGGCDFCGGGGGGGGGGGGGGGGGGGGAFGGGGGGGGGGGGGEGGGGGGGGG5EGG*=CEGGGGGGGCC7CFGGCEFGFGGGGGFGGGGG?D><BD/9DD7CFD<:0/=FF?GFD:FDG<FF@FFF>F62CDB;GFFFF(8FF?((
@M04650:207:000000000-C238N:1:1101:23949:10831 1:N:0:19
ACTCCTACGGGAGGCAGCAGTGGGGAATATTGCACAATGGGGGAAACCCTGATGCAGCAACGCCGCGTGAGTGAAGAAGGTTTTCGGATCGTAAAGCTCTGTTGTGAGGGAAGAACAAGTATAGGAGTAACTGCCTGTACCTTGACGGTACCTCATTAGAAAGCCACGGCTAACTACGTGCCAGCAGCCGCGGTAATACGTAGGTCCCAAGCGTTGTCCGGATTGATTGGGCGTAAAGCGAGCGCAGGTGGTTTCTTAAGTCTGATGTAAAAGGCAGTGGCTCAACCATTGTGT
+
GGGGGGGGGGGGGGGGGGGGGGGGGGGGGGGGGGGGGGGGGGGGGGGGGGGGFGGGGGGGGGGGGGGEGGGCFGGGGGGGFGGGGGGFC:FGGGGGFGGFGFGFGECGGGGGGGGGFFF<FGGFGGGGGGGGGCEGGGCGDDDFFGGGGFFG<EFGGGGGFGGGGGGGGGGGGFGBFGEGGGFGFGGGCEGGGGGECFGGGGFGCCCAEGGGGGCC5DFGGGEG*<:CCGGG;CDEFFFGFGFFDDGGFFGDGGFF?F?FGFGGFFFF?6@4B>F4(3C?E19=@?F:2*8<6(
@M04650:207:000000000-C238N:1:1101:2818:10863 1:N:0:19
ACTCCTACGGGAGGCAGCAGTAGGGAATCTTCCACAATGGGCGAAAGCCTGATGGAGCAATGCCGCGTGAATGAAGAAGGTCTTCGGATCGTAAAGTTCTGTTATTAGAGAAGAACAAGACAAGGAGTAACTGTCTTGACATTGACGGTAACTAACCAGAAAGTGACGGCTAACTACGTGCCAGCAGCCGCGGTAATACGTAGGGGGCAAGCGTTGTCCGGAATTATTGGGCGTAAAGCGCACGCAGGCGGTCCGTTAAGTCTGATGTGAAAGCCAACGGATTAACGGTGGAGG
+
EEFGGGF,BFFGEGCCGFGFEFFFGGGA,EGC<FEFGEFG<EGGGGC<EFFFDFCGGFGGGG,<C@FEFGC9CFGFGFGGFFGG9FFBF=FEEGFGFF,F<5@?9<B?FFFEGGA<F<F,:9AE<FEFCEGAE,,C,CF@,:,CFFEDGE+7,C>>FBFFFFF>,3,@B7+@CD,@;>DF7BE,6D>8D:C78*4=CCBFBCCGG>8*=E/AE**/2:7//13/+<9<CFGFE*9:5:FDE)077C3CBDD993)76>>6?@GFF*:<=77@*7))427>),*18=)--5;:((
@M04650:207:000000000-C238N:1:1101:8726:10899 1:N:0:19
ACTCCTACGGGAGGCAGCAGTGGGGAATTTTCCGCAATGGGCGAAAGCTTGACGGAGCAATGCCGCGTGGAGGTAGAAGGCCTACGGGTCGTGAACTTCTTTTCCCAGAGAAGAAGCAATGACGGTATCTGGGGAATAAGCATCGGCTAACTCTGTGCCAGCAGCCGCGGTAATACAGAGGATGCAAGCGTTATCCGGAATGATTGGGCGTAAAGCGTCTGTAGGTGGCTTTTTAAGTCCGCCGTCAAATCCCAGGGCTCAACCCTGGACAGGCGGTGGAAACTGCCAAGCTGG
+
GGGGGGGGGGGGGGGGGGGGFGGGGGGGGGGGGGGGGGGGGGGGGGGGGGGGGGGGGGGGGGGGGGGGGGFGGGGGGGGGGGGGGGGGGGGGGGGGGGGGGGGGGGGGGGGGGGGGGGGGGGGGGGGGGGGGGGGGGGGGGGGGGGGGGGGGGGGGGGGGGGGGGGGGGGGGGGGGGG9FGFFGGGGGGGEGGGGDGGGGFGG9FFEFGGGGGGGGGCD<FGFC7<?C=FFFFGCFGGFCBGFDCDDGFGGGGGGFFFFFGFGGFGGFFFFF@FF@B>DFFFC6@FF:7FF??B
@M04650:207:000000000-C238N:1:1101:14526:10912 1:N:0:19
ACTCCTACGGGAGGCAGCAGTAGGGAATCTTCCGCAATGGACGAAAGTCTGACGGAGCAACGCCGCGTGTGTGATGAAGGATTTCGGTTCGTAAAGCACTGTTGTTAAGGAAGAACAGTAATAAGAGTCACTGCTTATTATGTGACGGTACTTAACCAGAAAGCCACGGCTAACTACGTGCCAGCAGCCGCGGTAATACGTAGGTGGCAAGCGTTATCCGGAATTATTGGGCGTAAAGCGCGCGTAGGCGGCAAGATTAGTCTGATGTGAAAGCCCTCGGCTCAACCGAGGA
+
GGGGGGGGGGGGGGGGGGGGGGGGGGGGGGGGGGGGGGGGGGGGGGGGGGGGGGGGGGGGGGGGGGGGGGGGGGGGGGGGGGGGGGGGGGGGGGGGGGGGGGGGGGGGGGGGGFGGGGGGGGGGGGGGGGGGGGGGGGGGGGGGGGGGGGGGGGGGGGGGGGGGGGGGGGGGGGGGGGGGGGGGGGGGGGGGGGGGGGGGGGGGGGGGFFGGGEGGGGGGGGEGGGGG?FGGFGGGGGFGFGFFGGGGFGGGGGGF?FFFCFGGFGG<BFFFFF@FFFGEF0D??@FB;DFF
@M04650:207:000000000-C238N:1:1101:4843:11005 1:N:0:19
ACTCCTACGGGAGGCAGCAGTAGGGAATCATCCACAATGGACGAAAGTCTGATGGTGCAACGCCGCGTGAGCGAAGAAGGTTTTCGGATCGTAAAGCTCTGTTATGAGGGAAGAACAAGTACAAGAGTAACTGCTTGTACCTTGACGGTACCTCATTAGAAAGCCACGGCTAACTACGTGCCAGCAGCCGCGGTAATACGTAGGTGGCAAGCGTTGTCCGGAATTATTGGGCGTAAAGCGCGCGCAGGCGGCCTTTTAAGTCTGATGTGAAAGCCCACGGCTTAACCGTGGA
+
GGGGGGGGGGGGGGGGGGGGGGGGGGGGFEGGFGGGGGGGGGGEGGGGGGGGGGGCFGGGGGGGGGGGGGEFGGGGGGGGFFFGGEE@FEGGGGGGGFGGGGGGGF9BFGGGGGGGGGGGFGFGGGGGGGGGGFGGFGGGDCGGGGGGGGGFGGGGEGFGGGGGGGGDGGGGGGGGGGGGGGGGGGGG8CEGGGGGGGGGGGGGGGGGGGGGGGGDGFGGGG5*@FGGCF=FFGGEGC*9)C7><59DEGGGCCF*9?6@G?GGFCFFFFFFFFFF((7@B9CFFBFB8:>:
@M04650:207:000000000-C238N:1:1101:19139:11008 1:N:0:19
ACTCCTACGGGAGGCAGCAGTGGGGAATCTTGCACAATGGGCGGAAGCCTGATGCAGCAACGCCGCGTGAGTGATGACGGTCTTCGGATTGTAAAGCTCTGTCTTTAGGGACGATAATGACGGTACCTAAGGAGGAAGCCACGGCTAACTACGTGCCAGCAGCCGCGGTAATACGTAGGTGGCAAGCGTTGTCCGGATTTACTGGGCGTAAAGGGAGCGTAGGCGGATCTTTAAGTGGGATGTGAAATACTCGGGCTCAACCTGGGGGCTGCATTCCAAACTGGAGATCTAG
+
GGGGGGGGGGGGGGGGGGGGGGGGGGGGGGGGGGGGGGGGGGGGGGGGGGGGGGGGGGGGGGGGGGGGGGGGGGGGGGGGGGGGGGGGGGGGGGGGGGGGGGGGGGGGGGGGGGGGGGGGGGGGGGGGGGGGGGGGGGGGGGGGGGGGGGGGGGGGGGGGGGGGGGGGGGGGGGGGGGGGGGGGGGGGGGGGGGGGGGGGGGGGGGGGGGGGGGGGGGGGEGGGGGDGGGGGFCFGGGFGFGFFGGGF=FGGDGGFFFFFGFGGFFD>FF57FBFFFFFFFFGFFFF<>FFA
@M04650:207:000000000-C238N:1:1101:26086:11019 1:N:0:19
ACTCCTACGGGAGGCAGCAGTAGGGAATCTTCCACAATGGACGAAAGTCTGATGGAGCAATGCCGCGTGAGTGAAGAAGGTTTTCGGATCGTAAAGCTCTGTTGTGAGGGAAGAACAAGTATAGGAGTAACTGCCTGTACCTTGACGGTACCTCATTAGAAAGCCACGGCTAACTACGTGCCAGCAGCCGCGGTAATACGTAGGTGGCAAGCGTTGTCCGGAATTATTGGGCGTAAAGCGCGCGCAGGCGGATGGACTAGTCTGATGTGAAAGCCCACGGCTTAACCGTGGAGG
+
GGGGGGGGGEGGGGGGGGGGGFFGGGGGGGGGGGGGGGGGFAF@FGEFGGGGGGGGGGFGGGGGGGEFGGGGGGGGGGGGFDFGGGGDCGGGGGGGGGGGGGFAF@FGGGGGGGGGFFGE?A<9FCDFGFGGDEDCCFGGGGGGFGE@@FCFCFFAFFFCFGCFFAFGGGEBFGGGGGCFFFFGCGG>8:58EGG:CBFG9?8ECGGGGGGGGGCE7F71?C=CG?@9=>CF>EG5CFBG>DEFGGDGFCD))7CF)6//<6DC?DF4=@F**77710<>>9C67FF0:>B816
@M04650:207:000000000-C238N:1:1101:23122:11066 1:N:0:19
ACTCCTACGGGAGGCAGCAGTGGGGAATATTGCACAATGGGGGAAACCCTGATGCAGCAACGCCGCGTGAGTGATGACGGTCTTCGGATTGTAAAGCTCTGTCTTTAGGGACGATAATGACGGTACCTAACCAGAAAGTCACGGCTAACTACGTGCCAGCAGCCGCGGTAATACGTAGGTGACAAGCGTTGTCCGGAATTATTGGGCGTAAAGGGAGCGCAGGCGGTCTGTCAAGTCGGATGTGAAAACCCCGGGCTCAACCTGGGAACTGCATTCGAAACTGGCAGGCTAG
+
GGGGGGGGGGGGGGGGGGGGGGGGGGGGGGGGGGGGGGGGGGGGGGGGGGGGGGGGGGGGGGGGGGGGGGGGGGGGGGGGGGGGGGGGGGGGGGGGGGGGGGGGGGGGGGGGGGGGGGGGGGGGGGGGGGGGGGGGGGGGGGGGGGGGGGGGGGGGGGGGGGGGGGGGGGGGGGGGGGGGGGGGGGGGGGGGGGGGGGGFGDFGGGGGEGGGGGGGGDGGGGGGGGDGCGGGFGGGGGFGFGFFFDGFFCGDGGGFFFFFGFGGFGD?FFFFFFFFAAGFFAGFFFEFFFF?
@M04650:207:000000000-C238N:1:1101:13806:11082 1:N:0:19
ACTCCTACGGGAGGCAGCAGTGGGGAATATTGCACAATGGGCGCAAGCCTGATGCAGCCATGCCGCGTGTATGAAGAAGGCCTTCGGGTTGTAAAGTACTTTCAGCGAGGAGGAAGGCATTAAGGTTAATAACCTTGGTGATTGACGTTACTCGCAGAAGAAGCACCGGCTAACTCCGTGCCAGCAGCCGCGGTAATACGGAGGGTGCAAGCGTTAATCGGAATTACTGGGCGTAAAGCGCACGCAGGCGGTCTGTCAAGTCGGATGTGAAATCCCCGGGCTCAACATGGGAAC
+
GGGGGGGGGGGGGGGGGGGGGGGGGGGGFGGGGGGGGGGGGGGGGGGGGGGGGGGGGGGGFGGGGGGGGFGEGGGGGGGGGGGGGGGGGGGGGGGGGDGGGGEGFGE+>FECFGFGDF<FCC?EEFGGG9<,8,E<?DCFDC<CFCC>DFGFEGDC@F7@D7>BEFCGCGC>FGF9;C*>CG;E:88::E=EGECC+CBFC5CEG;:5CF95EC8:C*?FGD?:FFCCE*;*5:D5976C335>CG3977C))19*=BFF7@DG3/9:?7@FF?4?<BG3;6FF@?*(.)87:(
@M04650:207:000000000-C238N:1:1101:22453:11085 1:N:0:19
ACTCCTACGGGAGGCAGCAGTGGGGAATATTGCACAATGGGGGAAACCCTGATGCAGCAACGCCGCGTGAGTGATGACGGTCTTCGGATTGTAAAGCTCTGTCTTTGGGGACGATAATGACGGTACCCAAGGAGGAAGCCACGGCCAACTACGTGCCAGCAGCCGCGGTAATACGTAGGTGGCGAGCGTTGTCCGGATTTACTGGGCGTAAAGGGAGCGTAGGCGGATTTGTAAGTGGGATGTGAAATACCCGGGCTCAACCTGGGTGCTGCATTCCAAACTGGGAATCTAG
+
GGGGGGGGGGGGGGGGGGGGGGGGGGGGGGGGGGGGGGGGGGGEGGGGGGGGGGGGGGFGDGGGGGGGGGGGGGDGGGGGGGGGGGGGGGGGGGGGGGGGFGGGGGFGGGG:FGEGGFGGG7CC=F>FGGFGGGGGGGFGGGGGG+@CFFFGDCCC@FDDECBGEGEGGGGGGGGGFFGGFFFB@CC8=EGGEFEGGG5+23AFGGGC*:5CGCEGG359A<?+8C555=+39?FC:=;<4DFF7CFCF7>CD5D>>5?F6>F<FDC6>FFF:66BAADB>>C:>46039*)
@M04650:207:000000000-C238N:1:1101:20160:11117 1:N:0:19
ACTCCTACGGGAGGCAGCAGTAGGGAATCTTCCACAATGGGTGCAAACCTGATGGAGCAATGCCGCGTGAATGAAGAAGGTCTTCGGATCGTAAAGTTCTGTTATTAGAGAAGAACAAAGCAAGGAGTAACTGTCTTGCTTTTGACGGTACCTAACCAGAAAGTCACGGCTAACTACGTGCCAGCAGCCGCGGTAATACGTAGGTGACAAGCGTTGTCCGGAATTATTGGGCGTAAAGGGAGCGCAGGCGGTTGGAATAGTCTGATGTGAAAGCCCACGGCTTAACCGTGGAGG
+
GGGGGGGGGGGGGGGGGGGGGGGGGGGGGGGGGGGGGGGGGGGGGGGGGGGGGGGGGGGGGGGGGGGGGGGGGGGGGGGGGGGGGGGGGGGGGGGGGGGGGGGGGGGGGGGGGGGGGGGGGGGGGGGGGGGGGGGGGGGGGGGGGGGGGGGGGGGGGGGGGGGGGGGGGGGGGGGGGGGGGGGGGGGGGGGGGGGGGGGFGGGGG?EFGGGGGGGGGGGGGGGGGGGGGGGGFGGGGGFGFGFFGGGGDDDCDGG49F@BFFFGFGDAFFFFFFF@FFGFFFGFFFFFFFF?FF
@M04650:207:000000000-C238N:1:1101:5185:11127 1:N:0:19
ACTCCTACGGGAGGCAGCAGTAGGGAATCTTCCACAATGGGCGAAAGCCTGATGGAGCAATGCCGCGTGAATGAAGAAGGTCTTCGGATCGTAAAGTTCTGTTATTAGAGAAGAACAAGTCAAGGAGTAACTGTCTTGACTTTGACGGTACCTAACCAGAAAGTCACGGCTAACTACGTGCCAGCAGCCGCGGTAATACGTAGGTGACAAGCGTTGTCCGGAATTATTGGGCGTAAAGGGAGCGCAGGCGGTTGGAATAGTCTGATGTGAAAGCCCACGGCTTAACCGTGGAAT
+
GGGGGGGGGDGGGGGGGGGGGGGGGGGGGGGGGGGGGGGGGGGGGGGGGGGGGGGGGGGGGGGGGGGGGGGGGGGGGGGGGGGGGGGGGGGGGGGGGGGFGGGGGGGGGGGGGGGGGGGGGGGFEFGGGGGGGGGGGGGGGGGGGGGGGGGGGGGGGGGGGGGGGGFDEGEGGGGGFEGGGGGGGGGGGGGGGGEBEFFGFGGGGGGGGGGGG5EEGFFDGGGGFF7CC6@FF5CECCFGFCBFCGGC>GG9DDG4FFFF+8:>*?FFFFFFFFFF?6G>E>GFFF?>:FFFF7
@M04650:207:000000000-C238N:1:1101:17645:11129 1:N:0:19
ACTCCTACGGGAGGCAGCAGTGGGGAATATTGCACAATGGGGGAAACCCTGATGCAGCAACGCCGCGTGAGTGATGACGGTCTTCGGATTGTAAAGCTCTGTCTTTGGGGACGATAATGACGGTACCCAAGGAGGAAGCCACGGCTAACTACGTGCCAGCAGCCGCGGTAATACGTAGGTGGCGAGCGTTGTCCGGATTTACTGGGCGTAAAGGGAGCGTAGGCGGATTTTTAAGTGGGATGTGAAATACCCGGGCTCAACCTGGGTGCTGCATTCCAAACTGGGAATCGAG
+
GGGGGGGGGGGGGGGGGGGGGGGGGGGGGGGGGGGGGGGGGGGGGGGGGGGGGGGGGGGGGGGGGGGGGGGGGGGGGGGGGGGGGGGGGGGGGGGGGGGGGGGGGGGGGGGGGGGGGGGGGGGGGGGGGGGGGGGGGGGGGGGGGGGGGGGGGGGGGGGGGGGGGGGGGGGGGGGGGGGGGGGGGGGGGGGGGGGGDEGGGGGGGGGGGGGGGGGGGGGGGGGGGGDGEFFGFFGGGFFDFGFFGGGFFGFDDGGD>:FFFFGG>FGFF?FFFFFFFFGFFFGFF@::?))-
@M04650:207:000000000-C238N:1:1101:26153:11156 1:N:0:19
ACTCCTACGGGAGGCAGCAGTGGGGAATATTGCACAATGGGGGAAACCCTGATGCAGCAACGCCGCGTGAGTGATGAAGGTTTTCGGATCGTAAAGCTCTGTCTTTGGGGAAGATAATGACGGTACCCAAGGAGGAAGCCACGGCTAACTACGTGCCAGCAGCCGCGGTAATACGTAGGTGGCGAGCGTTATCCGGATTTACTGGGCGTAAAGGGAGCGTAGGCGGATGATTAAGTGGGATGTGAAATACCCGGGCTCAACTTGGGTGCTGCATTCCAAACTGGTTATCTAG
+
GGGGGGGGGGGGGGGGGGGGGGGGGGGGGGGGGGGGGGGGGGGGGGGGGGGGGGGGGGGGGGGGGGGGGGGGGGGGGGGGGGGGGGGGGGGGGGGGGGGGGGGGGGGGGGGGGGGGGGGGGGGGGGGGGGGGGGGGGGGGGGGGGGGGGGGGGGGGGGGGGGGGGGGGGCFGGGGFFGGGGGGGGGGGEGGGGGGGGGGGGGGGGGGGGGGFGGGGGGGGGGGGGGEGGGGGFGFF>FFCFGFFGGGGFGFFGGGEBFFFGFGGFGGFFFFFFFFFA>GFFF7@*79<<FFF
@M04650:207:000000000-C238N:1:1101:6871:11189 1:N:0:19
ACTCCTACGGGAGGCAGCAGTGGGGAATATTGCACAATGGGCGCAAGCCTGATGCAGCCATGCCGCGTGTATGAAGAAGGCCTTCGGGTTGTAAAGTACTTTCAGCGAGGAGGAAGGCATTAAGGTTAATAACCTTGGTGATTGACGTTACTCGCAGAAGAAGCACCGGCTAACTCCGTGCCAGCAGCCGCGGTAATACGGAGGGTGCAAGCGTTAATCGGAATTACTGGGCGTAAAGCGCACGCAGGCGGTCTGTCAAGTCGGATGTGAAATCCCCGGGCTCAACCTGGGAAC
+
GGGGGGGGGGGGGGGGGGGGGGGGGGGGGGGGGGGGGGGGGGGGGGGGGGGGGGGGGGGGGGGGGGGFGGGGGGGGGGGGGGGGGGGGGGGGGGGGGGGGGGGGGGGGGGGGGGGGGGGGGGGGGGGGGGGGGGDGGGFFGGFGGGGGGGGGGGGGGGGGGGGGDFGGGGGDGGGGGGGGGGGGGGGGGGGGGGGGFGGGGGGEGGGDFGFGGECEFGGGGGGGGEGGGGG5>GC:CFFGF3BFGDGGFGGCDGCFFFFF7BGGEDD:FFF?FFFFFFDFF>3@FFF?B5>?F3
@M04650:207:000000000-C238N:1:1101:27548:11197 1:N:0:19
ACTCCTACGGGAGGCAGCAGTAGGGAATCTTCCACAATGGACGGAAGTCTGACGGAGCAACGCCGCGTGAGTGATGAAGGTTTTCGGATCGTAAAACTCTGTTGTAAGGGAAGAACAAGCGGTATGTTAATACCATACCGCCTTGACGGTACCTTTCGAGAAAGCCCCGGCTAACTACGTGCCAGCAGCCGCGGTAATACGGAGGGTGCAAGCGTTAATCGGAATTACTGGGCGTAAAGGGCGCGTAGGTGGTGATTTAAGTCAGATGTGAAAGCCCCGGGCTCAACCTGGGA
+
GGGGGGGGGGGGGGGGGGGGGGGGGGGGGGGGGGGGGGGGGGGGGGGGGGGGGGGGGGGGGGGGGGGGGGGGGGGGGGGGGGGGGGGGGGGGGGGGGGGGGGGGGGGGGGGGGGGGGGGFGGGGGGGGGGGGGGGGGGGGGGGGGGGGGGGGGGGGGGGGGGGGGFGGGEGDGGGGGGGGGGGGGGGGGGGGGGGGGGGGGGEGGGGGGGGGGGG5ECDGGDEEGFGGGGGGFGGGGGFGFGBBGGGGEGGGGGGFFFFFGFGGFGGFFFFFFFF>?FGFFFCFFFFFBFFF?
@M04650:207:000000000-C238N:1:1101:17027:11261 1:N:0:19
ACTCCTACGGGAGGCAGCAGTGGGGAATATTGCACAATGGGGGAAACCCTGATGCAGCAACGCCGCGTGAGCGATGAAGGCCTTCGGGTCGTAAAGCTCTGTCCTCAAGGAAGATAATGACGGTACTTGAGGAGGAAGCCCCGGCTAACTACGTGCCAGCAGCCGCGGTAATACGTAGGGGGCTAGCGTTATCCGGAATTACTGGGCGTAAAGGGTGCGTAGGCGGTCTTTCAAGCCAGAAGTGAAAGGCTACGGCTCAACCGTAGTAATCTTTTGGAACTGTAAGACTTGAGG
+
GGGGGGGGGGGGGGGGGGFGGGGGGGGGGGGGGGGGGGGGGGGGGGGGGGGGGGGGGGGGGGGGGGGGGGGGGGGGGGGGGGGGGGGGGGGGGGGGGFGGGGGGGGGGGGGGGGGGGGGGGGGGGGGGGFGGGGGGGGGGGGGGGGGGGGGGGGCGGGGGGGGGGGGGCECFGGGGGFGGGGGGGGGGGGGFFGGCEGFGGGGGGGGGGDGGGDE=7DDDGGDGGGGGGFFFB7DCC7>FFGFFFFFCFGGGCDGE5BFFGFGGF7C<**0997?698:)6?:7@*/,6?F<:(
@M04650:207:000000000-C238N:1:1101:7140:11274 1:N:0:19
ACTCCTACGGGAGGCAGCAGTGGGGAATATTGCACAATGGGGGAAACCCTGATGCAGCAACGCCGCGTGAGTGATGAAGGTTTTCGGATCGTAAAGCTCTGTCTTTGGGGAAGATAATGACGGTACCCAAGGAGGAAGCCACGGCTAACTACGTGCCAGCAGCCGCGGTAATACGTAGGTGGCGAGCGTTGTCCGGATTTACTGGGCGTAAAGGGAGCGTAGGCGGATTTTTAAGTGGGCTGTGAAATACCCGGGCTCAACCTGGGTGCTGCATTCCCAACTGGGAATCTAG
+
>FGGGGGGGGGGFGGGGGGGDFGGGGGGGGFGGFGGGGGG@@FGGGGGGGGGGGFGGFC<FGEGGGEFCFE?FFGGFGGG,CEDFCFDGCGGGF7FGAFGFFGF?9FGGCF:?FD9?FFGFGGGF:F<DF8B,=FGF8CFFDCCC@FCFCFGEG<<FGGG@@CCG7:FFC<FFCEBF:FF,:85=CCEGE=EF?*:EG8@CCFFGGEC:CE*3<1;*/71*9;9E55:5*<<)67+*97*7DF6CFFG=:CGGGG)8<?=C5CGFFFF3=F??=F7))*8.(9?>7??<@*6
@M04650:207:000000000-C238N:1:1101:18287:11280 1:N:0:19
ACTCCTACGGGAGGCAGCAGTGGGGAATATTGGACAATGGGGGGAACCCTGATCCAGCAATACCGCGTGTGTGAAGAAGGCCCTAGGGTTGTAAAGCACTTTTGTGAGGGAGAATGGGATTTAGTGTTAATACCACTAGGTCTTGATGTTACCTCAAGAAAAAGCACCGGCTAACTCCGTGCCAGCAGCCGCGGTAATACGGAGGGTGCAAGCGTTAATCGGAATTACTGGGCGTAAAGCGCACGCAGGCGGTCTGTCAAGTCGGATGTGAAATCCCCGGGCTCAACCTGGGA
+
GGGGGGGGGGGFGGGGGGFGFGFFGEGGGGGGGGGGGGGGGGGGGGGGGGGGGGGGGGGGGGGGGGGGGGGGGGGGGGGGGGGGGGGGGGGGGGGGGGGGGGGEFGGGGGDGDGFGGGGGGGGGGGGGGGGFGGGGGGGGGGGGGGGGGGGGGFGFGGGGGGEGGGGGGGGGGGGGGGGGGGGGGGGGGFEEGGEGGGGGGGGGGGGGGGGGGGGGDGGGGGGGCG?FGGC=>CGGGGFGFDBFGGDGEGGGGGGFFBFBEFGGEDDFFFFFFFFFFFGDDF)7@FFFFFF?7
@M04650:207:000000000-C238N:1:1101:12173:11286 1:N:0:19
ACTCCTACGGGAGGCAGCAGTGAGGAATATTGGACAATGGAGGCAACTCTGATCCAGCCATGCCGCGTGCAGGAAGACGGCCTTATGGGTTGTAAACTGCTTTTATAGAGGACGAGACCTTCCGACGTGATCGGGAGCCGACGGTACTCTACGAATAAGGATCGGCTAACTTCGTGCCAGCAGCCGCGGTAATACGAAGGATCCAAGCGTTATCCGGAATTATTGGGTTTAAAGGGTCCGCAGGCGGACTTTTAAGTCAGCGGTGAAATCTTTCGGCTTAACCGGAAGCTTGCC
+
GGGGGGGGGGGGGGGGGGGGGGGGGGGGGGGGGGGGGGGGGGGGGGGGGGGGGGGGGGGGGGGGGGGGGGGGGGGGGGGGGGGGGGGGGGGGGGGGGGGGGGGGGGGGGGGGGGGGGGGGGGGGGGGGGGFGGGGGGGGGGGGGGGGGGGGGGGGGGGGGGGGGGGGGGGGGGGGGGGGGGGGGGGGGGGGGGGGGGGGGGDGGGGGGGGGGGGGGGGDGGGGGGGGGGGGGFGGGGGFGFDEFGGGCBCFCGGCFFFFFGFGDDFGAFFFFFFF3>:DFFFGFFFFFBFF?F:
@M04650:207:000000000-C238N:1:1101:8785:11290 1:N:0:19
ACTCCTACGGGAGGCAGCAGTGGGGAATATTGCACAATGGGCGCAAGCCTGATGCAGCCATGCCGCGTGTATGAAGAAGGCCTTCGGGTTGTAAAGTACTTTCAGCGAGGAGGAAGGCATTAAGGTTAATAACCTTGGTGATTGACGTTACTCGCAGAAGAAGCACCGGCTAACTCCGTGCCAGCAGCCGCGGTAATACGGAGGGTGCAAGCGTTAATCGGAATTACTGGGCGTAAAGCGCACGCAGGCGGTCTGTCAAGTCGGATGTGAAATCCCCGGGCTCAACCTGGGAAC
+
GGFGGGGGGGGDGGGGGGDGFFFFGGGGFGGGGGGFFGGGGGGGDEGGGGGGGGGGGFGGGGGGGGGFGGGGGGGGGGFGGGGGGGGGGGGGGGGGGGGGGGGGGGGGGGGGGCGGGGGGGGGGGGGGGGGGGGGGGCGGGGGGGGGGGGGGGGGGGDGGGGGGGGGCGGGGGGGGGGGGGGGGGGGGFGGGGEGGFGGGGGGGGEEEGGGGGGGGGGGGGGEFGGGGGGGFEGGGFGFGFGFFGCCGFGGGGGGF4@F?GFDGEGGFBFFFFFFFBFG352D?6FF2<FF?F0
@M04650:207:000000000-C238N:1:1101:18586:11297 1:N:0:19
AACTCCTACGGGAGGCAGCAGTGGGGAATATTGCACAATGGGCGCAAGCCTGATGCAGCCATGCCGCGTGTATGAAGAAGGCCTTCGGGTTGTAAAGTACTTTCAGCGAGGAGGAAGGCATTAAGGTTAATAACCTTGGTGATTGACGTTACTCGCAGAAGAAGCACCGGCTAACTCCGTGCCAGCAGCCGCGGTAATACGGAGGGTGCAAGCGTTAATCGGAATTACTGGGCGTAAAGCGCACGCAGGCGGTTTGTTAAGTCAGATGTGAAATCCCCGAGCTTAACTTGGGA
+
GGGGGGGGGGFGGGGGGGGFGGGGGGG>FGGGGGGGGFGGGGGGGGGGGGGGGGGGGGGGGGGGGGGGGGGGGGGGGGGGGGGGGGGGGGGGGGGGGGGGGGGGGGGGDEGCFGFEFGGGFFGGGGGGGGGFGGGGGGGFFGGGGGGGGGGGGGGGGGGGGGGGFGGGGGGGGGGGGGGGGGGGGGGGGGGGGGGGGGCGGGGGGGGGGGGGGGEEGGGGGGG:FFFGFGFGFGGGCGFGFGFFGGGDBGGGGGGEFFFFFFGGFGFFFFFF?BFFFB3>EBDFFFFABFFFF
@M04650:207:000000000-C238N:1:1101:16598:11317 1:N:0:19
ACTCCTACGGGAGGCAGCAGTAGGGAATCTTCCACAATGGGTGCAAACCTGATGGAGCAATGCCGCGTGAATGAAGAAGGTCTTCGGATCGTAAAGTTCTGTTATTAGAGAAGAACAAAGCAAGGAGTCACTGTCTTGCTTTTGACGGTACCTAACCAGAAAGTCACGGCTAACTACGTGCCAGCAGCCGCGGTAATACGTAGGTGACAAGCGTTGTCCGGAATTATTGGGCGTAAAGGGAGCGCAGGCGGTCTGTCAAGTCGGATGTGAAATCCCCGGGCTCAACCTGGGAAC
+
GGGGGGGGGGGGGGGGGGGGGGGGGGGGGGGGGGGGGGGGGGGGGGGGGGGGGGGGGGGGGGGGGGGGGGGGGGGGGGGGGGGGGGGGGGGGGGGGGGGGGGGFGGGFGGGGGGGGGGGGGGFGGGFGGGGGGEGGGGGGGGGGGGGDFFGGFGGGGFGGGGGGGDGGGGGGGGGGFGFGGGGGGGGGGGGGGG7>FGGGGGGGGGGGGGFGGGEGGGGGGDGGGGCFF4C5>E3>CFFGFGFFCDD:>DGCDDGFF?4?FFCG)>3:?4=?FF6F<;:5>9F?FFFFFF:284
@M04650:207:000000000-C238N:1:1101:26380:11352 1:N:0:19
ACTCCTACGGGAGGCAGCAGTAGGGAATCTTCGGCAATGGACGAAAGTCTGACCGAGCAACGCCGCGTGAGTGAAGAAGGTTTTCGGATCGTAAAACTCTGTTGTTAGAGAAGAACAAGTAGGAGAGTAACTGCTCTTACCTTGACGGTATCTAACCAGAAAGCCACGGCTAACTACGTGCCAGCAGCCGCGGTAATACGTAGGTGGCAAGCGTTATCCGGAATTATTGGGCGTAAAGCGCGCGTAGGCGGCGAGATTAGTCTGATGTGAAAGCCCCCGGCTCAACCGGGGAGG
+
GGGGGGGGGGGGGGGGGGGGGGGGGGGGGGGGGGGGGGGGGGGGGGGGGGGGGGGGGGGGGGGGGGGGGGGGGGGGGGGGGGGGGGGGGGGGGGGGGGGGGGGGGGGGFGGGGGGGGGGGGGGGGGGGGGGGGGGGGGGGGGGGGGGGGGGGGGGGGGGGGGGGGGGGGGGGGGGGGGGGGGGGGGGGGGGGGGGGGGGGGGGGGGGGGGGGGGGGGGGGGGGGGGGGFGGGFGGGGGFGDGFFGGGDFGGGGGGFFFFFGFFCFFGFFFFFF?FFFFGFFFGFFFFFFDE9>F
@M04650:207:000000000-C238N:1:1101:4308:11387 1:N:0:19
ACTCCTACGGGAGGCAGCAGTGGGGAATATTGCACAATGGGGGAAACCCTGATGCAGCAACGCCGCGTGAGTGATGACGGTCTTCGGATTGTAAAGCTCTGTCTTTAGGGACGATAATGACGGTACCTAAGGAGGAAGCCACGGCTAACTACGTGCCAGCAGCCGCGGTAATACGTAGGTGGCAAGCGTTGTCCGGAATTATTGGGCGTAAAGCGCGCGCAGGCGGCCTTTTAAGTCTGATGTGAAAGCCCACGGCTTAACCGTGGAAGGTCATTGGAAACTGAAAGGCGTG
+
GGFGGGGGGGGGGGEFGGGGECFGGGGGGGGGGGGGGGGGGGGGGGGGGGGGGGGGGGGFGGGEGGGGGGGGGGGEGGGGGGGGGGGGEGGFGGGGGGGGGEFGFGGGGGGFEGGDGGGGGGGG=+CFGGFFEGGFGGGFGGGGGGGFFFGGF>EFFGGGGGFGGGGGGGGGDGGFCC<BFFGGFGGGBC5*BFEG5EF?EFGGGGFEGGGCCCEEGGGCEGE5EGCC=FG9=6:0*09:=FF?GGFGFGCGGGGFFFFFFFDDFG737>F966*=72DFF9>=FF701)7>
@M04650:207:000000000-C238N:1:1101:10442:11409 1:N:0:19
ACTCCTACGGGAGGCAGCAGTGGGGAATATTGCACAATGGGGGAAACCCTGATGCAGCAACGCCGCGTGAGTGATGACGGTCTTCGGATTGTAAAGCTCTGTCTTTAGGGACGATAATGACGGTACCTAAGGAGGAAGCCACGGCTAACTACGTGCCAGCAGCCGCGGTAATACGTAGGTGGCAAGCGTTGTCCGGAATTATTGGGCGTAAAGGGCTCGCAGGCGGTTTTTTAAGTCTGATGTGAAATCTTGTGGCTTAACCACAAGCGGTCATTGGAAACTGAAAGACTTG
+
GGGGGGGGGGGGGGGGGGGGGGGGGGGGGGGGGGGGGGGGGGGGGGGGGGGGGGGGGGGGGGGGGGGGGGGFGGGGGGGGEGGGGGGGGGGGGGGGGGGGGGGGGGGGGGGGGGGGGGGGGGG=FGFGGGGGFGGGGGGGGGGGGEGGGGGGGFGFGGGFGGGGGGGGCGGGG?CCFGGGGG8FGFGGCEGEDFCGBCFGGFGFGGFGCC=5CGDE6CDGGDGDGE/25C5EFGGFD>FCFGFF7CDF?FF>:<3:@4?@FFGFF5C?BFEFB*=@BBDFFAF4=FF:B?*5
@M04650:207:000000000-C238N:1:1101:15948:11479 1:N:0:19
ACTCCTACGGGAGGCAGCAGTGGGGAATATTGCACAATGGGGGAAACCCTGATGCAGCAACGCCGCGTGAGTGATGACGGTCTTCGGATTGTAAAGCTCTGTCTTTAGGGACGATAATGACGGTACCTAAGGAGGAAGCCACGGCTAACTCCGTGCCAGCAGCCGCGGTAATACGGAGGGTGCAAGCGTTAATCGGAATTACTGGGCGTAAAGGGCGCGTAGGTGGTGATTTAAGTCAGGTGTGAAAGCCCCGGGCTCAACCTGGGAATTGCATTTGATACTGGATCACTAGA
+
GEGGGGGGGDGCFEGEGGFGEFGGGGGGGGGFGGGGGGGGGGGDGGGGGGGGGGGGGGFGGGGGGGGGGGGGGGGDCFGGGGGGGGGGGGGGADGFGGGGDGGGCFGGFGGGGEGGCGGGGGDGCFGFFGFFGGGGGFE@DFGGGG>FFG,FE**@F=@CCFCFEGG:FEEF9,=7*=B<8CCFCCCC1BCCEGGE58BFFFGCGGG=G55:CF8CECDDD3C095:50:+</<CCF>8*196):*:*55*>D3<:)5??7@6>@C*(79=7=BF?AAFFF<C4764::F*5<
@M04650:207:000000000-C238N:1:1101:7846:11518 1:N:0:19
ACTCCTACGGGAGGCAGCAGTGGGGAATATTGCACAATGGGCGCAAGCCTGATGCAGCCATGCCGCGTGTATGAAGAAGGCCTTCGGGTTGTAAAGTACTTTCAGCGAGGAGGAAGGCGTTAAGGTTAATAACCTTGGCGATTGACGTTACTCGCAGAAGAAGCACCGGCTAACTCCGTGCCAGCAGCCGCGGTAATACGGAGGGTGCAAGCGTTAATCGGAATTACTGGGCGTAAAGCGCACGCAGGCGGTCTGTCAAGTCGGATGTGAAATCCCCGGGCTCAACCTGGGAAC
+
GGGGGGGGGGGGGGGGGGGGGGGGGGGGFGGGGGGGGGEGGGGGGGGGGGGGGGGGGGGGGGGGGGGGFFFFGGGGGGGGGGGGGGGGGGGGGGGGGGGGGGGGGGGGGGGGGGGGGGGGGGGGGGGGGGGGGGGGGGGGCGFGGGGGGGGGGGGGDGGGGFGGGGGGGGDECGGGGDFFGFGDGFDGGGGGGGDGGGGGGEEGGGGGGGGFGGGGGGG3CCCFGGGGCFGGFEGG:C?GF)3)7CDGFGGD5D*@B?4*<FGG3*>>6FF4=FFFFFG>;9<9?FF::FFB2,
@M04650:207:000000000-C238N:1:1101:15423:11530 1:N:0:19
ACTCCTACGGGAGGCAGCAGTAGGGAATCTTCCACAATGGGTGCAAACCTGATGGAGCAATGCCGCGTGAATGAAGAAGGTCTTCGGATCGTAAAGTTCTGTTATTAGAGAAGAACAAAGCAAGGAGTAACTGTCTTGCTTTTGACGGTACCTAACCAGAAAGTCACGGCTAACTACGTGCCAGCAGCCGCGGTAATACGTAGGTGACAAGCGTTGTCCGGAATTATTGGGCGTAAAGGGAGCGCAGGCGGTTGGAATAGTCTGATGTGAAAGCCCACGGCTTAACCGTGGAGG
+
GGGGGGGGGGGGGGGGGGGGGGGGGGGGGGGGGGGGGGGGFGGGGGGGGGGGGGGGGGFGGGGGGGGGGEGGGGGGGGGGGGGGGGGGGGGGGFGGFGGGGGFGGGGGGGGGGGGGGFGGFGGGGGGGGGGGGFGGGGFEGGGGGGGGGGGGGGFGGGGGGDEEFGGGGGGGGGEFGGGFGGGGGGFGGEEGDCEGGCFCFGGDGGGCCCG68CGGGGFCGGGGGGFCCGGGFGGGGGFGF:577DGGFGDDD3CFFFFFG**:97:A=67*8<>3((95;6DFB4=><>E:18
@M04650:207:000000000-C238N:1:1101:22303:11532 1:N:0:19
ACTCCTACGGGAGGCAGCAGTGGGGAATATTGCACAATGGGCGCAAGCCTGATGCAGCCATGCCGCGTGTATGAAGAAGGCCTTCGGGTTGTAAAGTACTTTCAGCGAGGAGGAAGGCGTTAAGGTTAATAACCTTGGCGATTGACGTTACTCGCAGAAGAAGCACCGGCTAACTCCGTGCCAGCAGCCGCGGTAATACGGAGGGTGCAAGCGTTAATCGGAATTACTGGGCGTAAAGCGCACGCAGGCGGTCTGTCAAGTCGGATGTGAAATCCCCGGGCTCAACCTGGGAAC
+
GGGGGGGGGGGGGGGGGGGGGGGGGGGGGGGGGGGGGGGGGGGGGGGGGGGGGGGGGGGGGGGGGGGGGGGGGGGGGGGGGGGGGGGGGGGGGGGGGGGGGGGGGGGEGGGGGGGGGGGGGGEGGGGGGGGGGGGGGGGGGGGGGGGGGGGGGGGDGGGGGFGGGGGGGGGGGGGGGGGGGFFGGGGGGGGGGGGGGGGGGGGGGGGCGFGGDCGDGGGGGGGGGGGGGGGGF=DEGGFGEDFFGGDDEGGDGDGF46FFGFGGEGGFFFFFFFFFF;G)8(9==FF?FFF?F?
@M04650:207:000000000-C238N:1:1101:10443:11535 1:N:0:19
ACTCCTACGGGAGGCAGCAGTGAGGAATATTGGACAATGGAGGCAACTCTGATCCAGCCATGCCGCGTGCAGGAAGACGGCCTTATGGGTTGTAAACTGCTTTTATAGAGGACGAGACCTTCCGACGTGATCGGGAGCCGACGGTACTCTACGAATAAGGATCGGCTAACTTCGTGCCAGCAGCCGCGGTAATACGAAGGATCCAAGCGTTATCCGGAATTATTGGGTTTAAAGGGTCCGCAGGCGGACTTTTAAGGCAGCGGTGAAATCTTTCGGCTTAACCGGAAGCTTGCC
+
GGGGGGGGGGGGGGGGGGGGGGGGGGGGGGGGGGGGGGGGGGGGGGGGGGGGGGGGGGGGGGGGGGGGGGGGGGGGGGGGGGGGGGGGGFGGGGGGGGGDEGAFGGGGGGGGGGGGGGGGGGGGGGGEEGGGGGGGGGGGGGGGGGGGGFGGFCFGGGGGGGGGGGGGGGGGGGGFEGGGGGGGGGGGGGGC9+BBFGGGGGGGGGGFEEEGFGGGGDGCFGGGCCFGGGGCFGGG*5<DFGB))9D3><=GGGG?*8>BG>GDEDGAFF=B?FEBF?GFBBGFF@E>06B??3
@M04650:207:000000000-C238N:1:1101:22808:11557 1:N:0:19
ACTCCTACGGGAGGCAGCAGTGGGGAATATTGCACAATGGGGGAAACCCTGATGCAGCAACGCCGCGTGAGTGATGACGGTCTTCGGATTGTAAAGCTCTGTCTTTAGGGACGATAATGACGGTACCTAAGGAGGAAGCCACGGCTAACTACGTGCCAGCAGCCGCGGTAATACGTAGGTGGCAAGCGTTGTCCGGAATTATTGGGCGTAAAGCGCGCGCAGGCGGCCTTTTAAGTCTGATGTGAAAGCCCACGGCTTAACCGTGGAAGGTCATTGGAAACTGGAAGGCTTG
+
GDGFGGGFGEGEGGGEGGGGGGGGGEGGCFGGGGGFGGGGGGGGGGGGGGGGGGGGFFEFFGCFFGE=CCGGGGGGGGGEGGGGGGGGGGGGGFGGGGGGDGFGGFGGGGGGGGGGGGGGFGGGGGGGBFF@<DGEGGGGFFGGGGGGGGGFGGGGGGGGGGGGGGGGGGGGFFGFEGGGF@FGGGGDEEGGDFED5CGGGGGFGGGGGGGGFDEGGDGGGGGDEEDGCG?EFCCGGGFCBFFF>FFGFFG4D97BEE?BF4D<FDG?F@F7@?FB?):952?FFFF?BF49
@M04650:207:000000000-C238N:1:1101:5845:11579 1:N:0:19
ACTCCTACGGGAGGCAGCAGTGGGGAATATTGCACAATGGGGGAAACCTTGATGCAGCAACGCCGCGTGAGTGATGACGGTCTTCGGATTGTAAAGCTCTGTCTTTAGGGACGATAATGACGGTACCTAAGGAGGAAGCCACGGCTAACTACGTGCCAGCAGCCGCGGTAATACGTAGGTGGCGAGCGTTATCCGGATTTACTGGGCGTAAAGGGAGCGTAGGCGGATGATTAAGTGGGATGTGAAATACCCGGGCTCAACTTGGGTGCTGCATTCCAAACTGGTTATCTAG
+
GGGGGGGGGGCGGGGGGGGGGGGGGGGGGGGGGGGGGGGGGGGGGGGGGGGGGGGGGGGGGGGGGGGGGGGGGGGGGGGGGGGGGGGGGGGGGGGGGGGGGGGGGGGGGGGGGGGGGGGGGGGGGEGFGGGGFFGEGGFF=ECECGGGGGGGGF7DFGFGGGGGCEGDCGGFGGGGGGDGCFGGGEEGGGGC?FEGGGGGEFGGGGG=*:CCEGGFGGDCCDEFGGCC=F?CFC>FGG45<DFFGG>CB7CFDDD>>)947?F7@C<?FFFF4B*9:4CFFFG4FF=A<*=)
@M04650:207:000000000-C238N:1:1101:24997:11587 1:N:0:19
ACTCCTACGGGAGGCAGCAGTGGGGAATATTGCACAATGGGGGAAACCCTGATGCAGCAACGCCGCGTGAGTGATGAAGGTTTTCGGATCGTAAAGCTCTGTCTTTGGGGAAGATAATGACGGTACCCAAGGAGGAAGCCACGGCTAACTACGTGCCAGCAGCCGCGGTAATACGTAGGTGGCGAGCGTTATCCGGATTTACTGGGCGTAAAGGGAGCGTAGGCGGATGATTAAGTGGGATGTGAAATACCCGGGCTCAACTTGGGTGCTGCATTCCAAACTGGTTATCTAG
+
GGGGGGGGGGGGGGGGGGGGGGGGGGGGGGGGGGGGGGGGGGGGGGGGGGGGGGGGGGGGGGGGGGGGGGGGGGGGGGGGGGGGGGGGGGGGGGGGGGGGGGGGGGGGGGGGGGGGGGGGGGGGGGGGGGGGGGGGGGGGGGGGGGGGGGGGGGGGGGGGGGGGGGGGFGGGGGGGGGGGGGGGGGGGEGGGGGGGGGGGGGGGFGGDEEGGGGGGGGGGGGGGGGECEGGGFFGFGGFGFGFFGGGGFGGGCGDD:FF*?F:D@CCBF?FFFFFFBAGF>AGFFFFFFFFF
@M04650:207:000000000-C238N:1:1101:11780:11610 1:N:0:19
ACTCCTACGGGAGGCAGCAGTGGGGAATATTGCACAATGGGGGAAACCCTGATGCAGCAACGCCGCGTGAGTGATGAAGGTTTTCGGATCGTAAAGCTCTGTCTTTGGGGAAGATAATGACGGTACCCAAGGAGGAAGCCACGGCTAACTACGTGCCAGCAGCCGCGGTAATACGTAGGTGGCGAGCGTTATCCGGATTTACTGGGCGTAAAGGGAGCGTAGGCGGATGATTAAGTGGGATGTGAAATACCCGGGCTCAACTTGGGTGCTGCATTCCAAACTGGTTATCTAG
+
:@FGFACEFGGGGDEGGGGGGGGGGGCFGGGGGGFE<CD?CFGD@C,9,CF8FGGGGCEG@7@7:FCGEGGGGGGGGGGGFFFD<B=FEGGGGGGGGG@?DEEGFGG@7:FFEGGGFFCFGEGGGGGFGGGGFFGGGGGGGF@FGGE<<FE<3>CGCFFDCGGGGGCG:C*@CFDC<@CFFGFEEGGDGGG>FGBE8*=FFGCGFGGG8*:CCFCFEGDGGCGGG57>EGG?F7*CDCFG?<F?FC:FFFG4C5CEFF@?EFC>@FC:BF@=6?F=AAFB><76FFF><FF>
@M04650:207:000000000-C238N:1:1101:12481:11611 1:N:0:19
ACTCCTACGGGAGGCAGCAGTGGGGAATATTGCACAATGGGCGCAAGCCTGATGCAGCCATGCCGCGTGTATGAAGAAGGCCTTCGGGTTGTAAAGTACTTTCAGCGAGGAGGAAGGCATTGTGGTTAATAACCACAGTGATTGACGTTACTCGCAGAAGAAGCACCGGCTAACTCCGTGCCAGCAGCCGCGGTAATACGGAGGGTGCAAGCGTTAATCGGAATTACTGGGCGTAAAGCGCACGCAGGCGGTCTGTCAAGTCGGATGTGAAATCCCCGGGCTCAACCTGGGAAC
+
GGGGGGGGGGGGGGGGGGGGGGGGGGGGGGGGGGGGGGGGGGGGG7FGGGGGGGGGGGGGGGGGGGGGG:DFGGGGGGGGGGGGGGGGFGGGGGGGGGGGGGGGGGGFEGGGGGGGGGGD<FFFEFFGGGGFGGGGGG?FGCFGGDF>FGGFGGGGGGGGGGFGGGGCFGGGGGGGGGGGGGGGGGGFFGGGGGGG9<FGG>EGGCE58EGGGCECFFGGGGGGGGFF?>EF>5>CCC?DDGDBCDGGDGGC3*9=@FFFGF39><GFF?F4=FF6:97BE9FFFF>03)5:B,
@M04650:207:000000000-C238N:1:1101:13460:11611 1:N:0:19
ACTCCTACGGGAGGCAGCAGTGGGGAATATTGGACAATGGGGGGAACCCTGATCCAGCAATACCGCGTGAGTGATGAAGGTTTTCGGATCGTAAAGCTCTGTCTTTGGGGAAGATAATGACGGTACCCAAGGAGGAAGCCACGGCTAACTACGTGCCAGCAGCCGCGGTAATACGTAGGTGGCGAGCGTTATCCGGATTTACTGGGCGTAAAGGGAGCGTAGGCGGATGATTAAGTGGGATGTGAAATACCCGGGCTCAACTTGGGTGCTGCATTCCAAACTGGTTATCTAG
+
GGGGGGGGGGGGGGGGGGGGGGGGGGGGGGGGGGGGGGGGGGGGGGGGGGGGGGGGGGGGGGGGGGGGGGGGGGGGGGGGBDGGGGGGGGGGGGGGGFFGGGGGGGGGGGGGGGGGGGGGGGGGGGGGGGGGGGGGGGFGGGGGG>FGGGGGFGGGGGGGGGGGGGGGGGGGGGGGCGGGFFGGGGGGDGGGGGGGGEEFGGGGGGGGGGGFFG8FEDGGGGGFGGGGGFF7=?FGGGFFFG4**:CCF7<DGDGFE>@?6@FFFGD?@FFFFF=FFFGFFFGF=6@ABFF<
@M04650:207:000000000-C238N:1:1101:28808:11619 1:N:0:19
ACTCCTACGGGAGGCAGCAGTAGGGAATCTTCCACAATGGGTGCAAACCTGATGGAGCAATGCCGCGTGAATGAAGAAGGTCTTCGGATCGTAAAGTTCTGTTATTAGAGAAGAACAAAGCAAGGAGTAACTGCCTTGCTTTTGACGGTACCTAACCAGAAAGTCACGGCTAACTACGTGCCAGCAGCCGCGGTAATACGTAGGTGACAAGCGTTGTCCGGAATTATTGGGCGTAAAGGGAGCGCAGGCGGTTGGAATAGTCTGATGTGAAAGCCCACGGCTTAACCGTGGAGG
+
GGGGGGGGGGGGGGGGGGGGGGGGGGGGGGGGGGGGFGGGGGEGFGGGGGFGGGGGGGGFFGGGGGGGGGGGGGGGGGGGGGGGGGDGGGGGGGGGEGGGGGGGGCFGGGGFGGGGGGGGGGGGFGFGGGGGGCFGFFDAFFGGGFGGGGGGFFDFDFGGFFGGGGGDGGGGGGGGGGGGGGFGGFGGFG>EEGEGGGGF:CF@CFF?CEGCEGEEGGFC5:8CCGGGGGGFD=DGG>BG>D@BCC3>:DDCDDG4=F?BF4CFFDF2BFFF=F>333<B>;GFFFF94>>(8:
@M04650:207:000000000-C238N:1:1101:19461:11621 1:N:0:19
ACTCCTACGGGAGGCAGCAGTGGGGAATATTGCACAATGGAGGAAACTCTGATGCAGCAACGCCGCGTGAGCGATGAAGGTCTTCGGATCGTAAAGCTCTGTCTTTAGGGATGATAATGACAGTACCTAAGGAGGAAGCCACGGCTAACTACGTGCCAGCAGCCGCGGTAATACGTAGGTGGCGAGCGTTATCCGGATTTATTGGGCGTAAAGGGAGCGTAGGCGGATACTTAAGTGGGATGTGAAATACTTGGGCTCAACCCGAGTACTGCATTCCAAACTGAGTATCTAG
+
GGGGGGGGGGGGGGGGGGGGFFGGGFGGGGGGGGGGGGGGGGGGGGGGGGGGGGGGGGGGGGGGGGGGGGGGGGGGGGGGGGGGGGGGGGGGGGGGGGGGGGGGGGGGGGGGGGGGGGGGGGGGGGGGGGGGFGGGGGGGGGGGGGGGGGGGGGGGGGGGGGGGGGGGGGGGGGGGGGGGGGGGGGGGGGGGGGGGGGGGGGGGGGGGCGEGGGGGGGGGGGGGGGEGGGGFFGGGGFFFFGFFGGGGFGFGGGGFFFFFGFGGFCDBFFFFFFFFFFGFFFGFFFFFFF4<
@M04650:207:000000000-C238N:1:1101:19329:11642 1:N:0:19
ACTCCTACGGGAGGCAGCAGTGGGGAATATTGGACAATGGGGGGAACCCTGATCCAGCAATACCGCGTGTGTGAAGAAGGCCCTAGGGCTGTAAAGCACTTTTGTGAGGGAGAATGGGATTTAGTGTTAATACCACTAGGTCTTGATGTTACCTCAAGAAAAAGCACCGGCTAACTCCGTGCCAGCAGCCGCGGTAATACGGAGGGTGCAAGCGTTAATCGGAATTACTGGGCGTAAAGGGCGCGTAGGTGGTGATTTAAGTCAGATGTGAAAGCCCCGGGCTCAACCTGGGA
+
GGGGGGGGGGGGGGGGGGGGGGGGGGGGGGGGGGGGGGGGGGGGGGGGGGGGGGGGGGGGGGGGGGGGGGGGGFFGGGGGGGGGGGGFFGGGGGFGGGGGGGGFGGGGGGGGEGGGGGGGGGGGGFFGGGGGFFGGGFGGGGGGGFGFGGGGGGGGGGGGGGGGGGGGGGDEGGGGGGGGGGGGGGGGGGGGGGGGGGGGGGGGGGGGGGG?CCEGG:CFGGGCFGGCFGGGFGGGGFFGFG3>DCDCBGGCGGF=FFFFFFGGFGGFFFFBBFFF61CBE99>?658:FF67
@M04650:207:000000000-C238N:1:1101:25240:11653 1:N:0:19
ACTCCTACGGGAGGCAGCAGTGGGGAATATTGCACAATGGGCGCAAGCCTGATGCAGCCATGCCGCGTGTATGAAGAAGGCCTTCGGGTTGTAAAGTACTTTCAGCGAGGAGGAAGGCATTAAGGTTAATAACCTTGGTGATTGACGTTACTCGCAGAAGAAGCACCGGCTAACTCCGTGCCAGCAGCCGCGGTAATACGGAGGGTGCAAGCGTTAATCGGAATTACTGGGCGTAAAGCGCACGCAGGCGGTCTGTCAAGTCGGATGTGAAATCCCCTGGCTCAACCTGGGAAC
+
GGGGGGGGGGGGGGGGGGGGGGGGGEGGGGGGGGGGGGGGGGGGEGDGGGGGGGGGGGGGGGGGGGGGGGDEGGGGGGDGGGGGFGGGGGGGGGGGGGGGGGGGGGGCGGGGGGGGCFFGGGEFFFFGGFDF@F<<EGGGG9?D9FGGEGGGGE:CFDC<FEGGFFGGGEEDGGFGFEFBCGFGG6>C@EG@5CEGGGGGGGGGGGGGGC+>EEGE=F>FDG5F<C?CGGDF57C*120>BDEDG<DDF<DDC<C*1*9=FFGG><5:F9679*7;6(97@0<44?F>BFF223
@M04650:207:000000000-C238N:1:1101:3134:11674 1:N:0:19
ACTCCTACGGGAGGCAGCAGTGGGGAATATTGCACAATGGGCGAAAGCCTGATGCAGCGACGCCGCGTGCGGGATGACGGCCTTCGGGTTGTAAACCGCTTTCAGCTCTGACGAAGCTTTTGTGACGGTAGGAGCAGAAGAAGCACCGGCTAACTACGTGCCAGCAGCCGCGGTAATACGTAGGTGACGAGCGTTGTCCGGAATTATTGGGCGTAAAGGGAGCGCAGGCGGTTGGAATAGTCTGATGTGAAAGCCCACGGCTTAACCGTGGAGGTGCATTGGAAACTGTCCAAC
+
GGGGGGGGGGGGGGGDGGGGGGGGGGGGGGGGGGGGGGGCFGG@FGGGGFGGGGGGGGEGGGGGGGGGGGGEGGGGGGEGGGGGGGGGGGGGGGGGGGGG:FGFCGGGGGGGGGGGGE9F9FGGFAFGFGGGFGGGG7FCFGGGGGGGGDGGGDC<FCGGGDGFGGFGCEFEGEEGDFGGGGGGGF9CEGGCE8A587CGGGGFEGGCCFGGGGEGFF>DGGGGGGGGGGG>>E:CFC=FBGF@:7C>FFD>>F<5>:BBE)7D=D>9)077FF:FD)*/??GFFF44-*/6).
@M04650:207:000000000-C238N:1:1101:8069:11701 1:N:0:19
ACTCCTACGGGAGGCAGCAGTAGGGAATCTTCCACAATGGACGAAAGTCTGATGGAGCAATGCCGCGTGAGTGAAGAAGGTTTTCGGATCGTAAAGCTCTGTTGTGAGGGAAGAACAAGTATAGGAGTAACTGTCTGTACCTTGACGGTACCTCATTAGAAAGCCACGGCTAACTACGTGCCAGCAGCCGCGGTAATACGTAGGTGGCGAGCGTTATCCGGAATTATTGGGCGTAAAGCGCGCGTAGGCGGCGAGAGTAGTCTGATGTGAAAGCCCCCGGCTCAACCGGGGAGG
+
GGGGGGGGGGGGGEGGGGGGGGGGGGGGGGGGGGFGGGGGGGGGGGGFG@FDFGFEGGGGGGGGGGGFFGGGGGGGGGGGGGGGGGGGGGGGGGGGGFGGGGDGGGGGGGGGGGGGGEFFFGGFGFGGGGGGGGFFGGGGFGFGGDGGGGGGGGFDGGFDGGGGGGGGGGGGDGGGGGGGGDDFGGGGFGCEGGDEGGGG<CF*?FFDEGECEGDGC77CEDEC@EFGG=8CB:CEFGFGF35>GGGDFGDGGD<))09@FFGGFDFAFFF69@F53;GED>G?FFFFBFD(49
@M04650:207:000000000-C238N:1:1101:3005:11718 1:N:0:19
ACTCCTACGGGAGGCAGCAGTGGGGAATATTGCACAATGGGGGAAACCCTGATGCAGCAACGCCGCGTGAGTGATGACGGTCTTCGGATTGTAAAGCTCTGTCTTTGGGGACGATAATGACGGTACCAAAGGAGGAAGCCACGGCTAACAACGTGCCAGCAGCCGCGGTAATACGAAGGTGGCGAGAGTTGTCCGGATTTACTGGGCGTAAAGGGCGCGCAGGCGGGTACGAAAGTATGATGTGAAATAACATCGCTTAACGATGAGGGGACATGGGAAACTGCGGAACTTG
+
GGGGGGGGGGGGGGGGGGGGGGGGGGGGGGGGGDGGGFGGGGGGGGGGGGGGGGGGGGFGFGGGGGGFGGEFGGGGGDCE:C+EFGGG++??FGGGGAFFCFFEFG<EEGGGGGFGGG?F,F++:+,,:,@EFGGGGGFFFGC+CFC,,,@D:@<<*@>BFFG7C::F*C<BF;F*,=F<FG7EE83:4+>B<+B81;5:9:F+888C*:7:??C8EC57/>/*?://1**:0:)+**9*/:*9?CF7@*27*0*)0709C.9*0*9(75)<5?4)(,2.).09;)71()*.
@M04650:207:000000000-C238N:1:1101:18781:11744 1:N:0:19
ACTCCTACGGGAGGCAGCAGTGGGGAATATTGCACAATGGAGGAAACTCTGATGCAGCAACGCCGCGTGAGTGATGAAGGTTTTCGGATCGTAAAGCTCTGTCTTTGGGGAAGATAATGACGGTACCCAAGGAGGAAGCCACGGCTAACTACGTGCCAGCAGCCGCGGTAATACGTAGGTGGCGAGCGTTCTCCGGATTTACTGGGCGTAAAGGGAGCGTAGGCGGCTGATTAAGTGGGATGTGAAGTACGCGGGCTCAACTTGGGTGCTGCATTCCAAACTGGTTATCTAG
+
GGGGGGGGGGGGGGGGGGGGFFFGGGGGGGGEGGGGGGGGC8FGGGC9FGGGGGGGGG8FGGGGGGGGGGGGGGFGGGGG=5:FFFG=F@FGGGGGGGGG<FG<,,CEFGG:FGCF<?AD<@C?D79<FG<+>F@F<F<<>ABF>=3<,3E7335+>@:7F83D@G*C>**2@F*,,6*72*,=7:*1***4++11***+5++?CC212>/*<+8C57/)278+:5*>E5++/+020CF5)9?F7C*:*0*)/19)<5?4:8CGF49(5*8*)9*949F/<A>41*9)6**6
@M04650:207:000000000-C238N:1:1101:6233:11749 1:N:0:19
ACTCCTACGGGAGGCAGCAGTGGGGAATATTGCACAATGGGGGAAACCCTGATGCAGCAACGCCGCGTGAGTGATGACGGTCTTCGGATTGTAAAGCTCTGTCTTTGGGGACGATAATGACGGTACCCAAGGAGGAAGCCACGGCTACCTACGTGCCAGCAGCCGCGGTAATACGTAGGTGGCGAGCGTTGTCCGGATTTACTGGGCGTAAAGGGAGCGTAGGCGGATTTTTAAGTGGGATGTGAAATACCCGGGCTCAACCTGAGGGCTGCATTCCAAACTGGGGATCTAG
+
GEFEGGGEGFFEGGG>FGDEFEGGEG;FGGFGGFGAFFFGGGGDGGGGGGGGGDGGFGGGGGGGGGGGGE:FFFGGGGGGGGGGGFC7B?EFFEGGGFGGDGFCEDDFC:FEECGGEDE<EE7>DFFFCFFCDCFGGGGGGG@EGEF,@C,@FGDCFGFFCFGFG@B7F8C2,7CEFGDFGG7EGGGEGGGCCF7CE8;CC+:CFDGE?55*<<*;537C5D?6?E*/:CC9860C:C>>7<?BGF:CFGFGG5CB>3*9*8CF)2<0@5:5)7@B<4*=@<77730(470.
@M04650:207:000000000-C238N:1:1101:10749:11760 1:N:0:19
ACTCCTACGGGAGGCAGCAGTAGGGAATCTTCCACAATGGGTGCAAACCTGATGGAGCAATGCCGCGTGAATGAAGAAGGTCTTCGGATCGTAAAGTTCTGTTATTAGAGAAGAACAAAGCAAGGAGTAACTGTCTTGCTTTTGACGGTACCTAACCAGAAAGTCACGGCTAACTACGTGCCAGCAGCCGCGGTAATACGTAGGTGACAAGCGTTGTCCGGAATTATTGGGCGTAAAGGGAGCGCAGGCGGTTGGAATAGTCTGATGTGAAAGCCCACGGCTTAACCGTGGAGG
+
GGGGGGGGGGGGGGGGGGGGGGGGGGGGGGGGGGGGGGGGGGGGGGGGGGGGGGGGGGGGGGGGGGGGGGGGGGGGGGGGGGGGGGGGGGGGGGGGGGGGGGGGGGGGGGGGGGGGGGGGGGGGGGGGGGGGGGGGGGGGGGGGGGGGGGGGGGGGGGGGGGGGGGGGGGGGGGGGGGGGGGGGGGGGGGGGGGGGGGGGGGGGGGGGGGGDGGGGGGGGGGGGGGGGGFGGFGGGGGFGFGFFGGGGFGGDGGG?F4?FGF7CFGGAFFFFFFFFFFGFFFGFFFFF?FE:BF
@M04650:207:000000000-C238N:1:1101:21747:11761 1:N:0:19
ACTCCTACGGGAGGCAGCAGTAGGGAATCTTCCGCAATGGACGAAAGTCTGACGGAGCAATACCGCGTGAGTGATGAAGGTCTTCGGATCGTAAAACTCTGTTGTTAGGGAAGAACAAGCATTAATGTAACACATTAGTGCCCTGACGGTACCTAACCAGAAAGCCCCGGCTAACTACGTGCCAGCAGCCGCGGTAATACGGAGGGTGCAAGCGTTAATCGGAATTACTGGGCGTAAAGGGCGCGTAGGTGGTGATTTAAGTCAGATGTGAAAGCCCCGGGCTCAACCTGGGA
+
GGGGGGGGGGGGGGGGGGGGGGGGGGGGGGGGGGGGGGGGGGGGGGGGGGGGGGGGGGGGGGGGGGGGGGGGGGGGGGGGGGGGGGGGGGGGGGGGGGGGGGGGGGGGGGGGGGGGGGGGGGGGGGGGGGGGGGGGGGGGGGGGGGGGGGGGGGGGGGGGGGGGGGGGGGGGGFGGGGGGGGGGGGGGGGGGGGEGGGGGGGGGGGGGGGGGGGEGCFGGGGGGGGGGGGGGFGGGGGFGEGFFGGGGFCFGC<CFFFFFGFGGFGGFFF=BBFFFFFGFFF57?F::BFF?0
@M04650:207:000000000-C238N:1:1101:25519:11762 1:N:0:19
ACTCCTACGGGAGGCAGCAGTGGGGAATATTGCACAATGGGCGCAAGCCTGATGCAGCCATGCCGCGTGTATGAAGAAGGCCTTCGGGTTGTAAAGTACTTTCAGCGAGGAGGAAGGCATTGTGGTTAATAACCACAGTGATTGACGTTACTCGCAGAAGAAGCACCGGCTAACTTCGTGCCAGCAGCCGCGGTAATACGAAGGATCCAAGCGTTATCCGGAATTATTGGGTTTAAAGGGTCCGCAGGCGGACTTTTAAGTCAGCGGTGAAATCTTTCGGCTTAACCGGAAGCT
+
GGGGGGGGGGGGGGGGGGGGGGGGGGGGGGGGGGGGGGGGGGGGGGGGGGGGGGGGGGGGGGGGGGGFGGGGGGGGGGGGGGGGGGGGGGGGGGGGGGGGGGGGGGGGGGGGGGGGGGGGGGGGGGGGGGGGGGGGGGGGGGGGGGGGGGGGGGGGGGGGGGGGGGGGGGGGGGGGGGGGGGGFGGGGGGGGGGGGGGGGGGGGGGGGGGGGGGGGGGGGGGGGGGGGGGFGFGGGGGFD>GFFGGGGFGGGDGGFFFFFFFGGFGG?FFFFFFFFFFGFFFGFFFFF>:>BB:
@M04650:207:000000000-C238N:1:1101:4459:11778 1:N:0:19
ACTCCTACGGGAGGCAGCAGTAGGGAATCTTCCACAATGGACGAAAGTCTGATGGAGCAATGCCGCGTGAGTGAAGAAGGTTTTCGGATCGTAAAACTTTGTTGTGAGGGAAGAACAAGTGCAGGAGTAACTGTCTGTACCTTGACGGTACCTCATTAGAAAGCCACGGCTAACTACGTGCCAGCAGCCGCGGTAATACGTAGGTGGCAAGCGTTGTCCGGAATTATTGGGCGTAAAGCGCGCGCAGGCGGCCTTTTAAGTCTGATGTGAAAGCCCACGGCTTAACCGTGGA
+
GGGGGGGGGGGGGGGGGGGGGGGGGGGGGGGGGGGGGGGGGGGGGGGGGGGGGGGFGGGCFGGGGGGGGGGGGFFGFGGGGGGGGGGGGGGGGGFGGGGGG<FGGDGGGGGGGGGGGGGGGGGGEEGGGGGGGGGGGGGGFGGGFGGGGGGGGGCEGGGGGGGGGGGGGGGGGGGGGGGGGGGGGGGGGGGGGGGGGFGGGGGGGGGGGFGGGGEEGGGGDDEGGGGFFC8CDGGGGGFGFGFFGGG)57CGGCCFFFF?FFFGFGGF4=FFFF>::<GFEBDFBFF;6>D0
@M04650:207:000000000-C238N:1:1101:27802:11788 1:N:0:19
ACTCCTACGGGAGGCAGCAGTGGGGAATATTGCACAATGGGGGAAACCCTGATGCAGCAACGCCGCGTGAGTGATGACGATCTTCGGATTGTAAAGCTCTGTCTTTAGGGACGATAATGACGGTACCTAAGGAGGAAGCCACGGCTAACTACGTGCCAGCAGCCGCGGTAATACGTAGGTGGCAAGCGTTGTCCGGATTTACTGGGCGTAAAGGGAGCGTAGGCGGATCTTTAAGTGGGATGTGAAATACTCGGGCTCAACCTGGGGGCTGCATTCCAAACTGGAGATCTAG
+
GGGGGGGGGGGGGGGGGGGGGGGGGGGGGGGGGGGGGGGGGGGGGGGGGGGGFGGGGFFGGGGCCCGFGEGGACFFGGGGGGGGGGGGGGGGGGGGGFGGGGGGGGGGGGDCCFGGGGGFBFGEGGFGGGGDFGEGGGGGGFGGGGGGGGGGGGGGFFGDCFGGGGGGCGG99,:CEFECFFBF@FFGGDGGGGGE5;CC9CFFGGCECGGGFGD=E)9DDDGGGE5=ECGC@3:+:F>9)976FGGF?C:>DGGB:F@FGF4DFGDBDDFEFFBFFFGFF<FF?F43<894
@M04650:207:000000000-C238N:1:1101:8999:11800 1:N:0:19
ACTCCTACGGGAGGCAGCAGTGGGGAATATTGCACAATGGGCGCAAGCCTGATGCAGCCATGCCGCGTGTGTGAAGAAGGCCTTCGGGTTGTAAAGCACTTTCAGCGAGGAGGAAGGGTTCGGTGTTAATAGCACCGTGCATTGACGTTACTCGCAGAAGAAGCACCGGCTAACTCCGTGCCAGCAGCCGCGGTAATACGGAGGGTGCAAGCGTTAATCGGAATTACTGGGCGTAAAGCGCACGCAGGCGGTTTGTTAAGTCAGATGTGAAATCCCCGAGCTTAACTTGGGAAC
+
GGGGGGGGGGGGGGGGGGGGGGGGG@EGGGGGGGGGGGFFGGGGGDGGGGGGGGGGGGGGGGFEEEEGGGGGGFFFFGGFFFGGFGGGGGGEFGGGGGGGGGGGGGGGGGGGGCGGEGGGFGCFEG@GCGGEGGGGGGGGGFGGGGGGGGGGGEGGGGGFFGCCGGFGGGGGGGGFGGGFGGGGGF>7CEGGGGG8BFFFGGGGGGGGGFCGGGGGGGGGDGEGFFGGGGGG>EDEGG4DFDFF35>CEGGGDDD::BBFFFGCFFG:F?@@FFFFFFG:>>GF?FF2:))8:4
@M04650:207:000000000-C238N:1:1101:12053:11819 1:N:0:19
ACTCCTACGGGAGGCAGCAGTGGGGAATATTGCACAATGGGGGAAACCCTGATGCAGCAACGCCGCGTGAGTGATGACGGTCTTCGGATTGTAAAGCTCTGTCTTTAGGGACGATAATGACGGTACCTAAGGAGGAAGCCACGGCTAACTACGTGCCAGCAGCCGCGGTAATACGTAGGTGGCGAGCGTTATCCGGATTTACTGGGCGTAAAGGGAGCGTAGGCGGATGATTAAGTGGGATGTGAAATACCCGGGCTCAACTTGGGTGCTGCATTCCAAACTGGTTATCTAG
+
GGGGGGGGGGGGGGGGGGGGGGGGGGGGGGGGGGGGGGGGGGGGGGGGGGGGGGGGGGGGGGGGGGGGGGFFGGGGGGGGGGGGGGGGGGGGGGGGGGGGGGGGGDGGGGGGGGGGGGGGGGGGGGGGGGGGGGGGGGGGGGGGGGGGGGGGGGGGGGGGGGGGGGGGFGGGGGGGGGGGGGGGGGGGGGGGGGGEGGGGFGGGGGGGGGGGGGGEGGGGGGGFEC*:C6FEFFGGFCFC?GFFGGFGFFGGGDGFB>FFFFC>@GG?EFFFFF??<BGFF>FFF?BA>?42
@M04650:207:000000000-C238N:1:1101:24335:11831 1:N:0:19
ACTCCTACGGGAGGCAGCAGTGGGGAATCTTGCACAATGGGGGAAACCCTGATGCAGCAACGCCGCGTGAGTGATGACGGTCTTCGGATTGTAAAGCTCTGTCTTTGGGGACGATAATGACGGTACCCAAGGAGGAAGCCACGGCTAACTACGTGCCAGCAGCCGCGGTAATACGTAGGTGGCGAGCGTTGTCCGGAATTACTGGGCGTAAAGAGTTCGTAGGCGGTTTGTCGCGTCGTTTGTGAAATCCCGCAGCTTAACTGTGGGCGTGCAGGCGATACGGGCAGACTTG
+
GGGGGGGGGGGGGGGGGGGGGGGGGGGGGGGGGGGGGGGGGGGGGGGGGGGGGGGGGGGGGGGGGGGGGGGGGGGGGGGGGGGGGGGGGGGGGGGGGGGGGGGGGGGGGGGGGGGGGFGGGGGGGGGGGGGGGGGGGGGGGGGGGGGGGGGGGGGGGGGGGGGGGGGGFGGGGGGGGFGGGGGGGGGG=EGGGGGDEGEGGGGGGGCG>EGGGFGGGGGGGGGGGGEEGGFGFGG5DD;C>D@FFGGGFGFDCDDDFF@BFFGC49DFFB>>FFF@>;GFFFGFF5::?FFF
@M04650:207:000000000-C238N:1:1101:6708:11840 1:N:0:19
ACTCCTACGGGAGGCAGCAGTAGGGAATCTTCCGCAATGGGCGCAAGCCTGACGGAGCAACGCCGCGTGTGCGAAGAAGGTCTTCGGATCGTAAAGCACTGTTGTTAAGGAAGAATGACAGTAAGGGTCACTATTTACTGTGTGACGGTACTTAACCAGAAAGCCACGGCTAACTACGTGCCAGCAGCCGCGGTAATACGTAGGTGGCAAGCGTTATCCGGAATTATTGGGCGTAAAGCGCGCGTAGGCGGCGAGATTAGTCTGATGTGAAAGCCCCCGGCTCAACCGGGGAGG
+
GGGGGGGGGGGGEGGGGGGGGGGGGFGGGGGGGGGGGGGGGGGGGGGGGGGGGGGGGGGGGGGGGGGGGGGGGGGGGGGGFGGGGGGCFGGGGGGGGGGGGGGGGG9FGGGGGGGGGGGGGFFEFGG8DFGECGGGGGGGFGGGGGGGGGGGGGGGGGFGGGGFGFGGGGGG7FGGGDGGGGGGGGGGF5EGGGGGFDGGFGGGCFFGEGGGGGGGGGGG5DEFFGGGDGFC@*12CFFGDDEF5C3DFGD<CDG3F4=FGFG*@DGB?FF=*7F3295>>6*6?F490@>3>F
@M04650:207:000000000-C238N:1:1101:19987:11873 1:N:0:19
ACTCCTACGGGAGGCAGCAGTAGGGAATTTTCCGCAATGAGCGAAAGCTTGACGGAGCGACACAGCGTGCAGGATGAAGGTCTTCGGATTGTAAACTGCTGTTGTAAGGGAAGAAAAAATTTAGTAGTAAATGACTAGATCTTGACGGTACCTTATTAGAAAGTCACGGCTAACTACGTGCCAGCAGCCGCGGTAATACGTAGGTGACAAGCGTTGTCCGGAATTATTGGGCGTAAAGGGAGCGCAGGCGGTTGGAATAGTCTGATGTGAAAGCCCACGGCTTAACCGTCGAAT
+
GGGFGFGGEC@FECFEEGCFE<FEC<CFF@EGFDGGGGGGGGGGEGGGGGGGFCFGGGDDGCFEFF@F@C75F@GGCA?EGGGGGGC+CF=FFGGFGDGGF<FEF,,CEA<=B?8FGGGGGA5CEFC,CFGFGCGF9FD<DADFC,>FFFGGFDFGEGC@@DFFGFCC7ECEEGG9>@FBDG9@>EF8D>CCCCECGC9F:CCEGGCCF<C=CGEGGFGG5CEF?E9CF*8*5>C73:?CF5;5DDGDDDG/9C37/99729*:*:>466*98)).(495>9GF?FF9?)89?.
@M04650:207:000000000-C238N:1:1101:19573:11879 1:N:0:19
ACTCCTACGGGAGGCAGCAGTGGGGAATATTGGACAATGGGGGGAACCCTGATCCAGCAATACCGCGTGTGTGAAGAAGGCCCTAGGGTTGTAAAGCACTTTTGTGAGGGAGAATGGGATTTAGTGTTAATACCACTAGGTCTTGATGTTACCTCAAGAAAAAGCACCGGCTAACTCCGTGCCAGCAGCCGCGGTAATACGGAGGGTGCAAGCGTTAATCGGAATTACTGGGCGTAAAGGGCGCGTAGGTGGTGATTTAAGTCAGATGTGAAAGCCCCGGGCTCAACCTGGGA
+
GGGGGGGGGGGGGGGGGGGGGGGGGGGGGGGGGGGGGGGGGGGGGGGGGGGGGGGGGGGGGGGGGGGGGGGGGGGGGGGGGGGGGGGGGGGGGGGGGGGGGGGGGGGGGGGGDGGGGGGGGGGGGGGGGGGGGGGGGGGGGGGGGGGGGGGGGGGGGGGGGGGGGGGGGGGGGGGGGGGGGGGGGGGGGGGGGEGGGGGGGGGGGGGGGGGGGGGGGGGGGGDEGGGGGGGFFGGGGGFGFGFFGGGGFGGGGGGFFFFFCFGGFFFFFFFFFFFFFFGFFFDFFFFFFFF:B
@M04650:207:000000000-C238N:1:1101:26341:11930 1:N:0:19
ACTCCTACGGGAGGCAGCAGTAGGGAATCATCCACAATGGACGAAAGTCTGATGGTGCAACGCCGCGTGAGCGAAGAAGGTTTTCGGATCGTAAAGCTCTGTTATGAGGGAAGAACAAGTACAAGAGTAACTGTTTGTACCTTGACGGTACCTCATTAGAAAGCCACGGCTAACTACGTGCCAGCAGCCGCGGTAATACGTAGGTGGCAAGCGTTGTCCGGAATTATTGGGCGTAAAGCGCGCGCAGGCGGCCTTTTAAGTCTGATGTGAAAGCCCACGGCTTAACCGTGGA
+
GGGGGGGGGGGGGGGGGGGGGGGGGGGGGGGGGGGGGGGGGGGGGGGGGGGGGGGGGGGGGGGGGGGGGGGGGGGGGGGGGGGGGGGGGGGGGGGGGGGGGGGGGGGGGGGGGGGGGGGGGGGGGGGGGGGGGGGGGGGGGGGGGGGGGGGGGGGGGGGGGGGGGGGGGGGGGGGGGGGGGGGGGGGGGGGGGGGGGGGGGGGGGGGGGGGGGGGECCGGGGDGGFGGGGGGFGGGFGFGFG@EGGGGFGGGG5D6FFFFEFCFFGGFF4@?FF>F?FGFFFGFFF=>2@E?
@M04650:207:000000000-C238N:1:1101:20166:11991 1:N:0:19
ACTCCTACGGGAGGCAGCAGTGGGGAATATTGCACAATGGGCGCAAGCCTGATGCAGCCATGCCGCGTGTATGAAGAAGGCCTTCGGGTTGTAAAGTACTTTCAGCGAGGAGGAAGGCATTAAGGTTAATAACCTTGGTGATTGACGTTACTCGCAGAAGAAGCACCGGCTAACTCCGTGCCAGCAGCCGCGGTAATATGGAGGGTGCAAGCGTTAATCGGAATTACTGGGCGTAAAGGGAGCGTAGGCGGATGATTAAGTGGGATGTGAAATACCCGGGCTCAACTTGGGTGC
+
GGGGGGGGGGGGGGGGGGGGGGGGGGGGGGGGGGGGGGGGGGGGGGGGGGGGGGGGGGGGGGGGGGGGGGGGGGGGGGGGGGGGGGGGGGGGGGGGGGGGGGGGGGGGGGGGGGGGGGGGGGGGGGGGGGGGGGGGGGGGGGGGGGGGGGGGGGGGGGGGGGGGGGGGGGGGGGGGGGGGGGGGGGGGGGGGGGGGGGGGGGGGGGGGGGGGGGGGGGGGGGGGGGGGGGGGFGGGGGFGFGFFGGGGFGGDGGGFFFFFGFGGFGGFFFFFFFFFFFGFFFGFFFFFFFFFF0
@M04650:207:000000000-C238N:1:1101:13946:12001 1:N:0:19
ACTCCTACGGGAGGCAGCAGTGAGGAATATTGGACAATGGAGGCAACTCTGATCCAGCCATGCCGCGTGCAGGAAGACGGCCTTATGGGTTGTAAACTGCTTTTATAGAGGACGAGACCTTCCGACGTGATCGGGAGCCGACGGTACTCTACGAATAAGGATCGGCTAACTTCGTGCCAGCAGCCGCGGTAATACGAAGGATCCAAGCGTTATCCGGAATTATTGGGTTTAAAGGGTCCGCAGGCGGACTTTTAAGTCAGCGGTGAAATCTTTCGGCTTAACCGGAAGCTTGCC
+
GGGGGGGGGGGGGGGGGGGGGGGGGGGGGGGGGGGGGGGGGGGGGGGGGGGGGGGGGGGGGGGGGGGGGGGGGGGGGGGGGGGGGGGGGGGGGGGGGGGGGGGGGGGGGGGGGGGGGGGGGGGGGGGGGGGGGGGGGGGGGGGGGGGGGGGGGGGGGGGGGGGEGGGGGGFGGGGGGGGGGFGGGGGGGGGGGGGGGGGGGGCGFGGGGGG5FFGGG3CFDFGGGGGGGGGGFCFC5CFGFDFFGGGGF3DGGGG??FFBF>DD>7FBFFFFFFFFFFGFFAGF>EDFF4@???
@M04650:207:000000000-C238N:1:1101:21450:12013 1:N:0:19
ACTCCTACGGGAGGCAGCAGTGAGGAATATTGGACAATGGAGGCAACTCTGATCCAGCCATGCCGCGTGCAGGAAGACGGCCTTATGGGTTGTAAACTGCTTTTATAGAGGACGAGACCTTCCGACGTGATCGGGAGCCGACGGTACTCTACGAATAAGGATCGGCTAACTTCGTGCCAGCAGCCGCGGTAATACGAAGGATCCAAGCGTTATCCGGAATTATTGGGTTTAAAGGGTCCGCAGGCGGACTTTTAAGTCAGCGGTGAAATCTTTCGGCTTAACCGGAAGCTTGCC
+
GGGGGGGGGGGGGGGGGGGGGGGGGGGGGGGGGGGGGGGGGGGGGGGGGGGGGGGGGGGGGGGGGGGGGGGGGGGGGGGGGGGGGGGGGGGGGGGGGGGGGGGGGGGGGGGGGGGGGGGGGGGGGGGGGGGGGGGGGGGGDGGGGFGGGGGGGGFGGGGGGGGGGGGGFGGGFGGGGGDGGCFGGGGGGGGEGGGGGGGGGGGGGDFEGGGGGGGGG5<FGGGGGGGGGGFFFFFGFGFDBDEFGGDDEGGGGG4FFFFFGFGG5<FBFFFFFFF@BFGFFFFFF>FBFFF7?:
@M04650:207:000000000-C238N:1:1101:14254:12019 1:N:0:19
ACTCCTACGGGAGGCAGCAGTGGGGAATATTGGACAATGGGGGGAACCCTGATCCAGCAATACCGCGTGTGTGAAGAAGGCCCTAGGGTTGTAAAGCACTTTTGTGAGGGAGAATGGGATTTAGTGTTAATACCACTAGGTCTTGATGTTACCTCAAGAAAAAGCACCGGCTAACTCCGTGCCAGCAGCCGCGGTAATACGGAGGGTGCAAGCGTTAATCGGAATTACTGGGCGTAAAGGGCGCGTAGGTGGTGATTTAAGTCAGATGTGAAAGCCCCGGGCTCAACCTGGGA
+
GGGGGGGGGGGGGGGGGGGG-FFGGGGGGGGGGGGGGGGGGGGGGGGGGGGGGGGGGGGGGGGGGGGGGGGGGGGGGGGGGGGGGGGGGGGGGGGGGGGGGGFGGGGFGGGGGGGGGGGGGGGGGGGGGGGGGGGGGGGGGGGGGGGGGGGGGGGGGGGGGGGGGGGGGGGGGGGGGGGGGGGGGGGGGGGGGGGGGGGGGGGGGGGGGGGGGGGGGGGGGGGGGGGGGGGGFGGGGGFGBGFFGGGGF76D<FGFFFFFFFGGFGGFFFFF?F:4::GDBFD:?FFF>FFFB
@M04650:207:000000000-C238N:1:1101:12470:12031 1:N:0:19
ACTCCTACGGGAGGCAGCAGTGGGGAATATTGCACAATGGGGGAAACCCTGATGCAGCAACGCCGTGTGAGTGATGAAGGTTTTCGGATCGTAAAGCTCTGTCTTTGGGGAAGATAATGACGGTACCCAAGGCGGAAGCCACGGCTAACTACGTGCCAGCAGCCGCGGTAATACGTATGTAGCGAGCGGTATCCGGATTTATTGGGCGAAAAGCGAGCGCAGGCGGTTCCTTAAGACTGTGGTGAATTCCCCAGCCTCGACCTGTGAACAGCCTCCGAAACTGGCATGCTAA
+
GGGGGGGGGECFFFGECEFEGC8EEEGGFGGFGDFGGGG@CCCCGGGGGGGGFGGGGGGFGECFF=BFGFECFGGFGGFGGG,FEFE7C4CFGGGGGFGGFFC9,AEFGDE:FF<,BAA,,8+4B??BF<8++3=++6FFFG>C<+@<,@9:733*33,*>8FF><CC*1=2@;*BC,?@,4CCE85**3*4991=E*8+>@+3<CF**:*:+*:*/)//:)1:/*:**2<+/+*+*:6***))200*9:49*9/)).)0:))9/0*)9*).)7551,>3.)?)77*4,8*)
@M04650:207:000000000-C238N:1:1101:19478:12033 1:N:0:19
ACTCCTACGGGAGGCAGCAGTGGGGAATATTGCACAATGGGCGCAAGCCTGATGCAGCCATGCCGCGTGTATGAAGAAGGCCTTCGGGTTGTAAAGTACTTTCAGCGGGGAGGAAGGGAGTAAAGTTAATACCTTTGCTCATTGACGTTACCCGCAGAAGAAGCACCGGCTAACTCCGTGCCAGCAGCCGCGGTAATACGGAGGGTGCAAGCGTTAATCGGAATTACTGGGCGTAAAGCGCACGCAGGCGGTTTGTTAAGTCAGATGTGAAATCCCCGGGCTCAACCTGGGAAC
+
GGGGGGGGGGGGGGGGGGGGGGGGGGGGGGGGGGGGGGGGGGGGGGGGGGGGGGGGGGGGGGGGGGGGGGGGGGGGGGGGGGGGGGGGGGGGGGGGGGGGGGGGGGGGGGGGGGGGGGGGGGGGGGGGGGGGGGGGGGGGGGGGGGGGGGGGGGGGGGGGGGGGGGGGGGGGGGGGGGGGGGGGGGGGGGGGGGGGGGGGGGGGGGGGGGGGGGGGGGGGGDGGGGGGGGGGFGGGGGFGFGFFGGGGFGGDGGGFFFFFGFGG4DF>BFFFFFFFF>GEFBGFFFFFF@F::4
@M04650:207:000000000-C238N:1:1101:5557:12043 1:N:0:19
ACTCCTACGGGAGGCAGCAGTGGGGAATATTGGACAATGGGGGGAACCCTGATCCAGCAATACCGCGTGTGTGAAGAAGGCCCTAGGGTTGTAAAGCACTTTTGTGAGGGAGAATGGGATTTAGTGTTAATACCACTAGGTCCTGATGTTACCTCAAGAAAAAGCACCGGCTAACTCCGTGCCAGCAGCCGCGGTAATACGGAGGGTGCAAGCGTTAATCGGAATTACTGGGCGTAAAGGTCGCGTAGGTGGTGATTTAAGTCAGATGTGAAAGCCCCGGGCTCAACCTGGTA
+
GGGGGGFGGGGEGGGGGGGGGGGGGGGGGGGGGGGGGGFCGGGGGGFGGGFGGGGGGGGEFGGGGGGGGGGGGGGGGGDGGCGGGGGCFGGGGGGGGGGGGGGGGCFGDDGDGGGEGGGGGGGGGGGGGGGGFFFGGFF@FGGGFGGFFGGGFGGCFDGGCF7FCGGGGGGEEGGGFGCG8CFGFFG6CFEGCGGGDCGGGGCECCGGGGGFGDGGCCFFG5E5CEEFG>6/<C>EG3FF*?:>CDGG3FCGGGC?FFFF7=FCF7:4B4=4=4?>??DFF9DF@F7:>@F(6
@M04650:207:000000000-C238N:1:1101:23113:12076 1:N:0:19
ACTCCTACGGGAGGCAGCAGTGGGGAATATTGCACAATGGGCGCAAGCCTGATGCAGCCATGCCGCGTGTATGAAGAAGGCCTTCGGGTTGTAAAGTACTTTCAGCGAGGAGGAAGGCGTTAAGGTTAATAACCTTGGCGATTGACGTTACTCGCAGAAGAAGCACCGGCTAACTCCGTGCCAGCAGCCGCGGTAATACGGAGGGTGCAAGCGTTAATCGGAATTACTGGGCGTAAAGCGCACGCAGGCGGTCTGTCAAGTCGGATGTGAAATCCCCGGGCTCAACCTGGGAAC
+
GGGGGGGGGGDCEGGG7FGFGFGG77FFFFG9FGFGGFFFDFGF:FEGGGF8C@FDDFGGFFGF@GGFCFEGGDF,EFGGFGFGGFGGGBCFGAE<FEGDGGGGDG@+>:FFFF<D+?CFF735EFFGGF9DFGGDFCFG:FF<FEGFC7FFFGGGG>C7AEGFGEFFGGGGGGGGDGGGG@;CFFGGGGGGCGDCFEF88=?EGGGG?:CGGGGDDGGDCC5CFGGFGGC=:C<=9C4)89>DGG3CEGCCDGFFB@??F=7).9CBFF*69?)923D))479*7>04@:?74
@M04650:207:000000000-C238N:1:1101:24051:12085 1:N:0:19
ACTCCTACGGGAGGCAGCAGTGGGGAATCTTGCACAATGGGCGGAAGCCTGATGCAGCAACGCCGCGTGGGGGATGACGGCCTTCGGGTTGTAAACTCCTTTCGCTAGGGAAGAAGCCATTTTGTGGTGACGGTACTTGGATAAGAAGCACCGGCTAACTACGTGCCAGCAGCCGCGGTAATACGTAGGGCGCAAGCGTTGTCCGGAATTACTGGGCGTAAAGATCTCGCAGGTGGTTTGTCGCGTCGCCTGTGAAATCCCGAGGCCTAACTTCGGGCGTGCAGGCGATACGGG
+
6@FGFFCFGDD@:FC;CE<FGF?FEGGFFFDG9FCC<EFDCC@@F:+<@FGGD<F,EC,CFGEGGGCFG+4CF7FGGC::>CFGGF+CEF=FFFFF<DF9CFF:E:C@=F8=CFGFDF?<,<@@FEE33@DF*6*@,@>F,3=,2,,?,F<>7F:<@FGGFD*6=:C,CF::BCEE@E:<8C2B8@+*:C**858?E**2:EFC55*/;<97@FEG5CCC?9E7++++2*2:<F:593.9:CE@C9<C)1**29*966*9C351)C15)9)9@?<@20<)>:987B5(-0<<29
@M04650:207:000000000-C238N:1:1101:15603:12089 1:N:0:19
ACTCCTACGGGAGGCAGCAGTAGGGAATCTTCCACAATGGGCGAAAGCCTGATGGAGCAATGCCGCGTGAATGAAGAAGGTCTTCGGATCGTAAAGTTCTGTTATTAGAGAAGAACAAGTCAAGGAGTAACTGTCTTGACTTTGACGGTACCTAACCAGAAAGTCACGGCTAACTACGTGCCAGCAGCCGCGGTAATACGTAGGTGACAAGCGTTGTCCGGAATTATTGGGCGTAAAGGGAGCGCAGGCGGTTGGAATAGTCTGATGTGAAAGCCCACGGCTTAACCGTGGAAT
+
GGGGGGGGGGGGGGGGGGGGGGGGGGGGGGGGGGGGGGGGGGGGGGGGGGGGGGGGGGGGGGGGGGGGGGGGGGGGGGGGGGGGGGGGGGGGGGGGGGGGGGGGGGGGGGGGGGGGGGGGGGGGGGGGGGGGGGGGGFFGGGGGGGGGGFDGGGGGGDGGGGGGGGGGGGGGGGGGGGGGGGGGGGGGGGEGDGEGGGGGGGGGGGGCGGCFCEGGGFGGGGGGGGGGGGGGFGDCGGFDFCEFG:DGFGGCCCDF664?GFFC4CFA*7BFBFFF?BGDFFGF?=B64FFFFF
@M04650:207:000000000-C238N:1:1101:14414:12101 1:N:0:19
ACTCCTACGGGAGGCAGCAGTGGGGAATATTGCACAATGGGCGGAAGCCTGATGCAGCGACGCCGCGTGGGGGATGACGGTCTTCGGATTGTAAACCCCTTTCAGTAGGGACGAAGCGCAAGTGACGGTACCTGCAGAAGAAGCACCGGCCAACTACGTGCCAGCAGCCGCGGTAATACGTAGGGTGCGAGCGTTGTCCGGAATTACTGGGCGTAAAGAGCTCGTAGGCGGTTTGTCACGTCGTCTGTGAAATCCTCCAGCTTAACTGGGGGCGTGCAGGCGATACGGGCAGAC
+
EGGGGGGGGGGGGGGGGGGGGGGGGGGGGGGGGGGGGGGGGGGGGGGGGGGGGGGGGGGGGGGGGGGGGGGGGGGGGGGCGGGGGGGGGGGGGGFGGGGGGGGGGGGGGGGGGGGGGGGGGGGGGFGGGGGGGGGGGFGGGGGGGGGEGEGGFGGGGGGGGGGGGGGGGGGGGGGGGGGGGGGGCGGGGGGGGGGGGGGGGEGGGGGGGGGF5EEGGFCGFGGGGGGGGGGGFGGGGGFGFFEFGGGGFGGGGGGFFFF:CFGF*:DAFFEB:DFBFBGFEF3;555:(<)8:3
@M04650:207:000000000-C238N:1:1101:27925:12155 1:N:0:19
ACTCCTACGGGAGGCAGCAGTGGGGAATATTGCACAATGGGCGGAAGCCTGATGCAGCGACGCCGCGTGAGGGATGACGGCCTTCGGGTTGTAAACCTCTTTCAGCAGGGACGAAGCGCAAGTGACGGTACCTGCAGAAGAAGCACCGGCTAACTACGTGCCAGCAGCCGCGGTAATACGTAGGGTGCGAGCGTTGTCCGGAATTACTGGGCGTAAAGAGTTCGTAGGCGGTTTGTCGCGTCGTTTGTGAAATCCCGCAGCTTAACTGTGGGCGTGCAGGCGATACGGGCAGAC
+
GGGGGGEGGGCCFGGGFECFGGGGGCFDGGGGGGCEFFFDGEGEEGGGFGGGGGFGCEC>FGGGGGGGEFGGGGGGGGGGCFGGEGGGGGGGGFGGGGGGFGGGGGFG7FGGGGGDGGGCEGGG9>BFGFGGFGGGGGDCGGFGG:>FEEGGGGGGGGGGGGGGGGGGG>7EB:CGGEF>CFEEDEGCE*?CEE>CEGGGGGGFFDFFGGGFGGGGGFDCCGGEGCF/9C8EBGGDF7>5BDEFGFGGF7:CFG*65>@F5FGDFGGFFFF>FDFFF:D@)9D@EEFFFFFF03
@M04650:207:000000000-C238N:1:1101:20677:12162 1:N:0:19
ACTCCTACGGGAGGCAGCAGTGGGGAATATTGCACAATGGGGGAAACCCTGATGCAGCAACGCCGCGTGAGTGATGACGGTCTTCGGATTGTAAAGCTCTGTCTTTGGGGACGATAATGACGGTACCCAAGGAGGAAGCCACGGCTAACTACGTGCCAGCAGCCGCGGTAATACGTAGGTGGCGAGCGTTGTCCGGATTTACTGGGCGTAAAGGGAGCGTAGGCGGATGTTTAAGTGGGATGTGAAATACCCGGGCTCAGCCTGGGTGCTGCATTCCAAACTGGGAATCTAG
+
GGGGGGGGGGGGGGGGGGGGGGGGGGGGGGGGGGGGGGGGGGGD@FGGGGFGGGGGGGGFGGGGGFGGGGGGGGGGGGGGGEGGGGGFGGGGFGEGGGGGGGGGGGGGGGGGGGGGGGGGGGGGGGGGGGGGGGGGFGGGFDGGGGECFEBFGGCCGGGGGGGGGG7CG7FGFDFFGGGG@FGGGDGG7B8CEGGGDEGFGFGFCGD5*:C=ECC85CDGCCEGCG5C/>++9CCFFGFGFDFFC7:C=79C)9CBFFF)27**039:56=??F47));4>8>;))0226*4
@M04650:207:000000000-C238N:1:1101:11749:12190 1:N:0:19
ACTCCTACGGGAGGCAGCAGTGGGGAATATTGCACAATGGGGGAAACCCTGATGCAGCAACGCCGCGTGAGTGATGACGGTCTTCGGATTGTAAAGCTCTGTCTTTAGGGACGATAATGACGGTACCTAAGGAGGAAGCCACGGCTAACTACGTGCCAGCAGCCGCGGTAATACGTAGGTGGCAAGCGTTGTCCGGATTTACTGGGCGTAAAGGGAGCGTAGGCGGATCTTTAAGTGGGATGTGAAATACTCGGGCTCAACCTGGGGGCTGCATTCCAAACTGGTTATCTAG
+
GGGGGGGGGGGGGGGGGGGGGGGGGGGGGGGGGGGGGGGGGGGGGGGGGGGGGGGGGGGGGGGGGGGGGGGGGGGGGGGGGGGGGGGGGGGGGGGGGGGGGGGGGGGGGGGGGGGGGGGGGGGGGGGGGGGGGGGGGGGGGGGGGGGGGGFGGGGGGGGGGGGGGGGGGGGGGGGGGGGGEGGGGGGGGGGGFGGGCEG99BGGGGGDEGGGFFDFGGGGGGGGGGEGGGCFBFFFGGFG4CFFGGFCFFFGCDD@FFFFGF<CF3C>FFDFFF@FFFG?>>FFBFF<)*86
@M04650:207:000000000-C238N:1:1101:14840:12200 1:N:0:19
ACTCCTACGGGAGGCAGCAGTAGGGAATCTTCCACAATGGGTGCAAACCTGATGGAGCAATGCCGCGTGAATGAAGAAGGTCTTCGGATCGTAAAGTTCTGTTATTAGAGAAGAACAAAGCAAGGAGTAACTGTCTTGCTTTTGACGGTACCTAACCAGAAAGTCACGGCTAACTACGTGCCAGCAGCCGCGGTAATACGTAGGTGACAAGCGTTTTCCGGAATTATTGGGCGTAAAGGGAGCGCAGGCGGTTGGAATAGTCTGATGTGAAAGCCCACGGCTTAACCGTGGAGG
+
GGGGGGGGGGGGGGGGGGGGGGGGGGGGGGGFFGGGGGGGGGGGGGGGGGGGGGGGGGGGGGGGGGGGGGGGGGGGGGGGGGGGGGGGGGGGGGGGGGGGGGGGGGGGCGGGEGGGGGGGGGGGGGGGGFGGGGGGGGGGGGGCGGGGGGGGGGDGGFGGGGGGGGGGGGGGGGGGGGGGG7AEGGGGGGGGGGDECFC>GDGCGG<,,==FGGG**2;D5D5EF7CF<4@FFGCCDGFCFDEFGGCCBGGGGGG6FF6=CFFGBGGA*/@?=F5>??G>DFGF?*=;257:BB
@M04650:207:000000000-C238N:1:1101:4785:12226 1:N:0:19
ACTCCTACGGGAGGCAGCAGTGGGGAATATTGCACAATGGGGGAAACCCTGATGCAGCAACGCCGCGTGAGTGATGAAGGTCTTCGGATCGTAAAACTCTGTTGTAAGGGAAGAACAAGCAGTATGTGAATAGCATGCTGCCTTGACGGTACCTGACGAGAAAGCCCCGGCTAACTACGTGCCAGCAGCCGCGGTAATACGTAGGGGGCAAGCGTTGTCCGGAATTATTGGGCGTAAAGGGCTCGCAGGCGGTCGTGAAAGTCTGATGTGAAATCTTATGGCTTAACCATAAGC
+
GGGFGGGGDGGGGDEGGGFGGFGGGDGFGGFAFFGGGGG9FFGG@FFFGGGFGCGGGGFGG7FGGGGEEGGGFGGGGGGGGGGGGGGGGGGGGFFFGGGGGGGGGGGGGGGGGGFFGGGGGGGGGGGGGGGFGGFGGGGGGGGGGGGGGGFEGF=FGGGGCEFGGGGGGGGGDGGGGGEFCCFFCFGGGGCEEGGGGGGFGGG@GGGGGGGGGGE8CGFDCDE*AFEGGGFCFGGDDFB7>CF;GDG<>CD<9DGE37F?FFGG=>F97*94BFF6:4FFF6FFFFF>?FF2<3
@M04650:207:000000000-C238N:1:1101:19337:12232 1:N:0:19
ACTCCTACGGGAGGCAGCAGTGGGGAATATTGCACAATGGGCGCAAGCCTGATGCAGCCATGCCGCGTGTGTGAAGAAGGCCTTCGGGTTGTAAAGCACTTTCAGCGAGGAGGAAGGGTTCGGTGTTAATAGCACCGTGCATTGACGTTACTCGCAGAAGAAGCACCGGCTAACTCCGTGCCAGCAGCCGCGGTAATACGGAGGGTGCAAGCGTTAATCGGAATTACTGGGCGTAAAGCGCACGCAGGCGGTTTGTTAAGTCAGATGTGAAATCCCCGAGCTTAACTTGGGAAC
+
GCGFGGGGGGGCEEGGGGGFFGGGGFGGGGGGGGGGGGGFGGGEGGGGGGGGGGGGGFGGGGGGGGGGGGGGGGGFGGGGGGGGGGGGCGGFGGGFFGGFGGGGGGG@FGEDGFGGGGGGGGGGGGGGGGGGGGGGGGGGGFAFGGGGGGGGGGGGGGGGGGGGGGGGGGGGGGGGGGGGGGGGGGGGGGGGGGDDGGGGGGGGGGGGFGECGGGGGGGGGGCFGFFGCGGGFGGE:FFGDCFFGGGGEGGGGGGFFFFFGFC7FFD5@FFFB?FF?()57>C?F6@BBF>::(
@M04650:207:000000000-C238N:1:1101:12732:12251 1:N:0:19
ACTCCTACGGGAGGCAGCAGTGGGGAATATTGCACAATGGGGGAAACCCTGATGCAGCAACGCCGCGTGAGTGATGAAGGTTTTCGGATCGTAAAGCTCTGTCTTTGGGGAAGATAATGACGGTACCCAAGGAGGAAGCCACGGCTAACTACGTGCCAGCAGCCGCGGTAATACGTAGGGGGCTAGCGTTATCCGGAATTACTGGGCGTAAAGGGTGCGGAGGCGGTCTTTCAAGCCAGAAGTGAAAGGCTACGGCTCAACCGTAGTAAGCTTTTGGAACTGTAAGACTTGAGG
+
GGGGGGGGGGGGGGGGGGGGGGGGGGGGGGGGGGGGGGGFGGGGGGGGGGGGGGGGGGGGGGGGGGGGGGGGGGGGGGGGGGGGGGGGECFGGGGFAGGGGGGFGGGGGGGGGGGGGGGGGGGGGGGDFGGGGGGGGGGGGGGGGGGGGGGGGGGGGGGGGGGGGGGGGGGGGGGFGGGGGGGGGGGGEGGGGGGGGGGGGGGGGGGGCGGFGGGGGGG):DGGGGE5EGCFFGG?CCFG?FFFGGGGFFGF7DDFBFFFGFG*7D*6@FF*/@@FB>FFFF?BFF=?FFF<:(
@M04650:207:000000000-C238N:1:1101:15007:12264 1:N:0:19
ACTCCTACGGGAGGCAGCAGTGGGGAATATTGCACAATGGGGGAAACCTTGATGCAGCAACGCCGCGTGAGTGATGACGGTCTTCGGATTGTAAAGCTCTGTCTTTAGGGACGATAATGACGGTACCTAAGGAGGAAGCCACGGCTAACTACGTGCCAGCAGCCGCGGTAATACGTAGGTGGCAAGCGTTGTCCGGATTTACTGGGCGTAAAGGGAGCGTAGGCGGATCTTTAAGTGGGATGTGAAATACTCGGGCTCAACCTGGGGGCTGCATTCCAAACTGGGGATCTAG
+
GGGGGGGGGGGGGGGGGGGGFGGGGGGGGGGGGGGGGGGGGGGGGGGGGGGGGGGGGGGGGGGGGGGGGGGGGGGGGGGGGGGGGGGGGGGGGGGGGGGGGGGGGFGGGGGGGGGGGGGGGGGGGGGGGGGGGGGGGGGGGGGGGGGGGGGGGGGGGGGGFGGGGGGGFGGGGFGGGGGGGGGGGGGGGGGGGGGGGGCGGGGGGGGGGGGGGFGGGGGGGDE?GGGCEGGGFFFCFGFCFGF=FCFGFGGGCDD@7FFFGFGGFCG(7>DE?F?F6<>FFFGFFFDBF?6<
@M04650:207:000000000-C238N:1:1101:7287:12264 1:N:0:19
ACTCCTACGGGAGGCAGCAGTGGGGAATCTTGCACAATGGGCGGAAGCCTGATGCAGCGACGCCGCGTGGGGGATGACGGCCTTCGGGTTGTAAACTCCTTTCGCTAGGGAAGAAGCCATTTTGTGGTGACGGTACCTGGATAAGAAGCACCGGCTAACTACGTGCCAGCAGCCGCGGTAATACGTAGGGTGCAAGCGTTGTCCGGAATTACTGGGCGTAAAGAGCTCGTAGGTGGTTTGTCGCGTCGTCTGTGAAATCCCGAGGCTTAACTTCGGGCGTGCAGGCGATACGGG
+
GGGGGGGGFGGDGGGGGGGGGGGGGGGGGGGGFGGGGGGGGGGGGGGGGGGFGGGGGGGGGGGGGGGGGGGGGGGGFGGGGGGGGGGGFGGGGGGGGGGGGGGGGGGGGFGGGGGGGGGGGGGFGGGGGGGGGGGGGGGGGGGGGGGGGGGGGGGGGGGGGGGGGGGGGGGFGGGGGGGGGGFFGFFDGGGDGGFGGGC58EGFGGGGGGGGD9C5CDGG8CGGGGF6EGGGBCFGGGFC>FDFCDGGBGGGF7CFFFFFGFDGFGFBFFFFFFDF;>GFE?>BFFF>FBE6:9
@M04650:207:000000000-C238N:1:1101:15536:12289 1:N:0:19
ACTCCTACGGGAGGCAGCAGTGGGGAATATTGCACAATGGGCGGAAGCCTGATGCAGCCATGCCGCGTGTGTGAAGAAGGCCTTTGGGTTGTAAAGCACTTTAGCCAGGGAGGAAGCTAAGGGAGGTGAATAGCCTTTTTTGGTGACGTGAACTGGAGAATAAGCACCGGCTAACTCCGTGCCAGCAGCCGCGGTAATACGGGGGGTGCGAGCGTTAATCGGAATTACTGGGCGTAAAGGGCGTGTAGGCGGTGTGCTGAGCACTTCGTTAAAACACAGGGCTCAACCTTGTGG
+
GGGGGGGGGGGGGGGGGGGGGGGGGGGGGGGGGGGGGGGGGGGGGGGGGGGGGGGGGGGGGGGGGGGGGGGGGGGGGGGGGGGGGGGGGGGGGGGGGGGGGGGGGGGGGGGGGGGGGGGGGGGGGGGGGGGGGGGGGGGGGGGGGGGGGGGGGGGGGGGGGGGGGGGGGGGGGGGGGGGGGGGGGGGGGGGGGGGGGGGGGGDGGGGGGGGGGGGGGGGGGGGGGGDGGGFGFGD5DGFGFGF>GGFGFGGC5CDEFFFFGFGGFGGFFFFFFFFFFFFFFFGFFFF?>4FDBF
@M04650:207:000000000-C238N:1:1101:19535:12322 1:N:0:19
ACTCCTACGGGAGGCAGCAGTGAGGAATATTGGACAATGGAGGCAACTCTGATCCAGCCATGCCGCGTGCAGGAAGACGGCCTTATGGGTTGTAAACTGCTTTTATAGAGGACGAGACCTTCCGACGTGATCGGGAGCCGACGGTACTCTACGAATAAGGATCGGCTAACTTCGTGCCAGCAGCCGCGGTAATACGAAGGATCCAAGCGTTATCCGGAATTATTGGGTTTAAAGGGTCCGCAGGCGGACTTTTAAGTCAGCGGTGAAATCTTTCGGCTTAACCGGAAGCTTGCC
+
GGGGGGGGGGGGGGGGGGGGGGGGGGGGGGGGGGGGGGGGGGGGGGGGGGGGGGGGGGGGGGGGGGGGGGGGGGGGFGGGGGGFGGGGGGGGGGGGGGGGGGFGGGGGGGGGGGGGGGGGGGGGGGGGGGGGGGGGGGGGGGGGGGGGGGGGGGGGGGGGGGGGGGGGFGGGGGGGGGGGGGGGGGGGGGGGGGGGGGGGGGGGGGGGGGCEGGGGGDDGGGEEGGGGGGGGFGGGGGFGFGFFGGGGDD7CDGFFFFFFGFGGDGGAFFFFFFF>9?CF?4CEEFFFFFFFF>
@M04650:207:000000000-C238N:1:1101:9890:12365 1:N:0:19
ACTCCTACGGGAGGCAGCAGTGGGGAATATTGCACAATGGGGGAAACCCTGATGCAGCGACGCCGCGTGAGGGATGACGGCCTTCGGGTTGTAAACCTCTTTCAGTAGGGAAGAAGCCTTTCGGGGTGACGGTACCTGCAGAAGAAGTACCGGCTAACTACGTGCCAGCAGCCGCGGTAATACGTAGGGTACAAGCGTTGTCCGGAATTATTGGGCGTAAAGAGCTCGTAGGCGGTTCGTCGCGTCTGCTGGGGAAACGCAAGGCTCAACCTTGCGCGTGCAGTGGGTACGGGG
+
GGGGGGGGGGGGGGGGGGGGGGGGGGGGGGGGGGGGGGGGGGGGGGGGGGGGGGGGGGGGGGGGGGGGGGGGGGGGGGGGGGGGGGGGGGGGGGGGGGGGDGGDGGGGGGGGGGGGGGGGGGGGGGGGGGGGGGGGGGGGGGGGGGGGGGGGGGGGGGGGGGGGGGFGGGGGGGGGGGGEGGGGGGGGGGGGGGGGGGGGGGGGGGGGCFGGGG>FEGDGGGGGGCFECCFG?59797@GED>EGGGFFF0**9C@FFFFGB57707??FFFFFF309<5>FC=??F62<DFF(
@M04650:207:000000000-C238N:1:1101:18758:12382 1:N:0:19
ACTCCTACGGGAGGCAGCAGTGAGGAATCTTGGACAATGGAGGCAACTCTGATCCAGCCATGCCGCGTGCAGGAAGACGGCCTTATGGGTTGTAAACTGCTTTTATAGAGGACGAGCCCCGATCTTGCGAGATCGGCCGACGGTACTCTAAGAATAAGGATCGGCTAACTTCGTGCCAGCAGCCGCGGTAATACGAAGGATCCAAGCGTTATCCGGAATTATTGGGTTTAAAGGGTCCGTAGGCGGACTATTAAGTCAGTGGTGAAATTTTACGGCTCAACCGTGAACTTGCC
+
GGGGGGGGGGGGGGGGGGGGGGGGGGGGGGGGGGGGGGGGGGGGGGGGGGGGGGGGGGGGGGGGGGGGGGGGGGGGGGGGGGGGGGGGGGGGGGGGGGGGGGGGGGGGGGGGGGGGGGGGGGGGGGGGGGGGGGGGGGGGGGGGGGGGGGGGGGGGGGGGGGGGGGGGGGFGGGGGGGGGGGGGGGGGGGGGGGGGGGGGGGGGGGGGGGGGGGGGGGGGGGGGGGGGGGGGFGGGGGFGFGFFGGGGFGGGGFDFFFFFGFGGFGGFFFF?F>DF>?GF:15@FFFFFFFFF
@M04650:207:000000000-C238N:1:1101:24677:12392 1:N:0:19
ACTCCTACGGGAGGCAGCAGTAGGGAATCTTCCGCAATGGACGAAAGTCTGACGGAGCAATGCCGCGTGAGTGATGAAGGCCTTAGGGTCGTAAAACTCTGTTGTTAGGGAAGAATAGGTATCGGAGTAATATGCCGGTACTTTGACGGTACCTTACCAGAACGCCCCGGCTAACTACGTGCCAGCAGCCGCGGTAATACGTAGGGGGCAAGCGCTGTCCGGAATTATTGGGCGTAAAGGGCAAGCAGGCGGTCTCTTAAGTCTGATGCGAAATCTCGTGGCTTAATCACGAGG
+
CFGGGGGGGED@F7CCFGF8FGGC;F,E<FF<C,FCBFFGE<FFGE:@FFGGG>7FC@FGG<F@:F+C=6,C,ECFFCFFG8<AFEFFF8CGDFGGCEAFFG,F4,CB,4,BBFGCADCGG?FE+++8<?<8DCCFFCFGGBF@FGGD:F<:,@F>FC9@F,,5*@3<:>DED7,6D7CC7*;;CE,:2CEGCB8*3+B+;5<@>8EGGCEC85*1/17C=58>87<EE:+C):77C<FC@D30*15755>7DDCFF?7FC@0:6>7>*.>3))9@48*07654<=*6<FE<0(
@M04650:207:000000000-C238N:1:1101:13884:12408 1:N:0:19
ACTCCTACGGGAGGCAGCAGTGGGGAATATTGCACAATGGGCGGAAGCCTGATGCAGCGACGCCGCGTGAGGGATGACGGCCTTCGGGTTGTAAACCTCTTTCAGCAGGGACGAAGCGCAAGTGACGGTACCTGCAGAAGAAGCACCGGCTAACTACGTGCCAGCAGCCGCGGTAATACGTAGGGTGCGAGCGTTGTCCGGAATTATTGGGTTTAAAGGGTCCGCAGGCGGACTTTTAAGTCAGCGGTGAAATCTTTCGGCTTAACCGGAAGCTTGCCGTTGAAACTATTAGTC
+
GGGGGGGGGGGGGGGGEFFGEFGGGGGGFGGGGGGGFFGGGGGGGGGGCFGGGFEFFGGGGGGGEGGGGGGGGGCFGGGDGGGGGGGGGGGGGGGGGGGGGGGGGGGGGGGGGGGGGGGGEGGFCGGGGGGFFGGGGGGGGGGGGGGGGGGGGFCGGGGGGGGGGGGGGGGEGGDEGGGFCFGG5*;CEDEEEEEEEGGEEECF8FCFGGGGG5?FGGGDFGDGGGGGGGGGFDGGC:FGFC=?FDGGFGGGC>CF665>E>DF6:>>F:08>@*7:2>5>:CF=FFBA49<A)
@M04650:207:000000000-C238N:1:1101:15636:12413 1:N:0:19
ACTCCTACGGGAGGCAGCAGTGGGGAATATTGCACAATGGGGGAAACCCTGATGCAGCAACGCCGCGTGAGTGATGAAGGTTTTCGGATCGTAAAGCTCTGTCTTTGGGGAAGATAATGACGGTACCCAAGGAGGAAGCCACGGCTAACTACGTGCCAGCAGCCGCGGTAATACGTAGGTGGCGAGCGTTATCCGGATTTACTGGGCGTAAAGGGAGCGTAGGCGGATGATTAAGTGGGATGTGAAATACCCGGGCTCAACTTGGGTGCTGCATTCCAAACTGGTTATCTAG
+
GGGGGGGGGGGGGGGGGGGGEFGGGGGGGGGGGGGGGGGGGGGGGGGGGGGGGGGGGGGGGGGGGGGGGGGGGGGGGGGGGGGGGGGGGGGGGGGGGGGGGGGGGGGGGGGGGGGGGGGGGGGGGGGGGGGGGGGGFGGGGGGGGGGGGGGGGGGGGGGGGGGGGGGGGGGGGGGGGGGGGGGGGGGGEGGGGGGGGGGGGGGGGGGGGGGGGGGGGGGGGGGGGGG5EFGGFGGEFFFGFD@FGGGGFGCFGGG>DFFFGFFGFGDBBBFFFFFFFFGFF>FFFFF>A489
@M04650:207:000000000-C238N:1:1101:26226:12424 1:N:0:19
ACTCCTACGGGAGGCAGCAGTGGGGAATATTGCACAATGGGCGCAAGCCTGATGCAGCCATGCCGCGTGTGTGAAGAAGGCCTTCGGGTTGTAAAGCACTTTCAGCGAGGAGGAAGGGTTCGGTGTTAATAGCACCGTACATTGACGTTACTCGCAGAAGAAGCACCGGCTAACTCCGTGCCAGCAGCCGCGGTAATACGGAGGGTGCAAGCGTTAATCGGAATTACTGGGCGTAAAGCGAGCGCAGGCGGTTTCTTAAGTCTGATGTGAAAGCCCCCGGCTCAACCGGGGAGG
+
GGGGGGGGGGGGGGGGGGGGGGGGGGGGGGGGGGGGGGGGGGGGGGGGGGGGGGGFGGGGGGGGGGGGGGGGGGGGGGGGGGGGGGGGGGGGGGGGGGGGGGGGGGGGGGGDGGGGGDGGGGGGGGGGFGGGGGGGGGGGGGGGGGGGGGGGGGGGGGGGGGGGGGGDGGGGGGGGGGGGGGGGGGGGGGGGGGGGGGGGGGGGGGGGGGGGGGGGGGGGGGGGGGGGGFGFEGGGGGFGFGFFGGGGEDGGGGGFFF?FGFGGFGGFFFFFFFFF<BG@F95=?FFFBFD0;F
@M04650:207:000000000-C238N:1:1101:27581:12435 1:N:0:19
ACTCCCACGGGAGGCAGCAGTGGGGAATATTGCACAATGGGCGGAAGCCTGATGCAGCGACGCCGCGTGAGGGATGACGGCCTTCGGGTTGTAAACCTCTTTCAGCAGGGACGAAGCGCAAGTGACGGTACCTGCAGAAGAAGCACCGGCTAACTACGTGCCAGCAGCCGCGGTAATACGGAGGGTGCAAGCGTTAATCGGAATTACTGGGCGTAAAGCGCACGCAGGCGGTCTGTCAAGTCGGATGTGAAATCCCCGGGCTCAACCTGGGAACTGCATTCGAAACTGGCAGGC
+
GGGGGGGGGGGGGGGGGGGGGGGGGGGGGGGGGGGGGGGGGGGGGGGGGGGGGGGGGGGGGGGGGGGGGGGGGGGGGGGGGGGGGGGGGGGGGGGGGGGGGGGGGGGGGGGGGGGGGGGGGGGGGGGGGGGGGGGGGGGGGGGGGGGGGGGGGGGGGGGGGGFGGGGGGGGGGGGGGGGGG>CEGGGGGEFGGGGGGGGGGDGGGGGGGCCGGGGGGGGGGGGGGGGGGGGEBEGGFFFFFGFFGGGGFGGGGGCF>>3:EBGFFGGBFFFFFFFFFFD?FFGFFFFFFFFFF(
@M04650:207:000000000-C238N:1:1101:28108:12443 1:N:0:19
ACTCCTACGGGAGGCAGCAGTGGGGAATATTGCACAATGGGGGAAACCCTGATGCAGCAACGCCGCGTGAGTGATGAAGGTTTTCGGATCGTAAAGCTCTGTCTTTGGGGAAGATAATGACGGTACCCAAGGAGGAAGCCACGGCTAACTACGTGCCAGCAGCCGCGGTAATACGTAGGTGGCGAGCGTTATCCGGATTTACTGGGCGTAAAGGGAGCGTAGGCTGATGATTAAGTGGGATGTGAAATACCCGGGCTCAACTTGGGTGCTGCATTCCAAACTGGTTATCTAG
+
FGGGGGGGGGGGGGGGGGGGGGGGGGGGGGGGGGGGGGGGGGGGGGGGGGGGGGGGFGGGFGGGGGGGGGGGGGGGGGGGGGGGGGG7FGGGGGGGGGGGDG,BFGGGGGGGGFFFGGGCFBBF@CDFGGGGCFEEGFFGGGCF>+3D,DFFCG7BFGGFG8FFGDCBFEC;ACCECFEF,:FE788B8BEGF+::*=:CE?FGGFG=EGCFF+8@=DDGGDEF+2:EFC+<672+0C)9;7/9*;7>@DD45DC)836?F*:D?FG:34?6)*8=5:DFFAD4/092)1/:
@M04650:207:000000000-C238N:1:1101:6771:12466 1:N:0:19
ACTCCTACGGGAGGCAGCAGTAGGGAATCTTCCACAATGGACGAAAGGCTGATGGAGCAACGCCGCGTGAGTGATGAAGGTTTTCGGATCGTAAAACTCTGTTGCGAGGGAAGAACAAGTACGAGAGTAACTGCTCGTACCTTGACGGTACCTCGTTAGAAAGCCACGGCTAACTACGTGCCAGCAGCCGCGGTAATACGTAGGTGGCAAGCGTTGTCCGGAATGATTGGGCGTAAAGCGCGCGCAGGCGGCCTTTTAAGTCTGATGTGAAAGCCCACGGCTTAACCGTAGA
+
@FGGGGGGGGGGG7FFGGGGEFGGGGGGGGGGFEGGGGGG@FGF@F:,CFGGGFFFFGFGDEGGGGGGG7@FFGCEGGGGCCFGGGG>FD@<FFGGGF@5,EE,?FFGC=FFFFGDDFGG9,3:FEGEFCFDFDCFF=CFFD@FC7FGGFCCC9<5:<CAF9FE83><>CG:FFC?>:<FF*=CCFF@B**C518;FC;E5+=*?CFGCGGGG5EEG7>D5CEF+<FGG:=C)11/9*9):<)09)>)099D3/*/**0*+1:>42*6?F4*9?4).45:B>DF*/79<)72
@M04650:207:000000000-C238N:1:1101:13501:12523 1:N:0:19
ACTCCTACGGGAGGCAGCAGTGGGGAATATTGCACAATGGGCGCAAGCCTGATGGAGCAATGCCGCGTGAATGAAGAAGGTCTTCGGATCGTAAAGTTCTGTTATTAGAGAAGAACAAGTCAAGGAGTAACTGTCTTGACTTTGACGGTACCTAACCAGAAAGTCACGGCTAACTACGTGCCAGCAGCCGCGGTAATACGTAGGTGACAAGCGTTGTCCGGAATTATTGGGCGTAAAGGGAGCGCAGGCGGTTGGAATAGTCTGATGTGAAAGCCCACGGCTTAACCGTGGAAT
+
GGGGGGGGGGGGGGGGGGGGGGGGGGGGGGGGGGGGGGGGGGGGGGGGGGGGGGGGGGGGGGGGGGGGGGGGGGGFGGGGFGGGGGGGGEGGGGGGGGGGGGGGGGGGGGGGGGGGGGGGGGGGGGGGGGGFGGGGFGGGGGGGGGGGGGGGGGGGGGGGGGGGGGGGGGGGGGFGGGGGGGGGGGGGGGGGGGGGFGGGGCFGGGGGGGGGGG>8EGGDDDGFGGGGGGGGA5CGFGFGFDFFGDGDDDGC<<D??=@BFF7D7*:)9FFFBFFFBFGFD9)?FFFB<FFBB)
@M04650:207:000000000-C238N:1:1101:21412:12528 1:N:0:19
ACTCCTACGGGAGGCAGCAGTGGGGAATATTGCACAATGGGGGAAACCCTGATGCAGCCATGCCGCGTGTATGAAGAAGGCCTTCGGGTTGTAAAGTACTTTCGGTAATGAGGAAGGTGTGTTATCTAATAGGTGACACAATTGACGTTAATTACAGAAGAAGCACCGGCTAACTCCGTGCCAGCAGCCGCGGTAATACGGAGGGTGCGAGCGTTAATCGGAATGACTGGGCGTAAAGGGCATGTAGGCGGATGATTAAGTTAGGTGTGAAAGCCCCGGGCTCAACCTGGGAAT
+
GGGGGGGGGGGGGGGGGGGGGGGGGGGGGGGGGGGGGGGGGGGGGGGGGGGGGGGGGGGGGGGGGGGGGGGGGGGGGGGGGGGGGGGGGGGGGGGGGGGGGGGGGGGGGGGGGGGGGGGGGGGGGGGGGGGGGGGGGGGGFGGGGGGGGGGGGGGGGGGGGGGGGGGGGGGGGGGGGGGGGGGGGGGGGGGGGGGGGGGGGGGGGGGGGGGGGGGGGGGGGGGGGGGGGGGGDEGGGGFDFGFFGGGGFGGGGDGFFFFFGBCFFFGFFFFFFF@@09GDFFGFFFF?F@>0?7
@M04650:207:000000000-C238N:1:1101:13203:12540 1:N:0:19
ACTCCTACGGGAGGCAGCAGTGGGGAATATTGCACAATGGGCGCAAGCCTGATGCAGCCATGCCGCGTGAGTGATGACGGTCTTCGGATTGTAAAGCTCTGTCTTTAGGGACGATAATGACGGTACCTAAGGAGGAAGCCACGGCTAACTACGTGCCAGCAGCCGCGGTAATACGTAGGTGGCAAGCGTTGTCCGGATTTACTGGGCGTAAAGGGAGCGTAGGCGGATCTTTAAGTGGGATGTGAAATACTCGGGCTCAACCTGGGGGCTGCATTCCAAACTGGAGATCTAG
+
GGGGGGGGGGGGGGGGGGGGGGGGGGGGGGGGGGGGGGGGGGGGGGGGGGGGGGGGGGGGGGGGGGGGGGGGGGGGGGGGGGGGGGGGGGGGGGGGGGGGGGGGGGGGGGGGGGGGGGGGGGGGGGGGGGGGGGGGGGGGGGGGGGGGGGGGGGGGGGGGGGGGGGGGGGGGFGGGGGGGGGGGGGGGGGGGGCGGGGGFGGGGGGGGGGGGGGGCEGGGGGEGGGGGGF7EFEFFGGFGFGFFGGGGFGDDCDDEFFFFGFGGFGGBBDFFF=?FDFGFFFGF:FF:?FFA
@M04650:207:000000000-C238N:1:1101:27462:12546 1:N:0:19
ACTCCTACGGGAGGCAGCAGTGGGGAATATTGCACAATGGGGGAAACCCTGATGCAGCAACGCCGCGTGAGTGATGAAGGTTTTCGGATCGTAAAGCTCTGTCTTTGGGGAAGATAATGACGGTACCCAAGGAGGAAGCCACGGCTAACTACGTGCCAGCAGCCGCGGTAATACGTAGGTGGCGAGCGTTATCCGGATTTACTGGGCGTAAAGGGAGCGTAGGCGGATGATTAAGTGGGATGTGAAATACCCGGGCTCAACTTGGGTGCTGCATTCCAAACTGGTTATCTAG
+
GGGGGGGGGGGGGGGGGGGGGGGGGGGGGGGGGGGGGGGGGGGGGGGGGGGGGGGGGGGGGGGGGGGGGGGGGGGGGGGGGGGGGGGGGGGGGGGGGGGGGGGGGGGGGGGGGGGGGGGGGGGGGGGGGGGGGGGGGGGGGGGGGGGGGGGGGGGGGGGGGGGGGGGGFGGGGGGGGGGGGGGGGGGGGGGGGGGGGGGGGGGGGGGGGGGGGGGGGGGDGDEFGGEDEFGGFEFGGGFGFGFFFGGGFGFGGGGEDFFFG4CDFGD?FFFFFFFFB97@FFGFFFFFFF4A
@M04650:207:000000000-C238N:1:1101:3792:12561 1:N:0:19
ACTCCTACGGGAGGCAGCAGTGGGGAATATTGCACAATGGGGGGAACCCTGATGCAGCAACGCCGCGTGAGTGATGACGGTCTTCGGATTGTAAAGCTCTGTCTTTAGGGACGATAATGACGGTACCTAAGGAGGAAGCCACGGCTAACTACGTGCCAGCAGCCGCGGTAATACGTAGGTGGCAAGCGTTGTCCGGATTTGCTGGGCGTAGAGGGAGCGTAGGCGGATCTTTAAGTGGGATGTGCAATACTCGGGCTCACCCTGGGGGCTGCATTCCAAACTGGGGATCTAG
+
FFGGGGGGDGGGGCFCGGGGGGGGGGDFCGGGGGGGGGFGGGGGGEGGGGGCFEFGFGGGGGGGGGGFGGGGGGFGDGCFFGFGGFG<EGGGG;FCFFGGAFCGGF@F@EGGCCFG7F;;<<:FBGGGG8FFC7CGCEFGFGG*CF@CFG?FFG>FGGGGFCGFCGGGGDCG??8@9@EG?*CG+;FEGD*CFGED*AEG<EE?65E*:*/::C5=CDGG=)*<:57:5F<CFE;CF4>4?DF?*?>C=CFDDCD@FFF*:>3*5*9(8))5)7@F>A2*87*7775:,9*-
@M04650:207:000000000-C238N:1:1101:29404:12568 1:N:0:19
ACTCCTACGGGAGGCAGCAGTGGGGAATATTGCACAATGGGGGAAACCCTGATGCAGCAACGCCGCGTGAGTGATGACGGTCTTCGGATTGTAAAGCTCTGTCTTTGGGGACGATAATGACGGTACCCAAGGAGGAAGCCACGGCTAACTACGTGCCAGCAGCCGCGGTAATACGTAGGTGGCGAGCGTTGTCCGGATTTACTGGGCGTAAAGGGAGCGTAGGCGGATTTTTAAGTGGGATGTGAAATACCCGGGCTCAACCTGGGTGCTGCATTCCAAACTGGGAATCTAG
+
GGGGGGGGGGGGGGGGGGGGFFGGGGGGFCGFAFGGGGGGGGGGGG<EEGGGGGGGGGGGGGGGGGGGGGGGGGGGGGGGGGGGGFGGGGGGGGGGF,FFGGGGG<FGGGGGGGGGGGGGGGGGGEGGGGGGGGGGGGGGGGGGDGEGGGGGFGGGGGGGGGGFGGGGFGGFFCCCGGGCGFFEGGGGGGGECGEGGEGCGGGGGGGG::EEFFGCEC7C=5EEGE5=**<C5<DFFGFGFG??FFGFFGFDDCGB37?@FFGGFF7<54=?FFFFFFGF)2CFF40(.*8<
@M04650:207:000000000-C238N:1:1101:18491:12584 1:N:0:19
ACTCCTACGGGAGGCAGCAGTGGGGAATATTGCACAATGGGCGCAAGCCTGATGCAGCCATGCCGCGTGTATGAAGAAGGCCTTCGGGTTGTAAAGTACTTTCAGCGAGGAGGAAGGCATTAAGGTTAATAACCTTGGTGATTGACGTTACTCGCAGAAGAAGTACCGGCTAACTACGTGCCAGCAGCCGCGGTAATACGTAGGGTACAAGCGTTGTCCGGAATTATTGGGCGTAAAGAGCTCGTAGGCGGTTCGTCGCGTCTGCTGTGGAAACGCAAGGCTCAACCTTGCGCG
+
GGGGGGGGGGGGGGGGGGGGGGGGGGGGGGGGGGGGGGGGGGGGGGGGGGGGGGGGGGGGGGGGGGGGGGGGGGGGGGGGGGGGGGGGGGGGGGGGGGGGGGGGGGGGGGGGGEFGGGGGGGGGGGGGGGGGGGGGGGGGGGGGGGGGGGGGGGGGGGGGGGGGGGGGGGGGGGGGGGGGGGGGGGGGGGGGGGGGGGGGGFGGGGGGGGGGGGGEEGGGGGGGGFGGGG55>5CGF7FFFDFFGGGGFGGGGDGFF@FFGFGGFCGFFFFFF?>BFFGFFFGFFFFFFFF39(
@M04650:207:000000000-C238N:1:1101:20158:12594 1:N:0:19
ACTCCTACGGGAGGCAGCAGTGGGGAATATTGCACAATGGGGGAAACCCTGATGCAGCAACGCCGCGTGAGTGATGAAGGTTTTCGGATCGTAAAGCTCTGTCTTTGGGGAAGATAATGACGGTACCCAAGGAGGAAGCCACGGCTAACTACGTGCCAGCAGCCGCGGTAATACGTAGGTGGCGAGCGTTATCCGGATTTACTGGGCGTAAAGGGAGCGTAGGCGGATACTTAAGTGGGATGTGAAATACTTGGGCTCAACCCGAGTACTGCATTCCAAACTGAGTATCTAG
+
GGGGGGGGGGGGGGGGGGGGGGGGGGGGGGGGFGGGGGGGGDG@FGGGGGGGGGGGGGFGDGGGGGGGGGGGGGGGGGGGC9EFFGGGGEGGGGGGGGGGCGGFF<FEGGGGGGGGGGGGGGGGGDGGGGGGGGGGGGGGFGGGGGGGGGCGGGGGGGGGGGGGGGGGGGGGGGG<FGGGGGGEGGGGEEEG9FGGGGGGGGGGGGGGGGGGGFGF5DGGGGGGGGCECCCCFGGGFGF4FGFFGFGGFGFGGCF@FFFFGFGD:57:FFFF?FF64ACFFAG?66@AFF79
@M04650:207:000000000-C238N:1:1101:28463:12608 1:N:0:19
ACTCCTACGGGAGGCAGCAGTGGGGAATATTGCACAATGGGGGAAACCCTGATGCAGCAACGCCGCGTGAGTGATGACGGTCTTCGGATTGTAAAGCTCTGTCTTTAGGGACGATAATGACGGTACCCAAGGAGGAAGCCACGGCTAACTACGTGCCAGCAGCCGCGGTAATACGTAGGTGGCAAGCGTTGTCCGGATTTACTGGGCGTAAAGGGAGCGTAGGCGGATCTTTAAGTGGGTTGTGAAATACTCGGGCTCAACCTGGGGGCTGCATTCCAAACTGGAGATCTAG
+
GGGGGGGGGGGGGGGGGGGGGGGGGGGGCFGDCEFGGGGGGCGEGGFFGGGGFGDGGGGG@:FGGGGGGGGGGGGGGGGGCCFDGBCG7FFF?FGGGGFFGGGGGE@9FCCCCGEEFGG9F:BF@:55C=F@FGGECFGGGFG@7FGDC>A:<3@FGG7C7BCFGGGC<BC9C9CBCFGFFGG6CEFGE5CEF+4>:81>9B>+<=F=E:C5@:8E5C59895CEC*:E7+<?+*A*7518DDF>0*:*02>5C333<?9FF6<4<<6B3>E/*9*:<F=:<7@F56<39FF
@M04650:207:000000000-C238N:1:1101:27341:12626 1:N:0:19
ACTCCTACGGGAGGCAGCAGTAGGGAATCTTCCGCAATGGACGAAAGTCTGACGGAGCAATACCGCGTGAGTGATGAAGGTCTTCGGATCGTAAAACTCTGTTGTTAGGGAAGAATAAGCATTAACTTAATACGTTAGTGCCCTGACGGTACCTAACCAGAAAGCCCCGGCTAACTACGTGCCAGCAGCCGCGGTAATACGTAGGGGGCAAGCGTTGTCCGGAATTATTGGGCGTAAAGGGCGTGCAGGCGGCCTCTTAAGTCTGATGTGAAATCTTGTGGCTTAACCACAAGC
+
GGGGFFFGGGCFBGGGGGGGFGGGGGG@FFGGGGGGGGGGFGGGGFGGGGGGFGGGEFGGGGF@BFGEGGGGGFGGGGGGGGGGGGGGGGGGGGGGGGGGGGGGGGGGGGGGGGGGGGGGGGGGEFEFGGGGGG<FGDDFGDF<FFGGDCFGGGGGGDGGGGGGGFCGGGGGGGGGGGGGGFGGGGFCFFGGGGGEGGGC:FEFEEG=EGGGGGD5EDGGEGG=FCFFC7EEFG<GGDFGFDDFDDGGFGGGGGGFFFFFGFGGFGGF?@=B?FFFB<:FFFGFFFF7>FFFF,
@M04650:207:000000000-C238N:1:1101:3529:12630 1:N:0:19
ACTCCTACGGGAGGCAGCAGTGGGGAATATTGCACAATGGGCGGAAGCCTGATGCAGCGACGCCGCGTGAGGGATGACGGCCTTCGGGTTGTAAACCTCTTTCAGCAGGGACGAAGCGCAAGTGACGGTACCTGCAGAAGAAGCACCGGCTAACTACGTGCCAGCAGCCGCGGTAATACGTAGGGTGCGAGCGTTGTCCGGAATTACTGGGCGTAAAGAGTTCGTAGGCGGTTTGTCGCGTCGTTTGTGAAATCCCGCAGCTTAACTGTGGGCGTGCAGGCGATACGGGCAGGG
+
GGGGGGGGGGGGGGGGGGGGFFGGGGGGGGGGGGGGGFGCCFGBFGGGGGGGGGGGGGGGGGEEGGGGGGGGEG,BFGGGGGGGGGGFEGGGFGGGGGGGGGGGGEGGFGGCFFGG7C<FGGDFFGG7@FGGGCBFFGGFGFFFGCFGGGGGGGFCFD=F7BF<EGGC78FEGEGG@FFF:@FGEFEDCGEEGCCGGGGGGGGGGGFFGGGDEC8/:2:C@FFEGDGG6<EEEGGG:DFGE5B55*9FFFCFFD66))<DG?F>F>:<?=F)<BEE66F@;;CB>>@?FB3:B(
@M04650:207:000000000-C238N:1:1101:23995:12639 1:N:0:19
ACTCCTACGGGAGGCAGCAGTGGGGAATATTGCACAATGGGCGCAAGCCTGATGCAGCCACGCCGCGTGTATGAAGAAGGCCTTCGGGTTGTAAAGTACTTTCAGCGAGGAGGAAGGCGTTAAGGTTAATAACCTCGGCGCTTGACGTTACTCGCAGAAGAAGCACCGGCTAACTCCGTGCCAGCAGCCGCGGTAATACGGAGGGTGCAAGCGTTAACCGGAATTACTGGGCGTAAAGCGCACGCAGGCGGTCTGTCAAGTCGGATGTGAAATCCCCGGGCTCAACCTGGGAAC
+
CFGGGGGGGGGGGGGGGGGGGEGGGGGG9FGFGAGGGGGGGGGEGGGGGGGGCFGGGGFG8FGGGGGGG?<FGGDGGGGGFCFGGGGGGCGGGGGG55EG?FFFDA:+FGG7FGG84,>FC=+,,5,,@@33B<>,36C:+@CFGGGFFGG9,<***>,3DE@F@FGGGEGGGGG9@EGGDFGGGGGGGGGEGGEDFGGGEGGGEGGGGGGGGGGD5*:CCGEFGGFCFGFFFGG57>BDF<;DGGCDEC7C5CF=*19@FF<D:7>?FFBFBF@F10CE>9FFFFF?0;@<:(
@M04650:207:000000000-C238N:1:1101:25502:12660 1:N:0:19
ACTCCTACGGGAGGCAGCAGTGGGGAATATTGCACAATGGGGGAAACCCTGATGCAGCAACGCCGCGTGAGTGATGAAGGTTTTCGGATCGTAAAGCTCTGTCTTTGGGGAAGATAATGACGGTACCCAAGGAGGAAGCCACGGCTAACTACGTGCCAGCAGCCGCGGTAATACGTAGGTGGCGAGCGTTATCCGGATTTACTGGGCGTAAAGGGAGCGTAGGCGGATGATTAAGTGGGATGTGAAATACCCGGGCTCAACTTGGGTGCTGCATTCCAAACTGGTTATCTAG
+
GGGGGGGFGGGFGGGGFGGDGGGGGCEGGGGGGCGFGGGFGGGGGGFGGGGGGGFGGGGGGGGEFGGGCFGFFE<FGCFGCFGGGGG@GGGGDG7FGGGGCEGA955?FGGEDFFAFGFGGEGGGGGGEFD<FDFGFDEGFGCEFGGGGGGGGGGGCFFCFFGGGGGDFGCFGGGGGGFFFCGGECEGGDGGGGGD>GE6FGGFGG5CEEECF7;FEDGGGGGGGG*/>GC+9CDF7FF46DFFG>FGFFF*95CD5<6?69:DFDDFEFFF4BF?447@FFGFFF48AFFF
@M04650:207:000000000-C238N:1:1101:10254:12697 1:N:0:19
ACTCCTACGGGAGGCAGCAGTGGGGAATATTGCACAATGGGGGAAACCCTGATGCAGCAACGCCGCGTGAGTGATGACGGTCTTCGGATTGTAAAGCTCTGTCTTTGGGGACGATAATGACGGTACCCAAGGAGGAAGCCACGGCTAACTACGTGCCAGCAGCCGCGGTAATACGTAGGTGGCGAGCGTTGTCCGGATTTACTGGGCGTAAAGGGAGCGTAGGCGGATTTTTAAGTGGGATGTGAAATACCCGGGCTCAACCTGGGTGCTGCATTCCAAACTGGGAATCTAG
+
GGGGGGGGGGGGGGGGGGGGGGGGGGGGGGGGGGGGGGGGGGGGGGGGGGGGGGGGGGGGGGGGGGGGGGGGGGGDFGGGGGGGGGGFGGGGGGGGGGGGGGGGGGGGGGGGGGGGGGGGGGGGGGGGGFCFFGGDGGGGGGGGGGGGGGGGGGGGGGGGGGGGGGGG<EGGGGGGGGGGGGDD@CEGGGGEFGEGEECFCFCGGGGGEGGGGGGGGDGG:DEFEGECC*CFFGGGGGF5459@FGGCFGGGG<D@B;64:FCFFGG?BFFFFFFF<AC?FFGFFFF?<04)
@M04650:207:000000000-C238N:1:1101:24058:12702 1:N:0:19
ACTCCTACGGGAGGCAGCAGTGGGGAATATTGCACAATGGGGGAAACCCTGATGCAGCAACGCCGCGTGAGTGATGACGGTCTTCGGATTGTAAAGCTCTGTCTTTGGGGACGATAATGACGGTACCCAAGGAGGAAGCCACGGCTAACTACGTGCCAGCAGCCGCGGTAATACGTAGGTGGCGAGCGTTGTCCGGATTTACTGGGCGTAAAGGGAGCGTAGGCGGATTTTTAAGTGGGATGTGAAATACCCGGGCTCAACCTGGGTGCTGCATTCCAAACTGGGAATCTAG
+
GGGGGGGGGGGGGGGGGGGGGGGGGGGGGGGGGGGGGGGGGGGGGGGGGGGGGGGGGGGGGGGGGGGGGGGGGGGGGGGEFF7FFFGCFGGGGGGGGGGGGFGGGGGGGGGGGGGGGGGGGGCFGGGDBFGFGGGGGGGGGGGGGGGGGGGGGGGGGGGGGGGGGGGGGGGGGGGGGGGGGGGGGGGGGGGGGGGG5CEGGGGGGGGGGGGGGGG5EGGGGGEGGG=EGFGC>FFG77:FFGFFCFCFBGGC<<DEE)/=F>C7>GGFFFFFF?F84AG?FFC/>7?B?F69
@M04650:207:000000000-C238N:1:1101:16414:12714 1:N:0:19
ACTCCTACGGGAGGCAGCAGTAGGGAATCTTCCACAATGGGCGAAAGCCTGATGGAGCAATGCCGCGTGAATGAAGAAGGTCTTCGGATCGTAAAGTTCTGTTATTAGAGAAGAACAAGTCAAGGAGTAACTGTCTTGACTTTGACGGTACCTAACCAGAAAGTCACGGCTAACTACGTGCCAGCAGCCGCGGTAATACGTAGGTGACAAGCGTTGTCCGGAATTATTGGGCGTAAAGGGAGCGCAGGCGGTTGGAATAGTCTGATGTGAAAGCCCACGGCTTAACCGTGTAAT
+
GGGGGGGGGGGGGGGGGGGGGGGGGGGGGGGGGGGGGGGGGGGGGGGGGGGGGGGGGGGGGGGGGGGGGGGGGGGGGGGGGGGGGGGGFGGGGGGGGGGGGGGGGGGGGGGGGGGGGGGGGGGGGGGGGGGGGGGGGGGGGGGGGGGDGGGGGGGGGGGGGGGGGGGGGGGEGGFGGGGGGGGGGGGGGGGGGGGGGGGGGGGDGGGGGGGGGGDGGGGGGGGGFGFGGGGGACDGFFFGFGFFGGGGFGGDCDG@=F??<F>D=0?)96==F:>>06DDFB37=FFFF7)45)
@M04650:207:000000000-C238N:1:1101:27510:12734 1:N:0:19
ACTCCTACGGGAGGCAGCAGTGGGGAATATTGCACAATGGGCGCAAGCCTGATGCAGCCATGCCGCGTGTATGAAGAAGGCCTTCGGGTTGTAAAGTACTTTCAGCGAGGAGGAAGGCATTAAGGTTAATAACCTTGGTGATTGACGTTACTCGCAGAAGAAGCACCGGCTAACTCCGTGCCAGCAGCCGCGGTAATACGGAGGGTGCAAGCGTTAATCGGAATTACTGGGCGTAAAGCGCACGCAGGCGGTCTGTCAAGTCGGATGTGAAATCCCCGGGCTCAACCTGGGAAC
+
GGGGGGGGGGGFGGGGGGGGGGGGGGGGGGGGGGGGGGGGGGGGGGGGGGGGGGGGGGGFGGGGGGGGGGGGGGGGGGGGGGGGGGGGGGGGGGGGGGGGGGGGGGGGGGGGGGGGGFGGGGGGGGFFFGGGGGGGAFGGGGGGGGGGGGGGGGGGGGGGGGGGGGGGGGGGGGGGGGGGGGGGGGGGGGGGGGGGGGFGGGGGGGGGGGGGGGGGGGGGGGGGGGGGG<EGDGC=CFFGFGEFGGGGFGGGGGGFFFFFGFGGFDGBFFFFFFFFFB37<>GFFFFF?FFB?8
@M04650:207:000000000-C238N:1:1101:14826:12756 1:N:0:19
ACTCCTACGGGAGGCAGCAGTGGGGAATATTGCACAATGGGGGAAACCCTGATGCAGCAACGCCGCGTGAGTGATGAAGGTTTTCGGATCGTAAAGCTCTGTCTTTGGGGAAGATAATGACGGTACCTAAGGAGGAAGCCACGGCTAACTACGTGCCAGCAGCCGCGGTAATACGTAGGTGGCAAGCGTTGTCCGGATTTACTGGGCGTAAAGGGAGCGTAGGCGGATCTTTAAGTGGGATGTGAAATACTCGGGCTCAACCTGGGGGCTGCATTCCAAACTGGGGATCTAG
+
GGGGGGGGGGGGGGGGGGGGGGGGGDGGDGGEFFGGGGGGGEGGGGGGGGGGGEGGGGFGGGGGGGGGEEDGGGGGGGGGGGGGGGGDFEEFEEDCGFGGDGGGGGFC>EEGGFGFFFFCFGCFFGGGABFCCECFGGGGGGGDGGG7FGGGEG7FEGGFDEGGGGDGEE@E9CCFFCFGGCFFEGGDGGGGGGEC5CEGFEGGG5FEEG=FDG>F5DGDE<E9ED=ECFGFF7CC7=47?<F=7C>CFFFF**7;5>FFG5C4:3C05>ED?FFFD<**8<77)8<:?B*4
@M04650:207:000000000-C238N:1:1101:3934:12777 1:N:0:19
ACTCCTACGGGAGGCAGCAGTGGGGAATATTGGACAATGGGGGGAACCCTGATCCAGCAATACCGCGTGTGTGAAGAAGGCCCTAGGGTTGTAAAGCACTTTTGTGAGGGAGAATGGGATTTAGTGTTAATACCCCTAGGTCTTGATGTTACCTCCAGAAAAAGCACCGGCTAACTCCGTGCCAGCAGCCGCGGTAATACGGAGGGTGCAAGCGTTAATCGGAATTACTGGGCGTCAAGGGCGCGTAGGTGGTGATTTAAGTCAGATGTGAAAGCCCCGGGCTCAACCTGGGA
+
GGGGGGGGGGGGGGGGGGGGGGFGGG>FFGGGF9FD<FFGGGGGDEFGGGGGDGGGGGG,E,FGGGGGGGGGGGGGGGGGGGGGCGFGGGGGGGGGG8FF<FFGGE9F7FGGDE>9FCFGGG99DGGG<;F3?B,<<4,,@FGGF,;FGFGFCFF*=,,2:<<7B7BFFGGGGAEEGGDGGGGGGG?*CGGGCCG88CGG88=CEDEEGGD?FECE57C7@DG5:C9<F7<*)*)*/174)*))7<))7:CFGF*98@FF78CCF7FAFF??FFF>?FGF397)**8:0)01,
@M04650:207:000000000-C238N:1:1101:12415:12789 1:N:0:19
ACTCCTACGGGAGGCAGCAGTGGGGAATATTGCACAATGGGGGAAACCCTGATGCAGCAACGCCGCGTGAGTGATGACGGTCTTCGGATTGTAAAGCTCTGTCTTTGGGGACGATAATGACGGTACCTAAGGAGGAAGCCACGGCTAACTACGTGCCAGCAGCCGCGGTAATACGTAGGTGGCGAGCGTTGTCCGGATTTACTGGGCGTAAAGGGAGCGTAGGCGGATTTTTAAGTGGGATGTGAAATACCCGGGCTCAACCTGGGTGCTGCATTCCAAACTGGGAATCTAG
+
GGGGGGGGGGGGGGGGGGGGGGGGGGGGGGGGGGGGGGGGGGGGGGGGGGGGGGGGGGGGGGGGGGGGGGGGGGGGGGGGGGGGGGGGGGGGGGGGGGGGGGGGGGGGGGGGGGGGGGGGGGGGGGGGGGGGGGGGGGGGGGGDGGGGGGGGGGCGGGGGGGGGGGDGGGGGFGGGGGGGGGGGGGEGGGGGGGGGGGGGGGGGGGGGG=E=CE>FGG3DGGGGGGGGCFGG)2:?>F)*9DFFGGGGFGGGDGGBDFFFGFGGFCCBEFFFFFFFFFGF>AC:F>FB7*9<
@M04650:207:000000000-C238N:1:1101:27987:12808 1:N:0:19
ACTCCTACGGGAGGCAGCAGTGGGGAATATTGGACAATGGGCGAAAGCCTGATCCAGCGACGCCGCGTGAGGGACGACGGCCTTCGGGTTGTAAACCTCTTTCAGCAGGGAAGAAGCGAGAGTGACGGTACCTGTAGAAGAAGCGCCGGCTAACTACGTGCCAGCAGCCGCGGTAATACGTAGGGCGCAAGCGTTGTCCGGAATTATTGGGCGTAAAGAGCTCGTAGGCGGTTTGTCACGTCTGCTGTGAAAACCTGAGGCTCAACCTCGGGCTTGCAGTGGGTACGGGCAGGG
+
GGGGGGGGGGGGGGGGGGFFGGGGGGGGGGGGGGGGGGGGGGGGGGEGGGGFGGGGGGGGGGGGGGGGGGGGGGGGGGGGGGGGGGGGGGGGFFGGGGGGGGGFGGFGGGGGGGGGGGDG7FGCFGGGGGGGGFGCFFGGGGGGGGGGGGCFGGGGGGGGGGFFGGGGGGGDGGGGGGGG?FFEEFGGCEGFEGEEGGGGGEGGGGGEFGGG8EGGF>>DFGGGGEFGGGGEBEGGGGFGFGFFGGGGF70C*7DFF@FFG4<C*CG?FFE3>@F>BFGF48<DFF>9>F336(
@M04650:207:000000000-C238N:1:1101:3897:12808 1:N:0:19
ACTCCTACGGGAGGCAGCAGTGGGGAATATTGCACAATGGGCGCAAGCCTGATGCAGCCATGCCGCGTGTATGAAGAAGGCCTTCGGGTTGTAAAGTACTTTTGGCGGGGAGGAAGGCGTTCAGGTTAATAACCTTGGGGATTGACGTTACCCGAAGAATAAGCACCGGCTAACTCCGTGCCAGCAGCCGCGGTAATACGAAGGGTGCAAGCGTTAATCGGAATTACTGGGCGTAAAGCGCACGCAGGCGGTTTGTCAAGTCGGGTGTGAAATCCCCGGGCTCAACCTGGGAAC
+
FFGGGGGGGGGGGGGGGGGGGGGGGGGGGGGG9FFFGGGGGGGGGGGGGGGGG,FEGGGGGFFGGGG@FGFFGGGGGGGGGGGGGGGGGGEGGGFE?9FGGG,,+B++@+8>=FG,>,+8++,:=3@FFGG,F@BB;:,>**?DCFE>FCE,,514:::,;EGGGGGGGGGGGGG9CCFFGCGGGGGGGDEGDGDGGGGG*8EDGGGEGFFF5E5C5CCCEDGGG7+<:DC=>CDGFG6C>)8B39DGDGG5)>5>?BFFG*/))/17509F*9;60155>>*69@F234>?0-
@M04650:207:000000000-C238N:1:1101:23252:12811 1:N:0:19
ACTCCTACGGGAGGCAGCAGTGGGGAATATTGCACAATGGGGGAAACCCTGATGCAGCAACGCCGCGTGAGTGATGAAGGTTTTCGGATCGTAAAGCTCTGTCTTTGGGGAAGATAATGACGGTACCCAAGGAGGAAGCCACGGCTAACTACGTGCCAGCAGCCGCGGTAATACGTAGGTGGCGAGCGTTGTCCGGATTTACTGGGCGTAAAGGGAGCGTAGGCGGATTTTTAAGTGGGATGTGAAATACCCGGGCTCAACCTGGGTGCTGCATTCCAAACTGGGAATCTAG
+
GGGGGGGGGGGGGGGGGGGGGGGGGGGGGGGGGGGGGGGGGGGGGGGGGGGGGGGGGGGGGGGGGGGGGGGGGGGGGGGGFGGGGGGGGGGGGGGGGGGGGGGGGGGGGGGGGGGGGGGGGGGGGGGGGGGGGGGGGGGGGGGGGGGGGGGGGGGGGGGGGGGGGGGGGGGGGGGGGGGGGFGGGGGGGGGGGGGGGGGGGGGGGGGGGGGGCGGGGGGGGGGGGGGGGGGGFGFGDCFCFGFFGG7:8CGG:DGFFFFFGFGGFG<?BFFFFFFFA<:@FA7?FFF?<?4<
@M04650:207:000000000-C238N:1:1101:8738:12826 1:N:0:19
ACTCCTACGGGAGGCAGCAGTGGGGAATATTGCACAATGGGGGAAACCCTGATGCAGCAACGCCGCGTGAGTGATGACGGTCTTCGGATTGTAAAGCTCTGTCTTTGGGGACGATAATGACGGTACCCAAGGAGGAAGCCACGGCTAACTACGTGCCAGCAGCCGCGGTAATACGTAGGTGGCGAGCGTTGTCCGGATTTACTGGGCGTAAAGGGAGCGTAGGCGGATCTTTAAGTGGGATGTGAAATACTCGGGCTCAACCTGGGGGCTGCATTCCAAACTGGAGATCTAG
+
GGGGGGGGGGGGGGGGGGGGGGGGGGGGGGGGGGGGGGGFGGGGGGGGGGGGGGGGGGGGGGGGGGGGGGGGGGGGGGDGGGGGGGGGGGGGGGGGGGGGGGGGGGGGGGGGGGGEGGGGGGGGGGGGGGGGGGGGGGGGGGGGGGEFGGGGGGGGGGFGGGGFGGGGGGGGGDFGGGDGGGGGGCEEGGDEGGEE5CGGGGGFFGGGD=GGGGGGGGGGGGGGEECEGG?FF<?GGGFDFDFFFGFGFGGGGGC>>>FFF:<D>3CBEFFFFFFF4<G?FF*9))0448BF
@M04650:207:000000000-C238N:1:1101:24983:12828 1:N:0:19
ACTCCTACGGGAGGCAGCAGTGGGGAATATTGCACAATGGGGGAAACCCTGATGCAGCAACGCCGCGTGAGTGATGACGGTCTTCGGATTGTAAAGCTCTGTCTTTGGGGACGATAATGACGGTACCCAAGGAGGAAGCCACGGCTAACTACGTGCCAGCAGCCGCGGTAATACGTAGGTGGCGAGCGTTGTCCGGATTTACTGGGCGTAAAGGGAGCGTAGGCGGATTTTTAAGTGGGATGTGAAATACCCGGGCTCAACCTGGGTGCTGCATTCCAAACTGGGAATCTAG
+
GGGGGGGGGGGGGGGGGGGGGGGGGGGGGGGGGGGGGGGGGGGGGGGGGGGGGGGGGGGGGGGGGGGGGGGGGGGGGGGGEGGGGGGFGGGGGGGGGGGGFGGGGFFGGGGGGGGGGGGGGCGGGGGGGGGGGGGGGGGGGGGGGGGGGGFGGGGFGGGGGGGGGGGGGGGGGGGGGGGGGGGEGGGGGGGGGGGGGGGGGGGGGGGGGGGGG7>*:DGGGGGGGGEGGGFDFGGGFFFFFGFFGGGFFGGGGGGFFFFFGFG5>GC?39@FFFF=A<FFFAF?F)97<FFB
@M04650:207:000000000-C238N:1:1101:19891:12848 1:N:0:19
ACTCCTACGGGAGGCAGCAGTGGGGAATATTGCACAATGGAGGAAACTCTGATGCAGCAACGCCGCGTGAGCGATGAAGGTATTCGGATCGTAAAGCTCTGTCTTTAGGGATGATAATGACAGTACCTAAGGAGGAAGCCACGGCTAACTACGTGCCAGCAGCCGCGGTAATACGTAGGTGGCGAGCGTTATCCGGATTTATTGGGCATAAAGGGAGCGTAGGCGGATACTTAAGTGGGATGTGAAATACTTGGGCTCAACCCGAGTACTGCATTCCAAACTGAGTATCTAG
+
GGGGGGGGGGGGGGGGGGGGGGGGGGGGGGGGGGGGGGGGGGGGGGGGGGGGGGGGGGGGGGGGGGGGGGGGGGGGGGGGGGGGGGGGGGGGGGGGGGGGGGGGGGFFGGGGGGGGGGGGGGGGGGGGGGGGGGGGGGGGGGGEGGGGGGGGGGGGGGGGGGGGDEGGGGGGGGGGGGGGGGGDEGGEGGGGGGGGEGGGGGGGGGGGGGGGGGGGGGGGEGGGGGCEE4FGFCFGGGFC@DFFFDFGFGGGGGGF>FFFGFDGEGGFFFFFFFFFB)CBFFDF:7@<>FFA
@M04650:207:000000000-C238N:1:1101:11543:12849 1:N:0:19
ACTCCTACGGGAGGCAGCAGTAGGGAATCTTCCACAATGGACGAAAGTCTGATGGAGCAATGCCGCGTGAGTGAAGAAGGTTTTCGGATCGTAAAGCTCTGTTGTGAGGGAAGAACAAGTACAGGAGTAACTGTCTGTACCTTGACGGTACCTAACCAGAAAGTCACGGCTAACTACGTGCCAGCAGCCGCGGTAATACGTAGGTGACAAGCGTTGTCCGGAATTATTGGGCGTAAAGGGAGCGCAGGCGGTTGGAATAGGCTGATGTGAAAGCCCACGGCTTAACCGTGGAAT
+
GGGGGGFG@FGGGGGGGGGGGG9FGGGGGGGGGGGGGGGCFFGC@FEGGGGGGFGGGGGGGGGGGGGGGGDGGGGGGGGGGGGGGGDGGGGGGFGGGGGGGGGAFEDGGEGGGGGC@<EGCFFEFFDGGFFGFGGGGGGGGGGFGGGGGGGGGG?CFGGD@@FGGFF:<EGCCGGGGEGEGGGGGGFBF5CEEGEEFFGCCCGDGCCCFGGG8=CEEG75=DEGG:9CGG5F:=C=7C4CF*85D3)CDDD/CD3)*9*/+)7>477:BFF?6?>3(-)5>;DFFFF>?4>B)3
@M04650:207:000000000-C238N:1:1101:28855:12870 1:N:0:19
ACTCCTACGGGAGGCAGCAGTGGGGAATATTGCACAATGGGGGAAACCCTGATGCAGCAACGCCGCGTGAGTGATGAAGGTTTTCGGAACGTAAAGCTCTGTCTTTGGGGAAGATAATGACGGTACCCAAGGAGGAAGCCACGGCTAACTACGTGCCAGCAGCCGCGGTAATACGGAGGGTGCAAGCGTTAATCGGAATTACTGGGCGTAAAGGGCGCGTAGGTGGTGATTTAAGTCAGATGTGAAAGCCCCGGGCTCAACCTGGGAATTGCATTTGATACTGGATCACTAGA
+
GGGGGGGGGGGGGGGGGGGGGGGGGGGGGGGGGGGGGGGGGGGGGGGGGGGGGGGGGGGGGGGGGGGGGGGGGGGGGGGGGGGGGGGG+@FGGGGGGGGGGGGGGGGGGGGGGGGGGGGFGGGGGGFGGGGGGGGGGGGGGGGGGGGGGGFGGGGGGGGGGGGGGGGGGGGGGGGGGGGGGGGGFFGGGGGGGGGGGGGGGGGGFGGGGGGCFGGGGGGDEDGGCFGFGFGGFGGGGGFGFCBFGGFGFGGCCDGF>FFFGFFFFGG?FFFFFFFFFFGFFBF?@FF??FF<A
@M04650:207:000000000-C238N:1:1101:23438:12913 1:N:0:19
ACTCCTACGGGAGGCAGCAGTGGGGAATATTGGACAATGGGGGGAACCCTGATCCAGCAATACCGCGTGTGTGAAGAAGGCCCTAGGGTTGTAAAGCACTTTTGTGAGGGAGAATGGGATTTAGTGTTAATACCACTAGGTCTTGATGTTACCTCAAGAAAAAGCACCGGCTAACTCCGTGCCAGCAGCCGCGGTAATACGGAGGGTGCAAGCGTTAATCGGAATTACTGGGCGTAAAGGGCGCGTAGGTGGTGATTTAAGTCAGATGCGAAAGCCCCGGGCTCAACCTGGGA
+
GGGGGGGGGGGFGGGGGGGGGGGGGGGGGGGGGGGGFGGGGGGGGGGGGGGGGGGGGGGGGGGGGGGGGGGGGGGGGGGGGGGGGGGGGGGGGGGGGGGGGGGGGGGGGGGGGGGGGGGFGGGGGGGGGGGGGGGGGGGGGGGGGGGGGGGGGGGGGGGGGFGGGGGGGGGGGGGGGGGGGGGGGCGGGGGGGGGGGGGGGGGGGGGGGGGGGGGGGGGGGGGGGGGGGGFGFGGGGFFGFDFFGGGGFGGGGG>FFFFFGFGFFFGBFEFEBEF8<<DE@0<FFFFB?FFFF
@M04650:207:000000000-C238N:1:1101:19228:12920 1:N:0:19
ACTCCTACGGGAGGCAGCAGTGAGGAATATTGGACAATGGAGGCAACTCTGATCCAGCCATGCCGCGTGCAGGAAGACGGCCTTATGGGTTGTAAACTGCTTTTATAGAGGACGAGACCTTCCGACGTGATCGGGAGCCGACGGTACTCTACGAATAAGGATCGGCTAACTTCGTGCCAGCAGCCGCGGTAATACGAAGGATCCAAGCGTTATCCGGAATTATTGGGTTTAAAGGGTCCGCAGGCGGACTTTTAAGTCAGCGGTGAAATCTTTCGGCTTAACCGGAAGCTTGCC
+
GGGGGGGGGGGGGGGGGGGGGGGGGGGGGGGGGGGGGGGGGGGGGGGGGGGGGGGGGGGGGGGGGGGGGGGGGGGGFGGGGGGCDFGGGGGGGGFGGGGGGGGGGGG<DGGGGGGGGGGGGGGGDGDGGGGGGGGGGGGGGGGGGGGGGGGGGGGGGGGGGFG>CFGEGGGGGGGFGGGGGGGGGGGGGGDGGGGGGGDEGGGFGFEFGGGEGFGGGGGGGGGGGGGGGGEGFGGGG4<DF<B@GGGDFDGGGFGFFF??6>DDFGGFF*7@F?>B>FG?FB75>3:4<FFFFF
@M04650:207:000000000-C238N:1:1101:12040:12939 1:N:0:19
ACTCCTACGGGAGGCAGCAGTGGGGAATATTGCACAATGGGCGCAAGCCTGATGCAGCCATGCCGCGTGTATGAAGAAGGCCTTCGGGTTGTAAAGTACTTTCAGCGAGGAGGAAGGCATTAAGGTTAATAACCTTGGTGATTGACGTTACTCGCAGAAGAAGCACCGGCTAACTCCGTGCCAGCAGCCGCGGTAATACGGAGGGTGCAAGCGTTAATCGGAATTACTGGGCGTAAAGCGCACGCAGGCGGTCTGTCAAGTCGGATGTGAAATCCCCGGGCTCAACCTGGGAAC
+
GGGGGGGGGGGGGGGGGGGGGGGGFGGGGGGGGGFGGFGGGGGGGGCFGFGDGGFGCFFGGFFGGGGEEFFFGFG9CCEEEDEFE<CFFG7FFFGGGGGGGGG9A?F+F@CCCCFGG8?AFFGGGEFGFGFGGCCFFGGFGGGGGGGGFGGGGGGDEEECF,<CGGGGEGGGGGGGC*6>C@FCGFG7FGGEGEE*?C?CCCE7*:8C+<CC*>EGGFFCC*1AE7?CCF5EDCDEFG4DDDEF377<35CCDCGFFBFFFFG3>DC:77@***9;075)<;CFFFFBF4>?B1
@M04650:207:000000000-C238N:1:1101:2439:12953 1:N:0:19
ACTCCTACGGGAGGCAGCAGTGGGGAATATTGCACAATGGGGGAAACCCTGATGCAGCAACGCCGCGTGAGTGATGAAGGTTTTCGGATCGTAAAGCTCTGTCTTTGGGGAAGATAATGACGGTACCCAAGGAGGAAGCCACGGCTAACTACGTGCCAGCAGCCGCGGTAATACGTAGGTGGCGAGCGTTATCCGGATTTACTGGGCGTAAAGGGAGCGTAGGCGGATGATTAAGTGGGATGTGAAATACCCGGGCTCAACTTGGGTGCTGCATTCCAAACTGGGTATCTAG
+
GGGGGGGGGGGGGGGGGGGGGGGGGGGGGGGGGGGGGGGGGGGGGF@FGGGFGGGGGGGGGGGGGGGGGGGGGGGGGGGGGGGGGGGGGGGGGGGGG9AFGGGGGGFFCGGGGGGGFFG?FCFGDEFGGGGG?FGDGGGGGFEGG>:FFDFFFFGGEGGGGGGGGDGG*:FGGGGFGGGGGGGGDGDCCEEGCGDG5EEFGG7:CFGGGGGFGGEGGGGGGDECECE5C*++99FGGGFG?C6?G7CD@F*9DDD:BFFFG=>D@FD6>==FFF4BA)29).>@)86:BF?<
@M04650:207:000000000-C238N:1:1101:26605:12997 1:N:0:19
ACTCCTACGGGAGGCAGCAGTGGGGAATATTGCACAATGGGCGCAAGCCTGATGCAGCCATGCCGCGTGTATGAAGAAGGCCTTCGGGTTGTAAAGTACTTTCAGCGAGGAGGAAGGCGTTAAGGTTAATAACCTTGGCGATTGACGTTACTCGCAGAAGAAGCACCGGCTAACTCCGTGCCAGCAGCCGCGGTAATACGGAGGGTGCAAGCGTTAATCGGAATTACTGGGCGTAAAGCGCACGCAGGCGGTCTGTCAAGTCGGATGTGACATCCCCGGGCTCAACCTGGGAAC
+
GGGGGGGGGGGGGGGGGGGGGGGGGGGGGGGGGGGGFGGGGGDGGGGGGGGGGGGGGGGGGGGGGGGFGEGGGGGGFGDGDGGFFGGGGGGGGGGFGFFGGGGGGGGFEGGGGGCFGGGGGGGGGGGGGGGGGGGGCFFGEFGGFGGEFFGGFEEGGGGGGDCGGGGGGGGGGGGFGCGGGGGCGGGGGGGGGGGGFCEGCCEGGGGGCEGGEED8CFFGGG=FG?FGFDFC3ED5CFFGFG3>597CDDGGGGGF?F8?FFGGFGDF?4*9BFFFFFGEFFGFF?F:::5:2(
@M04650:207:000000000-C238N:1:1101:16072:12998 1:N:0:19
ACTCCTACGGGAGGCAGCAGTGAGGAATATTGGACAATGGAGGCAACTCTGATCCAGCCATGCCGCGTGCAGGAAGACGGCCTTATGGGTTGTAAACTGCTTTTATAGAGGACGAGACCTTCCGACGTGATCGGGAGCCGACGGTACTCTACGAATAAGGATCGGCTAACTTCGTGCCAGCAGCCGCGGTAATACGAAGGATCCAAGCGTTATCCGGAATTATTGGGTTTAAAGGGTCCGCAGGCGGGCTTATAAGTCAGCGGTGAAATCTTTCGGCTTAACCGGAAGCTTGCC
+
GGGGGGGGGGGGGGGGGGGGFGGGGGGGGGGGGGGGGGGGGGGGGGGGGGGGGGGGGGGGGGGGGGGGGGGGGGGGGGGGGGGGGGGGGGGGGGGGGGGGGGGGGGGGGGGGGGGGGGGGGGEFEGGGGGGGGGGGGGGGGGGGGGGGGGGGFGGGFBAGFFGGGGGGGGGGGGGGGGGGGGGGGGGGEGGGGGGGGGGGGGGGGGGGGGGGGGGGG5DFGGAFGGGGGCFFFGGGGGFDEGFBGGGGF3CFGFGFFFFFFE<<5C9-7@FFBF>EFFGFF<DFD>EFFF??F:
@M04650:207:000000000-C238N:1:1101:14533:13006 1:N:0:19
ACTCCTACGGGAGGCAGCAGTGGGGAATATTGCACAATGGGCGCAAGCCTGATGCAGCCATGCCGCGTGTATGAAGAAGGCCTTCGGGTTGTAAAGTACTTTCAGCGAGGAGGAAGGCGTTAAGGTTAATAACCTTGGTGATTGACGTTACTCGCAGAAGAAGCACCGGCTAACTCCGTGCCAGCAGCCGCGGTAATACGGAGGGTGCAAGCGTTAATCGGAATTACTGGGCGTAAAGCGCACGCAGGCGGTCTGTCAAGTCGGATGTGAAATCCCCGGGCTCAACCTGGGAAC
+
GGGGGGGGGGGGGGGGGGGGGGGGGGGGGGGGGGGGGGGDFGGGGGGGGGGGGGGGGGGGGGGGGGGGGGGGGGGGGGGGGGGGGGGGGGGGGGGGGGGGGGGGGGGGGDEGGGGFGGGGGGGGGGGGGGGGGGGGGGGGGGGGGGGGGGGGGGGGGGGGGGGGGGGEFGGGGGGGGGGGGGGGGFGGGGGCGGGGGGGGGDGGGGGGGGFGGGEGCFFGEDGGGGGG96:EDGGGG7=CFGEFGGCGFG:>DGGFFF?6?F<DBDGFFFFFFF@FFFC>>>CF?FFFF:F0:<
@M04650:207:000000000-C238N:1:1101:2791:13009 1:N:0:19
ACTCCTACGGGAGGCAGCAGTGGGGAATATTGCACAATGGGGGAAACCTTGATGCAGCAACGCCGCGTGAGTGATGACGGTCTTCGGATTGTAAAGCTCTGTCTTTAGGGACGATAATGACGGTACCTAAGGAGGAAGCCACGGCTAACTACGTGCCAGCAGCCGCGGTAATACGTAGGTGGCAAGCGTTGTCCGGATTTACTGGGCGTAAAGGGAGCGTAGGCGGATCTTTAAGTGGGATGTGAAATACTCGGGCTCAACCTGGGGGCTGCATTCCAAACTGGAGATCTAG
+
GGGGGGGGGGGGGGGGGGGGGGGGGGGGGGGCDGFGGGGGGGGGGGGGGGGGGGGGGGGGGGGGGGGEGGGGGGGGGGGGGGGGGGGGGGGGGGGGGFGGGGGGGGGGGGF@FGGGGGGGGGGGGDGGGGGGDGGGGGGGGGGGGGGFGGGGGGGCGGGFGGGGGDGGGGGGGFGGGGG;FFFGFGGGEEGG?FGGEGDGGGDFFFCEECEGGGCFGGG<EGGFGGD=E79CB?FCGGF>4DFFGFCFFGGFGDC@3;FFFFDGFGGFFE>36FFBBAFF37FF5<48B=FB
@M04650:207:000000000-C238N:1:1101:26803:13020 1:N:0:19
ACTCCTACGGGAGGCAGCAGTGGGGAATATTGCACAATGGGGGAAACCCTGATGCAGCAACGCCGCGTGAGTGATGAAGGTTTTCGGATCGTAAAGCTCTGTCTTTGGGGAAGATAATGACGGTACCCAAGGAGGAAGCCACGGCTAACTACGTGCCAGCAGCCGCGGTAATACGTAGGTGGCGAGCGTTATCCGGATTTACTGGGCGTAAAGGGAGCGTAGGCGGATGATTAAGTGGGATGTGAAATACCCGGGCTCAACTTGGGTGCTGCATTCCAAACTGGTTATCTAG
+
GGGGGGGGGGGGGGGGGGGGGGGGGGGGGGGGGGGGGGGGGGGGGGGGGGGGGGGGGGGGGGGGGGGFGGGGGGGGGGGGGGGGGGGGGGGGGGFGGGGGGGGGGGGGGGGGGGGGGGGGGGGGGDGGGGGGGGGGGGGGGGGGGGGGGGGGEFGGFGGGGGGGGGGGGGGGGFGGFGGGEGFEEGGGGGGFFGGGGGDGFGGCGGGGEGGGGGGGGGGGGGGGGGGDEGCCBFGGGGFGFGFFDFGGFGDGGGGE<F6?F*;C@FD:>FFFFFFFFBGFFAGF@4@466@4
@M04650:207:000000000-C238N:1:1101:18093:13023 1:N:0:19
ACTCCTACGGGAGGCAGCAGTGGGGAATATTGCACAATGGGCGCAAGCCTGATGCAGCCATGCCGCGTGTGTGAAGAAGGCCTTCGGGTTGTAAAGCACTTTCAGCGAGGAGGAAGGGTTCAGTGTTAATAGCACTGTTCATTGACGTTACTCGCAGAAGAAGCACCGGCTAACTCCGTGCCAGCAGCCGCGGTAATACGGAGGGTGCAAGCGTTAATCGGAATTACTGGGCGTAAAGCGCACGCAGGCGGTTTGTTAAGTCAGATGTGAAATCCCCGAGCTTAACTTGGGAAC
+
GGGGGGGGGGGGGGGGGGGGFGGGGGGGGGGGGGGGGGGGGGGGGGGGGGGGGGGGGGGGGGGGGGGGGGGGGGGGGGGGGGGGGGGGGGGGGGGGGGGGGGGGGGGGGGGGGGGGGGGGGGGGGGGGGGGGGGGGGGGGGGGGGGGGGGGGGGGGGGGGGGGGGGGGGGGGGGGGGGGGGGGGGGGGGGGGGGGGGGGGGGGGGGGGGGGGGGEDCGGGGGGGGGGGGGGGFGGGGGFGFGFFGGGDDDGGGDGFFFFFGFDFFGGFFFFFFFFFF93@EFCFFF=A<)8??(
@M04650:207:000000000-C238N:1:1101:26675:13027 1:N:0:19
ACTCCTACGGGAGGCAGCAGTGGGGAATATTGCACAATGGGCGGAAGCCTGATGCAGCCATGCCGCGTGTGTGAAGAAGGCCTTTGGGTTGTAAAGCACTTTAGCCAGGGAGGAAGCTAAGGGAGGTGAATAGCCTTTTTTGGTGACGTGAACTGGAGAATAAGCACCGGCTAACTCCGTGCCAGCAGCCGCGGTAATACGGGGGGTGCGAGCGTTAATCGGAATTACTGGGCGTAAAGGGCGGGTAGGCGGTGTGCTGAGCACTTCGTTAAAACACAGGGCTCAACCTTGTGG
+
GGGGGGGGGGGGGGGGGGGGGGGGGGGGGGGGGGGGGGGGGGGGGGGGGGGGGGGGGGGGGGGGGGGGGGGGGGGGGGGGGGGGGGGGGGGGGGGGGGGGGGGGGGGGGGGGGGGGGGGGGGGGGGGGGGGGGGGGGGGGGGGGGGGGGGGGCGGGFGGDGGGGGGGGGGGGGGGGGGGGFGGGGGGGGGGGGG7EEGGGFGGGEGGGGGGGGG:8CGF7FD=GFCFGGGGGFG:ECFFGFGD)3)997FGGGGGFFFFFGFFG@FFFFFFF?FFF::G>B<G>@=5:3?FFF?
@M04650:207:000000000-C238N:1:1101:19684:13050 1:N:0:19
ACTCCTACGGGAGGCAGCAGTGGGGAATATTGCACAATGGGGGAAACCCTGATGCAGCAACGCCGCGTGAGTGATGACGGTCTTCGGATTGTAAAGCTCTGTCTTTAGGGACGATAATGACGGTACCTAAGGAGGAAGCCACGGCTAACTACGTGCCAGCAGCCGCGGTAATACGTAGGTGGCAAGCGTTGTCCGGATTTACTGGGCGTAAAGGGAGCGTAGGCGGATCTTTAAGTGGGATGTGAAATACCCGGGCTCAACCTGGGTGCTGCATTCCAAACTGGGAATCTAG
+
GGGGGGGGGGGGGGGGGGGGGGGGGGGGGGGGGGGGGGGGGGGGGGGGGGGGGGGGGGGGGGGGGGGGGGGGGGGGGGGGGGGGGGGGGGGGGGGGGGGGGGGGGGGGGGGGGGGGGGGGGGGGGGGGGGGGGGGGGGGGGGGGGGGGGGGGGGGGGGGGGGGGGGGGGGGGGGGGGGGGGGGGGGGGGGGGGGGGGGGGGGGGGGGGGDGGGGGGGGGGEGGGGGEGGGFGFGGGGGFGFGFFGFGGFGGGGGGEFFFFGFGGFG9<D=?FFFFFFFGFFFGFFFFB?FF<
@M04650:207:000000000-C238N:1:1101:11622:13067 1:N:0:19
ACTCCTACGGGAGGCAGCAGTGGGGAATATTGCACAATGGGCGCAAGCCTGATGCAGCCATGCCGCGTGTATGAAGAAGGCCTTTGGGTTGTAAAGCACTTTAGCCAGGGAGGAAGCTAAGGGAGGTGAATAGCCTTTTTTGGTGACGTGAACTGGAGGATAAGCACCGGCTAACTCCGTGCCAGCAGCCGCGGTAATACGGGGGGTGCGAGCGTTAGTCGGAATTACTGGGCGTAAAGCGCACGCAGGCGGTTTTTTCAGTCAGATGTGAAATCCCCGAGCTTAACTTGGGA
+
GGFFEEFGGGGDGDC7FEEFFGGFCCFEGGGGGGGCGGA-;E+@@76CDG<FGGG,EFC8EFGG7EC=:FFAAFGGG8FGGF=FCE@FCFCGFFGGF8<EEFF9FGGF+?<C+BEG8DFBEFC?BFF7FF<@F<F?DGA<:+=@3@@=B+3+37><A<++@>:,9>,@C*31>>E;9CBF@E:D,=B:E8ECGGCE*<9BC*?7>*:/*:EE*/:8C*;:CC8=5<+:9F+A)29*9*1>55>75CCD33D<791))))12**2*0*-91*1*98)53)<>>DF@**<<=)(4
@M04650:207:000000000-C238N:1:1101:8287:13079 1:N:0:19
ACTCCTACGGGAGGCAGCAGTGGGGAATATTGCACAATGGGGGAAACCCTGATGCAGCAACGCCGCGTGAGTGATGACGGTCTTCGGATTGTAAAGCTCTGTCTTTAGGGACGATAATGACGGTACCTAAGGAGGAAGCCACGGCTAACTACGTGCCAGCAGCCGCGGTAATACGTAGGTGGCAAGCGTTGTCAGGATTTACTGGGCGTAAAGGGAGCGTAGGCGGATCTTTAAGTGGGATGTGAAATACGCGGGCTCAACCTGGGGGCTGCATTCCAAACTGGAGATCTAG
+
GEGGGGGGGGGGGGGGGGGGCFGGGGGGGGGGGGGGGGGGGGGGGGGFGFGGGGGGGGGFGGGGGGGGGGGGGGGGGGGGGGGGGGGGGGGGGGGGGFGGGGGGGGGGGGGGGGGGGGG9FEEGGGFAFFFFGGGGFDCFGGGGGGDFGGGFGGFG7DGGGGGGGGGGFCEGGGGGGGGCCGFGFFGGEE?EGGFGCG9EGG+CFFFGCGGFGGGGGDDDEDEFCE*:7:@FFGGCFG@FFGF?C7FGF7**93C37@FFCFF<>7D9BDFFFF??A<DFFFGFFFF(./*6
@M04650:207:000000000-C238N:1:1101:21315:13099 1:N:0:19
ACTCCTACGGGAGGCAGCAGTGGGGAATATTGCACAATGGGCGCAAGCCTGATGCAGCCATGCCGCGTGTATGAAGAAGGCCTTCGGGTTGTAAAGTACTTTCAGCGAGGAGGAAGGCATTAAGGTTAATAACCTTGTCGATTGACGTTACTCGCAGAAGAAGCACCGGCTAACTCCGTGCCAGCAGCCGCGGTAATACGGAGGGTGCAAGCGTTAATCGGAATTACTGGGCGTAAAGCGCACGCAGGCGGTCTGTCAAGTCGGATGTGAAATCCCCGGGCTCAACCTGGGAAC
+
GGGGGGGGGGGGGGGGGGGGGGGGGGGGGGGGGGGGGGGGGGGGGGGGGGGGGGGGGGGGGGGGGGGGGGGGGGGGGGGGGGGGGGGGGGGGGGGGGGGGGGGGGGGGGGGGGGGGGGGGGGGGGGGGGGGGGGGGGGGGGGGGGGGGGGGGGGGGGGGGGGGGGGGGGGGGGGGGGGGGGGGGGGGGGGGGGGGGGGGGGGGGGGGGGGGGGGGGGGGGEGGGGGGGGGGGFGGGGGFGFGFFGDG<BGGGGGGFFFFFGFGGBGGFF?FFFFFFFB3>DFGFFFFFFFF::4
@M04650:207:000000000-C238N:1:1101:17008:13122 1:N:0:19
ACTCCTACGGGAGGCAGCAGTAGGGAATCATCCACAATGGACGAAAGTCTGATGGTGCAACGCCGCGTGAGCGAAGAAGGTTTTCGGATCGTAAAGCTCTGTTATGAGGGAAGAACAAGTACAAGAGTAACTGCTTGTACCTTGACGGTACCTCATTAGAAAGCCACGGCTAACTACGTGCCAGCAGCCGCGGTAATACGTAGGTGGCAAGCGTTGTCCGGAATTATTGGGCGTAAAGCGCGCGTAGGCGGCAAGATTAGTCTGATGTGAAAGCCCTCGGCTCAACCGAGGA
+
GGGGGGGGGGGGGGGGGGGGGGGGGGGGGGGGGGGGGGGGGGGGGGGGGGGGGGGGGGGGGGGGGGGGGGGGGGGGGGGGGGGGGGGGGGGGGGGGGGGGGGGGGGGGGGGGGGGGGGGGGGGGGGGGGGGGGGGGGGGGGGGGGGGGGGGGGGGGGGGGGGGGGGGGGGGGGGGGGGGGGGGGGGGGGGGGGGGGGGGGGGGEEFFGGGGGGGGGGGGGGGGGGGGGGGGGDEGGGGFGFGFFGGGGFGGGGGG@FFFFGFGGFGGFFFF@FFFFFFGFFFGFFFFF>FFF
@M04650:207:000000000-C238N:1:1101:3529:13181 1:N:0:19
ACTCCTACGGGAGGCAGCAGTAGGGAATCTTCCACAATGGGTGCAAACCTGATGGAGCAATGCCGCGTGAATGAAGAAGGTCTTCGGATCGTAAAGTTCTGTTATTAGAGAAGAACAAAGCAAGGAGTAACTGTCTTGCTTTTGACGGTACCTAACCAGAAAGTCACGGCTAACTACGTGCCAGCAGCCGCGGTAATACGTAGGTGACAAGCGTTGGCCGGAATTATTGGGCGTAAAGGGAGCGCAGGCGGTTGGAATAGCCTGATGTGAAAGCCGACGGCTTAACCGTGGAGG
+
GGGGGGGGGGGGGGGGGGGGGGGGGGGGGGGGGGGGGGGGGGGGGGGGGGGGGDCGGGEEFGGGGGGGGGFGGGGGGGGGGGGFGGGGCFGGGGGGDEFGFFGGD9CFFGGGGGGAFFFGGFGGFFDGGGGGGEEFGGG9<?AFFEE@FF:FFFFGGGGGGFBFDFBFEC7CGGFFDGGGFEFFCD6::C*>BC*>,>CF2BCEECEFCEF=GC:E5CCC:D=C+<CFC4CF52/17?FCFD5<7DGDDCGC)9D)94?9+9*9)*:5@??6@4:)49DD)1)9@470(0<(8?
@M04650:207:000000000-C238N:1:1101:27718:13193 1:N:0:19
ACTCCTACGGGAGGCAGCAGTGGGGAATATTGCACAATGGGGGAAACCCTGATGCAGCAACGCCGCGTGAGTGATGACGGTCTTCGGATTGTAAAGCTCTGTCTTTGGGGACGATAATGACGGTACCCAAGGAGGAAGCCACGGCTAACTACGTGCCAGCAGCCGCGGTAATACGTAGGTGGCGAGCGTTATCCGGATTTACTGGGCGTAAAGGGAGCGTAGGCGGATGATTAAGTGGGATGTGAAATACCCGGGCTCAACCTGGGTGCTGCATTCCAAACTGGGTATCTAG
+
GGFFGGGGGGGGGGGGGGGGG@EFFGGGGGFGGGGFEEFGFGGGGGGCCFGGGGGGGGE@FGGGGGGGGGGEFGGGGGGDGGEGGGGCFFFFFGF<BBFGFGGFFEGGGGG:CFEECAGCC:7C+CEFFE87<>CGGFAFCFFG>F3DFFC3FGCCFFFFGCEGGC>C18FFEFFGGFD,<:7BEC5BCGD7C97B888AC7FFGGG71:CCGF8@7C)9*5C9*>*:7*399C:FDFFC6<7@7>::8C79CCG))7*9A)9<@D7?79FF977?<5C45ADF0?4:A*@B
@M04650:207:000000000-C238N:1:1101:13993:13224 1:N:0:19
ACTCCTACGGGAGGCAGCAGTGGGGAATATTGCACAATGGGCGCAAGCCTGATGCAGCCATGCCGCGTGTATGAAGAAGGCCTTCGGGTTGTAAAGTACTTTCAGCGAGGAGGAAGGCATTAAGGTTAATAACCTTGGTGATTGACGTTACTCGCAGAAGAAGCACCGGCTAACTCCGTGCCAGCAGCCGCGGTAATACGGAGGGTGCAAGCGTTAATCGGAATTACTGGGCGTAAAGCGCACGCAGGCGGTCTGTCAAGTCGGATGTGAAATCCCCGGGCTCAACCTGGGAAC
+
GGGGGGGGGGGGGGGGGGGGGGGGGGGGGGGGGGGGGGGGGGGGGGGGGGGGGGGGGGGGGGGGGGGGGGGGGGGGGGGGGGGGGGGGGGGGGGGGGGGGGGGGGGGGGGGGGGGGGGGGGGGGGGGGGGGGGGGGGGGGGGGGGGGGGGGGGGGGGGGGGGGGGGGGGGEGGGGGGGGGGGGGGGGGGGGGGGGGGGGGGGGGGGGGGGGGGGGGGGGGGGGGGGGGGGFGFGDCFGFGFGFFGGGGFGGGGDGFFFFFGFGGDDGFFFFFF?FF?>G>B;GFFFFFFFFFB0
@M04650:207:000000000-C238N:1:1101:12768:13231 1:N:0:19
ACTCCTACGGGAGGCAGCAGTGGGGAATCTTGCACAATGGGCGGAAGCCTGATGCAGCGACGCCGCGTGGGGGATGACGGCCTTCGGGTTGTAAACTCCTTTCGCTAGGGAAGAAGCCATTTTGTGGTGACGGTACCTGGATAAGAAGCACCGGCTAACTACGTGCCAGCAGCCGCGGTAATACGTAGGGTGCAAGCGTTGTCCGGAATTACTGGGCGTAAAGAGCTCGTAGGTGGTTTGTCGCGTCGTCTGTGAAATCCCGAGGCTTAACTTCGGGCGTGCAGGCGATACGGG
+
GGGGGGGGGGGGGGGGGGGGGGGGGGGGGGGGGGGGGGGGGGGGGGGGGGGGGGGGGGGGFGGGGGGGGGGGGGGGGGGGGGGGGGGGGGGGGGGGGGGGGGGGGGGGGGGGGGGGGGGGGGGGGGGGG;CGEFFGGGGGGGGGGGGGGGGGGGGFEGGGGGGGGGGGGGFFGGGGGGEEEFCGFCGGCGGGDFGGGGEGGGGCEGEGG6EGF9CCCG5C87E?E?+<:CEEEFGG>C4DFGFFGDDDB35<*:>@=BF?E;5DDCC:6?FBBFE>>BG.7<DFFFD0>:>?<>
@M04650:207:000000000-C238N:1:1101:7463:13253 1:N:0:19
ACTCCTACGGGAGGCAGCAGTAGGGAATCTTCCGCAATGGGCGAAAGCCTGACGGAGCAACGCCGCGTGAGTGATGAAGGTCTTAGGATCGTAAAACTCTGTTGTTAGGGAAGAACAAATTTGTTAGTAACTGAACAAGTCTTGACGGTACCTAACCAGAAAGCCACGGCTAACTACGTGCCAGCAGCCGCGGTAATACGTAGGTGGCAAGCGTTATCCGGAATTATTGGGCGTAAAGCGCGCGTAGGCGGTTTCTTAAGTCTGATGTGAAAGCCCACGGCTCAACCGTGGAGG
+
GGGGGGGGGGGGGGGGGGGGGGGGGGGGGGGGGGGGGGGGGGGGGGGGGGGGGGGGGGGGGGGGGGGGGGGGGGGGGGGGFGGGGGGGGGGGGGGGGGGGGGGGGFGGGGGGGGGGGFGGFFGGGFF?FGGGGGGGGGGFGGFGGGGDEFGDGGGGGGGGGG7CFGGGGGGGGGGFGGGGGGFGGGGGC>CEGGGGGGC8:CC8EFGGGFGG5CC5=GFCEGGCEGFGGDGGFGGGFFFGBGDEGDDGFGGGCDFF=?*7</:C6FF<FFFFFFF>??GEFFGFFF:>:FB?0?
@M04650:207:000000000-C238N:1:1101:4121:13256 1:N:0:19
ACTCCTACGGGAGGCAGCAGTGGGGAATATTGCACAATGGGGGAAACCCTGATGCAGCAACGCCGCGTGAGTGATGACGGTCTTCGGATTGTAAAGCTCTGTCTTTAGGGACGATAATGACGGTACCTAAGGAGGAAGCCACGGCTAACTACGTGCCAGCAGCCGCGGTAATACGTAGGTGGCGAGCGTTGTCCGGATTTACTGGGCGTAAAGGGAGCGTAGGCGGATTTTTAAGTGGGATGTGAAATACCCGGGCTCAACCTGGGTGCTGCATTCCAAACTGGGAATCTAG
+
GGGGGGGGFGGGGGEFGGGGGGGGGGGGGGGGGGGGGGGGGGGGGGGGGGGGGGGGGGGGGGGGGGGFGGGGGGGGGGGGGGGGGGGGGGGGGGGGGGGGGGGGGGFGGGGGGGGGGGGGGGGGGGGGGGGGGGDGGGGGGGGGGGGGGGGGGGGGGFGGGGGGGGGGGGGGGGGGGGGGGGGGGGGGEGGGGGGG5B5E?FCGGFGGEE=5CFEGGDD5=DG6CE5>EGFFFF><*9>CFG??GFFGBCCFGGGFDFFFFFGGFGGFFFFFF=F?BFC457FFFF:1<*96
@M04650:207:000000000-C238N:1:1101:17503:13266 1:N:0:19
ACTCCTACGGGAGGCAGCAGTGGGGAATATTGCACAATGGGGGAAACCCTGATGCAGCCATGCCGCGTGTATGAAGAAGGCCTTCGGGTTGTAAAGTACTTTCAGCGAGGAGGAAGGCGACAAGGTTAATAACCTTGGCGATTGACGTTACTCGCAGAAGAAGCACCGGCTAACTCCGTGCCAGCAGCCGCGGTAATACGGAGGGTGCAAGCGTTAATCGGAATTACTGGGCGTAAAGCGCACGCAGGCGGTCTGTCAAGTCGGATGTGAAATCCCCGGGCTCAACCTGGGAAC
+
GGGGGGGGGGGGGGGGGGGGGGGGGGGGGGGGGGGGGGGGGGGGGGGGGGGGGGGGGGGGGGGGGGGGGGGGGGGGGGGGGGGGGGGGGGGGGGGGGGGGGGGGGGGGGGGGGGGGGGGGGGGGGGGGGGGGGGGGGGGGGGGGGGGGGGGGGGGGGGGGGGGGGGGGGGGGGGGGGEGGGGGGGGFGGGGGGGCEGGGGGGGGGGGGGGGGGG>CFGGGGGGGGGGGGGCGFEGCFFFGFGFFGDG)>DGGGGGFFFFFGFDGEGDBFFFFFB;?1;GEBBGF?F4:?F3<>1
@M04650:207:000000000-C238N:1:1101:14662:13269 1:N:0:19
ACTCCTACGGGAGGCAGCAGTGGGGAATATTGCACAATGGGGGAAACCCTGATGCAGCAACGCCGCGTGAGTGATGAAGGTTTTCGGATCGTAAAGCTCTGTCTTTGGGGAAGATAATGACGGTACCCAAGGAGGAAGCCACGGCTAACTACGTGCCAGCAGCCGCGGTAATACGTAGGTGGCAAGCGTTGTCCGGATTTACTGGGCGTAAAGGGAGCGTAGGCGGATCTTTAAGTGGGATGTGAAATACTCGGGCTCAACCTGGGGGCTGCATTCCAAACTGGAGATCTAG
+
GGGGGGGGGGGGGGGGGGGGGGGGGFGGGGGGGGGGGGGGGGGGGGGGGGGGGGGGGGGGGGGGGGGGGGGGGGGGGGGGGGGGGGGGGGGGGGGGGGGGGGGGGDGGGGGGGGGGFGGGGECFBFGGGGGGFGGGGGFFGGGGGGGFEGGGGGGGDEFGGGGGGGGGGGGGGGG:9CEGGGGFGGGGGGD8CFGGECEEGGGGGCFGGGGDGFGFEGGGGGGGGD5EEFGGFCFFGGFDFGFFG>DDFGFCCDC3<>FFGFCGFGC>FFFFFFFB<<D6FAG77>F??@4:
@M04650:207:000000000-C238N:1:1101:3346:13275 1:N:0:19
ACTCCTACGGGAGGCAGCAGTAGGGAATCTTCCACAATGGGTGCAAACCTGATGGAGCAATGCCGCGTGAATGAAGAAGGTCTTCGGATCGTAAAGTTCTGTTATTAGAGAAGAACAAAGCAAGGAGTAACTGTCTTGCTTTTGACGGTACCTAACCAGAAAGTCACGGCTAACTACGAGCCAGCAGCCGCGGTAATACGTAGGTGACAAGCGTTGTCCGGAATTATTGGGCGTAAAGGGAGCGAAGGCGGTTGGAATAGTATGATGTGAAAGCCCACGGCTTAACCGGGGAGG
+
EGGG,E<FCGGGGGDGGGGGGGGGGGGGGFFFGGGGGGGEGFG:FGGGGFFGFGGGFEFFFGGCGGFFGEDFFGFFGGGGGGGFGGGGFGGGGGGGE,EFF5,CEEF@EFGGGGGGGGGFFGGGGGGGGGGCG?FGFFGGCGGGGGFFFFECGGGGFGGGGGFFGGFGGG>EGGFGFGCCG@EF@FCF3BEEDEGGEC,;?CCCFFGFGFF:=EEGGG>58*8A>CF+AFCC>*9:7:67>55>)1C5@GG>CDC:@*=?<***0*0-9@@=F45>88D>83)/=B=>0>:>9>
@M04650:207:000000000-C238N:1:1101:17625:13278 1:N:0:19
ACTCCTACGGGAGGCAGCAGTGGGGAATATTGCACAATGGGCGGAAGCCTGATGCAGCGACGCCGCGTGGGGGATGACGGTCTTCGGATTGTAAACCCCTTTCAGTAGGGACGAAGCGCAAGTGACGGTACCTGGATAAGAAGCACCGGCTAACTACGTGCCAGCAGCCGCGGTAATACGTAGGGTGCAAGCGTTGTCCGGAATTACTGGGCGTAAAGAGCTCGTAGGTGGTTTGTCGCGTCGTCTGTGAAATCCCGAGGCTTAACTTCGGGCGTGCAGGCGTTACGGGCAGGC
+
GGGGGGGGGGGGGGGGGGGGGGGGGGGGGGGGGGGGGGGGGGGGGGGGGGGGGGGGGGGGGGGGGGGGGGGGGGGGGGGGGGGGGGGGGGDGGGGGGGGGGGGCGGGGGGGGGGGGGGDGGGGGGGGGGGGGGGGGGGGGGFGFGGGGGGGDFGFGGGGGGGGGGGGGGGGGGGEGGGGGFGGGGGGGGGGGDGGGGGGGGGGGGGGGGFGGGGCEFGGGFFCEGECCGGGEFGDFFGFGFGFFGGGGFGCFGGG4>>E)>FGGFGGFFFFFFBB)88FFBFGFBF@F;@5?6(
@M04650:207:000000000-C238N:1:1101:27176:13305 1:N:0:19
ACTCCTACGGGAGGCAGCAGTGGGGAATATTGCACAATGGGCGCAAGCCTGATGCAGCCATGCCGCGTGTATGAAGAAGGCCTTCGGGTTGTAAAGTACTTTCAGCGAGGAGGAAGGCGTTAAGGTTAATAACCTTGGCGATTGACGTTACTCGCAGAAGAAGCACCGGCTAACTCCGTGCCAGCAGCCGCGGTAATACGGAGGGTGCAAGCGTTAATCGGAATTACTGGGCGTAAAGCGCACGCAGGCGGTCTGTCAAGTCGGATGTGAAATCCCCGGGCTCAACCTGGGAAC
+
GGGGGGGGGGGGGGGGGGGGGGGGGGGGGGGGGGGGGGGGGGGGGGGGGGGGGGGGGGGGGGGGGGGGGGGGGGGGGGGGGGGGGGGGGGGGGGGGGGGGGGGGGGGGGGGGGGGGGGGGGGGGGGGGGGGGGGGGGGGGGBFGGGGGGGGGGGGGGGGGGGGGGGFGGDGGGGGGDGGGGGGGGGGGGGGGGGGGGGGGGGGGEGGGFGGGGGGGGGGGGD;FCGGGGGGGF5>>FGFDFGFFGGGG>DGDDDFFFFFFG=DG>9C7BBFFFFFF?(<55(5??FFFF>FB?:
@M04650:207:000000000-C238N:1:1101:22545:13317 1:N:0:19
ACTCCTACGGGAGGCAGCAGTGGGGAATATTGCACAATGGGCGCAAGCCTGATGCAGCCATGCCGCGTGTATGAAGAAGGCCTTCGGGTTGTAAAGTACTTTCAGCGAGGAGGAAGGCGTTAAGGTTAATAACCTTGGCGATTGACGTTACTCGCAGAAGAAGCACCGGCTAACTCCGTGCCAGCAGCCGCGGTAATACGGAGGGTGCAAGCGTTAATCGGAATTACTGGGCGTAAAGCGCACGCAGGCGGTCTGTCAAGTCGGATGTGAAATCCCCGGGCTCAACCTGGGAAC
+
GGGGGGGGGGDGGGGGGGGGGGGGGGGGGGGGGGGGGGCGGGGGGGGGGGGGGGGGGGGGGGGGGGGGGGGGGGGGGGGFGGGGGGG>FGGGGGGGGGGGGGGGGGGGGGGGGEGGGGGGGGGGGGGGGGGGGGGGGFGGGGGGFFGGGGGGGGGGDEFFGGGGGGGGGGGGGGGGFGGGGGGGGGGGGGGGGGGGGGGGCEGGGCCCGGGGGEGCGGGFDG55@CGG7CFGFGGGFGFGFGFFGGG357DDDCF==F=@GFCGFGD?F=BFF?6<:FC:>6FFFFFFFFF?F<
@M04650:207:000000000-C238N:1:1101:20057:13392 1:N:0:19
ACTCCTACGGGAGGCAGCAGTAGGGAATCTTCCGCAATGGACGAAAGTCTGACGGAGCAACGCCGCGTGAGTGATGAAGGTCTTCGGATCGTAAAACTCTGTTGTTAGGGAAGAATAAGTACCGTTTTAATACGGCGGTACCCTGACGGTACCTAACCAGAAAGCCCCGGCTAACTACGTGCCAGCAGCCGCGGTAATACGTAGGGGGCAAGCGTTGTCCGGAATTATTGGGCGTAAAGCGCTCGCAGGCGGTCTTTTAAGTCTGATGTGAAAGCCCACGGCTTAACCGTGG
+
GGGGGGGGGGGGGGGGGGGGGGGGGGGGGGGGGGGGGGGGGGGGGGGGGGGGGGGGGGGGGGGGGGGGGGGGGGGGGGGGGGGGGGGGGGGGGGGGGGGGGGGGGGGGGGGGGGGGGGGGGGGGGGGGGGGGGGGGGGGGGGGGGGGGGGGGGGGGGGGGGGGGGGGGGGGGGGGGGGGGGGGGGGGGGGGGGGGGGGGGGGGGGGGGGGGGGGGGGGGGGGGGGGGGGCGCFEGGDGFGFGFFGGGGFGGGDGCFFFFFCFGGFGGFFFFFFFFFFFGFD>GFFFFFFBF>
@M04650:207:000000000-C238N:1:1101:26111:13404 1:N:0:19
ACTCCTACGGGAGGCAGCAGTGGGGAATATTGCACAATGGGCGCAAGCCTGATGCAGCCATGCCGCGTGTATGAAGAAGGCCTTCGGGTTGTAAAGTACTTTCAGCGAGGAGGAAGGCGTTAAGGTTAATAACCTTGGCGATTGACGTTACTCGCAGAAGAAGCACCGGCTAACTCCGTGCCAGCAGCCGCGGTAATACGGAGGGTGCAAGCGTTAATCGGAATTACTGGGCGTAAAGCGCACGCAGGCGGTTTGTTAAGTCAGATGTGAAATCCCCGAGCTTAACTTGGGAAC
+
GGGGGGGGGGGGGGGGGGGGGGGGGGGGGGGGGGGGGGGGGGGGGGGGGGGGGGGGGGGGGGGGGGGGGGGGGGGGGGGGGGGGGGGGGGGGGGGGGGGGGGGGGGGGGGGGGGGGGGGGGGGGGGGGCFGGGGGGGGGGGEGGGGGGGGGGGGGGGGGGGGGGGGGGGGGGGGGGGGGGGGGGGGGGGGGGGEGGGGGGGGGGGGGGGG?7EGGGGGGGGGEGCGGGFGGGFG:C>FFGFDD:GGGGFGDGDDDFFFFFGFDGFGGFFFFFFB?FF>DDFFGFFFFFF?FF?4
@M04650:207:000000000-C238N:1:1101:20972:13421 1:N:0:19
ACTCCTACGGGAGGCAGCAGTGGGGAATATTGCACAATGGGCGCAAGCCTGATGCAGCCATGCCGCGTGTATGAAGAAGGCCTTCGGGTTGTAAAGTACTTTCAGCGAGGAGGAAGGCATTAAGGTTAATAACCTTGGTGATTGACGTTACTCGCAGAAGAAGCACCGGCTAACTCCGTGCCAGCAGCCGCGGTAATACGTAGGTGACGAGCGTTGTCCGGAATTATTGGGCGTAAAGGGAGCGCAGGCGGTTGGAATAGTCTGATGTGAAAGCCCACGGCTTAACCGTGGA
+
GGGGGGGGGGGGGGGGGGGGGGGGGGGGGGGGGGGGGGGGGGGGGGGGGGGGGGGGGGGGGGGGGGGGGGGGGGGGGGGGGGGGGGGGGGGGGGGGGGGGGGGGGGGGGGGGGGGGGGGGGGGGGGGGGGGGGGGGGGGGGGGGGGGGGGGGGGGGGGGGGGGGGGGGGGGGGGGGGGGGGGGGGGGGGGGGGGGGGGGGGGGGGGGGGGGGGGEGGGGGGGDGCGFGGGGGEEGGGGFGFGFFGGGGFGGDCD397F?FFFDG4CFAF?BFFFFFFFDEFFGFFFFFFFD:
@M04650:207:000000000-C238N:1:1101:10721:13459 1:N:0:19
ACTCCTACGGGAGGCAGCAGTGGGGAATATTGCACAATGGAGGCAACTCTGATCCAGCCATGCCGCGTGCAGGAAGACGGCCTTATGGGTTGTAAACTGCTTTTATAGAGGACGAGACCTTCCGACGTGATCGGGAGCCGACGGTACTCTACGAATAAGGATCGGCTAACTTCGTGCCAGCAGCCGCGGTAATACGAAGGATCCAAGCGTTATCCGGAATTATTGGGTTTAAAGGGTCCGCAGGCGGACTTTTAAGTCAGCGGTGAAATGCGTAGAGATCAGAAGTAACATCA
+
GGGGGGGGGGGGGGGGGGGGGGGGGGGGFGGGGGGGGGGGFGGGGGGGGGGGGFGGGGFGFGGGGGGGGEFGGGGGGGGDFGGG9FGGGGGGGGGGGGEFFGGGGFGGGGG<<FGGFGFEAEFCEGGGGGGGGDEGGGGGDGEEE:<FACCFGGGBFC@FCFFF7:C77>EGCBFDGGGFG@CE,*:1B3*1<C9E5EECGG9FGGGFGGDEGG+:CDDFGG99CGF=EDCF*<:EG55D@5@)19/)077*::<F@BF66.97>39)67=5@BBD9<*16,2=;*95<*144
@M04650:207:000000000-C238N:1:1101:23175:13470 1:N:0:19
ACTCCTACGGGAGGCAGCAGTGGGGAATATTGCACAATGGGGGAAACCCTGATGCAGCAACGCCGCGTGAGTGATGAAGGTTTTCGGATCGTAAAGCTCTGTCTTTGGGGAAGATAATGACGGTACCCAAGGAGGAAGCCACGGCTAACTACGTGCCAGCAGCCGCGGTAATACGTAGGTGGCGAGCGTTATCCGGATTTACTGGGCGTAAAGGGAGCGTAGGCGGATGATTAAGTGGGATGTGAAATACCCGGGCTCAACTTGGGTGCTGCATTCCAAACTGGGAATCTAG
+
GGGGGGGGGGGGGGGGGGGGGGGGGGGGGGGGGGGGGGGGGGGGGGGGGGGGGFGGGGGGGGGGGGGGGGGGGGGGGGFFGGGGGGCGGGGGGGGGGGGGGGGGGGGFGGGGGGGGFGGGGGGGGGGGFFGDDGGGGGGGGGGGGGGGGGGGGGGGGGGFGGGGGGGGEGGGGGGFGFGGGGCEGGGGGGGGGCGGEGGGGGFFGGGGGGDGFGGGGGGGGGEGEE7=EFGGFGGGG4F5FGFFGGGGFGGGG:CEFFFFC?FFFGDBEFFFFFFFFFFFFFGF@:FFFFFA
@M04650:207:000000000-C238N:1:1101:7562:13477 1:N:0:19
ACTCCTACGGGAGGCAGCAGTGGGGAATATTGCACAATGGGGGAAACCCTGATGCAGCAACGCCGCGTGAGTGATGAAGGTTTTCGGATCGTAAAGCTCTTTCTTTGGGGAAGATAATGACGGTACCCAAGGAGGAAGCCACGGCTAACTACGTGCCAGCAGCCGCGGTAATACGTAGGTGGCGAGCGTTATCGGGATTTACTGGGCGTAAAGGGAGCGTAGGCGGATGATTAAGTGGGATGTGAAATCCCCGGGCTAAACTTGGGTGCTGCTTTCCAAACTGGTTATCTAG
+
GGGGGGGGGGGGGGGGGGGGGGGGGGFFGGGGGGGGGGGGGGCGGDGGE,C@@EDDFFGCDFGGGDFCC:C?EA?CF<FGFGFEDFF7:>+:FFFB9A?,5@ECFGGGGEG7C=FA<C?<DF+B7CDCF+A=8<>F6,@,>FGGDEG7<,,,33>CF9F>F>F::CCEEGCFBB7,6C7<B*:885*4CE*4?*=*3=?6+9?FGC852:ECGGEFC</78<8+:21*1*<39+*02>>F6/6=FGC>*2><>C)5;)0=??*:6*9<:*99)*/64<>97)2?=465-**-
@M04650:207:000000000-C238N:1:1101:22776:13483 1:N:0:19
ACTCCTACGGGAGGCAGCAGTAGGGAATCTTCCGCAATGGACGAAAGTCTGACGGAGCGACGCCGCGTGAGTGATGAAGGTCTTCGGATCGTAAAACTCTGTTGTGAGGGAAGAACAAGGGTGAGTTGAACAAGCTCACCCCTTGACGGTACCTCACCAGAAAGCCCCGGCTAACTACGTGCCAGCAGCCGCGGTAATACGTAGGGGGCGAGCGTTGTCCGGAATTATTGGGCGTAAAGGGCGCGCAGGCGGCCTTCTAAGTCTGATGTGAAAGCCCACGGCTTAACCGTGGA
+
GGGGGGGGGGGGGGGGGGGGGGGGGGGGGGGGGGGGGGGGGGGGGGGGGGGGGGGGGGGGGGGGGGGGGGGGGGGDGGGGGGGGGGGGGGGGGGGGGGGGGGGGGGGGGGGGGGGGGGGGGGGGGGGGGGGGGGGGGGGGGGGFGGGGGGGGGGGFGGGGGGGGGGGGGGGGGGGGGGGGGGFGGGGGGGGGGGGGDGGGGFGGGGGGDGGGGGGGGGGGGGGEGGGGGGGGFGGGGGFFEGFFGGGGEGGGGGGFFFFF?BFGFCFF?FFFFFF:0:5BBBGFFFFFFBFFF
@M04650:207:000000000-C238N:1:1101:7739:13486 1:N:0:19
ACTCCTACGGGAGGCAGCAGTGGGGAATATTGCACAATGGGGGAAACCCTGATGCAGCAACGCCGCGTGAGTGATGACGGTCTTCGGATTGTAAAGCTCTGTCTTTGGGGACGATAATGACGGTACCCAAGGAGGAAGCCACGGCTAACTACGTGCCAGCAGCCGCGGTAATACGTAGGTGGCGAGCGTTGTCCGGATTTACTGGGCGTAAAGGGAGCGTAGGCGGATGATTAAGTGGGATGTGAAATACCCGGGCTCAACTTGGTTGCTGCATTCCAAACTGGTTATCT
+
FGGGGGGGGGGGGDGGGGGGGFGGGGGGGGGGGGGGGGGDGGGGGGGGGGGGGGGFGGFGGGGGGGGGGGGGGGCFGGGCFEFGGGGGGGGFGGGGGGGG9EF9EE9FGGGDEG@FCGADGC@FFEGGGGGGGGGGGGGGGGGGGGGCGGGGGGFFGGDGGGGGGGGGGGGGGEFG?BECGGFGEGGCCEEGGCGD558<CFGCGGGGGG5C?FDFED3<*989EC**/0+<BFFF=CFFFDF4:FCDFFFFG5C)7>F6*17:<0*4@?F@FFB4):C43)7)0/8<)/
@M04650:207:000000000-C238N:1:1101:8760:13510 1:N:0:19
ACTCCTACGGGAGGCAGCAGTAGGGAATCTTCCGCAATGGACGAAAGTCTGACGGAGCAACGCCGCGTGTGTGATGAAGGATTTCGGTTCGTAAAGCACTGTTGTTAAGGAAGAATAGTAATAAGAGTCACTGCTTATTATGTGACGGTACTTAACCAGAAAGCCACGGCTAACTACGTGCCAGCAGCCGCGGTAATACGTAGGTGGCAAGCGTTATCCGGAATTATTGGGCGTAAAGCGCGCGTAGGCGGCAAGATTAGTCTGATGTGAAAGCCCTCGGCTCAACCGAGGA
+
GGGGGGGGGGGGGGGGGGGGGGGGGGGGGGGGGGGGGGGGGGGGGGGGGGGGGGGGGGGGGGGGGGGGGGGGGGGGGGGGGGGGGGGGGGGGGGGGGGGGGGGGGGGGGGGGGGGGGGGGGGGGGGGGGGGGGGGGGGGGGGGGGFEGEGGGGGGGGGGGGGGGGGGDGGGGGGGGGGGGGGGGGGGGGGGGGGGGGFGGGGGGGGGGGGGGGGGGGGGGGGGGGGGGFGGGFGGGGGFGEGEFDGGGFCDGGGG:FFFFGFGF=FGFFB@FFF@FBFGFB0CFFFFFFFE>
@M04650:207:000000000-C238N:1:1101:27616:13518 1:N:0:19
ACTCCTACGGGAGGCAGCAGTGGGGAATATTGGACAATGGGGGGAACCCTGATCCAGCAATACCGCGTGTGTGAAGAAGGCCCTAGGGTTGTAAAGCACTTTTGTGAGGGAGAATGGGATTTAGTGTTAATACCACTAGGTCTTGATGTTACCTCAAGAAAAAGCACCGGCTAACTCCGTGCCAGCAGCCGCGGTAATACGGAGGGTGCAAGCGTTAATCGGAATTACTGGGCGTAAAGGGCGCGTAGGTGGTGATTTAAGTCAGATGTGAAAGCCCCGGGCTCAACCTGGGA
+
GGGGGGGGGGGGGGGGGGGGGFGGGGGGGGGGGGGGGGGGGGGDGGGGGGGGGGGGGGGGGFGGGGGGGEGGGGGGGGGGGGGGGGGFGGGGGGGGGGGG?GGGGEGGGGGGEGGGGCDFGGFGGGGGGGGGGFGGGGFGGFGGGFGGGGGGFGGGFGFGGGGCFGGFGGGGGGGCGGGFCCCCGGFFGGGGGGGGGGFGGDCEEEEGDGCCGGGGG3DGGGEEGFGGGGGGFDDGGDBG3CDFGDGGF:CDGGFBFFF=EFFF?C><7FFFFFFFF?GFFF35@=570>FB?
@M04650:207:000000000-C238N:1:1101:19701:13521 1:N:0:19
ACTCCTACGGGAGGCAGCAGTGGGGAATATTGCACAATGGGCGGAAGCCTGATGCAGCCATGCCGCGTGTGTGAAGAAGGCCTTTGGGTTGTAAAGCACTTTAGCCAGGGAGGAAGCTAAGGGAGGTGAATAGCCTTTTTTGGTGACGTGAACTGGAGAATAAGCACCGGCTAACTCCGTGCCAGCAGCCGCGGTAATACGGGGGGTGCGGGCGTTAATCGGAATTACTGGGCGTAAAGGGCGTGTAGGCGGTGTGCTGAGCACTTCGTTAAAACACAGGGCTCAACCTTGTGG
+
GGGGGGGGGGGGGGGGGGGGGGGGGGGGGGGGGGGGGGGGGGGGGGGGGGGGGGGGGGGGGGGGGGGGGGGGGGGGGGGGGGGGGGGGGGGGGGGGGGGGGGGGGGGGGGGGGGGGFGFGGGG@FGGGGGFFFGFGGGGGGGGGGGGGC@<CFGBFAEGGGGGGGDEGGEGGGGGGGG@C@EGF8ECFGCEGGGGEGGGFGEEGGGEE>C*2CEGGGGDGGGGGGG7?FGG:>E7EDGFGFGE>DCCC7=DDGGD37?46=:F5)90207F:7?F4:(7>)(27?FFFFFFFFF
@M04650:207:000000000-C238N:1:1101:14750:13528 1:N:0:19
ACTCCTACGGGAGGCAGCAGTAGGGAATCTTCCGCAATGGACGAAAGTCTGACGGAGCAACGCCGCGTGTGTGATGAAGGATTTCGGTTCGTAAAGCACTGTTGTTAAGGAAGAACAGTAATAAGAGTCACTGCTTATTATGTGACGGTACTTAACCAGAAAGCCACGGCTAACTACGTGCCAGCAGCCGCGGTAATACGTAGGTGGCAAGCGTTGTCCGGAATTATTGGGCGTAAAGCGCGCGCAGGCGGCCTTTTAAGTCTGATGTGAAAGCCCACGGCTTAACCGTGGA
+
GGGGGGGGGGGGGGGGGGGGGGGGGGGGGGGGGGGGGGGGGGGGGGGGGGGGGGCFGGGGGGGGGGGGGGGEGGGGGGGGGGGGGGGGGGGGGGGFGGGGFGGGGGGGGGGGGGGGGFG9EGGGGGFG<FBDEF?<BFGCFAFFFAECFFGGGGFDFGGGGG?GGGGGFGGGECFCFDGFGGEGGG>FF>EE5=CEC9FFFFGGGGC6895C=EGECGGGEDGGGGFGGGGGDGGC5**)07))1>C9BDGC59<=?F4*3@CF*276/=B@7<>@::G::9D:?FFF1<)0
@M04650:207:000000000-C238N:1:1101:21016:13544 1:N:0:19
ACTCCTACGGGAGGCAGCAGTGGGGAATATTGCACAATGGGCGCAAGCCTGATGCAGCCATGCCGCGTGTATGAAGAAGGCCTTCGGGTTGTAAAGTACTTTCAGCGAGGAGGAAGGCATTAAGGTTAATAACCTTGGTGATTGACGTTACTCGCAGAAGAAGCACCGGCTAACTCCGTGCCAGCAGCCGCGGTAATACGGAGGGTGCAAGCGTTAATCGGAATTACTGGGCGTAAAGCGCACGCAGGCGGTCTGTCAAGTCGGATGTGAAATCCCCGGGCTCAACCTGGGAAC
+
GGGGGGGGGGGGGGGGGGGGGGGGGGGGGGGGGGGGGGGGGGGGGGGGGGGGGGGGGGGGGGGGGGGGGGGGGGGGGGGGGGGGGGGGGGGGGGGGGGGGGGGGGGGGGGGGGGGGGGGGGGGGGGGGGGGGGGGGGGGGGGGGGGGGGGGGGGGGGGGGGGGGGGGGGGGGGGGGGGGGGGGGGGGGGGGGGGGGGGGGGGGGGGGGGGGGGGGGGGGGGGGGGGFGGGGGFGGGGFFGFGFDGGGC:DD9DGGFFFF?FFGGFGGFB4BFFFFFFFGEFFGFFFFBFFF<B:
@M04650:207:000000000-C238N:1:1101:13669:13556 1:N:0:19
ACTCCTACGGGAGGCAGCAGTGAGGAATCTTGGACAATGGAGGCAACTCTGATCCAGCCATGCCGCGTGCAGGAAGACTGCCTTATGGGTTGTAAACTGCTTTTATAGGGGACGAGCCCCGATCTTGCGAGATCGGCCGACGGTACCCTAAGAATAAGGATCGGCTAACTTCGTGCCAGCAGCCGCGGTAATACGAAGGATCCAAGCGTTATCCGGAATTATTGGGTTTAAAGGGTCCGCAGGCGGACTTTTAAGTCAGCGGTGAAATCTTTCGGCTTAACCGGAAGCTTGCCG
+
GGGGGGGGGGGGGGGGGGGGGGGGGGGGGGGGGGGGGGGGGGGGGGGGGGGGGGGGGGGGGGGGGGGGGGGGGGGGGGGGGGGGGGGGGGGGGGGGGGGGGFGGGGGGGGGGGGGGGGGGGGGGGGGGGGGGGGGGGGGGGGCFGGGGGGGGGGGGGGGGGGGGGGGGGGGGGGGGGGGGGGGGGGEGGGGGGGGGFGGGGGGGGGGGGGGGGGGGECG4CFF?FGGEGGGGFGDEGFFGFGFDGG5DEFGGGGGFFFFFDFGGFGGFFFFFF>:B:;F?FFD3)<DBDF?<>0
@M04650:207:000000000-C238N:1:1101:21121:13571 1:N:0:19
ACTCCTACGGGAGGCAGCAGTGGGGATTATTGCACAATGGGCGCAAGCCTGATGCAGCCATGCCGCGTGTGTGAAGAAGGCCTTCGGGTTGTAAAGCACTTTCAGCGAGGAGGAAGGGTTCGGTGTTAATAGCACCGTACATTGACGTTACTCGCAGAAGAAGCACCGGCTAACTCCGTGCCAGCAGCCGCGGTAATACGGAGGGTGCAAGCGTTAATCGGAATTACTGGGCGTAAAGCGCACGCAGGCGGTTTGTTAAGTCAGATGTGAAATCCCCGAGCTTAACTTGGGAAC
+
GGGGGGGGGGGGGGGGGGGGGGGGGG,EFGGGGGGGGGGGGGGGGGGGGGGGGGGFGGGGGGGGGGGGGGGGGGGGGGGGGGGGGGGGGGGGGGGGGGGGGGGGGGG7BFCGGGGGGGGGGGGGGGGGGGGGGGGGGGGGGGGGGGGGGGGGGGGDGGGGGGGGGGGGDGGGGFGGGGGGGGGFGGGGGGGGGGGGGGGGGGGGGGGGGGGGGEGEGGGGDGGGFGGG?FGGEGG=FGFGFDFFGDGDEGGGGGGFFFF4CFGGFFGFFFF?FFFFF>GBFF<B==BAF)8(41
@M04650:207:000000000-C238N:1:1101:12058:13573 1:N:0:19
ACTCCTACGGGAGGCAGCAGTGGGGAATATTGCACAATGGGGGAAACCCTGATGCAGCAACGCCGCGTGAGTGATGACGGTCTTCGGATCGTAAAGCTCTGTCTTTAGGGATGATAATGACAGTACCTAAGGAGGAAGCCACGGCTAACTACGTGCCAGCAGCCGCGGTAATACGTAGGTGGCGAGCGTTATCCGGATTTATTGGGCGTAAAGGGAGCGTAGGCGGATACTTAAGTGGGATGTGAAATACTTGGGCTCAACCCGAGTACTGCATTCCAAACTGAGTATCTAG
+
GGGGGGGGGGGGGGGGGGGGGGGGGGGGGGGGGFGGGGGGGGGBFGGGGGGGGGGFFGGGGGGGGGGGGFGGGGGGGGGGGGGGGGGGEGGGGGGFGEGGGGGGGGFGGGGGGGGFGGGGF9DFDGGGGGGCGGGGEEFGFFGG@F7BFFFFC<FFGGD:DCFGDGECC@*DFC:FFFGGGCFE::CEGG=C2<8EGGGG?BCFGGGG*7E5CEEFEGDC?DD?=5=C56+C6CC97CF49CFFGGGG?FGC7FGF4;F?:FGG3CC7B?F?FFFFFFGFFBG?F*9.)*9<
@M04650:207:000000000-C238N:1:1101:7740:13584 1:N:0:19
ACTCCTACGGGAGGCAGCAGTGGGGAATATTGCACAATGGGGGAAACCCTGATGCAGCAACGCCGCGTGAGTGATGACGGTCTTCGGATTGTAAAGCTCTGTCTTTGGGGACGATAATGACGGTACCCAAGGAGGAAGCCACGGCTAACTACGTGCCAGCAGCCGCGGTAATACGTAGGTGGCGAGCGTTGTCCGGATTTACTGGGCGTAAAGGGAGCGTAGGCGGATTTTTAAGTGGGATGTGAAATACCCGGGCTCAACCTGGGTGCTGCATTCCAAACTGGGAATCTAG
+
GGGGGGGGGGGGGGGGGGGGGGGGGGGGGGGGGGGGGGGGGGGGGGGGGGGGGGGGGGGGGGGGGGGGGGGGGGGGGGGGGGGGGGGGGGGGGGGGGGGGGGGGGGGG>GGGGGGGGGGGGGGGGGGGGGGFFGGGGGGGGGGGEGGGGGGGGGGGGGGGGGGGGGGGGGEGFGGGGGGGGGGGDGGGGGGGGGGGGGGFGGGGGGGGGGEGGGGGGGGGGGGGGG=G5CFCFEFGGG5*?DFFGFGGFGGGG:DFF>@=CF:CFGFBEFFF@FFFFFGFFFGF:@:?F?6<
@M04650:207:000000000-C238N:1:1101:10639:13605 1:N:0:19
ACTCCTACGGGAGGCAGCAGTGGGGAATATTGCACAATGGGCGCAAGCCTGATGCAGCCATGCCGCGTGTATGAAGAAGGCCTTCGGGTTGTAAAGTACTTTCAGCGAGGAGGAAGGCATTAAGGTTAATAACCTTGGTGATTGACGTTACTCGCAGAAGAAGCACCGGCTAACTCCGTGCCAGCAGCCGCGGTAATACGGAGGGTGCAAGCGTTAATCGGAATTACTGGGCGTAAAGCGCACGCAGGCGGTCTGTCAAGTCGGATGTGAAATCCCCGGGCTCAACCTGGGAAC
+
GGGGGGGGGGGGGGGGGGGGGGGGGGGGGGGGGGGGGGGGGGGGGGGGGGGGGGGGGGGGGGGGGGGGGGGGGGGGGGGGGGGGGGGGGGGGGGGGGGGGGGGGGGGGGGGGGGGGGGGGGGGGGGGGGGGGGGGGGGGGGGGGGGGGGGGGGGGGGGGGGGGGGGGGGGGGGGGGGGGGGGGGGGGGGGGGGGGGGGGGGGGGGGGGGFFGGGGGFFGGGGEFGGGGGGGGEEDGFGFGFGFFGGGDBGGGDGGFFFFFGFGGFGGFFFFFFFFF?FGEFFGFFFF?8>3:?1
@M04650:207:000000000-C238N:1:1101:23717:13610 1:N:0:19
ACTCCTACGGGAGGCAGCAGTGGGGAATATTGCACAATGGGGGAAACCCTGATGCAGCAACGCCGCGTGAGTGATGACGGTCTTCGGATTGTAAAGCTCTGTCTTTAGGGACGATAATGACGGTACCTAAGGAGGAAGCCACGGCTAACTACGTGCCAGCAGCCGCGGTAATACGTAGGTGGCGAGCGTTATCCGGATTTACTGGGCGTAAAGGGAGCGTAGGCGGATGATTAAGTGGGATGTGAAATACCCGGGCTCAACTTGGGTGCTGCATTCCAAACTGGTTATCTAG
+
GGGGGGGGGGGGGGGGGGGEGGGGGGGGGGGGGGGGGGGGGGGGGGGGGGGFFEGGGGGGGGGGGGGGGGGGGGGFGGGGGGGGGGDGGGGGGGGGGGGGGGGGGGFFGFGGGGGGGGGGGDGGGGGGFFGFGGGGGGGGGGGGGGCFGGGGGGGGGGFGGGGGGGGGGGGFGGGGGGGGFCFDCEGCGGEGGGDG5EGGFGGGG>FGGCEGCGGGGDGGGGGG=EEGGFGG?ECGGD@5<DFFCCCCFGGGGDDFFF@FGFFGFGG?FFFFFFFF24CFFFGFFFFFDFF4
@M04650:207:000000000-C238N:1:1101:25018:13620 1:N:0:19
ACTCCTACGGGAGGCAGCAGTGGGGAATATTGCACAATGGAGGAAACTCTGATGCAGCAACGCCGCGTGAGCGATGAAGGTCTTCGGATCGTAAAGCTCTGTCTTTAGGGATGATAATGACAGTACCTAAGGAGGAAGCCACGGCTAACTACGTGCCAGCAGCCGCGGTAATACGTAGGTGGCGAGCGTTATCCGGATTTATTGGGCGTAAAGGGAGCGTAGGCGGATACTTAAGTGGGATGTGAAATACTTGGGCTCAACCCGAGTACTGCATTCCAAACTGAGTATCTAG
+
GGGGGGGGGGGGGGGGGGGGGGGGGGGGGGGGGGGGGGGGGGGGGGGGGGGGGGGGGGGGGGGGGGGGGGGGGGGGGGGGGGGGGGGGGGGGGGGGGGGGGGGGGGGGGGGGGGGGGGGGGGGGGGGGGGGGGGGGGGGGGGGGGGGGGGGGGGGGGGGGGGGGGGGGGGGGGGGGGGGGGGGDGGGGGGGGGGGDGGGGGGGGGGGGGGGGGGGGGGGGGGGGGGGGDFGGFFFGGGFGFGFFGGGGFGGGGGGFF>FFGFGGFGGFFFFFFFFFFFGFFFGFFFFFFFF>
@M04650:207:000000000-C238N:1:1101:10691:13635 1:N:0:19
ACTCCTACGGGAGGCAGCAGTGGGGAATCTTGCACAATGGGCGGAAGCCTGATGCAGCGACGCCGCGTGGGGGATGACGGCCTTCGGGTTGTAAACTCCTTTCGCTAGGGAAGAAGCCATTTTGTGGTGACGGTACCTGGATAAGAAGCACCGGTTAACTACGTGCCAGCAGCCGCGGTAATACGTAGGTGGCGAGCGTTGTCCGGATTTACTGGGCGTAAAGGGAGCGTAGGCGGATTTTTAAGTGGGATGTGAAATACCCGGGCTCAACCTGGGTGCTGCATTCCAAACTGG
+
GGGGGGGGGGGGGGGGGGGGGGGGGGGGGGGGGGGGGGGGGGGGGGGGGGGGGGGGGGGGGGGGGGGGGG7EGGGGGGGGDGGGGGGGGEFGGGGGGFGGGGGGGFGFGGGGGGGGGGGFDFGGFGGGGGGGEGGGDGGGGGFCFCCFDCFGGGGGGGGGGFDGGGGFGGGGGGG7CECEGGGGGGGGGGGGFEGEGGGGG>FCGG>GGFGFFCFCFDGDGGGGEFGGGGGGDFGEDGECFD;?GGGGFFGGCGGFF4F=FFGGFGGFF?4>FFFFFFDFFFG=FFFA2@F<BF
@M04650:207:000000000-C238N:1:1101:10340:13659 1:N:0:19
ACTCCTACGGGAGGCAGCAGTGGGGAATATTGCACAATGGGGGAAACCCTGATGCAGCAACGCCGCGTGAGTGATGACGGTCTTCGGATTGTAAAGCTCTGTCTTTAGGGACGATAATGACGGTACCTAAGGAGGAAGCCACGGCTAACTACGTGCCAGCAGCCGCGGTAATACGTAGGTGGCAAGCGTTGTCCGGATTTACTGGGCGTAAAGGGAGCGTAGGCGGATCTTTAAGTGGGATGTGAAATACTCGGGCTCAACCTGGGGGCTGCATTCCAAACTGGGGATCTAG
+
GGGGGGGFGGGGGGGGGGGGGGGGGGGGGGGGGGGGGGGGGGGGGGGGGGGGGGGGGGFGGGGEGGGGGGGGGGGGGGGGGGGGFGGGGGGGGGGGGGGGGGGGGGGGGGGFFFGGGFAFGGGGGGGCFGGGFGGEGGGGGGGGGGGGGGGGGGGGGGGGC:FGGDGGGGGG@3CEGGGGGGGGGGGGGGCCFGGG>EEG?;?CGGFGCCEGGG>CGGGGEGG6:E77C>9C?FGGGCFC?DFFGGGGFC*9>DGFBFFF*8CCFGDBE3>EFFF/<A*6.):FFE:(2?@6
@M04650:207:000000000-C238N:1:1101:19183:13676 1:N:0:19
ACTCCTACGGGAGGCAGCAGTGAGGAATATTGGACAATGGAGGCAACTCTGATCCAGCCATGCCGCGTGCAGGAAGACGGCCTTATGGGTTGTAAACTGCTTTTATAGAGGACGAGACCTTCCGACGTGATCGGGAGCCGACGGTACTCTACGAATAAGGATCGGCTAACTTCGTGCCAGCAGCCGCGGTAATACGAAGGATCCAAGCGTTATCCGGAATTATTGGGTTTAAAGGGTCCGCAGGCGGACTTTTAAGTCAGCGGTGAAATCTTTCGGCTTAACCGGAAGCTTGCC
+
GGGGGGGGGGGEGGGGGGFGFGGGGFGGGGGGGGGGGGGGGGGGGGGGGGGGGGGGGGGGGGGGGGGGGGGGGGGGGGGGGGGGGGGFGGGGGGGGGGGGGGFFFGGGGGGGGGGGGGGGGGGGGGGGGGGGFGGGGGGGGGGGGGGGGGGGG7FGFGGFGGGGGGGGDGFFGGGGGGGGFGGGEGGGGGGGGGGFGGDGGFGGFCFGGGGGDGGCE<DFFCFGFGGCGGFDFGFGGGFD@<@DDGG5>DGGGGGFF86BE>GGFGC<=7@FFBB@B?DF6ACEFB54:FBBF?
@M04650:207:000000000-C238N:1:1101:24653:13678 1:N:0:19
ACTCCTACGGGAGGCAGCAGTAGGGAATCTTCCGCAATGGACGAAAGTCTGACGGAGCAACGCCGCGTGAGTGATGAAGGTCTTCGGATCGTAAAACTCTGTTGTTAGGGAAGAATAAGTACCGTTTTAATACGGCGGTACCCTGACGGTACCTAACCAGAAAGCCCCGGCTAACTACGTGCCAGCAGCCGCGGTAATACGGAGGGTGCAAGCGTTAATCGGAATTACTGGGCGTAAAGCGCACGCAGGCGGTCTGTCAAGTCGGATGTGAAATCCCCGGGCTCAACCTGGGA
+
GGGGGGGGGGGGGGGGGGGGGGGGGGGGGGGGGGGGGGGGGGGGGDGGGGGGGGGGGGGGGGGGGGGGGGGGGGGFGGGGGGGGGDCGGGGGGGGGGGGGGGFGGGGGGGGGGGGGGGGGGDEGFGFFGGGFGGGGE@FFFFFECCGD>FGGGF;EGCFFGGGGGGGGDGDGGCGGCFGGGGGGGGGGGGGGGGEEGCCFGGGGGGGG5?FCC7AEECGCCCEEGGGGGGGGF=CEGGFGFD:B<DDG5CD3D3DFFFF?9@DDD7C9FFFF?=FF??G>)(7)=6;7?F>6?
@M04650:207:000000000-C238N:1:1101:12623:13697 1:N:0:19
ACTCCTACGGGAGGCAGCAGTGAGGAATATTGGACAATGGAGGCAACTCTGATCCAGCCATGCCGCGTGCAGGAAGACGGCCTTATGGGTTGTAAACTGCTTTTATAGAGGACGAGACCTTCCGACGTGATCGGGAGCCGACGGTACTCTACGAATAAGGATCGGCTAACTTCGTGCCAGCAGCCGCGGTAATACGAAGGATCCAAGCGTTATCCGGAATTATTGGGTTTAAAGGGTCCGCAGGCGGACTTTTAAGTCAGCGGTGAAATCTTTCGGCTTAACCGGAAGCTTGCC
+
GGGGGGGGGGGGGGGGGGGGGGGGGGGGGGGGGGGGGGGGGGGGGGGGGGGGGGGGGGGGGGGGGGGGGGGGGGGGGGGGGGGGGGGGGGGGGGGFGGGGGGFGGGGGGGGGGGGGGGGGGGGGGGGGGGGGGGGGGGGGGGGGGGGGGGGGGGGGGGGGGGGGGGGGGGGGGGGGGGGGGGGGGGGGGGGGFGGGGGGGGGGGGGGGGGGGGGGGGGGGFF9CGGFGGGGGFGGGGGFGFGFFGGG<BG=FGFGFFFFFGFGGFGGFFFFFFFFF>?GFFFFEFFF>:FFBF2
@M04650:207:000000000-C238N:1:1101:18025:13706 1:N:0:19
ACTCCTACGGGAGGCAGCAGTAGGGAATCATCCACAATGGACGAAAGTCTGATGGTGCAACGCCGCGTGAGTGATGAAGGTTTTCGGATCGTAAAGCTCTGTCTTTGGGGAAGATAATGACGGTACCCAAGGAGGAAGCCACGGCTAACTACGTGCCAGCAGCCGCGGTAATACGTAGGGTGCAAGCGTTGTCCGGAATTACTGGGCGTAAAGAGCTCGTAGGTGGTTTGTCGCGTCGTCTGTGAAATCCCGATGCTTAACTTCGGGCGTGCAGGCGATACGGGCAGGCTGG
+
GGGGGGGGGGGGGGGGGGGGGGGGGGGGGGGGGGGGGGGGGGGDGGGGGGGGGGGGGGGGGGGGGGGGGGGGGGGGGGGGGGGGGGGGGGGGGGGGGGGGGGGGGGGGGGGGGGGGGGGGGGGGGGGGGGGGGGGEFGGGGGGGGGGGGGGGGGGGGGGGGGGGGGGGGGDGGGGGGGGGGGGGGGGGGGGGGGGGGGGGGGGG?FGGGGGGGGGGGGGGCFGGGGGGGGGGFFGGGG>GFD6/CFGGFGGGDCGFFFFFGFGG>G:9EFFFFF4>>9D:B?DFFEFFBFF?
@M04650:207:000000000-C238N:1:1101:23222:13733 1:N:0:19
ACTCCTACGGGAGGCAGCAGTGAGGAATCTTGGACAATGGAGGCAACTCTGATCCAGCCATGCCGCGTGCAGGAAGACGGCCTTATGGGTTGTAAACTGCTTTTATAGAGGACGAGCCCCGATCTTGCGAGATCGGCCGACGGTACTCTAAGAATAAGGATCGGCTAACTTCGTGCCAGCAGCCGCGGTAATACGAAGGATCCAAGCGTTATCCGGAATTATTGGGTTTAAAGGGTCCGTAGGCGGACTATTAAGTCAGTGGTGAAATTTTACGGCTCAACCGTGAACTTGCC
+
GGGGGGGGGGGGGGGGGGGGGGGGGGGGGGGGGGGGGGGGGGGGGGGGGGGGGGGGGGGGGGGGGGGGGGGGGGGGGGGGGGGGGGGGGGGGGGGGGGGGGGGGGGGGGGGGGGGGGGGGGGGGGGFGGGGGGGGGGGGGGGGGGGGGGGFGFGGGGGGGGGGGGGGGGGGGGGDGGGGGGGGGDGGGCEGGGGGGGGGGGGGGGGGGGGGGGGGGGGGFGGGGGGGGGCGFBGGGGGFGFC>FGGGGFCGFF>FFFFFB7?77@FCBFFFFFFFFFFGF::DFF@F9<F?A:
@M04650:207:000000000-C238N:1:1101:25577:13817 1:N:0:19
ACTCCTACGGGAGGCAGCAGTGGGGAATATTGCACAATGGGCGCAAGCCTGATGCAGCCATGCCGCGTGTATGAAGAAGGCCTTCGGGTTGTAAAGTACTTTCAGCGAGGAGGAAGGCATTAAGGTTAATAACCTTGGTGATTGACGTTACTCGCAGAAGAAGCACCGGCTAACTCCGTGCCAGCAGCCGCGGTAATACGGAGGGTGCAAGCGTTAATCGGAATTACTGGGCGTAAAGCGCACGCAGGCGGTCTGTCAAGTCGGATGTGAAATCCCCGGGCTCAACCTGGGAAC
+
GGGGGGGGGGGGGGGGGGGGGGGGGGGGGGGGGGGGGGGGGGGGGGGGGGFGGGGGGGGGGGGGGGGFGGGGGGGFGGGGGGGGGFGGGGGGGGGGGGGGGGGGGGGGGGGGGGGGGGGGGGGGFGGGGGCFGGGGGGFFGFGGGGGGGGGGGGGGFFGGGGGGGGGGGGGGGGGGGGGGGGGGGGGGGGGGGGGGGGGGGGGGGGGGGGGGGGGDGGGGGGEGGGGGGGGFEEGEGGFGDGFDGGGGFGGGGDGBFFFFGFGGFGC0=6BFF?)7<>G532FFFFF?BFFB?3
@M04650:207:000000000-C238N:1:1101:16612:13841 1:N:0:19
ACTCCTACGGGAGGCAGCAGTGGGGAATTTTGGACAATGGGCGCAAGCCTGATCCAGCCATGCCGCGTGCGGGAAGAAGGCCTTCGGGTTGTAAACCGCTTTTGTCAGGGAAGAAAAGGTTCTGGCTAATACCTGGGACTCATGACGGTACCTGAAGAATAAGCACCGGCTAACTACGTGCCAGCAGCCGCGGTAATACGTAGGGTGCAAGCGTTAATCGGAATTACTGGGCGTAAAGCGTGCGCAGGCGGTTATGCAAGACAGAGGTGAAATCCCCGGGCTCAACCTGGGAAC
+
GGGGGGGGGGGGGGGGGGGGGGGGGGGGGGGGGGGGGGGGGGGGGGGGGGGGGGGGGGGGGGGGGGGGGGGGGGGGGGGGGGGGGGGGGGGGGGGGGGGGGGGGGGGGGGGGGGGGGGGGGGGGGGGGGGGGGGGGGGGGGGGGGGGGGGGGGGGGGGGGGGGGGGGGGGGGGGGGGGGGGGGGGGGGGGGGGGEGGGGGFGGGGGGGGGGGGGGGGGGGGGGGGGGGGGGGFGDGGGFGFGFFGGGGFGGGGGGFFFFFGFGGFGGFFFFFFFFFFBDEFFGF?F>BFFFFF6
@M04650:207:000000000-C238N:1:1101:8678:13880 1:N:0:19
ACTCCTACGGGAGGCAGCAGTGGGGAATATTGCACAATGGGGGAAACCCTGATGCAGCAACGCCGCGTGAGTGATGACGGTCTTCGGATTGTAAAGCTCTGTCTTTGGGGACGATAATGACGGTACCCAAGGAGGAAGCCACGGCTAACTACGTGCCAGCAGCCGCGGTAATACGTAGGTGGCGAGCGTTGTCCGGATTTACTGGGCGTAAAGGGAGCGTAGGCGGATTTTTAAGTGGGATGTGAAATACCCGGGCTCAACCTGGGTGCTGCATTCCAAACTGGGAATCTAG
+
GGGGGGGGGGGGGGGGGGGGGGGGGGGGGGGGGGGGGGGGGGGGGGGGGGGGGGGGGGGGGGGGGGGGGGGGGGGGGGGGGGGGGGGGGGFGGGGGGGGGGGGGGGGGGGGGGGGGGGGGGGGGGG<DGGGGGGGGGGGGGGGGGGGGGGGGGGGGGGFCGGGGEGGGGDGGGFGGGGEGGGGGGGDGGEEEEFGGGDGFGGGGGGGGEGGGGGGGGDDDGGGGGGED:FG7>FGGGFF4)1)9CGGCFGGGDGDEB:FFCFGGFGFB>FFFFFB654C=>77<>))(57@4
@M04650:207:000000000-C238N:1:1101:7750:13883 1:N:0:19
ACTCCTACGGGAGGCAGCAGTGGGGAATATTGCACAATGGGGGAAACCCTGATGCAGCAACGCCGCGTGAGTGATGAAGGTTTTCGGATCGTAAAGCTCTGTCTTTGGGGAAGATAATGACGGTACCCAAGGAGGAAGCCACGGCTAACTACGTGCCAGCAGCCGCGGTAATACGTAGGTGGCGAGCGTTGTCCGGATTTACTGGGCGTAAAGGGAGCGTAGGCGGATTTTTAAGTGGGATGTGAAATACCCGGGCTCAACCTGGGTGCTGCATTCCAAACTGGGAATCTAG
+
GGGGGGGGGGGGGGGGGGGGGFGGGGGGGGGGGFGGGGGGGGGEFGGGGGGGFFFGGGGGGGGGGGGGGGG,EFFGGGGGG<DGFGGDEFGGFFGGF,FG9FGCFEGGGGGGGGDGFABFFGCGG><F9D<C8FEEGF8FDFDG77@FECFGEC@CC9F@GGC7*FGDF4C@FFFGFG7CCCCE@E5C8*8CBFGG5C5C99@EFG>>/75CE7CFEDGG*)898E:=5CC+867+*9<>FC@6*2C7B:*97/C3)5*96.7747<?:FFF@F=*4<*=:)?).)9(4F4:
@M04650:207:000000000-C238N:1:1101:28017:13887 1:N:0:19
ACTCCTACGGGAGGCAGCAGTGGGGAATATTGCACAATGGGCGCAAGCCTGATGCAGCCATGCCGCGTGTATGAAGAAGGCCTTCGGGTTGTAAAGTACTTTCAGCGAGGAGGAAGGCATTAAGGTTAATAACCTTGGTGATTGACGTTACTCGCAGAAGAAGCACCGGCTAACTCCGTGCCAGCAGCCGCGGTAATACGGAGGGTGCAAGCGTTAATCGGAATTACTGGGCGTAAAGCGCACGCAGGCGGTCTGTCAAGTCGGAGGTGAAATCCCCGGGCTCAACCTGGGAAC
+
GGGGGGGGGGGGGGGGGGGGGGGGGGGGGGGGGGGGGGGGGGGGGGGGGGGGGGGGGGFGGGGGGGGGGEFGGGGGGGGGFGGGGGGGGEGGGGGFFGGG9FGGGGG:FGGGGGDEEGGGCFF<FFGGGGGFFFDA?FFFD,CDF9FFGDFGCGEEGGGGGGFGGG@CEEGEGGFGC7:DEDCFGE6<,BEED:CE9;;CE>*:CGEE<<CFGE*;ECFDDDGCFGGG?<CFD>C=7DFGFD@>:DGGFGGGGGGFFFFFCBDDB)93:B67F@?9:-/5>>FF?FF0.5>??4
@M04650:207:000000000-C238N:1:1101:22697:13941 1:N:0:19
ACTCCTACGGGAGGCAGCAGTAGGGAATCTTCCACAATGGGCGCAAGCCTGATGCAGCCATGCCGCGTGTATGAAGAAGGCCTTCGGGTTGTAAAGTACTTTCAGCGAGGAGGAAGGCGTTAAGGTTAATAACCTTGGCGATTGACGTTACTCGCAGAAGAAGCACCGGCTAACTCCGTGCCAGCAGCCGCGGTAATACGGAGGGTGCAAGCGTTAATCGGAATTACTGGGCGTAAAGCGCACGCAGGCGGTTTGTTAAGTCAGATGTGAAATCCCCGAGCTTAACTTGGGAAC
+
GGGGGGGGGGGGGGGGGGGGGGGGGGGGGGGGGGGGGGGGCFGGGGGGGGGGGGGGGGGGGGGGGGGGGGGGGGGFGFFGGGGGGGGGGGEGGGGGGGGGGGGGFFGCFGEGGGFGGGGGGCFGGBFGGGGGGGGGCFFGGEFGGGGGGGGGGCEEGGFGFFCGGGCGGEFGGGGGFCFGGGCCFGGGGGGGGGEGDGGGD8CEGGEGFGGGGGGGGGGGGGEEFGGGGGGGFEGCGFFCBGFBGDGCBGCCGGGFFF=?EFCCFGGFFF?FFF:??B<>:>DFFBF<2@FF?(
@M04650:207:000000000-C238N:1:1101:13813:13945 1:N:0:19
ACTCCTACGGGAGGCAGCAGTGGGGAATATTGCACAATGGGCGCAAGCCTGATGCAGCCATGCCGCGTGTATGAAGAAGGCCTTCGGGTTGTAAAGTACTTTCAGCGAGGAGGAAGGCATTAAGGTTAATAACCTTGGTGATTGACGTTACTCGCAGAAGAAGCACCGGCTAACTCCGTGCCAGCAGCCGCGGTAATACGGAGGGTGCAAGCGTTAATCGGAATTACTGGGCGTAAAGCGCACGCAGGCGGTCTGTCAAGTCGGATGTGAAATCCCCGGGCTCAACCTGGGAAC
+
GGGGGGGGGGGGGGGGGGGGGGGGGGGGGGGGGGGGGGGGGGGGGGGGGGGGGGGGGGGGGGGGGGGGGGGGGGGGGGGGGGGGGGGGGGGGGGGGGGGGGGGGGGGGGGGGGGGGEGGFGGGGGGGGGGGGGGFGGGGGGGGGGGGGGGGGGGGGGGFGGGGGGGGGGGGGGGGGGDGGGGGGGGGGGGGGGGGGGGGGGEGGGEEEFGGFGGGGGGGGECGGGGGGGGGGFCDEDFFDDDDFGGGGFGGG)CGFFFFFGFCGDCDBFFFFFFFFBFGFF>GFFFFFBFFFF2
@M04650:207:000000000-C238N:1:1101:14953:13961 1:N:0:19
ACTCCTACGGGAGGCAGCAGTGGGGAATATTGCACAATGGGCGCAAGCCTGATGCAGCCATGCCGCGTGTATGAAGAAGGCCTTCGGGTTGTAAAGTACTTTCAGCGAGGAGGAAGGCATTAAGGTTAATAACCTTGGTGATTGACGTTACTCGCAGAAGAAGCACCGGCTAACTCCGTGCCAGCAGCCGCGGTAATACGGAGGGTGCAAGCGTTAATCGGAATTACTGGGCGTAAAGCGCACGCAGGCGGTCTGTCAAGTCGGATGTGAAATCCCCGGGCGCAACCTGGGAAC
+
G:FGDFC<FDEGGG7CEEGGGGGGG@@EGCFCFGCAFEGFFDGEGDBFDGGFGGFGG<FGGC,6@F@GEGGAGDFCFGDGF,EEGGEGFGDEFGGGFGFFGG9FFGEGGDDGGGGGGGFGGGGGGGGGFGGGFFGFFEGGG9EF:<FFGGGGGGGCGCFGFFFGGGFGGEEEGFFE8C>CEFCF7:B8FBEGGGDGG?9B*BED8B:CFFFFE:EDFFGFGGGCFF<?FFF=@EGG576DEGFFDDCDEGG<)7>@B=FFG69D39D??=?F4*9:?BD:>(>>8B>:35.1:-
@M04650:207:000000000-C238N:1:1101:28266:13964 1:N:0:19
ACTCCTACGGGAGGCAGCAGTGGGGAATATTGGACAATGGGGGGAACCCTGATCCAGCAATACCGCGTGTGTGAAGAAGGCCCTAGGGTTGTAAAGCACTTTTGTGAGGGAGAATGGGATTTAGTGTTAATACCACTAGGTCTTGATGTTACCTCAAGAAAAAGCACCGGCTAACTCCGTGCCAGCAGCCGCGGTAATACGGAGGGTGCAAGCGTTAATCGGAATTACTGGGCGTAAAGGGCGCGTAGGTGGTGATTTAAGTCAGATGTGAAAGCCCCGGGCTCACCCTGGGA
+
GGGGGGGGGGGGGGGGGGGGGGGGGGGGGGGGGGGGGGGGGGGGGGGGGGGGGGGGGGGGGGGGGGGGGEGGGGGGGGGGGGGGGGGGGGGGGGGGGFGGGGGGGGGGGGGGEGGGFGGGGGGGGGGGGCGGGFCFEFFCGGGGGFGGGGGGGGGGEFGGGF*<CFGGGGGDGGGGGFEGGGGGGGGGGGGG>CGGGGDCG5CECEGGGGGGGGCCGGGGGGECGCFGGGGGFGGD3CFGDGFFGDGCBGFDDG>?F?BFFFGGFGGBFBFF?FFFBFDDFFDFF4:6173<F
@M04650:207:000000000-C238N:1:1101:14874:13965 1:N:0:19
ACTCCTACGGGAGGCAGCAGTAGGGAATCTTCCACAATGGGTGCAAACCTGATGGAGCAATGCCGCGTGAATGAAGAAGGTCTTCGGATCGTAAAGTTCTGTTATTAGAGAAGAACAAAGCAAGGAGTAACTGTCTTGCTTTTGACGGTACCTAACCAGAAAGTCACGGCTAACTACGTGCCAGCAGCCGCGGTAATACGTAGGTGACAAGCGTTGTCCGGAATTATTGGGCGTAAAGGGAGCGCAGGCGGTTGGAATAGTCTGATGTGAAAGCCCACGGCTTAACCGTGGAGG
+
GDGEDFFGGGEEGGGGGGGG-EEFGGF<FGFGGGGDG9FEEFEEFGGFEDEEEFFGGFGGGGG8FGGCGGGGGGGGGGGFGGGFFCEE:FD=EFGGGAFCGGA<FEGGGFGGGFGFGGGEGGGCFCFFFGFGGGGGGGGAFFGGDGGGGGGFGGGGGGGFGGGGFGGGGGGGGGGFGGFGFFGGGGGGEECEGCECFGDFFFFECC96<=66:CEEC7;CGDGFFGFCC*;5=>GE51AGFDBBGGC<BGG5DDD9F*6?7@774:C:FFFFFF>F<FG>>9GFF4F>:FFBFF
@M04650:207:000000000-C238N:1:1101:16273:13966 1:N:0:19
ACTCCTACGGGAGGCAGCAGTGGGGAATATTGCACAATGGGCGCAAGCCTGATGCAGCCATGCCGCGTGTATGAAGAAGGCCTTCGGGTTGTAAAGTACTTTCAGCGAGGAGGAAGGCATTAAGGTTAATAACCTTGGTGATTGACGTTACTCGCAGAAGAAGCACCGGCTAACTCCGTGCCAGCAGCCGCGGTAATACGGAGGGTGCAAGCGTTAATCGGAATTACTGGGCGTAAAGCGCACGCAGGCGGTCTGTCAAGTCGGATGTGAAATCCCCGGGCTCAACCTGGGAAC
+
GGGGGGGGGGGGGGGGGGGGFGGGGGGGGGGGGGGGGGGGGGGGGGGGGGGGGGGGGGGGGGGGGGGGGGGGGGGGGGGFGGGGGGGGFGGGGGGGGGGGFGGGGGGGGGGGGGGGGGGGCGGDFGGFGGGGGGGGGGGGGGGFGGGGGGGGGGGGGGGFGGGGGGGGGGGGGGGGGGGGGGGGGGGFGGGGGGGEGGGGGGGGGEGGGGGGGGGGGFGCGGGGGGGGGFGGFGGGGGFGFGFFGGGGFGGCCDGFFFFFFFGGFCDBFFFFFFFFBBG559DFFFFBFF37:(
@M04650:207:000000000-C238N:1:1101:19950:13992 1:N:0:19
ACTCCTACGGGAGGCAGCAGTGGGGAATATTGCACAATGGGCGCAAGCCTGATGCAGCCATGCCGCGTGTATGAAGAAGGCCTTCGGGTTGTAAAGTACTTTCAGCGAGGAGGAAGGCATTAAGGTTAATAACCTTGGTGATTGACGTTACTCGCAGAAGAAGCACCGGCTAACTCCGTGCCAGCAGCCGCGGTAATACGGAGGGTGCAAGCGTTAATCGGAATTACTGGGCGTAAAGCGCACGCAGGCGGTCTGTCAAGTCGGATGTGAAATCCCCGGGCTCAACCTGGGAAC
+
GGGGGGGGGGGGGGGGGGGGGGGGGGGFGGGGGGGGGGGGGGGGGGGGGGGGGGGGGGGGGGGGGGGGGGGGGGGGGGGGGGGGGGGGGGGGFGGGGGGGGGGGGGGGGGGGGGDGGGGGGGGGGGGFGGGGGGGGGGGGGGCGGGGGGGDGGGGGGGGGGGGGGGGGDDEGFGGGGCFFGGFGGGGGFGGGGGGCCCGGG>EGGGGEGGGGGGGGFGGGGGGGGGGGGGGGFCCGGGFGFGE>CCD)5<DDDCFF?FBFGFG:)9CBFFF49BFFFFGEFFFF@FFFB>FFF3
@M04650:207:000000000-C238N:1:1101:28487:14009 1:N:0:19
ACTCCTACGGGAGGCAGCAGTGGGGAATATTGCACAATGGGGGAAACCCTGATGCAGCAACGCCGCGTGAGTGATGAAGGTTTTCGGATCGTAAAGCTCTGTCTTTGGGGAAGATAATGACGGTACCCAAGGAGGAAGCCACGGCTAACTACGTGCCAGCAGCCGCGGTAATACGTAGGTGGCGAGCGTTATCCGGATTTATTGGGCATAAAGGGAGCGTAGGCGGATACTTAAGTGGGATGTGAAATACTTGGGCTCAACCCGAGTACTGCATTCCAAACTGAGTATCTAG
+
GGGGGGGGGGGGGGGGGGGGGGGGGGGGGGGGGGGGGGGGGGGGGGGGGGGGGGGGGGGGGGGGGGGGGGGGGGGGGGGGGGGGGGGGGGGGGGFGGGGGGGGGGGGGGGGGGGGGGGGGGGGGGGGGGGGGGGGGGGGGGGGGGGGGGGGGGGGGGGGGGGGGGGGGGGGGGGGGGGGGGGGGGGGGGGGGGGGGG8EGGGGGGGGGGFCGGGGGGGGGEDGGGG5E=CCFFFGGGGFGFGFFFGGFFGGGGGGFFFFFGFGGFGGFFFFFFFFFFFG?FFGFFFF9A=F>
@M04650:207:000000000-C238N:1:1101:7806:14009 1:N:0:19
ACTCCTACGGGAGGCAGCAGTGGGGAATATTGCACAATGGGCGCAAGCCTGATGCAGCCATGCCGCGTGTATGAAGAAGGCCTTCGGGTTGTAAAGTACTTTCAGCGAGGAGGAAGGCGTTAAGGTTAATAACTGCAGCGATTGACGTTACTCGCAGAAGAAGCACCGGCTAACTCCGTGCCAGCAGCCGCGGTAATACGGAGGGTGCAAGCGTTAATCGGAATTACTGGGCGTAAAGAGCTCGAAGGGGGTTTGTCGCGTCGTCTGTGAAATCCCGAGGCTTACCTTCGGGCG
+
GGGGGGGGGFGGGGGGGGGGFGCGGGGGGGGFGGGGGGGGGGGGGGFGGGGGFGGFGGGGCFGFEGGGGDG9FG,EGGFGFGGGGGGGFGGGGGGGGFGGGGGGGCC+@FGECGGCF8F=C+BDB<BEFEG9DEFFFGGGGGCBABFGCFGFGDGEFG73F8FGGF@F:>FEFG?98CGGGGG8*5:BB8CCECEGFF9E*:EEC8E5FGF5=CEEFF7F=<EG87ACFGFCD57EFGFGF:65)2>C37C<DDGFFD).*7<>:**)1==77F@??:D3<6*9)/*6:))20(
@M04650:207:000000000-C238N:1:1101:18276:14027 1:N:0:19
ACTCCTACGGGAGGCAGCAGTGGGGAATATTGCACAATGGGCGCAAGCCTGATGCAGCCATGCCGCGTGTATGAAGAAGGCCTTCGGGTTGTAAAGTACTTTCAGCGAGGAGGAAGGCATTAAGGTTAATAACCTTGGTGATTGACGTTACTCGCAGAAGAAGCACCGGCTAACTACGTGCCAGCAGCCGCGGTAATACGTAGGGTGCAAGCGTTGTCCGGAATTACTGGGCGTAAAGAGCTCGTAGGTGGTTTGTCGCGTCGTCTGTGAAATCCCGAGGCTTAACTTCGGGCG
+
GGGGGGGGGGGGGGGGGGGFCEGGGGGGGGGGGGGGGGGCFGGGGGGGGGGFDEDEGGGGGGGGGGGFFFGGGGGGFCGGFEFGGFGGGGGFGGDGGGFGGGGGGGGFGGGGGGGGGGGGGGGGGGFFFGGFGGGGGDFFFDGFGGEEGGGGGGDEDGGGGGGGGGCGGGGGGGGGGDFCGGFGGGGG>CECEGGGGGGGGGFGGGGGGGGGGGGEGGGGEGEFGGGGGFFGFG37*:7CFF@B>95D=DG7C4C@BE@BCB593DFA4=FF64:F::D>D:GFFFFBA3;>9(
@M04650:207:000000000-C238N:1:1101:23616:14038 1:N:0:19
ACTCCTACGGGAGGCAGCAGTGGGGAATATTGCACAATGGGGGAAACCCTGATGCAGCAACGCCGCGTGAGTGATGACGGTCTTCGGATTGTAAAGCTCTGTCTTTGGGGACGATAATGACGGTACCTAAGGAGGAAGCCACGGCTAACTACGTGCCAGCAGCCGCGGTAATACGTAGGTGGCAAGCGTTGTCCGGATTTACTGGGCGTAAAGGGAGCGTAGGCGGATCTTTAAGTGGGATGTGAAATACTCGGGCTCAACCTGGGGGCTGCATTCCAAACTGGGGATCTAG
+
GGGGGGGGGGGGGGGGGGGGGGGGGGGGFGGGGGGGGGGGGGGGEGGGGGGGGGGGGGGGGGGGGGGGGGGGGGCFGGGGC7CFFFEDEGGGGGGGGGGGGGGADCFFCGGGGGEGGGGFGFGGGGGGEF@>FDCFGFGGGGGGGDFFGGGGGGGGGGGGGGGGGGEGEEFEFGFGGCFGFFFGGGFEGGGGGGDGEEGGGGGGGG>=ECEFDFD8=359ADGGGG5:5CGG=F7777FF@C67CCGGFG7=DGGBB36?FF*7>GGBFB:3)=BF94C45>GFF>5(4?4)
@M04650:207:000000000-C238N:1:1101:20802:14047 1:N:0:19
ACTCCTACGGGAGGCAGCAGTGGGGAATATTGCACAATGGGGGAAACCCTGATGCAGCAACGCCGCGTGAGTGATGACGGTCTTCGGATTGTAAAGCTCTGTCTTTAGGGACGATAATGACGGTACCTAAGGAGGAAGCCACGGCTAACTACGTGCCAGCAGCCGCGGTAATACGTAGGTGGCAAGCGTTGTCCGGATTTACTGGGCGTAAAGGGAGCGTAGGCGGATCTTTAAGTGGGATGTGAAATACTTGGGCTCAACCTGAGGGCTGCATTCCAAACTGGGGATCTAG
+
DEFGCC@FEGGCC:-BCGGGEEFGGGGGGGGCCFGFFFGGGGEEGFGGGFGGGGGGCFGGGGGGGGGC=:=FFGGGDFGGCFBEFGGGGCBFDGGG9?AFC?@FGGGD<DGGG+BFGGGGGDCCCCFE?B<AFFGGF3DFGGDCEFE<FFC,<F:@CC7B@DGGGGCFG*<CGBFCGF7FFGGGGFC*4=?8BEE>EG8+?<CFGDCE?CC*:<*/C37CECCCEEE*:C+AF9C?FFF/9CFF77:;@>CF7<D)<>=*:545)9><D5@>FFFF4-:4>AGFFDF08F4<
@M04650:207:000000000-C238N:1:1101:11888:14058 1:N:0:19
ACTCCTACGGGAGGCAGCAGTGGGGAATATTGCACAATGGGCGCAAGCCTGATGCAGCCATGCCGCGTGTATGAAGAAGGCCTTCGGGTTGTAAAGTACTTTCAGCGAGGAGGAAGGCATTAAGGTTAATAACCTTGGTGATTGACGTTACTCGCAGAAGAAGCACCGGCTAACTCCGTGCCAGCAGCCGCGGTAATACGGAGGGTGCAAGCGTTAATCGGAATTACTGGGCGTAAAGCGCACGCAGGCGGTCTGTCAAGTCGGATGTGAAATCCCCGGGCTCAACCTGGGAAC
+
GGGGGGGGGGGGGGGGGGGGGGGGGGGGGGGGGGGGGGGGGGGGGGGGGGGGGGGGGGGGGGGGGGGGGGGGGGGGGGGGGGGGGGGGGGGGGGGGGGGGGGGGGGGGGGGGGDGGGGGGGGGGGGGGGGGGGGGGGGGGG9FFGGGGGGGGGGGGGGGGGGGGGGGGGGGGGGGGGGGGGGGGGGGGGGGGGGGGGFGGGGGGEEGGGGGGGEEGGGGGGDEGGGGCFFFGFGGGCFFGFGFFGGGGFGGGGGGFFFFFGFDD@<D8FFFFFF:FF>DFF(9FFFFBBFFFB,
@M04650:207:000000000-C238N:1:1101:20202:14068 1:N:0:19
ACTCCTACGGGAGGCAGCAGTGGGGAATATTGCACAATGGGGGAAACCCTGATGCAGCAACGCCGCGTGAGTGATGACGGTCTTCGGATTGTAAAGCTCTGTCTTTGGGGACGATAATGACGGTACCCAAGGAGGAAGCCACGGCTAACTACGTGCCAGCAGCCGCGGTAATACGTAGGTGGCGAGCGTTGTCCGGATTTACTGGGCGTAAAGGGAGCGTAGGCGGATTTTTAAGTGGGATGTGAAATACCCGGGCTCAACCTGGGTGCTGCATTCCAAACTGGGAATCTAG
+
GGGGGGGGGGGGGGGGGGGGGGGGGGGGGGGGGGGGGGGGGGGGGGGGGGGGGGGGGGGGGGGGGGGGGGGGGGGGGGGGGGGGGGGGGGGGGGGGGGGGGGGGGGGGGGGGGGGGGGGGGGGGGGGGGGGGGGGGGGGGGGGGGGGGGGGGGGGGGGGGGGGGGGGGGGGGGGGGGGGGGGGGGGGGGGGGGGGGEGGGGFGGGGFGECEGGGGGGGGGGGGGGGGGCGFGFFGGGGFGFGFFGGGGFGFGGGGF>FFFGFGGFGGFFFFFFFFF<9FFFFFFF5FFFF42
@M04650:207:000000000-C238N:1:1101:9214:14071 1:N:0:19
ACTCCTACGGGAGGCAGCAGTGAGGAATCTTGGACAATGGAGGCAACTCTGATCCAGCCATGCCGCGTGCAGGAAGACTGCCTTATGGGTTGTAAACTGCTTTTATAGGGGACGAGCCCCGATCTTGCGAGATCGGCCGACGGTACCCTAAGAATAAGGATCGGCTAACTTCGTGCCAGCAGCCGCGGTAATACGAAGGATCCAAGCGTTATCCGGAATTATTGGGTTTAAAGGGTCCGTAGGCGGACTATTAAGTCAGTGGTGAAATTTTACGGCTTAACCGTGAACTTGCC
+
GGGGGGGGGGGGGGGGGGGGGGGGGGGGGGGGGGGGGGGGGGGGGGGGGGGGGGGGGGGGGGGGGGGGGGGGGGGGGGGGGGGGGGGGGGGGGGGGGGGGGGGGGGGGGGGGGGGGGGGGGGGGGGGGGGGGGGGGGGGGGGGGGGGGGGGGGGGGGGGGGGGGGGGGGGGGGGGGGGGGGFGGGGGGGGGF?FGGGGGGGGGGGEGGGGGGGGGGGGGGCGG?F=GGGGGGFGGGGGFGFG>FGGGGFGGFFGGFF??@??F<BGDAFFFFFD@EF>>FFFD757>BFF=AB
@M04650:207:000000000-C238N:1:1101:16583:14105 1:N:0:19
ACTCCTACGGGAGGCAGCAGTGGGGAATATTGCACAATGGGGGAAACCCTGATGCAGCAACGCCGCGTGAGTGATGACGGTCTTCGGATTGTAAAGCTCTGTCTTTGGGGACGATAATGACGGTACCCAAGGAGGAAGCCACGGCTAACTACGTGCCAGCAGCCGCGGTAATACGTAGGTGGCGAGCGTTGTCCGGATTTACTGGGCGTAAAGGGAGCGTAGGCGGATTTTTAAGTGGGATGTGAAATACCCGGGCTCAACCTGGGTGCTGCATTCCAAACTGGGAATCTAG
+
GGGGGGGGGGEGGGGGGGGGGGGGGGGGGGGGGGGGGGGGGGGGGGGGGGGGGGGGGGGGGGGGGGGGGGGGGGGGGGGGGGGGGGGGGGGGGGGGGFGGGGGGGGGGGGGGGGGGGGGGGGGGGFGGFGDGFGGGGDFGGGGGGGGGG=FGGGGFFGGGFFGFEGGG7::CFEGGGGGGCFGGEGGGGDGGGGGGEGGGGFGGGFGDEEEFGFGGGGGCEGGGGGE=59CF>FGGFGF49CFFGG7:9>D>CGGB>FFFCF4<:F>?EFF44@FFBAF?FAGFF>FFF466
@M04650:207:000000000-C238N:1:1101:12361:14114 1:N:0:19
ACTCCTACGGGAGGCAGCAGTGAGGAATATTGGACAATGGAGGCAACTCTGATCCAGCCATGCCGCGTGCAGGAAGACGGCCTTATGGGTTGTAAACTGCTTTTATAGAGGACGAGACCTTCCGACGTGATCGGGAGCCGACGGTACTCTACGAATAAGGATCGGCTAACTTCGTGCCAGCAGCCGCGGTAATACGAAGGATCCAAGCGTTATCCGGAATTATTGGGCGTAAAGCGCGCGTAGGCGGCAAGATTAGTCTGATGTGAAAGCCCCCGGCTCAACCGGGGAGGGTC
+
GGGGGGGGGGGGGGGGGGGGGGGGGGGGGGGGGGGGGGGGGGGGGGGGGGGGGGGGGGGGGGGGGGGGGGGGGGGG8FGGGGGGGGGGGGGGGGGGGGGGGGGGGGGGGGGGGGGGGGGGGGGGGGGGGGGGGGGGGGGGGGGGEGGGGGGGGGGGGGGGGDGGGGGGGGGGGGGGGGGGGGGGGGGGGGGGGGGGGGGGGFGGGFGGGGGGGGGGGG5CFGGGGGGGGGDGFGGGG5@GFGFFGGGGF:FGGGCF=FFFFFG7=DGFFFFFEDFF>FGFFBGFFFF09FEFF
@M04650:207:000000000-C238N:1:1101:19051:14124 1:N:0:19
ACTCCTACGGGAGGCAGCAGTAGGGAATCTTCCACAATGGACGAAAGTCTGATGGAGCAATGCCGCGTGAGTGAAGAAGGTTTTCGGATCGTAAAGCTCTGTTGTGAGGGAAGAACAAGTATAGGAGTAACTGCCTGTACCTTGACGGTACCTCATTAGAAAGCCACGGCTAACTACGTGCCAGCAGCCGCGGTAATACGTAGGTGGCAAGCGTTGTCCGGAATTATTGGGCGTAAAGCGCGCGCAGGCGGCCTTTTAAGTCTGATGTGAAAGCCCACGGCTTAACCGTGGA
+
GGGGGGGGGGGGGGGGGGGGGGGGGGGGGGGGGGGGGGGGGGGGGGGGGGGGGGGGGGGGGGGGGGGGGGGGGGGGGGGGGGGGGGGGGGGGGGGGGGGGGGGGGGGGGGGGGGGGGGGGGGGGGGGGGGGGGGGGGGGGGGGGGGGGGGGGGGGGGGGGGGGGGGGGGGGGGGGGGGGGGGGGGGGGGGGGGGGGGGGGGGGGGGFGGGGGGGGGGGGGGGGGGGGGGGGGFGG=DGFGFGDFGGGGFGGGGGGFFFFFGFGGFGGFFFFFFFFFFFGFFFGFFFF>1>DF
@M04650:207:000000000-C238N:1:1101:16946:14146 1:N:0:19
ACTCCTACGGGAGGCAGCAGTGGGGAATATTGCACAATGGGGGAAACCCTGATGCAGCAACGCCGCGTGAGTGATGAAGGTTTTCGGATCGTAAAGCTCTGTCTTTGGGGAAGATAATGACGGTACCCAAGGAGGAAGCCACGGCTAACTACGTGCCAGCAGCCGCGGTAATACGTAGGTGGCGAGCGTTATCCGGATTTACTGGGCGTAAAGGGAGCGTAGGCGGATGATTAAGTGGGATGTGAAATACCCGGGCTCAACTTGGGTGCTGCATTCCAAACTGGTTATCTAG
+
GGGGGGGGGGGGGGGGGGGGGGGGGGGGGGGGGGGGGGGGGGGGGGGGGGGGGGGGGGGGGGGGGGGGGGGGGGGGGGGGGGGGGGGGGGGGGGGGGGGGGGGGGGGGGGGGGGGGGGGGGGGGGGGGGGGGGGGGGGGGGGGGGGGGGGGGGGGGGGGGGGGGGGGGGGGGGGGGGGGGGGGGGGGGGGGGGGGGGGGGGFGGGGGGGGGGGGGFGGGGEGGGDGDGGGGGFGGGFC;>FGFFCFCCFGGGGGDBDFFFGFGFFGGBBFFFFFFFFFGFFAF:9=?>AFB>
@M04650:207:000000000-C238N:1:1101:20344:14174 1:N:0:19
ACTCCTACGGGAGGCAGCAGTGGGGAATATTGCACAATGGGCGCAAGCCTGATGCAGCCATGCCGCGTGTATGAAGAAGGCCTTCGGGTTGTAAAGCACTTTCAGCGAGGAGGAAGGGTTCGGTGTTAATAGCACCGTGCATTGACGTTACTCGCAGAAGAAGCACCGGCTAACTCCGTGCCAGCAGCCGCGGTAATACGGAGGGTGCAAGCGTTAATCGGAATTACTGGGCGTAAAGCGCACGCAGGCGGTTTGTTAAGTCAGATGTGAAATCCCCGAGCTTAACTTGGGAAC
+
GGGGGGGGGGGGGGGGGGGGGGGGGGGGGGGGGGGGGGGGGGGGGGGGGGGGGGGGGGGGGGGGGGGGGGGGGGGGGGGGGGGGGGGGGGGGGGGGGGGGGGGGGGGGGGGGGFGGGGGGGGGGGGGGGGGGGGGGGGGGGGGFFGGGGGGGFGGGF@FGGGGGGGGGGGGGGGGGGGGGGGGGGGGGGGGGGGGGGGGGEGGEGGGGGGGGGGGGGGGGGG=FFGGGGGGGFGGGCFFGBGFEGGGDEDGGGGGFFFFFGFFGFGGFFFFFF=?F?03>>9GFBFFAAF4:>,
@M04650:207:000000000-C238N:1:1101:6697:14182 1:N:0:19
ACTCCTACGGGAGGCAGCAGTGGGGAATATTGCACAATGGGGGAAACCCTGATGCAGCAACGCCGCGTGAGTGATGAAGGTTTTCGGATCGTAAAGCACTGTTGTTAAGGAAGAACAGTAATAAGAGTCACTGCTTATTATGTGACGGTACTTAACCAGAAAGCCACGGCTAACTACGTGCCAGCAGCCGCGGTAATACGTAGGTGGCAAGCGTTATCCGGAATTATTGGGCGTAAAGCGCGCGTAGGCGGCAAGATTAGTCTGATGTGAAAGCCCTCGGCTCAACCGAGGA
+
GGGGGGGGGGGDGGGGGGGGGGGGGGGGGGGGGGGGGGGGGGGGGGGGGGGGGGGGGGGGGGGGGGGFGGGGGGGGGGGGGGGGGGGGGGGGGGGGGGGGGGGGGGGGGGGGGGGGGGGGGGGGGGGGGGGFGGGGGGGGGGGGGGGGGGGGGGGGGGGGGGGGGFGGGEGGGGGD7EGGGGGGGGGGGGGGGG7CFGGGGGGGGGGGGGGCECGGGGFGGD5=FFGFGGGGFGGG37FGFGFEGCDD=CGGGCGFFFFFGFGGF**)1479*5<FFFGEF?GFFF>>BBE(
@M04650:207:000000000-C238N:1:1101:10729:14227 1:N:0:19
ACTCCTACGGGAGGCAGCAGTGGGGAATTTTCCGCAATGGGCGAAAGCCTGACGGAGCAATGCCGCGTGGAGGTAGAAGGCCCACGGGTCGTGAACTTCTTTTCCCGGAGAAGAAGCAATGACGGTATCTGGGGAATAAGCATCGGCTAACTCTGTGCCAGCAGCCGCGGTAATACAGAGGATGCAAGCGTTATCCGGAATGATTGGGCGTAAAGCGTCTGTAGGTGGCTTTTTAAGTCCGCCGTCAAATCCCAGGGCTCAACCCTGGCCAGGCGGTGGAAACTACCAAGCTGG
+
GGGGGGGGGGGGGGGGGGGGGGGGGGGGGGGGGGGGGGGGGGGGGGGGGGGGGGGGGGGGGGGGGGGGGGGGGGGGGGGGGGGGGGGGGGGGGGGGGGGGGGGGGGGGEFEGGGGGGGGGGGGGGGGGGGGGGGGGGGGGGGGGGGGGGGGGGGGGGGGGGGGGGGGGGGGCEGGGGGGGFFGGGGGGGGGGGCGCGGDEFGDFGGGGGGGGCFGGGGGGGFGGGGGGGGFFFGGGGGFC>GFD<DD3=FFFCFGF:DFFF=GGEGF6)09>:FEDB>D:64C?FFF:0>324:
@M04650:207:000000000-C238N:1:1101:22185:14259 1:N:0:19
ACTCCTACGGGAGGCAGCAGTGGGGAATATTGCACAATGGGCGAAAGCCTGATGCAGCAACGCCGCGTGAGCGATGAAGGCCTTCGGGTCGTAAAGCTCTGTCCTCAAGGAAGATAATGACGGTACTTGAGGAGGAAGCCCCGGCTAACTACGTGCCAGCAGCCGCGGTAATACGTAGGGGGCTAGCGTTATCCGGAATTACTGGGCGTAAAGGGTGCGTAGGCGGTCTTTCAAGCCAGAAGTGAAAGGCTACGGCTCAACCGTAGTAAGCTTTTGGAACTGTAAGACTTGAGT
+
GGGGGGGGGGGGGGGGGGGGGGGGGGGGGGGGGGGGGGGGGGGGGGGGGGGGGGGGGGFGGGGGGGGGGGGGGGGGGGGGGGGGGGGGGGGGGGGGGGGGGGGGGGGGGGGGGGGGGGGGGGGGGGGGGGGGGGGGGGFEGGGGGGGGGGGGGGGGGGGGGGGGGGGGGGGGGGGFGGFGGGGGGGGDCEGGGGGGGGGGGGGGGGGGGGGGFGGGGGGCEDGGGGGGGGGGFCFGGGFFFGFFGGGGFGGGG5CDFFFFGFGGFGGBFFFFBFFFFFGFFFGFFFFFFFFFB<
@M04650:207:000000000-C238N:1:1101:22915:14277 1:N:0:19
ACTCCTACGGGAGGCAGCAGTGGGGAATATTGCACAATGGGCGCAAGCCTGATGCAGCCATGCCGCGTGTATGAAGAAGGCCTTCGGGTTGTAAAGTACTTTCAGCGAGGAGGAAGGCGTTAAGGTTAATAACCTTGGCGATTGACGTTACTCGCAGAAGAAGCACCGGCTAACTCCGTGCCAGCAGCCGCGGTAATACGGAGGGTGCAAGCGTTAATCGGAATTACTGGGCGTAAAGGGCGCGTAGGTGGTGATTTAAGTCAGATGTGAAAGCCCCGGGCTCAACCTGGGAAT
+
GGGGGGGGGGGGGGGGGGGGGGGGGGGGGGGGGGGGGGGGGGGGGGGGGGGGGGGGGGGGGGGGGGGGGGGGGGGGGGGGGGGGGGGGGGGGGGGGGGGGGGGGGGGGGGGGGGGGGGGGGGGGGGGGGGGGGGGGGGGGGGGGGGGGGGGGGGGGGGGGGGGGGGGGGGGGGGGGGGGGGGGGGGGGGGGGGGGGGGGGGGGGGGGGGGGGGGGGGGGGECGFGGGGFFGFFECGGGFC337BDDGGFGGDGGGFFFFFGFGGFGGFFFFFFFFFF>DDF0<?FFFFFFF??:
@M04650:207:000000000-C238N:1:1101:5742:14279 1:N:0:19
ACTCCTACGGGAGGCAGCAGTGGGGAATCTTGCACAATGGGCGGAAGCCTGATGCAGCGACGCCGCGTGGGGGATGACGGCCTTCGGGTTGTAAACTCCTTTCGCTAGGGAAGAAGCCATTTTGTGGTGACGGTACCTGGATAAGAAGCACCGGCTAACTACGTGCCAGCAGCCGCGGTAATACGTAGGGTGCAAGCGTTGTCCGGAATTACTGGGCGTAAAGAGCTCGTAGGTGGTTTGTCGCGTCGTCTGTGAAATCCCGAGGCTTAACTTCGGGCGTGCAGGCGATACGGG
+
GGGGGGGGGGGFGGGGGGGGGGGGGGGGGGGGGGGGGGGGGGGGGGGGGGGGGGGGGGGGGGGGGGGGGGGGGGGGGGGGGGGGGGGGGGGGGGGGGGGGGGGGGGGGGGGGGGGGGGDFGGGGGGEGGCGGGGGGGGGGGGGGGGGGGGGGGGGGGGGDGGGGFFGGFGGGGCEEEGGG5EEGGGGFGDGGGGGGGEG5EGGGDGGGGGFGF7CCGGG3?F:CC69ACGC:@GGGCG>DFGDFGGGG.9DGGFFFFFFF<B*5<C4<FFFFFFF:>FGFF?CBF>7(2;>0-4
@M04650:207:000000000-C238N:1:1101:6050:14282 1:N:0:19
ACTCCTACGGGAGGCAGCAGTGGGGAATATTGGACAATGGGGGGAACCCTGATCCAGCAATACCGCGTGTGTGAAGAAGGCCCTAGGGTTGTAAAGCACTTTTGTGAGGGAGAATGGGATTTAGTGTTAATACCACTAGGTCTTGATGTTACCTCAAGAAAAAGCACCGGCTAACTCCGTGCCAGCAGCCGCGGTAATACGTAGGTGGCGAGCGTTATCCGGATTTACTGGGCGTAAAGGGAGCGTAGGCGGATGATTAAGTGGGATGTGAAATACCCGGGCTCAACTTGGGTG
+
GGGGGGGGGGGGGGGGGGGGGGGGGGGGGGGGGGGGGGGGGGGGGGGGGGGGGGGGGGGGGGGGGGGGGGGGGGGGGGGGGGGGGGGGGGGGGGGGGGGFGGGGGGGGGGGGGGGGGGGGGGGGGGGGGGGGGGFGGGGGGGGGGFGGGGGGGGGGGGCCEGGGGGGFEEGGGGGGGGEC8EFGGGGGFGGGGGGGEGEGGFGGGGGGGGGGGGGGGGGGCDCGGG?9FGGGFGGD<GFGECEFGC77BGGGCDG??64=C@GCFCFB?=FFFBFF:BDFDFCFFFFDF??086
@M04650:207:000000000-C238N:1:1101:24071:14295 1:N:0:19
ACTCCTACGGGAGGCAGCAGTGGGGAATATTGCACAATGGAGGAAACTCTGATGCAGCAACGCCGCGTGAGCGATGAAGGTCTTCGGATCGTAAAGCTCTGTCTTTAGGGATGATAATGACAGTACCTAAGGAGGAAGCCACGGCTAACTACGTGCCAGCAGCCGCGGTAATACGTAGGTGGCGAGCGTTATCCGGATTTATTGGGCGTAAAGGGAGCGTAGGCGGATACTTAAGTGGGATGTGAAATACCCGGGCTCAACCTGGGTGCTGCATTCCAAACTGGGAATCTAG
+
GGGGGGGGGGGGGGGGGGGGGGGGGGGGGGGGGGGGGGGGGGGGGGGGGGGGGGGGGGGGGGGGGGGGGGGGGGGGGGGGGGGGGGGGGGGGGGGGGGGGGGGGGGGGGGGGGGGGGGGGGGGGGGGGGGGGGGGGGGGGGGGGGGGGGGGGGGGGGGGGGGGGGGGGEGGGGGGGGGGGG>FGGGGGGGGGECEGDGDGGFGGGGFGEGGGGGGGGGGGGGGGGGGGGGGGF?FGGGFDFDFFFGGGFGGGGGGFFFFFGF457CFBFFFF:BFFBFGFFFGFFFFFFF=>
@M04650:207:000000000-C238N:1:1101:11102:14347 1:N:0:19
ACTCCTACGGGAGGCAGCAGTAGGGAATCTTCCACAATGGACGAAAGTCTGATGGTGCAATGCCGCGTGAGCGAAGAAGGTTTTCGGATCGTAAAGCTCTGTTGTGAGGGAAGAACAAGTACAAGAGTAACTGCTTGTACCTTGACGGTACCTCATTAGAAAGCCACGGCTAACTACGTGCCAGCAGCCGCGGTAATACGTAGGTGGCGAGCGTTGTCCGGAATTATTGGGCGTAAAGCGCGCGCAGGCGGCCTTTTAAGTCTGATGTGAAAGCCCACGGCTTAACCGTGGA
+
GGGGGGGGGGGGGGGGGGGGGGGGGGGGGGGGGGGGGGGGGGGGGGGGGGGGGGGGGGGGGGGGGGGGGGGGGGGGGGGGFGGGGGGGGGGGGGGGGGGGGGGGGDFGGGGGGGGGGGGGGFGBFGGGGGGGGGGGGGGGGGGGGGGGGGGGGGD=FGGGGGGGGGGGGGGGGGGGGGGGGGGGGGGGGGEEGGGGGGGGGGGGGGG=EGGGGGGGGGGGGGDCGGGGFGGGEGGGGGFG)))7<DDDFGGGGCF*?FF???CF?FFFFFFB9?FF?FGFFFGFFFFFFFF6
@M04650:207:000000000-C238N:1:1101:7282:14352 1:N:0:19
ACTCCTACGGGAGGCAGCAGTGGGGAATATTGCACAATGGGCGCAAGCCTGATGCAGCCATGCCGCGTGTATGAAGAAGGCCTTCGGGTTGTAAAGTACTTTCAGCGAGGAGGAAGGCGTTAAGGTTAATAACCTTGGCGATTGACGTTACTCGCAGAAGAAGCACCGGCTAACTCCGTGCCAGCAGCCGCGGTAATACGGAGGGTGCAAGCGTTAATCGGAATTACTGGGCGTAAAGCGCACGCAGGCGGTCTGTCAAGTCGGATGTGAAATCCCCGGGCTCAACCTGGGAAC
+
[truncated: 25,826,965 more chars]
