# Supplementary material for: Captivity causes taxonomic and functional convergence of gut microbial communities in bats
Source: PeerJ. 2019 Apr 30;7:e6844. doi: 10.7717/peerj.6844 (PMC6499062; doi:10.7717/peerj.6844)
Supplement: Data S95 — Raw data of WFVs1. [file peerj-07-6844-s100.gz › ZTPSN18AB891-WFVs1_R2.fq]

@M04650:207:000000000-C238N:1:1101:10267:2208 2:N:0:19
TGACTACTAGGGTATCTACTCCTTTTTGCTCCCCACGCTTTCGCACCTGATCGTCAGTCTTTTTCCATTGTGCCTCCTTCTCCACCTGTTTTCCTCCTGATCTCTACTCATTTCACCTCTACACCTTTCATTCTACCCCCCTCTACAACACTCTCGCCTTCCATTTTCCTATGCAGTTCCCTTTTTGAGCCCTTTGCTTTCACATCCGCCTTTACTGCCCGCCTCCTTTCGCTTTACTCCCAGTAATTCCTTTTCTCGCTTGCTCCCTCCTTATTACCTCTTCTTCTTTCACGTTGTTATC
+
-8-AC,CE,6<,C,C<E<,CCCE-CEF+CFCEDE,@+8@CDF,,,@@F,,,<,CC,,<,CFC,;CC,,,,,,6:,:<FFF,6C<@,,,:,<AE9E?B,,,:?D9D,C9C,:CB9,<5,9=,9,:4E,,,,:@A<4<,4+8=?CD,,,,,,6:=>,++64+,A,,:@D>,,,8+=,,7?CD,,,,:>6++,81,,32+6>DFB=+=:7*)+=?*+5++*5;);51)30+2+)/49A*=*65,(70++/1=++*/4+*2(55=(7)2>,38;@7)5<)+01443;?/7)7)1)+(,((-8))-
@M04650:207:000000000-C238N:1:1101:18549:2358 2:N:0:19
GGACTACAGGGGTTTCTAATCCTGTTTGCTCCCCACGCTTTCGCACCTGAGCGTCAGTCTTTGTCCAGGGGGCCGCCTTCGCCACCGGTATTCCTCCAGATCTCTACGCATTTCACCGCTACACCTGGAATTCTACCCCCCTCTACAAGACTCTAGCCTGCCAGTTTCGAATGCAGTTCCCAGGTTGAGCCCGGGGATTTCACATCCGACTTGACAGACCGCCTGCGTGCGCGTTACGCCCAGTAATTCCGATTAACGCTTGCACCCTCCGTATTACCGCGGCTGCTGGCACGGAGTTAGC
+
-CCCCGGGGGEGGGGGGGGGGGGGGGGGGGGGGGGGGGGGGGGGGGGGGGGGGGGGGGGGGGGGGGGGGGGGGEGGGGGGGGGGGGGGGGGGGGGGGGGGGGGGGGGGGGGGGGGGGGGGGGGGGGGGGGGGGGGGGCGGGGGFCFGFEGGFGDG;FFFFGGGGGGGGEGCDGCCGGGGGGGGGGGGGFGGGGGGG:DFGFFGFFGFBFGDGEGGGF3CFBDFBFFB@1CBF1EB?36E5EFFFFG<<7@F?:EG):(,206<?GFF<FFB?(*5)CC6>FB(39?FF:5(<:03>?G>A.
@M04650:207:000000000-C238N:1:1101:23349:2385 2:N:0:19
GGACTACCCGGGTATCTAATCCTGTTTGCTCCCCACGCTTTCGCACCTGAGCGTCAGTCTTCGTCCAGGGGGCCGCCTTCGCCACCGGTATTCCTCCAGATCTCTACGCATTTCACCGCTACACCTGGAATTCTACCCCCCTCTACGAGACTCTAGCCTGCCAGTTTCAAATGCAGTTCCCAGGTTAAGCCCGGGGATTTCACATCTGACTTAACAGACCGCCTGCGTGCGCTTTACGCCCAGTAATTCCGATTAACGCTTGCACCCTCCGTCTTACCGCGGCTGCTGGCACGGAGCTAGC
+
9CCCCGGGGGGGGGGGGGGGGGGGGGGGGGGFGGGGGGGGGGGGGGGGG?DFCGGGGGGGGGGGGGGGGGGGGGGGGGGGGGGGGGGGGGGGGGGGGGGGGGFGGGGGGGGGGFGGGGGGGGGGGGGGGGGGGGGGGGGGGGGFGGGDEGGFGGGGGGGGGGGGFGGGDGGGGGGGGCGGGCFGGGGGGGGGDEDGGGGGGFGFFGCAEGGGE7CGF@GFBGFFFFBDF3>>>G3)/3ECE<?F>FF2:@F0()9<DB>6:(/<GD??B:9:(A:<FF6>F>>>90?0(:(031(((*),.
@M04650:207:000000000-C238N:1:1101:6935:2396 2:N:0:19
GGACTACTAGGGTTTCTAATCCTGTTTGCTCCCCACGCTTTCGTCCCTCAGCGTCAGTAAGTTGTTAGTGATCTGTCTTCACAATCGGTGTTCTGCGCAATATCTATGTATTTCACCACTACACTGCACGTTCCAACCACTGCACAACTACTCTAGACTAATAGTTTCAACGGCAAGCTTCCGGTTAAGCCGAAAGATTTCACCGCTGACTTAAAAGTCCGCCTGCGGACCCTTTAAACCAAATAATTCCGGATAACGCTTGGATCCTTCGTATTACCGAGGCTGCTGGCACGAAGTTAGC
+
CCCCCGFGGCFGFFCGGGGFCE@FGGGGCGGGGGGGGDGGCGG@BFCCGGGGGGEGGGGGGCEFF?FGGGGCGG<FFGFGGGGGGGGGCEGDG<DCEGCF7F9FCGFFFFGEFGGFFCDFG=EFGEFGFFGGGGGG8EGGG?CDFFFEF88=FGGGGGGGF?=EGGFGF94=>FC6ECGFFFE@FCEFF9FE6C>EGDF;CFCAEC7A>CCGCGGGF@,=59>ADFBB@D@2=:A=FFGG*3;)7>?EDFA0?DCE*1;<F;*42<1<AA:??G?<C*4(42166(5:?5(+3690,3)..
@M04650:207:000000000-C238N:1:1101:17998:2400 2:N:0:19
GGACTACCCGGGTTTCTAATCCTGTTTGCTCCCCACGCTTTCGAGCCTCAGTGTCAGTTACAGGCCAGAGAGCCGCTTTCGCCTCCGGTGTTCCTCCATATATCTACGCATTTCACCGCTACACATGGAATTCCACTCTCCTCTCCTGCACTCAAGTCTCCCAGTTTCCAATGCACACAATGGTTGAGCCACTGCCTTTTACATCAGACTTAAAAAACCACCTGCGCTCGCCTTACGCCCAATAAATCCGGACCACGCTTGGGACCTCCGTATTACCCCGGCTGCTGGCCCGTCGTTAGCC
+
CCCCCGGGGGGGGGGGGGGGGGGGGGGFFGGGGGGGGGGGGGGFGGGFGFGFFGGFGGGGGGGGGDGGGGGGGGGG7FFGGGGGGGDDFGEGGGGGGGGGFGGGGGGGGGGGGGFGGCEGGGGG9FFGGGGGGGFGGGDFGGGFGGGFG8BFGGGGDGFFFG8DFGGGGGFGGGGA9D8+@9CBFE>,AC7@EGGGFDGF7A,<323A89CF5+=*:=847C:@B>2627=(,=;@>78C:134:C?CF>E(4)9(*4((((/(2;1)4,3(48497*,-(((-,)5(-*(/4(4282(-)
@M04650:207:000000000-C238N:1:1101:15200:2419 2:N:0:19
GGACTACTGGGGTATCTAATCCTGTTCGCTCCCCACGCTTTCGAGCCTCAGCGTCAGTTACAGTCCAGAGAGTCGCCTTCGCCACTGGTGTTCTTCCTAATCTCTACGCATTTCACCGCTACACTAGGAATTCCACTCTCCCCTCCTGCACTCTAGATTCCCAGTTTGGAATGCAGCACCCAGGTTGAGCCCGGGTATTTCACATCCCACTTAAAAATCCGCCTACGCTCCCTTTACGCCCAGTAAAACCGGACAACGCTCGCCACCTACGTATTACCTCGGCTGCTGGAAAGTAATTAGC
+
<-BC@EEGFF@FGGGGGGFCFGGEEFGEGGGG,B@CEGGCCFGGGG@8?CCCEGCFFCFFGECE@FD@FFGGGC7:B@@@EE@4,ADCFC:CFGFGGGGGACAFB@E@CFGG9,CBFE>DG+,,C:EF@FFFF<DFE8,,6=6:CEGGCF,DC9=,3@3E,5,8FBEGG,;@+,3@@?DFD=D+D3@E,88@C6CED5B,2+3++;*9)9?FE8BD65,95?@((85)(/8B=,1982*C*,((;;3)*.82>FD7D(((-(97C58:(,(()<4:<>).4(21((..(*(+..)).0)),
@M04650:207:000000000-C238N:1:1101:17677:2437 2:N:0:19
GGACTACTAGGGTTTCTAATCCTGTTTGCTCCCCACGCTTTCGCACCTGAGCGTCAGTCTTTGTCCAGGGGGCCGCCTTCGCCACCGGTATTCCTCCAGATCTCTACGCATTTCACCGCTACACCTGGAATTCTACCCCCCTCTACAAGACTCTAGCCTGCCAGTTTCGAATGCAGTTCCCAGGTTGAGCCCGGGGATTTCACATCCGACTTGACAGACCGCCTGCGTGCGCTTTACGCCCAGTAATTCCGATTAACGCTTGCACCCTCCGTATTACCGCGGCTGCTGGCACGGAGTTAGC
+
CCCCCGGGFGGGGGGGGGGGGGGGGGGGGGFGGGGGGGGGGGGGGGGFFGGGGGGGGGGFGCECFGGGFCEGGGGGGGGGGGGGGFGGG+CFGFGGFCGGG@EGGGGFGGGGGGGGFGGGEEGGGFGGGGGGGFGGDG6FEDGFGFC,>==FGGGGGFGGGGGGGGGGEC68CGGGGDFGFG6FGGGGGG,=EECG5CFGGFG>FC*86DC34CF>F1FGBGBD?FFFFG>FFEF9*1CEG<BB7C<:FFFF637)041:3:D?GGF?F?FF6F7AGG:9>FF>9BF?:7:CB;>6?E<A<
@M04650:207:000000000-C238N:1:1101:19041:2462 2:N:0:19
GGACTACCGGGGTATCTAATCCTGTTTGCTCCCCACGCTTTCGCACCTGAGCGTCAGTCTTTGTCCAGGGGGCCGCCTTCGCCACCGGTATTCCTCCAGATCTCTACGCATTTCACCGCTACACCTGGAATTCTACCCCCCTCTACAAGACTCTAGCCTGCCAGTTTCGAATGCAGTTCCCAGGTTGAGCCCGGGGATTTCACATCCGACTTGACAGACCGCCTGCGTGCGCGTTACGCCCAGTCATTCCGATTAACGCTTGCACCCTCCGTCTTACCGCGGCTGCTGGCACGGAGTTAGC
+
CCCCCGGGGGGGGGGGGGGGGGGGFGGGGGGGGGGGGGGGGGGGGEDEDFGGGGGGGFGGGGGGGGGGGGEGGGGGGGGGGGGGGGGGGGGGGDGGGGGGFGGGFGGGGGGGGGGFGGDDGGGGGGGGGGGGGGGGGGGGEDEFGGGG8@E?FFGGGGGGGFGGGGGFCF6>9CGFEFGG6>D@?FGGEGGGEEGD3*?6CFFCFFFFFGGD@GGGF@CGBG><BFFE?59>(/7:DFEEC342*::)*9@?()940-((4?C<CEB(441-(*4)+78;9(1-2?FFFD7E:-(4(0.4.
@M04650:207:000000000-C238N:1:1101:13797:2500 2:N:0:19
GGACTACCCGGGTATCTAATCCTGTTTGCTCCCCACGCTTTCGCGCCTCAGTGTCAATGTTGGCCCAGACAGCTGCCTTCGCCATTGATGTTCCTTCTGATCTCTACGCATTTCACCGCTACACCAGAAATTCCGCCATCCTCTACCATATTCTAGCCACGCAGTTTCGAGTGCCATTCCTGGGTTGAGCCCAGGGCTTTCACACCCGACACACGCGACCGCCTGCACTCGCTTTACGCCCAGTAATTCCGATTAACGCTTGCACCCTCCGTATTACCGCGGCTGCTGGCACGGAGTTAGC
+
CCCCCGGGGGGGGGGGGGGGGGGGGGGGGGGGGGGGGGGGGGGGGGGGGGGGGGGGGGGGGGGGGGGGGGGGGGGGGGGGGGGGGGGGGGGGGGGGGGGGGGGGGGGGGGGGGGGGGGGGGGGGGGGFGGGGGGGGGDGGGGGFGGGGGGGFGFGGFGGGGGGGGGGGEFGGGGDGGGGGGGGGGGGFCGGGGGGGDCFGFFCAF7DDBG4DFGG4?>GGFGF?FF@A)26>@GFEFFEGGB?BFGFFCF?(4><)08>::BC<CF?(22>?6679EG34>6((-3.87C?C?;2,3*)))
@M04650:207:000000000-C238N:1:1101:22661:2519 2:N:0:19
GGACTACACGGGTATCTAATCCTGTTTGCTCCCCACGCTTTCGAGCCTCAGCGTCAGTTACAGTCCAGAGAGTCGCCTTCGCCACTGGTGTTCTTCCTAATCTCTACGCATTTCACCGCTACACTAGGAATTCCACTCTCCTCTCCTGTACTCTAGATCTCCAGTTTGGAATGCAGCACCCAGGTTGAGCCCAAGGCTTTCACATCCCACTTAAAAATCCGCCTACGCTCCCTTTACGCCCAGTAAATCCGGACAACGCTTGCCACCTACGTATTACCGCGGCTGCTGGCACGTAGTTAGC
+
CCCCCGGECFGEG:FGGGGGGGGGGGGGGGAFGGGGGGGGGGGGGGGGGFGGGGGGGGGGGGGCFFGFGGGG,<FGCFGGGGGDGGGGGGGGGGGGGC,?F9DGGGGFGEEFGFGGGGGDEFGGA,C=B:AFGGGGGGA?E+@F=FGF?EGFG9FF,,3,@F8=FGC,+@FFGGG8,+@?EC8+FG,=8FG7,@?++3FFF7EFFG56@GGFFF>+3)@CAFFD);4959@F@FFEF@GGGF6=C:?CGF>B@FG07((4<@GFFGFB:0:?<F7<CGBF09034:B?2=:E08:::GA2<
@M04650:207:000000000-C238N:1:1101:19974:2585 2:N:0:19
GGACTACTCGGGTTTCTAATCCTGTTCGCTACCCATGCTTTCGCTCCTCAGTGTCAGTAACTGCCCAGAGACCTGCCTTCGCCATCGGTGTTCTTCCTGATATCTGCGCATTCCACCGCTACACCAGGAATTCCAGTCTCCCCTACAGCACTCCAGCCTGCCCGTATCGCCTGCACGCCCGAAGTTAAGCCTCGGGATTTCACAGACGACGCGACAAACCACCTACGAGCTCTTTACGCCCAGTAATTCCGGACAACGCTTGCACCCTACGTATTACCGCGGCTGCTGGCACCTAGTTAGC
+
CCCCCGGGGGGGGGGGGGGGGGGGGGGGGGGGGGGGGGGGGGGGGGGGGGGGGGGCFGGGGGGGGGGGGGGGGGGGGGGGGGGGGGGGGGGGGGGGGGGGGGGGGGGGGGGGG9FGGGCC@FGGGGGGFGGGGGGGGGGGGGGFCEEGGGGFGGGGGGCFDFGECEGGBCGD?FFGGGGGE+5BFFFGGGGCECCEGGFGFFGFFGFE2?)C>9D)=6FGFGF;;A;A;D3=CCC?=?GGG(,8*7<AGFFF(7)39(4:((7)9C:(,:6?7C>2@>(0(-219BB?:E<F(.(,)2-66
@M04650:207:000000000-C238N:1:1101:19064:2630 2:N:0:19
GGACTACAGGGGTATCTAATCCTGTTTGCTCCCCACGCTTTCGAGCCTCAGCGTCAGTTACAGACCAGAGAGTCGCCTTCGCCACTGGTGTTCCTCCATATATCTACGCATTTCACCGCTACACATGGAATTCCACTCTCCTCTTCTGCACTCAAGTCTCCCAGTTTCCAATGACCTTCCACGGTTAAGCCGTGGGCTTTCACATCAGACTTAAAAGGCCGCCTGCGCGCGCTTTACGCCCAATAATTCCGGACAACGCTCGCCACCTACGTATTACCGCGGCTGCTGGCCCGTAGTTAGC
+
CCCCCGGGGGGGGDGGGGGGGGFGGGGGGGGGGGGGGGGGGGGGGGGGGGGGGGGGGGGGGFGGGGGGGGGGGGGGGGGGGGGGGGGGGGGGGGGGGGGGGGGGGGGGGGGGGGGGGGGGGGGGGGGGGFGGGGCCECAFFDGFCGGGGGFFGGGEEGEEDGGGGGFFF=FGGFGGFGGGGGGGGGGGGGGGEDGGGGFGGFGFFGGFEFC>AD>78>GGBG@@BF>EFGFFF=FFFFGGGF6;GGFFGFFF<FGFG>F?61C95C:?:??0<C?FGC?;9>FF>6?B:*.:443:4F9><
@M04650:207:000000000-C238N:1:1101:9218:2648 2:N:0:19
GGACTACCGGGGTATCTAATCCTGTTTGCTCCCCACGCTTTCGTCCCTCAGCGTCAGTAAGTTGTTAGTGATCTGTCTTCACAATCGGTGTTCTGCGCAATATCTATGTATTTCACCACTACACTGCACGTTCCAACCACTGCACAACTACTCTAGACTAATAGTTTCAACGGCAAGCTTCCGGTTAAGCCGAAAGATTTCACCGCTGACTTAAAAGTCCGCCTGCGGACCCTTTAAACCCAATAATGCCGGATAACGCTTGGATCCTTCGGATTACCGCGGCTGCTGGCACGAAGGTAGC
+
CCCCCGGGEGGGGGGFFGGGGGGGEFDFC<FFEEGC@@GGG<FFGG>FGFG?FCCGGGGGGCFFEGGGFEG9FFFGGFAEGGGGGEGGFEGEFFGGGGEGCGG9D=,ECFGGGGGAFGGFGGGGFEDFGGGGGGFEFGCFEFG?F9FC<FCF?FFGGGFGDFFFFFGGG9FGGDCEGFFGGFEGGGDCGFGG+@CEG*D:;FCABDGFFGCGFFD7+>DC=5(:>4>>@D>;@FA9FCGFC?0/>FE576BF6BCBC?>6:?C::C?-).4(,24<9C:90217(-)50C:FB<6((<<3)
@M04650:207:000000000-C238N:1:1101:19561:2655 2:N:0:19
GGACTACAAGGGTTTCTAATCCTGTTTGCTCCCCACGCTTTCGAGCCTCAGCGTCAGTTACAGTCCAGAGAGTCGCCTTCGCCACTGGTGTTCTTCCTAATCTCTACGCATTTCACCGCTACACTAGGAATTCCACTCTCCCCTCCTGTACTCTAGATCTCCAGTTTGGAATGCAGCCCCCAGGTTGAGCCCGAGTATTTCACATCCCACTTAAAGATCCGCCTACGCTCCCTTTACGCCCAGTAAATCCGGACAACGCTTGCCACCTACGTATTACCGCGGCTGCTGGCCCGTAGTTAGC
+
CCCCCGGGGGGGGGGGGGGGGGFGGGGGGGGGGGGGGGGGGGGFGGGGGGGGGGGGGGGGGGGGGGGGFFGGFGGGGGGGGGGGGDGGGGGGGFGGGDCGGGGGGGGGGGGGGGGGGGGGGGGGEFGGGGGGGGGGGGGGGDCFEGGFCCGFGGGGEFGDGGGGGFFFDGGGGGGGFFGGGGGGGGGGGGGGGGGDFGGGGFCFFGGF@GGGEGGGF:FGFGDFAFAD=GFFFFFFF@GFGDFEGG5CGFFF?DGFG9BF@<F7*A??:B?<?F0>FGFFFBF>>F?FFE(*-,4??GDAA
@M04650:207:000000000-C238N:1:1101:16696:2657 2:N:0:19
GGACTACTGGGGTTTCTAATCCTGTTTGCTCCCCACGCTTTCGCACCTGAGCGTCAGTCTTTGTCCAGGGGGCCGCCTTCGCCACCGGTATTCCTCCAGATCTCTACGCATTTCACCGCTACACCTGGAATTCTACCCCCCTCTACAAGACTCTAGCCTGCCAGTTTCGAATGCAGTTCCCAGGTTGAGCCCGGGGATTTCACATCCGACTTGACAGACCGCCTGCGTGCGCTTTACGCCCAGTAATTCCGATTAACGCTTGCACCCTCCGTATTACCGCGGCTGCTGGCACGGAGTTAGC
+
CCCCCGGEFGGGGGGGGGGGGGGGGGGGGGGGGGGGGGGGGGGGGGCFGGGFGGGGGGFEFCGGGGGGGGGGGGGGGGGGGGGGGFGGGGGGGGGGGCDGFEFGGGGGGGGGGGGGGGGGEGGGG8AFGFFGGGGGGG+FGGGFGGCFCFGFGAGGGGCFFFGGFFGG@F>FGGGGGGGGGGGGGFCFGGGDGCEC?CFFGFFF7FCEDGGGFGGFFDGF>GF6?FBB:DFFFDFBF?DGGFB2DC<>F=F?:D3>GB>FFFGBGGFBFF1:1E?AGGFFFFF1>?>)5E:GB(33?GD)6
@M04650:207:000000000-C238N:1:1101:16420:2667 2:N:0:19
GGACTACTGGGGTATCTAATCCTGTTTGCTCCCCACGCTTTCGTCCATCAGCGTCAGTAAACTGTTAGTGATCTGTTTTCACAATCGGTGTTCTGCGCAATATCTATGTATTTCACCACTACACTGCACGTTCCAACCACCTCACAGCTACTCTAGACTACCAGTTTCAATGGCAAGTTCACGGTTAAGCCGTAAAATTTCACCACTGACTTAATAGTCCGCCTACGGACCCTTTAAACCCAATAATTCCGGATAACGCTTGGATCCTTCGTATTACCGCGGCTGCTGGCACGAAGTTAGC
+
CCCCCGGGGGGGGGGGGGGDGGGGGGGGGGGGGGGGGGGGGGGGGGGGGGGGGGGGGGGGGGGGGDGGGGGFGGGFFFGGFGFGGGGGDGGGGGGGGGGGGGGGGGGGCGGGGGGGGGGDGGGGGGGGGGGGGGGFFGGGGFFFGGGGGGFDFFFGGGGGGGGCDFGDDAGGFFCDFFFFGDGGGG>EGGGGGGGGGGGG?9;FFGGFFGGGEGGGFCFC57@AAFFDFGFF2?F6ECGGG@>BDC?E8B4@2)/)879@18C);?@E<A?;@?;EFD66;0(37:?7BEFGFF62:FB<.
@M04650:207:000000000-C238N:1:1101:7066:2707 2:N:0:19
AGACTACAGGGGTTTCTAATCCTGTTTGCTCCCCACGCTTTCGAGCCTCAGCGTCAGTTACAGTACAGAGAGTCGCCTTCGCCACTGGTGTTCTTCCTAATCTCTACGCATTTCACCGCTACACTAGGAATTCCACTCTCCCATCCTGTACTCTAGATCCACAGTTTGTAATGCAGCCCCCTGGTTGAGCCCGAGTATTACCCATCCCACTTAAAGGTCAGCCTATACGCCCTTTCCACCCAGTAAATCCGACAAACACTGGACACCTAGGAATCACCTGCGCGGCTGGCACATCGTTAGC
+
-AC<<C,CE8;7BFC9ECF<;F@FGFD@EF@,C,CCEEFCFCEGF@G8F8,6@C7F@EFGFF,,,6CC,6<@FG7F@4,,:B6@,?,CC<E?F<=C,?<DEF9,>,E:F=,BC,<55++0+8EE9F=4BAFFE?;,,>AC,+,3,>E,7;EF84;4,,7,,,,1:,7E,,>,=7@,,+6+=++8>B6@,@,+++4:7;3,++,3;9C*807C5+++**<4)2)))0*40*8@BC)1+*636/7;D7).+2)(()//*((/)(*(03((()())2).<*.((,(-(((-(2(+()),:*-,.
@M04650:207:000000000-C238N:1:1101:11302:2766 2:N:0:19
GGACTACAAGGGTTTCTAATCCTGTTTGCTCCCCACGCTTTCGAGCCTCAGCGTCAGTTACAGTCCAGAGAGTCGCCTTCGCCACTGGTGTTCTTCCTAATCTCTACGCATTTCACCGCTACACTAGGAATTCCACTCTCCCCTCCTGTACTCTAGATCCCCAGTTTGGAATGCAGCCCCCAGGTTGAGCCCGAGTATTTCACATCCCACTTAAAGATCCGCCTACGCTCCCTTTACGCCCAGTAAATCCGGACAACGCTTGCCACCTACGTATTACCGCGGCTGCTGGCACGTAGTTAGC
+
CCCCCGGGGGGGGGGGGGGGGGGGGGGGGGGGGGGGGGGGGGGGGGGGGGGGGGGGGFGGGGGGGGGGGGGGGGGGDGGGGGGGGGGGGGFGGGGGGGGGGGGGGGGGGGGGFGGGGGEGGGFGGGFGGFGGGGGGGGGGFGGFGECFGGGFGGFGGGGGGGGGGGGGGGGGGEGGCD>EGGGGGGGGGGGGGG6;CGFAEFGFCGFFFFGGFDFGA:DFB>A<9AFFFG=2@E;;ADGDC?;3:DEFGFFFF3C089(,(-7:GG<(5?BFFFBAFG?9(47923).8C(<227?1C<:6
@M04650:207:000000000-C238N:1:1101:6643:2818 2:N:0:19
GGATTACACGGGTTTCTAATCCTGTTTGCTCCCCACGCTTTCGAGCCTCAGCGTCAGTTACAGTCCAGAGAGTCGCCTTCGCCACTGGTGTTCTTCCTAATCTCTACGCATTTCACCGCTACACTAGGAATTCCACTCTCCCCTCCTGTACTCTAGATCCCCAGTTTGGAATGCAGCCCCCAGGTTGAGCCCGAGTATTTCACATCCCACTTAAAGATCCGCCTACGCTCCCTTTACGCCCAGTAAATCCGGACAACGCTTGCCACCTACGTATTCACGCGGCTGCTGGCACGTAGTTAGC
+
CCCCCFFGGGGGGGGFFFGGG<CEFFGGGGGCGEFGGGGGGGGFGGGGGGFFCFGGGGGGGFGGGFGGF8CBFGGGGGDFGGGGGGGGGGGGGGGGGGFCG,EGGF?FGDGDGCGGGGDDGGGG,AEFFGGGGGGCCF8E@8CFGEEGDFGFGEGGGFA9FC,CGGGG6FGGGG8968CEGDE+3,>CFFGFGGG>>CCEG;DAAGFFFGGG*::+=;D747<@=F=52DBB:FFFF87FF,6;F7C?FFF9;DGFC((1??F:*9472?BB<G79+?<?0090(4>B:G4C:BB2:76>5
@M04650:207:000000000-C238N:1:1101:21588:2821 2:N:0:19
GGACTACACGGGTATCTAATCCTGTTTGCTCCCCACGCTTTCGAGCCTCAGCGTCAGTTACAGTCCAGAGAGTCGCCTTCGCCACTGGTGTTCTTCCTAATCTCTACGCATTTCACCGCTACACTAGGAATTCCACTCTCCTCTCCTGCACTCTAGATAACCAGTTTGGAATGCAGCACCCAAGTTGAGCCCGGGTATTTCACATCCCACTTAATCATCCGCCTACGCTCCCTTTACGCCCAGTAAATCCGGATAACGCTCGCCACCTACGTATTACCGCGGCTGCTGGCACGTAGTTAGC
+
CCCCCGGGGGGGGGFGGGGGGGGGGGGGGGGGGGGGGGGGGGGGGGGGGGGGGGGGGGGGGGGGGGGGGGGFGGGGGGGGGGGGGGGGGGGGGGGGCGGGGGGGGGGGG@GGGGGGGGGGGGGGGFGGGGGGGFGGGGFEFGGFGFGGGGGFGGGGCFFGFGGGFGGGEGGC8FFGGGGGGG6EGGGGGGGGGDEGGFFFGFGFFGGAEGGGFGC>A*DC=G94>F(6@DFFD:6:F=EGGF?FFDCCFFFFFFGFC(.(6(5><C:BBFF?<F?2AF0199B(,6>:?5:9218<FF<2:
@M04650:207:000000000-C238N:1:1101:22435:2862 2:N:0:19
GGACTACTGGGGTTTCTAATCCTGTTTGCTCCCCGCGCCTTCGCGCCTCAGCGTCAGTAGTCTGCCAGAAGGTCGCCTTCGCCACCGGTGTTCCTTCAAATCTCTAAACATTTCAACGTTACACTTGAAATTCCACCTTCCTCTCAGCTACTCTAGCGTGCCCGTCCACCTCGCTCCACAAGGTTGAGCCCTGTGTTTTAACGAAGTGCTCAGCACACCGCCTACACGCCCTTTACGCCCAGTAATTCCGATTAACGCTCGCACCCCCCGTATTACCGCGGCTGCTGGCCCGGCGTTAGCC
+
C?CCCGGGFGGGGGGGGGGGGGGGGGGGGGGGGGGGGDDGGGGGGGGGGGGGGGGGGGGGGGGGGFFGGGGGGGGEGGGGGGGGGFGGGGGGGGDGGFFFGGGGGGGGGGGGGGGGGGGDGFGGGGCFFGGGFGCEFGFGGGGFGGFFFFGFGGGGGGGGGGFEGGGGGGGGGGDFGFFG5FFFGGG6FGGGGG8FCFGDFAE9BGFFFFGG@C:CFD=<2DDFFADABGFBF+:;:<:CF(;4:D9<7@>165>A<74<>BC>GGFFB>F90C9A<*2-37(2153((*4*,-(,3*(..
@M04650:207:000000000-C238N:1:1101:22270:2934 2:N:0:19
GGACTACTCGGGTATCTAATCCTGTTTGCTCCCCACGCTTTCGCACCTGAGCGTCAGTCTTTGTCCAGGGGGCCGCCTTCGCCACCGGTATTCCTCCAGATCTCTACGCATTTCACCGCTACACCTGGAATTCTACCCCCCTCTACAAGACTCTAGCCTGCCAGTTTCGAATGCAGTTCCCAGGTTTAGCCCGGGGATTTCACATCCGACTTGACAGACCGCCTGCGTGCGCTTTACGCCCAGTAATTCCGATTAACGCTTGCACCCTCCGTATTACCGCGGCTGCTGGCCCGGAGTTCGC
+
CCCCC@FGGGGGGGGGGFEGGGGFGGGGGGGGGGGGCEGGGGGGGGGGGG8EGGGGGGGGGGFGGGGGGGGGGGGGGGGGGGGGGGGCE:FGGGGGGGGECGGGGAEGGGGGGGGGGCGGGG9FGAFEDFGGFFFGGGGGGGGFAFGG,;DFFGGGGGGGGGCFFFFGGCGGGGGGGFCFGFC>DB,,2DFGGGCEDC71B>FAFGGEFGGGFFGG=@GGFG;<BFFE0<117E>9F?>EGFB>7CA>G??36)1<F:6(8:52>FB008>B:C7)+78419B;0::0,7(74610(2),-
@M04650:207:000000000-C238N:1:1101:16392:3024 2:N:0:19
GGACTACCGGGGTTTCTAATCCTGTTTGCTCCCCATGCTTTCGCGCCTCAGCGTCAGTTATAGACCAGAAAGTCGCCTTCGCCACTGGTGTTCCTCCACATCTCTACGCATTTCACCGCTACACGTGGAATTCCACTTTCCTCTTCTATCCTCAAGCCTTCCAGTTTCCAATGACCTTCCACGGTTAAGCCGTGGGCTTTCACATCAGACTTAAAAGGCCGCCTGCGCGCGCTTTACGCCCAATAATTCCGGACAACGCTTGCCACCTACGTATTACCGCGGCTGCTGGCACGTAGTTAGC
+
CCCCCGGGGGGGEGGGGGGGGGGGGGGGGGGGGGGFGGGGGGGGGGGGGGGGGGGGGGGGGGGGGGGGGGGGEFGGGGGGGGGGGGGGGGGGGGGGGGGGGGGGGGGGGGGGGGGGGGGGGGGGGAFGGGGGGGGGCGFGGGGFFGFCCEGFGGGGGGGFGGGGDGGGGGGFG99DGGGGGGGGGGGGGGGC9@@>FDGGGFGF6CFA6FFGEDD+B9F4:D@>6A>F>G@@9EFCFDGGG??FGF))CFFB0>GFG>><((7?>FB<3??:BC?2EF(7>>F(-:70:E7C<,(,(+64>
@M04650:207:000000000-C238N:1:1101:14634:3146 2:N:0:19
GGACTACACGGGTATCTAATCCTGTTCGCTACCCACGCTTTTGAGCCTCAGCGTCAATTACAGACCAGAAAGCCGCCTTCGCCACGGGTGTTCCTCCATATATCTACGCATTTCACCGCTACACATGGAATTCCGCTTTCCTCTCCTGCATTCAAGTTGGACAGTTTCCAATGCACCTCCACGGTTAAGCCGTGGGCTTTCACATCAGACTATTCCAACCGCCTGCGCTCCCTTTACGCCCAATAATTCCGGACAACGCTTGTCACCTACGTATTACCTCGGCTGCTGGCACGTAGTTAGC
+
CCCCCGGGGGGGGGGGGGGGGGGGGGGGGGGGGGGGGGGGGGGGGGGGGFGGGGGGGGGGGGGGGGGGGGGGGGGGGGGGGGGGGGGGGGGGGGGGGGGGGGGGFGGGGGGGGGGGGGGGGGGGEGGGGGGGGGGGGGGGGFG@,@>DFGGFGFGGDEGGGGGGFDFGGGCEDGGFGGGGCGEGGGG7CFCEEECEGGGGC9FFFFFAEDFD?+=FFEGG=G>?FFBE0D9?DEFFFFGGGFF(C7AAGFFF:D<:G>B00228:C<2(52:7E?<FF-51:<?>FFFFG(<(,((,<<96
@M04650:207:000000000-C238N:1:1101:21179:3199 2:N:0:19
GGACTACTGGGGTTTCTAATCCTGTTCGCTCCCCACGCTTTCGAGCCTCAGCGTCAGTTACAGTCCAGAGAGTCGCCTTCGCCACTGGTGTTCTTCCTAATCTCTACGCATTTCACCGCTACACTAGGAATTCCACTCTCCTCTCCTGCACTCTAGATTCCCAGTTTGGACTGCAGCACCCAGGTTGAGCCCGGGTATTTCACATCCCACTTAACAATCCGCCTACGCTCCCTTTACGCCCAGTAAATCCGGATAACGCTCGCCACCTACGTATTACCGCGGCTGCTAGCACGTAGTTAGC
+
BC@CCFG6@FDFEFGGGGGGGDFGGG<FGCFGGCEEGG:FFGGCEE@@FEGGEFGGGFDC,6EFFFE?FG<FC@@FGGGGFGGEG?=FEFGE@DFGGC,EFFGGGGFGGGCFGGA<<=CDGE9?,:EFE,:49ACA;8,AE3@DGG9@,=E<D9EGC:@DFFFGF,=,=D,@8FE8DCECEGFCGGGG?FCFE:**3*@;2?;;+;9*0ACG;C2BBE:FFGFD@FF;27>2(0;CC(8FE(((;:).CFD,()/)2/7((-915=??(54?<9(4AC?99;96;?0)-+.+-44240)))
@M04650:207:000000000-C238N:1:1101:23216:3253 2:N:0:19
GGACTACTGGGGTTTCTAATCCTGTTTGCTCCCCACGCTTTCGTGCCTCAGCGTCAGTTACAGTCCAGAGAGCCGCCTTCGCTACTGGTGTTCCTCCTAATATCTACGCATTTCACCGCTACACTAGGAATTCCACTCTCCTCTCCTGCACTCAAGTCTTACAGTTCCAAAAGCTTACTACGGTTGAGCCGTAGCCTTTCACTTCTGGCTTGAAAGACCGCCTACGCACCCTTTACGCCCAGTAATTCCGGATAACGCTAGCCCCCTACGTATTACCGCGGCTGCTGGCACGTAGTTAGCC
+
CCCCCGGEFGGGGGGGGGGGGGGGGGGGGGGGGGGGGGGGGGGFEGGGDGGGGFGGGGGGGGGGGGGGGGGGGGGGGGGFGGECDGGGDGGGGDGGGGGFGGFGGGGGG>FCGGGGGGGGGEGGCFGGGGGGGGGGGGGGGGGFFGGGGGCFGGGGGGGDFFGGGGEFGGGEFF8EFGFGGGGGEGGGCGGECE8CFFGDGFBAFFFFF5DD@F:CFFGG2D@DDE>55D2>=?84>;EG<=8EGC<?DF>?D>7=D0((,592DG9?F<1>DFAAF91-4972:)8((*5:?(,-<+6-.
@M04650:207:000000000-C238N:1:1101:7949:3255 2:N:0:19
GGACTACTCAGGTATCTAATCCTGTTTGCTCCCCACGCTTTCGAGCCTCAGCGTCAGTTACAGTCCAGAGAGTCGCCTTCGCCACTGGTGTTCTTCCTAATCTCTACGCATTTCACCGCTACACTAGGAATTCCACTCTCCTCACCTGCACTCTAGATAACCAGTTTGGAATGCAGCACCCAAGTTGAGCCCGGGTATTTCACATCCCACTTAATCATCCGCCTACGCTCCCTTTACGCCCAGTAAATCCGGATAACGCTCGCCACCTACGTCTTACCGCGGCTGCTGGCACGTAGTTAGC
+
CCCCCGGGGCGGGGGGGGGGGGGGGGGGGGGGGGGGGGGGGGGFGGGGGGGGGDGGGGGGGGGGGGGGGGGGGGGGGGGGGGGGGGGGGGGGFGGGGGGGGGGGGGGGGGGGGGGGGGGDGGGGGGFFE9FFGGGGGGFGGGG+AGGGGGGFGGGGGGGGGGGGGGGGGGGGGFEGFGGFCGGGFDFFGGGGGGGEDFG7@FFC69CAEGGGFFCGFEGC9>9A96)54DBDBGFEAFGDG2247+.1;AA96BGFG;9(1(:0*;6?27:?(;1<CF09>>9(4<?FFCBF6(4<3C)6:
@M04650:207:000000000-C238N:1:1101:18242:3311 2:N:0:19
GGACTACACGGGTTTCTAATCCTGTTTGCTCCCCATGCTTTCGCACCTCAGTGTCAGTATTAGGCCAGATGGCTGCCTTCGCCATCGGTATTCCTCCAGATCTCTACGCATTTCACCGCTACACCTGGAATTCTACCATCCTCTCCCATACTCTAGCCAACCAGTATCGAATGCAATTCCCAAGTTAAGCTCGGGGATTTCACATTTGACTTAATTGGCCACCTACGCGCGCTTTACGCCCAGTAAATCCGATTAACGCTTGCACCCTCCGTATTACCGCGGCTGCTGGCACGGAGTTAGC
+
CCCCCGGGGGGGGGGGGGGGGGGGGGGGGGGGGGGGGGGGGGGGGGGGGGGGGGGGGGGGGGGGGGGGGGGGGGGGGGGGGGGGGGGGGGGGGGGGGGGFGGGGGGGGGGGGGGGGGGGGGGGGGGGGGGGGGGGGGGGFGGGCGGGGGGGFGGGEGFGGGGGGGGGEEGGGGGGGFFGGGGGGGGGGGGEDEGGECDGDGFGFFFGFFGGGEGFGFBFGFGFDFFAEBGFF>EFFFFGGG?;EGGFFGAFD@FGEG?>??B<26EBF:?1::C?FGGB;BFF91<24:EF61;9>FGF95
@M04650:207:000000000-C238N:1:1101:24595:3325 2:N:0:19
GGACTACTGGGGTATCTAATCCTGTTTGATCCCCACGCTTTCGAGCCTCAGCGTCAGTTACAGTCCAGAGAGTCGCCTTCGCCACTGGTGTTCTTCCTAATCTCTACGCATTTCACCGCTACACTAGGAATTCCACTCTCCTCTCCTGCACTCTAGATAACCAGTTTGGAATGCAGCACCCAAGTTGAGCCCGGGTATTTCACATCCCACTTAATCATCCGCCTACGCTCCCTTTACGCCCAGTAAATCCGGATAACGCTCGCCACCTACGTATTACCGCGGCTGCTGGCACGGAGTTAGC
+
CCCCCGGGFGGGGGGGGGGGGGGGGGFGGFG<FE8@FEGGGGGFGGGGGFGFFFGDGEGFGGGGGGGGGGGFFGGGEGGGGGGDGGFGGGGGGGGGGGCGGGGGGGGGGGGGGGGGGGGGGGGGAEFGFGGGGGGGGGGGGGGFCGFGFGGFGFGGEGGGGGGGGGGGGG9FFFCFGDFGEGGGGGGGGGGFGGGEG9AF7=C>FCCF@5CGAFFGAEFF2CADF>4>@D@9BCAEC=GGE<6@CF<?GFFFFEDFG<>7@BG>*:<?BB?BBF:<F7(4116>6?:>B5:F:B(21*<24
@M04650:207:000000000-C238N:1:1101:13808:3374 2:N:0:19
GGACTACTGGGGTATCTAATCCTGTTTGCTCCCCATGCTTTCGCGCCTCAGCGTCAGTTATAGACCAGAAAGTCGCCTTCGCCACTGGTGTTCCTCCACATCTCTACGCATTTCACCGCTACACGTGGAATTCCACTTTCCTCTTCTATCCTCAAGCCTTCCAGTTTCCAATGACCTTCCACGGTTAAGCCGTGGGCTTTCACATCAGACTTAAAAGGCCGCCTGCGCGCGCTTTACGCCCAGTAATTCCGATTAACGCTTGCACCCTCCGTATTACCGCGGCTGCTGGCACGGAGTTAGC
+
CCCCCGGGGGGGGGGGGGGGGGGGGGGGGGGGGGGGGGGGGGGGGGGGGGGGGGGGGGGGGFGGGGGGGGGGGGGGGGGGGGGGGGGGGGGGGGGGGGGGGGGGGGGGGGGGGGGGGGGGGGGGGGGGGGGGCGGGGGGGGGGFGGGGFGGFGGGGGGGGGGGGGGFGGGGGGGGGGGFFEGGGGECFFGGE@9CEGGGGG>FA+;?F@GGG5FGFFDGGFGFDFF2A@D2:;GFCA6EFG?647:6CGFFBFFGFGFFFF?GFGGFB?292(;2)CFB>FFF69:).4C(08>>1:G446
@M04650:207:000000000-C238N:1:1101:19881:3389 2:N:0:19
GGACTACTCGGGTATCTAATCCTGTTTGCTCCCCACGCTTTCGAGCCTCAGCGTCAGTTACAGTCCAGAGAGTCGCCTTCGCCACTGGTGTTCTTCCTAATCTCTACGCATTTCACCGCTACACATGGAATTCCGCTTTCCTCTCCTGCATTCAAGTTGGACAGTTTCCAATGCACCTCCACGGTTAAGCCGTGGGCTTTCACATCAGACGATTCCAACCGCCTGCGTGCCCTTTCCGCCCAATAATTCCGGACAACGCTCGCCCCCTACCGATTACCGCGGCTGCTGTCACGGAGTTAGC
+
CCCCCGGGGGGGGGFFFEGGGGGGGGGFFGGGGGGGEDGGGGGFFGGFGGEGG@FEGFGEDC<FGCFGFGGEFGGGCEGGGDGB,8FG,AFFGGFGFCAAEEDFFGEFFC7BFFF<FEGGDGG<FFGG@FGEEAFGG6DF9DGFG8=DCFF7=DC8EFGGGFG6:C:DFCCDCGFGCFFGGDGGGGGGGGFCEGGGGGG?=FFF>5<>C**;<C7CECECAD=@2;@>>DF@(*/)/,4=<68;FGFFGFF@;5C8<(40(-C6CE>>??(((:8(02(,26(4,2)4)+.<((-448<46
@M04650:207:000000000-C238N:1:1101:6351:3403 2:N:0:19
GGACTACCGGGGTTTCTAATCCTGTTCGCTCCCCACGCTTTCGCACCTCAGCGTCAGTTACAGACCAGAGAGCCGCCTTCGCCACTGGTGTTCCTCCACATCTCTACGCATTTCACCGCTACACGTGGAATTCCACTCTCCTCTTCTGTACTCAAGTCCCCCAGTTTCCAATGACCGCCCGTGGTTAAGCCACGAGATTTCACATCAGACTTAAGAGACCGCCTGCGTGCCCTTTCCGCCCAATCATTCCGGACAACGCTCGCCCCCTACGTATTACCGCGGCTGCTGGCACGTCGTTAGC
+
CCCCCGGGDGGGGGGGGGGGAFGGGG<FEGGGGGGGGGGGGGGGGGGG@FFGGGGGGGC9,CE,CDFG,EEFGGCGGGGGGGGGGFGGGFFGGC;FDFBFGGGGGFFGGGDEGGGGGDGGEGCFGFGEGGFFGA9F,@3DFFGF,E97ACDFGGG8C,36@F6=>,:EF9EE63@,+0*@C**@DG;A?C:,4@=7CFGGGFGFFG>AFGDF=1+=61CG9GFF;:>>8D0;EGF)+3?;E:?B*944>F),15D6F>F?(7D0*C>B0<873E>4CF(920096?D:?EBDB1(-3*314
@M04650:207:000000000-C238N:1:1101:6258:3412 2:N:0:19
GGACTACTGGGGTATCTAATCCTGTTTGCTCCCCACGCTTTCGCGCCTCAGCGTCAGTTACAGACCAAAAAGCCGCCTTCGCCACTGGTGTTCCTCCACATCTCTACGCATTTCACCGCTACACGTGGAATTCCGCTTTTCTCTTCTGTCCTCAAGCCTTCCAGTTTCCAATGACCTTCCACGTTTAAGCCGTGGGCTTTCACATCAGACTTAAAAGGCAGCCTGCGCGCGCTTTACGCCCAATAATTCAGGACACCGCTTGCGCCCTACGTCTTACCGCGGTGCCTGGCACTTAGTTAGC
+
CCCCCFGACFGGGGGGGGFFGGGGGGGFFGGGGGGGGGGGGGGGEGGGDGGGGGGGGGGGGFFGGGGDFFGGFGGGGGGGGGGGGGGGGEGGGGGGGGGGF<FFFGG?FFEGGGGGGGGDCFDGCFFFFFFFGGGGGGGCAFGFFFGGGFGFGGGFF8>DFGGGGGGGGGFFDFFFGGGFGGE8FFFDCGFDCC5CFDBE7:;BF4+;@GFGC>+:=7F*-/5=BA2)(3:99C>E6;GGGF(2C*:AG**505C(*,7(,(93>E>((.22(;()<7:0(((((.-.,*(2,44):CA).
@M04650:207:000000000-C238N:1:1101:6503:3418 2:N:0:19
GGACTACCGGGGTTTCTAATCCTATTTGCTCCCCACACTTTCGAGCCTAAGTGTCAGTAATGGTCCAAGTTATCGCCTTCGCCTCTAGTGTTCTTCCATATATCTACGCATTCCACCGCTCCACATGGAGTTCCATAACTCTCTACCACACTCTAGGTTAATAGTTTCCAATGCATACAATAGTTAAGCTACTGCATTTAACACCAGACTTACTAACCCACCCGCGCTCGTTTTACGCCCAGTAAATCCGGATAACGCTTGCCTCCTATGTATTACCGCGGCTGCTGGCCCATAGTTCGCC
+
CCCCC?FFGGGGGGGGGGGGGGGDGGGGGGGGGGGGFGGGGGGFGGGGGEFFGGGGGGGGGGGCGGGFGGGCGGGGGGGGGGGGGGCGGGGGGGGGGGGGGFGGGGGFGDGGFGFGG7CCEGCGGGGGGGGGGFCF8F=EFGGFGGGGGGGFG,CDCF,4EA,@FGGGGFGGGGGGGD,@FGAFFF99DB;DFGGG?FCD9?;9?+=?CFC7ACGCACF55CAF=?2/:7>B95138=CEC2;::FEEGF>0;):3:((((/*17C@)9;E)5<64@9((-(290:5(4*,/48).<+-9:
@M04650:207:000000000-C238N:1:1101:25576:3425 2:N:0:19
GGACTACAGGGGTTTCTAATCCTGTTTGCTCCCCACGCTTTCGAGCCTCAGCGTCAGTTACAGTCCAGAGAGTCGCCTTCGCCACTGGTGTTCTTCCTAATCTCTACGCATTTCACCGCTACACTAGGAATTCCACTCTCCCCTCCTGTACTCTAGATCTCCAGTTTGGAATGCAGCTCCCAGGTTGAGCCCGAGTATTTCACATCCCACTTAAAGATCCGCCTACGCTCCCTTTACGCCCAGTAAATCCGGCCAACGCTTGCCACCTACTGATTACCTCGGCTGCTGGCACGTAGTTAGC
+
CCCCCGGGGGGGGGGGGGGGGGGGGGGGGGGGGGGGGGGGGGGGGFEGGGGGGGGGGEFGGGGGGGGGF,EFGGFGCGGGGGGGGGGGGGGGGGGGGGGGDFGGFFGGFGGGDGFFGGGGGGGGGFGGFFBFFGFGG8CFG6CFGCCEFDFCC9FFDFFGGGFGFAECEGGFFFGGG+@8@BDDDFCFGGEFGGGF?GGGGFGFFCFACCGGCCGGF*>C44>>AA>>2C223<ACF=CFGDD(+;<CGFFF()9;37@<@2D(*0:2(()).A<4CF).12:62::>:E:C:6:::FAA4
@M04650:207:000000000-C238N:1:1101:22554:3430 2:N:0:19
GGACTACTCGGGTTTCTAATCCTGTTTGCTCCCCACGCTTTCGAGCCTCAGCGTCAGTTACAGTCCAGAGAGTCGCCTTCGCCACTGGTGTTCTTCCTAATCTCTACGCATTTCACCGCTACACTAGGAATTCCACTCTCCCCTCCTGCACTCTAGATTCCCAGTTTGGAATGCAGCACCCAGGTTGAGCCCGGGTATTTCACATCCCACTTAAAAATCCGCCTACGCTCCCTTTACGCCCAGTAAATCCGGACAACGCTCGCCCCCTACGTATTACCGCGGCTGCTGGCACGTAGTTAGC
+
CCCCCGGGGGGGGGGGGGGGGGGGGGGGGGGGGGGGGGGGGGGGGGGGGFGGGGGDGGGGGGGGGGGGGFGGGGGGGGGGGGGGGGGGGGGGGGGGGGGGGGGGGGGGGGGGGGGGGGGGGGGGGGGGGGGGGGFGGCEGFFEFDGGGGGGFGFGGGFCAEGGGGGGGGDGGFGGFGDFGDFGGGGGGFGGG>EGCDGGGGCGFFGG>@FGF4:C>F@D?=GFFFFDF25@DFGFFFFGGG6<1@79<FFE>?DGDC66214D0*8900:602C:2FC:B>01;1:???G(<:113?:6<4
@M04650:207:000000000-C238N:1:1101:16557:3528 2:N:0:19
GGACTACCCGGGTATCTAATCCTGTTTGCTCCCCACGCTTTCGAGCCTCAGCGTCAGTTACAGTCCAGAGAGTCGCCTTCGCCACTGGTGTTCTTCCTAATCTCTACGCATTTCACCGCTACACTAGGAATTCCACTCTCCTCTCCTGCACTCTAGATAACCAGTTTGGAATGCAGCACCCAAGTTGAGCCCGGGTATTTCACATCCCACTTAATCATCCGCCTACGCTCCCTTTACGCCCAGTAAATCCGGATAACGCTCGCCACCTACGTATTACCGCGGCTGCTGGCACGTAGTTAGC
+
CCCCCGGGGCFGGGGGGGGGGGGGGGGGGGGGGGGGGGGGGGGGGGGGGEFGGGGGGGGGGGGGGGGGGGGGGGGGGGGGGGGGGGGGGGGGGGGGGGGGGGGGGGGGGGGGGGGGGGGGGGGGGGGGGGGGGGGGGGGGGGGFGGGGGGGFGGGGGGGGGGGGFGGGGFFGGGGGGGGGGGGGGGGGGGGGCEGEGGFCGFGFADGFFGGGFGGGFFGGF4A>DFDFDGFFFGFFF>EGGFDFFGFFGFBFFFGFG<@8?9D9CGFF?:1(4A?FGGFFFF0(4?:>:GFGF<766EAA<
@M04650:207:000000000-C238N:1:1101:17813:3549 2:N:0:19
GGATACTGGGGTTTCTAATCCTGTTTGCTCCCCACGCTTTCGAGCCTCAGCGTCAGTTACAGTCCAGAGAGTCGCCTTCGCCACTGGTGTTCTTCCTAATCTCTACGCATTTTACCGCTACACTAGGAATTCCACTCCCCTCTCCTGCACTCTAGATAACCAGTTTGGAATGCAGCACCCAAGTTGAGCCCGGGTATTTCACATCCCACTTAATCATCCGCCCACGCTCCCTTTACGCCCAGTAAATCCGGATCACGCTCGCCACCTACGTATTACCGCGGCCGACGGCCCGTTGTTTGCC
+
CCCCC@CDFGGCFGAE<FF<F<C<EF<DG@FGGFEGC@FGECCCCFFFFAFEGC:,<FD,,6<,CC8CFGEGFGGGCGDGGG77CEFF86BBFEDFEE<AA54CE9,>?,BF,95E@C6>B,45?=FCG<F=F,4594,@404@FE8@88=DFDCEG89DF<DAGG8EDB,,DFAFCFGGF+3=E,,5@EGCE6+125FE++3+*;555;::E7CF=8EDDD)-()/)6C@(>EC640CF7(6)3;)6<))/();=*(((-2C0CF((.(.3<3))<14231(((((-4:(/,((,.:(-.
@M04650:207:000000000-C238N:1:1101:25508:3558 2:N:0:19
GGACTACACGGGTATCTAATCCTGTTTGCTCCCCACGCTTCCGCACCTGAGCGTCAGTTACAGACCAAAAAGCGGCCTCCGCAATTGGTGTTCCTCCACACTTCTACGCATTCAACCGCTAAACGTGGAATTCCGCTTTTCCCTTTTTTCCCCAAGCCTTCCAGTTTCAATTTACCTTCACGGGTTAAGCCGTGGGTTTCCAAATTAACCTTAAAAGGCCGCCTGCACGGCCTTTACTCCCACAAATTCCGAACACGCCCTACCCCCACAGTGTTACCGCGGCGACTGGCGCGTAGTACGC
+
CCCCCGGGGGGGGGGGGGFGGGFGGGFGGGGGGC,+++@;,,,,+@64,C<,@6,,,<,,,6C,E<F8FF<:@++@6C,,4B+4,,C8:,C4B?AF<,A?+,,,945+++BB,,,C:4++8+,:+6DFF9B=FA,+8CD,,+65,,6,+,333D=3F8B,E@:9@F7@,E,3+,7,7<739548F:D;,;:**=>4/9F,++,+4+*+1*1*.?+48(:5(3(41A()()((6C*6*.<@*4,(/*64:=@((77(*(((((1(1/(((((..<:<FC((4401(((-(*(2-42-(+.(-
@M04650:207:000000000-C238N:1:1101:6242:3563 2:N:0:19
GGACTACTCGGGTATCTAATCCTGTTTGCTACACACACTTTCGAGCCTCAACGTCTGTTACAGTCCAGTAAGCCGCCTTCGCCACTGGTGTTCTTCCATATATCTACGCATTCCACCGCTACACATGGAGTTCCCCTTACCTCTACTGCACTCAAGTTAACCAGTTTCGAATGCAGTTCCCAGGTTGAGCCCGGGGATTTCACATCCGACTTGACAGACCGCCTGCGTGCGCTTTCCGCCCAGTAAATACGGACCACGTTTGCCACCTACGCATTGCAGCGGCTGCTGTCACGTCGGTAGC
+
BC<CCFCFF@;CFG@FEFGC,EFF-<,CCEAF,6@,B@FGGGECF,@8E;,,8C<,@;@FEFFG@E,CFEFF<BE7F:CF<FC7:8,FFACFFF89?EF9EAFC=CF?@FB4EFGDEF>CCEFE,A<E,499;F,AADAD@8ED,EF9?,,5=B>=B;@AFCCFGFCF6@DDDFF,@@FGE98+73BD8FF?E>+C+*:,5;,+19FD>D4@.?*+3)DF9C@9(6>)2<3,3CF)038B*,(6CFE<+0),(0)-74(.8(:3:F2<?>0(4=4)0*.)(324(2)26+6E:((-(*((4
@M04650:207:000000000-C238N:1:1101:17851:3564 2:N:0:19
GGACTACTAGGGTTTCTAATCCTGTTCGCTCCCCACGCTTTCGCACCTCAGCGTCAGTTACAGACCAGACAGCTGCCTTCGCCATTGATGTTCCTTCTGATCTCTACGCATTTCACCGCTACACCAGAAATTCCGCCATCCTCTACCACATTCTAGTGATCCAGTATCAAATGCAATACCCAGGTTGAGCCCGGGGCTTTCACATCTGACTTAAATCACCACCTACGCGTCCTTTACCCCCAGTAATTCCGATTAACGCTTGCACCCTCCGTATTACGCGGGCTGCTGGCACTGGGGTAGC
+
<<@ACE89E@EGEC;FFGAFGGGGGGGGCCFFFGCCGG,,CBGCFFC=EGGCEGGGG<6EFGF9CDGFCEF@<,,@@,::4B@@F9F,FEGEFGF9F9BEECEDCFFFECF,<FFEGF>D>FEA8+EFCFGFGGFEC6+A>?FFCFD?<?8DFCGGGGCDFF,,,CECC=>@DD89,+6@DGGFD,=,,@>=C+:@D7:D+BF6;*2?A++5AD>9E=,;*/57);()6)-09,7)8)+4<;(63195+;;01.1?C1:618<?FG:?1:;1:;349*(((((4(1208*(+(,,((2((.
@M04650:207:000000000-C238N:1:1101:14641:3572 2:N:0:19
GGACTACTCGGGTTTCTAATCCTGTTTGATCCCCACGCTTTCGCACATCAGCGTCAGTTGCAGACCAGAGAGCCGCCTTCGCCACTGGTGTTCCTCCATATCTCTGCGCATTTCACCGCTACACATGGAATTCCACTCTCCTCTTCTGCACTCAAGCAAGACAGTTTCCAATGACCTTCCTCGGTTGAGCCGAGGGCTTTCACATCAGACTAATCTTGCCGCCTACGCGCGCTTTACGCCCAATAATTCCGATTAACGCTTGCCACCTACGTATTACCGCGGCTGCTTGCTCGTATTTAGC
+
CCACCFFGGGGGGGGGGGGGGGGGGGGGGG9FGGGGGGGGGGGGDGGGGGGGGGGGGGGGGGGGGGGGGGGGGGGGGGGGGGGGGGGGGGGGGGGGGFGGGGGGGGGGGGGGGGGGGGGGGGGGGGGGGEFGFGGGGGFCEFG7AEGFFGGFGCGFGGGGGGGGCFCGGFGGG,@=FDC88CBEGFGGGGGGCDDGDGGGGFGC+*5AE>*:*=FFFFCF@G>5582?6D@B0EF9=6EGEF6:4CBBGFF6:@D)289<<:<:79112:?<<9?FGGFBF>BB(()).5-<?BF(2C)).
@M04650:207:000000000-C238N:1:1101:7102:3579 2:N:0:19
GGACTACCCGGGTTTCTAATCCTGTTTGCTCCCCACGCTTTCGAGCCTCAGCGTCAGTTACAGTCCAGAGAGTCGCCTTCGCCACTGGTGTTCTTCCTAATCTCTACGCATTTCACCGCTACACTAGGAATTCCACTCTCCTCTCCTGCACTCTAGATAACCAGTTTGGAATGCAGCACCCAAGTTGAGCCCGGGTATTTCACATCCCACTTAATCATCCGCCTACGCTCCCTTTACGCCCAGTAAATCCGGATAACGCTCGCCACCTACGTATTACCTCGGCTGCTGTCACGCAGTTAGC
+
CCCCCGGGGGGGGGGGGGGGGGGGGGGGEGGGGGDFGGCGGGGGGGGGGFFGGGGEEFGGGGGGGGFFDF8FGGFFGGGGGGGEG@ECEFFGGGGGGGGGFGGGGFGGGFCFCFCGGGGCEGGGAFGGGGGGGGFCAFFGGGF@?FGCF,@?EF9@FF,@?GG?FCFGDDGGCDCDGGGGGF?,3@CC9EDFEE>@;FFFGFGF6?C>@GGCEFDG+:DF9C=AFF@EFD>BB=A;CDDEG?6/+C).;A)1(=D)7;;<F9DBC=<?8?FF7FB-C7-2(4:0(32)-+.<1(47?F>46
@M04650:207:000000000-C238N:1:1101:20538:3597 2:N:0:19
GGACTACAGGGGTTTCTAATCCTGTTTGCTCCCCACGCTTTCGTCCATCAGCGTCAGTATACTGTTAGTGATCTGTCTTCACAATCGGTGTTCTGCGCAATATCTATGTATTTCACCACTACACTGCACGTTCCAACCACCTCACAGCAACTCTAGACTACCAGTTTCAATGGCACGTTCCCGGTTGAGCCGTAAAATTTCACCACTGACTTAATAGTCCGCCTACGGACCCTTTAAACCCAATAATTCCGGATAACGCTTGGATCCTTCGTATTACCGCGGCTGCTGGCACGAAGTTAGC
+
CCCCCFG<<CFFF:FGGGFGGG,EFGGGGGGGGG8@FGGGGGGC:F@FFFGGGGGGGGFG@6<,66CFFCF9FEF<,CFG9FGGCFGGGGGGG<,E:CB:=FDGGG<F5CEFGGGGFGGGGGGG,4E<A4EFGGGC,@4FEGF?DEBE=FGFGGFD;F;CFGGFFCFGE,@,=DF8@0@F8FCGGGGGGGGG4::CG9FFGFG?:D=@5DFGFG+D>*@EFGFD@FDADGFF>GFF+>CFFF8B4FCFGFF(::DEG1(6;(9)2>3).4,/3AEEGF212(7;>?7>BE098(38:C444
@M04650:207:000000000-C238N:1:1101:21256:3671 2:N:0:19
GGACTACTGGGGTTTCTAATCCTGTTTGCTCCCCACGCTTTCGCGCCTCAGCGTCAGTTACAGACCAAAAAGCCGCCTTCGCCACTGGTGTTCCTCCACATCTCTACGCATTTCACCGCTACACGTGGAATTCCGCTTTTCTCTTCTGTCCTCAAGCCTTCCAGTTTCCAATGACCTTCCACGGTTAAGCCGTGGGCTTTCACATCAGACTTAAAAGGCCGCCTGCGCGCGCTTTACGCCCAATAATTCCGGACAACGCTTGCCACCTACGTATTACCGCGGCTGCTGGCACTTAGTTAGC
+
CCCCCGGGGGGGGGGGGGGGGGGGGGGGFGGFGGGGGGGGGGDGDGGGGGGGGGGGGGGGGGGGGGGGGGFGGGGGGGGGGGGGGGGGGGGGGGDFFFFGGGGGGGGGGGGGGGFGGGGDCFEGDGGG:FGGGGGGGGGGGGGFGGGGGGGFGGCFFCFGGGAFFFFGGFCD6FGGGGFGGCGGGGGGGGGGEGGEGGDFGFGFFFFFFGGGFGGGFDGG=)29;F736C2>@GF4=0;?E:?FF:A>DFFFBFD?C>B??FGFGG???FB2)<:DGG?9>;>>(3>D:=09274)6@<<4
@M04650:207:000000000-C238N:1:1101:5655:3764 2:N:0:19
GGACTACCGGGGTATCTAATCCTGTTTGCTCCCCACGCTTTCGAGCCTCAGTGTCAGTTACAGGCCAGAGAGCCGCTTTCGCCTCCGGTGTTCCTCCATATATCTACGCATTTCACCGCTACACATGGAATTCCACTCTCCTCTCCTGCACTCAAGTCTCCCAGTTTCCAATGCACACAATGGTTGAGCCACTGCCTTTTACATCAGACTTAAGAAACCACCTGCGCTCGCTTTACGCCCAATAAATCCGGACAACGCTTGGGACCTACGTATTACCGCGGCTGCTGGCGCGTAGTTAGCC
+
CCCCCGGGGDGGGGGGGGGGGGGGGGGGGGGGFGGGGGGGGGGFGGDGGGGGGGGGGGGFGGGGGGGGGGGGGGGGGEGGGGGGDGGGGEGGGGGGGGGGGGGGG=FGGGGEFG5FFGGGGGGGGGGGGGGGGGCGDEDFGGGFFGFFGGF5FG=D=DDGGFFGFGGGGGGGGFFFFDGGGGFE9F:DFGED,9EGGGGFGFFFFGGA@5BF4FFGFF,/:DFFFB(8@GF@FGFF3(=:C;1;FGEEFF:?>>FFG26::054CEB2:B?BB+6<CD99;>BBBFB03*3>660?<9)42
@M04650:207:000000000-C238N:1:1101:23744:3813 2:N:0:19
GGACTACTGGGGTATCTAATCCTGTTTGATCCCCACGCTTTCGCACATCAGCGTCAGTTGCAGACCAGAGACCCGCCTTCGCCACCGGTGTTCCTCCTGATATCTGCGCATTTCACCGCTACACCAGGAATTCCAGTCTCCCCTACAGCACTCAAGTCTGCCCGTATCGCCTGCACGCCCACAGTTAAGCCGCGGGATTTCACAACCGACTCTACAAACCGCCTACGAACTCTTTACGCCCAGTAATTCCGGACAACGCTCGCACCCTCCGTATTACCGCGGCTGCTGGCACGTAGTTAGC
+
CCCCCGGGGGGGGCGGGGFGGGGGGGGGFGGFGGGGGGGGGGGGGGCF8EGGGGGGGGGFC,FCFGGGGGFGGGGGGGGGGGGGGGDGG:FEGGGGGEFGG<EGFFGGGGGGGGCGGGGGGGGGGGGG7FFGG9E?3@,EFDGFGG8=DGGFGGFG;@FFGG,CFGGGDEGDFGFG6?FD7@B>@FCFGG,@>E?GGDFCFFFC?*1)6C)1)3C+*;FGFGFF0@F3:G69ACBFFFGGGFFFGG4<F?F>(09(>>B??BG6DGFF0304:C:AFG?FBBB9>6)55G?F6?:269<6<
@M04650:207:000000000-C238N:1:1101:15798:3817 2:N:0:19
GGACTACAAGGGTTTCTAATCCTGTTTGCTCCCCACGCTTTCGTCCATCAGCGTCAGTAAGTTGTTAGTGACCTGTCTTCACAATCGGCGTTCTGCGCAATATCTATGTATTTCACCACTACACTGCACGTTCCGACCACTGCACAACTACTCAAGACCTACAGTTTCAACGGCAAGCTTCCGGTTAAGCCGAAAGATTTCACCGCTGACTTATAAGCCCGCCTACGGACCCTTTAAACCCAATAATTCCGGATAACGCTTGGATCCTTCGTATTACCGCGGCTGCTGTCACGAAGTTAGC
+
CCCCC<FGGGGGFGGGGGGGGGGGGGGGGGGGGGGGGGGGGGGGGGGGGGGGGGGGGGGGGFGGGGGGGGGGGGGGGGGGGGGGGGFGGGGGGGGGGGGGGGGGGGGGGFGGGGGGGFGGGGGGGGFGGFGGGGGGGGGGGGGFGGGGGGGFGGGFGGGGGFGGGGGGGGGG+@CCFGGCFFGEFGGFGGGGG>EGGGGGGFFFBDGEFGGGCGGGFBFG>DFFFFF>DGFFDG43A<BFGFF@*;9)3A;98>C<F(461(*5:<<<4>F??E:ADF:;F;F>0804)<)<<(-,4@456
@M04650:207:000000000-C238N:1:1101:23692:3820 2:N:0:19
GGACTACCGGGGTATCTAATCCTGTTTGCTCCCCACGCTTTCGCACCTGAGCGTCAGTCTTTGTCCAGGGGGCCGCCTTCGCCACCGGTATTCCTCCAGATCTCTACGCATTTCACCGCTACACCTGGAATTCTACCCCCCTCTACAAGACTCTAGCCTGCCAGTTTCGAATGCAGTTCCCAGGTTGAGCCCGGGGATTTCACATCCGACTTGACAGACCGCCTGCGTTCGCTTTACGCCCAGTAATTCCGATTAACGCTTGCACCCTCCGTCTTACCGCGGCTGCTGGCACGGAGTTAGC
+
CCCCCFGGGGGGGGGGGGGGGGGGGGGGGGGGGGFGGGGGGGGGGGGGGFGGEGGGGGGGGGGGGGGGGGGCGGCGGGGGGGGGGGGGGGGGGGGGGGGFGGGGGGGGGGEGGGGGGGGGDGGGC:FGFGGGGGGGGFGEEGGFGGGGD?FFGFGGGGGFGGGGFGGG8DFFFGGGGGGGFFGGGGCCFGGGDGGGG<FGG79@AFGFFGGGFFF=FDGG>C6??F0)(149?FFFF6CEE:1:DGFFGF4(,75:CBB?:1C<CC:3??(8(*(6EFB;(263(3?8BG(9:3,(-;)--
@M04650:207:000000000-C238N:1:1101:13352:3830 2:N:0:19
GGACTACCAGGGTATCTAATCCTGTTTGCTCCCCACGCTTTCGCACCTGAGCGTCAGTCTTTGTCCAGGGGGCCGCCTTCGCCACCGGTATTCCTCCAGATCTCTACGCATTTCACCGCTACACCTGGAATTCTACCCCCCTCTACAAGACTCTAGCCTGCCAGTTTCGAATGCAGTTCCCGGGTTGAGCCCGGGGATTTCACATCCGACTTGACAGACCGCCTGCGTGCGCTTTACGCCCAGTAATTCCGATTAACGCTTGAACCCTCCGTATTACCGCGGCTGCTGGCACGGAGTTCGC
+
CCCCCGGGGGGGGGGGGGGGGGGGGGGGGGGGGGGGGGGGGGGGGGGGGGGGGGGGGGGGGGGGGGGGGGGGGGGGGGEGGG>BEGGGGEGGGG;FGFGG9FGGGFGGGGDGFDGGF:>DCFGDF8FFGFGGGGGGGGGFGGGFFGG8BFFFGEGEGCCEG>6CFGGCEGFF;DA9EGGGC*>EFDEGG@G5EGGEDCFCDAC@7C*8():C3*;DADGC>C7(47471/(-7G34948:?:0(::<<>4??:)9<D:2??:*)9E?1<:>41;:AFC804;>BFB:?0*(049(-4*)3-
@M04650:207:000000000-C238N:1:1101:21561:3841 2:N:0:19
GGACTACCCGGGTTTCTAATCCTGTTCGCTCCCCACGCTTTCGAGCCTCAGCGTCAGTTACAGTCCAGAGAGTCGCCTTCGCCACTGGTGTTCTTCCTAATCTCTACGCATTTCACCGCTACACTAGGAATTCCACTCTCCCCTCCTGCACTCTAGATTCCCAGTTTGGAATGCAGCACCCAGGTTGAGCCCGGGTATTTCACATCCCACTTAAAAATCCGCCTACGCTCCCTTTACGCCCAGTAAATCCGGACAACGCTCGCCACCTACGTATTACCGCGGCTGCTTGCACGTAGTTAGC
+
CCCCCGGGGGGGGGGGGGGGGGGGGGGGGGGGGGGGGGGGGGGGGGGGGFGGGGGGGFGGGFGGGGGGGGGGGGGGGGGGGGGGGGGGGGGGGGGGGGFGGGGGGGGGGGCGGGGGFFGGGGGGGGGGGFGGGG9EGGFGGGCFEGGGGGGFGGGG9DGGGGGGGGGGGFDFGGGGGGGGGGGGGGF??FGCCE5CDCFGGFGFFGGFFGGDEFGGFBGG>FFFFFF6(89DDG4CF<EGGDFFC;<7FAB97AG(*40404<>GDFFF??F2C0)<::>>BFFFF))55)<<<0:BD-:6
@M04650:207:000000000-C238N:1:1101:6182:3893 2:N:0:19
GGACTACAGGGGTTTCTAAACCTGTTCGCTCCCCACGCTTTCGAGCCTCAGCGTCAGTTACAGTCCAGAGAGTCGCCTTCGCCACTGGTGTTCTTCCTAATCTCTACGCATTTCACCGCTACACTAGGAATTCCACTCTCCCCTCTTGTACTCTAGATCTCCAGTTTGGAATGCAGCACCCAAGTTGAGCCCGGGTATTTCACATCCCACTTAATCATCCGCCTACGCTCCCTTTACGCCCAGTAAATCCGGATAACGCTCGCCACCTACGTATTACCGCGGCTGCTGGCCCTTAGTTAGC
+
CCCCCGGGGGGGGDEGGGGGFGGGGGAFCGGGGGGGGGGGCGGGGGGGGGGGGGFCFGFFFGGGGGGGGGGGGGGGDGGGGGGGEGCF<FGGFGFFGGGGGGGGGGGGEGGGGGEGGFGGGGGG9FGGGGGGGGGGGGGGGGGD>GGGGGG7FFGAFGDFCFGGGFGGGGGGF,@AGC?,@GG@DCGEFF7C6ECCDC9EF;CFADFFE4CFEGDDFFFGFGDDFF=EFG>BF7AFFFGGG@8@GFFFGFA@;BDA=?B:?>GFCE67>B??DC>DGG0((((-188?(*,*((5<:+)..
@M04650:207:000000000-C238N:1:1101:15425:3915 2:N:0:19
GGACTACCGGGGTATCTAATCCTGTTTGCTCCCCACGCTTTCGTCCCTCAGCGTCAGTAAGTTGTTAGTGATCTGTCTTCACAATCGGTGTTCTGCGCAATATCTATGTATTTCACCACTACACTGCACGTTCCAACCACTGCACAACTACTCTAGACTAATAGTTTCAACGGCAAGCTTCCGGTTAAGCCGAAAGATTTCACCGCTGACTTAAAAGTCCGCCTGCGGACCCTTTAAACCCAATAATTCCGGATAACGCTTGGATCCTTCGTATTACCGCGGCTGCTGGCACGAAGTTAGC
+
CCCCCGGGGGGGGGGGGGGGGGGGGGGGGGGGGGGGGGGGGGGFFGGGGGGGGGGGGGGGGGGGGGGGGGCGGGGGGGGGGGGGGGGGGGGGGGGGGGGGGGGGGGGGFGGGGGGGGGGGGGGGGGGAEFGGGGGGGECFGGGFGGGGGGGFGFGGFGGFFFFGGGGGDGGEGGGGGGGGGGEGGGDFGGGGGGGGGGGGDFGFFGGFFGGGCGDFFBGGDGFFDF@4@G@DFFAEC9FGGD;DGGFFGFFF0;CA703:6(7:*<<>ABBFFGFFGGF>>>>>>BFF>E:F((-48EAA<
@M04650:207:000000000-C238N:1:1101:19391:3945 2:N:0:19
GGACTACCGGGGTTTCTAATCCTGTTCGCTCCCCACGCTTTCGCACCTCAGCGTCAGTTACAGACCAGAGAGCCGCCTTCGCCACTGGTGTTCCTCCACATCTCTACGCATTTCACCGCTACACGTGGAATTCCACTCTCCTCTTCTGTACTCAAGTCCCCCAGTTTCCAATGACCGCTCGTGGTTAAGCCACGAGATTTCACATCAGACTTAAGAGACCGCCTGCGTGCCCTTTACGCCCAATAATTCCGGACAACGCTCGCCCCCTACGTATTACCGCGGCTGCTGGCACGTAGTTAGC
+
CCCCCGGGGGGGGGGGGGGGGGGGGGGGGDGGGGGGGGGGGGGGGGGGGGGGGGGGGGGGGGGGGGGGGGGGGGGGGGGGGGGGGGGGGGGGGGGGGGGGFGGGGGGGGGGGGGGGGGGGGGGGGGGGGGGGGGGGGGGGGGGFGGGGGGGFGGFGCFCFGGEEFCFGCGFGGGGGGGCCEGGDFGG7EGFC7CEG4CGGGFGFFGGAEGGFCFFGFFGG;GFFD;>DFD?D;GF9F@GGG<:<DGFFGFFFFFG:C411:>DBCEFFF1(17EBAGGB6699196::>EB?1(4::C>A)
@M04650:207:000000000-C238N:1:1101:21575:3997 2:N:0:19
GGACTACCGGGGTATCTAATCCTGTTCGCTACCCACGCTTTCGCACCTCAGCGTCAGTTACAGACCAGAGAGTCGCCTTCGCCACTGGTGTTCCTCCACATCTCTACGCATTTCACCGCTACACGTGGAATTCCGCTTTTCTCTTCTGTCCTCAAGCCTTCCAGTTTCCAATGACCTTCCACGGTTAAGCCGTGGGCTTTCACATCAGACTTAAAAGGCCGCCTGCGCGCGCTTTACGCCCACTAATTCCGGACAACGCTTGCCCCCTACGTATTACCGCGGCTGCTGGCCCGCAGTTAGC
+
CCCCCGGGGGGGGE@FGGGGGGGFGGEFEEGGGGGGGGGGGGGGGGGGGCFGGGGGGGGGGGGGGGGGGGGGFGGGGGGGGGGCGGGGGGGGGGGGGFFGFCFFFGFGGDEGGG9FFGGGEFGGCGGGGCFFGGGG6BFCGDGF:DEFGGGFGGGGDGGFGGGEFEFGG;,C:,@,EFF6<FG@GD8@EEFECEE>FFGF>AFFAC>F3CFD=CF7FDCC-?91:A9>(136>5@2=?GDE:(4CF><FFF2(./1D>BFF03(*;-2(3(,5FBFGG(42369(4?B:E(2(((-4C464
@M04650:207:000000000-C238N:1:1101:16036:4025 2:N:0:19
GGACTACACGGGTATCTAATCCTGTTCGCTACCCACGCTTTCGCTCCTCAGCGTCAGTTACAGACCAGAGAGTCGCCTTCGCCACTGGTGTTCCTCCACATATCTACGCATTTCACCGCTCCACGTGGAATTCCACTCTCCTCTTCTGTACTCAAGTCCTCCAGTTTCCAATGACACTCCACGGTTAAGCCGTGGGCTTTCACATCAGACTTAAAAGACCGCCTGCGAGCGCTTTACGCCCAATAATTCCGGACAACGCTTGCCCCCTCCGTATTACCGCGGCTGCTGGCACGTAGTTAGC
+
CCCCCGGGGGGGGGFGGGGGGGGFFGCFGGGGGGGGGGGGGGGGGGGGGFGGGGGEGGGGGGGGGGGGGGGGGGGGGGGGCFGGGGGGGGGGGGFGGGGGGGFGGGGGGGGGGGGGF7CDGGGGDEFGGGGGFG9FGGGGGGGFGGGGFGGFGF8E=EFGGGCGFGGGGGGGGCGGGGGGGGGCFGGGGGGGGGGCGGGGGFGFFGCFBGGFFCFG>4FC=D@254>BB36>;=FFFFGGG@=DGGFCG=)(4BG(9>((4:C29FF0(:0:?FB<F*,49((--:FF0=:E::(,4<<:<
@M04650:207:000000000-C238N:1:1101:23217:4042 2:N:0:19
GGACTACTGGGGTATCTAATCCCGTTTGCTACCCACGCTTTCGTGTCTGAGCGTCAGTATCATCCCAGGGGGCTGCCTTCGCCATCGGTGTTCCTCCACATATCTACGCATTTCACTGCTACACATGGAATTCCACCCCCCTCTGACGTACTCTAGCCAAACAGTTAGAAATGCAGTTCCAAGGTTGAGCCCTGGGATTTCACATCTCTCTTGCTTAGCCGCCTACACACGCTTTACGCCCCGTAATTCCGATTAACGCTTGCACCCTCCGTATTACCGCGGCTGCTGGCACGTAGTTAGC
+
CCCCCGGGGGGGGGGGGGGGGGGGGGGGGGGGGGGGGDGGEGGGGGGGGGGGGGGGGGGFGGGGGGGGGGGGDGGGGGGFFGGGGGGGCFFEGGGGGGGGGGGGGGGGGGGGGGGGGGGGGGGGGGGGGGFGGGGGGDGGGDGDFCFGGGGFGGGGGGGGGGGGGGGGGGGGGCFGGGGGDCFGGGGGGGGGGGGGGGFGGFGFFGFAEGGGFGCGF=FD2C=@=46AED;6;CFF60EFC(6;G519@FFB?FDAD?>B<07>CCBB<BFFFGFFGG0>B;607?B70E?G?31.,CAA:
@M04650:207:000000000-C238N:1:1101:23276:4074 2:N:0:19
GGACTACACGGGTATCTAATCCTGTTTGCTCCCCACGCTTTCGAGCCTCAGCGTCAGTTACAGTCCAGAGAGTCGCCTTCGCCACTGGTGTTCTTCCTAATCTCTACGCATTTCACCGCTACACTAGGAATTCCACTCTCCTCTCCTGCACTCTAGACTCCCAGTTTGGAATGCAGCACCTAGGTTGAGCCCGGGTATTTCACATCCCACTTACAAACCCGCCTACGCTCCCTTTACGCCCAGTAAATCCGGACAACGCTCCCAACCTACGTATTACCGCGGCTGCTGCCACGTAGTTAGC
+
CC@<CFG<@FE7FE,6,@<C<C@F<F,CFDFGFGFE7F@@FF7<,BFFGCEFGGGCCFCFD<DFFFGGEC:@6A+F@C=F<CCFC,CF?=FEG9FFFCAAFF9F,FC?@,B:@AFCA:>CCCFF9BECG,?:EFCFEF8=E8F+=ECCFC88=@9E;,,33CFFFFD,B8FDFGG,2=EF,8>EF98?CEC;176@*9,<CFGC+97>@FFDE+:8A);3/C4@(68B945@(=/9C0E7E?(611?5CFD02;8051-(((1(*248(5(,)+54+*(-47>91:?>)*,3(-4:-:6<6
@M04650:207:000000000-C238N:1:1101:25507:4092 2:N:0:19
GGACTACAAGGGTATCTAATCCTGTTTGCTCCCCACGCTTTCGCACCTGAGCGTCAGTCTTTGTCCAGGGGGCCGCCTTCGCCACCGGTATTCCTCCAGATCTCTACGCATTTCACCGCTACACCTGGAATTCTACCCCCCTCTACAAGACTCTAGCCTGCCAGTTTCAAATGCAGTTCCCAGGTTGAGCCCGGGGATTTCACATCCGACTTGACAGACCGCCTGCGTGCGCTTTACGCACAGTAATTCCGATTAACGCGTGCACCCCCCGTATTACCGCGGCTGCTGTCACGGAGTTAAC
+
CCCCCGGDEFEGGF8C6CFFGF9FG<,;6,C@FCEF:FGGC<B@FFFFGG8,@F::,;,CFAFFGGAE<:FC@7@F:F:FF7CFEFEDE:CAFGGFF8B<,?@@DAC4>CFGGF,FFC66=79FGGFEFFGFFFFE8,=@C6=?FFDG=,,4,@>,@@3,@,77FFFA,,3,2,,2@7EA6:FGD9FF?BF7CC@E55CCFACFFF*.15::)*6@A;=F9D9<7A()->9>>559??G8E08>C76)29?:?3*)::06143,>C(((,-((2(.<*(,(,,(4(.2)2)<22(--A))-
@M04650:207:000000000-C238N:1:1101:8764:4123 2:N:0:19
GGACTACTGGGGTTTCTAATCCCATTCGCTCCCCTAGCTTTCGTCTCTCAGTGTCAGTGTCGGCCCAGCAGAGTGCTTTCGCCGTTGGTGTTCTTTCCGATCTCTACGCATTTCACCGCTCCACCGGAAATTCCCTCTGCCCCTACCGTACTCCAGCTTGGTAGTTTCCACCGCCTGTCCAGGGTTGAGCCCTGGGATTTGACGGCGGACTTAAAAAGCCACCTACAGACGCTTTCCGCCCAATCATTCCGGCTAACGCTTGCATCCTCTGTATTACCGCGGCTGCTGGCACAGAGTTAGC
+
CCCCCGGGGGGGGGGGGGGGGFGGGGGGGGGEGGGGGGGGGGGGGGGGGGGFGGGGGGGGGGEEGGGGGGGGGGGGGGGFEGGGGGGGGGFEGGGCFFGGGEGGGGGGGGDGGGGGG7EGGGGGGGGGGGGGGGGGGGGGGGFFFFGGGEEFGGGGFFGGEGGFGGGGGGG8CFDGGGGCCFFGDFGFFFGGGGGGCF7@>9,@>GC>6<5F>F7CFDF*39?;3=@FEGFBFDF)*3>EGF6(7C9:CF4(()1:*43:((*5*+8).684:7<AG:1791169::>?C(3(((,.+6<4
@M04650:207:000000000-C238N:1:1101:14249:4134 2:N:0:19
GGACTACAGGGGTTTCTAATCCTGTTTGCTCCCCACGCTTTCGCACCTGAGCGTCAGTCTTTGTCCAGGGGGCCGCCTTCGCCACCGGTATTCCTCCAGATCTCTACGCATTTCACCGCTACACCTGGAATTCTACCCCCCTCTACAAGACTCTAGCCTGCCAGTTTCGAATGCAGTTCCCAGGTTGAGCCCGGGGATTTCACATCCGACTTGACAGACCGCCTGCGTGCGCTTTACGCCCAGCAATTCCGATTAACGCCTGCCCCCGCCGGATTACCCCGGCTGCTGGCACGGTGTTAGC
+
@C<<@,;EC@FDCEGGGGGGGGFGGF@FFGGC,C<FGDFF8FFC:FCGG@EFECEFEC<CDAF,EGFGEGGCF7FGGGGEGGCFGGGGGDDFGC,AFF<A?F9FDFGGFFGGFGDGC@ECEEGGGCGGGGG?;FGF9FGE8=EDGFGFFGGFGBCFFEECFFFFCCGFGEFFDCFE:<2EECFE?CGC78,=ECD*2229+++;A6<A;C/9;FGCF;EG9G>?BF(0(97>(:<<6,A?818(*05<F46((7>>C0((.(*(1A(((-(((/()3:.(43;69?BB7*(047-,(16)4
@M04650:207:000000000-C238N:1:1101:21835:4137 2:N:0:19
GGACTACTAGGGTTTCTAATCCTGTTTGATCCCCACGCTTTCGCACATCAGCGTCAGTTGCAGACCAGAGAGCCGCCTTCGCCACTGGTGTTCCTCCATATCTCTGCGCATTTCACCGCTACACATGGAATTCCACTCTCCTCTTCTGCACTCAAGCAAGACAGTTTCCAATGACCTTCCTCGGTTGAGCCGAGGGCTTTCACATCAGACTAATCTTGCCGCCTACGCGCGCTTTACGCCCAATAATTCCGGATAACGCTTGCCACCTACGTATTACCGCGGCTGCTGGCACGTAAGTAGC
+
CCCCCEFGGGGGGGGGGFGDGGGGGCFGGGGFDGGEG7CFGFGCCFGGGCEDGGEGEFGCFGGFG@FGGCFFFCC7BF,FDGEBC@EGFGGGGGFGGFGFAFFG9EDGGGGGGFEFC@8CEEEFG8BFEEGGFDFFCCFGG??DCG;EGFFFGGGGGGGFGFGGG;:DFFEFGGGFGGGGGGG8>>B69FGE>1@EC5FC+?D99F7ABFC76D:9@6DC=D>@FF2BB39;(7).88CFGF17CFAD=@?B?EG46:>?FFG?7@?0:36(.384?*,(437((3:B>C3F:,4.(<)-)
@M04650:207:000000000-C238N:1:1101:21907:4153 2:N:0:19
GGACTACCGGGGTTTCTAATCCTGTTCGCTCCCCACGCTTTCGAGCCTCAGCGTCAGTTGCAGACCAGAGAGTCGCCTTCGCCACTGGTGTTCCTCCACATCTCTACGCATTTCACCGCTACACATGGAATTCCGCTTTCCTCTCCTGCATTCAAGTTGGACAGTTTCCAATGCACCTCCACGGTTAAGCCGTGGGCTTTCACATCAGACTTAAAAGACCGCCTGCGCGCGCTTTACGCCCAATAATTCCGGACAACGCTTGCCACCTACGTATTACCGCGGCTGCTGGCACGTAGTTAGC
+
CCCCCGGGGGGGGGGGGGGGGGGGGGGGGGGGGGGGGGGGGGGGGGGGGGGGGGGGGGGGGGGGGGGGGGGGGGGGGGGGGGGGGGGGFEFGGGGGGGGGGGGGGGGGGGGGGGGGGGGGGGGGGGGGFGFGGGGGGGGGGGGFGGGGGGFFGGDF;EFGGGGGGGGGGGCFGGGGGGGGGGGGGGGGGGF7CEDECFGGGFGFFGGF=FGDECFCABGFFGFFFF@39D>@>G>4F<GGD::0<GAAG=@(85C?F9BF??C8*<::(.187?7AG74;9326,8>?FG?F?3(4<G44.
@M04650:207:000000000-C238N:1:1101:25312:4207 2:N:0:19
GGACTACTAGGGTTTCTAATCCTGTTTGCTCCCCACGCTTTCGCACCTGAGCGTCAGTCTTTGTCCAGGGGGCCGCCTTCGCCACCGGTATTCCTCCAGATCTCTACGCATTTCACCGCTACACCTGGAATTCTACCCCCCTCTACAAGACTCTAGCCTGCCAGTTTCGAATGCAGTTCCCAGGTTGAGCCCGGGGATTTCACATCCGACTTGACAGACTGCCTGCGTGCGCTTTACGCCAAGTAATTCCGATTAACGCTTGCACCCTCCGTATTACCGCGGCTGCTGGCACGGAGTTAGC
+
CCCCCGGGGGGGGGGGGGGGGGGGGGGGGGGGGGGGGGGGGGGEGGGGGGGGGGGGGGGGGGGGGFGGGFGGGDGGGGGGGGEEGGGGGDGGGGGGGGGGFECFFGGGGDGG9EFFGGGGGGGGGFGGGGGGGGFGGG@FEGGFGGGFCF88FGGGGGFGFBFFFFGGGGF?FGGEGGGGGFGGGGGGGGGGGDEGGDGGFFGFFGDF<GGDAGGCAFF*/26=3A>>7CF0(A:AFFED/3:B>C49D???:)9<:148(:9)9C???FB1:67:FF(-(-99>:?7>E?F:F;90*.:-
@M04650:207:000000000-C238N:1:1101:14444:4219 2:N:0:19
GGACTACAGGGGTATCTAATCCTGTTTGCTCCCCACGCTTTCGAGCCTCAGCGTCAGTTACAGTCCAGAGAGTCGCCTTCGCCACTGGTGTTCTTCCTAATCTCTACGCATTTCACCGCTACACTAGGAATTCCACTCTCCCCTCCTGTACTCTAGATCTCCAGTTTGGAATGCAGCCCCCAGGTTGAGCCCGAGTATTTCACATCCCACTTAAAGATCCGCCTACGCTCCCTTTACGCCCAGTAAATCCGGCCAACGCTTGCCACCTACGTATTACCGCGGCTGCTGGCACGTAGTTAGC
+
CCCCCGGEGGGGGGGGGGGGGGGGGGGGGGGGFGFGGGGGGGGFFGGGGGGGGGGGGGGFGFFGGGGG9F@FCFGGGCEEGFGGGGGGGGGGGCFGGAAFGGGGGGGGGGCEFFGGGEGGGGGGAFEFFFE@9FGGAFDGG6EFDE8@,EFFGGGG,DDGGGGFFDFFC>FDFDGG,=CGDGGGG9FFGGGFGEEC5?FCFFFFFGGFEFFGFCGC6*>CBG29AF=D@G(68FF=ADEG71=;F76?CFD@(08=FD>@(4C(*<::?:B:3C?FGG<;990110).4C:9:30:??<A4
@M04650:207:000000000-C238N:1:1101:17109:4228 2:N:0:19
GGACTACCGGGGTTTCTAATCCTGTTTGCTCCCCACGCTTTCGCACCTGAGCGTCAGTCTTTGTCCAGGGGGCCGCCTTCGCCACCGGTATTCCTCCAGATCTCTACGCATTTCACCGCTACACCTGGAATTCTACCCCCCTCTACAAGACTCTAGCCTGCCAGTTTCGAATGCAATTCCCAGGTTGAGCCCGGGGCTTTCACATCTGACTTAAATCACCACCTACGCGCCCTTTACGCCCAGTAATTCCGATTAACGCTTGCACCCTCCGTATTACCGCGGCTGCTGGCACGGAGTTAGC
+
CCCCCGGGGGGGGGGGGGGGGGGGGGGGGGGGGGGGGGGGGGGGGGGGGGGGGGGGDGGGGGGGGGGGF@FEEGGGGGGGGGEFGFGGGGGGGGGGGGGGGGGGGGGGGGGFFGGFGGGGGGGGGGGGGGGGGGGGGGGGGGGFGGGGGGGFGGGFGGGGGGGGGGGGDFFGFGGGGGGGGG6CFGGGGGCFEGGGGG7@FCDFADFF3>FGFGGGFFGGFGFFFF6D0C96;6FFFFGGG??BG*:>FFFF(7D):09B??G>CGFF<B92,08AGG:B(39921:0751C?>BF?G25:
@M04650:207:000000000-C238N:1:1101:8272:4236 2:N:0:19
GGACTCCTGGGGTATCTAATCCTGTTTGCTCCCCACGCTTTCGCGCCTCAGCGTCAGTTACAGACAAAAAAGCCGCCTTCGCCACTGGTGTTCCTCCACATCTCTACGCATTTCACCGCTACACGTGGAATTCCACTCTCCTCTTCTGTCATCAAGACCCCCAGTTTCCCATGACCGCTCGTGGTTAAGCCACGATATTTCACATCAGACTTAAGAGACCGCCTGCGTGCCCTTTACGCCCAATAATGCCGAACAACGCTCGCCCCCTACTTATTACCGCGGGTGCTGGCACTTAGTTCGC
+
@CCCB,6,,,,@F;<,CCFE<EC--C<6E<<8CB<+8+,86CB;FEE7C8@FGEDFCCF,@<EFF,CCF<:@F8+6==F,A:CCFA=<F,FFFGA<EF88<EDDEFGCC7?+CA9FFCECEGGGG=FB+=?FFG9FFFDCD8DFCC@9DD,+,7=,,6@,@+1@6>EG,,@@7F<7CD+@13,C@:>,EC,,,4:*9;,=2+?BCC;6:8*+1=8:A2E*/51725;D<3/64:F9@<71<(4(2*.)*67((0)3*413,4/7CE10((524+).3*(-(((-3<A<?E:?(,-..0),-
@M04650:207:000000000-C238N:1:1101:19088:4241 2:N:0:19
GGACTACCAGGGTATCTAATCCTGTTCGCTCCCCACGCTTTCGAGCCTCAGCGTCAGTTACAGTCCAGAGAGTCGCCTTCGCCACTGGTGTTCTTCCTAATCTCTACGCATTTCACCGCTACACTAGGAATTCCACTCTCCCCTCCTGCACTCTAGATTCCCAGTTTGGAATGCAGCACCCAGGTTGAGCCCGGGTATTTCACATCCCACTTAAAAATCCGCCTACGCTCCCTTTACGCCCAGTAAATCCGGACAACGCTCGCCACCTACGTATTACCGCGGCTGCTGGCCCGTAGTTAGC
+
CCCCCGGGGGGGGGGGGGGGGGGGGGGGGGGGGGGGGGGGGGGGGGGGGGGGGGGGGGGGGGGGGGGGGGGGFFGGGGGGGGGGGGGGFGGGGGGGGGGGGGGGGGGGGGGEFGGGGGEGGGGGGGGGFGGGGGGGGGGG8FGFGCFFGGGFGCFGDFEGGGGGGGGGGGGGGGGGFGGFGGGFFGGGFGGGGEEEGGGFGFGFFF595>CFCGDDFFGGBF=@FFFD@DBFFGFEF@EGE(6;C7?EGF>61=DFG9>06>GF5C044,(..@()0:4>6(,-4:>8:5(*(,(-,<-66
@M04650:207:000000000-C238N:1:1101:19054:4285 2:N:0:19
GGACTACTGGGGTTTCTAATCCTGTTTGCTCCCCACGCTTTCGCGCCTCAGTGTCAATGTTGGCCCAGACAGCTGCCTTCGCCATTGATGTTCCTTCTGATCTCTACGCATTTCACCGCTACACCAGAAATTCCGCCATCCTCTACCACATTCTAGTGATCCAGTATCAAATGCAATTCCCGGGTTGAGCCCGGGGCTTTCACATCTGACTTAAATCACCACCTACGCGCCCTTTACGCCCAGTAATTCCGATTAACGCTTGCACCCTCCGTATTACCGCGGCTGCTGGCACGGAGTTAGC
+
CCCCCGGEAFGGGCGGGGGGGGGGGGGGGGGGGEGGGGGGGGGDGGGGGGF@FGGGFGFF@FDGGGGGFCGGGCGGGGGGGGGG>FGFGGGGGGGCGGGGG9EGGGGGGGGGGGGGGGGGGGGG,FGEFGGGGGGGGDGGGGGFGGGFGG8?GFGGG;D,4FFGGGGGGGGDFGG8EGGFF+@CGGGCGGGGCEGC*?FF>>E>+9+=4C>D*=C+4:DG6;>B=F>;2<99>FFEF0E@F;;@7F7?FFA01)<AGFF16?C>GFFF0:>?6E7<FGB9>>F>(1>?:GFG?09FF8AB>
@M04650:207:000000000-C238N:1:1101:22618:4285 2:N:0:19
GGACTACCGGGGTTTCTAATCCTGTTTGCTCCCCACGCTTTCGCACCTGAGCGTCAGTCTTTGTCCAGGGGGCCGCCTTCGCCACCGGTATTCCTCCAGATCTCTACGCATTTCACCGCTACACCTGGAATTCTACCCCCCTCTACAAGACTCTAGCCTGCCAGTTTCGAATGCAGTTCCCCGGTTGAGCCCGGGGATTTCACATCCGACTTGACAGACCGCCTGCGTGCGCTTTACGCCCAGTAATTCCGATTAACGCTTGCACCCTCCGTATTACCGCGGCTGCTGGCACGAAGTTAGC
+
CCCCCGGFGGGGGGGGGGGGGGGGGGGGGGGGGGGGGGGGGGGFGGGFFGFGGGGGGGGCFDFFFGGGGGDFGGGGGGGGFGGGEEGGGGGGGGGGGGGGGFGGGFFGGGGGGGGGGGEDBFGGEGGGGGGGFFFDGGGGGGGFAF;?EEEFGGFGGGFDGGGGGGGGEGFGFGF7:DCGG,CGGGGFCFGGEEGC3CFGG=FFFGFE@GGGB*9FFBGG>GFFFFFBBGFFFGFF=8CGGF?BFGFFGFF(2)9271;18<*)2;:B(,4::E0)<D<6100911:807(2-(2-:C<A6
@M04650:207:000000000-C238N:1:1101:8900:4330 2:N:0:19
GGACTACCCGGGTATCTAATCCTGTTTGCTCCCCACGCTTTCGCGCCTCAGCGTCAGTTACAGACCAGAAAGCCGCCTTCGCCACTGGTGTTCCTCCACATCTCTACGCATTTCACCGCTACACGTGGAATTCCGCTTTCCTCTTCTGTACTCAAGCCTTTCAGTTTCCAATGACCTTCCACGGTTGAGCCGTGGGCTTTCACATCAGACTTAAAAGGCCGCCTGCGCGCGCTTTACGCCCAATACTTCCGGACAACGCTTGCCCCCTACGTCTTACCGCGGCTGCTGGCCCGTAGTTAGC
+
CCCCCGGGGGGGGGGGGGGFGGGGGGGGGGGGGGGGGGGGGGGGGGGGGGGGGGGGGGGGGGGGGGGGGGGGGGGGGGGGGGGGGGFGGGGGGGGFGGGGGGGGGGFGGGGGGGGGGGGGGGGGGGGGDGEFFF8@CEGGG?EFGGGGGGGFF>DFFEGGGFGGFFCGGDFGGGGGCFFGA=BEGGEGGGGGGGGGGDGGGFGFFG747>FGCGFG+:GGFDBF?FFEFD6@FGFF40AEE?:0C*64CFE6,;D?F>BB00*5*;49116(.:1>GF:>;((-4??7(*1:239:?G)))
@M04650:207:000000000-C238N:1:1101:8279:4356 2:N:0:19
GGACTACACGGGTATCTAATCCTGTTTGATCCCCACGCTTTCGCACATCAGCGTCAGTTACAGACCAGAGAGCCGCCTTCGCCACTGGTGTTCTTCCATATCTCTGCGCATTTCACCGCTACACTAGGAATTCCACTCTCCCCTCCTGTACTCTAGATCTCCAGTTTGGAATGCAGCCCCCAGGTTGAGCCCGAGTATTTCACATCCCACTTAAAGATCCGCCTACGCTCCCTTTACGCCCAGTAAATCCGGACAACGCTCGCAACCTACGTATTACCGCGGCTGCTGGCACGTAGTTAGC
+
CCCCCGGGGGGGGGGGGGGGGGGGGGGGGGGGGGGGGGGGGGGGGGGGGGGGGGGGGGGGGGGGGGGGGGGGGFEGGGGGGGGGGGGGGGGGGFGFGGGFCFGGFFGGGGGGGGGGGGGGGGGGFFFGGGGGGGGGEFFGGGGBEGGGGGGFG9EGGGGFFFGDFGGGGGGGGFCAG8EEGGEGGGGG6BFGGGGGGGGFC>GFFG4AEGGGFGG>FBGG>F@@@FF:-9@BFC;CF0CFGFD@77CCCF>1?DGFGBF?:9G9<E7:>??B<GFBGG(6;0>>>B>:>C?FBFB83<5A4
@M04650:207:000000000-C238N:1:1101:17860:4371 2:N:0:19
GGACTACCGGGGTTTCTAATCCTGTTTGCTCCCCACGCTTTCGCGCCTCAGTGTCAATGTTGGCCCAGACAGCTGCCTTCGCCATTGATGTTCCTTCTGATCTCTACGCATTTCACCGCTACACCAGAAATTCCGCCATCCTCTACCACATTCTAGTGATTCAGTATAAAATGCAATTCCCAGGTTGAGCCCGGGGCTTTCACATCTGACTTAAATAACCACCTACGCGCCCTTTAAGCCCAGTAATTCCGATTAACGCTTGCACCCTCCGTATTACCTCGGCTGCTGGCCCGCAGTTATC
+
CCCCCGGGEEGEGGGGFGGG<FFECF<FFGGDDEEGGGGGGFFG>E:FEGGCFGE@FDCECFFGGGGFGFGGGGCFFGGGGGGGCFFAFGGE9FFEFEGGGGGFAFFFGGDF9FFEGGGCGGGGGG?FE8FFEF8C+>@F8AE=FGG8<EDFA,DDF=,>:CA,A9E,@ECGDFFFGG8=9DD7@FGGFGGCC++1;C3@7BFF6DFACGFGEG>D+:<C./9=6855/C69;C6)+/?,C6;@+@<C:890<>97F1>:((/)**4(,4>?(;2AF=).18(-(4)535(:((,,(<4).
@M04650:207:000000000-C238N:1:1101:14161:4384 2:N:0:19
GGACTACTGGGGTATCTAATCCTGTTTGATCCCCACGCTTTCGCACATCAGCGTCAGTTACAGTCCAGAGAGTCGCCTTCGCCACTGGTGTTCTTCCTAATCTCTACGCATTTCACCGCTACACTAGGAATTCCACTCTCCCCTCCTGCACTCTAGATAACCAGTTTGGAATGCAGCACCCAAGTTGAGCCCGGGTATTTCACATCCCACTTAATCATCCGCCTACGCTCCCTTTACGCCCAGTAAATCCGGATAACGCTCGCCACCTACGTATTACCGCGGCTGCTGGCACGTCGTTAGC
+
CCCCCGGGGGGGGGGGGGGGGGGGGGGGGGGGGGGGGGGCFGGGGGGGGGGGGCGGGGGGGGGGGGGGGGFGGGGGGGGGGGGGGGGGGGFFFGGGFGGGGGGG;EFGGGGGGGGGGDGDGEGGGGGGGGGGGGGGGGGG?FEFGGGGGGGFGGGGGGDFG?FGGGGGEFGGGGGGGGGGG7FGGGGGGGGGGEGGGGGGGFGFFGGFFGFGEFGGFECFFGFAAFDEDG=@BGF4@>GGGD=EG76)3=3:;BDFG;@6@@GBC5:?BF0(8E>AGF(9>F>FB:5?:EBFFF((4>416
@M04650:207:000000000-C238N:1:1101:20937:4405 2:N:0:19
GGACTACTGGGGTATCTAATCCTGTTTGCTCCCCACGCTTTCGAGCCTCAGCGTCAGTTACAGTCCAGAGAGTCGCCTTCGCCACTGGTGTTCTTCCTAATCTCTACGCATTTCACCGCTACACTAGGAATTCCACTCTCCCCTCTTGTACTCTAGATCGCCAGTTTGGAATGCAGCCCCCAGGTTGAGCCCGAGTATTTCACATCCCACTTAAAGATCCGCCTACGCTCCCTTTACGCCCAGTAAATCCGGACAACGCTTGCCACCTACGTATTACCGAGGCGGCTGGCACGTAGTTAGC
+
@CCCCGGGFEFGGGGGGGGGGGGGGGGGGGGGGGGGGGGGGGGFGGGGGFFGGGGGGGGGGGGGGGGGF@FGFGGGGGGGGGGEGFGGGGGGGDDFGEGGGGGGGGFGGGGGGG9FGGGGGGGGAFFGFE?DGFFGGFFGG?GDC8F9F;EFGGFGCFD+3FEEFGGGG8AEFGGDCFGGCFGFGGGG7@FC+:8CFFFCFFGFCGFACGGGFGF81:<7>FAADFF:=GFFFGFCF9CFGFFFF77)@9>;1>D@D@B?B?FF7EFBFFB<<+:)<C-(-40((279<EBE<11?<+656
@M04650:207:000000000-C238N:1:1101:6041:4451 2:N:0:19
GGACTACAAGGGTATCTAATCCTTTTTGCTCCCCACGCTTTCGTCCATCAGCGTCAGTAAACTGTTAGTGATCGGTTTTCACAATTGGTGTTCTGCGCAATATCTATGTATTTCACCACTACACTTCACTTTCCAACCACTGCACAACTACTCTAGACTCATAGTTTCAACGGCAAGCTTCCGGTTAAGCCGAAGGATTTCACCGCGGACTTACAATTCCGCCTACGGACTCTGTAAACCCAGTAAGTCCGGATAAATCTTTGATCCTTCGTATTACCGCGTCTTCTGTCACGAAGCTAGC
+
BCC@C8F,CF8CC<,<C,CDFF,-;@9F?F9FGGFGGGGCCFG6@7,AF9DF76BBF@CE,CE,CCDCFAC,6,,8,B,=?,,,,,:CF@,@CA;F+@+4,C;9=,,C5=,CFG?<F4,=8EFCB,,CF,?,A<=,,@4?@6?8,9,+AD,4@,9=;E;,,,,@7EA;@,@++:@C++2,==++@F+=,@D++45+0+7DCF99*0**);C7C+8++/5+(729(6=)(:((/+36+.4<<((/1+)9@+0(4=*)+))11):)*<64>9?:<*,-<7(32((((-656EA9,-,((3))(
@M04650:207:000000000-C238N:1:1101:18550:4465 2:N:0:19
GGACTACTCGGGTATCTAATCCTGTTTGCTCCCCACGCTTTCGAGCCTCAGCGTCAGTTACAGTCCAGAGAGTCGCCTTCGCCACTGGTGTTCTTCCTAATCTCTACGCATTTCACCGCTACACTAGGAATTCCACTCTCCTCTCCTGCACTCTAGATAACCAGTTTGGAATGCAGCACCCAAGTTGAGCCCGGGTATTTCACATCCCACTTAATCATCCGCCTACGCTCCCTTTACGCCCAGTAAATCCGGATAACGCTCGCCACCTACGTATTACCGCGGCTGCTGGCACGTAGTTAGC
+
CCCCCGGGGGGGGGGGGGGGGGGGGGGGGGGGGFGGGGGGGGGFGGGFGFFGDGGGGGGGFGGGGGGGGGGGGGGGEGGGFGGDGGGGFCGGEFDGGGGGGGGGGGGGGGGGGGGGGGGGGGGGGGGGGGGGGFGGGGGGCDCFGGGG8=E?FE;ECF;DGGGFGG8DCFFC69DFFGGEEG?DFFFGGGFG>CEGDGGGFFFC6?FAEGGGFFD>AEGDAG>=DA2;@D=B=CA4C=EFG0==>7?CD45;<8DAF@F<8(C;*88?(((42CBFGG?>;9699BF>(/(+,4(32CAD2
@M04650:207:000000000-C238N:1:1101:15711:4484 2:N:0:19
GGACTACAGGGGTTTCTAATCCTGTTTGCTCCCCACGCTTTCGCACCTGAGCGTCAGTCTTTGTCCAGGGGGCCGCCTTCGCCACCGGTATTCCTCCAGATCTCTACGCATTTCACCGCTACACCTGGAATTCTACCCCCCTCTACAAGACTCTAGCTTGCCAGTTTCAAATGCAGTTCCCAAGTTAAGCTCGGGGATTTCACATCTGACTTAACAAACCGCCTGCGTGCGCTTTACGCCCAGTAATTCCGATTAACGCTTGCACCCTCCGTATTACCGCGGCTACTGGCACGGCGTTAGC
+
CCCCCGGGGGGGGGGGGGGGGGGGGGGGGGGGGGGGGGGGGGGGGGGGGDGGGGGGGFGGGGGGGGFGGGGGGGGGGGGGGGGGGGGGGGGGGGGGGGGGGGGGGGGGGGGGGGGGGGGGGGGGGGGGGGGGAGGGG?FGGGGFEDGCFGGFGGGGGGF?EFGGCGGCBFG;FFGGCGGGGFFGGGGDGC;C9EEGGGGGGFG6BFCA>FFGFFGGFFGG9G;18A1A(5:9;D:4@BCGGB?2C:<<7B@BFBGFF?;((-*4DG???FF::GFADF0((-33(..805:C(4(4-??34
@M04650:207:000000000-C238N:1:1101:25681:4503 2:N:0:19
GGACTACAAGGGTATCTAATCCTGTTCGCTCCCCACGCTTTCGAGCCTCAGCGTCAGTTACAGTCCAGAGAGTCGCCTTCGCCACTGGTGTTCTTCCTAATCTCTACGCATTTCACCGCTACACTAGGAATTCCACTCTCCCCTCCTGCACTCTAGATTCCCAGTTTGGAATGCAGCACCCAGGTTGAGCCCGAGTATTTCACATCCCACTTAAAGATCCGCCTACGCTCCCTTTACGCCCAGTAAATCCGGATAACGCTCGCCACCTACGTATTACCGCGGCTGCTGGCACGTAGTTAGC
+
CCCCCGGGGGGGGGGGGGGGGGGGGGGGGGGGGGGGGGGGGGGGGGGGGGGGGGGGGGGGGGGGGGGGGFFGGGGGGGGGGGGGGGGGGGGGGGGGGGGGGFGGGGGGGGGGGGGGGGGGGGGGFGGGGGGGGGGCGGGGE?CFGGFGGGGFGGGGFDFGGGGGGGGGEF=9FGDFGGFGGGGGGGFGGGGGGGE@DGGGGFG6;CF5)9>DCFFDA=GGFGD24;=?@GF==CFFFDGGG@;EGG<5CFFF;5D9=<@(,199CG:703(32F?AE>:64790;?).(/(<:38?FC>)6
@M04650:207:000000000-C238N:1:1101:22100:4540 2:N:0:19
GGACTACAAGGGTTTCTAATCCTGTTCGCTCCCCACGCTTTCGAGCCTCAGCGTCAGTTACAGTCCAGAGAGTCGCCTTCGCCACTGGTGTTCTTCCTAATCTCTACGCATTTCACCGCTACACTAGGAATTCCACTCTCCTCTCCTGCACTCTAGATAACCAGTTTGGAATGCAGCACCCAAGTTGAGCCCGGGTATTTCACATCCCACTTAATCATCCGCCTACGCTCCCTTTACGCCCAGTAAATCCGGATAACGCTCGCCACCTACGTATTACCGCGGCTGCTGGCACGTAGTTAGC
+
CC9CCFGGGGGGGGGGGGGGGGGGGGGGGGGGGGGGGGGGGGGGGGGGFFFGGGGGGGGGGGGGGGGEGGGFGGGGGGGGGGGE@FGGCGGDFGGGGGGGGGGGGGGGGGGGGGGGGDGGDEGGGGGGGGGGGGGGGGFGGGGFGGGGGGGFGGGGGGGGGGDFFFGGGFGGFGGGFGGGGGGGFGGFFGGGG6CCCCFGGAFFFGFFFGGGEGCF><?GFGFFFFFD=C@93??48(=FGF6EGFECGFA>08D>D06(/,/(*/4,8?(()3:)<C?B90;9(1,.(/(<::<6?G4).
@M04650:207:000000000-C238N:1:1101:16895:4570 2:N:0:19
GGACTACCAGGGTATCTAATCCTGTTTGCTCCCCACGCTTTCGACCCTCAGCGTCAGTAACATGTTAGTAAGCTGTCTTCACAATCGGTGTTCTGCGCAATATCTATGTATTTCACCACTACACTACACATTCCAACCACCTCACCGCTACTCTAGCCTACCAGTTTCAATAGCAGGTTCACGGTTGAGCCGCAAAATTTCACTACTGACTTGATAGTCCGCCTACGGACCCTTTAAACCCAATAATTCCGGATAACGCTTGGATCATTCGTATTACCGCGCTCGCTGGCACGAGGTTAGC
+
CCCCCGG,,CFGGGGGGGGGGGGGGGGGGGGGGGGGGGGGGGG,,@6A=F<CFGGGGGF,,,,69,CFG,6,CFG6,C<F,CFGGGGGGGGGG<=F:+>FGGGGGG9E?FFGGGGGFFFFGFFGG8,54,:EFGEG?+=FGGG5D,++@+CFFCEG,,@8=FDFGGA9EG=9=9=,102ED,=CGG+@8>B8++3+5=FDCFGC+;>5;FGF**5?>;FD=9>AAFF457@=(CFEFFGGC@BDDG3?DFF6(0:@4;;<<055*>(1756@@F?)<*(-3(-(36?B0=?D?<((-;),)
@M04650:207:000000000-C238N:1:1101:19562:4597 2:N:0:19
GGACTACTCGGGTATCTAATCCTGTTCGCTCCCCACGCTTTCGAGCCTCAGCGTCAGTTACAGTCCAGAGAGTCGCCTTCGCCACTGGTGTTCTTCCTAATCTCTACGCATTTCACCGCTACACTAGGAATTCCACTCTCCTCTCCTGCACTCTAGATACTCAGTTTGGAATGCAGTACTCGGGTTGAGCCCAAGTATTTCACATCCCACTTAAGTATCCGCCTACGCTCCCTTTACGCCCAATAAATCCGGATAACGCTCGCCACCTACGTATTACCGCGGCTGCTGGCACGTAGTTAGC
+
CCCCCGGGGGGGGGGGGGGGGGGGGGGGGGGGGGGGGGGGGGGGGGGGGGGGGGGGGGGGGGGGGGGGGGGGGGGGGGGGGGGGGGGGGGGGGGGGGGGGGGGGGGGGGGGGGGGGGGGDGGGGFGGGGGGGGGGGGFFGGGGFGGGGGFGFGGGGGGFGGGGGGGGGEGCGGGGGGGGGA=@EGGGGGGGGGGGGCGGGG6DFFGGFEGGGFGGGF;FGFG2)-94B>GFFFGFFFFGGGD18<FF?CFD@DEGFGFB;@;G(*A::08?7?FBAGG:1;BFB60:?FGFGF?:(492<4
@M04650:207:000000000-C238N:1:1101:24042:4618 2:N:0:19
GGACTACAGGGGTTTCTAATCCTGTTCGCTCCCCACGCTTTCGAGCCTCAGCGTCAGTTACAGTCCAGAGAGTCGCCTTCGCCACTGGTGTTCTTCCTAATCTCTACGCATTTCACCGCTACACTAGGAATTCCACTCTACCCTCCTGCACTCTAGATTCCCAGTTTGGACTGCAGCACCCAGGTTGAGCCCGGGTATTTCACATCCCACTTAAAAATCCGCCTACGCTCCCTTTACGCCCAGTAAATCAGGACAACGCTCGCCACCTACGTATTACCGCGGCTGCTGGCACGTAGGTAGC
+
CCCCCGGGFGGGE:FFFGFFGCFGGFEEECF+CFFEEGCFFGGGGEFGGGCGGG,BCCEFGGGGGGGGGGGGGGGE,@=FDFFGGFFDFFFGFEGGGACFGFEFA=FFG7?FGGDGFGG=E@,=B:,FFAAFG9ED;ED,CD=+@EGF8DGFGGGDF,6D8EDCFCE;CG,C683@DFG8AFC8F@,D6FGG6>EGC7FCC6C+1;CAEGG7ACGGFB8C>GFF=;2;9DFF=GF<67*4C?F@D+9)1**/65F<<1912(91*813032,.+,4A7(12(41(()).:(3,31((+.))
@M04650:207:000000000-C238N:1:1101:23883:4642 2:N:0:19
GTACTACCGGGGTTTCTAATACTGTTTGATCAAAACGCTTTCGCACCTGAACGTCAGTCGTTGTCCAGGGGGCCGCCTTCGCCACCTGTATTCCTCCAGATCTCCACGCACTTCACCGCTACACATGGAATTCTCCCCCCCTCTACAAGACTCTAGCTTGCCAGTTTCAAATGCAGTTCCAAAGTTAAGCTCGGTGAGTTCAAATTTGACTTAACAAACCACCTGCGTGCGCGTTACGCCCAGTAATTTCGATTAAACATTGCAACCTCCGTATTACCGCGGGTGCTGGTCAGGAGTTAGG
+
B-6A6,CF@7+@@+C,@F,<,CF-F96,,C6,6,,67+6C,;,6,C6A:@,C@FD786,,C66CC@6C6,:7++8>=?F::,BF:,,,:,5CE9EF,,BF,E;=,,,++@++A,9,,+6+8>9,,,,,:8,A;,,,6+++3=>*@E,9,,,33@=EC,5B5FC,7=AF;DFF7;D??C,2,,2DG?DE99,</7****7,++,+4+1B4:;@7:CCB0*/(:((6)688*(((208>38*2(..C:))*10()972*))-5)*4*0(.((((.*.6A*407(--(-)).*)2(((-(;).(
@M04650:207:000000000-C238N:1:1101:8689:4717 2:N:0:19
GGACTACCCGGGTTTCTAATCCTGTTTGCTCCCCACGCTTTCGCGCCTCAGCGTCAGTTACAGACCAAAAAGTCGCCTTCGCCACTGGTGTTCCTCCACATCTCTACGCATTTCACCGCTACACGTGGAATTCCACTTTTCTCTTCTGTCCTCAAGCCTTCCAGTTTCCAATGACCTTCCACGGTTAAGCCGTGGGCTTTCACATCAGACTTAAAAGGCCGCCTGCGCGCGCTTTACGCCCAATAATTCCGGACAACTCTTGCCAACTACGTATTACCGCGGCTGCTTGCACGTAGTTAGC
+
CCCCCGGGGGGGGGGGGGGGGGGGGGGGGGGGGGGGGGGGGGGGGDGGGGFFGGGGDGGGGGGGGDFGGGGGGGGGGGDFGGGGGGGFGGGGGGGGGGGGGGGGGGGGGGGDGGGGGGEDGGGGGGGGFGGGGGGGGGGGGGGFGGGGGGGFGGGGGFDGGGGGAFFGFGGF6FEGGGGGGGD7F@CFGFFGGGGDGGGDFFGFFFD4:CCCFGFGFFGGFG@FFF=5:39;>E>CF@CEE<B?G7)4*=?>0538*)-648F3C+4:?7((,356FFB>B619BF2)5CB6(.422CA).
@M04650:207:000000000-C238N:1:1101:25656:4718 2:N:0:19
GGACTACTCGGGTTTCTAATCCTGTTTGCTCCCCACGCTTTCGAGCCTCAGCGTCAGTTACAGTCCAGAGAGTCGCCTTCGCCACTGGTGTTCTTCCTAATCTCTACGCATTTCACCGCTACACTAGGAATTCCACTCTCCCCTCCTGCACTCTAGATTCCCCGTTTGGAATGCAGCACCCAGGTTGAGCCCGGGTATTTCACATCCCACTTAAAAATCCGCCTACGCTCCCTTTACGCCCAGTAAATCCGGACAACGCTCGCCACCTACGTATTACCGCGGCTGCTGGCACGTAGTTAGC
+
CCCCCGGGFGGGGGGGGGGGGGGGGGGGGGGGGGGGGGGGGGGFGGGGGGGGGGGGGGCFGFGEGGGGGGGGGGGGGGGGGGGGGGGGGGGGGGGGGGFGGGFGGAFGGGGGGGGGGGGGGGGGAFGGFGFGGGGCGGGGFFGFDGDFFGGFGGGGCDDEFF,@FFGG>F9EFGFGDGGGGGCGGGGGGGGGGG5;;FCCGAFF+C>AEGFGFGCFF=GDBGF@@FD):D>BFCF<=;GFG@FFFGEFGFF0(=DFG070?9G>DGFB73::???AFG?;9>F>><FFFC3+-::BFFA<6
@M04650:207:000000000-C238N:1:1101:24428:4722 2:N:0:19
GGACTACTCGGGTTTCTAATCCTGTTTGCTCCCCACGCTTTCGTCCCTCAGCGTCAGTAAGTTGTTAGTGATCTGTCTTCACAATCGGTGTTCTGCGCAATATCTATGTATTTCACCACTACACTGCACGTTCCAACCACTGCACAACTACTCTAGACTAATAGTTTCAACGGCAAGCTTCCGGTTAAGCCGAAAGATTTCACCGCTGACTTAAAAGTCCGCCTGCGGACCCTTTAAACCCAATAATTCCGGATAACGCTTGGATCCTTCGTATTACCGCGGCTGCTGGCACGAAGTTAGC
+
CCCCCGGGGGGGGGGGGGGGGGFGGGGGGGGGGGGGGGGGGGGGGGGGGGGGGGGGGEFGGGFFGFFGCFGGGGGEFFGGGGGGGGGFGGGGGGGGGGGGGGGGGGCFGDDGGEFGGFGGGGGGGGGGGGGGGGGGFGGGD?FFGGGGGGGFGCFCFFGCGGFGG@FFCGGGDGDEGGGDFFGGGEGGFGGGG>:E?FGGGFCFFGGFFGGGCFCFF:CFAGF=2F=)>GBDFGFFFFGFG?(6<F?EGCA3;BCA=2>@D?<?CCB<))280C:AF7:FF>BFF?:>BE(0869<?7<>6
@M04650:207:000000000-C238N:1:1101:15718:4733 2:N:0:19
GGACTACTCGGGTTTCTAATCCTGTTTGCTCCCCACGCTTTCGTCCATCAGCGTCAGTAAACTGTTAGTGATCTGTTTTCACAATCGGTGTTCTGCGCAATATCTATGTATTTCACCACTACACTGCACGTTACAACCACCTCACAGCTGCTCTAGACTACCAGTTTCAATGGCAAGTGCACGGTTAAGCCGTAAAAGTTCACCACTGACTTAACAGTCCGCCTACGGACCCTTTAAACCCAATAATTCCGGATAACGCTTGGACCCTTCGTATTAACGCGGCGGGTGGCACGAAGTTAAC
+
CCCCCGGC8FB:FGGGGGGCFFGGGFGFAFEGG@CGFGF@FGGFGGGGGGFCFCEFEFGCGCGCFCF9EF,,<EFCFG8E@FEF,=FEFCFGFFD9CFGGGGGDCGGG,C<FE9A5BECDF8EFEF9E?A=B,+@DD>><CFGFGGFFGCC0,>EA;=BFG,DDF8ECDGDEGFGG6=,,@ABBFGDDFCFE@C8DF+8@C;EFFCDF<CCFED+?A*<;=C55>F=B@CB))496@=9:=52-??4*28A9=:C3*6>(,623**,((/6=;*()+2/-3;((,(49960+3(90(3-))
@M04650:207:000000000-C238N:1:1101:25343:4747 2:N:0:19
GGACTACCCGGGTATCTAATCCCATTCGCTCCCCTAGCTTTCGTCTCTCAGTGTCAGTGTCGGCCCAGCAGAGTGCTTTCGCCGTTGGTGTTCTTTCCGATCTCTACGCATTTCACCGCTCCACCGGAAATTCCCTCTGCCCCTACCGTACTCCAGCTTGGTAGTTTCCACCGCCTGTCCAGGGTTGAGCCCTGGGATTTGACGGCGGACTTAAAAAGCCACCTACAGACGCTTTACGCCCAATCATTCCGATTAACTCTTGCACCCTCCTTATTACCGCGGCTGCTGGCACGGAGTTAGC
+
CCCCCFGGGGGGGGGGGGGGGGGGGGGGGGGCFGGGGGGGGGGGGGGGGFDFGGGGGGGGGGGGFGEGGGGGGGGGGGGGDEGGGGGGGGGGGGGGGGGFFFFGGGGGGGGGGGGGG7CDEEFGGGGGEGGGGGFGGFGGFGGFGGGGGGGFGF@EGFGGGGGGFFGGGGGGGGGGGGGGGGGGDEGGFGGGGGGDFGGGGFGFEGDBBGGGCFG74;GGFF@DFF1;)*(,-:75@?CCEF(4C*62CF4(3>DFG99AABF)6;:((4().<<)::(-(-17(4?>(:7C(416:FF)4
@M04650:207:000000000-C238N:1:1101:21943:4775 2:N:0:19
GGACTACAGGGGTTTCTAATCCTGTTTGCTCCCCACGCTTTCGCACCTGAGCGTCAGTCTTTGTCCAGGGGGCCGCCTTCGCCACCGGTATTCCTCCAGATCTCTACGCATTTCACCGCTACACCTGGAATTCTACCCCCCTCTACAAGACTCTAGCCTGCCAGTTTCGAATGCAGTTCCCAGGTTGAGCCCGGGGATTTCACATCCGACTTGACAGACCACCTACGCGCCCTTTACGCCCAGTAATTCCGATTAACGCTTGCACCCTCCGTATTACCGCGGCTTCTGGCACGGAGTTAGC
+
CCCCCGGGGGGGGGGGGCCCFGGGGGGGGGGGGGGGGGGGGGGGGGGGGGFFGGGGGEGGGGGGGGGGGGGGGGGGGGGGGGGGGGGGFGGGGGGGGGGGFDGGGGGGGGGDGGGGGGEDGGGCFFFGGGGGGGGGGGG:CDGFGGG?DFFFGGGGGGGGGGGGGGGGGCG7CGGGGGGGGGFGGFGFGDGFGEDEGDCGGFGFFGGFFDGG<CGGF@FF@G@FEF@EBD;B9E?AFFEGGF62>F>2:FFFF@3>>?FFFBG?GG?:6:>:B8:)<F?>(-(((.69AG09<9>BFC)6.
@M04650:207:000000000-C238N:1:1101:15330:4784 2:N:0:19
GGACTACCCGGGTTTCTAATCCTGTTTGCTCCCCACGCTTTCGAGCCTCAGCGTCAGTTACAGTCCAGAGAGTCGCCTTCGCCACTGGTGTTCTTCCTAATCTCTACGCATTTCACCACTACACTAGGAATTCCACTCTCCCCTCCTGTACTCTAGATCTCCAGTTTGGAATGCAGCCCCCAGGTTGAGCCCGAGTATTTCACATCCCACTTAAAGATCCGCCTACGCTCCCTTTACGCCCAGTAAATCCGGACAACGCTTGCCACCTACGTATTACCGCGGCTGCTGGCACGTAGTTAGC
+
CCCCCGGGGGGGGGGGGGGGGGGGGGGGGGGGGGGGGGGGGGGGGGGGGGGGGGGGGGGGGGGGGGGGGGGGGGGGEGGGGGGGGGGGGFFEGGFGGGGGGGGGGGGGGGEGGGGGGGGGGGGGFFCGFEFGGFGGGG8FF?CFGGGFFGGFGFGGFGGGGGGGGGFGGFGGGGCFDGCEGGGGGGGGGGGGGGG7CFFGG+,11CCCCGGGCFGGFEGGFGFFFFFE2DBDFGFEFFEGFD?@GCE<FFF>@BD?D9B;065>GF:?:33:?G?AGGFFB9>0,88?7E02((43<?<46
@M04650:207:000000000-C238N:1:1101:18177:4785 2:N:0:19
GGACTACCCGGGTTTCTAATCCTGTTCGCTCCCCATGCTTTCGCTTCTCAGCGTCAGTAGTGGCCCAGAGACCTGCCTTCGCCATCGGTGTTCCTCCTGATATCTGCGCATTTCACCGCTACACCAGGAATTCCAGTCTCCCCTACCACACTCTAGTCTGCCCGTACCCACTGCACGTCCGGGGTTGAGCCCCAGATTTTCACAGCAGACGCGACAAACCGCCTACAAGCTCTTTACGCCCAATAATTCCGGACAACGCTCGCCCCCTACGTATTACCGCGGCTGCTGGCACGTAGTTAGC
+
CCCCCGGGGGGGGGGGGGGGGGGGGGFEGGGGGGGGGGGGGGGGGFGGGGGGGEGGGGFFGGGCFGGGGGGCF<FGGGFGGGGGEFGGGGGGGGGGGFGGGGGGGGGGGGGGGGGGGGGDGGGGGGGGGGGGGGGADFFGGDEF?EDF@FGFGGFG;DAEEGGGGGDGGDGGGGGGF9CEE:EEGGGGGGG597EC4+DCFFGFFGFFFGCD2D3CD@GGFGFFFFE==G)2>CBFFBGEG?0:4>26C7F>FFG?G011(-)(>53>6:B:?G>BGG<09>;>FF:07EBGB(43?9--.
@M04650:207:000000000-C238N:1:1101:7387:4808 2:N:0:19
GGACTACAGGGGTATCTAATCCTGTTTGCTCCCCACGCTTTCGAGCCTCAGCGTCAGTTACAGTCCAGAGAGTCGCCTTCGCCACTGGTGTTCTTCCTAATCTCTACGCATTTCACCGCTACACTAGGAATTCCACTCTCCCCTCCTGTACTCTAGATCTCCAGTTTGGAATGCAGCCCCCAGGTTGAGCCCGAGTATTTCACATCCCACTTAAAGATCCGCCTACGCTCCCTTTACGCCCAGTAACTCCGGACAACGCTCGCCACCTACGTATTACCGCGGCTGCTGGCACGTAGTTAGC
+
CCCCCGGGGGGGGGGGGGGGGGGGGGGGGGGGGGGGGGGGGGGCGGGGGGGGGGGGGGGGGGGGGGGGGGFFEGGGGGGGGGGGGGGFGGGGGGGGGGGGGGGGGGGGGGGGGGGGGDGGGGGGGGGGFEFGGGFCGGGGGFGFGGGGGGGFGGGFGEF9FGGFFGGD>FGGGGFGC6EEED>FFGGGGGGE+7@EFFGGGFFFFGF9@GGGFGGGFFGGDGFFFFFFFGFBBGFFFF>FDDFEGG)7DFEBD3C?F@FDF6D1CEBB??07<E74EC?FFFFF>BFF7E(34:114C.-.
@M04650:207:000000000-C238N:1:1101:26330:4840 2:N:0:19
GGACTACTGGGGTTTCTAATCCTGTTTGCTCCCCACGCTTTCGCACCTGAGCGTCAGTCTTTGTCCAGGGGGCCGCCTTCGCCACCGGTATTCCTCCAGATCTCTACGCATTTCACCGCTACACCTGGAATTCTACCCCCCTCTACAAGACTCTAGCCTGCCAGTTTCGAATGCAGTTCCCAGGTTGAGCCCGGGGATTTCACATCTGACTTAACAAACCGCCTGCGTGCGCTTTACGCCCAGTAATTCCGATTAACGCTTGCACCCTCCGTATTACCGCGGCTGCTGGCACGGCGTTAGC
+
CCCCCGGGGGGGFGGGGGGGGGGGGGGGGGGGGGGGGGGGGGGGGGGGEGGGGGGGGGGGGGGGGGGGGGGGGGGGGGGGGGGGGGGGGGGGGGGGGGGGFGCGGGGGGGGGGGGGGGGGGGGFFFGFG@9DFFGGGC=EGGGFGGGGFGGFGGGFFGGGGGGGFGGGGGCFGGCFFGGEGGGGGGGFGGGGGGGD5CFCGFFFFF>A<CFGFGGGF?GGFGF@FF>>:C>>9=F<B??EE<B?GGF2C?F:?3DBC?><??GFFGF0?B>BBG?FGGBFBFFFFF0)8E0+4((,(:(,6
@M04650:207:000000000-C238N:1:1101:15338:4844 2:N:0:19
GGACTACTAGGGTTTCTAATCCTGTTTGCTCCCCACGCTTTCGTCCCTCAGCGTCAGTAAGTTGTTAGTGATCTGTCTTCACAATCGGTGTTCTGCGCAATATCTATGTATTTCACCACTACACTGCACGTTCCAACCACTGCACAACTACTCTAGACTAATAGTTTCAACGGCAAGCTTCCGGTTAAGCCGAAAGATTTCACCGCTGACTTAAAAGTCCGCCTGCGGACCCTTTAAACCCAATAATTCCGGATAACGCTTGGATCCTTCGTATTACCGCGGCTGCTGGCACGACGTTAGC
+
CCCCCGGGGGGGGGGGGGGGGGGGGGGGGGGGGGGGGGGGGGGGGGGGGGGGGGGGGGGGGGGGGGGGGGGGGGGGGGGGGGGGGGGGGGGGGGGGGGGGGGGGGGGGGGGGGGGGGGGGGGGGGGGGGGGGGGGGGGGGGGGFGGGGFFGFGFGGGGGGGFGGGGDAFGGGGGGGGGGGGEGGGGEADGGGGGDEGGGGGFCFFGGFFGGGFGFDAEFC=G=)5A=?>GFFDFFCFEDFE;7@GD?3@FA>1BDEGDFF0?D5>FF<<A:<BF>4CF3603>F64::8C:FFF(34E((6
@M04650:207:000000000-C238N:1:1101:25025:4872 2:N:0:19
GGACTACACGGGTATCTAATCCTGTTTGCTCCCCACGCTTTCGTGCCTCAGCGTCAGTTACAGTCCAGAGAGCCGCCTTCGCTACTGGTGTTCCTCCTAATATCTACGCATTTCACCGCTACACTAGGAATTCCACTCTCCTCTCCTGCACTCAAGTCTTACAGTTCCAAAAGCTTACTACGGTTGAGCCGTAGCCTTTCACTTCTGGCTTGAAAGACCGCCTACGCACCCTTTACGCCCAGTAATTCCGGATAACGCTAGCCCCCTACGTATTACCGCGGCTGCTGGCACGGCGTTAGCC
+
CCCCCGGGGGGGGGGGGGGGGGGGGGGGGGGGGGGGGGGGGGGGGGGGGGGGGGGGGGGGGGGGGGGGGFGGGGGGGGGGGGGGGGGGGGGGGGGGGGGGGGGGGGGGGGGGGGGGGGGGGGGCFGGGGFGGGEFGFCGGGGGBFGGGGGGFGGGFGFGGGGGGGGGGGFGFGFFGDGGGGGGGGGGGGGGGGGGGGGGGGFGFFGGF@FDGCGGCFFGGF>9>BFFFBGFFFGFE>0EE*444;7)77A5;?BFFG><(-4C7CGF(4::?AC<A<*-3-4>;F??:?6)*,,479/(-.
@M04650:207:000000000-C238N:1:1101:5179:4980 2:N:0:19
GGACTACAAGGGTATCTAATCCTGTTTGCTCCCCACGCTTTCGCGCCTCAGCGTCAGTTACAGACCAGAAAGCCGCCTTCGCCACTGGTGTTCCTCCACATCTCTACGCATTTCACCGCTACACGTGGAATTCCGCTTTCCTCTTCTGTACTCAAGCCTTTCAGTTTCCAATGACCTTCCACGGTTGAGCCGTGGGCTTTCACATCAGACTTAAAAGGCCGCCTGCGCGCGCTTTACGCCCAATAATTCCGGACAACGCTTGCCACCTACGTATTACCGCGGCTGCTGGCACTTAGTTAGC
+
CCCCCGGGGGGGGGGGGGGGGGGGGGGGGGGGGGGGEGGGGGFGGGGGGF8FGGGGGGFGGGGGFGGGGGGGGGGGGGGGFGEGGGGGGGGGGGGGGGGGGGGFGGDFGGGGGGGGGGGGGGGGEFFGEGGGCFGGGGFGGFGFGGFGGGGFGGGFFEGFDGGGGGGGGGGFGGFGGGGGFFGEGGC6<CCEC58>>G7FGFFFFGG4*;D7AF+C>)8C>C=@2A5>1C>FFG:C=;EGC?<BGF5<FF@B?><<GFFB3:C:GGF?BB((.+.):?<6>16>18>7:E<C())6:?>2.
@M04650:207:000000000-C238N:1:1101:15700:4980 2:N:0:19
GGACTACCCGGGTTTCTAATCCTGTTCGCTCCCCACGCTTTCGAGCCTCAGCGTCAGTTACAGTCCAGAGAGTCGCCTTCGCCACTGGTGTTCTTCCTAATCTCTACGCATTTCACCGCTACACTAGGAATTCCACTCTCCTCTCCTGCACTCTAGATAACCAGTTTGGAATGCAGCCCCCAGGTTGAGCCCGAGTATTTCACATCCCACTTAAAGATCCGCCTACGCTCCCTTTACGCCCAGTAAATCCGGACAAAGCTTGCCACCTACGTATTACCGCGGCGGATGGCACGTAGTTAGC
+
CCCCCGGGGGGGGGGGGGGGGGGGGGGGGGGGGGGGGGGGGGGGGGGGGGGGEGGGGGGGGGGGGGGGGGGGGGGGGGGGGGGGGGGGGGGGGGGGGGGFGGGGGGGGGGGGGGGGGGGGGGGGGGG8EGFGGGEFGFDBGFGFGGGGGGGFGCFGGGFGGDGDGGGGGGGGGGGGGGGGGGGGE@FFGCGGGGGGGGGEG>CFFFGFFGGGFGGGF=FGFGFDDF@DFGFB8CA<FFGGGFD;::37FFFF?FD;*.2<BBG(0<303((,)3.6CG0>FB9(-(-4:C:C011((36>5
@M04650:207:000000000-C238N:1:1101:8301:5009 2:N:0:19
GGACTACTAGGGTTTCTAATCCTGTTCGCTCCCCACGCTTTCGAGCCTCAGCGTCAGTTACAGTCCAGAGAGTCGCCTTCGCCACTGGTGTTCTTCCTAATCTCTACGCATTTCACCGCTACACTAGGAATTCCACTCTCCCCTCCTGCACTCTAGATTCCCAGTTTGGAATGCAGCACCCAGGTTGAGCCCGGGTATTTCACATCCCACTTAAAAATCCGCCTACGCTCCCTTTCCGCCCAGTACATCCGGCCAACGCTCGCCACCTACGTATTACCGCGGCTGCTGGCACGTAGTTAGC
+
CCCCCGGGGGGGGGGGGGGGGGGGGGGGFGGGGEGEGGGGGGGGGGGGGGGGGGG>CECFGGGGGGGGFF8FGGGGGGGGGGGGGGDFGGGGGFGGGGGGAFGGGFGGGGGGGGGGFEGGGG9F;FGGGGGGGGFFGGGGGGGFGGGGGGGFGGGD9DFGGGFGGGGGC8EDFDCFF+DDEFFFDFCCFGDGG6E>?FGA96>BCF5CEGGFE8:D>>F74D2=(;@F@<2B=GF*87EGG(=@F+<?FFFB()>@G091:>G>*;:?(.1,)+.6FF(2(29600:):E?F(404:9)..
@M04650:207:000000000-C238N:1:1101:7609:5018 2:N:0:19
GGACTACTAGGGTATCTAATCCTGTTTGCTCCCCACGCTTTCGCACCTGAGCGTCAGTCTTTGTCCAGGGGGCCGCCTTCGCCACCGGTATTCCTCCAGATCTCTACGCATTTCACCGCTACACCTGGAATTCTACCCCCCTCTACAAGACTCTAGCCTGCCAGTTTCGAATGCAGTTCCCAGGTTGAGCCCGGGGATTTCACATCCGACTTGACAGACCGCCTGCGTGCGCTTTACGCCCAGTAAATCCGGACAACGCTCGCCCCCTACGTCTTACCTCGTCTGCTGGCACGGAGTTAGC
+
CCCCCGGGGGGGGGGGGGGGGGGGGGGGGGGGGGGGGGGGGGGGGEGGDGCGGGGGGGGFFGGGFGFGG7FGFGGCGGGGGGGGGGGGDGGGAFGGGGGGFGFGCFGGGGGGGGGGGGGGDGGGGDFGFFGGGGGGGD+@CDGDFGGD>EGFGGGDEFGGGGGGGGGG6DFFFFGGGGFG9DFGFFGGGFGGCGGE:DGGFFGFFGF>DGCCEFCGA;=F;D9((;4>?C>FF5><F?8E86(.:7<ADFFF?BCBD>;:((7(**46?FF1(*,6F*).-((,34<:0=,+(((48;)26
@M04650:207:000000000-C238N:1:1101:19327:5115 2:N:0:19
GGACTACAGGGGTATCTAATCCTGTTTGCTCCCCACGCTTTCGAGCCTCAGCGTCAATCACAGACCAGAAAGCCGCCTTCGCCACTGGTGTTCCTCCATATATCTACGCATTTCACCGCTACACATGGAATTCCGCTTTCCTCTTCTGCATTCAAGTTGGACAGTTTCCAATGCAATTCCACGGTTAAGCCGTGGGCTTTCACATCAGACTATTCCAACCGCCTGCGCTCCCTTTACGCCCACTAATTCCGGACAACGCTTGTCCCCTACGTATTACCGCGGCTGCTGGCACGTAGTTAGC
+
CCCCCFGGGGGGGGGGGGGGGGGGGGGGGGGGGGGGGGGGGGGGGGGGFGGGGFGGGGGGGGGGGGGGGGGGGGGGGGGGGGGGGGGGGGGGFFDGGGGGGGGGGGGGGGGGGGGGGGGGGGGGGGGGGGGGFGGGGGGGGGGFGGGGGGGFGGFG;FGGGGGGFGGGGGGGGGGCFGGGGGGGG>6EAFFGGGGGGGFGFFGFFGGFFGGDFGGGFFGGFGB?2A@F>GFDFGFEFDGGGF1;CFEFGFFF?A<147>?:?FA703013(45F><EG?911,49::?(13C0(82:CAA>
@M04650:207:000000000-C238N:1:1101:18171:5123 2:N:0:19
GGACTACACGGGTATCTAATCCTGTTTGCTCCCCACGCTTTCGCGCCTCAGTGTCAATGTTGGCCCAGACAGCTGCCTTCGCCATTGATGTTCCTTCTGATCTCTACGCATTTCACCGCTACACCAGAAATTCCGCCATCCTCTACCACATTCTAGTGATCCAGTATCAAATGCAATTCCCAGGTTGAGCCCGGGGCTTTCACATCTGACTTAAATCACCACCTACGCGCCCTTTACGCCCAGTAATTCCGATTAACGCTTGCACCCTCCGTATTACCGCGGCTGCTGGCACGGAGTTAGC
+
CCCCCFGGGGGGGGGGGGGGGGGGGGGGGGGGGGGGGGGGGGGGGGGGGGGGGGGGGGGGGGGGGGGGGGGGGGGGGGGGGGGGGGGGGGGGGGGCFGGGGGGGGGGGGGGGGGGGGGGGGGGGGGGGGGGGGGGGGGGGGGGFGGGGGFFFGGGGGGGGGGGGGGGGGGGGGGGGGGGGGGGGGGGGGGGGGGGGGGGGGFGFFGGFFGGGFGGGFFGGFGFFFFFFFG@FBGFFFFGGGFDEGGF?FC;0@FDEGFFBBFGFGGFFFF>F:FF>GGB9BFFFFBFFFG0CB>BF:FBA6
@M04650:207:000000000-C238N:1:1101:6385:5129 2:N:0:19
GGACTACTAGGGTTTCTAATCCTGTTCGCTACCCATGCTTTCGCTCCTCAGTGTCAGTAACTGCCCAGAGACCTGCCTTCGCCATCGGTGTTCTTCCTGATATCTGCGCATTCCACCGCTACACCAGGAATTCCAGTCTCCCCTACAGCACTCCAGCCTGCCCGTATCGCCTGCACGCCCGAAGTTAAGCCTCGGGATTTCACAGACGACGCGACAAACCACCTACGAGCTCTTTACGCCCAGTAATTCCGGACAACGCTTGCACCCTACGTATTACCTCGGCTGCTGGCCCGTAGTTAGC
+
CCCCCGGGCFFGGGGGGGGGGGGGGGGGGGGGGGGGGGGGGGGGGGFFGFGEFGGGGGEFGAEGFGGGFGFGGGGG?FGGGGGGGGGGGGGGGGGGGGEGGGGGGGGGGGGGEFFEFEEDGGGGGFFEGGGGGGGDFFGGG?CBFG=DECGFGDFECG8DDFCGGC=EDCEGFF?DCGCED+5:FGGGFFGGFEEECGCFGFGFA79?9DCC/):7>3;<(:?;=FD38D>ECFACF6EGGF?FGG)6DFFF:BGB49(8:B5<6C:0:BFBBGFFGC)2(110(-487=(/(,4:?:5).
@M04650:207:000000000-C238N:1:1101:16407:5166 2:N:0:19
GGACTACCCGGGTTTCTAATCCTGTTCGCTACCCACGCTTTCGCTCCTCAGCGTCAGTTACAGACCAGAGAGTCGCCTTCGCCACTGGTGTTCCTCCACATATCTACGCATTTCACCGCTCCACGTGGAATTCCACTCTCCTCTTCTGTACTCAAGTCCTCCAGTTTCCAATGACACTCCACGGTTAAGCCGTGGGCTTTCACATCAGACTTAAAAGACCGCCTGCGAGCGCTTTACGCCCAATAATTCCGGACAACGCTTGCCCCCTCCGTATTACCGCGGCTGCTGGCCCGTAGTTAGC
+
CCCCCGGGGGGGGGGGGGGGGGGGGGGGGGGGGGGGGGGGGGGGGGGGGGGGGGGGGEGGGGGGGGGGGGGGGGGGGGGGGGGGGGGGGGGGGGDFGGGGGGGGGGGGGGGGGGGGGGGGGGGGGGGGCFFGGGGGGGGGGGGFGGGGGGGFGGFGGGGGGGGGGGGGGGGGGFGGGGGGGGGGGGGGGGGDEEGGGGGGGFGFFGGFFFFGFGGG6=FG9D2>BF@FFGFFFG:EFFEGGF06C:62C7?BF3D:70>?B?DBGGF6(-3,.@4AED069619;<0?05(59;006F4).
@M04650:207:000000000-C238N:1:1101:10306:5187 2:N:0:19
GGACTACTCGGGTTTCTAATCCTGTTTGCTCCCCACGCTTTCGCACCTGAGCGTCAGTCTTTGTCCAGGGGGCCGCCTTCGCCACCGGTATTCCTCCAGATCTCTACGCATTTCACCGCTACACCTGGAATTCTACCCCCCTCTACAAGACTCTAGCCTGCCAGTTTCGAATGCAGTTCCCAGGTTGAGCCCGGGGATTTCACATCCGACTTGACAGACCGCCTGCGTGCGCTTTACGCCCAGTAATTCCGATTAACGCTTGCACCCTCCGTATTACCGCGGCTGCTGGCCCGGGATTAGC
+
CCCCCGGGGGGGGGGGGGGGGGGGGGGGGGGGGGGGDGCGGGGDFGGGF8FEGFGGGFGDGFGGGGGGFGGGGGGGGGGGGGGGGGGGGGGGGGGGGFFFG8FGCEFFGFGGGGGGGGDGGGGGGCGGGGGGGGGGGGGGCGEFGGG8DGFFGGGGCCFGFGGGGGGGEF>8>,@CFGGGGGGGFGFFFGCCCGGCCD:A@FG7+7>:;D3:<C4@AD@FBD><BFBB(C60(5;AF?GCE:1.*:4AC6F6(014:?>F:BG27@?0(,3422()3:(,33(9(()),*4*--(((*.,(
@M04650:207:000000000-C238N:1:1101:26003:5228 2:N:0:19
GGACTACTGGGGTATCTAATCCTGTTTGCTCCCCACGCTTTCGAGCCTCAGCGTCAGTTACAGTCCAGAGAGTCGCCTTCGCCACTGGTGTTCTTCCTAATCTCTACGCATTTCACCGCTACACTAGGAATTCCACTCTCCCCTCCTGTACTCTAGATCCCCAGTTTGGAATGCAGCCCCCAGGTTGAGCCCGAGTATTTCACATCCCACTTAATCATCCGCCTACGCTCCCTTTACGCCCAGTAAATCCGGATAACGCTCGCCACCTACGTATTACCGCGGCTGCTGGCACGTAGTTAGC
+
CCCCCGGGGGGGGGGGGGGGGGGGGGGGGGGGGGGGGGGEGGGGGGGGGGGGGGGGGGGGGGGGGGGGGGGGGGGGGGGGGGGGGGGGGGGGGGGGGGGGGGGGFGGGGGGGGGGGGGGGGGGGCGGGGGGGGGCFGGGGGGGFDGFFGGGFGGGGGGGGGGGGFGGGGFFFCFGGGDGGGGGGFGGGGGGF9CECF>FGGFD+BD>>5CGG;GGGFFFGAFFDF)-?(8@@DGFFFFGGG?<FGFFCDAAB?DDEGDF@@0D(*;:<>7??<FF2<:8>(9B>;?FFFG7FB?0:1C>2)
@M04650:207:000000000-C238N:1:1101:24580:5254 2:N:0:19
GGACTACCGGGGTTTCTAATCCTGTTCGCTCCCCACGCTTTCGAGCCTCCGCGTCAGTTACAGTCCAGAGAGTCGCCTTCGCCACTGGTGTTCTTCCTAATCTCTACTCATTTCACCGCTACACTAGGAATTCCACTCTCCTCTCCTGCACTCTAGATACTCAGTTTGGAATGCAGTACTCGGGTTGAGCCCAAGTATTTCACATCCCACTTAAGTATCCGCCTACGCTCCCTTTAAGCCCAATAATTCCGGACAACGCTTTCCACCTACGTATTACCGCGGCTGCTGGCACGTCCTTAGC
+
CCCCC8CF:@C7FG7,@ECEGGGFCFE7C@@:DCFEEE@CGEFFGGGGC,@FG@+,8EEEC<,<9C<,:,6CFF+=@CEFE@BFCDFGCB8F9CEDFGEGGGFFFGG,BE?FDE?EFC6=+:>EFDF8FE=:;CDFDE9F8=,=,89AFFC5@9DGCDGD9<,,:@:;68;,=F,9EC9:C+:@CFEG7EEG9@DCFDGC+1;:99?A5CCCE7+=+8,=2C59=F24(:(53766+.<7*(68*075D@),83<7F(3861D9FC?1(((,,<:<<:(-,((4,(::?E19(,((-362)
@M04650:207:000000000-C238N:1:1101:12705:5256 2:N:0:19
GGCCTACTGGGGTTTCTAATCCTGTTTGCTCCCCACGCTTTCGCACCTGAGCGTCAGTCTTTGTCCAGGGGGCCGCCTTCGCCACCGGTATTCCTCCAGATCTCTACGCAGTTCACCGCTACACCTGGAATTCTACCCCCCTCTACAAGACTCTAGCCTGCCAGTTTCGAAGGCAGTTCCCAGGTTGAGCCCGGGGATTTCACATCCGACTTGACCGACCGCCTGCGTGCGCTTTACGCCAAGTAATTCCGATTAACGCTTTCACCCGCCGTCTTACCGCGGCTGCTGGCACGGCGTTAGC
+
8<-AAFEFFF<:@@@EFFGFFFE<FFFGEGGFGGGGE66@D<B@:CBFEGGFGGDF@CFGGDGGGFFCF:CC7F=@>===<B?:BE@FE@AFEGGDEGGEEFFF>EDCC=+BF9ABE:CD@C9EEE?@F@?FCDDFFDEEGG>6AGGG<FGAFF95FGG6@FF6<;C958B*<DEE;8?=?CFGFCCE6;>FC5EGGGGGFFGFFCC:DCCD3:C*:4CC9<9<3)05(9909>F<?:?E*(49C72)7=FF0>C<:6((3(2:?9(31,(((2(.A*139>FB0(:)55(<01(-3*,()
@M04650:207:000000000-C238N:1:1101:19271:5262 2:N:0:19
GGACTACTGGGGTTTCTAATCCCGTTTGCTACCCACGCTTTCGTGTCTGAGCGTCAGTATCATCCCAGGGGGCTGCCTTCGCCATCGGTGTTCCTCCACATATCTACGCATTTCACTGCTACACATGGAATTCCACCCCCCTCTGACGTACTCTAGCCAAACAGTTAGAAATGCAGTTCCAAGGTTGAGCCCTGGGATTTCACATCTCTCTTGCTTAGCCGCCTACACACGCTTTACGCCCCGTAATTCCGATTAACGCTTGCACCCTACTTATTACCGCGGCTGCTGGCACGTAGTTAGC
+
CCCCCFGGGGGGGGGGGGGGGGGGGGGGGGGGGGFGDGGGGGGGGGGGGGCGGGGGGGGFGGGGGGGGGGGFGGGGGGGGGGGGGG@EGGCFGFCFGGGGGGGGGGGGGGGGGFGGGGGGGGGGGCGGGGGGGGGFFGEGG+=DDDFGGGGFGGGGG8EGGFGGDFGGGC>EFAFDGGCGGGCDFFGFCFCE?FCC*9,DFCD@AG++*;?D=;C>9BF8=DB?FFE?BD017E:CA?CF*6.45C?2DFF04:D9C1;1((9)0C0(3()))2)6AC(399;9-3:4?GBGB(8:<F64.
@M04650:207:000000000-C238N:1:1101:21355:5287 2:N:0:19
GGACTACAGGGGTATCTAATCCTGTTTGCTCCCCACGCTTTCGTCCCTCAGCGTCAGTAAGTTGTTAGTGATCTGTCTTCACAATCGGTGTTCTGCGCAATATCTATGTATTTCACCACTACACTGCACGTTCCAACCACTGCACAACTACTCTAGACTAATAGTTTCAACGGCAAGCTTCCGGTTAAGCCGAAAGATTTCACCGCTGACTTAAAAGTCCGCCTGCGGACCCTTTAAACCCAATAATTCCGGATAACGCTTGGATCCTTCGTATTACCGCGGCTGCTGGCACGGAGTTAGC
+
CCCCCGGGGGGGGGGGGGGGGGGGGGGGGGGGGGGGGGGGGGGGGGGGGGGGGGGGGGGGGGGGGGGGGGGGGGGGGGGGFGGGGGGGGGGGGGFGGGGGGGGGGGGGGGGGGGGGGGGGGGFFGFGGGGGGGGGGGGGGGGGFGGGGGGGFGGGGGGGGGGGGGFGGGGGGGGGGGGGGGGGGGGGGGGGGGEGGGGCF7@FFFGGE59CGCFGGFFGGAGFDDFFB9C@DFGFFF<FGC@FFGGFF7FFFFFGFGDFF<BDFGGF<<A(43FFAGF?BF>>07<BFBC7<:;99BFBB<
@M04650:207:000000000-C238N:1:1101:25242:5333 2:N:0:19
GGACTACCCGGGTTTCTAATCCCGTTTGCTACCCACGCTTTCGTGTCTGAGCGTCAGTATCATCCCAGGGGGCTGCCTTCGCCATCGGTGTTCCTCCACATATCTACGCATTTCACTGCTACACCTGGAATTCCACCCCCCTCTGACGTACTCTAGCCAAACAGTTAGAAATGCAGTTCCAAGGTTGAGCCCTGGGATTTCACATCTCTCTTGCTTAGCCGCCTACACACGCTTTACGCCCAGTAATTCCGATTCACGCTTGCACCCTCCGTATTACCGCGGCTGCTGGCACTTCGTTAGC
+
@-ACCGFGF:C@FCFGGGGGGGGGGGGGFFAFGGGGGEEEGGG<FFFFDGFGGGGGGGGAFGFFFFCFDCFCGGGGGGGGCGGGGGGGGGEGGFGGC@FFGGGGGAFGDGEFG9FFAFGGGGGG,,<<ECFGGGCCF6=@C6CDE,@8@DCFF9DFFGCC?<99CFFAGFAGGC,92+=<,BFGGGCFGGGFGGGG*ACDFFGAFG8AADGF=GCFC3FGFGB@(;8)/>9B07:)@;E@F@1;C+<CDF)1:B*6C3?B82C<FGF(((48684AEF6-,76>>F7)4C(<())(403(-
@M04650:207:000000000-C238N:1:1101:15056:5385 2:N:0:19
GGACTACCGGGGTTTCTAATCCTGTTTGCTCCCCACGCTTTCGCGCCTCAGCGTCAGTTACAGACCAAAAAGTCGCCTTCGCCACTGGTGTTCCTCCACATCTCTACGCATTTCACCGCTACACGTGGAATTCCACTTTTCTCTTCTGTCCTCAAGCCTTCCAGTTTCCAATGACCTTCCACGGTTAAGCCGTGGGCTTTCACATCAGACTTAAAAGGCCGCCTGCGCGCGCTTTACGCCCAATAATTCCGGACAACGCTTGCCACCTACGTATTACCCCGGCTGCTGGCACGGAGTTCGC
+
CCCCCGGGGDGGGGGGGGGGGGGGGGGGGGGGGGGGGGCGGGGGGGGGGGGGGGGGGGGGGGGFGGGGGFFGGGGDGGGGCGGGGGGFFGGGGFFGGGGGGGFGGGGGGGGGGGGFGGGGGGGGGGGEFGGGGGGGGFGFGGGFFGGEFFGFGGGCFDFGGGGG<FGGGGGGGGGFC?CCFGGCFGGGGGGGGGGDFFGGGFCF6;FA=FGGEGCFFFGG>GFFDF@A(:9@BC><FFCEE???G*62:??0?DD?GB>F??3>>C????B:7C:A?C(,(((37?FF>E?D?9>(8C)(7
@M04650:207:000000000-C238N:1:1101:24028:5388 2:N:0:19
GGACTACCGGGGTTTCTAATCCTGTTTGCTCCCCACGCTTTCGCACCTGAGCGTCAGTCTTTGTCCAGGGGGCCGCCTTCGCCACCGGTATTCCTCCAGATCTCTACGCATTTCACCGCTACACGTGGAATTCCGCTTTTCTCTTCTGTCCTCAAGCCTTCCAGTTTCCAATGACCTTCCACGGTTAAGCCGTGGGCTTTCACATCAGACTTAAAAGGCCGCCTGCGCGCGCTTTACGCCCAATAATTCCGGACAACGCTTGCCACCTACGTATTACCGCGGCTGCTGGCACGTAGTTAGC
+
CCCCCGFGFGGGFGGGGGGGGGGGGGGGDFGGGGGGGGGGGGGGGGGFGGGGGGGGGFGGGGGGGGGGGGGDEGGGGGDFF@FEFGGGEGGGGGGGGDGGGGGGGFGGGGG>FFGGGGGGGFGGGGGGGGGGGGGCGGFGGGGFGGGGGGGFGFGGGGGGGFGGFGGGGGFGCFGAFGGFGGGGGGGGGDFEEEEEGGGGGFGFFGGFEGF=CGGDF;GF>3:<@F9BFGFB;E@BF<GGE??B*26AGFF>?BD?G3;BB?GFFFF?:?BF?C?)+*-(46011:)4(>8C(.4?:G>B.
@M04650:207:000000000-C238N:1:1101:8097:5398 2:N:0:19
GGACTACTAGGGTATCTAATCCTGTTTGATCCCCACGCTTTCGCACATCAGCGGCAGTTACATACCAGAGAGCCGCCTTCGCCACTGGTGTTCTTCCATATCTCTGCGCATTTCACCGCTACACATGGAATTCCACTCCCCTCTTCTGCACTCAAGCGAAACAGTTTCCAATGACCCTCCCCGGTTGAGCCGGGGGCTTTCACATCAGACTAATCTCGCCGCCTACGCGCGCGTTACGCCCCATAATTCCTGATAACGCTTGCCACCTACTTTTTACCTCGGCTACTTGCACGTAGGTAGC
+
@CCC@EGGEEAGDEGGGFFCFEFFGGGGFFCAC866@CGGCEEGGGEFE<C@F+@FFF9CEE,CEACF@89@DEECC:FF,CCCF=FCFAFGGG,E,FEABE,CF9F@FECFCEFF?C=DEEFGGFF@E9EF9<DFFC@FE?=F=EE=FFGFG8@=D=C>EFFF=E8FFGGGGGC8CGGGGGG7F7CF7FFGDEDDDD*0;3?@+*087DFGFGGFA@=3(C91:F0@9)4((*0(.:EGE(4:**-4C?49AFG6C:>(,(/3*<:?:2)-)+5(0:)21,6((.4).0)+(4(,(+6)5
@M04650:207:000000000-C238N:1:1101:15352:5427 2:N:0:19
GGACTACTAGGGTATCTAATCCTGTTCGCTACCCATGCTTTCGCTCCTCAGCGTCAGTAGTGGCCCAGAGACCTGCCTTCGCCATCGGTGTTCCTCCTGATATCTGCGCATTCCACCGCTACACCAGGAATTCCAGCCTCCCCTACCACACTCTAGTCAGCCCGTACCCACTGCAGGCGCGCGGTTAAGCCTCGCGATTTCACAGCAGACGTGACCAACCGCCTACGAGCCCTTTACGCCCAATAATTCCGGACAACGCTTGCGCCCTACGTATTACCGCGGCGGCTGGCACGGAGTTCGC
+
CCCCCGGGGGG8FEGFGGGGGGGGGGGGGGGGGGGGGGGGGGGGEGGGGGGGGEGGCFGFGGGGGGGGDGGGGG@GCFFFGGGGGGGGGGGEGCGGG8FGGGGGGGGGCFFGGGFCFEDGGGGGG@FGGGGGGGGGGGGGG>CFFGFGFFGFGFFEFGGGGGGGEGD>FFEGFGF8EG9>;+@85@*999ECG5CED7BFD8C6ACF4(6CC7FGG;;CC9D63;FFFFGFBFF)6F6EEE6(8F79<GFF>BFGBG09::?C29?66:?B2)<74C>2310(4(31(1C(04((4:*)-(
@M04650:207:000000000-C238N:1:1101:20605:5429 2:N:0:19
GGACTACACGGGTATCTAATCCTGTTCGCTCCCCACGCTTTCGAGCCTCAGCGTCAGTTACAGTCCAGAGAGTCGCCTTCGCCACTGGTGTTCTTCCTAATCTCTACGCATTTCACCGCTACACTAGGAATTCCACTCTCCTCTCCTGCACTCAAGTCTTACAGTTCCAAAAGCTTACTACGGTTGAGCCGTAGCCTTTCACTTCTGGCTTGAAAGACCGCCTACGCACCCTTTACGCCCAGTAATTCCGGATAACGCTAGCCCCCTACGTATTACCGCGGCTGCTGGCCCGTAGTTAGCC
+
CCCCCGGFGGGGGGGGGGGGGGGGGGGGGGGGGGGGGGGGGGGGGGGGGFGGGGFDGGGGGGGGGGGGGGGGGGEGGGGGGGGGGGGGEFFGGGGGGGGGGGGGGGGF@FGEGBCGGGEDECFGDCGGGGGGGFFGGC@FFCDFFGGGGGGFGGGFFGGGGGGGGGGGGGGCFGGGGGGGGGCFGGF<C77AEEFGGFG,9<;CFCFA9>FGFGC76B>CAC9@BD2?><223AFC58CF*8;9:+9E>F:(18+//(4((.*4CG6:?1(5:+6<E713-299B?FB:*,:,444:0592
@M04650:207:000000000-C238N:1:1101:9686:5446 2:N:0:19
GGACTACCGGGGTTTCTAATCCTGTTTGCTCCCCACGCTTTCGAGCCTCAGCGTCAGTTACAGTCCAGAGAGTCGCCTTCGCCACTGGTGTTCTTCCTAATCTCTACGCATTTCACCGCTACACTAGGAATTCCACTCTCCTCTCCTGCACTCTAGATAACCAGTTTGGAATGCAGCACCCAAGTTGAGCCCGGGTATTTCACATCCCACTTAATCATCCGCCTACGCTCCCTTTACGCCCAGTAAATCCGGATAACGCCCGCCACCTACGTATTACCGCGGCTGCTGGCACGTAGTTAGC
+
CCCCCGGGGGGGGGGGGGGGGGGGGGGGGGGGGGGGGGGGGGGGGGGGGFGGGGGDGGGGGGGGGGGGGGGGGGGGGGGGGGGGGGGGGGGGGGGGGGGGGGGGGGFGGGGGGGGGGGGGGGGGGGGGGGGGGGGGGGGGFGGFGGGGGDGFGGGGGGGGGGGGGGGGGGGGGGGGGGFGGGGEFFGAEGGGCGGGGGGFFFGFFGGFFGGGCCDGFFGG9GFFDF@F=5@BFCF);<ECGFFEGFC<CF>>@5*7CD0(49GBDGB??FF7?FF2CFBF0;>>(4)5(:<FBB0,8@4))
@M04650:207:000000000-C238N:1:1101:23539:5466 2:N:0:19
GGACTACTGGGGTTTCTAATCCTGTTCGCTCCCCACGCTTTCGTTCCTCAGCGTCAGTTACTGCCCAGAGACCCGCCTTCGCCACCGGTGTTCCTCCTGATATCTGCGCATTTCACCGCTACACCAGGAATTCCAGTCTCCCCTACAGCACTCAAGTCTGCCCGTATCGCCTGCACGCCCACAGTTAAGCTGCGGGATTTCACAAACGACGCGACAAACCGCCTACGAACTCTTTACGCCCAGTAATTCCGGCCAACGCTCGCACCCTACGGATTACCGCGGCTGCTGGCCCGTAGTTAGC
+
CCCCCGGGGGGGGGGGGGGGGGGGGGEFGGGGGGGGGGGGGGGGGGGGGGGGGFGGGGGGGGGGGGGGGGGGGGGGGGGGGGGGGGGGGGGGGGGGGGGGGGGGGGGGGGGEGGGGGGGGGGGGDFGEGGFGGFGGGFGE9DEFGGGGGGGFGGGGGGCDFFGCGGGGCEGGGGGGGDCEGGGGFFGFCGBFGEEGG4?EFFGF*?CFFG5<0)>5BD=C6<91?F?FBG6<9E6AB?CEC11(0?<<FF?B07D?F?B08,/3CC::<FB(,5:)<C((-4903:>BFG(11(-33F44.
@M04650:207:000000000-C238N:1:1101:20170:5468 2:N:0:19
GGACTACTCGGGTTTCTAATCCTGTTCGCTACCCACGCTTTTGAGCCTCAGCGTCAATTACAGACCAGAAAGCCGCCTTCGCCACGGGTGTTCCTCCATATATCTACGCATTTCACCGCTACACATGGAATTCCGCTTTCCTCTCCTGCATTCAAGTTGGACAGTTTCCAATGCACCTCCACGGTTAAGCCGTGGGCTTTCACATCAGACTATTCCAACCGCCTACGCTCCCTTTACGCCCAGTAAATCCGGATAACGCTCGCCACCTACGTATTACCGCGGCTGCTGGCACGTAGTTAGC
+
CCCCCGGGGGGGGGGGGGGGGGGGGGGGGGGGGGGGGGGGGGGGGGGGGGGGGGGGGGGGGGGGGGGGGGGGGGGGGGGGGGGGDGGGGGGGGGGGGGGGGGGGGGGGGGEGGGGGGGGGGGGGGGGGGGGGGGGGGGGGGGGFGGGGGGGFGGGGGGGGGGGGGGGGGGGGGGGGGGGGGGGGGGGGGGGGGGGCDFGFGFGF+;DFFGFGFGGC6CFG>GFFFFFFFGFFFGFCF;CGGD;;@FEFGFFFBEG>71>:BFGFDG6(3:1:)A:FGG?1>BFF>?0:05(<:6B?1FD4.
@M04650:207:000000000-C238N:1:1101:11085:5490 2:N:0:19
GGACTACCGGGGTATCTAATCCTGTTTGCTCCCCACGCTTTCGTGCCTCAGCGTCAGTTACAGTCCAGAGAGCCGCCTTCGCTACTGGTGTTCCTCCTAATATCTACGCATTTCACCGCTACACTAGGAATTCCACTCTCCTCTCCTGCACTCAAGTCTTACAGTTCCAAAAGCTTACTACGGTTGAGCCGTAGCCTTTCACTTCTGGCTTGAAAGACCGCCTACGCACCCTTTACGCCCAGTAATTCCGGATAACGCTAGCCCCCTACGTATTACCGCGGCTGCTGGCACGTAGTTAGCC
+
CCCCCGGGGGGGGGGGGGGGGGGGGGGGGGGGGGGGGGGGGGGGGGGGGGGGGCGGGGGGGGGGGGGGGGGGGGGGGGGGFGGGGGGGGGGGGGGGGGGGGGGGGGGGGGGGGGGGGGGGGGGGGGGGGGGGGGGGGGGGGGGFGGGGGGGFFGGGGGGGGGGGGGGGGGGGGGCDDCGGGGEFGFGGGGG6CEFGGGGGGFGFFGGFEFGD54?7ABCDFG?DDFBFFGFFFFFFEFGGE;;C;CCE:AB;(=:<C>?34?C<GGB?F?(44<4<@*(,0,(-3,434*./..8<23.))
@M04650:207:000000000-C238N:1:1101:7939:5504 2:N:0:19
GGACTACAGGGGTATCTAATCCTGTTCGCTACCCATGCTTTCGCTTCTCAGTGTCAGTAATGGCCCAGAGACCTGCCTTCGCCATCGGTGTTCTTCCTGATATCTGCGCATTTCACCGCTACACCAGGAGTTCCAGTCTCCCCTACCACACTCTAGCCTGCCCGTACCCACCGCACGCCCGAGGTTGAGCCTCGGGTTTTCACGGCAGACCCGCCCAGCCACCTACAAGCCCTTTACGCCCAATAATTCCGGACAACGCTTGCGCCCTACGTATTACCGCGGATGCTGGCCCGTAGTTACC
+
CCCCCGGGGGGGGGGGGGGGGGGGGGGGGGGGGGGGGGGGGGGGGGGGGGGGGGGGGGGGGGGGGGGGGGGGGGFGGGGGGGGGFAFGGFGGGGGGGFGGGGGGGGGGGGGGGGGGGGGGGGGGGGGEFGGGGGGFGG,CE8ADGGGGGGGFGGCGGGGGGFGC=EEEG9CG8F>EDGGGG7:B3:D87CGFFGGG9DDFGFG4>DDFFG*26)))21EG;FF;;FF=@<(2(AFEFFGGG<0(**6<GF?;6))4C0(4435(7CBFBF?,)34<CC37-2((-(6)5:1=62>?:+...
@M04650:207:000000000-C238N:1:1101:11463:5505 2:N:0:19
GGACTACTGGGGTATCTAATCCTGTTCGCTACCCATGCTTTCGCTCCTCAGTGTCAGTAACTGCCCAGAGACCTGCCTTCGCCATCGGTGTTCTTCCTGATATCTGCGCATTCCACCGCTACACCAGGAATTCCAGTCTCCCCTACAGCACTCCAGCCTGCCCTTATCGCCTGCACGCCCGAAGTTAAGCCTCGGGATTTCACAGACGACGCGACAAACCCCCTACGAGCTCTTTACGCCCAGTAATTCCGGACAACGCTTGCACCCTACGTATTACCGCGGCTGCTGGCACGTAGTTCGC
+
CCCCCGGGCGGGGGGGGGGFGGGGGGGGGGGGGGGGGGGFGGGGGGGFGGGGGGGGGGGGGGGGGGGGGGGGGGCCEGGGGGGGGFGGGGGGGGGGGGGGGGGGFGGGGGGG9EAF<@EDGCFEFGDCFEGGGGGGGGGGFGEFGGGGGGGFGFEGGGBDFGG,:8DDFGGGGGGGGGDGGDCGFE;FGGG,,4CEGGGGGFC6>DFF9>D45:DD),83(99@;F;54D:E3?A)2,;?E?F:CF)):@FFF>>:F;>FF?3)*;83,4<24C?>G*,-,201(348::(<(((3:?)(,
@M04650:207:000000000-C238N:1:1101:25249:5513 2:N:0:19
GGACTACTGGGGTTTCTAATCCTGTTCGCTCCCCACGCTTTCGAGCCTCAGCGTCAGTTACAGTCCAGAGAGTCGCCTTCGCCACTGGTGTTCTTCCTAATCTCTACGCATTTCACCGCTACACTAGGAATTCCACTCTCCCCTCCTGCACTCTAGATTCCCAGTTTGGAATGCAGCACCCAGGTTGAGCCCGGGTATTTCACATCCCACTTAAAAATCCGCCTACGCTCCCTTTACGCCCCGTAAATCCGGACAACGCGCGCCACCTACGTATTACCGCGGCTGCTGGCACGTGGTTATC
+
C9CCCDG<EF8FFGGGG9FEGGAGFGFGDGGGG7@@EG@@FGCCFECFGFCFCGGGCC@FGDEGGGDGGGFEGFDGGG74?@6FCFCCFGGGFFF<EFGEGDFGDFA:CG?FC<@BFE>+@6CFFCFFEBA4;C4FD=D=4+6:8E8FGGF?E,=@;:;FG?,,A36>>DGGGAFFFFCC6>C+@F8,,>EC95*@CC9<+3EB<CC>BFF+:+D8A4CF446>=AFA9C@=BG;)+(1=*,2;DG@CDF3((;32*(3(-3<0)/47.::7?9()+249((9((-3:05(+-2((-2-).
@M04650:207:000000000-C238N:1:1101:11133:5529 2:N:0:19
GGACTACAGGGGTTTCTAATCCTGTTTGCTCCCCACGCTTTCGAGCCTCAGCGTCAGTTACAGTCCAGAGAGTCGCCTTCGCCACTGGTGTTCTTCCTAATCTCTACGCATTTCACCGCTACACTAGGAATTCCACTCTCCTCTCCTGCACTCTAGATAACCAGTTTGGAATGCAGCACCCAAGTTGAGCCCGGGTATTTCACATCCCACTTAATCATCCGCCTACGCTCCCTTTACGCCCAGTAAATCCGGATAACGCTCGCCACCTACGTATTACCGCGGCTGCTGGCACGTAGTTAGC
+
CCCCCGGGGGGGGGGGGGGGGFGGGGGGGGGGGGGGGGGGGGGGGGGGGGGGGGGGGFGGGGGGGGGGGGGGGGGGGGGFGGGGGGGGFGEGGGGGGGGGGFFCCFGGGGGGGGGGGGGGGGGGGGGGGGGGGGGGGGGGGGFBGGGGGGF?FCGGGGGGFGGGFDGGGDFFGFDGGGGGGGGGGDFGGGGGGGGGGCFEFF;+BCGFFGGFA@C>CFGGFG>A49>;9CBD@GFEFFGGGF@FG7?CGFFF?:G<6?@?F9D9GGBBB?:7?G22<D?6>9>>>FBFFGFG?13((<<A<
@M04650:207:000000000-C238N:1:1101:9074:5529 2:N:0:19
GGACTACACGGGTTTCTAATCCTGTTCGCTCCCCACGCTTTCGAGCCTCAGCGTCAGTTACAGTCCAGAGAGTCGCCTTCGCCACTGGTGTTCTTCCTAATCTCTACGCATTTCACCGCTACACTAGGAATTCCACTCTCCTCTCCTGCACTCTAGATAACCAGTTTGGAATGCAGCACCCAAGTTGAGCCCGGGTATTTCACATCCCACTTAATCATCCGCCTACGCTCCCTTTACGCCCAGTAAATCCGGATAACGCTAGCCACCTACGTATTACCGCGGCTGCTGGCCCGTATTTAGC
+
CCCCCGGGGGGGGCGGGGGGGGGGGGEFGGGGGGGGGGGGGGGFGGGGGGGGGGGGGGGGGGGFGGGGEFGGFGGGGGGGDGGGGGGGGGGGGFGFGGGGGGGGGGFGGGGEFGGGGGGGGGFGGGGGGGGGGGDGGF4FGGFBGC9DGGGFE=EF9=,=3FFGGGGG+>BDFGGDCDFFE7C,@FGFFG7A+@C99?GGF9FF6?CAE>?DECFFF*2?247@@FFE>:@DFGFFFFGGG664CG)7DFE14):AGD9,(-9:9FFF7>1?7C:9FC<62;;;>FFF0E(*(23,(<:56
@M04650:207:000000000-C238N:1:1101:14180:5537 2:N:0:19
GGACTACTCGGGTTTCTAATCCTGTTTGCTCCCCACGCTTTCGAGCCTCAGCGTCAGTTACAGTCCAGAGAGTCGCCTTCGCCACTGGTGTTCTTCCTAATCTCTACGCATTTCACCGCTACACGAGGAATTCCACTCTCCCCTCCTGTACTCTAGATCTCCAGTTTGGAATGCAGCCCCCAGGTTGAGCCCGAGTATTTCACATCCCACTTAAAAATCCGCCTACGCTCCCTTTACGCCCAGTAAATCCGGACAACGCTCGCAACCTACGTATTACCGCGGCTGCTGGCACGTAGTTAGC
+
CCCCCGGGGGGGGGCGFGFGGGGGGGGGGGGGF7EFGGGGGGFFFDEGGGGGGFCGG<DEGGGGFGGGGGGEGGEG7FEGGGEGGFGGFGEFEFDADFCGFEAGFFF7FGFCCGGFFGDGG7FG+CFFFFAE,EDFA8,,>=EFGGGG<EFFAFAACECDDF8F5EEE6DAEFDF8=6ACCEEGCFF@FFCGGGEFC@C,BFFC+496>FFCCGCFF:GCAG2>=)5?(*52BE4>A1BFG7?;>FE)+;>9;>CDG(1-((>9)::87?6:29249::BF6(24:)).>:F?4<B?9:A)
@M04650:207:000000000-C238N:1:1101:22725:5573 2:N:0:19
GGACTACCGGGGTATCTAATCCTGTTCGCTACCCACGCTTTCGCACCTCAGCGTCAGTTACAGACCAGAAAGCCGCCTTCGCCACTGGTGTTCCTCCACATCTCTACGCATTTCACCGCTACACGTGGAATTCCACTCTCCTCTTCTGTCCTCAAGTCCTCCAGTTTCCAATGACCCTCCACGGTTAAGCCGTGGGCTTTCACATCAGACTTAGAAGACCGCCTGCGCGCGCTTTACGCCCAATAATTCCGGACAACGCTCGCCCCCTACGTATTACCGCGGCTTCTGGCACGTGGTTAGC
+
CCCCCGGGGGGGGGGGGGGGGGGGGGGGGGGGGGGGGGGGGGDGGGGGGGGGGGGGGGGGGGGGGGGGGGGGGGGGGGGGGGGGGGGGGGGGGGGGGGGGGGGGGGGGGGGGGGGGGGGGGGGGGGGGGGGGGFGGGGGGGGGFFGGGGGGFGGGGFG;FFG8DFGGGGGGGGGG7FGGGGGGGGGEFCGGGGGEGGGGGGFGFFGFFFGGGFGF7:BGGFGF?4A(:1D013=FF?<GGGFFFGDADGFF34:DBG19?(4DBGGFF11((5CBFF72(22;0((.5>G7GB:(-,@474
@M04650:207:000000000-C238N:1:1101:4619:5575 2:N:0:19
GGACTACCGGGGTATCTAATCCTGTTCGCTCCCCACGCTTTCGAGCCTCAGCGTCAGTTACAGTCCAGAAAGTCGCCTTCGCCACTGGTGTTCTTCCTAATATCTACGCATTTCACCGCTACACTAGGAATTCCACTCTCCTCTCCTGCACTCTAGATCCACAGTTTGGAATGCAGCACCCAGGTTGAGCCCGGGTCTTTCACATCCAACTTACAAATCCGCCTACGCTCCCTTTACGCCCAGTAAATCCGGACAACGCCCGCTACCTACGTATTACCACGGCTGCTGGCCCGTGGTTGGC
+
CCCCAFGGGGGGGFFGGAFCEFFGGG,BFG8BF7EFCGGDCFB,,BFFFF@<C@FFDFGGDFFGFGG8F,C,<@CCEFCGFGGGGG,F9FC@FGGGGGFGG,@FGCEFGGGGFGFGA@>DEEEA9AEEFEFGFG9FGGG<EDGF8EF?BFGFGFGFFD9D,:=EEGDD>F,CD;A,DFG?EGFCC,:@6BCEG55***7:+959B>F*4D4C6+A@>4C6@5>2@A/)(/,6@C49+(B*<11=C:?C7))6()7(*2((((1():77<??:2F>)+2),441(3(5)35(*-,((-1((,
@M04650:207:000000000-C238N:1:1101:11507:5605 2:N:0:19
GGACTACAGGGGTATCTAATCCTGTTCGCTACCCACGCTTTCGAGCCTCAGCGTCAGTTACAGACCAGAAAGCCGCCTTCGCCACTGGTGTTCCTCCACATCTCTACGCATTTCACCGCTACACGTGGAATTCCGCTTTCCTCTTCTGTACTCAAGTCTCTCAGTTTCCAATGACCTTCCACGGTTAAGCCGTGGGCTTTCACATCAGACTTAAAAGACCGCCTGCGCGCGCTTTACGCCCAATAATTCCGGACAACGCTTGCCACCTACGTATTACCGCGGCTGCTGGCACGTAGTTAGC
+
CCCCCGGFGGGGGGGGGGGGGGGGGGGGGGGGGGGGGGGGGGGFGGGGGGGGGEGGGGGGGFFGGGGGGGGGGGGGGGGGGGGGGGGGGGGGGGGGGGGGGGFGGFGGGGGGFGGGGGGD8CEFEEFGFFGGGGGGGGGGGGGFEFGGGGGFFEEGGGFFEDDGGGCFGGGGGGE1@=FGGGGGGGGCGGGGGGGEGGGFGFGFFGCF=FFF<>FGFFGGFD@=56@A0D;FF5>3A@GGG:B<FDAAGFF9?EG:GFFB2<D>CGFF7:0(5C?AGF?FF>F>(42:?G<C6328?FA26
@M04650:207:000000000-C238N:1:1101:15110:5637 2:N:0:19
GGACTACTCGGGTTTCTAATCCTGTTTGCTCCCCACGCTTTCGCACCTGAGCGTCAGTCTTTGTCCAGGGGGCCGCCTTCGCCACCGGTATTCCTCCAGATCTCTACGCATTTCACCGCTACACCTGGAATTCTACCCCCCTCTACAAGACTCTAGCCTGCCAGTTTCGAATGCAGTTCCCAGGTTGAGCCCGGGGATTTCACATCCGACTTGACAGACCGCCTGCGTGCGCTTTACGCCCAGTAATTCCGATTAACGCTTGCACCCTCCGTATTACCGCGGCTGCTGGCACGGAGTTAGC
+
CCCCCFGGGGGGFGGGGGGGGGGGGGGGGGGGGGGGGGGGGGGGGGGGFGGGGGGEGFGGGGGGGGGGGGGGGGGGGGGGGGGGGGGGGGGGGGGGGGGFFGGGGAEFGGGGGGGGGGGGGGGGGGGGGGGGGGGGFGCGGDGFDGGGGGGFGFGGFGGGGGGGGFFG5EFGFGGGGGGFGGGGGGGGGGGGGGGGGGGGGFGFA4DB<DGGFGG7=;FF0590(.7B?DFF9G3-9?CEG?F?DF<4CF?:3>CBF?;<0(CBGGFFFFF<FG74:F:6(7>B0440:E?CB>>9?GFAA
@M04650:207:000000000-C238N:1:1101:21399:5665 2:N:0:19
GGACTACCGGGGTATCTAATCCTGTTTGCTCCCCACGCTTTCGAGCCTCAGCGTCAGTTACAGACCAGAGAGTCGCCTTCGCCACTGGTGTTCCTCCATATATCTACGCATTTCACCGCTACACATGGAATTCCACTCTCCTCTTCTGCACTCAAGTCTCCCAGTTTCCAATGACCCTCCCCGGTTGAGCCGGGGGCTTTCACATCAGACTTAAGAAACCGCCTGCGCTCGCTTTACGCCCAATAATTCCGGACAACGCTTGCCACCTACGTATTACCGCGGCTGCTGGCAAGTAGTTAGC
+
CCCCCGGGGGGGGGGGGGGGGGGGGGGGGGGGGGGGGGGFGGGGGGGGGGGGGGGGGFGGGGGGGGGGGGGGGGGGGGGGGGGGGGGGGGGGGGGGGGGGGGGGGGGGGGGGGGGGGGGGGGGGGGGGGEGGGGFGGGCGGDFFFFGGGGGFFFGGCFFGFGFGGGCEDE9CDCF=D=FGGGGGGGGGGGGGGGGDDCGGGFGFF;7;<FGGEG=FF@GG>GFF@F>F(*4((/<:=1;EGF<74>>ADFF66DDF:>B?:BG:7E:?B7(.)<?9FF?03>BFFFF:?C?+(...-3).)
@M04650:207:000000000-C238N:1:1101:25196:5679 2:N:0:19
GGACTACTCGGGTATCTAATCCTGTTTGCTCCCCACGCTTTCGTCCATCAGCGTCAGTAAACTGTTAGTGATCTGTTTTCACAATCGGTGTTCTGCGCAATATCTATGTATTTCACCACTACACTGCACGTTCCAACCACCTCACAGCTACTCTAGACTACCAGTTTCAATGGCAAGTTCACGGTTAAGCCGTAAAATTTCACCACTGACTTAATAGTCCGCCTACGGACTCTTTAAACCCAATAATTCCGGATAACGCTTGGATCCTTCGTATTACCGCGGCTGCTGGCACGAAGTTAGC
+
CCCCCGGEFGGGGGGGGGGGGGGGGG@FGGGGGGGGEGGGGGG@@F6EFGGGGGGGGGFE<EGFAFGGFGGEFEGC,ADFDGGECFFGGEGGGGFGCEDGEGGGGGAGEDAFGFGGG9BDEFGGFDEB<CFGGGF,9>=FGGG*9,>FCFGFGGGGCD99?EDFFFGGGDF;?C@EF@EGFGGG<FEGGGGG16@++DFFGFGFAGDABGFF7@CFFFGGAGDAFF=5>G)0:BC4BCGGGFFFGD5CGFFF5):BGFBFD?*4*0:4<>0=3=@CGD;>>F99>67>:GBE??(43A:4.
@M04650:207:000000000-C238N:1:1101:24301:5691 2:N:0:19
GGACTACCGGGGTATTTAATCCTGTTCGCTACTTACGCATTTGAGCCACAGCGTCAATTACAGACAAGAAAGCCGTCTTCGGCACGGGTGTTACTCCATATATCTACGCATTTCACCGATACACATGGAATACCGCTTTCGTCTCCTGCATTTAAGTTGGACAGTTTCCAATGCAATTCCACGGATAAGCCGTGGGCTTTCACAGCAGAATATTCCAACCGCTGGCGATCCTTTTACGCCCAATAATTCCGGACAACTCTTGTCACCTACGTATTACCGCGGCTGCTGGCAGGAAGTTAGG
+
<@CCCGF6@++@CE,,;CE,C@FFGG,,+6BF,,6CFD,@FFAEC664,;EFBF7@:<,,CF,C,,CEE8EF,<7,+B<=,,+4+,6+4>=F,9;<FFCE<ED,@F,9@=+85,5<5@+@E+>E,7C8EDF,CF@8@B3,++6*6>,=,@62,>,7@C,,=,@9>@<3>,@D6>7AFF77@DC7*3@EFG77CEE*9*5,=92=+*2?B*+=<D++48:487,603().>0))4*.*,;7*42<**5):197()).*)4)))*)*0.)52(4,2,6+*(4((-(,(.)(/(*(((()3))(
@M04650:207:000000000-C238N:1:1101:18758:5711 2:N:0:19
GGACTACCAGGGTTTCTAATCCTGTTTGCTCCCCACGCTTTCGAGCCTCAGCGTCAGTTACAGTCCAGAAAGTCGCCTTCGCCACTGGTGTTCCTCCACATCTCTACGCATTTCACCGCTACACGTGGAATTCCACTTTCCTCTTCTATCCTCAAGCCTTCCAGTTTCCAATGACCTTCCACGGTTAAGCCGTGGGCTTTCACATCAGACTTAAAAGGCCGCCTGCGCGCGCTTTACGCCCAGTAATTCCGATTAACGCTTGCACCCTCCGTATTACCGCGGCTGCTGGCACGGAGTTAGC
+
CCCCCGGGGGGGGGGGGGGGGGGGGGGGGGGGGGGGGGGGGGGGGGGGGGGGGGGGFGGGGGGGGGGGGGGGGGGGGGGGGGGGGGGGGGGGGGGGGGGGFGGGGGGGGGGGGGGGGGGGGGGGGGFGGGGGGGGGGGGGGGGFFFGGGFFFFGGGGGGGGGGGGGGGGGGGGGGGGGGGGGGGFGGGGGGGGGGGFFGGGFGFFGGFFGGGFGGGFFGGFGFFFF@E>DFF;GFFFFGECDFFGF??FFFBFFGFGFFB??F?GG??FF6:BF34<C?BFBB;9:?FBEFC6>>0(A>BA
@M04650:207:000000000-C238N:1:1101:16305:5747 2:N:0:19
GGACTACCAGGGTTTCTAATCCTGTTTGCTCCCCACGCTTTCGAGCCTCAGCGTCAGTTACAGTCCAGAGAGTCGCCTTCGCCACTGGTGTTCTTCCTAATCTCTACGCATTTCACCGCTACACTAGGAATTCCACTCTCCTCTCCTGCACTCTAGATAACCAGTTTGGAATGCAGCACCCAAGTTGAGCCCGGGTATTTCACATCCCACTTAATCATCCGCCTACGCTCCCTTTACGCCCAGTAAATCCGGATAACGCTCGCCACCTACGTATTACCGCGGCTGCTGGCACGTAGTTAGC
+
CCCCCGGGGGGGGGGGGGGGGGGGGGGGGGGGGGGGGGGGGGGGGGGGGGGGGGGGGFGGGGGGGGGGGGGGGGGGGGGGGGGGGGGGFGGGGGGGGGGGGGGGGGGGGGGGAGGFGGGGGGGGGGGGGFGGGGGGGGGGCFGFGGGGGGGFGGGGGGGGGDFGG9EGGGGFGGGGGGGGGGFGGGGGGGGGGGGGGFCFGBEFFGGFFGFGFGFGFFGF>GF=DF>E@<@FFGFCFFDGD;@FGGFEFFFFFFGFG;><0;DFGDFFFF?FFGFBCFBB>B>9>?)8:E1?((2(4:<<4
@M04650:207:000000000-C238N:1:1101:11817:5757 2:N:0:19
GGACTACAGGGTTTCTAATCCTGTTTGCTCCCCACGCTTTCGCGCCTCAGCGTCAGTTACAGACCAGAAAGCCGCCTTCGCCACGGGTGTTCCTCCATATATCTACGCATTTCACCGCTACACATGGAATTCCGCTTTCCTCTCCTGCATTCAAGTTGGACAGTTTCCAATGCACCTCCACGGTTAAGCCGTGGGCTTTCACATCAGACTATTCCAACCGCCTGCGCTCCCTTTACGCCCAATAATTCCGGACAACGCTTGTCACCTACGTATTACCGCGGCTGCTGGCACGTAGTTAGCC
+
CCCCCGGGGGGGGGGGGGGFGGGGGGFGGCDEGGGGGGGFGGGGGGGCFFGGGGGGGGGGFGGGFFGGGGGGGGG@FGFCGGGGGGGGGCEGGFGGGGGFGGGGGGGGGDGGGGGGGGG>EGGGGCGGGFGGGGGGGGGGGGFDEGGGGGFFGGGFGGGGGGGEFDGGFGDGDFGGGGGGGGGGGGGGGGGGGGGGG>FGGAEFFGGF:7CFCF@FFF=C=CD?DFF>0C?DE?AEE61CF=@F77?<GF53(8F?D0(:<(*->6<0??:>A8AB@993609>?FF(4:2E(803)0-6,
@M04650:207:000000000-C238N:1:1101:19487:5801 2:N:0:19
GGACTACACGGGTTTCTAATCCTGTTTGCTCCCCACGCTTTCGTGCCTCAGCGTCAGTTACAGTCCAGAGAGCCGCCTTCGCTACTGGTGTTCCTCCTAATATCTACGCATTTCACCGCTACACTAGGAATTCCACTCTCCTCTCCTGCACTCAAGTCTTACAGTTCCAAAAGCTTACTACGGTTGAGCCGTAGCCTTTCACTTCTGGCTTGAAAGACCGCCTACGCACCCTTTACGCCCAGTAATTCCGGATAACGCTAGCCCCCTACGTATTACCGCGGCTGCTGGCACGTAGTTAGCC
+
CCCCCGGGGGGGGGGGGGGGGGGGGGGGGGGGGGGGGGGGGGGGGGGGGGGGGGGGGEGGGGGGGGGGGGGGGGGGGGGGGGGGGGGGGGGGGGGGGGGGGGGGGGGGGGGGGGGGGGGGGGGGGGGGGGGGGGGGGGGGGGGFGGGGGGGFGGGGGGGGGGGGGGGFGGGGGGGGGGGGGDEGGDEGGGGGGGGGGGGGGFC6@7CFFGCDDGGGFFGGFGDFFF@BBG92=6CCB;EEC2=EDGCCFF>?0BFFG>?:(5DFGC>??0(59C<DD*7>9B>92)4,(*5>6<:8<+5<:
@M04650:207:000000000-C238N:1:1101:4355:5825 2:N:0:19
GGACTACCGGGGTTTCTAATCCTGTTTGCTCCCCACGCTTTCGCGCCTCAGCGTCAGTTACAGACCAAAAAGCCGCCTTCGCCACTGGTGTTCCTCCACATCTCTACGCATTTCACCGCTACACGTGGAATTCCGCTTTTCTCTTCTGTCCTCAAGCGTTACAGTTTCCAATGACCTTCCACGGTTAAGCCGTGGGCTTTCACATCAGACTTGAAAGGCCGCCTGCGCGCGCTTTACGCCCAATAATTCCGGACAACGCTTGCACCCTACGTATTACCGCGGCTTCTGGCGCGTAGTTAGC
+
CCCCCGG,@FGGCCGDFGGGGGGFGG9FFG<FFGG7FEGGGGGCFGGGEEFFG:FEGGGGGDGGGGG,F@F:EFGGGGGGGGGGGGGGGCGGG,EFGDBFG8EGGGCFDDCFGGGGGG+@EGC@7?FF@CEFGCFEG+38EGF7:=EE3,@DFGGG,+3++3,@@@EFCC,E+;E,:=6@,,@BGGGGFGGDCCE57*DEGFGFFGFFFGGG***++(;D@G>0(;:EBD9;07F<FFDEC::09F)67B:B<@5:GBB<?BG2*;:(.40,5<?>FC<;FBB0((.6)3(22-(,4+4<4
@M04650:207:000000000-C238N:1:1101:19034:5845 2:N:0:19
GGACTACCGGGGTTTCTAATCCTGTTCGCTACCCATGCTTTCGCTCCTCAGTGTCAGTAACTGCCCAGAGACCTGCCTTCGCCATCGGTGTTCTTCCTGATATCTGCGCATTCCACCGCTACACCAGGAATTCCAGTCTCCCCTACAGCACTCCAGCCTGCCCGTATCGCCTGCACGCCCGAAGTTAAGCCTCGGGATTTCACAGACGACGCGACAAACCACCTACGAGCTCGTTACGCCCAATAATTCCGGCTCACGCTTGGATCCTTCGTATTACCGCGGCTGCTGTCACGAAGTTAGC
+
CCCCCGGGGGGGGGGGGGGGGGGGGGGGGGGGGGGDGGGGGGGGGGGGGGGGGGGGGGGGGGGGGGGGGGGGGGGGGGFGGGGGGGGGGGGGGGGGGGGGGGGGGGGEGGGGGGGGGGDGGGGGGGGGGGGGGGGGGGDGGGDFFEGGGF@FGFGGGGGCFFFGGGGGEGGDCCGF?CGGG<8EFFGFGGGFGGEGGCGGGFGFFGGEFGGGFGGG>;FG<FDFFFFF@G02(2<03<GCG::<FD24:@@;()*.:4(:1054:C()))-(3;:AGG39(114(2),)26?,21,(0-65
@M04650:207:000000000-C238N:1:1101:16614:5870 2:N:0:19
GGACTACACGGGTTTCTAATCCTGTTTGCTCCCCACGCTTTCGTCCCTCAGCGTCAGTAAGTTGTTAGTGATCTGTCTTCACAATCGGTGTTCTGCGCAATATCTATGTATTTCACCACTACACTGCACGTTCCAACCACTGCACAACTACTCTAGACTAATAGTTTCAACGGCAAGCTTCCGGTTAAGCCGAAAGATTTCACCGCTGACTTAAAAGTCCGCCTGCGGACCCTTTAAACCCAATAATTCCGGATAACGCTTGGATCCTTCGTATTACCGCGGCTGCTGGCACGAAGTTAGC
+
CCCCCGGGDGGCFGGGGGGGGGGGGGGGGGGGGGGGGGGFGG:CFGGGGGGGGGGGGGGGGEGGGGGGGFGGFGGGGGGGGGGGGFGGGGGGGGFGGEGGGGGGGGGGGGGGGGGGGGGFGGFGGFGGGGGGGGGGGGGGE?FFG9B=ADEFGGGGEFGGG<FGGGGGGFGCCGEEGGGGGGGGGGGGGGG6C7CCGGGG>FGFEDG>>FGGF78+B=FGDGFA>F@>@4@?FGFFF9FGE?256DEFGFF>;5>AD?FFFF3:7C?AAA?<?G:)<D:>6>0(18?:?GBGFBF??9<<6
@M04650:207:000000000-C238N:1:1101:7672:5883 2:N:0:19
GGACTACCAGGGTTTCTAATCCTGTTTGCTCCCCACGCTTTCGAGCCTCAGCGTCAGTTACAGTCCAGAGAGTCGCCTTCGCCACTGGTGTTCTTCCTAATCTCTACGCATTTCACCGCTACACTAGGAATTCCACTCTCCCCTCCTGTACTCTAGATCTCCAGTTTGGAATGCAACCCCCAGGTTGAGCCCGAGTATTTCACATCCCACTTAAAGATCCGCCTACGCTCCCTTTACGCCCAGTAAATCCGGACAACGCTTGCCACCTACGTATTACCGCGGCTGCTGGCACGTCGTTAGC
+
CCCCCGGGGGGGGGGGGGGGGGGGGGGGGGGGGGGGGGGGGGGGGGGGGGGGGGGGGGGGGGGGGFGGGGGGGGGGGGGG@FGGGFGGGGFGGGGGGGGGGGGGGGGGGGGDFFFFGGGGGGGGGGGGFEFFGGGGAFGGFFG5=ECCFFGFGGCFGGFAEFGGGGGGGGGGG;FFCFGGGGGD>DGGGGGGC68FC7EF7BFBFDCFEFDGE7CDF7EFBFDAAAA62<@BDGF:B=@EG0=EC7CCGF>B?EGFG(6?FFGBFGFFFB::27><FGFB>B9>905?7E<D(2(498166
@M04650:207:000000000-C238N:1:1101:5832:5885 2:N:0:19
GGACTACTGGGGTATCTAATCCTGTTCGCTACCCACGCTTTTGAGCCTCAGCGTCAATATCAGACCAGAAAGCCGCCTTCGCCACGGGGGTTCCTCCATATATCTACGCATTTCACCGCTACACCGCGAATTCCGCTTACCTCACCTGCATTCAAGTTGGCCGTTTTCCCATTCACGTCCACGGTTAGGCCGTCGGTTTTACCACTGGCATAATCCACCGCCCTGCGTGCCTTTTCACCCCCATAATTCTGCTCAACCCTCGCCCCCCCGTTATATCCCCGCGCGCTGGCACGGCTTTAGC
+
CCCC@FGE9FGGGGGFGGGGGGGGGG9F+C,@FGGGGCDC89F,CFFEE<FGGGEC,E,,,66,CFCFCF8@E8+B@4@FFG,?:4BC+>FFGFFF@8,BEAD;F;5=C77CF<EG,@ED+FEF8++3+8C@GCFGEC6D,CC5C,,5@?D+7,5,37>8,,*16,1,,,,,+25,1*41?,=*C78,,4>*****)1FGF=C66**0(*2>.++3;(;)(/,(,.()(1-)6<*.9)+**(,(09:4>*9))/*)*(,((,19C=((((-((2))3*,(-((((,227=(04(((4:).)
@M04650:207:000000000-C238N:1:1101:16966:5886 2:N:0:19
GGACTACTAGGGTTTCTAATCCTGTTTGCTCCCCACGCTTTCGCACCTGAGCGTCAGTCTTTGTCCAGGGGGCTGCCTTCGCCATCGGTGTTCCTCCACATATCTACGCATTTCACTGCTACACATGGAATTCCACCCCCCTCTGACGTACTCTAGCCAAACAGTTAGAAATGCAGTTCCAAGGTTGAGCCCTGGGATTTCACATCTCTCTTGCTTAGCCGCCTACACACGCTTTACGCCCAGTAATTCCGATTAACGCTAGCCCCCTACGTCTTACCGCGGCTGCTGGCACGTCGTTTGC
+
CCCCCDGGGGGGGGGGGGGGGGGGGGGGGGGGGGGGGGGGGGGGGGGGGFGGCGGGGGGGGGGGGGAFGDGGGGGGGGGGGGGDGFGGGGGGGGGGGGGCFGGGGGGBEG7FGGGGGGGGGGGGGGG8FFFGGGGGGGGGGGGFF;FECEGFGFGDFGGFGGGGGGGGFFAFGCGGGGGGF,4DFGGGGGGGGG5FDFCGGFGFFDCA69CG=DD+B:EF@D@2-;>FB<9BFDFFF;EGD(,.::5.;A)61;D<G2204(>?GG07-268(064C6:6(36>>050(:1+(,((-;(-.
@M04650:207:000000000-C238N:1:1101:25947:5923 2:N:0:19
GGACTACTAGGGTATCTAATCCTGTTTGATCCCCACGCTTTCGCACATCAGCGTCAGTTACAGACCAGAGAGCCGCCTTCGCCACTGGTGTTCTTCCATATCTCTGCGCATTTCACCGCTACACATGGAATTCCACTCCCCTCTTCTGCACTCAAGCGAAACAGTTTCCAATGACCCTCCCCGGTTGAGCCGGGGGCTTTCACATCAGACTAATCTCGCCGCCTACGCGCGCTTTACGCCCAATAATTCCGGATAACGCTTGCCACCTACGTATTACCGCGGCTGCTGGCACGTAGTTAGC
+
CCCCCGGGGGGGGGGGGGGGGGGGGGGGGGGGGGGGGGGGGGDGGGGGGGCGGGGGGFGGGGGGGGCGGGGGGGGGGGGGGGGGGGGGGEGGGGGGGGGGGGGGEFGGGGGGGGGGGGGGGGGGFGGGFCFGGGGGGGGGGGGFGGCDFGGFG?89FGGGGGGGGGGGGGGGGGGGGGGGGGGGGGEGDGGGCE>EGGGGGFGFFGGF@FGG@GGCFFGG9DFD6A?B>D>>6CF9FFGG5(4:DGADGF?>:>52930:::F:>F:<?B<B)<:)<DFFFFF>;FB0(2(0(.4?BG26<
@M04650:207:000000000-C238N:1:1101:9343:5934 2:N:0:19
GGACTACTAGGGTTTCTAATCCTGTTTGATCCCCACGCTTTCGCACATCAGCGTCAGTTGCAGACCAGAGAGCCGCCTTCGCCACTGGTGTTCCTCCATATCTCTGCGCATTTCACCGCTACACATGGAATTCCACTCTCCTCTTCTGCACTCAAGTCCCTCAGTTTCCAATGACCCTCCCCGGTTGAGCCGGGGGCTTTCACATCAGACTTAAGAAACCGCCTACGCGCGCTTTAAGCCCAATAATTCCGGATAACGCTTGCCACCTACGTATTACCTCGGCTGCTGGCCCGTACGTAGC
+
CCCCCGGGGFFGGFEGFGG<EGGGGGGGGGGGGGGGGGGGGGGGGGGGGGGGGGGGGEGCFFGGGGDGGGGG<FCGCEGGGGGEEGFGGFGGGGGGGGFEEFF;DGGGGEGGGGGGGGGGGGGGDGFCFCFGGGGGGGFGDGFFGGGADF?<FGFGG=D8,AEFBD:FFG,ECCD8FFGCGFGGGGGCCF8C>5CEGGF?++6:8CCAEFFF4=13@1@40C66<F0>(96>(:@9*6@CFB(3**<)07@(2)*4C:>?B?C:79:1::,:BC?FGD2)3?<:9().8E(*439(-;23,
@M04650:207:000000000-C238N:1:1101:12138:5974 2:N:0:19
GGACTACTGGGTATCTAATCCTGTTTGCTCCCCACGCTTTCGAGCCTCAGCGTCAGTTACAGTCCAGAGAGTCGCCTTCGCCACTGGTGTTCTTCCTAATCTCTACGCATTTCACCGCTACACTAGGAATTCCACTCTCCTCTCCTGCACTCTAGATAACCAGTTTGGAATGCAGCACCCAAGTTGAGCCCGGGTATTTGACATCCCACGTAATTATCCGCCTACGCTACCTTGACGCCCAGTAAATCCGGATAACGCTCGCCACCTACGTATTACCGAGGCGGCTGGCACGTAGTTGGCG
+
CCCCCCFFGGGGA<FGGAFGG9FGFC@FC9FFFCFGGGGG,@C@@CF,AFGGGGGGGGDGGGGG8EFE,CCGFGECF,E7C,6@F@FFGGGG,9=??FFGGGGGGGDEEEGG5F,FECEDE<E,AFCFG8D,9,,9@9=AEGGFFGGGGG@D8@;EFADFF<8,CEFCF,>DDFFGFC6@?@,@,,EE8DCEDG:@F7@,?+@B*0*;)*308<+;:ADD=G>A)92)(/05@7FB)-:*<1.6C+));A3,/873*,/;1(/45@2:4<4<2+.)09(40(-(,491(*):((.()+(((
@M04650:207:000000000-C238N:1:1101:20527:5990 2:N:0:19
GGACTACTAGGGTATCTAATCCTGTTCGCTCCCCACGCTTTCGAGCCTCAGCGTCAGTTACAGTCCAGAGAGTCGCCTTCGCCACTGGTGTTCTTCCTAATCTCTACGCATTTCACCGCTACACTAGGAATTCCACTCTCCCCTCCTGCACTCTAGATTCCCAGTTTGGAATGCAGCACCCAGGTTGAGCCCGGGTATTTCACATCCCACTTAAAAATCCGCCTACGCTCCCTTTACGCCCAATAATTCCGGACAACGCTTGTCACCTACGTATTACCGCGGCTGCTGGCACGTAGTTAGC
+
CCCCCGGGGGGGGGGGGGGGGGGGGGGGGGGGGGGGGGGGGGGGGGGGGGGGGGGGGGGGGGGGGGGGGGGGGGGGGGGGGGGGGGGGGGGGGGGGGGGGGGGGGGGGGGGGGGGGGGGGGGGGGGGGFFFGGGGGGGGGGGGFGGGGGGGFGGGGGGGGGGGGGGGGGGGGGFGGGGGGGGGGGGGGFCFGGGGGGGGFGFGFFGGFFGGGFGGGFFGGFGAD@FFFDGFFFGFEF=DEG;03DCCCGFFFFFG;F9B?0<C<>FF??FFFFGFAGF1,19BFFF7,3C:F?BFFFF<<6
@M04650:207:000000000-C238N:1:1101:7290:6011 2:N:0:19
GGACTACACGGGTTTCTAATCCTGTTTGCTCCCCACGCTTTCGCACCTGAGCGTCAGTCTTTGTCCAGGGGGCCGCCTTCGCCACCGGTATTCCTCCAGATCTCTACGCATTTCACCGCTACACCTGGAATTCTACCCCCCTCTACAAGACTCTAGCCTGCCAGTTTCGAATGCAGTTCCCAGGTTGAGCCCGGGGATTTCACATCGGACTTGACAGACCGCCTGCGTGCGCTTTACGCCCAGTAATTCCGATTAACGCTTGCACCCTCCGTATTACCGCGGCTGCTGGCACGGAGTTAGC
+
CCCCCGGGGGGGGGGGGGGGGGGGGGGGGGGGGGGGGGGGGGGGGGGGFGGGGGGGGGGGGGGGGGGGFDDEGGGFGCFFGGGGEGGGGEFGGGFGGGGGFGFGGGGGGGGGGGGGGGGGGGGGGEFGGGGGGFGGGCECEGGFGGGF<CGFGFGGGGFEFGGGGGGGEF>FGFFGFGGGCFFCGDGGGGGGGGGDGGFGC=FF7>*83<DCAG4CADGF9G9F0725(9900C@443>CC0((:FA>G@FF?>D9C8;:1:FFGG0:107?F*49GC211136--875*(312373;5AA
@M04650:207:000000000-C238N:1:1101:12070:6026 2:N:0:19
GGACTACACGGGTTTCTAATCCTGTTTGATCCCCACGCTTTCGCACATCAGCGTCAGTTACAGACCAAAAAGCCGCCTTCGCCACTGGTGTTCTTCCTAATCTCTACGCATTTCACCGCTACACTAGGAATTCCACTCTCCCCTCCTGCACTCTAGATTCCCAGTTTGGAATGCAGCACCCAGGTTGAGCCCGGGTAGTTCACATCCCACTTAAAAATCCGCCTACGCTCCCTTTACGCCCAGTAAATCCGGATAACGCTCGCCACCTACGTATTACCGCGGCTGCTGGCACGTAGTTAGC
+
CCCCCGGGGGGGF@FFGGGGGGGGGGGGGGGGGGGGGGGGGGGGGGGGGGGGGGGGGGDEFFGFGGGGGGGGFFGGGGFFGGGGGGGG?EF@FFACFCFGGGGGFGFGGFFFGGGGFGGCEFFEEFGGFE=EGGGGGFF8@DGFGGGFCEGFGDEFG8,@DFDGBFGGGCBCD@DADFGFECGGGFCGGGGF6CC5;*@;EFCFCCGFEF>:6@C+;:<4@FFD2)685*>?@FFFFDGGGD<(;C??F4BB@BGF*8;:?3<(*11<>B64?C0:+C2044249????580:1764::>)
@M04650:207:000000000-C238N:1:1101:22553:6028 2:N:0:19
GGACTACTAGGGTATCTAATCCTGTTCGCTCCCCACGCTTTCGAGCCTCAGCGTCAGTTACAGTCCAGAGAGTCGCCTTCGCCACTGGTGTTCTTCCTAATCTCTACGCATTTCACCGCTACACTAGGAATTCCACTCTCCCCTCCTGTACTCTAGATCTCCAGTTTGGAATGCAGCCCCCAGGTTGAGCCCGAGTATTTCACATCCCACTTAAAGATCCGCCTACGCTCCCTTTACGCCCAGTAAATCCGGACAACGCTTGCCACCTACGTATTACCGCGGCTGCTGGCACGTAGTTAGC
+
CCCCCGGGGGGGGGGGGGGGGG,EGGGGGGGGGGGGGGGGGGGGGGGGGGGGGGGGGGGGGGGGGGGGGGGGGGGGGGGGGGGGGGGGGGGGGGGGGGGGGGGGGGGGGGGCFGGGGGGGGGGGGGGGFFFGGGGGCGGGGGGFGGGFGGGFGGGGFGGGGGGGGGGGEEEGGGGGGGGGGGGGGFGGGGGGGGCEFGGFGFGFAG5AEFGCE7FDFEGGFGFFFFFDDG>D3CFFFFGGGFFFGGFEGFFF;BG?GBBF?FGFGGF:?FFB2<:<E7343;>F;0:B0:(<41(8:F<4.
@M04650:207:000000000-C238N:1:1101:17996:6036 2:N:0:19
GGACTACTCGGGTTTCTAATCCTGTTCGCTACCCATGCTTTCGCTCCTCAGTGTCAGTAACTGCCCAGAGACCTGCCTTCGCCATCGGTGTTCTTCCTGATATCTGCGCATTCCACCGCTACACCAGGAATTCCAGTCTCCCCTACAGCACTCCAGCCTGCCCGTATCGCCTGCACGCCCGAAGTTAAGCCTCGGGATTTCACAGACGACGCGACAAACCACCTACGAGCTCTTTACGCCCAGTAATTCCGGACAACGCTTGCACCCTACGTATTACCGCGGCTTCTGGCACGTATGTAGC
+
CCCCCGGGGGGGGGGGGGGGGGGGGGGGGGGGGGGGGGGGGGGGGGGGGGGGGGGGGGGGGGGGGGGGGFGGGGGGGGGGGGGGEGGGGGGGGGGGGGGG<FGGGGFGGGGGGGGGGGGGGGGGGGGGGGCFGGGGGGGGGGGFCGGFGGGFGGGGGGC=FFGGGEGFEGGGGGDDFDGGGB+@CBF5;EGFGEEGCGGGGAGFFGG:5@9DB5DG53CC<CDD@F?>?C064<=3A<GEE?6:CC92F4FB0)9(91>(3(*5=C?(.4?12A0)0:63(249((-)-<,<122)(3.5)
@M04650:207:000000000-C238N:1:1101:12610:6062 2:N:0:19
GGACTACTAGGGTTTCTAATCCTGTTTGCTCCCCACGCTTTCGAACCTCAGCGTCAGTTTTTGTCCAGCAGGCCGCCTTCGCCACCGGGATTCCTCCTGATATCTACGCATTTCACCGCTACACCAGGAATTCTACCTGCCTCTACAAGACTCTAGCCTGCCAGTTTCGAAGGCAGTGCCCGGGTTGAGCCCGGGCATTTCACCGCAGACTTGACAGACCGCCTGCGCGCCCTTTACGCCCAGTAAATCCGGATAACGCTTGCACCCTCCGTATTACCGCGGCTTCTGGCACGGAGTGAGC
+
CCCCCGGG9FGGGFGGGGGGGGGGGG9F9FEFGGAFGGGGGGG,,CFF8FEGGGGGGG,6,,6CFGAF,,CDC@FGGGGGGG7FFCFC++@FEFGGG,BAE,@EFFEFGGEFFGGFGGGGGGGGC+6CDFGGG,6?AC8EFGFFA,3,,@BDG9=9,@9,3@DF@D8D+>,+=FFGF+CF6+@CCEGCFGG>*;C5?FFFGFF*)2))(;?C*8*+/(=9:36;1A9),9,(4?F4@18CE?03*0))0951(<DAGBF((-7)9F46(3362E:ACF<609;10(.<7F?649904*.)(
@M04650:207:000000000-C238N:1:1101:12314:6079 2:N:0:19
GGACTACAAGGGTTTCTAATCCTGTTTGCTCCCCACGCTTTCGCACCTGAGCGTCAGTCTTTGTCCAGGGGGCCGCCTTCGCCACCGGTATTCCTCCAGATCTCTACGCATTTCACCGCTACACCTGGAATTCTACCCCCCTCTACAAGACTCTAGCCTGCCAGTTTCGAATGCAGTTCCCAGGTTGAGCCCGGGGATTTCACATCCGACTTGACAGACCGCCTGCGTGCGCTTTACGCCCAGTAATTCCGATTAACGCTTGCACCCTCCGTATTACCGCGGCTGCTGGCACGGAGTTAGC
+
CCCCCGGGGGGGGGGGGGGGGGGGGGGGGGGGGGGGGGGEGGGGGGGGGGGGGGGGGGGGGGGGGGGGGGGGGGGGGGGGGGGGGGGGGGGGGGGGGGGGGGGGGFGGGGGGGGGGGGD8EFFGGGGGGGGGGGGGGFGGGGGFGGGGGGGFGFGGFGCEFGGGGGGGGGGGGGGGGGGGGGGGGGGGGGGGGGGGDGGFCCCFFGDEFGGDFGD:4=GFBG>@<FF53DBFFG5<F?GGG<:7C7<47676?3>A*33??F5<FGF6?<6?(0:2<72>>2691(8?FG0+3909(24<.
@M04650:207:000000000-C238N:1:1101:20958:6080 2:N:0:19
GGACTACCAGGGTTTCTAATCCTGTTTGCTCCCCACGCTTTCGAGCCTCAGCGTCAGTTACAGTCCAGAGAGTCGCCTTCGCCACTGGTGTTCTTCCTAATCTCTACGCATTTCACCGCTACACTAGGAATTCCACTCTCCTCTCCTGCACTCTAGATAACCAGTTTGGAATGCAGCACCCAAGTTGAGCCCGGGTATTTCACATCCCACTTAATCATCCGCCTACGCTCCCTTTACGCCCAGTAAATCCGGATAACGCTCGCCACCTACGTATTACCGCGGCTGCTGGCACGTAGGTAGC
+
CCCCCGGGGGGGGGGGGGGGGGGGGGGGGGGGGGGGGGGGGGGGGGGGGGGGGGGGGGGGGGGGGGGGGGGGGGGGGGGGGGGBFGGGFFGGGGGGGGGGGGGGGGGGGGGGGGGGGGGGGGGGGGGGGFGGGGGGGGG@FGGFGGGGGGGBGGGGGGGGGGGGGGGGGGGGGGGGGGGGDF>DFFFGGGGFEEG>DGGGGFGFFGGAEGGGFG@GFCGGFGFFFFFFFGFFFGFCF=EGG@;EGFEEFF:7?BDEFFF?@3DBCEBB72?:7C0AGG?>13931?BF>D?FFF76(<<B2
@M04650:207:000000000-C238N:1:1101:4942:6086 2:N:0:19
GGACTACCAGGGTTTCTAATCCTGTTTGCTCCCCACGCTTTCGCGCCTCAGCGTCAGTTACAGACCAAAAAGCCGCCTTCGCCACCGGTATTCCTCCAGATCTCTACGCATTTCACCGCTACACCTGGAATTCTACCCCCCTCTACAAGACTCTAGCCTGCCAGTTTCGAATGCAGTTCCCAGGTTGAGCCCGGGGATTTCACATCCGACTTGACAGACCGCCTGCGTGCGCTTTACGCCCAGTAATTCCGATTAACGCTTGCACCCTCCGTATTACCGCGGCTGCTGGCACGGAGTTAGC
+
CCCCCGGGGGGGGGGGFGGGFFGGGGGGGGGGGGGGCGGEEGGGGGGGGGGGGGGGGGGGGGGGGGGGGGGEGGEGEEGGGGGGGGGGGGGGG9DGGGFFCFGFFGGD@@FFGGGGCGGDGF,BFFGG8FFGFFFEAEFGGGGFFGG9FFFFFFFFGGDCGGGGGGGGCDFGGCCCEC<FFCFCFGGF,@8FGGG>85,>CFG@+?FE?4DDAGG+A;FGF<9@@FFB(76697F>F?E5E:?:>CBAFFFFFF3473222:G?DE?0:1(3:68)<F?>>FF9(,5)7EBF?(42<F:A:
@M04650:207:000000000-C238N:1:1101:19309:6088 2:N:0:19
GGACTACAGGGGTATCTAATCCTGTTTGCTCCCCACGCTTTCGCGCCTCAGCGTCAGTTACAGACCAAAAAGCCGCCTTCGCCACTGGTGTTCCTCCACATCTCTACGCATTTCACCGCTACACGTGGAATTCCGCTTTTCTCTTCTATCCTCAAGCCTTCCAGTTTCCAATGACCTTCCACGGTTAAGCCGTGGGCTTTCACATCAGACTTAAAAGGCCGCCTGCGCGCGCTTTACGCCCAATAATTCCGGACAACGCTTGCCACCTACGTATTACCGCGGCTGCGGGCACGTAGTTAGC
+
CCCCCFGGGGGGGGGGGGGGGGGGGGGGGGGFGGFEGGGGGGGGGGGGGGGGGGGGGGGGGGGGGGGGGGGGGGGGGGGGGGGGGGGGGGGGGGGFGGGGEGGGGGGGGGGGGGGGGGGDGGGGGGFGGGGGGFFGGGGGGGGFGGGGGGGFGGGGGGG9=FDECFGGDGGGGGGGFGGGGGGGGGGGGGGD@EGGGGGGGCFFAFGFEGCGFGGGF@G<2?>@DFFF9GB6BGFFF0;CGF?7F><):B@9BFGFGB>B6?FBGGF?BF?<?GFFGG:>BFFFFF((-71C:?B44FBBA
@M04650:207:000000000-C238N:1:1101:11163:6113 2:N:0:19
GGACTACACGGGTTTCTAATCCTGTTTGCTCCCCACGCTTTCGTCCATCAGCGTCAGTAAACTGTTAGTGATCTGTTTTCACAATCGGTGTTCTGCGCAATATCTATGTATTTCACCACTACACTGCACGTTCCAACCACCTCACAGCTACTCTAGACTACCAGTTTCAATGGCAAGTTCACGGTTGAGCCGTAAAATTTCACCACTGACTTAATAGCCCGCCTACGGACCCTTTAAACCCAATAATTCCGGATAACGCTTGGATCCTTAGTATTACCGCGGCTGATGGCACGAAGTTAGC
+
CCCCCGGGGGGGGGGGGGGGGGGGGGGGGGGDGFGGGGGGGGGGGGGGGGDGGGEGGGGGGGGFGFDFGGG9DFGGGGGGDFE,EFDFFECFFGGFGGGGGGGGGGGGGFGDF9FFF9D8EECFFGGDCGFGGFEGC@CFEGGFGGGGGFGFFGGGGGG98?DFGFGGD,>DFFGCF=CFGGE7FFEFGG@ECEGCDG<DCCFFA7FFEFGGFFCFFFFGFGF=)37?>G=9=CFFFFGGGFFFGGEEFFF0,8<<*(18?;7;;@@4673639)9C>7>0;>6(().8:0?:?0:?76-)
@M04650:207:000000000-C238N:1:1101:22735:6164 2:N:0:19
GGACTACTCGGGTTTCTAATCCTGTTTGCTCCCCACGCTTTCGCGCCTCAGCGTCAGTTACAGACCAAAAAGCCGCCTTCGCCACTGGTGTTCCTCCACATCTCTACGCATTTCACCGCTACACGTGGAATTCCGCTTTTCTCTTCTGTCCTCAAGCCTTCCAGTTTCCAATGACCTTCCACGGTTAAGCCGTGGGCTTTCACATCAGACTTAAAAGGCCGCCTGCGCGCGCTTTACGCCCAATAATTCCGGACAACGCTTGCCACCTACGTATTACCGCGGCTGCTGGCACGTAGTTAGC
+
CCCCCFGGGGGGGGGGGGGFFGGGGGGGGGGGGGGGGGGGGGGGGGGGGGGGGGGGGGGGGGGGGGGGGGFGGGGGGGGGGGGGGGGGEGGGGGGGGGGGGGGGGGGGGGGGGGGGGGGDGFGGCFGGGGGGGGGGGGGGGGGFGGGGGGGFGGGGGGGGGGGGGGGGGGGGGDGGGGGGFFGGGGEGFGGGGGGGFGGGGFGFFGCAEGGGFGGGFDGGFGF>2FFFFGFFFEFCF?EGGB:74:<)2=?9?F3<F;B??BG0CG?7::642F:<FG(7>(,3>?2?0>3E<(46<<4<:
@M04650:207:000000000-C238N:1:1101:16399:6182 2:N:0:19
GGACTACAAGGGTTTCTAATCCTGTTTGCTCCCCACGCTTTCGCACCTGAGCGTCAGTCTTTGTCCAGGGGGCCGCCTTCGCCACCGGTATTCCTCCAGATCTCTACGCATTTCACCGCTACACCTGGAATTCTACCCCCCTCTACAAGACTCTAGCCTGCCAGTTTCGAATGCAGTTCCCAGGTTGAGCCCGGGGATTTCACATCCGACTTGACAGACCGCCTGCGTGCGCTTTACGCCCAGTAATTCCGATTAACGCTTGCACCCTCCGTATTCCCGCGGCTGCTGGCCCGGAGTTAGC
+
CCCCC,FFGGGGGGGGGFGGGGGGGGGGGGGGGGGGGGGGGGGGGGGGGGGGGGGGGGGGGGGGGGFGGDGGGGGGGGGGGGGGGGGGGGGGGGGGGGGFGGGGGGGGGGGGGGGGGGGGGGGGGGGGGGGGGGGFGGGGGGGFGGF?FGGCGGCCGFGGGGGGFGGE8:EGGGGGGGGGG=CCFGGGFGGGGGG=DDGGGFGFFGGFDGGGFGFGFFGGFDFFFFFF?GFF6E36B0?EG024::<<FFF26>>4C19?:1D>CEFB?FB62E>)<C:>9>9>;?FFFG1*70(43*))-
@M04650:207:000000000-C238N:1:1101:25600:6231 2:N:0:19
GGACTACAGGGGTTTCTAATCCTGTTTGCTCCCCACGCTTTCGCGCCTCAGCGTCAGTTACAGACCAAAAAGCCGCCTTCGCCACTGGTGTTCCTCCACATCTCTACGCATTTCACCGCTACACGTGGAATTCCGCTTTTCTCTTCTGTCCTCAAGCCTTCCAGTTTCCAATGACCTTCCACGGTTAAGCCGTGGGCTTTCACATCAGACTTAAAAGGCCGCCTGCCCGCGCGTTACGCCCAATAATTCCGGCCAACGCTTGCCACCTACGTATTGCCGCGGCTGCTGGCACGTAAGTAGC
+
CCCCCGGGGGGGFGC<EFGGGFFGFGGFGCGFFGGGGGGGGFG@EG77FFFGFGGGGGGGGGGGGFFFGGGGGGGGGGGGG@CFGGGGGGFGFFFGGCGGGGGGFGGGGFEGGGFGFGGDGGGFGFFGGEFFC<DFCE6DD@GFFFDFGGFDG9DECEGGGCED9EFGDCDA=;9FFFCF7FGCGF6CCGGD@>E5CGFGGFG>6CFA*97>CF>7B2=F@GF7?F(;1D6((=32BFGEG<63>:)5:660()9:3:1(-:FBCE:7?((,,35)22136((4>:))(*(<8(((,<:A)
@M04650:207:000000000-C238N:1:1101:8291:6244 2:N:0:19
GGACTACCGGGGTTTCTAATCCTGTTCGCTCCCCACGCTTTCGAGCCTCAGCGTCAGTTACAGTCCAGAGAGTCGCCTTCGCCACTGGTGTTCTTCCTAATCTCTACGCATTTCACCGCTACACTAGGAATTCCACTCTCCTCTCCTGCACTCTAGATACTCAGTTTGGAATGCAGTACTCGGGTTGAGCCCAAGTATTTCACATCCCACTTAAGTATCCGCCTACGCTCCCTTTACGCCCAATAAATCCGGATAACGCTCGCCACCTACGTATTACCGCGGCTGCTGGCACTTAGTTAGC
+
CCCCCGGGGGGGGGGGGGGGGGGGGGGGGGGGGGGGGGGGGGGGGGGGGCGGGGGGGGGGGGGGGGGGGFGGGGGGGGGGGGGGGGGGGGGGGGGGFGGGGGGGGGGGGGGGGGGGGGGGCGFGGFFFGGGGGAFGGGGGGGGFGGGGGGGFGGGGGGGGGGGDGFFGGCFGGGGGGC9,@CCEGGDGGGGGEFGG79FCC9EAA7DFBGGGF7=CAEGDAGDFFADEFGFBBFFFFFGGGFFFGGEEFFE>DEDEF(3:<>CB<EB?>0(.8F?2FG6099>BFF>7?GBF(36-6C)).
@M04650:207:000000000-C238N:1:1101:18765:6249 2:N:0:19
GGACTACCGGGGTTTCTAATCCTGTTCGCTACCCATGCTTTCGCTCCTCAGCGTCAGTAGTGGCCCAGAGACCTGCCTTCGCCATCGGTGTTCCTCCTGATATCTGCGCATTCCACCGCTACACCAGGAATTCCAGTCTCCCCTACAGCACTCCAGCCTGCCCGTATCGCCTGCACGCCCGAAGTTAAGCCTCGGGATTTCACAGACGACGCGACAAACCACCTACGAGCTCTTTCCGCCCAGTAATTCCGGACAACTCTTGCCCCCTACGTATTACCGCCGCTGCTGGCACGTAGTTAGC
+
CCCCCGGGGGGGGGGGGGGGGGGGGGGGGGGGGGGGGGGGGGGGGGGGGGGGGGGGGGFGGFFGGGGGFGGGGGFGGGGGGGGGGGGGGGGGGGGGGGGGGFGGGGGFGFEGEFFGFGGGGGGGGGGGGGGGGGGG=FCGGGGFCFFFGGDFGGGGGGGGGGGGGGGGGGGCFF?CFDFGCBEECFCEGGG9EEDG>;FGFFG>FCF>@D37,)9738FDDD??:??B:G(,)29)*-CEG?:(*:<AFF<><BC6F)).6-:(9C63?B:34@2<:>1((463(-4:FG12(37((3)).
@M04650:207:000000000-C238N:1:1101:8823:6270 2:N:0:19
GGACTACCCGGGTATCTAATCCTGTTTGCTCCCCACGCTTTCGAGCCTCAGCGTCAGTTACAGTCCAGAGAGTCGCCTTCGCCACTGGTGTTCTTCCTAATCTCTACGCATTTCACCGCTACACTAGGAATTCCACTCTCCTCTCCTGCACTCTAGATAACCAGTTTGGAATGCATCACCCAAGTTGAGCCCGGGTATTTCACATCCCACTTAATCATCCGCCTACGCTCCCTTTACGCCCAGTAACTCCGGATCACGCTCGCCCCCTACGTATTACCGCGGCTTCTGGCACGTAGTTAGC
+
A<@CCFGGGGGGG>FGGFGGGGGGGGGGFGGGGGFGGGGGGGGGGGGGGFFGGGGGGGGGGGGGGGGGGGFGGGGGGGGGGGGGGGGGFGGGGCGGGGAFGGGGGGGGG7FGGGGGGGGGGGGGAFGGGGGGGFGGFGFGGGGFGGGGGFGFGG9F,EFGGG8EGGGF>,@9DG,,6DFGFEGGGGGFEGGGECEC?DEFG+EAFGGF@CF7A7:F6AGG=GFFF>9>(:@>5C;EF?GGGF6=FC36CA.1;3):F6;1?9DF*:07(3<:)@,)37:>1>B6(.4<>C(<301(,<-6<
@M04650:207:000000000-C238N:1:1101:26657:6276 2:N:0:19
GGACTACCCGGGTTTCTAATCCTGTTTGCTCCCCACGCTTTCGCACCTGAGCGTCAGTCTTTGTCCAGGGGGCCGCCTTCGCCACCGGTATTCCTCCAGATCTCTACGCATTTCACCGCTACACCTGGAATTCTACCCCCCTCTACAAGACTCTAGCCTGCCAGTTTCGAATGCAGTTCCCAGGTTGAGCCCGGGGATTTCACATCCGACTTGACAGACCGCCTGCGTGCGCTTTACGCCCCGTAATTCCGATTAACGCTTGCACCCTCCGTATTACCGCGGCTGCTTGCACGGAGTTAGC
+
CCCCCGGFGGGGGGGGGGGGGGGGGGGGGGGGGGGGGGGEGFG7FGGF:CEGGGGGGGGGGGGGGGGGGCBFFGGGGGGGGGGGG@FGGEGGGGGGGGGFCGGGGGGGGGGGGGGGGGDG4FEGGGGFFFGGGGGG8FEGGDGFAE9E9CFFGGGCFGGG6FFGGGGGCFFGGGGGGFFEFF,6?FE?FGGGGGDCCDGGFCFCFGD>@GGGFF<CA@F<9D>FFF()-9211E>9F?>>8(34D3<<F*)43)7AG<04:2C)9@:???F?6=22A7(44691(14))2)<,3(-4CB<<
@M04650:207:000000000-C238N:1:1101:19844:6329 2:N:0:19
GGACTACAGGGGTTTCTAATCCCGTTTGCTACCCACGCTTTCGTGTCTGAGCGTCAGTATCATCCCAGGGGGCTGCCTTCGCCATCGGTGTTCCTCCACATATCTACGCATTTCACTGCTACACATGGAATTCCACCCCCCTCTGACGTACTCTAGCCAAACAGTTAGAAATGCAGTTCCAAGGTTGAGCCCTGGGATTTCACATCTCTCTTGCTTAGCCGCCTACACACGCTTTACGCCCAGTAATTCCGGACAACGCTCGCACCCTACGTATTACCGCGGCTGCTGGCACGTAGTTAGC
+
CCCCCGGGGGGGGGGGGGGGGGGGGGGGGGGGGGGGGGGGGGGGGGGGGGGGGGGGGGGGGGGGGGGGGGGGGGGGGGGGGGGGGGGGGGGGGGGGGGGGGGGGGGGGGGGGGGGGGGGGGGGGGGGGFGGGGGGGGGGGGGGFGGGGGFGFGGG8FGFFFGFGGGGGFGGGGGGFGGGGGFGGGGGGGGGGGCGGFDGGGFGFFGGF<>FGFGGGFFGGFGF=@F9FEGFF?EFFFFGGGF;;GFCEFFF;8E36C>><?><(>EBF:?B(8FFFGGBFF9;>9BF::G7C?42:1CA))
@M04650:207:000000000-C238N:1:1101:11845:6332 2:N:0:19
GGACTACCAGGGTTTCTAATCCTGTTTGCTCCCCACGCTTTCGCGCCTCAGTGTCAATGTTGGCCCAGACAGCTGCCTTCGCCATTGATGTTCCTTCTGATCTCTACGCATTTCACCGCTACACCAGAAATTCCGCCATCCTCTACCACATTCTAGTGATTCAGTATCAAATGCAATTCCCAGGTTGAGCCCGGGGCTTTCACATCTGACTTAAATCACCGCCTGCGTGCGCTTTACGCCCAGTAATTCCGATTAACGCTTGCACCCTCCGTATTACCGCGGCTGCTGGCGCGGAGTTAGC
+
CCCCCGGGGGGGF<FGGGGGGGGGGGGGGGGGGGGGGGGGGGGGGGGGGGGFGFGGGGGGGGGGGGGGGGCFGGGGGGGGGGGGGGGGFFFGGGGGGGGDCGGGGGGGGGGGGGGGGFGGGEGGFGGGGGGGGGGGGGGGGFFFGFGGGGGFGFGFGGGGGGGGGGGGGFGGFFGGGGGGGGGGDFGGGFFGGGGGGGGFGFGF6FGFFGGDEGF7BEFGFGADFF@?@GFF>D>=FFCFGFF;DG?EFFFF;)9?CDB(2?FFGGB:6072:E0<CF:>BFBBFFBFFC(*-222(;)6)
@M04650:207:000000000-C238N:1:1101:27519:6345 2:N:0:19
GGACTAGAGGGGTATCTAATCCTGTTTGCTCCCCACGCTTTCGAGCCTCAGCGTCAGTTACAGTCCAGAGAGTCGCCTTCGCCACTGGTGTTCTTCCTAATCTCTACGCATTTCACCGCTACACTAGGAATTCCACTCTCCTCTCCTGCACTCTAGATAACCAGTTTGGAATGCAGCACTCACGTTGAGCCCGGGTATTTCACATCCCACTTAATCATCCGCCTACGCTCCCTTTACGCCCAGTAAATCCGGATAACGCTCGCCACCTACGTATTACCGCGGCTGCTGGCACGTAGTTAGC
+
@B@BC,,,=<@BF7FGGGGGGGGCFGGGGGGGGGGGGGGGGGGFFGGGGDGGGGGGGGGGGFGFGGGGGGGEGGGGGGGGGGGGGGGGGGGGGGGGGGGGGDFGGGGGGGGGGGGGFGGGGGGGGGGGGGGGFFFFGGGFFGGFDGGGGGGBFGGGCFGAFFGFGGGGDG9>FGF8D8D,@,,8:8,D,DFGEGDGDGGGGFGC9F>FEGGGF>DFFFGGAGAAFFFD>D=BBFA>F=GEGF6@7:<?D4)61>G<C(37?6DFDGFB>7?:2F8)<0-199BFB<B?>EBG(8((-A2)6
@M04650:207:000000000-C238N:1:1101:12140:6346 2:N:0:19
GGACTACTCGGGTTTCTAATCCTGTTTGCTCCCCACGCTTTCGAGCCTCAGCGTCAGTTACAGTCCAGAGAGTCGCCTTCGCCACTGGTGTTCTTCCTAATCTCTACGCATTTCACCGCTACACTAGGAATTCCACTCTCCCCTCCTGTACTCTAGATCCCCAGTTTGGAATGCAGCCCCCAGGTTGAGCCCGAGTATTTCACATCCCACTTAAAGATCCGCCTACGCTCCCTTTACGCCCAGTAAATCCGGATAACGCTCGCCACCTACGTATTACCGCGGCTGCTGGCACGTAGTTAGC
+
CCCCCGGGGGGGGGGGGGGGGGGGGGGGGGGGGGGGGGGGGGGFGGGGGGGGGGGGGGGGGGGGGGGGGGGGGGGGGGGGGGGGGGGGGGGGGGGGGFEGGGGGGGGGGGGDFGGGGGGGGGGGFGGFGGGGGGGGGGGGGGGFGGGGFGGCFFGGAFFGGGGGGFGG6,@EGGGGC?EGGGGGDGGGGFGGGGGFFFGGGFGFFFFFEGGGAFFGFBGG9FD9@4>B@:@9BCFFFFGGE?@@FCFEG45;@DGEG1></47;<C:723?B<G:BCC1;1>>0(4???E:C6:?BBC)64
@M04650:207:000000000-C238N:1:1101:12174:6393 2:N:0:19
GGACTACAAGGGTATCTAATCCTGTTTGCTCCCCACGCTTTCGCGCCTCAGCGTCAGTTACAGACCAAAAAGCCGCCTTCGCCACTGGTGTTCCTCCACATCTCTACGCATTTCACCGCTACACGTGGAATTCCGCTTTTCTCTTCTGTCCTCAAGCCTTCCAGTTTCCAATGACCTTCCACGGTTAAGCCGTGGGCTTTCACATCAGACTTAAAAGGCCGCCTGCGCGCGCTTTACGCCCAATAATTCCGGACAACGCTTGCCACCTACGTATTACCGCGGCGGCTGGCACGTAGTTAGC
+
CCCCCGGGGGGGGGGGGGGGGGGGGGGGGGGGGGGGGGGGGGGGGGGGGGGGGGGGGGGGGGGGGGGGFGGGGGGGGGGGGGGGGGGGGGGGGGGGGGGGGGGGGGGGGGGGGGGGGGGGGGGGGGGGGCFGGGGGGGGGGGGFDGGGGGGFGGGGFGGGGGGF<;FGFGGGGGGFGGGGGFGGGGGGGGGGGCGGGGFGGFGFFGGAEGGGFGG7+48DFGF>BF6:08>9;EFFFFGG>:<1CF<FFFF>?FGFG>BFBFGBFG?7,::87C:AFF?FFF>(999>BE(0(4(,4<)-.
@M04650:207:000000000-C238N:1:1101:21833:6402 2:N:0:19
GGACTACTGGGGTATCTAATCCTGTTTGCTCCCCACGCTTTCGAGCCTCAGCGTCAGTTACAGTCCAGAGAGTCGCCTTCGCCACTGGTGTTCTTCCTAATCTCTACGCATTTCACCGCTACACTAGGAATTCCACTCTCCTCTCCTGCACTCTAGATACTCAGTTTGGAATGCAGTACTCGGGTTGAGCCCAAGTATTTCACATCCCACTTAAGTATCCGCCTACGCTCCCTTTACGCCCAATAAATCCGGATAACGCTCGCCCCCTACGTATTACCGCGGCTGCTGGCACGTAGTTAGC
+
CCCCCGGGGGGGGGGGGGGGGGEGGGGGGGGGGGGGGGGGGGGGDDFGGGGGGGGGGGGGGGGGGGGGFGGGCGGGGGGGGGGGGGGGGGGGGGGGGGGGGGFFGGGGGGGGGGGGGGGGDGGGGGGGGGGGGGGGCFGGGFFFGG9EFGGFGGAFGGGGGGGGGGGFEEGGGGGGGGGGGGGGGCEFGGGG6?C<EFGGGFGFFG?F@FGGCDDGFCGF9FDAFAA4/9=BFGFFF?GGGD23*?/6CFFF6>C@*29?;>D:*:10:6B?BC?<FG?>>9119BF>BG?G?(248@A4<
@M04650:207:000000000-C238N:1:1101:16191:6409 2:N:0:19
GGACTACTCGGGTATCTAATCCTGTTTGCTCCCCACGCTTTCGCACCTGCGCGTCAGTCTTTGTCCAGGGGGCCGCCTTCGCCACCGGTATCCCTCGAGATCTCTCCGCATTTCACCGCTACAACTGGAGTTCTACCCCCCTCTACAAGACTCTAGCCTGCCAGTTTCGAATGCACTTCCCAGGTTGAGCCCGGGGATTTCACATCCGCCTTGACAGACCGCCTGCGTGCGCTTTACGCCCAGTAATTGCGATTACCGCTTTCACCCACCGTATTACCGCTGTGTCTTTCCAGGAGTTAGC
+
CCB@CE@<@@BFG@@<F9FCG<9;FFDFD@EFFFFEF:@;FF:,B@BE,,6C:FC7FFGFF<<F@C,CAEGD:7C74B,9=B,BF8B++:B,9F8A+6C,D,9C;,,@F:FGG,,<CFC=+83,,,A,,,:8,3,3,@3>>9+@@E;6B,,+,,,,,,,,,,,@,55;18DFFCC,,39,=>,=<?<6C7,/55/>35C<FCG6+*05(15:3*2;=(*13),(,.-8(*((3=)-/:*:*(,5*:)6*7590>5)2(((--*67+4((-(4:F3-<C(993(5<)-))+)+)((-88<>-
@M04650:207:000000000-C238N:1:1101:24608:6453 2:N:0:19
GGACTACAGGGGTTTCTAATCCTGTTTGCTCCCCACGCTTTCGTGCCTCAGCGTCAGTTACAGTCCAGAGAGCCGCCTTCGCTACTGGTGTTCCTCCTAATATCTACGCATTTCACCGCTACACTAGGAATTCCACTCTCCTCTCCTGCACTCTAGATAACCAGTTTGGAATGCAGCACCCAAGTTGAGCCCGGGTATTTCACATCCCACTTAATCATCCGCCTACGCTCCCTTTACGCCCAGTAAATCCGGATAACGCTCGCCACCTACGTATTACCTCGGCTGCTGGCACGTAGTTAGC
+
CCCCCFGGGGGGGGGGGGGGGGGGGGGGGGGGGGGGGGGGGGGGGGGGGFGGGGGGGGGGGGGGGGGFGGGGGGGGGGGGGGGGGGGGGGGGGGGGGGGGGGGGGGGGGGGFFGGGGGGGGGGGCAEFGGGGGGGGGGGGGGGFGGGGGGGFGGGG,E3@FGGFGGGGGGGGGGGGGGGGGGCGEC>DFFGGGGGGG5FGGFGFFGGAEGGGE8CFFEGGFGFAAF>FFGFFFGFCF@ECGFDFC:<3FFF0<>*7C@6,29DFGGFFFB?B)<7AGF)4401?>FFF7EFG6,183F926
@M04650:207:000000000-C238N:1:1101:5350:6538 2:N:0:19
GGACTACCGGGGTTTCTAATCCTGTTCGCTCCCCACGCTTTCGCTTCTCAGCGTCAGTAATGGCCCAGAGACCTGCCTTCGCCATCGGTGTTCCTCCTGATATCTGCGCATTCCACCGCTACCCCAGGAATTCCAGTCTCCCCTACCACACTCTAGCCTGCCCGTACCCCCTGCAAGCCCGGGGTTAAGCCCCGGGTTTTCACAGCAGACGCGACAAGCCGCCTACAAGCTCTTTACGCCCAATAATTCCGGAACACGCTCGCACCCTCCGTATTACCGCGGCTGCTGGCGCGTTGTTAGC
+
<<BCCFGGGGGGGGDGGGGGGGGGEGGGGGGGGGGGDGGGGGDGGGGGGGGGGEGGGFFFGFGG@CFFFGFFGGGGGCEFCEGGGGGGFFGDD9DGGGGGGFCFGFCCF:FEGFF<F+@?E@4BFFEGFDGGGFEAEFFGGGGD+,@,,,@3DG=DGGGFFFCEG7EC>+:89FC77@GFCG>EGG5;2BCF**:=5*CCCFF66;58=F7D()8DD?CG>34(8@:*)9:?AEF24:?E8:::<CA<D?6>2)).9(((41C9GGB?(((-4C:)<D09>F;00(,4,:(*--(4-;944
@M04650:207:000000000-C238N:1:1101:25807:6547 2:N:0:19
GGACTACCGGGGTATCTAATCCTGTTTGCTCCCCACGCTTTCGCACCTGAGCGTCAGTCTTCGTCCAGGGGGCCGCCTTCGCCACCGGTATTCCTCCAGATCTCTACGCATTTCACCGCTACACCTGGAATTCTACCCCCCTCTACAAGACTCTAGCCTGCCAGTTTCGAATGCAGTTCCCAGGTTGAGCCCGGGGATTTCACATCCGACTTGACAGACCGCCTGCGTGCGCTTTACGCCCAGTAATTCCGATTAACGCTTGCACCCTCCGTATTACCGCGGCTGCTGGCCCGGGGTTAGC
+
CCCCCGGGGGGGGGGGGGGGGGGGGGGGGGGGGGGGGGGGGGGGGGGGGGGGGGGGGFGGGGGGGGGGGGGGGGGGGGGGGGGGGFGGGGGGGGGGGGGGGGGGGGGGGGGCFGGGGGGGGGGGDFGGGGGGGGGGG=DGGGGFGGFGFGGFGGGGGGGFCFGGGGGGGGGGFC7EGFGGGFCGGG>?FGGGGGGGGGGGGFGFFGGFFG3CEF4FA@GGFGB?BFFD:DF>BEFFF:EEGB?FGGDFGFF(45CAFF>FFFG2>EB<?:63:C?2C731(49>>FFF(*(*-2(,-C624
@M04650:207:000000000-C238N:1:1101:16864:6620 2:N:0:19
GGACTACAGGGGTTTCTAATCCCATTCGCTCCCCTAGATTTCGTCTCTCAGTGTCAGTGTCGGCCCAGCAGAGTGCGTTCGCCGTTGGTGTTCTTTCCGATCTCTACGCATTTCACCGCTCCACCGGAAATTCCCTCTGCCCCTACCGTACTCCAGCTTGGTAGTTTCCACCGCCTGTCCAGGGTTGATCCCTGGGATTTGACGGCGGACTTAAAAAGTCACCTACAGACGCTTTACGCCCAATCCATCCTGATAAAGCTTTCATCCTCTGTATTTCCGCGGCTGCTGTCACCTAGTTAAC
+
-A-ACGGFFGD@FGEFCCCFFFGGGGGGDE8BFFFGD,6;6?EFGGCGGFCE,CFEFFEFGD76FEFCCEFE<B@F+,@,?FE:@F?8FFGG9F;5,C:?,:@DA;FFFDGEC,E<,:=C=>@B@@C+++CE9E=<D8=9@8DFF=816+@DF8DFDCF83FEFFGFA;=,4+@+A+=?,@CCEGG56,7>:C?F5C97DBFF**:4)()963+:FA?+;5@)71=8A9F(3(:><F0>:81(495)6:)*.2874*)-59);<G+.4.))6)<A)37(4>((,--04-+-+))()-2)).
@M04650:207:000000000-C238N:1:1101:3359:6632 2:N:0:19
GGACTACTGGGGTATCTAATCCTGTTTGATCCCCACGCTTTCGCACATCAGCGTCAGTTGCAGACCAGAGAGCCGCCTTCGCCACTGGTGTTCCTCCATATCTCTGCGCATTTCACCGCTACACATGGAATTCCACTCTCCTCTTCTGCACTCAAGCGAAACAGTTTCCAATGACCTGCCTCGGTTGAGCCGAGGGCTTTCACATCAGACTAATCTCGCCGCCTACGCGCGCTTTACGCCCAATAATTCCGGATAACGCTTGCCACCTACGTATTACCGCGGCTGCTGGCACGGAGTTAGC
+
CCCCCGGGGGGGGGGGGGGGGGGGGGGGGEGDGGGGGGDGGGGFGGGGGGGGGGGGGGGGGFFF<FFGFFGGG@FGGGGGGG7B,?FGGGGGGF=AFA9FFFCGGGGGGGGGGGGGGGGGGGGFFGE@8?FFGEEDFFEGGGGFGGGGCFG?FGFC:6CEE:8DFCGG9EEFCGGGGGFC,@CCFGCFGGGGGGEDDCDFGFGF+CCFB7>FFGGF=3EGBDB(6A0>6D101CFF40;EC?02<D2AGFFF1>D9*8><?6<:GC??FF?0<7,6EG(469B06?FFFE?EB>293A)6.
@M04650:207:000000000-C238N:1:1101:24738:6632 2:N:0:19
GGACTACACGGGTTTCTAATCCTGTTTGCTCCCCACGCTTTCGTGCCTCAGCGTCAGTTACAGTCCAGAGAGCCGCCTTCGCTACTGGTGTTCCTCCTAATCTCTACGCATTTCACCGCTACACTAGGAATTCCACTCTCCTCTCCTGCACTCTAGATAACCAGTTTGGAATGCAGCACCCAAGTTGAGCCCGGGTATTTCACATCCCACTTAATCATCCGCCTACGCTCCCTTTACGCCCAGTAAATCCGGATAACGCTCGCCACCTACGTATTACCGCGGCTGCTGGCACGTAGGTAGC
+
CCCCCGGGGGGGGGGGGGGGGFFFGGGGGEFGG@FGDFFGGGGGDGGAEC@FFGGEC@FFGGFGGGGGGGFGGGGEEGGGFEC7CEFGGGFGFAFGFGDEGFGGGFGGG:FCFG,EEFDGDE9ECCFGGEFGGFFGGGDFG8?9DFF8FGE+8DD9CEFE9AFGFG8D>@,C8=@F8@DCGGGDFFGCFGGGCD6*<CD7EFGFFDFFFGGDEFFGAADG@G==?;=EFG>@@G4@FFGGGFF@F73<7;>>6DC4C41??;D>CGF:7?042<24ED3>0;00(-57?GBG22(((3))8
@M04650:207:000000000-C238N:1:1101:15492:6659 2:N:0:19
GGACTACTCGGGTATCTAATCCTGTTTGATCCCCACGCTTTCGCACATCAGCGTCAGTTACAGACCAGAGAGCCGCCTTCGCCACTGGTGTTCTTCCATATCTCTGCGCATTTCACCGCTACACATGGAATTCCACTCCCCTCTTCTGCACTCAAGCGAAACAGTTTCCAATGACCCTCCCCGGTTGAGCCGGGGGCTTTCACATCAGACTAATCTCGCCGCCTACGCGCGCTTTACGCCCAATAATTCCGGATAACGCTTGCCACCTACGTATTACCGCGGCTGCTGGCACGTAGTTAGC
+
CCCCCFGGGGGGG>FGGGGGGGGGGGGGGGGGGGGGGGGGGGGGGGGGGFFGGGGGGGGGGGGGGGGGGGGGGGGGGGGGGGGGGGGGGGGGGGGGGGGGGGGGGDFGGGGGGGGGGGGGGGGGGGGGGGGGGGGGGGGGGGGFGGGGGGGFGF8DFGCEGGGGGGGGGGGGGBFGGGGGGGGDGGDFFGGGGGCEDGGGG696AFCFFGGGEGFFF8EG>G>@05:EFGB>6C:4FFGGG<024>B5FF46:E3A439??(C?7FBF27:?BGFFGGFBF699014:7E(2(4(8(2)).
@M04650:207:000000000-C238N:1:1101:4850:6723 2:N:0:19
GGACTACACGGGTATCTAATCCTGTTTGCTCCCCACGCTTTCGTCCATCAGCGTCAGTAAACTGTTAGTGATCTGTTTTCACAATCGGTGTTCTGCGCAATATCTATGTATTTCACCACTACACTGCACGTTCCAACCACATCACAGCTACTCTAGACTACCAGTTTAAATGGCAAGTTCACGGTTAAGCCGTAAAATTTCACCACTGACTTAATAGTCCGCCTACGGACCCTTTAAACCTAATAATTCCGGATAACGCTTGGATCCTTCGTATTACCGCGGCTGCTGGCACGAAGTTAGC
+
-A@CCDGEACE@FDECGGFGGGFFEGF,EFGFG:FCFEGEGDGGGGGGGGGG7C@7BFCFGFGGGGGGFGAEG9FEG@EFFFGFDFGGG:@FAFFAFGGGG?,C>FCAE;EC<F5,?=6=EFDGGFEGGGGG8FDB=>>E,6@9EGGCCFFFGFGFGGGGGGG?FCE,@>EE8@=EG=EFGCF+3=87E9@==?@FDGE7CFCFCC9?67=9=FFFFFC2=D8)09ADD7)-49?*=:?A,85;C>5C+8A9@FGEF?0;;?>4203)<43:;GFE70371(162(::052<(,1(4?446
@M04650:207:000000000-C238N:1:1101:4693:6731 2:N:0:19
GGACTACCCGGGTTTCTAATCCTGTTTGCTCCCCACGCTTTCGCGCCTCAGCGTCAGTTACAGACCAAAAAGCCGCCTTCGCCACTGGTGTTCCTCCATATATCTACGCATTTCACCGCTACACATGGAATTCCACTCTCCTCTTCTGCACTCAAGTCTCCCAGTTTCCAATGACCCTCCCCGGTTAAGCCCCGAGATTTCACATCAGACTTAAGAGACCGCCTGCGTTCCCTTTACGCCCAATAAGTCCGGACAACGCTTGCCCCCTACGTATTACCTCGGCTGCTGGCACGTCGTTCGC
+
A@-ABCFGGECGFGGGGGGCFGFFGGGGGGGEGGEEBF>@FGGGFDEGEFC<CFGGGFDGF9FAFGGGED,8@<FEGGGC@CFGGGG,9,CCGGEFCFAFGG;F,@<+@CB@FGCB,=8=8:4EEF?BF@?AEFDCCFGDG8FC8D;EAE8+@DFGAEFGGG,ABCFD9;FF+@ADFFC+@:+8+3*@9=:*9*119/2>FA;B+;:F3FGGFG+=*7E9(5>1,89.6D@37+;4;(4=<23=;*).0=3717D:F>>1:070CF1-(4(:>2:AF*).(((--,2)4*.<,44(-;(--
@M04650:207:000000000-C238N:1:1101:7861:6767 2:N:0:19
GGACACTGGGGTTTCTAATCCTGTTCGCTACCCACGCTTTTGAGCCTCAGCGTCAATTACAGACCAGAAAGCCGCCTTCGCCACGGGTGTTCCTCCATATATCTACGCATTTCACCGCTACACATGGAATTCCGCTTTCCTCTCCTGCATTCAAGTTGGACAGTTTCCAATGCACCTCCACGGTTAAGCCGTGGGCTTTCACATCAGACTATTCCAACCGCCTGCGCTCCCTTTACGCCCAATAATTCCGGACAACGCTTGTCACCTACGTATTACCGCGGCTGCTGGCACGTAGTTAGCC
+
CCCCCGGFGGGGGGGGGGGGGGGGGGGGGGGGGGGGGGGGGGGGGGGGGGGGGGGGFGGGFFFGGGGFGGGGGGGGGGGFGGEGGGDFGGGEGGGGGGGGGGGGGGGGGGGGGGGGEEGGGEGG@DGGFGGGF?EGGGGFGGCBGGGGFGFFGGG,AE,@DGGGGGFCGEGD?FGGFGGGFEEGGGFFGCGGGEGGGFGGDFCAFGG43?FGFGCC6>ED@GFF@FF:1DDF@GFFEFGGD6@@FGFBGFD?;>F:C>B041*6FF2,48?<4C<><9;9BFFBFFB71*3/..2160)45
@M04650:207:000000000-C238N:1:1101:21358:6772 2:N:0:19
GGACTACAAGGGTTTCTAATCCTGTTTGCTCCCCACGCTTTCGCGCCTCAGTGTCAATGTTGGCCCAGACAGCTGCCTTCGCCATTGATGTTCCTTCTGATCTCTACGCATTTCACCGCTACACCAGAAATTCCGCCATCCTCTACCACATTCTAGTGATTCAGTATCAAATGCAATTCCCAGGTTGAGCCCGGGGCTTTCACATCTGACTTAAATCACCACCTACGCGCCCTTTACGCCCAGTAATTCCGATTAACGCTTGCACCCTCCGTATTACCGCGGCTGCTGGCACGGAGTTAGC
+
CCCCCGGGGGGGGGGGGGGGGGGGGGGGGGGGGGGGGGGGGGGGGGGGGGGGGGFGGGGGGGGGGGGGGGGGGGGGGGGGGGGGGGGFFGGGGGGGGCFCFGGCFGGFGGGGGGFGGDEGGF?GGGGGGGGGGGGEEGEGDFGFGGGGGGGFGGFDEGCGGGGGGGGGF;EGGGGGGGGGGGFGGGGGGGGDGGGGGGGGFFGFC>FFAFGFFCFFF=EF@DABFFFFBD=@9F)9F(BF700/CGEEGA4:?EGFG(3;7;C)7;?BFFFF<6:)0:31071(4<??(:2E11(-3C266
@M04650:207:000000000-C238N:1:1101:10134:6773 2:N:0:19
GGACTACAGGGGTATCTAATCCTGTTTGCTCCCCACGCTTTCGCGCCTCAGTGTCAATGTTGGCCCAGACAGCTGCCTTCGCCATTGATGTTCCTTCTGATCTCTACGCATTTCACCGCTACACCAGAAATTCCGCCATCCTCTACCACATTCTAGTGATTCAGTATCAAATGCAATTCCCAGGTTGAGCCCGGGGCTTTCACATCTGACTTAAATCACCACCTACGCGCCCTTTACGCCCAGTAATTCCGATTAACGCTTGCACCCTCCGTATTACCGCGGCTGCTGGCACGGAGTTAGC
+
CCCCCDGGGGGEGFGGGGGGGGGGGGGGGGGGGGGGGGGGGGGGGGGGGGGGGGGFDGGGGGF?ECFGCFFGGGGGGGGGGGGGGGGGGGGGGGGGFGGGGGGGGGGGGGGGGGGGGGGGGGGGGGGGGGGGGGGGD>GF@FFFGGGGGGGFGFGFGG;FFGGFFCFGGGFFGGGGGGGFGF8DFFFGGGGGGG6EGCFFFACFFGGFFGGG@FFGF3FGBC=BEFA>@DBF>CA48<EGD6<EG7<3CFA02AGEG09@FFF?GGFF??B<(;>4+C:>B990(080:G0C11((4F<>A
@M04650:207:000000000-C238N:1:1101:23298:6776 2:N:0:19
GGACTACCCGGGTATCTAATCCTGTTCGCTCCCCACGCTTTCGAGCCTCAGCGTCAGTTACAGTCCAGAGAGTCGCCTTCGCCACTGGTGTTCTTCCTAATCTCTACGCATTTCACCGCTACACTAGGAATTCCACTCTCCTCTCCTGCACTCTAGATACTCAGTTTGGAATGCAGTACTCGGGTTGAGCCCAAGTATTTCACATCCCACTTAAGTATCCGCCTACGCTCCCTTTACGCCCAATAAATCCGGATAACGCTCGCCACCTACGTATTACCGCGGCTGCTGGCACGTAGTTAGC
+
CCCCCFGGGGGGGGGGGGGGGGGGGGGGGGGGGGGGGGGGGGGGGGGGGGGGGGGGGGGGGGGGGGGGGGGGGGDGGGGGGGGGGGGGGGGGGGGFGGGGGGGGGGGGGGGGGGGGGGGGGGGGGGGGGGGGGGGGGGGGGGGFGGGGGGGFGGGGCFGGGFGFGGGGCGGGGGGGGFGGGGGGGGGGGGGGGGGGFGGGGFGFFGGFFGGG;CGGFFGGFGFFFFD:@GFFFGF485EGGFFFGG<6+;B62>DEDDFF6,797E?B???B?F?AGGB>>BB;F:>?:C?F<1:33CBF5
@M04650:207:000000000-C238N:1:1101:13138:6777 2:N:0:19
GGACTACAGGGGTTTCTAATCCTGTTTGCTCCCCACGCTTTCGTGCCTCAGCGTCAGTTACAGTCCAGAGAGCCGCCTTCGCTACTGGTGTTCCTCCTAATATCTACGCATTTCACCGCTACACTAGGAATTCCACTCTCCTCTCCTGCACTCAAGTCTTACAGTTCCAAAAGCTTACTACGGTTGAGCCGTAGCCTTTCACTTCTGGCTTAAAAGACCGCCTACGCACCCTTTACGCCCATTAATTCCGGATAACCCTAGCCCCCTACGTATTCCCCGTGCGGCTGGCCCGTAGTTTGCC
+
CCCCCFGGGGGGGGGGGGGGGGGGGGGGGGGGGGGGGGGGGGGGGGGFGGGGGGGGGGGGGGGGGGGGFGGEGGGGGGGGGGGEGGGGGGGGGGGGGG@FGFGGGGGGGGGGGGGGGGGGGGGGGGGFFAFFGGGGGGGGGGGFGGGGGGGFGDGGGFFGGG89FFFGGFFCFGDGGGGDFG66FF>FFGDGG+:FGGGGD=@AADCFEGGG*=8F>@FGAGD9BB>DFGFDD8BC8?GG*(.)+33<CFB(:BDE*6;81=F?GG63<2(,.2):+*((-3((((43?*,*4(4,)+)68
@M04650:207:000000000-C238N:1:1101:11847:6794 2:N:0:19
GGACTACTGGGGTATCTAATCCTGTTCGCTACCCACGCTTTCGCACCTCAGCGTCAGTTACAGACCAGAAAGCCGCCTTCGCCACTGGTGTTCCTCCACATCTCTACGCATTTCACCGCTACACATGGAATTCCACTCCCCTCTTCTGCACTCAAGCGAAACAGTTTCCAATGACCCTCCCCGGTTGAGCCGGGGGCTTTCACATCAGACTAATCTCGCCGCCTACGCGCGCTTTACGCCCAATAATTCCGGACAACGCTGTCCACCTACGTATTAACGGTGGTGCTGGCCCGTAGTTAGC
+
CCCCCGGGGGGGGGGGGGGGGGGGGGGGGGGGGGGGGGGGGGGGGGGGGGGGGGGGGGGGGGGGGGGGGGGGGDGGGGGGDGEGGGGGGGGGGGGGFGGGGGFGGGGGDGGCCFGGFGGDGGGF9FGGGGGGGFDFGGGGGGGFFGGGGGC@DFFFFC=E6=EF,CAE,@E=D9DFGGGGGGGGG:EGGGGDGGDGGDGFGFGAF;+//82:)@C763EGFGFF?FBFFGFF>GF268EEE:130:64CF:;(8C1*(4<1:*5*+8:>(,.39:)+:0((-((,4)),*.*-(4:3<2<.
@M04650:207:000000000-C238N:1:1101:22072:6804 2:N:0:19
GGACTACTGGGGTTTCTAATCCTGTTTGCTCCCCACGCTTTCGTCCATCAGCGTCAGTAAGTTGTTAGTGACCTGTCTTCACAATCGGTGTTCTGCGCAATATCTATGTATTTCACCACTACACTGCACGTTCCGACCACTGCACAACTACTCAAGACCTACAGTTTCAACGGCAAGCTTCCGGTTAAGCCGAAAGATTTCACCGCTGACTTATAAGCCCGCCTACGGACCCGTTAAACCCAATAATTCCGGATAACGCTTGGATCCTTCGTATTACCGCGGCTGCTGGCACGAATTTAGC
+
CCCCCGGGGGGGGGGGGGGGGGGGGGGGGGGGGGGGGGGGGGDFGGGFGGGGCGGGGGGGGGGGGGGGGGGEGGGGGGDGFFFFGGFEGGGGGGGGGGDGGGGGGCGGGGGGGGDEGGGGDEFGG:FEEBFFGGEGGGGGGGGFGGGGFFCF8;ECCFGGCGGGGGFGCBEEGGEGGGGGF=>EEGEFGGGEDG5ECCF79FG*?DCEBGGGCGGGFFEDFGFF>)8?@GF((=8;><FGG<(6FGEEGFFB(8C6C603:BDBGG:A46378C:AFC60969>;FBD(*(3341((2))6
@M04650:207:000000000-C238N:1:1101:12325:6818 2:N:0:19
GGACTACCCGGGATTCTAATCCTGTTCGCTCCCCACGCTTTCGAGCCTCAGCGTCAGTTACAGTCCAGAGAGTCGCCTTCGCCACTGGTGTTCTTCCTAATCTCTACGCATTTCACCGCTACTCTAGGAATTCCACTCTCCTCGCCGTCACTCTAGATAACCAGTTTGGAATGCATCACCCAAGTTGAGCCCGGGTATTTCACATCCCACTTAATCATACGCCTACGCTCACTTTACGCCCAGTAAATCCGGATAACTCTCGCCACCTACGTATTACCGCGTCTGCTGGCACGTAGCTCGC
+
6<ABCCGGEBFG+8EFCFFCGAEGGGCFGGGG8@86@EG7FF@8EECGG@FCEGGC7FGFGA<FFFFGGFFFFCCECCGG?@CEE?FFC8:?FCF<EADFCE;=ED<ACFGGA<,BE7C?8+,B@D?AEFAB4CFG8DGF8D4*8=++8@>9EDFGGGG9,,,17CDDC8,8=,D,@C?FG7D,73,5<D8C5CEGGG;@7=2++*4659CFCC7CF?,=(9(05A=5(C(7;98)@;EG7((/2;))1;BF?)9-*)).)-/4314(,463)3.)+:201(((-6))5::F?670(0)-,
@M04650:207:000000000-C238N:1:1101:3252:6839 2:N:0:19
GGACTACTAGGGTTTCTAATCCTGTTCGCTACCCATGCTTTCGCTCCTCAGTGTAAGTAACGGCCCAGAAACCTGCCTTCGCCATCGGTGTTCTTCCTGATATCTGCGCATTCCACCGCTACACCAGGAATTCCAGTCTCCCCTACAGCACTCCAGACTGCCCGTATCGCCTGCACGCCGGAAGTTAAGCATAGGGATTTCACAGACGACTCAACAAACCACCTACGATCTCTTTACGCCCAGTAATTCCGGAAAACGCTTGCACCATACGTATTACCGCGGCTGCTGGCACGGCGTTAGC
+
CCCCCFFE,,6@C,@FF<FACCFFFG,B+C:@EE@EFFF6EFG7,,CA?<CF<CCFFGAA@,@@FCC<6,:8<@<,<EDFGG7FCEE:BCFGFFGFF9EG<F;;>=,@@==BF,CFGGGDCCF8,+4BD<DFEF9F394@@8=:DED88A=6=,6=,@=DG,61>CFGGC>+=AF?86@+1***,@;,,>,,,2,4;F<CD+?@B*3*/)/*)28?;(,*-703;)3)6;637CAE66EGE1;@FC?)1;A90)18541(,3*49*(-,.8<)+.)+2(((((-(-2?7C(<2(((-1(--
@M04650:207:000000000-C238N:1:1101:11686:6845 2:N:0:19
GGACTACTGGGGTATCTAATCCTGTTCGCTCCCCACGCTTTCGAGCCTCAGCGTCAGTTACAGTCCAGAGAGTCGCCTTCGCCACTGGTGTTCTTCCTAATCTCTACGCATTTCACCGCTACACTAGGAATTCCACTCTCCCCTCCTGTACTCTAGATCCCCAGTTTGGAATGCAGCCCCCAGGTTGAGCCCGAGTATTTCACATCCCACTTAAAGATCCGCCTACGCTCCCTTTACGCCCAGTAAATCCGTACAACGCTTGCCCCCTACGTATTACCGCGGCTGCTGGCACGTACTTAGC
+
A-@ACFE96CFEF,EEFGGGFF@@FG9F@FGG@@<CF+@FFAFDE@@=E@@EGFFEEFGFGGGGGD<ECFFEFGGGGGGGGGEFGCGCGGGDGBFFFFCEGGGEFEGFGGGEGEEEE+=CEE9B9AC<FGFGF9;A3>E==DC?>CBD?DFFFGFEAE;>DCEED,333D9,2=8DD?E=8FGF@<43<C8CC551*<FGGAC++3*97*9F=+B:+.927FD9/;@8-925B9;EF<7FC;?E773):A:(/:5?>(330:<(*A(2((3:?GFAFGF0(419BFF?B5(94.4(4C4:6
@M04650:207:000000000-C238N:1:1101:12377:6872 2:N:0:19
GGACTACCGGGGTATCTAATCCTGTTTGCTCCCCACGCTTTCGTGCCTCAGCGTCAGTTACAGTCCAGAGAGCCGCCTTCGCTACTGGTGTTCCTCCTAATATCTACGCATTTCACCGCTACACATGGAATTCCGCTTTCCTCTCCTGCATTCAAGTTGGACAGTTTCCAATGCACCTCCACGGTTAAGCCGTGGGCTTTCACATCAGACTATTCCAACCGCCTGCGCTCCCTTTACGCCCAATAATTCCGGACAACGCTTGTCACCTACGTATTACCGCGGCTGCTGGCACTTAGTTAGC
+
CCCCCGGGGGGGGGGGGGGGGGGGGGGGGGGGGGGGGGGGGGEGCFGGGGGGEGGGGGGGGGGGGGGGFGGEGGGGGGGGGGGGGGGGGGGGGGGGGGGGGGGGGGGGGGGGGGGGGGGGGGGGAFGGGCFGGGGGGDGGGGGFGGGFGGGFGGGGDFGGGGGFGGGGFFG9DFGE8=FGGGGEGGGGGG7CEGGCDFGGGFGFFDGAEGGFEFFCFEGGFG@=BFBFFGFFDFF)+3EG7;06CD<9@@F62>)8C69??(24:C?<(3:?7::ACF6>B0;2((,,:=(A()6).C:.)
@M04650:207:000000000-C238N:1:1101:11293:6919 2:N:0:19
GGACTACTCGGGTTTCTAATCCTGTTTGCTCCCCACGCTTTCGCGCCTCAGCGTCAGTTACAGACCGAAAAGCCGCCTTCGCCACTGGTGTTCCTCCACATCTCTACGCATTTCACCGCTACACGTGGAATTCCGCTTTTCTCTTCTGTCCTCAAGCCTTCCAGTTTCCAATGACCTTCCACGGTTAAGCCGTGGGCTTTCACATCAGACTTAAAAGGCCGCCTGCGCGCGCTTTACGCCCAATAATTCCGGACAACGCTTGCCACCTACGTATTACCGCGGCTGCTGGCACGTAGGTAGC
+
CCCCCFGGGGGGGGGGGGGGGGGGGGGGGGGGGGGGGGGGGGGGGGGGGGGGGGGGGGGAFGGGGGGGGGGGGGGGGGGGGGGGGGGCFDFGGGGGGGGGGGGGGGGGGGGGGGGGGEEDGGFG7FGGGGGGGGGGGGGGGGGFGGGGGGGFGGGGGGGGGGFGGGGGGFGGG,@FGGGGCGGEGG>ECGGGGGCGFFGGD>FFFG7=*;CCEFG7C@CF>GFF;4(23C>FFGF)=6>GG03:FF>2CF@><FGFG(4:61C?>GFFBFFFFGFAGF16>0(,23:)5A1C61::(<<B7
@M04650:207:000000000-C238N:1:1101:24959:6920 2:N:0:19
GGACTACTAGGGTTTCTAATCCTGTTTGCTCCCCACGCTTTCGAGCCTCAGCGTCAGTTACAGTCCAGAGAGTCGCCTTCGCCACTGGTGTTCTTCCTAATCTCTACGCATTTCACCGCTACACTAGGAATTCCACTCTCCCCTCCTGCACTCTAGATTCCCAGTTTGGAATGCAGTACACGGGTTGAGCCCAAGTATTTCACATCCCACTTAAGTATCCGCCTACGCTCCCTTTACGCCCAATAAATCCGGATAACGCTCGCCACCTACGTATTACCGCGGCTGCTGGCACGTAGTTAGC
+
CCCCCGGGGGGGGGGGGGGGGGGGGGGGGGGGGGGGGGGGGGGGGGGGGGGGGGGEGGGGGGGGGGGGGGGGGGGGGGGGGGGGGGGGGGGGGGGGGGGGGGGGGGGGGGGGGGGGGGGGGGGGGFGGFGGGGGGGGGFGGFGFGGGGGGGFGGGGGGFGGGGGFCDFCGFGGGGGGGGGGGGGGGGGGGGGGGFFCDGGGFGFFFCFCGGGFGGGFCFF=FFFFFFDAGFFFGFFFDGGGFFDGGFEGFF>DAGFGFFFFFG;*A?B?FFFFGFBGG?>B;>>F0))4EFFF<?(-<4).
@M04650:207:000000000-C238N:1:1101:20980:6937 2:N:0:19
GGACTACACGGGTTTCTAATCCTGTTTGCTCCCCACGCTTTCGCGCCTCAGCGTCAGTTACAGACCAAAAAGCCGCCTTCGCCACTGGTGTTCCTCCACATCTCTACGCATTTCACCGCTACACTAGGAATTCCACTCTCCTCTCCTGCACTCTAGATAACCAGTTTGGAATGCAGCACCCAAGTTGAGCCCGGGTATTTCACATCCCACTTAATCATCCGCCTACGCTCCCTTTACGCCCAGTAAATCCGGATAACGCTCGCCACCTACGTTTTACCGCGGCTGCTGGAACGTATTTATC
+
CCCCCGGGFGGGGGGGGGGGGGGGGGF?FGGGGGFFGGGGGGG7FEGGGGGGGFGG:FE<C,6<F@F<EFGGGGGGCGGGGGGGGGGFFFGGFGGGGDFE=FECFFGGEGGEFFGFDFEGEGGGEFFGGGGAEEFG,6=FGFGF?CDFDFF5=@>E,@FGGGGCC,768BFF?EFE,;;CEF8FFGEE?FG>E7EG>?FGGFGF>CFA>DF+98=CFCGG@5@=@49?27;<1<)7F0EFED(;C:?EFA=@05><D<0:B9C95EB<22(.(2-)<F062((-(3::3*(<(-,).06)6
@M04650:207:000000000-C238N:1:1101:15093:6941 2:N:0:19
GGACTACTGGGGTATCTAATCCTGTTTGCTCCCCACGCTTTCGCGCCTCAGCGTCAGTTACAGACCAAAAAGCCGCCTTCGCCACTGGTGTTCCTCCACATCTCTACGCATTTCACCGCTACACGTGGAATTCCGCTTTTCTCTTCTGTCCTCAAGCCTTCCAGTTTCCAATGACCTTCCACGGTTAAGCCGTGGGCTTTCACATCAGACTTAAAAGGCCGCCTGCGCGCGCTTTACGCCCAATAATTCCGGACAACCCTTGCCACCTACGTATTACCGCGGCTGCTGGCACGTAGTTAGC
+
CCCCCGGGGGGGGGGGGGGGGGGGGGGGGGGGGGGGGGGGGGGGGGGGGGGGGGGGGGGGGGGGGGGGGGGGGGGGGGGGGGGGGGGGGGGGGGGGGGGGGGGGGGGGGGGGGGGGGGGGGGGGGGGGGGGGGGGGGGGGGGGFGGGGGGGFGGGGGGGGGGGGGGFGGGFCDCFGGGGGGGGGGGGGGGGGGEEGGGGGGFFFFFGFEGGGFGGGF@GGFGFFFF9>BG909*>EFBGGG?07FFBDFF?9(7D:*(.4::FBGGF7??BFFG?AFG:9>FFB((4?BE(0428?FD94<
@M04650:207:000000000-C238N:1:1101:23576:6943 2:N:0:19
GGCTACTAGGGTTTCTTATCCTGTTTGCTTCCCCCGCTTTTGCCCCTTCGGGTCAGTTTCCGGCCCGAGGGTCGCCTTCGGCCCCGGGTTTCTTTCTTATTCCTACGCCTTTTACCGCTACACCAGGAATTTCCACCTCCCCCCCTGCCCCTCAGAATTCCAGGTTTGAATGCAGCCCCCAGGTTGGACCCGGGGAATTTCACATCCACCTTAAAAATCCCCTTACGCTCCTTTAACCCCAGTAAAACCGGGCAAAGCCGCCCACCCTCGGTATACCCCGGCTGCTGGGCACGACGTTGCC
+
A-A-66,,,CF@FG,,,C,,C,;-CF<,,,CFG,667+BF,,,,,C,,,,,6;+,6,C,66,+68+++6++4,+78,C,,,@4+44C++4B<9E,F,5C,,,,,9?+++,BF,,,C+4+++8,,+,@3B,A,C@,,,,,@CD+*@++1,,**3,,,37,@E,7,@D,C;F9,+29,,3AEC@FFF,1,,=C*:=5**;B+:++++2>63*;*6>FF*(<*)9((.)(.(9622F*)*-;C*,(-;C))>7B(()/(*(,(,(1(/;((-(,((2)5+0((4((-2)4:(*(*,(((-/((.
@M04650:207:000000000-C238N:1:1101:19931:6964 2:N:0:19
GGACTACCCGGGTATCTAATCCTGTTTGCTCCCCACGCTTTCGCACCTGAGCGTCAGTCTTTGTCCAGGGGGCCGCCTTCGCCACCGGTATTCCTCCAGATCTCTACGCATTTCACCGCTACACCTGGAATTCTACCCCCCTCTACAAGACTCTAGCCTGCCAGTTTCGAATGCAATTCCCAGGTTGAGCCCGGGGCTTTCACATCTGACTTAAATCACCACCTACGCGCCCTTTACGCCCAGTAATTCCTATTAACGCTTGCACCCTCCGTATTACCGCGGCTGCTGTCCCGGAGTTAGC
+
CC?CC8FFGGGGG@DFGGFGGGGGGGGGGGGGGGGGCEFEGGGGGCEGFGFFGGFCFGG9ECFGGGGFGGGEDGGGGGGGFFFGEFGGGDCFGFGGGE?9FFGGCFFFGFGFFGGGGGECCFDFG:D@CFEFAC9D9=6C=>EDEFA,@9FFD,59=DB:DFF6DF<CBF,@7FG,7*C9ECF>>FFF1DFG5?5CCGCGFFD76C71);>F<F+@FFGG3:13.;(:9G6>FGFB?(*::<68FG<A>F*-47C)C?0:13<)*2843(7B1C?2+:(6196((4)))<)22;B((;).6
@M04650:207:000000000-C238N:1:1101:7479:6966 2:N:0:19
GGACTACCCGGGTATCTAATCCTGTTTGCTCCCCACGCTTTCGAGCCTCAGCGTCAGTTACAGTCCAGAGAGTCGCCTTCGCCACTGGTGTTCTTCCTAATCTCTACGCATTTCACCGCTACACTAGGAATTCCACTCTCCTCTCCTGCACTCTAGATACTCAGTTTGGAATGCAGTACTCGGGTTGAGCCCAAGTATTTCACATCCCACTTAAGTATCCGCCTACGCTCCCTTTACTCCCAATAAATCCGGATAACGCTCGCCACCTACGTATTACCGCGGCTGCTGGCACTTCGTTATC
+
@C9BCFGFFGGGGGGGGFGGGGGGGGGCFFFCGGGDFGGGGGG8EFEGG8EFEGGDFGFFG9E@FFGGG8<FGGGGEGGGDDEGGGFGGGGGGGGGGGFFGFGGFCGDEDGGGF9EGCEDEGEFFF,=BAFFGE9FGDEGD?DFFGG8E,@FGGGG,DEF==,=FGFDG@FGFG9A==DFF7EDFE68CFGGEGFGCDGGGABFAGGFFGGGC7<=B@EDDC)7)A<?27@FDFFFF*?:F3B:F*).;A>3(2*.;(4;@;3:*;(.(.(,5E?ACFFFF29;;:>)5=3C(4),8F24A
@M04650:207:000000000-C238N:1:1101:16323:6995 2:N:0:19
GGACTACACGGGTATCTAATCCTGTTTGCTCCCCACGCTTTCGCACCTGAGCGTCAGTCTTTGTCCAGGGGGCCGCCTTCGCCACCGGTATTCCTCCAGATCTCTACGCATTTCACCGCTACACCTGGAATTCTACCCCCCTCTACAAGACTCTAGCCTGCCAGTTTCGAATGCAGTTCCCAGGTTGAGCCCGGGGATTTCACATCCGACTTGACAGACCGCCTGCGTGCGCTTTACGCCCAGTAATTCCGATTAACGCTTGCACCCTCCGTATTACCGCGGCTGCTGGCACGGAGTTAGC
+
CCCCCGGGGGGGGGGGGGGGGGGGGGGGGGGGGGGGEGGGGGGGGGGGFGGGGGGGGGGGGGGGGGGGGGGGGGGGGGGGGGGGGGGGGGGGGGGGGGGFGGGGFGGGGGGGFGGGGGGGGEGGG8FDGGGGGGGGGGGGGGGFGGGGGGGFGGGGGGGGGGGGGGGGGFDGGGFFGFGGGGGGGGGGFGGGGGGDCGGGGFGFFGGFFGGDACGFFDGGFGFF?FB:6<9>FGFFF?GEGFFFCG<AFFFB17<2??F?:?G<GG?016>1(04<@D?FF>F((8?FFG(98319<F-6-
@M04650:207:000000000-C238N:1:1101:25239:7051 2:N:0:19
GGACTACACGGGTTTCTAATCCTGTTTGCTCCCCACGCTTTCGAGCCTCAGCGTCAGTTACAGTCCAGAGAGTCGCCTTCGCCACTGGTGTTCTTCCTAATCTCTACGCATTTCACCGCTACACTAGGAATTCCACTCTCCTCTCCTGCACTCTAGATCCCCAGTTTGGAATGCAGCCCCCAGGTTGAGCCCGAGTATTTCACATCCCACTTAAAGATCCGCCTACGCTCCCTTTACGCCCAGTAAATCCGGACAACGCTTGCCACCTACGTATTACCGCGGCTGCTGGCACGTAGTTAGC
+
CCCCCGGGGGGGFGGGGGGGGGGGGGGGGGGGGGGGGGGGGGGFGGGFGGGGGEGGGGGGGGGGGGGGGGGGGGGGGGGGGGGGGGGGGGGGGGGGGGGGGGGGGGGGGGGGGGGGGGGGGGGGFFCGGGGGGGGFAEGGGGGBGGGGGGGFFA;DFGGGGGFCGFGGGGGGGGGGGGEEC+@FFGGGGGGGGECFGCDGGFGFFGGFEGGGE7CCFEGG@GFFDFDE@GBBBFFF67EFGD1@GDCCG;=08BGFF(46?FFFCC:<FF34>ABF9D067932(-)5:GBG<3134CA96
@M04650:207:000000000-C238N:1:1101:27212:7084 2:N:0:19
GGACTACACGGGTTTCTAATCCTGTTCGCTACCCACGCTTTTGAGCCTCAGCGTCAATTACAGACCAGAAAGCCGCCTTCGCCACGGGTGTTCCTCCATATATCTACGCATTTCACCGCTACACATGGAATTCCGCTTTCCTCTCCTGCATTCAAGTTGGACAGTTTCCAATGCACCTCCACGGTTAAGCCGTGGGCTTTCACATCAGACTATTCCAACCGCCTGCGCTCCCTTTACGCCCAATAATTCCGGACAACGCTTGCCACCTACGTATTACCGCGGCTGCTGGCACGTAGTTAGC
+
CCCCCGGGGGGGGGGGGGGGGGGGGGGGGGGGGGGGGGGGGGGGGGGGGGGGGGGGGGGGGGGGGGGGGGGGGGGGGGGGGGGGGGGGGGGGGGGGGGGGGGGGGGGGGGGGGGGGGGGGGGGGGGGGFGGFFGGGGGGGGGGFGGGGGGGFGGGGFGGGGGGGGGGGGGGGGGGGFFGGGGGGGGGGGGGGGGGGGGGGGFGFFGGFFGGGFGG@>EGGFGFFFFBFBGFFFGFFFFGGG6;DGFF<FFFF6BCBGF>??FGFGGFB7:??>GBAGGF9>9B>9:>24CBG?:?0(<)66
@M04650:207:000000000-C238N:1:1101:22952:7100 2:N:0:19
GGACTACTAGGGTTTCTAATCCTGTTCGCTCCCCACGCTTTCGCACATCAGCGTCAGTTGCAGACCAGAGAGCCGCCTTCGCCACTGGTGTTCCTCCATATCTCTGCGCATTTCACCGCTACACATGGAATTCCACTCTCCTCTTCTGCACTCAAGCAAGACAGTTTCCAATGACCTTCCTCGGTTGAGCCGAGGGCTTTCACATCAGACTAATCTTGCCGCCTACGCGCGCTTTACGCCCAATAATTCCGGATAACGCTTGCCACCTACGTATTACCGCGGCTGCTGGCACGTAGTTAGC
+
CCCCCGGGGGGGGGGGGGGGGGGGGGGGGGGGGGGGGGGGGGGGGGGGGGFGGGGGGGGFGFGGGGGGGGGGGGGGGGGGGGGGGG?FFFGGGGGGGGGGGGGGFFGGGGGGGGGGGGGGGGGGGGGFGGGGGGGFEFGGGGGFGGGGGGGFFGGGGGFGGGGGFFFGGGFGGGGGGGGGGGGGGGGGGGGGGGGGGDFGGFGFAGGFFGGG=DGGFFGC=D@2@FDFFGFFFEF>F1EEGB?:GD><>@FFFFGAD?>B11<.:?17:7<84C?FGG(((49>>?B?75(A:4(43F).-
@M04650:207:000000000-C238N:1:1101:10787:7101 2:N:0:19
GGACTACCGGGGTATCTAATCCTGTTCGCTCCCCACGCTTTCGAGCCTCAGCGTCAGTTACAGTCCAGAGAGTCGCCTTCGCCACTGGTGTTCTTCCTAATCTCTACGCATTTCACCGCTACACTAGGAATTCCACTCTCCCCTCCTGCACTCTAGATTCCCAGTTTGGAATGCAGCACCCAGGTTGAGCCCGGGTATTTCACATCCCACTTAAAAATCCGCCTACGCTCCCTTTACGCCCAGTAAATCCGGACAACGCTCGTCACCTACGTATTACCGCGGCTGCTGTCACGTAGTTAGC
+
CCCCC@FGGGGGGGGGGGGGGGGGGGGGGGGGGGGGGGGGGGGGGGGGGGGGGGGGGGGGGGGGGGGGGGGGGGGGGGGGGGGGGGGGFCGGGGFGGGGGGGFFGGGGGGGGGGGGGGGGGDGGGGGGGGGGFEFGGGGGGGGFGGGGGGGFGFF9FGGFG9AFGGGGGGGGGGGGGGFECCFGGFG@FGGG5C8EGGGGGFCFFGGF=GDFFGGDFDF69FFFFF>EDG@1(<A.A6EGG<15CG3?FFF@0BG:*(3(39<?<E??:?FF<F?)<C69199(-,:?)+)0-4?6?FA))
@M04650:207:000000000-C238N:1:1101:18770:7122 2:N:0:19
GGACTACCCGGGTATCTAATCCTGTTTGCTCCCCACGCTTTCGCACCTGAGCGTCAGTCTTTGTCCAGGGGGCCGCCTTCGCCACTGGTATTCCTCCAGATCTCTACGCATTTCACCGCTACACCTGGAATTCTACCCCCCTCTACAAGACTCTAGCTTGCCAGTTTCAAATGCAGTTCCCAAGTTAAGCTCGGGGATTTCACATCTGACTTAACAAACCGCCTGCGTGCGCTTTACGCCCAGTAATTCCGATTAACGCTTGCACCCTCCGTATTACCGCGGCTGCTGGCACGGGGTTAGC
+
CCCCCGGGFGGGGDGGGGGGGGGGGGGGGGGGFGGGGGGGGGG@:FEF:FFGGGGGGFFFF9,CEFGG@7CGGGGGGGGGGGGGG,EEGAFGGGGGG?GGGGGGGGGGGGGGGGGGGGGGGDCFGGGGFFGGGDFGGG?EGGGF83;E<DFFGFGGGGGFCFGCF,EF9;FGF9;CCCFGGG6@FGFCFG,AEGG55:FGDFGF=F7@?7+=CDDGF?GGFGBDD49)6D>9B=FF6<EEGFF07*65FFFB?3DAF((4,3CBGG?:2248?GBBFG:16>>>9B??7EFF06((4*(:6
@M04650:207:000000000-C238N:1:1101:24050:7131 2:N:0:19
GGACTACTGGGGTATCTAATCCTGTTTGCTCCCCACGCTTTCGCACCTGAGCGTCAGTCTTTGTCCAGGGGGCCGCCTTCGCCACCGGTATTCCTCCAGATCTCTACGCATTTCACCGCTACACCTGGAATTCTACCCCCCTCTACAAGACTCTAGCCTGCCAGTTTCGGATGCAGTTCCCAGGTTGAGCCCGGGGATTTCACATCCGACTTGACAGACCGCCTGCGTGCGCTTTACGCCCAGTAAATCCGGACAACCCTTGCCACCTACGTCTTACCGCGGCTGCTGGCACGTAGTTAGC
+
CCCCCGGGGGGGGGGGGGGGGGGGFGGGGGGGGGGGGGGGGGGGGGGGGGGGGGGGGGGGGGGGGGGGGGGGGGGGGGGGGGGGGGGGGGGGGGGGGGGGGGGGGGGGGGGGGGGGGGGGGGGGGGGGFGGGGGGGGGGGGGGFGGGGGGGFGGGGGGGGGGGGGGGGGGCGGGGGGGFCFGGDFFFFCDGGGGGGDCGFGFGFADGFFGGG3FGGFFGGFGF?67>B:7>>>=FDFFD8C?BBGFFFGFEF6BD?/(-4??G?GGBF(24:(08AGD:99BFF>1??BD?C1:146C5<6
@M04650:207:000000000-C238N:1:1101:20113:7148 2:N:0:19
GGACTACCGGGGTATCTAATCCTGTTTGCTCCCCACGCTTTCGTCCCTCAGCGTCAGTAAGTTGTTAGTGATCTGTCTTCACAATCGGTGTTCTGCGCAATATCTATGTATTTCACCACTACACTGCACGTTCCAACCACTGCACAACTACTCTAGACTAATAGTTTCAACGGCAAGCTTCCGGTTAAGCCGAAAGATTTCACCGCTGACTTAAAAGTCCGCCTGCGGACCCTTTAAACCCAATAATTCCGGATAACGCTTGGATCCTTCGTATTACCGCGGCTGCTGGCACGAAGTTAGC
+
CCCCCGGGCFGGGGGGGGGGGGGGGGGGGGGGGGGGGGGGGGGFEGGGGGGGGGGGGGGGCCEFGGGGGFGCFCFEFGGGFGGGGGGGGGGGGGFGGGGGGGGGGGFGGGGGGGGGGGFGGGGGGF?FGGGFGGFGFCEGD?FFGGDGGGGFGGGGAFEFG9EGGFGGGDDEGGCE=DF,=FGGGGGGGGFGGGC>DGGGGFGFBCCDAFGGCG>@F=FGDGF=9FFFFGFFFCFCFEGGGDFFGGEFFFFFFFGFGFB?::1.:C?<>21:1CBAE*4>FFFFFF:?07<F0:9:BD4><
@M04650:207:000000000-C238N:1:1101:11313:7180 2:N:0:19
GGACTACTCGGGTATCTAATCCTGTTCGCTACCCATGCTTTCGCTCCTCAGTGTCAGTAACTGCCCAGAGACCCGCCTTCGCCACCGGTGTTCCTCCTGATATCTGCGCATTCCACCGCTACACCAGGAATTCCAGCCCCCCCTACAGCACTCCAGCCTGCCCGTATCGCCTGCACGCCCGCAGTTAAGCCGCGGGATTTCACAGCCGACTCGCCAAACCACCTACGAGCTCTTTACGCCCAGTAATTCCGGCCAACGCTCGCCCCCTACGTATTACCGCGGCTGCTGGCACGGAGTTCGC
+
CCCCCGGA6FGGGEGGGGGGGGGGGGEFGG7FFGGDEGGGGGGG>FGGGGGFEGFGGGG9FAFCFGGGCFDEGGEGGGGGCGGGG8F@F@FGGGGGGECGFDGGGCEG7FFC,E,FF+@DEGGGGCFG=FFGGC9A,64?E>EBED,88=DDF,DDFFB?EGGGGGGGECE**@6CC5>C5*4>FCDDFGF**=*=DGFGGFFA+*:57C3C:))78:GF6D:<?F(82C(.-<FA?:8CGF?(*>46FFF0(0)(91;6(()(9?;;(:6<7C:9C7,(,((-405,5C(34(-,8;)-4
@M04650:207:000000000-C238N:1:1101:3981:7185 2:N:0:19
GGACTACCGGGGTATCTAATCCTGTTCGCTCCCCACGCTTTCGAGCCTCAGCGTCAGTTACAGTCCAGAGAGTCGCCTTCGCCACTGGTGTTCTTCCTAATCTCTACGCATTTCACCGCTACACTAGGAATTCCACTCTCCCCTCCTGCACTCTAGATTCCCAGTTTGGAATGCAGCACCCAGGTTGAGCCCGGGTATTTCACATCCCACTTACAACTCCGCCTACGCTCCCTTTACGCCCAGTAAATCCGGCCAACGCTCGCCACCTACGTATTCCCGCGGCTGCTGGCACGTCGTTAGC
+
CCCCCFGGB:EGG;FGGGGFGGGGGGFGDE8FGGGDGGGGGGGGFDGGGFF8FGGDEGGGG9FEGGFFCFFEGGGGGGGGGFGEGGGGGGGGGFGGD?9AFFFGGGGGGECCAFFGGD6CCCFD;FFFFF,FFGFGAE,EDDCBCB8@<FCDG9FDC@DFCFDGGFDFDFGFDGGGF69D63@DFFE,AFFG7C59?FGFGFGFFGGFEGGFA+2=)0>D?<>@@F@?;DBFFCACF@ECGF;;GGE<FFFF())(>09(49G(/;23(5:(292)0909(41(-4)4?D(3(((-7E(46
@M04650:207:000000000-C238N:1:1101:9662:7199 2:N:0:19
GGACTACCGGGGTATCTAATCCTGTTTGCTCCCCACGCTTTCGCACCTGAGCGTCAGTCTTTGTCCAGGGGGCCGCCTTCGCCACCGGTATTCCTCCAGATCTCTACGCATTTCACCGCTACACCTGGAATTCTACCCCCCTCTACAAGACTCTAGCTTGCCAGTTTCAAATGCAGTTCCCAAGTTAAGCTCGGGGATTTCACATCTGACTTAACAAACCGCCTTCGTGCGCTTTACGCCCAGTAATTCCGATTAACGCTTGCCACCTACGTCTTACCGCGGCTGCTGGCACGTTGTTAGC
+
<9@CCEDGGGGGGGGGGGDGGGGGGGGGGGGGGGGGGEGGGGEGGGGGGGGGGGEGGFEEGFGGGFFGGGGGGGGGDGGFDCE7=FGEGD7EFGGGGGGGGGFGGGGFG74FFGFGGGEGGGFFGGGG88FFGGDGFCFGGGGFFGGGF6@?FFGGGGGGGGFCFFCFGF;A>FGGGGGGFGGCGGF7CF;EDGDGDGGGF=CFFF7AEGCC<FF>*6FF@G>11A7F(CBF67@)9(;C8(.57*6<D??0:>C6>09?66C20<3<(5<<1C64C9,26>>BB<).3=,+,,(,41)..
@M04650:207:000000000-C238N:1:1101:21675:7215 2:N:0:19
GGACTACTCGGGTTTCTAATCCCGTTCGCTACCCTAGCTTTCGCACATGAGCGTCAGTCTTGTGCCAGGAAGCCGCCTTCGCCACTGGTGTTCTTCCCGATATCTACGCATTTCACCGCTACACCGGGAGTTCCACTTCCCTCTCACATACTCTAGGCTTACAGTATCAGATGACAAACAGATGGTAAGCACCTGCCTTTTACATCTGACTTATTAACCCGCCTGCGTGCGCTTTACGCCCAGTAATTCCGGACAACGCTTGCCCCCTACGTATTACCGCGGCTGCTGGCACGTAGTTTGC
+
CCCCCGGGGGGGGGDGGGGGGGGGGGGGGGGGGGGGGGGGGGEGGGGECEFGGGGGGGGGGGGGGGGFGGGF@EFCFGGGGGGGGGGGFFFGGFGGGGGCFEEGGDGGGGGGGGGGGGGCEBEFCEEGFDGEFGGGGGFDFGGFGFFFFGG<DAFGFGGGFGGGGGGGGGGDDDCEF6C8:>>D@FFF?E,,9C?FGFGFFFGFFGCFFGFF;E@CFEGGFG>=BFBF2D1;BGFFFDGGG@?@CFE)+3)-:7<:F>>:18F2*2((8?(()+.6?C8901461(4).18<((.(,<62)
@M04650:207:000000000-C238N:1:1101:4742:7252 2:N:0:19
GGACTACTAGGGTTTCTAATCCTGTTTGCTCCCCACGCTTTCGAGCCTCAGCGTCAGTTACAGTCCAGAGAGTCGCCTTCGCCACTGGTGTTCCTCCACATAGCTACGCATGTCACCGCTCCACGTGGAATTCCACTCTCCTCTTCTGTACTCAAGTCGTCCAGTGTCCAATGACACTCCACGGTTAAGCCGTGGGCTGGCACATCAGACGTAAAAGACAGCCTGCGAGCGCTGTACGCCAAATAATTCAGGACAAGGCTTGCACCCTACGTATTACCGCGGCGGCTGGAAGGTAGTGAGG
+
CCCCCGGGGGGGGGFFCFGCFDFEFEFEFEFFGGFEFFCC,ACGG@F8:EGF@88@CC<C9FF@FEEEFGFFF9FCBECFFF7BC<FF6B68,<D<FF@B8E>F,@CC+@B,C,CC,6>=E>E4@=FGCA,,A?=9BD,98D,BFA,,,@;;DBFFCD+6@:EDC,@D7@=3?==FFFGFGG@E=FBFG9DEA+@;7***3049=;DA79*3/;99B=F*:CDF@A5?@?B01*:.31E:*66;1;<)1+373)56*.(449C)92(31(-(.2(.0?0336;(21613*(*-(63.+.4(
@M04650:207:000000000-C238N:1:1101:9647:7256 2:N:0:19
GGACTACAAGGGTTTCTAATCCTGTTCGCTCCCCACGCTTTCGAGCCTCAGCGTCAGTTACAGTCCAGAGAGTCGCCTTCGCCACTGGTGTTCCTCCACATATCTACGCATTTCACCGCTACACGTGGAATTCCACTCTCCTCTTCTGCCCTCAAGTCTTTCAGTTTCCATTGACCGCTTGTGGTTGAGCCACAAGATTTCACATCAGCCTTAAAAGACCGTCTGCGTGCGCTTTACGCCCACTAATTCCGGACAACGCTTGCCCCCTACCTATCACCGCGGCTGCTGGCACGTAGTTAGC
+
CC-@@,,;CEDCFF@FFE9,<66;;CAFC7@F@C@C7FG7FFBCE,CEGCCD7CEBFGFGGFGAF<EECF@FEGE@FEGGDG,8,9CCC6CCFF8FFFGGFF9,9,E:+,44,CCAFEGCCFDFGF,4B?FGD,@?8D=EF?F9,8==E,=9DDD=CEFGDDAFCF8C,,,8+9,EECC=D,,@DCCF9E3,::@?*?;D>FGA6CFF5DG85CDF6=ECA*:558582D@2-::/1,4:<;(5*275116((2:(721((-9>9E>B1:(.4E)6976>(7>616>?0::04,(.4:)6.
@M04650:207:000000000-C238N:1:1101:3507:7291 2:N:0:19
GGACTACTGGGGTTTCTAATCCTGTTCGCTACCCACGCTTTCGCACCTCAGCGTCAGTTACAGACCAGAAAGCCGCATTCGCCACGGGTGTTCCTCCATATATCTACGCATTTCACCGCTACACATGGAATTCCGCTTTCCTCTCCTGCATTCAAGTTGGACAGTTTCCAATGCACCTCCACGGTTAAGCCGTGGGCTTTCACATCAGACTATTCCAACCGCCTACGCTCCCTTTACGCCCAATAATGCCGGACAACGCTTGTAACCTACGTATTACCTCGGCTGCTGGCACGGCGTTAGC
+
CCCCCGGGCFFGGCFEGGGGGGFFGGGGGGCGGGFEGGGFGGG,@@FGCFG,CFF7CFAEFA9FGDGFFGGC@FGG+BC,EE@CECFCFCGGGGA,B?AFGFFGDFADGGGGECGGFGGDGGGGG,F<EFGGGGG7+3@FFCF71DCG8DF;EEGFFG9=,@@DGGGGGG9=DFCFFGFFG<ECFGGG7EGGCCG5FGGG>9>=6FGF=D*:<87+@@GD9D>(/23=0C081?F<887*=14807747)7(2<D0479?<25-2@<<:?148GBFG76)4:??0238(:2+,((,,*,3.
@M04650:207:000000000-C238N:1:1101:16568:7336 2:N:0:19
GGACTACCCGGGTTTCTAATCCTGTTCGCTCCCCACGCTTTCGAGCCTCAGCGTCAGTTACAGTCCAGAGAGTCGCCTTCGCCACTGGTGTTCTTCCTAATCTCTACGCATTTCACCGCTACACTAAGAATTCCACTCTCCCCTCCTGCACTCTAGATTCCCAGTTTGGAATGCAGCACCCAGGTTGAGCCCGGGTATTTCACATCCCACTTAAAAATCCGCCTACGCTCCCTTTACGCCCAGTAAATCCGGACAACGCTCGCCACCTACGTATTACCGCGGCTGCTGGCACGTAGTTAGC
+
CCCCCGGGGGGGGGGGGGGGGGGGGGGGGGGGGGGGGGGGGGGGGGGGGGGGGGGGGGGGGGGGGGGGGGGGGGGGGGGGGGGGGGGGGGGGGGGGGGGGGGGGGGGGGGGGGGGGGGGGGGGGGGGGGGGGGGGGGGGGGGGFGGG?DFGFGGGGGGGGGGGGGGGGG8FGGGGGGGGGGGGGGGFGGGGGGGGGGGGGGFGFFGGFFGGF;FCF6>@F2CDDFFDBDD;<DGFFF0CGE;0@:D??FFE@DEGBG>B?6>GFGGFF::?:?GFAFGF>>(9>>?23?GFGFF:31C2AA
@M04650:207:000000000-C238N:1:1101:3851:7346 2:N:0:19
GGACTACTGGGGTTTCTAATCCTGTTTGCTCCCCACGCTTTCGCACCTGAGCGTCAGTCTTTGTCCAGGGGGCCGCCTTCGCCACCGGTATTCCTCCAGATCTCTACGCATTTCACCGCTACACCTGGAATTCTACCCCCCTCTACAAGACTCTAGCCTGCCAGTTTCGAATGCAGTTCCCAGGTTGAGCCCGGGGATTTCACATCCTACTTGACCGACCGCCTGCGTTCGCTTTACGCCCAGTAATTCCGATTAACGCTTGCACCCTCCGTATTACCGCAGCTGCTGGCACGGAGTTAGC
+
<C9CAFFGCFGGGGGGGG9FGGGGGGGGGGGGGGFECCEFGGGGGGGGGEFF@CCCEGGGGGDGGFGG8E>EEFCG7FFGGGEGEFGGGGGGGFDG88FGGFGDFFFGGGGGGGFGFFGCEECCGGGDGFGFEFCD98DBE>CD,>DGGFGFGGG,D:BEF<CFGGGCE*@CFGGFGGC7?9DDFGGFGGF>E=C*9*F?FAFAFGC*9CC7)2**).:):DFF0<;>(9<9:EFA??>EE6:(:*:47@@2:)*)2(2:?FG2DF2(4:(-(2.4+C6>(9BF0(,3(:0C47646FA4-
@M04650:207:000000000-C238N:1:1101:3142:7426 2:N:0:19
GGACTACAGGGGTATCTAATCCTGTTCGCTACCCATGCTTTCGCTCCTCAGTGTCAGTAACTGCCCAGAGACATGCCTTCGCCATCGGTGTTCTTCCTGATATCTGCGCATTTCACCGCTACACCAGGAATTCCAGTCTCCCCTACAGCACTCAAGTCTGCCCGTATCGCATGCACGCCCACAGGTAAGCTGCGGGATTTCACAAACGACGCGAAAAACCGCCTCCGAACGCTGACCGTCCAGCAAGTCCGGACAACGCTCGCACCCTACGTATTACCGCGGGTGCGGGCACGGAGTTAGC
+
CCCCCEEFFFDEECEFF9E,66C<F9CC@,@FFCFC<8EFDFGCFD:FFFEC<<FEGGFGGGGF;,CFFF8F8<@@FF9FDBFEFCB,B:@4CDAF,<,9CFFBDF,@FGE:FCF9FGC=C@E,A=FCF@<:FGC?;,,99+A5+@CDFGFD8DGDFGFGF9@A3B,8+B=+==,66+63+=6,,8,<C,,4,6?EGG7:7?>F**49=;4///1/8(3*(7:((.2=8C((-*)(),*1*42(97(.:*>(())(1-4((-1,>?01:<:<?:(6+;4(21((3((,(*(24(-42;-..
@M04650:207:000000000-C238N:1:1101:16985:7438 2:N:0:19
GGACTACCGGGGTATCTAATCCTGTTCGCTCCCCACGCTTTCGCACCTCAGCGTCAGTTACAGACCAGAGAGCCGCCTTCGCCACTGGTGTTCCTCCACATCTCTACGCATTTCACCGCTACACGTGGAATTCCACTCTCCTCTTCTGTACTCAAGTCCCCCAGTTTCCAATGACCGCTCGTGGTTAAGCCACGAGATTTCACATCAGACTTAAGAGACCGCCTGCGTGCCCTTTACGCCCAATAATTCCGGACAACGCCCGCCCCCTACGTATTACCGCGGCTGCTGGCACGTAGTTGGC
+
CCCCCGGGGGGGGGGGGGGGGGGGGGGGGGGGGGGGGGGGGGGG7FGGGGGGGGGGGGGGGGGGGGGGGGGGGGGGGGGGGGGGGGGGGGGGGGGGGGGGGGGGGGGGGGGGGGGGGGGGGGGGCGGEGGGGGGGFFGGGGFFD9EFFGGGFGDGGFGGGGGGGGGGGGG9FF,3@+?@ECGFGGFBCGGD>FGGG>4?DGF;FFGGFEGGFCG8FF2CD;GB@<4(06D@@EGFEF;EGGF??F:>AFF@6(<D?G9>(-4D9DGF03<BF)35<FC079>B01:?3(:761316?G)(.
@M04650:207:000000000-C238N:1:1101:8902:7453 2:N:0:19
GGACTACCAGGGTTTCTAATCCTGTTTGCTCCCCACGCTTTCGCACCTGAGCGTCAGTCTTTGTCCAGGGGGCCGCCTTCGCCACCGGTATTCCTCCAGATCTCTACGCATTTCACCGCTACACCTGGAATTCTACCCCCCTCTACAAGACTCTAGCCTGCCAGTTTCGAATGCAGTTCCCAGGTTGAGCCCGGGGATTTCACATCCGACTTGACAGACCGCCTGCGTGCGCTTTACTCCCAGTAATTCCGGTGAACGCTTGCACCCCCCGTATTACCGCGGCTGCGGGCCCGGAGTTAGC
+
CCCCCGGGGGGGGGGGGGGGGGGGGGGGGGGGGGGGGGGGGGGGGGGG8,<FGGGGGGGGGGGGGGGGGGGGGGGGGGGGFGGGGGGGGCFGGGGDGGG9F@;AFGGGGGGGGGGG97CGGGGGGGGGGGGGGGGFGG?EGGGFCGCGDGGFGGF7FECFGGG,DCEFGC>FFGGGGFCEGGGGGGFFGGGGGGEC)?FGGFGFCGGF<GGGF7CCF@GF>G>FFF>EFGFB;DFF420AFFB?GC<:FF?(-)*8C:BBFFF)*;:(,42,(04:CG?F>F9(3,(((/(:(((4:894<
@M04650:207:000000000-C238N:1:1101:16389:7455 2:N:0:19
GGACTACTAGGGTTTCTAATCCTGTTTGCTACCCACGCTTTCGAGCCTCAGCGTCAATCACAGACCAGAAAGCCGCCTTCGCCACTGGTGTTCCTCCATATCTCTACGTATTTCACCACTACACATGGAATTCCGCTTTCCTCTTCTGCATTCAAGTTGGACAGTTTCCAATGACCCTCCAGGGTTAAGCCGTGGGCTTTCACATCAGACTATTCCAACCGCTTGCGCTCCCTTTACGCCCATTAATTCCGGACAACGCTTGCCCCCTAGGTATTACCGCGCCTGCTGGCACGTGTTTACC
+
CCCCCGG<EDFGGGGGGFGGGGGGGGFGAFGGFGGGGGGGGGGDGGGGGGGGGGGG:;F8E6@,FF,C8CCEDFFGGGGGGG7@:FCFGGGGFFFGGG9DFFGGGGGG=FFGGGGGG@GGGCFF@:9FEEFGFEFG6EFFEDFFEAFCGGE9,E@F;E=DGGGGEEEGCE,3ADAD,=868,6BDFF,2EF614+4:CGGG?9+C7+;55;C7+=?B*D9);)/<>9D@9=92C)*+/:F7:(7:CCCF6A(6AG15:(/((*.*819((()-0.5E*-97(,4((4:75,+48(.,8)).
@M04650:207:000000000-C238N:1:1101:16344:7501 2:N:0:19
GGACTACTGGGGTTTCTAATCCTGTTCGCTCCCCACGCTTTCGCACCTCAGCGTCAGTTACAGACCAGAGAGCCGCCTTCGCCACTGGTGTTCCTCCACATCTCTACGCATTTCACCGCTACACGTGGAATTCCACTCTCCTCTTCTGTACTCAAGTCCCCCAGTTTCCAATGACCGCTCGTGGTTAAGCCACGAGATTTCACATCAGACTTAAGAGACCGCCTGCGTGCCCTTTACGCCCAATAATTCCGGACAACGCTCGCCCCCTACGTATTACCGCGGCTGCTGGCACGTAGTTAGC
+
CCCCCFGGGGGGGGGGGGGGGGGGGGGGGGGGGGGGGGGGGGGGGGGGGGGGGGGGGGGGGGGGGGGGGGGGGGGGGGGGGGGGGGGGGGGGGGGGGGGGGGGGGGGGGDGGGGGGGGGGGEGGGGGGGGGGGGGGGGGGGGGFGGGGGGGFGGGGGGGGGGGGGFEGGGGGCCDFGGEGGGGGGGGFGGGGGGG>DFGGGFGFFGGFBGGGFGFDFDGGFGFF@FFF?G6;EEFFF?DGG@FFGGFAGFF>:ED0F992?>GFGGFB2:6??7:)9C<B9FFB>BFFFGFG::?<:FD>>
@M04650:207:000000000-C238N:1:1101:24786:7513 2:N:0:19
GGACTACTCGGGTTTCTAATCCTGTTTGCTCCCCACGCTTTCGCGCCTCCGTGTCAATGTTGGCCCAGACAGCTGCCTTCGCCATTGATGTTCCTTCTGATCTCTACGCATTTCACCGCTACACCAGATATTCCGCCATCCTCTACCACATTCTAGTGACCCAGTATCAAAGGCAATTCCCCGGTTGAGCCCCGGGCTTTCACCACTGACTTAACTCACCCCCTACGCACCCTTTACGCCCAGTAAATCCGATTAACGCCTGCGCCCTCCGTATTACCGCGGCTGCTGGCACGGAGTTATC
+
CC<CCGGGCFGGGGGGGGGGGGGGGGGGGGGGGGGGGGGGDGGGGGGGG,@CCFGFGGFFGG8FF7@F8CEFGGGGGGGGGGC,C,C,CFGGG<,A9:,CFDAFFCFGGCGGFGFGGGEGGEE@4A,=,<<;FFGGGD6AFGGD=;B?EEFBG9BF9,>,,ADFGFDFGG,,=FG8D=D,2,68FG+DCFC7+*59C5FGGFG*/;*;<GGFE7+29*A6(:255A=B,861(AA):(BFG<1@@>))3=>66;DBGF((.4*();>9639:(8.)<:11220((,477C?CB((-,*-)-
@M04650:207:000000000-C238N:1:1101:13261:7522 2:N:0:19
GGACTACCCGGGTTTCTAATCCTGTTTGCTCCCCACGCTTTCGCGCCTCAGTGTCAATGTTGGCCCAGACAGCCGCCTTCGCCACTGGTGTTCCTCCACATCTCTACGCATTTCACCGCTACACGTGGAATTCCGCTTTCCTCTTCTGTCCTCAAGCCTTTCAGTTTCCAATGACCTTCCACGGTTAAGCCGTGGGCTTTCACATCAGACTTAAAAGGCCGCCTGCGCGCGCTTTACGCCCAATAATTCCGGACAACGCTTGCCACCTACGTATTACCGCGGCTGCTGGCACGTAGTTAGC
+
CCCCCCGGGGGGGGGGGGGGGGGGGGGGGGGGGGGGGGGGGGGGGGGGGGGGGGGGGGGGGGFGGGGFGGGGGGGGGGGGGGGGGGGGGGGGGGGGGGGGGGGGGGGGGGGGGGGGGGGGGGGGGGGGGGGGGGGGGGGGGFGFCEGGGGGFGGFGGGGGGGGGGGGGFGGGGGGGGGGGGGGGGGGGGGGG7CGGGGGGGFGFFGGFEGGGFGGGFFGGFGFFFF>DBGF>BGFFFDGGGFBFGFABGFF90)9:GFFBFBC>CFB?FFFF7724CF<;1;919??DFGFEBB((2CBF4
@M04650:207:000000000-C238N:1:1101:24683:7540 2:N:0:19
GGACTACAGGGGTTTCTAATCCTGTTTGCTCCCCACGCTTTCGCGCCTCAGCGTCAGTTACAGACCAAAAAGCCGCCTTCGCCACTGGTGTTCCTCCACATCTCTACGCATTTCACCGCTACACGTGGAATTCCGCTTTTCTCTTCTGTCCTCAAGCCTTCCAGTTTCCAATGCCCTTCCACGGTTAAGCCGTGGGCTTTCACATCAGACTTAAAAGGCCGCCTGCGCGCGCTTTACGCCCAATAATTCCGGACAACGCTTGCCCCCTACGTATTACCGCGGCTGCTGGCACGTAGTTAGC
+
CCCCCGGFFGGGGCFGGGGGGGGGGGFGCFGGGGGGGGGGGGGGGGGGGGGGGGGGGGGFGF<FFGFGGGGGGGGGGGGGFGGCEFGGGGGGGGGGGGGGG8DGGGFGGGGGGGGGGGGGGGGGGFFG7FGGGGGGEGGFGGGFGGGGFECFGGF8DGFGGGGGGGGGGGGFG83CGGGG,F6@FGCCCGGGGGCGGGGGGAGF9?CF*CC:*=F7F(=C2:2;2A9>@GFFFGFDF<GGG?(29FFBGF696BG1C;>B10<(*/491?B?)A?AFF<>>2072(),(:1??B?<FFAA>
@M04650:207:000000000-C238N:1:1101:15717:7550 2:N:0:19
GGACTACAGGGGTATCTAATCCTGTTCGCTCCCCACGCTTTCGAGCCTCAGCGTCAGTTACAGTCCAGAGAGTCGCCTTCGCCACTGGTGTTCTTCCTAATCTCTACGCATTTCACCGCTACACCAGGAATTCCACTCTCCCCTCCTGTACTCTAGATCCCCAGTTTGGAATGCAGCCCCCAGGTTGAGCCCGAGTATTTCACATCCCACTTAAAGATCCGCCTACGCTCCCTTTACGCCCAGTAACTCCGGCCAACGCTTGCCACCTCCGTATTACCGCGGCTGCTGGCACGTAGTTATC
+
CCCCCGGGGGGGGDGGGGFGGGGGGG9FFGGGGGGGGGGGGGGGFGGGFGFFFFCGGGGGGGGGFFGGGGAF,,8@FGFGGGF7:,CFFGGDGGGGFGGGGGGCFG?FBEGGGADFGGGGGGGG,A4BFGGGCGFC@F8EGGGFDE8AEFC?9DC,,@F98AFEFAFE>,@EDDEA==+=CGGGFFFFC@GEGGGFFCFFGFGB6C*@E4CC*+BCC3@D29>>(;(8@GBFF96;C(=FF6?@7F3)+;5(,))(*-((-45(*34,1,(31*4:3::;9BF6(3),2*4?(((.3C.44
@M04650:207:000000000-C238N:1:1101:11938:7562 2:N:0:19
GGACTACTAGGGTTTCTAATCCTGTTTGCTCCCCACGCTTTCGAGCCTCAGCGTCAGTTACAGACCAGAGAGTCGCCTTCGCCACTGGTGTTCCTCCATATATCTACGCATTTCACCGCTACACATGGAATTCCACTCTCCTCTTCTGCACTCAAGTCTCCAAGTTTCCAATGACCCTCCCCGGTTGAGCCGGGGGCTTTCACATCAGACTTAAGAAACCGCCTGCGCTCGCTTTACGCCCAATAAATCCGGACAACGCTTGCCACCTACGTATTACCGCGGCTGCTGGCACGCAGTTAGC
+
CCCCCGGGGGGGGGGGGGGGGGGGGGGGGGGGGG<FGGGGGGGGGGGGGGGGGGGGGGGGGGGGGGGGGGGGGGGGGGGGFGGGGGGFGGGGGGGGGGGFGGGGGGGGGGCGGGGGGGGGGGFGDFGGGGFGGGGGGGGGGGGFGGGGGGGFGFGDGFDGFGFGEGGGGGGGGDFGFGGGGGGEGGG?FGGGEGGGGGFGGFGFFGGFFGGGFGGGFFGGFG(((;9A0C>BDCFEFFGGC6?BGGFADFF0:5DBGF>0<6<7>E???BF??C?<EG0>>9>901:>0:(<?(,13<:4-
@M04650:207:000000000-C238N:1:1101:13702:7576 2:N:0:19
GGACTACTAGGGTTTCTAATCCTGTTCGCTCCCCACGCTTTCGCGCCTCAGCGTCAGTTACAGACCAGAGAGTCGCCTTCGCCACTGGTGTTCCTCCACATCTCTACGCATTTCACCGCTACACGTGGAATTCCACTCTCCTCTTCTGCACTCAAGCTTCTCAGTTTCCAATGACCTTCCCCGGTTAAGCCGTGGGCTTTCACATCAGAATTAAAAGGCCGCCTGCGCGCGCTTTACGCCCAATACTTCCGGACAACCCTTGCCACCTACGTATTACCGCGGCTGCTGGCACGTAGTTAGC
+
@-<CCDGGGFGGFGEFFFCEFCFGG9@FGGG@FCFDDD@FGGDGGGGGGEFFCF7CEFEFGGGGGFCF8FGFFGGGGGGGGGGGGFD@FGGGAFGGDG@E=AFGFGGEEG>F,EFF9FECCF9FEAFGGGFCFFFE,D,<EDEFEFFCDGGFGGF=FE9B,CFGCEFFFGGGFC9D9FG@1,>EGGGD7BGG5;>ECDGFGFG>>G7/*+5D=7B7+5@FBG22B/2),)67:5;)24CC503(**.)27>61))49(-14(<(*<3:?2:<2??2::,7>1990:3),*4<:18:49:A4
@M04650:207:000000000-C238N:1:1101:5226:7612 2:N:0:19
GGACTACCCGGGTATCTAATCCTGTTTGCTCCCCACGCTTTCGAGCCTCAGCGTCAGTTACAGACCAGAGAGTCGCCTTCGCCACTGGTGTTCCTCCATATATCTACGCATTTCACCGCTACACATGGAATTCCACTCTCCTCTTCTGCACTCAAGTCTCCCATTTTCCAATGACCCTCCCCGGTTGAGCCGGGGGCTTTCCCATCAGCCTTAATAAACCGCCTGCGCTCGCTTTACGCCCAATAAATCCGGACAACGCTTGCCCCCTCCGTATTACCGCGGCTGCTGCCACGTCTTTAGC
+
8@6CCEGDCEEGGGFGGGGGGGGGGGGGGGGGGGGGGGGGGGG8FGEFFFGGCGGGCFFFC<@FFGFCDGDGEFGGEGGGFEGDEC<DEDGGGGGFGGGFGGGGGGG7@CGGGGGGG:ED8CEG?BECF,CFGC,C,4@FFFGFFGG89EFFGFFEC8;E8BF,:EFGFG,C?>9,==?EGG+8FFE6FFGED:?*/9FFG+48@DC*0*;:)>+26>GC9G97(82;25(3?GF>F(CE52(3DG)-C95((8C0<,366?<7**33(((-(28A<:12((-79(2:)2)0(,,(-<).:
@M04650:207:000000000-C238N:1:1101:9826:7694 2:N:0:19
GGACTACCGGGGTTTCTAATCCTGTTCGCTCCCCACGCTTTCGAGCCTCAGCGTCAGTTACAGTCCAGAGAGTCGCCTTCGCCACTGGTGTTCTTCCTAATCTCTACGCATTTCACCGCTACACTAGGAATTCCACTCTCCCCTCCTGCACTCTAGATTCCCAGTTTGGAATGCAGCACCCAGGTTGAGCCCGGGTATTTCACATCCCACTTAAAAATCCGCCTACGCTCCCTTTACGCCCAGTAAATCCGGACAACGCTCGCCACCTACGTATTACCTCGGCTGCTGGCCCTTAGTTAGC
+
CCCCCGFGGGGGGGGGGGGGGGGGGGGDGGGGGGGGGGGGGGGGGGGGGFGGGGGGGGGGGFGGGGGGGGGGGGGGGGGGGGGEGGGGGGGGGGGGGGGGGGGGGGGGGGGGFGGGGGGGGGGGGGCDFGGGGGGGGGCCFGGFGGGGGGGFGGGGFDCFGGGGGGGGCFGG?GGGFCGFGCFGGGGGFGGGGG8C4CGGGFGFFGGFFGGGFGFGFFGGFFFDFFFE6C9<8EFFF?EGGF@EC+?5:FA>1BG079>2:>G>3EB?:B142FF>GG2)(3?BB003:C(:(()-6C2)6
@M04650:207:000000000-C238N:1:1101:28292:7707 2:N:0:19
GGACTACTCGGGTTTCTAATCCTGTTTGATCCCCACGCTTTCGCACATCAGCGTCAGTTACAGACCAGAGAGCCGCCTTCGCCACTGGTGTTCTTCCATATCTCTGCGCATTTCACCGCTACACATGGAATTCCACTCCCCTCTTCTGCACTCAAGCGAAACAGTTTCCAATGACCCTCCCCGGTTGAGCCGGGGGCTTTCACATCAGACTAATCTCGCCGCCTACGCGCGCTTTACGCCCAATAATTCCGGATAACGCTTGCCACCTACGTATTACCGCGGCTGCTGGCACGTAGTTAGC
+
CCCCCGGGGGGGGGDGGGGGGGGGGGGGGGGFGGGGGGGGGGGGGGGGGGGGGGGGGFGGGGGGGFGGGFGGFFEGGGGGGGGGGGGGGGGGGGGGGGGGGGGGGGGGGGGGGGGGGGGGGGGGGGGGGGGGGGGGGGGGGGGFGGGGFGGFGGGGCEGE>FGGFGGGFGGGGGGGGGGGGGGGGGGGGGGGGGGGGCEGGFGFFGGFFGG>8CFFF@GGFG@FFF?>BGFF;GFFF?GGGFFFGG<2CFFFFFGFC39?2(9,:9<1((4:<C><F719((((,4:0:=?F?B0(-C)4.
@M04650:207:000000000-C238N:1:1101:10660:7741 2:N:0:19
GGACTACCGGGTTTCTAATCCTGTTTGCTCCCCACGCTTTCGCACATCAGCGTCAGTTGCAGACCAGAGAGCCGCCTTCGCCACTGGTGTTCCTCCATATCTCTGCGCATTTCACCGCTACACATGGAATTCCACTCTCCTCTTCTGCACTCAAGCAAGACAGTTTCCAATGACCCTCCCCGGTTGAGCCGGGGGCTTTCACATCAGACTAATCTTGCCGCCTACGCGCGCTTTACGCCCAATAATTCCGGATACCGCTTGCCACCTACGTATTACCGCGGCTGCTGGCCCGTAGTTAGCC
+
CCCCCFGGGGGGGGGGGGGGGGGGGGGGGGGGGGGGGGGGGGGGGGGGGFGGGGGGGGGGFGGGGGDGGGGFGGGGGGFGDGGGGGAEFGGGGGGFGGGGGGGGGGGGGGEGFFGGGGGDGEGFFGGGGFGGGGGGGFGGGGGDGGGGGGGFG?FGGGGGGGGFGGGGGCA,DFF8DFGGGGCBFGDCF@EGGGEGCGGG78C@AFGFFGGG?FGC6>@<@G<;DD><9D>FFGFDFFGGC?:):>AFGF:B<>*.5191,39AFG?7>:.3484<714-79>>?FF0(*-/42(4<<:48
@M04650:207:000000000-C238N:1:1101:5533:7759 2:N:0:19
GGACTACAGGGGTATCTAATCCTGTTTGCTCCCCACGCTTTCGAGCCTCAGCGTCAGTTCCAGTCCAGAGAGTCGCCTTCGCCACTGGTGTTCTTCCTAATCGCTACGCATTTCACCGCTACACTAGGAATTCCACTCTCCCCTCCTTTACTCTAGATCCCCAGTATGGACTGCAGCTCCCAGGTTGAGCCCGATTATTTCACATCCCACTTAACGATCCGCCTACGCTCCCTCTACGCCCAATAAATCCGGCAAACGCTTGCCCCCTCCGTATTCCCCGCGTCGCTGGCACTGAGTTATC
+
CCCCCDG8DFGGEGCEAFFGGGD@FE,CFGGFGGGGGE,BFGF<FEB,EEF8FEEGGFF,;C@EC<FF,6:BEFFFGGGGGG:,@EEF<=FEGFAFFGGGGF,?DGBC77CCFCFF,++8+@EEECF?ECEFAAEFDGGFGGEFG7@,93CEF3,E8,@??G,CG,@CCE,8+,,6@+,@AFC+@C?D7CFFE>*@9?DD@FC19*;A=C3:*:8C45;DB*9>2;>?@D29>?A);3CG*((/*;1)+28(():39((--4>(*;(2(((418:)+9(((-(((((-(14+(.)).<)))
@M04650:207:000000000-C238N:1:1101:23140:7782 2:N:0:19
GGACTACCGGGGTATCTAATCCTGTTTGCTCCCCACGCTTTCGCACCTGAGCGTCAGTCTTTGTCCAGGGGGCCGCCTTCGCCACCGGTATTCCTCCAGATCTCTACGCATTTCACCGCTACACCTGGAATTCTACCCCCCTCTACAAGACTCTAGCCTGCCAGTTTCGAATGCAGTTCCCAGGTTGAGCCCGGGGATTTCACATCCGACTTGACAGACCGCCTGCGTGCGCTTTACGCCCAGTAATTCCGGACAACGCTTGTCACCTACGTATTACCGCGGCTGCTGGCACGTAGTTAGC
+
CCCCCEGGGGGGGGGGGGGGGGGGGGGGGGGGGGGGGGGGGGGGGGGGGGGGGGGGGGGGGGGGGGGGGGGGGGGGGGGGGGGGGGGGGGGGGGGGGGG<DFGGGGGGGGGGGGGGGGG>GGGGGGGGGGGGGGGGGGGGGGGFGGGGG6EFGFGGGGGGGGGGGGGGGGGGGGF7EGGGGEGGGGGGGGGGGGGGGGGGGFGFFGFE@GGGAFGGA1CFFGFF?FBFFGF>BGFFF?GGGFFFGGAAFFF03BD?C9BBFBC77FF?BFBFFGFAFG:BFFF>9:?D:E391<021EAA<
@M04650:207:000000000-C238N:1:1101:26468:7807 2:N:0:19
GGACTACCAGGGTATCTAATCCTGTTTGCTCCCCACGCTTTCGCGCCTCAGCGTCAGTTACAGACCAAAAAGCCGCCTTCGCCACTGGTGTTCCTCCACATCTCTACGCATTTCACCGCTACACGTGGAATTCCGCTTTTCTCTTCTGTCCTCAAGCCTTCCAGTTTCCAATGACCTTCCACGGTTAAGCCGTGGGCTTTCACATCAGACTTAAAAGGCCGCCTGCGCGCGCTTTACGCCCAATAATTCCGGACAACGCTTGCCACCTACGTATTACCGCGGCTGCTGGCACGTAGTTAGC
+
CCCCCGGGGGGGGGGGGGGGGGGGGGGGGGGGGGGGGGGGGGGGGGGGGGGGGGGGGGGGGGGGGGGGGGGGGGGGGGGGGGGGGGGGGGGGGGGGGGGGGGGGGGGGGGGGGGGGGGGGGGGGGGGGGGGGGGGGGGGGGDDFGGGGFGGFGGGGGGGGGGGGGGGGGGGGGGGGGGGGGGGGGGGGCGGGGGGGGGGGGFGFFGGFFGG>EFGGFFGGFGFFFFFFFGFFFGFFFFGEGFFFGGFFGF?;?>G?GFFBBBF?DF?:?B<??GFFGG<>>FF>9BFFFC:F:30??GDF:
@M04650:207:000000000-C238N:1:1101:18273:7825 2:N:0:19
GGACTACTAGGGTTTCTAATCCTGTTTGCTCCCCACGCTTTCGCACCTGAGCGTCAGTCTTTGTCCAGGGGGCCGCCTTCGCCACCGGTATTCCTCCAGATCTCTACGCATTTCACCGCTACACCTGGAATTCTACCCCCCTCTACAAGACTCTAGCCTGCCAGTTTCGGATGCAGTTCCCAGGTTGAGCCCGGGGATTTCACATCCGACTTGACAGACCGCCTGCGTGCGCTTTACGCCCAGGAATTCCGATTAACGCTTGCACCCTCCGTATTACCGCGGCTGCTGGCACGGAGTTAGC
+
CCCCCGGGGGGGGGGGGGGGGGGGGGGGGGGGGGGGGGGGGGGGGGGGGGGGGGGGGGGGGGGGGGGGGGGGGGGGGDGGGGGGGGG>GGGGGGGGGGGFGGGFFGGGGGGGGGGGGGGDEGGGGGGGGGGGGGGGGGGGGGGFGGFDEGGFGF;DCEGGGGGGGGGFGGGGD>ECEGGGCF?FGFGG?FGGGGGGGGGFGFGFFGGF<GGGEFGCFFGG@G>?:FB@:DFF6G><??EGGF6(*2)8DFFF?FG>F?F::?9<FGFB?068?C:)<>?609BF;0)3:EBC(4163EA9>
@M04650:207:000000000-C238N:1:1101:3077:7826 2:N:0:19
GGACTACAGGGGTATCTAATCCTGTTCGCTCCCCACGCTTTCGAGCCTCAGCGTCAGTTACAGTCCAGAGAGTCGCCTTCGCCACTGGTGTTCTTCCTAATCTCTACGCATTTCACCGCTACACTAGGAATTCCACTCTCCTCTCCTGCACTCTAGATAACCAGTTTGGAATGCAGCACCAAAGTTGAGCCCGGGTATTTCACATCCCACTTAAAGATCCGCCTACGCTCCCTTTACGCCCAGTAAATCCGGACAACGCTGGCCACCTACGTATTACCTCGGCTGCGGGCACGTAGTTAGC
+
CCCCCGGGFGGG@FGGGGGGGGCFGGGGGDFCGGGGGGGGGGGGGGGFEEFGGGGGGGGFGEFAFGGGGGGEEF7FGDDGGGDGGGGGEFFGGFEFGGGGD,;==E9DFEFFGFGGGGGGC:,AFFFGGGGGFFFGCGGFGFCFGEGEF=EFD9EGGFFGFGF?D>FGCGF9=DFCFCEF,,>DF9;=CG76CC:@CCFD79>CFG*9@C4::BB8F;9?@C2)<A@F2*((04)*=9*F73?;CD));)=@FF)68((,,(*4<F?0(.44?F04F7))-4:?14149E9=:0((-0666
@M04650:207:000000000-C238N:1:1101:20301:7831 2:N:0:19
GGACTACCCGGGTTTCTAATCCTGTTTGCTCCCCACGCTTTCGCACCTGAGCGTCAGTCTTTGTCCAGGGGGCCGCCTTCGCCACCGGTATTCCTCCAGATCTCTACGCATTTCACCGCTACACCTGGAATTCTACCCCCCTCTACAAGACTCTAGCCTGCCAGTTTCGAATGCAGTTCCCAGGTTGAGCCCGGGGATTTCACATCCGACTTGACCGACCGCCTGCGTGCGCTTTACGCCCAGTAATTCCGATTAACGCTTGCACCCTCCGTATTACCGCGGCGTCTGGCACGGAGTTGGC
+
C@CCCGGGFGGGGGEGGGGGGGGGGGGGGGGGGGGGGGGGGGEGFGGGGGGGGGGGGGGGGGGGGFGGGGGGGGGGGGGGFGGGGGGGGGGGGFGGGGGGGGGGGGGGGGGGGGGGGGGGDGGGGGGGGGGGGGGGGCFECGEFGGGFEGGFGEFAFFFGGGGFFGGGGGCFFFGGFGGFGGC7FCFGGGGGGGDG:DGGF6CF=<CEDDGGFGG4)3C53D;<:F0>0C>BFGFFF<GGGBFBGG<:D????@DDGFFF?FGFGGF6(8>??C?)AD021>(((-82(70E(21(3A)(3
@M04650:207:000000000-C238N:1:1101:3425:7833 2:N:0:19
GGACTACTGGGGTTTCTAATCCTGTTTGCTCCCCACGCTTTCGCACCTGAGCGTCAGTCTCTGTCCAGGGGGCCGCCTTCGCCACCGGTATTCCTCCAGATCTCTACGCATTTCACCGCTACACCTGGAATTCTACCCCCCTCTACAAGACTCTAGCACGCCAGTTTCGAATGCAGTTCACAGGTTGAGCCCGGGGATTTCACATCCGACTTGAAAGACCGCCTGCGGTCGCTTTACGCCCAGGAATTCCGATCAACGCTGGCACCCTCCGTATTACCGCGGCTGCTGGCACGGAGTTAGC
+
CCCCCGGGCGGGFEEGGFGFGFGGFGGGGFGGGDEGGGGGGGG,CFGD4E<FGGDGGF,@,,C9FFFGD:@@FGGGGGGEFGGGG8C>FCDGGGECF,:CF<DFFGGGGEFGDCEEEGGGGEGG84EDDFFGF<E,=3+>EGGFGGGDFGF8,78@,,,++:@C<EE>>C>FF9DFG:E,DFGGGF6DGG7C7*CG9C<9;FC8AF*)22)577*0+(*2257?05()-)(-17FF43;8C:0(**.5>?F6(09>CBB3((9<DC6108B348:.<:0(9;>1;(,8:E1<?>>4-C5)-
@M04650:207:000000000-C238N:1:1101:26110:7866 2:N:0:19
GGACTACTGGGGTTTCTAATCCTGTTTGCTCCCCACGCTTTCGAGCCTCAGCGTCAGTTACAGACCAGAGAGTCGCCTTCGCCACTGGTGTTCTTCCTAATCTCTACGCATTTCACCGCTACACTAGGAATTCCACTCTCCCCTCCTGCACTCTAGATTCCCAGTTTGGAATGCAGCACCCAAGTTGAGCCCGGGTATTTCACATCCCACTTAATCATCCGCCTACGCTCCCTTTACGCCCAGTAAATCCGGATAACGCTCGCCCCCTACGTATTACCGCGGCTGCTGGCACGTAGTTAGC
+
CCCCC<FFGGGGGGGGGGGGGGGGGGGGGGGGGGGGGGGFGGGGGGGGGFGGGFGGGGGGGGGGGGGGGGGGGGGGGGGGGGGEGFGGGGGGGGGFGGGGGGGGGGGGGGGGGGGFGGGDGFGGGGGCEFGGGGGGGFGG8?CFGGGDFGG5DFGGFFGGGGGDFFFGEEGGFFGFGGGGGFDFFGG7CFC6EGGCDGGGGFGAAFGFEGGD;CFGFFFG2FDFF;@?55(>BCAEF(1=:(6=FF3?@FD@<DGFG?>;?9D(*234?BFF2C2AFF699;BFF?:?(:1<??B?FF)66
@M04650:207:000000000-C238N:1:1101:27905:7875 2:N:0:19
GGACTACAAGGGTTTCTAATCCTGTTTGCTCCCCGCGCCTTCGCGCCTCAGCGTCAGTAGTCTGCCAGAAGGTCGCCTTCGCCACCGGTGTTCCTTCAAATCTCTAAACATTTCAACGTTACACTTGAAATTCCACCTTCCTCTCAGCTACTCTAGCGTGCCCGTCCACCTCGCTCCACAAGGTTGAGCCCTGTGTTTTAACGAAGTGCTCAGCACACCGCCTACACGCCCTTTACGCCCAGTAATTCCGATTAACGCTCGCACCCCCCGTATTACCGCGGCTGCTGGCCCGGAGTTAGCC
+
CCCCCGGGGGGGGGGGGGGGGGGGGGGGGGGGGGGGGGGGGGGGGGGGGGGGGGGGGGGGGGGGGGGGGGGGGGGGGGGGGGGFGGGGFGG>GGFGGGGGGGGGGGGGGGGGGGGGGGGFGGGGFGGGGGGGGGGGGFGGGGGFGGGGGGFFGGGGGGGGGGGGGGGGGGGGGGGFGGGG6FFGGGGGGGGG>CGGFGG77BCB>GFFFGGGFGGGFFGGFDD?DFFFFG@FFCFE5?EGG;@)@FEFGF31:@FBC>1:>B7>GGB>BFFF?8)6<949(22;F?F(2*8C96;??<:A)
@M04650:207:000000000-C238N:1:1101:15196:7899 2:N:0:19
GGACTACCCGGGTTTCTAATCCTGTTTGCTCCCCACGCTTTCGTCCCTCAGCGTCAGTAAGTTGTTAGTGATCTGTCTTCACAATCGGTGTTCTGCGCAATATCTATGTATTTCACCACTACACTGCACGTTCCAACCACTGCACAACTACTCTAGACTAATAGTTTCAACGGCAAGCTTCCGGTTAAGCCGAAAGATTTCACCGCTGACTTAAAAGTCCGCCTGCGGACCCTTTAAACCCAATAATTCCGGATAACGCTTGGATCCTTCGTATTACCGCGGCTGCTGGCACGAAGTTAGC
+
CCCCCGGGGGGGGGGGGGGGGGGGGGGGGGGGGGGGGGGGGGGGGGGGGGGGGGGGGGGGGGGGGDEGGGGGGGGFGGGGGGGGGGGGGDGGGG8F7:FGGGGGGCEFFGGGGGGGGGGGGFGGGFCCEFGGGGGGGGGGCCGBGFFGGEGFGCGGDG99DEFGGGGGFCDC6CE6FCFFGGGGGGGGGGGGEDDEGGGDD@EA@DG5:FGGCGGGFBFGFGFFDFFF2D=1@;A3A<FGG?0@FGE?FFF@0)*76213::52C8?4.4:B<GFFGG60130((4:>?GFG0,-8:<A94
@M04650:207:000000000-C238N:1:1101:11806:7921 2:N:0:19
GGACTACTCGGGTATCTAATCCTGTTTGCTCCCCACGCTTTCGAGCCTCAGCGTCAGTTACAGTCCAGAGAGTCGCCTTCGCCACTGGTGTTCTTCCTAATCTCTACGCATTTCACCGCTACACTAGGAATTCCACTCTCCCCTCTTGTACTCTAGATCTCCAGTTTGGAATGCAGCCCCCAGGTTGAGCCCGAGTATTTCACATCCCACTTAAAGATCCGCCTACGCTCCCTTTACGCCCAGTAAATCCGGACAACGCTCGCCACCTACGTATTACCGCGGCTGCTGGCACGTAGTTAGC
+
CCCCCGGGGGGGGGGGGGGGGGGGGGGGGGGGGGGGGGGGGGGGGGGGGGGGGFG7CFGDDFGFGGGGGGGGGGGGGGGGGGGGEGGGGGGGGGGGGFFGGGGGGGGGGF7F9AFGGGGGGGGGFEGGFFGGGGGGGGGGGFGFGGFGGGGFGGGGGGGGGGFFFFGGDGGGGGGG88=CG7CFFGFGGDGGEGEGGGGGGFGF>>FFFGGGEGGF66EGFGFDFFDFFDFB@GFCF@GGG;<37F?EGFD>6>D74:BDFBG9<EFB(48<2C749C?BFB>1,(.8>=7E6?((4<5<2
@M04650:207:000000000-C238N:1:1101:22192:7925 2:N:0:19
GGACTACTGGGGTTTCTAATCCTGTTTGCTCCCCACGCTTTCGCACCTGAGCGTCAGTCTTTGTCCAGGGGGCCGCCTTCGCCACCGGTATTCCTCCAGATCTCTACGCATTTCACCGCTACACCTGGAATTCTACCCCCCTCTACAAGACTCTAGCCTGCCAGTTTCGAATGCAGTTCCCAGGTTGAGCCCGGGGATTTCACATCCGACTTGACAGACCGCCTGCGTTCGCTTTACGCCCAGTAATTCCGATTAACGCTTGCACCCTCCGTATTACCGCGGCTGCTGGCCCGGAGTTAGC
+
CCCCCGGGGGGGGGGGGGGGGGGGGGGGGGGGGGGGGGGGGGGGGGGGGGGGGGGGGFGGGGGGGGGGGGGGGGGGGGGGGGGGGGGGGGGGGGGGGGGGGGGGGGGGGGGDFGGGGGGGGFGGGGGGGGGGGGGGGGGGGGGFGGGGGGGFGGGGGGGCGGGGGGGGGGGGGGGGGGGGGGGGGGGGGGGGGGDGDCGGGFGFFGGEFGGGFDF>A@GGFGFFFFFF(7:;:E>AF?EGGFF:CG<AF=F:?DCA73241:<8CC??F?>??GB>GD?BFF>;102>?:1C69(42*.4-
@M04650:207:000000000-C238N:1:1101:14856:7931 2:N:0:19
GGACTACAGGGGTATCTAATCCTGTTTGCTCCCCACGCTTTCGAGCCTCAGCGTCAGTTACAGTCCAGAGAGTCGCCTTCGCCACTGGTGTTCTTCCTAATCTCTACGCATTTCACCGCTACACTAGGAATTCCACTCTCCTCTCCTGCACTCTAGATAACCAGTTTGGAATGCAGCACCCAAGTTGAGCCCGGGTATTTCACATCCCACTTAATCATCCGCCTACGCTCCCTTTACGCCCAGTAAATCCGGATAACGCTCGCCACCTACGTATTACCTCCGCTGCTGGCACGTAGTTAGC
+
CCCCCGGGGGGDGGGGGGGGGGGGGGGGGGGGGGGGGGGGGGGGGGFFFFGGGGGGGGGGGGFFFFG?FF8FGGCGGGGGGGGGGGDGGGGGGGGGGGGGGGGGFFEGGGGGGGGGGGGDGGGGDG9FC<EFFGGGDD,=FGC9D8E8FGGFFFG;=FFGGGGFEFFGGFGG8FGGGCFGGG6B,DEGGGGGCGGCCGGGGFC6;9FF@D9DF7=FFFGG=D45=4:?57@FBGF=FDDC7(,(;FCFF;>>(8>EF09((69(*;::3>??)33<FG))(-((-44)4C<G1::1:C4)6
@M04650:207:000000000-C238N:1:1101:10807:7941 2:N:0:19
GGACTACTCGGGTTTCTAATCCTGTTTGCTCCCCACGCTTTCGCGCCTCAGCGTCAGTTACAGACCAAAAAGCCGCCTTCGCCACTGGTGTTCCTCCACATCTCTGCGCATTTCACCGCTACACATGGAATTCCACTCTCCTCTTCTGCACTCAAGCGAAACAGTTTCCAATGACCCTCCCCGGTTGAGCCGTGGGCTTTCACATCAGACTATTCTCGCCGCCTACGCTCGCTTTCCGCCCACTAATTCCGGATAACGCTTGCCACCTACGTATTACCGCGGCTTCCGTCACGTAGTTCGC
+
?CCCCECEGGG7E@C<FF<FC,FEFFGGA,FEFEFEGGECDDBCC7FC:E8FE,,BC@F9,CCAFDGCE@@@FCCGEGEG?CG:FGG=FGFFGFFGDEF8AF;FCFGEGGCFDEFGGGGGGGCGF:F@E,EFFFFGGG,AEFG+EDFDF,DD?3B=E+>6@3=1:EDF9@,,A,ECCC6:7+:>CFGGGFGE4:8CFGGGF8;FA*+28*;F*1C8+-=56511;;()(24((=5)04>8>6(207<):9)((8*4C:>?F1D2*3,.4368)<7:+229(((-(()()/(2(,(.4+)(4
@M04650:207:000000000-C238N:1:1101:22407:7989 2:N:0:19
GGACTACTAGGGTATCTAATCCTGTTTGCTCCCCACGCTTTCGCGCCTCAGCGTCAGTTACAGACCAAAAAGCCGCCTTCGCCACTGGTGTTCCTCCACATCTCTACGCATTTCACCGCTACACGTGGAATTCCGCTTTTCTCTTCTGTCCTCAAGCCTTCCAGTTTCCAATGACCTTCCACGGTTAAGCCGTGGGCTTTCACATCAGACTTAAAAGGCCGCCTGCGCGCGCTTTACGCCCAATAATTCCGGACAACGCTTGCCACCTACGTATTACCGCGGCTGCTGGCACGTAGTTAGC
+
CCCCCGGCEGGFGGGGGGGGGGGGGGGGGGGGGGGGGGGGGGGGGGGGGGGGGGGGGGGFGCGGGGGGGGGGGGGGGGGGGGGGGGGGGGGGGGGGGGGGGGGGGGGGGGGGGGGGGGGGGGGGGGGGGGGGGGGGGGGGGGGFGGGGDGFFGGDGGGGGGGGGGGGGGGGFGGGGGGGGGGGGGGDGGGGGGEGGGGGGGFGFFGGFFGGG=FCGFDGGFGBF=;2B>GFFFCFFFDGEGBFF<FA:CF49BFG6<9BF:?F:FFBB:??<27><GGFFB00(41442E?FB???BFADA
@M04650:207:000000000-C238N:1:1101:21477:7993 2:N:0:19
GGACTACAGGGGTATCTAATCCTGTTTGCTCCCCACGCTTTCGCACCTGAGCGTCAGTCTTTGTCCAGGGGGCCGCCTTCGCCACCGGTATTCCTCCAGATCTCTACGCATTTCACCGCTACACCTGGAATTCTACCCCCCTCTACAAGACTCTAGCCTGCCAGTTTCGAATGCAGTTCCCAGGTTGAGCCCGGGGATTTCACATCCGACTTGACAGACCGCCTGCGTGCGCTTTACGCCCAATAATTCCGGACAACGCTCGCCCCCTACGTATTACCGCGGCTGCTGGCACGTAGTTAGC
+
CCCCCGGGGGGDGGGGGGGGGGGGGGGGGGGGGGGGGGGGGGGGGGGGGGGGGGGGGFGGGGGGGGGGGGGGGGGGGGGGGGGGGGGGGGGGGGGGGGGFGGGGGGGGGGGGGGGGGGGGGGGGGGGGGGGGGGGGGGGGGGGFFGGFGGGFGFFACFGGGGGGGGGGGGGGFGGGGGGGGGGGGG>CGGGFGGGGG:FGGFGFFGGEFGGGFFGCF@GGFGB??FFD:GFFFD54@0EGGFF0CFFFGFF>:EGFG>>1:BGBGGFF?FF<<CB)<::BBBF22?2)4C(3-,(44F2))
@M04650:207:000000000-C238N:1:1101:22050:7998 2:N:0:19
GGACTACCGGGGTTTCTAATCCTGTTTGCTACCCACGCTTTTGAGCCTCAGCGTCAATTACAGACCAGAAAGCCGCCTTCGCCACGGGTGTTCCTCCATATATCTACGCATTTCACCGCTACACATGGAATTCCGCTTTCCTCTCCTGCATTCAAGTTGGACAGTTTCCAATGCACCTCCACGGTTAAGCCGTGGGCTTTCACATCAGACTATTCCAACCGCCTGCGCTCCCTTTCCGCCCAATAATTCCGGACAACGCTCGTCACCTACGTATTACCGCGGCTGCTGGCACGTAGTTAGC
+
CCCCCGGGGGGGGGGGGGGGGGGGGGGGGGGGGGGGGGGGGGGGGGGGGGGGGGGGFGFGGGGGGGGGGGGGGGGGGGGGGGGGGGGGGGGGGGGGGGGGGGGGGGGGGGGGGGGGGGGGGGGGGFGGGGGGGGGGGGGGGGGFGGGGGGGFGGGGGFGGGGGGGGGGGGGGGGGGGGGGGGEGGGGGGGGDGGGCFFGFG6D@FGD>@FGFECFGFEGG@G((,57D1DFFFGF)9;GGG0:1<FA5DFFFFFG?GF>2:>5:CGD?02233<>4CF(49>B>>F0)5C?9(.16??<56
@M04650:207:000000000-C238N:1:1101:14316:8054 2:N:0:19
GGACTACAGGGGTTTCTAATCCTGTTCGCTCCCCACGCTTTCGAGCCTCAGCGTCAGTTACAGTCCAGAGAGTCGCCTTCGCCACTGGTGTTCTTCCTAATCTCTACGCATTTCACCGCTACACTAGGAATTCCGCTCTCCCCTCCGGCACTCTAGATTCCCAGTTTGCAATGCAGCACCCAGGTTGGGCCCGGGTATTTCACATCCCACTTAAAAATCCGCCTACGCTCCCTTTACGCCCAGTAAATCCGGACAACGCTCGCCACCTACGTATTACCGCGGCTGCTGTCACGTAGTTAGC
+
CCCCCGGGGGGGGGGGGGGGGGGGGGGGGGGGGGGGGGGGGGGGGGGGGC,FGGGGGGGGGGGGGGGG9@FFCFGGGGGGCGGGGGGGGGGGGCGGGGGGG,@FGGGDGGGGGGGGGGGGGGGGGGGGGGGGGG,C18+CFDEFGG+=FGGFG9E8,6,@=FGCGGF6,C,8?FGGF+AF+8>EGG6*7BFG5EGC*CGGGFGF+;*)0CFG@+=:*->F@GDF0;<EDGFF@GFCF6GGEF<EGGFFFFD>BBDBDBF1:;GF*A?4:BB,,C2<FGFB12916().-<2A:?0,8C<56
@M04650:207:000000000-C238N:1:1101:14533:8064 2:N:0:19
GGACTACACGGGTTTCTAATCCTGTTCGCTCCCCACGCTTTCGAGCCTCAGCGTCAGTTACAGTCCAGAGAGTCGCCTTCGCCACTGGTGTTCTTCCTAATCTCTACGCATTTCACCGCTACACTAGGAATTCCACTCTCCCCTCCTGCACTCTAGATAACCAGTTTGGAATGCAGCACCCAAGTTGAGCCCGGGTATTTCACATCCCACTTAATCATCCGCCTACGCTCCCTTTACGCCCAGTAAATCCGGATAACGCTCGCCACCTACGTATTACCTCGGCTGCTGGCACGTATTTAGC
+
CCCCCGGGGGGGGGGGGGGGGGGGGGGGGGGGGGGGGGGGGGGGGGCGGFGGGGGGGGGGFDFGGGGGGGGGGGGGGGGGGGGGGGGGGGGGGFGGGFEGGGFGGGGGGGGGGGGGGGGGGGGGCFGGFFGGGGGGGGGGGGGFGEFGDGGFCFDGFFEDFGGGGFGGCDACFFGGF?FG>+@EFACA6C@?E@EGGGGGCFGFFGGF397?A8@FFEGGFG?2>FDA9GBDFF;>FDGDGFF;CG3<FFF;;FGFG;0,49D>CGFB>B:<<FB4EF<232<?BF))451<(48)8E92<
@M04650:207:000000000-C238N:1:1101:17994:8123 2:N:0:19
GGACTACCGGGGTATCTAATCCTGTTTGCTCCCCACGCTTTCGAGCCTCAGCGTCAGTTACAGTCCAGAGAGTCGCCTTCGCCACTGGTGTTCTTCCTAATCTCTACGCATTTCACCGCTACACTAGGAATTCCACTCTCCCCTCCTGTACTCTAGATCCCCAGTTTGGAATGCAGCCCCCAGGTTGAGCCCGAGTATTTCACATCCCACTTAAAGATCCGCCTACGCTCCCTTTACGCCCAGTAAATCCGGACAACGCTTGCCACCTACGTATTACCGCGGCTGCTGGCACGTAGGTAGC
+
C<CCCGGGGGGGGGGGGGGGGGGGGGGGGGGGGGGGGGGGGGGGGGGGGGGGGGGGGGGGGGGGGGFGGGGGGGGGGGGGGGGGGGGGGGGGGGGGGGGGGGGGGGGGGGGGGGGGGGGGGGGGGGGGGGGGGGGGGFGGGGGFGGGGGGGFGGGFGGGGGGGGGGGGGGGGGGGGGGGGGGDGGGCFGGGGGGGGCGGEDFGFFGGFFGGGFGGGAEFGBGFF@A@EDGFDDFFEFFGGG@?E>CEEG;D>FFG057BFB?GBFGF1>BFF>GB>AF?9>BFFBFFF7C:?6:B((35<4
@M04650:207:000000000-C238N:1:1101:25437:8140 2:N:0:19
GGACTACCAGGGTTTCTAATCCTGTTTGCTCCCCACGCTTTCGAGCCTCAGCGTCAGTTACAGTCCAGAGAGTCGCCTTCGCCACTGGTGTTCTTCCTAATCTCTACGCATTTCACCGCTACACTAGGAATTCCACTCTCCCCTCCTGTACTCTAGATCTCCAGTTTGGAATGCAGCCCCCAGGTTGAGCCCGAGTATTTCACATCCCTCTTAAAGATCCGCCTACGCTCCCTTTACGCCCAGTAAATCCGGACAACGCTTGCCACCTACGTATTACCGCGGCTGCTGGCACGTAGTTAGC
+
CCCCCGGCEFGGGGGGGGGGGGEGGGGGGGGGGGGGGGGGGGGGGGGGGGGGGGGGGFEGGGGFGGGGGGGECFGGGGGGGGGGGGGGGGGGG9DGGF9FDGGGGGGGGGGGGGGGGGGGGGGGCAFGEFEFGFEEGGGGG+AF>EGG,EFFG=FGF8E,=FFGFFGF6FGGFCF88+8?6>CFGGGGFFGGD+C@@GFGG6;9<C**8C*:;BB+1.DCDGAD94@>(52=BGFFA@ECGF@FGDEFFFFB():?G66;DFG?7C?::02??F:AGGF>69>9>B::>E?G68281C9).
@M04650:207:000000000-C238N:1:1101:16288:8158 2:N:0:19
GGACTACCCGGGTATCTAATCCTGTTCGCTCCCCACGCTTTCGAGCCTCAGCGTCAGTTACAGTCCAGAGAGTCGCCTTCGCCACTGGTGTTCTTCCTAATCTCTACGCATTTCACCGCTACACTAGGAATTCCACTCTCCTCTCCTGCACTCTAGATAACCAGTTTGGAATGCAGCACCCAAGTTGAGCCCGGGTATTTCACATCCCACTTAATCATCCGCCTACGCTCCCTTTACGCCCAGTAAATCCGGACAACGCTCGCCACCTACGTATTACCGCGGCTGCTGGCACGTAGTTAGC
+
CCCCCGGGGGGGGGGGGGGGGGGGGGGGGGGGGGGGGGGGGGGFGGGGGGGGGGGGGGGGGGGGGGGGGGGGGGGGGGGGGGGGGGGGGGGGGGGGGGGGGGGGGGGGGEGGGGGGGGGGGGGGGGGGGFGGGGGGGGGGGGGFGGGGGGGFGGGGGGFFGGGGGGGGGFFGGGGGGGGGGG?FGGGG6FGGGDGGGGGCCFGFFGGFBGGGEGFFFFG>AGDDDFFF@DFFFCFFFDGGG@6EGG?CGAFF0BGFF>9?BFG>DGF?FFB08@?FGDB6699>BFF7?EBG6:??FC24<
@M04650:207:000000000-C238N:1:1101:13776:8171 2:N:0:19
GGACTACAGGGGTATCTAATCCTGTTCGCTCCCCACGCTTTCGAGCCTCAGCGTCAGTTACAGTCCAAAAAGTCGCCTTCGCCACTGGTGTTCCTCCACATCTCTACGCATTTCACCGCTACACGTGGAATTCCACTTTCCTCTTCTATCCTCAAGCCTTCCAGTTTCCAATGACCTTCCACGGTTAAGCCGTGGGCTTTCACATCAGACTTAAAAGGCCGCCTGCGCGCGCTTTACGCCCAATAATTCCGGACAACGCTTGCCACCTACGTATTACCGCGGCTGCTGGCACGTAGTTAGC
+
CCCCCGGGGGGGGGGGGGGGGGGGGGGGGGGGGGGGGGGGGGGGGGGGGGGGGGGGGGGGGGGGGGGGGGGGGGGGGGGGCFGGGGFGGGGGGGGGGGGGCGGGGGGGGGGGGGGGGGGDEGGGGGFGGGGGGGGGGDGGDGGFGGGDFGGFGGGGGGGFGGGGFGGGGGGGGGGGGGGGGGGGGGGGGGGGGGGGFGGGGFGAFGGFFGGGFGGCF>FGFGF@26(:>GFFF5><=;EEG@FFGG49FBF(,.C6<29:?FG?FF?:?BFF277AFF?B>6961137(::F?3(.:+6A6
@M04650:207:000000000-C238N:1:1101:28284:8190 2:N:0:19
GGACTACCCGGGTTTCTAATCCTGTTTGCTCCCCACGCTTTCGCGCCTCAGTGTCAATGTTGGCCCAGACAGCTGCCTTCGCCATTGATGTTCCTTCTGATCTCTACGCATTTCACCGCTACACCAGAAATTCCGCCATCCTCTACCACATTCTAGTGATCCAGTATCAAATGCAGTTCCCAGGTTGAGCCCGGGGATTTCACATCCGACTTGACAGACCGCCTGCGTGCGCTTTACGCCCAGTAATTCCGATTAACGCTTGCACCCTCCGTATTACCGCGGCTGCTGGCACGGGGTTAGC
+
@CCCCGGGGGGGGGGGGGGGGGGGGGGGGGGGGGGGGGGGGGGGGGGGGGEFGGGGDFGGGGGGGGGGGGGGGGGGGGGGGGGGGGCCGGGGGGGGGGGGGGGGG9FGGGGGGGGGGGGGGGGGGGGGGFGGGGBCEDGGGFFFGGGGFCEBEFCGADF9EFGGGGFGFGGGGGDGGGGGGCFFGGGGFGGFCEDEDGFFGFGFFFFDAGGGFFFDFBGFF4>DDFF>6DF03::4A6EEG;DE77)9CF4(4BC9D16<<69)7CB?6?02<C:2<F<BFFFB>F?F4=1C:7(4,?((.
@M04650:207:000000000-C238N:1:1101:16405:8192 2:N:0:19
GGACTACCCGGGTTTCTAATCCTGTTCGCTCCCCACGCTTTCGAGCCTCAGTGTCAGTTACAGGCCAGAAAGCCGCTTTCGCCTCCGGTGTTCCTCCATATATCTACGCATTTCACCGCTACACATGGAATTCCACTCTCCTCTCCTGCACTCAAGTCTCCCAGTTTCCAATGCATACACTGGTTAAGCCACTGCCTTTTACAACAGACTTAAGAAACCACCTACGCTCGCTTTACGCCCACTAAATCCGGACAACCCTTTGGACCTACGTTCTTCCGTGTCTGATGCCCCCTAGTTAGCC
+
-ACCCGG<@F7C@FGFGGEGGEGFFF9CFFGFCCDEEGDGGCCCFFCGFFCE@FFA6CFAGAF?DFDDF,6,C<@F7:FG:B:=6,6=>BFBFFGDG8EFGGGCCFFFE7?BFGG9EGC>>>,,,9,<EF9F9FFG,,@<4A,=FG98D8DDE8==FD9;3<=,@AGCGGGDGG,,7===:F,87,33@D,1A?97ACFG+8,+3***07+=5:+:/:6@)*0)09()0)8(5F+9)2:<*(64CFEC6)3325*/*6@())*(2;:),,.((;).+*)-((-).).))*-*-(().+-).
@M04650:207:000000000-C238N:1:1101:11960:8196 2:N:0:19
GGACTACCCGGGTATCTAATCCTGTTTGCTCCCCACGCTTTCGAGCCTCAGCGTCAGTTACAGTCCAGAGAGTCGCCTTCGCCACTGGTGTTCTTCCTAATCTCTACGCATTTCACCGCTACACTAGGAATTCCACTCTCCTCTCCTGCACTCTAGATAACCAGTTTGGAATGCAGCACCCAAGTTGAGCCCGGGTATTTCACATCCCACTTAATCATCCGCCTACGCGCCCTTTACGCCCAGTAAATCCGGATAACGCTCGCCACCTACGTATTACCTCGGCTGTGGGCCCGTAGTTACC
+
CCCCCFGGGGGGGFGGGGGGGGGGGGGGGGGGGGCFGGGGGGGGGGGGGGGGGGGGGGFFECECFGEGFGGFDEGGGGGGGGFGGGGGFGFEGGGGGG<EFGGGGGAFGGGGGGGCGGGGGGGGEFFGGEFGGGCE8D8FGGF98,EE8DFFGCGG=8=DGGGGGGGC+@=DDFFADCFGG@DGG<;EEFGGGEE49CF7++@BA>*A@CGC=FGCF4DG574:>85)(2/3:?F4A(8FGFFEGG?C:):2(=D2*4;?BF37>/4:24,38<3<GC)),(411(,4(/(2--,(-<)).
@M04650:207:000000000-C238N:1:1101:3234:8201 2:N:0:19
GGACTACAGGGGTATCTAATCCTGTTCGCTCCCCACGCTTTCGCACCTCAGCGTCAGTTGCAGACCAGAGAGTCGCCTTCGCCACTGGTGTTCTTCCTAATCTCTACGCATTTCACCGCTACACTAGGAATTCCACTCTCCTCTCCTGCACTCTAGATACTCAGTTTGGAATGCAGTACTCGGGTTGAGCCCAAGTATTTCACATCCCACTTAAGTATCCGCCTACGCTCCCTTTACGCCCAATAAATCCGGATAACGCTCGCCACCTACGTATTACCGCGGCTGCTGGCACGTAGTTAGC
+
CCCCCFGGGGGGGDGGGGGGGGGGGGFGEFFGGGGGGEEGGGGDGGGFGGGGGGGEGGDCF@FGGFGGC6CCFFGGEGGGFGGGGFGGGFFEGGCGFCGFGCGGGGGFDEGC<EFCGGGGGCGGA4EEF9FGGGGGGGF@FGGFGGFGDGGFCFGGGGG9FGGGGGGF8@C9DFECGGGGGDGGGEE@6D8@C@37@@DFFFACFGGFFG>D;88CFFGC=>ADD4)5>425:,24+-*4*(68FG<)36)6;59323;;(4>0*2(44(487+.-0:<B696;(().(*39:1(3(+-66
@M04650:207:000000000-C238N:1:1101:11749:8236 2:N:0:19
GGACTACAAGGGTTTCTAATCCTGTTTGCTCCCCACGCTTTCGCACCTGAGCGTCAGTCTTTGTCCAGGGGGCCGCCTTCGCCACCGGTATTCCTCCAGATCTCTACGCATTTCACCGCTACACTAGGAATTCTACCCCCCTCTACAAGACTCTAGCCTGCCAGTTTCGAATGCAGTTCCCAGGTTGAGCCCGGGGATTTCACATCCGACTTGACAGACCGCCTGCGTGCGCTTTACGCCCAGTAATTCCGATTAACGCTTGCACCCTCCGTATTACCGCGGCTTCTGGCACGGAGTTAGC
+
CCCCCGGGGGGGGGGGGGGGGGGGGGGGFFGGGGGGGGGGGGCGGGGGGGGFGGGGGGGGGGGGGGGGGFGGGGGEGGGGFGGGGGGGGGGGGGGGGGGGGGGGGGGGGGGCDGGGGGDGGGGGGFGG8FGGGGGFGGGGGDGF=EG8=FFFGGGGGGGGGG?FGGGGGDDFGFGDCFFGFF?FGFG?7FGGGGGGCD7EGFGA6<CE?CDGF:*:=1856DF@F@6@:DBFF5>FFFGGC<:8::ABFF:03>CAG(7?FFGFCC8(4,-(4@?BGF?9(24;((6<>F:F?9072*-))
@M04650:207:000000000-C238N:1:1101:4488:8279 2:N:0:19
GGACTACAGGGGTTTCTAATCCTGTTCGCTACCCATGCTTTCGCTTCTCAGTGTCAGTAATGGCCCAGAGACCTGCCTTCGCCATCGGTGTTCTTCCTGATATCTGCGCATTTCACCGCTACACCAGGAGTTCCAGTCTCCCCTACCACACTCTAGCCTGCCCGTACCCACCGCACGCCCGAGGTGGAGCCTCGGGTTTTCACGGCAGACGCGACAAGCCACCTACAAGCTCTTTACGCCCAATAATTCCTGACAACGCTTGCGCCCTCCGTATTACCGCGGCTGCTGGCCCTGCGTTAGC
+
CCCCC<FGGGGGGGGGGGGGGGGGGGGGGGGGGGGGGGGGGGGGGGGGGGGGGGGGGGGGGGDGGGGGGGGGGGGGGGGGGGGGGGGEGGGGGGGGGGGGGGGGGGGGGGGGGGGGGGGDGEGGFFFEFEGGGFGCGGFGGGGFGGGGGFGDFDGCFGF8FCF>CGGGGGGGGG>EEDGGG>EGC**@7EE?E7CECCEFGFGFFDCBDGCDFDG3D;CF;F;8@FF=@G>:>FFA=:CEC66<G7>2*9*.)/=AF>F??4<(5;>7(,1,8E?2?C0;9>;>02:7?G(:(((-8C1:6
@M04650:207:000000000-C238N:1:1101:20145:8303 2:N:0:19
GGACTACCGGGGTATCTAATCCTGTTTGCTCCCCACGCTTTCGAGCCTCAGCGTCAGTTACAGTCCAGAGAGTCGCCTTCGCCACTGGTGTTCTTCCTAATCTCTACGCATTTCACCGCTACACTAGGAATTCCACTCTCCCCTCCTGTACTCTAGATCCCCAGTTTGGAATGCAGCCCCCAGGTTGAGCCCGAGTATTTCACATCCCACTTAAGTATCCGCCTACGCTCCCTTTACGCCCAATAAATCCGGATAACGCTCGCCACCTACGTATTACCGCGGCTGCTGGCCCGTAGTTAGC
+
CCCCCFGGGGGGGGGGGGGGGGGGGGGGGGGGGGGGGGGGGGGGGGGGGDFGGGGGGGGGGGGGGGGGGGGGGGGGGGGGGGGGGGGGGGGGGGGGGGGGGGGGGGGGGGGGGGGGGGGGGGGGGGGGFFGGGGGGGGGEFDGFGGGGGGGFGGDGGFGGGGGGFGFFG8FGCFGFG=@CEGGGGGFG6EGGGGCFFFGGGFFFFGFFFFGGEF>FFEFGDGFD(6=A>GFFFGFFF?GGD;;DGGFEGFB>FFGEGF1(-4<>35478::4>FBFGG001232,83)(/(:9;646F)::
@M04650:207:000000000-C238N:1:1101:19884:8315 2:N:0:19
GGACTACTGGGGTTTCTAATCCTGTTTGCTCCCCACGCTTTCGTGCCTCAGCGTCAGTTACAGTCCAGAGAGCCGCCTTCGCTACTGGTGTTCTTCCTAATCTCTACGCATTTCACCGCTACACTAGGAATTCCACTCTCCTCTCCTGCACTCTAGATAACCAGTTTGGAATGCAGCACCCAAGTTGAGCCCGGGTATTTCACATCCCACTTAATCATCCGCCTACGCTCCCTTTACGCCCAGTAAATCCGGATAACGCTCGCCACCTACGTATTACCGCGGCTGCTGGCCCGTAGTTAGC
+
C@CCCGGGGGGGGGGGGGGGGGGGGGGGGGGGGGGGGGGGGGGGGGGGGGGGGGGGGGGGGGGGGGGGGGGGGGGGGGGGGGGEGGGGGGGGGGGGGGGGGGGGGFGGGGGGGGGGGGGGGGGGGGGFGGGGGFGGFGGGGGGFGGGGGGGFGGGG;DFGGGGGGGGGE8EGGGGCGGGGGGGDGGFGGGGFGGCEGGGGFFGFFGGFEGGGFGGGF6DC)9>FDADFFGFFFGA=A@GGG@?EGG3779D(,>37=;6039DF*81:?F032A>BFG<BBFF6,47?0A.A>F6(3C9AA
@M04650:207:000000000-C238N:1:1101:25634:8324 2:N:0:19
GGACTACTGGGGTTTCTAATCCTGTTCGCTCCCCACGCTTTCGAGCCTCAGCGTCAGTTACAGTCCAGAGAGTCGCCTTCGCCACTGGTGTTCTTCCTAATCTCTACGCATTTCACCGCTACACATGGAATTCCGCTTTCCTCTCCTGCATTCAAGTTGGACAGTTTCCAATGCACCTCCACGGTTAAGCCGTGGGCTTTCACATCAGACTATTCCAACCGCCTGCGCTCCCTTTACGCCCAATAATTCCGGACAACGCTTGTCACCTACGTTTTACCGCGGCTGCTGGCCCGTAGTTAGC
+
CC@CCGGGFGGEGGCEFG@CFCFGFGGEGCEGGG<FGGGGGGCDCFFGFC<EECCGEFGGGFFGGFGGDFFECAFGB@FFDECFB8=A<,FFFGCF?EFGE<>B>FFGGDGGC?FEFCEDCGFGGFGG<?CEEFGFEGC?=+@DFCCGGFFB8>@FFFCFEF2@CEFG9B;EFG39@?=F8,@EF@BECC>@G75*3CEFGF;9;*5977;FEG@7+8879D229F2:>D6@30;6@1CF*(368><?GFF36@G<D,222:CA7<22,421(24)3:4-4(-69::?(*.21,(,42):<
@M04650:207:000000000-C238N:1:1101:9873:8340 2:N:0:19
GGACTACCAGGGTATCTAATCCTGTTTGCTCCCCACGCTTTCGTCCCTCAGCGTCAGTAAGTTGTTAGTGATCTGTCTTCACAATCGGTGTTCTGCGCAATATCTATGTATTTCACCACTACACTGCACGTTCCAACCACTGCACAACTACTCTAGACTAATAGTTTCAACGGCAAGCTTCCGGTTAAGCCGAAAGATTTCACCGCTGACTTAAAAGTCCGCCTGCGGACCCTTTAAACCCAATAATTCCGGATAACGCTTGGATCCTTCGTATTACCGCGGCTGCTGGCACGAATTTAGC
+
CCCCCGGGGGGGGDFGGGGGGGGGGGGGGGGGGGGGGGGGGGGEGFFGGGGGGGGGGGGGEEFFFGGGGGGGGGFFGGGGFGGFFGGGGGGGGGGGGGGGGGGGGGGFFGGGGGGGGFGGGFGGGGFGFGGGGGGFFEEFCFG?8=BEGGGFGGGGEFCGGAFGFEFCCEGGGGGDFFFGFGGE@FE8AFGG69EGGGGGGFGFBC**0CDGEGCCF=GGDGFA)?@>=D>@(;ACFCGGGDF;4CEEGFFFF>GFC1:;;DD07C(6:96BB@8<CC?9(413;?7??G?E:3((,<<:)
@M04650:207:000000000-C238N:1:1101:24722:8369 2:N:0:19
GGACTACCCGGGTTTCTAATCCTGTTCGCTCCCCACGCTTTCGAGCCTCAGCGTCAGTTACAGTCCAGAGAGTCGCCTTCGCCACTGGTGTTCTTCCTAATCTCTACGCATTTCACCGCTACACTAGGAATTCCACTCTCCTCTCCTGCACTCTAGATAACCAGTTTGGAATGCAGCACCCAAGTTGAGCCCGGGTATTTCACATCCCACTTAATCATCCGCCTACGCTCCCTTTACGCCCAGTAAATCCGGATAACGCTCGCCACCTACGTATTACCGCGGCTGCTGGCACGTAGTTAGC
+
CCCCCFGGGGGGGGGGGGGGGGGGGGGGGGGGGGGGGGGGGGGGGGGGGGGGGGGGGGGGGGGGGGGGGGGGGGGGGGGGGGGGGGGGGGGGGGGGGGGGGGGGGGGGGGGGGGGGGEGGGGGGGGGGGGGGGGGGFGGGGGGFGFGGGGGFGGGGGGGGGGGGGGGGGGGGGGGGGGGGGGGGGFACFGGGGGGGGGGDCFGFFGGFFGGGF+:EFE?F=FFDDFFD5<:>@FACFFGGGFFFG7CCGFF@;ACEC;>:3>D>CC27:?::?GFACGBF;409>?:7?G?G6410:E<9<
@M04650:207:000000000-C238N:1:1101:27542:8382 2:N:0:19
GGCCTACTGGGGTTTCTAATCCTGTTTGCTCCCCACGCTTTCGCGCCTCAGCGTCAGTTACAGACCAAAAAGCCGCCTTCGCCACTGGTGTTCCTCCACCTCTCTACGCATTTCACCCCTACACGTTGAATTCCGCCTCTCTCTTCTGTCCTCAAGCCTGCCAGTTTCCAATGACCTTCCATGGTTAAGCCGTGGGCTTTCACATCATACTTAAAAGGCCGCCTGCGCGCGCTTTACGCCCATTAATTCCGACCAACGCTTGCTCCCTACGTCTTACCCCGGCTGCTGGCACGTAGTCGGC
+
-66@@CCF966+@+@@@,C<FE<FCGDEFF9FDF@ECFCCFFCE@++48,6,@@@C:CC,E<,CECF@,6CFFFCFC=4CAF=7,99,:4C=FEC<,A9,A44ADGFF7=4=?,,9,,+6+:>E:,,:+,:C;EBF+@4E,+@07>,@5@,+@>D,A=@,,=88@6=;,;DA+,@EGGG,,,@,@>;7,,8@****09<DGFCFFG++:F::CC+28)=*/9===FBF6<((,/).A3788:(6*:<60@916))./4;<6,C):C??A(((,2,4<*(-7(,26<75(2,<-:<?(+((,
@M04650:207:000000000-C238N:1:1101:27507:8407 2:N:0:19
GGACTACTGGGGTTTCTAATCCTGTTTGCTCCCCACGCTTTCGCACCTGAGCGTCAGTCTTTGTCCAGGGGGCCGCCTTCGCCACCGGTATTCCTCCAGATCTCTACGCATTTCACCGCTACACCTGGAATTCTACCCCCCTCTACAAGACTCTAGCCTGCCAGTTTCGAATGCAGTTCCCAGGTTGAGCCCGGGGATTTCACATCAGACTTGACAGACCGCCTGCGTGCGCTTTACGCCCAGTAATTCCGATTAACGCTTGCACCCTCCGTATTACCGCGGCTGCGTGCACGGAGTTAGC
+
CCCCCGGGGGGGGGGGGGGGGGGGGGGGGGGGGGGDCGGGGGGGC:FGFCFGGGGGGGGGGFEFGGGGFDEGGGGGGGGGGGGGGGGGGGGGGGGGGDGGGGGGGGGGGGGGGGGGGGGGGGGGGEFGGGGGGGGG,@+FECEFGGFDDFFFGGG7FGFFGFFEGGGGGFGGGGAFFGFGFGG@FD667FEF>?:EDGGGGCGFCF+;77*;EGGCFFGGFGF?@F>@1D>FBGF9?<EEE??BFGBFGF)41>D<F60,8?C<GG??060(4;:>GD<BB(4(4:(,4C(+,((,-C>A6
@M04650:207:000000000-C238N:1:1101:24560:8409 2:N:0:19
GGACTACTCGGGTATCTAATCCTGTTTGCTCCCCACGCTTTCGCACCTGAGCGTCAGTCTTTGTCCAGGGGGCCGCCTTCGCCACCGGTATTCCTCCAGATCTCTACGCATTTCACCGCTACACCTGGAATTCTACCCCCCTCTACAAGACTCTAGCCTGCCAGTTTCGAATGCAGTTCCCAGGTTGAGCCCGGGGATTTCACATCCGACTTGACAGACCGCCTGCGTGCGCTTTACGCCCAGTAATTCCGCTTAACGCTTGCACCCTCCGTATTACCGCGGCTGCTGGCACGGAGTTAGC
+
-@@CCGGGGGGDGGGGGGGGGGGGGGGGGGGGGGGGGGGGGGGGGGGGGF@FGGGGEGGGGGGGGGGFGEG7FGGGGGGGGGGGGGGGFGGGGGGGGFCEGGGGGGGGGGGGGGGGGGGG7F@GGGGFCEFGGGGGGFGGGGGFGGG?FGGFGGFFGGGGGGGGGGGGGFGGGGGGFGGFGFG@FGGCFFGGGEGGGDGFGFGFFGG>DGGGFCG+6;FGFGFBFFFFB:>FFEF9F(CEEB::D7<AGFF(2<C2C09BB6<2FGF?F:B?BGB2<F(199BFBF>)(:1C?1(-8CAA4
@M04650:207:000000000-C238N:1:1101:23450:8414 2:N:0:19
GGACTACTGGGGTTTCTAATCCTGTTCGCTACCCATGCTTTCGCTCCTCAGTGTCAGTAACTGCCCAGAGACCTGCCTTCGCCATCGGTGTTCTTCCTGATATCTGCGCATTCCACCGCTACACCAGGAATTCCAGTCTCCCCTACAGCACTCCAGCCTGCCCGTATCGCCTGCACGCCCGAAGTTAAGCCTCGGGATTTCACAGACGACGCGCCAAACCACCTACGAGCTCTTTACGCCCAGTAATTCCGGACAACGCTTGCACCCTCCGTATTACCGCGGCTGCTGGCACGTAGTTAGC
+
CCCCCGGGGGGGGGGGGGGGGGGGGGGGGGGGGGGCGGGGGGGGGGGGGGGGEGGFGGGGGGGGGGGGGGGGGGGGGGGGGGGGGGGCEGGGGGGGGGGGGGGGGGGGGGGGGGGGGGGGGGGGDFGGFGGGGGGGGGGGGFGFCFGFGGGFGGGGGGGEGGGGGGGGCGGGGGGGGGGGGDGE<CFGGGG,9EGGGGGGGFGF+99@AG4:>)9<B;FGFGFD8A7B3D63)A6?F(CEGFF2FF9<C6@>1.)4C961:<F?GGF?(4>?F64):C:BB>>19:DF>=(A<::3:F<<<
@M04650:207:000000000-C238N:1:1101:2925:8419 2:N:0:19
GGACTACTCGGGTATCTAATCCTGTTTGCTCCCCACGCTTTCGTCCCTCAGCGTCAGTAAGTTGTTAGTGATCTGTCTTCACAATCGGTGTTCTGCGCAATATCTATGTATTTCACCACTACACTGCACGTTCCAACCACTGCACAACTACTCTAGACTAATAGTTTCAACGGCAAGCTTCCGGTTAAGCCGAAAGATTGCACCGCTGACTTAAAAGTCCGCCTGCGGACCCTTTAAACCCAATAATTCCGGAACACGCTTGGATCCTACGTATTACCGCGGCTGCTGGCACGAAGTTAGC
+
CCCCCFFFFFFGFGGGGFDGGGDGAFFGGGDFGGCFGGG7@FE<@@FFFGGGGDEE:;CEDE9EEF<FFFF<9FGEFG9=<CFGGGGGFFFGGGGGGGDGCFFC;FGGAFC?<FGGGG?D8<E=;9<:<BFGFGGFGDEFEDGF8,@EFFF7D>EGFGFGGCGF<@,;@EGGGGGCGGFAE83@@@EFGGGGGDE>+2@,+?D657DBBFDCAFFGF*<7<DA25FFFFG2(6FACF<FFC;@8CGCCG=FB?))6;<;B?BD0*@(6).43)254:70079>BB:2>?7:C1(-41<-6)
@M04650:207:000000000-C238N:1:1101:26347:8419 2:N:0:19
GGACTACCAGGGTATCTAATCCTGTTTGATCCCCACGCTTTCGCACATCAGCGTCAGTTGCAGACCAGAGAGCCGCCTTCGCCACTGGTGTTCCTCCATATCTCTGCGCATTTCACCGCTACACATGGAATTCCACTCTCCTCTTCTGCACTCAAGCAAGACAGTTTCCAATGACCTTCCTCGGTTGAGCCGAGGGCTTTCACATCAGACTAATCTTGCCGCCTACGCGCGCTTTACGCCCAATAATTCCGGATAACGCTTGCCACCTACGTATTACCGCGGCTGCTGGCACGTAGTTAGC
+
CCCCCGGGGGGGGGGGGGGGGGGGGGGGGGGGGGGGGGGGGGGGGGGGGGGGGGGGGGGGGGGGGGGGGGGGGGGGGGGGGGGGGGGGGGGGGGGGGGGGGGGGGGGGGGGGGGGGGGGGGGGGGGGGGGGGGGGGGGGGGGGFGGGGGGGFGGGGGGGGGG?FFGGGGGGGGGGGGGGGAFGGGGGGGGGDEECEGGGGFFGFFGGFFGFG*B?FC?FGBGF@=FDF>GBB9EFFFFGGEBFBFG4)?FFF1>CAFFFFFFGFGG?428:B2<:AFC?FF>096??BBGFGFF?:1EA>:
@M04650:207:000000000-C238N:1:1101:17003:8443 2:N:0:19
GGACTACTCGGGTATCTAATCCTGTTTGCTCCCCACGCTTTCGCACCTGAGCGTCAGTCTTTGTCCAGGGGGCCGCCTTCGCCACCGGTATTCCTCCAGATCTCTACGCATTTCACCGCTACACCTGGAATTCTACCCCCCTCTACAAGACTCTAGCCTGCCAGTTTCGAATGCAGTTCCCAGGTTGAGCCCGGGGATTTCACATCCGACTTGACAGACCGCCTGCGTGCGCTTTACGCCCAGTAATTCCGATTAACGCTTGCACCCTCCGTATTACCGCGGCTGCTGGCACGGAGTTAGC
+
CCCCCGGGGGGGGGGGGGGGGGGGGGGGGGGGGGGGGGGGGGGGGGGGGGGGGGGGGGGGGGGGGGGGGGGGGGGGGGGGGGGGGGGGGDGGGGGGGGGGGGGGGGGGGGGGGGGGGGGGGGGGGGGGGGGGGGGGGGGGGGGFGGGFCFGFGGGGGGGGGGGGGGFFGCFGGGGGGGGGGGGGGGGGGGFFGDGGCGGGGFFFFFGEDGGGE>CFF1;C;GFB:@9:(9990EF>F?GEGFF07CAFGFF?F:C>D?6:BBG?GF?0<B0:0@.6<7860(4916770:2CB0((-65A9
@M04650:207:000000000-C238N:1:1101:19755:8477 2:N:0:19
GGACTACTCGGGTTTCTAATCCTGTTTGCTCCCCACGCTTTCGAGCCTCAGCGTCAGTTACAGTCCAGAGAGTCGCCTTCGCCACTGGTGTTCTTCCTAATCTCTACGCATTTCACCGCTACACTAGGAATTCCACTCTCCCCTCCTGTACTCTAGATCTCCAGTTTGGAATGCAGCCCCCAGGTTGAGCCCGAGTATTTCACATCCCACTTAACGATCCGCCTACGCGCCCTTTACGCCCAGTAAATCCGGACAACGCTTGCCACCTACGTATTACCGCGGCTGCTGGCACGTAGTTAGC
+
CCCCCGGGGGGGGGGGGGGGGGGGGGGGGGGGGGGGGGGGGGGCGGGGGGGGGGGGGGGGFEGGGGGGGGGFFFGGGGGGGGGGGGGGGGGGG9EGGGGGGGGGFGGGGGGGGGGGGFGGGGGGGGGGGGGGGGGGFGGGGGDBGGEDGGGFGGGGGGGCGGGFFGFACEGGGGGGG?GCEEEGGGGGGGGGE6C@CGGGGFGFFGCF@FGGEF+*:7;?@C2>DFF4-?@B>6ACF;EGCD(6CF3CFFFF1BGFG03:<?G7>CB?((4:BF7AFD1;>6010:BF?G:60..4?A4:6
@M04650:207:000000000-C238N:1:1101:12592:8488 2:N:0:19
GGACTACAGGGGTTTCTAATCCTGTTCGCTACCCACGCTTTTGAGCCTCAGCGTCAATTACAGACCAGAAAGCCGCCTTCGCCACGGGTGTTCCTCCATATATCTACGCATTTCACCGCTACACATGGAATTCCGCTTTCCTCTCCTGCATTCAAGTTGGACAGTTTCCAATGACCCTCCCCGGTTGAGCCGGGGGCTTTCACATCAGACTTAAGAAACCGCCTGCGCTCGCTTTACGCCCAATAAATCCGGACAACGCTTGCCACCTACGTATTACCGCGGCTGCTGGCACGTAGTTAGC
+
CCCCCGGGGGGGGGGGGGGGGGGGGGGGGGGGGGGGGGGGGGGGGGGGGGGGGGGGGGGGGGGGGGGGGGGGGGGGGGGGGGGGGGGGGGGGGGGGGGGGGGGGGGGGGGGEGGGGGGGGGGGGGFGGGGGGGGGGEGGGGFGFGGGGGGGBGGGGGGFGGGGGFGGGFGGGGGFCFGGGGGGGGGGFFFGGGGGD<DFGGFGFFGGFFGGD9DGD=;EFBD@FFFFFFD>9BF>9FFGGGBB:DGA<7@B00@G?GFFB??C?FFB0:74:?C?DFF?BFFFFFF??FGFFF?0??G))6
@M04650:207:000000000-C238N:1:1101:15635:8499 2:N:0:19
GGACTACAGGGGTTTCTAATCCTGTTTGCTACCCACGCTTTCGAGCCTCAGCGTCAATTACAGACCAGAAAGCCGCCTTCGCCACTGGTGTTCCTCCATATCTCTACGTATTTCACCACTACACATGGAATTCCGCTTTCCTCTTCTGCATTCAAGTTGGACAGTTTCCAATGACCCTCCACGGTTAAGCCGTGGGCTTTCACATCAGACTATTCCAACCGCCTGCGCTCCCTTTACGCCCAATAATTCCGGACAACGCTTGTCACCTACGTATTACCGCGGCTGCTGGCACGTAGTTAGC
+
CCCCCGGGGGGGGGGGGGGGGGGGGGGGGGGGGGGGGGGGGGGGGGGGGGGGGGGGGGGGGGGGGGGGGGGGGGGGGGGGFGGGGG,FGGGGGGGGGGGGGGGGGGGGGGGGGGGGGGGGGGGGGGGGGGGGGGGGGGGGGGGFGGGGGGGFGGGGFGGGGGGGGGGGGGGGGGGGGGGGFGGGGGGGFGGGGGGGGGGGGFGFFGGFFGGGFGGGFFGGFGFDBA=EFGFFFGFFFDGGGF;DFGFFGFFF2DG?GFFF:?CA:FD<?B?BBG?FGGFF>BB66?:::C:C1::::F><6
@M04650:207:000000000-C238N:1:1101:5190:8500 2:N:0:19
GGACTACCGGGGTATCTAATCCTGTTTGCTCCCCACGCTTTCGCGCCTCAGTGTCAATGTTGGCCCAGACAGCTGCCTTCGCCATTGATGTTCCTTCTGATCTCTACGCATTTCACCGCTACACCAGAAATTCCGCCATCCTCTACCACATTCTAGTGATCCAGTATCAAATGCAATTCCCAGGTTGAGCCCGGGGCTTTCACATCTGACTTAAATCACCACCTACGCGCCCTTTACGCCCAGTAATTCCGAATAACGCTTGCACCCTCCGTATTACCGCGGCTGCTGGCACGGAGTTAGC
+
CCCCCGGGGGGGGGGGGGGGGGGGGGGGGGGGGGGGGGGGGGGEGGEGGGGGGGGGGGGGFGGGGGGGG@<FGGGGGGGGGGGGGDFGGGGGGGGGGGGDGGGGGGGGGGGGGFGGGGGGGGGGCGGGGGGGGGGGGGGGGGGFGGGGGGFFFGFGGGDGGGGFGGGGDGGGGGGGGGGGGFGGGG?EEGGGEGGGGCGGGFGFCFFFEGGG;DFGFFGCEDFFFFFF2D;BFGFEF0EEE;D;FFFC>FF((2><F?98??34F??66<(3<GF<FF06(39>(453(5(<:1((3E29>
@M04650:207:000000000-C238N:1:1101:5473:8595 2:N:0:19
GGACTACCCGGGTTTCTAATCCTGTTCGCTACCCATGCTTTCGCTCCTCAGTGTCAGTAACTGCCCAGAGACCTGCCTTCGCCATCGGTGTTCTTCCTGATATCTGCGCATTCCACCGCTACACCAGGAATTCCAGTCTCCCCTACAGCACTCCAGCCTGCCCGTATCGCCTGCCCGCCCAAAGTTAAGCCTCGGGATTTCACAGACGACGCGCCAACCCACCTCCGAGCTCTTTCCCCCCAGTACTTCCGGCCAACGCTTGCACCCTACGGCTTACCTCGGCTGCTGGCACTTAGTTAGC
+
6ACCCCGGGCF@FGGGGG9FGGGGFGGDGGGGGGGG@FGGGGGGGGGGGF@FEFFFGGGGGGGGCGF8EGFFGG8DFGGGCFFCGGECG@FGGGGCFGE,AEGGFGG7:C@EGGDGGEGG>F@FDD@>7,AFFGDGGFFCBDC5=EF?F8@DDGG8F88@@BD@F7,=+@C7=F,6=D?C77,4@<B;2@D?FEDE*/>D:1DFA*@9)@):9):)8(;32C;@1A()6C649EF29);C?708C*.-:=>((0).90;::(C3DFF?:<(((2-)<9)5((341(5)(C3<())..2)).
@M04650:207:000000000-C238N:1:1101:8525:8611 2:N:0:19
GGACTACTGGGGTTTCTAATCCTGTTTGCTCCCCACGCTTTCGAGCCTCAGCGCCAGTTACAGTCCAGAGAGTCGCCTTCGCCACTGGTGTTCTTCCTAATCTCTACGCATTTCACCGCTACACTAGGAATTCCACTCTCCCCTCCTGTACTCTAGATCCCCAGTTTGGAATGCAGCCCCCAGGTTGAGCCCGAGTATTTCACATCCCACTTAAAGATCCGCCTACGCTCCCTTTACGCCCAGTAAATCCGGACAACGCTTGCCACCTACGTATTACCGCGGCTGCTGGCACGTAGTTAGC
+
CCCCCGGGGGGGGGGGGGGGGGGGGGGGGGGGGGGGGGGGGGEGGGGGGGGGGGGGGGGGGGGGGGGGGGDGGGGGGGGGDGGGGGGGGFGGGGGGGGFGGGGGGGGGG>GGGGCGGGGGGGGGGGFGFFCFGGGFGGGGEGEDGGGFGGFFAFG,FGGGGGGGGGGDEGFGGGGGGFGGGGGGGGGDFGGGGG>7?FGGGCEFFGGFFGGGFCCFFEGGFGFF?FDD@C2=:FFCF0EFG7;=F@)9DFD9;><?F9B<BFG>*<??7:0(,:8AF>073>0(4:B)5C(343(43C<4:
@M04650:207:000000000-C238N:1:1101:2556:8613 2:N:0:19
GGACTACTCGGGTATCTAATCCTGTTTGCTCCCCACGCTTTCGCACCTGAGCGTCAGTCTTTGTCCAGGGGGCCGCCTTCGCCACCGGTAGTCCTCCAGATCGCTACGCATTTCACCGCTACACCTGGAATTCTACCCCCCTCTACAAGACTCTAGCCTGCCAGTTTCGGATGCAGTTCCCAGGTTGAGCCAGGGGATTTCACATCAGACTTGACAGACCGCCTGCGTGCGCTTTCCGCCCAGTAATTCCGATTAACGCTTGCACCCGCCGTATTACCGCGGCTGCTGGCACGGAGTTAGC
+
CCCCCGGGGGGGGGFGDEF9FGFGECFGGGGGGGGFGCEEGG@CFE+8EFGFGGGFGFGCCEGGGEFGFGGDFFG@:FECD@FCBFBE:@+5,C,FEF<EFF+CFFGGFEGFCFGGGEEG8FFEFGF<FFAEGGGFGGGGGDGBCEFG??FACGGCA8EFFCFFFFFAE8CEDFGDE7FEGGFFCAFFGF@,=?EE5?F?G>CFCC+6;6<+7:CFADGC;G>?FA:7(1499*).*4CE*245C*)):?FF(095:4((2:C?>:((,-94(;2:9:---7,39(:>BG?C:7;9-*6<4
@M04650:207:000000000-C238N:1:1101:13725:8620 2:N:0:19
GGACTACAAGGGTTTCTAATCCTGTTTGCTCCCCACGCTTTCGTCCCTCAGCGTCAGTAAGTTGTTAGTGATCTGTCTTCACAATCGGTGTTCTGCGCAATATCTATGTATTTCACCACTACACTGCACGTTCCAACCACTGCACAACTACTCTAGACTAATAGTTTCAACGGCAAGCTTCCGGTTAAGCCGAAAGATTTCACCGCTGACTTAAAAGTCCGCCTGCGGACCCTTTAAACCCAATAATTCCGGATAACGCTTGGATCCTTCGTATTACCGCGGCTGCTGGCACGAAGTTAGC
+
CCCCCGGGGGGGGGGGGGGGGGGGGGGGGGGGGGGGGGGGGFGFGEGGGGGGGGGGGGGGGGGGGGGGGGGGGGGGGGGGFFFGGGGGGEGGGGGGGGGGGGGGGGGGGGGGGGGGFCFGGGGGGFGGGGGFGGGGFGEGGGGFGFGGGGGFGGGC;FFDGGF;@EDFGGFGGGGGGC==FFCECECAFFCECCEGGFGCC=@CEGD?>FFGEG>FFB7DADADF>@F=C>@@6AEFFGGC;;;DF33CAF>;3DFF0908?9?FF:<:A???G04CC:9299>>(.52>(383(:(A>A2
@M04650:207:000000000-C238N:1:1101:15226:8671 2:N:0:19
GGACTACAGGGGTTTCTAATCCTGTTTGCTCCCCACGCTTTCGCACCTGAGCGTCAGTCTTTGTCCAGGGGGCCGCCTTCGCCACCGGTATTCCTCCAGATCTCTACGCATTTCACCGCTACACCTGGAATTCCACTCTCCCCTCCTCCACTCTAGATTCCCAGTTTGGAATGCAGCACCCAGGTTGATCCCGGGTATTTCCCATCCCACTTAAAAATCCGCCTACGCTCCCTTTAAGCCCATCAACTCCGGACAACGCTCGCCACCTACGTATTACCGCGGCTGCTGTCACGTCGTTAGC
+
@C<CCCG<8C;EGGGGGGGGGGGFGFCFFGGGCFFGGG:CFCE>FEFGCGFFGGGFF@C,CEEGDGGFGGCCEEGGGGGGGGC:FF+@@CFC,5@E8FEADGGGG9?FE7FGFFGGGCED7BFGG@8FFCDD,<,9,,6>DFGFGGF,3@E;8D;=,,,@FFC7C9<B8,3@CC7ACCFGGCGG:CFD,>CFDC*C7*CF7+4;+*;)0?CFE+===5C4(162(5:31D9;@7;3+)+2=(((20(.*9;(4>56F00,3(1(*/4:0,(.532)<*((((-2>:2:)<)<(,(43/4(6
@M04650:207:000000000-C238N:1:1101:16540:8694 2:N:0:19
GGACTACAGGGGTATCTAATCCTGTTTGCTCCCCACGCTTTCGAGCCTCAGCGTCAGTTACAGTCCAGAGAGTCGCCTTCGCCACTGGTGTTCTTCCTAATCTCTACGCATTTCACCGCTACACTAGGAATTCCACTCTCCCCTCTTGTACTCTAGATCTCCAGTTTGGAATGCAGCCCCCAGGTTGAGCCCGAGTATTTCACATCCCACTTAAAGATCCGCCTACGCTCCCTTTACGCCCAGTACATCCTGACAACGCTTGCCACCTCCGTATTACCGCGGCTGCTGGCACGTAGTTAGC
+
@CCCCGGFGGGGGGGGGGGGGGGFGGCFGGGGGGGGGGGGGGGGGGGGGGGGGGGGDGGGGGGFGGGGGFFGFGGGGGGGGGFGGGGG9EFEGGGFGGGGGGGGGGGFGGGGGGGGGGGGGGGG;EGGFGFFGGGGFDDFFFGFGGBCADGFGFGGGFFGGGGGGGGGG8EG6FFAF==3@FGGGFGGGFGGCCCEDFFGG>F6BFGFEGGFEG8>ABGDFGFAFFFF?G=BDEF*1(BGD((/@+75CFA;<8C<DBFF0(7=+<;:(4(388:)::24(-(4,808:53?668(4:5)6
@M04650:207:000000000-C238N:1:1101:3929:8706 2:N:0:19
GGACTACCGGGGTATCTAATCCTGTTTGCTCCCCACGCTTTCGCGCCTCAGTGTCAATGTTGGCCCAGACAGCTGCCTTCGCCATTGATGTTCCTTCTGATCTCTACGCATTTCACCGCTACACCTGGAATTCTACCCCCCTCTACAAGACTCTAGCTTGCCAGTTTCAAATGCCGTTCCCAAGTTAAGCTCGGGGATTTCACATCTGACTTCACAAACCGCCTGCGCGCCCTTTACGCCCAATAATTCCCGACACCGCTTGCCCCCTACGGCTTACCGCGGCTTCTGTCACGTAAGTCGC
+
AACCCEGGDFCGG@FGGF9FGGGGGGGGGGGGGGGG7FGGGGCGEGGGGGGGGGGGDF9FEEFFGGGG8FEGGGEFGGGGEGGECF<CGGGGGGGGG<AFCEFGGFGGGGGGGG,EFDGG7FEGGFC?EFGGGGCF9DEGGGGFCF@?=8DFGFAFGFADFGGGGADF>9;EFA,@@+@FFD8:DFCF7ECFGG8>DGGFFFF99>=CEGGG459:6(=C/9>D26(5(2(6(?)1@;7FF(,2**6):@*43@<254>9:?G7*;;64:((-:;)EF09>B0((4<<9?)<(((,(3)(-
@M04650:207:000000000-C238N:1:1101:27297:8779 2:N:0:19
GGACTACACGGGTTTCTAATCCTGTTTGATCCCCACGCTTTCGCCCATCAGTGTCAGTTGCAGACCTGAGAGCCGCCTTCGCCACTGGTTTTCCTCCATATCTCTGCGCATTTCACCGCTACACATGTAATTCCACTCTCCTCTACCGCACTCAAGTCCCCCAGTTTCCAATGACTCTCCCCTGTTGAGCCGGGGGCTTTCACATCAGACTTAAGAAACCGCCTGCGCCCGCTTTACGCCCAATAAATCCGTTCAACGCTTGCCACCTACGTATTACCGCGGCTGCGGCCACGTAGTTATC
+
CC9CCG,6ECD7FFGGGF@E<6@C-;F@EEGFFGG7+@FGGG@6,,844;E,6CEFGFGC<,EC<,,,9,9,,BFE@FG9,@:BFACCF,EFC,@,9?FFEE;D=,,++8CFC<FGAF86+8CF,A?5?<EBA9;,39,AE+@D,,,@+66<=,3@,3,3,3=CA,CFGGAA=9=,B7,=,@,3DCC7<;D+49*4*)<@:BC6BF+*>D48*+4BF=9F>3117A(:().22*.6/2**216:FG9):))()02)2((4:(93*<?:2>34)33AEF400(1(,((((*(24,1(-3:2.
@M04650:207:000000000-C238N:1:1101:19791:8779 2:N:0:19
GGACTACCAGGGTATCTAATCCTGTTTGCTCCCCACGCTTTCGCGCCTCAGTGTCAATGTTGGCCCAGACAGCTGCCTTCGCCATTGATGTTCCTTCTGATCTCTACGCATTTCACCGCTACACCAGAAATTCCGCCATCCTCTACCACATTCTAGTGATTCAGTATCAAATGCAATTCCCAGGTTGAGCCCGGGGCTTTCACATCTGACTTAAATCACCACCTACGCGCCCTTTACGCCCAGTAATTCCGATTAACGCTTGCACCCCCCGTATTACCGCGGCTGCTGGCACGGATTTAGC
+
C-ACCGGGGGGGGGGGGGGGGGGGGFGGFGGFGFGGGGGGGGGGGEGGGGGGGGGFGGGGGGGGGGEGGGFFGGGGGGG9DE@CFFCFFEFFGGGGGGGFGGGGGGDG77FGGFGGG:88BFFCEFG@FFGGGG8BEGGGGGGFEGFGGGEFGFGDGGGGGGFFGFGGFGGG8>9=DFG99FFGF@8D?8DDEGG>DCFEC6;?@>7?>DFGCCFGF@FFFGF==FFDFGFFFGFFF@8CFFFEGGE?FF427>7?D?F?;DG7GG((,,189GF297:24960;?.8(:(<:0((-9)66
@M04650:207:000000000-C238N:1:1101:22211:8784 2:N:0:19
GGACTACCCGGGTTTCTAATCCTGTTCGCTCCCCACGCTTTCGAGCCTCAGCGTCAGTTACAGTCCAGAGAGTCGCCTTCGCCACTGGTGTTCTTCCTAATCTCTACGCATTTCACCGCTAAACTAGGAATTCCACTCTCCCCTCCTGCACTCTAGATTCCCAGTTTGGAATGTAGCATCCAGGTTGAGCCCGGGTATTTCACATCCCACTTAAAAATCCGCCTACGCTCCCGTTCAGCCCATGAAATCCGGACAACGCTCGCCACCTACGGTTTACCGTGGCTGCTGGCACGTAGTTAGC
+
BCCCCFFD8@CGGGDCFEGGGGGGGGGGGGGGDGG@@@F@<FFFC7@FFFGGGG7@FFEGGGFGGGGGGEC@EFGGFF::D7FFEFFGGCFEAFA<FFFGGGFGGGGGGCE:E?,5,?C=C:BFFEC8FGD=FGDGF?FCDDEBGEGCDG@?D,8EA7@;D<=DFFF9C,,,=36==7,6@>FGGCFDCE777>EG52@,2?>@+9DABGCD*B:@AB?FAF2554(26DF>2EF());7<,,(*11776>>()21<((,((717*(.(((((*(.+2(((,(433:>?E?E<3(2-346)
@M04650:207:000000000-C238N:1:1101:20958:8795 2:N:0:19
GGACTACCGGGGTTTCTAATCCTGTTTGCTCCCCACGCTTTCGCGCCTCAGCGTCAGTTACAGACCAAAAAGCCGCCTTCGCCACTGGTGTTCCTCCACATCTCTACGCATTTCACCGCTACACTAGGAATTCCACTCTCCTCTCCTGCACTCTAGATAACCAGTTTGGAATGCAGCACCCAAGTTGAGCCCGGGTATTTCACATCCCACTTAATCATCCGCCTACGCTCCCTTTACGCCCAGTAAATCCGGATAACGCTCGCCACCTACGTATTACCGCGGCTCCTGGCACGTAGTTAGC
+
CCCCCGG<FGGGGGGGGGGGGGGGGGGGGGGGGGGGGGGGGGGGGGGGGGGGGGGGGGFFGGG<FGG<FGFFGGGGGGGGGGGGGCGGGGGGGFGGGGGGGFGGGGGGDGGGGGGGGDGGGGGGGGGGGGGGGGGGGGGGGGGFGGCFDGGFGEGGGACDFGGFGCGC6DFGGGGGC+CFGGDGGGGGEGGGGGDCDGGGGFGFFGDA@FD;@8B==5CFDG>DDF73<GBFFFFEF?GGG;(6CD59DFD6:3DAG09?F>DF3C??(8?<2@?AGG09041(((5>(A(<:(242FAFF
@M04650:207:000000000-C238N:1:1101:17646:8796 2:N:0:19
GGACTACTCGGGTTTCTAATCCTGTTTGCTCCCCACGCTTTCGTCCATCAGCGTCAGTATACTGTTAGTGATCTGTTTTCACAATCGGTGTTCTGCGCAATATCTATGTATTTCACCACTACACTGCACGTTCCAACCACCTCACAGCAACTCTAGACTACCAGTTTCAATGGCAAGTTCACGGTTGAGCCGTAAAATTTCACCGCTGACTAAACGGTCCGCCTACGGACCCTTTAAACCCAATAATTCCGGATAACGCTCGGATCCTTCGTATTACCGCGGCTGCTGGCACGAAGTTAGC
+
CCCCCGGGGGGGGGGGGGGGGGGGGGGGGGGGGGGGGGGGGGGGGGGGGGGGGGGGGGGGGGGGGGGGGGGGGGGGGFGGGGGFGGGGGGGGGGGGGGGGGGGGEGGGGGGGGGGGGGGGGGGGGGGGGGGGGGGGGGGGGGGFGGGGFGGFGGGGGGGGGGGEFFGGGGGGGGGGGGGGGGGGGGGGGGGGGGGGGGGGGFGFFGGFFDGGFFFGFAGGFGFAAF=>AGFFFEFFFFFGG@9@G:5CFFABFFGF;;@;(:D@<EB99>F18FFAEC?;2>>BF?28:53FB?BB?F<)-
@M04650:207:000000000-C238N:1:1101:9185:8888 2:N:0:19
GGACTACTGGGGTATCTAATCCTGTTCGCTCCCCACGCTTTCGAGCCTCAGCGTCAGTTACAGTCCAGAGAGTCGCCTTCGCCACTGGTGTTCTTCCTAATCTCTACGCATTTCACCGCTACACTAGGAATTCCACTCTCCCCTCCTGCACTCTAGATTCCCAGTTTGGAATGCAGCACCCAGGTTGAGCCCGGGTATTTCACATCCGACTTGACAGACCGCCTGCGTGCGCTTTACGCCCAGTAATTCCGATTAACGCTTGACCCCTCCGTATTACCGCGGCTGCTGGCACGGAGTTAGC
+
CCCCCGGGGGGGGGFGGGGGGGGGGGGGGGCGGGGGGGGGGGGFGGGGGGGGGGGGGGGGGGGEGGGGGGCGEGGGGGGGFGFGGGGGGGGGGGDGDFFFGGGGGGGGGGGGFGFGGGGGGGGGFGGGGGGGGGGGGGGG@DEFGGGGGGGFGFGGGGC>DFGFGFGGDFEFFGGGGGGGE7FGGGGGGGGGGEGGDGGGGFGF>FFEDGGD:C7+*)=55DBD20/>?GBFFDFF6(B:7816CG35FFFB?3C<729B(3*)2ABF:BF?<GF)<C:B00079:74?GBF?B0;8?<<6
@M04650:207:000000000-C238N:1:1101:5230:8953 2:N:0:19
GGACTACTCGGGTATCTAATCCCATTCGCTCCCCTAGCTTTCGTCCCTCAGCGTCAGTGTCGGCCCAGCAGAGTGCTTTCGCCGTTGGTGTTCTTTCCGATATCTACGCATTTCACCGCTCCACCGGAAATTCCCTCTGCCCCTACCGTACTCCAGCTTGGTAGTTTCAACTGCCTGTCCAGGGTTGAGCCCTGTGATTTGACGGCGGACTTAAAAAGCCACCTACAGACGCTTTACGCCCAATCATTCCGGATAACGCTTGCATCCTCTGTATTACCGCGGCTGCTGGCACAGAGTTAGC
+
ACCCCGGF<FGDF@DFGGGGGG86CE,E@FF:FE,,CFGGGGEC7,,C?FE,@CFCGGC<F,@7FG@FCFFG,AFG,FFFGGG@C,?FFEFGGGG9<,BFG+BAAFFCGDCEFGGGGGGGEEFGG@=:@FGDEF=,=EFGGGC5FF,@3A7DF,D8>=D,33=9FGGG,@E,=C6,<<,DCFCCGD58CF7EFG86:CFG7=DE*;CDFGG44C:@A1F<(;1@()3)7C(3:G@<?:58>201CF<-:B6>(836D390(2C?FF?)422><7<<CG?690;B6<??2C1C2(((-:)).
@M04650:207:000000000-C238N:1:1101:2460:8976 2:N:0:19
GGACTACTCGGGGTTATGATCCAGTTTGCGCCCGACGCTTTCGCACCGGGGCGTCAGTCGTGGTCAAGGGGGCCGCCTTCGGCAGGGGGATTCCTACAGATCTCTACGCCGGTCACCGCGACACCTGGAATTATAGACCCCTAGAAAAGACTCTAGCGTGCAAGTGTCGAAAGCAGTTCGCAGGTTGAGCCCGGGGGTTGCAGATGCGACGTGGAAGAGCGCCTGCGTTCGCGTGAGGCAAAGTAAGTCCAATTAACGCTTGCAACGTCCGCATTCACGCGGCAGCGGGCACGGAGTGCGC
+
-<<CCA,,CFE:BF+,,,;CA,,C-<,,C+77@++86+,6CEF,C@:=@+8:@C+,B,:,,,8CE<EEFG7:4CFGFG746+84++6>+8+,>,,,><,8CB,,,,3@+++3*35,:*@***4462@,3?:F9EC,,24,***00+?CC52++3?7,*3;3*+=,+5+1;2*1*3*00<**2CE*+2<?8*2:5CC)9*1/6+****83))9-***04**-5-(4>>3(*-4(*7:)(/*;(3):*.4*0*.)**.*--(-4*4*0(-((((-*()+2,(41((-((41C,*(,((-*-3(
@M04650:207:000000000-C238N:1:1101:17066:9005 2:N:0:19
GGACTACTGGGGTTTCTAATCCTGTTTGCTCCCCACGCTTTCGAGCCTCAGCGTCAGTTACAGTCCAGAGAGTCGCCTTCGCCACTGGTGTTCTTCCTAATCTCTACGCATTTCACCGCTACACTAGGAATTCCACTCTCCCCTCCTCTACTCTAGATCTCCAGTTTGGAATGCAGCCCCCAGGTTGAGCCCGAGTATTTCACATCCCACTTAAAGATCCGCCTACGCTCCCTTTACGCCCAGTAAATCCGGCCAACGCTTGCCACCTACGTATTACCGCGGCTGCTGGCACGGAGTTAGC
+
CCCCCGGGGGGGGBFGGGFGGGGEFG<@,FGGGGGGGGGGGGG@FGGGGFGGGGGCFGFFEF9C@C@F,9CFGGGGGG,CFGCC=,FC,BFFFG;FAF?FGGGGGGCGGGGGGGGGFCGDGGFG;FCFFFGGGGCF,@=E>DEFCC4,5992@,CA,@E9=FGGGGGFG?;EGGGEGGGGGBEGGFGCEFEFE+@C9FGGGCF+9FDF@FGFC+25+*>A@GD>DFFF(?2BBFFEA>EGGF0(12.?FFF;(.)3C09?(3F(0CB?(44?FFF9EG(40(27440)0:3F0(-,8EA2>
@M04650:207:000000000-C238N:1:1101:9692:9010 2:N:0:19
GGACTACCGGGGTTTCTAATCCTGTTTGCTCCCCACGCTTTCGCGCCTCAGCGTCAGTTACAGACCAAAAAGTCGCCTTCGCCACTGGTGTTCCTCCACATCTCTACGCATTTCACCGCTACACGTGGAATTCCACTTTTCTCTTCTGTCCTCAAGCCTTCCAGTTTCCAATGACCTTCCACGGTTAAGCCGTGGGCTTTCACATCAGACTTAAAAGGCCGCCTGCGCGCGCTTTACGCCCAATAATTCCGGACAACGCTTGCCCCCTACGTATTACCGCGGCTGCTGGCCAGTAGGTTGC
+
CCCCCGGGGGGGGGGGGGGGFEGGGGGGGGGAFGGGGGGGGGGGGGGGGFF8FGGGGGGGGGGGGGFGGFGGGFGGGGGGGGGGGGGGGGGGGGGGGFDGFDFGGGGF7=FGGFFGGEGGGGGGG8,BEEFGFGFEGGDGGGFFCFFGF:DFGGGGCFCEFFGCFCGFDC,C+,<FA?A6<>CEGG5FGGGGGGGGFCF65+?9AFC6:CD@CG7DF9GGFGB;(=3A0C@0:GFBFFG5:081CGFFG*),-)7390904252*;211:?..<8<GF(((46>((.)(*(+,.-))3).,
@M04650:207:000000000-C238N:1:1101:10006:9015 2:N:0:19
GGACTACCAGGGTATCTAATCCTGTTTGCTCCCCACGCTTTCGAGCCTCAGCGTCAGTTACAGTCCAGAGAGTCGCCTTCGCCACTGGTGTTCTTCCTAATCTCTACGCATTTCACCGCTACACTAGGAATTCCACTCTCCCCTCCTGTACTCTAGATCCCCAGTTTGGAATGCAGCCCCCAGGTTGAGCCCGAGTATTTCACATCCCACTTAAAGATCCGCCTACGCTCCCTTTACGCCCAGTAAATCCGGCTAACGCTCGCCACCTACGTCTTACCCCGGCTGCCGGCACTTAGTTAGC
+
CC@CCFGGGGGGGGGGGGGGGGGFGGGGGGGGGGGGGGGGGGG@FGGGGGGGGGGGGGGGGGGGGGGGGGGGGGGGGGGGGGGGGGGGGGGGGG8FGGGGGGGGFGGGGGGDF9FGGEGGGGGGGGGGGFGGGGGGGGGGGFGFGGFEGFGFGFFDFFGGGGGGGGGGG?DDDAFCGGEGGGGGGGGG6FFFGGE@CFGGGFGF6CC@@FCGEGGFC@FG=>2<54()8DFF@GFEF(BEG67(C+7):;::.8>;71;D@;C>D=??5318(84)<9(46;B610(4979C().6-+646
@M04650:207:000000000-C238N:1:1101:11459:9046 2:N:0:19
GGACTACTGGGGTTTCTAATCCTGTTCGCTCCCCACGCTTTCGCGCCTCAGCGTCAGTTACAGACCAGAGAGTCGCCTTCTCCACTGGTGTTCCTCCACATCTCTACGCATTTCACCGCTACACGTGGAATTCCACTCTCCTCTTCTGCACTCACGCTTCTCAGTTTCCAATGACCGCTCGTGGTTAAGCCACGAGATTTCACATCAGACTTAAGAGACCGCCTGCGTGCCCTTTCCGCCCAATAATTCCGGACAACGCTCGCCCCCTACGTATTACCGCGGCTGCTGGCACGTCGTTAGC
+
@BCCCAFGG<FEGGGGGGFGGGGFGGGGGGGGGGGGGGGGGGCGCGGGGGFGEGGEEGGGGGFGGGGGFCCFGGGGGGGG,EGGGGFEGFGGGGGGGGGGGGGGGGGFGCFGGGFGG?EDDFFGGG8BCFGGGGGGGGGGGGGFGGG=<=DFGG,,AECGFGGGGGGGGFDGFFDFGDCEGGFCFFA,BCF7@E*199FEGFFFAG79*;;D:::+*7EG=DF?;FBB7D<@EGF)//8FGF;D6>CADF40(8).92968(74>E9>(4(.<FF2CDBF1(7>0:>).::F,8607GB09
@M04650:207:000000000-C238N:1:1101:19126:9057 2:N:0:19
GGACTACTAGGGTTTCTAATCCTGTTTGCTCCCCACGCTTTCGCACCTGAGCGTCAGTCTTTGTCCAGGGGGCCGCCTTCGCCACCGGTATTCCTCCAGATCTCTACGCATTTCACCGCTACACCTGGAATTCTACCCCCCTCTACAAGACTCTAGCCTGCCAGTTTCGAATGCAGTTCCCAGGTTGAGCCCGGGGATTTCACATCCGACTTGACAGACCGCCTGCGTGCGCTTTACGCCCAGTAATTCCGATTAACGCTTGCACCCTCCGTATTACCGCGGCTTCTGGCACGGAGTTAGC
+
CCCCCGGGGGGGGGGGGGGGGGGGGGGGGGGGGGGGGGGGGGGGGGGGGGGGGGGGGGGGGGGGGGGGGGGGGGGGGGGGGGGGGGGGGGGGGGGGGGGGFGGGGGGGGGGGGFDGGGGGGGGGGGGFGGGGGGGGGGGGGGGFFGGGGGGFGGGGGGGGGGGGGGGGGG>CFGGGGGCGGGGGGGC6?EFGDDEGGGGGGFGFFGF>@DGGEGGCA@GGFGF@;:6>(C;9;GFFFFGGGF::F7<AGFF:?FGFGFFF??32FGF?FBFF0*5<@F?99>F0(,6<2C:F?19((::26
@M04650:207:000000000-C238N:1:1101:25520:9073 2:N:0:19
GGACTACCCGGGTATCTAATCCTGTTTGCTCCCCACGCTTTCGCACCTGAGCGTCAGTCTTTGTCCAGGGGGCCGCCTTCGCCACCGGTATTCCTCCAGATCTCTACGCATTTCACCGCTACACCTGGAATTCTACCCCCCTCTACAAGACTCTAGCCTGCCAGTTTCGAATGCAGTTCCCAGGTTGAGCCCGGGGATTTCACATCCGACTTGACAGACCGCCTGCGTGCGCTTTACGCCCAGTAATTCCGATTCACGCTTGCACCCTCCGTATTACCGCGGCTGCTGGCACGGAGTTAGC
+
CCCCCGGGGGGGGGGGGGGGGGGGGGGGGGGGGGGGGGGGGGGGGGGGGGGGGGGGGGGGGGGGGGGGGGGGGGGGGGGGGGGGGGGGGGGGGGGGGGGGGGGGGGGGGGGGGGGGGGGGGGGGGGGGGGGGGGGGGFFGGGGFGGGGGGGFGGGGCEGGGGGGGGGGGGGFFF9EGGGCFGGGGGGG?8@>CEEGDGGGGFGFFGGFDCGDACGGFFGG@D986>BD?DBF>E3<=(AC*-:BFGD)7=62(<*6CBFB:1<8FFF<FFB:?E04CC:>F6(--,527E(<:434:F<6-
@M04650:207:000000000-C238N:1:1101:13779:9084 2:N:0:19
GGACTACTCGGGTATCTAATCCTGTTTGCTCCCCACGCTTTCGCACCTGAGCGTCAGTCTTTGTCCAGGGGGCCGCCTTCGCCACCGGTATTCCTCCAGATCTCTACGCATTTCACCGCTACACCTGGAATTCTACCCCCCTCTACAAGACTCTAGCCTGCCAGTTTCGAATGCAGTTCCCAGGTTGAGCCCGGGGATTTCACATCCGACTTGACAGACCGCCTGCGTGCGCTTTACGCCCAGTAATTCCGATTAACGCTTGCACCCTCCGTATTACCGCGGCGGCTGGCACGGAGTTAGC
+
CCCCCGGGGGGEFGGGGGGGGGGGGGGFGGGGGGGGGGGGGGGGGGGGGFGGGGGGGFFCFCFGGGGGGCFGGGDGGGGGGGGGGGGGGCFGGGGGGGGGGGGGAFFGEGGGGGGGGFEDEGGGGGGGGGGGGEGGGGCCEGGFDFFCD@FFGFGGAFGGFGFG<EFGGGGGFGGGGF:ECEGFEC8DFCDFEGGCG*CEFFF++;FE0D<DFGG7A@GG@D613F>809>F;*0<FBCGC???GF>)?*9?3)9<D:6?:?GF6?<??<026;0:ED1;166(369>?GFG11(-(0)6-
@M04650:207:000000000-C238N:1:1101:19001:9084 2:N:0:19
GGACTACAGGGGTATCTAATCCTGTTCGCTCCACACGCTTTCGAGCCTCAGCGTCAGTTACAGTCCAGAGAGTCGCCTTCGCCACTGGTGTTCTTCCTAATCTCTACGCATTTCACCACTACACTAGGAATTCCACTCTCCCCTCCTGTACTCTAGATCTCCAGTTTGGAATGCAGCCCCCAGGTTGATCCCGAGTATTTCACATCCCACTTAAAAATCCGCCTACGCCCCCTTTACGCCCAGTAAATCCGGACAACGCTTGCCACCTACGTATTCCCGCGGCCTCTGGCACCTCGTTAGC
+
C<BC88FGGFGGC;@CFAE9CEE9C@EE@F<@,;EFGEF@@CFEGGBFGEGF7CFEGGGFFGFDGGGGGCF:@FGGGGGGGGGGGGGGGGGGGFDGGGGGGGGGGGF77:CFGGGGGGGGGGGGGGGGFEFFGGGGGGCFEGEDGGDEGGGFGFGAFFF4EDGFDEGGGGCFDFG88DGG>+CFFFGG,@EEGGGGGCFGG9D9@GCF@CFCE8@+3::;/775)/59()-((4?CA=GFC<0;F75.:AF(3>D189BB139>00314??()2.)39(010(((.())<(+(((-4*48>
@M04650:207:000000000-C238N:1:1101:6048:9102 2:N:0:19
GGACTACTAGGGTATCTAATCCTGTTCGCTACCCACGCTTTTGAGCCTCAGCGTCAATTACAGACCAGAAAGCCGCCTTCGCCACGGGTGTTCCTCCATATATCTACGCATTTCACCGCTACACATGGAATTCCGCTTTCCTCTCCTGCATTCAAGTTGGACAGTTTCCAATGCACCTCCACGGTTAAGCCGTGGGCTTTCACATCAGACTATTCCAACCGCCTGCGCTCCCTTTCCGCCCAATAATTCCGTACAACGCTTGTCACCTACGTATTACCGCGGCTTCTGTCACGGAGTTAGC
+
<CCCCGGGGGGGFFGGGGGGGGGGGGGGGEEDGFGGGGGGG=EGGGGGGF<FGGGGGGGGGGGGGGGGGGGGGFGGGGGGFGGGG@FGEFGGGFGGG@EFFGGGGGGGGGGGGGGGGGGGCFFE@,5,,5CFGGGGGGGGGGGFFGF?FG99E,EF,8=BFGGFDFA,DD9DCFGE=8@F6FGGGGC7AFFGE7C?55<C>EGFFGFAEGFFE9+2=AGGFC@FBA@B@GBF196)/3*<*6;@GGECCA6)4>7<F0(4389<FD82(,(()342<F19006,((45)+)3,39>:6:24
@M04650:207:000000000-C238N:1:1101:17802:9109 2:N:0:19
GGACTACCCGGGTATCTAATCCTGTTTGCTCCCCACGCTTTCGAGCCTCAGCGTCAGTTACAGTCCAGAGAGTCGCCTTCGCCACTGGTGTTCCTCCAGATCTCTACGCATTTCACCGCTACACCTGGAATTCTACCCCCCTCTACAAGACTCTAGCCTGCCAGTTTCGAATGCAGTTCCCAGGTTGAGCCCGGGGATTTCACATCCGACTTGACAGACCGCCTGCGTGCGCTTTACGCCCAGTAATTCCGATTAACGCTTGCACCCTCCGTATTACCGCGGCTGCTGGCACGGAGTTAGC
+
C-BCCGGGGGGGGGGGGGGGGGGGGGGGGGGGGGGGGGGGGGGGGGGGGGGGGGGGGGGGGGGGGGGGGGGGGGEGGGGGGGGGGGGGGGGGGGGGGGGGGGFGGGGGDGGGGGGGGGGGGGGGGGGGGGGGGGGGGGGGGGGFGGGGGGGFGGGFFGGGGGGFFGGG>DFGGFGGGGGGGGGGGGGGGGGGGGGG>DGGFFGFFGF4@GGGFGGGF9CGFGFF;FFFFGFFF5>AFFGGGFFFFFB<FF:01>D>F<9:FFF?FC<?FF>2:;:AGGFFFFFFB?F>:E<G?F>>1C<<6
@M04650:207:000000000-C238N:1:1101:8594:9130 2:N:0:19
GGACTACCAGGGTTTCTAATCCTGTTTGCTCCCCACGCTTTCGAGCCTCAGCGTCAGTTACAGTCCAGAGAGTCGCCTTCGCCACTGGTGTTCTTCCTAATCTCTACGCATTTCACCACTACACTAGGAATTCCACTCTCCCCTCCTGTACTCTATATCTCCAGTTTGGAATGCAGCCCCCAGGTTGAGCCCGAGTATTTCCCATCCTACTTAAAGATCCGCCTACGCTCCCTTTACGCCCAGTAAATCCGGACAACGCTTGCCCCCTACGTATTACCCCGGCTGCTGGCACGTAGTTAGC
+
BC<CCFGGEFGGG8FGGGAFAEFGFGEEGFGGGGGDEGGGGGFCECFFGFADGG@FCFGDGCFGGGGGGGGCEGCGEEEGCF:F@,,,,9FFGFFFFFBEGFDEDGFFGCE:FCFFFE?8,B@F9FCFFEFDEGFGFC,9=?EFCEDDFFFBGG9,,@EA;<,@F,DF>F9@FCF,A=CEG>B>FD8EGFFFE>8@:CBFF1>CFG**3CFCEG78C@E9);:):A>DAD(((0)9A58F7((7C+97DFA;;B37C@F<:1F(*=((((4?)9,):>(-79119?4,3:(<1:<3:9))-
@M04650:207:000000000-C238N:1:1101:3674:9131 2:N:0:19
GGACTACAGGGGTTTCTAATCCTGTTTGCTCCCCACGCTTTCGAGCCTCAGCGTCAGTTACAGTCCAGAGAGTCGCCTTCGCCACTGGTGTTCTTCCTAATCTCTACGCATTTCACCGCTACACTAGGACTTCCACTCTCCCCTCCTGTACTCTAGATCCCCAGTTTGGAATGCAGCCCCCAGGTTGAGCCCGAGTATTTCACATCCCACTTAAAGATCCGCCTACGCTCCCTTTACGCCCAGTAAATCCTGACCACGCTTGCCCCCTACTTATTACCGCGGCTGCTGGCCCGTAGTTATC
+
@C@CC,E8FGGGGGGGGFFFF9EFFFDDEFGFGGGCGCGGGG7C@EGFG6EEEGECGFGFGFGDFE9FF,CFF9:FGFCF7FGG,EC<C8FFGGGABFDEFFGGGCCFG7FFFGFG9+>8+@@=F8<,E,AFFF9?DFGF8D=?>EFFF8=DDDE,@E99=7@6AFDCE8,9+C998=+=C38+@<@,@D@6+9*4*?FEDAD6BF*;=DDG=>+++9D9<7@>2)259C29@9AEA;8C*((.1+)/+=+7))*/:02?11C(**-,(.)))24)0::>003>0:3,(/(:(-(,4+)).
@M04650:207:000000000-C238N:1:1101:18723:9197 2:N:0:19
GGACTACTGGGGTTTCTAATCCTGTTTGCTCCCCACGCTTTCGAGCCTCAGCGTCAGTTACAGTCCAGAGAGTCGCCTTCGCCACTGGTGTTCTTCCTAATCTCTACGCATTTCACCGCTACACTAGGAATTCCACTCTCCTCTCCTGCACTCTAGATAACCAGTTTGGAATGCAGCACCCAAGTTGAGCCCGGGTATTTCACATCCCACTTAATCATCCGCCTACGCTCCCTTTACGCCCAGTAAATCCGGATAACGCTCGCCACCTACGTATTACCGCGGCTGCTGGCACGTAGTTAGC
+
CCCCCGGGGGGGGGGGGGGGGGGGGGGGGGGGGGGGGGGGGGGGGGGGGGGGGGGGGGGGGGGGGGGGGGGGGGGGGGGGGGGGGGGGGGGGGGGGGGGGGGGGGGGGGGGGGGGGGGGDGGGGGGGGGFGGGGGGGGGGGGGFGGGGGFGFGGGGGGFGGGGGGGGGEFGGGGGGGGGGGGGGGGGFGGGGGGGGGGGGGFGFFGGFFGGGCFFGFFGGFDAAFFFFFGFFFGFFFFEEGD?FGGFFGFA6?FGEG0022:CBDC??:B<F2<>AGG6>96>0660.0:4C?B(,2@99:
@M04650:207:000000000-C238N:1:1101:14386:9233 2:N:0:19
GGACTACTCGGGTTTCTAATCCTGTTTGCTCCCCACGCTTTCGAGCCTCAGCGTCAGTTACAGTCCAGAGAGTCGCCTTCGCCACTGGTGTTCTTCCTAATCTCTACGCATTTCACCGCTACACTAGGAATTCCACTCTCCTCTCCTGCACTCTAGATAACCAGTTTGGAATGCAGCTCCCAAGTTGAGCCCGGGTATTTCACATCCCACTTAAAAATCCGCCTACGCTCCCTTTACGCCCAGTAAATCCGGACAACGCTTGCCACCTACGTATTACCGCGTCTGCTGGCACGTAGTTAGC
+
CCCCCGG,CFGGGEGGGGGGGGGGGGGGGGGGGGGGGG:FGGGFGGGGGGEGGGGGGGGGGGGGGGGG9<FF<FGGGGGGGGGGG<FGEFGGGFGGGGGGGEGGGGGGGDGGFGGGGGGGGGGGCF<F8FGGGFDFFF9=8DGFGGG?FDFFDEDEFG,==FDFFGGFCDF9+C,=2+@=6F@BFGGGGGGGGGD+;CGGF6F>+*09)*;F*5B<A=?D)7>>FA-8>DBDDG;CF2CGGD@;+:7)@;B;DDG6F092665>7C:0(,::2@()<>:;F-36,6482C0+(47?10:45
@M04650:207:000000000-C238N:1:1101:19198:9236 2:N:0:19
GGACTACTCGGGTTTCTAATCCTGTTTGCTCCCCACGCTTTCGCACCTGAGCGTCAGTCTTTGTCCAGGGGGCCGCCTTCGCCACCGGTATTCCTCCAGATCTCTACGCATTTCACCGCTACACCTGGAATTCTACCCCCCTCTACAAGACTCTAGCCTGCCAGTTTCGAATGCAGTTCCCAGGTTGAGCCCGGGGATTTCACATCCGACTTGACAGACCGCCTGCGTGCGCTTTACGCCCAGTAATTCCGATTAACGCTTGCACCCTCCGTATTACCGCGGCTGCTGGCACGGAGTTAGC
+
CCCCCGGGGGGGGGGGGGGGGGGGGGGGGGGGGGGGGGGGGGGGGGGGGGGGGGGGGGGGGGGGGGGGGDGGGGGGGGGGGGGGGGGGGGGGGGDGGGGGGGGGGGGGGGGGGGGGGDGGGGGFGGGGGGGFFGGFGGGGGGGFFGGGGGGFGGGGGGGGGGGGGGGGGGGGGGGGGGGGGGGGGDFFFGFGGGDE5?FGGFGFFGGFFGGGAFGGF8GGFGFFFF>)3D;BFGFAFFGGGF<?GF<A7F?::B3<G06?22FDFGB?FF;<FGFFGG0>;(1990??(*(3-991:8465
@M04650:207:000000000-C238N:1:1101:11241:9238 2:N:0:19
GGACTACCGGGGTTTCTAATCCTGTTTGCTCCCCACGCTTTCGAGCCTCAGCGTCAGTTACAGTCCAGAGAGTCGCCTTCGCCACTGGTGTTCTTCCTAATCTCTACGCATTTCACCGCTACACTAGGAATTCCACTCTCCTCTCCTGCACTCTAGATAACCAGTTTGGAATGCAGCACCCAAGTTGAGCCCGGGTATTTCACATCCCACTTAATCATCCGCCTACGCTCCCTTTACGCCCAGTAAATCCGGATAACGCTCGCCACCTACGTATTACCGCGGCTGCTGGCACGTATTTAGC
+
CCCCCGGGGGGGGGGGGGGGGGGGGGGGGGGGGGGGGGGGGGGGGGGGGGGGGGGGGGGGGGGGGGGGFGGGGGGGGGGGGGGGGGGGGGGGGGGGGGGGGGGFGGGGGGGGGGGGGGGG8F?FGGGGGGGGGGGGGGGGGGGBFGGFGGGFGG;ECFD9FFGGGFGGGGGGCGFAFFEEEGF7DCFGFGGGGCDGCGGGGFG+B4CF3FFGFGGGACFFFGF@=A@49D2BDGF3+3BFG@FFF7?CGF)3<DD4D;B,,(9>DGF??F:B2C?AGG060(4;-8:?0E(<:8<)2E)5<
@M04650:207:000000000-C238N:1:1101:18424:9259 2:N:0:19
GGACTACCGGGGTATCTAATCCTGTTTGCTCCCCACGCTTTCGCACCTGAGCGTCAGTCTTTGTCCAGGGGGCCGCCTTCGCCACCGGTATTCCTCCAGATCTCTACGCATTTCACCGCTACACCTGGAATTCTACCCCCCTCTACAAGACTCCAGCCTGCCAGTTTCGACTGCAGTTCCCAGGTTTAGCCCGGGGCTTTCACATCCGACTTGACAGACCGCCTGCGTGCGCTTTACGCCCCGTAATTCCGATTAACGCTTGCCCCCCCCGTATTCCCCCGGCTGCTGGCCCGGAGTTCGC
+
CCCCCGGGGGGGGGGGGGGGGGGEGGGFGGGGGGCGGGG;FGGGDEGGEGGGGGGGGC@FCCE@EFGGCGGGGGGGGGGFGGGGGGDFGEGGGGGFGCFCGGGGGGGGGGGGGGGGGGGG=FEGGGGGCGGGG<F,@D+CCDGFFGG?<EGFG,>EFGFGDD7CFC;E*@*>CGDF,:2@C:D@FC2CFGGG5*:E)9FFGFG+17*815D34CGC*(;C>G>B4>902D317E:AF<CCE0(-/714:B<(-)9);89(4(949C;((-(4(0,)3*(-((-,,4))47(519(-(;)43
@M04650:207:000000000-C238N:1:1101:29126:9280 2:N:0:19
GGACTACTCGGGTTTCTAATCCTGTTTGCTCCCCACGCTTTCGCACCTCAGCGTCAGTTACAGACCAGAGAGTCGCCTTCGCCACTGGTGTTCTTCCTAATCTCTACGCATTTCACCGCTACACTAGGAATTCCACTCTCCTCTCCTGCACTCTAGATAACCAGTTTGGAATGCAGCACCCAAGTTGAGCCCGGGTATTTCACATCCCACTTAATCATCCGCCTACGCTCCCTTTACGCCCAGTAAATCCGGATAACGCTCGCCACCTACGTATTACCGCGGCTGCTGGCACGTAGTTAGC
+
CCCCCGGGGGGGGGGGGGFGGGGGGGGGGGGGGGGGGGGGGFGGGGGGGGGGGGGGEFGGGGGGGFGFGGFFGGGGGGGCFFGGGGGGGGGFGGGFCGGGGGGGGGGGGGGGGEDFGGGGGE@FGGCCGGGGGGGF=DGGGGGFGGGGGDGFGG,@FFGGGGFFFGGGDFF9=C9FGGGFDDFFFAE,1>7CGGD:CGCFGFGFFGGFEFFFEDFGFCGG)74>=F(8>DFBB78@F?EGG<1;CF)1@AFF(.*)8(4<DFC;DG?B0?(4)A769C:91(3228?4?E09((:::7).4
@M04650:207:000000000-C238N:1:1101:26279:9318 2:N:0:19
GGACTACCGGGGTTTCTAATCCTGTTTGCTCCCCACGCTTTCGCACCTGAGCGTCAGTCTTTGTCCAGGGGGCCGCCTTCGCCACCGGTATTCCTCCAGATCTCTACGCATTTCACCGCTACACCTGGAATTCTACCCCCCTCTACAAGACTCTAGCCTGCCAGTTTCGAATGCAGTTCCCAGGTTGAGCCCGGGGATTTCACATCCGACTTGACAGACCGCCTGCGTGCGCTTTACGCCCAGTAATTCCGCTTAACGCTTGCACCCTCCGTATTACCGCGGCTGCTGGCACGGAGTTAGC
+
CCCCCGGGGGGGGGGGGGGGGGGGGGGGGGGGGGGGGGGGGGGGGGGGGEGGGGGGGGGGGGGGGGGGGGGGGGGGGGGGGGGGGGGGGDGGGGGGGGGGGGFGGGGGGGGGGGGGGGGGEGGGGGGGFGGGGGGGGGGGGGGFAFG9FFGFGGD7FGGGGGGGGFGGGFCFGGGGGGGFGGGFGGGGGGGGGGGGGCFGGFGFFGGFFDGGFGGGFFGGFGB81F>D<D>>FEFFF?EGG(8?FGFFGFF((5C9DB9?B?GFGG?:?BBBFG?FGG0>>;609::?(::G02;>:F>AA
@M04650:207:000000000-C238N:1:1101:22089:9326 2:N:0:19
GGACTACTCGGGTTTCTAATCCTGTTCGCTACCCACGCTTTTGAGCCTCAGCGTCAATTACAGACCAGAAAGCCGCCTTCGCCACGGGTGTTCCTCCATATATCTACGCATTTCACCGCTACACATGGAATTCCGCTTTCCTCTCCTGCATTCAAGTTGGACAGTTTCCAATGCACCTCCACGGTTAAGCCGTGAGCTTTCACATCAGACTATTCCAACCGCCTGCGCTCCCTTTACGCCCAATAATTCCGGACAACGCTTGTCACCTACGTATTACCGCGGCTGCTGGCACGTAGTTAGC
+
CCCCCGGGGGGGGGGGGFFGGGGGGGGGGGGGGGGGGGGGGGGGGGGGGGGFGGGFGGFGGGGGGGGGGFGGGGGGGGGGGGGGGGGGGGGGGGGGGGGGGGGCFGGGGGGGGGGGGGGGGGGGGGEG<FGGFGGGGGDAFGGFGFEGGGGFGGGGDE9DEFDFFGGGGGGGGC8E@+7DFGEGEEGCEAFGGGCEFF@F7AGFFGGF=**4*+5=BEGGFGFFFF280CBFFFFCA18<C?F@DFCEGFFB:B58F99,437)2A?<27<(2A>9EC:>;1990(.2(:(<1:1.49-)6
@M04650:207:000000000-C238N:1:1101:17111:9331 2:N:0:19
GGACTACCGGGGTATCTAATCCTGTTCGCTCCCCACGCTTTCGAGCCTCAGCGTCAGTTACAGTCCAGAGAGTCGCCTTCGCCACTGGTGTTCTTCCAAATCTCTACGCATTTCACCGCTACACTAGGAATTCCACTCTCCTCTCCTGCACTCTAGATACTCAGTTTGGAATGCAGTACTCGGGTTGAGCCCAAGTATTTCACATCCCACTTAAGTATCCGCCTACGCTCCCTTTACGCCCAATAAATCCGGATAACGCTCGCCACCTACGTATTACCGCGGCTGCTGGCACGTAGTTAGC
+
CCCCCGGGGGGGGGGGGGGGGGGGGGGGGGGGGGGGGGGGGGGGGGGGGGGGGGGGGGGGGGGGGGGGGGGGGGGGGGGGGGGGGGGGGGGGGGGFGGGGGGGGGGGGGGGGGGGGGGGGGGGGGCGGGGGGGGGGGGGGGGGFGGGGGFFFGGGFGGGGGGGGGGGGGGGGGGGGGGGFGGGEGGDGFGGG>CEGFGGGGFGFFGGFFGGFEGGGCCEF>CD@DF>D@G>BDGFFF0CFGF;;*>)<GFF618DAG6@@?0D;*;::(((.8FB)AD1((31430)4:E?F6:B:1::<:
@M04650:207:000000000-C238N:1:1101:29120:9340 2:N:0:19
GGACTACCCGGGTTTCTAATCCTGTTCGCTCCCCACGCTTTCGAGCCTCAGCGTCAGTTACAGTCCAGAGAGTCGCCTTCGCCACTGGTGTTCTTCCTAATCTCTACGCATTTCACCGCTACACTAGGAATTCCACTCTCCCCTCCTGCACTCTAGATTCCCAGTTTGGAATGCAGCACCCAGGTTGAGCCCGGGTATTTCACATCCCACTTAAAAATCCGCCTACGCTCCCTTTACGCCCCGTAAATCCGGACAACGCTCGCCACCTACGTATTACCGCGGCTGCTGGCACGTAGTTATC
+
CCCCCGGGGGGGGGGGGGGGGGGGGGFGGGGGGGGGGGGGGGEFGGGGGGGGGGGGGGGGGGGGGGGGGGGGGFGGGGGGGGGGGGGGGGGGGGGGGGGGGGGGGGGGGGGGGGGGGGGGGGGGGGGFFEGGGGGGGGFGCDEFGGGGGGGFGGGFECCEGG8FGGGGGGGGGGFGGFFFGGGGGGGGGGFGGGGDDGGGGFGFFGDFEGFG4F8FFFGGFFFD@FD4(9:6;3=9C;EGD(.:<<<37A;90>GBD;FFB(997E?:4?BBFF:AGF<;09969:F:?G:F0?((-<-).
@M04650:207:000000000-C238N:1:1101:4997:9343 2:N:0:19
GGACTACCGGGGTATCTAATCCTGTTTGCTCCCCACGCTTTCGCACCTGAGCGTCAGTCTTTGTCCAGGGGGCCGCCTTCGCCACCGGTATTCCTCCAGATCTCTACGCATTTCACCGCTACACCTGGAATTCTACCCCCCTCTACAAGACTCTAGCCTGCCAGTTTCGGATGCAGTTCCCAGGTTGAGCCCGGGGATTTCACATCCGACTTGACAGACCGCCTGCGTTCGCTTTACGCCCAGTAATTCCGATTAACGCTTGCACCCTCCGTATTACCGCGGCTGCTGGCACGGAGTTAGC
+
CCCCCGGGGGGGGGGGGGGGGGGGGGGGGGGEGGGGGGGFGGGGGGGGGFEDFGGGGEGCFGGGGGGGGGGGGGGGGGGGGGGGGGGGGEGGGGFGGGGGGGGGGGFGEGG@FCFGFEEDEFGGGGGGGGGGGGGGGG+F@DEF7FF9,9D8EFGGGGFFGGGGGGGGBCE8CFGGFDGG6FFGGGGGGGFGGGDED<C?>AFFFFCBFGDGFDGCF@CFBDFFFFBE(9<6,A3<70:E8:15CDB4FFFF?)5:C?FB:39>CE:42?>:?A2<?*4-39061628?G:C1943?E<<:
@M04650:207:000000000-C238N:1:1101:9169:9375 2:N:0:19
GGACTACTGGGGTTTCTAATCCTGTTTGATCCCCACGCTTTCGCACATCAGCGTCAGTTGCAGACCAGAGAGCCGCCTTCGCCACTGGTGTTCCTCCATATCTCTGCGCATTTCACCGCTACACATGGAATTCCGCTTTTCTCTTCTGTCCTCAAGCCTTTCAGTTTCCAATGACCTTCCACGGTTAAGCCGTGGGCTTTCACATCAGACTTAAAAGGCCGCCTGCGCGCGCTTTACGCCCAATAATTCCGGACAACGCTTGCCACCTACGTATTACCGCGGCTGCTGGCACGTAGTTAGC
+
CCCCCGGGGGGGGGGGGGGGGGGGGGGGGGGGGGGGGGGGGGGGGGGGGGGGGGGGGGGGGGGGGGGGGGGGGGGGGGGGGGGGGGGGGGGGGGGGGGGGGGGGGDGGGGGGGGGGGEGGGGGGGGGFGGFGGGGGGGGGGGGFDEGGEGGFGFFCECE,@DFGCFCGGGGCFFGFFGGGGGGGGGGGGFGGGGGGGFG6>9EFFG>FFFCGFGGCA9C*(9>@:F>A>D>>FGF<C6EGG:(3779AGFFF07C:FBB<:1CB7F:1(4233E?ADF(47((-(44)4:(3-.2(4@2A<
@M04650:207:000000000-C238N:1:1101:20509:9386 2:N:0:19
GGACTACAGGGGTATCTAATCCTGTTTGCTACCCACGCTTTCGAGCCTCAGCGTCAATTACAGACCAGAAAGCCGCCTTCGCCACTGGTGTTCCTCCATATCTCTGCGTATTTCACCACTACACATGGAATTCCGCTTTCCTCTTCTGCATTCAAGTTGGACAGTTTCCAATGACCCTCCACGGTTAAGCCGTGGGCTTTCACATCAGACTATTCCAACCGCCTGCGCTCCCTTTACGCCCAATAATTCCGGACAACGCTTGTCACCTACGTATTACCGCGGCTGCTGGCACGTAGTTAGC
+
CCCCCGGGGGGGGGGGGGGGGGGGGGGGGGGGGGGGGGGGGGGGGGGGGGGGGGGGGGGGGGGGGGGGGGGGGGGGGGGGGGGGGGGGGGGGGGGGGGGGFGGGGGGGGGGGGGGGGGGGGGGGGFFGGGGGGGGGGGGFGGGFGGGGGGGFGGGGGGGGGGGEFGGGGGGGGGGGGGGGGGGGGGGGGGFEGGGGGGGGGFGFFGGFFGCGFGGGFFGGFGFFFFFFBD2B2EFFF@GEGDD;GGEEGFF04BD?F@FF??G<>??2(5<?B?BACF?FFFFFF?FFBD(<382<?FA96
@M04650:207:000000000-C238N:1:1101:6326:9416 2:N:0:19
GGACTACCGGGGTTTCTAATCCTGTTTGCTCCCCACGCTTTCGAGCCTCAGCGTCAGTTACAGTCCAGAGAGTCGCCTTCGCCACTGGTGTTCTTCCTAATCTCTACGCATTTCACCGCTACACTAGGAATTCCACTCTCCTCTCCTGCACTCTAGATAACCAGTTTGGAATGCAGCACCCAAGTTGAGCCCGGGTATTTCACATCCCACTTAAAGATCCGCCTACGCTCCCTTTACGCCCAGTAAATCCGGACAACGCTTGCCACCTACGTATTACCGCGGCTGCTGGCACTTAGGTAGC
+
CCCCCDGGGGGGGGGGGGGGGGGGGGGGFGGGGGGGGGGGGGGGGGGGGGGGGGGGGGGGGGGGGGGGGGGGGGGGGGGGCGGGGGGGGEFE9FGGGGCFGFGGGGGGGGGGGGGGGGDDEGGGD@DGFGGGGDFGGGGGGGF9,EEFFGGFGGGGF:DGGGGGGGGGD@DGFFGDGDFDEG+:FGAEFDGFEGGGGCGACF9F>FGFFFGGFDDGFFG>)*052A@B2C9=BCA9F?@CG?D(@76CGFF00>GD:>F??(5(2<?B?FB:2<:AF789009316:72=?F()).)<:<4
@M04650:207:000000000-C238N:1:1101:12280:9416 2:N:0:19
GGACTACTGGGGTTTCTAATCCTGTTTGCTCCCCACGCTTTCGTCCATCAGCGTCAGTAAACTGTTAGTGATCTGTTTTCACAATCGGTGTTCTGCGCAATATCTATGTATTTCACCACTACACTGCACGTTCCAACCACCTCACAGCTACTCTAGACTACCAGTTTCAATGGCAAGTTCACGGTTAAGCCGTAAAATTTCACCACTGACTTAATAGTCCGCCTACGGACCCTTTAAACCCAATAATTCCGGATAACGCTTGGATCCTTCGTATTACCGCGGCTGCTTGCACGAAGTTAGC
+
-<@CCEGGFFGGGGGGGGGGGGGGGGGGGGGGGGGGGGGGGGGGGGCFGFCG7FGEGGFGAFFFGGGFGCAFGGGGGGGGFGGCFGEGGGGGGGAFDD7FGCGGGGGGGGGGGGFFACFGGFGGG9AEF@FGGGG9AE>FGGG5E@9DFGGFGGG8=AFGFFFGGGGGFFF,AC?8EBEGCDFCFGCECDFEED>C7DGGGFFFFGG?EGGGECGGFEGG=G=A5AA42C4AFGFEFC@CF9@>4?CCFA)6(:736<9DF1:)2+:>C9;@3EE3@>(1299916>2>57?:(((-C)44
@M04650:207:000000000-C238N:1:1101:28427:9445 2:N:0:19
GGACTACAGGGGTTTCTAATCCTGTTTGCTCCCCACGCTTTCGTCCCTCAGCGTCAGTAAGTTGTTAGTGATCTGTCTTCACAATCGGTGTTCTGCGCAATATCTATGTATTTCACCACTACACTGCACGTTCCAACCACTGCACAACTACTCTAGACTAATAGTTTCAACGGCAAGCTTCCGGTTAAGCCGAAAGATTTCACCGCTGACTTAAAAGTCCGCCTGCGGACCCTTTAAACCCAATAATTCCGGATAACGCTTGGATCCTTCGTATTACCGCGGCTGCTGGCACGAAGTTAGC
+
CCCCCGGGGGGGGGGGGGGGGGGGGGGGGGGGGGGGGGGGGGGGGGGGGGGGGGGGGGGGGGGGGGGGGGGAFFGGGGGGGGGGGGGGGGGGGGGGGGGGGGGGGGGGGGGGGGGGGGGGGGGGGGGGGGGGGGGGGGGGGFGFGFGGGGGFGGGGGGGGGGGGGGGFGEFEGGGGGGGGGGGDEGGADGGGG>CEGGGGGFCFDGGFFGGGEGGFFFGG>GAFDF@B=GF?FGFFF<FGGFFDGGFFGFFF<BGEC@FFFFD7C@7>>BFFBGB<7C?9>FFFFFBD?CBG:?;4(C)46
@M04650:207:000000000-C238N:1:1101:4286:9446 2:N:0:19
GGACTACCAGGGTATCTAATCCTGTTTGCTCCCCACGCTTTCGAGCCTCAGCGTCAGTTACAGTCCAGAGAGTCGCCTTCGCCACTGGTGTTCTTCCTAATCTCTACGCATTTCACCGCTACACTAGGAATTCCACTCTCCTCTACTGCACTCTAGATAACCAGTTTGGAATGCAGCACCCAAGTTAAGCCCGGGTATTTCACATCCCACTTAATCATCCGCCTACGCTCCCTTTACGCCCAGTAAATCCGGATAACGCTCGCAACCTACGTATTACCGCGGCTGCGGTCCCGTAGTTAGC
+
BC6C8FFGGFEFGGFGGGGGAFGGGD9FGGGGFGGG7@EGD<F@FDGGFGGGGEGCFFCE<C<FFGGGAFFGEFGG,B7EGCFEGGGGGGCFD<AEF9AFFDFEGGGFGGFEFFGGAFGDE=EE=:FFFEF,C,>FGGDGGGGF,>;E,@E8@E>=4=;BFA@CFCFF=F,EDGCA,==EEFD8FF,3=DDFDECEDGB:FFGAFFF5@F*<E7B7C5C:)9AD>A=D)C(:BCAEFDGGDDD@D:CECFE9():70,(((6D07??02:?2.<:AFG(461069((-,*(13.(,-<:<)
@M04650:207:000000000-C238N:1:1101:11999:9453 2:N:0:19
GGACTACTGGGGTTTCTAATCCTGTTTGCTCCCCACGCTTTCGAGCCTCAGCGTCAGTTACAGTCCAGAGAGTCGCCTTCGCCACTGGTGTTCTTCCTAATCTCTACGCATTTCACCACTACACTAGGAATTCCACTCTCCCCTCCTGTACTCTAGATCTCCAGTTTGGAATGCAGCCCCCAGGTTTAGCCCGAGTATTTCACATCCCACTTAAAGATCCGCCTACGCTCCCTTTACGCCCAGTACATCCGGACAACGCTTGCCACCTACGTATTACCTCGTCTGCTTGCACGTAGTTAGC
+
-<-AC@FGGFGGGGGGGGCFGGGGGGGFGGGGGGGGFGGGGGG<FGGGG8FEEGGGDGGFF9EGGFG@9@<CFG@ECGGGDGGDCFD@F@FGGGGGGGFGGFFFGFGGGGGGGGFFGGFFFG8FD,?<E9FGGGGGGEFCFCEFGGG8FFFFG=EA;DCFGG8?FFFF689@+;=F=?CCE78+>D,3,CFCCE:C+CFGG7CBACCABFDF@+=7+:;C5?=A=F2@4?@FFGF4B(=CB(65++)17A)((.)65(,/61<;79:3(((.)<74FC)52(-2(:4))7)0(,((-<).4
@M04650:207:000000000-C238N:1:1101:22862:9457 2:N:0:19
GGACTACTGGGGTATCTAATCCTGTTTGCTCCCCACGCTTTCGCGCCTCAGTGTCAATGTTGGCCCAGACAGCTGCCTTCGCCATTGATGTTCCTTCTGATCTCTACGCATTTCACCGCTACACCAGAAATTCCGCCATCCTCTACCACATTCTAGTGATTCAGTATCAAATGCAATTCCCAGGTTGAGCCCGGGGCTTTCACATCTGACTTAAATCACCACCTACGCGCCCTTTACGCCCAGTAATTCCGATTAACGCCTGCACCCTCCGTATTACCGCGGCTGCTGGCACGGAGTTAGC
+
CCCCCGGGGGGGGGGGGGGGGGGGGGGGGGGGGGGGGGGGGGGGGGGGGGGGGGGGGGGGGGGGGGGGGGGGGGGGGGGGGGGGGGGGGGGGGGGGGGGGGGGGGGGGGGGGGGGGGGGGGGGGDGGGGGGGGGGGGCGGGGGFGGGGGGFFFGGGGGGGGGGGGG8FGGGGGGGGFGGGCGGGGGGGGGGGGGGGGGGGGFGFFGGFCGGGFGGGFFGGEGFFFFFFFGFFFGFFFFGGGDFFGFFFGFFF<BGEGFBFDBC?GF?08?FFB@BFGG?9606>B??FFGFGFFFF?GFFA
@M04650:207:000000000-C238N:1:1101:25450:9463 2:N:0:19
GGACTACCGGGGTTTCTAATCCTGTTTGCTCCCCACGCTTTCGCACCTGAGCGTCAGTCTTTGTCCAGGGGGCCGCCTTCGCCACCGGTATTCCTCCAGATCTCTACGCATTTCACCGCTACACCTGGAATTCTACCCCCCTCTACAAGACTCTAGCCTGCCAGTTTCGAATGCAGTTCCCAGGTTGAGCCCGGGGATTTCACATCCGACTTGACAGACCGCCTGCGTGCGCTTTACGCCCAGTAATTCCGATTAACGCTTGCACCCTCCGTATTACCGCGGCTGCTGGCACGGAGTTAGC
+
CCCCCFGFFGGGGGGGGGGGGGGGGGGGGGGGGGGGGGGGGGGGGGGGGGGGGGGGGGGGGGGGGFGGGGGGGGGGGGGGGGGGGGGGGGGGGGGGGGGGGGGGGGGGGGGGFGGFGGGGEGGGGGGGGGGGGGGFGG?GGDGFGGGGFGGFGGGGAEFGGGGGGGGGGGFGGGGGGGGGGGGFEGGGGG@F5EGEGC@FGFGFFGGFF3DGFGGGFFGGFGF<BFF>13>;2=F<FFEGGFB37D><:@4415DFGFF:??F79EBBB<BF:C?<EF?B(26>0?))4C3?B6(-86:4)
@M04650:207:000000000-C238N:1:1101:24449:9464 2:N:0:19
GGACTACTGGGGTTTCTAATCCTGTTTGCTCCCCACGCTTTCGAGCCTCAGCGTCAGTTACAGTCCAGAGAGTCGCCTTCGCCACTGGTGTTCTTCCTAATCTCTACGCATTTCACCACTACACTAGGAATTCCACTCTCCCCTCCTGTACTCTAGATCTCCAGTTTGGAATGCAGCCCCCAGGTTGAGCCCGAGTATTTCACATCCCACTTAAAGATCCGCCTACGCTCCCTTTACGCCCAGTAAATCCGGACAACGCTTGCCACCTACGTATTACCGCGGCTGCTGGCACGTAGTTAGC
+
CCCCCGGGGGGGGGGGGGGGGGGGGGGGGGGGGGGGGGGGGGGGGGGGGGGGGGG7FGGGGGGGGGGGGGGGGGGGGGGGGGGGGGGGFGGGGGFGGGGGGGGGFGGGGGGGGGGGGGGGGFGGGGFGFEFCGGGGFGFGGGGFGGGGFFGFGGGGGGGFGGGGGGGGGFGGGGGCFFGGGGGGGGGGGFGGGGGGFFGGGCFFFGGFEGGG@GGG8@GGBGAFFFFFAGFF9CF=CFGGGF?EG+<C>6:6DDG<4;>FFDC0CCB??BFF?G?2CC:BB>BF;<07:C?C:(4:?<9<2
@M04650:207:000000000-C238N:1:1101:10839:9531 2:N:0:19
GGACTACCGGGGTTTCTAATCCTGTTTGCTCCCCACGCTTTCGAGCCTCAGCGTCAGTTACAGTCCAGAGAGTCGCCTTCGCCACTGGTGTTCTTCCTAATCTCTACGCCTTTCACCGCTACACTAGGAATTCCACTCTCCTCTCCTGCACTCTAGATAACCAGTTTGGAATGCAGCACCAAAGTTGAGCCCGGGCATTTCACATCCGACTTAATCATCCGCCTACGCTCCCTTTCCACCCAGTCACTCCGGACAACGCTTGCATCCTCCGTCTTACCTCGGGTGCTGGCTCGTGCTTTGC
+
B<ABCE,C@F+@6CGCEEFA6@F-C<<EF<CF<,C@F@CBFEG<CCC:A@,,F@@:,FEFGGA@FFGG9,,8:@B+8CB4DF8C:FFEFFDFFF;F,,5A?,9EDAFD7+9B?:CF?:B>7FF8FE?<5EGG9FFF=FDB884+68@?<=8D=,3383,3DA=8>EFB3DEC8;D2@F,D,@EE,FFGA@,+4@5*<C>,2B;++;;*:C**/=+1+0B724(8=25)/>,33<6)+)4CGF0=0>).2;).,:9:F(1:<:*)*25)-.3:(;:<?2))(((,-(240*(0(-,,(0)).
@M04650:207:000000000-C238N:1:1101:21479:9633 2:N:0:19
GGACTACTCGGGTATCTAATCCTGTTCGCTCCCCACGCTTTCGCGCCTCAGCGTCAGTTACAGACCAGAGAGTCGCCTTCGCCACTGGTGTTCCTCCACATCTCTACGCATTTCACCGCTACACGTGGAATTCCACTCTCCTCTTCTGCACTCAAGCTTCTCAGTTTCCAATGACCGCTTGTGGTTAAGCCACAAGCTTTCACATCAGACTTAAGAGGCCGCCTGCACGCCCTTTACGCCCAATAATTCCGGACAACGCTTCCCCCCTACTTATTACCGCGGCTGCTGGCACGTAGTTAGC
+
CCCCCGGGGGGGGGGGGGGGGGGGGGGDGCFGGGGGGGGGGGFGGGGGG@FGGGGGGGGGGGC@EGGGGGGGFFGGGGGGFFG@FGG8C8FFGGGGGGGGGGGGGGGFGGGEFGGGGGGGGGGGGGGGFEFGGG;,=DGGGGGFFGGGFGGF?D=DF8=E,CEGCFGGGGGFF9=8CCEGFFBEGGGG7ED,@6:,*4@FGFF6B48*:DCG;8:8/:EF2DBFFFFFFC029CF<=(CFEF(=F7?CC@;(()7(7(7?B(*.9C9;6:)5)<4)AC?09(2;F:)4:GBGF2(239<AA
@M04650:207:000000000-C238N:1:1101:11975:9652 2:N:0:19
GGACTACCAGGGTATCTAATCCTGTTTGCTCCCCACGCTTTCGCGCCTCAGCGTCAGTTACAGTCCAGAGAGTCGCCTTCGCCACTGGTGTTCTTCCTAATCTCTACGCATTTCACCGCTACACCAGGAATTCCACTCTCCCCTCCTGTACTCTAGATCCCCAGTTTGGAATTCAGCTCCCAGGTTGAGCCCGAGCATTTCCCATCCCACTTACATCTCCGCCTACGCTCCCTTTACGCCCAGTAAATCCGGACACCGCTTTCCACCTACGTATTACCGCGTCTGCTGTCCCGTATTTTCC
+
@CCCCFGC;,CFG,EFGGAFGG9CFGAFGGCGGGFEGGGGGGF,+@FGEFGGGGGGCFGFEFFFGFF@FGDE6CFGEFGGDGG,BF88F:FFG,DFF,9CEDGGGGG7FFEGGGGGGDEGBCDF,+:+B8FGG,,5@>DFG+@DCEG88,CDFDCF93=ED@,+F9C,+36C+=,,,+6=88,+:@,<,@BF++3**;DEG+40=9C649*21+++11<D7@=@(;>E2D(:@CA3:(;BF11/3+)1:=)(,88(24261(:A*04:(5(42CB99>3>9(4<--484A)<6?1(,<4).
@M04650:207:000000000-C238N:1:1101:8648:9725 2:N:0:19
GGACTACCCGGGTTTCTAATCCTGTTTGCTCCCCACGCTTTCGCACCTGAGCGTCAGTCTTTGTCCAGGGGGCCGCCTTCGCCACCGGTATTCCTCCAGATCTCTACGCATTTCACCGCTACACCTGGAATTCTACCCCCCTCTACAAGACTCTAGCCTGCCAGTTTCGAATGCAGTTCCCAGGTTGAGCCCGGGGATTTCACATCCGACTTGACAGACCGCCTGCGTGCGCTTTACTCCCCTTAATTCCGATTAACGCTTGCACCCTCCGTATTACCGCGGCTGCTGGCACGTACTTCGC
+
CCCCCGGGGGDEGGGGGGGFGGGGGGGGGGGGGGGGDFGGGGFGGGFGG8FG>FGGGGGGGGFGGGDGDF>FDGDGGGGGGGDGGGEFGGGGGGGGGFGCGGGGGGGGGGGGFGGGGGGGCCCCGGDEGGGGGGGFGGECECEFAFG?@7DFGGGGDGG6F@F6FGGFE@>FFCA,<DGGG?FEFGGFC@FFCC5CCDFGGFG6FGF>DDDG@GD;*68C;DFF6F>F0C096EF9F)<<:(.4*:A9FF:??F3<G04??:<2CEBB??6:08:<GG(490119B:325(08(,(4C),-
@M04650:207:000000000-C238N:1:1101:26543:9731 2:N:0:19
GGACTACCAGGGTTTCTAATCCTGTTCGCTCCCCACGCTTTCGAGCCTCAGCGTCAGTTACAGTCCAGAGAGTCGCCTTCGCCACTGGTGTTCTTCCTAATCTCTACGCATTTCACCGCTACACTAGGAATTCCACTCTCCCCTCCTGCACTCTAGATTCCCAGTTTGGAATGCAGCACCCAGGTTGAGCCCGGGTATTTCACATCCCACTTAAAAATCCGCCTACGCTCCCTTTACGCCCAGTAAATCCGGACAACGCTCGCCACCTACGTATTACCGCGGCTGCTGGCGCGTAGTTAGC
+
CCCCCFGGGGGGGGGGGGGGGGGGGGGGGGGGGGGGGGDGGGG@CFGGGCFGGGGGGGGGGDGGFGGGGGGGEFGGGGGGGGGGC8EGGGGGGGGGGGDGGFFGGGGGGGGGGGGFGGGGGGGGFFEFFGGGGGGGGGGGFDEFEECECFGFGGGF,=BCGGGGGGGDCFGGGGGGGGGGGGF7FFFG?FGGCEGGDCGGFFGCFGCA@GGG;FGG44DDAGD@FFFE@DBFFGACFDGGGFDFDF<?GFE>FEGFF9B(89D9**812823<G>)AD(066>>F:B??E(23929<F<2<
@M04650:207:000000000-C238N:1:1101:11282:9764 2:N:0:19
GGACTACAGGGGTATCTAATCCTGTTCGCTCCCCACGCTTTCGAGCCTCAGCGTCAGTTACAGTCCAGAGAGTCGCCTTCGCCACTGGTGTTCTTCCTAATCTCTACGCATTTCACCGCTACACTAGGAATTCCACTCTCCTCTCCTGCACTCTAGATAACCAGTTTGGAATGCAGCACCCAAGTTGAGCCCGGGTATTTCACATCCCACTTAATCATCCGCCTCCGCTCCCTTTACGCCCAGTAAATCCGGATAACGCTCGCCACCTACGTATTACCGCGGCTGCTGGCCCTTCTTTATC
+
CCCCCGGGGGGGGGGGGGGGGGGGGGGGGGGGGGGGEGGGGGGGGGGGGGGGGGGGGGGGGGGGGGGFGGGGGGGGGGGGGGGGGGGGGGGGGGGGGGGGGGGGGGGGGGGGGGGGGGGGGGGGGGGGGGGGGGGGGGGGGGGFGGGGGFGFGGFGGGGAF@?@FGGGGGFGGGGGGGGFGGF?DFFFGGGGGGGGGGGGGFGFFGGC@GFF4B9CA7AD)9A>()5?@DFFBGF=F7EGG@@EG7.9FFE6,=<9C812?0C9*;::::0<7E:)@7099021((,).:(:(8()6<)).
@M04650:207:000000000-C238N:1:1101:18488:9764 2:N:0:19
GGACTACTAGGGTTTCTAATCCTGTTCGCTACCCACGCTTTTGAGCCTCAGCGTCAATTACAGACCAGAAAGCCGCCTTCGCCACGGGTGTTCCTCCATATATCTACGCATTTCACCGCTACACATGGAATTCCGCTTTCCTCTCCTGCATTCAAGTTGGACAGTTTCCAATGCACCTCCACGGTTAAGCCGTGGGCTTTCACATCAGACTATTCCAACCGCCTGCGCTCCCTTTACGCCCAATAATTCCGGACAACGCTTGTCACCTACGTATTACCGCGGCTGCTGGCACGTAGTTAGC
+
CCCCCGGGGAFGGGGGGGGGGGGGGGGGGGGGGGGGGGGGGGGGGGGGGGGGGGGGGGGGGGGGGGGGGGGGGGGGGGGGGGGGGEGGGGGGGGGGGGGGGGGGGGGGGGGGGGGGGGGGGGGGFGFGGGGGCGGGGGFGGFGFGGGGGGGFGGFGGGGGGGFFGGFF9EDGGGGGGGGGFGGGGGGGGFGGGGGEGGFGFFGFAFGFE>CFF7CGF?CG@GFFFA9EFG9@FGFFFFEGGD((2:?6FFF9:EDBGFF<:?GDGG2.44134E:AGG09FFB;21>?07:F:120<G464
@M04650:207:000000000-C238N:1:1101:14257:9771 2:N:0:19
GGACTACCCGGGTATCTAATCCTGTTTGCTCCCCACGCTTTCGCACCTGAGCGTCAGTCTTTGTCCAGGGGGCCGCCTTCGCCACCGGTATTCCTCCAGATCTCTACGCATTTCACCGCTACACCTGGAATTCTACCCCCCTCTACAAGACTCTAGCCTGCCAGTTTCGAATGCAGTTCCCAGGTTGAGCCCGGGGATTTCACATCCGACTTGACAGACCGCCTGCGTGCGCTTTACGCCCAGTAATTCCGATTAACGCTTGCACCCTCCGTATTACCGCGGCTGCTGGCACGGAGTTAGC
+
CCCCCGGGGGGGGGGGGGGGGGGGGGGGGGGGGGGGGGGGGGGGGGGGGGGGGGGGGGGGGGGGGGGGGGGGGGGGGGGGGGGGGGGGGGGGGGGGGGGGGGGGGGGGGGGGGGGGGEGDGEGGGGGDGGGGGGGGGGGGGGGFFGGFG?FFGGGGGFGGGGGGGGGGGGGGGGGFGGGGGGGGGFGFGGGGGGGDGGGFFFFFFGFEFCG3<:<>A8CFB3>FFFBE1D>;9GFFF?ECGF?FCFA4F=48:5CDFBB?66F2F6:214;B?8?BFF:9>06660347=4A:B09<8<A4
@M04650:207:000000000-C238N:1:1101:28574:9799 2:N:0:19
GGACTACAAGGGTTTCTAATCCTGTTTGCTCCCCACGCTTTCGTCCATCAGCGTCAGTAAACTGTTAGTGATCTGTTTTCACAATCGGTGTTCTGCGCAATATCTATGTATTTCACCACTACACTGCACGTTCCAACCACCTCACAGCTACTCTAGACTACCAGTTTCAATGGCAAGTTCACGGTTAAGCCGTAAAATTTCACCACTGACTTAATAGTCCGCCTACGGACCCTTTAAACCCAATAATTCCGGATAACGCTTGGATCCTTCGTATTACCGCGGCTGCTGGCACGAAGTTAGC
+
CCCCCGGGGGGGGGGGGGGGGGGGGGGGGGGGGGGGGGGGGGGGGGGGGGGGGGGGGGGGFGGGGGGGGGGGGGGFGGGGGGEFFGFCGGGGGGGGGGGGGGGGGGGGGDGGGGGGGDFGGGGFE@GGG7FGGGECFGGGGGGFGFDFGGGFGGGGGGGGGGGGGFFGGGFA8FFGGGGGFGGGGGGFGGGGGGGGFGGGGFGF6C??CGGGFGGGFCGFADFFAFAF9CBFF?ACFFGGGFFFGCEFG6A29??BG?FDDDDEGGD9<91=@D@EGGDF@>>FFFBD:E7EB<>:FGFB<
@M04650:207:000000000-C238N:1:1101:9535:9815 2:N:0:19
GGACTACACGGGTTTCTAATCCTGTTTGCTCCCCACGCTTTCGCACCTGAGCGTCAGTCTTTGTCCAGGGGGCCGCCTTCGCCACCGGTATTCCTCCAGATCTCTACGCATTTCACCGCTACACTAGGAATTCCACTCTCCCCTCCTGCACTCTAGATTCCCAGTTTGGAATGCAGCACCCAGGTTGAGCCCGGGTATTTCACATCCCACTTAAAAATCCGCCTACGCTCCCTTTACGCCCAGTAAATCCGGACAACGCTCGCCACCTACGTATTACCCCGGCTGCTGGCACGTAGTTAGC
+
CCCCCGGGGGGGGGGGGGGGGGGGGGGGGGGGGGGGGGGGGGGGGGGGGGGGGGGGGGGGGGGGGGGGGGGGGGGGGGGGGGGGGGGGGGGGGGGGGGGGGGGGGGGGGGGGGGGGGGGGGGGGGGGGFFFGGGGGGGFGGGGFGGGGGGGFGGG8;EGGGGGGGGGGGFGGFGGGGGGGGGGGGGGGGGGGGGGGGCGGGFGFFGGFFGGGFGCDFFGGFGDFFF<F?GFF@GF<F;EFGFBFFGFFGFFF:BGF5(43?>GF3CBFF??1<E?>GF((-369,6>?(*(<:?F68F<)6
@M04650:207:000000000-C238N:1:1101:15557:9816 2:N:0:19
GGACTACCGGGGTATCTAATCCTGTTTGCTCCCCACGCTTTCGCACCTGAGCGTCAGTCTTTGTCCAGGGGGCCGCCTTCGCCACCGGTATTCCTCCAGATCTCTACGCATTTCACCGCTACACCTGGAATTCTACCCCCCTCTACAAGACTCTAGCCTGCCAGTTTCGAATGCAGTTCCCAGGTTGAGCCCGGGGATTTCACATCCGACTTGACAGACCGCCTGCGTGCGCTTTACGCCCAGTAAATCCGGACACCGCTTGCCACCTACGTATTACCGCGGCTGTGGGCACGTAGTTAGC
+
CCCCCGGGGGGGGGGGGGGGGGGGGGGGGGGGGGGGGGGGGGGGGGGGGGGGGGGGGGGGGGGGGGGGGGGGGGGGGGGGGGGGGGGGGGGGGGGGGGGGGGGGGGGGGGGGGGFGGGGGGGGGFGGGGGGGGGGGCFCGGGGFGGGGG67AFFFGGGGGGGGGGGFGGFGGGGGGGGGGGGGGGGGFGGGGGCEGDGGGGFGFFGGFFGGGFCGG=@GF;D>?289EFGFFFD@472EEC??FGC2:F45;(<C(*49>22<7:FF?BFFF?GB2FF:61111((((-C0503:(4C><<
@M04650:207:000000000-C238N:1:1101:3282:9816 2:N:0:19
GGACTACCCGGGTATCTAATCCTGTTCGCTACCCACGCTTTCGCGCCTCAGCGTCAGTTGCAGACCAGAGAGTCGCCTTCGCCACTGGTGTTCCTCCATATCTCTACGCATTTCACCGCTCCACATGGAATTCCACTCTCCTCTTCTGCACTCAAGTCCCTCAGTTTCCAATGACCGCTCGTGGTTAAGCCACGAGATTTCACATCAGACTTAAAAGACCGACTGCGCGGGCTTTACGCCCAATCATGACGGACAACGCTTGCCCCCTACGTATTCCCGCGGCGGCTGGCACGTAGTTAGC
+
ACCCB8@8EGCGGGGGGGAC@FCFFFFFGGGGG@C@FDEF<?CFFEGEGGCFGGDEFFFG9C<CEFCF8@8@FEFDGCCCFE77FACCC?E:5C=?EF?,5A;F9EDD7++8@9EEFCBDGGFG8EFGGGGGGG;,3D,,,=@19EFFFED8,@=63=;D@=@?CECFGGG9=AF,@DCE6@>C<CA,;@CE9ECCD*2<+9?CFGGA3CF>CDFG8@FGF)61(;65().41*<)905?8(4156<)*0011>D?CB1:?BF?<86((.4(2:42+*,1(,(((-76?E:C????2F<2-
@M04650:207:000000000-C238N:1:1101:24205:9821 2:N:0:19
GGACTACTAGGGTTTCTAATCCTGTTCGCTCCCCACGCTTTCGAGCCTCAGCGTCAGTTACAGTCCAGAGAGTCGCCTTCGCCACTGGTGTTCTTCCTAATCTCTACGCATTTCACCGCTACACTAGGAATTCCACTCTCCTCTCCTGCACTCTAGATAACCAGTTTGGAATGCAGCACCCAAGTTGAGCCCGGGTATTTCACATCCCACTTAATCATCCGCCTACGCTCCCTTTACGCCCAGTAAATCCGGACAACGCTCGCAACCCACGTATTACCGCGGCTGCTGGCAACTAGTTAGC
+
CCCCCGFGGGGGEGFGGGGGGGGGFFFGGGGEGEFFGEGFGC:CCFFGGG8ECFCFD@FGGFGGGGGGGFGGGGGDGGGGFFCCFEFGGGGGGGGEFFEGFCFEFFCGGGEFEGG9FF66=@BEEEGGGGGGAFFFGGGGFGGC8ECGFDGFG9,EFG9F8ADGGGGGGG@DFAFF8??FGGGFEADFGGBFG6@E7A=,++,??7*38**<9:C+1>FFDFD9D>9A@D=92CFEFFCFE?;E@FF3+;A>7)735;(((()(9?((,(--,+5:9C:((4107(..2:(0(,5):F))-
@M04650:207:000000000-C238N:1:1101:13210:9825 2:N:0:19
GGACTACTAGGGTTTCTAATCCTGTTTGCTCCCCACGCTTTCGCGCCTCAGCGTCAGTAACAGACCAGAGAGTCGCCTTCGCCACTGGTGTTCCTCCATATATCTACGCATTTCACCGCTACACGTGGAATTCCACTCTCCTCTTCTGTACTCAAGTCCCCCAGTTTCCAATGACCGCTCGTGGTTAAGCCACGATATTTCACATCAGACTTAAGAGACCGCCTGCGTGCCCTTTACGCCCAGTAATTCCGGACAACGCTCGCACCCTACGTATTACCGCGGCTGCGGGCACGTAGTTAGC
+
CCCCCGGGGGGGGGGGGGGGGGGG@FGDGGGGGGGGGGGGGGGGGGGGGGGGGGGGGGGGGGGFGGGGGFGGGGGGGGGGGGGGGGGGGGGGGGGGGGGGGGGGGGGGGGEFFGGGGGGGGGGGGGGGGGFGGGGGGGFGGGGFFFGGGFGFGGFGGGFFDEEGGGGGAFFGGAEFEG>EGFCCGGGGGGGGCEGGGGFGF6DFFGGF=FGGF77:A28CBG>@BABE?D?DFEF688CGC(1@C:5CGFFFF>D?F76::BG;GGF?18:32A?DGF?;(096B0((4:;G<:728?<A<
@M04650:207:000000000-C238N:1:1101:11282:9830 2:N:0:19
GGACTACACGGGTATCTAATCCTGTTTGCTCCCCACGCTTTCGCACCTGAGCGTCAGTCTTTGTCCAGGGGGCCGCCTTCGCCACCGGTATTCCTCCAGATCTCTACGCATTTCACCGCTACACCTGGAATTCTACCCCCCTCTACAAGACTCTAGCCTGCCAGTTTCGAATGCAGTTCCCAGGTTGAGCCCGGGGATTTCACATCCGACTTGACAGACCGCCTGCGTGCGCTTTACGCCCAGTAATTCCGGATAACGCTCGCCACCTACGTATTACCGCGGCTGCTGGCACGTAGTTAGC
+
CCCCCGGGGGGGGGGGGGGGGGCFGGGGGGGGGGGGGGGGGGGEDEGGGGGGGGGGGGGGGGGFGGGGGGGGGGGGGGGGGGGGGGGGGGGFGGGFGGGGGGGGFGGGGGGDEFFGGGGGDGGGGFGFFGGGGFDGGGGGGDEFFFFGFGGFFCCFGGGGGGGGGGGGE7E7*FF7@<EGDFGGGFFGFGGGGGGGD5FGFFGFFGGFFGGGFDD;=(=DBGFB6F()4C(4;G:>=0?EG:?B7C):GFF>BF3>F<((-4C0*;?:?>:??F:AGG0911221?:)(7,A((4?::25<
@M04650:207:000000000-C238N:1:1101:21475:9849 2:N:0:19
GGACTACCGGGGTTTCTAATCCTGTTTGCTCCCCACGCTTTCGAGCCTCAGCGTCAGTTACAGTCCAGAGAGTCGCCTTCGCCACTGGTGTTCTTCCTAATCTCTACGCATTTTACCGCTGCACTAGGAATTCCACTCTCCTCTCCTGCACTCTAGATTCCCAGTTTGTAGTGCAGCACCCAGGTTAAGCCCGGGTAATTATCATCCCACTTTAAAATCCGCCTCCTCTCCCTTTACGCCCAGTAAATCCGGACAACGCTCGCACCCTCCGTATTACCCCTGCTGCTGGCCCGTTGTTCGC
+
@@-AA,C,C:@@FG7FD9E<,CC@CE9<AE6CC@@@@:C@@,@6;8@::CFCCB,,8CE<EF@,:,@<,CEGGGD@GGG9FGGGGGGCFGC,CF;FFF<59AF9E,,+4@FE9,5BF:6++8=,A,C8E?A8;,7E;B,?>=,B8=E8<=80@9=,;:EFD9D8>;E=3E;@+EEFCGG?E>8+@<,7,381@58@9*@E++5?A+;*6?DF*B+2+*43:;-(6)(0*0-754)9+(1<C6;;C:<)@):9;>5(22((3(9()/8((4(41=(-<:(((-,5)).)(:(:13(-(1-3;
@M04650:207:000000000-C238N:1:1101:5230:9890 2:N:0:19
GGACTACTCGGGTTTCTAATCCTGTTTGATCCCCACGCTTTCGCACATCAGCGTCAGTTACAGTCCAGAGAGTCGCCTTCGCCACTGGTGTTCTTCCTAATCTCTACGCATTTCACCGCTACACTAGGAATTCCACTCTCCCCTCTTGTACTCTAGATCTCCAGTTTGGAATGCAGCCCCCAGGTTGAGCCCGAGTATTTCACATCCCACTTAAAGATCCGCCTACGCTCCCTTTACGCCCAGTAAATCCTGACAACGCTTGCCCCCTACGTCTTACCGCGGCTGCTGGCACGTAGTTAGC
+
CCCCCGGGFGGGFGGGGGGGGGGGGGGGFAGGGGGGGGGGGGGEGGGGGGGGGGGEGGGGGGGGGGGGGGGG<FGGGGGG@FFCFGGGGGGGG9@FFFGGGGGGGGGGGGGGGGCFGGGGGFGGGGGGGGGGGGGGED=FGFEFGFEGGGFFG9ECGEEECCEEFGGGCFGGFFGCF6=EGGDGGGGGGGGGGGGFFGGADCGFFG*9@GGG5CGC6=GGDGFFDFFB(/>DFCA4B9EGG<<@F>EEGA6);FG9;19<;@G;0CB9::<B(;:BGG<63-319().(1(<(47:?F>><
@M04650:207:000000000-C238N:1:1101:28843:9900 2:N:0:19
GGTCTACCCGGGTATCTAATCCTGTTTGCTCCCCACGCTTTCGAGCCTCAGCGTCAGTTACAGTCCAGAGAGTCGCCTTCGCCACTGGTGTTCTTCCTAATCTCTACGCATTTCACCGCTACACTAGGAATTCCACTCTCCCCTCCTGTACTCTAGATCCCCAGTTTGGAATGCAGCCCCCAGGTTGAGCCCGAGTATTTCACATCCCACTTAAAGATCCGCCTACGCTCCCTTTACGCCCAGTAACTCCGGACAACGCTTGCCCCCTACGTATTACCGCGGCTGCTGGCACGTAGTTAGC
+
CCCCCGGGGGGGGFGGGGGGGGGGGGGGGGGGGGGGGGGGGGE@FGGGCFGGGGGGGGCFEFGGGGGGGGGGFGGGGGGGGGGGGGGGGGGGGGGGGG9BEGGGGDCFGGGGGCEGGEGGEFGGEECFGGGGGGGGGGGGG6EF8EGDDGGFGFEG9EF9DFFGGGGCEDGGGGGD?8EDCCEGGGGGCGFFG>EFGCGGFAE>FGCFEGGGEFF>C:GG9FA?DF=;5D@DFGFF=;CFG@7=GG)6>FFFFBDFG;FFBFF0*;22:F?3?GFAGG<9BBF>9<:F:E?68?0::F):6
@M04650:207:000000000-C238N:1:1101:4318:9904 2:N:0:19
GGACTACCAGGGTTTCTAATCCTGTTTGCTCCCCACGCTTTCGTCCCTCAGCGTCAGTAAGTTGTTAGTGATCTGTCTTCACAATCGGTGTTCTGCGCAATATCTATGTATTTCACCACTACACTGCACGTTCCAACCACCTCACAGCTACTCTAGACTACCAGTTTCAATGGCAAGTTCACGGTTGAGCCGTAAAATTTCACCACTGACTTAATAGCCCGCCTACGGACCCTTTAAACCCAATAATTCCGGATAACGCTTGGATCCTTCGTATTACCTCGGCTGCTGGCACGGCGTTAGC
+
CCCCCGGGGGGGGGGGGGGGGGGGGGGGGGGGGGGGGGGGGGGGGGGGFGGGGGGGGEFEEGFGGFGGGFCCGGGFGFGGFFFECFGGGGGGGGGGGGGC@FDEGFCGFEGFGGGGGGGGGGGGF,AEEFGGGGGGGG8FGGGFGGGGCDGBG9=FGGGFGGGGGGF99EFGGGGFFDFGGDDGGGG?EGGGE=@DFGGCFAE8AFGFFGGGF7FGFFGGAGFAFF>*<DAABGFF>4EGE@=:GFEEGF4=;A<AFFFF;DGE>637<9=@1C;CGC)4(32?(,344E?FB>(,,:0::
@M04650:207:000000000-C238N:1:1101:22074:9944 2:N:0:19
GGACTACTCGGGTTTCTAATCCTGTTCGCTCCCCACGCTTTCGAGCCTCAGCGTCAGTTACAGTCCAGAGAGTCGCCTTCGCCACTGGTGTTCTTCCTAATCTCTACGCATTTCACCGCTACACTAGGAATTCCACTCTCCCCTCCTGCACTCTAGATTCCCAGTTTGGAATGCAGCACCCAGGTTGAGCCCGGGTATTTCACATCCCACTTAAAAATCCGCCTACGCTCCCTTTACGCCCAGTAAATCCGGACAACGCTCGCCACCTACGTATTACCGCGGCTGCTGGCACGTAGTTAAC
+
CCCCCGG@FGGGGGGGGGGGGGGGGG9FGGGGGGGGGGGGGGGCGGGGGGGGGGGGGGFGG,CFGGGGEFFG,E:FGGGGGGGGGGGGGGGGGFGGGGGGGAFGGFGGGGGGGGGGGGGGGGGGFGGFGGGGGGGGG8,FFDGFGGGFFFGFG9FFD=@=AFFFGGF98EFFFCFG?FGG6:8DFGGFGGFFE?CC7FGGGFF+1@7*6CFFC+==?=FGFFDDFFFFDGFBDGFFC(=<<?<@7+9CGFF01;D?GFFB0939*A::BF:?2EF)9F?64413(4:::G0CB<86BC-..
@M04650:207:000000000-C238N:1:1101:6567:9948 2:N:0:19
GGACTACTGGGGTATCTAATCCTGTTTGCTCCCCACGCTTTCGAGCCTCAGCGTCAGTTACAGTCCAGAGAGTCGCCTTCGCCACTGGTGTTCTTCCTAATCTCTACGCATTTCACCGCTACACTAGGAATTCCACTCTCCTCTCCTGCACTCTAGATAACCAGTTTGGAATGCAGCACCCAAGTTGAGCCCGGGTATTTCACATCCCACTTAATCTTCCGCCTACGCTCCCTTTCCGCCCAGTAAAGCCGGATAACGCTCGCCACCTACGTATTACCGCGGCTGCTGGCACGTAGTTAGC
+
CCCCC8CFFGDFGFGGFF9FF9F@FEEFFFEGEECGGEGGGFGGGGE8CCFFGGGE@FF<CFCEGCC,6EFCFGGGEFCGGGGGGGGGGGGGGGGDG9EEEFDEFDCFDEF@@AFFE==?CF@BGGGGCFGGGF9E;DD,,?8D?FF?,,89==EGDGGF8F,@CDAFC,>=D=DC?FCDCD6BFC,@,@,CEG:7+5FEGFGFF>FFFFGG78F++2>+095@>*:)0:@FDG4*;(4CE<25@:C6>FFFBDGA602((4D(*;,3380<7C0)<C400(341:)).*4681,((0-6<
@M04650:207:000000000-C238N:1:1101:11927:9955 2:N:0:19
GGACTACTCGGGTTTCTAATCCTGTTTGCTCCCCACGCTTTCGCTCCTCAGTGTCAGTAACTGCCCAGAGACCTGCCTTCGCCATCGGTGTTCTTCCTGATATCTGCGCATTCCACCGCTACACCAGGAATTCCAGTCTCCCCTACAGCACTCCAGCCTGCCCGTATCGCCTGCACGCCCGAAGTTAAGCCTCGGGATTTCACAGACGACGCGACAAACCACCTACGAGCTCTTTACGCCCAGTAATTCCGGACAACGCTTGCACCCTACGACTTACCGCGGCTGCTGGCACGTAGTTAGC
+
CCCCCGGGGGGGGGGGGGGGGGGGFGGGGGGGFGGGGGGGGGGGGGGGGGGGGGGGGGFGGGGGGGGGGGGGGGFGGGGGGGEGGGGGGGGGGGGGGFGGGGFGGFFFGGGGGGFFFGGGGGGGGGGGGGGGGGGGCFGGEFEFFGGGGGGFGFGGGGGGG8AEFGGGGGGEGGGGGGGCEEGGFGGFGGGGGGGGG5DECFGA4FFDBDDD@)9C>@GF;FD@@FFA@D0;CGFCFFDGE:::FFAA:9)247C:GB0:?:F7DG<BFF:((2(6C9:0(49>B0203C00(,,46+)..
@M04650:207:000000000-C238N:1:1101:24341:9975 2:N:0:19
GGACTACACGGGTATCTAATCCTGTTTGCTCCCCACGCTTTCGAGCCTCAGCGTCAGTTACAGTCCAGAGAGTCGCCTTCGCCACTGGTGTTCCTCCATATCTCTGCGCATTTCACCGCTACACATGGAATTCCACTCTCCTCTTCTGCACTCAAGCAAGACAGTTTCCAATGACCTTCCTCGGTTGAGCCGAGGGCTTTCACATCAGACTAATCTTGCCGCCTACGCGCGCTTTACGCCCAATAATTCCGGATAACGCTTGCCACCTACGTATTACCGCGGCTGCTGGCACGTAGTTTGC
+
CCCCCGGGGGGGGGGGGGGGGGGGGGGGGGGGGGFGGGGFGGGGGGDGGAFGGGGGGFGEGGGGGGGGGGGGFGGCGGGGGGGGGGGGGGCFGGFGGGGGGGGGGFFGGGGGGGGGGGGGGCFEG@FGGFFGGGGGGF8EGGFFCEC=ACFFGDCGGGCGGGGGFGGGGFFGGGGGGGGGGGGGGGDEGGGGGEEDGDFDFFCFACFF=F4*78CDCA,C@D>@=6@FFC099C3CF@GGGBFBGGBAGFFF:B:9C?B:8<<?F??:?238?FBAGF:>6(3;>???BEBF(4:?1+)).
@M04650:207:000000000-C238N:1:1101:25890:10002 2:N:0:19
GGACTACCGGGGTTTCTAATCCTGTTTGCTCCCCACGCTTTCGCTCCTCAGCGTCAGTTACAGCCCAGAGTCCCGCCTTCGCCACCGGTGTTCCTCCTGATATCTGCGCATTTCACCGCTACACCAGGAATTCCAGACTCCCCTACTGCACTCTAGTCCGCCCGTACCCACTGCACGCGCAAGGTTGAGCCTTGCGTTTCCACAGCAGACGCGACGAACCGCCTACGAGCTCGTTACGCCCACTAATTCCGGACAACGCTTGTACCCTCCGTATTACCGCGGATGCTGGCACGTAGTTAGC
+
CCCCCGGGGGGGGGGGFGGGGGGGGGGGGGGGFGGGGGEEGGGCGGGGGGGCFGGGGGGGGGGGGGFGFGGCFCFGGGF=FFG:FGGGCFFDGFCFGGGGCFGGGG9FDE>CFFEFGGGDCE9?FGGGFFCFGGGGGGGGFGGFGGEFDDEFFFFGFGCCEFGEFGDGFFGGGGGGFDGGGCECF>F8<CF??8CEGGGG1BCF4CCFFGGDFGGG>>D99D6(-??3(9(4(:5<D:GGG2,(076AGFFF<BGB*1(41(06C+4)1:73:64<FC:;(,(468BF05(31184836)-
@M04650:207:000000000-C238N:1:1101:28397:10019 2:N:0:19
GGACTACCCGGGTTTCTAATCCTGTTTGCTACCCACGCTTTTGAGCCTCAGCGTCAGTTACAGACCAAAAAGCCGCCTTCGCCACTGGTGTTCCTCCACATCTCTACGCATTTCACCGCTACACGTGGAATTCCGCTTTTCTCTTCTGTCCTCAAGCCTTTCAGTTTCCAATGACCTTCCACGGTTAAGCCGTGGGCTTTCACATCAGACTTAAAAGGCCGCCTGCGCTCCCTTTACGCCCACTAATTCCGGACAACGCTTGTCACCTACGTATTACCGCGGCTGCTGGCACGTCGTTAGC
+
CCCCCGEGGGGGGGGGGGGFGGGGGG9FGGGFGGGGGGGGG@FGGGDFGGGGGGGGGGGGGGGGGGGGGGGGGGGGGGGGGC>FEFGGFFFGGFDGCCAFGGGGGGFGEGGFGFGGGGGGGGGGGGGGGGGGGGGGGEGFE+=BF;FFFGGFFFGGGGDAFDDGDC8EFEGGGGGFCFGCCFCEGE+,@9:EE*@EFFGG79FAFFGFFCCC;FFGF2FFFDB9=FB>BGFFFCA3:6@FC;1:DCCFFA6;<BG<F>960:F<>E?2:>?4)04-3784199>><B7(/43,((,-;(,)
@M04650:207:000000000-C238N:1:1101:15733:10022 2:N:0:19
GGACTACAGGGGTTTCTAATCCTGTTTGCTCCCCACGCTTTCGCGCCTCAGCGTCAGTTACAGACCAGAAAGCCGCCTTCGCCACTGGTGTTCCTCCAAATCTCTACGCATTTCACCGCTACACTTGGAATTCCGCTTTCCTCTTCTGCCCTCAAGCCGTCCAGTTTCCAATGCCCTTCCATGGTTAAGCCGTGGGATTTCACACCAGACTTAAAATGCCGCCTACGCTCGCTTTACGCCCAATAAATCCGGACAACGCTTGCCCCCTACGTATTACCGCGGCTGCTGGCACGTAGTTAGC
+
CCCCCGG,,CFGGGGGGGGGGGGGGGGGGGGGGGGGGGGGGGG7FGGGGG<CFGGGGGGGGGF9FGG8,EFFGGGGGGGGGGGGG8FGGGGGGGGGG,,CF,EGGGGGGGGGGGGGGGGGGGGG,,CFBFGGGGGGGG6<=EFF3EFE9,@6E,DEFF++6FCGFF8EEGF,=:,,@DFFF,ECGGGGGGG5CGCG*;FFGFG9*;FFFGGGE++++0CF@D==(;;>(:(4;F>CF(CF7<11*736CFFBF@DBGFFF:BG47F;>?FBF)34<FG?09>FB0078>=09:3412?)4<
@M04650:207:000000000-C238N:1:1101:26784:10043 2:N:0:19
GGACTACAGGGGTATCTAATCCTGTTTGCTCCCCACGCTTTCGCACCTGAGCGTCAGTCTTTGTCCAGGGGGCCGCCTTCGCCACCGGTATTCCTCCAGATCTCTACGCATTTCACCGCTACACCTGGAATTCTACCCCCCTCTACAAGACTCTAGCTTGCCAGTTTCAAATGCAGTTCCCAAGTTAAGCTCGGGGATTTCACATCTGACTTAACAAACCGCCTGCGTGCGCTTTACGCCCAGTAATTCCGATTAACGCTTGCACCCTACGTATTACCGCGGCTGCTGGCACGGAGTTAGC
+
CCCCCGGGGGGGGGGGGGGGGGGGGGGGGGGGGGGGEGGGGGGGGGGGGGGGGGGGGGGGGGGGGGGGGGGGGGGGGGGGGGGGGGGGGGGFGGGGGGGGGGGGGGGGGGGGGGGGGGGGGGGGGGGGGGGGGGGGGGGGGGGFGGGGGGGFGGGGGFGGGGGGGGGGGGGGGGGGGGGGGGGFCGFFGGGGGGGGGGGGGFGFFGFFCGGF=GFGF?8FBDFFFA@BDG>>FGFFB?GGGBF?GGFFGFFF?EGFD06::0<<4FF?(8<?2C85CC<99>F((4)8(C?F?13><D926
@M04650:207:000000000-C238N:1:1101:17099:10076 2:N:0:19
GGACTACTAGGGTTTCTAATCCTGTTTGCTCCCCACGCTTTCGAGCCTCAGCGTCAGTTACAGTCCAGAGAGTCGCCTTCGCCACTGGTGTTCTTCCTAATCTCTACGCATTTCACCGCTACACTAGGAATTCCACTCTCCCCTCCTGTACTCTAGATCTCCAGTTTGGAATGCAGCCCCCAGGTTGAGCCCGAGTATTTCACATCCCACTTAAAGATCCGCCTACGCTCCCTTTACGCCCAGTAAATCCGGACAACGCTTGCCACCTACGTATTACCGCGGCTGCTGGCACTTAGTTAGC
+
CCCCCGGGGGGGGGGGGGGGGGGGGGGGGGGGGGGGGGGGGGGGGGGGGGGGGGGGGGGGGGGGGGGGGGGGGGGGGGGGGGGGGGGGGGGGGGGGGGGGGGGGGGGGGGGGGGGGGGGGGGGGGGGGFFFGGGGGGGGGGGGFGGGGGGGFGGGDFC;DFGGGGGGGDFGGGGGGGGGGGDEGGGGGGGGGGGGGGGFFGFGF9>CF@FGFEGGGFFGGDFD2>FFDDD=FFGFFFFGDGFFFCFCEGFB9<BG;5:BF;?FBDF?07::47?B>CG69>9>FF?>D:G7C(44<<F444
@M04650:207:000000000-C238N:1:1101:28334:10100 2:N:0:19
GGACTACAGGGGTTTCTAATCCTGTTTGCTCCCCACGCTTTCGAGCCTCAGCGTCAGTTACAGTCCAGAGAGTCGCCTTCGCCACTGGTGTTCTTCCTAATCTCTACGCATTTCACCGCTACACTAGGAATTCCACTCTCCCCTCCTGTACTCTAGATCTCCAGTTTGGAATGCAGCCCCCAGGTTGAGCCCGAGTATTTCACATCCCACTTAAAGATCCGCCTACGCTCCCTTTACGCCCAGTAAATCCGGACAACGCTTGCCACCTACGTATTACCGCGGCTGCTGGCACGTAGTTAGC
+
CCCCCGGFGGGGGGGGGGGGGGGGGGGGGFGGGGGGGGGGGGGGGGDGFEFGGGGGGGGGGGGGFGGGFGGGGGGGGGGGGGGGGGGGGGGGGGGGGGGGGGGGGGGGGGGDGGGGGEGGGGGGGGGGFEFGGGGFGGGGGGGFGGGGGCGFGCFGGFGGCCFGFFGGGGFDDDFGGGEGGGGGGFGCFGGGECCFFGGFF6FFFGFAEGGGFGGGF9GGFGFDFFD52C=BBGFFFFGGED<FG756DFE9DFGFGBF6<?GFGGFB:7:?BF?FFG:>>((470?>>E?C??7:?FAF:
@M04650:207:000000000-C238N:1:1101:19113:10117 2:N:0:19
GGACTACTGGGGTTTCTAATCCTGTTCGCTCCCCACGCTTTCGAGCCTCAGCGTCAGTTACAGTCCAGAGAGTCGCCTTCGCCACTGGTGTTCTTCCTAATCTCTACGCATTTCACCGCTACACTAGGAATTCCACTCTCCCCTCCTGCACTCTAGATTCCCAGTTTGGAATGCAGCACCCAGGTTGAGCCCGGGTATTTCACATCCCACTTAAAAATCCGCCTACGCTCCCTTTACGCCCAGTAAATCCGGACAACGCTCGCCACCTACGTATTACCGCGGCTGCTGGCACGTAGTTAGC
+
CCCCCGGGGGGGGGGGGGGGGGGGGGGGGGGGGGGGGGGGGGGGGGGGGGGGGGGGGGGGGGGGGGGGGGGGGGGGGGGGGGGGGGGGGGGGGGGGGGGGGGGGGGGGGGGGGGGGGGGGGGGGGGGGFCEFGGGGGGGGGGGFGGGGGGGFGGGGGGGGGGGGGGGGGGGGGGGGGGGGGGGDGGGGGGGGGGGGGFGGGFGFFGGFFGGGFGGGFFGFAGF>DFFDFGF==GFFFFGGCD?;FGECGFFF15C;F(9??9C>DE:2??:?>GFAGG?9>0796?7?(*4C0:??FG).:
@M04650:207:000000000-C238N:1:1101:12529:10118 2:N:0:19
GGATACCGGGTTTCTAATCCTGTTCGCTCCCCACGCTTTCGTTCCTCAGCGTCAGTTACTGCCCAGAGACCCGCCTTCGCCACCGGTGTTCCTCCTGATATCTGCGCATTTCACCGCTACACCAGGAATTCCAGTCTCCCCTACAGCACTCAAGTCTGCCCGTATCGCCTGCACGCCCACAGTTAAGCTGCGGGATTTCACAAACGACGCGACAAACCGCCTCCGAACTCTTTCCGCCCAGTAATTCCTGCCAAGGCCTGCACCACACGTATTACCGCGGCTGCTGGCCGGTCGTTAGCCG
+
CCCCCGGCGGGEFFGGGGGGGC;FFCEGFEFGFFGGC:BEC,C<@EFFFGGGGGGDFFFGGGDFFEDGFFGGFGGEEGGG7CFGCCFGGGGGFFFF@EGGFGG9FGD7FGF<FGGCE=CCGGGFFE@FBFFGGA>F8F8FEDG?FDGFGGGFEFE,=AFFFB>E@E++@@DFGFGGGDCEEFF9FFFFCEGCC?*=FG9,412)/?DD;<D)4C3;AFCGF5(4956>(0))-+1(5(:**(.6>CA)*/)44)*,*()(34F:**48(((.5056*940-,-().(,(*(2(--4(/6),
@M04650:207:000000000-C238N:1:1101:6851:10127 2:N:0:19
GGACTACTGGGGTTTCTAATCCTGTTTGCTCCCCACGCTTTCGAGCCTCAGCGTCAGTTACAGTCCAGAGAGTCGCCTTCGCCACTGGTGTTCTTCCTAATCTCTACGCATTTCACCGCTACACTAGGAATTCCACTCTCCCCTCCTGTACTCTAGATCTCCAGTTTGGAATGCAGCCCCCAGGTTGAGCCCGAGTATTTCACATCCCACTTAAAGATCCGCCTACGCTCCCTTTACGCCCAGTAAATCCGGACAACGCTTGCCACCTACGTATTACCGCGGCTGCTGGCACGTAGTTAGC
+
CCCCCFGGGGGGGGGGFGFGGGGGGGGGGGGGGGGGGGGGGGGGGGGGGGGGGGGGGGGGGGGGGGGGDGFFGFGGGGGGGGGGGGGGGGGGGGGGGGGGGGGFGFGGGEGGGGGGG7EGEGGGGFG?ECFGGFFGGGCCGFCDEDGFGGGFGFGGFFG9DA8DFGGFB,@=8AADDFEGG@CCFCFF,DCEEGGGG>FGGFG>B;9AEGGGFGCF>6DD>FDFDF@)(:29=FFCF@*<F?FF7:?3CFD((8>=C6;D::<?FC?2:?:?)044CD1>0(7>9BB)7C89(.32:CA46
@M04650:207:000000000-C238N:1:1101:29060:10132 2:N:0:19
GGACTACTGGGGTTTCTAATCCTGTTCGCTCCCCACGCTTTCGCGCCTCAGCGTCAGTTACAGACCAGAGAGTCGCCTTCGCCACTGGTGTTCCTCCACATCTCTACGCATTTCACCGCTACACGTGGAATTCCACTCTCCTCTTCTGCACTCAAGCAAGACAGTTTCCAATGACCTTCCTCGGTTGAGCCGAGGGCTTTCACATCAGACTAATCTTGCCGCCTACGCGCGCTTTACGCCCAATAATTCCGGACAACGCTTGCACCCTACGTATTACCGCGGCTGCTGGCACGTAGTTAGC
+
CCCCCGGGGGGGGGGGGGGGGGGGGGGGGGGGGGGGGGGGGGGGGGGGGGGGGGGGGFGGGGGGGGGGGFGGGGGGGGGGGGGGGGGGFGGGGGGGGGGGGGGGGGGFGGEEFGGGGGGGGGGFGFGGGGCCFGGCGFGFGGGFGGGGGFGFGGGGGGGGGGGGGGGGGFDGGGGGGGGGCGGGGGGFFGFGEECEDGGGGFGFFGGFFGGGFGGGFFGGBG=<<FF:05;B>GFA?(8?E00:7>647@F06B)8914?<FFBG8<6<F?42E:9EG606>>696??7C7C?<<BFFB26
@M04650:207:000000000-C238N:1:1101:14294:10133 2:N:0:19
GGACTACACGGGTATCTAATCCTGTTTGCTCCCCACGCTTTCGCGCCTCAGTGTCAATGTTGGCCCAGACAGCTGCCTTCGCCATTGATGTTCCTTCTGATCTCTACGCATTTCACCGCTACACCAGAAATTCCGCCATCCTCTACCACATTCTAGTGATCCAGTATCAAATGCAATTCCCAGGTTGAGCCCGGGGCTTTCACATCTGACTTAAATCACCACCTACGCGCCCTTTACGCCCAGTAATTCCGATTAACGCTTGCACCCTCCGTATTACCGCGGCTGCTGGCCCGGAGTTAGC
+
CCCCCGGGGGGGGGGGGGGGGGGGGGGGGGGGGGGGGGGEGGGDGGGGGGGGGGGGGFFGGGGGGGGGGGGGGGGGGGGGGGGGGGGFGGGGGGGGGGGGGGGGGGFGGGGGGGGGGGG6EGGGFGFGGGDDFGFEEEGCE8DFGGFCGGGFFFGFGGFFGGECGGFCFGGFGGGGFGFGDGGGGGGGGGDFGGGGGDGGGFGFFGD<<FGFEGF=A=FG=FFBFFFFFG=>(=4>F<EGGFF;FFCFGFF;D:CEGFF?:?*<FGF:?FFF<67ADC6907>>;?BF:5(:99124*<A5
@M04650:207:000000000-C238N:1:1101:19419:10143 2:N:0:19
GGACTACAGGGGTTTCTAATCCTGTTTGCTCCCCACGCTTTCGCACCTGAGCGTCAGTCTTTGTCCAGGGGGCCGCCTTCGCCACCGGTATTCCTCCAGATCTCTACGCATTTCACCGCTACACCTGGAATTCTACCCCCCTCTACAAGACTCTAGCCTGCCAGTTTCGAATGCAGTTCCCAGGTTGAGCCCGGGGATTTCACAGCCGACTTGACAGACCGCCTGCGTGCGCTTTACGCCCAGTAATTCCGATTAACGCTTGCACCCTCCGTATTACCGCGGCTGCTGGCACGTAGTTCGC
+
CCCCCGGGGGGGGGGGGGGGGFGGGGGGGGGGGGGGGGGGGGGGGGGGGFEGGGGGGFEGFGGGGGGGGEGGGGGGGGGGGGGGG8F7FGGGGGGGGGGDFGCGGGGGGGGGGGGGGGGGGGGGGGGFGCFGGGFGGGGGGGGFGGGGGDGFG;,@CFGGGFF6DFGGEFF@DDGFFGGGGFC*@C8CFGGGGGG54CFGF7B6+;C>>GD33CCF4@GGFC>06FF3(99>>DFAFBGEGBFFGG>DGFF,2.CAF?BFF1*4DG???03::F7<GG?;>0119().(/.<(.4((3)(4
@M04650:207:000000000-C238N:1:1101:10920:10169 2:N:0:19
GGACTACTCGGGTTTCTAATCCTGTTCGCTACCCATGCTTTCGCTCCTCAGCGTCAGTTGTGGCCCAGAGACCTGCCTTCGCCATCGGTGTTCCTCCTGATATCTGCGCATTCCACCGCTACACCAGGAATTCCAGTCTCCCCTACCACACTCTAGCCTGCCCGTACCCACTGCACGCCCAAGGTTAAGCCTTGGGATTTCACATCTGACTTAACAAACCGCCTGCGTGCGCTTTACGCCCAGTAATTCCGATTAACGCTTGCACCCTCCGTATTACCGCGGCTGCTGGCACGTAGTTAGC
+
CCCCCGGGGGGGGGGGGGGGGGGGGGGGGGGGGGGGGGGGGGGGGGGGGGGGGGGGGGGGGGGGGGGGFGGGGGGGGGGGGGGGGGGGFGFGGGGGGGGGGGGGGGGGGGGGGGGGGGGGGGGGCGGG?FGGGGGGFFGGGGEBFGGE,=EDFFGGFGGGGGGGGBEGF9EFDEA?;7FEGFFGFGFFGGGGGGGGGGGGGCFFFFGFEGGFEGGGBDFC@G=DDFFB252;BGFFFFGGGD;8FFCEGFFDFDC<C((-3:*,9C?,1(-,4F0)<>:;6BBF>?FF?G(+1(4:BFB<6
@M04650:207:000000000-C238N:1:1101:15458:10172 2:N:0:19
GGACTACTGGGGTTTCTAATCCTGTTTGCTCCCCACGCTTTCGCACCTGAGCGTCAGTCTTTGTCCAGGGGGCCGCCTTCGCCACCGGTATTCCTCCAGATCTCTACGCATTTCACCGCTACACCTGGAATTCTACCCCCCTCTACAAGACTCTAGCCTGCCAGTTTCGAATGCAGTTCCCAGGTTGAGCCCGGGGATTTCACATCCGACTTGACAGACCGCCTGCGTGCGCTTTACGCCCAGTAATTCCGATTAACGCTTGCACCCTCCGTATTACCGCGGCTGCTGGCACGGAGTTAGC
+
CCCCCGGFGGGGCGGGGGGGGGGGGGFGGGGGGGGGGGGGGFGGEGGGGGGGGGGGGFGGGFEFGGCGGGGGEGGGGGGGGGGGGGGGGCFGGGGGGGGGGGGGGGGGGGGGGGGGGCEGGGGFFEGGFFGGFFAFE8+@CGGFCFGGEGGFGGGGF6E8D@CGGGGGDFFEFGGGGGGCF9B>DDGGGGCFGEE559F:FFC6+8DEDGGGAGGC6@FGFGFFBFF;:GF60A:>41CG:2<7CFAAG*981;59FB9?F?D)9C?<B?9BBC0<@F?;BF0(4?D:?GF6<00;BEBB4
@M04650:207:000000000-C238N:1:1101:4244:10176 2:N:0:19
GGACTACACGGGTTTCTAATCCTGTTTGCTCCCCACGCTTTCGCACCTGAGCGTCAGTCTTTGTCCAGGGGGCCGCCTTCGCCACCGGTATTCCTCCAGATCTCTACGCATTTCACCGCTACACCTGGAATTCTACCCCCCTCTACAAGACTCTAGCCTGCCAGTTTCGAATGCAGTTCCCAGGTTGAGCCCGGGGATTTCAAATCCGACTTGACAGACCGCCTGCGTGCGCTTTACGCCCAGTACTTCCGATTAACGCTTGCACCCTCCGTATTACCGCGGCTGCTCGCCCGGAGTTAGC
+
CCCCCGGGGGGGGGGGGGGGFGGGGGGGGGGFGGEGEGDCGGGGGGGGFGGGGCEFGF,FFGGGFGGCGGGGGGGGGGGGGGGGCGGGGGGGGGG9=FGC<EGGGGC:CGGCFFFGGGEGGGEEAEFGGGGFFGG9FGGDGGG5EFD@<FGAGGD7,@C?6F@EFE7EC@FGF9A,@+<C,DGFF@FEFGCFD=*?DGFF>6+;;FD:;CC*7;41=@GF9D9(0<>BFGFF>G:>FBGG8(44:*.-C4><:<><C:63((*5>8:1(3((.*()<:0-79;(3(5)47(*,4((-*.:6
@M04650:207:000000000-C238N:1:1101:23535:10184 2:N:0:19
GGACTACTAGGGTATCTAATCCCATTCGCTCCCCTAGCTTTCGTCTCTCAGTGTCAGTGTCGGCCCAGCAGAGTGCTTTCGCCGTTGGTGTTCTTTCCGATCTCTACGCATTTCACCGCTCCACCGGAAATTCCCTCTGCCCCTACCGTACTCCAGCTTGGTAGTTTCCACCGCCTGTCCAGGGTTGAGCCCTGGGATTTGACGGCGGACTTAAAAAGCCACCTACAGACGCTTTACGCCCAATCATTCCGGATAACGCTTGCATCCTCTGTATTACCGCGGCTGCTGGCACAGAGTTAGC
+
CCCCCGGGGGGGGGGGGGGGGGGGGGGGGGGGGGGGGGGGGGGFGFGGGGGGGGGGGGGGGGGGGGGGGGGGGGGGGGGGGGGGFGGGGGGGGGGGGGGGGGGGGGGGGGGGFGGGGGGGGGGGGGGGGGGGGGGGGGGGGGFFFGGGGGGFGGGGGGGGGFGGFGGGFFFGGGGEGGGGGGGEGFEFFFGGGGGGGGGGG>F>BGGBBGGGEG+@FDGGFGFFEF1A)99;@GFFF<GGGFF7FGBBGFF0:@GAGFFFB39<C@:3))5<AG<AGC:>;;FF>BD?BGBF1?F0-CAA>
@M04650:207:000000000-C238N:1:1101:12600:10194 2:N:0:19
GGACTACCCGGGTATCTAATCCTGTTTGCTCCCCACGCTTTCGTCCATCAGCGTCAGTATACTGTTAGTGATCTGTTTTCACAATCGGTGTTCTGCGCAATATCTATGTATTTCACCACTACACTGCACGTTCCAACCACCTCACAGCAACTCTAGACTACCAGTTTCAATGGCAAGTTCACGGTTGAGCCGTAAAATTTCACCACTGACTTAATAGTCCGCCTACGGACCCTTTAAACCCAATAATTCCGGATAACGCTTGGATCCTTCGTATTACCGCGGCTGCTGGCCCGAATTTAGC
+
CCCCCGGGGGGGGGGGGGGGGGGGGGGGGGGGGGGGGGGGGGGGGGGGGGGGGGGGGGGGGGGGGGGGGGGGGGGGGGGGFFFFFGGGGGGGGFGGGGGGGGGGGGGGGGGGGGGGGGGGGGGGGGGGGGGGGGGGGGGGGGGFGGGGEGGFGGGDFGGGGGGGGGGGGFGGGGGGGGGGGGGGGGGGGGGGCEEGGGGGGFGFFGGFEGGGFGGGFEGGFGFFFFFB>DBFFDFFFFGGGFBBGGFFGFFFFFDF=301?D*;:FF4C9=@;A@?FGF>FB0(7:033*(1,99((<666
@M04650:207:000000000-C238N:1:1101:4910:10207 2:N:0:19
GGCACCAGGGTTTCTAATCCTGTTTGCTCCCCACGCTTTCGAGCCTCAGCGTCAGTTACAGTCCAGAGAGTCGCCTTCGCCACTGGTGTTCTTCCTAATCTCTACGCATTTCACCACTACACTAGGAATTCCACTCTCCCCTCCTGTACTCTAGATCTCCAGTTTGGAATGCAGCCCCCAGGTTGAGCCCGAGTATTTCACATCCCACTTAAAGATCCGCCTACGCTCCCTTTACGCCCAGTAAATCCGGACAACGCTTGCCACCTACGTATTACCGCGGCTGCTTGCACGTAGTTAGCCC
+
@<CCCGGGGG<EGGGGGGGGDGGGFGGDFGGFGGGGDGGGGDEGGGGGGGGEGGGGGGGFFGGGCGCECFFGGGDGGGGGGGGGGFECFDFFGGCFGGGGFFCGF77:FEFGGGF<?EB?,BECFCAFFGGGGGC=AFFG8DCEGGGG9=E?GF,;C=EDEFGFGGGED,,EFAD?EDGGE7D9@B8,A8CECEFFGCA,+=>6;;FFFGFCFG=CFE;FFG>DFB9?BGFFF,=(8@DC:5;)+;?@GB)6@FG()/6(/;C38F(.34)63+-4*1(-1((,2-21)+4*3(495<<2(
@M04650:207:000000000-C238N:1:1101:12803:10223 2:N:0:19
TGACTACCCGGGTTTCTAATCCTGTTTGCTCCCCACGCTTTCGAGCCTCAGCGTCAGTTACAGTCCAGAGAGTCGCCTTCGCCACTGGTGTTCTTCCTAATCTCTACGCATTTCACCGCTACACCTGGAATTCTACCCCCCTCTACAAGACTCTAGCCTGCCAGTTTCGAATGCAGTTCCCAGGTTGAGCCCGGGGATTTCACATCCGACTTGACAGACCGCCTGCGTGCGCTTTACGCCCAGTAATTCCGATTAACGCTTGCACCCGCCGTCTTACCGCGGCTGCTGGCCCGGAGGTAGC
+
CCCCCGGFGGGGGGGGGFGDGGCEF<FGGDGFFEFGGGGGGGGGGGGGGGGGGEGGGFGGGGGGGGGGGGGEGGEGGGGGGGGGGGGGGG<FFGGGGGGFC9FGGGGGGGGEFFFGFGGCCFF8BFGGGGGFGGGFGGGGGGDFGGGGGGG8FGGGGGGGG,@DFGGGGGGGGDEFCFGEGGGF@<8CGFGFGGGGDD7ECBDFFFGEFGG<*:;@F@5?@D(38A>A05969EFEFFGC8:63D*)6:BF61BCAG?9?<?*)**-((-43-80)+2((-(-4;B:7B5(719,((;),8
@M04650:207:000000000-C238N:1:1101:15538:10279 2:N:0:19
GGACTACCAGGGTATCTAATCCTGTTCGCTCCCCACGCTTTCGAGCCTCAGCGTCAGTTACAGTCCAGAGAGTCGCCTTCGCCACTGGTGTTCTTCCTAATCTCTACGCATTTCACCGCTACACTAGGAATTCCACTCTCCTCTCCTGCACTCTAGATAACCAGTTTGGAATGCAGCACCCAGGTTGAGCCCGGGTATTTCACATCCCACTTAAAGATCCGCCTACGCTCCCTTTACGCCCAGTAAATCCGGACAACGCTTGCCACCTACGTATTACCGCGGCTGCTGGCACGTAGTTAGC
+
CCCCCGGGGGGGGFGGGGGGGGGGGGFGGGGGGGGGGGGGGGGGGGGGGGGGGGGGGGGGGGGGGGGGGGGG@FGGGGGGGGGGGGGGGGGGGAFGGGGGGGGGGGGGGGGGGGGGGGGGGGGGEFGGGGGGGGGGGF9=FFGFDGGGGGGFG9FG9E,E8FF?FGG,68ECDFFDFFC==FEDGGFGGGFGGCDECFGGGFGFCFG*>GGG==DFF>CFFGFF9?=>@D22@GACFFCFE;;@FGCEGFF@0>G(*3::?FGF>FB??F??2CBAGGBF(-((-42::C(9<:??3F><<
@M04650:207:000000000-C238N:1:1101:27157:10315 2:N:0:19
GGACTACAAGGGTTTCTAATCCTGTTTGCTACCCACGCTTTCGAGCCTCAGCGTCAATTACAGACCAGAAAGCCGCCTTCGCCACTGGTGTTCCTCCATATCTCTACGTATTTCACCACTACACATGGAATTCCGCTTTCCTCTTCTGCATTCAAGTTGGACAGTTTCCAATGACCCCCCACGGTTAAGCCGTGGGCTTTCACATCAGACTATTCCAACCGCCTGCGCTCCCTTTAAGCCCAATAATTCCGGACAACGCTTGTCACCTACGTATTACCGCGGCTGCTGGCACGTAGTTATC
+
CCCCCGGFEFFGGGGGGGGGGGGFGGGGGGEGGGGGGGGGGGGGGGGGGGGGGGGGGGGGGGGGGGGGGGGGGGGGGGGGFGGGGGGGGGGGGGGGGGGGGCFGGGGG=FGGFGGGGFFFGG@FEFGGGGGGGGGGDEFGGGGFGGGFGGE?CGGGGD9DFFGGGGGGCFGFGFGGD+1+6CECFGGGFGFC7?:E7FGGG6FFBCFFEGGGC+=798EC@GFFFF>>(8;DFGACF)CGFDFDGGFEGC402>D7FFB<??CA:FD?((43>GFAFD(7;142(1::0E7F?87(8CA-<
@M04650:207:000000000-C238N:1:1101:6917:10318 2:N:0:19
GGACTACAGGGGTATCTAATCCTGTTTGCTCCCCACGCTTTCGCACCTGAGCGTCAGTCTTTGTCCAGGGGGCCGCCTTCGCCACCGGTATTCCTCCAGATCTCTACGCATTTCACCGCTACACCTGGAATTCTACCCCCCTCTACAAGACTCTAGCTTGCCAGTTTCAAATGCAGTTCCCAAGTTAAGCTCGGGGATTTCACATCTGACTTAACAAACCGCCTGCGTTCGCTTTACGCCCAGTAATTCCGATTAACGCTTGCACCCTCCGTCTTACCGCGGCTGCTGGCACTTAGTTAGC
+
CCCCCFGFGCEGGGGGGGGGGGGGGGGGGFGGGGGGGGGGGGEGGGGGGGGGGGGGEGFGGGGGGGGGGGGGDGGGGGGGGGGGGGGGGGGGGGGGGGGAFGGGGDGGGCGGGFGGGGGGGGGGGGG<FFGGGGGGGGFFGGGFGGGFGDGBEBFCGGFFGGGGGGFGDGGE+@9FFGFGGGG7FFCGF@?EEG5CDGGGGFGFFGGFEFFFF>CFF?GG;G>;;FFB25401EF4F0?EG??>:*)6DFF?FF3AF((44:GFGEBFFB62(849?G?>>6>99???:EFG0)64>F9)-
@M04650:207:000000000-C238N:1:1101:11520:10329 2:N:0:19
GGACTACAGGGGTATCTAATCCTGTTCGCTACCCACGCTTTTGAGCCTCAGCGTCAATTACAGACCAGAAAGCCGCCTTCGCCACGGGTGTTCCTCCATATATCTACGCATTTCACCGCTACACATGGAATTCCGCTTTCCTCTCCTGCATTCAAGTTGGACAGTTTCCAATGCACCTCCACGGTTAAGCCGTGGGCTTTCACATCAGACTATTCCAACCGCCTGCGCTCCCTTGACGCCCAATAAATCCGGACAACGCTTGCCACCTACGTATTACCGCGGCTGCTGGCACGTAGTTAGC
+
CCCCCGGGGGGGGGGGGGGGGGGGGGGGGGGGGGGGGGGGGGGGGGGGGGGGGGGGDGGGGGGGGGGGGGGGGGGGGGGGGFGGGGGGGGGGGGGGGGGGGGGGGGGGGGGGGGGGGGGGGGGG9EFGGFGFFGGGGGGGGGGFGGADFFFFGGGGGFGGFFFGGFGGGGGFCGGGGGGGGGGGGGCFGGGDC*:7FCGFCAFFFGGFEGCFF@C88?FGFGFF9FBEFGFFFG)3;<GEGFFFGF34D4>B27/3FBFBFFGFGC?7(2:<7EBAGG:;>BF910?BFGFGBB7??E:A6
@M04650:207:000000000-C238N:1:1101:24907:10329 2:N:0:19
GGACTACTCGGGTTTCTAATCCTGTTTGCTCCCCACGCTTTCGCACCTGAGCGTCAGTCTTTGTCCAGGGGGCCGCCTTCGCCACCGGTATTCCTCCAGATCTCTACGCATTTCACCGCTACACCTGGAATTCTACCCCCCTCTACAAGACTCTAGCCTGCCAGTTTCGAATGCAGTTCCCAGGTTGAGCCCGGGGATTTCACATCCGACTTGACAGACCGCCTGCGTGCGCGTTACGCCCAGTAATTCCGATTAACGCTTGCACCCTCCGTATTACCGCGGCTGCTGGCACGGGGTTAGC
+
CCCCCGGGGGGGGGGGGGGGGGGGGGGGGGGGGGGGGGGGGGGGGGGGGGGGGGGGGGGGGGGGGGGGGGGGEGGGGGGGGGGGGGGGGGGGGGGGGGGGGGGGGGGGGGGGGGGEGGGGGGGGGGGGGGGGFGGGGGGGGGGFGGGGGGGFGGGCFGGGGGGGGFGGGGGFGGGGGCDGGGGGGFGGGGFGGGGGG:AFGFGFFGGFFDDDA74DADGC@GFBFF><(/7>(>>?D?GEC:?0CF99F6),3:GFGF261<<2=FF?<BBB?=?ACGBB6>91;1).5:(<:(((-:3<:
@M04650:207:000000000-C238N:1:1101:16687:10333 2:N:0:19
GGACTACCCGGGTTTCTAATCCTGTTCGCTCCCCACGCTTTCGAGCCTCAGCGTCAGTTACAGTCCAGAGAGTCGCCTTCGCCACTGGTGTTCTTCCTAATCTCTACGCATTTCACCGCTACACTAGGAATTCCACTCTCCCCTCCTGCACTCTAGATTCCCAGTTTGGAATGCAGCACCCAGGTTGAGCCCGGGTATTTCACATCCCACTTAAAAATCCGCCTACGCTCCCTTTACGCCCAGTAAATCCGGACAACGCTCGCCACCTACGTATTACCGCGGCTGCTGGCACGTAGTTAGC
+
CCCCCFGGGGGGGGGGGGGGGGGGGGGGGGGGGGGGGGGGGGGGGGGGGGGGGGGGGGGGGGGGGGGGGGGGGGGGGGGGGGFGGGGGGGGGGGGGGGGGGGGGGGGGGGGGGGGGGGGGDGGGGGGGFFFGGGGGGGGGGGGFGGGFGGGFGGGGAEFGGFGGGGGGEGGGGFFFGGGGEGGGGGFFCFGGGGDGGGGGDFDFAFFFBGGGCGGGFBC4-C>9(6>D=D;?;FFCF@GGGFFFGGFFGFFFFFGFF>>:BFG>CC:?F>18?FF<FG2(,-7((1)5(7(3(.(21966:
@M04650:207:000000000-C238N:1:1101:10533:10342 2:N:0:19
GGACTACCAGGGTTTCTAATCCTGTTTGCTCCCCACGCTTTCGCACCTGAGCGTCAGTCTTTGTCCAGGGGGCCGCCTTCGCCACCGGTATTCCTCCAGATCTCTACGCATTTCACCGCTCCACATGGAATTCCACTCTCCTCTTCTGCACTCAAGTCCCTCAGTTTCCAATGACCGCTCGTGGTTAAGCCACGAGATTTCACATCAGACTTAAAAGACCGCCTGCGCGCGCTTTACGCCCAATAATTCCGGACAACGCTTGCCCCCTACGTATTACCGCGGCTGCTGGCACGTAGTTAGC
+
CCCCCGGGGGGGGGGGGGGGGGGGGGGGGGGGGGGGGGGEGGGGGGGGGGGGGGGGGGGGGGGGGGGGGGGGGGGGGGGGGGGGGGGGGGGGFFGGGGGGGGGGGGGGFGGEGGGFGGGGGGGGGGGGGGFGGGGGGFGGGGGFGGGFGGGFGGGGAFCFEGFDEFGGGGGGGGCFGGDGGGGGGGGGGGCEGGGGGGGGGFGFFG==BGGGECFGFDGD@D;?FFFF(>09(:5<FBGGE?0:F>2<D4FF::GBG>F:(3C07FF6?<FB?FFBGC19;>0>>?FF05:A?1::?F<A<
@M04650:207:000000000-C238N:1:1101:16283:10375 2:N:0:19
GGACTACTGGGGTTTCTAATCCTGTTTGCTCCCCACGCTTTCGCGCCTCAGCGTCAGTTACAGACCAAAAAGCCGCCTTCGCCACTGGTGTTCCTCCACATCTCTACGCATTTCACCGCTACACGTGGAATTCCGCTTTTCTCTTCTGTCCTCAAGCCTTCCAGTTTCCAATGACCTTCCACGGTTAAGCCGTGGGCTTTCACATCAGACTTAAAAGGCCGCCTGCGCGCGCTTTACGCCCAATAATTCCGGATAACGCTTGGATCCTTCGTATTACCGCGGCTGCTGGCACGAATTTAGC
+
CCCCCGGGGGGGGGGGGGGGGGGGGGGGGGGGGGGGGGGGGGGGGGGGGGGGGGGGGGGGGGGGGGGGGGGGGGGGGGGGGGGGGGGGGGGGGGGGGGGGGGGGGGGGGGGGGGGGGGGGGGGGGGGGGGGGGGGGGGGGGGGFGGGGGGGFGGGGGGGGGGGGDFGGGGGGGGGGGGGGGGGDGGGGGGGEGGG>FGGGGFGFFGFFFGGGCGFFFFGGFG@>0ABFFG@FFGFF??GED:?FGGBFGFF60)7<F<B:::9>C8?26<<??GF2<CBFF106>F7::EF63:1.23:)6
@M04650:207:000000000-C238N:1:1101:17278:10378 2:N:0:19
GGACTACTAGGGTTTCTAATCCTGTTTGCTCCCCATGCTTTCGCGCCTCAGCGTCAGTTATAGACCAGAAAGTCGCCTTCGCCACTGGTGTTCCTCCACATCTCTACGCATTTCACCGCTACACGTGGAATTCCACTTTCCTCTTCTATCCTCAAGCCTTCCAGTTTCCAATGACCTTCCACGGTTAAGCCGTGGGCTTTCACATCAGACTTAAAAGGCCGCCTGCGCGCGCTTTACGCCCAATAATTCCGGACAACGCTTGCCACCTACGTATTACCGCTGCTGCTGTCACGTATTTCGC
+
CCCCCGGGGGGGGFGGGGGGGGGGGGGGGGGGGGGGGGGGGGGGGGGGGGGGGGGGGGGGGGGFGGGGGGGGGGGGGGGGGGGGGGGGGGGEGGGGGGGGGGGGGGFGGGGGGGGGGGGGGGGG@FGFGFCDFGGGGGGGGGGFGGGGGGFBGGGGGGGGGGCFFGGGFGGGDAEGGGGGGGGGGGGGGGGGGGGGGG@FG6B>6?76@GGGFGGGFDGGAGA9BF2?2C@B;EFCA2EEC1?@G77CGF;(-<CB4(3:?BG?*2:,5504)+5>FC?0(-32).:BA+5<,..)(<),4
@M04650:207:000000000-C238N:1:1101:18919:10385 2:N:0:19
GGACTACTCGGGTTTCTAATCCTGTTTGCTCCCCACGCTTTCGAGCCTCAGCGTCAGTTACAGTCCAGAGAGTCGCCTTCGCCACTGGTGTTCTTCCTAATCTCTACGCATTTCACCGCTACACTAGGAATTCCACTCTCCTCTCCTGCACTCTAGATAACCAGTTTGGAATGCAGCACCCAAGTTGAGCCCGGGTATTTCACATCCCACTTAATCATCCGCCTACGCTCCCTTTACGCCCAATAAATCCGGATAACGCTCGCCACCTACGTATTACCGCGGCTGCTGGCACGTAGTTAGC
+
CCCCCGGGGGGGGGGGGGGGGGGGGGGGGGGGGGGGGGGGGGGGGGGGGGGGGGGGGGGGGGGGGGGGGGGGGGGGGGGGFGGGGGGGGGGGGGGGGGGGGGGGGGGGGGGGGGGGGGGGGGGGGGGGGGFGGGGGGGGGGGGFGGGGGGGFGGGGGG9EGGGGGGGGGGGGGGGGGGGGGGGGGGGGGGGGGGGGGGGGGFGFFGGFFGGGFGGGFFGGFGFFAFFDDDFFFGFFFFGGGFFFGGFFGFF0?BCEGFFDF@G05=?7:BF:?FFFFG<09;F>6<?BFGFG?<:<BG9<A
@M04650:207:000000000-C238N:1:1101:10096:10396 2:N:0:19
GGACTACCCGGGTTTCTAATCCTGTTTGATCCCCACGCTTTCGCACATCAGCGTCAGTTGCAGACCAGAGAGCCGCCTTCGCCACTGGTGTTCCTCCATATCTCTGCGCATTTCACCGCTACACATGGAATTCCACTCTCCTCTTCTGCACTCAAGCAAGACAGTTTCCAATGACCTTCCTCGGTTGAGCCGAGGGCTTTCACATCAGACTTATCTTGCCGCCTACGCGCGCTTTACGCCCAATAATTCCGGATAACGCTTGCCACCTACGTCTTACCGCGGCTGCTGGCACGGAGTTAGC
+
CCCCCGGGGGGGGGGGGGGGGGGGGGGGFGGGGGGGGGGGGGGGGGEFGFFGGGGGGGGCFFFCFGGGGFFGGGGGGGGGGGGGGGGGGGGGGGGGGGGGDGGGGFGGGGGGGGGGGGGGGGGG,EFFGGGGGGGG;8=FGFGFGGEDGFGFGG@CF,,3@FFGFGDGG9FGF,,DDFGGFCGGGGGGGGGD:CGGDGGGGFGFFGFF:>F+/=CFFCFGFGFF>FFFFG90;EFCFFGGG:8:F746DF:3(7CAF?>BBFG(*<8:(2:7(*4)<D079(4466023CBG0(--48)4:
@M04650:207:000000000-C238N:1:1101:12057:10397 2:N:0:19
GGACTACCGGGGTTTCTAATCCTGTTTGCTCCCCACGCTTTCGAGCCTCAGCGTCAATCACAGACCAGAAAGCCGCCTTCGCCACTGGTGTTCCTCCATATATCTACGCATTTCACCGCTACACATGGAATTCCGCTTTCCTCTTCTGCATTCAAGTTGGACAGTTTCCAATGCAATTCCACGGTTAAGCCGTGGGCTTTCACATCAGACTGTTCCAACCGCCTGCGCTCCCTTTACGCCCAATAATTCCGGACAACGCTTGCCACCTACGTATTACCGCGGCTGCTGGCACGTAGTTAGC
+
CCCCCGGGGGGGGGGGGGGGGGGGGGGGGGGGGGGGGGGGGGGGGGGGGGGGGGGEGGGGGGGGGGGGGGGGGGGGGGGGGGGGGGGGGGGGGGGGGGGGGGGGGGGGGGGGGGGGGGGGGGGGFGGGGGGFGGGGGGGFGGGFGGGGGGGFGGGGGGGGGGGGGGGGGGGGGGGGDFFGGGGDGGGGGGCEEGGGGGG6CFCFFGGFFGG9=FFDF?6C(C=>=ABEFGB0@FA)@@GGG<@@GFEFGFF(4@GFGF>084F?7E?B?FF73FFFGGFF>>FF33?:>E1FB6:02C>A4
@M04650:207:000000000-C238N:1:1101:18266:10397 2:N:0:19
GGACTACTCGGGTTTCTAATCCTGTTTGCTCCCCACGCTTTCGCACCTGAGCGTCAGTCTTTGTCCAGGGGGCCGCCTTCGCCACCGGTATTCCTCCAGATCTCTACGCATTTCACCGCTACACCTGGAATTCTACCCCCCTCTACAAGACTCTAGCTTGCCAGTTTCAAATGCAGTTCCCAAGTTAAGCTCGGGGATTTCACATCTGACTTAACAAACCGCCTGCGTGCGCTTTACGCCCAGTAATTCCGATTAACCCTTGCACCCTCCGTATTACCGCGGCTGCTGGCACGTAGTTAGC
+
CCCCCGGGGGGGGGGGGGGGGGGGGGGGGGGGGGGGGGGGGGGGGGGGGGGGGGGGGGGGGGGGGGGGGGGGGGGGGGGGGGGGGGGGGDGGGGGGGGGGGGGGGGGGGGGGGGGGGGD>EGGGGGGGGFGGGGGGGGFGGGGFGGGGGGGFGGGGGGGGGGGFEGGGFFDFGFFGGGGGGGGGGGGGGGCCEEGGGGGGGFFFFGGA?>:FEFGGA0=C;GFFFFFFFG>F1CF<=?GEGB62>*:AGFF:<5C<C)(.,29,CGBBFF>:2C?DFC(((,49BFFFBE2<08:(,<4).
@M04650:207:000000000-C238N:1:1101:14462:10405 2:N:0:19
GGACTACAGGGGTATCTAATCCTGTTTGCTCCCCACGCTTTCGTCCCTCAGCGTCAGTAAGTTGTTAGTGATCTGTCTTCACAATCGGTGTTCTGCGCAATATCTATGTATTTCATCACTACACTGCACGTTCCAACCACTGCACAACTACTCTAGACTAATAGTTTCAACGGCAAGCTTCCGGTTAAGCCGAAAGATTTCACCGCTGACTTAAAAGTCCGCCTGCGGACCCTTTAAACCCAATAATTCCGGATAACGCTTGGATTCTTCGTATTACCGCGGCTGCTGGCACGAAGTTAGC
+
CCCCCGGGGGGGGGGGGGGGGGGGGGGGGGGGGGGGGGGGGGGGGGGGGGGGGGGGGGGGGGGGGGGGGGGGGGGGGGGGGGGGGGGGGGGGGGGGGGGGGGGGGGGGGGGGGGGGGGGFGGGGGGG9FFGGGGGGGGGGGGGFGGGGGGGFGGGGGGGGGGGGGGGGGGGGCGGGGGGGCFGEGGGGGGGGDGCEGGGGGFGF>GGFFGGGFGGGFEGGFGFA9F26=DBF@FAEF<CFCDFFGGFFGFFFFFGFGF0?6@GBGGF>4<?BFGBFGGFFB0;>BFFB>C7E:01:?GF<6
@M04650:207:000000000-C238N:1:1101:12369:10409 2:N:0:19
GGACTACTAGGGTTTCTAATCCTGTTCGCTCCCCACGCTTTCGCGCCTCAGCGTCAGTTACAGACCAGAGAGTCGCCTTCGCCACTGGTGTTCCTCCACATCTCTACGCATTTCACCGCTACACGTGGAATTCCGCTTTTCTCTTCTGTCCTCAAGCCTTCCAGTTTCCAATGACCCTCCACGGTTAAACCTTGGGCTTTCACATCAGACTTAAAAGGCCGCCTGCGCGCGCGTTCATCCCAATAATTCCGGACAACGCTCGCCACCTACGTATTCCCGCTGATGCTGGCCCGTAGTTAGC
+
CCCCC8;F9@FCFFGFFGE,@CE@FFDBCCF+D@CFFGGCFA:FE7+4C@EFFEF@@F<EGGEGG?FFFC<@CF@+@CFE=?F7FF8CF8:?B9;5EFD?,,9AEEF:=FCCEEFFC:C=BFDFF:AC:EG?FGDECBDFG8D==>DCFGGFC,,6:=D,3@9ED9CFADDFF;,@E++41<CE<C+7,73,4EFC>0@@++,<BFF4*;D:>::+1)=F5C@@(/5?>D091551))2+1.(.*25):?69(5)4590:((5935,,,2(.)+()+9:04((-:)-5:E:5611(-3))-
@M04650:207:000000000-C238N:1:1101:20893:10414 2:N:0:19
GGACTACTGGGGTTTCTAATCCTGTTTGCTCCCCACGCTTTCGTCCCTCAGCGTCAGTAAGTTGTTAGTGATCTGTCTTCACAATCGGTGTTCTGCGCAATATCTATGTATTTCACCACTACACTGCACGTTCCAACCACTGCACAACTACTCTAGACTAATAGTTTCAACGGCAAGCTTCCGGTTAAGCCGAAAGATTTCACCGCTGACTTAAAAGTCCGCCTGCGGACCCTTTAAACCCAATAATTCCGGATAACGCTTGGATCCTTCGTATTACCGCGGCTGCTGGCACGAAGTTAGC
+
CCCCCGGGGGGGGGGGGGGGGGGGGGGGGGGGGGGGGGEGGGGGGGGGGGGGGGGGGGGGGGGGGGGGGGGGGGGGGGGGGGGGGGGGGGGGGGGGGGGGGGGGGGGGGGGGGGGGGGGFGGGGGGGGGGGGGGGGGCGGGGGFGGGGGGGFGAFGGGGGFGGGGGGGGGGGGGGEGGGFGGGGGFGGGGGGGGGGGGGGGFEFFGGFFGGFEGGGFFGGFGFFBF@FFGFFDGFE6>FGC@0@GGF?GAABFFGEG;>FFFDFGGBAFFFFFGFFGG09BBFB16?F:C?GFFFB?E<A6
@M04650:207:000000000-C238N:1:1101:2998:10422 2:N:0:19
GGACTACTGGGGTATCTAATCCTGTTTGCTCCCCACGCTTTCGCACCTGAGCGTCAGTCTTTGTCCAGGGGGCCGCCTTCGCCACCGGTATTCCTCCAGATCTCTACGCATTTCACCGCTACACCTGGAATTCTACCCGCCTCTACAAGACTCTAGCCTGCCAGTTTCGAATGCAGTGCCCAGGTTGAGCCCGGAGATTTCACAGCCGACTTGACAGACCGCCTGCGTGCGCTTTACGCCCAGTAATTCCGATTAACGCTGGCACCCTCCGTATTACCGCGGCTGCTGGCCCGGAGTTAGC
+
CCCCCGGG,EFGCCFGGGGGGCFGGGGGFGFFGGCE+FFGGFGEGG+FEG,EF+@FG9FCE9FFGF9F8@7F@FGGGG,:FFEGGEGGE:DCFFGGGGGGGC,CEDFFFGCCFEGGGGG6CFFFG4EFFGGGGFEGGG+FGDGF9DF9,@,<@,,@FGA,@FGG@B7@+463*@;AE*@7CFGGGFG8C8C?@?*/8C,9CFGA+*28>DC9)2*+*(396D>F78@5,C>>0=>A438?:((.:D94>F46?)9)2:>0(3C:CE624?F<FG7-<*,(70013:::3C(*-,-6?FAA4
@M04650:207:000000000-C238N:1:1101:6859:10430 2:N:0:19
GGACTACAGGGGTTTCTAATCCTGTTTGCTCCCCACGCTTTCGCACCTGAGCGTCAGTCTTTGTCCAGGGGGCCGCCTTCGCCACCGGTATTCCTCCAGATCTCTACGCATTTCACCGCTACACCTGGAATTCTACCCCCCTCTACAAGACTCTAGCCTGCCAGTTTCGAATGCAGTTCCCAGGTTGAGCCCGGGGATTTCACATCCGACTTGACAGACCGCCTGCGTGCGCTTTACGCCCAGTAATTCCGATTAACGCTTTCACCCTCCGTATTACCGCGGCTGCTGGCCCGGAGTTAGC
+
CCCCCGGGGGGGGGGGGGGGGFGGGGGGGGGGGGGGGGGGGGGGGGGGGFGGGGGGGGGGGGGGGGGGGGGGGGDGGGGGGGGGGGGGGGGGGGGGGGGFGGGGGFGGGGGGGGGGGGGGGGGGFGGFGGGGGGGFF?6BEGGFGGGGDCFFGFCFFFGGGGCGGCGGG>FFCFFGGGGGGGGGGC,>EFEGGGEEGDFEFFGFFGGFFCDDEDDFA@GG>DF?FF>E1DFFFCFF??GCG160C7)4CF:1?F<27,-8317):C?F:21((*.)3>:91,4-7?D??D(1299(-;)6:
@M04650:207:000000000-C238N:1:1101:5252:10435 2:N:0:19
GGACTACAAGGGTTTCTAATCCTGTTTGCTCCCCACGCTTTCGAGCCTCAGCGTCAATCACAGACCAGAAAGCCGCCTTCGCCACTGGTGTTCCTCCATATATCTACGCATTTCACCGCTACACATGGAATTCCGCTTTCCTCTTCTGCATTCAAGTTGGACAGTTTCCAATGCAATTCCACGGTTAAGCCGTGGGCTTTCACATCAGACTATTCCAACCGCCTGCGCTCCCTTTACGCCCAATAATTCCGGACAACGCTTGTCACCTACGTATTACCGCGGCTGCTGTCACGTAGTTAGC
+
CCCCCFGGGGGGFGGGGGGGGGGGGGGGGGGGGGGGGGGGGGGGGGGGGGGGGGGGGGGGGGGGGGGGGGGGGGGGGGGGGGGGGGGGGGGGGGGGGGGGGGGGGGGGGGGGGFFGGGGGGGGGGGGGGGGGGGGGGGGGGGGFGGGGFGGFGGGGGGCDCFGGGGGGGGGGGGGGGGGGGGEGGGGG7EGDE>EEGGGGGFGFFFCFCGGGFGGFFFGGFD=>(6>B@G2=DGFFC0CFGD<;77?CFF4(2=C0C6B?F:787C?3:?082CBAGD6>07(,-:B?)<:C,,4(:F2)6
@M04650:207:000000000-C238N:1:1101:3473:10436 2:N:0:19
GGACTACTGGGGTTTCTAATCCTGTTTGATCCCCACGCTTTCGCACATCAGCGTCAGTTACAGACCAGAGAGCCGCCTTCGCCACTGGTGTTCTTCCATATCTCTGCGCATTTCACCGCTACACATGGAATTCCACTCCCCTCTTCTGCACTCAAGCGAAACAGTTTCCAATGACCCTCCCCGGTTGAGCCGGGGGCTTTCACATCAGACTAATCTCGCCGCCTACGCGCGCTTTACGCCCAATAATTCCGGATAACGCTTGCCACCTACGTATTACCGCGGCTGGTGGCACGTAGTTAGC
+
CCCCCGGGGGGGGGDGGGGGGGGGGGGGGGAGGGGGGGGGGGGGGGGGGEGGGGGGGAFGGGGGGGGGGFGGGEEGGEGGGG=FGGGGFGGGGGGGGFGGFGGGGGGGGGGGGGGGGGGGGFFGGGG?FC<FGFGGGGFFGGEFGGGGGGGFGGCGFGCECFCF9;FGGGGGGGGGGGGGGGGDG>EGGFFGGGGGC/=8F8?78<FF@FFG@GG+8=GGFG0??F8@;D>1(*):F?EGGF((*2.6>4FF1>394?B(,855DD?0:7<:2<22<D6312>091,3071C<1:.(<25)
@M04650:207:000000000-C238N:1:1101:20783:10437 2:N:0:19
GGACTACTGGGGTTTCTAATCCTGTTTGCTCCCCACGCTTTCGCACCTGAGCGTCAGTCTTTGTCCAGGGGGCCGCCTTCGCCACCGGTATTCCTCCAGATCTCTACGCATTTCACCGCTACACCTGGAATTCTACCCCCCTCTACAAGACTCTAGCCTGCCAGTTTCGAATGCAGTTCCCAGGTTGAGCCCGGGGATTTCACATCCGACTTGACAGACCGCCTGCGTGCGCTTTACGCCCAGTAATTCCGATTAACGCTTGCACCCTCCGTATTACCGCGGCTGCTGGCACGGAGTTAGC
+
CCCCCGGGGFGGGGGGGGGGGGGGGGGGGGGGGGGGGGGGGGGGGGGGGGGGGGGGGGGGGGGGGGGGGGDGGGGGGGGGGGGGGGDGGGGGGGGGGGGGGGGGGGGGGGG@FGGGGGGGGG9AFFGGGGGGGGGGECFEEGGFGGF8EGGFGFGGGGCGFF?FGFGE>7BEGGFGGGGGFGGFGGGGGGGF7EGGGGDFFFG6FCFDDGGGFFGGFFCC>DBB<F9BFG;>BC>4@:EEG:22C752>FF0(8*.C?FB(2CBDGFBFB>66C>4@F16(22((4728E0?6(3(,;<46
@M04650:207:000000000-C238N:1:1101:15766:10439 2:N:0:19
GGACTACAGGGGTTTCTAATCCTGTTTGCTCCCCACGCTTTCGCACCTGAGCGTCAGTCTTTGTCCAGGGGGCCGCCTTCGCCACCGGTATTCCTCCAGATCTCTACGCATTTCACCGCTACACCTGGAATTCTACCCCCCTCTACAAGACTCTAGCCTGCCAGTTTCGAATGCAGTTCCCAGGTTGAGCCCGGGGATTTCACATCCGACTTGACAGACCGCCTGCGTGCGCTTTACGCCCAGTAATTCCGATTAACGCTTGCACCCTCCGTATTACCGCGGCTGCTGGCACGGAGTTAGC
+
CCCCCGGGGGGGGGGGGGGGGGGGGGGGGGGGGGGGGGGGGGGGGGGGGGGGGGGGGGGGGGGGGGGGGGGGGGGGGGGGGGGGGGGGGGGGGGGGGGGGGGGGGGGGGGGGGGGGGGGGGGGGGFGFGGGGGGGGG8DGGGGFGGGG9CEFGGGGGGGGGGGGGGGGGFGGGGGGEFFGGGFGGGGGGGGGGE5CGGGGGFGFFGGFFGGD<7D74(=D>G;BFFFB?GBBFGFFFFGGGF?8>D<<GFF:(>D<F?FF:?G26CB?0:611E?DFGFFB>B>9?BFFGBGFF2;:FA)5
@M04650:207:000000000-C238N:1:1101:22421:10440 2:N:0:19
GGACTACTCGGGTATCTAATCCTGTTTGCTCCCCACGCTTTCGCACCTGAGCGTCAGTCTTTGTCCAGGGGGCCGCCTTCGCCACCGGTATTCCTCCAGATCTCTACGCATTTCACCGCTACACCTGGAATTCTACCCCCCTCTACAAGACTCTAGCCTGCCAGTTTCGAATGCAGTTCCCAGGTTGAGCCCGGGGATTTCACATCCGACTTGACAGACCGCCTGCGTGCGCTTTACGCCCAGTAATTCCGATTAACGCTTGCACCCTCCGTATTACCGCGGCTTCTGGCACGGAGTTAGC
+
CCCCCGGGGGGGGGGGGGGGGGGGGGGGGGGGGGGGGGGGGGGGGGGGGGGGGGGGGGGGGGGGGGGGGGGGGGGGGGGGGGGGGGGDGGGGGGGGGGGGCFAGGGGGGG:EFGGFGGGGGGGGGGGGGGGGGGGGGGGGGGGFGGGGFGGFGGGGGGGCFGGGGGGGGGGGGGGGGGGG?FGGFGGGGGGF>EGGDDGEFFGFFCCD?DG<<FGGFFGGFG6?FFFFFGFF1EFFFFEEEBFFG=ABGFFB:5DBFB6642D?GC????FF0;>DGG?>B(60(.6>7F<GB6061FA>6
@M04650:207:000000000-C238N:1:1101:7167:10445 2:N:0:19
GGACTCCTGGGGTTTCTAATCCTGTTCGCTCCCCACGCTTTCGAGCCTCAGCGTCAGTTACAGTCCAGAGAGTCGCCTTCGCCACTGGTGTTCTTCCTAATCTCTACGCATTTCCCCGCTACACTAGGAATTCCACTCTCCCCTCCTGCACTCTAGATTCCCAGTTTGGAATGCAGCACCCAGGTTGATCCCGGGTATTTCACATCCCACTTAAAAATCCGCCTACGCTCCCTTTACGCCCAGTAAATCCGGACAACGCTCGCCACCTACGTATTACCGCGGCTGCTGGCACGTAGTTAGC
+
C<CCC,EFFG?FFCEGGGGGGGGEGGGGGEGGGGD@GEGGGGFFGGEGGAEFGECC7FGAGGGGGGFFGGGBGGFE7C@FDFGGGGFFEGG7<FECGG9CFFGGG9FGGGG@F,,CFGGGGG@F9FGGGGGGGGGGGGFCFGGFGGFGDGG5D>FFCD;EGGG8DDCFG8>FGFGGGGGGDFF7@FFG,@EFEGC@9*@;9+D;=CF4)97CEGGGFBFCBGF?(A>FFG@B;?AEF?GGG@FFG7)7>AB60=D0D01(8132CE:02:<F2C:)CF17,(279:707E70(4::6C4-.
@M04650:207:000000000-C238N:1:1101:4852:10447 2:N:0:19
GGACTACCCGGGTTTCTAATCCTGTTTGCTCCCCACGCTTTCGAGCCTCAGCGTCAGTTACAGTCCAGAGAGTCGCCTTCGCCACTGGTGTTCTTCCTAATCTCTACGCATTTCACCGCTACACTAGGAATTCCACTCTCCTCTCCTGCACTCTAGATAACCAGTTTGGAATGCAGCACCCAAGTTGACCCCGGGTTTTTACCTTCCCACTTAATCATCCCCCTACGCTCCCTTTACCCCCAGTAAATCCGGATAACGCTCGCCCCCATCTTCTTCCCGCGGCTTCTCGCCCGTAGTTAGC
+
CCCCCGGGGGGGG;FGGGGGGGG<FGGEEGFGGGGGGGGGGGG8FGGGAF,C7FFGGGGFGGFDGGFF<C<BCEFGGGGGGG7FFFFGGGGGGGGGGG9FGFGGFGGFGGGGGEFGGDGGGGGFC:<8EDFGGGGGGD,A>DEFGGGF@?D<@@>,3@D,9FGGGFG>@F9,=F,78+@DE@>,EC;C,@DC9CE**3FD5CG+39;67;CGFG79+6DC);((-;>42?953C6)+)5<:374+1))32;1(899F6((,(1(5*,((,.))<44?7((,(-(,..)4*,:>9;(8722<
@M04650:207:000000000-C238N:1:1101:19056:10447 2:N:0:19
GGACTACAGGGGTTTCTAATCCTGTTTGATCCCCACGCTTTCGCACATCAGCGTCAGTTACAGACCAGAGAGCCGCCTTCGCCACTGGTGTTCTTCCATATCTCTGCGCATTTCACCGCTACACATGGAATTCCACTCCCCTCTTCTGCACTCAAGCGAAACAGTTTCCAATGACCCTCCCCGGTTGAGCCGGGGGCTTTCACATCAGACTAATCTCGCCGCCTACGCGCGCTTTACGCCCATTAATTCCGGATAACGCTTGCCACCTACGTATTACCGCGGCTGCTGGCACGTGGTTAGC
+
C9CCCGGGFGGGGGGGGGGGGGGGGGGGGGGGGGGGGGGGGGGGGGGGGGGGGGGGGGGGGGGGGGGGGGGGGGGGGGGGEEGGGGGGGGGGGGGGGFGGGGGGGGGGGGGGGFGGGGGGGGGGGGGFGGGGGGGGGGGGGGGFGGGGCFGFGGDFCGGGGGGGFFGGGGGGGGFCDDDCGGGGGGGGDFGGEEEEGGGGG=FF6CFF<GGG37D>F3CDFGFFFF0>0D>FFGFAF?GC?3(.::<<GFF>BFG2C(4-20>:CFF:7?F??GB<GG:B;BF0,8??(C(A03((-;6(:
@M04650:207:000000000-C238N:1:1101:17595:10450 2:N:0:19
GGACTACTAGGGTTTCTAATCCTGTTTGCTCCCCACGCTTTCGAGCCTCAGCGTCAGTTACAGTCCAGAGAGTCGCCTTCGCCACTGGTGTTCTTCCTAATCTCTACGCATTTCACCGCTACACTAGGAATTCCACTCTCCTCTCCTGCACTCTAGATAACCAGTTTGGAATGCAGCACCCAAGTTGAGCCCGGGTATTTCACATCCCACTTAATCATCCGCCTACGCTCCCTTTACGCCCAGTAAATCCGGATAACGCTCGCCACCTACGTATTACCCCGGCTGCTGGCACGTAGTTAGC
+
CCCCCGGGGGGGGGGGGGGGGGGGGGGGGGGGGGGGDGGGGGGGGGGGGGGGGGGGGGGGGGGGGGGGFGGGGGGGGGGGGGGGGGGGGGEFGGGFGGGGGGGGGGGGGGGGGGGGGGGGGGC@EGGGGGGGGGGGGGGGGGGFFGGGGGGFGGG8FGGGGGGGFFGGGGDGGGGGGGGGGGGGGGGDFGFF>ECGDCDFGFGFFGGFFGGGFGGGFEGGDFAFFFA45C2BDCA>6(1=<(3=F7)7>6D0(2C)*6123(925C<<BB2?<GF<C:316>FF(23,(2(2(..(-A:<4
@M04650:207:000000000-C238N:1:1101:11647:10478 2:N:0:19
GGACTACTCGGGTTTCTAATCCTGTTCGCTACCCATGCTTTCGCTCCTCAGTGTCAGTAACTGCCCAGAGACCTGCCTTCGCCATCGGTGTTCTTCCTGATATCTGCGCATTCCACCGCTACACCAGGAATTCCAGTCTCCCCTACAGCACTCCAGCCTGCCCGTATCGCCTGCACGCCCGAAGTTAAGCCTCGGGATTTCACAGACGACGCGACAAACCACCTACGAGCTCTTTACGCCCAGTAATTCCGGACAACGCTTGCACCCTACGTATTACCGCGGCTGCTGGCACGTAGTTAGC
+
CCCCCGGGGGGGGGGGGGGGGGGGGGGGGGGGGGGGGGGGGGGGGGGGGGGGGGGGGGGGGGGGGGGGGGGGGGGGGGGGGGGDGGGGGGGGGGGGGGGFFGGGGGGGGEGGGGGGGGGGGGDCFGGGGGGFGGGGGGGGGGGFGGGGGGGFGEFGGGGFGGGGGGGF=EE7DGGGGGGGGC6CFCEGGGGGGGGGG*@EFFGFFCGFBDCD@CD3D(=C0<?D@4758C2=C3AEFFGGGFF?FC26:BF>:BD?GF;?8<*)6C??F??:<FFFGG:9(3>(((.5?GFC6B?<?F4<6
@M04650:207:000000000-C238N:1:1101:26179:10488 2:N:0:19
GGACTACTCGGGTTTCTAATCCTGTTCGCTCCCCACGCTTTCGAGCCTCAGCGTCAGTTACAGTCCAGAGAGTCGCCTTCGCCACTGGTGTTCTTCCTAATCTCTACGCATTTCACCGCTACACTAGGAATTCCACTCTCCCCTCCTGCACTCTAGATTCCCAGTTTGGAATGCAGCACCCAGGTTGAGCCCGGGTATTTCACATCCCACTTAAAAATCCGCCTACGCTCCCTTTACGCCCAGTAAATCCGGACAACGCTCGCCACCTACGTATTACCGCGGCTGCTGGCACGTAGTTAGC
+
CCCCCGGGGGGGGGGGGGGGGGGGGGGGGGGGGGGGGGGGGGGGGGGGGGGGGGGGGGGGGGGGGGGGGGGGGGGGGGGGGGGGGGGGGGGGGGGGGGGGGGGGGGGGGGGGGGGGGGGGGGGGGGGGFFFGGGGGGGGGGGGFGGFGGGGFGGGFCEGGGGGGGGGGGDGGGFGGGGGGGGGGGGGGGGGGGGGGGGGGGFGFFGGFFGGGEGFGF=GFBGFFFFFD@G>FFGFFFFGGGFF@F>CEGFF@DDG;C;91<9DF3CB??FFF2<?9CGB99>F;((8?:E?EF:?F<GF<<
@M04650:207:000000000-C238N:1:1101:8671:10493 2:N:0:19
GGACTACTGGGGTATCTAATCCTGTTCGCTACCCATGCTTTCGCTCCTCAGTGTCAGTAACTGCCCAGAGACCTGCCTTCGCCATCGGTGTTCTTCCTGATATCTGCGCATTCCACCGCTACACCAGGAATTCCAGTCTCCCCTACAGCACTCCAGCCTGCCCGTATCGCCTGCACGCCCGAAGTTAAGCCTCGGGATTTCACAGACGACGCGACAAACCACCTACGAGCTCTTTACGCCCAGTAATTCCGGACAACGCTTGCACCCTACGTATTACCGCGGCTGCTGGCACGTAGTTAGC
+
CCCCCGGGGGGGGGGGGGGGGGGGGGGGGGGGGGGGGGGGGGGGGGGGGCGGGGGGGGGGGGGFGFGGDEFCCFFGGFGGGDGGGGGGEGGGGGGGGGGGGGGGGGGGDGGGGGGGGGGGGGGGGGGGGGGGGGGAEGGGGDCF?GFFFG8?FCEEGGGGGGGGG7=CBCEGGC8FDDGGGEGCFGFFECG?FGGG5;CGGFG+979*7;7C97CGDFGGFGFFFF;A;C34;FF)615EE:::FG).*9?06:D?G0;6:2C2>EB<4?:?2<:)+::>>BBFBF?02=?F(47:2C626
@M04650:207:000000000-C238N:1:1101:6069:10516 2:N:0:19
GGACTACTGGGGTTTCTAATCCTGTTTGCTCCCCACGCTTTCGCGCCTCAGCGTCAGTTACAGACCAAAAAGCCGCCTTCGCCACTGGTGTTCCTCCACATCTCTACGCATTTCACCGCTACACGTGGAATTCCGCTTTTCTCTTCTGTCCTCAAGCCTTCCAGTTTCCAATGACCTTCCACGGTTAAGCCGTGGGCTTTCACATCAGACTTAAAAGGCCGCCTGCGCGCGCTTTACGCCCAATAATTCCGGACAACGCTTGCGCCCTACGTATTACCGCGGCTGCTGGCACGTAGTTAGC
+
CCCCCFGGGGGGGGGGGGGGGGGGGGGGGGGGGGGGGGDGGGGGGGGGGGGGGGGGGGGGGGGGGGGGGGGGGGGGGGGGGGGGGGGGGGGGGGGGGGGGGGGGGGGGGGGGGGGGGDECEGFGGGGGGGGGGGGGGGGGGFCDGGGGGGGFFGGGGGGGG8AAFFGGGGGGGDECEGGGGGDGGGGGGGGGGGGGGGFGGFFF6C?FB>4FEGGGF9CF2DF?;FF:>D:1:EFFF6EGG?FFGFFFGF?;(<DFGFF<??GBG=60(31.)<8<EG<9>>BF0(,83E:C:4???G2<6
@M04650:207:000000000-C238N:1:1101:29078:10524 2:N:0:19
GGACTACCCGGGTATCTAATCCTGTTTGCTCCCCACGCTTTCGCACCTGAGCGTCAGTCTTTGTCCAGGGGGCCGCCTTCGCCACCGGTATTCCTCCAGATCTCTACGCATTTCACCGCTACACCTGGAATTCTACCCCCCTCTACAAGACTCAAGCCTGCCAGTTTCGGATGCAGTTCCCAGGTTGAGCCCGGGGATTTCACATCTGACTTGACAGACCGCCTGCGTGCGCTTTACGCCCAGTAATTCCGCTTAACGCTTGCTCCCTCCGTATTACCGCGGCTGCTGGCACGTAGTTAGC
+
ACCCCGGGFGGGG+FGGGGGGGGGGGGGGGGGGGGG7FGGGGGGCGGGEE,CFGGGGGG9E9FGGGGFDF@@FFGGGGGGGGGGGC:FG7FGGGGGG,:AFCEGGGGGGGGGGGGGGGGGBFGGGFGFFDF8DE9A,>3CEGGFDGAF<6DAF,@C<+,,53,AFGGFCGEEGGFGGGGGDCEGGG6FFGGGDGGG3DGGG7CFC<++9@CCA**+/,@F@<>B(<;50C(16EFA*4EEGF?BGCBAFF4,83/<FF01<BG):@?:(80:0;:DGC:9;((73??0?D(<24((-369A
@M04650:207:000000000-C238N:1:1101:10485:10538 2:N:0:19
GGACTACTGGGGTTTCTAATCCTGTTCGCTCCCCACGCTTTCGAGCCTCAGCGTCAGTTACAGTCCAGAGAGTCGCCTTCGCCACTGGTGTTCTTCCTAATCTCTACGCATTTCACCGCTACACTAGGAATTCCACTCTCCCCTCTTGCACTCAAGACTCCCAGTTTGGAATGCAGCACCCAGGTTGAGCCCGGGTATTTCACATCACACTTAAAGATCCGCCTACGCTCCCTTTACGCCAAGTAAATCCGGACAACGCTTGCCACCTACGTATTACCGCGGCTGCGGGCACGTAGTTAGC
+
CCCCCFDFFGGEG+FGGFGGFGGC<FCFEG8EGGFC@FGG@FCFGGCEFEEECGEGG@FEFD96E@@EGC<BFFGGGGDGG@:?F,CFCEFGGCFFE9EFF<FGGFCDCEGEFC??9=CDEFE,,99AEECFDFGGF,EB4=C*@,@6,6@+D,@E9,@>,A==DFEC+D@D?,62,=C?833+:@835B>?E*@C5*D,5@,4?;+**03;ADFFA*5A)/9((25)5?6>2</7A1CE*3,/@FF?F6):@EC?*((((4*4C6377763.2.)<:21;003>0(467(*2(.(-+.6.
@M04650:207:000000000-C238N:1:1101:11130:10544 2:N:0:19
GGACTACCCGGGTTTCTAATCCTGTTCGCTCCCCACGCTTTCGTTCCTCAGCGTCAGTTACTGCCCAGAGACCCGCCTTCGCCACCGGTGTTCCTCCTGATATCTGCGCATTTCACCGCTACACCAGGAATTCCAGTCTCCCCTACAGCACTCAAGTCTGCCCGTATCGCCTGCACGCCCACAGTTAAGCTGCGGGATTTCACAAACGACGCGACAAACCGCCTACGAACTCTTTACGCCCAGTAATTCCGGACAACGCTCGCACCCTACGTATTACCGCGGCTGCTGGCACGTAGTTAGC
+
CCCCCGGGGGGGGGGGGGGGGGGGGGGGGGGGGGGGGGGGGGGFFGGGGGGGGGGGGFFGGFGGGGGGGGFGGGGGGGEGGGGGGGGGGGGGGGGGGGGGGGFGGGGGGGGEFGGGFEGGGGGFGGGGGGGGGGGDFGGFGGGFGGGGFGGFGGGGGGGGGGGGGGG6EGDGGGGFGGDGGGCFFFF;99DCFGGG4D7@FFGFFC<DBDDDBGGGFFGC;D9::F?E?369<7@<?BG>EF??GG>2>F@B<@DF4>61:BGBGG6:BFF449:ACF09;>611008?:<C0(4:4:<<4
@M04650:207:000000000-C238N:1:1101:24384:10558 2:N:0:19
GGACTACCAGGGTATCTAATCCTGTTTGCTCCCCACGCTTTCGCACCTGAGCGTCAGTCTTTGTCCAGGGGGCCGCCTTCGCCACCGGTATTCCTCCAGATCTCTACGCATTTCACCGCTACACCTGGAATTCTACCCCCCTCTACAAGACTCTAGCCTGCCAGTTTCGAATGCAGTTCCCAGGTTGAGCCCGGGGATTTCACATCCGACTTGACAGACCGCCTGCGTGCGCTTTACGCCCAGTAATTCCGAGTAACGCTTGCACCCTCCGTATTACCGCGGCGGCGGGCCCGGAGGTAGC
+
CCCCCGGGGGGGGGGGGGGGGGAGGGGGGGGGGGGGGGGGGGGGGGGGGGGGGGGGGGGGGGGGGGGGGGGGGGGGGGGGGGGGGGGGGGGGGGGGGGFGGGGGGGGGGGGGGGGFGCEGGFGGGGGGGGGGGGGGGE?FGGGFGGGGCGGFGAF<FFFCFGGGGGGGGGGGGFGFGGGGGGGGG:6DFFGGGGGDD<CGCFGFFGGFFGGGEFGGFFGGFGFFFFFFFGFFBGFFFFGG:<:?GGFAGFF((09:719140>>GF?<BBB?BGF)<C2212((((,(-*(*49(,(2,5.
@M04650:207:000000000-C238N:1:1101:15575:10581 2:N:0:19
GGACTACTCGGGTTTCTAATCCTGTTTGCTCCCCACGCTTTCGCACCTGAGCGTCAGTCTTTGTCCAGGGGGCCGCCTTCGCCACCGGTATTCCTCCAGATCTCTACGCATTTCACCGCTACACCTGGAATTCTACCCCCCTCTACAAGACTCTAGCCTGCCAGTTTCGAATGCAGTTCCCAGGTTGAGCCCGGGGATTTCACATCCGACTTGACAGACCGCCTGCGTGCGCTTTACGCCCAGTAATTCCGATTAACGCTTGCACCCGCCGTATTACCGCGGCTGCTGGCACGGAGTTAGC
+
CCCCCGGGGGGGGGGGGGGGGGGGGGGGGGGGGGGGGGGGGGGDGGGGGGGGGGGGGGGGGGGGGGGGGGGGGGGGFGGGGGGGGGGGGGGGGGGGGGGGGGGFFGEFFGGGGGGGGGGGGDEFGGGGGGGGGGGGGGGDEGGFGGGGGGGFGFGGGGGGCAECGGGGGFCCGGGGFFA,@AFGFFD?CFCGGGGGGGG,DFFFFGGFDGGG@>CGFDGF;GBB:F9<?D6>BEFFF?CEEFF?FGDFGFF(4>D<G00(487768?(3;9(4:4>FG(47>B916:DFE?9(-47(8)-)
@M04650:207:000000000-C238N:1:1101:21291:10589 2:N:0:19
GGACTACCAGGGTATCTAATCCTGTTTGCTCCCCACGCTTTCGAGCCTCAGCGTCAATCACAGACCAGAAAGCCGCCTTCGCCACTGGTGTTCCTCCATATATCTACGCATTTCACCGCTACACATGGAATTCCGCTTTCCTCTTCTGCATTCAAGTTGGACAGTTTCCAATGCAATTCCACGGTTAAGCCGTGGGCTTTCACATCAGACTATTCCAACCGCCTGCGCTCCCTTTACGCCCAATAATTCCGGACAACGCTTGTCACCTACGTATTACCGCGGCTGCTGGCACGTAGTTAGC
+
CCCCCGGGGGGGGGGGGGGGGGGGGGGGGGGGGGGGGGGGGGGGGGGGGGGGGGGGGGGGGGGGGGGGGGGGGGGGGGGGGGGGGGGFGGGGGGGGGGGGGGGGGGGGGGGGGGGGGGGGGGGGGGGGGGGGGGGDGEGGGGGFGGGGGGGFGGFGGFGGGGGGGGGGGGGGGGGGGGGGGGGGGGGGGGGGGGGGGGGGGFGFFGGFFGGGFGFFFEFGFG>22ABFFGFFFGFFFFGGGD<DGGFFGFF0;DG;539?0:CAFG>????FFGBBGG?FFF>BF<?F(2(C614<::A><
@M04650:207:000000000-C238N:1:1101:22514:10598 2:N:0:19
GGACTACTAGGGTATCTAATCCTGTTTGCTCCCCACGCTTTCGCACCTGAGCGTCAGTCTTTGTCCAGGGGGCCGCCTTCGCCACCGGTATTCCTCCAGATCTCTACGCATTTCACCGCTACACTAGGAATTCCACTCTCCTCTCCTGCACTCTAGATCCCCAGTTTGGAATGCAGCACCCAGGTTGAGCCCGGGTATTTCACATCCCACTTAAAAATCCGCCTCCGCTCCCTTTACGCCCAGTAAATCCGGACAACGCTCGCCACCTACGTATTACCGCGGCTGCTGGCACGTAGTTAGC
+
CCCCCGG9EGGGG8FGGGGGGGGGGGCGFGGGGGGGFFGGGGGG@FEFEF<FGGGGGG<FFEFFFFGGDGFGGGGGGGGGGGCGGGGGGCFGG<EGGDFGGCFGGGGGGDCFCGGGGGGGGGGGF=FGGGGGGGGGGGGGG+@D,DEFFGGFGAFA@,,,DEGGFDG,+@,DFGGG6?FGDCGGGGF??GG>*;?@*;@@CAGACG4?3?CGE78CF2EG>GFD(;1A;CB<3FF361CFEF(4D745DFF1:FG6FFFF69D6*;22(801<F?>?D((-7;>B:7?>C(<3342,C4>6
@M04650:207:000000000-C238N:1:1101:14160:10609 2:N:0:19
GGACTACTAGGTATCTAATCCTGTTCGCTCCCCACGCTTTCGAGCCTCAGCGTCAGTTACAGTCCAGAGAGTCGCCTTCGCCACTGGTGTTCTTCCTAATCTCTACGCATTTCACCGCTACACTAGGAATTCCACTCTCCTCTCCTGCACTCTAGATAACCAGTTTGGAATGCAGCACCCAAGTTGAGCCCGGGTATTTCACATCCCACTTAATCATCCGCCTACGCTCCCTTTACGCCCCGTAAATCCGGATAACGCTCGCCACCTACGTATTACCGCGGCTGCTGGCACGTAGTTAGCC
+
CCCCCGGGGGGGGGGGGGGGFGGGGGGGGGGGGGGGGGGGGGGGDGGGGCGGGGGGGGGGGGGGGGGGGGEGGGDGGGGGGGGGEFGFFFGGGGGGGGGGGGGGGGFGEGGGGGGGGFGCEFGGGGGDEGFGGGGFFDGGGGGFGGGGDGGFGC;;FFDGGGGGGGDEGCFGGGDGGGGGGGGEGGGGGGGGGGDGCGGGFFEFFGGFFGGGEGGGFEFDBGFFF>@428BFFGFF59CC*.((1C75D:>7057=D;?BF;5<GF23487>:FFDF97>10((0:D??=?>(3??AC)45
@M04650:207:000000000-C238N:1:1101:15983:10613 2:N:0:19
GGACTACTCGGGTATCTAATCCTGTTTGCTCCCCACGCTTTCGAGCCTCAGCGTCAGTTACAGTCCAGAGAGTCGCCTTCGCCACTGGTGTTCTTCCTAATCTCTACGCATTTCACCGCTACACTAGGAATTCCACTCTCCTCTCCTGCACTCTAGATAACCAGTTTGGAATGCAGCACCCAAGTTGAGCCCGGGGATTTCACATCCCACTTAATCATCCGCCTACGCTCCCTTTACGCCCAGTAAATCCGGATAACGCTCGCCACCTACGTATTACCGCGGCTGCTGGCACGTAGTTAGC
+
CCCCCGGFGGGGGGGGGGGGGGGGGGGGGGGGGGGGGGGGGGGGGGGGGGGGGGGGGGGGGGGGGGGGGGFGCFGGGGGGGGGGGGGGGGGGGGGGGGFGGGGGGGGGGGGGGGGGGGGGGGGGGGGGGGGGGGGGGGGGGGGFGGGGGGGFGGGGEGGGGGGGGGGGGGGGGGGGGGGGGGGGGGGGFGGGGGG5?DGCGAC6AFG4>GGGFDGGFFGGFGF>DFFD=D@FD?AEFFGGGF;=GF3CFFA0:><EFFF666C9<EF?BB::7FB>GG?BB>(79<::?G<C0:(4:G).6
@M04650:207:000000000-C238N:1:1101:24914:10623 2:N:0:19
GGACTACAGGGTTTCTAATCCTGTTTGCTCCCCACGCTTTCGCACCTGAGCGTCAGTCTTTGTCCAGGGGGCCGCCTTCGCCACCGGTATTCCTCCAGATCTCTACGCATTTCACCGCTACACCTGGAATTCTACCCCCCTCTACAAGACTCTAGCCTGCCAGTTTCGAATGCAGTTCCCAGGTTGAGCCCGGGGATTTCACATCCGACTTGACAGACCGCCTGCGTGCGCTTTACGCCCAGTAATTCCGATTAACGCTTGCACCCTCCGTATTACCGCGGCTGCTGGCCCGGAGTTAGCC
+
CCCCCGGGGGGGGGGGGGGGGGGGGGGGFGGGGGGGGGGGGGGGGGGGGGGGGGGGGGGGGGGGGGGCGGGGGGGGGGGGGFFGGGGGGGGGGGGGGGGGGGGGGGGGGCFGFGGGGGGGGFGGGGGGGGGGGGGGGFGGGGGFGGFGGFFFGGDDGGGGGGFFGGGGGGGGCFGGGGGGGGGGGGGGGGGGGEG5DGGGGFGFFGGFFG3D37FCF?@D>GF@BFFDFGFFFG?B>?EGE0?<CG<>CFB:?>*<G9:?:?FFGGF::906?85<C*296>F;:>?02*459((((3.9:
@M04650:207:000000000-C238N:1:1101:27531:10646 2:N:0:19
GGACTACACGGGTTTCTAATCCTGTTTGCTCCCCACGCTTTCGAGCCTCAGCGTCAGTTACAGTCCAGAGAGTCGCCTTCGCCACTGGTGTTCTTCCTAATCTCTACGCATTTCACCGCTACACTAGGAATTCCACTCTCCTCTCCTGCACTCTAGATAACCAGTTTGGAATGCAGCACCCAAGTTGAGCCCGGGTATTTCACATCCCACTTAATCATCCGCCTACGCTCCCTTTACGCCCAGTAAATCCGGATAACGCTCGCCACCTACGTATTACCGCGGCTGCTGTCACGTGTTTTGC
+
CCCCCFGGGGGGGGGGGGGGGGGGGGGGGGGGGGGGGGGGGGGGGGGGGGGGGGGGGGGGFGGGGGGGFGGGGGGGCCFGGGGGGGGGGGGGGFGFGGGGGGGGGGGGFGEGGGGGGEEDGGFGFFGGGGGGGGGGGFEGC88DGEGG?DGFGFGGGGFGGGGFGFGGGGGGDGDCFFGGGG6>F=DDFGFFGGEGGCFGGFGFFGGFFGGGFGGDF?;DAGFF2>9B@C99>FFCA2@EF11=F7CEGFFB(:<EGFB?@>DB3C<422<1<GFFGG?>6>BFBFFF-A>FBF((.;(3<
@M04650:207:000000000-C238N:1:1101:25753:10671 2:N:0:19
GGACTACTCGGGTATCTAATCCTGTTTGATCCCCACGCTTTCGCACATCAGCGTCAGTTACAGACCAGAGAGCCGCCTTCGCCACTGGTGTTCTTCCATATCTCTGCGCATTTCACCGCTACACATGGAATTCCACTCCCCTCTTCTGCACTCAAGCGAAACAGTTTCCAATGACCCTCCCCGGTTGAGCCGGGGGCTTTCACATCAGACTAATCTCGCCGCCTACGCGCGCTTTACGCCCAATAATTCCGGATAACGCTTGCCACCTCCGTATTACCGCGGCTGCTGGCACGTAGTTAGC
+
C@CCCGGGGGGGGGGGGGGGGGGGGGGGGGGGGGGGGGGGGGGGGGGGGFGGGGGGGGGGGGGGGGGGGGGGGGGGGGGGGGGGGGGGGGGGGGGGGGGGGGFGGGGGGGGGGGGGGGGGGGGGGGGGGGGGGGGGGFGGGGGFFGGGGGGFGFFGGGGGGGGGFEGGGGDGGGGGDDEEGGG>FGEGGGGGEGGGGGGGCAGFFGGFEGCC8FG>FDGG;GFF(80>9D>>>GFA=(;ED<?FGGD<CFF6:DD9>89?B?GB:C<1(49:?C:AGGB>BF90((::?E(A:????GFFA
@M04650:207:000000000-C238N:1:1101:26705:10695 2:N:0:19
GGACTACCGGGGTTTCTAATCCTGTTTGCTCCCCACGCTTTCGTCCCTCAGCGTCAGTAAGTTGTTAGTGATCTGTCTTCACAATCGGTGTTCTGCGCAATATCTATGTATTTCACCACTACACTGCACGTTCCAACCACTGCACAACTACTCTAGACTAATAGTTTCAACGGCAAGCTTCCGGTTAAGCCGAAAGATTTCACCGCTGACTTAAAAGTCCGCCTGCGGACCCTTTAAACCCAATAATTCCGGATAACGCTTGGATCCTTCGTATTACCGCGGCTGCTGGCACGAAGTTAGC
+
CCCCCGGGGGGGGGGGGGGGGGGGGGGGGGGGGGGGGGGGGGGGDEGGGGGGGGGGGGGGGAFGGGGGGGGFGGGGGGGGGGGGGGGGGGGGGGGGGGGGEGGGGGGGGGGGGGGGGGGGGGGGGGFFGGGGGGGGGEEFF8DFGGGCGFFFGDGGFGEFGGFGFGGGGGGGGGGGCF8EE,>EFGGC7FECEGCEGGGDGC;A>DGB=GGFEFGGA6CG?D@9@F>>BG9@DGFEFFGGG;;8DGEEGFFFFADAG?>08?50*A?<942?FF?BGG:0>;(4;?>:3C29:(786EA>5
@M04650:207:000000000-C238N:1:1101:11309:10699 2:N:0:19
GGACTACAGGGGTTTCTAATCCTGTTCGCTCCCCACGCTTTCGCACCTCAGCGTCAGTAATGGTCCAGTGAGCCGCCTTCGCCACTGGTGTTCCTCCGAATATCTACGAATTTCACCGCTACACCCGGAATTCCACTCACCTCTACCATACTCAAGACTTCCAGTATCAAAGGCAGTTCCGGGGTTGAGCCCGGGGATTTCACCCCTGACTTAAAAGTCCGCCTACGTGCGCTTTACGCCCAGTAAATCCGAACAACGCTAGCCCCCTTCGTATTACCGCGGCTGCTGGCACGAAGTTAGC
+
CCCCCGGGFGGGGGGGGGGGGGGGGGGGGGGGGGGCFGGGGGGC,@FGGGGGGGGGGFFF,,CCFGFG,EFGGGGGGGGGGGGGGFGGEFGGGGCGGG:FGGGGGFGG:EGDFGGFG7CDGGGG:+@FFECGGFFEFGEFGFGFDF==5@FFGFGGAD9,=FBFCAFDG,D,;DCEEFCFC7CE<FEFGGGG*4?EGCFDFFC*09CFFGCGEGFG+7EC<DD<7A;5=C;FFC5:@?ECE??:GGAD7<>18<G?DFF:(49(2;;928:(3*24A::39>>(43:??GB?6(,82AA<-
@M04650:207:000000000-C238N:1:1101:18945:10737 2:N:0:19
GGACTACTGGGGTTTCTAATCCTGTTTGCTCCCCACGCTTTCGCGCCTCAGCGTCAGTTACAGACCAAAAAGCCGCCTTCGCCACTGGTGTTCCTCCACATCTCTACGCATTTCACCGCTACACGTGGAATTCCGCTTTTCTCTTCTGTCCTCAAGCCTTCCAGTTTCCAATGACCTTCCACGGTTAAGCCGTGGGCTTTCACATCAGACTTAAAAGGCCGCCTGCGCGCGCTTTACGCCCAATAATTCCGGACAACGCTTGCCACCTACGTATTACCGCGGCTGCTGGCACGTACTTAGC
+
CCCCCGGGGGGGGGGGGGGGGGGGGGGGGGGGGGGGGGGGGGGGGGGGGGGGGGGGGGGGGGGGGGG@FFGGGGGGGGGGGGGGGGGGGGGGGGGGGGGGGGGGGGGGGGGGGGGGGGGGGGGGGGGGGGGGGGGGGGGFGGGFDFFGEGGFFGGGGGGGGFGGFCFFGGGGGCFCGGGFGGCGGGGFCFGGGCGGGGGGGFGFFGGFFGGGEFFCCDGGFGFF3:6:2DF>>=F)*4CEE8::C*6<FFF(2:DBC190:<F4>C<(5:0,5<2:GC19>9>FB?407E(9<F:(3+6)6
@M04650:207:000000000-C238N:1:1101:15577:10738 2:N:0:19
GGACTACTCGGGTTTCTAATCCTGTTTGCTCCCCACGCTTTCGCACCTGAGCGTCAGTCTTTGTCCAGGGGGCCGCCTTCGCCACCGGTATTCCTCCAGATCTCTACGCATTTCACCGCTACACCTGGAATTCTACCCCCCTCTACAAGACTCTAGCCTGCCAGTTTCGAATGCAGTTCCCAGGTTGAGCCCGGGGATTTCACATCCGACTTGACAGACCGCCTGCGTGCGCTTTACGCCCAGTAATTCCGATTAACGCTTGCACCCTCCGTATTACCGCGGCTGCTGTCACGGAGTTAGC
+
CCCCCGGGGGGGGGGGGGGFGGGGGGGGGGGGGGGGGGGGGGGGGGGGGGGGGGGGGGGGGGGGGGGGGGGGGGGGGGGGGGGGGGGGGGGGGGGGGGGGGGGGGGGGGGGGGGGFGGGGGEGGFGGGGGGGGGGGGGGGGGGFGGGGGGGFGGGFGGFGGGGGFFFGGGGGGGFGFDGGGGGGGGGGGGGGGDDEGGGGGBGFFG;56D5*7CGFFFGFBGFBFFFFFGFFFEFBF?EGEF:BGC<AGF40<>5<GF;?:<FBGGF0:?>:6FBBG7:6>F9>3<25)+)+3601?6).-
@M04650:207:000000000-C238N:1:1101:20350:10751 2:N:0:19
GGACTACAGGGGTATCTAATCCTGTTTGCTCCCCACGCTTTCGCACCTGAGCGTCAGTCTTTGTCCAGGGGGCCGCCTTCGCCACCGGTATTCCTCCAGATCTCTACGCATTTCACCGCTACACCGGGAATTCTACTCCCCTCTACAAGACTCTAGCCTCCCAGTTTCCAATGCAGTTCCCAGGTTGAGCCCGGGGATTTCACATCCGACTTGCCAGACCGCCTGCGCGCGCTTTACGCCCAGTAATTCCGATTAACGCTTGCACCCTCCGTATTACCGCGGCTGCTGGCACGTAGTTAGC
+
CCCCCGGG,FCFE,CFGGGGGGGGGGFGGGGGGGGGGGGGGGGF7FGG:FDFGGGGDF<,<,CFGGGGCB@C:FGGGGGGGGGGGFGGG+DFGAFFGAEFG,EGGDFGGGDGGGGGGFGGDGGGG+@EGEGDF<EF,3@FEFGF,E;@,,@?F7>FGC,,5@?FFGGG9A9@FCCCGGCCF9D7CFFEFGGCECE7CCGGGFG6+2*:;C773+2C)(*::C61(7,)1>76;EF9=:DCE6(.*:<AGFFF?3C):29:<?G7FGFF:?9??@04EC(2(-269:??0C:C0(4??C>46
@M04650:207:000000000-C238N:1:1101:23709:10770 2:N:0:19
GGACTACCGGGGTTTCTAATCCTGTTTGCTCCCCACGCTTTCGCGCCTCAGTGTCAATGTTGGCCCAGACAGCTGCCTTCGCCATTGATGTTCCTTCTGATCTCTACGCATTTCACCGCTACACCAGAAATTCCGCCATCCTCTACCACATTCTAGTGCTCCAGTATCAAATGCAATTCCCAGGTTGAGCCCGGGGCTTTCACATCTGACTTAAATCACCACCTACGCTCCCTTTACGCCCAGTAATTCCGATTAACGCTTGCCCCCTCCGTATTACCTCGGCTGCTGGCACGGAGTTAGC
+
CCCCCGGGGGGGGGGGGGGGGGGGGGGGGGGGGGGGGDGGGGGGGGGGGGGCFGG9FFF<,,ECFGGGGFCEFFGGGGDGGGGGC<C,EFGGGGGDFAFGG9EGGGGFGGGGCGGGGGGGGEGG8=FEEFGGGGGGGGECFGGFGGFCGG,CF;EFED,,@FFGE=AFFGGGGGF,@AFGGFGFGGDFGFGFCEGDGGCEDFFFFGCFEGGC;+:=BFGG=FDD@A@E(:(>DGFFF<GGGFF@CFE3FCF(6:DCGFFF083(*;39<?BFFGFFGC)460026?37?=(039>9:?46<
@M04650:207:000000000-C238N:1:1101:23949:10831 2:N:0:19
GGACTACAGGGGTTTCTAATCCTGTTTGCTCCCCACGCTTTCGCACCTGAGCGTCAGTCTTTGTCCAGGGGGCCGCCTTCGCCACCGGTATTCCTCCAGATCTCTACGCATTTCACCGCTACACATGGAATTCCACTCTCCTCTCCTGCACTCAAGTCTCCCAGTTTCCAATGCACACAATGGTTGAGCCACTGCCTTTTACATCAGACTTAAGAAACCACCTGCGCTCGCTTTACGCCCAATAAATCCGGACAACGCTTGGGACCTACGTATTACCCCGGCTGCTGGCACGTATTTAGCC
+
CCCCCGGGGGGGGGGGGGGGGGGGGGFGGGGGGGGGGGGGFGGGDGFF,,CFFBFGGEEAFGGGGGGGGGGFGGGC=CGGFEGGFFGG=CEGGDGGGGGGGCDAFFGFFGEFDFGEGEEGG>FE,?=FGG9DFG;DBFGGGGGF?F9A@@G8FEE=CE>EAF9C@CFGGFG9;>AFGGE*@FDDFE6@?ECCF7F6?CFGGFF=9+*;>424*=C:87<DBDB3>)6:<D@62FA3=1==7=;5:C36C>><F>F1>4(38?DFCG0<26(5)84<0*-3(36662402*32,82()9<A8
@M04650:207:000000000-C238N:1:1101:2818:10863 2:N:0:19
GGACTACAGGGGTTTCTAATCCTGTTTGATCCCCACGCTTTCGCACATCAGCGTCAGTTACAGACCAGAGAGTCGCCTTCGCCACTGGTGTTCCTCCACATATCTACGCATTTCACCGCTCCACGTGGAATTCCACTCTCCTCTTCTGTACTCAAGTCCTCCAGTTTCCAATGACACTCCACGGTTAAGCCGGGGGATTTCACATCAGACTTAAAGGACCGCCTGCGAGCGCTTTACGCCCAAGAATTCCGGAAAACGCTTGCCACCTACGTATTACCGCGGCTGCTGGCACGTAGGTAGC
+
CCCCCGGGGGGGGGGGAEGEGFACCEFGFGGCFD,+6F,BDFG@ECFCECFGFG:F@,C<EEEFCCAF8,CBCFG>@FEGFCGCF8EFF=CFCGCGGGDGGGFGGGGGGG77FE@E9+4C7=EDEFGGFF,EFFGF,B9=FGF7=,@BBEF9D9DGF8379DFGB;:E,,6>?FFGF8FC,:@EGCGFF9>++@CC*@::CB;B66;FFFDGEGGFFFG5131(/2,)(),.;EA9@?AEG32(9<4A7@@B<3C?F99:2?<3*A(44024>72)+24(490((,))5*4<,.(4(0-))
@M04650:207:000000000-C238N:1:1101:8726:10899 2:N:0:19
GGACTACTAGGGTATCTAATCCCATTCGCTCCCCTAGCTTTCGTCTCTCAGTGTCAGTGTCGGCCCAGCAGAGTGCTTTCGCCGTTGGTGTTCTTTCCGATCTCTACGCATTTCACCGCTCCACCGGAAATTCCCTCTGCCCCTACCGTACTCCAGCTTGGCAGTTTCCACCGCCTGTCCAGGGTTGAGCCCTGGGATTTGACGGCGGACTTAAAAAGCCACCTACAGACGCTTTACGCCCAATCATTCCGGATAACGCTTGCATCCTCTGTATTACCGCGGCTGCTGGCACAGAGGTAGC
+
CCCCCGGGGGGGGGGGGGGGGCGGGGGGGGGGGGGGGGGGGGGGGGGGGGFFGGGGGGGGGGGGGGGGGGGGGGGGGGGGGGGGGGGGGGGGGGGGGGGGFGFGGGGGGGGGGGGGGGGGGGGGGGGGGGGGGGGGGGGGFDEFGGGGGGGFGGEGGGGGGGGGGGFFGGGGGGGEDDGGGGGGFFGGGGGGCFGGGGFGDFCEBDGFFGGGCGFGF;ECDGFF@FFFC<;B?GFFF:GE58<(7>4<GFFF0)9AGB9B(8D>CE>>D9>649<>E>:9B9BFF??>?529(8?:(<3<3
@M04650:207:000000000-C238N:1:1101:14526:10912 2:N:0:19
GGACTACCAGGGTTTCTAATCCTGTTTGATCCCCACGCTTTCGCACATCAGCGTCAGTTGCAGACCAGAGAGCCGCCTTCGCCACTGGTGTTCCTCCATATCTCTGCGCATTTCACCGCTACACATGGAATTCCACTCTCCTCTTCTGCACTCAAGCAAGACAGTTTCCAATGACCTTCCTCGGTTGAGCCGAGGGCTTTCACATCAGACTAATCTTGCCGCCTACGCGCGCTTTACGCCCAATAATTCCGGATAACGCTTGCCACCTACGTATTACCGCGGCTGCTGGCACGTAGTTAGC
+
CCCCCGGGGGGGGGGGGGGGGGGGGGGGGGGGGGGGGGGGGGGGGGGGGGGGGGGGGGGGGGGGGGGGGGGGGGGGGGGGGGGGGGGGGGGGGGGGGGGGGGGGGGGFGGGGGGGGGGGGGGGGGGGGGGGGGGGGGGGGGGGFGGGGGGGFGFGFGGGGGGGGAFFGGGGGGGGGGGGGGGGCFEEGGGGDGGGGGGGGGFGFFGGFEGFC=GGGF6FG@GFFDFDFFGFFFGFFF<CFE6<?GGFFGFFB:><2=?FFF?GF7FFBBFF?<GFFGG66>06;B0,5:E(9:1((4<:<<
@M04650:207:000000000-C238N:1:1101:4843:11005 2:N:0:19
GGACTACCGGGGTATCTAATCCTGTTCGCTCCCCACGCTTTCGAGCCTCAGCGTCAATTGCAGACCAGAAAGCCGCCTTCGCCACTGGTGTTCCTCCATATATCTACGCATTTCACCGCTACACATGGAATTCCGCTTTTCTCTTCTGTCCTCAAGCCTTCCAGTTTCCAATGACCTTCCACGGTTAAGCCGTTGGCTTTCACATCAGACTTAAAAGGCCGCCTGCGCGCGCTTTACGCCCAATAATTCCGGACAACGCTTGCCACCTACGTATTACCTCGTCTGCTGGCACGTAGTTAGC
+
BCCCCGGGCFFGGEGGGGGGGGGGGGGGGGDEGGGGGGGGGGGGGGGGGGGGGEGGFFGFFGGGGGGGGGGGGGGGGGGGGGGGGGGFGGGGGGGGGGGGGGGGFGGGGGGGGGGGGGGGGGGGGGGGF@FGGGGGGDEAGGGFGGGGCDFFGGGGGGGG@FGGGGGG9F;FF;EC@?F8,@C:FFGG7FGGC*@FGGGFGFGFFDGAEGGGFC7:A(;72?=@DF;3,C63>EFCFFGEG?BFGGAAGFF>1538D166:(9:DGB8(5:?FGFFGD)4:,4((6::FG(01:B(8C<29
@M04650:207:000000000-C238N:1:1101:19139:11008 2:N:0:19
GGACTACCAGGGTATCTAATCCTGTTTGCTCCCCACGCTTTCGAGCCTCAGCGTCAGTTACAGTCCAGAGAGTCGCCTTCGCCACTGGTGTTCTTCCTAATCTCTACGCATTTCACCGCTACACTAGGAATTCCACTCTCCCCTCCTGTACTCTAGATCTCCAGTTTGGAATGCAGCCCCCAGGTTGAGCCCGAGTATTTCACATCCCACTTAAAGATCCGCCTACGCTCCCTTTACGCCCAGTAAATCCGGCCAACGCTTGCCACCTACGTATTACCGCGGCTGCTGGCACGTAGTTAGC
+
CCCCCGGGGGGGGGGGGGGGGGGGGGGGGGGGGGGGGGGGGGGGGGGGGGGGGGGGGGGGGGGGGGGGGGGGGGGGGGGGGGGGGGGGGGGGGGGGGGGGGGGGGGGGGGGGGGGGGGGGGGGGGGGGFFFGGGGGGGGGGGGFGGGGGGGFGFFGGGGGGGGGGGGGDFFGGGGGGGGGGGGGGGGGGGCFGGGGGGGGF>GFFGGFFGGGEGGGAEGGBGFADFFFDGFFFGFEFDGEE603D@CFGFD@(8CDGDFF<DGBCC?44>?B7E06@D01>;B>FF:70>:G<::12@<><
@M04650:207:000000000-C238N:1:1101:26086:11019 2:N:0:19
GGACTACTAGGGTTTCTAATCCTGTTCGCTACCCACGCTTTTGAGCCTCAGCGTCAATTACAGACCAGAAAGCCGCCTTCGCCACGGGTGTTCCTCCATATATCTACGCATTTCACCGCTACACATGGAATTCCGCTTTCCTCTCCTGCATTCAAGCTGGACAGTTTCCAATGCACCTCCACGGTTAAGCCGTGGGCTTTCACATCAGACTATTGCAACCGCCTGCGCGCGCTTTACGCCCAATAATTCCGGACAACGCTTGCCACCTACGTATTACCGCAGCTGCTGGCACGTAGTTAGC
+
CCCCCGGGFFGGGGGGGGGGGFGGGE<BFECFGGGGGGGGGFGGFGGGG8,C:FGGDGAFF9FCFGGGGGGGGFEGGGGGGGGDF7CCFGGGGGFFG,,CEFFFGEDGGGCGGFGGGGGDGCCF=AFG8FGGGGGGG=@CGFGFGFFGADFFGCFF,DD?8FFGGFGGFGDA6=DED+;C6>EEGGEF7=DE?EEDGCGGFCFC6DGA=GG77:+=+/>?2D@FBFB>BD969EFFF?EGGF4:*CFFGF:3:)987,(4467:*9:1:?12<F:4CF09(-,(80)37C0<8?:(43-:)
@M04650:207:000000000-C238N:1:1101:23122:11066 2:N:0:19
GGACTACCCGGGTTTCTAATCCTGTTTGATCCCCACGCTTTCGCACATCAGCGTCAGTTACAGACCAGAGAGCCGCCTTCGCCACCGGTATTCCTCCAGATCTCTACGCATTTCACCGCTACACCTGGAATTCTACCCCCCTCTACAAGACTCTAGCCTGCCAGTTTCGAATGCAGTTCCCAGGTTGAGCCCGGGGTTTTCACATCCGACTTGACAGACCGCCTGCGCTCCCTTTACGCCCAATAATTCCGGACAACGCTTGTCACCTACGTATTACCGCGGCTGCTGGCACGTAGTTAGC
+
CCCCCGGGGGGGGGGGGGGGGGGGGGGGGGGGGGGGGGGGGGGGDFGGGGGGGGGGGFGGGGGGGGGGGGGGGGGGGGGGGGGGGGGGGDFGGGGGGGGGGGGGGGGGGGGDGGGGGGGGEGGGGGGFGGGGGGGGGGGGGGGFGGGGGGGFGAFFGGGFGGGGGGGGGGGGFGGGFGGGFCFGGGGGGFFGGGGG;DGGGFGFFGGFFGGGFGGGF;FG@G96?A@FBGFF?F4<F<GGGF?BGFA<GB?B:BGFG>;B<694:ED<:BF??GFFEG:9>2>>>03:?5(214021C2).
@M04650:207:000000000-C238N:1:1101:13806:11082 2:N:0:19
GGACTACTGGGGTTTCTAATCCTGTTTGCTCCCCACGCTTTCGCACCTGAGCGTCAGTCTTTGTCCAGGGGGCCGCCTTCGCCACCGGTATTCCTCCAGATCTCTACGCATTTCACCGCTACACCTGGAATTCTACCCCCCTCTACAGGACTCTAGCCTGCCAGTTTCGAATGCAGTTCCCAGGTTGAGCCCGGGGATTTCACATCCGACTTGACAGACCGCCTGCGTGCGCTTTACGCCCAGTAATTCCGATTAACGCTTGCACCCTCCGTATTACCGCGGCTGCTGGCACGGGGTTAGC
+
CCCCCGGF@FGGGGGGGGGGGGFGGGGGGGGGGGGGGGGGGGG@CFGGDGGGGGGGGFEEFGFEFGGGGC@CGEGGGGGFGGGGGGGGG7BFGGGGGCDGGFGGFGGGEGGGGGGGGDEGGGGGGFFGGGGGGCGF3,@FEGGFDFF,,@FFGCGGGGGGGGFGGFFFGFD@DF79<CFGFAFFFCGFGGGE>E*:54FGGFGFFGGB7DCGEGGDA3EFBGFFFFB8(3((2C>>76CGE01(:C>AFF:(,094*((-3:C?FGB::?B:?FF29C1,-49,(-.:(*(041((-::?-
@M04650:207:000000000-C238N:1:1101:22453:11085 2:N:0:19
GGACTACACGGGTATCTAATCCTGTTCGCTCCCCACGCTTTCGAGCCTCAGCGTCAGTTACAGTCCAGAGAGTCGCCTTCGCCACTGGTGTTCTTCCTAATCTCTACGCATTTCACCGCTACACTAGGAATTCCACTCTCCCCTCCTGCACTCTAGATTCCCAGTTTGGAATGCAGCACCCAGGTTGAGCCCGGGTATTTCACATCCCACTTAAAAATCCGCCTACGCTCCCTTTACGCCCAGTAAATCCGGACAACGCTCGCCACCTACGTATTACCGCGGCTGCTGGCACGTAGTTAGC
+
CCCCCGGGGGGGGGGGGGGGGGGGGGFGGGGGGGGGGGEGGGGEGGGGGGFGGGGGGGGGGGGGGGGGFGGGCFFGGGGGGGGGGGGGGGGGGFGGGGGFFFFGGGGGGGGGGGGG<FGGGGGGAFGGGFFGGGGGCF8FFFGFCEGFGGGFGGGGD,,3@=FGGCD9BGG,=FDD?DFGGFFGGGCFGGGGGGGDDGGGGFGFFG4;4DFGFF7=A)DC=GF>5F@F2DBBFFF3A@GGG0=EGGC6CFD>;:5<F190:>D0*;:BFF?<>??FGF89B;;;>:07>E?C:3:?:FADF
@M04650:207:000000000-C238N:1:1101:20160:11117 2:N:0:19
GGACTACAGGGTATCTAATCCTGTTTGATCCCCACGCTTTCGCACATCAGCGTCAGTTACAGACCAGAGAGCCGCCTTCGCCACTGGTGTTCTTCCATATCTCTGCGCATTTCACCGCTACACATGGAATTCCACTCCCCTCTTCTGCACTCAAGCGAAACAGTTTCCAATGCACCTCCACGGTTAAGCCGTGGGCTTTCACATCAGACTATTCCAACCGCCTGCGCTCCCTTTACGCCCAATAATTCCGGACAACGCTTGTCACCTACGTATTACCGCGGCTGCTGGCACGTAGTTAGCC
+
CCCCCGGGGGGGGGGGGGGGGGGGGGGFGGGGGGGGGGGGGGGGGGGGGGGGGGGGGGGGFGGGGGGGGGGGGGGGGGGFGGGGGGGGGGGGGGGGGGGGGGCGGGGGEGGGGGGGGGGGGEGCFGGGGGGGGGGGGGGGGCGFGGGGGGGFGGFGGGGGGGGGGGGGGGGGGGGG?FGGGGEGGGGGGGDGEGGGGGFGGFGFFGGFFGGGFGGGFEGGBGFFFFFB@GFFFFFCDFGGC?@F7FEEFFBF>EGFG>?FBFGFGGF:?<B<ACAFG<1;(-31??D,8*5::<?BB<454
@M04650:207:000000000-C238N:1:1101:5185:11127 2:N:0:19
GGACTACCAGGGTATCTAATCCTGTTTGCTCCCCACGCTTTCGAGCCTCAGCGTCAATCACAGACCAGAAAGCCGCCTTCGCCACTGGTGTTCCTCCATATATCTACGCATTTCACCGCTACACATGGAATTCCGCTTTCCTCTTCTGCATTCAAGTTGGACAGTTTCCAATGCAATTCCACGGTTAAGCCGTGGGCTTTCACATCAGACTATTCCAACCGCCTGCGCTCCCTTTACGCCCAATAATTCCGGACAACGCTTGTCACCTACGTATTACCGCGGCTGCTGGAACGTAGTTAGC
+
CCCCCGGGGGGGGGGGGGCGGGGGGGGGGGGGGGGGGGGGGGGGGGGGGGGGGEGGGGGGGGGDGFGGGGGGGGGGGGGGGGGGGGGGGGGGGGGGGGGGGGGGFGGGEGGGGGGGGGGGGGFGGDFGGGGGGGGCGGFGGGGFFEDFFFGFGGGGFGGGGGGGFGGGGGGBFC8@DFDEGGGCDFEFGCEGGGGGGGGFGFGFFGGFFGGFFGG+BEGDFGF>9F>EFGFFBGFFF@CGGFFFFFFFGFFFD356C>>B?<>BGG?>?0(8?F0<9DBF>B>(36)).*(24(4429-4.
@M04650:207:000000000-C238N:1:1101:17645:11129 2:N:0:19
GGACTACTAGGGTTTCTAATCCTGTTCGCTCCCCACGCTTTCGAGCCTCAGCGTCAGTTACAGTCCAGAGAGTCGCCTTCGCCACTGGTGTTCTTCCTAATCTCTACGCATTTCACCGCTACACTAGGAATTCCACTCTCCCCTCCTGCACTCTAGATTCCCAGTTTGGAATGCAGCACCCAGGTTGAGCCCGGGTATTTCACATCCCACTTAAAAATCCGCCTACGCTCCCTTTACGCCCAGTAAATCCGGACAACGCTCGCCACCTACGTATTACCGCGGCTGCTGGCACGTAGTTAGC
+
CCCCCGGGGGGGGGGGGGGGGGGGGGGGGGGGGGGGGGGGGGGGGGGGGFGGGGGGGGGGGGGGGGGGGGGGFGGGGGGGGGGGGGGGGGGGGGGGGGGGGGGGGFGGGGGGGGGGGGGGGGGGGGGGFFFGGFGGGGGGGFEFGGGGGGGFGGGGGGGGGGGFGGGGGCFFGGFGGFGGGDGGGGGGGGGGGGGG>FGGGFGFFGDACGGGFFGGFFGGFGFFFF@FFGFFFGFFF@DFG@F;C7?CGFB;@EGFGBB049C;CGFF?BF0)94AEF6>FFFFFFFF7E0<1:16<F5)5
@M04650:207:000000000-C238N:1:1101:26153:11156 2:N:0:19
GGACTACAAGGGTTTCTAATCCTGTTTGCTCCCCACGCTTTCGAGCCTCAGCGTCAGTTACAGTCCAGAGAGTCGCCTTCGCCACTGGTGTTCTTCCTAATCTCTACGCATTTCACCGCTACACTAGGAATTCCACTCTCCTCTCCTGCACTCTAGATAACCAGTTTGGAATGCAGCACCCAAGTTGAGCCCGGGTATTTCACATCCCACTTAATCATCCGCCTACGCTCCCTTTACGCCCAGTAAATCCGGATAACGCTCGCCACCTACGTATTCCCGCGGCTGCTGGCACGTAGTTAGC
+
CCCCCGGGGGGGGGGGGGGGGGGGGGGGGGGGGGGGGGGGGGGGGGGGGGFGGGGGGGGGGGGGGGGGGGGGGGGGGGGGGGGGGGGFGGGGGGGGGGGGGGGGGGGGGGGGGGGGGGGGGGG8FGGGGGGGGGGGGGGGGGGFGGGGGGGFGGGGGGCGGGFFGGGGGGGGGGGGGGGGGFGFFFFGGGFDC+CCDFGF@9EFFGGFFFGGFGGGFFGFFGAADFADFGFFFGFFF@DFG@F@FCCCFFF>FF:EC<@01:CBCEB:?FFFF70)3>6>F>FF(2:??GFF?6(34C95<
@M04650:207:000000000-C238N:1:1101:6871:11189 2:N:0:19
GGACTACAGGGGTTTCTAATCCTGTTTGCTCCCCACGCTTTCGCACCTGAGCGTCAGTCTTTGTCCAGGGGGCCGCCTTCGCCACCGGTATTCCTCCAGATCTCTACGCATTTCACCGCTACACCTGGAATTCTACCCCCCTCTACAAGACTCTAGCCTGCCAGTTTCGAATGCAGTTCCCAGGTTGAGCCCGGGGATTTCACATCCGACTTGACAGACCGCCTGCGTGCGCTTTACGCCCAGTAATTCCGATTAACGCTTGCACCCTCCGTATTACCGCGGCTGCTGGAACGGAGTTAGC
+
CCCCCGGGGGGGGGGGGGGGGGGGGGGGGGGGGGGGDGGFGGGGGGGGGGGGGGGGGGGGGGGGGGGGGGGGGGGGGGGGGGDFGGGGGGGGGGGGGGGGGGGGGGGGGGFFEGGGGDEGGGGGGGGGGGGGGGGGGG6FEGGFGGGFEFGFGAGFGFG?FFG6FGGGEFC7DFCFFGGGGGGGGGG,,??FGGCCDGGGGFGFFGGFFGGGECGGA8=D@GFFF:6B:D6065)664EGE:34C>42C4:B?ED<C?BB06D36F:?F:((,A(6CD600(496:?>(1(38(,-4244:
@M04650:207:000000000-C238N:1:1101:27548:11197 2:N:0:19
GGACTACTAGGGTATCTAATCCTGTTTGCTCCCCACGCTTTCGCGCCTCAGTGTCAATGTTGGCCCAGACAGCTGCCTTCGCCATTGATGTTCCTTCTGATCTCTACGCATTTCACCGCTACACCAGAAATTCCGCCATCCTCTACCACATTCTAGTGATTCAGTATCAAATGCAATTCCCAGGTTGAGCCCGGGGCTTTCACATCTGACTTAAATCACCACCTACGCGCCCTTTACGCCCAGTAATTCCGATTAACGCTTGCACCCTCCGTATTACCGCGGCTGCTGGCACGTAGTTAGC
+
CCCCCGGGGGGGGFGGGGGGGGGGGGGGGGGGGGGGGGGGGGGGGGGGGGGGGGGGGGGGGGGGGGGGGGGGGGGGGGGGGGGGGGGGGGGGGGGGGGGGGGGGGGGGGEEGGGGGGGGDEGGGGGGGGGGFGGFGGGGFFFGFGFGGGGGBFGGGGGGGGFGGGGGGGGGGGGG9DFFGGGGGGGGGGDFFDGGGGDFGGFFBFGGFFGFCCGGFFEGGEGFDEFFB>C=@=FFFFFGGC(2=GCCCDA8;;>D?G0@FFFGFGGFFFBFFFF?>FGF9;B9>>0:7?C<E?40<?C9<6
@M04650:207:000000000-C238N:1:1101:17027:11261 2:N:0:19
GGACTACTCGGGTATCTAATCCTGTTTGCTCCCCACGCTTTCGTGCCTCAGCGTCAGTTACAGTCCAGAGAGCCGCCTTCGCTACTGGTGTTCCTCCTAATATCTACGCATTTCACCGCTACACTAGGAATTCCACTCTCCTCTCCTGCACTCAAGTCTTACAGTTCCAAAAGCTTACTACGGTTGAGCCGTAGCCTTTCACTTCTGGCTTGAAAGACCGCCTACGCCCCCTTTTCGCCCAGTATTTCCGGATCACGCTAGCCCCCTCCGTATTACCGCGGGTGCTGCCCCGTAGTTAGCC
+
CCCCCFGGGDGGGGGGGGGGGGGGGGGGGGGGGGGGGGFGGGGGGGGGGDGGGGGGGGGGGGGGGGCFGGGGGGGGGGGGGGGGGGGGGGGGGGGGGG9AFGGGGDGGGGGGGGGGGGGGDGGG=FFGGGGGGG9EEG,=EDD7,@EDFGGFGCGGGGGFGC8?GFGCFEGGCDAD982@DFDGGGGGGGCE67FFGGG7CFACFGGFBD>CDGGG*:DD:D=2=52)-525=?*/04BFC;33++197;>;(0;833:0(3F:DE>(,((((<))2*,,,(-4124),*4*--4:A+)).
@M04650:207:000000000-C238N:1:1101:7140:11274 2:N:0:19
GGACTACCGGGGTTTCTAATCCTGTTTGCTCCCCACGCTTTCGAGCCTCAGCGTCAGTTACAGTCCAGAGAGTCGCCTTCGCCACTGGTGTTCTTCCTAATCTCTACGCATTTCACCGCTACACTAGGAATTCCACTCTCCCCTCCTGCACTCTAGATTCCCAGTTTGGAATGCAGCACCCAGGTTGAGCCCGGGTATTTCACATCCCACTTAAAAATCCGCCTACGCTCCCTTTACGCCCAGTAAATCCGGACAACGCTCGCAACCTACGTGTTACCGCGGCGTCTGGCACGTAGTTAGC
+
CCCCCF,ECFGGGFGGGGAEFGGGGGGGAFGGFGCFGGGGGFGGDEEGGGFCCCGGGGGGFCFFDEFGF@8@FGGDEEEGGG7FGFEF?FFGGCCFF<FEGFFGEGGGGGE7EFGGCCEG>BEGG8FDEDFFF9EGGG9?8+@DCCFDCECD=DE,8@DFGDCCFFAFCG@9=FF,@=D6>@DCD@F69EC+*7;@CFCAFCGFF;C*>>7;;C+=35E<>42>9A9DDG968C)4:28<=:(/;C));;>1(<D:C>261(5()*,8(.42(3..<:8;(-2(-,4:?6:G6(4,(+-6.
@M04650:207:000000000-C238N:1:1101:18287:11280 2:N:0:19
GGACTACTGGGGTATCTAATCCTGTTTGCTCCCCACGCTTTCGCACCTGAGCGTCAGTCTTTGTCCAGGGGGCCGCCTTCGCCACCGGTATTCCTCCAGATCTCTATGCATTTCACCGCTACACCTGGAATTCTACCCCCCTCTACAAGACTCTAGCCTGCCAGTTTCGAATGCAGTTCCCAGGTTGAGCCCGGGGATTTCACATCCGACTTGACAGACCGCCTGCGTGCGCTTTACGCCCAGTAATTCCGATTAACGCTTGCACCCTCCGTATTACCGCGGCTGCTGGCACGGAGTTAGC
+
C@9CCCFAFFGEGFFGGGGGGE<FFFGGGFCEFEGGGGGDFGGCFGGGGFGGGGGGGFCFGFGGGGGGCGGGGGGGGGGGFGGGGGGGGGGGGGCDEGGGGGGGGF?EFFGGGGGGGGGGCGGGGGGGGGGGGGGGGDGGGGGB8EE,CDFBGEGGDF98EBEGFGGGECCCFAEFGGGGFGGGGGGGFGGGGGGGDGFFGFGFFFCA@GDDF:<CAFGGBG;D@A9>0C99>=@9F<C8::??7:AAGFF6<7C):3908:<<G???:66B(A(4@C2439>>>:7?2A2C<6-76E2>A
@M04650:207:000000000-C238N:1:1101:12173:11286 2:N:0:19
GGACTACACGGGTTTCTAATCCTGTTTGCTCCCCACGCTTTCGTCCCTCAGCGTCAGTAAGTTGTTAGTGATCTGTCTTCACAATCGGTGTTCTGCGCAATATCTATGTATTTCACCACTACACTGCACGTTCCAACCACTGCACAACTACTCTAGACTAATAGTTTCAACGGCAAGCTTCCGGTTAAGCCGAAAGATTTCACCGCTGACTTAAAAGTCCGCCTGCGGACCCTTTAAACCCAATAATTCCGGATAACGCTTGGATCCTTCGTATTACCGCGGCTGCTGGCACGAAGTTAGC
+
CCCCCGGGGGGGGGGGGGGGGGGGGGGGGGGGGGGGGGGGGGGGGGGGGGGGGGGGGGGGGFGGGGGGGGGGGGGGGGGGGGGGGGGGGGGGGFGGEGGGGGGGGFGGGGGGGGGGGGGGGGGGGGGGGGGGGGFGGGGGGGGFGGGGGGGFGGGGFGGGGGGGGGGGGGGGGDG>FFGGGGGGGGDGGGGCEGEEGGGGDAFFFGCDFGGDFGGGFEGGDGFFFFFB=DFF3EFEFEGGC77@CFFCFFFB153>FF@FBBC?C??4:A?FFEFFG=819;>6>F322E<FB:9?<<<B>
@M04650:207:000000000-C238N:1:1101:8785:11290 2:N:0:19
GGACTACAAGGGTTTCTAATCCTGTTTGCTCCCCACGCTTTCGCACCTGAGCGTCAGTCTTTGTCCAGGGGGCCGCCTTCGCCACCGGTATTCCTCCAGATCTCTACGCATTTCACCGCTACACCTGGAATTCTACCCCCCTCTACAAGACTCTAGCCTGCCAGTTTCGAATGCAGTTCCCAGGTTGAGCCCGGGGATTTCACATCCGACTTGACAGACCGCCTGCGTGCGCTTTACGCCCAGTAATTCCGATTAACGCTTGCACCTGCCGTATTACCGCGGCTTCTGGCACGGAGTTAGC
+
<C@CCCEF@FGCCFFFGGAFGFEGGGGGGGGFGGFEGDGEGGGECGGGGGGGGGGGGGGGGGGGGGGGGGGGGGGD7FGGGGGGEGGGGGGGGGF9FGGAFGGGFEFGDGGGGG9F<CGGEFFEGGGFEFGGGGFFF?DEG?8FFGFGGE@AGGGFGCG?FECFFGGGGGGGG9CFCFFF6::EGGCFFGFCGGGGGGFFGFFCFDCD?G<DECG:F@FC6DBFBF9E0>;BFGF>44CC>1:>:7:>F4@6(<7>>:(4<638FC(((,440;?9CC(296(((.46761039((-;<95
@M04650:207:000000000-C238N:1:1101:18586:11297 2:N:0:19
GGACTACACGGGTATCTAATCCTGTTTGCTCCCCACGCTTTCGCACCTGAGCGTCAGTCTTTGTCCAGGGGGCCGCCTTCGCCACCGGTATTCCTCCAGATCTCTACGCATTTCACCGCTACACCTGGAATTCTACCCCCCTCTACAAGACTCTAGCTTGCCAGTTTCAAATGCAGTTCCCAAGTTAAGCTCGGGGATTTCACATCTGACTTAACAAACCGCCTGCGTGCGCTTTACGCCCAGTAATTCCGATTAACGCTTGCACCCTCCGTATTACCGCGGCTGCTGGCACGGAGTTAGC
+
CCCCCGGGGGGGGGGGGGGGGGGGGGGGGGGGGGGGGGGGGGGGGGGGGFGGGGGGGGGGGGGGGGGGGGGGGGGGGGGGGGGGGGGGGGGGGGGGGGGGFGGGGGGGGGGGGGGGGGGGGGGGGGGGGGGGGGGGGGGGGGGFGGGFFGGFGGFGGGGGGGGGGGGGGGGGGGGGFGGGGGGGGGG79EDFGGGDGGGGGFGFFGGFFGFGFGGGFFGG>GFFFABF7C>>>GFFF6ECGFF:D7ADGFF1:>DAG6;003<>GGFFFF;??F?AFF<B9>B;>:042E,A?>09:F2).
@M04650:207:000000000-C238N:1:1101:16598:11317 2:N:0:19
GGACTACCGGGGTATCTAATCCTGTTTGCTCCCCACGCTTTCGCACCTGAGCGTCAGTCTTTGTCCAGGGGGCCGCCTTCGCCACCGGTATTCCTCCAGATCTCTACGCATTTCACCGCTACACCTGGAATTCTACCCCCCTCTACAAGACTCTAGCCTGCCAGTTTCGAATGCAGTTCCCAGGTTGAGCCCGGGGATTTCACATCCGACTTGACAGACCGCCTGCGCTCCCTTTACGCCCAATAATTCCGGACAACGCTTGTCACCTACGTATTACCGCGGCTGCTGGCACGTAGTTCGC
+
CCCCCGGGGGGGGGGGGGGGGGGGGGGGGGGGGGGGGGGGGGGGFGGGGGGDGGGGGGFGGGGGGGGGGGGDGEGGGGGGDGGGGDGGGDGGGGGGGGGGGGGGGGDGGGGGGGGGGGGGCGGGGGGGGGGGGGCFGC=CEGGFFGFFFGGFGFGFGFFCG@CGGGGG5D8DFGGC?FGGGGFGGGGGGGGGDDCE<DFGGFGACGC3?GDGFGGFF;CFBG>F8F9B;G>?FGFA40CEGFFFDFDFGFF>0)18FFFFF074*C?<:F??2A?BGF:>>;;>>FB??E(38:<14?4(-
@M04650:207:000000000-C238N:1:1101:26380:11352 2:N:0:19
GGACTACTGGGGTATCTAATCCTGTTTGATCCCCACGCTTTCGCACATCAGCGTCAGTTACAGACCAGAGAGCCGCCTTCGCCACTGGTGTTCTTCCATATCTCTGCGCATTTCACCGCTACACATGGAATTCCACTCCCCTCTTCTGCACTCAAGCGAAACAGTTTCCAATGACCCTCCCCGGTTGAGCCGGGGGCTTTCACATCAGACTAATCTCGCCGCCTACGCGCGCTTTACGCCCAATAATTCCGGATAACGCTTGCCCCCTACGTATTACCTCGGCTGCTGGCACGTAGTTAGC
+
CCCCCFGGEGGGGGGGGGGGGGGGGGGGGGGGGGGGGGGGGGGGGGGGGGGGGGGGGGGGGGGGGGGGGGGGGGGGGGGGGGGGGGFFDFGGGFGGGGGGGGGGGGFDGGGGGGGGGGGGGFEFGGGFEGGGGGGGFFGGGGGFGGGGGGGFGGGGGG>>CGGGGFGGGGGGGFGFGGGGGGG7FGEF,DGGGGDGDCGGGFGFCFGFEFGGFCFCF;GG9C;?FFFF0D>>FGFAFBGGGF?BGFFFGFFFFD3<F?BB66F0*;9;0:B??FB>FG2<:<BB18404E0E?F0:?FAAA
@M04650:207:000000000-C238N:1:1101:4308:11387 2:N:0:19
GGACTAGAGGGGTTTCTAATCCTGTTTGCTCCCCATGCTTTCGCGCCTCAGCGTCAGTTATAGACCAGAAAGTCGCCTTCGCCACTGGTGTTCCTCCACATCTCTACGCATTTCACCGCTACACGTGGAATTCCGCTTTTCTCTTCTGTCCTCAAGCCTTTCAGTTTCCAATGACCTTCCACGGTTAAGCCGTGGGCTTTCACATCAGACTTAAAAGGCCGCCTGCGCGCGCTTTACGCCCAATAATTCCGGACAACGCTTGCCACCTACGTATTACCGCGGCTGCTGGCACGTAGTTAGC
+
CCCC8,CFFFGGCCFFGGGGEGGGGGGGGGGGGGFFGGDFGGGGGGC=CCFFG@FGGGGGGF9EFFFGGFFGGGGGGGGDCGGGC,CFFGFC?GCFGGFF@FGCGGGDFCCEC<CF9@CCGFDGGGGGGGGGGGGDEG?FFFFF8FGCCAEDGGFFGGGFFDAEFGCGGGGGGF=FFGGGGGGCCFEEFFFGGGGEFCGCGCFFFFGF67*=;FFDFAGGA4>?F8=D@D:6(/:>@?CEF7??G74:G4?;?FD0142<04F(:F?(:>?2)<(.2*-(47607:?D0:4<33(,479A6
@M04650:207:000000000-C238N:1:1101:10442:11409 2:N:0:19
GGACTACTCGGGTTTCTAATCCTGTTTGCTCCCCACGCTTTCGCTCCTCAGCGTCAGTTACAGACCAGAGAGTCGCCTTCGCCACTGGTGTTCCTCCACATATCTACGCATTTCACCGCTACACGTGGAATTCCACTCTCCTCTTCTGTACTCAAGTCTTTCAGTTTCCAATGACCGCTTGTGGTTAAGCCACAAGATTTCACATCAGACTTAAAAAACCGCCTGCGAGCCCTTTACGCCCAATAATTCCGGACAACTCTTGCCACCTAAGTATTACCGCGGCTTCTGGCACGTAGTTAGC
+
CCCCCGGGGGGGGGGGGGGGGGEGGGFGGGGGGGGGGGGGGGGDGFGGGGGGGGFGGGGGGGFFGGGGGGGGGGGGGGGGGGGGGGGGGFFGGGGGF,EFCGGGGGFGGGGGGGGGGGEC@CEGDFFD=AEDGA9FFGCFGCFFGGGD9ECFFGDGFFG9DBAEAEFG=E;>DDGDCDE+=3@EGGGFFBFCFG?EC2FFGC96EGCCEGCGEGB7>=GGAGFFFFF?6D26(=ACF?EGG<(/C;C<F8F9@FG@7)).-.:00+43()().AA9EF026(4((42<<C(<:6:?:F242
@M04650:207:000000000-C238N:1:1101:15948:11479 2:N:0:19
GGACTACACGGGTTTCTAATCCTGTTTGCTCCCCACGCTTTCGCGCCTCAGTGTCAATGTTGGCCCAGACAGCTGCCTTCGCCATTGATGTTCCTTCTGATCTCTACGCATTTCACCGCTACACCAGAAATTCCGCTATCCTCTACCACATTCTAGTGATCCAGTATCAAATGCAATTCCCAGGTTGAGCCCGGGGCTTTCACATCTGACTTAAATCACCACCTACGCGCCCTTTACGCCCAGTAATTCCGATTAACGCTTGCACCCTCCGTATTACCGCGGCTGCTGGCACGTAGTTAGC
+
@CCC,CFFFGGFGGGGGGGGGGGFAFAFFGGFGDGEFGGGGGGGGGGGGGGF<EFF@FFGEGGGGGGGG<EFGGGGGCGFGCGDE,CAFFGGGFFGAGGGGAGEEAFGEGGEGGGGGGGDGGGGFCDFFGGDFGF7++AA8@FFGGGGGGGFGCAEBDE;FG,2A9=ED,@DFGGF=DFFCGEGGGGGDGGD+@@6>DGGFFGFFG88AFF76F+=+:<C=GFDEF5BBC((6?6CF0CCE<(4>7C6FC6(,8*718>?F?C2CGF1??0(30:<?769(-73(48?0=?66B:(-CA:.
@M04650:207:000000000-C238N:1:1101:7846:11518 2:N:0:19
GGACTACTAGGGTTTCTAATCCTGTTTGCTCCCCACGCTTTCGCACCTGAGCGTCAGTCTTTGTCCAGGGGGCCGCCTTCGCCACCGGTATTCCTCCAGATCTCTACGCATTTCACCGCTACACCTGGAATTCTACCCCCCTCTACAAGACTCTAGCCTGCCAGTTTCGAATGCAGTTCCCAGGTTGAGCCCGGGGATTTCACATCCGACTTGACAGACCGCCTGCGTGCGCTTTACGCCCAGTAATTCCGATTAACGCTTGCACCCTCCGTAGTACCGCGGCTGATGGCCCGGAGTGAGC
+
CCCCCGGGGGGGFFGGGGGGGGGGGGGGGGGGGGGGGGGGGGGGDGGGGGGGGGGGGGGGGGGGGGGGGFGGGGGGGGGGGGGGGGGGGEGFGGFFGGGGCEDFGGGGGGGCCGFGGGGCGGGGCGGGGGGGGGGGGGGGGGGFGGGGGGGFGGGGFGGGGCFFFDGGGGGGGDGGFGFG9>DCDFCFDGGFGEGGDCDGGFFFFGFB<3<<@CG=*6CGFGB?;:9B(7;FF5>)6?E?EF(.:724FF)3()1)28>611C2DFF<?:913*4<GD6>F;911(.62*(24>9-(*)..
@M04650:207:000000000-C238N:1:1101:15423:11530 2:N:0:19
GGACTACCCGGGTTTCTAATCCTGTTCGCTACCCACGCTTTTGAGCCTCAGCGTCAATTACAGACCAGAAAGCCGCCTTCGCCACGGGTGTTCCTCCATATATCTACGCATTTCACCGCTACACATGGAATTCCGCTTTCCTCTCCTGCATTCAAGTTGGACAGTTTCCAATGCACCTCCACGGTTAAGCCGTGGGCTTTCACATCAGACTATTCCAACCGCCTGCGCTCCCTTTACGCCCAATAATTCCGGACAACGCTTGTCACCTACGTATTACCGCGGCTGCTGGCACGTAGTTAGC
+
CCCC8EFFGGGGGFGGGGGGGGGGGGGFGGDGGGFGGGFGF?F@FEFGFEGGGGEGGEEEGFGGGGGFCE@8FGGGGGGGGGGGFDE@CFGGGGGCGGGFGFEEF9FGEE:FGGFEGGGGGDCGD,CFFD?F;EEGGGGGGGGDGGGGGFGFGGCA3=E==DGGF,=BCEFG6:FGGGG6,@CEGG5EAFEEEEG5FDF?FFGCFG7F>FGC5C7@F*AD=G;@FFFE;D918FFC67EE*,(440)6:F?>6:C:G9><1:94*<84(86?2@?AGFBBF(4;>:>:27:??4(,-3<4.
@M04650:207:000000000-C238N:1:1101:22303:11532 2:N:0:19
GGACTACTGGGGTATCTAATCCTGTTTGCTCCCCACGCTTTCGCACCTGAGCGTCAGTCTTTGTCCAGGGGGCCGCCTTCGCCACCGGTATTCCTCCAGATCTCTACGCATTTCACCGCTACACCTGGAATTCTACCCCCCTCTACAAGACTCTAGCCTGCCAGTTTCGAATGCAGTTCCCAGGTTGAGCCCGGGGATTTCACATCCGACTTGACAGACCGCCTGCGTGCGCTTTACGCCCAGTAATTCCGATTAACGCTTGCACCCTCCGTATTACCGCGGCTGCTGGCACGGAGTTAGC
+
CCCCCGGGGGGGGGGGGGGGGGGGGGGGGGGGGGGGGGGGGGGGGGGGGGFGGGGGEGGGGFGGGGGGGGGGGGGGGGDGGGGGGGGGGGGGGGGGGGGGGGGGGGGGGGGGGGFGGGGGGGGGGGGG=FFEFGGFGGGGGGGFGGG=CDGBGEGFFGGGGGFFGGGGGGCGDCFFGGGGGGFGGGGDGGGGGGGG45CEFFGFFGGFFGGGFFGGF8FGFGFFFFFEFG>FFEFFFFGEGFFFGGBFGFF027C:F:6<:BC4DFF?:BB??G>>FF(4>BFBBBFB(:8C?963(;<A6
@M04650:207:000000000-C238N:1:1101:10443:11535 2:N:0:19
GGACTACCGGGGTTTCTAATCCTGTTTGCTCCCCACGCTTTCGTCCCTCAGCGTCAGTAAGTTGTTAGTGATCTGTCTTCACAATCGGTGTTCTGCGCAATATCTATGTATTTCACCACTACACTGCACGTTCCAACCACTGCACAACTACTCTAGACTAATAGTTTCAACGGCAAGCTTCCGGTTAAGCCGAAAGATTTCACCGCTGACTTAAAAGTCCGCCTGCGGACCCTTTAAACCCAATAATTCCGGATAACGCTTGGATCCTTCGTATTACCGCGGCTGCTGGCACGAAGTTAGC
+
CCCCCGGGGGGGGGGGGGGGGGGGGGGGGGGGGGGGGGGGGGGGGEGGGGGGGGGGGGGGGGGGGGGGGGGGGGGGGGGGGGGFEDFGGGGGGGGGGGGGEGGGGGDGGGGGGGGGGGGDGFFGGE=FGGGGGGGGGEGGGDEFGGGGGGGFGGGGEDFGF9DFFFGCAAFGGGGGGGC9FGGGGDGGGGGGGGGEFFGGDBEF>DGABGGGEGFCC=FGFD@2-):>>GFFFGFFFFGGGF<@FCCCFFFBFFD<=<6?66DF>+4-)6:?FG>AFC<BFF>FB<FF?*3CBF22:<:AA
@M04650:207:000000000-C238N:1:1101:22808:11557 2:N:0:19
GGACTACCAGGGTATCTAATCCTGTTTGCTCCCCATGCTTTCGCGCCTCAGCGTCAGTTATAGACCAGAAAGTCGCCTTCGCCACTGGTGTTCCTCCACATCTCTACGCATTTCACCGCTACACGTGGAATTCCACTTTCCTCTTCTATCCTCAAGCCTTCCAGTTTCCAATGACCTTCCACGGTTAAGCCGTGGGCTTTCACATCAGACTTAAAAGGCCGCCTGCGCGCGCTTTACGCCCAATAATTCCGGACAACGCTTGCCACCTACGTATTACCGCGGCTGCTGGCACGTAGTTAGC
+
CCCCCGGGGGGGGGGGGGGGGFGGGGGGGGCFFGGGGGGGGFGCGGGGGGGCGGGCF<F<FGFGGGFGGGFGFCE7:F:FGGGGGGGGGGGGGGGGGGGGGGGGGGFGGGCGGGG<EFGGGGGGGBFGGGGGGGGGGGGGGGGFGGGGDF8FGGGFD6>EFGGGGCFGGGGFGG8DFCFFFFGGGGGGGGGGEEGGFGGGGFA6AF8AE*2?:CGGC)D>4CB9(0(?@D>615>EFDGGG?38<:?<CFFB<ED?499::2*2:C<:>>?8?F0:<C1>930(2<?7(:,0-:?BFFAAA
@M04650:207:000000000-C238N:1:1101:5845:11579 2:N:0:19
GGACTACCCGGGTTTCTAATCCTGTTTGCTCCCCACGCTTTCGAGCCTCAGCGTCAGTTACAGTCCAGAGAGTCGCCTTCGCCACTGGTGTTCTTCCTAATCTCTACGCATTTCACCGCTACACTAGGAATTCCACTCTCCTCTCCTGCACTCTAGATAACCAGTTTGTAATGCAGCACCCAAGTTGAGCCCGGGTATTTCACATCCCACTTAATCATCCGCCTACGCTCCCTTTACGCCCAGTAAATCCGGATAACGCTCGCCACCTACGTATTACCGCGGCTGCTGGCACGTAGTTATC
+
@CCCCDGGGGGGGGGGGGGGGGGGGGGGGGGGGGGGGGGGGGGFGGGGGGGGGGGGGGGGGGEFGGGGGGGGGGGGGGGGGGGGGGFFGGGGGGGGGGGGGGGGGGG?FGGEEFFEFGGCEFGGFGGGGGGGGGGGGGGGGGGFGGGGGGGFGGGGGFAEFGFGGGGG,EFGCGFFGGGGGGFFGGGGFGGGGDGGGCFGGFGFFGGCCFGGFFDGFEFGAF=>2AD)(75BB9AEFDECFFFFGG5)+=8;?BDFGD@FF0DFGGFF:??B<C:>CC(40392(3387C4C?FF?BGA).
@M04650:207:000000000-C238N:1:1101:24997:11587 2:N:0:19
GGACTACCGGGGTTTCTAATCCTGTTTGCTCCCCACGCTTTCGAGCCTCAGCGTCAGTTACAGTCCAGAGAGTCGCCTTCGCCACTGGTGTTCTTCCTAATCTCTACGCATTTCACCGCTACACTAGGAATTCCACTCTCCTCTCCTGCACTCTAGATAACCAGTTTGGAATGCAGCACCCAAGTTGAGCCCGGGTATTTCACATCCCACTTAATCATCCGCCTACGCTCCCTTTACGCCCAGTAAATCCGGATAACGCTCGCCACCTACGTATTACCGCGGCTGCTGGCCCGTAGTTAGC
+
CCCCCGGGGGGGGGGGGGGGGGGGGGGGGGGGGGGGGGGGGGGFGGGGGGGGGGGGGGGGGGGGGGGGGGGGGGGGGGGGGGGGGGGGGGGGGGGGGGGGGGGGGGGGGGGGGGGGGGGGGGGGGGGGGGGGGGGGGGFGGGGFGGGGGGGFGFGGFG;>FGGGAFGGGFGGGGGFFFGGGGGGGGGFEGGGEGEGGFFGGFGFFGGFFFDGCGGFAEGGDGFFFFFD9CBFFGFCF7EGG<@;F7CFGFDF?FCAG<>??>GFGGF:FFB?2E:AFGB>>99>0()50C(C9932<F<4:
@M04650:207:000000000-C238N:1:1101:11780:11610 2:N:0:19
GGACTACAGGGGTTTCTAATCCTGTTTGCTCTCCACGCTTTCGAGCCTCAGCGTCAGTTACAGTCCAGAGAGTCGCCTTCGCCACTGGTGTTCTTCCTAATCTCTACGCATTTCACCGCTACACTAGGAATTCCACTCTCCTCTCCTGCACTCTAGATAACCAGTTTGGAATGCAGCACCCAAGTTGAGCCCGGGTATTTCACATCCCACTTAATCATCCGCCTACGCTCCCTTTACGCCCAGTAAATCCGGATAACGCTCGCCACCTACGTATTACCTCGGCTGCTGGCACGTAGTTAGC
+
CCC<C<CEEFGGGGECFC@F9@6CECFF9E<,C<FFEEGEGGCGGGCBFGFGCGEGGGGGCEFGC<@CFGCEGGGC,@FEFCG:@F<C:=C=<FF<<<F?<,=EEF?F7,CGEAF??F+0=F9BFEFGGGGGGG45@F9=FGDD=>>DFFFFGD>CGGGC9,2AC6@FEB;9+;==DF8D8F=@F,3:@FEFDGCED6FF9<,9B*7A5CF8A=7CC5,?4DA=);>*-2653A66+(14F0=EGD)9C4>@?>C<D461(6<(5*148?64)38672-)((-(-(),(:(0(81((<)..
@M04650:207:000000000-C238N:1:1101:12481:11611 2:N:0:19
GGACTACTGGGGTATCTAATCCTGTTTGCTCCCCACGCTTTCGCACCTGAGCGTCAGTCTTTGTCCAGGGGGCCGCCTTCGCCACCGGTATTCCTCCAGATCTCTACGCATTTCACCGCTACACCTGGAATTCTACCCCCCTCTACAAGACTCTAGCCTGCCAGTTTCGAATGCAGTTCCCAGGTTGAGCCCGGGGATTTCACATCCGACTTGACAGACCGCCTGCGTGCGCTTTACGCCCAGTAATTCCGATTAACGCTTGCACCCTCCGTATTACCGCGGCTTCTGGCCCGGAGTTAGC
+
CCCCCGGGGGCFGGGGGGGGGGGGGGFGGGGGGGGGGGGGGGGGGGGGGGGGGGGGGGGGGGGFFDFGGGGGGGGGGGGGGGGDC@EEGGCCGGGGGGGGGGGGGGFGGGGGAEFEGGGGGGGGGGGGGDGGGGAFFGFGGGGFGGDGGFGFDGGFFGGGC@CGGGGGEG6FDFFCFBEFCFGGGGGGGGGFGCGGGGG6DADFCCFDFG3C<:FCF@GFB):?6F>@BG>9;GF4=?EC><??FDD)7@?043>>D?BF:8>?GGBBFF9?FD?<FD429;(-((.-5?(:66062*656
@M04650:207:000000000-C238N:1:1101:13460:11611 2:N:0:19
GGACTACTAGGGTATCTAATCCTGTTCGCTCCCCACGCTTTCGAGCCTCAGCGTCAGTTACAGTCCAGAGAGTCGCCTTCGCCACTGGTGTTCTTCCTAATCTCTACGCATTTCACCGCTACACTAGGAATTCCACTCTCCTCTCCTGCACTCTAGATAACCAGTTTGGAATGCAGCACCCAAGTTGAGCCCGGGTATTTCACATCCCACTTAATCATCCGCCTACGCTCCCTTTACGCCCAGTAAATCCGGATAACGCTCGCCACCTACGTATTACCGCGGCTGCTGGCACGGAGTTAGC
+
CCCCCGGGGGGGGGGGGGGGGGGGGGEGGGGGGGGGGGGGGGGGGGGGGGGGGGGGGGGGFGGGGGGGGGGGGGGGGGGGGGGGGGGGGGEGGGGGGGGGGGGGGGGGGGGGGGGGGGGGDFGG9FFGGGGGGFGG8FFGGGGFFGFGGGGFGGGGGGGGGGFGGGGGGGGFFGGGGGGGGGGGGGGCFGGGGGGEDFFGDFGFFGFFFGGGFGGGF<EFDG>DAAA4(:@D2EFFF@GGG;257D6?FFFB6ACAG;@6(6D0*/4<>BFFFD?FGD?B;BF9BB:08C(C:11;<G9)-
@M04650:207:000000000-C238N:1:1101:28808:11619 2:N:0:19
GGACTACCGGGGTTTCTAATCCTGTTCGCTACCCACGCTTTTGAGCCTCAGCGTCAATTACAGACCAGAAAGCCGCCTTCGCCACGGGTGTTCCTCCATATATCTACGCATTTCACCGCTACACATGGAATTCCGCTTTCCTCTCCTGCATTCAAGTTGGACAGTTTCCAATGCACCTCCACGGTTAAGCCGTGGGCTTTCACATCAGACTATTCCAACCGCCTGCGCTCCCTTTACGCCCAATAATTCCGGACAACGCTTGTCACCTACGTATTACCGCGGCTGCTGGCACGTAGTTAGC
+
CCCCCGFGGGGGGGFFFFCFFGGGGGFGGGGGGGGGG>@FGFGGGGGGGAGDGGEGGGGGGDGGGGGGGGGGGGGGGGEGGGGDGFGGGGGGGGGGDFGGGGGEFGGGCFGGGGGGFEEG7BFFGFFGGGGGGFFCE+DDFGGFGGGGGGGFFFCEDGGFDFFGGGFGGF;;;,,<;CFGGFEGGGG9CEGEECCEGFCGGFGFFGGFEFGFCCF8B5CG=D@DF4181C>DFGFEF@GEGB?3>FA<7FF00>DBG;BBB:DA79242704?GFFCC(4;>;(((57?=1<1<?<?F:A)
@M04650:207:000000000-C238N:1:1101:19461:11621 2:N:0:19
GGACTACAAGGGTATCTAATCCTGTTCGCTCCCCACGCTTTCGAGCCTCAGCGTCAGTTACAGTCCAGAGAGTCGCCTTCGCCACTGGTGTTCTTCCTAATCTCTACGCATTTCACCGCTACACTAGGAATTCCACTCTCCTCTCCTGCACTCTAGATACTCAGTTTGGAATGCAGTACTCGGGTTGAGCCCAAGTATTTCACATCCCACTTAAGTATCCGCCTACGCTCCCTTTACGCCCAATAAATCCGGATAACGCTCGCCACCTACGTATTACCGCGGCTGCGGGCACGTAGTTAGC
+
CCCCCGGGGGGGGGGGGGGGGGGGGGGGGGGGGGGGDEGGGGGGGGGGGGGGGFGGGGGGGGGGGGGGGGGGGGGGGGGGGGGGGGGGGGGGGGGGGGGGGGGGGGGGGGGGGGGGGGGGGGGGDAFGGGGGGGGGGGGFGGGFGGGGFGGFGGGFFFCEF@DGGGEFCDFGFGGGGGFGGGGGGGGFFFF?@CFGFFGGGFGFFFGFEGF>EGGGFFFGFG=AAAFFFGFD@GFEFFDFE2@=FG<CGFFBFFG@D0:679D@GGFF?F?<?<:4CD1299>>B((4(:6::?:?BGFF6
@M04650:207:000000000-C238N:1:1101:19329:11642 2:N:0:19
GGACTACTGGGGTATCTAATCCTGTTTGCTCCCCACGCTTTCGCACCTGAGCGACAGTCTTTGTCCAGGGGGCCGCCTTCGCCACCGGTATTCCTCCAGATCTCTACGCATTTCACCGCTACACCAGAAATTCCGCCATCCTCTACCACATTCTAGTGATTCAGTATCAAATGCAATTCCCAGGTTGAGCCCGGGGCTTTCACATCTGACTTAAATCACCACCTACGCGCCCTTTACGCCCAGTAATTCCGATTAACGCTTGCACCCTCCGTATTACCGCGGCTGCTGGCACGGAGTTAGC
+
CCCCCF@FGFGGGGGGGGGGGGGGGGGGGGGGGGGGGGGGGGGGGGGGGFGFEDGCGFGGGGGFGGFFFGGGG@GGGGGGGGGGGFGGGGGGGFGGDEGFEFGGGFFGGGGGGG<FFGGGDGGGGGCFGGGGDGFCCECFC?FDGGGGGGGFGGGGFG@FGF7FD9:EGFADFGG7<DGFCAFGGFGFFGCFEEGGGCGGGFGF=DCFEDFFFGGFFEGGFGFD8;8),CBFFGFAFBGGGFF?C>9ACFF135CAD006:BGFDG?2?BFF0;:2CF69>03(4:BBFDBGF>>74;446
@M04650:207:000000000-C238N:1:1101:25240:11653 2:N:0:19
GGACTACTGGGGTTTCTAATCCTGTTTGCTCCCCACGCTTTCGCACCTGAGCGTCAGTCTTTGTCCAGGGGGCCGCCTTCGCCACCGGTATTCCTCCAGATCTCTACGCATTTCACCGCTACACCTGGAATTCTACCCCCCTCTACAAGACTCTAGCCTGCCAGTTTCGAATGCAGTTCCCAGGTTGAGCCCGGGGATTTCACATCCGACTTGACAGACCGCCTGCGTGCGCTTTACGCCCAGTAATTCCGATTAACGCTTGCACCCTCCGTATTACCGCGGCTGCTGGCACGGAGTTAGC
+
CCCCCFGEFGGGGGGGGGGGGGGGGGGGGGGGGGGGGGGGGGGGDGFFFEGGGGGGGFFFFCCGGGGGGGGGGGGGGGGGGGGGGGGGGGGGGGG9F<EFGCGGFGGGFGGGGCFGGGGGEGGGGGGGFGFGGFGGFG8FGGGF@FAF<FGFGGGFCGGCCGGCFGGGG@FG7F7:EFGDGGGGGDCCFGGFG58CC?F?FFG7:DFFDDD83*;+6=CFBGFF?F6>477>BDFAF?GCG?:>>FFFFFF?F:D>F?BF1:D,CFF?FF>:(;2<FF(49;6;BB?0251CB(491E<A.
@M04650:207:000000000-C238N:1:1101:3134:11674 2:N:0:19
GGACTACCAGGGTTTCTAATCCTGTTCGCTACCCACGCTTTCGAGCCTCAGCGTCAATCACAGACCAGAAAGCCGCCTTCGCCACGGGTGTTCCTCCATATATCTACGCATTTCACCGCTACACATGGATTTCGGCTTTCCCCCCCTCAATCAAGGTGGGACGGTTTCCATGGAACTCCACCGGTTAGACCGGGGCCTTCACATACAAACATTTCAACCACCTTCCGCCCCCTTAACGCCCATCAATTCGGAACAACCCCGTCCCCTAGCATATAACCGGTACGCTGGCCAGTAGGTAACC
+
CCCCCGGGFGEGCFGGEFFGGGGGGGGGGGGGGGGEGGGFGGEGGGGGGFGGGCGGDFGEGGGGGGGFG8FFGFGGGGGGGGGGEGGGGGFGGF,FFGGGGGGGGGGGDGGCEGGGGF68CCFFEFG,B,C,C8+4@C,C3+6*=8++,6,+,@,53,3+3,*:FE*E,5,,*,,4,+4,;,*4=*=6,?,*/:*1):C60*+++2**)2**11;:+);*-74,(0()(14(4:))*(2:*80(2*.-:55(()93*,((,-/-*;(((()))+))3*(((((-,((-(*(/,))).+)))
@M04650:207:000000000-C238N:1:1101:8069:11701 2:N:0:19
GGACTACAGGGGTTTCTAATCCTGTTCGCTCCCCACGCTTTCGAGCCTCAGCGTCAGTTACAGTCCAGAGAGTCGCCTTCGCCACTGGTGTTCTTCCTAATCTCTACGCATTTCACCGCTACACATGGAATTCCACTCCCCTCTTCTGCACTCAAGCGAAACAGTTTCCAATGACCCTCCCCGGTTGAGCCGGGGGCTTTCACATCAGACTAATCTCTCCGCCTACGCGCGCTTTACGCCCAATAATTCCGGATAACGCTCGCCACCTACGTATTACCGCGGCTTCTGGCACGTACGTAGC
+
CCCCCGGGGGGGGGGGGGGGGGGGGGGGGGGGGGGGGGGGGGGGGGGGGGGGGGGGGGGGGGGGGGGGGGGGGGGGGGGGGGGGGGGGGGGGGGGFGGGGGGGGGGGGGGGGGGGGGGGDGGGGGGGFGGGGFGEGGDDFEGGFGGGFGFGFGGFFGGCGDFGGFFFGGGGDCFGFCFFEEGGGGCBFCFGG5EGGGDGG7+28;C>F@GC>3+;+;)>C;C1;(A(8(),495F)/4CGG:<BFGF2*94;()/67,(,--C>DE???7((57:AGG:9((,3(42)5C:+(.4((25((
@M04650:207:000000000-C238N:1:1101:3005:11718 2:N:0:19
GGACTACAAGGGTTTCTAATCCTGGTTGCTCCCCACGCTTTCGCGCCTCAGTGTCAATGTTAGTCCAGACAGCTGCCTTCGCCACTGGTGTTCCTCCAAATCTCTACGCATTTCACCGCTACACGTGGAATTCCAATCACCTCTTCTGCACTCAAGTTACGCAGTTTCCAATGACGCCCCATCGTTAAGCGATGAGATTTCACATCAGACTTTCGTAACCGCCTGCGCGCCCTTTACGCCCAGTAAATCCGGACAACGCTTGCCACCTACGTATTACCGCGGCTGCTGGCACGTAGTTAGC
+
CCCCCGGC9FGGFGGGGGGGFGGG-EECFFGGGGGGGGGGGGGEFCFGGG?<CFGFFCEEC,C,<FFGA,EFE,AFGFFGFGGGGFGGGGF7EFFGG?<FF,EEEFFFCEEFGGGFGGGDCFGGG8EFGCGGGG9,=D,AEGGF,>E8,@E8FCFEC,@,@7CEFDFF9,@9?BC6+++@8,8CFGGFGG7+,+@6=?E7CAFFFGCFE5FF7+3;*)*:>75>9F(?@C99(0=C=2@CE1;;FF97@)89DFGB*7B?(473CC124?488C:AF*497116;:23:E?E6113?:>2.
@M04650:207:000000000-C238N:1:1101:18781:11744 2:N:0:19
GGACTACTCGGGTTTCTAATCCTGTTTGCTCCCCACGCTTTCGAGCCTCAGCGTCAGTTACAGTCCAGAGAGTCGCCTTCGCCACTGGTGTTCTTCCTAATCTCTACGCATTTCACCGCTACACTAGGAATTCCACTCCCCTCTCCTGCACTCTAGATAACCAGTTTGGAATGCAGCACCCAAGTTGAGCCCGGGTATTTCACATCCCACTTAATCATCCGCCTACGCGCCCTTTACGCCCAGTAAATCCGGATAACGCTCGCCCCCTACGTATTACCGCGGCTGCTGGCCCGTAGTTAGC
+
CCCCCGGGFGGGG@FGGGGGGGGGGGEGGGGGGGGGCGGGGGG@FGG8AFGGGGGGGFF,E,CFGGGG<F@:EFGGGGGGGGGGC=FGGGGGG,EGGGCEGGGGGGGGGGGGGGGGGGGGGGGG9EFGGGGGGGGDAF,AEGGFGG9??=@DF9AD,=;;EGGGGAF,8E9FGGGF8DEFEF?GGGGFGGGG>EGGGGGGGFGFFG>9CFGGFG+=C4EFFGFFAF@4(7@@@GFEFFGGGFFE+;)<FFE@(=CAG?F?19D;3E64<?F??C?FGGFFB>BBFF?B?C(*249?FF>BA
@M04650:207:000000000-C238N:1:1101:6233:11749 2:N:0:19
GGACTACAAGGGTATCTAATCCTGTTCGCTCCCCACGCTTTCGAGCCTCAGCGTCAGTTACAGTCCAGAGAGTCGCCTTCGCCACTGGTGTTCTTCCTAATCTCTACGCATTTCACCGCTACACTAGGAATTCCACTCTCCCCTCCTGTACTCTAGATCCCCAGTTTGGAATGCAGCCCTCAGGTTGAGCCCGGGTATTTCACATCCCACTTAAAAATCCGCCTACGCACCCTTTACGCCCAGTAAATCCGGCCAACGCTCGCACCCTACGTATTACCGCGGCCTCTGCCACGTATTTAGC
+
CCC<<FG?CC<FGDGGGGGFGFF<FGGGCCEF<FGGGG:CFCEFFGDAFF8FCF@,BEFEGGGGGGGGDD,BFFDCGGGFFFE@FF8CFGFGGGGBDGFFFFGGG9EDEGECCDFFEG6DEGF8A=EGGE,A;<DCD?A,,8CF>EC8CC;DFFDGGGG9D+,=AD=;+8@9+3@@E+A,@FFFGFC,4DFCEGGEG>CFCAC+B95?8C4+:8CG*:,99C>A()55(89@(=;*1/::FD0577?E>;=9(:3=G0(48(9():3(,,4:)34:F*-(,2((-..,)+)33(4)(0)).
@M04650:207:000000000-C238N:1:1101:10749:11760 2:N:0:19
GGACTACCGGGGTATCTAATCCTGTTTGCTCCCCACGCTTTCGAGCCTCAGCGTCAGTTACAGTCCAGAGAGTCGCCTTCGCCACTGGTGTTCTTCCTAATCTCTACGCATTTCACCGCTACACATGGAATTCCGCTTTCCTCTCCTGCATTCAAGTTGGACAGTTTCCAATGCACCTCCACGGTTAAGCCGTGGGCTTTCACATCAGACTATTCCAACCGCCTGCGCTCCCTTTACGCCCAATAATTCCGGACAACGCTTGTCACCTACGTATTACCGCGGCTGCTGGCACGGAGTTAGC
+
CCCCCGGGGGGGGGGGGGGGGGGGGGGGGGGGGGGGGGGGGGGGGGGGGGGGGGGGGGGGGGGGGGGGGGFGGGGGGGGGGGGGGGGGGGGGGGGGGGGGGGGGGGGGGGGGGGGGGGGGGGGGGGGGGGGGGGGGGGGGGGGFGGGGGGGFGGGGGGGGFGGGGGGGGGGGGGGGGGGGFCGGGGGGGGGEGGGCCFGGFFGFFGGFFGGGFGGGFFGGFGBFBFF4(5;@FGFCADGGG@<@G7CFGFFB0>C?7(4???720:442:6?7EB<FF6>B>F>B?7?BD7F6((-4A)66
@M04650:207:000000000-C238N:1:1101:21747:11761 2:N:0:19
GGACTACTAGGGTATCTAATCCTGTTTGCTCCCCACGCTTTCGCGCCTCAGTGTCAATGTTGGCCCAGACAGCTGCCTTCGCCATTGATGTTCCTTCTGATCTCTACGCATTTCACCGCTACACCAGAAATTCCGCCATCCTCTACCACATTCTAGTGATCCAGTATCAAATGCAATTCCCAGGTTGAGCCCGGGGCTTTCACATCTGACTTAAATCACCACCTACGCGCCCTTTACGCCCAGTAATTCCGATTAACGCTTGCACCCTCCGTATTACCGCGGCTGCTGGCACGTAGTTAGC
+
CCCCCGGGGGGGGGGGGGGGGGGGGGGGGGGGGGGGGGGDFGGGGGGGGGGGGGGGGGGGGGGGGGGGGGGGGGGGGGGGGGGGGGGGGGGGGGGGGGGGGGGGGGGGGGGGFGGGGGDGGGGGGGGGFGGGGGGGGGGGGGGFGGGGGGGFGGGGGGGGGGGGGGGGGGFGGGGGGGGGGG?FGGGDGEGGGGGGGDGGGFGFFGFFFGGGFFFFFFGFFGFBFFFFFG>@>GFEFDGEGFFFGGCEGFFFFEGFG?FFFDGDFGFF?0;??C?9CD37>>0;9:?FBGFG:311<GFFF
@M04650:207:000000000-C238N:1:1101:25519:11762 2:N:0:19
GGACTACTGGGGTTTCTAATCCTGTTTGCTCCCCACGCTTTCGTCCCTCAGCGTCAGTAAGTTGTTAGTGATCTGTCTTCACAATCGGTGTTCTGCGCAATATCTATGTATTTCACCACTACACTGCACGTTCCAACCACTGCACAACTACTCTAGACTAATAGTTTCAACGGCAAGCTTCCGGTTAAGCCGAAAGATTTCACCGCTGACTTAAAAGTCCGCCTGCGGACCCTTTAAACCCAATAATTCCGGATAACGCTTGGATCCTTCGTATTACCGCGGCTGCTGGCACGAAGTTAGC
+
CCCCCGGGGGGGGGGGGGGGGGGGGGGGGGGGGGGGGGGGGGGGGGGGGGGGGGGGGGGGGGGGGGGGGGGGGGGGGGGGGGGGGGGGGGGGGGGGGGGGGGGGGGGGGGGGGGGGGGGFGGGGGGGGGGGGGGGGGGGGGGGFGGGGGGDFFGCGFGGGGGGGGGGGGGGGGGGGGGGGGGGGGGGGGGFGGGGGGGGGGFGFEGDFFGGGF@FCFFFGDGFFBA=A2DFFDGFCAEGGGFFFGGCEGFF(/5C>F@FF?1D>:C?A<DFF?C?<:F:>FFB9>F?F?C?CB:9:<G946
@M04650:207:000000000-C238N:1:1101:4459:11778 2:N:0:19
GGACTACCAGGGTATCTAATCCTGTTTGCTCCCCACGCTTTCGCGCCTCAGCGTCAGTTACAGACCAAAAAGCCGCCTTCGCCACTGGTGTTCCTCCACATCTCTACGCATTTCACCGCTACACGTGGAATTCCGCTTTTCTCTTCTGTCCTCAAGCCTTCCAGTTTCCAATGACCTTCCACGGTTAAGCCGTGGGCTTTCACATCAGACTTAAAAGGCCGCCTGCGCGCGCTTTACGCCCACTAATTCCGGACAACGCTTGCCACCTACGTATTACCGCGGCTGCTGGCACGTCGTTAGC
+
CCCCCFGGGGGGGGGGGFGGGGGDGGGGGGGGGGGGGGGGGGGGGGGGGGGGGBFG7FGGGG9FGFFGGGGGGGGGGGGGGGGDFGFGG8EBFGGFGGGFEGGGGGGGG7FCBFGGGGEDEGGGGGEECCFGGGGGGGGGFDFDDFGGGGGFG,==FGGGGGGGDFGGFGFFCGFGGGGGGFG7FFGGGEG*A58*;DGFC+;@FF+*7DGG4+=DF9GC2C==()()6C164E3>A1CEG:(3**6>DF:007C6C>93((9::FF:002<3E?>GC2>B6;;(4?5(:(91:(-9E(4:
@M04650:207:000000000-C238N:1:1101:27802:11788 2:N:0:19
GGACTACAGGGTATCTAATCCTGTTTGCTCCCCACGCTTTCGAGCCTCAGCGTCAGTTACAGTCCAGAGAGTCGCCTTCGCCACTGGTGTTCTTCCTAATCTCTACGCATTTCACCGCTACACTAGGAATTCCACTCTCCCCTCCTGTACTCTAGATCTCCAGTTTGGAATGCAGCCCCCAGGTTGAGCCCGAGTATTTCACATCCCACTTAAAGATCCGCCTACGCTCCCTTTACGCCCAGTAAATCCGGACAACGCTTGCCACCTACGTATTACCGCGGCTGCTGGCCCGTATTTAGCC
+
CCCCCGGGGGGGGGGGGGGGGGGGGGGGGGGGGGGGGGGGGD6FFGGGGGGEGGGGGGGGFGGGGGG9FEGGGGGGGGFGGGGGGGGGGGGGGGGGGGGGGGFGGGGGGCGGGGGGCGGGGGGEDGGFEFGGGGGGGGGGGGGFGGGGCFGFGFGDEFFGGFGGGGGGGGGGGGGGFGGGGCFGGGGGGGGGCEFGGGGGGFFFF77>CFC>EGGGFEFFFGFFFFB4@GFFFGFEFFGD==;<FGCEGE:;@F46<;;<;DGFGGFF7(2,:<94<76(7;963:>:8C(*-((,6+)-.
@M04650:207:000000000-C238N:1:1101:8999:11800 2:N:0:19
GGACTACCGGGGTTTCTAATCCTGTTCGCTCCCCACGCTTTCGCACCTCAGCGTCAGTTACAGACCAGAGAGCCGCCTTCGCCACTGGTGTTCCTCCACATCTCTACGCATTTCACCGCTACACCTGGAATTCTACCCCCCTCTACAAGACTCTAGCTTGCCAGTTTCAAATGCAGTTCCCAAGTTAAGCTCGGGGATTTCACATCTGACTTAACAAACCGCCTGCGTGCTCTTTACGCCCAGTAATTCCGATTAACGCTTGCACCCTCCTTATTACCGCGGCTGCTGGCACGGAGTTAGC
+
B9BC@FCFCFGGGEEFFGFFFFGGGGGGGEFDFGG:+@@CGDGCCEGFFAFGCFEEFFFGGGGGGFGFGGGGGGGGGEGGGDFF@CEFGGGGGCFGFGGGGGGFFEFFGGE>FFFGG7CDEGGGFGG@FAAEEFDFGGGGGDCFGGGGC?FFFGGGFFGGFCFF,EGGFCAFGCGAEGGGFG8DF9AFF,@C>*;E47FGGF;+=FGFE7C76CCCF25<;D@?;F@B0D(7<FFCF?@EC6:?FFAFGFFF<B367:01:(*)96:?(3(.4C<5CC303(4201277E<6:6((-8):6
@M04650:207:000000000-C238N:1:1101:12053:11819 2:N:0:19
GGACTACTAGGGTATCTAATCCTGTTTGCTCCCCACGCTTTCGCGCCTCAGCGTCAGTTACAGACCAAAAAGCCGCCTTCGCCACTGGTGTTCCTCCACATCTCTACGCATTTCACCGCTACACTAGGAATTCCACTCTCCTCTCCTGCACTCTAGATAACCAGTTTGGAATGCAGCACCCAAGTTGAGCCCGGGTATTTCACATCCCACTTAATCATCCGCCTACGCTCCCTTTACGCCCAGTAAATCCGGATAACGCTCGCCACCTACGTATTACCGCGGCTGCTGGCACGTAGTTAGC
+
CCCCCGGGGGGGGGGGGGGGGGGGGGGGGFGGGGGGGGGGGGGGGGGGGGGGGGGGGGFGGGGGGGGFGGGGGFGGGGGGGGGGGGGGGGGGGGGGGGGGDGGGGGGGGGGGGGGGGGGGGGGGGGGGGGGGGGGGGGGGGGGFGGF?FGGFGGGFDGCGGGGGFGGGGG9BDGFGGCFCGGCGGGCGGGGGGGECCFFFGFG>B5C/>D>?EGGGFFGGFG@FFFFD=DBD3CFFF@@GE?@3+256@6>(6=DEG(341479DG?FBFFFBF?AEC?>;0((4(48:EBC<28?:F2>>
@M04650:207:000000000-C238N:1:1101:24335:11831 2:N:0:19
GGACTACCGGGGTTTCTAATCCTGTTCGCTACCCATGCTTTCGCTCCTCAGTGTCAGTAACTGCCCAGAGACCTGCCTTCGCCATCGGTGTTCTTCCTGATATCTGCGCATTCCACCGCTACACCAGGAATTCCAGTCTCCCCTACAGCACTCAAGTCTGCCCGTATCGCCTGCACGCCCACAGTTAAGCTGCGGGATTTCACAAACGACGCGACAAACCGCCTACGAACTCTTTACGCCCAGTAATTCCGGACAACGCTCGCCACCTACGTATTACCGCGGCTGATGGCACGTAGTTAGC
+
CCCCCGGGGGGGGGGGGGGGGGGGGGGGGGGGGGGGGGGGGGGGGGGGGGGGGGGGGGGGGGFGGGGGGGGGGGGGGGGGGGGGGGGGGEGGGGFFGFGGGCGGGGGGGGGGGGGGGGGGGGGGGFGGGGGGGGGGFGGGGGGFGGGGGGGFGGGGFGGGGGGGGGGGGGG78DFGGGGCGGGGGGDDCGFFGGGGGGGCCFGF*@FFFGDDFGGGFFGGBGFFDFFEFGFFFG4>F18EGF6>CFAFGFFB?DGBGB0,34C9>8<??:43?F>27C1((-79(())5F?FB<1((<9).
@M04650:207:000000000-C238N:1:1101:6708:11840 2:N:0:19
GGACTACTGGGGTATCTAATCCTGTTTGATCCCCACGCTTTCGCACATCAGCGTCAGTTACAGACCAGAGAGCCGCCTTCGCCACTGGTGTTCTTCCATATCTCTGCGCATTTCACCGCTACACATGGAATTCCACTCCCCTCTTCTGCACTCAAGCGAAACAGTTTCCAATGACCCTCCCCGGTTGAGCCGGGGGCTTTCACATCAGACTAATCTCGCCGCCTACGCGCGCTTTACGCCCAATAATTCCGGATAACGCTTGCAACCTACGTATTACCGCGGCTGCTGGCACGTGGTTAGC
+
CCCCCGGGGGFGGGGGGGGGGGGGFGGGGGGGGGGGCGGGGGGGGG>EFFFGGFGGGFGGGGGGGGGGGGGGGGGGGGGGGGGGGGGGGGGGGGGGGGGGGCFFFDFDCGGGGGGGGGGGGGGGBEFGGFGGDGGGGGDFDCGF8E,@FFGFGFGE9EE8EGGGB9DFGAFDFGGEGCEGGGD8:FCEFGGGGGGE<5FFGFG6AD7F@G4*7@7+3(;DBDFFFFF:0C;>6C397(*:C?-(9D>:7@FBF3C>C001::9)281(4038>C:2A::9;;019BFB?C(2(4(,4;)..
@M04650:207:000000000-C238N:1:1101:19987:11873 2:N:0:19
GGACTACTCGGGTATCTAATCCTGTTTGCTCCCCACGCTTTCGAGCCTCAGCGTCAATCACAGACCAGACAGCCGCCTTCGCCACTGGTGTTCCTCCACATACTTACGCATTTCACCGCTACACATGGAATCCCGCTCTCCTCTTCTGCATTCAATCTGGACAGTTTCCAATGCAATTCCACGGTTAAGCCTTGGGCTTTCACATCAGAATATTCCAACCGCCTGCGCTCCCTTTACGCCCAATAATTCCGGACTACGCTTGTCACCTACTTATTACCGCGGCTGCTGGCACGTAGTTAGC
+
CC@B@@F<E;@:FG@EF@EFFAFGGC<EFFGG<CEFG7,BFF7DECF,4;,6@@BF76F@C6C,,@<C,,:96,@+7C,C?,F:C<8F6FGE9@=?,A,9F5,,,CFF7CFGFGGGG7EGDGG84,:4,:9,,9>B=+=E8AFFFDG8?=C9F,=,,6736>?F:;E,7,7,0>EEG8,E8FGD>B>FE9B,,4D7C>FF>F;9+*538+2:/++5@*59>*8=2FFB(*(-8FF)16CGF0,,**)/2+/(/))/>?6:1:D<*+58(2)))<<A+2(2((2,(()),*(2,,8(-+)..
@M04650:207:000000000-C238N:1:1101:19573:11879 2:N:0:19
GGACTACTGGGGTATCTAATCCTGTTTGCTCCCCACGCTTTCGCGCCTCAGTGTCAATGTTGGCCCAGACAGCTGCCTTCGCCATTGATGTTCCTTCTGATCTCTACGCATTTCACCGCTACACCAGAAATTCCGCCATCCTCTACCACATTCTAGTGATTCAGTATCAAATGCAATTCCCAGGTTGAGCCCGGGGCTTTCACATCTGACTTAAATCACCACCTACGCGCCCTTTACGCCCAGTAATTCCGATTAACGCTTGCACCCTCCGTATTACCGCGGCTTCTGGCCCGGCGTTAAC
+
CCCCCFGGGGGGGGGGGGGGGGGFGGGGGGGGGGGGGGGGGGGGGGGGGFGGGGGGGGGGGGGGGGGGGGGGGGGGGGGGGGGGGGGFGGGGGGGGGGGGGGGGGGGGGDEEFGGGGGGGGGGGGGGGGGGGGGGGGGGFGGGFGGGGGFGFGFGGGGGGGGGGGGGGGGGGGGGGGGFGGGGGGGGG8DFFGDGGGCGGGFGFFG>FFGGGFGFC+>FF=>AD=FFFFGBFFGF4FFGGGFFFFFECFFFFFADEG;>@F<F7FGF<BF9B:F?2CC:B9162((667F(A96(,4E1(5
@M04650:207:000000000-C238N:1:1101:26341:11930 2:N:0:19
GGACTACTGGGGTATCTAATCCTGTTTGCTCCCCACGCTTTCGCGCCTCAGCGTCAGTTACAGACCAAAAAGCCGCCTTCGCCACTGGTGTTCCTCCACATCTCTACGCATTTCACCGCTACACGTGGAATTCCGCTTTTCTCTTCTGTCCTCAAGCCTTCCAGTTTCCAATGACCTTCCACGGTTAAGCCGTGGGCTTTCACATCAGACTTAAAAGGCCGCCTGCGCGCGCTTTACGCCCAATAATTCCGGACAACGCTTGCCACCTACGTATTACCGCGGCTGCTGGCACGTAGTTAGC
+
CCCCCGGGGGGGGGGGGGGGGGGGGGGGGGGGGGGGGGGGGGGGGGGGGGGGGGGGGGGGGGGGGGGGGGGGFGGGGGGGGGGGGGGGGGGGGGGGGGGGGGGGGGGGGGGGGGGGGGGGGGGGGEGGFGGGGGGGGECGGGGFGGGGGGGFGGGGGGGGGGGGGGGGGGCFGFGGGGGFGGGGGGGGGGGG>EGGGGGGGFGFFGGFFGGGCCCCF=CC@GFFFFFB9DFFFD>CFFGGGF6?4C><CFFF:>7:FFF068FF>F?<FF?:?FBBGG:>>6;>6<772:3<6,(32<2).
@M04650:207:000000000-C238N:1:1101:20166:11991 2:N:0:19
GGACTACTGGGGTATCTAATCCTGTTTGCTCCCCACGCTTTCGAGCCTCAGCGTCAGTTACAGTCCAGAGAGTCGCCTTCGCCACTGGTGTTCTTCCTAATCTCTACGCATTTCACCGCTACACTAGGAATTCCACTCTCCTCTCCTGCACTCTAGATAACCAGTTTGGAATGCAGCACCCAAGTTGAGCCCGGGTATTTCACATCCCACTTAATCATCCGCCTACGCTCCCTTTACGCCCAGTAATTCCGATTAACGCTTGCACCCTCCATATTACCGCGGCTGCTGGCACGGAGTTAGC
+
CCCCCGGGGGGGGGGGGGGGGGGGGGGGGGGGGGGGGGGGGGGGGGGGGGGGGGGGGGGGGGGGGGGGGGGGGGGGGGGGGGGGGGGGGGGGGGGGGGGGGGGGGGGGGGGGFGGGGGGGGGGGGFGGGGGGGGGGGGGGGGGFGGGGGGGFGGGGGGGGGFGGGGGGGGGGGGGGGGGGDG?FFGGGGGGGGGGEGGGGGFGFFGGFFGGGEGGGFFGGFGFFAFDFFGFFDGFFFFECFFD4FDEEGFF1<FD?G;BFFFGFGGFFFB?A<G94CC<B21097??7?DBGFF6>?DA><
@M04650:207:000000000-C238N:1:1101:13946:12001 2:N:0:19
GGACTACACGGGTTTCTAATCCTGTTTGCTCCCCACGCTTTCGTCCCTCAGCGTCAGTAAGTTGTTAGTGATCTGTCTTCACAATCGGTGTTCTGCGCAATATCTATGTATTTCACCACTACACTGCACGTTCCAACCACTGCACAACTACTCTAGACTAATAGTTTCAACGGCAAGCTTCCGGTTAAGCCGAAAGATTTCACCGCTGACTTAAAAGTCCGCCTGCGGACCCTTTAAACCCAATAATTCCGGATAACGCTTGGATCCTTCGTATTACCGCGGCTGCTGGCACGAAGTTAGC
+
C9CCCFGGGGGGGGGGGGGGGGGGGGGGGGGGGGGGGGGGGGGGGGGGGGGGGGGGGGFGCFGGGGGGGGGGGGGGGGGGGGGFFGGGGGGGGGGGGGGGGFGGGCEFGGGGCDGGGGGGGGGGGE@FGGGGGGGGGGGGGGGFGGGGGGGFFGGGGGGCFGGDFFGGGGGGGGGGGGGGGGGGGGGGGGGGE>EGG?FGGFGFEGGFAGGGEGGGFE7FAGFFFFFFFDBFFEF3FCFEE2((0;?<FFF;?FGFG@FDBFDFGEF24<???6?FGG06>F>>FB???GBE:09BFG4<6
@M04650:207:000000000-C238N:1:1101:21450:12013 2:N:0:19
GGACTACTAGGGTATCTAATCCTGTTTGCTCCCCACGCTTTCGTCCCTCAGCGTCAGTAAGTTGTTAGTGATCTGTCTTCACAATCGGTGTTCTGCGCAATATCTATGTATTTCACCACTACACTGCACGTTCCAACCACTGCACAACTACTCTAGACTAATAGTTTCAACGGCAAGCTTCCGGTTAAGCCGAAAGATTTCACCGCTGACTTAAAAGTCCGCCTGCGGACCCTTTAAACCCAATAATTCCGGATAACGCTTGGATCCTTCGTATTACCGCGGCTGCTGGCCCGAAGTTAGC
+
CCCCCGGGGGGGGGGGGGGGGGGGGGGGGGGGGGGGGGGGGGGGGGGGGGGG@FGGGGGGGGGGGGGGGGGGGGGGGGGGGGGGGGGGGGGGGGGGDGGGGGGGGGGGGGGGGGGGGGGGGGGGGGGGGGGGGGGGGGGGGGGFGGGGGGGFGFGGGGGGGGFGGGGGGAFEGGGGGGGFECCEGGEFFFGGGCEGGGGFGFGF>GGEFGGGFFGGFFGG9DAFFF=A@GBFFFA=A4FGG;@@G7?EGFF(6>3>D713;?DFDGFABFFF(8>DGG?>B9;FF62:BG(2((-4:GF<6
@M04650:207:000000000-C238N:1:1101:14254:12019 2:N:0:19
GGACTACCAGGGTATCTAATCCTGTTTGCTCCCCACGCTTTCGCGCCTCAGTGTCAATGTTGGCCCAGACAGCTGCCTTCGCCATTGATGTTCCTTCTGATCTCTACGCATTTCACCGCTACACCAGAAATTCCGCCATCCTCTACCACATTCTAGTGATCCAGTATCAAATGCAATTCCCAGGTTGAGCCCGGGGCTTTCACATCTGACTTAAATCACCACCTACGCGCCCTTTACGCCCAGTAATTCCGATTAACGCTTGCACCCTCCGTATTACCGCGGCTGCTGGCACGGATTTAGC
+
CCCCCEFGGGGGGGGGGGGGGGGGGGGGGGGGGGGGGGGGGGGGGGGGGGGGGGGGGGGGGGGGGGGGGGGGGGFGGGGGGGGGGGFGGGGGGGGGGGGGGGGGGGGGGGGGGGGGGGGGGGGGGGGGGGGGGGGGGGGGGGGFGGGGGFDFGGGGGGGGGFDFGGGGGGGGGGGGGGGGFFGGGGGGGGGGGGGGGGGGGFGFFGGFFGGGFGGGF=FC;DDDFFAF>D>BBGFCF<GGGD041CECFFFDFFGFGF;FFFGFGFFFFF1?:FFFGG?9;FFF>270>C?<:(((,C<9:
@M04650:207:000000000-C238N:1:1101:12470:12031 2:N:0:19
GGACTACTAGGGTTTCTAATCCTGTTTGCTCCCCACGCTTTCGCACCTGAGCGTCAGTCTTTGTCCAGGTGGCCGCCTTCGCCACCGGTGTTCCTCCAGATCTTTACGCATTTCACCGCTACACCTGGAATTCTACCCCCCTCTACAATACTCTAGCCTGCCAGTTTCGGGTGCACTTCCCAGGTTGAGCCCGGGGATTTCCCATATGACTTAAGAAACCGCCTGCGCTCGCTTTACGCCCAATACAGCCGGACAACGCGCGCCACCTACGTATTACCGCCGCTGCTTGCCCGTATTCACC
+
A-ACCEFCFF<FCEF<@@EFFGGGGGFEFGG@FEGEGGGEGGC7@7FE:@EF@FCFEFFA;<;CFGE<D,C,,B@FGEGGEGGGGGEDG+BCAFFGG?F?F8=,9EC:+8?FFGFGGCC?+@EF:F?<,EFFF9CAE,+8CG>D,C,25=B@D;F9DF98=FGGGAEFE7+>DGC5<7EG,,,37,@81D85=ED5)::<F+?=8*+1/1=C4=++:(0;9G9<2),)49>0<=:AF05:C?(.**..9>)(,)).126((,)45?6:?081)+.-9:3((-91-4))4*(+34((5+)-)
@M04650:207:000000000-C238N:1:1101:19478:12033 2:N:0:19
GGACTACCAGGGTTTCTAATCCTGTTTGCTCCCCACGCTTTCGCACCCGAGCGTCAGTCTTCGTCCAGGGGGCCGCCTTCGCCACCGGTATTCCTCCAGATCTCTACGCATTTCACCGCTACACCTGGAATTCTACCCCCCTCTACGAGACTCAAGCTTGCCAGTATCAGATGCAGTTCCCAGGTTGAGCCCGGGGATTTCACATCTGACTTAACAAACCGCCTGCGTGCGCTTTACGCCCAGTAATTCCGATTAACGCTTGCACCCTCCGTATTACCGCGGCTGCTGGCACGCAGTTAGC
+
CCCCCGFGGGGGGGGGGGGGGGGGGGGGGGGGGGGGGGGGGGGGGGGGDFEGGGGGGGGGGGGGGGGGGGGGGGGGGGGGFGGGGGGGGGGGGGGGGGGGGGGGGGGGGGGGGGGGGGGGGGGGGGGGGGGGGGGGGGGGGGGFGGGGGGGFGFGGGGGGGGGGGGGGGGGGGGGGGGGGGGGFGGGGGGGGDGGG3DGGGFGFFGFFFCG7>77>F68CBG;0(>>@?G09BGFF??EEE??FG7>AGF41(7CAG6>FFFG?GGF:?B6?BGFFGGF011024183:E?C8(--4@446
@M04650:207:000000000-C238N:1:1101:5557:12043 2:N:0:19
GGACTACAAGGGTTTCTAATCCTGTTTGCTCCCCACGCTTTCGCGCCTCAGTGTCAATGTTGGCCCAGACAGCTGCCTTCGCCATTGATGTTCCTTCTGATCTCTACGCATTTCACCGCTACACCAGAAATTCCGCCATCCTCTACCACATTCTAGTGATCCAGTATCAAATGCAATTCCCAGGTTGAGCCCGGGGCTTTCACATCTGACTTAAATCACCACCTACGCGCCCTTTACGCCCAGTAATTCCTATTAACGCTTGCACCCTCCGTATTACCGCGGCTGCTTGCACGTCGTTAGC
+
-B<CCAFGGGGGGFGFG9FGFGGGGGGGGGGGGGGGGGGGGGGGGGGGGGFGDGFAAEAFF,CFCFGCGGGGFEFFFGGGC@@FFGD,E@FGGGGGGGGDFGGFGGC:FCFGGGAEFECD@F9FFDFCF8EFGGDEEGGGGFGFGGEED8FFGG9EFD9EFDGCF;D;E,9DFDG,=DAFG:?>FFDC?D8+8C+1CDGGGFFFFFFC@FGGFD7EFBGG=CDFEF)3655@BCF=F@GEE;DEF=?CGF+)5AG3;(6;:(:)2;<:??0:6::<::(90(4;6:?),7<9:((-4E:(-
@M04650:207:000000000-C238N:1:1101:23113:12076 2:N:0:19
GGACTACTGGGGTATCTAATCCTGTTTGCTCCCCACGCTTTCGCACCTGAGCGTCAGTCTTTGTCCAGGGGGCCGCCTTCGCCACCGGTATTCCTCCAGATCTCTACGCATTTCACCGCTACACCTGGAATTCTACCCCCCTCTACAAGACTCTAGCCTGCCAGTTTCGAATGCAGTTCCCAGGTTGAGCCCGGGGAGTTCACATCCGACTTGACACACCGCCTGCGTGCGCTTTACGCCCATGAATTCCGATTAAAGCTTGCACCCTCCGTATTACCCCGGCTGCTGGCACGGAGTTGGC
+
CCCCCC<<FGGDGGGGCFFCGGGGFFGGGGFGGGGGEFGDGFGECFFGGGGECFGGGCAFDFGGDECGGGGDGGGGE7FFFFG:C8FCFE<EFCFCF@<<=EDDGFGGD@C:AF?5FDBD8FGFDGGGGA,3,,3CAFFGG==FF,9@@?EFD5D9,8EGGFFCGGFGC*:8?FFF<CADF9D8@FE8?CGGGGCEC)4=CFBFF<<=<GD377>C)/=*:53027;5,979-:5>FBGE8170:FA):46((0*)*-)421<)0A:(((-(.*(.C:((((4-(,)8:E:+,402(0)((
@M04650:207:000000000-C238N:1:1101:24051:12085 2:N:0:19
GGACTACACGGGTTTCTAATCCTGTCCGCTACCCATGCTTTCGCTCCTCAGTGTCAGTAACTGCCCAGAGACCTGCCTTCGCCCTCGGTGTTCTTCCTGATATCTGCGCATTTCACCGCTACACCCGGAATTCCAGTCTCCCCTACAGTACTCCAGCCTGCCCGTCTCACCCGCACGCCCGACGTTAAGCCTCGGGCTTTCACAGACGCCTCGCTAAACCCCCTCCGAGCTCTTTACGCCCAGTAATTCCGCATAACGCTTGCACCCTCCGTGTTACCGCGGCTGCTGGCACTCATTTACC
+
9B-@CEC,,F@@F@@CF6;CCADEA,667,+@F@@F8EFGCFG,CFGGGC@;6EFCFFG9F9,6,6EF8,<BFF8FEGFGGFG,+,6:FF@FFADEFGDAFGFFD,E:FGFG,?<CF++C@FGGF7CC:+?,CF;?=D,A,=8D8@,@,,8CF,36FF,,,=1==+8D,C=,+@+4C6F****51>,4,,6,41*4)9,:++61?**)(/0*/)*1)7@G0D99(.(2(990<G?)*4?8882(2*)):671()*47((((-*)0:4:0((,,2.)022,((-4,()),:(C((())0.)5
@M04650:207:000000000-C238N:1:1101:15603:12089 2:N:0:19
GGACTACTGGGGTTTCTAATCCTGTTTGCTCCCCACGCTTTCGAGCCTCAGCGTCAATCACAGACCAGAAAGCCGCCTTCGCCACTGGTGTTCCTCCATATATCTACGCATTTCACCGCTACACATGGAATTCCGCTTTCCTCTTCTGCATTCAAGTTGGACAGTTTCCAATGCAATTCCACGGTTAAGCCGTGGGCTTTCACATCAGACTATTCCAACCGCCTGCGCTCCCTTTACGCCCAATAATTCCGGACAACGCTTGTCACCTACGTATTACCGCGGCTGCTGGCACGTAGTTAGC
+
CCCCCFGGGGGGGGGGGGGGGGGGGGGGGGGGGGGGGGGGGGGFFGGFGFGGGGGGGGGFGGGGGGGGGGGGGGGGGGGGGGGGGGGGGGGGGGGGGGGGGGGGGGGGGGGGGGGGGGGGGGGGGGGGDFGGGGGGGGGGGCGFGGGGGGGFGGFGFFGGFEFGGGGGGGGGGGGGGGGGGGGEGGEGCAFEGEEGGGGGF>FFFGGFEGCCEGGFB*:C=D99=69>55=?D?A>F6CFFF@DGDCCFFA>0AG0C09::6CDFGF?B?0:7G?)0:8B06(-7?B>FG7F<?<6?E45>
@M04650:207:000000000-C238N:1:1101:14414:12101 2:N:0:19
GGACTACTGGGGTTTCTAATCCTGTTTGCTCCCCACGCTTTCGAGCCTCAGCGTCAGTTACTACCCAGAGACCCGCCTTCGCCACCGGTGTTCCTCCTGATATCTGCGCATTTCACCGCTACACCAGGAATTCCAGTCTCCCCTGTAGTACTCAAGTCTGCCCGTATCGCCTGCACGCCCCCAGTTAAGCTGGAGGATTTCACAGACGACGTGACAAACCGCCTACGAGCTCTTTACGCCCAGTAATTCCGGACAACGCTCGCACCCTACGTATTACCGCGGCTCCTGGCACGTAGTTGGC
+
<@BCCAGGGFFDFGGGGGGGGGGGGGGGGGGGGGGGGGGGGGGDFGGGG?CGEGGGGGGGGGGFGGGGGGCGGGCGGGGGGGGGGGGGGGGGGGGGGGEFGGGGGFGGGGGGGGGGGGEGGGGGGCGGG8FFGGGF@EGGCFGF?D=FF8EFGFCGGGFFEFGDGDGGEEGGFGDF7DGGGD:8FFCC9997CCF5CFFGGFG6?4?A>G<GF4CGC;FF(59DFFF3;33@CCC?C6CGG?0?DFB>FB)((7C:DB0-8>GFCC?6:??FFG?AFC<9B(13(,5)./8F6:012C)40
@M04650:207:000000000-C238N:1:1101:27925:12155 2:N:0:19
GGACTACACGGTTTCTAATCCTGTTCGCTCCCCACGCTTTCGTTCATCAGCGTCAGTTACTGCCCAGCGACCCGCCTTCGCCACCGGTGTTCCTCCTGATATCTGCGCATTTCACCGCTACACCAGGAATTCCAGTCTCCCCTACAGCACTCAAGTCTGCCCGTATCGCCTGCACGCCCACAGTTAAGCTGCGGGATTTCACAAACGAAGCGCCAAACCGCCTACGAACTCTTTACGCCCAGTACTTCCGGACCACGCTCGCACCCTCCGTATTACCGCACCTGCTGGGCCCTAGTTAGCC
+
CCCCB<,CFEGF>@FFGGFCCFFFDE@FF8F@:FFEGCG,E?FFG,CFFD@@@F:,CCECFA,CCFC,@+CF7:CF=:BBF,B?,++7+BBFFF8?F?FDAA;F9=BCGDGFFGGGGDE6BFG8+8++B<?B,@E<DEG,3=,*6DB8DFGFG8E:,6@E9F+4888:C7CFG?FF5*@5@5@D,<,<EFGG7?*:4CG7C=C4?DCA0277(9C5;(=)6/41:>4:6F)-.+*6>:>C*(5<*:44*))-()9(*-2,-0C><E04(3(((<2)+14(((40.(),(*(*(.4):<<44
@M04650:207:000000000-C238N:1:1101:20677:12162 2:N:0:19
GGACTACACGGGTATCTAATCCTGTTCGCTCCCCACGCTTTCGAGCCTCAGCGTCAGTTACAGTCCAGAGAGTCGCCTTCGCCACTGGTGTTCTTCCTAATCTCTACGCATTTCACCGCTACACTAGGAATTCCACTCTCCCCTCCTGCACTCTAGATTCCCAGTTTGTAATGCAGCACCCAGGTTGAGCCCGGGTATTTCACATCCCACTTAAAAATCCGCCTACGCTCCCTTTACGCCCATTAAATCCGGACAACGCTCGCCCCCTACGTCTTACCGAGGCTGCTGGCACGTAGTTAGC
+
CCCCCGCFFCGGGFFGFAFFFDFAFGGGGGGGEGGGGGEGGFD8FFFFG@FFEF@:FGF9@ACEGFGGDFGCFGEGC7FGCGECFECFFFFGGG8F?E,EFCF=>,C,>7?FCGGGGDE+=@@?FFCGFEDGGGGGGG,,@DEFC@EGGGFF8DFG9AEBCEFGGGGG,,@B+D8AF?FE8DB8<FFC?7>7+5:E59@FFFGFFGC*:FF862C7/7D9=FD@FF9>@D>(:+));,=@G?3;+:75DFA9D3C07(-(4(>-5E>9<0:?(0(6C<(((-,((-.2:5(3(.3(-3.)6
@M04650:207:000000000-C238N:1:1101:11749:12190 2:N:0:19
GGACTACCCGGGTATCTAATCCTGTTTGCTCCCCACGCTTTCGAGCCTCAGCGTCAGTTACAGTCCAGAGAGTCGCCTTCGCCACTGGTGTTCTTCCTAATCTCTACGCATTTCACCGCTACACTAGGAATTCCACTCTCCTCTCCTGCACTCTAGATAACCAGTTTGGAATGCAGCCCCCAGGTTGAGCCCGAGTATTTCACATCCCACTTAAAGATCCGCCTACGCTCCCTTTACGCCCAGTAAATCCGGACAACGCTTGCCACCTACGTATTACCGCGGCTGCTGGCACGTAGTTAGC
+
CCCCCFGGGGGGGGGGGGGGGGGGGGGGGGGGGGGGGGGGGGGGGGGGGGGGGGGGGGGGGGGGGGGGGGGGGGGGGGGGGGGGGGGGGGGGGGGGGGGGFGGGGGGGGGEGGGGGGGGGGGGGGGGGGGGGGGFGGGGGGGGFGGGGGGGFGGGGGGGGGGGGGGGGGGGGGGGGGGGGGGGFGGGCCDCCGEGGGGGGCFGFFFF>CFGGFGFGC>GGFGFFFFFEDGFFBGFEF@GGGDDFGGFFFFFB@A3?FB>FFBGFGGF?:::?7C8<FG?999>F9:DFBG?C:?:3:F24A
@M04650:207:000000000-C238N:1:1101:14840:12200 2:N:0:19
GGACTACCCGGGTATCTAATCCTGTTCGCTACCCACGCTTTCGAGCCTCAGCGTCAATCACAGACCAGAAAGCCGCCTTCGCCACGGGTGTTCCTCCATATATCTACGCATTTCACCGCTACACATGGAATTCCGCTTTCCTCTCCTGCATTCAAGTTGGACAGTTTCCAATGCACCTCCACGGTTAAGCCGTGGGCTTTCACATCAGACTATTCCAACCGCCTGCGCTCCCTTTACGCCCAATAATTCCGGACAACGCTTGTCACCTACGTATTACCGCGGCTGCTGGCACGTAGTTAGC
+
@CCCCFGGGGGGGGGGGGGGGGGGGGGGGGGGGGGGGGGGGGGGGGGGGGGGGGGGGGGGGGGDGFGGGGGGGGGGGGGGGGGGDGGGGGGGGGGGGGFFGFGGGGGGGGGGGGGGGGGGGGGGGGGGGFFGGGGG>CFGGGGFGGGGGGGFGFGGFG9ECFGGGGGGGGGGGGCFFGGGCFD@FF5DCGGGGGGCGGGGGFGFFGDA>FGG?DFGACGG9D917F>E>C1?FGF9F?GDE:6?C7)4C??,(0><599:B?C)*<<4(8(4298)9:,4609>007,.A(C11:34C<69
@M04650:207:000000000-C238N:1:1101:4785:12226 2:N:0:19
GGACTACTCGGGTTTCTAATCCTGTTTGCTCCCCACGCTTTCGCTCCTCAGCGTCAGTTACAGACCAGAGAGTCGCCTTCGCCACTGGTTTTCCTCCACATCTCTACGCATTTCACCGCTACACGTGGAATTCCACTCTCCTCTTCTGTACTCAAGTCATGCAGTTTCCAACGCACGCTTATGTTTAAGCCATAAGATTTCACATCAGACTTTCACGACCGCCTGCGAGCCCTTTACGCCCAATAATTCCGGACAACGCTTGCCCCCTACGTATTACCGCGTCTGCTGGCACGTCGTTGGC
+
<<--CAFFFCFEGFGGGGDGGGGFGGF<EFGGG>FGGDFFGG,FFCGGFEFFFGEGGGGGGGGGFGG,88CFFGGDCGGGCFGGGGFGF,CFGFGGGGGFGGGGGFDFGGFGGGD<<FCD@F9FFFE=FFGGG9;EDFGFGFGFFGG,ADFFGFC4A9,@ED9DFFGDD,7BDE6?EDGGGGG,DF,;<=DCC9DF=;DECBG>+;?C*;CDEG7CF2?DACFD=F2?(:9(66A6@(=F*/,=F><C7@81()92C(,48(77DC>;F?B:)386E>64((48(.54(*(<(3(-7C((,
@M04650:207:000000000-C238N:1:1101:19337:12232 2:N:0:19
GGACTACTAGGGTTTCTAATCCTGTTTGCTCCCCACGCTTTCGCACCTGAGCGTCAGTCTTTGTCCAGGGGGCCGCCTTCGCCACCGGTATTCCTCCAGATCTCTACGCATTTCACCGCTACACCTGGAATTCTACCCCCCTCTACAAGACTCTAGCTTGCCAGTTTCAAATGCAGTTCCCAAGTTAAGCTCGGGGATTTCACATCTGACTTAACAAACCGCCTGCGTGCGCTTTACGCCCAGTAATTCCGATTAACGCTTGCACCCTCCGTATTCCCGCGGCTGCTGGCACGGAGTTAGC
+
CC<CCGCFGGGGGGGGGGGGGFGGGCEFGGGGGGGGGGGEGGGEFGFFFGGGGGCGGGGGGGGGGGFGFGGDGGGGGGGGFFGG:FEGGCCFDFGGGGGGGFGGGGGGGGEDCF9<AFEC@FFGGGFGGGGGGGG<9@EEGG>FDGGGGCFF833@BEDCD3EEFGF;EFGF>GGGGF:A6=?>FFFGF;,4AEED):?:F>FA:*=@C@FFE>+=A?G31C6;1A>81<((.:5)/(;C*30:CG2:*/)(873>C<9??(/,9CBB08(-4F>)AF(-3((--2:0(/8?0(-((;6A<
@M04650:207:000000000-C238N:1:1101:12732:12251 2:N:0:19
GGACTACCGGGGTATCTAATCCTGTTTGCTCCCCACGCTTTCGTGCCTCAGCGTCAGTTACAGTCCAGAGAGCCGCCTTCGCTACTGGTGTTCCTCCTAATATCTACGCATTTCACCGCTACACTAGGAATTCCACTCTCCTCTCCTGCACTCAAGTCTTACAGTTCCAAAAGCTTACTACGGTTGAGCCGTAGCCTTTCACTTCTGGCTTGAAAGACCGCCTACGCACCCTTTACGCCCAGTAATTCCGGCTAACGCTAGCCCCCTACGTATTACCGCGGCTGCTGGCACGGAGTTAGCC
+
CCCCCGGGGGGGGGGGGGGGGGGGGGFFFGGGGGGGGGEGGGGGGGGGGGFGGGGGGGGGGGGCGFGGAEFFGFGGGGGGGGEGCFGGGGGGGGGGGGGGGGGGGGEGGGGG9ECGGGGGGGGGGGFGGGGGGCFD,8=FGGG9FFFGGGGFGGGGFGGGEAFGGGGGGGFE?=DFGGGGGGGGGGGGGFC:?9FGGGFGGFD6?FGAEGFGFCDDFBDG>GF>FF=:9DFFD6FF3;EGD@EC>DEE>F:(4@G?C6(-4:58GG>B:0.8)34:<991;>99BBF0(*)*(47:?A<A>
@M04650:207:000000000-C238N:1:1101:15007:12264 2:N:0:19
GGACTACAAGGGTATCTAATCCTGTTCGCTCCCCACGCTTTCGCGCCTCAGCGTCAGTTACAGACCAAAAAGCCGCCTTCGCCACTGGTGTTCCTCCACATCTCTACGCATTTCACCGCTACACTAGGAATTCCACTCTCCCCTCCTGTACTCTAGATCCCCAGTTTGGAATGCAGCCCCCAGGTTGAGCCCGAGTATTTCACATCCCACTTAAAGATCCGCCTACGCTCCCTTTACGCCCAGTAAATCCGGACAACGCTTGCCACCTACGTATTACCGCGGCTGCTGGCACGTAGTTAGC
+
CCCCCGFGGGGGGGGGGGGGGGGGGGFFGGGGGGGGGGGGGGGGGGGGGGGGGGGGGGGFFFGGGGGGGGGGGGGGGGGGGGGGGGGGGGGGGGGGGGGGGGGGGGGGGGGGGGGGGGGDGGGGGGGGFFFDFGFGGFEFGDGFGGGFFGGFFFGGGGFGGGGGGGGF>DF9DFGGG?GGGGGGGGGGGGGGGGDCCCFF:9F6AGDAEGGCC>DDA=GG(?@@@FDF;CBFFGAEF?ECE;@EFCCEFFB6(<36C96?<6C>CFB??FBFFGBBG><9099>FBFF7C0<(411:FA>4
@M04650:207:000000000-C238N:1:1101:7287:12264 2:N:0:19
GGACTACAGGGGTATCTAATCCTGTTCGCTACCCATGCTTTCGCTCCTCAGTGTCAGTAACTGCCCAGAGACCTGCCTTCGCCATCGGTGTTCTTCCTGATATCTGCGCATTCCACCGCTACACCAGGAATTCCAGTCTCCCCTACAGCACTCCAGCCTGCCCGTATCGCCTGCACGCCCGAAGTTAAGCCTCGGGATTTCACAGACGACGCGACAAACCACCTACGAGCTCTTTACGCCCAGTAATTCCGGACAACGCTTGCACCCTACGTATTACCGCGGCTGCTGGCACGTAGTTAGC
+
CCCCCFGGGGGGGGDGGGGGGGGGGGGGGGGGGFFGGGGGGGGGGGGFGGGGGGGGGGGGGGGGFGGGGGGGGGGGGGGGGGGGGGGGGGGGGGGGGGFFFGFGGGGGGGGGGFDEGGC+8CEGGGG7DGGGGGGGGGGGGGGFGGGGGGGFFGGGGGG?EFGDGDFGGGGGGGFFGDCEG7BEFF;EFGFGGDCGDDEGGFG6>FDDADCC@DGGD@FGDGFF;FFDFGB@E?A5+(;?E?2(?7<>DB)4-3)4F>F:23C26;:0:??<BC?FGG0;>BFFFFF)5>?E?F?(-+4<-
@M04650:207:000000000-C238N:1:1101:15536:12289 2:N:0:19
GGACTACACGGGTATCTAATCCTGTTTGCTCCCCGCGCCTTCGCGCCTCAGCGTCAGTAGTCTGCCAGAAGGTCGCCTTCGCCACCGGTGTTCCTTCAAATCTCTAAACATTTCAACGTTACACTTGAAATTCCACCTTCCTCTCAGCTACTCTAGCGTGCCCGTCCACCTCGCTCCACAAGGTTGAGCCCTGTGTTTTAACGAAGTGCTCAGCACACCGCCTACACGCCCTTTACGCCCAGTAATTCCGATTAACGCTCGCACCCCCCGTATTACCGCGCCTGCTGCCCCGGAGTTAGCC
+
CCCCCFGGGGGGGGGGGGGGGGGGGGGGGGGGGGGGGGGGGGGGGGGGGGGGGGGGGGGGGGGGGGGGGGGGGGGGGGGGGGGGGGGGGGGGGGGGGGFGGGGGGFFFGGGGGGGGGGGGGGGGGGG<FFGGGGGGGGGEGGGFGGFGGGGFGGGGGGGEGGGGGGGGGG6DGGGGGGGCEFEGFG6?FGGGFGGGFGGGCB8>>DGA:=FD>D=DFFGGFG;?@FFDBG@2=<A<>@EGF0:<>F<AFFD?87DA<>?B>9D>DG;;>;:>(046C79>(3861:>)8*45491:,+6:8
@M04650:207:000000000-C238N:1:1101:19535:12322 2:N:0:19
GGACTACACGGGTTTCTAATCCTGTTTGCTCCCCACGCTTTCGTCCCTCAGCGTCAGTAAGTTGTTAGTGATCTGTCTTCACAATCGGTGTTCTGCGCAATATCTATGTATTTCACCACTACACTGCACGTTCCAACCACTGCACAACTACTCTAGACTAATAGTTTCAACGGCAAGCTTCCGGTTAAGCCGAAAGATTTCACCGCTGACTTAAAAGTCCGCCTGCGGACCCTTTAAACCCAATAATTCCGGATAACGCTTGGATCCTTCGTATTACCGCGGCTGCTGGCACGAAGTTAGC
+
CCCCCGGGGGGGGGGGGGGGGGGGGGGGGGGGGGGGGGGGGGGFGFGFGGGGGGGGGGGGG<FGGGGGGGGGGGGGGGGGGGFGGGGGGGGGGGGGGGEF>FGGGGGGGGGGGGGGGGGGGFGGGGGGGGGGGGGGGGGGGGGFGGGGGGGFGGGGGGFGGGGGFGGGGCGGGDCEFFGGGGGGC>=DCGGG6CCGG?FGGFGFFGGBFGGFFCGGFEAFDGF=BFFF9DFFFF6CFEFGG;6@GG?CGFFF?>GFGF>D??G?FFFA)9:?FFBFFD84,4119?FFBG7934603C)).
@M04650:207:000000000-C238N:1:1101:9890:12365 2:N:0:19
GGACTACTGGGGTTTCTAATCCTGTTCGCTCCCCATGCTTTCGCTCCTCAGCGTCAGTTACAGCCCAGAGTCCCGCCTTCGCCACCGGTGTTCCTCCTGATATCTGCGCATTTCACCGCTACACCAGGAATTCCAGACTCCCCTACTGCACTCTAGTCCGCCCGTACCCACTGCACGCGCAAGGTTGAGCCTTGCGTTTCCACAGCAGACGCGACGAACCGCCTACGAGCTCTTTACGCCCAATAATTCCGGACAACGCTTGTACCCTACGTATTACCGCTGCTGCTGGCACGTAGTTAGC
+
CCCCCGGGGGGGGDGGGGGGGGGGGGGGGGGGGGGGGGGGGGGGGGGGGGGGGGGGGGGGGGGGGGGGGGGGGGGGGGGGGGGGGGGGGGGGGGGGGGGFAFGGGGGGGGDFGFFGGGGGGGGGGGGGCFGGGGGGGGFCGFGFGG99FGFFGFGGGGGGGGGGGGGGGDEFCFCFGGGGD7CFGGGGGGGGGGGG5DGFFFGFFGGFFGGCB<C<ABED;C>FB@<56D9?)<@>F0?EGF6?FFBAG?9;0>G6C>BB-19<GF844:?:?+5)<;:6(41227>BFGBF080:4C56<
@M04650:207:000000000-C238N:1:1101:18758:12382 2:N:0:19
GGACTAAAGGGTTTCTAATCCTGTTTGCTCCCCACGCTTTCGTCCATCAGCGTCAGTATACTGTTAGTGATCTGTTTTCACAATCGGTGTTCTGCGCAATATCTATGTATTTCACCACTACACTGCACGTTCCAACCACCTCACAGCAACTCTAGACTACCAGTTTCAATGGCAAGTTCACGGTTGAGCCGTAAAATTTCACCACTGACTTAATAGTCCGCCTACGGACCCTTTAAACCCAATAATTCCGGATAACGCTTGGATCCTTCGTATTACCGCGGCTGCTGGCCCGAAGTTAGCC
+
CCCCCGGGGGGGGGGGGGGGGGGGGGGGGGGGGGGGGGGGGGGGGGGGGGGGGGGGGGGGGGGGGGGGGGGGGGGFGGGFGGFFGGFGGGGGGGGGGGGGGGGGGGGGGFGGGGGGGGGGGGGFGGGGGGGGGGGGGGGGGGGFGFFGGGGFGGBFGGGGGGGDGGGGGGGGGGGGGGGGGGDGGGDGGGGGGGGGGGGGGFGFFGGFFGGGFGGGFFGGFGFABFFFFGFFFGFEFEGGGFFFGGFEGFEDFFG@G>;(6<C=GFE3>;83@FEFCC91>B>B<?F7:*4:>008><:<2
@M04650:207:000000000-C238N:1:1101:24677:12392 2:N:0:19
GGACTACTCGGGTATCTAATCCTGTTCGCTACCCACGCTTTCGCGCCTCAGCGTCAGTTGCAGACCAGAGAGTCGCCTTCGCCACTGGTGTTCCTCCATATCTCTACGCATTTCACCGCTCCACATGGAATTCCACTCTCCTCTTCTGTACTCAAGTCCCCCAGTTTCCAATGACAGCTCGTGGTTAAGCCCCGAGATTTCACATCAGACTTAAGAGACCGCCTGCTTGCACTTTACGCCCAGTAATTCCGTACAACGCTTGCCCCCTACGTATTACCGCGGCTTCTGGCACGAGGTTCGC
+
CCCCCFG<@FEGGCFFGCGGGGGFGG<CFGDFFFDCEGEFGFGBEGGGEGCGGF@B@CC@F@E,EFGGFGFGFG7CEGGFGEDFGDFCCEEFGFGFGG<FFGG;EFFGGGCFFG9FG:>68C8F,,5<F9F,?,EF=DEGGGG7,@=,A=@@FA8E=DFGGG>EF,@=C;=EFGC6,D,@C>>C@F>EFFD*9CDC7C,>29,==DFFFGFFFFFC428*()-22)(+/>)./+;CFDE7F@(;CF56D6F/(=CC46>FFFGBGF69(:8?<C:<FG(2141((.64)61F0(,(48)24
@M04650:207:000000000-C238N:1:1101:13884:12408 2:N:0:19
GGACTACTAGGGTTTCTAATCCTGTTTGCTCCCCACGCTTTCGTCCCTCAGCGTCAGTAAGTTGTTAGTGATCTGTCTTCACAATCGGTGTTCTGCGCAATATCTATGTATTTCACCACTACACTGCACGTTCCAACCACTGCACAACTACTCTAGACTAATAGTTTCAACGGCAAGCTTCCGGTTAAGCCGAAAGATTTCACCGCTGACTTAAAAGTCCGCCTGCGGACCCTTTAAACCCAATAATTCCGGACAACGCTCGCACCCTACGTATTACCGCGGCTGCTGGCACGTAGTTAGC
+
CCCCCFGGGGGGGGGGGGGGGGGGGGEFGGGGGGGGGGGGGGGGGGGGGGGGGGGGGGGGGGEFFCFGGFEGFGG9FGGGFFGGGGGGGGGGGGGGGCFGGGGGGGGGD;FGGGGGGGGGGGGGGGGGGGGGGGGGGCEGGFGFGGGGGGGFGCGEDGGG8AEGGFFFFEGGGGGG?8D,@FEEGGEGGGGGCEEGGDFFGFGFEGGABGG>A7=C86EGDGDD94>>2C=D@?F=F:FFE?;1<CEFF6A(6BGFG6>(,93;GGF????82C?4<:2>67>69?05?GFGF?(8:C<>>
@M04650:207:000000000-C238N:1:1101:15636:12413 2:N:0:19
GGACTACCGGGGTTTCTAATCCTGTTTGCTCCCCACGCTTTCGAGCCTCAGCGTCAGTTACAGTCCAGAGAGTCGCCTTCGCCACTGGTGTTCTTCCTAATCTCTACGCATTTCACCGCTACACTAGGAATTCCACTCTCCTCTCCTGCACTCTAGATAACCAGTTTGGAATGCAGCACCCAAGTTGAGCCCGGGTATTTCACATCCCACTTAATCATCCGCCTACGCTCCCTTTACGCCCAGTAAATCCGGATAACGCTCGCCACCTACGTATTACCGCGGCTGCTGGCACGTAGTTAGC
+
CCCCCGGGGGGGGGGGGGGGGGGGGGGGGGGGGGGGGGGGGGGGGGGGGGGGGGGGGGGGGGGGGGGGGGGGGGGGGGGGGGGGGGGGGGGGGGGGGGGGGGGGGGGGGCGGGGGGGGGGGGGGGGGGGGGGGGGGGGFGGGGFGGGGGGGFGGGGGFCFGGGFFGGGGFGCFGGGGGGGGGGGGGFFGCGF+@GGGFFGGFGCFGGFFGGGA=CFFFGGFGFDDF?A?GFFFFFCF?GGGFFEGGEEFF>>DFGAF;B?1(12>CB<?B?14084@C:>1>>60<?:0C:9(47?F?49<
@M04650:207:000000000-C238N:1:1101:26226:12424 2:N:0:19
GGACTACAGGGGTATCTAATCCTGTTTGCTCCCCACGCTTTCGCGCCTCAGCGTCAGTTACAGACCAAAAAGCCGCCTTCGCCACTGGTGTTCCTCCATATATCTACGCATTTCACCGCTACACATGGAATTCCACTCTCCTCTTCTGCACTCAAGTCTCCCAGTTTCCAATGACCCTCCCCGGTTGAGCCGGGGGCTTTCACATCAGACTTAAGAAACCGCCTGCGCTCGCTTTACGCCCAGTAATTCCGATTAACGCTTGCACCCTCCGTATTACCGCGGCTGCTGGCACGGCGTTAGC
+
CCCCCGGGGGGGGGGGGGGGGGGGGGGGGGGGGGGGGGGGGGGGGGGGGGGGGGGGGGGGGCFGGGGGGGGGGGGGGGGGGGGGGGGGGGGGGGGGGGGGGGGGGGGGGGGGGGGGGGGGGGGGGGGGGGGGGGGGCDDGGGGFGGGGGGGFGGGGGGGGGGGGGGGGGGGGGGGGGGGGGGGGGGGGGGGGGGGGGGGGGFF6FGDA8FGGFGGFF;EG6G0<DFFF@GBFFGFAF?>EG??3FD>AGFF1?FGFF?F??BGFGGB66<B??FBBGG69BB>09633?G?EB9(-38:?<
@M04650:207:000000000-C238N:1:1101:27581:12435 2:N:0:19
GGACTACTCGGGTTTCTAATCCTGTTTGCTCCCCACGCTTTCGCACCTGAGCGTCAGTCTTTGTCCAGGGGGCCGCCTTCGCCACCGGTATTCCTCCAGATCTCTACGCATTTCACCGCTACACCTGGAATTCTACCCCCCTCTACAAGACTCTAGCCTGCCAGTTTCGAATGCAGTTCCCAGGTTGAGCCCGGGGATTTCACATCCGACTTGACAGACCGCCTGCGTGCGCTTTACGCCCAGGAATTCCGATTAACGCTTGCACCCTCCGTATTCCCGCGGCTGCTGGCCCGTAGTTAGC
+
CCCCCGGGGGGGGGGGGGGGGGGGGGGGGGGGGGGGGGGGGGGGGGGGFFGGGGGGGGGGGGGGGGGGGGGGGGGGGGGGGGGEGGGGGGGGGGGGGGDGGGGGGGGGGGGGGGGGGGGGGGGGGGGGGGGFGGGGGGCFGGGFFDFFBFFFGGG9FGFFGGGGGGGGGFGGGGCGGGGGGGGGGGGGGGGGECCEDGGGGFCFFGG>DDGGFGGGA@GG@DBF?F054C>64C@>FFGGC?0(/9:>GFF?0>5>C?>?BBG?GFF?BBF?BF0)39<9>>;F(-8:?G(:(9(,4?446
@M04650:207:000000000-C238N:1:1101:28108:12443 2:N:0:19
GGACTACACGGGTTTCTAATCCTGTTTGCTCCCCACGCTTTCGAGCCTCAGCGTCAGTTACAGTCCAGAGAGTCGCCTTCGCCACTGGTGTTCTTCCTAATCTCTACGCATTTCACCGCTACACTAGGAATTCCACTCTCCTCTCCTGCACTCTAGATAACCAGTTTGGAATGCAGCACCCAAGTTGAGCCCGGGTATTTCACATCCCACTTAATCATCCGCCTACGCTCCCTTTACGCCCAGTAAATCCGGATAACGCTCGCCACCTACGTCTTACCGCGGCTGCTGGCACGTAGTTAGC
+
CCCCCGGCDFGGFGGGGGGGGGGGGGFFFGEFGGGGGGGGGGGCFGCF:FGGGGGGGGGGGGFEGGGGG8FF@FGGGGGGGGGEGGGGGGGGGFGGGC5FFGGGGGGGGGGEEGGGGDEGGGGGGA@FGGGFGG;FDFGGGGGFGFFGGGGFG9EGD8;DGGFFFGF;C=EFCDFA,+=,=7>DFFADCCCF>:EEDCFFFFFF6DFFEGGGCG7C=<:FDFAFFF=F=G@BDGF4FDDGG6;EFG??7F>67>D<40:7<9D63?<?0:4?0*-:96:619>>1023,:(9:1?18F)4:
@M04650:207:000000000-C238N:1:1101:6771:12466 2:N:0:19
GGACTACCAGGGTTTCTAATCCTGTTTGCTCCCCATGCTTTCGCGCCTCAGCGTCAGTTATAGACCAGCAAGTCGCCTTCGCCACTGGTGTTCCTCCCCATCTCTACGCATTTCACCGCTACACCTGGAATTCCACTTTCCTCTGCCATCCTCAAGCCTCCCAGTTTCCAATGACCTTCCACGGTTAAGCCGCGGGCTTTCACATCCGACTTAAATGTCCGCCTTCGCGCCCTTTACTCCCAATAATTCCGGACAACGCTTGCCCCCCACGTATTACCGCGGCTCCTGGCACGTCGTTAGC
+
CCCCCGDDFGGGG,BFCFGGGGGFGGCFCFE@FEG,FGGGFGGGGEGGGFFGGFGGGGGCFC9DF<@E,@,ECB,FCECFDD,@7<ECFFFGGGA,=,8BEAC=DFEEFE@GFCFGF7BDEDFC,,,:==AFFG9?,,,C==F7,8,@?D86F,EA:DB,@+=D=EFC99D,6C8@,=?8AFD+D++@2=D++4@77DFGC9969>*:(12*9CC7B*;D=GF0,*8EFG(.3?)661<CC331*:)):7@(40)47390(3<:**((-22,,<,6FF?>9(,4(,44:=(22.---;(4.
@M04650:207:000000000-C238N:1:1101:13501:12523 2:N:0:19
GGACTACCGGGGTTTCTAATCCTGTTTGCTCCCCACGCTTTCGAGCCTCAGCGTCAATCACAGACCAGAAAGCCGCCTTCGCCACTGGTGTTCCTCCATATATCTACGCATTTCACCGCTACACATGGAATTCCGCTTTCCTCTTCTGCATTCAAGTTGGACAGTTTCCAATGCAATTCCACGGTTAAGCCGTGGGCTTTCACATCAGACTATTCCAACCGCCTGCGCTCCCTTTACGCCCAATAATTCCGGACAACGCTTGTCACCTACGTATTACCGCGGCTGCTGGCACGTAGTTAGC
+
CCCCCGGGGGGGCEGGGGGGGGGGGGGGGGGGGGGGGGGGGGGGGGGGGGGGGGGGGGGGGGGGGGGGGGGGFGGGGGGGGGGEGGGGGGGGGGGGGGGGCCEGFGACEGGGCFGGGGGGDGGGGGGGGGGGGGGGGGGGGGGFFGGGGGGFGGGFFGGGGGFEDGEAEFFGGGFGG7FF;FGGGGGDGGGGGGGGGGGGGFGFFGF4>FFCEGGGFEGCBG@?9F@FB<;FF9;<FDGGG;2;GFEEF=ABFBC6<>9?::2<FG?<0,38?G?A?:3;BFFFF<?BFD7F?3<<3+6<4
@M04650:207:000000000-C238N:1:1101:21412:12528 2:N:0:19
GGACTACAGGGGTATCTAATCCTGTTTGCTCCCCACGCTTTCGCATCTCAGCGTCAGTATTTGTCCAGAAGGCCGCCTTCGCCACCGGTATTCCTCCACATCTCTACGCATTTCACCGCTACACGTGGAATTCTACCTTCCTCTACAATACTCCAGATGACCAGTTTTAAGTGCAATTCCCAGGTTGAGCCCGGGGCTTTCACACCTAACTTAATCATCCGCCTACATGCCCTTTACGCCCAGTCATTCCGATTAACGCTCGCACCCTCCGTATTACCGCGGCTGCTGGCACGGAGTTAGC
+
CCCCCDGGGGGGGGGGGGGGGGGGGGGGGGGGGGGGGGGGGGGGGGGGGGGGGGGGGGGGGGFGGGGGGGGGGGGGGGGGGGGGGGGGGGGGGGGGGGGGGGGGGGGGGGGGGFFFFGGGGGGGGGGGGGGGGGGGGGGGGGGFGGGGGGGDGGGFFGGGGGGGGGGGGGGGGGGGGGGGGGFCFGGGGFGGDEGGDGGGFFGFFGGFFGGDF8FFFFGGFG=@FFFFFGB=@EFFF<EFGFDFGG?CGFF0;>DCC?08?37,CEB<?BFFFG?AGG:;;;>B(40:?GBG02(7?F)::
@M04650:207:000000000-C238N:1:1101:13203:12540 2:N:0:19
GGACTACCCGGGTATCTAATCCTGTTTGCTCCCCACGCTTTCGAGCCTCAGCGTCAGTTACAGTCCAGAGAGTCGCCTTCGCCACTGGTGTTCTTCCTAATCTCTACGCATTTCACCGCTACACTAGGAATTCCACTCTCCCCTCCTGTACTCTAGATCTCCAGTTTGGAATGCAGCCCCCAGGTTGAGCCCGAGTATTTCACATCCCACTTAAAGATCCGCCTACGCTCCCTTTACGCCCAGTAAATCCGGACAACGCTGGCCACCTACGTATTACCGCGGCTGCTGGCACGTAGTTAGC
+
CCCCCGGGGGGGGGGGGGGGGGGGGGGGGGGGGGGGGGGGGGGGGGGGGGGGGGGGGGGGFGGGGGGGGGGGGGEGGGGGGGGDGFGGFGFGGGGGGGGGGGGGGGGGDGGGGGGGGGGGGGGGE:FFFFEGGGGGGGGGGFGFDECCECGFGGGEGGGGGGFFGFGGGGGGGGGFGGGGGGGGGGGFFGGGDGEF5EGGDFGFFGGFEGGGFGGGF3ECBF9@2ADF559B:C/8CDGGG<06:D?EFA>31>G1CBB6(-C?6FB047(4<F?):F2>B69(((,47E(<1(11-<<<9
@M04650:207:000000000-C238N:1:1101:27462:12546 2:N:0:19
GGACTACAGGGGTTTCTAATCCTGTTTGCTCCCCACGCTTTCGAGCCTCAGCGTCAGTTACAGTCCAGAGAGTCGCCTTCGCCACTGGTGTTCTTCCTAATCTCTACGCATTTCACCGCTACACTAGGAATTCCACTCTCCTCTCCTGCACTCTAGATAACCAGTTTGGAATGCAGCACCCAAGTTGAGCCCGGGTATTTCACATCCCACTTAATCATCCGCCTACGCTCCCTTTACGCCCAGTAAATCCGGATAACGCTCGCCACCTACGTATTACCGCGGCTGCTGGCACGTAGTTAGC
+
CCCCCGGGGGGGGGGGGGGGGGGGGGGGGGGGGGGGGGGGGGGGGGGGGGGGGGGGGGGGGGGGGGGGGGGFGGFGGGGGGGGGGGGGGGGGGGGGGGGGGGGGGGGGGGGGGGGGGDGGGGGGGGGGGGGGGGGGGGGGGGGFFGGGGGGDFFDFGDFGGGDFGGGGGGGFGGGGGGGGGGG@GGGGGGGGGEDGGGGGGFGFFGGFEGGGFGFFFEFGFGFFFFFFFGFFFGFEFFGGGF6=D7E?GFFF?FGEG@BDFFGF:EBF?FFFBFB<EFB>F0996???FGFGF<FF?F>46
@M04650:207:000000000-C238N:1:1101:3792:12561 2:N:0:19
GGACTACACGGGTTTCTAATCCTGTTTGCTCCCCACGCTTTCGAGCCTCAGCGTCAGTTACAGTCCAGAGAGTCGCCTTCGCCACTGGTGTTCTTCCTAATCTCTACGCATTTCACCGCTACACTAGGAATTCCACTCTCCCCTCCTGTACTCTAGATCCCCAGTTTGGACTGCAGCCCCCAGGTTGAGCCCGCGTATTTCACATCCCACTCAACGATCCGCCTACGCTCCCTCTACGCCCCTCACATCCGGACAACGCCTGCCCCCTACTCATTACCCCGGCTGCTGCCACGTCGTTAGC
+
ACCCCGGGG@@FGGGGGAFGGGGFFFGGGGGGGEFGEGCFGGG8FGGGGGFGFGGGGFG9FFEFGGGGEDGGGGEDGGGGFGC:FDGDG@GFAEFGFGEFGGGGG9EFC=FCFFGGGGGGEGEFG:AFFCEGGGFFFFFE8?@FG7DFF,9DFFF,,6EFGGGGGGG=B,,86C,,6?C>EC+4@F:8@8E6E7:13;D@FFG>AFGA47C*)9*26>FG=CD@@A(:/:2?@C)4A67FC((/C53?FF>(2>)(93((4044*8622<))-<))<*((49B6,(53)/)34,-03*2,6
@M04650:207:000000000-C238N:1:1101:29404:12568 2:N:0:19
GGACTACCCGGGTTTCTAATCCTGTTCGCTCCCCACGCTTTCGAGCCTCAGCGTCAGGTACAGTCCAGAGAGTCGCCTTCGCCACTGGTGTTCTTCCTAATCTCTACGCATTTCACCGCTACACTAGGAATTCCACTCTCCCCTCCTGCACTCTAGATTCCCAGTTTGGAATGCAGCACCCAGGTTGAGCCCGGGTATTTCACATCCCACTTAAAAATCCGCCTACGATCCCTTTACGCCCAGTAAATCCGGACAACGCCCGCCAACTACGTATTACCGCGGCCGCTGGCACGTAGTTAGC
+
CCCCCGFGEFGGGB;ECGGGGGGGGGAFGCGEGGGGGGGGGGGFFEFG8FFDCFFGG,CEGFG@FGGGGGGCC@CFGGCGGGEGBFEFFGGGGFGGGCGG9FGFGGCF+@F@FFGFECCDGEGGFGGGFFEGGGGAFGGGG?CFG7,@>FC?8EFGGGG9DBDGGFFGGFFC6=EGFFGDEGGGCFGGGGGGEGC7DGGGGFGFBFFFFG4CEFCFF2EG@C>52)5)/?@;8FFFF;8FF(3(;FC57ABF1:5:*(-(-4<(7847>7674<:<9F(,41-(-7176*2+(.,.-A9:)
@M04650:207:000000000-C238N:1:1101:18491:12584 2:N:0:19
GGACTACAGGGGTATCTAATCCTGTTCGCTCCCCATGCTTTCGCTCCTCAGCGTCAGTTACAGCCCAGAGTCCCGCCTTCGCCACCGGTGTTCCTCCTGATATCTGCGCATTTCACCGCTACACCAGGAATTCCAGACTCCCCTACTGCACTCTAGTCCGCCCGTACCCACTGCACGCGCAAGGTTGAGCCTTGCGTTTCCACAGCAGACGCGACGAACCGCCTACGAGCTCTTTACGCCCAATAATTCCGGACAACGCTTGTACCCTACGTATTACCGCGGCTGCTGGCACGTAGTTAGC
+
CCCCCGGGGGGGGGGGGGGGGGGGGGGGGGGGGGGGGGGGGGGGGGGGGGGGGGGGGGGGGGGGGGFGFGGFGGGGGGGGGGGGGGGGGGGGGGGGGGGGGGGGGGGGGGGGGGGGGEGGGGGGGGGGGGGGGGGF8DFGGFEDEGGGFGGFGGGGGGCCEDEGGGGEGGGGGFGFCGEGGGGGGGF??FGCFFGGDDGGGFGFAG;FDCDGFGGGA6EGBGFF6??B?GF>DFFFFFGGGF<BDFFFGFF>4>C<G>F?:B<<GG?,4::<BGFBGGFFFB>6>::?0=(02114(<6><
@M04650:207:000000000-C238N:1:1101:20158:12594 2:N:0:19
GGACTACAGGGGTTTCTAATCCTGTTCGCTCCCCACGCTTTCGAGCCTCAGCGTCAGTTACAGTCCAGAGAGTCGCCTTCGCCACTGGTGTTCTTCCTAATCTCTACGCATTTCACCGCTACACTAGGAATTCCACTCTCCTCTCCTGCACTCTAGATACTCAGTTTGGAATGCAGTACTCGGGTTGAGCCCAAGTATTTCACATCCCACTTAAGTATCCGCCTACGCTCCCTTTACGCCCAGTAAATCCGGATAACGCTCGCCCCCTACGTATTACCGCGGCTGCTGGCACGTAGTTAGC
+
CCCCCGGFFGGGGDGGGGGGGGGGGG9FGGGGGGGGGGGGGGG8FGGGGGGGGGGEGGFGFGGGGGGGCGGG<FGGGGGGGGGGGGGGGGGGG9FGGCGGGCFGGFGF@FGGGGGGGGGGEGGGG8FGGGGGGGGGGGGGGGGFGG9D,AEFG=FG=D;D,EF?FFD,+6@FCFFFF?F,EGGGGGGGDGGGF+;:<CGGGFG6;C768?F<E8+=9<F:)*:ADFFB@D/:@GFEFDGGGFFFGG?<FA3(65CAG;@;;9DF<EB92:6?<GFAG><>BFF6>?>:0E(<:,1(,<<4:
@M04650:207:000000000-C238N:1:1101:28463:12608 2:N:0:19
GGACTACCAGGGTTTCTAATCCTGTTTGCTCCCCACGCTTTCGAGCCTCAGCGTCAGTTACAGTCCAGAGAGTCGCCTTCGCCACTGGTGTTCTTCCTAATCTCTACGCATTTCACCGCTACACTAGGAATTCCACCCTCCCCTCCTGTACTCTAGATCTCCAGTTTGGAATGCAGCCCCCAGGTTGAGCCCGAGTATTTCACAACCCACTTAAAGATCCGCCTACGCTCCCTTTACGCCCAGTAAATCCGGACAACGCTTGCCACCTACGTCTTACCGCGGCTGCTGGCACGTAGTTCGC
+
CCCCCGGGGGGGGGGGGGGGGGFFGGGGGGGGGGCEGGGGGGGCECGGDFGCFGGGGGFG9FGFGGGG9DF@FGGGGGGGGGGGGCGGGGFGGGGGGGFGGFGGGGGGGGGGGGGGGGGGEGGGFFGGFEGGGFCE,49FGGGFEGGFEFGFFEFG9=D=D<EGFGF96EDECGGGC81+1>CGGFGGFGC97>51?FFGGFGFF>DBDGGG4F+2+*>C5FFF94=?@G>DFGFFFFGGG@0(CG3CGFEF()>?G028223(0<:(,8<23;:<CF(309>>>:::>C<GF::6,<)--
@M04650:207:000000000-C238N:1:1101:27341:12626 2:N:0:19
GGACTACAGGGGTTTCTAATCCTGTTCGCTCCCCACGCTTTCGAGCCTCAGCGTCAGTTACAGTCCAGAGAGTCGCCTTCGCCACTGGTGTTCCTCCACATATCTACGCATTTCACCGCTCCACGTGGAATTCCACTCTCCTCTTCTGCACTCAAGCTTCTCAGTTTCCAATGACCGCTTGTGGTTAAGCCACAAGATTTCACATCAGACTTAAGAGGCCGCCTGCACGCCCTTTACGCCCAATAATTCCGGCCAACGCTTGCCCCCTACGTATTACCGCGGCTGCTGGCACGTAGTTAGC
+
CCCCCFFDGGG@FFCAFFAFGFC<C6<FFEGGGGGGGGGEGGGGGGGGGC@F@FGEGFFGGD@F<EFG9@<BF94@CFGGGFGGGGGCEFECFAEFGGGFGGFGGGFFEFC:FFGGFDG68FC<FFGGF,:AFGCGGGDFGGGFFFEFEFC<DE8FFF9A=FGAEEFDA=ED6DFDCDE>C,7BFFGGCCE,;CFGFGGGGFE>FF89@DGCEGD8F5:F4C>@BF=F9D5=66;6FDGG7<0(>7?E@C)2())8F:21:?C(>CF>1:043CBFDG6690199???0E:<:3<(3:).-
@M04650:207:000000000-C238N:1:1101:3529:12630 2:N:0:19
GGACTACAGGGGTTTCTAATCCTGTTCGCTACCCATGCTTTCGCTCCTCAGTGTCAGTAACTGCCCAGAGACCTGCCTTCGCCATCGGTGTTCTTCCTGATATCTGCGCATTCCACCGCTACACCAGGAATTCCAGTCTCCCCTACAGCACTCCAGCCTGCCCGTATCGCCTGCCCGCCCACAGTTAAGCTGCGGGCTTTCACAAACGACCCGACAAACCGCCTACGAACGCTTTACGCCCAGTAAGTCCGGACAACGCCCGCACCCTACGTATTACCGCGGTGGCTGGCCCGTCGTTGTC
+
CCCCCFGGGGEGB@CGGGGGDGGFGFFFCFFGGGGGGGDECFEEDEFGGGGFGGFGGGGGGGG98FFGGGGGGGGFFGGGGGGGGGFGEEEGGEFGGG<DFEGGGFGGGC?CEFGFGGGGGGGG8:ECGGDGDGGGGFCF,=CFGGDGGGFFFDEEDDFFGG88+8,D=CC@==,@>D:>@FC8:=ED9E=<EEGG4?C,==DCFC78>C))-:35BDG*157;?F;B(),32E55=1*:C1,(:7)6CFEB65C?<;9((-)(1:1(4:0(.98)00(19>(((,(-8*4:(4(--/(-.
@M04650:207:000000000-C238N:1:1101:23995:12639 2:N:0:19
GGACTACCCGGGTATCTAATCCTGTTTGCTCCCCACGCTTTCGCACCTGAGCGTCAGTCTTTGTCCAGGGGGCCGCCTTCGCCACCGGTATTCCTCCAGATCTCTACGCATTTCACCGCTACACCTGGAATTCCACCTCCCTCTACAAGACTCTAGCCTGCCAGTTTCGAATGCCGCTCCCAGGTTGAGCCCTGGGATTTCACATCCGACTTAACAGACCGCCTGCGTGCGCTTTACGCCCAGTAATTCCGATTAACGCTTGCACCCTCCGTATTACCGCGGCTGCTGGCACGGAGTTAGC
+
CCCCCGGDFGGGGGGGGGGGGGGGGGGGFGGGGGGGGGGGGGGGGGEF:FGGGGGGGG,<,6C6EFGGFCCF:FGGGGGGGGGGG8FGG+DDGGGGGGCCFFGGGGGGGGGGGGGGGGGGGGGGCGGGGGGGG9EF8,6AEGGF=F,2,6DFG,EF,@BBFGDFGGGG6B8FGF,**<EEC,>7FGDE?EE>1;;5*;FGGFGFFG*?2CDC):CG=;F59DFF0A9)6<BFB5><B:EGGF(5DFF2FFF01<DBGF9?<:3,>EF0(8>?BC?4@C(-9,499?>2:E<G:031:;996
@M04650:207:000000000-C238N:1:1101:25502:12660 2:N:0:19
GGACTACTGGGGTATCTAATCCTGTTTGCTCCCCACGCTTTCGAGCCTCAGCGTCAGTTACAGTCCAGAGAGTCGCCTTCGCCACTGGTGTTCTTCCTAATCTCTACGCATTTCACCGCTACACTAGGAATTCCACTCTCCTCTCCTGCACTCTAGATAACCAGTTTGGAATGCAGCACCCAAGTTGAGCCCGGGTATTTCACATCCCACTTAATCATCCGCCTACGCTCCCTTTACGCCCAGTAACTCCGGATAACGCTCGCCACCTACGTATTACCGCGGCTGCTGGCACGTAGTTCGC
+
CCCCCGGGGGGDGCFGGGFGGGGGGGGGGGGGGGGGDGGGGGEGGGGGGFFGGGGGGGGGGGGGGGGG9EFGEFEGGGGGGGGGGFGGGGGGG9FGGGGGGGGGGGGGGGGGGGGGGGGGEGGGGCCFFFFGFGDGGGEFGGFDGGGGFGGFE=E8FEGGGGGGGGEF>DB=?FGG8FGGGFFGGGD=FFGC4@>7+2FF++3+BFGFFGGFE7+?B7EF47AAFFFF?D>FDGF=F=:FG;;E7@)6CF>:6BD<GDFFDFG6*/234464)34<C?:>6;1(12:?BG(<0:118F4?9
@M04650:207:000000000-C238N:1:1101:10254:12697 2:N:0:19
GGACTACCCGGGTTTCTAATCCTGTTCGCTCCCCACGCTTTCGAGCCTCAGCGTCAGTTACAGTCCAGAGAGTCGCCTTCGCCACTGGTGTTCTTCCTAATCTCTACGCATTTCACCGCTACACTAGGAATTCCACTCTCCCCTCCTGCACTCTAGATTCCCAGTTTGGAATGCAGCACCCAGGTTGAGCCCGGGTATTTCACATCCCACTTAAAAATCCGCCTACGCTCCCTTTACGCCCAGTAAATCCGGACAACGCTCGCCACCTACGTATTACCGCGGCTGCTGGCACGGAGTTAGC
+
CCCCCGGGGGGGGGGGGGGFGGGGGGGGGGGGGGGGGGGFFGGGGGGGGFGGGGGGGGGGGGGGGGGGGGGGGGGGGGGGGGGGGGGGGGGGGGGGGGGGGGGGGGGGDGGGGGGGGGGGGGGGGGGGFFGGGGGGFGGGGGGFCEGGFGGFGGGGGGGDGFGGFCGGGGGGFGGFGGGGGGFGGGGGGGGGGGGGDFGGGFGFFGGFEGGGFGGGF@889FFFDF=>2?93@CFEF@GCF(/5C:?3C;:@?FG?FF>((479GG?BFF617+4<FF:>>9>96:3335(<2((--84::
@M04650:207:000000000-C238N:1:1101:24058:12702 2:N:0:19
GGACTACCGGGGTTTCTAATCCTGTTCGCTCCCCACGCTTTCGAGCCTCAGCGTCAGTTACAGTCCAGAGAGTCGCCTTCGCCACTGGTGTTCTTCCTAATCTCTACGCATTTCACCGCTACACTAGGAATTCCACTCTCCCCTCCTGCACTCTAGATCCCCAGTTTGGAATGCAGCACCCAGGTTGAGCCCGGGTATTTCACATCCCACTTAAAAATCCGCCTACGCTCCCTTTACGCCCAGTAAATCCGGACAACGCTCGCCACCTACGTATTACCGCGGCTGCTGGCACGTAGTTAGC
+
CCCCCGGAFGGGGGGGGGGGGGGGGGGGGGGGGGGGGGGGGGGFGGGGGGGGGGGGGGGGGGGGGGGGGGGGGGGGGGGGGGGGGGG@GGGGGEDGGGGGGGGGGGGGGGGGGGGGGGGGGGGGGFGGGFGGGGFGGFCGFFGFGGG?GGGFGGGFGF,@,@DGFGGGCFDFFGFFFDFFEGGFGGFCGGCFG>EEGGGGGFGFFFFAEGGFCFCF45FFBC@FDFFF;DFFFGFFFFGGGD?EGFFEGFFF0)C:F99<:;GFCEB??FFFFGFFGF6>>0;BB<?:0E?G?<7::F<2<
@M04650:207:000000000-C238N:1:1101:16414:12714 2:N:0:19
GGACTACAAGGGTTTCTAATCCTGTTCGCTACCCACGCTTTTGAGCCTCAGCGTCAATTACAGACCAGAAAGCCGCCTTCGCCACGGGTGTTCCTCCATATATCTACGCATTTCACCGCTACACATGGAATTCCGCTTTCCTCTTCTGCATTCAAGTTGGACAGTTTCCAATGCAATTCCACGGTTAAGCCGTGGGCTTTCACATCAGACTATTCCAACCGCCTGCGCTCCCTTTACGCCCAATAATTCCGGACAACGCTTGTCACCTACGTATTACCGCGGCTGCTGGCACGTAGTTAGC
+
<CCCCFGGGGGGGGGGGGGGGGGGGGGGGGGGGGGGGGGGG@FGGGGGGGGGGGGGGGGGGFGGGGGGGGGGGGGGGGGGGDGGGGEGGGGGGGGGCFGGGGGGGFFGGGGGFGGGGGGGGGGGGGGGGGGGGGGGGGGGGFGFGGGGGGGFGF9ADFGGGGGGGGFGGGDCDFGGGGGGGGGGGGEEFGGGGEGGGGGFFFGFF>C>EGFGEGGGFEGDFG>@FFF:>GF?FGFEFFGCEDFFFGEE7FFBFFGFF0;?BFCACF7<?FFB2F0<A:1>FFBF6(3)2:8A::<F6F)).
@M04650:207:000000000-C238N:1:1101:27510:12734 2:N:0:19
GGACTACCGGGGTTTCTAATCCTGTTTGCTCCCCACGCTTTCGCACCTGAGCGTCAGTCTTTGTCCAGGGGGCCGCCTTCGCCACCGGTATTCCTCCAGATCTCTACGCATTTCACCGCTACACCTGGAATTCTACCCCCCTCTACAAGACTCTAGCCTGCCAGTTTCGAATGCAGTTCCCAGGTTGAGCCCGGGGATTTCACATCCGACTTGACAGACCGCCTGCGTGCGCTTTACGCCCAGTAATTCCGATTAACGCTTGCACCCTCCGTATTACCGCGGCTGCTGGCCCGGAGTTAGC
+
CCCCCFGGGGGGGGGGGGGGGGGGGGGGGGGGGGGGGGGGGGGGGGGGGGGGGGGGCGGGGGDFGGGGGGGGGGGGGGGGGGGGGGEEGDGGGGGGGGGGGGGGGGGGGGGGGGGGGGGG7F9EGFG?FFGGFGGGGGGGGGGFGGGDGGGFGGGGGGGFGGGGGGGGG@FFDFCFGFGFGCEFGGCFFGGGGDCE)>FGGFGFFGGF6DDDEGGGFFGG(>>01@B>BGFFFEFFFFGGG:05F7><GF)40>D27<BF119<FE?FFF>?FCBFGG(1,(179?:?0=(CB069?FA).
@M04650:207:000000000-C238N:1:1101:14826:12756 2:N:0:19
GGACTACTGGGGTATCTAATCCTGTTTGCTCCCCACGCTTTCGAGCCTCAGCGTCAGTTACAGTCCAGAGAGTCGCCTTCGCCACTGGTGTTCTTCCTAATCTCTACGCATTTCACCGCTACACTAGGAATTCCACTCTCCCCTCCTGTACTCTAGATCCCCAGTTTGGAATGCAGCCCCCAGGTTGAGCCCGAGTATTTCACATCCCACTTAAAGATCCTCCTACGCTCCCTTTACGCCCAGTAAATCCGGACAACGCTTGCCACCTCCGTATTACCGCGGCTGCTTGCACTTATTTAGC
+
-BC@@<FGCGDGGFGGGGGGGGGGGGGGGGGFGGGGGGGGGGGEEEGGGFFF7FGCGGGFCF?FG8EFFCC7EFFE@FEFCCF,:?=EFFFFGFGGGGCFGGGGGFGGGDFDGGGGGCEG7FFGEFG?=,AAFGCFFEGGF6AFGEFEFGGFGFGFAEDG8F8=AFEF>,=DDD,@==CEECC8DE?<,;DC+4@:*?DCF+;9@F79=59C4@@+46,@*;<B3F2?2C=B:FF4@@EEE6(4++97:A)((0)(;261;034?C1:(.4:(;4)+0314(41(43)8C2<).4)6@).-
@M04650:207:000000000-C238N:1:1101:3934:12777 2:N:0:19
GGACTACCGGGGTTTCTAATCCTGTTTGCTCCCCACGCTTTCGCGCCTCAGTGTCAATGTTGGCCCAGACAGCTGCCTTCGCCATTGATGTTCCTTCTGATCTCTACGCATTTCACCGCTACACCAGAAATTCCGCCATCCTCTACCACATTCTAGTGATCCAGTATCAAATGCAATTCCCAGGTTGAGCCCGGGGCTTTCACATCTGACTTAAATCACCACCTACGCTCCCTTTACGCCCAGTACTTCCGATTAACGCTTGCACCCTCCGTATTACCGCGGCTGCCGGCACGGCTTTAGC
+
CC9CCCFGGGGGGGGGGFGGGGFGGGGGGGGGGGGGGGEGGGGGGGGGGFDFGGGD,C<CC@FGGGEGEFAFGGDGGGGGGGGGGGG9FGGGGGGGGGGFFGGGFFGGGEGEFGGGGGGGGG9FGFG8EAFGGGFGGCGFGGGFGGGGG?DFFCGFGGGGFAGGGCFG,E,ECGGC8AFG8:D7FGGFGFCFGG6ECGFGGAF61;CAEFGFCGG@@*<F*9>D(65)-:@BBGF)@(;FF114C+9CFF5<<>C?G26:?BG)CFF?0<9?(;4>FC62;09B96((-51EB9((3:<)5
@M04650:207:000000000-C238N:1:1101:12415:12789 2:N:0:19
GGACTACCCGGGTTTCTAATCCTGTTCGCTCCCCACGCTTTCGAGCCTCAGCGTCAGTTACAGTCCAGAGAGTCGCCTTCGCCACTGGTGTTCTTCCTAATCTCTACGCATTTCACCGCTACACTAGGAATTCCACTCTCCCCTCCTGCACTCTAGATTCCCAGTTTGGAATGCAGCACCCAGGTTGAGCCCGGGTATTTCACATCCCACTTAAAAATCCGCCTACGCTCCCTTTACGCCCAGTAAATCCGGCCAACGCTCGCCACCTACTTATTACCTCGTCTGCTGGCACGTAGTTAGC
+
CCCCCEGGGGGGGGGGGGCGGGGGGGGGGGGGGGGGGGGGGGGGGGGGGFGGGGGGGGGGGGGGGGGGGGGGGGGGGGGGGGGGGGGGGGGGGGGGGGFGGGGGGFGGGEEGGGGGGGGGDGGFFGGGFFFGGGGFFFGGGGGFGGGGGGGFGGGGFFCGFGGGGGGF6DBFCGF8FFFFGFF?FFEGGFGGGGDEGFGGGFGFFGGFEGFGFFGG4>F<(?=9-/(:5DFF6FF>FDGGFF(5CCCCGF:00>G:C6;?F;DFCE<?0?).69<:CC-8:(,4(<AF2E7<12:08FAA<
@M04650:207:000000000-C238N:1:1101:27987:12808 2:N:0:19
GGACTACCGGGGTATCTAATCCTGTTCGCTACCCATGCTTTCGCTCCTCAGCGTCAGTAATGGCCCAGAGACCTGCCTTCGCCATCGGTGTTCCTCCTGATATCTGCGCATTCCACCGCTACACCAGGAATTCCAGTCTCCCCTACCACACTCTAGCCTGCCCGTACCCACTGCAAGCCCGAGGTTGAGCCTCAGGTTTTCACAGCAGACGTGACAAACCGCCTACGAGCTCTTTACGCCCCATAATTCCGGTCAACGCTTGCGCCCTACGTATTACCGCGGCTGCTGGCCCGTAGTTAGC
+
CCCCCGGGGGGGGEFGGGGGGGGGGGGGGGGGGGGFGGGGGGGFFGEGGCEFEGGG:FF<F<FFGGGCFFGFFFFGGGGGFGGGGGGGGGGFGGGGCFGGGGGGGFFFGGGGFFGGGGEGGGGG,AF:7EFBEGCECF8FGGGF?DFDCEGFG9FCGGDCGFGGG8EEFGDFGGGGGGGGG<EGGGGGCFGFGCFGCDCFC9D+;9F8BGGD(75:8=FGFGFFFF?31D9;3CC<F;GGG1<FG6A<FB4>(79<GFFF?:C;DC>F:??<?CBFGGFF9>F1((,52*(:(4(3<GA46
@M04650:207:000000000-C238N:1:1101:3897:12808 2:N:0:19
GGACTACCGGGGTATCTAATCCTGTTTGCTCCCCACGCTTTCGCACCTGAGCGTCAGTCTTTGTCCAGGGGGCCGCCTTCGCCACCGGTATTCCTCCCGATCTCTACGCATTTCACCGCTACACCTGGAATTCTACCCCCCTCTACAAGACTCTAGCCTGCCAGTTTCGCATGCAGTTCCCAGGTTGAGCCCAGGGCTTTCACCTCCGACTTGACAGACCGCCTGCGCGCGCTTTACGCCCAGTAATTCCGAGTAACGCTTGCACCCTCCGTATTACCGCGGCTGCTGGCACGGAGTTAGC
+
CCCCCGG<+CFGGGGGGGGGGGGGGGGGGGGGGGGGGGGGGGGE@FEDFGGGGGGGGG,EF<FFGGGGFGGGGGDGGGGGGGGGG,@FG+BFGGGGG+@EFEGGGGGGGDGGGGGGGGGGGGGGF,FFGDGGF<DGGF6FEDEF9C,,@,DAGFGGGGG6DGGDD=,,**6*/D,5=CGGGC6CFF8CGGFG,=*7*;FDGFF*=58)3CDGE747*(=CBDFF:FF)7C(725><F?>EEFF?CF)<FFF6(8CAF013:BGFGGFF011?6CB)9?(9>049>BB80=:GF;666*.)-
@M04650:207:000000000-C238N:1:1101:23252:12811 2:N:0:19
GGACTACCCGGGTATCTAATCCTGTTTGCTCCCCACGCTTTCGAGCCTCAGCGTCAGTTACAGTCCAGAGAGTCGCCTTCGCCACTGGTGTTCTTCCTAATCTCTACGCATTTCACCGCTACACTAGGAATTCCACTCTCCTCTCCTGCACTCTAGATTCCCAGTTTGGAATGCAGCACCCAGGTTGAGCCCGGGTATTTCACATCCCACTTAAAAATCCGCCTACGCTCCCTTTACGCCCAGTAAATCCGGACAACGCTCTCCACCTACGTATTACCGCGGCTGCTGGCACGTAGTTAGC
+
CCCCCGGGGGGGGGGGGGGGGGGGGGGGGGGGGGGGGGGGGGGGGGGGGFGGGGGGGGGDGGGGGGGGGFGEGGGGGGGGGGGGGGGGGGGGGGGGGGGGFGGGGGGGGGGGGGGGGGGGGGGGGGGGGFGGGGGGGGFFGGGFGGGGGGGFGGGFFFGGGGGCFGGEGFGGGGGGCGGGGFDGGF>C?FGGG68CDGGGGFGFFGGFEGFGFGDFADGGFGFF@FFFFGFFFGFFF@GEGD0@:7?EGF54;DGFG>9:B(9:0@?:?FF:?FB<E=:;>FFFFB:>0C1EBB::<@))6
@M04650:207:000000000-C238N:1:1101:8738:12826 2:N:0:19
GGACTACTAGGGTATCTAATCCTGTTTGCTCCCCACGCTTTCGAGCCTCAGCGTCAGTTACAGTCCAGAGAGTCGCCTTCGCCACTGGTGTTCTTCCTAATCTCTACGCATTTCACCGCTACACTAGGAATTCCACTCTCCCCTCCTGTACTCTAGATCTCCAGTTTGGAATGCAGCCCCCAGGTTGAGCCCGAGTATTTCACATCCCACTTAAAGATCCGCCTACGCTCCCTTTACGCCCAGTAAATCCGGACAACGCTCGCCACCTACGTATTACCGCGTCTGCTGGCACGTAGTTAGC
+
CCCCCGGGGGGGGGGGGGGGGGGDGGGGGGGGGGGGGGGGGGGGGGGGGFGGGGGGGGGGGGGGGGGGGGGGGGGGGGGGFFGGGGGGGGGGGGGGGGGDGGGGGGGFGGGGGGGGGGGGGGGGGGGGGGGGGGGGGGGGGCEFGGGGEGGFGFGGFGGDFGGGGGGGG=FEFFGGGGGGGGDFGGGGGGFGGG>@C?FEGACFFFGF@GGGC8>CA@GGDFFF=F2A2DFFFFF*B=EGD013@1??FFF9?FD@G9@F?0D>5E??>:<:?GFFGGF>F((8(-).(:0E0184:F2:<
@M04650:207:000000000-C238N:1:1101:24983:12828 2:N:0:19
GGACTACTGGGGTATCTAATCCTGTTCGCTCCCCACGCTTTCGAGCCTCAGCGTCAGTTACAGTCCAGAGAGTCGCCTTCGCCACTGGTGTTCTTCCTAATCTCTACGCATTTCACCGCTACACTAGGAATTCCACTCTCCCCTCCTGCACTCTAGATTCCCAGTTTGGAATGCAGCACCCAGGTTGAGCCCGGGTATTTCACATCCCACTTAAAAATCCGCCTACGCTCCCTTTACGCCCAGTAAATCCGGACAACGCTCGCCACCTACGTATTACCGCGGCTGCTGGCACGTAGTTAGC
+
CCCCCGGGFGGGGEGGGGGGGGGGGGGGGGGGGGGGGGGGGGGFFGGGGGGGGGGGGGG9CEGGGGGGC<FFGGGGGGGGGGGGGGGGGGGGGGGGGGGGGGGGGGGGEGGGGGGGGCEGGGGGG@FGFEFGGGGGGGGGGGEFGGFGGFGFGGGG,,>DADGGGFGGE8FFGGGG88FGEFFGGGFFFGGGEDG9>7FGGFGFFGGFEGGGFFGG>5FGFGFFFFFF@GFFFGF<F;EGGFFFGG5?DF>(3BDDGFF:?FDB*CFF2::2)<8AGGFF0(,2128::G(3247(2C>26
@M04650:207:000000000-C238N:1:1101:19891:12848 2:N:0:19
GGACTACAAGGGTATCTAATCCTGTTTGCTCCCCACGCTTTCGAGCCTCAGCGTCAGTTACAGTCCAGAGAGTCGCCTTCGCCACTGGTGTTCTTCCTAATCTCTACGCATTTCACCGCTACACTAGGAATTCCACTCTCCTCTCCTGCACTCTAGATACTCAGTTTGGAATGCAGTACTCGGGTTGAGCCCAAGTATTTCACATCCCACTTAAGTATCCGCCTACGCTCCCTTTATGCCCAATAAATCCGGATAACGCTCGCCACCTACGTATTACCGCGGCTGCTGGCACGTAGTTAGC
+
CCCCCGGGGGGGGGGGGGGGGGGGGGGGGGGGGGGGGGGGGGGGGGGGGGGGGGGGGGGGGGFGGGGGFGGGGGGGGGGGGGGGGGGGGGGGGGGGGGGGGGGGGGGGGGGGGFGGGGGGGGGGGGGGGGGGGGGGGGGGGGGFGGGGGGGFGGGCAFFGGGGGGGGGGGGGGGGGGGGGGGCGGC>DEGGGFGGGGGGGGFCFFGGFEGGGF77@FEGGAGFDDF=BDGFFFGF487FEG:9B4F48=AB@?FGFC1;@F9DB*==;3@?F7F?ACF,6>FFF0::BFG(3(4:33F<:<
@M04650:207:000000000-C238N:1:1101:11543:12849 2:N:0:19
GGACTACACGGGTATCTAATCCTGTTTGCTCCCCACGCTTTCGAGCCTCAGCGTCAATCACAGACCAGAAAGCCGCCTTCGCCACTGGTGTTCCTCCATATATCTACGCATTTCACCGCTACACATGGAATTCCGCTTTCCTCTTCTGCATTCAAGTTGGACAGTTTCCAATGCAATTCCACGGTTAAGCCGTGGGCTTTCACATCAGACTATTCCAACCGCCTGCGCTCCCTTTACGCCCACTAATTCCGGACCACGCTTGTCACCTACGTATTACCGCGGCTGCTGGCCCTTAGTTAGC
+
@CCCCGGFFGGGGGGGGDEGGGGGGGGGGGGGGGGGGGGGGGGFGGGGGFEFGGGGCFGGGGGGGGGGDCFGGGGGGGGGGGGGGGGGGGGGGGGGGGFGGDFGFFGGGGGGGGDGG@EGGGGGGGFG@EFFGGCGGGFGFGGBFGGDGFGFGFFGGG;8FGGDGGGGG;EGGGGCDGGC:=EGGGG,;FFGEG57DCFFGFG9FGCABGG8AGGGF4FDAG@@9FBF=?:<DGFFF;GGGF05;077DAAB65)8FBF??<<3*<>>?B(,)35<EG:>F>FBBFB20C(/((.)6+)..
@M04650:207:000000000-C238N:1:1101:28855:12870 2:N:0:19
GGATACTGGGGTTTCTAATCCTGTTTGCTCCCCACGCTTTCGCGCCTCAGTGTCAATGTTGGCCCAGACAGCTGCCTTCGCCATTGATGTTCCTTCTGATCTCTACGCATTTCACCGCTACACCAGAAATTCCGCCATCCTCTACCACATTCTAGTGATCCAGTATCAAATGCAATTCCCAGGTTGAGCCCGGGGCTTTCACATCTGACTTAAATCACCACCTACGCGCCCTTTACGCCCAGTAATTCCGATTAACGCTTGCACCCTCCGTATTACCTCGGCTGCTGGCACGTAGTTAGCC
+
CCCCCCGGFGGGGGGGGGGDGGGGGGFGGGGGGGGGGGGGGGG@FGGGGDFFGGGGG9FGA8@EEF@EFDGEFGGGGGGGDFEEFFDF9FFDDFGGGGFFGGFGGGDGCCFGFFFGGGGGGCFGFGD8FEGEGCEFEGGEGFGFGEFFFGGFGGGGEFGFFFFF<FFGCEFFGFDFGGGCFF6EFC?EGGFC6E6EGGGGEFFFFGGFCF7+8F@@@@G4=DBEF?A)>D@FFGA3><GF<1=3+;5?GA)(:A79C:@FBBC?FE<??>F32825<*5:(4:;<?F(66553418A+-4:
@M04650:207:000000000-C238N:1:1101:23438:12913 2:N:0:19
GGACTACACGGGTATCTAATCCTGTTTGCTCCCCACGCTTTCGCGCCTCAGTGTCAATGTTGGCCCAGACAGCTGCCTTCGCCATTGATGTTCCTTCTGATCTCTACGCATTTCACCGCTACACCAGAAATTCCGCCATCCTCTACCACATTCTAGTGATCCAGTATCAAATGCAATTCCCAGGTTGAGCCCGGGGCTTTCGCATCTGACTTAAATCACCACCTACGCGCCCTTTACGCCCAGTAATTCCGATTAACGCTTGCACCCTCCGTATTACCGCGGCTGCTGGCACGGATTTAGC
+
CCCCCGGGGGGGGGGGGGGGGGGGGGGGGGGGGGGGGGGGGGGGGGGGGGGGGGGGGGGGGGGGGGGGGGGGGGGGGGGGGGGGGGGGGGGGGGGGGGGGGGGGGGGGGGGGGGGGGGGGGGGGGGGGFGGGGGGGGDGGGGGFGGGGGFFFGGGFGG9FEFGDGFGGFDEEFFGDGGGGCFF7FGCFDDFFGDGGGGGGGFGFFGGFECDF4CCGFEGGFGFFFF@F>4@BFGFEFDG@E@DFGGEFGFF@FFG2D0>BFFF2CC?2<?>F:F>FG73>99BFFFB7?=(<(-4-1C)25
@M04650:207:000000000-C238N:1:1101:19228:12920 2:N:0:19
GGACTACCCGGGTTTCTAATCCTGTTTGCTCCCCACGCTTTCGTCCCTCAGCGTCAGTAAGTTGTTAGTGATCTGTCTTCACAATCGGTGTTCTGCGCAATATCTATGTATTTCACCACTACACTGCACGTTCCAACCACTGCACAACTACTCTAGACTAATAGTTTCAACGGCAAGCTTCCGGTTAAGCCGAAAGATTTCACCGCTGACTTAAAAGTCCGCCTGCGGACCCTTTAAACCCAATAATTCCGGATAACGCTTGGATCCTTCGTATTACCGCGGCTGCTGGCACGAAGTTAGC
+
CCCCCGGGGGGGGGGGGFGFGGGGGGGGGGGGGGGGGGGGGGGGGGGGGGGGGGGGGGGGGGGGGGGGGFGGGGGGGGGGFFGGGGGGGGGGGGGGGGGDGGGFGFGGGGGGGGGGGGGFGFGGGGGGGDGGGGG<FGGGGGFFDFGGGGEFFDGGGGGGGFGGFFGGEFDEDGGGGFEGGGGGGEEFGCDECGGGDGGGGFGF5DGBBGGGFFGC+7DF9G>=9FBF9D@;DGFC17CFG@<@F:CEGAF9?BDAGF6160>>FGB66AFFFGFFGG6>>9>FF???0C<G??F88FAFA
@M04650:207:000000000-C238N:1:1101:12040:12939 2:N:0:19
GGACTACACGGGTTTCTAATCCTGTTTGCTCCCCACGCTTTCGCACCTGAGCGTCAGTCTTTGTCCAGGGGGCCGCCTTCGCCACCGGTATTCCTCCAGATCTCTACGCATTTCACCGCTACACCTGGAATTCTACCCCCCTCTACAAGACTCTAGCCTGCCAGTTTCCAATGCAGTTCCCAGGTTGAGCCCGGGGATTTCACATCCGACTTGACAGACCGCCTGCTTGCGCTTTACGCCCAGTAATTCCGATTAACGCTTGCACCCTCCGTATTACCGCGGCTGCTGGCACGGCGTTAGC
+
--AACFGFCEGGGGG<FGGGGGGFGGGGGGG8DGEFEG7FGFFCECGF@@<E@FCFGGFFGGGGGFGGFEF7FFGG7FEAF@FGGFECF:FFGGGGC=<,E<EGFFGGGEGGGGGGFGGGGGFFGCDFCGFGGC=F9DGFECCFCEF6>9CAGCCF9:E:8@96FGGG,35>?CEGGFGGFFCFGGGCFFEF5E*:7CF6:+?+@FCB0CDCE77:6=;C><>B0)(1)/439CFD4(;:::0:**.<F6<(-)16:29?16>8F6:10(32?CBBFG<B40131::03*.+4(,(48812
@M04650:207:000000000-C238N:1:1101:2439:12953 2:N:0:19
GGACTACACGGGTTTCTAATCCTGTTTGCTCCCCACGCTTTCGAGCCTCAGCGTCAGTTACAGTCCAGAGAGTCGCCTTCGCCACTGGTGTTCTTCCTAATCTCTACGCATTTCACCGCTACACTAGGAATTCCACTCTCCTCTCCTGCACTCTAGATAACCAGTTTGGAATGCAGCACCCAAGTGGAGCCCGGGTATTTCCCCTCCCACTTAATCATCCGCCTACGCTCCCTTTACGCCCAGTAAATCCGGATAACGCTCGCCACCTACGTTTTACCGCGGTGGCTGGCACGTGGTTGCC
+
CCCCCGGFGGGGGGGGGGGGGGGGGGGGFGFFFDGCFGGGGGGGFCGGGGGGGGGGGFGGGGGFGFFGFFFFFFGGGGGFGGEGGCFGGGGEGCFFGGGGG,EFDEFGEGFC<FGFGDGGGFEFFFGGGFGGGGGG8CDFGGGCGD9AFDFFFDEFGGFEGFGF<EG>B>DFFGFEGGGG6FDD>,=DEGGGGGG:DGC7+;,**<7*7DGCFGFEF?GCAD=2@A?B=*9B2AAEA;EG*(:EFG));6AB0)84C161(,)3*8:?BFF.(04:F*-6>6(43<6?:C?<:8(-8:(()
@M04650:207:000000000-C238N:1:1101:26605:12997 2:N:0:19
GGACTACCGGGGTTTCTAATCCTGTTTGCTCCCCACGCTTTCGCACCTGAGCGTCAGTCTTTGTCCAGGGGGCCGCCTTCGCCACCGGTATTCCTCCAGATCTCTACGCATTTCACCGCTACACCTGGAATTCTACCCCCCTCTACAAGACTCTAGCCTGCCAGTTTCGAATGCAGTTCCCAGGTTGAGCCCGGGGATTTCACATCCGACTTGACAGACCGCCTGCGTGCGCTTTACGCCCAGTAATTCCGACTAACGCTTGCACCCTCCGTATTACCGCCGCTGCTGGCACGGAGTTAGC
+
CCCCCFGGGGGGGGGGGGGGGGGGGGGGGGGGGGGGGGGGGGGGGGGGGCDGGGGGGGGGGGGGGGGGGGGGGGGGGGGGGGGGGGGGGGGFGGGGGGGGGGGGCGGGGGGEGGGGGGGGGGGFGGGGGGGGGGGGGGGGGGGFFGGGGGGFGG;;FGGGGGFGFGGFGFDGGFCG7CFFDFGG:FGGGGCFCC=:75CGGFGFFGGFDGDGAGG7A;FF93688FFF:GBFFGFAF0::C01(0C<5:@F1(7)8F?><:?D7FFB1-896(;:<CGB6(4123(4:0A(+(---:CB4.
@M04650:207:000000000-C238N:1:1101:16072:12998 2:N:0:19
GGACTACTCGGGTATCTAATCCTGTTTGCTCCCCACGCTTTCGTCCATCAGCGTCAGTAAGTTGTTAGTGACCTGTCTTCACAATCGGTGTTCTGCGCAATATCTATGTATTTCACCACTACACTGCACGTTCCGACCACTGCACAACTACTCAAGACCTACAGTTTCAACGGCAAGCTTCCGGTTAAGCCGAAAGATTTCACCGCTGACTTATAAGCCCGCCTGCGGACCCTTTAAACCCAATAATTCCGGATAACGCTTGGATCCTGCGTATTACCGCGGCTGCTGGCACGAAGTTAGC
+
CCCCCGGFGGGGGGGGGGGGGGGGGGGGGGGGGGGGGGGGGGGFGGGGGGGGGGGGGGGFGGGGGGGGGGGGGGGEGGGGGGG<CFGGGGGGGGGGGGGGGGGGGGCFFFGGGGGGGGGGGGGGGGGGGGGGGGD:CCEGGGGFGGGEGGFFCFGFAFGFFGFFGGGGGDFGGGGGGF=@EDEGGGGGGGGGCE8CGGGGGFGFEC4@>GG@69F99>1@@GB@2;@42C6;D6A9FCGGGD;;D>EFGFF0<B79CBFBBB<:>F:<)5;?<G?2CG?>>;FF910:2EBG0(-,40.66
@M04650:207:000000000-C238N:1:1101:14533:13006 2:N:0:19
GGACTACCGGGGTTTCTAATCCTGTTTGCTCCCCACGCTTTCGCACCTGAGCGTCAGTCTTTGTCCAGGGGGCCGCCTTCGCCACCGGTATTCCTCCAGATCTCTACGCATTTCACCGCTACACCTGGAATTCTACCCCCCTCTACAAGACTCTAGCCTGCCAGTTTCGAATGCAGTTCCCAGGTTGAGCCCGGGGATTTCACATCCGACTTGACAGACCGCCTGCGTGCGCTTTACGCCCAGTAATTCCGATTAACGCTTGCACCCTCCGTATTACCGCGGCTGCTTGCACGGAGTTATC
+
<@CCCEFGGGGGGGGGGGGGGGGCGGGGGGGGGGFGGGGGGGGGGGGGGFFGGGGGGGGGGGGGGCFEGGGEFGGGGGGGGGGGGGGGGGGGGGGGGGGFGGGGGGGGGGGGGGGGG=EGGGFGFGG?@8FFGGGGFGGGGGGFAGFC3CCFGGGFGGGGGGGCFGGGCCDGGGGCGGGGGCCCGG6<CEFG5CCGGCGGGFGAFGGA;GGG@CGFF1@F;G>:(<>F0D9B>GF2@0?EE<(8:::AFF9(:555:(4-,(9)9@<?:B>?(;72C>:>02;9(14-372911(,4C<A:
@M04650:207:000000000-C238N:1:1101:2791:13009 2:N:0:19
GGACTACAGGGGTTTCTAATCCTGTTTGCTCCCCACGCTTTCGAGCCTCAGCGTCAGTTACAGTCCAGAGAGTCGCCTTCGCCACTGGTGTTCTTCCTAATCTCTACGCATTTCACCGCTACACTAGGAATTCCACTCTCCCCTCCTGTACTCTAGATCTCCAGTTTGGAATGCAGCCCCCAGGTTGAGCCCGAGTATTTCACATCCCACTTAAAGATCCGCCTACGCTCCCTTTACGCCCAGTAAATCCGGACAACGCTTGCCACCTACGTATTACCGCGGCTGCTGGCACGTAGTTAGC
+
CCCCCGGGGGGG@FGGGGGGGGGGGGGGGGGGGGGGDGGGGGGFFDGGG?FGG:FEGGFFGGGGGGGGFGGEGGGGGGGFGGGGGFFGGGGGGGGGGGFGFGGGFGEFEGGGDGGGGGGDGGGDEFGGGGFCGFGGFGFFCFGFGGGGCG9FGFGGGFGGGGGGFFFGE@EFG9EGGGGGDEGGG?BFFFGFEEEFG+FFC+31BFGA5C5+:CGGFEFGFGAAFFFB5C>FF7;4FDGG7;?31:<);FD67BG@FB66?274>+::>>1(5A:)+:8096921<)43>36:B04-<5<.
@M04650:207:000000000-C238N:1:1101:26803:13020 2:N:0:19
GGACTACCCGGGTATCTAATCCTGTTTGCTCCCCACGCTTTCGAGCCTCAGCGTCAGTTACAGTCCAGAGAGTCGCCTTCGCCACTGGTGTTCTTCCTAATCTCTACGCATTTCACCGCTACACTAGGAATTCCACTCTCCTCTCCTGCACTCTAGATAACCAGTTTGGAATGCAGCACCCAAGTTGAGCCCGGGTATTTCACATCCCACTTAATCATCCGCCTACGCTCCCTTTACGCCCAGTAAATCCGGATAACGCTCGCCACCTACGTATTACCGCGGCTGCTGGCACGTAGTTAGC
+
CCCCCGGGGGGGGGGGGGGGGGGGGGGGGGGGGGFGGGGGGGGGGGGGGGGGGGGGGGGGGGGGGGGGGGGGFGGGGGGFGGGEGGFGFGGGGGGGGGGGGGGGGGGGGGGGGGGFGGGGGFCA9FGGGGGGGGGGGGCGGGGFFFGGCFCFGFGGGGGFCFFGGGGGGGGGD;EDFFG8>FFFFFGGGGFGGGGGC5CEGF9;9;FA>CDGFFC++:DC>FFA9FFFDG=BBGFEC=G:*3=@FGFEGFFF?3C<C06<D>G(*;640::3403<@FF9B>F9BF?7?A(24226?+.6-
@M04650:207:000000000-C238N:1:1101:18093:13023 2:N:0:19
GGACTACACGGGTATCTAATCCTGTTTGCTCCCCACGCTTTCGCACCTGAGCGTCAGTCTTTGTCCAGGGGGCCGCCTTCGCCACCGGTATTCCTCCAGATCTCTACGCATTTCACCGCTACACCTGGAATTCTACCCCCCTCTACAAGACTCTAGCCTGCCAGTTTCAAATGCAGTTCCCAAGTTAAGCTCGGGGATTTCACATCTGACTTAACAAACCGCCTGCGTGCGCTTTACGCCCAGTAATTCCGATTAACGCTTGCACCCTCCGTATTACCGCGGCTGCTGGCACGGAGTTAGC
+
CCCCCGGGGGGGGGGGGGGGGGGGGGGGGGGGGGGGGGGGGGGGGGGGGFGGGGGGGGGGGGGGGGGGGGGGGGGGGGGGGGGGGFEGGGGGGGGGGGGGGGGGGGGGGGGGGGGGGGGGGGGGGFGGGGGGGGGGGFFFGGGFGGGGGGGFGFGGGGGGGGGGGGGGGGGGGGGGGGGGGGGGGGGGGGDFGGGGGDGGGFGFFGGFEGGGFGGGFDGG@G>?DFFF@GFFFGFFF08:E:<>FGFFG?FF:;DAG?6?31FFGGBF?B>FFGFFGF:>F>>9>:72?GFGFF99:GDB5
@M04650:207:000000000-C238N:1:1101:26675:13027 2:N:0:19
GGACTACTGGGGTTTCTAATCCTGTTTGCTCCCCGCGCCTTCGCGCCTCAGCGTCAGTAGTCTGCCAGAAGGTCGCCTTCGCCACCGGTGTTCCTTCAAATCTCTAAACATTTCAACGTTACACTTGAAATTCCACCTTCCTCTCAGCTACTCTAGCGTGCCCGTCCACCTCGCTCCACAAGGTTGAGCCCTGTGTTTTAACGAAGTGCTCAGCACACCGCCTACACGCCCTTTACGCCCAGCAATTCCGATTAACGCTCGCACCCCCCGTATTACCGCGGCTGCTGGCCACGAGTTCGCC
+
CCCCCGGGGGGGGGGGGGGGGGGFGGGGGGGGGGGDGGGGGGGGGGGGGGGGGGGGGGGGGGGGGGGGGGGFFFGGGGGGGGGGGGGGGGGGGGGGGFFFGGGGGGGGGGGFGGG<EFFGGGGGGGGCEGGGGGDGGGGDFGGFGGGFCFGBFFGGGGEGGGGGGEG>D73DCGEFG6C8FGG@FGCC6DGGCFGFF4F2;CE>EGGFC7717F8<F=CD@G@?FF@AFFBBFGFCB08FG;(/*:5)CF@:B):.*,-219<9CEF>91:>BG>2A*,(490(:?>(,/(*-(((4+-48
@M04650:207:000000000-C238N:1:1101:19684:13050 2:N:0:19
GGACTACCAGGGTATCTAATCCTGTTCGCTCCCCACGCTTTCGAGCCTCAGCGTCAGTTACAGTCCAGAGAGTCGCCTTCGCCACTGGTGTTCTTCCTAATCTCTACGCATTTCACCGCTACACTAGGAATTCCACTCTCCCCTCCTGCACTCTAGATTCCCAGTTTGGAATGCAGCACCCAGGTTGAGCCCGGGTATTTCACATCCCACTTAAAGATCCGCCTACGCTCCCTTTACGCCCAGTAAATCCGGACAACGCTTGCCACCTACGTATTACCGCGGCTGCTGGCACGTAGTTAGC
+
CCCCCGGGGGGGGGGGGGGGGGGGGGGGGGGGGGGGGGGGGGGGGGGGGGGGGGGGGGGGGGGGGGGGGGGGGGGGGGGGGGGGGGGGGGGGGGGGGGGGGGGGGGGGGGGGGGGGFGGGGGGGGGGGFEFGGFGGGGGFFGGFGGGGGGGFGGGGCFGGGGGGGGGGGGGGGGGGGGGGGGGGGGGGGFGGGGGGGFGFGFGFFGGFFGGGFGGGFEGGFGFD??=DDGFFFGFFF@GEGFF@FG5?FFFF@E<?F9BF<:D:7CB<:?F?DGB>CG07(79(2::BBG0C:<71:FADA
@M04650:207:000000000-C238N:1:1101:11622:13067 2:N:0:19
GGACTACAAGGGTATCTAATCCTGTTTGCTCCCCACGCTTTCGCACCTGAGCGTCAGTCTTTGTCCAGGGGGCCGCCTTCGCCACCGGTATTCCTCCCGATCTCTACGCATTTCACCGCTCCACCTGGACTTCTACCCTCCTCTACGAAACTCCAGATTGCCAGTTTCAACTGCAGTTCCCAAGTTAAACTCGTGTATTTCACATATTACTGATCAAACCGCCTGCGTGTGCTTTCCTCCCTTTAATTCCGATTACCGACCACACCCACCTGATTACCGCAGCTGCTGCCTCGGCGTTAGC
+
6-AACGG<,;<,,6;,C,,C@F9-C@CC9FGG<C@@6+:BFEFCFG7E4,,6+@F:,<6,C,;<<,66,,6@@:F7F=?A=:F7C,++8@CF9,9AF+4?4>EFFE9++4:F<?FFE+4=48EBFF@,B,CFF99,@,,=C==<,E++,@CF6,@,,5;,,3,@D,<>CE,EG9C,7+@:2>B,3@3,,4@,=,=1;7;7+12+=+++8:C+*+4+/*,:55(4().>0*/69<1)+)5+4())1;?)++)(-<D)2-(,((*(1233(,(((3)-<*(4(((((().,*)3(4((42((-
@M04650:207:000000000-C238N:1:1101:8287:13079 2:N:0:19
GGACTACTAGGGTTTCTAATCCTGTTCGCTCCCCACGCTTTCGAGCCTCAGCGTCAGTTACAGTCCAGAGAGTCGCCTTCGCCACTGGTGTTCTTCCTAATCTCTACGCATTTCACCGCTACACTAGGAATTCCACTCTCCCCTCTTGTACTCTAGAGCTCCAGTTTGGAATGCAGCCCCCAGGTTGAGCCCGAGTATTTCACATCCCACTTAAAGATCCGCCTACGCTCCCTTTACGCCCAGTAAATCCTGACAACGCTTGCCACCTACGTATTACCGCGGCTGCTGGCACGTATTTAGC
+
CCCCCGGGGGGGGGGGGGGGGGGFGGGGGGGGGGGGGGGGGGGGGGGGGGDFGGGGGGA9FDGGGGGGGGGGGGGGGGGGGGGGGGGGGGGGGGGGGGFGGEFGGGGGGGGGGGGGGGC?EEFG==FGGGGGGGGGGGCFGGGFGG9EFAFFGFFF,,3,@DGGE9@DCBFFGGGCFGGGDFEGGGEGGGGGG7E>FCFGFF,+?CC*85C7EGDFF@FGFGF>AAFE>C2>DFFFFDGGGFFFG7<5D;6<3=FEGBF<(3C@GF?1??6(4C>AFG00(-1;B??B?C?F?2().<)-5
@M04650:207:000000000-C238N:1:1101:21315:13099 2:N:0:19
GGACTACTGGGGTTTCTAATCCTGTTTGCTCCCCACGCTTTCGCACCTGAGCGTCAGTCTTTGTCCAGGGGGCCGCCTTCGCCACCGGTATTCCTCCAGATCTCTACGCATTTCACCGCTACACCTGGAATTCTACCCCCCTCTACAAGACTCTAGCCTGCCAGTTTCGGATGCAGTTCCCAGGTTGAGCCCGGGGATTTCACATCCGACTTGACAGACCGCCTGCGTGCGCTTTACGCCCAGTAATTCCGATTAACGCTTGCACCCTCCGTATTACCGCGGCTGCTGGCACGGAGTTAGC
+
CCCCCGGGGGGGGGGGGGGGGGGGGGGGGGGGGGGGGGGGGGGGGGGGGGGGGGGGGGGGGGGGGGGGGGGGGGGGGGGGCGGGGGGGGGGGGGGGGGGGGGGGGGGGGGGGGGGGGGGGGGGGGGGGGGGGGGGGGGGGGGGFGGGGGGGFGGGCGFGFGGGGGGGFCEEGGGGGCGGGGGGGGGFGFGGGGGGEDGGGGFGFFGGFFGGGFGCF=;FGBGFFFFFFBGFFFGFFFBGGG??BFG24CB?::5*:F6BB?BGFGGFFFFFFFGFFGGFFB9>FF0)5?G<C<969?C<>A
@M04650:207:000000000-C238N:1:1101:17008:13122 2:N:0:19
GGACTACCGGGGTTTCTAATCCTGTTCGCTACCCACGCTTTCGAGCCTCAGCGTCAATCACAGACCAGAAAGCCGCCTTCGCCACTGGTGTTCCTCCATATATCTACGCATTTCACCGCTACACATGGAATTCCGCTTTCCTCTTCTGCATTCAAGTTGGACAGTTTCCAATGACCTTCCTCGGTTGAGCCGAGGGCTTTCACATCAGACTAATCTTGCCGCCTACGCGCGCTTTACGCCCAATAATTCCGGACAACGCTTGCCACCTACGTATTACCGCGGCTGCTGGCACGTAGTTAGC
+
CCCCCGGGGGGGGGGGGGGGGGGGGGGGGGGGGGGGGGGGGGGGGGGGGGGGGGGGGGGGGGGGGGGGGGGGGGGGGGGGGGGGGGGGGGGGGGGGGGGGGGGGGGGGGGGGGGGGGGGGGGGGGGGGGGGGGGGGGGGGGGGFGGGGGGGFGGGGGGGGFGGGGGGDGGFGGGGGGGGGFGGGGGGGGFCEGGGGGGGGGFGFF;:FEGGGFGGGFCFG9?@DFF@FFGF92C>9@?E>C:?FGG>>GFFF0>G?G>B::BG7*C?F?:B:)<79G7--99>BB05:BGFG:::(,C54:
@M04650:207:000000000-C238N:1:1101:3529:13181 2:N:0:19
GGACTACCGGGGTTTCTAATCCTGTTTGCTCCCCACGCTTTCGCGCCTCAGCGTCAGTTACAGACCAAAAAGCCGCCTTCGCCACTGGTGTTCCTCCACATCTCTACGCATTTCACCGCTACACGTGGAATTCCGCTTTTCTCTTCTGTCCTCAAGCCTTCCAGTTTCCAATGCACCTCCACGGTTAAGCCGTGGGCTTTCACATCAGACTATGCCAACCGCCTGCGCCCCCTTTACGCCCAATAATTCCGGACAACGCTTGCCACCTACGTATTACCGCGGCTGCTGGCACGGAGTTAGC
+
CCCCCGGGFEGG@F;FGGGGGFGGGGEGGGGGGGGGGGFGGGGGGCECFGFGGGGGGGGGGC9FFGFCFGGGGGGGGGGCFGGFGGGGGGFFFGDAFE<BC=;FGGGG@FG7FGGGFGGGGEF87EECFFGGGGGG>E6=DGFFEGG836DFDGCFFGFGFDCFAEAE9DDEGGGGF+,,@<CEF@B@,E@C4:E5CFCFFFCA+88?>GDC?+:CF>EG9GFF6F.)(2336GFEF05C8<1497467/0,()/4FB6:?8*3:C?0(.8:2E(-<:(49>>9215>(:193(,4,*.)6
@M04650:207:000000000-C238N:1:1101:27718:13193 2:N:0:19
GGACTACTGGGGTATCTAATCCTGTTTGCTCCCCACGCTTTCGAGCCTCAGCGTCAGTTACAGTCCAGAGAGTCGCCTTCGCCACTGGTGTTCTTCCTAATCTCTACGCATTTCACCGCTACACTAGGAATTCCACTCTCCTCTCCTGCACTCCAGATAACCAGTTTGGACTGCAGCACCCAAGTTGAGCCCGGGTATTTCACATCCCACTTAATCATCCGCCTCCGCTCCCTTTACGCCCAGTAAATCCGGATAACGCTCGCCACCTACGTATTACCGCGGATGTCGGCACGTAGTTAGC
+
CCCCCGGCGGGGGGGGGGGGGGGGCGGGGGFEFEFGGGCCGGGGGGGGGDEG@FFGGGGGGGGGGGGGGGCFFFGGGGGGGGGGGGGEGGGGGGGGGGFGGGGGGCFGGGGGC,EEFEC8EGGG9EGGGCFFGF9DFGFFDDF9@F9=A,@?8,>8D9,EF?FGFE,@=>,,+ADFG+@DEF6EA@9,@DGCCGGE*7DF++@+12A>CFC>>::9B*>;:CD5)*/2-8>9=C/68>GCE((/;+.77AF0():7229?;9<><CF7043(,:(.<:(-(((-,()(-=1:<((.(3656
@M04650:207:000000000-C238N:1:1101:13993:13224 2:N:0:19
GGACTACTGGGGTATCTAATCCTGTTTGCTCCCCACGCTTTCGCACCTGAGCGTCAGTCTTTGTCCAGGGGGCCGCCTTCGCCACCGGTATTCCTCCAGATCTCTACGCATTTCACCGCTACACCTGGAATTCTACCCCCCTCTACAAGACTCTAGCCTGCCAGTTTCGAATGCAGTTCCCAGGTTGAGCCCGGGGATTTCACATCCGACTTGACAGACCGCCTGCGTGCGCTTTACGCCCAGTAATTCCGATTAACGCTTGCACCCTCCGTATTACCGCGGCTGCTGGCACGGAGTTAGC
+
CCCCCEFGGGGGGGGGGGGGGGGGGGGGGGGGGGGGGGGGGGGGGGGGGGGGGGGGGGGGGGGGGGGGGGGGGGGGGGGGGGGGGGGGGGGGGGGGGGGFGGGGGGGGGGGGGGGGGGGGGGGGGGGGFGGGGGGGGGGGGGGFGGGGGGGFGFGGGGGGGGGGGGGGGGFGGGGGGGGGGGGGGGGGGGGGGGCGGGGGGFGFFGGFFG3DFGGGFDGGFGFFBFFF?GFFFGFFFFGGDF03:FFDGFFFFEGFGFFFFBC?GGFBF02<0F0<FFBF09>BFB:>?GFGFF992C4).
@M04650:207:000000000-C238N:1:1101:12768:13231 2:N:0:19
GGACTACAGGGGTATCTAATCCTGTTCGCTACCCATGCTTTCGCTCCTCAGTGTCAGTAACTGCCCAGAGACCTGCCTTCGCCATCGGTGTTCTTCCTGATATCTGCGCATTCCACCGCTACACCAGGAATTCCAGTCTCCCCTACAGCACTCCAGCCTGCCCGTATCGCCTGCACGCCCGAAGTTAAGCCTCGGGATTTCACAGACGACGCGACAAACCACCTACGAGCTCTTTACGCCCAGTAATTCCGGACAACGCTTGCACCCTACGTATTACCGCGGCTGCTGGCACGTAGTTAGC
+
CCCCCGGGGGGGGGGGGGGGGGGGGGGGGGGGGGGGGGGGGGGGGGGGGGGGGGGGGGGFFGGDGGGGGGGGGGGGGGGGGGGGGGGGGGGGGGGGGGGGGGFFGGGGGGGGFGGGGGGGGGGGGGFGGGGGGGGG;E8FGGGFGGGG8DGFGGGGGFGGGGGGGGGGGGGGGGGCF6FC:FCEGFGGGGG6CEEGD5FGGFGFFCC5=7?DFDGGB@FF@GFFFFF>?D0=EFFEFFGGGFFBGDDBGFF;?>D?G>;::?G7FCB634:?<95<FG6BF>F03<>BBE?GB27?FGAFF
@M04650:207:000000000-C238N:1:1101:7463:13253 2:N:0:19
GGACTACTCGGGTATCTAATCCTGTTTGCTCCCCACGCTTTCGAGCCTCAGCGTCAATCACAGACCAGAAAGCCGCCTTCGCCACTGGTGTTCCTCCATATATCTACGCATTTCACCGCTACACATGGAATTCCACTCTCCTCTTCTGCACTCAAGTTCCCCAGTTTCCAATGACCCTCCACGGTTGAGCCGTGGGCTTTCACATCAGACTTAAGAAACCGCCTACGCGCGCTTTACGCCCAATAATTCCGGATAACGCTTGCCACCTACGTATTACCGCGGCTGCTGGCACGTAGTTAGC
+
CCCCCGGGGGGGGGGGGGGGGGGGGGGGGGGGGGGGGGGGGGGGGDGGGGGGGGEGGGGGGCFGGGGGGGGGGGGGGGGGGGGGGGGGGGGGGGGGGGGGGGGGGGGGGGGGGGGGGGGGGGGGGFFGGEGGGFGGGGGGGGGFGGDFGGGFGGGGGFFGGGGG=DFGFGGGGGGGGGGGGGGGGGGGGGGGGGEGFGGCGFGFF><A@CCFCDDC>BGGFDFDDF=E@:((6C>>A@GGGFFBGGFFG?;9?EGFC:;?F:G:79:177:2?G?AGC<>F>9>>FFFFG:G??:?:<>>2
@M04650:207:000000000-C238N:1:1101:4121:13256 2:N:0:19
GGACTACCCGGGTATCTAATCCTGTTCGCTCCCCACGCTTTCGAGCCTCAGCGTCAGTTACAGTCCAGAGAGTCGCCTTCGCCACTGGTGTTCTTCCTAATCTCTACGCATTTCACCGCTACACTAGGAATTCCACTCTCCCCTCCTGCACTCTAGATTCCCAGTTTGGAATGCAGCACCCAGGTTGAGCCCGGGTATTTCACATCCCACTTAAAAATCCGCCTACGCTCCCTTTACGCCCAGTAAATCCGGACAACGCTCGCCACCTACGTATTACCGCGGCTGCTGGCACGTATTTAGC
+
CCCCCFGGGGGGGGGGGGGGGGGGGGGGGGGGGGGGGGDGGGGGGGGGGGGGGGGGGEFFGGGCFGGGGGGGGGGGGGGGGGGGGGGGGGFCFGGGGGGGGGGGGGGGDCGEDGGGGGGGC7,4AEFFFFFGGFGGGFGGFF6DEGGFDFGFGGGGGGFGGGFFGGGCEGGGGGFGGGGGGGFCGDGGCGGGGDGE5DFGCFFFFGG4)0A:EGFGA:FF9<=9(;>45C>DF96CF;EGD704:75?F)59(=7,*(2(,436<862:B?,2A24FC333;6>0(,:BG09(4,)(<-6<
@M04650:207:000000000-C238N:1:1101:17503:13266 2:N:0:19
GGACTACTCGGGTATCTAATCCTGTTTGCTCCCCACGCTTTCGCACCTGAGCGTCAGTCTTTGTCCAGGGGGCCGCCTTCGCCACCGGTATTCCTCCAGATCTCTACGCATTTCACCGCTACACCTGGAATTCTACCCCCCTCTACAAGACTCTAGCCTGCCAGTTTCGAATGCAGTTCCCAGGTTGAGCCCGGGGATTTCACATCCGACTTGACAGACCGCCTGCGTGCGCTTTACGCCCAGTAATTCCGATTAACGCTTGCACCCTCCGTATTACCGCGGCTGCTGGCACGGAGTTAGC
+
@CCCCFGGGGGGGGGGGGFGGGGGGGGGGGGGGGGGGGGGGGGGGGGGGGGGGGGGGGGGGGGGGGGGGGGGGGGGGGGGGDGGGGGGGDGGGGGGGGFGFCFFGGGGGGGGGGGGGGGGGGGGGGGGGGGGGGGGGGGGGGGFGGGG9FGFGGGGGGGFGGGGGGGGGGGGGGGCGGGGGGGGGGGGGGGGGGDEDDGEFFGFC<FFFGGGFFGGFFFF0D@FFFFFFGF>(A>>F:>C8:?:FG9<FFF6?BD<D?BFFFFBGGB?86>F?C>BGFBFF>FFF<B)8C<F81904E5)-
@M04650:207:000000000-C238N:1:1101:14662:13269 2:N:0:19
GGACTACTCGGGTTTCTAATCCTGTTTGCTCCCCACGCTTTCGAGCCTCAGCGTCAGTTACAGTCCAGAGAGTCGCCTTCGCCACTGGTGTTCTTCCTAATCTCTACGCATTTCACCGCTACACTAGGAATTCCACTCTCCCCTCCTGTACTCTAGATCTCCAGTTTGGAATGCAGCCCCCAGGTTGAGCCCGAGTATTTCACATCCCACTTAAAGATCCGCCTACGCTCCCTTTACGCCCAGTAAATCCGGACAACGCTTGCCACCTCCGTATTACCGCGGCTGCTGGCACGTAGTTAGC
+
CCCCCGGGGGGGGGGGGGGFGGGGGGGGGGGGGGGGGGGEGFGFGGGGGFGGGGGGGGGGGFGGGGGGGFGGGGCFGGGGGGGGGGGGGGEFF@DGGGGGGGGFGDGFGGCG<FGGGGGGEGGGFFFGGFCGGGGGGCAFEGGFGGGGGFG?FD;DF8D,EGFGGGGGE8FGGGF98DGEGGGGFFGGFGFFGE84*=FFC+B9FFCF@FFGFGGFF6AF=F2<=4>E5C@BFG48F@GGG6(.C736DFF;(5C;F197((7:CFFF((-2:E?AGC0;09B0(48:773C6((4<+.46
@M04650:207:000000000-C238N:1:1101:3346:13275 2:N:0:19
GGACTACTCGGGTATCTAATCCTGTTTGCTCCCCACGCTTTCGCACCTGAGCGTCAGTCTTTGTCCAGGGGGCCGCCTTCGCCACCGGTATTCCTCCAGATCTCTACGCATTTCACCGCTACACCTGGAATTCCGCTTTCCTCTCCTGCATTCAAGTTGGACAGTTTCCAATGCACCGCCACGGTTAAGCCGTGGGCTTTCACATCAGACTATTCCAACCGCCTGCGCCCCCTTTACGCCCAATAAGTCCGGACAACGCTTGCCACCTACGTATTACCGAGGCGGCTGGCTCGTAGTTAGC
+
@CCCCGGGGGGGGEE9EEE<FGGGGGGEFFGFG@FFDEGGGGEGGFEG@ECFFFEGGCGEDEFFA9EFDGDECEEGGGGGGEEFG8EFCEF,AFDEEFFGGF9@E9BFCEC:FGGGC=>C=49,4,AAFFD:DF>+++3EF99BFF9DDDEFGGDA,@D8DC?F3;EG,@,>C,<:7*4CEGGGGGGGFGGE7EEE<DG,;C;FFGFFECCF3>>FA?8D(917;F60(99>>GFBF?EC50:1DF)6CB)1(.7<G(-4((*.7+(4.4<3<9:4EF0(439((216<E0C2302304))
@M04650:207:000000000-C238N:1:1101:17625:13278 2:N:0:19
GGACTACCGGGGTTTCTAATCCTGTTCGCTACCCATGCTTTCGCTCCTCAGTGTCAGTAACTGCCCAGAGACCTGCCTTCGCCATCGGTGTTCTTCCTGATATCTGCGCATTCCACCGCTACACCAGGAATTCCAGTCTCCCCTACAGCACTCCAGCCTGCCCGTAACGCCTGCACGCCCGAAGTTAAGCCTCGGGATTTCACAGACGACGCGACAAACCACCTACGAGCTCTTTACGCCCAGTAATTCCGGCCAACGCTTGCACCCTACGTATTACCTCGGCTGCTCGCACTTAGTTAGC
+
@CCCCGGGGGGGGGGGGGGGGGGGGGGGGGGGGGGGGGGGGGGGGGGGFGGGGGGGGGGGGGGFGGGGFGGGGGDGFGGGGGGGGGGDGGGGGGGGGGGGGGGGGGGGDDGGGGGGGGGDGGGFGGGGGGGGGGGGGGGEDFGFFGCGGGGFGGGGGGGGGGGGGGDGEGGGGGFFGGGGGEECGGCGFGGCFEEGGG:EGFG9;*;?=D982)><A@GD0DDF;F(::D1?BGF<?:EGG(8>GGF:FF?9(772<?0<F(/.>E:::?(42<>AGC)483::2??)->9C9):)6A)46
@M04650:207:000000000-C238N:1:1101:27176:13305 2:N:0:19
GGACTACCGGGGTTTCTAATCCTGTTTGCTCCCCACGCTTTCGCACCTGAGCGTCAGTCTTTGTCCAGGGGGCCGCCTTCGCCACCGGTATTCCTCCAGATCTCTACGCATTTCACCGCTACACCTGGAATTCTACCCCCCTCTACAAGACTCTAGCCTGCCAGTTTCGAATGCAGTTCCCAGGTTGAGCCCGGGGATTTCACATCCGACTTGACAGACCGCCTGCGTGCGCTTTACGCCCAGTAATTCCGATTAACGCTTGCACCCTCCGTATTACCGCGGCTGCTGGCACGGAGTTAGC
+
CCCCCGGGGGGGGGGGGGGGGGGGGGGGGGGGGGGGGGGGGGGGGGGGGGGGGGGGGGGGGGGGGGGGGGGGGGDGGGEFGGGGGGGGGGGGGGCGGGGGGGGGFGGGDGGGGGGGGGGGGGGFGGGGGGGGFFGGGGGGGGGFGGGF<FGFGGGGGGGGGGGGFGGGGGGGD;@F?FGGGCGGGGGGGGGGGGE5CCFGGFGFFGFE1DDGFGG7F;FGFGF?:F>>0DFFFGF9F6CEG??>7F<AGFF<?ED>D<>F6?G7*;?6??FB?FBAGG661>>>FF?>751C?991(*6<5
@M04650:207:000000000-C238N:1:1101:22545:13317 2:N:0:19
GGACTACCCGGGTTTCTAATCCTGTTTGCTCCCCACGCTTTCGCACCTGAGCGTCAGTCTTTGTCCAGGGGGCCGCCTTCGCCACCGGTATTCCTCCAGATCTCTACGCATTTCACCGCTACACCTGGAATTCTACCCCCCTCTACAAGACTCTAGCCTGCCAGTTTCGAATGCAGTTCCCAGGTTGAGCCCGGGGATTTCACATCCGACTTGACAGACCGCCTGCGTGCGCTTTACGCCCAGTAATTCCGATTAACGCTTGCACCCTCCGTATTACCGCGGCTGCTGGCACGGATTTAGC
+
CCCCCFGGGGGGGGGGGGGGGGGGGGGGGGGGGGGGGGGGGGGGGGGGGGGGGGGGGGGGGGGGGGGGGDGGGGGGGGGGDGGGGGGGGGGGGGGGGFGGGGGGGGGGGGGGGGGGGGGGGGGGGFGGGGGGGGGGGGFGGGGFFGGG@FGFGGGFGGGGGFGGFGGGCCFGFGGDGGGGGCFGGGGFGGGGGGGG:CGGGFGFFGGF?GGGFDGGF@FF0<>BFFFF6D>>>C>BFFGGE1<?FGFFGF@(43C<C:BB6:F?DGFFFF612C2AFC?99BFF6?:27E:9063-(<4-4
@M04650:207:000000000-C238N:1:1101:20057:13392 2:N:0:19
GGACTACAGGGGTTTCTAATCCTGTTCGCTACCCACGCTTTCGCTCCTCAGCGTCAGTTACAGACCAGAGAGTCGCCTTCGCCACTGGTGTTCCTCCACATATCTACGCATTTCACCGCTCCACGTGGAATTCCACTCTCCTCTTCTGTACTCAAGTCCTCCAGTTTCCAATGACACTCCACGGTTAAGCCGTGGGCTTTCACATCAGACTTAAAAGACCGCCTGCGAGCGCTTTACGCCCAATAATTCCGGACAACGCTTGCCCCCTACGTATTACCGCGGCTGCTGGCACGTAGTTAGC
+
CCCCCFGGGGGGGGGGGGGGGGGGGGGGGGGGGGGGGGGGGGGGGGGGGGGGGGGGGGGGGGGGGGGGGGGGGGGGGGGGGGGGGGGGGGGGGGGGGGGGGGGGGGGGGGGGGGGGGGGGGGGGGGGGFFFGGGGGGGDGGGGFGGGGGGGFFGGGGGGGGGGGGGGGGGGGGFGGGGGGGGGGGGGGCCGEEGGGGGGGGFGFFGGFFGGGFGGGFFGC@CBFBF2)6DBBFEFFFFGGGFF@GFFFGFFBBBGFGBF?:?GFGGFF<:(4<E>BFG6;FFB>>B0:0E?GF???:F9A6
@M04650:207:000000000-C238N:1:1101:26111:13404 2:N:0:19
GGACTACCGGGGTATCTAATCCTGTTTGCTCCCCACGCTTTCGCACCTGAGCGTCAGTCTTTGTCCAGGGGGCCGCCTTCGCCACCGGTATTCCTCCAGATCTCTACGCATTTCACCGCTACACCTGGAATTCTACCCCCCTCTACAAGACTCTAGCTTGCCAGTTTCAAATGCAGTTCCCAAGTTAAGCTCGGGGATTTCACATCTGACTTAACAAACCGCCTGCGTGCGCTTTACGCCCAGTAATTCCGATTAACGCTTGCACCCTCCGTCTTACCGCGGCTGCTGGCACGGATTTAGC
+
CCCCCGGGGGGGGGGGGGGGGGGGGGGGGGGGGGGGGGGGGGGGGGGGGGGGGGGGGGGGGCGGGGGGGGGGGGGGGGGGGGGGGGGEGGGGGGGGGGGGGGGGGGGGGGGGGGGGGGEGGGGGGGGGGGGGGGGGGGGGGGGFGGG9BFGFGGAGGGGGGFGGGGGGDFGGGGGGGGGGGGFGGGGFGGCFGGGGGGGDG=FF6FCFCGGGFGDG;=FGFG0;<FFBBG>9BGF9=:EGG??FG7<BGFFBBBG4:6>F((94GGFFFB;6(A:2FG?BB>>(9348270C?9;((<5<6
@M04650:207:000000000-C238N:1:1101:20972:13421 2:N:0:19
GGACTACACGGGTTTCTAATCCTGTTTGCTCCCCACGCTTTCGAGCCTCAGCGTCAATTACAGACCAGAAAGCCGCCTTCGCCACAGGTGTTCCTCCATATATCTACGCATTTCACCGCTACACATGGAATTCCGCTTTCCTCTTCTGCATTCAAGTTGGACAGTTTCCAATGACCTTCCACGGTTAAGCCGTGGGCTTTCACATCAGACTATTCCAACCGCCTGCGCTCCCTTTACGCCCAATAATTCCGGACAACGCTCGTCACCTACGTATTACCGCGGCTGCTGGCACGGAGTTAGC
+
CCCCCGGGGGGGGGGGGGGGGGGGGGGGGGGGGGGGGGGGGGGGGGGGGGGGGGGGGGGGGGGGGGGGGGGGGGGGGGGGGGGGGGGGGGGGGGGGGGGGGGDFGGGGGGGGGGGGGGGGGGGGFGGGGGGGGGGGGGGGGGGFGGGGGGDFGGGGGGGGCGCDGDFGGGGGGFGGGGGGGFGGGGGGGGGGGGGGGGGGGFGFFGCA=>3:6DGGFFGGFGF?=A>EBG@<@FFCA;EEGD6;DC?7FFFFDFGFG;61BF)3*;?>70(,)2.<FC24(((41:7?05.<?0496?<<>
@M04650:207:000000000-C238N:1:1101:10721:13459 2:N:0:19
GGACTACTAGGGTTTCTAATCCTGTTTGCTCCCCACGCTTTCGCGCCTCAGTGTCAATGTTGGCCCAGACAGCTGCCTTCGCCATTGATGTTCCTTCTGATCTCTACGCATTTCACCGCTGACTTAAAAGTCCGCCTGCGGACCCTTTAAACCCAATAATTCCGGATAACGCTTGGATCCTTCGTATTACCGCGGCTGCTGGCACGAAGTTAGCCGATCCTTATTCGTAGAGTACCGTCGGCTCCCGATCACGTCGGAAGGTCTCGTCCTCTATAAAAGCAGTTTACAACCCATAAGGCCC
+
CCCCCGGGGGGGGGGGGGGGGGCGGGGGGGGGGGGGGGGGGGGGGGGGGGGFGGGGGDGGGGGGGGGGGGGGGGGGGGGGGGGGCGGEGGGGGGGEGFGGGGGGGGGGGGGGGGGGGGGGG@FFF9EEFCGEFEGGGGFGGGGFGGCF9E;FGGGFFDFGGG8EEGEGADEGGGGGGGGGFFGGGFDGGGGEDE5*/3CFFFGAFGD4>GCFE7*CDBGCED?CEF@4@F;<EFA9DFGC7;?3DD(,)<<?<FGFG940:4D4FC808(64<@<A7*.:.8.6>))).<2C(((8A6(4(
@M04650:207:000000000-C238N:1:1101:23175:13470 2:N:0:19
GGACTACACGGGTTTCTAATCCTGTTCGCTCCCCACGCTTTCGAGCCTCAGCGTCAGTTACAGTCCAGAGAGTCGCCTTCGCCACTGGTGTTCTTCCTAATCTCTACGCATTTCACCGCTACACTAGGAATTCCACTCTCCCCTCCTGCACTCTAGATTCCCAGTTTGGAATGCAGCACCCACGTTGAGCCCGGGTATTTCACATCCCACTTAATCATCCGCCTACGCTCCCTTTACGCCCAGTAAATCCGGATAACGCTCGCCACCTACGTATTACCGCGGCTGCTGGCACGTAGTTAGC
+
CCCCCGGFGGGGGGGGGGGGGGGGGFGGGGGGGGGGGGGGGGGFGGGGGGGGGGGEGGGFGFFGGGGGGGGEGGEGEGGGGGGGDGC<F?FGGGGGGGFGGAFGGGGGGGGEGGGGGGEDDGGGAFDGFFGGGGGGGGGGGDGFGEEFGGGFGGFFDGDDEFGFGGGCE8;EFFGGCCGGGF+4FFFE,@DFGGDCDGGGFA?AFGGFECCGEGGCFFFF>D9=@;5?@DF@3FF3C1EEE@@EGFEEFFB;;B:<G090-2D0*;0(2:(,4E:4CG00(41210202E1CBF(((<))6
@M04650:207:000000000-C238N:1:1101:7562:13477 2:N:0:19
GGACTACCCGGGTATCTAATCCTGTTTGCTCCCCACGCTTTCGAGCCTCAGCGTCAGTTACAGTCCAGAGAGTCGCCTTCGCCACTGGTGTTCTTCCTAATCTCTACGCATTTCACCGCTACACTAGGAATTCCACTCTCCTCTCCTGCACTCTAGATAACCAGTTTGGAATGCAGCACCCAAGTTGAGCCCGGGTATTTCACATCCCACTTAATCATCCGCCTACGCTCCCTTTACGCCCAGTAAATCCGGATAACGCTCGCCACCTACGTATTACCGCGGCTGCTGTCCCGTAGTTAGC
+
CCCCCCFGGGGGGGGGGGGGGGGGGGGGGGGGGGGGGGDGGGGGGGGGGFGGGGGGGGGGGGGGGGGGCCFGGGGGGGDEFCFGGGGGGGGGGGGGGGGGGGGGGGGGGGGGGGGGGGGGDEGGGGGFGGGGGGGGGGGGGGGFGGGGGGGFG99DFEFFGGGGGGGGG@FFGGGDFFGGGGGGGFACCGGGGGGGGFGEFFGFFGGF5DGGFFGG>EGCAF9=>F=DDG=9BFFECFCEGF;;:@EEGFF>DFG3*:96;>G6CGFBFFFF)<2>FG:;;>;((,8?)+,3286?FG4)6
@M04650:207:000000000-C238N:1:1101:22776:13483 2:N:0:19
GGACTACCCGGGTATCTAATCCTGTTTGCTCCCCACGCTTTCGCGCCTCAGCGTCAGTTACAGACCAAAAAGCCGCCTTCGCCACTGGTGTTCCTCCACATCTCTACGCATTTCACCGCTACACGTGGAATTCCGCTTTTCTCTTCTGTCCTCAAGCCTTCCAGTTTCCAATGACCTTCCACGGTTAAGCCGTGGGCTTTCACATCAGACTTAGAAGGCCGCCTGCGCGCCCTTTACGCCCAATAATTCCGGACAACGCTCGCCCCCTACGTATTACCGCGGCTGCTGGCACGTAGTTAGC
+
CCCCCGGGGGEGGCFGGGGGGGGGGGGGGGGGGGGGGGGGGGGGGGGGGGGGGGGGGGGGGGGGGGGGGGGGCGGGGGEGFGGGGGGGGGGGGGGGGGGGGGGGGGGGGGGGGGGGGGGGGGGGGGGGGGGGGGGGGGCFGGGFGGGGGGGFGFGGGGGGGGGGGGGGGFGGGFGGGGGGGGGGGGGDGCFC@?EEFGGFGAGFFGGF:CCGFGGCC>GGFGB;?FF:>GFFB7ACFFGGE?FFGGAFGFFB?>D0F>>:8>G65EF>0(:(8::AF><BBFFBFBFF:E0<?1768FF<<
@M04650:207:000000000-C238N:1:1101:7739:13486 2:N:0:19
GGACTACTGGGGTATCTAATCCTGTTTACTCCCCACGCTTTCGAGCCTCAGCGTCAGTTACAGTCCAGAGAGTCGCCTTCGCCACTGGTGTTCTTCCTAATCTCTACGCATTTCACCGCTACACTTGGAATTCCACTCCCCTCTCCTGCACTCTAGATAACCAGTTTGGAATGCCGCACCCGGTTTGAACCCGGGTATACCACATACAGCTTAACAACCCACCTACGCTCCCTTTATGCCCAGTAAATCCGGAAACATCTCGCCACCTACTTCTTACCCCGGTGTCTGGCACATATTTATC
+
8-8@CC,EDG8@@FDFCFE,6;,6E,C,C6F,6@,7@F,FC?F,;86A:6,@@F@,@F9CFFD,69ECFCCEDFGD@FG:D7,@@F<=FEE7<FFAFC5?ABE,@CFFCFGCF9@?EC8C+=EF?,A<F9F@FF,,@8,,4=E?D84=,@EDE,C;;AE9,3@DGGGF+,3,=,3+6CCE+++33@>;,@*9*@***3,,+*?A>2C9**;:6:++*/**(:5(()(/4<>0;3/)+)+,<)(6:F))3))(6)8(*.552(*-1;:...).)0<4<*(((((--).526(3())))<)))
@M04650:207:000000000-C238N:1:1101:8760:13510 2:N:0:19
GGACTACTAGGGTTTCTAATCCTGTTTGATCCCCACGCTTTCGCACATCAGCGTCAGTTGCAGACCAGAGAGCCGCCTTCGCCACTGGTGTTCCTCCATATCTCTGCGCATTTCACCGCTACACATGGAATTCCACTCTCCTCTTCTGCACTCAAGCAAGACAGTTTCCAATGACCTTCCTCGGTTGAGCCGAGGGCTTTCACATCAGACTAATCTTGCCGCCTACGCGCGCTTTACGCCCAATAATTCCGGATAACGCTTGCCACCTACGTATTACCGCGGCTGCTGGCACTTAGTTAGC
+
CCCCCGGGGGGGGGGGGGGGGGGGGGGGGGGGGGGGGGGGGGGGGGGGGGGGGGGGGGGGGGGGGGGGGGGGGGGGGGGGGGGGGGGGGGGGGFGGGGGGGGGGGGGGGGGGGGGGGGGGGGGGGGDFGGGGGGGGGGGGGGGFGGGGFDGFGGGGGGGGFFGGFCGGGGGGGGGGGGGGGGGDFGGFFGGGCEGEGGGGGFFFFF7AEGGF6CGDCEGGFGFD?A=DFGFBFEFFF<GGG?FFGGFDC?F0(7DAG:;BFBGF79:4:?FF?FFBEG6>FFFF96?FFG(0()..6F>A>
@M04650:207:000000000-C238N:1:1101:27616:13518 2:N:0:19
GGACTACAAGGGTTTCTAATCCTGTTTGCTCCCCACGCTTTCGCACCTGAGCGTCAGTCTTTGTCCAGGGGGCCGCCTTCGCCACCGGTATTCCTCCAGATCTCTACGCATTTCACCGCTACACCTGGAATTCTACCCCCCTCTACAAGACTCTAGCCTGCCAGTTTCGAATGCAGTTCCCAGGTTGAGCCCGGGGCTTTCACATCTGACTTAAATCACCACCTACGCGCCCTTTACGCCCAGTAATTCCGATTAACGCTTGCACCCTCCGTATTACCGCGGCTGCTGGCACGGAGTTAGC
+
CCCCCGGFGGGGGGGGGGGGGGGGGGGGGGGGGGGGGGGGGGGGGGGGGGGGGGGGGGGGGGGEGGGGGGGFGGGGGGGGGGGGGGGGGEGGGGGGGGGGGGGGGGGGGDGGGGGGGDGGGGGGGGGGGGGGGGGGGF8CEGGFEGGFGGGFGFGGFGGGGGGGGGFGGGGGCFGA9CGGGFEGGGGGGGGFGGGGGGGGGFGFFGCFCGGGEG@FF@GGFGFFFF6:0D9BBFFDF0>CGBB>7C>AFFF?0@GFC196?BGFFGF<?<9B?GFFGG:B>FFF>?FF:GBFF029<F<A<
@M04650:207:000000000-C238N:1:1101:19701:13521 2:N:0:19
GGACTACCAGGGTATCTAATCCTGTTTGCTCCCCGCGCCTTCGCGCCTCAGCGTCAGTAGTCTGCCAGAAGGTCGCCTTCGCCACCGGTGTTCCTTCAAATCTCTAAACATTTCAACGTTACACTTGAAATTCCACCTTCCTCTCAGCTACTCTAGCGTGCCCGTCCACCTCGCTCCACAAGTTTGAGCCCTGTGTTTTAACGAAGTGCTCAGCCCACCGCCTACACGCCCTTTACGCCCAGTAATTCCGATTAACGCTCCCCCCCCCCGTATTACCGCGGCTGCTGGCCCGGAGTTAGCC
+
CCCCCGGGDGGGGGGGGGGGGGGGGGGGGGGGGGGGGGGGGGGGGGGGGGGGGGGGGGDEFFGGGGGGGGGGFGGGGGGG<FFGGGGGGGGGGGGCFGFFGGGGGFFGGGGGGGGFGG>DFGGGGCFGGGGGGGGGGGGGGGGFGAEGCFGFG@DGGC8CGFGGGGE6FGCC;F>FGGGG6F,,@>FFGGGGGGG;?7F2AFC4?CFAFF7:>G6C;9ED@G=9@63.659;@FFCDFGE*6(97C3)+/),(0?<*4(,(-*->E;>0((,2854C7(,49B9??)(8*4:(((4:+:68
@M04650:207:000000000-C238N:1:1101:14750:13528 2:N:0:19
GGACTACCCGGGTATCTAATCCTGTTTGCTCCCCACGCTTTCGCGCCTCAGCGTCAGTTACAGACCAAAAAGCCGCCTTCGCCACTGGTGTTCCTCCACATCTCTACGCATTTCACCGCTACACGTGGAATTCCGCTTTTCTCTTCTGTCCTCAAGCCTTCCAGTTTCCAATGACCTTCCACGGTTAAGCCGTGGGCTTTCACAGCAGACTTAAAAGGCCGCCTGCGCGCGCTTTACGCCCAATAATTCCGGACAACGCTTGCCACCTACGTATTACCGCGGCTGCTGTCACGTGGTTAGC
+
CCCCCGGDEGGGGFGGGGGGGGGGGGFGGGGGGGGGGGGGGGGGGFGGGGGGGGGGGGGFGGCGG<FFGFGGGGGGGGGCGGGGGGGGGGGGGFGGGGGGGGGGGEGFGGGGGGGGGGGGGGGGGCFGGGGGGGGGG>FCFGGFFGGGFDFEG=DGG@DEGGGGGGGGGG93=EFGGGGGFGGGGGGDFGGGCCEGGG7DF>F9+9**)2C8@FGC6>GF@G;@7F9EBG>9>GFBFBEGGFF?GC).:@?>B@DBG>9<FBGFGG<08:(.4<?FGF:9B>61-8:B)9404:((-/526
@M04650:207:000000000-C238N:1:1101:21016:13544 2:N:0:19
GGACTACAGGGGTATCTAATCCTGTTTGCTACCCACGCTTTTGCGCCTCAGCGTCAGTTACAGACCAGAGAGTCGCCTTCGCCACCGGTATTCCTCCAGATCTCTACGCATTTCACCGCTACACCTGGAATTCTACCCCCCTCTACAAGACTCTAGCCTGCCAGTTTCGAATGCAGTTCCCAGGTTGAGCCCGGGGATTTCACATCCGACTTGACAGACCGCCTGCGTGCGCTTTACGCCCAGTAATTCCGGTTAACGCTTGCACCCTCCGTATTACCGCGGCTGCTGGCACGGAGTTCGC
+
CCCCCGGGGGGGGGGGGGGGGGGGGGGGGGGGGGGGGGGGGGGGGGGGGGGGGGGGGGGGGGGGGGGFGGGGGGGGGGGGGGGGFGGGGGGGGGGGGGGFFGGGGGGGGGEFFGGFGGGGGGGGGGGGGGGCFGGGGGGGGGGFGGFGGGGFGCFFGGGGGEGGGGFG>GGFFFCCADGGGGGGGGGGGGGGGGGGDGGGCFGFFFFBDGGCF8?FFFGF9DF0(5:=;D@FFG3>=<EC8(,47CA2CB:(,.CBC:>F1:<2>8834:(-(;:9F73419>9>BFB?G:E?(-4?F),-
@M04650:207:000000000-C238N:1:1101:13669:13556 2:N:0:19
GGACTACACGGGTTTCTAATCCTGTTTGCTCCCCACGCTTTCGTCCCTCAGCGTCAGTAAGTTGTTAGTGATCTGTCTTCACAATCGGTGTTCTGCGCAATATCTATGTATTTCACCACTACACTGCACGTTCCAACCACTGCACAACTACTCTAGACTAATAGTTTCAACGGCAAGCTTCCGGTTAAGCCGAAAGATTTCACCGCTGACTTAAAAGTCCGCCTGCGGACCCTTTAAACCCAATAATTCCGGATAACGCTTGGATCCTTCGTATTACCGCGGCTGCTGGCACGAAGTTAGC
+
CCCCCGGGGGGGGGGGGGGGGGGGGGGGGGGGGGGGGGGGGGGGGGGGGFGGGGGGGGGGGGGGGGGGGGGGGGGGGGGGFGGGGGGGGGGGGGGGGGGGGGGGGGGGGGGGGGGGGGGGGGGGGEGGGGGGGGGGGGGGGGDFGG8EFGGFGGGGGGGGGGGGGGGGGGGG6FGGGGGFFFGGGGEGGGGGGEGGGGGGGFGFFGDAAFGGEGGDF@GGFGFFFFFFFG@F1EFECEFGGF6@CGFFGFF>DBGFD;BFBFDBGGF5<AF<:E:>GF6>B>FFFF?8?C(2,19B<G4A<
@M04650:207:000000000-C238N:1:1101:21121:13571 2:N:0:19
GGACTACTGGGGTATCTAATCCTGTTTGCTCCCCACGCTTTCGCACCTGAGCGTCAGTCTTTGTCCAGGGGGCCGCCTTCGCCACCGGTATTCCTCCAGATCTCTACGCATTTCACCGCTACACCTGGAATTCTACCCCCCTCTACAAGACTCTAGCTTGCCAGTTTCAAATGCAGTTCCCAAGTTAAGCTCGGGGATTTCACATCTGACTTAACAAACCGCCTGCGTGCGCTTTACGCCCAGTAATTCCGATTAACGCTTGCACCCTCCGTATTACCGCGGCTGCTGGCACGGAGTTAGC
+
CCCCCFGGGGGGGGGGGGGGGGGGGGGGGGGGGGGGGGGGGGGGGGGGGGGGGGGGGGGGGGGGGGGGGGGGGGGGGGGGGGGGGGGGGGGGGGGGFFGGGGFGGGGGGGGGGGGGGGGG+FGGGGGGCFFGGGGGGGGGGGGFGGGGGGGFGGFFGGGGGGGGGGFGGGGGGGGGGGGGCCGGGGGGGFGFGDEGGDGGGFGFFGGFFGGGFDGDFFGF@C@FFFB>(9:0>5@DF:EGE:0>GG94CF?6?FGFG1><?FFFGFFFF?>:?GFBGGBF>B>F>???7E0C?9>488:9>
@M04650:207:000000000-C238N:1:1101:12058:13573 2:N:0:19
GGACTACCAGGGTTTCTAATCCTGTTCGCTCCCCACGCTTTCGAGCCTCAGCGTCAGTTACAGTCCAGAGAGTCGCCTTCGCCACTGGTGTTCTTCCTAATCTCTACGCATTTCACCGCTACACTAGGAATTCCACTCTCCTCTCCTGCACTCTAGATACTCAGTTTGGAATGCAGTACTCGGGTTGAGCCCAAGTATTTCACATCCCACTTAAGTATCCCCCTACGCTCCCTTTACGCCCAATAAATCCGGATAACGCTCGCCCCCTACGTATTACCGCGGCTGCTGGCACGTAGTTAGC
+
CCCC8EGGGGGGGGEEFFGGGGG<FGCFCBFFGFEGGGGGGGGGFGGFFFGGGFGGFGGGGGGGGGGFGFCCFGCGEGGGDEE7FFGGFGGGGGGGGGDFEGAEECFGGGGGGGGGGGGGCF9FGGGFGEFEFCAFFCAFG+49DFEF,@EDGFG9DFED=FFGGGFGGGGD?FG9AFGEFGGEG++55>>6,;@FCFGD+95;EFF>CGG7*5;=A=F7)3792A>B)*86>GFF6(=F79(6<*)5C4>9;59@G@;;;0D6*:;00?<37F><FG:00(66>?0:4E:6681:13)66
@M04650:207:000000000-C238N:1:1101:7740:13584 2:N:0:19
GGACTACTAGGGTTTCTAATCCTGTTCGCTCCCCACGCTTTCGAGCCTCAGCGTCAGTTACAGTCCAGAGAGTCGCCTTCGCCACTGGTGTTCTTCCTAATCTCTACGCATTTCACCGCTACACTAGGAATTCCACTCTCCCCTCCTGCACTCTAGATTCCCAGTTTGGAATGCAGCACCCAGGTTGAGCCCGGGTATTTCACATCCCACTTAAAAATCCGCCTACGCTCCCTTTACGCCCAGTAAATCCGGACAACTCTCGCCCCCTACGTATTACCGCGGCTGCTGGCACTTATGTAGC
+
CCCCCCFGGGGGGGGGGGGFGGGGGGFGGGGGGGFGGGGGGGGGGGGGGFGGGGGGGGGGGGCFGFGGFGGGGGGGGGGGGGGGGGGGGGGGGGGGGGGGGGGGGGGGGGGGGGGGGGGDGGGGGGGGGFGGGGGGGGGFFGEFGGGGGGGFGGGGCGGGGGGGGGGGGGDFGGGGGGGFGGGGG9,3CCGG7E>7C>FGF>FFFGGFFGGD*2DFFFGGFDFFFF@F?G@D:FF6B;GGEDFFCFFEGFFF<><<4).)42C>*/7(:B:(4@54C>24(260282:8G:F0)<))3)..
@M04650:207:000000000-C238N:1:1101:10639:13605 2:N:0:19
GGACTACTCGGGTTTCTAATCCTGTTTGCTCCCCACGCTTTCGCACCTGAGCGTCAGTCTTTGTCCAGGGGGCCGCCTTCGCCACCGGTATTCCTCCAGATCTCTACGCATTTCACCGCTACACCTGGAATTCTACCCCCCTCTACAAGACTCTAGCCTGCCAGTTTCGAATGCAGTTCCCAGGTTGAGCCCGGGGATTTCACATCCGACTTGACAGACCGCCTGCGTGCGCTTTACGCCCAGTAATTCCGATTAACGCTTGCACCCTCCGTATTACCGCGGCGGCTTGCACGGGTTTGGC
+
CCCCCGGGGGGGGGGGGGGGGGGGGGGGGGGGGGGGGGGGGGGGGGGGFGGGGGGGGGGGGFFGGGGGGGGGGGGGGGGGGGGGGGGGGGGGGGGGGGGGGGFFGGGGGGFGGGGGFGGGGGGGGGGGGGGCFGGGCGGGGGGFFGCGGGGFGGGFFGGGGFGGEGGGEDGFGCFGCCCGFCE@CGGGGGEGGGDG:DEGC6BFFGFBD:CGFFCFFFGGB39<::3;(*-49CFFF<CEE(4:7C>4:F?03>D<769::<F7GFB<66382C?<:D?0099((4((452<6((((/((.
@M04650:207:000000000-C238N:1:1101:23717:13610 2:N:0:19
GGACTACACGGGTTTCTAATCCTGTTTGCTCCCCACGCTTTCGAGCCTCAGCGTCAGTTACAGTCCAGAGAGTCGCCTTCGCCACTGGTGTTCTTCCTAATCTCTACGCATTTCACCGCTACACTAGGAATTCCACTCTCCTCTCCTGCACTCTAGATAACCAGTTTGGAATGCAGCACCCAAGTTGAGCCCGGGTATTTCACATCCCACTTAATCATCCGCCTACGCTCCCTTTACGCCCAGTAAATCCGGATAACGCTCGCCACCTACGTATTACCGCGGCTGCTGGCACGTATTTAGC
+
CCCCCGGGGGGGGGGGGGGGGGGGGGGFGGGGGGGGGGGGGGG?GGGGGGGGGGGGGGGFGGFGGGGGFGFFGGDGGGGGGGGGGGGGGGGGGGGGGGFGGGGGGGGGGGGGGGGGGGGGGGGGGGG?FGGGGGFGGGGGGGGFGGGGGGGFGGFGFFBFGGGFFGGG>EGFGGGGGGFFGG6DDFGF?FGGGGEGDFFGGFGFFFGFFGGGEGFGFFGFFFDD=FFFFG@DFG4CF>GGGFF;FG?FGFDBD:D3C@F<DBGFGGFF00642C?<FD:F902;9?F?BC?GBB?)4C>49
@M04650:207:000000000-C238N:1:1101:25018:13620 2:N:0:19
GGACTACTAGGGTTTCTAATCCTGTTCGCTCCCCACGCTTTCGAGCCTCAGCGTCAGTTACAGTCCAGAGAGTCGCCTTCGCCACTGGTGTTCTTCCTAATCTCTACGCATTTCACCGCTACACTAGGAATTCCACTCTCCTCTCCTGCACTCTAGATACTCAGTTTGGAATGCAGTACTCGGGTTGAGCCCAAGTATTTCACATCCCACTTAAGTATCCGCCTACGCTCCCTTTACGCCCAATAAATCCGGATAACGCTCGCCACCTACGGATTACCGCGGCTGCTGGCACGTAGTTAGC
+
CCCCCGGGGGGGGGGGGGGGGGGGGGGGGGGGGGGGGGGGGGGGGGGGGGGGGGGGGGFGGGGGGGGGGGGGGGGGGGGGGGGGGGGGGGGGGGGGGGGGGGGGGGGGGGGGGGGGGGGGGGGGFGFGGGGGGGGGGGFGGGGFGGGGGFGFGGGGCFFGGGGDFFGGG,DGGGGGGGGGGGGGGGGGGGGGGGCGGGGGGFGFFGGFFGGFECDGFEGFFGDFFFFE=GBDBGFFFFGFGFBDG=EEGFFB059<FDF1?>DFGGF?02(,(28BGGBF>;F;1?:28E0CBF?3?GAFA
@M04650:207:000000000-C238N:1:1101:10691:13635 2:N:0:19
GGACTACTAGGGTATCTAATCCTGTTTGCTCCCCACGCTTTCGAGCCTCAGCGTCAGTTACAGTCCAGAGAGTCGCCTTCGCCACTGGTGTTCTTCCTAATCTCTACGCATTTCACCGCTACACTAGGAATTCCACTCTCCCCTCCTGCACTCTAGATTCCCAGTTTGGAATGCAGCACCCAGGTTGAGCCCGGGTATTTCACATCCCACTTAAAAATCCGCCTACGCTCCCTTTACGCCCAGTAAATCCGGACAACGCTCGCCACCTACGTATTACCGCGGCTGCTGGCACGTAGTTAAC
+
CCCCCGGGGGGGGGGGGGGGGGGGGGGGGGGGGGGGGGGGGGGGGGGGGGCFG@CFEFGGGGGGGGGGGGGGGGCFGGGGGGGGGGGGGGGGGGFEEG9FGCFGGGGGEGGGGGGGGGGGGGGFFGGGGFFGGGGGGFGDGCEFGGGGGGGFDFGGGGGGGGGFGGG9CGGGGGGGGGGGGFGFGGGFFGGGGGGGGGGGDFGFFGGFE5CCAGGGABED=DFFFF=A?D9=:FFFF?DFG?==FF?ECFFB@D<3D396<;G65=::??F?F?:<?F669((4(4)50A1C0((.4C26)
@M04650:207:000000000-C238N:1:1101:10340:13659 2:N:0:19
GGACTACCCGGGTATCTAATCCTGTTTGCTCCCCACGCTTTCGAGCCTCAGCGTCAGTTACAGTCCAGAGAGTCGCCTTCGCCACTGGTGTTCTTCCTAATCTCTACGCATTTCACCGCTACACTAGGAATTCCACTCTCCCCTCCTGTACTCTAGATCCCCAGTTTGGAATGCAGCCCCCAGGTTGAGCCCGAGTATTTCACATCCCACTTAAAGATCCGCCTACGCTCCCTTTACGCCCAGTAAATCCGGACAACGCTTGCCACCTACGTATTACCGCGGCTGCTGGCACGTATTTAGC
+
CCCCCGACGGGGGGFGGGGGGFGGGGGGGFFGGGGGGGGGGGGCEFEGGCFFGGGGG@FGGGGGGGGGGGGEGGGGCEGGGGEFGGGGGGGGGGGGGGGFGGCGFGGGGGCGGGGGGGGGGGGGGF?8BB?FFGGCFGAFGGGFGGGGFFGBAEGGD,@@EFGGGGGGGFFG=9DFGGGGGEGGF<FFGGFFGGGGGGGGFFGFFFFFBGFFEGGGFFGGFGFDFFDFDD2B8E44A(*=C<@EG+/<GAE2;FG@G09:?:<?FFB7?B6??C?BGG<;>BFFFF:B:E0A??0),02:6
@M04650:207:000000000-C238N:1:1101:19183:13676 2:N:0:19
GGACTACCGGGGTTTCTAATCCTGTTTGCTCCCCACGCTTTCGTCCCTCAGCGTCAGTAAGTTGTTAGTGATCTGTCTTCACAATCGGTGTTCTGCGCAATATCTATGTATTTCACCACTACACTGCACGTTCCAACCACTGCACAACTACTCTAGACTAATAGTTTCAACGGCAAGCTTCCGGTTAAGCCGAAAGATTTCACCGCTGACTTAAAAGTCCGCCTGCGGACCCTTTAAACCCAATAATTCCGGATAACGCTTGGATCCTTCGTATTACCGCGGCTGCTGGCACGAGGTTAGC
+
@CCCCGGGGGGGGGGGFFFGGCFGGGGGGGGGGGGGGGGGGGGFEBEGFGGGGGGGGGGGGCGGGGGGGGFGGGGFFGFGGGGGGGGGGGGGGFGGGGGGGGGGGGGGGGGGGGGGGFGGGFGGGGGGFGGGGGGGGGEGGGGFGGFEGGGFGGFGFGGFGGFFCEEGGCGGGGGDGFGGGGGECGEGGGGDDCCGDGGG9BCFFGGFFGGG=C:FFBGGFGFFFFFF=C><DGA3@EGGGF?FGFCECA;1;>D29<BFFB*5C676)-:?<C?FF:,39;>BB?B)3C:F??((,0<:6
@M04650:207:000000000-C238N:1:1101:24653:13678 2:N:0:19
GGACTACCGGGGTTTCTAATCCTGTTTGCTCCCCACGCTTTCGCACCTGAGCGTCAGTCTTTGTCCAGGGGGCCGCCTTCGCCACCGGTATTCCTCCAGATCTCTACGCATTTCACCGCTACACCTGGAATTCTACCCCCCTCTACCAGACTCTAGCCTGCCAGTTTCGAATGCAGTTCCCAGGTTGAGCCCGGGGATTTCACATCCGACTTGACAGACCGCCTGCGTGCGCTTTACGCCCAGTAATTCCGATTAACGCTTGCACCCTCCGTATTCCCGCGGCTGCTGGCACGTAGTTAGC
+
CCCCCGFGGGGGGGGGGGGGGGGGGGFGGGGGGGGGGGGGGGGGGGGGCGGGGGDGDGFDFFGGGGGGG:EGGGGGGEEFGGGGGFEDGGGGGGGGGGGGFGGGFFGF:FGGGGGGGECD7F@FD8<FGGFFGFCFG,DFEGGFDG,,,98:DFGGCFGCFGGGGGGGGC68?F,=?CFGC??CF:FGGGGGGDE5DDFEFFFAAFG32<DC)CF+98FGFGFB<FF3(>;BFGFFFFGGG?0,*2:AD6)1:@3AG:><BFGFGGF?BF9??G:4AF<BF(427??04C(<<280:CAA4
@M04650:207:000000000-C238N:1:1101:12623:13697 2:N:0:19
GGACTACAAGGGTATCTAATCCTGTTTGCTCCCCACGCTTTCGTCCCTCAGCGTCAGTAAGTTGTTAGTGATCTGTCTTCACAATCGGTGTTCTGCGCAATATCTATGTATTTCACCACTACACTGCACGTTCCAACCACTGCACAACTACTCTAGACTAATAGTTTCAACGGCAAGCTTCCGGTTAAGCCGAAAGATTTCACCGCTGACTTAAAAGTCCGCCTGCGGACCCTTTAAACCCAATAATTCCGGATAACGCTTGGATCCTTCGTATTACCGCGGCTGCTGGCACGAGGTTAGC
+
CCCCCGGGGGGGGGGGGGGGGGGGGGFGGGGGGGGGGGGGGGGFGGGFGGGGGGGGGGGGGGGGGGGGGGGGGGGGGGGGGGGGGGGGGGGGGGGGGGGGGGGGFGFGFFGGGGGGGGGGGGGGGGGGGGGGFGGGGGGGGGFFGGGGGGGFGGGGGGGGGGGGGGGGGGGGGGGGGGGGGGGGGGGGGGGDGGGGGGGGGFGFFGGFFGGGFGGGFFGGFGFFFFFFFGFF2CFEFFGGGDFFFFECGFFFFFGFG;@FF@24:<<4:90?BFFFGG:1>;09BF:::E1A<?((-*-86
@M04650:207:000000000-C238N:1:1101:18025:13706 2:N:0:19
GGACTACACGGGTTTCTAATCCTGTTCGCTACCCATGCTTTCGCTCCTCAGTGTCAGTAACTGCCCAGAGACCTGCCTTCGCCATCGGTGTTCTTCCTGATATCTGCGCATTCCACCGCTACACCAGGAATTCCAGTCTCCCCTACAGCACTCCAGCCTGCCCGTATCGCCTGCACGCCCGAAGTTAAGCATCGGGATTTCACAGACGACGCGACAAACCACCTACGAGCTCTTTACGCCCAGTAATTCCGGACACCGCTTGCACCCTACGTATTACCGCGGCTGCTGGCACGTAGTTAGC
+
CCCCCGGGGGGGGGGGGGGGGGGGGGGGGGGGGGGGGGGGGGDGGGGGGGGGGGGGGGGGGGGGGGGGEGG8FGGFFGFCGGGGGGGGGGGGGGGGGGGGGGGGGFGGGGGGGGFGGGGGGGGGGFG=DGGGGGGGGGGGGGDFF@FGEGGFFGGG8@FFGGGGGGGGGGCED@CEGGCGG75BDFFFGGACGGECDGGCFFG6BFGF>C4:2/>CB;CF0C?D(),02C6;)CFFFFGCE?(8CFAB7?@B1:3(14;B?(>2*;??FF?72C?<F74(39166132(A(34:?F2F9<:
@M04650:207:000000000-C238N:1:1101:23222:13733 2:N:0:19
GGACTACTGGGGTTTCTAATCCTGTTTGCTCCCCACGCTTTCGTCCATCAGCGTCAGTATACTGTTAGTGATCTGTTTTCACAATCGGTGTTCTGCGCAATATCTATGTATTTCACCACTACACTGCACGTTCCTACCACCTCACAGCAACTCTAGACTACCAGTTTCAATGGCAAGTTCACGGTTGAGCCGTAAAATTTCACCACTGACTTAATAGTCCGCCTACGGACCCTTTAAACCCAATAATTCCGGATAACGCTTGGATCCTTCGTATTACCCCGGCTGCTGGCACGAAGTTAGC
+
CC8CCFGGGGGGGGGGGEDFGFGGGGGGGADFGGGDGGGGGGGGGGGFGGGGGGGEGGFGFGGGGGGGGGECEGGGGGGGGGGGGGFGGGGGGGGGGGGGGGGGG9FGGGGGGEFGC9DFGGGGGGG9AFFGGGFGFBEGGGG5EC9D@FGFGGGGFGGFGCFDGGGGGDDE?FFFDFEFCFGEGEEGGGFCEEGG?FFGGFFF?DFFEGGG<8CGFCFF>GDA@FDDAGF2BCACF;CFD>BBF*888B4@DEG97/3170*)29(754?@@G8CGC(66>01,8:325<C?(3(-<)44
@M04650:207:000000000-C238N:1:1101:25577:13817 2:N:0:19
GGACTACCGGGGTTTCTAATCCTGTTTGCTCCCCACGCTTTCGCACCTGAGCGTCAGTCTTTGTCCAGGGGGCCGCCTTCGCCACCGGTATTCCTCCAGATCTCTACGCATTTCACCGCTACACCTGGAATTCTACCCCCCTCTACAAGACTCTAGCCTGCCAGTTTCGAATGCAGTTCCCAGGTTGAGCCCGGGGATTTAACATCCGACTTGACAGACCGCCTGCGTGCGCTTTACGCCCAGTAATTCCGATTAACGCTTGCACCCTCCGTATTACCGCGGCTGCTGGCACGGAGTTAGC
+
CCCCCGGGGGGGGGGGGGGGGGGGGGGGGGGGGGGGGGGGGGGGGGGFGFGGEGGGGGGGGGGGGGGGGGGGGGGGGGGGGGGGGGGGGGGGFGEFGGGDGGGGGGGGGGGDBEGGGGGGGGGGGGGGDFGGGGFGGCFCGGGFGGFCGGGFGEFCGGGGGG7FGGGGG7CEGGGGGGGGGGFGGGGGGFEFDGGG3DBF+:EACFFD?3C887CF4;FGFDFF:>9<039>FCFAFBEEGFF7F7A>GFFFF:DBF<>06:C<GE?0::>?FGFFGGF>>9>>9?B??D2?6>0048<>9
@M04650:207:000000000-C238N:1:1101:16612:13841 2:N:0:19
GGACTACAGGGTTTCTATCCTGTTTGCTCCCCACGCTTTCGTGCATGAGCGTCAGTACAGGTCCAGGGGATTGCCTTCGCCATCGGTGTTCCTCCGCATATCTACGCATTTCACTGCTACACGCGGAATTCCATCCCCCTCTACCGTACTCTAGCCATGCAGTCACAAAGGCAGTTCCCAGGTTGAGCCCGGGGATTTCACCTCTGTCTTGCATAACCGCCTGCGCACGCTTTACGCCCAGTAATTCCGATTAACGCTTGCACCCTACGTATTACCGCGGCTGCTGGCCCGTAGTTAGCCG
+
CCCCCGGGGGGGGGGGGGGGGGGGGGGGGGGGGGGGEGGGGGGGGGGFGGGGGGGGGGGGGGGGGGGGGGGGFGGGGGGGGGGGGGGGGGGDFGFGGGGGGGGGGGGGGGGGFFFGGGGFGFCFGGGGGGGGGGGGGGGGGGGFFEGGGGGFGEFGGGGGGGGG9DCEDGFCDGGGGGGGGGGGGGGGGGGGCE>9CGFFGFBAFG>FFGGGE7DGFFEGB3??9):B@GFFDCFFFFE55(5<D749FFBBFFGBG??1:<C1*1(4::?F:CA25C3>(4;?:0411*(*,8(6)3.)-
@M04650:207:000000000-C238N:1:1101:8678:13880 2:N:0:19
GGACTACTGGGGTTTCTAATCCTGTTTGCTCCCCACGCTTTCGCACCTGAGCGTCAGTCTTTGTCCAGGGGGCCGCCTTCGCCACCGGTATTCCTCCAGATCTCTACGCATTTCACCGCTACACTAGGAATTCCACTCTCCCCTCCTGCACTCTAGATTCCCAGTTTGGAATGCAGCACCCAGGTTGAGCCCGGGTATTTCACATCCCACTTAAAAATCCGCCTACGCTCCCTTTACGCCCAGTAAATCCGGACAACGCCCGCCACCTACGTATTACCGCGGCTGCTGGCACGTAGTTAGC
+
CCCCCGGGGGGGGEGGCGGGGGGGGGGGGGGGGGGGGGGGGGGDGGGGGFGFGGGGGGGGGFFGGGGGGGGGGGGGGGGGGGGEGGGGGGGGGGGGGGGGGGGGGGGGGEGGGGGGGGGGGGGGGGGGGFGGGGFFFFFFGDGFGGGGGGGFG9DGFGGGGGFFGGGGGGFFGGGGGGGGGFGGG:D:1BCGGG8C>6FFGFGFFGGA3CFF4+=DF=GD6F@D@F@ADD>@@GFEF0EGGBBBDGFDGF@6?EG<F>0(-4DBCE1442,42@?)AF1>F0090:770C0C<:23:C<26
@M04650:207:000000000-C238N:1:1101:7750:13883 2:N:0:19
GGACTACTAGGGTATCTAATCCTGTTTGCTCCCCACGCTTTCGAGCCTCAGCGTCAGTTACAGTCCAGAGAGTCGCCTTCGCCACTGGTGTTCTTCCTAATCTCTACGCATTTCACCGCTACACTAGGAATTCCACTCTCCCCTCCTGCACTCTAGCTTCCCAGTTTGGAATGCAGCACCCAGGTTGAGCCCGGGTATTTCACATCCCACTTAAAAATCCGCCTACGCGCCCTTTACGCCCAGTAAATCCGGACAACGCTCGCACCCTACGTATTACCGCGGCTGCTGGCACGTAGTTAGC
+
CCCCC@FGGCGGFGGGGGGGFGGGFFEFGGGGGGGGGGEGGGDGGGGFGGGGGGGGGGGFF<FGGFFGAF8:,CFGGGGGFGGDG8FF<FGGG9=FGG,FGFFEFGGGCGEEGGGFGGGDEGGG9FF8FGCEEFCCFFF8@=CDEG,=CDEDF>EF,@>EDECCG;EDECFF6FDAE?8DC+>DGGG86D8CG76+39EFFFG9ECC*)*38*7:C*5EFAF=AD*(0()-59*;;;;GEE7=ECC9?GF>0,):?4(((,27():-2??04<944+0(4>>>(21:7:G2?,4(.-06<9
@M04650:207:000000000-C238N:1:1101:28017:13887 2:N:0:19
GGACTACCAGGGTTTCTAATCCTGTTTGCTCCCCACGCTTTCGCACCTGAGCGTCAGTCTTTGTCCAGGGGGCCGCCTTCGCCACCGGTATTCCTCCAGATCTCTACGCATTTCACCGCTACACCGGGAATTCTACCCCCCTCTACAAGACTCTAGCCTGCCAGTTTCGAATGCAGTTCCCAGGTTGAGCCCGGGGATTTCACATCCGACTTGAAAGACCGCCTGCGTGCGCTTTACGCCCAGTAATTCCGATTAACGCTTGCACCCTCCGTATTACCGCGGCTGCTGGCACGGAGTTAGC
+
CCCCCGG<FGGGGGGGGGGGGGGGGGGGGGGGGGGGGGGGGGGGGGGG8FGGGGGGGC9F<FFGGFGGGDEEEFGGGGGF<CFGD@FGG7FFFDFEE,B9,E,ACFCGG:FG9A,F<:EDGEGGF+CFC@FDFACFF88@CGEFFGF67,DCGEB<FFGFFCGGGGCCE*3,3F;C2CCFG9FGGF,1CFGGG:E5DGFFGF?710;)(8>*7C*+23CFBG>6(<908C1>9E39?1CGE(347*)6:104151:7(4:(-7<F6:(::>:<C(4<:237909>():0:(0,342?C>))
@M04650:207:000000000-C238N:1:1101:22697:13941 2:N:0:19
GGACTACAGGGGTTTCTAATCCTGTTTGCTCCCCACGCTTTCGCACCTGAGCGTCAGTCTTTGTCCAGGGGGCCGCCTTCGCCACCGGTATTCCTCCAGATCTCTACGCATTTCACCGCTACACCTGGAATTCTACCCCCCTCTACAAGACTCTAGCTTTCCAGTTTCAAATGCAGTTCCCAAGTTAAGCCCGGGGATTTCACATCTTACTTAACAAACCGCCTGCGTGCGCTTTACGCCCAGTAATTCCGATTAACGCTTGCACCCTCCGTATTACCGCGGCTTCTGGCACGGAGTTAGC
+
CCCBCFG<DDCCFGEGGGFGGGGGEFGFGGGF8FFEGGGGGGGGGGDEGGGG@FEGGGGGGGGGGGAEGGGGGGGGCGGGCEGGGF7@F:FFGG=EAF8F9EEFGG9AC=FCEGGGGGGGDGEECFFGGCGGGGGFG=?@EGGFGGG?>CGFGGF;EEG,<FGGGGCGCGCC7FFFCGF7?FFCFFG7,,2;C=*=):7CF+?+=FF+51@FC@++2(399<18(8,.2*(,4:5<?:GGGFFFG*6<GF43<7DAC((-315)7CB?219F?=:AGGFF09>>(().8?(+,213(CBBA
@M04650:207:000000000-C238N:1:1101:13813:13945 2:N:0:19
GGACTACTCGGGTATCTAATCCTGTTTGCTCCCCACGCTTTCGCACCTGAGCGTCAGTCTTTGTCCAGGGGGCCGCCTTCGCCACCGGTATTCCTCCAGATCTCTACGCATTTCACCGCTACACCTGGAATTCTACCCCCCTCTACAAGACTCTAGCCTGCCAGTTTCGAATGCAGTTCCCAGGTTGAGCCCGGGGATTTCACATCCGACTTGACAGACCGCCTGCGTGCGCTTTACGCCCAGTAATTCCGATTAACGCTTGCACCCTCCGTATTACCGCGGCTGCTGGCACGGAGTTAGC
+
CCCCCGGGGGGGGGGGGGGGGGGGGGGGGGGGGGGGGGGGGGGGGGGGGGGGGGGGEGGGGGGGGGGGGGGGGGGGGGGGGGGGGGGGGGGGCGGGGGGGGGGGGGGGGGGGGGGGGGGGGGGGGGGGGGGGGGGGGGGGGGGFGGGGFGGFGFGEGGGGGGGGGGGGGGGGGGGGFGGGGGGGGGGGGGGGGGGGG4FGFFGFFFGB?GGGFCFGF@GGBGFFFFFFFD0(1EF>@?GGGF<(:FDAGFF<B5<)24>FFFGFGFFFFFF1?CB<GD4(7>;((147>G?GFF>B1*44.
@M04650:207:000000000-C238N:1:1101:14953:13961 2:N:0:19
GGACTACAAGGGTTTCTAATCCTGTTTGCTCCCCACGCTTTCGCACCTGAGCGTCAGTCTTTGTCCAGGGGGCCGCCTTCGCCACCGGTATTCCTCCAGATCTCTACGCATTTCACCGCTACAACTGGAATTCTACCCCCCTCTACAAGACTCTAGCCTGCCAGTTTCGAATGCAGTTCCCAGGTTGAGCCCGGGGAGTTCACATCCGACTTGACAGACCGCATGCGTGCGCTTTACGCCCAGTAATTCCGATTAACGCTTGCACCCTCCGTATTACCGCGGCTGCTGGCACGGAGTTAGC
+
CCCB8EF@@CFCFFGFFG@FEAFGCFEFFFGGFCFDE7,BFEF@FGGCCFGCFGECE;EDFCEF9FCFGCEGEGGGFFFE=FEFGFGGEGFCAA,FBFFGGGF9,C5A@:F+CEE9,:>CGCG,?FE=EAEC9FFFD?F+BDGFGGCFC8D?F9DF;DGGGF?CFFC,@DDGF9@AEGGAEGGCFFC89@7;EEEGD)1=CCECFG45;C>C.>7@*3FFBG((4)4>152;;:;<@:EEEB::D*-67662?334:3>1B03)9@:010;(4839C76(499((-),5C7929192*...
@M04650:207:000000000-C238N:1:1101:28266:13964 2:N:0:19
GGACTACCAGGGTATCTAATCCTGTTTGCTCCCCACGCTTTCGCGCCTCAGTGTCAATGTTGGCCCAGACAGCTGCCTTCGCCATTGATGTTCCTTCTGATCTCTACGCATTTCACCGCTACACCAGAAATTCCGCCATCCTCTACCACATTCTAGTGATTCAGTATCAAATGCAATTCCCAGGTTGAGCCCGGGGCTTTCACATCTGACTTAAATCACCACCTACGCGCCCTTTACGCCCAGTAATTCCGATTAACGCTTGCACCCTCCGTATTACCGCGGCTTCTGGCACGGAGTTAGC
+
CCCCCGGGFGGGGGGGGGGGGGGGGGDGGGGGGGFGGGGGGGGGGGGGGGGGGGGGGGGFGGGGGGGGGGGEGGFGGGGGGFGGGGGGGGGGGGGGGDGGGGGGGGGDFFGGGGGGGEDGGGGGGFGAGGGGGGGGEGGGGGGFGGGGE8@+EEGGEFDFGGGGGGGFFFGGFGFFEDDGG,@DFGFFGGGGGCEDCCFGGFGCAG7B=GGGA7DFF*5CBGFFEFF>9DB>FGFCA@GGG@;=DGF3CFF0;3DCD;98(1<<6FFFFFFF6F?9:C3-4961(,6<A60?<;396*)66
@M04650:207:000000000-C238N:1:1101:14874:13965 2:N:0:19
GGACTACCCGGGTATCTAATCCTGTTCGCTACCCACGCTTTTGAGCCTCAGCGTCAATTACAGACCAGAAAGCCGCCTTCGCCACGGGTGTTCCTCCATATATCTACGCATTTCACCGCTACACATGGAATTCCGCTTTCCTCTCCTGCATTCAAGTTGGACAGTTTCCAATGCACCTCCACGGTTAAGCCGTGGGCTTTCACATCAGACTAGTCCAACCGCCTGCGCTCCCTTTACGCCCAATAATTCCGGACAACGCTTGTCACCTACGTATTACCGCGGCTGCTGGCACGTAGGGAGC
+
A@@@,C,CFEEEEGEC@EC9CCF<C9E@7FECCCFEFD:@DCCBFGFFGFG8@@@C:FAF9EFFGGGFGDEEC<C+7@=AFFBFEFGG:FE=EFFDCBFGFGF9DFF=CCF:EF<<F@8CEFGD@=FFGGAECFEFEGDF>DAFEGGGGGCB=E;D,=EE?<8D9,7@FFGGFD99CDGGFGGCFFEGE9FGGGEGGG,>?:9BBD7AE4**(48+:>?D@438@F0>6D0(6?A)68C:=3;BDC29FFF0<@DBG202:,24>C?<77(43<(.<:4-1,(-7?)).*4C?3:6(*.4-
@M04650:207:000000000-C238N:1:1101:16273:13966 2:N:0:19
GGACTACCGGGGTATCTAATCCTGTTTGCTCCCCACGCTTTCGCACCTGAGCGTCAGTCTTTGTCCAGGGGGCCGCCTTCGCCACCGGTATTCCTCCAGATCTCTACGCATTTCACCGCTACACCTGGAATTCTACCCCCCTCTACAAGACTCTAGCCTGCCAGTTTCGAATGCAGTTCCCAGGTTGAGCCCGGGGATTTCACATCCGACTTGACAGACCGCCTGCGTGCGCTTTACGCCCAGTAATTCCGATTAACGCTTGCACCCTACGTATTACCGCGGCTGCTGGCACGGAGTTAGC
+
CCCCCGGGGGGGGGGGGGGGGGFGGGCEGGGFGGGGGGGDGGGGGGGGGFGFGGGGGGGGGGGGGGGGGGGGGGEFGGGGGGFFFGGGGGGGGGGGGDF9EGGFGGGGGGGGFFGEGGGGGGGGG?DGGGGGGGGGGGCFGDGFFGFGEFDFFGGGGGGFCFFCDFFFEGGGGGFGGGGGGGGGFG>GFGGGGGGCGDCFGAECFGGFFGGDEGG+/,=FBGFFFF95:G9B>D@BFFGGE0::>DF>FFF<:5C6>BB?FFGBGG?B(487?<>AFF609B0491>)4C0029>BBG266
@M04650:207:000000000-C238N:1:1101:19950:13992 2:N:0:19
GGACTACCAGGGTTTCTAATCCTGTTTGCTCCCCACGCTTTCGCACCTGAGCGTCAGTCTTTGTCCAGGGGGCCGCCTTCGCCACCGGTATTCCTCCAGATCTCTACGCATTTCACCGCTACACCTGGAATTCTACCCCCCTCTACAAGACTCTAGCGTGCCAGTTTCGAATGCAGTTCCCAGGTTGAGCCCGGGGATTTCACATCCGACTTGACAGACCGCCTGCGTGCGCTTTACGCCCAGTAATTCCGATTAACGCTTGCACCCTCCGTATTCCCTCGGCTGCTGGCACGGATTTAGC
+
CCCCCGGGGGGGGGGGGGGGGGGGGGGGGGGGGGGGGGGGGGGGGGGGGGGGGGGGGGGGGGGGGGGGGGGGGGGGGGGGGGGGGGGGGGGGGGGGGGGGGGGGGCFGGGGGGGGGGGGGDGGGFFGGGGGGGGGGGGGGGGGFGGGGCDGFGFGGGGGGGGGGGGGGGGGGGGGGGGGGGGFFGGGGGGGGGGDE<GGGGCGFFFGFFGGGFGFFF8CDBGBBFFFF?G>>>DF<4(2::(44C*62C?@?6@C2C39??1C<F866?:;?0=:)96)((146>?722C?C(,,(-<)4<
@M04650:207:000000000-C238N:1:1101:28487:14009 2:N:0:19
GGACTACAGGGGTTTCTAATCCTGTTCGCTCCCCACGCTTTCGAGCCTCAGCGTCAGTTACAGTCCAGAGAGTCGCCTTCGCCACTGGTGTTCTTCCTAATCTCTACGCATTTCACCGCTACACTAGGAATTCCACTCTCCTCTCCTGCACTCTAGATACTCAGTTTGGAATGCAGTACTCGGGTTGAGCCCAAGTATTTCACATCCCACTTAAGTATCCGCCTACGCTCCCTTTATGCCCAATAAATCCGGATAACGCTCGCCACCTCCGTATTACCGCGGCTGCTGTCACGTAGTTAGC
+
CCCCC@FGGGGGGGGGGGFGGGGGGGGGGGGGGGGGGGGGFGGGGGGGGGGGGGGGGDFGGGGGGGGGGGCGGGGGGGGGGGGGGGGGFGGGGGGGGFFGGGGGGGGDGGGGGGGGGGGGGFFGCGGFFGGGGGGG8EGCFFGFGGGGGFGFGGGF9:CF8EAEGGGGGFFFGGGDFGGGGG>EFGGFFEGF?6,5CFFFF+E>FGGFFGGGCGGGFFGG2D94@FAB=DBD2CF*=CGGGBFBG=C?DFA>158AGFF(27DFDGB7(49??G?<CF:9>>F>BFB8)<4EFB:?:+--6
@M04650:207:000000000-C238N:1:1101:7806:14009 2:N:0:19
GGACTACCGGGGTTTCTAATCCTGTTCGCTACCCATGCTTTCGCTCCTCAGTGTCAGTAACTGCCCAGAGACCTGCCTTCGCCATCGGTGTTCTTCCTGATATCTGCGCATTCCACCGCTACACCAGGAATTCCAGTCTCCCCTACAGCACTCCAGCCTGCCCGTATCCCCTGCACGCCCGAAGTTAAGCCCCGGGATTTCACGGACGACGTGACAAACCACCTACGAGCCCTTTACTCCCCGTCATTCCGGGTAACGCTTGCACCCTCCGTATTACCGCGGCTGCTGGCACGGAGTTAGC
+
CCCCCG@EFGFEG>FFGFGGGGCCFC<FGG@FGGGGGGGGGGGDGGDGGGGEFFGFGGCCFFG9EGFECFGGGFCGGGGDGGGGF=CFFEGFG9DFGGGGGGGGGGGEGGGGAFGFGEEDGGGGGFGGFFGFDGGEDGEFA6CF8EDDFGGBFGGGGG=,DADCC@DD,@=3DGG?6C?8@+@*3DF77E8**4@E*9FGGFF)89DA@D//(*:+@DGG?DF@34;)65(4:F?)/)288296*>72C@4((09>*89:((/.0221,29?:*559DBF(-2(36::?GBC8>09-*)).
@M04650:207:000000000-C238N:1:1101:18276:14027 2:N:0:19
GGACTACTGGGGTTTCTAATCCTGTTCGCTACCCATGCTTTCGCTCCTCAGTGTCAGTAACTGCCCAGAGACCTGCCTTCGCCATCGGTGTTCTTCCTGATATCTGCGCATTCCACCGCTACACCAGGAATTCCAGTCTCCCCTACAGCACTCCAGCCTGCCCGTATCGCCTGCACGCCCGAAGTTAAGCCTCGGGATTTCACAGACGACGCGACAAACCACCTACGAGCTCTTTACGCCCAGTAATTCCGGGCAACGCTTCACCCCTACTTATTACCCCGCCTGCTGGCACGTAGTTAGC
+
CCCCCGGGGGGEGGGGDFDFGGGGFFGGGDGGGGGGFGGGGGGGGGGGGGFGGGGGGGGGGGGGGGGGFGCFGG<EGGGGGGEGGFGEFDFEGGGFDGGGGGGGGGGGGGGB?EGGGCGGGFFGGGCGEFGFEGFA=FFGDDEBFEDD8DEDFDFEGG?D?FGE+>?FCDGGGG8?FDFGEFE>FFF7BF?,A>>>DD7EGFFFFGG>4><C5CD/>(:7(CFD(/35,)(/.<A)@6>EC:<87DA9*9)((0)(921,((*)2243:3<))<)6<*,(((((-(()(2(342(82+)--
@M04650:207:000000000-C238N:1:1101:23616:14038 2:N:0:19
GGACTACAAGGGTTTCTAATCCTGTTCGCTCCCCACGCTTTCGAGCCTCAGCGTCAGTTACAGTCCAGAGAGTCGCCTTCGCCACTGGTGTTCTTCCTAATCTCTACGCATTTCACCGCTACACTAGGAATTCCACTCTCCCCTCCTGTACTCTAGATCCCCAGTTTGGAATGCAGCTCCCAGGTTGAGCCCGAGTATTTCACATCCCACTTAAAGATCCGCCTACGCGCCCTTTACGCCCAGTAAATCCGGACAACGCTTGCCCCCTACGTATTACCGCGGCTGCTGGCACGTAGTTAGC
+
CCCCCGGFFGGGGGGGGGGGGGGGGG<FGGFGGGGGGGGGGGGCGGGGGGGGGGGGGGFGEAFGGGGGAFGCFGFGGGGGGGGGGGGGGGGGGFGGGGGGGGFGGFGGGGGGGGGGGGGGGGGG9:BFFFGGGGGG8==FF+AFGGGFFFFEG9EF,@F=6DFGGGG,8DG,=FGG,+@?=8EGGGFFGGFG+1@F5CGGGFGFAC**>GGGFFC7F3FGFG=AFFF;(99=;FFEFFDGG6;E7;3?GF>;(=C:F>F?0(72*;91:?:7204AF*39>09>9?:?:G0<-,((-346<
@M04650:207:000000000-C238N:1:1101:20802:14047 2:N:0:19
GGACTACAGGGGTTTCTAATCCTGTTTGCTCCCCACGCTTTCGAGCCTCAGCGTCAGTTACAGTCCTGAGAGTCGCCTTCGCCATTGGTGTTCTTCCTAATCTCTACGCATTTCACCGCTACACTAGGAATTCCACTCTCCCCTCCTGTACTCTAGATCTCCAGTTTGGAATGCAGCCTTCCGGTTGATCCCAAGTATTTCACATCCCACTTAAAGATCCGCCTACGTTCCCTTTACGCCCAGTAAATCCGGACAACGCTTGCTACCTACGCATTACCGCGGCTGCTGGCACGCAGTTAGC
+
6@9-AADFGG,@;FE,CFFFC<C<;;EC,6,FFGF+C:@,CAB,6@@?,;,,@CF::CFF,CEEF@,,,99,C<@CBFEGFGGC,AE<<FFGGFA,CEFC,CEGGGC,+,8F,5,,:4B=>79EFFGG<:F?,5@,,=@FC+4;C>>85=;C8=>=9DD,@<ADFFFF+DGF+D88,+,6,,6+8++,,8,,5A?A+?FCFFF1?7;;557>5:CBC@C*-*):-/)*0?:BEGFFF2C:B>2;++1>7)=(()//*49@?(*)+56=.(((-/()30((,00-(43235(+3(--(+).<
@M04650:207:000000000-C238N:1:1101:11888:14058 2:N:0:19
GGACTACTGGGGTTTCTAATCCTGTTTGCTCCCCACGCTTTCGCACCTGAGCGTCAGTCTTTGTCCAGGGGGCCGCCTTCGCCACCGGTATTCCTCCAGATCTCTACGCATTTCACCGCTACACCTGGAATTCTACCCCCCTCTACAAGACTCTAGCTTGCCAGTTTCAAATGCAGTTCCCAGGTTGAGCCCGGGGATTTCACATCCGACTTGACAGACCGCCTGCGTGCGCTTTACGCCCAGTAATTCCGATTAACGCTTGCACCCTCCGTATTACCGCGGCTGCTGGCACGGAGTTAGC
+
CCCCCFGGGGGGG:FGGGGGGGGGGGGGGGGGGGGGGGGGGGGGGGGGGGGGGGGGGGGGGFGGGGGGGGDCFGGGGGGGGGGGGGGGGGGGGGGGGGGFGGFGGGGGGGDG9FGGGGGGGGGGGGGGFGGCCFGGGGGGGGGFGGGGGGGFGGGGGGGGGDFGFGACC,@FCFFCGGGGFEGGGGGF7FFGGGEGGDG618EF8FFE0<CDEGGGF@EF0DBFFF>EFGFF>CF4?BGGG<?BFFAFGFFF<EC2C8>?BFC?GGFFB?01:*45<:3>>B93;:7?3E?C17>;:8464
@M04650:207:000000000-C238N:1:1101:20202:14068 2:N:0:19
GGACTACCGGGGTTTCTAATCCTGTTTGCTCCCCACGCTTTCGCACCTGAGCGTCAGTCTTCGTCCAGGGGGCCGCCTTCGCCACCGGTATTCCTCCAGATCTCTACGCATTTCACCGCTACACTAGGAATTCCACTCTCCCCTCCTGCACTCTAGATTCCCAGTTTGGAATGCAGCACCCAGGTTGAGCCCGGGTATTTCACATCCCACTTAAAAATCCGCCTACGCTCCCTTTACGCCCAGTAAATCCGGACAACGCTCGCCACCTACGTATTACCGCGGCTGCTGGCACTTAGTTAGC
+
[truncated: 26,471,709 more chars]
