# Supplementary material for: Captivity causes taxonomic and functional convergence of gut microbial communities in bats
Source: PeerJ. 2019 Apr 30;7:e6844. doi: 10.7717/peerj.6844 (PMC6499062; doi:10.7717/peerj.6844)
Supplement: Data S96 — Raw data of WFVs3. [file peerj-07-6844-s101.gz › ZTPSN18AB892-WFVs3_R1.fq]

@M04650:207:000000000-C238N:1:1101:24283:2140 1:N:0:19
ACTCCTACGGGAGGCAGCAGTGGGGAATATTTCACATTGGGCGGAAGCCTGATGCAGCGACGCCGCTTGGGGGATGACGGCCTTCTGTTTGTAAACTCCTTTCGCTAGGGAAGAAGCCATTTTTTGGTTACTGTACCTGTATAAGAAGCACCGGCTAACTACGTTCCAGCAGCCGCGGTAATACGTATGGTGCTAGCGTTTTCCGGAATTACTGTGCGTAAAGTGCTCGTAGGTGGTTTGTCTCGTCGTCTGTGATTTCCCGTGGCTTAACTTCGGGCGTGCTGGCGATACGTG
+
-CEEDF?FECC@:7;7@@,,C,,,+,,;,CF,<,<-,<,-,,+++++,9C,,C,9,,@++8++6+8+B7,,+++8+,9+++4BFE,,,<B,B,,,5CE=EFGF++B++,,3,3,,,,3,:D@F3C+3@+,7,,@,83@<,,7,,3,,,,63>**>F*,<B9,*>,623,6,,3<*1**C7*?9?8A+++*5++++223BC*;<<8***2C+<E90++*9***0+22A+:C**)<65CF55>:*0*99)<39*:****1//05**0/>3/*98=*)),()0)-*/)))(-)0()(
@M04650:207:000000000-C238N:1:1101:17618:2212 1:N:0:19
ACTCCTACGGGAGGCAGCAGTGGGGAATATTGCACAATGGGGGAAACCCTGATGCAGCAACGCCGCGTGAGTGATGAAGGTTTTCGGATCGTAAAGCTCTGTCTTTGTTGAAGATAATGACGGTACCCAAGGAGGAAGCCACGGCTAACTACGTGCCAGCAGCCGCGGTAATACGTAGGTGGCAAGCGTTTTCCGGATTTATTTGGCGTAAAGCTAGCGCAGGCGGTTTCTTAAGTCTGATGTGAAAGCCCCCGGCTCAACCGGGGATGTTCATTTGAAACTTGGCTACTTTAT
+
FGGGGGGGGGGDCEGG@FDAF,,,+,,C,FF9F9F<8E,-,,++,,CEFF<,C<CACA@,C::F+@=F7:,E<,C?,,,,:CEFG:++B=+B<<+?<FAF,C@AEE,,,,5,A9C,?E,,E++B<C?>,+,+,,++,:>@<=C7FF@,<EFC3@,+><,3<,@F*@*:FC*@,F7BC,*7,*:,6*:8;E5EC9***=CG+?@++3>*=C57+9+++0)9:)*/85:CGDFE4C*AFG**9:=4**2*09*77))008*96))).))(006*/9=*-4**9:7*)))).9=:<4
@M04650:207:000000000-C238N:1:1101:17853:2237 1:N:0:19
ACTCCTACGGGAGGCAGCAGTGGGGAATATTGCACAATGTGCGCAAGCCTGATGCAGCCATGCCGCGTGTATGAAGAAGGCCTTCGGGTTGTAAAGTACTTTCAGCGAGGAGGAAGGCGTTGTGGTTAATAACCGCAACGATTGACGTTACTCGCAGAAGAAGCACCGGCTAACTCCGTGCCAGCAGCCGCGGTAATACGTAGGGTGCAAGCGTTACTCGGAATTACTGGGCGTAAAGCGCACGCAGTCGGTTTGTTAAGTCAGATGTGAAATCCCCGGGCTCAACCTGGGAAC
+
GGGGGGGGGGGGGDEGEGF,FEC87;;C,EF,C,E9,C6-,<,@+C7CCF8,E,CE<@F,C,CE7@+C>F8F?<96,<<8C<EFG,4+CC+FD9,CE9FGGGG9?<:+:::7F@88C<:CFEFC7FF9CFD,A>>=++==<FF?CFEFGCGFF@E7>*7,,,@<8DC>CCEC,<D9DCC*1==<C88C:*88*=C5E?E8+?8*:BEEC97C*AC;*::<*5*2@?:C?D877E<53>9<5977C)9*9CCCGDGFF@44CF*:*?D6F*0*90073;)))4C6*7)::))4(,
@M04650:207:000000000-C238N:1:1101:12203:2271 1:N:0:19
ACTCCTACGGGAGGCAGCAGTGGGGAATATTGCACAATGGGCGCAAGCCTGATGCAGCCATGCCGCGTGTATGAAGAAGGCCTTCGGGTTGTAAAGTACTTTCAGCGAGGAGGAAGGCGTTGTGGTTAATAACCGCAACGATTGACGTTACTCGCAGAAGAAGCACCGGCTAACTCCGTGCCAGCAGCCGCGGTAATACGGAGGGTGCAAGCGTTAATCGGAATTACTGGGCGTAAAGCGCACGCAGGCGGTCTGTCAAGTCGGATGTGAAATCCCCGGGCTCAACCTGGGCAC
+
GGGGGGGGGGGGEGGGGGGGGGGGGGGFEFGCFCGGFGGFFGGGDGEGGF<FGAGFFFCFCAFGGGGFFGFFFCFD98FD@FFGGGG7FGGGGGFDE@FGGGGFCE=+@E@FEGGGDCCE@7F+FF=A?FC9BFEDE@@C7+DF@C@CFEEGGG*:<FGFDFCFGG,<7*C*?FE9F*FFEF9FFFGF21=**:BBEF+=55CECE*5+<<FGEGC*7C*;3C:F9:?<>CGFGDCF>*9)9))9C<)7)99CCC=7@F6<9*755)4=4**1*))493554*1*7)4(85(4-
@M04650:207:000000000-C238N:1:1101:17214:2335 1:N:0:19
ACTCCTACGGGAGGCAGCAGTGGGGAATATTGCACAATGGGCGCAAGCCTGATGCAGCCATGCCGCGTGTATGAAGAAGGCCTTAGGGTTGTAAAGTACTTTCAGTTGGGAGGAAGGCGTTGATGCTAATATCATCAACGATTGACGTTACCAACAGAAGAAGCACCGGCTAACTCCGTGCCAGCAGCCGCGGTAATACGGAGGGTGCAAGCGTTAATCGGAATTACTGGGCGTAAAGCGCACGCAGGCGGTTGATTAAGTTAGATGTGAAATCCCCGGGCTTAACCTGGGAAT
+
GGGGGGGGGGGGGGGGGGGGGGGGGGGGGGGGGEGGGGGGGGGGGGGGGGGGGGGGGGGGGCCGGGGGGCDFGGGGGFGG?GAFFAGGGGGEDGGGGGGFGGG9EFEFFGFEGGGGGGGEC+CEFGDFEGGFGGGGGFEEGFFGGGGGGGGGFCGGDFD@FDFGGGFGCEGGGGGGGGGGDCFEGFDGC>EGEEGGGGCFB>C8EEGD++=CC=EG=FGGCD;ECGEFCGGGF57=3D?D)5>:D<DGFGGCDDG?FB4@E?C>?GG:@*=F??FF?BGFB>C)7BF)4>F?73
@M04650:207:000000000-C238N:1:1101:19203:2341 1:N:0:19
ACTCCTACGGGAGGCAGCAGTGGGGAATATTGCACAATGGAGGAAACTCTGATGCAGCAACGCCGCGTGAGCGATGAAGGTCTTCGGATCGTAAAGCTCTGTCTTTAGGGATGATAATGACAGTACCTAAGGAGGAAGCCACGGCTAACTACGTGTCAGCAGCCGCGGTAATACGTAGGTGGCGAGCGTTATCCGGATTTATTGGGCGTAAAGGGAGCGTAGGCGGATACTTAAGTGGGATGTGAAATACTTGGGCTCAACCCGAGTACTGCATTCCAAACTGAGTATCTAG
+
GGGEGGGGGGGGGGGGGGGGGGGGGGGGGGGGGFGGGGGGGFGGGGGGGGGGGGGGGGGGGGGGGGGGGGGGGGGGGGGFGGGGGGGEGGGGGGGGGGGGGGGGGGGGGGGGGGGGGGGGGGGGGGGDG8FFFDGDGGGGGGGGGGGGGGGGGGG8FGGGGGGGGGGGGGEFGGGGG@EGGFGGGEGGGGGGGGGGGGGGGGGFGGGEGGGGGEG=EGGGG:CFGG5CEGGFFGGGGGFGFGF=FFDCFGGGFCF4FFF?FFDDFGF7?F=FFFFF44>FFAFFFF=):@72
@M04650:207:000000000-C238N:1:1101:10168:2383 1:N:0:19
ACTCCTACGGGAGGCAGCAGTGGGGAATATTGCACAATGGGGGAAACCTTGATGCAGCAACGCCGCGTGAGTGATGACGGTCTTCGGATTGTAAAGCTCTGTCTTTAGGGACGATAATGACGGTACCTAAGGAGGAAGCCACGGCTAACTACGTGCCAGCAGCCGCGGTAATACGTAGGTGGCAAGCGTTGTCCGGATTTACTGGGCGTAAAGGGAGCGTAGGCGGATCTTTAAGTGGGATGTGAAATACTCGGGCTCAACCTGGGGGCTGCATTCCAAACTGGAGCTCTAG
+
GGGGGGGGGGGGGGGGGGGGGGGGGGGGGGGGGGGGGGGGGGGGGGGGGGGGGGGGGGGGGGGGGGGGGGGGGGGGGGGGGGGGGGGGGGGGGGGGGGGGGGGGGGGGGGGGGGGGGGGGGGGGGGGGGGGGGGGGGGGGGGGGGGGGGGFGGGGGGGGGGGGGEGEGEGGGGGGGGGGGGGGCGGGGGGGGGDGGGDGGGGGCEGFEGGGGGF5FGGDDEGGGGGEGGGFG6?C<7CF4636@FG77@:*9DGDF5F?4*57<FDGFFEFF4@?FAAG6F)7@5<)(5=7<
@M04650:207:000000000-C238N:1:1101:7111:2441 1:N:0:19
ACTCCTACGGGAGGCAGCAGTGGGGAATATTGGACAATGGGGGGAACCCTGATCCAGCAATACCGCGTGTGTGAAGAAGGCCCTAGGGTTGTAAAGCACTTTTGTGAGGGAGAATGGGATTTAGTGTTAATACCACTAGGTCTTGATGTTACCTCAAGAAAAAGCACCGGCTAACTCCGTGCCAGCAGCCGCGGTAATACGGAGGGTGCAAGCGTTAATCGGAATTACTGGGCGTAAAGGGCGCGTAGGTGGTGATTTAAGTCAGATGTGAAAGCCCCGGGCTCAACCTGGGA
+
GGGGGGGGGGGCFEGGGGGGGGGGGEGGGGGGGGGGDFGGGGGGGGGGGGGGGGGGGGGGGGGGGGGGGGGGGG9DGGGGGGGGGGGGCFGGGGGGGGGGFGGGFFGGGGGGCFGGGGGGGGGGGGGGGGGGGGGGGGGGGGGGGGGGGGGGGDFGGGGGFGGEFGGGG>FGGGGGGGGGGGGGGGGFGGGGDCEECFGGGGGCGGGGDGG7EC5;CGGFGGGGGGGGGGDC>C3CDGFG3C>>GD3D@7=<DCC?FFF4+9>GFF=<FFFF=6?F6?GD>97.=45:BFF<:
@M04650:207:000000000-C238N:1:1101:10541:2448 1:N:0:19
ACTCCTACGGGAGGCAGCAGTGGGGAATATTGCACAATGGGCGAAAGCCTGATGCAGCAACGCCGCGTGAGCGATGAAGGCCTTCGGGTCGTAAAGCTCTGTCCTCAAGGAAGATAATGACGGTACTTGAGGAGGAAGCCCCGGCTAACTACGTGCCAGCAGCCGCGGTAATACGTAGGTGGCAAGCGTTGTCCGGATTTATTGGGCGTAAAGCGAGCGCAGGCGGTTTCTTAAGTCTGATGTGAAAGCCCCCGGCTCAACCGGGGAGGGTCATGGGAAACTGGGAGACTTG
+
GGGGGGGGGGGGGGGGGGGGGGGGGGGGGGGGGGGGGGGGGGGGGGGGGGGGFGGGGGGGGGGDGGGGGGGGGGFGGGGGGGGGGGGGGGGGGGGGGGGGGGGGGGGGGGGGGGGGGGGGGGGGGGCGFGGGGGGGGGGFFGGGGGGGGFGGGGGGGGGGGGGGEFGGGGGGGGGGFGGGGGGGGGGGG>EGGFEEGCC?FFGGGGGGEGGGGGGGGGDCEGGGGC2::F9EFFGCFDF=?GBFGGGCF*9CCDDE)>7?FFGDB7)4>B)77F*?<BGF?9F4>>E<0?88
@M04650:207:000000000-C238N:1:1101:17094:2472 1:N:0:19
ACTCCTACGGGAGGCAGCAGTGGGGAATATTGCACAATGGGGGAAACCCTGATGCAGCAACGCCGCGTGAGTGATGACGGTCTTCGGATTGTAAAGCTCTGTCTTTAGGGACGATAATGACGGTACCTAAGGAGGAAGCCACGGCTAACTACGTGCCAGCAGCCGCGGTAATACGTAGGTGGCAAGCGTTGTCCGGATTTACTGGGCGTAAAGGGAGCGTAGGCGGATCTTTAAGTGGGATGTGAAATACTCGGGCTCAACCTGGGGGTTGCATTCCAAACTGGAGATCTAG
+
GGGGGGGGGGGGGGGGGGGGGGGGGGGGGGGGGGGGGGGGGGGGGGGGGGGGGGGGGGGEGGGGGGGGGGGGGGGGGGGGGGGGGGGGGGGGGGGGGGGGGGGGGGGGGGGGGGDGGGGGGGFGGGGGGGGGGGGGGGGGGGFFGGGGGGGGGGGGGGGGGGGGGGGGCEGGGFFCFGGGGFGGGGGGGGGGGGGGGGGGGG7CFGGEGGGFCGGGGGDGGGGGGGGGGFF?FGFADGFCFG4@F7:DFC>CDGGD:FFFGFGF>*96DFFFF=@F:AFFFFGFFF?:?BBF
@M04650:207:000000000-C238N:1:1101:21601:2479 1:N:0:19
ACTCCTACGGGAGGCAGCAGTGGGGAATATTGCACAATGGGCGCAAGCCTGATGCAGCCATGCCGCGTGTATGAAGAAGGCCTTCGGGTTGTAAAGTACTTTCAGCGGGGAGGAAGGGAGTAAAGTTAATACCTTTGCTCATTGACGTTACCCGCAGAAGAAGCACCGGCTAACTCCGTGCCAGCAGCCGCGGTAATACGGAGGGTGCAAGCGTTAATCGGAATTACTGGGCGTAAAGCGCACGCAGGCGGTCAATTAAGTCAGATGTGAAAGCCCCGGGCTCAACCTGGGAAT
+
GGGGGGGGGGGGGGGGGGGGGGGGGGGGGGGGGGGGGGGGGGGGGGGGGGGGGGGGGGGGGGGGGGGGGGGGGGGGGGGGGGGGGGGGGGGGGGGGGGGGGGGGGGGGGGGGGGGGGGGGGGGGGGGGGGGGGGGGGGGGGGGGGGGGGGGGGGGGGGGGGGGGGGGGGGGGGGGGGGGGGGGGGGGGGGGGGGGGFGGGGGGGGGGGGGGGGGGGGGFGGGCGGGGGGGGGFEDEGGFGFGFFDGGGFGGGGGFFFFFFGFGGFGGBFFFFFFFFFFGDFFGFFFF0<FFFF:
@M04650:207:000000000-C238N:1:1101:23884:2485 1:N:0:19
ACTCCTACGGGAGGCAGCAGTGGGGAATATTGCACAATGGGCGGAAGCCTGATGCAGCGACGCCGCGTGAGGGATGACGGCCTTCGGGTTGTAAACCTCTTTCAGCAGGGACGAAGCGCAAGTGACGGTACCTGCAGAAGAAGCACCGGCTAACTACGTGCCAGCAGCCGCGGTAATACGTAGGGTGCAAGCGTTGTCCGGAATTACTGGGCGTAAAGAGCTCGTAGGTGGTTTGTCGCGTCGTCTGTGAAATCCCGAGGCTTAACTTCGGGCGTGCAGGCGATACGGGCAGGC
+
GGGGGCGGGGGGGGGGGEGGFGGGDE;FGGGGGGGGGGGGGGGGGGGGGGGGGGGGGFGGGGGGGGGGGGDGGGGGGGDE:FGGGGGGGGGGGGFGGGGGGGGGGGGGGGGGGGGGGGGCGGGFGGGGGGGGGGGGFGGGGGGGFGGGGGDEGGGGGGGCFGGGGGGFGGGGG:8BEGGFC?FGGGGGGFFGC:EG8<:CE8ECFGGGGFFFG=EEFFFFFGFEGGGGFFGGFGGGDDFG>DEBCDG77:CGDCFFD>E@::FC=*::=>@F:D:;0:FFB9DEF>@<9E)(4(
@M04650:207:000000000-C238N:1:1101:13090:2519 1:N:0:19
ACTCCTACGGGAGGCAGCAGTAGGGAATCTTCCGCAATGGACGAAAGTCTGACGGAGCAACGCCGCGTGTGTGAAGAAGGTTTTCGGATCGTAAAGCTCTGTTGTTAGTGAAGAATAGTGGTAAGAGTAACTGCTTATCATGTGACGGTAGCTAACCAGAAAGCCACGGCTAACTACGTGCCAGCAGCCGCGGTAATACGTAGGTGGCAAGCGTTGTCCGGAATTATTGGGCGTAAAGCGCGCGCAGGCGGTCTTTTAAGTCTGATGTGAAAGCCCCCGGCTCAACCGGGGAGG
+
GGGGGGGGGGGGGGGGGGGGGGGGGGGGGGGGGGGGGGGGGGGGFGGGGGGGGGGGGGGGGGGGGGGGGGGGGGGGGGGGGGGGGGGGGGGGGGGGGGGGGGGGGGFGGGGGGGGGGGGGGGGGGGGGGGGGGGGAFGGGGGGGGGGGGGGGGGGGGGGC<DFGDGGGGGGGGGGGGGGFGGGGGGGGGGGGGGGGGGGGGGGGGGGGGGGGGGGGGGGGGGGGGGGGGGGGFGG=3CFGFGFFGGGGFGGDDGF?FFFFGFGGFGGFFFFFFFFFFFGEDFGFFF4>;E>69B
@M04650:207:000000000-C238N:1:1101:11877:2577 1:N:0:19
ACTCCTACGGGAGGCAGCAGTGGGGAATATTGCACAATGGGGGAAACCCTGATGCAGCAACGCCGCGTGAGTGATGACGGTCTTCGGATTGTAAAGCTCTGTCTTTAGGGACGATAATGACGGTACCTAAGGAGGAAGCCACGGCTAACTACGTGCCAGCAGCCGCGGTAATACGTAGGTGGCAAGCGTTGTCCGGATTTACTGGGCGTAAAGGGAGCGTAGGCGGATCTTTAAGTGGGATGTGAAATACTCGGGCTCAACCTGGGGGTTGCATTCCAAACTGGAGATCTAG
+
GGGGGGGGGGGGGGGGGGGGGGGGGGGGGGGGGGGGGGGGGGGGGGGGGGGGGGGGGGGGGGGGGGGGGGGGGGGGGGGGGGGGGGGGGGGGGGGGGGGGGGGGGGGGGGGGGGGGEGGGGGGGGGGFGGGGGGDGGGGGGGGGGGGGGGFGGGGGGGGGGFGFGGGGE7FBC9FCFGDFGGGGGGGGGGCEGGDGCCC9<EFGCFGGGGGGGGGG=DD5CDCEGCE=5CGFFFGCFFFFFG:FGGGFFFGGGGGFFFFFGFGGFFGBEFFFFFFFF2D7F2;?F>:?76=>
@M04650:207:000000000-C238N:1:1101:12398:2585 1:N:0:19
ACTCCTACGGGAGGCAGCAGTGGGGAATATTGCACAATGGGCGCAAGCCTGATGCAGCCATGCCGCGTGTATGAAGAAGGCCTTAGGGTTGTAAAGTACTTTCAGCGGGGAGGAAGGTGATAAGGTTAATACCCTTGTCAATTGACGTTACCCGCAGAAGAAGCACCGGCTAACTCCGTGCCAGCAGCCGCGGTAATACGGAGGGTGCAAGCGTTAATCGGAATTACTGGGCGTAAAGCGCACGCAGGCGGTCAATTAAGTCAGATGTGAAAGCCCCGAGCTTAACTTGGGAAT
+
GGGGGGGGGGGGGGGGGGGGGGGGGGGGGGGGGGGGGGGGGGGGGGGGGGGGGGGGGGGGGGGGGGGGGGGGGGGGGGGDGGGGGGGGGGGGGGFGGGGGGGFGFCGGGGGGGGFEFGGGGFGGGGFCGGGGGGGGGGGGGGGFGGGEGGGGGGEGGGFFGFGGGCGGGG>EFGGGFCGGGGCFFGGGFGGGGGCGGGGGEEGEEEGGF9FGGEGCC>FGGGGFGGGGGGGGFEDGCFFD>GFFGGGGFGDDDGGFFF?6CFFDBGGAFFFFFFFFBFGFE09FFFF<AF:033
@M04650:207:000000000-C238N:1:1101:11011:2688 1:N:0:19
ACTCCTACGGGAGGCAGCAGTGGGGAATATTGCACAATGGGCGCAAGCCTGATGCAGCCATGCCGCGTGTATGAAGAAGGCCTTAGGGTTGTAAAGTACTTTCAGCGGGGAGGAAGGTGATAAGGTTAATACCCTTGTCAATTGACGTTACCCGCAGAAGAAGCACCGGCTAACTCCGTGCCAGCAGCCGCGTTAATACGGAGGGTGCAAGCGTTAATCGGAATTACTGGGCGTAAAGCGCACGCAGGCGGTCAATTAAGTCAGATGTGAAAGCCCCGAGCTTAACTTGGGAAT
+
GGGGGGGGGGGGGGGGGGGGGGGGGGGGGGGGGGGGGGGGGGGGGGGGGGGGGGGGGGFGGGGGGGGGGGDFGGGGGGGGGGGGGGGGGGGGGGGGGGGGFGGGGGGGGGG7FFGFGFEFGFGGGFFGGGGGFGGGGGGFGADFGGGFGGGGGGGDGGGGGGGGGGGGGGGGGGGGGGGGGGGGGFGGFEGG**=F?FFGGGGGDGGGG?CC8>*;C>FGGGCCFGGGGGGGFE<CFD?C@<>@DDGG>DD>DGGB??BFFFGGFGGAFFF?FFFF:9C>3967FFFAFFF?B7
@M04650:207:000000000-C238N:1:1101:8917:2705 1:N:0:19
ACTCCTACGGGAGGCAGCAGTGGGGAATATTGCACAATGGGCGCAAGCCTGATGCAGCCATGCCGCGTGTATGAAGAAGGCCTTAGGGTTGTAAAGTACTTTCAGCGGGGAGGAAGGTGATAAGGTTAATACCCTTGTCAATTGACGTTACCCGCAGAAGAAGCACCGGCTAACTCCGTGCCAGCAGCCGCGGTAATACGGAGGGTGCAAGCGTTAATCGGAATTACTGGGCGTAAAGCGCACGCAGGCGGTCAATTAAGTCAGATGTGAAAGCGCCGAGCTTAACTTGGGAAT
+
GGGGGGGGGGGGGGGGDGGGGGFGGGDG@AFFGGGGFGGGGGGGD7@FGGGGGGGGGGGFCFGFDEF>FGGGGGFGGGGGGGGGGGGGGFEFGFFGGGGGGGDCFG:@FBGEGEEGGGGGGGEFGGGGGGGCEFFGFGGC3FDC,E@FGGCF@CGFDDFFGGGGGGCGGECCFG=EGGFGCCCFFGCCBCEGDGGDG9CFGGCGGGGGGGGGGGGE=FGCGGEFFGG?GGG5@C35CF?D>CDDDDGD@DCD<DCFFF4@FBDF?7>A?@4**)).47DF>(018BFDFFFF08
@M04650:207:000000000-C238N:1:1101:22104:2743 1:N:0:19
ACTCCTACGGGAGGCAGCAGTGGGGAATATTGCACAATGGGCGCAAGCCTGATGCAGCCATGCCGCGTGTATGAAGAAGGCCTTAGGGTTGTAAAGTACTTTCAGCGGGGAGGAAGGTGATAAGGTTAATACCCTTATCAATTGACGTTACCCGCAGAAGAAGCACCGGCTAACTCCGTGCCAGCAGCCGCGGTAATACGGAGGGTGCAAGCGTTAATCGGAATTACTGGGCGTAAAGCGCACGAAGGCGGTCAATTAAGTCAGATGTGAAAGCCCCGAGCTTAACTTGGGAAT
+
GGFFGEFGD@FECCFGGGGGGGGGGGFFGCGFAFCFGGFCCEBFEGGFGGCEGGGGGGGGFGGFGEGCC=CEEGGGGFF8FGGGGGGCGGGGGGGFGGGGFGFDGACCFG@+3BF<:BDD?CDFDF9F9FGGCEGGAFGFFFDGDFFCGFCEG:CC<@CCCFGGGGFGGEG7FGGG8CEFG7CGCFG>@CEGCGGDCFGGCC=C8:?CG7?CGEEGGFGG*9:C6CGGC**ABC<EGGFD:DF:3193>DDCDGGFFF?FG?CC@C?<7=BFF?4>:>55@BGFF?F9A4:?>4
@M04650:207:000000000-C238N:1:1101:22929:2746 1:N:0:19
ACTCCTACGGGAGGCAGCAGTGGGGAATATTGCACAATGGGCGCAAGCCTGATGCAGCCATGCCGCGTGTATGAAGAAGGCCTTAGGGTTGTAAAGTACTTTCAGCGGGGAGGAAGGTGATAAGGTTAATACCCTTGTCAATTGACGTTACCCGCAGAAGAAGCACCGGCTAACTCCGTGCCAGCAGCCGCGGTAATACGGAGGGTGCAAGCGTTAATCGGAATTACTGGGCGTAAAGCGCACGCAGGCGGTCAATTCAGTCAGATGTGAAAGCCCCGAGCTTAACTTGGGAAT
+
GGGGGGGGGGGGGGGGGGGGGGGGGGGGGGGGGGGGGGGGGGGGGGDGGGGGGGGGGGGGCGGGGGGGGGGGGGGGGGGGE=FGFGGGCEFGGGGGGGGGGGGGGGGGGGGGGGGGGGGGGGGGGGGC<F=FE@FFCDFFG,@DFEFGGGGCGFGFCGCFG@FFGGFGGGGGGGFGGGFDEGGFGGGFGGDGDGECCFGGGGGCGEGDCC7*;:EG5D>*ACEFF:<C:FGGDED=CCBD:DEF:CD1)>D)17F6F*9@<*2:7*0.=?@=*<4::9DDD;47=8BBBF43::
@M04650:207:000000000-C238N:1:1101:11558:2760 1:N:0:19
ACTCCTACGGGAGGCAGCAGTGGGGAATATTGCACAATGGGGGAAACCCTGATGCAGCAACGCCGCGTGAGTGATGACGGTCTTCGGATTGTAAAGCTCTGTCTTTAGGGACGATAATGACGGTACCTAAGGAGGAAGCCACGGCTAACTACGTGCCAGCAGCCGCGGTAATACGTAGGTGGCAAGCGTTGTCCGGATTTACTGGGCGTAAAGGGAGCGTAGGCGGATCTTTAAGTGGGATGTGAAATACTCGGGCTCAACCTGGGGGCTGCATTCCAAACTGGGGATCTAG
+
GGGGGGGGGGGEGGGGGGGGGGGGGGGGGGGGGGGGGGGGGGGGGGGGGGGFGGGGGGGGGGGGGGGGGGGGGGGGGGGGGGGGGGGGGGGGGFGGGGGGGGGGGGGGGGGFGDGGGGGGFGGGFGGGFGGFGGCEGGGGGGGGGEGGGG9FGGGGGGGGGGGGGGGGGG<CFGGGGGGGGGGGFGGGGGGGGGGGEGGGGGGGGGGGGEGGGFEFEDDD=DGGGGCGEFGGF7DGGGFCFGFFGGGGFGCD<3CDFFF?GFGGFGGF@EBD6FF46AD6FAGF>B)2,7*4
@M04650:207:000000000-C238N:1:1101:11707:2800 1:N:0:19
ACTCCTACGGGAGGCAGCAGTGGGGAATATTGCACAATGGGGGAAACCCTGATGCAGCAACGCCGCGTGAGTGATGACGGTCTTCGGATTGTAAAGCTCTGTCTTTAGGGACGATAATGACGGTACCTAAGGAGGAAGCCACGGCTAACTACGTGCCAGCAGCCGCGGTAATACGTAGGTGGCAAGCGTTGTCCGGATTTACTGGGCGTAAAGGGAGCGTAGGCGGATCTTTAAGTGGGATGTGAAATACTCGGGCTCAACCTGGGGGCTGCATTCCAAACTGGGGATCTAG
+
GGGGGGGGGGGGGGGGGGGGGGGGGGGGGGGGGGGGGGGGGGGGGGGGGGGGGGGGGGGGGGGGGGGGGGGGGGGGGGGGGGGGGGGGGGGGGGGGGGGGFGGGGGGGGGGGGGGEGGGGGG+CFGGGGGFGGGGGGGGGGGGGGGGCGGFGGGGGGGGGGGGCEGGGGGGGGGGGGGGGGFFGGGCGGGGDGGGGGGGGFGFGGCFGGGGGGDEEGCDGDDGGGG5>CF:E4CC9>FF46DFFG>FGFGF=DCCB37FF?46FFGGFF3BF4F?@<<C453:FF>.(-9*4
@M04650:207:000000000-C238N:1:1101:15520:2849 1:N:0:19
ACTCCTACGGGAGGCAGCAGTGGGGAATATTGCACAATGGGCGCAAGCCTGATGCAGCCATGCCGCGTGTATGAAGAAGGCCTTCGGGTTGTAAAGTACTTTCAGCGGGGAGGAAGGGAGTAAAGTTAATACCTTTGCTCATTGACGTTACCCGCAGAAGAAGCACCGGCTAACTCCGTGCCAGCAGCCGCGGTAATACGGAGGGTGCAAGCGTTAATCGGAATTACTGGGCGTAAAGCGCACGCAGGCGGTTTGTTAAGTCAGATGTGAAATCCCCGGGCTCAACCTGGGAAC
+
GGGGGGGGGEEGGGGGGGGGEGGGGGGGGGGGGGGGGGGCFGGGGGGGGGGGGGGGGFGGGGGGGGGGGGGGFGGGEFGGGGGGGGGGGGGGFFGGGGGGGGGGGGGDGGGGGGGGGG8FFGGGGFGGGGGGGGFGGGGGGGGGGFGGGFGGGEGGEFFFG7,>DFGGGEFEGG?FGGGGGGGGGGGFFGGGGGGGGGGGEGDGGCEEGDFGGGGGGGFGG3E=FGGG?FGGFGGGGGFGE53<DGDDFDD)9DCF4*9BEF7C@CC4**147B4@69DEB>GF??FFBFF7?3
@M04650:207:000000000-C238N:1:1101:16990:2859 1:N:0:19
ACTCCTACGGGAGGCAGCAGTGGGGAATATTGCACAATGGGCGCAAGCCTGATGCAGCCATGCCGCGTGTGTGAAGAAGGCCTTAGGGTTGTAAAGTACTTTCAGCGGGGAGGAAGGTGATAAGGTTAATACCCTTATCAATTGACGTTACCCGCAGAAGAAGCACCGGCTAACTCCGTGCCAGCAGCCGCGGTAATACGGAGGGTGCAAGCGTTAATCGGAATTACTGGGCGTAAAGCGCACGCAGGCGGTCAATTAAGTCAGATGTGAAAGCCCCGAGCTTAACTTGGGAAT
+
GGGGGGGGGGGGGGGGGGGGGGGGGGGGGGGGGGGGGGGGGGGGGGGGGGGGGGGGGGGGGGGGGGGGGGGGGGGGGGGGGGGGGGGGGGGGGGGGGGGGGFGGGGGGGGGGGGFGGGGDFGGGGGGGGGGGGGGGGGGGGGGGGGGEGGGGGGGGGGGGGGGGGGGGGGGGGGGGGGGGGGGGGGGGGGGGGGGGGGGGGGGGCCEGGEGFEGGGGGGG:<GGGGGGGGGGBGGGGGFDFGFFGGGGEGDGGGGBFFBFFFCGFDCAFFFFFF<F:9)<B>D4@FFA<FF??7
@M04650:207:000000000-C238N:1:1101:16808:2882 1:N:0:19
ACTCCTACGGGAGGCAGCAGTGGGGAATATTGCACAATGGGCGCAAGCCTGACGGAGCAACGCCGCGTGTGCGAAGAAGGTCTTCGGATCGTAAAGCACTGTTGTTAAGGAAGAATGACAGTAAGGGTCACTATTTACTGTGTGACGGTACTTAACCAGAAAGCCACGGCTAACTACGTGCCAGCAGCCGCGGTAATACGTAGGTGGCAAGCGTTATCCGGAATTATTGGGCGTAAAGCGCGCGTAGGCGGCGAGCTTAGTCTGAGGTGAAAGCCCCCGGCTCAACCGGGGAGG
+
GGGGGGGGGGGFGGGGGGGGGGGGGGGGGGGGGGGGGGGGGGGGGGGGGGGFFGGGGGGGGGGGGGGGGGGGEGGGGGGGGGGGGGGCGGGGGGGGGGGGGGGGGGGGGGGGGGGGGGGGGGGGGGGGGGGGGGGGGGGGGGGGGGFGGGGGGGGGGFGGGGGGGGGGGEGGGGGFFEGGGGGGGGGGGGGGGGG*?CGFCGGDFGGGGGGGGGGGGGGGEGGEFGFFGGGGF5CGGGFGFDEFG<DDFDGGG:D)7;FF+9>DF*1(7?F?F4>>02<D>>C@F?F>1:>;9B
@M04650:207:000000000-C238N:1:1101:18555:2908 1:N:0:19
ACTCCTACGGGAGGCAGCAGTGGGGAATATTGCACAATGGGGGGAACCCTGATGCAGCCATGCCGCGTGAGCGATGAAGGCCTTCGGGTCGTAAAGCTCTGTCCTCAAGGAAGATAATGACGGTACTTGAGGAGGAAGCCCCGGCTAACTACGTGCCAGCAGCCGCGGTAATACGTAGGGGGCTAGCGTTATCCGGAATTACTGGGCGTAAAGGGTGCGTAGGCGGTCTTTCAAGCCAGAAGTGAAAGGCTACGGCTCAACCGTAGTAAGCTTTTGGAACTGTAAGACTTGAGT
+
GGGGGGGGGGGGGGGGGGGGGGGGGGGGGGGGGGGGGGGGGGGGGGGGGGGGGGGGGGGGGGGGGGGGGGGGGGGGGGGGGGGGGGGGGGGGGGGGGGGGGGGGGGGGGGGGGGGGGGGGGGGGGGGGGGGGFGGGGGGGGGGGGGCDGGGGGGGGGGGGGGGGGGGGGGGGGGGGDFEGGGGGGGGGGGGGGGGGGGGGGGGEFFFCEG5FGGDGGCDDCDGGGGGGGGGGFGGGGDF<FF?FGF7>>FF4CGGBDFF?FFGDFDGF=?FFFF?F9?CFF<GFFF=?)=BBF)
@M04650:207:000000000-C238N:1:1101:21492:2908 1:N:0:19
ACTCCTACGGGAGGCAGCAGTGGGGAATATTGCACAATGGGCGCAAGCCTGATGCAGCCATGCCGCGTGTGTGAAGAAGGCCTTCGGGTTGTAAAGCACTTTCAGCGAGGAGGAAGGGCGATGTCTTAATACGGCATCGCATTGACGTTACTCGCAGAAGAAGCACCGGCTAACTCCGTGCCAGCAGCCGCGGTAATACGGAGGGTGCAAGCGTTAATCGGAATTACTGGGCGTAAAGCGCACGCAGGCGGTTTGTTAAGTCAGATGTGAAATCCCCGCGCTTAACGTGGGAAC
+
GGGGGGGGGGGGGGGGGGGGGGGGGGGGGGGGGGGGGGGGGGGGGGGGGGGGGGGGGGGGGGGGGGGGGGGGGGGGGGGGGGGGGGGGGGGGGGGGGGGGGGGGGGGGGGGGGGGGGGGGGGGGGGGGGGGGGGGGGGGGGGGGGGGGGGGGGGGGGGGGGGGGGGGGGGGGGGGGGGGGGGGGGGGGGGGGGGCGGGGGGGGGGGGDGGGGGGGGGGGGGGGGGGGGGGGGFGGGGGFGFGFFG)CCEGGGDGGFFFFFGFGFF7CBFFFFFFFF?BGFF>D>=FB?FFDBF:
@M04650:207:000000000-C238N:1:1101:19268:2912 1:N:0:19
ACTCCTACGGGAGGCAGCAGTGGGGAATATTGCACAATGGGCGCAAGCCTGATGCAGCCATGCCGCGTGTATGAAGAAGGCCTTAGGGTTGTAAAGTACTTTCAGTTGGGAGGAAGGCGTTGATGCTAATATCATCAACGATTGACGTTACCAACAGAAGAAGCACCGGCTAACTCCGTGCCAGCAGCCGCGGTAATACGGAGGGTGCAAGCGTTAATCGGAATTACTGGGCGTAAAGCGCACGCAGGCGGTGGATTAAGTTAGATGTGAAATCCCCGGGCTTAACCTGGGAAT
+
GGGGGGGGGGGGGGGGGGGGGGGGGGGGCFG9EGGGFGGGGGGGGGGGGGGGGGGGGGGGGGGGGGGGGGGFGGFGGGGGGGGGFGGGGGGGGGGGGGGGGGGGGFGGGGGGGGGGGCCCFGDCFFFFFGGGFGFGDGGGGGGGGGGGGGGGGCGGGGGGGGGGGGGGGGGGGGGGGG7CEFFGGGGGFEGGGGEGFFGGGGGGGGGGFGGGG*BCGGFGGGGGG79C9<CFEGG5>CFGFGFEDD3CDCDG))1*9=44<=>76CC)9@FFBB??:>G>)4>?FFF274>?F0
@M04650:207:000000000-C238N:1:1101:20497:2963 1:N:0:19
ACTCCTACGGGAGGCAGCAGTGGGGAATATTGCACAATGGGCGCAAGCCTGATGCAGCCATGCCGCGTGTGTGAAGAAGGCCTTCGGGTTGTAAAGCACTTTCAGCGAGGAGGAAGGGCGATGTCTTAATACGGCATCGCATTGACGTTACTCGCAGAAGAAGCACCGGCTAACTACGTGCCAGCAGCCGCGGTAATACGTAGGGTGCAAGCGTTGTCCGGAATTACTGGGCGTAAAGGGAGCGTAGGCGGATGATTAAGTGGGATGTGAAATACCCGGGCTCAACTTGGGTGC
+
GGGGGGGGGGGGGGGGGGGGGGGGGGGGGGGGGGGGGGGGGGGGGGGGGGGGGGGGGGGGGGGGGGGGGGGGGGGGGGGGGGGGGGGGGGGGGGGGGGGGGGGGGGGEGGGGGGGGGGGGGGGGGGGGGGGGGGGGGGGGGGGGGGGGGGGGGGGGGGGGGGGGGGGGGGGGGGGGGGGGGGGGGGGGGGGGGGGGGGGGGGGGGGGGGGGGGGGGGGGGGGGGGGGGGGGGF=DGGFFGFGFFDGGGFGGGGGGFF?BFGFGGFCGBFFFBFFFF?BGFF9FFFFF29FFFF(
@M04650:207:000000000-C238N:1:1101:22827:3020 1:N:0:19
ACTCCTACGGGAGGCAGCAGTGGGGAATATTGCACAATGGGGGAAACCCTGATGCAGCCATGCCGCGTGTGTGAAGAAGGCCTTCGGGTTGTAAAGCACTTTCAGCGAGGAGGAAAGGTCAGTAGCTAATATCTGCTGGCTGTGACGTTACTCGCAGAAGAAGCACCGGCTAACTCCGTGCCAGCAGCCGCGGTAATACGGAGGGTGCAAGCGTTAATCGGAATTACTGGGCGTAAAGCGCACGCAGGCGGTCTGTCAAGTCGGATGTGAAATCCCCGGGCTCAACCTGGGAAC
+
GGGGGGGGGGGGGGGGGGGGGGGGGGGGGGGGGGGGGGGGGGGGGGGGGGGGGGGGGGGGGGGGGGGGGGGGGGGGGGGGGGGGGGGGGGGGGGGGGGGGGGGGGGGGGGGGGGGGGGGGGGGGGGGGGGGGGGGGGGGGGGGGGGGGGGGGGGGGGGGGGGGGGGGGGGGGGGGGGGGGGGGGGGGGGGE:EEGGGGGGGGGGGGGGGGGGGEGGGGGGGDEGFFGGGFFFFGGGGGFDDCDBGGG3;9<DGGGFFFFFGFDGDGGBFFFFFF:FBBGEFFG@FFFFBFFFF2
@M04650:207:000000000-C238N:1:1101:23459:3020 1:N:0:19
ACTCCTACGGGAGGCAGCAGTGGGGAATATTGCACAATGGGCGCAAGCCTGATGCAGCCATGCCGCGTGTATGAAGAAGGCCTTCGGGTTGTAAAGTACTTTCAGCGAGGAGGAAGGCGTTGTGGTTAATAACCGCAACGATTGACGTTACTCGCAGAAGAAGCACCGGCTAACTCCGTGCCAGCAGCCGCGGTAATACGGAGGGTGCAAGCGTTAATCGGAATTACTGGGCGTAAAGCGCACGCAGGCGGTCTGTCAAGTTGGATGTGAAATCCCCGGGCTCAACCTGGGAAT
+
GGGGGGGGGGGGGGGGGGGGGGGGGGGGGGGGGGGGGGGGGGGGGGGGGGGGGGGGGGGGGGGGGGGGGGGGGGGGGGGGGGGG9FGGGGGGGGGGGGGGGGGGG9+6@FFGGGGGGGGGGGG:F,BFGGG9F<+@FFGGGGGGGGGGGGG9@>FGGGGGGGGGGGGGGGGGGGGGGGGGGGGGGGGGGGGGGGGGGGGGG8EGGGGGGGGGGGGGGGGGGGGGGGGGGGGFFGGGCFFGFDFDC>DGDDDGD*5B7FFFG4*9<FGFFF@FFFFFFFDFFF5@?F5>:FFFF(
@M04650:207:000000000-C238N:1:1101:20756:3067 1:N:0:19
ACTCCTACGGGAGGCAGCAGTGGGGAATATTGCACAATGGGGGAAACCCTGATGCAGCAACGCCGCGTGAGTGATGACGGTCTTCGGATTGTAAAGCTCTGTCTTTAGGGACGATAATGACGGTACCTAAGGAGGAAGCCACGGCTAACTACGTGCCAGCAGCCGCGGTAATACGTAGGTGGCAAGCGTTGTCCGGATTTACTGGGCGTAAAGGGAGCGTAGGCGGATCTTTAAGTGGGATGTGAAATACTCGGGCTCAACCTGGGGGCTGCATTCCAAACTGGGGAGCTAG
+
GGGGGGGGGGGGGGDGGGGGGGGGGGGGGGGGGGGGGGGGGCGGGGGGGGGGGGGGGGGGGGGGGGGGGGGGGGGGGGGGGGGGGGGDDGGGGGGGGGGGFGGGGGGGGGGGGGGGGGFFGGGEGGFGGFGGGGGGGGGDGGGGGGGGGGGF@FGFFF?FGGC:ECGGGEGGGFGGGFGGGGGGGGFGEEGGGFGGGGGGFFFGGG>EGGGGGFGG5DGGGDEGEG:CEC9FFDCF*6><4C697?7:6>C63DD:>>??65*9<CDB::57@4BB<>FFF>G4>35(-)0<
@M04650:207:000000000-C238N:1:1101:12689:3080 1:N:0:19
ACTCCTACGGGAGGCAGCAGTGGGGAATATTGCACAATGGGCGCAAGCCTGATGCAGCCATGCCGCGTGTATGAAGAAGGCCTTAGGGTTGTAAAGTACTTTCAGCGGGGAGGAAGGTGATAAGGTTAATACCCTTATCAATTGACGTTACCCGCAGAAGAAGCACCGGCTAACTCCGTGCCAGCAGCCGCGGTAATACGGAGGGTGCAAGCGTTAATCGGAATTACTGGGCGTAAAGCGCACGCAGGCGGTCAATTAAGTCAGATGTGAAAGCCCCGAGCTTAACTTGGGAAT
+
GGGGGGGGGGGGGGGGGGGGGGGGGGGGGGGGGGGGGGGGGGGGGGGGGGGGGGGGGGGGGGGGGGGGGGGGGGFFGGGGGGGGGGGGGGGGGGGGGGGGGGGGGGGGGGGGGDGGGGGGGGFGGGGGGFGGGGGGGGGGGGGGGGGGGGGGGGGGGGGGGGFGGGGGGGGGGGGGGGGGGGGGGGGGGGGGGGGGGGGGGGGGGGGGGGGGGGGGGGGGGGGGGGGGGGGGFGGGFDFGFGDF:)>GEGG<CCDFFFFF?FGGFFFAFFF4755><;DEFFFFFFFBBF52::
@M04650:207:000000000-C238N:1:1101:23731:3100 1:N:0:19
ACTCCTACGGGAGGCAGCAGTGGGGAATATTGCACAATGGGCGCAAGCCTGATGCAGCCATGCCGCGTGTATGAAGAAGGCCTTCGGGTTGTAAAGTACTTTCAGCGAGGAGGAAGGCGTTGTGGTTAATAACCGCAACGATTGACGTTACTCGCAGAAGAAGCACCGGCTAACTCCGTGCCAGCAGCCGCGGTAATACGGAGGGTGCAAGCGTTAATCGGAATTACTGGGCGTAAAGCGCACGCAGGCGGTCAATTAAGTCAGATGTGAAAGCCCCGAGCTTAACTTGGGAAT
+
GGGGGGGGGGGGGGGGGGGGGGGGGGGGGGGGGGGGGGGGGGGGGGGGGGGGGGGGGGGGGGGGGGGGGGGGGGGGGGGGGGGGGGGGGGGGGGGGGGGGGGGGGGGGGGGGGGGGGGGGGEGGGGGGGGGGGGGGGGGGGGGGGGGGGGGGGGGGGGGGGGGGGGGGGGGGGCGGFEGGGGGGGGGFGGGGGGGDGGGGGGGGGGGEGGGGGGGGGGGGEGDGGGGGGGGGFGGGGGFGBC>EGGGGDGGGGGFFF?FFEFGGFC7<?FFFFFF>BBDDFFGFFFFFBFFFB7
@M04650:207:000000000-C238N:1:1101:13584:3125 1:N:0:19
ACTCCTACGGAGGCAGCAGTGGGGAATATTGCACAATGGGCGAAAGCCTGATGCAGCAACGCCGCGTGAGCGATGAAGGCCTTCGGGTCGTAAAGCTCTGTCCTCAAGGAAGATAATGACGGTACTTGAGGAGGAAGCCCCGGCTAACTACGTGCCAGCAGCCGCGGTAATACGTAGGGGGCTAGCGTTATCCGGAATTACTGGGCGTAAAGGGTGCGTAGGCGGTCTTTCAAGCCAGAAGTGAAAGGCTACGGCTCAACCGTAGTAAGCTTTTGGAACTGTAAGACTGGAGTG
+
GGGGGGGGGG,6CFFFGGGGDFGGEGG9FG9FGGCFGCCFGGGGGGGGGGGGGGGGGGGGGGGGGEGGGGGGGGG9EFGGGGGGFGGGDEGGGGCFEFGEG<EF<<FGGGGGGBFGGFGGGGGGGGGGGFGCGGGGGGGGGCGGDGGGGGGGGGGGACFGCGGEGGEGCCGEGFGGGGDGDGGGGGGEGGGFGD>CEFFGFGGGFFEEECFFGCGGGGGGG3CGDGGEEFGGFD*7FGF4;D66>CCCFGGDDC337?FFG>CF)/*-*7=9=FFE7A7)6<FFFF?A))71::
@M04650:207:000000000-C238N:1:1101:25004:3192 1:N:0:19
ACTCCTACGGGAGGCAGCAGTGGGGAATATTGCACAATGGGCGCAAGCCTGATGCAGCCATGCCGCGTGTATGAAGAAGGCCTTAGGGTTGTAAAGCACTTTCAGCGAGGAGGAAAGGTCAGTAGCTAATATCTGCTGGCTGTGACGTTACTCGCAGAAGAAGCACCGGCTAACTCCGTGCCAGCAGCCGCGGTAATACGGAGGGTGCAAGCGTTAATCGGAATTACTGGGCGTAAAGCGCACGCAGGCGGTTGGATAAGTTAGATGTGAAAGCCCCGGGCTCAACCTGGGAAT
+
GGGGGGGGGGGGGGGGGGGGGGGGGGGGGGGGGGGGGGGGGGGGGGGGGGFGGGGGGGGGGGGGGGGGGGGGGFGGGGGGGGGGGGGGGGGGGGGGGGGGGGGGGFFFFGGGGGDGFDGGGGGGGGGGGGGDGGGGGGGGGGGGGGGE@FGGGGEGGGFFGGGGGGECGCFGFGGDGGGGGGGGFGFGG5CCCBEGGGFGCGGGGGGGGGGFGGGGFGG<8<CFGGGGGGGGE=3CGGFGFG@>G)9C@GD<7>C:?FFF<FDF=F7<FFFF=F:3:BDEBBC?FFFF?>F2:.
@M04650:207:000000000-C238N:1:1101:22281:3193 1:N:0:19
ACTCCTACGGGAGGCAGCAGTGGGGAATATTGCACAATGGGCGAAAGCCTGATGCAGCAACGCCGCGTGAGCGATGAAGGCCTTCGGGTCGTAAAGCTCTGTCCTCAAGGAAGATAATGACGGTACTTGAGGAGGAAGCCCCGGCTAACTACGTGCCAGCAGCCGCGGTAATACGTAGGGGGCTAGCGTTATCCGGAATTACTGGGCGTAAAGGGTGCGTAGGCGGTCTTTCAAGCCAGAAGTGAAAGGCTACGGCTCAACCGTAGTAAGCTTTTGGAACTGTAAGACTTGAGG
+
GGGGGGGGGGGGGGGGGGGGFGGGGGGGGGGGGGGGGGGGGGGGGGGGGGGGGGGGGGGGGGGGGGGGGGGGGGGGGGGGGGGGGGGGGGGEGGGGGGGGGGGGGGGGGGGGGGGGGGGGGGGGGGGGFFGGGGGGGGGGGGGGGGGGGGGGGGGGGGGGGGGFGGGGGGGGGGGGGGGGGGGDGFGGGGGGGGGDGGFGGGGGGGGGGGGFCFGGGGGGGGGGGGGGGGGGFGDGCFFFFFFFFGGGFGGGGDCEFFFFFFGCF*9>F=F?FFFF>?C??BGFFFFFBFFFF(
@M04650:207:000000000-C238N:1:1101:7113:3204 1:N:0:19
ACTCCTACGGGAGGCAGCAGTGGGGAATCTTGCACAATGGGCGGAAGCCTGATGCAGCGACGCCGCGTGGGGGATGACGGCCTTCGGGTTGTAAACTCCTTTCGCTAGGGAAGAAGCCATTTTGTGGTGACGGTACCTGGATAAGAAGCACCGGCTAACTACGTGCCAGCAGCCGCGGTAATACGTAGGTGGCAAGCGTTGTCCGGATTTACTGGGCGTAAAGGGAGCGTAGGCGGATCTTTAAGTGGGATGTGAAATACTCGGGCTCAACCTGGGGGCTGCATTCCAAACTGG
+
GGGGGGGGGGGGGGGGGGGGGGGGGGGGGGGGGGGGGGGGGGGGGGGGGGGGGGGFFFGGGGGGGGGGGGGGGGGGGGGGGGGGGGGGGGGGGGGGGGGGGGGGEGGGGGGGGGGGGGGGGGGCCFGGGGGGGGGGGGGGGGGGGGGGGFFGGGGGGDGGGG7<CFGFGGGGGGGGGGEDEFGCCFGGGGGGGGGGGGGGGGGEGGGGGFGGCFCECDGGGGGGGGGDDDGG>9DGG)0:F>6@77CD47FD<FFF46@F7?GGFGGFFF?FF@FFF;G33:C==?FABFF>4:
@M04650:207:000000000-C238N:1:1101:11967:3209 1:N:0:19
ACTCCTACGGGAGGCAGCAGTGGGGAATATTGCACAATGGGCGAAAGCCTGATGCAGCAACGCCGCGTGAGCGATGAAGGCCTTCGGGTCGTAAAGCTCTGTCCTCAAGGAAGATAATGACGGTACTTGAGGAGGAAGCCCCGGCTAACTACGTGCCAGCAGCCGCGGTAATACGTAGGGGGCTAGCGTTATCCGGAATTACTGGGCGTAAAGGGTGCGTAGGCGGTCTTTCAAGCCAGAAGTGAAAGGCTACGGCTCAACCGTAGTAAGCTTTTGGAACTGTAAGACTTGAGG
+
GGGGGGGGGGGGGGGGGGGGGGGGGGGGGGGGGGGGGGGGGGGGGGGGGGGGGGGGGGGGGGGGGGGGGGGGGGGGGGGGGGGGGGGGGEGGGGGGGFGGFGCGGGGAFGGGGGFFGFFGGGG+FFGFGGGGGGGGGGGGGGGGGEGGGGGGGFGGGGGGGGGDGGGGGGEGGCGGCGGGEGE5BFFG1;=FFCGGDC8CEFGGGGFE5::5:AE8EGGGGD8C?EEEGG9EBFGGFGFGFGFFGFFG>G<FFDGE3:@FGFG55DDFFFF7*6/=9?GF68:8@@*))*97>0
@M04650:207:000000000-C238N:1:1101:13570:3292 1:N:0:19
ACTCCTACGGGAGGCAGCAGTGGGGAATATTGCACAATGGGCGCAAGCCTGATGCAGCCATGCCGCGTGTATGAAGAAGGCCTTAGGGTTGTAAAGTACTTTCAGTTGGGAGGAAGGCGTTGATACTAATATCATCAGCGATTGACGTTACCAACAGAAGAAGCACCGGCTAACTCCGTGCCAGCAGCCGCGGTAATACGGAGGGTGCAAGCGTTAATCGGAATTACTGGGCGTAAAGCGCACGCAGGCGGTTGATTAAGTTAGATGTGAAATCCCCGGGCTTAACCTGGGAAT
+
GGGGGGGGGGGGGGGGGGGGGGGGGGGGGGGGGGGGGGGGGGGGGGGGGGGGGGGGGGGGGGGGGGGGGGGGGGGFGGGGGGGGFGGGGGGGGGGGGGGGGGGGGGGGGGGGGGGGGCGGCFGGGGGGGGGGGFFGGGGGGGGGGGGFFGGGGFGGGFGCFGFGGGGGGDEGGGGGGGGFGGGGCGCFFGGGGGGGGGCGE5EGGGGGGGGGGGGGFGGG5CEEFFGGF4FF@GDEGGBGFGFFGDG5DGDD5C*6=BFFG?GG=>DFFFF?=@9F?FGFFFFFFFF<?F::7,
@M04650:207:000000000-C238N:1:1101:11809:3309 1:N:0:19
ACTCCTACGGGAGGCAGCAGTAGGGAATCTTCGGCAATGGACGAAAGTCTGACCGAGCAACGCCGCGTGAGTGAAGAAGGTTTTCGGATCGTAAAACTCTGTTGTTAGAGAAGAACAAGGACGTTAGTAACTGAACGTCCCCTGACGGTATCTAACCAGAAAGCCACGGCTAACTACGTGCCAGCAGCCGCGGTAATACGTAGGTGGCAAGCGTGGTCCGGATTTATTGGGCGTAAAGCGAGCGCAGGCGGTTTCTTAAGTCTGATGTGAAAGCCCCCGGCTCAACCGGGGGGG
+
GGGGGGGGGGGGGGGGGGGGGGGGGGGGGGGGGGGGGGGGGGGGFGGGGGGGGGGGGGGGGGGGGGGGGGGGGGGGGGGGGGGCFF==?=FBFGGFF=E?EF,EGFFEABF??FFGGGGC<=+C+,3ADAD,,CF<D=FEG8<DDEF7+@@=<FFG<<<@F8,>>@,C*:*B><>;>1>FF8;24::E;8CEGBGC;<2B92A7+?=6CC57*C**:C6C:35:<+<:FGCC5:CE5*67@C37<5DD.9DGG37@991=<=*2**:66@F77:5@?(>.)3CF4;529>)(4;
@M04650:207:000000000-C238N:1:1101:9588:3353 1:N:0:19
ACTCCTACGGGAGGCAGCAGTGGGGAATATTGCACAATGGGGGAAACCCTGATGCAGCCATGCCGCGTGTGTGAAGAAGGCCTTCGGGTTGTAAAGCACTTTCAGCGAGGAGGAAAGGTCAGTAGCTAATATCTGCTGGCTGTGACGTTACTCGCAGAAGAAGCACCGGCTAACTCCGTGCCAGCAGCCGCGGTAATACGGAGGGTGCAAGCGTTAATCGGAATTACTGGGCGTAAAGCGCACGCAGGCGGTCTGTCAAGTCGGATGTGAAATCCCCGGGCTCAACCTGGGAAC
+
GGGGGGGGGGGGGGGGGGGGGGGGGGGGGGGGGGGGGGGGGGGGGGGGGGGGGGGGGGGGGGGGGGGGGGGGGGGGGGGGGGGGGGGGGGGGGGGGGGGGGGGGGGGGGGGGGGGGGGGGGGGGGGCGGGGFGGGGGGGGDGFGGGGGFGGGGGCFGGGGGGGGGGGEGGGGGGGGGGGGGGGGGGGGEGGGGGGGGGGGGGGGGGGGFGGGGGCGGGGGGDGGFFFEGGGGFCDCGGFGFGBEGGGGFGGGDGGFFFFFF4CDDCG2?BFFFFFF09DB@6FFFFF??FFFF2
@M04650:207:000000000-C238N:1:1101:13278:3354 1:N:0:19
ACTCCTACGGGAGGCAGCAGTGGGGAATATTGCACAATGGGCGCAAGCCTGATGCAGCCATGCCGCGTGTATGAAGAAGGCCTTAGGGTTGTAAAGTACTTTCAGCGGGGAGGAAGGTGATAAGGTTAATACCCTTGTCAATTGACGTTACCCGCAGAAGAAGCACCGGCTAACTCCGTGCCAGCAGCCGCGGTAATACGGAGGGTGCAAGCGTTAATCGGAATTACTGGGCGTAAAGCGCACGCAGGCGGTCAATTAAGTCAGATGTGAAATCCCCGAGCTTAACTTGGGAAT
+
GGGGGGGGGGGGGGGGGGGGGGGGGGGGGGGFGGGGGGGGGGGGGGGGGGGGGGGGGGGGGGGGGGGGGGCFGGCGGGGGGGGG9FGGFFGGGGGGGFGGEGGGGGGGGGGGGEFGEAEFGFFG??FGGGC9AFFACGGGGGGGFGCGFGEGGGGGGGGGDGGGGGGGGC7BA>CG@CCFE@@67CGGGGGGGCECCCFC5E=EGGGGFGFGGGGEGGGGEGEGGGGFFCFGFEGGGGFGFGFFGG:D3CD<DD*8=F?7?@GC47DFFF?@*9<@1>C>;6*84@F<)<F0:1
@M04650:207:000000000-C238N:1:1101:7609:3385 1:N:0:19
ACTCCTACGGGAGGCAGCAGTGGGGAATATTGCACAATGGGGGAAACCCTGATGCAGCCATGCCGCGTGTGTGAAGAAGGCCTTCGGGTTGTAAAGCACTTTCAGCGAGGAGGAAAGGTCAGTAGCTAATATCTGCTGGCTGTGACGTTACTCGCAGAAGAAGCACCGGCTAACTCCGTGCCAGCAGCCGCGGTAATACGGAGGGTGCAAGCGTTAATCGGAATTACTGGGCGTAAAGCGCACGCAGGCGGTTTGTTAAGTCAGATGTGAAATCCCCGGGCTCAACCTGGGAAC
+
GGGGGGGGGGGGGGGGGGGGGGGGGGGGGGGGGGGGGGGGGGGGGGGGGGGGGGGGGGGGGGGGGGGGGGGGGGGGGDFGGGFGFGGGGGGGGGGGGGGGGGGGGGGGGGGGGGGFFGGFGGGGGGGGGGGGGGFGF,AFGGGGFGGGGFGGGGDC@FGGDDFGF@DFFEE@FGGGGGEF7DGGGGGGGCEEGGEGGCFC=CGEGGDECFGGGD*;ADCF;CGGGGGGF:5C5CDE5CFG>)77DGGGFDDD<7DFFF?=?=7**:CA4@*19FFF69DFF19**.>>:<)44-
@M04650:207:000000000-C238N:1:1101:17686:3520 1:N:0:19
ACTCCTACGGGAGGCAGCAGTGGGGAATATTGCACAATGGGCGCAAGCCTGATGCAGCCATGCCGCGTGTATGAAGAAGGCCTTAGGGTTGTAAAGTACTTTCAGCGGGGAGGAAGGTGATAAGGTTAATACCCTTGTCAATTGACGTTACCCGCAGAAGAAGCACCGGCTAACTCCGTGCCAGCAGCCGCGGTAATACGGAGGGTGCAAGCGTTAATCGGAATTACTGGGCGTAAAGCGCACGCAGGCGGTCAATTAAGTCAGATGTGAAAGCCCCGAGCTTAACTTGGGAAT
+
GGGGGGGGGGGGGGGGGGGGGDGGGGGGDGGAFGGGGGGGGGGDGGGGGGGGGGGGGGGGGGGGGGGGGGGGGGGGGGGGFFGGAFGGGGGGGGGGGGGGFGFGGGGGGGGGGGGGEDFCCFGGG,<AF9@=3@=FGGCF<FFGGGGEGGGGGGEF:FFBFGGGGFFGGGGGGGGFGDGGGGGGGGGGGGGGGGGGGGGG5CE>EEGGGGGGGGG557CGGGGEGGGGGGGGFEDEFFFGFGFFD5CD>GG55C29?BFFGB>7=GGFFFFFFFF3<>3BE6F??F46>FF?B(
@M04650:207:000000000-C238N:1:1101:22521:3522 1:N:0:19
ACTCCTACGGGAGGCAGCAGTGGGGAATATTGCACAATGGGCGCAAGCCTGATGCAGCCATGCCGCGTGTGTGAAGAAGGCCTTCGGGTTGTAAAGCACTTTCAGCGAGGAGGAAGGGCGATGTCTTAATACGGCATCGCATTGACGTTACTCGCAGAAGAAGCACCGGCTAACTCCGTGCCAGCAGCCGCGGTAATACGGAGGGTGCAAGCGTTAATCGGAATTACTGGGCGTAAAGCGCACGCAGGCGGTTTGTTAAGTCAGATGTGAAATCCCCGCGCTTAACGTGGGAAC
+
GGGGGGGGGGGGGGGGGGGGGGGGGGGGGGGGGGGGGGGGGGGGGGGGGGGGGGGGGGGGGGGGGGGGGGGGGGGGGGGGGGGGGGGGGGGGGGGGGGGGGGGGGGGGGGGGGGGGGGGGGGGGGGGGGGGGGGGGGGGGGGGGGGGGGGGGGGGGGGGGGGGGGGGGGGGGGGGFGGGGGGGGGGGGGGGGGGGGGGGGDEEGGGGGGFGGGGGGGGGGGGGGGGGGGDFGFGGGFGFGFGFBGGGDEGGGGGGFFFFFGFGGFGGFFFFFFFFFFFGFFF:>BBD:BFFFF4
@M04650:207:000000000-C238N:1:1101:21468:3525 1:N:0:19
ACTCCTACGGGAGGCAGCAGTAGGGAATCTTCCGCAATGGACGAAAGTCTGACGGAGCAACGCCGCGTGAGTGAAGAAGGTTTTCGGATCGTAAAGCTCTGTTGTTAGGGAAGAATAGTGGTAAGATTAACTGCTTATCATGTGACGGTAGCTAACCAGAAAGCCACGGCTAACTACGTGCCAGCAGCCCCGGTAATACGTAGGTGGCAGGCGTTTTCCGGAATTATTGGGCGTAAAGCGCGCGCAGGCGTGCTTTTAAGTCTGAGGGGAAAGCCCCCGGCTCAACCGGGGGGG
+
GGGGGFECFGFFFCEGGG@EEGFGFGGF@FAGC@FG7FGG9FFGGGGEFGGFEFDC:CFFGEGG@>FFEFECFGGGGFG8FGGGGGG74==EDGGAFEECEF9FF=EF,BBCFGGB5,BF8,<BDA,,5FCFFGGAAD?EFAFD;<F7FF=D9FEFF38DF@:C,,@F:BF7,,EAFEF@DC@BDC>C8*;C*1=8;;9;2,/=B?5CF*//:C***;>DGG*:F0+0<48=):CE9F@339>DDC3)5C*)/9C=@??*A?G76**()7>55?F><0><>(1=6:)4370(3;
@M04650:207:000000000-C238N:1:1101:21091:3530 1:N:0:19
ACTCCTACGGGAGGCAGCAGTGGGGAATATTGCACAATGGGCGCAAGCCTGATGCAGCCATGCCGCGTGTGTGAAGAAGGCCTTCGGGTTGTAAAGCACTTTCAGCGAGGAGGAAGGGCGATGTCTTAATACGGCATCGCATTGACGTTACTCGCAGAAGAAGCACCGGCTAACTCCGTGCCAGCAGCCGCGGTAATACGGAGGGTGCAAGCGTTAATCGGAATTACTGGGCGTAAAGCGCACGCAGGCGGTTTGTTAAGTCAGATGTGAAATCCCCGCGCTTAACGTGGGAAC
+
GGGGGGGGGGGGGGGGGGGGGGGGGGGGGGGGGGGGGGGGGGGGGGGGGGGGGGGGGGGGGGGGGGGGGGGGGGGGGGGGGGGGGGGGGGGGGGGGGGGGGGGGGGGGGGGGGGDFGGGGGGGGGGGGGGGGGGGGGGGGGCGGGGGGGGGGGGGGGGGGGGGGGGGGGGEGGGGGGGGGGGGGGGGGGGGGGGGGGGGGGGGGGGGDGGGGGDGGGGGGGDGGGGGGGGGGFGGGGGFGFGFFGDGDFGGDCGGFFFFFFFGG4>F5BFFFFFFFFB3>>9DFFF>21BFFF4
@M04650:207:000000000-C238N:1:1101:24008:3556 1:N:0:19
ACTCCTACGGGAGGCAGCAGTGGGGAATATTGCACAATGGGCGCAAGCCTGATGCAGCCATGCCGCGTGTATGAAGAAGGCCTTAGGGTTGTAAAGTACTTTCAGCGGGGAGGAAGGTGATAAGGTTAATACCCTTATCAATTGACGTTACCCGCAGAAGAAGCACCGGCTAACTCCGTGCCAGCAGCCGCGGTAATACGGAGGGTGCAAGCGTTAATCGGAATTACTGGGCGTAAAGCGCACGCAGGCGGTCAATTAAGTCAGATGTGAAAGCCCCGAGCTTAACTTGGGAAT
+
GGGGGGFGGGGGGGGGGGGGGGGGGGGGGGGGGGGGGGGGGGGGGGGGGGGGGGFFFGGGFFGFGGGGGGGGGGGGGGGGGGGGCGGGGGGGGGGGGGGGEFFFGGGEDF@>CC,B=FGGGGGGGFFFGGGGGGGFGGGGGGFEFGGCCGGGGGGG@GFFGGGGGGGGDEFGGGGGDEE7BEFGGGGGGGGGC:C8CFFEE*:8::8=@FFFGEE5*:DFECCCFGGGC*8CECDE3CFCBDDBGDD55)9D55C?=6*/A6>CB**6***@FFF3823;57<@689<96>?03
@M04650:207:000000000-C238N:1:1101:20357:3567 1:N:0:19
ACTCCTACGGGAGGCAGCAGTGGGGAATATTGCACAATGGGGGAAACCCTGATGCAGCAACGCCGCGTGAGTGATGAAGGTTTTCGGATCGTAAAGCTCTGTCTTTGGGGAAGATAATGACGGTACCCAAGGAGGAAGCCACGGCTAACTACGTGCCAGCAGCCGCGGTAATACGTAGGTGGCGAGCGTTATCCGGATTTACTGGGCGTAAAGGGAGCGTAGGCGGATGATTAAGTGGGATGTGAAATACCCGGGCTCAACTTGGGTGCTGCATTCCAAACTGGTTATCTAG
+
GGGGGGGGGGGGGGGGGGGGGGGGGGGGGGGGGGGGGGGGGGGGGGGGGGGGGGGGGGGGGGGGGGGGGGGGGGGGGGGGGGGGGGGGGGGGGGGGGGGGGGGGGGGGGGGGGGGGGGGGGGGGGGGGGGGGGGGGGGGGGGGGGGGGGGGGGGGGGGGGGGGGGGGGEGGGGGGGFGGGGGGGGGGGGGGGGGGGGGGGGGGGGGGGEGGGGGGGGGGGGGGGGGEGGGFGFGGGGFFFFGFFGGGFFGGGGGGFEFF?FB:C@FDFFBF@FFFFFFGFFFGF?FFFFFFB
@M04650:207:000000000-C238N:1:1101:20481:3578 1:N:0:19
ACTCCTACGGGAGGCAGCAGTGGGGAATATTGCACAATGGGCGCAAGCCTGATGCAGCCATGCCGCGTGTATGAAGAAGGCCTTAGGGTTGTAAAGTACTTTCAGCGGGGAGGAAGGTGATAAGGTTAATACCCTTGTCAATTGACGTTACCCGCAGAAGAAGCACCGGCTAACTACGTGCCAGCAGCCGCGGTAATACGTAGGGTGCAAGCGTTGTCCGGAATTACTGGGCGTAAAGAGCTCGTAGGTGGTTTGTCGCGTCGTCTGTGAAATCCCGAGGCTTAACTTCGGGCG
+
GGGGGGGGGGGGGGGGGGGGGGGGGEGGGGGGGGGFGGGGGGGGGGGGGGGGGGGGGGGGGGGGGGGGGGGGGGFGGGGGGGGGGGGGGGGGGGGGGGGGGGGGGGGGGGGGGGGGGGGGGGGGGGGGGGGGGGFGGGGGGGGGGGGGGGGGGGGGGGGGGGGGGGGGGGGGDFDFGGGGGGGGGGGGGGGGGCEEGGGGGGGGGFGGGCFFGEEGGGGG8DEFGGGF7CCGEGGGFGFG?FFBCDGD6FGGGDDFFEFECEGGFDFAFBFFFB@FBBGFF?GFFFFFBF39>9
@M04650:207:000000000-C238N:1:1101:23354:3598 1:N:0:19
ACTCCTACGGGAGGCAGCAGTGGGGAATATTGCACAATGGGCGCAAGCCTGATGCAGCCATGCCGCGTGTATGAAGAAGGCCTTAGGGTTGTAAAGTACTTTCAGTTGGGAGGAAGGCGTTGATGCTAATATCATCAACGATTGACGTTACCAACAGAAGAAGCACCGGCTAACTCCGTGCCAGCAGCCGCGGTAATACGGAGGGTGCAAGCGTTAATCGGAATTACTGGGCGTAAAGCGCACGCAGGCGGTTGATTAAGTTAGATGTGAAATCCCCGGGCTTAACCTGGGAAT
+
GGGGGGGGGGGGGGGGGGGGGGGGGGGGGGGFGGGGGGD<FGGGEGGGGGGFGCEGGGGGGGGGGGGFEEGGGGGEEFGGFGDGGGGGGGGGGGGGGGGGGGGGGFGGGGCCFEGGGGGFFGDFGGGGGGGGGGGGGGGGGEGGGGGFFFEDFGGGGGGGGGGGGGGEEGGGFGGGGGFCECGGGFGGGEGE>E>EFGGGGGGGGGEGGGGGGGGGFFFFCDGFGGFFCC@7>GGGGGFGFGFFGGGGDGGGCDGFFFF*+9CF=>C<BF=B?FFF?9CDEBGFF=F>:F::?1
@M04650:207:000000000-C238N:1:1101:19520:3607 1:N:0:19
ACTCCTACGGGAGGCAGCAGTGGGGAATATTGCACAATGGGCGCAAGCCTGATGCAGCCATGCCGCGTGTATGAAGAAGGCCTTAGGGTTGTAAAGTACTTTCAGCGGGGAGGAAGGTGATAAGGTTAATACCCTTATCAATTGACGTTACCCGCAGAAGAAGCACCGGCTAACTCCGTGCCAGCAGCCGCGGTAATACGGAGGGTGCAAGCGTTAATCGGAATTACTGGGCGTAAAGCGCACGCAGGCGGTCAATTAAGTCAGATGTGAAAGCCCCGAGCTTAACTTGGGAAT
+
GGGGGGGGGGGGGGGGGGGGGGGGGGGGGGGGGGGGGGGGGGGGGGGGGGGGGGGGGGGGGGGGGGGGGGGGGGGGGGGGGGGGGGGGGGGGGGGGGGGGGGGGGGGGGGGGGGGGGGGGGGGGGGGGGGGGGGGGGGGGGGGGGGGGGGGGGGGGGGGGGGGGGGGGGGGGGGGGGGGGGGGGGGGGGGGGGGGGGGGGGGGGGGGGGGGGGGGGGGGGGDGGGGGGGGGGFGGGGGFGEGFFGGGGEGGGGGGBFFFFGFGGFGGFFFFFFFF5:BCEEBGFFFF>BFF6?1
@M04650:207:000000000-C238N:1:1101:15923:3611 1:N:0:19
ACTCCTACGGGAGGCAGCAGTAGGGAATCTTCCGCAATGGGCGCAAGCCTGACGGAGCAACGCCGCGTGTGCGAAGAAGGTCTTCGGATCGTAAAGCACTGTTGTTAAGGAAGAATGACAGTAAGGGTCACTATTTACTGTGTGACGGTACTTAACCAGAAAGCCACGGCTAACTACGTGCCAGCAGCCGCGGTAATACGTAGGTGGCAAGCGTTATCCGGAATTATTGGGCGTAAAGCGCGCGTAGGCGGCGAGATTAGTCTGATGTGAAAGCCCCCGGCTCAACCGGGGAGG
+
GGGGGGGGGGGGGGGGGGGGGGGGGGGGGGGGGGGGGGGGGGGGGGGGGGGGGGGGGGGGGGGGGGGGGGGGGGGGGGGGGGGGGGGGEGGGGGGGGGGGGGGGFGGGGGGGGGGGGGGGGGGGGGGGGGGGGGGGGGGGGGGGGGGGGGGGGGGGGGGGGGGGGGGGGGGGGGGGGGGGGGGGGGGGGGGGGGGCFGGGCGGGGGGCGGGGGGGDGGGGGGGGGG7FFGGGFEGCFGFGFGFFGGGGFGGGGGGFF4BFFBGF62:46=FFF@5>?>DFF056=F:9>FF6BF
@M04650:207:000000000-C238N:1:1101:11380:3650 1:N:0:19
ACTCCTACGGGAGGCAGCAGTGGGGAATATTGCACAATGGGCGCAAGCCTGATGCAGCCATGCCGCGTGTATGAAGAAGGCCTTCGGGTTGTAAAGTACTTTCAGCGAGGAGGAAGGCGTTGTGGTTAATAACCGCAACGATTGACGTTACTCGCAGAAGAAGCACCGGCTAACTCCGTGCCAGCAGCCGCGGTAATACGGAGGGTGCAAGCGTTAATCGGAATTACTGGGCGTAAAGCGCACGCAGGCGGTCTGTCAAGTCGGATGTGAAATCCCCGGGCTCAACCTGGGAAC
+
GGGGGGGGGGGGGGGGGGGGGGGGGGGGGGGFGGGFGGGGGGG>FDGGGGGGGGGGGGFGFGGGGGGCGGGGGGFGGGGGGG?FGGGGGGGGGGGGGGGGGGGGGCFGGC@FF:FCFGC:CFCGG8>FFGGFC>FGGGDGC@DFFGGCE@CGGGCFEBFGBGGGCBDEGGGEFGGC8EBF>CFG7CGGGGGGEGEGGFCGG>EEGGGGGGGGD:;;*:DGED8=CEFFGGGG@CDGGG?GFGDB<357>37)9CF7B**?9=5))*>76??F?F?FF>D>>19@FFFFB@>(3,
@M04650:207:000000000-C238N:1:1101:20205:3701 1:N:0:19
ACTCCTACGGGAGGCAGCAGTGGGGAATATTGCACAATGGGGGAAACCCTGATGCAGCCATGCCGCGTGTGTGAAGAAGGCCTTCGGGTTGTAAAGCACTTTCAGCGAGGAGGAAAGGTCAGTAGCTAATATCTGCTGGCTGTGACGTTACTCGCAGAAGAAGCACCGGCTAACTCCGTGCCAGCAGCCGCGGTAATACGGAGGGTGCAAGCGTTAATCGGAATTACTGGGCGTAAAGCGCACGCAGGCGGTCAATTAAGTCAGATGTGAAAGCCCCGAGCTTAACTTGGGAAT
+
GGGGGGGGGGGGGGGGGGGGGGGGGGGGGGGGGGGGGGGGGGGGGGGGGGGGGGGGGGGGGGGGGGGGGGGGGGGGGGGGGGGGGGGGGGGGGGGGGGGGGGGGGGGEGGGGGGGGGGGGGGGGGGGGGGGFGGGGGGGGGGGGGGGGGGGGGGGGGGGGGGGGGGGGGGGEFGGGGGGGGGGGGGGGGGGGGGGGGGGGG5?DEGGGGGGGGGGGGGGGGGGGFGGGDGFFFCGGGC*937BFGGGGFGGGGGFFF??BCFGGFFGBFBFF6@F)89<7>6*9@48><FFFF:
@M04650:207:000000000-C238N:1:1101:13551:3705 1:N:0:19
ACTCCTACGGGAGGCAGCAGTGGGGAATATTGCACAATGGGCGCAAGCCTGATGCAGCCATGCCGCGTGTATGAAGAAGGCCTTAGGGTTGTAAAGTACTTTCAGCGGGGAGGAAGGTGATAAGGTTAATACCCTTGTCAATTGACGTTACCCGCAGAAGAAGCACCGGCTAACTCCGTGCCAGCAGCCGCGGTAATACGGAGGGTGCAAGCGTTAATCGGAATTACTGGGCGTAAAGCGCACGCAGGCGGTCAATTAAGTCAGATGTGAAAGCCCCGAGCTTAACTAGGGAAT
+
FGGGGGGGGGGGGGGGGGGGGGGGGGGGGGGGGGGGGGGGGGGGGGGGGGGGGGGGGGFGGGGGGGGGGEG<FEGGGGGGGGGGGGGGGCGGGGGFGGGGGGGFCGGGGGG+@FGEFDGGGGFGGDGFAFFDCECEFADGFGGGCBFGFFGGGGECC@C:FGGGGGFFGGDGGGCGCCFGECFFGGFCEGDGCE8E+BCFEGGG8?E560<7*:C*1?FGGGGGGGGFC4=F>EDGFFFDDDED<DDD)/9)174/9*8730*29FFAF4@*=@7<6>DD:9C@FF4)4@@<0(
@M04650:207:000000000-C238N:1:1101:9860:3792 1:N:0:19
ACTCCTACGGGAGGCAGCAGTGGGGAATATTGCACAATGGGCGCAAGCCTGATGCAGCCATGCCGCGTGTATGAAGAAGGCCTTAGGGTTGTAAAGTACTTTCAGTTGGGAGGAAGGCGTTGATGCTAATATCATCAGCGATTGACGTTACCAACAGAAGAAGCACCGGCTAACTCCGTGCCAGCAGCCGCGGTAATACGGAGGGTGCAAGCGTTAATCGGAATTACTGGGCGTAAAGCGCACGCAGGCGGTTGATTAAGTTAGATGTGAAATCCCCGGGCTTAACCTGGGAAT
+
GGGGGGGGGGGGGGGGGGGGGGGGGGGGGGGGGGGGGGGGGGGGGGGGGGGGGGGGGGGGGGGGGGGGGGGGGGGGGGGGGG8FGGGGFGGGGGGGGGGGGGGGGGGGGGGGGGGGGGGGGGGGGGGGGGFFGGGGGGGGGFFFGFGGFGGGGGGGGGGFGGGGGGGGGCEGGGGGGGGGGGGGGGGGGGGGGCGGGGGGGGGGGGGGGGG5C=G=F7DGGGGGDFGGGGGGFEDEGGFGFGDDGGDDFGG<DDF=6BB?FFGFFGGFFFFFF464:BDFE0CFFFFFFFF?7(
@M04650:207:000000000-C238N:1:1101:12714:3793 1:N:0:19
ACTCCTACGGGAGGCAGCAGTGGGGAATATTGCACAATGGGCGCAAGCCTGATGCAGCCATGCCGCGTGTATGAAGAAGGCCTTAGGGTTGTAAAGTACTTTCAGTTGGGAGGAAGGCGTTGATGCTAATATCATCAGCGATTGACGTTACCAACAGAAGAAGCACCGGCTAACTCCGTGCCAGCAGCCGCGGTAATACGGAGGGTGCAAGCGTTAATCGGAATTACTGGGCGTAAAGCGCACGCAGGCGGTTGATTAAGTTAGATGTGAAATCCCCGGGCTTAACCTGGGA
+
GGGGGGGGGGGGGGGGGGGGGGGGGGGGGGGGGFGGGGGGGGGGGGGGGGGGGGGGGGGGGGGGGGGGGEFGGGGGGGGGGGGEFGGGGGGGGGGGGGGGGGGGGGCFGGGGGGGGGGGGECGGGGGGFGGGGGGGGGGGG@FGGGGBEGGGGEEGGDGGGGGGGGGGGGGGGGGGGGGGGGGGGGGGFGGEGEEGGGGGGGGGGGGGGGGGGGDCCFGGGCEG+<FGFFFFB=DGGGFDBCDDGGGGFGGD5C7=4FFF?FGC@7C<FFFFFFFF06DEF04?FFF2?FF7
@M04650:207:000000000-C238N:1:1101:6465:3888 1:N:0:19
ACTCCTACGGGAGGCAGCAGTGGGGAATATTGCACAATGGGCGCAAGCCTGATGCAGCCATGCCGCGTGTATGAAGAAGGCCTTCGGGTTGTAAAGTACTTTCAGCGGGGAGGAAGGGAGTAAAGTTAATACCTTTGCTCATTGACGTTACCCGCAGAAGAAGCACCGGCTAACTCCGTGCCAGCAGCCGCGGTAATACGGAGGGTGCAAGCGTTAATCGGAATTACTGGGCGTAAAGCGCACGCAGGCGGTCAATTAAGTCAGATGTGAAAGCCCATAGCTTAACTTGGGAAT
+
GGGGGG9FFE@8FG;FEG<CCEEDGGGG<FFGGGGGGGEFFFEECEGFFGCFFFGFGGGGGGGGGGGGGGGGGGDCFGGGGGGGGGGGFGGGGGGGGGGGGGGGGGDEEGGGGGCFGGGGFDFGFEGGGGGGDFGGFGGGGGGGGG>FGFGFGDDGGGGGGGGGGGGG7CGGGGGGGGGGG@CCGGGGGGGGGGEEF9?FEGGGGGGGGGGGGGGGGGF<EDEG6CGGGFGGEGGGGGFGFG3>DGGD:<DDD/*88FF?C*:C=FG<=6F6/?>F((0))6*9*97>A6F60(
@M04650:207:000000000-C238N:1:1101:18800:3924 1:N:0:19
ACTCCTACGGGAGGCAGCAGTGGGGAATATTGCACAATGGGCTCAAGCCTGATGCAGCCATGCCGCGTGTATGAAGAAGGCCTTCGGGTTGTAAAGTACTTTCAGCGAGGAGGAAGGCGTTGTGGTTAATAACCGCAACGATTGACGTTACTCGCAGAAGAAGCACCGGCTAACTCCGTGCCAGCAGCCGCGGTAATACGGAGGGTGCAAGCGTTAATCGGAATTACTGGGCGTAAAGCGCACGCAGGCGGTCAATTAAGTCAGATGTGAAAGCCCCGAGCTTAACTTGGGAAT
+
GGGGGGGGGGGGGGGGGGGGGGGGGGGGGGGGGGGGGGGGGGGGGGGGGGGGGGGGGFGGGGGGGGGGGGGGGGGFGGGGGGGGGGGGGGGGGGGGGGGGGGGGGGGGGGGGGGGGGGGGDGGGGGGGGGGGGGGGGGGGGGGGGGGGGGGGGGGGGGGGGGGGGGGGGG7EFFCGGGGGCFGGGGGGGGGGGGGGGGGGGGGGGGGGGGGGGGGGFGGGGGGGGGGGGGGGBEGGGGFGFGFFGGGD>GGGDDGFFFFFGFGGFDGFFF==B?F>?BDBBBCFFFFFFFFFF<
@M04650:207:000000000-C238N:1:1101:20445:4031 1:N:0:19
ACTCCTACGGGAGGCAGCAGTGGGGAATATTGCACAATGGGCGCAAGCCTGATGCAGCCATGCCGCGTGTATGAAGAAGGCCTTAGGGTTGTAAAGTACTTTCAGCGGGGAGGAAGGTGATAAGGTTAATACCCTTGTCAATTGACGTTACCCGCAGAAGAAGCGCCGGCTAACTACGTGCCAGCAGCCGCGGTAATACGTAGGGCGCAAGCGTTGTCCGGAATTATTGGGCGTAAAGGGCTCGTAGGCGGTTGGTCACGTCTGCTGTGAAATCGCGAGGCGTAACTTCGCGCC
+
GGGGGGGGGGGGGGGGGGGGGGGGGGGGGGGGGGGGGGGGGGGGGGGGGGGGGGGGGGGGGGGGEFGFGGGGGGGGGGGGGGGGGGGGFGGGGGGGGGGGGGGGGGGGGGGGGGGGGGGGGGGGGFCGGGGGGGGGGGGGGGGGGGGGGGGGGGGGGGGGGGGFGGGGGGGGGGGGGGGGGGGGGGGGGGGGGGGGGGGGGGGGGGGGEGGGGEEGGGGGGGEFFGGGGGGGFGGGDFFGFGFEGGGGFGGG3DG>FFFFFFDGFFGB@FFF?45>>FGF>(7>E@*65:E>9>
@M04650:207:000000000-C238N:1:1101:24072:4047 1:N:0:19
ACTCCTACGGGAGGCAGCAGTGGGGAATATTGCACAATGGGCGCAAGCCTGATGCAGCCATGCCGCGTGTATGAAGAAGGCCTTCGGGTTGTAAAGTACTTTCAGCGGGGAGGAAGGGCGTAAAGTTAATACCTTTGCTCATTGACGTTACCCGCAGAAGAAGCACCGGCTAACTCCGTGCCAGCAGCCGCGGTAATACGGAGGGTGCAAGCGTTAATCGGAATTACTGGGCGTAAAGCGCACGCAGGCGGTCAATTAAGTCAGATGTGAAAGCCCCGAGCTTAACTTGGGAAT
+
FGFGGGGGDGCG:B@FEGGFFFC<C,@C,<6FGGGGEFDDEDFGGGGGG@FFFGGCFFFGGGGGGDGCE=<DEFG?FF<<F@FFGGGEF=CFBBEBFF@FGGC<EFC@EECGC>FGGG+CF>:+CBDC<DFGGGGGFGFFGGGGGGGGDGDEGDDEDG<E7FCC8<DFGGDCFGGCEGGGGFGGCFFFFCEG8::E?<CFE*?EGEEEGFFFG=C;CGDGGGCFFGGFGGGGF5DGGC?G>)7@DDGGFGDDD3FF7B@6C42:*::>F4=/@FF519DDE>4767*:AF4??(
@M04650:207:000000000-C238N:1:1101:7437:4076 1:N:0:19
ACTCCTACGGGAGGCAGCAGTGGGGAATATTGCACAATGGGCGCAAGCCTGATGCAGCCATGCCGCGTGTATGAAGAAGGCCTTAGGGTTGTAAAGTACTTTCAGCGGGGAGGAAGGTGATAAGGTTAATACCCTTGTCAATTGACGTTACCCGCAGAAGAAGCACCGGCTAACTCCGTGCCAGCAGCCGCGGTAATACGGAGGGTGCAAGCGATAATCGGAATTACGGGGCGTAAAGCGCACGCAGGCGGTCAATTAAGTGAGAGGTGAAAGACACGAGCTTAACTTGGGAAT
+
EFF8FGGGGGFCCEFD,BF<C@FFGG7CFFFGG9CFECCF<,@:F7:779@,FCCFGFGGFGFFGEGGCFFCED<96ECE,EFFGGCA4E:C9?EEGGGGFGGFFFCCEC@++F>FDEGFDDAF,:,B><=F3,:>,7>,,@FFFEE:+<+E,<3@:<<,@B7DFG7@>BFGG,2,,6*1CFFBEGGG,:8EE*4B?GG*3;888;CE<?+*;**/*:*/*1A=++3*/9=*<*):7*/))75.)1)1)97)957*6=*/0*:7**9,5@@*=)74(-9).(0/==*.6?:0((
@M04650:207:000000000-C238N:1:1101:22322:4134 1:N:0:19
ACTCCTACGGGAGGCAGCAGTGGGGAATATTGCACAATGGAGGAAACTCTGATGCAGCAACGCCGCGTGAGCGATGAAGGTCTTCGGATCGTAAAGCTCTGTCTTTAGGGATGATAATGACAGTACCTAAGGAGGAAGCCACGGCTAACTACGTGCCAGCAGCCGCGGTAATACGTAGGTGGCGAGCGTTATCCGGATTTATTGGGCATAAAGGGAGCGTAGGCGGATACTTAAGTGGGATGTGAAATACTTGGGCTCAACCCGAGTACTGCATTCCAAACTGAGCATCTAA
+
GGGGGFGGGGGEFGGGCFDGFFGGGGGFFGGGGGGGGGGGEDEGGGGGGGFGGGGGGGGGGGGGGGGGGGGGGEFGDGGFGGGGGGGFDFGFGGGGGCCFGGGGGGGGFGGGGGGGFFGFGGGGGGGGG<ABEFGGGGGGGGGDGCGGGGGGGGFGGGGGGGGFGGBCFGEFGGGCGGECFGGGCEEGEBEECCGGEEEFGGFFGGGGGGG7@F5C5CDDED=FGGCEGFF9BGC<CCFG47FFFGFCFGGC*99FFF470<DC3573F=?94@FBAFGB527*/)/..1/)
@M04650:207:000000000-C238N:1:1101:14013:4143 1:N:0:19
ACTCCTACGGGAGGCAGCAGTGGGGAATATTGCACAATGGGCGGAAGCCTGATGCAGCGACGCCGCGTGGGGGATGACGGCCTTCGGGTTGTAAACTCCTTTCGCTAGGGAAGAAGCCATTTTGTGGTGACGGTACCTGGATAAGAAGCACCGGCTAACTACGTGCCAGCAGCCGCGGTAATACGTAGGTGGCGAGCGTTATCCGGATTTATTGGGCGTAAAGGGAGCGTAGGCGGATATTTAAGTGGGATGTGAAATACTTGGGCTCAACCCGAGTACTGCATTCCAAACTGG
+
GGGGGGGGGGGGGGGGGGGGGGGGGGGGGGGGGGGGGGGGGGGGGGGGGGGGGGGGGGGGGGGGGGGGGGGGGGGGGGGGGGGGGGGGGGGGGGGGGGGGGGGGGGGGGGGGGGGGGGGGGGGGGGGGGGGGGGFGGGGGAFFGGGGGGGGGGGGGGGGGGGGGGGGGGGGGGFEDEGGGGGFGGFGGGGGGGGGGGGCEGGGGGGDGGGFGDGGGGGGDGGGGGGGGGGGGEGGG3DECFGFFGGGGFGFGGGGFFFFFFFGGFGF?FF?4>EFFFFGFFFC?=FFFDFFBF(
@M04650:207:000000000-C238N:1:1101:24046:4148 1:N:0:19
ACTCCTACGGGAGGCAGCAGTGGGGAATATTGGACAATGGGCGAAAGCCTGATCCAGCAATGCCGCGTGAGTGATGAAGGCCTTAGGGTTGTAAAGCTCTTTTACCCGGGATGATAATGACAGTACCGGGAGAATAAGCTCCGGCTAACTCCGTGCCAGCAGCCGCGGTAATACGGAGGGAGCTAGCGTTGTTCGGAATTACTGGGCGTAAAGCGCACGTAGGCGGCTTTGTAAGTTAGAGGTGAAAGCCCGGGGCTCAACCCCGGAATTGCCTTTAAGACTGCATCGCTTGA
+
GGGGGGGGGGGGGGGGGGGGGGGGGGGGGGGGGGGGGGGGGGGGGGGGGGGGGGGGGGGGGGGGGGGCFGGGGGGGGGGGGGGGGGGGGGGGGGGGGGGGGGGGGGGGGGFGGGGGGGGGGGGGGGGGGGGGGGGGGGGGGGGGGGGGGGGGGGGGGGGGGGGGGGGGEGGGGGGGGGGGGEGGGFGGGDEEFFGGGGGGGGGGGGFGGGGGGGGGGGGGGGGFGGDGGGGCFFFE:FFGFGFFGGGG:<CDGGGF5FFFFFGGDG79:FF=FFFFFFGFFAGFF?FF?FFFF
@M04650:207:000000000-C238N:1:1101:5924:4162 1:N:0:19
ACTCCTACGGGAGGCAGCAGTGGGGAATATTGCACAATGGGCGCAAGCCTGATGCAGCCATGCCGCGTGTATGAAGAAGGCCTTCGGGTTGTAAAGTACTTTCAGCGGGGAGGAAGGGAGTAAAGTTAATACCTTTGCTCATTGACGTTACCCGCAGAAGAAGCACCGGCTAACTCCGTGCCAGCAGCCGCGGTAATACGGAGGGTGCAAGCGTTAATCGGAATTACTGGGCGTAAAGCGCACGCAGGCGGTTGATTAAGTTAGATGTGAAATCCCCGGGCTTAACCTGGGAAT
+
GGGGGGGGGGGGGGGGGGGGGGGGGGGGGGGGGGCFGGGGGGG7EGGGGGGGGGGGGGGGGGG8FGGGGGGGGGGGGGGGGGGGGGGGFGGGGGGGGGGGGGGGGGDGGGDEDGG8=FFGGGGDGFGGGGGG<FFFGGFGGFGGGGGCFGGGGGGGCF@FGGGGGGFGGGGGGGFGGGFFGFGGGGGE7CCGGGGDFGGG5;ECEEGGGGGGGGEEGDGGEDGDFGGGGFFGE:DG5FFGFD:@GGGD@CGCD<<49?FFGFGGF7CA*666F?F?065>B0FF???BFFFFF1
@M04650:207:000000000-C238N:1:1101:5654:4169 1:N:0:19
ACTCCTACGGGAGGCAGCAGTGGGGAATCTTGCACAATGGGCGGAAGCCTGATGCAGCGACGCCGCGTGGGGGATGACGGCCTTCGGGTTGTAAACTCCTTTCGCTAGGGAAGAAGCCATTTTGTGGTGACGGTACCTGGATAAGAAGCACCGGCTAACTACGTGCCAGCAGCCGCGGTAATACGTAGGGTGCAAGCGTTGTCCGGAATTACTGGGCGTAAAGAGCTCGTAGGTGGTTTGTCGCGTCGTCTGTGTATTCCCGAGGCTTAACTTCGGGCGTGCAGGCGATACGGG
+
GGGGGGGGGGGGGGGGGGGGGGGGGGGGGGGGGGGGGGGGGGGCGGGGGGGGGGGGGGGGGGGGGGGGG7F@FGCGGFGGGGGGGGGGGGGGGGGDFGGFFFFGGGGGFGGGGGGGFGCFGCGGCFFFGCEECCC@>DEGGDFGFGGGFGAFEG7*6FFFGGEGGGGFGGGFGGGCEEGEEGGCGGFFD>FCAFFECGEEEEF?EGECGGGFGG6;ED<5CC9?CFEGEG5:5?F5*7>GF:DFGCDGEGGGGC07*/**27*9@CC8:@77=?>:9>GF>B37)753().8?F
@M04650:207:000000000-C238N:1:1101:19098:4191 1:N:0:19
ACTCCTACGGGAGGCAGCAGTGGGGAATATTGCACAATGGGCGCAAGCCTGATGCAGCCATGCCGCGTGTATGAAGAAGGCCTTAGGGTTGTAAAGTACTTTCAGCGGGGAGGAAGGTGATAAGGTTAATACCCTTATCAATTGACGTTACCCGCAGAAGAAGCACCGGCTAACTCCGTGCCAGCAGCCGCGGTAATACGGAGGGTGCAAGCGTTAATCGGAATTACTGGGCGTAAAGCGCGCGCAGGCGGTCTTTTAAGTCTGATGTGAAAGCCCCCGTCTCAACCGGGGAGG
+
GGGGGGGGGGGGGGGGGGGGGGGGGGGGGGGGGGGGGGFFGGGGGGGGGGGGGGGGGGGGGGGGGGGGGGGGGGGGGGGGGGGGGGGGGGGGGGGGGGGGGGGGGGGGGGGGGGGGGGGGGGGGGGGGGGGGGGGGGGGGGGGGGGGGGGGGGGGGGGGGGGGGGGGGGGCEFGFGGDGGGGGGGGGGGGGGGGGGGGGGGGGGGGGGGGGGGGCGGGGGGGGGGFGGGGGGFGGGGGFG3DFFGGGGFGGGGGCFFFFFGFGGFGG9FFFFFFFFFBG.74C?FFFFFFFFBF
@M04650:207:000000000-C238N:1:1101:13250:4206 1:N:0:19
ACTCCTACGGGAGGCAGCAGTGGGGAATATTGCACAATGGGCGAAAGCCTGATGCAGCAACGCCGCGTGAGCGATGAAGGCCTTCGGGTCGTAAAGCTCTGTCCTCAAGGAAGATAATGACGGTACTTGAGGAGGAAGCCCCGGCTAACTACGTGCCAGCAGCCGCGGTAATACGTAGGGGGCTAGCGTTATCCGGAATTACTGGGCGTAAAGGGTGCGTAGGCGGTCTTTCAAGCCAGAAGTGAAAGGCTACGGCTCAACCGTAGTAAGCTTTTGGAACTGTAAGACTTGAGT
+
GGGGGGGGGGGGGGGGGGGGGGGGGGGGGGGGGGGGGGGGGGGGGGGGGGGGGGGGGGGGGGGGGGGGGGGGGGGGGGGGGGGGGGGGGGGGGGGGGCGGGGGGGGGGGGGGGGGGGGGGGGGEGGGGGGGGGGGGGGGGGGGGGGGGGGGGGGGGGGFEGGGGGGGGGGGGGGGGGGGGGGGGGGGGGGGGGGGGGEGGGGGGFGGGEGGGGGGGGGGCEDEFGGGGGGGGFGGGFFFGFGFF>>CCFGFFCCDEEFFFGFG7>GDFFFFF4=4@>FG???GFFFF?B??2:)
@M04650:207:000000000-C238N:1:1101:7853:4253 1:N:0:19
ACTCCTACGGGAGGCAGCAGTGGGGAATATTGCACAATGGGCGCAAGCCTGATGCAGCCATGCCGCGTGTGTGAAGAAGGCCTTCGGGTTGTAAAGCACTTTCAGCGAGGAGGAAGGGCGATGTCTTAATACGGCATCGCATTGACGTTACTCGCAGAAGAAGCACCGGCTAACTCCGTGCCAGCAGCCGCGGTAATACGGAGGGTGCAAGCGTTAATCGGAATTACTGGGCGTAAAGCGCACGCAGGCGGTTTGTTAAGTCAGATGTGAAATCCCCGCGCTTAACGTGGGAAC
+
GGFGGFGFCGGGGGGGGGFGGGGGGGGGGGGGGGGGGGGGGGGGGGGGGGGGGGG<FGGGGGGFEGGGGGGGGEE?FGGGGGGDGGGDFCGGGGGGGGGFGGGGGGGEEGGEGFGG>GGGDGGDGGGFGGGGFFGGGGEGGGGGGGGEEEGGGGGGGGGGDGFGGDCFC>:EGFF@EGG:@CFGGFDGFGGGGCGGGF9BC8EEEEGGDGCFGGDDEGDFD3CFFFGFF4FFEEC5FF=3;D3>DGGGFCD)C3>7??46<BFC?CFFFFFFFF)68><DFBGFFFDBFB>?:0
@M04650:207:000000000-C238N:1:1101:19817:4295 1:N:0:19
ACTCCTACGGGAGGCAGCAGTGGGGAATCTTGCACAATGGGCGGAAGCCTGATGCAGCGACGCCGCGTGGGGGATGACGGCCTTCGGGTTGTAAACTCCTTTCGCTAGGGAAGAAGCCATTTTGTGGTGACGGTACCTGGATAAGAAGCACCGGCTAACTACGTGCCAGCAGCCGCGGTAATACGTAGGGTGCAAGCGTTGTCCGGAATTACTGGGCGTAAAGAGCTCGTAGGTGGTTTGTCGCGTCGTCTGTGAAATCCCGAGGCTTAACTTCGGGCGTGCAGGCGATACGGG
+
GGGGGGGGGGGGGGGGGGGGGGGGGGGGGGGGGGGGGGGGGGGGGGGGGGGGGGGGGFGGGGGGGGGGGGGGGGGGGGGGGGGGGGGGGGGGGGGGGGGGGGGGGGGGGGGGGGGGGGGGGFFGGGGGGGGGGGGGGGGGGGGGGGGGGGGGGGGGGGGGGGGFGGGGGGGGGGGGGGGGGGGGGGGGGGFGGGGGGGGGGGGGGGGGGGGGDGGGGGDGGGGGGGFGGGGGFGGGCGFGFCBFGGGG3<CFCGG?B=6<E>*)779:FFFFFFF@B>GEFFGFFBD02@EFFF
@M04650:207:000000000-C238N:1:1101:13967:4302 1:N:0:19
ACTCCTACGGGAGGCAGCAGTGGGGAATATTGCACAATGGGCGCAAGCCTGATGCAGCCATGCCGCGTGTATGAAGAAGGCCTTAGGGTTGTAAAGTACTTTCAGCGGGGAGGAAGGTGATAAGGTTAATACCCTTATCAATTGACGTTACCCGCAGAAGAAGCACCGGCTAACTCCGTGCCAGCAGCCGCGGTAATACGGAGGGTGCAAGCGTTAATCGGAATTACTGGGCGTAAAGCGCACGCAGGCGGTCAATTAAGTCAGATGTGAAAGCCCCGAGCTTAACTTGGGAAT
+
GGGGGGGGGGGGGDGGGGGFGGGGGDGGGGGGGGGGGGGGGGGGGGGGGGGGGGGGGGGGGGGCFGGFGGGGGGGGGGGGGGGGGGGGGGGGGGFGGGGGGGGGGGGGGGGGGGGGGGGGGFGGGGGFGGGGGGGGGGGGGGGGGGGGGGGGGGGGGGGGGGGGGGGGGGGGGGGGGGGGGGGGGGGGGGGGGEGGGGGGC>EGGGGGGGGGGGGGGGGGGGCGGGGGFGGG@ECEFGBGE3:@GCDCBGCCDGGFFF==FFDCFGGA??F=F@:5:>GEFB4@?F6AFFFF24
@M04650:207:000000000-C238N:1:1101:15633:4312 1:N:0:19
ACTCCTACGGGAGGCAGCAGTGGGGAATCTTGCACAATGGGCGCGAGCCTGATGCAGCGACGCCGCGTGAGGGATGACGGCCTTCGGGTTGTAAACCTCTTTCAGTACTGACGAAGCGGAAGTGACGGTAGGTACAGAAGAAGCACCGGCCAACTACGTGCCAGCAGCCGCGGTAATACGTAGGGTGCGAGCGTTGTCCGGAATTACTGGGCGTAAAGAGCTCGTAGGCGGTTTGTCGCGTCGTCTGTGAAATCCTGCAGCTTAACTGTGGGCGTGCAGGCGATACGGGCAGAC
+
GGGGGGGGGGGGGGGGGGGGGGGGGGGGGGGGGGGGGGGGGGGGGGGGGGGGGGGGGGGGGGGGGGGGGGGGGGGGGGGGGGGGGGGGCGGGGGGFGGGGGGGGGGGFEGGGGGGGGGG:FCFFGGGGGGGGGGGGFAFGGCFGGGGGGGGGGGFGFGFFGGGGGGGFGDG@GCECFFGGGGBEGGGCEGC8E:EGGGGGGDEFF7CE9FGGGEECGGGGFGGGCCEGCDGE3CDF7C><77DEG<FFF*>C7FCFFFFFG):>FC7<?FFF@BD@??GFFF)<37789B>6(.
@M04650:207:000000000-C238N:1:1101:20981:4318 1:N:0:19
ACTCCTACGGGAGGCAGCAGTGGGGAATATTGCACAATGGGCGCAAGCCTGATGCAGCCATGCCGCGTGTATGAAGAAGGCCTTCGGGTTGTAAAGTACTTTCAGCGGGGAGGAAGGGAGTAAAGTTAATACCTTTGCTCATTGACGTTACCCGCAGAAGAAGCACCGGCTAACTCCGTGCCAGCAGCCGCGGTAATACGTAGGTGGCAAGCGTTGTCCGGATTTACTGGGCGTAAAGGGAGCGTAGGCGGATCTTTAAGTGGGATGTGAAATACTCGGGCTCAACCTGGGGGC
+
GGGGGGGGGGGGGGGGGGGGGGGGGGGGGGGGGGGGGGGGGGGGGGGGGGGGGGGGGGGGGGGGGGGGGGGGGGGGGGGGGGGGGGGGGGGGGGGGGGGGGGGGGGGGGGGGGGGGGGGGGGGGGGGGGGGGGGGGGGGGGGGGGGGGGGGGGGGGGGGGGGGGGGGGGGGGGGGGGGGGGGGGGGGGGGGGGEGGDFGGGGGGGGGGGGGGGGGGGGGGGG=EGGGGGGGGFGGGGGFGFGFFGGGGFGGGCD>BFFFFGFGGFGGBFFFF46*@80CEF;GFFF>((>F9>(
@M04650:207:000000000-C238N:1:1101:15539:4321 1:N:0:19
ACTCCTACGGGAGGCAGCAGTGGGGAATATTGCACAATGGGCGCAAGCCTGATGCAGCCATGCCGCGTGTATGAAGAAGGCCTTCGGGTTGTAAAGTACTTTCAGCGAGGAGGAAGGCGTTGTGGTTAATAACCGCAGCGATTGACGTTACTCGCAGAAGAAGCACCGGCTAACTCCGTGCCAGCAGCCGCGGTAATACGGAGGGTGCAAGCGTTAATCGGAATTACTGGGCGTAAAGCGCACGCAGGCGGTCTGTCAAGTCGGATGTGAACTCCCCGGGCTCAACCTGGGAAC
+
GGGGGGGGGGGGGGGGGGGGGGGGGGGGGGGGGGGGGGGGGGGGGGGGGGGGGGGGGGGGGGGGGGGGGGGGGGFGGGGGGFGGGGGCFCGGGGGGGGGGGGGGGGGGGGGDGGGFFGGGGGGGGGGGGGGFGGGGDGGG>>FGFGGFGGGGGCCFGGGFFGGGFGFGGGDEGGCGGGGGGCDGCGFGGGGGGGGCGGGCCCEGGEGEGFFFE=5ECGGFGGGGGGGGGGGGFEGEGGFGFGFFGDG3:CDCDCFBF6F?:@>7>5C:F?F*8@F<?BDF>1396?>?:>:??3
@M04650:207:000000000-C238N:1:1101:14799:4325 1:N:0:19
ACTCCTACGGGAGGCAGCAGTAGGGAATCTTCCGCAATGGACGAAAGTCTGACGGAGCAACGCCGCGTGTGTGATGAAGGATTTCGGTTCGTAAAGCACTGTTGTTAAGGAAGAACAGTAATAAGAGTCACTGCTTATTATGTGACGGTACTTAACCAGAAAGCCACGGCTAACTACGTGCCAGCAGCCGCGGTAATACGTAGGTGGCAAGCGTTATCCGGAATTATTGGGCGTAAAGCGCGCGTAGGCGGCAAGATTAGTCTGATGTGAAAGCCCTCGGCTCAACCGAGGA
+
GGGGGGGGGGGGGGGGGGGGGGGGGGGGGGGGGGGGGGGGGGGGGGGGGGGGGGGGGGGGGGGGGGGGGECEFEFDGGGGCFGDGGGGGGGGGGGGGFGGGFGGGGGGGGGGGGFGDFGGFGFGGGGGFFGGGGGFGGGGGGGFGGGGGFCFGGGGGGGGGGGGGGFC@EGDGGGGG8FCGGFGG?DGGCEEGGCE9FCG:9CEGGGG8FGGEGC5=CF<=7=F6?9E+7CF)/>5CC?)>CDFGDCDFGG:7DF)6@FFF4CCBFCB4@=@F;FF<?GE@0<FFFF99@FF
@M04650:207:000000000-C238N:1:1101:13721:4350 1:N:0:19
ACTCCTACGGGAGGCAGCAGTGGGGAATATTGCACAATGGGCGCAAGCCTGATGCAGCCATGCCGCGTGTATGAAGAAGGCCTTAGGGTTGTAAAGTACTTTCAGCGGGGAGGAAGGTGATAAGGTTAATACCCTTATCAATTGACGTTACCCGCAGAAGAAGCACCGGCTAACTCCGTGCCAGCAGCCGCGGTAATACGGAGGGTGCAAGCGTTAATCGGAATTACTGGGCGTAAAGCGCACGCAGGCGGTCAATTAAGTCAGATGTGAAAGCCCCGAGCTTAACTTGGGAAT
+
GGGGGGGGGGGGGGGGGGGGGGGGGGGGGGGGGGGGGGGGGGGGGGGGGGGGGGGGGGGGGGGGGGGGGGGGGGGGGGGGGGGGGGGGGGGGGGGGGGGGGGGGGGGGGGGGGEGGGGGGGGGGGGGGGGGGGGGGGGGGGGGGGGGGGGGGGGGGGGGGGGGGGGGGGGGGGGGGGGGGGGGGGGGGGGGGGEGGGGGGGGGGGGGGGGGGGGGGGGGGGG;FGGGGGGGGFGGGGGFGFGFFGGGGFGGGGGFFFFFFGFGGFGGAFBF4BF@FB>GDFFGFBFFFBFFFF:
@M04650:207:000000000-C238N:1:1101:23449:4367 1:N:0:19
ACTCCTACGGGAGGCAGCAGTGGGGAATATTGCACAATGGGCGGAAGCCTGATGCAGCGACGCCGCGTGAGGGATGACGGCCTTCGGGTTGTAAACCTCTTTCAGCAGGGACGAAGCGCAAGTGACGGTACCTGCAGAAGAAGCACCGGCTAACTACGTGCCAGCAGCCGCGGTAATACGTAGGTGGCGAGCGTTATACGGATTTATTGGGCGTAAAGGGAGCGTAGGCGGATACTTAAGTGGGATGTGAAATACTTGGGCTCAACCCGAGTACTGCATTCCAAACTGAGTATC
+
GGGGGGGGGGGGGGGGGGGGGGGGGGGGGGGGGGGGGGGGGGGGGGGGGGGGGGGGGGGGGGGGGGGFGGGGGGGGGGGGGGGGGGGGGGGGGGGGGGGGGGGGGGGGGGGGGGGGGGGGGGGGGGGGGGGGGGGGGGGGGGGGGGGGGGDGGGGGGGGGGGGGGGGGGGGGGGGGGGGGGGGGGGGGGGGGGGGGGGGGGDG5CGGGGGGGGGGGGGGGGGGGGGGGGGGGFG4ECFFGFGFFGGGFFGFGFGGFFFFFG>GCFGF?E>BFFFFFBAFFFFGFFFFFFFFFB4
@M04650:207:000000000-C238N:1:1101:5984:4420 1:N:0:19
ACTCCTACGGGAGGCAGCAGTGGGGAATATTGCACAATGGGCGCAAGCCTGATGCAGCCATGCCGCGTGTGTGAAGAAGGCCTTCGGGTTGTAAAGTACTTTCAGCGGGGAGGAAGGTGATAAGGTGAATCCCCTTGTCAATTGACGTTACCCGCAGAAGAAGCACCGGCTAACTCCGTGCCAGCAGCCGCGGTAATACGGAGGGTGCAAGCGTTAAGCGGAATTACTGTGCGTAAAGCGCACGCAGGCGTTCAATTAAGTCAGATGTGAACGCCTCGAGCTTAACTTGGGAAT
+
FGGGGGGGGGGGGDGGGGGGGFGGGGGGGGGCGGFGGGGGGGG7FGGGGGGFFGFGFG<F@FFFGGGGGCFGGGGGGFGCFEGFGGGGGCFFGGGGGFGGFGGGFF@FGGGEE>FFGFGGFC?F93,:3,3,3>DEFG,FCFFGFGGF+@7@,@BBFDGGCGF?8,>F<C7;FC@,>8=FCCFGGGGG*8CEGGGGGGGC5*:EEC8CFGGGGCC5C*0>*>85FGFCC*<9@E3:77=3>D)<33<DFG*)1CG7=FFFCF7:7CFAFFF*))7)((75.3*99==A>6>14(
@M04650:207:000000000-C238N:1:1101:13571:4448 1:N:0:19
ACTCCTACGGGAGGCAGCAGTGGGGAATATTGCACAATGGGCGCAAGCCTGATGCAGCCATGCCGCGTGTATGAAGAAGGCCTTAGGGTTGTAAAGTACTTTCAGCGGGGAGGAAGGTGATAAGGTTAATACCCTTGTCAATTGACGTTACCCGCAGAAGAAGCACCGGCTAACTCCGTGCCAGCAGCCGCGGTAATACGGAGGGTGCAAGCGTTAATCGGAATTACTGGGCGTAAAGCGCACGCAGGCGGTCAATTAAGTCAGATGTGAAAGCCCCGAGCTTAACTTGGGAAT
+
GGGGGGGGGGGGGGGGGGGGGGGGGGGGGGGGGGGGGGGGGGGGGGGGGGGGGGGGGGGGGGGGGGGGGGGGGGGGGGGGGGGGGGGGGGGGGGGGGGGGFGGGGGGGGGGGGGGGGGGGGGGGGFGGGGGGGGGGGGGGGGGGGGGGGGGGGGGGGGFCGDGGGGGGGGGGGGGGGGGGGGGGGGGCGGGGGGGGGGGFGGDEGGGGGGGGGGGGGGFGGGGGFCCGGGGGFEGGGGFGFGFFGGDDEGGGDGG??FFB:@GGFGG<FFF407.>09C@DB4FFF=<A?FBF0
@M04650:207:000000000-C238N:1:1101:18024:4456 1:N:0:19
ACTCCTACGGGAGGCAGCAGTGGGGAATATTGCACAATGGGCGCAAGCCTGATGCAGCCATGCCGCGTGTATGAAGAAGGCCTTAGGGTTGTAAAGTACTTTCAGCGGGGAGGAAGGTGATAAGGTTAATACCCTTATCAATTGACGTTACCCGCAGAAGAAGCACCGGCTAACTCCGTGCCAGCAGCCGCGGTAATACGGAGGGTGCAAGCGTTAATCGGAATTACTGGGCGTAAAGCGCACGCAGGCGGTCAATTAAGTCAGATGTGAAAGCCCCGAGCTTAACTTGGGAAT
+
GGGGGGGGGGGGGGGGGGGGGGGGGGGGGGGGGGGGGGGGGGGGGGGGGGGGGGGGGGGGGGGGGGGGGGGGGGGGGGGGGGGGGGGGGGGGFGGGGGGGGGGGGGGGGGCGGGGGGGGGGGGGGGGGGGGGGGGGGGGGGGGGGGGGGGGGGGGGGGGGGGGGGGGGEGGGGGGGGGGGGGGGGGGGGGGGGGGGGGGGG5EGEGGGGGGGGGGGGGGGGGGGGGGGGGGGFEGDG>FGFGFEGDDGDGGD<9C=FFFFGFGGF=:AFFFFFF@FBFDEFFFFFFF2)<5<71
@M04650:207:000000000-C238N:1:1101:12822:4468 1:N:0:19
ACTCCTACGGGAGGCAGCAGTGGGGAATATTGCACAATGGGGGAAACCCTGATGCAGCAACGCCGCGTGAGTGATGACGGTCTTCGGATTGTAAAGCTCTGTCTTTAGGGACGATAATGACGGTACCTAAGGAGGAAGCCACGGCTAACTACGTGCCAGCAGCCGCGGTAATACGTAGGTGGCAAGCGTTGTCCGGATTTACTGGGCGTAAAGGGAGCGTAGGCGGATGATTAAGTGGGATGTGAAATACTCGGGCTCAACCTGGGGGCTGCATTCCAAACTGGAGATCTAG
+
GGGGGGGGGGGGGGGGGGGGGGGGGGGGGGGGGGGGGGGGGGGGEGGGGGGGGGGFGGGGGGGGGGGGGGGGGGGGGGGGGGGGGGGGGGGGGGGGGGGGGGGGGGGGGGGGGGGGGGFGGGGGGGGGGGGGGGGGGGGGGGGGGGGGGGGGGGGGGGGGGGGGEGGGFGGFFGGGGEGGGGGGGGGDEGGGGGGGGDGFDGGGGGGGCGGGGGGFGGG<CDEGGG=EE9<CBGGGGGFF?<6@FFC7=7*9CGGF)>FFF<*95FD>>>D>FF?FAFG?F7D??F;:4?76
@M04650:207:000000000-C238N:1:1101:19593:4475 1:N:0:19
ACTCCTACGGGAGGCAGCAGTGGGGAATATTGCACAATGGGCGCAAGCCTGATGCAGCCATGCCGCGTGTATGAAGAAGGCCTTAGGGTTGTAAAGTACTTTCAGTTGGGAGGAAGGCGTTGATGCTAATATCATCAGCGATTGACGTTACCAACAGAAGAAGCACCGGCTAACTCCGTGCCAGCAGCCGCGGTAATACGGAGGGTGCAAGCGTTAATCGGAATTACTGGGCGTAAAGCGCACGCAGGCGGTTGATTAAGTTAGATGTGAAATCCCCGGGCTTAACCTGGGAAT
+
GGGGGGGGGGGGGGGGGGGGGGGGGGGGGGGGGGGGGGGGGGGGGGGGGGGGGGGGGGGGGGGGGGGGGGGGGGGGGGGGGGGGGGGGGGGGGGGGGGGGFGGGGGGGGGGGGGGGGGGGGGGGGGGGGGGGGGGGGGGGGGGGGGGGGGGGGGGGGGGGGGGGGGGGGGGGGGGFGGGGGGGGGGGGGGGGGGGGGGGFGGGGGGGGGGGGGGGGGGGGGDGGGGGGGGGGFGGDGGFGFGFDGGGGEGDDDGGFF?BFEFGDFGGAFBFFFFFFFBGFFBCFFFFFFFFFF7
@M04650:207:000000000-C238N:1:1101:10666:4491 1:N:0:19
ACTCCTACGGGAGGCAGCAGTGGGGAATATTGCACAATGGGCGCAAGCCTGATGCAGCCATGCCGCGTGTGTGAAGAAGGCCTTAGGGTTGTAAAGTACTTTCAGCGGGGAGGAAGGTGATAAGGTAAATACCCTTATCAATTGACGTTACCCGCAGAAGAAGCACCGGCTAACTCCGTGCCAGCAGCCGCGGTAATACGGAGGGTGCAAGCGTTAATCGGAATTACTGGGCGTAAAGCGCACGCAGACGGTCAATTAATAAAGATGTGAAAGCCCCGAGCATAACTTGGGAAT
+
FGGGGGGGGGGGGGGGGGGGGGGGGGGGGGGG<EGGGGGGGGG@GGGGGGGGGCFGGG8FGGGGGGGGGGGEGGCFGAFGGGACBFGGGGGGGGGFFFGGGGGFG9CGGGG7FGGG:F,8:E,FGG,,3C<F33,33,,:73,=33+@+@F<F7:@C*3,,,,5,DD*>@FEGGCF@EBF@:@CFDEGGGGEGGG8++518*/***;C+0<C::*//2*1;<E=8::++7CF@GGG<C6C:75>9)7)59775/0*1*1*+*2:9**-@==8FFFF1,1.7(*//61.4?:?0(
@M04650:207:000000000-C238N:1:1101:10756:4498 1:N:0:19
ACTCCTACGGGAGGCAGCAGTGGGGAATATTGCACAATGGGCGCAAGCCTGATGCAGCCATGCCGCGTGTATGAAGAAGGCCTTAGGGTTGTAAAGTACTTTCAGTTGGGAGGAAGGCGTTGATGCTAATATCATCAGCGATTGACGTTACCAACAGAAGAAGCACCGGCTAACTCCGTGCCAGCAGCCGCGGTAATACGGAGGGTGCAAGCGTTAATCGGAATTACTGGGCGTAAAGCGCACGCAGGCGGTCTGTCAAGTCGGATGTGAAATCCCCGGGCTCAACCTGGGAAC
+
GGGGGGGGGGGGGGGGGGGGGGGGGGGGGGGGGGGGGGGGGCFGGGCGGGGGGGGGGGFGGGGGGGGGGGCFGGGGGGGGGGGGFGGGGGGGGGGGFGGGGGGGGFBFGEF:FGGGC8+F>C7@EGFGGGGFFC,A5EBF7>FFGGG7FGGGDDFGGGGGGGGGGGGGGGGGFGGAFEGGGGGFGDGGGGGGDCGGGGGGGGCEGGGEGG7=ECEEGGGGGCEGGGGGGCGDEGDGGGFCDCEFDCDGBG7)11>*//=FFF97.114=68@=@6@?BDE@>GF??F7:>FF?1
@M04650:207:000000000-C238N:1:1101:17550:4505 1:N:0:19
ACTCCTACGGGAGGCAGCAGTGGGGAATATTGCACAATGGGCGCAAGCCTGATGCAGCCATGCCGCGTGTATGAAGAAGGCCTTCGGGTTGTAAAGTACTTTCAGCGGGGAGGAAGGGAGTAAAGTTAATACCTTTGCTCATTGACGTTACCCGCAGAAGAAGCACCGGCTAACTCCGTGCCAGCAGCCGCGGTAATACGGAGGGTGCAAGCGTTAATCGGAATTACTGGGCGTAAAGCGCACGCAGGCGGTTGATTAAGTTAGATGTGAAATCCCCGGGCTTAACCTGGGAAT
+
GGGGGGGGGGGGGGGGGGGGGGGGGGGGGGGGGGGGGGGGGGGGGGGGGGGGGGGGGGGGGGGGGGGGGGGGGGGGGGGGGGGGGGGGGGGGGGGGGGGGGGGGGGGGGGGGGGGGGGGGGGGGGGGGFGGGGGGGGGGGGGGGGGGGGGGGGGGGFGGGGGGGGGGGGGGGGGGGGGGGGGGGGGGGGGGGGGGGGGGGGGGGGGGGGGGGGGGGGGGGGGDGGGGGFGFGFGGGGGFGFGFFGGGDDGGGGGC@FFFFGFCC4FGFFFFFFFFF<FDFFFFFFFFFFF@77(
@M04650:207:000000000-C238N:1:1101:16238:4513 1:N:0:19
ACTCCTACGGGAGGCAGCAGTGGGGAATATTGCACAATGGGCGCAAGCCTGATGCAGCCATGCCGCGTGTATGAAGAAGGCCTTAGGGTTGTAAAGTACTTTCAGCGGGGAGGAAGGTGATAAGGTTAATACCCTTGTCAATTGACGTTACCCGCAGAAGAAGCACCGGCTAACTCCGTGCCAGCAGCCGCGGTAATACGGAGGGTGCAAGCGTTAATCGGAATTACTGGGCGTAAAGCGAACGCAGGCGGTCAATTAAGTCAGATGTGAAAGCCCCGAGCTTAACTTGGGAAT
+
GGGGGGGGGDGGGGGGGGGGGFGGGGGG@GGGGGGGGGGGFGGGGGGGGGGGGGFGGGEFFGGGGGGFGBEFGGGGGGGGGFFDFGGFGGGGGGGGGGGGEGGFGGGGGGGCFGGGGFGGGGDGFC<AFFGF8=FFGGFFGFFFGGGFGGCFGECEFGC,DFGGGFGGDEEEGGGCGEGGGGGGGGGGGGGGGGGGGGGGGDDEGGGDGGGGGEGGGGFFGGEGGCCEGGFFFGGGGGFGE3>EDGDDDDG)15966@FFCF7:FFGA4BF=45@>?0)7),*9@?=)6?>B?(
@M04650:207:000000000-C238N:1:1101:21359:4544 1:N:0:19
ACTCCTACGGGAGGCAGCAGTGGGGAATATTGCACAATGGGGGAAACCCTGATGCAGCAACGCCGCGTGAGTGATGACGGTCTTCGGATTGTAAAGCTCTGTCTTTAGGGACGATAATGACGGTACCTAAGGAGGAAGCCACGGCTAACTACGTGCCAGCAGCCGCGGTAATACGTAGGTGGCAAGCGTTGTCCGGATTTACTGGGCGTAAAGGGAGCGTAGGCGGATCTTTAAGTGGGATGTGAAATACTCGGGCTCAACCTGGGGGCTGCATTCCAAACTGGAGATCTAG
+
GGGGGGGGGGGGGGGGGGGGGGGGGGGGGGGGGGGGGGGGGGGGGGGGGGGGGGGGGGGGGGGGGGGGGGGGGGGGGGGGGGGGGGGGGGGGGGFGFGGGFGGGGGGGFGCGGGGGGGGGGGGGGGGGGGFGFGGGGGGGGGGGGGGGGFGGGGGGFGGGGGGGGGGGGEGGDCFGGFG;FGGGGGGGGGGGGGGGGDGFGGGGGFGEGGGCGGGFGGDGEDCFGGC*::CGFGGFGFFCFGFFGDGGF7>=C<).)<FF?FCFFGD>BBEEFFFFF9FFFD7477<2<?F<
@M04650:207:000000000-C238N:1:1101:25640:4566 1:N:0:19
ACTCCTACGGGAGGCAGCAGTGGGGAATATTGCACAATGGGCGCAAGCCTGATGCAGCCATGCCGCGTGTATGAAGAAGGCCTTAGGGTTGTAAAGTACTTTCAGCGGGGAGGAAGGTGATAAGGTTAATACCCTTATCAATTGACGTTACCCGCAGAAGAAGCACCGGCTAACTCCGTGCCAGCAGCCGCGGTAATACGGAGGGTGCAAGCGTTAATCGGAATTACTGGGCGTAAAGCGCACGCAGGCGGTCAATTAAGTCAGATGTGAAAGCCCCGAGCTTAACTTGGGAAT
+
GGGGGGGGGGGGGGGGGGGGGGGGGGGGGGGGGGGGGGGGGGGDGGGGGGGGGGGGGGGGGGGGGGGGGGGGGGGGGGGGCFGGGGGGGGGGGGGGGGGG9FGGGGGGGGGDGGGGGGGGGGGGFDGGFCFDCFFGGGGGG9@DGAF@FFGGGGGFGGGGGGGGGGGGGEGGGGCFFGGG>EDFFGGGGGGGGGGGGGGGGGGGGGGGGGGCEEEGGGGGCDEFGGGGGGGGDEGG3>BDFGFFDGGGFGGGG<FFFFFFGFGGFCDAF?=6@4<5?9D:>(7@FFFDFFF?B0
@M04650:207:000000000-C238N:1:1101:14805:4569 1:N:0:19
ACTCCTACGGGAGGCAGCAGTAGGGAATCTTCGGCAATGGACGAAAGTCTGACCGAGCAACGCCGCGTGAGTGAAGAAGGTTTTCGGATCGTAAAACTCTGTTGTTAGAGAAGAACAAGGACGTTAGTAACTGAACGTCCCCTGACGGTATCTAACCAGAAAGCCACGGCTAACTACGTGCCAGCAGCCGCGGTAATACGTAGGTGGCAAGCGTTGTCCGGATTTATTGGGCGTAAAGCGAGCGCAGGCGGTTTCTTAAGTCTGATGTGAAAGCCCCCGGCTCAACCGGGGAGG
+
GGGGGGGGGGGGGGGGGGGGGGGGGGGGGGGGGGGGGGGGGGGGGGGGGGGGGGGGGGGGGGGGGGGGGGGGGGGGGGGGGGGGGGGGGGGGGGGGGGGGGGGGGGGGGGGGGGGGGGEGFGGGGGGGGGGGGGGGGGGGGGGGFGGGGGGGGGGGGGGGGGGGGGGGGGGGGGGGGGGGGGGGGGGGGGGGGGGGCGGGGGGGGGGGGGGGGGEEGFFDEDCEFFGGGGGGFGGGGGFGFGBFGGGDDGGGGGGFFFBFCFFGFFFFFFFFFFFFFFGFFFGFFFFFFFF>FF
@M04650:207:000000000-C238N:1:1101:16075:4622 1:N:0:19
ACTCCTACGGGAGGCAGCAGTGGGGAATATTGCACAATGGGCGCAAGCCTGATGCAGCCATGCCGCGTGTATGAAGAAGGCCTTAGGGTTGTAAAGTACTTTCAGCGGGGAGGAAGGTGATAAGGTTAATACCCTTATCAATTGACGTTACCCGCAGAAGAAGCACCGGCTAACTCCGTGCCAGCAGCCGCGGTAATACGGAGGGTGCAAGCGTTAATCGGAATTACTGGGCGTAAAGCGCACGCAGGCGGTCAATTAAGTCAGATGTGAAAGCCCCGAGCTTAACTTGGGAAT
+
GGGGGGGGGGGGGGGGGGGGGGGGGGGGGGGGGGGGGGGGGGGGGGGGGGGGGGGGGGGGGGGGGGGGGGGGGGGGGGGGGGGGGGGGGGGGGGGGGGGGBFGGGGGGGGGGGGGGGGGGGGGGGFGFGGGGGGGGGGGGGGGGGGGGGGGGGGGGGGGGGGGGGGGGGGGGGGGGGGGGGGGGGGGGGGGGGGGGCGGGGGGGGGGGGGGGGGGGGGGGGGCFGGGGGGGGEEGGGGFGFGEFGGGGFGGGGGGFFFFFGFGF6>FFFFFFFF>::07BF>DFFFFFAFF??7
@M04650:207:000000000-C238N:1:1101:16126:4647 1:N:0:19
ACTCCTACGGGAGGCAGCAGTGGGGAATATTGCACAATGGGCGCAAGCCTGATGCAGCCATGCCGCGTGTATGAAGAAGGCCTTAGGGTTGTAAAGTACTTTCAGTTGGGAGGAAGGCGTTGATGCTAATATCATCAGCGATTGACGTTACCAACAGAAGAAGCACCGGCTAACTCCGTGCCAGCAGCCGCGGTAATACGGAGGGTGCAAGCGTTAATCGGAATTACTGGGCGTAAAGCGCACGCAGGCGGTCAATTAAGTCAGATGTGAAAGCCCCGAGCTTAACTTGGGAAT
+
GFFGGGGGGGGGGGGGGGGGGGGGGGGGGGGGGGGGGGGGGGGGGGGGGGGGGGGGGGGGGGGGGGGGGGGGGGGGGGGGGGGGGGGGGGGGGGGGGGGGGGGGGEFGGGGGGGGGGGGGGGGGGGGGGGFFGGGGGGGGGFFGGGGGGGDFGGGGGGGGGGGGGGGGGGGDGGFCFGGGGGGGGGGGGGGGGGGGCFDGGGGGGGGGGGGGGGGGGGDGGGGGGGGFFFGGDGGEFFFGFGFFGGGGFGGDDCFFBFFFGFGGFCGFFFF??@5>(7CFFFDFFF?6<:F<:1
@M04650:207:000000000-C238N:1:1101:26580:4652 1:N:0:19
ACTCCTACGGGAGGCAGCAGTGGGGAATCTTGCACAATGGGCGGAAGCCTGATGCAGCGACGCCGCGTGGGGGATGACGGCCTTCGGGTTGTAAACTCCTTTCGCTAGGGAAGAAGCCATTTTGTGGTGACGGTACCTGGATAAGAAGCACCGGCTAACTACGTGCCAGCAGCCGCGGTAATACGTAGGGTGCAAGCGTTGTCCGGAATTACTGGGCGTAAAGAGCTCGTAGGCGGCGAGATTAGTCTGATGTGAAAGCCCTCGGCTCAACCGAGGCAGGTCCTTGGAAACTGT
+
GGGGGGGGGGGGGGGGGGGGGGGGGGGGGGGGGGGGGGGGGGGGGGGGGGGGGGGGGGGGGGGGGGGGGGCGGGGGGGGGGGGGGGGCGFGGGGGGFFGGGGGGGGGGGGGGGGGGGGGAECFGFGECFFCC<FCFFGGGFGFGEFCFFGGGEFGGGGGGGGGCFGGFGGGGGGGGEGGG5CFGG@FFGGGGGGGCGE:AEC@FGDG=F+9FGG6CEDGGEG?9EGGFGGG=:DD5)C0CD*9B4::DBF*:CF=70*0.*0>DE3*-9@5<>3>)1:DD))09*66547:29<
@M04650:207:000000000-C238N:1:1101:26632:4741 1:N:0:19
ACTCCTACGGGAGGCAGCAGTGGGGAATATTGCACAATGGGCGCAAGCCTGATGCAGCCATGCCGCGTGTGTGAAGAAGGCCTTCGGGTTGTAAAGCACTTTCAGCGAGGAGGAAGGGCGATGTCTTAATACGGCATCGCATTGACGTTACTCGCAGAAGAAGCACCGGCTAACTCCGTGCCAGCAGCCGCGGTAATACGGAGGGTGCAAGCGTTAATCGGAATTACTGGGCGTAAAGCGCACGCAGGCGGTTTGTTAAGTCAGATGTGAAATCCCCGCGCTTAACGTGGGAAC
+
GGGGGGGGGGGGGGGGGGGGGGFGGGGGGGGGGGGGGGGGGGGGGGGGGGGGGGGGGGGGCGGGGGGGGGGGGGGGGGGGGGGGGGGGGGGFGGGGGGGGGGGGGGGGGGGGGGGGGGGGGGGGGGGGGGGGGGGGDGGGGGGGGGGGGGGGGGDGGGFGGGFGFGGGGGGGGGGGGGGGGGGGGGFFFGGGGGGG?BFGGEGGGGGGGGFGGEGEFGGGGGGFGGGGGGGGFEDE3*=CBGEEGD<<)9D)9DGFFFFFGFGGFFG>FFF4@F@:?FG:DBDFFFFFFFFF?-
@M04650:207:000000000-C238N:1:1101:26423:4794 1:N:0:19
ACTCCTACGGGAGGCAGCAGTGGGGAATATTGCACAATGGAGGAAACTCTGATGCAGCAACGCCGCGTGAGCGATGAAGGTCTTCGGATCGTAAAGCTCTGTCTTTAGGGATGATAATGACAGTACCTAAGGAGGAAGCCACGGCTAACTACGTGCCAGCAGCCGCGGTAATACGTAGGTGGCAAGCGTTGTCCGGATTTATTGGGCGTAAAGCGAGCGCAGGCGGTTTCTTAAGTCTGATGTGAAAGCCCCCGGCTCAACCGGGGAGGGTCATTGGAAACTGGGAGACTTG
+
GGGGGGGGGGGGGGGGGGGGGGGGGGGGGGGGGGGGGGGGGGGGGGGGGGGGGGGGGGGGGGGGGGGGGGGGGGGGGGGGGGGGGGGGGGGGGGGGGGGGGGGGGGGGGGGGGGGGGGGGGGGGGGGGGGGGGGGGGGGGGGGGGGGGGGGGGGGGGGGGGGGGGGGGGGGGGGGGGGGGGGGGGGGGGGGGGFGGGGG9FCGGGGGGGGGGGGGGGGGGGGGGGGEGGCGGFGGCGGFGFGFFGGGGFFGDGDGFFFFFGFGGFGG>BD3?FFFFB?GF:>GFF>BF:FFF
@M04650:207:000000000-C238N:1:1101:12763:4813 1:N:0:19
ACTCCTACGGGAGGCAGCAGTGGGGAATATTGCACAATGGGCGAAAGCCTGATGCAGCAACGCCGCGTGAGCGATGAAGGCCTTCGGGTCGTAAAGCTCTGTCCTCAAGGAAGATAATGACGGTACTTGAGGAGGAAGCCCCGGCTAACTACGTGCCAGCAGCCGCGGTAATACGTAGGGGGCTAGCGTTATCCGGAATTACTGGGCGTAAAGGGTGCGTAGGCGGTCTTTCAAGCCAGAAGTGAAAGGCTACGGCTCAACCGTAGTAAGCTTTTGGAACTGTAAGACTTGAGG
+
GGGGGGGGGGGGGGGGGGGGGGGGGGGGGGGGGGGGGGGGGGGGGGGGGGGGGGGGGGGGGGGGGGGGGGGGGGGGGGGGGGGGGGGGGGGGGGGGGGGGGGGGGGGGGGGGGGGGGGGGGGGGGGEADFGGGGGGGGGGGGGGGGGGGGGGGGGGGGGGGGGGGGGGFGGGGGGGGGGGGGGGGGGGGGEGGGGGGGGGGGGGGGGG:EGGGGGGGGGGGGGGGGGGGGGGFGGGGGFGFGFFGGGGFFCFGGGFEFFFGFGDFGGFBFFFF?FFFFGFF?FFFF@?)**<?0
@M04650:207:000000000-C238N:1:1101:20233:4817 1:N:0:19
ACTCCTACGGGAGGCAGCAGTGGGGAATATTGCACAATGGGCGCAAGCCTGATGCAGCCATGCCGCGTGTATGAAGAAGGCCTTAGGGTTGTAAAGTACTTTCAGCGGGGAGGAAGGTGATAAGGTTAATACCCTTATCAATTGACGTTACCCGCAGAAGAAGCACCGGCTAACTCCGTGCCAGCAGCCGCGGTAATACGGAGGGTGCAAGCGTTAATCGGAATTACTGGGCGTAAAGCGCACGCAGGCGGTTTGTTAAGTCAGATGTGAAATCCCCGGGCTCAACCTGGGAAC
+
GGGGGGGGGGGGGGGGGGGGGGGGGGGGFGGGGGGGGGGGGGGGGGGGGGGGGGGGGGGGGGGGGGGGGGGGGGGGGGGGGGFFEGGGGGGGGGGGGGFFGGGGGGGGGGGGGGGGGGGGGGGGGGGGGFGGFGGGGGGGGFFGGGGGFGGGGGGGGGGGGGGGGGDFEGGGFGGGDGGGGGGGGGGGGGGGGEEEGGGGGGGGGGGGGGGGGCGCGGFGGDECFGGFCFGGFGGGGGFGFGEDCDGGFCDDC3C>@?FFAF7>BDGBFFFF=BFFFFGFF0CFFFF>FFFFF(
@M04650:207:000000000-C238N:1:1101:25576:4827 1:N:0:19
ACTCCTACGGGAGGCAGCAGTGGGGAATATTGCACAATGGGGGAAACCCTGATGCAGCAACGCCGCGTGAGTGATGACGGTCTTCGGATTGTAAAGCTCTGTCTTTAGGGACGATAATGACGGTACCTAAGGAGGAAGCCACGGCTAACTCCGTGCCAGCAGCCGCGGTAATACGGAGGGTGCAAGCGTTAATCGGAATTACTGGGCGTAAAGCGCACGCAGGCGGTTTGTTAAGTCAGATGTGAAATCCCCGCGCTTAACGTGGGAACTGCATTTGAAACTGGCAAGCTAG
+
GGGGGGGGGGGGGGGGGGGGGGGGGGGGGGGGGGGGGGGGGGGGGGGGGGGGGGGGGGGGGGGGGGGGGGGGGGGGGGGGGGGGGGGGGGGGGGGGGGGGGGGGGGGGGGGGG7FFGGGGGGGGGGGGGGGGGGGGGGGGGGGGGGGGGGGGGGGGGGGGGGGGGGGGGGGGGGGGGGGGGGGGGGGGGGGGGGGGGGGFGGGGGGGEGGGGGGGGGCDGDGEGGGCEEDGGFGGGGGFGFGFFGGGGFGGGGGGFFEEFCB5<>9<?FFF?FFFB>BGFF>:?FFFFF?6<
@M04650:207:000000000-C238N:1:1101:24469:4888 1:N:0:19
ACTCCTACGGGAGGCAGCAGTAGGGAATCTTCCGCAATGGACGAAAGTCCGACGGAGCAACGCCGCGTGTGTGATGAAGGATTTCGGTTCGTAAAGCACTGTTGTTAAGGAAGAACAGTAATAAGAGTCACTGCTTATTATATGACGGTACTTAACCAGAAAGCCACGGCTAACTACGTGCCAGCAGCCGCGGTAATACGTAGGTGGCAAGCGTTATCCGGAATTATTGGGCGTAAAGCGCGCGTAGGCGGCAAGATTAGTCTGATGTGAAAGCCCTCGGCTCAACCGAGGA
+
GGGGGGGGGGGGGGGGGGGGGGGGGGGGGGGGGGGGGGGGGGGGGGGFG<@ECGGGGGGGGGGGGGGGGCD?FGGGGGGGGEGGGGG@F:FGGGG9ECGG<FFCFAFFGGGFGGFFFFFGCEGFAC98CFCDDDGFGGDFFFDGD<>F:FFGFGGGGGGCF@<FFGGGEGBCFFFFCEFC7DF:*DCGCCEGCBE*+;<*5?@ECF1*3<5CECGE=7DDCD?*<?FGGFGGFEDE3?*C)/7BCDDDFGGGDGG79FFFCF***07:?FBF4?FF8(>>B:D=?FF>1:)4
@M04650:207:000000000-C238N:1:1101:24093:4891 1:N:0:19
ACTCCTACGGGAGGCAGCAGTGGGGAATATTGCACAATGGGCGCAAGCCTGATGCAGCCATGCCGCGTGTATGAAGAAGGCCTTAGGGTTGTAAAGTACTTTCAGCGGGGAGGAAGGTGATAAGGTTAATACCCTTATCAATTGACGTTACCCGCAGAAGAAGCACCGGCTAACTCCGTGCCAGCAGCCGCGGTAATACGGAGGGTGCAAGCGTTAATCGGAATTACTGGGCGTAAAGCGCACGCAGGCGGTCAATTAAGTCAGATGTGAAAGCCCCGAGCTTAACTTGGGAAT
+
GGGGGGGGGGGGGGGGGGGGGGGGGGGGGGGGGGGGGGGGGGGGGGGGGGGGGGGGGGGGGGGGGGGGGGGGGGGGGGGGGGGGGGGGGGGGGGGGGGGGGGGGGGGGGGGGGGGGGGGGGGGGGFFGGGGGGGGGGGGGGCGFGGGGGGGGGGGGGGGGGGGGGGGGGGGGGGGGGGGGGGGGGGGGGGGGGGGDDGGGGGGEGGGGGGGFEEGGGGGGGGGGCGGGGFCFFGGGGGFDFG>EGGGGFGGGGGF=?FFFFFGGFGGAFFFFFF5>?FGFD>FFBFF2<:;<F0
@M04650:207:000000000-C238N:1:1101:13599:4997 1:N:0:19
ACTCCTACGGGAGGCAGCAGTGGGGAATATTGCACAATGGGGGAAACCCTGATGCAGCAACGCCGCGTGAGTGATGACGGTCTTCGGATTGTAAAGCTCTGTCTTTAGGGACGATAATGACGGTACCTAAGGAGGAAGCCACGGCTAACTACGTGCCAGCAGCCGCGGTAATACGTAGGTGGCAAGCGTTGTCCGGATTTACTGGGCGTAAAGGGAGCGTAGGCGGATCTTTAAGTGGGATGTGAAATACTCGGGCTCAACCTGGGGGTTGCATTCCAAACTGGAGATCTAG
+
GGGGGGGGGGGGGGGGGGGGGGGGGGGGGGGGGGGGGGGGGGGGGGGGGGGGGGGGGGGGGGGGGGGGGGEGGGGGGGGGGGGGGGGGGGGGGGGGGGGGGGGFGGGGGGGGGGGGGGGGGGGGGEFFGGGGGGGGGGGGGFGGGGGGGGGGGGGGGGGGGGGGGGGGFGGGGGGGGGGGGGGGGGGGEG:EFEGGGGDGGECCFFGEGGCCF9C8:3>DGGGGGGEGGGC<FECCFFF</*7@GGGGFC>7CDGFBFFF6>FGFGGFFFDF?F=F>AGFFFGFFFF0<=FA
@M04650:207:000000000-C238N:1:1101:22284:5001 1:N:0:19
ACTCCTACGGGAGGCAGCAGTAGGGAATCTTCCGCAATGGACGAAAGTCTGACGGAGCAATACCGCGTGAGTGATGAAGGTCTTCGGATCGTAAAACTCTGTTGTTAGGGAAGAACAAGCATTAATGTAATACATTAGTGCCCTGACGGTACCTAACCAGAAAGCCCCGGCTAACTACGTGCCAGCAGCCGCGGTAATACGTAGGGGGCAAGCGTTGTCCGGAATTATTGGGCGTAAAGGGCGCGCAGGCGGCCTCTTAAGTCTGATGTGAAATCTTGTGGCTTAACCACAAGC
+
GGGGGGGGGGGGGGGGGGGGGGGGGGGGGGGGGGGGGGGGGGGGGGGGGGGGGGGGGGGGGGGGGGGGGGGGGGGGGGGGGGGGGGGGGGGGGGGGGGGGGGGGGGGGFGGGGGGGGGGGGGGGGGGGGGGGGGGGGGGGGGGGGGGGGGGGGGGGGGGGGGGGGGGGGGGGGGGGGGGGGGGGGGGGGGGGGGEEGGGGGGGGGGGGGGGGGGGGGGGGGGCEGGGFGGFGFGGGGFFGFGFFGGGGFGGGGGCFFFFFGFF7BFG>FFFFFFFFF<C?DFG:F??A<3)4?6
@M04650:207:000000000-C238N:1:1101:10125:5016 1:N:0:19
ACTCCTACGGGAGGCAGCAGTGGGGAATATTGCACAATGGGCGCAAGCCTGATGCAGCCATGCCGCGTGTATGAAGAAGGCCTTAGGGTTGTAAAGTACTTTCAGCGGGGAGGAAGGTGATAAGGTTAATACCCTTGTCAATTGACGTTACCCGCAGAAGAAGCACCGGCTAACTCCGTGCCAGCAGCCGCGGTAATACGGAGGGTGCAAGCGTTAATCGGAATTACTGGGCGTAAAGCGCACGCAGGCGGTCAATGAAGTCAGATGTGAAAGCCCCGAGCTGAACTGGGGAAT
+
@E6E<F@FFGFGGGC@FGGFGGCCEC@,FFGGFGGGGC<FFGGEGGGCF<EGCCC<ACFCFG<C@:CGGEGFGFGF9EFGC@E<?C==FC@FECEE?@EEC<5FEEG+>=FFCEFG@=,:AFGD@,5BF<DCGFGGGFGG9C<DEFGFFFED@+C@EEGGFFCFDCFEDG7EAFFGEGFGDGFEC?6C8C8BGEGEEFCGEECGE/1C:CGGG7;A7CDF55;F+<C?C6C=>:3=*:@D3C5BGGGDEC5/9/96*9*9CFGGF77:6BF*9?).1933.7*6674)()7:?1
@M04650:207:000000000-C238N:1:1101:8319:5101 1:N:0:19
ACTCCTACGGGAGGCAGCAGTGGGGAATATTGCACAATGGGCGCAAGCCTGATGCAGCCATGCCGCGTGTGTGAAGAAGGCCTTCGGGTTGTAAAGCACTTTCAGCGAGGAGGAAGGGCGATGTCTTAATACGGCATCGCATTGACGTTACTCGCAGAAGAAGCACCGGCTAACTCCGTGCCAGCAGCCGCGGTAATACGGAGGGTGCAAGCGTTAATCGGAATTACTGGGCGTAAAGCGCACGCAGGCGGTCAATTAAGTCAGATGTGAAAGCCCCGAGCTTAACTTGGGAAT
+
GGGGGGFGGGGGGGGGGGGGFGGGGGGGGFFGGGGGGGGGGGGGGGGGGGGGGGGGGGGGGGGGGGGGGGGGGCFGGGGGGGGGGGGGGGGGGGGGGGGGGGGGGGGGGGGGEGFGEGGGGGGGGGGGGGGGGGGGGGGGGGGGGGGGGGGGGGGGGGGGGGGGGGGGGGGGGGGGFGGGGGGGGGGGGGGGGGGGGFGGGGGGGEGGGGDGGGGGGGGGDC=FGGGGFGGGFGGGGFFGFDEFGDD3>GDGGGD?FFFFGFGF=FGF49FFFFFFB>GD>9FFFFF2<FFB::
@M04650:207:000000000-C238N:1:1101:25823:5105 1:N:0:19
ACTCCTACGGGAGGCAGCAGTGGGGAATATTGCACAATGGGCGCAAGCCTGATGCAGCCATGCCGCGTGTATGAAGAAGGCCTTAGGGTTGTAAAGTACTTTCAGCGGGGAGGAAGGTGATAAGGTTAATACCCTTATCAATTGACGTTACCCGCAGAAGAAGCACCGGCTAACTCCGTGCCAGCAGCCGCGGTAATACGGAGGGTGCAAGCGTTAATCGGAATTACTGGGCGTAAAGCGCACGCAGGCGGTCAATTAAGTCAGATGTGAAAGCCCCGAGCTTAACTTGGGAAT
+
GGGGGGGGGGGGGGGGGGGGGGGGGGGGGGGGGGGGGFFGGGGGGGGGGGGGGGGGGGGGGGGGGGGGGGGGGGGGGGGGGGGGGGGGGGGGGGFGGGGGGGGGGGGGGGGGGGGGGCFGGGGGFGGGGGGGGGGGGGGGGGGGGGGGGGGGGGGGGGGGGGGGGGGGGGGGGGGGGGGGGFGGFGGCGGEGEGGGGGGGGGGGGGGGGGGGGGGGGFFGGGGGGGGFGGGGFGGGFGFGEGFFGGGGFGGGGGGF=FFFGFGGFGGFFBF?F?4@B>CEF0D4BF?B<6>F?:
@M04650:207:000000000-C238N:1:1101:16710:5108 1:N:0:19
ACTCCTACGGGAGGCAGCAGTGGGGAATATTGCACAATGGGCGCAAGCCTGATGCAGCCATGCCGCGTGTATGAAGAAGGCCTTCGGGTTGTAAAGTACTTTCAGCGAGGAGGAAGGCGATGTGGTTAATAACCGCAACGATTGACGTTACTCGCAGAAGAAGCGCCGGCTAACTCCGTGCCAGCAGCCGCGGAAATACGTATGGGGCTAGCGTAATCCGGAATTACTGGACGTAAAGTGTGCGTAGGAGGTCTTTCAAGCCACACGTGAACGGCTACGGCTAAACCGTAGT
+
GGGGGGGGGGGGGGGGGGGGGGGGGGGGGGGG<FGGGGGGG8CCFGCFGGGGG9FGGG8F<FGGGGGGG66FFFGGGGG8,CEFGGGE,FEGGGGGGGGGEFGGFG7+@FF+@FG,B<>+@F,,C,BFDD9,:F:+@:=3=+@D,3CBFF:=,@F7>*33D,,,*5>F::*:F,C9EGG@7;;8***+******2*0+0;+++*0*;5E5:+/***1*7)//*:8CFCFF**0**29D9*9D=5**9***//9*2=*9/=C:9*0*/4>F>?555B:1CE)7*98)8(()),
@M04650:207:000000000-C238N:1:1101:15917:5113 1:N:0:19
ACTCCTACGGGAGGCAGCAGTGGGGAATATTGCACAATGGGCGCAAGCCTGATGCAGCCATGCCGCGTGTATGAAGAAGGCCTTCGGGTTGTAAAGTACTTTCAGCGGGGAGGAAGGGAGTAAAGTTAATACCTTTGCTCATTGACGTTACCCGCAGAAGAAGCACCGGCTAACTCCGTGCCAGCAGCCGCGGTAATACGGAGGGTGCAAGCGTTAATCGGAATTACTGGGCGTAAAGCGCACGCAGGCGGTTTGTTAAGTCAGATGTGAAATCCCCGCGCTTAACGTGGGAAC
+
GGGGGGGGGGGGGGGGGGGGEFGGGGGFGGGGGGGGGGGGGGGGGGGGGGGGDGGGGGGGGGGGGGGGGGGGGGGGGGGGGGFEGGGGGGGGGGGGGGGGGGFFGGGGGGGGGGFGGGFGGGFGFGGGGGGGGGGGGGGGGGFGGGGGGGEGGGGGGGGGGGGGGGEGEGCGGFGGGGGGGGGGGGGGGGGGGGGEGGGGGEGGGGGGGGGGGGGGGGFGDGGGGCFFFCFGFGGG<C=D@GFFGGD7@GGCG3CF@FFFEF7*9>:4=?FFFF4686D>5(/>@4>:?B:?7,
@M04650:207:000000000-C238N:1:1101:23750:5165 1:N:0:19
ACTCCTACGGGAGGCAGCAGTGGGGAATATTGCACAATGGGCGCAAGCCTGATGCAGCCATGCCGCGTGTATGAAGAAGGCCTTCGGGTTGTAAAGTACTTTCAGCGGGGAGGAAGGGAGTAAAGTTAATACCTTTGCTCATTGACGTTACCCGCAGAAGAAGCACCGGCTAACTCCGTGCCAGCAGCCGCGGTAATACGGAGGGTGCAAGCGTTAATCGGAATTACTGGGCGTAAAGCGCACGCAGGCGGTTTGTTAAGTCAGATGTGAAATCCCCGGGCTCAACCTGGGAAC
+
GGGGGGGGGGGGGGGGGGGGGGGGGGGGGGGGGGGGGGGGGGGGGGGGGGGGGGGGGGGGGGGGGGGGGGGGGGGGGGG8FGGGGGGGGGGGGGGGGGGGGGGGGGGGGGGGGGGGGGFGGGGGGGGGGGGGGGGGFGGGGGGGGGGCFGGFGGGCFGGGGGGGGGGGGGGGGGGGGGGCGGGGGGGGGGGGGBCEGGGGGCCGGGGGGGGGGGGGGGGGGGDGGGGGGGGGFGGGFFFGFGFFGGGGFGGDDGGF:FFFDFCFFGGFFFF=FFF:?6<EFFGFFFFBBFF7>3
@M04650:207:000000000-C238N:1:1101:7219:5173 1:N:0:19
ACTCCCGGGAGGCAGCAGTGGGGAATATTGCACAATGGGCGAAAGCCTGATGCAGCAACGCCGCGTGAGCGATGAAGGCCTTCGGGTCGTAAAGCTCTGTCCTCAAAGAAGATAATGACGGTACTTGAGGAGGAAGCCCCGGCTAACTACGTGCCAGCAGCCGCGGTAATACGTAGGGGGCTAGCGTTATCCGGAATTACTGGGCGTAAAGGGTGCGTAGGCGGTCTTTCAAGCCAGAAGTGAAAGGCTACGGCTCAACCGTAGTAAGCCTTTGGAACTGTAAGACGTGAGTGC
+
@@CFDFGGGCG@E;CFGGEFGGGGGCGGGGGGFGEFCFEFBCFGGGGG8,:CFFFGGGGGGEGGGGCEGGG7EFEFCFFFG@FE@BFGGGGGGGAAFFFGFGGGG=FFGFGGGG9FGAFGGCDCGGGFGFGFEGGGGGGGEEEFGGGGGGGGGGGGGGFGGG@:CCGG7CFG7,<=E7<FBE;;CEBECCFGGEGDGGGGGFG8CGED8:<FGG>8EDDDCCC5:CEFGGGC?6DE4*)2@F4@F>FFF4<CG:))*15>EE<D<CFA*)017BFFA0*10<GFFF)4:4)62)
@M04650:207:000000000-C238N:1:1101:26233:5288 1:N:0:19
ACTCCTACGGGAGGCAGCAGTGGGGAATATTGCACAATGGGGGAAACCCTGATGCAGCCATGCCGCGTGTGTGAAGAAGGCCTTCGGGTTGTAAAGCACTTTCAGCGAGGAGGAAAGGTCAGTAGCTCATATCTGCTGGCTGTGACGTTACTCGCAGAAGAAGCACCGGCTAACTCCGTGCCAGCAGCCGCGGTAATACGGAGGGTGCAAGCGTTAATCGGAATTACTGGGCGTAAAGCGCACGCAGGCGGTCTGTCAAGTCGGATGTGAAATCCCCGGGCTCAACCTGGGAAC
+
GGGGGGGGGGGGGGGGGGGGGGGGGGGGGGGGGGGGGGGGGC7FGCEFGGGGFGGGGGEFFGGGGGGGGGGFGGGGGGGGFGFG9FGGGGEGGGGGCEFGGGGGGGGGGGG@FEGEGGGAEFGFFFD,>BFFFGGGGGGD8FGGGE:7BD@9CFGGEGGGGGFGFGGGGGGEGGGGGGGFGGGGGGGGGGGGCG>EFGGG8=EGGEGGFGGGGGGGFGF:EDEGGGFFGGFFEEGEFF?DFD>5)>DDFGGDGGC@FFFFG4DCD3)58F4BF*098(7:33DFFFFFFFF034
@M04650:207:000000000-C238N:1:1101:24685:5291 1:N:0:19
ACTCCTACGGGAGGCAGCAGTGGGGAATATTGCACAATGGGCGCAAGCCTGATGCAGCCATGCCGCGTGTGTGAAGAAGGCCTTCGGGTTGTAAAGCACTTTCAGCGAGGAGGAAGGGCGATGTCTTAATACGGCATCGCATTGACGTTACTCGCAGAAGAAGCACCGGCTAACTCCGTGCCAGCAGCCGCGGTAATACGGAGGGTGCAAGCGTTAATCGGAATTACTGGGCGTAAAGCGCACGCAGGCGGTTTGTTAAGTCAGATGTGAAATCCCCGCGCTTAACGTGGGAAC
+
GGG8FGGGCCFGGGEGGGFACCFFEEGGGGEGGGGGGFFGD@FGGGGGGGGGGGGGGFGGGDGGFGGGEFEFGF9FCEF8EG<EDCEGFGGGGFGGGGGGGGGGFGGC@EGF?@FGEFD7==CFGGGGFGGGFEGGGGEGFEGGGFCFGGGGGC7<<>FGCFGGGFG7<E:EEFGGFGGFEGGD7@FG@>E8CG@CFGGG5C*?:;EECCEF8*;:*:CC8*;CFEFGC7=F>GGGGFFGEDF>D)9551>9)*977F8=FF7>/::<FFFFF=:),7D<B1DDFFEFFF305-
@M04650:207:000000000-C238N:1:1101:15979:5294 1:N:0:19
ACTCCTACGGGAGGCAGCAGTAGGGAATCATCCACAATGGACGAAAGTCTGATGGTGCAACGCCGCGTGAGCGAAGAAGGTTTTCGGATCGTAAAGCTCTGTTATGAGGGAAGAACAAGTACAAGAGTAACTGCTTGTACCTTGACGGTACCTCATTAGAAAGCCACGGCTAACTACGTGCCAGCAGCCGCGGTAATACGTAGGTGGCAAGCGTTGTCCGGAATTATTGGGCGTAAAGCGCGCGCAGGCGGCCTTTTAAGTCTGATGTGAAAGCCCACGGCTTAACCGTGGA
+
GGGGGGGGGGGGGGGGGGGGGGGGGGGGGGGGGGGGGGGGGGGGGGGGGGGGGGGGGGGGGGGGGGGGGGGGGGGGGGGGGGGGGGGGGGGGGGGGGGGGGGGGGGGGGGGGGGGGGGGGGGGGGGGGGGGGGGGGGGGGGGGGGGGGGGGGGGGGGGGGGGGGGGGGGGGGGGGGGGGGGGGGGGGGFGEGGGGGGGGGGGGGGGGGGGGGGGGGGGGGGGGCFDGFDGGGFGGGGGFGFGFFGGGDEGGGGGGFFFFFGFGGFGCBFFFFFFFFFFGFFFGFFFFF14>B
@M04650:207:000000000-C238N:1:1101:7219:5331 1:N:0:19
ACTCCTACGGGAGGCAGCAGTGGGGAATATTGCACAATGGGCGCAAGCCTGATGCAGCCATGCCGCGTGTATGAAGAAGGCCTTCGGGTTGTAAAGTACTTTCAGCGAGGAGGAAGGCGTTGTGGTTAATAACCGCAACGATTGACGTTACTCGCAGAAGAAGCACCGGCTAACTCCGTGCCAGCAGCCGCGGTAATACGGAGGGTGCAAGCGTTAATCGGAATTACTGGGCGTAAAGCGCACGCAGGCGGTCTGTCAAGTCGGATGTGAAATCCCCGGGCTCAACCTGGGAAC
+
GGGGGFGDGEFGGGGGGGGGFGGGGGGGGGGGGGGFFGGGGGGGGGGGGGGGGGGGGGGGGGGGCFEFEEGGGG9FGGGGGGGGGGGGGGGGGFGGGFGGGGGGGGEFCF7FGGGGGGG@FGFGCFFFGGGGGCGGGGGGDGGGFGGFCF@CFE@C@FGFGCCFEGGGGEEEGGGGCEGGGGGGGGFF>E=EGCBCFGF588CGGC5*+CFGGCE5CCGG**8:FFFF?FF5>:57FCFGFG@D3/9CB3)15CFFFFFFGFDG)/94F=FFFB@?2(9@>>56?:>B?F>(((
@M04650:207:000000000-C238N:1:1101:6109:5331 1:N:0:19
ACTCCTACGGGAGGCAGCAGTGGGGAATATTGCACAATGGGCGCAAGCCTGATGCAGCCATGCCGCGTGTATGAAGAAGGCCTTAGGGTTGTAAAGTACTTTCAGCGGGGAGGAAGGTGATAAGGTTAATACCCTTATCAATTGACGTTACCCGCAGAAGAAGCACCGGCTAACTCCGTGCCAGCAGCCGCGGTAATACGGAGGGTGCAAGCGTTAATCGGAATTACTGGGCGTAAAGCGCACGCAGGCGGTCAATTAAGTCAGATGTGAAAGCCCCGAGCTTAACTTGGGAAT
+
GGGGGGGGGGGGGGGGGGGGCFGGGGGGGGGGGGGGGGGGGGGGGGCGGGGGGGGGGGFGFGGGGGGGGGGGGGGFGGGGGFGGGGG8EFGGGGGDFFCFGEFEF9CFGDGFEGGG:BDCFFFGGFGGC3FF<FGFGGGGGGFGGGGGGGG<FG+@F>FFGGFGFGGGGGGGGGE@FEFFGGFC7CFGEC=EEEDEFGCFEGEEGEEGGGGC5:CEF7:FCDGGFGF?<FFC@CCGGGFG:DE>GG<1>CGCGDFF??FF<@>*@FD5??*97).769GD)(2=**8:<?5:::
@M04650:207:000000000-C238N:1:1101:7884:5332 1:N:0:19
ACTCCTACGGGAGGCAGCAGTGGGGAATATTGCACAATGGGCGCAAGCCTGATGCAGCCATGCCGCGTGTATGAAGAAGACCTTAGGGTTGTAAAGTACTTTCAGCGGGGAGGAAGGTGATAAGGTTAATACCCTTATCAATTGACGTTACCCGCAGAAGAAGCACCGGCTAACTCCGTGCCAGCAGCCGCGGTAATACGGAGGGTGCAAGCGTTAATCGGAATTACTGGGCGTAAAGCGCACGCAGGCGGTCAATTAAGTCAGATGTGAAAGCCCCGAGCTTAACTTGGGAAT
+
GGGGGGGGGGGGGGGGGGGGGGGGGGGGGGGGGGGGGGGGGGGGGGGGGGGGGGGGGGGGGGGGGGGGGGGGGGGGGGGGGGGGGGGGGGGGGGGGGGGGGGGGGGGGGGGGGGGGGGGGGGGGGGGGGGGGGGGGGFGFGGFGGGGGGGGGECEGGGGGGGGGGGGGGGGGGGGGGGGGGGGGGGGGGGGGGGGGGGGGGGGGGGGGGGGGGGGGGGGG:CEGFGGGG:CFEEDEFDFGEGF>GGGDFGGGGGGFF4B409FFFGGFFFFFFFFFFFCB)7FFFFF<AFF6?7
@M04650:207:000000000-C238N:1:1101:16880:5350 1:N:0:19
ACTCCTACGGGAGGCAGCAGTGGGGAATATTGCACAATGGGCGCAAGCCTGATGCAGCCATGCCGCGTGTATGAAGAAGGCCTTAGGGTTGTAAAGTACTTTCAGCGGGGAGGAAGGTGATAAGGTTAATACCCTTATCAATTGACGTTACCCGCAGAAGAAGCACCGGCTAACTCCGTGCCAGCAGCCGCGGTAATACGGAGGGTGCAAGCGTTAATCGGATTCACTGGGCGTAAAGCGCACGCAGGCGGCCAATTAAGTCAGATGTGAAAGCCCCGAGCTTAACTTGGGAAT
+
FGGGGGGFGGGDF@EEGGFDGGGGGGCFGGGGGGG<FEEFFFGGGGGFG@FFGAFGGFFFFEFGGGDGG=EFEFFGFGGDFGGGGGGGGGCGGGGF<BDGGGGGFGGEG7=6>F<FG,38EA@FFDFGFGGGFFDGFG9CABC@FGGGFDGGFGGDFEGCG8<7:FG@FGCGFCFCCDCCGGC?E88,BCC8>*:8<+?BCEG5888C?+2*8:/;:7>F;D*:+2AFCC8*77D5F7/9737>DC5<.CD))7*96*98AB::/CFAFF66/?5526<5>6*6*/*).)5:?:
@M04650:207:000000000-C238N:1:1101:22206:5364 1:N:0:19
ACTCCTACGGGAGGCAGCAGTGGGGAATATTGCACAATGGGCGCAAGCCTGATGCAGCCATGCCGCGTGTATGAAGAAGGCCTTAGGGTTGTAAAGTACTTTCAGCGGGGAGGAAGGTGATAAGGTTAATACCCTTATCAATTGACGTTACCCGCAGAAGAAGCACCGGCTAACTCCGTGCCAGCAGCCGCGGTAATACGGAGGGTGCAAGCGTTAATCGGAATTACTGGGCGTAAAGCGCACGCAGGCGGTCAATTAAGTCAGATGTGAAAGCCCCGAGCTTAACTTGGGAAT
+
GGGGGGGGGGGGGGGGGGGGGGGGGGGGGGGGGGGGGGGGGGGGGGGGGGGGGGGGGGGGGGGGGGGFGGGGGFGGGGGGGGGGGGGGGGGGGGGGGGGGGGGGGGGGGGDGGGGGGGGGGGGGGGGGGGGGGGGGGGGGGGGGGGGGGGGGGGGGGGGGGGGGGGGGGGGGGFGFGGGGDGGGGGGGGGGGGGGGGGGGGGGGGGGGGFGGGGGDCD>FGDDGGGGGGGGGEEGGGGFGFGFFGDDGFGGDGGGFFFFFGFGGFDGF=FFFFF@F?9CEFFGFBFFFAFFFB<
@M04650:207:000000000-C238N:1:1101:20862:5427 1:N:0:19
ACTCCTACGGGAGGCAGCAGTGGGGAATATTGCACAATGGGCGCAAGCCTGATGCAGCCATGCCGCGTGTGTGAAGAAGGCCTTCGGGTTGTAAAGCACTTTCAGCGAGGAGGAAAGGTCAGTAGCTAATATCTGCTGGCTGTGACGTTACTCGCAGAAGAAGCACCTGCTAACTCCGTGCCAGCAGCCGCGGTAATACGGAGGGTGCAAGCGTTAATCGGAATTACTGGGCGTAAAGCGCACGCAGGCGGTCAATTAAGTCAGATGTGAAAGCCCCGAGCTTAACTTGGGAAT
+
GGGGGGGGGGGGGGGGGGGGGGGGGGGGGGGGGGGGGGGGGGGGGGGGGGGGGGGGGGGGGGGGGGGGGGGGGGGGGGGGGGGGGGGGGGGGGGGGGGGGGGGGGGGGGGGGGGGGGGGGGGGGGGGGGGGFGGGGGGGGFGGGGGGFGGGGGGGGGGGGGGGGGGGGGGFGGGGGGGGGGGGGGGGGGGGGGGGGGGGGGGGGGGGGGGGGGGGGGGGFGGGGCFGFGGGGF5DGGGFGFGFFGDGGFGGCGGGFFFFFGFGGFFFFFFFFF45FBFGFFFFFFFF9:6FFF:
@M04650:207:000000000-C238N:1:1101:13307:5442 1:N:0:19
ACTCCTACGGGAGGCAGCAGTAGGGAATCTTCCACAATGGACGAAAGTCTGATGGAGCAACGCCGCGTGAGTGATGAAGGTTTTCGGATCGTAAAACTCTGTTGCGAGGGAAGAACAAGTACGAGAGTAACTGCTCGTACCTTGACGGTACCTCGTTAGAAAGCCACGGCTAACTACGTGCCAGCAGCCGCGGTAATACGTAGGTGGCGAGCGTTATCCGGATTTACTGGGCGTAAAGGGAGCGTAGGCGGATGATTAAGTGGGATGTGAAATACCCGGGCTCAACTTGGGTGG
+
GGGGGGGGGGGGGGGGGGGGGGGGGGGGGGGGGGGGGGGGGGGGGGGFGFGGFGGGGGGGGGGGGGGGGGGFGGGGGGGGFGGGGGGG@FGGGGDGGGGDEFFFFGGGGGGGGGGCGFGFGGGGGGGGGGGGGGGGFGGGGGGGGGGGGGGGFCCFFGEGGGGGGEGECEEGGEGGGGGFDDGGGGGGDEDGGGGGFGGGGGFDFCGGEGGDEEE5/CFGGGG*CEFGGGGGECDGGGFD@GDE57CDFGDD<CFF6BBFC?FGFFGFFF?FFFF9?FGFFFGFFFF26?448(
@M04650:207:000000000-C238N:1:1101:11432:5466 1:N:0:19
ACTCCTACGGGAGGCAGCAGTGGGGAATATTGCACAATGGGCGCAAGCCTGATGCAGCCATGCCGCGTGTATGAAGAAGGCCTTCGGGTTGTAAAGTACTTTCAGCGAGGAGGAAGGCGTTGTGGTTAATAACCGCAACGATTGACGTTACTCGCAGAAGAAGCACCGGCTAACTCCGTGCCAGCAGCCGCGGTAATACGGAGGGTGCAAGCGTTAATCGGAATTACTGGGCGTAAAGCGCACGCAGGCGGTCTGTCAAGTCGGATGTGAAATCCCCGGGCTCAACCTGGGAAC
+
GGGGGGGGGGGGGGGGGGGGGGGGGGGGGGGGGGGGGGGGGGGGGGGGGGGGGGGGGGGGGGGGGGGGGGGGGGGGGGGGGGGGGGGGGGGGGGGGGGGGGGGGGGGDGGGGGGGGGGGECGGGGGGGGGGGGGGGGGGGGGGGGGGGGGGGGGGGGGGGGGCFGGGGGGGGGGGGGGGGGGGGGGGGGGGGGGGGGGGGGEGGGEGGFGFGGGDGGGGGGGGGGGGGGGDGFEDGGGFGFGFFGGGGFGGDGDGFFFFFCFGD>GG?FFFFFFFFFFDBD;DFFFFB?FF04,
@M04650:207:000000000-C238N:1:1101:8245:5514 1:N:0:19
ACTCCTACGGGAGGCAGCAGTGGGGAATATTGCACAATGGGCGAAAGCCTGATGCAGCAACGCCGCGTGAGCGATGAAGGCCTTCGGGTCGTAAAGCTCTGTCCTCAAGGAAGATAATGACGGTACTTGAGGAGGAAGCCCCGGCTAACTACGTGCCAGCAGCCGCGGTAATACGTAGGGGGCTAGCGTTATCCGGAATTACTGGGCGTAAAGGGTGCGTAGGCGGTCTTTCAAGCCAGAAGTGAAAGGCTACGGCTCAACCGTAGTAAGCTTTTGGAACTGTAAGACTTGAGT
+
GGGGGGGGGGGGGGGGGGGGGGGGGGGGGGGGGGGGGGFGGGGGGGEFFGGFFGGGGGGFGGGGEGGGGGGGG:FEGGGG@<FFGGGGGGGGGGGGGGGGGGGGGGGGFGGGGGGGGGGFGGGGGGFGGGGGGGGGGGGGGGGGGGGGGGGGGGGGGGGGGGFGGGGGGGGGGGGGGGGGGGGGGGGGGGGFGGGGGDGGGGGGGGGGGGGGGGG655CDGGGGGG57CFGGFGGGGF:FF>FFGGFG4FFGGGGFDBFFGFG5>57)9@F7*16900*9))0/9??76*72:5
@M04650:207:000000000-C238N:1:1101:17033:5521 1:N:0:19
ACTCCTACGGGAGGCAGCAGTGGGGAATATTGCACAATGGGCGCAAGCCTGATGCAGCCATGCCGCGTGTATGAAGAAGGCCTTAGGGTTGTAAAGTACTTCCAGCGGGGAGGAAGGTGATAAGGTTAATACCCTTGTCAATTGACGTAACCCGCAGAAGAAGCACCGGCTAACTCCGTGCCAGCAGCCGCGGTAATACGGAGGGTGCAAGCGTTAATCGGATTTACTGGGCGTAAAGCGCACGCAGGCGGTTTGTTAAGTCAGATGTGAAATCCCCGGGCTCAACCTGGGAAC
+
G<F@E@@E7@@FFDG@CFGFGGFGGD@F6@FFGFEFF<EEFGGGGFGFGGGGGGGGCGGFCEE<FCFF:?C9?FF<FDFCCGGGEC,CFFG:<B,,<<<C@,,5C?FGF7@+>F<FE==?9FCAFGGB<EFGGFF8@@FFDDFG,3CC+,@FG7<C7FDGCGG?FG8F<BFCCCFFEECF7BCFCF:B8*/=5C@*5>3:ED=ECEE=E7E5;AEGEGGFGD*:+<9<CF5*)2)1*0*9)>5.19D957)/1**87F?@<7D*9*267FFF9606:;DDD079/7)(.07::4
@M04650:207:000000000-C238N:1:1101:14593:5537 1:N:0:19
ACTCCTACGGGAGGCAGCAGTGGGGAATATTGCACAATGGGCGCAAGCCTGATGCAGCCATGCCGCGTGTATGAAGAAGGCCTTAGGGTTGTAAAGTACTTTCAGTTGGGAGGAAGGCGTTGATGCTAATATCATCAACGATTGACGTTACCAACAGAAGAAGCACCGGCTAACTCCGTGCCAGCAGCCGCGGTAATACGGAGGGTGCAAGCGTTAATCGGAATTACTGGGCGTAAAGCGCACGCAGGCGGTTGATTAAGTTAGATGTGAAATCCCCGGGCTTAACCTGGGAAT
+
GGGGGGGGGGGGGGGGGGGGGGGGGGGGGGGGGGGGGGGGGGGGGGGGGGGGGGGGGGGGGGGGGGGGGGGGGGGGGGGGGGGGGGGGGGGGGGGGGGGGGGGGGGGGGGGGGGGGGGGGGGGGGGGGGGGGGGGGGFGGGFGGGGGGGGGGGGGGGGGGGGGGGGGGGGGGGGGGGGGGGGGGGGGGGGGGGGDGGGGGGGGGGGGEGC?FGGGGGGGGEGGGFFGGGGFGBEGGGGFGFDEFD9DGFGGGCDGFFFBFGFGGFGGF=FFFFF4?:>GFE6F@FFFDFFF<B(
@M04650:207:000000000-C238N:1:1101:21243:5564 1:N:0:19
ACTCCTACGGGAGGCAGCAGTGGGGAATATTGCACAATGGGCGCAAGCCTGATGCAGCCATGCCGCGTGTATGAAGAAGGCCTTAGGGTTGTAAAGTACTTTCAGCGGGGAGGAAGGTGATAAGGTTAATACCCTTATCAATTGACGTTACCCGCAGAAGAAGCACCGGCTAACTCCGTGCCAGCAGCCGCGGTAATACGGAGGGTGCAAGCGTTAATCGGAATTACTGGGCGTAAAGCGCACGCAGGCGGTCAATTAAGTCAGATGTGAAAGCCCCGAGCTTAACTTGGGAAT
+
GGGGGGGGGGGGGGGGGGGGGGGGGGGGGGGGGGGGGGGGGGGGGGGGGGGGGGGGGGGGGGGGGGGGGGGGGGGGGGGGGGGGGGGGGGGGGGGGGGGGGGGGGGGGGGGGGGGGGGGGGGGGGGGGGGGGGGGGGGGGGGGGGGGGGFGGGGGGGGGGGGGGGGGGGGGGGGGGGGGGGGGGGGGGGGGGGGGGGGGGGGGGGGGGGGGGGEEGGGGGGGGF?FGGGGGGFGGGFFFGFGFFGGGG3DGGGDDFFFFFCFGGFGGFFFFFFFFFFFGFFFCFFF?A<FFFF:
@M04650:207:000000000-C238N:1:1101:6178:5565 1:N:0:19
ACTCCTACGGGAGGCAGCAGTGGGGAATATTGCACAATGGGCGCAAGCCTGATGCAGCCATGCCGCGTGTATGAAGAAGGCCTTAGGGTTGTAAAGTACTTTCAGCGGGGAGGAAGGTGATAAGGTTAATACCCTTATCAATTGACGTTACCCGCAGAAGAAGCACCGGCTAACTCCGTGCCAGCAGCCGCGGTAATACGGAGGGTGCAAGCGTTAATCGGAATTACTGGGCGTAAAGCGCACGCAGGCGGTCAATTAAGTCAGATGTGAAAGCCCCGAGCTTAACTTGGGAAT
+
GGGGGGGGGGGGGGGGGGGGGGFFGGGGGGGGGGGGGGGDGGGEGGGGGGGGGGGGGGGGGGGGGGGGDGGGGGGFG<FFGGGGGGGGGGGGFDGFGGGGGG9FGGGGGGGGGGFFEGGAFGGD9AED<FFG<=F<FFGGGFGDGGCF7D@FFFEE*3<>FFGDGGGGBBF7EDGFG7<<@FGFGCFFFEGGGGGDGCG58CEEDGGEEGGGC**CFCFGEC85CFF7+9CEEGGC*2=D@DDEC979@GGCGG4BFFFFG4:CFC:AFFFFF4@FF>GE@>GFF6644?>:28
@M04650:207:000000000-C238N:1:1101:25365:5577 1:N:0:19
ACTCCTACGGGAGGCAGCAGTGGGGAATATTGCACAATGGGGGAAACCCTGATGCAGCAACGCCGCGTGAGTGATGACGGTCTTCGGATTGTAAAGCTCTGTCTTTAGGGACGATAATGACGGTACCTAAGGAGGAAGCCACGGCTAACTACGTGCCAGCAGCCGCGGTAATACGTAGGTGGCAAGCGTTGTCCGGATTTACTGGGCGTAAAGGGAGCGTAGGCGGATCTTTAAGTGGGATGTGAAATACTCGGGCTCAACCTGGGGGCTGCATTCCAAACTGGAGATCTAG
+
GGGGGGGGGGGGGGGGGGGGGGGGGGGGGGGGGGGGGGGGGGGGGGGGGGGGGGGGGGGGGGGGGGGGGGGGGGGGGGGGGGGGGGGGGGGGGGGGGGGGGGGGGGGGGGGGGGGGGGGGGGGGGGGGGGGGGGGGGGGGGGGGGGGGGGGGDGFGGGGGGGGDEGGGGGGGGGGGGGGGGGGGGGGDGGCGGGGGCEGGGGGGGGGGGGGGGGGGEDDGGGGGGGGEGGGGFGGGGFF:6DFFFFGGFGGGGGGDDFFFDFGFFGDFEED@@FFFADC?F7:??FF?394A
@M04650:207:000000000-C238N:1:1101:23509:5590 1:N:0:19
ACTCCTACGGGAGGCAGCAGTGGGGAATATTGCACAATGGGCGAAAGCCTGATGCAGCAACGCCGCGTGAGCGATGAAGGCCTTCGGGTCGTAAAGCTCTGTCCTCAAGGAAGATAATGACGGTACTTGAGGAGGAAGCCCCGGCTAACTACGTGCCAGCAGCCGCGGTAATACGTAGGGGGCTAGCGTTATCCGGAATTACTGGGCGTAAAGGGTGCGTAGGCGGTCTTTCAAGCCAGAAGTGAAAGGCTACGGCTCAACCGTAGTAAGCTTTTGGAACTGTAAGACTTGAGG
+
GGGGGGGGGGGGGGGGGGGGGFGGGGGGGGGGGGGGGGGGGGGGGGGGGGGGGGGGGGGGGGGGGGGGGGGGGGGGGGGGGGGGGGGGGGGGGGGGGGGGGGGGGGGGGGGGGGFGGGEGGGGFGGGGFDGGFGGGGGGFGGGGGEGGGGGGGGGDGGGGGGGGGGGGGGGGGGGFGGGGGGGGGGFDBCGFGGGGGGGGGGEFFGCE8CEGGGGGGGDGGGGFGE>EEGGGFGGGGGF7?G=FGGGGFGGFFDGEFDFF6>DD@CDFFFFFFFFFFBGF:<>@F?4>A=*44(
@M04650:207:000000000-C238N:1:1101:22738:5594 1:N:0:19
ACTCCTACGGGAGGCAGCAGTAGGGAATCTTCGGCAATGGACGAAAGTCTGACCGAGCAACGCCGCGTGAGTGAAGAAGGTTTTCGGATCGTAAAACTCTGTTGTTAGAGAAGAACAAGGACGTTAGTAACTGAACGTCCCCTGACGGTATCTAACCAGAAAGCCACGGCTAACTACGTGCCAGCAGCCGCGGTAATACGTAGGTGGCAAGCGTTGTCCGGATTTATTGGGCGTAAAGCGAGCGCAGGCGGTTTCTTAAGTCTGATGTGAAAGCCCCCGGCTCAACCGGGGAGG
+
GGGGGGGGGGGGGGGGGGGGGGGGGGGGGGGGGGGGGGGGGGGGGGGGGGGGGGGGGGGGGGGGGGGGGGGGGGGGGGGGGGGGGGGGGGGGGGGGGGGGGGGGGGGGGGGGGGGGGGGGGGGFGGGGGGGGGGGGGGGGGGGGGGGGGGGGGGGGGGGGGGGGGGGGGGGGGGGGGGGGGGGGGGGGGGGGGGGGGGGGGGGGGGGGGGGGGGGGGGGGCDGGGGGGGGGGFGGGGGFGFGFFGGGGFGGGGDGFFFFFGFGGFGGFFFFFFFFFFBGFFFGFFFFFBBB;FF
@M04650:207:000000000-C238N:1:1101:10808:5633 1:N:0:19
ACTCCTACGGGAGGCAGCAGTGGGGAATATTGCACAATGGGCGCAAGCCTGATGCAGCCATGCCGCGTGTATGAAGAAGGCCTTCGGGTTGTAAAGTACTTTCAGCGAGGAGGAAGGCGTTGTGGTTAATAACCGCAACGATTGACGTTACTCGCAGAAGAAGCACCGGCTAACTCCGTGCCAGCAGCCGCGGTAATACGGAGGGTGCAAGCGTTAATCGGAATTACTGGGCGTAAAGCGCACGCAGGCGGTCTGTCAAGTCGGATGTGAAATCCCCGGGCTCAACCTGGGAAC
+
GGGGGGGGGGGGGGGGGGGGGGGGGGGGGGGGGGGGGGGGGGGGGGGGGGGGGGGGGGGGGGGGGGGGGGGGGGGGGGGGGGGGGGGGGGGGGGGGGGGGGGFGGGGGGGGGGGGGGGGGGGGGGGGGGGGGGGGGGGGGGGGGGGGGGGGGGGGGGGGGGGFGGGGGGGGGGGGGGGD7EFGFGGGGDGDGGCEGCFGGGGGGGGGGGGGFGGGGGGGGGGDGGGFF9<@FEEG=DFFG>DDFGGGGDDDDG5C?BBBF9=DGB39,9FBFFF6F?BGDB(9=FFF(4:FBF?
@M04650:207:000000000-C238N:1:1101:15488:5653 1:N:0:19
ACTCCTACGGGAGGCAGCAGTGGGGAATATTGCACAATGGGCGAAAGCCTGATGCAGCAACGCCGCGTGAGCGATGAAGGCCTTCGGGTCGTAAAGCTCTGTCCTCAAGGAAGATAATGACGGTACTTGAGGAGGAAGCCCCGGCTAACTACGTGCCAGCAGCCGCGGTAATACGTAGGGGGCTAGCGTTATCCGGAATTACTGGGCGTAAAGGGTGCGTAGGCGGTCTTTCAAGCCAGAAGTGAAAGGCTACGGCTCAACCGTAGTAAGCTTTTGGAACTGTAAGACTTGAGG
+
GGGGGGGGGGGGGGGGGGGGGGGGGGGGGGGGGGGGGGGGGGGGGGGGGFGGGGGGGGGGGGGGGGGGGGGGGGGGGGGGGGGGGGGGGGGGGGGGGGGGGFGGGGGGGGGGGGGGGGGGGGGEGGGGGGGGGGGGGGGGGGGGGGGGGGGGGGGGGGGGGGGCGGGCFEGGGGGGGFEGGGGGGGGGEGGGGGDGGGGFGGGGGG>C8EGGGGGGGGC<EGGGGGEGGGGGFGGGFDFCFGFFGGGGFFGGFGDF@D@FGFGGFGGBFFFFFF6=>>FFF?>BFFFFFFFF?(
@M04650:207:000000000-C238N:1:1101:15211:5656 1:N:0:19
ACTCCTACGGGAGGCAGCAGTGGGGAATATTGCACAATGGGCGCAAGCCTGATGCAGCCATGCCGCGTGTATGAAGAAGGCCTTAGGGTTGTAAAGTACTTTCAGCGGGGAGGAAGGTGATAAGGTTAATACCCTTGTCAATTGACGTTACCCGCAGAAGAAGCACCGGCTAACTCCGTGCCAGCAGCCGCGGTAATACGGAGGGTGCAAGCGTTAATCGGAATTACTGGGCGTAAAGCGCACGCAGGCGGTCAATTAAGTCAGATGTGAAAGCCCCGAGCTTAACTTGGGAAT
+
GGGGGGGGGGGGGGGGGGGGGGGGGGGGGGGGGGGGGGGGGGGGGGGGGGGGGGGGGGGGGGGCFGGGGGGGGGGGGGGGGGGGGGGGGGGGGGGGGGGGGGGGGGGGGGGGGGGGGGGGGGGGGGGGGGGGGGGGGGGGGGGGGGGGGGGGGGGGGGGGGGGGGGGGGGGGGGGGGGGGGGGGGGGGGGGGGGGGGGCCGGGGGGGGGGGGGGGGGGGCEGCFG7CGGGGGFGGGGGFGFGFFGGGGFGGGGGFFFFFFEFFDF7C>FBFFFFFF?BG>>1FFFFFFFFFFF0
@M04650:207:000000000-C238N:1:1101:23415:5682 1:N:0:19
ACTCCTACGGGAGGCAGCAGTAGGGAATCTTCGGCAATGGACGAAAGTCTGACCGAGCAACGCCGCGTGAGTGAAGAAGGTTTTCGGATCGTAAAACTCTGTTGTTAGAGAAGAACAAGGACGTTAGTAACTGAACGTCCCCTGACGGTATCTAACCAGAAAGCCACGGCTAACTACGTGCCAGCAGCCGCGGTAATACGTAGGTGGCAAGCGTTGTCCGGATTTATTGGGCGTAAAGCGAGCGCAGGCGGTTTCTTAAGTCTGATGTGAAAGCCCCCGGCTCAACCGGGGAGG
+
GGGGGFFCFGGGGGGGGGGGFGGGGGGFGGGGGGGGGGGGGFFEGEGGGFGGGGGGGGGGGGGGGGGGGGGGGGGGGGGGGFGGGGGGGDGGGFGEFGGGGGGGGFGGGGGGGGGGGGFGGGGGGGGGGGGGGFGGGGFEEGGGGGFFGGFGGGGGGGGGGGGGGGGGGGGGGFGGGGGGGCFGGGFGFEGGGGGEGGGGGGGGGGGGGGGCGEEGGGGGGGGCCGFGGGFFF5DGGGFGFGEBGGDDDGGDGGGFFFFF797>?FG4=FFFFF4>?0C>37DFFFFFFFF04>
@M04650:207:000000000-C238N:1:1101:25001:5691 1:N:0:19
ACTCCTACGGGAGGCAGCAGTGGGGAATATTGCACAATGGGCGCAAGCCTGATGCAGCCATGCCGCGTGTATGAAGAAGGCCTTCGGGTTGTAAAGTACTTTCAGCGGGGAGGAAGGGAGTAAAGTTAATACCTTTGCTCATTGACGTTACCCGCAGAAGAAGCACCGGCTAACTCCGTGCCAGCAGCCGCGGTAATACGGAGGGTGCAAGCGTTAATCGGAATTACTGGGCGTAAAGCGCACGCAGGCGGTTTGTTAAGTCAGATGTGAAATCCCCGGGCTCAACCTGGGAAC
+
GGGGGGGGGGGGGGGGGGGGGGGGGGGGGGGGGGGGGGGGGGGGGGGGGGGGGGGGGGGGGGGGGGGGGGGGGGGGGGGGGGGGGGGGGGGGGGGGGGGGGGGGGGGGGGGGGGGGGGGGGGGGGGGGGGGGGGGGGGGGGGGGGGGGGGGGGGGGGGGGGGGGGGGGGGGGGGGGGGGGGGGGGGGGGGGGGGGGGGGGGGGGGGGGGGGGEGDGGGGGGGGGGGGGGGGGFGGGGGFGFGFFGGGGFGGD<DG>FFFFCFGGFCFBFFFFFFFFFFGFFFGFFFFF?FFF:(
@M04650:207:000000000-C238N:1:1101:10447:5694 1:N:0:19
ACTCCTACGGGAGGCAGCAGTGGGGAATATTGCACAATGGGCGCAAGCCTGATGCAGCCATGCCGCGTGTATGAAGAAGGCCTTAGGGTTGTAAAGTACTTTCAGCGGGGAGGAAGGTGATAAGGTTAATACCCTTATCAATTGACGTTACCCGCAGAAGAAGCACCGGCTAACTCCGTGCCAGCAGCCGCGGTAATACGGAGGGTGCAAGCGTTAATCGGAATTACTGGGCGTAAAGCGCACGCAGGCGGTCAATTAAGTCAGATGTGAAAGCCCCGAGCTTAACTTGGGAAT
+
GGGGGGGGGGGGGGGGGGGGGGGGGGGGGGGFGGGGGGFGDFGGGGGGGFFFGGFGGGGGGGGGGGGFFEGGGGGFGGGGGGGGFGGCFGGGGGGGGGGGGGGGGCFCFGGGGGGGGGGGCF9FEE?FFGGGGFFFDFCEFGAFGGGCFGGGGGGG7FG7FFFFGDGGGGGGGGGDFEGCEGGDGCFGGGGGGGGGGGG8BEEE*/;EGGGEEGGDFCFF=D8FGG7EGFGG>=DGGGFG)1<:DDGDDGD9)*29*9=*<9:>**:>FFFFFF@@?>3>D6FFFF4<>F>07:
@M04650:207:000000000-C238N:1:1101:19430:5778 1:N:0:19
ACTCCTACGGGAGGCAGCAGTGGGGAATATTGCACAATGGGCGCAAGCCTGATGCAGCCATGCCGCGTGTATGAAGAAGGCCTTCGGGTTGTAAAGTACTTTCAGCGAGGAGGAAGGCGTTGTGGTTAATAACCGCAACGATTGACGTTACTCGCAGCAGAAGCACCGGCTAACTCCGTGCCAGCAGCCGTGGTAATACGGAGGGTGCATGCGTTAATCGGAATTACTGCGCGTAAAGCGCACGCAGGCGGTTTGTTTAGTCAGATGTGAACTCCCAGCGCGGAACGTGCGAAC
+
CFDFFFGGCC7CCCGE@FA<6,,6@B@,EAF<9EG-C@E<FGFGCCF7<@A@<FCCFFGFED?ECFE>=86,E<F9CF<<<FE,ECFEF:>FGAF<<?@@<FF9,5>=FF@FC+=B7B7?++3B=C+C,@FFCFGGG+++3+,@:,@>5DF9F:FF7>CEFD?,><7*:*5BCF;E8=B@**C,;,:,*=*48EC+B+?885?@E*BCC+3+*:**:C7/:3E=6+0<+*1*8CCC*:=D:)7B<)1<3)7>)*/0).*/07C78*?-**9***9>(.*)0(17@3>,2)04(-
@M04650:207:000000000-C238N:1:1101:19821:5783 1:N:0:19
ACTCCTACGGGAGGCAGCAGTAGGGAATCTTCGGCAATGGACGAAAGTCTGACCGAGCAACGCCGCGTGAGTGAAGAAGGTTTTCGGATCGTAAAACTCTGTTGTTAGAGAAGAACAAGGACGTTAGTAACTGAACGTCCCCTGACGGTATCTAACCAGAAAGCCACGGCTAACTACGTGCCAGCAGCCGCGGTAATACGTAGGTGGCAAGCGTTGTCCGGATTTATTGGGCGTAAAGCGAGCGCAGGCGGTTTCTTAAGTCTGATGTGAAAGCCCCCGGCTCAACCGGGGAGG
+
GGGGGGGGGGGGGGGGGGGGGGGGGGGGGGGGGGGGGGGGGGGGGGGGGGGGGGGGGGGGGGGGGGGGGGGGGGGGGGGGGGGGGGGGGGGGGGGGGGGGGGGGGGGGGGGGGGGGGGGGGGGFGGGGGGGGGGGGGGGGGGGGGGGGGGGGGGGGGGGGGGGGGGGGGGGGGGGGGGGGGGGGFGGGGGEGGGGGCGGG?FEEGGGGGGGGGGEEGGDGGG2:EFGGGGGGFGGGGGFGFGFFGGGDFGD)/7FFFFFF<FDFFFD<FFF46FFFFBGFF6DFFFF;>EFFFF
@M04650:207:000000000-C238N:1:1101:10115:5800 1:N:0:19
ACTCCTACGGGAGGCAGCAGTGGGGAATATTGCACAATGGGCGCAAGCCTGATGCAGCCATGCCGCGTGTATGAAGAAGGCCTTCGGGTTGTAAAGTACTTTCAGCGGGGAGGAAGGGAGTAAAGTTAATACCTTTGCTCATTGACGTTACCCGCAGAAGAAGCACCGGCTAACTCCGTGCCAGCAGCCGCGGTAATACGGAGGGTGCAAGCGTTAATCGGAATTACTGGGCGTAAAGCGCACGCAGGCGGTCTGTCAAGTCGGATGTGAAATCCCCGGGCGCAACCTGGGAAC
+
GGGGGGDGGGGGGGGGGGGGGGGGGGGGGGGGGGGGGGGGGGGGGGGGGFGGGGGGGGGGGGGGGEGGGGGGGFGGGGGGGGFGGGGGGGGGGGGGGGGGGGGGGGGCEGGGGGGGGGGGGGGAGGGGGFGGGGGGGGAGGGGGFGGGGFGFFGGGGGCGGGGGGGGGGDEGGGGDGGGGGGGGGGGGGGGGGGGGGGGGGDGECEGD?FGGGGG5>FGF=DEFFGGFFGGGFG:=5CFGDGFFDCDDEGGGGGGFFFFFCFGGFGD(9@=6/=9?2;C)7(9>5@:((<5(5,
@M04650:207:000000000-C238N:1:1101:10514:5830 1:N:0:19
ACTCCTACGGGAGGCAGCAGTGGGGAATATTGCACAATGGGCGCAAGCCTGATGCAGCCATGCCTCGTGTATGAAGAAGGCCTTAGGGTTGTAAAGTACTTTCAGCGGGGAGGAAGGTGATAAGGTTAATACCCTTGTCAATTGACGTTACCCGCAGAAGAAGCACCGGCTAACTCCGTGCCAGCAGCCGCGGTAATACGGAGGGTGCAAGCGTAAATCGGAATTACTGGGCGTAAAGCGCACGAAGGCGGTCAATTAAGTCAGATGTGAACACCCCGAGCCTAACTTGGGAA
+
GGGGDFGG:B@FGD7@::FEE<<FEGG8CAC,6;CCEGG-E8FDCGGC@FFFGGGACE6CDFG,,C@,CF@E@EFE?EEAF8:EFEC,CC>FGFGEGGFEC?9?FGD:=@=CC+=,:?AFFEGG,,:EBB9F>D5>DAFGD,7CFGE=DFGGCE@F:FCBFG@FGEF<CE*>BFDE7B:BE*?CFC6C:CEG>8BBCFGGCGE7C=C5F+:58C***:>DG*8*<C?+22:7):)*9?=)5<)7*/57))119DG***/901:>@F:596=**0))4-7.)(*)))7))))((
@M04650:207:000000000-C238N:1:1101:8814:5832 1:N:0:19
ACTCCTACGGGAGGCAGCAGTGGGGAATATTGCACAATGGGCGCAAGCCTGATGCAGCCATGCCGCGTGTATGAAGAAGGCCTTCGGGTTTTAAAGTACTTTCAGCGGGGGGGAAGGGAGTAAAGTTAATACCTTTGCTCATTGACGTTACCCGCAGGAGAAGCATCGGCTAACTCCGTGCCAGCAGCCGCGGTAATACGGAGGGTGCAAGCGTTAATCGGAATGACTTGGCGTAAAGCGCGCGCAGGCGGTTTGTTAAGTCAGATGTGACATCCCCGCGCTTAACGTGGGA
+
GGGGGGGGGGGGGGGGGGGGGGGGGGGGGGGGDEGGGGGGGGG@CFGGGGGG<EFGGGGG9FC@FGGGGCFCFF9FGEGGGG<FF@FG,C,45EF?FDB,CF<55,@>FF+*//;81/;EE,,<?<9<:@:FF:7CC++<CF7:EGG;EF*++/:C8*A88CGEF+2/2:583<9C?:18*8@8C8FF;*1::CC*:+9;CC?>**2:C?9=EG*2A7D5;*;:+<<:+2++877C<>*15)))7)9)79)93CD)06/6C6:DFFF2461***.846D5575>@4)(-)>1
@M04650:207:000000000-C238N:1:1101:14137:5852 1:N:0:19
ACTCCTACGGGAGGCAGCAGTGGGGAATATTGCACAATGGGGGAAACCCTGATGCAGCCATGCCGCGTGTGTGAAGAAGGCCTTCGGGTTGTAAAGCACTTTCAGCGAGGAGGAAAGGTCAGTAGCTAATATCTGCTGGCTGTGACGTTACTCGCAGAAGAAGCACCGGCTAACTCCGTGCCAGCAGCCGCGGTAATACGGAGGGTGCAAGCGTTAATCGGAATTACTGGGCGTAAAGCGCACGCAGGCGGTTGGATAAGTTAGATGTGAAAGCCCCGGGCTCAACCTGGGAAT
+
GGGGGGGGGGGGGGGGGGGGGGGGGGGGGGGGGGGGGGGGGGGGGGGGGGGGGGGGGGGGGGGGGGGGGGGGGGGGGGFGGGGGGGGGGGGGGGGGGGGGGGGGGGGEGGGGGGGGGGGGGGGGGFDGGFGGGGGGGGGGGGGGGGGGGGGGGGGGGDGGGGGGGFGGGGGGGFGGGGGGGGGGGGGGFGGGGGEGFFGGGDEGGGGGGGGFGGGGGGGGGGGGGGGGFGGGFGGGGGFGFD@DDGGDBGGDCDG4=FFFF6>CFGFFFFFFFFFF?>GFBFFFFF@?BFF??0
@M04650:207:000000000-C238N:1:1101:5339:5871 1:N:0:19
ACTCCTACGGGAGGCAGCAGTGGGGAATATTGCACAATGGGGGAAACCCTGATGCAGCAACGCCGCGTGAGTGATGACGGTCTTCGGATTGTAAAGCTCTGTCTTTAGGGACGATAATGACGGTACCTAAGGAGGAAGCCACGGCTAACTACGTGCCAGCAGCCGCGGTAATACGTAGGTGTCAAGCGTTGTCCGGATTTACTGGGCGTAAAGGGGACGTAGGCGGCTCTTTAAGTGGGATGTGAAATACTCGGGCTCAACCTGGGGGCTGCATTCCAAACTGGGGATCTAGCG
+
GGGGGGGGGGFGGGGECFGGGGGGGGDGGGGGGGGF?EF9FGGDGFGGGGGGFGGGGGGGGGGGFGGFGE:FGGGE9FG7FGEBE@7FGGGFEFEEDFGGGGGGGGAFFFFGGGCC:F?<ECECGGGGG,8D>EEE8<BB,<FEEGGCF9FFGGGEFGGGDFGGGC*>>:F;CF*,6:BBC2<E9>C7*B*CGFEG>;8C9C9<+887:EGCF7***1>1;7E6*:*:17EEFF=FCCFG4764:F7>6>FG:DD:>>*9FFF477)1>3BB4F*8<A7*02*)7073?4FA)-
@M04650:207:000000000-C238N:1:1101:15765:5873 1:N:0:19
ACTCCTACGGGAGGCAGCAGTAGGGAATCTTCGGCAATGGACGAAAGTCTGACCGAGCAACGCCGCGTGAGTGAAGAAGGTTTTCGGATCGTAAAACTCTGTTGTTAGAGAAGAACAAGGACGTTAGTAACTGAACGTCCCCTGACGGTATCTAACCAGAAAGCCACGGCTAACTACGTGCCAGCAGCCGCGGTAATACGTAGGTGGCAAGCGTTGTCCGGATTTATTGGGCGTAAAGCGAGCGCAGGCGGTTTCTTAAGTCTGATGTGAAAGCCCCCGGCTCAACCGGGGAGG
+
GGGGGGGGGGGGGGGGGGGGGGGGGGGGGGGGGGGGGGGGGGGGGGGGGGGGGGGGGGGGGGGGGGGFGGGGGGGGGGGGGGGGGGGGGGGGGGGGGGGGGGGGGFGGGGGGGGGGGGGGFGGFFGGGGGGGFGGGGGFGGGGGGGGGGGGGGGGGFGGGGGGGGGGGGEGGGGGGGGGGGGGGGGGGGGGGGGGGGGGFEGGGGGGGFGGGGGGGEFGGGG5CFCFC9DGGFGDEGF4DD35@DCDCBGG7CG:F4F=@C=*:@CFBFFFFFF<F?BDFF(9@FF56;F@>BF
@M04650:207:000000000-C238N:1:1101:8878:5893 1:N:0:19
ACTCCTACGGGAGGCAGCAGTGGGGAATATTGCACAATGGGCGCAAGCCTGATGCAGCCATGCCGCGTGTATGAAGAAGGCCTTCGGGTTGTAAAGTACTTTCAGCGGGGAGGAAGGGAGTAAAGTTAATACCTTTGCTCATTGACGTTACCCGCAGAAGAAGCACCGGCTAACTCCGTGCCAGCAGCCGCGGTAATACGGAGGGTGCAAGCGTTAATCGGAATTACTGGGCGTAAAGCGCACGCAGGCGGTTTGTTAAGTCAGATGTGAAATCCCCGGGCTCAACCTGGGAAC
+
GGGGGGFGGGGDGGGDEGGGGGGGGGGGGGGGGGGGCFEGGGGGGGGGGGGGGGGGGGGFGGGGGGGGGGFG9EGGFGDGGGGGGGGGGGDEGGGGGGGGGGGGGGGGGGGGGGGGGGFGGGGGGFGDGGGGGGGGGGGGGGGFEFGGGGGGGGGGD<FEGGGGGGGGGGGGGGGGGGGGEGGGGGGGGGGGGGG5CFGFGGGGGGGGGGGGCEGGDGGGGGGFGGGGGFGGEC5ECGFDFGF>G:CDDGGGGGGFF=*@??7?*:F<64@BFFFFFFD8@>GFFFF0?F@B?:
@M04650:207:000000000-C238N:1:1101:24068:5894 1:N:0:19
ACTCCTACGGGAGGCAGCAGTAGGGAATCTTCCGCAATGGACGAAAGTCTGACGGAGCAACGCCGCGTGAGTGAAGAAGGTTTTCGGATCGTAAAGCTCTGTTGTTAGTGAAGAATAGTGGTAAGAGTAACTGCTTATCATGTGACGGTAGCTAACCAGAAAGCCACGGCTAACTACGTGCCAGCAGCCGCGGTAATACGGAGGGTGCAAGCGTTAATCGGAATTACTGGGCGTAAAGGGCACGCAGGCGGTGACTTAAGTGGGATGTGAAAGCCCTGGGCTTAACCTAGGAAT
+
GGGGGGGGGGGGGGGGGGGGGGGGGGGGGGGGGGGGGGGGGGGGGGGGGGGGGGGGGGGGGGGGGGGGGGGGGGGGGGGGGGGGGGGGGGGGGGGGGGGGGGGGGGGGFGGGGGGGGGFGGGGGGGGGGGGGGGGGGGFGGGGGGGGGGGGGGGGGGGGGGGGGGGGGGGCGGGGGGGGGGGGGGGGGGDDGGGGGGGGGGGGGGCGDFGGGGGDGGGGGEGGGGGGGGGGGFGGEGGFDDGFFGGGGFGGGDCFFF?FFEFGC:FGFFFFFF4@F:BGFF?5?FFFA>F<:9)
@M04650:207:000000000-C238N:1:1101:17307:5909 1:N:0:19
ACTCCTACGGGAGGCAGCAGTGGGGAATATTGCACAATGGAGGAAACTCTGATGCAGCAACGCCGCGTGAGCGATGAAGGTCTTCGGGTCGTAAAGCTCTGTCCTCAAAGAAGATAATGACGGTACTTGAGGAGGAAGCCCCGGCTAACTACGTGCCAGCAGCCGCGGTAATACGTAGGGGGCTAGCGTTATCCGGAATTACTGGGCGTAAAGGGTGCGTAGGCGGTCTTTCAAGCCAGAAGTGAAAGGCTACGGCTCAACCGTAGTAAGCTTTTGGAACTGTAAGACTTGAGT
+
GGGGGGGGGGGGGGGGGGGGGGGGGGGGGGGGGGGGGGGGGGGGGGGGGGGGGGGGGGGGGGGGGGGGGGGGGGGGGGGGGGGGGGGGGGGGGGGGGGGGGGGGGGGGGGGGGGGGGGGGGGGGGGGGGGGGGGGGGFFFGGGGGGGGGGGGGGGGGGGGGGGGGGGGGGGGGGGGGGGGGGGGGGFGGGEGGGGGGGGGGGFGGGGGGGGGGGGGGGGGGGCEEECGGGFGFGGGGGFFFGFFGFGGFGCF<>DF)<FFGFG5>CCDFFFF7@FFFFGFF>CFFF@?<66A?-
@M04650:207:000000000-C238N:1:1101:6966:5913 1:N:0:19
ACTCCTACGGGAGGCAGCAGTGGGGAATATTGCACAATGGGGGAAACCCTGATGCAGCCATGCCGCGTGTGTGAAGAAGGCCTTCGGGTTGTAAAGCACTTTCAGCGAGGAGGAAGGCGTTGTGGTTAATAACCGCAACGATTGACGTTACTCGCAGAAGAAGCACCGGCTAACTCCGTGCCAGCAGCCGCGGTAATACGGAGGGTGCAAGCGTTAATCGGAATTACTGGGCGTAAAGCGCACGCAGGCGGTCTGTCAAGTCGGATGTGAAATCCCCGGGCTCAACCTGGGAAC
+
GGGGGGGGGGGGGGGGGGGGGGGGGGGGGGGGGGGDGGGGGGGGGGGGGGGGGGGGGGGGFFGGGGGGGGGGGGGGGGGGGGGGGGGGGGGGGGGGGGGGFGGGGGGEGGDGGGCGGGGGGGGGGGGGGGGGGGGGGGGGGGFGGGGGGGGGGGGGGEGGGGGGGGGGGGGGGF;@FGGGGFGGGGGGGDECEGGCGGGGGCEGGGGGGGFGGEEE5FGGGG=FGGFFGFGGFGCEGFFCDDEDGD37>CDGCDFFFFFFGFGGEC5?FF4FFFFFFFDFFFGFF@FBFFF:?8
@M04650:207:000000000-C238N:1:1101:19615:5933 1:N:0:19
ACTCCTACGGGAGGCAGCAGTGGGGAATATTGCACAATGGGCGGAAGCCTGATGCAGCGACGCCGCGTGAGGGATGACGGCCTTCGGGTTGTAAACCTCTTTCAGCAGGGACGAAGCGCAAGTGACGGTACCTGCAGAAGAAGCACCGGCTAACTACGTGCCAGCAGCCGCGGTAATACGTAGGGTGCGAGCGTTGTCCGGAATTACTGGGCGTAAAGAGTTCGTAGGCGGTTTGTCGCGTCGTTTGTGAAATCCCGCAGCTTAACTGTGGGCGTGCAGGCGATACGGGCAGAC
+
GGGGGGGGGGGGGGGGGGGGGGGGGGGGGGGGGGGGGGGGGGGGGGGGGGGGGGGGGGGGGGGGGGGGGGGGGGGGGGGGGGGGGGGGGGGGGGGGGGGGGGGGGGGGGGGGGGGGGGGGGG<FGGGGGGGGGGGGGCFGGGGGGGGGGGGGGGGGGGGGGGGGGGGGGGGGGGEGGGGGEGGGGGGGGGGGGGGDGFF>EGGCGGGGFFGGGEGGGGFGGGGGGGGGGGGGBGGFGGF<>GF5CC<CFGG:FFFFFFFFGF*:@CF<FFFFFD@FF?FFE9C:><FB9>B??4
@M04650:207:000000000-C238N:1:1101:22067:5984 1:N:0:19
ACTCCTACGGGAGGCAGCAGTGGGGAATATTGCACAATGGGCGAAAGCCTGATGCAGCAACGCCGCGTGAGCGATGAAGGCCTTCGGGTCGTAAAGCTCTGTCCTCAAGGAAGATAATGACGGTACTTGAGGAGGAAGCCCCGGCTAACTACGTGCCAGCAGCCGCGGTAATACGTAGGGGGCTAGCGTTATCCGGAATTACTGGGCGTAAAGGGTGCGTAGGCGGTCTTTCAAGCCAGAAGTGAAAGGCTACGGCTCAACCGTAGTAAGCTTTTGGAACTGTAAGACTTGAGT
+
GGGGGGGGGGGGGGGGGGGGGGGGGGGGGGGGGGGGGGGGGGGGGGGGGGGGGGGGGGGGGGGGGGGGGGGGGGGGGGGGGGGGGGGGGGGGGGGGGGGGGGGGGGGGGGGGGGGGGGGGGGGGGGFGGGGGGGGGFGGGGGGGGGGGGGGGGGGGGGGGGGGGGGGGGGGGGGGGGEGGGGGGGGGGGGGGGGGGGGGGGGGGGGGGE=EGFFGGGGGGGGGGGGGGGGGGFGGGGGFGFGFFGGFGFFGGGGGF@DFFCFGGFDD<FFFFFFFFFFGFF?FFF=63<FFFF-
@M04650:207:000000000-C238N:1:1101:11921:6007 1:N:0:19
ACTCCTACGGGAGGCAGCAGTGGGGAATATTGCACAATGGGCGCAAGCCTGATGCAGCCATGCCGCGTGTATGAAGAAGGCCTTAGGGTTGTAAAGTACTTTCAGTTGGGAGGAAGGCGTTGATGCTAATATCATCAGCGATTGACGTTACCAACAGAAGAAGCACCGGCTAACTCCGTGCCAGCAGCCGCGGTAATACGGAGGGTGCAAGCGTTAATCGGAATTACTGGGCGTAAAGCGCACGCAGGCGGTCAATTAAGTCAGATGTGAAAGCCCCGAGCTTAACTTGGGAAT
+
GGGGGGGGGBFGGGGGGGGGGGGGGGGGGGGGGGGGGGGGGGGGGGGGGGGGGGGGGGGGGGGGGGGGGGGGGGGGGGGGGGGGGGGGGGGGGGGGGGGGGGGGGGGGGGGGGGGGGGGGGGGGGGGGGGGGGGDDGGGGGGGGGGGGGGGGGGGGGGGGGGGGGGFGGGGGGGGGGGGGGGGGGGGGGGGGGGGG9FGGGGGGGGGGGGGGGGGGGGGGGDGGCGGGGGGGFGDEGGFGFGFFGGGGFGGGGGGFFFFFCFGD4CGFFFFFFFF@:BDFFF4FFFF4AFFFF0
@M04650:207:000000000-C238N:1:1101:16475:6060 1:N:0:19
ACTCCTACGGGAGGCAGCAGTAGGGAATCTTCCGCAATGGACGAAAGTCTGACGGAGCAACGCCGCGTGAGTGAAGAAGGTTTTCGGATCGTAAAGCTCTGTTGTTAGTGAAGAATAGTGGTAAGAGTAACTGCTTATCATGTGACGGTAGCTAACCAGAAAGCCACGGCTAACTACGTGCCAGCAGCCGCGGTAATACGTAGGTGGCAAGCGTTGTCCGGAATTATTGGGCGTAAAGCGCGCGCAGGCGGTTTGTTAAGTCAGATGTGAAATCCCCGCGCTTAACGTGGGAAC
+
GGGGGGGGGGGEFGGGGGGGGGGGGGGGGGGGGGGGGGGGGGGGGGGGGGGGGGGGGGGGGGGGGGGGGGGGGGGGGGGGGGGGGGGGGGGGGGGGGGGGGGGGGGGGGGGGGGGGFGGGGGGGGGGFGGGGGGGGGGFGGGGGGGGGGGGGGGGGGGGGGGGGGGGGGGGGFEFGGGGGGGGGGGGGGGGGGGGGGGGGGGGGGGGGGGGGGGGGGFCDGGGGFGFGFGGGFGGEGGFGFGFFGGGGFGGGGGGFFFFFGFFGF:>BFFFFFFFFFFCEFF:BFBEB?DF?:3
@M04650:207:000000000-C238N:1:1101:14859:6111 1:N:0:19
ACTCCTACGGGAGGCAGCAGTGGGGAATATTGCACAATGGGCGCAAGCCTGATGCAGCCATGCCGCGTGTATGAAGAAGGCCTTCGGGTTGTAAAGTACTTTCAGCGAGGAGGAAGGCGTTGATGCTAATATCATCAACGATTGACGTTACCAACAGAAGAAGCACCGGCTAACTCCGTGCCAGCAGCCGCGGTAATACGGAGGGTGCAAGCGTTAATCGGAATTACTGGGCGTAAAGCGCACGCAGGCGGTTGATTAAGTTAGATGTGAAATCCCCGGGCTTAACCTGGGAAT
+
GGGGGGGGGEGGGGGGGGGGGGGGGGGGGGGGGGGGGGGGGGGGGGGGGGGGGGGGGGGGGGGGGGGGGGGGGGGGGGGGGGGGGGGGGGGGGGGGGGGGGGGGGGGDGGGGGGGGGGGGGGGGGGGGGGGFGGGGGGGGGGGGGGGGGGGGGGGGGGGGGGGGGGGGGGGGGGGGGGGGGGGGGGGGGGGGGGGGCGGFG8EGGGGGGGGGGGGGGGGGGGCCG7+<FGGGFGGEGF?DD<BDGGGGFGG59C9F=FFFGFGGFCC<?F6BF4F@FFGFB6DFFFF<2FF??(
@M04650:207:000000000-C238N:1:1101:5754:6112 1:N:0:19
ACTCCTACGGGAGGCAGCAGTGGGGAATATTGCACAATGGGCGCAAGCCTGATGCAGCCATGCCGCGTGTATGAAGAAGGCCTTCGGGTTGTAAAGTACTTTCAGCGAGGAGGAAGGCGTTGATGCTAATATCATCAGCGATTGACGTTACCAACAGAAGAAGCACCGGCTAACTCCGTGCCAGCAGCCGCGGTAATACGGAGGGTGAAAGCGTTAATCGGAATTACTGGGCGCAAAGCGCACGCAGGCGGGTGATTCAGTTAGACGTGACATCCCCGGGCTTAACCTGTGAAT
+
GGGGGGFGCEGDGGGGGGGGFFGGEG;FCFFFGGGGFGFFG<@FF+:FGFGGGGGGGGGGGGGGGGGF:CFGCEGEGGGG8EEGGGG>,?FF<FCFFFGG<EFGGFEFEGGB@B,BFE::FFDCFAFC<AF9FGGGGFCEC<+8:>CGFFD,@>@<C<A,@CCFFGG7FC@EF7,D@CC7CECEDG:7FGGEEE78E9+1**:*7CE*<+02:>EC7:>5;CEGC79F9*/*<*9C5455))8;CGGCBC)))7*1**10<6*;**1-7;)*09).:6D:)4*6@6*-8*))--
@M04650:207:000000000-C238N:1:1101:16751:6127 1:N:0:19
ACTCCTACGGGAGGCAGCAGTGGGGAATCTTGCACAATGGGCGGAAGCCTGATGCAGCGACGCCGCGTGGGGGATGACGGCCTTCGGGTTGTAAACTCCTTTCGCTAGGGAAGAAGCCATTTTGTGGTGACGGTACCTGGATAAGAAGCACCGGCTAACTACGTGCCAGCAGCCGCGGTAATACGTAGGGTGCAAGCGTTGTCCGGAATTACTGGGCGTAAAGAGCTCGTAGGTGGTTTGTCGCGTCGTCTGTGAAATCCCGAGGCTTAACTTCGGGCGTCCAGGCGATACGGG
+
GGGGGGGGGGGCGGGGGGGGGGGGGGGGGGGGGGGGGGGGGGGGGGGGGGGGGGGGGGGGGGGGGGGGGGGGGGGGGGGGGGGGGGGGGGGGGGGGGGGGGGGGGGEGGGGGGGGGGGGGGGGGGGGGGFGGGGGGGGGGGGGGGGGGGGGGGGGGGGGGGGGGGGGGGGGGGGGGGGGGGGFFGGGGGGGGGGFGGGGGEGGGGGGGGGGGGGGGGGGGGCGGGGGGGGCF>GGGDG@DFFFFCGGGFCD<CCG?FFFFFFCGDGG?FFF?F?>D0>3@E>G:FFD6>DB6?>
@M04650:207:000000000-C238N:1:1101:19766:6128 1:N:0:19
ACTCCTACGGGAGGCAGCAGTGGGGAATATTGCACAATGGGCGCAAGCCTGATGCAGCCATGCCGCGTGTATGAAGAAGGCCTTAGGGTTGTAAAGTACTTTCAGCGGGGAGGAAGGTGATAAGGTTAATACCCTTGTCAATTGACGTTACCCGCAGAAGAAGCACCGGCTAACTCCGTGCCAGCAGCCGCGGTAATACGGAGGGTGCAAGCGTTAATCGGAATTACTGGGCGTAAAGCGCACGCAGGCGGTCTGTCAAGTCGGATGTGAAATCCCCGGGCTCAACCTGGGAAC
+
GGGGGGGGGGGGGGGGGGGGGGGGGGGGGGGGGGGGGGGFGGGGGGGGGGGGGGGGGGGGGGGGGGGGGGGGGGGGGGGGGGGGGGGGGGGGGGGGGGGGGGGGGGGGGGGGGGGGGGGGFGGGGGGGGGGGGGGGGGGGGGGGGGGGGGGGGGGGGGGGGGGGGGGGGGGGGGGGGGGGGGGGGGGGGGGGGGGGGGGGGDDCGGGGGGGGGGGGGGGGGGEGGGGGGGGGFGGEDGBGFGFFGDGGFGGGGGGFFFFFGFDG>5D?FFFFFFFFBFGFF9GF4@FFBFF?F8
@M04650:207:000000000-C238N:1:1101:24933:6135 1:N:0:19
ACTCCTACGGGAGGCAGCAGTGGGGAATATTGCACAATGGGCGAAAGCCTGATGCAGCAACGCCGCGTGAGCGATGAAGGCCTTCGGATCGTAAAGCTCTGTCTTTGGGGAAGATAATGACGGTACCCAAGGAGGAAGCCACGGCTAACTACGTGCCAGCAGCCGCGGTAATACGTAGGTGGCGAGCGTTATCCGGATTTACTGGGCGTAAAGGGAGCGTAGGCGGATGATTAAGTGGGATGTGAAATACCCGGGCTCAACTTGGGTGCTGCATTCCAAACTGGTTATCGAG
+
<@FFGGGGGGGDGD7@FE<EEECF7FF<CFGGGFGGCFGGGGG7:+@FAFGCAEFGFGGGGDGE@>BF>FCGG7FF<F?FFGGDGF:FE@CEFGGFGFFGGFGGCCFFGDGGG<EF9FD9CFEEGGGF==,><FGGCFFGGGCFGGGGGGFGCFFGGGGGGGGC>E@@<:EFGGFGGGGGGGGG@*CEGGGGG?*B>CEGGFCCDGCC>C=5<EEFDGGG8DGF*7:**>CD4CFGC4>4?39**;77BF<DC))58;4??7:>6F5:>F=?)9FF<4C7>2D?FFFAA))-
@M04650:207:000000000-C238N:1:1101:23645:6136 1:N:0:19
ACTCCTACGGGAGGCAGCAGTGGGGAATATTGCACAATGGGCGCAAGCCTGATGCAGCCATGCCGCGTGTATGAAGAAGGCCTTAGGGTTGTAAAGTACTTTCAGCGGGGAGGAAGGTGATAAGGTTAATACCCTTGTCAATTGACGTTACCCGCAGAAGAAGCACCGGCTAACTCCGTGCCAGCAGCCGCGGTAATACGGAGGGTGCAAGCGTTAATCGGAATTACTGGGCGTAAAGCGCACGCAGGCGGTCAATTAAGTCAGATGTGAAAGCCCCGAGCTTAACTTGGGACT
+
GGGGGGGGGGGGGGGGGGGGGGGGGGGGGGGGGGGGGGGGGGGGGGGGGGGFGGGGGGGGGGGGGGGGGGGGGGGGGGGGGGGGGGGGGGGGGGGGGGGGGGGGGGGGGGFGGFGGGGGGGGGGGGGGGGGGGGGGGGGGGGGGGGGGGGGGGGGGGGGGGGGGGGGGGGGGGGGGGGGGGGFFGCFGGGGGGGGGGGG58CEGGGG=CGGGGGGDGGFGGGGDF99FGGGGFGG5DGFGEDEEDDGDEGGG3*7@BF@F9?FF?FGBF?F=@FFFBBCD>BGF=FFFFFFB((
@M04650:207:000000000-C238N:1:1101:7700:6143 1:N:0:19
ACTCCTACGGGAGGCAGCAGTGGGGAATCTTGCACAATGGGCGGAAGCCTGATGCAGCGACGCCGCGTGGGGGATGACGGCCTTCGGGTTGTAAACTCCTTTCGCTAGGGAAGAAGCCATTTTGTGGTGACGGTACCTGGATAAGAAGCACCGGCTAACTACGTGCCAGCAGCCGCGGTAATACGTAGGGTGCAAGCGTTGTCCGGAATTACTGGGCGTAAAGAGCTCGTAGGTGGTTTGTCGCGTCGTCTGTGGAATCCCGAGGCGTACCTTCGGGCGTGCAGGCGATACGGG
+
FFGGGGGGGGGGGGGGGGGGGGGGGGGGDGGGGCGGGGGGGGGGGGGGGGGGFGGGGGCGGGGGGGGGGG@FGGEGGAGFGGGGGGGGGFGGCCFGGGGGGGFCC:BFGGGCGGGGG?FGCG,FGGDG:F:>CFGGFFFG7;F,><;:7FFG@7:CG7FFFF>GFGF:FF7ECGCECG:=CEFGFCFGGDCCC6:<*;:::CCC>E5>*<<F+AFCCDG3;CCCFCFGED;CD7=:C3>57C)))11).<F*:>***996E)*).))-0))1*07<(178@?3*7B>B6).1(9
@M04650:207:000000000-C238N:1:1101:7156:6145 1:N:0:19
ACTCCTACGGGAGGCAGCAGTGGGGAATATTGCACAATGGGCGCAAGCCTGATGCAGCCATGCCGCGTGTGTGAAGAAGGCCTTCGGGTTGTAAAGCACTTTCAGCGAGGAGGAAGGGCGATGTCTTAATACGGCATCGCATTGACGTTACTCGCAGAAGAAGCACCGGCTAACTCCGTGCCAGCAGCCGCGGTAATACGGAGGGTTCAAGCGTTAATCGGAATTACTGGGCGTAAAGCGCACGCAGGCGGTTTGTTAAGTCAGATGTGAAATCCCCGCGCTTAACGTTGGAAC
+
FGGGGFGGDGGGGGGGDGGGGGGGGGGGGGGFGGGGGGF9FGGGGECFGGGEGFGFGGGGGGGGGGGGEGGGGGGGAFGGGCGGGGCEF:FGFGGGGGGGGGGGGGGDFGGDFG<<::F>@C+BDFGAFGAFGCFGGE:FCGFF>=BFCFGGGGDGD:>7CG@BGGGGBCG@FF,<CC<FCGB,=FE@EEECGGGGGFFG5ECGG>*:+A?FGGGE5CCF=DCFGCGG<<CEFGG7FC6<D5B:D)73>CC/3<9@@?6FGF7**::<*=B4=67;(-C)51C:FFD:(8>?2,
@M04650:207:000000000-C238N:1:1101:12461:6151 1:N:0:19
ACTCCTACGGGAGGCAGCAGTGGGGAATATTGCACAATGGGCGCAAGCCTGATGCTGCCATGCCGCGTGTATGAAGAAGGCCTTAGGGTTGTAAAGTACTTTCAGCGGGGCGGAAGGTGATAAGGTTAATACCCTTGTCAATTGACGTTACCCGCAGAAGAAGCACCGGCTAACTCCGTGCCAGCAGCCGCGGTAATACGGAGGGTGCAAGCGTTAATCGGAATTACTGGACGTAAAGCGCACGCAGGCGGTCACTTAAGTCAGATGTGAAAGCCCCGAGCTTAACTACGGAAT
+
FFFFDF9FFC:7B@FGBFFCFEDFEGDGGFFFGGGFDFFF,CBF:CC,DFF8C@EAA@EGGGGEEGG:>FCFF<6CEDEGGG?EFCFGGD>C<???EEFA<D,?9,+4@C+@F7:<CB8,@,,8,@<FGFC<8BF<>F,@9FFFGG7<>FGG@FGGCFEGF,?A,42CC*4=FF+;CB1*4=+?FCFGFGG588C*<+:@G*CEE8:EFFCCE/*:AF=<*7**3<9<0**27EC*5*073D).>DC3>DDDC<*9*9**28:*7C7<FFF*155546D)59*=4=F))83(44
@M04650:207:000000000-C238N:1:1101:10642:6152 1:N:0:19
ACTCCTACGGGAGGCAGCAGTGGGGAATATTGCACAATGGGGGAAACCCTGATGCAGCCATGCCGCGTGTGTGAAGAAGGCCTTCGGGTTGTAAAGCACTTTCAGCGAGGAGGAAAGGTCAGTAGCTAATATCTGCTGGCTGTGACGTTACTCGCAGAAGAAGCACCGGCTAACTCCGTGCCAGCAGCCGCGGTAATACGGAGGGTGCAAGCGTTAATCGGAATTACTGGGCGTAAAGCGCACGCAGGCGGTTGGATAAGTTAGATGTGAAAGCCCCGGGCTCAACCTGGGAAT
+
GGGGGGGGGGGGGGGGGGGGGGGGGGGGGGGGGGGGGGGGGGGGGGGGGGGGGGGGGGGGGGGGGGGGGGGGGGGGGGGGGGGGGGGGGGFGGGGGGGGGGGGGGGGGEGGGGGGGGGGGGGGGGGGGGGGGGGGGGGGGGGGGGGGGGGGGGGGGGGGGGGGGGGGGGGGGGGGGGGGFEGGGGGGGGEGGGGGGGGGGGGGGGGGEFGGGGGGGGGGGGGDGGGGGDGGGFGC:FFFDB5BBGGGGFGG><CD66FFFG*:FFFGFFFFFFF@FFFGFF(**9@F71>@<77
@M04650:207:000000000-C238N:1:1101:21291:6156 1:N:0:19
ACTCCTACGGGAGGCAGCAGTGGGGAATATTGCACAATGGGCGCAAGCCTGATGCAGCCATGCCGCGTGTATGAAGAAGGCCTTAGGGTTGTAAAGTACTTTCAGCGGGGAGGAAGGTGATAAGGTTAATACCCTTATCAATTGACGTTACCCGCAGAAGAAGCACCGGCTAACTCCGTGCCAGCAGCCGCGGTAATACGGAGGGTGCAAGCGTTAATCGGAATTACTGGGCGTAAAGCGCACGCAGGCGGTTGATTAAGTTAGATGTGAAATCCCCGGGCTTAACCTGGGAAT
+
GGGGGGGGGGGGGGGGGGGGFGGGGGGGGGGGGGGGGGGGGGGGGGGGGGGGGGGGGGGGGGGGGGGGGGGGGGGGGGGGGGGGGGGGGGGGGGGGGGGGGGGGGGGGGGGGGGGGGGGGGGGGGFGGGGGGGGGGGGGGGGGGGGGGGGGGGGGGGGGGGGGGGGGGGGDEGGGGGGGGGGGGGGGGGGGGGGGGGGGGGGGGGGGGGGGGGGGGGGGGGGGGGGFGGGGGEGGGGGFG@GFFG3)5:DG3>CF4BFFFGFFG?7:2=?=FFFFFF9DED>FFFFF>BFFFB(
@M04650:207:000000000-C238N:1:1101:5252:6161 1:N:0:19
ACTCCTACGGGAGGCAGCAGTGGGGAATATTGCACAATGGGCGCAAGCCTGATGCAGCCATGCCGCGTGTATGAAGAAGGCCTTAGGGTTGTAAAGTACTTTCATCGAGGAGGAAGGGTTCGGCGTTAACAGCGCCGTTCATTGACGTTACTCGCAGAAGAAGCACCGGCTAACTCCGTGCCAGCAGCCGCGGTAATACGGAGGGTGCAAGCGTTAATCGGAGTTACTGGGCGTAAAGCGCACGCAGGCGGTCTGTTAAGTCAGATGTGAAATCCCCGAGCTTCACTTGTGAAC
+
GGGGGG@EGCF7FGGGEGGGGGGGGGGGGGGGGCFGGGGGG@F+FC:FGGGGCGGGGGGGFCFGCGGGGGGFGGGEGGGGG8EF,CFGGGGGGGGAF<FFFGGF,EC,B@F?FE<=C7F<E>FEEF+8:BFFFE+>36CDF@,@C=:3>,FCCCE7:F,@<,FFCFEGCC:EFGGGGGFFCF;CC8FGF58113*1?BB81**:CEEEF7:C=C?5C7CGGD*:6+<C<<8=D:C*/:4DF355DG7C5<7CDDG?F4?*29*;772)094*9B;FB13)<;F*1??A2@7<A6
@M04650:207:000000000-C238N:1:1101:6203:6166 1:N:0:19
ACTCCTACGGGAGGCAGCAGTGGGGAATATTGCACAATGGGCGAAAGCCTGATGCAGCAACGCCGCGTGAGCGATGAAGGCCTTCGGGTCGTAAAGCTCTGTCCTCAAGGAAGATAATGACGGTACTTGAGGCGGAAGCCCCGGCTAACTACGTGCCAGCAGCCGCGGTAATACGTAGGGGGCTAGCGTTATCCGGAATTACTGGGCGTAAAGGGTGCGTAGGCGGTCTTTCAAGCCAGAAGTGAAAGGCTACGGCTCAACCGGAGTAAGCTTTTGGAACTGTAAGCCTTGAGT
+
GGGGGGGGGGGGGGGGGGGGGGGGGGGGGGGCGGGGGGGGGGGGGGGGGGGGGGGGGGGGGGGGGGGGGGGGGGGGEGFGGGGGG@FGGGGGGGGGGGGGGGCGCFFCFGGGGGC?FCFGFG:FF@F,C9>F+>=>F<FFE7FEGGGCCF,<FFGCFGGGFGGGGGGG:8FGGGG<:CFE*CC8CGGGEEGG?7?5E8CGFGGGGCFG:EG*<9EECC>C8DD+:C5*>F7E??CCCD@05<*97>:?:567C<D:;;F=F>G))7C?=B**979B(.:6@B:BF9*.56:A:6
@M04650:207:000000000-C238N:1:1101:20108:6172 1:N:0:19
ACTCCTACGGGAGGCAGCAGTGGGGAATATTGCACAATGGGCGCAAGCCTGATGCAGCCATGCCGCGTGTATGAAGAAGGCCTTAGGGTTGTAAAGTACTTTCAGCGGGGAGGAAGGTGATAAGGTTAATACCCTTATCAATTGACGTTACCCGCAGAAGAAGCACCGGCTAACTCCGTGCCAGCAGCCGCGGTAATACGGAGGGTGCAAGCGTTAATCGGAATTACTGGGCGTAAAGCGCACGCAGGCGGTTGATTAAGTTAGATGTGAAATCCCCGGGCTCAACCTGGGAAC
+
GGGGGGGGGGGGGGGGGGGGGGGGGGGGGGGGGGGGGGGGGGGGGGGGGGGGGGGGGGGGGGGGGGGGGGGGGGGGGGGGGGGGGGGGGGGGGGGGGGGGGGGGGGGGGGGGGGGGGGGGGGGGGGGGGGGGGGGGGGGGFGGGGGGGGGGGGGGCEEGGGGGGGGGGGGGGDGGGGGGGGGGGGGGGGGGGGGGGGGGGGGGGGGGGGGFDEGGDGGGGGGGGGGGGGGGGFGG5CFFGDDF:<CDGFGDCDGGFFF@@FFFG*>DAFFFFFFFFB>GDEBGFFFF??5<8:3
@M04650:207:000000000-C238N:1:1101:4985:6187 1:N:0:19
ACTCCTACGGGAGGCAGCAGTGGGGAATATTGCACAATGGGCGCAAGCCTGATGCAGCCATGCCGCGTGTATGAAGAAGGCCTTAGGGTTGTAAAGTACTTTCAGCGAGGAGGAAGGCGTTGTGGTTAATAACCGCAACGATTGACGTTACCCGCAGAAGAAGCACCGGCTAACTCCGTGCCAGCAGCCGCGGTAATACGGAGGGTGCAAGCGTTAATCGGAATTACTGGGCGTAAAGCGCACGCAGGCGGTCAATTAAGTCAGATGTGAAAGCCCCGAGCTTAACTTGGGAAT
+
GGGGGGGGGGGGGGGGGGGGGGGGGGGGGGGGGGGGGGGGGGGGGGGGGGGGGGGGGGFGGGGGGGGGGGGGGFGGGGGGGGGGGGGGGGGGGGGGGGGGGGGGGGGFFGCEFGGGGGGGGEGGGGFGGGGGGGGGGGGE7FDGGGGGGGGGGGGGGGGCFGGGGGGGGGGGGGGGGGGGGGGCFGGGGGGGGGGGCGGGGGGGGGGGGGGGGGGCFGGGGGGGFFFFFGFGEGGEGGFDFGFFGGGGFGGDGGGFFFFFGFGGFGGFFFFFFFFFF>CDEFGFFFFFFF>2:4
@M04650:207:000000000-C238N:1:1101:22729:6194 1:N:0:19
ACTCCTACGGGAGGCAGCAGTGGGGAATATTGCACAATGGGCGCAAGCCTGATGCAGCCATGCCGCGTGTATGAAGAAGGCCTTAGGGTTGTAAAGTACTTTCAGTTGGGAGGAAGGCGTTGATACTAATATCATCAGCGATTGACGTTACCAACAGAAGAAGCACCGGCTAACTCCGTGCCAGCAGCCGCGGTAATACGGAGGGTGCAAGCGTTAATCGGAATTACTGGGCGTAAAGCGCACGCAGGCGGTTTGTTAAGTCAGATGTGAAATCCCCGGGCTCAACCTGGGAAC
+
F@FEGGGGDCGBEE@@,@CEFFGGGGGGFGG9@EEEGGGGFDFGG@FGG<E8FF9F<FEFFGFGEGC=CCGGGC?DA,6CEGDGGEDFCFEGEFGGGGFG<FGFFFGGEEDC7F8EEFGGGEGGGCFCEFGFGGFGG<D=CB@=FGCFFFGGGGGGGGGGFFFCFGGGCEGCG:DD8B<:>BC6EGFGGDC:EGED@CFFGC58B:CEFG:E8=E55D:C8<EGGGGGG:*C>EC5>C?5>)7BGD355)19DCDFFF?4<8*:*:76*968?849:;3559CF4?)(,<)1:1
@M04650:207:000000000-C238N:1:1101:12923:6208 1:N:0:19
ACTCCTACGGGAGGCAGCAGTGGGGAATATTGCACAATGGAGGAAACTCTGATGCAGCAACGCCGCGTGAGCGATGAAGGTCTTCGGATCGTAAAGCTCTGTCTTTAGGGATGATAATGACAGTACCTAAGGAGGAAGCCACGGCTAACTACGTGCCAGCAGCCGCGGTAATACGTAGGTGGCGAGCGTTATCCGGATTTATTGGGCGTAAAGGGAGCGTAGGCGGATACTTAAGTGGGATGTGAAATACTTGGGCTCAACCCGAGTCCTGCATTCCAAACTGAGTATCTAG
+
GGGGGGGGGGGGGGGGGGGGGGGGGGGGGGGGGGGGGGGGGGGGFGGGGGGGGGGGGGGGGGGGGGGGGGGGGGGGGGGGGGGGGGGGGGGGGGGGGGGGFGGGGGGGGGGGGGGFGGGGGGGGGGGGGGGGGGGGGGGGGGGGGGGGGGGGGGGGGDFGFFGGGECFGEGGFGGGGGGGGGGDGGGGEGCFFFEGCBEGGFGFGGGG8CEFCGGCGDDDEGGDEGGGEG9CB7C?CCF>FD)8F>FGFGGG7DFF:>F?F><C5CFFFF?646@FAFGFFFGB6/=5:=4:
@M04650:207:000000000-C238N:1:1101:20549:6208 1:N:0:19
ACTCCTACGGGAGGCAGCAGTGGGGAATATTGCACAATGGGCGCAAGCCTGATGCAGCCATGCCGCGTGTATGAAGAAGGCCTTAGGGTTGTAAAGTACTTTCAGTTGGGAGGAAGGCGTTGATGCTAATATCATCAGCGATTGACGTTACCAACAGAAGAAGCACCGGCTAACTCCGTGCCAGCAGCCGCGGTAATACGGAGGGTGCAAGCGTTAGTCGGAATTACTGGGCGTAAAGCGCACGCAGGCGGTTGATTAAGTTAGATGTGAAATCCCCGGGCTTAACCTGGGAAT
+
GGGGGGGGGEGEGGGGGGGGGGGGGGGGGGGGGGGGGGGGGGGGGGGGGGGGGGGGGGGGGGGGGGGGGGGGGGGGGGGGGGGGGGGGGGGGGGGGGGGGGGGGGGGGGGGGGGGGGGGGGGGGGGGGGGGGGGGGGGGGGGGGGGGGGGGGGGGGGFGGGGGGGGGGGGGGGGGGGGGGGGGGGGGGGGGGGGGGGGGGGGGGGGGGGGGGGEGGEFFDGGCGGGGGGGGGFGGCDGFGFGFFGGGC>DGGCDGFFFFFGFGGFGGFFFFFFF@@BBCDF>GFFFFFF>F?B(
@M04650:207:000000000-C238N:1:1101:7364:6242 1:N:0:19
ACTCCTACGGGAGGCAGCAGTGGGGAATATTGCACAATGGGCGCAAGCCTGATGCAGCCATGCCGCGTGTATGAAGAAGGCCTTAGGGTTGTAAAGTACTTTCAGTTGGGAGGAAGGCGTTGATGCTAATATCATCAACGATTGACGTTACCAACAGAAGAAGCACCGGCTAACTCCGTGCCAGCAGCCGCGGTAATACGGAGGGTGCAAGCGTTAATCGGAATTACTGGGCGTAAAGCGCACGCAGGCGGTTGATTAAGTTAGATGTGAAATCCCCGGGCTTAACCTGGGAAT
+
GGGGGGGGGGGGGGGGGGGGGGGGGGGGGGGGGGGGGGGGGGGGGGGGGGGGGGGGGGGGGGGGGGGGGGGGGGGGGGFGGGGGGFGGGGGGGGGFGGGGGGGGGFEGGGGGGGGGDGGGGGGGGGFGGGGGGGGGGGGGGGCFGGGDGFGGGGGGGGGGGGGGGGFFGGGGGGCEFGGGGGGGGGDFGGGEGGEGGGGGGGDCDEGGGCGGGEGGGGGGGGGFFFGFGGGGFGGE3DFGE3@ED<D9>DGDCDGFFBF?AF=:=CGAFF*946<??F:BD04@6B4>FF>?((
@M04650:207:000000000-C238N:1:1101:24397:6281 1:N:0:19
ACTCCTACGGGAGGCAGCAGTGGGGAATATTGCACAATGGAGGAAACTCTGATGCAGCAACGCCGCGTGAGCGATGAAGGTCTTAGGATCGTAAAGCTCTGTCTTTAGGGATGATAATGACAGTACCTAAGGAGGAAGCCACGGCTAACTACGTGCCAGCAGCCGCGGTAATACGTAGGTGGCGAGCGTTATCCGGATTTATTGGGCGTAAAGGGAGCGTAGGCGGATACTTAAGTGGGATGTGAAATACTTGGGCTCAACCCGAGTACTGCATTCCAAACTGAGTATCTAG
+
GGGGGGGGGGGEGGGGGGGGGGGGGGGGGGGGGGGGGGGGGGGGGGGGGGGGGGGGGGGGGGGGGGGFGGGGGGEFGGGGGGGGGGGGGGGGGGGGGGGGGGGGGGGGGGGGGGGGGGGGGGGGGGGGGGGGGGGGGFFFGGGGGGGGGGGGEFGGGGGGGGGGGGEGGGEEGGGFGGCGGGGGGGGGGGGGGGGEGG5<9FGGGGGGEGEGGGDGGGGGGGGGGGGGGGFGFGGGGFFGFGFFGFGGFGGGGGGFFFFFFFGG>DGFFFFFFFFFFFGFFADFFFF9<@BB
@M04650:207:000000000-C238N:1:1101:18467:6298 1:N:0:19
ACTCCTACGGGAGGCAGCAGTGGGGAATATTGCACAATGGGCGCAAGCCTGATGCAGCCATGCCGCGTGTATGAAGAAGGCCTTAGGGTTGTAAAGTACTTTCAGCGGGGAGGAAGGTGATAAGGTTAATACCCTTGTCAATTGACGTTACCCGCAGAAGAAGCACCGGCTAACTCCGTGCCAGCAGCCGCGGTAATACGGAGGGTGCAAGCGTTAATCGGAATTACTGGGCGTAAAGCGCACGCAGGCGGTCAATTAAGTCAGATGTGAAAGCCCCGAGCTTAACTTGGGAAT
+
GGGGGGGGGGGGGGGGGGGGGGGGGGGGGGGGGGGGGGGFGGGGGGGGGGGGGGGGGGGGGGGGGGGGGGGGGGDGGGGGGGGGGGGGGGGGGGGGGGGGGGGGGGGGGGGGGGGGGGGGGGGGGGGDFEGGGGGGGGGGGGGGFGGFGGGGGGGGGGGGGGGGGGGGGGGDGGGGGGGGGGGGGGGGGGGG>GGGGGGGGEGGGGGGGGGGGGGG=:DGGGEGGGGGGGGGEGGEFFFGFGEBD<<CDGDDG34=FF46<@FFFDGAFFF=@FFFBF9B>;F*=F@AFFF1:?
@M04650:207:000000000-C238N:1:1101:7561:6307 1:N:0:19
ACTCCTACAGGAGGCAGCAGTGGGGAATATTGCACAATGGGCGCAAGCCTGATGCAGCCATGCCGCGTGTGTGAAGAAGGCCTTCGGGTTGTAAAGCACTTTCAGCGAGGAGGAAGGGCGATGTCTTAATACGGCATCGCATTGACGTTACTCGCAGAAGAAGCACCGGCTAACTCCGTGCCAGCAGCCGCGGTAATACGGAGGGTGCAAGCGTTAATCGGAATTACTGGGCGTAAAGCGCACGCAGGCGGTTTGTTAAGTCAGATGTGAAATCCCCGCGCTTAACGTGGGAAC
+
GGGGGGGGGGGGGGGGGGGGGGGGGGGGFGGGGFGGGGFGGGGGGGGGGGGGGGGGGGGGGGGGGGGGGGGGGGGGGGGGGGGGGGGGGGGGGGGGGGGGGGGGGGGDGGGGGGFGGGGGGGGGGGGGGGGGGGGGGGGGGGGGGGGFGFGGGGGEGGGGGGGGGGGGGGFGGGGGGGGDGGGGGGGGGGGGGGGGGGGGGGGGGGGGGGGGGGGGGGGG=DEFGGGGGGCEEGGGGGFGFGFFGDGGFGGCDGGFFFFFGFGGFGF>=FFF??FFFFGBFFDFFF:11BB08-
@M04650:207:000000000-C238N:1:1101:15847:6314 1:N:0:19
ACTCCTACGGGAGGCAGCAGTGGGGAATATTGCACAATGGGGGAAACCCTGATGCAGCAACGCCGCGTGAGTGATGACGGTCTTCGGATTGTAAAGCTCTGTCTTTAGGGACGATAATGACGGTACCTAAGGAGGAAGCCACGGCTAACTACGTGCCAGCAGCCGCGGTAATACGTAGGTGGCAAGCGTTGTCCGGATTTACTGGGCGTAAAGGGAGCGTAGGCGGATCTTTAAGTGGGATGTGAAATACTCGGGCTCAACCTGGGGGCTGCATTCCAAACTGGAGATCTAG
+
GGGGGGGGGGGGGGGGGGGGGGGGGGGGGGGGGGGGGGGGGGGGGGGCGGGGGGGGGGGGGGGGGGGGGGGGGGGGGGGGGGGGGGGGGGGGGGGGGGGGGGGGGGGGGGGGGGGGEGGGGGGGGGGGGGGGGGGFGGGGGGGGGGGGGGGFEGGGGGGGGGGGEGGGGEGGGGGGFGGGFGGGGGGGGGGGGFGGGG>FFDGGGFFECGGGFGECEGGGGGEGGEECGGGGFGD+:>F46DFFFGGGFGGGDDGFFFFFGF:F@DC>B>EEFB48>>7@>):@4;;?DF@:
@M04650:207:000000000-C238N:1:1101:6505:6334 1:N:0:19
ACTCCTACGGGAGGCAGCAGTGGGGAATTTTGGACAATGGGGGCAACCCTGATCCAGCCATTCCGCGTGAGTGAAGAAGGCCTTCGGGTTGTAAAGCTCTTTTGTCCGGAACGAAACGGGTTACGTGAACATCGTGACCTACTGACGGTACCGGAAGAATAAGCACCGGCTAACTACGTGCCAGCAGCCGCGGTAATACGTAGGGTGCGAGCGTTAATCGGAATTACTGGGCGTAAAGCGTGCGCAGGCGGTTTTGTAAGCCAGATGTGAAATCCCCGGGCTTAACCTGGGAAT
+
GG<FFGGGGGGDEGGGGGGGGGFGGGFCFFGFGGG<,EFGG77FC@FFGGGDFGGDFFGGFGGGGGG7:@CFFFFD,CEFGFGGG@CFFGGGF,@FFGGGGGGFGGGGG7CF::BFFGG7FGGGEGFGGG9DFCDC>FEGFGG@EGDEGCFGGG:FGFB@7=FFDFGDCCEGFCGEF>F7CFCGGGFFCEGGCG81;BB;C9EGGGEDB5>EGGGGGGFFECECC:?CC<@FB575C>@DBDBEGD3DEGGDGCGFFF4=C?77:C*6**969=:::3D5>>G?4@FFFFF?(,
@M04650:207:000000000-C238N:1:1101:21586:6374 1:N:0:19
ACTCCTACGGGAGGCAGCAGTGGGGAATCTTGCACAATGGGCGGAAGCCTGATGCAGCGACGCCGCGTGGGGGATGACGGCCTTCGGGTTGTAAACTCCTTTCGCTAGGGAAGAAGCCATTTTGTGGTGACGGTACCTGGATAAGAAGCACCGGCTAACTACGTGCCAGCAGCCGCGGTAATACGTAGGGTGCAAGCGTTGTCCGGAATTACTGGGCGTAAAGAGCTCGTAGGTGGTTTGTCGCGTCGTCTGTGAAATCCCGAGGCTTAACTTCGGGCGTGCAGGCGATACGGG
+
GGGGGGGGGGGGGGGGGGGGGGGGGGGGGGGGGGGGGGGGGGGGGGGGGGGGGGGGGGEGGGGGGGGGGGGGGGGCGGGGGGGFGEGGGGGFFGCFFGGGGGGGGGDGGGGGGGGGGGGGGGGGGGGGG9FEDFGGGGGGGGCFGCGGGGGGGGGGGFGGFGGGGGGCFGFGGGGGEECEEGFGGGDGECCEEGGGGGGGGGGGGGGGCFGFGGGGGDDDEF?FCCGFG5;FFA=FDGFGFG>FGDGG3DFCFFF4649?FEGGDGGB4=@?FFBE09DFFFFFFF339>DF?;
@M04650:207:000000000-C238N:1:1101:7235:6374 1:N:0:19
ACTCCTACGGGAGGCAGCAGTGGGGAATATTGCACAATGGGCGCAAGCCTGATGCAGCCATGCCGCGTGTGTGAAGAAGGCCTTCGGGTTGTAAAGCACTTTCAGCGAGGAGGAAGGGCGATGTCTTAATACGGCATCGCATTGACGTTACTCGCAGAAGAAGCACCGGCTAACTCCGTGCCAGCAGCCGCGGTAATACGGAGGGTGCAAGCGTTAATCGGAATTACTGGGCGTAAAGCGCACTCAGGCGGTTTGTTAAGTCAGATGTGAAATCCCCGCGCTTAACGTGGGAAC
+
GGGGGGGGGGGGGGGGGGGGGGGGGGGGFGGEGFGGGGGGGGGGGGGFGGGGGGGGGGGGGFGGGGGGGGGGGGGGGGGGFFGGGGGGGEGGGGGGFGGGGGGGGGGGGGGGEDGFEDGGGGGGGGGGGFAFGGGGGGGGDGGGGGG7ECGGGGGGC*FFEGFGGGGGGGGDFGGGDGECEFGFGCFEFGGGGGGGGFFGG5CEGEE=FFFG57EE=FGFGD8CGG7C:FCF5EDGGGFD)9.)0*>FFCG<3CCFF=FFGFGGF7C<FFF7?*9<2;CBE>GFF?B?:EB:?3
@M04650:207:000000000-C238N:1:1101:11237:6375 1:N:0:19
ACTCCTACGGGAGGCAGCAGTAGGGAATCTTCCGCAATGGACGAAAGTCTGACGGAGCAACGCCGCGTGAGTGAAGAAGGTTTTCGGATCGTAAAGCTCTGTTGTTAGGGAAGAATAGTTAAGGGAGTAACTGCCCTTGATGTGACGGTACCTAACCAGAAAGCCACGGCTAACTACGTGCCAGCAGCCGCGGTAATACGTAGGTGGCAAGCGTTGTCCGGAATTATTGGGCGTAAAGCGCGCGCAGGCGGGTTTTTAAGTCTGATGTGAAAGCCCCCGGCTCAACCGGGGAGG
+
GGGGGGGGGGGGGGGGGGGGGGGGGGGGGGGGGGGGGGGGGGGGGGEFGGGGGGGGGGGGGGGGGGGGGGGGGGGGGGGGGGGGGGGGFFGGGGGFFGGGGGGGGGGGGGGGGFGFGGGGGGGF?EGGGGGGFGEFGGGGGGGFGGEEGG7FGGFFGDFGGGGGGGGGGGGGFGGGFEGGGGGGGFGGGGGGGGGC?FGGGGE7CGGGCEGGGEGGGFCDECE5+<CF7CFFEGGGGF?CEDBEG5CGDDD)93C5>7@FF?CFFGF<7=F=F5;)8(7>)(**/7@;0@>09B
@M04650:207:000000000-C238N:1:1101:18428:6436 1:N:0:19
ACTCCTACGGGAGGCAGCAGTGGGGAATATTGCACAATGGGCGCAAGCCTGATGCAGCCATGCCGCGTGTATGAAGAAGGCCTTAGGGTTGTAAAGTACTTTCAGCGGGGAGGAAGGTGATAAGGTTAATACCCTTGTCAATTGACGTTACCCGCAGAAGAAGCACCGGCTAACTCCGTGCCAGCAGCCGCGGTAATACGTAGGGTGCAAGCGTTGTCCGGAATTACTGGGCGTAAAGAGCTCGTAGGTGGTTTGTCGCGTCGTCGGTGAGATCCCGAGGCTTAACTTCGGGCG
+
<FGGGGGGGFGGGGGDEGAFFEGG>C,E<FFEFGGG,FEDFFEG7FGGFFFGGGGAFGGGGGGGGGGGGGGG9EAFFGA,C<FFFG@FFFFGG,?FFFEGGCFGGGGG@F7CG7FGGGGGGGFGFFGGGFFGCFGGGGGFGFEDGGCFF7CCGGEE@E@F@@FGGGG7FEGGFGEB7EGGGGGFGGFCFEGEEC7*+CEG:CF*=2B=F+:7==A8CFFGGGEFFFFFFFFFDC3A*>?G@>FFDCFGFFC5<C<>FE@@E5>77))455)*1*9@?(57@:G?4@FADFE>10
@M04650:207:000000000-C238N:1:1101:15339:6440 1:N:0:19
ACTCCTACGGGAGGCAGCAGTGGGGAATATTGCACAATGGGCGCAAGCCTGATGCAGCCATGCCGCGTGTATGAAGAAGGCCTTAGGGTTGTAAAGTACTTTCAGCGGGGAGGAAGGTGATAAGGTTAATACCCTTGTCAATTGACGTTACCCGCAGAAGAAGCACCGGCTAACTCCGTGCCAGCAGCCGCGGTAATACGGAGGGTGCAAGCGTTAATCGGAATTACTGGGCGTAAAGCGCACGCAGGCGGTTTGTTAAGTCAGATGTGAAATCCCCGCGCTTAACGTGGGAAC
+
EGGGGGGGGGGGGGGGGGGGGGGGGGGGFGGAFGGGGGGGGGGGGGGFFGFGFEFGGGGG9EGGGGGGGGGGGGGGGGGGCEGGCGGGGEGGGGGFFDGGGG<@,,:FFGGGGEGFF>FFFCFFGFFFFD,,B3E==FD,8CFEDGGCFG:F,3<*@F,3DFF@,<EFGGGCFGGGGGGGGGG?FFGGGGGCEEE>FGGG5CEG>5EEFFGGGGGG5::CGDEFGG7E9FGE>GCCCFFGFGFFGCDDDGGGDGDFFFFFGFGFFGGA4B4=FFF)(49>EFDFFFEB?>E:?-
@M04650:207:000000000-C238N:1:1101:14874:6456 1:N:0:19
ACTCCTACGGGAGGCAGCAGTGGGGAATATTGCACAATGGGCGCAAGCCTGATGCAGCCATGCCGCGTGTATGAAGAAGGCCTTAGGGTTGTAAAGCACTTTCAGCGAGGAGGAAGGGCGATGTCTTAATACGGCATCGCATTGACGTTACTCGCAGAAGAAGCACCGGCTAACTCCGTGCCAGCAGCCGCGGTAATACGGAGGGTGCAAGCGTTAATCGGAATTACTGGGCGTAAAGCGCACGCAGGCGGTCAATTAAGTCAGATGTGAAAGCCCCGAGCTTAACTTGGGAAT
+
GGGGGGGGGGDFGGGGGGFFGGGGGCFCEAGGGGGGGGGGGGGGGGGGGGGGGGGGGGGFGGGGGGGFGGFGGGFGGGGFGGGGGGGGGGGEGGGGGGGGGGGGGGDFGG7FFGFFCDFEGEGFGGGGGGGGGGGGGGGGGGGGGGGGGGGGGGGGG@EGGDGGGGGGGGGEFGGGGEGGGGGGGGGGGGGGGGG8FGGGGEGGGGGGGGGGGGEGGFGGDCGGGGGGGGGGBGGGGG?GFGFFGGGCBGGDGGGFBFFFGFCFFGGDF=F6?F>F:B3@FFGFFFFFFFF?F<
@M04650:207:000000000-C238N:1:1101:14641:6475 1:N:0:19
ACTCCTACGGGAGGCAGCAGTGGGGAATATTGCACAATGGGGGAAACCCTGATGCAGCAACGCCGCGTGAGTGATGAAGGTTTTCGGATCGTAAAGCTCTGTCTTTGGGGAAGATAATGACGGTACCCAAGGAGGAAGCCACGGCTAACTACGTGCCAGCAGCCGCGGTAATACGTAGGTGGCGAGCGTTATCCGGATTTACTGGGCGTAAAGGGAGCGTAGGCGGATGATTAAGTGGGATGTGAAATACCCGGGCTCAACTTGGGTGCTGCATTCCAAACTGGTTATCTAG
+
GGGGGGGGGGGGGGGGGGGGGGGGGGGGGGGGGGGGGGGGGGGGGGGGGGGGGGGGGGGGGGGGGGGGGGGGGGGGGGGGGGGGGGGGGGGGGGGGGGGGGGGGGGGGGGGGGGGGGGGGGGGGGGGGGGGGGGGGGGGGGGGGGGGGGGGGGGGGGGGGGGGGGGGGGGDGGGGGGGGGGGGGEGGGGGGGGGGGCEEGDFGGGFGGGGGFGGGGGDCDGGGGGGGGGGFGFGGGGGFD@DFBFGC7?DGGGGGFFFF?FFGGFF5?FFFFFFFFFFG=:<G:@FFFFFFA
@M04650:207:000000000-C238N:1:1101:14618:6504 1:N:0:19
ACTCCTACGGGAGGCAGCAGTGGGGAATATTGCACAATGGGCGCAAGCCTGATGCAGCCATGCCGCGTGTATGAAGAAGGCCTTAGGGTTGTAAAGTACTTTCAGTTGGGAGGAAGGCGTTGATGCTAATATCATCAACGATTGACGTTACCAACAGAAGAAGCACCGGCTAACTCCGTGCCAGCAGCCGCGGTAATACGGAGGGTGCAAGCGTTAATCGGAATTACTGGGCGTAAAGCGCACGCAGGCGGTTGATTAAGTTAGATGTGAAATCCCCGGGCTTAACCTGGGAAT
+
GGGGGGGGGEEFDGGGGGGGGGGGGGGGGGGEGGGGGGGGGGGGGGGGGGGGGGGGGGGGGGGGGGGGGGGGGGGGGGGGGGGGGGGGGGGGGGGGGGGGGGGGGGGGGGGGGGFGGGGGGGGGGGGGGGGGGGGGGGGGGGGGGGGGGGGGGGGGGGGGGGGGGGGEGGGGGGGGGGGGGGGGGGGGGDGGGGGGGGGGGGGGGGGGGGGFDGGGCFFFDGGGFGGGGGGGFGGGDFFDEGFFGCDC>DGD<D*=9FF4<@FFFGGA6@F4@FFFFFGDFFGFFFFB?FFB74
@M04650:207:000000000-C238N:1:1101:13800:6610 1:N:0:19
ACTCCTACGGGAGGCAGCAGTGGGGAATATTGCACAATGGGCGCAAGCCTGATGCAGCCATGCCGCGTGTATGAAGAAGGCCTTCGGGTTGTAAAGTACTTTCAGCGAGGAGGAAGGCGTTGTGGTTAATAACCGCAACGATTGACGTTACTCGCAGAAGAAGCACCGGCTAACTCCGTGCCAGCAGCCGCGGTAATACGGAGGGTGCAAGCGTTAATCGGAATTACTGGGCGTAAAGCGCACGCAGGCGGTCAATTAAGTCAGATGTGAAAGCCCCGAGCTTAACTTGGGAAT
+
GGGGGGGGGGGGGGGGGGGGGGGGGGGGGGGGGGGGGGGGGGGGGGGGGGGGGGGGGGGGGGGGGGGGGGGGGGGGGGGGGGGGGGGGGGGGGGGGGGGGGGGGGGGEGGGGGGCFGGGGDEGGGGGGGGGGGGGGGGGGGEGGGGGGGDGGGGGGGGGGGGGGGGGGGGGGFFGGGGFCEGGGGGGGGGGGGGGGGGGGGEGGGGGGFGGGGGGGGGGGGGGGGFGGCFFGFGGCFG47@GFFGGG3>GC9D50==FFFFF=>@GDBFFBFFF4>B;3>B9FFFF4:AFF0:<
@M04650:207:000000000-C238N:1:1101:10639:6662 1:N:0:19
ACTCCTACGGGAGGCAGCAGTGGGGAATATTGCACAATGGGGGAAACCCTGATGCAGCAACGCCGCGTGAGTGATGACGGTCTTCGGATTGTAAAGCTCTGTCTTTAGGGACGATAATGACGGTACCTAAGGAGGAAGCCACGGCTAACTACGTGCCAGCAGCCGCGGTAATACGTAGGTGGCAAGCGTTGTCCGGATTTACTGGGCGTGAAGGGAGCGTAGGCGGATCTTTAAGTGGGATGTGAAATACTTGGGCTCAACCTGAGGGCTGCATCCCAAACTGGGGATCTAG
+
GGGGGGGGGGGGGGGGGGGGGGGGGGGGGGGGGGGGGGGGGGGGGGGGGGGGGGCGGGGGGGGGGGGGGG@GGGGGGGGGGDGGGGG7FGGGGGGGGGGGGGFFGGGGGFGGGGGGCF,EAFGGC:AFFGGDCFFGFGF,>DFG7>BE<,>CB>7BFGGGGFGFEFGGBC:CFG72:CCBF@FGCFFCGDEGFFEG>CE9CF+BEG*:B1*:FGG5EGGD5CGF55*2/2A?49:AFGF46C?FCGFD4C>D7DC4).9*:5*>FGG?3)5:6F*04:<>F276:).(-=/<
@M04650:207:000000000-C238N:1:1101:20247:6676 1:N:0:19
ACTCCTACGGGAGGCAGCAGTGGGGAATATTGCACAATGGGCGCAAGCCTGATGTAGCCATGCCGCGTGTATGAAGAAGGCCTTAGGGTTGTAAAGTACTTTCAGTTGGGAGGAAGGCGTTGATGCTAATATCATCAGCGATTGACGTTACCAACAGAAGAAGCACCGGCTAACTCCGTGCCAGCAGCCGCGGTAATACGGAGGGTGCAAGCGTTAATCGGAATTACTGGGCGTAAAGCGCACGCAGGCGGTTGATTAAGTTAGATGTGAAATCCCCGGGCTTAACCTGGGAAT
+
GGGGGGGGGGGGGGGGGGGGGGGGGGGGGGGGGGGGGGFGGGGGGGGGGGGGGGGGGGGGGGGGGGGGGGGGGGGGGGGGGGGGGGGGGGGGGGGGGGGGGGGGGGGGGGGGGGGGGGGGGGGGGGGGGGGGGGGGGGGGGGGGGGGGGGGGGGGGGGGGGGGGGGGGGGGGGGGGGGGGGGGGGGGGGGGGGGGGGGGGGGGGGGGGGGGGGGGGGGGGGGGGGGGGGGGGFGGGGFFGFGFFGGGGFGGGDDFFFFBFGFGGFGFFFFFFFFF??9GFFFGFFFFFFFFBF2
@M04650:207:000000000-C238N:1:1101:4748:6682 1:N:0:19
ACTCCTACGGGAGGCAGCAGTGGGGAATATTGCACAATGGGGGAAACCCTGATGCAGCAACGCCGCGTGAGTGATGACGGTCTTCGGATTGTAAAGCTCTGTCTTTAGGGACGATAATGACGGTACCTAAGGAGGAAGCCACGGCTAACTACGTGCCAGCAGCCGCGGTAATACGTAGGTGGCAAGCGTTGTCCGGATTTACTGGGCGTAAAGGGAGCGTAGGCGGATCTTTAAGTTGGATGTGAAATACTCGGGCTCAACCTGGGGGCTTCATTCCAAACTGGGGATCTAG
+
EGGGGGGGGGGGGGGGGGGGGGGGGGGGGGGGGGGGGGFGGGGGGGGGGGGGGGGGFG<FGGGGGGGGGGDGGGGFFGGGGGGGGGG@CGGGGFFGGGGGCGFGGEAECCGDGFGGGGCEGGGGFGFG<FFGFGDGGDGGGGGGGGGGGGGGDGGGGGCGGCFGEGGGG>:BFG>FFFGGFFGFG=CEGGEGGGGCCCE9CGGD7CC=EG5F7C*CECGDEGGGCGC=5>E?FF>F7C499CFFGC:C**2*9C)5>>FFGFF*83<9DE)787FFDFGFFAF?)5)(4FFA
@M04650:207:000000000-C238N:1:1101:24230:6692 1:N:0:19
ACTCCTACGGGAGGCAGCAGTGGGGAATATTGCACAATGGGCGCAAGCCTGATGCAGCCATGCCGCGTGTGTGAAGAAGGCCTTCGGGTTGTAAAGCACTTTCAGCGAGGAGGAAGGGCGATGTCTTAATACGGCATCGCATTGACGTTACTCGCAGAAGAAGCACCGGCTAACTCCGTGCCAGCAGCCGCGGTAATACGGAGGGTGCAAGCGTTAATCGGAATTACTGGGCGTAAAGCGCACGCAGGCGGTTTGTTAAGTCAGATGTGAAATCCCCGCGCTTAACGTGGGAAC
+
GGGGGGGGGGGGGGGGGGGGGGGGGGGGGGGGGGFGGGFGGGGGGGGGGGGGGGGGGGGGGGGGGGGFFGGGGGGGGGGGGGGGGGGGGGGGGGGGGGGFGGGGGGGGGGGGGGGGGGGGGGGGGGGGGGGGGGGGGGGGGGGGGGGGFGGGGGGGGEGGGGGGGGGGGGGGGGGFGEF7CEGGGGGGGGGGGGGG?+?FGDEGGGDGGGGGGGGGGGGGGGGGGGGGGGGGFGDEGFFGEGEFGGGGFGGGDGG)8@?=+9FGFGGAFFFFFBFF:BDFF0CDFFFB?FFBF4
@M04650:207:000000000-C238N:1:1101:22657:6710 1:N:0:19
ACTCCTACGGGAGGCAGCAGTAGGGAATCTTCGGCAATGGACGAAAGTCTGACCGAGCAACGCCGCGTGAGTGAAGAAGGTTTTCGGATCGTAAAACTCTGTTGTTAGAGAAGAACAAGGACGTTAGTAACTGAACGTCCCCTGACGGTATCTAACCAGAAAGCCACGGCTAACTACGTGCCAGCAGCCGCGGTAATACGTAGGTGGCAAGCGTTGTCCGGATTTATTGGGCGTAAAGCGAGCGCAGGCGGTTTCTTAAGTCTGATGTGAAAGCCCCCGGCTCAACCGGGGAGG
+
GGGGGGGGGGGGGGGGGGGGGGGG>FGGGGGGGGGGGGGGGGGGGGGGGGGGGGGGGGGGGGGGGGGGGGGGGGGGGGGGGGGGGEGGGGGGGGGGGGGGGGGGGGGGGGGGGGGGGGFGGGGGGGGGDFGGGGGGGGGGGGGGGGGGGGGGGGFGGGGGGGGGGGGFGGGGGGGGGGGGGGGGGGGGGGGGGGGECC9FFGGGGGGFGGGGGGDEGGGGGGGCCGGGGGGGFGGGGGFGFG>>GDGDDDGDGGGFFFFFFFGF?FFBFFFF?@FF:>GFFBGFF?F9;EF((7
@M04650:207:000000000-C238N:1:1101:9892:6734 1:N:0:19
ACTCCTACGGGAGGCAGCAGTGGGGAATATTGCACAATGGGCGAAAGCCTGATGCAGCAACGCCGCGTGAGCGATGAAGGCCTTCGGGTCGTAAAGCTCTGTCCTCAAGGAAGATAATGACGGTACTTGAGGAGGAAGCCCCGGCTAACTACGTGCCAGCAGCCGCGGTAATACGTAGGGGGCTAGCGTTATCCGGAATTACTGGGCGTAAAGGGTGCGTAGGCGGTCTTTCAAGCCAGAAGTGAAAGGCTACGGCTCAACCGTAGTAAGCTTTTGGAACTGTAAGACTTGAGT
+
GGGGGGGGGGGGGGGGGGGGGGGGDGGGFGGGGGGGGGGGGGGGDGGGGGGGGGGGGGGGGGGGGGGGCGDGECFGFGGGGGGGGGGGGGGGGGGGDGGFGGGGGGGGFG8FCCFGGGEFGGGGGGGGG9FGCCFDGFGFGGGGGGCDGFGGGGGGGGFGGGDGEGGGGGEGDGGED:FFGGG8*=CCEEGGGGEE5CGGGGGGGGGGEGCCGGGGGGGGE)CFGDEGGGF7=FGGGGFGF4BFG>FC>FCCGGC:@DF?F)593>9>FFFF?B?@>27?@?GFFFF<A8?A:-
@M04650:207:000000000-C238N:1:1101:14751:6770 1:N:0:19
ACTCCTACGGGAGGCAGCAGTGGGGAATATTGCACAATGGAGGAAACTCTGATGCAGCAACGCCGCGTGAGCGATGACGGTCTTCGGATTGTAAAGCTCTGTCTTTAGGGACGATAATGACAGTACCTAAGGAGGAAGCCACGGCTAACTACGTGCCAGCAGCCGCGGTAATACGTAGGGGGCTAGCGTTATCCGGAATTACTGGGCGTAAAGGGTGCGTAGGCGGATCTTTAAGTGGGATGTGAAATACTCGGGCTCAACCTGGGGGCTGCATTCCAAACTGGAGATCTAG
+
GGGGGGGGGGGFGGGGGGGGGGGGGGGGGGGGGGGGGGGGGGGGGGGGGGGGGGGGGGGGGGGGGGGGGGGGGGGGGGGGGGGGGGGGGGGGGGGGGGGGGGGGGGGGGGGGGGGFGGGFGFAGGGGGGGGGGGGGGGGGGGGGGGGGGGGGGGGGGGGGGGGGGGGGGGGGGGGGFGGGGGGGGGGGGGGGGGGGGGFFGGGFFCCEGGGGGGGGGGGGECGGGGEGEGCFFG>GGGFGFGF4DFGFFGGGGGGFD@FFGFGGFFD>DF@EFFFFDAD?3>G?47F?FFF)
@M04650:207:000000000-C238N:1:1101:7675:6772 1:N:0:19
ACTCCTACGGGAGGCAGCAGTGGGGAATATTGCACAATGGGCGCAAGCCTGATGCAGCGACGCCGCGTGAGGGATGACGGCCTTCGGGTTGTAAACCTCTTTCAGTGCCGACGAAGCGAAAGTGACGGTAGGTACAGAAGAAGCACCGGCCAACTACGTGCCAGCAGCCGCGGTAATACGTAGGGTGCGAGCGTTGTCCGGAATTACTGGGCGTAAAGAGCTCGTAGGCGGTTTGTCGCGTCGTCTGTGAAAACTCGCAGCTTAACTGTGGGCGTGCAGGCGATACGGGCAGAC
+
GGGGGGGGGGGGGGGGGGGGGGGGGGGGGGGGGGGGGGGGGGGGGGGGGGGGGGGCGGGCGGGGGGGFGGGGGGGGGGGGGGGGGGGGGGGGGGGGGGGGGGGGGGGGGGGGGGEGFGG7FGGGFGGGGGGFGGGGGGFGGGGGGGGGGGEGGGGCGGGGGGGGGGGGGGGGGGGEGGGGCGFEGGGGCCCEDGGGGGGGGGGGGGGGGGGGGGGGCFGGGGGGGGGDFGD=BEGGGGFG>CDEGGGGFFGGGGGFFF>BE:7FBGGFFFFEFEFFBFGFFF9B@EFFFF>BB?
@M04650:207:000000000-C238N:1:1101:15167:6790 1:N:0:19
ACTCCTACGGGAGGCAGCAGTGGGGAATATTGCACAATGGGCGCAAGCCTGATGCAGCCATGCCGCGTGTGTGAAGAAGGCCTTCGGGTTGTAAAGCACTTTCAGCGAGGAGGAAGGGCGATGTCTTAATACGGCATCGCATTGACGTTACTCGCAGAAGAAGCACCGGCTAACTCCGTGCCAGCAGCCGCGGTAATACGGAGGGTGCAAGCGTTAATCGGAATTACTGGGCGTAAAGCGCACGCAGGCGGTTTGTTAAGTCAGATGTGAAATCCCCGCGCTTAACGTGGGAAC
+
GGGGGGGGGGGGGGGGGGGGGGGGDGGGGGGGGGGGGGGGGGGGGGGGGGGGFGGGGGGGGGGGGGGGGGGGGGGGGGGGGGGGGGGGGGGGGGGGGGGGGGGGGGDBFGGCGGGGEGGGGGGGGGGGAEGGDGGGGGGGGG@CFGGEGFGGGGGGGGGGGFGGFGEECGEDGGFGCECFGGCFGFGGGEGGGGGEGGGGGGGGGGGGGGFGGGGGGGGG=C8:@F?FGGGGFGGEFGFGEDEFGGGGFGGCDDGFFF7@:BFGFCGAFFF6*=)7:BC350D>BFE1:D3:?6
@M04650:207:000000000-C238N:1:1101:8373:6820 1:N:0:19
ACTCCTACGGGAGGCAGCAGTGGGGAATATTGCACAATGGGCGCAAGCCTGATGCAGCCATGCCGCGTGTATGAAGAAGGCCTTAGGGTTGTAAAGTACTTTCAGTTGGGAGGAAGGCGTTGATGCTAATATCATCAGCGATTGACGTTACCAACAGAAGAAGCACCGGCTAACTCCGTGCCAGCAGCCGCGGTAATACGGAGGGTGCAAGCGTTAATCGGAATTACTGGGCGTAAAGCGCACGCAGGCGGTTGATTAAGTTAGATGTGAAATCCCCGGGCTTAACCTGGGAAT
+
GGGGGGGGGGGGGGGGGGGGGGGFGGGGGGGGGGGGGGGGGGGGGGGGGGGGGGGGGGGGGGGGGGGGGEGGGGGGGGGGGGGGGGGGGGGGGGGGGGGGGGGGGFGGGGGGGGGGGGGGGGGGGGGGGGGGGGGGGGGGGGGGGGGGGGGGGGGGGGGGGGGGGGGGGGGDGGGGGGGGGGGGGGGGGGGGGGDGFGGGGGGGGGGGGGGGGEGCFGGGGGGCGGGGGGGGF=DGGD@GFGFFGDDCEGGD3CC7FFFFFBGGFGC47FFFFFFFFFGED0<FFFFFFFF?>(
@M04650:207:000000000-C238N:1:1101:3613:6825 1:N:0:19
ACTCCTACGGGAGGCAGCAGTGGGGAATATTGCACAATGGGGGAAACCCTGATGCAGCAACGCCGCGTGAGTGATGACGGTCTTCGGATTGTAAAGCTCTGTCTTTAGGGACGATAATGACGGTACCTAAGGAGGAAGCCACGGCTAACTACGTGCCAGCAGCCGCGGTAATACGTAGGTGGCAAGCGTTGTCCGGATTTACTGGGCGTAAAGGGAGCGTAGGCGGATCTTTAAGTGGGATGAGAAATACTCGGGCGCAACCTGGGGGCTGCATTCCAAAATGGGGATCTAG
+
GGGGGGGGGGGGGGGGGGGG<ECCFGGGGGGGGGGGGGGGGGG:FGFGGGGGDGGGFGGGGGGGGGGGEGGGGGGGGGGGGGGGGGGGGGGGGGGGGFGGGFGGGGGGGGGCGGC:FFFGGG@FGD9<7DFFEGEFG<F>DA>CCCEGCCCFGCGFFGFGGGGGGFEEE@FFCGC2?CFEFGGFF;BB*BE8CCEECEEGGGFFFGGGG5CCCCEFGGGDDCEEEE5*1CCCBGGECFFCFD4?D>F7=C069DGB)7)75>*>>GG9))7568**6-?4).>?FFB18=4<
@M04650:207:000000000-C238N:1:1101:23643:6828 1:N:0:19
ACTCCTACGGGAGGCAGCAGTGGGGAATATTGCACAATGGGCGCAAGCCTGATGCAGCCATGCCGCGTGTATGAAGAAGGCCTTAGGGTTGTAAAGTACTTTCAGCGGGGAGGAAGGTGATAAGGTTAATACCCTTGTCAATTGACGTTACCCGCAGAAGAAGCACCGGCTAACTCCGTGCCAGCAGCCGCGGTAATACGGAGGGTGCAAGCGTTAATCGGAATTACTGGGCGTAAAGCGCACGCAGGCGGTCAATTAAGTCAGATGTGAAAGCCCCGAGCTTAACTTGGGAAT
+
GGGGGGGGGGGGGGGGGGGGGGGGGGGGGGGFGGGGGGGGGGGGGGGGGGGGGGGGGGGGGGGGGGGGGGGGGGGGGGGGGGGGGGGGGGGGGGGGGGGGGGGGGGGGGGGGGGGGGGGGGGGGGGGGGGGGGGGGGGGGGGGGGGGGGGGGGGGGGGGGGGGGGGGGGGGGGGGGGGGGGGGGGGGGGGGGGGGGGGGGGGGGGGGGGGGGGGGDGGFGGGGGGGGGGGGGFGGGGGFGFGFFGGGGFGGGGDGFF4FFGFGGFGGFFFFFFFF>?>GF@0CFFFFBFFFFFB
@M04650:207:000000000-C238N:1:1101:25503:6858 1:N:0:19
ACTCCTACGGGAGGCAGCAGTGGGGAATATTGCACAATGGGCGCAAGCCTGATGCAGCCATGCCGCGTGTATGAAGAAGGCCTTAGGGTTGTAAAGTACTTTCAGCGGGGAGGAAGGTGATAAGGTTAATACCCTTGTCAATTGACGTTACCCGCAGAAGAAGCACCGGCTAACTCCGTGCCAGCAGCCGCGGTAATACGGAGGGTGCAAGCGTTAATCGGAATTACTGGGCGTAAAGCGCACGCAGGCGGTCAATTAAGTCAGATGTGAAAGCCCCGAGCTTAACTTGGGAAT
+
GGGGGGGGGGGGGGGGGGGGGGGGGGGEGGFGGGGGGGGGGGGGGGGGGGGGGGGGGGGGGGGGGGGFGGGGFGGGGGGGGGGGGGGGGGGGGGGGGGGGGGGGGGGGGGGGGGGGGGGGGGGGGGGGGGGGGGGGGGGGGGGGGGGGGGGGGGEGGGGGGGGGGGGGGGGGGGFGGGGGGGGCGGGGGGGGGGGGGGDEGGGGGGEDCGGFGGGGGGGGDCGGFGGGG4=FDEGGGFFGDGFFDGGDFGCDGGGFFFF?CFGGFFCDFFFFFF>@B03:>>FFFBB2A?F12(
@M04650:207:000000000-C238N:1:1101:8002:6893 1:N:0:19
ACTCCTACGGGAGGCAGCAGTGGGGAATATTGCACAATGGGCGCAAGCCTGATGCAGCCATGCCGCGTGTATGAAGAAGGCCTTAGGGTTGTAAAGTACTTTCAGCGGGGAGGAAGGTGATAAGGTTAATACCCTTATCAATTGACGTTACCCGCAGAAGAAGCACCGGCTAACTCCGTGCCAGCAGCCGCGGTAATACGGAGGGTGCAAGCGTTAATCGGAATTACTGGGCGTAAAGCGCACGCAGGCGGTCAATTAAGTCAGATGTGAAAGCCCCGAGCTTAACTTGGGAAT
+
GGGGGGGGGGGFGGGGGGGGGGGGGGGDGGFGGGGGGGGGGGGGGGGGGGFCFGGGGGGGGGGGC@CCCFGGGGGGGGGGGGGCGGCGDFGGFGGGGGGGGGGGGGGGGGGGGGGGGGGGFGGGG?FFGGGDGG?8FGGGGGGGGFGCFGGGGGGGGFFFGGGGGGGGGGGGGGFFGGGGGGGGGGGGGGGEGCEEDGGGGGGGGGGGGGGFGGGGGGGGEDGGGGGGFD=FD=DCC>4<@G:>D5CDFDGGGCF?@B4B:7:CFFD>FFFFFFFFBF3BFFFFFFF2<?>B?(
@M04650:207:000000000-C238N:1:1101:10812:6918 1:N:0:19
ACTCCTACGGGAGGCAGCAGTGGGGAATATTGCACAATGGAGGAAACTCTGATGCAGCAACGCCGCGTGAGCGATGAAGGTCTTCGGATCGTAAAGCTCTGTCTTTAGGGATGATAATGACAGTACCTAAGGAGGAAGCCACGGCTAACTACGTGCCAGCAGCCGCGGTAATACGTAGGTGGCGAGCGTTCTCCGGATTTATTGGGCGTAAAGGGAGCGTAGGCGGATACTTATGTGGGATGTGAAATACTCGGGCTCAACCTGGGGGCTGCATTCCAAACTGGAGATCTAG
+
GGGGGGGGGGGGGGGGGGGGGGGGGGGGGGGGGGGGGGGGEGGEGGGGGGGGGGGGGGGGGGGGGGGGGGGGGGGDGGGGGGGGGGGEEGGGGGGGGGGGCGGGGGGGGGGGGGGGGGGFGGGGEGGGGFGC<FGGGFFFGG:FDGGDFDDGDGGFCG@FFFGGGGGG@*>@FF8DGG7FFC7C*:CEE>*;9BCCC88B<FGFDD87*==5EC*;55C7=CEF8/2:*9CF?+:02>3<FDFFGFC>?7CFG3CEE3?F67CF)CDB5;@>)9=@A9C/78C65)032*06
@M04650:207:000000000-C238N:1:1101:27126:6938 1:N:0:19
ACTCCTACGGGAGGCAGCAGTGGGGAATATTGCACAATGGGCGGAAGCCTGATGCAGCGACGCCGCGTGAGGGATGACGGCCTTCGGGTTGTAAACCTCTTTCAGCAGGGACGAAGCGCAAGTGACGGTACCTGCAGAAGAAGCACCGGCTAACTACGTGCCAGCAGCCGCGGTAATACGTAGGGTGCGAGCGTTGTCCGGAATTACTGGGCGTAAAGAGTTCGTAGGCGGTTTGTCGCGTCGTTTGTGAAATCCCGCAGCTTAACTGTGGGCGTGCAGGCGATACGGGCAGAC
+
GGGGGGGEGDDGGGEGGGGGGGGGGGGAEGGGGGFG,CEFGGGDEEGGGFGFGCGFFFC@FGEGGEGGGDGGEFGGGFECGEGGGGGGGGGEGGGGGGGGGGGGGGGGFGGCFEGDGFDGGGGGCGGDGGGGGGGGFGFFGGFFFFFDEC@FGGGGGGFFGGGGGGGGGECEG@ECEFFCEGGG>ECEGCCEE?EGEGGGC>CFEGGGGGCGGGEGGGF7EFC=EGFGGGG7>GGFGGFG@<>B5*9C>:FFGDG4>D3>E477=*?49=)).).<4<GFEB<>@>F1(853,,
@M04650:207:000000000-C238N:1:1101:6685:6941 1:N:0:19
ACTCCTACGGGAGGCAGCAGTGGGGAATATTGCACAATGGGCGAAAGCCTGATGCAGCAACGCCGCGTGAGCGATGAAGGCCTTCGGGTCGTAAAGCTCTGTCCTCAAAGAAGATAATGACGGTACTTGAGGAGGAAGCCCCGGCTAACTACGTGCCAGCAGCCGCGGTAATACGTAGGGGGCTAGCGTTATCCGGAATTACTGGGCGTAAAGGGTGCGTAGGCGGTCTTTCAAGCCAGAAGTGAAAGGCTACGGCTCAACCGTAGTAAGCTTTTGGAACTGTAAGACTTGAGT
+
GGGGGGGGGGGGGGGGGGGGGGGGGGGGGGGGGGGGGGGGGGGGGGGGGGGGGGGGGGGGGGGGGGGGGGGGGGFGGGGGGGGGGGGGGGGGGGGGGGGGGGGGGGGGFFGFFGGGGGGGGGG>FGGGGGGGGGGGGGGGGGGGGGGGGGGGGGGGGGGGGGGGGGGGGGGGGGGGGGGGGGGDGGGGEGGGGGGGGGGGGGGGFGFGGGGGGGGGGGGGGGGGGGCEGGDFFGGFFGF7?FFFFFGD7CCGGGG:).7?FFD55DDAFF?@FFFFB>GF?>>FFFFF28?A>)
@M04650:207:000000000-C238N:1:1101:17643:6946 1:N:0:19
ACTCCTACGGGAGGCAGCAGTGGGGAATATTGCACAATGGGCGCAAGCCTGACGCAGCCATGCCGCGTGTATGAAGAAGGCCTTAGGGTTGTAAAGTACTTTCAGTTGGGAGGAAGGCGTTGATGCTAATATCATCAGCGATTGACGTTACCAACAGAAGAAGCACCGGCTAACTCCGTGCCAGCAGCCGCGGTAATACGGAGGGTGCAAGCGTTAATCGGAATTACTGGGCGTAAAGCGCACGCAGGCGGTTGATTAAGTTAGATGTGAAATCCCCGGGCTTAACCTGGGAAT
+
GGGGGGGGGGGGGGGGGGGGGGGGGCFGGGGGGGGGGGGGGGGGGGGGGGGGGGGGGGGGGGGGGGGGGCFGGGGGGGGGGGGGGFGGGGGGGGGGGGGGGGGGGFGGGGGGGGGGGGGGGGFGGGGG9FGGGGGGGGGGGGGGGGGGGGGGGGGFGGGGGGGGGGGGGGGGGGGGGGGGGGGGGGCFGGEGGGGGGGGGGCEGGGGGGGGGGGGGGGGGEGGGGFFGFFGGEGGGGFFGBDFFGGG35>CD3C6?BFFFGFGC?GGFFF4*9BF??BG>D9F@???D<>F::3
@M04650:207:000000000-C238N:1:1101:9383:6977 1:N:0:19
ACTCCTACGGGAGGCAGCAGTGGGGAATATTGCACAATGGAGGAAACTCTGATGCAGCAACGCCGCGTGAGCGATGAAGGTCTTCGGATCGTAAAGCTCTGTCTTTAGGGATGATAATGACAGTACCTAAGGAGGAAGCCACGGCTAACTACGTGCCAGCAGCCGCGGTAATACGTAGGTGGCGAGCGTTATCCGGATTTATTGGGCGTAAAGGGAGCGTAGGCGGATACTTAAGTGGGATGTGAAATACTTGGGCTCAACCCGAGTACTGCATTCCAAACTGAGTATCTAG
+
GGGGGGGGGGGGGGGGGGGGGGGGGGGGGGGGGGGGGGGGGGGGGFGGGGGGGGGGGGGGGGGGGGGGGGGGGGGEGGGGGGGGGGGGGGGGGGGGGGGGGGGGGGGGGGGGGGGGGGGGGGFGGGGGGGGGGGGGGGGGGGGGGGGGGGGGGGGGGGGGGGGGGGGGGGGGGGGGGGGGGGGGGGGGGGGGGGGEGGEGGGGGGGGGGGGGGGGGGGGGGGGGGGGGGGGGFGGGGGFD?GFFGGGGFGGGGFFFFFFFGFGGFGGFFFFFFF?=>B>FFA>=@6*6A?FB
@M04650:207:000000000-C238N:1:1101:23473:6988 1:N:0:19
ACTCCTACGGGAGGCAGCAGTGGGGAATATTGCACAATGGGCGCAAGCCTGATGCAGCCATGCCGCGTGTATGAAGAAGGCCTTCGGGTTGTAAAGTACTTTCAGCGAGGAGGAAGGCGTTGTGGTTAATAACCGCAACGATTGACGTTACTCGCAGAAGAAGCACCGGCTAACTCCGTGCCAGCAGCCGCGGTAATACGGAGGGTGCAAGCGTTAATCGGAATTACTGGGCGTAAAGCGCACGCAGGCGGTCTGTCAAGTCGGATGTGAACTCCCCGGGCTCAACCTGGGAAC
+
GGGFGGGGGGGEGGEGGGGGFGGGGEEEEFGGGGGFGGGGGGGGGGGGEGGGGGFGGGGGGGCGGEE=CFGGGGFGGFGGFGGGGGGG@:FGGEGFGFFG9FGFGCC7FGGGGGFGGGGFGGGGGEGFGGGFGFGGGEEGGB3DCFFFFGGGGEGG@CFGGGGFGDFEEGEEFFE@FGFGG7>CCFFCEGGGGBEE;;BCECEDGGE5:C9*CC512*298CEC<?+9CFF5<5CECFFDFG377CCGFGG>CD<@68BF96DGD*7(18=**/9719DDF>*94?F2845(:(
@M04650:207:000000000-C238N:1:1101:18914:7012 1:N:0:19
ACTCCTACGGGAGGCAGCAGTGGGGAATATTGCACAATGGAGGAAACTCTGATGCAGCAACGCCGCGTGAGCGATGAAGGTCTTCGGATCGTAAAGCTCTGTCTTTAGGGATGATAATGACAGTACCTAAGGAGGAAGCCACGGCTAACTACGTGCCAGCAGCCGCGGTAATACGTAGGTGGCGAGCGTTATCCGGATTTATTGGGCGTAAAGGGAGCGTAGGCGGATACTTAAGTGGGATGTGAAATACTTGGGCTCAACCCGAGTACTGCATTCCAAACTGAGTATCTAG
+
GGGGGGGGGGGGGGGGGGGGGGGGGGGGGGGGGGGGGGGGGGGGGGGGGGGGGGGGGGGGGGGGGGGGGGGGGGGGGGGGGGGGGGGGGGGGGGGGGGGGGGGGGGGGGGGGGGGGGGGGGGGGGGGGGGGGGGGGGGGGGGGGGGGGGGGGGGGGGGGGGGGGGGGGGGGGGGGGGGGGGGGGGGGGGGGGGGGEGGDGGGGGGGGGGGGGGFGGGGGGGGGGGGGGGGGGFGFGGGFGFGFFGGGGFGGGGGGFFFFFGFGGFGGFFFFFFFFFBFGFFFGFFFFBF=FF
@M04650:207:000000000-C238N:1:1101:27892:7030 1:N:0:19
ACTCCTACGGGAGGCAGCAGTGGGGAATATTGCACAATGGGCGCAAGCCTGATGCAGCCATGCCGCGTGTATGAAGAAGGCCTTAGGGTTGTAAAGTACTTTCAGTTGGGAGTAAGGCGTTGATGCTAATATCATCAGCGATTGACGTTACCAACAGAAGAAGCACCGGCTAACTCCGTGCCAGCAGCCGCGGTAATACGGAGGGTGCAAGCGTTAATCGGAATTACTGGGCGTAAAGCGCACGCAGGCGGTTGTTGAAGTTAGATGTGAAATCCCCGGGCTTAACCTGGGAAT
+
FGGGGGGGGGFCFCEECE@FCEFGGG@E<FFG9C<F<EGGCFE@GGEGDEFGCEGDCGFGF8CE@F@@@CCCE<CCE<FDGGGD5FGGGGGGGGGGGGGGGG9F<C,CFGF@+BFD,EF::F7EEAFFBAEE<FGGDFGE:,DFFGGGF=@FG<CGG8FCFFAF8F337C*@,73E;E:CCG@EGGGCCC5CCEBE;=EFGCGDG5CE:A9FC:CE7F1:8<;=8C+A?C8E>/>59FB5@5>>CDDC>)5/)9*0)1**39CFFFCB*09979F941)7;(1?B?467:5<41
@M04650:207:000000000-C238N:1:1101:6950:7032 1:N:0:19
ACTCCTACGGGAGGCAGCAGTGGGGATATTTCCCAATGGGCGCCAGCCTGAATGAGCCATTCCGCGGGTAATAAAAAAGCCTTCCGGTTTTTAAGGAATTTTAAGGGAGAGGGAAGCGGTTGTGGTTATTAACGCCACCGATTACGGTTATTGCAGAACAAGGAACCGCCTACCTCCTTCCAAGCAGCGCGGTAAATAGGAGGGTGGAAACGGTAAACGGGAATTCTTGGCGGCAAGGGCAAGCCGGCGGTCTGTCAAGTCTGATGTGGAAACCCCGGGGTCCACCCGGGGACC
+
GGGGGGGFGEEFGGGGGGGGGGGG:FC,,C<@,,;E,6CE,6++@+6D,,C,<,,,9C,9,,C<,+6++769,E,,9+B,C4E9,BF=F+++:B,,,,9BF,5,,5,,B+B++:,8,+3C+>BC+B+C,3C,D++3@+,++8++,**6*5,,,,3,,7,,6,,2?D6F***=,,,?,,7,?22,102=43*:1*8++++5+**:*/**++*21:5;<**9*7*:++002></)*11/*)9)*).*/975C/1**2*096@+*:*9**)*96*0;>D06D))-*1/0)(-7590(
@M04650:207:000000000-C238N:1:1101:19182:7045 1:N:0:19
ACTCCTACGGGAGGCAGCAGTGGGGAATATTGCACAAGGAGCGCAAGCCTGATGCAGCCATGCCGGGTGTATGAAGAAGGCCTTAGGGTTGTAAAGTACTCTCAGCGAGGAGGAAGGCGTTGTGGTTAATAAACGCAACGATTGCCGTTACTCGCAGAAGAAGCACCGGCTAACTCCGTGCCAGCAGCCGCGGTAATACGGAGGGTGCAAGCGTTAATCGGAATTACTGGGCGTAAAGCGCACGCAGGCGGTCTGTCAAGTCGGATGTGAAATCCCCGGGCGAAACCTGGGCAC
+
-6;C@F@FG@76@@@;@:E,<C@<:B@6CEG<C<EFC,@-;FFGEG@<CEFC<EAFFG<,C<,C@+@FC8<<?F<FE,FFGAC=<FE@CF:B<CEFFGFG,9,B<=C>F7C=F7?F@FCGGGGEGADFGFGCA<FEGCE:<FGG,=FFGCEFCFGGEG7<FFGFG::31>:B<,?,>:F<CC;21:<:C5=@58C8BC?8ECEC>EEC:?C==:C5CFC<EGDEF:99<CFC52125C4<@D)7CDD3)9CC7*>7=FF?E*195CG28B7=6F)96().)()08@>BB7)(4-
@M04650:207:000000000-C238N:1:1101:17744:7079 1:N:0:19
ACTCCTACGGGAGGCAGCAGTGGGGAATATTGCACAATGGGCGAAAGCCTGATGCAGCAACGCCGCGTGAGCGATGAAGGCCTTCGGGTCGTAAAGCTCTGTCCTCAAAGAAGATAATGACGGTACTTGAGGAGGAAGCCCCGGCTAACTACGTGCCAGCAGCCGCGGTAATACGTAGGGGGCTAGCGTTATCCGGAATTACTGGGCGTAAAGGGTGCGTAGGCGGTCTTTCAAGCCAGAAGTGAAAGGCTACGGCTCAACCGTAGTAAGCTTTTGGAACTGTAAGACTTGAGT
+
GGGGGGGGGGGGGGGGGGGGGGGGGGGGGGGGGGGGGGGGGGGGGGGGGGGGGGGGGGGGGGGGGGGGGGGGGGGGGGGGGGGGGGGGGGGGGGGGGGGGGGGGGGGGGGGGGGGGGGGGGGGGGGGGGGGGGGGGGGGGGGGGGGGFGGGGGGGGGGGGGGGGGGGGGGGGGGGGGGGGGGGGGGGGGGGGGGGGGGGGGGGGGGGGGGGGGGGGGGGGGDGFGGGGGGGGFGGFGGFGFGFFGFGGFGG:FGDF>EFFGFCD>DGA@FFFFFF=>?FFFFGFFFF?AFFF?)
@M04650:207:000000000-C238N:1:1101:22410:7088 1:N:0:19
ACTCCTACGGGAGGCAGCAGTGGGGAATATTGCACAATGGGCGCAAGCCTGATGCAGCCATGCCGCGTGTGTGAAGAAGGCCTTCGGGTTGTAAAGCACTTTCAGCGAGGAGGAAGGGCGATGTCTTAATACGGCATCGCATTGACGTTACTCGCAGAAGAAGCACCGGCTAACTCCGTGCCAGCAGCCGCGGTAATACGGAGGGTGCAAGCGTTAATCGGAATTACTGGGCGTAAAGCGCACGCAGGCGGTTTGTTAAGTCAGATGTGAAATCCCCGCGCTTAACGTGGGAAC
+
GGGGGGGGGGGGGGGGGGGGGGGGGGGGGGGGGGGGGGGGGGGGGGGGGGGGGGGGGGGGGGGGGGGGGGGGGGGGGGGGGGGGGGGGGGGGGGGGGGGGGGGGGGGGGGEGGGGGGGGGGGGGGGGGGGGGGGGGGGGGGGGGGGGGGGGGGGGGGGGGGGGGGGGGGGGGGGGGGGGGGGGGGGGGGGGGGGGGGGGGGGGGGGGGGGGGGGGGGGGGGGGGGGGGGGGGFGGGGGFGFGFFGGGGEGGGGGGFFFFFGFGGFGGFFFFFFFFFFFGFFFDEFFF?<EFFF4
@M04650:207:000000000-C238N:1:1101:3289:7150 1:N:0:19
ACTCCTACGGGAGGCAGCAGTGGGGAATATTGCACAATGGGCGCAAGCCTGATGCAGCCATGCCGCGTGAGCGATGAAGGACTTCGGGTCGTAAAGCTCTGTCCTCAAGGAAGATAATGACGGTACTTGAGGAGGAAGCCCCGGCTAACTACGTGCCAGCAGCCGCGGTAATACGTAGGGGGCTAGCGTTATCCGGAATTACTGGGCGTAAAGGGAGCGGAGGCGGTCTTTCAAGCCAGAAGTGAAAGGCTACGGCTCAACCGTAGTAAGATATTGGAAATGTAAGACTTGAGG
+
EFFE@CFEFDGEFGGGGGGGFFGGG7FFGGGF9F@FGGFCG8F+CF+CCFFFGGFGFC8,9FFEFGGGGG,6CC,BFGGC,CFEFFE+4+@FFGGE,<BF,C?,5CF<BFGG<F,8EFFEE:FGGC:CFFF,F>>CFGGGFEGECGEDDFGCGF7FCF,7BFC>CFGGGC7DGGFE<CEDEGG8CGGG@ECFGCGGG*=FFGGFGG5CE*7CGF>*:CC):CECEG*/:7E9@:C+9552.9BF77CG5*0*09D>:>??EFD<:39:9****//*.8FF*<7*/11.)97<,(
@M04650:207:000000000-C238N:1:1101:8553:7200 1:N:0:19
ACTCCTACGGGAGGCAGCAGTGGGGAATATTGCACAATGGGCGCAAGCCTGATGCAGCCATGCCGCGTGTATGAAGAAGGCCTTAGGGTTGTAAAGTACTTTCAGCGGGGAGGAAGGTGATAAGGTTAATACCCTTATCAATTGACGTTACCCGCAGAAGAAGCACCGGCTAACTCCGTGCCAGCAGCCGCGGTAATACGGAGGGTGCAAGCGTTAATCGGAATTACTGGGCGTAAAGCGCACGCAGGCGGTCAATTAAGTCAGATGTGAAAGCCCCGAGCTTAACTTGGGAAT
+
GGGGGGGGGGGGGGGGGGGGFGGGGGGGGGGGGFFFGGGGGGGGGGGGGGGGGGGGGGGGGGGGGGGGGGGGGGGGGGGGGGGGGGGGGGGGGGGGGGGGGGGGGGGGGGEGGGGGGGGGGGGGGFGGGGGGGGGGGGGGGGGGGGGGGGGGGGGGDGGG@FCFGGG>CEGGGGGGGGGGGGFGGGFGGGGGGGGGGFGG>EGGGGGGGGGGGGG=F7CGEGGGGGGGGGGGFEGGFGFDDCEFDGGC:GGG337@@FFFFFFGFGGFFFF6BFFF09GFF>F?@FF>BFFF:7
@M04650:207:000000000-C238N:1:1101:4085:7222 1:N:0:19
ACTCCTACGGGAGGCAGCAGTGGGGAATATTGCACAATGGGCGCAAGCCTGATGCAGCCATGCCGCGTGTGTGAAGAAGGCCTTCGGGTTGTAAAGCACTTTCAGCGAGGAGGAAGGGCGATGTCTTAATACGGCATCGCATACACGTTACTCGCAGACGAAGCACCGGCTAACTCCGTGCCAGCAGCCGCGGTAATACGGAGGGTGCAAGCGTTGTCCGGAAGTACTGGGCGTAAAGAGCTCGTAGGTGGTTTGTCGCGTAGTCTGTGAAATCCCGAGGCTTAACTGCGGGCG
+
GGG<FFGGGGGGGGGGGGGG@F<FGGGGGGGGGFGGGGGGEFFEEGG@FGGG9EFFGGDE@FFGGGGGGGGFGGFGGGGFCFFGFGGGGGGGFFF?F@GGGGGFG?CCDEGGGCFGC@CE:B==FDC55C,CAC:F7,>B7++,8@CFFGGGCCCEE7,5F7>7CGFFDCCCCCFGFD:@CCF?F?E8CEE@8EBCB++3C2:8*/:58<<**2;E57>DGGC*++<+:*:5)>DGCF1*)*/797C<7CD<*0*84575:)1*9*:<FF48*199?(9<<8*9*9@)3@:6(,
@M04650:207:000000000-C238N:1:1101:23749:7228 1:N:0:19
ACTCCTACGGGAGGCAGCAGTGGGGAATATTGCACAATGGGCGCAAGCCTGATGCAGCCATGCCGCGTGTATGAAGAAGGCCTTAGGGTTGTAAAGTACTTTCAGCGGGGAGGAAGGTGATAAGGTTAATACCCTTATCAATTGACGTTACCCGCAGAAGAAGCACCGGCTAACTCCGTGCCAGCAGCCGCGGTAATACGGAGGGTGCAAGCGTTAATCGGAATTACTGGGCGTAAAGCGCACGCAGGCGGTCAATTAATGCAGATGTGAAAGCCCCGAGCTTAACTTGGGAAT
+
GGGGGGGGGGGGGGGGGGGGGGGGGGGGGGGGGGGGGGGGGGGGGGGGGGGGGGGGGGGGGGGGGGGGGGGGGGGGGGGGGGGGGGGGGGGGGGGGGFGGGGGGGGGGGGGCGGFGGGGFGFGGGFGGFGGGGGGGGGGGGFGGGGGFGGGGGGGGGGCGCFFGGGGGGGFG@CFGCEGGGGGGDFGGGGGGGEGGGGCFE8EGEGGGGGGGGECEG=CF=D5CACFFGGCG>GGGCFFC575>DD5CBDC3CDGF4@F*+9:CFFGAFFF=F?5>?69BDFGFFFF99?>?F:
@M04650:207:000000000-C238N:1:1101:19898:7230 1:N:0:19
ACTCCTACGGGAGGCAGCAGTGGGGAATATTGCACAATGGAGGAAACTCTGATGCAGCAACGCCGCGTGAGCGATGAAGGTCTTCGGATCGTAAAGCTCTGTCTTTAGGGATGATAATGACAGTACCTAAGGAGGAAGCCACGGCTAACTACGTGCCAGCAGCCGCGGTAATACGTAGGTGGCGAGCGTTATCCGGATTTATTGGGCGTAAAGCGAGCGCAGGCGGTTTCTTAAGTCTGATGTGAAAGCCCCCGGCTCAACCGGGGAGGGTCATGGGAAACTGGGAGACTGG
+
GGGGGGGGGGGGGGGGGGGGGGGGGGGGGGGGGGGGGGGGGGGGGGGGGGGGGGGGGGGGGGGGGGGGGGGGGGGGGGGGGGGGGGGGGGGGGGGGGFGGGGGGGGGGFGGGGGGGGGGGGGGGGGGGGGGGGGGGGGGGGGGGGGGGGGGGGGCEGGGGFGGGGDGGGGGGGGGGGGGGGGGGGGGGGGGGGGGGEGEGFFGGGFFEEGGGFGECGG<DGGCGGGGEEGGGF?>EGGFFFGFFGGGFFDGDGGGF:DFFCFGD@C36ED.5@F**4:<FF97@F>>(4B)1
@M04650:207:000000000-C238N:1:1101:15969:7231 1:N:0:19
ACTCCTACGGGAGGCAGCAGTGGGGAATATTGCACAATGGGCGCAAGCCTGATGCAGCCATGCCGCGTGTATGAAGAAGGCCTTCGGGTTGTAAAGTACTTTCAGCGGGGAGGAAGGTGATAAGGTTAATACCCTTGTCAATTGACGTTACCCGCAGAAGAAGCACCGGCTAACTCCGTGCCAGCAGCCGCGGTAATACGGAGGGTGCAAGCGTTAATCGGAATTACTGGGCGTAAAGCGCACGCAGGCGGTCAATTAAGTCAGATGTGAAAGCCCCGAGCTTAACTTGGGAAT
+
GGGGGGGGGGGGGGGGGGGGGGGGGGGGGGGGGGGGGGGGGGGGGGGGGGGGGEGGGGGGGGGGGGGGGGGGGGFGGGGGGGGGGGGGGGGGGFGGGGGGGGGFGGGGGGGEGEGGGGGGFGFFGG<DGFGGDGGGGGGGGGGGGGEFGGGGGGGDGGGFGGGFGGGGGGGGGGGGGGCFGGGGGGGCFGGDC8CCGFGGDE=CC*CGEFFGGGCEGGGFCC:7CGFGGGGGFGGDGGFGFGFFGGGGBGDCG3C4@4@BC=C>B7C<6=@FFFFF0;35@0*=FFFBFFFF?7
@M04650:207:000000000-C238N:1:1101:23813:7247 1:N:0:19
ACTCCTACGGGAGGCAGCAGTGGGGAATATTGCACAATGGGCGCAAGCCTGATGCAGCCATGCCGCGTGTGTGAAGAAGGCCTTCGGGTTGTAAAGCACTTTCAGCGAGGAGGAAGGGCGATGTCTTAATACGGCATCGCATTGACGTTACTCGCAGAAGAAGCACCGGCTAACTCCGTGCCAGCAGCCGCGGTAATACGGAGGGTGCAAGCGTTAATCGGAATTACTGGGCGTAAAGCGCACGCAGGCGGTTTGTTAAGTCAGATGTGAAATCCCCGCGCTTAACGTGGGAAC
+
GGGGGGGGGGGGGGGGGGGGGGGGGGGGGGGGGGGGGGGGGGGGGGGGGGGGGGGGGGGGGGGGGGGGGGGGGGGGGGGGGGGGGGGGGGGGGGGGGGGGGGGGGGGGGGGGGGGGGGGGGGGGGGGGGGGGGGGGGGGGGGGGGGGGGGGGGGGGGGGGGGGGGGGGGGGGGGGGGGGGGGGGGGGGGGGGGGEGGGGGGEGGGGGDGGGGGGDGGGGGGGGGGGGGGGGGFGGGGGFGFDEFGGGGFGGGGGGFFFFFGFFGFGGFFF=BFFFFBFGEE>GF4?>86@B?>3
@M04650:207:000000000-C238N:1:1101:4761:7281 1:N:0:19
ACTCCTACGGGAGGCAGCAGTGGGGAATCTTGCGCAATGCGCGAAAGCGTGACGCAGCAACGCCGCGTGGGCGAAGAAGGCCTTCGGGTCGTAAAGCCCTTTCAGCAGGGACGAAGCTCCGGTAGCGAATAGCTGTCCGGAGTGACGGTACCTGCAGAAGAAGCCCCGGCTAACTACGTGCCAGCAGCCGCGGTAAGACGTAGGGTGCAAGAGTGGTCCGGAATTACTGGGCGTAAAGAGCTCGTAGGTGGTTTGTCGCGTCGTCTGTGAAATGCCGAGGCTGAACTTCGTGCG
+
FGFGGGFGGGGGGGFGGGGFCFFGGGEGECGGFG@CEGGFGGFEEFGEF,@BDFBFG@FFGEFFGGG@EGGCEGEEGFGGBFGCGFEGGGG:FGGGDGGGFFFBFB>FFDGFFGECBF<FFFGDGGGDG7FC<@FGFF>CFGFCCFEF7B4?FFFGGGGFFCF:<CEFGDGEGG9CEE@GFGFGGGF6@CCG>:8C+AEC*;@EG0A5CFG*;<0AEFD9EGCF?F+AGCF*759CCFFF7*0>)97>*9F794CF7>7>*0>/)*9)1*=49**)46DB7:*.=6/-)7)-,4
@M04650:207:000000000-C238N:1:1101:9971:7304 1:N:0:19
ACTCCTACGGGAGGCAGCAGTGGGGAATCTTGCACAATGGGCGGAAGCCTGATGCAGCGACGCCGCGTGGGGGATGACGGCCTTCGGGTTGTAAACTCCTTTCGCTAGGGAAGAAGCCATTTTGTGGTGACGGTACCTGGATAAGAAGCACCGGCTAACTACGTGCCAGCAGCCGCGGTAATACGTAGGGTGCAAGCGTTGTCCGGAATTACTGGGCGTAAAGAGCTCGTAGGTGGTTTGTCGCGTCGTCTGTGAAATCCCGAGGCTTAACTTCGGGCGTGCAGGCGATACGGG
+
GGGGGGGGGGGGGGGGGGGGFFCFGGGGGGGGGGGGGGGGGGGGGGGGGGGGGGGGGGGGGGGGGGGGGG>FGGGGGGGGGGGGGFGGGGGGGGGGGGGGGGGGGGGGFGGGGGGGGGEFGGGGGFGGGGGGCCFGGGGGGGGFGGGGGGGGGCFGEGGGGGGGGGGGGGGGGGGGGGGGGGFGGGFGDEFGGGFGFEEGGGFGGGCEGGGGGGGGGGGGGGGGGGGGGGCCBCDFCGFC>C:FDDDDDGGFFG>F@BFFGD>5>GGFFFFFFFFE>BDFEF5F:@5915>:69
@M04650:207:000000000-C238N:1:1101:9515:7334 1:N:0:19
ACTCCTACGGGAGGCAGCAGTGGGGAATATTGCACAATGGGCGCAAGCCTGATGCAGCCATGCCGCGTGTATGAAGAAGGCCTTCGGGTTGTAAAGTACTTTCAGCGAGGAGGAAGGCGTTGTGGTTAATAACCGCAACGATTGACGTTACTCGCAGAAGAAGCACCGGCTAACTCCGTGCCAGCAGCCGCGGTAATACGGAGGGTGCAAGCGTTAATCGGAATTACTGGGCGTAGAGCGCACGCAGGCGGTCTGTCAAGTCGGAGGTGAAATCCCCGGGCTCAACCTGGGAAC
+
GGGGGGGGGGGGGGGGGGGGGGGGDEGGGGGGGGGGGGGGGGGGGGGGGGGGGGGGGGGGGGGGGGGGGDGGGGGGGGGGGGGGGGGGFGGGGGGGGGGGGGGGGGGGGGCFGGGGGGGEGGGGGGGGGGGGGGGGGEGGGFGGGGG@7FEFGGGGGFGGGGGGGGGGGGGGGGGGGDGGGFGGGGGGGDGGGGGGFGGGGEGGGEGGGGGGEGGGFFGGGDGFECDDGFCCDGGEGGFGBDDB<<D<B3DDGGGFFF6?G43C:)73<BFF=8)9?>D:)(11?FF>BF:08(
@M04650:207:000000000-C238N:1:1101:14351:7346 1:N:0:19
ACTCCTACGGGAGGCAGCAGTGGGGAATATTGCACAATGGGCGCAAGCCTGATGCAGCCATTCCGCGTGTATGAAGAAGGCCTTAGGGTTGTAAAGTACTTTCAGCGGGGAGGAAGGTGATAAGGTTAATACCCTTATCAATTGACGTTACCCGCAGAAGAAGCACCGGCTAACTCCGTGCCAGCAGCCGCGGTAATACGGAGGGTGCAAGCGTTAATCGGAATTACTGGGCGTAAAGCGCACGCAGGCGGTCGATTAAGTCAGATGTGAAAGCCCCGAGCTTAACTTGGGAAT
+
CFGGGGGGEGFGGGGGGGGFFFGGGGGGFGGGGGG@EDCF8FFCCCFGGGFFFGGGFEFGF,CF<FGGGGGGGGFFFGGGGGG@FCFGGGGFECEFGGGGGGGGGGDGFEFG7=FFDCGFGGDDCGFGGGF<DGGCFGGGGCF9FEEFDGFFECCCFECFCB@C7<FG7BC7<FFGG@F>ECCEC8CFDGGGGGDEFFFG8*=:CC5=FCFF?CEGEFDDCC*:CCF9+9*::E<51209<D))1)9/07C59)77@BF4CFC7*:74*7*/*07FF0DEFFGFFFBAA).2??
@M04650:207:000000000-C238N:1:1101:18358:7352 1:N:0:19
ACTCCTACGGGAGGCAGCAGTGGGGAATATTGCACAATGGGCGCAAGCCTGATGCAGCCATGCCGCGTGTATGAAGAAGGCCTTCGGGTTGTAAAGTACTTTCAGCGAGGAGGAAGGCGTTGTGGTTCATAACCGCAACGATTGACGTTACTCGCAGAAGAAGCACCGGCTAACTCCGTGCCACCAGCCGCGGTAATACGGAGGGTGCAAGCGTTAATCGGAATTACTGGGCGTAAAGCGCACGCAGGCGGTCTGTCAAGTCGGAAGTGAAATCCCCGAGCTGAACCTTGGAAC
+
FFGGGGGGGEE@@FG;:CFFC@8FCFEGFFFFGAFF<FEFCFCCBBBFFGGGF9FCFEE@,:@FCFGEEE@CFFFFAFF?FCF<FFC+48FCGFFFGAEFFGGFGGE+4:F@CEC8:BF4C+>F>FF,?5FA,=7FCF7:EF,>:FFB+@+=FGD*>*@FFGFGGAFGGCFEFGFC<BFGGGC,,8:F7:EC*BB>EFFFG58/*;E5++<C8=*;*7:5*92:+<0?F4FG@5C*9:475975)9<))15)9**/9***017)0*1.**194=/6(,)0)(0**0)()*))..
@M04650:207:000000000-C238N:1:1101:6651:7390 1:N:0:19
ACTCCTACGGGAGGCAGCAGTGGGGAATATTGCACAATGGGCGCAAGCCTGATGCAGCCATGCCGCGTGTATGAAGAAGGCCTTAGGGTTGTAAAGTACTTTCAGCGGGGAGGAAGGTGATAAGGTTAATACCCTTGTCAATTGACGTTACCCGCAGAAGAAGCACCGGCTAACTCCGTGCCAGCAGCCGCGGTAATACGGAGGGTGCAAGCGTTAATCGGAATTACTGGGCGTAAAGCGCACGCAGGCGGTCAATTAAGTCAGATGTGAAAGCCCCGAGCTTAACTTGGGAAT
+
GGGGGGGGGGGGGGGGGGGGGGGGGGGGGGGGGGGGGGGGGGGGGGGGGGGGGGGGGGGGGGGGGGGFFFGGGGGGGGGGGGGGGGGGGGGGGGGGGGGGGGGGGGGGGGGGGGGGGGGGGGGGGGGGGGGGGGGGGGGGGGGGGGGGGGGGGGGGGGGGGGGGGGGGGGDGGGGGGGEGGGGGGGGGCGGGGGGGGGGGGGGGGGGGGGGGGGGGGGGGGGGFGGGGGGGGF=DGGGFGFGEFGGGGFGGGGGGFFF=FFFFD6:FBF=F?7?<F<BDEE>FFFFFAAFFFF:
@M04650:207:000000000-C238N:1:1101:18754:7417 1:N:0:19
ACTCCTACGGGAGGCAGCAGTGGGGAATATTGCACAATGGGCGCAAGCCTGACGCAGCGACGCCGCGTGCGGGAAGAAGGCCTTCGGGTTGTAAACCGCTTTCAGGAGGGACGAAGCCACTCGCGTTAATAGCGTAGAGGGTGACGGTACCTCCAGAAGAAGCCCCGGCTAACTACGTTCCAGCAGCCGCGGTAATACGTAGGGGGCTAGCGTTGTCCGGATTTATTGGGCGTAAAGAGCGCGTAGGCGGCTAGGTAAGTCCTGCGTTGAATCTGGTGGCTCAACCTCCGGCGG
+
GGGGGGGGGGGGGGGGGGGGGGGGGGGGCFG@FGGGGGGGGGGGGGGGGGGGGGGGGGGGGGGGGGGGGEFEGGGGGGGGGGGGGGGEGGGGFGGFGGGGGGGGGGGGGGGGGGGGCEEGGGG>:@>FFFECFGEEGEACEGCF7FGCC1<FGGGCFGGGGGF7CFEGGEEGFFGC8+0;C+<@FFCGE>*:18C@EF@<:*;C5C:CF5?=8E>C0C<D:5EG++A+<C;=)/957009>D5.7>D47>5/CGGFBBF6+9**)1/().8*9*1/).>55)2??F418)0340
@M04650:207:000000000-C238N:1:1101:13722:7427 1:N:0:19
ACTCCTACGGGAGGCAGCAGTGGGGAATATTGCACAATGGGGGAAACCCTGATGCAGCAACGCCGCGTGAGTGATGACGGTCTTCGGATTGTAAAGCTCTGTCTTTAGGGACGATAATGACGGTACCTAAGGAGGAAGCCACGGCTAACTACGTGCCAGCAGCCGCGGTAATACGTAGGTGGCAAGCGTTGTCCGGATTTACTGGGCGTAAAGGGAGCGTAGGCGGATCTTTAAGTGGGATGTGAAATACTCGGGCTCAACCTGGGGGCTGCATTCCAAACTGGGGATCTAG
+
GGGGGGGGGGGGGGGGGGGGGGGGGGGGGGGGGGGGGGGGGGGGGGGGGGGGGGGGGGGGGGGGGGGEGGGGGGGGGGGGGGGGGGGGGGGGGGGGGGGGGGGGGGGGGGGGGGGGGGGGGGGGGGGGGGGGGGGGGGGGGGGGGGGGGGGGGGGGGGGGGGGGGGGGGGGGGGGFGGGGGGGFGFFGGGDGGGGGDGGGGGGGGGGGGGEGGGGGGDGDEGGGGGG5EGFFFGF97D>7FGF67CFFFGGGGGGFFFFFFFGGFGG>EEFB6=FFFFGFFFFFFF:?FF?<
@M04650:207:000000000-C238N:1:1101:21691:7432 1:N:0:19
ACTCCTACGGGAGGCAGCAGTGGGGAATATTGCACAATGGAGGAAACTCTGATGCAGCAACGCCGCGTGAGCGATGAAAGTCTTCGGATCGTAAAGCTCTGTCTTTAGGGATGATAATGACAGTACCTAAGGAGGAAGCCACGGCTAACTACGTGCCAGCAGCCGCGGTAATACGTAGGTGGCGAGCGTTATCCGGATTTATTGGGCGTAAAGGGAGCGTAGGCGGATACTTAAGTGGGATGTGAAATACTTGGGCTCAACCCGAGTACTGCATTCCAAACTGAGTATCTAG
+
GGGGGGGGGGGGGGGGGGGGGGGGGGGGGGGGGGGGGGGGGGGGGGGGGGGGGGGGGGGGGGGGGGGGGGGGGGGGGGGGGGGGGGGGGGGGGGGGGGGGFGGGGGGGGGGGGGGGGGGGGGGGGGGGGGGGGGGGGGGGGGGGGGGGGGGGGGGGGGGGGGGGGGGGGGGGGGGGGGGGGCGGGGGGGGGGGGGGGGEGGGGGGGGGGGEGGGGGGGGGGGGGGGGGGGGGFGGGGGFFFGF?FGGGFGGGDFGFFFFFGFGGFGGFFFFFFFFFFFGFFBGFFFFFA@FF
@M04650:207:000000000-C238N:1:1101:10485:7489 1:N:0:19
ACTCCTACGGGAGGCAGCAGTGGGGAATATTGCACAATGGGCGCAAGCCTGATGCAGCCATGCCGCGTGTATGAAGAAGGCCTTAGGGTTGTAAAGTACTTTCAGTTGGGAGGAAGGCGTTGATGCTAATATCATCAACGATTGACGTTACCAACAGAAGAAGCACCGGCTAACTCCGTGCCAGCAGCCGCGGTAATACGGAGGGTGCAAGCGTTAATCGGAATTACTGGGCGTAAAGCGCACGCAGGCGGTTTGTTAAGTCAGATGTGAAATCCCCGCGCTTAACGTGGGAAC
+
GGGGGGGGGGGGGGGGGGGGGGGGGGGGGGGGGGGGGGGGGGGGGGGGGGGGGGGGGGGGGGGGGGGGGGGGGGFGGGGGGGGGGGGGGGGGGGGGGGGGGGGGGGGGGGGGGCFGGGGGGGGGGGGGGGGGGGGGGGGGGGGGGGGGGGGGGGGGGFGGGGFGGGGDEGGGFGGGGGGGGGGGGGGGGGGGGGGGGGGGGEGGGGGGGGFCCEGGGCGG=CGGGGGGGGGGFGGGGGFG@GFFG:DDDDGGDDGFFFFFGFGGFGGFFFFBFF4@?F::>1<5=BD<?E><?8
@M04650:207:000000000-C238N:1:1101:19521:7496 1:N:0:19
ACTCCTACGGGAGGCAGCAGTGGGGAATATTGCACAATGGGCGCAAGCCTGATGCAGCCATGCCGCGTGTGTGAAGAAGGCCTTCGGGTTGTAAAGCACTTTCAGCGAGGAGGAAGGGCGATGTCTTAATACGGCATCGCATTGACGTTACTCGCAGAAGAAGCACCGGCTAACTCCGTGCCAGCAGCCGCGGTAATACGGAGGGTGCAAGCGTTAATCGGAATTACTGGGCGTAAAGCGCACGCAGGCGGTTTGTTAAGTCAGATGTGAAATCCCCGCGCTTAACGTGGGAAC
+
FGGGGGGGGGGGGGGGGGGGGGGGDGGGGGGGGGGGGGGGGGGGGGGGGGGGGGGGGGGGGGGGGGGGGGGGGGGGGGGGGGGGGGGGGGGGGGGGGGGGFGGGGGGGGGGGGGGGGGGGGGGGGGGFGGGGGGGGGGGGGGGGGGGFGGGGGGGGGGGGGGGGGGGEGEGDFGGGGGGGGGGGGGGGGGGGCGGGFGGGGGGGGGGGGGGGGGEGGGGGGDGGGGGGGGFGFGGGFCFGFGFFGGG<>DGGGDDFFFB@GFGG6FFFFFF=BFFFFFGFB;DEFFFFFF31?(
@M04650:207:000000000-C238N:1:1101:12783:7514 1:N:0:19
ACTCCTACGGGAGGCAGCAGTGGGGAATATTGCACAATGGGCGCAAGCCTGATGCAGCCATGCCGCGTGTATGAAGAAGGCCTTCGGGTTGTAAAGCACTTTCAGCGAGGAGGAAAGGTCAGTAGCTAATATCTGCTGGCTGTGACGTTACTCGCAGAAGAAGCACCGGCTAACTCCGTGCCAGCAGCCGCGGTAATACGGAGGGTGCAAGCGTTAATCGGAATTACTGGGCGTAAAGCGCACGCAGGCGGTTGGATAAGTTAGATGTGAAAGCCCCGGGCTCAACCTGGGAAT
+
GGGGGGGGGGGGGGGGGGGGGGGGGGGGGGGFGGGGGGGGGGGGGGGGGGGGGGGGGGGGGGGGGGGGGGGGGGGGGGGGGGGGGEGGGGGGGGGGGGGGGGGGGGG>FEGGGFGGGGGGGGGGGGGGGGGGGGGGGGGGGGGGGGGGGGGGGGGGGGGGGGGGGGGGGGGGGGFGGGGGGGGGGGGGFGGGGEGEFGGGGGGGGGGGGGGGGGGGGGGGGGEGGGGGGGGGDGGEGGFGFGFFGGGGDGGD3CD97FFFC=CGFFGBFFFFFF>F?9DFF9GFFFF7:F>0>:
@M04650:207:000000000-C238N:1:1101:17598:7525 1:N:0:19
ACTCCTACGGGAGGCAGCAGTGGGGAATATTGCACAATGGGCGCAAGCCTGATGCAGCGACGCCGCGTGTATGAAGAAGGCCTTAGGGTTGTAAAGTACTTTCAGCGGGGAGGAAGGTGATAAGGTTAATACCCTTGTCAATTGACGTTACCCGCAGAAGAAGCACCGGCTAACTCCGTGCCAGCAGCCGCGGTAATACGGAGGGTGCAAGCGTTAATCGGAATTACTGGGCGTAAAGCGCACGCAGGCGGTCAATTAAGTCAGATGTGAAAGCCCCGAGCTTAACTTGGGAAT
+
GGGGGGGGGGGGGGGGGGGGGGGGGGGGGGGGGGGGGGGGGGGGGGGGGGGGGGGGGGGGGGGGGGGGGGGGGGGGGGGGGGGGGGGGGGGGGGGGGGGGGGGGGGGGGGGGGGGGGGGGGGGGGGGGGGGGGGGGGGGGGGGGGGGGGGGGGGGGGGGGGGGGGGGGGGGGGGGGGGGGGGGGGGGGGGGGGGGGGGGGGGGGGGGGGGGFGGGGGGGGGGGGGGGGGGGGFGGDFGFGFGFFGGDGB<DCGGGBFFFFFFGGFGGFFFFFFFF>?BGFFFGFFFFFF4>???
@M04650:207:000000000-C238N:1:1101:10679:7531 1:N:0:19
ACTCCTACGGGAGGCAGCAGTGGGGAATATTGCACAATGGGCGCAAGCCTGATGCAGCCATGCCGCGTGTATGAAGAAGGCCTTAGGGTTGTAAAGTACTTTCAGCGGGGAGGAAGGTGATAAGGGTAATACACTTGTCAATTGACGTTACCCGCAGAAGAAGCACCGGCTAACTCCGTGCCAGCAGCCGCGGTAATACGGAGGGTGCAAGCGTTAATCGGAATTACTGGGCGTAAAGCGAACGCAGGCGGTCAATTCAGTCAGATGTGAAATCGCCGAGCTTAACTTGGGCAT
+
GGGGGFGFGGGGGGGEGGGGGGFGDGGGG<CCFFFCFFFG8FFGEECGGFEGGGGGDFGAACFFGGFGEFF9CFFGGFGGGGFFGGG@CFGGCAFGGDEFGF9FGC@GC+4CF@=<+BF9BECD=,:D,<DF,>>9<,EAFFFFGGGCFGGFGCGDEGEFFG7FCFDGGEGGFFG,>EFGGGG?FFGF7:CE51C>+5C*:;CGGGGGGGG*;*88:CDCEC8C8<::9*;*829EDG?/)/)09D575)9CG<096*07<6C7*:*-1*08*9))-93>DB4@FF?AA::(3(
@M04650:207:000000000-C238N:1:1101:10086:7535 1:N:0:19
ACTCCTACGGGAGGCAGCAGTGGGGAATATTGCACAATGGGCGCAAGCCTGATGCAGCCATGCCGCGTGTATGAAGAAGGCCTTCGGGTTGTAAAGTACTTTCAGCGAGGAGGAAGGTGTTGTGGTTAATAACCGCAGCAATTGACGTTACTCGCAGAAGAAGCACCGGCTAACTCCGTGCCAGCAGCCGCGGTAATACGGAGGGTGCAAGCGTTAATCGGAATTACTGGGCGTAAAGCGCACGCAGGCGGTCTGTCAAGTCGGATGTGAAATCCCCGGGCTCAACCTGGGAAC
+
GGGGGGGGGGGGGGGGGGFGGGGGGEGGGGGGGGGGGGGGGGGGGGGGGGGGGGGGGGGGGGGGGGDGGGGGGFGGGGGGGGGGGGGGGGGGGGGGGGGGGGGGGGGGGGCGGEGGGGGGGGGGGGGGGGGGGGDGGGGGGGGFGGGGGGGGGGGGGGGF7FGGFGGGFGGGGGGGGGGGGGGGGGGGGGECEGGGGGGGGGGGGGGGGGFFGGCG5CCFEGGCGGGGFFGGFG:G*:@DEGEFDGGGFGGG:DGFFFFFGFGGFGGFFFFFFF??:;C>:>FF4F44:.<((-
@M04650:207:000000000-C238N:1:1101:17127:7577 1:N:0:19
ACTCCTACGGGAGGCAGCAGTGGGGAATATTGCACAATGGGCGAAAGCCTGATGCAGCAACGCCGCGTGAGCGATGAAGGCCTTCGGGTCGTAAAGCTCTGTCCTCAAGGAAGATAATGACGGTACTTGAGGAGGAAGCCCCGGCTAACTACGTGCCAGCAGCCGCGGTAATACGTAGGGGGCTAGCGTTATCCGGAATTACTGGGCGTAAAGCGCACGCAGGCGGTTTGTTAAGTCAGATGTGAAATCCCCGGGCTCAACCTGGGAACTGCATCTGATACTGGCAAGCTTG
+
GGGGGGGGGGGGGGGGGGGGGGGGGGGGGGGGGGGGGGGGGGGGGGGGGGGGGGGGGGGGGGGGGGGGGGGGGGGGGGGGGGGGGGGGGGGGGGGGGGGGGGGGGGGGGGGGGGGGGGGGGGGCGGFGGGGGGGGGGGGGGGGGGGGGGGGGGGGGGGGGGGGGGGGGGGGGGGGGGGGGGGGGGGGGGGGGGGGGGGGGGGGFGGGGGGGGGGGGGGDCEGGGGGCGEDGGFGGGGGFCFFFFGGGFFGGGGGDBDFFFC@CCFDF:FFFFFFFFF>GBFFG@>>F?B?F:
@M04650:207:000000000-C238N:1:1101:16116:7590 1:N:0:19
ACTCCTACGGGAGGCAGCAGTGGGGAATATTGCACAATGGGCGCAAGCCTGATGCAGCCATGCCGCGTGTATGAAGAAGGCCTTAGGGTTGTAAAGTACTTTCAGCGGGGAGGAAGGTGATAAGGTTAATACCCTTATCAATTGACGTTACCCGCAGAAGAAGCACCGGCTAACTCCGTGCCAGCAGCCGCGGTAATACGGAGGGTGCAAGCGTTAATCGGAATTACTGGGCGTAAAGCGCACGCAGGCGGTTTGTTAAGTCAGATGTGAAATCCCCGGGCTCAACCTGGGAAC
+
GGGGGGGGGGGGGGGGGGGGGFFGGGGGGGGGGGGGGGDGGGGGGGGGGGGGGGGGGGGGGGGGGGGGGGGGGGGGGGGGGGGGGGGFEFFGGGGGGGGGGGGGGGGGDGGGGFCFGGGGGGCGGFGGGGFGGGGGGGGGGGFGGGGGGGGGGGGCFEGGGCGGDGGGGGGGGGGGGGFFEGGGGGGGGEEEGGGCGGGGGGGGGGGEFGCGGGGDGGGGGGEGGGGGGGFD3E3CDGFGECDEGDGGFGG)C7C>?@@FEFGGFGGFFBF??F@FFFGEE>GFFFFBFF>?::
@M04650:207:000000000-C238N:1:1101:4674:7591 1:N:0:19
ACTCCTACGGGAGGCAGCAGTGGGGAATATTGCACAATGGGCGCAAGCCTGATGCAGCCATGCCGCGTGTATGAAGAAGGCCTTAGGGTTGTAAAGTACTTTCAGCGGGGAGGAAGGTGATAAGGTTAATACCCTTGTCAATTGACGTTACCCGCAGAAGAAGCACCGGCTAACTCCGTGCCAGCAGCCGCGGTAATACGGAGGGTGCAAGCGTTAATCGGAATTACTGGGCGTAAAGCGCACGCAGGCGGTTGATTAAGTTAGATGTGAAATCCCCGGGCTTAACCTGGGAAT
+
GGGGGGGGDEGGGGGGGGGGGGGGGGGGGGGEGFGGGGFGGGGGGG>FGGGGGGGGGGGGGGGGDGGGGGGGCFEGGFGGGGFGGGGGGGCFGGGGGGFGGGD9?EEGGGGGGGGGGGGGGGDDFDFEGGGGFGGGGFF,C<@FGGGGFGGCFCCEGE7<,@ECFGFEDEGGG@FFCEGCGGGGGGGGGE88BEEEGGGGGGGGCGGGFFGGGDGDFGGCEDCEEDFGG4;FBGG51*=DEDEDCC<D@DCGDD99F*1=FF::?GFB?F4F?=:F:15>DFG)9@F>4F3:2:
@M04650:207:000000000-C238N:1:1101:23024:7606 1:N:0:19
ACTCCTACGGGAGGCAGCAGTGGGGAATATTGCACAATGGGCGCAAGCCTGATGCAGCCATGCCGCGTGTGTGAAGAAGGCCTTCGGGTTGTAAAGCACTTTCAGCGAGGAGGAAGGGCGATGTCTTAATACGGCATCGCATTGACGTTACTCGCAGAAGAAGCACCGGCTAACTCCGTGCCAGCAGCCGCGGTAATACGGAGGGTGCAAGCGTTAATCGGAATTACTGGGCGTAAAGCGCACGCAGGCGGTTTGTTAAGTCAGATGTGAAATCCCCGCGCTTAACGTGGGAAC
+
GGGGGGGGGGGGEGGGGGGGGGGGGGGGGGGGGGGGGGGGGGEGGGEGGGGGGGGGGGGGGFGGGGGGGGGGFGGGGGGGGGGGGGGGGGGGGGGGGGGGGGGGGGGGGDGGGGGGGGGGGGGGGGGGGGGGGGGGGGGGGGGGGGGGGGGGGDGGGDGGFGGGGGGFGGGGGGGGGGGGGGGFGGGGGGGGGGGGGGGGGGGGGGGGGFGGGGGDFGGGDG8FGGGGFGGGFGGCFGFGFCDFGGGDDGCGGGGFFFFFGFCCBGGBF=??FFFF?FDFFF<>FF>?1)5??1
@M04650:207:000000000-C238N:1:1101:16165:7606 1:N:0:19
ACTCCTACGGGAGGCAGCAGTGGGGAATATTGCACAATGGGGGAAACCCTGATGCAGCAACGCCGCGTGAGCGATGAAGGTCTTCGGATCGTAAAGCTCTGTCTTTAGGGATGATAATGACAGTACCTAAGGAGGAAGCCACGGCTAACTACGTGCCAGCAGCCGCGGTAATACGTAGGTGGCGAGCGTTATACGGATTTATTGGGCGTAAAGGGAGCGTAGGCGGATACTTAAGTGGGATGTGAAATACTTGGGCTCAACCCGAGTACTGCATTCCAAACTGAGTATCTAG
+
GGGGGGGGGGGGGGGGGGGGGGGGGGGGGGGGGGGGGGGGGGGGGGGGGGGGGGGGGGGGGGGGGGGGGGGGGGGGGGGGGGGGGGGGGGGGGGGGGGGGGGGGGGGGGGGGGGGGGGGGGGGGGGGGGGGGGGGGGGGGGGGGGGGGGGGGGGGGGGGGGGGGGGGGGGGGGGGGFGGFGGGGEGGGGGGGGGGGGGGGGGGGGFGGGGGGGGGGGGGGGGGGGGD=EGGGFGGFFGFDF5??DGGGFGGF7DF@FFFFFFGD>DGFFFFFFFFFFFGFFFGFFFF><BFF
@M04650:207:000000000-C238N:1:1101:20930:7619 1:N:0:19
ACTCCTACGGGAGGCAGCAGTAGGGAATCTTCCGCAATGGACGAAAGTCTGACGGAGCAACGCCGCGTGAGTGAAGAAGGTTTTCGTATCGTAAAGCTCTGTTGTTAGTGAAGAATAGTGGTAAGAGTAACTGCTTATCATGTGACGGTAGCTAACCAGAAAGCCACGGCTAACTACGTGCCAGCAGCCGCGGTAATACGTAGGTGGCAAGCGTTGTCCGGAATTATTGGGCGTAAAGCGCGCGCAGGCGGTCTTTTAAGTCTGATGTGAAAGCCACCGGCTCATCCGGGGATG
+
CC<FCFE<:FBG@CGGGEEEG<FA7,EFGEGF<B@:+B@-6,+@6,@CCE@FA:@6+8CFEF>+67=7@FGG?<9C?EECF9FGA>44BF=F?4455C<??AFDEDF?C?EG<F8FFG5AAGG9FCAFBFGFC@?CD<A,E<F<;?F:FFCBFGFG,E:EGG,F3>D77CGG:>EF8B<:CC;>C@,,DCG7B:1*4?F5BFC7C9E=89FGC/CEC>7DG*=5CEFFC4:C7:C*9DFCBGEFD77C>DDGG3C4@F@F:@CG*:CB4F6=*57.21/7@;D4*0=69)79(4
@M04650:207:000000000-C238N:1:1101:14092:7663 1:N:0:19
ACTCCTACGGGAGGCAGCAGTGGGGAATATTGCACAATGGGCGAAAGCCTGATGCAGCAACGCCGCGTGAGCGATGAAGGCCTTCGGGTCGTAAAGCTCTGTCCTCAAGGAAGATAATGACGGTACTTGAGGAGGAAGCCCCGGCTAACTACGTGCCAGCAGCCGCGGTAATACGTAGGGGGCTAGCGTTATCCGGAATTACTGGGCGTAAAGGGTGCGTAGGCGGTCTTTCAAGCCAGAAGTGAAAGGCTACGGCTCAACCGTAGTAAGCTTTTGGAACTGTAGGACTTGAGT
+
GGGGGGGGGGGGGGGGGGGGGGGGGGGGGGGGGGGGGGGGGGGGGGGGGGGGGGGGDGGGGGGGGGGGGGGGGGGGGGGGGGGGGGGGGGGGFGGEGGFGGGGGGGGFFGGGGGGGGFGGGGEGGGGGGGGGGED@FGGGGCGEGGGGGG9C@F:FDF@CBFGGDGECFEEGFGGCFGGGGGGGEFGGGGGGGGGGGE>FGGFGGGGGGGGGGGG=EGDGGGDGGGGGGGGFFECFGFFG?DF@FGFFFFGGCGDF))7?F>DD>D599@=??B6@;F=F)<CB**/48FF<0.
@M04650:207:000000000-C238N:1:1101:3279:7666 1:N:0:19
ACTCCTACGGGAGGCAGCAGTGGGGAATATTGCACAATGGGCGCAAGCCTGATGCAGCCATGCCGCGTGTATGAAGAAGGCCTTAGGGTTGTAAAGTACTTTCAGCGGGGAGGAAGGTGATAAGGTTAATACCCTTGTGAATTGACGTTACCCGCAGAAGAAGCACCGGCTAACTCCGTGCCAGCAGCCGCGGTAATACGGAGGGTGCAAGCGTTAATCGGAATTACTGGGCGTAAAGCGCACGCAGGCGGTCAATTAAGTCAGATGTGAAAGCCCCGAGCTTAACTTGGGAAT
+
GGGGGGGGGGGG@FGGGGGGGGFGEGGGGGGGFFFGGGGGGGGGGGGGGGGGGGGGDGGFFFGDFGGGGGG9DGFGGGGGGGGGGGGGGGGGGGGGGGGGGGGGFBEGGFEGGGFGG8CEBDGGFGGGDGFGFDGGCDGGGDGGGGGGCFGG?FGGGGFGGGGGGGGGGGGGGGGGGGGGGGGGGGGFBEGGGGE8FGGGDDGGGGEGCFGGG5C8*0:FED5ECFGGGGFGBCG53CFG:C37977<>GGGGG=F4=?FFFC7BGGAFFFFFF45(3D>537=BFBBBFF?23
@M04650:207:000000000-C238N:1:1101:5921:7667 1:N:0:19
ACTCCTACGGGAGGCAGCAGTGGGGAATATTGCACAATGGGGGAAACCCTGATGCAGCCATGCCGCGTGTGTGAAGAAGGCCTTCGGGTTGTAAAGCACTTTCAGCGAGGAGGAAAGGTCAGTAGCTAATATCTGCTGGCTGTGACGTTACTCGCAGAAGAAGCACCGGCTAACTCCGTGCCAGCAGCCGCGGTAATACGGAGGGTGCAAGCGTTAATCGGAATTACTGGGCGTAAAGCGCACGCAGGCGGTTGGATAAGTTAGATGTGAAAGCCCCGGGCTCAACCTGGGAAT
+
GGGGGGGGGGGGGGGGGGGGGGGGGGGGGGGGGGGGGGGGGGGGGGGGGGGGGGGGGGGGGDGGGGGGGGGGFGGGGGGGGGGGGGGGGFEFGGGGGGGGGGGGGGGGGGGD7FGGGGFGGGGGGGGGGGGFGGGGCGGGGGFGAFGGGGGDFGGGGGGGGGGGGGGGGGEEFGGGGGGFGGGGGGGGGGEGGGGGGG?;EEGGGCEGFGGGGEGGGGGGDGGFGGGGFGG5<57CGF=DEDEFGGGC@GG75>)6?4F=+9CFFCF>FFFFFFFFBFGFDFF?FFF7?FFF?1
@M04650:207:000000000-C238N:1:1101:8813:7696 1:N:0:19
ACTCCTACGGGAGGCAGCAGTGGGGAATATTGCACAATGGGCGCAAGCCTGATGCAGCCATGCCGCGTGTATGAAGAAGGCCTTAGGGTTGTAAAGTACTTTCAGCGGGGAGGAAGGTGATAAGGTTAATACCCTTGTCAATTGACGTTACCCGCAGAAGAAGCACCGGCTAACTCCGTGCCAGCAGCCGCGGTAATACGGAGGGTGCAAGCGTTAATCGGAATTACTGGGCGTAAAGCGCACGCAGGCGGTTTGTTAAGTCAGATGTGAAATCTCCGCGCTAAACGTGGGAAC
+
GGGGGGGGGGGGGGGGGGGGGGGGGGGGGGGGGGGGGGGGGGGGGGGGGFGGGGGGGGGGFGGGGGGGG:ECFGFGGGGGGGGGGGGGGGGGGGGGGEGGGCFGGFGEGGGGGGGGGGGGGCFGGCCCFGGGFGFCGGGFFFGGEGGGCFGFGG7FEGFGGF:FFCEFED7BFF,?B;<FEGGGEFGG@BCCEEEG9;CC>EDGG5CEDGGGGGGGG**9C5C5?FC9C9;:@=DEGG4C>G:><3/)8<<)1>*).07@+*:712:<@?487@/=)377>>))09;(373?7(
@M04650:207:000000000-C238N:1:1101:18624:7720 1:N:0:19
ACTCCTACGGGAGGCAGCAGTGGGGAATATTGCACAATGGGCGCAAGCCTGATGCAGCCATGCCGCGTGTATGAAGAAGGCCTTAGGGTTGTAAAGTACTTTCAGCGGGGAGGAAGGTGATAAGGTTAATACCCTTATCAATTGACGTTACCCGCAGAAGAAGCACCGGCTAACTCCGTGCCAGCAGCCGCGGTAATACGGAGGGTGCAAGCGTTAATCGGAATTATTGGGCGTAAAGCGCGCGCAGGCGGTCTTTTAAGTCTGATGTGAAAGCCCCCGGCTCAACCGGGGAGG
+
GGGGGGGGGGGGGGGGGGGGGGGGGGGGGGGGGGGGGGGGGGGGGGGGGGGGGGGGGGGGGGGGGGGGGGGGGGGGGGGGGGGGGGGGGGGGGGGGGGGGGGGGGGGGGGDGGGGGGGGFFGGGGGGGGGGGGGGGGGGFGGGGGGGGGGGGGGGGGGGGGGGGGGGGGGGGGGGGGGGGGGGGGGGGGGGGGGGGGGGGGGGGGGGGGGGGGGGGGGGGDGGGGGGGGFGGFGDGGGFGFGFFGGGGFGG)CDGFFFFFFFFG?7FFFFFFFFF>:;DDF>GFF?FFBFF;>>
@M04650:207:000000000-C238N:1:1101:25896:7738 1:N:0:19
ACTCCTACGGGAGGCAGCAGTGGGGAATATTGCACAATGGGCGCAAGCCTGATGCAGCCATGCCGCGTGTATGAAGAAGGCCTTAGGGTTGTAAAGTACTTTCAGCGGGGAGGAAGGTGATAAGGTTAATACCCTTGTCAATTGACGTTACCCGCAGAAGAAGCACCGGCTAACTCCGTGCCAGCAGCCGCGGTAATACGGAGGGTGCAAGCGTTAATCGGAATTACTGGGCGTAAAGCGCACGCAGGCGGTCAATTAAGTCAGATGTGAAAGCCCCGAGCTTAACTTGGGAAT
+
GGGGGGGGGGGGGGGGGGCGGGGGGGGGGGGGGGGGGGGGGGGGGGGGGGGGGGGGGGGGGGGGGGGGGGGGGGGGGGGGGGGGGGGGGGGGGGGGGGGGGGGGGGGGGDGGGGDGGGGGGGGGGGGGGGGFGGGFGGGGFGGGGGGGGFGGGGGCGCGGGGGGGGFGGGGGGGGCGGGGGGGGGGGGGGGGGGGGGGGGGGGGGGGGGCGGGGGGGGGGDGGGGGGGGGGGFEDE:FFGFGEFGGGGFGDGGGG4@4FFC@GGFGGBFF?FFFF>?3CDF1FFF4=ABF4?>7
@M04650:207:000000000-C238N:1:1101:21017:7738 1:N:0:19
ACTCCTACGGGAGGCAGCAGTGGGGAATCTTGCACAATGGGCGGAAGCCTGATGCAGCGACGCCGCGTGGGGGATGACGGCCTTCGGGTTGTAAACTCCTTTCGCTAGGGAAGAAGCCATTTTGTGGTGACGGTACCTGGATAAGAAGCACCGGCTAACTACGTGCCAGCAGCCGCGGTAATACGTAGGGTGCAAGCGTTGTCCGGAATTACTGGGCGTAAAGAGCTCGTAGGTGGTTTGTCGCGTCGTCTGTGAAATCCCGAGGCTTAACTTCGGGCGTGCAGGCGATACGGG
+
GGGGGGGGGGGGGGGGGGGGGGGGGGGGGGGGGGGGGGGGGFGGGGGGGGGGGGGGGGGGG:FGGGGGGGGGGGGGGGGGGGGGGGGGFEGGGGGGGGGGGGGGGGGGGGGGGCGGGGGGCFGGGFEGGGGCGGGGGGGGGGGFGGGGGGGGGGGGGFGGGGGGGGGGGGGGGGGCEGFGEGGGGGGGGGGGGFFGGGGGGGGGGGGGGGGGGG8FGGGGGFFGGGGFECGGF<7FGF>CFC>F5C9DDGGF07C=FFFFC@DDDDF:FF?4=FE369D35<3@45549BDF:9
@M04650:207:000000000-C238N:1:1101:20306:7743 1:N:0:19
ACTCCTACGGGAGGCAGCAGTGGGGAATATTGCACAATGGGCGCAAGCCTGATGCAGCCATGCCGCGTGTATGAAGAAGGCCTTAGGGTTGTAAAGTACTTTCAGTTGGGAGGAAGGCGTTGATACTAATATCATCAGCGATTGACGTTACCAACAGAAGAAGCACCGGCTAACTCCGTGCCAGCAGCCGCGGTAATACGGAGGGTGCAAGCGTTAATCGGAATTACTGGGCGTAAAGCGCACGCAGGCGGTCAATTAAGTCAGATGTGAAAGCCCCGAGCTTAACTTGGGAAT
+
GGGGGGGGGGGGGGGGGGGGGGGGGGGGGGGFGGGGGGFGGGGGGGGGGGGGFEFGGGGGGGGGGGGGGFFFFGGGGGGGGFGGGGGGGCGGGGGGGEGGFGGGFGGGGGGGGGGGGGGCFGFFGGGGGFGGGGGGGGFCFFGGGGGGGGGGCFGGDFGCGGF7FGGGGGGGGGGFGGGGGGGGGGGGGGGGGGGGGGGGGDGGGEGGGGGGGCGGG7DGGGGGGGGGGGGGFECGGGFD><DFGGGGFDD5>DFFFFFFG4?DFFFA@?BFFFFF6(9>D>GFFFF<<FFB>4
@M04650:207:000000000-C238N:1:1101:19888:7762 1:N:0:19
ACTCCTACGGGAGGCAGCAGTGGGGAATATTGCACAATGGGCGCAAGCCTGATGCAGCCATGCCGCGTGTGTGAAGAAGGCCTTCGGGTTGTAAAGCACTTTCAGCGAGGAGGAAGGGCGATGTCTTAATACGGCATCGCATTGACGTTACTCGCAGAAGAAGCACCTGCTAACTCCGTGCCAGCAGCCGCGGTAATACGGAGGGTGCAAGCGTTAATCGGAATTACTGGGCGTAAAGCGCACGCAGGCGGTTTGTTAAGTCAGATGTGAAATCCCCGCGCTTAACGTGGGAAC
+
GFEEFGGGE@7CFEFGEFGGGGGFGGGGGFGCEGGGGFF9EFEGGGFFGFGFGGGGGGGGGFGG@EGEGGGF8EFCGGGGFGEFFGEEGEEGGGF?EFGFFGGFGGGGDGCFGGFGGC=FEGEFFFGGGGGGCFEGGGGGEGFGGGGGGGGGGGDGGCFGGGGGFGF,FCFGGFGFFGGGGGFCFFCFGGE8EGGGGGGGEGEEEGDEGGGGGGGGGGGGGGGGGGG<C487>ED5>D=<BGF@5D>C:C)9D<CFFFFFGFCFFGGBFFFBF??)(43>>9CDFFF<BFB??(
@M04650:207:000000000-C238N:1:1101:12172:7763 1:N:0:19
ACTCCTACGGGAGGCAGCAGTGGGGAATATTGCACAATGGGGGAAACCCTGATGCAGCCATGCCGCGTGTGTGAAGAAGGCCTTCGGGTTGTAAAGCACTTTCAGCGAGGAGGAAAGGTCAGTAGCTAATATCTGCTGGCTGTGACGTTACTCGCAGAAGAAGCACCGGCTAACTCCGTGCCAGCAGCCGCGGTAATACGGAGGGTGCAAGCGTTAATCGGAATTACTGGGCGTAAAGCGCACGCAGGCGGTTGGCTAAGTTAGATGTGAAAGCCCCGGGCTCAACCTGGGCAT
+
FGGGGGGGGGGGGGGGGGGGGEGGGGGGCGG<EGGGGGGGG@EEGGFGGGFGGGAGGGFFDCGGGGGGG,CECDGGGGGGGGGGGGGGG7CGGGGGGGGGFG?F<?>+@FC+CFC@F<FFG<F?,,,?DFGFFGFGGFC7<CFCFFF+DFFFGGGD<FGEGGGGFGGGGGEGEGC9FG:CEGFGGGGFGEC8EGGG+BFFEGEG73CEFGGFG5CG:C77EDEGGGCGGGG53*9CDGFDB3.<D3<D)7<57/C)/77?<4:D?D7)*97/947>0955@(964FF?FFF083
@M04650:207:000000000-C238N:1:1101:14691:7783 1:N:0:19
ACTCCTACGGGAGGCAGCAGTGGGGAATATTGCACAATGGGCGCAAGCCTGATGCAGCCATGCCGCGTGTGTGAAGAAGGCCTTCGGGTTGTAAAGCACTTTCAGCGAGGAGGAAGGGCGATGTCTTAATACGGCATCGCATTGACGTTACTCGCAGAAGAAGCACCGGCTAACTCCGTGCCAGCAGCCGCGGTAATACGGAGGGTGCAAGCGTTAATCGGAATTACTGGGCGTAAAGCGCACGCAGGCGGTTTGTTAAGTCAGATGTGAAATCCCCGCGCTTAACGTGGGAAC
+
GGGGGGGGGGGGGGGGGGGGGGGGGGGGGGGGGGGGGGGGGGGGGGGGGGGCFGGGGGGGGGGGGGGGGGGGGDFGGGGGGGGGGGGGGFGGGGGGGGGGGGGGGGGEEGGGGGGCEGGGGGGGFGGGGGGGGGGGGFGGGGGGGGGGGGGGGDFDFGGGG@FGCFGEFGFGGGFFFGGGGFFGGGGGGGGCEE@>EGGGG5?E>EGECCFGGGGEGGGGGDCCCF?CEFCDFGDE*?4<>3>ECDGC@DCCDGGF@FF?C4:*7>FAF?@8==)9-3C:>9<D=658?>>??,
@M04650:207:000000000-C238N:1:1101:16698:7797 1:N:0:19
ACTCCTACGGGAGGCAGCAGTGGGGAATATTGCACAATGGGCGCAAGCCTGATGCAGCCATGCCGCGTGTATGAAGAAGGCCTTAGGGTTGTAAAGTACTTTCAGCGGGGAGGAAGGTGATAAGGTTAATACCCTTGTCAATTGACGTTACCCGCAGAAGAAGCACCGGCTAACTCCGTGCCAGCAGCCGCGGTAATACGGAGGGTGCAAGCGTTAATCGGAATTACTGGGCGTAAAGCGCACGCAGGCGGTTTGTTAAGTCAGATGTGAAATCCCCGCGCTTAACGTGGGAAC
+
GGGGGGGGGGGGGGGGGGGGGGGGGGGGGGGGGGGGGGGGGGGGGGGGGGGGGGGGGGGGGGGGGGGGGGGGGGGGGGGGGGGGGGGGGGGGGGGGGGGGGGGGGGGGGGGGGDGGGGGGGGGGGGGGGGGGGGGGGGGGGGGGFGGGGGGGGGGGGGGGGGGGGGGDGGGGGGGGGGGGGGGGGGGGGGGGGGGGGGGGGGGGGGGGGGGGGGGGGGGGGGGGGGGGGGGGFGGGFGFGFGFFGGCDFGGGGGGFFFFFGFGGFGGFFFFFFFFFFBG>EFGFFFF?B>@B?8
@M04650:207:000000000-C238N:1:1101:25063:7811 1:N:0:19
ACTCCTACGGGAGGCAGCAGTGGGGAATATTGCACAATGGGCGCAAGCCTGATGCAGCCATGCCGCGTGTATGAAGAAGGCCTTCGGGTTGTAAAGTACTTTCAGCGGGGAGGAAGGGAGTAAAGTTAATACCTTTGCTCATTGACGTTACCCGCAGAAGAAGCACCGGCTAACTCCGTGCCAGCAGCCGCGGTAATACGGAGGGTGCAAGCGTTAATCGGAATTACTGGGCGTAAAGCGCACGCAGGCGGTCTGTTAAGTCAGATGTGAAATCCCCGAGCTTAACTTGGGAAC
+
GGGGGGGGGGGGGGGGGGGGGGGGGGGGGGGGGGGGGGGGGGGGGGGGGGGGGGGGGGGGGGGGGGGEGGGGGGGGGGFGGFGGGGGGGCFGGGGGGGGGGGGGGGG7FGGGDGFGGGGGGGGFGFFGGGGGFGGFGCDGGFFGGGDCE7:FGCEGGGGFGGGGGGGCFDFGEGFGGGG*=CFGGGGGGG=EE>CECGGGGGGDGGGGG7CGGCE;AFGG=DEGEFGGGG=FFCDEGCBDB<>@DGGDFDGG3CGFFF6FEFGF4>F4F8@F=@?@:9DD:74@FFFA94)878
@M04650:207:000000000-C238N:1:1101:20192:7846 1:N:0:19
ACTCCTACGGGAGGCAGCAGTGGGGAATATTGCACAATGGGCGCAAGCCTGATGCAGCCATGCCGCGTGTATGAAGAAGGCCTTAGGGTTGTAAAGTACTTTCAGCGGGGAGGAAGGTGATAAGGTTAATACCCTTATCAATTGACGTTACCCGCAGAAGAAGCACCGGCTAACTCCGTGCCAGCAGCCGCGGTAATACGGAGGGTGCAAGCGTTAATCGGAATTACTGGGCGTAAAGCGCACGCAGGCGGTCAATTAAGTCAGATGTGAAAGCCCCGAGCTTAACTTGGGAAT
+
GGGGGGGGGGFGGGGGGGGGFGGGGGFGGGGGGFGGGGGGGGGGGGGGGGGGFFGGGGGGGGFGGEE@FFGGGGGGGGFGGGGGGGGGGGGGGGGFGFGGGGGGGGGEGGGGGGGGGGGFGGFGGGGGGGEGFGGGGGGGGGGGGGGFCFCFGGGGEGGGGGGGGGGGGGGGGGGGGGGGGFGFG?FGFGGEGGCGFGGGEC8EEGGGGF9=EGGGGFGGGGGGGGGGFGGGF=DCCCFGFD>EDGGGDGGCCDGFFFFFEFGGFFG2@?FFFFF>663B37F==FF)5?@BF7
@M04650:207:000000000-C238N:1:1101:4482:7925 1:N:0:19
ACTCCTACGGGAGGCAGCAGTGGGGAATATTGCACAATGGGCGCAAGCCTGATGCAGCCATGCCGCGTGTATGAAGAAGGCCTTAGGGTTGTAAAGTACTTTCAGCGGGGAGGAAGGTGATAAGGTTAATACCCTTGTCAATTGACGTTACCCGCAGAAGAAGCACCGGCTAACTCCGTGCCAGCAGCCGCGGTAATACGGAGGGTGCAAGCGTTAATCGGAATTACTGGGCGTAAAGCGCACGCAGGCGGTCAATTAAGTCAGATGTGAAAGCCCCGAGCTTAACTTGGGAAT
+
GGGGGGGGGGGGGGGGGGGGGGGGGGGGGGGGGGGGGGGGDGGGGGGGGGGGGGGGGGGGGGGGGGGGDEGGGGGGGFGGGGGGCGFGGGGGGGGGGGGGGGGGGFGGGGGGGGGGEGGGFGGGGGGFGGGGGGGGGGGGFGGGGGGGGGGDFGGGGGGGG7:AFFGGGCEGGGGGGGGGGGGGGGGGGDGEEGGEDGGGGGGGGGGGGGGDECEGGGGGGDG5CFFGFFFF5:D=F7@GEDEED7CD@GGGG:6F4B6?FFGC?FGFFFFF65)8<FCBFFF6=FFFBFFF7:
@M04650:207:000000000-C238N:1:1101:14286:7930 1:N:0:19
ACTCCTACGGGAGGCAGCAGTGGGGAATATTGCACAATGGGCGCAAGCCTGATGCAGCCATGCCGCGTGTATGAAGAAGGCCTTCGGGTTGTAAAGTACTTTCAGCGAGGAGGAAGGCGTTGTGGTTAATAACCGCAACGATTGACGTTACTCGCAGAAGAAGCACCGGCTAACTCCGTGCCAGCAGCCGCGGTAATACGGAGGGTGCAAGCGTTAATCGGAATTACTGGGCGTAAAGCGCACGCAGGCGGTCTGTCAAGTCGGATGTGAAATCCCCGGGCTCAACCTGGGAAC
+
GGGGGGGGGGGGGGGGGGGGGGGGGGGGGGGGGGGGGGGGGGGGGGGGGGGGGGGGGGGGGGGGGGGGGGGGGGGGGGGGGGGGGGGGEGGGGGGGGGGGGGGGGGGGGGG@FGGGGGG@EGGGGGGGGCFGGFGGGEGGGG@EGGGEFGGGFFGGGGGGGGGGGGGGGGGGGGGGGGGGGGGGGGGGGGGGGGGGCGGGCEDGEEGGGGGGG=EEGG=>EGGGGGGGGGGGFCDEGGFGFGDEGGGGFGGDC<FFFFF?<FGGFGGFFFFFFFFFBBGD>0CFFFFFF>F<F3
@M04650:207:000000000-C238N:1:1101:10738:7940 1:N:0:19
ACTCCTACGGGAGGCAGCAGTGGGGAATATTGCACAATGGGGGAAACCCTGATGCAGCCATGCCGCGTGTATGAAGAAGGCCTTCGGGTTGTAAAGTACTTTCAGCGAGGAGGAAGGCGTTGTGGTTAATAACCGCAACGATTGACGTTACTCGCAGAAGAAGCACCGGCTAACTCCGTGCCAGCAGCCGCGGTAATACGGAGGGTGCAAGCGTTAATCGGAATTACTGGGCGTAAAGCGCACGCAGGCGGTCTGTCAAGTCGGATGTGAAATCCCCGGGCTCAACCTGGGAAC
+
GGGGGGGGGGGGGGGGGGGGGGGGGGGGGGGGGGGGGGGGGGGGGGGGGGGGGGGGGGGGGGGGGGGGEGGGGGGGGGGGGGGGGGGGGGGGGGGGGGGGGGGGGGGFGGGGGGGGGGGFEDGGGGGDFGGGGGGGGGGGGGGGFFFGGGGGGGGGGGGGGGFGGGGGGGGGGGGGGGGGGGGGGGGGFGCEGGGGGGGGGGGGGEGGGGFGGGGGGGGGGCEFFGGGG:FGFGGGGGFCEGDEDC57BGGGDGGFFFFFFFGC:DC26FFFFFFFF>CEFB:F?F5:B>>BF?
@M04650:207:000000000-C238N:1:1101:6529:7940 1:N:0:19
ACTCCTACGGGAGGCAGCAGTAGGGAATTTTCCGCAATGAGCGAAAGCTTGACGGAGCGACACAGCGTGCAGGATGAAGGTCTTCGGATTGTAAACTGCTGTTGTAAGGGAAGAAAAAATTTAGTAGGAAATGACTAGATCTTGACGGTACCTTATTAGAAAGTGACGGCTAACTATGTGCCAGCAGCCGCGGTAATACATAGGTCACAAGCATTATCCGGAATTATTGGGCGTAAAGCGTTCGTAGGCGGTTTATCAAGTCTAGAGTTAAATCCTGGGGCTTAACCCCAGCCC
+
GGGGGGGGGGGGGGGGGGGGGGGGGGGGGGGGGGGGGGGFGGGGGGGGGGGGGGGGGGGGGGGGGGGGGGGGGGGGGGGGGGGGGGGGGGGGGGGGGFGGGGGGGGGGGGGGGGGGGGGGGGGGGGGGGGGGGGGGGGGGGGGGGGGDGFGGGGGGGGGGGGGGGGGGGGGGGGGGGGGGGGGGGGGGGDEEGGEGGGGGGFGGGG6EGGGGGGGGGGGGGGGGCFGFGGGGFGGDDC=DDGFE<GCDFGGGDG:FFFFFGFGF4:FFFFF4**9FB><>B;FFFFF<:@56?<
@M04650:207:000000000-C238N:1:1101:7433:7976 1:N:0:19
ACTCCTACGGGAGGCAGCAGTGGGGAATATTGCACAATGGGCGCAAGCCTGATGCAGCCATGCCGCGTGTATGAAGAAGGCCTTAGGGTTGTAAAGTACTTTCAGCGAGGAGGAAGGGCGATGTCTTAATACGGCATCGCATTGACGTTACTCGCAGAAGAAGCACCGGCTAACTCCGTGCCAGCAGCCGCGGTAATACGGAGGGTGCAAGCGTTAATCGGAATTACTGGGCGGAAAGCGCACGCAGGCGGTTTGTTAAGTCAGATGTGAAATCCCCGCGCTTAACGGGGGA
+
GGGGGGGGGGGGGGGGGGGGGGGGGGGGCGGGGCFGGFGGGGGGGGGGGGGGGGGGGGGGFGGGGGGEGEG9FGEGGGGGGGGG9FGGFGGCGGGGGGGGAFGCG,@FFGGEFGGGC7FG77FFBEF9DFGG7>FCFGCCCC:F;FFGCFFGGECCGGGGGD,,@FFECC7B?FBDFE<CE@CFFGGGGGGCGGGEGGGGGD*8*CE=F9C7=:*;F77<E:ED6?F+<6FD>*95CGFGEGBEGDG35DD<)5757?FF9**2**:4@B=F46?@0,/77(>7@6:(4>>-
@M04650:207:000000000-C238N:1:1101:2769:8008 1:N:0:19
ACTCCTACGGGAGGCAGCAGTGGGGAATATTGCACAATGGGCGCAAGCCTGATGCAGCCATGCCGCGTGTATGAAGAAGGCCTTAGGGTTGTAAAGTACTTTCAGCGGGGAGGAAGGTGATAAGGTTAATACCCTTATCAATTGACGTTACCCGCAGAAGAAGCACCGGCTAACTCCGTGCCAGCAGCCGCGGTAATACGGAGGGTGCAAGCGTTAATCGGAATTACTGGGCGTAAAGCGCACGCAGGCGGTCAATTAAGTCAGATGTGAAAGCCCCGAGCTTAACTTGGGAAT
+
@FFGGFG9FFDFCG7FCFFECCEGCFGG9FFF<C,@C9<<C,8+C:BEECFEFGEF6CFEC@8,@+C@7BD99,EFF8FDFCFAEGGFFC@FFGEE?FFFGFGDE,@FGGGF@FGGGGGGGDFGF<AFGAFD,>FGGGGGFGG<==BFGGC<FFC:::CGGF>ECF>C7E*>B,CCFGFCGFCF7C88::881BEC?EEFDEG>E;C5CEFGEECCC:*185?F8E?E77*27:CEC:*7>C7>3CDD3C799*96?7B401>F9*0.6@69@)7)47705;<7=9B)4<>143
@M04650:207:000000000-C238N:1:1101:7277:8037 1:N:0:19
ACTCCTACGGGAGGCAGCAGTGGGGAATATTGCACAATGGGCGCAAGCCTGATGCAGCCATGCCGCGTGTATGAAGAAGGCCTTCGGGTTGTAAAGTACTTTCAGCGGGGAGGAAGGGAGTAAAGTTAATACCTTTGCTCATTGACGTTACCCGCAGAAGAAGCACCGGCTAACTCCGTGCCAGCAGCCGCGGTAATACGGAGGGTGCAAGCGTTAATCGGAATTACTGGGCGTAAAGCGCACGCAGGCGGTTTGTTAAGTCAGATGTGAAATCCCCGGGCTCAACCTGGGAA
+
GGGGGGGGGGGGGGGGGGGGGGGGGGGGGGGGGGGGGGGGGGGGGGGGGGGGGGGGGGGGGGGGGGGGGGGGGGGGGGGGGGGGGGGGGGGGGGGGGGGGGGGGGGGGGGGGGGGGGGFGGGGGGGGGGGGGGGGGGGGGGGGGGGGGGGGGGGGGGGGGGGGGGGGGGGFGGGCGGGGGGGGGGGGGGGGGGGGCFFGGDEGGG>EGFFGFG7ECGDFGGGEFGGGGGFFGFGDEGGFGFGFEGDGGFDDC7DGF?F=FG?F7@:C<FFFFFFF:1>DDF0DFF4@>?FFBF
@M04650:207:000000000-C238N:1:1101:15632:8060 1:N:0:19
ACTCCTACGGGAGGCAGCAGTGGGGAATATTGCACAATGGGCGCAAGCCTGATGCAGCCATGCCGCGTGTGTGAAGAAGGCCTTCGGGTTGTAAAGCACTTTCAGCGAGGAGGAAGGGCGATGTCTTAATACGGCATCGCATTGACGTTACTCGCAGAAGAAGCACCGGCTAACTCCGTGCCAGCAGCCGCGGTAATACGGAGGGTGCAAGCGTTAATCGGAATTACTGGGCGTAAAGCGCACGCAGGCGGTTTGTTAAGTCAGATGTGAAATCCCCGAGCTTAACTTGGGAAT
+
GGGGGGGGGGGGGGGGGGGGGGGGGGGGGGGGGGGGGGGGGGGGGGGGGGGGGGGGGGGGGGGGGGGGGGGGGGGGGGGGGGGGGGGGGGGGGGGGGGGGGGGGGDEFGGGGGGFGECFGGGGGGGGGGGGGGGGGGGGGGGGGFGGGGGGGGGDDGGGGFGGGGGGGGGGGFCGGGGGGGGGGGGGGGGGGGGGGGGGGGEEGGG5:@FGGGGGDGGGF=DCGGCCGGGG5@GGGGCF<@<EFGGGGFGGCDDD>46=B76::*:CD?FB?BF?@?>7;>>6@69F25?41:?
@M04650:207:000000000-C238N:1:1101:21316:8073 1:N:0:19
ACTCCTACGGGAGGCAGCAGTGGGGAATATTGCACAATGGGCGCAAGCCTGATGCAGCCATGCCGCGTGTATGAAGAAGGCCTTAGGGTTGTAAAGTACTTTCAGCGGGGAGGAAGGTGATAAGGTTAATACCCTTATCAATTGACGTTACCCGCAGAAGAAGCACCGGCTAACTCCGTGCCAGCAGCCGCGGTAATACGGAGGGTGCAAGCGTTAATCGGAATTACTGGGCGTAAAGCGCACGCAGGCGGTTGGATAAGTTAGATGTGAAAGCCCCGGGCTCAACCTGGGAAT
+
GGGGGGGGGGGGGGGGGGGGGGGGGGGGGGGGGGGGGGGGGGGGGGGGGGGGGGGGGGGGGGGGGGGGGGGGGGGGGGGGGGGGGGGGGGGGGGGGGGGGGGGGGGGGGGGGGGGGGGGGGGGGGGGGGGGGGGGGGGGGGGGGGGGGGGGGGGGGGGFGGGGGGGGGGGGGGGGGGGGGGGGGGGGGGGGGGGGGGGGGGGGGGGGGGGGGGGGCFFFGGDGGGGGGGGFCDCDDGGFGEGFFDGGGFGG5<DG?6BFF?FDGFCGFFFFFB5FF?FGFF;G@F@F?FF@7?0
@M04650:207:000000000-C238N:1:1101:8378:8088 1:N:0:19
ACTCCTACGGGAGGCAGCAGTGGGGAATATTGCACAATGGGCGCAAGCCTGATGCAGCCATGCCGCGTGTATGAAGAAGGCCTTAGGGTTGTAAAGTACTTTCAGTTGGGAGGAAGGCGTTGATGCTAATATCATCAACGATTGACGTTACCAACAGAAGAAGCACCGGCTAACTCCGTGCCAGCAGCCGCGGTAATACGGAGGGTGCAAGCGTTAATCGGAATTACTGGGCGTAAAGCGCCCGCAGGCGGTCAATTAAGTCAGATGTGAAAGCCCCGAGCTTAACTTGGGAAT
+
GGGGGGGGGGGGGGGGGGGGGGGGGGGGGGGGGGGGGGGGGGGGGGGGGGGGGGGGGGGGGGGGGGGGG,CFGGGGGGGGGGGGGGGGGGGGGGGGGGGGCFGGGF<FGGGCFGGGGGG=:FGGFGGGGGGGEFGGGGGGGDFFGGGBFGDGGGGDAFFGGGGGDFGGGDFGGGGCGGGGGGGGGGGGGGEEGGGGGGGGGGGGGEGGGGGGGGGGGGFGD3CFFFEEGFGFFEGGC:@D3)08CDDGEGG5DCC49FFF?FGGF7:A=9FFFFF<?BGEFF*7=FF2)<>1:4
@M04650:207:000000000-C238N:1:1101:24397:8112 1:N:0:19
ACTCCTACGGAGGCAGCAGTGGGGAATATTGCACAATGGGCGCAAGCCTGATGCAGCCATGCCGCGTGTGTGAAGAAGGCCTTCGGGTTGTAAAGCACTTTCAGCGAGGAGGAAGGGCGATGTCTTAATACGGCATCGCATTGACGTTACTCGCAGAAGAAGCACCGGCTAACTCCGTGCCAGCAGCCGCGGTAATACGGAGGGTGCAAGCGTTAATCGGAATTACTGGGCGTAAAGCGCACGCAGGCGGTTTGTTAAGTCAGATGTGAAAGCCCCGAGCTTAACTTGGGAATT
+
GGGGGGGGGGGGECGGGGGGEGFGGGGGGGGGGGGGGGFDGGEGGGGGGGDFGGGGGGGGFDGGGGGGGGGGFGGCGGFFFGGFFGGGGGGGGGGGGGGGGGFDFG>CFEC7CG8BCFGCFGGGGGGGGCGGGFGGGGGGGGGFGGGGGGGGGGCFGGGGGGGGGGGGGGDGFGFGGG7FF9ECCGCECGEGGGG?FGGE>8E8ECEGCCFDGEEDGGGG5CFGGGGEFFFGEGGG=77DEGDFG37CBGGGD:DFB@BFDFCCBFG<FFF407@:;05:5?C4=?F>7>@>3:
@M04650:207:000000000-C238N:1:1101:19742:8125 1:N:0:19
ACTCCTACGGGAGGCAGCAGTGGGGAATATTGCACAATGGGCGCAAGCCTGATGCAGCCATGCCGCGTGTATGAAGAAGGCCTTAGGGTTGTAAAGTACTTTCAGCGGGGAGGAAGGTGATAAGGTTAATACCCTTATCAATTGACGTTACCCGCAGAAGAAGCACCGGCTAACTCCGTGCCAGCAGCCGCGGTAATACGGAGGGTGCAAGCGTTAATCGGAATTACTGGGCGTAAAGCGCACGCAGGCGGTTTGTTAAGTCAGATGTGAAATCCCCGCGCTTAACGTGGGAAC
+
GGGGGGGGGDEGGGGGGGGGGGGGGGGGGGGGGGGGGGFAFFGGGGGGGGGGGGGGGGGGGGGGGGGGGGGGGGGGFGGGGGGGGGGGGGGGGGGGGGGGGGGGGGGGGGFEGGGGGGGGGGGGGGGGGGGGGGGGGGGGFFC9FFGGGGGGGGGGGGGGGGCGGGGGCEGGGGGGGGGGGGGGGGGGGGGGGGGGGGGGGGGGGGDGFFFGCEGGGGGGGDEFGGGGFFGGFGGEGGFGFGEFDDDGFGDDGGGFFFBFGFGGFGGFFF??=?4?39C3:BDE4@B?<DFB?,
@M04650:207:000000000-C238N:1:1101:26369:8148 1:N:0:19
ACTCCTACGGGAGGCAGCAGTGGGGAATATTGCACAATGGGCGCAAGCCTGATGCAGCCATGCCGCGTGTATGAAGAAGGCCTTCGGGTTGTAAAGTACTTTCAGCGAGGAGGAAGGTGTTGAGGTTAATAACCTCAGCAATTGACGTTACTCGCAGAAGAAGCACCGGCTAACTCCGTGCCAGCAGCCGCGGTAATACGGAGGGTGCAAGCGTTAATCGGAATTACTGGGCGTAAAGCGCACGCAGGCGGTCTGTCAAGTCGGATGTGAAATCCCCGGGCTCAACCTGGGAAC
+
GGGGGGGGGGEGFGGGGGGGGGGGGGGGGGGGGGGGGGGGGGGGGGEGGGGGGGGGGGGGGGGGGGGFGGCFGGGGGGGGGGGGGGGGFGGGGAF?FFGGGGGGGGGCGGGGGGGGGGFGGFGGGGGGGFGFDGGGFGGGGGDFGGGGGGGGCGGEGGGGGCGFFFFGGGDGGGGGGGCGGGGGGGGFGGGGEGEGGGGGCEGEGGGGGGGFGEED=FGGEG5FGGGGGGGGFGGG*:BGFGDEGGGDBD7>GDCBFF?FFFDG@GGFFFFFF?FFB9DBE;DF?F>>BF)(5-
@M04650:207:000000000-C238N:1:1101:18573:8161 1:N:0:19
ACTCCTACGGGAGGCAGCAGTGGGGAATATTGCACAATGGGCGCAAGCCTGATGCAGCCATGCCGCGTGTATGAAGAAGGCCTTCGGGTTGTAAAGTACTTTCAGCGGGGAGGAAGGGAGTAAAGTTAATACCTTTGCTCATTGACGTTACCCGCAGAAGAAGCACCGGCTAACTCCGTGCCAGCAGCCGCGGTAATACGGAGGGTGCAAGCGTTAATCGGAATTACTGGGCGTAAAGCGCACGCAGGCGGTTTGTTAAGTCAGATGTGAAATCCCCGGGCTCAACCTGGGAAC
+
GGGGGGGGGGGGGGGGGGGGGGGGGGGGGFGGGGGGGGGGGGGGGGGGGGGGGGGGGGGGGGGGGGGGGGGGGGGGGGGGGGGGGGGGGGGGGFGGGGGGGGGGGGGGDGGGGGGGGGGGFGGGGFGFGGGGGGGGGGGGGGGGGGGGGGGGGGGGGGGGGGFGGGGGGGGGGGFGGGGGGGGCGGGGGGGGGGGGGGGGGGGEGGGGGGGGGGGGGGGGGGCGGGCFGGGGFEGEDFFCEGEFGGGDBDG>CDDFFFFFG?FFBGGFFFFFF?FF?FDDEBGFFFFFFF3:?4
@M04650:207:000000000-C238N:1:1101:5217:8199 1:N:0:19
ACTCCTACGGGAGGCAGCAGTGGGGAATATTGCACAATGGGCGCAAGCCTGATGCAGCCATGCCGCGTGTATGAAGAAGGCCTTAGGGTTGTAAAGTACTTTCAGTTGGGAGGAAGGCGTTGATGCTAATATCATCAACGATTGACGTTACCAACAGAAGAAGCACCGGCTAACTCCGTGCCAGCAGCCGCGGTAATACGGAGGGTGCAAGCGTTAATCGGAATTACTGGGCGTAAAGCGCACGCAGGCGGTTTGTTAAGTCAGATGTGAAATCCACGCGCTTAACGTGGGAAC
+
GGGGGGGGGGGCFGGGGGGGFGGGGGGGEFGGGGGGGGGGGGGEEC:FFGGGGGGGGGGD@CFGEGCFG?FGGGGGGGGFEGGGFGGGCFDFGGF<EEGGGGGE9??BFGGGGGFGCDGG@CEFFFCGABFGGFFGGCFGGDF=A?F+DG:<FF:DFFDCF738>F,C7BFGCGFFGGGFEEFGGCD,,>87:EECGGGCEGGCCEEDE7+=CC8*=>DDCD**<<CF+7CGFC5CD7BG@D3<GDGC:C995*9559@=A?F7F706BF*89?F42(>:@B*8@45(20<(4-
@M04650:207:000000000-C238N:1:1101:21965:8202 1:N:0:19
ACTCCTACGGGAGGCAGCAGTGGGGAATATTGCACAATGGGCGCAAGCCTGATGCAGCCATGCCGCGTGTATGAAGAAGGCCTTAGGGTTGTAAAGTACTTTCAGTTGGGAGGAAGGCGTTGATGCTAATATCATCAACGATTGACGTTACCAACAGAAGAAGCACCGGCTAACTCCGTGCCAGCAGCCGCGGTAATACGGAGGGTGCAAGCGTTAATCGGAATTACTGGGCGTAAAGCGCACGCAGGCGGTTGATTAAGTTAGATGTGAAATCCCCGGGCTTAACCTGGGAAT
+
GGGGGGGGGGGGGGGGGGGGGGGGGGGGGGGGGGGGGGGGGGGGGGGGGGGGGGGGGGGGGGGGGGGGGGGGGGGGGGGGGGGGGGGGGGGGGGGGGGGGGGGGGGGGGGGGGGGGGGGGGGGGGGGGGGGGGGGGGGGGGGGGGGGGGGGGGGGGGGGGGGGGGGGGGGGGGGGGGGGGGGGGGGGGGGGGGGGGGGGGGGGGGGGGGGGGGGGGGGGGGDGGGGGGGGGGFGGGGGFGFGFFGGGGFGGDGGGFFFFFGFGF?FGFFFFFFFFF?BGFFBFFBFFFFFFFB0
@M04650:207:000000000-C238N:1:1101:18690:8242 1:N:0:19
ACTCCTACGGGAGGCAGCAGTGGGGAATATTGCACAATGGGCGCAAGCCTGATGCAGCCATGCCGCGTGTGTGAAGAAGGCCTTCGGGTTGTAAAGTACTTTCAGCGGGGAGGAAGGGAGTAAAGTTAATACCTTTGCTCATTGACGTTACCCGCAGAAGAAGCACCGGCTAACTCCGTGCCAGCAGCCGCGGTAATACGGAGGGTGCAAGCGTTAATCGGAATTACTGGGCGTAAAGCGCACGCAGGCGGTCTGTCAAGTCGGATGTGAAATCCCCGGGCTCAACCTGGGAAC
+
GGGGGGGGGGGGGGGGGGGGGGGGGGGGGGGGGGGGGGG9CFGGGGGGGGGGGGGGGGGGGGGGGGGGGGGGFGGGGGGGGGGGGGGGGGGGGGGGGGGGGGGGGGGGGGEGGGGGGGGGGGGGGGGGGGGGGGGGGGGGGGGGGGGGGGGGGGGGGEGGGGFGGGGGGGGEGGGGGGGGGGDGGGGGGGGEGGGGGGGGGECGGGGGGFGGGGG=FGFGGGCFDFGGFFGGFCDCDGBCBGFEGGDGDDGGDCGBFFFFFFDC>7D:F4@46@6/(,9<>9C@FFFFFF3(54
@M04650:207:000000000-C238N:1:1101:22019:8246 1:N:0:19
ACTCCTACGGGAGGCAGCAGTGGGGAATATTGCACAATGGGCGCAAGCCTGATGCAGCCATGCCGCGTGTATGAAGAAGGCCTTAGGGTTGTAAAGTACTTTCAGCGGGGAGGAAGGTGATAAGGTTAATACCCTTATCAATTGACGTTACCCGCAGAAGAAGCACCGGCTAACTCCGTGCCAGCAGCCGCGGTAATACGGAGGGTGCAAGCGTTAATCGGAATTACTGGGCGTAAAGCGCACGCAGGCGGTCTGTCAAGTCGGATGTGAAATCCCCGGGCTCAACCTGGGAAC
+
FGGGGGGGGGGGGGGGGGGGGGGGGGGGCGGCGGGGGGGGGGGGGGGGGGGGGGGGGGGGGGGGGGGGGEGGGGGGGGGGGGGG@FGAGFGGGGGGGGGGGGGGFCGDCEGGGGGFGGGGGGGGGFFFGGGGGGFGEGGGGGGGGGGGGGGFFGGGGGGGGGGG@FCGGGGGGGGGGGGGDGGGGGGGGGGGGGGGGGGGGGGGGGGGGGGGGGGGFGGFGGGFGF?CGGGGF5DEGGFGBGDEGDGGEGGGGDGFFFFFGFDGE3C?FFF?FFFFFFGFFBFFFFF:7F5::3
@M04650:207:000000000-C238N:1:1101:20355:8268 1:N:0:19
ACTCCTACGGGAGGCAGCAGTGGGGAATATTGCACAATGGGCGCAAGCCTGATGCAGCCATGCCGCGTGTATGAAGAAGGCCTTCGGGTTGTAAAGTACTTTCAGCGAGGAGGAAGGCGTTGTGGTTAATAACCGCAACGATTGACGTTACTCGCAGAAGAAGCACCGGCTAACTCCGTGCCAGCAGCCGCGGTAATACGGAGGGTGCAAGCGTTAATCGGAATTACTGGGCGTAAAGCGCACGCAGGCGGTCTGTCAAGTCGGATGTGAAATCCCCGGGCTCAACCTGGGAAC
+
GGGGGGGGGGGGGGGGGGGGGGGGGGGGGGGGGGGGGGGGGGGGGGGGGGGGGGGGGGGGGGGGGGGGGGGGCGGFGGGCGGGGGGGGGGGGGGGGGGGGGGGGGGGGGGGGGGGGGGGGGGGGGGGGGGGGGGGGGGGGGGGGGGGGGGGGGGGGGGGGGGGGGGGCEGGGGGGGGGGGGGGGGGGGGGGGGGGGGGGGGGGGGGGGGGGGGGGCFFGGGDGGGGGGGGGGFGGGGGFGFGF>DGDDFGGGGGGFFFFFGFGGFGGFFFFFFFFF?B9BF09=?FFFFFFFF2
@M04650:207:000000000-C238N:1:1101:18430:8281 1:N:0:19
ACTCCTACGGGAGGCAGCAGTGGGGAATATTGCACAATGGGCGAAAGCCTGATGCAGCAACGCCGCGTGAGCGATGAAGGCCTTCGGGTCGTAAAGCTCTGTCCTCAAGGAAGATAATGACGGTACTTGAGGAGGAAGCCCCGGCTAACTACGTGCCAGCAGCCGCGGTAATACGTAGGGGGCTAGCGTTATCCGGAATTACTGGGCGTAAAGCGCACGCAGGCGGTCAATTAAGTCAGATGTGAAAGCCCCGAGCTTAACTTGGGAATTGCATCTGAAACTGGTTGGCTAG
+
GGGGGGGGGGGGGGGGGGGGGGGGGGGGGGGGGGGGGGGGGGGGGGGGGGGGGGGGGGGGGGGGGGGGGGGGGGGGGGGGGGGGGGGGGGGGGGGGGGGGGGGGGGGCEFGGGGGGGGGGGGGGGGGGGGGGGGGGGGGGGGGGGGGFGGGGGGFGGGGGGGGGGGGGGGGEFGGGGCGGGECGGGGGGGGGGGGGGGGGGGGFGGGGGGGGGGGGGGGGGGGGDGGGGGGGF?>FGGFGFGF?CF7FFDFGDGG@FFFFGFG>FFF?FFFFFFFFAAGFFFCF@FFFFF=:
@M04650:207:000000000-C238N:1:1101:16458:8352 1:N:0:19
ACTCCTACGGGAGGCAGCAGTGGGGAATATTGCACAATGGGCGCAAGCCTGATGCAGCCATGCCGCGTGTATGAAGAAGGCCTTAGGGTTGTAAAGTACTTTCAGCGGGGAGGAAGGTGATAAGGTTAATACCCCTATCAATTGACGTTACCCGCAGAAGAAGCACCGGCTAACTCCGTGCCAGCAGCCGCGGTAATACGGAGGGTGCAAGCGTTAATCGGAATTACTGGGCGTAAAGCGCACGCAGGCGGTCAATTAAGTCAGATGTGAAAGCCCCGAGCTTAACTTGGGAAT
+
GGGGGGGGGGGGGGGGGGGGGGGGGGGGGGGGGGGGGGGGGGGGGGGGGGGGGGGGGGGGGGGGGGGGGGGGGGGGGGGGGGGGGGGGGGGGGGGGGGGGGGGGGGGGGGGGGGGGGGGGGGGGGGGGGGGGGG+FFGGGGGGGGGGEGGGGGGGGGGGGGGFGGGGGGGGGGGGGGGGGGGGGGGGGGGGGGGGGGGGGGGGGGGGGGGGGGGGGGGGGGGGGGGGGFGGGFGGGGGFGFGFFGGGDFGGDGDGFFFFFGFGGFGFBFFFFFFFFFFGEF9FFFFFAAFFFF?
@M04650:207:000000000-C238N:1:1101:13189:8409 1:N:0:19
ACTCCTACGGGAGGCAGCAGTAGGGAATCTTCGGCAATGGACGAAAGTCTGACCGAGCAACGCCGCGTGAGTGAAGAAGGTTTTCGGATCGTAAAACTCTGTTGTTAGAGAAGAACAAGGACGTTAGTAACTGAACGTCCCCTGACGGTATCTAACCAGAAAGCCACGGCTAACTACGTGCCAGCAGCCGCGGTAATACGTAGGTGGCAAGCGTTGTCCGGATTTATTGGGCGTAAAGCGAGCGCAGGCGGTTTCTTAAGTCTGATGTGAAAGCCCCCGGCTCAACCGGGGAGG
+
GGGGGGGGGGGGGGGGGGGGGGGGGGGGGGGGGGGGGGGGGGGGECFGGGGGGGGGGGGGGGGGGGGGGGGGGGGGGGGGGGGGGGGGGGGGGGGGGGGGGGGGGGGGGGGGFGGGGGGFGGGGGGGGGGGGGGGGGGGGGGGGGGGGGGGGGGGGGGGGGGFGGGGGGGGGGGGGGGGFGGGGGGGGGGGGGGGGGGGGGGFBFGGGGGGGGGGGGGGG85;5CGGGGGGFEGGGGGFGFGFFGGDGFGGGDGGFFFFFGFGGFGGFFBFFFF@F?BG>B09?FFFFFF@(4>
@M04650:207:000000000-C238N:1:1101:15593:8444 1:N:0:19
ACTCCTACGGGAGGCAGCAGTGGGGAATATTGCACAATGGGCGGAAGCCTGATGCAGCGACGCCGCGTGAGGGATGACGGCCTTCGGGTTGTAAACCTCTTTCAGCAGGGACGAAGCGCAAGTGACGGTACCTGCAGAAGAAGCACCGGCTAACTACGTGCCAGCAGCCGCGGTAATACGTAGGGTGCGAGCGTTGTCCGGAATTACTGGGCGTAAAGACTTCGTAGGCGGTTTGTCGCGTCGTCTGGGAAATCCCGAGGCTTAACGTCGGGCGTGCAGGCGTTTCGGGCAGGG
+
GGGFGGGGGGGGGGGGGGGGGGGGGGGFGGGGGGGGGGGGGGGDFGEGGGGFGGGGGGGGGGGGGGGGGGGGDGDEFFG7FGGGGGGGGGGGGGGGGGGGGFGGGGGFFEGGGGGCGGECFGGAFFEEFG:FFFGGGC3DB@AFCFGCCEEGFCCCF7=,=C9C:CBFFCF*<1:CG9CCB6EGGGGGD>85CGE5C<AEEEEGDF9:0<CC=*:*:>D*<7C5CG=CE<E27*9ECGFD>G)0CC**)27DFGGFDB:BC>4DF**.)8@B>>EB:<7@F9*).0.(457<>(
@M04650:207:000000000-C238N:1:1101:19710:8471 1:N:0:19
ACTCCTACGGGAGGCAGCAGTGGGGAATATTGCACAATGGGCGAAAGCCTGATGCAGCAACGCCGCGTGAGCGATGAAGGCCTTCGGGTCGTAAAGCTCTGTCCTCAAGGAAGATAATGACGGTACTTGAGGAGGAAGCCCCGGCTAACTACGTGCCAGCAGCCGCGGTAATACGTAGGGGGCTAGCGTTATCCGGAATTACTGGGCGTAAAGGGTGCGTAGGCGGTCTTTCAAGCCAGAAGTGAAAGGCTACGGCTCAACCGTAGTAAGCTTTTGGAACTGTAAGACTTGAGT
+
GGGGGGGGGGGGGGGGGGGGGGGGGGGGGGGGGGGGGGGGGGGGGGGGGGGGGGGGGGGGGGGGGGGGGGGGGGGGGGGGGGGGGGGGGGGGGGGGGGGFGGGGGGGGGGGGGGGGGGGGGGGFGGGGGGGGFGGGGGGGGGGGGGGGGGGGGGGGGGGGGGGGGGGGGGGGGGGGGGGGGGGDGGGGGGGGGGGGGGGGGGGGGGGGEGGGFGCGGGG<EDEGGGGGGGGGFGGGFFF<?FBFGGGGFGGGGGGFB@FFGFGGFDDAFFFFFFFFF?GFF<CFFFFDF46A?4
@M04650:207:000000000-C238N:1:1101:26922:8478 1:N:0:19
ACTCCTACGGGAGGCAGCAGTAGGGAATCTTCCGCAATGGGCGAAAGCCTGACGGAGCAACGCCGCGTGAGTGATGAAGGTCTTCGGATCGTAAAACTCTGTTATTAGGGAAGAACAAATGTGTAAGTAACTGTGCACGTCTTGACGGTACCTAATCAGAAAGCCACGGCTAACTACGTGCCAGCAGCCGCGGTAATACGTAGGTGGCAAGCGTTATCCGGAATTATTGGGCGTAAAGCGCGCGTAGGCGGTTTCTTAAGTCTGATGTGAAAGCCCACGGCTCAACCGTGGAGG
+
GGGGGGGGGGGGGGGGGGGGGGGGGGGGGGGGGGGGGGGGGGGGGGGGGGGGGGGGGGGGGGGGGGGGGGGGGGGGGGGGGGGGGGGGEFGGGGGGGGGGGGFGC?FGGGGGGGGGGGGGGGGGGGGGGGGGGFFGGGGGGGGGGGGGGGGGGGGGGGGGGGGGGGGGGGGGGGGGGGGGGGGGGGGGGGGGGEGGCGGFFGGGGGFGGGFFEGGGGGGGGGGGGCFFFGGGEEGGDGFG>DFFGGGGFG3>5/:6BFFFEFGD9FGFFFFFFF>FBFGDFFG@FFFFFFB(4?
@M04650:207:000000000-C238N:1:1101:16922:8479 1:N:0:19
ACTCCTACGGGAGGCAGCAGTGGGGAATATTGCACAATGGGCGGAAGCCTGATGCAGCGACGCCGCGTGAGGGATGACGGCCTTCGGGTTGTAAACCTCTTTCAGCAGGGACGAAGCGCAAGTGACGGTACCTGCAGAAGAAGCACCGGCTAACTACGTGCCAGCAGCCGCGGTAATACGTAGGGTGCGAGCGTTGTCCGGAATTACTGGGCGTAAAGCGCACGCAGGCGGTCTGTCAAGTCGGATGTGAAATCCCCGGGCTCAACCTGGGAACTGCATCCGAAACTGGCAGGC
+
GGGGGGGGGGGGGGGGGGGGGGGGGGGGGGGFGGGGGGGGGGGGGGGGGGGGGGGGGGGGGGGGGGGGGGGGGGGGGGGGGGGGGGGGGGGGGGGGGGGGGGGGGGGGGGGGGGGGGGGGGGGGFGGGGGGGGGGGDGGGGGGGGGGGGGGDFGGGGGGGGGGGGGGGGGGGGGGGGGGGGGGGGGGGGGGGGGCGGGGGGGGGGFFGFFGGGGGGGGGGGGGGGGGEEGEGFGGGGGFGFFBEDGGGFFGFDGGFFFFFGEF4@FFFFF3)<FF@?FFFFFDBFFFF?FFF>6
@M04650:207:000000000-C238N:1:1101:12898:8484 1:N:0:19
ACTCCTACGGGAGGCAGCAGTGGGGAATATTGCACAATGGGGGAAACCCTGATGCAGCAACGCCGCGTGAGTGATGACGGTCTTCGGATTGTAAAGCTCTGTCTTTAGGGACGATAATGACGGTACCCAAGGAGGAAGCCACGGCTAACTACGTGCCAGCAGCCGCGGTAATACGTAGGTGGCGAGCGTTATCCGGATTTACTGGGCGTAAAGGGAGCGTAGGCGGATGATTAAGTGGGATGTGAAATACCCGGGCTCAACTTGGGTGCTGCATTCCAAACTGGTTATCTAG
+
GGGGGGGGGGGGGGGGGGGGGGGGGGGGGGGGGGGGGGGGGGGGGGGGGGGGGGGGGGGGGGGGGGGGGGGGGGGGGGGGGGGGGGGFGGGGGGGFGGGGGGGGGGGGGGGGGGGGGGGGGGDFGGGGGGFGFGGEFGGGGGGDGEGGGGGGGFGFGGGGGGGGGCEGEGGGGGF9CFGFGGGGGGGGGDGGFCEGEE5CGGFFGGGGGGGGGGGGGGGGEG59EGEEEG7FFFGGGG@FF:?FGGFGFDFGGDGFFFFFGFC7<5*4>?4?66=F<DFFFFG@?=9<AFFF
@M04650:207:000000000-C238N:1:1101:23009:8509 1:N:0:19
ACTCCTACGGGAGGCAGCAGTGGGGAATATTGCACAATGGGCGCAAGCCTGATGCAGCCATGCCGCGTGTGTGAAGAAGGCCTTCGGGTTGTAAACTCCTTTCGCTAGGGAAGAAGCCATTTTGTGGTGACGGTACCTGGATAAGAAGCACCGGCTAACTACGTGCCAGCAGCCGCGGTAATACGTAGGGTGCAAGCGTTGTCCGGAATTACTGGGCGTAAAGAGCTCGTAGGTGGTTTGTCGCGTCGTCTGTGAAATCCCGAGGCTTAACTTCGGGCGTGCAGGCGATACGGG
+
GGGGGGGGGGGGGGGGGGGGGGGGGGGGGGGGGGGGGGGGGGGGGGGGGGGGGGGGGGGGGGGGGGGGGGGGFGGGGGGGGGGGGGGGGGGGGGGGGGGGGGGGGGGGGGGGGGGGGGGGGGGGGGGGGGGGGGGGGGGGGGGGGGGGGGGGGGGGGGGGGGGGGGGGGGGGGGGGGG@FGGGGGGGGGGGGGGGGGGGGGGGGGGGGGGGGGGGGGGGGGGGGGGGGGGGGFGGGGGFGFGFFGGGGFGGGGGGFFFFFGFGGDDFFFFFFFFFFFFGFFBGFFFFFF>DFFF
@M04650:207:000000000-C238N:1:1101:28447:8564 1:N:0:19
ACTCCTACGGGAGGCAGCAGTGGGGAATATTGCACAATGGGCGCAACCCTGATCCAGCGACGCCGCGTGGGTGATGAAGGCCTTCGGGTTGTAAAGCCCTTTCGACGGGGACGATGATGACGGTACCCGGCGAAGAAGCACCGGCTAACTCCGTGCCAGCAGCCGCGGTAAGACGGAGGGTGCTAGCGTTGTTCGGAATCACTGGGCGTAAAGGGCGCGTAGGCGGCCCATGCAGTCGGCTCGTGAAAGCCCGGGGCTCAACCCCGGAGGTGCGGCCGAAACACATGAGCTGGG
+
GGGGGGGGGGGGGGGGGGGGGGGGGGGGGGGGGGGGGGGGGGGGGGGGGGGGGGGGGGGGGGGGGGGGGGGGDGGGGGGGGGGGGGGGGGGGGGGGGGGGGGGGGGGGGGGGGGFFGGGGGGGGGGGGEGGGGGGGCFFGGGGGGGGFFGGGEGCFGFFGGGGGGGGGGGEGGGGGEGGDGGCGGFGGGGGGGGGGGGGGGGGFGFGGGGGGGGGGGDGGEGG?CEGD5CFD:CG?F<>G>5>EG:FGFF5DGGG:75>F??GGFGG0>@>5?B:@>;D@50*756?40==83-
@M04650:207:000000000-C238N:1:1101:26384:8577 1:N:0:19
ACTCCTACGGGAGGCAGCAGTAGGGAATCTTCCGCAATGGACGAAAGTCTGACGGAGCAACGCCGCGTGAGTGAAGAAGGTTTTCGGATCGTAAAGCTCTGTTGTTAGGGAAGAATAGTTAAGGGAGTAACTGCCCTTGATGTGACGGTACCTAACCAGAAAGCCACGGCTAACTACGTGCCAGCAGCCGCGGTAATACGTAGGTGGCAAGCGTTGTCCGGAATTATTGGGCGTAAAGCGCGCGCAGGCGGTCTTTTAAGTCTGATGTGAAAGCACCCGGCTCAACCGGGGAGG
+
GGGGGGGGGGGGGGGGGGGGGGGGGGGGGGGGGGGGGGGGGGGGGGGGGGGGGGGGGGGGGGGGGGGFGGGGGGGGGGGGGGGGGGGGGGGGGGGGGGGGGGGGGGGGGGGGGGGGFGGGGGGGGGGGGGGGGGGGGGGDFGGGGGGGGGGGGCEGGGGGGGGGGGGGGGGGFFFGGGGGGGGGGFGGDEGGGGGGGGGGGGGGGGGGGGGGGGEGGGGDDCGFGGDGCGGGFGG=FGFGFGFFDDD<>DGCGGFFFFFFGFGFFGGAF=?=FF)73(>>D9G=FF@>FBE9;B
@M04650:207:000000000-C238N:1:1101:16087:8590 1:N:0:19
ACTCCTACGGGAGGCAGCAGTGGGGAATATTGCACAATGGGCGCAAGCCTGATGCAGCCATGCCGCGTGTATGAAGAAGGCCTTAGGGTTGTAAAGTACTTTCAGCGGGGAGGAAGGTGATAAGGTTAATACCCTTATCAATTGACGTTACCCGCAGAAGAAGCACCGGCTAACTCCGTGCCAGCAGCCGCGGTAATACGGAGGGTGCAAGCGTTAATCGGAATTACTGGGCGTAAAGCGCACGCAGGCGGTCAATTAAGTCAGATGTGAAAGCCCCGAGCTTAACTTGGGAAT
+
GGGGGGGGGGGGGGGGGGGGGGGGGGGGGGGGGGGGGGGGGGGGGGGGGGGFGGGGGGGGGGGGGGGGGGGGGGGGGGGGGGGGGGGGGGGGGGGGGGGGGGGGGGGGGGGGGGGGGGGGGGGGGGGGGGFFGGGFGGGGGGFGGGGDGGGGGGGGGGGGGGGGGGGGGGCEGGEGGGFFGECDGGGGGGGGGGGGGCFFCGEGGGGGGGGGGGGGFGGGGGGGGGGGGGFGFEGEGGFGFGBDGGGDFGGGGCFF4F?FGFGG7C:<FFFFFFFF?>D@BBGFFFFFFFF??7
@M04650:207:000000000-C238N:1:1101:16205:8629 1:N:0:19
ACTCCTACGGGAGGCAGCAGTGGGGAATATTGCACAATGGGCGAAAGCCTGATGCAGCAACGCCGCGTGAGCGATGAAGGCCTTCGGGTCGTAAAGCTCTGTCCTCAAGGAAGATAATGACGGTACTTGAGGAGGAAGCCCCGGCTAACTACGTGCCAGCAGCCGCGGTAATACGTAGGGGGCTAGCGTTATCCGGAATTACTGGGCGTAAAGGGTGCGTAGGCGGTCTTTCAAGCCAGAAGTGAAAGGCTACGGCTCAACCGTAGTAAGCTTTTGGAACTGTAAGACTTGAGT
+
GGGGGGGGGGGGGGGGGGGGGGGGGGGGGGGGGGGGGGGGGGGGGGGGGGGGGGGGGGGGGGGGGGGGGGGGGGGGGGGGGGGGGGGGGGGGGGGGGGGGGGGGGGG8FGGGGGGGGGGGGGGGGGGGGGGGGGGGGGGGGGGGGGGGGGGGGGGGGGGGGGGGGGGGGGGGGGGC@FGGGGGGGGFGECEGGGGGGGGGFFECFGGGCEGGGGGGGGGDGDGFGGECEFFGFFGGCFFGFG@6FGGGFGGGGGGFFEFFGFGC5DGFFF?FFFFFF?G@F?:7767?B*63)-
@M04650:207:000000000-C238N:1:1101:24932:8632 1:N:0:19
ACTCCTACGGGAGGCAGCAGTGGGGAATATTGCACAATGGGGGAAACCCTGATGCAGCAACGCCGCGTGAGTGATGACGGTCTTCGGATTGTAAAGCTCTGTCTTTAGGGACGATAATGACGGTACCTAAGGAGGAAGCCACGGCTAACTACGTGCCAGCAGCCGCGGTAATACGTAGGTGGCAAGCGTTGTCCGGATTTACTGGGCGTAAAGGGAGCGTAGGCGGATACTTAAGTGGGATGTGAAATACTTGGGCTCAACCCGAGTACTGCATTCCAAACTGAGTATCTAG
+
GGGGGGGGGGGGGGGGGGGGGGGGGGGGGGGGGGGGGGGGGGGGGGGGGGGGGGGGGGGGGGGGGGGGGGGGGGGGGGGGGGGGGGGGGGGGGGGGGGGGGGGGGGGGGGGGGGGGGGGGGGGGGGGGGGGGGGGGGGGGGGGGGGGGGGGGGGGGGGFGGGGGGGGGGGGGGGGGGGGGGGGGGGGGGGGGGGGGGGGGGGGGGGGGGGGGGGGGGDGDEDGGGGGGGGGGFGGGGGFGFDFFGFGGFGGGFGGFFFFFGFD<BDGFFFBFFFFFFFGFFDGFFFF<BFFF
@M04650:207:000000000-C238N:1:1101:2603:8677 1:N:0:19
ACTCCTACGGGAGGCAGCAGTGGGGAATATTGCACAATGGGGGAAACCCTGATGCAGCAACGCCGCGTGAGTGATGACGGTCTTCGGATTGTAAAGCTCTGTCTTTAGGGACGATAATGACGGTACCTAAGGAGGAAGCCACGGCTAACTACGTGCCAGCAGCCGCGGTAATACGTAGGTGGCGAGCGTTATCCGGATTTATTGGGCGTAAAGGGAGCGTAGGCGGATACTTAAGTGGGATGTGAAATACTTGGGCTCAACACGAGTACTGCATTCCAAACTGAGTATCTAG
+
GGGGGGGGGGGGGGGFGGGGFGGGGGGGGGGGGGGGGGGGGGGGGGGGGDGGGGGGGGGGGGGGGGGGGGGGGGGGGAFFEEGGGGGGGGGGGGGGGGGGGGGGA<FGGGGDFE+BFEFGGGGGGGD9?FBF96>@F@<DDFGGGEGG7EGGGGGGGGGFGGGFGGGGEEEGFGGFFGGAGG>CC5CGE5?BFGGGG5>FGGGGFGFEEE=AFCGGCDGGED*<:C7CC7??@7:ACF>47C@B*?DG=F7:>6DF:>==F?G5>GG:B==B4@?=-)0=>2C9;6@)49*6
@M04650:207:000000000-C238N:1:1101:21413:8683 1:N:0:19
ACTCCTACGGGAGGCAGCAGTGGGGAATATTGCACAATGGGCGCAAGCCTGATGCAGCCATGCCGCGTGTATGAAGAAGGCCTTAGGGTTGTAAAGTACTTTCAGTTGGGAGGAAGGCGTTGATGCTAATATCATCAGCGATTGACGTTACCAACAGAAGAAGCACCGGCTAACTCCGTGCCAGCAGCCGCGGTAATACGGAGGGTGCAAGCGTTAATCGGAATTACTGGGCGTAAAGCGCACGCAGGCGGTTTGTTAAGTCAGATGTGAAATCCCCGCGCTTAACGTGGGAAT
+
GGGGGGGFGCGCFGGGGDFGFFFGGGGGGGGGGGGGGGDF8@F@FGEFFEGGGGFGGGGGGGGGCEGGGCEEFGGFFGGGCFFGGGFGGFGGGGFGA<FG<FGGGFGFG:F7FF<EF@>F@FGGGGGGGGGGFFCCDFGDE<DFGGC@D<+E<DFFGGGFGGFFGGCEGD@@BFFBFEGC8FCC@FF@7>8**4::;;?FG*8CEE;*2A?G=*1;7>:FG<CF+::CC6C55:D5/;=DEDFDD<C3:D3/9*/7?*870/*:=CCAF4*999))40)7BF<)/*.44551>(
@M04650:207:000000000-C238N:1:1101:20601:8692 1:N:0:19
ACTCCTACGGGAGGCAGCAGTGGGGAATATTGCACAATGGGCGCAAGCCTGATGCAGCCATGCCGCGTGTATGAAGAAGGCCTTCGGGTTGTAAAGTACTTTCAGCGAGGAGGAAGGCGTTGTGGTTAATAACCGCAACGATTGACGTTACTCGCAGAAGAAGCACCGGCTAACTCCGTGCCAGCAGCCGCGGTAATACGGAGGGTGCAAGCGTTAATCGGAATTACTGGGCGTAAAGCGCACGCAGGCGGTCTGTCAAGTCGGATGTGAAATCCCCGGGCTCAACCTGGGAAC
+
GGGGGGGGGGGGGGGGGGGGGGGGGGGGGGGGGGGGGGGGGGGGGGGFGGGGGGGGGGGGFGGGGGGGGGGGDFGFGGGGGGGGGDFFGGGGGGGGGGGGFGFFGFGGGGGGGGG=FFGB:FGGGFGGGGGGEFGGGGGGG=FGGGGGGGDGFGGG@FGGG@FCFGGGGGG>FGGFFGGGGGGGGGGGGGGGGGGGGGGGGDECE8EGCFGGGGGGGGGGDGGGGG7FGGDGFDGGGGFG@C>@GDGGFGGGGGD?FFFFFFDD>DG:=*9979@??9<B@1CFFFF7?@>:7-
@M04650:207:000000000-C238N:1:1101:8906:8713 1:N:0:19
ACTCCTACGGGAGGCAGCAGTGGGGAATATTGCACAATGGGCGCAAGCCTGATGCAGCCATGCCGCGTGTATGAAGAAGGCCTTAGGGTTGTAAAGTACTTTCAGCGGGGAGGAAGGTGATAAGGTTAATACCCTTATCAATTGACGTTACCCGCAGAAGAAGCACCGGCTAACTCCGTGCCAGCAGCCGCGGTAATACGGAGGGTGCAAGCGTTAATCGGAATTACTGGGCGTAAAGCGCACGCAGGCGGTTTGTTAAGTCAGATGTGAAATCCCCGCGCTTAACGTGGGAAC
+
GGGGGGGGGGGGEGEEECFCEGFGGDGGGFFC<FFGGGFGGGDGDEEGGGGGGGGGGFFGGG8EFCFFFFGGGGGGGGGGGGGGGGGGGGGGGGGGGGGGGGGGGGGEGDEGGGGGGGGG@EFGGFGGGGGGGGGGGFAFGGFGGGGGGGGGGGGGGGGGGFGGGGGGGGEEGG9CFGFFGGGGGGFFGDGGGGGGGGGGGGCGGGGGGFGGGGGGGGGGG*;EFGFCEFGGFDDGGGFGDDEFC355>CDG<DGFF?*9<8:CFCDB?FFF?FFFFBGEE>DEFBB?05:<:-
@M04650:207:000000000-C238N:1:1101:9066:8739 1:N:0:19
ACTCCTACGGGAGGCAGCAGTGGGGAATATTGCACAATGGGCGCAAGCCTGATGCAGCCATGCCGCGTGTGTGAAGAAGGCCTTAGGGTTGTAAAGTACTTTCAGTTGGGAGGAAGGCGTTGATGCTAATATCATCAACGATTGACGTTACCAACAGAAGAAGCACCGGCTAACTCCGTGCCAGCAGCCGCGGTAATACGGAGGGTGCAAGCGTTAATCGGAATTACTGGGCGTAAAGCGCACGCAGGCGGTTGATTAAGTTAGATGTGAAATCCCCGGGCTTAACCTGGGAAT
+
GGGGGGGGGGGGGGGGGGGGGGGGGGGGGGGGGGGGGGGGGGGGGGGGGGGGGGGGGGGGGGGGGGGGGGGGGGGGGGGGGGGGGGGGGGGGGGGGGGGGGGGGGGGGGGGGGGGGGGGGGGGGGGCGGGGDGGGGAFFFDAFGGGGGGGGGGGGGGFFGGGGGGGGGGGG>FFGFGGGGGGGGGGGGGGGGGGGGDFFGEEGGGGGGGGFGGGGGG=FGGGC5EGGGCGCFEE5>CFFGDGE>CGGGBDGDGGC?FF?FC=FD6CC9**7B??@?BFGED6FF*9722@F?F1
@M04650:207:000000000-C238N:1:1101:27562:8745 1:N:0:19
ACTCCTACGGGAGGCAGCAGTGGGGAATATTGCACAATGGGCGCAAGCCTGATGCAACCATGCCGCGTGGGGGATGACGGCCTTCGGGTTGTAAACTCCTTTCGCTAGGGAAGAAGCCATTTTGTGGTGACGGTACCTGGATAAGAAGCACCGGCTAACTACGTGCCAGCAGCCGCGGTAATACGGAGGGTGCAAGCGTTAATCGGAATTACTGGGCGTAAAGCGCACGCAGGCGGTCTGTTAAGTCAGATGTGAAATCCCCGCGCTTAACGTGGGAACTGCATTTGAAACTGG
+
GGGGGGGGGGGGGGGGGGGGGGGGGGGGGGGGGGGGGGGGGGGGGGGGGGGGGGGG,EFGGGGGGGGGGGGGGGGGGGGGGGGGGGGGGGGGGGGGGGGGGGGGGGEGGGGGGGGGGGGGFGGGGGGGGGGGGGGGGGFGGGGGGGGFGGGGGGGGGGFCFFGGGGGGGGGGGGGGGDGGGGGGGGGGGGGGGGGGGGGGGGGGGG>EGGGGGGGGGGGGGGGGGGGGDGCEEGGGGGFGFGFFGGGGFGGGCFFFFFF6F>GDEGGFFFFFFFFFF:FFFFGFFFFA>FFB<?
@M04650:207:000000000-C238N:1:1101:7907:8746 1:N:0:19
ACTCCTACGGGAGGCAGCAGTGGGGAATATTGCACAATGGGCGCAAGCCTGATGCAGCCATGCCGCGTGTATGAAGAAGGCCTTAGGGTTGTAAAGTACTTTCAGTTGGGAGGAAGGGCGATGTCTTAATACGGCATCGCATTGACGTTACTCGCAGAAGAAGCACCGGCTAACTCCGTGCCAGCAGCCGCGGTAATACGGAGGGTGCAAGCGTTAATCGGAATTACTGGGCGTAAAGCGCACGCAGGCGGTTGATTAAGTTAGATGTGAAATCCCCGGGCTTAACCTGGGAAT
+
FGGGGGGGG7C;@7FFEGGFGGFGGGGGGGGGFGGCFGFFFGGG>FCFGFGGGGGGGFGDFFGGGDGGGGCGFFDCGGEGGGGGGGFDFFGGGGGGGGGGAFFDFFGECDEFDGCCCE=CEGGGGGGGGGGFGEEEGGGGGGGGGGGGC<EGGCE7F7F7B7CF@FCFEEGCEFGFCEG7B@EFC?F7;CE7*BC>FFGCE*8CCEE*<E7CEGEEGG7F*9E=FFEGF6FFFGGGGG?D:3:>))9CD))9D300**9@F?CC7D7<866?F64<:05)71C6BF=9())(5:
@M04650:207:000000000-C238N:1:1101:15433:8747 1:N:0:19
ACTCCTACGGGAGGCAGCAGTGGGGAATATTGCACAATGGGCGCAAGCCTGATGCAGCCATGCCGCGTGTATGAAGAAGGCCTTCGGGTTGTAAAGTACTTTCAGCGGGGAGGAAGGGAGTAAAGTTAATACCTTTGCTCATTGACGTTACCCGCAGAAGAAGCACCGGCTAACTCCGTGCCAGCAGCCGCGGTAATACGGAGGGTGCAAGCGTTGTCCGGATTTACTGGGCGTAAAGAGCGTGTAGGCGGCCAGACAGGTCTGTTGTGAAAACTGGAGGCTTAACCTCCAGAC
+
GGGGGGGGGGGGGGGGGGGGGGGGGGGGGGGGGGGGGGGGGGGGGGGGGGGGGGGGGGGGGGGGGGGGGGGGGGGGGGGGGGGGGGGGGGGGGGGGGGGGGGGGGGGGGGGGGGGFGGGGGGGGGGGGGGGGGGGGGGGGGGGGG>FGGGGGGGGGGGGGGGGGGGGGGGGGGGCGGGGGGGFFFFGGGEEGGGG5?FGGEEGGC88CGCF=EGGCEG=DGGGGGGGGGCFG>>DEDDF<?D@@GGGGFGDGGGG@FFFFGF=DFGF(5@B?*8:FFFGE@?F77B?61).(5(
@M04650:207:000000000-C238N:1:1101:2678:8770 1:N:0:19
ACTCCTACGGGAGGCAGCAGTGGGGAATATTGCACAATGGGCGCAAGCCTGATGCAGCCATGCCGCGTGTATGAAGAAGGCCTTAGGGTTGTAAAGTACTTTCAGCGGGGAGGAAGGTGATAAGGTTAATACCCTTGTCAATTGACGTTACCCGCAGAAGAAGCACCGGCTAACTCCGTGCCAGCAGCCGCGGTAATACGGAGGGTGCAAGCGTGAATCGGAATTACTGGGCGTAAAGCGCACGCAGGAGGTCAATTAAGTCAGATGTGAAAGCCCCGAGCTTAACTTGGGAAT
+
FGGGGGGGGGGGGGGGGGGGFGGGGGGGGGGGGFGGGGGGGGGGGGFGGGGGGGFFGG8FGGGGGGGEE?FFGGGGGGGGCFGGGGGGGGGGFFGGGGGGGGFGFGGGGGGGGGG>FF8DFGGFGFG<FA@AB=,<B,3ED<@FFGGEGFGDC7@:FGGGGGGGGGGDEGCEFG,?BECGGCEFBEGG7ECEGGDGFFFFCDCEG8EGFFGCGE*;C>7FCCGF+CCFCFG=>CC=FFFG>7B@CDDG)9CD49=*9@FFFFFGFGG4*887F4)041C5<3>*66659:>??0
@M04650:207:000000000-C238N:1:1101:21778:8812 1:N:0:19
ACTCCTACGGGAGGCAGCAGTGGGGAATATTGCACAATGGGCGAAAGCCTGATGCAGCAACGCCGCGTGAGCGATGAAGGCCTTCGGGTCGTAAAGCTCTGTCCTCAAGGAAGATAATGACGGTACTTGAGGAGGAAGCCCCGGCTAACTACGTGCCAGCAGCCGCGGTAATACGTAGGGGGCTAGCGTTATCCGGAATTACTGGGCGTAAAGGGTGCGTAGGCGGTCTTTCAAGCCAGAAGTGAAAGGCTACGGCTCAACCGTAGTAAGCTTTTGGAACTGTAAGACTTGAGT
+
GGGGGGGGGGGGGGGGGGGGGGGGGGGGGGGGGGGGGGGGGGGGGGGGGGGGGGGGGGGGGGGGGGGGGGGGGGGGGGGGGGGGGGGGGGGGGGGGGGGGGGGGGGGGGGGGGGGGGGGGGGGGGGGGGGGGGGGGGGG8FGGGGGGGGGGGGGGGGGGGGGGGGGGGGGGGGGGGGGGGGGGGGGGGCEGGGGGGGGGGGGGGGGGGGGEGFGGGGGGGGGGFGGDEGFGGFGGGGGFGFGFFGGGD5<FGGDDFD@F=C:CD>DGFBBF@=FFF9:FF:>CFFFB?9FFFF)
@M04650:207:000000000-C238N:1:1101:12338:8824 1:N:0:19
ACTCCTACGGGAGGCAGCAGTGGGGAATATTGCACAATGGGCGCAAGCCTGATGCAGCCATGCCGCGTGTATGAAGAAGGCCTTAGGGTTGTAAAGTACTTTCAGCGGGGAGGAAGGTGATAAGGTTAATACCCTTATCAATTGACGTTACTCGCAGAAGAAGCACCGGCTAACTCCGTGCCAGCAGCCGCGGTAATACGGAGGGTGCAAGCGTTAATCGGAATTACTGGGCGTAAAGCGCACGCAGGCGGTCTGTCAAGTCGGATGTGAAATCCCCGGGCTCAACCTGGGAAC
+
GGGGGGGGGGGGGGGGGGGGGGGGGGGGGGGGGGGGGGGGGGGGGGGGGGGEFGGGGGGGGGGGGGGGGGGGGGGGGGGGGGGGGGGGGGGGGGGGGGGGGGGGGGGGGGGGGGGGGGGGGGGGGFGGGGGFGGGGGGGGFFGGGGGGFGGGGGGGGGFGGGGGGGGGGGGGGGGGGGGGGG;EGGGGGGGGGGDGGGGGGEGGGEC=CGGGGGGGGGGGGGGGGGGGCFGGFGGGGGFGFCBFGGGDFGGDGGGFFFFFFFGGEGGFFFFFFFFFFFGEFBGF4?@??FFF?8
@M04650:207:000000000-C238N:1:1101:17958:8829 1:N:0:19
ACTCCTACGGGAGGCAGCAGTGGGGAATATTGCACAATGGGCGCAAGCCTGATGCAGCCATGCCGCGTGTATGAAGAAGGCCTTAGGGTTGTAAAGTACTTTCAGCGGGGAGGAAGGTGATAAGGTTAATACCCTTGTCAATTGACGTTACCCGCAGAAGAAGCACCGGCTAACTCCGTGCCAGCAGCCGCGGTAATACGGAGGGTGCAAGCGTTAATCGGAATTACTGGGCGTAAAGCGCACGCAGGCGGTCAATTAAGTCAGATGTGAAAGCCCCGAGCTTAACTTGGGAAT
+
GGGGGGGGGGGGGGGGGGGGGGGGGGGGGGGGGGGGGGGGGGGGGGGGGGGGGGGGGGGGGGGGGGGGGEGGGGGGGGGGGGGGGGGGGGGGGGGGGGGGGGGGGGGGGDGGGGGGGGGGGGGGGFGGGGGGGGGGGGGGGGGGCFGFCGGGGGGGGGGGGGGGGGGGGGDGGFGGGGGGGGGGGGGGGGGGGGGGDGGGGGGGG8CEFGGGGGGGGGGGCDEGGGGGGGGGFGGDGGFGFG>EGGGGEGGGGGD49F?FEFGGFC>6=@BF??FFFFD@>2C?FFFFFFF6>2
@M04650:207:000000000-C238N:1:1101:27700:8874 1:N:0:19
ACTCCTACGGGAGGCAGCAGTGGGGAATATTGCACAATGGGCGCAAGCCTGATGCAGCCATGCCGCGTGTGTGAAGAAGGCCTTCGGGTTGTAAAGCACTTTCAGCGAGGAGGAAGGGCGATGTCTTAATACGGCATCGCATTGACGTTACTCGCAGAAGAAGCACCGGCTAACTCCGTGCCAGCAGCCGCGGTAATACGGAGGGTGCAAGCGTTAATCGGAATTACTGGGCGTAAAGCGCACGCAGGCGGTTTGTTAAGTCAGATGTGAAATCCCCGGGCTCAACCTGGGAAC
+
GGGGGGGGGGGGGGGGGGGGGGGGGGGGGGGGGGGGGGGGGGGGGGGGGFGGGFGGGGGGGGGGGGGGGGGGGGGGGGGGFGGGGGGGCGG@FFGGGGGGGGGGGGGGGGGGGGGGEGGGGGGGGGGGGGGGGEFGGGGGGGGFGGGGFGGGGGGGGGGGGF7FFGGGGGGGGGGGGGGGGGGGGGGGGGGGG8CCGGGGGGGGEGGGGGGFGECGGGGCEDCGFGGGGCFGFGGEFGFGEGDDGGGGFGGGDDDF49FFGFGGF77:FFFF?@46:>DFFFGFFFFB?FF:?(
@M04650:207:000000000-C238N:1:1101:9587:8943 1:N:0:19
ACTCCTACGGGAGGCAGCAGTGGGGAATATTGCACAATGGGCGCAAGCCTGATGCAGCCATGCCGCGTGTATGAAGAAGGCCTTCGGGTTGTAAAGTACTTTCAGCGAGGAGGAAGGCGTTGTGGTTAATAACCGCAACGATTGACGTTACTCGCAGAAGAAGCACCGGCTAACTACGTGCCAGCAGCCGCGGTAATACGTAGGTGGCAAGCGTTGTCCGGATTTATTGGGCGTAAAGGGAGCGCAGGCGGTGACTTAAGTCTGATGTGAAAGCCCACGGCTTAACCGTGGAGG
+
GGGGGGGGGGGGGGGGGGGG@FGGGGGGGGGGGGGGGGGGGGGGGGGGGGGGGGGGGGGGGGGGGGGGGGGGGGGGGGGGGGGGGGGGGGGGGGGGGGGGGGGGFFDFEGGGGGGGGGGFGGGGGGGGGGGGGGGEGGGG7CFGGGGGGGEGGGGGGDCFGGGGGFGGGGGGGGGGGGGGGGGCFFGGGCCGGGGGGFFGG95;FGGGGFCFGGGGGGGGGCCCCDGFFDCEEGDGFF4CFC3@DDGDDGGGDFGFFFFF<=DGFGG<6@FFFF@FF<GFFFG47@FBFFB6?F
@M04650:207:000000000-C238N:1:1101:9481:8979 1:N:0:19
ACTCCTACGGGAGGCAGCAGTGGGGAATATTGCACAATGGGCGCAAGCCTGATGCAGCCATGCCGCGTGTATGAAGAAGGCCTTAGGGTTGTAAAGTACTTTCAGCGGGGAGGAAGGTGATAAGGTTAATACCCTTGTCAATTGACGTTACCCGCAGAAGAAGCACCGGCTAACTCCGTGCCAGCAGCCGCGGTAATACGGAGGGTGCAAGCGTTAATCGGAATTACTGGGCGTAAAGCGCACGCAGGCGGTCAATTAAGTCAGATGTGAAAGCCCCGAGCTTAACTTGGGAAT
+
GGGGGGGGGGGGGGGGGGGGGGGGGDGGGGGGGGGGGGGGGGGGGGGGGGGGGGGGGGGGGGGGGGGGGGGGGGGFGGGGGGGGGGGGGGGGGGGGGGGGGGGGGGGGGGGGGGGGGGGGGGGGGGGGGGGGGGGGGGGGGGGGGGGGGGGGGGGGGGGGGGGGGGGGGGGGGGGGGGGGGGGGGGGGGGGGGGGGFGGGGGGGGGGGGGGGGGDGGGGGGDGFEGGG+>EFBG:EGGFDEGFEGGGGFGGGGG*@FF6BGFGGFGGAFFF=@FFFFF::56>=FFFFF?FF??
@M04650:207:000000000-C238N:1:1101:14326:8983 1:N:0:19
ACTCCTACGGGAGGCAGCAGTGGGGAATATTGCACAATGGGCGCAAGCCTGATGCAGCCATGCCGCGTGTATGAAGAAGGCCTTAGGGTTGTAAAGTACTTTCAGTTGGGAGGAAGGCGTTGATGCTAATATCATCAGCGATTGACGTTACCAACAGAAGAAGCACCGGCTAACTCCGTGCCAGCAGCCGCGGTAATACGGAGGGTGCAAGCGTTAATCGGAATTACTGGGCGTAAAGCGCACGCAGGCGGTTGATTAAGTTAGATGTGAAATCCCCGGGCTTAACCTGGGAAT
+
GGGGGGGGGGGGGGGGGGGGGGGGEGGGGGGGGGGGGGGGGGGGGGGGGGGGGDGFGGGGGGGGGGGGGGGGGGGGGGGGGGGGGGGGGGGGGGGGGGGGGGGGGFFGGGGGGGGGGGGGGGGGGGGGGGGGGGGGGGGGGGGGGGGGGGGGGGGGGGGGGGGGGGGGGGGGGGGGGGGGGGGGGGGGGGGGGGGGGGGFGGGGGGGGGGGGGGGGGGGGGGGGGGGGGFFGFGGGCDFD:CDDGDDGFGGGDGFFFFFFGFGGFGGF=F6FFFFFFFDBFBGFFFFA<5>?F0
@M04650:207:000000000-C238N:1:1101:21042:8989 1:N:0:19
ACTCCTACGGGAGGCAGCAGTGGGGAATATTGCACAATGGGCGCAAGCCTGATGCAGCCATGCCGCGTGTATGAAGAAGGCCTTAGGGTTGTAAAGTACTTTCAGCGGGGAGGAAGGTGATAAGGTTAATACCCTTGTCAATTGACGTTACCCGCAGAAGAAGCACCGGCTAACTCCGTGCCAGCAGCCGCGGTAATACGGAGGGTGCAAGCGTTAATCGGAATTACTGGGCGTAAAGCGCACGCAGGCGGTCAATTAAGTCAGATGTGAAAGCCCCGAGCTTAACTTGGGAAT
+
GGGGGGGGGGGGGGGGGGGGGGGGGGGGGGGGGGGGGGGGGGGGGGGGGGGGGGGGGGGGGGGGGGGGGGGGGGGGGGGGGGGGGGGGGGGGGGGGGGGGGGGGGGGGGGGGGGGGGGGGGGGGGGGGGGGGGGGGGGGGGFFFGGGGGGGGGGGGGGGGGGGGGGGDCGDGGGGGGGGGGGGGGGGGGGGGGEEGGGGGGGGGGGGGGGFGGEGGGGGGGGGGGGGGGGGGFGGGGGFGFGFFGDGGFGGGGGGFFFFFF@GGFGGFFFFFBFFFFFGFBFFFFFFFFFFBF:
@M04650:207:000000000-C238N:1:1101:20106:8998 1:N:0:19
ACTCCTACGGGAGGCAGCAGTGGGGAATATTGCACAATGGGCGAAAGCCTGATGCAGCAACGCCGCGTGAGCGATGAAGGCCTTCGGGTCGTAAAGCTCTGTCCTCAAGGAAGATAATGACGGTACTTGAGGAGGAAGCCCCGGCTAACTACGTGCCAGCAGCCGCGGTAATACGTAGGGGGCTAGCGTTATCCGGAATTACTGGGCGTAAAGGGTGCGTAGGCGGTCTTTCAAGCCAGAAGTGAAAGGCTACGGCTCAACCGTAGTAAGCTTTTGGAACTGTAAGACTTGAGT
+
GGGGGGGGGGGGGGGGGGGGGGGGGGGGGGGGGGGGGGGGGGGGGGGGGGGGGGGGGGGGGGGGGGGGGGGGGGGGGGGGGGGGGGGGGGGGGGGGGGGGGGGGGGGGGGGGGGGGGGGGGGGDGGGAFFGGGGGGGGGGGGGGGGGGGGGGGGGGGGGGGGGGGGGGGGGGGGGGGGGGGGGGGGGGGGGGGGGGGGGGGGFGGGGGEDG5CFGGGGDGGGCCGGGGGGGGFFDGGGFGFGFFGG>7>FGFGGGF@3?6FFG7>CC2=?FB=F@F;0:?@>:F0*97A*/-3-
@M04650:207:000000000-C238N:1:1101:25219:9002 1:N:0:19
ACTCCTACGGGAGGCAGCAGTGGGGAATATTGCACAATGGGCGGAAGCCTGATGCAGCGACGCCGCGTGAGGGATGACGGCCTTCGGGTTGTAAACCTCTTTCAGCAGGGACGAAGCGCAAGTGACGGTACCTGCAGAAGAAGCACCGGCTAACTACGTGCCAGCAGCCGCGGTAATACGTAGGGTGCGAGCGTTGTCCGGAATTACTGGGCGTAAAGAGTTCGTAGGCGGTTTGTCGCGTCGTTTGTGAAATCCCGCAGCTTAACTGTGGGCGTGCAGGCGATACGGGCAGAC
+
GGGGGGGGGGGGGGGGGGGGGGGGGGGGGGGGGGGGGGGGGGGGGGGGGGGGGGGGGGGGGGGGGGGGGGGGGGGGGGGGGGGGGGGGGGGGGGGGGGGGGGGGGGGGGGGGGGGGGGGGGGGGGGGGGGGGGGGGGGGGGGGGGGGGGGGGGGGGGGGFFGGGGGFGGGGGGGDGGFGGFGGGCFGGGGGGGGGGGGGGGGGGGGGGDGGGGGGGGGG<<DGGGGGGGGGEBGGGGGFGFGE@GGGGFGGGGGF?BEFFGFCFFGGF8@FEFFEFF?GFE;3>DFF:9>3:<1
@M04650:207:000000000-C238N:1:1101:7859:9032 1:N:0:19
ACTCCTACGGGAGGCAGCAGTAGGGAATCTTCGGCAATGGACGAAAGTCTGACGGAGCAATACCGCGTGAGTGATGAAGGTCTTCGGATCGTAAAACTCTGTTGTTAGGGAAGAACAAGCATTAACTTAATATGTTAGTGCCCTGACGGTACCTAACCAGAAAGCCCCGGCTAACTACGTGCCAGCAGCCGCGGTAATACGTAGGGGGCTAGCGTTATCCGGAATTACTGGGCGTAAAGGGTGCGTAGGCGGTCTTTCAAGCCAGAATTGAAAGGCTACGGCTCACCCGTAGT
+
CGGGGGGGGGGGGGGGGGGCGGGGGGGGGGGGGGGGGGDFFGGGGGGGGGFDFGCCFGGGFFGGGGGGGG:FEGGCGGGFGGGGGFGGGGGGGFGGGGFGCFG9FGDC@CECFFGGGGDE8EFGGGGGGFGGGFGGGCF<FDFG8<F=>@B@DGF8FFA@A8FC@FDFF+FGD?@EFF>DDFF;EFE2:EC@8CEDCGGECGFGGDEDGGG5<5;ECFG@CCE5:EF9+:?CFE<=5>6*<C)53C<C)7<)79D??4@@7=*95<*)6=@B4/0)5:55)47>6*).3<71:
@M04650:207:000000000-C238N:1:1101:14136:9056 1:N:0:19
ACTCCTACGGGAGGCAGCAGTGGGGAATATTGCACAATGGGGGAAACCCTGATGCAGCAACGCCGCGTGAGTGATGACGGTCTTCGGATTGTAAAGCTCTGTCTTTAGGGACGATAATGACGGTACCTAAGGAGGAAGCCACGGCTAACTACGTGCCAGCAGCCGCGGTAATACGTAGGTGGCAAGCGTTGTCCGGATTTACTGGGCGTAAAGGGAGCGTAGGCGGATCTTTAAGTGGGATGTGAAATACTTGGGCTCAACCTGAGGGCTGCATTCCAAACTGGGGATCTAG
+
GGGGGGGGGGGGGGGGGGGGGGGGGGGGGGGGGGGGGGGGGGGGGGGGGGGGGGGGGGFGGGGGGGGGGGGGGGGGGGGGGGGGGGGGGGGGGGGGGGGGGGGGGGGGGGGGGGGGGGGGGGGGGGGGGGGGGGGGGGGGGGGGGGGGGGGGGGGGGGGGCGGGGDGGGG@FFGGGGGGGGGGGGGGGGEGGGGGE>GEFG?FGGGGGGGGGGGGGGGDG=DEGGD>EEGGGFFFEFGFGFGFFGGGGFGDGGGG>4;9FFFGGFGFF35@EFF4754CF@2:?F>51:F4:
@M04650:207:000000000-C238N:1:1101:9269:9063 1:N:0:19
ACTCCTACGGGAGGCAGCAGTGGGGAATATTGCACAATGGGCGCAAGCCTGATGCAGCCATGCCGCGTGTATGAAGAAGGCCTTAGGGTTGTAAAGTACTTTCAGCGGGGAGGAAGGTGATAAGGTTAATACCCTTATCAATTGACGTTACCCGCAGAAGAAGCACCGGCTAACTCCGTGCCAGCAGCCGCGGTAATACGGAGGGTGCAAGCGTTAATCGGAATTACTGGGCGTAAAGCGCACGCAGGCGGTCAATTAAGTCAGATGTGAAAGCCCCGAGCTTAACTTGGGAAT
+
GGGGGGGGGDGGGGGGGGGGGGGGGGGGFGGFGGGGGGGGGGGGGGEGGGGGGGFGGGGGGGGGGGGGGGGGGGFGGGGGGGGGGGFGGFGGGGGGGFGGGGGD9EFEGGGGGGGGEGGDFC?FD<DFGGGCGGGGGAFFFG<=FFGGGGGGGDGGGCFCFD@FGGGGEGEEGGGGGEGGGGFGGGGGG5EGGGEGGFGGGD5EDCGG?FGGCEEEGG79E:=FFGGG+9FGD575DFFGFDDBDGGGEDC<C*99==F?EFDGFGC4*=B=77>:?07704>4=FFAA:FB72
@M04650:207:000000000-C238N:1:1101:5097:9085 1:N:0:19
ACTCCTACGGGAGGCAGCAGTGGGGAATATTGCACAATGGAGGAAACTCTGATGCAGCAACGCCGCGTGAGCGATGAAGGTCTTCGGATCGTAAAGCTCTGTCTTTAGGGATGATAATGACAGTACCTAAGGAGGAAGCCACGGCTAACTACGTGCCAGCAGCCGCGGTAATACGTAGGTGGCGAGCGTTATCCGGATTTATTGGGCGTAAAGGGAGCGTAGGCGGATACTTAAGAGGGATGTGAAATACTTGGGCTCAACCCGAGTACTGCATTCCAAACTGAGTATCTAG
+
GGGGGGGGGGGGGGGGGGGGGGGGGGGGGGGGGGGGGGGGGGGGGGGGGGGGGGGGGGGGGGGGGGGGGGGFGGEEFGGGGGGGFGGGGGGGGGGGGGGGGGGGGGFGGGGGGGGGFFGGGGGCFFGGGGGGGGGGGGGGGFGGGGGGGGGGGGFGGGGGGGG7>CGEEGCFGGGGGGECCCFGDGCE8CEFFCGGECG?GCFFEGFGGGGFGDG57CDC8CEFGGE=CF9FFGF+2>>>FG@FCFFGFCCG*9C)7)96*79DED5?FFFFFFFFAAFFFFGFF6FFF7B)
@M04650:207:000000000-C238N:1:1101:3081:9126 1:N:0:19
ACTCCTACGGGAGGCAGCAGTGGGGAATATTGCACAATGGGCGCAAGCCTGATGCAGCCATGCCGCGTGTATGAAGAAGGCCTTCGGGTTGTAAAGTACTTTCAGCGGGGAGGAAGGCGATGCGGTTAATAACCGCGTCGATTGACGTTACCCGCAGAAGAAGCACCGGCTAACTCCGTGCCAGCAGCCGCGGTAATACGGAGGGTGCAAGCGTTAATCGGAATTACTGGGCGTAAAGCGCACGCAGGCGGTCGGTCAAGTCGGATGTGAAATCCCCGGGCTCAACCTGGGAAC
+
GGGGGGGGGGGGGGGGGGGGGGGGGGGGGGGGGGGGGGGGGGGGGGGGGGGGGGGGGFFGGGGGGGGGGGGGGGGFGGGGGGGGGGGGGGGGGFGGGGGGGGGGDGFGGGGECFGGEGGGEGGGGGGGGGGGFGGGGFGGG7DFGGGGGGGG7FDFGED<CGGGGEGGGGGGGGGGGGGFGGGGGGGGGGGGGGGGGGGGGDCCE;CGGGGGGGECEGGGCDEGGGFF?DFFDGGGGGFGFGFBC3CDEDGDD)>.7>66FFGGB<C:FFFFFF:F?67@>3FFFFF??FFBB,
@M04650:207:000000000-C238N:1:1101:26378:9134 1:N:0:19
ACTCCTACGGGAGGCAGCAGTGGGGAATATTGCACAATGGGCGCAAGCCTGATGCAGCCATGCCGCGTGTATGAAGAAGGCCTTAGGGTTGTAAAGTACTTTCAGCGGGGAGGACGGTGATAAGGTTAATACCCTTATCAATTGACGTTACCCGCAGAAGAAGCACCGGCTAACTCCGTGCCAGCAGCCGCGGTAATACGGAGGGTGCAAGCGTTAATCGGAATTACTGGGCGTAAAGCGCACGCAGGCGGTCTGTCAAGTCGGATGTGAAATCCCCGGGCTCAACCTGGGAAC
+
EFFGGF@FEEFGGGGGGGGGGG?EGCCEFFGEFGGGFGGGFFGGEGGGGFF8FFFFDFD8FGGGGGDGCCFGDGDGGGFGFGGGGGGGGGCFGEAEFEGFEEFFGGGEGGDGGG+CFCFDFF9F<>DDGGFFFGGGGGGGGGGDGGGEGGGGDE7CEFCF7EGFGGGGGEGDGGGFGGF*CFFGDFFGEGGGGGGG9>CF5CEGGG5EGFEGEEEGGGGGCDGGGGGGF4EC@*9C<CFGFGBBD)>5:D3DGGCFFBFFG?DD5CG3@?FFFF4F?1)3>6CFFFFFFFFF?6
@M04650:207:000000000-C238N:1:1101:11478:9145 1:N:0:19
ACTCCTACGGGAGGCAGCAGTGGGGAATATTGCACAATGGGCGCAAGCCTGATGCAGCCATGCCGCGTGTATGAAGAAGGCCTTCGGGTTGTAAAGTACTTTCAGCGGGGAGGAAGGGAGTAAAGTTAATACCTTTGCTCATTGACGTTACCCGCAGAAGAAGCACCGGCTAACTCCGTGCCAGCAGCCGCGGTAATACGGAGGGTGCAAGCGTTAATCGGAATTACTGGGCGTAAAGCGCACGCAGGCGGTTTGTTAAGTCAGATGTGAAATCCCCGGGCTCAACCTGGGAAC
+
GGGGGGGGGGGGGGGGGGGGGGGGGGGGGGGGGGGF,E<C@FDGGGGGGGGFFFGFFFGFGAFGEGCGEGFGFDFFGGFGFGGGGGG7FG:FEFGFGGFGGGFEGGGDGGE7FGCGDEGGF>FFFGGGGGFGGGGGGFDGFGGFGGEGGGFGFDDEGGGGFGFGFGFEDCFGFFFGGEGFGGGDGGFFGEGGDGCBE<FFEGGG5CCEGF?GEGGDF:FF5C5EFC?FC6@C>EDCF7@DE:5>DCD)7D3CDD3>@F@*<@D7*:25*9B*9=@??6<)51CF6@)4:))(,(
@M04650:207:000000000-C238N:1:1101:15280:9175 1:N:0:19
ACTCCTACGGGAGGCAGCAGTGGGGAATATTGCACAATGGGCGCAAGCCTGATGCAGCCATGCCGCGTGTATGAAGAAGGCCTTAGGGTTGTAAAGTACTTTCAGCGGGGAGGAAGGTGATAAGGTTAATACCCTTGTCAATTGACGTTACCCGCAGAAGAAGCACCGGCTAACTCCGTGCCAGCAGCCGCGGTAATACGGAGGGTGCAAGCGTTAATCGGAATTACTGGGCGTAAAGCGCACGCAGGCGGTCAATTAAGTCAGATGTGAAAGCCCCGAGCTTAACTTGGGAAT
+
GGGGGGGGGGGGGGGGGGGGGGGGGGGGGGGGGGGGGGGGGGGGGGGGGGGGGGGGGGGGGGGGGGGGGGGGGGGGGGGGGGGGGFGGGGGGGGGGGGGGGGGGGGGGGGGGFGGGGGGFGGGGGGGGGGGGGGGGGGGGGGFGGGFGEFGGGGGGEGGGGGGGGGGGGGGGGGGGFGGGGFGGGGGGGGGGGGGGGGGGGGGGGGGGGFGGGGGGGGGGGGGGGGGGGGGGE7DGGGFGFGFFGGGGFGGGCDG?FFFFGFGGFGGFFFFFFFFFFFDFE>GFFFFFFFFF:3
@M04650:207:000000000-C238N:1:1101:18163:9193 1:N:0:19
ACTCCTACGGGAGGCAGCAGTGGGGAATATTGCACAATGGGCGAAAGCCTGATGCAGCAACGCCGCGTGAGCGATGAAGGCCTTCGGGTCGTAAAGCTCTGTCCTCAAGGAAGATAATGACGGTACTTGAGGAGGAAGCCCCGGCTAACTACGTGCCAGCAGCCGCGGTAATACGTAGGGGGCTAGCGTTATCCGGAATTACTGGGCGTAAAGGGTGCGTAGGCGGTCTTTTAAGCCAGAAGTGAAAGGCTACGGCTCAACCGTAGTAAGCTTTTGGAACTGTAAGACTTGAGT
+
GGGGGGGGGGGGGGGGGGGGGGGGGGGGGGGGGGGGGGGGGGGGGGGGGGGGGGGGGGGGGGGGGGGGGGGGGGGGGGGGGGGGGGGGGGGGGGGGGGGGGGGGGGGGGGGGGGGGGGGGGGGGGGGGGFGGGGGGGGGGGGGDGGDFFFGGDG7FFGFGGGGGGGGGGGGGGGGGGGGGGGGDFFGGEEGGDGEEGCEFGCFGGGGGEGGGGGGGG:CDGCG6CE:5CD7EF6>F4CFFFGF?>*?D@GGGGGGFD>FFG4<5>DGF4B==8@649?FF6<FB4=6).8?).-
@M04650:207:000000000-C238N:1:1101:12923:9208 1:N:0:19
ACTCCTACGGGAGGCAGCAGTGGGGAATATTGCACAATGGAGGAAACTCTGATGCAGCAACGCCGCGTGAGCGATGAAGGTCTTCGGATCGTAAAGCTCTGTCTTTAGGGATGATAATGACAGTACCTAAGGAGGAAGCCACGGCTAACTACGTGCCAGCAGCCGCGGTAATACGTAGGTGGCGAGCGTTATCCGGATTTATTGGGCGTAAAGGGAGCGTAGGCGGATACTTAAGTGGGATGTGAAATACTTGGGCTCAACCCGAGTACTGCATTCCAAACTGAGTATCTAG
+
GGGGGGGGGGGGGGGGGGGGGGGGGGGGGGGGGGGGGGGGGGGGGGGGGGGGGGGGGGGGGGGGGGGGGGGGGGGGGGGGGGGGGGGGGGGGGGGGGGGGGGGGGGGGGGGGGGGGGGGGGGGGGGGGGGGGGGGGGGGGGCFFGGGGGGGGGGGGGGGGGGGGGGGGGGGGGGGGGGGGGGGGGGGGGGGGGGGG5EEGGGG@FFGGEDGGGGGCEGGGGGGGGGGGGGGGFGFFFG>FFGF=FGFGFGGG*9F:4@FFGFGGBGGFFF=4?FFFBFFFFFGF?=?>FFFB
@M04650:207:000000000-C238N:1:1101:17535:9217 1:N:0:19
ACTCCTACGGGAGGCAGCAGTGGGGAATATTGCACAATGGGCGCAAGCCTGATGCAGCAACGCCGCGTGAGCGATGAAGGTCTTCGGATCGTAAAGCTCTGTCTTTAGGGATGATAATGACAGTACCTAAGGAGGAAGCCACGGCTAACTACGTGCCAGCAGCCGCGGTAATACGTAGGTGGCGAGCGTTATCCGGATTTATTGGGCGTAAAGGGAGCGTAGGCGGATACTTAAGTGGGATGTGAAATACTTGGGCTCAACCCGAGTACTGCATTCCAAACTGAGTATCTAG
+
GGGGGGGGGGGGGGGGGGGGGGGGGGGGGGGGGGGGGGGGGGGGGGGGGGGGGGGGGGGGGGGGGGGGGGGGGGGGGGGGGGGGGGGGGGGGGGGGGGGGGGGGGGGGGGGGGGGGGGGGGGGGGGGGGGGGGGGGGGGGGGGGGGGGGGGGGGGGGGGGGGGGGGGGGGGGGGGGGGGGGGGGGGGGGGGGGFGGGGGGGGGGGGGGGGGGGGGGGGGGGGGGGGGGGGGGFGGGGGFF6DFFGGGGFGFGGGGFFFFFGFDDEGGFFFFFFFFFFFGFFFGFFFFB<BFF
@M04650:207:000000000-C238N:1:1101:26969:9218 1:N:0:19
ACTCCTACGGGAGGCAGCAGTGGGGAATATTGCACAATGGGCGCAAGCCTGATGCAGCCATGCCGCGTGTATGAAGAAGGCCTTAGGGTTGTAAAGTACTTTCAGCGGGGAGGAAGGTGATAAGGTTAATACCCTTATCAATTGACGTTACCCGCAGAAGAAGCACCGGCTAACTCCGTGCCAGCAGCCGCGGTAATACGGAGGGTGCAAGCGTTAATCGGAATTACTGGGCGTAAAGCGCACGCAGGCGGTTGATTAAGTTAGATGTGAAATCCCCGGGCTTAACCTGGGAAT
+
GGGGGGGGGGGGGGGGGGGGGGGGGGGGGGGGGGGGGGGGGGGGGGGGGGGGGGGGGGGGGGG8FGGGGFGGGGFGGGGGGGCFGGGGGGGGGGGGGGCFGGGFGGGGGGGGEGFGGGGGGGGGCFGGDGGF@,CFFGGFG<FGGGEFDFEGFG7CEFFDGGGGGG>GGD<CG7C@8B<FCFDG7C6=CEGGGCGCEFFFEEGEGECCFFF=EEEEF7DCEC8CFFGGCFDG>ED:CF=DDD57<DDGBCD/597/=FF=017CF77<F=FFFF)922<;395??=*<:5@78.
@M04650:207:000000000-C238N:1:1101:28596:9242 1:N:0:19
ACTCCTACGGGAGGCAGCAGTGGGGAATATTGCACAATGGGCGCAAGCCTGATGCAGCCATGCCGCGTGTATGAAGAAGGCCTTAGGGTTGTAAAGTACTTTCAGCGGGGAGGAAGGTGATAAGGTTAATACCCTTGTCAATTGACGTTACCCGCAGAAGAAGCACCGGCTAACTCCGTGCCAGCAGCCGCGGTAATACGGAGGGTGCAAGCGTTAATCGGAATTACTGGGCGTAAAGCGCACGCAGGCGGTCAATTAAGTCAGATGTGAAAGCCCCGAGCTTAACTTGGGAAT
+
GGGGGGGGGGGGGGGGGGGGGGGGGGGGGGGGGGGGGGGGGGGGGGGGGGGGGGGGGGGGGGGGGGGGGGGGGGGGGGGGGGGGGGGGGGGGGGGGGGGGGGGGGGDGGGGGGGGGGGGGGGGGGGGGGGGGGGGGGGGGGGGGGGGGGGGGGGGGGGGGGGGGGGGGGGGGGGGGGGGGGGGGGGGGGGGGGGGGGGGGGGGGGGGGGGGGGGGGGGGGGGDGDFGGGGGGFCGGGGFGFGFFGGGGFGGGGGGFFF4@GFGGFGGFFFFFFFF>?FGFFFGFFFFFFFF078
@M04650:207:000000000-C238N:1:1101:19275:9244 1:N:0:19
ACTCCTACGGGAGGCAGCAGTGGGGAATATTGCACAATGGGCGCAAGCCTGATGCAGCCATGCCGCGTGTATGAAGAAGGCCTTCGGGTTGTAAAGTACTTTCAGCGGGGAGGAAGGGAGTAAAGTTAATACCTTTGCTCATTGACGTTACTCGCAGAAGAAGCACCGGCTAACTCCGTGCCAGCAGCCGCGGTAATACGGAGGGTGCAAGCGTTAATCGGAATTACTGGGCGTAAAGCGCACGCAGGCGGTCTGTCAAGTCGGATGTGAAATCCCCGGGCTCAACCTGGGAAC
+
GGGGGGGGGGGGGGGGGGGGGGGGGGGGGGGGGGGGGGGGGGGGGGGGGGGGGGGGGGGGGGGGGGGGGGFGGGGGGGGGGGGGGGGGGGGGGGGGGGGGGGGGGGGGGGGGGGGGGGGGFCFGGGGGGGGGGGGGGGGGGGGGGGGGGGGGGDGFGGFFGGGGGGGEGGGGFGFGGGGGGGGGGGGGGGGGGGGGGGGGGGGGGGGGGGGGGGDGGGGFEGGGGFFGGFGG>5CEGGFGF:57CGGGEGGGDGGFFBF?A?DC5*)./7FFFFF<:;GEF9G=?@>2<F>??0
@M04650:207:000000000-C238N:1:1101:25513:9251 1:N:0:19
ACTCCTACGGGAGGCAGCAGTGGGGAATATTGCACAATGGGCGCAAGCCTGATGCAGCCATGCCGCGTGTATGAAGAAGGCCTTAGGGTTGTAAAGTACTTTCAGCGGGGAGGAAGGTGATAAGGTTAATACCCTTATCAATTGACGTTACCCGCAGAAGAAGCACCGGCTAACTCCGTGCCAGCAGCCGCGGTAATACGGAGGGTGCAAGCGTTAATCGGAATTACTGGGCGTAAAGCGCACGCAGGCGGTTGGATAAGTTAGATGTGAAAGCCCCGGGCTCAACCTGGGAAT
+
GGGGGGGGGGGGGGGGGGGGGGGGGGGGGGGGGGGGGGGGGGGGGGGGGGGGGGGGGGGGGGGGGGGGGGGGGGGGGGGGGGGGGGGGGGGGGGGGGGGGGGGGGGGGGGGGGGGGGGGGGGGGGGGGGGGGGGGGGGGGGGGGGGGGGGGGGGGGGGGGGGGGGGGGGGGGGGGGGGGGGGGGGGGGGGGGDEGGGGGGGGEGGGGGGGGGGEEGGGGGGCEGGGGGGGGGFGGGGGFGFGFFGGGDDGG)5CGFFF??FFGGFGGFFFFFFFF@?>GFFBGFFFFFF>>:B2
@M04650:207:000000000-C238N:1:1101:16921:9278 1:N:0:19
ACTCCTACGGGAGGCAGCAGTGGGGAATATTGCACAATGGGCGCAAGCCTGATGCAGCCATGCCGCGTGTATGAAGAAGGCCTTCGGGTTGTAAAGTACTTTCAGCGGGGAGGAAGGGAGTAAAGTTAATACCTTTGCTCATTGACGTTACCCGCAGAAGAAGCACCGGCTAACTCCGTGCCAGCAGCCGCGGTAATACGGAGGGTGCAAGCGTTAATCGGAATTACTGGGCGTAAAGCGCACGCAGGCGGTTTGTTAAGTCAGATGTGAAATCCCCGCGCTTAACGTGGGAAC
+
CEFGGDFFGGFFGC@FCGFDFFCFGGGGGGGDCEGGGGGGGGG>FCGFGFGGGGGGGGGGGGG<CFGGGGGGGGGGG8EFGFGCEDFDFGGGGEGGGGGFEGGFGCGGGEFGE:=FCEGGFFG<AFFFFFDFGDGGCEFGGG<CCCFFCCGGCG7C7@<FD@FECF7FGGGDFCCF:C<FGGFCFFFG8EEEGEE8F9FCBCE>E8EGD00:E=CEC*:C5DEFGGFGG4E5>E357:4C3)>BGCDGFDD>CD:FF6*7CBFDB77)*1*98B:F(,)).477@FBB<7@:?:
@M04650:207:000000000-C238N:1:1101:25928:9285 1:N:0:19
ACTCCTACGGGAGGCAGCAGTGGGGAATATTGCACAATGGGGGAAACCCTGATGCAGCAACGCCGCGTGAGTGATGAAGGTTTTCGGATCGTAAAGCTCTGTCTTTGGGGAAGATAATGACGGTACCCAAGGAGGAAGCCACGGCTAACTACGTGCCAGCAGCCGCGGTAATACGTAGGTGGCGAGCGTTATCCGGATTTACTGGGCGTAAAGGGAGCGTAGGCGGATGATTAAGTGGGATGTGAAATACCCGGGCTCAACTTGGGTGCTGCATTCCAAACTGGTTATCTAG
+
GGGGGGGGGGGGGGGGGGGGGGGGGGGGGGGGGGGGGGGGGGGGGGGGGGGGGGGGGGGGGGGGGGGEGGGGGGGGGGGGGGGGGGGGGGGGGGGGGGGGGGGGGGGGGGGGGGGGGGGGGGGGGGGGGGGGGGGGGGGGGGGGGGGGGGGGGGGGGGGGGGGGGGGGGGGGGGGGGGGGGGGGGGGGGGGGGGGGGE5FGGGGGGGGGGGGGGGGGGGGGGGGGGEGGCCCFDGGGGFGFGFFGGGGFGGGGGGD:FFFGFFFFDC?3?FFFFFFFFGFFDGFFFF79=F5
@M04650:207:000000000-C238N:1:1101:19849:9297 1:N:0:19
ACTCCTACGGGAGGCAGCAGTGGGGAATATTGCACAATGGGCGCAAGCCTGATGCAGCCATGCCGCGTGTATGAAGAAGGCCTTAGGGTTGTAAAGTACTTTCAGCGGGGAGGAAGGTGATAAGGTTAATACCCTTGTCAATTGACGTTACCCGCAGAAGAAGCACCGGCTAACTCCGTGCCAGCAGCCGCGGTAATACGGAGGGTGCAAGCGTTAATCGGAATTACTGGGCGTAAAGCGCACGCAGGCGGTCAATTAAGTCAGATGTGAAAGCCCCGAGCTTAACTTGGGAAT
+
GGGGGGGGGGGGGGGGGGGGFGGGGGGGGGGGGGGGGGGGGGGGGGGGGGGGGGGGGGGGGGGGGGGEGGGGGGGGGGGGGGGGGGGGGGGGGGGGGGGGGGGGGGGDGGGGGGGGGGGGGFGFFFDGFGGGFCCF@FGGGDFGFFGCCFGGGGGGEGGGGGGGGGGGDEGGGGCGGGEFGGGGGGGGFEEGGGGGGGCCECEEGGGGGGGGGEGGGFGFDGGGGFDGGGGG>CDEDC?GD5DD3<CDFDGDGDF6@?BF<B7:9DCAFFFFB@5>667<>;FFFFFAFF>?(,
@M04650:207:000000000-C238N:1:1101:18808:9310 1:N:0:19
ACTCCTACGGGAGGCAGCAGTGGGGAATATTGCACAATGGGCGCAAGCCTGATGCAGCCATGCCGCGTGTATGAAGAAGGCCTTAGGGTTGTAAAGTACTTTCAGTTGGGAGGAAGGCGTTGATGCTAATATCATCAGCGATTGACGTTACCAACAGAAGAAGCACCGGCTAACTCCGTGCCAGCAGCCGCGGTAATACGGAGGGTGCAAGCGTTAATCGGAATTACTGGGCGTAAAGCGCACGCAGGCGGTCAATTAAGTCAGATGTGAAAGCCCCGAGCTTAACTTGGGAAT
+
GGGGGGGGGGGGGGGGGGGGGGGGGGGGGGGGGGGGGGGGGFFGGGGGGGGGGGGGGGDGGGGGGGGFGEFCFFGFGGGGFGGGFGGFGGGGGGGFGGGGGGCAFGGGGGGGGGGGGGGGGGFGGGFGGGGFGFGGGG8FEDEGGCEGGGDGCDFGFGGGGGFGFGGGGGGGGGFCFEF7EFGGGGFCFEGGGGEEFGGGG>:CEEEGF@EEG:EGFGFFGDEGGGGGGCGGFEGGFGFGED:BGGGD:DGDGGGFFFFFCFGF*:DDBBF?FF4F?FGBBBF?FFFFF:F0?0
@M04650:207:000000000-C238N:1:1101:28913:9313 1:N:0:19
ACTCCTACGGGAGGCAGCAGTGGGGAATATTGCACAATGGGCGAAAGCCTGATGCAGCAACGCCGCGTGAGCGATGAAGGCCTTCGGGTCGTAAAGCTCTGTCCTCAAGGAAGATAATGACGGTACTTAAGGAGGAAGCCCCGGCTAACTACGTGCCAGCAGCCGCGGTAATACGTAGGGGGCTAGCGTTATCCGGAATTACTGGGCGTAAAGGGTGCGTAGGCGGTCTTTCAAGCCAGAAGTGAAAGGCTACGGCTCAACCGTAGTAAGCTTTTGGAACTGTAAGACTTGAGT
+
GGGGGGGGGGGGGGFGGGEGFGGGGGGGGGGGGGGGGGGGGGGGGGGGGGGGGGGGGFGGGGGGGGGGGGGGGGGGGGGGGGGGFGGGGGGGGFGGGGGGGGGGGGGGGGGGFGGGGGGGGGGEFGFFGFFGGFGDGGGGGGGGGGGGGGGGGGGGGGGFGGGGGGGGGGGGGGGG@FCGGGGGFFFGGGGGGGGGGDGGGGGGGGGGCG=FGGGGGGGGGGGGGGG5EGEFFGGFCCFD4CFFGFGGFFGGGGDEEFFFFFGDFDGA4@FF6BFFF?FFFFGFFFFFFFFFD6
@M04650:207:000000000-C238N:1:1101:13918:9351 1:N:0:19
ACTCCTACGGGAGGCAGCAGTGGGGAATATTGCACAATGGGCGAAAGCCTGATGCAGCAACGCCGCGTGAGCGATGAAGGCCTTCGGGTCGTAAAGCTCTGTCCTCAAGGAAGATAATGACGGTACTTGAGGAGGAAGCCCCGGCTAACTACGTGCCAGCAGCCGCGGTAATACGTAGGGGGCTAGCGTTATCCGGAATTACTGGGCGTAAAGGGTGCGTAGGCGGTCTTTCAAGCCAGAAGTGAAAGGCTACGGCTCAACCGTAGTAAGCTTTTGGAACTGTAAGACTTGAGT
+
GGGGGGGGGGGGGGGGGGGGFGGGGGGGGGGGGGGGGGGGGGGGGGGGGGGFGGGGGGGGGGGGGGGGGGGGGGGGGGGGGGGGGGGGGGGGGGFGG<FGGGGGGGGGGGGGGGGGGGGGGGG>F7FFFDGGGGGGGCFFDCGGGEGGGFAGGG:BFGGGGGGGGGGG<EDFGGGEBCFEGEGGGG6EECEGGDEGGGGGGGGGGGCG1>EGGGGFGDGDEGGGGGEEEGGGFFGGDFFDFGFFGGFGFDFGGC5)5<?FF4D9.//567**9@FF>?FFFFGF?@F29*727.
@M04650:207:000000000-C238N:1:1101:7512:9390 1:N:0:19
ACTCCTACGGGAGGCAGCAGTGGGGAATATTGCACAATGGGCGCAAGCCTGATGCAGCCATGCCGCGTGTATGAAGAAGGCCTTCGGGTTGTAAAGTACTTTCAGCGAGGAGGAAGGTGTTGAGGTTAATAACCTCAGCAATTGACGTTACTCGCAGCAGAAGCACCGGCTAACTCCGTGCCAGAAGCCGCGGGAATACGGAGGGTGCAAGCGGTAATCGGAATTACTGGGCGTAAAGCGCACGCAGGCGGGCCGTCAAGTAGGAAGTGAAATCCCAGGGCCCAACCCGGGAA
+
AGGGGGGGGGEFDGGGECGFF8EGEGGDEGGA9AFGFGGGCGCFGGGGGGGGG,CFGFEGGF?FGDEFG7,EFGGFGGG?<<<FGGGEG7CFGFGC??FEGG<AEFC=FFC=FFG<4,B,?<BEFFFD<CF<9AC8=3<5AFAB;>+++>FFC++@<+@D:FCD,DCDG>*6>,,,,4>:6D,D,<>:FCCEG*=B*++13C=7E8CD+:+***2:=:CCCDGF6F9097C5<1)CFC493D))9C3).)))))1.5)0*+*2****)10=4**9?),9))-7>FEB(4B3((
@M04650:207:000000000-C238N:1:1101:9781:9442 1:N:0:19
ACTCCTACGGGAGGCAGCAGTGGGGAATATTGCACAATGGGGGAAACCCTGATGCAGCAACGCCGCGTGAGTGATGAAGGTTTTCGGATCGTAAAGCTCTGTCTTTGGGGAAGATAATGACGGTACCCAAGGAGGAAGCCACGGCTAACTACGTGCCAGCAGCCGCGGTAATACGTAGGTGGCGAGCGTTATCCGGATTTACTGGGCGTAAAGGGAGCGTAGGCGGATGATTAAGTGGGATGTGAAATACCCGGGCTCAACTTGGGTGCTGCATTCCAAACGGGTTATCTAG
+
GGGGGGGGGGGGGGGGGGGGGGGGGGGGGGGGGGGGGGGGGGGGGGGGGGGGGGGGGGGGGGGDGGGEGGGFFGGGGGGGGGGGGGDGGGGGGGGGGFGGGGGGGGGFGGGEGGGGGGGGGGGGGGGGGGGGFFGGGGFGGGGGGGEFGFDFGGGGFGFGGGGGGGGGGGGGGGGGGGG@EFEG78BEGGGFGFE55CGFCFGGGGFGGCGGC<;*:)>7;CEGEG5*:*<FFGGCCFFD?D6=FGGFFGFGGGDE>F?*:@FFFF<<BFFFFFF@<BFF@(5;D373687A
@M04650:207:000000000-C238N:1:1101:11760:9451 1:N:0:19
ACTCCTACGGGAGGCAGCAGTGGGGAATATTGCACAATGGGGGAAACCCTGATGCAGCCATGCCGCGTGTGTGAAGAAGGCCTTCGGGTTGTAAAGCACTTTCAGCGGGGAGGAAGGGAGTAAAGTTAATACCTTTGCTCATTGACGTTACCCGCAGAAGAAGCACCGGCTAACTCCGTGCCAGCAGCCGCGGTAATACGGAGGGTGCAAGCGTTAATCGGAATTACTGGGCGTAAAGCGCACGCAGGCCGTTTGTTAAGTCAGATGTGAAATCCCCGGGCTCAACCTGGTAAC
+
GGGGGGGGGGGGDGGGGGGGGGFGGGGGGGGGGGGFGGFGGGGGGGGFGGGGGGGGGGGGGGGGGGGGGGGGGGFGGGGGGGGGGGGGGGGGGGGGGGGGGGGGGGGGGGGGGGGGDDGGFGFFGGGGGGGDGGFGGGFGFGGGGCGFFFGG:FEDGGGGGFCGGGFGGCFCFEG9FGGGGGFGGGGGGCGECEGGGFGGCE=EDGGGFCFGGG5*CCCG5CEFG?FG?4FC@CD5C76D@D>DDG)CD*9CCGDFFFB@CBCF?GFF4=@4@B)7:1C>:9>*97)4:4)6<2
@M04650:207:000000000-C238N:1:1101:7984:9483 1:N:0:19
ACTCCTACGGGAGGCAGCAGTGGGGAATATTGCACAATGGGCGCAACCCTGATGCAGCCATGCCGCGTGTATGAAGAAGGCCTTAGGGTTGTAAAGTACTTTCATCGGGGAGGCAGGTGATAAGGTTTATACCCTTGTCAATTGACGTTACCCTCAGAACAACCACCGTCTCACTCCGTGCCAGCAGCTTCTCTAATACGTAGGGTGCAATCGTTAATCTGTTTTACTTGGTGTATTGCGCACGCAGTCTGTCCATTAAGTCTTATGTGAAAGCCCCGAGCTTATCTTGTGAAT
+
@FDEGGGGG7CCFGD@FGGDECGF7F7CFECEG9FC,<6-CF:FCE+,8C6FC9FAAFGCG,CCFE:@C=<DDCCA<,,,<,CE,,,CCFCF,,?,C,BEFFG,,5B4:+=+:++++B4,7<,,,5,,,:@,,<==3CF,,:E9D3+3+,+9,,+,,@9,,8,++8+8,>C,@@E,@@<**@96>86:,,2,,2,,2;,46,,*BB:*2<,,4/;**;++1++2<1+2+26+0/0++1+/)2))1/)9/*0:*7***/9*09**1:2.*****0).(()00(9**/14)0))).
@M04650:207:000000000-C238N:1:1101:21891:9484 1:N:0:19
ACTCCTACGGGAGGCAGCAGTGGGGAATATTGCACAATGGGCGCAAGCCTGATGCAGCCATGCCGCGTGTATGAAGAAGGCCTTCGGGTTGTAAAGTACTTTCAGCGGGGAGGAAGGGAGTAAAGTTAATACCTTTGCTCATTGACGTTACCCGCAGAAGAAGCACCGGCTAACTACGTGCCAGCAGCCGCGGTAATACGTAGGGTGCAAGCGTTGTCCGGAATTACTGGGCGTAAAGAGCTCGTAGGTGGTTTGTCGCGTCGTCTGTGAAATCCCGAGGCTTAACTTCGGGCG
+
GGGGGGGGGGGGGGGGGGGGGGGGGGGGGGGGGGGGGGGFGGGGGGGGGGGGGGGGGGGGGGGGGGGGGGGGGGGGGGGGGGFGGGGGGGGGGGGGFGGGGGGFGFGGGGEGGDGGGGGGGGGGGGGGGGGGGGGGGGGGGGGGGGG@FFGGGGGGGGGGGGGGGFGGGGGDFGGGGGGGGGGGFEFG7E5CG>CGFGCCFGFGGGGGFCECCCGGGG>DDGGFGGGGGGGGFCD5CGFGFFF@DGGGFFFC<FDFFFFFGFGGFCGFFFFFFF?FBBGFDBFF?B?DAFEBF;
@M04650:207:000000000-C238N:1:1101:22171:9498 1:N:0:19
ACTCCTACGGGAGGCAGCAGTGGGGAATATTGCACAATGGGCGCAAGCCTGATGCAGCCATGCCGCGTGTGTGAAGAAGGCCTTCGGGTTGTAAAGCACTTTCAGCGAGGAGGAAGGGCGATGTCTTAATACGGCATCGCATTGACGTTACTCGCAGAAGAAGCACCGGCTAACTCCGTGCCAGCAGCCGCGGTAATACGGAGGGTGCAAGCGTTAATCGGAATTACTGGGCGTAAAGCGCACGCAGGCGGTTTGTTAAGTCAGATGTGAAAGCCCCGAGCTTAACTTGGGAAT
+
GGGGGGGGGGGGGGGGGGGGGGGGGGGGGGGGGGGGGGGGGGGGGGGGGGGGGGGGGGGGGGGGGGGGGGGGGGGGGGGGGGGGGGGGGGGGGGGGGGGGGGGGGGGGGGGGGGGGGGGGGGGGGGGGGGGGGGGGGGGGGGGGGGGGGGGGGGGGGGGGGGGGGGGGGGGGGGGGGGGGGGGGGGGGGGGGGGGGGGGGGGGGGGGGGGGGGGGGGGGGGGGGGGGGGGGGFGGGGGFGFGFFGGGGFGGGGGDFFFFFGFGGFGGFFFFFBFFFFFGFFFGFFFFFFFFBF?
@M04650:207:000000000-C238N:1:1101:27189:9516 1:N:0:19
ACTCCTACGGGAGGCAGCAGTGGGGAATATTGCACAATGGGCGCAAGCCTGATGCAGCCATGCCGCGTGTATGAAGAAGGCCTTAGGGTTGTAAAGTACTTTCAGCGGGGAGGAAGGTGATAAGGTTAATACCCTTGTCAATTGACGTTACCCGCAGAAGAAGCACCGGCTAACTCCGTGCCAGCAGCCGCGGTAATACGGAGGGTGCAAGCGTTAATCGGAATTACTGGGCGTAAAGCGCACGCAGGCGGTCAATTAAGTCAGATGTGAAATCCCCGGGCTCAACCTGGGAAC
+
GGGGGGGG@CGGGDGGGGGGGGGGGGGGGGGGGGGGGGGGGGGGGGGGGGGFGGFFGGD<FGGGGGGGGGGGGGGGGGGFGGGGGGGFGGGGGGGGGGGGFGFGGFGGGGGGGCGGGGGGFGGGGCFGGGGGGGGGGGGGGGFGGGGGGGGGFFGGG7FFGGGGGGGEEGDE:?FGFGGGGGGGGGGGGGGGGGGGGFCGGCEEGEEDE<FEE:EEGF=D55=FGGGGCC5*<:<GG>FGFGEFCD<D:DDGDDC468*=AFDF6:D>B?FFFFFF?07@EBGF*)58?4@F?4
@M04650:207:000000000-C238N:1:1101:7930:9523 1:N:0:19
ACTCCTACGGGAGGCAGCAGTAGGGAATCTTCGGCAATGGACGAAAGTCTGACCGAGCAACGCCGCGTGAGTGAAGAAGGTTTTCGGATCGTAAAACTCTGTTGTTAGAGAAGAACAAGGACGTTAGTAACTGAACGTCCCCTGACGGTATCTAACCAGAAAGCCACGGCTAACTACGTGCCAGCAGCCGCGGTAGTACGTAGGTGGCAAGCGTTGTCCGGATTTATTGGGCGTAAAGCGAGCGCAGGCGGTTTCTTAAGTCTGATGTGAAAGCCCCCGGCTCAACCGGGGAGG
+
FGGGGGGGGGGGGEEGGGGGGGGGGGGGGGGGGGGGDGGGGGGDDGGGGGGFFGG7FGGFGGGGGGGGDCFGGGGGGGGGGGGGGGGDGGGGGGGGGGGGGFGGGGFGCFFFFFGGGGCFEFGGGGGGGFGGFGFGGGGGGGGGGGGGGGGGGGFGGGG7FGFGFGGGGEGEDGGGG7FFFG?8FFFGGGEDEE:CFFGGFFFDGGGF>FFCEEG5AF77C3?EG7C?<CF5>EDGDDF)7D35DCG33>DGG3:BF4FB76CC?GC988F4=?>F?FG>@9CF?FF>>376;;
@M04650:207:000000000-C238N:1:1101:9593:9544 1:N:0:19
ACTCCTACGGGAGGCAGCAGTGGGGAATATTGCACAATGGGCGCAAGCCTGATGCAGCCATGCCGCGTGTATGAAGAAGGCCTTAGGGTTGTAAAGTACTTTCAGTTGGGAGGAAGGCGTTGATGCTAATATCATCAACGATTGACGTTACCAACAGAAGAAGCACCGGCTAACTCCGTGCCAGCAGCCGCGGTAATACGGAGGGTGCAAGCGTTAATCGGAATTACTGTGCGTAAAGCGCTCGCAGGCGGTTTGTTAAGTCAGATGTGAAATCCCCGCGCTTAACCTGGGAAC
+
GGGFGGGFFGGEGGGC:CFDFFFGGGGGCGGAEFFFFGGG8DEGGCCFGFGGGF9@<CF@EE,,++@CFGGCDFEGC@FFGGGCFFGGGGGG,EFFFFDFFGD,CEGGGG44>@CFF8CB@F7C<FGGGFGFGG,<,FEG+DFGGD@CF=FFCDEGGG8<,3FA:@7+:*5>FGFC73@C**;:D,>8>*5CEC:1?;FCE*=8=EGC?+:ACECE*115298CF?FG+*3<):*:1:6C)*..)5975C)93<7@5@*9<@*27CFF?BF=*7)9,2))53*)97*...).(,
@M04650:207:000000000-C238N:1:1101:13409:9564 1:N:0:19
ACTCCTACGGGAGGCAGCAGTAGGGAATCTTCCGCAATGGACGAAAGTCTGACGGAGCAACGCCGCGTGTGTGAAGAAGGTTTTCGGATCGTAAAGCACTGTTGTTAGAGAAGAACACCCACCATAGGAAATGATGGTGGCATGACGGTATCTAACCAGAAAGCCACGGCTAACTACGTGCCAGCAGCCGCGGTAATACGTAGGTGGCAAGCGTTGTCCGGATTTATTGGGCGTAAAGGGAGCGCAGGCGGTGACTTAAGTCTGATGTGAAAGCCCACGGCTTAACCGTGGAGG
+
GGGGGGGGGGGGGGGGGGGGGGGGGGGGGGGGGGGGGGGGGGGGGGGGGGGGGGGGGGGGGGGGGGGGGGGGGGGGGGGGGGGGGGGGGGGGGGGGGGGGGGGGGGGGGGGGGGGGGGGGGGGGGGGGGGGGGGGGGGGGGGGGGGGGGFGGGGGGGGGGGGGGGGGGGGGGGGGGGGGGGGGGGGGGGGGGGGGGGGGGFGFGGGGGGGGGGGGGGGGGGG=EGGGGCDFFF5C=<C?7FGEFDGGGFGGGGGGFFFF=<=FFFGGFFFF?F@F>::G>B63@FFBB6:><?F
@M04650:207:000000000-C238N:1:1101:18628:9572 1:N:0:19
ACTCCTACGGGAGGCAGCAGTGGGGAATATTGCACAATGGGCGCAAGCCTGATGCAGCCATGCCGCGTGTATGAAGAAGGCCTTCGGGTTGTAAAGTACTTTCAGCGAGGAGGAAGGCGTTGTGGTTAATAACCGCAACGATTGACGTTACTCGCAGAAGAAGCACCGGCTAACTCCGTGCCAGCAGCCGCGGTAATACGGAGGGTGCAAGCGTTAATCGGAATTACTGGGCGTAAAGCGCACGCAGGCGGTCTGTCAAGTCGGATGTGAAATCCCCGGGCTCAACCTGGGAAC
+
GGGGGGGGGGGGGGGGGGGGGGGGGGGGGGGGGGGGGGGGGGGGGGGGGGGGGGGGGGGGGGGGGGGGGGGGGGGGGGGGGGGGGGGGGGGGGGGGGGGGGGGGGGGGGGGGGDGGGGGGGGGGGFGGFGGGGGGGGDGGGGGGGFFFGGGGGDGGCFGGGGGGGFGGGGEGGGCGGGGGGGGGGGGGGGGGGGGGGGGGGGGGGGGGGGFGGGGGGGGGGDCFGGGGGGGGFGDEGC=GFGFFGGGGEGDGGGGFFFFFGFCDEGGFFFFF??@FFFDEFFGFFFFFFFFFF<
@M04650:207:000000000-C238N:1:1101:27006:9573 1:N:0:19
ACTCCTACGGGAGGCAGCAGTGGGGAATATTGCACAATGGGCGCAAGCCTGATGCAGCCATGCCGCGTGTATGAAGAAGGCCTTAGGGTTGTAAAGTACTTTCAGTTGGGAGGAAGGCGTTGATGCTAATATCATCAGCGATTGACGTTACCAACAGAAGAAGCACCGGCTAACTCCGTGCCAGCAGCCGCGGTAATACGGAGGGTGCAAGCGTTAATCGGAATTACTGGGCGTAAAGCGCACGCAGGCGGTTGATTAAGTTAGATGTGAAATCCCCGGGCTTAACCTGGGAAT
+
GGGGGGGGGGGGGGGGGGGGGGGGGGGGGGGGGGGGGGGGGGGGGGGGGGGGGGGGGGGGGGGGGGGGGGGGGGGGGGGGGGGGGGGGGGGGGGGGGGGFGGCGGGGGFGFGGGGGGGGGGGGGGGGGGGGGCGGGFGFGGFGGGGGGGGGGFGGGGGGGGGGGGGGGFGGGGGGGGGGGGFGGGGGGGGGDGGGGGGGGGGGGGGGGGGGGGEDGGGGGGGGGGGGGGGGGFGGGGFFGDD>BDDDC5CGC5C4@FFFFGFGGFGGB?FFFF4;62>GF:7GF?F7>?F::0.
@M04650:207:000000000-C238N:1:1101:24303:9616 1:N:0:19
ACTCCTACGGGAGGCAGCAGTGGGGAATATTGCACAATGGGGGAAACCCTGATGCAGCCATGCCGCGTGTGTGAAGAAGGCCTTCGGGTTGTAAAGCACTTTCAGCGAGGAGGAAAGGTCAGTAGCTAATATCTGCTGGCTGTGACGTTACTCGCAGAAGAAGCACCGGCTAACTCCGTGCCAGCAGCCGCGGTAATACGGAGGGTGCAAGCGTTAATCGGAATTACTGGGCGTAAAGCGCACGCAGGCGGTCAATTAAGTCAGATGTGAAAGCCCCGAGCTTAACTTGGGAAT
+
GGGGGGGGGGGGGGGGGGGGGGGGGGGGGGGGGGGGGGGGGGGGGGGGGGGGGGGGGGGGGGGGGGGGGGGGGGGGGGGGGGGGGGGGGGGGGGGGGGGGGGGGGGGGGGGGGGGGGGGGGGGGGGGGGGGGGGGGGGGGGGGGGGGGGFGGGGGGGGFGGGGGGGGGGGGGGGGGGGGGGGGGGGGGGGGGGGGGFGGGGGGGGGGGGGFCEEGGGGGGGGGGGGGGGG8C@EGEGGFGFGFFGGGGF:DDDDFFFFFFF?FGF>F<FFFFF4<>04C>F66F?FFDBFFFF:
@M04650:207:000000000-C238N:1:1101:2411:9618 1:N:0:19
ACTCCTACGGGAGGCAGCAGTGGGGAATATTGCACAATGGGCGCAAGCCTGATGCAGCCATGCCGCGTGTATGAAGAAGGCCTTAGGGTTGTAAAGTACTTTCAGCGGGGAGGAAGGTGATAAGGTTAATACCCTTGTCAATTGACGTTACCCGCAGAAGAAGCACCGGCTAACTCCGTGCCAGCAGCCGCGGTAATACGGAGGGTGCAAGCGTTAATCGGAATTACTGGGCGTAAAGCGCACGCAGGCGGTCAATTAAGTCAGATGTGAAAGCCCCGAGCTTAACTTGGGAAT
+
GGGGGGGGGGGGGGGGGGGGEFGGGGGGGGGGGGGGGGGGGGGEGGGGGGGGGGGGGGGGGGGGGDGFFGFGGGGGGGGGGFGGGGGGGGEEGFGFGGGGFGGGGF7EFGCF7CF@FGFGGFFGGGGCFGFF@@DFGGFFC,EFGFG7FFGCCFFGGCFFGGCGG@F:FGGGFF@9EE@CE@FFGGGGGGEGGGCGGGGGGDEEE;EG8CFFE5/CAC>FGGEFC+?CFGGG@CDEGGFG:CFFGGDGEGGGDG=76FFFEFGGFFFFFFF?F?;F((5<:04=FFF9AFFFF2
@M04650:207:000000000-C238N:1:1101:15979:9664 1:N:0:19
ACTCCTACGGGAGGCAGCAGTGGGGAATATTGCACAATGGGCGCAAGCCTGATGCAGCCATGCCGCGTGTATGAAGAAGGCCTTAGGGTTGTAAAGTACTTTCAGCGGGGAGGAAGGGAGTAAAGTTAATACCTTTGCTCATTGACGTTACCCGCAGAAGAAGCACCGGCTAACTACGTGCCAGCAGCCGCGGTAATACGTAGGGTGCAAGCGTTAATCGGAATTACTGGGCGTAAAGCGTGCGCAGGCGGTTATGCAAGACAGAGGTGAAATCCCCGGGCTCAACCTGGGAAC
+
GGGGGGGGGGGGGGGGGGGGGGGGGGGGCGGGGGGGGGGGGGGGGGGGGGGGGGGGGGGGGGGGGGGGGGGFGGGGGGGGGGGGGGGGGGGGGGGCGGGGGGGGGGGGGGGGGGGGGGFGGFFGGGGGGGGGGGGGGGGGFGGGGGGGGGGGGGGDEGDGGGFGGGGGGGGGGGGDFGGGGGGGGGFGGEGGDEDBFGGGCFDGGGDEGCGGGGGGGGGGGG=FGGGGGGGGFGGGGD*9>DEFGGGGFDGGG<FFFF***54CFGC2;?==F*/96>G3B;F@FFFBFFF:?:
@M04650:207:000000000-C238N:1:1101:6785:9674 1:N:0:19
ACTCCTACGGGAGGCAGCAGTGGGGAATCTTGGACAATGGGGGAAACCCTGATCCAGCCATGCCGCGTGAGCGATGAAGGCCTTCGGGTCGTAAAGCTCTGTCCTCAAGGAAGATAATGACGGTACTTGAGGAGGAAGCCCCGGCTAACTACGTGCCAGCAGCCGCGGTAATACGTAGGGGGCTAGCGTTATCCGGAATTACTGGGCGTAAAGGGTGCGTAGGCGGTCTTTCAAGCCAGAAGTGAAAGGCTACGGCTCAACCGTAGTAAGCTTTTGGAACTGTAAGACTTGAGT
+
GGGGGGGGGGGGGGGGGGGGGGGGGGGGGGGGGFGGGGGGGGGGGGGGGGGGGGGGGGGGGGGGGGGGGGGGGGGGGGGGGGGGGGGGGGGGGGGGGGGGGGGGGGGGGGGGGGGFGGGGGGGGGGGGGGGGGGGGGGGGGCGGGGGGGGGGGGFGGGGGFGGGGGGG@EGGGGGGDCGGGGGGGGGGGGGGGGGGGGGGGGGGGGGGGGGGGGGGDDDGGGDGGGGDGGGGFG>?59FGFGFFFGGGFGGGGDCF3;FFGFG<FGGFFF?FFFFBB0DFFFGFFF63>=?AB)
@M04650:207:000000000-C238N:1:1101:24329:9707 1:N:0:19
ACTCCTACGGGAGGCAGCAGTGGGGAATATTGCACAATGGGCGGAAGCCTGATGCAGCGACGCCGCGTGGGGGATGACGGTCTTCGGATTGTAAACCCCTTTCAGTAGGGACGAAGCGCAAGTGACGGTACCTGCAGAAGAAGCACCGGCCAACTACGTGCCAGCAGCCGCGGTAATACGTAGGGTGCGAGCGTTGTCCGGAATTACTGGGCGTAAAGCGCACTCAGGCGGGCAATTAAGTCAGATGTGAAAGCCCCGAGCTTAACTTGGGAATTGCATCCGAAACTGGTGGGG
+
FGGGGGGGGGGGGGGGGGGGGGGGGGGGGGGGGGGGGGGGGFGCFGEGGGGGGFGGGGGGEGGGGGGGGGGDGGGGGGGGGGGGGGGGGGGGGGGGG=CGGGGFFFFGGGGGEGGDEE7<C<FGGGGDEFFGGGGFGCB@<F@FFGGDC7FEG:FFBE:<CEF2*?CFC:7E>22A99CG?@CGC:CEEEEEGGCEG9CG5E:CFCC<FFGGGGEGGGGGGG5*2:666DE*0:C?FG4>F**9:*::?>CCFGGF57:B77978DF>F?5)747*-:>*),*7>E9<8@),((
@M04650:207:000000000-C238N:1:1101:18939:9729 1:N:0:19
ACTCCTACGGGAGGCAGCAGTGGGGAATATTGCACAATGGGGGAAACCCTGATGCAGCAACGCCGCGTGAGTGATGACGGTCTTCGGATTGTAAAGCTCTGTCTTTAGGGACGATAATGACGGTACCTAAGGAGGAAGCCACGGCTAACTACGTGCCAGCAGCCGCGGTAATACGTAGGTGGCAAGCGTTGTCCGGATTTACTGGGCGTAAAGGGAGCGTAGGCGGATCTTTAAGTGGGATGTGAAATACTCGGGCTCAACCTGGGGGTTGCATTCCAAACTGGAGATCTAG
+
GGGGGGGGGGGGGGGGGGGGGGGGGGGGGGGGGGGGGGGGGGGGGGGGGGGGGGGGGGGGGGGGGGGGGGGGGGGGGGGGGGGGGGGGGGGGGGGGGGGGGGGGGGGGGGGGGGGGGGGGGGGGGGGGGGGGGGGGGGGGGGGGGGGGGGGGGGGGGGGGGGGGGGGGEGGGGGGGGGGFGGGGGGGGGGGGGGGGGGGGGGGGGGGGGGGGGGGGGGGGGGGGGGDDEGFGF7DFGGFDFGFF>FGGFDGGGGGFFFFFGFGG>CDBFFFFFFFFAFGFFFCFFF??FB=A
@M04650:207:000000000-C238N:1:1101:18442:9736 1:N:0:19
ACTCCTACGGGAGGCAGCAGTGGGGAATCTTGCACAATGGGCGGAAGCCTGATGCAGCGACGCCGCGTGGGGGATGACGGCCTTCGGGTTGTAAACTCCTTTCGCTAGGGAAGAAGCCATTTTGTGGTGACGGTACCTGGATAAGAAGCACCGGCTAACTACGTGCCAGCAGCCGCGGTAATACGTAGGGTGCAAGCGTTGTCCGGAATTACTGGGCGTAAAGAGCTCGTAGGTGGTTTGTCGCGTCGTCTGTGAAATCCCGAGGCTTAACTTCGGGCGTGCAGGCGATACGGG
+
GGGGGGGGGGGGGGGGGGGGGGGGGGGGGGGGGGGGGGGGGGGGGGGGGGGGGGGGGGGGGGGGGGGGGGGDGGGGGGGGGGGGGGGGGGGGGGGGGGGGGGGGGGGGGGGFGGGGGGGGGGGGGGGGGGGGGGGGGGGGGGGGGGGGGGGGDEGGGGGGGGGGGGGGGGGGGGGGGGGGGGGGGGGGGGGGGGGGGGGGGGGGGGEEGGGGGGGGGGGGGFGDGFGFEDGGFEGGGGFGFGFFGGGGFGGGGGG?FFFFGFGGFGGBFFFFFFF)49CEFBGFFB@>>>>??B
@M04650:207:000000000-C238N:1:1101:28185:9738 1:N:0:19
ACTCCTACGGGAGGCAGCAGTAGGGAATCTTCGGCAATGGACGAAAGTCTGACCGAGCAACGCCGCGTGAGTGAAGAAGGTTTTCGGATCGTAAAACTCTGTTGTTAGAGAAGAACAAGGACGTTAGTAACTGAACGTCCCCTGACGGTATCTAACCAGAAAGCCACGGCTAACTACGTGCCAGCAGCCGCGGTAATACGTAGGTGGCGAGCGTTATCCGGATTTATTGGGCGTAAAGGGAGCGTAGGCGGATACTTAAGTGGGATGTGAAATACTTGGGCTCAACCCGAGTAC
+
GGGGGGGGGGGGGGGGGGGGGGGGGGGGGGGGGGGGGGGGGGGGGGGGGGGGGGGGGGGGGGGGGGGGGGGGGGGGGGGGGGGGGGGGGGGGGGGGGGGGGGGGGGGGGGGGGGGGGGGGGGGGGGGGGGGGGGGGGGGGGGGGGGGGGGGGGGGGGGGGGFGGGGGFGGGGGGGGGGGGGGGGGGGGGDGGGGCGGGFCGGGDFGGGEEGGGGGGGGGGGD5*AFGFFGG=@=D7FGFGFGFFGGGGFGGDDGF?FF?B:@FGFF3(/=6==6BFDFGFFFGFFFFFBFFFF<
@M04650:207:000000000-C238N:1:1101:23774:9762 1:N:0:19
ACTCCTACGGGAGGCAGCAGTGGGGAATATTGCACAATGGGCGCAAGCCTGATGCAGCCATGCCGCGTGTATGAAGAAGGCCTTCGGGTTGTAAAGTACTTTCAGCGGGGAGGAAGGGAGTAAAGTTAATACCTTTGCTCATTGACGTTACCCGCAGAAGAAGCACCGGCTAACTCCGTGCCAGCAGCCGCGGTAATACGGAGGGTGCAAGCGTTAATCGGAATTACTGGGCGTAAAGCGCACGCAGGCGGTCAATTAAGTCAGATGTGAAAGCCCCGAGCTTAACTTGGGAAT
+
GGGGGGGGGGGGGGGGGGGGGGGGGGGGGGGGGGGGGGGGGGGGGGGGGGGGGGGGGGGGGGGGGGGGGGGGGGGGGGGGGGGGGGGGGGGGGGGGGGGGGGGGGGGGGGGGGGGGGGGGGGGGGGGGGGGGGGGGGGGGGGGGGGGGGGGGGGGGGGGGGGGGGGGGGGGGGGGGGGGGGGGGGGGGGGGGGGGGGGGGGDGGGGGGGGGGGGGGGGGGGGGGGGGGGGGGFGGGGGFGFGFFGGGGFGGGGGGF4BFFEFGGFFGFFFFFFFFFFFGFF>CF4*=AFFF?70
@M04650:207:000000000-C238N:1:1101:6463:9817 1:N:0:19
ACTCCTACGGGAGGCAGCAGTGGGGAATATTGCACAATGGGGGAAACCCTGATGCAGCAACGCCGCGTGAGTGATGACGGTCTTCGGATTGTAAAGCTCTGTCTTTAGGGACGATAATGACGGTACCTAAGGAGGAAGCCACGGCTAACTACGTGCCAGCAGCCGCGGTAATACGTAGGTGGCAAGCGTTGTCCGGATTTACTGGGCGTAAAGGGCGCGTAGGCGGATCTTTAAGTGGGATGTGAAATACTCGGGCTCAACCTGGGGGCTGCATTCCAAACTGGAGATCTAG
+
GGGGGGGGGGDCFGG7FGFGGGGGGFGGGGGGGGGGGGG?FEEDGGGGGF?CFFGDDGG8FGGGGGGGDEGGGGGGGGGGGGGGGGC7FGFFFD9?FEFGGGGGGGC?EFGF@CGGGC@FFGFGGEGGGGGGFGEGGGGGGGGGEGDCFGFGGGGGGFGGCFGFGCGGD*C@;FEEFF7FFGG6:8C7CC5BFGGD*=BF99FC?EFCEGGCDCE**9CCEGE?EG=7EGGGBF7CG=@CFCFF7:FFFGGFDGD>;F@4CFGG)*96>53:;@=9AA:@>A>?@F:1<?F>
@M04650:207:000000000-C238N:1:1101:19097:9827 1:N:0:19
ACTCCTACGGGAGGCAGCAGTAGGGAATCTTCCGCAATGGACGAAAGTCTGACGGAGCAACGCCGCGTGAGTGAAGAAGGTTTTCGGATCGTAAAGCTCTGTTGTTAGGGAAGAATAGTTAAGGGAGTAACTGCCCTTGATGTGACGGTACCTAACCAGAAAGCCACGGCTAACTACGTGCCAGCAGCCGCGGTAATACGTAGGTGGCAAGCGTTGTCCGGAATTATTGGGCGTAAAGCGCGCGCAGGCGGTTTTTTAAGTCTGATGTGAAAGCCCCCGGCTCAACCGGGGAGG
+
GGGGGGGGGGGGGGGGGGGGGGGGGGGGGGGGGGGGGGGGGGGGGGGGGGGGGGGGGGGGGGGGGGGGGGGGGGGGGGGGGGGGGGGGGGGGGGGGGGGGGGGGGGGGGGGGGGGGGGGGGGGGGGGGGGGGGGGGGGGGGGGGGGGGGGGGGGGGGGGGGGGGGGGGGGGGGGGGGGGGGGGGGGGGGGGGGGGGGGGGGGGGGGGGGGGGGGGGEGGGGGGGGGGGGGGGFGGGGGFGFGFFDGGGFGGG7DFFFFFFGFGGFGGFFFFFFFF@BFGFF6DFFFF;>FFFFF
@M04650:207:000000000-C238N:1:1101:20862:9845 1:N:0:19
ACTCCTACGGGAGGCAGCAGTGGGGAATATTGCACAATGGGCGCAAGCCTGATGCAGCCATGCCGCGTGTGTGAAGAAGGCCTTCGGGTTGTAAAGCACTTTCAGCGGGGAGGAAGGCGTTGATGCTAATATCATCAACGATTGACGTTACCAACAGAAGAAGCACCGGCTAACTCCGTGCCAGCAGCCGCGGTAATACGGAGGGTGCAAGCGTTAATCGGAATTACTGGGCGTAAAGCGCACGCAGGCGGTTTGTTAAGTCAGATGTGAAATCCCCGGGCTCAACCTGGGAAC
+
GGGGGGGGGGGGGGGGGGGGGGGGGFGGGGGGGGGGGGFFGGGGGGGGGGGGGGGGGGGGGGGGGGGGGGGGGGGGGGGGGGGGGGGGGGGGGGGGGGGGGGGGGGGGGGGGGGGGGGGGGGGGGGGGGGGGGGGGGGGGGGGGDGGGGGGGGGGGGGGGGGGGGGGGGGGGGGGGGGGFGGGGGGGGGGGGGGGDGGGGGDGGGGGGGGGGGCEEFGGGGG=FGGGGCGGGFGGGGFFGFGFFGGDGDGC/9DGFFFFFGFGG6>FFFFFFFFFFFBDEFFG=?FFFFFF05,
@M04650:207:000000000-C238N:1:1101:11609:9849 1:N:0:19
ACTCCTACGGGAGGCAGCAGTGGGGAATATTGCACAATGGGCGAAAGCCTGATGCAGCAACGCCGCGTGAGCGATGAAGGCCTTCGGGTCGTAAAGCTCTGTCCTCAAAGAAGATAATGACGGTACTTGAGGAGGAAGCCCCGGCTAACTACGTGCCAGCAGCCGCGGTAATACGTAGGTGGCAAGCGTTGTCCGGATTTATTGGGCGTAAAGCGAGCGCAGGCGGTTTCTTAAGTCTGATGTGAAAGCCCCCGGCTCAACCGGGGAGGGTCATTGGAAACTGGGAGACTTG
+
GGGGGGGGGGGGGGGGGGGGGGGGGGGGGGGGGGGGGGGGGGGGGGGGGGGGGGGGGGGGGGGGGGGGGGGFGGGGGGGGGGGGGGGGGGGGGGGGGGGGGGGGGGGCGGGGGGGGGGGGGGGGGGGGGFEGGGGGGGGGGGGGGGEGGGGGGGGGGGGGGGGGGGGGGGGGGGGGGG@FGFGGDFGGEGGGGGGGGGGGGGGGFCGGGGGGFGEGGGGGGGGGGGGGGGGGFEFGGGFGFD@6CG=FFGGGGDDEEFFFGFGG>D99B3>F@FF4?DGFFFGFF>B:BF4)
@M04650:207:000000000-C238N:1:1101:20037:9888 1:N:0:19
ACTCCTACGGGAGGCAGCAGTGGGGAATATTGCACAATGGGCGCAAGCCTGATGCAGCCATGCCGCGTGTATGAAGAAGGCCTTAGGGTTGTAAAGTACTTTCAGTTGGGAGGAAGGCGTTGATGCTAATATCATCAGCGATTGACGTTACCAACAGAAGAAGCACCGGCTAACTCCGTGCCAGCAGCCGCGGTAATACGGAGGGTGCAAGCGTTAATCGGAATTACTGGGCGTAAAGCGCACTCAGGCGGTTGATTAAGTTAGATGTGAAAGCCCCGAGCTTAACTTGGGAAT
+
GGGGGGGGCEGFG@FFGGGGGGGG7@CD9FFGGCFGGGG9CFFEEGGGFGGGGGGGFAEEFFFGG@EGGGFGGGFAFGFG@=CFFGGGGGGG<@FGGDFGFGG9F@FDFGFEEEGCCCGGEE7FGGFGCAFGGFFGGGGE+:ADFGGCFGFEGDFFFGGFGGGFFGGGEGGDFGFG@EFGGE@>@@CG88?EGGGGGGGEEEG7EGGGFFGGG=58=@D9CD8=879:CCCC7>DEDGFGE:5)9C<4?)5DCDFF7FFFEFF>6**-8@=FB?43(,/559<79=F<<@)830
@M04650:207:000000000-C238N:1:1101:20632:9912 1:N:0:19
ACTCCTACGGGAGGCAGCAGTGGGGAATATTGCACAATGGAGGAAACTCTGATGCAGCAACGCCGCGTGAGCGATGAAGGTCTTCGGATCGTAAAGCTCTGTCTTTAGGGATGATAATGACAGTACCTAAGGAGGAAGCCACGGCTAACTACGTGCCAGCAGCCGCGGTAATACGTAGGTGGCGAGCGTTATCCGGATTTATTGGGCATAAAGGGAGCGTAGGCGGATACTTAAGTGGGATGTGAAATACTTGGGCTCAACCCGAGTACTGCATTCCAAACTGAGTATCTAG
+
GGGGGGGGGGGGGGGGGGGGGGGGGGGGGGGGGGGGGGGGGGGGGGGGGGGGGGGGGGGGGGGGGGGGGGGGGGGGGGGGGGGGGGGGGGGGGGGGGGGGGGGGGGGGGGGGGGGGGGGGGGGGGGGGGGGGGGGGGGGGGGGGGGGGGGGGGGGGGGGGGGGGGGGGGGGGGGGGGGGGGGGGGGGGGGGGGGGGGGGGGGGGGGGGGGGGGGGGGGGGGGGGGGEGGGGGFGGGGGFGFGFFGGGFFGGGGGGFFFFFGFGGFGGFFFFFFFFFFFGFFFGFFFFBBBB>
@M04650:207:000000000-C238N:1:1101:11368:9967 1:N:0:19
ACTCCTACGGGAGGCAGCAGTGGGGAATATTGCACAATGGGCGCAAGCCTGATGCAGCCATGCCGCGTGTATGAAGAAGGCCTTAGGGTTGTAAAGTACTTTCAGCGGGGAGGAAGGTGATAAGGTTAATACCCTTATCAATTGACGTTACCCGCAGAAGAAGCACCGGCTAACTCCGTGCCAGCAGCCGCGGTAATACGGAGGGTGCAAGCGTTAATCGGAATTACTGGGCGTAAAGCGCACGCAGGCGGTCAATTAAGTCAGATGTGAAAGCCCCGAGCTTAACTTGGGAAT
+
GGFGGGGGGGGGGGGGGGGGGGGGGGGGGGGGGGGGGGGGGGGGGGGGGGGGGGGGGGGGGGGEFFGGG=FFDFGGGGGGGGGGGGGGGGGGGGGGGFGGGGGGGGGGGGEGGGGGGFFDFDDGGGCGGFGFFG@FGGGGFGFGGGGGFGGAFC@CEGGGGGGGGGGGDGGGGGGGGGGGGDFGGGGGCCGGGCGGDFGGGGGGGGGGGGFFGEGGGFDGGDGGGGGFGGGGFECGDFFGFGFFGGGGFGGGGGGBFFFB9=FFFGFAFFFFFFFFFF3@E(*9@FF4>FFB?1
@M04650:207:000000000-C238N:1:1101:15937:9985 1:N:0:19
ACTCCTACGGGAGGCAGCAGTGGGGAATATTGCACAATGGGCGCAAGCCTGATGCAGCCATGCCGCGTGTATGAAGAAGGCCTTAGGGTTGTAAAGTACTTTCAGCGAGGAGGAAGGCGTTGTGGTTAATAACCGCAACGATTGACGTTACTCGCAGAAGAAGCACCGGCTAACTCCGTGCCAGCAGCCGCGGTAATACGGAGGGTGCAAGCGTTAATCGGAATTACTGGGCGTAAAGCGCACGCAGGCGGTCTGTCAAGTCGGATGTGAAATCCCCGGGCTCAACCTGGGAAC
+
GFFGGGGGGGGGGCFGGGGGFFGGGGGGGGEFFFFEFEGEGGGGGGGGGGGGGGGGGFGGGFG@FGGGGGGGFFGGGGGGGGGGFGFGGGGGGFGGGGGGGGGGGGGGGGGGCEFGGGGGEGGGGGGGGGGGGFCFGGGGGFCGGFGGGGGGGGGGGGGGGGGGGFGGGGDGGGGGGGGGGGGGGGGGGGGECCEGFGGGEEEGGGGGGEGGGGGGFCFGGGEFFGGDGGGGFEGGGGFG>DEDGGGD3D<>5DF@FF=?GFGGD7D?FFFFFF?F?BGFF9DFFFF:<)7:F<
@M04650:207:000000000-C238N:1:1101:5188:9989 1:N:0:19
ACTCCTACGGGAGGCAGCAGTGGGGAATATTGCACAATGGGGGAAACCCTGATGCAGCAACGCCGCGTGAGTGATGACGGTCTTCGGATTGTAAAGCTCTGTCTTTAGGGACGATAATGACGGTACCTAAGGAGGAAGCCACGGCTAACTACGTGCCAGCAGCCGCGGTAATACGGAGGGTGCAAGCGTTAATCGGAATTACTGGGCGTAAAGCGCACGCAGGCGGTCAATTAAGTCAGATGTGAAAGCCCCGAGCTTAACTTGGGAATTGCATCTGAAACTGGTTGGCTAG
+
GGGGGGGGGGGGGGGGGGGGGGGGGGGGGGGGGGGGGGGGGGGGGGGGGGGGGGGGGGGGGGGGGGGGGGGGGGGGFDGGGGGGGGGGGGGGGGGGGGGGGGGGGGGGGGGGGGEDFGGGGGGGFDGGGGGGGGGGGGGGGGGFFEGGGGGGGGGGGGGGGGGGGGGFGGGGGFGGGGGGGGGGCCFDEG5BC;;CGGCGGGGGGGGG5CE5<FGDGDCGGGEGGGGGCF?G6<7<FGFDBGFFGGGGF*1*77C:@FFFGFGGFC57.;6B@=FFDFGFF<7FFFFFF?B:
@M04650:207:000000000-C238N:1:1101:2286:10015 1:N:0:19
ACTCCTACGGGAGGCAGCAGTGGGGAATATTGCACAATGGGCGCAAGCCTGATGCAGCCATGCCGCGTGTATGAAGAAGGCCTTAGGGTTGTAAAGTACTTTCAGTTGGGAGGAAGGCGTTGATGCTAATATCATCAACGATTGACGTTACCAACAGAAGAAGCACCGGCTAACTCCGTGCCAGCAGCCGCGGTAATACGGAGGGTGCAAGCGTTAATCGGAATTACTGGGCGTAAATCGCACGCAGGCGGTCTGTCAAGTCGGATGTGAAATCCCCGGGCTCAACCTGGGAAC
+
FFGGGGGGGGGGGCCGEFFGGGGGGDGGDGGGFGGGGGD@8FFCEECFFGGFG,C96CFFEEDC@CCGDF,CF9,CCF8EFFGGFFGCFGBFFFA<FEEFGGCC,<EF?7E+:=,?:B7CC+AF,EE,@FC9?FFFF,6++:,+:A+C+,3@,:>+6<,,8@CC@C8:+*>B:AF9CCG@:C@C8<:8,>8*:4::CC?**1/8CG*=C7=*;*:8/;+*19*:<+0:<<5*8>C*1*15>375CG)>BD:9)9489*99<7*5)*)5=B4@?0)9-(17>99**<>>0))23-
@M04650:207:000000000-C238N:1:1101:26892:10016 1:N:0:19
ACTCCTACGGGAGGCAGCAGTGGGGAATATTGCACAATGGGCGCAAGCCTGATGCAGCCATGCCGCGTGTGTGAAGAAGGCCTTCGGGTTGTAAAGCACTTTCAGCGAGGAGGAAGGGCGATGTCTTAATACGGCATCGCATTGACGTTACTCGCAGAAGAAGCACCGGCTAACTCCGTGCCAGCAGCCGCGGTAATACGGAGGGTGCAAGCGTTAATCGGAATTACTGGGCGTAAAGCGCACGCAGGCGGTTTGTTAAGTCAGATGTGAAATCCCCGCGCTTAACGTGGGAAC
+
GGGGGGGGGGGGGGGGGGGGGGGGGGGGGGGGGGGGGGGGGGGGGGGGGGGGGGGGGGGGGGGGGGGGGGGGGGGGGGGGGGGGGGGGGGGGGGGGFGGGGGGGGGGGGGGGGGGGGGGGGGGGGGGGGGGGGGGGGGGGGGEGGGGGGGGGGGEGGDGGGGGGGGGGGGDEFGGGGGGGGGGGFDGGGGGGGGGGGGEGGGGGGGGGGGGGGGGEGGGGGGG=FFGGGGGGFEGGGGFGFGEFGGGGFGGGGGGFFFFFFFGGF=:6*=FFFF4F03CBEF37@FF2:BBB?,
@M04650:207:000000000-C238N:1:1101:3800:10026 1:N:0:19
ACTCCTACGGGAGGCAGCAGTGGGGAATTGTTCGCAATGGGCGCAAGCCTGACGACGCAACGCCGCGTGGAGGATGAAGGTCTTCGGATTGTAAACTCCTGTTGCCCGGGACGAAACGCCTCGACCTAACACGTCGAGGTCTGACGGTACCGGGTGAGGAAGCCCCGGCTAACTCTGTGCCAGCAGCCGCGGTAATACAGAGGGGGCAAGCGTTTTTCGGAATTACTGGGCGTAAAGGGCGCGTAGGCGGCCTGCTAAGTCGAACGTGAAATCCCCGGGCTCAACCCGGGAACT
+
FGGGGGGGGGGGGGGGGGGGGDGGGGGGGGGGGGGGGGGGGGEGGGGDGGGGCFEGGGEGGGGGGGGGGGGGGGFGGGGGGGGGGGGCECEGGGGGGGGGGGGFGEFGGGGDFGGCE=FGGDGGCGGCFF7CGGGGGCGGGGFCFCFCCFGGGGGECGGFFFGFFGGGGGDFFCFF?F@GF+:FFGGFEGEGEE5@C7+<3<CECG>5CEGGEG*AEFD3*9EF?FFEFGF7;CGFFG>DDGFD37D6BDDG:<CFFFFFGBDFFC/()74966?F>BDB),*=FFFFF@>9?)
@M04650:207:000000000-C238N:1:1101:15083:10034 1:N:0:19
ACTCCTACGGGAGGCAGCAGTGGGGAATATTGCACAATGGGCGCAAGCCTGATGCAGCCATGCCGCGTGTATGAAGAAGGCCTTAGGGTTGTAAAGTACTTTCAGCGGGGAGGAAGGGAGTAAAGTTAATACCTTTGCTCATTGACGTTACCCGCAGAAGAAGCACCGGCTAACTCCGTGCCAGCAGCCGCGGTAATACGGAGGGTGCAAGCGTTAATCGGAATTACTGGGCGTAAAGCGCACGCAGGCGGTTTGTTAAGTCAGATGTGAAATCCCCGGGCTCAACCTGGGAAC
+
GGGGGGGGGGGGGGGGGGGGGGGGGGGGGGGGGGGGGGGGGGGGGGGGGGGGGGGGGGGGGGGGGGGGGGGGGGGGGGGGGGGGGGGGGGGGGGGGGGGGGGGGGGGGGGGGGDGGGGGGGGGGGFGGGGGGGGGGGGGGGGGGGGGFGGGGGGGGGGGGGGGGGGGGGGGGGGGGGGGGGFGGGGGGGGGGGGGGGGGGGGGGGGG=FGGGGGGGGGGGGGGGGGFGGGGGFGGGGGFGFGFFGGGGFGGGGDGFFFFFGF7CFFF>FFFFFFFFBFCEF>G?FFF7?FFB?-
@M04650:207:000000000-C238N:1:1101:9749:10038 1:N:0:19
ACTCCTACGGGAGGCAGCAGTGGGGAATATTGCACAATGGAGGAAACTCTGATGCAGCAACGCCGCGTGAGCGATGAAGGTCTTCGGATCGTAAAGCTCTGTCTTTAGGGATGATAATGACAGTACCTAAGGAGGAAGCCACGGCTAACTACGTGCCAGCAGCCGCGGTAATACGTAGGTGGCGAGCGTTATCCGGATTTATTGGGCGTAAAGGGAGCGTAGGCGGATACTTAAGTGGGATGTGAAATACTTGGGCTCAACCCGAGTACTGCATTCCAAACTGAGTATCTAG
+
GGGGGGGGGGGGGGGGGGGGGGGGGGGGGGGGGGGGGGFGGGGGGGGGGGGGGGGGGGGGGGGGGGGGGGGGGGDGGGGGGGGGGGGGGGGGGGGGGGGGGGGGGGGGGGGDFGCGGGGGGGGGGGFGGGGGGGGGGGGGGGGGGGGGGGGGGGGGGGGGGGFFGGGGGGGGGGGGGGGGGGGGGGGGGGGGGGGG>E8EFGFGGGGGEEGGGFGFE<DDEGGGGGCCGGD7@+:<C=759DFFFGGGFFDGFGGFFFFFGFGG>CDFFFFFFF??>9FFFAGFF=F9AF44
@M04650:207:000000000-C238N:1:1101:7639:10045 1:N:0:19
ACTCCTACGGGAGGCAGCAGTGGGGAATATTGCACAATGGAGGAAACTCTGATGCAGCAACGCCGCGTGAGCGATGAAGGTCTTCGGATCGTAAAGCTCTGTCTTTAGGGATGATAATGACAGTACCTAAGGAGGAAGCCACGGCTAACTACGTGCCAGCAGCCGCGGTAATACGTAGGTGGCGAGCGTTATCCGGATTTATTGGGCGTAAAGAGTGCGTAGGCGGATACTTAAGTGGGAGGTGAAATACTTGGGCGCAACCCGAGTACTGCATTCCAAACTGAGTATCCAG
+
FAFGGCCEGC:-8CFGGG,@FCFGCCEFCFCEGFE-FCEGF?BGFGFFGGGFFFF,EFDF@FFGEE@FG7:CF7C4CF<C=EDGGGEC7>+ECE<EFCGF,9CBEFFG<FGGGGF9FFCFGGGGD<E<,:=FAF::D=<D8DGEDGCFGGDF7FFFG=FFGCGGGGGGGG7@<DC>,2*@6:D5*4:BCECC9C8C>8C99+3?CCFGGGGD?4=+4:9C;CCFC=:CC4E9@+;<>=F4))8>GFFF?F:C:D*0)75>GF<58771=FFF*69=2):*)-0*9=*.)**,
@M04650:207:000000000-C238N:1:1101:9211:10077 1:N:0:19
ACTCCTACGGGAGGCAGCAGTGGGGAATATTGCACAATGGGCGCAAGCCTGATGCAGCCATGCCGCGTGTATGAAGAAGGCCTTCGGGTTGTAAAGTACTTTCAGCGGGGAGGAAGGGAGTAAAGTTAATACCTTTGCTCATTGACGTTACCCGCAGAAGAAGCACCGGCTAACTCCGTGCCAGCAGCCGCGGTAATACGGAGGGTGCAAGCGTTAATCGGAATTACTGGGCGTAAAGCGCACGCAGGCGGTCAATTAAGTCAGATGTGAAAGCCCCGAGCTTAACTTGGGAAT
+
GGGGGGGGGGGGGGGGGGGGGGGGGGGGGGGFGGGFGGFGGGEGECFFGGGGGGGGGGGGGGGGGGGGGGGGGFEGGGGGGGGGGGGGGGGGGGGGGGGGGGGGGGGDGGCFEGGGGGGGGGGDFGGGGGGGGGGGFGFGGGGGDGGGGGGGGGGGGGGGGGGGGGGGGGGGGGGGGGGGGGGGGGGGFGG@EGGGFGGFG>CEDEGGGG7CGGG=FDGGGDDGDFGGGGFFEGGCCGFGFDF>G3<<>G3DDGGF?*=BF?7FFG>AFFF=8?FFBB)7BFGFF?FDFF40:B
@M04650:207:000000000-C238N:1:1101:10584:10101 1:N:0:19
ACTCCTACGGGAGGCAGCAGTAGGGAATCTTCGGCAATGGACGAAAGTCTGACCGAGCAACGTCGCGTGAGTGAAGAAGGTTTTCGGATCGTAAAACTCTGTTGTTAGAGAAGAACAAGGACGTTAGTAACTGAACGTCCCCTGACGGTATCTAACCAGAAAGCCACGGCTAACTACGTGCCAGCAGCCGCGGTAATACGTAGGTGGCAAGCGTTGTCCGGATTTATTGGGCGTAAAGCGAGCGCAGGCGGTTTCTTAAGTCTGATGTGAAAGCCCCCGGCTCAACCGGGGAGG
+
GGGGGGGGGGGGGGGGGGGGGGGGGGGGGGGGGGGGGGGGGGGGGGGGGGGGGGGGGGGGGGGGGGGGGGGGGGGGGGGGFGGGGGGGGGGGGGGGGGGGGGGGGGGGGGGGGGGGGGGGGGGCGGGGGGGGGGGGGGGGGGGGGGGGGGGGGGGGGGGGGGGGGGGGGGGGGGGGGGGGGGGGGGGGGGGGGGGGGGGGGGGGGGGGGGGGGGCEGGGGGGDE+CGGGGGGFGGGGGFGFGFFGGGGFGGGGGGFFFFFEF>FFGGAFFF=?F;FFFGFFBGFFFF9>EE>BF
@M04650:207:000000000-C238N:1:1101:9868:10124 1:N:0:19
ACTCCTACGGGAGGCAGCAGTGGGGAATATTGCACAATGGGCGCAAGCCTGATGCAGCCATGCCGCGTGAGCGATGAAGGTCTTCGGATCGTAAAGCTCTGTCTTTAGGGACGATAATGACGGTACCTAAGGAGGAAGCCACGGCTAACTACGTGCCAGCAGCCGCGGTAATACGTAGGTGGCAAGCGTTGTCCGGATTTACTGGGCGTAAAGGGAGCGTAGGCGGATCTTTAAGTGGGATGTGAAATGCTTGGGCTCAACCTGAGGGCTGCATTCCAAACTGGGGATCTAG
+
GGGGGGGGGGGGGGGGGGGGGGGGGGGGGGGGGGGGGGGGGGGGGGGGGGGGGGGGGGGGGGGGGGGGGGGGGGGGGGGGGGGGGGGGGGGGGGGGGGGGGGGGGGGGGGGGGGGGGGGGGGGGGGGGGGGGGGGGGGGGGGGGGGGGGGGGGFGGGGGGGGGGGGGGGDGGGGGGCFGGGGGGGGGGGGGEGGGGGGEGGGGGGGGGGGGGGGGGGGGDGGGGGGCCEFGGFEFGGGFFFGFFGGGG*;7DGGGFFFFFGFGGFGGFFFFFFFFFFFG?F<GFFB53<?76
@M04650:207:000000000-C238N:1:1101:23549:10140 1:N:0:19
ACTCCTACGGGAGGCAGCAGTGGGGAATATTGCACAATGGGGGAAACCCTGATGCAGCCATGCCGCGTGTGTGAAGAAGGCCTTCGGGTTGTAAAGCACTTTCAGCGAGGAGGAAAGGTCAGTAGCTAATATCTGCTGGCTGTGACGTTACTCGCAGAAGAAGCACCGGCTAACTCCGTGCCAGCAGCCGCGGTAATACGGAGGGTGCAAGCGTTAATCGGAATTACTGGGCGTAAAGCGCACGCAGGCGGTCAATTAAGTCAGATGTGAAAGCCCCGAGCTTAACTTGGGAAT
+
GGGGGGGGGGGGGGGGGGGGGGGGGGGGGGGGGGGGGGGGGGGGGGGGGGGGGGGGGGGGGGGGGGGGGGGGGGGGGGGGGGGGGGGGGGGGGGGGGGGGGGGGGGGGGGGGGGG?FGGGGGGGFGCFGGCFGFFGGGGGGGGGGGGGGGGGGGGGGGGGGGGGGGGGGGGGGGGGGGGGGGGGGGGGGGGGGGGGGGFGDGGGGGGGGFGGGEGG5DGGGGGGGGCGFGFGFEGGGC@DBGBDGGGGEGGCDDDFFFFFGF7FFGGBFFFF?@FF0195:>GF?F@<AF>?0.
@M04650:207:000000000-C238N:1:1101:27502:10143 1:N:0:19
ACTCCTACGGGAGGCAGCAGTGGGGAATATTGCACAATGGGCGAAAGCCTGATGCAGCAACGCCGCGTGAGCGATGAAGGCCTTCGGGTCGTAAAGCTCTGTCCTCAAGGAAGATAATGACGGTACTTGAGGAGGAAGCCCCGGCTAACTACGTGCCAGCAGCCGCGGTAATACGTAGGGGGCTAGCGTTATCCGGAATTACTGGGCGTAAAGGGTGCGTAGGCGGTCTTTCAAGCCAGAAGTGAAAGGCTACGGCTCAACCGTAGTAAGCTTTTGGAACTGTAAGACTTGAGT
+
GGGGGGGGGGGGGGGGGGGGGGGGGGGGGGGGGGGGGGGGGGGGGGGGGGGGGGGGGGGGGGGGGGGGGGGGGGGGGGGGGGGGGGGGGGGGGGGGGGGGGGGGGGGGGGGGGGGGGGGGGGGGGGGGGGGGFGGGGGGFGGGGGDGGGGGGGGGGGGGGGGGGGGGGGGGGGGGGGGGGGGGGGGGGEGGGGGGGGGGGGGGGCC8EGGGGGGGGGDGGGGGGGGGGGGGFFGGGGGFGFGFFGGGGFGGGGGDE@FFFGFG3<DGFFFF?F6?F>FGF??FFFFF>AFFDF)
@M04650:207:000000000-C238N:1:1101:10680:10163 1:N:0:19
ACTCCTACGGGAGGCAGCAGTGGGGAATATTGCACAATGGGCGCAAGCCTGATGCAGCCATGCCGCGTGTATGAAGAAGGCCTTCGGGTTGTAAAGTACTTTCAGCGGGGAGGAAGGGAGTAAAGTTAATACCTTTGCTCATTGACGTTACCCGCAGAAGAAGCACCGGCTAACTCCGTGCCAGCAGCCGCGGTAATACGGAGGGTGCAAGCGTTAATCGGAATTACTGGGCGTAAAGCGCACGCAGGCGGTCAATTAAGTCAGATGTGAAAGCCCCGAGCTTAACTTGGGAAT
+
GGGGGGGGGGGGGGGGGGGGGGGGGGGGGGGGGGGGGGGGGGGGGGGGGGGGGGGGGGGGGGGGGGGGGGGGGGGGGGGGGGGGGGGGGGGGGGGGGGGGGGGGGGGGGGGGGGGGGGGGGGGGGGGGGGGGGGFFGGGGGGGGGGGGGGGGGGGGGGGGGGGGGGGGGGGGGGGGGGFGGGFGGGGGGGGGGGGGGGGGGGGGGGGEGGGGGGGDFFDGGGGGGGGGGGGGFGDEGGFGFG3@<D><3DGDGGGFFFFFG=D:=DGDFFFFFFFF?BGF:>4=FF=4:F>BB(
@M04650:207:000000000-C238N:1:1101:7722:10171 1:N:0:19
ACTCCTACGGGAGGCAGCAGTGGGGAATATTGCACAATGGGCGCAAGCCTGATGCAGCCATGCCGCGTGTATGAAGAAGGCCTTCGGGTTGTAAAGTACTTTCAGCGAGGAGGAAGGTGATAAGGTTAATACCCTTATCAATTGACGTTACCCGCAGAAGAAGCACCGGCTAACTCCGTGCCAGCAGCCGCGGTAATACGGAGGGTGCAAGCGTTAATCGGAATTACTGGGCGTAAAGCGCACGCAGGCGGTTTGTTAAGTCAGATGTGAAATCCCCGGGCTCAACCTGGGAAC
+
GGGGGGGGGGGGGGGGGGGGGGGGGGGGGGGGGGGGGGGGGGGGGGGGGGGGGGGGGGGGGGDGGGGGGGGGGGGGGGGGGGGGGFFGGGEGGGGGGGGGGGGGGGGFCEGG>EFGGGGGFFGGGGGGGDGGFGFGBEFFFFGGGGGGGGGGGGGGGCFFGGGGGGGGGGGGGGGGGEGGGGGGGGGGGGGGGGGGGGGGEGGECEGGGGGGGGD*C7FGGDGGFGGGGGGG>EDCGGFGFGFBGGDG>GGGD355?B@=?F*:4*>AFF7?==:FBFGFFF3=6FFFBFF<:(
@M04650:207:000000000-C238N:1:1101:13391:10202 1:N:0:19
ACTCCTACGGGAGGCAGCAGTGGGGAATATTGCACAATGGGCGGAAGCCTGATGCAGCGACGCCGCGTGGGGGATGACGGTCTTCGGATTGTAAACCCCTTTCAGTAGGGACGAAGCGAGAGTGACGGTACCTGCAGAAGAAGCACCGGCCAACTACGTGCCAGCAGCCGCGGTAATACGTAGGGTGCGAGCGTTGTCCGGAATTACTGGGCGTAAAGAGCTCGTAGGCGGTTTGTCGCGTCGTCTGTGAAATCCTCCAGCTTAACTGGGGGCGTGCAGGCGATACGGGCAGAC
+
GGGGGGGGGGGGGGGGGGGGGGGGGGGGGGGGGGGGGGGGGGGGGGGGGGGGGGGGGGGGGGGGGGGGGGGGGGGGGGGGGGGGGGGGGGGGGGGGGGGGGGGGGGGGGGGGGGGGGGGGGGGGGGGGGGGGGGGGGGGGGGGGGGGGGGGGGGGGGGGGGGGGGGGGGGGGG:EGGGGGGGGGGGGGGGGGGGGGGGGGGGGGGGGGGGGGGGGGGGGGGGFECEFGGGG/7EDGGGFGFGFFGDG7@GGFCGGFFFFFGFFFF>:4@FFBEFF@?BGFFF33)<;?>>>B0.
@M04650:207:000000000-C238N:1:1101:26880:10213 1:N:0:19
ACTCCTACGGGAGGCAGCAGTGGGGAATATTGCACAATGGGCGCAAGCCTGATGCAGCCATGCCGCGTGTATGAAGAAGGCCTTAGGGTTGTAAAGTACTTTCAGCGGGGAGGAAGGTGATAAGGTTAATACCCTTATCAATTGACGTTACCCGCAGAAGAAGCACCGGCTAACTCCGTGCCAGCAGCCGCGGTAATACGGAGGGTGCAAGCGTTAATCGGAATTACTGGGCGTAAAGCGCACGCAGGCGGTCAATTAAGTCAGATGTGAAAGCCCCGAGCTTAACTTGGGAAT
+
FGGGGGGGGGGGGGGGGGGGGGGGGGGGGGGGGFGGGGGGGGGGGGGGGGGGCGGGGGAF@FGGGGGGGGFCFF<FGGGGGGGGCGGGGGGGGGGDGDGGGGGGGGGGGGG@GGGG@><FFG<FC585>FFGDB3@D,:<FFA=EFB>C<@<>C7FBCBFF8>CE,>FEEC1::;;2;1<C*<EFECF71:*=B78FFGGGG55>>ECGGEFGG?GGC7DC55:EGGF+98F>GG5*>BG)7)8))9)>3C977*/*17@<=CFF:C)169BB?)73(1)81*0=F6447).42
@M04650:207:000000000-C238N:1:1101:24521:10227 1:N:0:19
ACTCCTACGGGAGGCAGCAGTGGGGAATATTGCACAATGGGCGCAAGCCTGATGCAGCCATGCCGCGTGTGTGAAGAAGGCCTTCGGGTTGTAAAGCACTTTCAGCGAGGAGGAAGGGCGATGTCTTAATACGGCATCGCATTGACGTTACTCGCAGAAGAAGCACCGGCTAACTCCGTGCCAGCAGCCGCGGTAATACGGAGGGTGCAAGCGTTAATCGGAATTACTGGGCGTAAAGCGCACGCAGGCGGTTTGTTAAGTCAGATGTGAAATCCCCGCGCTTAACGTGGGAAC
+
GGGGGGGGGGGGGGGGGGGGGGGGGGGGGGGGGGGGGGGGGGGGGGGGGGGGGGGGGGGGGGGGGGGGGGGGGGGGGGGGGGGGGGGGGGGGGGGGGGGGGGGGGGGGGGGGGGGGGGGGGGGGGGGGGGGGGGGGGGGGGGGGGGGGGGGGGGGGGGGGGGFGGGGGGGGCGGGGGGGGGGGGGGGGGGGGGGGEGGGGGGGGGGGGGGGGDEGGGGGGGGGGGGGGGGGGFGGGGGFGFGFFGGGGFGGDGGGFFFF4CFGGFGGFFFFFFFFF?>GFFFGFFFBFFFFFF?
@M04650:207:000000000-C238N:1:1101:9861:10236 1:N:0:19
ACTCCTACGGGAGGCAGCAGTGGGGAATATTGCACAATGGGCGCAAGCCTGATGCAGCCATGCCGCGTGTATGAAGAAGGCCTTAGGGTTGTAAAGTACTTTCAGCGGGGAGGAAGGTGATAAGGTTAATACCCTTATCAATTGACGTTACCCGCAGAAGAAGCACCGGCTAACTCCGTGCCAGCAGCCGCGGTAATACGGAGGGTGCAAGCGTTAATCGGAATTACTGGGCGTAAAGCGCACGCAGGCGGTCAATTAAGTCAGATGTGAAAGCCCCGAGCTTAACTTGGGAAT
+
GGFGGGGGGGGGGGGEGGGGGGGGGGGGGGGGGGGGGGGGGGGGGGGGGGGGGGGGGGGGGGGGGGGGGGGGGGGGGGGGGGGGGGGGGGGGGGGGGGGGGGGGGGGGEGGGGGGGGGGGFGGGGGFGGGGGFFEGGGGGGGEFFGGGGGGGGGGDGGGGFGFGGGGGDGGGFBFGGGGGGGGGGFGGGGGGGGGGGGGGGECEEGGGGFGC*CCEGGGGGGGFGFEGGCCCD*)CFDFGDGDDDCGGFDGC<**/86@FC?FGFGGBFFF?FFF38BGB>9F*9*=9:6<?F?
@M04650:207:000000000-C238N:1:1101:10678:10241 1:N:0:19
ACTCCTACGGGAGGCAGCAGTGGGGAATATTGCACAATGGGCGCAAGCCTGATGCAGCCATGCCGCGTGTATGAAGAAGGCCTTAGGGTTGTAAAGTACTTTCAGCGGGGAGGAAGGTGATAAGGTTAATACCCTTATCAATTGACGTTACCCGCAGAAGAAGCACCGGCTAACTCCGTGCCAGCAGCCGCGGTAATACGGAGGGTGCAAGCGTTAATCGGAATTACTGGGCGTAAAGCGCACGCAGGCGGTCAATTAAGTCAGATGTGAAAGCCCCGAGCTTAACTGTGGAAT
+
GGGGGGGGGGGGGGGGGGGGGGGGGGGGGGGGGGGGGGGGGGGGGGGGGGGGGGGGGGGGGGGGGGGGGGGGGGGGGGGGGGGGGGGGGGGGGGGGGGGGGGGGGGGGGGGGGGGGGGGGGGGGGGGGGGGGGGGCGFGGGGGGGGGGGGGGGGGGGGGGGGGGGGGGGGGGGGFGGGGGGGGGGGFG7CEEGGGGGGGGGGGGGGGGFGGFGG5=>FCGGGGGGGGGGGGGFGGGGGFGFGFFGGGGFGGGG3FFFFFFC?FGBFFAFFFFB?F><>C>>;4FFFF)-9?23)
@M04650:207:000000000-C238N:1:1101:27626:10248 1:N:0:19
ACTCCTACGGGAGGCAGCAGTAGGGAATCTTCGGCAATGGACGAAAGTCTGACCGAGCAACGTCGCGTGAGTGAAGAAGGTTTTCGGATCGTAAAACTCTGTTGTTAGAGAAGAACAAGGACGTTAGTAACTGAACGTCCCCTGACGGTATCTAACCAGAAAGCCACGGCTAACTACGTGCCAGCAGCCGCGGTAATACGTAGGTGGCAAGCGTTGTCCGGATTTATTGGGCGTAAAGCGAGCGCAGGCGGTTTCTTAAGTCTGATGTGAAAGCCCCCGGCTCAACCGGGGCGG
+
GGGGGGGGGGGGGGGGGGGGGGGGGGGGGGGGGGGGGGGGGGGGGGGGGGGGGGGGGGGGGGGGGGGGGGGGGGGGGGGGGGGGGGGGGGGGGGGGGGGGGGGGGGGGGGGGGGGGGGGGGGGGGGGGGGGGGGGGGGGGGGGGGGGGGGGGGGGGGGGGGGDGGGGGGGGGGGGGGEGGGGGGGGGGGGGEGGGGGGGGGGGGGGGGGGGGGGGGGGGGGD?EFFGG7FFGFGDGGGFGFGFEGGGGFGGGGGGFFFFFG?GDFGGFFFF?BFFFF>GFF;GFFFFFFFB149
@M04650:207:000000000-C238N:1:1101:23038:10276 1:N:0:19
ACTCCTACGGGAGGCAGCAGTGGGGAATATTGCACAATGGGCGAAAGCCTGATGCAGCAACGCCGCGTGAGCGATGAAGGCCTTCGGGTCGTAAAGCTCTGTCCTCAAGGAAGATAATGACGGTACTTGAGGAGGAAGCCCCGGCTAACTACGTGCCAGCAGCCGCGGTAATACGTAGGGGGCTAGCGTTATCCGGAATTACTGGGCGTAAAGGGTGCGTAGGCGGTCTTTCAAGCCAGAAGTGAAAGGCTACGGCTCAACCGTAGTAAGCTTTTGGAACTGTAAGACTTGAGT
+
GGGGGGGGGGGGGGGGGGGGGGGGGGGGGGGGGGGGGGGGGGGGGGGGGGGGGGGGGGGGGGGGGGGGGGGGGGGGGGGGGGGGGGGGGGGGGGGGGGGGGGGGGGGGGGGGGGGGGGGGGGGGGGGGGGGGGDGGGGGGGGGGGGGGGGGGGGGGGGGGFGGGGGGGEGGGGGGGFCGGGGGGGGGGCCEGGGGGGDEGGGGGGGGEEEGGGGGGGDGC=GGGGGE=GFFFBGGGGGFC4DFFG>F:>F4FGGG>@BF?C@D7>D5<=FFFF4=F95776<C?9?=7ABFA?)
@M04650:207:000000000-C238N:1:1101:8030:10290 1:N:0:19
ACTCCTACGGGAGGCAGCAGTGGGGAATATTGCACAATGGGCGCAAGCCTGATGCAGCCATGCCGCGTGTATGAAGAAGGCCTTAGGGTTGTAAAGTACTTTCAGCGGGGAGGAAGGTGATAAGGTTAATACCCTTATCAATTGACGTTACCCGCAGAAGAAGCACCGGCTAACTCCGTGCCAGCAGCCGCGGTAATACGGAGGGTGCAAGCGTTAATCGGAATTACTGGGCGTAAAGCGCACGCAGGCGGTCAATTAAGTCAGATGTGAAAGCCCCGAGCTTAACTTGGGAAT
+
GGGGGGGGGGGGGGGGGGGGGGGGGGGGGGGGGGGGGGGGGGGGGGGGGGGGGGGGGGGGGGGGGGGGGGGGGGGGGGGGGGGGGGGGGGGGGGGGGGGGGGGGGGGGGGGGGGGGGGGCFGGGGEGGGGGGGGGGGGGGGEGGGGGGGGGGGGGGGGGGGGGGGGGGGGGGGGGGGGGGGGGGGGGGGGGGGGGGGGGGGGGGGGGGGGGGGGCGGCFGGGEFGGGGGFCGFDDGGGFGFGFFC<DDFGDCDGGF4@FF:FGGFFFFFFFFFFFFBBDBB07BFFFFAFF?F0
@M04650:207:000000000-C238N:1:1101:10706:10301 1:N:0:19
ACTCCTACGGGAGGCAGCAGTGGGGAATCTTGCACAATGGGCGGAAGCCTGATGCAGCGACGCCGCGTGGGGGATGACGGCCTTCGGGTTGTAAACTCCTTTCGCTAGGGAAGAAGCCATTTTGTGGTGACGGTACCTGGATAAGAAGCACCGGCTAACTACGTGCCAGCAGCCGCGGTAATACGTAGGGTGCAAGCGTTGTCCGGAATTACTGGGCGTCAAGAGCTCGTAGGTGGTTTGTCGCGTCGTCTGTGAAATCCCGAGGCTTAACTTCGGGCGTGCAGGCGATACGGG
+
GGGGGGGGGGGGGGGGGGGGGGGGGGGGGGGGGGGGGGGGGGGGGGGGGGGGGGGGGGGGGGGGGGGGGGGGGGGGGGGGGGGGGGGGGGGGGGGGGFFGGGGGGDGGGGGGGGGGGDFCFGGGGGEGGGGGGGGGGGGGGGGGGGFGGGGGGGGGGCFGGGGGGGGGGGGGGGGGGGGCEEGGGGGGGGGGDGGGGGEGEGGGGGEEF?FGGGGGGGD)ACEGEDF6CD=:>ACGDGFGFGFFGGGGBGC3CGGFFFF:F><DDDG0@?FFFFFFF9DED?FFFBE693>119
@M04650:207:000000000-C238N:1:1101:9262:10362 1:N:0:19
ACTCCTACGGGAGGCAGCAGTGGGGAATATTGCACAATGGGCGCAAGCCTGATGCAGCCATGCCGCGTGTATGAAGAAGGCCTTCGGGTTGTAAAGTACTTTCAGCGGGGAGGAAGGGAGTAAAGTTAATACCTTTGCTCATTGACGTTACCCGCAGAAGAAGCACCGGCTAACTCCGTGCCAGCAGCCGCGGTAATACGGAGGGTGCAAGCGTTAATCGGAATTACTGGGCGTAAAGCGCACGCAGGCGGTTTGTTAAGTCAGATGTGAAATCCCCGGGCTCAACCTTGGAAC
+
GGGGGGGGGGGGGGGGGGGGGGGGGGGGGGGGGGGGGGGGGGGGGGGGGGGGGGGGGGGGCFGFFGGGGGGGGGGGGGGGGGGGGGGGGGGGGGGGGGGGGGGGGGGGGE@CFGGGGGGGFFFFGGGGGGGGGGGGFGGGGGGGGGDGGGGGGGGGGGGGGGGGGGGGGDGGGGGGGGGGGGGDGGGGGGGGGGGGGGGGG>EGDGGGGDGGGGGGGGGGGGGGDFGFEFFGFGGCGFFG><5@D3DDB5DDGGGFF?FFGFGGFGGFF4FF?B7436C;B9FFFF>0)9?::.
@M04650:207:000000000-C238N:1:1101:19092:10368 1:N:0:19
ACTCCTACGGGAGGCAGCAGTGGGGAATATTGCACAATGGGCGCAAGCCTGATGCAGCCATGCCGCGTGTATGAAGAAGGCCTTAGGGTTGTAAAGTACTTTCAGTTGGGAGGAAGGCGTTGATGCTAATATCATCAGCGATTGACGTTACCAACAGAAGAAGCACCGGCTAACTCCGTGCCAGCAGCCGCGGTAATACGGAGGGTGCAAGCGTTAATCGGAATTACTGGGCGTAAAGCGCACGCAGGCGGTTGATTAAGTTAGATGTGAAATCCCCGGGCTTAACTTGGGAAT
+
GGGGGGGGGGGGGGGGGGGGGGGGGGGGGGGGGGGGGGGGGGGGGGGGGGGGGGGGGGGFGGGGGGGGGGGGGGGGGGFGGGGGGGGGGGGGGGGGGGGGGGGGGGGGGGGGGGGGGGGGGGGGGGGGGGGGGGGGGGGGGFGGGGGGGGGFGGGGGGGGGGGGGGGGGGGGGGGGGGGGGGGGGGGGC>ECDGGGGGGGEGC@CGCGGGGGGGDGFFGGEGGGGGGGGFFGBCCEFGFGFGFFGGGGFGGGDDGFF?FFGFGG?DGFFF4@FF@F?FG55>F??BFFA453?F
@M04650:207:000000000-C238N:1:1101:27592:10374 1:N:0:19
ACTCCTACGGGAGGCAGCAGTGGGGAATATTGCACAATGGGCGCAAGCCTGATGCAGCCATGCCGCGTGTATGAAGAAGGCCTTAGGGTTGTAAAGTACTTTCAGCGGGGAGGAAGGTGATAAGGTTAATACCCTTATCAATTGACGTTACCCGCAGAAGAAGCACCGGCTAACTCCGTGCCAGCAGCCGCGGTAATACGGAGGGTGCAAGCGTTAATCGGAATTACTGGGCGTAAAGCGCACGCAGGCGGTTGGATAAGTTAGATGTGAAAGCCCCGGGCTCAACCTGGGAAT
+
GGGGGGGGGGGGGGGGGGGGGGGGGGGGGGGGGGGGGGGGGGGGGGGGGGGGGGGGGGGGGGGGGGGGGGGGGGGGGGGGGGGGGGGGGGGGGGGGGGGGGGGGGGGDGGGGGGGGGGGGFGGGGGGGGGGGGGGGGGGGGGGGGGGGGGGGGGGGGGGGGGGGGGGGGGGGGGGGGGGGGGGFGGFGGGGGGGGGGGGGGGDGGGGGGGGGGGGGGGGGGGEGGFGGFG=FFGGGGGFDFGFFGGGGFGGC>DD6FFFFCFGGFGGFFFFFFFFFFFG>>BFF?FFBBFFF::
@M04650:207:000000000-C238N:1:1101:14281:10385 1:N:0:19
ACTCCTACGGGAGGCAGCAGTGGGGAATATTGCACAATGGGCGCAAGCCTGATGCAGCCATGCCGCGTGTATGAAGAAGGCCTTCGGGTTGTAAAGTACTTTCAGCGAGGAGGAAGGCGTTGTGGTTAATAACCGCAACGATTGACGTTACTCGCAGAAGAAGCACCGGCTAACTCCGTGCCAGCAGCCGCGGTAATACGGAGGGTGCAAGCGTTAATCGGAATTACTGGGCGTAAAGCGCACGCAGGCGGTCTGTCAAGTCGGATGTGAAATCCCCGGGCTCAACCTGGGGGC
+
GGGGGGGGGGGGGGGGGGGGGGGGGGGGGGGGGGGGGGGGGGGGGGGGGGGGGGFGGGGGGGGGGGGGGGGGGGGGGGGGFGGGGGGGFGGGGGGGGGGGGGGGGGGGGGGGGGGGGGGFFGGGGGFGEGGGGGGGGGGGCC7FGGGEFGGGGGGGGGGGGDEFGGGGEGGDGGGGGEGGGGGGGGGCFGGEEG@CFGCFDEGGGGGGGGC:;:EGGGGGGDGGGFGGGGEGFED5FGFGD3>:3CGDBDG>95CBF?1?GFGGFGG7BFF=BFFF<>CEF>DF@F>284;>1(
@M04650:207:000000000-C238N:1:1101:15148:10389 1:N:0:19
ACTCCTACGGGAGGCAGCAGTGGGGAATATTGCACAATGGGCGCAAGCCTGATGCAGCCATGCCGCGTGTATGAAGAAGGCCTTCGGGTTGTAAAGTACTTTCAGCGAGGAGGAAGGCGTTGTGGTTAATAACCGCAACGATTGACGTTACTCGCAGAAGAAGCACCGGCTAACTCCGTGCCAGCAGCCGCGGTAATACGGAGGGTGCAAGCGTTAATCGGAATTACTGGGCGTAAAGCGCACGCAGGCGGTCTGTCAAGTCGGATGTGAAATCCCCGGGCTCAACCTGGGAAC
+
GGGGGGGGGGGGGGGGGGGGGGGGGGGGGGGGGGGGGGGGGGGGGGGGGGGGGGGGGGGGGGGGGGGGGGGGGGGGGGGGGGGGGGGGGGGGGGGGGGGGGGGGGGGGGGGGGGGGGGGGGGGGGGGGGGGGGGGGGGGGGGGGGGGGGGGGGGGGGGGGGGGGGGGGGGGGGGGGGGGGGGGGGGGGGGGGGGGGGGGGGGGGEGGGGGGGGGGGGGGGGGGGGGGGGGGGFGGGGGFGFGFFGD<DFGGGGGGFFFFFGFGG:DGFFFF=FFFFFFGFF>GFFFF:?FFFF:
@M04650:207:000000000-C238N:1:1101:17003:10390 1:N:0:19
ACTCCTACGGGAGGCAGCAGTGGGGAATATTGCACAATGGGCGCAAGCCTGATGCAGCCATGCCGCGTGTGTGAAGAAGGCCTTCGGGTTGTAAAGCACTTTCAGCGAGGAGGAAGGGCGATGTCTTAATACGGCATCGCATTGACGTTACTCGCAGAAGAAGCACCGGCTAACTCCGTGCCAGCAGCCGCGGTAATACGTAGGTGGCGAGCGTTATCCGGATTTATTGGGCGTAAAGCGCACGCAGGCGGTCTGTCAAGTCGGATGTGAAATCCCCGGGCTCAACCTGGGAAC
+
GGGGGGGGGGGGGGGGGGGGGGGGGGGGGGGGGGGGGGGGGGGGGGGGGGGGGGGGGGGGGGGGGGGGGGGGGGGGGGGGGGGGGGGGGGGGGGGGGGGGGGGGGGGEGGGGGGGGGGGGGGGGGGGGGGGGGGGGGGGGGGGGGGGGGGGGGGGGGGGGGGGGGGGGGGGGGGGGGGGGGGGGGGGGGGGGGGGGGGGGGGGGGGGGGGGGGGGGGGGGGGGGFGGGGGGGFGGEGGFGFGDFGGDGFGGGGGGFFFFFCFGGEGGFFFFFFFFFFFGFFFGFFFFFFFFFF3
@M04650:207:000000000-C238N:1:1101:28180:10392 1:N:0:19
ACTCCTACGGGAGGCAGCAGTGGGGAATATTGCACAATGGGCGCAAGCCTGATGCAGCCATGCCGCGTGTATGAAGAAGGCCTTAGGGTTGTAAAGTACTTTCAGCGGGGAGGAAGGTGATAAGGTTAATACCCTTGTCAATTGACGTTACCCGCAGAAGAAGCACCGGCTAACTCCGTGCCAGCAGCCGCGGTAATACGGAGGGTGCAAGCGTTAATCGGAATTACTGGGCGTAAAGCGCACGCAGGCGGTCAATTAAGTCAGATGTGAAAGCACCGAGCTTAACTTGGGAAT
+
GGGGGGGGGGGGGGGGGGGGGGGGGGGGGGGGFGGGGGGGGGGGGGGGGGGGGGGGGGGGFGGGGGGGGGGGGGGGGGGGGGGGGGGGGGGGGGGGGGGGGGGGGGGGGGGGEGGGGGGGGFGGFFFGGGGGGGGGGGGGGGGGGGGGGGGGGGGGGFFFGGGGGGGGGGGGGGCFGGFGGFGGGGGFFEGCEE@CEFFGE5CGGGGGGGGGGEGDDFFGCGCCFGFG+9FGFCDGGGFGFGFFGDGD>GGGCDFB@F?FFFC7F>FFFFF==F4>6>GEFFGFFFF22:F???
@M04650:207:000000000-C238N:1:1101:6409:10432 1:N:0:19
ACTCCTACGGGAGGCAGCAGTGGGGAATCTTGCACAATGGGCGGAAGCCTGATGCAGCGACGCCGCGTGGGGGATGACGGCCTTCGGGTTGTAAACTCCTTTCGCTAGGGAAGAAGCCATTTTGTGGTGACGGTACCTGGATAAGAAGCACCGGCTAACTACGTGCCAGCAGCCGCGGTAATACGTAGGGTGCAAGCGTTGTCCGGAATTACTGGGCGTAAAGAGCTCGTAGGTGGTTTGTCGCGTCGTCTGTGAAATCCCGAGGCTTAACTTCGGGCGTGCAGGCGATACGGG
+
EFGGGGGGGGGGGGGGGGGGGGGGGGGGGGGGGFGGGGGGGGEGGGGGGGGGGGGGGGGGGGGGDGGGGGGGGGGGGGGGGGGGGGGGGFCFCGGGGGFGGGGGGGDGGGGGGDFCFFCFGGGGC<FGGGGGGFGGGGGGGGGGFG9FDGGGGGDGGFGFGGFGGGCFFFFFGFEECC@F>CCFG<+;C>CCCGEFFE*;*;0<CG5:FFCFF7CGCDGGGG7+;FG6*>ECD7DGGC>GFD>>>D<C5FGFGGCB=@=?CE>C>CC(97@FF6B39935),1*05B>>EDF62
@M04650:207:000000000-C238N:1:1101:17381:10441 1:N:0:19
ACTCCTACGGGAGGCAGCAGTGGGGAATATTGCACAATGGGCGCAAGCCTGATGCAGCGACGCCGCGTGGGGGATGACGGCCTTCGGGTTGTAAACTCCTTTCGCTAGGGAAGAAGCCATTTTGTGGTGACGGTACCTGGATAAGAAGCACCGGCTAACTACGTGCCAGCAGCCGCGGTAATACGTAGGGTGCAAGCGTTGTCCGGAATTACTGGGCGTAAAGCGCACGCAGGCGGTCAATTAAGTCAGATGTGAAAGCCCCGAGCTTAACTTGGGAATTGCATCTGAAACTGG
+
GGGGGGGGGGGGGGGGGGGGGGGGGGGGGGGGGGGGGGGGGGGGGGGGGGGGGGGGGGGGGGGGGGGGGGGGGGGGGGGGGGGGGGGGGGGGGGGGGGGGGGGGGGGGGGGGGGGGGGGGGGGGGGGGGGGEGGGGGGGGGGGGGGGGGGGFGGGGGGGGGGGGGGGGGGGGGGGGGGGGGGGGGGGFGGGGGGGGGGEGGGGGCECEGFGGGGGGGGGGGGGGGGGEGGGGFGGGCG>FFGFFGGGGFFFGGFGFFFF>FEDGFDGFFFFFFFFF60FFFFGFFFFAFF?>92
@M04650:207:000000000-C238N:1:1101:11196:10442 1:N:0:19
ACTCCTACGGGAGGCAGCAGTGGGGAATATTGCACAATGGGCGCAAGCCTGATGCAGCCATGCCGCGTGTATGAAGAAGGCCTTCGGGTTGTAAAGCACTTTCAGCGAGGAGGAAGGGCGATGTCTTAATACGGCATCGCATTGACGTTACTCGCAGAAGAAGCACCGGCTAACTCCGTGCCAGCAGCCGCGGTAATACGGAGGGTGCAAGCGTTAATCGGAATTACTGGGCGTAAAGCGCACGCAGGCGGTCAATTAAGTCAGATGTGAAAGCCCCGAGCTGAACTTGGGAAT
+
GGGGGGGGGGGGGGGGGGGGFGGGGGGGGGGGGGGGGGGGGGGGGGGGGGGGGGGGGGGGGGGGGGGGGGGGGGGGGGGGGGGGGGGGGGGGGGGGGGGGGGGGGGGGGGGGGGGGGGGGGGGGGGGGGGFGGGGGGGGGGGGGGGGGCGGGGGEGGGGGGGGGGGGGGGGGGGGGGGFGGGFGGGGGGGGGGDGGGGFGGGGGGGGGGGGGGGGDFGGGGG=FGGGGGGGDEGGGGGFGBGEDDGGGFGGGGGG?FF?FCBGGFGGBFFFFFFF>BFDEFF*9FFF<BFF??7
@M04650:207:000000000-C238N:1:1101:8448:10491 1:N:0:19
ACTCCTACGGGAGGCAGCAGTGGGGAATATTGCACAATGGGCGCAAGCCTGATGCAGCCATGCCGCGTGTATGAAGAAGGCCTTAGGGTTGTAAAGTACTTTCAGCGGGGAGGAAGGTGATAAGGTTAATACCCTTGTCAATTGACGTTACCCGCAGAAGAAGCACCGGCTAACTCCGTGCCAGCAGCCGCGGTAATACGGAGGGTGCAAGCGTTAATCGGAATTACTGGGCGTAAAGCGCACGCAGGCGGTCTGTCAAGTCGGATGTGAAATCCCCGGGCTCAACCTGGGAAC
+
GGGGGGGGGGGGGGGGGGGGGGGGGGGGGGGGGGGGGGGGGGGGGGGGGGGGGFGGGGGGGGGGGGGGGGGGGGGGGGGGGGGGGGGGGGGGGGGGGGGGGGGGGGGGGGGGGGGGDGGCFGGGGDGGGGGGGGGGCFGGGGGFGGGGGGGGGGGGGGFGGGGGGGGGGGGGGGGFGGGGGGGGGGGGGGGGGGGGGGGGDGGGGGEGGCGGGGGGGGGGDDGGGGGFGGFFBG5EGGFGFGFFD7CDFGGGGGGFFFFFEF3DF5DFF4@FFFF6<>C:BBGFFFFFBFFBB4
@M04650:207:000000000-C238N:1:1101:20952:10494 1:N:0:19
ACTCCTACGGGAGGCAGCAGTCGGGAATTTTGGGCAATGGGCGAAAGCCTGACCCAGCAACGCCGCGTGAAGGATGAAATCCCTCGGGATGTAAACTTCGCAAGAACGGGAAGAATAAGTAGGGGACAATACCCCCTATGATGACGGTACCGTTTGTAAGCTCCGGCTAACTCCGTGCCAGCAGCCGCGGTAATACGGGGGGAGCAAGCGTTGTTCGGATTTACTGGGCGTAAAGGGCGCGTAGGCGGTCAGCACAAGTCAGTTGTGAAATCTCCGAGCTTAACTCGGAAAGGT
+
GGGGGGGGGGGGGGGGGGGGGGGGGGGGGGGGGGGGGGGGGGGGGGGGGGGGGGGGGGGGGGGGGGGGGGGGGGGGGGGGGGGGGGGGGGGGGGGGGGGGGGGGGGGGGGGGGGGGGGGGGGGGGGGGGGGGGGGGGGGGGGGGGGGGGGGGFGGGGGGGGGGGGGGGGGGGGGGGGGGGGGGGGGGGGGGGGGGGGGGGGGGGGGDGGGEEGGGGGGGGDFFGFGGGGGGGFGGGGGFGFGEFGGGGFGGFGGGFFFFFGFC>@CGF?FF?FFFFFBGFF<FFFFFFFFFF<4
@M04650:207:000000000-C238N:1:1101:12113:10499 1:N:0:19
ACTCCTACGGGAGGCAGCAGTGGGGAATATTGCACAATGGGCGCAAGCCTGATGCAGCCATGCCGCGTGTATGAAGAAGGCCTTAGGGTTGTAAAGTACTTTCAGCGGGGAGGAAGGGAGTAAAGTTAATACCTTTGCTCATTGACGTTACCCGCAGAAGAAGCACCGGCTAACTCCGTGCCAGCAGCCGCGGTAATACGGAGGGTGCAAGCGTTAATCGGAATTACTGGGCGTAAAGCGCACGCAGGCGGTCTGTCAAGTCGGATGTGAAAGCCCCGGGCTCAACCTGGGAAT
+
GGGGGGGGGGGGGGGGGGGGGGGGGGGGGGGGGGGGGGGGGGGGGGGGGGGGGGGGGGGGGGGGGGGGGGGGGGGGGGGGGGGGGGGGGGGGGGGGGGGGGGGGGGGGGGGGGGGGGGGGGGGGGGGGGGGGGGGGGGGGGGGGGGGGGGGGGGGGGGGGGGGGGGGGGGGGGGGGGGGGGGGGGGGGGGGGGGGGGGGGDGGGGEGGGGGGGEGGGGDFGGGGFGGGGGGGFEGGFC?DFGFFGGGCDGGGGGGFFFF?CFDGBGGFFFFFFFF:B>3BB9GFFFFFFFFFF?
@M04650:207:000000000-C238N:1:1101:24118:10512 1:N:0:19
ACTCCTACGGGAGGCAGCAGTGGGGAATATTGCACAATGGGCGCAAGCCTGATGCAGCCATGCCGCGTGTATGAAGAAGGCCTTCGGGTTGTAAAGTACTTTCAGCGAGGAGGAAGGCGTTGTGGTTAATAACCGCAACGATTGACGTTACTCGCAGAAGAAGCACCGGCTAACTCCGTGCCAGCAGCCGCGGTAATACGGAGGGTGCAAGCGTTAATCGGAATTACTGGGCGTAAAGCGCACGCAGGCGGTCTGTCAAGTCGGATGTGAAATCCCCGGGCTCAACCTGGGAAC
+
GGGGGGGGGGGGGGGGGGGGGGGGGGGGGGGGGGGGGGGGGGGGGGGGGGGGGGGGGGGGGGGGGGGGGGGGGGGGGGGGGGGGGGGEFGGGGGGGGGGGGGGGGGGFGGGGGGGGGGGGGGGGGGDGGGGGGGGGGGGGDGFGGGGGGGGGFEGGEGGGGGGGGGGGGGGGGGGGGGGGGGGGGGGGGGGGG8EEFEGGGEGEGGGGGGGGGGDGFGGGGGGGGGCFGGGGFGGGGGFG>5@@GG3CDDGDGGGFFBFFCFDGFGGF=@FFF?F6<BGDD;GFFFF?:>FB>3
@M04650:207:000000000-C238N:1:1101:10469:10531 1:N:0:19
ACTCCTACGGGAGGCAGCAGTAGGGAATCTTCCGCAATGGACGAAAGTCTGACGGAGCAACGCCGCGTGAGTGAAGAAGGTTTTCGGATCGTAAAGCTCTGTTGTTAGTGAAGAATAGTGGTAAGAGTAACTGCTTATCATGTGACGGTAGCTAACCAGAAAGCCACGGCTAACTACGTGCCAGCAGCCGCGGTAATACGTAGGTGGCAAGCGTTGTCCGGAATTATTGGGCGTAAAGCGCGCGCAGGCGGTCTTTTAAGTCTGATGTGAAAGCCCCCGGCTCAACCGGGGAGG
+
GGGGGGGGGGGGGGGGGGGGGGGGGGGGGGGGGGGGGGGGGGGGGGGGGGGGGGGGGGGGGGGGGGGGGGGGGGGGGGGGGGGGGGGGGGGGGGGGGGGGGGGGFGGGFFGGGGGGGGFGGGGGGGGGGGGGGGGGGGGGGGGGGGGGGGGGGGGGGGGGGGGGGGGGGGGGGGDFFGGGGGGGGGGGGGGGGGGGGGGGFGGGFGGCFEGGGG>EGGGGGGG5CGGGGGGGEGGGGGFG>GFFGGGGEGG7CDGFF?FF?FFGFGGABFFFFF8@<BGFDBG465FB>EEFFF
@M04650:207:000000000-C238N:1:1101:12084:10532 1:N:0:19
ACTCCTACGGGAGGCAGCAGTGGGGAATATTGCACAATGGGCGCAAGCCTGATGCAGCCATGCCGCGTGTATGAAGAAGGCCTTAGGGTTGTAAAGTACTTTCAGCGGGGAGGAAGGTGATAAGGTTAATACCCTTGTCAATTGACGTTACCCGCAGAAGAAGCACCGGCTAACTCCGTGCCAGCAGCCGCGGTAATACGGAGGGTGCAAGCGTTAATCGGAATTACTGGGCGTAAAGCGCACGCAGGCGGTCTGTCAAGTCGGATGTGAAAGCCCCGAGCTTAACTTGGGAAT
+
GGGGGGGGGGGEGGGGGGGGGGGGGGGGGGGGGGGGGGGGGGGGGGGGGGGGGGGGGGGGGGGGGGGGGGGGGGGGGGGGGGGGGGGGGGGGGGGGGGGGGGGGGGGGGGGGGEFGGGGGGGGDFFFGGGGGD<FGBFGGGFGGGGGCGGGGGGGGGGG?FGGFFGGG7CFGCGGGFGFGGGGGGGGGGGGGGGGGGGGGGGGGDGG5<EGGGGGDCFFFGD5=CFGGCD=CBEDEGDFG@)>DGGCDFGGDGDCFFFFFGFGG@DD?F?FFFFF>?99>EBGFFF@DFFFB0:
@M04650:207:000000000-C238N:1:1101:18192:10592 1:N:0:19
ACTCCTACGGGAGGCAGCAGTGGGGAATATTGCACAATGGGCGCAAGCCTGATGCAGCCATGCCGCGTGTATGAAGAAGGCCTTAGGGTTGTAAAGTACTTTCAGCGGGGAGGAAGGTGATAAGGTTAATACCCTTATCAATTGACGTTACCCGCAGAAGAAGCACCGGCTAACTCCGTGCCAGCAGCCGCGGTAATACGGAGGGTGCAAGCGTTAATCGGAATTACTGGGCGTAAAGCGCACGCAGGCGGTCAATTAAGTCAGATGTGAAAGCCCCGAGCTTAACTTGGGAAT
+
GGGGGGGGGGGGGGGGGGGGGGGGGGGGGGGGGGGGGGGGGGGGGGGGGGGGGGGGGGGGGGGGGGGGGGGGGGGGGGGGGGGGGGGGGGGGGGGGGGGGGGGGGGGGGGGGGGGGGGGGGGGGGGGGGGGGGGGGGGGGGGGGGGGGGGGGGGGGGGGGGGGGGGGEGGGGGGGGGGGGGGGGGGGGGGGGGGGGGGGGGGGGGGGGGGGGGGGGGGGGGGGGGGGGGGGC>EGGGGFGFGFFGGGGFGGGGGGFFFFFGFGGFGGDFFFFFF@:8BGBEFGFFFFFFFF084
@M04650:207:000000000-C238N:1:1101:15176:10614 1:N:0:19
ACTCCTACGGGAGGCAGCAGTAGGGAATCTTCGGCAATGGACGAAAGTCTGACCGAGCAACGCCGCGTGAGTGAAGAAGGTTTTCGGATCGTAAAACTCTGTTGTTAGAGAAGAACAAGGACGTTAGTAACTGAACGTCCCCTGACGGTATCTAACCAGAAAGCCACGGCTAACTACGTGCCAGCAGCCGCGGTAATACGTAGGTGGCAAGCGTTGTCCGGATTTATTGGGCGTAAAGCGAGCGCAGGCGGTTTCTTAAGTCTGATGTGAAAGCCCCCGGCTCAACCGGGGAGG
+
GGGGGGGGGGGGGGGGGGGGGGGGGGGGGGGGGGGGGGGGGGGGGGGGGGGGGGGGGGGGGGGGGGGGGGGGGGGGGGGGGGGGGGGGGGGGGGGGGGGGGGGGGGGGGGGGGGGGGGGFGGGGGGGGGGGGGGGGGGGGGGGGGGGGGGGGGGGGGGGGGGGGGGGGGGGGGGGGGGGGGGGGGGGGGGGGGGGGGGGGGGGGGGGGGGGGGGGGGGGGGGGGGGGGGGCGEGGGGGFGFGFFDCGGDGDGGDGFFFFFEFGGFGGBFFFFFFFFFFGEB3DFFFFFFFF>BF
@M04650:207:000000000-C238N:1:1101:23339:10629 1:N:0:19
ACTCCTACGGGAGGCAGCAGTGGGGAATATTGCACAATGGGCGAAAGCCTGATGCAGCAACGCCGCGTGAGCGATGAAGGCCTTCGGGTCGTAAAGCTCTGTCCTCAAGGAAGATAATGACGGTACTTGAGGAGGAAGCCCCGGCTAACTACGTGCCAGCAGCCGCGGTAATACGTAGGGGGCTAGCGTTATCCGGAATTACTGGGCGTAAAGGGTGCGTAGGCGGTCTTTCAAGCCAGAAGTGAAAGGCTACGGCTCAACCGTAGTAAGCTTTTGGAACTGTAAGACTTGAGG
+
GGGGGGGGGGGGGGGGGGGGGGGGGGGGGGGGGGGGGGGGGGGGGGGGGGGGGGGGGGGGGGGGGGGGGGGGGGGGGGGGGGGGGGGGGGGGGGGGGGGGGGGGGGGGGGGGGGGGGGGGGGGGGGGGGGGGGGGGGGGGGGGGGGGGGGGGGGGGGGGGGGGGGDGGEGGFGGGFGGGGGGGEFGGGGGGGGGGGGGGGGGGGGGGGGCEGGGGGDGGGGGGGGGCDEGGGFGGFGGFGFGFFGF*:>GGGGGGFF@FFFFGC@DGFFFF?*/9@BBC6?5C7BFFFF?B<:(
@M04650:207:000000000-C238N:1:1101:14420:10673 1:N:0:19
ACTCCTACGGGAGGCAGCAGTGGGGAATATTGCACAATGGGCGCAAGCCTGATGCAGCCATGCCGCGTGTATGAAGAAGGCCTTAGGGTTGTAAAGTACTTTCAGTTGGGAGGAAGGCGTTGATGCTAATATCATCAACGATTGACGTTACCAACAGAAGAAGCACCGGCTAACTCCGTGCCAGCAGCCGCGGTAATACGTAGGGTGCAAGCGTTGTCCGGAATTACTGGGCGTAAAGAGCTCGTAGGTGGTTTGTCGCGTCGTCTGTGAAATCCCGAGGCTTAACTTCGGGCG
+
GGGGGGGGGGGGGGGGGGGGGGGGGGGGGGGGGGGGGGGGGGGGGGGGGGGGGGGGGGGGGGGGGGGGGGGGGGGGGGGGGGGGGGGGGGGGGGGGGGGGGGGGGGGGGGGGGGGGGGGGGGGGGGGGGGGGGGGGGGGGGGDGGFGGGGGGGGGGGGGGGGGGGGGGGGGGGGGGGGGGGGGGGGGGGGGGGGGGGGGGGGGGGGGGGGGGGGGGGGGDGGEGGGGGFGGGFGGD<FFGFGFFGDGGFGGDFC<FFFFECB3<FFFFFFFF?FFFFFGFFFGFFFFDFBF9BB
@M04650:207:000000000-C238N:1:1101:25797:10685 1:N:0:19
ACTCCTACGGGAGGCAGCAGTGGGGAATATTGCACAATGGGCGCAAGCCTGATGCAGCCATGCCGCGTGTATGAAGAAGGCCTTAGGGTTGTAAAGTACTTTCAGCGGGGAGGAAGGTGATAAGGTTAATACCCTTATCAATTGACGTTACCCGCAGAAGAAGCACCGGCTAACTCCGTGCCAGCAGCCGCGGTAATACGGAGGGTGCAAGCGTTAATCGGAATTACTGGGCGTAAAGCGCACGCAGGCGGTCAATTAAGTCAGATGTGAAAGCCCCGAGCTTAACTTGGGAAT
+
GGGGGGGGGGGGGGGGGGGGGGGGGGGGFGGCFGGGGGGGGGGGGGGGGGGFGGGGGGGGFGGGGGGGGGGGFGGGGGGGGGGG9FFGGFGGGGGGGGGGGGFFBCGGGGGGGGGFGGGFGGFFGBFEGGGGFGGGGGGAFAF<EGEGFGC>FEDGG7FFGGGGGGFCGGCEGGGECEFFGGCFG?FGGGGGGGDEGFFCG8?EGGGGGGGG8:EGGGGGGGGGGGGGCFGGF5)C<DBDFGFBG39)8DCC<D4=F*/=<4>DF7CAFFFF95>FFBDFFFGFF?*4<)8:?F
@M04650:207:000000000-C238N:1:1101:4585:10712 1:N:0:19
ACTCCTACGGGAGGCAGCAGTGGGGAATATTGCACAATGGGCGCAAGCCTGATGCAGCCATGCCGCGTGTATGAAGAAGGCCTTAGGGTTGTAAAGTACTTTCAGCGGGGAGGAAGGTGATAAGGTTAATACCCTTGTCAATTGACGTTACCCGCAGAAGAAGCACCGGCTAACTCCGTGCCAGCAGCCGCGGTAATACGGAGGGTGCAAGCGTTAATCGGAATTACTGGTCGTAAAGCGCACGCAGGCGGTCAATTAAGTCAGATGTGAAAGCCCCGAGCTTAACTTGGGAAT
+
GGGGGGGGGGGGGGGGGGGGGGGGGGGGGGGFGGGGGGGGGGGGGGGGGGGGGGGGGGGGGGGGEGGGGGGGGGGGGGGGGGGGFGGGGGGGFGFFGGGGGGGGFGGGGGGGGGGGGFFGFFGGGGGGGGGGGGGGGGGFGFFGGGDEFGGDFGDGG>GGGGGGGGGGGGGGGGGGGGGGGGGGGGGFGGGGGGGDEFFCCB?88EGGGFGGGGGGGGGGG5EGCFFGAC0ADGGGGDF<DD>>GGGDDCGGGGGFF==4<FGGFGGA=49BFFFFF09>D;CF=**-66>08:
@M04650:207:000000000-C238N:1:1101:7710:10771 1:N:0:19
ACTCCTACGGGAGGCAGCAGTGGGGAATATTGCACAATGGGCGCAAGCCTGATGCAGCCATGCCGCGTGTATGAAGAAGGCCTTAGGGTTGTAAAGTACTTTCAGCGGGGAGGAAGGTGATAAGGTTAATACCCTTATCAATTGACGTTACCCGCAGAAGAAGCACCGGCTAACTCCGTGCCAGCAGCCGCGGTAATACGGAGGGTGCAAGCGTTAATCGGAATTACTGGGCGTAAAGCGCACGCAGGCGGTCAATTAAGTCAGATGTGAAAGCCCCGAGCTTAACTTGGGAAT
+
GGGGGGGGGGGGGGGGGGGGGGGGGGGGGGGGGGGGGGGGGGGGGGGGGGGGGGGGGGGGGGGGGGGGGGGGGFGGGGGGGFGGGGGGGGGGGFGGGGGGGGGGGGGGGGGGGGGFGGGGGGGGGGGGGGGGGGGGGGGGGGGGGGGGFGGGGGGGGGGGGGGGGGGGGGGGGGGGGGGGGGGGGGGGGGGGGGGGGGGGGGGEGGGGGGGGGGGEGGGGGGDDGGGFFGGGDGGGFGFDB3<DDGGGBDGGGGGF?FFFGFGGF7><?FFFFFF@?6<>@BGFFFFBFFFFF:
@M04650:207:000000000-C238N:1:1101:23490:10781 1:N:0:19
ACTCCTACGGGAGGCAGCAGTGGGGAATATTGCACAATGGGCGCAAGCCTGATGCAGCCATGCCGCGTGTATGAAGAAGGCCTTCGGGTTGTAAAGTACTTTCAGCGAGGAGGAAGGCGTTGTGGTTAATAACCGCAACGATTGACGTTACCCGCAGAAGAAGCACCGGCTAACTCCGTGCCAGCAGCCGCGGTAATACGGAGGGTGCAAGCGTTAATCGGAATTACTGGGCGTAAAGGGCACGCAGGCGGTCTGTCAAGCCGGATGTGAAATCCCCGGGCTCAACCTGGGAAC
+
GGGGGGGGGGGGGGGGGGGGGGGGGGGGGGGFGGGGGGGGGGGGGGGGGGGGGGGGGGGG,EFGGGGGGCCFGGGGGGGGAGGGGGGGGGGGGGGF<FFGGGGGGGG@FGGDGGGGEGG+@FFEFFC?FG,5BAFEGCEC>@FFEFF@DF>,3@F*@FF7D8>72DECDEFBCF9,BECFEDGGGGGFECCC5=C>ECEGG*8CE;CEFC?FGE>C77CFC<C5@<E?GGGGEE<=<C*7)9>EC7/>:CD>D7D7@4@?+7D<3<D4@F=?66<??935@0**9?:(17725(
@M04650:207:000000000-C238N:1:1101:5840:10782 1:N:0:19
ACTCCTACGGGAGGCAGCAGTGGGGAATATTGCACAATGGGCGCAAGCCTGATGCAGCCATGCCGCGTGTGTGAAGAAGGCCTTCGGGTTGTAAAGCACTTTCAGCGAGGAGGAAGGGCGATGTCTTAATACGGCATCGCATTGACGTTACTCGCAGAAGAAGCACCGGCTAACTCCGTGCCAGCAGCCGCGGTAATACGGAGGGTGCAAGCGTTAATCGGAATTACTGGGCGTAAAGCGCACGCAGGCGGTTGATTAAGTTAGATGTGAAATCCCCGGGCTGAACCTGGGAAT
+
FGGGGGGGGGGGGGGGGEGGCAFGGGGGGGGGGGGGGGGGGGGGGGGGGGGGGGGGGGGGGGFGGGGGGGFGGGGGGGGGGGGGFGGGFEEGGGGGGGGGGGGGGGGGGGGEGGGGDGGGGGGGGGGGGCGFFGGGGCGGGGEFGDGFGGGGGGGGGGGGGGGGGGGEEDCCFGCGGGGGGGGGFGCE8EGGGEGGGG?CEEGGGCEEGGFFGGGGGG79?DGCCGFGGFEC@7DEC:=C3C359C3DECGC5DCFF?9@?BFGF7C<FFFF?6?@B9C:>B3;?4>7:FFBF0
@M04650:207:000000000-C238N:1:1101:19851:10805 1:N:0:19
ACTCCTACGGGAGGCAGCAGTGGGGAATCTTGCACAATGGGCGGAAGCCTGATGCAGCGACGCCGCGTGGGGGATGACGGCCTTCGGGTTGTAAACTCCTTTCGCTAGGGAAGAAGCCATTTTGTGGTGACGGTACCTGGATAAGAAGCACCGGCTAACTACGTGCCAGCAGCCGCGGTAATACGTAGGGTGCAAGCGTTGTCCGGAATTACTGGGCGTAAAGAGCTCGAAGGTGGTTTGTCGCGTCGTCTGTGAAATCCCGAGGCTTAACTTCGGGCGTGCAGGCGTTCCGGG
+
GGGGGGGGGGGGGGGGGGGGGGGGGGGGGGGGGGGGGGGGGGGGGGGGGGGGGGGGGGGGGGGGGGGGGGGGGGGGGGGGGGGGGGGGGGGGGGGAFGGGGGCCFFCGGFGF@FCCFFDGGGF9DCEG7,>F7>CFGCGDCGGFFGCF@FGFGEGGGFCFC@:<<FFACCC@GFECGGBFECECC<CGGCFECGGF8*;C88C9E>C=FCCFDGG==<CGG<<98796/)0:3+97DF>5<CB>))17)***02>@*8@FC)7>)5<1?47B**7@1()0.(16;))-().4>9
@M04650:207:000000000-C238N:1:1101:20013:10809 1:N:0:19
ACTCCTACGGGAGGCAGCAGTGGGGAATATTGCACAATGGGCGCAAGCCTGATGCAGCCATGCCGCGTGTATGAAGAAGGCCTTAGGGTTGTAAAGTACTTTCAGCGGGGAGGAAGGTGATAAGGTTAATACCCTTATCAATTGACGTTACCCGCAGAAGAAGCACCGGCTAACTCCGTGCCAGCAGCCGCGGTAATACGGAGGGTGCAAGCGTTAATCGGAATTACTGGGCGTAAAGCGCACGCAGGCGGTCAATTAAGTCAGATGTGAAAGCCCCGAGCTTAACTTGGGAAT
+
GGGGGGGGGGGGGGGGGGGGGGGGGGGGGGGGGGGGGGGGGGGGGGGGGGGGGGGGGGGGGGGGGGGGGGGGGGGGGGGGGGGGGGGGGGGGGGGGGGGGGGGGGGGGGGGGGGGGGGGGFGGGGGGGGGGGGGGGGGGGGGGGGGGGGGGGGGGGGGGGGGGGGGGGGGGGGGGGGGGGDGGDGGGDGGGGGGGGGGGGGCGGGEGDGGF5EGDGGFGGGGGGGGFGG:FGFGGCC>BD3CBFGGDGFGGDD3CFFFFFFFDFF7:)@FFFFFFFBFGD79F4=?49A:FFF:
@M04650:207:000000000-C238N:1:1101:7777:10819 1:N:0:19
ACTCCTACGGGAGGCAGCAGTGGGGAATATTGCACAATGGGCGCAAGCCTGATGCAGCCATGCCGCGTGTATGAAGAAGGCCTTAGGGTTGTAAAGTACTTTCAGTTGGGAGGAAGGCGTTGATGCTAATATCATCAGCGATTGACGTTACCAACAGAAGAAGCACCGGCTAACTCCGTGCCAGCAGCCGCGGTAATACGGAGGGTGCAAGCGTTAATCGGAATTACTGGGCGTAAAGCGCACGCAGGCGGTTGATTAAGTTAGATGTGAAATCCCCGGGCTTAACCTGGGAAT
+
GGGGGGGGGGGGGGGGGGGGGGGGGGGGGGGGGGGGGGGGGGGGGGGGGGGGGGGGGGGGGGGGGGGGGGGGGGGGGGGGGGGGGGGGGGGGGGGGGGGGGGGGGGGGGGGGGGGGGGGGGGGGGGFGGGGGGGGGGGGGGGGGGGGGGGGGGGGGGGGGGGGGGGGGEGEGGGFGGGGGGGGGGGGGGGGGGGGGGGGGGGGGGGGGGGGGGEGGGGGGEGEGFGGGGGGGFGGGGGFGEGDF35CCDGGGDDFF4@FFFFGFFFFFFFFFFFFFFFGFF><FFFF<?FFFF(
@M04650:207:000000000-C238N:1:1101:28832:10827 1:N:0:19
ACTCCTACGGGAGGCAGCAGTGGGGAATATTGCACAATGGGGGAAACCCTGATGCAGCAACGCCGCGTGAGTGATGACGGTCTTCGGATTGTAAAGCTCTGTCTTTAGGGACGATAATGACGGTACCTGGATAAGAAGCACCGGCTAACTACGTGCCAGCAGCCGCGGTAATACGTAGGGTGCAAGCGTTGTCCGGAATTACTGGGCGTAAAGAGCTCGTAGGTGGTTTGTCGCGTCGTCTGTGAAATCCCGAGGCTTAACTTCGGGCGTGCAGGCGATACGGGCAGGCTGG
+
GGGGGGGGGGGGGGGGGGGGGGGGGGGGGGGGGGGGGGGGGGGGGGGGGGGGGGGGGGGGGGGGGGGGGGGGGGGGGGGGGGGGGGGGGGGGGGGGGGGGGGGGGGGGGGGGGGGGGGGGGGGGGGGGGGGGGGGGGGGGGGGGGGGGGGGGGGGGGGGGGGGGGGGG7EEGEGGGGGGGEGEGGGGGGGGGGGGGGGGGGGGGGGGGGEG5CGGGGFDDEFGEGFGGGGGGFGGGGGE<>GFFG>CGFGFGGGGFFFFFGFFCEGGFFE@@FFFFF>GB>:5:>>EB9FF?
@M04650:207:000000000-C238N:1:1101:21141:10831 1:N:0:19
ACTCCTACGGGAGGCAGCAGTGGGGAATATTGCACAATGGGCGCAAGCCTGATGCAGCCATGCCGCGTGTATGAAGAAGGCCTTAGGGTTGTAAAGTACTTTCAGTTGGGAGGAAGGCGTTGATGCTAATATCATCAACGATTGACGTTACCAACAGAAGAAGCACCGGCTAACTCCGTGCCAGCAGCCGCGGTAATACGGAGGGTGCAAGCGTTAATCGGAATTACTGGGCGTAAAGCGCACGCAGGCGGTTGATTAAGTTAGATGTGAAATCCCCGGGCTTTACCTGGGAAT
+
GGGGGGGGGGGGGGGGGGGGGGGGGGGGGGGGGGGGGGGGGGGGGGGGGGGGGGGGGGGGCGGGGGGGGGGGGGGGGGGGG8FGAFGGGFGGGGGGGGGGFGGGGFBFGGGGFGGFGFEBFGGGGG<FGGGGGGGGDFCFF<FFFCFFGFGGGFGFGGGGGGGGGGGGGGDEG:>CFGGCEGGGGGG>FGGEGGGGGGGFECEEGGGGGCGGDCEGGGC8CDEFFG+CFGGG>CDGGGFGFGDEDCDGFCGD3C6@*9FF297*9>GDFFFFFF:FBFCBB14)99B>AFFF?(
@M04650:207:000000000-C238N:1:1101:21899:10878 1:N:0:19
ACTCCTACGGGAGGCAGCAGTGGGGAATATTGGACAATGGAGGCAACCCTGATGCAGCAATGCCGCGTGAGCGAGGAAGGTCTTCGGATCGTAAAGCTCTGTCTCAAGGCAGGATAATGAGAGAACGTAAGTAGGTTGCTATTGCTAATAACCTGCCAGAAGGTGCGGTCATACGACGTGGCAGCGCCCGCGGTGATACGTAGGGGGGGAACGTGAGCGGGAGCGACTGGGCATGAGGGGTGCGAAGTAGGCGGGGCCAATCCGGGTTGAACGCCCGGAGCTCAGCACCGAG
+
GGGGGGGGGGGGGGGGGGGGG,FFGGGG9FG,,,CFGGGG9,B,FG<,BFGG,,,CFGGG9FGGGGGGGGG8FG+FFGGGGGGGGGGGGGGGGGGGGGGGGG9,,,,C<+B++C,C,,,,,C,+,,+4AF8,,,,,,,:5,,,9,EF,,5EF,FFGGGG8F,,,,,+@5++,8F3*3B****,>*****1***4**2+5*++*4BG8**:**;/*;/C)/*)/***/:***/)**+*2>))93>*>55*00*/)9)))8)07>G)/)())*))))0(())83*9))*(..)-
@M04650:207:000000000-C238N:1:1101:12783:10891 1:N:0:19
ACTCCTACGGGAGGCAGCAGTGGGGAATATTGCACAATGGGGGAAACCCTGATGCAGCAACGCCGCGTGAGTGATGACGGTCTTCGGATTGTAAAGCTCTGTCTTTAGGGACGATAATGACGGTACCTAAGGAGGAAGCCACGGCTAACTACGTGCCAGCAGCCGCGGTAATACGTAGGTGGCAAGCGTTGTCCGGATTTACTGGGCGTAAAGGGAGCGTAGGCGGTCAATTAAGTCAGATGTTAAAGCCCCGAGCTTAACTTGGGAATTGCAGCTGAAACTGGCAAGCTAG
+
GGGGGGGGGGGGGGGGGGGGGGGGGGGGFGGGGGGGGGGGGGGGGGGGGGGGGGFGGGGGGGGGGGGGGGGGGGGGFAFGGGGGGGGGGGGGGGGA9FGGGGGGGGGGGGGGGGGEFFGG9B@CDEGFFEFDGGGEGFF@DDCGECCCFGAFC@>BFGGGC8@AEGCCFE@;CC::CECFGGFFGGFGG>ECFFGDGGGFGGFGFFFGCEC*CFCC=<5CEDGGG5>EE7E?=FF7?FFG4>9*?7CC=D59>DC>B?F?FFFFFFC,)966?*)734DF?5D)>FFF(0/<
@M04650:207:000000000-C238N:1:1101:27310:10896 1:N:0:19
ACTCCTACGGGAGGCAGCAGTGGGGAATATTGCACAATGGGCGCAAGCCTGATGCAGCCATGCCGCGTGTGTGAAGAAGGCCTTCGGGTTGTAAAGCACTTTCAGCGAGGAGGAAGGGCGATGTCTTAATACGGCATCGCATTGACGTTACTCGCAGAAGAAGCACCGGCTAACTCCGTGCCAGCAGCCGCGGTAATACGGAGGGTGCAAGCGTTAATCGGAATTACTGGGCGTAAAGCGCACGCAGGCGGTTTGTTAAGTCAGATGTGAAATCCCCGCGCTTAACGTGGGAAC
+
GGGGGGGGGGGGGGGGGGGGGGGGGGGGGGGGGGGGGGGGGGGGGGGGGGGGGGGGGGFGGDGGGGGGGGGGGGGGGGGGGGGGGGGGFEEGGGGGGGGGGGGGGGGGGGGGGGGGGEGGGGGGGGGGGGGGGGGGGGGGGGGGGGGEGGGGGGGGGGGGGGGGGGFGGGDEGGGGGGGGGGGGGGGFGGGGECEGGGGGGEGDGEGGGGGGGGGGGGGGGGGGGGGGGGGGFGGGDGFGFGEED3DGFGGGGGGFF?FFGFGGFFGFFBFFFF?@B>D>D9GF=BEB0;DFF8
@M04650:207:000000000-C238N:1:1101:17510:10902 1:N:0:19
ACTCCTACGGGAGGCAGCAGTGGGGAATATTGCACAATGGGGGAAACCCTGATGCAGCAACGCCGCGTGAGTGATGACGGTCTTCGGATTGTAAAGCTCTGTCTTTAGGGACGATAATGACGGTACCTAAGGAGGAAGCCACGGCTAACTACGTGCCAGCAGCCGCGGTAATACGTAGGTGGCAAGCGTTGTCCGGATTTACTGGGCGTAAAGGGAGCGTAGGCGGATCTTTAAGTGGGATGTGAAATACTCGGGCTCAACCTGGGGGCTGCATTCCAAACTGGAGATCTAG
+
GGGGGGGGGGGGGGGGGGGGGGGGGGGGGGGGGGGGGGGGGGGGGGGGGGGGGGGGGGGGGGGGGGGGGGGGGGGGGGGGGGGGGGGGGGGGGGGGGGGGGGGGGGGGGGGGGGGGGGGGGGGGGGGGGFFGGGGGGGGGGGGGGGGGFGGGGGGGGGGGGGGGGGGGFG@CFGGGGGGGGGGGGFCGGGGGGGGGGGGGFGGGGGGGGGGGGGGDC3CGGGGFGGGGGGGGFGGGGCFG?G6=CDFGFDCCCGGBEFFFFFFG@GDF:@@>?@BF9ADFFAGF@FFF?4B<
@M04650:207:000000000-C238N:1:1101:3266:10948 1:N:0:19
ACTCCTACGGGAGGCAGCAGTGGGGAATATTGCACAATGGGCGCAAGCCTGATGCAGCCATGCCGCGTGTATGAAGAAGGCCTTCGGGTTGTAAAGTACTTTCAGCGGGGAGGAAGGGAGTAAAGTTAATACCTTTGCTCATTGACGTTACCCGCAGAAGAAGCACCGGCTAACTCCGTGCCAGCAGCCGCGGTAATACGGAGGGTGCAAGCGTTAATCGGAATTACTGGGCGTAAAGCGCACGCAGGCGGTTTGTTAAGTCAGATGTGAAATCCCCGGGCTCAACCTGGGAAC
+
GGGFGGGGGGGFEGGGGGGGFGFGGGGGGGGGGGGGGGGGGGEGGGGGGGGGGGGGFEGGCGGGGGG:FGGGGGGGGGGGGGGGGGGGGGGGFGFGGGGGGGGGGFGGGGGGGGGGDGGGGFG9DFGFGGGGGGFGGGFGG<CGGFEEEGGGGGGGGGGFGGGGGGFGGGGGGGGGGGGGGGGGGGGG7EEGEGGGGGGGDCGGGE55FCDGGG5CFCFGE3EFFFGGGGFGEGG5FGFGEDF:DCGGDGGG)7C>F?BFCFFGF7:9?FF7FF6?:;G35>G@FFF(85)4>(
@M04650:207:000000000-C238N:1:1101:15806:10983 1:N:0:19
ACTCCTACGGGAGGCAGCAGTGGGGAATATTGCACAATGGGCGAAAGCCTGATGCAGCAACGCCGCGTGAGCGATGAAGGCCTTCGGGTCGTAAAGCTCTGTCCTCAAGGAAGATAATGACGGTACTTGAGGAGGAAGCCCCGGCTAACTACGTGCCAGCAGCCGCGGTAATACGTAGGGGGCTAGCGTTATCCGGAATTACTGGGCGTAAAGGGAGCGTAGGCGGATGATTAAGTGGGATGTGAAATACCCGGGCTCAACTTGGGTGCTGCATTCCAAACTGGTTATCTAG
+
GGGGGGGGGGGGGGGGGGGGFGGGGGGGFGGGGGGGGGGGGGGGGGGGGGGGAFFGGGFGGGGGGGGGGGGGGGFGGGGDF=FGGGGGGEGGGGG9FEFGGGGGGGFFGGGGGGGDGGDFAFG@FGGGGGGGGGGGGGGFGGE@FEECEFGGGFEGEGBFGGGGGGEGEEGGGGGGGGGFEGDE7;FEECCGGFEEGGCGGGFGGGGE8C:=FGGFGGGDDGEGEE=*:7:C69CCGGF*/9<FFGC7@>*9CC77:F=4:92*0>98:*9?F@/944:=FAD?*6@2<6FD
@M04650:207:000000000-C238N:1:1101:7117:11008 1:N:0:19
ACTCCTACGGGAGGCAGCAGTGGGGAATATTGCACAATGGGCGCAAGCCTGATGCAGCCATGCCGCGTGTGTGAAGAAGGCCTTCGGGTTGTAAAGCACTTTCAGCGAGGAGGAAGGGCGATGTCTTAATACGGCATCGCATTGACGTTACTCGCAGAAGAAGCACCGGCTAACTCCGTGCCAGCAGCCGCGGTAATACGGAGGGTGCAAGCGTTAATCGGAATTACTGGGCGTAAAGCGCACGCAGGCGGTTTGTTAAGTCAGATGTGAAATCCCCGCGCTTAACGTGGGAAC
+
GGGGGGGGGGGGGGGGGGGGGGGGGFGGGGGGGGGGGGGEFGGGGGGGGGGGGGGGGGGGGGGGGGGEGGGGGGGGGGGGGGGGGGGGGGGGGGGGGGGGGGGGGGGGGGGGGG8FFGGGGGGGGGGGFGGGGGGGGGGGGGDGGGGCFFGFFGGGGGGGGGGGGGGGGGGGGGGGGGGGGGGGGGGGGGGGGGG89<CFECGGGGGGGFFGGGGGGGGGGDCEGGGFGGFGFG:EGGFGFGFFGGGGFGGG33C<FFFFFFCF=7DAFF=FFFFF<6/;@>3>?FE?FEFB?-
@M04650:207:000000000-C238N:1:1101:20451:11045 1:N:0:19
ACTCCTACGGGAGGCAGCAGTAGGGAATCTTCGGCAATGGACGAAAGTCTGACCGAGCAACGCCGCGTGAGTGAAGAAGGTTTTCGGATCGTAAAACTCTGTTGTTAGAGAAGAACAAGGACGTTAGTAACTGAACGTCCCCTGACGGTATCTAACCAGAAAGCCACGGCTAACTACGTGCCAGCAGCCGCGGTAATACGTAGGTGGCAAGCGTTGTCCGGATTTATTGGGCGTAAAGCGAGCGCAGGCGGCTTCTTAAGTCTGATGTGAAAGCCCCCGGCTTAACCGGCGAGG
+
GGGFGGGGGGGEGGGGGCFGGGGGGGGG@FGGGGGGGGGGGFGGGCG<FDFGFGGGFCFGGGG@FGGFECFFFGFCFGGGFDFGGGGFE:BFFGGGFGGGGGGGF@EFFDEGGFFFGDBEFGDFGGEGGFFGGFDEFGC=CCFF8FFGF>BFGGGG?FFGCGFG7CFGGGCEGGFGCEGGGGBFGFGGCEGG5EGDGG9CFFGCCEFDGGGFGC;C=0*989ACCCFG9=E57EDCCFFC:<>:<DGC;DD)>CD?77@*+*2:7:C<FFFFB?)<<BDEDB)7@?B>B)09>B
@M04650:207:000000000-C238N:1:1101:18257:11048 1:N:0:19
ACTCCTACGGGAGGCAGCAGTGGGGAATATTGCACAATGGGCGCAAGCCTGATGCAGCCATGCCGCGTGTATGAAGAAGGCCTTAGGGTTGTAAAGTACTTTCAGCGGGGAGGAAGGTGATAAGGTTAATACCCTTATCAATTGACGTTACCCGCAGAAGAAGCACCGGCTAACTCCGTGCCAGCAGCCGCGGTAATACGGAGGGTGCAAGCGTTAATCGGAATTACTGGGCGTAAAGCGCACGCAGGCGGTCAATTAAGTCAGATGTGAAAGCCCCGAGCTTAACTTGGGAAT
+
GGGGGGGGGGGGGGGGGGGGGGGGGGGGGGGGGGGGGGGGGGGGGGGGGGGGGGGGGGGGGGGGGGGGGGGGGGGGGGGGGGGGGGGGGGGGGGGGGGGGGGGGGGGGGGGGGGGGGGGGGGGGGGGGGGGGGGGGGGGGGGGGGGGGGGGGGGGGGGGGGGGGGGGGGGGGGGGGGGGGGGGGGGGGGGGGGGGGGGGGGGGGGGGGGGGGGGEGGGGGGGGGGGGGGGGGFGGGGGFGFGFFGGGGFGGDGGFFFFFFGFGGFGGFFFFFFFFFBFGFFFGFFFFFFF>?>?
@M04650:207:000000000-C238N:1:1101:14084:11051 1:N:0:19
ACTCCTACGGGAGGCAGCAGTGGGGAATATTGCACAATGGGGGAAACCCTGATGCAGCAACGCCGCGTGAGTGATGACGGTCTTCGGATTGTAAAGCTCTGTCTTTAGGGACGATAATGACGGTACCTAAGGAGGAAGCCACGGCTAACTACGTGCCAGCAGCCGCGGTAATACGTAGGTGGCAAGCGTTGTCCGGATTTACTGGGCGTAAAGGGAGCGTAGGCGGATCTTTAAGTGGGATGTGAAATACTCGGGCTCAACCTGGGGGCTGCATTCCAAACTGGAGATCTAG
+
GGGGGGGGGGGGGGGGGGGGGGGGGGGGGGGGGGGGGGGGGGGGGGGGGGGGGGGGGGGGGGGGGGGGGGGGGGGGGGGGGGGGGGGGGGGGGGGGGGGGGGGGGGGGGGGGGGGGGGGGGGGGGGGGGGGGGGGGGGGGGGGGGGGGGGGGGGGGGGGGGGGGGGGGGGGGGGGGGGGGGGGGGGGGGGGGGGGGGGGGGGGGGGGGGGGGGGGGGGGGGGEFEGGGGGGGFGFCGGFC?DFFGFGGFGGGGGGFFFFFGFGGFGGFFFFFFFFFFFGFF>FFFFF02/=A
@M04650:207:000000000-C238N:1:1101:24679:11056 1:N:0:19
ACTCCTACGGGAGGCAGCAGTAGGGAATCTTCGGCAATGGACGAAAGTCTGACGGAGCAACGCCGCGTGAGTGAAGAAGGTTTTCGGATCGTAAAGCTCTGTTGTTAGGGAAGAATAGTTAAGGGAGTAACTGCCCTTGATGTGACGGTACCCAAGGAGGAAGCCACGGCTAACTACGTGCCAGCAGCCGCGGTAATACGTAGGTGGCGAGCGTTATCCGGATTTACTGGGCGTAAAGGGAGCGTAGGCGGATGATTAAGTGGGATGTGAAATACTCGGGCTCAACCTGGGGGC
+
GGGGGGGGGGGGGGGGGGGGGGGGGGGGGGGGGGGGGGGGGGGGGGGGGGGGGGGGGGGGGGGGGGGGGGGGGGGGGGGGGGGGGGGGGGGGGGGGGGGGGGGGGGGGGGGGGGGGGGGGGGGGGGGGGGGGGGGGGGGGGGGGGGGGGGGGGGGGGGGGGGGGGGGGGGGGGGGGGGGGGGGGGGGGGGGGGGGGGGGGGGGGGGGGGGGGGGGGGGGGGDGGGGGGGGGGFEGDGFFGFGFFGGGGFGGGGGFF=BFF7@DF<FGFFFFFFFF?>?GF>>GFFFF:?FFFF0
@M04650:207:000000000-C238N:1:1101:4974:11066 1:N:0:19
ACTCCTACGGGAGGCAGCAGTAGGGAATCTTCGGCAATGGACGAAAGTCTGACCGAGCAACGCCGCGTGAGTGAAGAAGGTTTTCGGATCGTAAAACTCTGTTGTTAGAGAAGAACAAGGACGTTAGTAACTGAACGTCCCCTGACGGTATCTAACCAGAAAGCCACGGCTAACTACGTGCCAGCAGCCGCGGTAGTACGTAGGTGGCAAGCGTTGTCCGGAGTTATTGGGCGTAAAGCGAGCGCAGGCGGTTTCTTAAGTCTGATGTGAAAGCCCCCGGCTCAACAGGGGAGG
+
GGGGGGGGGGGGGGGGGGGGGGFGGFGGGGGGGGGGGGGGFCGBFG@EFFGGGGGGGGGGGGGGGGGGG7F5FGGGGFGGEBFGGGGGGEGGGGGFGDGGGGGDGFBFEGG=FG==?FGGGGG>FGEGG<B5FFGC<@+C7BDFGG:CFCGGGEDFG<F<<FGGGCF@FGGGFA9>7*>F7:;::EGGGGGGGGG*?F9*=EF82?B623A5;E*:A::C8C5/*2+<<DFGBGDCCCFG>)7)9CDD:CC95/:69F**2=FF=7C4@6**14).39DBD>3?6@*4:::>FF
@M04650:207:000000000-C238N:1:1101:9047:11081 1:N:0:19
ACGCCGACGGGAGGCAGCAGTAGGGAATCTTCCGCAATGGACGAAAGTCTGACGGAGCAACGCCGCGTGAGTGAAGAAGGTTTTCGGATCGTAAAGCTCTGTTGTTAGTGAAGAATAGTGGTAAGAGTAACTGCTTATCATGTGACGGTAGCTAACCAGAAAGCCACGGCTAAATACGTGCCAGCAGCCGCGGTAATACGGAGGTGGCAAGCGGTGTCCGGAATTATTGGGCGGAAAGCGCGCGCAGGCGGTCTGTTAAGTCTGATGTGAAAGCCCCGGGCCCAAGCGGGGAGG
+
<=6+,7687@:@CD-6@8@E6CFDDFFFFEEE9BFEG:EFGFGGGDGFGGGGGGGGGGGGGGGCF+>@CFGFEFFGGGGGGFFFFGGGG7BFCCFFE:E<FCBFFBFGFGFGGFF9DFFFGGEFGFFFDF9=FGFGFGAD<FFGFFCF3<F<FFC>7:FGFGGCDFEFD:1>F,6@2D:FFC>F;CFFGGGGGCEGDCFG*:CE8CFGGFG5:*;CC*:>C5EE+9<EGFA*<*5=CF:DFGEFDDDG77CD3<*896@F+0:C6:CAFF=@85)04(170(17<)8:;EB9BF
@M04650:207:000000000-C238N:1:1101:20969:11092 1:N:0:19
ACTCCTACGGGAGGCAGCAGTGGGGAATATTGCACAATGGGCGCAAGCCTGATGCAGCCATGCCGCGTGTATGAAGAAGGCCTTAGGGTTGTAAAGTACTTTCAGCGGGGAGGAAGGTGATAAGGTTAATACCCTTGTCAATTGACGTTACCCGCAGAAGAAGCACCGGCTAACTCCGTGCCAGCAGCCGCGGTAATACGGAGGGTGCAAGCGTTAATCGGAATTACTGGGCGTAAAGCGCACGCAGGCGGTCAATTAAGTCAGATGTGAAAGCCCCGAGCTTAACTTGGGAAT
+
GGGGGGGGGGGGGGGGGGGGGGGGGGGGGGGGGGGGGGGGGGGGGGGGGGGGGGGGGGGGGGGGGGGGGGGGGGGGGGGGGGGGGGGGGGGGGGGGGGGGGGGGGGGGGGGGGGGGGGGGGGGGGGGGGGGGGGGGGGGGGGGGGGGGGGGGGGGGGGGGGGGGGGGGGGGGGGGGGGGGGGGGGGGGFGGGGGGGGGGGGGGGGGGGGGFFGGGGGGGGGGGGGGGGGGFGF5DEGGFGFGFFGGGGFGGGGGG?BFFFEFGGFGGFFFF4@?)8<>GBB>GFFBFAAFFFB1
@M04650:207:000000000-C238N:1:1101:17890:11096 1:N:0:19
ACTCCTACGGGAGGCAGCAGTGGGGAATATTGCACAATGGGCGCAAGCCTGATGCAGCCATGCCGCGTGTATGAAGAAGGCCTTAGGGTTGTAAAGTACTTTCAGTTGGGAGGAAGGCGTTGATGCTAATATCATCAGCGATTGACGTTACCAACAGAAGAAGCACCGGCTAACTCCGTGCCAGCAGCCGCGGTAATACGGAGGGTGCAAGCGTTAATCGGAATTACTGGGCGTAAAGCGCACGCAGGCGGTTGATTAAGTTAGATGTGAAAGCCCCGGGCTCAACCTGGGAAT
+
GGGGGGGGGGGGGGGGGGGGGGGGGGGGGGGGGGGGGGGGGGGGGGGGGGGGGGGGGGGGGGGGGGGGGEFGGGGGGGGGGGGGGGGGGGGGGGGGGGGGGGGGGFGGGGGGGGGGGGGGGCFGGGGEGGGGGGGGGGFGD>>BFGFGGBEGDFGGGGGFGFGGGGGGGGGGGGEFGG:CGGGGGGGGGEG@EGGGGGGGGEEGGGGGGGGGGEGGGG=>EGDCGGGGGGGFEEDGGGFGBD:3)>9<3)9995*966=@F=CFFCC:*9@F=?F>?FGD:9CFFFF?F>F24.
@M04650:207:000000000-C238N:1:1101:4872:11115 1:N:0:19
ACTCCTACGGGAGGCAGCAGTGGGGAATATTGCACAATGGGCGCAAGCCTGATGCAGCCATGCCGCGTGTATGAAGAAGGCCTTCGGGTTGTAAAGTACTTTCAGCGAGGAGGAAGGCGTTGTGGTTAATAACCGCAACGATTGACGTTACCCGCAGAAGAAGCACCGGCTAACTCCGTGCCAGCAGCCGCGGTAATACGGAGGGTGCAAGCGTTAATCGGAATTACTGGGCGTAAAGCGCACGCAGGCGGTTTGTTAAGTCAGATGTGAAATCCCCGGGCTCAACCTGGGAAC
+
GGGGGFGGGGGGGGGGGG@FGGCGGGGGGGGGGGGGGGGFGGGGGGGGGGGGGGCFFFGFGGGFGGGFEGGGGGGFGGGGGGGFGGGGGGEFGGCFGGGEFFDGFGGGGGGGGFFGGGGEGGGGGGGGGGGGGDFGGGGGFBCFGGGGCFEGFGGCFFFGGFGGGGG7FCG>FCFGGGGGCFEGFFGGGGGGGGGGGGGGGGGCEGGGGGGG8CEDGGGGGGEF??9FGGGG>GDCGG6CBGFFGGD5>7C975D;FFFBA7CFFG7:FFFFFF?)4>DBFBG@FFF?BFFFF(
@M04650:207:000000000-C238N:1:1101:17028:11130 1:N:0:19
ACTCCTACGGGAGGCAGCAGTGGGGAATATTGCACAATGGGCGCAAGCCTGATGCAGCCATGCCGCGTGTATGAAGAAGGCCTTAGGGTTGTAAAGTACTTTCAGCGGGGAGGAAGGTGATAAGGTTAATACCCTTATCAATTGACGTTACCCGCAGAAGAAGCACCGGCTAACTCCGTGCCAGCAGCCGCGGTAATACGGAGGGTGCAAGCGTTAATCGGAATTACTGGGCGTAAAGCGCACGCAGGCGGTCAATTAAGTCAGATGTGAAAGCCCCGAGCTTAACTTGGGAAT
+
GGGGGGGGGGGGGGGGGGGGGGGGGGGGGGGGGGGGGGGGGGGGGGGGGGGGGGGGGGGGGGGGGGGGGGGGGGGGGGGGGGGGGGGGGGGGGGGGGGGGGGGGGGGGGGGGGGGGGGGGGGGGGGGGGGGGGGGGGGGGGGGGGGGGGGGGGGGGGGGGGGGGGGGGGGGGGGGGGGGGGGGGGGGGGGGGGGGGGGGGGGGGGGGGGGGGGGGGGGGGGGGGGGGGFGGGFGDGGGFGFGFFDDGGFGGGGGGFFFFFGFGGFGGFFFFFFFFFFBGFE>GFFFFFFFFFF<
@M04650:207:000000000-C238N:1:1101:10933:11138 1:N:0:19
ACTCCTACGGGAGGCAGCAGTGGGGAATATTGCACAATGGGCGCAAGCCTGATGCAGCCATGCCGCGTGTATGAAGAAGGCCTTAGGGTTGTAAAGTACTTTCAGCGGGGAGGAAGGGAGTAAAGTTAATACCTTTGCTCATTGACGTTACCCGCAGAAGAAGCACCGGCTAACTCCGTGCCAGCAGCCGCGGTAATACGGAGGGTGCAAGCGTTAATCGGAATTACTGGGCGTAAAGCGCACGCAGGCGGTTGGTTAAGTCAGATGTGAAAGCCCCGAGCTGAACTTGGGAAT
+
GGGGGGGGGGGGGGGGGGGGCFGGGGGGGGGGGGGGGFGGGGGGGGGGGGGGGGGGGFCGFFGFGGGGGEFFGGGGGGGGGGGFGGGGGGGGGGGGGGGGGGGGGGGGGGGGGGGGGGGGGGFFGEFGGGGGGGGGGFADF<@FGFF:FFCGCFGGGGGGGFGCCEFGGGCEGGFFCEGGG7CGFCGFFE5CGCC8CCBGG5EEG>ED6CF5E*88::CFEGGF6C7CFFFFEGGGGGFDBC@DDDGD3<DDG)>BF6@F??:C@*?4@F=FFF:F(,).02*9??*5A?FF:0
@M04650:207:000000000-C238N:1:1101:25847:11154 1:N:0:19
ACTCCTACGGGAGGCAGCAGTAGGGAATCTTCCGCAATGGACGAAAGTCTGACGGAGCAACGCCGCGTGAGTGATGAAGGTTTTCGGATCGTAAAGCTCTGTCTTTGGGGAAGATAATGACGGTACCCAAGGAGGAAGCCACGGCTAACTACGTGCCAGCAGCCGCGGTAATACGTAGGTGGCGAGCGTTATCCGGATTTACTGGGCGTAAAGGGAGCGTAGGCGGATGATTAAGTGGGATGTGAAATACCCGGGCTCAACTTGGGTGCTGCATTCCAAACTGGTTATCTAG
+
GGGGGGGGGGGGGGGGGGGGGGGGGGGGGGGGGGGGGGGGGGGGGGGGGGGGGGGGGGGGGGGGGGGFGGGFGGGGGGGGGGGGGGGGGGGGGGGGGFGGGGGGGGGGGGGGGGGGGGGGGGGGGGGGGGGGGGGGGGGGGGGGGGGGGGGGGGGGGGGGGGGGGGGGGGGGGGGGGGGGGGGGGGGGGGGGGGGGDGGGGGFGGGGGGGGGGGEGGGGDGGGGGGGGGGC7@FGGGGFGFGFFGG7??FFFGGGDFFFFGFDGFGG?EFFFFFBF9<GFFBGFFFF7AFFF
@M04650:207:000000000-C238N:1:1101:3863:11174 1:N:0:19
ACTCCTACGGGAGGCAGCAGTGGGGAATATTGCACAATGGGCGAAAGCCTGATGCAGCAACGCCGCGTGAGCGATGAAGGCCTTCGGGTCGTAAAGCTCTGTCCTCAAGGAAGATAATGACGGTACTTGAGGAGGAAGCCCCGGCTAACTACGTGCCAGCAGCCGCGGTAATACGTAGGGGGCTAGCGTTATCCGGAATTACTGGGCGTAAAGGGTGCGTAGGCGGTCTTTCAAGCCAGAATTGAAAGGCTACGGCTCAACCGTAGTAAGCTTTTGTACCTGTAAGACTTGAGT
+
GGGGGGGGGGGGGGGGGGGGGGGGDDCFFGGFGFGGGGGCFGGGGGGGGGEFFGGGGGGGGGGGGGCGGGCGFDFCFGGGGGGGGG@FFF>CCE<FFEFGFFFFFGC8<F<BAEF,EFEEGGCCCF<DFFGFGDDGDFFGDGGGED73@DFGGCCFGF7FGFFGGGG7FE7@CEFF9:FEEEGG7CGCGECGGGDDG*;@+<9<<FEGGCCGGFCEEG<>*7EGE5CCGGG7*<*<C*57)**17CD7>FG*977>)7**:>D7:>CB?FFF**96(.*=F2:6**9<<40874
@M04650:207:000000000-C238N:1:1101:25541:11189 1:N:0:19
ACTCCTACGGGAGGCAGCAGTGGGGAATATTGCACAATGGGCGCAAGCCTGATGCAGCCATGCCGCGTGTATGAAGAAGGCCTTAGGGTTGTAAAGTACTTTCAGCGGGGAGGAAGGTGATAAGGTTAATACCCTTATCAATTGACGTTACCCGCAGAAGAAGCACCGGCTAACTCCGTGCCAGCAGCCGCGGTAATACGGAGGGTGCAAGCGTTAATCGGAATTACTGGGCGTAAAGCGCACGCAGGCGGTCAATTAAGTCAGATGTGAAAGCCCCGAGCTTAACTTGGGAAT
+
<FFGGGGGEGGGGGGGGGGGFGFFGGGGGGGGGGGGGGG?EFGGEEGGGGGGGGGGGGGFGGGGGGGGGGGGGGGGGFGGGGGGGCFGGGGGGGDFGFGGEGGGGGGEGDG=FFEGGGGGGGGGGGGGGGGFEFGGGGGGG9FEFGGFGGGGGGGGDGGGGFGGGGGGCCF8FGG9EC<FGFGGGGGGGGGGGGGGGGGGGEGE>EDEGGCFEEEEGGGG5>8CGGGGGDF*<E<CFG?GFGFFDDGDDGGGGGGFF?FFFFGDFFC9@=FBFF::<>3>@66@FF4<)6:??:
@M04650:207:000000000-C238N:1:1101:15829:11197 1:N:0:19
ACTCCTACGGGAGGCAGCAGTGGGGAATATTGCACAATGGAGGAAACTCTGATGCAGCAACGCCGCGTGAGCGATGAAGGTCTTCGGATCGTAAAGCTCTGTCTTTAGGGATGATAATGACAGTACCTAAGGAGGAAGCCACGGCTAACTACGTGCCAGCAGCCGCGGTAATACGTAGGTGGCGAGCGTTATCCGGATTTATTGGGCGTAAAGGGAGCGTAGGCGGATACTTAAGTGGGATGTGAAATACTTGGGCTCAACCCGAGTACTGCATTCCAAACTGAGTATCTAG
+
GGGGGGGGGGGGGGGGGGGGGGGGGGGGGGGGGGGGGGGGGGGGGGGGGGGGGGGGGGGGGGGGGGGGGGGGGGGGGGGGGGGGGGGGGGGGGGGGGGGGGGGGGGGGGGGGGGGGGGGGGGGGGGGGGGGGGGGGGGGGGGGGGGGGGGGGGGGGGGGGGGGGGGGGGGGGGGGGGGGGGGGGGGGGGGGGGGGGGEGGGGGGGGGGEGGGGGGGGGGGGGGGGGGGDGFFFFGGGGFGFGFFGGGGFGGGGGGFFFFFFFGGFDCBFFFFFFFFFBGFFFGFFFFFFFFF
@M04650:207:000000000-C238N:1:1101:27820:11239 1:N:0:19
ACTCCTACGGGAGGCAGCAGTAGGGAATCTTCGGCAATGGACGAAAGTCTGACCGAGCAACGCCGCGTGAGTGAAGAAGGTTTTCGGATCGTAAAACTCTGTTGTTAGAGAAGAACAAGGACGTTAGTAACTGAACGTCCCCTGACGGTATCTAACCAGAAAGCCACGGCTAACTACGTGCCAGCAGCCGCGGTAATACGTAGGTGGCAAGCGTTGTCCGGATTTATTGGGCGTAAAGCGAGCGCAGGCGGTTTCTTAAGTCTGATGTGAAAGCCCCCGGCTCAACCGGGGAGG
+
GGGFGGGGGEDBFEGEGGGGGGGGGGGGGGGGGGGGGGGGGFGGGGGGGD@FGGGGGGEFGGGGGGGFEEGGGGGGGGGGGFGGGGGGGGGGGGGGGGGGGGGGFGGGGGGFGGGGGGGGGGGBEGFGGGGGGGGGGGGGDGGGGGGGGGGGFGGGGGGGGGGGGFFGGGGGFGGGGGGGGGDGGGGGGGGGGGGGGGGGFG=ECGGGFDFGGGEGEGGDEGGGGGGGGGGGFGGGGGFGBDFFGGGDEGDGCGGBFFFFFFCF=>7AFBFFFFF38BGFF;<FFFFBFFFBFF
@M04650:207:000000000-C238N:1:1101:20705:11244 1:N:0:19
ACTCCTACGGGAGGCAGCAGTGGGGAATCTTGCACAATGGGCGGAAGCCTGATGCAGCGACGCCGCGTGGGGGATGACGGCCTTCGGGTTGTAAACTCCTTTCGCTAGGGAAGAAGCCATTTTGTGGTGACGGTACCTGGATAAGAAGCACCGGCTAACTACGTGCCAGCAGCCGCGGTAATACGTAGGGTGCAAGCGTTGTCCGGAATTACTGGGCGTAAAGAGCTCGTAGGTGGTTTGTCGCGTCGTCTGTGAAATCCCGAGGCTTAACTTCGGGCGTGCAGGCGATACGGG
+
GGGGGGGGGGGFGGGGGGGGGFGGGGGGGGGGFGGGGGGGGGGGGGGGGGGGG9FFGGCGCCFGGGGGGCGCFGGGGGGGGGGGGGGGGGGGGGGGGGGGGGGGDEGGGGGFGGGFGG?FFGGGGFEGGGFGFGFGGGGG7FBFDDFGCFGGEGGE:FGGGGGGGGGD:FGFFGEGGCG7E?FFG<6@C52:><?FGGGGEEGCEG528CFGGGGGD)CCEC?F=6AC=>8>@FD7CF5777))7><CEGD50:>F=@FFG@5>BDFBFFF79FBEBFDF@?>=47>09))(-2
@M04650:207:000000000-C238N:1:1101:18451:11261 1:N:0:19
ACTCCTACGGGAGGCAGCAGTGGGGAATCTTGCACAATGGGCGGAAGCCTGATGCAGCGACGCCGCGTGGGGGATGACGGCCTTCGGGTTGTAAACTCCTTTCGCTAGGGAAGAAGCCATTTTGTGGTGACGGTACCTGGATAAGAAGCACCGGCTAACTACGTGCCAGCAGCCGCGGTAATACGTAGGGTGCAAGCGTTGTCCGGAATTACTGGGCGTAAAGAGCTCGTAGGTGGTTTGTCGCGTCGTCTGTGAAATCCCGAGGCTTAACTTCGGGCGTGCAGGCGATACGGG
+
GGGGGGGGGGGGGGGGGGGGGGGGGGGGGGGGGGGGGGGGGGGGGGGGGGGGGGGGGGGGGGGGGGGGGGGGGGGGGGGGGGGGGGGGGGGGGGGGGGGGGGGGGGGGGGGGGGGGGGGGGGGGGGGGGGGGGGGGGGGGGGGGGGFGGGGGGGGGGGGGGGGGGGGGGGGGGGGGGGGGGGGGGGGGGCGGDGFGGGGGGGGGGG>CFGCFFGGFGGGGGGGCFGGFGGGGFGGGGGFGFCBFGGGDEGFGGGGFFFFFGFGGEGGB4BFFFFED;BGFFFCFFBF>FDF?FF
@M04650:207:000000000-C238N:1:1101:24894:11266 1:N:0:19
ACTCCTACGGGAGGCAGCAGTGGGGAATATTGCACAATGGGCGCAAGCCTGATGCAGCCATGCCGCGTGTATGAAGAAGGCCTTCGGGTTGTAAAGTACTTTCAGCGAGGAGGAAGGCGTTGTGGTTAATAACCGCAACGATTGACGTTACTCGCAGAAGAAGCACCGGCTAACTCCGTGCCAGCAGCCGCGGTAATACGGAGGGTGCAAGCGTTAATCGGAATTACTGGGCGTAAAGCGCACGCAGGCGGTTTGTTAAGCCAGATGTGAAATCCCCGCGCTTAACGTGGGAAC
+
GGGGGGGGGGGGGGGGGGGGGGGGGGGGGGGGGGGGGGGGGGGGGGGGGGGGGGGGGGGGGGGGGGGGGGGGGGGGGGGGGGGGGGGGGGGGGGGGGGGGGGGGGGGGGGGGGGGGGGGGGGGGGGGGGGGGGGGGGGGGGDCCFGGGGGGGGGGGGGGGGGGGGFGGGGGGGGGGGGGGGGGGGGGGGGGGGGGGGGGGGGGGGGGGGGGGGGGGGGGFGGGGGFFGFGGGFGGGGGFGFGFFGGGGEGGGGGGFFFFFGFGGFGGFFFFFF?FF?>GFFFGFFFFFF>EFF4
@M04650:207:000000000-C238N:1:1101:2277:11286 1:N:0:19
ACTCCTACGAGAGGCAGCAGTGGGGAATATTGCACAATGGGCGCAAGCCTGATGCAGCCATGCCGCGTGTATGAAGAAGGCCTTAGGGTTGTAAAGTACTTTCAGCGGGGAGGAAGGTGATAAGGTTAATACCCTTATCAATTGACGTTACCCGCAGAAGAAGCACCGGCTAACTCCGTGCCAGCAGCCGCGGTAATACGGAGGGTGCAAGCGTTAATCGGAATTACTGGGCGTAAAGCGCACGCAGGCGGTCCATTAAGTCAGATGTGAAAGCCCCGAGCTTAACTTGGGAAT
+
GGGGGGGGGGGGEGDECEGGGGGFGDEFEFGGGGGFDGDFDFDECC7CCGF8F,E9F<@EED@E7CFGDCCFFG,6,C,EEEFG,EF8EFECEC<<B<FGFGFD?DFGCEC7:@>,+DB,EADE,CFCFFF>,3E>FG9F,=DF9FCGG7FC,>E>:<::CEDGDFF*>CFC@FGFFDGDEC9C8E6FG5C:5E@>FCF5**=*8CECA<CCEGEG*CFF=38=89CF9<*:5=C5*08755:;DCDC>G<7517*994?C@7C40:AF4*@*7)714)<B>C*/@BA2<),(4
@M04650:207:000000000-C238N:1:1101:22187:11291 1:N:0:19
ACTCCTACGGGAGGCAGCAGTGGGGAATATTGCACAATGGGGGAAACCCTGATGCAGCAACGCCGCGTGAGTGATGACGGTCTTCGGATTGTAAAGCTCTGTCTTTAGGGACGATAATGACGGTACCTAAGGAGGAAGCCACGGCTAACTACGTGCCAGCAGCCGCGGTAATACGTAGGTGGCAAGCGTTGTCCGGATTTACTGGGCGTAAAGGGAGCGTAGGCGGATCTTTAAGTGGGATGTGAAATACTCGGGCTCAACCTGGGGGCTGCATTCCAAACTGGGGATCTAG
+
GGGGGGGGGGGGGGGGGGGGGGGGGGGGGGGGGGFGGGGGGGGGGGGGGGGFGFGGGGGGGGGGGGGGGGGGGGGGGGGGGGGGGFGGGGGGGGGGGFGGGGGGGGGGGGGGGGGGGGGGGEEEGEGGFDGGGGEGGGGADFBEEE@FGGAFGGFGGCFGGFGEEFGEFGDGGGGGGGGFGGGFFGGGEEGGGFGE>CEECGGGCFFGGGGGGGGC=CDDGGGGGG5E5FGGFFCGF4F<?DF?:FGGF779<DC@>399FFFFFGD>BEEF:BFFAFGFFFC@>B>036*6
@M04650:207:000000000-C238N:1:1101:17097:11301 1:N:0:19
ACTCCTACGGGAGGCAGCAGTGGGGAATATTGCACAATGGGCGCAAGCCTGATGCAGCCATGCCGCGTGTGTGAAGAAGGCCTTCGGGTTGTAAAGCACTTTCAGCGAGGAGGAAGGGCGATGTCTTAATACGGCATCGCATTGACGTTACTCGCAGAAGAAGCACCGGCTAACTCCGTGCCAGCAGCCGCGGTAATACGGAGGGTGCAAGCGTTAATCGGAATTACTGGGCGTAAAGCGCACGCAGGCGGTTTGTTAAGTCAGATGTGAAATCCCCGCGCTTAACGTGGGAAC
+
GGGGGGGGGGGGGGGGGGGGGGGGGGGGGGGGGGGGGGGGGGGGGGGGGGGGGGGGGGGGGGGGGGGGGGGGGGGGGGGGGGGGGGGGGGGGGGGGGGGGGGGGGGGGGGGGGGGGGGGGGGGGGGGGGGGGGGGGGGGGGGGGGGGGGGGGGGGGGGGGGGGGGGGGGGGGGGGGGGGGGGGGGGGGGGGGGGGGGGGGGGGGGGGGGGGGGGGGGGGGGDEGGGGGGGGGFGGGGGFGFGFFGGGGFGGDGGGFFFFFGFGGFGGFFFFFFFFFFFGFF;DEFFFFFFFFF8
@M04650:207:000000000-C238N:1:1101:26867:11309 1:N:0:19
ACTCCTACGGGAGGCAGCAGTGGGGAATATTGCACAATGGGCGCAAGCCTGATGCAGCCATGCCGCGTGTATGAAGAAGGCCTTAGGGTTGTAAAGTACTTTCAGTTGGGAGGAAGGCGTTGATACTAATATCATCAGCGATTGACGTTACCAACAGAAGAAGCACCGGCTAACTCCGTGCCAGCAGCCGCGGTAATACGGAGGGTGCAAGCGTTAATCGGAATTACTGGGCGTAAAGCGCACGCAGGCGGTTGATTAAGTTAGATGTGAAATCCCCGGGCTTAACCTGGGAAC
+
GGGGGGGGGGGGGGGGGGGGGGGGGGGGGGGGGGGGGGGGGGGGGGGGGGGGGGGGGGGGGGGGGGGGGGGGGGGGGGGGGGGGGGGGGGGGGGGGGGGGGGGGGGGGGGGDGGGGGGGGGGGGGGGGGGGGGGGGGGGGGGGGGGGGGGGGGGGGGGGGGGGGGGGGGGGGGGGGGGGGGGGGGGGGGGGGGGGGGGGGGGGGGBEGGGGGGCE5FGGGGGGGGGGGFGGGFGGGCFFGDGFDGDGGFGDDDDGFFFFFGFGGFGG<FFFFFFFF?6GFFFGFFFFFFFFFF0
@M04650:207:000000000-C238N:1:1101:4715:11367 1:N:0:19
ACTCCTACGGGAGGCAGCAGTGGGGAATATTGCACAATGGGCGCAAGCCTGATGCAGCCATGCCGCGTGTATGAAGAAGGCCTTAGGGTTGTAAAGTACTTTCAGCGGGGAGGAAGGTGATAAGGTTAATACCCTTGTCAATTGACGTTACCCGCAGAAGAAGCACCGGCTAACTCCGTGCCAGCAGCCGCGGTAATACGGAGGGTGCAAGCGTTAATCGGAATTACTGGGCGTAAAGCGCACGCAGGCGGTTTGTTAAGTCAGATGTGAAATCCCCGCGCTTAACGTGGGAAC
+
GGGGGGGGGGGGGGGGGGGGGGGGGGGGGGGGGGGGGGGGGGGGGGGGGGGGGGGGGGGGGGGGGGGGGGGGGFGGGGGGGGGGGGGGGGGGGGGGGGFGGGDFFFFGGGEFGG8=FGGFGGFG9FGFCFGGGGGGGGGGGGGGGGGCFGGGCFEGGG7CGGCGGGGGGGGGGGDGG><FGFGGGCFCFGGGGEE>BCEFEGGGGGEGGGGGGGG*:FFGEGEFGGGGGGFG@=DCFGFGFG>DGD753DGGGGDFFFFFCFFGFFFB??F@@FF4:>GFF>D:=FEF?DBB0,
@M04650:207:000000000-C238N:1:1101:24638:11404 1:N:0:19
ACTCCTACGGGAGGCAGCAGTGGGGAATATTGCACAATGGGCGCAAGCCTGATGCAGCAACGCCGCGTGAGCGATGAAGGCCTTCGGGTCGTAAAGCTCTGTCCTCAAAGAAGATAATGACGGTACTTGAGGAGGAAGCCCCGGCTAACTACGTGCCAGCAGCCGCGGTAATACGTAGGGGGCTAGCGTTATCCGGAATTACTGGGCGTAAAGGGTGCGTAGGCGGTCTTTCAAGCCAGAAGTGAAAGGCTACGGCTCAACCGTAGTAAGCTTTTGGAACTGTAAGACTTGAGT
+
GGGGGGGGGGGGGGGGGGGGGGGGGGGGDFGGGGGGGGGGGGGGGGGGGGGGGGGGGGGGGGGGGGGGEGGGGGGGFGDFGGGGGGGGGGGGGGGGGGGGGGGGGGGGGGGGGGGGDFEBFGGGGGGGGEFG?:CEGGGGGDEEFG@EGGGGGG<BFFFGFFGGGGEGGGGGDGGGGFGFGGGGGGGGGEGGGGGGG5CGGGGGGGGGGG=F9FGGGDDDGGEGGGGEGGGGFGGGGF:*59@FG>*74CCFGGGD@EFFGFGCFGGFFFFF4@FF>FCFFFGF??6<AFFFF-
@M04650:207:000000000-C238N:1:1101:6090:11450 1:N:0:19
ACTCCTACGGGAGGCAGCAGTGGGGAATATTGCACAATGGGCGCAAGCCTGATGCAGCCATGCCGCGTGTATGAAGAAGGCCTTAGGGTTGTAAAGTACTTTCAGTTGGGAGGAAGGCGTTGATGCTAATATCATCAACGATTGACGTTACCAACAGAAGAAGCACCGGCTAACTCCGTGCCAGCAGCCGCGGTAATACGGAGGGTGCAAGCGTTAATCGGAATTACTGGGCGTAAAGCGCACGCAGGCGGTCACTTAAGTCAGATGTGAAATCCCCGGGCTTAACCTGGGAAT
+
GGGGGGGGGGGGGGGGGGGGGGGGGGGGGGGGGGGGGGGGGGGGGGGGGGGGGGGGGGFGGGGGGGGGGGGFFGGGGGGGGGGGGGGGGGGGGGGGGGGGGGGGGEGGGGGDGGGGGGGGGGGGGGGGGGGFGGGFGFGGGCCGFGGGGGGGGFGGCGGGGGGGGGGG7EEGGGGGGGGFGCGGGGGFGGGCGEGGGGGGGEGGGGGGG?FGGGGGGGGFEDGGGGGGGGGGFG3CFGFCDGFFDGGC5D<DG3*/=F?=CFGGFGGFFFFFFFFFFF:@:99?FFFFBF>B02
@M04650:207:000000000-C238N:1:1101:14945:11472 1:N:0:19
ACTCCTACGGGAGGCAGCAGTGGGGAATATTGCACAATGGGCGCAAGCCTGATGCAGCCATGCCGCGTGTATGAAGAAGGCCTTCGGGTTGTAAAGTACTTTCAGCGAGGAGGAAGGCGTTGTGGTTAATAACCGCAACGATTGACGTTACTCGCAGAAGAAGCACCGGCTAACTCCGTGCCAGCAGCCGCGGTAATACGGAGGGTGCAAGCGTTAATCGGAATTACTGGGCGTAAAGCGCACGCAGGCGGTCTGTCAAGTCGGATGTGAAATCCCCGGGCTCAACCTGGGAAC
+
GGGGGGGGGGGGGGGGGGGGFGGGGGGGGGGGGGGGGGGGGGGGGGGGGGGGGGGGGGGGGGGGGGGGGGGGGGGGGGGGGGGGGGGGGGGGGGGGGGGGGGGGGGGGGGGGGGGGGGGGGGGGGGGGGGGGGGGGGGGGGGGGFGGGGGGGGGGGGGGGGGGGGGGGGGGGGGGGGGGGGGGGGGGGGGGGGGGGGGGGGGGGGGGGGFGGGGGCGGGGGGGGGGGGGGGGEEGEGGFGFGFFGGGGFGGGGGGFFFFFGFGG@GGFFFFFFBFF?FGEFFGFFFFFB@F7?3
@M04650:207:000000000-C238N:1:1101:27158:11475 1:N:0:19
ACTCCTACGGGAGGCAGCAGTGGGGAATATTGCACAATGGGCGCAAGCCTGATGCAGCCATGCCGCGTGTATGATGAAGGCCTTCGGGTTGTAAAGTACTTTCAGCGAGGAGGAAGGTGTTGAGGTTAATAACCTCAGCAATTGACGTTACTCGCAGAAGAAGCACCGGCTAACTCCGTGCCAGCAGCCGCGGTAATACGGAGGGTGCAAGCGTTAATCGGAATTACTGGGCGTACAGCGCACGCAGGCGGTGTGTTAAGTCAGATGTGAAATCCCCGCGCGTAACGGGGGAAC
+
CFGGGGCGGGDEGGGFGGGFC<FGFGGGFDGFFGGGDEFFGGGGGEEGGEGGG<FFFGGGGGFGECCGGCCEGF,9CFDGGGGDCGG>FGGFFFFFE9FGGGGDCGGCGGGFGE,B@FG?FFF,<A<,:<FAAFDD@FF<DD,CDEGB+@+=@CFC3@<,@E7F:BFGGDFGFF,@@EDE7:>68:6>E*:B5:8>CF<EE85@E=:*3AF5CCCA5::7*78*3<9C+C@EF7)*10<DD9>D31)15>>D)7<<56@F?FCFF7766*7=*/9)89:)5(>B@).(,)04:,
@M04650:207:000000000-C238N:1:1101:16149:11496 1:N:0:19
ACTCCTACGGGAGGCAGCAGTGGGGAATATTGCACAATGGGCGCAAGCCTGATGCAGCCATGCCGCGTGTGTGAAGAAGGCCTTCGGGTTGTAAAGCACTTTCAGCGAGGAGGAAGGGCGATGTCTTAATACGGCATCGCATTGACGTTACTCGCAGAAGAAGCACCGGCTAACTCCGTGCCAGCAGCCGCGGTAATACGGAGGGTGCAAGCGTTAATCGGAATTACTGGGCGTAAAGCGCACGCAGGCGGTTTGTTAAGTCAGATGTGAAATCCCCGCGCTTAACGTGGGAAC
+
GGGGGGGGGGG@FGGGGGFGFGGGGGGGFFFGGGFGGGGFGGGGGDCGGGGGGGGGGGGGDGFGGGEFGFFGGGGGGFFGGGGFGFGCGGEGGGGGGGGGGGGGFGGCFGG@FDFE:7FGGGGGGGGCGGFDECGGGGGGGG7<FGGEDDGGGGGCEGGFFG@FGGGGGGGGGGGGGGGGGGGFGGGFCGGGCC@B9FFGC8:CEGGGGFCGGGDC:FDDE*;FGFGGGFGGFGGEC7=DDDFEDGGGBDDGC>C:FFF?C=:7=DD:??9*=4/716C)>;CE=FD:(8)(4-
@M04650:207:000000000-C238N:1:1101:12148:11526 1:N:0:19
ACTCCTACGGGAGGCAGCAGTGGGGAATATTGCACAATGGGCGCAAGCCTAATGCAGCCATGCCGCGTGTATGAAGAAGGCCTTAGGGTTGTAAAGTACTTTCAGTTGGGAGGAAGGCGTTGATGCTAATATCATCAACGATTGACGTTACCAACAGAAGAAGCACCGGCTAACTCCGTGCCAGCAGCCGCGGTAATACGGAGGGTGCAAGCGTTAATCGGATTTACTGGGCGTAAAGCGCACGCAGGCGGTCTGTTAAGTCAGATGTGAAATCCCCGAGCTTAACTTGGGAAC
+
GGGGGGGGGGGGGGGGGGGGGGGGGGGGGGGGGGGGGGGGGGGGGGGGGGGGGGGGGGGGGGGGGGGGGGGGGGGGGGGGGGGGGGGGFGGGGGGGGGGGGGGGGGGGGGFGGGGGGGGGGGGGGGGGGGGFGFGGGFFGGEGGGGGEGGGGGGGGGEGGGGGGGGGEG*FGGGFGGGFGDGGGGGGGGGGGGGGEFGFGGGGGGBEGGGGGGEGEFGFGGDEG?CGFGGGGFGGGGFFG@3@BGGGGFG<CD:CBBFFF+=FGFC>AFFFFFF?F?BD5)7>F47652?F:?3
@M04650:207:000000000-C238N:1:1101:11214:11540 1:N:0:19
ACTCCTACGGGAGGCAGCAGTGGGGAATATTGCACAATGGGCGCAAGCCTGATGCAGCCATGCCGCGTGTATGAAGAAGGCCTTCGGGTTGTAAAGTACTTTCAGCGAGGAGGAAGGCGTTGTGGTTAATAACCGCAACGATTGACGTTACTCGCAGAAGAAGCACCGGCTAACTCCGTGCCAGCAGCCGCGGTAATACGGAGGGTGCAAGCGTTAATCGGAATTACTGGGCGTAAAGCGCACGCAGGCGGTCTGTCAAGTCGGATGTGAAATCCCCGGGCTCAACCTGGGAAC
+
GGGGGGGGGGGGGGGGGGGGGGGGGGGGGGGGGGGGGGGGGGGGGGGGGGGFGGGGGGGFGGGGGGGGGFGGGGGGGGGGFFFGGGGGGGGGGGGGGGGGGGGGGGGEGGGGGGGFGGGEEGGGGGGGFGGGGGGGGGGGGGGGGGGGGGGGGGGGGGGGGGGGGGGGGGG>FGGGGGGGGGGGGGGGGGGGGGGGGGGGGGGGGGGGGGFGGGGGGGGGGGGGGGGGGGG5BGGDGGFGFGFFGCGG>D<DCCFFFFFFGFGGE3<4F6@FFFFF:9GFEFGF4@F?BF@?F?
@M04650:207:000000000-C238N:1:1101:24482:11547 1:N:0:19
ACTCCTACGGGAGGCAGCAGTGGGGAATATTGCACAATGGGCGCAAGCCTGATGCAGCCATGCCGCGTGTATGAAGAAGGCCTTCGGGTTGTAAAGTACTTTCAGCGAGGAGGAAGGTGTTGAGGTTAATAACCTCAGCAATTGACGTTACTCGCAGAAGAAGCACCGGCTAACTCCGTGCCAGCAGCCGCGGTAATACGGAGGGTGCAAGCGTTAATCGGACTTACTGGGCGTAAAGCGCACGCAGGCGGTCTGTCAAGTCGGATGTGAAATCCCCGGGCTCAACCTGGGAAC
+
DF@F<FFGGGD@FGGGGGCEACEFCGD8EFGEEGGGG<ECFGGGGEEGGGGGFGGCFGGGGGGGGGGEECFGGGGGFGGGCGCEGFGCFCGGGGCCFGFF5EEGDGG7FGGGD::,CGGGGGGGGGGGGGFGGGFGCFGGGGA,>FD3@DGGGGGGGGGG7E7ACFCGCECEGFFFFC:>CF>>FG>@CEDD*CEEGFFFGGGD@CCEC79EEECG/CF5=D*2CCFGC4*:>E57<FFD5DEBD9DCBGDG3<F7**=@FFGG39)(19*97*6?:1C5)(99@47?<>@(4-
@M04650:207:000000000-C238N:1:1101:13322:11563 1:N:0:19
ACTCCTACGGGAGGCAGCAGTGGGGAATATTGCACAATGGGCGCAAGCCTGATGCAGCCATGCCGCGTGTATGAAGAAGGCCTTAGGGTTGTAAAGTACTTTCAGCGGGGAGGAAGGTGATAAGGTTAATACCCTTGTCAATTGACGTTACCCGCAGAAGAAGCACCGGCTAACTCCGTGCCAGCAGCCGCGGTAATACGGAGGGTGCAAGCGTTAATCGGAATTACTGGGCGTAAAGCGCACGCAGGCGGTCAATTAAGTCAGATGTGAAAGCCCCGAGCTTAACTTGGGAAT
+
GGGGGGGGGGGGGGGGGGGGGGGGGGGGGGGGGGGGGGGGGGGGGGGGGGGGGGGGGGGGGGGGGGGGGGGGGGGGGGGGGGGGGGGGGGGGGGGGGGGGGGGGGGGGGGGGGGGGGGGGGGGGGGGGGGGGGGGGGGGGGFGGGGGFGEGGGGGGGGGGGGFGGGGGCGFEGFGGGGGGGGGGGGGGFGGGGGGGGGGGEGGGGGGGGGFGEEGGGGFGGGGGGGGFFFDGFCDGGG?DEGFFGGGGBDDDG<CFFF?F<?GFFGGFF=@4@40>?>GEFFCFFFF<9:>BF<
@M04650:207:000000000-C238N:1:1101:20037:11572 1:N:0:19
ACTCCTACGGGAGGCAGCAGTGGGGAATATTGCACAATGGGCGCAAGCCTGATGCAGCCATGCCGCGTGTATGAAGAAGGCCTTCGGGTTGTAAAGTACTTTCAGCGAGGAGGAAGGGCGATGTCTTAATACGGCATCGCATTGACGTTACTCGCAGAAGAAGCACCGGCTAACTCCGTGCCAGCAGCCGCGGTAATACGGAGGGTGCAAGCGTTAATCGGAATTACTGGGCGTAAAGCGCACGCAGGCGGTTTGTTAAGTCAGATGTGAAATCCCCGCGCTTAACGTGGGAAC
+
GGGGGGGGGGGGGGGGGGGGGGGGGGGGGGGGGGGGGGGGGGGGGGGGGGGGGGGGGGGGGGGGGGGGGGGGGGGGGGGGGGGGGGGGGGGGGGGGGGGGGGGGGGGGGGGGGGGGGGGGGGGGGGGGGGGGGGGGGGGGGGGGGGGGGGGGGGGGGGGGGGGGGGGGGGGGGGGGGGGGGGGGGGGGGGGGGGGGGGGGDGGGGGGGGGGGGGGGFGGG=DGGGGGGGGGGFGGGGGFGFGFFGGGDEGGGGGGFFFFFGFGGFGGAFF?FFFFFFFGFFFGEFFF<?FFFB3
@M04650:207:000000000-C238N:1:1101:25378:11624 1:N:0:19
ACTCCTACGGGAGGCAGCAGTGGGGAATATTGCACAATGGGCGCAAGCCTGATGCAGCCATGCCGCGTGTATGAAGAAGGCCTTAGGGTTGTAAAGTACTTTCAGCGGGGAGGAAGGTGATAAGGTTAATACCCTTATCAATTGACGTTACCCGCAGAAGAAGCACCGGCTAACTCCGTGCCAGCAGCCGCGGTAATACGGAGGGTGCAAGCGTTAATCGGAATTACTGGGCGTAAAGCGCACGCAGGCGGTTTGTTAAGTCAGATGTGAAATCCCCGCGCTTAACGTGGGAAC
+
GGGGGGGGGGGGGGGGGGGGGGGGGGGGFGGFGGGGGGGGGGGGGGGGGGGGGGGGGGDGCGGGGGGGGG8FGGGGGGGGGGGFGGGGGGEGGGGGGGGGGGGGGGGCGGFEGGGGGGGGFGGGGGGFFDAFFGFFGGGGFFGGGGGFFGG9FCFCCFGGGGGGF<BFGGGGCGGGGGGGGGGGGGGGGGGGGGGGGGFG5EGGGEGGDGGGDGEDGFFGGG;CGFCFGGGGFGGGFFFG@7BDGGGGEGGGGGCFFF4?FF7CFF>9BFFF4@FF:>G@F>C>@FD3:>B?:4
@M04650:207:000000000-C238N:1:1101:14218:11629 1:N:0:19
ACTCCTACGGGAGGCAGCAGTGGGGAATATTGCACAATGGGGGAAACTCTGATGCAGCAACGCCGCGTGAGCGATGAAGGTCTTCGGATCGTAAAGCTCTGTCTTTAGGGATGATAATGACAGTACCTAAGGAGGAAGCCACGGCTAACTACGTGCCAGCAGCCGCGGTAATACGTAGGTGGCGAGCGTTATCCGGATTTATTGGGCGTAAAGGGAGCGTAGGCGGATACTTAAGTGGGATGTGAAATACTTGGGCTCAACCCGAGTACTGCATTCCAAACTGAGTATCTAG
+
GGGGGGGGGGGGGGGGGGGGEGGGGGGGGGGGGGGGGGGGGGGGGGGGGGGGGGGGGGGGGGGGGGGGGGGGGGGGGGGGGGGGGGGGGGGGGGGGGGGGGGGGGGGGGGGGGGGGGGGGGGGGGGGGGGGGGGGGGGGGGGGGGGGGGGGGGGGGGGGGGGGGGGGGGGGGGGGGGGGGGFGGGGGGGGGGGGGGGGGGGGGGGGGGEGGGGGGGGGGGGGGGGGGGGGGGFGG?>DFGFGFFGGGFFGGGGGGFFFFFGFGG>CCFFFFFF4BFDFGFFBGFF=F<A@6A
@M04650:207:000000000-C238N:1:1101:14446:11629 1:N:0:19
ACTCCTACGGGAGGCAGCAGTGGGGAATATTGCACAATGGGCGCAAGCCTGATGCAGCCATGCCGCGTGTATGAAGAAGGCCTTCGGGTTGTAAACTCCTTTCGCTAGGGAAGAAGCCATTTTGTGGTGACGGTACCTGGATAAGAAGCACCGGCTAACTACGTGCCAGCAGCCGCGGTAATACGTAGGGTGCAAGCGTTGTCCGGAATTACTGGGCGTAAAGAGCTCGTAGGTGGTTTGTCGCGTCGTCTGTGAAATCCCGAGGCTTAACTTCGGGCGTGCAGGCGATACGGG
+
GGGGGGGGGGGGGGGGGGGGGGGGGGGGGGGGFGGGGGGGGGGGGGGGGGGGGGGGGGGGGGGGGGGGGGGGGGGGGGGGGGGGGGGGGGGGFGGGGGGGGGGGGGGGGGGGGGGGGGGFEGGGGGGGGGGGGGGGGGGGGGGGGCFGFGGGEDGGGGGGGGGGGGGGGGGGGGGGGGEEGGDFGGFGGGGGGGGGGGGGGGGGGGCEGGGGGGGDGGGGGGGGGGGGGGGF@EFG<FFGFGFFGGGGFGGGCFF*9FFFFFDC@DFFFFF=BFB59>GD>B7@F>:99DD:41
@M04650:207:000000000-C238N:1:1101:6003:11649 1:N:0:19
ACTCCTACGGGAGGCAGCAGTGGGGAATATTGCACAATGGGCGGAAGCCTGATGCAGCGACGCCGCGTGAGGGATGACGGCCTTCGGGTTGTAAACCTCTTTCAGCAGGGACGAAGCGCAAGTGACGGTACCTGCAGAAGAAGCACCGGCTAACTACGTGCCAGCAGCCGCGGTAATACGTAGGGTGCGAGCGTTGTCCGGAATTACTGGGCGTAAAGAGTTCGTAGGCGGTTTGTCGCGTCGTTTGTGAAATCCCGCAGCTTAACTGTGGGCGTGCAGGCGCTACGGGCAGAC
+
GD@CFFGC7BC7FC7-B@<CFFFGEGGGAFCCFEGGGGFGGFCDGCFGGGGCFGGGGFGEEEEEGGGGGGGGEGGG@EFG:FGGGFCCFGEFF9FFFGGGGGGGGGF=>@@E7FCEC3>>+:FFCE:73CF=FEFGG,@D:EFCFGGF7FEGGFGFGC,<CBFFG7CFGGGEGFG*<BCC?FEEDF**2*:CEGCEEFFC>EGGGGF:+6*:8EC**:*9@FF*C=FC97*28CGGDG@DFG@><FDG4C:77CFF:307*.*:?G:>F?@5>D>)3:*0;;))))0-4>@11,
@M04650:207:000000000-C238N:1:1101:24496:11652 1:N:0:19
ACTCCTACGGGAGGCAGCAGTGGGGAATATTGCACAATGGGCGCAAGCCTGATGCAGCCATGCCGCGTGTGTGAAGAAGGCCTTCGGGTTGTAAAGCACTTTCAGCGAGGAGGAAGGGCGATGTCTTAATACGGCATCGCATTGACGTTACTCGCAGAAGAAGCACCGGCTAACTCCGTGCCAGCAGCCGCGGTAATACGGAGGGTGCAAGCGTCAATCGGAATTACTGGGCGTAAAGCGCACGCAGGCGGTCTGTCAAGTCGGATGTGAAATCCCCGGGCTCAACCTGGGAAC
+
FGGFGGGGGGEEGEEEGGGGFFDFFFGGGGGGGGGGGGFGFGGGGGCFGGGGG@FGGGFGGGGGEGDGEGFCFCEFFGGFGGGGGGGGGGGGGGGEGGGGGGGGGGG=FE@CEG<FEGGGG7CFFGFG<<FGGCBFGGGG@+CFFFCFGCGEGGGE7FGFBFGGGFGGGGGGFGC9EE@FEC9FFGFGC:EC>E*;FFC8CEE8C>CEFFFGDG*1:CFG5D:EFEFG9FF=3EGC5>FGEGDDC593.)319*9=F=7?FF5D@>),9@9*@FFF097>B(**17422.7<0(
@M04650:207:000000000-C238N:1:1101:19167:11685 1:N:0:19
ACTCCTACGGGAGGCAGCAGTGGGGAATATTGCACAATGGGGGAAACCCTGATGCAGCAACGCCGCGTGAGTGATGAAGGTTTTCGGATCGTAAAGCTCTGTCTTTGGGGAAGATAATGACGGTACCCAAGGAGGAAGCCACGGCTAACTACGTGCCAGCAGCCGCGGTAATACGTAGGTGGCGAGCGTTATCCGGATTTACTGGGCGTAAAGGGAGCGTAGGCGGATGATTAAGTGGGATGTGAAATACCCGGGCTCAACTTGGGTGCTGCATTCCAAACTGGTTATCTAG
+
GGGGGGGGGGGGGGGGGGGGGGGGGGGGDGGGGGGGGGGGGGGEGGGGGGGGGGGGGGGGGGGGGGGGGDGFGGGGGGGGGGGGGGGGGGGGGGGFGGGGGGGGGFDGGGGGGGGGGGGGGGGGGCGD>FFGGGDGGFFGGGGGGGDGGGGGGGGGGGGGGGGGGGGFE7CEEFGGGGGFGGGDEGGGGGGGGGGGGGGGCFCFGGGGGGGFGGGC5)99*7EGEE5CGGGG?FGFFFFGF<<FC7>F=C67DCD:BFF?F?FF@79:5?FF@FF6<409F>GFFF4A>6*6
@M04650:207:000000000-C238N:1:1101:28986:11707 1:N:0:19
ACTCCTACGGGAGGCAGCAGTGGGGAATATTGCACAATGGGCGCAAGCCTGATGCAGCCATGCCGCGTGTATGAAGAAGGCCTTCGGGTTGTAAAGCACTTTCAGCGAGGAGGAAAGGTCAGTAGCTAATATCTGCTGGCTGTGACGTTACTCGCAGAAGAAGCACCGGCTAACTCCGTGCCAGCAGCCGCGGTAATACGGAGGGTGCAAGCGTTAATCGGAATTACTGGGCGTAAAGCGCACGCAGGCGGTTGGATAAGTTAGATGTGAAATCCCCGCGCTTAACGTGGGAAC
+
GGGGGGGGGGGGGGGGGGGGGGGGGGGGGGGGGGGGGGGGGGGGGGGGGGGGGGGFGGGGGGGGGGGGGGGGGGGGGGGGGGGGGGGGGGGGGGGGGGGGGGGGGGGGGGGGGGGGGGGGGGGFGGGGGGGGGGGGGGGGGGGGGGGGGGGGGGCFGGGGGGGGGGGGGGGGGGGFGGGGGGGGGGGGGGGGGGGGGGGGG5EGGGGGGGGGGGGGCDGGGGEGGGGGGGGGFGGEGGFGFCEEGGGGEGGGCCG?FFFFFFGGFC7>BFFFFFF4<>GFFFGFFFEFFFFFF:
@M04650:207:000000000-C238N:1:1101:23752:11730 1:N:0:19
ACTCCTACGGGAGGCAGCAGTGGGGAATATTGCACAATGGGCGCAAGCCTGATGCAGCCATGCCGCGTGTGTGAAGAAGGCCTTCGGGTTGTAAAGCACTTTCAGCGAGGAGGAAGGGCGATGTCTTAATACGGCATCGCATTGACGTTACTCGCAGAAGAAGCACCGGCTAACTCCGTGCCAGCAGCCGCGGTAATACGGAGGGTGCAAGCGTTAATCGGAATTACTGGGCGTAAAGCGCACGCAGGCGGTTTGTTAAGTCAGATGTGAAATCCCCGCGCTTAACGTGGGAAC
+
GGGGGGGGGGGGGGGGGGGGGGGGGGGGGGGGGGGGGGGGGGGGGGGGGGGGGGGGGGGGGGGGGGGGGGGGGGGGGGGGGGGGGGGGGGGGGGGGGGGGGGGGGGGGGGDGGGGGGGGGGGGGGGGFGGGGGGGGGGGGGGGGGGGGGGGGGGGGGGGGGGGGGGGGGGGGGGGGGGGGGGGGGGGGGGGGGGGGGGGGGGGGGGGGGGGGGGGGGGGGGGGGGGGGGGGGFGGGGGFGFGFFGGGGFGGGGGGFFFFFGFGGFGGFFFFFFFFF?BGFFFGFFFFF<EFFB4
@M04650:207:000000000-C238N:1:1101:26615:11739 1:N:0:19
ACTCCTACGGGAGGCAGCAGTAGGGAATCTTCCGCAATGGACGAAAGTCTGACGGAGCAACGCCGCGTGAGTGAAGAAGGTTTTCGGATCGTAAAGCTCTGTTGTTAGGGAAGAATAGTTAAGGGAGTAACTGCCCTTGATGTGACGGTACCTAACCAGAAAGCCACGGCTAACTACGTGCCAGCAGCCGCGGTAATACGTAGGTGGCAAGCGTTGTCCGGAATTATTGGGCGTAAAGCGCGCGCAGGCGGTTTTTTAAGTCTGATGTGAAAGCCCCCGGCTCAACCGGGGAGG
+
GGGGGGGGGGGGGGGGGGGGGGGGGGGGGGGGGGGGGGGGGGGGGGGGGGGGGGGGGGGGGGGGGGGGGGGGGGGGGGGGGGGGGGGGGGGGGGGGGGGGGGGGGGGGGGGGEFGGGGGGGGGGGGGGGGGGGGGGGGGGGGGGGGGGGGGGGGGGGGGGGGGGGGGGGGGGGGFGGGGGGGGGGGGGGGGGGGGGGGGGFGGGGGGGFFFGGGEGGGFGGDEGGGFGGGGGEGGEFGFG@GFFGGGDFDGGCDGFFFFF9FGFBFD>?FF@FF>)24DDE>GFFFFB9)869B
@M04650:207:000000000-C238N:1:1101:13976:11752 1:N:0:19
ACTCCTACGGGAGGCAGCAGTGGGGAATATTGCACAATGGGCGCAAGCCTGATGCAGCCATGCCGCGTGTATGAAGAAGGCCTTAGGGTTGTAAAGTACTTTCAGCGGGGAGGAAGGTGATAAGGTTAATACCCTTATCAATTGACGTTACCCGCAGAAGAAGCACCGGCTAACTCCGTGCCAGCAGCCGCGGTAATACGGAGGGTGCAAGCGTTAATCGGAATTACTGGGCGTAAAGCGCACGCAGGCGGTCAATTAAGTCAGATGTGAAAGCCCCGAGCTTAACTTGGGAAT
+
GGGGGGGGGGGGGGGGGGGGFGGGGGGGGGGGGGGGGGGGGGGGGGGGGGGGGGGGGGGGGGGGGGGGGGGGGGGGGGFGGGGGGGGGGGGGGGGGGGGGGGGGGGGGGGGGGGGGGGGGGGGGGGGGGGGGGGGGGGGGGGGGGGGGGGGGGGGGGGGGGGGGGGGGGGCEGGGGGGGGGGGGGGGGGDGGGGGGGGGGGDGGGGGGGGGGGGGGGGFFGGGGGGCGGGGGF:CEDD?GFGBDCDGGFGGG:DFF4FFFGF>CF7FA??FFFF>@?BGFFBFFFFFA>FFF:(
@M04650:207:000000000-C238N:1:1101:5644:11798 1:N:0:19
ACTCCTACGGGAGGCAGCAGTGGGGAATATTGCACAATGGAGGAAACTCTGATGCAGCAACGCCGCGTGAGCGATGAAGGTCTTCGGATCGTAAAGCTCTGTCTTTAGGGATGATAATGACAGTACCTAAGGAGGAAGCCACGGCTAACTACGTGCCAGCAGCCGCGGTAATACGTAGGTGGCGAGCGTTATCCGGATTTATTGGGCGTAAAGGGAGCGTAGGCGGATACTTAAGTGGGATGTGAAATACTTGGGCTCAACCCGAGTACTGCATTCCAAACTGAGTATCTAG
+
GGGGGGGG>FEFGGGGGGFGGGGGGGGGGGGGGGGGGGGFFGGGGGGGGGGGGGGGGGGGFGGGGGGGGCGFGGGGGGGGGGGGGGGGGEGGGGGGGGGGGGGGGGGGGGGGGGGGGGGGFDGFGFGGGGGGDFGCGGGGGGCEFGGFGGGGGG8@EGCEC@FGGG7CFECCCFCFCFCC9@CECCEG8E=CFGGG5CC9BFGFFGF5CEE5E75*/5CC?5C98C5CE7FCFCFG7=F*<DF6:CFG6CGGF4D:>FFFC@D3><D0FB4FF?=6<AGFFF>??F*:<?62
@M04650:207:000000000-C238N:1:1101:14222:11800 1:N:0:19
ACTCCTACGGGAGGCAGCAGTTGGGAATATTGCACAATGGGCGCAAGCCTGATGCAGCCATGCCGCGTGTATGAAGAAGGCCTTCGGGTTGTAAAGTACTTTCAGCGAGGAGGAAGGCGTTGTGGTTAATAACCGCAACGATTGACGTTACTCGCAGAAGAAGCACCGGCTAACTCCGTGCCAGCAGCCGCGGTAATACGGAGGGTGCAAGCGTTAATCGGAATTACTGGGCGTAAAGCGCACGCAGGCGGTCTGTCAAGTCGGATGTGAAATCCCCGGGCTCAACCTGGGAAC
+
GGGGGGGGGGGGGGGGGGGGGGGGGGGGGGGGGGGGGGGGGGGGGGGGGGGGGGGGGGGGGGGGGGGGGGGGGGGGGGGGGGGGGGGGGGGGGGGGGGGGGGGGGGGGGGFGGGFGGGGGGGGGGGGGGGGGGGGGGGGGGFGGGGGGGGGGGGGGGGGGGGGGGGGGGGGGGGGGGGGGGGGGGGGGFGGGGGGGGGGGGGGGGEGGGGGGGGGGGGGGGGGGGGGGGGGFDEGGGGFGFGFEGGGGFGGGGGGFFFFFGFGGF*5,=FFFFFFFFFG859F?@F>>BFF?B4
@M04650:207:000000000-C238N:1:1101:6962:11809 1:N:0:19
ACTCCTACGGGAGGCAGCAGTGGGGAATATTGCACAATGGAGGAAACTCTGATGCAGCAACGCCGCGTGAGCGATGAAGGTCTTCGGATCGTAAAGCTCTGTCTTTAGGGATGATAATGACAGTACCTAAGGAGGAAGCCACGGCTAACTACGTGCCAGCAGCCGCGGTAATACGTAGGTGGCGAGCGTTATCCGGATTTATTGGGCGTAAAGGGAGCGTAGGCGGATACTTAAGTGGGATGTGAAATACTTGGGCTCAACCCGAGTACTGCATTCCAAACTGAGTATCTAG
+
GGGGGGGGGDGGGGGGGGGGFFGGGGGGGGGGGGFGGGGGF?FGGGGGGGGGGGGGGGGGGGGGGGGGGGGGGGGGGGGGGGGGGGGDGDGGGGGGGGGGGGFFGGGGGGGGGGGGGGGGGGGGGGGGFG<EFDFGGGGGDGGGGGGGGGGGGGGGGGGGGGGGGGGGGGGGFGGGGGGGGGGGGDC@EGGGGGGGGGGGFFFGCGECBGGFFGGGGDGGGGEGGG:57CGGFFD?:C><FDF?FG7:*0?CF<CF@@FFGFG3.97<FF4?FFFF9A>FFF*9?F=2<684
@M04650:207:000000000-C238N:1:1101:14460:11812 1:N:0:19
ACTCCTACGGGAGGCAGCAGTGGGGAATATTGCACAATGGGCGCAAGCCTGATGCAGCCATGCCGCGTGTATGAAGAAGGCCTTCGGGTTGTAAAGTACTTTCAGCGAGGAGGAAGGCGTTGTGGTTAATAACCGCAACGATTGACGTTACTCGCAGAAGAAGCACCGGCTAACTCCGTGCCAGCAGCCGCGGTAATACGGAGGGTGCAAGCGTTAATCGGAATTACTGGGCGTAAAGCGCACGCAGGCGGTTTGTTAAGTCAGATGTGAAATCCCCGCGCTTAACGTGGGAAC
+
GGGGGGGGGGGGGGGGGGGGGGGGGGGGGGGGGGGGGGGGGGGGGGGGGGGGGGGGGGGGGGGGGGGGGGGGGGGGGGGGGGGGGGGGGGGGGGGGGGGGFGGGGGGDGGGGGGGGGGGEGGGGGGGGGGGGGFGGGGGGGGGGGGGFFGGGGGGGGGGGGGGGGGGGGGGGGGGGGGGGGGGGGGGGGGGGGGGGGGGGGGGCGGGGFGGCEGGGGFFGGGGGGGGGGGGGFGGGGGFGFGFFGGGGFGGDGGGFFFFBCFDGF7DFFFFFFF?F?6D;.35:?FB,:DF0:(
@M04650:207:000000000-C238N:1:1101:9153:11819 1:N:0:19
ACTCCTACGGGAGGCAGCAGTGGGGAATATTGCACAATGGGCGCAAGCCTGATGCAGCCATGCCGCGTGTATGAAGAAGGCCTTCGGGTTGTAAAGTACTTTCAGCGAGGAGGAAGGCGTTGTGGTTAATAACCGCAACGATTGACGTTACTCGCAGAAGAAGCACCGGCTAACTCCGTGCCAGCAGCCGCGGTAATACGGAGGGTGCAAGCGTTAATCGGAATTACTGGGCGTAAAGCGCACGCAGGCGGTTTGTTAAGTCAGATGTGAAATCCCCGCGCTTAACGTGGGAAC
+
GGGGGGGGGGGGGGGGGGGGGGGGGGGGGGGGGGGGGGGGGGGGGGGGGGGGGGGGGGGGGGGGGGGGGGGGFGGGGGGGGGGGGGGGGGGGGGGGGGGGGGGGGGGGGGGGGFGGGGGGGGGGGGGGGGGGGGGGGGGGGGFFFGGGGGGGGGGGGGGGGGGGGGGGGGGGGGGGGGGGGGGGGGGGGGGGGGGGGGGGGGGGGGGGFFGGGGGGGGGGGG=GGGGGGGGGDGGG*:@GFGFFGGGGEDGGDGGFFF46CFGGFGGA=FFFFFFF?>GFEFGEFFB3<5:?B1
@M04650:207:000000000-C238N:1:1101:14078:11857 1:N:0:19
ACTCCTACGGGAGGCAGCAGTGGGGAATATTGCACAATGGGCGCAAGCCTGATGCAGCCATGCCGCGTGTATGAAGAAGGCCTTAGGGTTGTAAAGTACTTTCAGCGGGGAGGAAGGTGATAAGGTTAATACCCTTATCAATTGACGTTACCCGCAGAAGAAGCACCGGCTAACTCCGTGCCAGCAGCCGCGGTAATACGGAGGGTGCAAGCGTTAATCGGAATTACTGGGCGTAAAGCGCACGCAGGCGGTCAATTAAGTCAGATGTGAAAGCCCCGAGCTTAACTTGGGAAT
+
GGGGGGGGGGGGGGGGGGGGGGGGGGGGGGGGGGGGGGGGGGGGGGGGGGGGGGGGGGGGGGGGGGGGGGGGGGGGGGGGGGGGGGGGGGGGGGGGGGGGGGGGGGGGGGGGGGGGGGGGGGGGGGGGGGGGGGGGGGGGGGGGGGGGGGGGGGGGGGGGGGGGGGGGGGGGGGGGGGGGGGGGGGGGGGGGGEGGGGGGGGGGGEGGGGGGGGGGGGGGGGGGGGGGGGGGFGGGGGFGFGFFGGGGFGGDGDGFFFFFCFGGFGGFFFFFFF5FFBGFFBCFFFFDDFF??7
@M04650:207:000000000-C238N:1:1101:27626:11873 1:N:0:19
ACTCCTACGGGAGGCAGCAGTGGGGAATATTGCACAATGGAGGAAACTCTGATGCAGCAACGCCGCGTGAGCGATGAAGGTCTTCGGATCGTAAAGCTCTGTCTTTAGGGATGATAATGACAGTACCTAAGGAGGAAGCCACGGCTAACTACGTGCCAGCAGCCGCGGTCATACGTAGGTGGCGAGCGTTATCCGGTATTATTGGGCGTAAAGGTAGCGTAGGCGGACACTTATGTGGGATGTGAAATACTTGGGCTCAACCCGAGTACTGCATTCCAAACTGAGTCTCTAG
+
GGGGGGGGGGGGGGGGGGGGGGGGGGGGGGGGGGGGGGGGD@F@FFFGGGGGGGGGGGFGGGGGGGGGGGC8FGDGGGGGGGGGGGGEGEGGGGGGGDFGCGG9FE@FGGGFGGEC<FFF<EEG<<?EF8<85E@+<<DDG83F=>6<33,@:F<F>F7DF::FCG3FC**,@F,6,>*>918C7/**41*:++481*15<5AFFGE*3755C++><C/9;);6*1*1/10+0+20*2.*)109*?*:9*:FD*9>F5FFCFCGDDF:706/1/=FB2:B@F7B41*6<=@<
@M04650:207:000000000-C238N:1:1101:11278:11874 1:N:0:19
ACTCCTACGGGAGGCAGCAGTGGGGAATATTGCACAATGGGCGCAAGCCTGATGCAGCCATGCCGCGTGTATGAAGAAGGCCTTCGGGTTGTAAAGTACTTTCAGCGGGGAGGAAGGGAGTAAAGTTAATACCTTTGCTCATTGACGTTACCCGCAGAAGAAGCACCGGCTAACTCCGTGCCAGCAGCCGCGGTAATACGGAGGGTGCAAGCGTTAATCGGAATTACTGGGCGTAAAGCGCACGCAGGCGGTCTGTCAAGTCGGATGTGAAATCCCCGGGCTTAACCTGTGAAT
+
GGGGGGGGGGGDGGGGGGGGGGGGGGGGGGGGGGGGGGGGGFGGEGGGGGGGGGGGGGGGGGGGGGGGGGGGGGGGGGGGGGGGGGGGGGGGGGGGGGGGGGGGGGGGGGGDGGFFGGCBCFGGGFGGGED,BFGFGGGGFGFFGCGFGGGC<@FEEE>BCCCFGGGGGGGGFGGGGEGGGGG,BFFGGGGG5CG5EGCGGEEGGGGGGGFF87ECCCFGE5CFGC?CF<C5>CDEDFFGFG@>DGGDF3<DD7CB6@4?E?*>5DGFF*97@?46(9<@32>FFFFF?*9424
@M04650:207:000000000-C238N:1:1101:4097:11876 1:N:0:19
ACTCCTACGGGAGGCAGCAGTGGGGAATATTGCACAATGGGCGCAAGCCTGATGCAGCCATGCCGCGTGTATGAAGAAGGCCTTAGGGTTGTAAAGTACTTTCAGCGGGGAGGAAGGTGATAAGGTTAATACCCTTATCAATTGACGTTACCCGCAGAAGAAGCACCGGCTAACTCCGTGCCAGCAGCCGCGGTAATACGGAGGGTGCAAGCGTTAATCGGAATTACTGGGCGTAAAGCGCACGCAGGCGGTCAATTAAGTCAGATGTGAAAGCTCCGAGCTTAACTTGGGAAT
+
FGGGGGGGGGGGGGGGGGGGGGFGGGGGGGGGGGGGGGGGGCE@FGFGGGGDEFGFFGDFFFGGGG@FGGGGGGGDGGGGGGGGGGGGGGGGGGGGGGGGGGGGGGEGGGGGGGG8=FFFGGGA,EFDFGDF<DFGGCFGGFGFFGGGFGDGFEEGCGFD@GGGGGCGGGGGGG;E,=FDGFGFFFGGGE::EGGEE9EEEDGGGC5CFGGCC/C8CGGGD*AFG?9C+9*A>*):*2*)59<@3>C3><C>9*766=67<F**9CFA649=*7*0.,/.5(0*=4*69:F224
@M04650:207:000000000-C238N:1:1101:13109:11878 1:N:0:19
ACTCCTACGGGAGGCAGCAGTGGGGAATATTGCACAATGGGCGCAAGCCTGATGCAGCCATGCCGCGTGTATGAAGAAGGCCTTCGGGTTGTAAAGTACTTTCAGCGGGGAGGAAGGGAGTAAAGTTAATACCTTTGCTCATTGACGTTACCCGCAGAAGAAGCACCGGCTAACTCCGTGCCAGCAGCCGCGGTAATACGGAGGGTGCAAGCGTTAATCGGAATTACTGGGCGTAAAGCGCACGCAGGCGGTTTGTTAAGTCAGATGTGAAATCCCCGGGCTCAACCTGGGAAC
+
GGGGGGGGGGGGGGGGGGGGGGGGGGGGGGGGGGGGGGGGGGGGGGGGGGGGGGGGGGGGGGGGGGGGGGGGGGGGGGGGGGGGGGGGGGGGGGGGGGGGGGGGGGGGGGDGGGGGGGGGGGGGGGGGGGGGGGGGGGFGGGGGGGGGGGGGGGGGGGGGGGGGGGGGGGGGGGGGGGGGGFGGGGGGGGGGGGGGGGGGGGGGGGGGGGGGGGGGGGGGGGGGGGGGGDGGFGGGGGFGDC@FGGGC;DDDGCGFFFFFGFGGFGFFFFFFFFFF6>D>@>GFFFFFFFFFF4
@M04650:207:000000000-C238N:1:1101:10479:11897 1:N:0:19
ACTCCTACGGGAGGCAGCAGTGGGGAATATTGCACAATGGGCGCAAGCCTGATGCAGCCATGCCGCGTGTGTGAAGAAGGCCTTCGGGTTGTAAAGCACTTTCAGCGAGGAGGAAGGGCGATGTCTTAATACGGCATCGCATTGACGTTACTCGCAGAAGAAGCACCGGCTAACTCCGTGCCAGCAGCCGCGGTAATACGGAGGGTGCAAGCGTTAATCGGAATTACTGGGCGTAAAGCGCACGCAGGCGGTTTGTTAAGTCAGATGTGAAATCCCCGCGCTTAACGTGGGAAC
+
GGGGGGGGGGGGGGGGGGGGGGGGGGGGGGGGGGGGGGGGGGGGGGGGGGGGGGGGGGGGGGGGGGGEGGGGGGGGGGGGGGGGFGGGGGGGGGGGGGGGGGGGGGGEGGGGG7FFGGGGGGGGGGGGGGGGGGDGGGGGGGGGGDGGGGGGGGGGGGGCFGGGGGGGGDGGGGGGGGCFCCFGGGGGGGGGGEGGGGGGGCEDEGGGGGFGGEGGGGGFEDEGGGGGFGGGFGGGGGFDE3>EG35DDDGGGGG4?9B??6FG4:>A?FB4BF4<2395>>5>BFFF053,4,
@M04650:207:000000000-C238N:1:1101:25602:11906 1:N:0:19
ACTCCTACGGGAGGCAGCAGTGGGGAATATTGCACAATGGGCGCAAGCCTGATGCAGCCATGCCGCGTGTATGAAGAAGGCCTTCGGGTTGTAAAGTACTTTCAGCGAGGAGGAAGGCGTTGTGGTTAATAACCGCAACGATTGACGTTACTCGCAGAAGAAGCACCGGCTAACTCCGTGCCAGCAGCCGCGGTAATACGGAGGGTGCAAGCGTTAATCGGAATTACTGGGCGTAAAGCGCACGCAGGCGGTCTGTCAAGTCGGATGTGAAATCCCCGGGCTCAACCTGGGAAC
+
GGGGGGGGGGGGGGGEC7EGGGGGGGGGGGGGFGGGGDFGGGEGGGGGGGGFGGGGFGGFACEFEGEFFCFGGGGFGGGGGFEFGFGGFGEFGGGCFFFFGGGFGGGFGGGEGGGGGGGBCFEGGGFFB<DEFCGGGFGEFFDCFGG:FFEDEGGGGGGFGGCCGGGFGGEGGGDC7CCFEFGGGGGGGGGEGE7CB;CGGG=EEGGGGGGGEEGGGCCGCDGGGC??CC;E@GDGCCFGFDF5CC<DDGGDGGGFBFF?CFGGBDD4*9?8=??F<0<@B6<?65F>?F3<>4
@M04650:207:000000000-C238N:1:1101:22783:11925 1:N:0:19
ACTCCTACGGGAGGCAGCAGTGGGGAATATTGCACAATGGGCGCAAGCCTGATGCAGCCATGCCGCGTGTATGAAGAAGGCCTTCGGGTTGTAAAGTACTTTCAGCGAGGAGGAAGGCGTTGTGGTTAATAACCGCAACGATTGACGTTACTCGCAGAAGAAGCACCGGCTAACTCCGTGCCAGCAGCCGCGGTAATACGGAGGGTGCAAGCGTTAATCGGAATTACTGGGCGTAAAGCGCACGCAGGCGGTCAATTAAGTCAGATGTGAAAGCCCCGAGCTTAACTTGGGAAT
+
GGGGGGGGGGGGGGGGGGGGGGGGGGGGGGGGGGGGGGGGGGGGGDGGGGGGGGGGGGGGGGGGGGGFGGGGGGGGGGGGGGGGGGGGGGGGGGGGGGGGGGGGGGGDGGGGGGGGGGGFGGGGGGGGGGGGGGGGGGGGGGGGGGGGGGGGGGGGG>FGGGGGGGGGGGGGGGGGGGGGGGFGGGGGGGGGGGGGGGGGGGGGGGGGGGGFGGGGGGGGGGGGGGGGGGGGFGDEGGFGFGFFGGGGFGGGGGGFFFFFGFGGFGGFFFFFFFFFF>GFFFGFF??B<FFFF?
@M04650:207:000000000-C238N:1:1101:14526:11953 1:N:0:19
ACTCCTACGGGAGGCAGCAGTAGGGAATCTTCCGCAATGGACGAAAGTCTGACGGAGCAACGCCGCGTGAGTGAAGAAGGTTTTCGGATCGTAAAGCTCTGTTGTTAGTGAAGAATAGTGGTAAGAGTAACTGCTTATCATGTGACGGTAGCTAACCAGAAAGCCACGGCTAACTACGTGCCAGCAGCCGCGGTAATACGTAGGTGGCAAGCGTGGTCCGGAATTATTGGGCGTAAAGCGCGCGCAGGCGGTCTTTTAAGTCTGATGTGAAAGCCCCCGGCTCAACCGGGGAGG
+
GGGGGGGGGGGGGGGGGGGGGGGGGGGGGGGGGGGGGGGGGGGGGGGGGGGGGGGGGGGGGGGGGGGGGGGGGGGGGGGGGGGGGGGGGGGGGGGFGGFFFFGFGGGGGGGGGGGGGGGGGGGFGGFGGGGGGGGGGGGGGGGGGFEGGGGGFGGGGFGGGGGGGGGGDGGGGGGGGGGGGGGGGGGGGGGGGGGDCFGG99CGGGGGGGGGGG**CFGGGGGGCEFGGCGG>5CEFFFGFGFFDDGDEGGGGGG?@=;=CFFF*?F<4@**9@F3:BD)57DFFFFBFFF09B
@M04650:207:000000000-C238N:1:1101:26249:11975 1:N:0:19
ACTCCTACGGGAGGCAGCAGTGGGGAATATTGCACAATGGGCGCAAGCCTGATGCAGCCATGCCGCGTGTATGAAGAAGGCCTTAGGGTTGTAAAGTACTTTCAGCGGGGAGGAAGGTGATAAGGTTAATACCCTTATCAATTGACGTTACCCGCAGAAGAAGCACCGGCTAACTCCGTGCCAGCAGCCGCGGTAATACGGAGGGTGCAAGCGTTAATCGGAATTACTGGGCGTAAAGCGCACGCAGGCGGTCAATTAAGTCAGATGTGAAAGCCCCGAGCTTAACTTGGGAAT
+
GGGGGGGGGGGGGGGGGGGGGGGGGGGGGGGGGGGGGGGGGGGGGGGGGGGGGGGGGGGGGGGGGGGGGGGGGGGGGGGGGGGGGGGGGGGGGGGGGGGGGGGGGGGGGGGGGGGGGGGGGGGGGGGGGGGGGGGGGGGGGGGGGGGGGGGGGGGGGGGGGGGGGGGGGGGGGGGGGGGGGGGGGGGGGGGGGGGGGGGGGGGGGGGGFGGGGGGCGGGGGGEGGGGGGGGGFGGGGGFGFGDFGGGGFGGGGGGFFFFFGFGG?GGFFFFFFF@FFFDFF>G?=BFADFFFF:
@M04650:207:000000000-C238N:1:1101:9206:12017 1:N:0:19
ACTCCTACGGGAGGCAGCAGTGGGGAATATTGCACAATGGGCGAAAGCCTGATGCAGCAACGCCGCGTGAGCGATGAAGGCCTTCGGGTCGTAAAGCTCTGTCCTCAAGGAAGATAATGACGGTACTTGAGGAGTAAGCCCCGGCTAACTACGTGCCAGCAGCCGCGGTAATACGTAGGGGGCTAGAGTTATCCGGAATTACTGGGCGTAAAGGGTGCGTTGGCGGTCTTTCAAGCCAGAAGTGACAGTCTACTGCTCAACCGTAGTAATCTTTTGGAACTGTAAGACTTGCTT
+
<@FGGGGGGDDBFEEEBG@FFGGFCGGGGGFFGGGGGGGCFGE7@FEF<FE@FD<DEGF8EEE:BE=FC,B@@==FFCFFFEG<BB=FFCEBEE?9?95B<FEGGFGGFFC=EF,?EF9,5BB3+3<F?,=,,@,,,,,:3+@7F++@<>FGCCF*>FE@,>A::FG7<*=B,?E,28***:4**:++?<E@2C****=++5++<:5::**1<+;FE*1>*)/7E7E5*?<<4+*3*7)*.9*9>CFC**2?:****746:;)18*9)***11/9*,.::<<:*99F><67)))
@M04650:207:000000000-C238N:1:1101:22925:12030 1:N:0:19
ACTCCTACGGGAGGCAGCAGTAGGGAATCTTCGGCAATGGACGAAAGTCTGACCGAGCAACGCCGCGTGAGTGAAGAAGGTTTTCGGATCGTAAAACTCTGTTGTTAGAGAAGAACAAGGACGTTAGTAACTGAACGTCCCCTGACGGTATCTAACCAGAAAGCCACGGCTAACTACGTGCCAGCAGCCGCGGTAATACGTAGGTGGCAAGCGTTGTCCGGATTTACTGGGCGTAAAGGGAGCGTAGGCGGATCTTTAAGTGGGATGTGAAATACTCGGGCTCAACCTGGGGGC
+
GGGGGGGGGGGGGGGGGGGGGGGGGGGGGGGGGGGGGGGGGGGGGGGGGGGGGGGGGGEGGGGGGGGGGGGGGGGGGGGGGGGGGGGGGGGGGGGGGGGGGGGGGGGGGGGGGGGGGGGGGGGGGGGGGGDFFGGGGGGGGGGGGGGGGGGGGGGGGGGGGGGGGCFGGGGGGGGGGGGGGGGGGGGGGGGGGGGGGGGGFGGGGGGGFGGGGGGGGGGGGGGGGGGGGGGGFGGGGGFGFGFFGDGDFGGDDGFFF=FFG?GFF<DFFF?FFFFF?:GFFFGFFFF?FFFBF0
@M04650:207:000000000-C238N:1:1101:5914:12059 1:N:0:19
ACTCCTACGGGAGGCAGCAGTGGGGAATATTGCACAATGGGCGCAAGCCTGATGCAGCCATGCCGCGTGTATGAAGAAGGCCTTAGGGTTGTAAAGTACTTTCAGTTGGGAGGAAGGCGTTGATGCTAATATCATCAGCGATTGACGTTACCAACAGAAGAAGCACCGGCTAACTCCGTGCCAGCAGCCGCGGTAATACGGAGGGTGCAAGCGTTAATCGGAATTACTGGGCGTAAAGCGCACGCAGGCGGTTGATTAAGTTAGATGTGAAATCCCCGGGCTTAACCTGGGAAT
+
FGGGGGGGGGGGGGGGGGGGGFCGGGGGGGG9FAFGGGGGFDGGGGGCGGGGGGGGGGFGFFF8FGGGGBCFCGGGGFFGGGFGGGGGGDEGGGGG@<?FAG99<F,BE@FF7CG,+8@FC:7E,B,5CEFFGDGG,,A>3:F<FGGGGGCF=F+3FF,,3DFGF7,CEGGGGGGDGGGGGGGGGGGGF5=EEBCC<CCF>:5:8:8A>CEDC=EECC:CEC=FGF7C+4**.:CGFC4DECDBGGC)5DCDDG*96@4@:@*:BGFFF6F0/*9?:2DBD>DF*9?A07F??(
@M04650:207:000000000-C238N:1:1101:20142:12076 1:N:0:19
ACTCCTACGGGAGGCAGCAGTGGGGAATATTGCACAATGGGCGCAAGCCTGATGCAGCCATGCCGCGTGTATGAAGAAGGCCTTAGGGTTGTAAAGTACTTTCAGCGGGGAGGAAGGTGATAAGGTTAATACCCTTGTCAATTGACGTTACCCGCAGAAGAAGCACCGGCTAACTCCGTGCCAGCAGCCGCGGTAATACGGAGGGTGCAAGCGTTAATCGGAATTACTGGGCGTAAAGCGCACGCAGGCGGTCAATTAAGTCAGATGTGAAAGCCCCGAGCTTAACTTGGGAAT
+
GGGGGGGGGGGGGGGGGGGGGGGGGGGGGGGGGGGGGGGGGGGGGGGGGGGGGGGGGGGGGGGGGGGGGGGGGGGGGGGGGGGGGGGGGGGGGGGGGGGGGGGGGGGGGGGGGGGGGGGGGGGGGGGGGGGGGGGGGGGGGGGGGGGGGGGGGGGGGGGGGGFGGGGGGGGGGGGGGGGGGGGGGGGGGGGGGGGG9FGGEGGGGGGGGGGGGGGGGGGGGDEGGGGGGGGGFGGGGGFGFDDFGGGGFGGGGCFFFFFFGFGGFGGFFFFFFFFFFFGFFFGFFFFFFFFBF:
@M04650:207:000000000-C238N:1:1101:9317:12095 1:N:0:19
ACTCCTACGGGAGGCAGCAGTGGGGAATCTTGCACAATGGGCGGAAGCCTGATGCAGCGACGCCGCGTGGGGGATGACGGCCTTCGGGTTGTAAACTCCTTTCGCTAGGGAAGAAGCCATTTTGTGGTGACGGTACCTGGATAAGAAGCACCGGCTCACTACGTGCCAGCAGCCGCGGTAATACGTAGGGTGCAAGCGTTGTCCGGAATTACTGGGCGTAAAGAGCGCGTAGGTGGTTTGTCGCGTCGTCTGTGAAATCCCGAGGCTTAACTTCGGGCGTGCAGGCGATACGGG
+
EFGGGGGGGGGDGGGGGGGGGGGGGGGGFGGGGFGGGGGGGCCFGGEFFGGFADGGG@CEGGGGGGGFGFGGGGGGGDEEFGGEEGEGGGGGGGGGGGGGGG9=:CE:FG8>FGGG88,=FCDFG8F>BCGDFCFDCFFGFG9CF9,<:::<:BB<*@CFGFF<BFEFFEG8<FGG8BB@5@9AECFGGGGGDC@CGCGGGEGGGG55/<EGF+@FGD39?>CC=E**/)/:D9CCCFFGFC@F59)/8>>C7**19*//<559599(9*096*7)4(5.8877>.046B>:(-
@M04650:207:000000000-C238N:1:1101:23136:12115 1:N:0:19
ACTCCTACGGGAGGCAGCAGTGGGGAATATTGCACAATGGGGGAAACCCTGATGCAGCAACGCCGCGTGAGTGATGACGGTCTTCGGATTGTAAAGCTCTGTCTTTAGGGACGATAATGACGGTACCTAAGGAGGAAGCCACGGCTAACTACGTGCCAGCAGCCGCGGTAATACGTAGGTGGCAAGCGTTGTCCGGATTTACTGGGCGTAAAGGGAGCGTAGGCGGATCTTTAAGTGGGATGTGAAATACTCGGGCTCAACCTGGGGGCTGCATTCCAAACTGGAGATCTAG
+
GGGGGGGGGGGGGGGGGGGGGGGGGGGGGGGGGGGGGGGGGGGGGGGGGGGGGGGGGGGGGGGGGGGGGGGGGGGGGGGGGGGGGGGGGGGGGGGGGGGGGGGGGGGGGGGGGGGGGGGGGGGGGGGGGGGGGGGGGGGGGGGGGGGFGGGGGGGGGGGG@@FGGGGGGGGGGFGGGGGGGGGGGGGGGGGGGGGGGGGGGGGGGGGGGGGDGGGGGGGGGGGGGGECEDGGFFGFGGFC?GFFFGFCFGGGDGGFFFFFGFGGFGGFEFFEFFFFABDFFFG?FF@7<F?A
@M04650:207:000000000-C238N:1:1101:7297:12116 1:N:0:19
ACTCCTACGGGAGGCAGCAGTGGGGAATATTGCACAATGGGCGCAAGCCTGATGCAGCCATGCCGCGTGTGTGAAGAAGGCCTTCGGGTTGTAAAGCACTTTCAGCGAGGAGGAAGGGCGATGTCTTAATACGGCATCGCATTGACGTTACCCGCAGAAGAAGCACCGGCTAACTCCGTGCCAGCAGCCGCGGTAATACGGAGGGTGCAAGCGTTAATCGGAATTACTGGGCGTAAAGCGCACGCAGGCGGTCAATTAAGTCAGATGTGAAAGCCCCGAGCTTAACTCGGGAAT
+
FGGGGGGGGGGFGGGGGGGGFFGGGGGGGGGGGCGGGGGGFGGGGGGFGGGGGAFGGGGGFGGGGGGGGCFFFGCFGGGGGCGGGGGGGFGGGGGGGGGGEGGGGGG:FGC@FEGEGEGCGGGGGG9<FFFGFEG:F<FFBFGGGGGFGGGGC7CF@FCGGCGG@FGGGGGGFGGGGGGGGGGGGGGGGGGG>EEGGGCFEGGGC8;CFGFFEG5CCGFFCGGGCGFFFFGG37DGGGFGF3;>CDGGFGGG3C*9@@BFGFCGFCCDFFF7/?F30375<(0@9FF)(0869,
@M04650:207:000000000-C238N:1:1101:11488:12161 1:N:0:19
ACTCCTACGGGAGGCAGCAGTGGGGAATATTGCACAATGGGCGCAAGCCTGATGCAGCCATGCCGCGTGTATGAAGAAGGCCTTAGGGTTGTAAAGTACTTTCAGCGGGGAGGAAGGTGATAAGGTTAATACCCTTATCAATTGACGTTACCCGCAGAAGAAGCACCGGCTAACTCCGTGCCAGCAGCCGCGGTAATACGGAGGGTGCAAGCGTTAATCGGAATTACTGGGCGTAAAGCGCACGCAGGCGGTCAATTAAGTCAGATGTGAAAGCCCCGAGCTTAACTTGGGAAT
+
GGGGGGGGGGGGGGGGGGGGGGGGGGGGGGGGGFGGGGGFGGGGGGGGGGGGGGGGGGGGGGGGGGGGGGGFGGDAFFGGGGGGGGGGGGGGGGFGGGGGGGGGFGGGGGGEGGGGEFGGGGGGGGGGFGGGGGGGGGGGEGGGGGGGGGGGGGG>BCEGFFCFFGGGGGGDCGGGGDGFGGGCGFGGGGGCEGGGGFGGG>EGGEGGGCGGGGG55CFGEGEGGFCFGFGGFG35CCFGE>DFGDC<7D3CG7==@B4FGFFG?GGAFBF=FF>FFF5>B9FFFFFFB?F:2?
@M04650:207:000000000-C238N:1:1101:13818:12173 1:N:0:19
ACTCCTACGGGAGGCAGCAGTGGGGAATATTGCACAATGGGCGCAAGCCTGATGCAGCCATGCCGCGTGTGTGAAGAAGGCCTTCGGGTTGTAAAGCACTTTCAGCGAGGAGGAAGGGTTCGGCGTTAACAGCGCCGTTCATTGACGTTACTCGCAGAAGAAGCACCGGCTAACTCCGTGCCAGCAGCCGCGGTAATACGGAGGGTGCAAGCGTTAATCGGAATTACTGGGCGTAAAGCGCACGCAGGCGGTTTGTTAAGTCAGATTTGAAATCCCCGCGCTTAACGTGGGAAC
+
CCECFGGGGGGBCCEGGGGGEFGCFCFAFFC<FGAFEFE9FECDDEGGGGFGFGFCFFGGGEFGGGGE@EGGGFGC<CFFFFGGFGGGGCGGGGCFFGCAECFGDFE+@FGGGEGGGGFDFFGGGEFGGFGGGGGDGBFFGGCF9FF:>BFGFGDCFGGGGCD>CE8CFEGGGGFGFEGGG@FFFGGG7EE@>3:E7F:E8?CGGGGGGFFFGCEECFFGD5EFGGFGGD557E5=<7@G>CBEG:5CBDDDGG5FFB7=<**:9C7<F4F?BF6:6;DB59D7@FE32>E?B,
@M04650:207:000000000-C238N:1:1101:6732:12184 1:N:0:19
ACTCCTACGGGAGGCAGCAGTGGGGAATATTGCACAATGGGCGCAAGCCTGATGCAGCCATGCCGCGTGTATGAAGAAGGCCTTAGGGTTGTAAAGTACTTTCAGCGGGGAGGAAGGTGATAAGGTTAATTACCTTATCAATTTACGTTACCCGTAGGAGAAGGACCGGCTAACTCCGTGCCAGCAGCCGCGGTAAACCGGAGGGTGCAAACGTTAATCGGAATTTCTGGGCGTAAATGTCCTGCAGGCGGTCTATTAAGTCAGATGTGAAAGCCCCGACTTTAACTTGGGA
+
DF<EDFGGCGEGGEGGGGFEGGGFGGGFGDC@F,CFFGGGG<F7FG7FFFFE9FEGGG8E9EFGGGGGEF8<,<C?EEGFCFGGFGFFGGGGGGGG@FFG,F,5,,4>FGCCCCF8B:=DEF9?<F,5E9,,:=FD9F,,C3,,8<C<<B7FCC3@:*7>,@,,,6D*>7>>@,5,,*6**=;,40,<8B**13*8++233**88//:??+/*:C8=FDCE<C*<+3++2;*)*)29***/2**0**0))/1)*:@F6?7<B:**00)*1=86FFFB(7))4:*==*))0<(
@M04650:207:000000000-C238N:1:1101:17089:12191 1:N:0:19
ACTCCTACGGGAGGCAGCAGTGGGGAATATTGCACAATGGGCGCAAGCCTGATGCAGCCATGCCGCGTGTATGAAGAAGGCCTTAGGGTTGTAAAGTACTTTCAGCGGGGAGGAAGGTGATAAGGTTAATACCCTTATCAATTGACGTTACCCGCAGAAGAAGCACCGGCTAACTCCGTGCCAGCAGCCGCGGTAATACGGAGGGTGCAAGCGTTAATCGGAATTACTGGGCGTAAAGCGCACGCAGGCGGTCAATTAAGTCAGATGTGAAAGCCCCGAGCTTAACTTGGGAAT
+
GGGGGGGGGGGGGGGGGGGGGGGGGGGGGGGGGGGGGGGGGGGGGGGGGGGGGGGGGGGGGGGGGGGGGGGGGGGGGGGGGGGGGGGGGGGGGGGGGGGGGGGGGGGGGGGGGGGGGGGGGGGGGGGGGGGGGGGGGGGGGGGGGGGGGGGGGGGGGGGGGGCFGGGGGGGGGGGGGDGGGGGGGGGGGGGGGGGGGGGFGGGDGGGGGGGGGGGGGGGGEGGGGGGGGGGGF7<EFGFGFGFFGGDG@GGGGGGFFFBFGFGGFGGF==FFFFFFB>GFF6DFFFFF9?@BF:
@M04650:207:000000000-C238N:1:1101:25391:12248 1:N:0:19
ACTCCTACGGGAGGCAGCAGTGGGGAATATTGCACAATGGGCGCAAGCCTGATGCAGCCATGCCGCGTGTATGAAGAAGGCCTTAGGGTTGTAAAGTACTTTCAGCGGGGAGGAAGGTGATAAGGTTAATACCCTTGTCAATTGACGTTACCCGCAGAAGAAGCACCGGCTAACTCCGTGCCAGCAGCCGCGGTAATACGGAGGGTGCAAGCGTTAATCGGAATTACTGGGCGTAAAGCGCACGCAGGCGGTCAATTAAGTCAGATGTGAAAGCCCCGAGCTTAACTTGGGAAT
+
GGGGGGGGGGGGGGGGGGGGGGGGGGGGGGGGGGGGGGGGGGGGGGGGGGGGGGGGGGGGGGGGGGGGGGGGGGGGGGGGGGGGGGGGGGGGGGGGGGGGGGGGGGGGGGGGGGGGGGGGGGGGGGGGGGGGGGGGGGGGGGGGGGGGGGGGGDGEGGGGFGGGGGGGGGGGGGGGGGGGGGGGGGGGGGGGGGGGGGGGGGGGGGGGFGDDGGGGGGGGGGGGGGGGGGGGFEGDFGFGF:BEGGGGFGGDGDGFFFFFGFGGFGGFFFF?FFFFFFDBDFG6FFFFFFFB01
@M04650:207:000000000-C238N:1:1101:3685:12263 1:N:0:19
ACTCCTACGGGAGGCAGCAGTGGGGAATATTGCACAATGGGCGAAAGCCTGATGCAGCAACGCCGCGTGAGCGATGAAGGCCTTCGGGTCGTAAAGCTCTGTCCTCAAGGAAGATAATGACGGTACTTGAGGAGGAAGCCCCGGCTAACTACGTGCCAGCAGCCGCGGTAATACGTAGGGGGCTAGCGTTATCCGGAATTACTGGGCGTAAAGGGTGCGTAGGCGGTCTTTCAAGCCAGAAGTGAAAGGCTACGGCTCAACCGTAGTAAGCTTTTGGAACTGTAAGACTTGAGT
+
CFFGGGFGCFGGGEGGGGGGGGGGGGDGGGGGGGGGFGGGFGGEFGEFGGFGGGGGGDGFGGEGGGGGGG7@FGGGCFGFGGGGGCGGFDGGCFGGGGGFFGGGGGGGGGGFGGGGGAFGFEEFFCFDF,ADGGFEG@@<FGG7BCFFFCFGEF7>CGFFGGGFGGD<<7CFGGG94;7CEGC8;FFG88CF?<8EEEGCGGGGGCFEE=ECGC*0://C;789EEGEGGECF?7+7>5C5FBF*>FC)>F4CC7BEB=FGFD*8DG26@F*9/=63:*?<)*9=F489?67))
@M04650:207:000000000-C238N:1:1101:9718:12324 1:N:0:19
ACTCCTACGGGAGGCAGCAGTGGGGAATATTGCACAATGGAGGAAACTCTGATGCAGCAACGCCGCGTGAGCGATGAAGGTCTTCGGATCGTAAAGCTCTGTCTTTAGGGATGATAATGACAGTACCTAAGGAGGAAGCCACGGCTAACTACGTGCCAGCAGCCGCGGTAATACGTAGGGGGCTAGCGTTATCCGGAATTACTGGGCGTAAAGGGTGCGTAGGCGGTCTTTCAAGCCAGAAGTGAAAGGCTACGGCTCAACCGTAGTAAGCTTTTGGAACTGTAAGACTTGAGT
+
GGGGGGGGGGGGGGGGGGGGGGGGGGGGGGGGGGGGGGGGGGGGGGGGGGGGGGGGGGGGGGGGGGGGGGGGGGGGGGGGFGGGGGGGGGGGGGGGGGGFGFGGGGGGGGGGGGGGGGGGGGGGGGGGGGGGGGGGGGGGGFGGGGGGGGGGGGGGFGGGGGGGGGGGGGGGGGG9DCFEGGGGGGGEGGGGGGGGGGGGGGGGGGGGC5EGGGDCGCDGGGGGGGGGGGCF@:CFGG4<FGFFGFGGFGFFGGGEFEFFGFDDFGGFFB7=FF?FFFG::<GF=*9)6*?A>)
@M04650:207:000000000-C238N:1:1101:3379:12341 1:N:0:19
ACTCCTACGGGAGGCAGCAGTGGGGAATATTGCACAATGGGCGCAAGCCTGATGCAGCCATGCCGCGTGTATGAAGAAGGCCTTAGGGTTGTAAAGTACTTTCAGTTGGGAGGAAGGCGTTGATGCTAATATCATCAGCGATTGACGTTACCAACAGAAGAAGCACCGGCTAACTCCGTGCCAGCAGCCGCGGTAATACGGAGGGTGCAAGCGTTAATCGGAATTACTGGGCGTAAAGCGCACGCAGGCGGGTGATTAAGTTAGATGTGAAATCCCCGGGCTTAACCTGGGAAT
+
GGGGGGGGGGGFGGGGGGGGGGGGGGGGGGGGGGGGGGGGGGGGGGGGGGGGFGGGGGEGDFGGGGGGGGFGFGGGGGGGGGGGGGGGGGGGGGGGCDGGGGGGG,<AFGFEGGGGGGGG7FFFGFACEAAFGGFGGGGGGFEFFFGE@FGFAEDGDFFGCFFFE7DFGGGGGGGGGGGGGGGEFFFGFECGG>EGGGGGGGGGGGGGGGGGGGCEGGGGEDGGGGGGGGGGDGD=FGFGFGFEDDCDECD)19F*/7=F<9>D70?<=F9694;689GFE9*;BFFA?53:?(
@M04650:207:000000000-C238N:1:1101:21215:12342 1:N:0:19
ACTCCTACGGGAGGCAGCAGTGGGGAATATTGCACAATGGGCGCAAGCCTGATGCAGCCATGCCGCGTGTATGAAGAAGGCCTTCGGGTTGTAAAGTACTTTCAGCGGGGAGGAAGGGAGTAAAGTTAATACCTTTGCTCATTGACGTTACCCGCAGAAGAAGCACCGGCTAACTCCGTGCCAGCAGCCGCGGTAATACGGAGGGTGCAAGCGTTAATCGGAATTACTGGGCGTAAAGCGCACGCAGGCGGTTTGTTAAGTCAGATGTGAAATCCCCGGGCTCAACCTGGGAAC
+
GGGGGGGGGGGGGGGGGGGGGGGGGGGGGGGGGGGGGGGGGGGGGGGGGGGGGGGGGGGGGGGGGGGGGGGGGGGGGGGGGGGGGGDGGGGGGGGGGGGGGGGGGGGGGGGGGGGGGGGGGFGGGGGGGGGGGGGGGGGGGGGGGGGGGGGGGGGGGDGGGGGGGGGGGGGGGGGGGGGGGGGGGGGGGGGGGGGCGGGGGGGGGGGGGGGGGGCCFGGGGDGGGGGG7CFGFGGGGGFGFGF7<77DBGGGGGGFFFFFGFGGFGGAFFFFFFFFFFGFFFGFFFFFBFFFB(
@M04650:207:000000000-C238N:1:1101:6154:12357 1:N:0:19
ACTCCTACGGGAGGCAGCAGTAGGGAATCTTCCGCAATGGACGAAAGTCTGACGGAGCAACGCCGCGTGAGTGAAGAAGGTTTTCGGATCGTAAAGCTCTGTTGTTAGTGAAGAATAGTGGTAAGAGTAACTGCTTATCATGTGACGGTAGCTAACCAGAAAGCCACGGCTAACTACGTGCCAGCAGCCGCGGTAATACGTAGGTGGCAAGCGTTGTCCGGAATTATTTGGCGTAAAGCGCACGCAGGCGGTTTGTTAAGTCAGATGTGAAATCCCCGGGCTCAACCTGGGAAC
+
GGGGGGGGGGGGGGGGGGGGGGGGGGGGGGGGGGGGGGGGGGGGGGGGGGGGGGGGGGGFGFGGGGGEGGGGGGGGGGGGGGGGGGGGDGGGGGGGG9FFGGGGGFGGGGGAFGGGGGGGGGGGFGGGGGGGGGGGG<FFGGGGGGGGGGGGGGGGGGGDCDFFGGGGGGGEGCCCCEF3DFGGGGGGGGEEGEDGGGF>:CFGBCGG>FG=;*B8C>FGCDGGFGGG9FGGF=<CFGFGE)577CDGBGGGCCDFFFB40/:7@*06@?FF==6??6DFFBGFFFF>7FF80(
@M04650:207:000000000-C238N:1:1101:26314:12362 1:N:0:19
ACTCCTACGGGAGGCAGCAGTGGGGAATATTGCACAATGGGCGCAAGCCTGATGCAGCCATGCCGCGTGTATGAAGAAGGCCTTAGGGTTGTAAAGTACTTTCAGCGGGGAGGAAGGTGATAAGGTTAATACCCTTATCAATTGACGTTACCCGCAGAAGAAGCACCGGCTAACTCCGTGCCAGCAGCCGCGGTAATACGGAGGGTGCAAGCGTTAATCGGAATTACTGGGCGTAAAGCGCACGCAGGCGGTCAATTAAGTCAGATGTGAAAGCCCCGAGCTTAACTTGGGAAT
+
GGGGGGGGGGGGGGGGGGGGGGGGGGGGGGGGGGGGGGGGGGGGGGGGGGGGGGGGGGGGGGGGGGGGGGGGGGGGGGGGGGGGGGGGGGGGGGGGGGGGGGGGGGGGGGEGGGGGGGGGGGGGGGGGGGGGGGGGGGGGGGGGGGGGGGGGGGGGGGGGGGGGGGGGGGGGGGGGGGGGGGGGGGGGGGGGGGGGGGGGGGGEGGGGGGGGGGEGGGGGGGGGGGGGGGGGFGGGGGFGFGFFGGGGEDDDGGFFFFFFGFGGFGGFFFFFFF@@BFGEFFFFFFFFFFFBF:
@M04650:207:000000000-C238N:1:1101:25029:12366 1:N:0:19
ACTCCTACGGGAGGCAGCAGTGGGGAATATTGCACAATGGGCGCAAGCCTGATGCAGCCATGCCGCGTGTATGAAGAAGGCCTTAGGGTTGTAAAGTACTTTCAGCGGGGAGGAAGGTGATAAGGTTAATACCCTTATCAATTGACGTTACCCGCAGAAGAAGCACCGGCTAACTCCGTGCCAGCAGCCGCGGTAATACGGAGGGTGCAAGCGTTAATCGGAATTACTGGGCGTAAAGCGCACGCAGGCGGTCAATTAAGTCAGATGTGAAAGCCCCGAGCTTAACTTGGGAAT
+
GGGGGGGGGGGGGGGGGGGGGGGGGGGGGGGGGGGGGGGGGGGGGGGGGGGGGGGGGGGGGGGGGGGGGGGGGGGGGGGGGGGGGGGGGGGGGGGGGGGGGGGGGGGGGGGGGGGGGGGGGGGGGGGGGGGGGGFGGGGGGGGGGGGGGGGGGGGGGGGGGGGGGGGGGGGGGGGGGGGGGGGGGFDGGGGGGGGGGGGGGGGGGGGGGGGGGGGGGGGGGGGGGGGGFGGGFGGGGGFGFGFFGGGGEGGGGGGFFFFFEFCC=DFDFFFFFFFFFFGFFFGFFFFAFFF?B:
@M04650:207:000000000-C238N:1:1101:8313:12399 1:N:0:19
ACTCCTACGGGAGGCAGCAGTGGGGAATATTGCACAATGGGCGCAAGCCTGATGCAGCCATGCCGCGTGTATGAAGAAGGCCTTAGGGTTGTAAAGTACTTTCAGCGGGGAGGAAGGTGATAAGGTTAATACCCTTGTCAATTGACGTTACCCGCAGAAGAAGCACCGGCTAACTCCGTGCCAGCAGCCGCGGTAATACGGAGGGTGCAAGCGTTAATCGGAATTACTGGGCGTAAAGCGCACGCAGGCGGTCAATTAAGTCAGATGTGAAAGCCCCGAGCTTAACTTGGGAAT
+
GGGGGGGGGGGGGGGGGGGGGGGGGGGGGGGGGGGGGGGGGGGGGGGGGGGGGGGGGGGGGGGGGGGGGGGGGGGGGGGGGGGGGGGGGGGGGGGGGGGGGGGGGGGGGGGGGGGGGGGGGGGGGGGGGGGGGGGGGGGGGGGGGGGGGGGGGGGGGGGGGGGGGGGGGGGGGGGGGGGGGGGGGGGGGGGGGEGGGGGGGGGGGGGGGGGGGGGGFGGGGGEGGGGGGGGGFGGGFGFGFGFBCGGDDDGCGGCFFFFFFFGGFGG>FFFFFFFFFFCEF6DFFFF>BFFF?7
@M04650:207:000000000-C238N:1:1101:19588:12404 1:N:0:19
ACTCCTACGGGAGGCAGCAGTGGGGAATATTGCACAATGGGCGCAAGCCTGATGCAGCCATGCCGCGTGTATGAAGAAGGCCTTAGGGTTGTAAAGTACTTTCAGCGGGGAGGAAGGTGATAAGGTTAATACCCTTATCAATTGACGTTACCCGCAGAAGAAGCACCGGCTAACTCCGTGCCAGCAGCCGCGGTAATACGGAGGGTGCAAGCGTTAATCGGAATTACTGGGCGTAAAGCGCACGCAGGCGGTCAATTAAGTCAGATGTGAAAGCCCCGAGCTTAACTTGGGAAT
+
GGGGGGGGGGGGGGGGGGGGGGGGGGGGGGGGGGGGGGGGGGGGGGGGGGGGGGGGGGGGGGGGGGGEGGGGGGGGGGGGGGGGGGGGGGGGGGGGGGGGGGGGGGGGGGGGGGGGGGGGGGGGGGGGGGGGGGGGGGGGGGGGGGGGGGGGGGGGGGGGGGGGGGGGGGGGCGGGGGGGGGGGGGGGGGGGGGGGGGGGGGGGGGGGGGGGGEGGGGGGGGGGGGGGGGGGFGGGGGFGFGBDGGGGFGGDGGGFFFFFGFFGFGGFFFFFFFFF?FGEFFFFFFFFFF@??:
@M04650:207:000000000-C238N:1:1101:13106:12449 1:N:0:19
ACTCCTACGGGAGGCAGCAGTGGGGAATATTGCACAATGGGGGAAACCCTGATGCAGCAACGCCGCGTGAGTGATGACGGTCTTCGGATTGTAAAGCTCTGTCTTTAGGGACGATAATGACGGTACCTAAGGAGGAAGCCACGGCTAACTACGTGCCAGCAGCCGCGGTAATACGTAGGTGGCAAGCGTTGTCCGGATTTACTGGGCGTAAAGGGAGCGTAGGCGGATCTTTAAGTGGGATGTGAAATACTCGGGCTCAACCTGGGGGCTGCATTCCAAACTGGGGATCTAG
+
GGGGGGGGGGGGGGGGGGGGGGGGGGGGGGGGGGGGGGGGGGGGGGGGGGGGGGGGGGGGGGGGGGGGDGGGGGGGGGGGGGGGGGGGGGGGGGGGGGGGGGGGGGGGGGGGGGGGGGGGGGGGGGGGGGGGGGGGGGGGGGGGGGGGGGGGGGGGGGGGGGGGGGGGGGGGGGGGGGGGGGGGGGGGGGGGGGGGGGGGGGGGGGGGGEGGGGGGDDGGGGEGGGGCEGGGFGG<CF>D)9?FGGGGFGGGGGDFB7@FGFGGFFG9DEFDFFFFFBGFFFGFFFE1(*/5
@M04650:207:000000000-C238N:1:1101:4139:12463 1:N:0:19
ACTCCTACGGGAGGCAGCAGTGGGGAATATTGCACAATGGGCGCAAGCCTGATGCAGCCATGCCGCGTGTGTGAAGAAGGCCTTCGGGTTGTAAAGCACTTTCAGCGAGGAGGAAGGGCGATGTCTTAATACGGCATCGCATTGACGTTACTCGCAGAAGAAGCACCGGCTAACTCCGTGCCAGCAGCCGCGGTAATACGGAGGGTGCAAGCGTTAATCGGAATTACTGGGCGTAAAGCGCACGCAGGCGGTTTGTTAAGTCAGATGTGAAATCCCCGCGCTTAACGTGGGAAC
+
GGGGGGGGGGGGGGGGGGGGGFGGGGGGGGGGGGGGGGGGGGGGGGGGGGGGGGGGGGGGGGGGGGGGGGGGGGGGGGGGGGGGGGGGGGGGGGGGGGGGCGFDGFFFGGGGGGGGCEFGGGGGGGGGGGCAGGGGGGGGB@FGFFGFGGDFGGCFGGGGGGGFGFGGGGGGGGGGGGGGGGGGFGGGGGGGGGGGGGDG>EECEGGGGGGGGGEGGGGGGGGFGGFGGGGGFGDGGGFG3DEFGGGGFGG>CDD@FFBFGFGF=>FFFFF=FFFF467B>BD:?FB:B)<:?4
@M04650:207:000000000-C238N:1:1101:6637:12479 1:N:0:19
ACTCCTACGGGAGGCAGCAGTGGGGAATATTGCACAATGGGGGAAACCCTGATGCAGCCATGCCGCGTGTGTGAAGAAGGCCTTCGGGTTGTAAAGCACTTTCAGCGAGGAGGAAAGGTCAGTAGCTAATATCTGCTGGCTGTGACGTTACTCGCAGAAGAAGCACCGGCTAACTCCGTGCCAGCAGCCGCGGTAATACGGAGGGTGCAAGCGTTAATCGGAATTACTGGGCGTAAAGCGCACGCAGGCGGTTGGATAAGTTAGATGTGAAAGCCCCGGGCTCAACCTGGGAAT
+
FGCFFGGGGDGFGGEGGGGGFFGGGGGGDGGGGGDGGFGGGFGEFGGGGEGFGGGGGFFGGGFGGGGFC:FGGCEEGEGGCFFFECFCCFGGG9FFCE<FFFFDFCGEEDGGDGFCGG<B==AFGGGGFGFEFGGFFG8=FGFFGFGGGGGFFDEC<+@>FFGBCGGE*CGGGCCGC:FFGGFFFGGGGGGEE>EC9CCDGGCCEGGGGGGGGEEGGGGGED8>?CF7?CEFEEDGFDFDFGFE:5CGEGG5)1)69===C*2CFF7<FFBBB?4<<>GFF(>?=F:2:FF<?2
@M04650:207:000000000-C238N:1:1101:8669:12480 1:N:0:19
ACTCCTACGGGAGGCAGCAGTGGGGAATATTGCACAATGGGGGAAACCCTGATGCAGCAACGCCGCGTGAGTGATGACGGTCTTCGGATTGTAAAGCTCTGTCTTTAGGGACGATAATGACGGTACCTAAGGAGGAAGCCACGGCTAACTACGTGCCAGCAGCCGCGGTAATACGTAGGTGGCAAGCGTTGTCCGGATTTACTGGGCGTAAAGGGAGCGTAGGCGGATCTTTAAGTGGGATGTGAAATACTCGGGCTCAACCTGGGGGCTGCATTCCAAACTGGAGATCTAG
+
GGGGGGGGGGGGGGGGGGGGGGGGGGGGGGGGGGGGGGGGGGCGGGGGGGGGFGGGGGGGGGGGGGGGGGGGGGGGGGGGGGGGGGGGGGFFGGGGGGGGGGGGGGGGGGGGEGGGGGGGGGGGGGGGGGGGGGGGGGGFGGGGGGGGGFGGGGGGGGGGFGGFGEGGEG*@FCF@FGGFGGGGGG88EGDCGGGGGGDGGGGGGGGGGCEGGGE8:DDGGGG6EGCC*CEGFGGFFGFG4DFFFGFC=*:*>DDE>>=?FFCFF:C935837@*7<AG4.3C)07/(,*15
@M04650:207:000000000-C238N:1:1101:29415:12484 1:N:0:19
ACTCCTACGGGAGGCAGCAGGGGGGAATCTTGAACAATGGGCGGAAGCCTGATGCAGCGACGCCGCGTGGGGGATGACGGCCTTCGGGTTGTAAACTCCTTTCGCTAGGGAAGAAGCCATTTTGTGGTGACGGTACCTGGATAAGAAGCACCGGCTAACTACGTGCCAGCAGCCGCGGTAATACGTAGGGTGCAAGCGTTGTCCGGAATTACTGGGCGTAAAGAGCTCGTAGGTGGTTTGTCGCGTCGTCTGTGAAATCCCGAGGCTTAACTTCGGGCGTGCAGGCGATACGGG
+
GGFGDFFGGGGGGG-FFGGG-CCFEGGGG9FF<FDGDFGGD<FFGGF8FGGGGGGGGFGGG@FEFGGGGGGGGGGGGGGEDG@CFGGGC@FEGGGGGF@:FFCGG7FFGGGGCGFGCEG@FGGGGGEGGGGGGGFGGFCFGGGE7<EF8EECG>88EEGGGGECGGFFGGGGFGGGGG5C8FCFGFFGCCCECGGGFGGGGGGGGGEGGGGGGGGGGG37;CCFE6<FEDGC:CFGC97D@G>FC9DDE39F:D>FBF*6CB*1<>*47@F=F?EFFFGFFF7=F>DF>>EF:B
@M04650:207:000000000-C238N:1:1101:3841:12518 1:N:0:19
ACTCCTACGGGAGGCAGCAGTGGGGAATATTGCACAATGGGCGCAAGCCTGATGCAGCCATGCCGCGTGTATGAAGAAGGCCTTAGGGTTGTAAAGTACTTTCAGCGGGGAGGAAGGTGATAAGGTTAATACCCTTATCAATTGACGTTACCCGCAGAAGAAGCACCGGCTAACTCCGTGCCAGCAGCCGCGGTAATACGGAGGGTGCAAGCGTTAATCGGAATTACTGGGCGTAAAGCGCACGCAGGCGGTCAATTAAGTCAGATGTGAAAGCCCCGAGCTTAACTTGGGAAT
+
GGGGGGGGGCFGGGGGGGGGGGGGGGGGGGGGGGGGGGGGGDGGGGEGGGGGGGGGGGFGGGGGGGGGGGCFGGGGGGGGGGFGGGGFGGGGGGGGGGGGGGGGGGGGGG@CFGGFEGGGGDEFGAFFFFG98C9FGGGF@FGCGFC+>FGGDCC*CEG7AEGGGGGGGDDGGGGFGGE78=CEGFFGGGCEG8EE9EDCGEGGGGGGGGFFGG8EFCFGDGDGEFGFCDFFFCDEGFBC@35>C<CDBDGCD3>=FFF??92C*:C<=F??FF@3117>),09*9?>>?F:?0
@M04650:207:000000000-C238N:1:1101:10230:12521 1:N:0:19
ACTCCTACGGGAGGCAGCAGTGGGGAATATTGCACAATGGGCGCAAGCCTGATGCAGCCATGCCGCGTGTATGAAGAAGGCCTTCGGGTTGTAAAGTACTTTCAGCGAGGAGGAAGGCGTTGTGGTTAATAACCGCAACGATTGACGTTACTCGCAGAAGAAGCACCGGCTAACTCCGTGCCAGCAGCCGCGGTAATACGGAGGGTGCAAGCGTTAATCGGAATTACTGGGCGTAAAGCGCACGCAGGCGGTCTGTCAAGTCGGATGTGAAATCCCCGGGCTCAACCTGGGAAC
+
GFFGGGGGGGFGGGEGGE@EFFGGEGGDCFGGGFGGGGGGG@FG@CCFDECFFGGGGGFGG@FFF@:=>FGGFGFFFGGGGGGGFGGGGGGGGGGGGDGGGGFGCFF:FGGGGEGGGGGCF:FG>FFCFGGGEGGGGCEC<>FFGGGGFGEGGG@FC@F7DFGDCAC*>EGGGGGGGGFE@8ECC8EFCEGCEEGGGFGGG>EGGGEG8FFCECC8=FGG:D;EEEFFFDC=>/7C:D?5@DDDG<5DBG<9/9CFFFBFEBG3;DD?FFF4796:?>DEB(C@?)7:BFF7:4
@M04650:207:000000000-C238N:1:1101:21215:12527 1:N:0:19
ACTCCTACGGGAGGCAGCAGTGGGGAATATTGCACAATGGGCGCAAGCCTGATGCAGCCATGCCGCGTGTATGAAGAAGGCCTTAGGGTTGTAAAGTACTTTCAGCGGGGAGGAAGGTGATAAGGTTAATACCCTTATCAATTGACGTTACCCGCAGAAGAAGCACCGGCTAACTCCGTGCCAGCAGCCGCGGTAATACGGAGGGTGCAAGCGTTAATCGGAATTACTGGGCGTAAAGCGCACGCAGGCGGTCAATTAAGTCAGATGTGAAAGCCCCGAGCTTAACTTGGGAAT
+
GGGGGGGGGGGGGGGGGGGGGGGGGGGGGGGGGGGGGGGGGGGGGGGGGGGGGGGGGGGGGGGGGGGGGGGGGGGGGGGGGGGGGGGGGGGGGGGGGGGGGGGGGGGGGGGGGGFGGGGGFGGGGGGGGGGGGGGGGGGGGGGGGGEFGGGFGGGGGEFFFGGGGGGECEGGGFFGGGEFGFGGGGGGGGGGGGGGGGGFGDEGEGGGGGGGGGGGGGGGGGGGGGGGGGECBGGGGGFGFGFFGGGGFGGGGGCFFFFFGFGGFFGA?FBFFFFF<>GFFFFFFFFFFFFFFB
@M04650:207:000000000-C238N:1:1101:2586:12567 1:N:0:19
ACTCCTACGGGAGGCAGCAGTGGGGAATATTGCACAATGGGCGCAAGCCTGATGCAGCCATGCCGCGTGTGTGAAGAAGGCCTTCGGGTTGTAAAGCACTTTCAGCGAGGAGGAAGGGCGATGTCTTAATACGGCATCGCATTGACGTTACTCGCAGAAGAAGCACCGGCTAACTCCGTGCCAGCAGCCGCGGTAATACGGAGGGTGCAAGCGTTAATCGGAATTACTGGGCGTAAAGCGCACGCAGGCGGTTTGTTAAGTCAGATGTGAAATCCCCGCGCTTAACGTGGGAAC
+
GGGGGGGGGGGGGGGGGGGFFFGGGGEGGGGGGGGGGGGGGGGDGGGFFGGGCFGGGGGFCFCGEFGEGFGGGGAFFGGGGGGCGGGGFGCBFFGGGGFFFGGFGGGGGGCGFFFGGGDGGGGGCGDGGGGGGGGGGGGGEFCCFFG<FGGGGGGGEFE7:BFFGGCEDC@CCGGGFGGGGGGGGGGGGEEDEEGEGGGGGEC:8EGGGGGD8:E5:CFG57C*<E7CC<*A>CDC5CFGFGFFGGGGFGGDCDGFFB67:@GGF>F<4=94*@)9(45>;><>?FF?FE3??(
@M04650:207:000000000-C238N:1:1101:7263:12583 1:N:0:19
ACTCCTACGGGAGGCAGCAGTGGGGAATATTGCACAATGGGCGCAAGCCTGATGCAGCCATGCCGCGTGTATGAAGAAGGCCTTAGGGTTGTAAAGTACTTTCAGCGGGGAGGAAGGTGATAAGGTTAATACCCTTGTCAATTGACGTTACCCGCAGAAGAAGCACCGGCTAACTCCGTGCCAGCAGCCGCGGTAATACGGAGGGTGCAAGCGTTAATCGGAATTACTGGGCGTAAAGCGCACGCAGGCGGTTTGTTAAGTCAGATGTGAAATCCCCGGGCTCAACCTGGGAAC
+
GGGGGGGGGGGGGGGGGGGGGGGGGGGGGGGGGGGGGGGGGGGGGGGGGGGGGGGGGG@FGGGGGGGGG7FFGGGGGGGGGGGGGGGGGGGGGGGGGFFGGGGGGGGGGGGCFGGCFGGEEGGGGGGGGGGGFGGGGGGGGGGGGGGGGGGGGEGEFGGGGGGGGGGGGGGGGGGGGEGGGGGGGGGGGDEGGGGGGCFCECGGGEEGGCFGGGGGGGGGGGGGFFFGGGGGEGGGFGFC>DD@DGGG>GC7C*CFFFFFGFGG=0*6*99?FFFF?9GFFB3@FFF(,>@??(
@M04650:207:000000000-C238N:1:1101:11596:12613 1:N:0:19
ACTCCTACGGGAGGCAGCAGTGGGGAATATTGCACAATGGGGGAAACCCTGATGCAGCAACGCCGCGTGAGTGATGACGGTCTTCGGATTGTAAAGCTCTGTCTTTAGGGACGATAATGACGGTACCTAAGGAGGAAGCCACGGCTAACTACGTGCCAGCAGCCGCGGTAATACGTAGGTGGCAAGCGTTGTCCGGATTTACTGGGCGTAAAGGGAGCGTAGGCGGATCTTTAAGTGGGATGTGAAATACTCGGGCTCAACCTGGGGGTTGCATTCCAAACTGGAGATCTAG
+
GGGGGGGGGGGGGGGGGGGGGGGGGGGGGGGGGGGGGGGGGGGEGGGGGGGGGGGGGGGGGGGGGGGGGGGGGGGFGGGGGGGGGGGCGGGGGAEGGGGGEGGGGGGGFGGGGGGGGGGGGGGGGGGGGGGGGGGGGDFGGCFGGGGGGGGGGGGGGD7FGGGGGGCCFGGGGGDGGGGGGGGGGGGDEGCEECE5=CEF;FGCF58CEGGCCG5FEGGD5CCFDE5CG7C?FECCFDFFFGFFCFGGFGGCDGC55>F?G5CCFGDFEF:>FFF@<<F6)2*<5><?FFFB
@M04650:207:000000000-C238N:1:1101:14896:12652 1:N:0:19
ACTCCTACGGGAGGCAGCAGTGGGGAATATTGCACAATGGGCGCAAGCCTGATGCAGCAACGCCGCGTGAGCGATGAAGGCCTTCGGGTCGTAAAGCTCTGTCCTCAAAGAAGATAATGACGGTACTTGAGGAGGAAGCCCCGGCTAACTACGTGCCAGCAGCCGCGGTAATACGTAGGGGGCTAGCGTTATCCGGAATTACTGGGCGTAAAGGGTGCGTAGGCGGTCTTTCAAGCCAGAAGTGAAAGGCTACGGCTCAACCGTAGTAAGCTTTTGGAACTGTAAGACTTGAGT
+
GGGGGGGGGGGGGGGGGGGGFGGGGGGGGGGGGGGGGGGGGGGGGGGGGGGGGGGFGGGGGGGGGGGGGGGGGGGGGGGGGGGGGGGGGEGGGGGGGGGGEFGGGGGGGGDGGGGGGGGGGCEGGGGGFGGGGGGEGFGGGGGGGDGGGGGGGGGGGGGGGGGGGGGGGGGGGGGGGCGGGGEGFGFGGGGFFFEGGGGGGGGCCDFGGGGD7EEGDGDGD<C6CCEGGGGFFF7CFF@F@CF*?7FG4CCFCCGBDEF?E@)9:<D<B?FFF?FF>0*963DF47=4<FF2:<
@M04650:207:000000000-C238N:1:1101:7592:12668 1:N:0:19
ACTCCTACGGGAGGCAGCAGTAGGGAATCTTCGGCAATGGACGAAAGTCTGACCGAGCAACGCCGCGTGAGCGATGAAGGCCTTCGGGTCGTAAAGCTCTGTCCTCAAGGAAGATAATGACGGTACTTGAGGAGGAAGCCCCGGCTAACTACGTGCCAGCAGCCGCGGTAATACGTAGGGGGCTAGCGTTATCCGGAATTACTGGGCGTAAAGGGTGCGTAGGCGGTCTTTCAAGCCAGAAGTGAAAGGCTACGGCTCAACCGTAGTAAGCTTTTGGAACTGTAAGACCTGAGT
+
GGGGGGGGGGGGGGGGGGGGGGGGGGGGGGGCFEGGGGGGFFFGGG@FGGGG@FCGGGGGGGGGGGGGGGGGGGFGGGGGC=FFGGGCBFGGGGGGGGGGGGGFGGGGGGGGGG9FGGGGGGGGGGGGGGCGFGDGFFC=FGGGGGGGGGGGGGGGGGGGGGGGGEGGGDFGGGGBEDEEEGG>GCGGGGGGGGGGGEGGCGFGGGGGEGGGGGGGGGGG5CCFECCEGGGGFFC9/>:9;F=@CCF75C999593BEF?FFD9.97448?F?7=467:67,*168@7(940:.
@M04650:207:000000000-C238N:1:1101:27809:12680 1:N:0:19
ACTCCTACGGGAGGCAGCAGTGGGGAATATTGCACAATGGGCGCAAGCCTGATGCAGCCATGCCGCGTGTATGAAGAAGGCCTTCGGGTTGTAAAGTACTTTCAGCGGGGAGGAAGTGAGTAAAGTTAATACCTTTGCTCATTGACGTTACCCGCAGAAGAAGCACCGGCTAACTCCGTGCCAGCAGCCGCGGTAATACGGAGGGTGCAAGCGTTAATCGGAATTACTGGGCGTAAAGCGCACGCAGGCGGTTGATTAAGTTAGATGTGAAATCCCCGGGCTTAACCTGGGAAT
+
GGAF@EEEFDCC6C@FCCGGGGC@@@B@9@,C<EFGEGGE@E7@@6@,C6CFFFGGFFCCE@FGGGGB@F<E<FFGGG8=E<FFFGDEEECF<F<AEDGGGFFGFE=>::BED@AD,C,E?@D,C@FFE9F33,C<<<=FFBFF9F@CG?EG<F7><*<DEGFEGFEFFGGCGFGG@ECFGG;:8CEFE1*:EECBFGGFEGCEE;*AEGDGG788CC>D578:?ECC?<5577C:5C4<:D>>GGD)<)>757*9@6FFCFGGFFF9@B@FFF49:63;33>?FF6<37)8?(
@M04650:207:000000000-C238N:1:1101:29311:12682 1:N:0:19
ACTCCTACGGGAGGCAGCAGTGGGGAATATTGCACAATGGGCGCAAGCCTGATGCAGCCATGCCGCGTGTATGAAGAAGGCCTGAGGGTTGTAAAGTACTTTCAGCGGGGAGGAAGGTGATAAGGTTAATACCCTTATCAATTGACGTTACCCGCAGAAGAAGCACCGGCTAACTCCGTGCCAGCAGCCGCGGTAATACGGAGGGTGCAAGTGTTAATCGGAATTACTGGGCGTAAAGCGCACGCAGGCGGTCAATTAAGTCAGATGTGAAAGCCCCGAGCGTAACTTGGGCAT
+
GG8FFG@FFFFEGDCGEE<<-CE<EEDFGAGFFGDF<C@-@FFGGG7D@8FF9EDFE@FFF,,687@FDEGFFA<FEF@<E8C4,EFGGGEFCFGFFFA,9,CFEAF:FF78+83DFGFGGGGEFFG9=FG<>,<D>DBAF9CD;FFGGC><CFFGG7FCCDF78<>CF7CCCGFECEFFC:CC*CF7=CEED87EFD9BCEG88;CEGGGFGGGGGFDD=C8:<C+CGFFGFGGGFF6DDDEECDDGF3))/9C4**=BFFCFFCCB=?6=@:55(35>),9:B>?AA)7(:2
@M04650:207:000000000-C238N:1:1101:10841:12698 1:N:0:19
ACTCCTACGGGAGGCAGCAGTGGGGAATATTGCACAATGGGGGAAACCCTGATGCAGCCATGCCGCGTGTGTGAAGAAGGCCTTCGGGTTGTAAAGCACTTTCAGCGAGGAGGAAAGGTCAGTAGCTAATATCTGCTGGCTGTGACGTTACTCGCAGAAGAAGCACCGGCTAACTCCGTGCCAGCAGCCGCGGTAATACGGAGGGTGCAAGCGTTAATCGGAATTACTGGGCGTCAAGCGCACGCAGGCGGTTGGATAAGTTAGATGTGAAAGCCCCGGGCTCAACCTGTGAAT
+
GGGGGFFGGCCEFGGGGGGFFGGGGGGGGGGGGGFGGGGGGGGGGGGGEGGFGGGFFFGGGGFGGGGGGGGGGGGGGGFFFFGGGGGGGGGGGGGGGGCEFGGGGGGDGFGGG7FEFGFGGGGCFGGGGCFAEGGGGGGGGGGGFGGGFFEFGGGCFGCFGFCGGFGGGGGGGGEFGEGGGGGGGDFG7EGEGECBCF?FBEE@E;ECFCFGGE8CFCGGDGGFFFGEC6FFFG)277?GFGBDGGDDFGG51/701=6=C67F477:@F4@4@4<<BD5BBGFFFFFF*656)
@M04650:207:000000000-C238N:1:1101:10790:12707 1:N:0:19
ACTCCTACGGGAGGCAGCAGTGGGGAATATTGCACAATGGGCGCAAGCCTGATGCAGCCATGCCGCGTGTATGAAGAAGGCCTTAGGGTTGTAAAGTACTTTCAGCGGGGAGGAAGGTGATAAGGTTAATACCCTTATCAATTGACGTTACCCGCAGAAGAAGCACCGGCTAACTCCGTGCCAGCAGCCGCGGTAATACGGAGGGTGCAAGCGTTAATCGGAATTACTGGGCGTAAAGCGCACGCAGGCGGTCTGTCAAGTCGGATGTGAAATCCCCGGGCTCAACCTGGGAAC
+
GGGGGGGGGGDGGGGGGGGGGGGGGGGGGGGGGGGGGGFGGGGGGGGGGGGGGGGGGGGGGGGGGGGGGGGGGGGGGGGGGGGGGGGGGGGGGGGGGGGGGGGGGGGGGGGGGGGGGGGGGGGGGFGGGGFFGGGGGGGGGGGGGGDGGGGGGGGGGGGGGGGGGGGDGGGGGGGGGGGGGGGGG8CFGGGGGGGGGGGGGGGGGGGGGGGFGGGGGGGGGGGGGGGFGGGGFGGGGGFDEGF:DGCDBGDCGGGFFF4?CBGCBDDFFFFFFF4F?BGFF>GFF4>??F3034
@M04650:207:000000000-C238N:1:1101:22242:12714 1:N:0:19
ACTCCTACGGGAGGCAGCAGTGGGGAATATTGCACAATGGGCGCAAGCCTGATGCAGCCATGCCGCGTGTATGAAGAAGGCCTTAGGGTTGTAAAGTACTTTCAGCGGGGAGGAAGGTGATAAGGTTAATACCCTTGTCAATTGACGTTACCCGCAGAAGAAACACCGGCTAACTCCGTGCCAGCAGCCGCGGTAATACGGAGGGTGCAAGCGTTAATCGGAATTACTGGGCGTAAAGCGCACGCAGGCGGTCAATTAAGTCAGATGTGAAAGCCCCGAGCTTAACTTGGGAAT
+
GGGGGGGGGGGGGGGGGGGGGGGGGGGGGGGGGGGGGGGGGGGGGGGGGGGGGGGGGGGGGGGGGGGGGGGGGGGGGGGGGGGGGGGGGGGGGGGGGGGGGGGGGGGGGGGGGGGGGGGGGGGGGGGGGGGGGGGGGGGGGGGGGGGGGGGGGGGDGGGGGGGGGGGGGGGGGGGGGGGGGGGGGGGGGGGGGGGGGGGGGGGGGGGGGGGGGGGGGGGGGCGGFGGGGGGGFGGGDGFGFGF@GGGGFGGGGCF4@4@FFFGGFGGDFF?FFFFFFFGFFFG?FFFFFFFBB?
@M04650:207:000000000-C238N:1:1101:23906:12714 1:N:0:19
ACTCCTACGGGAGGCAGCAGTGGGGAATATTGCACAATGGGCGCAAGCCTGATGCAGCCATGCCGCGTGTATGAAGAAGGCCTTAGGGTTGTAAAGTACTTTCAGCGGGGAGGAAGGTGATAAGGTTAATACCCTTATCAATTGACGTTACCCGCAGAAGAAGCACCGGCTAACTCCGTGCCAGCAGCCGCGGTAATACGGAGGGTGCAAGCGTTAATCGGAATTACTGTGCGTAAAGCGCACGCAGGCGGTCAATTAAGTCAGATTTGAAAGCCCCGAGCTTAACTTGGGAAT
+
GFGGFDEFGECGCDCGG>DFGGGGGEFGGGGFGGGGGGGGGGG7FFCGFFFGGGAEGFGGGGGGGFGGGGGGGGGDAFFG8CFGGGGGGFCFGFFDFGGGGGGGGGGGGGGGCFFFFGGFFFGFDADEFGGGFDGGGCFGFEGGGGGGGGGGGCEEGGFGGGFGGCFEECGGGG9E7CGGGG9CF?FG>EGC5CCECCB8858EEGGGGGF5CECGFFC*;*:CGFGGF*0+:EDE5C4C@G@>)1))0<DDGG7@6FFF?8CD=**)*1//9)7781)7@>C4@?F)6/;(3:
@M04650:207:000000000-C238N:1:1101:20526:12763 1:N:0:19
ACTCCTACGGGAGGCAGCAGTGGGGAATATTGCACAATGGGGGAAACCCTGATGCAGCAACGCCGCGTGAGTGATGACGGTCTTCGGATTGTAAAGCTCTGTCTTTAGGGACGATAATGACGGTACCTAAGGAGGAAGCCACGGCTAACTACGTGCCAGCAGCCGCGGTAATACGCAGGTGGCAAGCGTTGTCCGGATTTACTGGGCGTAAAGGGAGCGTAGGCGGATCTTTAAGTGGGATGTGAAATACTCGGGCTCAACCTGGGGGCTGCATTCCAAACTGGAGATCTAG
+
CE@FFGGFGGDG7FCFBFGAFFGCC@CF,CFEAFGGGGGG8:FFFEDGGGF<FFFEEFGF@EECCED>=CBEFA<FGGCC=FFE<DCBFEDF,?FFFGGG9FDEFGAF8,B7>F=?8E<,<>+>FECF,56B,@B:,@8,,:+3@:><AFGD7@F*6;7:CDF,@7E@GC:CGGF*=C:2>C79B=FC*B5;ECE5CE5<B9;<CFGG8:/::7C=CDD5?CEF:**2:7@C*0:?F47*9*9@7C72=:>C39<535**:>F4>F31).75069FFBGF337?FF?0296<
@M04650:207:000000000-C238N:1:1101:18359:12772 1:N:0:19
ACTCCTACGGGAGGCAGCAGTGGGGAATATTGCACAATGGGCGCAAGCCTGATGCAGCCATGCCGCGTGTATGAAGAAGGCCTTAGGGTTGTAAAGTACTTTCAGCGGGGAGGAAGGTGATAAGGTTAATACCCTTGTCAATTGACGTTACCCGCAGAAGAAGCACCGGCTAACTCCGTGCCAGCAGCCGCGGTAATACGGAGGGTGCAAGCGTTAATCGGAATTACTGGGCGTAAAGCGCACGCAGGCGGTCAATTAAGTCAGATGTGAAAGCCCCGAGCTTAACTTGGGAAT
+
GGGGGGGGGGGGGGGGGGGGGGGGGGGGGGGGGGGGGGGGGGGGGGGGGGGGGGGGGGGGGGGGGGGGGGGGGGGGGGGGGGGGGGGGGGGGGGGGGGGGGGGGGGGGGGGGGGGGGGGGGGGGGGGGGGGGGGGGGGGGGGGGGGGGGGGGGGGGGGGGGGGGGGGGGGGGGGGGGGGGGGGGGGGGGGGGGGGGGGGGGGGGGGGGGGGGGGGGFGGFGGEGGFGGGGGGFGGGGGFGFGFFGGGGFGGGGGCBFFFFFF7C?CFAFFBFFFFFFBCEFFGFFFFFFFF3:?
@M04650:207:000000000-C238N:1:1101:24269:12775 1:N:0:19
ACTCCTACGGGAGGCAGCAGTGGGGAATATTGCACAATGGGCGCAAGCCTGATGCAGCCATGCCGCGTGTATGAAGAAGGCCTTAGGGTTGTAAAGTACTTTCAGCGGGGAGGAAGGTGATAAGGTTAATACCCTTGTCAATTGACGTTACCCGCAGAAGAAGCACCGGCTAACTCCGTGCCAGCAGCCGCGGTAATACGGAGGGTGCAAGCGTTAATCGGAATTACTGGGCGTAAAGCGCACGCAGGCGGTCAATTAAGTCAGATGTGAAAGCCCCGAGCTTAACTTGGGAAT
+
GGGGGGGGGGGGGGGGGGGGGGGGGGGGGGGGGGGGGGGGGGGGGGGGGGGGGGGGGGGGGGGGGGGGGGGGGGGGGGGGGGGGGGGGGGGGGGGGGGGGFGGGGGGGGGGGGGGGGGGGGGGGGGGGGGGGGGGGGGGGGGFGGGGGGGGGGGGGGGGGGGGGGGGGGGGGGGGGGGGGGGGGGGGGGGGGGGGGGGGGGGGGGGGGGCFGGGGGGGGGEDEGGGGGGGGGFGGGGGFGFGFFGGGGFGGGGGG=@FFFGFGGFGGFFFFFFF>FFFDEFFFFFFFFBF>:?:
@M04650:207:000000000-C238N:1:1101:23858:12781 1:N:0:19
ACTCCTACGGGAGGCAGCAGTGGGGAATATTGCACAATGGGCGCAAGCCTGATGCAGCCATGCCGCGTGTATGAAGAAGGCCTTAGGGTTGTAAAGTACTTTCAGCGGGGAGGAAGGTGATAAGGTTAATACCCTTATCAATTGACGTTACCCGCAGAAGAAGCACCGGCTAACTCCGTGCCAGCAGCCGCGGTAATACGGAGGGTGCAAGCGTTAATCGGAATTACTGGGCGTAAAGCGCACGCAGGCGGTCAATTAAGTCAGATGTGAAAGCCCCGAGCTTAACTTGGGAAT
+
GGGGGGGGGG>CCGGGGGGGGGFGGEGGGGGGGGGGGGGFFFGGGGGGGGGGGFGFGGGGGGGGGGGGGGGGGGGGGGGGGGGGGGGGGGGG<FGGGGGGGGGGGGGGGGGGGGGGGGFDFGDDFFFCFGGGGGGGGGGFDFGGFGECFFEG?FGDGGGGGFGGGGGGGGGGGGGGGGGFDGGFGGGGGEGDGGGDGFGGEGGCEGGECEGFGGGGGGG38CGFGFGG7CCFDEDEDG4C><EDGDC3>DDC<DGB76?BGFGG?FF<?FFFFFF3?>DEEFDF6FFDA?4331
@M04650:207:000000000-C238N:1:1101:13873:12788 1:N:0:19
ACTCCTACGGGAGGCAGCAGTGGGGAATATTGCACAATGGGCGCAAGCCTGATGCAGCCATGCCGCGTGTATGAAGAAGGCCTTAGGGTTGTAAAGTACTTTCAGCGGGGAGGAAGGTGATAAGGTTAATACCCTTATCAATTGACGTTACCCGCAGAAGAAGCACCGGCTAACTCCGTGCCAGCAGCCGCGGTAATACGGAGGGTGCAAGCGTTAATCGGAATTACTGGGCGTAAAGCGCACGCAGGCGGTCAATTAAGTCAGATGTGAAAGCCCCGAGCTTAACTTGGGAAT
+
GGGGGGGGGGGGGGGGGGGGGGGGGGGGGGGGGFGGFGGGGGGGGGGGGGGFGGGGGGGGGGGGGGGFGGGGGGGGGGGGGGGGGGGGGGGGGGGGGFGGGGGGGGGGGGGGGGCGGGGGGGGGGGGGGGGGGGGGGGGGGGGGEGGGGGGGGGGDGEGGGGGGGGGGGGGDGGGGGGGGGCEGGGGGGGGGGGGGGFGGGGGGGGEGGGGGGGGGGGCGEGGGFGGGGGGGFGDEFDFGFDDEGGGCDGGDDDF@F?F?CFFFFGGDFBFFFFFF?F<EFFGFFFBBFFF:?<
@M04650:207:000000000-C238N:1:1101:9992:12809 1:N:0:19
ACTCCTACGGGAGGCAGCAGTGGGGAATATTGCACAATGGGCGCAAGCCTGATGCAGCCATGCCGCGTGTATGAAGAAGGCCTTCGGGTTGTAAAGTACTTTCAGCGAGGAGGAAGGCGTTGTGGTTAATAACCGCAGCGATTGACGTTACTCGCAGAAGAAGCACCGGCTAACTCCGTGCCAGCAGCCGCGGTAATACGGAGGGTGCAAGCGTTAATCGGAATTACTGGGCGTAAAGCGCACGCAGGCGGTCTGTCAAGTCGGATGTGAAATCCCCGGGCTCAACCTGGGAAC
+
GGGGGGGGGGGGGGGGGGGGGGGGGGGGGGGGGGGGGGGFGFGGGGGGGGGGGGGGGGGFGGGGGGGGGGGFGGFGGGGGGGGGGGGGGGGGGGGGGGGGFGGGGGGGGGGGGGGFGGGGG@FGGGG9FFGGGGGGGEGGGGGGGGGGGGGGGGGGDCGGGGGGGGGEGGGGGGGGGGGFGGGGGGGGGGGGGGGGGGGGGGGGGGEECFGGGGGGGGGGGGDGGGGGGGGFBGGGGGFDDDEEGGGGFDGGGGGFF4=FFFCG@DD?FFFFFFFFB9DEFFGF?4@?BFF:?8
@M04650:207:000000000-C238N:1:1101:27114:12827 1:N:0:19
ACTCCTCGGGAGGCAGCAGTGGGGAATCTTGCACAATGGGCGGAAGCCTGATGCAGCGACGCCGCGTGGGGGATGACGGCCTTCGGGTTGTAAACTCCTTTCGCTAGGGAAGAAGCCATTTTGTGGTGACGGTACCTGGATAAGAAGCACCGGCTAACTACGTGCCAGCAGCCGCGGTAATACGGAGGGTGCAAGCGTTAATCGGAATTACTGGGCGTAAAGCGCACGCAGGCGGTTTGTTAAGTCAGATGTGAAATCCCCGGGCTTAACCTGGGACTGGCATCTAAGACTGGT
+
G8DFGGGGGGF:FGGGGGGGGGGGGGGGGGGGGGGGGGGGFGECFEGGGGFGGGGFGGEGGGEGGGCEGCEGGEGFGFEGGGGGGGGGGGCGGFGFFEEGGGGCECFGGGCEFGGFGFCFGGDFFEGFGGGGGEGGGGGGGGGGGGGFFFDGGGGGGGGGGGGGGDGFFGGGGGEEDGCGGGGG>CECGGGCFG?FG/CCECFGGGCGEFG?C?FGCC<D=CGGGEEEDDGG:CDECDD5?G46DFGDFGGGGGGFFF)9CDC3>)9:4=6@>F3F(.<:5,*)19@)<*97:)
@M04650:207:000000000-C238N:1:1101:22971:12851 1:N:0:19
ACTCCTACGGGAGGCAGCAGTGGGGAATATTGCACAATGGGCGAAAGCCTGATGCAGCAACGCCGCGTGAGCGATGAAGGCCTTCGGGTCGTAAAGCTCTGTCCTCAAAGAAGATAATGACGGTACTTGAGGAGGAAGCCCCGGCTAACTACGTGCCAGCAGCCGCGGTAATACGTAGGTGGCGAGCGTTATCCGGATTTATTGGGCGTAAAGGGAGCGTAGGCGGATACTTAAGTGGGATGTGAAATACTTGGGCTCAACCCGAGTACTGCATTCCAAACTGAGTATCTAG
+
GGGGGGGGGGGGGGGGGGGGGGGGGGGGGGGGGGGGFGGGGGGGGGGGGGGGGGGGGGGGGGGGGGGGGGGGGGGGGGGGGGGGGGGGGGGGGGGGGGGGGGGGGGGDGGGGGGGGGGGGGGGGGGGGGGGGGGGGGGGGGGGGGGGGGGGGGGGGGGGGFGGGGGGGGGGGGGGGGGGGGGGGGGGGGGGGGGGGGGGGCGG7FFGGGGDGGGGGCDGGGGGGGGDGGCFGF?FGGGFGFGFFGGGGFGGGFCGFFFF?FFGGFGGFFFFFFFFFFFGFFFGFFFFA<9@9
@M04650:207:000000000-C238N:1:1101:11557:12893 1:N:0:19
ACTCCTACGGGAGGCAGCAGTGGGGAATATTGCACAATGGGCGAAAGCCTGATGCAGCAACGCCGCGTGAGCGATGAAGGCCTTCGGGTCGTAAAGCTCTGTCCTCAAGGAAGATAATGACGGTACTTGAGGAGGAAGCCCCGGCTAACTACGTGCCAGCAGCCGCGGTAATACGTAGGGGGCTAGCGTTATCCGGAATTACTGGGCGTAAAGGGTGCGTAGGCGGTCTTTCAAGCCAGAAGTGAAAGGCTACGGCTCAACCGTAGTCAGCTTTTGGAACTGTAAGACTTGAGT
+
GGGGGGGGGGGGGGGGGGGGGGGGGGCFFGGCF9FFGGGGGGGGGGGGGGFEFGGGGGFFFEGGEGGGGGGGEGGDFGGGGGGGGGGGGGGGGFGGGGGGGGGGGGGDGFGFGGGFFFFBFGDGGGGGGGCFGGDEFFFGGGGGEGFGGFBG@FFDGGGGGGGGGGGCGG@FGGGGB;FGGGGGGGGGGGCGGGG>EGGGCGGGGGGGGDEGCF?FEGCG5D8EG=EGGGGGF?>FGGF*7CFFD7>DFFGGGGGEFF?FGFGG:CG)84:FFFF*4279F):*99=<AFF<2:
@M04650:207:000000000-C238N:1:1101:21468:12901 1:N:0:19
TCCTACGGGAGGCAGCAGTGGGGAATATTGCACAATGGAGGAAACTCTGATGCAGCAACGCCGCGTGAGTGATGAAGGTTTTCGGATCGTAAAACTCTGTTGCGAGGGAAGAACAAGTATGAGAGTAACTGCTCATACCTTGACGGTACCTCGTTAGAAAGCCACGGCTAACTACGTGCCAGCAGCCGCGGTAATACGTAGGTGGCAAGCGTTATCCGGAATTATTGGGCGTAAAGCGCGCGTAGGCGGCAAGATTAGTCTGATGTGAAAGCCCTCGGCTCAACCGAGGAAGGT
+
GGGGGGGGGGGGGGCGGFGDGGGGGGGGGGGGGGFFFGFFGG,FGGGGGGGGGGGGGGGGGGGGGGGCGGGGGFG<FGGGGGGGDGGGGGGGGGGGGGGGGGGGGGGGDGEGGGGGGGGGGGGGGGGGGGGGFGGGFGGGGGGGGGGGGGGGGGGGGGGGGGGGGGGGGGFGGGGGGGGGGGGFFGGGGGGGGEGGGGGGGGGGGGEGGGGGGGGGGG3CEGGGGGFGDFGGFGFFGD>CBDFEGGGG>GDCGDGF4=FFGFGGFG>A=FFFFFFF9BG>>FFFFF:BB::26(
@M04650:207:000000000-C238N:1:1101:25195:12950 1:N:0:19
ACTCCTACGGGAGGCAGCAGTGGGGAATATTGCACAATGGGCGAAAGCCTGATGCAGCAACGCCGCGTGAGCGATGAAGGCCTTCGGGTCGTAAAGCTCTGTCCTCAAGGAAGATAATGACGGTACTTGAGGAGGAAGCCCCGGCTAACTACGTGCCAGCAGCCGCGGTAATACGTAGGGGGCTAGCGTTATCCGGAATTACTGGGCGTAAAGGGTGCGTAGGCGGTCTTTCAAGCCAGAAGTGAAAGGCTACGGCTCAACCGTAGTAAGCTTTTGGAACTGTAAGACTTGAGT
+
GGGGGGGGGGGGGGGGGGGGGGGGGGGGGGGGGGGGGGGGGGGGGGGGGGGGGGGGGGGGGGGGGGGGGGGGGGGGGGFGGGGGGGGGGGGGGGGGGGGGGGGGGGGGGGGGGGG<FGGGGGGGGEFGGGGGGGGGGFGGGGGGGDGGGGGFGGGGGGCGGGGGGGGGEEGGGGGGGGGGGGGGFGGGGDGGGGGGGGGFGFGGGGGGGDGGGCEGGGDGGGGGGEGEEGGGFFGGGGFGFC7=CF7F:<F7CDG>>546?<DDF5D>?7FF?FFF;::6;4:@FF=7>7/)46
@M04650:207:000000000-C238N:1:1101:8139:13014 1:N:0:19
ACTCCTACGGGAGGCAGCAGTGGGGAATATTGCACAATGGGCGCAAGCCTGATGCAGCCATGCCGCGTGTGTGAAGAAGGCCTTCGGGTTGTAAAGCACTTTCAGCGAGGAGGAAGGGCGATGTCTTAATACGGCATCGCATTGACGTTACTCGCAGAAGAAGCACCGGCTAACTCCGTGCCAGCAGCCGCGGTAATACGGAGGGTGCAAGCGTTAATCGGAATTACTGGGCGTAAAGCGCACGCAGGCGGTTTGTTAAGTCAGATGTGAAATCCCCGCGCTTAACGTGGGAAC
+
GGGGGGGGGGGGGGGGGGGGGGGGGGGGGGGGGGGGGGGGGGGGGGGGGGGGGGGGGGGGFGGGGGGGGGDFGGGGGGGGGGGGGGGGGGGGGGGGGGGGGGGGGFDCGGGGGGGGGGGGGGGGGGGGGGGGGGGGGGGGGGGGGGGGFGGGGGGGGGGGGGGGGGGGGGGGGGGGGGGGGGGGGGGGGGGGGGGGGGGGGGGGG8CEGGGGGEGG=CGGGGGFGGGGGGGGFGGGGGFGFG>EGGC9)7D9CCGFFFFFGFGCBGG<?FFFFFFFFBGFE><DFFF:<B3:?,
@M04650:207:000000000-C238N:1:1101:7226:13019 1:N:0:19
ACTCCTACGGGAGGCAGCAGTGGGGAATTGTTCGCAATGGGCGCAAGCCTGACGACGCAACGCCGCGTGGAGGATGAAGGTCTTCGGATTGTAAACTCCTGTTGCCCGGGACGAAATGTTCAGACCTAACACGTCTGAATTTGACGGTACCGGGTGAGGAAGCCCCGGCTAACTCTGTGCCAGCAGCCGCGGTAATACAGAGGGGGCAAGCGTTGTTCGGAATTACTGGGCGTAAAGGGCGCGTAGGCGGCCCTCTAAGTCGAACGTGAAATCCCTGGGCTCAACCCAGGAACC
+
FFEGGGGGGGGGGGGGGGGFDFGGGGGGGGGGGGGGGGGGGGGGEGGGGGGGGGGGGGGGGGGGGGGCGGGGGGGG8DFFFGGGGGGGGGGGGGGGGGGGGGGFGGGGGFCGG@FGGGGGGGGGFGGGGGGGGGGGGGGGGGGGGGGFGEFGGGCFGGFGGGGGGGGGGGGGGGGGGGGGGGGGGFGGGGGGGGGGGGGG7CFEGGCEGGGGEC5;CGGGD3FGGGGGGGGGFGGGDFFGFGFFGGGFBGGDDGFFFFFFG><FFGG?FF=B4F?:2:FFF1=?:::165)40(
@M04650:207:000000000-C238N:1:1101:21401:13026 1:N:0:19
ACTCCTACGGGAGGCAGCAGTGGGGAATATTGCACAATGGGCGCAAGCCTGATGCAGCCATGCCGCGTGTGTGAAGAAGGCCTTCGGGTTGTAAAGCACTTTCAGCGAGGAGGAAGGGCGATGTCTTAATACGGCATCGCATTGACGTTACTCGCAGAAGAAGCACCGGCTAACTCCGTGCCAGCAGCCGCGGTAATACGGAGGGTGCAAGCGTTAATCGGAATTACTGGGCGTAAAGCGCACGCAGGCGGTTTGTTAAGTCAGATGTGAAATCCCCGCGCTTAACGTGGGAAC
+
GGGGGGGGGGGGGGGGGGGGGGGGGGGGGGGGGGGGGGGGGGGGGGGGGGGGGGGGGGGGGGGGGGGGGGGGGGGGGGGGGGGGGGGGGGGGGGGGGGGGGGGGGGGEGGDGGGGGGGGGGGGGGGGGGGCGGGGGGGGGGDGFCFGGGGGGGGGGGGGGGGGGGGGGGGGGGGGGGGGGGGGGGGGGEEGGGGGGGGGGGCEGGCGGGG?=EGGGGGGGGGGGCFGGGGGGFGGGGGFGFGFFGGGDEGGCDDDFFBFFGF:FBFGAFFFFFF@F09DFFFDFFFEB6BD0:4
@M04650:207:000000000-C238N:1:1101:27492:13096 1:N:0:19
ACTCCTACGGGAGGCAGCAGTGGGGAATATTGCACAATGGAGGAAACTCTGATGCAGCAACGCCGCGTGAGCGATGAAGGTCTTCGGATCGTAAAGCTCTGTCTTTAGGGATGATAATGACAGTACCTAAGGAGGAAGCCACGGCTAACTACGTGCCAGCAGCCGCGGTAATACGTAGGTGGCGAGCGTTATCCGGATTTATTGGGCGTAAAGGGAGCGTAGGCGGATACTTAAGTGGGATGTGAAATACTTGGGCTCAACCCGAGTACTGCATTCCAAACTGAGTATCTAG
+
GGGGGGGGGGGGGGGGGGGGGGGGGGGGGGGGGGGGGGGGGGGGGGGGGGGGGGGGGGGGGGGGGGGGGGGGGGGGGGGGGGGGGGGGGGGGGGGGGGGGGGGGGGGGGGGGGGGGGGGGGGGGGGGGGGGGGGGGGGGGGGGGGGGGGGGGGGGGGGGGGGGGGGGEGGGGGGGGGGGGGGGGGGGGGGGGGGGGGGG?FGGGGGGGGDECGGGGGGGGGGGGEE:EEFGGFGGGGGFC@GFFDFGCFGGGGGG:58FFGFGGFGGFFFFFFFFFFFGFF):FFFFFF6@B
@M04650:207:000000000-C238N:1:1101:25369:13096 1:N:0:19
ACTCCTACGGGAGGCAGCAGTGGGGAATATTGCACAATGGGCGCAAGCCTGATGCAGCCATGCCGCGTGTATGAAGAAGGCCTTAGGGTTGTAAAGTACTTTCAGCGGGGAGGAAGGTGATAAGGTTAATACCCTTGTCAATTGACGTTACCCGCAGAAGAAGCACCGGCTAACTCCGTGCCAGCAGCCGCGGTAATACGGAGGGTGCAAGCGTTAATCGGAATTACTGGGCGTAAAGCGCACGCAGGCGGTCAATTAAGTCAGATGTGAAAGCCCCGAGCTTAACTTGGGAAT
+
GGGGGGGGGGGGGGGGGGGGGGGGGGGGGGGGGGGGGGGGGGGGGGGGGGGGGGGGGGGGGGGGGGGGGGGGGGGGGGGGGGGGGGGGGGGGGGGGGGGGGGGGGGGGGGGGGGGGGGGGGGGGGGGGGGGGGGGGGGGGGGGGGGGEGGGGGGGGGGGGGGGGGGGGGGDGGGGGGGGGGGGGGGGGGGGGGGGGGGGGGGGGGGGGGGGGGGGGGGGGGGGGGGGGGGGGFGGCGGFGFGFFGDGGBDGGG3CFFFFFGFGGFGGFFFFFFFFFB65BBFCFFFFDFFFFF?
@M04650:207:000000000-C238N:1:1101:9135:13183 1:N:0:19
ACTCCTACGGGAGGCAGCAGTGGGGAATATTGCACAATGGGGGAAACCCTGATGCAGCAACGCCGCGTGAGTGATGACGGTCTTCGGATTGTAAAGCTCTGTCTTTAGGGACGATAATGACGGTACCTAAGGAGGAAGCCACGGCTAACTACGTGCCAGCAGCCGCGGTAATACGTAGGTGGCAAGCGTTGTCCGGATTTACTGGGCGTAAAGGGAGCGTAGGCGGATCTTTAAGTGGGATGTGAAATACTCGGGCTCAACCTGGGGGTTGCATTCCAAACTGGAGATCTAG
+
@FGGGGDGGGGGGGGGGGGGGEFGGGGGGGGGFFGGGGGGGGGEGGGGGGGGGGGGGG<F@FGGGGGGGGGGGGGGGGGG:FEGGGGGGGGGGGFGGGGGEFGA<EGGGGGGGGGGGGGGGGGGGGGG,8FGGCFGGGGGGGGGGGGGGGEGGGFGGGGGGGGGGGGECEGFGGF:EFGGGGGCFGGGGGGG9CEED8EGGGGGGFGCGGEGFC?*5CDCEDEGGG==**<???FGFF@C)5?FGGGF?DGG/97B:FFFGFGFFGD>DFDF4@F=:A7@:<GF)))(5=4<
@M04650:207:000000000-C238N:1:1101:15234:13188 1:N:0:19
ACTCCTACGGGAGGCAGCAGTGGGGAATATTGCACAATGGGGGAAACCCTGATGCAGCCATGCCGCGTGTATGAAGAAGGCCTTAGGGTTGTAAAGTACTTTCAGCGGGGAGGAAGGTGATAAGGTTAATACCCTTGTCAATTGACGTTACCCGCAGAAGAAGCACCGGCTAACTCCGTGCCAGCAGCCGCGGTAATACGGAGGGTGCAAGCGTTAATCGGAATTACTGGGCGTAAAGCGCACGCAGGCGGCTGATTAAGTTAGATGTGAAATCCCCGGGCTTAACCTGGGAAT
+
FFACFFG?FECEEEDGGGCEFFFGGGGGGGCFCDFGFGGGFGCCEFCGGCFGGGGGGDFGFFGAFG:FFEFCGFAFFGGFFGGFGGFGFGGGGGGCGGGGGGFGFFEDFEEEEECFGGGFFGGGGGEFCFGGFFGGFGGFGCFEFG:C<FEFGGDGGGGGFGCFG78>*>FE:<@F@EGGGDCGFGFFCEECC=8EGFGGGCEEGGGD8CCGG7CCGGGGCGCEFGGFC<CFDCCCC>FGBG@>G5DGFGG)97C609@FGFFCBCD)*6==FFFF?95)52FFFFFF?:@<B.
@M04650:207:000000000-C238N:1:1101:9467:13217 1:N:0:19
ACTCCTACGGGAGGCAGCAGTGGGGAATCTTGCACAATGGGCGGAAGCCTGATGCAGCGACGCCGCGTGGGGGATGACGGCCTTCGGGTCGTAAAGCTCTGTCCTCAAAGAAGATAATGACGGTACTTGAGGAGGAAGCCCCGGCTAACTACGTGCCAGCAGCCGCGGTAATACGTAGGGGGCTAGCGTTATCCGGAATTACTGGGCGTAAAGGGTGCGTAGGCGGTCTTTCAAGCCAGCAGCGAAAGGCTACGGCGCAACCGTAGTAAGCTTTGGGAACTGCAAGACTTGAGT
+
FGGGGGGGGCEGEC@CFFDFFEAF@CGFCGGF<9C@FCGFGAFCCCCFGFGGFGGGGFGCFFGGGEBGEG@CFC:?FGGFGDGFGGGGFGGGEEGGGDGGGG9<EBAD,FA>F<99><<<B:78@<=BECFEFE@<FF:,*1*>:F7FC=BFCFCCE,?@FGGFGGGG@B<CF,8BFFCGGGE**/<?8*:C@C>*;88E<9CCGGGE8::=FGC;C*97C7E6CEEGGGGC?<:9CC:*)*)0)9/15CF44777)))0*)9*)97.***9777)3(9@F?*967;,-=47?)
@M04650:207:000000000-C238N:1:1101:18326:13221 1:N:0:19
ACTCCTACGGGAGGCAGCAGTGGGGAATATTGCACAATGGGCGCAAGCCTGATGCAGCCATGCCGCGTGTATGAAGAAGGCCTTAGGGTTGTAAAGTACTTTCAGCGGGGAGGAAGGTGATAAGGTTAATAACCGCAGCGATTGACGTTACTCGCAGAAGAAGCACCGGCTAACTCCGTGCCAGCAGCCGCGGTAATACGGAGGGTGCAAGCGTTAATCGGAATTACTGGGCGTAAAGCGCACGCAGGCGGTCTGTCAAGTCGGATGTGAAATCCCCGGGCTCAACCTGGGAAC
+
GGGGGGGGGGGGGGGGGGGGGGGGGGGGGGGGGGGGGGGGGGGGGGGGGGGGGGGGGGGGGGGGGEGGGGGGGGGGGGGGGGFGGGGGGGGGGGGGGGGGGGGGGGGGGGGGGGGGGFGGGGGGGGGGGGGGGFGGGGGGDGGGGGGGGGGGGGGGGGGFFFGGGGGGGGGGGGGGGGGGGGGGGGGGGGGGGGGGGFGGGGGGGGGGGGGGGGGG5FGGGGEGGGGGGGFGFGDGGGFGFGFEGGGGBDGGGDG8FFFFCF3DDCDFF4?FFFFFF>GEF>CFFF48?F:<?1
@M04650:207:000000000-C238N:1:1101:16185:13268 1:N:0:19
ACTCCTACGGGAGGCAGCAGTGGGGAATATTGCACAATGGGCGCAAGCCTGATGCAGCCATGCCGCGTGTATGAAGAAGGCCTTCGGGTTGTAAAGTACTTTCAGCGGGGAGGAAGGGAGTAAAGTTAATACCTTTGCTCATTGACGTTACCCGCAGAAGAAGCACCGGCTAACTCCGTGCCAGCAGCCGCGGTAATACGGAGGGTGCAAGCGTTAATCGGAATTACTGGGCGTAAAGCGAGCGCAGGCGGTTTCTTAAGTCTGATGTGAAAGCCCCCGGCTCAACCGGGGAGG
+
GGGGGGGGGGGGGGGGGGGGGGGGGGGGGGGGGGGGGGGGGGGGGGGGGGGGGGGGGGGGGGGGGGGGGGGGGGGGGGGGGGGGGGGGGGGGGGGGGGGGGGGGGGGGGGGGGGGGGGGGGGGGGGGGGGGGGGGGGGGGGGGGGGGGGGGGGGGGDGGGGGGGGGGGGGGGGGGGGGGGGGGGGGFGGGGGGGGGGGGGGGGGGGGEGGGGGGGGGGDFGD;FFGGGFGGGFGGGGGFDEGFEGGGGFGGGGGGFFF?FEFGGFFDBBFFFFFFFFFDFF>GF4@FFFFF09B
@M04650:207:000000000-C238N:1:1101:10644:13279 1:N:0:19
ACTCCTACGGGAGGCAGCAGTGGGGAATATTGCACAATGGGCGCAAGCCTGATGCAGCCATGCCGCGTGTATGAAGAAGGCCTTCGGGTTGTAAAGTACTTTCAGCGGGGAGGAAGGGAGTAAAGTTAATACCTTTGCTCATTGACGTTACCCGCAGAAGAAGCACCGGCTAACTCCGTGCCAGCAGCCGCGGTAATACGGAGGGTGCAAGCGTTAATCGGAATTACTGGGCGTAAAGCGCACGCAGGCGGTTTGTTACGTCAGATGTGAAATCCCCGGGCTCAACCGGGGAAC
+
GGGGGGGGGGGGGGGGGGGGGAEGGGGGFGGGEFGGGGGGGGGGGGGGGGGGF<EFGGGGFGGGGGGGGGGGGGGGGGGGGGDGFGGGGGDGFGGGGCFFFGCF9<CGGGGFGDFFCFDGGGAFFFFAC=FF<,,9<,,3@FGGGGGGCFF9,<CCCEF3@>FGGAFCCEGCCFFGGGGGGGGGGGGC7CEGGGG>F?FFCEEECEC5ACGGGGGCCCFFE3;CCDCFGGCF@E3:*>@GB35>G<CD3CG<C*9@FB*5055CB7>AF?F?*9??3(1)8;7665)(4;508-
@M04650:207:000000000-C238N:1:1101:13202:13309 1:N:0:19
ACTCCTACGGGAGGCAGCAGTGGGGAATATTGCACAATGGGCGCAAGCCTGATGCAGCCATGCCGCGTGTATGAAGAAGGCCTTAGGGTTGTAAAGTACTTTCAGCGGGGAGGAAGGTGATAAGGTTAATACCCTTATCAATTGACGTTACCCGCAGAAGAAGCACCGGCTAACTCCGTGCCAGCAGCCGCGGTAATACGGAGGGTGCAAGCGTTAATCGGAATTACTGGGCGTAAAGCGCACGCAGGCGGTCAATTAAGTCAGATGTGAAAGCCCCGAGCTTAACTTGGGAAT
+
GGGGGGGGGGGGGGGGGGGGGGGGGGGGGGGGGGGGGGGGGGGGGGGGGGGGGGGGGGGGGGGGGGGGGGGGGGGGGGGGGGGGGGGGGGGGGGGGGGGGGGGGGGGGGGDGGGGGGGGGGGGGGGGGGGGGGGGGFGGGGGGGGGGGGGGGGGGGGGGGGGGGGGGGGGGGGGGGGGGGGGGGGGGGGGGGGGGGGGGGGGGGGGGGGGGGGGGEGGGGDGGGGGGGGGGGBGGGGGFGFGEFGGGGBGG3CDFFFFFFGBFGFGGFFFFFFFFFFFGFFFGFFFF<>FF:?:
@M04650:207:000000000-C238N:1:1101:23317:13315 1:N:0:19
ACTCCTACGGGAGGCAGCAGTGGGGAATATTGCACAATGGGCGAAAGCCTGATGCAGCAACGCCGCGTGAGCGATGAAGGCCTTCGGGTCGTAAAGCTCTGTCCTCAAGGAAGATAATGACGGTACTTGAGGAGGAAGCCCCGGCTAACTACGTGCCAGCAGCCGCGGTAATACGTAGGGGGCTAGCGTTATCCGGAATTACTGGGCGTAAAGGGTGCGTAGGCGGTCTTTTAAGCCAGAAGTGAAAGGCTACGGCTCAACCGTAGTAAGCTTTTGGAACTGTAAGACTTGAGT
+
GGGGGGGGGGGGGGGGGGGGGGGGGGGGGGGGGGGGGGFGGGGGGGGGGGGGGGGGGGGGGGGGGGGGGGGGGGGGGGGGGGGGGGGGGGGGGGGGGGGGGGGGGGGGGGGGGGGGGGGGGGGGGGGGGFGCEECEGGGGFFGGGGGGGGGGEGCGGGGGGGGGGGGGGGGGGGGGGFGGGGGGGCF@CEGGGCGGDGGGGGGGFFGGGGDGDGDGGGGGG:EGGGGGGGGGFCFGFF@<5DFFFF>F>FGGDDDBDBF=FFDGFDDA?@FFFFF6>>GFF?GFF=F<AF4)56
@M04650:207:000000000-C238N:1:1101:6210:13322 1:N:0:19
ACTCCTACGGGAGGCAGCAGTGGGGAATATTGCACAATGGGCGCAAGCCTGATGCAGCCATGCCGCGTGTATGAAGAAGGCCTTCGGGTTGTAAAGTACTTTCAGCGAGGAGGAAGGCGTTGTGGTTAATAACCGCAACGATTGACGTTACTCGCAGAAGAAGCACCGGCTAACTCCGTGCCAGCAGCCGCGGTAATACGGAGGGTGCAAGCGTTAATCGGAATTACTGGGCGTAAAGCGCACGCAGGCGGTCTGTCAAGTCGGATGTGAAATCCCCGGGCTCAACCTGGGAAC
+
GFGGFGGGGGGGEG;F7:EFFFGGGGGGGGGGGGGGGGGGGGGGEGGFGGGGGGGGGGGFFFGGGGGFFGGGGGGGGGGCFGGGGGGGGGGGGGGFGGGGGGDFGFGGGGGEG>GGGGGGGEGGGGGGGGGGGGGGGEGGFFGFGGGGGFEGGGGGGGFFGGGGFGGGGGDGGCGFGEGGGGGGGGGFFGCGEEGGGGGGGGGEGGGGGFFGGGG=FGGGCCC=FC7:9>==>C<5CGFGFDFFD)7CBGDCCDGFFFFF97C<5DD?F=BF*/)/((CB:9<???FBFFF?F4
@M04650:207:000000000-C238N:1:1101:15912:13401 1:N:0:19
ACTCCTACGGGAGGCAGCAGTGGGGAATATTGCACAATGGGCGCAAGCCTGATGCAGCCATGCCGCGTGTATGAAGAAGGCCTTAGGGTTGTAAAGTACTTTCAGTTGGGAGGAAGGCGTTGATGCTAATATCATCAACGATTGACGTTACCAACAGAAGAAGCACCGGCTAACTCCGTGCCAGCAGCCGCGGTAATACGGAGGGTGCAAGCGTTAATCGGAATTACTGGGCGTAAAGCGCACGCAGGCGGTTGATTAAGTTAGATGTGAAATCCCCGGGCTTAACCTGGGAAT
+
GGGGGGGGGGGGGGGGGGGGFGGGGGGGGGGGGGGGGGGGGGGGGGGGGGGGGGGGGGGGGGGGGGGCFGGGGGGGGGGGGGGGGGGGGGGGGGGGGGGGGGGGGGGGGGGGGGGGGGGGGGGGGGGGGGGGGGGGGGGGGGFGGGGGGGGGGGGGGGGGGGGGGGGGGGGGGGGGGGGGGGGGGGGGGGGGGGGGGGGGGGGGGGGGGGGGGGGDGGGGGGGGGGGGGGGGFEDEGGFGFGFFGGGGFGGGGDGFFFFBEFGGFGGFFFFFFFFF:>GFFFGFFFFFFFF?B(
@M04650:207:000000000-C238N:1:1101:7535:13414 1:N:0:19
ACTCCTACGGGAGGCAGCAGTGGGGAATATTGCACAATGGGGGAAACCTTGATGCAGCAACGCCGCGTGAGTGATGACGGTCTTCGGATTGTAAAGCTCTGTCTTTAGGGACGATAATGACGGTACCTAAGGAGGAAGCCACGGCTAACTACGTGCCAGCAGCCGCGGTAATACGTAGGTGGCAAGCGTTGTCCGGATTTACTGGGCGTAAAGGGAGCGTAGGCGGATCTTTAAGTGGGATGTGAAATACTCGGGCTCAACCTGGGGGCTGCATTCCAAACTGGAGATCTAG
+
GGGGGGGGGGGGGGGGGGGGGGGGGGGGGGGGGGFGGGGGGGGGGGGGGGGGGGGGGGGGGGGGGGGGGGGGGGGGGGGGGGGGGGGGGGGGGGGAFGGGGGGGGGGGGCGGGGCFGGCGGGGGGGGGGGGGGGGGFGGCGGGDGDECGGGGGBFGFFGGGGGGGGGGCEGGGG@FG7FFGDGGGG>@EEGGGFGGCEGF9CFGGF>5BEGGD?EFEC7>8CEFGGCEGFFFFFGGGGFFFD@FGGGG67:917DDFFFFG:FGF*9>E>>B@*8@DFFFFFF?)86<?=?:
@M04650:207:000000000-C238N:1:1101:16290:13415 1:N:0:19
ACTCCTACGGGAGGCAGCAGTGGGGAATATTGCACAATGGGGGAAACCCTGATGCAGCAACGCCGCGTGAGTGATGACGGTCTTCGGATTGTAAAGCTCTGTCTTTAGGGACGATAATGACGGTACCTAAGGAGGAAGCCACGGCTAACTACGTGCCAGCAGCCGCGGTAATACGTAGGTGGCAAGCGTTGTCCGGATTTACTGGGCGTAAAGGGAGCGTAGGCGGATCTTTAAGTGGGATGTGAAATACTCGGGCTCAACCTGGGGGCTGCATTCCAAACTGGAGATCTAG
+
GGCFGGGGFDGGGG>FFFGGCFFGGGGGGGGFFGGGGGGAFDECEGGFECGCE9CFGEGGGGGDFEGGGGGGGGGGGGGDGEFEEEEEGCFGGGFGGGGGGGGGGGGGGF=FFCEGEFFCFGGGGGGGGCGGGFDGCFGGFGCEGGEGGGGGF@:EGC:CFEGFGGGGGGCGGFFGGGGGGBEGGFFGGDGDCEEC8CEGGGGGGGGGGEGGGFEGGGGGCDE?EGDGGGEFFFC+:474<D@BCFFGFCFGDD308>9=C57>4/C9>EFFFBFBABGF@>CFFFFB766)
@M04650:207:000000000-C238N:1:1101:24994:13434 1:N:0:19
ACTCCTACGGGAGGCAGCAGTGGGGAATATTGCACAATGGGCGCAAGCCTGATGCAGCCATGCCGCGTGTATGAAGAAGGCCTTAGGGTTGTAAAGTACTTTCAGCGGGGAGGAAGGTGTTGAGGTTAATAACCTCAGCAATTGACGTTACTCGCAGAAGAAGCACCGGCTAACTCCGTGCCAGCAGCCGCGGTAATACGGAGGGTGCAAGCGTTAATCGGAATTACTGGGCGTAAAGCGCACGCAGGCGGTCTGTCAAGTCGGATGTGAAATCCCCGGGCTCAACCTGGGAAC
+
GGGGGGGGGGGGGGGGGGGGGGGGGGGGGGGGGGGGGGGGGGGGGGGGGGGGGGGGGGGGGGGGGGGGGGGGGGGGGGGGGGGGGGGGGGGGGGGGGGGGGGGGGGGGGGGGGGGGGGGGGGGGGGGGGGGGGGGGGGGGGGGGFGGGGGGGGGGGGGGGGGGGGGGGGEGGGGGFGGGGGGGGGGFFGGGGGGGGGGGGGGGGGGGGGGGGGGGGGGGGCGGGGGGGGFGGFGGGFGFGED>BGGGGFGGGGGGFFFFFGFGG@DGBFFFFFFFFFBGFFBGFFFFFFFFFF:
@M04650:207:000000000-C238N:1:1101:19851:13451 1:N:0:19
ACTCCTACGGGAGGCAGCAGTGGGGAATATTGCACAATGGGCGCAAGCCTGATGCAGCCATGCCGCGTGTATGAAGAAGGCCTTCGGGTTGTAAAGTACTTTCAGCGAGGAGGAAGGCGTTGTGGTTAATAACCGCAACGATTGACGTTACTCGCAGAAGAAGCACCGGCTAACTCCGTGCCAGCAGCCGCGGTAATACGGAGGGTGCAAGCGTTAATCGGAATTACTGGGCGTAAAGCGCACGCAGGCGGTCTGTCAAGTCGGATGTGAAATCCCCGGGCTCAACCTGTGAAC
+
GGGGGGGGGGGGGGGGGGGGGGGGGGGGGGGGGGGGGGGGGGGGGGGGGGGGGGGGGGGGGGGGGGGGGGGGGGGGGGGGGGGGGGGGGGGGGGGGGGGGFGGGGGGDFGGGGGGGGGGGGGGGGEFGGGGGGGGGGGGGGGGGGGGGGGGGGGGGGGGGGGGGGGGGGGGGGGGGGGGGGGGGGGGGGGGGG>@EFGGGCGGGGGGGGGGGGGGGGGGGGGGFGGGGGGGGFGGDGGFG@CEFGGGGEGGGGGGBFF7=EFGG:>C?FFF@FFFF6>GDFFFFFFFB?*<AF4
@M04650:207:000000000-C238N:1:1101:26670:13505 1:N:0:19
ACTCCTACGGGAGGCAGCAGTGGGGAATATTGCACAATGGGGGAAACCCTGATGCAGCCATGCCGCGTGTGTGAAGAAGGCCTTCGGGTTGTAAAGCACTTTCAGCGAGGAGGAAAGGTCAGTAGCTAATATCTGCTGGCTGTGACGTTACTCGCAGAAGAAGCACCGGCTAACTCCGTGCCAGCAGCCGCGGTAATACGTAGGTGGCAAGCGTTGTCCGGAATTATTGGGCGTAAAGCGCGCGCAGGCGGTCTTTTAAGTCTGATGTGAAAGCCCCCGGCTCAACCGGGGAGG
+
GGGGGGGGGGGGGGGGGGGGGGGGGGGGGGGGGGGGGGGGGGGGGGGGGGGGGGGGGGGGGGGGGGGGGGGGGGGGGGGGGGGGGGGGGGGGGGGGGGGGGGGGGGGGGGGGGGGGGGGGGGGGGGGGGGGGGGGGGGGGGGGGGGGGGGGGGGGGGGGFGGGGGGGGGGGGGGGGGGGGGGGGGGGGGGGGGGGGGGGGGGGGGGGGGGGGGGGGGGGGGG=FGFGGGGGGFGGGGGFGFGFFGGGGFGGGGDGFFFFBGFGGFGGFFFFFFFFF<BGFFBGFFFFFFEF>;F
@M04650:207:000000000-C238N:1:1101:14324:13542 1:N:0:19
ACTCCTACGGGAGGCAGCAGTAGGGAATCTTCGGCAATGGACGAAAGTCTGACCGAGCAACGCCGCGTGAGTGAAGAAGGTTTTCGGATCGTAAAACTCTGTTGTTAGAGAAGAACAAGGACGTTAGTAACTGAACGTCCCCTGACGGTATCTAACCAGAAAGCCACGGCTAACTACGTGCCAGCAGCCGCGGTAATACGTACGTGGCAAGCGTTGTCCGGATTTATTGGGCGTAAAGCGAGCGCAGGCGGTTTCTTAAGTCTGATGTGAAAGCCCCCGGCTCAACCGGGGAGG
+
GGGGGGGGGGGGGGGGGGGGGGGGGGGGGGGGGGGGGGGGGGGGGGGGGGGGGGGGGGGGGGGGGGGGGGGGGGGGGGGGGGGGGGGGGGGGGGGGGGGGGGGGGGGFGGGGGGGGGGGGGGGGGGGGGGGGGGGGGGGGGGGGGGGGGGGGGGGGGGGGGGGGGGGGGGGGGGGGGCGFGGGGGGGGGGGGGGGGGGGGGGGGGGGGGGGGDGGGGGGGGDGGGGGGG4CGFGGGGGFGDGFFGGGGEGDCGDF?FF@FGFGG47CA=8@FFFF>?FGEFFGFFFFF>B39BF
@M04650:207:000000000-C238N:1:1101:16319:13556 1:N:0:19
ACTCCTACGGGAGGCAGCAGTGGGGAATATTGCACAATGGGGGAAACCCTGATGCAGCCATGCCGCGTGTGTGAAGAAGGCCTTCGGGTTGTAAAGCACTTTCAGCGAGGAGGAAAGGTCAGTAGCTAATATCTGCTGGCTGTGACGTTACTCGCAGAAGAAGCACCGGCTAACTCCGTGCCAGCAGCCGCGGTAATACGGAGGGTGCAAGCGTTAATCGGAATTACTGGGCGTAAAGCGCACGCAGGCGGTTGGATAAGTTAGATGTGAAAGCCCCGGGCTCAACCTGGGAAT
+
FGGGGGGGGGGGGGGGGGGGFGGGGGGGGGGGGGGGGGGGGGG:FGEGDGGGGGGGGGGGGGGGGGGGGGFGGGGGGGGGGGGGGGGGGGGGGGGGAFFGGGGGGGG=FGGGGGGCGG@E<EFFD9FGGGGFGGGGFG8FE+FGGGGGGGGGGGGGGGGGGGGGGGGGGGGGGGGGGGGGGGG6FGGGFCEGGGGGGGGGGGGGGGGGGGGGGGGGGGGGGGDFGGGGFGGGFEG=DF?GFGFFGGDGFGGGDCD)17@FG@CDFGGFFBFF?FFFFFGFF>FFFFFFFFF?2.
@M04650:207:000000000-C238N:1:1101:19164:13563 1:N:0:19
ACTCCTACGGGAGGCAGCAGTGGGGAATATTGCACAATGGGCGCAAGCCTGATGCAGCCATGCCGCGTGTATGAAGAAGGCCTTCGGGTTGTAAAGTACTTTCAGCGAGGAGGAAGGCGTTGTGGTTAATAACCGCAACGATTGACGTTACTCGCAGAAGAAGCACCGGCTAACTCCGTGCCAGCAGCCGCGGTAATACGGAGGGTGCAAGCGTTAATCGGAATTACTGGGCGTAAAGCGCACGCAGGCGGTCTGTCAAGTCGGATGTGAAATCCCCGGGCTCAACCTGGGAAC
+
GGGGGGGGGGGGGGGGGGGGGGGGGGGGGGGGGGGGGGGGGGGGGGGGGGGGGGGGGGGGGGGGGGGGGGGGGGGGGGGGGGGGGGGGGGGGGGGGGGGGGGGGGGGDGGGGGGGGGGGGGGGGGGGGGGGGGGGGGGGGGGGGGGGGGGGGGGGGGGGGGGGGGGGGGGGGGGGGGGGGDGGGGGGGGGGGGGGGGGGGD8EGGGGGGGGGGGGGGGGGGGDGGDGGFGGFFGGGFFFG@CBDGGGGFGGGGDGFFF4?<7D<>3C:FFFFFFFFB>G:@>D@?FFF<FFBF:
@M04650:207:000000000-C238N:1:1101:8091:13578 1:N:0:19
ACTCCTACGGGAGGCAGCAGTGGGGAATATTGCACAATGGGCGCAAGCCTGATGCAGCCATGCCGCGTGTATGAAGAAGGCCTTAGGGTTGTAAAGTACTTTCAGCGGGGAGGAAGGTGATAAGGTTAATACCCTTATCAATTGACGTTACCCGCAGAAGAAGCACCGGCTAACTCCGTGCCAGCAGCCGCGGTAATACGGAGGGTGCAAGCGTTAATCGGAATTACTGGGCGTAAAGCGCACGCAGGCGGTCAATTAAGTCAGATGTGAAAGCCCCAAGCTTAACTTGGGAAT
+
GGGGGGGGGGGGGGGGGGGGGGGGGGGGGGGGGGGGGGCGGGGGGGGGGGGGGGGGGGGGGGGGGGGGGCGGGGGGGGGGGGGGGGGFFGGGGGGGGGGGGGGGGGGGGGGGGGGGGGGGGGGGG,FFGGGFGGFGGCGGGGGGFFDBDDGGGGGGCGGGGGGGGGGGGGGGGGGGGGGGGFGFFGGGFEEGGGGGGGGGGGGGGEGGGGGGGEGGGDFGGGGGGGGGFDFGFE<C3FFGECEDDGGGFGGGGGGFFFFFFFGGFGGFF=FFFFFFB(*0>>:@FFFB>?FF71
@M04650:207:000000000-C238N:1:1101:12934:13579 1:N:0:19
ACTCCTACGGGAGGCAGCAGTGGGGAATATTGCACAATGGGGGAAACCCTGATGCAGCAACGCCGCGTGAGTGATGACGGTCTTCGGATTGTAAAGCTCTGTCTTTAGGGACGATAATGACGGTACCTAAGGAGGAAGCCACGGCTAACTACGTGCCAGCAGCCGCGGTAATACGTAGGTGGCAAGCGTTGTCCGGATTTACTGGGCGTAAAGGGAGCGTAGGCGGATCTTTAAGTGGGATGTGAAATACTCGGGCTCAACCTGGGGGCTGCATTCCAAACTGGGGATCTAG
+
GGGGGGGGGGGGGGGGGGGGGGGGGGGGGGGFGGGGGGGGGGGGGGGGGGGGGGGGGGGGGGGGGGGGGGGGGGGGGGGGGGGGGGGGGGGGGGGGGGGGGGGGGGGGGGGGGGGGGGFFGGGGGGGGGGGGFGGGGGGGGGGGGGGGGGGGGGGGGGGGGGGGGGDG1CFGGGGGGGGGFGGGGFGGGGDGGGGGGDEGGGGGGGGGGGGGCFDG=DGGEGGGDGDGEGGGFDFE*>FFFGFF*CFFBGGFDG:B>54?GFGGFG<BFEFFFFFFA<FFFFGFF332:F=>
@M04650:207:000000000-C238N:1:1101:20004:13591 1:N:0:19
ACTCCTACGGGAGGCAGCAGTGAGGAATCTTGGACAATGGAGGCAACTCTGATCCAGCCATGCCGCGTGCAGGAAGACTGCCTTATGGGTTGTAAACTGCTTTTATAGGGGACGAGCCCCGATCTTGCGAGATCTGCCGACGGTACCCTAAGAATAAGGATCGGCTAACTTCGTGCCAGCAGCCGCGGTAATACGAAGGATCCAAGCGTTATCCGGAATTATTGGGTTTAAAGGGTCCGTAGGCGGACTATTAAGTCAGTGGTGAAATTTTAAGGCTTAACCGTGAACTTGCCC
+
GGGGGGGGGGGGGGGGGGGGGGFGGGGGCGGGGGGGGGGGCEGGGGGGGGGGGFGGGGGGGGGGGGGGGDG<FGGGGGGGGGGGF?FGFGG@FGFCEEFFGGGGFGAFGG74C:F@BBCC>F+@,E,<=+>+>C,,CFE=E:FFGGGAGGBA,>=F<F,3:@FEEF8>CDG@CCFEGFCFE,:DC=E:1:82BF7CCCEFCEC9?CGG>EDGGG885<<7:C?<+ACEEF++=+*:*9B>)97FG37550:F7::F7@@?75CDF7:<F68B6@FF?FGFFBDF>35<<98<4)
@M04650:207:000000000-C238N:1:1101:13317:13591 1:N:0:19
ACTCCTACGGGAGGCAGCATTGGGGCATATTGCACACTGGGCGCCAGCCTGATGCAGCCATGCAGCGTGTATGAATACGGCCTTAGGGTTGTAAAGTACTTTCCGCGGGGAGGCAGCTGATAAGGTTAATACCCTTATCAATTGACGTTACCCGCAGAAGAAGCACCGGCTAACTCCGTGCCAGCAGCCGCGGTAATACGGAGGGTGCAAGCGTTAATCGGAATTACTGGGCGTAAAGCGCACGCAGGCGGTTTGTTAAGTCAGATGTGAAATCCCCGGGCTCAACCTGGGAAC
+
;FGGGGGGGGGGGGGGGGG,C,6;C,8C,;E<FE<F,C,-C,@@+@66,69@,CFCFAAFG8<,:E+8FB,C<<E,C,6,@>EGDG,494FC,,5C?F?<F?<,8CE+++68+++8+,B,CF,EA=E<>B<F8F<FFF9,,@FC,=3FC<>3>@7FEFGFFCFFGGFEGGGG7FFGGGGGGGGGGGFGGGGGGGGDGGGDE5CCEGGGGGFGGGGGCCDGDDGGGGGGFFFCEEGGGCBGFCEFGDDGFCDDD>DFFF4BE?F>4FGFF?BB?=;@?(9@@9FFFFFBF4344-
@M04650:207:000000000-C238N:1:1101:11766:13599 1:N:0:19
ACTCCTACGGGAGGCAGCAGTGGGGAATATTGCACAATGGGCGCAAGCCTGATGCAGCCATGCCGCGTGTATGAAGAAGGCCTTCGGGTTGTAAAGTACTTTCAGCGGGGAGGAAGGGAGTAAAGTTAATACCTTTGCTCATTGACGTTACCCGCAGAAGAAGCACCGGCTAACTCCGTGCCAGCAGCCGCGGTAATACGGAGGGTGCAAGCGTTAATCGGAATTACTGGGCGTAAAGCGCACGCAGGCGGTCAATTAAGTCAGATGTGAAAGCCCCGAGCTTAACTTGTGAAT
+
GGGGGGGGGGGGGGGGGGGGGGGGGGGGGGGGGFGGGGGGGGGGGGGGGGGGGGGGGGGGGGGGGGGGGGGGGGGGGGGGGGGGGGGGGGGGGGFGGGGGFGGGGFGGDGGGGGGGDGGGGGEFGGFGGGGGGGGGGGDFFGFC;FGGFGGGGGGGGCFFFEFGGGGGGGGGGGGGGGGGGFGGGGGGGGGGGGGDCFGF>EDEDCEGGGGGDE85C>FGGDEGGFEDCFCFFC7CDF6C>C>DGGG9>3C<5<>6=F=4+97?FGGAB?@68?FFF(>>>6</**966*)6<2
@M04650:207:000000000-C238N:1:1101:6793:13638 1:N:0:19
ACTCCTACGGGAGGCAGCAGTGGGGAATATTGCACAATGGGCGCAAGCCTGATGCAGCCATGCCGCGTGTATGAAGAAGGCCTTAGGGTTGTAAAGTACTTTCAGCGGGGAGGAAGGTGATAAGGTTAATACCCTTGTCAATTGACGTTACCCGCAGAAGAAGCACCGGCTAACTCCGTGCCAGCAGCCGCGGTAATACGGAGGGTGCAAGCGTTAATCGGAATTACTGGGCGTAAAGCGCACGCAGGCGGTCAATTAAGTCAGATGTGAAAGCCCCGAGCTTAACTTGGGAAT
+
GGGGGGGGGGGGGGGGGGGGFGGGGGGGGGGGGGGGGGGGGGGGGGGGGGGFFGGGGGGGGGGGGGGGGGFGFGCFGGGGGGGGGGGGGGGGGGGGGGGGGGGGGGGGGGGGGGGGGGGGGGGGGGGGGGGGGGGGGGGGGGGGGGGGGGGGGGGGGGGGGGGGGGGEGGGGGGGGGGGFGGGGGFEGFEGGGGGGGGGGGGGGEGGGGGGGD=:;C>FFGGEGGGGGGGGFEGGG<:BGFD>DC9DC39CDGGGFFFFFFFGGFFGFF?FFFFF:?>DFFFGFFFF><FFFBB
@M04650:207:000000000-C238N:1:1101:3379:13652 1:N:0:19
ACTCCTACGGGAGGCAGCAGTGGGGAATATTGCACAATGGGCGCAAGCCTGATGCAGCCATGCCGCGTGTATGAAGAAGGCCTTAGGGTTGTAAAGTACTTTCAGCGGGGAGGAAGGTGATAAGGTTAATACCCTTATCAATTGACGTTACCCGCAGAAGAAGCACCGGCTAACTCCGTGCCAGCAGCCGCGGTAATACGGAGGGTGCAAGCGTTAATCGGAATTACTGGGCGTAAAGCGCACGCAGGCGGTCCATTAAGTCTGCTGTGAAAGCCCCGAGCATAACTTGGGAAT
+
<FFGGGFGCCFGGGGGGGGGGGGGGGGGGGGGF9FGGGFGFGEGGGDGGGGGF<FGFGFGGGGGGGECG?EAFGGFGCFFGGGG9FGAFFGGCFG9EEFEGGFF??FGGGGGGGGFF,8??@FFGG9AAC<,:FDB@FFG,F3>CDGCFFGG7@F**3,5DGGGFGGGG:*6FFGFGGGCBCG?E?GGFDE7C8:8+2?88*=8*;EEGGC=85C*7DDF=3*/+++AC*;E3CDGGFF35)75C<CD>7<D5)76764@97::*:FDF478@F58:(1.5(01*0*5A456>1
@M04650:207:000000000-C238N:1:1101:15606:13670 1:N:0:19
ACTCCTACGGGAGGCAGCAGTGGGGAATATTGCACAATGGGCGCAAGCCTGATGCAGCCATGCCGCGTGAGGGATGACGGCCTTCGGGTTGTAAACCTCTTTCAGCAGGGACGAAGCGCAAGTGACGGTACCTGCAGAAGAAGCACCGGCTAACTACGTGCCAGCAGCCGCGGTAATACGTAGGGTGCGAGCGTTGTCCGGAATTACTGGGCGTAAAGCGCGCGCAGGCGGCCTTTTAAGTCTGATGTGAAAGCCCACGGCTTAACCGTGGAAGGTCATTGGAAACTGGAAGGC
+
GGGGGGGGGGGGGGGGGGGGEGGGGGGGGGGGGGGGGGGGGGGGGGGGGGGGGGGGGGGGCGGGGGGGGGGGGGGGGGGGGGGGGGGGGGGGGGGGGGGGGGGGGGGGGGGGGDDGGEGGEGGGGGGGCEEGGFGGGGGGGGGFGGGGGDFGFFFGGEGGGFGGGCGGGD>CC<C8C9FFFGGGGFGGG>EGEGGCEGGGGCGGGGGGGGGGGGGCFGDGDDGEEEGGGD=CE5<+;C?>@F462CC:7*::?D57F>BDGFDGFDF>>@D>4?70<:**7?D=?FFFF@FB?(
@M04650:207:000000000-C238N:1:1101:27931:13680 1:N:0:19
ACTCCTACGGGAGGCAGCAGTGGGGAATATTGCACAATGGGGGAAACCTTGATGCAGCAACGCCGCGTGAGTGATGACGGTCTTCGGATTGTAAAGCTCTGTCTTTAGGGACGATAATGACGGTACCTAAGGAGGAAGCCACGGCTAACTACGTGCCAGCAGCCGCGGTAATACGTAGGTGGCAAGCGTTGTCCGGATTTACTGGGCGTAAAGGGAGCGTAGGCGGATCTTTAAGTGGGATGTGAAATACTCGGGCTCAACCTGGGGGCTGCATTCCAAACTGGAGATCTAG
+
GGGGGGGGGGGGGGGGGGGGGGGGGGGGGGGGGGGGGGGGGGGGGGGGGGGGGGGGGGGGGGGGGGGGGGGGGGGGGGGGGGGGGGGGGGGGGGGGGGGGGGGGGGGGGGGGGGGGGGGGGGGGGGGGGGGGGGGGGGGGGGGEGGGGGGGGGGGGGGGGGGDGGGGGFGGGGFGGGGGGGGDGGCGG8EEEFGGGGGGGGGGGGGFE>EGGFGGGGGGC5DGFEEEGDGG9=EFGGGFGFGFFGCCFFGFGDDGBEFFFGFGGFGGBEFFFFF4@<AGFFA>F?FF<<FFA
@M04650:207:000000000-C238N:1:1101:18247:13681 1:N:0:19
ACTCCTACGGGAGGCAGCAGTGGGGAATATTGCACAATGGGCGCAAGCCTGATGCAGCCATGCCGCGTGTATGAAGAAGGCCTTAGGGTTGTAAAGTACTTTCAGTTGGGAGGAAGGCGTTGATGCTAATATCATCAACGATTGACGTTACTCGCAGAAGAAGCACCGGCTAACTCCGTGCCAGCAGCCGCGGTAATACGGAGGGTGCAAGCGTTAATCGGAATTACTGGGCGTAAAGCGCACGCAGGCGGTTTGTTAAGTCAGATGTGAAATCCCCGGGCTCAACCTGGGAAC
+
GGGGGGGGGGGGGGGGGGGGGGGGGGGGGGGGGGGGGGGGGGGGGGGGGGGGGGGGGGGGGGGGGGGGGGGGGGGGGGGGGGGGGGGGGGGGGGGGGGGGGGGGGGGGGGGGGGGGGGGGGGGFGGGGGGGGGGGGGGGGGGGGGGGGGGGGGGGGGGGGGGGGGGGGGGGGGGGGGGGGGGGGGGGGGGGGGGGGGGGGG;CEGGGGGGGGGGGGGGGGGGGGGGGGGGGGFGGGGGFGFDFFGGGGFGGGGGGFFFFFGFGFFCFAFFFFFF?FFFGFFFGFFF:0<FFF>(
@M04650:207:000000000-C238N:1:1101:25654:13758 1:N:0:19
ACTCCTACGGGAGGCAGCAGTGGGGAATATTGCACAATGGGCGCAAGCCTGATGCAGCCATGCCGCGTGTATGAAGAAGGCCTTAGGGTTGTAAAGTACTTTCAGTTGGGAGGAAGGCGTTGATGCTAATATCATCAACGATTGACGTTACCAACAGAAGAAGCACCGGCTAACTCCGTGCCAGCAGCCGCGGTAATACGGAGGGTGCAAGCGTTAATCGGAATTACTGGGCGTAAAGCGCACGCAGGCGGTTGATTAAGTTAGATGTGAAATCCCCGGGCTTAACCTGGGAAT
+
GGGGGGGGGGGGGGGGGGGGGGGGGGGGGGGGGGGGGGGGGGGGGGGGGGGGGGGGGGGGGGGGGGGGGGGGGGGGGGGGGGGGGGGGGGGGGGGGGGGGGGGGGFGGGGGGGGGGGGGGGGFGGGGGGGGGGGGGGGGGGFGGGGGGGGGGGGGGFGGGGGGGGGGGEGGGGGGGGGEEGGGGGGGGGGGEGGGGGGGGGGGGGGGGGGGGGEEGGGGFE<CGGGFGFGGGFGGGGGFGFCBEGGGGFGDDDDFBFFFFGFGGFGGFFFFFFFF74;G>59*067?9?FFFF(
@M04650:207:000000000-C238N:1:1101:28524:13766 1:N:0:19
ACTCCTACGGGAGGCAGCAGTGGGGAATATTGCACAATGGGCGCAAGCCTGATGCAGCCATGCCGCGTGTATGAAGAAGGCCTTAGGGTTGTAAAGTACTTTCAGCGGGGAGGAAGGTGATAAGGTTAATACCCTTATCAATTGACGTTACCCGCAGAAGAAGCACCGGCTAACTCCGTGCCAGCAGCCGCGGTAATACGGAGGGTGCAAGCGTTAATCGGAATTACTGGGCGTAAAGCGCACGCAGGCGGTCAATTAAGTCAGATGTGAAAGCCCCGAGCTTAACTTGGGAAT
+
GGGGGGGGGGGGGGGGGGGGGGGGGGGGGGGGGGGGGGGGGGGGGGGGGGGGGGGGGGGGGGGGGGGGGGGGGGGGGGGGGGGGGGGGGGGGGGGGGGGGGGGGGGGGGGGGGGGGGGGGGGGGGGGGGGGGGGGGGGGGGGGGGGGGGGGGGGGGGGGGGGGGGGGGGGGGGGGGDGGGGGGGGGGGGGGGGGGGGGGGGGGGGGGGGFGGGGEGGGGGGGGGGGGGGGFGFGGGGGFGFGFFGGGGFDGGDGGFFFFFGFGGFGGFFFFFFFFFFBCBE9GF4BF>F?FFFB
@M04650:207:000000000-C238N:1:1101:6192:13793 1:N:0:19
ACTCCTACGGGAGGCAGCAGTGGGGAATATTGCACAATGGGCGCAAGCCTGATGCAGCCATGCCGCGTGTGTGAAGAAGGCCTTCGGGTTGTAAAGCACTTTCAGCGAGGAGGAAGGGCGATGTCTTAATACGGCATCGCATTGACGTTACTCGCAGAAGAAGCACCGGCTAACTCCGTGCCAGCAGCCGCGGTAATACGGAGGGTGCAAGCGTTAATCGGAATTACTGGGCGTAAAGCGCACGCAGGCGGTTTGTTAAGTCAGATGTGAAATCCCCGCGCTTAACGTGGGAAC
+
GGGGGGGGGGGGGGGGGGGGFGGGGGGGGGGGGGGGGGGFGGGGGGGGGGGGGGGGGGGGGGGGGGGGGGGGGGGGGGGGGGGGGGGGGGGGGGGGGGGGFGGGGGGGGGGGGGCGGEGGGGGFCFFCFGGGGGGGGGGGEEGGGGGGGGGGGGGGGGGGGGGGGGGGGGGGGGGGGGGGEGGGGGGGGGGGGGGGGGGGGGGGGGGGGGGGGGGCFGGGGGGGGGGGGGGGDGGGGFFDEGFFGGGGFGD<DCD5??BFG??C?GCDBFFF=@FFFFDBE2D>FFD?<D3:33
@M04650:207:000000000-C238N:1:1101:20123:13807 1:N:0:19
ACTCCTACGGGAGGCAGCAGTGGGGAATATTGCACAATGGGCGCAAGCCTGATGCAGCCATGCCGCGTGTATGAAGAAGGCCTTCGGGTTGTAAAGTACTTTCAGCGAGGAGGAAGGCGTTGTGGTTAATAACCGCAACGATTGACGTTACTCGCAGAAGAAGCACCGGCTAACTCCGTGCCAGCAGCCGCGGTAATACGGAGGGTGCAAGCGTTAATCGGAATTACTGGGCGTAAAGCGCACGCAGGCGGTCTGTCAAGTCGGATGTGAAATCCCCGGGCTCAACCTGGGAAC
+
GGGGGGGGGGGGGGGGGGGGGGGGGGGGGGGGGGGGGGGGGGGGGGGGGGGGGGGGGGGGGGGGGGGGGGGGGGGGGGGGGGGGGGGGGGGGGGGGGGGGGGGGGGGGGGGGGGGGGGGGGGGGGGGGGGGGGGGGGGGGGCFGGGGGDFGGGGGGGGGGGGGGGGGGGGGGGGGGGGGGGGGGGGGGGGGGGGGGGFFGEE5EGGGGGGGGCCGGGGGGGGGGGGGGGGGGFGGGFCFGFGFFGGGGFCGGDGGFFBFFGFGG3<DBFFFFFFFFBFGFF95@FFFFFFFF7-
@M04650:207:000000000-C238N:1:1101:9525:13843 1:N:0:19
ACTCCTACGGGAGGCAGCAGTGGGGAATATTGCACAATGGAGGAAACTCTGATGCAGCAACGCCGCGTGAGCGATGAAGGTCTTCGGATCGTAAAGCTCTGTCTTTAGGGATGATAATGACAGTACCTAAGGAGGAAGCCACGGCTAACTACGTGCCAGCAGCCGCGGTAATACGTAGGTGGCGAGCGTTATCCGGATTTATTGGGCGTAAAGGGAGCGTAGGCGGATACTTAAGTGGGATGTGAAATACTTGGGCTCAACCCGAGTACTGCATTCCAAACTGAGTATCTAG
+
GGGGGGGGGGGGGGGGGGGGGGGGGGGGGGGGGGGGGGGGGGGGGGGGGGGGGGGGGGGGGGGGGGGGGGGGGGGGGGGGGGGGGGGGGGGGGGGGGGGGGGGGGGGGGGGGGGGGGGGGGGGGGGGGGFGGGGGGGGGGGGGGGGGGGGGGGGGGGGGGGGGGGGGGGGGGGGGGGGGGGGGGGGGGGGGGGGGGDEEGGGFGGFGGEEGGGGGGGGGGDCEGGEGGGFF7@GGFGGFCFGFFGGGGFGGGGGGFF5FFFFGG>DG?FFFFFFFFFFG@FFG?@FFBA*=>
@M04650:207:000000000-C238N:1:1101:24700:13848 1:N:0:19
ACTCCTACGGGAGGCAGCAGTGGGGAATATTGCACAATGGGCGCAAGCCTGATGCAGCCATGCCGCGTGTATGAAGAAGGCCTTAGGGTTGTAAAGTACTTTCAGCGGGGAGGAAGGTGATAAGGTTAATACCCTTGTCAATTGACGTTACCCGCAGAAGAAGCACCGGCTAACTCCGTGCCAGCAGCCGCGGTAATACGGAGGGTGCAAGCGTTAATCGGAATTACTGGGCGTAAAGCGCACGCAGGCGGTCAATTAAGTCAGATGTGAAAGCCCCGAGCTTAACTTGGGAAT
+
GGGGGGGGGGGEGGGGGGGGEGGGGGGGGGGGGGGGGGGGFGGGGGGGGGGGGGGGGGGGGFGGGGGGGGGGGGFGFGGGGGFGGGGGGGGGGGGGGGGGGGGGGGGGGGGG@=FGGGGGFGGGGGGGGGGGFGGGGGGGGEGGGGGGEGGGGGGGGCGGGGGGGGGGGGGGFCGGGCFFGGGGGGGGGGGGGEGGGGGGGGGGGGGGGGGGGGGGGCFG=DEGGGG7<CCFEGGGGFFGEGFDGGGGFGCDDDGFFFFFEFGGFGGFFFFFFFFFFBC)<1CFFFFFFFFFF1
@M04650:207:000000000-C238N:1:1101:24763:13862 1:N:0:19
ACTCCTACGGGAGGCAGCAGTGGGGAATATTGCACAATGGGCGCAAGCCTGATGCAGCCATGCCGCGTGTATGAAGAAGGCCTTAGGGTTGTAAAGTACTTTCAGTTGGGAGGAAGGCGTTGATGCTAATATCATCAACGATTGACGTTACCAACAGAAGAAGCACCGGCTAACTCCGTGCCAGCAGCCGCGGTAATACGGAGGGTGCAAGCGTTAATCGGAATTACTGGGCGTAAAGCGCACGCAGGCGGTTGATTAAGTTAGATGTGAAATCCCCGGGCTTAACCTGGGAAT
+
GGGGGGGGGGGGGGGGGGGGGGGGGGGGGGGGGGGGGGGGGGGGGGGGGGGGGGGGGGGGGGGGGGGGGGGGGGGGGGGGGGGGGGGGGGGGGGGGGGGGGGGGGFGGGGGGGGGGGGGGGGGGGGGGGGGGGGGGGGGGGGGGGGGGGGGGGGGGGGGGGGGGGGGGGGGGGGGGGGGGGGGGGGGGGGGGGGGGGGGGGGEGGGGGFGGGGGGGGGGGCCGGGGGGGGGGFGGGFF=DFGFFGGGCBGGDDGGFFFFFFFGGFGGFFFFFFF?F?FGFFFGFFFFFFFFFF0
@M04650:207:000000000-C238N:1:1101:8386:13867 1:N:0:19
ACTCCTACGGGAGGCAGCAGTGGGGAATATTGCACAATGGGCGGAAGCCTGATGCAGCGACGCCGCGTGAGGGATGACGGCCTTCGGGTTGTAAACCTCTTTCAGCAGGGACGAAGCGCAAGTGACGGTACCTGCAGAAGAAGCACCGGCTAACTACGTGCCAGCAGCCGCGGTAATACGTAGGGTGCGAGCGTTGTCCGGAATTACTGGGCGTAAAGAGTTCGTAGGCGGTTTGTCGCGTCGTTTGTGAAATCCCGCAGCTTAACTGTGGGCGTGCAGGCGATACGGGCAGAC
+
GGGGGGGGGGGGGGGGGGGGGGGGGGGGGGGGGGGGGGGGGGGGGGGGGGGGGGGGGGGGGGGGGGGGGGGGGGGGGGGGGGGGGGGGGGGGGGGGGGGGGGGGGGGGGGB=CFFGCGCEEGGGGGGGEGGGGGGGGDCFGFGGGGGECCEEF7FFFEGGGGFGGGEGGGGGGGGGGGCF5CCEGGEEGCEEGE>EC+<CGEGGG?ECCGGGGGGEGD:C+C+AEGGCF7:/>=DGCC3D8><05<DFFGGC*:C)75>::?FFFCGFFFF>3@7@<?G4>;CE3@5?057??(
@M04650:207:000000000-C238N:1:1101:18947:13971 1:N:0:19
ACTCCTACGGGAGGCAGCAGTGGGGAATATTGCACAATGGGCGCAAGCCTGATGCAGCCATGCCGCGTGTATGAAGAAGGCCTTAGGGTTGTAAAGTACTTTCAGCGGGGAGGAAGGTGATAAGGTTAATACCCTTATCAATTGACGTTACCCGCAGAAGAAGCACCGGCTAACTCCGTGCCAGCAGCCGCGGTAATACGGAGGGTGCAAGCGTTAATCGGAATTACTGGGCGTAAAGCGCACGCAGGCGGTCAATTAAGTCAGATGTGAAAGCCCCGAGCTTAACTTGGGAAT
+
GGGGGGGGGGGGGGGGGGGGFGGGGGGGGGGGGGGFFGGGGGGGGGGGGFGGGGGGGGGGGGGGGGGGGGGGGGGGGGGGGGGGGGGGGGGGGGGGGGGGGGGGGGGGGGGGGGGGGGGGGGGGGGGGGGGGFCGGGGGCFGGGGGGGGGGGGGGGGEGGGGGGGGGGEGGGGGGGDGGGGGGGFGGGGGGGGGGGGGGGGGGGGGGGGGFGGGDEGGGGGGGGEGGGGGCFDGG5FGFGDGBBDGGDDGDDDGFF?FFFGBF==DGD?FFFF407?BGD)7CFFFFA<F>??7
@M04650:207:000000000-C238N:1:1101:11190:13975 1:N:0:19
ACTCCTACGGGAGGCAGCAGTGGGGAATATTGCACAATGGGCGCAAGCCTGATGCAGCCATGCCGCGTGTATGAAGAAGGCCTTAGGGTTGTAAAGTACTTTCAGCGGGGAGGAAGGTGATAAGGTTAATACCCTTGTCAATTGACGTTACCCGCAGAAGAAGCACCGGCTAACTCCGTGCCAGCAGCCGCGGTAATACGGAGGGTGCAAGCGTTAATCGGAATTACTGGGCGTAAAGCGCACGCAGGCGGTCAATTAAGTCAGATGTGAAAGCCCCGAGCTTAACTTGGGA
+
GGGGGGGGGGGGGGEFCFFGC@FGGGGGGGFFGGGGFGGGGGGGGDGGGGGFGGGGGGGGGGFGGEGFFFGGGEGGGGGGGFGGGGGGGGGGGGGGGFFFG<EGGGEGCFFGGEGGDGGGCDDEFCFGGGGGGFDGCFFFGF,@=FFFCFFFGGGGGGGGGGGGGGFGGGGGFG@FFCCEGGGGFCGDEGGGDEGGCGFFCCEEGGGEECC*ACEC57:>8C85CFFCFDG=;EDE:D@G@DE>DDGDEGG<)*77@=7@C?CFF:FDFFF@?5553>GFFBG@FFF45FFF
@M04650:207:000000000-C238N:1:1101:10056:14000 1:N:0:19
ACTCCTACGGGAGGCAGCAGTGGGGAATATTGCACAATGGGCGCAAGCCTGATGCAGCCATGCCGCGTGTATGAAGAAGGCCTTAGGGTTGTAAAGTACTTTCAGCGGGGAGGAAGGTGATAAGGTTAATACCCTTGTCAATTGACGTTACCCGCAGAAGAAGCACCGGCTAACTCCGTGCCAGCAGCCGCGGTAATACGGAGGGTGCAAGCGTTAATCGGAATTACTGGGCGTAAAGCGCACGCAGGCGGTCAATTAAGTCAGATGTGAAAGCCCCGAGCTTAACTTGGGAAT
+
GGGGGGGGGGGEGGGGGGGGGGGGGGGGGGGGGGGGGGGGGGGGGGGGGFGGGFFGGGGGGGGGGGGGGEFGGGGGGFGGCGFGGFGGGGGGGGGGFGGCFGGGGGGGGGFGGGGGGGGGGGGGGGGGGGGGGGGGGGGGGGGFGGGGFGGGGEGGGGGGGGGGGGGGGGGGGGGGGGGDDGGGGGGGCGGGEEEGG9CGGDEGGGGGGFFFGGGCGGGGGGGGGGGGGCEGFGGGGGFDBDFFGGDGFGGGGDF=7BFFFF7>FFD<FFFFFFF3:9<:>09?FFFF4?FFF1
@M04650:207:000000000-C238N:1:1101:21487:14003 1:N:0:19
ACTCCTACGGGAGGCAGCAGTGGGGAATATTGCACAATGGGCGCAAGCCTGATGCAGCCATGCCGCGTGTATGAAGAAGGCCTTAGGGTTGTAAAGTACTTTCAGCGGGGAGGAAGGTGATAAGGTTAATACCCTTGTCAATTGACGTTACCCGCAGAAGAAGCACCGGCTAACTCCGTGCCAGCAGCCGCGGTAATACGGAGGGTGCAAGCGTTAATCGGAATTACTGGGCGTAAAGCGCACGCAGGCGGTCAATTAAGTCAGATGTGAAAGCCCCGAGCTTAACTTGGGAAT
+
GGGGGGGGGGGGGGGGGGGGGGGGGGGGGGGGGGGGGGGGGGGGGGGGGGGGGGGGGGGGGGGGGGGGGGGGGGGGGGGGGGGGGGGGGGGGGGGGGGGGGGGGGGG>FGGGGGGGGGGGGGGGGGGGGGGGGGGGGGGGGGGGGGGEGGGGGGDEGGGCGGGGGGGGGGGGGGGGGGGFGGGGGGGGGGGGGGGGGGGGGGGGGGGGGGGGGGGEGGFCEC5EFGGGGG5CBGGGGGFGFGFFGGGGFGGGGGFF?FFFG?FFFGGFFF?BFFFF?93>E>FFFFFABFFFF<
@M04650:207:000000000-C238N:1:1101:4458:14052 1:N:0:19
ACTCCTACGGGAGGCAGCAGTGGGGAATATTGCACAATGGGCGCAAGCCTGATGCAGCCATGCCGCGTGTATGAAGAAGGCCTTCGGGTTGTAAAGTACTTTCAGCGAGGAGGAAGGCGTTGTGGTTAATAACCGCAACGATTGACGTTACTCGCAGAAGAAGCACCGGCTAACTCCGTGCCAGCAGCCGCGGTAATACGGAGGGTGCAAGCGTTAATCGGAATTACTGGGCGTAAAGCGCACGCAGGCGGTTGATTAAGTTAGATGTGAAATCCCCGGGCTGAACCTGGGA
+
GGGGGGGGGGGEGGGGGGGGGGGGGGGGGGGGGGGGGGGGGGGGGGGGGGGGGGGGGFGGGGGGGGGGGGGGGGDCGGGGGGGGGGGGFGGGGGGGGGGGGGCFFFGGGGGGEGGGGGGGGGGGGGGGGGGGGGGGGGGGGFGGGGGEG@FFGGGGGGGGGFGFGGFGEGGEEGFGGEGGGGGGGGGG>CGEECGGGGGGGGG5C?EGGF?EEG*;FGGGGDEFGGGCCFGGEEGGGF?3)7@BGGGD3DGDCDCF*9=@98FGFGD4BFFFFFFFBF35>>*7=@F:?FF:
@M04650:207:000000000-C238N:1:1101:16066:14054 1:N:0:19
ACTCCTACGGGAGGCAGCAGTAGGGAATCTTCGGCAATGGACGAAAGTCTGACCGAGCAACGCCGCGTGAGTGAAGAAGGTTTTCGGATCGTAAAACTCTGTTGTTAGAGAAGAACAAGGACGTTAGTAACTGAACGTCCCCTGACGGTATCTAACCAGAAAGCCACGGCTAACTACGTGCCAGCAGCCGCGGTAATACGTAGGTGGCAAGCGTTGTCCGGATTTATTGGGCGTAAAGCGAGCGCAGGCGGTTTCTTAAGTCTGATGTGAAAGCCCCCGGCTCAACCGGGGAGG
+
FGFGGDGFGGGEGGGGGGGGCFGGEGGDGGGGGGEGGGGFGGEGE@FGGGGGG8CCEGGGGGD>FEFGGGEFEGFFGGGGGGGGGCFGGGGGGGGGGGGAFGGGGGGGGGGGGGGGGGGF@@F>BD@DFGGGGGGGGGFGGGGGFGG7FFGGGDGFCFGGGGGGGGGGGDGGGG9FG8DFFCFFFFCFCEEEGGGCFG;FFGDGGCFFGGFFG*CCGFFDEGG=FFG7:CGGEGDEF>?C:CDBGD9DFGDDCG>FFFF8<?*?=F7)*97/=7FF145@E>DFF:F965309>
@M04650:207:000000000-C238N:1:1101:19568:14061 1:N:0:19
ACTCCTACGGGAGGCAGCAGTGGGGAATATTGCACAATGGGCGCAAGCCTGATGCAGCCATGCCGCGTGTGTGAAGAAGGCCTTCGGGTTGTAAAGCACTTTCAGCGAGGAGGAAGGGCGATGTCTTAATACGGCATCGCATTGACGTTACTCGCAGAAGAAGCACCGGCTAACTCCGTGCCAGCAGCCGCGGTAATACGGAGGGTGCAAGCGTTAATCGGAATTACTGGGCGTAAAGCGCACGCAGGCGGTTTGTTAAGTCAGATGTGAAATCCCCGCGCTTAACGTGGGAAC
+
GGGGGGGGGGGGGGGGGGGGGGGGGGGGGGGGGGGGGGGGGGGGGGGGGGGGGGGGGGGGGGGGGGGGGGGGGGGGGGGGGGGGGGGGGGGGGGGGGGGGGGGGGGGGGGGGGGGGGGGGGGGGGGGGGGGGGGGGGGGGGGDGGGGGGGGGGGGGGGGGGGGGGGGGGGGGGGGGGGGGGGGGGGGGGGGGGGGGGGGGGGGGGGGGGGGGGGDGCFFGEDEFCGGGGGGDBGGEGGFGFDFBGDDGEGGDD<GFFF@FGFGG?>7<BFFFFFFFB0DD>BGEFFEFFF>BF4
@M04650:207:000000000-C238N:1:1101:15862:14078 1:N:0:19
ACTCCTACGGGAGGCAGCAGTGGGGAATATTGCACAATGGGCGCAAGCCTGATGCAGCCATGCCGCGTGTATGAAGAAGGCCTTAGGGTTGTAAAGTACTTTCAGCGGGGAGGAAGGTGATAAGGTTAATACCCTTATCAATTGACGTTACCCGCAGAAGAAGCACCGGCTAACTCCGTGCCAGCAGCCGCGGTAATACGGAGGGTGCAAGCGTTAATCGGAATTACTGGGCGTAAAGCGCACGCAGGCGGTCAATTAAGTCAGATGTGAAAGCCCCGAGCTTAACTTGGGAAT
+
GGGGGGGGGGGGGGGGGGGGFGGGGGGGGGGGGGGGGGGGGGGGGGGGGGGGGGGGGGGGGGGGGGGGGGGGGGG9FGGGGGFFGGGGGGGGGGGGGGGGGGGGFGGGGGGGGGGGGGGGGFGGGGGGGGGGGGDGGGFGGGGGGGGGGGGGGGGGG:FCFFGGGGGGGGGGGGGGGEGCEFGGGGGGGGGGGGGGGGGFGGG>EGEDFGGGGGGGGGGGDGEGGFGGGGGGFGGGFFFG35B>GGGGFGDDGGGFFFFFG?FC?F769FFFFF:F?>DEE>CFFFFFAFFFF7
@M04650:207:000000000-C238N:1:1101:23528:14085 1:N:0:19
ACTCCTACGGGAGGCAGCAGTAGGGAATCTTCGGCAATAGACGAAAGTCTGACCGAGCAACGCCGCGTGAGTGAAGAAGGTTTTCGGATCGTAAAACTCTGTTGTTAGAGAAGAACAAGGACGTTAGTAACTGAACGTCCCCTGACGGTATCTAACCAGAAAGCCACGGCTAACTACGTGCCAGCAGCCGCGGTAATACGTAGGTGGCAAGCGTTGTCCGGATTTATTGGGCGTAAAGCGAGCGCAGGCGGTTTCTTAAGTCTGATGTGAAAGCCCCCGGCTCAACCGGGGAGG
+
GGGGGGGGGGGGGGGGGGGGGGGGGGGGGGGGGDGGGGGGGGGDGGGGGGGGGGGGGGGGGGGGGGGGGGGEGGGGGGGGGGGGGGGGGGGGGGGGGGGGGGGGGGGGGGGGGGGGGGEFDGGFGGGGGCFGFDFGGGGGGGGGGGGDGGGGGGGGGGGGGGGFFFFFEGGGGGGGGGGGFGGGFGFGGEGG>CEGGGG>CEGGGGD6<CGGCEEEGGGGEG5ECGCFGGGG>GD=FFFCDGFFGGGDFDGDGDDFFFFF??C7@FC<FF?FFFFFF0DEF9D?FFF>BFF;>F
@M04650:207:000000000-C238N:1:1101:23436:14102 1:N:0:19
ACTCCTACGGGAGGCAGCAGTGGGGAATATTGCACAATGGAGGAAACTCTGATGCAGCAACGCCGCGTGAGCGATGAAGGTCTTCGGATCGTAAAGCTCTGTCTTTAGGGATGATAATGACAGTACCTAAGGAGGAAGCCACGGCTAACTACGTGCCAGCAGCCGCGGTAATACGTAGGTGGCAAGCGTTGTCCGGATTTACTGGGCGTAAAGGGAGCGTAGGCGGATCTTTAAGTGGGATGTGAAATACTCGGGCTCAACCTGGGGGCTGCATTCCAAACTGGGGATCTAG
+
GGGGGGGGGGGGGGGGGGFFFGGGGGGGGGFGFGGGGGGGGFGGGGGGGFEGGGGGGGGGGGGEGGGGGGGGGDGDGGGGGGGGGGGGGGGGGGGGGGGGGGGGGGGGGFFGGGGGGGGGGGGGGGGGGEGFFFEGGGGGGGGGGGGGGGGGGGGGGGGGGGGGGGGGGGGGGGGGGGGGGGGGGGGGGGGGGGGGDEGGGGGGGGGGGGGGGG>ECDDGGGGGGGEEC7FFFGGGFG>5:DFFGGFGFGFGGGGEBFFFGFGF4><9DFFFFFFFBFDFFFG@F3>B?FFA
@M04650:207:000000000-C238N:1:1101:18610:14109 1:N:0:19
ACTCCTACGGGAGGCAGCAGTGGGGAATATTGCACAATGGGCGCAAGCCTGATGCAGCCATGCCGCGTGTATGAAGAAGGCCTTAGGGTTGTAAAGTACTTTCAGTTGGGAGGAAGGCGTTGATGCTAATATCATCAACGATTGACGTTACCAACAGAAGAAGCACCGGCTAACTCCGTGCCAGCAGCCGCGGTAATACGGAGGGTGCAAGCGTTAATCGGAATTACTGGGCGTAAAGCGCACGCAGGCGGTTGATTAAGTTAGATGTGAAATCCCCGGGCTTAACCTGGGAAT
+
GGGGGGGGGGGGGGGGGGGGGGGGGGGGGGGGGGGGGGGGGGGGGGGGGGGGGGGGGGGGGGGGGGGGGGGGGGGGGGGGGGGGGGGGGGGGGGGGGGGGGGGGGGGGGGGGGGGGGGGGGGGGGGGGGGGGGGGGGGGGGGFGFGGGGGGGGGGGGGGGGGGGGGDGGGDGGGGGGGGGGGGGGGGGFGGGGGGGGGGGGCGGGEGGGGGGGGGGGFFGGGGGGGGGGGGF>EGGCDFGFGFFGGGDEGGDGDC?FFFFGFGGF=:>FBFFFF4@BFGFF>G?FF=AFFFB?(
@M04650:207:000000000-C238N:1:1101:14020:14141 1:N:0:19
ACTCCTACGGGAGGCAGCAGTGGGGAATATTGCACAATGGGCGCAAGCCTGATGCAGCCATGCCGCGTGTATGAAGAAGGCCTTAGGGTTGTAAAGTACTTTCAGTTGGGAGGAAGGCGTTGATGCTAATATCATCAACGATTGACGTTACCCGCAGAAGAAGCACCGGCTAACTCCGTGCCAGCAGCCGCGGTAATACGGAGGGTGCAAGCGTTAATCGGAATTACTGGGCGTAAAGCGCACGCAGGCGGTCAATTAAGTCAGATGTGAAAGCCCCGAGCTTAACTTGGGAAT
+
GGGGGGGGGGGFGGGGGGGGGGGGGGGGGGGGGGGGGGGGGGGGGGGGGGGGGGGGGGGGGGGGGGGGGGGGGGGGGGGGGGGGGGGGGGGGGGDGGGGGGGGGGGGGGGGGGGGGGGGGGGGGGGGGGGGGGGGGGFGGGGGGGGGGGGGGGGGGGGGGGGGGGGGGGGGGGGGGGGGGCGGGGGGGGGGGGGGGGGGGGGGGGGGGGGGGGGGGGGGGGGEFGGGGGGGGFGGGGGFGFGFFGGGGDGGGGGGFFFFFCBFGFGFFFFFFFF@:?BGFF9FFFFFAAFF:?:
@M04650:207:000000000-C238N:1:1101:18200:14152 1:N:0:19
ACTCCTACGGGAGGCAGCAGTGGGGAATATTGCACAATGGGCGCAAGCCTGATGCAGCCATGCCGCGTGTATGAAGAAGGCCTTCGGGTTGTAAAGTACTTTCAGCGAGGAGGAAGGCGTTGTGGTTAATAACCGCAACGATTGACGTTACTCGCAGAAGAAGCACCGGCTAACTCCGTGCCAGCAGCCGCGGTAATACGGAGGGTGCAAGCGTTAATCGGAATTACTGGGCGTAAAGCGCACGCAGGCGGTTGATTAAGTTAGATGTGAAATCCCCGGGCTTAACCTGGGAAT
+
GGGGGGGGGGGGGGGGGGGGGGGGGGGGGGGGGGGGGGGGGGGGGGGGGGGGGGGGGGGGGGGGGGGGGGGGGGGGGGGGGGGGGGGGGGGGGGGGGGGGGGGGGGGGGGGGGGGGGGGFGGG>FFFGGGGGFGCFFDGGGGGGFGGGGGGGGGGGGGGGGGGGGGGGGGGGGGGCGGGGGGGGGGGGFGDEGGGGGGGGGGGGGGGGGGGGGGDEC7CFGGGGGGGFF4C7@CGGFGFGDGDFGGGGFGGD3794@FB?<FFGFGGDFFFFFB@:?9<@EFGFFFFAFFFBB0
@M04650:207:000000000-C238N:1:1101:26548:14165 1:N:0:19
ACTCCTACGGGAGGCAGCAGTGGGGAATATTGCACAATGGGGGAAACCCTGATGCAGCAACGCCGCGTGAGTGATGACGGTCTTCGGATTGTAAAGCTCTGTCTTTAGGGACGATAATGACGGTACCTAAGGAGGAAGCCACGGCTAACTACGTGCCAGCAGCCGCGGTAATACGTAGGTGGCAAGCGTTGTCCGGATTTACTGGGCGTAAAGGGAGCGTAGGCGGATCTTTAAGTGGGATGTGAAATACTTGGGCTCAACCTGAGGGCTGCATTCCAAACTGGGGATCTAG
+
GGGGGGGGGGGGGGGGGGGGGGGGGGGGGGGGGGGGGGGGGGGGGGGGGGGGGGGGGGGGGGGGGGGGGGGGGGGGGGGGGGGGGGGGGGGGGGGGGGGGGGGGGGGGGGGGGGFGGGGGGGGGGGGGFGGGFGGGGGGGGGGGGGGGGGGGGGGFGGGGGGGGGGGGDGGGGGGGGGGGGGGGGGGGGGGGGFGGEGGGGGGGGGFGGGGGGGGGGGGGGGGGGGG=EGCGFGGGGGFFFGFFGGGGFGGGGGGFFFFFGFGGFFG?FFFFFFFFFFGFFAGFFFE?:F7)
@M04650:207:000000000-C238N:1:1101:10211:14171 1:N:0:19
ACTCCTACGGGAGGCAGCAGTGGGGAATATTGCACAATGGGCGCAGCCTGATGCAGCCATGCCGCGTGTATGAAGAAGGCCTTAGGGTTGTAAAGTACTTTCAGCGGGGAGGAAGGTGATAAGGTTAATACCCTTATCAATTGACGTTACCCGCAGAAGAAGCACCGGCTAACTACGTGCCAGCAGCCGCGGTAATACGTAGGGTGCAAGCGTTGTCCGGAATTATTGGGCGTAAAGAGCTCGTAGGCGGCTTGTCGCGTCTGCTGTGAAATCTGGTGGCTCAACCACCAGCGG
+
GGGGGGGGGGGGGGGGGGGGGGGGGGGGGGGGGGGGGGGGGGGGGGGGGGGGGGGGGGGGGGGGGGGGGGGGGGFAFGGFGGGGGGGGGGGGGGGCFGGGGGGGGGDGGEGGGGGGGGGGGGGGAFDFFGGFGGFGGGGGFGFGGGEFDGGGGGGGEFGGGFDFGCEGGGGGGGF?CGFGGFGGGGGGG5:EEGGGGGG::CEGFGGGGGGEECCGFGGGEDGFF7E7FG*7;CDGD*7C49<>CGGGDGGG3CC7:FFEE>GC6CC2=@F@74B?B<G@4:=7?>31<>F(,(
@M04650:207:000000000-C238N:1:1101:28737:14206 1:N:0:19
ACTCCTACGGGAGGCAGCAGTGGGGAATATTGCACAATGGGCGCAAGCCTGATGCAGCCATGCCGCGTGTGTGAAGAAGGCCTTCGGGTTGTAAAGCACTTTCAGCGAGGAGGAAGGGCGATGTCTTAATACGGCATCGCATTGACGTTACTCGCAGAAGAAGCACCGGCTAACTCCGTGCCAGCAGCCGCGGTAATACGGAGGGTGCAAGCGTTAATCGGAATTACTGGGCGTAAAGCGCACGCAGGCGGTTTGTTAAGTCAGATGTGAAATCCCCGCGCTTAACGTGGGAAC
+
GFGGGGGGGGGGGGGGGDGG@FGGGFFGGFGGCEGGGGGGGGEGGGGGGFGGGEFECCFGGGGGGGGGGGGGGF<FFCGGGCGGFFEGGGG@FFGGGGGGGGGCE9FCGGGDC:BBFGGGGGGGGGGGGGFFFGGGGGGDG@FGGGGGGCEGGGGGGEGGGGGGGFFGB@EGFFGGGGDBEBFGGGFC@CCCCB*C?FDFG5EDCEGEGGECEA5ACFCFCCEFFGGGGGGGFGGCCFFG:3@EDDCCEGGCGGGFFB=FFFGC?77:=?7@B?@422C@>(9@4@E?F>B:?3
@M04650:207:000000000-C238N:1:1101:8654:14208 1:N:0:19
ACTCCTACGGGAGGCAGCAGTGGGGAATATTGCACAATGGGCGCAAGCCTGATGCAGCCATGCCGCGTGTATGAAGAAGGCCTTAGGGTTGTAAAGTACTTTCAGTTGGGAGGAAGGCGTTGATGCTAATATCATCAACGATTGACGTTACCAACAGAAGAAGCACCGGCTAACTCCGTGCCAGCAGCCGCGGTAATACGGAGGGTGCAAGCGTTAATCGGAATTACTGGGCGTAAAGCGCACGCAGGCGGTCTGTCAAGTCGGATGTGAAATCCCCGGGCTCAACCTGGGAAC
+
GGGGGGGGGGGGGGGGGGGGGGGGGGGGGGGGGGGGGGGGGGGGGGGGGGGGGGGGGGGGGGGGGGGBFGGGGGGGGGGGGGGGGGGGFGGGGGGGGGFGGGGGGFGGGGGGGGGGGGGGGGGGGGFFFGGGGGGGGGGGGGGGGGGGGGGGGGGGGDGGGGGGGGGGGGGGFGGGGGGGGFGGGGGGGGDGGGGGGGGGGEGGGGGDGGGGGGGDGGGF5DEGGGGGGGGGFCD5CGFGFG>@DDGGFGGDGGGFFFFFGFGGFDCBFFFFFF@F?>GFE>GFFF>??FF:?2
@M04650:207:000000000-C238N:1:1101:6464:14209 1:N:0:19
ACTCCTACGGGAGGCAGCAGTGGGGAATATTGCACAATGGGGGAAACCCTGATGCAGCAACGCCGCGTGAGTGATGACGGTCTTCGGATTGTAAAGCTCTGTCTTTAGGGACGATAATGACGGTACCTAAGGAGGAAGCCACGGCTAACTACGTGCCAGCAGCCGCGGTAATACGTAGGTGGCAAGCGTTGTCCGGATTTACTGGGCGTAAAGGGAGCGTAGGCGGATCTTTACGTGGGATGTGAAATACTCGGGCTCAACCTGGGGGCTGCATTCCAAACTGGGGATCTAG
+
-EFGFGGFDCFGGGGGGGGF6CFEC;,EGGGFGCFF8FAGGCEEGFFFGGGGGGGGGGGEFGGGGGGG+CFFCFGFFGFCGDFFGGFD@FCFFFGGGG<FFGGGGG9F@<CFCGGGEEF9FCGFFDFFADFGGGGG8>FD@FEGFGGCFGFGGGGGCFCGGGGGGGGGGG:B<F@EGCEGGGFFCECEGEGGGFGCBEEGGGGGGGCGGCECGF58:7CC*>E?8E*CEGGG?+9FG5BD?DFF>>CC4FCFDGGF>@=6::>9@3<6@>BEFF?FA>F6>2D:@33:1F=>
@M04650:207:000000000-C238N:1:1101:16589:14210 1:N:0:19
ACTCCTACGGGAGGCAGCAGTGGGGAATATTGCACAATGGGCGCAAGCCTGATGCAGCCATGCCGCGTGTATGAAGAAGGCCTTCGGGTTGTAAAGTACTTTCAGCGAGGAGGAAGGCGTTGTGGTTAATAACCGCAACGATTGACGTTACTCGCAGAAGAAGCACCGGCTAACTCCGTGCCAGCAGCCGCGGTAATACGGAGGGTGCAAGCGTTAATCGGAATTACTGGGCGTAAAGCGCACGCAGGCGGTCTGTCAAGTCGGATGTGAAATCCCCGGGCTCAACCTGGGAAC
+
GGGGGGGGGGGGGGGGGGGGGGGGGGEGGGGGGGGGGGGGGGGGGGGGFGGGGGGGFGGGGFGGFFGFGGGGGGGGGGGGGGGFGGGGGGGGGGGGGGGGGGGGFFGEGGGGGGGGGGGFGGGGGGGGGGGGGFGGFGGGDDADEGGEFGGGGGGGGGGGGFAFGGGCEGGGGGGGGGGGGGGGGFGGGGEEGGGGGGGGEEGGGGGCFGGFGEGGGGGFCGEGGFGGGGFC>EGCFFFGFGFFGGDDFDCGGCCFFFFF:FGGECD7?F=FFF:F?9D:D9GFFFFFFFFFF1
@M04650:207:000000000-C238N:1:1101:17666:14221 1:N:0:19
ACTCTCCGGGAGGCAGCAGTGGGGAATATTGCACAATGGGCGCAAGCCTGATGCAGCCATGCCGCGTGTGTGAAGAAGGCCTTCGGGTTGTAAAGCACTTTCAGCGAGGAGGAAAGGTCAGTAGCTAATATCTGCTGGCTGTGACGTTACTCGCAGAAGAAGCACCGGCTAACTCCGTGCCAGCAGCCGCGGTAATACGGAGGGTGCAAGCGTTAATCGGAATTACTGGGCGTAAAGCGCACGCAGGCGGTTGGATAAGTTAGATGTGAAAGCCCCGGGCTCAACCTGGGAATT
+
GGGGG,FGGG@FDGGGGGGGGGGGEGGCGGGGGGGGGGGGGGGGGGGGGGGGGGGGGGGGGGGGGGGGGGGGGGGGFGGGGGGGGGGGGGGGGGGGGGGGGGGGGGGGGGGGGGGGGGGGGGGGGGGGGGGGGGGGFGGGGGGGGGGGGGGGGGGGGGGGGGGGGGGGGGDGGGGGGGGGGGGGFGGGGGGGGGEGGGGGGGGGGGGGGGGGGG>CGGGGGGGGGGGFGGGG;EGGGGFGFGFF<DDGEGGDGG4=FFFFGFGFFGGF4FFFFFFFF9DD516@FFFFFFF?74
@M04650:207:000000000-C238N:1:1101:27599:14228 1:N:0:19
ACTCCTACGGGAGGCAGCAGTGGGGAATATTGCACAATGGGCGCAAGCCTGATGCAGCCATGCCGCGTGTGTGAAGAAGGCCTTCGGGTTGTAAAGCACTTTCAGCGAGGAGGAAGGGCGATGTCTTAATACGGCATCGCATTGACGTTACTCGCAGAAGAAGCACCGGCTAACTCCGTGCCAGCAGCCGCGGTAATACGGAGGGTGCAAGCGTTAATCGGAATTACTGGGCGTAAAGCGCACGCAGGCGGTCTGTCAAGTCGGATGTGAAATCCCCGGGCTCAACCTGGGAAC
+
GGGGGGGGGGGGGGGGGGGGGGGGGGGGGGGGGGGGGGGGGGGGGGGGGGGGGGGGGGGGGGGGGGGGGGGGGGGGGGGGGGGGGGGGGGGGGGGGGGGGGGGGGGGGGGGGGGGGGGGGGGGGGGGGGGGGGGGGGGGGGGGGGGGGFGGGGGGGGGGGGGGGGGGGGGGGGGGGGGGGGGGGGGGFGGGGGGGGGGGGGGGGGGGGGGGGGGGCCDFGGGDGGGGGGGGGFGGGGCFGFGFFGDCGEDGGGGGFFFFFGFGGDGGFFFFFFFF6:>DFE>GFFFFFFFFB?:
@M04650:207:000000000-C238N:1:1101:10122:14247 1:N:0:19
ACTCCTACGGGAGGCAGCAGTAGGGAATCTTCGGCAATGGACGAAAGTCTGACCGAGCAACGCCGCGTGAGTGAAGAAGGTTTTCGGATCGTAAAACTCTGTTGTTAGAGAAGAACAAGGACGTTAGTAACTGAACGTCCCCTGACGGTATCTAACCAGAAAGCCACGGCTAACTACGTGCCAGCAGCCGCGGTAATACGTAGGTGGCAAGCGTTGTCCGGATTTATTGGGCGTAAAGCGAGCGCAGGCGGTTTCTTAAGTCTGATGTGAAAGCCCCCGGCTCAACCGGGGAGG
+
GGGGGGGGGGGGGGGGGGGGGFGGGGGGFGGGGGGGGGGGGGGGGGGGGGGGGGGGGGGGGGGGGGGCFGGFGGGGGGGFGGGGGGGGGGGGGGGGGGGGGGGGGGGGGGGGGGGGGGFGGGGFGGGGGGGGGGGGGGGGGGGGGGGGGGGGGGGFGGGGGGGGGGGDCCEEGGGGFEFGGGGGFGGGGDGGGGGGGFFGGGGGGGFGGGGGGGEGGGGGGGGE9EFGGGFC>GCECGFGFG:BGGGGEGGGGGGFFFFFGFCG4CGAFF=*1447(4DBFF*4=@5>055,3;
@M04650:207:000000000-C238N:1:1101:20562:14255 1:N:0:19
ACTCCTACGGGAGGCAGCAGTGGGGAATATTGCACAATGGGCGCAAGCCTGATGCAGCCATGCCGCGTGTATGAAGAAGGCCTTAGGGTTGTAAAGTACTTTCAGCGAGGAGGAAAGGTCAGTAGCTAATATCTGCTGGCTGTGACGTTACTCGCAGAAGAAGCACCGGCTAACTCCGTGCCAGCAGCCGCGGTAATACGGAGGGTGCAAGCGTTAATCGGAATTACTGGGCGTAAAGCGCACGCAGGCGGTTGGATAAGTTAGATGTGAAAGCCCCGGGCTCAACCTGGGAAT
+
GGGGGGGGGGGGGGGGGGGGGGGGGGGGGGGGGGGGGGGGGGGGGGGGGGGGGGGGGGGGGGGGGGGGGGGGGGGGGGGGGGGGGGGGGGGGGGGGGGGGGGGGGGGGGGGGGGGGGGGGGGGGGGGGDGGGGGGGGGGGGGGGGGGGGGGGGGGGGGGFGGGGGGGDGGGGGGGGGGGGGGGGGFGGGGGEGGGGGGGGGGGGGGGGGGGGGGGGGGGGGGGFGGGG?FEGFGGGDGFGFGFFGGGGEGGGGGGFFFBFGFGGFFG>FFFFFFFFF6DDFFGFFFFFFF:024
@M04650:207:000000000-C238N:1:1101:21974:14279 1:N:0:19
ACTCCTACGGGAGGCAGCAGTGGGGAATATTGCACAATGGGCGCAAGCCTGATGCAGCCATGCCGCGTGTGTGAAGAAGGCCTTCGGGTTGTAAAGCACTTTCAGCGAGGAGGAAGGGTTCGGCGTTAATAGCGCCGTTCATTGACGTTACTCGCAGAAGAAGCACCGGCTAACTCCGTGCCAGCAGCCGCGGTAATACGGAGGGTGCAAGCGTTAATCGGAATTACTGGGCGTAAAGCGCACGCAGGCGGTTTGTTAAGTCAGATGTGAAATCCCCGCGCTTAACGTGGGAAC
+
GGGGGGGGGGGGGGGGGGGGGGGGGGGGGGGGGGGGGGGGGDFGGGGGGGGGGGGGGGGGGGGGGGGGGG@FGGGGGGGGGGGGGGGGGGGGGGGGGGGCGGCEGGGFGE@FGGGGGGFEFEGEECCFGGGFFGGGCGGGGGE=CCF>FGGGGGGGGGGGGGGGGFCGEEEEFGGGGGGGGGGGGGGGGGEGGGGGGGGGGGEGDGEDFFGGEEGEGGCGGCC58FFGCFF5>GGGFGFG>CD@DGGGEGD9CDC@?F4BCFFFFGGFBFFFFFFF(39553<>=B3.435(5,
@M04650:207:000000000-C238N:1:1101:7969:14291 1:N:0:19
ACTCCTACGGAGGCAGCAGTGGGGAATATTGCACAATGGGCGCAAGCCTGATGCAGCCATGCCGCGTGAGCGATGGAGGCCTTCGGGTCGTAAAGCTCTGTCCTCAAGGAAGATAATGACGGTACTTGAGGAGGAAGCCCCGGCTAACTACGTGCCAGCAGCCGCGGTAATACGTAGGGGGCTAGCGTTATCCGGAATTACTGGGCGTAAAGGGTGCGTAGGCGGTCTTTCAAGCCAGAAGTGAAAGGCTACGGCTCAACCGTAGTAAGCTTTTGGAACTGTAAGACGTGAGTG
+
GGGGGGGGGG76C@B;FEF;;EFG@FDEDG9C<@EFEEGGFGDGG:FGGFCD@FFCFGGEECFG7@8::,CFFD,,C,BBCFGGGGGGGG=EFGEFED?<55F9F<AFG8F<EEFG<FFCGGE<:FA,C>F8FECGEFGGGCECFCFG9FFFGC@CC:D7FCGEECGC>:F;;CCEFCFGGGGGGGGBEE=<FEGG*=FGGFFGGEE*:CAFFGDG=DDCCDCEGGDC?C<9BFGC7457;>47FGFF>GCF<957B=FFG@<*01C29F4*76@)5<C6?:>49=@(4@)())
@M04650:207:000000000-C238N:1:1101:15682:14302 1:N:0:19
ACTCCTACGGGAGGCAGCAGTGGGGAATATTGCACAATGGGGGAAACCCTGATGCAGCAACGCCGCGTGAGTGATGACGGTCTTCGGATTGTAAAGCTCTGTCTTTAGGGACGATAATGACGGTACCTAAGGAGGAAGCCACGGCTAACTACGTGCCAGCAGCCGCGGTAATACGTAGGTGGCAAGCGTTGTCCGGATTTACTGGGCGTAAAGGGAGCGTAGGCGGATCTTTAAGTGGGATGTGAAATACTCGGGCTCAACCTGGGGGCTGCATTCCAAACTGGGGATCTAG
+
GGGGGGGGGGGGGGGGGGGGEGGGGGGFGGGGGGGGGGGGGGGGGGGGGGGGGGGGGGGGGGGGGGGGGGGGGGGGGGGGGGGGFGGGGGGGGGGGGGGGGGGGGGGGGGGGGGDGGFGGGGGGGGGGGGGGGGGGDGGGGFGGEFEGGGGGGGGFFFGFGGC,BCEC1BEFGGGGGGGCFGGGGF>E*BEGGGGGGGC9CGGGGGGGG5EGGGGGG9CD=DGGGGC=7D??FGGCC>FCFGFFGGGGBC7DDDDDD@@@FFFGFFG9@:BEF=F?ABFFFFGFFE),:=FF
@M04650:207:000000000-C238N:1:1101:9887:14321 1:N:0:19
ACTCCTACGGGAGGCAGCAGTGGGGAATTTTCCGCAATGGGCGAAAGCCTGACGGAGTGACGCCGCGTGGGGGACGAAGGCCTTCGGGTTGTAAACCCCTGTCAGAGGGAAAGAAGGGCGCTGACGTTAATAGCGTCGGCGTCTGACGGTACCTTCAGAGGAAGCCCCGGCCAACTCTGTGCCAGCAGCCGCGGTAAGACAGAGGGGGCAAGCGTTGCTCGGAATCACTGGGCGTAAAGGGCGCGTAGGCGGGATGGCAAGTCAGTCGTGAAATCTCTCGGCTCAACCGAGAA
+
GGGGGGGGGGGGGGGGGGGGGGGGGGGGGGGFGGGGGGGGGFFGGGGGGGGGGGGGGGGGGGGGGGGGGGGGGGGGGGGGGGGGGGGGGGGGGGGGGGGFGFGGGCGGG@FGGGGGGGGGGGGGGGGGGGGGGGGGGGGGGGCGGGGGGGGGGGGGGGFGGGGGGGGGGGGGGGGGGGGGGGGGGGGGGGGD8EGGGGFCGFGGGEEGGGGGGGGGGGGGGC8CFCFGDGGFFGGGDG?DDGEBDD:DFFGC:)95>FF?=FCCF>><>E@3=BB?A>GFFFCBFF@7975>?
@M04650:207:000000000-C238N:1:1101:5169:14335 1:N:0:19
ACTCCTACGGGAGGCAGCAGTAGGGAATCTTCCGCAATGGACGAAAGTCTGACGGAGCAACGCCGCGTGAGTGAAGAAGGTTTTCGGATCGTAAAGCTCTGTTGTTAGGGAAGAATAGTTAAGGGAGTAACTGCCCTTGATGTGCTGGTACCTAACCAGAAAGCCCCGGCTAACTACGTGCCAGCAGCCGCGTTAATACGTAGGTGGCAAGCGTTGTCCGGTATTGTTGGTCATAAAGCGCGCGCAGGCGGCTTTTACAGTCTGCTGTGACAGCCCCCCGCTCAATAGGGGAGG
+
FE@DFGGEEEFCGCEEFGDCFCE<CC,EFGD<C@FF7FEGFECFFFC@FGGGG@+BFGGGFGGCEGGG@F@FF<,EFEFGG,CFFEEF@+8F<?F?<<BF<FE,4,5C=FCEGGG9FD<E<,?CF,+3,55,A5<,A<,>F,E=,,,,:9D<D,,:<<@<F8,>>++@**<8F<DGFEGFE*,6:,>878C7141*2B2*3?C@CGF:CF5**=8*/:C38)/1<++<6**0*+*+*:6C>D).CG7D:C)))/29****39D74*94/*9?*857,4)))-97*/*)5)5(39
@M04650:207:000000000-C238N:1:1101:8640:14341 1:N:0:19
ACTCCTACGGGAGGCAGCAGTGGGGAATATTGCACAATGGGCGCAAGCCTGATGCAGCCATGCCGCGTGTATGAAGAAGGCCTTCGGGTTGTAAAGTACTTTCAGCGAGGAGGAAGGCGTTGTGGTTAATAACCGCAACGATTGACGTTACTCGCAGAAGAAGCACCGGCTAACTCCGTGCCAGCAGCCGCGGTAATACGGAGGGTGCAAGCGTTAATCGGAATTACTGGGCGTAAAGCGCACGCAGGCGGTCTGTCAAGTCGGATGTGAAATCCCCGGGCTCAACCTGGGAAC
+
GGGGGGGGGGGGGGGGGGGGGGGGGGGGGGGGGGGGGGGGGGGGGGGGGGGGGGGGGGGGGGGGGGGGGGGGGGGGGGGGGGGGGGGGGGGGGGGGGGGGGGGGGGGGGGGGGGFGGGGGGGGGGGGGGGGGGGGGGGGGFEFGGGGGGGGGGGGGGGGGGGGGGGGGGGGGGGGFGGGGDEGGGGGGGGGGEGGGGGGGGGGGGGGGGGGGGGGGGGGFGGGGGGGGGGGGEEGECFFGFGFFGGGGFGGGGGG@FFFFG=DGFGGBF=FFFFFFF>C@D>FF?FF?BFF77-
@M04650:207:000000000-C238N:1:1101:14933:14360 1:N:0:19
ACTCCTACGGGAGGCAGCAGTGGGGAATATTGCACAATGGGCGCAAGCCTGATGCAGCCATGCCGCGTGTATGAAGAAGGCCTTCGGGTTGTAAAGTACTTTCAGCGAGGAGGAAGGCGTTGTGGTTAATAACCGCAACGATTGACGTTACTCGCAGAAGAAGCACCGGCTAACTCCGTGCCAGCAGCCGCGGTAATACGGAGGGTGCAAGCGTTAATCGGAATTACTGGGCGTAAAGCGCACGCAGGCGGTCTGTCAAGTCGGATGTGAAATCCCCGGGCTCAACCTGGGAAC
+
GGGGGGGGGGGGGGGGGGGGCFGGGGGGGGGGGGGGGGGGGGGGGGGGGGGGGGGGGGGGGGGGGGGGGGGGGGGGGGGGGGGGGGGGGGGGGGGGGGGGGGGGGGGGGGGGGGGGGGGGGGGGGGGGGGFGGGGGGGGGGGGGGGGGGGGGGGGGGGGGGGGGGGGGGGGGGGGGGGGGGGGGGGGGGGGGGGGGGGGFGCCGGGGGGGGGGGGGGGGGGDGGGGGGGGGGFGGGGGBGFGFFGGGDEGGGGGGFFFFFGFGG>GGFFFF?FF@FBBDEF6FFFFFB?FF7?(
@M04650:207:000000000-C238N:1:1101:8707:14466 1:N:0:19
ACTCCTACGGGAGGCAGCAGTGGGGAATATTGCACAATGGGCGCAAGCCTGATGCAGCCATGCCGCGTGTGTGAAGAAGGCCTTCGGGTTGTAAAGCACTTTCAGCGAGGAGGAAGGGCGATGTCTTAATACGGCATCGCATTGACGTTACTCGCAGAAGAAGCACCGGCTAACTCCGTGCCAGCAGCCGCGGTAATACGGAGGGTGCAAGCGTTAATCGGAATTACTGGGCGTAAAGCGCACGCAGGCGGTTTGTTAAGTCAGATGTGAAATCCCCGCGCTTAACGTGGGAAC
+
GGGGGGGGGGGGGGGGGGGGGGGGGGGGGGGGGGGGGGGGGGGGGGGGGGGGGGGGGGGGGGGGGGGGGGGGGGGGGGGGGGGGGGGGGGGGGGGGGGGGGGGGGGGGGGGGGGGGGGGGGGGGGGGGGGGGGGGGGGGGGGGGGGGGGGGGGGGGGGGGGGGGGGFFGGGGGGGGGGGGGGGGGGGGGGGGGEGGGGGGG>EGGEGGGGGGGGGGGGGGGGGGGGGGGGGGFGGGGGFGFGFFGGGGDGGDG*CFFFFB96CG?7FBFFFFFF@FFF<DE>CEFFF8?FFB>-
@M04650:207:000000000-C238N:1:1101:21155:14507 1:N:0:19
ACTCCTACGGGAGGCAGCAGTAGGGAATCTTCGGCAATGGACGAAAGTCTGACCGAGCAACGCCGCGTGAGTGAAGAAGGTTTTCGGATCGTAAAACTCTGTTGTTAGAGAAGAACAAGGACGTTAGTAACTGAACGTCCCCTGACGGTATCTAACCAGAAAGCCACGGCTAACTACGTGCCAGCAGCCGCGGTAATACGTAGGTGGCAAGCGTTGTCCGGATTTATTGGGCGTAAAGCGAGCGCAGGCGGTTTCTTAAGTCTGATGTGAAAGCCCCCGGCTCAACCGGGGAGG
+
GGGGGGGGGGGGGGGGGGGGGGGGGGGGGGGGGGGGGGGGGGGGGGGGGGGGGGGGGGGGGGGGGGGGGGGGGGGGGGGGGGGGGGGGGGGGGGGGGGGGGGGGGGGGGGGGGGGGGGFGGGGGGGGGGGGGGGGGGGGGGGGGGGGGGGGGGGGGGGGGGGGGGGGGGGGGGGGGGGGGGGGGGGGGGGGGGGGGGGGGEGGGGGGGGGGGGGGGGGGGGGEGGGGGGGGGFGGGGGFDFGFFGGGGFGGGGGGFFFFFGFFGFGGFFFFFFFFFFBDFFFGF?@FFFFFFFF
@M04650:207:000000000-C238N:1:1101:6187:14574 1:N:0:19
ACTCCTACGGGAGGCAGCAGTGGGGAATATTGCACAATGGGCGCAAGCCTGATGCAGCCATGCCGCGTGTATGAAGAAGGCCTTAGGGTTGTAAAGTACTTTCAGCGGAGAGGAAGGTGATAAGGTTAATACCCTTATCAATTGACGTTACCCGCAGAAGAAGCACCGGCTAACTCCGTGCCAGCAGCCGCGGTAATACGGAGGGTGCAAGCGTTAATCGGAATTACTGGGAGTAAAGCGCACGCAGGCGGTCAATTAAGTCAGATGTGAAAGCCCCGAGCTTAACTTGGGAAT
+
GGGGGGGGGGGGGGGGGGGGGGEFGCFGGGGGGFGGGGGGGFCEEGGGGGGGGFGGEFGCEGFGGGGB=:=FG9FGGGGGGGGGDEFGFGGGGFGEGFAFGGGFFGC7+:>:FGGGGEFEFGDC,?,<EF?EDFGGGGGGGGFGC9@GGG>DFF@EGGGG:DEFGGGGGGGG7@DF7BFFG@DECGGG75C@C:C>FFCG5EGGGGGGFFDG5EC:*:CDC<EG6AC?CCC*8CFFGGFGDDE:DGG3>DCDDDGFF*@FFFGGF7*68=F?F@@FFF3<B><F4=?4:?FB08
@M04650:207:000000000-C238N:1:1101:15531:14575 1:N:0:19
ACACCTACGGGAGGCAGCAGGGGGGAATATTGCACAATGGGGGAAACCCTGATGCAGCCATGGCGCGTGTGTGAAGAAGGCGTTCGGGTTGTAAAGCACTTTCAGCGAGGAGGAAAGGTCAGTAGCTAATATCTGCTGTCTGTGACGTTACTCGCAGAAGACGCACCGGCTAACTCCGTGCCAGCAGCCGCGGTAATACGGAGGGTGCAAGCTTTAATCGGAATTACTGGGCGTAAAGCGCACGCAGGTGGTCTAGCAAGTCGGAAGTGAAATACCCGGACTCAACCTGTGAAT
+
<,,8,;E<,8+8@7@;CCFF-+@@EG+,,5,,,,,9,CB-,:F7=<F,84BE<EEB,8?F<8,,88CCCF+DFC,,EF,33+@F7FEFCF7*E9@F,8>3>C>FF3:<F7<C:B,3::F,,,,@,>,?,,?F9>,?FC,,,,<:C,*=*+1?<FEFGGG+<***/?E5*:EG6<C+:**;8*++*0;;*:8:C8:*A:+;>5:**2;5+2<E+:0+<:078>E=8<E+C<55)2)/*099853>C77C.7*>*:***1*53*/35*/./**/=*0/.()).(279)0(.09-6-
@M04650:207:000000000-C238N:1:1101:11696:14613 1:N:0:19
ACTCCTACGGGAGGCAGCAGTGGGGAATATTGCACAATGGGCGCAAGCCTGATGCAGCCATGCCGCGTGTATGAAGAAGGCCTTCGGGTTGTAAAGTACTTTCAGCGAGGAGGAAGGCGTTGTGGTTAATAACCGCAACGATTGACGTTACTCGCAGAAGAAGCACCGGCTAACTCCGTGCCAGCATCCGCGGTAATACGAAGGATCCAAGCGTTATCCGGAATTATTGGGTTTAAAGGGTCCGCAGGCGGACTTTTAAGTCAGCGGTGAAATCTTTCGGCCTAAACGGAAGCT
+
EF@@@FFFEDE;C7FDFGGGFDCC@;CF<E,F@CFGGGF@FG@FGG7C,C,CFGFGF8@FGFF,+@C7FFCFGGC<,CC<F8FGCFFGD,CFFGGFE?@EGFGFAFCGGGGG4CFGF=FGE7>@@FFGGGFGA,3C+C+6F=<DD=<F<FB=CGCGGGGCFGGG,2>FC7F:BC9?@GFGG*BFFG28<8C7CGGECE988BCC+??;BCFF8*:?F*?C=3=CFGGGC4@*5CCCCD4<>4)75CC3:3<5))9@FFFBF4CC)/7,73*7/747:A*<)(9?@*/-4>:(3:
@M04650:207:000000000-C238N:1:1101:12170:14630 1:N:0:19
ACTCCTACGGGAGGCAGCAGTGGGGAATCTTGCGCAATGGGCGAAAGCCTGACGCAGCAACGCCGCGTGGGGGACGAAGGCCTTCGGGTTGTAAACCCCTTTCAGCAGGGACGAAAATGACGGTACCTGCAGAAGAAGCCCCGGCCAACTACGTGCCAGCAGCCGCGGTAATACGTAGGGGGCGAGCGTTGTCCGGATTTATTGGGCGTAAAGAGCTCGTAGGCGGTTTGGCAAGTCGGGTGTGAAAACTCCGGGCTCAACTCGGAGACGCCACTCGATACTGCTATGACTCG
+
GGGGGGGGGGGGGGGGGGGGGGGGGGGGGGGGGGGGGGGGGGGGGGGGGGGGGGGGGGGGGGGGGGGGGGGGGGGGGGGGFFGGGGGGFGGGGGGGGGGGGGGGGGGGGGGGGGGGGGGGGGGGGGGGGGFFGGGGGGGECGGGGGGGGGGGGGGGGGGGGGGGGGGGGGGGGCFFGGGGGGGGGGGGCEECGFGGGEE<?EF?CCFGGEGFGGGC?7CCEGGGEGGCEGGGFCGFGDFG5CDFGGGF?FCFDDC>>5FF?4:/79<>FFDDD>4?<?GFD);4=F6AFF?A8
@M04650:207:000000000-C238N:1:1101:20833:14638 1:N:0:19
ACTCCTACGGGAGGCAGCAGTGGGGAATATTGCACAATGGGCGCAAGCCTGATGCAGCCATGCCGCGTGTATGAAGAAGGCCTTCGGGTTGTAAAGTACTTTCAGCGGGGAGGAAGGGAGTAAAGTTAATACCTTTGCTCATTGACGTTACCCGCAGAAGAAGCACCGGCTAACTCCGTGCCAGCAGCCGCGGTAATACGGAGGGTGCGAGCGTTGTCCGGAATTACTGGGCGTAAAGAGTTCGTAGGCGGTTTGTCGCGTCGTTTGTGAAATCCCGCAGCTTAACTGTGGGCG
+
GGGGGGGGGGGGGGGGGGGGGGGGGGGGGGGGGGGGGGGGGGGGGGGGGGGGGGGGGGGGGGGGGGGGGGGGGGGGGGGGGGGGGGGGGGGGGGGGGGGGGGGGGGGGGGDGGGGGGGGGGGGGGGGGGGGGGGGGGGGFGGGGGGGGFGGGGGGFGDFGGGFGGGGGGGGGGGGGGGGGGGGGGGGGFEGGGGGGFFGGGG8CEGGGGGGGGGGGGGGDGGCFGGGGGG8FFGGEDGFGFGF@DFFGFGGGCDDFF>FFGBD)7778@FF==@FFFBDFB1>FF?FADFF?:>
@M04650:207:000000000-C238N:1:1101:23919:14646 1:N:0:19
ACTCCTACGGGAGGCAGCAGTGGGGAATATTGCACAATGGGCGCAAGCCTGATGCAGCCATGCCGCGTGTATGAAGAAGGCCTTAGGGTTGTAAAGTACTTTCAGCGGGGAGGAAGGTGATAAGGTTAATACCCTTATCAATTGACGTTACCCGCAGAAGAAGCACCGGCTAACTCCGTGCCAGCAGCCGCGGTAATACGGAGGGTGCAAGCGTTAATCGGAATTACTGGGCGTAAAGCGCACGCAGGCGGTCAATTAAGTCAGATGTGAAAGCCCCGAGCTTAACTTGGGAAT
+
GGGGGGGGGGGGGGGGGGGGGGGGGGGGGGGGGGGGGGGGGGGGGGGGGGGGGGGGGGGGGGGGGGGGGGGGGGGFGGGGGGFFGGGGGGGGGGGGGGGGGGGGGGGGGGGGGGGGGGGGGGGGGGGGGGGGGGGGGGGGGGGGGGGGGGGGGGGGGGGGGGGGGGGGGGGGGGGGGGGGGGGGGGGGGGEGGGGGGGGGGGGGGGGGGGGGGGGGGGGGGGCCGGGGGGGGEEGGGGFGFGFFGGGGFGGGGGFFFFFFGFGGFGGFFFFFFF:>BFGFF9FFFFFFFFF<B:
@M04650:207:000000000-C238N:1:1101:20991:14693 1:N:0:19
ACTCCTACGGGAGGCAGCAGTGGGGAATATTGCACAATGGGCGCAAGCCTGATGCAGCCATGCCGCGTGTATGAAGAAGGCCTTCGGGTTGTAAAGTACTTTCAGCGGGGAGGAAGGTGATAAGGTTAATACCCTTATCAATTGACGTTACCCGCAGAAGAAGCACCGGCTAACTCCGTGCCAGCAGCCGCGGTAATACGGAGGGTGCAAGCGTTAATCGGAATTACTGGGCGTAAAGCGCACGCAGGCGGTTGATTAAGTTAGATGTGAAATCCCCGGGCTTAACCTGGGAAT
+
GGGGGGGGGGGGGGGGGGGGGGGGGGGGGGGGGGGGGGGFGGGGGGGGGGGGGGGGGGGGGGGGGGGGGGGGGGGGGGGGGGGGGGGGGGGGGGGGGGGGGGGGGGGEGGGGGCFCFFCEEGGGGEGGGGGGGGFGDGGFGGGGGGGGGGGGGGGGGGGGGGGGGGGGGGGGGGGG?GGCGGGGFGGGGGGGGGGGGCGGGGGGGEGGGGFFGGGGGFGGCDE=E?EGGGDCDE3CFFFGF:3<<5<DDGCC3CCF*849C8>7/CC<@@F@FFFF?>G:BBC@FFFFF::03(
@M04650:207:000000000-C238N:1:1101:26131:14701 1:N:0:19
ACTCCTACGGGAGGCAGCAGTGGGGAATATTGCACAATGGGGGAAACCCTGATGCAGCCATGCCGCGTGTGTGAAGAAGGCCTTCGGGTTGTAAAGCACTTTCAGCGAGGAGGAAAGGTCAGTAGCTAATATCTGCTGGCTGTGACGTTACTCGCAGAAGAAGCACCGGCTAACTCCGTGCCAGCAGCCGCGGTAATACGGAGGGTGCAAGCGTTAATCGGAATTACTGGGCGTAAAGCGCACGCAGGCGGTTTGTTAAGTCAGATGTGAAATCCCCGCGCTTAACGTGGGAAC
+
GGGGGGGGGGGGGGGGGGGGGGGGGGGGGGGGGGGGGGGGGGGGGGGGGGGGGGGGGGGFGGGGGGGGGGGGGGGGGGGGGGGFFGGGGGGGGGGGGGGGGGFCFGGGGGGGGGGGGFGFGGGGFGGFGGAFGGFGGGGGGGGGGGGGGGGGGEGGGGGGGGGGGGEFGGDGGGGGGGGGGGGGGGGGFGGGGGGGGFGGGGEEGGEEGFGGGGDEGGGCDG?FFGFGGGGGFGGEDGFG5<>DGDCGFGGDDGGFF=F?EF>FF>D5*=@FF?@??95@:1<BFF>((7524(
@M04650:207:000000000-C238N:1:1101:9527:14713 1:N:0:19
ACTCCTACGGGAGGCAGCAGTGGGGAATATTGCACAATGGGCGCAAGCCTGATGCAGCCATGCCGCGTGTATGAAGAAGGCCTTAGGGTTGTAAAGTACTTTCAGTTGGGAGGAAGGCGTTGATGCTAATATCATCAGCGATTGACGTTACCAACAGAAGAAGCACCGGCTAACTCCGTGCCAGCAGCCGCGGTAATACGGAGGGTGCAAGCGTTAATCGGAATTACTGGGCGTAAAGCGCACGCAGGCGGTTGATTAAGTTAGATGTGAAATCCCCGGGCTTAACCTGGGAAT
+
GGGGGGGGGGGGGGGGGEGGGGGGGGGGGGGGGGGGGGGGGGGGGGGGGGGGGGGGGFGGGGGGGGGGGGGGGFGGGGGGGGGGGGGGGGGGGGGGGGGGGGGGGCFGGGDGGGGGGGGGGGFGGGGGGGGGGGGGGGFGGG7FGGGF?FGGGGDGGGGGGGGGGGGGGGGGGFDGGGGGGGGGGGGGGGGGGGGEFGGGGDGGGGGGGGGFGGGGGGGGG:E=GGGGGGG=BGDGGC=D@GDBGGGD@DGC3D*946@F99:C?GF<FBFFFFFFFFGFB;GFFFB)4FF??(
@M04650:207:000000000-C238N:1:1101:23512:14759 1:N:0:19
ACTCCTACGGGAGGCAGCAGTGGGGAATATTGCACAATGGGCGCAAGCCTGATGCAGCCATGCCGCGTGTGTGAAGAAGGCCTTCGGGTTGTAAAGCACTTTCAGCGAGGAGGAAGGGCGATGTCTTAATACGGCATCGCATTGACGTTACTCGCAGAAGAAGCACCGGCTAACTCCGTGCCAGCAGCCGCGGTAATACGGAGGGTGCAAGCGTTAATCGGAATTACTGGGCGTAAAGCGCACGCAGGCGGTTTGTTAAGTCAGATGTGAAATCCCCGGGCTCAACCTGGGAAC
+
GGGGGGGGGGGGGGGGGGGGGGGGGGGGGGGGGGGGGGGGGGGGGGGGGGGGGGGGGGGGGGFGGDFCGGGGGGGGGGGGGGGGGGGG8FGGGGGGGGGGDEGGGGGGGGGGGGGGGGGGDGGGGGGGFGGGGGGGGGGGGEEGGGFFFFGGGGGGGGGGGGFGGGGGGGGGGGFGGGGGGGGGGGGGGCGDGGGGGCGGDEGGGGGGGGGGEGGGFGGGGGGFFGGGGDGGEEGGGGFGED@BDDGGFGD>DDDF?@?FGFGG8*>5B=FFF=F??;G>EFGFFFF:?FFF5(
@M04650:207:000000000-C238N:1:1101:28472:14762 1:N:0:19
ACTCCTACGGGAGGCAGCAGTGGGGAATATTGCACAATGGAGGAAACTCTGATGCAGCAACGCCGCGTGAGCGATGAAGGTCTTCGGATCGTAAAGCTCTGTCTTTAGGGATGATAATGACAGTACCTAAGGAGGAAGCCACGGCTAACTACGTGCCAGCAGCCGCGGTAATACGTAGGTGGCGAGCGTTATCCGGATTTATTGGGCGTAAAGGGAGCGTAGGCGGATACTTAAGTGGGATGTGAAATACTTGGGCTCAACCCGAGTACTGCATTCCAAACTGAGTATCTAG
+
GGGGGGGGGGGGGGGGGGGGGGGGGGGGGGGFGGGGGGGGGGGGGGGGGGGGGGGGGGGGGGGGGGGGGGGFGGGGGGGGGGGGGGGGGGGGGGGGGGGGGGGGGGGGDGGGGGGGGGFGGGGGGGGGGGGFFFEGFGGGGDGGGDEGGGGGGGGGGGGGGGF,BC:FGGGGGGFFCGGGEEFGECGGGGEFFGGGE>BCEEFFGGGGEGGGGGEEGGGGGGGGDGEEEFEGFFD<CF>4@G@F7DFGFGGFCF4<FFFF6>CC3DG?4=?FF?B9AAF?><:6?99)409:
@M04650:207:000000000-C238N:1:1101:19309:14762 1:N:0:19
ACTCCTACGGGAGGCAGCAGTGGGGAATATTGCACAATGGGCGCAAGCCTGATGCAGCCATGCCGCGTGTGTGAAGAAGGCCTTCGGGTTGTAAAGCACTTTCAGCGAGGAGGAAGGGCGATGTCTTAATACGGCATCGCATTGACGTTACTCGCAGAAGAAGCACCGACTAACTCCGTGCCAGCAGCCGCGGTAATACGGAGGGTGCAAGCGTTAATCGGAATTACTGGGCGTAAAGCGCACGCAGGCGGTTGGATAAGTTAGATGTGAAAGCCCCGGGCTCAACCTGGGAAT
+
GGGGGGGGGGGGGGGGGGGGGGGGGGGGGGGGGGGGGGGGGGGGGGGGGGGGGGGGGGGGGGGGGGGEGGGGGGGGGGGGGGGGGGGGGGGGGGGGGGGGGGGGGGGGGGGGGGGGGGGGGGGGGGGGGGGGGGGGGGGGGGGGGGGGGGGGGGGGGGGGGGGGGGGGGGGGGGGGFGGGGGGGGGGGGGGGGGGGGGGGGGGGGGGGGGGFEGGGGGGGGGGGGFGGGGGGEGGGGGFGFGFDGDGDEDGD37D66FFFFF>G?FFFFFFFFF>><BGFFFDFFF4:BFFFF:
@M04650:207:000000000-C238N:1:1101:9985:14778 1:N:0:19
ACTCCTACGGGAGGCAGCAGTGGGGAATATTGCACAATGGGCGCAAGCCTGATGCAGCCATGCCGCGTGTATGAAGAAGGCCTTAGGGTTGTAAAGTACTTTCAGTTGGGAGGAAGGCGTTGATGCTAATATCATCAGCGATTGACGTTACCAACAGAAGAAGCACCGGCTAACTCCGTGCCAGCAGCCGCGGTAATACGGAGGGTGCAAGCGTTAATCGGAATTACTGGGCGTAAAGCGCACGCAGGCGGTTGATTAAGTTAGATGTGAAATCCCCGGGCTTAACCTGGGAAT
+
GGGGGGGGGGGGGGGGGGGGGGGGGGGGGGGGGGGGGGGGGGGGGGGGGGGGGGGGGGGGGGGGGGGGGGGGGGGGGGGGGGGGGGGGGGGGGGFGGGGGGGGGGFGGGGGGGGGGGGGGGGGGGGGGGGGGGGGGGGGGGGFGGGGGGGGGGFGGGGGGGGGGGGGGGGGGDDFDCEFGEFGGGGGGGGGGGGCEGGGGEGGGGGGGGFCFGEGGGFGG5DEGGDGGGGGCBG<EGF?GFGDFGGDGFGGGGG*@FFFFGFGGFFFFF=BFFFFFFBD>:>GFFFFFFFF?02
@M04650:207:000000000-C238N:1:1101:29268:14786 1:N:0:19
ACTCCTACGGGAGGCAGCAGTAGGGAATCTTCCGCAATGGGCGCAAGCCTGACGGAGCAACGCCGCGTGTGCGAAGAAGGTCTTCGGATCGTAAAGCACTGTTGTTAAGGAAGAATGACAGTAAGGGTCACTATTTACTGTGTGACGGTACTTAACCAGAAAGCCACGGCTAACTACGTGCCAGCAGCCGCGGTAATACGTAGGTGGCAAGCGTTATCCGGAATTATTGGGCGTAAAGCGCGCGTAGGCGGCGAGATTAGTCTGATGTGAAAGCCCCCGGCTCAACCGGGGAGG
+
GGGGGGGGGGGGGGGGGGGGGFGGGGGGGGGGGGGGGGGGGGGGGGGGGGGGGGGGGGGGGGGGGGGGGGFGGGGGGGGGGGFGGGGGGGGGGGGGGFGGGGGGGGGDGGGGGGGGGGGGGGGGGGFAFFGGCFCFGGGGGGGGGGGGGGGGFGGGGGGGGGGGGGGGGGGGGGGGGGGGGGGGGGGGGDGEEGGDFFGGGGGGGGGG6FGGGGE=FGGCGGGGGGGGGGGGFGGGGGFGFGFFDGGGFGDDC5<>)84?GFFD9:0:FF=FF)75:6D>31>=@F>>0:>0(9
@M04650:207:000000000-C238N:1:1101:25925:14794 1:N:0:19
ACTCCTACGGGAGGCAGCAGTGGGGAATATTGCACAATGGGCGCAAGCCTGATGCAGCCATGCCGCGTGTATGAAGAAGGCCTTCGGGTTGTAAAGTACTTTCAGCGGGGTGGAAGGGAGTAAAGTTAATACCTTTGCTCATTGACGTTACCCGCAGAAGAAGCACCGGCTAACTCCGTGCCAGCAGCCGCGGTAATACGGAGGGTGCAAGCGTTAATCGGAATTACTGGGCGTAAAGCGCACGCAGGCGGTTGATTAAGTTAGATGTGAAATCCCCGGGCTTAACCTGGGAAT
+
GGGGGGGGGGGGGGGGGGGGGGGGGGGGGGGGGGGGGGGGGGGGGGGGGGGGGGGGGGGGGGGGGGGGGGGGGGGGGGGGGGGGGGGGGGGGGGGGGGGGGGGGGGGGGGGGGGGGGGGGGGGGGGGGGGGGGGGGGGGGGGGGGGGGGGGGGGGGGGGGGGFGGGGGGGGGGGGGGGGGGGGGGGGGGGGGGGGGGGGGDGEGGGGGGGFGGGGGFGGGGGGGGGGGGGGGFGGGGGFGDD>EGGGGFGGGDGF??=BFGFGGFFD46@BFFFFFF>DEF>FFFFFFFFFBF1
@M04650:207:000000000-C238N:1:1101:21708:14796 1:N:0:19
ACTCCTACGGGAGGCAGCAGTGGGGAATCTTGCACAATGGGCGGAAGCCTGATGCAGCGACGCCGCGTGGGGGATGACGGCCTTCGGGTTGTAAACTCCTTTCGCTAGGGAAGAAGCCATTTTGTGGTGACGGTACCTGGATAAGAAGCACCGGCTAACTACGTGCCAGCAGCCGCGGTAATACGTAGGGTGCAAGCGTTGTCCGGAATTACTGGGCGTAAAGAGCTCGTAGGTGGTTTGTCGCGTCGTCTGTGAAATCCCGAGGCTTAACTTCGGGCGTGCAGGCGATACGGG
+
GGGGGGGGGGGGGGGGGGGGGGGGGGGGGGGGGGGGGGGGGGGGGGGGGGGGGGGGGGGGGGGGGGGGGGGGGGGGGGGGGGGGGGGGGGGGGGGGGGGGGGGGGGGGGGGGGGGGGGGGGGGGGGGGGGGGGGGGGGGGGGGGGGGGGGGGGGGGGGGGGGGGGGGGGGGGGGGGGGGGGGGGGGGGGGGGGGGGGGGGCGGGGGGGGGGGGGGGGGGGEGGGGGGFGDGGFGGGCGFGFGF@GGGGEGGGCCG?BFF@GFGGFGGBFFFFFFFFFFGFFFGFFFFF>FBFFF
@M04650:207:000000000-C238N:1:1101:12921:14803 1:N:0:19
ACTCCTACGGGAGGCAGCAGTGGGGAATATTGCACAATGGGGGAAACCCTGATGCAGCAACGCCGCGTGAGTGATGACGGTCTTCGGATTGTAAAGCTCTGTCTTTAGGGACGATAATGACGGTACCTAAGGAGGAAGCCACGGCTAACTACGTGCCAGCAGCCGCGGTAATACGTAGGTGGCAAGCGTTGTCCGGATTTACTGGGCGTAAAGGGAGCGTAGGCGGATCTTTAAGTGGGATGTGAAATACTCGGGCTCAACCTGGGGGCTGCATTCCAAACTGGGGATCTAG
+
GGGGGGGGGGGGGGGGGGGGGGGGGGGGGGGGGGGGGGGGGGGGGGGGGGGGGGGGGGGGGGGGGGGGGGGGGGGGGGEGGGGGGGGGGGGGGGGGGGGGGGGGGGGGGGFGFGGDEFFGGGGGGGGGGGGGGGGGGGGGGFGGGGGGGGGGGGGGFGGGGGGGGGGEFGGGGGGGG:CFCGGGGGGGGGGGGGGGGGDGGGDFGGGGGGDGGGGGDGGGGGGFGG5>GGFCF+:<CFFGFGFFGGGGFDFFGGG3)89?C@CFFGD9>@EDFFFFAAGFFBGFFFBBB7?>
@M04650:207:000000000-C238N:1:1101:15418:14840 1:N:0:19
ACTCCTACGGGAGGCAGCAGTGGGGAATATTGCACAATGGGCGAAAGCCTGATGCAGCAACGCCGCGTGAGCGATGAAGGCCTTCGGGTCGTAAAGCTCTGTCCTCAAGGAAGATAATGACGGTACTTGAGGAGGAAGCCCCGGCTAACTACGTGCCAGCAGCCGCGGTAATACGTAGGGGGCTAGCGTTATCCGGAATTACTGGGCGTAAAGGGTGCGTAGGCGGTCTTTCAAGCCAGAAGTGAAAGGCTACGGCTCAACCGTAGTAAGCTTTTGGAACTGTAAGACTTGAGG
+
GGGGGGGGGGGGGGGGGGGGGGGGGGGGGGGGGGGGGGGGGGGGGGGGGGGGGGGGGGGGGGGGGGGGGGGGGGGGGGGGGGGGGGGGGGGGGGGGGGGGGGGGGGGGGGGGGGGGGGGGGGGGGGGGGGGGGGGGGGGGGGGGGGGGGGGGGGGGGGGGGGGGGGGGGGGGGFGFGGFGGGGGGGGGGGDGGGGGGGGGGGGGGGGGGGGGGGGGGGGDGGEGGGGGGGGFFGGGGGFGFGFFGGGGFGGGFGGFEFFFGFGGFGGFFFFFFB6@9?FFF?DFFFFFFFFF:(
@M04650:207:000000000-C238N:1:1101:12805:14848 1:N:0:19
ACTCCTACGGGAGGCAGCAGTAGGGAATCTTCGGCAATAGACGAAAGTCTGACCGAGCAACGCCGCGTGAGTGAAGAAGGCTTTCGGATCGTAAAACTCTGTTGTTAGAGAAGAACAAGGACGGTAGTAACTGAACGTTCCCTGACGGTATCTAACCAGAAAGCCACGGCTAACTACGTGCCAGCAGCCGCGGTAATACGGAGGTGGCAAGCGTTGTCCGGATTTATTTGGCGTTAAGCGAGGGCAGGCGGGTTCTTAAGTCTGAGGTGAAAGCCCCCGGCCCAAACGGGGAGG
+
FGGFGGFGGGGGGGEEGGGGGG9DGFEG,FEF?;FFEFEGEAFFG::,@6CFF8@FBFGGGCFCFFEGGGGGGGGGGGGG89FFGGG+BCGGFFGAGGGGGGEF9,<C,CFGFGFGDA<?B<F+8+8FFGFFFGGGDD,,@>,>:83C8+:@FFF,@EEDFDA,DFG7BCB*D<C9D*>:1>F6@,,,=88*==*=>2+*1*38*=*7<+A7*2*//*25?7:C902:9CFC7*)29:9D)))0**/9)95)/**098892*00*0340*9@*)73:1>B:2)07)720.8((4
@M04650:207:000000000-C238N:1:1101:20169:14877 1:N:0:19
ACTCCTACGGGAGGCAGCAGTAGGGAATCTTCCGCAATGGACGAAAGTCTGACGGAGCAACGCCGCGTGTGTGAAGAAGGTTTTCGGATCGTAAAGCACTGTTGTTAGAGAAGAACACCCACCATAGGAAATGATGGTGGCATGACGGTATCTAACCAGAAAGCCACGGCTAACTACGTGCCAGCAGCCGCGGTAATACGTAGGTGGCAAGCGTTGTCCGGATTTATTGGGCGTAAAGCGAGCGCAGGCGGTTTCTTAAGTCTGATGTGAAAGCCCCCGGCTCAACCGGGGAGG
+
GGGGGGGGGGGGGGGGGGGGGGGGGGGGGGGGGGGGGGGGGGGGGGGGGGGGGGGGGGGGGGGGGGGGGGGGGGGGGGGGGGGGGGGGGGGGGGGGGGGGGGGGGGGGGGGGGGGGGGGGGGGGGGGGGGGGGGGGFFGGGGFGGGGEFGGGGGGGGGGGGGGGGGGGGGGGGGFFGGGGGGGGGGGGGGGGECEEGFGF9+@EGFGGGGGFGGGGGG=DCDE*CFGFGGGGFGGGGGFGFGDDGGGGFGGGGDGFF?FFGFCFBGGFFFBFFFFFFFGFFBGFFFFF9>E6>F
@M04650:207:000000000-C238N:1:1101:7114:14912 1:N:0:19
ACTCCTACGGGAGGCAGCAGTGGGGAATATTGCACAATGGGCGCAAGCCTGATGCAGCCATGCCGCGTGTATGAAGAAGGCCTTCGGGTTGTAAAGTACTTTCAGCGAGGAGGAAGGCGTTGTGGTTAATAACCGCAACGATTGACGTTACTCGCAGAAGAAGCACCGGCTAACTCCGTGCCAGCAGCCGCGGTAATACGGAGGGTGCAAGCGTTAATCGGAATTACTGGGCGTAAAGCGCACGCAGGCGGTCAATTAAGTCAGATGTGAAAGCCCCGAGCTTAACTTGGGAAT
+
GGGGGGGGGGGGGGGGGGGGGGGGGGGGGGGGGGGGGGGGGFGGGGGGGGGGGGGGGGGGGGGGGGGGEGFGGGGFGGGGGGGGGGGGGGGGGGGGGGGGGGGGGGGGGGGGGDGFGGGFGGGGGGGGGGGGGGGGGGGGGF<FFFGGDGGGGGGGGGGGGGGGGGGGGGGGGGGGGGFFGGFGGGGGGGGGGEGGG9FGG>EGGGGGGGGGGGGGFGGGGGGG6FGGGGFGFCGG5:FGFG@EGCGD>CGD<5CFBBFFGFGGFGG<=BFF6?F31;D:>>C??@?42;@:?7
@M04650:207:000000000-C238N:1:1101:26476:14954 1:N:0:19
ACTCCTACGGGAGGCAGCAGTGGGGAATATTGCACAATGGGCGCAAGCCTGATGCAGCCATGCCGCGTGTATGAAGAAGGCCTTCGGGTTGTAAAGTACTTTCAGCGGGGAGGAAGGGAGTAAAGTTAATACCTTTGCTCATTGACGTTACCCGCAGAAGAAGCACCGGCTAACTCCGTGCCAGCAGCCGCGGTAATACGGAGGGTGCAAGCGTTAATCGGAATTACTGGGCGTAAAGCGCACGCAGGCGGGTTGTTAAGTCAGATGTGAAATCCCCGGGCTCAACCTGGGAAC
+
[truncated: 24,580,456 more chars]
