# Supplementary material for: Captivity causes taxonomic and functional convergence of gut microbial communities in bats
Source: PeerJ. 2019 Apr 30;7:e6844. doi: 10.7717/peerj.6844 (PMC6499062; doi:10.7717/peerj.6844)
Supplement: Data S97 — Raw data of WFVs3. [file peerj-07-6844-s102.gz › ZTPSN18AB892-WFVs3_R2.fq]

@M04650:207:000000000-C238N:1:1101:24283:2140 2:N:0:19
CGACTACAAGGGTATCTAATCCTTTTCGCTACCCATGCTTTCGCTCCTCATTTTCAGTTACTGCCCATATTCCTTCCTTCGCCATCGGTTTTCTTCCTTATTTCTGCGCATTCCACCGCTACACCTGTAATTCCATTCTCCTCTACAGCACTCCAGCCTGCCCGTTTCTCCTGCCCGCCCGACTTTATGCCTCGTGATTTCACAGCCGACTTCACAAACCACCTCCTATCTCTTTACTCCCAGTAATTCCGCTCAACTCTTTCACCCTACGTATTACCGCGGCTGCTTGCACTTCTTTAGC
+
---8A+;,,;,,C,C<E,,C@C@-CC,+8B,8C<,;,;FFFE:,B<CFC,,<,CC,,C,,;;,,6C<,,,,;6C,9,CFF<7B,B4,,8,@B<FEE@F,,A,@AD4,+6+B=?,,99+6=+=,4,,,,,,:=@<,,9,=<=+9D,@,,,,9;D8,944@,4411C,6,,83E+3,6+0=+++++8=,,534@,7+,+5@@9+5++*0*00***+*+*)4;)34>)/)**2>??CF*4*4,2()0++18=:2((0))2)/97)2)20/6,(/6)>49;710((47((5))*.2)5)--:)))
@M04650:207:000000000-C238N:1:1101:17618:2212 2:N:0:19
CGCTACCGGGGTATCTAATCCTGTTTTCTCCCCACGCTTTCGAGCCTCAGCGTCCGTTACAGTCCCGAGAGCCGCCTTCGCCACTTTTTTTCCTCCCTTTTTCTACCCATTTCCCCGCTACCCCTGGAATTCCACTCTCCTCTTCTGCCCTCACGTCTCCCAGTTTCCAATTACCCTCCCCGTTTTCGCCGTGGGCTTTCACATCCTCCTTTAGAAACCCCCTGCGCTCCCTTTTCGCCCCATTAATCCGTACAACTCTTTCCCCCTACTTATTTCCCCCTCTTCTTGCCCCTTCTTTTCC
+
-8A@<CF++7@F,C<@,,C6@<,CFE,;@@6CC,@+:8CE,,,,6@64,,6+B,++:@,B,,,::,6,+++,:++88B,,8B,8C,,C,>C,:5,4+:,9,544,9,,,4CF,,9B++++8,@+3++:,8A,7,6,67=@9+6<A=,,,63*,,,584,6@,,5DD;,,,738;D9<91@:*1DC*,*46*****42?C1+4,+/0**/;:+)+*++/3*(92(0).03)-49F*.)(18*(.)**.-:)).()*.*.4--6*)<84(3)66-<)-0*.((-.-.66))+.*3,(44+).3
@M04650:207:000000000-C238N:1:1101:17853:2237 2:N:0:19
CGACTACTGGGGTTTCTAATCCTGTTTGCTCCCCACGCTTTCGCACCTGAGCGTCAGTCTTCGTCCAGGGGGCCGCCTTCGCCACCGGTATTCCTCCAGATCTCTACGCATTTCACCGCTACACCTGGAATTCTACCCCCCTCTACGAGACTCAAGCTTGCCAGTATCAGATGCAGTTCCCAGGTTGAGCCCGGGGATTTCACATCTGACTTAACAACCCGCCTGCTTGCGCTTTACGCCCAGTACTTCCGATTAACGCTTGCTCCCTCCGTCTTACCGCTGCTGCTGGCACGTATTTCGC
+
---AB+CF9ECCFGGFF9CEFGG-EFFCFFDEEF8C:@CFGG:@:FBFE,,C+@B77C@CCFCFGG,,C,+4@C+@CEGGF@C:C<+4@+BFCADFC,,,CEFGG,?=C7FEFC,CB:CDCCFDAF,,,,CFFE9?,36@>DGF7>>++1>AC,3E,@;@8>97F,5D,,,7<<9,=CFFF@,*?D,,=B:F*=*/):CGG6C6AGGF?:CF97:+9(393C9<6F:F25109CF9F08:84(5**..:65(45*)036<63D)20327,08(;4<:702(((5)..)(2(<(44)8C),,
@M04650:207:000000000-C238N:1:1101:12203:2271 2:N:0:19
CGACTACTAGGGTATCTAATCCTGTTTGCTCCCCACGCTTTCGCACCTGAGCGTCAGTCTTTGTCCAGGGGGCCGCCTTCGCCACCGGTATTCCTCCAGATCTCTACGCATTTCACCGCTACACCTGGAATTCTACCTCCCTCTACAAGACTCTAGCCTGCCAGTTTCGGATGCAGTTCCCAGGTTGAGCCCGGGGATTTCACATCCGACTTGACAGACCGCCTGCGTGCGCTTTACGCCCAGTAATTCCGATTCACGCTTGCCCCCTCCGTATTACCGCCGCTGCTTGCACGTATTTATC
+
--8@CEGGGGGGGDGFGGFGGGGGGGGFGGGFGEDGCGGGGG7C@CEF:A8CCFGC7EDF<FEFFFAF,8+@@C:CEGGG@CE@B4@CF@DEFFGGG<,?D=FEF@<=C=FGGGGGCCECEE9F=:EC8,EAF<37A,,ACFGFGF9@,,@@EFGCA@D,,@8CGFFG+++8C:7EA;2<6D6:CF68CCC?4957):FGC6E6>98?@GDD8*7+/(=57<;D(;(2(9(10CF:64C8:162**6<CF4--5*.::<13:5(989;B67<(25<@>?1(41,-7:<5=)<:(.)8E)65
@M04650:207:000000000-C238N:1:1101:17214:2335 2:N:0:19
GGACTACCCGGGTATCTAATCCTGTTTGCTCCCCACGCTTTCGCACCTGAGCGTCAGTCTTTGTCCAGGGGGCCGCCTTCGCCACCGGTATTCCTCCACATCTCTACGCATTTCACCGCTACACATGGAATTCTACCCCCCTCTACAAGACTCTAGCTGACCAGTCTTAGATGCCATTCCCAGGTTAAGCCCGGGGATTTCACACCTAACTTAATCAACCGCCTGCGTGCGCTTTACGCCCAGTAATTCCGATTAACGCTTGCACCCTCCGTATTACCGCGGCTGCTGGCACGGAGTTAGC
+
-ACCCGGGGGGGGEGGGGGGGGGGGGGGGGCGGGGGGGGGGGG7FFEG=EGGGGGGGGDFGFFCFGDGGG>CE=FGGGGGGGGGGGGGGCFGG99FF8AFDCEGGGGFGGGGGGGGGGGGGDEE,A,FEGGFGDFFC,3FEGGFGFF676DFGGFGGF9FGGGGGGACC9,@CCFGFFGFGGG@FFGGE?EFG=*7):F986BC)8*;37C>AGGG:7EC9D6<0F7737232E<<F<GGGB:87CBBG7FB?BGF73(-::FFGFB0:02:?E?)3:<B06>161::(*,<:612:G<<A
@M04650:207:000000000-C238N:1:1101:19203:2341 2:N:0:19
GGACTACAGGGGTATCTAATCCTGTTCGCTCCCCACGCTTTCGAGCCTCAGCGTCAGTTACAGTCCAGAGAGTCGCCTTCGCCACTGGTGTTCTTCCTAATCTCTACGCATTTCACCGCTACACTAGGAATTCCACTCTCCTCTCCTGCACTCTAGATACTCAGTTTGGAATGCAGTACTCGGGTTGAGCCCAAGTATTTCACATCCCACTTAAGTATCCGCCTACGCTCCCTTTACGCCCAATAAATCCGGATAACGCTCGCCACCTACGTATTACCGCTGCTGCTGGCACGTAGTTAGC
+
-ABCCGGCFGGGGGGGGGGGGGGGFGGGGGGGGGGGGGGGGGGGGGGFGGGGGGGEGFGGGFGGGGGGAFDEGGGGGGGGGGGGGGFGGGGGGGFFGGGGFFGGGGGGGEGFGGFFFDEGGCFFFDFGGGGGFFEFFGGFGFGFCEFG<,EDFGGGGFGF8CFGFEDD6BDFGGGGFDGFGDGEGDECFGFF6CFCGGGGG>G+BDCA5CFC=8DCBC@EFF=D=A)9@D>FD7ACFFEGD;?@F*7);AE>;3*7=69;71D(*;?1::<2<F?2<743(49>D<?B,7(<(8:((<).6
@M04650:207:000000000-C238N:1:1101:10168:2383 2:N:0:19
GGACTACCAGGGTTTCTAATCCTGTTTGCTCCCCACGCTTTCGAGCCTCAGCGTCAGTTACAGTCCAGAGAGTCGCCTTCGCCACTGGTGTTCTTCCTAATCTCTACGCATTTCACCGCTACACTAGGAATTCCACTCTCCCCTCCTGTACTCTAGATCTCCAGTTTGGAATGCAGCCCCCAGGTTGAGCCCGAGTATTTCACATCCCACTTAAAGATCCGCCTACGCTCCCTTTACGCCCAGTAAAGCCGGACAACGCTTGCCACCTACGTATTACCTCGGCTGCTGGCACGTAGTTAGC
+
9C@CCGGGGGGGGGGGGGGGGGGGGGGGGGGGGGGGGGGGGGGGGGGGGFGGGGGGGGGGGGGGGGGGGGGGGGGGGGGGGGGGGGGGGGGGGGGGGGGGGGGGGGGGGGGGGGGGGGGGGGGGGFGFEFFGGGGGGGGGGFGFGGGC<AFFGGGGG8;DDFGDGGGGG,EFDGGGGGGGGGGGGGGGGGGGGGCFFGGGGFGFFGGFEGGGFFGGF*<DBGADFFD49DFFDEFCF?CGGFFFC+6)+;A6@5D@GFFB?FF7CGB1.5:FFFFBGC)5?0339?348E0C6:?2?G)66
@M04650:207:000000000-C238N:1:1101:7111:2441 2:N:0:19
GGACTACCCGGGTATCTAATCCTGTTTGCTCCCCACGCTTTCGCGCCTCAGTGTCAATGTTGGCCCAGACAGCTGCCTTCGCCATTGATGTTCCTTCTGATCTCTACGCATTTCACCGCTACACCAGAAATTCCGCCATCCTCTACCACATTCTAGTGATCCAGTATCAAATGCAATTCCCAGGTTGAGCCCGGGGCTTTCACATCTGACTTAAATCACCACCTACGCGCCCTTTACGCCCAGTAATTCCGATTAACGCTTGCCCCCTCCGTATTCCCGCGGCTGCTGGCACTGCGTTAGC
+
CCCCC<FGGGGGGGGGGFGGGGGFGGGGGGGGGGDGDGDGGGGGDGGGG,EFGFGGGGGGGEGFGGGGGGGGGGGGFFGGGGGGGGGFGGGGGGGGGGDFGGGGG9FFGCGDGGGGGE>DCFGGGGGGGGGGGGGGGDGGFCEFGGC8FFGFGGGCGGGGGGGCFEEAF9EA8FGDG7D8DGGFFFCEECFGE6EEGDGFDB>AFGFFEGF7CG+=B*D>=FDD9A9DBD2@BGFCF;GFGFF4C@?CGFA018DED02<0(*.9=>482,238?)09:>0>>>(4:2?G(3(,)4(:3(-
@M04650:207:000000000-C238N:1:1101:10541:2448 2:N:0:19
GGACTACTGGGGTTTCTAATCCTGTTTGCTCCCCACGCTTTCGAGCCTCAGCGTCAGTTACAGACCAGAGAGCCGCCTTCGCCACTGGTGTTCCTCCATATATCTACGCATTTCACCGCTACACATGGAATTCCACTCTCCTCTTCTGCACTCAAGTCTACCAGTTTCCAATGACCCTCCCCGGTTGAGCCGGGGGCTTTCACATCAGACTTAAGAAACCGCCTGCGCTCGCTTTACGCCCAATAAATCCGGACAACGCTTGCCACCTACGTATTACCGCGGCTGCTGGCACGTAGTTAGC
+
CCCCCGGGGGGGFGGGGGGGGGGGGGGGGGGGGGGGGGGGGGGGFGGGGGGFGGGGGCFGGGGGGGGGGGGGGGGGGGGFFECFFDFGFGGGFGGGGGEGGGGGGGGGGGGGGGGGGGGGDCFGGDGGFFAFGGGGGGGG=FGFGFGFGEGFGGGGFC;,3CDFFGGGGGGFFGGGD=8+CEGGGGGGGGGGDEGDD<CFDFGFFG=AEGDCEFGCA@GF;DFF@:@DB3;>0CFF?BGEC??0C*<2DF@;?EG:G>F:((/4DG:????<?GFAG*(-4;B0(42>:E?F:2:0(<:A)
@M04650:207:000000000-C238N:1:1101:17094:2472 2:N:0:19
GGACTACCGGGGTTTCTAATCCTGTTTGCTCCCCACGCTTTCGAGCCTCAGCGTCAGTTACAGTCCAGAGAGTCGCCTTCGCCACTGGTGTTCTTCCTAATCTCTACGCATTTCACCGCTACACTAGGAATTCCACTCTCCCCTCCTGTACTCTAGATCTCCAGTTTGGAATGCAACCCCCAGGTTGAGCCCGAGTATTTCACATCCCACTTAAAGATCCGCCTACGCTCCCTTTACGCCCAGTAAATCCGGACAACGCTTGCCACCTACGTATTACCGCGGCTTCTGGCACGTAGTTAGC
+
CCCCCGGGGGGGGGGGGGGGGGGGGGGGGGGGGEGGGGGGGGGGGGGGGGGGGGGGGGGGGGGGGGGGGGFEGGGGGGGGGGGGGGGGGGGGGGGGGGGGGGGGGGGGGGGGGGGGGGGGEGGGFFGGFFFGGGGGFGGGFGEBGGG?FFCFGGGGFCFFGFGGGGGGEFGGGCFGFFEGGGGECFFCCFFGGDCFGGGGGFGFCGF9>CCFEGGGFFGGDGDDFF(:>G=@@GFFA0EFG02;FDE?GFB1()).1,9::<DB:FFB::((,<74FF?F(-4((.66AF,A031(4C5))
@M04650:207:000000000-C238N:1:1101:21601:2479 2:N:0:19
GGACTACTCGGGTTTCTAATCCTGTTTGCTCCCCACGCTTTCGCACCTGAGCGTCAGTCTTTGTCCAGGGGGCCGCCTTCGCCACCGGTATTCCTCCAGATCTCTACGCATTTCACCGCTACACCTGGAATTCTACCCCCCTCTACAAGACTCTAGCTGGACAGTTTTAAATGCAATTCCCAGGTTGAGCCCGGGGCTTTCACATCTGACTTAATTGACCGCCTGCGTGCGCTTTACGCCCAGTAATTCCGATTAACGCTTGCACCCTCCGTATTACCGCGGCTGCTGGCCCGGAGTTATC
+
CCCCCGGGGGGGGGGGGGGGGGGGGGGGGGGGGGGGGGGGGGGGGGGGGGGGGGGGGGFGGGGGGGGGGGGGGGGGGGGGGGGGGGDEGGGGGGGGGGGGGGGGGGGGGGGEGGGGGGGGGGGGGGGGGGGGGGGGGGGGGGGFGGGF,?FAGGGGGGGFGGGGGFGGGGGGFCFGGGGGGGGFGGGGDGDGGC=EGDGG7>FFCFDFEGFGFFGDCFGGFGFFD5>A(5;9(CFBF?GGGF:3F7<AFFFFFFDDF?(,4?<26@<<?FB0,;:<FF:;>;>69BF)4*,1-91>8?)).
@M04650:207:000000000-C238N:1:1101:23884:2485 2:N:0:19
GGACTACCGGGGTATCTAATCCTGTTCGCTACCCATGCTTTCGCTCCTCAGTGTCAGTAACTGCCCAGAGACCTGCCTTCGCCATCGGTGTTCTTCCTGATATCTGCGCATTCCACCGCTACACCAGGAATTCCAGTCTCCCCTACAGCACTCCAGCCTGCCCGTATCGCCTGCACGCCCGAAGTTAAGCCTCGGGATTTCACAGACGACGCGACAAACCACCTACGAGCTCTTTACGCCCAGTAATTCCGGACAACGCTTGCACCCTACGTATTACCGCGGCTGCTGGCACGAAGTTAGC
+
CCCCCFGGGGGGGGGFGCFFGGGGGGFGGGGGG<FGFFGGFGGGGFG?EFECDFGGGAFFGEFFGFGGGGCGGFEGEGCGGGGGGFEFFGGGGCFGG9FFFGCFDFECEGGFG9EG=FCDGDGGGFEEGGGGFGGGGDGFGGGFGGG8FC,;FGGGGGGGGCFEGGGG6E6>FGC6CDFGGBE73=E:CFGGGGGGC*,,=9FAF4DB>)5:9:D<3(;C1C;DEA;>052)6974@BGGG<?F7D:-:FF9?BG?G3;BFBFBGC??<<4.4<4)30-(7>F0(4:02*(+((-(,+.46
@M04650:207:000000000-C238N:1:1101:13090:2519 2:N:0:19
GGACTACTCGGGTATCTAATCCTGTTTGCTCCCCACGCTTTCGAGCCTCAGCGTCAGTTACAGACCAGAGAGCCGCCTTCGCCACTGGTGTTCCTCCATATCTCTACGCATTTCACCGCTACACATGGAATTCCACTCTTCTCTCTCGCACTCAAGTCTCCCAGTTTCCAATGACCCTCCCCGGTTGAGCCGGGGGCTTTCACATCAGACTTAAAAGACCGCCTGCGCGCGCTTTACGCCCAATAATTCCGGACAACGCTTGCCACCTACGTATTACCCCGGCTGCTGGCACGTAGTTATC
+
CCCCCGGGGGGGGGGGGGFGGGGGGGGGGGGGGGGGGGGGGGGGGGGGGGGGGGGGGGGGGGGGGGGGGGGGGGGGGGGGGGGGGGGGGGGGGGGGGGGGGGGGGGGGGGGEGGGGGGGGGGGGGGGGFEFGGGGGGGGFGGGFGFGGGGGFGGGGFGGGGGGGFFCGGGFFCDFFFDGGGGDGGCEDGGGGCEEGGGGFF6CFFGG83CCFC7CFFDCG6GFFFF951D99BE>AF?GG5:0:FF<):FFF<>G<GBFB?:C77@:007???FB9EF((,((-(,.4:E<G:(86?G2)-
@M04650:207:000000000-C238N:1:1101:11877:2577 2:N:0:19
GGACTAACGGGTATCTAATCCTGTTTGCTCCCCACGCTTTCGAGCCTCAGCGTCAGTTACAGTCCAGAGAGTCGCCTTCGCCGCCGGTGTTCCTCCTAATCTCTACGCATTTCACCGCTACACTAGGAATTCCACTCTCCCCTCCTGTACTCTAGATCTCCAGTTTGGAATGCAACCCCCAGGTTGAGCCCGAGTATTTCACATCCCACTTAAAGATCCGCCTACGCTCCCTTTACGCCCAGTAAATCCGGACAACGCTTGCCACCTACGTATTACCGCGGCTGCTGGCACGTAGTTAGCC
+
CCCCCGGGGGGGGGGGGGGGGGGFGGGGGGGGGGGGGGGGGFDFGGGGGGGGGGGGGGGGGGGGGGGGGGGGGGGGGGGGGGGGGGGFGGGGGGGGGGGGGFGGFGGGGGEGGGGGGGEDGGF?EFFGGEFFGGGFGGGGGGFFGGGGGGGFGGDCFFGGGGGGGFFEGDGGGGGGGGGC6FGCGGFGGCFGGG>E@FGGGFG6FGFFFFCGCFFGAEC<(?=D3A@>(5=;EFFFA(BGG==3:F?CDEBFFBDBD960::D<GG?03137AG4:CD03,3621??5:C>E?:F?A36<?
@M04650:207:000000000-C238N:1:1101:12398:2585 2:N:0:19
GGACTACTCGGGTATCTAATCCTGTTTGCTCCCCACGCTTTCGCACCTGAGCGTCAGTCTTTGTCCAGGGGGCCGCCTTCGCCACCGGTATTCCTCCACATCTCTACGCATTTCACCGCTACACATGGAATTCTACCCCCCTCTACAAGACTCTAGCCAACCAGTTTCAGATGCAATTCCCAAGTTAAGCTCGGGGCTTTCACATCTGACTTAATTGACCGCCTGCGTGCGCTTTACGCCCAGTAATTCCGATTAACGCTTGCACCCTCCGTATTACCGCGGCTGCTGGCCCGGAGTTAGC
+
CCCCCGGGGGGGGGGGGGGGGGGGFGGGGFGGGGGGGGGGGGGGGGGGGAFGGFGGGGGGGGGGGGGGGGGGGGGFGGEGGGGGGGGGGGGGGGFGGGGFFGDF94BF@FGGGGGGEGGGGGGGGGGGGCF?CFGCFGCEGGGFGGF8FDCFFGGEGGGGGGGGFEGGGGGFGGGG7?FCEEEGFGGGGGGEGGGGGDGGGFGF+*:A?@F@C+;C@>C=@GF,3=>81D(7(:7>F0;CE6:?*065**)(4>C9>:90:?7)*;??:?644C7<F7(76;>>B<?B:5(:32,.20.:4
@M04650:207:000000000-C238N:1:1101:11011:2688 2:N:0:19
GGACTACAGGGGTATCTAATCCTGTTTGCTCCCCACGCTTTCGCACCTGAGCGTCAGTCTTTGTCCAGGGGGCCGCCTTCGCCACCGGTATTCCTCCACATCTCTACGCATTTCACCGCTACACATGGAATTCTACCCCCCTCTACAAGACTCTAGCCAACCAGTTTCAGATGCAATTCCCAAGTTAAGCTCGGGGCTTTCACATCTGACTTAATTGACCGCCTGCGTGCGCTTTACGCCCAGTAATTCCGATTAACGCTTGCACCCTCCGTATTACCGCGGCTGCTGGCACGGAGTTAGC
+
CCCCCGGGGGGGGGGGGGGGGGGGGGGGGGGGGGGGGGGGGGGGGGGGGFGGGGGGGGGFGGGGGGGGGGGGGGGGGGGGGGGGGDGGGGGGGGGGGGGGGGGGGAGGGGGGGGGGEFGGDGGGGGGGGGGGGGDGGGCFGDGFGGGGF8BAGDGGGGGGGGGGGGGGGGGCFFFAFGGGGFFGGGGGGG;?>EGEGCGGGFGFFC+=):CFF7C7=>GFBGF?1=@:,CB>07@272CGE:?:>*24C763?F54DBFFFFGF4C:622(-1CBFG*-(46996::27E?G?BFFBC:<6
@M04650:207:000000000-C238N:1:1101:8917:2705 2:N:0:19
GGACTACCGGGGTATCTAATCCTGTTTGCTCCCCACGCTTTCGCACCTGAGCGTCAGTCTTTGTCCAGGGGGCCGCCTTCGCCACCGGTATTCCTCCACATCTCTACGCATTTCACCGCTACACATGGAATTCTACCCCCCTCTACAAGACTCTAGCCAACCAGTTTCAGATGCAATTCCCAAGTTAAGCTCGGGGCTTTCACATCTGACTTAATTGACCGCCTGCGTGCGCTTTACGCCCAGTAATTCCGATTAACGCTTGCACCCTCCTGATTACCGCGGCTGCGGGCACGGAGTTAGC
+
CCCCCFGGGGGGFFGGGGGGCFGGGGGGFGGGFGGGGGGGGG7CE@:AF8,EEGF:FFGFGDCGGGGGGGGGGGGGGGGFCGEF7EGGGGGGGGGGGGFCGGGGGGGCGGGGFFGFGGGGEGGGG,,DC<DGGGGG8,@@EGGFGGFFGFGF@EACGGGGFCEFGGGGC9,@:9@EGFGCGGGGFFGFGCDFGE=CDGG<C:C774C=CGGGF7+;A3CFBG0;(;9>?G(1>5;4B?C8:86:*?>>FFFFBEGB>:><3<5)2;(8?6().042+0(-4;>>9:(3(2(18;(42*695
@M04650:207:000000000-C238N:1:1101:22104:2743 2:N:0:19
GGACTACTGGGGTTTCTAATCCTGTTTGCTCCCCACGCTTTCGCACCTGAGCGTCAGTCTTTGTCCAGGGGGCCGCCTTCGCCACCGGTATTCCTCCACATCTCTACGCATTTCACCGCTACACATGGAATTCTACCCTCCTCTACAAGACTCTAGCCAACCAGTTTCAGATGCAATTCCCAAGTTAAGCTCGGGGCTTTCACATCTGACTTAATTGACCGCCTGCGTGCGCTTTACGCCCAGTACTTCCGGTTAACGCTTGCACCCTCCGTATTACCGCGTCTGATGGCCCGGAGTTAGC
+
C?BCCFGGFGGDGEEGGCGFFFEFGCGGG@<EGFGGGGBEGCCFEC7EF<,C@BFFFE<@EFFC@C,CF7FFGFBECBF?AFCF=FCF4>F<<<FFGG8F,=DGD9F7>FEDGGGEDFE=E=EFFGC=FD?FGFF9DF,>C8DFFED9,,8@,@D8F,,@+@CCA>,>;CCGGGGG7FE;,3@,>FFG7=34@C5*;@CFGFF8B<C8@CCF=++++*,92D(;6A2)(1313EFEF<GG5(28D*44>?)(-8540-14:0729*,4(,((.24<GC299(,43).4.0,*(44;6FAA)
@M04650:207:000000000-C238N:1:1101:22929:2746 2:N:0:19
GGACTACTGGGGTTTCTAATCCTGTTTGCTCCCCACGCTTTCGCACCTGAGCGTCAGTCTTTGTCCAGGGGGCCGCCTTCGCCACCGGTATTCCTCCACATCTCTACGCATTTCACCGCTACACCTGGAATTCTACCCCCCTCTACAAGACTCTAGCCAACCAGTTTCAGATGCAATTCCCAAGTTAAGCTCGGGGCTTTCACATCTGACTTAATTGACCGCCTGCGTGCGCTTTACGCCCAGTAATTCCGATTAACGCTTTCACCCTACGTATTACCGCGGCTGCTTGCACGGAGTTAGC
+
CCCCCCGGFGGGGGGGFFGGGGGGGGGGGGGGGGGGGGGGGGGDEGGGCFEFGGGEGGFGGGGGGGGG@C+FFGGGGGGGGGGGGGGGGGFGGGGGGDF8FCFGGGGGGGGGGGGGGGGGGGGF,?DFGGGGGCDGFC8FECEF9E;FF7FFGFFFEFGGGGGGGGFFGFFCFGGGGFGGG,,>FGGFGG;69:CEGDFFDFGFFF7+<FFG)7:7+9CDBG@03A(26C699=F56(;EE6:?*:<AGF)(3)9<7(-40(:-?E1(((-(.A2AF7(72((73:0)554<1019:C)).
@M04650:207:000000000-C238N:1:1101:11558:2760 2:N:0:19
GGACTACCGGGGTTCTAATCCTGTTTGCTCCCCACGCTTTCGAGCCTCAGCGTCAGTTACAGTCCAGAGAGTCGCCTTCGCCACTGGTGTTCTTCCTAATCTCTACGCATTTCACCGCTACACTAGGAATTCCACTCTCCCCTCCTGTACTCTAGATCCCCAGTTTGGAATGCAGCCCCCAGGTTGAGCCCGAGTATTTCACATCCCACTTAAAGATCCGCCTACGCCCCCTTTACGCCCAGTAAATCCGGACCACGCTTGCCACCTACGTATTACCCCGGCTGCTGGCCCGTAGTTAGCC
+
CCCCCCFGGGGGGGGGGGGGGGGGGGGEGGGGGFGCFGGGGGGGGGGDFDFGGGCGGGGGGGFGGGGCGDGGGGGGGGFFGFGGGGFGGEFGGGGGGGGGGGGGGGFGEEEGGFFGGGGGG9=5FFGGGGFFC9DEFEGGGGDBECGGFGGDCFCGFCGGF@EGGGC6,E9,D=DFGGGGDCFGGGGGGGGGGGFGFGGG79;9AC>ABGFCE8>FA8E4@GD(38@)5C@B8FFF3?GG*2;);;<?F>;:6)>294<BF:64FG14>6..6<<><*(-4(43:5::0*(*,(((6+)-4
@M04650:207:000000000-C238N:1:1101:11707:2800 2:N:0:19
GGACTACGGGGTTTCTAATCCTGTTTGCTCCCCACGCTTTCGAGCCTCAGCGTCAGTTACAGTCCAGAGAGTCGCCTTCGCCACTGGTGTTCTTCCTAATCTCTACGCATTTCACCGCTACACTAGGAATTCCACTCTCCCCTCCTGTACTCTAGATCCCCAGTTTGGAATGCAGCCCCCAGGTTGAGCCCGAGTATTTCACATCCCACTTAAAGATCCGCCTACGCTCCCTTTACGCCCAGTAAATCCGGACAACGCTTGCCACCTACGTATTACCGCGGCTGCTGGCACGTAGTTAGCC
+
CCCCCGGGGGGGGGGGGGGGGFGGGGGGGGGGGDFGGGGGGGGGGGGGGGGGGGCGGGAFFFGGGGGFGGGFGGDGGGGFEGGGFFGGGGGGGGGGGGFGFEFEFADE?BEGFGGGGGCDG9E9EEDFFFGGGFGFFCFGGGGFGGGGFAFFDF,8AFFGG?E@FGAEFGGGGFFGGGDGGGFF<FG@CEFG5E@FGFGFD@C6FDCFBFG>;7=F44FFFG@DF;=)6<BDEDACE?EFF@F3;7?E;)0(3)>@53-:?(*)9C1:??:7>+6:2*4139(--)48:*45870:90).5
@M04650:207:000000000-C238N:1:1101:15520:2849 2:N:0:19
GGACTACCGGGGTATCTAATCCTGTTTGCTCCCCACGCTTTCGCACCTGAGCGTCAGTCTTCGTCCAGGGGGCCGCCTTCGCCACCGGTATTCCTCCAGATCTCTACGCATTTCACCGCTACACCTGGAATTCTACCCCCCTCTACGAGACTCAAGCTTGCCAGTATCAGATGCAGTTCCCAGGTTGAGCCCGGGGATTTCACATCTGACTTAACAAACCGCCTGCGTGCGCTTTACGCCCAGTAATTCCGATTACCGCTTGCACCCTCCGTATTACCGCGGCTGCTGGCCCGGCGTTAGC
+
CCCCCGGGGGGGGGGGGGGGGGGGGDFFGGGGGGGGGGGGGGGGGGGGGDCFDGGGGGGGGGGFGGGGG>FGGGGGGGGFGDGGGGGGGGGGGG8FFGGGGGGGGGGGGDCEFGFAFGGGGGGGFFG8>FGGGGFFGGCEGGGFGFGDEEGFGGGGGGF,DEF?GGGFEGGGFCG7FGGGGGGGGGGGGGFFGGGGGDGFFFGFAC76)+:CE7F7=?GGFGFFFF;3(1((3:@BFBECE:((*2<A>??:<FG2D:>;08C)C8?:<:(44*34C>2719((((534E(73;((,:::<
@M04650:207:000000000-C238N:1:1101:16990:2859 2:N:0:19
GGACTACAAGGGTTTCTAATCCTGTTTGCTCCCCACGCTTTCGCACCTGAGCGTCAGTCTTTGTCCAGGGGGCCGCCTTCGCCACCGGTATTCCTCCACATCTCTACGCATTTCACCGCTACACATGGAATTCTACCCCCCTCTACAAGACTCTAGCCAACCAGTTTCAGATGCAATTCCCAAGTTAAGCTCGGGGCTTTCACATCTGACTTAATTGACCGCCTGCGTGCGCTTTACGCCCAGTAATTCCGATTAACGCTTGCACCCTCCGTATTACCGCGGCTGCTGGCCCGGAGTTAGC
+
CCCCCFGGGGGGGGGGGGGGGGGGGGGGGGGGGGGG7FGEGGGGGGGGGGFGGGGGGFGGGGGGGGGFFGGGGGGGGGGGGGGGGGGGGGGGFFGFGGGGGGGGGGGGGGEGGGGGGGGGGGGGECFGGGGGGGGGGFFGGGGFFGG9EFGFFGGFFFGGGC69CAFFGF9CDGGGGGGGCADFGGFGCGFEECGGGGG:DC;+=CFFFGGGFCGG7>CC(57?FFFF@G99BD349:AEG?(30*<4CF:::FG<7(206637CF:18((-,;:2CC(;>(299047:C(24913484).
@M04650:207:000000000-C238N:1:1101:16808:2882 2:N:0:19
GGACTACAGGGGTATCTAATCCTGTTTGCTCCCCACGCTTTCGCACCTGAGCGTCAGTCTTTGTCCAGGGGGCCGCCTTCGCCACCGGTATTCCTCCACATCTCTACGCATTTCACCGCTACACATGGAATTCCACTCTCCTCTTCTGCACTCAAGTCTCCCAGTTTCCAATGACCCTCCCCGGTTGAGCCGGGGGCTTTCACATCAGACTAATCTCGCCGCCTACGCGCGCTTTACGCCCAATAATTCCGGATAACGCTTGCCACCGACGTATTACCGCGGCTGCTGGCACGTAGTTAGC
+
CCCCCGGGGGGGGGGGGGGGGGGGGGGGGGGGGGGGGGGGGGGGGGGGGGGGGGGGG@<EDGGGGGGGGGGGGGGGGGGGGGGGGGGGCEGDGGGFGGGGGGGGGGFFGGGGGGGGGGEGGGGGGGGGGFFGFGGGGDFGGGGFGGGGFFFFGFGFDCDCDFGGFGGGGGGAFG7?FF?>EGGGEEG6CGGGGGGGGGB+;8+7@CFF<G4F8+>FFFGGBGF?<@?39GBB6EFFFF>GE?<?C*)6DB:;65DBC1(81:F(CE1(--,-292AGG<>>;0;BFFDFA023312,<4A)
@M04650:207:000000000-C238N:1:1101:18555:2908 2:N:0:19
GGACTACCCGGGTATCTAATCCTGTTTGCTCCCCACGCTTTCGTGCCTCAGCGTCAGTTACAGTCCAGAGAGCCGCCTTCGCTACTGGTGTTCCTCCTAATATCTACGCATTTCACCGCTACACTAGGAATTCCACTCTCCTCTCCTGCACTCAAGTCTTACAGTTCCAAAAGCTTACTACGGTTGAGCCGTAGCCTTTCACTTCTGGCTTGAAAGACCGCCTACGCACCCTTTACGCCCAGTAATTCCGGATAACGCTAGCCCCCTACGTATTACCGCGGCTGCTGGCCCGTAGTTAGCC
+
CCCCCGGGGGGGGGGGGGGGGGGGGGGGGGGGGGGGGGGGGGGGGGGGGFGGGGG>FGGFGFGGGGGGGFGGGGGGGGGGGGGGGGGGGGGGGGGGGGGGGGGGGGGGGGGGGGGGGGGGGGGGGGGGGGGGGGGGGGGGGGGFGGGGG?@FGGGGGFGGGGGGGGGGGGF?GGGFGGGGGDCGGGDFGFCEGEGGG7FEGFFFFGGFEG79=9DGFF=/:4>?:?>4>D=25=FEE?CFE?E3;FEFGA5;DE739>(3247<CGF:???26<6>GD19964>6:331:1*,,3<A2<>B
@M04650:207:000000000-C238N:1:1101:21492:2908 2:N:0:19
GGACTACTCGGGTATCTAATCCTGTTTGCTCCCCACGCTTTCGCACCTGAGCGTCAGTCTTCGTCCAGGGGGCCGCCTTCGCCACCGGTATTCCTCCAGATCTCTACGCATTTCACCGCTACACCTGGAATTCTACCCCCCTCTACGAGACTCTAGCTTGCCAGTTTCAAATGCAGTTCCCACGTTAAGCGCGGGGATTTCACATCTGACTTAACAAACCGCCTGCGTGCGCTTTACGCCCAGTAATTCCGAATAACGCTTGCACCCTCCGTATTACCGCGGCTGCTGTCACGGAGTTAGC
+
CCCCCDGGGGGGGGGGGGGGGGGGGGGGGGGGGGGGGGGGGGGGGGGGGFGGGGGGGGGGGGFGGGGGGGGGGGGGGGGGGGGGGGGGGGGGGGGGFGGGGGGGGGGGGGGGGGFGGGGGGGGGGGGGGGGGGGGDFGGGGGGFGGGGGDEFGC;EGGCCGGGGCFGGGCCGGGGGGGGGGGGCFGGGGGGGDCEEGDFFGFGFFGGFFGGCAGFGFFGG>DBFFFFFFGF96EFFF?EGGF?:D7>FGFFF(.9<D:>F?FGFGG<F6<9B(2:)3::BB>;14<B?)94+4?2;FGF9)
@M04650:207:000000000-C238N:1:1101:19268:2912 2:N:0:19
GGACTACTAGGGTTTCTAATCCTGTTTGCTCCCCACGCTTTCGCACCTGAGCGTCAGTCTTTGTCCAGGGGGCCGCCTTCGCCACCGGTATTCCTCCACATCTCTACGCATTTCACCGCTACACATGGAATTCTACCCCCCTCTACAAGACTCTAGCTGACCAGTCTTAGATGCCATTCCCAGGTTAAGCCCGGGGCTTTCACATCTAACTTAATCAACCGCCTGCGTGCGCTTTACGCCCAGTAATTCCGATTAACGCTTGCCCCCGCCGTATTACCGCGGCTGCTGGCACGGAGTTAGC
+
CCCCCGGGGGGGGGGGGGGGGGGGGGGGGGGGGGGGGGGGGGGGGGGFAFGGGGGGGGFGGGGGGGGGGGGGGGGGGGGGGGGGGGGGF7DFGGGGG@EF?EEGG9FFGGG@FFGGGGGGGGGGFGGGGGGGGGGG,DEFDDGF8DC9FGGFG>FFFGGGDGF6@CGGGACFFEGGGGGGGBECFGGFGGGGDGG52?F8>ABB+8:+8DGD<+1+@@EC@G>D;F>B;GFFFG554(:EG?FFFCA2>?:8?D<B78>F?2D2FF9(6;9F?G?AFG(23(9>9(8?>=1C?(4(4;)6)
@M04650:207:000000000-C238N:1:1101:20497:2963 2:N:0:19
GGACTACTCGGGTATCTAATCCTGTTTGCTCCCCACGCTTTCGAGCCTCAGCGTCAGTTACAGTCCAGAGAGTCGCCTTCGCCACTGGTGTTCTTCCTAATCTCTACGCATTTCACCGCTACACTAGGAATTCCACTCTCCTCTCCTGCACTCTAGATAACCAGTTTGGAATGCAGCACCCAAGTTGAGCCCGGGTATTTCACATCCCACTTAATCATCCGCCTACGCTCCCTTTACGCCCAGTAATTCCGGCCAACGCTTGCACCCTACGTATTACCGCGGCTGCTGGCACGTAGTTAGC
+
CCCCCGGGGGGGGGGGGGGGGGGGGGGGGGGGGGGGGGGGGGGGGGGGGGGGGGGGGGGGGGGGGGGGGGGGGGGGGGGGGGGGGGGGGGGGGGGGGGGFGGGGGGGGGGGGGGGGGGGGGGGGGGGGGGGGGGGGGGGGGGGFGGGGGGGFGGGGGGGGGGGGGGGGGGGGGGGGGGGGGG?FFAGGGGGG6EGGGGGGGFGFFGGFFGGGFGFGFFGGFGFFDFFFFGFFFGFFFDDGGFFF7DEEGFF@(5C;D<>F??G27EFF?FFB?@BFGGFF;>;0>B:4:E:F6<(33@69<
@M04650:207:000000000-C238N:1:1101:22827:3020 2:N:0:19
GGACTACAAGGGTTTCTAATCCTGTTTGCTCCCCACGCTTTCGCACCTGAGCGTCAGTCTTTGTCCAGGGGGCCGCCTTCGCCACCGGTATTCCTCCAGATCTCTACGCATTTCACCGCTACACCTGGAATTCTACCCCCCTCTACAAGACTCTAGCCTGCCAGTTTCGGATGCAGTTCCCAGGTTGAGCCCGGGGATTTCACATCCGACTTGACAGACCGCCTGCGTGCGCTTTACGCCCAGTAATTCCGATTAACGCTTGCACCCTCCGTATTACCGCGGCTGCTGGCCCGGAGTTAGC
+
CCCCCGGGGGGGGGGGGGGGGGGGGGGGGGGGGGGGGGGGGGGGGGGGGGGGGGGGGGGGGGGGGGGGGGGGGGGGGGGGGGGGGGGGGGGGGGGGGGGGGGGGGGGGGGGGGGGGGGGGGGGGGFFFGFGGGGGGGFGEEGDFGGGFFGGFGGGGGGGGGGGGGGGC8BEGGGGGGGGGGGGGGGGGGGGGGGGG55FGGAGFFGFDFGGGEGGC=@CF@G>FFFFE0DFFFGFFF:EEGFBBF*<AGFF0:@GFGFFB?:C29C?::?FFFFBFGG?F1>F;>??:B5079101,C)).
@M04650:207:000000000-C238N:1:1101:23459:3020 2:N:0:19
GGACTACTAGGGTTTCTAATCCTGTTTGCTCCCCACGCTTTCGCACCTGAGCGTCAGTCTTTGTCCAGGGGGCCGCCTTCGCCACCGGTATTCCTCCACATCTCTACGCATTTCACCGCTACACATGGAATTCTACCCCCCTCTACAAGACTCTAGCCTGCCAGTTTCGGATGCAGTTCCCAGGTTGAGCCCGGGGATTTCACATCCGACTTGACAGACCGCCTGCGTGCGCTTTACGCCCAGTAATTCCGATTAACGCTTGCACCCTCCGTATTACCGCGGCTGCTGGCACGGAGTTAGC
+
CCCCCGGGGGGGGGGGGGGGGGGGGGGGGGGGGGGGGGGGGGGGGGGGGGGGGGGGGGGGGGGGGGGGGGGGGGGGGGGGGGGGGGGGGGGGGGGGGGGGGGGGGGGGGGGEGGGGGGGGGGGGGGGGGGGGGGGGFFGGGGGFGGGGGGGFGGGGFG,,@FGGGGGG+@CCDFGCFGGGG9?DGF6CFG7CGGGGGGGGGFGFFGF>?GGGAF6+*3EGFGFFFFFF6DF>BGFFFFGGG<?FF7ABGFF06@GBGFFFF0CFGGFFF?>6:FFFGGFF069010>F:=19262;B69A9
@M04650:207:000000000-C238N:1:1101:20756:3067 2:N:0:19
GGACTACTCGGGTTTCTAATCCTGTTTGCTCCCCACGCTTTCGAGCCTCAGCGTCAGTTACAGTCCAGAGAGTCGCCTTCGCCACTGGTGTTCTTCCTAATCTCTACGCATTTCACCGCTACACTAGGAATTCCACTCTCCCCTCCTGTACTCTAGATCCCCAGTTTGGAATGCAGCCCCCAGGTTGAGCCCGAGTATTTCACATCCCACTTAAAGATCCGCCTACGCTCCCTTTACGCCCAGTAAATCCGGACAACGCTTGCCACCTACGTATTACCGCGGCTGCTGGCACGTAGTTAGC
+
CCCCCGGGGGGGGGGGGGGGGGGGGGGGGGGGGGGGGGGGGGGFFGGGGGFGGGGGGGGGGGGGGFGGGGCFFGGGGGGGGGEGGGGGFGGGGFGGFFFGG<FGFGFGGGEGGGGGGGGGGGGGCFGGGGGGGGGG8DFGFFGBEGGGCFGFGGGGFG93@FGGGGGGDFCDGFGGDFGGGEGGGGGGGGFGE6@*;BFGG>CFCDCF)**:CGGGF=FGDGDAFFDA2D(6:FAEA>7CC;0@GGEEFFA90.5=CBF:B?D>GCB:2::7?E?2CC:BF;9>;:?7(:2F0.1.39:A6
@M04650:207:000000000-C238N:1:1101:12689:3080 2:N:0:19
GGACTACACGGGTTTCTAATCCTGTTTGCTCCCCACGCTTTCGCACCTGAGCGTCAGTCTTTGTCCAGGGGGCCGCCTTCGCCACCGGTATTCCTCCACATCTCTACGCATTTCACCGCTACACATGGAATTCTACCCCCCTCTACAAGACTCTAGCCAACCAGTTTCAGATGCAATTCCCAAGTTAAGCTCGGGGCTTTCACATCTGACTTAATTGACCGCCTGCGTGCGCTTTACGCCCAGTAATTCCGATTAACGCTTGCACCCTCCGTATTACCGCGGCTGCTGTCACGGAGTTAGC
+
CCCCCGGGGGGGGGGGGGGGGGGGGGGGGGGGGGGGGGGGGGGGGGGGGGGGGGGGGGGGGGGGGGGGGGGGGGGGGGGGGGGGGGGGGGGGGGGGGGGGGGGGGGGGGGGGGGGGGGGGGGGG@FGGGGGGGGGGGBGGGGGFDGGGGGGFGGGGGGGGGEGGGGGGG;EAFGGCFGGGGGFGGGGFGF9<EEGGGCGFG6CAFFCACGGG<@FGFEGFFGFF?A:DFGB>6E5AFBGEG02:F><9FFF0:>D:C:BF?F:?GFB:B?BF0@:AGGFFF04>;().)26C?32;:8<).
@M04650:207:000000000-C238N:1:1101:23731:3100 2:N:0:19
GGACTACTGGGGTTTCTAATCCTGTTTGCTCCCCACGCTTTCGCACCTGAGCGTCAGTCTTTGTCCAGGGGGCCGCCTTCGCCACCGGTATTCCTCCACATCTCTACGCATTTCACCGCTACACATGGAATTCTACCCCCCTCTACAAGACTCTAGCCAACCAGTTTCAGATGCAATTCCCAAGTTAAGCTCGGGGCTTTCACATCTGACTTAATTGACCGCCTGCGTGCGCTTTACGCCCAGTAATTCCGATTAACGCTTGCACCCTCCGTATTACCGCGGCTGCTGGCACGGAGTTAGC
+
CCCCCGGGGGGGGDGGGGGGGGGGGGGGGGGGGGGGGGGGGGGGGGGGGGGGGGGGGGGGGGGGGGGGGGGGGGGGGGGGGGGGGFFGGGGGGGGGGGGGGGGGGGGGGGGGGGGGGGGDGGGGDGGGGFGGGGGFGGGGGGGFGGGGFGGFGGFGGGGGGGGGGGGGG9>EFGFGGGGGGFGGGGGGFGDGGGGGGGGGGFGFFGDFFFFGEGCFCEFD0DBFFFFE;GF>BG3<FFGGGB:22:2:CFFBF376:691<13)2C<<F?>BFGF2:C86(9BB9B?>?G093;9>(;>D<
@M04650:207:000000000-C238N:1:1101:13584:3125 2:N:0:19
GGACTACCGGGGTTTCTAATCCTGTTTGCTCCCCACGCTTTCGTGCCTCAGCGTCAGTTACAGTCCAGAGAGCCGCCTTCGCTACTGGTGTTCCTCCTAATATCTACGCATTTCACCGCTACACTAGGAATTCCACTCTCCTCTCCTGCACTCAAGTCTTACAGTTCCAAAAGCTTACTACGGTTGAGCCGTAGCCTTTCACTTCTGGCTTGAAAGACCGCCTACGCACCCTTTACGCCCAGTAATTCCGGATAACGCTAGCCCCCTACGTATTACCCCGGCTGCTGGCCCGTAGTTTGCC
+
CCCCCGGDGGGGGGGGGGGGGGGGGGGGGGGGGGGGGGGDGGGFGGGGGGGGGGGGGGGGCFGGGGGGGGGGGGGGGGGGGGCFGGGGGGGGGGGGGGGGGCEGGGGGGGGEFGGGGGGGGGGGFGFGGGGGGGGGGGFGFGGFGGCGGGGFGDFGCFEG,FFGGGDGGCE8FGGEC?DAFFCDFC68<E8EGC>FGGG,+1,??CGFF*CD);+DFFGGFG2=D;>D@C?<DF6;)8CF<;;)::<<7)>005F?<1(804*3DE1,:6822?):E*42,9>117??:*4*-4((60)).
@M04650:207:000000000-C238N:1:1101:25004:3192 2:N:0:19
GGACTACTGGGGTTTCTAATCCTGTTTGCTCCCCACGCTTTCGCACCTGAGCGTCAGTCTTTGTCCAGGGGGCCGCCTTCGCCACCGGTATTCCTCCAGATCTCTACGCATTTCACCGCTACACCTGGAATTCTACCCCCCTCTACAAGACTCTAGCTGGACAGTTTTAAATGCAATTCCCAGGTTGAGCCCGGGGCTTTCACATCTAACTTATCCAACCGCCTGCGTGCGCTTTACGCCCAGTAATTCCGATTAACGCTTGCACCCTCCGTATTACCGCGGCTGCTGGCACGGAGTTAGC
+
CCCCCGGGGGGGGGGGGGGGGGGGGGGGGGGGGGGDFGGGGGGGEGGGGGGGGGGGGGGGGGGGGGGGGEGGGGGGGGGGGGGGGFGGGGGGGGGGGGGGGGGGGGGGGGGGGGGGGGGGGGGGGGGGGGGGGGGGG8EGGGGFGGD,CEGFGEGGGGGGGGGGEFGGGGGGGGGFGGGGDGGGGGGGFFGGDCEGGGGGGFGAFGGF?GFGACFDFFGGFGF?<FB::D66>GFAF<EEEF:(::<>FFF0,5<9C19BBBFBGGF<?B9?BCBDGF6>>16>9???BG:?:>0-,A)).
@M04650:207:000000000-C238N:1:1101:22281:3193 2:N:0:19
GGACTACTAGGGTTTCTAATCCTGTTTGCTCCCCACGCTTTCGTGCCTCAGCGTCAGTTACAGTCCAGAGAGCCGCCTTCGCTACTGGTGTTCCTCCTAATATCTACGCATTTCACCGCTACACTAGGAATTCCACTCTCCTCTCCTGCACTCAAGTCTTACAGTTCCAAAAGCTTACTACGGTTGAGCCGTAGCCTTTCACTTCTGGCTTGAAAGACCGCCTACGCACCCTTTACGCCCAGTAATTCCGGATAACGCTAGCCCCCTACGTATTACCGCGGCTGCTGGCACGTAGTTAGCC
+
CCCCCFGGGGGGGGGGGGGGGGGGGGGGGGGGGGGGGGGGGGGGGGGGGGFGGGGGGGFGGGGGGGGGGGGGGGGGGGGGGGGGGGGGGGGGGGGGGGGGGGGGGGGGGGGGGGGGGGDGGEGGFGGDGFGGGGFGGGFGGFGFGGGGGGGFGGGGGGGGGGGGGGGGGGGGGGGCEGGGGGEGGGDFGGGGGGGGGGGDCFGFFGGB@GGGFDF>FDFDBG=DD>=BFGFFFF89?DGG713>7DEFCFA01B7=G9;13=FFGGF(.(4>A?<AF<272902(8?0:*.*..43)2<<7
@M04650:207:000000000-C238N:1:1101:7113:3204 2:N:0:19
GGACTACCCGGGTTTCTAATCCTGTTTGCTCCCCACGCTTTCGAGCCTCAGCGTCAGTTACAGTCCAGAGAGTCGCCTTCGCCACTGGTGTTCTTCCTAATCTCTACGCATTTCACCGCTACACTAGGAATTCCACTCTCCCCTCCTGTACTCTAGATCTCCAGTTTGGAATGCAGCCCCCAGGTTGAGCCCGAGTATTTCACATCCCACTTAAAGATCCGCCTACGCTCCCTTTACGCCCAGTAAATCCTGACAACGCTTGCCACCTACGTATTACCGCGGCTGCTGGCACGTAGTTAGC
+
CCCCCFGGGGGGGGGGGGGGGGGGGGGGGGGGGGGGGGGGGGGGGGGGG,CFFGGGGGGGGGGGGGGGGFGFGGGGGGGGGGGGGGGGGGGGGGGGGGGGGGGGGGGGC@FDGGGGGGGGGEEGEB<?BEFGGGGGGGGGGFGFGGGGGGGFGGGCGCGCDFGGGGGGGFCAFAFFGGGGG>BEGF8@FGF?79@F5BFCGCGFFGGFFGGGCGGGFBGF>FFF2A=EFGFFDGF9A(:FG;=E7DEEGF6=CAFEG(3372<7CGBF0?:37<>AGG60>>;F>?2)(12E?::(4<)).
@M04650:207:000000000-C238N:1:1101:11967:3209 2:N:0:19
GGACTACCCGGGTATCTAATCCTGTTTGCTCCCCACGCTTTCGTGCCTCAGCGTCAGTTACAGTCCAGAGAGCCGCCTTCGCTACTGGTGTTCCTCCTAATATCTACGCATTTCACCGCTACACTAGGAATTCCACTCTCCTCTCCTGCACTCAAGTCTTACAGTTCCAAAAGCTTACTACGGTTGCGCCGTAGCCTTTCACTTCTGGCTTTAAAGACCGCCCACGCACCCTTTTCGCCCAGTCATTCCGGATAAAGCGAGCCCCCTACGGTTTACCGCGGCTGCTCGCCCCGTGTTAGGC
+
CCCCCGGGGFGGGGGGGGGGGGGGFGGGGGGGGGGGGGGGGGGGGGGGGGGGGGGGGGGGGFGGGGGGFCFGGGGGGGGGGG@EGGGGGGGGGFGGGGGGGGGGGGGGGGGGGGGGGGGGGG9FFFGGGGFFGGGGC87EFGFFGGGGGGGFGGGGGGGGFGGGGF=AEFG?=8@E,=EFFF6DF+,5;E:;*;DFD*D7++34;+=;3*90:98:FDGD=4((5)5)(:<03F*)06C<*/.)2;).@A::0:7)*)(((-9(CE((4(1(,;()<*(,((-33))-(*(*((,.4+)(5
@M04650:207:000000000-C238N:1:1101:13570:3292 2:N:0:19
GGACTACTCGGGTATCTAATCCTGTTTGCTCCCCACGCTTTCGCACCTGAGCGTCAGTCTTTGTCCAGGGGGCCGCCTTCGCCACCGGTATTCCTCCACATCTCTACGCATTTCACCGCTACACATGGAATTCTACCCCCCTCTACAAGACTCTAGCTGACCAGTCTTAGATGCCATTCCCAGGTTAAGCCCGGGGATTTCACATCTAACTTAATCAACCGCCTGCGTGCGCTTTACGCCCAGTAATTCCGATTAACGCTTGCACCCTCCGTATTACCGCGGCTGCTGGCACGGAGTTAGC
+
CCCCCGGGGGGGGGGGGGGGGGCGGGGGGGGGGGGGGGGGGGGGGGGGCGGGGGGGG@EGFFGFGGGG,CEGGGGGGGGGGGGGGGGGGGGGGGGGGGGGGFGGGGGGGGGGGFGGFFGGGGGGEBGGGGGGGGGGGC?EGGGFCFG8EFG9FCGGGGGGCFGFGFGGGGGGG9CE:DGFGFGGGGGGGGGGGGCEGGGFGFGF8DFFCGGGFG7:6@FGFDFF;FFA7D99(::AFFGGG<?(:CBBFFF:<EGF7466<1*,*C:6449B<FFAGG6(4969(40:?G?GF;(((;4::
@M04650:207:000000000-C238N:1:1101:11809:3309 2:N:0:19
GGACTACCGGGGTTTCTAATCCTGTTTGCTCCCCACGCTTTCGAGCCTCAGCGTCAGTTACAGACCAGAGAGCCGCCTTCGCCACTGGTGTTCCTCCATATATCTACGCATTTCACCGCTACACATGGAATTCCACTCTCCTCTTCTGCACTCAAGTCTCCCAGTTTCCAATGACCCTCCCCGGTTGAGCCGGGGGCTTTCACATCAGACTTAAGAAACCGCCTGCGCTCGCTTTACGCCCAATAAATCCGGACAACGCTTGCCACCTACGTATTACCGCGGCTGCTGGCACGGAGGTAGC
+
CCCCCGGGGGGGGGGGGGGGGGGGGGGGGGGGGGGGGGGGGGGGGGGGGGGGGGGGGGGGGGGGGGGGGGGGGGGGGGGGGGGGGGGGGGGGGGGGGGGGGGFGGGGGGGGGGGGGGGGGGGGGGFG<FFFGGGGGGGGGGGFFGGGGGGGFGGFGFGGGFGGGFFGGGCGGGFGGGGGGGFEEG>EFFCGGGCEGGGGGGFGFFGGFED<DE>+:ADGGFC;@FA()479>BGF2?:EGGF67FC>2>F@FFD)4C;>::?GFFGFF?B0.238<FC:6171,4:0>7E<F:16-(2824
@M04650:207:000000000-C238N:1:1101:9588:3353 2:N:0:19
GGACTACCCGGGTTTCTAATCCTGTTTGCTCCCCACGCTTTCGCACCTGAGCGTCAGTCTTTGTCCAGGGGGCCGCCTTCGCCACCGGTATTCCTCCAGATCTCTACGCATTTCACCGCTACACCTGGAATTCTACCCCCCTCTACAAGACTCTAGCCTGCCAGTTTCGGATGCAGTTCCCAGGTTGAGCCCGGGGATTTCACATCCGACTTGACAGACCGCCTGCGTGCGCTTTACGCCCAGTAATTCCGATTAACGCTTGCACCCTCCGTATTACCGCGGCTGCTGGCACGGGGTTAGC
+
CCCCCFGGGGGGGGGGGGGGGGGGGGGGGGGGGGGGGGGGGGGGGGGGGGGGGGGGGGGGGGGGGGGGGGGGGGGGGGGGGGGGGGGFGGGGGGGGGGGGGGGGGGGGGDGGDGGGGGGGGGGGGGGGGFGGFGGGG8EEEGCFGGGGGGGFGCDFGGGDDGFGGGGGGG5CGFGFCFGG6>FGGGFFGGGGGGGG7C@FGAGFFGGFDGGGFGDDFFGGFGFBF@>D:C>F9C><B?EEE??FG7><7@FF:EDFGF6:<BG?CF?08?>:<C?AGGB0719(4:??7E(3(4(-4E(4)
@M04650:207:000000000-C238N:1:1101:13278:3354 2:N:0:19
GGACTACAAGGGTTTCTAATCCTGTTTGCTCCCCACGCTTTCGCACCTGAGCGTCAGTCTTTGTCCAGGGGGCCGCCTTCGCCACCGGTATTCCTCCACATCTCTACGCATTTCACCGCTACACATGGAATTCTACCCCCCTCTACAAGACTCTAGCCAACCAGTTTCAGATGCAATTCCCAAGTTAAGCTCGGGGCTTTCACATCTGACTTAATTGACCGCCTGCGTGCGCTTTACGCCCAGTAATTCCGATTAACGCTTGCACCCTCCGTATTACCGCGGCTGCTGGCCCGGAGTTAGC
+
CCCCCGGFEFGGGGGGGGGGGGDGGGGGGGFGGGGGGGGGGGGGEGGG:EFGGGGGGEFGGGGFFGGGGGCDGFGGGGGGGGGGGEGGGGGGGGGGGGGGGFGGGGGGGGGGGGGGGGEGGGGGE@FFCFGGGGA?,@+CEGGFCF9@@?DFF@FFA:?CCGEFFFGG9@EAFFD9;FGGGGBFGGGGGG@F>EGEDDGGG6BC1;@AEG=+;71++9@C@GFF0A951C09>GFFFFGGGF?F7*6<FFF<:7<):19<BFF762:6:?>(,;7<EDBBFFF611:005(2-9044:2-6
@M04650:207:000000000-C238N:1:1101:7609:3385 2:N:0:19
GGACTACCGGGGTATCTAATCCTGTTTGCTCCCCACGCTTTCGCACCTGAGCGTCAGTCTTTGTCCAGGGGGCCGCCTTCGCCACCGGTATTCCTCCAGATCTCTACGCATTTCACCGCTACACCTGGAATTCTACCCCCCTCTACAAGACTCTAGCCTGCCAGTATCAGATGCAGTTCCCAGGTTAAGCCCGGGGATTTCACATCTGACTTAACAACCCGCCTGCGTGCGCTTTACGCCCAGTCATTCCGCTTAACGCTTGCACCCTCCGTATTACCGCGGCTGCTGGCACGGAGTTAGC
+
<CCCCFGFGGGGGGGGGGGGGGGGGFGGGGGGGGGGGGGGGG7FGGGGDGGGGGGGGFGCEGGGGGGGGGGGGGEGGEGGGGGGGGGGGGGAFGGGGGGGFGGGGCGGGGGEGGGGGGGGGGGGFEGGGGADGGGF=>@FGGGFGGGGFGGFGFGGGGGGGGGGGGFGAFGDFEGF7C,DGGGGF?,>EGFGGGGGDDF+;FGFFGG=<F>C<7FGF(;D052;6F>;:D9B>GF2??GGGFF(*2:A7=?0(><97<>63:FBGGF:06>B:FF2C7:6>9B>9B272C(C:(4(,0)).
@M04650:207:000000000-C238N:1:1101:17686:3520 2:N:0:19
GGACTACTCGGGTTTCTAATCCTGTTTGCTCCCCACGCTTTCGCACCTGAGCGTCAGTCTTTGTCCAGGGGGCCGCCTTCGCCACCGGTATTCCTCCAGATCTCTACGCATTTCACCGCTACACCTGGAATTCTACCCCCCTCTACAAGACTCTAGCCTGCCAGTTTCAGATGCAATTCCCAAGTTAAGCTCGGGGCTTTCACATCTGACTTAATTGACCGCCTGCGTGCGCTTTACGCCCAGTAATTCCGGTTAACGCTTGCACCCTCCGTATTACCGCGGCTGCTGGCACGGAGTTAGC
+
CCCCCGGCFFGGGDGGGGGGGGGGGGGGGGGGGGGEGGGGGGGGGGFGDFGGGGGGGGFCEFGFGGGCD,@FGGGGGGGGGGGGGFGGG>GGGGGGGG@FGGGGFGGCGGGGGGGGGGGGGGGG8DGEFGGGGGGG833FEGGB,>3@F6D?CBFFGGG,DFFGFGGGA,>FG97,@:EFCF:EGGGGGF,9>EECDGGFF@FFAGCFFGGCCGC:+7CF;D>D0A@D?D6>9:<2FBEE>?:BFG<:>?@(,)9>F:6:<(9,*;:?6?(-3F:A<D(3999>FF::5C1C:616:G<D<
@M04650:207:000000000-C238N:1:1101:22521:3522 2:N:0:19
GGACTACCGGGGTATCTAATCCTGTTTGCTCCCCACGCTTTCGCACCTGAGCGTCAGTCTTTGTCCAGGGGGCCGCCTTCGCCACCGGTATTCCTCCAGATCTCTACGCATTTCACCGCTACACCTGGAATTCTACCCCCCTCTACGAGACTCTAGCTTGCCAGTTTCAAATGCAGTTCCCACGTTAAGCGCGGGGATTTCACATCTGACTTAACAAACCGCCTGCGTGCGCTTTACGCCCAGTAATTCCGATTAACGCTTGCACCCTCCGTATTACCGCGGCTGCTGGCACGGAGTTAGC
+
CCCCCFGGGGGGGGGGGGGGGGGGGGGGGGGGGGGGGGGGGGGGGGGGGGGGGGGGGGGGGGGGGGGGGGGGGGGGGGGGGGGGGGGGGGGGGGGGGGGGGGGGGGGGGGGGGGGGGGGDGGGGGGGGGGGGGGGGGGGGGGGFGGGGGGGFGFGGGGGFGGGDGGGGGGGGGGGGGGGGGFGEGGGGGGGGGGGGDCGGGFGBFF7BBCFGFGGGFFGGFGFFBFFEFGFBBGF9??DGGF?FFC<AFFF62:DDG66?:?GFGF611?>?BG?FGG<06(4>FBF?BD<F(9B>?FAF<
@M04650:207:000000000-C238N:1:1101:21468:3525 2:N:0:19
GGACTACAGGGGTTCTAATCCTGTTTGATCCCCACGCTTTCGCACATCAGCGTCAGTTACAGACCAGAGAGCCGCCTTCGCCACTGGTGTTCCTCCATATCTCTGCGCATTTCACCGCTACACATGGAATTCCACTCTCCTCTTCTGCACTCAAGTTCCCCAGTTTCCAATGACCCTCCCCGGTTGAGCCGGGGGCTTTCACATCAGACTTAAAAGACCGCCTGCGCGCGCTTTACGCCCCAAAATTCCGGACAACGCTTGCCACCTACGTATTACCGCGGCTGCTGGCACGTTGTTAGCC
+
CCCCCGGFGGGGGGGGGGGGGGGGGGGGGGCGG,FGGGGGGGGGGGGGGGGGGGCFEFGGFFGGGDGGGGGGGDDFEGGGGDGEEGFCEFFGGGGGECEFFCCEFDGGGGGGCFGGDG>CE<EEFGGGGGGFD9E<DEFGCDFDFFFGFFEFDF?CFFDFE>EDEGGGG96DGGGGGGEGGGEGGFFCFEEGGDGCCGFFF>,=A>GFEG@7CDF7:3:<9DD;;.()2)418C*))(:>*4(3>78A*).(43<21-38:?D2FG?>BFB2:E.)311(1>0((44.10)1,(.(.0):7
@M04650:207:000000000-C238N:1:1101:21091:3530 2:N:0:19
GGACTACTCGGGTTTCTAATCCTGTTTGCTCCCCACGCTTTCGCACCTGAGCGTCAGTCTTCGTCCAGGGGGCCGCCTTCGCCACCGGTATTCCTCCAGATCTCTACGCATTTCACCGCTACACCTGGAATTCTACCCCCCTCTACGAGACTCTAGCTTGCCAGTTTCAAATGCAGTTCCCACGTTAAGCGCGGGGATTTCACATCTGACTTAACAAACCGCCTGCGTGCGCTTTACGCCCAGTAATTCCGATTAACGCTTGCACCCTCCGTATTACCGCGGCTGCTGGCACGGAGGTAGC
+
CCCCCGGGGGGGGGGGGGGGGGGGGGGGGGGGGGGGGGGGGGGGGGGGGFGGGGGGGGGGGGGGGGGGGGGGGGGGGGGGGGGGGGGGGGGGGGGGGGGGGGGGGAGGGGD@FGGGGGGGGGGGGGGGGGGGGGGGGGGGGGGFGGGCGGGFGCCGGGGGGGGGGGGGGGGGGGGGGGGGGGGGGGGGGDEGGGGGGGGGGF?AFGGFAGGF277CF<FFFG;BFFFBBGB96E>)7:EGGFF?GF2<GFFF?F3<F?9??<<2CFFFFFF?FG?9FF:139>(-3:?:C<?:07((25?0
@M04650:207:000000000-C238N:1:1101:24008:3556 2:N:0:19
GGACTACCGGGGTTTCTAATCCTGTTTGCTCCCCACGCTTTCGCACCTGAGCGTCAGTCTTTGTCCAGGGGGCCGCCTTCGCCACCGGTATTCCTCCACATCTCTACGCATTTCACCGCTACACATGGAATTCTACCCCCCTCTACAATACTCTAGCCAACCAGTTTCAGATGCAATTCCCAAGTTAAGCTCGGGGCTTTCACATCTGACTTAATTGACCGCCTGCGTGCGCTTTACGCCCAGTAATTCCGATTAACGCTTGCACCCTCCGTATTACCGCGGCTGCTGGCCACGGATTAGC
+
CC9CCGGAFDEGGD;EFGGGGGGFFGFAFFGGGCEGDGGGFGGGGG>FBEE<BFDFGFGF9,FFFGGG?FD7B=FE@C7,ACGG:F@FG>?FE?DFFFFGF8DFDFGGCCEGGGED<F>DGGGGGCGGGD<FGFG9,3++@9@@A@,@,@FFGFFCGGEFGCGFGGGGGGAF7FD9=;,>A:D8>FGFCF,<?555DDCF7AFFAFD6CDCC4;CF+6CC@DBFFF954316>C><4:C:E(,5C76:7@?(-.9<0,338?G74;?:?1(:(*.6@C?0,9B6(-).(:(+(-(((2),(
@M04650:207:000000000-C238N:1:1101:20357:3567 2:N:0:19
GGACTACTCGGGTTTCTAATCCTGTTTGCTCCCCACGCTTTCGAGCCTCAGCGTCAGTTACAGTCCAGAGAGTCGCCTTCGCCACTGGTGTTCTTCCTAATCTCTACGCATTTCACCGCTACACTAGGAATTCCACTCTCCTCTCCTGCACTCTAGATAACCAGTTTGGAATGCAGCACCCAAGTTGAGCCCGGGTATTTCACATCCCACTTAATCATCCGCCTACGCTCCCTTTACGCCCAGTAAATCCGGATAACGCTCGCCACCTACGTATTACCGCGGCTGCTGGCACGTAGTTAGC
+
CCCCCGGGGGGGGGGGGGGGGGGGGGGGGGGGGGGGGGGGGGGGGGGGGGGGGGGEGGGGGGGGGGGGGGGGGGGGGGGGGGGGGGGGGGGGGGGGGGGGGGGGGGGGGGGEFGGGGGGGGGGGGCGGGGGGGGFGFGGGGGGFGGGFGGGFGGFGAFFGGGGFFGGGGCGGGGGGGGGGGGGGGGGGGGGGGGE+?FGGGCGFFGGFFGGGFGGGFFEC=G>29AAB?D2>DGFEFFGGGD@@CFFCGFF@FFG<C7(7<>D>GGFFFFF78::AGG:9>F92(::27C?F?B<?1F<44
@M04650:207:000000000-C238N:1:1101:20481:3578 2:N:0:19
GGACTACCCGGGTTTCTAATCCTGTTCGCTACCCATGCTTTCGCTCCTCAGTGTCAGTAACTGCCCAGAGACCTGCCTTCGCCATCGGTGTTCTTCCTGATATCTGCGCATTCCACCGCTACACCAGGAATTCCAGCCTCCCCTACCGCACTCCAGCCTGCCCGTATCGCCTGCACGCCCGACGTTAAGCCCCGGGATTTCACAGCCGCCGCCACAAACCACCTACGAGCTCCTTACGCCCCGTACTTCCGGCCAACGCTCGCACCCTCCGTCTTACCGCGGCTGCTGCCACGTCGTTAGC
+
CCCCCFGGGGGEGGGGGGGGGGGGGGGGGGGGGGDF<BFGGGGGEGGGFFDGGGGFFGGGF,FGFGGFFGGGGGGGGGGGGGGDCFEDFGGEGDGGGGGG<F;FGEGGGGGGGG<FG@CDDGGGG7?:F8<FFGGC,>EGGGGFCF,@CEGEFGGFDGF8EGG6688D>CGE?GGG6?FE7C5*@*,;7DG5?5CCCDFFF+619*:3(1):()20)/AFDGB<06(0-C,:(<*6@:CGE6669*():?51(8<0C26?(-705?:((-766;6<CC?FFFB91?0))25A9,(,,/(-.
@M04650:207:000000000-C238N:1:1101:23354:3598 2:N:0:19
GGACTACCGGGGTATCTAATCCTGTTTGCTCCCCACGCTTTCGCACCTGAGCGTCAGTCTTCGTCCAGGGGGCCGCCTTCGCCACCGGTATTCCTCCAGATCTCTACGCATTTCACCGCTACACCTGGAATTCTACCCCCCTCTACAAGACTCTAGCTGACCAGTCTTAGATGCAATTCCCAGGTTAAGCCCGGGGATTTCACATCTAACTTAATCAACCGCCTGCGTGCGCTTTACGCCCAGTAATTCCGATTAATGCTTGCACCCTCCGTATTACCGCGGCTGCTGGCACGGGGTTAGC
+
CCCCCGGGGEGGGGGGGGGGGGGGGGGGGGGGGDFGGGGGGGGGGGDGGGGGGCGGGGGGGCFGGGGGGGGGGGGDGGDGGGGGGGGEGGFGFFGGGGGGGGGGGGFGGGGGGGGGGGGGGFGGFFGFGGGGGGG<FG@=CGGFFGGCGFFAGGGFFFFFFFFFGFAFACEGC<,2<CFGFFGCFF?G7ECGCGGGDDFGFAFFCGCCC:DG3DDGFFGF>D60:F08?GF12*75*4CGGF6(2:9<GFFBB>C)*.4):?C27CB?0,38:04>F>?>9>>>900::E4C12((4817-
@M04650:207:000000000-C238N:1:1101:19520:3607 2:N:0:19
GGACTACTAGGGTATCTAATCCTGTTTGCTCCCCACGCTTTCGCACCTGAGCGTCAGTCTTTGTCCAGGGGGCCGCCTTCGCCACCGGTATTCCTCCAGATCTCTACGCATTTCACCGCTACACCTGGAATTCTACCCCCCTCTACAAGACTCTAGCCAACCAGTTTCAGATGCAATTCCCAAGTTAAGCTCGGGGCTTTCACATCTGACTTAATTGACCGCCTGCGTGCGCTTTACGCCCAGTAATTCCGATTAACGCTTGCACCCTCCGTATTACCGCGGCTGCTGGCACGGAGTTAGC
+
CCCCCGGGGGGGGFGGGGGGGGGGGGGGGGGGGGGGGGGGGGGGGGGGGGGGGGGGGGGGGGGGGGGGGGGFEGGGGGGGGGGGGGGGGGFGGGGGGGGGGGGGGGGGGGGGGGGGGGGGGGGGGGGGGGGGGGGGGFDFEGGFGGGGGGGFGGGGGGGGGGGGGGFGGGGGGGGFGGGGGGFGGGGFGG,9EEGGGGGGGFGFFGGFFGCFFDGGFEGGFGFFDF@=(C>BBE):FFGGG?F:FFA2CF?0(77<G1>BF?>)9?<161;?<C?2:D:69101-0:B?GFGFF(448<B)
@M04650:207:000000000-C238N:1:1101:15923:3611 2:N:0:19
GGACTACACGGGTTTCTAATCCTGTTTGATCCCCACGCTTTCGCACATCAGCGTCAGTTACAGACCAGAGAGCCGCCTTCGCCACTGGTGTTCTTCCATATCTCTGCGCATTTCACCGCTACACATGGAATTCCACTCCCCTCTTCTGCACTCAAGCGAAACAGTTTCCAATGACCCTCCCCGGTTGAGCCGGGGGCTTTCACATCAGACTAATCTCGCCGCCTACGCGCCCTTTACGCCCAATAATTCCGGATAACGCTTGCCCCCTACCGCTTACCGCGGCTGCTGGCCCGTAGTTAGC
+
CCCCCGGGGGGGGGGGGGGGGGGGGGGGGGGGGGGGGGGGGGGGGGGGGGGGGGGGGFGGGGGGGGGGGGGGGGGGGGGGGGGGGGGGGGGGGGGGGGGGGGGGGGGGDGDGGGGGGGGGGGGGGGGGE@FGGGGGGGGGGGGFGGGGGGGFGGDGGGGDCGGGFGGG;3EGGGGGGGGGGGGDFGGGGGGGGGGGDG@FGFCF+;FFFGCC3+;+;(A<9D>B?F?FF3(,4:)5@:EEE1(8FGBBGF?>?3C47-24(:32*8963((((234CC6>FB912:?F(:,=1>(1:?)65
@M04650:207:000000000-C238N:1:1101:11380:3650 2:N:0:19
GGACTACCAGGGTATCTAATCCTGTTTGCTCCCCACGCTTTCGCACCTGAGCGTCAGTCTTTGTCCAGGGGGCCGCCTTCGCCACCGGTATTCCTCCAGATCTCTACGCATTTCACCGCTACACCTGGAATTCTACCCCCCTCTACAAGACTCTAGCCTGCCAGTTTCGGATGCAGTTCCCAGGTTGAGCCCGGGGATTTCACATCCGACTTGACAGACCGCCTGCGTGCGCTTTACGCCCATTAATTCCGATTAACGCTTTCACCCCCCGTATTACCGCGGCGTCTGGCCCGGCGTTAGC
+
CCCCCGGGGGGGGEGGGGGGGGGGGGGGGGGGGGGGGGGGGGGGGGGGECGGGGGGGGGAFDFFGGGGG@FGFGGGGGGGGGGGGGGGGGGGGGGGGFGFGGDFFCFGGDFEFAFGGGGGEGGGGGGGGCGFGGGDA8==CCCFGGF8FFGFGGFGGGF8DE<CGG,C@E>*;FF9EBGEG,DFCGGGGGGD>5C7?CFGG6FFAGGFFGC<EGG7*(*:2C(-4FBE0*,49E@AF?GGG1():*.)0*)(-.95F6>20(0-CC?((-,(483-C7(-(3((--4:0A:*(4(2,8(--
@M04650:207:000000000-C238N:1:1101:20205:3701 2:N:0:19
GGACTACAGGGGTTTCTAATCCTGTTTGCTCCCCACGCTTTCGCACCTGAGCGTCAGTCTTTGTCCAGGGGGCCGCCTTCGCCACCGGTATTCCTCCACATCTCTACGCATTTCACCGCTACACATGGAATTCTACCCCCCTCTACAAGACTCTAGCCAACCAGTTTCAGATGCAATTCCCAAGTTAAGCTCGGGGCTTTCACATCTGACTTAATTGACCGCCTGCGTGCGCTTTACGCCCAGTAATTCCGATTAACGCTTGCACCCTCCGTATTACCGCGGCTGCTGGCACGGAGCTAGC
+
CCCCCGGGGFGGGGGGGGGGGGGGGGGGGGGGGGGGGGGGGGGGGGGGGGGGGGGGGGGGGFGGGGFGGFGDGGGGGGGGGGGGGGGGEEFGGGGGGGGGGFGGGGGGGGGGGGGGGGGDGGGGGGGGGGGGGGGGGGGGGGGFGGGGGFGBGEGGFGFDGGGFFGGGGGGGGGCFGGGDFFCFGGGFCF;CEEEEDGGGGFGF6CFF?GGGCGGGFEGGBD@?3=6>6<9;>GFFFFGGE6?2*:<4C@448@5AG6>BBBGFGGFF:?;:6C:<CD<;09;1((44?51949(-(0)).
@M04650:207:000000000-C238N:1:1101:13551:3705 2:N:0:19
GGACTACAAGGGTTTCTAATCCTGTTTGCTCCCCACGCTTTCGCACCTGAGCGTCAGTCTTTGTCCAGGGGGCCGCCTTCGCCACCGGTATTCCTCCAGATCTCTACGCATTTCACCGCTACACCTGGAATTCTACCCCCCTCTACAAGACTCTAGCCAACCAGTTTCAAATGCAATTCCAAAGTTAAGCTCGGGGCTTTCACATCTGACTTAATTGACCGCCTGCGGCCGCTTTACGCCCAGTAATTCCGGTTAACTCTTGCCCCCTCCGTATTACCGCGGCTGCTGGCACGGAGTTAGC
+
CCCCCGGEFGGGGGGGGGGGGGEGGGGGGGGGGGGGGGGFGGGDDGGGEFGGGGGGGGGGFAFGGGFFCFFEEGGGGGGGGGGGGGGGG7FFG9DDGFFGGGGGGGCFGGGGGGGGGGGGEFGGGFFFGGGGGGGGG8DGE8CFGGG,36>FG9EFG,EFCC>CFFCC,,7@?9D:EGGG7,3@CCFCEG,=EGG7)?FGGFF869CF?F7D3+2;+)1;6D@(32().244>E><?1EGC?(.*2<<G7)(-<DF7)6:A<*(2;29<:;?(8(4CC?970((-377BG<E?4(-3A5<<
@M04650:207:000000000-C238N:1:1101:9860:3792 2:N:0:19
GGACTACCCGGGTTTCTAATCCTGTTTGCTCCCCACGCTTTCGCACCTGAGCGTCAGTCTTTGTCCAGGGGGCCGCCTTCGCCACCGGTATTCCTCCACATCTCTACGCATTTCACCGCTACACATGGAATTCTACCCCCCTCTACAAGACTCTAGCTGACCAGTCTTAGATGCCATTCCCAGGTTAAGCCCGGGGATTTCACACCTAACTTAATCAACCGCCTGCGTGCGCGTTACGCCCAGTAATTCCGATTAACTCTTGCACCCTCCGTATTACCGCGGCTGCTGGCACGGAGTTAGC
+
CCCCCGGGGGGGGGGGGGGGGGGGGGGGGGGGGGGGGGGGGGGGGGGGGGGGGGGGGGGGGGGGGGGGGGGGGGGGGGGFFEGGGGGGGGGGGGFGGGGGGGDFFGGGGGGGGGGGGGGGGGGGCFGGFGGFGGGFGGGGGGDF=FG6<CGFGAFGGGG?8@C,EFGFGGGGGGGDE>FFFFF>BEGGGGGFC*=*5CFFD=9A)9>FEGFGE@C+6=FF95>;@A;)(<69(:@?EFGGGF?:D=AFG?683>3.0).6>FGFGGFFFF9:1F>>FFF996606070:C(<(4>B:C))6
@M04650:207:000000000-C238N:1:1101:12714:3793 2:N:0:19
GGACTACTCGGGTTTCTAATCCTGTTTGCTCCCCACGCTTTCGCACCTGAGCGTCAGTCTTTGTCCAGGGGGCCGCCTTCGCCACCGGTATTCCTCCAGATCTCTACGCATTTCACCGCTACACCTGGAATTCTACCCCCCTCTACAAGACTCTAGCTGACCAGTCTTAGATGCCATTCCCAGGTTAAGCCCGGGGATTTCACATCTAACTTAATCAACCGCCTGCGTGCGCTTTACGCCCAGTAATTCCGATTAACGCTTGCACCCTCCGTATTACCGCGGCTGCTGGCACGGAGTTAGC
+
CCCCCGGGDFGGGGDGGGGGGGGGGGGGGGGGGGGGGGGGFGGCEGGFFGGGGGGGGGGGGGGGGGFFGGGGFGGFFE@FGGEGFFGGGGGGFGGGGCEFFGGGCGGGGGGGFGFGGGGGGGGGC,ADDFGGGFGGGGGGGGGBFGGFDF7?FDEGFFFFGGGGCFGGGGFG@=EGGCCFECFGGGGGFGGGGEGGGCGCFCGF6CCAECGGFGGG@3?;:CB;DFB>2C>F0C><F0C>GB?BFG<AGFFB:@DAG?F?:<<?FGBB?FB??E>DDC?9>>1(-80>F5(+39>BF?4).
@M04650:207:000000000-C238N:1:1101:6465:3888 2:N:0:19
GGACTACCCGGGTTTCTAATCCTGTTTGCTCCCCACGCTTTCGCACCTGAGCGTCAGTCTTTGTCCAGGGGGCCGCCTTCGCCACCGGTATTCCTCCACATCTCTACGCATTTCACCGCTACACATGGAATTCTACCCCCCTCTACAAGCCTCTAGCTGACCAGTTTCAGATGCAATTCCCAAGTTAAGCTCGGGGCTTTCACATCTGACTTAATTGACCGCCTGCGTGCGCGTTACGCCCAGTAATTCCGATTAACGCTTGCGCCCTCCTTCTTACCCCTGCTGCTGTCACGGACTTAGC
+
C--CC<FGGGGGGGFGGDGFGFGFE9FDFDFFFGGGCE@@CFEE7FGGF;@FFGCCFEFFGEFFGD,FFDG7FFCFCF@FFFEFEFGGFECGFEFCFADFGGGGG,C7EGE>FGGGGGGG7FDE@FDCGGGGFFC,@DFFEGGFGGAFA,3;C>,5FFG9DFG57@7EG9D;CCAC<7EFF9>D<FFGGFCEGG=CDGG?FACFF4+19CFGCCFCF)<=:DB@;A08<<90(75(73*:C:?(*06<GB)4(7*-;6;<??D()846B:())<<6<*(-(-2(,52,6<4<421((3):<
@M04650:207:000000000-C238N:1:1101:18800:3924 2:N:0:19
GGACTACCAGGGTTTCTAATCCTGTTTGCTCCCCACGCTTTCGCACCTGAGCGTCAGTCTTCGTCCAGGGGGCCGCCTTCGCCACCGGTATTCCTCCAGATCTCTACGCATTTCACCGCTACACCTGGAATTCTACCCCCCTCTACGAGACTCTAGCTTGCCAGTTTCAGATGCAATTCCCAAGTTAAGCTCGGGGCTTTCACATCTGACTTAATTGACCGCCTGCGTGCGCTTTACGCCCAGTAATTCCGATTAACGCTTGCACCCTCCGTATTACCCCGGCTGCTGGCCCGGAGTTCGC
+
CCCCCGGGGGGGGGGGGGGGGGGGGGGGGGGGGGGGGGGGGGGGGGGGGGGGGGGGGGGGGGGGGGGGGGGGGGGGGGGGGGGGGGGGGGGGGGGGGGGGGGGGGDGGGEGGGGGGGGGGGGGGGGFFGGGGFGGDFFEFGGGFGFGGGDGFGGGGGGGGGGGGGGGFGDGCGFGGGFDGGGGGGGGGGGEFGGGD5DFGGFFFFGGF?+7+9CFGFEF=636(1;>BDDFFFGFAF<GGG?B27CABGF6-4)9:F?BF?(*,*;44<?9(2::<F>(4913611))5C4:11(,,;)3-
@M04650:207:000000000-C238N:1:1101:20445:4031 2:N:0:19
GGACTACTCGGGTTTCTAATCCTGTTCGCTACCCATGCTTTCGCTCCTCAGCGTCAGTAGTGGCCCAGAGACCTGCCTTCGCCATCGGTGTTCCTCCTGATATCTGCGCATTCCACCGCTACACCAGGAATTCCAGCCTCCCCTACCACACTCTAGTCAGCCCGTACCCACTGCAGGCGCGAAGTTAAGCCTCGCGATTTCACAGCAGACGTGACCAACCGCCTACGAGCCCTTTACGCCCAATAATTCCGGACAACGCGTGCGCCCTACGTATTACCGCGGCTGCTGGCACGCAGTTAGC
+
CCCCCGGGGGGGGGGGGGGGGGGGGGGGGGGGGGGGGGGGGGGGGGGGGGGGGGGGGGGGGGGGGGGGGFGGGGGGGGGGGGGGGGGGGGGGGGGGGGGGGGGGGGFDGGGGGGFGGGGGGGGGGGGFFGGGGGGGGGGGGGGFGGGGGGGFGFFGGGGFGGGGGGGG?FG8DGGGCGEGEGEEFGGGGAFFGGDEGGGFFFGFFGGFFGGDDGGGFFGDBGB@FFDDFGF::F?9BFGCE0:7F79AGF)76)70D(4(3774<=>BFBBF<E:AGGFB602;((),5E(61(-13@AA4
@M04650:207:000000000-C238N:1:1101:24072:4047 2:N:0:19
GGACTACTCGGGTTTCTAATCCTGTTTGCTCCCCACGCTTTCGCACCTGAGCGTCAGTCTTTGTCCAGGGGGCCGCCTTCGCCACCGGTATTCCTCCACATCTCTACGCATTTCACCGCTACACATGGAATTCTACCCCCCTCTACAAGACTCTAGCCAACCAGTTTCAGATGCAATTCCCAAGTTAAGCTCGGGGCTTTCACATCTGACTTAATTGACCGCCTGCGTGCGCTTTACGCCCAGTAATTCCGATTAACGCTTGCACCCTCCGTATTACCGCGGCTGCTGGCACGGAGTTAGC
+
@CCCC8FEFGGGGGGGGGGFFGGGC9@FEGGGGGGGGGCGEGGG@F@EEFGGGGGGGGGGGCFEEGGCFDGGCCE:FGGFGEFFEFEDFGGGFECFFEFFGGGGGDF?B@EGGGFGGGGGCEGFEC,AFCFFGGGGFFG7E8C:AFCG?FGFFEFFE:9@FECE>BCDF;ECGGFGFGEGGEDFGGGFFGGG5EEG4)6<DFGFFGD8?DGG<CGGFEC83D>63;3);C69>EF496CCE::>GFF):BF6:DGFC:FF0334CC??F?911C04976>(((4;(,30C1983;FF6):.
@M04650:207:000000000-C238N:1:1101:7437:4076 2:N:0:19
GGACTACCGGGGTTTCTAATCCTGTTTGCTCCCCACGCTTTCGCACCTGAACGTCAGTCTTTGTCCAGGGGGCCGCATTCGCCACCGGTTTTCCTCCAGATCTCTACGCATTTCACAGCTACACATGGAATTCTACCCCCCTCTACAAGACTCTAGCCATCCAGTTTCAGATGCAATTCCCAAGTTAAGCGCGTGTCTTTCACATCTGTCTTAGTTGACCGCCTGCGTGCGCTTTACGCCCTGTAATTCCGTATAACGCTTCGTACCTCCGTATTACCGCGTCAGCGTGCAAGTAGGTAGC
+
@@-ACG@FB@FGGDFCF9FDE96EC6FFG<9,,B<6+7,B6?C,,6@F8,,;FGCFB6CF,CEF9@,C@CBF7:+>+BC;<F@:E@4:@+44<,@<,A,CAEA@@;<B:FGGFA@F,,6==F@F9,CF,85AC<D,=3+++6+0,,7,,98<D,;@9:9,,:@@7=D;DAE@+9;,72<99,@:>F9:2,44;=5*01,>++>B88++/+;+.+3++.07(13:;A7>036;;E8)9-?C*(..*2:<*96)(79571(4,,)(*/(-)(-46*54:C07>(((-.(--71+)).))<).)
@M04650:207:000000000-C238N:1:1101:22322:4134 2:N:0:19
GGACTACACGGGTTTCTAATCCTGTTTGCTCCCCACGCTTTCGAGCCTCAGCGTCAGTTACAGTCCAGAGAGTCGCCTTCGCCACTGGTGTTCTTCCTAATCTCTACGCATTTCACCGCTACCCTAGGAATTCCACTCTCCTCTCCTGCACTCTAGATACTCAGTTTGGAATGCAGTACTCGGGTTGAGCCCAAGTATTTCACATCCCACTTAAGTATCCGCCTACGCTCCCTTTATGCCCAATAAATCCGGATAACGCTCGCCACCTACGTATTACCGCGGCTGCTGGCACGTAGTTAGC
+
B96ACFGGGGEDFE@FEFEGGGEEFE<FGDEGGE@F@CGGFFEF@FGFGGFGEGGGGEGGGG@E9FFFEEFGGGCFEGEGGGGCFGGGGF<FGFGFGGGGGEDFGFADGEGEGFDGGGGCCC44,A=FGDEBEFFGGGCFGGGFGGADEFC5?FFGAF;DDCDFFGFG6,DDFGGGD?FGGF6>=F8DFDGFGGGFGFGGG7E+BFFABFG7A7;BBADF-;@AFF2?ADFFFGFC><@FGFBFFG4/@F3@7B*;C;@DDFGF3??0,:::2C:2<C2>(16913:04C0<8:B:4<)6.
@M04650:207:000000000-C238N:1:1101:14013:4143 2:N:0:19
GGACTACCAGGGTTTCTAATCCTGTTCGCTCCCCACGCTTTCGAGCCTCAGCGTCAGTTACAGTCCAGAGAGTCGCCTTCGCCACTGGTGTTCTTCCTAATCTCTACGCATTTCACCGCTACACTAGGAATTCCACTCTCCTCTCCTGCACTCTAGATACTCAGTTTGGAATGCAGTACTCGGGTTGAGCCCAAGTATTTCACATCCCACTTAAATATCCGCCTACGCTCCCTTTACGCCCAATAAATCCGGATAACGCTCGCCCCCTACGTATTACCGCGGCTCCTGGCCCGTAGTTAGC
+
CCCCCGFGGGGGGGGGGGGGGGGGGGGGGGGGGGGGGGGGGGGGGGGGGGGGGGGGGGGGGGFGGGGGGGFFGGFGGGGGGGGEGGGGFGGGGGFGGGGGGGGGGGGGGGGGGGGGGGGGGGGGGGGGGGFGGGGGEFFGGFEFGGGFFGGFGAFG;EFGAGGGGGGGGGGGGGGFFGGGEGCCF7+,@FFGGGGFGFGGGFGFFGGF@F5CEF>FFFGG=FAFD>AF=G@BFGFFFFGGGF@;<G97C4596:DEG;B3;BG;*:1(11(,)<4>GF:62(36((.)3/(129>1-:2:<
@M04650:207:000000000-C238N:1:1101:24046:4148 2:N:0:19
GGACTACTAGGGTTTCAATCCTGTTTGCTCCCCACGCTTTCGCACCTCAGCGTCAATACCAGTCCAGTGAGCCGCCTTCGCCACTGGTGTTCTTCCGAATATCTACGAATTTCACCTCTACACTCGGAATTCCACTCACCTCTCCTGGATTCAAGCGATGCAGTCTTAAAGGCAATTCCGGGGTTGAGCCCCGGGCTTTCACCTCTAACTTACAAAGCCGCCTACGTGCGCTTTACGCCCAGTAATTCCGAACAACGCTAGCTCCCTCCGTATTACCGCGGCTGCTGGCACGGAGTTAGCC
+
CCCCCGGGGGGGGGGGGGGGGGGGGGGGGGGGGGGGGGGGGGGGGGGGGGGGGGGGGGGGGGGGGCFGGFGGGGGGGGGGGFFGGGGFGGGGGGGGGGGGGGFGFGGGGDFGGGGGGGFGGGGEFFEEFGGGGGGGGGGGGGFFGGGGFFGFGGDGGGGGGGGGGGGGF=FGGGGGGGGGGGGGGGGGGG>EGGGGGGGGCFGFFGGF=FGG=GGGFF=D@4><DEFFFG>;DDFFFDEFG;E<>7<BCFEBFEC0DFB64::47C<7?FBFFGBDCD>7>BF66?07:*55649?:+:)3
@M04650:207:000000000-C238N:1:1101:5924:4162 2:N:0:19
GGACTACAAGGGTATCTAATCCTGTTTGCTCCCCACGCTTTCGCACCTGAGCGTCAGTCTTTGTCCAGGGGGCCGCCTTCGCCACCGGTATTCCTCCACATCTCTACGCATTTCACCGCTACACATGGAATTCTACCCCCCTCTACAAGACTCTAGCTGACCAGTCTTAGATGCCATTCCCAGGTTAAGCCCGGGGATTTCACATCTAACTTAATCAACCGCCTGCGTGCGCTTTACGCCCAGTAATTCCGATTAACGCTTGCACCCTCCGTATTACCGCGGCTGCTGGCACGGAGTTAGC
+
CCCCCGGGGGGGGGGGGGGGGGGGGGGGGGGGGGGGGGGGGGGGGGGGGGFGGGGGGGGGGGFGGCFFGGGGDEGGGGGGGGGGGGGDCGGFGGGFGCFGGGGGGGGGGGEGGGAFGGE>EGEFGGGGGGGGCF,8EFGGGGGFGGF9EDFFGG,EFE9FFFGGGGGGGDFGGGFFACGGGFGGGGGGGGGGGDGC5CGFGFFFFG8BECFDAGGGFFG<>D;FFFFFFGB16EFDF8*::660>>>2C?@??@<AD6(4109>FGFB?:(218:2CC:906>91?D?(A?C:B0((;<B>
@M04650:207:000000000-C238N:1:1101:5654:4169 2:N:0:19
GGACTACCAGGGTATCTAATCCTGTTCGCTACCCATGCTTTCGCTCCTCAGTGTCAGTAACTGCCCAGAGACCTGCCTTCGCCATCGGTGTTCTTCCTGATATCTGCGCATTCCACCGCTACACCAGGAATTCCAGTCTCCCCTACAGCACTCCAGCCTGCCCGTATCGCCTGCACGCCCGACGTTAAGCCTCGGGAGTTCACAGACGCCGCGACAAACCACCTACGAGCCCTTTACGCCCAGTAATTCCGGACAACGCTTTCACCCTACGTATTCCCCCGGCTGCTGCCACGTAGTTATC
+
CCCCCGGGGGDGGGGGEGGFCGGGGGGGGGGGGGFGGGGGGGGGEGGGFEGGGGGGGGFFEDGGGGGGGGGGGFFGGGGGGDGGGGGGGGEGGGGGGGGGFGGGGEFGDFGGCFGGGGGGGGGGGDGGGGGGGGGFDGCEGGGF6EFFGFGFG,>88DF8DFGGGECF+8CEGFGGGDGGGE+8FFF*==CCGG5C5*>?FF9+;4;*())15<CDBFG*/CD@@A(53)(,,AF>F:CE5:(.:FA2:=:01))./,3,-(2<CF?:0381.<3)<2(((-402???)24?9<?(-2-).
@M04650:207:000000000-C238N:1:1101:19098:4191 2:N:0:19
GGACTACCGGGGTATCTAATCCTGTTTGCTCCCCACGCTTTCGCGCCTCAGCGTCAGTTGCGAGCCAAAGAGCCGCTTTCGCCACTGGTGTTCCTCCATATCTCTACGCATTTCACCGCTACACATGGAATTCCACTCTTCTCTCTCGCACTCAAGTCTCCCAGTTTCCAATGACCCTCCCCGGTTGAGCCGGGGGCTTTCACATCAGACTTAAAAGACCGCCTGCGCGCGCTTTACGCCCAGTAATTCCGATTAACGCTTGCACCCTCCGTATTACCGCGGCTGCTGGCACGGAGTTAGC
+
CCCCCGGGGGGGGGGGGGGGGGGGGGGGGGGGGGGGGGGGGGGGGGGGGGGGGGGGGGGGGGGGGGGGGGGGGGGGGGGGGGGGGGGGGGGGGGDGGGGGGGGGGFGGGGGGGFGGGGGGDGFFGGGGEFFFGGGGGGGGGGGFGGGGGGGFGGGGGGGFGGGGGGGGGGGGGGGGGGGGGGGGGGGF?FFGEGGGGDGGGFGAFGFFFFGGFGGGFDGGFGFFFFBFBG>99CF9FBEGG?FFGGFBGFFB<:DA769BFFF)7F3(2:9(1;7AGG0>BFB>012705(+-419?FAB)
@M04650:207:000000000-C238N:1:1101:13250:4206 2:N:0:19
GGACTACTGGGGTATCTAATCCTGTTTGCTCCCCACGCTTTCGTGCCTCAGCGTCAGTTACAGTCCAGAGAGCCGCCTTCGCTACTGGTGTTCCTCCTAATATCTACGCATTTCACCGCTACACTAGGAATTCCACTCTCCTCTCCTGCACTCAAGTCTTACAGTTCCAAAAGCTTACTACGGTTGAGCCGTAGCCTTTCACTTCTGGCTTGAAAGACCGCCTACGCACCCTTTACGCCCAGTAATTCCGGATAACGCTAGCCCCCTACGTATTACCGCGGCTGCTGGCCCGTAGTTAGCC
+
CCCCCGGGGGGGGGGGGGGGGGGGGGGGGGGGGGGGGGGGGGGGGGGGGGGGGGGGGGGGGGGGGGGGGGGGGGGGGGGGGGGGGGGGGGGGGGGGGGGGFGGGGGGGGGDEGGFFGGGGGGGGGFGGGGGGGGGGGGGGGGGFGGGGGGGFGGGGGGGGGGGGGGFGFEGGGGGGGGGGGGGGGCD?8EGGGGGGGGGFGFGFFGGFFGGGFDGGFFGGBG=2>?>DFGFFFFAEEDGD184/@C3?FF53;EGFGFD618<?<E03::.,)<>>G/((,496?F??F*8C26:6<+)5.
@M04650:207:000000000-C238N:1:1101:7853:4253 2:N:0:19
GGACTATCGGGGTATCTAATCCTGTTTGCTCCCCACGCTTTCGCACCTGAGCGTCAGTCTTTGTCCAGGGGGCCGCCTTCGCCACCGGTATTCCTCCAGATCTCTACGCATTTCACCGCTACACCTGGAATTCTACCCCCCTCTACGAGACTCTAGCTTGCCAGTTTCAAATGCAGTTCCCACGTTAAGCGCGGGGATTTCACATCTGACTTAACAAACCGCCTGCGTGCGCTTTACGCCACGTAATTCCGATTAACGCTGTCACCCTCCGTATTACCGCGGCTGCTGGCACGGCGTGAGC
+
CCCCCFGGDDGGGGGFGGGGFCFFFGFFGFGADECGDGGG,FFGGEGFGDGGGGFF@EFGGFFFFGGGFEGGEGEGDEEGC?FCGC:>>FBFEFFGGGFCGGFAFGAGF7CFDGG?CCEDGFDFBFGGFGGG;FGGGFGDEGEFGGG+@CEFGGGGGGG,DGAFFAEFB,33+>5<A@:FEFBCF:8@FECEEG5>)/:+:79@7FGFA7:76CCD??CFBD>(,.3:?3,(65)6902:*(,-*1:<FFF??)7:>(-8((*-;C<(417?0;3)<*-3((266::8:=0<<;(,9*(-(
@M04650:207:000000000-C238N:1:1101:19817:4295 2:N:0:19
GGACTACAAGGGTATCTAATCCTGTTCGCTACCCATGCTTTCGCTCCTCAGTGTCAGTAACTGCCCAGAGACCTGCCTTCGCCATCGGTGTTCTTCCTGATATCTGCGCATTCCACCGCTACACCAGGAATTCCAGTCTCCCCTACAGCACTCCAGCCTGCCCGTATCGCCTGCACGCCCGAAGTTAAGCCTCGGGATTTCACAGACGACGCGACAAACCACCTACGAGCTCTTTAAGCCCAGTAATTCCGGACAACGCTTGCACCCTACGTATTACCGCGGCTGCTGGCACGTAGTTAGG
+
CCCCCGGGGGGGGGGGGGGGGGGGGGGGGGGGGGGGGGGGGGGGGGGGGGGGGGGGGGGGGGGGGGGGGGGGGGFGGGGGGGGGGGGGGGGGGGGFGGGGFGGGGGFGGGGGGGGGGGGDGEGAEFGGGGGGFGGGGGGGGGGFGGCFE8>FGFGGGGGGGGCEGGGFGGCDGGGGFGGGEDCEFAFEFGGGGGGGGCCFGFGF>?FFFG>)67?CE1F*3<?1=A<B2)(44AAE+/2?7:B0CF<9G?F0(5):7,((4:F7DGFFF?1:<75:?C?1,72(410:B*(04(..4+5)(
@M04650:207:000000000-C238N:1:1101:13967:4302 2:N:0:19
GGACTACCCGGGTTTCTAATCCTGTTTGCTCCCCACGCTTTCGCACCTGAGCGTCAGTCTTTGTCCAGGGGGCCGCCTTCGCCACCGGTATTCCTCCACATCTCTACGCATTTCACCGCTACACATGGAATTCTACCCCCCTCTACAAGACTCTAGCCAACCAGTTTCAGATGCAATTCCCAAGTTAAGCTCGGGGCTTTCACATCTGACTTAATTGACCGCCTGCGTGCGCTTTACGCCCAGTAATTCCGATTAACGCTTGCACCCTCCGTATTACCGCGGCAGCTTGCACGGAGTTAGC
+
CCCCCFFGGGGGGGGGGGF9FFGGGGGGGGGGGGGGGGGGGGGGGGGGGFGGBFGGGGGGGGGGGFFGGGGGGGGGGGGGGGEGGGEGGGGGGFFGGGGGGGGFGGGG7FGGGGGGGGGGGGGGGFG?EGGGCFGGGGGGGGGFGGG6,:DFGGCDGGGGGFGGGGGGCCGGGGG9EGGGG?FGGGG779;FGE=EGGGGGFFFAGGF3@GG<FGGA3EFBG67()0.2C3;0CF49(AE8:?B>>ADFFF?0>GFGBFFFBGBFG?86((-3CBAGGFFFF>((-:)4C)<<2072;).6
@M04650:207:000000000-C238N:1:1101:15633:4312 2:N:0:19
GGACTACAGGGGTTTCTAATCCTGTTTGCTACCCACGCTTTCGCTCCTCAGCGTCAGTTACTGCCCAGAGACCCGCCTTCGCCACCGGTGTTCCTCCTGATATCTGCGCATTTCACCGCTACACCAGGAATTCCAGTCTCCCCTGCAGTACTCAAGTCTGCCCGTATCGCCTGCACGCCCACAGTTAAGCTGCAGGATTTCACAGACGACGCGACAAACCGCCTACGAGCTCTTTACGCCCAGTAATTCCGGACAACGCTCGCACCCTACGTATTACCGCGGCTGCTGGCACGTAGTTGGC
+
CCCCCGGGGGGGGGGGGGGGGGGGGGGGGGAGGGGGGGGGGGGGDGGGGGGGGGGGGGGGGGGGGGGGGGGFFGGGGGGGGGGGEGGGGGGGGGGGFG8FGGGGGGCEGGGGGGGGGGGGGGGGGGGE<FGGGGGCDEEGEFE6@FFGGGGFGGF?DFGGGG?EFDGF>EGCFGCFEDGGGGGGGGFGGGF6CFFGGGGGFFGFF7CBAG442))):@GGFGFF?FF51D0:AGFF*4EEGF04CC>AGF@B17CBGFFFB950CEBF,6:,<E?9EG?F>((416>>:G7C?F02:GD?2
@M04650:207:000000000-C238N:1:1101:20981:4318 2:N:0:19
GGACTACCCGGGTATCTAATCCTGTTTGCTCCCCACGCTTTCGAGCCTCAGCGTCAGTTACAGTCCAGAGAGTCGCCTTCGCCACTGGTGTTCTTCCTAATCTCTACGCATTTCACCGCTACACTAGGAATTCCACTCTCCCCTCCTGTACTCTAGATCTCCAGTTTGGAATGCAGCCCCCAGGTTGAGCCCGAGTATTTCACATCCCACTTAAAGATCCGCCTACGCTCCCTTTACGCCCAGTAAATCCGGACAACGCTTGCCACCTACGTATTACCGCGGCTGCTGGCACGGAGTTAGC
+
CCCCCFGGGGGGGGGGGGGGGGGGGGGGGGGGGGGGGGGGGGGGGGGGGGGGGGGGGGGGGGGGGGGGGGGGGGGGGGGGGGGGGGGGGGGGGGGGGGGGGGGGGGGGGGGGGGGGGGGGGGGGCGGGFAFGGGGGGGGGGGGFGGGGGGGFGGGGGGGGGGFGGGGGGGGGGGGFGGGGGGDGGGGGGGGFGGGGCDGGGAFFFGGFFGGGFG>DFFGG4FFFDFDB@GFFFFFFFFGGGF@;77??FFEFFED?F;BF0(9.:C??FF?,,<>>GG<6;>B>>FDF?EBGFB>>?F5-4
@M04650:207:000000000-C238N:1:1101:15539:4321 2:N:0:19
GGACTACCGGGGTTTCTAATCCTGTTTGCTCCCCACGCTTTCGCACCTGAGCGTCAGTCTTTGTCCAGGGGGCCGCCTTCGCCACCGGTATTCCTCCAGATCTCTACGCATTTCACCGCTACACCTGGAATTCTACCCCCCTCTACACGACTCTAGCCTGCCAGTTTCGGATGCAGTTCCCAGGTTGAGCCCGGGGATTTCACATCCGACTTGACAGACCGCCTGCGTGCGCTTTACGCCCAGTACTTCCGATTAACGCTTTCACCCTCCGTTTTCCCGCGGCTGCTGGCACGGCGTTAGC
+
CCCCCGGGGGGGGGGGGGGGGGGGGGFGGGGGGECGGGGGGGDDCGGFGFEFGGGE:EFGGGGGGGFF<CCFGGGGGGGG@FG,+9C+FCFEGFGGGGD9EGFFFEFGGFGGFG<FGCED7FGGGGGGGGDFGF,@=EGEEGGACFG7:7>9@>C,BCDBF>?CC;DFB*1:CGFGGGEA?,::CFFGFGFGEGGGGGGGDAGA=F<)1>DDA76*?(89(>;:6<971D109=F)71CEG<((*06A>=<40><<G:46((26CF((-318)<6)<C<;;(,30().5EBGF0(1358:4
@M04650:207:000000000-C238N:1:1101:14799:4325 2:N:0:19
GGACTACTGGGGTATCTAATCCTGTTTGATCCCCACGCTTTCGCACATCAGCGTCAGTTGCAGACCAGAGAGCCGCCTTCGCCACTGGTGTTCCTCCATATCTCTGCGCATTTCACCGCTACACATGGAATTCCACTCTCCTCTTCTGCACTCAAGCAAGACAGTTTCCAATGACCTTCCTCGGTTGAGCCGAGGGCTTTCACATCAGACTAATCTTGCCGCCTACGCGCGCTTTACGCCCAATAATTCCGGGTAACGCTTGCCACCTCCGTATTACCGCGGCTGCTGGCACGTAGTTAGC
+
CCCCCGGGGGFGGGGGGGGGGGGGGGGGGGGGGGGGGGGGGGGGGGGGFGGGGGGGGGGGDGGGFGGGFCFGGGGGGGCGGGGGGGGGGGGDGGGGFEFFGEFGGFGGGGGGFGDCGD6>GFGGGCFGGGGGGGGGGFGGGGFFGGEF9DFFGFCFGG8D?DDGGCEGGFGG6DE8DFDF9CECEGEDEGGGGGGGGCFFGFFFFCC>BCDC=DF7A4D;(9@9(;2?@D;(35>)+6;FG?(4C:)-?FF0(./(*49<?FG?*38(,(7(4C?AG789>>696:BF:G:F?8:BBF)).
@M04650:207:000000000-C238N:1:1101:13721:4350 2:N:0:19
GGACTACTCGGGTTTCTAATCCTGTTTGCTCCCCACGCTTTCGCACCTGAGCGTCAGTCTTTGTCCAGGGGGCCGCCTTCGCCACCGGTATTCCTCCACATCTCTACGCATTTCACCGCTACACATGGAATTCTACCCCCCTCTACAAGACTCTAGCCAACCAGTTTCAGATGCAATTCCCAAGTTAAGCTCGGGGCTTTCACATCTGACTTAATTGACCGCCTGCGTGCGCTTTACGCCCAGTAATTCCGATTAACGCTTGCACCCTCCGTATTACCGCGGCTGCTGGCACGGGGTTAGC
+
CCCCCGGGGGGGGGGGGGGGGGGGGGGGGGGGGGGGGGGGGGGGGGGGGGGGGGGGGGGGGGGGGGGGGGGGGGGGGGGGGGGGGGGGGGGGGGGGGFGGGGGGGGGGGGGCFGGGGGGGGGGGCCFGFGGGGGG9FE6FEGGFGGGFFD8?GGFGGGGGFGGGGGCFGDCGFGG7EGGGGFGGGGFCFFCCEGEGGDGGGFGFCFFFFGFFE:+;ACG*6CBFFF65;D>F;EFBFBGEEFF(:CAAGFFFF>C<>031:894CFFF?FBFBD?2AF?9BFF>26??BG<C?;((-8142
@M04650:207:000000000-C238N:1:1101:23449:4367 2:N:0:19
GGACTACCCGGGTTTCTAATCCTGTTCGCTCCCCACGCTTTCGAGCCTCAGCGTCAGTTACAGTCCAGAGAGTCGCCTTCGCCACTGGTGTTCTTCCTAATCTCTACGCATTTCACCGCTACACTAGGAATTCCACTCTCCTCTCCTGCACTCTAGATACTCAGTTTGGAATGCAGTACTCGGGTTGAGCCCAAGTATTTCACATCCCACTTAAGTATCCGCCTACGCTCCCTTTACGCCCAATAAATCCGTATAACGCTCGCCACCTACGTATTACCGCGGCTGCTGGCACGTAGTTAGC
+
CCCCCGGGGGGGGGGGGGGGGGGGGGGGGGGGGGGGGGGGGGGGGGGGGGGGGGGGGGGGGGGGGGGGGGGGGGGGGGGGGGGGGGGGFGGGGGGGGGGGGGGGGGGGGGGGGFFFGGGGGGGGGGGGGGGGGGGGGGGGGGGFGGGGGGGFGGGFGGGGGGGGGGGGGGGCGGGGGGGGGGGGGE6@?FGGGGDA>CCGGFGFFDGFFGGGFGGGFFGGFGAFAF@EDGFFFGFFFFGGGD@FGGE?FFFFF4FFGFF0035>DG?BFFF(5C?9E*,49>B>B<2>(:2E8?033+6>4
@M04650:207:000000000-C238N:1:1101:5984:4420 2:N:0:19
GGACTACTGGGGTATCTAATCCTGTTTGCTCCCCACGCTTTCGCACCTGAGCGTCAGTCTTTGTCCAGGGGGCCGCCTTCGCCACCGGTATTCCTCCACATCTCTACGCATTTCACCGCTACACATGGAATTCTACCCCCCTCTACAAGACTCTAGCCAACCAGTTTCAGATGCAATTCCCAAGTTAAGCTCGGGGCTTTCACATCTGACTTAATTGACCGCCTGCGTGCGCTTTACGCCCAGTACTTCCGCTTAACGCTTGCACCCTACGTATTCCCGCGGCTGCTGGCACGGAGTTAGC
+
@CCCCGF<FGCEGEFGGGGFGGGCCF<DEGFGGGGGGGGGGGFEGGGGEEGGGGGGGG9E,CACFGGGGGDGGGGGGGGGGGGGGGGGGGGFGFGCGG8CFFGGGFG7CFGGGGGGF:BDGGGGGGGGGGGGG<>A,@6:CDGFEGF@,@CFGFB@,5ED6FE6=DFG,E9,D9@A7:CEEC,DFFGFGF@?;?E555CC8=FA+;48*BCFE7CFC<GD(8:D(;938D(71C:)9:5C8:(5>:-4F453-7D>7:>B:?CDGG(,(4(.,<:)29(4;>;991:>(/(+(,,,4C946
@M04650:207:000000000-C238N:1:1101:13571:4448 2:N:0:19
GGACTACCCGGGTTTCTAATCCTGTTTGCTCCCCACGCTTTCGCACCTGAGCGTCAGTCTTTGTCCAGGGGGCCGCCTTCGCCACCGGTATTCCTCCACATCTCTACGCATTTCACCGCTACACATGGAATTCTACCCCCCTCTACAAGACTCTAGCCAACCAGTTTCAGATGCAATTCCCAAGTTAAGCTCGGGGCTTTCACATCTGACTTAATTGACCGCCTGCGTGCGCTTGACGCCCAGTAATTCCGATTAACGCTTGCACCCTCCGTATTACCGCGGCTGCTGGCACGGAGTTAGC
+
CCCCCGGGGGGGGGGGGGGGGGGGGGGGGGGGGGGGGGGGGGGGGGGGGGGGGGGGGGGFGGGGGGGGGGGGGGGGGGGGGGEFGGGGGDGGGGGGGGFGGGA9DFGGGGGFGGGGGGGGGGGGGGGGGGGGGGAFGDFGGGGFGFGGGGGFGGGGGGGGGGGFGGGGGGGGGGGG7:FGGGGGGGGGGGDCEGGEGDGFGAFF66@@CFFGF7CFA6AC;D;??FFFFGFBBC)4FBEEC:?:FG>ACFFF?:7<><>?F:/5CGFF:1>,:GBDGF:(291(-:::BG(<3719F8)44
@M04650:207:000000000-C238N:1:1101:18024:4456 2:N:0:19
GGACTACACGGGTATCTAATCCTGTTTGCTCCCCACGCTTTCGCACCTGAGCGTCAGTCTTCGTCCAGGGGGCCGCCTTCGCCACCGGTATTCCTCCACATCTCTACGCATTTCACCGCTACACATGGAATTCTACCCCCCTCTACAAGACTCTAGCCAACCAGTTTCAGATGCAATTCCCAAGTTAAGCTCGGGGCTTTCACATCTGACTTAATTGACCGCCTGCGTGCGCTTTACGCCCAGTAATTCCGATTAACGCTTGCACCCTCCGTCTTACCGCGGCTGCTGGCACGGAGTTAGC
+
CCCCCGGGGGGGGGGGGGGGGGGGGGGGGGGGGGGGGGGGGGGGGGGFFGGGGGGGGGGGGGGGGGGGGGGGGGGGGGGGGGGGGGFDGGGGGGGGGGGGFGGGFFGGGCFGGFGGGGGGGGGGGGGFFFGGGGGGGGGGGGGFGGGFF6C?FGGGGGGGGGGGGGGGGGGFGGFGGGGGGGFFGFGGFGCEGGG=DDGGGFGAAFGFEFGFFGGGFEGGFGF@;=(=:DB>(=3<?BGG>?B?FD<DG=@B1)99C?BBFFGFGGF:?FF:(;6<ED69>9;;(1:BFDBGB>0,(A)).
@M04650:207:000000000-C238N:1:1101:12822:4468 2:N:0:19
GGACTACTCGGGTTTCTAATCCTGTTTGCTCCCCACGCTTTCGAGCCTCAGCGTCAGTTACAGTCCAGAGAGTCGCCTTCGCCACTGGTGTTCTTCCTAATCTCTACGCATTTCACCACTACACTAGGAATTCCACTCTCCCCTCCTGTACTCTAGATCTCCAGTTTGGAATGCAGCCCCCAGGTTGAGCCCGAGTATTTCACATCCCACTTAATCATCCGCCTACGCTCCCTTTACGCCCAGTAAATCCGGACAACGCTTGCCACCTACTTATTACCGCGGCTGCTGGCACGTAGTTAGC
+
CCCCCGGGDGGGGGGGGGFGGGGDGFGEGGGGGDGGFGGGGGGGGGGGG8FGGGGDGFGGGGGGGGGFGFFGGGGGGGGGFGGGGGGGCFGGGGGGGGGGGGGGGGGGGGGGGGDGGGGGGF@FEFGGFFCGGGGGGFGGCFGBCE?8FDGFGD;EGGGCGGGGGGGGGCG9+;A,@C>EEGDFGGFGFGGGGDC7:@FFDFGF>CDFEDFGCFGGCCFG@CA=9F4?08@=BCFCFFGGG9@4CC)1@AF9?EG;C>FDDFG;>F:7(,,)-24)AF?B090((-)),A?FB6744:)6.
@M04650:207:000000000-C238N:1:1101:19593:4475 2:N:0:19
GGACTACACGGGTATCTAATCCTGTTTGCTCCCCACGCTTTCGCACCTGAGCGTCAGTCTTTGTCCAGGGGGCCGCCTTCGCCACCGGTATTCCTCCACATCTCTACGCATTTCACCGCTACACATGGAATTCTACCCCCCTCTACAAGACTCTAGCTGACCAGTCTTAGATGCCATTCCCAGGTTAAGCCCGGGGATTTCACATCTAACTTAATCAACCGCCTGCGTGCGCTTTACGCCCAGTAATTCCGATTAACGCTTGCACCCTCCGTATTACCGCGGCTGCTGGCACGGAGTTAGC
+
CCCCCGGGGGGGGGGGGGGGFGGGGGGGGGGGGGGGDGGGGGGGGGGGGFGGGGGGGGGGGGGGGGGGGGGGGGGGGGGFFFFGGGGGGGGGGGFDFGGGGGGGGGGGEFGGGGGGGGGGGGGGGFGGGGGDGGGGGGGGGGGFGGFGGGGFGGGGGGGGGGGGGGGGGGGGGGGGGGGGGGCCGGFFGGGGGGGGG4CFFFGF+CFACGG>EFGGFFGG>GF;2A981C>B6E:AF(8CG8<?>F<AFF@:<>C<F?;?:07>GF?<:B9B6A>DFGB99>FFF?),4E7F:0(-385:6
@M04650:207:000000000-C238N:1:1101:10666:4491 2:N:0:19
GGACTACCAGGGTATCTAATCCTGTTTGCTCCCCACGCTTTCGCACCTGAGCGTCAGTCTTGGTCCAGGGGGCCGCCTTCGCCACCGGTATTCCTCCAGATCTCTACGCATTTCACCGCTACACATGGAATTCTACCCCCCTCTACAAGACTCTAGCCAACCAGTTTAGGATGCAATTCCCAAGTTAAGCCCGAGGCTTTCACATCTGACTTACTTGACCGCCTGCGTGCGCTTTACGCCCAGTAATTCCGATCAACGCTTGCACCCTCCGTATTACCGCGGCTGCTGGCACGGAGTTAGC
+
CCCCCGG<@FGGGCGGGGGGGGGGGGGGGGGGGGGGGGG;FGGGGGGG:FGGGGGGG<6;C,CCFFGG@,C7@7FGGGGGGGGGGDEGGCFGG,EFG<FGGGGGGGGGGDGGAFGGGGGGGGGG98FFFGGGGGG,A,6CEGGFCG;@BEFFG9EGGG,,+@EFGGG,,3@,9FFC,*E,,,,>DFGGGG7***4?4CGGGFGA+21:CGGCC+2+@<GG6CBF1AB:<D@>9GFA??GGG?BFCF2>GFF66)9?GF;1(472DFFFF:>FF=?AGG:>BF>66:>:01.<6(((-A<AA
@M04650:207:000000000-C238N:1:1101:10756:4498 2:N:0:19
GGACTACTGGGGTTTCTAATCCTGTTTGCTCCCCACGCTTTCGCACCTGAGCGTCAGTCTTCGTCCAGGGGGCCGCCTTCGCCACCGGTATTCCTCCAGATCTCTACGCATTTCACCGCTACACCTGGAATTCTACCCCCCTCTACGAGACTCAAGCCTGCCAGTTTCGGATGCAGTTCCCAGGTTGAGCCCGGGGATTTCACATCCGACTTGACAGACCACCTGCGTGCGCTGTACGCCCAGTAATTCCGATTAACGCTTGCACCCTCCGTATTACCGCGGCTGCGGGCCCGGAGTGAGC
+
CCCCCGGCAFGGGGGGGGGGFGGGGGGGGGGGGGGGGGGGGGGDFECFFGGEGEGGDF9CF9FGGGGGFCGGGGECEGEGGGGEEFGGCFGGDGFGGFGFFGGGGGGGGGGGGGFGGGGGDFGDD8FFGGGGGGGGGDFGGGGFGGF6<+@9D6DGGD6DDAFGGGEFBBEGGGGFGGGGG,4BGFFFEG7ACEEG)/?CFFGFFGF>DGDCA7<7=3CC(9137F>>0<>>9*)-8?EGG?<?GG26:9@B(.9472>:66C)9644??;4,C><7>2290>>02((3/(:99;9:*).,
@M04650:207:000000000-C238N:1:1101:17550:4505 2:N:0:19
GGACTACTCGGGTATCTAATCCTGTTTGCTCCCCACGCTTTCGCACCTGAGCGTCAGTCTTTGTCCAGGGGGCCGCCTTCGCCACCGGTATTCCTCCACATCTCTACGCATTTCACCGCTACACATGGAATTCTACCCCCCTCTACAAGACTCTAGCTGACCAGTCTTAGATGCCATTCCCAGGTTAAGCCCGGGGATTTCACATCTAACTTAATCAACCGCCTGCGTGCGCTTTACGCCCAGTAATTCCGATTAACGCTTGCACCCTCCGTATTACCGCGGCTGCTGGCACGGAGTTAGC
+
CCCCCGGGGGGGFGGGGGGGGGGGGGGGGGGGGGGGCFGGGGGGGGGGFGGGGGGGGGGGGGGGGGGGGGGGGGGGGGGGGGGGGGGGGGGGGGGGGGGGGGGGGGGGGGGGGGGGGGEGGGGGGGGGGGGGGGGGGGGGGGGFGGGGGFGFGGBGGGGGGGGGGGGGGGGGGGGGGGGGGGGGGGFFFGGGGGGGGGGGGFGAFGCFFGGGFFGGF<DFBG0;@FFFFGFFFGFFFFGGGF<2DDAFGF?1?BG9C02:?FC?GFFF?:>:3E?FGD?>F>B6(,8?0=<F096(,;AB:
@M04650:207:000000000-C238N:1:1101:16238:4513 2:N:0:19
GGACTACAAGGGTTTCTAATCCTGTTTGCTCCCCACGCTTTCGCACCTGAGCGTCAGTCTTTGTCCAGGGGGCCGCCTTCGCCACCGGTATTCCTCCACATCTCTACGCATTTCACCGCTACACATGGAATTCTACCCCCCTCTACAAGACTCTAGCCAACCAGTTTCAGATGCAATTCCCAAGTTAAGCTCGGGGCTTTCACATCTGACTTAATTGACCGCCTGCGTTCGCTTTACGCCCAGTAATTCCGATTAACGCTTGCACCCTCCGTATTACCGCGGCTGCTGGCACGGAGTTAGC
+
CCCCCGGGGGGGFFGFGGGFGGGGGGGGGGDGGGFDGGGGGGGGCFGFCGGGGGGGGFFGGGFFFGGGCGEGGGGGGGGGGGGFGGGGG+=DFFGGGGFGG@EFGFGGDGGFGGGGGGGGGFGGGGGGFFFDCCFFAFDCEDGF9FD83DEFGGGG9,@E6FCEDFGFFGGGDFG,=FFGGGGGGFGGGGCC9CDEG)C?FFCF=FFFCF7CEDGCA<FGBGF<DFF53D<@DA;A6:CEG<?FGF>>DFF:0>D>D491405<=C<:(49B0A3AE?<>B>>>F?DFF5<C:0(-48<:)
@M04650:207:000000000-C238N:1:1101:21359:4544 2:N:0:19
GGACTACCCGGGTTTCTAATCCTGTTTGCTCCCCACGCTTTCGAGCCTCAGCGTCAGTTACAGTCCAGAGAGTCGCCTTCGCCACTGGTGTTCTTCCTAATCTCTACGCATTTCACCGCTACACTAGGAATTCCACTCTCCCCTCCTGTACTCTAGATCTCCAGTTTGGAATGCAGCCCCCAGGTTGAGCCCGAGTATTTCACATCCCACTTAAAGATCCGCCTACGCTCCCTTTACGCCCAGTCAATCCGGACAACGCTTGCCACCTACGTATTACCGCGGCTGCTGGCACGTAGTTAGC
+
CCCCCGGGGGGGGGGGGGGGGGGGGGFGGGGGGGGGGGGGGGGGGGGGGDGFGGGGGGGGGGGGGGGGGGGGGGGGGCFGGGGGGGGGGGGGGGGGGFFAEA;F9DFDFGGGGGGGGGGGGEFCEEF8BCE=FDFGGGGGGGGFEGGGGFGDGFG8FDGGCFG8FFFFE8>==DDFE+=ACFGGCEFGGGGGGGC15;F:FFGF+@FAEGGGEC+BA=A?4D5@=?@E@D>BFC?CF;7FF?<(*29)7AA@1:5?;29:6?G7CC?::?01)0,5C:(46>>>><0?(:1C?4(4,34)6
@M04650:207:000000000-C238N:1:1101:25640:4566 2:N:0:19
GGACTACAGGGGTTTCTAATCCTGTTTGCTCCCCACGCTTTCGCACCTGAGCGTCAGTCTTTGTCCAGGGGGCCGCCTTCGCCACCGGTATTCCTCCACATCTCTACGCATTTCACCGCTACACATGGAATTCTACCCCCCTCTACAAGACTCTAGCCAACCAGTTTCAGATGCAATTCCCAAGTTAAGCTCGGGGCTTTCACATCTGACTTAATTGACCGCCTGCGTGCGCTTTACGCCCAGTAATTCCGATTAACGCTTGCACCCTCCGTATTACCTCGGCTGCTGGCACGGAGTTAGC
+
CCCCCGGGGGGGGGGGGGGGGGGGGGGGGGGGGGGGGGGGGGGGGGGGGGGGGGGGGGGGFFGGGCFGGGGGGGGGGGGGGGEGGGGGGGGGGGGGGGGGGGGGCFFGGGGGGGGGGGGGGGGGGFGGGGGGGGGGG88FGGGFGGGG@CGFGGGGGGFGGGEGGGGGGCFGGGGGFGGGC>EGGGGGGGBEEEDEGDFF7=FF6C>AEGFGCCDF67FGFG@FDFFA<GFFFGF4735:C:BBGGB>GF:24@G>G?>?01C)2C??B<>?BGFFG7).4::?>F?:BC:C?>991F9:5
@M04650:207:000000000-C238N:1:1101:14805:4569 2:N:0:19
GGACTACACGGGTATCTAATCCTGTTTGCTCCCCACGCTTTCGAGCCTCAGCGTCAGTTACAGACCAGAGAGCCGCCTTCGCCACTGGTGTTCCTCCATATATCTACGCATTTCACCGCTACACATGGAATTCCACTCTCCTCTTCTGCACTCAAGTCTCCCAGTTTCCAATGACCCTCCCCGGTTGAGCCGGGGGCTTTCACATCAGACTTAAGAAACCGCCTGCGCTCGCTTTACGCCCAATAAATCCGGACAACGCTTGCCACCTCCGTATTACCGCGGCTGCTGGCACGTAGTTACC
+
CCCCCGGGGGGGGGGGGGGGGGGGGFGGGGGGGGGGGGGGGGGGGGGGGGGGGGGGGGGGGGGGGGGGGGGEGGGGGGGGGGGGGGGGGGGGGGGGGGGGGGGGGGGGGGGGGGGGGGGDGFGGGGGGFFGGGGGGGGGGGGGFGGGGGGGFGG8AFFGGGGGGGFGGCCFGG9DGGGG8CGGEGEGGGGGDGGEGGGGGGFGFFGF=EGGFEG>+@@DC9GFF?F9>;C308*8:B6EEEBF:GDA9C?@;0./(71><?FFF76:((,,24EBFGGFFF>FF9:?FBG0C1413:FA)6
@M04650:207:000000000-C238N:1:1101:16075:4622 2:N:0:19
GGACTACAAGGGTATCTAATCCTGTTTGCTCCCCACGCTTTCGCACCTGAGCGTCAGTCTTTGTCCAGGGGGCCGCCTTCGCCACCGGTATTCCTCCACATCTCTACGCATTTCACCGCTACACATGGAATTCTACCCCCCTCTACAAGACTCTAGCCAACCAGTTTCAGATGCAATTCCCAAGTTAAGCTCGGGGCTTTCACATCTGACTTAATTGACCGCCTGCGTGCGCTTTACGCCCAGTAATTCCGATTAACGCTTGCACCCTCCGTATTACCGCGGCTGCTGGCACGGAGTTAGC
+
CCCCCGGGGGGGGGGFGGGGGGGGGGGGGGGGGGGGGGGGGGGGGGGGGGGGGGGGGGGGGGFGFGGGGGGGGGGGGGGGGGGGGGGGGGCFGGGGGGGGGGGGGGGGDGGGDGFEFGGGGGGGGGGGGGGGGGGFGGGGGGGFGGGGGGGFGGGFGFEGGGGFGGGGGGGFCGGGFFCEFGGGGGGGGDFGGDGG4DFGGFGFF4CFFDGCCGGGCFGF>D>?;FFFDGFB9:>AFFECE:?BGG94CB6115C2C:922:FFGGF??694:F?AFF:B>467>B>0:G<?69>61;5>2
@M04650:207:000000000-C238N:1:1101:16126:4647 2:N:0:19
GGACTACCCGGGTTTCTAATCCTGTTTGCTCCCCACGCTTTCGCACCTGAGCGTCAGTCTTTGTCCAGGGGGCCGCCTTCGCCACCGGTATTCCTCCACATCTCTACGCATTTCACCGCTACACATGGAATTCTACCCCCCTCTACAAGACTCTAGCCAACCAGTTTCAGATGCAATTCCCAAGTTAAGCTCGGGGCGTTCACATCTGACTTAATTGACCGCCTGCGTGCGCTTTACGCCCAGTAATTCCGATTAACGCTTGCACCCTCCGTATTACCGCGGCTGCTGGCCCGGAGTTAGC
+
CCCCCGGGGGGGGGGGGGGGGGGGGGGGGGGGGGGGGGGGGGGGGGGGGGGGGGGGGFGGGGGGGGGGGGGGGGGGGGGGGGGGGGGG7=FFGGGGGGGGGFGGGGGG>FGEGGGDGGGGGGGGGFGGGGGDFGGGGEGGGGGFGGGGGGGFF9CFGGGGG:EGBFGFFFE;FGGGGGCFGGFGGGGGGGC<?EGGG)FEGFCFFGGFEGGGE>F>CEGG0CB:?F9>?GFF9E>B?:EGG:<:CFB<FFFFF>G<*40:(-C?GGB?F?>B:C:<GF42171>>?:B05259>BF:8:4)
@M04650:207:000000000-C238N:1:1101:26580:4652 2:N:0:19
GGACTACAAGGGTTTCTAATCCTGTTTGATCCCCACGCTTTCGCACATCAGCGTCAGTTGCAGACCAGAGAGCCGCCTTCGCCACTGGTGTTCCTCCATATCTCTGCGCATTTCACCGCTACACATGGAATTCCACTCTCCTCTTCTGCACTCAAGCGAAACAGTTTCCAATGACCTGCCTCGGTTGAGCCGAGGGCTTTCACATCAGACTAATCTCGCCGCCTACGAGCTCTTTACGCCCAGTAATTCCGGACAACGCTTGCACCCTACGTATTACCGCGGCTGCTGGCACGTGTTTAGC
+
CCCCCGGGGGGGGGGGGGGGGGGGGGGGGGGGGGGGGGGGGGGGGGDGGGGGGGGGGGDGGGGFFGGGGFGGGGGGGGGGGGGGGGGFGGGGGGGGGGGGGGGGGCGGGGGGGGGGFGGGGGGGDCFFGGGGGGGF,,4AFGGF=FCFFFFFGGGG9CE+=FGGGGGG;FCGFDDFGCFGCCEGGGGGGGGGCEGGDGGGCFGFAG796FF8=CC+==EDBGFFFFF3;G>@EGF3+/=FGD6@GGA):=F9()7:FFFF?F:)98?:(48?2C:AGGF>FFFF>BFF?E:FF6(..;9A>
@M04650:207:000000000-C238N:1:1101:26632:4741 2:N:0:19
GGACTACTCGGGTTTCTAATCCTGTTTGCTCCCCACGCTTTCGCACCTGAGCGTCAGTCTTCGTCCAGGGGGCCGCCTTCGCCACCGGTATTCCTCCAGATCTCTACGCATTTCACCGCTACACCTGGAATTCTACCCCCCTCTACGAGACTCTAGCTTGCCAGTTTCAAATGCAGTTCCCACGTTAAGCGCGGGGATTTCACATCTGACTTAACAAACCGCCTGCGTGCGCTTTACGCCCAGTAATTCCGATTAACGCTTGCACCCTCCGCATTACCGCGGCTGCTGGCACGGAGTTGTC
+
CCCCCGGGGGGGGGGGGGGGGGGGGGGGGGGGGGGGGGGGGGGGFGGGGGGGGGGGGGGFGGGCGGGGGGGFGGGGGGGGGGGGGGGGGGGGGGGGGGGGGGGGGGGGGGGGGGFFGGGGGGGFGFGGFF,DFCEGDGGCGGGFGG6CEEGFGGGGGGGGGFG7@EFDFGGGGGGGFCGGFGGGFGGG?C8EGDGGGGGGFFFFCGGFFGGD)>FGF?FG9G9??F>>:D>>95)59?58?<<7D:>>DB?(3BCAD1;3((13C?2:?0(((/3<F:36>>>916?FFE:<1(-(-2).)
@M04650:207:000000000-C238N:1:1101:26423:4794 2:N:0:19
GGACTACTGGGGTTTCTAATCCTGTTTGCTCCCCACGCTTTCGAGCCTCAGCGTCAGTTACAGACCAGAGAGCCGCCTTCGCCACTGGTGTTCCTCCATATATCTACGCATTTCACCGCTACACATGGAATTCCACTCTCCTCTTCTGCACTCAAGTCTCCCAGTTTCCAATGACCCTCCCCGGTTGAGCCGGGGGCTTTCACATCAGACTTAAGAAACCGCCTGCGCTCGCTTTACGCCCAATAAATCCGGACAACGCTTGCCACCTACGTATTACCGCGGCTGCTGGCACGTAGTTAGC
+
CCCCCGGGGGGGGGGGGGGGGGGGGGGGGGGGGGGGGGGGGGGGGGGGGGGGGGGGGFGGGGGGGGGGGGGGGGGGGCGFFGGGGGGGGGGGGGFGGGGGGGGGGGFGGGGGGGGGGGG>EGGGGGGGGFFDGGGGGGGGGGGFCFCGGGFFGGDFGGGGGGGGFGGGGGGGGGGGDFGEDGGGGGGGGGGGGGGGGGGGGFGFFGGFFGGDCFFCFFGDBG9@FFF:@C@>FGFFFFGEGFF0FF>>GFFFFED?FFB<B:C?FGF?B:<F?<7>G76;>9>96??F7E?9(,43:FD<6
@M04650:207:000000000-C238N:1:1101:12763:4813 2:N:0:19
GGACTACCCGGGTATCTAATCCTGTTTGCTCCCCACGCTTTCGTGCCTCAGCGTCAGTTACAGTCCAGAGAGCCGCCTTCGCTACTGGTGTTCCTCCTAATATCTACGCATTTCACCGCTACACTAGGAATTCCACTCTCCTCTCCTGCACTCAAGTCTTACAGTTCCAAAAGCTTACTACGGTTGAGCCGTAGCCTTTCACTTCTGGCTTGAAAGACCGCCTACGCACCCTTTACGCCCAGTAATTCCGGATAACGCTAGCCCCCTACGTATTACCGCGGCTGCTGGCACGTAGTTAGCC
+
CCCCCGGGGGGGGGGGGGGGGGGGGGGGGGGGGGGGGGGGGGGGGGGFGGFFGGGGGGGGGGGGGGGGGGGGGGGGGGGGGGGGGGGGGGGGGGGGGGGGGGGGGGGGGGGGGGGGGGGGGFGGGGGGFGGGGGGGGGFGGGGFGGGGGGGFGGGGGGGDEGGFGGGGGGGGGGGGGGGGGGGGGE6@FGGEGEGGGGGGGFGFFFFFB7FGFGGGFFGGFGF?FFFD@GFFFC=9EFGE7;@EGFFFGFFF<BD@C>?1;?GFGG9?03:D2FFAD/42;(,(-).3:7>C6<F:A+6-5
@M04650:207:000000000-C238N:1:1101:20233:4817 2:N:0:19
GGACTACTGGGGTATCTAATCCTGTTTGCTCCCCACGCTTTCGCACCTGAGCGTCAGTCTTCGTCCAGGGGGCCGCCTTCGCCACCGGTATTCCTCCAGATCTCTACGCATTTCACCGCTACACCTGGAATTCTACCCCCCTCTACGAGACTCAAGCTTGCCAGTATCAGATGCAGTTCCCAGGTTGAGCCCGGGGATTTCACATCTGACTTAACAAACCGCCTGCGTGCGCTTTACGCCCAGTAATTCCGATTAACGCTTGCACCCTCCGTATTACCGCGGCTGCTGGCACGGAGTTAGC
+
CCCCCGGGGGGGGGGGCFGGGGGGGGGGGGGGGGGGGGGGGGGGFGGGGGGGGGGGGFGGGGGGGGGGGGGGGGGGGGGGGGGGGGGGGGGGGGGGGGGGGGGGGGGGGGGGGGGGGGGGGGGFGGGGGGGGGGGGGGGGGDGBFGGGGGEFGGGGGCGGGGFFGGGGGFCGGGGGFF?FFGGGGGGGGCGFGGGGGGGFFFG==F7AEGG=>FGGFFG39DF01A>:8DFF;EFA43CCG:B27CBAGF?(2:C4:460:6DFGG?(3022:F?<CF?9B6(19?0::5(<:213?F)--
@M04650:207:000000000-C238N:1:1101:25576:4827 2:N:0:19
GGACTACTCGGGTTTCTAATCCTGTTTGCTCCCCACGCTTTCGCACCTGAGCGTCAGTCTTCGTCCAGGGGGCCGCCTTCGCCACCGGTATTCCTCCAGATCTCTACGCATTTCACCGCTACACCTGGAATTCTACCCCCCTCTACGAGACTCTAGCTTGCCAGTTTCAAATGCAGTTCCCACGTTAAGCGCGGGGATTTCACATCTGACTTAACAAACCGCCTGCGTGCGCTTTACGCCCAGTAATTCCGATTAACGCTTGCACCCTCCGTATTCCCGCGGCTGCTGGCACGGAGTTAGC
+
CCCCCGGGGGGGGGGGGGGGGGGGGGGGGGGGGGGGGGGGGGGGGGGGGEGGGGGGGGGGGGGGGGGGGGGGGGGGGGGGGGGGGGGGGGGGGGGGGGGGGGGGGFGGGGGDGGGGGGGGGGGGGGGGGGGGGGGAFGGGGGGFGGGGFEGFGGGGGGGGGGGGGGGGGGGGGGGGGGGGGFGGFGGFGGGEEGGED*?CFFF7=FGFFGDFBFFG*8F34DBF?FF@?GBFFEF26<GDG614CFBDGFFBFFGFG?;FBFC3CFF??B;:(A0)+9461229>00?0C:FFF(2,;926
@M04650:207:000000000-C238N:1:1101:24469:4888 2:N:0:19
GGACTACTGGGGTTTCTAATCCTGTTCGCTCCCCACGCTTTCGTTCCTCAGCGTCAGTTACTGCCCAGAGACCCGCCTTCGCCACCGGTGTTCCTCCATATCTCTGCGCATTTCACCGCTACACATGGAATTCCACTCTCCTCTTCTGCACTCAAGCAAGTCAGTTGCCAATGACCTTCCTCGGTTGAGCCGAGGGCTTTCACATCATACTAATCTTGCCGCCTACGCGCGCTTTACGCCCACTAATTCCGGTTAACGCCTGCCACCTACGTATTACCGCGGCTGCTTGCCCGTAGTTAGC
+
CCCCCGGGDGGGGGGGGGGGGG9FFGGGGGGGGGGGGGGGGGGGGGGGGGGGGGGGGFEGGDFFFFGF@<8EF8FGGGGGGGGGEGGEGGGGGGGGG8EFGGGGG=FGF@7FGGGGGFGCEG9?,,FFGGGGGGG9,>4EFFFFCB,@,@D?FF89FF,D,,=@CE,,7,,,0,=6,6<D,F8EGGE6<EGG5E8ED>FFGCGF9D7+*=B:*=CCC<C92C=@<F?F;D(((2><F0*:CB((09:>*7)--0*.?11(.4*(7A01(.(3405)9>:1139>(()))2(38((-(<)66
@M04650:207:000000000-C238N:1:1101:24093:4891 2:N:0:19
GGACTACTGGGGTTTCTAATCCTGTTTGCTCCCCACGCTTTCGCACCTGAGCGTCAGTCTTTGTCCAGGGGGCCGCCTTCGCCACCGGTATTCCTCCACATCTCTACGCATTTCACCGCTACACATGGAATTCTACCCCCCTCTACAAGACTCTAGCCAACCAGTTTCAGATGCAATTCCCAAGTTAAGCTCGGGGCTTTCACATCTGACTTAATTGACCGCCTGCGTTCGCTTTACGCCCAGTAATTCCGATTAACGCTTGCACCCTCCGTATTACCGCGGCTGCTGGCACGGAGTTAGC
+
CCCCCGGGGGGGGGGGGGGGGGGGGGGGGGGGGGGGGGGGGGGGGGGGEFEGGGGGGGGGGGGGGGGGGGGGGGGGGGGGGGGGGGGGGGGGGGGGGGGGGGGGFFGGGCFGGGGGGGGGGGGGGGGGGGGGGGGGGGGGGC6DGGGGGGFBFGGGGGC8DFGGGGCGGGFEDGFFDGGGGGGGGFGGGG@FG5ECDDGGGFGFAGGFFGGFC:CFACGG@DF6?FF;(2:0(A@BF?GEG?0:GCAFGFF?6>DFGBBFFFGFGC<41:>BFC?FGGFFFFF0(4?FFGFG0;9>0C62.
@M04650:207:000000000-C238N:1:1101:13599:4997 2:N:0:19
GGACTACCCGGGTTTCTAATCCTGTTTGCTCCCCACGCTTTCGAGCCTCAGCGTCAGTTACAGTCCAGAGAGTCGCCTTCGCCACTGGTGTTCTTCCTAATCTCTACGCATTTCACCGCTACACTAGGAATTCCACTCTCCCCTCCTGTACTCTAGATCTCCAGTTTGGAATGCAACCCCCAGGTTGAGCCCGAGTATTTCACATCCCACTTAAAGATCCGCCTACGCTCCCTTTACGCCCAGTAAATCCGGACAACGCTTGCTACCTACGTATTACCGCGACTGCTGGCCCGTAGTTAGC
+
CCCCCGGGGGGGGGGGGGGGGGGGGGGGGGGGGGGGGGGGGGGGGGGGGGCGGGGGGGGGGGGGGGGGFDGFEFEGGGGGGGGGGGGGFGGGGDGGGGGGGGGGGGGGGGGGGGGGG:EGGD@FAFGGE?FGGGGGGGAEGFGDEGEGGGGFG,C=@=F;:DEFGFG;CGGGGFDF8==>EEGGF96FGFF?>5@9D7FGGFG+=FFAEGFGC:FFF=FFDFFFFF=B(95BBCFFF6CFF;DF7DE7F)8:2)928((43:F):@<?4(34<C?>EGFFF((((,-8:5(:9>,(,<)).
@M04650:207:000000000-C238N:1:1101:22284:5001 2:N:0:19
GGACTACACGGGTTTCTAATCCTGTTCGCTACCCACGCTTTCGCGCCTCAGCGTCAGTTACAGACCAGAGAGTCGCCTTCGCCACTGGTGTTCCTCCACATCTCTACGCATTTCACCGCTACACGTGGAATTCCACTCTCCTCTTCTGCACTCAAGCTTCTCAGTTTCCAATGACCGCTTGTGGTTAAGCCACAAGATTTCACATCAGACTTAAGAGGCCGCCTGCGCGCCCTTTACGCCCAATAATTCCGGACAACGCTTGCCCCCTACGTATTACCGCGGCTGCTGGCACGTAGTTAGC
+
CCCCCFGGGGGGGGGGGGGGGGGGGGGGGGGGGGGGGGGGGGGGGGGGGGGGGGGGGGGGGGGGGGGGGGGGGGGGDGGFFGEGGGGGGGGGGGGGGGGGGGGGGGGGGGGGGGGGGGGGGGGGGGGGFEFFFFGGGGCFEGGFGFGGGGGFGGGGGGGGGGGGGGGGGGGGGGGFECGGGEF7BEGGGFDFCCFGFGGGCFGFFGGFFGFG=DGFA5CG>GFFBF2B@DB6@GFFF;EF@<@@FGBDGFF02@GFG>FF?BGFGGF;63??<F?9AF<>B;>B01:?052C?801:949.
@M04650:207:000000000-C238N:1:1101:10125:5016 2:N:0:19
GGACTACACGGGTATCTAATCCTGTTTGCTCCCCACGCTTTCGCACCTGAGCGTCAGTCTTTGTCCAGGGGGCCGCCTTCGCCACCGGTATTCCTCCACATCTCTACGCATTTCACCGCTACACATGGAATTCTACCCCCCTCTACAAGACTCTAGCCAACCAGTTTCAGATGCAATTCCCAAGTTAAGCTCGGGGCTTTCACATCTGACTTGATTGACCGCCTGCGCTCGCCTTACGCCCAGTAATTCCAATGAACGCTTGCACCCTCCGAATGCCCGCGGCTGCTGGCACGGAGTTAGC
+
-<-8,CE8C@E@FGCFFD@E6CFFGGDEF<6FDGEFEGCC8FF@CF+=F8CCFG7@B,:CA@C6C,EFC@F@F+FE:4CA@F7,?=CEFGGCGFA?9,=FECD;4E<CB::=@59AEFGCCF98BEEDEGCCD?BGF8D:>=@FA,@CB7>+@,89F@9,@+*;7@:>;,,=+@<C,=C,4>?>,3,2,;5999**9)=,214=+;C6<7>7)*3;AEC72>623A>),/,((/7<F128*-4?776):@*--):4041?143,7C(4(33((;(.8C((-((49?:34/2<((-430.5.
@M04650:207:000000000-C238N:1:1101:8319:5101 2:N:0:19
GGACTACCAGGGTTTCTAATCCTGTTTGCTCCCCACGCTTTCGCACCTGAGCGTCAGTCTTTGTCCAGGGGGCCGCCTTCGCCACCGGTATTCCTCCACATCTCTACGCATTTCACCGCTACACATGGAATTCTACCCCCCTCTACAAGACTCTAGCCAACCAGTTTCAGATGCAATTCCCAAGTTAAGCTCGGGGCTTTCACATCTGACTTAATTGACCGCCTGCGTGCGCTTTACGCCCAGTAATTCCGATTAACGCTTGCACCCTCCGTATTACCGCGGCTGCTGGCACGGAGTTAGC
+
CCCCCEGGGGGGGGGGGGGGGGGGGGGGGGGGGGGGGGGGGGGGGGGGGDDGGGGGGGGGGFFFGGGGGGGGGGCFGGGGGGGGGGGGGGGGGGGGGGGGGGEGGGGFFGGGGGDFFEGGGGDGGGGFGGGGGGGGGFGGGDGFGGGGAEFFGGFGGFGFEEDCFGGGGBFGFFFGGGGFGGGGGGG,=DCF5C5CGGG,:CFFF<FFEGG7C>FFACFFFGFF?FB>(*(19CF49:EG>?<BDGF<GF)-1>7>F(91:(/)*A?F(31:1EB9+>(11-((4:?0:EBF0(-18C).6
@M04650:207:000000000-C238N:1:1101:25823:5105 2:N:0:19
GGACTACCGGGGTTTCTAATCCTGTTTGCTCCCCACGCTTTCGCACCTGAGCGTCAGTCTTTGTCCAGGGGGCCGCCTTCGCCACCGGTATTCCTCCACATCTCTACGCATTTCACCGCTACACATGGAATTCTACCCCCCTCTACAAGACTCTAGCCAACCAGTTTCAGATGCAATTCCCAAGTTAAGCTCGGGGCTTTCACATCTGACTTAATTGACCGCCTGCGTGCGCTTTACGCCCAGTAATTCCGATTAACGCTTGCACCCTCCGTATTACCGCGGCTGCTGGCACGGAGTTAGC
+
CCCCCGGGGGGGFGGGGGGGGGFGGGGGGGGGGGGGGGDFGGGGGGGCGFGGGGGGGFGGGGGGGGGGFGGGGGGGGGGGGGGGGFGD@FGCGGGGGGGGFGGGFFGGGGGGGGGGGGGGGGGGGGGGGFADGGGFFFGFEDGFGGGGGGGFGCFGGGFGGGEFGGGGGGGGFFGG789CGGGGGGGGGGFGGGGGCCFCDF9AC4+;?F7CCGGFF6CF>G(6=F>5:DBFFC><??DEE333CF9AGFFFBEGBG:B?<?347C<??FFF?8?A?F?0(4;F>02>?C<F?>FFB8<<)
@M04650:207:000000000-C238N:1:1101:16710:5108 2:N:0:19
GGACTACTGGGGTATCTAATCCTGTTTGCTCCCCACCCTTTCGTGCCTCAGCGTCAGTTACAGTCCAGAGAGCCGCCTTCGCTACTGGTGTTCCTCCTAATATCTACGCTTTTCCCCGCTCCACTAGCAATTCCCCCCTCCTCCCCTGCCCCCAATTCTTACCGTTCCAAACCCTTCCTAGGGTTGACCCATAGCCTTTCACTTCTGACTTGCAAGACCTCCTCCGCCCCCTTTACACCCAGTACATCCGGATACAGCTAGCCCCCTCCGTATTACCGCGGCTGCCGGCCCGTAGTTCGCC
+
CCCCCEGFCFC7F;,6,C,@FEE-FFG?C,C8F:,@,6BE85,,,B64=6,C7,,8,CE<FGCEFD@,C,9,C,@FCF@C7F,,CCC8,,C=FC,C?,?,9,,444C,+,8C55,CB++=+7,B,EB,C,,,9C,,+++8>+@*@6=+,,,*@3+3,,33,,,+:+@D,@C++5@7,AC@,3:@,58,2@,,14DGF*DDFF;@6==+::+3*?C*;2C2)272()6)(2(.(7:6+72C*6=9++765:)66)*)03))).5:DEF13338,+).<*,((((4((-(,:7*444:<+(1:
@M04650:207:000000000-C238N:1:1101:15917:5113 2:N:0:19
GGACTACCCGGGTATCTAATCCTGTTTGCTCCCCACGCTTTCGCACCTGAGCGTCAGTCTTCGTCCAGGGGGCCGCCTTCGCCACCGGTATTCCTCCAGATCTCTACGCATTTCACCGCTACACCTGGAATTCTACCCCCCTCTACGAGACTCTAGCTTGCCAGTTTCAAATGCAGTTCCCACGTTAAGCGCGGGGATTTCACATCTGACTTAACAAACCGCCTGCGTGCGCTTTACGCCCAGTAATTCCGATTAACGCTTGCACCCTCCGTATTACCGCGGCTGCTGGCACGGAGTTAGC
+
CCCCCGGGGGGGGGGGGGGGGGGGGGGGGGGGGGGGGGGGGGGGGGDCGGGGGGGGGGGGGGGGGGGGGDGGGGGGGGGGGGGGGGGGGGGGGGFGGGGGGGGFGGGGGGGGFGGGGGGGGGGGGGGGFGFGGGGGGGGGGGGFGFGEEGGFF9FFFGGFGGFGFFGGGGGGGGGGGDGGGGGGGGGGGGGGGGGG3>:FG=CFFGGFAGGGFGGGFFGGFGFFF>BE0>6B>CFFB?CCC??FFFFFGFFF:ECAF2((40C3DE::??>16=8>G=:9(7;;>?BF(/2<(-128G)).
@M04650:207:000000000-C238N:1:1101:23750:5165 2:N:0:19
GGACTACTCGGGTATCTAATCCTGTTTGCTCCCCACGCCTTCGCACCTGAGCGTCAGTCTTCGTCCAGGGGGCCGCCTTCGCCACCGGTATTCCTCCAGATCTCTACGCATTTCACCGCTACACCTGGAATTCTACCCCCCTCTACGAGACTCAAGCTTGCCAGTATCAGATGCAGTTCCCAGGTTGAGCCCGGGGATTTCACATCTGACTTAACAAACCGCCTGCGTGCGCTTTACGCCCAGTAATTCCGATTAACGCTTGCACCCTCCGTATTACCGCGGCTGCTGGCACGGAGTTAGC
+
CCCCCGGGGGGGGGGGGGGGGGFGGGGGGGGGGGGGGGGGGGGGGGGGFGFGGGGGGGGGGGGGGGGGFGGGGGGGGGGGGGGGFGGGGCGGGGGGGDFGGGGGFAFGGGDGGGFGGGGGDEFGGGGGGGGGGGGGGGGGGGGFGGFG<7EFGGGGGGAFFGGGGFAFFGFFGGGG?>FG6,:FDFGGGGGGGEGE4CCGGFGFFG7FE=FGFGGGF;FFBD@FDFFDBGB63E@FFFDED::(*:<AFF48:E*:7446B?C3CGB?(8>:0C(6FG(799(170>::G:C?6;>FEBA5
@M04650:207:000000000-C238N:1:1101:7219:5173 2:N:0:19
GGACTACTGGGGTTTCTAATCCTGTTTGCTCCCCACGCTTTCGTGCCTCAGCGTCCGTTACAGTCCAGAGAGCCGCCTTCGCTACTGGTGTTCCTCCTAATATCTACGCATTTCACCGCTACACTAGGAATTCCACTCTCCTCTCCTGCACTCAAGTCTTACAGTTCCAAAAGCTTACTACGGTTGAGCCGTAGCCTTTCACTTCTGGCTTGAAAGACCGCCTACGCACCCTGTACGCCCAGTACTTCCGTATAACGCTAGCCCCCTACGTATTACCGCGTATGCTGGCCCGTAGTTAGCC
+
CCCC<CEFFGFFGGGGEFGEGFFCFGFFC<EGG,CFFG@@FGFFF@FF:ECFE7B+@ECFCFFCFFGGGFCFGFBC+,@FGGGE7EFFFEFGGGGGGGE?FFEFFF<FFEEFGGFCEFGC7F@FFC?FF,9A4<EFGFCAEG8+6>=,FFG8=DFFDFGAA?9@FFGGGG,3+8DFGGCCF76==CDGECGG64DFG>@9E9>AFGF*8C;*-AFG*:DD):65:/-:@4>;(2:<3;7FC(4;++76CA;(=F:C3(,04:51C828:???D666+14(-((36<)51=?59(,89E)5)
@M04650:207:000000000-C238N:1:1101:26233:5288 2:N:0:19
GGACTACTGGGGTTTCTAATCCTGTTTGCTCCCCACGCTTTCGCACCTGAGCGTCAGTCTTTGTCCAGGGGGCCGCCTTCGCCACCGGTATTCCTCCAGATCTCTACGCATTTCACCGCTACACCTGGAATTCTACCCCCCTCTACAAGACTCTAGCCTGCCAGTTTCGGATGCAGTTCCCCGGTTGAGCCCGGGGATTTCACCTCCGACTTGACAGACCGCCTGCGTGCGCTTTACGCCCAGTAATTCCGACTAACGCTTGCACCCTCCGTATTACCGCGGCGGCTGGCACTGAGTTAGC
+
CCCCCGGG9FGGGCGGGGGGGGGGGGGGGGCGGGGGGGGGGGEGCGGGFGGGGGGGG@FFDFF<FGGGGCFGGGGGGGGGGGDGGGGGGGGGGFGGGGGGGGGGGGFGGGGGGGGGGGGGGGGGGCEF@FDGGGGG@FDEEC8D,C9@,1DAG,DEFGFDGGFFCCGFEEE7;FFFGGGGF,>7>B*,,?FFECEG<DGGCF?4A5<)3CDG<7C7*(;D9CBF6FFBBG(24C@26:EC560>FG>2FBF?(.C?7(4?B(7>CFF?B0080E?FGG(49>>((29665(+(..4)0.)-
@M04650:207:000000000-C238N:1:1101:24685:5291 2:N:0:19
GGACTACCCGGGTATCTAATCCTGTTTGCTCCCCACGCTTTCGCACCTGAGCGTCAGTCTTCGTCCAGGGGGCCGCCTTCGCCACCGGTATTCCTCCAGATCTCTACGCATTTCACCGCTACACCTGGAATTCTACCCCCCTCTACGAGACTCTAGCTTGCCAGTTTCAAATGCAGTTCCCACGTTAAGCGCGGGGATTTCACATCTGACTTAACAAACCGCCTGCGTTCGCTTTCCGCCCAGTAATTCCGACTAACGCTTGCACCCTCCGCATTACCGCGGCCGCTGTCACGGGGTTAGC
+
CC@CCFGGCFGGGGG<FFGFGGGFFGCFGEGFFBCFGGFEFEGEGDEGGGDF:CFGEEAFDEFEGGCF?F7FGDGFGE>EFGG@FCEEGEGGGFGGGGFCEFGFF=F=FG7FFA?EECE6+CFGG8A,BDF,=DGFD>?F78@9CFGGC:EAC9,@;AFBEC7FFG7AF=>FGC955=,><FFECBEGGGGGGGGGDG7C7F7@4<FF<F*C<FC>B(:9257(27()(1(-4:7)14C;>?0,*06:FFFF(7)3F?;B1(/)7*((,4(((2360*,((20(,(,7-0)A<(((-:6(.
@M04650:207:000000000-C238N:1:1101:15979:5294 2:N:0:19
GGACTACAGGGGTTTCTAATCCTGTTTGCTCCCCACGCTTTCGAGCCTCAGCGTCAGTTACAGACCAGAGAGCCGCCTTCGCCACTGGTGTTCCTCCACATCTCTACGCATTTCACCGCTACACGTGGAATTCCGCTTTTCTCTTCTGTCCTCAAGCCTTCCAGTTTCCAATGACCTTCCACGGTTAAGCCGTGGGCTTTCACATCAGACTTAAAAGGCCGCCTGCGCGCGCTTTACGCCCAATAATTCCGGACAACGCTTGCCACCTACGTATTACCGCGGCTGCTGGCCCGTAGTTAGC
+
CCCCCGGGGGGGFGGGGGGGGGGGGGGGGGGGGGGGGGGGGGGGGGGGGGGGGGGGGGGGGGGGGGGGGGGGGGGGGGGGGGGGGGGGGGGGGGFGGGGGGGGGGGGGGGGGGGGGGGGGGGGGGGGGGGGGFGGGGGFGGGGFFEFGGGGFGGGGGGGGGGGGFGGGGGGGDGGGGGGGGGGGGGGGGGGGGCGGGGGGGF?AADGFEDDFCFDG69FG@DBDFA=F0DFBBG39A<EGGF:BGFABFFFB:BG:C>BBF<G7CF<0>FFFFE:):C:>F9;B>0::BG07(3718E<96
@M04650:207:000000000-C238N:1:1101:7219:5331 2:N:0:19
GGACTACCCGGGTATCTAATCCTGTTTGCTCCCCACGCTTTCGCACCTGAGCGTCAGTCTTTGTCCAGGGGGCCGCCTTCGCCACCGGTATTCCTCCAGATCTCTACGCATTTCACCGCTACACCTGGAATTCTACCCCCCTCTACAAGACTCTAGCCTGCCAGTTTCGGATTCAGTTCCCAGGTTGAGCCCGGGGATTTCACATCCGACTTGACAGACCGCCTGCGTGCGCTTTAAGCCCAGTCATTCCGAGTAACGCTTTCACCCTCCGTATTACCGCGGCTGCTGTCACGGCGTTCGC
+
BCCCCFFFGFGGGECCE<FFGGGFGGGGGFGGGGGFGGGGGGE;CFGG:,<FGEGGGFGGFFFFE@FEDE7FEEGGGGD:FFCCFGGGF@FGGF,,?=FECEFFGFGGGCFECFGGF7B8CFG,ACFFFGAFGGGFACF7ECED8B;,8@BFFCG,3DBFDGCCFG7>BE5B7>A?@5:<?FGFD:,<CFFCE5**)2C9CFF=@FD)39)*7CD7658C()466>3B?*490*7)*.+<A(437CA)2*)((0*4:89<03C>>F<11(4((*.)<C:0191-304:)0)+,2494880(
@M04650:207:000000000-C238N:1:1101:6109:5331 2:N:0:19
GGACTACCGGGGTTTCTAATCCTGTTTGCTCCCCACGCTTTCGCACCTGAGCGTCAGTCTTTGTCCAGGGGGCCGCCTTCGCCACCGGTATTCCTCCACATCTCTACGCATTTCACCGCTACACATGGAATTCTACCCCCCTCTACAAGACTCTAGCCAACCAGTTTCAGATGCAATTCCCAAGTTAAGCTCGGGGCTTTCACATCTGACTTAATTGACCGCCTGCGTGCGCTTTACGCCCAGTAATTCCGATTAACGCTTGCACCCTCCGTATTACCGCGTCTGCTGGCACGGCGTTAGC
+
CCCCCFGGF@EF+@FFGGGGFGGGFGGGGGDGGGG>@FGGGGFCECFFGFCFEGGGGGGFGGGGGGGGF77C=FGECFGGGGGGGGD@FGCFGEFGE,BAEGDCFFGGGGGG9FGFGGDGGGGGF,<FFFFFGGGFD,=BED69:FG9DE7AF,3@CFGGGGGGAFGGGGFE+7>CEGCGCFFGGGGEFC,CE=5EGG7CC6F77F@19FGGCF:71/C4>:>D?FFF:G061:7<??E5E?FFGGFFGF?,38CBC:6?:?5<FF:046>01:?FGGB66-4(,)).4C7<8>90,8826
@M04650:207:000000000-C238N:1:1101:7884:5332 2:N:0:19
GGACTACCAGGGTTTCTAATCCTGTTTGCTCCCCACGCTTTCGCACCTGAGCGTCAGTCTTTGTCCAGGGGGCCGCCTTCGCCACCGGTATTCCTCCAGATCTCTACGCATTTCACCGCTACACCTGGAATTCTACCCCCCTCTACAAGACTCTAGCCAACCAGTTTCAGATGCAATTCCCAAGTTAAGCTCTGGGCTTTCACATCTGACTTAATTGACCGCCTGCGTGCGCTTTACGCCCAGTAATTCCGATTAACGCTTGCACCCTCCGTCTTACCGCGGCTGCTTGCACGGAGTTAGC
+
CCCCCGGGGGGGGGGGGGGGGGGGGGGGGGGGGGGGGGGGGGGGGGGGGGGGGGGGGGGGGGGGGGGGGGGGGGGGGGGGGGGGGGGGGDGGGGGGGGGG9BFFGGGGGGGCFGGGG>ECCFCGFCFGGGGGGGGGGGGGGGGFGGFG9EEAFGFEGGGGF7>FGACGGGDFGGF9ECFGFFDGGGGFGF,C,=DCFGGGGFGFFDDFEGGGECDGAEGGFGB;@F1B35;FFGFFF;GEEBFF*:<:FF?81>*6*(34:?F?GF??FFFB(;64C926(479B?0485)04909?EA9.
@M04650:207:000000000-C238N:1:1101:16880:5350 2:N:0:19
GGACTACACGGGTTTCTAATCCTGTTTGCTCCCCACGCTTTCGCACCTGAGCGTCAGTCTTTGTCCAGGGGGCCGCCTTCGCCACCGGTATTCCTCCACATCTCTACGCATTTCACCGCTACACATGGAATTCTACCTCCCTCTACAAGACTCTAGCCAACCAGTTTCAGATGCCATTCCCAATTTAAGCTCGGGGCGTTCACATCTGACTTAATTGACCGCCTGCGTTCGCTTTACGCCCAGTAATTCCGATTAACGCTTGCGCCCTCCGTATTACCGCGGCTTCTGGCTCTGAAGTAGC
+
CCCCCGGCFGGGECEFFFFFFFEFFFGFFGFG<BEFCEC7FEEC7FFE8;CDF@FFDC<F@CEFGGGFDGDDDFGDE7=F<CE::E:FB:@CFFFC,4EFGGGGGGC7FGGCAFFG9FBD7:EFF8A,,FEF99><,3,,BFGFF96=,D,9@D;E@DFFGGGFG=DGFG;D83,2<@CG99D,@9CGGF,AE5>ECCFCDACAFGGFCG7@4C;;@9<C6)68;F(7(12127F99:*::((.*:):29;((072::;(335()121414?285:EC223;>(,(.52<(+(.)).A>4-
@M04650:207:000000000-C238N:1:1101:22206:5364 2:N:0:19
GGACTACCCGGGTATCTAATCCTGTTTGCTCCCCACGCTTTCGCACCTGAGCGTCAGTCTTTGTCCAGGGGGCCGCCTTCGCCACCGGTATTCCTCCACATCTCTACGCATTTCACCGCTACACATGGAATTCTACCCCCCTCTACAAGACTCTAGCCAACCAGTTTCAGATGCAATTCCCAAGTTAAGCTCGGGGCTTTCACATCTGACTTAATTGACCGCCTGCGTGCGCTTTACGCCCAGTAATTCCGATTAACCCTTGCACCCTCCGTATTACCGCGGCTGCTGGCACGGAGTTAGC
+
CCCCCGGGGGGGGGGGGGGGGGGGGGGGGGGGGGGGGGGGGGGGGGGGGEEFGGGGGGGGGGGGGGGGGGGGEFGGGGGGGGGGGGGGEEFGGGGGGGGFGGGGGGGGGGGGGGGGGGGGGGGGGGGGGGGGCGFGGGGGGGGFGGGGGGGFGGGCFGGGGGGCGGGGGGGGGGGGGGGGGEGGGGGGGGGGGEGGGGGGGFF@67CA6C>DECFGF<ED9G@FFF;E?CBFFEFB?(CGGB0(0:<AGFF?BD:<7),.1(2)*;4?BF>B687)<C4109>>1::?:EFE1236184<9
@M04650:207:000000000-C238N:1:1101:20862:5427 2:N:0:19
GGACTACACGGGTTTCTAATCCTGTTTGCTCCCCACGCTTTCGCACCTGAGCGTCAGTCTTTGTCCAGGGGGCCGCCTTCGCCACCGGTATTCCTCCACATCTCTACGCATTTCACCGCTACACATGGAATTCTACCCCCCTCTACAAGACTCTAGCCAACCAGTTTCAGATGCAATTCCCAAGTTAAGCTCGGGGCTTTCACATCTGACTTAATTGACCGCCTGCGTGCGCTTTACGCCCAGTAATTCCGATTAACGCTTGCACCCTCCGTATTACCGCGGCTGCTGGCACGGAGTTAGC
+
CCCCCGGGGGGGGGGGGGGGGGGGGGGGGGGGGGGGGGGGGGGGGGGFGFGGGGGGGGGGGGGGGGGGGGGGGGGGGGGGGGGGGGGGGGFGGFGGGGGGGGGGGGGGGGGGGGGGGGGGGGGGGGGGGGGGGGGGGGGGGGGFGGGGGGGFGGGGGGGGGGGGGGGGGGGGC9EGGGGFGGGGFGGGGGEGG5CGGGGGGFGF@67:CGGGFFCC67FF@C>@DF@E071>>EFFFFGEGF<:FGFBGFF0,>DAGFFFBFF?GG:1(42288:BFG<>>B99>?BD0C?C?099:CAF<
@M04650:207:000000000-C238N:1:1101:13307:5442 2:N:0:19
GGACTACCCGGGTTTCTAATCCTGTTTGCTCCCCACGCTTTCGAGCCTCAGCGTCAGTTACAGTCCAGAGAGTCGCCTTCGCCACTGGTGTTCTTCCTAATCTCTACGCATTTCACCGCTACACTAGGAATTCCACTCTCCTCTCCTGCACTCTAGATAACCAGTTTGGAATGCAGCACCCAAGTTGAGCCCGGGTATTTCACATCCCACTTAATCATCCGCCTACGCTCCCTTTACGCCCAGTAAAGCCGGATAACGCTCGCCACCTACGAATTACCGCGGCGGCTGGCACGTAGTGAGC
+
CCCCCGGGGGGGGGGGGGGGGGGGGGGGGGGGGGGGGGGGGGGGGGGGGGGGGGGGGGGGGGGGGGGGGCGGGGGGCGFGGGGGGGGFCFFGGGGGGGGGGGGGGGGGGE7FGGGGFFGDGGGGGGGGGGGGGGGGGGGGGGGFGFFFFGCFGEF8FFDDGF?E?EFD8@FFGGGGGGDDGG6BD,@CCBFFGGGCDF;;F>DFFGCAECGDEDC>FEGF>DFD=F@A29@BFG4*+6CF7;;(;D?3+5016:D;DD61:2C4CC:,:>?(.;:)3*(4;>9((469(:(9:(43<+)5.
@M04650:207:000000000-C238N:1:1101:11432:5466 2:N:0:19
GGACTACTCGGGTTTCTAATCCTGTTTGCTCCCCACGCTTTCGCACCTGAGCGTCAGTCTTTGTCCAGGGGGCCGCCTTCGCCACCGGTATTCCTCCAGATCTCTACGCATTTCACCGCTACACCTGGAATTCTACCCCCCTCTACAAGACTCTAGCCTGCCAGTTTCGGATGCAGTTCCCAGGTTGAGCCCGGGGATTTCACATCCGACTTGACAGACCGCCTGCGTGCGCGTTACGCCCAGTAATTCCGATTAACGCTTGCACCCTCCTGATTACCGCGGCTGCTGGCCGGGAGTTAGC
+
CCCCCGGGGGGGGGGGGGGGGGGGGGGGGGGGGGGGGGGGGGGGGGGGG@GGGGGGGFGFFGGGGGGGGGDGGGGGGGGGGGGGGGGGGGGGGGFGGGGEFGGGGGGGGGDFGGGGGGGGCGGGGFGGDGGGGGGGGGGEGGGFFFFGGGGFGGFGGGGGGGGGGGAFGGD7@FFFGGGGF@FGGFGFGGGGGGGGDCFDGFGFCFGE6CDDEGGGFDGG>GFFFFF3(>>B(7>?DFGGGB<?>CAADFFFFFDF73((4358FFFBB(()-<>9EF012;90414?>=(*(.((,0644
@M04650:207:000000000-C238N:1:1101:8245:5514 2:N:0:19
GGACTACTAGGGTTTCTAATCCTGTTTGCTCCCCACGCTTTCGCACCTGAGCGTCAGTCTTCGTCCAGAGAGTCGCCTTCGCCACTGGTGTTCTTCCTAATCTCTACGCATTTCACCGCTACACTAGGAATTCCACTCTCCTCTCCTGCACTCAAGTCTTACAGTTCCAAAAGCTTACTACGGTTGAGCCGTAGCCTTTCACTTCTGGCTTGAAAGACCGCCTACGCCCCCTTTACGCCCAGTAATTCCGTATCACGCTAGCCCCCTACGTATTTCCGCGCCTACTGGACCGTAGTTTGCC
+
CCCCCGGGGGGGGGGGGGGGGGGGGGGGGGGGGGGGCGGGGGGGGGGGFCFFGGGGGGGGAFGGGGGGGGGEGGGGGGGGGGGGGGGCFFFGGGAFGGCGGGGGGGGGG>FGFGGGGGGGGGGGFGGGG9FGGGGG;>,EFFFF?GFFG8EFGDFF=ECDFGGCDEAEFGGGGGFDGFCCFGCDG@D=7DBE6CCC+?FF7E;BACFF@;C7=D+?>5:D@C)6>?=)(:598?+65:B@*(.6+11<>A),5);)/6((-,9(18((4:.42+)-3*(-(((((,53(::E(31-6+5-<
@M04650:207:000000000-C238N:1:1101:17033:5521 2:N:0:19
GGACTACCGGGGTTTCTAATCCTGTTTGCTCCCCACGCTTTCGCACCTGAGCGTCAGTCTTTGTCCAGGGGGCCGCCTTCGCCACCGGTATTCCTCCACCTCTCTATGCATTTCACCGCTACACCTGGAATTCTACCCCCCTCTACGAGACTCAAGCTTGCCAGTATCAGATGCAGTTCCCAGGTTGAGCCCGGGGATTTCACATCTGACTTAACAAACCGCCTGCGTGCGCTTTACGCCCAGTAATTCCGATTAACGCTTGCACCCTCCTTCTTACCGCGGCTGCGGGCACGGAGTTACC
+
AC<C@FEFGC@+@7;;CEC<C<FFFGFFGGGE@C,@@F7FCECBCEG=EE<CFFFFFECF9FGEDCFE8CC@CC:F:CFE@EGGCECE4:F,BF;<,FF,=B,4=F,9?;,B,5,854CD+F9F:,,3B,7FFGGGGDECGGGF7>CC<+B*@D@,FCCF*@:6>ECFFGFFGF?DG>C:22,DGF8D6CC5==55CDF@CFFFAGG6CGF>>DGG4/CC>CB??:9>1*(49*8<FFGGGF<?7*.-*9<1(0/)24;??(*)2;2:,4,))3).<C:160;19(,((*(*--4(-0.)-
@M04650:207:000000000-C238N:1:1101:14593:5537 2:N:0:19
GGACTACCAGGGTTTCTAATCCTGTTTGCTCCCCACGCTTTCGCACCTGAGCGTCAGTCTTTGTCCAGGGGGCCGCCTTCGCCACCGGTATTCCTCCACATCTCTACGCATTTCACCGCTACACATGGAATTCTACCCCCCTCTACAAGACTCTAGCTGACCAGTCTTAGATGCCATTCCCAGGTTAAGCCCGGGGATTTCACATCTAACTTAATCAACCGCCTGCGTGCGCTTTACGCCCAGTAATTCCGATTAACGCTTGCACCCTCCGTATTACCGCGGCTGCTGGCACGGAGTTAGC
+
CCCCCGGGGGGGGGGGGGGGGGGGGGGGGGGGGGGGGGGGGGGGGGGGGGGGGGGGGGGGGFFGGGGGGGGGGGGGGDGGGGGGGGGGGGGGGG8FFFGGGGGGGGGGGGGGGGGGGGGGGGGGGGGGFGGGGGGGGGGGGGGFGGGGGFFFGGGGGGGGGFGGGGGGGGGGFGGGGGGGGGGGGGGGGGGGGDGGGGGGC@CFFGGFFGGGFGGGFFGGFGFFDA(=25;FBGF>F?EC?4::FF<ACFFF::DAGBF:?FGFGGF6??18?FFAEGB1((99;6::?G?GBFF9?FA).
@M04650:207:000000000-C238N:1:1101:21243:5564 2:N:0:19
GGACTACCGGGGTTTCTAATCCTGTTTGCTCCCCACGCTTTCGCACCTGAGCGTCAGTCTTTGTCCAGGGGGCCGCCTTCGCCACCGGTATTCCTCCACATCTCTACGCATTTCACCGCTACACATGGAATTCTACCCCCCTCTACAAGACTCTAGCCAACCAGTTTCAGATGCAATTCCCAAGTTAAGCTCGGGGCTTTCACATCTGACTTAATTGACCGCCTGCGTGCGCTTTACGCCCAGTAATTCCGATTAACGCTTGCACCCTCCGTATTACCGCGGCTGCTGGCACGGAGTTAGC
+
CCCCCGGGGGGGGGGGGGGGGGGGGGGGGGGGGGGGGGGGGGGGGGGGGGGGGGGGGGFGGGGGGGGGGGGGGGGGGGGGGGGGGGGGGGGGGFGGGGGGGGGGGGGGGGDDGGGGGGGGGGGGGFGGGFGGGGGGGGGGGGGFGGGFCGGFGFGGGGGGGGEGGGFGGGFGGGF7FFGGGGGGGGFCF?<CGCGGDGFDGFGFFGGFFGGGEGCGFEFGFGFD?A>B:GB9>CF4F?EDC?FFG7:):F@B?FGDGF>FBFGFGG?<6?>0?F?FGG<BFFFFF:7>?E<EBB>F?F>A5
@M04650:207:000000000-C238N:1:1101:6178:5565 2:N:0:19
GGACTACTCGGGTATCTAATCCTGTTTGCTCCCCACGCTTTCGCACCTGAGCGTCAGTCTTTGTCCAGGGGGCCGCCTTCGCCACCGGTATTCCTCCACATCTCTACGCATTTCACCGCTACACATGGAATTCTACCCCCCTCTACAAGACTCTAGCCAACCAGTTTCAGGTGCCATTCCCAAGTTAAGCTCGGAGCTTTCACATCTGACTTAATTGACCGCCTGCGTGCGCTTTACGCCCAGTAATTCCGGTTAACGCTTGCACCCTCCGTATTACCGCGGCTGCTGGCCCGGCGTTAGC
+
CCCC8FGGGGGGGGGGGGGGGGGGGGGGGGGGGG<@FGGGGGGGGGGFFGDGGGGGGGGGGGGGGDFGGGGGGGGGGGGGGG@F7FGGFGGGEGFGGGGGGGGGGGGGGGGDFFAAFGEDCEGGGGGDGFGGGGGADFGGGCCFGGGDFEGFFFGGGGGCF7>CCFFGAFGGGG,@EFAFFFGFFGGGFGCCGE*4?9BFFCFF867BC:7=>+B:7>FFFG>?DFBB6D@FFEFBF?CGGB1,C7)5**<(-)><F:(860C,*;6<F612?@:)3:29(901(1:4?=(1(-3(183:4
@M04650:207:000000000-C238N:1:1101:25365:5577 2:N:0:19
GGACTACCAGGGTATCTAATCCTGTTTGCTCCCCACGCTTTCGTGCCTCAGCGTCAGTTACAGTCCAGAGAGCCGCCTTCGCTACTGGTGTTCCTCCTAATCTCTACGCATTTCACCGCTACACTAGGAATTCCACTCTCCCCTCCTGTACTCTAGATCTCCAGTTTGGAATGCAGCCCCCAGGTTGAGCCCGAGTATTTCACATCCCACTTAAAGATCCGCCTACGCTCCCTTTACGCCCAGTAAATCCGGACAACGCTTGCCACCTACGTATTACCGCGGCTGCTGGCACGTAGTTAGC
+
CCCCCFGGGGGGGGGGGGGGGGGFGGGGGGGGGGGGGGGGGGGGGGGGGGGGGGGGGGGGGFGGGGGGGGGGGGGGGGGGGGGGGGGGGGGGGGGGGGGCGGGGGGGGGGGGGGGGGCGDGGGGFGGFE?FGGGGGGGGGGCEFGGD=FDFBGGGFFGGGGG8AFGGFEEGGGGGGGGGGGGGGGGFFGGGGDGGG5FGGGFFFFFGFFGGG5FGGFFGGFGA@FF2A@G>B@FFFFFDFE?DFG75CGAB>FFC07:6??6<>:FB?7:BF<FFBGG?B03999:?33=296?B0-<4)6
@M04650:207:000000000-C238N:1:1101:23509:5590 2:N:0:19
GGACTACCAGGGTATCTAATCCTGTTTGCTCCCCACGCTTTCGTGCCTCAGCGTCAGTTACAGTCCAGAGAGCCGCCTTCGCTACTGGTGTTCCTCCTAATATCTACGCATTTCACCGCTACACTAGGAATTCCACTCTCCTCTCCTGCACTCAAGTCTTACAGTTCCAAAAGCTTACTACGGTTGAGCCGTAGCCTTTCACTTCTGGCTTGAAAGACCGCCTACGCACCCTTTACGCCCAGTAATTCCGGATAACGCTAGCCCCCTACGTATTACCCCGGCGGCTGGCACGTGGTTAGCC
+
CCCCCGGGGGGGGGGGGGGGGGFGGGGGGGGGGGGGGGGGGGGEGGGGGGGGGGG7FFGGGGGGGGGGGGGDCFFGGGGGGGCGGGGGGGGFGGGGGGGGGGGGGDFFGGGDGGGGGGGDEEFG9FFGGGGGGGGGFGGGGGGDEGGCGGGFGDGGFFGGGGD@FFCGGFGFGF8EGFAEFEDGGG?EFGECEGGGFGGGFFEFFGGFEGF>C>FGFFFC>D==:628@<@BB?FEDFGG>?3>7@C3:=AD?5+7C1/,(.98*?>::14<AF>>A2--(4(0((30<645,(2(,0.65
@M04650:207:000000000-C238N:1:1101:22738:5594 2:N:0:19
GGACTACTGGGGTTTCTAATCCTGTTTGCTCCCCACGCTTTCGTGCCTCAGCGTCAGTTACAGTCCAGAGAGCCGCCTTCGCTACTGGTGTTCCTCCTAATATCTACGCATTTCACCGCTACACATGGAATTCCACTCTCCTCTTCTGCACTCAAGTCTCCCAGTTTCCAATGACCCTCCCCGGTTGAGCCGGGGGCTTTCACATCAGACTTAAGAAACCGCCTGCGCTCGCTTTACGCCCAATAAATCCGGACAACGCTTGCCACCTACGTATTACCGCGGCTGCTGGCACGTAGTTAGC
+
CCCCCGGGGGGGGGGGGGGGGGGGGGGGGGGGGGGGGGGGGGGGGGGGGGGGGGGGGGGGGGGGGGGGGGGGGGGGGGGGGGGGGGGGGGGGGGGGGGGGGGGGGGGGGGGGGGGGGGGGGFGGGGFGFFFGGGGGGGGGGGGFGGGGGGGFFFGGGGGGGGGGFGGGGGGGGGGGGGGGGGGGGGGGGGGGGGGGGGGGGFGFFGGFBGGDEGGGFFGGFGBFFFFF0C;BFGFFF:EDGFB?GGFAGFFFBFG?F>041(>?DDB?BBFB<<8AG=426962>?DF:C0?:134?7AD:
@M04650:207:000000000-C238N:1:1101:10808:5633 2:N:0:19
GGACTACTCGGGTTTCTAATCCTGTTTGCTCCCCACGCTTTCGCACCTGAGCGTCAGTCTTCGTCCAGGGGGCCGCCTTCGCCACCGGTATTCCTCCAGATCTCTACGCATTTCACCGCTACACCTGGAATTCTACCCCCCTCTACAAGACTCTAGCCTGCCAGTTTCGGATGCAGTTCCCAGGTTGAGCCCGGGGATTTCACATCCGACTTGACAGACCGCCTGCGTGCGCTTTACGCCCAGTAATTCCGATTAACGCTTGCACCCTCCGTATTACCGCGGCTGCTGGCACGGAGTTAGC
+
CCCCCGGGGGGGGEGGGGGGGGGGGGGGGGGGGGGGGGGGGGGGGGDGGFGGGEEGGGGGGGGGGGGGGGGGGGGGGGGGGGGGGGGGGGGGGGFGG?FF<FGGGGGGGGGGGGGGGGGDGGGGGDFFGCGGGGGGGGFEECEFGGGGCFGFDCGGGGGGGGGFFFGGGG5@5><<CGFCF9EFGCFF6CCFGGGGG*?<CAFFFGGFFGDD=>FF*885>G>6:F6>BGBF(27<F<G8CBF0DGF2C?F::BDAF:>0107?CFF:3((-:A06:>(,4(19>B257E0F?0(78*4><
@M04650:207:000000000-C238N:1:1101:15488:5653 2:N:0:19
GGACTACTGGGGTATCTAATCCTGTTTGCTCCCCACGCTTTCGTGCCTCAGCGTCAGTTACAGTCCAGAGAGCCGCCTTCGCTACTGGTGTTCCTCCTAATATCTACGCATTTCACCGCTACACTAGGAATTCCACTCTCCTCTCCTGCACTCAAGTCTTACAGTTCCAAAAGCTTACTACGGTTGAGCCGTAGCCTTTCACTTCTGGCTTGAAAGACCGCCTACGCACCCTTTACGCCCAGTAATTCCGGATAACGCTAGCCCCCTACGTATTACCCCGGCTGCTGGCCCGTAGTTAGCC
+
CCCCCFGGGGGGGGGGGGFGGGGGGGGGGGGGGGGGGGDGGGGGGGGGGGGGGGGGGGGGGGGGGGGGGGGGGGGGGGGGGGGGGGGGGGGGFFGGGGGGGFFGGGGGGGGEFGGGGGGGGGFFGFGGFEFFGGGGGGFGGGGFGGGGGGGFGGGGGGGGFGGGGFGGGGGGGGC8FDGCEFEGD78DEFEGGGGGGGGGGFGFFGGBBDDDBGCCA@GG=GFF@BFFFD@F=CBE)/8<:6@3+CC5@FA??FGFGFD;9?4<DG;BFF?2A<4<0*,(279>FFF?018E92(44364,
@M04650:207:000000000-C238N:1:1101:15211:5656 2:N:0:19
GGACTACTAGGGTTTCTAATCCTGTTTGCTCCCCACGCTTTCGCACCTGAGCGTCAGTCTTTGTCCAGGGGGCCGCCTTCGCCACCGGTATTCCTCCACATCTCTACGCATTTCACCGCTACACATGGAATTCTACCCCCCTCTACAAGACTCTAGCCAACCAGTTTCAGATGCAATTCCCAAGTTAAGCTCGGGGCTTTCACATCTGACTTAATTGACCGCCTGCGTGCGCTTTACGCCCAGTAATTCCGATTAACGCTTGCACCCTCCGTATTACCGCGCCTGCTGGCACGGCGTTAGC
+
CCCCCGGGGGGGGGGGGGGGGGGGGGGGGGGGCGGGGGGGGGGGGGGGF<FGGGGGGGGFGGGGFGGGGGGGGGDGCEGGGGGGGGGDGGGGGGGGGGGGGGGGGGGGGGGGGGGGGGGGECFFGGGGGGFGFGGGGGGGGGGFGFGGDGGFGGGGFGGGGGGGGGFGGFEGFGGCEGGCFGCFGDGGGDFGEDCEGD:EGFFF6<FFEGGG<FGGFCGFBGFFFA>B(:19>=FAFFGC>16B>CABF=?1:BD:C3132:FFGGB:<B>6<EBDGC,9;(2:?6(::=0C<0(49>:<5
@M04650:207:000000000-C238N:1:1101:23415:5682 2:N:0:19
GGACTACCAGGGTTTCTAATCCTGTTTGCTCCCCACGCTTTCGAGCCTCAGCGTCAGTTACAGACCAGAGAGCCGCCTTCGCCACTGGTGTTCCTCCATATATCTACGCATTTCACCGCTACACATGGAATTCCACTCTCCTCTTCTGCACTCAAGTCTCCCAGTTTCCAATGACCCTCCCCGGTTGAGCCGGGGGCTTTCACATCAGACTTAAGAAACCGCCTGCGCTCGCTTTACGCCCAATAAATCCGGACAACGCTTGCCACCTACGTATTACCGCGGCTGCTGGCACGTAGTTAGC
+
CCCCCGGGGGGGGFGGGGGGGGGGGGGGGGGGGGGGGGGGGGGGGGGGGGGGGGGGGGFGGGGGGGGGGGGGFGGGGGGGGGGGGGGGGGGGGGGGGGAFGGGGGFDGGGGGGGGGCGGGGGGFG8EEEAFGGCFCDFGGGGGFEEFFFGGFGGGGGGGGGGGGGEFFGGGFGGGGFGGGGGGGGGGGGGGGCCCGGD7CGFGFFFGFEFGCEGDFF@FGFGFFFFFFFG;F?=FBFFGDGB?BCDD2DFF9B>C?C49646F:GGF0(228?G0>EF(4,399B0,2:5:<?04:3CAA-
@M04650:207:000000000-C238N:1:1101:25001:5691 2:N:0:19
GGACTACTCGGGTTTCTAATCCTGTTTGCTCCCCATGCTTTCGCACCTGAGCGTCAGTCTTCGTCCAGGGGGCCGCCTTCGCCACCGGTATTCCTCCAGATCTCTACGCATTTCACCGCTACACCTGGAATTCTACCCCCCTCTACGAGACTCAAGCTTGCCAGTATCAGATGCAGTTCCCAGGTTGAGCCCGGGGATTTCACATCTGACTTAACAAACCGCCTGCGTGCGCTTTACGCCCAGTAATTCCGATTAACGCTTGCACCCTCCGTATTACCGCGGCTGCTGGCACGGAGTTAGC
+
CCCCCGGGGGGGGGGGGGGGGGGGGGGGGGGGGGGGGGGGGGGGGGGGG<FGGGGGGGGGGGGGGGGGGGGGGGGGGGGGGGGGGGGGGGGGGGGGGGGGGFFGGGGGGGGGGGGGGGGDCGGFGGGGGGGGGGGGGGGGGGGFGGGGEGEFGGGGGGGGGGGGGGGGGGGGGFCGFFGGGGCGGGGGGGGGGGGG4DGGGFGFCFFFFGGGFGGGF;GGFCBFFFFD:GFB>GFFFFGEE?FFGGBFGFFFFFGFG0>FFFFDGGF:0:342FBAGG?9>FF9(8:0?58?<6(-(;44.
@M04650:207:000000000-C238N:1:1101:10447:5694 2:N:0:19
GGACTACCAGGGTATCTAATCCTGTTTGCTCCCCACGCTTTCGCACCTGAGCGTCAGTCTTTGTCCAGGGGGCCGCCTTCGCCACCGGTATTCCTCCAGATCTCTACGCATTTCACCGCTACACATGGAATTCTACCCCCCTCTACACGACTCTAGCCAACCAGTTTCAGATGCAATTCCCAAGTTAAGCTCGGGGCTTTCACATCTGACTTAATTGACCGCCTGCGTGCGCTTTACGCCCAGTAATTCCGATTAACGCTTGCACCCTCCGTATTACCGCGGCTGCTGGCACGTAGTTAGC
+
CCCCCGG8EFFGGGGDFFGGGDFFGGGFGF,FFFGGDGDGGGGEFGGGGFFGGE:@FFGFA<CC<FGGFG7BCGDGGGGDG7CFFGGGG7FFEFGGGFFGDCEFGCGGGEFGCDFFFGGGGEFFFGFGG9FFFFGGG86+>CGFAFG,86B?6ECFG,EGG7*@FFGGGGGGGGGGGC7A9DFGGFGD99,,=>E5DD,4CCFFACCFFF+;C;CC@)1;(5,385::0C26>E>:?0?:8::BG7>9C*92?5DF7(7<F?G>623128;BFFFFGGF9>9BFB?>?F54EB(2::C9).
@M04650:207:000000000-C238N:1:1101:19430:5778 2:N:0:19
GGACTACCGGGGTATCTAATCCTGTTTGCTCCCCACGCTTGCGCACCTGAGCGTCAGTCGTCGGCCACGGGGCCGCATTCGCCATCGGTCTCCCGCCAGATCTCTACGCATTCCACCGCTACACCTGGAATTCCACCCCCCTCTACGAGACTCCAGCTCGCCAGTTTCAAGTGCAGTTCCCACGTTAAGCGCGGGGATTACACATCTGCCTTAACAAACCGCCTGCGTGCGCGTGACGCCCAGCAATGCCGATTAACGCTTGCACCATCCGTATTACCGCGGCTGCTGGCACCGAGGTGGC
+
AB-AB@C<+6@@F;EGCFFEF<,--C6CFEDC,@8+6@F@,,@F@FEGGAC,6@:FFGC,:6+++B@,8+8+@FDG++8A?:FG+,CFF:F,5=4@@F+FFGGGDADDGG7:,7CFFCEDCE9<:,6,:DCCA,,7,B6BC0;A,,>***>*D4,>CE::EB75?;,?,@,6:<BCFG9;+,2BF+8C9?*7*:8*11A+79+*9*>@)2*:):CC7<EG9<9?0)2<:51((2)4;(8:*(.(09424?FF17D4:((,3?5<78(-(.(-1@(6<:((-,122(),.2(+(-(((1-((
@M04650:207:000000000-C238N:1:1101:19821:5783 2:N:0:19
GGACTACAGGGGTTTCTAATCCTGTTTGCTCCCCACGCTTTCGAGCCTCAGCGTCAGTTACAGACCAGAGAGCCGCCTTCGCCACTGGTGTTCCTCCATATATCTACGCATTTCACCGCTACACATGGAATTCCACTCTCCTCTTCTGCACTCAAGTCTCCCAGTTTCCAATGACCCTCCCCGGTTGAGCCGGGGGCTTTCACATCAGACTTAAGAAACCGCCTGCGCTCGCTTTACGCCCAATAAATCCGGACAACGCTTGCCACCTACGTATTACCGCGGCTGCTGGCACGTAGTTAAC
+
CCCCCGGGGGGGGGGGGGGGGGGGGGGGGGGGGGGGGGGGGGGGGGGGGGGGGGGGGGGGGGGFGGGGGGGGGGGGGGGGGGGGGGGGGGGGGGGGGGGGGGGGGGGGGGGGGGGGGGGDGGGGGCGGFFFGGFGGGGGGGGGFGGGGFGGFFFGGGGGGGGGGGFFGGGGGGGGGGFFGGGGGGDGGGGGGGGGGGGGGGFFAFGGF=D<CEGGGFFGGFGF;(A@E9DBF:GFBFBGGGF?FGGDFGF:B<>DFF>>?B6GFGG?BFFFFFGBFGGBBB9BFF?B?:A0C<0:68F)).
@M04650:207:000000000-C238N:1:1101:10115:5800 2:N:0:19
GGACTACACGGGTTTCTAATCCTGTTTGCTCCCCACGCTTTCGCACCTGAGCGTCAGTCTTTGTCCAGGGGGCCGCCTTCGCCACCGGTATTCCTCCAGATCTCTACGCATTTCACCGCTACACCTGGAATTCTACCCCCCTCTACAAGACTCTAGCCTGCCAGTTTCGGATGCAGTTCCCAGGTTGAGCCCGGGGATTTCACATCCGACTTGACAGCCCGCCTGCGTGCGCTTTACGCCCAGTAATTCCGATTAACGCTTGCACCCTCCGTATTACCGCGGCTGCTGGCACGGAGTTAGC
+
CCCCCGGGGGGGGGGGGGGGGGGGGGGGGGGGGGGGGDGGGGGGGGGGGGGGGGGGG9FGGGGGGGGEFGGGGGGDFGGGGGGGGGGGGGGGGGGGGCGGGGGGGGGGGDGFGGGGGDGGGGGGGGGGFFGGGDGFEFFFGGGFGGGGF?EAGGGGGGF8EGGGFGGGGG5EGFF?,=EFFFEGGC,:<EG5C5EG3>FGGFGAFGGA@DGGECGGA0CDBGBBFF0)->>>65>)81;C???27>>)*801(0*:::9?1:F)9C6?FB9(30(6FFB03(40((5)7CBF:>9>?8)))
@M04650:207:000000000-C238N:1:1101:10514:5830 2:N:0:19
GGACTACTCGGGTTTCTAATCCTGGTTGCTCCCCACGCTTTCGCACCTGAGCGTCAGTCTTTGTCCAGGGGGCCGCCTTCGCCACCGGTATTCCTCCACATCTCTACGCATTTCACCGCTACACATGGAATTCTACCCCCCTCTACCAGACTCTAGCCAACCAGTTTCAGATTCACTTCCCAAGTTAATCGCGGGGCTTTCACATCTGACTTAATTGACCGCCTGCGTGCTCTTTACGCCCAGCAATTCCGATTAACGCTTGCACCCTCCGTATTACCGCGGCCGCTGGCCCGGACTTAGC
+
@C@CCCE@,,CEC;CFC<CE@@<<-,6BE<F,6@CFCE,BFCCB@FECE,6E+@BB@@C,@EFGGEDFCF7FC7+>FGGG,B4,4,@FGG?FGGFGGCC<E<DFF;EFGGGGGCFCEGDD7@EAGGG?DG9=E<@59,3+@C>F=B,@@:+:3EE=,DF?CEE,@E,,,7D,+3,,;DF;EGF@FGF:55>7>E5/51C+++5:AF++1+;CE++27)+*4)-4<F9:(/(-40*5*88EEB0(2*)5:@F?0>9>739(8(327;2(((,,208<C0,1(49((,(,2:(*-((((0.).
@M04650:207:000000000-C238N:1:1101:8814:5832 2:N:0:19
GGACTACCGGGGTATCTAATCCTGTTTGCTCCCCACGCTTTCGCACCTGAGCGTCAGTCTCCGTCCAGGGGGCCGCCTTCGCCACCGGTATTCCTCCAGATATCTACGCATTTCACCGCTACACCTGGAATTCTACCCGCCTCTACGAGACTCTAGCTTGCCAGTTTCAAATGCAGTTCCCACGTTAAGCGGCGAGATTTCACATCTGACTTAACAAACCGCCTGCGTGCGCTTTACACCCACTAATTCCGATTAACGCTTGCACCCTCCGTATTACCGCGGCGGCTGGCCCGGAGTTAGC
+
CCCCCGGGCFGGGGGGGGGGGGGFGGGGFGAFFEGG+@FGGGGECFGGEGEFGFGGGGF<,CFG<+FG<FFGG:CCEGGGGG:F+=FG++BFGFFFFCFFG,EFGGFFEGEGFGGGFEEGGGFDFFFGGGGGGA>DF8+@@DG5FGE++@CAGBFG==;,DBFGAFGG9BBAFGGGG8FD,>2>FFFFFG7**/*2)9<C7CFF+6DFCCF742++;2FGBGB26>6)3*,4>G5:=)<EG:21>G>4CFF?07DFD:9:63>2CCF:BB>86F:4CF:F901,(((-47(24(43?6>4.
@M04650:207:000000000-C238N:1:1101:14137:5852 2:N:0:19
GGACTACTAGGGTTTCTAATCCTGTTTGCTCCCCACGCTTTCGCACCTGAGCGTCAGTCTTTGTCCAGGGGGCCGCCTTCGCCACCGGTATTCCTCCAGATCTCTACGCATTTCACCGCTACACCTGGAATTCTACCCCCCTCTACAAGACTCTAGCTGGACAGTTTTAAATGCAATTCCCAGGTTGAGCCCGGGGCTTTCACATCTAACTTATCCAACCGCCTGCGTGCGCTTTACGCCCAGTAATTCCGATTAACGCTTGCACCCTCCGTATTACCGCGCATGCTGGCACGGAGTTAGC
+
CCCCCFGGGEGGFGGGGAFGGGGGGGGGGGGGFFGGGGGGGGGGGGGGFGGGGEEFEGGGGAFCFGGFGGGGGGGGGGGGFGGGDGGGGGGGGGGGDFFGGFGGGGGGGGGGGGG9?+@D7=EGGEFGCFGGGGGGD>6FGDEFGFDDG?=FGCAAFFFGGGCF,E,9;>DBGGGGCA:DCFFGGGGGGFFGGECEGGFF88FF6?++9CGFFGCCA;FDBDFDFF>DFG61>=F<F?ECE6157:<BGBF(-55)72;B(4C2CC<08:6((28<G>(43(((-4AA:D(C?9((-;4<)
@M04650:207:000000000-C238N:1:1101:5339:5871 2:N:0:19
GGACTACTGGGGTTTCTAATCCTGTTTGCTCCCCACGCTTTCGAGCCTCAGCGTCAGTTACAGTCCAGAGAGTCGCCTTCGCCACTGGTGTTCTTCCTAATCTCTACGCATTTCACCGCTACACTAGGAATTCCACTCTCCCCTCCTGTACTCTAGATCCCCAGTTTGGAATGCAGCCCCCAGGTTGAGCCCGAGTATTTCACATCCCACTTAAAGATCCGCCTACGCTCCCTTTACGCCCAGTAAATCCGGCCCACGCTTGCACCCTACGTCTTCCCTCGGCTGCTTGCACGTGGTTAGC
+
BCCCCGGGGGGGGGGGDCFFG<FDFGAFFGGGGG8FFGGGCEE@EEEFGFEGEGE7F<FGGGGGGGGGC,C@F<@F7FEGF@FFGGCFG8FGGFFGGG,FACFGG=F,FFGEGFGGGGG=CFCG,4E,BBFGGGDGGF=,@D>DG>=EGGGFGGGGFAGGCE?+3CEF+8,,+C==ADECG+C7<F,<CDDF+@C:*=@=DFC99FGFFGDC4C>=8.<D=FAD=?64-?2(0?;4+6EGD(/6@:))3/)((0),9414:<G)*2231<B2(8()32.,((-(((,),2,9(,((-/.(.
@M04650:207:000000000-C238N:1:1101:15765:5873 2:N:0:19
GGACTACAGGGGTTTCTAATCCTGTTTGATCCCCACGCTTTCGCACATCAGCGTCAGTTACAGACCAGAGAGCCGCCTTCGCCACTGGTGTTCTTCCATATCTCTGCGCATTTCACCGCTACACATGGAATTCCACTCCCCTCTTCTGCACTCAAGCGAAACAGTTTCCAATGACCCTCCCCGGTTGAGCCGGGGGCTTTCACATCAGACTTAAGAAACCGCCTGCGCTCGCTTTACGCCCAATAAATCCGGACAACGCTTGCCACCTACGTATTACCGCGGCTGCTGGCACGTAGTTAGC
+
CCCCCGGGGGGGGGGGGGGGGGGGGGGGGGGGGGGGGGGGGGGGGGGGGGGGGGGGGCFGGGGGGGGGGGGGGGGGGGGGGGGGGGGGGGGGGGGGGGFGGGGGGGGGGGGGGGGGGFEGGFGGFFGGGGGGGGGGGG8FGGGFGGGGGGGFGGGGGGGGGGFGFFGGGGDADFGGGGGGGGGGGGGFGGGGCGG=<DGGGFGF6CFFFGGGFGGGFFGG>GFFFFFFFC>B?FFBFFGGGF?0CD2)C6>9?BGBG;>::?C7*C1<28<47FFAGGFF>>BFF<:?BG7F0(30:E<B<
@M04650:207:000000000-C238N:1:1101:8878:5893 2:N:0:19
GGACTACCAGGGTTTCTAATCCTGTTTGCTCCCCACGCTTTCGCACCTGAGCGTCAGTCTTTGTCCAGGGGGCCGCCTTCGCCACCGGTATTCCTCCAGATCTCTACGCATTTCACCGCTACACCTGGAATTCTACCCCCCTCTACGAGACTCAAGCTTGCCAGTATCAGATGCAGTTCCCAGGTTGAGCCCGGGGATTTCACATCTGACTTAACAAACCGCCTGCGTGCGCTTTACGCCCAGTAATTCCGATTAACGCTTGCACCCTCCGTATTACCGCGGCTGCTGGCACGGAGTTAGC
+
CCCCCGGGGGGGFGGGGGGGFGGGGGGGGGGGGGFGGGDGGGGGGGGGGGGGGGGGGGGGGGGGGGGGGGGGGGGGGGGGGGGGGGGGGGGGGGGGGEFEGFGGGFGGGEGFFFGGGGGGGGGGGGFGGGGGGGGGGFEGGDEFCGG6FCEFGFGGGFFDFGFDGCCCGGEGFGGFGGGGGDGFGGFGGFCEEGGE4CGFFFGFCGFFEGG7CFGGF0EG(:9D?F6<<DBFFG34*4CEGFB?7:4AGF??FFG<G09:8(>?FF?::(122;29FFFF0093213)27:G<0144C-:)
@M04650:207:000000000-C238N:1:1101:24068:5894 2:N:0:19
GGACTACTGGGGTTTCTAATCCTGTTTGCTCCCCACGCTTTCGCACTTGAGCGTCAGTCTTTGTCCAGGGGGCCGCCTTCGCCACCGGTATTCCTCCACATCTCTACGCATTTCACCGCTACACGTGGAATTCTACCCCTCCCTAAAATACTCTAGCGACCCAGTATGAAATGCTATTCCTAGGTTAAGCCCAGGGCTTTCACATCCCACTTAAGTCACCGCCTGCGTGCCCTTTACGCCCAGTAATTCCGATTAACGCTTGCACCCTCCGTATTACCGCGGCTGCTGGCACGTAGTTAGC
+
CCCCCGGGGGGGGGGGGGGGGGGGGFGGGGGGGGGGGGGGGGGGGGGGGGGGGGGGGEFFGGGGGGGGGGGGGGGDEGGGGGGGGGGGGGGGGGGGGGGGGGGGGGGGEGECFDGGGGGGGGGGGGGGGGGGGGGGG8EFGGGFGGGFGG=FGGGGGGGGEGFGGGGGGGGGGFFF:FGGGGGGGGGGGCEFGGDCGGFGGFGFB*8A@GCDECCFFFGGDGFFFF>A1D@@E?FFFFDBEF??GF9>FBFF?DGFG?FF?FGBCEBBF0>?FEBBGG:BB>>B>62:0*(<:2???@44)
@M04650:207:000000000-C238N:1:1101:17307:5909 2:N:0:19
GGACTACTGGGGTTTCTAATCCTGTTCGCTCCCCACGCTTTCGAGCCTCAGCGTCAGTTACAGTCCAGAGAGTCGCCTTCGCCACTGGTGTTCTTCCTAATCTCTACGCATTTCACCGCTACACTAGGAATTCCACTCTCCTCTCCTGCACTCAAGTCTTACAGTTCCAAAAGCTTACTACGGTTGAGCCGTAGCCTTTCACTTCTGGCTTGAAAGACCGCCTACGCACCCTTTACGCCCAGTAATTCCGGATAACGCTAGCCCCCTACGTATTACCGCGGCTGCTGGCACGTAGTTAGCC
+
CCCCCGGGGGGGGGGGGGGGGGGGGGGGGGGGGGGGGGGGGGGGGGGGGGGGGGGEGGGGGGGGGGGGGGGGGGGGGGGGGGGGGGGGGGGGGGGGGGGGGGFGGGGGGGGGGGGGGGGGGGGGGGGGFGGGGGGGGGFGGGGFGGGGGGGFGGGGGGGDGFFEGGFFGGGFDGGGGGGGGGGGCF8CFGGGGGGGGDGGGFGFFGGFFFGDFGGGF@CDFGFFFFFFFGFF;CFFFFGGE2;):+9CGFFD0AFE518:;?D:CEFFFFBB9<<4:C2-49;BF?::1:858:B<5+6A?
@M04650:207:000000000-C238N:1:1101:6966:5913 2:N:0:19
GGACTACACGGGTTTCTAATCCTGTTTGCTCCCCACGCTTTCGCACCTGAGCGTCAGTCTTTGTCCAGGGGGCCGCCTTCGCCACCGGTATTCCTCCAGATCTCTACGCATTTCACCGCTACACCTGGAATTCTACCCCCCTCTACAAGACTCTAGCCTGCCAGTTTCGGATGCAGTTCCCAGGTTGAGCCCGGGGATTTCACATCCGACTTGACAGACCGCCTGCGTGCGCTTTACGCCCAGTAATTCCGATTAACGCTTGCACCCTCCGTATTACCGCGGCTGCTGGCACGGAGTTAGC
+
CCCCCGGGGGGECFGGFFGGGGGGGGGGGGGGGGGGGGGGGGGGGGGGGGGGGGGGGGGGGGFFGGGGGGGGGGGGGBFGGGGGGGGGGGGGFG;FFGGGGGGGCCGGGGGGGGGGGGGGGGGGFFFEGGGGGGGGGGGGGGGFCGGFGGFFGGG9FGGFFGGGGGGDEC5CDGGGGGGFGGCGFGGGGGGFGG=E:9FGFFGFFGGA?GGGECDD=@FG>D;??FBFBGFF>EF>FFEEE48:7:AA>=??FDGFGF>?0:FDGFBB:?0,(83<GF(3-(3(-1,507(+(42388)66
@M04650:207:000000000-C238N:1:1101:19615:5933 2:N:0:19
GGACTACTAGGGTTTCTAATCCTGTTCGCTCCCCACGCTTTCGTTCCTCAGCGTCAGTTACTGCCCAGAGACCCGCCTTCGCCACCGGTGTTCCTCCTGATATCTGCGCATTTCACCGCTACACCAGGAATTCCAGTCTCCCCTACAGCACTCAAGTCTGCCCGTATCGCCTGCACGCCCACAGTTAAGCTGCGGGATTTCACAAACGACGCGACAAACCGCCTACGAACTCTTTACGCCCAGTAATTCCGGACAACGCTCGCACCCTACGTATTACCGCGGCTGCTGGCCCGTGTTTAGC
+
CCCCCGGGGGGGGGGGGGGGGGGGGGGGGGGGGGGGGGGGGGGGGGGGGGGGGGGGGGFGGGGGGGGGGGGGGGGGGGGGGGGGGGGGGGDFGGGGGGGGGGGGGGGGGGGGGGGGGGGGGGGGGGGGGGGGGGGGGGFGGGGFGGGGGGGFGGDFGGFGGGGGGGGFEGG8?C@EEDFGGGEGG9AFGGCFGGGGGGGGGFGFF<<B@GDDF3CGFFGG>GF<<F630),.4CFFFFGGGBF?F06)?FFF?ED:C99,43D13=(4(3015@8AG>2(7>66,127014/4,((,;A92
@M04650:207:000000000-C238N:1:1101:22067:5984 2:N:0:19
GGACTACTCGGGTATCTAATCCTGTTTGCTCCCCACGCTTTCGTGCCTCAGCGTCAGTTACAGTCCAGAGAGCCGCCTTCGCTACTGGTGTTCCTCCTAATATCTACGCATTTCACCGCTACACTAGGAATTCCACTCTCCTCTCCTGCACTCAAGTCTTACAGTTCCAAAAGCTTACTACGGTTGAGCCGTAGCCTTTCACTTCTGGCTTGAAAGACCGCCTACGCACCCTTTACCACCAGTAATTCCGGGTAACGCTATCCCCCTACGTATTACCCCCGCTCTCTGCGCGTAGTTAGCC
+
CCCCCGGFGGGGGGGGGGGGGGGGGGGGGGGGGGGGEGGGGGGGGGGGGGGGGGGDCE@FGGGGFGGFFGGGGGGGGGGEFCEEGG?@6?ECEFFFGGGGGGGGGGGFCE?FGGFGG7>CEGGGGGGGFGGGGGFFEG9,@8DDEGGDF?FFGGC9EEGGGDC8FFDFGGGG8DEFGGGG8FEFG:DD8E89?+@F7?FF+<@BF>D?5CF5)CFGFF8;>DA=2)5)-?95:C+/*)5F:,>);FECG4>,38D3*3(/((05DG61((.3>F<<?<<(43((()).4*(1--4(.+662
@M04650:207:000000000-C238N:1:1101:11921:6007 2:N:0:19
GGACTACCGGGGTTTCTAATCCTGTTTGCTCCCCACGCTTTCGCACCTGAGCGTCAGTCTTTGTCCAGGGGGCCGCCTTCGCCACCGGTATTCCTCCACATCTCTACGCATTTCACCGCTACACATGGAATTCTACCCCCCTCTACAAGACTCTAGCCAACCAGTTTCAGATGCAATTCCCAAGTTAAGCTCGGGGCTTTCACATCTGACTTAATTGACCGCCTGCGTGCGCTTTACGCCCAGTAATTCCGATTAACGCTTGCACCCTCCGTATTACCGCGGCTGCTGGCACGGAGTTAGC
+
CCCCCGGGGGGGGEGGGGGGGGGGGGGGGGGGGGGGGGGGGGGGGFGGGGGGGCFGGGGGGFGGGGGGGGGGGGGGGGGGGCCEGGGGFGGFGGGGGGGGGGGFGGGGGGGGFGGGGGGDGGGGGFGFGFGFGGGGGGGGGGGAGGGGGGFFFCFCGGGGGGGGCGGGGGGGGFGGC87EFFGGCFGGGF?FGECEGGGFFAGA=D7ACFFGEFCGFEG47C>03=>:<D9(7:3<FFACE6:7GG)<F????FG>C141325<=621<?>(8@749D2402-(422:418?4(33884-)
@M04650:207:000000000-C238N:1:1101:16475:6060 2:N:0:19
GGACTACACGGGTTTCTAATCCTGTTTGCTCCCCACGCTTTCGCACCTGAGCGTCAGTCTTCGTCCAGGGGGCCGCCTTCGCCACCGGTATTCCTCCAGATCTCTACGCATTTCACCGCTACACCTGGAATTCTACCCCCCTCTACGAGACTCTAGCTTGCCAGTTTCAAATGCAGTTCCCACGTTAAGCGCGGGGATTTCACATCTGACTTAACAAACCGCCTGCGCGCGCTTTACGCCCAATAATTCCGGACAACGCTTGCCACCTACGTATTACCGCGGCTGCTGGCACGTAGTTAGC
+
CCCCCGGGGGGGGGGGGGGGGGGGGGGGGGGGGGGGGGGGGGGGGGGGGDGGGGGGGGGGGGGGGGGGGGDGGGGGGGGGGGGGGGGGGGGGFGGGGGGGGGGGGGGGGGGGGGGGGGGGGGGGGGGGGGGGFGGGFGGGGGGFGGGGEEGFGGGGGGGGGGGGGGGGGFGGGGGGGGFGGGGGGGGGFGDGGGGGGGGGGFGFFGGFAGGFAGGG?BGGFGF((<9>1D>FFG:442EGGFB?FGF<FF?B?FGF47>FFBD?FGF:2><F7972CF:>>>901::02:0A6??:?GFF<
@M04650:207:000000000-C238N:1:1101:14859:6111 2:N:0:19
GGACTACCAGGGTATCTAATCCTGTTTGCTCCCCACGCTTTCGCACCTGAGCGTCAGTCTTTGTCCAGGGGGCCGCCTTCGCCACCGGTATTCCTCCACATCTCTACGCATTTCACCGCTACACATGGAATTCTACCCCCCTCTACAAGACTCTAGCTGACCAGTCTTAGATGCCATTCCCAGGTTAAGCCCGGGGATTTCACATCTAACTTAATCAACCGCCTGCGTGCGCTTTACGCCCAGTAATTCCGATTAACGCTTGCACCCTCCGTATTACCGCGGCTGCTGGCACGGAGTTAGC
+
CCCCCGGGGGGGGGGGGGGGGGGGGGGGGGGGGGGGGGGGGGGGGGGGGGGGGGGGGGGGGGGGGGGGGGGGGGGGGGGGGGGGGGGGGGGGGGGGGGGGGGGGGGGGGGGGGGGGGGGDCFGGGFGGGGGGGGGGGGGGGGGFGGGGGGGFGGGGGGGGGFGGGGGGGFGGGGGGFFGGGGGGGGCEGGFGEE8EGCGGGCEFFGGFFGGGFGGGFFGGFGFF?F9DFGFF6CFAFFEGGBFFGGFFGF??6DG2*33:?:F)>C<?6:F:0;?BGC09BB>>16::2E7FBF932*)..
@M04650:207:000000000-C238N:1:1101:5754:6112 2:N:0:19
GGACTACCCGGGTTTCTAATCCTGTTTGCTCCCCACGCTTTCGCACCTGAGCGTCAGTCTTTGTCCAGGGGGCCGCCTTCGCCACCGGTATTCCTCCACATCTCTACGCATTTCACCGCTACACATGGAATTCTACCCCCCTCTACAAGACTCTAGCTGACCAGTCTTAGATGCCATTCCCAGGTTAAGCCCGCGGATTTCACATCTAACTTAATCAACCGCCTGCGTGCGCTTTACGCCCAGTCATTCCGATTAACGCTTGCACCCTCCGTATTACCGCGGCTGCTTGCACGGCGTTAGC
+
CC@CCFF8FGGEGGGGGCGEDFGGGGGGGGGGFGFDEDCGGGE@:CFGG,CC@FC,@CFFF9FFGGAF,BCFFGGG7CFGGCGFF?@FFCFCFGGGGGGGGGGGGGG7F:F:FGGGCFGGCGEE:8F?DCFGFF><36+8+=EFCG;,7,><FBCGG7C9FEGGFGGCBF,@;FFGGC:,<,21,3;E?E,49*//9DB?CA?++;2+9CDC<C7+;.9C9363?5>B2C;;>G3)91EGGF<B4D<9CF??0@G<739?BFG?=;:?(3><0@32FD69B>>>9BF)5E<62((--*(4<
@M04650:207:000000000-C238N:1:1101:16751:6127 2:N:0:19
GGACTACAAGGGTTTCTAATCCTGTTCGCTACCCATGCTTTCGCTCCTCAGTGTCAGTAACTGCCCAGAGACCTGCCTTCGCCATCGGTGTTCTTCCTGATATCTGCGCATTCCACCGCTACACCAGGAATTCCAGTCTCCCCTACAGCACTCCAGCCTGCCCGTATCGCCTGGACGCCCGAAGTTAAGCCTCGGGATTTCACAGACGACGCGACAAACCACCTACGAGCTCTTTACGCCCAGTAATTCCGGACAACGCTTGCACCCTACGTCTTACCGCGGCTGCTGGCCCGTAGTTACC
+
CCCCCGGGGGGGGGGGGGGGGGGGGGGGGGGGGGGGGGGGGGGGGGGGGGGGGGGGGGGGGGGGGGGGFGGGGGGGGGGGGGGGGGGGGCFGGGGGGGGGGGFGGGGGGGGGFGFGG7CGGGGGGGGGGGGGGGGEFGFGFGGFCGGDGGGFGGGFGGG88FFGFGGGEGGGGB?E6DEGGG6EGCFEGGGGGGGG7DFGGAGFA*CDBG:C=5DC5(CF@GFFFF?>@G13?GFEFFGGG0:4D7AAG?6((8C3DBBF:?F)CF<?<?03(;1)<9(--1;;6?:7(A(2,3(8<9-)6
@M04650:207:000000000-C238N:1:1101:19766:6128 2:N:0:19
GGACTACTAGGGTTTCTAATCCTGTTTGCTCCCCACGCTTTCGCACCTGAGCGTCAGTCTTCGTCCAGGGGGCCGCCTTCGCCACCGGTATTCCTCCAGATCTCTACGCATTTCACCGCTACACCTGGAATTCTACCCCCCTCTACAAGACTCTAGCCTGCCAGTTTCGGATGCAGTTCCCAGGTTGAGCCCGGGGATTTCACATCCGACTTGACAGACCGCCTGCGTGCGCTTTACGCCCAGTAATTCCGATTAACGCTTGCACCCTCCGTATTACCGCGGCTGCTGGCCCGGATTTAGC
+
CCCCCGGGGGGGGGGGGGGGGGGGGGGGGGGGGGGGGGGGGGGGGGGGGGGGGGGGGGGGGGGGGGGGGGGGGGGGGGGGGGGGGGGGGGGGGGGGGGGGGGGGGGGGGGGGGGGGGGGGGGGGGGGEFFGGGGGGGGGGGGGFGGGF@GGFGGGGGGGGGGFGGGGGGGGGGGGGGGGGGFDFGFFGGGGGGGGGDGCGFFGFFGGF;GGG87DDF3CFBGFB?@9<154>0EF2@:>EG:(5>*:<GB40-7DAC?FFFFGFGF??FFFF6E:)<FB9>>>6(8::2C(5(7(((3446
@M04650:207:000000000-C238N:1:1101:24933:6135 2:N:0:19
GGACTACACGGGTTTCTAATCCTGTTTGCTCCCCACGCTTTCGAGCCTCAGCGTCAGCTACAGTCCAGAGAGTCGCCTTCGCCACTGGTGTTCTTCCTACTCTCTACGCATTTCACCGCTACACTAGGAATTCCACTCTCCTCTCCTGCACTCTAGATAACCAGTTTGGCATGCAGCCCCCCAGTTGAGCCCGGGTATTTCACATCCCACCTAATCATCCGCCTACGCTCCCTTTACGCCCCGTAACACCGGTTCACGCTCGCCACCTCCGTATTACCTCGGCTGCTGTCACTGATTTATC
+
CCCCCCFF8@@:6@;FG,C<F<6C-CEE@,;<,@,C+@,FFCC@FDF8E@<FFGG76,6:C<CCFF<E<,,4:@8FF:FFE7FG:FF,CB,BE,@AFA,,=FFGF,CCF,,8C<5<E:CDGGCF9,A4E<F8FF;<=DFEGFFFDFGGGCGB89@=;DE;DF81C9,;8,3,=F=88++CG+@8:@9A98D*:;5?CCDFGA,:>CFAB7**)224+9A:@CDD2A2?9D9@@+)/;7C:F,((9*(108:0(0*-:(4(46C9DE(4(404:F?<?:))(,43,3::)3)<))44A+)).
@M04650:207:000000000-C238N:1:1101:23645:6136 2:N:0:19
GGACTACCGGGGTTTCTAATCCTGTTTGCTCCCCACGCTTTCGCACCTGAGCGTCAGTCTTTGTCCAGGGGGCCGCCTTCGCCACCGGTATTCCTCCACATCTCTACGCATTTCACCGCTACACATGGAATTCTACCCCCCTCTACAAGACTCTAGCCAACCAGTTTCAGATGCAATTCCCAAGTTAAGCTCGGGGCTTTCACATCTGACTTAATTGACCGCCTGCGTGCGCTTTACGCCCAGTAATTCCGATTAACGCTTGCACCCTCCGTATTACCGCGGCTGCTGGCACGGAGTTAGC
+
CCCCCGGGGGGGGGGGGGGFGGGGGGGGGGGGGGGGGGGGGGGGGGGGGGGGGGGGGGGGGGGGGGGGGGGGGGGGGGGGGGGGGGGGGGGGGGGGGGGGGGGGGGGGGGGGGGGGGGGGGGGGGGG8=EGGFFCFGCFGGGGFGGGCFGDFGGGGGGGGGDCGFGGDDCFGGGGGGGGGGGCGGGG@EC;6:=EC<3*>DFGFAFGFFGGGFCF717@F9<@FFFF@6D(73EFFFBEGE:B?7C2<CFF:2:DAF60?01C>DGFBFFF:(A?AFC(96>FF>?FFB53EBB06?EA2.
@M04650:207:000000000-C238N:1:1101:7700:6143 2:N:0:19
GGACTACCGGGGTTTCTAATCCTGTTCGCTACCCATGCTTTCGCTCCTCAGTGTCAGTAACTGCCCAGAGACCTGCCTTCGCCATCGGTGTTCTTCCTGATATCTGCGCATTCCACCGCTACACCAGGAATTCCAGTCTCCCCTACAGCACTCCAGCCTGCCCGTATCGCCTGCACGCCCGCAGTTAAGCCTCGGGATTTCACAGCCGACGCGACAAACCACCTACGAGCTCTTTACGCCCAGTAATTCCGGACAACGCTTGCACCCTCCGTATTACCGCGGCTGCTGGCACGTAGTTAGC
+
CCCCCGGGGGGGGGGGGGGGGG<DFGDGGG:FGG<<FGGGGGGGEGGGGGGGGGGGGGG9F,FFGGGG8<CF@FFFGGGGGGGGGGGGGGGGGGGEGFF9F,EFGFGGGGGGEFGGGGGG@GFGC4A@FGGGGG,,@>7CEDEFDF,@ADFFGGGCGEGCD<?1>7DD>@C+=F,1+9CE6*3*6>;:EGGAEGGDG4FGGAG6>*//:DG)6:5).(=:2C@D@4354D(5:CFFFFGDG?F:*::27771(7DFG>>FF354CFB1(-63(23:GGB06>03(4??2E0+(.202E)66
@M04650:207:000000000-C238N:1:1101:7156:6145 2:N:0:19
GGACTACAAGGGTATCTAATCCTGTTTGCTCCCCACGCTTTCGCACCTGAGCGTCAGTCTTCGTCCAGGGGGCCGCCTTCGCCACCGGTATTCCTCCAGATCTCTACGCATTTCACCGCTACACCTGGAATTCTACCCCCCTCTACGAGACTCTAGCTTGCCAGTTTCAAATGCAGTTCCCACGTTAAGCGCGGGGATTTCACATCTGACTTAACAACCCGCCTGCTTGCGCTTTACGCCCAGTAATTCCGATTAACGCTTGCCCCCTCCGTATTCCCTCGGCTCCTGGCACGGAGTTATC
+
CCCCCGG?FFGGGFDFGFGGGGGGGGGGGGGGGGFFGGGGGGGGEEGGGGCGGGGGGGGD<EDGGGFG8,FEGGEGGDGGGGGGGGGGG>FGGGGGGFE?FGFGGGGGGGGGFFGGGDEGEGFGGFGGG8D=D<EFFDFGGGGF8>FC+@EAFCCE,,5:DGD,@>AFCEGC7FF,EFGGG9CCFGGC9DC5:CGG3>FGGFGF6*+3<FGG):>*9(;71DB<?@(*.1-9B=FBF0CEG015::)):F62:>D2C?FF?FG(>FFFBFB(2C?)<C)4((44(-8:?D(9(4(,4@)6:
@M04650:207:000000000-C238N:1:1101:12461:6151 2:N:0:19
GGACTACTAGGGTATCTAATCCTGTTTGCTCCCCACGCTTTCGCACCTGAGCGTCAGTCTTTGTCCAGGGGGCCGCCTTCGCCACCGGTATTCCTCCACATCTCTACGCATTTCACCGCTACACATGGAATTCTACCCCCCTCTACAAGACTCTAGCCAACCAGTTTCAGATGCAATTCCCAAGTTAAGCCCGGGGCTTTCACATCTGACTTAATTGACCGCCTGCGTGCGCTTTAGGCCCAGTAATTCCGTTTAACGCTTGCCCCCTCCGTATTACCGCGGCCGCTGGCCCGGGGTTCGC
+
CC<CCAFFGGFGG<FF<CEFEG<FECFFFFG@FGFGFGGEFCC7CFC8AFFE:+CEG@6EE9EEFG<F@EDFFEG@CF7DFFFE?FFD:>@AD,=5,ABF<,,CEFFFFGGDDFGAFCEDGEDF9,EF,CEE=ADGFGDCB=E59DD888,+3>EC,DFDGGEGGGFF93B;8:,2,2,@AFFGAFAFGG,*=>EE)/<:>8CF+0:BCCFC<>+++7@=>7(4(06.(*1,(7>9*4<C8(1:7>)57@?))09)*,(,23*(9;9((-44(0:4C78>>0((((--(56C(((((*(4(
@M04650:207:000000000-C238N:1:1101:10642:6152 2:N:0:19
GGACTACTCGGGTTTCTAATCCTGTTTGCTCCCCACGCTTTCGCACCTGAGCGTCAGTCTTTGTCCAGGGGGCCGCCTTCGCCACCGGTATTCCTCCAGATCTCTACGCATTTCACCGCTACACCTGGAATTCTACCCCCCTCTACAAGACTCTAGCTGGACAGTTTTAAATGCAATTCCCAGGTTGAGCCCGGGGCTTTCACATCTAACTTATCCAACCGCCTGCGTGCGCTTTACGCCCAGTAATTCCGATTAACGCTTGCACCCTCCGTATTACCGCGGCTGCTGGCACGGAGTTAGC
+
CCCCCGGGGGGGGGGGGGGGGGGGGGGGGGGGGGGGGGGGGGGGGGGGGGGGGGGGGGGGGGGGGGGGGGGGGGGGGGGGGGGGGGGDGEGGGGGGFFGGGGGGGGGGGGGGGGGGGGGGDGGGGGGFGFGGGGGGGGGGGGGFGGG?FFGFGGGGGFFGGGFGFGGFGGGGCGGDGGGGFEEFGGGGCFGGDD=EGGGGGFGFFGGACFGGFGGGFFGG9GFF;FFFFGFFFGFFFFGGGF?BC*:AFF61?DC4F0>0?BG2FFF0<BFFFFF>GCBF09BF>BD?BG:GFF278F2)6
@M04650:207:000000000-C238N:1:1101:21291:6156 2:N:0:19
GGACTACAGGGGTATCTAATCCTGTTTGCTCCCCACGCTTTCGCACCTGAGCGTCAGTCTTTGTCCAGGGGGCCGCCTTCGCCACCGGTATTCCTCCACATCTCTACGCATTTCACCGCTACACATGGAATTCTACCCCCCTCTACAAGACTCTAGCTGACCAGTCTTAGATGCCATTCCCAGGTTAAGCCCGGGGATTTCACATCTAACTTAATCAACCGCCTGCGTGCGCTTTACGCCCAGTAATTCCGATTAACGCTTGCACCCTCCGTATTACCGCGGCTGCTGGCCCGGCGTTAGC
+
CC<CCFGGGGGGFCFGGGGGGGGGGGGGGGGGGGGGGGGGGGGGGGGGGGGGGGGGGGGGGGGFFCFGGGGGGGGGGGGGGGGGGGGGGGGGGGGGGGGGGGGGGGGGGGGEGGGGGGGGGGGGGDFGGEGGFGGGGGGGGGGFEGFF9FGAFGGGGGGGGGGGGGGGC9DFFFGGG>7DF:CDCFFG?FFGDECC4C7EGFFF+CFA;CG@<CFFF<FF9GFF?F6>?GFF0CF<FBEEG0(5::-6F6418<C2C0;B<?G2CF?6(89?(;49<D:>>BFF96003/(:30127*(45
@M04650:207:000000000-C238N:1:1101:5252:6161 2:N:0:19
GGACTACTGGGGTATCTAATCCTGTTTGCTCCCCACGCTTTCGCACCTGAGCGTCAGTCTTCGTCCAGTGGGCCGCCTTCGCCACCGGTATTCCTCCAGATCTCTACGCATTTCACCGCTACACCTGGAATTCTACCCCCCTCTACAAGACTCTAGCCTGCCAGTTTCCAATGCAGTTCCCAAGTTACGCCCGGGGATTTCACATCTGACTTAACAGACCGCCTGCGTTCGCTTTACGCCCAGTAATTCCGGTTAACGCTTGCCCCCTCCGTATTACCGCGGCTGCTGGCACGGCTTTAGC
+
CCCCC8FEFFFGGGGGGGGGGGGFGGGGGGGGGGGGGGGGGGGG,FGG8FGGGGGGGG,CF9,6BFCG6E8EFGGGGGGGGGGGG<FEG:FGGGGGG?BFGGGGGGGGGGGGGGGGG@ED7FGFFDFGFGGGGA9A=D8FEDED,@,2,1@DG9DGFGF8DCFCFGGC,D9FFGF,5?FEC>EGGGG,;B*1=*:E)9FGGFGFFG++9FGF=FGFF@GG@GFFFF0.(/(6;EF2?18EG:B?FGA<CF6(-)79C?9:2:C36CBB?BBBFCFAGG(((46;9?FF?G7FB(((,<9<<
@M04650:207:000000000-C238N:1:1101:6203:6166 2:N:0:19
GGACTACCGGGGTTTCTAATCCTGTTTGCTCCCCACGCTTTCGTGCCTCAGCGTCAGTTACAGTCCAGAGAGCCGCCTTCGCTACTGGTGTTCCTCCTAATATCTACGCATTTCACCGCTACACTAGGAATTCCACTCTCCTCTCCTGCACTCAAGTCTTACAGTTCAACAAGCTTACTACGGTTGAGCCGTAGCCTTTCACTTCTGGCTTGAAAGACCGCCTACGCACCCTTTACGCCCCGTCATTCCGGCTAACGCTAGCCACCTACGTATTACCCCGACTCTTGGCCCGTAGTTTGCC
+
CCCCCGGG7CEDGGGGGGGGGGFGGGGGGGGGGGGGGGGGGFGGFGGGCFGCGGGGGEDEGGGGFFCFFGE:FFGGGGEGGG:7BCGFG<FEFG8EEEFFGFEDCFGFGFEFGGGGF@ED8C9FCFFEGGGGGCGG=DFFCDGFFGDF8?CDFGEF,,@BDF8,EFE,@3=DC@8==DA,E:CGGEGEFG>@47DFCCF,2=3?A;+;5*CD=F72*<69>G95585)3DDF3CA<B?7C*,:(/;).+67,-5*374((-4*)2;(,86())+))+*--(41,).).(<,:(((-60.).
@M04650:207:000000000-C238N:1:1101:20108:6172 2:N:0:19
GGACTACTCGGGTATCTAATCCTGTTTGCTCCCCACGCTTTCGCACCTGAGCGTCAGTCTTCGTCCAGGGGGCCGCCTTCGCCACCGGTATTCCTCCAGATCTCTACGCATTTCACCGCTACACCTGGAATTCTACCCCCCTCTACGAGACTCAAGCTTGCCAGTATCAGATGCAGTTCCCAGGTTGAGCCCGGGGATTTCACATCTAACTTAATCAACCGCCTGCGTTCGCTTTACGCCCAGTAATTCCGATTAACGCTTGCCCCCTCCGTATTACCGCGGCTTCTGGCACGGAGTTAGC
+
CCCCCGGGGGGGGCGGGGGGGGGGGGGGGGGGGGGGGGGGGGGGGGGGGFGGGGGGGGGGGGGGGGGGFFGGGGGGGGGGGGGGGGGGGGGGGGGGGCGFGGDFGCGGGGGGGGGGGGGGGGGGGGGF<FGGGGGGGGGGGGGFFGGGEEGFGGC?FFEDCGG6FEADAEFGGGGFGGGGGGGGGFG,9EGGDGGG:DGGG6C:;FG6;FFFECF7@EGG;GFFFFF>(1416EFFF<GGG(48C7AFGFF::>GFG?BB<<C(9C>>6?B1(2829C(,4990((6<4C(04>0-4C)-6
@M04650:207:000000000-C238N:1:1101:4985:6187 2:N:0:19
GGACTACTAGGGTATCTAATCCTGTTTGCTCCCCACGCTTTCGTGCCTCAGCGTCAGTTACAGTCCAGAGAGCCGCCTTCGCTACTGGTGTTCCTCCTAATATCTACGCATTTCACCGCTACACATGGAATTCTACCCCCCTCTACAAGACTCTAGCCAACCAGTTTCAGATGCAATTCCCAAGTTAAGCTCGGGGCTTTCACATCTGACTTAATTGACCGCCTGCGTGCGCTTTACGCCCAGTAATTCCGATTAACGCTTGCACCCTCCGTATTACCGCGGCTGCTGGCACGGAGTTAGC
+
CCCCCGGGGGGGGGGGGGGGGGGGGGGGGGGGGGGGGGGGGGGGGGGGGGGGGGGGGGGGGGGGGGGGGGGGGGGGGGGGGGGGGGGGGGGGGGGGGGGGGFGGGGGCGGGGGGFGFGGGGGGGGGGFAFGGGGGGGFGGGGGFGGGCEFGFGFGGGGGGGGGGGGGGGGGGGGGGGG89@GGFGGGGGF@CEEGDGDDFGFGFCGGFFGGGFGGD6>FGAC@@BFBD25>@9EFCF@EEEF?E+;CEGFF6<ED<7((880*5FC6<:?FFFF?4ECBFBB9;BBF?BE??<>(44F2<4
@M04650:207:000000000-C238N:1:1101:22729:6194 2:N:0:19
GGACTACCGGGGTTTCTAATCCTGTTTGCTCCCCACGCTTTCGCACCTGAGCGTCAGTCTTCGTCCATGGGGCCGCCTTCGCCACCTTTATTCCTCCAGATCTCTACGCATTTCACCGCTACACCTGGTATTCTACCCCCCTCTACGAGACTCAAGCTTTCCAGTATCAGATGCAGTTCCCAGGTTGAGCCCGCGTATTTCACATCTGATTTAACAAACCGCCTGCGTGCGCTTTTCGCCCAGTAATCCCGATAAACGCCTGCACCCCCCGTATTCCCTCGACTTCTTGCACGGTTGTTGC
+
C@-BC8;@FEC@FGGGFA,6CFD@CCFFCFF<@FGG@C@B<FCE@F7?4F@CBF:66<EFFGDE:FGFFFF,BC>7FFGG<?EG,F,,C,C@EGCFB<,,CFCFG4,9C+BBFG,C<=+6+8,:EFG,,C?4,C>AFDFEEDEFCG?+@8B5@B@CFC9,EC,;F>CDF9:,+@,2@CAF9,,DE:,,4,61;*4/2:F7++411*+19++3.13+;3**(76?(59E<3,3127)0(*;A(3472))*9)(4)*)249(,47(0;,((,(-,2()+2)32((41)--6F)3,(,-(2(.6
@M04650:207:000000000-C238N:1:1101:12923:6208 2:N:0:19
GGACTACACGGGTTTCTAATCCTGTTCGCTCCCCACGCTTTCGAGCCTCAGCGTCAGTTACAGTCCAAAGAGTCGCCTTCGCCACTGGTGTTCTTCCTAATCTCTACGCATTTCACCGCTACACTAGGAATTCCACTCTCCTCTCCTGCACTCTAGATACTCAGTTTGGAATGCAGGACTCGGGTTGAGCCCAAGTATTTCACATCCCACTTAAGTATCCGCCTACGCTCCCTTTACGCCCAATAAATCCGGATAACGCTCGCCACCTCCGTATTACCGCGGCTGCTGGCACGTAGTTAGC
+
CCCCCGGGFFGGGGGGGGGGGGGGGGGGGGGGGGGGGGGGGGGDGGGGGGGGGGGCGGGGGGGGGGGGGGFGGGGGGGGGGGGGGGGGGGGGGGGGGGGGGGGGGGGGGGGGGGGGGGGGCCBFGGCFFGGGGGGGCFAGFFGFGGCGFFGFGGDGGGGG8FEDFGGGGFFFGGGGG>FDGGGGGCEFGGGGGGDCFDEGGFGFFFGFFGGDEGDC+7EFDG55>FAB2C>25F6:8(:FGF01*>9EGAB9(2*46(2((.995C?1(29:BGF29FF;(409204>:E1C?B063A<A<
@M04650:207:000000000-C238N:1:1101:20549:6208 2:N:0:19
GGACTACCGGGGTTTCTAATCCTGTTTGCTCCCCACGCTTTCGCACCTGAGCGTCAGTCTTTGTCCAGGGGGCCGCCTTCGCCACCGGTATTCCTCCACATCTCTACGCATTTCACCGCTACACATGGAATTCTACCCCCCTCTACAAGACTCTAGCTGACCAGTCTTAGATGCCATTCCCAGGTTAAGCCCGGGGATTTCACATCTAACTTAATCAACCGCCTGCGTGCGCTTTACGCCCAGTAATTCCGACTAACGCTTGCACCCTCCGTATTACCGCGGCTGCTGGCACGGAGTTAGC
+
CCCCCGGGGGGGGGGGGGGGGGGGGGGGGGGGGGGGGGGGGGGGGGGGGGGGGGGGGGGGGGGGGGGGGGGGGGGGGGGGGGGGGGGGGGGGGGGGGGGGGGGGGGGFGGGGGGGGGGGGGGDF,DFGGGGGGFGGGGFGGGGFGGGFFGFFGG9,EFFGGGGGGGFCFFFGGGFEFGGGG?FGGGGGGDGGGGCEDGGGG6EFFGGFFCDGFGGGFFGG(8;D0FBFBD(49CF<F<GGG:87>*69FF@6>F5?G?>F<<G?GGF0:<B<?FFAFGBFFF90;FFF(:(93;>(2C)-.
@M04650:207:000000000-C238N:1:1101:7364:6242 2:N:0:19
GGACTACACGGGTATCTAATCCTGTTTGCTCCCCACGCTTTCGCACCTGAGCGTCAGTCTTTGTCCAGGGGGCCGCCTTCGCCACCGGTATTCCTCCACCTCTCTACGCATTTCACCGCTACACATGGAATTCTACCCCCCTCTACAAGACTCTAGCTGACCAGTCTTAGATGCCATTCCCAGGTTAAGCCCGGGGATTTCACATCTAACTTAATCAACCGCCTGCGTGCGCTTTCCGCCCAGTAATTCCGATTAACGCTTGCACCCTCCGTATTACCGCGGCTGCTGGCACGGAGTTAGC
+
ACCCCGGGGGGGFFGGGGGGGGGGGGGGGGGGGGFGGGGGGGGGDGGFG@FGGGGGGFGGG9CFGGGGGGGGGGGGGGGGFDGGGGGGGDGGGGFGGGG8FGFGGGGGGGGGFGGGGGDGDGGGGGGGFGGGGFGGGGGGGGGFAFG9EFGFGGCFG7DFFGGGGGGGGAEGGGFDGGGGGGGGGGG?GGFGGGGG4<FGFCFA7DDFEGGGE:CFFEGGBDFFFFFF6C019=F)96EDE<BF*:<<FBFB?5D):6>B0:<2CG??:B;<6*8<FF?>;(49(44:?GFC1(,44@6).
@M04650:207:000000000-C238N:1:1101:24397:6281 2:N:0:19
GGACTACCGGGGTATCTAATCCTGTTCGCTCCCCACGCTTTCGAGCCTCAGCGTCAGTTACAGTCCAGAGAGTCGCCTTCGCCACTGGTGTTCTTCCTAATCTCTACGCATTTCACCGCTACACTAGGAATTCCACTCTCCTCTCCTGCACTCTAGATACTCAGTTTGGAATGCAGTACTCGGGTTGAGCCCAAGTATTTCACATCCCACTTAAGTATCCGCCTACGCTCCCTTTACGCCCAATAAATCCGGATAACGCTCGCCACCTACGTATTACCGCGGCTGCTGGCACGTAGTTAGC
+
CCCCCFGGGGGGGGGGGGGGGGGGGGDGGGGGGGGEFCGGGGGGGGGGGGGGGBBFGGGGGGGGGGGGGGGEGGGGGGGGGEGGGFGGFFE?FGGGGGGGFFGGFFFGGGGGGGFFGGGGGGGGFGGGGGCFGGGGGGGGGGGFGGF8DFGFGGGAFGAECFGF=DGGGGG9D;DGGGGGGEGGG@88@@FGGFGFECD=;A9A@>FFFGGF;F7CF?7C);A9@A65289DBDAEF@CC:2112>CFGFFFD:CA*::76;G>G8?7:713<A05@:,7>99;9?F?:*46:41:(+62.
@M04650:207:000000000-C238N:1:1101:18467:6298 2:N:0:19
GGACTCTAGGGTTTCTAATCCTGTTTGCTCCCCACGCTTTCGCACCTGAGCGTCAGTCTTTGTCCAGGGGGCCGCCTTCGCCACCGGTATTCCTCCACATCTCTACGCATTTCACCGCTACACATGGAATTCTACCCCCCTCTACAAGACTCTAGCCAACCAGTTTCAGATGCAATTCCCAAGTTAAGCTCGGGGCTTTCACATCTGACTTAATTGACCGCCTGCGTGCGCTTTACGCCCAGTAATTCCGCTTAACGCTTGCACCCTCCGTATTACCCCGGCTGCTGGCACGGAGTTAGCC
+
CCCCCGGGGGGGGFGFGGGGGFCFGGFGGGFGGEGGGGGGGGGEEGGGC@FEGGEEGGGGGGGGGFGGGGGGGGGGGGDGGGGGGGG7BFFGGFDFFGGGGGGFGFFFFEGGGGGGGGEDGCF9?EG<FGFGGDEGGGGGGGGFGDBEFCFFGGFGF6FFGCFGGFGGGCEGGFCFGGGGG7DGGGGGGFGDGEGGGGGF+@;CF>CFFFFGFGGFFEGG9C1?FBF:DDFBBG*4),8E*842:DDFGF)-4<FBC96??:7?GE??B>:?(<<<<*4(9>69?B:?F*55629<(+.65
@M04650:207:000000000-C238N:1:1101:7561:6307 2:N:0:19
GGACTACCCGGGTTTCTAATCCTGTTTGCTCCCCACGCTTTCGCACCTGAGCGTCAGTCTTTGTCCAGGGGGCCGCCTTCGCCACCGGTATTCCTCCACATCTCTACGCATTTCACCGCTACACCTGGAATTCTACCCCCCTCTACGAGACTCTAGCTTGCCAGTTTCAAATGCAGTTCCCACGTTAAGCGCGGGGATTTCACATCTGACTTAACAAACCGCCTGCGTGCGCTTTACGCCCAGTAATTCCGATTAACGCTTGCACCCTCCGTATTACCGCGGCTGCTGGCACGGAGTTAGC
+
CCCCCGGGGGGGGGGGGGGGGGGGGGGGGGGGGGGGGGGGGGGGGGGGGDGGGGGGGGDFGFGGGGGFGGGGGGGGGGGGGGGGGGGGGGGGGFGGGGGGGGGGFGGGGGGGGGGGGGGGGGGGGGGCFGGGGGGGGGGGGGGFGGGGGEGFFGGGGGGGGFGFGGGGGAC,5FFGGGGGG@FEFDDF7DEEE5C5C<FFGFGFFGGFA7>FAFGGF:GG>DFFFFFFFGFF;C>BFFGGGB<4:D><FFFB:@GFC21:??34FGBB?696(0:)<FBF929;>(::0C0?:(((-:699
@M04650:207:000000000-C238N:1:1101:15847:6314 2:N:0:19
GGACTACCGGGGTTTCTAATCCTGTTTGCTCCCCACGCTTTCGAGCCTCAGCGTCAGTTACAGTCCAGAGAGTCGCCTTCGCCACTGGTGTTCTTCCTAATCTCTACGCATTTCACCGCTACACTAGGAATTCCACTCTCCCCTCCTGTACTCTAGATCTCCAGTTTGGAATGCAGCCCCCAGGTTGAGCCCGAGTATTTCACATCCCACTTAAAGATCCGCCTACGCTCCCTTTACGCCCAGTAAATCCGGACAACGCTTGCCACCTACGTATTACCGCGGCTGCTGGCACGTAGTTAGC
+
CCCCCGGGGGGGGGGGGGGGGGGGGGGGGGGGGGGGGEGGGGGGGGGGGGGGGGGGGGGGGGGGGGGGGFCFFGGGGGGGGGGGGGGGGGGGGGGGGGGGGGGGGFGFGEGGGGGGGGGGGGGGG:@FFEFGGGGGGGGGG?EFGGGGDGGFGGG8FDCAFGGGGGGDCDDGGGGG8=CGGEEFGFFFFGGGGGGGGGGGGFGFFGGFEFDGF+CGA:CFFFFFFF@B=G=DDGA361EGG;;@CF3?FFD@1>C?F>>F?FGFFGFFFFF07E?2FF6B>009B?2?0=1F:F0:BG<>B
@M04650:207:000000000-C238N:1:1101:6505:6334 2:N:0:19
GGACTACTGGGGTTTCTAATCCTGTTTGCTCCCCACGCTTTCGTGCATGAGCGTCAGTGTCAGCCCAGAGACCTGCCTTCGCCATCGGTATTCCTCCTGCTCTCTACGCATTTCACTGCTACACCAGGAATTCCAGTCTCCTCTGCCGCCCTCAAGCCTTGCAGTCCCAAATGCCATTCCCAGGTTAAGCCCGGGGATTTCACATCTGGCTTACAAAACCGCCTGCGCACGCTTTACGCCCCGTAATTCCGCTTAACGCTCGCTCCCTACGTTTTACCGCGGCTGCTGGCTCGTAGTTAGC
+
CC9CC<FG,C,@FDGGGC<EFGGGGGGGGFGGGGAF:FGGGGCFDGFFFAAFCFGC:E@FA,;ECF,C8DCFFGEEFGGG?FG7FFCFGFGGFFGGFGF,F,@FGGGFCFGBGG9<FG?FEF,EFDG>FGEFGGFCFGCFGGGFGFGGG6BBGF@GGGGFG?8@<DGGFC?E+C88DDFFGE8DGG;F7EGGC6+@?9FECAFABDF+>FGG3CD>*:FD9DBD=F@E@<((3:3)1(=CC(61C*44FF41(<*);80003D(18:?2214(28)A7333(46>B??(=(3(446?G)6<
@M04650:207:000000000-C238N:1:1101:21586:6374 2:N:0:19
GGACTACTAGGGTTTCTAATCCTGTTCGCTACCCATGCTTTCGCTCCTCAGTGTCAGTAACTGCCCAGAGACCTGCCTTCGCCATCGGTGTTCTTCCTGATATCTGCGCATTCCACCGCTACACCAGGAATTCCAGTCTCCCCTACAGCACTCCAGCCTGCCCGTATCGCCTGCACGCCCGAAGTTAAGCCTCGGGATTTCACAGACGACGCGACAAACCACCTACGAGCGCTTTACGCCCAGTAATTCCGGACAACGCTTGCACCCTACGTATTACCGCGGCTGCTGGCACGTAGTTAGC
+
CCCCCGGFGGGGFGGFGGGGGGGGGGGGGGGGGGGGGGGGGGGGGGGGGFFFEGGFGGGGGGGGGGGGGGGGGGFGGGGFFGGGGGGGGGGGGGGGGGGGFGGGGGGGGGG:FGGGGGEDEGGGGGGGGGGGGGGGGGGGGDEFGGCFGGGFG8EFGGGDFGG+3>@FB@EGGGFGGGGEE:EE7C9FCGGFGEEC7;:EGAG6>DGD2D9)()2))(373>@1()/.3D.((/5)*-/CE(4(:7-47@FB:>)(921<1-*)28:??:-,,34)A72--1((,,3)8:09-,1(49)).
@M04650:207:000000000-C238N:1:1101:7235:6374 2:N:0:19
GGACTACTGGGGTTTCTAATCCTGTTTGCTCCCCACGCTTTCGCACCTGAGCGTCAGTCTTCGTCCAGGGGGCCGCCTTCGCCACCGGTATTCCTCCAGATCTCTACGCATTTCACCGCTACACCTGGAATTCTACCCCCCTCTACGAGACTCTAGCTTGCCAGTTTCAAATGCAGTTCCCACTTTAAGCGCGGGGATTTCACATCTGACTTAACAAACCGCCTGCGTGCGCTTTACGCCCAGTAATTCCGATTAACGCTTGCACCCTCCGTATTACCGCGGCTGCTGGCACGGAGTTAGC
+
CCCCCGGGF8FCECFGGGGGGGGGGDGGGGGGGGGGGGEGGGGGGGGGFEGFGFGGGGGGGGGGGGECGEGGGGGGGGGGCGG,BE>EGGGGGGGGGGGGFGFGGCDFGGGEGGGGGGGDEGGFABDG8DAFFFGGGGGGGGEFGFGCFEGFGGGGGGGGGGGGGGFGGCFCFFFCGFFGGCF,?DC?C@CE5=EC3CGDGF?FFCD6<1:C2:*771FG6C1115(8:C>>FGFB?(*:E:((*2:9FF?F6394C09:?0<?FG6<B:;<1A()<C0919BFB0)4:G:9:,1(:C))6
@M04650:207:000000000-C238N:1:1101:11237:6375 2:N:0:19
GGACTACCGGGGTTTCTAATCCTGTTTGCTCCCCACGCTTTCGAGCCTCAGCGTCAGTTACAGACCAGAGAGCCGCCTTCGCCACTGGTGTTCCTCCATATATCTACGCATTTCACCGCTACACATGGAATTCCACTCTCCTCTTCTGCACTCAAGTCTCCCAGTTTCCAATGACCCTCCCCGGTTGAGCCGGGGGCTTTCCCATCAGACTTAAAAAACCGCCTGCGCGCGCTTTACGCCCAATAATTCCGGACAACGCTTGCCACCTACGTATTACCGCGGCTGCTGGCACGTAGTTAGC
+
CCCCC@F8FGGGFGGGGGGGGGGGGGGGGGGGGGGGGGGGGGGGGGGGGGGGGGGGGGGGGGGGGGGGGGGGGGGGGGGGGGGGGGGGGGGGGGGGGGGGGGGGGFGGGGGGGGGGGGGDGGGGGGGGGFCFEGGGFGFGGGFFFGGGGGGFGFD?;EBEABGFEFFGGGGFD,ECFDFGGGGGGGGGGGF5CEGDGGFGD+?*+;C=<GFFEGGFFBEG;D@B:>B@BG>9075:@:GGGFFFF79)0=F6<BD<FBF16?G07FB7>:(43?>BGGFFFFB((,:38E2F?<:::FA)6
@M04650:207:000000000-C238N:1:1101:18428:6436 2:N:0:19
GGACTACCGGGGTATCTAATCCTGTTCGCTACCCATGCTTTCGCTCCTCAGTGTCAGTAACTGCCCAGAGACCTGCCTTCGCCATCGGTGTTCTTCCTGATATCTGCGCATTCCACCGCTACACCAGGAATTCCAGTCTCCCCTACAGCACTCCAGCCTGCCCGTATCGCCTGCCCGCCCGAAGTTAAGCCTCGGGATTTCACAGACGCCGCGACAAACCACCTACGAGCTCTTTACGCCCAGTAATTCCGGACAACGCTTGCACCCTCCGTATTCCCGCGGCTGCGGGCCCGGAGTTAGC
+
9CC9C8EF77+CFF,CFCGGGFGAFFGGGG:@FGFGEEGCACFDGGGGGAFGGGA,EFD<FFGGEGGGFFFFFGGFGGGGGGGGGGGGGFF?FFFCFGGC9FFGGGF>@@CFDCFCF>E8BFFGF7F+BF8EFFGGFFAFFFEFCGDDFFGFGFFDGG?FGGGGG7?EGGG76B,CGCEEG7*@5,@ECBE67*47*3DEDA9+;*;;(7?C>7DDD1CF<F?D(6;3:D1).+94=1??E3,.0:4<F7;>(0)(1426(,*)2A<0,128(*()3*(,((469617>56>2(4(-*.6)
@M04650:207:000000000-C238N:1:1101:15339:6440 2:N:0:19
GGACTACAGGGGTTTCTAATCCTGTTTGCTCCCCACGCTTTCGCACCTGAGCGTCAGTCTTCGTCCAGGGGGCCGCCTTCGCCACCGGTATTCCTCCAGATCTCTACGCATTTCACCGCTACACCTGGAATTCTACCCCCCTCTACGAGACTCTAGCTTGCCAGTTTCAAATGCAGTTCCCACGTTAAGCCCGGGGATTTCACATCTGACTTAACAAACCGCCTGCGTGCGCTTTACGCCCAGTAATTCCGATTAACGCTTGCACCCTCCGTATTACCGCGGCTGCTGGCACGGAGTTAGC
+
CCCCCFGFD@FGGGGGGGGGGGGGGGGGGGGGGGGGGGGGGGDFGGGGAEGGGGGGGGFF@@FCFGGGGGFGGGGG:FGGGGGGGGGGGDGGGCGGGG8FFGGGGGGGGGGGGGGGGEEGGGGGGGGFFFGGGDFGDGFGGGGF<C?7>+@FGB;DCDFGGGGGGGGG99CFCFC:FCGFF:>8FGGGGG7=7EEE)>FGG6CFFG+8CGGGF:>CFFGG9DB?BFBF:GBFFGFFFFGGGF:F**--:F)(3)15FFF?:6D)7FFFF:(-8F?FGG096BF;FF?2?EBGBF04:F)66
@M04650:207:000000000-C238N:1:1101:14874:6456 2:N:0:19
GGACTACTGGGGTATCTAATCCTGTTTGCTCCCCACGCTTTCGCACCTGAGCGTCAGTCTTTGTCCAGGGGGCCGCCTTCGCCACCGGTATTCCTCCACATCTCTACGCATTTCACCGCTACACATGGAATTCTACCCCCCTCTACAAGACTCTAGCCAACCAGTTTCAGATGCAATTCCCAAGTTAAGCTCGGGGCTTTCACATCTGACTTAATTGACCGCCTGCGTGCGCTTTACGCCCAGTAATTCCGATTAACGCTTGCACCCTCCGTATTACCGCGGCTGCTGGCACGGAGTTATC
+
CCCCCDGGGFGGGGGGGGFGGGFGEFGEFGGGGGGGGGGCGGGGGGGGGFGGGGGGGGGGGFGGGGGGGCEGFFGGGE@FGGGDGGGGGGCGGGGGEGFF8FGGFGGGGDGGGG<FGGGGGGEFFFGGGGGFGGGDFGDFEGGFFCFFGDGFGGG7CFCCGGGFFGFGGCFFGGGCGFGGGGGFF;FGG9EGGGGEDDFFGFFC>FFFFGG7CFGGFFGGFGF@FFFFFG>>>GFAFFGGC:(5FG>DGFF(4:CBG:BBFFF7FGF<BFF1:@?AGGBF>>;B6(7:>E7F?276(A4)-
@M04650:207:000000000-C238N:1:1101:14641:6475 2:N:0:19
GGACTACTAGGGTTTCTAATCCTGTTTGCTCCCCACGCTTTCGAGCCTCAGCGTCAGTTACAGTCCAGAGAGTCGCCTTCGCCACTGGTGTTCTTCCTAATCTCTACGCATTTCACCGCTACACTAGGAATTCCACTCTCCTCTCCTGCACTCTAGATAACCAGTTTGGAATGCAGCACCCAAGTTGAGCCCGGGTATTTCACATCCCACTTAATCATCCGCCTACGCTCCCTTTACGCCCAGTAAATCCGGATAACGCTCGCCCCCTACGTATTACCGCGGCTGCTGGCACGTAGTTCGC
+
CCCCCFGGGGGGGGGGGGGGGGGGGGGGGGGGGGGGGGGGGGGGGGGGGGGGGGGGGGGGGFGGGGGGGGGGGGGGGGGGGGGGGGGGGGGGGGGGGGCGGGGGGGGGG@FGGGGGGGGGGGGGFGGGGGGGGGGGGGGGGGGFGFFGGGGFGGGGCGGGGGGFFEGGDGGGGGGFGGGGGFDBFGGFGGGGEGGGDFFFGFFFCFFFEGGG@FGGFEFGFGFFFFAFFGFFFFFEFFGGG?@8CFFCGF:>0>C>4290;BG9*/79?:FBFF?BGG<((49B(0),5E:9(((420)41
@M04650:207:000000000-C238N:1:1101:14618:6504 2:N:0:19
GGACTACCGGGGTTTCTAATCCTGTTTGCTCCCCACGCTTTCGCACCTGAGCGTCAGTCTTTGTCCAGGGGGCCGCCTTCGCCACCGGTATTCCTCCACATCTCTACGCATTTCACCGCTACACATGGAATTCTACCCCCCTCTACAAGACTCTAGCTGACCAGTCTTAGATGCCATTCCCAGGTTAAGCCCGGGGATTTCACATCTAACTTAATCAACCGCCTGCGTGCGCTTTACGCCCAGTAATTCCGATTAACGCTTGCACCCTCCGTATTACCGCGGCTGCTGGCACGGAGTTAGC
+
CCCCCFGGGGGGGGGGGGGGGGGGGGGGGGGGGGGGGGGGGGGGGGGGGCGGGGGGGGGGGGGGGGGGGGDEGGGGGGGGGGGGGGGGGGGGGGGGGGGGGGGGGGGGGGGGGGGGGGGGGGGGGFGFFGGGGGGGGGGGGGGFGGFFFFGFGGCFGGGGGGGGFFGGGGGGCGGGGGFFGFGGGGGC<F8CGGGGGDGGGFGFFFGFECCFACFGAEGGFGFF6>>F1D>F>GF2B6CGGF?BGFAFGFF:?FG<F:6<BFGFGEFF::1<:G?FGG0;>(7>9<FF?E<F?904:F>BB
@M04650:207:000000000-C238N:1:1101:13800:6610 2:N:0:19
GGACTACCAGGGTTTCTAATCCTGTTTGCTCCCCACGCTTTCGCACCTGAGCGTCAGTCTTTGTCCAGGGGGCCGCCTTCGCCACCGGTATTCCTCCACATCTCTACGCATTTCACCGCTACACATGGAATTCTACCCCCCTCTACAAGACTCTAGCCAACCAGTTTCAGATGCAATTCCCAAGTTAAGCTCGGGGCTTTCACATCTGACTTAATTGACCGCCTGCGTGCGCTTTACGCCCAGTAATTCCGATTAACGCTTGCACCCTCCGTATTACCGCGGCTGCTGGCACGGAGGTCGC
+
CCCCCFGGGGGGGGGGGGGGGGGGGGGGGGGGGGGGGGGGGGEGGGGGGCGGGGGGGGGGGGGGGGGGGGGGGGGGGGGGGGGGGGGGGGGGGGGGGGGGGGGGGGGGGGGGGGGGGGGGGGCGGGGGGGGGGGGGGGGGGGGFGGFFBFGFGGCCGFGGGGGGGGGGGGGGGGGGGGGGGGGGGFGGGGGFGGGGGGCGGFGFFFGF?CGGCDFGFFCGFG@DD:>F<C@B9GF9=?EGGBF?G7:AGBF(6>D2>69?BFG?G?:?<(7<6C:AG72>B6>;96),:G(<194((;(--
@M04650:207:000000000-C238N:1:1101:10639:6662 2:N:0:19
GGACTACAAGGGTTTCTAATCCTGTTTGCTCCCCACGCTTTCGAGCCTCAGCGTCAGTTACAGTCCAGAGAGTCGCCTTCGCCACTGGTGTTCTTCCTAATCTCTACGCATTTCACCGCTACACTAGGAATTCCACTCTCCCCTCCTGTACTCTAGATCCCCAGTTTGGAATGCAGCCCTCAGGTTGAGCCCAAGTATTTCACATCCCACTTAAAGATCCGCCTACGCTCCCTTCCCGCCCAGTAAATCCGGACAACGCTTGCCACCTACGTATTACCGCGGCTGCTGGCACGTAGTTAGC
+
CCCCCGGGFGGGGGGGGGGGGGGGGGGGGGDGGGGGGGGGGGGGGGGGGGGGGGGGGGGFGGGGGGGGGGGGGGGGGGGGGGGGGGGGGGGGGGGGGGGGGCGGGGGGGGGGGGGGGGGGGGGGGGGGGGFFFGGGGFCGGFGFGGE=CDFFGGGGACEDFFGGGGGE6DFADFGGCGGGE:DGGGGGGGGG?7:9=FGGGFGFFGC9CFFGF7:C+*EC@FFF2ADEA4=B5FA2A2EEGDFEG75EGFFF<EDDF1;D<17@7C??02((,<79CFFF9FF>9?:38GFG?.(8?F2)>
@M04650:207:000000000-C238N:1:1101:20247:6676 2:N:0:19
GGACTACTCGGGTTTCTAATCCTGTTTGCTCCCCACGCTTTCGCACCTGAGCGTCAGTCTTTGTCCAGGGGGCCGCCTTCGCCACCGGTATTCCTCCACATCTCTACGCATTTCACCGCTACACATGGAATTCTACCCCCCTCTACAAGACTCTAGCTGACCAGTCTTAGATGCCATTCCCAGGTTAAGCCCGGGGATTTCACATCTAACTTAATCAACCGCCTGCGTGCGCTTTACGCCCAGTAATTCCGATTAACGCTTGCACCCTCCGTATTACCGCGGCTGCTGGCCCGGAGTTAGC
+
CCCCCGGGGGGGGGGGGGGGGGGGGGGGGGGGGGGGGGGGGGGGGGGGFGGGGGGGGGGGGGGGGGGGGGGGGGGGGGGGGGGGGGGGGGGGGGGGGGGGGGGGGGGGGGGGGGGGGDGGGGGGGGGGGGGGGGGGGGGGGGGFGGGGGGGFGGGGGGGGGGGGGGGGGGGGGGGGGGGGGFGGGGGGGGGGGGGGD<FGGFGFAGF8;FGGF7FGFFGG@GFFFFFF@G>B>EFFF0>EG?FFCFAAGF??FEGFG?;?205)7C?1::0<0@?<F::>FFFF>BF0?E(:246>BG<>:
@M04650:207:000000000-C238N:1:1101:4748:6682 2:N:0:19
GGACTACTGGGGTTTCTAATCCTGTTTGCTCCCCACGCTTTCGAGCCTCAGCGTCAGTTACAGTCCAGAGAGTCGCCTTCGCCACTGGTGTTCTTCCTAATCTCTACGCATTTCACCGCTACACTAGGAATTCCACTCTCCCCTCCTGTACTCTAGATCCCCAGTTTGGAATGCAGCCCCCAGGTTGAGCCCGAGTATTTCACATCCCCCTTAAAGATCCGCCTACGCTCCCTTTACGCCCAGTAAATCCGGCCAACGCTTGCCACCTACGTATTACCGCGGCTGCTGGCACGTAGTTATC
+
CCCCCGGGEGG>GGGGGGGGGGGFGGGGGGGGGGGCFGGGGGFF8FGEGFGGGGGGGGGGG<FGGGGGGGDGFFGDGGGGGGGDGGGGGGGFGGGGGFEFGGFEGAFFGGGGGGGGGGEGGGGGDGGGGGGGGD>E,@EFF?EFEGGGGGGFGF9AFEFDFGGGFGGGGGGGD9,,,0@8C+BCGDG,@DGFG68**=BFD9F9CFDF)/9F:8CD63DC5C9@5A2?@GFF@GF36;EGG?FE7CE?@;59(297*,--((*5:C2((43?DGF)0C:600(((4304*(2(3314A6).
@M04650:207:000000000-C238N:1:1101:24230:6692 2:N:0:19
GGACTACACGGGTATCTAATCCTGTTTGCTCCCCACGCTTTCGCACCTGAGCGTCAGTCTTCGTCCAGGGGGCCGCCTTCGCCACCGGTATTCCTCCAGATCTCTACGCATTTCACCGCTACACCTGGAATTCTACCCCCCTCTACGAGACTCTAGCTTGCCAGTTTCAAATGCAGTTCCCACGTTAAGCGCGGGGATTTCACATCTGACTTAACAAACCGCCTGCGTGCGCTTTACGCCCAGTAATTCCGATTAACGCTTGCACCCTCCGTATTACCGCGGCTGCTGGCACGGAGTTAGC
+
CCCCCGGGGGGGGGGGGGGGGGGGGGGGGGGGGGGGGGGGGGGGGGGGGGGGGGGGGGGGGGGGGGEGGGGGGGGGGGGGGGGECFGGGGGGGGFGGGGGGGGGGGGGGGGGCGGGGGGGGGGGGGGGGGGGGGGGGFGEGGDFGGGGGGCFGFGGGGFFGGGGGGGGGGGGGGGGGGGFEGGE:FGGGGGGGGEEGGG?DFCFFGGFFGFFAFGGFFGFFGFFFF>EFGFB65:AF?5CE?F:FGAAGFFF?EGF784:BFGFGGF:<BBF<F09F74409>>2().5:(+-3-,3@>B)
@M04650:207:000000000-C238N:1:1101:22657:6710 2:N:0:19
GGACTACCCGGGTATCTAATCCTGTTTGCTCCCCACGCTTTCGAGCCTCAGCGTCAGTTACAGACCAGAGAGCCGCCTTCGCCACTGGTGTTCCTCCATATATCTACGCATTTCACCGCTACACATGGAATTCCACTCTCCTCTTCTGCACTCAAGTCTCCCAGTTTCCAATGACCCTCCCCGGTTGAGCCGGGGGCTTTCACATCAGACTTAAGAAACCGCCTGCGCTCGCTTTACGCCCAATAAATCCGGACAACGCTTGCCACCTACGTATTACCGCGGCTGCTGGCACGTAGTTAGC
+
CCCCCGGGGGGGGGGGGGGGGGGGGGGGGGGGGGGGGGGGGGEF@EEFGFGGGGGGGGGGGGGGGGGGGGGGGGGGGGGGGGGGGGGGGGGGGGGGGGFFGFGGGFGGGGGGGGGGGGGG7FFGGGGGFGGGGGFGC8DFGGGFGGGGGGGFGFGGGGGGGGGGGGFEFGCGC9DFGGGCGGGEGGGGGFFECEGDGGGGGFGCF;86@FC>>FFGFDGGFGFFDF0>@GF;<G@A=6EEGF:?GG9AG?>>FFG?F0>?6<F?7C?B>3,43C:AGGFF>0;>908:(:(3(31(4CA2.
@M04650:207:000000000-C238N:1:1101:9892:6734 2:N:0:19
GGACTACCAGGGTATCTAATCCTGTTTGCTCCCCACGCTTTCGTGCCTCAGCGTCAGTTACAGTCCAGAGAGCCGCCTTCGCTACTGGTGTTCCTCCTAATATCTACGCATTTCACCGCTACACTAGGAATTCCACTCTCCTCTCCTGCACTCAAGTCTTACAGTTCCAAAAGCTTACTACGGTTGAGCCGTAGCCTTTCACTTCTGGCTTGAAAGACCGCCTACGCACCCTTTACGCCCAGTAATTCCGGATAACGCTAGCCCCCTACGTATTACCTCTGCTGCTGCCACGTAGTTAGCC
+
CCCCCGGGGGGGGGGGGFGGGGGFGGGGGGGGGGGGGGGGGGGGGGGGGFGGGGGGGGGGGGGGGGGGGGGGGGGGGGGG@EGGGGGGGGGGGGGGGGGGGGGGGGGGGGEFGGGGGGGGGGGGG@EDGEGGCFGGGGGGGGGFFGGGGEGFGF@?FFGGGGGDGGGGGGG8=FF=FGGFFCEFGFGG?FGGDCCFFGGGCFFFAFGAEFGGFGCGFDDG>GF)-526@GDFFCFC)6BFC7;E7+57:4)(::>.>9;DB:FFDGB03(44>A)42*)))46028?)26<>??::<2465
@M04650:207:000000000-C238N:1:1101:14751:6770 2:N:0:19
GGACTACAAGGGTATCTAATCCTGTTTGCTCCCCACGCTTTCGCACCTGAGCGTCAGTCTTTGTCCAGGGGGCCGCCTTCGCCACCGGTATTCCTCCAGATCTCTACGCATTTCACCGCTACACTAGGAATTCCACTCTCCCCTCCTGTACTCTAGATCTCCAGTTTGGAATGCAGCCCCCAGGTTGAGCCCGATTATTTCACATCCCACTTAAAGATCCGCCTCCGCACCCTTTCCGCCCAGTAATTCCGGATAACGCTATCCCCCTACGTATTACCGCGGCTGCGGGCACGTAGTTAGC
+
CCCCCGGGGCFGGGGGGGGGGGGGGGGGGGGGGGGGGGGGGGGGGGGFGDGGGGGGGGGGGGGGGGGGGGGGGGGGGGGGGGGGGGGGGGGGGGGGGGG9FGGGGGGGGGGGGGGGGGGGGGCGG8FGGCGGGGGGGGGGGGGDEGGGGGGFGGF89DFFGCFCFGGG6:9=+@9AFGEGDC5EGD6D68FFCEE57=DCCA;AFGC4BGGF48+@F3C==F;;(.(.(79;;GF)/(4FF?(4F7:4>6)4-)94>36:((0:<G>9?FB:2<()3C?>>091(((,(:1A8?F<BF>AA
@M04650:207:000000000-C238N:1:1101:7675:6772 2:N:0:19
GGACTACAAGGGTTTCTAATCCTGTTCGCTCCCCACGCTTTCGCTCCTCAGCGTCAGTTACTGCCCAGAGACCCGCCTTCGCCACCGGTGTTCCTCCTGATATCTGCGCATTTCACCGCTACACCAGGAATTCCAGTCTCCCCTGCAGTACTCAAGTCTGCCCGTATCGCCTGCACGCCCACAGTTAAGCTGCGAGTTTTCACAGACGACGCGACAAACCTCCTACGAGCGCTTTACGCCCAGTAATTCCGGACAACGCTCGCACCCTACGTATTACCGCGGCTGCTGGCACGTAGTTGGC
+
BCCCCFGGGGGGGGGGGGFFGGGGGGGGGGGGGGGGGGGGGGGGGGGGCGFGGGGGGGFGGGGGGGGGGGGGGGGGGGGGGGGGGGGGGGGGGGGGGGGGGG9FGGGGGGGDGGGGGGGGEGGFGGGGFGGGGGAFGGGGGGGFFGGGGGGFGGCGGGGGGED=FGFGGGGDFGGGGGGGGGDFFGFFFF9CFCGGDDGGFFGFFGGFFGGGFDDD>3C3(;1;<FDF?D(7:GF4/8EEE<1:F>96CFF01;3:FFF?F9C>GG:(4?FBFG?BG:(-139B>3:0(:(9228187-(3
@M04650:207:000000000-C238N:1:1101:15167:6790 2:N:0:19
GGACTACCCGGGTTTCTAATCCTGTTTGCTCCCCACGCTTTCGCACCTGAGCGTCAGTCTTCGTCCAGGGGGCCGCCTTCGCCACCGGTATTCCTCCAGATCTCTACGCATTTCACCGCTACACCTGGAATTCTACCCCCCTCTACGAGACTCTAGCTTGCCAGTTTCAAATGCAGTTCCCACGTTAAGCGCGGGGATTTCACATCTGACTTAACAAACCGCCTGCGTGCGCTTTACGCCCAGTAATTCCGATTAACGCTTGCACCCTCCGTATTACCGCGGCTGCTGGCACGGTGTTAGC
+
@CCCCFGGGGGGGGGGGGGGGGGGGGGGGGGGGGGGEGGGGGGGGGGGGFGGGGGGGGFGFFGGGGGGGCCFGGGGGGGGGGGGGGGGGGGGGGGGGGGFGGGGGGGGGGGGGGGGGGGGGGGGGFGGGEGFGGGFF=DFGGGFGGG+3;EFGGGGGGGGGGAFGGGGFGGGDFGFCGGGGGGGE:EFGGCEEGGGGGGGGFGF4CF?AGGGFGFF=?GG>GF?FF9:059>>C>AF?GGG?F?D*5<GF:(-5*6>?FFBF3)98:??BFF0FF>GC(3(3>>9??)5C(<0-243;4).
@M04650:207:000000000-C238N:1:1101:8373:6820 2:N:0:19
GGACTACACGGGTTTCTAATCCTGTTTGCTCCCCACGCTTTCGCACCTGAGCGTCAGTCTTTGTCCAGGGGGCCGCCTTCGCCACCGGTATTCCTCCACATCTCTACGCATTTCACCGCTACACATGGAATTCTACCCCCCTCTACAAGACTCTAGCTGACCAGTCTTAGATGCCATTCCCAGGTTAAGCCCGGGGATTTCACATCTAACTTAATCAACCGCCTGCGTGCGCTTTACGCCCAGTAATTCCGATTAACGCTTGCACCCTCCGTATTACCGCGGCTGCTGGCACGGAGTTAGC
+
CCCCCGGGGGGGGDGGGG<EFGFGGGGGGGGGGGGGGGGGGGGGGGGGGGGGGGGEDFGGGGGGGGGGGGGGGGGEEGGGGGGGGGGGGGFCGGGGGGGGGGGGGFGGGG@FAFGGGGCDGGGDGCFGGGGGGGGGGGDGGGCFGFGGGGGFGFFGGGGGGGGGGGGGFGGGGGDFGGGGGGGGDFGGGGG>*C5CDDGCC+;@8DFFEC77=FGFF8GC>G@FFFF>759;6EF9FB?ED:8:F*62FFF6?EGFG:>BF:C?GGF<1:6<0C0<9>899>F03:??25<<?BBF?8-6)
@M04650:207:000000000-C238N:1:1101:3613:6825 2:N:0:19
GGACTACTCGGGTATCTAATCCTGTTTGCTCCCCACGCTTTCGAGCCTCAGCGTCAGTTACAGTCCAGAGAGTCGCCTTCGCCACTGGTGTTCTTCCTAATCTCTACGCATTTCACCGCTACACTAGGAATTCCACTCTCCCCTCCTGTACTCTAGATCCCCAGTTTGGAATGCAGCCCCCAGGTTGAGCCCGAGTATTTCTCATCCCACTTAAAGATCCGCCTACGCTCCCTTTACGCCCAGTAACTCCGGACAACGCTTGCTACCTACGTATTACCGCGGCTGCTGGCACGTAGTTAGC
+
CCCCCGGGGGGGGEGGGGGFGCFGGGFG,FFGGGGGGGGGGGGGGG>FGGGGGGGGGF9FGGGGCGGGGGE:FGEFGGGGFGCGGGGGGF=FFF8E?BFFGGFGFFEEGFCEFGGG9FGGCCDFFEGFFDFFGGF<=9@FF?=68@?EE;,CA;EGGG9B86A=<,DFGGG9?9@EF+@=E7C>>F8DFGCCEGGGFGFAD+3=+A7;59?C4DCG835@=DA=>FF>(1(2:?6;B@EGG;((3@)7:AD(()16;:@?(-/)00.54(-48C72+:3>;91(-2)3250?1:(,(366)
@M04650:207:000000000-C238N:1:1101:23643:6828 2:N:0:19
GGACTACACGGGTTTCTAATCCTGTTTGCTCCCCACGCTTTCGCACCTGAGCGTCAGTCTTTGTCCAGGGGGCCGCCTTCGCCACCGGTATTCCTCCACATCTCTACGCATTTCACCGCTACACATGGAATTCTACCCCCCTCTACAAGACTCTAGCCAACCAGTTTCAGATGCAATTCCCAAGTTAAGCTCGGGGCTTTCACATCTGACTTAATTGACCGCCTGCGTGCGCTTTACGCCCAGTAATTCCGATTAACGCTTGCACCCTCCGTATTACCGCGGCGGCTGGCACGGAGTTAGC
+
CCCCCGGGGGGGGGGGGGGGGGGGGGGGGGGGGGGGGGGGGGGGGGGGGFGGGGGGDFGGGGGGGGGGGGGGGGGGGGGGGGGGGGGGGGGGGGGGGGGGGGGGGGGGGGGGGGGGGGGGGEGGGGGGGGGGGGGGGGGGGGGFGGGGGGGFGGFGGGGGGGGGGFGGGCFGGGGGGGGGGGGGGGGGGFGFCGGGGCFGGFGFFGGFFGGGEGGD7<GGBGBD;FFF?GFF>GFAB0EEGB:2C7:AGF?6?:CAF0;?BBC?GF?:?34??E2<GC0969>(-73;:E?C197(4E94-
@M04650:207:000000000-C238N:1:1101:25503:6858 2:N:0:19
GGACTACAGGGGTTTCTAATCCTGTTTGCTCCCCACGCTTTCGCACCTGAGCGTCAGTCTTTGTCCAGGGGGCCGCCTTCGCCACCGGTATTCCTCCACATCTCTACGCATTTCACCGCTACACATGGAATTCTACCCCCCTCTACAAGACTCTAGCCAACCAGTTTCAGATGCAATTCCCAAGTTAAGCTCGGGGCTTTCACATCTGACTTAATTGACCGCCTGCGTGCGCTTTACGCCCAGTAATTCCGATTAACGCTTGCACCCTCCGTATTACCGCGGCTGCTGGCACGGAGTTAGC
+
CCCCCCFGGGGGGGGFGGGGGGGGGGGGGGGGGGGGGGGDGGGGGGGGGCFGGGGEGGGGGGGGGGGGGGGGGGGGEGGGGFG:FGGDEGGGGGGGGCGGGGGGGGGGGEDFGGGGCGGGGEFGGFGGGGGGGGGGAFDGGGGFGGGGFGGFGFGCFFFFGEGGGGGGGGGGGGGGGGFGGGC7FFF7FCFG7>CEDG>E+:FBFGGFECCFCCGGFEFF@GBDFFFFFDBFFCFAB?GEE??>F*6):*70(799C09<:6C?F6<11:18667AC::B>60;;BF0?E79399BBF<4)
@M04650:207:000000000-C238N:1:1101:8002:6893 2:N:0:19
GGACTACACGGGTTTCTAATCCTGTTTGCTCCCCACGCTTTCGCACCTGAGCGTCAGTCTTTGTCCAGGGGGCCGCCTTCGCCACCGGTATTCCTCCACATCTCTACGCATTTCACCGCTACACATGGAATTCTACCCCCCTCTACAAGACTCTAGCCAACCAGTTTCAGATGCAATTCCCAAGTTAAGCTCGGGGCTTTCACATCTGACTTAATTGACCGCCTGCGTGCGCTTTACGCCCAGTAATTCCGATTAACGCTTGCACCCTCCGTATTACCGCGGCTGCTGGCACGGCGTTAGC
+
CCCCC@FFGGGGGGGGAFGGCFGGEFGGGGGGDGFGFCCCGGEDFGDFGEGGGEGGGGGGGEGGGGGGGGGGGEGGGE7,FFFGGCGGF7B?AFGFGGGFGCECFFCFFGEDEGGGGGGGGGF=9?F@DCCFGGGG,@FGGGGFGGF6FCG5DFFGFGFGGCEGEGGFFFFFDECFAGGGCFFFGGGGGG;CGEEGGGFGGF,BA47ACFCF3CGC+)+;>G07@F9>;D;9>5:<4:CEG(3(**6AGFF6?3D4>?91??FFDC:?BF6((;(.<C<6949111>?FGB?<>((4/-,.
@M04650:207:000000000-C238N:1:1101:10812:6918 2:N:0:19
GGACTACTAGGGTTTCTAATCCTGTTTGCTCCCCACGCTTTCGAGCCTCAGCGTCAGTTACAGTCCAGAGAGTCGCCTTCGCCACTGGTGTTCTTCCTAATCTCTACGCATTTCACCGCTACACTAGGAATTCCACTCTCCCCTCCTGTACTCTAGATCTCCAGTTTGGAATGCAGCCCCCAGGTTGAGCCCGAGGATTTCACATCCCACTTAAGTATCCGCCTACGCTCCCTTTACGCCCAATAAATCCGGATAACGCCCGCCCCCTACGTATTACCGCGCCTGCTTGCACGTAGTTAGC
+
CCCCCGGGGGG@FGGGGGGGGGGGGGGGGGGGGGGGCGGGGGGDGGGGGGGGGGGGGGF9DCFGGGGG9FFEEGGGGGGGGGGGDCGGGGGGGGFGGGGGGGGGGGGGG@FEGGGGFEEGGGGGAEEFFGGGGGGGADA<>+CDEEFF78EFGFFGAEGG8FFGGGGFGF9FFGGC86CGG7EGGGFGGGFGG6++*4FGGAF>9;C*:CGFCF+==4DG24>F26=D(?252E;*=2CF:3/8*767C;31(8*.*(((((1():9>1:612E:<97(41(,418?).*)<42(38CB)6
@M04650:207:000000000-C238N:1:1101:27126:6938 2:N:0:19
GGACTACTGGGGTTTCTAATCCTGTTTGCTCCCCACGCTTTCGCACCTGAGCGTCAGTCTTTGTCCATAGACCCGCCTTCGCCACCGGTGTTCCTCCTGATATCTGCGCATTTCACCTCTACACCAGGAATTCCAGTCTCCCCTACAGCACTCAAGTCTGCCCGTATTGCCTTCACGCCCACAGGTAAGCTGCGGGATTTCACAAACGACGCTACAAACCTCCTACGAACTCCTTACTCCCAGTAAGTCCGGACAACGCTCGCACCCTTCGTATTTCCGCGGCTGCTGGCACGGAGTTGGC
+
-6AA6@<@C6;:7+8,66FG9C,66C@<FEF<68CC+CF;,A@,@FGFFG8EF@@@F,EFG,CFC,@,C,C<F4FGG,,9FGEEG@++8>B4<,4,::9FFGG;=FFGEGE@,5,C<,9+4B,,AD,8B,,9EE,F3E=C=+6*68=EC?8*@F,=CD,,3<=1FB,,3@3D+,@2==4C+@:,,7,32>;,C*;C4?FDB+29//*3)92)(2:**7FD(*((/;()(>6))2+);)5CC1)(+3)17B)-33)(9(4:(()()*,4.((4384)32,((((,-14).*(+-((--;),(
@M04650:207:000000000-C238N:1:1101:6685:6941 2:N:0:19
GGACTACTGGGGTTTCTAATCCTGTTTGCTCCCCACGCTTTCGTGCCTCAGCGTCAGTTACAGTCCAGAGAGCCGCCTTCGCTACTGGTGTTCCTCCTAATATCTACGCATTTCACCGCTACACTAGGAATTCCACTCTCCTCTCCTGCACTCAAGTCTTACAGTTCCAAAAGCTTACTACGGTTGAGCCGTAGCCTTTCACTTCTGGCTTGAAAGACCGCCTACGCACCCTTTACGCCCAGTAATTCCGGATAACGCTAGCCCCCTACGTATTACCGCGGCTGCTGGCCGGTAGTTAGCC
+
CCCCCGGGGGGGGFGGGGGGGGGGGGGGGGGGGGGGGGGGGGGGGGGGGGGGGCCGGGFGGGGGGFGFGGGGGGGGGGGGGGGGGGGGCGGGGGGGGGGFGGGGGGGGEGDFGGGGFGGGGFGFGGGGGGFGGGGGGGGFGGGFGFGGGGGFGGGFFFFGFGGGGGGFGGF>DGGFDGFGGGCF+@D8CCEEEGGGGFFGGFGFFGGFFGGGCGFGFBFGFGD@=?B>@DFFFCFC>;CCB034;><C7A57<)+/99;((828D891(1:?F+)59/(-73>>()4(-*(2-(3840).)
@M04650:207:000000000-C238N:1:1101:17643:6946 2:N:0:19
GGACTACCAGGGTTTCTAATCCTGTTTGCTCCCCACGCTTTCGCACCTGAGCGTCAGTCTTTGTCCAGGGGGCCGCCTTCGCCACCGGTATTCCTCCACATCTCTACGCATTTCACCGCTACACATGGAATTCTACCCCCCTCTACAAGACTCTAGCTGACCAGTCTTAGATTCCATTCCCAGGTTAAGCCCGGGGATTTCACATCTAACTTAATCAACCGCCTGCGTGCGCTTTACGCCCAGTAATTCCGATTAACGCTTGTCCCCTCCGTATTCCCGCGGCTGCTGGCACGGCGTTAGC
+
CCCCCGGGGGEGGGGGGFGGFGFFGGGFGGGGGGGGDGGGGGGGGGGGGF<FEGGGGGADADFFGGGF8FGGGG:FGGFCGGGGGFGEGGGGGGGGGGGFGGGGGGF?EEFGGG,FGGGD8FEF,AF8FDFGFDFCG8DFGCGFAFC9<DEAGFGGG7@?FGGGGG;>E;FC+E<;ECAFGCFGGCFECCGGGGDE)?<FGFGF6C+:>FGGFGCF6;FF@C:0(86=3C(72EFFFFGGGFFFGCAAGFF037*-?:96-4*)0<813:(4?F0)09(41(39((450C:C?;(615(26
@M04650:207:000000000-C238N:1:1101:9383:6977 2:N:0:19
GGACTACCGGGGTATCTAATCCTGTTCGCTCCCCACGCTTTCGAGCCTCAGCGTCAGTTACAGTCCAGAGAGTCGCCTTCGCCACTGGTGTTCTTCCTAATCTCTACGCATTTCACCGCTACACTAGGAATTCCACTCTCCTCTCCTGCACTCTAGATACTCAGTTTGGAATGCAGTACTCGGGTTGAGCCCAAGTATTTCACATCCCACTTAAGTATCCGCCTACGCTCCCTTTACGCCCAATACATCCGGATAACGCTCGCCACCTACGTATTACCGCGGCTGCTGGCACGTAGTTAGC
+
CCCCCGGGGGGGGGGGGGGGGGGGGGGGGGGGGGGGGGGGGG7DGGGGGGGGDGGGEGGGGFGGGGGGGGGGGGEGGGGGFFGGGGGGGGGGGGGGGGFGGGGFDFGGGGGGGG9FGGGGGEGGGGGGGGGGFGFGGGGGGGGFGGGGGGGFGGGGGGGGGFGGGFGGGFGGGGFGGGGGGGEEGGGG?F@GGGFCFGGGGFGFFFGFFGGGCGFGFECG=GDF?F@FFG>DBFFFF@GGG;;1D*7):85:0>DEF@FFF9D9DGF?B?FBFGFFGGBF>69>>F?7050<(8<:6CA<<
@M04650:207:000000000-C238N:1:1101:23473:6988 2:N:0:19
GGACTACTCGGGTTTCTAATCCTGTTTGCTCCCCACGCTTTCGCACCTGAGCGTCAGTCTTTGTCCAGGGGGCCGCCTTCGCCACCGGTATTCCTCCACATCTCTACGCATTTCACCGCTACACATGGAATTCTACCCCCCTCTACAAGACTCTAGCCTGCCAGTTTCGGATGCAGTTCCCAGGTTGAGCCCGGGGATTTCACATCCGACTTGACAGACCGCCTGCGTGCGCGTTACGCCCAGTAATTCCGATTAACGCTTGCCCCCTCCGGATTACCGCGGCTGGTGGCACGGAGCTAGC
+
CCCCCGGGGGGGGGGGFFGGFGGGGF9E9FEFGGGGG>CEFFGGFCCFCG@FGGEEGGFGFFGGGGFGGG7FCFGGGGGGGGGG@FEG>B<FFGFCGGGGGGGGGGGFCE:EG9FDF7EGGGFFGGGGFG9A9FFF888FECG*2>;2F8:AEB,,E6>8CCEGCCFGGGCEGGGFF7BF9CEGGGGF6BFFEEDCDD7@C6+;+;CA1:><@78:F85C9G3:1.(<?:>9(:)45:GEC::,:C)6>FF:<@*6:0(4?(*(21333(,(-;1)<:,-3-((,(.42*(+337>(2)4.
@M04650:207:000000000-C238N:1:1101:18914:7012 2:N:0:19
GGACTACTCGGGTTTCTAATCCTGTTCGCTCCCCACGCTTTCGAGCCTCAGCGTCAGTTACAGTCCAGAGAGTCGCCTTCGCCACTGGTGTTCTTCCTAATCTCTACGCATTTCACCGCTACACTAGGAATTCCACTCTCCTCTCCTGCACTCTAGATACTCAGTTTGGAATGCAGTACTCGGGTTGAGCCCAAGTATTTCACATCCCACTTAAGTATCCGCCTACGCTCCCTTTACGCCCAATAAATCCGGATAACGCTCGCCACCTACGTATTACCGCGGCTGCTGGCACGTAGTTAGC
+
CCCCCGGGGGGGGGGGGGGGGGGGGGGGGGGGGGGGGGGGGGGGGGGGGGGGGGGGGGGGGGGGGGGGGGGGGGGGGGGGGGGGGGGGGGGGGGGGGGGGGGGGGGGGGGGGGGGGGGGGGGGGGGGGGGGGGGGGGGGGGGGFGGGGGGGFGGGGGGGGGGGGGGGGDDFGGGGGGGGGGGGGGGGGGGGGGGGGGGGGGFGFFGGFEGGGFCGGFFGGFGFAAFDFAGFFDGFFF@GGGFFFGFEEG;D9<EGFG0;@FBGBGGFB?FF?FGFFGGB>>F6(,:?FFG?G?1148F>A:
@M04650:207:000000000-C238N:1:1101:27892:7030 2:N:0:19
GGACTACTGGGGTTTCTAATCCTGTTTGCTCCCCACGCTTTCGCACCTGAGCGTCAGTCTTTGTCCAGGGGGCCGCCTTCGCCACCGGTATTCCTCCACATCTCTACGCATTTCACCGCTACACATGGAATTCTACCCCCCTCTACAAGACTCTAGCTGACCAGTCTTAGATGCCATTCTCAGGTTAAGCCCGGGGCTTTCACACCTAACTTAATCAACCGCCTGCGTGCGCTTTACGCCCAGTAATTCCGATTAACGCTTGCACCCTCCGTATTACCGCGGCTGCTGGCACGGAGTTAGC
+
CCCCCGGC@FGGGGGGGGGGGGGGGGGGAFAFGGFGEGGGGGGFCGCF,FCFGGGGGGCFG9FFGGGGG,@FG+FGEGGGGGEF=FGG=@FFG<EG<9,BFEFGGGGGGGGGGGGGGGGGGGGGB:?FGGGGGF=FA3+@CDGFDGGE<CGFGACA9DB9DGGGGGGAF>;EGG6FGGC,@,EFGGCFGGGCEC>*):FFGFGF4DGF@GFFFG:DF3EGFGFF;A9:(C,6;GFAF<EEE???F7):GFF0(7C471>B(45>=FB??:;::FB9EF<B>6071()3053F6991:8>4:
@M04650:207:000000000-C238N:1:1101:6950:7032 2:N:0:19
GGACTACAAGGGTTTCTAATCCTGTTTGCTCCCCACGCTTTCGCACCTGAGCGTCAGTCTTTGTCTAGGGGGCCGCCTTCGCCACCGGTATTCCTCCAGACCTCTACGCATTTCACCGCTACACCTGGAATTCTACTCCCCTCTACAAGACTCTAGCCTGCCAGTTTCGGATGCAGTTCCCAGGTTGAGCCCGGGGATTTCACATCCGACTTGACAGCGCGCCAGCGTGCGCTTTACGCCCAGTATTGCCGATTAACGTTGGCACCCCACTAATTACGCCGGCTGCGGGGACGGAGTGAGG
+
<<<-,CF<<CFGFGC@FA@,CEFG6@<CFFAF6@FF:@,,9?F,CEGG,6,EF6,6,CECEC,EE,,6<ACEF@+>=F,=FF,,,AFD:=FE,A=,4FFF+B,A4AEFEC?+,,CE<+@@CEGC:?A<BF,,>DF<,,,>B++*@>E,36883E>33=9DE,,5:,E,38+@9,52@BE,@CFFCFCGF,,*;:8CD5B,=+,++**/()/*777@*(*1,1.(,83<6144(5>)8(*22(44:*.)**0(-)/)*-.31(2)*1,(((.(.04)+*((4-60(0(,(*(*-((-(*.8(
@M04650:207:000000000-C238N:1:1101:19182:7045 2:N:0:19
GGACCACTTGGGTTTCTAATCCTGTTTGCTCCCCACTCTTTCGCACCTCAGCGTCAGTCTTTGTCCAGGGGGCCGCCTTCGCTACGGGTATTCCTCCAGATCTCTACGCATTTCACCGCTACACCTGGAATTCTACCCCCCTCTACAAGACTCTAGCCTGCCAGTTTCGGATGCTGTTCCCAGGTTGAGACCGGGGATTTCACATTTGACTTGACAGACCTCGTGCGGTCGCTTTTCGCCCACTAATTTCGTTTTACGCCTGCTCCCTCCTCATTACCGTGGAGCTCTGCACGCTGGTCGC
+
6A--,,=,,,,,86,6,<C,6CCC;CE,,C;6C:,F,BFE,5C7,@:,,6,C@FGCCC,C6E<,6;C<F,+46@@@:FFC76,,@,BF=+CE,E;,99,,,:44@FF@7BFEAFGGFC>C+:EFF:E=,=,A,C;EA,++30=?=,>9C,,<@F,,,=>:EG69,3@3+8+>C,,2@*23<=,*@F,<,,,*4*4*)2<1++2+++++);;C@GG7*582)2((/)()/),-,*.)/(***-((**))*/..(0*)0--(((/(*+(.,(((.06)+2-(4((((()))327(((((2)-3
@M04650:207:000000000-C238N:1:1101:17744:7079 2:N:0:19
GGACTACTAGGGTATCTAATCCTGTTTGCTCCCCACGCTTTCGAGCCTCAGCGTCAGTTACAGTCCAGAGAGCCGCCTTCGCTACTGGTGTTCCTCCTAATATCTACGCATTTCACCGCTACACTAGGAATTCCACTCTCCTCTCCTGCACTCAAGTCTTACAGTTCCAAAAGCTTACTACGGTTGAGCCGTAGCCTTTCACTTCTGGCTTGAAAGACCGCCTACGCACCCTTTACGCCCAGTAATTCCGGATAACGCTAGCCCCCTACGTATTACCCCGGCTGCTGGCACGTAGTTAGCC
+
CCCCCGGGGGGGGGGGGGGGGGGGGGGGGGGGGGGGGGGGGGGGGGGGGGGGGGGGGGGGGGGGGGGGGGGGGGGGGGGGGGGGGGGGGGGGGGGGGGGGGGGGGGGGGGGGGGGGGGGGGGGGGGGGGGGGGGGGGGGGGGGFGGGGGGGFGGGGGGGGGGGGGGGGGGGGGGGGGGGFGGDGGGGGGGGGGGGGGGGFGFFFFGGBCGGGDG7FFFGGBGFAFEFDFGFFFC8>5;EGF;@C7>EEDFFFF>GEGB77;?D?DG>(8?FBA<):C*-46>;>BFF>?6<A?08BB+))5
@M04650:207:000000000-C238N:1:1101:22410:7088 2:N:0:19
GGACTACAGGGGTATCTAATCCTGTTTGCTCCCCACGCTTTCGCACCTGAGCGTCAGTCTTCGTCCAGGGGGCCGCCTTCGCCACCGGTATTCCTCCAGATCTCTACGCATTTCACCGCTACACCTGGAATTCTACCCCCCTCTACGAGACTCTAGCTTGCCAGTTTCAAATGCAGTTCCCACGTTAAGCGCGGGGATTTCACATCTGACTTAACAAACCGCCTGCGTGCGCTTTACGCCCAGTAATTCCGATTAACGCTTGCACCCTCCGTATTACCGCGGCTGCTGGCACGGAGTTAGC
+
CCCCCGGFGGGCGGGGGGGGGGGGGGGGGGGGGGGGGGGGGGGGGGGGGGGGGGGGGGGGGGGGGGGGGGGGGGGGGGGGGGGGGGGGGGGGGGGGGGGGGFGGGGGGGGGGGGGGGGGGGGGGGGGGGGGGGGGGGFGGGGGFGGGGGDGFGGGGGGGGGGGGGGGGGGGGGGGGGGCEGFGGGDCGGGGGGGGGDGGGGFGFFGGFFGGGFGGGFBGGFD>BFF9F6DFB>GFFFFGGE<62DFFBDFFFFFGFGFB?B?G?GGFFFF>FFE?AFF?BFFFFBBF>BGFGF>(4?C4A:
@M04650:207:000000000-C238N:1:1101:3289:7150 2:N:0:19
GGACTACAAGGGTTTCTAATCCTGTTTGATCCCCACGCTTTCGAACATCAGCGTCAGTTACAGTCCAGAAAGCCGCCTTCGCTACTGGTGTTCCTCCTAATATCTACGCATTTCACCGCTACACTAGGAATTCCACTCACCTCTCCTGCACTCAAGTCTTACAGTTCCAAAAGCTTACTACGGTTGAGCCGTAGCCGTTCACTTCTGGCTTGAAAGACCGCCTACGCACCCTTTACTCCCCACAATTCCGGCTAACCCGCACCCCATACGTATTCTCCCGCGTGCTGGCCCGAATTTAACC
+
CCCCCGGG,CFGCEFEGGGGGGFFGGGFCFCFGGEGG7BGGGG,CEBF=EGGGCGGGG9CEFEFFFA<,,:B@EF:CEGGGEGGGFGFFFGGGFGGGGECCF9=>EGGGCCGFFGGGDGDECEFGGGGGDEFFDGGGG,=8D=FGF9ACDEFG8E9446,=,@8DA=DFDB808,,7=9,2383@+,3,DCE+@E7+=F,;AC+3=B>50**3388A>8*)9453:5)5D@220+9+1+=1((,/29)+;5(,:61*/(((-/(9*(((())6+))<*(,(((-42<?0*4>(((()3.)-
@M04650:207:000000000-C238N:1:1101:8553:7200 2:N:0:19
GGACTACCAGGGTTTCTAATCCTGTTTGCTCCCCACGCTTTCGCACCTGAGCGTCAGTCTTTGTCCAGGGGGCCGCCTTCGCCACCGGTATTCCTCCACATCTCTACGCATTTCACCGCTACACATGGAATTCTACCCCCCTCTACAAGACTCTAGCCAACCAGTTTCAGATGCAATTCCCAAGTTAAGCTCGGGGCTTTCACATCTGACTTAATTGACCGCCTGCGTGCGCTTTACGCCCAGTAATTCCGATTAACGCTTGCACCCTCCGTATTACCGCGGCTGCTGGCACGGAGTTAGC
+
CCCCCGGGGGGGGGGGGGGGGGGGGGGGGGGGGGGGDGGGGGGGGGGGGGGGGGGGGGGDGGGGGGGGGGGGDGGDGGGGGGGGGGGGGGGGGFGGFGGGGGGGFGGGGGGGCGGGGGGGGGGGGGGGGGGGGGGGGGGGGGGFGGG8,DFFFGGGCFGGGGG?FFGCFGFFFGGGGFGFGGGGGGGGGGDCGGDGDCGGGFGC8<CFFGGGE>778CFG6CBF0A@D;D>>B=F9FFCEE<?:FF267FF085CDGFFB3:<<4E?B0:B:?;44<>:(-7>79??D?G:GFFF6:8<<.
@M04650:207:000000000-C238N:1:1101:4085:7222 2:N:0:19
GGACTACTCGGGTTTCTAATCCTGTTCGCTACCCATGCTTTCGCTCCTCAGTGTCAGTAACTGCCCAGAGACCTGCCTTCGCCATCGGTGTTCTTCCTGATATCTGCGCATTCCACCGCTACACCAGGAATTCCAGTCTCCCCTACAGCACTCCAGCCTGCCCGTATCGCCTGCCCGCCCGAAGTTAAGCCTCGGGATTTCACAGCCGACGCGACAAACCACCTACGAGCCCTTTACGCCCAGTGATTCCGGACAACGCTCGCACCCGCCGTATGACCTCGGCTTCTGGCACGGAGTTAGC
+
CCCC8EEAEGEEGG7FFF,FFGGFFG<FGE7FEGFFFGGGGGGGCCF8FGFFGGDFGAEGGFGC8EACGFG<,5EFGGGGGCFD,?BCF@CEFG;FF,,CE,@FGFF7=@CF<@AEFFD6EGGG8AFCFDGGFE;AEFC?E6=6AFGGF8EDD,@D@+,6=D8>FBDG++@7DD88+=9:+8@C@9E,EFF6@CEC7;DFD6DFF*;>2DG)5)//:(=:0FDF1;3)/9(,4*99FFGGC(32*:<)7*9;079:G;9?(7)7DE?(290(,;()39))(3<2(34<DC19-7(34*-64
@M04650:207:000000000-C238N:1:1101:23749:7228 2:N:0:19
GGACTACCGGGGTATCTAATCCTGTTTGCTCCCCACGCTTTCGCACCTGAGCGTCAGTCTTTGTCCAGGGGGCCGCCTTCGCCACCGGTATTCCTCCACATCTCTACGCATTTCACCGCTACACATGGAATTCTACCCCCCTCTACAAGACTCTAGCCAACCAGTTTCAGATGCAATTCCCAAGTTAAGCTCGGGGCTTTCACATCTGACTTAATTGACCGCCTGCGTGCGCTTTACGCCCAGTAATTCCGATTAACGCTTGCACCCTCCGTATTACCGCGGCTGCTGGCACGGAGTTAGC
+
CCCCCGGGGGGGGGGGGGGGGGGGGGFGGGGGGGGFE7:FGGGGCFGGEGGGGGGGGGGGDGGDGGGGGFDDGGGGGGGGGGGGGGGEGGFGFEG<FCFDFCEFGFEGGGGDCFGFGEGGGGDFGGGGGGGFEGGG88+@EGGFGGC?9,@@EDGEGGFFGGGGGE:CFGA=C,D7:*=F,,,DFGDFFG,85CGG4DGGGFGFFCFF3DGGCCDGFEGGFGFFFF95:D6>;EFAF:C8C??2CCA<DFF?F<GFGFF1,4*)9CB((46??F:>DG?099B((:??:E?G((-,-@<4.
@M04650:207:000000000-C238N:1:1101:19898:7230 2:N:0:19
GGACTACTGGGGTTTCTAATCCTGTTTGATCCCCACGCTTTCGCACATCAGCGTCAGTTACAGACCAGAGAGCCGCCTTCGCCACTGGTGTTCTTCCATATCTCTGCGCATTTCACCGCTACACATGGAATTCCACTCCCCTCTTCTGCACTCAAGTCTCCCAGTTTCCAATGACCCTCCCCGGTTGAGCCGGGGGCTTTCACATCAGACTTAAGAAACCGCCTGCGCTCGCTTTACGCCCAATAAATCCGGATAACGCTCGCCACCTACGTATTACCGCGGCTGCTGGCACTTCGTTAGC
+
CCCCCGGGGGGGGGGGGGGGGGGGGGGGGGGGGGGGGGGGGGGGGGGGGGGGGGGGGGGGGGGGGGGGGGGGGGDGGGGGGGGGGGGGGGGGGGGGGGGGGGGGGGGGGGGGGGFFGGEGGGFGGGGGFFGGGGDGGG@FGGGFGGGDGGGFGG?FGGGGGGGGGDGGFGFFDGGGGGGGGGGGFG>FFGG>GEGGGGGGGFGFFGFFEFFFEFGG6@FGFGFFFFBEFGF9?*8<F0CCEFB?FG:AFFFF:BD<G?B0(4<>GGB??FB2<GFFGG?>696((47?FE79(5)4:@1?<
@M04650:207:000000000-C238N:1:1101:15969:7231 2:N:0:19
GGACTACACGGGTTTCTAATCCTGTTTGCTCCCCACGCTTTCGCACCTGAGCGTCAGTCTTTGTCCAGGGGGCCGCCTTCGCCACCGGTATTCCTCCACATCTCTACGCATTTCACCGCTACACATGGAATTCTACCCCCCTCTACAAGACTCTAGCCAACCAGTTTCAGATGCAATTCCCAAGTTAAGCTCGGGGCTTTCACATCTGACTTAATTGACCGCCTGCGTGCGCTTTACGCCCAGTAATTCCGATTAACGCTTGCACCCTCCGTATTACCGCGGCTTCTGGCACGGAGTTAGC
+
CCCCCGGCFGGGGGGCEFGFFGGGGGFGGGGGGGGGGGGGGGGGDCGEFAFGFGG@F@DC@AEGGGGGEGGFEC@FGGGGGGGGGGCFF@FGGDEGGGGGGGFFCE<DFGGGGGGGGEGDGFGGGGGFGFFGGGGFGEGGGGGFGGG6FFGFFCGGGDF6DGGGGGGGGFGG7FDCF7CG9FFFFGGG7>,<>CEEDDFCF6CA>FCAED;CE7DFAEGG6GB@FF>5;D00(5>2?6CGG(3577<DF*)((01)2800:?G2CG:,-89?(::)@>,(,363(44<)<(<8902:C)6-
@M04650:207:000000000-C238N:1:1101:23813:7247 2:N:0:19
GGACTACCAGGGTATCTAATCCTGTTTGCTCCCCACGCTTTCGCACCTGAGCGTCAGTCTTCGTCCAGGGGGCCGCCTTCGCCACCGGTATTCCTCCAGATCTCTACGCATTTCACCGCTACACCTGGAATTCTACCCCCCTCTACGAGACTCTAGCTTGCCAGTTTCAAATGCAGTTCCCACGTTAAGCGCGGGGATTTCACATCTGACTTAACAAACCGCCTGCGTGCGCTTTACGCCCAGTAATTCCGATTAACGCTTGCACCCTCCGTATTACCGCGGCTGCTGGCCCGTAGTTAGC
+
CCCCCGGGGGGGGGGGGGGGGGGGGGGGGGGGGGGGGGGGGGGGGGGGGGGGGGGGGGGGGGGGGGGGGGGGGGGGGGGGGGGGGGGGGGGGGGGGGGGGGGGGGGGFGGGGFGGGGGGGCGGGGGGGGGGGGGGFEDFGGGEDDGG>FGGFGGGGGGGGGFGGGGGGGGGGD9DFGGGGG?EDFGGGGGGGGGGGGGFFGFGFFGGFFGGGFGGGF<FFBGB66>9BFGFF9C@48(;C:<BFG75:>?62:DGD>BB?:?37FGF?FFFF:C>AGG:91(41;?D:?G(:9231:E<B<
@M04650:207:000000000-C238N:1:1101:4761:7281 2:N:0:19
GGACTACTAGGGTATCTAATCCTGTTCGCTACCCATGCTTTCGCGCCTCAGTGTCAGTAACTGCCCAGAGACCTGCCTTCGCCATCGGTGTTCTTCCTGATATCTGCGCATTCCACCGCTACACCAGGAATTCCAGTCTCCCCTACAGCACTCCAGCCTGCCCGTATCGCCTGCACGCCCGAAGTGAAGCCTCGGGATTTCACAGACGACGCGACAAACCACCTACGAGCGCTGTACGCCCAGTAATTCGGGACAAGGCTTGCACCCTACGTATGAACGCGGCGGATGGCAGGGAGTGAGG
+
CCCCCGGGGGGGGGGFGFGGA<FGGGGFGEE:EGEFGE@E9ECF7:F7FFDCEECFFFFGGGG9F,CEGGG,CFE@FD,EF@8BFFFG:FFCGGCFGF9C,C,CEC9F+CF@F9AC=F>8B+C,9AFGGG,E;FGE=E,C9+=5DF?E,@@*=,8D:8,>8F8CCEDDG7++=3DFGCFDGFEG@,@=E@FDGEGC@5@,:12B>CFF=DCC>)))2(C*:FF@/93=;)(-2*0)*-*2/4:(::9)0))27:3:*4((44*)9*-4?(,(,<(.02(-4902((-3-04/4(,4:*4>(
@M04650:207:000000000-C238N:1:1101:9971:7304 2:N:0:19
GGACTACACGGGTATCTAATCCTGTTCGCTACCCATGCTTTCGCTCCTCAGTGTCAGTAACTGCCCAGAGACCTGCCTTCGCCATCGGTGTTCTTCCTGATATCTGCGCATTCCACCGCTACACCAGGAATTCCAGTCTCCCCTACAGCACTCCAGCCTGCCCGTATCGCCTGCACGCCCGCAGTTAAGCCTCGGGATTTCACAGACGACGCGACAAACCACCTACGAGCTCTTTACGCCCCGTAATTCCGGCCAACGCTTGCACCCTACGTATTCCCGCGGCTGCTGGCCCGTATGTAGC
+
-A@CCCFGGGGGGGGGGFGGGGGFGGDGGGGGGGGGGGGGGGGGGGGGGFFGCFEEGGFGGFAFGGGGDGGGGGGGGGGGGGGCGGEEGDGGGGGGGGGGGFGFGFFFGGGEGFFGGGDGCFFGFGFFF@FGFGGGFGEGGGGFFG8FGFGFGGGGFGGGGGGGGGFEEGGG+@=DFDGGE++@FFGFEGGFFGCEDDGA76DBFFG>=D<D957953FFFG?3@F6>0D;ECG=>F(88>(7:D*8<FFF9(8/3D<>?:033DGF,,,422<3):6-(1(49,4::>G(:(-,((3).:
@M04650:207:000000000-C238N:1:1101:9515:7334 2:N:0:19
GGACTACTGGGGTTTCTAATCCTGTTTGCTCCCCACGCTTTCGCACCTGAGCGTCAGTCTTTGTCCAGGGGGCCGCCTTCGCCACCGGTATTCCTCCAGATCTCTACGCATTTCACCGCTACACCTGGAATTCTACCCCCCTCTACAAGACTCTAGCCTGCCAGTTTCGGATGCAGTTCCCAGGTTGAGCCCGGGGATTTCACATCCGACTTGACAGACCGCCTGCGTGCGCTCTACGCCCAGTAATTCCGATTAACGCTTGCACCCTCCGTATTACCGCGGCTGCTGGCACGGAGTTAGC
+
CCCCCGGGGGGGGGGGGGGGGGGGGGGGGGFGGGGGGGGGGGGGGGGGGFGFDFGDCGEGGGGGFGGGGGGGGGGGGGGCAC7=7FCGFGGGGGGGGGGGFGGGGGGGGGEGGGGGGD6?EGGFFGGGFGGGGGGGGGGDGGGFGGGDFDGFGGGGFGGGGGGGGGGG>CCGDFGGGGGGC>FGFF6FGGGGGG5ECDFCG@?FFGCA@GGGA:CFFFFG;59??4;E15(19GF>F0EGGFFFC:<AFFF6:57>GBFF:?<49FF<BFBF6F0:C7816>(17?7)55192-(43C2:-
@M04650:207:000000000-C238N:1:1101:14351:7346 2:N:0:19
GGACTACTCGGGTTTCTAATCCTGTTTGCTCCCCACGCTTTCGCACCTGAGCGTCAGTCTTTGTCCAGGGGGCCGCCTTCGCCACCGGTATTCCTCCACATCTCTACGCATTTCACCGCTACACATGGAATTCTACCCCCCTCTACAAGACTCTAGCCAACCAGTTTCAGATGCAATTCCCAAGTTAATCTCGGGGCTTTCACATCTGACTTAATTGACCGCCTGCGTGCGCTTTACGCCCAGTACTTCCGATTAACGCTTGCACCCTCCGTATTACCGCGGCTGCTGTCACGGAGTTAGC
+
@CCCCGFGGED>FEFGFGCFGGF@FGGGGFGFGFGGCFCFFG7FCGGGFC<DCFEG@FGGGGGGGGAFFFGGFCCBFGC9<CB@GFGCFGCFGGDEFGGFGGGGGCGGEGGGGGFGGGE>EGGEE8F,D@EFCDFGGEG7EGEFGGCDF8DFGGG,E@FGGGGCGCFGG;BBFCF,=2@CEF66@FGF:,,=7*C*)2CFG=F+=?88>+:=)77:7);C6C9@FA65739;FGFA/4EDG0:?**.-?=7(:>D9CBB0:2C2CF<::?;1:*(.<D((,994((.4)+-<(3,3<G)))
@M04650:207:000000000-C238N:1:1101:18358:7352 2:N:0:19
GGACTACTAGGGTATCTAATCCTGTTTGCTCCCCACGCTTTCGCACCTTAGCGTCAGTCTTCGTCCAGGGCGCCGCCTTCGCCACTGGTATTCCTCCAGATCTCTACGCATTTCACCGCTACACCTGGAATTCTACCCCCCTCTACAAGACTCTAGCCTGCCAGTTTCGGATGCAGTTCTCCGGTTGAGCCCGCGGATTTCACATCCGACTTGCCACACCGCCTGCGTGCGCTTTACGCCCAGTAAACCCGATTAACTCTTGCCCCCTCCGTATTACCGCGGCTGCTGGCACGGAGTTAGC
+
9CCCCGF,CFFGGE,6CE@EFGC@EFGGGGGGGGGGGGGGGD:,8:FG,CFGDGGGGEF9,@D@@F78,,,@FEFEFGGFG7FG,,C,E,ECEAEGG84,:,@FFE,FF7FEGG9AECE++:=,=FBFF<FGF<DF,=+CE6=FEG,2,,3<DCBE98EFGG,4FFGC+@>ECFAC52@,7,*45<C8,?>74*=5))CFCCFFFC*:0CDCA+2+*68>(<>21F9><D990=.)1(*:C:B4C*))*0.((0*.C24)<>F(9F;(((42180<C>(9;>>(-832(:(<:(4(3*6-.
@M04650:207:000000000-C238N:1:1101:6651:7390 2:N:0:19
GGACTACAGGGGTATCTAATCCTGTTTGCTCCCCACGCTTTCGCACCTGAGCGTCAGTCTTTGTCCAGGGGGCCGCCTTCGCCACCGGTATTCCTCCACATCTCTACGCATTTCACCGCTACACATGGAATTCTACCCCCCTCTACAAGACTCTAGCCAACCAGTTTCAGATGCAATTCCCAAGTTAAGCTCGGGGCTTTCACATCTGACTTAATTGACCGCCTGCGTGCGCTTTACGCCCAGTAATTCCGATTAACGCTTGCACCCTCCGGATTACCGCGGCTGCTGGCACGGAGTTCGC
+
CCCCCFGGGGGGGGGGGGGGGGGGGGGGGGGGGGGGGGGGGGGGGGEGGGGGGFGGGGGGGGGGGGGGGDGGGGGGDGGGGGGGGGGGGDGGFGGGGGGGGGGGGGGGG+CFDGFGGGGGGGGFGFGFGF?FGGGFGFGGG+A6DFFGFGGFGGGGGFCFGEGCFCGGGFFGGGGDCGGGGGGGGGGGGG>AGGEEGGGDGFGFFGGFFFGFCD7FC>CFBGF?DFBE?GF>FGFAF<;EG??FG7A22@F1:DG>F?((4:FFGG0(3<9((135<7:9>F>>>??D7C(289;B?*)--
@M04650:207:000000000-C238N:1:1101:18754:7417 2:N:0:19
GGACTACAGGGGTTTCTAATCCTGTTCGCTCCCCACGCTTTCGCGCCTCAGCGTCAGTACCGTCCCAGAGAGCTGCTTTCGCCACCGGTGTTCTTCCTGATATCTGCGCATTTCACCGCTACACCAGGAATTCCACTCTCCTCTTCCGGACTCTAGCCAAGTAGTTTCCAACGCCCGCTGGAGGTTGAGCCTCCAGATTTCACCTCGGACTTACCTTGCCGCCTACGCGCTCTTTACGCCCACTAAATCCGGACAACGCTATCCCCCTACGTCTTACCGCGGCTGCTGGCACGTAGTTAGC
+
CCCCCGGGGGGGGCGGGGGGGGGFGGGGGGGGGGGGGGGGGGFEGGGGGGGGGGGGGGG<F76,FGGGGGGGGAGG,CFEGGGG,AFGGGGGGGGGG<CEFGGGGAGGGGGGGGGGGGGGCF@F?+A?C@FGGFFFGGGGGGGFGGCE++@@F9=E;8FGC,<EFGGGG;E7D+@7:D***,>CFG:,AGG,1=<E*;FGGFG*;C*/5CCFC:61+1>FBDB@6F;E0<43<7B>FBGGGF(466)):?)11;524191((28CGFB(4(((232<C:BF9>F;BFF0E0<::1?FG)).
@M04650:207:000000000-C238N:1:1101:13722:7427 2:N:0:19
GGACTACTGGGGTATCTAATCCTGTTTGCTCCCCACGCTTTCGAGCCTCAGCGTCAGTTACAGTCCAGAGAGTCGCCTTCGCCACTGGTGTTCTTCCTAATCTCTACGCATTTCACCGCTACACTAGGAATTCCACTCTCCCCTCCTGTACTCTAGATCCCCAGTTTGGAATGCAGCCCCCAGGTTGAGCCCGAGTATTTCACATCCCACTTAAAGATCCGCCTACGCTCCCTTTACGCCCAGTAAATCCGGACAACGCTTGCCACCTACGTATTACCGCGGCTGCTGGCACGTAGTTAGC
+
CCCCCGGGGGGGGGGGGGGGGGGGGGGGGGGGGGGGGGGGGGGGFGGGGGGGGGGGGGFGGGGGGGGGGGGGGGEGGEGGGGGGGGGGGGFGGGGGGGGGGGGGGGGGGGGGDGFGGGGGGGFGGGGGFFGGGGGGGGFFGGGFGEGGGFGFGGADGGGGGGGGGGGGGGGGGFGCGGGGGEGGGGGFGGGGGGGGFGGGGFGFFFGFFGCGCFGFFEECBFADAFFFDGFF2EFEF@GGG@D3FDEEFFFF(8C?GBB0<?G?*+((5:B?7FF9<C29(39;((8:>E(C?B0,4EAD9
@M04650:207:000000000-C238N:1:1101:21691:7432 2:N:0:19
GGACTACAGGGGTATCTAATCCTGTTCGCTCCCCACGCTTTCGAGCCTCAGCGTCAGTTACAGTCCAGAGAGTCGCCTTCGCCACTGGTGTTCTTCCTAATCTCTACGCATTTCACCGCTACACTAGGAATTCCACTCTCCTCTCCTGCACTCTAGATACTCAGTTTGGAATGCAGTACTCGGGTTGAGCCCAAGTATTTCACATCCCACTTAAGTATCCGCCTACGCTCCCTTTACGCCCAATAAATCCGTATAACGCTCGCCACCTACGTATTACCGCGGCTGCTGGCACGTAGTTAGC
+
CCCCCGGGGGGGGEGGGGGGGGGGGGGGGGGGGGGGGGGGGGGGFGGGGGGGGGGGGGGGGGGGGGGGFGGGGGFFEGGGGGGGGGGGGGGGGGGGGGGGGGGFGGCFEGGGGGGGGGGGGGFGGGGGGGGGGGGGGGGGGGGFGGGGGGGFGGGFDGGGGGGGGGGGGFFGGDFGGGGGGEBEGG>EECGGGDCEFFGGGFF>FFFFFGGG@CFGF@FC=GFDFFDE9D2>=CFFA@CEF04@FFCEFFE(25F)@<B<?()(/:337?F?BGFAG7(-39011<??:5(94:(4:F))6
@M04650:207:000000000-C238N:1:1101:10485:7489 2:N:0:19
GGACTACTCGGGTTTCTAATCCTGTTTGCTCCCCACGCTTTCGCACCTGAGCGTCAGTCTTCGTCCAGGGGGCCGCCTTCGCCACCGGTATTCCTCCAGATCTCTACGCATTTCACCGCTACACCTGGAATTCTACCCCCCTCTACGAGACTCTAGCTTGCCAGTTTCAAATGCAGTTCCCACGTTAAGCGCGGGGATTTCACATCTGACTTAACAAACCGCCTGCGTGCGCTTTACGCCCAGTAATTCCGATTAACGCTTGCACCCTCCGTATTACCGCGGCTGCTGGCACGGAGTTAGC
+
CCCCCGGGGGGGGGGGGGGGGGGGGGGGGGGGGGGGEGGGGGGGGGGGGGGGGGGGGGGGGGGGGGGGGGGGGGGGGGGGGGGGGGGGGGGGGGGGGGGGGGGGGGFFGGGGGGGGGGGGGGGGGGGGFGGGFFADFFGGGGGFGGF6FCEFGGGGGGFGFGGDGGGGGGGGGGGGGGGGGGGGFFGGGFGGDDE=DGGGGFGFFGGFFGDCA7FGFBGGBGB6(7372DFB9EFFFFGGG<B?FFABFFF:?FGFGB;0<?<)>FF??(4<?:?AFC(499;BB:).4C(A6>>9?GFD4
@M04650:207:000000000-C238N:1:1101:19521:7496 2:N:0:19
GGACTACAGGGGTTTCTAATCCTGTTTGCTCCCCACGCTTTCGCACCTGAGCGTCAGTCTTTGTCCAGGGGGCCGCCTTCGCCACCGGTATTCCTCCACATCTCTACGCATTTCACCGCTACACCTGGAATTCTACCCCCCTCTACGAGACTCTAGCTTGCCAGTTTCAAATGCAGTTCCCACGTTAAGCGCGGGGATTTCACATCTGACTTAACAAACCGCCTGCGTGCGCTTTACGCCCAGTAATTCCGATTAACGCTTGCACCCTCCGTATTACCGCGGCTGCTGGCACGGAGTTACC
+
CCCCCGGGGGGGGGGGGGGGGGGGGGGGGGGGGGGGGGGGGGGGGGGGGGGGGGGGGGGGGGGGGGGGFGGGGGGGGGGGGGGGGCGGGGGGGGGGGGGGGGGGGGGGGGGGGGGGGGGGGGGGGGG<DFGGGGGGGGGGGGGFGGG6FEGFGFGGGGGGGGFGGGGGGGDF7DCFGGGGC9CCGGGGCGEDEEGG5CFGGFGFFGGF37FGFFFFFBGG9D96?F071D9>FDFAF?EGG:?FFG4>GF464BC>FFF?6?F>GG?1?<03:F?AFF06061(,3?)(:2E<F0(4@4)-
@M04650:207:000000000-C238N:1:1101:12783:7514 2:N:0:19
GGACTACAGGGGTTTCTAATCCTGTTTGCTCCCCACGCTTTCGCACCTGAGCGTCAGTCTTTGTCCAGGGGGCCGCCTTCGCCACCGGTATTCCTCCAGATCTCTACGCATTTCACCGCTACACCTGGAATTCTACCCCCCTCTACAAGACTCTAGCTGGACAGTTTTAAATGCAATTCCCAGGTTGAGCCCGGGGCTTTCACATCTAACTTATCCAACCGCCTGCGTGCGCTTTACGCCCAGTAATTCCGATTAACGCTTGCACCCTCCGTATTACCGCGGCTGCTGGCACGGAGTTAGC
+
CC@CCGGGGGGGGGGGGGGGGGGGGGGGGGGGGGGGGGGGGGGGGGGGGGGGGGGGGGGGGGGGGGDGGGDEGGGGGGDF@EGGGGGCFGGGGGGGGGGGGGGGGGGGGGGGGGGGGGGGCGGGGGGGGGGGGGGGGGGGGGGFCGGFCFGFGCEFGGGGGGGGGDGGGFFGGFGGGDGCFGGGGGGGGFGGGGGGDGFFGFGFFGGFEGGGFGGGFFGGFCB<?AFFFDFBFDFFF<CEG???CDA<GB@?6BD>F?BBB(73CF???:>:(;0<EFFFF>>79B??>E(<<069?C>9<
@M04650:207:000000000-C238N:1:1101:17598:7525 2:N:0:19
GGACTACTCGGGTTTCTAATCCTGTTTGCTCCCCACGCTTTCGCACCTGAGCGTCAGTCTTTGTCCAGGGGGCCGCCTTCGCCACCGGTATTCCTCCACATCTCTACGCATTTCACCGCTACACATGGAATTCTACCCCCCTCTACAAGACTCTAGCCAACCAGTTTCAGGTGCAATTCCCAAGTTAAGCTCGGGGCTTTCACATCTGACTTAATTGACCGCCTGCGTGCGCTTTACGCCCAGTAATTCCGATTAACGCTTGCACCCTCCGTATTACCGCGGCTGCTGGCACGGAGTTAGC
+
CCCCCGGGGGGGGGGGGGGGGGGGGGGGGGGGGGGGGGGGGGGGGGGGGGGGGGGGGGGGGGGGGGGGGGGGGGGGGGGGGGGGGGGGGGGGGGGGGGGGGGGGGGGGGGGGGGGGGGGGGGGGGGGGGGGGGGGGGGGGGGGFGGGGEGGFGGGGGGGGGGGGGGGFFGFGFGGGGGGGGGFGGGGGGD;CGG5EDGGGGFGFFGGFFGGGF7CGCEGG;D@@DFBF?G>F>GFFFFDEE?<BGGFFGFF:?EGFG?>BFFDBGC?:BBFFBF>>CF<B07>B><FFFG?F?99;BGAB:
@M04650:207:000000000-C238N:1:1101:10679:7531 2:N:0:19
GGACTACACGGGTATCTAATCCTGTTTGCTCCCCACGCTTTCGCACCTGAGCGTCAGTCTTTGTCCAGGGGGCCGCCTTCGCCACCGGTATTCCTCCACATCTCTACGCATTTCACCCCTACACATGGAATTCTACCCCCCTCTACAAGACTCTAGCTGACCAGTCTTAGATGCCATTCCCAAGTTAAGCCCGGGGCTTTCACATCTGACTTAATTGACCGCCTGCGCTCGTCTTACGCCCAGTAATTCCTATTAACGCTTGCCACCTCCCTATTCCCTCGTCCGCCGGCCCGGATGTGGC
+
CCCCCGGE<,7@CF<EEFG9FGGGFG,CEFGGGGGG7CGGGGF,8:@F:EFEEG@FD6@F<EF<DEFF,,@+C+@F@C::,?FG7FDEE7FEFGGGC8FEF,@FGGFG7=CFGGFFF,@D7AFF,:EC,EFGFC9DE,6CEGGFFGA,8,@+:38,@<,3,:2,33,>;,>DC9849@EFGC,@F,;F?9,*4:;CDD@<CFF>+0BA<CGCC+:+34A=(<(/1A@)(970(:7)*(;CE::27:):C**-./7)249,,(/.0<:808(()26)374(-((((((((*-2391,,<42(
@M04650:207:000000000-C238N:1:1101:10086:7535 2:N:0:19
GGACTACACGGGTTTCTAATCCTGTTTGCTCCCCACGCTTTCGAGCCTCAGCGTCAGTTACAGTCCAGAGAGTCGCCTTCGCCACTGGTGTTCTTCCTAATCTCTACGCATTTCACCGCTACACCTGGAATTCTACCCCCCTCTACAAGACTCTAGCCTGCCAGTTTCGGATGCAGTTCCCAGGTTGAGCCCGGGGATTTCACATCCGACTTGACCGACCGCCTGCGTGCGCTTTACGCCCAGTAATTCCGATTAACGCTTGCACCCTCCGTATTACCGCGGCTGCTGGCACGGAGTTAGC
+
CCCCCGGGGGGGGGGGGGGGGGGGGGGGGGGGGGGG@FGGGGC@FGGFGFGGGGGGGGGGGGGGGGGGGGGGGGGGGGGG?FGGGGGGGGEFGGGGGGFGGGGGGGGGGGG7FEGGGGGGGGGGGGGCGGGFEFGGGGGGGGGFCFFGGGGFGGGGGGGFFGGCGGGGG7++=ACGCFGGF9DFGGGGGGGGECC54?FGGFGFFGGB=<DGFCC6?>GD>GFF<F>=<C9>9EF<6<CEG<(8024:CFF?:3C>>:><BFGFGFB?0<13:F?AGG69(439((8>0C(<09((-*.:4
@M04650:207:000000000-C238N:1:1101:17127:7577 2:N:0:19
GGACTACCGGGGTTTCTAATCCTGTTTGCTCCCCACGCTTTCGCACCTGAGCGTCAGTCTTCGTCCAGGGGGCCGCCTTCGCCACCGGTATTCCTCCAGATCTCTACGCATTTCACCGCTACACCTGGAATTCTACCCCCCTCTACGAGACTCAAGCTTGCCAGTATCAGATGCAGTTCCCAGGTTGAGCCCGGGGATTTCACATCTGACTTAACAAACCGCCTGCGTGCGCTTTACGCCCAGTAATTCCGGATAACGCTAGCCCCCTACGTATTACCGCGGCTGCTGGCACGTAGTTAGC
+
CCCCCGGGGGGGGGGGGGGGGGGGGGGGGGGGGGGGGGGGGGGGGGGGGGGGGGGGGGGGGGGGGGGGGGGGGGGGGGGGGGGGGGGGGGGGGGGGGGGGGFGGGGGGGGGGGGGGGGGDGGGGGGGGGGGGGGGGGGGGGGGFGGGGGGGFGGGGGGGGGGGGGCCG@;DCCFGGGGGGGAEGGFGGGGGGGGGGDDGGGFGFFGGFFFGFEGGGF;FGBGB(2@10(>>F>CFFFFGGEF?FFGA2;F@>BFGFG?016;G?GGFB81022<:AFG?>>9FFB:3?FDFG:((44C2<6
@M04650:207:000000000-C238N:1:1101:16116:7590 2:N:0:19
GGACTACTGGGGTATCTAATCCTGTTTGCTCCCCACGCTTTCGCACCTGAGCGTCAGTCTTCGTCCAGGGGGCCGCCTTCGCCACCGGTATTCCTCCAGATCTCTACGCATTTCACCGCTACACCTGGAATTCTACCCCCCTCTACGAGACTCAAGCTTGCCAGTATCAGATGCAGTTCCCAGGTTGAGCCCGGGGATTTCACATCTGACTTAACAAACCGCCTGCGTGCGCTTTACGCCCAGGAATTCCGATTAACGCTTGCACCCTCCGTATTACCGCGGCTGCGGGCACTGAGTTAGC
+
CCCCCGGGGGGGGGGGGGGGGGGGGGGGGGGGGGGGGGGGGGGGGGGGGGGGGGGGGGGGGGGGGGCGGGGGGGGGGGGGGEGGGGGEGGGGGGGFGGGGGGGGGGGGGGGGGGGGGGGGGGGGGGGGFGGGGGGGGGGGEGGFGGGG7CGFFFGGGGGGGGGGGFGGGGGGGGDCEFFFFGGGGD6FGGGGGGGGDGGGGFGFFGGFCFG77@FDA;GG9)361ABF:*399=>A408EGFF(**,4DFF?:3<5*(--0:G>FG:0<<>??F>BGGFF>>;;>6((45(A(,)54<<46
@M04650:207:000000000-C238N:1:1101:4674:7591 2:N:0:19
GGACTACCAGGGTATCTAATCCTGTTTGCTCCCCACGCTTTCGCACCTGAGCGTCAGTCTTTGTCCAGGGGGCCGCCTTCGCCACCGGTATTCCTCCACATCTCTACGCATTTCACCGCTACACCTGGAATTCTACCCCCCTCTACAAGACTCTAGCTGACCAGTCTTAGATGCCATTCCCAGGTTAAGCCCGGGGATTTCACATCTAACTTAATCAACCGCCGGCGTGCGCTTTACGCCCAGTAATTCCGATTAACTCTTGCACCCTCCGTATTACCGCGGCTCCTGGCCCGGCGTTATC
+
-6@CCEFGGCGGGFGGGGDGGGGGGGGGGGGGGGFGECFGGGDEGGGGF,CFGGEGDFFGGG<EFFGGFC:FGGGGGGGAFGFGFGGGEGGGGFFCFGGFFGDEFGGCEGGGGGFG9BEDCCGF8FGF8EFGFFGGA8=FEGGFGAF,8@FFGG;FFCDFD>C1FGGGGEFFDAA,,5@DGC,>>:DE?F:EE>5EC7FFG+;+=6=+9>GGFGF>F3EG(52(,:1>>CB0;C@AFBGE*,4:G*4-:9/(()*-2).54<7)2:86?0;BF=:ACF(2(19>(,,,854=>0((-8((-
@M04650:207:000000000-C238N:1:1101:23024:7606 2:N:0:19
GGACTACCGGGGTATCTAATCCTGTTTGCTCCCCACGCTTTCGCACCTGAGCGTCAGTCTTCGTCCAGGGGGCCGCCTTCGCCACCGGTATTCCTCCAGATCTCTACGCATTTCACCGCTACACCTGGAATTCTACCCCCCTCTACGAGACTCTAGCTTGCCAGTTTCAAATGCAGTTCCCACGTTAAGCTCGGGGATTTCACATCTGACTTAACAAACCGCCTGCGTGCTCTTTACGCCCAGTAATTCCGATTAACGCTTGCACCCTCCGTATTGCCGCGGCTGCTGCCACGGAGTTAGC
+
<BCCCFGGGGGGGGGGGGGGGGGGGGGGGGGGGGGGGGGGGGGGGGGGGCFGGGGGGGGGGGGGGGGGGGGFGGGGGGGGFGGFEFFCFFFGGGGGGGG9FFGGGFGGGGGGGGGGGGGGGGGGGGGF8DFGGGGGFGGGGGGFGGGGEGEFGGEFGGABEGGGGGCF,D9FGGGCFGGGGAF@FFGF?F,<5CECCDGGDCF6FGFF?FFGCGGGF;GGFG9?:F;E?G(-4CF2=<GGGF(.:7<<CF@?B@:AG?9?0(9<F683:<0,8@:)0*29>11(43?B):)<9((48C2:<
@M04650:207:000000000-C238N:1:1101:16165:7606 2:N:0:19
GGACTACTCGGGTATCTAATCCTGTTCGCTCCCCACGCTTTCGAGCCTCAGCGTCAGTTACAGTCCAGAGAGTCGCCTTCGCCACTGGTGTTCTTCCTAATCTCTACGCATTTCACCGCTACACTAGGAATTCCACTCTCCTCTCCTGCACTCTAGATACTCAGTTTGGAATGCAGTACTCGGGTTGAGCCCAAGTATTTCACATCCCACTTAAGTATCCGCCTACGCTCCCTTTACGCCCAATAAATCCGTATAACGCTCGCCACCTACGTATTACCGCGGCTGCTGGCACGTAGTTAGC
+
CCCCCGGGGGGGGGGGGGGGGGGGGGGGGGGGGGGGGGGGGGGGGGGGGGGGGGGGGGGGGGGGGGGGGGGGGGGGGGGGGGGGGGGGGGGGGGGGGGGGGGGGGGGGGGGGGGGGGGGDEGGGGFGGGGGGGGGGGGGGGFFFGGGGGGGFGGGFGGGGGGGGGGGGGGGGGGGGGCFGGEGGGGGGFGGCFFGGGGGGGFGFFGGFFGGGFFFGFEFFFGA=>F9DFGFFDGFFF>GGF;;@FG<EGF>?DFGEG@>(315:DGF?FF?FBF?<GC6;;;699BFFFGFE6:04?GA>9
@M04650:207:000000000-C238N:1:1101:20930:7619 2:N:0:19
GGACTCTACGTGTTTCTAATCCCGTTTGCTCTCCATGCTTTCGATCCTCAGCGTCTGTTACAGTCCAGAGTGTCGCCTTCGCCCATGGTGTTCTTCCTACTCCCTACGCATTTCACCGCTACACATTGAATTCCACTCTCCTCTCGCGCACTCACGGCTCCAAGTTTCCAATGTCCCACCCCGGTTTAGCCGGGGCCTTTCACACTAGAATTAAAACAGCGCCTCCGATCGCTTATGGCCAAATTATACATGACCACACGTCCTACATTCGATGTATTGTGTTGGTTTCCACTCAGCTAAC
+
8--A6,,,,,,=6,,,,,,C666B;,E,,C6,,;,,<,C,6E86,6BF:F,,+B:,DF<,,,C@,,C6,66,C5,,84749@,,,,,C9A94@,9:9,,5C<,,,4,4+,BF@9F9,@=CE+,4,,,,,C,4,9@?,4,59+@9,+++@+6@DF8D+@CCE,,2:,,7>=,3+,,8@2,@6:8:C78<,,,4*1***/7,B+24**;**+B8*114;9,8>76((.,)(1./(*))+)2?,6()+0)):**)-6*,9(-((,*(*+(.)))--+8)0*).)4(((,3()36+)...)0-)(
@M04650:207:000000000-C238N:1:1101:14092:7663 2:N:0:19
GGACTACACGGGTTTCTAATCCTGTTTGCTCCCCACGCTTTCGTGCCTCAGCGTCAGTTACAGTCCAGAGAGCCGCCTTCGCTACTGGTGTTCCTCCTAATATCTACGCATTTCACCGCTACACTAGGAATTCCACTCTCCTCTCCTGCACTCAAGTCTTACAGTTCCAAAAGCTTACTACGGTTGAGCCGTAGCCTTTCACTTCTGGCTTGAAAGACCGCCTACGCACCCTTTACGCCCCGTAATTCCGGATAACGCTAGCCCCCTACGTCTTACCGCCGCTGCTGGCCCGGAGTTAGCC
+
CCCCCGFFGGGEGGEGGGGGGFGGGGGEFFGFEEGGEGGGGGGG<FGFGFEFEFGGGGGGGGGGGGGGGFGGGGGGGGGGGGGGGFGGGGGGGAEFFGGGGGGGGGG@EGGGGGGGGGGGGGGGGGFGFGGGGGGGGG8AEFGDDFGFGGGFGGFGFGFGGG8EGGGGGGFFGGGF=DF,,+@@FE6@9F@C676FCCFC++7?AC75@C5*8?829>@*:C>=2)()5C>B2?6C8<EG*24(:CCFGFD;/):<DB:6(,>.CE91?:(47C).C31(-,,4>::::5(*(--,.+6)4
@M04650:207:000000000-C238N:1:1101:3279:7666 2:N:0:19
GGACTACCGGGGTATCTAATCCTGTTTGCTCCCCACGCTTTCGCACCTGAGCGTCAGTCTTTGTCCAGGGGGCCGCCTTCGCCACCGGTATTCCTCCACATCTCTACGCATTTCACCGCTACACATGGAATTCTACCCCCCTCTACAAGACTCTAGCCAACCAGTTTCAGATGCAATTCCCAAGTTAAGCTCGGGGCTTTCACATCTGACTTAATTGACCGCCTGCGTGCGCTTTACGCCCAGGAATTCCGATTAACGCTTGCACCCTCCGTATTACCGCGGATGCGGGCCCGGGGTTAGC
+
CCCCCGGGGGGGFGFCGGGGG9FGGGGGGGFCGGFGGGGGGGGGCCFFGFGGGGGGGFGDGGFECECFFGGGDEGGGGGGGGGGGDCGGCFFFG8FEGGGBFDCEGGFGECCGGGGDFCDEGGGGGGGGGGGGGGFGFCFGGGFGFGG9CGFGFDE>CEG5FEGF9FGFFEAFGF7,C:A9FFFFFGGGGCEEGGGDDFEF=+1+;:677CFFFFG=C7D9)(47:1>(769>E)6FFEEE0:(7C)4C*/1(7D2*4><<BCBGF1<?FB?FC06:?13>0(,7,((4*(27((4-/((-
@M04650:207:000000000-C238N:1:1101:5921:7667 2:N:0:19
GGACTACTGGGGTATCTAATCCTGTTTGCTCCCCACGCTTTCGCACCTGAGCGTCAGTCTTTGTCCAGGGGGCCGCCTTCGCCACCGGTATTCCTCCAGATCTCTACGCATTTCACCGCTACACCTGGAATTCTACCCCCCTCTACAAGACTCTAGCTGGACAGTTTTAAATGCAATTCCCAGGTTGAGCCCGGGGCTTTCACATCTAACTTATCCAACCGCCTGCGTGCGCTTTACGCCCAGTAATTCCGATTAACGCTTGCACCCTCCGTATTACCGCGGCTGCTGGCACGGAGTTAGC
+
CCCCCGGGGGGGGGGGGGGGGGGGGGGGFGGGGGGGGGGGGGGGGGGGGGGGGGGGGGGGGGGGGGGGGGGGGGGGGGGGGGCEGGGGGGGGGGGGGFGGFGFGGGGGGGGGGGGGGGGGGGGGGGGGGGFDDFGGFGDFDGDDGGGGGGGFGGGGGFGFGGGGFEGFGGAEFGGGGGGGGGG*F:CGFGGGGE8EGDFGGFGFFGGFFGGGAGGGF;FD;GFFFF0BFGFFF=><=?GGG:(5>D)6>@?:0>D>C:B::(*.9F1:?BB?0;>AGGFB90>((1:?>G(922(-36)6-
@M04650:207:000000000-C238N:1:1101:8813:7696 2:N:0:19
GGACTACCGGGGTTTCTAATCCTGTTTGCTCCCCACGCTTTCGCACCTGAGCGTCAGTCTTTGTCCAGGGGGCCGCCTTCGCCACCGGTATTCCTCCACATCTCTACGCATTTCACCGCTACACATGGAATTCTACCCCCCCCTACGAGACTCTAGCTTGCCAGTTTCAAATGCAGTTCCCACGTTAAGGGCGGGGATTTCACATCTGACTTAACAAACCGCCTGCGTGAGCTTTACGCCCAGTAATTCCGATAAACGCTTGCACCCTCCGTATTACCGCGGCTGCTGGCACGGAGTTAGC
+
CCCCCGGGGGGGG+@FGFFGGGGGGGGFGCEEFGGGC7ECFDGGEGGGGGGDGCFGGCDGG<FEGGGGGGDGGGGGGGGGGGGGGGGG:FFEGGFDFF8FC,DFDFGC7@EEFCAF9FEGGGGGGFDDGGGGG,ED,DDF7+3<FFE>FGGFGCFFF:BF>,?C>,,?FDFC=FFGC8C,0FFE<FGGF+<=E=CGDGG6**3=6*096>D72::>62CC>G(0()(0-*(.-+9<F<ECE2((2*::C@?(4)/5:?BF0158CA:2(41,3@3AC:16>970;2???5,<:120405:)
@M04650:207:000000000-C238N:1:1101:18624:7720 2:N:0:19
GGACTACCGGGGTATCTAATCCTGTTTGCTCCCCACGCTTTCGCACCTGAGCGTCAGTCTTTGTCCAGGGGGCCGCTTTCGCCACTGGTGTTCCTCCATATCTCTACGCATTTCACCGCTACACATGGAATTCCACTCTTCTCTCTCGCACTCAAGTCTTCCAGTTTCCAATGACCCTCCCCGGTTGAGCCGGGGGCTTTCACATCAGACTTAAAAGACCGCCTGCGCGCGCTTTACGCCCAATAATTCCGATTAACGCTTGCACCCTCCTTATTACCGCGGCTGCTGGCACGGAGTTAGC
+
CCCCCGGGGDGGGGGGGGGGGGGGGGGGGGGGGGGGGGGGGGGGGGGGGFGGGGGGGGGGGGGGGGGFFGEGGGGGGGGGGGGGGGGGGGGGGGGGGGGGGGGGGGGGGGGGGGGGGGGGGGGGGGGGFBFGGGGGGGGGGGGFGGG6FEGEGEFFGGGGGFGGGGGGGGGGGFGFGGGGGGGGGC8F6DG>EEGGGDGGGFGFFGFF@GGGFGFGFFGGFGFFFFB3936>FGFAFBGGG:B?CFBFGF?6?5C):<B?F:G27?:?6<22<C<)<>?F9;>09??42*,3(,-1<E<9<
@M04650:207:000000000-C238N:1:1101:25896:7738 2:N:0:19
GGACTACTAGGGTATCTAATCCTGTTTGCTCCCCACGCTTTCGCACCTGAGCGTCAGTCTTTGTCCAGGGGGCCGCCTTCGCCACCGGTATTCCTCCACATCTCTACGCATTTCACCGCTACACATGGAATTCTACCCCCCTCTACAAGACTCTAGCCAACCAGTTTCAGATGCAATTCCCAAGTTAAGCTCGGGGCTTTCACATCTGACTTAATTGACCGCCTGCGTGCGCTTTACGCCCAGTAATTCCGATTAACGCTTGCACCCTCCGTCTTACCGCGGCTGCTGGCACGGAGTTAGC
+
CCCCCGGGFGGGGGGGGGGGGGGGGGGGGGGGGGGGEGGGGGGGGGGFGFGGGGGGGGGGGGGGGFGGGFGGGGGGGGGGGEGGEDGGGGGGGGGGGGG8FGGGGGGGGEGGGGGGGGGGEGGGG?<E@FGGGGGGGF?FGGDBFGGGFGGFGDFFGGGGGGGGGGGGGFCGGGGGGGGGGGFFGGFCCB,=CCEEGGGG7+BCFGGFC:FC8CFF639=6<BF@F;>(>@@FEF<F:CEEBFFGGAAGFF((<CAG?>?B?GFFG??B896(;4>FG:>07>608:>073E?0(43C)).
@M04650:207:000000000-C238N:1:1101:21017:7738 2:N:0:19
GGACTACCCGGGTTTCTAATCCTGTTCGCTACCCATGCTTTCGCTCCTCAGTGTCAGTAACTGCCCAGAGACCTGCCTTCGCCATCGGTGTTCTTCCTGATATCTGCGCATTCCACCGCTACACCAGGAATTCCAGTCTCCCCTACAGCACTCCAGCCTGCCCGTATCGCCTGCACGCCCGAAGTTAAGCCTCGGGATTTCACAGACGACGCGACAAACCACCTACGAGCTCTTTACGCCCAGTAATTCCGGACAACGCTTGCACCCTACGTATTACCGCGGCTGCTTGCACGTAGTTAGC
+
C9@CCGGGGGG7@CFGGGFGGGFGGGGGGGEGGGGGFGGGGGGGGGGGGGGGGGGGGGGGGGGGGGGCFFGGFGGGGGGGGGGGGGGGGGGGGGGGGGGGGGGGGBFGGGGGGGGFGG6?EEGGGEFGGGGGFGFFGGGG9DEFGGGGDGGFGGGGDGGGGGEGGDGGCGG7+=DGGGGGEC+BFFDF,EF?6@ECDDGFGFGC>0;?)CCDB)C356CF?C@@(;;38D6@9EB442EGGB??F*6>D?F((09?G9;3(,7)>CB:(3:<2E?DGGF6079>>0)..:4<02<1:<4<6
@M04650:207:000000000-C238N:1:1101:20306:7743 2:N:0:19
GGACTACAGGGGTTTCTAATCCTGTTTGCTCCCCACGCTTTCGCACCTGAGCGTCAGTCTTTGTCCAGGGGGCCGCCTTCGCCACCGGTATTCCTCCACATCTCTACGCATTTCACCGCTACACATGGAATTCTACCCCCCTCTACAAGACTCTAGCCAACCAGTTTCAGATGCAATTCCCAAGTTAAGCTCGGGGCTTTCACATCTGACTTAATTGACCGCCTGCGTGCGCTTTACGCCCAGTAATTCCGATTAACGCTTGCACCCTCCGTATTACCGCGGCTGCTGGCACTGAGTTAGC
+
CCCCCGGGFGGGGGGGGFGGGGGGGGEGGGGGGGGEGGGGGGGGEGGGFFGGGGGGDGGG@AGFGGGCDCGGGGGGGGGGGGGGGCGGGGGGGGGGGGDFGGGGGGGGGGGGGGCGGGGGDGGGAEGG?FGGG,EFFGFGGGGFFGFD<CFBGAAEC?F6DFGGFGGGGGGGFGGGGGGG9<?FGGGGCF,AC7:EGGGGGFGAAGDFFGGGFGGG=<FGFGFDFF>5(>>FBDFFFFCGGFF:CCA<GF:2(5C4>(3<:BF7FFF???020@:)CG:>F>06612425(<(5)4.<246
@M04650:207:000000000-C238N:1:1101:19888:7762 2:N:0:19
GTACTACCGGGGTTTCTAATCCTGTTTGCTCCCCACGCTTTCGCACCTGAGCGTCAGTCTTCGTCCAGGGGGCCGCCTTCGCCACCGGTATTCCTCCAGATCTCTACGCATTTCACCGCTACACCTGGAATTCTACCCCCCTCTACGAGACTCTAGCTTGCCAGTTTCAAATGCAGTTCCCACGTTATGCGCGGGGATTTCACACCTGACTTAACAAACCGCCTGCGTGAGCTTTACGCCCAGTAATTACGATTAAATCTTGCACCCTACGTATTACCGCGACTGTTGGCACTGAGGTAGC
+
A-ACB@EE++@++@F,,CCFEEF<FGG<EFGF@C@C77C@<FGCFDFFGGGG@C@6,CFGGFCGGEEFGD7:BF::>FFCFC=:=,==>FGFGFG,<BD9E<>;FCE77+CFDFF<<++?+>D>:FDD,BDFFGF99@FE7=EF9@++8CE8@D>,@7D,@3E,>DFCCF,;+2=:CC@<9>::<:8,4,**478=>7ECDB@7)*99?*2DAGFG=?D37DF:6:>B<*232+0./(8:8((5*2<6*/)34FC)*).55)0)9*(((24,)254+*-(-(-27)63(+)<(,-),34.)
@M04650:207:000000000-C238N:1:1101:12172:7763 2:N:0:19
GGACTACTAGGGTATCTAATCCTGTTTGCTCCCCACGCTTTCGCACCTGAGCGTCAGTCTTTGTCCAGGGGGCCGCCTTCGCCACCGGTGTTCCTCCAGATCTCTACGCATTTCACCGCTACACCTGGAATTCTACTCCCCTCTACAACCCTCTAGCTGGACAGTTTTAAATGCAATTCCCCGGTTGAGCCCGGGGCTTTCACATCTAACTTATCCAACCGCCTGCGTTCGCTTTACGCCCAGTAATTCCGATTAACGCTTGCACCCTCCGTATTACCGCGGCTGCTGGCACGGAGTTAGC
+
CCCCCGGGGGGGG8FGGCGGGGGGGGGGGGGGGGGGGGGGGGCECFFG,EEGGEGGGG,C,,CFFGGGDECEEGGGGGGGFGGGGCCEG7CFGGGGGG8FC<FFGGGFGGGGGGGGGGGGGGGGGFGFD<FGG<DG,D,FGGGF8E@,=+@FG8=EF:,6@F?7FFG,;D;ACFFG7?FFF,B7FGGGGGGGGGGEGGFGFFGFFG7+)?@FFFFC+)AC0C@DDF9)(1(4:C>BF:GGGF(5>F)6>BF1()*);:;01:F)9FF6??;1:F?>GGFFB9609:??:E?GB2((,*6)6
@M04650:207:000000000-C238N:1:1101:14691:7783 2:N:0:19
GGACTACCGGGGTTTCTAATCCTGTTTGCTCCCCACGCTTTCGCACCTGAGCGTCAGTCTTCGTCCAGGGGGCCGCCTTCGCCACCGGTATTCCTCCAGATCTCTACGCATTTCACCGCTACACCTGGCATTCTACCCCCCTCTACGAGACTCTAGCTTGCCAGTTTCAAATGCAGTTCCCACGTTAAGCGCGGGGATTTCACATCTTACTTAACAAACCGCCTGCGTTCGCTTTTCGCCCAGTAATTCCGCTTAACGCTTGCACCCTCCGCATTCCCGCGGCTGCTGGCACGGAGTTAGC
+
CCCCCGGGGGGGGGGGGGFFGGGGGGGGGGGGCEGGGGDGGGGCCEGGGGCGEGGDCGGGGGGGGGGGFGGCEEFGFGGGGGGG7F:FGGGGGGGDF8=9FGFGGGGFFGGGGCFFFGG?7:><FGCF,BFGFD9,@@FGC+CAGCE7:EEFD9EFFGGEFFCFFC;D,@?CFFCF:85,92D:F@B8FF*:*:5CDDGGDB9@****6*2:<FF7?(@<0CB:(7-0(*3(,:F)*(22?:42**64*99(,0*.*((,423.0@?B?60((*-.+7(4,2>(((8:>E:F0-(4206A<
@M04650:207:000000000-C238N:1:1101:16698:7797 2:N:0:19
GGACTACACGGGTTTCTAATCCTGTTTGCTCCCCACGCTTTCGCACCTGAGCGTCAGTCTTCGTCCAGGGGGCCGCCTTCGCCACCGGTATTCCTCCAGATCTCTACGCATTTCACCGCTACACCTGGAATTCTACCCCCCTCTACGAGACTCTAGCTTGCCAGTTTCAAATGCAGTTCCCACGTTAAGCGCGGGGATTTCACATCTGACTTAACAAACCGCCTGCGTGCGCTTTACGCCCAGTAATTCCGATTAACGCTTGCACCCTCCGTCTTACCGCTGCTGCTGGCACGGAGTTCGC
+
CCCCCGGGGGGGGGGGGGGGGGGGGGGGGGGGGGGGGGGGGGGGGGGGGGGGGGGGGGGGGGGGGGGGGGDDGGGGGGGGGGGGGGGGGGGGGGGGGGGFGGGGGGGGGGGGGGGGGGGGGGFGGGGFGGGGGGGGGGGGGGGFGGGCFEGFGFGGGGGGGGGGGGGGGFG9DFGGGGGGGGGGGGGGGGGGGGDG<CGGGFGFFFFF>>FFDFFGF:@F>G>?BF>E6DFF9GF271CEEFB?>7:AG?)3(<*5:<B?:?G7CD?62(,,(23:?F?;((4>D?0,4=794---3*)--
@M04650:207:000000000-C238N:1:1101:25063:7811 2:N:0:19
GGACTACAGGGGTATCTAATCCTGTTTGCTCCCCACGCTTTCGCACCTGAGCGTCAGTCTTCGTCCAGGGGGCCGCCTTCGCCACCGGTATTCCTCCAGATCTCTACGCATTTCACCGCTACACCTGGAATTCTACCCCCCTCTACAAGACTCTAGCCTGCCAGTTTCAAATGCAGTTCCCAAGTTAAGCTCGGGGATTTCACATCTGACTTAACAGACCGCCTGCGTGCGCTTTACGCCCAGTAATTCCGATTAACGCTTGCACCCTCCGTATTACCGCGGCTGCTGGCACGGCGTTAGC
+
CCCCCGGCFGGGGGGGGGGGGGCFGGGGGGGGGGGGGGGGGGGGDGGGGGGGGGGGGFFGGGGGGGGGGGGGGGGGGGGGGGGGGDGGGGGGGGGGGFGGGGGGGFFGGGGGGGGGGGGDGFGGGGFG<FGGGGGDAEDGGDGFCFFFC7>CFD,@FGGGFGGGFGGG9=>EGGFGGFGGGGGGGGGGGG>ACC=CDGGGGAFF>CFF?FGGCFGGF1C39D>F?FFB@G>F9GFFF:CCC<<FFC52CFF((8><F:>::(*46F?6:?BF?G>)0:1902((((5.8C09<9(4;CB:)
@M04650:207:000000000-C238N:1:1101:20192:7846 2:N:0:19
GGACTACAAGGGTATCTAATCCTGTTTGCTCCCCACGCTTTCGCACCTGAGCGTCAGTCTTTGTCCAGGGGGCCGCCTTCGCCACCGGTATTCCTCCACATCTCTACGCATTTCACCGCTACACATGGAATTCTACCCCCCTCTACAAGACTCTAGCCAACCAGTTTCAGATGCAATTCCCAAGTTAAGCTCGGGGCTTTCACATCTGACTTAATTGACCGCCTGCGTTCGCTTTACGCCCAGTAATTCCGATTAACGCTTGCACCCTCCGTATTACCGCGGCTGCTGTCCCGGAGGTCGC
+
CCCCCGGGFGGEGGGGGEAFGGGGGGGGGGGGGGGGGGGGGFGGEFGFFGGGGGGGGGGGGGGGGGGGG7CE:FFGFGGGGGGGGDGCGGGGGGGGGGGGEGFGGFGGGGEEGGGGGGGCEGGGGGGGGFGGGGFFEGDEGGGDCFGGFGGFGGGGCGFGGGEFGGGGGAFGFCCFGGGFFFF8FFGGGF;?GGEED8FFFFFFFGDFFGGGEFFCC3AD9D9?FF0.(28;@FFAF?EEC21.7>A<GF6?B>CDG?B6??<8C83(,23((;4)<:8>>FB9((54)+,<1,1((2(--
@M04650:207:000000000-C238N:1:1101:4482:7925 2:N:0:19
GGACTACAGGGGTTTCTAATCCTGTTTGCTCCCCACGCTTTCGCACCTGAGCGTCAGTCTTTGTCCAGGGGGCCGCCTTCGCCACCGGTATTCCTCCACATCTCTACGCATTTCACCGCTACACATGGAATTCTACCCCCCTCTACAAGACTCTAGCCAACCAGTTTCAGATGCAATTCCCAAGTTAAGCTCGGGGCTTTCACATCTGACTTAATTGACCGCCTGCGTGCGCTTTACGCCCAGTAATTCCGATTAACGCTTGCACCCTCCGTATTACCGCGGCTGCTGGCACGGCGTTAGC
+
BC@CCGGGGGFGGGGGGGGGGGGGGGGGFGGGGGFGGGGGGGGGGGGGGGGGCGGGDGGGGGGGGGGFGGGGGGFGGGGCFCECGGGGGGGGGGGFGFGGGGGGGGGGCEGGGGGFGGCDGF9=,EFG8FFGGGFFFCGCEGGFGDCDF:FFGGAG9@C6CGG5DEGGGGFFGGGF7;,;E9DFFGGGGDF6>>ECDDCFC+CFFGGFFFGDCFGCF4FGFG>(/875<GF07EF2628?8:<:>FA>7@4(8EG<FB((819<6;??0:9((;>A?>(226623:BD?57<02-(,:,(.
@M04650:207:000000000-C238N:1:1101:14286:7930 2:N:0:19
GGACTACCGGGGTTTCTAATCCTGTTTGCTCCCCACGCTTTCGCACCTGAGCGTCAGTCTTTGTCCAGGGGGCCGCCTTCGCCACCGGTATTCCTCCAGATCTCTACGCATTTCACCGCTACACCTGGAATTCTACCCCCCTCTACAAGACTCTAGCCTGCCAGTTTCGGATGCAGTTCCCAGGTTGAGCCCGGGGATTTCACATCCGACTTGACAGACCGCCTGCGTGCGCTTTACGCCCAGTAATTCCGATTAACGCTTGCACCCTCCGTATTACCGCGGCTGCTGGCACGGAGTTAGC
+
CCCCCGGGGGGGGGGGGGGGGGGGGGGGGGGGGGGGGGGGGGGGGGGGGGGGGGGGGGGGGGGGGGGGGGGGGGGGGGGGGGGGGGGGGGGGGGGGGGGGGGGGGFGGGGGGGGGGGGGGGGGGGGGGFFGGGGGFGGGGGGGFGGGC@FGFGFGFDGGGGGGGGGGGGDGCCGFGFFFFGGGFEGGFGGGGGGGGDDFGGFGFFGGF@GGGEGGGF@FGFGFFFFFB1<>B(A:>FFCEGFF?>F>AGFFFFFGFGF>?BFG<CFFFFB9-1:(6CC03(1;9BB?FFG:?14(43E)--
@M04650:207:000000000-C238N:1:1101:10738:7940 2:N:0:19
GGACTACAAGGGTATCTAATCCTGTTTGCTCCCCACGCTTTCGCACCTGAGCGTCAGTCTTTGTCCAGGGGGCCGCCTTCGCCACCGGTATTCCTCCAGATCTCTACGCATTTCACCGCTACACCTGGAATTCTACCCCCCTCTACAAGACTCTAGCCTGCCAGTTTCGGATGCAGTTCCCAGGTTGAGCCCGGGGATTTCACATCCGACTTGACAGACCGCCTGCGTGCGCTTTACGCCCAGTAATTCCGATTAACGCTTGCACCCTTCGTATTACCGCGGCTGCTGGCTCGGAGTTAGC
+
CCCCCFGGGGFGGGGGGGGGGGGGGGFGGGGGGGGGGGGGGGGGGGGGGGGGGGGGGGGGGGGGGGGGGDG7FGGGGGGGFGGGGGGGGGGGGGGGGGGCGGGD9FGGGGGGGGGGGGGGGGGGGGGGGGGGGGGGGGGGGGGFGGGGGGGFGGG,@DGF,<CFGGGGEEGGGFGGGGGFGGF7FGGFEFGGG5CEDGGGGFG+@FD>;GDD@FGF=@GGFGFF?F>EBGFFFGFFFFDGE1??F*4:7@68:3C:D09?FFF2C??:(43,(;3<C>3,0699;<B:?C(329>B?G2<>
@M04650:207:000000000-C238N:1:1101:6529:7940 2:N:0:19
GGACTACTCGGGTATCTAATCCTGTTTGCTCCCCACGCTTTCGTGCCTCAGCGTCAGTTACAGTCCAGAGAGCCGCCTTCGCTACTGGTGTTCCTCCTAATATCTACGCATTCCACCGCTTCACTAAGAATTCCGTTTACCTCTATGTAACTCTAGTCAACCAGTATCCAGAGCGGGCTGGGGTTAAGCCCCAGGCTTTAACTCTAGACTTGATAAACCGCCTACGAACGCTTTACGCCCAATCATTCCGGATAATGCTTGTGACCTATGTATTACCTCGGCTGCTGGCACATAGTTAGCC
+
CCCCCGGGGGGGGGGGGGGGGGGGGGGGGGGGGGGGGGGGGGGAFGGGGGGGGGGGGGGGGGGGGGGGGGGGGGGGGGGGGGGGGGGGGGFGGGGGGGDGFGGGGGGGGGGGGGGGGGGGGGGGGGGCFGGGGGGGGGGGGGGFGGGGGGG?FGGGGGGGGGGFGGFG=DDGGGGGGGGGGDEEFFCDAFGGGECGGGGDFAFFFGC6AF9FBGGEFEEDFGDFFFFFFGFFFC=4>?EC73((2+)5CFBFFEFAGDFAD?79C9<<B<::ACAF9*)-((-7:DFBFC7*664:>04>5
@M04650:207:000000000-C238N:1:1101:7433:7976 2:N:0:19
GGACTACACGGGTTTCTAATCCTGTTTGCTCCCCACGCTTTCGCACCTGAGCGTCAGTCTTCGTCCAGGGGGCCGCCTTCGCCACCGGTATTCCTCCAGATCTCTACGCATTTCACCGCTACACCTGGAATTCTACCCCCCTCTACGAGACTCTAGCTTGCCAGTTTCAAATGCAGTTCCCACGTTAAGCGCGGGGATTTCACATCTGACTTAACAAACCGCCTGCGTGCGCTGTACGCCCAGTAATTCCGATTAACGCTTGCACCCTCCGTATTACCGCGGCTGCTGGCACGGAGTTAGC
+
CCCCCGGEFGGGFEGFGGGGGGGGFGFGGGGGGGGGGGG7DFGGGGGGGGGGGGGEGF@@<FFFGGGGGCGCFFGGGGGGGGGGGGGGGDCGGFGGGGGGGGGDGGGGGG7BEGGGGGGGGGGGG,<FFGGGGCF<FD+CECEFGGG+>@CAF,,=FF,D5FACFGGFADGDDFGG97:,9>FCG:6:CFEE?CGGC5FFC6;+197/):*:6C7DFBGC>GFF0F>83<6(1*7<FBGEGFF(7*54F?62-)9A7:;0,,3<FGF??1,4:F0<FF0399;>FF)5:54F09;2<CBF4
@M04650:207:000000000-C238N:1:1101:2769:8008 2:N:0:19
GGACTACCCGGGTTTCTAATCCTGTTTGCTCCCCATGCTTTCGCACCTGAGCGTCAGTCTTTGTACAGGGGGCCGCCTTCGCCACAGGTATTTCCCCACATCTCTACGCATTTCACCGCTACACATGGAATTCTACCCCCCTCTACAAGAATCTAGCAAACCAGTTTCAGATGCAATTCCCAAGTTAAGCTCGGGGCTTTCACATCTGACTTAATTGACCGCATGCGTGCGCTTTACGCCAAGTAAGTACGATTAACGCTTGCACCCTCAGTATTAACGCGGCTGCCGGCACGGAGTTCGG
+
@CAC<<FGCFDE6,B,,6FF@,,<<,C<EE9C,@C,;;C6,CB7F6+A:6CCEC7FG@<<,,ECFFGCEEFE:CF+>CF,A,CFG,CF,C,?,5,:,AF=,<DF9;ED@B+B,FG?,@68+4>FE854BFD?;FFEA,@+@8C69;EC=E,+73,,,,7:@+1,3,5>E;>@:89C=*7@,7:3@FAFE9,,4*1=*)4,0=C860+=*+22>:78B6B;(/(,6).:6*16(5)7@:/C/4:>G746*6)(4)957(4(,2576*(31(56:<6>+?:06>9>B(((-*4:(-(,(2.3(
@M04650:207:000000000-C238N:1:1101:7277:8037 2:N:0:19
GGACTACACGGGTATCTAATCCTGTTTGCTCCCCACGCTTTCGCACCTGAGCGTCAGTCTTCGTCCAGGGGGCCGCCTTCGCCACCGGTATTCCTCCAGATCTCTACGCATTTCACCGCTACACCTGGAATTCTACCCCCCTCTACGAGACTCAAGCTTGCCAGTATCAGATGCAGTTCCCAGGTTGAGCCCGGGGATTTCACATCTGACTTAACAAACCGCCTGCGTGCGCTTTACGCCCAGTAATTCCGATTAACGCTTGCACCCTCCGTATTACCGCGGCTGCTGGCACGGAGGTAGC
+
CCCCCGGGGGGGGGGGGGGGGGGGGGEFGGGGGGGGGGGGGGGGGGGGGFEGGGGGGGGGGGGGGGGGFFGGGGGGGGGGGGGGGGGGGGGGGGFGGGGFFGGGGGGGGGEGGGGGGGGGGGGGGGGGGGGGGGGGFGGGGCGCGGGGGCEFGGGGGCFGGGFGGGFGGGGFFGGFGGGGGGGGGGGGGGGGGGGGGGGFC7E8AC+;?GFFEFGGF?GG6DF01>>BBGF>>EFFFBGGEBB3CCA)CFFFF37<GFFF<?GFGGB?024,4A7AGG:7>999>?0:BE002>>9(/.4.
@M04650:207:000000000-C238N:1:1101:15632:8060 2:N:0:19
GGACTACAGGGGTTTCTAATCCTGTTTGCTCCCCACGCTTTCGCACCTGAGCGTCAGTCTTTGTCCAGGGGGCCGCCTTCGCCACCGGTATTCCTCCACATCTCTACGCATTTCACCGCTACACATGGAATTCTACCCCCCTCTACAAGACTCTAGCCAACCAGTTTCAGGTGCAATTCCCAAGTTAAGCCCGGGGATTTCACATCTGACTTAACAAACCGCCTGCGTGCGCTTTACGCCCAGTAATTCCGATTAACGCTTGCACCCTCCGTATTACCGCGGCTGCTGGCACGGAGTTAGC
+
CCCCCGGGGFGGGGGGGGGGGGGGGGGGGGGDGGGGGGGGGGGGGGGGGFGGGGGGGGGGGCFFGGGGGGDGGGGGGGGGGGGGGGCGGGGGGFFGG<FGFGGGGGGGGGGGGGGGGGGGGGGGGF@GFBDGGGGG,D6FGGGFGGGGGGGFGGGGDF9?:FEGGGGG,,@@CFDAECC9,<DFGGGGG9,*;>CEGCCF7CGFFGGF3FF74CGGFFGGFDFFDF6A3DFBFE3<F<A?EB1?*?<BGFFB?>3<G:B??:C2FD?:?:6?FF7>EC1696>F(3,)55:?,(464*.5.
@M04650:207:000000000-C238N:1:1101:21316:8073 2:N:0:19
GGACTACCAGGGTTTCTAATCCTGTTTGCTCCCCACGCTTTCGCACCTGAGCGTCAGTCTTTGTCCAGGGGGCCGCCTTCGCCACCGGTATTCCTCCAGATCTCTACGCATTTCACCGCTACACCTGGAATTCTACCCCCCTCTACAAGACTCTAGCTGGACAGTTTTAAATGCAATTCCCAGGTTGAGCCCGGGGCTTTCACATCTAACTTATCCAACCGCCTGCGTGCGCTTTACGCCCAGTAATTCCGATTAACGCTTGCACCCTCCGTATTACCGCGGCTGCTGGCACGGAGTTAGC
+
CCCCCGGGGGGGGGGGGGGGGGGGGGGGGGGGGGGGGGGGGGGGGGGGGGGGGGGGGGGGGGGGGGGGGGGGGGGGGGGGGGGGGGGGGGGGGGGGGGGGGGGGGGGGGGGGGGGGGGECEGGGGGGGGGGGGGGGGGGGGGGFGGGGGGFFGGGGGGCGGGGGGFFGGGGGFGGCFGGGGGGGGGGGGGGGGGGGGGGCFFGFFGGF?DGGAGGGFFGGFGFFFFF>1*4>;E@AF:EGE?BFGGBFGFFF:DGAF?>??FGFGGF?::6?:;:AAF?9>B>FFF>)8C7F?;0>BD<>.
@M04650:207:000000000-C238N:1:1101:8378:8088 2:N:0:19
GGACTACTGGGGTATCTAATCCTGTTTGCTCCCCACGCTTTCGCACCTGAGCGTCAGTCTTTGTCCAGGGGGCCGCCTTCGCCACCGGTATTCCTCCACATCTCTACGCATTTCACCGCTACACATGGAATTCTACCCCCCTCTACAAGACTCTAGCCAACCAGTTTCAGATGCAATTCCCAAGTTAAGCTCGGGGCTTTCACATCTGACTTAATTGACCGCCTGCGTGCGCTTTACGCCCAGTAATTCCGATTAACGCTTGCACCCTCCGTATTACCGCGGCTGCTGGCACGGAGTTAGC
+
CCCCCGGGGGGGGGGGGGGGGGGGGGGGGGGGGGGGGGGGGGGCEGGF8FFGGGGGGFAAEGFFGGGGGDEGGGGGGGGGGGGGGGGGGEGGGGGGGGFGGCGFGGGGGGGGGGGGGGGDCGGFGGGGGGGGGDGCFGGGGGGFFGG?FGGFGFGG9DBDGECEFEGGC,@@DFGGGFFDCEEGGGGGGGCCC*=?<5FGGFGFFGGFECCDC:C7A4CGFGB12FF5(:9;9EFDFBGEGBBB>>A)C4?0,5C<709BF:F2>C?1189BBF7AFD4(79B9>F)24E?F:>1;:C4<.
@M04650:207:000000000-C238N:1:1101:24397:8112 2:N:0:19
GGACTACCAGGGTTTCTAATCCTGTTTGCTCCCCACGCTTTCGCACCTGAGCGTCAGTCTTTGTCCAGGGGGCCGCCTTCGCCACCGGTATTCCTCCACATCTCTACGCATTTCACCGCTACACATGGAATTCTACCCCCCTCTACAAGACTCTAGCCAACCAGTTTCAGGTGCAATTCCCAAGTTAAGCTCGGGGCTTTCACATCTGACTTAACAAACCGCCTGCGTGCGCTTTACGCCCAGTACTTCCGATTACCGCTTGCCCCCTCCGTATTACCCCGTCTGCTGGCACGTAGTTACC
+
<CCCCGGGGGGDGGGGGGFGGGGCGGGFGGGGGGGGGGGGGGGGCGGFFGGGGGGGGGGGGGGGGGGGGGGEGGGGGGGGGGGGGGGDGGGGGGGGGGGGGGGGGGGGGGGGGGGGGGGGDGGGFFGFFGGFGFFGFGCGGCEFGG9E<DDFG;=ACFGGGGGCFFGG9=,@9F8AC?FGGCC:FDFE9C;?*417CDFGG6B68<C@?7+1>+?786C<9:><(;1=,<;99C7)90C>E?687*66DF3(27C):093((*57E03<B131E?<C;(49(4?:<6)(:,<3,(.4:6).
@M04650:207:000000000-C238N:1:1101:19742:8125 2:N:0:19
GGACTACTGGGGTTTCTAATCCTGTTTGCTCCCCACGCTTTCGCACCTGAGCGTCAGTCTTCGTCCAGGGGGCCGCCTTCGCCACCGGTATTCCTCCAGATCTCTACGCATTTCACCGCTACACCTGGAATTCTACCCCCCTCTACGAGACTCTAGCTTGCCAGTTTCAAATGCAGTTCCCACGTTAAGCGCGGGGATTTCACATCTGACTTAACAACCCGCCTGCGTGCGCTTTACGCCCAGTAATTCCGATTAACGCTTGCACCCTCCGTATTCCCGCGGCTGCTGGCACGGAGTTAGC
+
CC<CCGGCCGGGGGGGGGGGGGGGGGGCFGGGGGGGGGGGGGGGGGGGGFGGGGGGGGGGGGGGGGGGGGDGGGGGGGGGGGGGGGGEGGGGGGGGFGGFGGGGGGGGGGGGGGGGGGGD8FGGGGGGGGGGGFGGGGFGGGGFGGGD+CGFGGGFGGF:FGFDGFGGE9EDCCFE,=:EF,>EGGGFCF@EDCGGGGGFCFGFACC6)7DFAG>DB(;C>G>02>07(99>9EFFF:GGG:147*62CB?02@D):(4:40D<=E42:<(4:F>)@6299B011<D07E?G:61;<;<4<
@M04650:207:000000000-C238N:1:1101:26369:8148 2:N:0:19
GGACTACTAGGGTTTCTAATCCTGTTTGCTCCCCACGCTTTCGCACCTGAGCGTCAGTCTTTGTCCAGGGGGCCGCCTTCGCCACCGGTATTCCTCCAGATCTCTACGCATTTCACCGCTACACCTGGAATTCTACCCCCCTCTACAAGACTCTAGCCTGCCAGTTTCGGATGCAGTTCCCAGGTTGAGCCCGGGGATTTCACATCCGACTTGACAGACCGCCTGCGTGCGCTTTACGCCCAGTACTTCCGATTAACGCTTGCACCCTCCGTATTACCGCGGCTGCTGGCACGGAGTTAGC
+
CCCCCFGEFFGGGGGGGGGGGGGEGGGGGGGGDFGGGGEGGGGGGGGGGGGGG@GGGGGGGGGGGGCFFGGGGGGGGGGGGGGGEGCEFEGGGGGBFFFFGGE=FCEFEGGGGGGG9CEG@FBCBFGGCFGGFGA9=,@FGGGDFGGG@FGFGGFFCCFGG?EGFGFG>@*>CCF,<CC7C,2D>FF,<8FG5E*?DDGGGFGFF6CE@D<<E7D@F@FGBG0((07<6C((4=5<6(;:8(.(:24)*95(4)9:7(02,(95=*,-(214<;82A*4129>>61>?7C?F60((-8)..
@M04650:207:000000000-C238N:1:1101:18573:8161 2:N:0:19
GGACTACACGGGTATCTAATCCTGTTTGCTCCCCACGCTTTCGCACCTGAGCGTCAGTCTTCGTCCAGGGGGCCGCCTTCGCCACCGGTATTCCTCCAGATCTCTACGCATTTCACCGCTACACCTGGAATTCTACCCCCCTCTACGAGACTCAAGCTTGCCAGTATCAGATGCAGTTCCCAGGTTGAGCCCGGGGATTTCACATCTGACTTAACAAACCGCCTGCGTGCGCTTTACGCCCAGTCATTCCGATTAACGCTTGCACCCTCCGTATTACCGCGGCTGCTGGCACGGAGTTAGC
+
CCCCCGGGGGGGGGGGGGGGGGGGGGGGGGGGGGGGGGGGGGGGGGGGGGDGGGGGGGGGGGGGGGGGGGGGGGGGGGGGGGGGGGGGGGGGGGGGGGGDGGGGGGGGGGGGGGGGGGGGGGGGGGGGCFGGGGGGEGGGGGGFGGGEBCGFGGGGGGGGGGFFFFFGGFGCGGGGGGGGGGGGGGGGDFGGGGGGCDGGGFGFFGGFCFGGFGGGFFGG;CBFFFFFBGBF6EFBFFGGE?<7**6<FBF:?FDDF693??GBGGF?3<BF6F>9CF6>00696:?07E?CB(41(AA96
@M04650:207:000000000-C238N:1:1101:5217:8199 2:N:0:19
GGACTACCAGGGTTTCTAATCCTGTTTGCTCCCCACGCTTTCGCACCTGAGCGTCAGTCTTTGTCCAGGGGGCCGCCTTCGCCACCGGTATTCCTCCACATCTCTACGCATTTCACCGCTACACATGGAATTCTACCCCCCTCTACGAGACTCTAGCTTGCCAGTTTCAAATGCAGTTCCCACGTTAAGCGCGGGGATTTCACATCTGACTTAACAAACCGCCTGCGTGCGCTTTACGCCCAGTAATTCCGATTAACGCTTGCACCCTCCGTATTACCGCGGCTGCTGGCACGGAGTTAGC
+
<CCCCGGEFGGCGFGGGGGGGGGG<FFGFGGGGGGGGGGGGEGG7@FG@GGGGGGGGGGGFFFFEFGD8:7FFGGGGGCGGDGGGGGGGC@FGGFGGDFFBFCGGGGGGGCFEGGGGGG>EFGGFFGFGGGFGGGFD,=FEDGFFCGGGDGFG3EGGGA>CFFGFCFF,,>E8A7@@8A;CGGG:FGG?FBEE5=CDCFFFFGFFGF6<FF7;+:CF:FC>GFFB>10,/9;6:>A=:EGGF<5FCAAFF4(357>DB9??B32CC(,4:9<:6(6?7?>BFF((2:?FG:FBB0(,;)).
@M04650:207:000000000-C238N:1:1101:21965:8202 2:N:0:19
GGACTACAAGGGTTTCTAATCCTGTTTGCTCCCCACGCTTTCGCACCTGAGCGTCAGTCTTTGTCCAGGGGGCCGCCTTCGCCACCGGTATTCCTCCACATCTCTACGCATTTCACCGCTACACATGGAATTCTACCCCCCTCTACAAGACTCTAGCTGACCAGTCTTAGATGCCATTCCCAGGTTAAGCCCGGGGATTTCACATCTAACTTAATCAACCGCCTGCGTGCGCTTTACGCCCAGTAATTCCGATTAACGCTTGCACCCTCCGTATTACCGCGGCTGCTGGCACGGAGTTAGC
+
CCCCCGGGGGGGGGGGGGGGGGGGGGGGGGGGGGGGGGGGGGGGGGGGGGGGGGGGGGGGGGGGGGGGGGGGGGGGGGGGGGGGGGGGGGGGGGGGGGGGGGGGGGGGGGGGGGGGGGGGGGGGGGGGGGGGGGGGGGGGGGGFGGGGGGGFGGGGGGGGGGGGGGGGGGGGGGGGGGGGGGGGGGGGGDGGGGGGGGGDGFGFCFFFEGGGFGGGFFGGFGFFFFFFFGFF>GFAFFGGG<??GF<AFFF01<DDC2>F?BF<FG:6?F9<?G(-<C<B>BFFFB:4:E?F?;2;?GFB>
@M04650:207:000000000-C238N:1:1101:18690:8242 2:N:0:19
GACTACCCGGGTTTCTAATCCTGTTTGCTCCCCACGCTTTCGCACCTGAGCGTCAGTCTTTGTCCAGGGGGCCGCCTTCGCCACCGGTATTCCTCCAGATCTCTACGCATTTCACCGCTACACCTGGAATTCTACCCCCCTCTACAAGACTCTAGCCTGCCAGTTTCGGATGCAGTTCCCAGGTTGAGCCCGGGGATTTCACATCCGACTTGACAGACCGCCTGCGTGCGCTTTACGCCCAGTAATTCCGATTAACGCTTGCACCCTCCGTATTACCGCGGCTGCTGGCACGGAGTTAGCC
+
<9CCCGGGGGGGGGGGGGDFGGDGGGGGGGGGGDGGGGGGGGGGGGFFDFGEFE@CFFGFFFGGGG8,CFEGGGGGGGFFGGGGGGGGGGGGGGGGB8FFGDFCFGDE7@FGFCGGDCE+E<EGGGGC8FDFFFDFCDEGCDGBGF9FBCFFGGAEGGGGG>C@FGGGGC8CFC@FGCGFF?EFGGGGFCCECEG*9C:9DFEFFFC36DC:@G>D5(;573<?:>:)4<BF0F66)1EG50>4:C95C6)-1>C<99<::?48CC<?:18218))+/4(4296BF)46*5*234:?+6)5
@M04650:207:000000000-C238N:1:1101:22019:8246 2:N:0:19
GGACTACCAGGGTTTCTAATCCTGTTTGCTCCCCACGCTTTCGCACCTGAGCGTCAGTCTTTGTCCAGGGGGCCGCCTTCGCCACCGGTATTCCTCCAGATCTCTACGCATTTCACCGCTACACCTGGAATTCTACCCCCCTCTACAAGACTCTAGCCTGCCAGTTTCGGATGCAGTTCCCAGGTTGAGCCCGGGGATTTCACATCCGACTTGACCGACCGCCTGCGTGCGCTTTACGCCCAGTAATTCCGATTAACGCTTGCCCCCTCCGTATTACCGCGGCTGCTGGCACGGAGTTAGC
+
CCCCCGGGFGGGGGGGGGGGGGGGGG9FFG9FGGGGGGGGGGG@@GGG:FFGGGGGGGFF<FFAFGGFFC@FGGGGGGGGGGGGGFGGG7FGG<DGGGFGG8DFGGGFGGDGCFGGGGGGGGGGCFFFGFFGG9EG,@FGGGGFDGG9,@DFGEGG9C;C?FFGFFGG8>33@FDFGGGGGCCGGG>6CGGGDCGGCDGGGFCAF;FE7CGG87**2(CC9G>:<FF51C191:@A?1EDGFFBG*66:B:(-.7<D?B:?:C(9@9>FFFB(C24@F123(1711:D25:C09(9:C<):
@M04650:207:000000000-C238N:1:1101:20355:8268 2:N:0:19
GGACTACTGGGGTTTCTAATCCTGTTTGCTCCCCACGCTTTCGCACCTGAGCGTCAGTCTTTGTCCAGGGGGCCGCCTTCGCCACCGGTATTCCTCCACATCTCTACGCATTTCACCGCTACACCTGGAATTCTACCCCCCTCTACAAGACTCTAGCCTGCCAGTTTCGGATGCAGTTCCCAGGTTGAGCCCGGGGATTTCACATCCGACTTGACAGACCGCCTGCGTGCGCTTTACGCCCAGTAATTCCGATTAACGCTTGCACCCTCCGTATTACCGCGGCTGCGGGCACGGAGTTAGC
+
CCCCCGGGGGGGGGGGGGGGGGGGGGGGGGGFGGGGGGGGGGGGGGGGGFGGGGGGEGGGGGGGGGGGGGGGGGGGGGGGGGGGGGGGGGGGGGGGGGGGGGGGGGGGGGGGGGGGGGGGGGFGGGGGGFGGGGGGGGGGGGGFGGGGFGGFGGF7BFGGGGGGGGGGEEE@>FGGGGGGGGGGG?EC,DFEGGGGGGGGGFGFFFCB;DDG@*<@A=CFFD>:6F05(14>1:)6@?CCC<::CDAFGF)1:BG2D?>?::C<FGB1??BF:F:AGGBF>B906?((4C(:,7>08C)-.
@M04650:207:000000000-C238N:1:1101:18430:8281 2:N:0:19
GGACTACTGGGGTTTCTAATCCTGTTTGCTCCCCACGCTTTCGCACCTGAGCGTCAGTCTTTGTCCAGGGGGCCGCCTTCGCCACCGGTATTCCTCCACATCTCTACGCATTTCACCGCTACACATGGAATTCTACCCCCCTCTACAAGACTCTAGCCAACCAGTTTCAGATGCAATTCCCAAGTTAAGCTCGGGGCTTTCACATCTGACTTAATTGACCGCCTGCGTGCGCTTTACGCCCAGTAATTCCGGATAACGCTAGCCCCCTACGTATTACCGCGGCTGCTGGCCCGTAGTTAGC
+
CCCCCGGGGGGGGGGGGGGGGGGGGGGGGGGGGGGGGGGGGGGGGGGFGFDGGGGGGGGGGGGGGGFGGDGEGGEGGGGGGGGGGGGGGGGGGGGGGGGGGGGGGGGGGGGGGGGGGGDGGGGGGGGGCAF@FGGFGGGGGGGFDFC9EFGFGGG99CEGGGGGGGGGG;FFFCAFFGGFGG?CFDEG7F@FCEGGDGEFF>?>66C+5:CG3CFGFFGG@GFFDFFFFC690C>)=(;:C21:CCAADF693<D<G1>?F9G?GGF90217)<54@:0;(4>9;<?2:E(14322(<-69
@M04650:207:000000000-C238N:1:1101:16458:8352 2:N:0:19
GGACTACTGGGGTATCTAATCCTGTTTGCTCCCCACGCTTTCGCACCTGAGCGTCAGTCTTTGTCCAGGGGGCCGCCTTCGCCACCGGTATTCCTCCACATCTCTACGCATTTCACCGCTACACATGGAATTCTACCCCCCTCTACAAGACTCTAGCCAACCAGTTTCAGGTGCACTTCCCAAGTTAAGCTCGGGGCTTTCACATCTGACTTAATTGACCGCCTGCGTGCGCTTTACGCCCAGTAATTCCGATTAACGCTTGCACCCTCCGTATTACCTCTGCTGCTGGCACGGAGTTAGC
+
CCCCCGGGGGGGGGGGGGGGGGGGGGGGGGGGGGGGFGGGGGGGGGGGGGFGGGGGGGGGGGGGGGGGGGGGGGGGGGGGGGGGGGDGGGGGGGGGGGGCFGGGGGGCGGGGGGGGGGGGGGGGGGG,BFGGGGCGGGGGGGGFGGG?FEGFGGG7CFGGGGGGGGGGGCAE*FF,@CFGGGCGFEGFFCCFGEDEDGGGGFDF>?>CFGGGFGGG=9CD9GFF?F08(99>BEFFF?GGGFFFFG2AG?FFFDDFF?FBFFG?GGF<:?FF0E:AGC).).4<:?B0?G?C:999<G)<4
@M04650:207:000000000-C238N:1:1101:13189:8409 2:N:0:19
GGACTACAGGGGTTTCTAATCCTGTTTGCTCCCCACGCTTTCGCACCTGAGCGTCAGTCTTTGTCCAGGGGGCCGCCTTCGCCACTGGTGTTCCTCCATATATCTACGCATTTCACCGCTACACATGGAATTCCACTCTCCTCTTCTCCACTCAAGTCTCCCAGTTTCCAATACCCCTCCCCGGTTGACCCGGGGGCTTTCCCATCAGACTTACGAACCCGCCGCCGCTCCCTTTCCGCCAAATAAACCCGGCAACCCCTGCCCACCACCTCATAACCGCGGCTGTTGTCCCGTATTTCGC
+
CCCCCGGGGGGGGGGGGGGGGGGGGGGGGGGGGGGGGGGGGGGGGGGGGGGGGGGGGGGGGGGGGGGGGGG7FFBGEGFE<FGGC,F,9,E?F<;FD<B,EFE=D;ECG@FGFF<FF7>06@EFCFF,BAEEGG9?,6,DDF=D8>,3,633=D3=8=,@D=,,DFAF=E,,+,@A+09@E7C*C*4,,64=7CE7):F8:+2/+;96)2>+9+*25(=9(9(,(0,)()-(4?4)=,CG*,():>4)25>(()1(0(34-(9(*/,.8:(((3)-<9(-3((((().(3.2((((.3.(4
@M04650:207:000000000-C238N:1:1101:15593:8444 2:N:0:19
GGACTACCGGGGTTTCTAATCCTGTTCGCTACCCATGCTTTCGCTCCTCAGTGTCAGTAACTGCCCAGAGACCTGCCTTCGCCATCGGTGTTCTTCCTGATATCTGCGCATTCCACCGCTACACCAGGAATTCCAGTCTCCCCTACAGCACTCCAGCCTGCCCGTATCGCCTGCACGCCCGAAGTTAAGCCTCGGGATTTCACAGACGACGCGACAAACCGCCTACGACCTCTTTACGCCCAGTAATTCCGGACAACGCTCGCACCCTACGTATTACCGCGGCTGCTGGCACTGATTTAGC
+
CCCCCGGGGGGGGGGGGGGGGGGGGGGGGGGGGGGGGGGGGGG>FGGGGGGGGGGGGGGGGGGFGGGGCFGFGGG?FGGFFGGGGGGGGGGGGGGGGGFGGGGGF9FGGGGGGGGGGGGGGGGE:FFGGGGGGGGGG9;FF6@68FEEGGGFGGFGF6FFDF8EGCEFEC8EGGGGFDFGEFEEFEEFFGGGGG5C?7FGGFGF94?BFDGCB2>5B;CFFDB;05:@1337>FF26<>CGBFBFG2:D79-1:D<GFBB67>(C=:27<?82@:6C7:9>FFBB??:?E7<((5).<<B4
@M04650:207:000000000-C238N:1:1101:19710:8471 2:N:0:19
GGACTACACGGGTTTCTAATCCTGTTTGCTCCCCACGCTTTCGTGCCTCAGCGTCAGTTACAGTCCAGAGAGCCGCCTTCGCTACTGGTGTTCCTCCTAATATCTACGCATTTCACCGCTACACTAGGAATTCCACTCTCCTCTCCTGCACTCAAGTCTTACAGTTCCAAAAGCTTACTACGGTTGAGCCGTAGCCTTTCACTTCTGGCTTGAAAGACCGCCTACGCACCCTTTACGCCCAGTAATTCCGGATAACGCTAGCCCCCTACGTATTACCGCGGCTGCTGGCACGTAGTTAGCC
+
CCCCCGGGGGGGGGGGGGGGGGGGGGGGGGGGGGGGGGGGGGGFDGGGGGGFGGGGGGGGGGGGGGGGGGGGGGGGGGGGGGGGGGGGGGGGGGGGGGGGGGGGGGGGGGGGGGGGGGGGGGGGGGGGGGGGGGGGGGGGGGGFFGGGGGGFGGGGGGGGGGGGGGGGGGGGGGGGGGGGGGGGGGGGGGGGGGGGGGF9FFFFFGFFFG5D@FGGFFGGFGF=2?@DFGFFFFFFB?GG:8;EFGFF=;B06BG3*11:20C:DG2?FFFFFE<<G549>>BF??B2264*,4:<)26>:
@M04650:207:000000000-C238N:1:1101:26922:8478 2:N:0:19
GGACTACTGGGGTTTCTAATCCTGTTTGCTCCCCACGCTTTCGCACCTGAGCGTCAGTCTTTGTCCAGGGGGCCGCCTTCGCCACTGGTGTTCCTCCATATATCTACGCATTTCACCGCTACACATGGAATTCCACTTTCCTCTTCTGCACTCAAGTGACCCAGTTTCCAATGACCCTCCACGGTTGAGCCGTGGGCTTTCACATCAGACTTAAGAAACCGCCTACGAGCGCTTTACGCCCAATAATTCCGGATAACGCTTGCCACCTACGTATTACCGCGGCTGCTGGCACGTAGTTAGC
+
CCCCCGGGGGGGGGGGGGGGGGGGGGGGGGGGGGGGGGGGGGGCEGGGFGFGGGGGGGGDGGGGGGGGG7CGGGGGGGGGGGGGGGGGGGGGGGGGGFGGGGGGGGGGGDDGGGGGGGGGGGGG98FGGGGGGGGGGGGGGGGFAAFGGGGFGGGGDGGFDGGGAFEGGEFGGGGCFCC+:>EGGGGGCGGGGGGEFDCFFFEFFGFFEG4C=++2+7CF9D>;@F<)(:6>@G>>C6EGGF(4CFA)*9?>BDGFF:>:?B3:>F:347:(5E?FGG:0949>9?:3:=?GF?228?<92
@M04650:207:000000000-C238N:1:1101:16922:8479 2:N:0:19
GGACTACAAGGGTATCTAATCCTGTTTGCTCCCCACGCTTTCGCACCTGAGCGTCAGTCTTTGTCCAGGGGGCCGCCTTCGCCACCGGTATTCCTCCACATCTCTACGCATTTCACCGCTACACCTGGAATTCTACCCCCCTCTACAAGACTCTAGCCTGCCAGTTTCGGATGCAGTTCCCAGGTTGAGCCCGGGGATTTCACATCCGACTTGACAGACCGCCTGCGTGCGCTTTACGCCCCGTAATTCCGGACACCGCTCGCACCCTACGTATTACCGCGGCTGCTGGCACGTAGTTAGC
+
CCCCCGGGGGGGGGGGGGGGGGGEGGGGGGGGGGGGEGGGGGGGGGGGGGGGGGGGGGGGGGGGGGGGGGGGGGGGGGGGGGGGGGGGGGGGGGGGGEGFGGGGGGGGGGGGGGGGGGGGGGCGGGGF=FFGGGGGGGGGGGGFGGGGAEGFGCF@EGFCGGFCFFGGGG5C7FFFGGGGGF6DGFGFGGGGG5CC4?CGGFGFFGGA@GGD<7C:A@GG6DB??FBFBDFF>GFDF?GGG02:CC?DFFF(,8D(/-6690>(7EF?0<187F?A7F36;FB04<>80:(<147(:E)46
@M04650:207:000000000-C238N:1:1101:12898:8484 2:N:0:19
GGACTACCAGGGTTTCTAATCCTGTTTGCTCCCCACGCTTTCGAGCCTCAGCGTCAGTTACAGTCCAGAGAGTCGCCTTCGCCACTGGTGTTCTTCCTAATCTCTACGCATTTCACCGCTACACTAGGAATTCCACTCTCCTCTCCTGCACTCTAGATAACCAGTTTGGAATGCAGCACCCAAGTTGAGCCCGGGTATTTCACATCCCACTTAATCATCCGCCTACGCTCCCTTTACGCCCAGTAAATCCGGATAACGCTCGCCACCTACGTATTACCGCGGCTGCTGGCACGTAGTTAGC
+
CCCCCGGFGGGGGGGGGGGGGGGGGGGGGGGGGGGGGGGGGGGFFGGGGGGGGGGGGGGGGGGFGGGGGGGGGGGGGGGGFGGGGGGGGGGGGFGGGGGGGGGGGGGGGGGGGGGGGGGGGGGGBFGGGGGGGGGGGGGGFFGFGGGGGGGFGGGGGGGDGGGGFGGFEEGGGGGGGGGFCEDGGC>8DFGGGGGGG+@@FCGFFGGFFGFG;CDFFFGGFGDAFFF425@D@GFFFDGGGFFFGF5?CFB@7)7>GFF76:3,/C?<>?F08989EG?>FBFFFFFFFGFG<:3:FFFBA
@M04650:207:000000000-C238N:1:1101:23009:8509 2:N:0:19
GGACTACCGGGGTATCTAATCCTGTTCGCTACCCATGCTTTCGCTCCTCAGTGTCAGTAACTGCCCAGAGACCTGCCTTCGCCATCGGTGTTCTTCCTGATATCTGCGCATTCCACCGCTACACCAGGAATTCCAGTCTCCCCTACAGCACTCCAGCCTGCCCGTATCGCCTGCACGCCCGAAGTTAAGCCTCGGGATTTCACAGACGACGCGCCAAACCACCTACGAGCCCTTTACGCCCAGTAATTCCGGACAACGCTTGCACCCTACGTATTACCGCTGCTGCTGGCACGTAGTTCAC
+
CBCCCGGGGGGGGGGGGGGGGGGGGGGGGGGGGGGGGGGGGGGGGGGGGGGGFGGGGGGGGGGGGGGGGGGGGGGGGGGGFGGGGGDDGGGGGGGGGGGGGGGGGGGGGGGGGGGGGGGGGEFGGGGGFGGGGGGGGGGGFGGFGGGGGGGFGGG?FGGGGGGGGGGG6CCEDGCFCGGGG787FA;AEFGGCE5C?CFGGFGFFGC?>GDGF89<)(=F?FF@EF@>6D(4:EF<F0EGGF?FGGFFGFF>(8D?D9FFFBF?GGF608(:2@7<FGF>(4()4<?F7G?C(.(.4E2).
@M04650:207:000000000-C238N:1:1101:28447:8564 2:N:0:19
GGACTACTGGGGTTTCTAATCCTGTTTGCTCCCCACGCTTTCGCGCCTCAGCGTCAGAACCGGACCAGAGAGCCGCTTTCGCCACCGGTGTTCCACCCAATATCTACGAATTTCACCTCTACACTGGGTATTCCACCCTCCTCTTCCGGCCTCCAGCTCATGTGTTTCGGCCGCACCTCCGGGGTTGAGCCCCGGGCTTTCACGAGCCGACTGCATGGGCCGCCTACGCGCCCTTTACGCCCCGTGATTCCGAACAACGCTAGCCCCCTCCGTCTTACCCCGGCTGCTGGCCCGGAGTT
+
CCCCCGGGGGGGFEGGGGGGGGGGGGGGGGGGGGGGGGGGGGGGGGGGGGGGGGGGGGGGGGGDFGGGGGGGGGGGEFFFGGEGGGGDFGGGGGGGECFDGGGGGGGGGGGGGGGGGGGGGGFGG?DFFGGGGGGGGGGGGG?FFGGGC=85DFGGGFF?CFGEGGGFGGG8DGDGEDFGGEGGGGGCCGGFGGDGGCCFGFFFFDG31>DDBG7>FF8FFCBFFF:>0)47>GF09)*880(4DDB::BF?00>65<6018>?*8144?<>8F0:77((--,41234:62::69-(*4
@M04650:207:000000000-C238N:1:1101:26384:8577 2:N:0:19
GGACTACAGGGGTTTCTAATCCTGTTTGCTCCCCACGCTTTCGAGCCTCAGCGTCAGTTACAGTCCAGAGAGTCGCCTTCGCCACTGGTGTTCTTCCTAATCTCTACGCATTTCACCGCTACACATGGAATTCCACTCTTCTCTCTCGCACTCAAGTCTTCCAGTTTCCAATGACCCTCCCCGGTTGAGCCGGGGGCTTTCACATCAGACTTAAAAGACCGCCTGCGCGCGCTTTACGCCCAATAATTCCGGACAACGCTTGCCACCTACGTATTACCGCGGCTGCTGGCACGTAGTTAGC
+
CCCCCFGGGGGGGGGGGGGGGGGGGGGGGGGGGGGGGGGGGGGFGGGGGEGGGGCFEGGGGFFFGGGGGGGGGGFGGGGGGGGGGGGGGFGGGGGGGGGGGFEGGFGGGGGGGGGFCCCDGGGGFFGGFFGGFGGGGFGABDAC?>F>7CCB?DFGGGG9FGGA@,EFGCFGGGGC??FGGFEEEEGGDCFEECGDGGCCGFGFFGGABGGFFGGFF@6D9D@FFFFBFDFF>G><F1*:EBF?GGFAGFF>FFG?GBF?127:FGF?BBBBBC:<F>(-79033?70:=?G??:68C<>A
@M04650:207:000000000-C238N:1:1101:16087:8590 2:N:0:19
GGACTACTGGGGTTTCTAATCCTGTTTGCTCCCCACGCTTTCGCACCTGAGCGTCAGTCTTTGTCCAGGGGGCCGCCTTCGCCACCGGTATTCCTCCACATCTCTACGCATTTCACCGCTACACATGGAATTCTACCCCCCTCTACAAGACTCTAGCCAACCAGTTTCAGATGCAATTCCCAAGTTAAGCTCGGGGCTTTCACATCTGACTTAATTGACCGCCTGCGTGCGCTTTACGCCCAGTAATTCCGATTAACGCTTCCACCCTCCGTATTACCGCGGCTGCTGGCACGGAGTTAGC
+
CCCCCGGGGGGGGGGGGGGGGGGGGGGGGGGGGGGGGGGEGGGGGGGFGGGGGGGGGGGGGGGGGGGGGGGGGGGGGGGGGGGGGGGGEGGGGGGGGGGFGGFDEFFGGGGGGGGGGFEDGGEGFGGCFGGFFGGGGGGGGGGFGGGC<EGFGGGGCGGGGGGGFFGGGFGDFFGGGGGFFGGGGGFCCFGFGDCGGGG60=;FFGGFFGGC>7CG7>GGFDF6?A@)(939>E@AF<GG>:(5DCBBGF::?@C2::6::(24CG?<?<>?0;:9::3,(,792380:E?F:629<CAF<
@M04650:207:000000000-C238N:1:1101:16205:8629 2:N:0:19
GGACTACAAGGGTTTCTAATCCTGTTTGCTCCCCACGCTTTCGTGCCTCAGCGTCAGTTACAGTCCAGAGAGCCGCCTTCGCTACTGGTGTTCCTCCTAATATCTACGCATTTCACCGCTACACTAGGAATTCCACTCTCCTCTCCTGCACTCAAGTCTTACAGTTCCAAAAGCTTACTACGGTTGAGCCGTAGCCTTTCACTTCTGGCTTGAAAGACCGCCTACGCACCCTTTACGCCCAGTAATTCCGGATAACGCTAGCCCCCTACGTATTACCGCGGCTGCTGGCACGTAGTTAGCC
+
CCCCCGGGGGGGGGGGGGGGGGGGGGGGGGGGGGGGGGGGGGGGGGGGGGGGGGDGGGGGGGGGFGGGGGGGGGGGGGGGGDGEGGGGGGGGGGGGGGGGGGGGGGGGGGGGGGGGGGGGGFGGGGDGGGGGEFGGGGGGGGGFG@GFGGGFGGGFGGGGGGGGGGGGGGGGFFGGGGGFGG+@FGGG8FEGDEGGGGGGGFGFFGGFFGGD9CFFFDCD=4<DFF>BBGFB><CF?DGGC@EECCEFGFD13BCEG97(259:DG96?6:<ACFDC/4(4;91?B?21*5C?((-<26:8
@M04650:207:000000000-C238N:1:1101:24932:8632 2:N:0:19
GGACTACCAGGGTTTCTAATCCTGTTCGCTCCCCACGCTTTCGAGCCTCAGCGTCAGTTACAGTCCAGAGAGTCGCCTTCGCCACTGGTGTTCTTCCTAATCTCTACGCATTTCACCGCTACACTAGGAATTCCACTCTCCTCTCCTGCACTCTAGATACTCAGTTTGGCATGCAGTACTCGGGTTGAGCCCAAGTATTTCACATCCCACTTAAGTATCCGCCTACGCTCCCTTTACGCCCAGTAAATCCGGACAACGCTTGCCACCTACGTATTACCGCGGCTGCTGGCACGGAGTTAGC
+
CCCCCGGGGGGGGGGGGGGGGGGGGGGGGGGGGGGGGGGGGGGFGGGGGGGGGGGGGGGGGGGGGGGGGGGGGGGGGGGGGGGGGGGGGGGGGGGGGGGGGGGGGGGGGGGGGGGGGGGCGEDCDCFGGGGGGGGGGGGGGGGFGGGCFGFFGEGGGGDFGFGGGGFGD,@EFGGGFGGGGGGDGGGCFFGGG?FFGGGGGFC9FFGFB59DEGGGFEGDDGDAAFDB9D@DFFF9A(BFF@2(;FFFGFFF@FG;;9@@@?GF79<:2?BFFG?DGGFF6>BFFFD78E<GB((4:EBA4
@M04650:207:000000000-C238N:1:1101:2603:8677 2:N:0:19
GGACTACACGGGTTTCTAATCCTGTTCGCTCCCCACGCTTTCGAGCCTCAGCGTCAGTTACAGTCCAGAGAGTCGCCTTCGCCACTGGTGTTCTTCCTAATCTCTACGCATTTCACCGCTACACTAGGAATTCCACTCTCCTCTCCTGCACTCTAGATACTCAGTTTGGAATGCAGTACGCGGGTTGAGCCCAAGTATTTCACATCCCACTTAAGTATCCGCCTACGCTCCCTTTACGCCCAATAAATCCGGATAACGCTCGCCACCTACGTATTACCGCGGCTGCTGGCACGTAGTTAGC
+
CCCCCGGGGEGGFBFGGGGGGGDGGGGGGGGGGGD7CFFGEGGFGGGFGF<FFGGGGFGGGGGGGGGGF@FGEF@FFGGGGGGGGGGGGFF7@,9FGFGDG9;F;EFGGFECAEGGGGGDEFC,EFFFFFFFFAFGGF,EF889DGC,A?EDG,;DDF;>,,=@FFGFCFGD8>@D=BE+@CCGGG8@FEF>FF8,=+@D9FF9+AF4>FGC*+=F+0=@DGF@=ADFDD9D@GAC6/*1=7;18CC?7AE9?3CBD09<149>3?:0:??:BF>FGF16>90>>:?F0*(046:4:+.:6
@M04650:207:000000000-C238N:1:1101:21413:8683 2:N:0:19
GGACTACAAGGGTTTCTAATCCTGTTTGCTCCCCACGCTTTCGCACCTGAGCGTCAGTCTTCGTCCAGGGGGCCGCCTTCGCCACTGGTATTCCTCCAGATCTCTACGCATTTCACCGCTACACCTGGAATTCTACCCCCCTCTACGAGACTCTAGCTAGCCAGTTTCAAATGCAGTCCCCACGTTAAGCGCGGGGCTTTCCCATCTGACTTAACAAACCGCCTACGTGCGCTTTACGCCCATTAATTCCCCTTAACGCTTTCACCCTCCGTATTACCGCGGCTGCTGGCGCGGATGTCGC
+
-<9CCGGCCFFGFFGGGGFFFEEGGGG,FGFFGC8FFGCG@CF,FCFFFGEGGF7FFEFF<C<EFGEGFG7F+@FEEGGGGGDEB,CFCFGFGG,FF,,?54>FDGFGFEE:FDCFFE>84BFEBFGGF,CFF<=56>+@EDEBDGE++6>CG9F;9E,,3@?FGFGC93D@7,@9E*2,4>5CFC8D,>*75C5C))=E++>=AC263+0;)2***4:C(9>F0.(0(140(75<6(CGGB(4>:)6:=*((80)*,41,(25:E0811(4,@.)37(37(((,,::(*(*((-,(3)(4
@M04650:207:000000000-C238N:1:1101:20601:8692 2:N:0:19
GGACTACTGGGGTATCTAATCCTGTTTGCTCCCCACGCTTTCGCACCTGAGCGTCAGTCTTTGTCCAGGGGGCCGCCTTCGCCACCGGTATTCCTCCAGATCTCTACGCATTTCACCGCTACACCTGGAATTCTACCCCCCTCTACAAGACTCTAGCCTGCCAGTTTCGGATGCAGTTCCCAGGTTGAGCCCGGGGATTTCACATCCGACTTGACAGACCGCCTGCGTGCGCTTTACGCCCAGTAATTCCGATTAACGCTTGCACCCTCCGTATTACCGCGGCTGCTGTCACGTCGTTACC
+
CCCCCGGGGGGGGGGGGGGGGGGGGFGGGGGGGGGGGGGGGGGGGGGGFGEGGGGGGGGFAFGGGGGGGGGGGGGGGGGGGGGGGFGGGGGGGGGGGGGGGGGGGGGGGGGGGGGGGGGGDGFGGGGGCFGGGCGDDGFGGGDFEG;D3@FFGDF,@FFFGGFFGGGGC:EGGGGGGGGCF9EGGGGF?FGGGCGD):CFGFGFCFDEDGGGFC77A;GFBGFFFFF3(/(43=:4B0AEEBFBF79ACFF6457)C?FB04D?FGFFB69?0C>2771>>09B6?07.A9C?(,((1-(.
@M04650:207:000000000-C238N:1:1101:8906:8713 2:N:0:19
GGACTACCAGGGTTTCTAATCCTGTTGGCTCCCCACGCTTTCGCACCTGAGCGTCAGTCTTCGTCCAGGGGGCCGCCTTCGCCACCGGTATTCCTCCAGATCTCTACGCATTTCACCGCTACACCTGGAATTCTACCCCCCTCTACGAGACTCTAGCTTGCCAGTTTCAAATGCAGTTCCCACGTTAAGCGCGGGGATTTCACATCTGACTTAACAAACCGCATGCGTGCGCTTTACGCCCAGTAATTCCGATTAACGCTTGCACCCTCCGTATTACCGCGGCTGCTGGCACGGCGTTAGC
+
C9CC8CFFEFGG,FFEGFCFGCCFGF,;EGGEDEG@:+@;6EFDCGEFEE8,@@:CEFFGFGGCFCGFEGGGDGGGDCGGFGGGE@FGCFFGFGGGGGGC<D;CFGGGGGGGFGF<<F68CFGEGGGGGFGGGGGGGGGGGG>56DFDCGGB<CAEFCC6*><7>EFGGGD;CCEF97CECGGEFGG8FDGDEGGGG:CFGFGFAFGF<F:DAFGGB<CF7D(((040(C099CF<FFCC52447CAAG?F?<)>>F:0,(3/)96::(-4-(035:0(-,496><>3>E06((,448(3.
@M04650:207:000000000-C238N:1:1101:9066:8739 2:N:0:19
GGACTACAGGGGTTTCTAATCCTGTTTGCTCCCCACGCCTTCGCACCTGAGCGTCAGTCTTTGTCCAGGGGGCCGCCTTCGCCACCGGTATTCCTCCACATCTCTACGCATTTCACCGCTACACATGGAATTCTACCCCCCTCTACAAGACTCTAGCTGACCAGTCTTAGATGCCATTCCCAGGTTAAGCCCGGGGATTTCACATCTAACTTAATCAACCGCCTGCGTGCGCTTTACGCCCAGGAATTCCGATTAACGCTTGCACCCTCCGTATTACCGCGGCTGCTGGCACGGAGTTAGC
+
CCCCCGGGGGGGGGGGGGGGGGGGGGGGGGGGGGGGGGFGGGGGGGGGGGGGGGGGGGGGGGGGGGGGGGCCFEGGGGGGGGGGGGGGGGGGGGGFGGGGGGGGGGGGGGGGGGGGGGGGGGGGGGGFGGGGGGGGFGGGGGGF8FGGGGGFGGGGGGGFCFG,E@FF,@CFGGCFFFGGG,D@FGCFGGG5CG:CDGCFDFGFACGFCCC73;FDFEGG0>010ABB?GF;FE>AF:EEGF0(1*4:DFF0<)9<G?F<:?F<CC?(1:>?:GBBGG:>F>>113))4C?G:0(42C:)4
@M04650:207:000000000-C238N:1:1101:27562:8745 2:N:0:19
GGACTACCCGGGTTTCTAATCCTGTTTGCTCCCCACGCTTTCGCACCTGAGCGTCAGTCTTCGTCCAGGGGGCCGCCTTCGCCACCGGTATTCCTCCAGATCTCTACGCATTTCACCGCTACACCTGGAATTCTACCCCCCTCTACGAGACTCTAGCTTGCCAGTTTCAAATGCAGTTCCCACGTTAAGCGCGGGGATTTCACATCTGACTTAACAGACCGCCTGCGTGCGCTTTACGCCCAGTAATTCCGATTAACGCTTGCACCCTCCGTATTACCGCGGCTGCTGGCCCGTAGTTTGC
+
CCCCCGGGGGGGGGGGGGGGGGFGGGGGGGGGGGGGGGGGGGGGGGGGCFFGGGGGGGGGGGGGGGGDGDGGGGGGGGGGGGGGGGGGGGGGGFGGGGFFDFGGGGGGGGGGGGGGGGGDCGGGGGGGFFFGGGGGGGGGGGGFGGG7<EGFGFFGGGFCGGCFGFFGFFGG7FG?FGGGD@FGGGGGGGCEEGCE)9CFGFFFBFFFFGGGB7?D=?GGBG9<FFFFFG990C><4(;EG612>7<AGF41:5D-:(7:?:524FF??F>?(2(6CC2(470;(3:34:2E((-(4<)56
@M04650:207:000000000-C238N:1:1101:7907:8746 2:N:0:19
GGACTACCCGGGTTTCTAATCCTGTTTGCTCCCCACGCTTTCGCACCTGAGCGTCAGTCTTTGTCCAGGGGGCCGCCTTCGCCACCGGTATTCCTCCACATCTCTACGCATTTCACCGCTACACATGGAATTCTACCCCCCTCTACAAGACTCTAGCTGACCAGTCTTAGATGCCATTCCCAGGTTAAGCCCGGGGATTTCACATCTAACTTAATCAACCGCCTGCGTGCGCTTTACGCCCAGTAATTCCGATTACCGCTTGCACCCTCCGTTTTACCGCGGCTGTTGGCACGGCGTTAGC
+
-@-ACFGGGEGCFGGGGGGGGGGFFGGGGGGGGGGGECGGGGBF@@FGFGGGCGE>FGDGGFFGGCFD@EDCGGGGEEGEFCGGGGGEGGGFGCFFDGFFG@GGG4??CCGGGFFFGGGDEEGD,AF,,8?AEGGFCD=@EGGBFCFGG6BFGBDFCE9BFFGDGC@,,@9EEAFFGGGF6,2*FC;@?CC5C58E):FGGCGFCF7FCFGGFFFCF3CC;G9@0A0>1D1>>GF29(;:C?0,7*..:8)(375)24341(*37C::0<1<)<<AC:2(,((41(.).6)3(,((4E(,)
@M04650:207:000000000-C238N:1:1101:15433:8747 2:N:0:19
GGACTACTGGGGTTTCTAATCCTGTTCGCTCCCCACGCTTTCGCGTCTCAGCGTCAGTACCGTCCCAGAGAGCTGCCTTCGCCATTGGTGTTCTTCCTGATATCTGCGCATTTCACCGCTACACCAGGAATTCCACTCTCCTCTTCCGGACTCTAGCCAGACGGTTTCTGTCGACGTCTGGAGGTTAAGCCTCCAGTTTTCACAACAGACCTGTCTGGCCGCCTACACGCTCTTTACGCCCAGTAAATCCGGACAACGCTTGCACCCTCCGTATTACCGCGGCTGCTGGCCCGGAGTTAGC
+
CCCCCGGGGGGGGGGGGGGGGGGGGGGGGDGGGGGGGGGGGGGGGGGGGGGGGGGGGGGGGGGGGGGGGF?FGGGGGGGGFGGGCGGGGGGDGGFFGGGGFFGGFGGGGGGGGGGGGGGGGFGGGGFFFFGGGGGG88=FFGGFGGGGFGGFGDDFGFGGGFGGGCECFGGFFDGDCDEFG=DGGCGGGGG7FFGGFDFCCAFFFGGADFD;>FFGCFGG@GBDDF@;1D<D;<+5A<EFF:?2F7<9C4)-157:F;>?0?<<CF616B6?:8?9CFF>076901)58E:C(236(;4<9
@M04650:207:000000000-C238N:1:1101:2678:8770 2:N:0:19
GGACTACACGGGTATCTAATCCTGTTTGCTCCCCACGCTTTCGCACCTGAGCGTCAGTCTTTGTCCAGGGGGCCGCCTTCGCCACCGGTATTCCTCCACATCTCTACGCATTTCACCGCTACACATGGAATTCTACCCCCCTCTACAAGACTCTAGCCAACCAGTTTCAGATGCAATTCCCAAGTTAAGCTCGGGGCTTTCACATCTGACTTAATTTACCGCCTGCGTGCGCTTTACGCCCAGTAATTCCGATTAACGCTTGCACCCTCCGTATTACGGCGGCTGCTGGCACGGAGTTAGC
+
CCCCCGGGFGGGGECFDGGGGGGFGGGGGGGFGGCFGGFDFFE7@FEGGGGGGEGGGGE<E@FFGGFFGGEGGGGGGGDCFDGGG@FFF@FFCECFGGFGG@;FGGGGGCEC,<EFFGGCGGGG=:FGGDBFFFFDDGCED+8;FGGF<C@FGFFGF?,@F+C>@=DABCCCF9DCE*<DFF?DFGDF,,22*;CEDGEGF=;B=<:6?>F+4CG++1>;733(/;68;D;>FGF2=:G8831.CF<):66(35<60:>6::5)0A300393(*.5C*-44;(390)34*,<((--,;::)
@M04650:207:000000000-C238N:1:1101:21778:8812 2:N:0:19
GGACTACCGGGGTTTCTAATCCTGTTTGCTCCCCACGCTTTCGTGCCTCAGCGTCAGTTACAGTCCAGAGAGCCGCCTTCGCTACTGGTGTTCCTCCTAATATCTACGCATTTCACCGCTACACTAGGAATTCCACTCTCCTCTCCTGCACTCAAGTCTTACAGTTCCAAAATCTTACTACGGTTGAGCCGTAGCCTTTCACTTCTGGCTTGAAAGACCGCCTACGCACCCTTTACGCCCCGTAATTCCGGATAACGCTAGCCCCCTCCGTAGTACCGCGGCTGCTGGCCGCTAGTTTGCC
+
CCCCCGGGGGGGGGGGGGGGGGGGGGGGGGGGGGGGGGGGGGGGGDGFGFGGGGGGGGFFGGGGGGGGGGFGGGGGGGGGGGGGGGGGGGGGGCGGFGGGGGGGFGGGDGGGGGGGGGGGGGGGGGGGGGGGGGGGGGFGGGGFGGCCGGFFGFGGFGGGFGGGGG,@D;FD+@DDAFGGGGDGGGFGGGGCCEGGGF:D9FB+*+BCEGG4>48:A@D*8C@D=69)(92=;<;4.2EC*(3(*8571653(7F?*4-(2:GFGG;(((-((2:4?79(1292()4(1*(*-(47<+)4<
@M04650:207:000000000-C238N:1:1101:12338:8824 2:N:0:19
GGACTACTGGGGTATCTAATCCTGTTTGCTCCCCACGCTTTCGCACCTGAGCGTCAGTCTTTGTCCAGGGGGCCGCCTTCGCCACCGGTATTCCTCCAGATCTCTACGCATTTCACCGCTACACCTGGAATTCTACCCCCCTCTACAAGACTCTAGCCTGCCAGTTTCGGATGCAGTTCCCAGGTTGAGCCCGGGGATTTCACATCCGACTTGACAGACCGCCTGCGTGCGCTTTACGCCCAGTAATTCCGATTAACGCTTGCACCCTCCGTATGACCGCGGCTGCTGGCACGGAGTTAGC
+
CCCCCGGGGGGGGGGGGGGGGGGGGGGGGGGGGGGGGGGGGGGGGGGGDFGGGGGGGFGGGGGGGGGGGGGCGGGGGGGGGGGGGGGGGGGGGGGGGGGGFGGGGGGGGGGGFGGGGGGGGGGGGGGGGGGGGGGGGGGGGGGFGGG?F8CFGGGGGGGGGGGGGGGGGGGGGGGGGGGGGGGGGGGGGGGGGGGGG*F?FFG6AGGEFGGGFGGGFFGGFGBFFF>><GBF>CFFFBEEE?B?G:94FFF:?EGFG?>:86736EB?FFFFFG(4CF>69>BFFF:?FG(086-43F4A6
@M04650:207:000000000-C238N:1:1101:17958:8829 2:N:0:19
GGACTACTGGGGTTTCTAATCCTGTTTGCTCCCCACGCTTTCGCACCTGAGCGTCAGTCTTTGTCCAGGGGGCCGCCTTCGCCACCGGTATTCCTCCACATCTCTACGCATTTCACCGCTACACATGGAATTCTACCCCCCTCTACAAGACTCTAGCCAACCAGTTTCAGATGCAATTCCCAAGTTAAGCTCGGGGCTTTCACATCTGACTTAATTGACCGCCTGCGTGCGCTTTACGCCCAGTAATTCCGATTAACGCTTGCACCCTCCGTATTACCGCGGCTGCTGGCACGGAGTTAGC
+
CCCCCGGGGGGGGGGGGGGGGGGGGGGGGGGGGGGGGGGGGGGGGGGGGGGGGGGGGGGGGGGGGGGGGGGGGGGGGGGGGGGGGGGGGGGGGGGGGGGGGGGGGGGGGGGGGGGGGGGGGGGGGDGGGGGGGGGGGGGGGGGFFGGGFGGFGDFFFGGGGGGGGGGCGGGGGGGGGGGGFFGGGGGFGC;CGGGGGGGGGFGFFGFCC>FFFDFGFEGGBGFFFFFDFGFF;GFFFBGEGF:(:DA>GFF<?EDAGBFFB6D<CF2:?BBFFG::CD:36>9603)42:<F(39>F64>6
@M04650:207:000000000-C238N:1:1101:27700:8874 2:N:0:19
GGACTACAAGGGTATCTAATCCTGTTTGCTCCCCACGCTTTCGCACCTGAGCGTCAGTCTTTGTCCAGGGGGCCGCCTTCGCCACCGGTATTCCTCCACATCTCTACGCATTTCACCGCTACACATGGAATTCTACCCCCCTCTACGAGACTCAAGCTTGCCAGTATCAGATGCAGTTCCCAGGTTGAGCCCGGGGATTTCACATCTGACTTAACAAACCGCCTGCGTGCGCTTTACGCCCAGTAATTCCGATTAACGCTTGCACCCTCCGTATTACCGCGGCTGCTGGCACGGAGTTCGC
+
CCCCCGGGECCEEGGGFGFFGGFGGAFGGGGFFFGGGGGGGGGGGG>FFGGGGG:7FCFGGCEEGGGGGGGGGGGGGGGCGGDFGGGGF@@9EE=FEGFGG<EFFE9FGCEGGFGGGFG>EGGGFEFFFG9FGGGGGC?FCC+;==@CEGGFF6@FFFGFCGFGGGGGFGGDCFGGCF,,<DFFCFG?CFECEECCCDFGGFGFFG:C?:>DC7?DFDFD6<(11A001>443*)641;8C::7F*4<GFF?F@*6C<FF?(*49CB:<09:(*(6<027919((422::1F14962@),-
@M04650:207:000000000-C238N:1:1101:9587:8943 2:N:0:19
GGACTACCGGGGTTTCTAATCCTGTTTGCTCCCCACGCTTTCGAGCCTCAGCGTCAGTTACAGACCAGAAAGTCGCCTTCGCCACTGGTGTTCCTCCATATATCTACGCATTTCACCGCTACACATGGAATTCCACTTTCCTCTTCTGCACTCAAGTGACCCAGTTTCCAATGACCCTCCACGGTTAAGCCGTGGGCTTTCACATCAGACTTAAGTCACCGCCTGCGCTCCCTTTACGCCCAATAAATCCGGACAACACTTGCCACCTACGTATTACCGCGGCTGCTGGCACGTAGTTCGC
+
CCCCCGGGGGGGGGGGGGGGGGFFGGGFGGGGGGFGGGGGGGGFGG>EGFGGGGGGGGGGGGGGGGGGGGGGGGGGGGGGGGGGGGGGGGGGGGGGGGGGGFGFGGGGGGGGGGGGGCEDGGGGGFGCGGGGGGGGGDDFGGD9ECGGGGGFGGGGC=EGGGGGGFGGF9FFGDDFGDGGGGGGGGGGGGGGGDG55DCGGCG6=FC>BD4BAFFCFFGGFG(/66>D2<B<DGF3C0CG74?@6*>?7A>9;EG(*(--.4D0*<:1(.38<FBDGF?>9B>9>64>FGFG18(.4:)42
@M04650:207:000000000-C238N:1:1101:9481:8979 2:N:0:19
GGACTACACGGGTTTCTAATCCTGTTTGCTCCCCACGCTTTCGCACCTGAGCGTCAGTCTTTGTCCAGGGGGCCGCCTTCGCCACCGGTATTCCTCCACATCTCTACGCATTTCACCGCTACACATGGAATTCTACCCCCCTCTACAAGACTCTAGCCAACCAGTTTCAGGTGCAATTCCCAAGTTAAGCTCGGGGCTTTCACATCTGTCTTAATTGACCGCCTGCGTGCGCTTTACGCCCAGTAATTCCGATTAACGCTTGCACCCTCCGTATTACCGCGGCTGCTGGCCCGGTGTTCGC
+
CCCCCGGGGGGGGGGGGGGGGFGGGGGGGGGGGGGGDEGGFGGGGEGGGGCGGGGGGGGGGGGGGGGFGGGGGGGGGGGGGGGGGGGDGC@FGGGGGGGGGFGEGAGGGCEGGGGGGEEGEGFGFFFA8FGFGGGGGGGGGGGFGGG?BFFFGGGFGGGGGGGGGFGGCFFGGGGGDGGGGF8>FECFCF,A?5EGGDFGGFGFFGGF)1@C5CGGAEEGFGFFFF9>0C09;5FAFBGGG:(,7:<22@??B><4:86?02<)2CB:6?13(;2>GG?>02;B>B:37E(:9>(-:C)(-
@M04650:207:000000000-C238N:1:1101:14326:8983 2:N:0:19
GGACTACAGGGGTTTCTAATCCTGTTTGCTCCCCACGCTTTCGCACCTGAGCGTCAGTCTTTGTCCAGGGGGCCGCCTTCGCCACCGGTATTCCTCCACATCTCTACGCATTTCACCGCTACACATGGAATTCTACCCCCCTCTACAAGACTCTAGCTGACCAGTCTTAGATGCCATTCCCAGGTTAAGCCCGGGGATTTCACATCTAACTTAATCAACCGCCTGCGTGCGCTTTACGCCCAGTAATTCCGATTAACGCTTGCACCCTCCGTATTACCGCGGCTGCTGGCACGGAGGTAGC
+
CCCCCFGFGGGGGGGGGGGGGGGGGGGGGGGGGGGGEGGGGGGGGGGGGGFFGGGG7CFGGGGGGGGFGGGGDGGGGGGGFGGGGGGGGCFGGGGGGGGGGGGGGGGGGGGGGGGGGGGGGGGGGGGGGGGGGGGGGGGGGGGFGGGGGGGFGGG7CGDGGGGGGGGGGFGGGGGGGGGGFGCFGEGGGGFFECG5?DFFFFGFFGGFFGGGF7@F=EGGFGFFFFBF;D>9BCFAF?EGG?67FCAFFFF?F>5)08;?<:<8DC?6?:>:?C?9CG?B0>9>2:?D(::F12>((2384
@M04650:207:000000000-C238N:1:1101:21042:8989 2:N:0:19
GGACTACCGGGGTATCTAATCCTGTTTGCTCCCCACGCTTTCGCACCTGAGCGTCAGTCTTTGTCCAGGGGGCCGCCTTCGCCACCGGTATTCCTCCACATCTCTACGCATTTCACCGCTACACATGGAATTCTACCCCCCTCTACAAGACTCTAGCCAACCAGTTTCAGATGCAATTCCCAAGTTAAGCTCGGGGCTTTCACATCTGACTTAATTGACCGCCTGCGTGCGCTTTACGCCCAGTAATTCCGATTAACGCTTGCACCCTCCGTATTACCGCGGCTGCTGGCACGGAGTTAGC
+
CCCCCGGGDGGGGGGGGGGGGGGGGGGGGGGGGGGGGGGGGGGGGGGGGGGGGGGGGFFGGGGGGGGGGGGDGGGGGGGGFGGGGGGGGGGGGGGGGGGGGGGGGGGFGGGGGGGGGGGGGGGGGGGGGGGGGGGGGGGGGGGFGGC,@FGFGGC,@FGGFGGGGGGGDCFF7<,<CCFGGGFCFGFD,DB6EGDCDGGGGFGFFGGFCCCCFGFG+7CF9CBD0F>;?D>FFGF)9:EGGFFFGG9<CF636BG):6>F?<D26;<44?BF0FF>GG?10(-14?B0>EFGF>09?84<4
@M04650:207:000000000-C238N:1:1101:20106:8998 2:N:0:19
GGACTACTCGGGTATCTAATCCTGTTTGCTCCCCACGCTTTCGTGCCTCAGCGTCAGTTACAGTCCAGAGAGCCGCCTTCGCTACTGGTGTTCCTCCTAATATCTACGCATTTCACCGCTACACTAGGAATTCCACTCTCCTCTCCTGCACTCAAGTCTTACAGTTCCAAAAGCTTACTACGGTTGAGCCGTAGCCTTTCACTTCTGGCTTGAAAGACCGCCTACGCACCCTTTACGCCCAGTAATTCCGGATAACGCTAGCCCCCTACGTATTACCGCGGCTGCTGGCACGTAGTTAGCC
+
CCCCCGGGGGGGGDGGGGGGGGGGGGGGGGGGGGGGGGGGGGGGGGGGGGGGGGGGGGGFGGGGGGGGFGGGGGGGGGGGGGGGGGGGGGFGGGGGGGGGGGGGGGGGGGGGGGGGGGGGGGGGGGGGGGGGGGGGGGGGGGG@FGGGGGGFGGGGGGGGGGGDFFGGFGGFFFGGGGGGGGGGEG88DF+@>EGGGGGGGFFFFGGFFGCDDGGGFFFGBDDDFFB>BGDFFGFC5?EG*(;CDFEE:;D@DEGF3(3;>BC?GGF<B6:243)6A<44(,(462)5:*.11862<A:4?
@M04650:207:000000000-C238N:1:1101:25219:9002 2:N:0:19
GGACTACCAGGGTTTCTAATCCTGTTCGCTACCCATGCTTTCGCTCCTCAGCGTCAGTTACTACCCAGAGACCCGCCTTCGCCACCGGTGTTCCTCCTGATATCTGCGCATTTCACCGCTACACCAGGAATTCCAGTCTCCCCTGTAGTACTCAAGTCTGCCCGTATCGCCTGCACGCCCACAGTTAAGCTGCGGGATTTCACAAACGACGCGACCAACCGCCTACGAACTCTTTACGCCCAGTAATTCCGGACAACGCTCGCACCCTACGTATTACCGCGGCTGCTGGCACGTAGTTAGC
+
CCCCCGGGGGGGGGGGGGGGGGGGGGGGGGGGGGGGGGGGGGGGGGGGGGGGGGGGGGGGGGGGGGGGGGGGGGGGGGGGGGGGGGGGGGGGGGGGGGGGGGGGGGGGGGGGGGGGGGGGGGGGGGGGCFGGFGGGGGGGGGEFGGGGGGGFGFGGGGGGGGFCFGGGGGGGCF?FGGGGCGDGFGGFGGGGFGGGGGGGG>FAFFFB@DDD><D):=EG@GF@BFFF<D?D<GFFF?DEG:?>CDABGFF945<:F(941,<05C6:BFF3)<?2:D290601(8?D>C(+44:1494<)
@M04650:207:000000000-C238N:1:1101:7859:9032 2:N:0:19
GGACTACTCGGGTATCTAATCCTGTTTGCTCCCCACGCTTTCGTGCCTCAGCGTCAGTTACAGTCCAGAGAGCCGCCTTCGCTACTGGTGTTCCTCCTAATATCTACGCATTTCACCGCTACACTAGGAATTCCACTCTCCTCTCCTGCACTCAATTCTTACAGTTCCAAAAGCTTACTACGGTTTAGCCGTAGCCTTTCACTTCTGGCTTGAAAGACCGCCTACGCACCCTTTACGCCCCGTCATTCCGGATAACCCTGTCCCCCTACGTTTTACCGCGTCTGCTGGCCCCTTATTTGCC
+
C@@CCFGGGGCDGDGGGGGGGGFFFGFGGGGGGGGGGGGGGGGFGGGGGFGGGGG7FGGFAEFGGGGG9FCFFCCGGFGGCE7CFGGGGGGGGGGGFGGGGFGGGFFFGGGGGGC<F=CDGGGGGGFDFGGGGGGCD8D8EFGFG8B=EDFFGCF,CAD,=FFGGDC;E9>,=8DFEGGDGGEGG7DADE+@7+DAFGG9?A58AC+*:FG*=78+;8<D4;-45)6?9D@>>F+9?(4=:23(/;?)3))(/8>;6:0().9)75(4<(.(.C430*(((,,(4:4((/(*,.,)60624
@M04650:207:000000000-C238N:1:1101:14136:9056 2:N:0:19
GGACTACCGGGGTATCTAATCCTGTTTGCTCCCCACGCTTTCGAGCCTCAGCGTCAGTTACAGTCCAGAGAGTCGCCTTCGCCACTGGTGTTCTTCCTAATCTCTACGCATTTCACCGCTACACTAGGAATTCCACTCTCCCCTCCTGTACTCTAGATCCCCAGTTTGGAATGCAGCCCTCAGGTTGAGCCCAAGTATTTCACATCCCACTTAAAGATCCGCCTACGCTCCCTTTACGCCCAGTAAATCCGGACAACGCTTGCCACCTACGTATTACCGCGGCTGCTGGCACGTCGTTAGC
+
CCCCCGGGGGGGGGGGGGGGGGGGGGGGGGGGGGGGGGGGGGGFGGGGGGGGGGGGGGGGGGGGGGGGGGGGGGGGGGGGGGGGGFFGFFGGGGGGGGGGGGGGGGGGGGGGGGGGGGGGGGGGFFGGFFFGGGGGGGGGGGGFGGGGGGGFGAEGGFGGGGGGGGGGGGGGFGG=E=@EFEGGGDGGGGGGGGFFGGFGGFGFFGGFFGGGFDCFF=GG>GFFFFFF9DFFFGFCFFGGGD;EGGCCGFFFDBG@F2((31C00@?:7(8,)084CF?76990-32?:=1<?2(3>>::A
@M04650:207:000000000-C238N:1:1101:9269:9063 2:N:0:19
GGACTACCCGGGTATCTAATCCTGTTTGCTCCCCACGCTTTCGCACCTGAGCGTCAGTCTTTGTCCAGGGGGCCGCCTTCGCCACCGGTATTCCTCCACATCTCTACGCATTTCACCGCTACACATGGAATTCTACCCCCCTCTACAAGACTCTAGCCAACCAGTTTCAGATGCAATTCCCAAGTTAAGCTCGGGGCTTTCACATCTGACTTAATTGACCGCCTGCGTGCGCTTTACGCCCAGTAATTCCGATTAACGCTTGCACCCTCCGTATTACCGCGGCTGCTGGCACGGATTTATC
+
CCCCCEGGGGGGGGGGGGGGGGFGGGGGGGGGGGGGGGGGGGGGGGGGGFFGGGGGGGCFGGFGGGGGGEEDGGGGGGGGGGGGGGGGGDGGGGGGGGGGGGFGGFGGGGGGGGGGGGGGGGGGGGGGFGGGGFGGF,DFGGGFGGFCFGEFGGFFFGGGF:*,@BEF;FFGGGD7BAFFGE>DFFGGGGCEE5CEDGGEFAFAFGFFFGGG<:C7F<?9;C>F<F9B;C>91CFFF0CGG?BB>7><FF:315D:7(-:(3D>GGBFFFFFFFB>G>(4,3>>FBF:7G?G(7>(2E4).
@M04650:207:000000000-C238N:1:1101:5097:9085 2:N:0:19
GGACTACAAGGGTATCTAATCCTGTTCGCTCCCCACGCTTTCGAGCCTCAGCGTCAGTTACAGTCCAGAGAGTCGCCTTCGCCACTGGTGTTCTTCCTAATCTCTACGCATTTCACCGCTACACTAGGAATTCCACTCTCCTCTCCTGCACTCTAGATACTCAGTTTGGAATGCAGTACTCGGGTTGAGCCCAAGTATTTCACATCCCACTTAAGTATCCGCCTACGCTCCCTTTACGCCCAATAAATCCGGATAACGCTCGCCACCTACGTATTACCGCGGCTGCTGGCACGTAGTTAGC
+
CCCCCGGGGGGGGGGGGGGGGGGGGGFGGGCGGGGGGGGGGGDGGEGFGGGGGGGGGGGFFGGGGGGGGGGGFGGGGGGGGGGGGGGGFGGGGFCEFGDGGGGGGGFFGGGGGGGGGFDD@FGGGGGGGFGGGGGGGGGGGGGFFFGGFGGFGFGGFGGCGGGGGGGGGGGGGAADFFFGEGGEFGGGFFFFGGGGGDGGGFGFFGFFFGGFA88++;<=5CA=AADEAG@FFGAE6=G7:5=2C7CEGFF(3.:4=?((/6C;DGF:?B?F?<3)+23-,(,-(4407C<?4<((4<545
@M04650:207:000000000-C238N:1:1101:3081:9126 2:N:0:19
GGACTACTCGGGTATCTAATCCTGTTTGCTCCCCACGCTTTCGCACCTGAGCGTCAGTCTTCGTCCAGGGGGCCGCCTTCGCCACCGGTATTCCTCCAGATCTCTACGCATTTCACCGCTACACCTGGAATTCTACCCCCCTCTACGAGACTCAAGCCTGCCAGTTTCGGATGCAGTTCCCAGGTTGAGCCCGGGGATTTCACATCCGACTTGACAGACCGCCTGCGTGCGCTTTACGCCCAGTAATTCCGATTAACGCTTGCACCCTCCGTATTACCGCGGCGGCTGGCACGGAGTTAGC
+
CCCCCGGGGGGGGGGGGGGGGGGGFGGGGGFCGGGGGGDFGGGGGGGGGEFGGECGGGGG9FGGGGGGGGGGFGGGGGGGGGGFFGGGFGGGGDFGGGGGGGGGGGGGGGGGGGGCFEGGGGGGGGGGGGGGGGGGGD?CECEBEFCEE6CFEF:<::FFGF?CFFFG:E8CDGCC<7CAFGFFFFGG?FGGGGGGGCFC>6CFFFGFFDG*7CCDF1@C9GB:BFF:?GFFF5::F?CGG::?GC)6>*/,37D<C6>6?65<CGB4(,433*3)2*-(91((,4904:(<1(444*6<4
@M04650:207:000000000-C238N:1:1101:26378:9134 2:N:0:19
GGACTACCGGGGTATCTAATCCTGTTTGCTCCCCACGCTTTCGCACCTGAGCGTCAGTCTTTGTCCAGGGGGCCGCCTTCGCCACCGGTATTCCTCCAGATCTCTACGCATTTCACCGCTACACCTGGAATTCTACCTCCCTCTACAACACTCTAGCCTGCCAGTTTCGGATGCAGTTCCCAGGTTGAGCCCGGGGATTTCACATCCGACTTGACAGACCGCCTGCGTGCGCTTTACGCCCAGTAATACCTCTTACCGCTTGCACCCTCCGTGTTACCGCTTCTGTGAGCACGGCAGTAGC
+
@9A@C@FCC7FGF;<CDFGGGCCCEFGGGCDFEG@FCFG;FGGGGGEFE@;E@GG@BFCAFC<EDFFEAFG7F=7>FEGC7BFGGGGC>+D@EFCCFDG<EFFGGCF7+88CACAFAFE8BEGF?F=,BFFEC<,A9,DFGD8D,CF?,@EFGF,5,3>8C<<,@=;>*@*:;FE9<DG;97,>F,,,188:CG:?CDF?DFEF=*852CCC):61;(3C>)4?6>9>?3;B0A>)8288C1:.*:))29*.)*247433027<F644(((4(24)<2((((--.-)).7<G263((2)66
@M04650:207:000000000-C238N:1:1101:11478:9145 2:N:0:19
GGACTACCGGGGTATCTAATCCTGTTTGCTCCCCACGCTTTCGCACCTGAGCGTCAGTCTTCGTCCAGGGGGCCGCCTTCGCCACCGGTATTCCTCCAGATCTCTACGCATTTCACCGCTACACCTGGAATTCTACCCCCCTCTACGAGACTCAAGCTTGCCAGTATCAGATGCAGTTCCCAGGTTGAGCCCGGGGATTTCACATCTGACTTAACAAACCGCCTGCGTGCGCTTTACGCCCAGTAATTCCGATTACCGCTTGCACCCTCCGTATTCCCGCGGCTGCTGTCACGGAGTTAGC
+
AA9CCFGGGGGDFFGGGGGGGGGGGGGGGGGGGGGGGGGGGGGGGGGGG<FGGGGG,EFGGG@FGG7E8:CDGGGGGGGGGGGGGGEEFGGGGGGGGCFEFGGGGCGGGGGGGGFGGGGG7FDEGGGFFFGGGGGGFECGGGGFGGF6+1CFFB7EGGGGGGFCF@FGG9>D>F7CFFGGFF?7FFFC,?FFE*:ECCGGGFGFFGFF3DGG3+CD4(CF9DBBBF1>?:969EF>B(?CE???=74:FF)2(09)219>?:D7D??B::BF(CB):*((((4>;0??4C4?(((-(0))6
@M04650:207:000000000-C238N:1:1101:15280:9175 2:N:0:19
GGACTACACGGTATCTAATCCTGTTTGCTCCCCACGCTTTCGCACCTGAGCGTCAGTCTTTGTCCAGGGGGCCGCCTTCGCCACCGGTATTCCTCCACATCTCTACGCATTTCACCGCTACACATGGAATTCTACCCCCCTCTACAAGACTCTAGCCAACCAGTTTCAGATGCAATTCCCAAGTTAAGCTCGGGGCTTTCACATCTGACTTAATTGACCGCCTGCGTGCGCTTTACGCCCAGTAATTCCGATTAACGCTTGCACCCTCCGTATTACCGCGGCTGCTGGCACGGAGTTAGCC
+
CCCCCGGGGGGGDGGFFGGFGE<FFGGGCFGGG@FGGGGGGGGDEFEE=CFEGECGGFGGGGGGGGEFFGGGGGGG7F@DEGECFGGGCGGGGFGGGGGFFFGGGGGG@FGGGFGGEG68EAE<=EGGGFGGGCGGGGGG8C@BGDFEB=>FFF=DFDGGGCGGGGGGEFFDFCGGGGGGGFGGGBFGFCFDECGDGFGFFCCFFGGCCFF@EGF:ACFD@GD@6B2839;>FFF<@FEG8:B<DCBFGF33:>FBG96??<7<DG<0:>?B0@<AF57709>B?B24?28*(7;6?9)).
@M04650:207:000000000-C238N:1:1101:18163:9193 2:N:0:19
GGACTACTGGGGTTTCTAATCCTGTTTGCTCCCCACGCTTTCGTGCCTCAGCGTCAGTTACAGTCCAGAGAGCCGCCTTCGCTACTGGTGTTCCTCCTAATATCTACGCATTTCACCGCTACACTAGGAATTCCACTCTCCTCTCCTGCACTCAAGTCTTACAGTTCCAAAAGCTTACTACGGTTGAGCCGTAGCCTTTCACTTCTGGCTTAAAAGACCGCCTACGCACCCTTTACGCCCAGTAATTCCGGATAACGCTAGCCCCCTCCGTATTACCGCGGCTCCTGGCACGTAGTTTACC
+
CCCCCGGFGGGGGGGGGFGGGGGFGGGGCFFGGGGGGGGGGGGFGGGGGGGGGGGGGGGGGGGGGGGGFGGGGGGGGGGGGG:@FGGGGFGGGGGGGGGGGGGGGFFGGGGGGGGGGGGGGGDFFGGGGFGGGGGC,,=FGGGFGGGGGGGFGFCDFFFFGGFGGGGDGDGDFGFDCGFFGG>3F@ECFF7@+@CGFGGFFA;A5+=95?F5@7D75BED)7:=>;(6>DFBDDF=5;GD<644;@C3CF58(:>=::;1(52,9:4,:3(,182<C*33(23-4(,4,*4*4((4<+)..
@M04650:207:000000000-C238N:1:1101:12923:9208 2:N:0:19
GGACTACCCGGGTTTCTAATCCTGTTCGCTCCCCACGCTTTCGAGCCTCAGCGTCAGTTACAGTCCAGAGAGTCGCCTTCGCCACTGGTGTTCTTCCTAATCTCTACGCATTTCACCGCTACACTAGGAATTCCACTCTCCTCTCCTGCACTCTAGATACTCAGTTTGGAATGCAGTACTCGGGTTGAGCCCAAGTATTTCACATCCCACTTAAGTATCCGCCTACGCTCCCTTTACGCCCAATAAATCCGGATAACGCTCGCCACCTACGTATTACCGCGGCTGCTGGCACGTAGTTAGC
+
CCCCCGGGGGGGGGGGGGGGGGGGGGGGGGGGGGGGGGGGGGGGGGGGGGGGGGGGGGGGGGGGGGGGGGGGGGGGGGGGGGGGGGGGGGGGGGGGGGGGGGGGGGGGGGGGGGGGGGGGGGGGGGGGGGGGGGGGGGFDGGGFGGGGGGGFGGGGGGGGGGGGGGGGGFGGGGGGFGGGGDGGGGEGGGGGGGGGGGEG76BBFGGFEGGGFFGG9;DC2DA9)9@4>DBFFGFCA@GGE<?FGFEFGFF0;>3>G@FF@FGFGGFF?F?F<F?4FGBFF(7>6<:7:C2E(4<08FABA
@M04650:207:000000000-C238N:1:1101:17535:9217 2:N:0:19
GGACTACTGGGGTTTCTAATCCTGTTCGCTCCCCACGCTTTCGAGCCTCAGCGTCAGTTACAGTCCAGAGAGTCGCCTTCGCCACTGGTGTTCTTCCTAATCTCTACGCATTTCACCGCTACACTAGGAATTCCACTCTCCTCTCTTGCACTCTAGATACTCAGTTTGGAATGCAGTACTCGGGTTGAGCCCAAGTATTTCACATCCCACTTAAGTATCCGCCTACGCTCCCTTTACGCCCAATAAATCCGGATAACGCTCGCCACCTACGTATTACCGCGGCTGCTGGCACGTAGTTAGC
+
CCCCCGGGGGGGGGGGGGGGGGGGGGGGGGGGGGGGGGGGGGGGGGGGGGGGGGGGGGGGGGGGGGGGGGGGGGGGGGGGGGGGGGGGGGGGGGGGGGGGGGGGGGGGGGGGGGGGGGGGGGGGGGGGGGGGGGGGGGGGGGGFGGGGGFFFGGGGGGGGGGGGGGGGGFGGGGGGGGGFGGDGGGGGGGGGGGFGGGGGGFGFFGGFFGGGCGGFFFFGFGFFFFFFAGFFFGFFFFGGGF08FGFFGFF>DFGFG?FFFFGFDGFBF?F?>GFBGG?FB>BBBFFF?GFGFF<6:F>>6
@M04650:207:000000000-C238N:1:1101:26969:9218 2:N:0:19
GGACTACCGGGGTTTCTAATCCTGTTTGCTCCCCACGCTTTCGCACCTGAGCGTCAGTCTTTGTCCAGGGGGCCGCCTTCGCCACCGGTATTCCTCCACATCTCTACGAATTTCACCGCTACACATGGAATTCTACCCCCCTCTACAAGACTCTAGCTGACCAGTATTAGATGCCATTCCCAGGTTAAGCCCGGGGATTTCACATCTAACTTAATCAACCGCCTGCGTGCGCTTTACGCCCAGTAATTCCGATTAACGCTTGCACCCTCCGTATTACCGCGGCTGCTGGCACGGAGTTAGC
+
CCCCCCG,FFGGG>CGGGGDGGFFGGGGGGAFGGGDFGDGGGGGCE:FFGGGGGCEGFE,C,CFFCAG8FCEEGGGGGGGGEFECFCFE7?ADDG9F@,B<BEEGGGG:EFGFFGGGGEGGGGGG@FGGGFGG9>E9>+@CDGFGGC,3@E5F,ECFF9,,DCGF,,@9,>;DFEFGGGGF,8CGGGGFFGGG5E5DCE?>FC:18DAEGGGFF+1@3:D0C>D0=>EFGF>0EFDF<EEG14:FGD<D=?<05CA7(1,(,*<FFB(849BFF:AD73109F>3:?:?D103-4(-;54.
@M04650:207:000000000-C238N:1:1101:28596:9242 2:N:0:19
GGACTACCCGGGTTTCTAATCCTGTTTGCTCCCCACGCTTTCGCACCTGAGCGTCAGTCTTCGTCCAGGGGGCCGCCTTCGCCACCGGTATTCCTCCAGATCTCTACGCATTTCACCGCTACACCTGGAATTCTACCCCCCTCTACAAGACTCTAGCTGGACAGTTTTAAATGCAATTCCCAAGTTAAGCTCGGGGCTTTCACATCTGACTTAATTGACCGCCTGCGTGCGCTTTACGCCCAGTAATTCCGATTAACGCTTGCACCCTCCGTATTACCGCGGCTGCTGGCACGGAGTTAGC
+
CCCCCGGGGGGGGGGGGGGGGGGGGGGGGGGGGGGGCGGGGGGGGGGGGDGGGGGGGGGGGGGGGGGGGGGGGGGGGGGGGGGGGGGGGEGAFFEGGGGGGGGGGGGGGGGCDFGGGGGGDFGGGGGGGGGGGGGGGGGGGGGFGGGFGGGFFCGGGGGGGGGGGGGGGGGGGGG9FGGGGGFFFGFG9FGFEGCEDGGGGFGFAGCFFGGGFFGGFEGGFD>D;FFFFDFBFGFFFBEEEF<?GFFDGF??<3DAG<>F??CBGGFF:BB<1;229D616>9;;<:B0>:FF;03:GDA<
@M04650:207:000000000-C238N:1:1101:19275:9244 2:N:0:19
GGACTACCGGGGTTCTAATCCTGTTTGCTCCCCACGCTTTCGCACCTGAGCGTCAGTCTTTGTCCAGGGGGCCGCCTTCGCCACCGGTATTCCTCCAGATCTCTACGCATTTCACCGCTACACCTGGAATTCTACCCCCCTCTACAAGACTCTAGCCTGCCAGTTTCGGATGCAGTTCCCAGGTTGAGCCCGGGGATTTCACATCCGACTTGACAGACCGCCTGCGTGCGCTTTACGCCCAGTAATTCCGATTAACGCTTGCACCCTCCGTATTACCGCGGCTGCTGGCCCGGAGTTCGCC
+
CCCCCGGGGGGGGGGGGGGGGGGGGGGGGGGGGGGGGGGGGGGGGGGGFFGGGGGGFFGGGGGGGGGGGEGEGGGGG@FFGGEEGGGFGGGFGGCFGGGGGGFGGGGGGGGGGGGGGGGGG,BFGGGFFGGGGGGGGGGGG>FFGFEGBFGFGGEGGGGGGFGGGGGCGGGDFFGGGGGDGFGGGFGGGGGEGGG=GFFF7@BFFGGFFDDF3CFGFFGG972::D?E0>>FBG=<D?GG8:>A7:)):93:?FC9/1(4((*59?(,46:?1C69@*129629?:B(4/3C>06::249?
@M04650:207:000000000-C238N:1:1101:25513:9251 2:N:0:19
GGACTACTAGGGTATCTAATCCTGTTTGCTCCCCACGCTTTCGCACCTGAGCGTCAGTCTTTGTCCAGGGGGCCGCCTTCGCCACCGGTATTCCTCCAGATCTCTACGCATTTCACCGCTACACCTGGAATTCTACCCCCCTCTACAAGACTCTAGCTGGACAGTTTTAAATGCAATTCCCAGGTTGAGCCCGGGGCTTTCACATCTAACTTATCCAACCGCCTGCGTGCGCTTTACGCCCAGTAATTCCGATTAACGCTTGCACCCTCCGTATTACCGCGGCTGCTGGCACGGAGTTAGC
+
CCCCCGGGGGGGGGGGGGGGGGGGGGGGGGGGGGEGGGGGGGGGGGGGGGGGGGGGGFGGGGGGGGGGGGGGGGGGGGGGGGGGGGGGGGGFGGGGGGGGFFCGGGGGGGGGGGGGGGGGGGGGGGGGGGGGGGGGGDFEEGGFGGFGFFGBGGGGGGGGFGGG@=DFGGGGGGGGGFGGDGFFCFGCGGFGGD555CGGGFGFCGG>EFFFECDFFEGDFGF;;AB5199B1E3<FBGGGBB7FGDAGFF62>DAC?9:BFGFGGFBB<>B::2<CC409>99>BF::=1C3--7B64<<
@M04650:207:000000000-C238N:1:1101:16921:9278 2:N:0:19
GGACTACCAGGGTATCTAATCCTGTTTGCTCCCCACGCTTTCGCACCTGAGCGTCAGTCTTCGTCCAGGGGGCCGCCTTCGCCACCGGTATTCCTCCAGATCTCTACGCATTTCACCGCTACACCTGGACTTCTACCCCCCTCTACGAGACTCTAGCTTGCCAGTTTCAAATGCAGTTCCCACGTTAAGCGCGGGGATTTCACATCTGACTTAACAAACCGCCTGCGTGCGCTTTACACCCAGTAATTCCGATTAACGCTTGCACCCTCCGTATTACCGCGCCTGCTGGCACGGAGTTAGC
+
@C-C<FA<6;B,;FFFCC<<<EFDAFCFGGGF,BEE7CFFGE6FG@C==CEFEFGGFCFD<ED<FEGGG@FCCE@FCE,,AFGDDGGCC7D,5E,ECG8FCDFFDFB:@CCFC?@FG+CDEEEF@ECD,,,8FDFGGG6BE>EBAFC+@?@8FFFFFGFCGEFECCAE@@FFFGA7<<CC9F>BF@C=FFCCEGGC)*20:ABACF;+977:9*?FF:CC,C>F(.(03*499*)6F)<0C::?7CABG=?01<D4D?FF((13986<:81(.054FC,(-(-36:5::7:C(-7B6A2<6
@M04650:207:000000000-C238N:1:1101:25928:9285 2:N:0:19
GGACTACAGGGGTATCTAATCCTGTTTGCTCCCCACGCTTTCGAGCCTCAGCGTCAGTTACAGTCCAGAGAGTCGCCTTCGCCACTGGTGTTCTTCCTAATCTCTACGCATTTCACCGCTACACTAGGAATTCCACTCTCCTCTCCTGCACTCTAGATAACCAGTTTGGAATGCAGCACCCAAGTTGAGCCCGGGTATTTCACATCCCACTTAATCATCCGCCTACGCTCCCTTTACGCCCAGTAAATCCGGATAACGCTCGCCACCTACGTATTACCGCGGCTGCTGGCACGTAGTTAGC
+
CCCCCGGGGGGGGGGGGGGGGGGGGGGGGGGGGGGGGGGGGGGGGGGGGGGGGGGGGGGGGGGGGGGGGGGGGGGGGGGGGGGGGGGGGGGGGGGGGGGGGGGGGGGGGGGGGGGGGGGGGGGGFFGGGGGGDGGGGGGGGDCFGGFGGGGFGGGGGGGGGGGGGGGGGGGGFFDGGGGGGGGGGGGGGGGGGGGC;FFEFFGFFG9;=FGGEGGGFFEFFG=DFF>FDGFFBGFCFFDEF@?@G7?6FFFFDFD3C(431>DB<C:4::??FFFFFF0>;FFFBF>D7C:C:6823E>A.
@M04650:207:000000000-C238N:1:1101:19849:9297 2:N:0:19
GGACTACTGGGGTTTCTAATCCTGTTTGCTCCCCACGCTTTCGCACCTGAGCGTCAGTCTTTGTCCAGGGGGCCGCCTTCGCCACCGGTATTCCTCCACATCTCTACGCATTTCACCGCTACACATGGAATTCTACCCCCCTCTACAAGACTCTAGCCAACCAGTTTCAGATGCAATTCCCAAGTTAAGCTCGGGGCTTTCACATCTGACTTAATTGACCGCCTGCGTGCGCTTTACGCCCAGTAATTCCGATTAACGCTTGCACCCTCCGTATTACCGCGGCTGCTGTCACGGAGTTAGC
+
CCCCCGGGFGGGGGGGGGGGGGGGGGGGGGGGGGGGGGGGGGGGGGGGFGGGGGGGGGGGGFGGGGGGGCGGGGGGGGGGGGGGGGGGGGGGGGGGGGGGGCGGGGGGGGGGGGGGGGGGGGGGGFGGGGGGGGGGGGGGGGGFGGC9F?FFGFGGGGGGGGGGGGGGGFGGFGFFGGGFGFEGGGGGFG9?7EE=DCFGGFGF6CGFFGGGF7FFFFGGFGFFFF9DDGFFFGFFF?GGG?::FGADFFF6<:DDF06?:?FBGGB0:2;FBFBFGF?9;BFFFF:?)<>G:<B9BG2AA
@M04650:207:000000000-C238N:1:1101:18808:9310 2:N:0:19
GGACTACCGGGGTTTCTAATCCTGTTTGCTCCCCACGCTTTCGCACCTGAGCGTCAGTCTTTGTCCAGGGGGCCGCCTTCGCCACCGGTATTCCTCCACATCTCTACGCATTTCACCGCTACACATGGAATTCTACCCCCCTCTACAAGACTCTAGCCAACCAGTTTCAGATGCAATTCCCAAGTTAAGCTCGGGGCTTTCACATCTGACTTAATTGACCGCCTGCGTGCGCTTTACGCCCAGTAATTCCGATTAACGCTTGCACCCTCCGTATTACCGCGGCTGCTGGCACGGAGTTAGC
+
CCCCCGGCEGGGGGGGGGGGGGGGFGGGGGGGGGGGGGGGGGGGGGGGFFGGGGGGGGCFGGGGGGGGCFGGGGGGGGGGGGGGGGGGGDFGGGGGGGGGGGGGGGGDEEGGGGGGGGGGGGGGGFGGGGGGCFDFFB?CGGGAEGGFFGGFGCACC8DCGGGFFGGFCFCDCCGGGFFCEFGGGFGGFE,C=E555CFGGFGF67+;3:FGE+1;:7FG@C@@DF9;:GFF>EFBFFGGG::?C><>G?F::;D<F?BF(3C<6C?BFBFFBG:4EG?096>>>?35>GFG:(21?GA>4
@M04650:207:000000000-C238N:1:1101:28913:9313 2:N:0:19
GGACTACTCGGGTTTCTAATCCTGTTTGCTCCCCACGCTTTCGAGCCTCAGCGTCAGTTACAGTCCAGAGAGTCGCCTTCGCCACTGGTGTTCTTCCTAATCTCTACGCATTTCACCGCTACACTAGGAATTCCACTCTCCTCTCCTGCACTCAAGTCTTACAGTTCCAAAAGCTTACTACGGTTGAGCCGTAGCCTTTCACTTCTGGCTTGAAAGACCGCCTACGCACCCTTTACGCCCAGTAATTCCGGATAACGCTAGCCCCCTACGTATTACCGCGGCTGCTGGCCCGTAGTTTGCC
+
CCCCCFGGGGGGGGGGGGGGGGGGGGGGGGGGGGGGGGGGGGGFFGEGGGGGGGGGGGGGGGGGGGGGFFFGGGGGGGGGGGGGGGGGEGGGGGFGGGGGGGGGGFGDGGGGGGGGGGGGCEGGGGFGGGGGGGGGGGGGGGGFGGG8F8E?FFFGGGGGGGGGGGGFGGGGGGGCGGGGGG>FGGFGGGGGGEGGGFFGGFGFFGFB@F9;C>FGFDFDADFFDFFEFGFFFGFF>@CEC(/.;FCFFF)2;3CE*:/692DBDG>F??48<C<4@*333349?B>4:5(:42(4<+.65
@M04650:207:000000000-C238N:1:1101:13918:9351 2:N:0:19
GGACTACTGGGGTTTCTAATCCTGTTTGCTCCCCACGCTTTCGTGCCTCAGCGTCAGTTACAGTCCAGAGAGCCGCCTTCGCTACTGGTGTTCCTCCTAATATCTACGCATTTCACCGCTACACTAGGAATTCCACTCTCCTCTCCTGCACTCAAGTCTTACAGTTCCAAAAGCTTACTACGGTTGAGCCGTAGCCTTTCACTTCTGGCTTGAAAGACCGCCTACGCACCCTTTACGCCCAGTAATTCCGGATAACGCTATCCCCCTACGTATTACCGCGGCTGCTGGCACGTAGTTAGCC
+
CCCCCGGGGGGGGGCFGGGGGGGGGGGGGGGGGGGGGGGGGGGFGGGGGGGGGGGGGGGEFFGGGGFGFGGEFGEGGGGGGE7FFGGGGFEGGGFGGFGGGGFGGGGFFE7FDGGGGGGGGGGC9EFGGGGGFEEFFFFFFGGFGG9@<EGFGGGCFEGG,,=FGGGGGGGGGGGGGGGGGG8FEE??CGGGD78CD?DCFFDFFGG55D7CDF>C4>CGAG=>DFB>2C@DFEFCED=EE6E3+;)7:A>;2A+=D;<(,(24<C0413.).06<<C41-7(237B7(*./.(3,)+)).
@M04650:207:000000000-C238N:1:1101:7512:9390 2:N:0:19
GGACTACAGGGGTTTCTAATCCTGTTTGCTCCCCACGCTTTCGCACCTGAGCGTCAGTCTTCGTCCAGGGGGCCGCCTTCGCCACCGGTATTCCTCCAGATCTCTACGCATTTCACCGCTACACCTGGAATTCTACCCTCCTCTACAAGACTCTAGCCTGCCAGTTTCGGATGCAGTACCCAGGTTGAGCCCGAGGATTTCACATCCGACTTGACAGACCGCCTGCGTGCGCTTTACGCCCAGTAATTCCGATTAACGCTTGCACCCTCCGTATTACCGCGGCTGCTGGCCAGGAGTTAGC
+
@CCCCGGGDFGFF7FGFGGFGGCFEEEFGF<DFGGGGDGGGGGFFFGFCGGGGGEDGFDC,<F<B7FG8F@FECFGEGCFGGEGE?BFG+FE?,;FGGG9FCGC=FAFFF@FCFFFEFCDEFDFDFGFGCDF9,@D=C,DE?DFCCA,81@?FFGGGGACE<7CFDFGG*CG93@,@+2,<,@CFF>?7CGDG*4:);F?D6CB=**)/CDCEG7:*/CFBGBF@FB:?D6(7GFA@<C8:3:4CC44D??1()16D:0:?:D44@((,(-(,23<CF?1909040)),23+-2(3:@<9.
@M04650:207:000000000-C238N:1:1101:9781:9442 2:N:0:19
GGACTACCGGGGTTTCTAATCCTGTTTGCTCCCCACGCTTTCGAGCCTCAGCGTCAGTTACAGTCCAGAGAGTCGCCTTCGCCACTGGTGTTCTTCCTAATCTCTACGCATTTCACCGCTACACTAGGAATTCCACTCTCCTCTCCTGCACTCTAGATAACCAGTTTGGAATGCAGCACCCAAGTTGAGCCCGGGTATTTCACATCCCACTTAATCATCCGCCTACGCTCCCTTTACGCCCAGTAAATCCGGATAACGCTCGCCACCTACGTATTACCGCGGCTGCTGGCACGTAGTTAGC
+
CCCCCGGGGGGGGGGGGGGGGGGGGGGGGGGGGGGGGGGGGGGGGGGGGGGGGGGGGGGGGGGGGGGGGGGGGGGGGGEGGGGGGFFFGGGGGGGGGGGGGGGGFFGGGGGGGGGGGGGGGGGGGDGGGGGGGGGGGGFGGGGDGGGGGGGFGGGGGGGGGGGGGGFGGCGGGGGGGGGGGGFGFFGDFGGGGGGGGGGGGFGFFGGFEGGG=8CFAEGGFG9=9F?F?DBFDGFF=;CGGF;@F=3.CFFF08<4C@;<?9C>CGFB:?0<?G>AG=?>>04>BFF?FG7E:B<(,A<4<
@M04650:207:000000000-C238N:1:1101:11760:9451 2:N:0:19
GGACTACTGGGGTTTCTAATCCTGTTTGCTCCCCACGCTTTCGCACCTGAGCGTCAGTCTTCGTCCAGGGGGCCGCCTTCGCCACCGGTATTCCTCCAGATCTCTACGCATTTCACCGCTACACCTGGAATTCTACCCCCCTCTACGAGACTCAAGCTTGCCAGTATCAGATGCAGTTCCCAGGTTGAGCCCGGGGATTTCACATCTGACTTAACAAACCGCCTGCGTGCGCTTTACGCCCAGTAATTCCGATTAACGCTTCCACCCTCCGTATTACCGCGGCTGCTGGCCCGTATTTAGC
+
<CCCCFGGGFGGGGGGGGGGGGGFGGGGGGGGGGGGFGGGGGGGGGGG8CFGGGGDDGFGGGFFGGCFF7FFEGEGDGGGGGGDGGEEGGGGGGGGGDFFGGFGGGGGGGGGGGGGGBEDEFFGGGGGGCFGGAEGAEDFGGGF8F6+84BFGG7FGGG6DGCFG9DFF9CE+D;?<CGGF?8*DFBF,DDFCEE57DFG:@FF=DD67:DF6@>CB(CF9D9D?FFB(919>GF<B?EGG:(47*6>DF6(-.74:,34?(*)2C:<0:9?<FF)<>699(19((84(*(24(((,C449
@M04650:207:000000000-C238N:1:1101:7984:9483 2:N:0:19
GGACTACTGGGGTATCTAATCCTGTTTGCTCCCCACGCTTTCGCACCTGATCTTCACTCTTTGTCCAGCGGGCCGCCTTCGCCACCGGTATTCCTCCTCATCTCTACGCATTTCCCCGCTACACTTGGAATTCTACCCCCCTCTACTTCACTCTAGCCAAACAGTTTCCCATCCTATTCCCAAGTTAAGCCCGCGTCTTTCACATCTGACTTACTTGACCGCCTGCTTTCTCTTTACCCCCATTCCTTCCCATTAACGCTTGCCCCCTCCTTATTACCTCCGCTTCTTGCACTCATTTATC
+
---A6CF<,C,7@66CE9ADGFG-EACFAEFGGBEFFGFGE<@,8CCFDC,C,CAF,<,C@FDEAE,<,8+8+8@C=CCFB:F,4=+8@+CE<CEEF,B,9?EDF,5+4=FFFB,<?B>C=:CE,,,?,5?:F,,,=,+>>CE6,,3,,,,3<,,3=,,,3@,9,@;,,,,3*,,772@7<9,>7E>,5,,*****2/49:6<=82+=*=;C)++3+)>*,8(/64(1/?15<9A);3:<C9()**.->5)))**)23(,,(9(*;92:1(-)0.)2:))((,((,..60)2)((-)3)).
@M04650:207:000000000-C238N:1:1101:21891:9484 2:N:0:19
GGACTACTGGGGTTTCTAATCCTGTTCGCTACCCATGCTTTCGCTCCTCAGTGTCAGTAACTGCCCAGAGACCTGCCTTCGCCATCGGTGTTCTTCCTGATATCTGCGCATTCCACCGCTACACCAGGAATTCCAGTCTCCCCTACAGCACTCCAGCCTGCCCGTATCGCCTGCACGCCCGAAGTTAAGCCTCGGGATTTCACAGACGACGCGACAAACCACCTACGAGCTCTTTACGCCCAGTAATTCCGGACAACGCTGGCACCACACGTATTACCGCGGCTGCTGGCACGTAGTTAGC
+
CCCCCGGGGGGGGGGGGGGGGGGGGGGGGGGGGGGGGGGGGGGGGGGGGFGGGGGGGGFGGFGGGGGG8FFGGGEFGGGGGGGEGGGGGGGGGGGGGGGGGGGGGGGEGGGGGGGGGGDGGFGGGGGGGGGGGDFFGGGG9DEFGGGGGGGFGCFCEGFGFFGGGGFGE>GGG888=DGGEFGEFCFE7FFCFEEE5CFGGFG68*;*4C<DBCDDA3CC(>(:@F<A/:(/9?@<A6CCE02:CGA2C=?>0)9:G0>2((77=E((.4(.4C:<GG:BF90(,3)42C0??3(44F9)6
@M04650:207:000000000-C238N:1:1101:22171:9498 2:N:0:19
GGACTACTGGGGTATCTAATCCTGTTTGCTCCCCACGCTTTCGCACCTGAGCGTCAGTCTTTGTCCAGGGGGCCGCCTTCGCCACCGGTATTCCTCCACATCTCTACGCATTTCACCGCTACACATGGAATTCTACCCCCCTCTACAAGACTCTAGCCAACCAGTTTCAGATGCAATTCCCAAGTTAAGCTCGGGGCTTTCACATCTGACTTAACAAACCGCCTGCGTGCGCTTTACGCCCAGTAATTCCGATTAACGCTTGCACCCTCCGTATTACCGCGGCTGCTGGCACGGAGTTAGC
+
CCCCCGGGGGGGGGGGGGGGGGGGGGGGGGGGGGGGGGGGGGGGGGGGGGGGGGGGGGGGGGGGGGGGGGGGGGGGGGGGGGGGGGGGGGGGGGGGGGGGGGGGGGGGGGGGGGGGGGGGGGGGGGGGGGGGGGGGGGGGGGGFGGGGGGGFGGGGGGGGGGGGGGGGGGGGGGGGGGGGGGGGGGGCGGEGGGGGGGGGGFGFFGGFFGGF3FGGFDGGFGBFFFFFFG9>9GFFFFGGGF?BFFDBGFFFFFGFGFFFFFG?GGFBFFBBFGF>E>19;06>;60,5C?GFF;BFC:96
@M04650:207:000000000-C238N:1:1101:27189:9516 2:N:0:19
GGACTACCGGGGTTTCTAATCCTGTTTGCTCCCCACGCTTTCGCACCTGAGCGTCAGTCTTCGTCCAGGGGGCCGCCTTCGCCACCGGTATTCCTCCAGATCTCTACGCATTTCACCGCTACACCTGGAATTCTACCCCCCTCTACGAGACTCAAGCTTGCCAGTATCAGATGCAGTTCCCAGGTTGAGCCCGGGGATTTCACATCTGACTTAATTGACCGCCTGCGTGCGCTTTACGCCCAGTAATTCCGATTAACGCTTGCACCCTCCGTATTACCGCGGCTGCTGGCACGGAGTTAGC
+
CCCCCGGGGGGGGGGGGGGGGGGGGGGGGGGGGGGGEGGGGFGGGGGGGGGGGGGGGGGGFEGGGDEFFCGDFGGGGGGGGGGGGGGGGGGGGGDGFGGGGGGGGGGGGGGGGGGGG>EGDGGGCFGGGGGGGGFCEG6FGGGFGGGDFEEFDF@GFFEFGGFGGGGGGDGGGFC?CGGFGGGGGGGGF7?FGDGGG3FCF7B@CGGFEGGGFGFG6CEG1DB:?>67,*7;3E><F?EGGF<BG*64CF@B(7<AG6>B??53CFB???6,2:8<GGF;BFF9BFFB0EBF<((4:FA><
@M04650:207:000000000-C238N:1:1101:7930:9523 2:N:0:19
GGACTACCGGGGTTTCTAATCCTGTTTGCTCCCCACGCTTTCGAGCCTCAGCGTCAGTTACAGACCAGAGAGCCGCCTTCGCCACTGGTGTTCCTCCATATATCTACGCATTTCACCGCTACACATGGAATTCCACTCTCCTCTTCTGCACTCAAGTCTCCCAGTTTCCAATGACCCTCCCCGGTTGAGCCGGGGGCTTTCACATCAGACTTAAGAAACCGCCTGCGCTCGCTTTACGCCCAATAAATCCGGACAACGCTTGCCCCCTACGTACTACCGCGGCTTCTGTCACTTCGTTAGC
+
<CCCCFGGDGGDGFGGGGGGGGGFGGG@FGGGGGCGFGGGGGE8<FCEG8CEEFF,:CFFGGFGGGGGGGFGGCCGGFGGGGGCGGGGFFFGGGGGGCEFFFGFGGFEGEGEGFFDAC8CEFGG?BF,B?FFAFGFE8=FDFGFAAA9?=FFG888CFFDFF8ECDFGA9=D6A9FG?CEGGB8FC8,@>DE*5*:CGGGGCF6ADF*;44CC7@76;CFFD9308(03>191C>)918:C:(2**).0;)1(7)1>(48:<F(*2196168)*34:D99B>,(-.69)<4C95)(.;(,.
@M04650:207:000000000-C238N:1:1101:9593:9544 2:N:0:19
GGACTACCCGGGTATCTAATCCTGTTTGCTCCCCACGCTTTCGCACCTGAGCGTCAGTCTTCGTCCAGGGGGCCGCCTTCGCCATCGGTATTCTTCCAGATCTCTACGCATTTCATCGCTACACCTGGAATTCTACCCACCTCTACGAGACTCTAGCTTGCCAGTTTCAACTGCATGTCCAACTTTAAGCCCGGGGATTTCACATTGGACTTAACAAACCGCCTACGTTCGCTTAACTCCTATAAATTCCTATTAACTCTTCCACCCTCTGTATTACCCGGCTGTCTGCCACGGAGTTACC
+
CCCCCGG8,C7:F+E,CFGFGCEFFA<,,B<;CCEEC+FFFGC,,:FEFGGGDFEGEGGCFC<6,,,:C,8:BFEGCCC=D,=F,9:FF8DGE,4C<AFGGCF,4=CF77FGFEE,:4=FG:EFC@<4,B5D;@E,7>,+6=DD=,+63@+5378,;<EF+3@CFDFB,@,,+<<,,=,@,,@BCGFF,E,*4*8*:?:9++,4++4)**;*9D++;(873)((()65(22(;*)6@)+++,.)*2647**6<*:)*)))).*->*413()))0-)A:((((((.))..+)+((,(-A)-)
@M04650:207:000000000-C238N:1:1101:13409:9564 2:N:0:19
GGACTACTCGGGTTTCTAATCCTGTTTGCTCCCCACGCTTTCGAGCCTCAGCGTCAGTTACAGACCAGAAAGTCGCCTTCGCCACTGGTGTTCCTCCATATATCTACGCATTTCACCGCTACACATGGAATTCCACTTTCCTCTTCTGCACTCAAGTGACCCAGTTTCCAATGACCCTCCACGGTTAAGCCGTGGGCTTTCACATCAGACTTAAGTCACCGCCTGCGCTCCCTTTACGCCCAATAAATCCGGACAACGCTTGCCACCTACGTATTACCGCGGCTGCTGGCACGTAGTTAGC
+
CCCCCGGGGGGGGGGGGGGGGGGGGGGGGGGGGGGGGGGGGGGGGGGGGGGGGGGGGGGGGGGGGGGGGGGGGGGGGGGGGGGGGGGGDGGGGGGGGGGGGGGGGGGGGGGGGGGGGGGGGGGGGGGFFGGGGGGGGDGGGGGFFGGGFGGFGGGGG8FGGGGGEGGGGGGGGFGGGGGGGFEGGGGGGGGGCEGCFGGGGFGAFGGFFGGGEGGGFFGGFGF24A@B2DBFFCF:FFGGGFFFFG3CFFFBFFGFGFF(3:C00@?0(4:87<?<GGFF;>9(-403?GFGF??F?E)46
@M04650:207:000000000-C238N:1:1101:18628:9572 2:N:0:19
GGACTACTGGGGTTTCTAATCCTGTTTGCTCCCCACGCTTTCGCACCTGAGCGTCAGTCTTTGTCCAGGGGGCCGCCTTCGCCACCGGTATTCCTCCAGATCTCTACGCATTTCACCGCTACACCTGGAATTCTACCCCCCTCTACAAGACTCTAGCCTGCCAGTTTCGGATGCAGTTCCCAGGTTGAGCCCGGGGATTTCACATCCGACTTGACAGACCGCCTGCGTGCGCTTTACGCCCAGTAATTCCGATTACCGCTTGCACCCTCCTTATTCCCGCGGCTGCTGGCACGGAGTTAGC
+
CCCCCGGGGGGGGGGGGGGGGGGGGGGGGGGGGGGGGGGGGGGGGGGGGGGGGGGGGGGGGGGGGGGDGGGGGGGGGGGGGGGGGGGGGGGGGGGGGGGGGGGGGGGGGGGGGGGGGGGGCFGGGGGGGGGFGGGGGGGGGGGFGGGGGGGFGFGGGGGGGGGFGGGGGGGDCGGGGGGGGGGGGGGGGGGGGGGGGGGGFFGFFGG>?GGG30>:6@GGBGB?FF>@:G>93CFFFFCE:0.47?:<FFF:?FG2C?>604D<FG?42?(--<).AF06>B>99:?>7E?G06>9?G:5:
@M04650:207:000000000-C238N:1:1101:27006:9573 2:N:0:19
GGACTACAGGGGTATCTAATCCTGTTTGCTCCCCACGCTTTCGCACCTGAGCGTCAGTCTTTGTCCAGGGGGCCGCCTTCGCCACCGGTATTCCTCCACATCTCTACGCATTTCACCGCTACACATGGAATTCTACCCCCCTCTACAAGACTCTAGCTGACCAGTCTTAGATGCCATTCCCAGGTTAAGCCCGGGGATTTCACATCTAACTTAATCAACCGCCTGCGTGCGCTTTACGCCCAGTAATTCCGATTAACGCTTGCACCCTCCGTATTACCGCGGCTGCTGGCACGGAGTTAGC
+
CCCCCFGGGFGGGGGGGGGGGGGGGGGGGGGGGGGGGGGGGFGGGGGGFGGGGGGGGGGGFGGGGGGGCDGGDGGGGGGGGGGGGGGGGGGGGGGGGGGGGGGGGGGGFGGGGGGGGGGGDGGGGGGGGGGGGGGGFGGGGGGFGGGGFGGFGGGGDEFGGGGGGGGFGFGGGG6?GGGGGEGGGGGGG9FGG5EG7CGGG6<8:DFFCGGGFCGGF@GC@GFDDFFEFGFFFGFFF:GEG:6?CFDFG=4:BEGFG86?((1)9E2<BF96<FF<FG?9B>>9>FFF7E:C?(,4<E>A<
@M04650:207:000000000-C238N:1:1101:24303:9616 2:N:0:19
GGACTACTGGGGTTTCTAATCCTGTTTGCTCCCCACGCTTTCGCACCTGAGCGTCAGTCTTTGTCCAGGGGGCCGCCTTCGCCACCGGTATTCCTCCACATCTCTACGCATTTCACCGCTACACATGGAATTCTACCCCCCTCTACAAGACTCTAGCCAACCAGTTTCAGATGCAATTCCCAAGTTAAGCTCGGGGCTTTCACATCTGACTTAATTGACCGCCTGCGTGCGCTTTACGCCCAGTAATTCCGATTAACGCTTGCACCCTCCGTATTACCGCGGCTGCTGGCACGGAGTTAGC
+
CCCCCGGGGGGGFGGGGGGGGGGGGGGGGGGGGGGGGGGGGGGGGGGGGGGGGGGGGEGGGGGGGGGGGGGGGGGGGGGGGGGGDGGGGGGFFGCFGGGGGGGGGGGGGGGGGGGGGGGGGGGGGGGGGGGGGGGGGCGGGGGFGGGGGGGFGGGGGGGGGGGGGGGGGGGGGGGFGGGGFGGGGGGGGFFGGGGGGGGGGFGFFGGFFGGGEFGF7CGGFGF;DF>BFGBFFG>AFFEGGFF0CFF):8??FDGAFFFB:?F?GGFB?<>::F0>FG36990>>::2:E1C?B1(-;<A.
@M04650:207:000000000-C238N:1:1101:2411:9618 2:N:0:19
GGACTACAAGGGTATCTAATCCTGTTTGCTCCCCACGCTTTCGCACCTGAGCGTCAGTCTTTGTCCAGGGGGCCGCCTTCGCCACCGGTATTCCTCCACATCTCTACGCATTTCACCGCTACACATGGAATTCTACCCCCCTCTACAAGACTCTAGCCAACCAGTTTCAGATGCAATTCCCAAGTTAAGCTCGGGGCTTTCACATCTGACTTAATTGACCGCCTGCGTGCGCTTTACGCCCAGTAATTCCGATTAACGCTTGCACCCTACGTATTACCGCGGCTGCTGGCACGGCGGTAGC
+
CCCCCFGGGGGGGGGFFGGFGGGGGGGGGGGCFFGGGGD@,CFFGGCFFGG8CFGGGF9EGGGGGGGGFDGGGEEEGGG9FG@BFCFF@FGFGGCG8DFG<FGFGGGGFGGEGGFGGEC+BFFDFGGGGDGGGGFCFGGEE+ADFGF8=DGBCAEFCC988FECEDFGGGGGFFFGC:FECGGGGGGGGGEFCGEG<D,8+BC88C+B<=?7<7:2AEFG9C1;DF6:0C6>>5)6641:53?FCF<AG4030)7AC:01::3>CC02(4614<:>9>6BF040108?BG7+(4(4(:1:)
@M04650:207:000000000-C238N:1:1101:15979:9664 2:N:0:19
GGACTACCGGGGTTTCTAATCCTGTTTGCTCCCCACGCTTTCGTGCATGAGCGTCAGTACAGGTCCAGGGGATTGCCTTCGCCATCGGTGTTCCTCCGCATATCTACGCATTTCACTGCTACACGCGGAATTCCATCCCCCTCTACCGTACTCTAGCCATGCAGTCACAAAGGCAGTTCCCAGGTTGAGCCCGGGGATTTCACCTCTGTCTTGCATAACCGCCTGCGCACGCTTTACGCCCAGTAATTCCGCTTAACGCTTGCACCCTACGTATTACCGCGGCTGCTGGCACGTAGTTAGC
+
CCCCCGGGGGGGGGGGGGGGGGGGGGGGGGGGGGGGGGGGGGGGGG<F9EGGGGGGGGGGGGGGGGGGC@EEEADFGGGGGGGGGGGGGGGGGGGGGGGGGGGGGGGGGGGGGGGGGGGGGGGGFGGGGGGGGGGECGGGGGGFDGFGFGGFGGGGGGGG?FGGGGCD;CCFGGGGGFGGGCFGGGGGGGGGGGDEDGFEFFGFFGGAEGGGAFGFF>GGFG6;3FFFFG096EF4?BGGG::0:::AGF4(,)*.C:>:??GFGFF?,41<7GFAGG:021>;11?D(:0C?814<F<)-
@M04650:207:000000000-C238N:1:1101:6785:9674 2:N:0:19
GGACTACTAGGGTTTCTAATCCTGTTTGCTCCCCACGCTTTCGCGCCTCAGCGTCAGTTGCGAGCCAAAGAGCCGCTTTCGCCACTGGTGTTCCTCCTAATATCTACGCATTTCACCGCTACACTAGGAATTCCACTCTCCTCTCCTGCACTCAAGTCTTACAGTTCCAAAAGCTTACTACGGTTGAGCCGTAGCCTTTCACTTCTGGCTTGAAAGACCGCCTACGCACCCTTTACGCCCAGTAATTCCGGATAACGCTAGCCCCCTACGTATTACCCCGGCTGCTGGCCCGTAGTTAGCC
+
CCCCCGGGGGGGGGGGGGGGGGGGGGGGGGGGGGGGGGGGGGGGGGGGGGGGGGGGGGGFGGGCFEG@GGGEGGGG>FGGGGGGGGGGGGGGGGGGGGGGGGFGGDGGGGGGGGGGGGGGGGGGEGGGGGGGGGGGGGFGGGGFGGGGGGGFGGGGGGGGCFFGGGGGGGG?FFFF9FFCFB::FCF6AGCEEGFGCGGFGFFFFGGFECFD@GCFFBFG@G=@F>@39C<DFFACB;8F734);C?EGF>7:5*291((-4C<DG;0:2:)4?A<<*(4(9;01?>76*,:((((6+.45
@M04650:207:000000000-C238N:1:1101:24329:9707 2:N:0:19
GGACTACCGGGGTTTCTAATCCTGTTTGCTCCCCACGCTTTCGCACCTGAGCGTCAGTCTTTGTCCAGGGGGCCGCCTTCGCCACCGGTATTCCTCCACATCTCTACGCATTTCACCGCTACACATGGAATTCTACCCCCCTCTACAAGACTCTAGCCAACCAGTCTCAGATGCAATTCCCAAGTTAAGCTCGGGGCTTTCACATCTGACTTAATTGACCGCCTGCGTGCGCTTTACGCCCAGTAATTCCGGACAACGCTCGCACCCTACGTATTACCGCGGCTGCTGGCACGTAGTTTGC
+
CCCCCGGGCGGGGGGGGGGGGGGGGGGGGGGGFGGGGGGGGGG7@F@FGGGGGGGGGGG9@,E@FGGGGGGGG7FGGGGGGGGGEFGGGGGGGGGGGGGGGGGFGGGGGGGGGGGGGGDDEGGG?FGF8FGGGFGGGCGGGGGFAEF,3@EBGGGFFG9BFDECG,@CFEF,+,<C?CGGGGDFGGGGGG,=CEGGDGGGGFFF7CFA3::FFCDCA>G=;G07=A9<2D>BFG:<FFGGGF?77C:<FFF2:.C<G908:6<>GGF67:?B<C:AGC11(9BBBB008C:F:1714?:6.
@M04650:207:000000000-C238N:1:1101:18939:9729 2:N:0:19
GGACTACCGGGTATCTAATCCTGTTTGCTCCCCACGCTTTCGAGCCTCAGCGTCAGTTACAGTCCAGAGAGTCGCCTTCGCCACTGGTGTTCTTCCTAATCTCTACGCATTTCACCGCTACACTAGGAATTCCACTCTCCCCTCCTGTACTCTAGATCTCCAGTTTGGAATGCAACCCCCAGGTTGAGCCCGAGTATTTCACATCCCACTTAAAGATCCGCCTACGCTCCCTTTACGCCCAGTAAATCCGGACAACGCTTGCCACCTACGTATTACCCCGGCTGCTGGCACGTAGTTAGCC
+
CCCCCGGGGGGGGGGGGGGGGGGGGGGGGGGGGGGGGGGGGGGGGGGGGGGGGGGGGGGGGGGGGGGAFFGGGGGGGGGGGGGGGF@CFGGGGGGGGGGGGGGFGGGGGGGGGGGGGGGGGGGFGGFFEFGFFGGFGGGGGGGDDFGGGGGFGGG:;FGGGGFFGCAEGGGGGGGGGGGGGGFGGGGCFGGGGECFGGGGGFGFFGGFFGGGFGGFFAEGBGD9:A=;@GDFBFFFFFGGD6=FGGFFGFFFFBG?C9?B?BD>GG:???:7AAB>@*349>>>FFF01*,*.,(4:+-<>
@M04650:207:000000000-C238N:1:1101:18442:9736 2:N:0:19
GGACTACCGGGGTTTCTAATCCTGTTCGCTACCCATGCTTTCGCTCCTCAGTGTCAGTAACTGCCCAGAGACCTGCCTTCGCCATCGGTGTTCTTCCTGATATCTGCGCATTCCACCGCTACACCAGGAATTCCAGTCTCCCCTACAGCACTCCAGCCTGCCCGTATCGCCTGCACGCCCGAAGTTAAGCCTCGGGATTTCACAGACGACGCGACAAACCACCTACGAGCTCTTTACGCCCAGTAATTCCGGACAACGCTTGCACCCTACGTATTACCGCGGCTGCTGGCACGTAGTTAGC
+
CCCCCGGGGGGGGGGGGGGGGGGGGGGGGGGGGGGGGGGGGGGGGGGGGGGGGGGGGGGGGGGGGGGGGGGFGGFGGGGGGGGGGGGGGGGGGGGGGGGGGGGGG,EFGGGGGGGGGGGGGGGGGGGGGGGGGGGGGFEGGGGF?ECCGGFFGFG8@FEGGGGDGDGGGGGCFGFGGGGGGEBEFFGGCGGFFGGG7DFGGFG9FGGE=DGC@<DG588C@G?D8FFBDGB?AGF2@?GGGF?BGDA2FFFBB@G6F>BF::F<FGFF066?>G?<GGFBB(329???BG(A1::.(A>>A
@M04650:207:000000000-C238N:1:1101:28185:9738 2:N:0:19
GGACTACTGGGGTTTCTAATCCTGTTCGCTCCCCACGCTTTCGAGCCTCAGCGTCAGTTACAGTCCAGAGAGTCGCCTTCGCCACTGGTGTTCTTCCTAATCTCTACGCATTTCACCGCTACACTAGGAATTCCACTCTCCTCTCCTGCACTCTAGATACTCAGTTTGGAATGCAGTACTCGGGTTGAGCCCAAGTATTTCACATCCCACTTAAGTATCCGCCTACGCTCCCTTTACGCCCAATAAATCCGGATAACGCTCGCCACCTACGTATTACCGCGGCTGCTGGCACGTAGTTAGC
+
CCCCCGGGGGGGGGGGGGGGGGGGGGGGGGGGGGGGGGGGGGGEFFGGGGGGGGGGGGGGGGGGGFGGGGGGGGEGGGGFGGGGGGGGGGGGGGGGGGGGGGGGGFGGGEGGGGGGGGGGGFFGGGGGFDGGGGGGGGAFGGGFGFFGFGGFGGGGEFGFFGFCGGGGGGFGGGGGGGGCDFGDGGGGGGG6@F?CGCCGGFAFFGGFFGGGFGGGFFGGFG>DFFAFFGFBFGFFF?EFGF0;GDECFFF06>CEG?B6@FDFGGF??B::?@>AGF:9BFFFFFF:>C:EF0((4C<26
@M04650:207:000000000-C238N:1:1101:23774:9762 2:N:0:19
GGACTACCCGGGTTTCTAATCCTGTTTGCTCCCCACGCTTTCGCACCTGAGCGTCAGTCTTTGTCCAGGGGGCCGCCTTCGCCACCGGTATTCCTCCAGATCTCTACGCATTTCACCGCTACACCTGGAATTCTACCCCCCTCTACGAGACTCTAGCTTGCCAGTTTCAGATGCAATTCCCAAGTTAAGCTCGGGGCTTTCACATCTGACTTAATTGACCGCCTGCGTGCGCTTTACGCCCAGTAATTCCGATTAACGCTTGCACCCTCCGTATTACCGCGGCTGCTGGCACGGAGTTAGC
+
CCCCCGGGGGGCGGGGGGGGGGGGGGGGGGGGGGGGGGGGGGFGGGGGGFFGGGGGGGGGGGGGGGGGGGGGGGGGGGGGGGGGGGGGGGGGGGGGGFGEGFGGGFGGGGGGGGGGGGGGGGGGGGG@FFGGGGGGGGGGGGGFFGGDGEGFGGGGGGGGFGGGGGGGFGGGGGGGGGGGGFGDGFFFGGGGGGGGGGGGGAGF6FCF?GGDE7FGFCGGFGFFDFFF?G>;BGFFFFGGG??FFDA<FFFFFFGFGFB:::G<FGFFFB(4:F?FGGFFFFFB>:B>?GB?:(1(3;9<9
@M04650:207:000000000-C238N:1:1101:6463:9817 2:N:0:19
GGACTACCGGGGTTTCTAATCCTGTTTGCTCCCCACGCTTTCGAGCCTCAGCGTCAGTTACAGTCCAGAGAGTCGCCTTCGCCACTGGTGTTCTTCCTAATCTCTACTCATTTCACCGCTACACTAGGAATTCCACTCTCCCCTCCTGTACTCTAGATCTCCATTTTGGAATGCAGCCCCCAGGTTGAGCCCGAGTATTTCACATCCCACTTAAAGATCCGCCTACGCTCCCTTTACGCCCAGTAAATCCGGACAACGCTTGCCACCTACGTATTACCGCGGCCGCTGGCACGTTGTTCCC
+
CCCCC8FGGGGGGDGGGGGGGGGGGGGGGGDFGEFGG7BFFDE<FEGGFF<E7FFEDFGGGG9EFGGGFG?FFF@FGGGGGGDGGGG8FACFFGFGGF<EFFGGFGG,BEFGFGGGGEC=8>@E9:<EFEFFFADCFGFGCGGFGGG8F=CDFF9=9=D>=<,,7CDGG,@9DFGGF+=?E<BFG@,D7BCECEC>FGGFCFGFFF>>)77?C+=DA=EF2?AF2A@>9C(5B?F=:7EGF(267+));;A02>C6F(4:1<F0:@?F??1?)9:<GF?9>01((-1,(::96.((48)).
@M04650:207:000000000-C238N:1:1101:19097:9827 2:N:0:19
GGACTACCAGGGTTTCTAATCCTGTTTGCTCCCCACGCTTTCGCGCCTCAGCGTCAGTTGCGAGCCAAAGAGCCGCTTTCGCCACTGGTGTTCCTCCATATCTCTACGCATTTCACCGCTACACATGGAATTCCACTCTTCTCTCTCGCACTCAAGTCTTCCAGTTTCCAATGACCCTCCCCGGTTGAGCCGGGGGCTTTCACATCAGACTTAAAAAACCGCCTGCGCGCGCTTTACGCCCAATAATTCCGGACAACGCTTGCCACCTACGTATTACCGCGGCTGCTGGCACGTAGTTAGC
+
CCCCCGGGGGGGGGGGGGGGGGGGGGGGGGGGGGGGGGGGGGGGGGGGGGGGGGGGGGGGGGGGGGGGGGGGGGGGGGGGGGGGGGGGGGGGGGGGGGGGGGGGGGGGGGGGGGGGGGGGGGGGGGGGF<FFGGGGGGGFGGGFGGGGGGGFGG@DFFGGGGGGGGGGGGGGCFGGGGGEGGGGGGGFGGGGCGG54DFGGFGFFGGFFGGGEGGG49GGFGFFFF9D>GF>>EFAFFDCE?3:GFFFFFFFFFGFFBF?:6F?GGF?>?BBFGFFGGFFBFF9004>0E7914281FA56
@M04650:207:000000000-C238N:1:1101:20862:9845 2:N:0:19
GGACTACCGGGGTATCTAATCCTGTTTGCTCCCCACGCTTTCGCACCTGAGCGTCAGTCTTCGTCCAGGGGGCCGCCTTCGCCACCGGTATTCCTCCAGATCTCTACGCATTTCACCGCTACACCTGGAATTCTACCCCCCTCTACGAGACTCAAGCTTGCCAGTATCAGATGCAGTTCCCAGGTTGAGCCCGGGGATTTCACATCTGACTTAACAAACCGCCTGCGTGCGCTTTCCGCCCAGTAATTCCGATTCACGCTTGCCCCCTCCGTATTCCCGCGGCTGCTGGCCCGGCGTTAGC
+
CCCCCFFGGGGGGGGGGGGGGGGGGGGGGGGGGGGGGGGGGGGGGGEGGFGGGGGGGGGGGGGGGGGGGGGGFGGGGGDGGGGGGGGGGGGGGGGGGGGGGGFFGGGGGGD@FGGGGGGGGEFGGGGGGGFDFGGGGGCEEDEFGGGEEGGFGGGCGGCFFFCEFFGGGDFFCFCF?7CEFGGDFFGGFCFCEGGGGCEFGFG=FFC83CGCCFGFF(89(C(3:4>D?DBFFG))/,;8EF(.:C2:FF42<E*4C:BF??D(*243:?>2:E()+916>BF96<03(:(2,((39*466
@M04650:207:000000000-C238N:1:1101:11609:9849 2:N:0:19
GGACTACCCGGGTTTCTAATCCTGTTTGCTCCCCACGCTTTCGAGCCTCAGCGTCAGTTACAGACCAGAGAGCCGCCTTCGCCACTGGTGTTCCTCCATATATCTACGCATTTCACCGCTACACATGGAATTCCACTCTCCTCTTCTGCACTCAAGTCTCCCAGTTTCCAATGACCCTCCCCGGTTGAGCCGGGGGCTTTCACATCAGACTTAAGAAACCGCCTGCGCTCGCTTTACGCCCAATAAATCCGGACAACGCTTGCCACCTACGTATTACCGCGGCTGCTGGCACGTAGTTAGC
+
CCCCCGGGGGGGGGGGGGGGGGGGGGGGGGGGGGGGGGGGGGGGGGGGGGGGGGGGGGGGGGGGGGGGGGFGGGGGGGGGGGGGGGGGGGGGGGGGGGGGGGGGGGGGGGGGGGGGG:EGGGGGGGGGGFGGGGEGFFGGGGGFGGGGGFFFGFGGGGGGGGCFGGGGGGGGGGGGGGGGGGGGGGG6CFGCEGGCGDGGGFGFFG8=<DGGFGGGF1FG>GBFFF93>G6>FGFAFFGGG<:BC7ABGFF0(.11D9>B61F>DGF:3:?BFGFAGF00,4690<>)4E0?1281:G:96
@M04650:207:000000000-C238N:1:1101:20037:9888 2:N:0:19
GGACTACTAGGGTATCTAATCCTGTTTGCTCCCCACGCTTTCGCACCTGAGCGTCAGTCTTTGTCCAGGGGGCCGCCTTCGCCACCGGTATTCCTCCACATCTCTACGCATTTCACCGCTACACATGGAATTCTACCCCCCTCTACAAGACTCTAGCCACCCAGTTTCAGCTGCAATTCCCAAGTTAAGCCCGGGGCTTTCACACATAACTTAATCAACCGCCTGCGTGCGCGTTACGCCCAGAAATTCCGATTAACGCTTGCACCCTCCGTATTACCGCGGCTGCTCGCACGGAGGTATC
+
CC-C@GGF9FGFG@FFG9FGGDAEGGGFGGGGDGCECEDDFGCCFGGF8FG@EGGG@FFCDFCGFCFGGD:B@CG7FGGGGD:=7?+@FFGGFFC,:,=B5BEEECF+CEEGGGDGGC6C>FGF9,C,=,AF;C3AE8EGDGGFCB;@BFCFD9@3,@D,@FFGCCECFC;=CFCCFFCACDG7,=DE7,,4*4*/8/<@FFG=)*2/7*;DACFC+7EGBGF66A28;D69(2)(.,;81(((**.6:@0,2>5)72(3<(92>F:3:362(*,)+*,(4(19(38)4:4E6(-4(;)).
@M04650:207:000000000-C238N:1:1101:20632:9912 2:N:0:19
GGACTACAGGGGTTTCTAATCCTGTTCGCTCCCCACGCTTTCGAGCCTCAGCGTCAGTTACAGTCCAGAGAGTCGCCTTCGCCACTGGTGTTCTTCCTAATCTCTACGCATTTCACCGCTACACTAGGAATTCCACTCTCCTCTCCTGCACTCTAGATACTCAGTTTGGAATGCAGTACTCGGGTTGAGCCCAAGTATTTCACATCCCACTTAAGTATCCGCCTACGCTCCCTTTATGCCCAATAAATCCGGATAACGCTCGCCACCTACGTATTACCGCGGCTGCTGGCACGTAGTTAGC
+
CCCCCGGGGGGGGGGGGGGGGGGGGGGGGGGGGGGGGGGGGGGGGGGGGGGGGGGGGGGGGGGGGGGGGGGGGGGGGGGGGGGGGGGGGGGGGGGGGGGGGGGGGGGFGGGGGGGGGGGGGGGGGGGGGGGGGGGGGGGGGGGFGGGGGGGFGGGGGGGGGGGGGGGGDEGGGGGGGGGGGGGDFGGGGGGGGGFCFGGGGFGFFGCFBFGGEGDFFEGGFGFFFFFEFGFD@FF6FFGGGFFFFGE?CFFB658>FDF;@>GFGGFBBFF?7F?<FG01(-3>((82:E?G?F<<:FDBF
@M04650:207:000000000-C238N:1:1101:11368:9967 2:N:0:19
GGACTACTAGGGTTTCTAATCCTGTTTGCTCCCCACGCTTTCGCACCTGAGCGTCAGTCTTTGTCCAGGGGGCCGCCTTCGCCACCGGTATTCCTCCACATCTCTACGCATTTCACCGCTACACATGGAATTCTACCCCCCTCTACAAGACTCTAGCCAACCAGTTTCAGGTGCAATTCCCAAGTTAAGCTCGGGGCTTTCACATCTGACTTACTTGACCGCCTGCGTGCGCTTTACGCCCAGTAATTCCGATTAACGCTTGCACCCTCCGTATTACCGCGGCTGCTGGCACGGAGTTAGC
+
@B<CCD@FCGGGFC@FDFGGGGGGGG<FFFGDFGGGGG7BEFGGGGBF?FFFGEGGGFAFF,CFG9EFGEGGCEGEEFGGGGGGEFEGBCFFFGGFFGGGGGGGGGGGGCEGGGGDFGGGGGGGGFFGEFGGGGDC,8+@CGGFFFGGGGGFCFFGGGFCFF>FFGGGGGFCGFGF::7<CGGGFFGGGG979>CG:5CFFFGF+8:B5D:DE+;F6<FD>GFD;FBEDGFF>GFFFFG>EFB2*::<7?F::)9AC1038:G?FG?B?FB:0@2<F>(39>9>FFF03:796>F>F64<6
@M04650:207:000000000-C238N:1:1101:15937:9985 2:N:0:19
GGACTACTCGGGTTTCTAATCCTGTTTGCTCCCCACGCTTTCGCACCTGAGCGTCAGTCTTTGTCCAGGGGGCCGCCTTCGCCACCGGTATTCCTCCAGATCTCTACGCATTTCACCGCTACACCTGGAATTCTACCCCCCTCTACAAGACTCTAGCCTGCCAGTTTCGGATGCAGTTCCCAGGTTGAGCCCGGGGATTTCACATCCGACTTGACAGACCGCCTGCGTGCGCTTTACGCCCAGTAATTCCGATTAACGCTTGCACCCTCCGTATTACCGCGGCTGCTGGCACGGCGTTAGC
+
CCCCCGGGGGGGGEGGGGGGGGGGGGEFGGGGGGFEGGCGGGGDFGGGDFGGGGGGGGGGGGGGGGGGGEGFGGGGGGGFGGGGGGGGGGGGGGGGFDGGGFGGGGGGGGGGGGGGFGGGGGGGGCGGGGGGGGFD=8@:E=EFFFGGFCFFGGGFFFFGGGGGGGGFEGEGDFGGFGGGGFGGGGGGGGG7EC=ECGEFFFF67DFF@GDGAFC7A@GFFGFF(767:CB>FEFFFFGEGF:3DG)4:6460)9<C?FFB(7>9C??669B0C7AGG0;>;BFFFBF0=0<32114*-46
@M04650:207:000000000-C238N:1:1101:5188:9989 2:N:0:19
GGACTACCGGGGTATCTAATCCTGTTTGCTCCCCACGCTTTCGCACCTGAGCGTCAGTCTTTGTCCAGGGGGCCGCCTTCGCCACCGGTATTCCTCCACATCTCTACGCATTTCACCGCTACACATGGAATTCTACCCCCCTCTACAAGACTCTAGCCAACCAGTTTCAGATGCAATTCCCAAGTTAAGCTCGGGGCTTTCACATCTGACTTAATTGACCGCCTGCGTGCGCTTTACGCCCAGTAATTCCGATTAACGCTTGCACCCTCCGTATTCCCGCGGCTGCTGGCACGTAGTTAGC
+
CCCCCGGGGGGGGGGGGGGGGGGGGGGGGGGGGGGGGGGGGGGDGGGGGGGGGGGGGGGCEFGGGGGGGGGGGGGGGGGGGGGGGGGGGGGGGGGGGGGGGGGGGGGGGGGGGGGGGGGGGGGGGGGGGGGGGGGGDFDGGGGFGGGGF6FFGFGGGGGFGGGGGGGGGGGGGGGG?C?EFGGCFGGGFFCGGE5CDDGGC6;8CFCC5>FGF7D>FEFGFG@;?FBF?GF>BCFBFFGGD6?FGFAAGFFF?3D2>3(-33C>GGB6?F>1:G?27C<B999>>0)4(*(<3?0.4E<95
@M04650:207:000000000-C238N:1:1101:2286:10015 2:N:0:19
GGACTACACGGGTATCTAATCCTGTTTGCTCCCCACGCTTTCGCACCTCAGCGTCAGTCTTTGTCCAGGGGGCCGCCTTCGCCACCGGTATTCCTCCAGATCTCTACGCATTTCACCGCTACACCTGGAATTCTACCCCCCTCTACAAGACTCTAGCCTTCCAGTTTCGGATGCAGTTCCCAGGTTGAGCCCGGGGATTTCACATCCGACTTGACATACCGCCTTCGTTCGCTTTACGCCCAGTAATTCCGCTTAACGCTTGCACCCTCCGTATTACCGCGGCTGCTGGCACGGATTTATC
+
66-ACAFFGEG+C:FCFFFFFC<<FFACEFFF@FGC+@BFFACE7CCF,CDD@FCFEFAFEFFC9F98<,6C@F:EFEEFGEE@==>CGEFGD?4AE=,<ED;BEF,==+BFGAEFEFEC=B@<FFG8,CDFFAD<9,8@CDEFDFF,,,8<DFF,>:C,4@9,@;5@*4*@D79,5CFG?,,>F<C,42>1**:*1>F9+@CA7<4)(27<;**1+)>>059?(?080>09?FFA??5CE0?B>*):F49,3.5:C0934(55D23?B:1:0::A?C(2((6;0:?)(72+(((((34-.
@M04650:207:000000000-C238N:1:1101:26892:10016 2:N:0:19
GGACTACCCGGGTATCTAATCCTGTTTGCTCCCCACGCTTTCGCACCTGAGCGTCAGTCTTTGTCCAGGGGGCCGCCTTCGCCACCGGTATTCCTCCAGATCTCTACGCATTTCACCGCTACACCTGGAATTCTACCCCCCTCTACGAGACTCTAGCTTGCCAGTTTCAAATGCAGTTCCCACGTTAAGCGCGGGGATTTCACATCTGACTTAACAAACCGCCTGCGTGCGCTTTACGCCCAGTAATTCCGATTAACGCTTGCACCCTCCGTATTACCGCGGCTGCTGGCACGGAGTTAGC
+
CCCCCGGGGGGGGGGGGGGGGGGGGGGGGGGGFGGGGGGGGGGGGGGGGGGGGGGGGGGGGGGGGGGGGGGGGGGGGGGGGGGGGGGGGGGGGGGGGGGGGFFGGGGGGGGGGGGGGGGGGGGFFFGGGGFGGGGGGFDFGGGFGGGGEEGFGGGGGGGGGGFGFGGGGGGGGGGGCFGFGGGGGGGFFCCCCEEGDGGGGFGFFFCFFGFGFGGGFFFGFG><BFFEFGF>FEFA=?GGGFB:DDDDGFFF?@DFG?>B?FGFGGF?FF;FFFFFGG:>(4>>6?B?7A1A:(2,4*6A5
@M04650:207:000000000-C238N:1:1101:3800:10026 2:N:0:19
GGACTACAGGGGTATCTAATCCCGTTTGCTCCCCTGGCTTTCGCGCCTCAGCGTCAATGCCGGTCCAGGATGCCGCCTTCGCCACCGGTGTTCCTCCAGATATCTACGCATTTCACCGCTACACCTGGAATTCCGCATCCCTCTCCCGGATTCAAGCCAGCCAGTATCGAACGCAGTTCCCGGGTTGAGCCCGGGGCTTTCACGTTCGACTTAGCAGGCCGCCTACGCGCCCTTTACGCCCAGTAATTCCGAACAACGCTTGCCCCCTCTGTATTACCGCGGCTGCTGGCCCAGCGTTAGC
+
-BCCCFGGGGGGGDGGGGGGGGGGFGFGGGGGGGGGGGFGGGGGGGGGGGGGGGGCFGEFGCGGGGGGGGGGGGEGGGGGFGGEG@FGEGGGGGGGGGGGGGGGGGGGGGGGGGGGGEGGDGGGAG?FF,CEFGGGGC>GGGGFGGGG788AGGGDDGGFCFGGGGFF>*3@C>87ADFEF:8CGG>FGGGGGGGG)CC?DFG55CFEFGGGFCF+8(?D>3664?<D>)4>>GFAF?GGGFF:F>A4CF436:58F918?FG:FGF9(()).<<>GG:1(,423:?)4=0721((4C(46
@M04650:207:000000000-C238N:1:1101:15083:10034 2:N:0:19
GGACTACACGGGTTTCTAATCCTGTTTGCTCCCCACGCTTTCGCACCTGAGCGTCAGTCTTCGTCCAGGGGGCCGCCTTCGCCACCGGTATTCCTCCAGATCTCTACGCATTTCACCGCTACACCTGGAATTCTACCCCCCTCTACGAGACTCAAGCTTGCCAGTATCAGATGCAGTTCCCAGGTTGAGCCCGGGGATTTCACATCTGACTTAACAAACCGCCTGCGTGCGCTTTACGCCCAGTAATTCCGATTAACGCTTGCACCCTCCGTATTACCGCGGCTGCTGGCACGGAGTTCGC
+
CCCCCGGGGGGGGGGGGGGGGGGGGGGGGGGGGGGGGGGGGGGEGGGGEFGGGGGGGGGGFGGGGGGGG>FDGGGGGGGGGGGGGGGGGGGGGGFGGGGFGGGGGGGGGGGGGGGGGGGGEGGGGGGGGGGGGGGGGGGGGGGFGGGDEGGFGGGGGGFGGGFCFFGGGGG9DGGGFFGFGCFGGG>FGGGGGGGGGGGGGFGFAFGFFGGDFGGFF<GGF32:BFBDFGFFFGFFFBEGGFF?FG<AGFF:2:D<D?91:BG29FBB<F>BBG:DG7(-(166(4?F?G<C03(9?G2(4
@M04650:207:000000000-C238N:1:1101:9749:10038 2:N:0:19
GGACTACTCGGGTTTCTAATCCTGTTCGCTCCCCACGCTTTCGAGCCTCAGCGTCAGTTACAGTCCAGAGAGTCGCCTTCGCCACTGGTGTTCTTCCTAATCTCTACGCATTTCACCGCTACACTAGGAATTCCACTCTCCTCTCCTGCACTCTAGATACTCAGTTTGGAATGCAGTACTCGGGTTGAGCCCAAGTATTTCACATCCCACTTAAGTATCCGCCTACGCTCCCTTTACGCCCAATAAATCCGGATAACGCTCGCCACCTACGTATTACCGCGGCTGCTGGCACTTATTTAGC
+
CCCCCGGGGGGGGGGGGGGGGGGGGGGGGGGGGGGGGGGGGGGGGGGGGEGGGGGGGGGGGGGGGGFGCFGGGGGGGGGGGGGGGGGGGGGGGGGGGGGGGGGGGGGGGGGGGGGGGGGGGGGGGGGGGGGGGGGGGGGGGGGFGGGGGGGFGFGGGGGGFDGGGGGGGGGGGGGGGGCFDEGC>FEFFGFFGCG9@FGGGFCFFFGFFGGGCCGCFECGFGDAFFDF95@DBGFFFFGGG;(5DC<CGFB9;>G@*(,3::D9CEB<?>?BFG><F7(-40966:>D>C(+(.))-<<)-
@M04650:207:000000000-C238N:1:1101:7639:10045 2:N:0:19
GGACTACCCGGGTTTCTAATCCTGTTTGCTCCCCACGCTTTCGAGCCTCAGCGTCAGTTACAGTCCAGAGAGTCGCCTTCGCCACTGGTGTTCTTCCTAATCTCTACGCATTTCACCGCTACACTAGGAATTCCACTCTCCTCTCCTGCACTCTAGATACTCCGTTTGGAATGCAGTACTCGGGTTGAGCCCAATTATTTCACATCCCACTTAAGTATCCGCCTACGCTCCCTTTACGCCCAATAACTCCGGATAACGCTCGCCCCCTTCGTCTTACCGCGGCTGCTGGCACGTCGTTAGC
+
?CC@C,;C@C8+@,8;C,CFCEF-CFFFFFFCFGGC+@CEFFGCFCEFEC6E@FE7,9C,C,CFGGGG9CCEGGGGGGGGG:FEEFFCG@GGADGFGEFAF9D?DFCCEFECFG,FF:CDGE9AA=FBFCGGD94?F8,ABF87,4,,,,@+@DCC,=D9,C,AAD@++3@9AFAFFDFAF++3<+>8,>D?CC,72+@E++@+<C*3:CCF*+2=9EC9:C>4);>)095@2<A*=9@C*(/(2*)/:F),,.//C29;(1795E>0(((.,:(5FC((4(41(402(/(<36(46C06<
@M04650:207:000000000-C238N:1:1101:9211:10077 2:N:0:19
GGACTACAAGGGTATCTAATCCTGTTTGCTCCCCACGCTTTCGCACCTGAGCGTCAGTCTTTGTCCAGGGGGCCGCCTTCGCCACCGGTATTCCTCCACATCTCTACGCATTTCACCGCTACACATGGAATTCTACCCCCCTCTACAAGACTCTAGCCAACCAGTTTCAGATGCAATTCCCAAGTTAAGCTCGGGGCTTTCACATCTGACTTAATTGACCGCCTGCGTGCGCTTTACGCCCAGTAATTCCGATTAACGCTTGCACCCTCCGTATTACCGCGGCTTCTGGCACGCAGTTAGC
+
<CCCCGGGGGGGGGGGGGGGGGGGGGGGGGGGGGGGGGGGGGGGGGGGGDGGGGGGGGGGGGGGGGGGG7FGGFGGGGGGGGGDEGGGGGGGGGGGGGGGFCGGGGGGGGGGGGGGGGGGGGGGGFGEFGGGGGGGGGGGGGGFGGG8CEGFGGGAFEFFGGDCFGGGGGGGCGGFFGGGFCCCFGFCFGCG5?89?DFGGFGFACF65FGG<@CC+4CC0D0?<FFEFC9;>GFBBBGEC?(4*?<<CF6,3>D<G(7:BFG?GGF?FBFF6GFBCC10(6671:<227?9<(,-4F<)6
@M04650:207:000000000-C238N:1:1101:10584:10101 2:N:0:19
GGACTACAAGGGTATCTAATCCTGTTTGCTCCCCACGCTTTCGAGCCTCAGCGTCAGTTACAGACCAGAGAGCCGCCTTCGCCACTGGTGTTCCTCCATATATCTACGCATTTCACCGCTACACATGGAATTCCACTCTCCTCTTCTGCACTCAAGTCTCCCAGTTTCCAATGACCCTCCCCGGTTGAGCCGGGGGCTTTCACATCAGACTTAAGAAACCGCCTGCGCTCGCTTTACGCCCAATAAATCCGGACAACGCTTGCCACCTACGTATTACCGCGGCTGCTGGCACGTAGTTAGC
+
CCCCCGGGGGGGGGGGGGGGGGGGGGGGGGGGGGGGGGGGGGGGGGGGGGGGGDFGGGGGGGGGGGGGGGGGGGGGGGGGGGGGGGGGFGGGFGGGGGGGGGFGGGGGGGDCFGGGGGGGGGGGGGGGFFFGGGGGGGGGGGGFGGGGCCFFGGGGGGGGGGGGDFGGGGGGGGGGGGG>EGEGGGGGGGGGGGGGGDGGGA9FFGGFFGGGEGGGFFGGFG6@FFB3(:9BFCFAFFDG>:??GGFBGFF9<ED1/79?63<7CGFBF014<F7)9C<>FF0041:F(*4A???:1FD9-
@M04650:207:000000000-C238N:1:1101:9868:10124 2:N:0:19
GGACTACACGGGTTTCTAATCCTGTTTGCTCCCCACGCTTTCGAGCCTCAGCGTCAGTTACAGTCCAGAGAGTCGCCTTCGCCACTGGTGTTCTTCCTAATCTCTACGCATTTCACCGCTACACTAGGAATTCCACTCTCCCCTCCTGTACTCTAGATCCCCAGTTTGGAATGCAGCCCTCAGGTTGAGCCCAAGCATTTCACATCCCACTTAAAGATCCGCCTACGCTCCCTTTACGCCCAGTAAATCCGGACAACGCTTGCCACCTACGTATTACCGCGGCTGCTGGCACGTAGTTAGC
+
CCCCCGGGGGGGGGGGGGGGGGGGGGGGGGGGGGGGGGGGGGGGGGGGGGGGGGGGGGGGGGGGGGGGGGGGGGGGGGGGGGGGGGGGGGGGGGGGGGGGGGGGGGGGG>FEGGGGGGGGGGGGGGGGFFDGFGGGFGGGCGGFGGGFGGGFGGGGGGGGGGGGGGFGGGGGGGGGGGGGGGGGGGGGGGGGGGGCDGFFGFGFFGGFFGGGF@FFFECGFGF22@9A2D=2>E4:8@CFGFFFF7CEGFFF<BG;G@B<7?F2CDBFFF6?DFFFGG?9>(2>BF2:>G:F<4(4:F<95
@M04650:207:000000000-C238N:1:1101:23549:10140 2:N:0:19
GGACTACTCGGGTTTCTAATCCTGTTTGCTCCCCACGCTTTCGCACCTGAGCGTCAGTCTTTGTCCAGGGGGCCGCCTTCGCCACCGGTATTCCTCCACATCTCTACGCATTTCACCGCTACACATGGAATTCTACCCCCCTCTACAAGACTCTAGCCAACCAGTTTCAGATGCAATTCCCAAGTTAAGCTCGGGGCTTTCACATCTGACTTAATTGACCGCCTGCGTGCGCTTTACGCCCAGTAATTCCGATTAACGCTTGCCCCCTCCGTATTACCGCGGCTGCTGGCACGGAGTTAGC
+
CCCCCGGGGGGGGGGGGGGGGGGGGGGGGGGGGGGGGGGGGGGGGGGG=FEGEGGGGGFEFEGGGGGGGGEFGGGGGGGGGGGGGGGGGGGGGFFGGGGGGGGGGGGGGGGGGGGGGGGGGGGGGGGGGFGGGFGG8F6FGGGFFGD,8DGFGFGGGGGGFGGGGGGGFGGGGGGEFFGGGGDGGGGGGG,,4CEEGGGGGFGFFFFFFGGGFFFFF3EG@GFFFF0)(::;>CFFFFGGGFFFCFA<FFF?<)9<F:B?<FG(2A;1(861:C>AGG<F6;11>FFFFG0F?>F12C9AA
@M04650:207:000000000-C238N:1:1101:27502:10143 2:N:0:19
GGACTACCGGGGTTTCTAATCCTGTTTGCTCCCCACGCTTTCGTGCCTCAGCGTCAGTTACAGTCCAGAGAGCCGCCTTCGCTACTGGTGTTCCTCCTAATATCTACGCATTTCACCGCTACACTAGGAATTCCACTCTCCTCTCCTGCACTCAAGTCTTACAGTTCCAAAAGCTTACTACGGTTGAGCCGTAGCCTTTCACTTCTGGCTTGAAAGACCGCCTACGCACCCTTTACGCCCAGTAATTCCGGATAAAGCTAGCCCCCTCCGTATTACCCCTGCTGCTGGCACGTAGTTAGCC
+
CCCCCGGGGGGGGGGGGGGGGGGGGGGGGGGGGGGGGGGGGGGGGGGGGGGGGGGGGGGGGGGGGGGGGFGGGGGGGGGGGGGGGGGGGGGGGGGGGGGGGGGGGGGGGGGGGGGGGGGGGGGGGGGGGGGGGGGGGGGGGGGFGGGGGGGFGFGGGGGGGGGGGGFFGGGGGGGGGGGFFFC8FCFGGGGGGGGGGGGGGFFFFGGFEFFGDGF>44D5>GFFFFBBBGFFFGF<)88FE?;E>DEFCA:13@F)*43>)(9<GG>(46?FFGAFG*((,.5:???0?C2*.3:(5+.)5
@M04650:207:000000000-C238N:1:1101:10680:10163 2:N:0:19
GGACTACTCGGGTTTCTAATCCTGTTTGCTCCCCACGCTTTCGCACCTGAGCGTCAGTCTTTGTCCAGGGGGCCGCCTTCGCCACCGGTATTCCTCCACATCTCTACGCATTTCACCGCTACACATGGAATTCTACCCCCCTCTACAAGACTCTAGCCAACCAGTTTCAGATGCAATTCCCAAGTTAAGCTCGGGGCTTTCACATCTGACTTAATTGACCGCCTGCGTGCGCTTTACGCCCAGTAATTCCGATTAACGCTTGCACCCTCCGTATTACCGCGGCTGCTGGCACGTAGTTAGC
+
CCCCCGGGGGGGGGGGGGGGGGGGGGGGGGGGGGGGGGGGGGGGGGGGGGGGGGGGGGGGGGGGGGGGGGGGGGGGGGGGGGGGGGGGGGGFGGGGGGGGGGGGGGGGGEFFGGGGGEGGGGGGGGGGGGGGGGGGGGDEEGGFGGFDDECCGGG<FGGGGGGGGGGGGGGGGGGFFGGGGCGGGGGGGC?CGGGDGGGFDCFFFGGFFGFGFG7CFEGGFGFFFFBFFD>F9GF278ACEBFFGGAF=?F(,77<F(3:66<?CG<?<FB?:G:AGD?;BB0,4<)).:1<?((.30-6.
@M04650:207:000000000-C238N:1:1101:7722:10171 2:N:0:19
GGACTACAGGGGTTTCTAATCCTGTTTGCTCCCCACGCTTTCGCACCTGAGCGTCAGTCTTCGTCCAGGGGGCCGCCTTCGCCACCGGTATTCCTCCAGATCTCTACGCATTTCACCGCTACACCTGGAATTCTACCCCCCTCTACGAGACTCAAGCTTGCCAGTATCAGATGCAGTTCCCAGGTTGAGCCCGGGGATTTCACATCTGACTTAACAAACCGCCTGCGTGCGCTTTACGCCCAGTAATTCCGATTAACGCTTGCACCCTCCGTATTACCGCGGCTGCTGGCACGGAGTTAGC
+
CCCCCGGGGGGGGGGGGGGGGGGGGGGGGGGGGGGGGCGGGGGGGGGGGFGGGGGDEFFFGFDFGGGCFCEGGGGGGGGGFGGGGGGEGGFFGGGGGGGFGGGGFGGGGGGEGGGGGGGGGGG?FCFFCGGFGGGGGGGCECGFABE>EGG5DDGGGGFCGGG?FGGGGFFGGG7FGGGFEFG>FGFEGGGDEDCEDDCGGFGF+CFFEFGGFGGFFDGFFC@DB>>::D>FBGFFFFGGG:1?7:A>FF9(,57:F<>:?FGFGGFB(3>:BG>9CF?B>9>>9?7?(7(<8063(@).6
@M04650:207:000000000-C238N:1:1101:13391:10202 2:N:0:19
GGACTACCGGGGTTTCTAATCCTGTTCGCTACCCATGCTTTCGCTCCTCAGCGTCAGTTACTACCCAGAGACCCGCCTTCGCCACCGGTGTTCCTCCTGATATCTGCGCATTTCACCGCTACACCAGGAATTCCAGTCTCCCCTGTAGTACTCAAGTCTGCCCGTATCGCCTGCACGCCCCCAGTTAAGCTGGAGGATTTCACAGACGACGCGACAAACCGCCTACGAGCTCTTTACGCCCAGTAATTCCGGACAACGCTCGCACCCTACGTATTACCGCGGCTGCTGGCACGTATTTGGC
+
CCCCCGGGGGGGGGGGGGGGGGGGGGGFGGGGGGGGGGGGGGGGGGGGGGGGGGGGGFGGGGGGGGGGGGGGFGGGGGGGGGGGDGGGFGGGGGGGGGGGGCFGGGGGGGGGGGGGGGDDGGGGGGGCFFGGGGGGGGCGGGGFGGGGFF=DFGGGFFGGGGGGFGGGEGGGFCCGFGFGGGGGF<DDGGGGGGGGGFGFGAFFF;CEFDGGFGGGF@FGFGFF?:1><D084E44F?GGGFF>F=>2FFFF(55:F97(,-9>GG0021608E:<FGFF>9BFB?0:(:0C?:(),<663
@M04650:207:000000000-C238N:1:1101:26880:10213 2:N:0:19
GGACTACCCGGGTTTCTAATCCTGTTTGCTCCCCACGCTTTCGCACCTGAGCGTCAGTCTTTGTCCAGGGGGCCGCCTTCGCCACCGGTATTCCTCCACATCTCTACGCATTTCACCGCTACACATGGAATTCTACCCCCCTCTACAGTACTCTAGTCAACCAGTTTCAGATGCAATTCCCAAGTTAAGCTCGGGGCTTTCACATCTGACTTAATTGACCGCCTGCGTGCGCTTTACGCCCAGTAATTCCGATTAACGCTTGCACCCTCCGTATTACCGCGGCTGCTGGCACGGAGTTAGC
+
CCCCCGGFFGGGGGGGGGGGGGGGGG<FGGGGGGGGGGGGGGGG@FGG8FGGGGGGGC<CC<F9FGGGCGCCGGGGGGGGGFGGGGGGG7=FGGGGGGEGFFGGG9FDFGGGGGGGGGGGDGFGCFFGGGGFGCGD,@+@E6EF=F;,3@EFGGGG,E,EEG6FF9EFFBFFGGC9CCFDFGGGGGGFCF@F:EG*4CGGGFGFFG>A?GF+7:++;CGGFGFF05:.(>0>>/><FFGGGF??GGA2:=)(-77<72>FB:C)7EF<?:>F:C0)<F:>B(7;FF2)(:(<((214F)-.
@M04650:207:000000000-C238N:1:1101:24521:10227 2:N:0:19
GGACTACCAGGGTATCTAATCCTGTTTGCTCCCCACGCTTTCGCACCTGAGCGTCAGTCTTCGTCCAGGGGGCCGCCTTCGCCACCGGTATTCCTCCAGATCTCTACGCATTTCACCGCTACACCTGGAATTCTACCCCCCTCTACGAGACTCTAGCTTGCCAGTTTCAAATGCAGTTCCCACGTTAAGCGCGGGGATTTCACATCTGACTTAACAAACCGCCTGCGTGCGCTTTACGCCCAGTAATTCCGATTAACGCTTGCACCCTCCGTATTACCGCGGCTGCTGGCACGGAGTTAGC
+
CCCCCGGGGGGGGGGGGGGGGGGGGGGGGGGGGGGGGGGGGGGGGGGGGGGGGGGGGGGGGGGGGGGGGGGGGGGGGGGGGGGGGGGGGGGGGGGGGGGGGGGGFGGGGGGGGGGGGGGGEFFGGGGGGGGGGGGGGGGGGGGFGGGDFGGFGGGGGGGGGGGGGGGGGGGGGGGGGGGFGGGGGGGGGGDGGGGGGGGGGAFFFGGFFGGGFGGGFFGGFGBF?FBE?G>>;EFFF:DGGFF?G7<AFF:3?EGBGFFFF?GFDF821:>6?F:>FFBFF>;B;FFBFE:FBB99?G9<6
@M04650:207:000000000-C238N:1:1101:9861:10236 2:N:0:19
GGACTACCAGGGTTTCTAATCCTGTTTGCTCCCCACGCTTTCGCACCTGAGCGTCAGTCTTTGTCCAGGGGGCCGCCTTCGCCACCGGTATTCCTCCACATCTCTACGCATTTCACCGCTACACATGGAATTCTACCCCCCTCTACAAGACTCTAGCCAACCAGTTTCAGATGCAATTCCCAAGTTAAGCTCGGGGCTTTCACAGCTGACTTAATTGACCGCCTGCGTGCGCTTTACGCCCAGTAATTCCGATTAACGCTTGCACCCTCCGTATTACCGCTGCTGCTGGCACGGAGTTAGC
+
CCCCCGGGGGGGGGGGGGGGGGGGGGGGGGGGGGGGGGGGGGGGGGGGGFGGGG@FEFFGGGGGGGGGGGGGGGCGCGGGGGEGGFGG=FGGGGGGGGGGGFGGGGFEEEGEFGGGGGEGGGFDECGGGGGFGGFFF8ECEDGFCFGG>FGFGGFFFFGGGGEEFCFCGGFGFFGDGDFGGGGGGCEGGE,CEGGDDGCFC>FC+/?;BGGGFG7FC)>7>GFFFF9><D0,1CFFFBDGC??2D7)4CB4,4)7::86??:FBGG?::((38F>29:2((-()5),:3C093;F(2A4<<
@M04650:207:000000000-C238N:1:1101:10678:10241 2:N:0:19
GGACTACCGGGGTATCTAATCCTGTTTGCTCCCCACGCTTTCGAGCCTCAGCGTCAGTTACAGTCCAGAGAGTCGCCTTCGCCACTGGTGTTCTTCCTAATCTCTACGCATTTCACCGCTACACCTGGAATTCTACCCCCCTCTACAAGACTCTAGCCAACCAGTTTCAGATGCAATTCCCAAGTTAAGCTCGGGGCTTTCACATCTGACTTAATTGACCGCCTGCGTGCGCTTTACGCCCAGTAATTCCGATTAACGCTTGCACCCTCCGTATTACCGCGGCTGCTGGCACGGCGTTAGC
+
CCCCCGGGGGGGGGGGGGGGGGGGGGGGGGGGGGGGGGGGGGGGGGGGGGGGGGGGGEFGGGGGGGGGGGGGGGGGGGGGGGGGGGGGFGGGGGFGGGGGGGGGGGGGGGGGGGGGGGGCGGGGGGGGGGGGGGGGGGGGDGGFGGGGGGGFGGGGGGGGGGGGFGGGGGGGGGGAFFFGGGGGGGGDGFGGECGDGDGGFFGFFFGFFGGGFGGGCEGFBGF6;FBFFC>>>GFFFFEFCD?7F7<9D?FBFFGFFB>?<B<26C1((4;?0C7AG73>BFFFBBB::C?FB002,C(-5
@M04650:207:000000000-C238N:1:1101:27626:10248 2:N:0:19
GGACTACCCGGGTTTCTAATCCTGTTTGCTCCCCACGCTTTCGAGCCTCAGCGTCAGTTACAGTCCAGAGAGTCGCCTTCGCCACTGGTGTTCTTCCATATCTCTGCGCATTTCACCGCTACACATGGAATTCCACTCTCCTCTTCTGCACTCAAGTCTCCCAGTTTCCAATGACCCTCCCCGGTTGAGCCGGGGGCTTTCACATCAGACTTAAGAAACCGCCTGCGCTCGCTTTACGCCCAATAAATCCGGACAACGCTTGCCACCTACGTATTACCGCGGCTGCTGGCACGTCGTTAGC
+
CCCCCFGGGGGGGGGGGGGGGGGGGGGGGGGGGGGGGGGGGGEFGGGGGFDGGGGGGGGGGGGGGGGGGGGGGGGGGGGGGGGGGGFGFGGGGGGGGGGFFGGGFGGGGGGGGGGGGGEGGGGGGGFGFEFGGGGGFCEFGFFCFGGGFFGFGGGGGGGFCFFFFGGGGGGGGGFFGFFEDGEDGGGGGGGGGCGDGGGGGFGFFGGFEFGGFGFGF@GGFG@@@F1:>D1;?GF2@(AEG<:<GFAADFF2?BG0D1902:<87E04(,834<2<C7:9B9>F9??>?DFG2:(,4E?<:
@M04650:207:000000000-C238N:1:1101:23038:10276 2:N:0:19
GGACTACAAGGGTTTCTAATCCTGTTTGCTCCCCACGCTTTCGTGCCTCAGCGTCAGTTACAGTCCAGAGAGCCGCCTTCGCTACTGGTGTTCCTCCTAATATCTACGCATTTCACCGCTACACTAGGAATTCCACTCTCCTCTCCTGCACTCAAGTCTTACAGTTCCAAAAGCTTACTACGGTTGAGCCGTAGCCTTTCACTTCTGGCTTGAAAGACCGCCTACGCACCCTTTACGCCCAGGAATTCCGGATAACGCTAGCCCCCTACGTATTACCGCGGCTGCTGGCAGGGAGTTAGCC
+
CCCCCGGGGGGGGGGGGGGGGGFGGGGGGGGGGGGGGGGGGGGGGGGFGGGGGGGGGFGGGGGGGGGGGGGGGGGGGGGGGGFGGGGGGGFGGGGGGGGGGGGGGGGGGGGGGGGGGGGGGGGGFGGGGGGGGGFGGGFGGGF9DFGGFFD?FGGGGFGGGGGGGGGGGGGFGDCE=DFFGGGGGGGGG?CECEEGFGGG?FGFFGGFE*95=CGGFDGGFG@DFFF>9GDDFFF:5;EG*(((8C;3:=D;0>D7*2,3;?G7CE(-432>9A9AF50,4((,())31*(*(,(4:+.45
@M04650:207:000000000-C238N:1:1101:8030:10290 2:N:0:19
GGACTACAAGGGTTTCTAATCCTGTTTGCTCCCCACGCTTTCGCACCTGAGCGTCAGTCTTTGTCCAGGGGGCCGCCTTCGCCACCGGTATTCCTCCACATCTCTACGCATTTCACCGCTACACATGGAATTCTACCCCCCTCTACAAGACTCTAGCCAACCAGTTTCAGATGCAATTCCCAAGTTAAGCTCGGGGCTTTCACATCTGACTTAATTGACCGCCTGCGTGCGCTTTACGCCCCGTAATTCCGATTAACGCTTGCACCCTCCGTATTACCGCGGCTGCTGGCACGGAGTTAGC
+
CCCCCGGGGGGGGGGGGGGGGGGGFGGGGGGGGGGGGGGGGGGGGGGGGD8FGGGGGFGGGGGGGGGGGGGGGGGGGGGGGGGGGGGDFGGGGGGGGGGGGGGGGFGGGGDFGGGGGGGGGGGGGGGGGGGGGGGFFC=FGGGFFFGDFFGFGGGFGGGGGFEGFFGGGCEGGGGGADGGGFGGGGGGGG@FEGGGGGF8+BFF>FFFEFGGE77:FEGGFGBFFFFFFGBF1EFFFFGGG00<3DB9FF;6<EDDGFF((,9<FGF?:B>BBF?4AF?F>3,761))5C:FB(((4@))6
@M04650:207:000000000-C238N:1:1101:10706:10301 2:N:0:19
GGACTACCGGGGTTTCTAATCCTGTTCGCTACCCATGCTTTCGCTCCTCAGTGTCAGTAACTGCCCAGAGACCTGCCTTCGCCATCGGTGTTCTTCCTGATATCTGCGCATTCCACCGCTACACCAGGAATTCCAGTCTCCCCTACAGCACTCCAGCCTGCCCGTATCGCCTGCACGCCCGAAGTTAAGCCTCGGGATTTCACAGACGACGCGACAAACCACCTACGAGCTCTTTACGCCCAGTAATTCCGGACAACGCTTGCACCCTACGTATTACCGCGGCGGCTGGCACGTAGTTAGC
+
CCCCCGGGGGGGGGGGGGGGGGGGGGGGGGGGGGGGGGGGGGGGGGGGGGGGGGGAFGGGGGGGGGGGGGGGGGGGGFGGFGFGGFGGGGGGGGGGGGGGGGGGGGGGGGGGGGFFGGGCGEGGGGGGGGGGGGGGGGGG9DC5DFGGGGGFFGGFCGGGGGGDECFD8+3+=ACFGGGGG*B@5@><938<6AEEG>,9B9D@A;959CDD@)))0(=C@G6@FF?>;G1?9C?2628EC(((2>4AFFF61:C:C>6?(-1)9::(((4<BG?>CD<(74(((,((-C:C141,8?)).
@M04650:207:000000000-C238N:1:1101:9262:10362 2:N:0:19
GGACTACAGGGGTTTCTAATCCTGTTTGCTCCCCACGCTTTCGCACCTGAGCGTCAGTCTTCGTCCAGGGGGCCGCCTTCGCCACCGGTATTCCTCCAGATCTCTACGCATTTCACCGCTACACCTGGAATTCTACCCCCCTCTACGAGACTCAAGCTTGCCAGTATCAGATGCAGTTCCCAGGTTGAGCCCGGGGATTTCACATCTGACTTAACAAACCGCCTGCGTGCGCTTTACGCCCAGTAATTCCGATTAACGCTTGCACCCTCCGTATTACCGCGGCTGATGGCACGGCGTTAGC
+
CCCCCGGGGGGGGGGGGGGGGGGGGGGGGGFGGGGGGGGGGGGGGGGGGFGGGGGGCGGGGGGGGGGGGGDGGGGGGGGGCEGGGGCGGGGGGGGGGFCFGGGGGGGGGGGGGFGGGDDDEGGGGCEFGGGGGGGGF8FEGGGFGGGEGEGFGGGGGCFGGEF6FDGGGGGF>@9CEFGGGFF>FCGFGFD?5CC53<GGGFGFF;C;?GGF67CC48FC>DB;?>>>?DFB;:><F:*?E<23**)6>6F<6B3<G<B6<FG7C;12469?<C(<?F06;(,3((.)5*(A13((-C0(.
@M04650:207:000000000-C238N:1:1101:19092:10368 2:N:0:19
GGACTACAAGGGTATCTAATCCTGTTTGCTCCCCACGCTTTCGCACCTGAGCGTCAGTCTTCGTCCAGGGGGCCGCCTTCGCCACCGGTATTCCTCCAGATCTCTACGCATTTCACCGCTACACATGGAATTCTACCCCCCTCTACAAGACTCTAGCCAACCAGTTTCAGATGCAATTCCCAAGTTAAGCCCGGGGATTTCACATCTAACTTAATCAACCGCCTGCGTGCGCTTTACGCCCAGTAATTCCGATTAACGCTTGCACCCTCCGTATTACCGCTGCTGCTGGCACGGAGTTAGC
+
CCCCCGGGGGGGGGGGGGGGGGGGGGGGGGGGGGGGGGGGGGGGGGGGGGGGGGGGGGGGGGFGGGGGFG>CGGGGGGGGGGGGGGGGGGGGGGGGGGGGGGGGGGGGDGGGGGGGGGGGGGGGGFGGGGGGGGGGGGGGGGGFGGGGGGGFGFGGGFFGGGGGGGGGGGGGDGGGGGGGGGGGGGGGGGGGGG5CGGFG=6CFA77AEGGGEGGGFFGGFGFFFF@5;C;B>EFFFBGCE:?B7FAFGFFF?@C>GBFF6(/2CG??F<1-4FBDGF<(,4(3)5)2(*(04>0;:F)66
@M04650:207:000000000-C238N:1:1101:27592:10374 2:N:0:19
GGACTACAAGGGTTTCTAATCCTGTTTGCTCCCCACGCTTTCGCACCTGAGCGTCAGTCTTTGTCCAGGGGGCCGCCTTCGCCACCGGTATTCCTCCAGATCTCTACGCATTTCACCGCTACACCTGGAATTCTACCCCCCTCTACAAGACTCTAGCTGGACAGTTTTAAATGCAATTCCCAGGTTGAGCCCGGGGCTTTCACATCTAACTTATCCAACCGCCTGCGTGCGCTTTACGCCCAGTAATTCCGATTAACGCTTGCACCCTCCGTATTACCGCGGCTGCTGGCACGGATTTCGC
+
CCCCCGGGGGGGGGGGGGGGGGGGGGGGGGGGGGGGGGGGGGGGGGGGGGGGGGGGGGGGGGGGGGGGGGGGGGGGGGGGGGGGGGGGGDGGGGGGGGGGGGGGGGGGGGGGGGGGGGGGGGGGGGGCFGGGGGGGGGGGGGGFGGGGFGGFGGGGGGGGGGGGEFEGGFGGGGGGFGGGGFFGGGGGGGGGGGCGGDGGGFGFFGG=CGGG@GGCF)>C1CBFFFFFFGFFFGFDFFGGGFFFCCDFGFF(4>D<F?9?18GFGGF?((3:?F7AGD(266>B9BB?7EBC122(,<)44
@M04650:207:000000000-C238N:1:1101:14281:10385 2:N:0:19
GGACTACCGGGGTATCTAATCCTGTTTGCTCCCCACGCTTTCGTGCCTCAGCGTCAGTTACAGTCCAGAGAGCCGCCTTCGCTACTGGTGTTCCTCCTAATATCTACGCATTTCACCGCTACACTAGGAATTCCACTCTCCCCTCCTGTACTCTAGATCCCCAGTTTGGAATGCAGCCCCCAGGTTGAGCCCGGGGATTTCACATCCGACTTGACAGACCGCCTGCGTGCGCTTTACGCCCAGTAATTCCGCTTAACGCTTGCACCCTCCGTATTACCGCGGCTGCTGGCACGGAGTTAGC
+
CCCCCGGGGGGGGGGGGGGGGFGGGGGFGGGGGGGGGGGGGGGFGGGFFFGGGGGGGGGGGGGGGGGGFGGGGGGGGGGGGGFGCFFGGGGGGGGGGGGGGEDGGGAEGGGGGGGFGGGGGEFGGGGGEEDAE9;ACFGGFGGFC@FGGFFDGCCGCCECFFFE<DFG8FGGFGFFGGGGEEG8@FCFGGFGDECEGGGGGACCA?<DFDG4>C<CFDGG;GFFFF0=7<;6(:).8:EE51:?*?A6CFF(8)39>61(8?C?CC28?B6(8*.<CG?9>B>((208?C4?:9>(4;4).
@M04650:207:000000000-C238N:1:1101:15148:10389 2:N:0:19
GGACTACCCGGGTATCTAATCCTGTTTGCTCCCCACGCTTTCGCACCTGAGCGTCAGTCTTTGTCCAGGGGGCCGCCTTCGCCACCGGTATTCCTCCAGATCTCTACGCATTTCACCGCTACACCTGGAATTCTACCCCCCTCTACAAGACTCTAGCCTGCCAGTTTCGGATGCAGTTCCCAGGTTGAGCCCGGGGATTTCACATCCGACTTGACAGACCGCCTGCGTGCGCTTTACGCCCAGTAATTCCGATTAACGCTTGCACCCTCCGTATTACCGCGTCTGCTGGCACGGCGTTAGC
+
CCCCCGGGGGGGGGGGGGGGGGGGGGGGGGGGGGGGGGGGGGGGGGGGGGGGGGGGDGGGGGGGGGGGGGGGGGGGGGGGGGGGGGDGGGGGGFGGGGGGFGGGGGGGGGGGGGGGGGGGGGGGGGGGGGGGGGGGGGGGGDGFGGGDFFGFGFDFGGGGGGGGGGGGGGGGGG7FEGGGGFFGGA,DFGGGGGCE3DFFGFGFFGGA;GGG<GFGF@GGFGFB<<9<:G>>95>BF?EEG6?FGGBFGFF::>D4C1(16:C>FGFFFF91(;8)0?(36,4((:<24*(343(49E6(.
@M04650:207:000000000-C238N:1:1101:17003:10390 2:N:0:19
GGACTACTCGGGTTTCTAATCCTGTTTGCTCCCCACGCTTTCGCACCTGAGCGTCAGTCTTTGTCCAGGGGGCCGCCTTCGCCACCGGTATTCCTCCAGATCTCTACGCATTTCACCGCTACACCTGGAATTCTACCCCCCTCTACAAGACTCTAGCCTGCCAGTTTCGGATGCAGTTCCCAGGTTGAGCCCGGGGATTTCACATCCGACTTGACAGACCGCCTGCGTGCGCTTTACGCCCAATAAATCCGGATAACGCTCGCCCCCTACGTATTACCGCGGCTGCTGGCACGGAGTTATC
+
CCCCCGGGGGGGGGGGGGGGGGGGGGGGGGGGGGGGGGGGGGGGGGGGGGGGFGGGGGGGGGGGGGGGGCFGGGGGGGGGGGGGGGGGGGGGGGGGGGGGGGGGGGGGGGGGGGGGGGGGGGGGGGGGGFGGGGGGFGEGGGGFGGGGGFGFGGAEFGGFFGGFGGGGGGEGGGFGGGGGGFGDFGGCFGGGED=CDGGGGFGFFCGFDGGGFGGGF@FF0C>B?FFFFGFB>CFDF:EEG004>F>AGFFF<BG2C241<979*236:1?F)+4<FF:609(,(4)427(<:1923E)).
@M04650:207:000000000-C238N:1:1101:28180:10392 2:N:0:19
GGACTACTGGGGTATCTAATCCTGTTTGCTCCCCACGCTTTCGCACCTGAGCGTCAGTCTTTGTCCAGGGGGCCGCCTTCGCCACCGGTATTCCTCCACATCTCTACGCATTTCACCGCTACACATGGAATTCTACCCCCCTCTACAAGACTCTAGCCAACCAGTTTCAGATGCAATTCCCAAGTTAAGCTCGGGGCTTTCACATCTGACTTAATTGACCGCCTGCGTGCGCTTTACGCCCAGTAATTCCGATTAACGCTTGCACCCTCCGTATTACCGCGGCTGCTGGCCCGGAGTTAGC
+
CCCCCGGGGGGGGGGGGGGGGGGGGGGGGGGGGGGGGGGGGGGGGGGGCFGGGGGGGFGFAFFFFFFGGGGGGCFGGGGGGGGG:FFGGGGGGGGGGFGGGGGGGGGGGGGGGGGGGGGGGGGGGFGGCGGGGGGDGF6FEGGFGGDE98CFGGGGF:DFGGGGGGGGGGCFFCGGAFGA,36>FFFCFG9C5187CGGGFFGAFF7BEFGGFFFGFEGG@D>02FFF<D;;FC>9=0CGG::?FFBBDFF12>3AG<9?FFF<C@<6(:>F4E3<7C:>F09>;?F)8E(:9(,98GF2:
@M04650:207:000000000-C238N:1:1101:6409:10432 2:N:0:19
GGACTACAGGGGTTTCTAATCCTGTTCGCTACCCATGCTTTCGCTCCTCAGTGTCAGTAACTGCCCAGAGACCTGCCTTCGCCATCGGTGTTCTTCCTGATATCTGCGCATTCCACCGCTACACCAGGAATTCCAGTCTCCCCTACAGCACTCCAGCCTGCCCGTATCGCCTGCACGCCCGAAGTTAAGCCTCGGGATTTCACAGACGCCGCGACAACCCACCTACGACCTCTTTACGCCCAGTAATTCCGGACAACGCTTGCACCCTCCGTATTACCGCGGCTTCTGGCACGTATTTAGC
+
CCCCCGGGGGGGGGGGGGGGGGGGGGGGGGGGGGGGGGGGGGGGEGEGGGGGGGGGGGGGGGGGGGGGGFFGGGGGGGGGGGGDGGGCFGGGGGGGGGGGFGGGG;<FGGGGGFGGGGGGGGGGGGG7?FFGGG;9=>DGFCEF6FG=EGGFGDF?ADDDDFDGG@FG+=E+?F8DGGF8@F63@CC7AFG?>;C**;>:F>F=;*;549CD@4C).(=DFD<8(615(:(5?F4<F:GGC:,.:C:4F4?((.1(9(3(,(/5FFB:(,(((2,)3:(3632((4-6)<(3-,4)5<4-.
@M04650:207:000000000-C238N:1:1101:17381:10441 2:N:0:19
GGACTACAAGGGTTTCTAATCCTGTTTGCTCCCCACGCTTTCGCACCTGAGCGTCAGTCTTTGTCCAGGGGGCCGCCTTCGCCACCGGTATTCCTCCACATCTCTACGCATTTCACCGCTACACATGGAATTCTACCCCCCTCTACAAGACTCTAGCCAACCAGTTTCAGATGCAATTCCCAAGTTAAGCTCGGGGCTTTCACATCTGACTTAATTGACCGCCTGCGTGCGCTTTACGCCCAGTAATTCCGGACAACGCTTGCACCCTACGTATTACCGCGGCTGCTGGCACGTAGTTAGC
+
CCCCCGGGGGGGGGGGGGGGGGGGGGGGGGGGGGGGGGGGGGGGGGGGFGGGGGGGGGGGGGGGGGGGGGGGGGGGGGGGGGGGGGGGGGGGGGGGGGGGGGGGGGGGGGGGGGGGGGGGGGGGGGGGGGGGGGGGGGFGGGGFGGCGEGGFGGGGGGGGGGGGGGGGGGGGGGGGGGGGGGGGGGGGGG;FGGGC5?EFGAFFFGGFEGGGFFGC7>GGBGF@<FFE1D@>>GFDFFGGGFBFGGBFGFFF?FGBF>;BFFG76C???BBFFGF2CGFFBB>BFFB:0=3C28?:?GD4<
@M04650:207:000000000-C238N:1:1101:11196:10442 2:N:0:19
GGACTACCCGGGTTTCTAATCCTGTTTGCTCCCCACGCTTTCGCACCTGAGCGTCAGTCTTTGTCCAGGGGGCCGCCTTCGCCACCGGTATTCCTCCACATCTCTACGCATTTCACCGCTACACATGGAATTCTACCCCCCTCTACAAGACTCTAGCCAACCAGTTTCAGATGCAATTCCCAAGTTAAGCTCGGGGCTTTCACATCTGACTTAATTGACCGCCTGCGTGCGCTTTACGCCCAGTAATTCCGATTAACGCTTGCACCCTCCGTATTACCGCGGCTGCTGGCACGGAGTTAGC
+
CCCCCGGGGGGGFGGGGGGGGGGGGGGGGGGGGGGGGGGGGGGGGGGGGGGGGGGGGCFFGGGGGGGGGGGGGGGGGGGGGGEGGGGGDGFDGGFGFGGGGGGGGGGGGGGGFGGGGGGGGGGGGGGGGGGGGGGGFGFGGGGFDGGGGGGFGGGGGGGGGGGGGGGGGGGFGGGGCGGGGGGGGGGGGGEFEGGGDGFC88BFFG+@CD7CEFFF=4+;2DFDFF;;@DF>0=>BFF>EG<F>GGF2>F:6::<<F?BBFB<?DG04039BBF?BGG?>;>>91(88:=BFFF(2289A<
@M04650:207:000000000-C238N:1:1101:8448:10491 2:N:0:19
GGACTACTAGGGTTTCTAATCCTGTTTGCTCCCCACGCTTTCGCACCTGAGCGTCAGTCTTCGTCCAGGGGGCCGCCTTCGCCACCGGTATTCCTCCAGATCTCTACGCATTTCACCGCTACACCTGGAATTCTACCCCCCTCTACAAGACTCTAGCCTGCCAGTTTCGGATGCAGTTCCCAGGTTGAGCCCGGGGATTTCACATCCGACTTGACAGACCGCCTGCGTGCGCTTTACGCCCAGTAATTCCGATTAACGCTTGCACCCTCCGTATTACCGCGGCTGCTGGCACGGAGTTAGC
+
CCCCCGGGGGGGGFGGGGGGGGGGGGGGGGGGGGGGGGGGGGGGGGGGGGGGGGGGGGGGGGGFGGGGGGGFGGGGGGGGGGGGGGGGG7FGGGGFGGGGGGCFEGGGGGGGGGGGGGGGGGGGGGGGGGGGGGGGGGGGGGGFFFADD:@FFFGGGGGGGGGCGGFGDBEGDGGGGGGGGGDFGGGGGGGGGGGGGDGFFFGFAFF>1DDDFGFGFFGG639?:F>B:GFF>EFFFFGGGF:(:;:27@F0:ECBG((,46C2CGB::19-,24AFGF107>F96?F:C(9,907<F24<
@M04650:207:000000000-C238N:1:1101:20952:10494 2:N:0:19
GGACTACCAGGGTTTCTAATCCCGTTCGCTCCCCTAGCTTTCGCGCCTCAGCGTCAGTGTCAGCCCAGCAACCCGCCTTCGCCGCAGGTGTTCCTCTCGATATCTACGCATTTCACCGCTACACCGAGAATTCCAGTTGCCCCTTCTGCACTCTAGTCGCACAGTATCAGTTGACCTTTCCGAGTTAAGCTCGGAGATTTCACAACTGACTTGTGCTGACCGCCTACGCGCCCTTTACGCCCAGTAAATCCGAACAACGCTTGCTCCCCCCGTATTACCGCGGCTGCTGGCCCGGTGTT
+
CCCCCGGGGGGGGGGGGGGGGGGGGGGGGGGGGGGGGGGGGGGGGGGGGGGGGGGGGGGGGGGGGGGGGGFGGGGGGGGGGGGGGGGEGGGGGGGGEGGGGGGGGGGGGGDEGGGGGGGGGGGGGGGGGGGGGGGGGFFGGDDDDE,EGGGFGGGGGGDGGGGGGGGGAFGG?FGFDGGGFFGDGGGFGG>CEE=EGDGG7BGFFDFFEGGG@DFFFE9C;369@33>9C09>GF?FF88E9?FG7>ACFFF6>GFFF>01:C?:C4,8994(*(.+:4(3(-2((2))<4*-(,,-:(
@M04650:207:000000000-C238N:1:1101:12113:10499 2:N:0:19
GGACTACTGGGGTTTCTAATCCTGTTTGCTCCCCACGCTTTCGCACCTGAGCGTCAGTCTTCGTCCAGGGGGCCGCCTTCGCCACCGGTATTCCTCCAGATCTCTACGCATTTCACCGCTACACCTGGAATTCTACCCCCCTCTACAAGCCTCTAGCTGGACAGTTTTAAATGCAATTCCCAGGTTGAGCCCGGGGCTTTCACATCCGACTTGACAGACCGCCTGCGTGCGCTTTACGCCCAGTAATTCCGATTAACGCTTGCACCCTCCGTATTACCGCGTCTGCTGGCACGGAGTTAGC
+
CCCCCGGGGGGGGGGGGGGGGGGGGGGGGGGGGGGGEFGGGGGGGGGGGGGGGGGGGGFGGGGGGGGGGGGGGGGGGGGGFGGCEGGGGGGGGGGGGFGFGGGGGGGGGGGGGGGGGGGGEGGFGGGGGGGGGGGGGGGGGGGFGGGGF,@AFFGGGGFGGGGG>FCFGGGGGGGGGGGGGF?FFGC6CGGGGGGGGDGGGFGFCG;:<DD<4;9:A;EGFGFFBF>:0DF69EF2=3EGE30>DFD4:6<:0>59C1-4237<FGFF:F088F>>F=07>(-:646>0C<G?6(4:F4).
@M04650:207:000000000-C238N:1:1101:24118:10512 2:N:0:19
GGACTACTCGGGTTTCTAATCCTGTTTGCTCCCCACGCTTTCGCACCTGAGCGTCAGTCTTTGTCCAGGGGGCCGCCTTCGCCACCGGTATTCCTCCAGATCTCTACGCATTTCACCGCTACACCTGGAATTCTACCCCCCTCTACAAGACTCTAGCCTGCCAGTTTCGGATGCAGTTCCCAGGTTGAGCCCGGGGATTTCACATCCGACTTGACAGACCGCCTGCGTGCGCTTTACGCCCAGTAATTCCGATTAACGCTTGCACCCTCCGTATTACCGCGGCTGCTGGCACGGAGTTAGC
+
CCCCCGGGGGGGGGGGGGGGGGGGGGGGGGGGGGGGGGGGGGGGGGGG@FGGGGGGGGGGGGGGGGGGGGGGGGGGGGGGGGGGGGGGGGGGGGGGGGGGGGGGGGGGGGGGGGGGGGGGGGGGGGGFGGGGGGGGGGGGGGGFGGG8DEGFGFGGGGGGGGGGGGGGGG5BCGGGGGGGGCFFGGGGGGGGGGGGGGGGGFGFFGGFFGGGFGGCFDGGFGFFFFFEFGFFF=@BF?GEGBF:G:<AGFF??3D>C09??:C<FGF:(864:FBFGG?6;04>>?:?:E7F?>B>:86)6
@M04650:207:000000000-C238N:1:1101:10469:10531 2:N:0:19
GGACTACTGGGGTATCTAATCCTGTTTGCTCCCCACGCTTTCGCGCCTCAGCGTCAGTTGCGAGCCAAAGAGCCGCTTTCGCCACTGGTGTTCCTCCATATCTCTACGCATTTCACCGCTACACATGGAATTCCACTCTTCTCTCTCGCACTCAAGTCTCCCAGTTTCCAATGACCCTCCCCGGTTGAGCCGGGGGCTTTCACATCAGACTTAAAAGACCGCCTGCGCGCGCTTTACGCCCAATAATTCCGGACAACGCTTGCCACCTACGTATTACCGCGGCTGCTGGCACGTAGTTAGC
+
CCCCCGGGGGGGGGGGGGGGGGGGGGGGGGGFFEGGGGGGGFGGGGGGGGGGGGGGGGGGGGGGGGGGGGGGGGGGEGGGGGGGGGGGGGGGGGGGGGGGGGGGFGGGGGGGGGGGGGGGGGGGGGFGEEFGGGGGGGGFGGGBGFGEGGGFGGGGGFACEFFF@FDGGGGGGGGCG?FGGGGGGGGGGGGG5CCGDGGGGFGFFGDAEGGF9CDFF@GG>DF?:F>@>D;F0E>28:CEGB:?FF4<FFFF(7D:G09<,,78GGF:BFF08EB4C7409B6;,8))47?926282@<<:
@M04650:207:000000000-C238N:1:1101:12084:10532 2:N:0:19
GGACTACCGGGGTTTCTAATCCTGTTTGCTCCCCATGCTTTCGCACCTGAGCGTCAGTCTTTGTCCAGGGGGCCGCCTTCGCCACCGGTATTCCTCCACATCTCTACGCATTTCACCGCTACACATGGAATTCTACCCCCCTCTACAAGACTCTAGCCAACCAGTTTCAGATGCAATTCCCAAGTTAAGCTCGGGGCTTTCACATCCGACTTGACAGACCGCCTGCGTGCGCTTTACGCCCAGTAATTCCGATTAACGCTTGCACCCTCCGTATTACCGCGTCTGCTGGCACGGAGTTAGC
+
CCCCCGGGGGGGGGGGGGGGGGCEGGFGGGGGGGGGGGFGGGGGGGGGGFCGGGGGGGGGGGGGGGGGGGGGGGGGGGGGGGGGGGGGG7FGGGGGGGGGGGGGGGGGGGGBFGGGFDEDGGGGGGGCFGGGGGGGGGGGGGGFGGFFFCFFGGGGGDGGGGGGFGFGGF;EFFFCFG9CF>,>CGFGGF22CEEGGDCGF6F=:CGFFGD5<*>F=@GG6C;<B:9:6DFF0E3<F(AEG?1:FG<2DFF(3<C6C:BFF?F?GGF6?:((.242CC36;((--.4)2C(C611(,0)-6
@M04650:207:000000000-C238N:1:1101:18192:10592 2:N:0:19
GGACTACAAGGGTTTCTAATCCTGTTTGCTCCCCACGCTTTCGCACCTGAGCGTCAGTCTTTGTCCAGGGGGCCGCCTTCGCCACCGGTATTCCTCCACATCTCTACGCATTTCACCGCTACACATGGAATTCTACCCCCCTCTACAAGACTCTAGCCAACCAGTTTCAGATGCAATTCCCAAGTTAAGCTCGGGGCTTTCACATCTGACTTAATTGACCGCCTGCGTGCGCTTTACGCCCAGTAATTCCGATTAACGCTTGCACCCTCCGTATTACCGCGGCTGCTGGCACGGAGTTAGC
+
CCCCCGGGGGGGGGGGGGGGGGGGGGGGGGGGGGGGGGGGGGGGGGGGGGGGGGGGGGGGGGGGGGGGGGGGGGGGGGGGGGGGGGGGGGGGGGGGGGGGGGGGGGGGGGGGGGGGGGGGGGGGGGFFGGGGGGGGGFGGGGGFGGGGGGGFGFGGGFGGGGGGGGGFGGGGGGGGGGGFGGGGGGG7C,>CEE*CDDGGGFGFFGGFFGGGFFGGFEGG9DBFFFFD6CBFBGF>F?EEG<BBG7<BGFF?(<D>739<<:G?GGB83:>1(24-2C?199;73<04:E(<11(-,;)..
@M04650:207:000000000-C238N:1:1101:15176:10614 2:N:0:19
GGACTACCGGGGTATCTAATCCTGTTTGCTCCCCACGCTTTCGAGCCTCAGCGTCAGTTACAGACCAGAGAGCCGCCTTCGCCACTGGTGTTCCTCCATATATCTACGCATTTCACCGCTACACATGGAATTCCACTCTCCTCTTCTGCACTCAAGTCTCCCAGTTTCCAATGACCCTCCCCGGTTGAGCCGGGGGCTTTCACATCAGACTTAAGAAACCGCCTGCGCTCGCTTTACGCCCAATAAATCCGGACAACGCTTGCCACCTACGTATTACCGCGGCTGCTGGCACGTCGTTAGC
+
CCCCCGGGGGGGGGGGGGGGGGGGGGGGGGGGGGGGGGGGGGGGGGGGGGGGGGGGGGGGGGGGGGGGGGGGGGGGGGGGGGGGGGGGGGGGGGGGGGGGGGGGGGGGGGGGGGGGGGGGGGGGGGGGFFEFGGGGGGGGGGGFGGGGGGGFGGGGGGFEGGGGFGFGGGGGGGGGGGGGGGGGGGGGGGGGDGGGGGGGGFG6:CCFFGGGCGGGFFGGFGFFFFFFFGFB<D>DF?GG:12?F:>AG:B;:E:85;9??FFBCF?FB??:FGFFGG199>666???FE2C<:((-C?62
@M04650:207:000000000-C238N:1:1101:23339:10629 2:N:0:19
GGACTACAGGGGTATCTAATCCTGTTCGCTCCCCACGCTTTCGAGCCTCAGCGTCAGTTACAGTCCAGAGAGTCACCTTCGCCACTGGTGTTCTTCCTAATCTCTACGCATTTCACCGCTACACTAGGAATTCCACTCTCCTCTCCTGCACTCAAGTCTTACAGTTCCAAAAGCTTACTACGGTTGAGCCGTAGCCTTTCACTTCTGGCTTGAAAGACCGCCTACGCACCCTTTACGCCCAGTAATTCCGGATAACGCTAGCCCCCTACGTATTACCGCGGCTGCTGGCACGTAGTTAGCC
+
CCCCCGGGGGGGGGGGGGGGGGGGGGGGGGGGGGGGGD@FGGGGGGGGFGGGGFEGGGGGGGGGGGGGGGGGGGGGGGGGGGGGDGGGFGGGGFGGGFGGGGGGCGGGGGGGCGGGGFGGGFGGGFGGGGGGGFGGGGCGGDGFFGFGCFGFFGGGFGFGGGGGFGGGFGGFGGGGGGFCFGGG@CFGFFGGGGGDFDCFGFGFAFGFFF5>@GGGFFFGFGFFFFF>BGFFF?+6>0E@::@<FG)7+=:38DGFG6;;9BF?GGB0:?:44<<BFC>>9F>90:?7:C?GB:4(6+692
@M04650:207:000000000-C238N:1:1101:14420:10673 2:N:0:19
GGACTACCCGGGTTTCTAATCCTGTTCGCTACCCATGCTTTCGCTCCTCAGTGTCAGTAACTGCCCAGAGACCTGCCTTCGCCATCGGTGTTCTTCCTGATATCTGCGCATTCCACCGCTACACCAGGAATTCCAGTCTCCCCTACAGCACTCCAGCCTGCCCGTATCGCCTGCACGCCCGAAGTTAAGCCTCGGGATTTCACAGACGACGCGACAAACCACCTACGAGCTCTTTACGCCCAGTAATTCCGGACAACGCTTGCACCCTACGGATTACCGCGGCTGCTGGCACGGAGTTAGC
+
CCCCCGGGGGGGGGGGGGGGGGGGGGGGGGGGGGGGGGGGGGGGGGGGGGGGGGGGGGGGGGGGGGGGGGGGGGGGGGGGGGGGGGGGGGGGGGGGGGGGGGGGGGGGGGGGGGGGGGGDGGGGGGGGGGGGGGGGGFDGGGGFGGGGGGGFGGGGGGGGGGGGGCFFEGGGGGCFGGGGG+BEGFGGGGGGGGGGDDGGGFGAFGD9)95D@CGGEFGC;CDFFFFEFG9EFGFFFFGGGFB:FGF>G?69:BD(*-9B03D2DF:B01(((242CGF;19>39?>0:C2FB91;(;A29
@M04650:207:000000000-C238N:1:1101:25797:10685 2:N:0:19
GGACTACAGGGGTTTCTAATCCTGTTTGCTCCCCACGCTTTCGCACCTGAGCGTCAGTCTTCGTCCAGGGGGCCGCCTTCGCCACCGGTATTCCTCCAGATCTCTACGCATTTCACCGCTACACATGGAATTCTACCCCCCTCTACAAGACTCTAGCCAACCAGTTTCAGGTGCAATTCCCAAGTTAAGCTCGGCGCTTTCACATCTGACTTAATTGACCGCCTGCGTCCGCTTTACGCCCAGTAATTCCGATTAACGCTTGCACCCTCCTTATTACCGCGGCTGCTGCCACGGAGTTAGC
+
CCCCCGGGDFGGGEGGGGGGGGGGGGGGGGGGGGGGGGGGGGGGGGGG8FFFGGGGGGGGFFGGGGGGGGGGGGGGGGGGGGGGGGGGGEGGGGGGGGCGGGGGGGGGGGGGGGGGGGGGGGGGFGGGGGGGGGGG8FGGGGGFEG9C,CGFGGGGFD98DGGGGGGGFCFFGGGDCCFGCFF,DFGGGG9CEG*=DGGGG6CFAFGFFGF=>C7C+;FGBG9<2F2>(149BGFFF<GGGF1:G><<FFF(,<<):26::19<GGF:B6(.)<<2FD09(-2-317?)/)<>F902CA54
@M04650:207:000000000-C238N:1:1101:4585:10712 2:N:0:19
GGACTACAGGGGTATCTAATCCTGTTTGCTCCCCACGCTTTCGCACCTGAGCGTCAGTCTTTGTCCAGGGGGCCGCCTTCGCCACCGGTATTCCTCCACATCTCTACGCATTTCACCGCTACACATGGAATTCTACCCCCCTCTACAAGACTCTAGCCAACCAGTTTCAGATGCAATTCCCAAGTTAAGCTCGGGGCTTTCACATCTGACTTAATTGACCGCCTGCGTGCGCTTTACGCCCAGTAATTCCGATTAACGCTTGCACCCTCCGTATTACCGCGGCTGCTGGCACGTAGTTATC
+
B9@CCGGGGGGEGGGGGGFFGGGFGGGGGGGGGGGGGGDGGGGGGGGG8C@F@FGGGGGGCGGFGGGGGDEGEGGGDGGGFGGGGGGEGGGFGGGGGGGGGGGGGCGCEGGGGGGGGCEDGGGG:FEFF9BDF@DCADFGGDGFCGDC,@EFGEA99ECECFDGGGGGFB;DCFG,;:FGFC8BFFGCGG,C7>EEGGGGGFGFA6++5CFGEGGFFFGD0CBF<F08(:149GFAFBG8EB:?7F<5>F4::@<<CB>:?:F7DGF::?02(;:4C>1109>96(50(:4?:(((,<4)6
@M04650:207:000000000-C238N:1:1101:7710:10771 2:N:0:19
GGACTACTGGGGTATCTAATCCTGTTTGCTCCCCACGCTTTCGCACCTGAGCGTCAGTCTTCGTCCAGGGGGCCGCCTTCGCCACCGGTATTCCTCCAGATCTCTACGCATTTCACCGCTACACCTGGAATTCTACCCCCCTCTACAAGACTCTAGCCAACCAGTTTCAGATGCAATTCCCAAGTTAAGCTCGGGGCTTTCACATCTGACTTAATTGACCGCCTGCGTGCGCTTTACGCCCAGTAATTCCGATTAACGCTTGCACCCTCCGTATTACCGCGGCTGCTGGCACGGAGTTAGC
+
CCCCCGGGGGGGGGGGGGGGGGGGGGGGGGGGGGGGGGGGGGGGGGGGGEGGGGGGGFGGGGGGGGGGGDGGGGEGGGGGGGGGGGGGGGGGGGGGGGGGGGGGGGGGGGCFFGGGGGGGGGGGGGGGFGGGGGGGGGGGGGGFGGGCFFGFGCEGGGGGFGGDFGDGG=;EGGGC,AFCGGGGGGGGGGDCGE5CGGGGGFGFFGGFEGGGFGG>CEGGFG>DFFFFFGF;>EFBF:ECGF<?GG<>GFF<BFGAF072?B:<FG11119?F64AGG:9BFFF9?:?BG??8B028?246
@M04650:207:000000000-C238N:1:1101:23490:10781 2:N:0:19
GGACTACTCGGGTTTCTAATCCTGTTTGCTCCCCACGCTTTCGCACCTGAGCGTCAGTCTTTGTCCAGGGGGCCGCCTTCGCCACCGGTATTCCTCCAGATCTCTACGCATTTCACCGCTACACCTGGAATTCTACCCCCCTCTACAAGACTCTAGCCTGCCAGTTTCGGATGCAGTTCCCAGGTTGAGCCCGGGGATTTCACATCCGACTTGACAGACCGCCTGCGTGCGCTTTACGCCCAGTAATTCCGATTAACGCTGGCACCCTACGTATTACCGCGGCTGCTGGCACGGAGTTAGC
+
CCCCCGGDFGGGGGGGGGGGGGGGGGGGGGGGGGGGGGGGGGGDGGGG:FFGGGGGGG9CC@FFGGGGGECEGGGGGGGGGGGGGCGGGGGFGGGGGFGGGGGGDGGGGGGGGGGGGEGGEGGGDFFGGGGGG<FG,@+CEDGFDFG@=CFAG@EFCGGGGGGFFEGGECCE<<9<@CFGFCBFGGGGGFE=7CGG<DFFGFGFAG;:@GCDE=FFFDGGFGB??>97(>399EF>F:CEGB62DF)6C=F(,)9<C1>?(4C(9E11(4(.2+44EG?6(32(,()30:<6((79-C6).
@M04650:207:000000000-C238N:1:1101:5840:10782 2:N:0:19
GGACTACCGGGGTTTCTAATCCTGTTTGCTCCCCACGCTTTCGCACCTGAGCGTCAGTCTTTGTCCAGGGGGCCGCCTTCGCCACCGGTATTCCTCCACATCTCTACGCATTTCACCGCTACACATGGAATTCTACCCCCCTCTACAAGACTCGAGCTGACCAGTCTTAGATGCCATTCCCAGGTTAAGCCCGGGGATTTCACATCTAACTTAATCAACCGCCTGCGTGCGCGTTACGCCCAGTAATTCCGATTAACGCTTGCACCCTCCGTATTACCGCGGCTGCTGGCACGGCGTTAGC
+
CCCCCGFFFGGEGGEGGGGGGGGGGGGGGGFEFGGGGGEGGGGGGGEDEFGGGGGGGA<9FCFGFGGGGGGGGGGGGGGGGEGGGGGGGGGGGGGCF<FGGCGGGGCGFGEGGGGGFEEGGFDFCDFGDGGGGGGGF,+CEGGFGGDEAFGFG+8C:@DCDGECF9CGGFGCEGCGGGGEGGF8FGGGGFGFCGGGGGGFGFGF6;FFCGDGFGFFF@G4;59??>>>B34((2>?FFGDE?BF>F<):468(796>(4:::<<FF<0(21:1F?<CF<>F>;9608??G7C6;(-48(4.
@M04650:207:000000000-C238N:1:1101:19851:10805 2:N:0:19
GGACTACAGGGGTATCTAATCCTGTTCGCTACCCATGCTTTCGCTCCTCAGTGTCAGTAACTGCCCAGAGACCTGCCTTCGCCATCGGTGTTCTTCCTGATATCTGCGCATTCCACCGCTACACCAGGAATTCCAGTCTCCCCTACAGCACTCCAGCCTGCCCGTATCGCCTGCACGCCCGAAGTTAAGCCTCGGGATTTCACAGACGACGCGACAAACCACCTACGAGCTCTTTACGCCCAGTAATTCCGGCCAACGCTTGCACCCTACGTATTACCGCGGCTGCTGGCACGTAGTTAGC
+
CCCCCGGGGGGGGGGGGGGGGGGGGGGGGGGGGGGGGGGGGGGGGGGGGGGGGGGGGGGGGGGGGGGGGGGGGGGGGGGGGGGGGGGGGGGGGGGGGGGGGGGGGGGGGGGGGFGGGGGGGGGFGGGGGGGGGGGGGGGGGGGFGGGGGGGFGGGGGGGGGGGDFGGGGGGEGGDFGGFGGCEE<CEFGGGFC>ECGGGGGFGFFGGEFGDGFGGDB@GFFGFFFFFFFG>8C<FEFFGEGFFFGGFBGFF((07:F8>B?03>FDB??B?72FFFGGFFBFF>B?FF25:GF6?04E4>-
@M04650:207:000000000-C238N:1:1101:20013:10809 2:N:0:19
GGACTACACGGGTTTCTAATCCTGTTTGCTCCCCACGCTTTCGCACCTGAGCGTCAGTCTTTGTCCAGGGGGCCGCCTTCGCCACCGGTATTCCTCCACATCTCTACGCATTTCACCGCTACACATGGAATTCTACCCCCCTCTACAAGACTCTAGCCAACCAGTTTCAGATGCAATTCCCAAGTTAAGCTCGGGGCTTTCACATCTGACTTAATTGACCGCCTGCGTGCGCTTTACGCCCAGTAATTCCGATTAACGCTTGCACCCTCCGTATGACCGCGGCTGCTGGCACGGAGTTAGC
+
CCCCCGGGGGGGGGGGGGGGGGGGGGGGGGGGGGGGGGGGGGGGGGGGGGGGGGGGGGGGGGGGGGGGGGGGGGGGGGGGGGGGGGGGGGGGGGGGGGGGGGGGGGGGGGGGGGGGGGEGGGGGGGGGGGGGGGGGGGGGGGGFGGGG9?FFGGGGGGGGGGGGGGGGGGGGGGGGGGGGFG:FGGGGGGFFGG:EDGGGGFFFFGGFFGFGEGGF+4@FFD677FB>;D>(9:@FF1CEGF::FGAAG?;:BFG>F?>???G?CGFB<?>B?=()3>9419>(2:2)57<G:6,43C9A<
@M04650:207:000000000-C238N:1:1101:7777:10819 2:N:0:19
GGACTACCCGGGTTTCTAATCCTGTTTGCTCCCCACGCTTTCGCACCTGAGCGTCAGTCTTTGTCCAGGGGGCCGCCTTCGCCACCGGTATTCCTCCAGATCTCTACGCATTTCACCGCTACACCTGGAATTCTACCCCCCTCTACAAGACTCTAGCTGACCAGTCTTAGATGCCATTCCCAGGTTAAGCCCGGGGATTTCACATCTAACTTAATCAACCGCCTGCGTGCGCTTTACGCCCAGTAATTCCGATTAACGCTTGCACCCTCCGTATTACCGCGGCTGCTGGCACGGAGTTAGC
+
CCCCCGGGGGGGGGGGGGGGGGGGGGGGGGGGGGGGGGGGGFFGGGGGGFGGGGGGGFGGGGGGGGGGGGGGGGGGGGGGGGGGGGGGGGGGGGGGGGGGGGGGGGGGGGGGGGFGGGGGGGGGGGGGGGGGGGGFGFGGGGGFGGGGFGGFGGGGGGGGGGGGGGFGGGGGGGGGGGGGGGGGGGGGGGCGGGGGDDFGFCGFFGGFEGGGEGGGFEGG>GB0(59)(*-9;GFBFBGGD?18FG<<>FF08BDFGF>(42CDGG????>BFF?2AFFF>91(-12.2=?G?B>0-;2-6
@M04650:207:000000000-C238N:1:1101:28832:10827 2:N:0:19
GGACTACTGGGGTATCTAATCCTGTTCGCTCCCCACGCTTTCGAGCCTCAGCGTCAGTTACAGTCCAGAGAGTCGCCTTCGCCACTGGTGTTCTTCCTGATATCTGCGCATTCCACCGCTACACCAGGAATTCCAGTCTCCCCTACAGCACTCCAGCCTGCCCGTATCGCCTGCACGCCCGAAGTTAAGCCTCGGGATTTCACAGACGACGCGACAAACCACCTACGAGCTCTTTACGCCCAGTAATTCCGGACCACGCTTGCACCCTACGTATTACCGCGGCTGCTGGCACGTAGTTAGC
+
CCCCCGGGGGGGGGGGGEFGGGGGGGGGGGGGGGGGGGGGGGGGGGGGGGGGGGGGGGGGGGGGGGCFGGGGGGGGGGGGGGGGGGGGGGGGGGGGGGGGGGGEGFFEFEEFGGGGGGGGGGGFGGGGGGFGGGGGGGGGCFEF?FGGFGGFFFFGGFGGGGFGGGGGEDGGGGGGGGGGGE5BFGFF7EF69AEEDGGGGFGFFGGFFGGGB3CC:;G3;FF13A;3874:>FFFFFCEEF?FGC4<FFF6(7)4C:B<B:F<DE13::BB?FB>FG:;B>>>9?02:=(2461?B<A:6
@M04650:207:000000000-C238N:1:1101:21141:10831 2:N:0:19
GGACTACCCGGGTATCTAATCCTGTTTGCTCCCCACGCTTTCGCACCTGAGCGTCAGTCTTCGTCCAGGGGGCCGCCTTCGCCACCGGTATTCCTCCACATCTCTACGCATTTCACCGCTACACATGGAATTCTACCCCCCTCTACATGACTCTAGCTGACCAGTCTTAGATGCCATTCCCAGGTTAAGCCCGGGGATTTCACATCTAACTTAATCAACCGCCTGCGTGCGCTTTACGCCCAGTAATTCCGATTAACGCTTGCACCCTCCGTATTACCCCCGCTGCTGTCCCGGATTTATC
+
CCCCCGGFFGGGGCFGGGGGGGGGGGGGGGGGGGGGGGGGGGGGGGGGFCFGGGGGGGGGFEGGGGGGGGDGGGGGGGGGGGGGGGGGGGFFGGGGGFFGDFFGGGGGGGGGGGGGGGGGGGGGCFGGGGGGGDFF3B+@EGGFFFF,@7DFGDGGGGGGGGGGGEG;FBEFGGGGGGGG,76DFCFGFGGGGGGG)?<EGFGFCGFCCGGGFGCGF3FF@G613F>>3C>>BCFAF?EE51(:CGFBGF@(()><G?>B4:FFGGF<FB;B0;32:?(((-0-428:)+)34(3-:F)6<
@M04650:207:000000000-C238N:1:1101:21899:10878 2:N:0:19
GGACTACTCGGGTTTCTAATCCTGTTTGCTCCCCACGCTTTCGAGCCTCAGCGTCAGTCACCGTCCAGCGAGTCGCCTTCGCCACTGGTGTTCCTCCTAATATCTACGCATTTCACCGCTACACTAGGAATTCCGCCCGCCCCTCCTGCACTCCAGCTACGCAGTTTGGAGTGCAGTACCCGGGTTGGGCCCCGGGCTTTCACATCCGACTTGAGGTGCCGCCTACGCTCCCTTTACGCCCAGTGAATCCGGATAACGCCCGCCCCCTACGTATTACCGCGGCTTCTGGCACCTAGTTAGC
+
CCCCCGGG@FGGGGGGGGGGGGGGGG,FFGGGGGGGGGGGGGGGGGGGGGGGGGGGGG,,,,8FGGGG8++@6BFGGGGGFGGGG,FFDGGGG9EGGGGGG,@FGGGGGGGGGGGGGGGDGGFGGDFFGGGGGG=F+++@E8CFGG8,@FGFG,@?,,,,+@CGGGA,+@,@CGGGG+A,2*>CCCE*@FGG*/:*):FCFAG++;<)/>DD7*0*)(>>;C>?0?<D?GFFFC@AFBEGGF(8*?A<FFFF:EG<F<6(-7DF<EB>F<B1)<7AGG69>01((..<)6(0(.,).<))5
@M04650:207:000000000-C238N:1:1101:12783:10891 2:N:0:19
GGACTACCGGGGTTTCTAATCCTGTTTGCTCCCCACGCTTTCGCACCTGAGCGTCAGTCTTTGTCCAGGGGGCCGCCTTCGCCACCGGTATTCCTCCACATCTCTACGCATTTCACCGCTACACATGGAATTCTACCCCCCTCTACGAGACTCTAGCTTGCCAGTTTCAGATGCAATTCCCAAGTTAAGCTCGGGGCTTTCACATCTGACTTAATTGACCGCCTACGCTCCCTTTACGCCCAGTAAATCCGGATAACGCTTGCCACCTACGTATTACCGCGGCTGCTGGCACGTAGTTAGC
+
CCCCCFGDGGGGGGGGGGGGGGAFGGFFGGGGGG@FFGGGGGG7FGGGFFFCFGGDGFFGAFEFGGGGGGGGGGGGGGGGFCFGDEFGEEGGGGGGGGGGGGGGGGGGEGGGGADGGEGGGGGGG,FEGDFGDF9,@D8BE>AAFC:7>6CFGGGGGGA?CGEGGGGGGF99=BF?EFGGFFFGGFFFGG@FG55CDGCFGF98A67F?7:C>7C++9CC;GFFDFFE<GB:BC:AFFGGEFFFGG):FFF9()/4>:B<?:D4CGF<:7<?20:AFGB9>6>90<??0589<<???F>>6
@M04650:207:000000000-C238N:1:1101:27310:10896 2:N:0:19
GGACTACTCGGGGTTTCTAATCCTGTTTGCTCCCCACGCTTTCGCACCTGAGCGTCAGTCTTCGTCCAGGGGGCCGCCTTCGCCACCGGTATTCCTCCAGATCTCTACGCATTTCACCGCTACACCTGGAATTCTACCCCCCTCTACGAGACTCTAGCTTGCCAGTTTCAAATGCAGTTCCCACGTTAAGCGCGGGGATTTCACATCTGACTTAACAAACCGCCTGCGTGCGCTTTACGCCCAGTAATTCCGCTTAACGCTTGCACCCTCCGTATTACCGCGGCTGCTGCCCCGGAGTTAC
+
CCCCCGGFGGGGGGGDGGGGGGGGGGGGGGAGGGGGGGGGGDFEGGGGGGGGGGGG:@,CFFGGGGGDGGGGGGGGGGGDGGGGGGGGGGBFGFFGGGGGGFGEGGGGGGDCFEGEGGGD@+@=BFFFFGGGGGGGGGGGCGEDCDFFGEGFFGFFFFCGFFGGGGCCFGGGGGG?FDCFGGDGDGGGG9FEGG577)CFG@FFF79BBGFFAGGGFBGGBGFF:>0>:9:>9:>(=A;CEB0?9CAA:@4:(.*4*)37?BC<FGFFFF:1<5(30C9<BF00190))+(*4(2(-2(..
@M04650:207:000000000-C238N:1:1101:17510:10902 2:N:0:19
GGACTACACGGGTTTCTAATCCTGTTTGCTCCCCACGCTTTCGAGCCTCAGCGTCAGTTACAGTCCAGAGAGTCGCCTTCGCCACTGGTGTTCTTCCTAATCTCTACGCATTTCACCGCTACACTAGGAATTCCACTCTCCCCTCCTGTACTCTAGATCTCCAGTTTGGAATGCAGCCCCCAGGTTGAGCCCGAGTATTTCACATCCCACTTAAAGATCCGCCTACGCTCCCTTTACGCCCAGTAAATCCGGACAACGCTTGCCACCTACGTATTACCGCGGCTGCTGGCACGTAGTTAGC
+
CCCCCGGGGGGGGGGGGGGGGGGGGGGGGGGGGGGGGGGGGGGGGGGGGGGGGGGGGGGGGGGGGGGGGFGGFGGGGGGGFGGGGGGGGGGGGGGGGGGGGGGGGGGGGGGGGGGGGGGGGGGGGGGGFFGGGGGGGGGGGFGFGGGGGGGFGFDGDFGFGGGGGGGGGGGGGGGGGGGGGGGGGGGFCGGGCEGGGGGGGFGFFFFFFGGGFFFF66E>@GFFFFDFFGFBDGFFFDEEGD<@CGEFGF>9DFG0C07:??GFGGFFFF1:BD?>FD09;(46>?F?BGFGBF?(4C<26
@M04650:207:000000000-C238N:1:1101:3266:10948 2:N:0:19
GGACTACCAGGGTATCTAATCCTGTTTGCTCCCCACGCTTTCGCACCTGAGCGTCAGTCTTCGTCCAGGGGGCCGCCTTCGCCACCGGTATTCCTCCAGATCTCTACGCATTTCACCGCTACACCTGGAATTCTACCCCCCTCTACGAGACTCAAGCTTGCCAGTATCAGATGCAGTTCCCAGGTTGAGCCCGGGGATTTCACATCTGACTTAACAAACCGCCTGCGTGCGCGTTACGCCCAGTAATTCCGATTAACGCTTGCACCCTCCGTATTACCGCGGCTGCTGGCCCGGAGTGAGC
+
CCCCCGGGGGGGGGGGGGGGGEGGGGGGGFGFGGGGGGGGGGGGGCEFGGGGGCCFF<FGFGGGGGGGGGGGGGGGGGGGGGGGGGGGGFFFGGCGFGGGFGDGGGGGGGGGFGFGGGCGGGG@GGGGGGGGGGGC8DG7EDEFGFGEEGD*@FCFGGGFFGEFCDGCFFGFGFGGFFG7AGGF:FDGGGDCGGGGC?EF7FCFFCDFC+?F7DFFA=CC@D9D;4,)(/39(*72728CG:65CFDFGF?(()9A*390:117CGFF6:922F2<C*19092(2:>??5(/2413405<(
@M04650:207:000000000-C238N:1:1101:15806:10983 2:N:0:19
GGACTACTAGGGTATCTAATCCTGTTCGCTCCCCACGCTTTCGAGCCTCAGCGTCAGTTACAGTCCAGAGAGTCGCCTTCGCCACTGGTGTTCTTCCTAATCTCTACGCATTTCACCGCTACACCAGGAATTCCACCCTCCTCTCCTGCACTCTAGATAACCAGTTTGGAATGCAGCACCCAAGTTGAGCCCGGGGATTTCACATCCCACTTAATCATCCGCCTACGCTCCCTTTACGCCCAGTAATTCCGGACAACGCTAGCCCCCTACGTATTACCGCGGCTGCTGGCACGTAGTTAGC
+
CCCCCGGFGGGGGGGGGGGGGGFGGGGGGGGGGGGGGG@GGGG@FGGGGGGGGGGGGFGFFCEEFGGGD@EG8FGGGGGGGGGGG8FGGGGGGCFGGFFGGGGGGGGGGGGGGGGGGGGGGGGG,?FEGGGGGGGG,+6FEGGFFG,@=,EFG9FF9:>FGFGGFGGF+DFEFAF,=+@FG7>FGGGGDGGFGDG5*<FGGFGF97>*7CGGEF+=C*DFFGFD@A54(9;DFGFFFDGGGFFFFG5);FF6@)>?G>>:(19<GGFBBF3<2C:<FFBFF>>B26?):EFC6:??FGA26
@M04650:207:000000000-C238N:1:1101:7117:11008 2:N:0:19
GGACTACACGGGTATCTAATCCTGTTTGCTCCCCACGCTTTCGCACCTGAGCGTCAGTCTTCGTCCAGGGGGCCGCCTTCGCCACCGGTATTCCTCCAGATCTCTACGCATTTCACCGCTACACCTGGAATTCTACCCCCCTCTACGAGACTCTAGCTTGCCAGTTTCAAATGCAGTTCCCACGTTAAGCGCGGGGATTTCACATCTGACTTAACAAACCGCCTGCGTGCGCTTGACGCCCAGTAATTCCGATTAACGCTTGAACCCTCCGTATTACCGCGGCTGCTGGAACGGAGTTAGC
+
CCCCCGGGGGGGGGGGGGGGGGGGGGFGGGGGGGGGGGGGGGGGGGGGGFGGGFGGEFGGGGGGGGGFGEGFGGGGGGDFG@FGDGGGGGGFGGGG?<FDFFCFEFFGGG>FGGGGFGGG>FGGG?FGFGGGGGGGCFGGGGGFFFGGGCGFGCDDFGCDFF7CF>AFG@DFGGGGC7EGGGEEFGGFEGGGGEGGDGGFFFFFFFFFBC*:AD7>FBGGFC>FBFFE?G90;:)4??EGGFFBCFB>76640>7<GBB?::*.>8::?F1:0@0)<C<B(-(49?F7(*(+486(8C<A6
@M04650:207:000000000-C238N:1:1101:20451:11045 2:N:0:19
GGACTACTGGGGTATCTAATCCTGTTTGCTCCCCACGCTTTCGAGCCTCAGCGTCAGTTACAGACCAGAGAGCCGCCTTCGCCACTGGTGTTCCTCCATATATCTACGCATTTCACCGCTACACATGGAATTCCACTCTCCTCTTCTGCACTCAAGTCTCCCAGTTTCCAATGACCCTCCCCGGTTGAGCCGGGGGCTTTCACATCAGACTTAAGAAACCGCCTGCGCCCGCTTTACGCCCAATAAATCCTGACAACGCTTGCCACCTACGTATTACCGCGGCTGCTGGCACGTAGTTAGC
+
CCCCCGGCGGCFGFGAEGFFFFFGGGGGD9F8CFCFGGGGGGGGGGGGFFGGGCCCGGGFAEFACD<FCGGGGGGG:@7FFC=:CGFGCFGFGFFDGGGGG<E;;FFG@CGEGFFEEF688:@?FGGFEFGD=FDA@8EFGGFFDEFFGFGFC=@EC=EF,ADFGGGGAFDFDC8=,=+6C7CEGGE,@>DECEGGGD<CGFF@@<C?E?FFFFF=F@GC9:@;D),)().(7*.)=28*24((9:).C?*56)2.530:((/(2+(.546<7C3<+*,-26(49?FFF=0<0,4(-A22)
@M04650:207:000000000-C238N:1:1101:18257:11048 2:N:0:19
GGACTACAGGGGTTTCTAATCCTGTTTGCTCCCCACGCTTTCGCACCTGAGCGTCAGTCTTTGTCCAGGGGGCCGCCTTCGCCACCGGTATTCCTCCACATCTCTACGCATTTCACCGCTACACATGGAATTCTACCCCCCTCTACAAGACTCTAGCCAACCAGTTTCAGATGCAATTCCCAAGTTAAGCTCGGGGCTTTCACATCTGACTTAATTGACCGCCTGCGTGCGCTTTACGCCCAGTAATTCCGATTAACGCTTGCACCCTCCGTATTACCGCGGCTGCTGGCACGGCGTTAGC
+
CCCCCFGGGGGGGGGGGGGGGGGGGGGGGGGGGGGGGGGGGGGGGGGGGGGGGGGGGGGGGGGGGGGGGGGGGGGGGGGGFGGGGGGGGGGGGGGGGGGGGGGGGGGGDGGGGGGGGGGGGGGGGGGGGGGGGGGCEFGGGDGFGGGGGGGFGGGFGGGGGGGGGGGGGGGGGGGGGGGGGGGGGGFGGGFGGGGDGGGGGFGFAFGFFGGGFGGGFFGG>GFFFFFF;GFFFGFAF<GEG?:BGGFAFF?417CAG0;(:0*.CE6<BF1-1@?AGGF>>0329:?)(::G:0,(,:46.
@M04650:207:000000000-C238N:1:1101:14084:11051 2:N:0:19
GGACTACTGGGGTTTCTAATCCTGTTTGCTCCCCACGCTTTCGAGCCTCAGCGTCAGTTACAGTCCAGAGAGTCGCCTTCGCCACTGGTGTTCTTCCTAATCTCTACGCATTTCACCGCTACACTAGGAATTCCACTCTCCCCTCCTGTACTCTAGATCTCCAGTTTGGAATGCAGCCCCCAGGTTGAGCCCGAGTATTTCACATCCCACTTAAAGATCCGCCTACGCTCCCTTTACGCCCAGTAAATCCGGACAACGCTTGCCCCCTACGTATTACCGCGGCTGCTGGCACGTAGTTAGC
+
CCCCCGGGGGGGGGGGGGGGGGGGGGGGGGGGGGGGGGGGGGGGGGGGGGGGGGGGGGGGGGGGGGGGGGGGGGGGGGGGFGGGGFGGEGGGGGGGGGGGGGGGGGGGGGGGGGGGGGGGGGGGGGGGFFDFGGGGGGGGGGGFGGGGGGGFGFGAFFG,=FGFGGFGDFGGGGGGGGGGGGGGGGFFGGGGGGGGFGGGGFGFFGGFFGGGFGFGFEGGFGFFFFFFDGFFFCF*+(:<F?<@+;?3CFEF<BDFC>B<8?G0*;99:B1,5F?FGG<>B>>6>?)28E:GFF7?BFA2<
@M04650:207:000000000-C238N:1:1101:24679:11056 2:N:0:19
GGACTACAGGGGTATCTAATCCTGTTTGCTCCCCACGCTTTCGAGCCTCAGCGTCAGTTACAGTCCAGAGAGTCGCCTTCGCCACTGGTGTTCTTCCTAATCTCTACGCATTTCACCGCTACACTAGGAATTCCACTCTCCCCTCCTGTACTCTAGATCTCCAGTTTGGAATGCAGCCCCCAGGTTGAGCCCGAGTATTTCACATCCCACTTAATCATCCGCCTACGCTCCCTTTACGCCCAGTAAATCCGGATAACGCTCGCCACCTACGTATTACCGCGGCGGCTGGCACGTAGTTAGC
+
CCCCCGGGGGGEGGGGGGGGGGGGGGGGGGGGGGGGGGGGGGGGGGGGGGGGGGGGGGGGGGGGGGGGGGGGGGGGGGGGGGGGGGGGGGGGGGGGGGGGGGGGGGGGGGGGGGGGGGGGGGGGGGGGGGGGGGGGGGGGGGGFGGGGGGGFGGFC9;ECGGGGGGGGGFGGGGGFFGGGGG>EFCGFGCFFGCEFFGAFGAFFCGGAEGGGFFCCCFGGFGFFFFFFFGFFFGFFFFGGG0?EGGCCFFF6?>DEG@9<D>G>CEF?FFF?<C:9FF?FFF6(-4;91C<F??04?F<AA
@M04650:207:000000000-C238N:1:1101:4974:11066 2:N:0:19
GGACTACTAGGGTATCTAATCCTGTTTGCTCCCCACGCTTTCGAGCCTCAGCGTCAGTTACAGACCAGAGAGCCGCCTTCGCCACTGGTGTTCCTCCATATATCTACGCATTTCACCGCTACACATGGAATTCCACTCTCCTCTTCTGCACTCAAGTCTCCCAGTTTCCAATGCCCCTCCCAGGTTGAGCCGGGGGCTTTCACATCAGACTTAAGAAACCGCCTGCGCACGCTTTACGCCCAATAAATCCGGCCAACGCTTGCCACCTACGTATTACCGCGGCTTCTGGCACGTAGTTAGC
+
CCCCCGGG9FFEF@FGGGGGGGGGGGGGGGGGGGGGGGGGGGGCFGDF@FGGGFEGGGFAEFF<FGGGG8FFFGGGDGGGGGGGGGGG9FGGGGGGGF,EEEGFAGGGGGGGGGGGFEGGGGGGC@FFFGGGGGGGCFFGGGGBFGFG9EGFF8EF,;;;FGGFG=DFFG,,0,,1@D6EE,>8FFCC8FFCGGGG>DGGGFGF6C8ABC<FFG=F6B8F9GF;6FFE(:>F;G>CF6EEEF61FFD2DFF((09(*32:<<F0*+44(4:?29><EF(7(20(,(<AFG(<:.(4:F<A6
@M04650:207:000000000-C238N:1:1101:9047:11081 2:N:0:19
GGACTACACGGGGTTCTAATCCTGTTTGCTCCCCACGCTTTCGCGCCTCAGCGTCAGTTGCGAGCCAAAGAGCCGCTTTCGCCACTGGTGTTCCGCCATATCTCTACGCATTTCACCGCTACACATGGAATTCAACTCTTCTCTCTCGCACTCAAGGCTCCCAGTTTCCAATGACCCTCCCCGGTTGAGCCGGGGGCTTTCACATCAGACTTAAAAGACCGCCTGCGCGCGCTTTACGGCCAATAATTCCGGACAACGCTGGCCACCGACGTAGTACAGCGGCTGCGGGCACGTAGTTAGC
+
ACC8AC,,;B@C=6+C,CFDEEFE;;@E<FGEFF@CFF7FDFEFF7CFFEFGGFEEGEGFEFCFF7@CFFGGGGGGGCDFGFEFFGFF<FFBEF8FFEGG9E;BDB<FFECEGFFFFCGGDG@<E@FCFDAFA,7?DFF5;+ED,8DA>CEDFFFG86D?+@9E<@E9;CF;CD9<CDC***5815CFCGGEGGGG3D*+::3;1979@*;:;FG7+4259)41:793(13((:)6*-*1*,3.7>)6*/?((.94593((-149:6(4696<8:4:*..,27630(-9C2:(.4??+6<)
@M04650:207:000000000-C238N:1:1101:20969:11092 2:N:0:19
GGACTACCCGGGTTTCTAATCCTGTTTGCTCCCCACGCTTTCGCACCTGAGCGTCAGTCTTTGTCCAGGGGGCCGCCTTCGCCACCGGTATTCCTCCACATCTCTACGCATTTCACCGCTACACATGGAATTCTACCCCCCTCTACAAGACTCTAGCCAACCAGTTTCAGATGCAATTCCCAAGTTAAGCTCGGGGCTTTCACATCTGACTTAATTGACCGCCTGCGTGCGCTTTACGCCCAGTAATTCCGATTAACGCTTGCACCCTCCGTATTACCGCGGCTGCTGGCACGGAGTTAGC
+
CCCCCGGGGGGGGGGGGGGGGGGGGGGGGGGGGGGGGGGGGGGGGGGGGGGGGGGGGGGGGGGGGGGGGGGGGGGGGGGGGGGGGGGGGGGGGGGGGGGGGGGGGGGGGGGDGGGGGGGGGGGGGGGGGGGGGGGGGGGGGGGFGGGGCGFFGGGGGGGGGGGGGGGGGGGGGGGGGGGGGGGGGGFGCCCFGGGGGCCGGFGFFGGFEGGGFCGGFFGGFGF<FA>F@D>66EFAF?EEGFFBGGFFFF@BFFGFG6>F::GBFG?6?B>B<G?AGG699>B2905:0E?GFF012C<2.
@M04650:207:000000000-C238N:1:1101:17890:11096 2:N:0:19
GGACTACTGGGGTATCTAATCCTGTTTGCTCCCCACGCTTTCGCACCTGAGCGTCAGTCTTTGTCCAGGGGGCCGCCTTCGCCACCGGTATTCCTCCAGATCTCTACGCATTTCACCGCTACACCTGGAATTCTACCCCCCTCTACAATACTCTAGCTGGACAGTTTTAAATGCAATTCCCAGGTTGAGCCCGGGGCTTTCACATCTAACTTAATCAACCGCCTGCGTGCGCTTTACGCCCAGTAATTCCGATTAACGCTTGCACCCTCCGTATTACCGCGGCTGCTGGCACGGAGTTAGC
+
CCCCCGGGGGGGGGGGGGGGGGGGGGGGGGGGGGGGGGEGGGGGGGGGGGGGGGGGGGGGGGGGGGGGGEGGCFGGGGGGGGGGGGGGGCGGGGGGGFGG<FGGGGGGGGGGGGGGGGGGGGGGGDGGGGGGGGGGFGFGGGGFGG;D,@DFGEFFGEGCFGGGF@FFGGGGFGGDGCGGGCF8FGFGFGFGGGGGDGGGGFGFFGGFFGGGFGGGF8@GFGFFFF9)3C9>>GFDFBEEE<<7F7><FFFF6BGFGFFB66CBDG0:::B?FGBAFGFFFB>F63>?BD0<(((((24<<
@M04650:207:000000000-C238N:1:1101:4872:11115 2:N:0:19
GGACTACACGGGTTTCTAATCCTGTTTGCTCCCCACGCTTTCGCACCTGAGCGTCAGTCTTCGTCCAGGGGGCCGCCTTCGCCACCGGTATTCCTCCAGATCTCTACGCATTTCACCGCTACACCTGGAATTCTACCCCCCTCTACGAGACTCAAGCTTGCCAGTATCAGATGCAGTTCCCAGGTTGAGCCCGGGGATTTCACATCTGACTTAACAAACCGCCTGCGTGCGCTTTACGCCCAGTAATTCCGATTAACGCTTGCACCCTCCGTATTACCGCGGCTGCTGGCACGGAGTTAGC
+
-6<C@FFGFGDEFGGGGGGGGGGGFGGGGGG8FEFGGGGGFGFGE7FEE<FFGG:@FGGGGGFGGGGCFFEGGGGCEGGGGGDFEGFGGGGGF9EGFGG,FGGF9FGGFEG@GGGGGDGGGGDFGGDGGEGGGGGFFFGGEGEA9=F6@EGF?6@@9DB,DCFGGFGFGGGCFFGGFGGGGG6>FEEC<@@5*=:C57F6DFFFFFGF5:FCECGGF(AFBD;?FF>>079>;5F<62C:E?6?7DA<7@F22>5AG:BB?0CB9A::?<(32C?AF*46((-7>?DF(>?6:(,2:G>9-
@M04650:207:000000000-C238N:1:1101:17028:11130 2:N:0:19
GGACTACCCGGGTATCTAATCCTGTTTGCTCCCCACGCTTTCGCACCTGAGCGTCAGTCTTTGTCCAGGGGGCCGCCTTCGCCACCGGTATTCCTCCACATCTCTACGCATTTCACCGCTACACATGGAATTCTACCCCCCTCTACAAGACTCTAGCCAACCAGTTTCAGATGCAATTCCCAAGTTAAGCTCGGGGCTTTCACATCTGACTTAATTGACCGCCTGCGTGCGCTTTACGCCCAGTAATTCCGATTAACGCTTGCACCCTCCGTATTACCGCGGCTGCTGGCACGGATTTAGC
+
CCCCCGGGGGGGGGGGGGGGGGGGGGGGGGGGGGGGGGGGGGGGGGGGGGGGGGGGGGGGGGGGGGGGGGGGGGGGGGGGGGGGGGGGGGGGGGGGGGGGGGGGGGGGGGGGGGGGGGGGGGGGGGGGGGGGGGGGGGGGGGGFGGGGGGGFGGGFGGGGGGGGGGGGGGGF7FGGCGGGGG6DGGGGGG;EGDDEDGFGGAGFFGGFFGGGFGFG69EGFGFFDFFF<DFFFGFAFBGGGFFFGFA<>FF?F@D9F:98:?F<FG:?B:><?CBFGG?BBFFF6:???GBGFF(,-<)66
@M04650:207:000000000-C238N:1:1101:10933:11138 2:N:0:19
GGACTACAAGGGTTTCTAATCCTGTTTGCTCCCCACGCTTTCGCACCTGAGCGTCAGTCTTTGTCCAGGGGGCCGCCTTCGCCACCGGTATTCCTCCACATCTCTACGCATTTCACCGCTACACATGGAATTCTACCCCCCTCGACAAGACTCTAGCCAACCAGTTTCAGATGCAATTCCCAAGTTAAGCGCGGGGCGTTCACATCTGACTTAACAAACCGCCTGCGTGCGCTTTACGCCAAGTAATTCCGATTAAAGCTGGAACCCTCCGTATTACGGCGGCTGTGGGCAGGGAGTGAGC
+
CCCCCGGGFFGGFGDGGGGGGGFGFGGFF@FGGGGGGGEGGGGB@CEFAFFFGCFGGFD@EAECFFDGGGGGGCFFGDGGGGCFGFFG>+BE<CDF8F8EFDDGGGGGFECFFFGFGGGDD@E8B,EFGGCFGFFFFD+>EGG*@CEC@;DFGCGC,3@FCF9CF;;,;;D;@FGG7CFD9CCCGC>CFG*;EGC=C)1:*?C=9C*9AGCD4CCC?<G*,7704>;58C;((2859:C5*484DCA9F=<6()9)*.)3:?*(9:4(4(2(,*(.<*,(7>>(((.4:*(*-34??;4<(
@M04650:207:000000000-C238N:1:1101:25847:11154 2:N:0:19
GGACTACTGGGGTTTCTAATCCTGTTTGCTCCCCACGCTTTCGAGCCTCAGCGTCAGTTACAGTCCAGAGAGTCGCCTTCGCCACTGGTGTTCTTCCTAATCTCTACGCATTTCACCGCTACACTAGGAATTCCACTCTCCTCTCCTGCACTCTAGATAACCAGTTTGGAATGCAGCACCCAAGTTGAGCCCGGGTATTTCACATCCCACTTAATCATCCGCCTACGCTCCCTTTACGCCCAGTAAATCCGGATAACGCTCGCCACCTACGTATTACCGCGGCTGCTGGCACGTAGTTAGC
+
CCCCCGGGGGGGGGGGGGGGGGGGGGGGGGGGGGGGGGGGGGGGGGGGGGGGGGGGGGGGGGGGGGGGGGGGGGGGGGGGGGGGGGGGGGGEGGGGGGGGGGGGGGGGGGGGGGGGGGGGGGFGGGGGGGGGGGGGGGFGGGGFGGGGGGGFGGGGFGGGGGGFFGGGGGGGGGGGGGGGGGGGGGGG?@GGEGGGGGGGGFGFFGGFFGGFF+=FFFGGFGFFFFFF9DBFFFFFF=GGDFF@FGFFGFFF;A7@G?BD@BGFG5:??F?FFEFFGG?BF>099B0,8C(<:6:1-<4<5
@M04650:207:000000000-C238N:1:1101:3863:11174 2:N:0:19
GGACTACTGGGGTATCTAATCCTGTTCGCTCCCCACGCTTTCGTTCCTCAGCGTCAGTTACTGCCCAGAGACCCGCCTTCGCCACCGGTGTTCCTCCTGATATCTGCGCATTTCACCGCTACACTAGGAATTCCACTCTCCTCTCCTGCACTCAAGTCTTACAGTTCCAAAATCTTACTACGGTTGAGCCGTAGCCTTTCACTTCTGGCTTGAACGACCGCCTACGCACCCTTTACGCCCAGTAATTCCGGATCACGCTCGCCCCCTCCGTATTCCCGCGGCTGCTTCCCCGTAGTTAGCC
+
BCBCCEGGGGGGGGGGGGGGGGGGGGGGGGGGGGGGGGGGGGGGFFGGGGGGGGGGGGGGGGGGGGGDGF<EDGGGGGGGFGGDGGFCFGGGGGGGGGGGGFGGG,EF7CFGFGGGG>EGEGGGGDF<AFGGGGGG;FGGGG?FGGG?EDFFGGG8BFGGDFGFGFF9@;F,+@,EAFGCECEGGEGGEF8C*AEFGGGFFFFFFGG>@GGC);2*3:C5@D@@BF>5>D<13F+7.6EG<2=):FF<7<),3)*1132((4)8DG00063?F<))<74---6;:2)).0,*(-(,.3).5
@M04650:207:000000000-C238N:1:1101:25541:11189 2:N:0:19
GGACTACCGGGGTTTCTAATCCTGTTTGCTCCCCACGCTTTCGCACCTGAGCGTCAGTCTTTGTCCAGGGGGCCGCCTTCGCCACCGGTATTCCTCCACATCTCTACGCATTTCACCGCTACACATGGAATTCTACCCCCCTCTACAAGACTCTAGCCAACCAGTTTCAGATGCAATTCCCAAGTTAAGCTCGGGGCTTTCACATCTGACTTAATTGACCGCCTGCGTGCGCTTTACGCCCAGTAATTCCGATTAACGCTTGCACCCTCCGTATTACCGCGGCTGCTGGCACGGAGTTAGC
+
@C-A@FEGECEBGCGGGGGGGGGGGGFFGGFGFGGGCFGFFGEED@EFG8C,FGC:BEFGG9ECFFGGG7:CGDFGGGCEDC7FC=:F>=FFGGA<EGFFGGGGDFF7CGG@FE?FGEEG8CFFDFEGDB?:,DDFFDFEGGGF7@;@<C>AFGGCFGGFCCE>F,@,,,3@>B;25;CFF,?DGGF7EC9<*=**1:<C>@FA8FGAC7CFE7;7F9EG0CB?DFF52C>02=F9F68?>614:*)6C?;<:<*.2896<BG)9;::14(4(;7)3:1216619?BBFG7F090;<*4:4
@M04650:207:000000000-C238N:1:1101:15829:11197 2:N:0:19
GGACTACAAGGGTATCTAATCCTGTTCGCTCCCCACGCTTTCGAGCCTCAGCGTCAGTTACAGTCAAGAGAGTCGCCTTCGCCACTGGTGTTCTTCCTAATCTCTACGCATTTCACCGCTACACTAGGAATTCCACTCTCCTCTCCTGCACTCTAGATACTCAGTTTGGAATGCAGTACTCGGGTTGAGCCCAAGTATTTCACATCCCACTTAAGTATCCGCCTACGCTCCCTTTACGCCCAATAAATCCGGATAACGCTCGCCACCTACGTATTACCGCGGCTGCTGGCACGTAGTTAGC
+
CCCCCGGGGGGGGGGGGGGGGGGGGGGGGGGGGGGGGGGGGGGGGGGGGGGGGGGGGGGGGGGGGGGGGGGGGGGGGGGGGGGGGGGGGGGGGGGGGGGGGGGGGGGGGGGGGGGGGGGGGGGGGGGGGGGGGGGGGGGGGGGFGGGGGGGFGGGGGGGGGGGGGGGGDDGGGGGGGGGGGGGGGGGGGGGGGGGGGGGGGFGFFGGFCGGGFGGGFCGGFGFFDFDFFGFFFGFEF@GGG@=FGGFFGFFFFEGFGFB8;9D;7??7(8<BFG?DGG36>F9>>FBFFGFFBF08:FDFA
@M04650:207:000000000-C238N:1:1101:27820:11239 2:N:0:19
GGACTACAGGGGTTTCTAATCCTGTTTGCTCCCCACGCTTTCGAGCCTCAGCGTCAGTTACAGACCAGAGAGCCGCCTTCGCCACTGGTGTTCCTCCATATATCTACGCATTTCACCGCTACACATGGAATTCCACTCTCCTCTTCTGCACTCAAGTCTCCCAGTTTCCAATGACCCTCCCCGGTTGAGCCGGGGGCTTTCACATCAGACTTAAGAAACCGCCTGCGCTCGCTTTACGCCCAATAAAACCGGACAACGCTTGCCACCTACGTATTACCGCGGCTGCTGGCCCGTAGTTAGC
+
CCCCCGGFFGGGGGFCGFGDGGFGEFGGGC<EEGCCEGGGGGGGD:CFGGGGGGGCFCFFGGGGGGGGGGGGG?CFFFGGF7@FGGGGGFGFGGGGGGEGGGGGGF,DFFFFGCFBEFEDEFGGGGGGEF<?;FGFFGGGGGGFGGGGGFE?8D8DFGEFGFF=D;FGCGGG8;9DFD?8EEGDCEGGGCGEECE7D:FCCFGFCCFFFG4D;7:76@GGBD@?<F>5(:7>(A3)*48E*331C>4)27:39:D?71(2-8F:79??((((.<:BD>:60((4132::C0*42(-4<)).
@M04650:207:000000000-C238N:1:1101:20705:11244 2:N:0:19
GGACTACCCGGGTTTCTAATCCTGTTCGCTACCCATGCTTTCGCTCCTCAGTGTCAGTAACTGCCCAGAGACCTGCCTTCGCCATCGGTGTTCTTCCTGATATCTGCGCATTCCACCGCTACACCAGGAATTCCAGTCTCCCCTACAGCACTCCAGCCTGCCCGTATCGCCTGCACGCCCGCAGTTAAGCCTCGGGATTTCACAGACGACGCGCCAAACCCCCTACGAGCTCTTTACGCCCCGTAATTCCGGACAACTCTTGCACCCTACGTATTACCGCGTCTGCTGGCCCTTAGTTAGC
+
CCCCCGFEFGGGGGDGGGGDGFGGGGGGGG:FGGGGGGGGGGGGGGGGDAFFGGGGGGGFGGCGGGGG,EFGGGGGGGGGFGGGGGGGGGGGGEFGGGCGGFGGGDFGGCGG9EDGFGEGGGGGFFGGGGFGGGGGCF,C=DGFGG8DGGG?F?,@BF37=D8?F+@D>@>+=D,==CGGC76>FF9DEGG7@>EG*3FEGFG6+*94:9<D@)CD3(=<(*36/=;5(9(5<FF28:GE8((:CD<ADF?0())8C)3:<BG?GGF6((((.<:)2:3(7((214<)5=2C(,))6:)6<
@M04650:207:000000000-C238N:1:1101:18451:11261 2:N:0:19
GGACTACAGGGGTTTCTAATCCTGTTCGCTACCCATGCTTTCGCTCCTCAGTGTCAGTAACTGCCCAGAGACCTGCCTTCGCCATCGGTGTTCTTCCTGATATCTGCGCATTCCACCGCTACACCAGGAATTCCAGTCTCCCCTACAGCACTCCAGCCTGCCCGTATCGCCTGCACGCCCGAAGTTAAGCCTCGGGATTTCACAGACGACGCGACAAACCACCTACGAGCTCTTTACGCCCAGTAATTCCGGACAACGCTTGCACCCTACGTATTACCGCGGCTGCTGGCACGTAGTTAGC
+
CCCCCGGGGGGGGGGGGGGGGGGGGGGGGGGGGGGGGGGGGGGGGGGGGGGGGGGGGGGGGGGGGGGGGGGGGGGGGGGGGGGGFGGGGGGGGGGGGGGGGGGGGGGGGGGGGGGGGGGGGGGGGGGGGGGGFGFGGGGGGGGFFGGGGGGFGGGGGGFDGGGDGCGGGGGGGGGGGGGGGC6EGGGFGGGGGGGGG>FGGAGCF*@>>GDGBDD3:@GG?CDD@A<FFG(=EGA<4(CCC(47CC>9>FF9(.9(99>1?B<7C??<:6(.)<3<FG:699B6(8?B(7:F0,43(<))6
@M04650:207:000000000-C238N:1:1101:24894:11266 2:N:0:19
GGACTACAGGGGTTTCTAATCCTGTTTGCTCCCCACGCTTTCGCACCTGAGCGTCAGTCTTCGTCCAGGGGGCCGCCTTCGCCACCGGTATTCCTCCAGATCTCTACGCATTTCACCGCTACACCTGGAATTCTACCCCCCTCTACGAGACTCTAGCTTGCCAGTTTCAAATGCAGTTCCCACGTTAAGCGCGGGGATTTCACATCTGGCTTAACAAACCGCCTGCGTGCGCTTTACGCCCAGTAATTCCGATTAACGCTTGCACCCTCCGTATTACCGCGGCTGCTGGCACGGCGTTAGC
+
CCCCCDGGGGGGGGGGGGGGGGGGGGGGGGGGGGGGGGGGGGGGGGGGGGGGGGGGGGGGGGGGGGGGGGGGGGGGGGGGGGGGGGGGGGGGGGGGGGGGGGGGGGGGGGGGGGGGGGGGDGGGGGGGGGGGGGGGGGGGGGGFFGGGDGGFGGGGGGGGGGGGGGGGCFGGGGGGFGGGGGGGGGGGGGGGGGGGGGGGGFGFFGGFFGGGBGFDFFGGFGBBFFFFFD>FFGFFFFGGGF?F7DBAGFF??FD>GFB6?FG?GG?FFF>:?G:<FG(7;9B>0<?FFGFG16(418(46
@M04650:207:000000000-C238N:1:1101:2277:11286 2:N:0:19
GGACTACCAGGGTTTCTAATCCTGTTTGCTCCCCACGCTTTCGCACCTGAGCGTCAGTCTTTGTCCAGGGGGCCGCCTTCGCCACCGGTATTCCTCCACATCTCTACGCATTTCACCGCTACACCTGGAATTCTACCCCCCTCTACAAGACTCTAGCCAACCAGTTTCAGATGCAATTCCCAAGTTAAGCCCTGGGCTTTCACATCTGACTTAATTGACCGCCTGCGTGCGCTTTACGCCCAGTAATTCCTATTATCGCTTGCACCCTCCGTATTACCGCGGCTCCTCGCACGGAGTTCTC
+
CC@@ACE<<E7BFFEFGDCCDFF-CEFGAF@@F:<+@FFFGC@@:CFF,C<F:FF,B@,CFFFGEFA867+@@@+C6FCD7F:F74@@F+DFDCGFGF,=F,@AE,C?CGGGGFC<?:ECBB9<,A,=,,CAA?;F,=+3@CEF,C,6,6@ADE,73:,@D:C@GGGEF,7@7:E7C:CE9,6,?@?C:,,44,*1?>FFDF;B8DGF*4;C*:B@B*48(>(;;A15;3279C>4+48CC(::F*4<7@6)697)28:6:05)98:4302:1C?)<>210(46(,:(45(21((-4F4).
@M04650:207:000000000-C238N:1:1101:22187:11291 2:N:0:19
GGACTACCAGGGTATCTAATCCTGTTTGCTCCCCACGCTTTCGAGCCTCAGCGTCAGTTACAGTCCAGAGAGTCGCCTTCGCCACTGGTGTTCTTCCTAATCTCTACGCATTTCACCGCTACACTAGGAATTCCACTCTCCCCTCCTGTACTCTAGCTCCCCAGTTTGGAATGCAGCCCCCAGGTTGAGCCCGAGTATTTAACATCCCACTTAAAGATCCGCCTACGCTCCCTTTACGCCCAGTAAATCCGGACAACGCTTGCCACCTACGTCTTACCGCGGCTGCTGGCACGTAGTTAGC
+
CCCCCG@C6E@CFFEGFEFGGGGGGFFGGGGGGCGGGGGGGFE,;FFFDFGGG:CFF<6,CFFEEFGFE@F:FFEEGGGGGCGGE8CFEFFGGGGGGA<EFEFGGCEGGCC?FEDGFGGDGGGFF@FEEFEEFFFGGGGFEDGB+@BCFFGDGFG8,@EBEGGD3CF=CF,>DCF8DFEEEFED@EFCEGGGDD+4;;FC+;F>FGCFCFGGFG7CFFGGFG>55AFE=G25>CF4B@GEG<?ECD<3:FE@0>5=F9B@31C7;F6:BBF:(;:>FG0999>>><)8?G(242<?,A::4
@M04650:207:000000000-C238N:1:1101:17097:11301 2:N:0:19
GGACTACCGGGGTTTCTAATCCTGTTTGCTCCCCACGCTTTCGCACCTGAGCGTCAGTCTTCGTCCAGGGGGCCGCCTTCGCCACCGGTATTCCTCCAGATCTCTACGCATTTCACCGCTACACCTGGAATTCTACCCCCCTCTACGAGACTCTAGCTTGCCAGTTTCAAATGCAGTTCCCACGTTAAGCGCGGGGATTTCACATCTGACTTAACAAACCGCCTGCGTGCGCTTTACGCCCAGTAATTCCGATTAACGCTTGCACCCTCCGTATTACCGCGGCTGCTGGCCCGGAGTTAGC
+
CCCCCGGGGGGGGGGGGGGGGGGGGGGGGGGGGGGGGGGGGGGGGGGGGGGGEGGGGGGGGGGGGGGGGGGGGGGGGGGGGGGGGGGGGGGGGGGGGGGGGGGGGGGGGGGGGGGGGGGGGGGGGGGGGGGGGGGGGGGGGGGFGGGDGEGFGGGGGGGCEFGGFGGGGFGGGGGGGGGGGGGEFCCGGGGGGDGGGGGFGFG?FGGFAGGG9GGGF:FF;GF04F97(5;9;GFAFFGEE1<?>7>97BF(4B5>F?>BFB3<DFB80:>F6@?AFF<9;9;>F688?E(C999(-;)-.
@M04650:207:000000000-C238N:1:1101:26867:11309 2:N:0:19
GGACTACTGGGTTTCTAATCCTGTTTGCTCCCCACGCTTTCGCACCTGAGCGTCAGTCTTCGTCCAGGGGGCCGCCTTCGCCACCGGTATTCCTCCAGATCTCTACGCATTTCACCGCTACACCTGGAATTCTACCCCCCTCTACGAGACTCAAGCTTGCCAGTATCAGATGCAGTTCCCAGGTTAAGCCCGGGGATTTCACATCTAACTTAATCAACCGCCTGCGTGCGCTTTACGCCCAGTAATTCCGATTAACGCTTGCACCCTCCGTATTACCGCGGCTGCTGGCACGGAGTTAGCC
+
CCCCCGGGGGGGGGFGGFGGGCEFGGGGGGGGGGGGGGGGGGGGGGGGGGGGGGGGGGGGGGGGDEGGGGGGGGGGG@FFG7FFGGFGGGGGGGGGGGGGGGFGFGGGF7FFGGGGGGGDGGGGGGGGGFFGGGGACFCFGCG?FGGG>CFFGFGGGGGGGFCCFGGGGGGGGGGGGFGGGFGGGGGGGGGGDGG5D4FGGFG7AC:AE7@CCGFFFD<C>DDDDE?E0C96?F?9B?C>;8?BFG<AGFFBF3>><063<:>?*:2:?9?FFG<ACD44;>FB?7::?6521(3:<+)45
@M04650:207:000000000-C238N:1:1101:4715:11367 2:N:0:19
GGACTACTGGGGTATCTAATCCTGTTTGCTCCCCACGCTTTCGCACCTGAGCGTCAGTCTTCGTCCAGGGGGCCGCCTTCGCCACCGGTATTCCTCCAGATCTCTACGCATTTCACCGCTACACCTGGAATTCTACCCCCCTCTACGAGACTCTAGCTTGCCAGTTTCAAATGCAGTTCCCACGTTAAGCGCGGGGATTTCACATCTGACTTAACAAACCGCCTGCGTGCGCTTTGCGCCCAGGAATTCCGATTAACGCTTGCACCCTCCGTATTACCTCGGCTGCTGGCCCTGAGTTAGC
+
CCCCCFFGGGGGGGGGGGGGGGGGGGGFCGGGGDFGGGGGGFFCGGGFFFCFEGGGGGG9EFFGGGGGGDEEGGGGGGGGFGGGGGGGGGFFGEFFGGGC,EFGGCFFGGGGGGGGGGCCEGFGGGGG?@CDDG,CFC@EECGFGGDEGGGFGCEAF:,@CCCE<E;FD,>ACCCEFCF:,>D7FF>FFGGE5=EC3DGGFFGFFFFFCCG=2*?*9:GG>GF0049>:D612C@)7(:EG10(*04,08)-8;C9C:9?66C2CF:(81(4<FB<FG:AB(2:1,)54C(*(((.63)66
@M04650:207:000000000-C238N:1:1101:24638:11404 2:N:0:19
GGACACTGGGGTTTCTAATCCTGTTTGCTCCCCACGCTTTCGTGCCTCAGCGTCAGTTACAGTCCAGAGAGCCGCCTTCGCTACTGGTGTTCCTCCTAATATCTACGCATTTCACCGCTACACTAGGAATTCCACTCTCCTCTCCTGCACTCAAGTCTTACAGTTCCAAAAGCTTACTACGGTTGAGCCGTAGCCTTTCACTTCTGGCTTGAAAGACAGCCTACGCACCCTTTACGCCCCGTAATTCCGGATAACGCTAGCCCCCTACGTATTACCGCGGCTGCTGGCCCGTAGTTAGCCG
+
CCCCCGGGGGGEEGGGGFGGGGGGGGGGGGGGGCCEGGGGGGGCEGGGGGFGGG7FFGGGGFGGGGGGGGGGGGG@,CFFGG@FGG@EFGGGGGFGGDFFCGFFGGGGCDCGGGGGGG=D@,8,?:,BEFFFGFGFGFGGFFEF8,4DFFFFGFFGGF>;E<DEGGFGG9@@FDFGGGGGGCFE:@DF?CB7EFGGFFBAF>DCFF8FFGDD5:F7A)1;BF3:9E=85CFF9:C2A>E*46(63C?C63>@;AD;D;DF?15:D*143,)6>:<4*916963()502(23:2,:<)36)(
@M04650:207:000000000-C238N:1:1101:6090:11450 2:N:0:19
GGACTACTGGGGTTTCTAATCCTGTTTGCTCCCCACGCTTTCGCACCTGAGCGTCAGTCTTTGTCCAGGGGGCCGCCTTCGCCACCGGTATTCCTCCACATCTCTACGCATTTCACCGCTACACATGGAATTCTACCCCCCTCTACAAGACTCTAGCTGACCAGTCTTAGATGCCATTCCCAGGTTAAGCCCGGGGATTTCACATCTGACTTAATTGACCGCCTGCGTGCGCTTTACGCCCAGTAATTCCGATTAACGCTTGCACCCTCCGTATTACCGCGGCTGCTGGCACGGCGTTAGC
+
CCCCCGGGFGGGGGGGGGFGGGGGGGGGGGGGGGGGGGGGGFGDFGGGFGGGCGGGGGGGGGGGGGGGGGGGGGGGGGGGGGGGGGGGGGGGGGGGGFGFGGGGGGGGGGGCFGGGGGGGGGGGFGGGGGGGGGFGGF=FGGGFGGG9>FGFFDGFGFGG@FGGCEGFGFFGGG6EGGGGGFEGGDDGGGFGEEDGGGGGGFGFFGGFFGGFF>F7CEG=(C9@;F9;;D>B0CF9?(;C81:4FGABF?9::)C2C?6<<65)9F:023121F0<FC<90;BBB???(1(<29((-:6:A
@M04650:207:000000000-C238N:1:1101:14945:11472 2:N:0:19
GGACTACAGGGGTTTCTAATCCTGTTTGCTCCCCACGCTTTCGCACCTGAGCGTCAGTCTTCGTCCAGGGGGCCGCCTTCGCCACCGGTATTCCTCCAGATCTCTACGCATTTCACCGCTACACCTGGAATTCTACCCCCCTCTACAAGACTCTAGCCTGCCAGTTTCGGATGCAGTTCCCAGGTTGAGCCCGGGGATTTCACATCCGACTTGACAGACCGCCTGCGTGCGCTTTACGCCCAGTACTTCCGATTAACGCTTGCACCCTCCGTATTACCGCGGCTGCTGGCACGGAGTTAGC
+
CCCCCGGGGGGGGGGGGGGGGGGGGGGGGGGGGGGGGGGGGGGGGGGGGGGGGGGGGGGGGGGGGGGGGGGGGGGGGGGGGGGGGGGGGGGGGGGGGGGGGGGGGGGGGGGGGGGGGGGGGGGGGGGGGGGGGGGGGGGGGGGFGGGGFGGFGGGFGGFGGFGFAEGF>EGGGGGGGGGFGGGGGGGGGGGGDCCGGGGCGFGFFGGFFGDDFGGGFFGC>GFFBF>>?GFF0=FAFFG8E1:?G*:ACFF:15DAF?>?1:52CGFFFFF<BFB)<?8119(23?:7>E(<<>>7286<6
@M04650:207:000000000-C238N:1:1101:27158:11475 2:N:0:19
GGACTACTAGGGTATCTAATCCTGTTTGCTCCCCACGCTTTCGCACCTGAGCGTCAGTCTCCGTCCAGGGGGCCGCCTTCGCCACCGGTCTTCCTCCAGATCTCTACGCATTTCACCTCTACACCTGGAATTCCACCCCCCTCTACCAGACTCTAGCTTGCCAGTTTCAAATGCAGTTCCCACGTTAAGCCCGGGGATTTCACATCTGACTTAACAAACCGCCTGCGCGCGCTTTACGCCCAGTAATTCCGATTAACGCTTGCTCCCTCCGTATTACCGCGGCTGCTGGCACGGAGTTAGC
+
BCCCCCFG@FFFGFEFC<DFCFGGFGGEFFGCGG@FGGGGGGGFGE:A,F@F@FGGG,6,,CFDEFEG@FBCCGDGEGDFFFGGGGGDG+B,C5@FGFC,?=FGGGGGFDC@FGGGG,@DDFFF?AFEGGDGG,@F8C+@8+8;,C,,78EFG,@EG,>,@F7,7@FGGDE@5BE,,5EAFG>3>F88=C,4*=CC<5<FFFC@+;@A3C+21CCC;:FG;DB<0A9)->(1(/0-9?CEC18(:>)-C@4(3)9:F?0:((/)*<:7(4>:1G3AFG(-70214???7C(331(488-).
@M04650:207:000000000-C238N:1:1101:16149:11496 2:N:0:19
GGACTACTCGGGTTTCTAATCCTGTTTGCTCCCCACGCTTTCGCACCTGAGCGTCAGTCTTTGTCCAGGGGGCCGCCTTCGCCACCGGTATTCCTCCAGATCTCTACGCATTTCACCGCTACACCTGGAATTCTACCCCCCTCTACGAGACTCTAGCTTGCCAGTTTCAAATGCAGTTCCCACGTTAAGCGCGGGGATTTCACATCTGACTTAACAAACCGCCTGCGTTCGCTTTACGCCCAGTACTTCCGTTTAACGCTTGCCCCCCCCGTATTACCGGCGCTGCTGCCCCGTAGTTAGC
+
CC@C8EEGGGGGGEGGGGGGGGGFEGGGGDFGGGCFEEGGGGGFEEGG:CFGCCGFGFEGGFGFFGFGFGEGGGGGGGGG??F:FFFCF:FGGGGGGGG,FFFGGAAFGCGCFFFFGCEDGGCGG@GFF8,AD<EFADGE7DEF=FFC77CFG>5EGGFCFF96DEGA9=DC2D7EEFFG6,28FCF5CF*7:C55<CGGG+B7AC:F3@FG>7D77(CG>D9:2>()-9:;?F)-96CEG06.*0-);?@))0*67062,2939C;(,4(,(2(-+2(((-(442:?):?7(-(,-A))<
@M04650:207:000000000-C238N:1:1101:12148:11526 2:N:0:19
GGACTACTAGGGTATCTAATCCTGTTTGCTCCCCACGCTTTCGCACCTGAGCGTCAGTCTTCGTCCAGGGGGCCGCCTTCGCCACCGGTATTCCTCCAGATCTCTACGCATTTCACCGCTACACCTGGAATTCTACCCCCCTCTACAAGACTCTAGCCTGCCAGTTTCAAATGCAGTTCCCAAGTTAAGCTCGGGGATTTCACATCTGACTTAACAGACCGCCTGCGTGCGCTTTACGCCCAGTAAATCCGATTAACGCTTGCACCCTCCGTATTACCGCGGCTGCTGGCACGGAGTTAAC
+
CCCCCGGGGGGGGGGGGGGGGGGGGGGGGGGGGGGGGGGGFGGGGGGGGGGGGGGGGGGGGGGGGGGGGGGGGGGGGGGGGGGGEGGGGGGGGGGGGGGGGGFGFGGGGGGGGGGGGGGGGGFGFGGGGFGGGGGGGGGGGGGFGGGGGFGFGGG<DGFFGGGGFFGG;DCGGCGG9CCFCCFGGGGGGGFCGGGGGGCCGFGFFGCCE7D@EGFFF@GGBDFFFFFFDGFFFE@BFFGGGFF?FC4>CF:1657<D<11:?3<DGBFFFBB?C?B7F06>BF>F(57:E?GFF993@>))
@M04650:207:000000000-C238N:1:1101:11214:11540 2:N:0:19
GGACTACCCGGGTATCTAATCCTGTTTGCTCCCCACGCTTTCGCACCTGAGCGTCAGTCTTCGTCCAGGGGGCCGCCTTCGCCACCGGTATTCCTCCAGATCTCTACGCATTTCACCGCTACACCTGGAATTCTACCCCCCTCTACAAGACTCTAGCCTGCCAGTTTCGGATGCAGTTCCCAGGTTGAGCCCGGGGATTTCACATCCGACTTGACAGACCGCCTGCGTGCGCGTTACGCCCATTAATTCCGGTTAACGCTTGCACCCTCCGTATTACCGCGGCTGCTGTCCCGGAGTTAGC
+
CCCCCGGGGGGGGGGGGGGGGGGGGGGGGGGGGGGGGGGGGGGGGGGGGFGGGGGGGGGGGGGGGGGGGGGGGGGGGGGGGGGGGFEGGGGGGGGGGGGGGGGGGGGGGGGGGGGGGGEGEGFGGGGGFGGGGGGGGFFGGGGFGGFCFGGFGAGGGGGFGGGGGCGGGDEGGGFGFGFEGGG*DFFGGGGGGGGGGGFDFFGF6>FF0DDDAFGGF@GD>GFF?FB)4C>0(:5<F:CEG(()**66FF?(,85<F<9<0:F27F<:?FBB0*8<GG:;9;>>;:3))3)3,1(18*)..
@M04650:207:000000000-C238N:1:1101:24482:11547 2:N:0:19
GGACTACCAGGGTATCTAATCCTGTTTGCTCCCCACGCTTTCGCACCTGAGCGTCAGTCTTCGTCCAGGGGGCCGCCTTCGCCACCGGTATTCCTCCAGATCTCTACGCATTTCACCGCTACACCTGGAATTCTACCCCCCTCTACAAGACTCTAGCCTGCCAGTTTCGGATGCAGTTCCCAGGTTGAGCCCGGGGATTTCACATCCGACTTGACAGACCGCCTTCGTTCGCTTTACGACCCGCAATTCCGACTAACGCTTGCACCCTCCGTATTACCGCGGCTGCTGGCGCGGACTTCGC
+
-@9<@FGG,F7CA@<,CC<EGFGF9CCFGCDEG,6C6:BC<FGDCFEGFCFFGGGGGGFGCFGGCCEGG:@CCCFE7FCFGGDF:DCDE77FDF=FFD?CFE9FGGEFCG7+5E@FGD>=@CF=EFGGGGGGGEGGA,+@@CGBDFCF9?DAF;FCFG,3DFF6,@;;>***3,;@2+=297,>>:FCFFCF7***5<AC++;++2>)(2/C7**+*(=C9D>0(*2<45((-*)6@:2::27(1),<FB4((8)493;?B1*)*2-((-33,;2):2(((-490(.525(/-,(((+)-4
@M04650:207:000000000-C238N:1:1101:13322:11563 2:N:0:19
GGACTACCCGGGTTTCTAATCCTGTTTGCTCCCCACGCTTTCGCACCTGAGCGTCAGTCTTCGTCCAGGGGGCCGCCTTCGCCACCGGTATTCCTCCAGATCTCTACGCATTTCACCGCTACACATGGAATTCTACCCCCCTGTACAAGACTCTAGCCAACCAGTTTCAGATGCAATTCCCAAGTTAAGCTCGGGGCTTTCACATCTGACTTAATTGACCGCCTGCGTGCGCTTTACGCCCAGTAATTCCGATTAACGCTTGCACCCTCCGTATTACCGCGGCTGCTGGCACGGATTTAGC
+
CCCCCGGGGGGGGGGGGGGGGGGGGGGGGGGGGGGGGGGGGGGGGGGGFGGGGGGGGGGGGGGGGGGGGGGGGGGGGGGGGGGGGGGGGGGGGGGGGGGFFGGGGGGGGGGGGGGGGGGGGGGGGDGGGGGGGFGGGCGGGGGFGGGGBFGFGGGGGGGGGGGGGGGGGGGGGGGGGGGGFFGGGGGGGF9CGGDGGGGGGFGFFF7AEGGGFG7D+>FGFG>DDFFFFD9;FGFAFBGGGFFFFG2<GFF<6@C<74036?F<FGB?6?BB?GF2CGFFFF>(((),4C0E62((,<>>:
@M04650:207:000000000-C238N:1:1101:20037:11572 2:N:0:19
GGACTACTGGGGTTTCTAATCCTGTTTGCTCCCCACGCTTTCGCACCTGAGCGTCAGTCTTCGTCCAGGGGGCCGCCTTCGCCACCGGTATTCCTCCAGATCTCTACGCATTTCACCGCTACACCTGGAATTCTACCCCCCTCTACGAGACTCTAGCTTGCCAGTTTCAAATGCAGTTCCCACGTTAAGCGCGGGGATTTCACATCTGACTTAACAAACCGCCTGCGTGCGCTTTACGCCCAGTAATTCCGATTAACGCTTGCACCCTCCGTATTACCGCGGCTGCTGGCACGGAGTTAGC
+
CCCCCFGGGGGGGGGGGGGGGGGGGGGGGGGGGGGGGGGGGGGGGGGGGCFGGGGGGGGGGGGGGGGGGGGGGGGGGGGGGGGGGGGGGGGGGGGGGGGGGGGGFGGGGGGGGGGGGGGGGGGGGGGGGGGGGGGGGGGGGGGFGGGGGGGFGGGGGGGGGGGGGGFGGFGGGG7CGGGGGGGGGGGGGGGEEGGGCD@GGFGFCGGFFGGGFGGGBBGG>GFF?FFFFDFFFGFFF:EEGFF?FFAAGFFFF:G<F?BF?:F<GGFFFFFF?C?<EFBF0>BF>B?BFG1F<6BFBEF>:
@M04650:207:000000000-C238N:1:1101:25378:11624 2:N:0:19
GGACTACCGGGGTATCTAATCCTGTTTGCTCCCCACGCTTTCGCACCTGAGCGTCAGTCTTCGTCCAGGGGGCCGCCTTCGCCACCGGTATTCCTCCAGATCTCTACGCATTTCACCGCTACACCTGGAATTCTACCCCCCTCTACGAGACTCTAGCTTGCCAGTTTCAAATGCAGTTCCCACGTTAAGCGCGGGGATTTCACATCTGACTTAACAAACCGCCTGCGTGCGCTTTACGCCCATTAATTCCGATTAACGCTTGCACCCTCCGTATTACCGCGGCTGCTGGCACGGAGTTAGC
+
CCCCC8FGEGGGGF<@CFECFC9<F@EEC@FGGEEF7CFGFFFC:FFFFC<@FFFEGGGGF@FFGEEGGFG@FGCGCGBFFGGCFFGGGDGFFGFFGGFG=FFFGGGFGCF7@EFGGDC8CG9BFFGFFFGGGGACFFGGG>EF9EG>@5C>EDCDGFFBGFA7BFGGFGGGGGFGGGGFFBCEGGGGGGDGECG5CGGFC6:/@F7B<GGF>:CC?0CF9GB6,<>F09>BFGF)/1EGE?(.:CA4DFF(4>*5C<0::<GFGG?1:?;B0FB<GF<B09BF>0::?D:G?969BG9)6
@M04650:207:000000000-C238N:1:1101:14218:11629 2:N:0:19
GGACTACCAGGGTATCTAATCCTGTTCGCTCCCCACGCTTTCGAGCCTCAGCGTCAGTTACAGTCCAGAGAGTCGCCTTCGCCACTGGTGTTCTTCCTAATCTCTACGCATTTCACCGCTACACTAGGAATTCCACTCTCCTCTCCTGCACTCTAGATACTCAGTTTGGAATGCAGTACTCGGGTTGAGCCCAAGTATTTCACATCCCACTTAAGTATCCGCCTACGCTCCCTTTACGCCCAATAAATCCGGATAACGCTCGCCACCTACGTATTACCGCGGCTGCTGGCACGTAGTTAGC
+
CCCCCGGGGGGGGGGGGGGGGGGGGGGGGGGGGGGGGGGGGGGGGGGGGGGGGGGGGGGGGGGGGGGGGGGGGGGGGGGGGGGGGGGGGGGGFGGGGGGGGGGGGGGGGCGGGGGGGGGGGGGGGGGGGGGGGGGGGGGGGGGFGGGGGGGFGGGGGGGGGGGGGGGGGGGGGFGGGGGGGGGGGGGGGGGGGGGGFGGGGFGFFGGFEGGGFGGFF@GGFGFFFFD>4DFDBGFFFFGEGFFFFGEEGFFFFFGFGFFFFFD>CCB?((:?FCBFGGF;1>FFFFFFFG?F::?B:C)26
@M04650:207:000000000-C238N:1:1101:14446:11629 2:N:0:19
GGACTACCCGGGTATCTAATCCTGTTCGCTACCCATGCTTTCGCTCCTCAGTGTCAGTAACTGCCCAGAGACCTGCCTTCGCCATCGGTGTTCTTCCTGATATCTGCGCATTCCACCGCTACACCAGGAATTCCAGTCTCCCCTACAGCACTCCAGCCTGCCCGTATCGCCTGCACGCCCGAAGTTAAGCCTCGGGATTTCACAGACGACGCGACAAACCACCTACGCGCTCTTTCCGCCCAGTAATTCCGGACAACGCTTGCACCCTACGTATTACCGCGGCTGCTGGCACGTAGTTAGC
+
<CCCBFGGGGGGGGGGGGGGGGGGGGGGGGGGGGGGGGGAFFGGGGGGGGGGGGGGGGGGGGGFGGGGGGGGGGGGGGGGGGGGGGGGGGGGGGGGGGGGGGGGG9FGGGGGGGGGFGGGGGGGGGGGGGGGGGGFFGFGDDDFGGFFDFGFGGGGGGGCFGGEFEGG6EGCDEFGGGFGEC+BBA;EGFG7>EECDGG6=FGFFGFEFGDG=5D3A;F3(7;D;A(),74:6C@)1:EEEB0:>FB<C?@93<3<GFF6((9<FGFF02642<.4CG<>6(46;F?>2E2?1.(.,:-64
@M04650:207:000000000-C238N:1:1101:6003:11649 2:N:0:19
GGACTACTCGGGTTTCTAATCCTGTTCGCTCCCCACGCTTTCGTTCCTCAGCTTCTGTTACTGCCCAGAGACCCGCCTTCGCCACCGGTGGTCCTCCTGATATCTGCGCATTTCACAGCTACTCCAGGAAATCCAGTCTCCCCTACAGCACTCAAGTCTGCCCGTATCGCCTGCACGCCAACAGTTAAGCTGCGGGATTTCACAAACGACGCGACAAACCGCCTACGAACTCTTTACTCCCAGTAATTCCGGACAACGCTCGCACCCTACGTATTCCCTCGTCTTCATGCACGTTTCTAGC
+
@C-@CFGD<@@@C6C<FEFFFGCAFFFGC:CFFFFFDE@;FFEE,@F9EF@F,@C,CCFE<C,CCFEFGF,A7<+@@FFF@FC7CF:FGG+C5AE<?,,,5,4EECFC@+8F,CE<,ADFC<,:?:E,=,,9,=>==BD<,++*@@,6?8,:D?,@DD9FA=88@@D8==CECFFGF+@++@D77@;CCGCFEE5?DD,>EFF6**;)2/97339)068*48(/6A0.2>2457*6=4<?>::2**).:*<0?3).*41:(4)-7:24(((.,2()32)(,((4,-)))339(,(()3.6)
@M04650:207:000000000-C238N:1:1101:24496:11652 2:N:0:19
GGACTACCGGGGTTTCTAATCCTGTTTGCTCCCCACGCTTTCGCACCTGAGCGTCAGTCTTTGTCCAGGGGGCCGCCTTCGCCACCGGTATTCCTCCAGATCTCTACGCATTTCACCGCTACACCTGGAATTCTACCCCCCTCTACAAGACTCTAGCCTGCCAGTTTCGGATGCAGTTCCCAGGTTGAGCCCGGGGAGTTCACACCCGACTTTACAGACCGCCTGCGTGCGCTTTACGCCCAGTAATTCCGATTAACGCTGGCCCCCTCCGTATTACCGCGGCTGCGGGCACGGAGTTAGC
+
CCCCCGGGGGGG@CFGFGGGGGGGGGGGGGGGGGGGGG@FGFEEEGGGGFFGGGGEB,FC<,9EFGGGF>FGGGGGGGGGGGEGGGGGGGDFGFGGGGGGGGGGGCFGGEEGDCFGFEEG=FGFGFGGCGFF95>ECF6CGDGF7BE9<7:+DFEA,@ECF@<FBCGG5C5ED>995:CFF<EG:AFEFGGC:E?E:)=CGFF=)/>;6D)9):C76);CBGB:6FB)-91;;=>A=(::E1<7>C42C=)(109<C<(,((*(1?0(3:>?FC22::4260006(((,:(14,(-32624
@M04650:207:000000000-C238N:1:1101:19167:11685 2:N:0:19
GGACTACTCGGGTTTCTAATCCTGTTTGCTCCCCACGCTTTCGAGCCTCAGCGTCAGTTACAGTCCAGAGAGTCGCCTTCGCCACTGGTGTTCTTCCTAATCTCTACGCATTTCACCGCTACACTAGGAATTCCACTCTCCTCTCCTGCACTCTAGATAACCAGTTTGGAATGCAGCACCCAAGTTGAGCCCGGGTATTTCACATCCCACTTAATCATCCGCCTACGCTCCCTTTACGCCCAGTAAATCCGGATAACGCTCGCCACCTACGTATTACCGCGGCTGCTGGCACGTATTTAGC
+
CCCCCGGGGGGGGGGGGGGGGGGGGGFGGGFGGGGGGGGGGGGGGGGGGFGGGGGGGGGGGCGGGGGGEFFCGGGGCF@FGGGGGGGGGGGGGFF?FGGFGGGGFGGGGEGGGGFGGGCDGGGGGGGGGFGGGGGGFGFGFGGFGGADGGGFGAFFEGCGGGGGGFDFE8BEFFGGGGGFGFGCFEED8BC?9>+4=*DF<ACFFGDFEFFDFFDGFFFDAGAFFF=?@G@DF?F6C@EFG?0;FG?3CF56;DDEGFFFFFG>5E0,3268>FBAGC,7>0(7>0,)(::GFF0),+))-
@M04650:207:000000000-C238N:1:1101:28986:11707 2:N:0:19
GGACTACTAGGGTATCTAATCCTGTTTGCTCCCCACGCTTTCGCACCTGAGCGTCAGTCTTCGTCCAGGGGGCCGCCTTCGCCACCGGTATTCCTCCAGATCTCTACGCATTTCACCGCTACACCTGGAATTCTACCCCCCTCTACGAGACTCTAGCTTGCCAGTTTCAAATGCAGTTCCCACGTTAAGCGCGGGGATTTCACATCTAACTTATCCAACCGCCTGCGTGCGCTTTACGCCCAGTAATTCCGATTAACGCTTGCCCCCTCCGTATTACCGCGGCTTCTGGCACGGAGTTAGC
+
CCCCCGGGGGGGGGGGGGGGGGGGGGGGGGGGGGGGGGGGGGGGGGGGFGGGGGGGGGFFGGGGGGGGGGGGGGGGGGGGGGGGGGGGGDGGGGGGGGGGGGGGGGGGGGGGGGGGGGGGEGGGGGGGFGGGGGGGGGGGGGGFGGGDDDEBGAFGGCGFGGGGGGGGGFGGGGGGGGGGGGGGGGGFGG8CEE=EDGGGG69=772:?C:@ACFFFFEDFDB?FFFF(*(-4CFFFFGGG6:?F>><FFF23>*67<B?BFG06C966?F62C7)<D0;>FB(,,9)8E(3,((,(;))4
@M04650:207:000000000-C238N:1:1101:23752:11730 2:N:0:19
GGACTACCCGGGTTTCTAATCCTGTTTGCTCCCCACGCTTTCGCACCTGAGCGTCAGTCTTCGTCCAGGGGGCCGCCTTCGCCACCGGTATTCCTCCAGATCTCTACGCATTTCACCGCTACACCTGGAATTCTACCCCCCTCTACGAGACTCTAGCTTGCCAGTTTCAAATGCAGTTCCCACGTTAAGCGCGGGGATTTCACATCTGACTTAACAAACCGCCTGCGTGCGCTTTACGCCCAGTAATTCCGATTAACGCTTGCACCCTCCGTATTACCGCGGCTGCTGGCACGGAGTTAGC
+
CCCCCGGGGGGGGGGGGGGGGGGGGGGGGGGGGGGGGGGGGGGGGGGGGEGGGGGGGGGGGGGGGGGGGGGGGGGGGGGGGGGGGGGGGGGGGGGGGGGGGGGGGGGGGGGGGGGGGGGGGGGGGGGGGGGGGCFGGGGGGGGFFGGEGEGFGGGGGGFDFGGGGGGGGGGGGGGGGFGGGGGEGGGGGGGGGDGGDCFGGFGFFGGFBGGGFGGGFBGGFGFFFFFB:GBBFGF>=:EGGBFFGGFBGFF(4BCBG?>6<FGFGGFFFF>?6F?FGGFFB9BBBBDF?GFGF>;>?6.4.
@M04650:207:000000000-C238N:1:1101:26615:11739 2:N:0:19
GGACTACTCGGGTATCTAATCCTGTTTGCTCCCCACGCTTTCGCGCCTCAGCGTCAGTTGCGAGCCAAAGAGCCGCTTTCGCCACTGGTGTTCCTCCATATCTCTACGCATTTCACCGCTACACATGGAATTCCACTCTTCTCTCTCGCACTCAAGTCTTCCAGTTTCCAATGACCCTCCCCGGTTGAGCCGGGGGCTTTCACATCAGACTTAAAAAACCGCCTGCGCGCGCTTTACGCCCAATAATTCCGGACAACGCTTGCCACCTACGCATTACCGCGGCTGCTGGCACGTACTTAGC
+
CCCCCGGGFGGGGGGGGGGGGGGGGGGGGGGGGGGGGGGGGGGGGGGGGGGGGGGGGGGGGGGGGGGGGGCFGGGGGGGGGGGGGGGGGGGGGGGGGGGGGGGGGGGFGGGGGGGGFGGGGGGGFGGGFFFGGGGGGGGGGGGFGGGGGGG?C8DFAF;,=<DFFGFFFGGF6;FF6CFA7FGGGGGGCFGGGEGGGGGGGFCA+;+97CFF<CGGF(/99D06?44<>DF0(1)67:GDD1(4<CAAG=)90<D?F1>B?8C?:9??:?0((;:BGFB9>FF;>B0:(C1C621(4C4)6
@M04650:207:000000000-C238N:1:1101:13976:11752 2:N:0:19
GGACTACACGGGTATCTAATCCTGTTTGCTCCCCACGCTTTCGCACCTGAGCGTCAGTCTTTGTCCAGGGGGCCGCCTTCGCCACCGGTATTCCTCCACATCTCTACGCATTTCACCGCTACACATGGAATTCTACCCCCCTCTACAAGACTCTAGCCAACCAGTTTCAGATGCAATTCCCAAGTTAAGCTCGGGGCTTTCACATCTGACTTAATTGACCGCCTGCGTGCGCTTTACGCCCAGTAATTCCGATTAACGCTTGCACCCTCCGTATTACCGCGGCTGCTGGCACGGAGTTAGC
+
CC@C<FGGGGGGGGGGGGGGGGGGGGFGGGGGGGGGGGGGGGGGGGGGGGGGGGGGGGGGGGGGGGGGGGGGGGGGGGGGGGGGGGGGGGGGGGGGGGGGGGGGGGGGGGGGGGGGGGGGGGGGGFFGGGGGGGGDGFGGGGGFGGGGGGGFGGGGGGGGGGGGGGGDFGGGGGGFGGGGGGGGGGGGGFDCGGGGGGFGGFGFFGGFFGGGEGGGFCFFFD>FFFFA@C>F;GFBFFGEG?F?GG<A76@?FFC<C:B1:6C?FGF::?>?FF?AF700906;BF:BFE<G09>F?*.<)
@M04650:207:000000000-C238N:1:1101:5644:11798 2:N:0:19
GGACTACTAGGGTTTCTAATCCTGTTCGCTCCCCACGCTTTCGAGCCTCAGCGTCAGTTACAGTCCAGAGAGTCGCCTTCGCCACTGGTGTTCTTCCTAATCTCTACGCATTTCACCGCTACACTAGGAATTCCACTCTCCTCTCCTGCACTCTAGATACTCAGTTTGGAATGCAGTACTCGGGTTGAGCCCAAGTATTTCACATCCCACTTAAGTATCCGCCTACGCTCCCTTTACGCCCAATAAATCCGGATAACGCTCGCCACCTACTTATTACCGCGGCTGCTTGCACGTCGTTCTC
+
CCCCCGGGD<FEGGGGGGGGGGGCFGCFGGGGGGGGGGGGGGF8AFGGFGFGDGGEGGGDGGGGGGEFAEFCGG>EGGGGGGGDEGF8FDGGGGFGGGCFFGGFGGGFGEGGGG9DFGGCEGDGF8F8FGGGGFGGGGGGGGGFEFF?EFGFGGG,4@,@DCF?GGC,6,,@DDF=@9=DD7++@CCC?>,@C?6FCGGFF7;CAF7*5DCGE>C?FEFF)@>>DA@BFGFFFFFFF@EGC@(7*01.:652(:*;D<>DFFG@CEF34>)62C>:7C(33(46(8,),:)2(.(((;((-
@M04650:207:000000000-C238N:1:1101:14222:11800 2:N:0:19
GGACTACAAGGGTTTCTAATCCTGTTTGCTCCCCACGCTTTCGCACCTGAGCGTCAGTCTTTGTCCAGGGGGCCGCCTTCGCCACCGGTATTCCTCCAGATCTCTACGCATTTCACCGCTACACCTGGAATTCTACCCCCCTCTACAAGACTCTAGCCTGCCAGTTTCGGATGCAGTTCCCAGGTTGAGCCCGGGGATTTCACATCCGACTTGACAGACCGCCTGCGTGCGCTTTACGCCCAGTAATTCCGATTAACGCTTGCACCCTCCGTATTACCGCGGCTGCTGGCACGGAGTTAGC
+
CCCC@FGGGGGGGGGGGGGGGGGGGGGGGGGGGGGGGGGGGGGGGGGGGGGGGGGGGGGGGGGGGGGGGGGGGGGGGGGGGGGGGGGGGGGGGGGGGGGGCFGGFGGGGGGGGGGGGGGGGGGGGGGGGGGGGGGGGGGGGGGFGGGGGGGFGGGFGGGGGFGGGG7FGGGDGGGGEFGGGFGFGGGGGGGGGGGGGG:9DFGFFGGFFGGDAGGGF8FF1D(:BF>@8C9(2:F2F:EGEFF?=CB2FFFF(<<<F0;6<?C26C:?06;?:8?BFF?B(909><FF>E?F?BB9:6>F4
@M04650:207:000000000-C238N:1:1101:6962:11809 2:N:0:19
GGACTACTGGGGTTTCTAATCCTGTTTGCTCCCCACGCTTTCGTGCCTCAGCGTCAGTTACAGTCCAGAGAGCCGCCTTCGCTACTGGTGTTCCTCCTAATATCTACGCATTTCACCGCTACACGAGGAATTCCACTCTCCTCTCCTGCACTCTAGATACTCAGTTTGGAATGCAGTACTCGGGTTGAGCCCAAGTATTTCACATCCCACTTAAGTATCCGCCTACGCTCCCTTTACGCCCAATAAATCCGGATAACTCTCGCCACCTACGTATTACCGCGGCTTCTGGCACGTAGTTAGC
+
CCCC@FFGGGGGEGGGGGGGGGGGGGFECGFGGGGGGDCEGGGFFGGGGGGGGGGGGGGGGGGGGGGGGGGGGFFGCCGFGGGGGGGGC8FGGGGGGGFFGGGCGGGGGGGDGGGGGGGGGF9F+>@CGCFGGGGGDGGGG?E1DCFFFGGFGGD=F8FGGGG8DFEFE3@>8@D=@DEFGGDD,@CF@FFGGGCFFDGGGFGFFCG>CGGFFCFGFEGGFGF=)A2??G=9BGFFF9ECG?D@FF95DFD03):>4447;;GB*;::3::FFC29FG:02;07(.64<F?F?183:@4:.
@M04650:207:000000000-C238N:1:1101:14460:11812 2:N:0:19
GGACTACAGGGGTTTCTAATCCTGTTTGCTCCCCACGCTTTCGCACCTGAGCGTCAGTCTTCGTCCAGGGGGCCGCCTTCGCCACCGGTATTCCTCCAGATCTCTACGCATTTCACCGCTACACCTGGAATTCTACCCCCCTCTACGAGACTCTAGCTTGCCAGTTTCAAATGCAGTTCCCACGTTAAGCGCGGGGATTTCACATCTGACTTAACAAACCGCCTGCGTGCGCTTTACGCCCAGTAATTCCGATTAACGCTTGCACCCTCCGTATTACCGCGGCTGCTGTCACGGAGTTAGC
+
CCCCCFGGGGGGGEGGGGGGGGGGGGGGGGGGGGGGGGGGGGDGGGGGGGGGGGGGGGGGGGGGGGGGGGGGGGGGGGGGGGGGGGGGGGGGGGGGGGGGGGGGFCGGGGGGGGGGFGGGGGGGGGGGGGGGGFGFFFDGGGGFGGGGGEGFGGGGGGGGGGGGFDGGGGGFGGGGGGGGGGGGGGGGGGGDGGEGD*CFDFF=FFDF<GFG9FGGFFGGBGF<?F>:3<>FFEFBFFEEG:3?7:)6:=:?05D2:46(4:D<CA13409(8C?9FG:>;>0,,203.+-<3<((4;2-)
@M04650:207:000000000-C238N:1:1101:9153:11819 2:N:0:19
GGACTACCCGGGTATCTAATCCTGTTTGCTCCCCACGCTTTCGCACCTGAGCGTCAGTCTTCGTCCAGGGGGCCGCCTTCGCCACCGGTATTCCTCCAGATCTCTACGCATTTCACCGCTACACCTGGAATTCTACCCCCCTCTACGAGACTCTAGCTTGCCAGTTTCAAATGCAGTTCCCACGTTAAGCGCGGGGATTTCACATCTGACTTAACAAACCGCCTGCGTTCGCTTTACGCCCAGTAATTCCGATTAACGCTTGCACCCTCCGTATTACCGCGGCTGCTGGCACGGAGTTAGC
+
CCCCCFGGGGGGGGGGGGGGGGGGGGGGGGGGGGGGGGGGGGGGGGGGGGGGGGGGGGGGGGGGGGGGGGEGGGGGGGGGGGGGGGGGGGGGGGGGFCGGGGGGGFGGGGGGGGGGGGGGGGGGGGGGGGGGGGGGGGGGGGGFAEGGGGGFGEGGGGGGGGGGGGGGEGGGGFFFGGGGGFGCFGGGGGGGGGGGGGFFGFFB=FDFFC7DDGGGF?FFBGFFFF>D(9:;?DF9F?GGGF??CGF<7=616BGAF070?FGFGFFFFB920EBFGG1;666>60??BC1?8136?G<A:
@M04650:207:000000000-C238N:1:1101:14078:11857 2:N:0:19
GGACTACCGGGGTTTCTAATCCTGTTTGCTCCCCACGCTTTCGCACCTGAGCGTCAGTCTTTGTCCAGGGGGCCGCCTTCGCCACCGGTATTCCTCCACATCTCTACGCATTTCACCGCTACACATGGAATTCTAACCCCCTCTACAAGACTCTAGCCAACCAGTTTCAGATGCAATTCCCAAGTTAAGCTCGGGGCTTTCACATCTGACTTAATTGACCGCCTGCGTGCGCTTTACGCCCAGTAATTCCGATTAACGCTTGCACCCTCCGTATTACCGCGGCTGCTGGCACGGAGTTAGC
+
CCCCCGGGGGGGGGGGGGGGGGGGGGGGGGGGGGGGGGGGGGGGGGGGGGGGGGGGGGGGGGGGGGGGGGGGGGGGGGGGGGGGGGGGGGGGGGFGGGGGGGGGGGGGGGGCFGGGGGGGGGGGFGGGGGGGGGGGGGGGGGGFGGGGEGGAFGGGGFGGGGDGFGGGGFGGGGGCCGGGGGFGGGGGGG@EGGGGGGGGFFGFFGGFFGGGFFGGFFGGFGFFFFFFFG>>BCFAFFGGGFBFGGBFG??:0>D<G?FFF:F>DGF?BFBF0*8AGG0626(208:7:E:C?FF>3864-
@M04650:207:000000000-C238N:1:1101:27626:11873 2:N:0:19
GGACTACAGGGGTTTCTAATCCTGTTCGCTCCCCACGCTTTCGAGCCTCAGCGTCAGTTACAGTCCAGAGAGTCGCCTTCGCCACTGGTGTTCTTCCTAATCTCTACGCATTTCACCGCTACACTAGGAATTCCACTCTCCTCTCCTGCACTCTAGATACTCAGTTTGGAATGCAGTACTCGGGTTGAGCCCAAGTATTTCACATCCCACTTAAGTGTCCGCCTACGCTCCCTTTACGCCCAATAAATCCTGATAACGCTCGCCACCTACGTATTACCGCGGCTGCTGGCACGTCGTTAGC
+
CCCCCGG?FGGGGGGGGGGFGGGDGGDGGGGGGGGGGGGGGGDCFGGGGGGGGGGGGGGGFFCEGGGGGGCCCECGGGGGGGGGGGGGGGECFGGGGGFGGGGGGGGGGGEFGGGGGGGGGGCG,:,FFGGGGGGGFG=FGGGF8EFDGGGBCEEGGG9BA<8DGGFGEFFFCFGGG7F:E>EBFE8EGGGGG68ADGGGGFGFFG>FEGGGFG75+2;CDD2A29<)-?>BDCF=F9CFG;28CC)1CF+7)8DCGDB@DBGF*C??0:::)<8>FG?>>;>B008?:G7GFF0(-;,4:
@M04650:207:000000000-C238N:1:1101:11278:11874 2:N:0:19
GGACTACCGGGGTATCTAATCCTGTTTGCTCCCCACGCTTTCGCACCTGAGCGTCAGTCTTTGTCCAGGGGGCCGCCTTCGCCACCGGTATTCCTCCACATCTCTACGCATTTCACCGCTACACATGGAATTCTACCCCCCTCTACAAGACTCTAGCTGACCAGTCTTAGATGCCATTCCCAGGTTAAGCCCGGGGATTTCACATCCGACTTGACAGACCGCCTGCGTGCGCTTTACGCCCAGTAATTCCGAGTAACGCTTGCACCCTCCGTCTTACCGCGGCTGCTGGCACGGAGTTTGC
+
CCCCCEGFEGGGGGGGGGGGGGGGGGGGGGGGGGGGGGGGGFDGEGGGFEGGGGGGGGGGC<AFGGGGGDDGGDEGGGGGGEGGGEEGGGGGGCGGGGGGGGGGGGGGGGGGGGFGGGGGGGGGFDFGDAFGGGGG,>+@CDGFFGCEFFGFG;CGDCFGFCCFFG7B;@FGGG?FGGGFC7BCGFF7FGFF?EEG4DGCCFGFFGGFFGGGAGGFF1FC6D>??FFF?D>B>GFBF?EGG?FBCGFFGFF(107<FBFF<0<7CG013:>2(;6AGG?939>99B0,(::F0(49:6).:
@M04650:207:000000000-C238N:1:1101:4097:11876 2:N:0:19
GGACTACAGGGGTATCTAATCCTGTTTGCTCCCCACGCTTTCGCACCTGAGCGTCAGTCTTTGTCCAGGGGGCCGCCTTCGCCACCGGTATTCCTCCACATCTCTACGCATTTCACCGCTACACATGGAATTCTACCCCCCTCTACAAGACTCTAGCCCACCAGTTTCAGATGCAATTCCCAAGTTAAGCTCGGGGCTTTCACATCTGACTTAATTGCCCGCCTGCGTTCGCTTTACACCCAGTAATTCCGCTTAACGCTTGCACCCTCCGTATTACCGCGGCTGCTGGCACGGAGGTAGC
+
AC@CCFGGGGG>GCFGGGGGGGGGGGGFGGGGGGGGECCCFFGDCEGC:C8ECFGCFFDFFGGGGGGGFCCFGGGGGGEFFEGBFECGGEFECGGCG<FCF@FFGGGGGGGGGGGGGGGDGGGG9?EEFFGGGEFGGC8>CDGFDGFF8@CAF;EC@F,>8FE?FFFGG;DFDGGGFFGGGG8DFFG7B@B?=C*=))4<CFGFADDFEGGG<C77@)3;(21;2=0)(2(,1E@9=)<CE:?FC*)6CFF<(05:>:((23C2CFF6?86?08?2AFB9929((8B?FG8F309((2)25
@M04650:207:000000000-C238N:1:1101:13109:11878 2:N:0:19
GGACTACCGGGGTATCTAATCCTGTTTGCTCCCCACGCTTTCGCACCTGAGCGTCAGTCTTCGTCCAGGGGGCCGCCTTCGCCACCGGTATTCCTCCAGATCTCTACGCATTTCACCGCTACACCTGGAATTCTACCCCCCTCTACGAGACTCAAGCTTGCCAGTATCAGATGCAGTTCCCAGGTTGAGCCCGGGGATTTCACATCTGACTTAACAAACCGCCTGCGTGCGCTTTACGCCCAGTAATTCCGATTAACGCTTGCACCCTCCGTATTACCGCGGCTGCTGGCACGGAGTTAGC
+
CCCCCGGGGGGGGGGGGGGGGGGGGGGGGGGGGGGGGGGGGGGGGGGGGGGGGGGGGGGGGGGGGGGGGGGGGGGGGGGGGGGGGGGGGGGGGGGGGGGGGGGGGGGGGGGGGGGGGGGGEGGGGGGGFGGGGGGGGGFGGGGFGGGGG>EFFGFGGGGGGGGGGGGGGFFGGGGGGGGGGGGGGGGCFFGGGGGGGGFGGFGFFGFFCGGGEGGGF?GGFGBBFFFFFGFF1CF<FFGGG1:?:FAFFFFF<5DBG6;?<638=FF?4<B16;>4@F<B99BFFFFF>G?GFF9>:F2:5
@M04650:207:000000000-C238N:1:1101:10479:11897 2:N:0:19
GGACTACCAGGGTTTCTAATCCTGTTTGCTCCCCACGCTTTCGCACCTGAGCGTCAGTCTTTGTCCAGGGGGCCGCCTTCGCCACCGGTATTCCTCCAGATCTCTACGCATTTCACCGCTACACCTGGAATTCTACCCCCCTCTACGAGACTCTAGCTTGCCAGTTTCAAATGCAGTTCCCACGTTAAGCGCGGGGATTTCACATCTGACTTAACAAACCGCCTGCGTGCGCTTTACGCCCAGTCATTCCGATTAACGCTTGCACCCTCCGTATTACCGCGGCTGCTGGCACGGAGTTAGC
+
CCCCCGGGGFGGGGGGGGGGGGGFGGGGGGGGGGGGGGGGGGGGGGGGGGGGGGGGGFGGGGGGGGGGGGEGGGGGGGGFGEGGGGGGGGGGFEFGGGFDFFGGGGCGGGGGGCGGGGGGGGGGGEFGGGGGGGGFGGGGEGGFGGGEFEGFGGGGGGFGGG7CFCFDFGGGGGGGGGGG?9D7<FG5CGGGGGGG3CGFGFGF6>@CEFCF;CFCF?DC2C9??FFFFGF>9CFAFFGEG??3*::A>BFFB@<>F?B<1:C4FC(2(39?FF:AGGFF>(1;((54051C:((--;)-.
@M04650:207:000000000-C238N:1:1101:25602:11906 2:N:0:19
GGACTACCAGGGTTTCTAATCCTGTTTGCTCCCCACGCTTTCGCACCTGAGCGTCAGTCTTTGTCCAGGGGGCCGCCTTCGCCACCGGTATTCCTCCAGATCTCTACGCATTTCACCGCTACACCTGGAATTCTACCCCCCTCTACAAGACTCTAGCCTGCCAGTTTCGGATGCAGTTCCCAGGTTGAGCCCGGGGATTTCACATCCGACTTGACAGACCGCCTGCGTGCGTTTTACGCCCAGTAATTCCGATCCACGCTTGCACCCTCCGTATTACCGCGGCTGCTGGCACGGAGTTCGC
+
CCCCCGFEFGGDFFFCGGFCGGCECFFFGFFGGGGECECFGFEGFEEFGFGFFFGGGG99FGAGEFGGGEGGEGE@FGFFGDGE@FFGGGGFFGFGGFG9<FEGGFFFGG7=FGGGGCEDGGGG8FFGGGG@FFDG,3+@=>E6=DC8D=DCGGGDA@;EED??@@=FEEGEG@<CGGEDGGG@FA>FGGE;?5:=D*@ECAG7+85A6CDCAGC76,C89D><147519-((*.)9<58C?15>:<)*0)(4)*.98(3(-C27;:3(39:(C4:CC?6>22>;6?02:,9:>>;:?)(-
@M04650:207:000000000-C238N:1:1101:22783:11925 2:N:0:19
GGACTACCAGGGTTTCTAATCCTGTTTGCTCCCCACGCTTTCGCACCTGAGCGTCAGTCTTCGTCCAGGGGGCCGCCTTCGCCACCGGTATTCCTCCAGATCTCTACGCATTTCACCGCTACACATGGAATTCTACCCCCCTCTACAAGACTCTAGCCAACCAGTTTCAGATGCAATTCCCAAGTTAAGCTCGGGGCTTTCACATCTGACTTAATTGACCGCCTGCGTGCGCTTTACGCCCAGTAATTCCGATTAACGCTTGCACCCGCCGTATTACCGCGGCTGCTGGCACGGAGTTAGC
+
CCCCCGGGGGGGGGGGGGGGGGGGGGGGGGGGGGGGGGGGGGGGGEEGGGGGGGGGGGGGGGGGGGGGGGGGGGGGGGGGFGGGGGGGGGGGGGGGGGGGGGGGGGGGGGDGGGGGGGGGGGGGGGGGGGGGGGGGGGGGGGGFGGGGGGGFGGGCGFGGGGGGGGGGGGFGGGGDGGGFGGGDFFCGGF;CGGGGD)@FGFGACGGFEFDFEGGF6CGGFGFFFFFDD3>;>GFFFBGEEF??G7ABG4@1:DG9F?9:??FFGGB((-496C7<FF:69>>>BF04:EBGFB9>BC<<6
@M04650:207:000000000-C238N:1:1101:14526:11953 2:N:0:19
GGACTACAGGGGTTTCTAATCCTGTTTGCTCCCCACGCTTTCGCGCCTCAGCGTCAGTTGCGAGCCAAAGAGCCGCTTTCGCCACTGGTGTTCCTCCATATCTCTACGCATTTCACCGCTACACATGGAATTCCACTCTTCTCTCTCGCACTCAAGTCTCCCAGTTTCCAATGACCCTCCCCGGTTGAGCCGGGGGCTTTCACATCAGACTTAAAAGACCGCCTGCTCGCGCTTTACGCCCAATAATTCCGGACAACGCTTGCCACCTACGTATTACCGCGGCTGCTGGCTCGTATTTAGC
+
<CCCCFGGGFGGGGGGGGGGGGGGGGGGGGGGGGGGGGGGGGEGGGGGGGGGGGGGGGGGGGEGGGGGGGGGGGGGGCGGGGGEGGGGGGGGGGGGGGGGFGGGFGGGGGGGGGGGGGGGGGGGG8FFEEEFGGGGGGG?EFGFGGGGGGGBF8@EGD>FGGGGGFGGGG9ECCFFGGFGDE5CGGDGGGGD>EEEDDFGGFGFFGGFEFFGFGF7+3CD0C;BFF08:D(-4A3:B(?EG::?*>25?FF>07C1*-((,29:7C?FF?1()24)AC?F64(-48227E(<(3(,(<))6
@M04650:207:000000000-C238N:1:1101:26249:11975 2:N:0:19
GGACTACAGGGGTTTCTAATCCTGTTTGCTCCCCACGCTTTCGCACCTGAGCGTCAGTCTTTGTCCAGGGGGCCGCCTTCGCCACCGGTATTCCTCCACATCTCTACGCATTTCACCGCTACACATGGAATTCTACCCCCCTCTACAAGACTCTAGCCAACCAGTTTCAGATGCAATTCCCAAGTTAAGCTCGGGGCTTTCACATCTGACTTAATTGACCGCCTGCGTGCGCTTTACGCCCAGTAATTCCGATTAACGCTTGCACCCTCCGTATTACCGCGGCTGCTGGCACGGAGTTAGC
+
CCCCCGGGGGGGGGGGGGGGGGGGGGGGGGGGGGGGGGGGGGGGGGGGGFGGGGGGGGGGGGGGGGGGGGGGGGGDGGDGGGGGGGGGGCGGGGGGGGGGGGGGGGGGGGGGGGGGGGGGEEGGGGGGFGGGGGGGGGGGGGGFGGGGGGGAGGFGGGGGGGGGGGGGGGDGGGGGGGGGGGGGGGGGGGGFEGGGGGGGFFGAFGGFFGGD)+;FFEFGB3:<DFBFFDFF0C5<F?EGGF?2CFAAGF?(439>C16:BFF?GG??:8>BFGFBFFFFF399;FFF?G?FBF(,,2654
@M04650:207:000000000-C238N:1:1101:9206:12017 2:N:0:19
GGACTACTAGGGTTTCTAATCCTGTTTGCTCCCCACGCTTTCGTGCCTCAGCGTCAGTTACGGTCCAGAGAGCCGCCTTCGCTACTGGTGTTCATCCTAATATCTACGCATTTCACCGCTACACTAGGAATTCCACTCTCCTCTACTGCACTCAAGTCTTACAGTTCCAAAAGCTTACTACGGTTGAGCCGTAGCCTTTCAATTCCGGCTTTAGAGACCGCCTACGCACCCTTTACTCCCAGTAACTCCGGATTACACTATGCACTTTCGTATTTCCGGGTCTGCTGGCCCCTGTTTTACC
+
CCCC<F<F,CCF@68EFACEEFGAF9CCFF,EFFA@:+BFFA8CCC,4:<ECFEGGEGG,C,B6B6F@,,6,D@FC:@FEB7:,CFCEEF=?F,@,:,A9<CEGGCC774C49??<<@CC7FFG9BG,B,9=4,,9EFAA8=,=,>EGAD8FF?D?E,;@DAFEDD,,7333AF9E,66,2+33@+,6@@+4+++,+=@D++,=++000*0**+*4308*)?=25?@)-)(-:7A)+.>F:)697+9>C>),()07+/9@.)2)2+)))(.(.<)4+*(,(((.)..5(*-/((,6)2---
@M04650:207:000000000-C238N:1:1101:22925:12030 2:N:0:19
GGACTACTCGGGTTTCTAATCCTGTTTGCTCCCCACGCTTTCGAGCCTCAGCGTCAGTTACAGTCCAGAGAGTCGCCTTCGCCACTGGTGTTCTTCCTAATCTCTACGCATTTCACCGCTACACAAGGAATTCCACTCTCCCCTCCTGTACTCTAGATCCCCAGTTTGGAATGCAGCCCCCAGGTTGAGCCCGAGTATTTCACATCCCACTTAAAGATCCGCCTACGCTCCCTTTACGCCCAGTAAATCCGGACAACGCTTGCCACCTACGTATTACCGCGGCTGCTGGCCCGTAGTTAGC
+
CCCCCGGGGGGGGGGGGGGGGGGGGGGGGGGGGGGGGGGGGGGEGGGGGFGGGGGGGGGGGGGGGGGGFCFGGGGGGGGGGGGGGGGGGGGGGGGGGGGGGGGGGGGGDGGGGGGGGGGGGGGGGGGGFFGGGGGFGGGGGGGFGGGFGFEFGCAFGGGGGGGGGGGGGGFGGDGGG6CGE@EGGGGGFGGGGEC@DGGGGFGFFGGA@FGGEF8897@FBFFF@F@55DFFFGFFFFGEGF?1@GFFGF>@6EGDGFBF(4C7*<?27?FF?GBAG7((,(196?FB?C(1-,((,<).6
@M04650:207:000000000-C238N:1:1101:5914:12059 2:N:0:19
GGACTACTCGGGTATCTAATCCTGTTTGCTCCCCACGCTTTCGCACCTGAGCGTCAGTCTTTGTCCAGGGGGCCGCCTTCGCCACCGGTATTCCTCCACATCTCTACGCATTTCACCGCTACACATGGAATTCTACCCCCCTCTACAAGACTCTAGCTGCCCAGTCTTAGATGCCATTCCCAGGTTAAGCCCGGGGCTTTCACATCTAACTTAATCAACCGCCTGCGTGCGCTTTACGCCCAGTAATTCCGAGTAACGCTTGCACCCTCCGTATTACCGCGGCTGCTGGCACGGATTTAGC
+
CCCCCGG,EFGDF7FGGGGGGGGFGGGCGGGGGGGGEEGGGGGG7FEF:EFGGFGEGGCE,CF@E9FG@@FDGGEGEGGGGGEGGCGGGEGGGGGGGFGGGGGGGFFCGGGGGGGGGGGGGGGG:FEDGCEFG,>FAD+@EGGFGG,6,6D?F,@E,@9,@DFFGCGFA,,@C:F,@8<E,,@7FC9DFFFF97CC)9FGFCCA6D@19>FGFGG>6@G<@3:DFF95(C(21E>)0-ACGB(5:*6<F4?((.*.::BB?:F<*A61:21<1A()30(3,19;61?)(2(3-7(--<)).
@M04650:207:000000000-C238N:1:1101:20142:12076 2:N:0:19
GGACTACCAGGGTTTCTAATCCTGTTTGCTCCCCACGCTTTCGCACCTGAGCGTCAGTCTTTGTCCAGGGGGCCGCCTTCGCCACCGGTATTCCTCCACATCTCTACGCATTTCACCGCTACACATGGAATTCTACCCCCCTCTACAAGACTCTAGCCAACCAGTTTCAGATGCAATTCCCAAGTTAAGCTCGGGGCTTTCACATCTGACTTAATTGACCGCCTGCGTGCGCTTTACGCCCAGTAATTCCGATTAACGCTTGCACCCTCCGTATTACCGCGGCTGCTGGCACGGAGTTAGC
+
CCCCCGGGGGGGGGGGGGGGGGGGGGGGGGGGGGGGGGGGGGGGGGGGGDFGGGGGGGGGGGGGGGGGGGGGGGGGGGGGGGGGGGGGGGGGGGGGGGGGGGGGGGGGGGGGGGGGGDGGEGGGGDFGGGGGGGGGGGGGGGG?EGGGGGGFGGGGGGGGGFGGGGGGGGGGGGGGGGGGGGGGGGGGFGFGGGGGGGGGGFGFFGGFFGGGFGGGACGG@GBFFFFF@G>FFEFFFFGEGFFFGGFFGFFFFFGFG09BF:F?FGF:::3?:F?AGG(-(4>F96??7=0C:9(4:FAB:
@M04650:207:000000000-C238N:1:1101:9317:12095 2:N:0:19
GGACTACCGGGGTATCTAATCCTGTTCGCTACCCATGCTTTCGCTCCTCAGTGTCAGTAACTGCCCAGAGACCTGCCTTCGCCATCGGTGTTCTTCCTGATATCTGCGCATTCCACCGCTACACCAGGAATTCCAGTCTCCCCTACAGCACTCCAGCCTGCCCGTATCGCCTGCACGCCCGAGGTTAAGCCTCGGGATTTCACAGACGACGTGACAAACCACCTACTAGCCCTTTACGCCCAGTAATTCCGGACAACCGTTTCACCCTACGTATTACCGCGGCTTCTGGCTCTTAGTTAGC
+
CCCCCC<CCEGGGCGGGGFGGGGGFGGFDFEGGGDCEGGGDGGGGGGGGFGGGFGFGGGFD9CC8FGGC,:EFGGGF9FGCFGCFGD@FEFEFGGFGGFGGGGFGDD7=FEE9FEFGCCC@FGF8?EFFGGGGGG9A=,8>08D+EFGGGDBFGGGFGGGGG8CG+@>C+638F66;DF@G+*5C,@A9F@E6*=C*/@DFFG6+*;:94)1(**1+(8C(/45@4)+15(6@*;);,;::(43:FA)*=@6(0514(((-(24C?3:3((4,03)+0(19B>99()))+(+(-.-)+644
@M04650:207:000000000-C238N:1:1101:23136:12115 2:N:0:19
GGACTACCCGGGTATCTAATCCTGTTTGCTCCCCACGCTTTCGAGCCTCAGCGTCAGTTACAGTCCAGAGAGTCGCCTTCGCCACTGGTGTTCTTCCTAATCTCTACGCATTTCACCGCTACACTAGGAATTCCACTCTCCCCTCCTGTACTCTAGATCTCCAGTTTGGAATGCAGCCCCCAGGTTGAGCCCGAGTATTTCACATCCCACTTAAAGATCCGCCTACGCTCCCTTTACGCCCAGTAAATCCGGACAACGCTTGCCACCTACGTATTACCGCGGCTGCTGGCACGTAGTTAGC
+
CCCCCGGGGGGGGGGGGGGGGGGGGGGGGGGGGGGGGGGGGGGGGGGGGGGGGGGGGGGGGGGGGGGGGGGGGGGGGGGGGGGGGGGGGGFGGGGGGGGGGGGGGGGGGGGGFGGGGGGGGGGGGGGGFFCGGGGGGGGGGGGFGGGGGGGFGGGGGGGGGGGFGGGGGGGGGFF8F?EECFGGGGGGGGGGGGGG>CGGGFGFFFFFEGGGFGGGFFGGFGDFDF@48DFFFGFFFFGGGD1/CGFCFFF@;3C@G@F:?BGFGGFBFFFF2<7AFG0>FF>19?4>?EBGF?::8EBF2
@M04650:207:000000000-C238N:1:1101:7297:12116 2:N:0:19
GGACTACCCGGGTATCTAATCCTGTTTGCTCCCCACGCTTTCGCACCTGAGCGTCAGTCTTTGTCCAGGGGGCCGCCTTCGCCACCGGTATTCCTCCACATCTCTACGCATTTCACCGCTACACATGGAATTCTACCCCCCTCTACAAGACTCTAGCCAACCAGTTTCAGATGCAATTCCCACGTTAAGCTCGGGGCTTTCACCTCTGACTTACTTGACCGCCTGCGTGCGCTTTACGCCCAGTAATTCCGATTAACGCTTGCACCCTCCGTATTACCGCTGCTGCTGGCACGGAGTTAGC
+
CCCCCGGGGGGGGCGGGGGGGGGGGGGGGGGGGGGGGGGGGGGGGGGGCFFGGGGGCFCAF,FFGGGGGGGGGGGGGGGGGGGEG,C=FFFGGFGGGFGGGGGGGGGGGDEEFGGGGGGGGGGG,FFG8FGGG<FGGGGGGGDFFG95>,D@FDC,;D9,:FDEGCFGGGGDFGC<EFGGGG,CGFGGFG,C5?5C5DCFFFG6AF=A;FGF4+;+@7C=>D>@<FB.8CBFFGFFFBGGGF(8F7:AFF/:0@GFG011249<DG:?B<>F?;(<FC:((49,)54)8G:E079>?6:46
@M04650:207:000000000-C238N:1:1101:11488:12161 2:N:0:19
GGACTACCAGGGTTTCTAATCCTGTTTGCTCCCCACGCTTTCGCACCTGAGCGTCAGTCTTTGTCCAGGGGGCCGCCTTCGCCACCGGTATTCCTCCACATCTCTACGCATTTCACCGCTACACATGGAATTCTACCCCCCTCTACAAGACTCTAGCCAACCAGTTTCAGATGCAATTCCCAAGTTAAGCTCGGGGCTTTCACATCTGACTTAATTGACCGCCTGCGTGCGCTTTACGCCCAGTAATTCCGATTAACGCTTGCACCCTCCGTATTACCTCGGCTGCTGGCACGGAGTTAGC
+
CCCCCFGGGGGGGGGGGGGGGGGGGGGGGGGGGGGGGGGGGGGGGGFGGFGGGGGGGGGGGCGGGGGFGGGGGGGGGGGGGGGGGGGEGDGGGGGGGGGGGGGGGAFGGGGEGGAFF+=DBC@FCCFFFGGGGGGGGFFGGGDFFGD8E8EFGGGCFGGFGGGGGGGGGFGGGGGCFGGGGG8DFF@EGG;9CCDCDG<CGFGFFGGFEGGG<7FFF3F*6D0;(A6B6C>FFGFFF:EEGBFBF*:5FB@025*6C?FFFFF<GG????BFFC?<FC)46(-36:?:8E7F14((-C-).
@M04650:207:000000000-C238N:1:1101:13818:12173 2:N:0:19
GGACTACCGAGGTTTCTAATCCTGTTTGCTCCCCAGGCTTTCGCACCTGAGCGTCAGTCTTTGTCCAGGGGGCCGCCTTCGCCACCGGTATTCCTCCAGATCTCTACGCATTTCACCGCTACACCTGGAATTATACCCCCCTCTACGAGACTCTAGCTTGCCAGTTTCAAATGCAGATCCCACGTTAAACGCGGGGATTTCAAATCAGACTTCACCAAACGCCTGCGTGCTCTTTACGCCCAGTAATTCCGATGAAGGATTTCACCCGCCGTATTCCCGCGGCTGGCGGCACGGAGTGAGC
+
A@C68CEFE,6@,,6;<6E,EF9C-6CFGGFG<6C,,B;F<?6,B@F@=F<6F+BFCD,,F9CF9<9CCFC@7:C7+,?:F,4,,4>74+?@,@D?=EA?F,@E,E9?=F7?,9<F,?B+@+,B:,:E8<5:,57,=D8F7=>9=;D>>::0@,8@FCFC6@,@,,7@;BA,?FGE,3@E,2>7FF6*,6*=*/4*)2<>FF9::D**.66C)0**18**-)7((04B(9().3/)14EGG(,(*24)2*0(35F2*(().)2)0+41(-4(-*()32(-4299-((4(>1E(,((-*)..
@M04650:207:000000000-C238N:1:1101:6732:12184 2:N:0:19
GGACTACCCGGGTTTCTAATCCTGTTTGCTCCCCACGCTTTCGCACCTGAGCGTCAGTCTTAGTCCAGGGGGCCGCCTTCGCCACCGGTATTCCTCCACATCTCTACGCATTTCACCGCTACACAAGGAATTCTACCTCCCTCTCCACTACTCAAGCCAACCAGTTTCAGATGCAATTCCCAAGTTAAGCTGGGGGCTTTCACATCTGACTTAATTACCCGCCTGCGTGCGCTTTACTCCCAGTAATTCCGTGTAACGCTTGCCCCCTCCGTATTACCGCGGCTGCTGGCACGGAGTTAGC
+
CCCCCDFD6@FEEECFAFGGGGEGGFGEEG,CFFFB@@CCFE@,CFGGCF@F@FC@76,<F,ECDFFF?7+@FFGGG:CFCECGGCGC++BCDFDGGEFGGGEFGGGDCFEGGGGAFGEGGGCGE7A8F@DFDF;DF,9FEFF?,=,,,1@9D3D,@+@DFG>@GFAFC,,7<FFGG>A@9:88FFB<@9,,,*1;?5FCCFBC6<>=?+;C:D;7+)5>9D9;15()2*6>9*>B@)<@8448C:AFGBF0(0>AC2(-(,*(287(,(-,.24<CF(490(490),(52<:(19:8<26
@M04650:207:000000000-C238N:1:1101:17089:12191 2:N:0:19
GGACTACAAGGGTTTCTAATCCTGTTTGCTCCCCACGCTTTCGCACCTGAGCGTCAGTCTTTGTCCAGGGGGCCGCCTTCGCCACCGGTATTCCTCCACATCTCTACGCATTTCACCGCTACACATGGAATTCTACCCCCCTCTACAAGACTCTAGCCAACCAGTTTCAGATGCAATTCCCAAGTTAAGCTCGGGGCTTTCACATCTGACTTAATTGACCGCCTGCGTGCGCTTTACGCCCAGTAATTCCGATTAACGCTTGCACCCTCCGTATTACCGCGGCTGCTGGCACGGAGTTAGC
+
CCCCCGGGGGGGGGGGGGGGGGGGGGGGGGGGGGGGGGGGGGGGGGGGGGGGGGGGGGGGGGGGGFFGGGGGGGGGGGGGGGGGGGGGGGGGGGGGGGGDGGGGGGGGGGGGGGGGGGGGGGGGGGFGGGGGGGGGGGGGGGGFGGGGGGGFGGGGGGGGGGGGGGGGGGGGGGGGGGGGGGGGFGGGGGGGGG>CDDFGGFGFFGGFEGGGFG>FCEGG9D1<DFFFFGF@BGF281ECE(837FBFGF48?FCAFBF?<?5<FFB??FFBBGF99C8(2961((3??C(<<90(2CAA<
@M04650:207:000000000-C238N:1:1101:25391:12248 2:N:0:19
GGACTACCGGGGTATCTAATCCTGTTTGCTCCCCACGCTTTCGCACCTGAGCGTCAGTCTTTGTCCAGGGGGCCGCCTTCGCCACCGGTATTCCTCCACATCTCTACGCATTTCACCGCTACACATGGAATTCTACCCCCCTCTACAAGACTCTAGCCAACCAGTTTCAGATGCAATTCCCAAGTTAAGCTCGGGGCTTTCACATCTGACTTAATTGACCGCCTGCGTGCGCTTTACGCCCAGTAATTCCGATTAACGCTTGCACCCTCCGTATTACCGCGGCTGCTGGCACGGAGTTAGC
+
CCCCCGGGGGGGGGGGGGGGGGGGGGGGGGGGGGGGGGGGGGGGGGGGGGGGGGGGGGGGGGGGGGGGGGGGGGGGGGGGFGGEGGGGGGGGGGGGGGGGGGGGGGGGGGGGGGGGGGGGGGGGGGGGGGGGGGGGFGGGGGGFGGDFGGGFGGGGGGGGGG5:FGFGDFADCG?FFFG?FF?CFGFGFGCCCE5CGGGGGAG==GGFFGGFFGGF7C;D@GBFDF9DFG>F0EFAFBEGGFBFCCAAG??<?@CAF:9?:6C2FGF:6<9?6@>4FG?F9;F((-57:E0?(493:E994
@M04650:207:000000000-C238N:1:1101:3685:12263 2:N:0:19
GGACTACTCGGGTTTCTAATCCTGTTTGCTCCCCACGCTTTCGTGCCTCAGCGTCAGTTACAGTCCAGAGAGCCGCCTTCGCTACTGGTGTTCCTCCTAATATCTACGCATTTCACCGCTACACTAGGAATTCCACTCTCCTCTCCTGCACTCAAGTCTTACAGTTCCAAAAGCTTACTACGGTTGAGCCGTAGCCTTTCACTTCTGGCTTGAAAGACCGCCTACGCACCCTTTACGCCCAGTAATTCCGGACACCGCTACCCCCCTACGTATTACCCGTTCTGCTCGCACGTTGTTCGCC
+
CCCCCGGGGFGEGEGGGGGGGGGGGGGGGGGGGGGGGGGGGGGFGDGGG8<FGEGCEGGFF9FFGGGG9EFCGGGGGCCEGGEFGFGFEFGDGGFCFG9EEFGGFGGGGGGEGGCFCFEDGGGGFFGFGFFGGFDFAFDFGGGFGCFGGGFFG=FG;EDFFFE,A@DGGGGEDE8@2=FDF7BDFE88CGD>+48CDFFGFFBCFFCFFG>*)AC+;7F4@4)8=?@)-19BBC6=.(=F7?E<+3)7;)./(2*()--4((/3CC1810474+).3*(((,-)6)-,,17:3(.-2+(.-
@M04650:207:000000000-C238N:1:1101:9718:12324 2:N:0:19
GGACTACTCGGGTATCTAATCCTGTTTGCTCCCCACGCTTTCGTGCCTCAGCGTCAGTTACAGTCCAGAGAGCCGCCTTCGCTACTGGTGTTCCTCCTAATATCTACGCATTTCACCGCTACACTAGGAATTCCACTCTCCTCTCCTGCACTCAAGTCTTACAGTTCCAAAAGCTTACTACGGTTGAGCGGTAGCCTTTCACTTCTGGCTTGAAAGACCGCCTACGCACCCTTTACGCCCAGTAATTCCGGATAACGCTAGCCCCCTACGTATTACCGCGGCGGCTGGCCCGTAGTTAGCC
+
CCCCCGGGGGGGGGGGGGGGGGGGGGGGGGGGGGGGGGGGGGGFFGGGFEFGGGGGGGGGGFGGGGEFFFGGGGGGGGGFGEGGGGGFF@FGGGGGGGGGCFGGFG9D@C@GGGCFGGGGGCEGGFFGGGGDCCGGGGGGGGC7F?DDFFEBFGBAFFFGFFCFGGD,DAFGFBFFFFG:=F6F+=>EF+@E1+32DFGGGFGFF>CFCG*38C8AFFC?5;>=:?@E>CDBD6ACBDGEB2;31;?EFAE<(=:)9183-3<25EF126,))26>3142(3((-39-(*,:3>::<745)
@M04650:207:000000000-C238N:1:1101:3379:12341 2:N:0:19
GGACTACACGGGTTTCTAATCCTGTTTGCTCCCCACGCTTTCGCACCTGAGCGTCAGTCTTTGTCCAGGGGGCCGCCTTCGCCACCGGTATTCCTCCACATCTCTACGCATTTCACCGCTACACATGGAATTCTACCCCCCTCTACAAGACTCTAGCTGACCAGTCTTAGATGCCATCCCCAGGTTAAGCCCGGGGATTTCACATCTAACTTAATCAACCGCCTGCGTGCGCTTTACGCCCAGTAATTCCGATTAACGCTTGCACCCTCCGTATTCCCGCGGCTGCTGGCACGTAGTTAGC
+
CCCCCGGGGGGGGGGGGGGGGGGGGGGGGGGGGGGGGGGGGGGGGGGG?EEGGGGGGFGCFFFFGGGGGDFCFGGGDGGGFGDGGGGGGGGFGGGGGGGGGFGGGGGGGGGGGGGGGGGGGGGGG8FFDGFGGGGGG,@FE6EFAFGEC,@AGEFGGGGGGGGGGCAF9@FA>AEF@*@:C2>>FEGGGGGGCGG=5CCFGFFF6C:F4;DF@F+2@)C41DB??FFF6*166E@AFFGGG?0:C>A>GF6<17DAG60(40*)6C<(13988E,)<>4;>>F03<)8:E?F?(434<2<4
@M04650:207:000000000-C238N:1:1101:21215:12342 2:N:0:19
GGACTACTAGGGTTTCTAATCCTGTTTGCTCCCCACGCTTTCGCACCTGAGCGTCAGTCTTCGTCCAGGGGGCCGCCTTCGCCACCGGTATTCCTCCAGATCTCTACGCATTTCACCGCTACACCTGGAATTCTACCCCCCTCTACGAGACTCTAGCTTGCCAGTATCAGATGCAGTTCCCAGGTTGAGCCCGGGGATTTCACATCTGACTTAACAAACCGCCTGCGTTCGCTTTACGCCCAGTAATTCCGATTAACGCTTGCACCCTCCGTATTACCGCGGCTGCTGGCACGGGGTTAGC
+
CCCCCGGGGGGGGGGGGGGGGGGGGGGGGGGGGGGGGGGGGGGGGGGGGCAGGGGGGGGGGGGGGGGGGGGGGGGGGGGGGGGGGGFGGGGGGGGGGGGFGGGGGGGGGGGGGGGGGGGGGGGGGGGGGGGGGGGGGGGGGGGFGGGDEGGFGGGGGGGGGGGGGGGGGGGGGGGGGGGGCEGGGGGGGGGGGGGGCDFFGFFFFDDFEGGGFD>FFFGFFGFFFFFD(>:BFGFFF?ECEFF?FGD9CFFFFBDAG6B?8?FBCG??6:13?EFFGGB>0112((57:E7E69(.-?<?<
@M04650:207:000000000-C238N:1:1101:6154:12357 2:N:0:19
GGACTACTGGGGTTTCTAATCCTGTTTGCTCCCCACGCTTTCGCACCTGAGCGTCAGTCTTCGTCCAGGGGGCCGCCTTCGCCACCGGTATTCCTCCAGATCTCTACGCATTTCACCGCTACACCTGGAATTCTACCCCCCTCTACGAGACTCAAGCTTGCCAGTATCAGATGCAGTTCCCAGGTTGAGCCCGGGGATTTCACATCTGACTTAACAAACCGCCTGCGTGCGCTTTACGCCCAATAATTCCGGACAACGCTTGCCACCTACGTATTACCGCGGCTGCTGGCACTTAGTTAGC
+
CCCCCGGGGGGGGGGGGGGGGGGGGGGGGGGGGGGGGGGGGGGGGGGGGGGGGGGGGGGGEFGGGGGGGCEFEGGEFGGGGGGGGGGGGGGGGGGGGFFFGFGGGGGGG7FFGGGGGGGGGEGGGGGGGFFGGGGGGFGGGGGFGGGCF6EFGFGGFGFECFGGGFGGF=CEDFGG9CGGGGGGGGGGGCCCEC:CG:7FGFFFFC@F?FGD<7CFF7@F9G@DFFFB0CB>BEFFFFGGGBB:FG<4D@@(47715((48:F?CFFFF:6()+.)<::9(41(-1))(2(+(..)6<:).
@M04650:207:000000000-C238N:1:1101:26314:12362 2:N:0:19
GGACTACTCGGGTATCTAATCCTGTTTGCTCCCCACGCTTTCGCACCTGAGCGTCAGTCTTTGTCCAGGGGGCCGCCTTCGCCACCGGTATTCCTCCACATCTCTACGCATTTCACCGCTACACATGGAATTCTACCCCCCTCTACAAGACTCTAGCCAACCAGTTTCAGATGCAATTCCCAAGTTAAGCTCGGGGCTTTCACATCTGACTTAATTGACCGCCTGCGTGCGCTTTACGCCCAGTAATTCCGATTAACGCTTGCACCCTCCGTATTACCGCGGCTGCTGGCCCGGAGTTAGC
+
CCCCCGGGGGGGGGGGGGGGGGGGGGGGGGGGGGGGGGGGGGGGGGGGGGGGGGGGGFGGGDGGGGGGGGGFGEGGGGGGGGGGGGGGGGGGGGGGGGGGGGGGGGGGGGGGGGGGGGGGGGGGGGGGGFGGGFGGGFFGGGGFGGFGGGGFGGGFGGGGGGGFFGGGGF;EGCGGGGGGGGGGGGGGGGGGGGGDDCCFGFGFFGFFFGGGFGGGCCGF>G@@DF6;?GFFFGFFFFGGG:0.*:46CFF:?BDFG0>:BFGFGG?8:BF?6FF<CC0>9>>6(4:7>E(:>91((2:A6
@M04650:207:000000000-C238N:1:1101:25029:12366 2:N:0:19
GGACTACCGGGGTATCTAATCCTGTTTGCTCCCCACGCTTTCGCACCTGAGCGTCAGTCTTTGTCCAGGGGGCCGCCTTCGCCACCGGTATTCCTCCACATCTCTACGCATTTCACCGCTACACATGGAATTCTACCCCCCTCTACAAGACTCTAGCCAACCAGTTTCAGATGCAATTCCCAAGTTAAGCTCGGGGCTTTCACATCTGACTTAATTGACCGCCTGCGTGCGCTTTACGCCCAGTAATTCCGATTAACGCTTGCACCCTCCGTATTACCGCGGCTGCTGGCACGGAGTTAGC
+
@CCCCGGGGGGGGGGGGGGGGGGGGGGGGGGGGGGGGGGGGGGGGGGGGGGGGGGGGGGGGGGGGGGGGGGGGGGGGGGGGGGGGGGGGGGGGGGGGGGGGGGGGGGGGGGGGGGGGGGGGGGGGGGGGGGGGGGGGGGGGGGFGGGGGGGFGGFDGGFGGGGGGGGGGGGGGGGGGGGGGGGGGGGGGGGGGGGCDGFGGFGF=<FFFGGGEGGG=EG46DFFFFBE?GFF>GFBF?GGGFF?*?9AGF44<EGFGF>B((9<FGF02?;??GFFGG<>BF9>>?7B:GBGF9(((;<<:
@M04650:207:000000000-C238N:1:1101:8313:12399 2:N:0:19
GGATACTGGGGTTTCTAATCCTGTTTGCTCCCCACGCTTTCGCACCTGAGCGTCAGTCTTTGTCCAGGGGGCCGCCTTCGCCACCGGTATTCCTCCACATCTCTACGCATTTCACCGCTACACATGGAATTCTACCCCCCTCTACAAGACTCTAGCCAACCAGTTTCAGATGCAATTCCCAAGTTAAGCTCGGGGCTTTCACATCTGACTTAATTGACCGCCTGCGTGCGCTTTACGCCCAGTAATTCCGATTAACGCTTGCACCCTCCGTATTACCGCGGCTGCTGGCCCGGAGTTAGCC
+
CCCCCGGGGGGGGGGGGGGDGFGGGGGGGGGGGGGGGGGGGGGGGGGGGGGGGGGGGGGGGGGGGGGGGGGGGGGGGEGFGGGGGGGEGGFFGGGGGGGGGFGGGGGGGDGGGGGGGGGGG@FEEFGGGGGGGGGGGGGGGGGFGGFGFGGFGEAFGGFGGGGGGGGGFFFGGGGGGFGGGCFGGGGGG;FCECGGGGGGGFGFA7C6CGGG<CF+;CFGBGFDFFFFFGF0:CFFFFGE*47A7FFF7?31?FGFDB?(-877FE:?FF?(1<AF?14393;B?>F8:/3C0(3:7+.64
@M04650:207:000000000-C238N:1:1101:19588:12404 2:N:0:19
GGACTACACGGGTATCTAATCCTGTTTGCTCCCCACGCTTTCGCACCTGAGCGTCAGTCTTTGTCCAGGGGGCCGCCTTCGCCACCGGTATTCCTCCACATCTCTACGCATTTCACCGCTACACATGGAATTCTACCCCCCTCTACAAGACTCTAGCCAACCAGTTTCAGATGCAATTCCCAAGTTAAGCTCGGGGCTTTCACATCTGACTTAATTGACCGCCTGCGTGCGCTTTACGCCCAGTAATTCCGATTAACGCTTGCACCCTCCGTATTACCGCGGCTGCTGGCACGGAGTTAGC
+
CCCCCGGGGGGGGGGGGGGGGGGGGGGGGGGGGGGGGGGGGGGGGGGGGGGGGGGGGGGGGGGGGGGGGGGGGGGGGGGGGGGGGGGGGGGGGGGGGGGGGGGGGGGGGGGFGGGGGGGGGGGGGGGGGGGGGGGGGGGGGGGFGGGGGGGFGGGGGGGGGGGGGGGGGGGGGGGFGGGGGGGGGGGGGGFFCGGGGDGGGFFFFGGA?GGGEFGC6>GG@GFF<FB>0<>>BEF>FFGDEFF0DCA9FBF??DDDF<BB?<<7DGFFFB140A:AGFFF>B>B(2)4:E???>>((2)66
@M04650:207:000000000-C238N:1:1101:13106:12449 2:N:0:19
GGACTACAGGGGTTTCTAATCCTGTTCGCTCCCCACGCTTTCGAGCCTCAGCGTCAGTTACAGTCCAGAGAGTCGCCTTCGCCACTGGTGTTCTTCCTAATCTCTACGCATTTCACCGCTACACTAGGAATTCCACTCTCCCCTCCTGTACTCTAGATCCCCAGTTTGGAATGCAGCCCCCAGGTTGAGCCCGAGTATTTCACATCCCACTTAAAGATCCGCCTACGCTCCCTTTACGCCCAGTAAATCCGGACAACGCTTGCCACCTACGTCTTACCGCGGCTGCTGGCACGTAGTTGCC
+
CCCCCGGGGGGGGGGGGGGGGGGGGGGGGGGGGGGGGGGGGGGGGGGGGGGGGGGGGGGGGGGGGGGGGGGGGGGGGGGGGGGGEGGGAFGGGGGGGGGGGGGGGGGGGGGGGGGGGGGGGEGGGGGGGGGGGEFGGGGGGGDFGGGGGGGFGDGGGGFDFFGGGGFGGCD9?GGGFGGDEECFGD>6CFGGEGGGCGGGGFGFFGGFFGGGFG7=B9FGFGFFDF?E=<@B@CF)@?GGGDDFGGEEGFB@D>5<C3>1:BGFGC?:0?02(;?2C<0199>(36:)4C<C??BBBD)).
@M04650:207:000000000-C238N:1:1101:4139:12463 2:N:0:19
GGACTACAAGGGTATCTAATCCTGTTTGCTCCCCACGCTTTCGCACCTGAGCGTCAGTCTTTGTCCAGGGGGCCGCCTTCGCCACCGGTATTCCTCCACATCTCTACGCATTTCACCGCTACACCTGGAATTCTACCCCCCTCTACGCGACTCTAGCTTGCCAGTTTCAAATGCAGTTCCCACGTTAAGCGCGGGGATTTCACATCTGACTTAACAAACCGCCTGCGTGCGCTTTACGCCCAGTAATTCCGAGTAAAGCTTGCACCCTCCGTATTACCTCGGCTGCTGGCACGGCGTTAGC
+
CCCCCFGGGGGDGGGGGGGGGGGGGGGGGGGGGGGGGGGGGGGGGGGGFFGGGGGGGGGGGGGGGG9FGCFGGFGGGGGGGGGGGFGGGGGGGGGGGGDGGGGGGGGGGGGGGFFGGGGGGGGGGGGFGGGGGGGGGGFGGGGFGGG+@9CEGF;CFGGFGGGGGGFGGB9;CG,9CFGGG,D*@FFGGCBEGEEG33FFGFGFFFFF2CFGFGGG?0857D>BBF>>(99>FGF<F:CE>0.8F*<>F?F0(07<*)68>?F2FFB<B<66?62)<:).(336>(4)85(<(1(49*-(.
@M04650:207:000000000-C238N:1:1101:6637:12479 2:N:0:19
GGACTACTGGGGTTTCTAATCCTGTTTGCTCCCCACGCTTTCGCACCTGAGCGTCAGTCTTCGTCCAGGGGGCCGCCTTCGCCACCGGTATTCCTCCAGATCTCTACGCATTTCACCGCTACACCTGGAATTCTACCCCCCTCTACAAGACTCTAGCTGGACAGTTTTAAATGCAATTCCCAGGTTGAGCCCGGGGCTTTCACATCTAACTTATCCAACCGCCTGCGTGCGATTTACGCCCAGTAATTCCGATTAACGCTTGCACCCTCCGTATTACCGCGGCTGCTGGCACGGAGTTAGC
+
CCC9@FFFEFGGGDGFGGGGFF@FFGGGGGGF@GGGE@7CCFGGGGG=EFCFEFBCCFFDGGGD:F:EE,FFFFGGDEGGGGCGGCFGGDGGGEGGGGC?FEGGDAEFGCGEGDGFCFEDGGGGGGGFCD<,A@FC,DDCCGG*@E9?FFDA67>DFFACFG?;>3,3@@CGGG7F7A9DC9>CGFCC,;8A9EEGDGGFG8C889C;?G=D77C7@;@<>G9<@A933>;(-:347:?8*((5C*6AD?FF<BD2*(4,4452>6::04(-(2:)+213(46(9:?B7=0E6(3(1;466
@M04650:207:000000000-C238N:1:1101:8669:12480 2:N:0:19
GGACTACCGGGGTTTCTAATCCTGTTTGCTCCCCACGCTTTCGAGCCTCAGCGTCAGTTACAGTCCAGAGAGTCGCCTTCGCCACTGGTGTTCTTCCTAATCTCTACGCATTTCACCACTACACTAGGAATTCCACTCTCCCCTCCTGTACTCTAGATCTCCAGTTTGGAATGCAGCCCCCAGGTTGAGCCCGAGTATTTCACATCCCACTTAAAGATCCGCCTACGCTCCCTTTACGCCCAGTAAATCCGGACAACGCTTGCCACCTACGTATTACCGCGGCTGCTGGCACGTAGTTAGC
+
CCCCCGGGGGGGFGGGGGGGGGGGGGGGGGGGGGGGGGGGGGGGGGGGGFGGGGGGGGGGGFFGGGGGGGGGGGGGGGGGGGGGGGGGGGG79EFFGGGGGGGGGGGGGGGGGGGGGFGFFAFFGGGGBCEFGGGGGGGGGGEFGCDFGGGFFFGA==FFGGGGGFGGDGGFGGGGGGGCCGGGGDGGGGGGCCC>DGGG7+EFF>CC>GGGFCFDFFGGDGAD>FDEF4@BFGFFFFGGDF?;;>));6>F0>G65>>(:<:4:E:2:??:DG:6F:89;0(47??FFE1C(2:B?C>26
@M04650:207:000000000-C238N:1:1101:29415:12484 2:N:0:19
GGACTACTAGGGTTTCTAATCCTGTTCGCTAACCATGCTTTCGCTCCTCAGTGTCAGTAACTGCCCAGAGACCTGCCTTCGCCATCGGTGTTCTTCCTGATATCTGCGCATTCCACCGCTACACCAGGAATTCCAGTCTCCCCTACAGCACTCCAGCCTGCCCGTATCGCCTGCACGCCCGAAGTTAAGCCTCGGGATTTCACAGACGACGCGACAAACCACCTACGAGCTCTTTACGCCCAGTAATTCCGGACAACGCTTGCACCCTACGTATTACCGCGGCGGCTGGCACGTAGTTAGG
+
CCC@CGF<FGFEG,@CFGG<CFGGGGGGGGG7EGGGGG9EFFGGGGGGGGGGGGGFFCFFGGGGGEF<FFEGGGGGGGG@FGGGGGGGGBFGGGGFEAED<FDDGFGCFEGGGGGG?FEGC7BE=FFCFCFDFGGGGGGGGGG*+4@?FDCDGGGDGG8?D<DECEGFGG>8=DFFFGFGGGG@FBCECFF6FGGCC*@E9CFFFGGF>4;D@DGGF@GF?*88;A;)6)3=)::3A112::?>>DA)*091<@C:F>01((*59F2:::0,)3()+*-7>>0(((49:7<F044:6?:4(
@M04650:207:000000000-C238N:1:1101:3841:12518 2:N:0:19
GGACTACCAGGGTTTCTAATCCTGTTTGCTCCCCACGCTTTCGCACCTGAGCGTCAGTCTTTGTCCAGGGGGCCGCCTTCGCCACCGGTATTCCTCCACATCTCTACGCATTTCACCGCTACACATGGAATTCTACCCCCCTCTACAAGACTCTAGCCAACCAGTTTCAGGTGCAGTTCCCAAGTTAAGCTCGGGGCTTTCACATCTGACTTAATTGACCGCCTGCGTGCGCTTTACGCCCAGTAATTCCGATTAACTCTTGCCCCCTCCGTATTACCTCGGCTGCTGGCACGGAGTTAGC
+
CCCCC@FGGGGDFGGGGGGGGGGFGFGCFGGGGGFGDGEEFFE@CFGGE8<<FGGGCFFEFECFFFGG?,8BEGGGGGDFFGGGCECFEFGDGGGFGFFGFGBE,@FGGGEGGFGGGGGGGGFF9FEFFGFGGGGG8>+@CGGFFGC8>DGFGFGFFG9DE@CFFGGG,,@3*FF,@7=:CF,:FGCDCF9?EEG*:CFGFFGF>FCF<FDG<+:DFC;728106FFF(*6>6C397<>EDBF:D72.27)4:)96C).:A<F(*/41(42:1E>)<C))-411-,4?:G(+-9((-;<<A
@M04650:207:000000000-C238N:1:1101:10230:12521 2:N:0:19
GGACTACCAGGGTTTCTAATCCTGTTTGCTCCCCACGCTTTCGCACCTGAGCGTCAGTCTTTGTCCAGGGGGCCGCCTTCGCCACCGGTATTCCTCCACATCTCTACGCATTTCACCGCTACACCTGGAATTCTACCCCCCTCTACAAGACTCTAGCCTGCCAGTTTCGGATGCAGTTCCCAGGTTGAGCCCGGGGATTTCACATCCGACTTGACAGACCGCCTGCGTGCGCTTTACTCCCAGTAATTCCGATTAACGCTTGCACCCTCCGTATTACCGCGGCTGCTGGCACGTAGTTAGC
+
CCCCCGGGFGGGGGGGGGGGGGGGGGGGGGGGGGGGGGGGGGGDGGGGFGGGGGGGGGGGGC,CFGFFCCCFGCFGGGGGGG,FFGDGFFGGGG;F<<FFGGGGGFEGGGGGGGGGGGGGGGGGGFF8=EFGGGGGGD?FEGGFGGF9,AFFG9BFFFBCFGGGGGGGCC5BDGGGC7A:AFE*D@,,<FGGCECECCFFC7EFFFFFFGGDECF@61CCBDFF?F6>?G90;EFAF)+CC?78>>A2CFF??;DDFBBF66C2DFF?::BF6E0):>(,,(-312))550C:.((-:)<>
@M04650:207:000000000-C238N:1:1101:21215:12527 2:N:0:19
GGACTACAAGGGTATCTAATCCTGTTTGCTCCCCACGCTTTCGCACCTGAGCGTCAGTCTTTGTCCAGGGGGCCGCCTTCGCCACCGGTATTCCTCCACATCTCTACGCATTTCACCGCTACACATGGAATTCTACCCCCCTCTACAAGACTCTAGCCAACCAGTTTCAGATGCAATTCCCAAGTTAAGCTCGGGGCTTTCACATCTGACTTAATTGACCGCCTGCGTGCGCTTTACGCCCAGTAATTCCGATTAACGCTTGCACCCTCCGTATTACCGCGGCTGCTGGCACGGAGTTAGC
+
CCCCCGGGFGGGGGGGGGGGGGGGGGGGGGGGGGGGGGGGGGGGGGGGGGGGGGGGGFGGGFGGGGGGGGGGGGGDGGGGGDGGGGGGGGGGFGGCFGGGFGGGGGGGGGGD,CFFGGGGGGGGEGGGGGGGGGGGFFGGGGGFGGGGGGGFGGGGGGGFGDGGGGGGGGGGGCFGGGGGGGGGGGG:,BFFDGGGGGGGGFGFFGGFCCFFECFGACGG9DBDFF>DFGFFFGFFFFGGE<??GGF27@?08@GAG?66B0<2C??(:6322;:2FG03906B9::>(:7F?649::-66
@M04650:207:000000000-C238N:1:1101:2586:12567 2:N:0:19
GGACTACCAGGGTTTCTAATCCTGTTTGCTCCCCACGCTTTCGCACCTGAGCGTCAGTCTTCGTCCAGGGGGCCGCCTTCGCCACCGGTATTCCTCCAGATCTCTACGCATTTCACCGCTACACCTGGAATTCTACCCCCCTCTACGAGACTCTAGCTTGCCAGTTTCAAATGCAGTTCCCACGTTAAGCGCGGGGATTTCACATCTGACTTAACAAACCGCCTGCGTGCGCTTTACGCCAAGTAATTCCGATAAACGCTTGCACCCTCCGTATTACCGCGGCTGCTGGCCAGGAGTTAGC
+
CCCCC<FFGGGGFGGGGGGFGGGGGGGFGGGGGGGGGG@BDGGGGGCFFFGGGEGGGGD9CFFGGGEGGGDGGEFGGGEFGG:FFFGGFGDGGGDFFGFFCFFFGGFFCFGEFFGGGGGGGGDGG,=FDGG8;FGGGGFEGGGDGGGEEGGFGGCF9EGGGFGGGGFFFGGCDGF5,?:<EFGG7BDEFFCCEC/:5>F?>A?+;4C697::AGGFF<GG>7>((5,7?DBFF55<F?>:*(():C<27=?0,)/60(,4::*,96:6<6;:2844AF3(22226<8?>51+(,(-.2)))
@M04650:207:000000000-C238N:1:1101:7263:12583 2:N:0:19
GGACTACAAGGGTATCTAATCCTGTTTGCTCCCCACGCTTTCGCACCTGAGCGTCAGTCTTCGTCCAGGGGGCCGCCTTCGCCACCGGTATTCCTCCAGATCTCTACGCATTTCACCGCTACACCTGGAATTCTACCCCCCTCTACGAGACTCAAGCTTGCCAGTATCAGATGCAGTTCCCAGGTTGAGCCCGGGGATTTCACATCTGACTTAACAAACCGCCTGCGTGCGCTTTACGCCCCGTAATTCCGATTAACGCCTGCACCCTCCGTATTACCGCGGCTTCTGGCACGGCTTTAGC
+
CCCCCGGGGFGGGFGGGGGGGGGGGGGGGGGGGGGGGGGGGGEGGGGEAF8FGGGGGG9AFG7FGGEFF7CFGGDEGGGGGGGGGBFDGBFEEGDGGGCGFGFGGGGGECGGGGFFCBEDGGGGG@FCF@ADFF9FD8FGEGGFFCFG>EEC6FGGF6EFCFGGGDGGG;DGGGGGGGGGFFGF,FG,,6>*:CEG)?<>FFC61;1+<FDCF777ADFG1<9<@A>@0*4>65;9F?GGG13:9C?FGFFBBBD<F01(437<FF2(8?011CB2FF:17>;>3(9556:<(3(((364.
@M04650:207:000000000-C238N:1:1101:11596:12613 2:N:0:19
GGACTACAAGGGTATCTAATCCTGTTTGCTCCCCATGCTTTCGCGCCTCAGCGTCAGTTACAGTCCAGAGAGTCGCCTTCGCCACTGGTGTTCTTCCTAATCTCTACGCATTTCACCGCTACACTAGGAATTCCACTCTCCCCTCCTGTACTCTAGATCTCCAGTTTGGAATGCAACCCCCAGGTTGAGCCCGAGTATTTCACATCCCACTTAAAGATCCGCCTACGCTCCCTTTACGCCCAGTAAATCCGGACAACGCTTGCCACCTACGTATTACCGCGGCTGCTGGCACGTAGTTAGC
+
CCCCCGGGFGGGGDGGGGGGGGGGGGGGGGGGGGGGGGGGGGGGGGGGGGGGGGGGGGGGGGGGGGGGGFGGGGEGGGGGGGGGGGGGGGGGGGGGGGGDEGGGGGGGGGGGGGFGG7EGGG9FFCGGF,EFGGGGGGGGGGGFGGGGGAFFGGGCFFFGFFEGGGGG>8EFGGGAFGGGGGGFGGGFFGGGGGGGFGGGGAC>FGGFFGGGF>>FFEGGBG=9>FDD2D>BFGFCF=GGGFDFG+1<FF>(3BG@GFFF;@GF7EFFFFF?)<>BGF?969;11:B7:E(<28?33C:-5
@M04650:207:000000000-C238N:1:1101:14896:12652 2:N:0:19
GGACTACACGGGTTTCTAATCCTGTTCGCTCCCCACGCTTTCGTGCCTCAGCGTCAGTTACAGTCCAGAGAGCCGCCTTCGCTACTGGTGTTCCTCCTAATATCTACGCATTTCACCGCTACACTAGGAATTCCACTCTCCTCTCCTGCACTCAAGTCTTACAGTTCCAAAAGCTTACTACGGTTGAGCCGTAGCCTTTCACTTCTGGCTTTAAAGACCGCCTACGCACCCTTTACGCCCCGTAATTCCGGATAACGCTAGCCCCCTACGTATTACCGCGGCTGCTGGCCCCTAGTTTGCC
+
<<CCCCFFGEEGGGGGGGGGGGGFGGGGGGGGGGGGGDGGGGGGGGGGGGGGGFGGGGGGGGGGGFFG9C,BDFGGGGGGGGGGGGEFF@FGGGGGGGCFFEFGGGGCGGGGGGFGGDGGGGGGG?F8E9FFFGDGGGFFGDFFFFGGGGEDGGDFFEFGCGG8FFDC9DADFGGGGGG8EE6>F3,@@E+@9@FGGDC929;BFGF>CFG**9B7B=FDBG>?=;2058>1@G+/)/=F*2;(*9<<C).33573*9(414<:GE6:<0?2<C)6C*4((711<?0(-*4*,((.:+)).
@M04650:207:000000000-C238N:1:1101:7592:12668 2:N:0:19
GGACTACCCGGGTATCTAATCCTGTTTGCTCCCCACGCTTTCGTGCCTCAGCGTCAGTTACAGTCCAGAGAGCCGCCTTCGCTACTGGTGTTCCTCCTAATATCTACGCATTTCACCGCTACACTAGGAATTCCACTCTCCTCTCCTGCACTCAAGTCTTACAGTTCCAAAAGCTTACTACGGTTGGGCCGTAGCCTTTCACTTCTGGCTTTAAAGACCGCCTACGCACCCTTTACGCCCAGTAATTCCGGATACCGCCAGCCCCCTACGTCTTACCGCGGCTGCTGGCCCGTAGTTAGCC
+
CC@CCGGGGGGGGGGGGGGGGGGGGGGGGGGGGGGGGGGGGGGGGGGGGFGGGGGGDGG9FFGFGGGGCFGFGGFGGGGGGGEDGGGFGGGGGGGGGFFGGGGGGGGGFGGGGGGGGGGGGGGGCFFCFDGGGGGGF8==EGGFGGGGGGC?FGFFGFF9:FGGGG,@DDGDFFFGGGFCE8CDE:++:@8?;9>,=DFCCE;<6++/6*;*:+:C>BGG@G=@=5282D?DDGFE=;EG77567:??F6)685*./7(((-7(9E(-(,((.2)-<*4(-0(4(3:4,A(/-((462644
@M04650:207:000000000-C238N:1:1101:27809:12680 2:N:0:19
GGACTACTCGGGTTTCTAATCCTGTTTGCTCCCCACGCTTTCGCACCTGAGCGTCAGTCTTTGTCCAGGGGGCCGCCTTCGCCACCGGTATTCCTCCACATCTCTACGCATTTCACCGCTACACATTGAATTCTCCCCCCCTCTACACTACTCTAGCTGACCAGTCTTAGATGCCATTCCCAGGTTAAGCCCTGGGATTTCACATCTAACTTAATCAACCGCCTTCGTGCTCTTTACTCCCATTATTTTCGATTAACGCTTGCACCCTCCGTATTACCGCGGCTGCTGGCACGGCGTTAGC
+
CCCCCF<,F@FCC@FCE,C@FF@@C<FGGFDFGDE:B@CCGCFCFC@BFD,E+@FC7FECFCCF9C,6:,+4@:CFE::,A=B:F8F@FCFCDE;FC,FEFCFGGFC7F:44AEFE9=B=7FEFG8,BFBFGGG,?,6+@C=8AFF,,,1>=:,>EGC9FDC,9FE,EF,@;+@:6,:E:9>EGGGF>?CG>,1@FGD<9+=;1+0=1*:CF3:C81)=C()6;(23;(9(799AE6)2,=3))0*.:*8.()**.:(,38:C7GEB<<?06?@2<+:4(4>B4(4>7(7(2((,((:26)
@M04650:207:000000000-C238N:1:1101:29311:12682 2:N:0:19
AGAATACCAGGGTTTCAAATCCTGTTTGCTCCCCACGCTTTCGCACCTGAGAGTGAGGCTTTGTCCAGGGGGCGGCCTTCGCCACCGGTATTCGTCAACATCTCTACGCATTTCACCGCTACACATGGAATTATAACCACCTCTACAAGACTACAGCCAAACAGTTTCAGATGCAATTCCCAAGTTAAGCTCGGGGCTTTCACATCTGACATAATTGACCGCCCGCGTGCGCTTGAGGCCGAGTCATGCCGATGAACAATTACACCCTCCTGCTGACAGCGTCTGCTGGCACGGAGATAGC
+
-6@-,,,CEF7F@8F9,<<C6C<F-,<CE9F<FGFFC+@,<B7,CCC,;EC,CC,;CECCE<FEA99EGF++++8+8BF,9+8FF<B@4>FC,,9++4A5A,,4>F,A+++B,,,C?7C6+8,,,@:,BDE,,9;FG,,+8A,9,,@@F?897,,5,@,@,@E,777DDE,,+7>,,*=D,>,,>@>,=,,=?*=C4)*++137:6+:51*+)1+3+1<*37((6)47(*(--*)./4858,31**6)?/)42)*-0)(.))*-:0(1:(()(0,6**..34,((.:)(*,+-4(((*-.)
@M04650:207:000000000-C238N:1:1101:10841:12698 2:N:0:19
GGACTACCAGGGTATCTAATCCTGTTTGCTCCCCACGCTTTCGCACCTGAGCGTCAGTCTTTGTCCAGGGGGCCGCCTTCGCCACCGGTATTCCTCCAGATCTCTACGCATTTCACCGCTACACCTGGAATTCTACCCCCCTCTACAAGACTCTAGCTGGACAGTTTTAAATGCAATTCCCAGGTTGAGCCCGGGGCTTTCACATCTAACTTATCCAACCGCCTGCGTGCGCTTTACGCCCAGTAATTCCGATTAACGCTTGCACCCTCCGTATTACCGCGGCTTCTTGCACGGAGTTCGC
+
CCCCCFGGGGG>FFFFGFGGGGGGGGGGGGGGGGFEFGGGGGGGGGGG?DGGGGGGGGGGGGGGGGGGG77CFEFGGGGGGGGCGGGGGCFFEGFGGGGFGGGGGGDFEG@GGGDFGGGGGGGGGGGGGGGGGCDFGDDGGGGFCFFFGGGFGGGGGGGGGGGGGCGGGGGGFGE,EFGGGF6FG,8@FGGG5EEGGDGGGFGCFF;8CGDGFFGCA;GG@DFD(A98<DBFFG@AF?GG88:?F*5<GF?:6)72>?FF:?F26@?<339:1C2<FF0>9(,-(49)-<)A<3(44F2(-
@M04650:207:000000000-C238N:1:1101:10790:12707 2:N:0:19
GGACTACAGGGGTATCTAATCCTGTTTGCTCCCCACGCTTTCGCACCTGAGCGTCAGTCTTTGTCCAGGGGGCCGCCTTCGCCACCGGTATTCCTCCAGATCTCTACGCATTTCACCGCTACACCTGGAATTCTACCCCCCTCTACAAGACTCTAGCCTGCCAGTTTCGGATGCAGTTCCCAGGTTGAGCCCGGGGATTTCACATCCGACTTGACAGACCGCCTGCGTGCGCTTTACGCCCAGTAATTCCGATTAACGCTTGCACCCTCCGTATTACCGCGGCTGCTTGCCCGGAGTTAGC
+
CCCCCGGGGGGDGGGGGGGGGGGGGGGGGGGGGGGGGGGGGGGGGGGGGGGGGGGGGFGGGGGGGGGGGGGGGGGGGGGGFGGGGGGGGGGGGGGGGGGGGGGGGGGGGGGGGGGGGDGGGGGGGGGGCFGGGGGGGFGGGGGFAFDFGGGFGGGFGGGGGGGGFGGGGDCG5DEFC>GG6>FGGFF?CDDGGGGGDCEGFFCFFG<D@GGGEGGFF3EFBDB005(8:G>BF5::=18EE0(4*?>BG=4(:BDAF<;?:?FFGGB:4<B??D7)024;62;>(24-4:(3(4((4C)-.
@M04650:207:000000000-C238N:1:1101:22242:12714 2:N:0:19
GGACTACTCGGGTTTCTAATCCTGTTTGCTCCCCACGCTTTCGCACCTGAGCGTCAGTCTTTGTCCAGGGGGCCGCCTTCGCCACCGGTATTCCTCCACATCTCTACGCATTTCACCGCTACACATGGAATTCTACCCCCCTCTACAAGACTCTAGCCAACCAGTTTCAGATGCAATTCCCAAGTTAAGCTCGGGGCTTTCACATCTGACTTAATTGACCGCCTGCGTGCGCTTTACGCCCAGTAATTCCGATTAACGCTTGCACCCTCCGTATTACCGCGGCTGCTGGCACGGAGTTAGC
+
CCCCCFGGGGGGGGGGGGGGGGGGGGGGGGGGGGGGGGGGGGGGGGGGGGGGGGGGGGGGGGGGGGGGGEGFGGGGGGGGFGGGGGGGGGGGGGGGGGGGGGGGGGGGGGGGGGGGGGGGGGGGGGGGGDFGGGGGGGFGGGGFGGGFFGGFGGGGGGGGGGGGGGGGGGGGGGGFFGGGGG?EGGGGGGGGGGCEDCGGGFGFFGGFEFFGFFGGFFGGBG>F@F>EFGFFFGFFFFGEG:32>:ABGFFFFEGFGFFFB:DBGFB:?:>1:C?DG=4091>6>6:FFG?GF6(4?G).6
@M04650:207:000000000-C238N:1:1101:23906:12714 2:N:0:19
GGACTACTGGGGTTTCTAATCCTGTTTGCTCCCCACGCTTTCGCACCTGCGCGTCAGTCTTTGTCCAGGGGGCCGCCTTCGCCACCGGTATTCCTCCACATCTCTACGCATTTCACCGCTACACATGGAATTCTACCCCCCTCTACAAGACTCTAGCCAACCAGTTTCAGATGCAATTCCCAAGTTAAGCTCGGGGCTTTCACATCTGACTTAATTGACCGCCTGCGTGCGCTTTACGCCCAGTAATTCCTATTATCGCTTTCACCCTCCGTATTACCGCGGCTGCTTGCTCTGAGTTAGC
+
CCCCC,CFEFFD@CFFGGGGGAC<FGGGGGGGGGD@FCFGFE:;,CCF8,6+@@FF@FCFGFGGFCEFE7FDGGGD@FFEDCEFCEFFFGGFGED<FG@,AFB=;FFGGGGGGGGFCC88EEGGGGD=8B?FFGGAD8=:>?AAEDE6<,BACBFAF6:8DB>7FFFAF99D79225*52<D6D>FFDCFCE*/*=<DGF+:;6F6CA5:FFCGFG64;=6D9085>D05901E@>*458*,(8FC>B7@*6)*7):((4((2:FGB<2:080;22+0,439(((()),2)<))654<44.
@M04650:207:000000000-C238N:1:1101:20526:12763 2:N:0:19
GGACTAATCGGGTATCTAATCCTGTTTGCTCCCCACGCTTTCGAGCCTCAGCGTCAGTTACAGTCCAGAGAGTCGCCTTCGCCACTGGTGTTCTTCCTAATCTCTACGCATTTCACCGCTACACTGGGAATTCCACTCTCCCCTCCTGTACTCTAGATTTCCAGTTTGGAATGCAGCCCCCAGGTTGAGCCCGAGTATTTCACATCCAACTTAAAGATCCGCCTACGCTCCCTTTACGCCCAGTAAATCCGGACAACCCTTGCCACCTACGTATTACCGCGGCTTCTGGCACTGAGTTAGC
+
C9-@CD,EFFE7FF@@EA@9C<9<FFGDDFF@@B<@C7FGGGG<F@@EAED,@:@F7CF<,CEFF@FFD,,4C<CD@FGADFF,BE8FGEFGGGEA?A5FFCGGCFCFCFGD?FF,EE>DEFFGF,9BA?FF?E,C=8==E+@5C7>AFG9C;4CD;E,,,:@DFGGF>D,ED;,6,=>++8@DB>>DGFDGE+3@DF@A5=;++;9*:;FFFCF7B*<;9D2>AFD/5C((0AFFA@*<F2(5:;)1;=5:())64((5@@28*34((.(4>G()<*4(960((,6<7+3+(().)<-4)
@M04650:207:000000000-C238N:1:1101:18359:12772 2:N:0:19
GGACTACAAGGGTATCTAATCCTGTTTGCTCCCCACGCTTTCGCACCTGAGCGTCAGTCTTTGTCCAGGGGGCCGCCTTCGCCACCGGTATTCCTCCACATCTCTACGCATTTCACCGCTACACATGGAATTCTACCCCCCTCTACAAGACTCTAGCCAACCAGTTTCAGATGCAATTCCCAAGTTAAGCTCGGGGCTTTCACATCTGACTTAATTGACCGCCTGCGTGCGCTTTACGCCCAGTAATTCCGATTAACGCTTGCACCCTCCGTATTACCGCGGCTGCTGGCACGGAGTTAGC
+
CCCCCGGGGGGGGGGGGGGGGGGGGGGGGGGGGGGGGGGGGGGGGGGGGGGGGGGGGGGGGGGGGGGGGGGGGGGGGGGGGGGGGGGGGGGGGGGGGGGGGGGGGGGGGGGGGGGGGGGGGGGGGGGGGGGGGGGGGGGGGGGFGGG8>FFFGGFGGGGGGGGGGGGGGGGGGFFCFGGGGGGGGGGGGGGGGGGGGGGGGF?AFGGFCGCG<7@GAEGC>GFFFFFFFDFFFGFFFBGG?:?FGGFDGFFFFED2:8>FF:F<FGFB?:92:G?2C749>>FB90:B?E<GF1(9B*)66
@M04650:207:000000000-C238N:1:1101:24269:12775 2:N:0:19
GGACTATAGGGTTTCTAATCCTGTTTGCTCCCCACGCTTTCGCACCTGAGCGTCAGTCTTTGTCCAGGGGGCCGCCTTCGCCACCGGTATTCCTCCACATCTCTACGCATTTCACCGCTACACATGGAATTCTACCCCCCTCTACAAGACTCTAGCCAACCAGTTTCAGATGCAATTCCCAAGTTAAGCTCGGGGCTTTCACATCTGACTTAATTGACCGCCTGCGTGCGCTTTACGCCCAGTAATTCCGATTAACGCTTGCACCCTCCGTATTACCGCGGCTGCTGGCACGGAGTTAGCC
+
CCCCCGGGGGGFGGGGGGGGGFFGGGGGGGFFGGGGGGGGGGGGGDGGGFGGGEEGFGGGGGGGGGGGGGGGGGDFDFFGGGGGGGGGEDGGGGGGGGGGGGGGGGGGGDEGGGFGDGGGGGGGGEFGGGGGGGGDFFEGGDGFGGGGGGGFGGGFGGGGGG7EFGGGGGEFGGGGGGGGGCFGGGFFFC@EGGGGGGGG=FCFFGGFFGFGFGG=FFF<6D?F?AFFFC>B?C=AEFDGE0:<7CA>FFD:8>7AD>((,8C<FEF?B>FFFGBD9*412909<>?7?*47(3((4+.)4
@M04650:207:000000000-C238N:1:1101:23858:12781 2:N:0:19
GGACTACCGGGGTTTCTAATCCTGTTTGCTCCCCACGCTTTCGCACCTGAGCGTCAGTCTTTGTCCAGGGGGCCGCCTTCGCCACCGGTATTCCTCCACATCTCTACGCATTTCACCGCTACACATGGAATTCTACCCCCCTCTACAAGACTCTAGCCAACCAGTTTCAGATGCACTTCCCAAGTTAAGCTCGGGGCTTTCACATCTGACTTAATTGACCGCCTGCGTGCGCTTTACGCCCAGTCATTCCGATTAACGCTTGCACCCTCCGTGTTACCGCGGCTGCTGGCACGGAGTTAGC
+
CCCCCGGGGGGGGGGGGFGGFGGGGGGGGGGGGGFGGGGGGCGGEGGF866FEGGGGGGGGGGGGGFGCFGGGGGGGGGGGGCCEGGGGDGGGGGGGGGF8<BGGBFGG>FEGFEGFDGGDGGGFGGC8BFGGGFFFFCEEGEFDCF9,@DFFEFC>DDGGGG5F;DFF7DGFGG,=CGGCB>FEGGG7C;ECCEE?)<>CAF6:FGF3CGFFCFF63<CBG0?D43>?D>>FGFFFFGGG0??674<FF?4<)*.::>B0(9<GG:1:?03(2(5C>19(9>;B04)4C1?:11(8CA9<
@M04650:207:000000000-C238N:1:1101:13873:12788 2:N:0:19
GGACTACAAGGGTTTCTAATCCTGTTTGCTCCCCACGCTTTCGCACCTGAGCGTCAGTCTTTGTCCAGGGGGCCGCCTTCGCCACCGGTATTCCTCCACATCTCTACGCATTTCACCGCTACACATGGAATTCTACCCCCCTCTACAAGACTCTAGCCAACCAGTTTCAGATGCAATTCCCAAGTTAAGCTCGGGGCTTTCACATCTGACTTAATTGACCGCCTGCGTGCGCTTTACGCCCAGTAATTCCGATTAACGCTTGCACCCTCCGTATTACCGCGGCTGCTGGCACGGAGTTAGC
+
CCCCCGGFEGGGGGGGGGFGGGGGGGGGGGGGGGGGGGGGGGGGGGGGGGGGGGGGGGGGGGGGGGGGGGEGGGGGGGGGGGGGGGGGGDGGGGGGGGGGGGFGGGGGGGGGGGGGGGGGGGGGGGGGGGGGGGFFGGGGGGGFGGFFBFGFGGFGFGGGGGGGGGGGGG9FFDDAFGGGGECCGGDGEG,ACEGGGGGGGFGFFCCFFGGGEGGFF>GFBGFFFAB:1D@B15FFFBGGGF02*::6CBF6:5D4>8B??BG>FGFFFFFB:F?>EFBFFBBB>?FFBGFG0>04(;-)6
@M04650:207:000000000-C238N:1:1101:9992:12809 2:N:0:19
GGACTACTGGGGTTTCTAATCCTGTTTGCTCCCCACGCTTTCGCACCTGAGCGTCAGTCTTTGTCCAGGGGGCCGCCTTCGCCACCGGTATTCCTCCAGATCTCTACGCATTTCACCGCTACACCTGGAATTCTACCCCCCTCTACAAGACTCTAGCCTGCCAGTTTCGGATGCAGTTCCCAGGTTGAGCCCGGGGATTTCACATCCGACTTGACAGACCGCCTGCGTGCGCTTTACGCCCAGTAATTCCGATTAACGCTTGCACCCTCCGTATTACCGCGGCTGCTGGCACGGAGTTAGC
+
CCCCCGGGGGGGGGGGGGGGGGGGGGGGGGGGGGGGGGGGGGGGDGGG8CEGGGGDGGGGFFGGGGGGG>GGDGGGGGGGGGGGGGGFGGGGGGGGGGGFGFGGGGGGEEFGGGGGGFC?CFGGGGGFFGGGGGGFGFFGGGGF8EEFF6FFGGFGGGGCFG?EFGGGD*6BDF;EFGGGF,?FGGG?FGGF55EE48FGGFGAFFGEDGGGF7>16(;5;D9B2;;5(/-9>GFAF?EGG?:?7F267@)(8@GAGF>F86D<CC??FFFFB*49FF07,7>B6?0)(::?,31(4C24<
@M04650:207:000000000-C238N:1:1101:27114:12827 2:N:0:19
GGACTACAAGGGTATCTAATCCTGTTTGCTCCCCACGCTTTCGCACCTGAGCGTCAGTCTTTGTCCAGGGGGCCGCCTTCGCCACCGGTATTCCTCCACATCTCTACGCATTTCACCGCTACACATGGAATTCTACCCCCCTCTACAAGACTCTAGCTGACCAGTCTTAGATGCCATTCCCAGGTTAAGCCCGGGGATTTCACATCTGACTTAACAAACCGCCTGCGTGCGCTTTACGCCCAGTAATTCCGACTAACGCTTGCACCCTCCGCATTACCGCGGCTGCTGGCACGTAGCTAGC
+
CCCCCGFGDEGGGGGGAFFDFFGGFGGFGGGGGGGGCGC@FFGGDGGFGGFFGGFGGEFAEFCEFEDGD@FGGDGG:CCFGGEEEGGGG7CFGFCG,FCCFGFBAFEFCFGGGG<F97+0BFFGFFEGGGGGGGGGGGFGGGGFGG;2B=F+@DBCFG9D8FFGD9DEFEGGGFFGG>FA9=DFGGGGGEFFGDGCC5C9B@?C+CFFFGGGCCFFA@G3:G9(2A@8;*694*5AFFE8?::>FGFFDF:?1>DDF?BFB1<5>FFFFB>(6*,6CD?FB9969<??BG<C02,4(+.8>
@M04650:207:000000000-C238N:1:1101:22971:12851 2:N:0:19
GGACTACAGGGGTATCTAATCCTGTTTGCTCCCCACGCTTTCGAGCCTCAGCGTCAGTTACAGTCCAGAGAGTCGCCTTCGCCACTGGTGTTCTTCCTAATCTCTACGCATTTCACCGCTACACTAGGAATTCCACTCTCCTCTCCTGCACTCTAGATACTCAGTTTGGAATGCAGTACTCGGGTTGAGCCCAAGTATTTCACATCCCACTTAAGTATCCGCCTACGCTCCCTTTACGCCCAATAAATCCGGATAACGCTCGCCACCTACGTATTACCGCGGCTGCTGGCACGTAGTTAGC
+
CCCCCGGGGGGGGGGGGGGGGGGGGGGGGGGGGGGGGGGGGGGGGGGGGGGGGGGGGFFGGGGGGGGGFFEFGGGGGGGGGGGGGGGGFGGGGGGGGGGGGGGGGGGGGGGGGGGGGGGGGGGGG:FGGGGGGGGGFGGGGGGFGGGGGGGFGGGGGFFGGGGGGGGGGGGGGGGGGGGGGE>EGGGEFGFEFFFFGGGGFFGFFGGFFFFFFGGGFFGGFGFFFFFF=49BBEFFFFGGGFBDGGCCGFF>?EDEGD(((6D;*::47><,5E><CC?FF;>>9BFFBGFF:B??FGFAA
@M04650:207:000000000-C238N:1:1101:11557:12893 2:N:0:19
GGACTACCGGGGTATCTAATCCTGTTTGCTCCCCACGCTTTCGTGCCTCAGCGTCAGTTACAGTCCAGAGAGCCGCCTTCGCTACTGGTGTTCCTCCTAATATCTACGCATTTCACCGCTACACTAGGAATTCCACTCTCCTCTCCTGCACTCAAGTCTTACAGTTCCAAAAGCTTACTACGGTTGAGCCGTCGCCTTTCACTTCTGGCTTGAAAGACCGCCTACGCACCCTTTACGCCCAGTAATTCCGGATAACGCTAGCCCCCTACGTATTCCCGCGGCTGCTGCCACGTAGTTAGCC
+
CCCCCGGGGGGGGEGGGGGGGGGGGGGGGGGGGGGGGGGGGGGGGGGGGGFGGGGGGGGCGDGGGGGGGGFGGGGGGGGGGGGEGGFFFCGGGGGGGGFDFDFGGDGGGDGGGGGGGCEGCGCFGGGGGGGGFGAGGGGGGGFDGGGFF8FD?,@FFFGG:FFGGGGGC;F8=FEF,=D8EB6DE+@,@FC>*1CEGGGGG=?@FGGFFFF4@>FF4>F<@G=22?0).930@E:;>6EG*3=37CCFGF:::3C414::1:C<DGB06(3<AF2)91-((47(4>?)4+.*..,(6+645
@M04650:207:000000000-C238N:1:1101:21468:12901 2:N:0:19
GGACTACAGGGGTATCTAATCCTGTTTGATCCCCACGCTTTCGCACATCAGCGTCAGTTACAGACCAGAGAGCCGCCTTCGCCACTGGTGTTCCTCCATATCTCTGCGCATTTCACCGCTACACATGGAATTCCACTCTCCTCTTCTGCACTCAAGCAAGACAGTTTCCAATGACCTTCCTCGGTTGAGCCGAGGGCTTTCACATCAGACTAATCTTGCCGCCTACGCGCGCTTTACGCCCAATAATTCCGGATAACGCTTGCCACCTACGTATTACCGCGGCTGCTGGCACTTAGTTAGC
+
CCCCCGGGGGGGGGGGGGGGGGGGGGGGGGGGGGGGGGGGGGGGGGGGGGGGGGGGGGGGGGGGGGGGGGGGGGGGGGGGGGGGGGFGFFGGGGGGGGGGGGGGGGGGGGGGGGGGGGGDGGGGGGGGGGGGGGGGGGGGFFGFGGGGGGGFGFGGGGFGCFFFADFGGGGGGGGGGGGGGGGDGGGG6ECEECEGGFGGC+>6BCCFBGGF@GGGF4FF@GFD28(527>FBGFEF;EGC:1?:>497@?08BDBF:>?::>?FC?::?0.5E:AGC:1;6>F96:2?D?G(44)6C2).
@M04650:207:000000000-C238N:1:1101:25195:12950 2:N:0:19
GACTACACGGGTTTCTAATCCTGTTTGCTCCCCACGCTTTCGTGCCTCAGCGTCAGTTACAGTCCAGAGAGCCGCCTTCGCTACTGGTGTTCCTCCTAATATCTACGCATTTCACCGCTACACTAGGAATTCCACTCTCCTCTCCTGCACTCAAGTCTTACAGTTCCAAAAGCTTACTACGGTTGAGCCGTAGCCTTTCACTTCTGGCTTTAAAGACCGCCTACGCACCCTTTACGCCCCGTAATTCCGGCTAACGCTAGCCCCCTCCGTATTACCCCGCCTCCTGCCCCGTGTTTAGACG
+
CCCCCGGFGGGGGGGGGGGGGGGGGGCGGGGGGGGGGGGGGGGEDGGFGGGGGGGGGGGGFFFFGGGGGGGGGGGGGEFGGG7FEFFG8FFEFCFGGGFGGCFFGGDGFEGGGGGGGGGGGFG9EACGGGGGFGFFEEFF9DDDGGGF?DGF8DCFGGFGG<EFGFGDFF83=>EGGGFAEFGGCEFGFGG7EGGGGGFA=EEFF>*A@F*<A8:+;>8CAD@=>>2?@DBBE,=8B0:*4/((219;C))(/)2(/((-47FBG*,(,-34(+.)21((-,(,()(((*41-((.)+).(
@M04650:207:000000000-C238N:1:1101:8139:13014 2:N:0:19
GGACTACTGGGGTTTCTAATCCTGTTTGCTCCCCACGCTTTCGCACCTGAGCGTCAGTCTTCGTCCAGGGGGCCGCCTTCGCCACCGGTATTCCTCCAGATCTCTACGCATTTCACCGCTACACCTGGAATTCTACCCCCCTCTACGAGACTCTAGCTTGCCAGTTTCAAATGCAGTTCCCACGTTAAGCGCGGGGATTTCACATCTGACTTAACAAACCGCCTGCGTGCGCTTTACGCCCAGTAATTCCGATTAACGCTTGCACCCTCCGTATTACCGCGGCTGCTGGCACGGAGTTAGC
+
CCCCCGGGGGGGGGGGGGGGGGGGGGFGGGGGGGGGGGGGGGGGGGGGGGGGGGGGGGGGEFGGGGGGGDGGGGGGGGGGGGGGGFGGGGGGGGGGGGGGGGGGGGGGGDGGGGGGGDEGGGGGGGDFGCFGGGGGGGGGGGGFGGGG:CGFGFGGGGFGFFGGFEEGD;FGGGFCGGGGGGGGGGGGGGGGGGGGCDGGGFGFFGGBFGFGFGGGFBGGFGFFFFF<(<>B;EFFFBGGGFF4CC:>GFF6(7*6??>B<6FBGGB?((4?<FFAGGBF>FFFFF:30C8C?69>?G2).
@M04650:207:000000000-C238N:1:1101:7226:13019 2:N:0:19
GGACTACAAGGGTTTCTAATCCCGTTTGCTCCCCTGGCTTTCGCGCCTCAGCGTCAATACCGGTCCAGGATGCCGCCTTCGCCACCGATGTTCCTCCAGATATCTACGCATTTCACCGCTACACCTGGAATTCCACATCCCTCTCCCGGATTCTAGCCCTCCAGTCTCGGACGCAGTTCCTGGGTTGAGCCCAGGGATTTCACGTTCGACTTAGAGGGCCGCCTACGCGCCCTTTACTCCCAGTAATTCCGAACAACGCTTGCCCCCTCTGTATTACCGCGGCTGCTGGCACAAGTTTGAC
+
CCCCCFEECFGGGGGFGFFGCEDFEFFGGFFFGGGGFGGGGGGGGGGGGFGGGGGEGGGGGGDE@FGFG7EAECEGEGGGGG7?FGGCFEGF?F8FFGF,EFB9D;FFE=FEGGFCFCCG7BFF:,E<F89FFGGGGFC<FGGBFGFEFGEAFGGFCDFFD:ECGGFFB7CEGDCE9CEACGCGGG>:EFFFGE555<<FF+?F;FGEFGGC4FCDA;GD@D9<DF0>>C>>FC@)9)0<8:?:>*69CF?02BC:F>F??098CF934826)3-6<D<;2(((41).5:(9.(())3)--
@M04650:207:000000000-C238N:1:1101:21401:13026 2:N:0:19
GGACTACTAGGGTTTCTAATCCTGTTTGCTCCCCACGCTTTCGCACCTGAGCGTCAGTCTTCGTCCAGGGGGCCGCCTTCGCCACCGGTATTCCTCCAGATCTCTACGCATTTCACCGCTACACCTGGAATTCTACCCCCCTCTACGAGACTCTAGCTTGCCAGTTTCAAATGCAGTTCCCACGTTAAGCGCGGGGATTTCACATCTGACTTAACAAACCGCCTGCGCTCGCTTTACGCCCAGTAATTCCGATTAACGCTTGCACCCTCCGTATTACCGCGGCTGCTGGCACGGCGTTAGC
+
CC@CCGGGGGGGGGGGGGDFGGGGGGGGGGGGGGGGGGGGGGGGGGGGFGFGGGGGGGGGGGGGGGGGGGGGGGGGGGGGGGGGGGGGGGFGGGGGG?EEFGGGGGGGGGGGGGGGGGGGGGGGFFGGGGGGGGGGGFFGGGGFAFDEFDGFFEGGGDFDGGGGGCEGF@FGGGGGGGFGGCFGGGGGCGCEGC5EDGGGG8C::>CF?GGGFGD==:FCBGF?FFB)(9390CF9FFGGGB??7C-4:=F?B>D<GF91:<7)*;?18<>??FFFGG03;(4>46?F0C??<B(,48(4.
@M04650:207:000000000-C238N:1:1101:27492:13096 2:N:0:19
GGACTACAAGGGTATCTAATCCTGTTCGCTCCCCACGCTTTCGAGCCTCAGCGTCAGTTACAGTCCAGAGAGTCGCCTTCGCCACTGGTGTTCTTCCTAATCTCTACGCATTTCACCGCTACACTAGGAATTCCACTCTCCTCTCCTGCACTCTAGATACTCAGTTTGGAATGCAGTACTCGGGTTGAGCCCAAGTATTTCACATCCCACTTAAGTATCCGCCTACGCTCCCTTTACGCCCAATAAATCCGGATAACGCTCGCCACCTACGTATTACCGCGGCTGCTGGCACGTAGTTAGC
+
CCCCCGGGGGGGGGGGGGGGGGGGGGGGGGGGGGGGGGGGGGGGGGGGGGGGGGGGGGGGGGGGGGGGGGFCFGGGGGGGGGGGGGGGGGGGGGGGGGGGGGGGGGGGGGGGGGGGCGGGGGGGFGGGGGGGGGGGGGGFGGGFGGGGGGGFGGGGFGAFFGFGGGGEEC;FGGGGGGGFGGGGGGGGGGGGGG;FFGGG7CG?6?FF@FGGF>FCFEGGFGFFAFFDFGFFDG;CFDGGG@9:C79?CFD@FFGFGFFDD9GF3E:::F1.)::9FF0031609?7:>GFG(.(.3CAAA
@M04650:207:000000000-C238N:1:1101:25369:13096 2:N:0:19
GGACTACACGGGTTTCTAATCCTGTTTGCTCCCCACGCTTTCGCACCTGAGCGTCAGTCTTTGTCCAGGGGGCCGCCTTCGCCACCGGTATTCCTCCACATCTCTACGCATTTCACCGCTACACATGGAATTCTACCCCCCTCTACAAGACTCTAGCCAACCAGTTTCAGATGCAATTCCCAAGTTAAGCTCGGGGCTTTCACATCTGACTTAATTGACCGCCTGCGTGCGCTTTACGCCCAGTAATTCCGATTAACGCTTGCACCCTCCGTATTACCGCGGCTTCTGGCACGGAGTTAGC
+
CCCCCGGGGGGGGGGGGGGGGGGGGGGGGGGGGGGGGGGGGGGGGGGGGGGGGGGGGGGGGGGGGGGGGGGGGGGGGGGGGGGGGGGGGGGGGGGGGGGGGGGGGGGGGGGGGGGGGGGGGGGGFGGGFGGGGGGGGGGGGGGFGGGGGGGFGGGGGGGGGGGGGGGGGGGGGGGGGGGGGDFGGFGGGGFGGGGGGGFGGFGFFGGFFGGGF+CFACGFFGFDFFFFDG6;BGFFF<CGG<:?FGFFGFFFBFGDF?FFFFFBGGFFFFB81F?>GGFFF>B(-2<A2C:F:>07?GBAA
@M04650:207:000000000-C238N:1:1101:9135:13183 2:N:0:19
GGACTACCCGGGTTTCTAATCCTGTTTGCTCCCCACGCTTTCGAGCCTCAGCGTCAGTTACAGTCCAGAGAGTCGCCTTCGCCACTGGTGTTCTTCCTAATCTCTACGCATTTCACCGCTACACTAGGAATTCCACTCTCCCCTCCTGTACTCTAGATCTCCAGTTTGGAATGCAACCCCCAGGTTGAGCCCGAGTATTTCACATCCCACTTAAAGATCCGCCTACGCTCCCTTTACGCCCAGTAAATCCGGACAACGCTGGCCACCTACGTATTCCCGCGGCTGCTGGCACGTAGTTAGC
+
CCCCCEC,<FFGGCGGGGGGGGGGGGGGGGGGGGCEEGGGGFGFFGGGGGGGGGGCCGDFFGD6EFGG<AEBEFGGDGGGGGGEGFFFFGEGGFGEFAFGG<DGGGGF+=FGGGGFGC6=CFFGF:EBEFFGGFEGGGGGG?8:CG8DEAEFGFGACDD;FGGGGFECEDAEADFC@=EGGGGGGFGGGGG+@78@*B@AF;F9EF39<FGG=::21:FFDG=@DF(/6C5=2?AE6<GGD0(5DD)9CF:11538C966((98**,88:??FGF99D3699B6018>BG?9641<FGB<.
@M04650:207:000000000-C238N:1:1101:15234:13188 2:N:0:19
GGACTACTGGGGTTTCTAATCCTGTTTGCTCCCCACGCTTTCGCACCTGAGCGTCAGTCTTCGTCCAGGGGGCCGCCTTCGCCACCGGTATTCCTCCAGATCTCTACGCATTTCACCGCTACACCTGGAATTCTACCCCCCTCTACAAGACTCTAGCTGACCAGTCTTAGATGCCATTCCCAGGTTAAGCCCGGGGATTTCACATCTAACTTAATCAACCGCCTGCGTGCGCTTTACGCCCAGTAATTCCGATTAACGCTTGCCCCCTCCGTATTCCCGCGGCTGCTGGCACGGAGGTAGC
+
CCCC,6CF@F<FFGC<EDGCAFFGGGGGGC<E@FFGCGGGGGE@EGGFC,C<@FECEFEGGGGFFGGCFG>FGGGGGGGGFEGDF@=FCCGGCCFFDGGCABE=DF9FGDGEEFFFGGGD=CDFFGGGG,DF,DDGGF6FGG>FGFGFGGGFGCEEGFGCGGFFGFA;CGGGFC<C9BFEFGCFF:FFDCC>*7C5<*,5=@9FFGF=C7>:ACCCFEGC@D((,;>>(19>9*<<F<E888:?CD>2DFF:?EG226(-3?3(959((-(-,*,4<C((,((17().2:(+49(-,;?34
@M04650:207:000000000-C238N:1:1101:9467:13217 2:N:0:19
GGACTACTGGGGTTTCTAATCCTGTTTGCTCCCCACGCTTTCGTGCCTCAGCGTCAGTTACAGTCCAGAGAGCCGCCTTCGCCACTGGTGTTCCTCCTAATATCTACGCATTTCACCGCTACACTAGGAATTCCACTCTCCTCTCCTGCACTCAAGTATTACAGTTCCAAAAGCTTACTACGGTTGAGCCGTAGCCTATCACTTCTGGCTTGAAAGACCGCCTACGCACCCTTTACGCCCAGTAATTCCGGATAACGCTAGCCCCCTCCGTACTACCGCGGCTGCTGGCACGTACTTAGCC
+
CC9C@FFEFGFD@FEDE6CFEE<<@6FFFGGEG:EFGE:FFFG8@F8EFFGGGBCF@@EE9FC<FFG8CAFFFFEFEDEF?C,CFGEGCBFFF?DGG,9EED>,9,5DFGGG<FGFE=CC7BC=E:A<A,AF=CD<39@,>?4B8>B?8@EDFBFG,,,6@?A8C9=DECG,6A=EDFF:EE66F@DC6D+@9CFGG+D,+?,;6=DC)4@982:7A),;);=>BB@B@C@DD?6;>?:@<,.)127):):((8><*6;(2574CEF(-(-3(264893,(,(43423<*4*(.((40)-4
@M04650:207:000000000-C238N:1:1101:18326:13221 2:N:0:19
GGACTACCAGGGTTTCTAATCCTGTTTGCTCCCCACGCTTTCGCACCTGAGCGTCAGTCTTTGTCCAGGGGGCCGCCTTCGCCACCGGTATTCCTCCAGATCTCTACGCATTTCACCGCTACACCTGGAATTCTACCCCCCTCTACAAGACTCTAGCCTGCCAGTTTCGGATGCAGTTCCCAGGTTGAGCCCGGGGATTTCACATCCGACTTGACAGACCGCCTGCGTGCGCTTTACGCCCAGTAATTCCGATTAACGCTTGCACCCTCCGTATTACCGCGGCTGATGGCACGGAGTTAGC
+
CCCCCGGGGGGGGGGGGGGGGGGGGGGGGGGGGGGGGGGGGGGGGGGGGGGGGGGGGGGGGGGGGFGGGGGGGGGGGGGGGGGGGGGGGGGGGGGGGGGFGGGGGGGGGGDFGGGGGGGGGGGGGGGGFGFGGGGGGGGGGGGFGGGGFFGFGGGGGGGGGGGGGFGGGGGEDGFAFGGGGGGGFEGGGGFDGGGGDGF@2@ECAFFFFGDGAGGGF;CC6D>:65271*0(7EFFFFGGE0((7C4<C4911576::>F<BF?66<??B01:80)+:39BFF>6().3C(+-((-(26.-
@M04650:207:000000000-C238N:1:1101:16185:13268 2:N:0:19
GGACTACCAGGGTTTCTAATCCTGTTTGCTCCCCACGCTTTCGTGCCTCAGCGTCAGTTACAGACCAGAGAGCCGCCTTCGCCACTGGTGTTCCTCCATATATCTACGCATTTCACCGCTACACATGGAATTCCACTCTCCTCTTCTGCACTCAAGTCTCCCAGTTTCCAATGACCCTCCCCGGTTGAGCCGGGGGCTTTCACATCAGACTTAAGAAACCGCCTGCGCTCGCTTTACGCCCAGTAATTCCGATTAACGCTTGCACCCTCCGTATTACCGCGGCTGCTGGCACGGAGTTAGC
+
CCCCCGGGGGGGFGGGGGGGGGGGGGGGGGGGGGGGGGGGGGGGGGGGGFGGGGGGGEGGGGGGGGGGGGGGGGGGGGGGGGGGDGGGGFFGGGGGGGGGGGGGGGGGGGGGGGGGGGGGGGGGGGGGEE?FCFGGGGGGGGGFGGGGGGGFGGFDEE;FFFGGFGGFGGGGGGGDF8DEGGGGGG>FGGGGGGCE?DGCGFGFFGGFFDFFCGG@FDGFFGFFFA>DFGFFDG@2*2;:EB?>FF<)*19<05D9C?;:??F?GGFFFF>:?8:AFF?B69>9608>(*(08699(;<<.
@M04650:207:000000000-C238N:1:1101:10644:13279 2:N:0:19
GGACTACCGGGGTTTCTAATCCTGTTTGCTCCCCACGCTTTCGCACCTGAGCGTCAGTCTTCGTCCAGGGGGCCGCCTTCGCCACCGGTATTCCTCCAGATCTCTACGCATTTCACCGCTACACCTGGAATTCTACCCCCCTCTACGAGACTCAAGCTTGCCAGTATCAGATGCAGTTCCCAGGTTGAGCCCGGGGATTTCACATCTGACTTAACAAACCGCCTGCGTGCGCTTTACGCCCAGTAATTCCGATTAACGCTTGCACCCTCCGTATTACCGCGGCTGCTGGCACGGAGTTAGC
+
CCCCCGGGGGGGGCGGGGGGGGGGGGGGGGGGGGGGGGGGGGGGCFGG@EGDFGGGGE,<E9F:BCFFDF:FGGGGGGGGGGEGGFGGGGGGGGDFFG8EGGGGGG9FGGGGGGGGGGGGGGGFDEGGFGGFCFGFDDFECDGFGG+;>EGFGGGF,,@>FFGGGGGGCC99+DFF,=FGGECFFGGGFG:=/CEGCDFGGFGF6C++<F7DCG7CFDGG>GFFFFF583(4>7FB4?DGG0(5::<<7?6(-8DDG:4?FFGFDF:01?9:3;39CF0>>60(2<>D0C?F?69(4C)).
@M04650:207:000000000-C238N:1:1101:13202:13309 2:N:0:19
GGACTACTGGGGTTTCTAATCCTGTTTGCTCCCCACGCTTTCGCACCTGAGCGTCAGTCTTTGTCCAGGGGGCCGCCTTCGCCACCGGTATTCCTCCACATCTCTACGCATTTCACCGCTACACATGGAATTCTACCCCCCTCTACAAGACTCTAGCCAACCAGTTTCAGATGCAATTCCCAAGTTAAGCTCGGGGCTTTCACATCTGACTTAATTGACCGCCTGCGTGCGCTTTACGCCCAGTAATTCCGATTAACGCTTGCACCCTCCGTATTACCGCGGCTGCTGGCACGGAGTTAGC
+
CCCCCGGGGGGGGGGGGFGGGGGEGGGGGGGGGGGGGGGGGGGGGGGGGGGGGGGGGGGGGGGGGGGGGGGGGGGGGGGGGGGGGGGGGGGGGGGGGGGGGGGGGGGFGGGGGFGGGGGGGGGGGGGGGGGGGGGGGGGGGGGFFGFFGGGFGFGGGGGGGGGGGGFGGGAEFGGGADGE?CDBGGGGGGF6EGGGDDGGGFGFFGGFFGGGF7@FFEED6GFFFF>DFGFB9GFBFF>EC66?G:<<F?4:?@*6F?BBFF32CC6?BB;?(;4AGD:6916(((.5:G:E?((3-;62.
@M04650:207:000000000-C238N:1:1101:23317:13315 2:N:0:19
GGACTACCAGGGTATCTAATCCTGTTTGCTCCCCACGCTTTCGTGCCTCAGCGTCAGTTACAGTCCAGAGAGCCGCCTTCGCTACTGGTGTTCCTCCTAATATCTACGCATTTCACCGCTACACTAGGAATTCCACTCTCCTCTCCTGCACTCAAGTCTTACAGTTCCAAAAGCTTACTACGGTTGAGCCGTAGCCTTTCACTTCTGGCTTAAAAGACCGCCTACGCACCCTTTACGCCCAGTAATTCCGGATAACGCTAGCCCCCTACGTATTACCCCGGCTGCTGGCCCGTAGTTTGCC
+
-<-BCCFFGGGGGFGGGFFGGGGEGGGGFGGGGGGGEGGGGGGGDGGGGDGGCGGG7FF<EEFFGFGFGCEFGGGGGGGGFGG7FFFGGGGGGGGGGGGGGCFGGFGFGCGGGGGGGGGGGGFGCFGFFDGGGGGGGGGGGGGFGGGFGGGFGGDGGGGGGGGFGG8EA;D8?G@DGGGAFF6DG+@8=D7CC+DCFGF;CFGFFFC8CFF5*=+=>CCD=GDFF>2?@C@BBF+85>@:11;)+19CC))(6:7<36;;((92D=9:?2:24C)6@*4((2408:>(,18*-(24<+)64
@M04650:207:000000000-C238N:1:1101:6210:13322 2:N:0:19
GGACTACCCGGGTTTCTAATCCTGTTTGCTCCCCACGCTTTCGCACCTGAGCGTCAGTCTTTGTCCAGGGGGCCGCCTTCGCCACCGGTATTCCTCCACATCTCTACGCATTTCACCGCTACACCTGGAATTCTACCCCCCTCTACAAGACTCTAGCCTGCCAGTTTCGGATGCAGTTCCCAGGTTGAGCCCGGGGATTTCACATCCGACTTGACAGACCGCCTGCGTGCGCTTTACGCCCAGTAATTCCGATTAACGCTTGCACCCTCCGTATTACCGCGGCTGCTGGCTCGGCGTTAGC
+
CC@CCCDGGGGDGGGGGGFG9FFGGGGGGGGGGGGGDGGGGGGGCFGGGFGGFEEFGGGFGGFGGGGGFGGEGGGEGGGFGFG7CEEGGGGGGGGGGGGCFEFFGGGGGGGGGGGGGGGGGGGGGFG?EGFFFGGGGG6FGGD?GDGCFFFAFGGGGFGFGGGGGGGGG7ECDGGGGGGFEFEGGDBD?FGGG5EE)*5<DFG=CGGFDGDGACG74;CF;DF:B@BFFGF;>E@A6(;CC:??FGA:7BFF071:C?F:0(*4DF??:1(468>)3::996>F16??3E(2(3(-4C(-.
@M04650:207:000000000-C238N:1:1101:15912:13401 2:N:0:19
GGACTACAAGGGTATCTAATCCTGTTTGCTCCCCACGCTTTCGCACCTGAGCGTCAGTCTTTGTCCAGGGGGCCGCCTTCGCCACCGGTATTCCTCCACATCTCTACGCATTTCACCGCTACACATGGAATTCTACCCCCCTCTACAAGACTCTAGCTGACCAGTCTTAGATGCCATTCCCAGGTTAAGCCCGGGGATTTCACATCTAACTTAATCAACCGCCTGCGTGCGCTTTACGCCCAGTAATTCCGATTAACGCTTGCACCCTCCGTATTACCGCGGCTGCTGGCACGGAGTTAGC
+
CCCCCGGGGGGGGGGGGGGGGGGGGGFFGGGGGGGGGGGGGGGGGGGGGGGGGGGGGGGGGGGGGGGGGDGGGGGGGGGGGGGGGGGGGGGGGGGGGGGGGGGGGGGGGGGGGGGGGGGGGGGGFGGGGFGGGGGGGGGGGGGFGGGGGGGFGFGFFGGGGGGGGGGGGGGGGFGGGGGGFGGGGGGGGGGGGG>ECGFGGFGFFGG6CGGF8FGGFFGGFGF?089B?D>>;GFBB?CED1<BGCABGF?<?><2::B?::<3DF?:??9<BGB2<C:07-,19(,:>EBGBF69:C)).
@M04650:207:000000000-C238N:1:1101:7535:13414 2:N:0:19
GGCTACTGGGGTATCTAATCCTGTTTGCTCCCCACGCTTTCGCACCTGAGCGTCAGTTACAGTCCAGAGAGTCGCCTTCGCCACTGGTGTTCTTCCTAATCTCTACGCATTTCACCGCTACACTAGGAATTCCACTCTCCCCTCCTGTACTCTAGATCTCCAGTTTGGAATGCAGCCCCCAGGTTGAGCCCGAGTATTTCACATCCCACTTAAAGATCCGCCTACGCTCCCTTTACGCCCAGTAAATCCGGACAAAGCTTGCCACCTACGTATTACCGCGGCTGCTGGCACGTCGTTAGCC
+
CCCCCGGGGGGGCGFFFGGFGFFGGGGGGGGGG@EFGFGGGGGEEGGGGGGGGGC@FGGGFGGGGGGGGGGFFFGG@FEFG@B:EFFFFGGFGGFFFFFGA<FGGGGGCGGGGGGGEEGGG9EA?:=FFFGGAFFFGGGCGDGAEGGFFFGFGGC8@AD9DCFFFGGGCFGGFFEEDDEGGDFF9@FFFGGG>CFGG7FD7;99ACCFDGG7AGDGFA?D94AABD>)()2:4?68A2CG70647@CC4>B?9:*(*,773=<AGFB::<(5406)074(3612277(3*5:4((--*4<?
@M04650:207:000000000-C238N:1:1101:16290:13415 2:N:0:19
GGACTACTGGGGTTTCTAATCCTGTTCGCTCCCCACGCTTTCGTTCCTCAGCGTCAGTTACTGCCCAGAGACCCGCCTTCGCCACTGGTGTTCTTCCTAATCTCTACGCATTTCACCGCTACACTAGGAATTTCACTCTCCCCTCCTGTACTCTAGATCTCCAGTTTGGAATGCAGCCCCCAGGTTGAGCCCGAGTATTTCACATCCCACTTAAAGATCCGCATACGCTCCCTTTACGCCCAGTAAATCCGGACACAGCTTGCCACCTACGTATTACCTCGGCTGCTGGCACGGAGTTAGC
+
CCCC,=CCC<E@FEGGFGFCGGGGGFA@FGGFDEGG>CFGGEGFGFEFGGGCGGEEGGGGFGGGD,:@FFCED@F@FGGEGGECFGGGGGFGAF;?BFG<E<C99EFF@C7FF,FAFFG8>@EEAFGGGD?F,9EFFFGB,=CFGGGGGF;+9@B=;=DGG9D??ECFEGAFFEFGG+=6@FCGGC?FFCF6EEGE>CGG9<;9E7**0;DF=FGDA=DDFG((56>49C@BDFFEB(8FF((6C+57D6=0359(*/,:A,*(:C:44513)<8<C7:2418110))(*(3((-348)).
@M04650:207:000000000-C238N:1:1101:24994:13434 2:N:0:19
GGACTACAGGGGTTTCTAATCCTGTTTGCTCCCCACGCTTTCGCACCTGAGCGTCAGTCTTTGTCCAGGGGGCCGCCTTCGCCACCGGTATTCCTCCAGATCTCTACGCATTTCACCGCTACACCTGGAATTCTACCCCCCTCTACAAGACTCTAGCCTGCCAGTTTCGGATGCAGTTCCCAGGTTGAGCCCGGGGATTTCACATCCGACTTGACAGACCGCCTGCGTGCGCTTTACGCCCAGTAATTCCGATTAACGCTTGCACCCTCCGTATTACCGCGGCTGCTGGCACGGAGTTAGC
+
CCCCCGGGGGGGGGGGGGGGGGGGGGGGGGGGGGGGGGGGGGGGGGGGGGGGGGGGGGGGGGGGGGGGGDGGGGGGGGGGFGGGGGGGGGGGGGGGGGGGGGGGGGGGGGGGGGGFGGGGGGGGGGGGGGGGGGGGGGGGGGGFGGGGGGGFGGGFGFGGGGGGGGGGGG8EGGGGGGGGGGGGGGGGGGGGGGGG4DCFGFGFFGFFFGGDE=DDF@GFFGB?FFFE?GBFFGFFFFGGG?BBFGF):FF?F:DAF:>B??FFDC??FFB4(:?4AFBBF;>;9087?G(C:9(4?6)5.
@M04650:207:000000000-C238N:1:1101:19851:13451 2:N:0:19
GGACTACAGGGGTTTCTAATCCTGTTTGCTCCCCACGCTTTCGCACCTGAGCGTCAGTCTTTGTCCAGGGGGCCGCCTTCGCCACCGGTATTCCTCCAGATCTCTACGCATTTCACCGCTACACCTGGAATTCTACCCCCCTCTACAAGACTCTAGCCTGCCAGTTTCGGATGCAGTTCCCAGGTTGAGCCCGGGGATTTCACATCCGACTTGACAGACCGCCTGCGTGCGCTTTACGCCCAGTAATTCCGATTAACGCTTGCACCCTCCGTATTACCGCGGCTGCAGTCCCGGAGTTAGC
+
CCCCCDGGGGGGGGGGGGGGGGGGGGGGGGGGFGGGGGGGGGGDGGGGEFGGGGGGGGGGGAFGGGGGGGGGGGGGGGGGGGGGGGGGGDGGGGGGGGGEGGGGGFGFGGGCFGGFGGGGGGGGGGGGGCFGGGGGGGGGGGGFCGFGFCFFGAFGDGGGFGGGGGGGGG>EDGGGEFCCFEGFGGGGGGGGGGEG5DGGGFGCFGGB0CGG3FGCF18C;DF6(>05:G>BFGFD?6EGGFFBGG4<GF@:6:G2*(4312*)9F?((-,4(;:>GG:;(40233(()0,<1,49:6))6
@M04650:207:000000000-C238N:1:1101:26670:13505 2:N:0:19
GGACTACTCGGGTATCTAATCCTGTTTGCTCCCCACGCTTTCGCGCCTCAGCGTCAGTTGCGAGCCAAAGAGCCGCTTTCGCCACTGGTGTTCCTCCATATCTCTACGCATTTCACCGCTACACATGGAATTCCACTCTTCTCTCTCGCACTCAAGTCTTCCAGTTTCCAATGACCCTCCCCGGTTGAGCCGGGGGCTTTCACATCAGACTTAAAAGACCGCCTGCGCGCGCTTTACGCCCAATAATTCCGGACAACGCTTGCCACCTACGTATTACCGCGGCTGCTGGCACGGAGTTAGC
+
CCCCCGGGGGGGGGGGGGGGGGGGGGGGGGGGGGGGGGGGGGGGGGGGGGGGGGGGGGGGGGGGGGGGGGGGGGEGGGGGGGGGGGGGGGGGGGGGGGGGGGGGGGGGGGGGGGGGGGGGGGGGGGGGFFFGGGGGGGGGGGGFGGGGGGGFGGGGGGGGGDFGGGGGGGEFGGGGGGGCEGGGGGGGGGGGGGEGGGCFGFGFFGGF8CGGE7+CF?FG>GFF?FFFBGFF9=>2@:EGGF0:FGFFGFFF?FD?G66?BFG?>F64:B?B?@BFG7,9>B>B>?DFFG?F?76;(;:A<
@M04650:207:000000000-C238N:1:1101:14324:13542 2:N:0:19
GGACTACAGGGGTATCTAATCCTGTTTGCTCCCCACGCTTTCGAGCCTCAGCGTCAGTTACAGACCAGAGAGCCGCCTTCGCCACTGGTGTTCCTCCATATATCTACGCATTTCACCGCTACACATGGAATTCCACTCTCCTCTTCTGCACTCAAGTCTCCCAGTTTCCAATGACCCTCCCCGGTTGAGCCGGGGGCTTTCACATCAGACTTAAGAAACCGCCTGCGCTCGCTTTACGCCCAATAAATCCGGACAACGCTTGCCACGTACGTATTACCGCGGCTGCTGGCCCGTAGTTAGC
+
CCCCCFGGFGGGGGGGGGGGGGGGGGGGGGGGGGGGGGGGGGGFGGGGGGGFEGGGGFGGGGGGGGFGGGGGGGGGGGGGGGGGGGGGGGGGGGGGGCGFGGGGGGGGGGGGGGGGGGGGGGGGDFGFFFGGGGGGGGGGFGGFEFGGGGGFGGGGGGCFGFGFFGGGFFFGGGGGGFGGGCC7CFDFFGGG7C8EGDFFFCEACFDF=CGGF7++:168>GFFFFBFFG>FF5@DFFGGGB:BF7)6CF:;?DCFGBF611>>*A18:?;2<C?<FGFFFFF>B:>??G1*(-4<:F2)5
@M04650:207:000000000-C238N:1:1101:16319:13556 2:N:0:19
GGACTACAAGGGTATCTAATCCTGTTTGCTCCCCACGCTTTCGCACCTGAGCGTCAGTCTTTGTCCAGGGGGCCGCCTTCGCCACCGGTATTCCTCCAGATCTCTACGCATTTCACCGCTACACCTGGAATTCTACCCCCCTCTACAAGACTCTAGCTGGACAGTTTTAAATGCAATTCCCAGGTTGAGCCCGGGGCTTTCACATCTAACTTATCCAACCGCCTGCGTGCGCTTTACGCCCAGTAATTCCGATTAACGCTTGCACCCTCCGTATTACCGCGGCTGCTGGCACGGAGGTAGC
+
CCCC8FFFGGGGGGGGGGGGGGGGGGGGGGGGGGGGGGGGGGGGGGGGGGGGGGGGGGGGGCGGGGGGGGGGGGGGGGGGGGGGGGGGGGGGGGGGGGGGGGGFGGGGGGGGGGGGGGGGGGGGGGGGGGGGGGGGGGGGGGGFAF9EC8EDF,EDGGFG,@EC=BFEA@FFGGG9FGGGGGGG>FF8?FGGGGGG:<CG>8;@FG+1;CFG<77@=8FGBDBFFF6):DB>FEFFFFGGGFFFGFFFGFFF:>3<C16<B0D<GC<:B6>?0*4>FC<B90((-(,5>E<C19>F9G).5
@M04650:207:000000000-C238N:1:1101:19164:13563 2:N:0:19
GGACTACAGGGGTATCTAATCCTGTTTGCTCCCCACGCTTTCGCACCTGAGCGTCAGTCTTTGTCCAGGGGGCCGCCTTCGCCACCGGTATTCCTCCAGATCTCTACGCATTTCACCGCTACACCTGGAATTCTACCCCCCTCTACAAGACTCTAGCCTGCCAGTTTCGGATGCAGTTCCCAGGTTGAGCCCGGGGATTTCACATCCGACTTGACAGACCGCCTGCGTGCGCTTTACGCCCAGTAATTCCGATTAACGCTTCCACCCTCCGTATTACCGCGGCTGCTGGCCCGTAGTTAGC
+
CCCCCFFGGGGGGGGGGGGGGGGGGGGGGGGGGGGGGGGGGGGGGGGGFGGGGGGGGGGGGGGGGGGGGGGGGGGGGGGFFEGGDCGGGGGGGGGGGGGGGGGGGGGGGGGGGGGGGGGGGEGFFGGFGDGGGGGGGGGGGGGFGGG?DFFFGGGGGGGGGGGGGGGGGGGGGGGFGGGG?ADFG@CGCGGFCGGGGGGFDFGFFFG>DGGGFGGGFDGG(/9<BF>E0*(1(CFFFFGGC:?FG7<BGF?4:7DD>:;?<(*):@1:?F>F:F?B?>0(-(70;BD:4C(/-((,-<5).
@M04650:207:000000000-C238N:1:1101:8091:13578 2:N:0:19
GGACTACAAGGGTATCTAATCCTGTTTGCTCCCCACGCTTTCGCACCTGAGCGTCAGTCTTTGTCCAGGGGGCCGCCTTCGCCACCGGTATTCCTCCACATCTCTACGCATTTCACCGCTACACATGGAATTCTACCCCCCTCTACAAGACTCTAGCCAACCAGTTTCAGATGCAATTCCCAAGTTAAGCTCGTGGCTTTCACATCTGACTTAATTGACCGCCTGCGTTCGCTTTACGCCCAGTAATTCCGATTAACGCTTGCACCCTCCGTATTACCGCGGCTGCGGGCACGGCTGTAGC
+
CCCCCGGGGGGGGFFGGGGGGGGGGGGGGDGCFGGGGGGGGGGGGGGGGGGGGGGGGGGFGCFGGGGGGDGGGGGGEGGGGGGGGGGGGGGGGGFFFGGG8FEGFGGGGEGGGGGGGGGGGCGGFGGGBEFGFGGGGGCGGGGFGGCGDCFFGEFGGC?EEGDGGGGGGGGGGDGGGGGFGD,DFFGCFGCGG1D5>CF6:BGFFGGFCFGGECFFFFGGFGF?3)(),701(A;CF@GGGFF>CF<<CFF(4>GBG:FB08*)7C?(((--2E?9C>2((((3(3(4(*1C:;((-;4A:
@M04650:207:000000000-C238N:1:1101:12934:13579 2:N:0:19
GGACTACTGGGGTTTCTAATCCTGTTTGCTCCCCACGCTTTCGAGCCTCAGCGTCAGTTACAGTCCAGAGAGTCGCCTTCGCCACTGGTGTTCTTCCTAATCTCTACGCATTTCACCGCTACACTAGGAATTCCACTCTCCCCTCCTGTACTCTAGATCCCCAGTTTGGAATGCAGCCCCCAGGTTGAGCCCGAGTATTTCACATCCCACTTAAAGATCCGCCTACGCTCCCTTTACGCCCAGTAAATCCGGACAACGCTTGCCACCTACGTATTACCGCGGCTGCTGGCACGTAGTTAGC
+
C@CCCFGGGGDFGGGGGGGGGGGGGGGGGGGGGGGGEGGGGGGFGGGGGDCGGGGGGGGGGGGGGGFGGFGGGG@FGGGGGGGGGGGGGGGGGGGGGGGGGGGGGAFGGGGGGGGGGGGDGGGGGGGGFFGGGGGGGGGGGGGFGGGGGGGFGGFGCGF?FD=8FFFFE8EFGGGGGGEGGDEDFFGFFGGGDEGGFG=;CFGFFGGFFGGDF>DCAEGG2FFF?A@D@GFFDCFCF@DGGF;EF>3?FFA;;D3,;>>?21F:7CB?(444>FFFFG(4799906?0:GBG?1:(-9)4:
@M04650:207:000000000-C238N:1:1101:20004:13591 2:N:0:19
GGACTACAAGGGTATCTAATCCTGTTTGCTCCCCACGCTTTCGTCCATCAGCGTCAGTATACTGTTAGTGATCTGTTTTCACAATCGGTGTTCTGCGCAATATCTATGTATTTCACCACTACACTGCACGTTCCAACCACCTCACAGCTACTCTAGACTACCAGTTTCAATGGCAAGTTCACGGTTAAGCCTTAAAATTTCACCACTGACTTAATAGTCCGCCTACGGACCCTTTAAACCCAATAATTCCGGATAACGCTTGGATCCTTCGTATTACCGCGGCTGCTGGCACGAAGTTAGC
+
CCCCCGGGGGGGGCGGGGGGGGGGGGGGGGGGGGGGGGGGGGGECF@FFGGGGGGGGGC,<CFFCFGGGGA9FFFCAFGGEGGGGFFGGCFGGGGGEFBEG9EEGGGGFFGGGGGFGFGGGGGGGG@CFGFGG=F,@E+FEGG68,>@C8FFGDGG,4DAFGGGG8EEG,=;?FGD6DAE8CFGGGGGFDF?EFFFFGGGDDG56DF?@GGGF7++3;;FAGF@)?AA);:4<A6;+:FGEA=DGFFFGFF(2?C:G(8=8?*=*A@<7@(/58@CC7(.:0369:BFFC1F:(4(8C<BF
@M04650:207:000000000-C238N:1:1101:13317:13591 2:N:0:19
GGACTACTGGGGTATCTAATCCTGTTCGCTCCCCACGCTTTCGTACCTCAGCGTCCGTCTTCGTCCTGCGTGCCGCCTTCGCCACCGGTTTTCCTCCAATTCTCAACGCATTTCGCCGCTACACCTGGTATTCCACGCTCCTCTCCGTGACTCTAGCTTGCCAGTATCAGATGCAGTTCCCAGTTTGCGCCAGGGGATTTCACATCTGACTTAACAAACCGCCTGCGTGCGCTTTACGCCCAGTAATTCCGATTAACGCTTTCACCCTCCTTATTCCCGTGGCGTCTGGCCCGTAGTTACC
+
CCCCCFG,,CCFFEGGGGGGGGGGGG,B:FGGGGCFEGGGGGG6,CFG9FFGGGG:FGDF@G,,B:,C,+BFF<@FGG@F,,,=,,44C7,DF,,5,,4,,,,@,,,@F+F+9,,+?F+0@>F?,,,B3BDD@,,C+66++=FF8EE+++@93,@33@;D8DFCF@7@D,6@?C35E=FF?=,6@FB,@CE****4/:,5==CC@8+=*BGC=8CCB>CD(>>@?FF>(*((,A74FF>EC(3>**-)27)(()1);2>:(,7)2<:?030).+))374(--((((-3(+(2((3(4@<).
@M04650:207:000000000-C238N:1:1101:11766:13599 2:N:0:19
GGACTACTCGGGTTTCTAATCCTGTTTGCTCCCCACGCTTTCGCACCTGAGCGTCAGTCTTTGTCCAGGGGGCCGCCTTCGCCACCGGTATTCCTCCACATCTCTACGCATTTCACCGCTACACATGGAATTCTACCCCCCTCTACAAGACTCTAGCCAACCAGTTTCAGATGCAATTCCCAAGTTAAGCTCGGGGCTTTCACATCTGACTTAATTGACCGCCTGCGTGCGCTTTCCGCCCAGTCATTCCGATTAACGCTTGCACCCTCCGTATTACCGCGGCTGCTGGCACGTATTTATC
+
CCCCCFGGFGGGGDGGGGGGGGGGGGGGGGGGGGGGFGGGGGGGDGGG,EDGGGGGGGGGGGGGGGGG@FF>FGGGGGGGGGGGGGGGGDGGGGGGGDGGFGGGGAFFGGGGGGGGGGGGGGGGFFGGGGGGGGGGGCGGGDGFDFCEF8EFGGFAGFFCGDCCFGGGAF9DCFA,@FGGGG8CG;@FGG,AE5E*/?CFF+CB6FGFEGGG3CFGFCGG93;D@F951C2>9EF)*2;>C:?B*:AFFF)(4374C:B?F?C2=:??BFFF0C?)AF:B(99(314:(:(?1(()(<)).
@M04650:207:000000000-C238N:1:1101:6793:13638 2:N:0:19
GGACTACAGGGGTTTCTAATCCTGTTTGCTCCCCACGCTTTCGCACCTGAGCGTCAGTCTTTGTCCAGGGGGCCGCCTTCGCCACCGGTATTCCTCCACATCTCTACGCATTTCACCGCTACACATGGAATTCTACCCCCCTCTACAAGACTCTAGCCAACCAGTTTCAGATGCAATTCCCAAGTTAAGCTCGGGGCTTTCACATCTGACTTAATTGACCGCCTGCGTGCGCTTTACGCCCAGTAATTCCGATTAACGCTTGCACCCTCCGTATTACCTCGGCTGCTGGCACGGAGTTAGC
+
CCCCCGGGGGGGGGGGGGGGGGGGGGGGGGGGGGGGGGGGGGGGGD@FGFFGGGGGGGGGGGGGGGGGGDGGGGGGGGGGEFGDGGGGGGGGGGGGGGGGGGGGGFGGGGGDGGGGGGGGEGGGGGGGGGGGGGGGGGGGGGGFGGG?FFGFGGGFGGGGGGGGFGGFGGFGGGGFFGFDGGGGGGGDGGFFGGGGGGGGD6FFFFGFFGGGF77CF<CD>D61?:6B<G>9BEF>FFGGE:6877:9CB@(-7C<C:BF?6F<FG01:B9?(28AFD)5<:??6?D>BDFC?BBF:G<<6
@M04650:207:000000000-C238N:1:1101:3379:13652 2:N:0:19
GGACTACCGGGGTTTCTAATCCTGTTTGCTCCCCACGCTTTCGCACCTGAGCGTCAGTCTTTGTCCAGGGGGCCGCCTTCGCCACCGGTATTCCTCCACATCTCTACGCATTTCACCGCTACACATGGAATTCTACCCCCCTCTACAAGACTCTAGCCAACCAGTTTCAGATGCAATTCCCAAGTTAAGCCCGGGGCTTTCACATCAGACTTAATTGACCGCCTGCGCGCGCTTTACGCCAAGTAATTCCGATAAACGCTTGCACCCTCCGTATTCCCGCGGCGGCTGGCACGGGGTTCGC
+
CCCCCGCEGEEGF:F<FGGGGGAFFGGGF9EEGGG:FGEEFCEB@CGGCFGGGGGGGGD@E<FFFCFGC,+@@FGGGGGGGGGGGFFGCCEEGGGGG8?EFFGGGGGGEE7FFFFGEFEDG7EF9DFCDFGFGAFFC8+>C9EF7>B,8:DFG9=CFF,D:::EGFFGG,D9:ACFCFGGG9DFGFGGC92*44*495CCCF+A7C7A);DD);778696:G022)()(949>E39?0CE*(.)**64C?61,)*4:-((41D)7E?(8694<G()<6<>9(11(-46(/4<31(((1(--
@M04650:207:000000000-C238N:1:1101:15606:13670 2:N:0:19
GGACTACTGGGGTATCTAATCCTGTTTGCTCCCCATGCTTTCGCGCCTCAGCGTCAGTTATAGACCAGAAAGTCGCCTTCGCCACTGGTGTTCCTCCACATCTCTACGCATTTCACCGCTACACGTGGAATTCCACTTTCCTCTTCTATCCTCAAGCCTTCCAGTTTCCAATGACCTTCCACGGTTAAGCCGTGGGCTTTCACATCAGACTTAAAAGGCCGCCTGCGCGCGCTTTACGCCCAGTAATTCCGGACAACGCTCGCACCCTACGTATTACCGCGGCTGCTGGCACGTATTTAGC
+
CCCCCGGGGGGGGGGGGGGGGGGGGGGCFGGGGGGGGGGGGGGGGGGGGGGGGGGGGGGDGF<<FGGGGGGGGGGGGGGGGGGGGGGGGGGGGDDFFGGGGGGGGGGGGGGGGGGGGGGGGGGGGEFGGGGGGGGGGGGGGGGFGGGGFGGFGF?AFFGGGGGFFAFGCGGGGFGGGGGFDFGCFGGGFFGDGGGG6+DFGFGB>F7CCGGFFGG2B=E9>D9@>FFFBC;9@E3CF@GGE6;ECCCEGFFB?FG<F96<BBC(9C617?((5F8)<F?1(2907<?F4E(<68()(<<AA
@M04650:207:000000000-C238N:1:1101:27931:13680 2:N:0:19
GGACTACCCGGGTTTCTAATCCTGTTTGCTCCCCACGCTTTCGAGCCTCAGCGTCAGTTACAGTCCAGAGAGTCGCCTTCGCCACTGGTGTTCTTCCTAATCTCTACGCATTTCACCGCTACACTAGGAATTCCACTCTCCCCTCCTGTACTCTAGATCTCCAGTTTGGAATGCAGCCCCCAGGTTGAGCCCGAGTATTTCACATCCCACTTAAAGATCCGCCTACGCTCCCTTTACGCCCAGTAAATCCGGACAACGCTTGCCACCTACGTATTACCGCGGCTGCTGGCACGTAGTTAGC
+
CCCCCGGGGGGGGGGGGGGGGGGGGGGGGGGGGGGGGGGGGGGGGGGGGGGGGGGDGGGGGGGGGGGGDGGGGGGGGGGFFGGGGGGGGGGGGFFGGGGGGGGGGGGGGGEGFCFGGGGGGGGGFGGGFFFGGFGGGGGGFGGFEEGFGFFFGGGGGGGFGGGGGGFGGFAFGGGGGFGGGGGGGGGGGGGGGGGGGGGFG;FFFGGFFGGFEDFFFEGGFGFDDFFFFGFDBFF=FFGGGF<8D:CCDFE@<ADFG9;B?FGFGGF.8??4)38<FF:>0;BB((,2:DBF,.486EA4:
@M04650:207:000000000-C238N:1:1101:18247:13681 2:N:0:19
GGACTACCGGGGTATCTAATCCTGTTTGCTCCCCACGCTTTCGCACCTGAGCGTCAGTCTTCGTCCAGGGGGCCGCCTTCGCCACCGGTATTCCTCCAGATCTCTACGCATTTCACCGCTACACCTGGAATTCTACCCCCCTCTACGAGACTCAAGCTTGCCAGTATCAGATGCAGTTCCCAGGTTGAGCCCGGGGATTTCACATCTGACTTAACAAACCGCCTGCGTGCGCTTTACGCCCAGTAATTCCGATTAACGCTTGCACCCTCCGTATTACCGCGGCTGCTGGCACGGAGTTAGC
+
CCCCCGGGGGGGGGGGGGGGGGGGGGGGGGGGGGGGGGGGGGGGGGGGGGGGGGGGGGGGGGGGGGGGGGGGGGGGGGGGGGFEGGGGGGGGGGGGGGGGGGGGGGGGGGGGGGGGGGGGGGGGGGGGGGGGGGGGFGGGGGGFGGGGCEGFGFGGGFFGGGGGGGGGGGFGGGGGGGGGGGGECGGFFFGFGGGGGCGGGCFFFGCFFGGGCFCFF@G5>GFB:FBF?D>>>E3>B6EEG<<?GDFBGFF:<>3<F19:BFD2CFBFF69??GFFGC(3(460;0,)5=(0,(466844:
@M04650:207:000000000-C238N:1:1101:25654:13758 2:N:0:19
GGACTACTAGGGTTTCTAATCCTGTTTGCTCCCCACGCTTTCGCACCTGAGCGTCAGTCTTTGTCCAGGGGGCCGCCTTCGCCACCGGTATTCCTCCACATCTCTACGCATTTCACCGCTACACATGGAATTCTACCCCCCTCTACAAGACTCTAGCTGACCAGTCTTAGATGCCATTCCCAGGTTAAGCCCGGGGATTTCACATCTAACTTAATCAACCGCCTGCGTGCGCTTTACGCCCAGTAATTCCGATTAACGCTTGCACCCTCCGTATTACCGCGGCTGCTGGCACGGAGTTAGC
+
CCCCCGGGGGGGGGGGGGGGGGGGGGGGGGGGGGGGGGGGGGGGGGGGEGGGGGGGGGGGGGGGGGGGGGGGGGGGGGGGGGGGGGGGGGGGGGGGGGGGGGGGGGGGGGEGGGGGGGGGGGEDEGGGGGGGGGGGGGFGGGGFGGDEF,@FGGGGGGGGGGGGGGGGABFGGGGGG>FGGGGFGGGGGGGGGGGGGGGGGFGFFGCFECFG<GGGFFF<;DBF?FB=;GFF>E>2@BGGG?F?CGD2CBF:27DAFF;1:<G79FFF6BFFFF?BGGFBBFFBFB:)5E0F?>>(2665.
@M04650:207:000000000-C238N:1:1101:28524:13766 2:N:0:19
GGACTACCAGGGTTTCTAATCCTGTTTGCTCCCCACGCTTTCGCACCTGAGCGTCAGTCTTTGTCCAGGGGGCCGCCTTCGCCACCGGTATTCCTCCACATCTCTACGCATTTCACCGCTACACATGGAATTCTACCCCCCTCTACAAGACTCTAGCCAACCAGTTTCAGATGCAATTCCCAAGTTAAGCTCGGGGCTTTCACATCTGACTTAATTGACCGCCTGCGTGCGCTTTACGCCCAGTAATTCCGATTAACGCTTGCACCCTCCGTATTACCGCGGCTGCTGGCACGGAGTTAGC
+
CCCCCGGGGGGGFGGGGGGGGGGGGGGGGGGGGGGGGG@GGGGGGGGGGCFFGGGGGGGGGGGGFGFGGGGGGGGGGGGGGGGGGFEGGDGGGGGGGGGGGGGGGGGGGGGGGGGGGGGGGGGGGGGGGGGGGGGGGGGGGGGFGGGGG?DFGGGGGGGGGGGGGGGGGGGGGGGGGGGGGGDGGGGGGGGGDGDGGCGGGFGFFFFFFGFGFGGGA<GGFGF@;F@EFGFF>E:<??EGGF<?GFAAFF?0(>DAF1>BF6>2DDF?F?>60C0AFGFF6>>B6<?0:E0<((49?FA26
@M04650:207:000000000-C238N:1:1101:6192:13793 2:N:0:19
GGACTACCCGGGTATCTAATCCTGTTTGCTCCCCACGCTTTCGCACCTGAGCGTCAGTCTTCGTCCAGGGGGCCGCCTTCGCCACCGGTATTCCTCCAGATCTCTACGCATTTCACCGCTACACCTGGAATTCTACCCCCCTCTACGAGACTCTAGCTTGCCAGTTTCAAATGCAGTTCCCACGTTAAGCGCGGGGATTTCACATCTGACTTAACAAACCGCCTGCGTGCGCTTTACGCCCAGTAATTCCGATTAACGCTTGCACCCTCCGTATTACCGCGGCTGCTGGCACGTAGTTAGC
+
CCCCCGGGGGGGGGGGGGGGGGGGGGGGGGGGGGGGGGGGGGGGGGGGGGGGGGGGGGGGGGGGGGGGGFGGGGGGGGGGGGGGGGGGGGGGFGGGGG8FGFGGGGGGGGGGGGFFGGGGGG@FGGGGGGFGEFGGFGGEGGGAFGGCEEGFGGGGGGCFGGGGGGFGC,DFDCDFFGGGGDGGGGGGFGEE*::=3CGCGAFF?GFFAGGG>7:092CF>G928@>@0>9BFGFFF?GGG?6>DGDFFFF:BFGFG?B?18<?6?1:BBFFFC:AGG<B>FFF0:)4>G?EF((44A<)-
@M04650:207:000000000-C238N:1:1101:20123:13807 2:N:0:19
GGACTACTGGGTTTCTAATCCTGTTTGCTCCCCACGCTTTCGCACCTGAGCGTCAGTCTTTGTCCAGGGGGCCGCCTTCGCCACCGGTATTCCTCCAGATCTCTACGCATTTCACCGCTACACCTGGAATTCTACCCCCCTCTACAAGACTCTAGCCTGCCAGTTTCGGATGCAGTTCCCAGGTTGAGCCCGGGGATTTCACATCCGACTTGACAGACCGCCTGCGTGCGCTTTACGCCCAGTAATTCCGATTACCGCTTGCACCCTCCGTATTACCGCCGCTGCTGGCCCGGAGTTAGCC
+
CCCCCGGCFFGFGGGFGGGGGFGGGG8FEFGGGGGGGGGGGGGGGGFGGGGFGG:FGGEFGFGFFGGGGGGGGGEGEGCFEGC@FCGGDDFFG<EF?FFF?FFFFFFGGGGGC9FGGG8DG9EGGGG?FGGGGDFFGGGGCGFFG;EDFGGFGCDGCACGGGGGGGGECEGEFCFFGDFAAF*?FCEFGFFEEGC59DFFGFFFFGGFFGGC=FCDFDGD0<:0658567;91C=A:3EE8(82CCBFGF)28B*)1,(41:9?FG04:9?0?G<BG*3(41(,48?(:*(2(-(:0+-)8
@M04650:207:000000000-C238N:1:1101:9525:13843 2:N:0:19
GGACTACTCGGGTATCTAATCCTGTTTGCTCCCCACGCTTTCGCACCTGAGCGTCAGTTACAGTCCAGAGAGTCGCCTTCGCCACTGGTGTTCTTCCTAATCTCTACGCATTTCACCGCTACACTAGGAATTCCACTCTCCTCTCCTGCACTCTAGATACTCAGTTTGGAATGCAGTACTCGGGTTGAGCCCAAGTATTTCACATCCCACTTAAGTATCCGCCTACGCTCCCTTTACGCCCAATAAATCCGGATAACGCTCGCCACCTACGTATTACCGCGGCTGCTGGCACGTAGTTAGC
+
CCCCCGGGGGGGGGGGGGGGGGGGGGGGGGGGGGGGGGGGGGGGGGGGFGGGGGGGGGGGGGGGGGGGGGGGGGGGGGGGGGGGGGGGGGGGGGGGGGGGGGGGGGGGGGGGGGGGGGGGGGGGFGGGGGGGGGGGGFGGGGGFGGGGGGGFGFFGGGFGFF9DGGGGCFGGFGGDFGGGGGGGGGGGGGGGGGGFGGGGFCFFBFCCEGGGFGGGF@FGFGF>DFFFFGFFFGFCF2CGGFFF<FEECFBFDD:@FFF?F0<9CEFF??(8>F?<CG6((-(,4?DFFGFG?B<18F2.6
@M04650:207:000000000-C238N:1:1101:24700:13848 2:N:0:19
GGACTACTGGGGTTTCTAATCCTGTTTGCTCCCCACGCTTTCGCACCTGAGCGTCAGTCTTTGTCCAGGGGGCCGCCTTCGCCACCGGTATTCCTCCACATCTCTACGCATTTCACCGCTACACATGGAATTCTACCCCCCTCTACAAGACTCTAGCCAACCAGTTTCAGATGCAATTCCCAAGTTAAGCTCGGGGCTTTCACATCTGACTTAATTGACCGCCTGCGTGCGCTTTACGCCCAGTAATTCCGATTAACGCTTGCACCCTCCGTATTACCGCGGCTGCTGGCACGGAATTAGC
+
CCCCCGGGGGGGBCGGGGGGGGGGGGGGGGGGGGGGGGFGGGGGGGGGGGGGFGGEGFGFGGGGGGGGGGGGGGGGGGGGGGGGGGGGEGGGGGGGGGGGGGGGGDGGGGGGGGGGGGGGGGGGGCGGGGGGGGGGFGGGGGGFGGGGFCGFGGGGGGGGGGA7@EGGGGGGF9EFGGGF6FCEGDGGGC,A7?CEGCE6CFGFFGFFEGCGFFGGFEG=BD;DFFFEFGBF6556F?EGG?B2>C2):=FF?EDAGBFFBBF?GGFFFFFF6@24C::>9120(,8?FE:9<1(((3::4
@M04650:207:000000000-C238N:1:1101:24763:13862 2:N:0:19
GGACTACTGGGGTATCTAATCCTGTTTGCTCCCCACGCTTTCGCACCTGAGCGTCAGTCTTTGTCCAGGGGGCCGCCTTCGCCACCGGTATTCCTCCACATCTCTACGCATTTCACCGCTACACATGGAATTCTACCCCCCTCTACAAGACTCTAGCTGACCAGTCTTAGATGCCATTCCCAGGTTAAGCCCGGGGATTTCACATCTAACTTAATCAACCGCCTGCGTGCGCTTTACGCCCAGTAATTCCGATTAACGCTTGCACCCTCCGTATTACCGCGGCTGCTGGCACGGAGTTAGC
+
CCCCCGGGGGGGGGGGGGGGGGGGGGGGGGGGGGGGGGGGGGGGGGGGGGGGGGGGGGGGGGGGGGGGGGGGGGGGGGGGGGGGGGGGGDGGGGGGGGGGGGGGGGGGGGGCFGGGGGGGGGGG@EGGGGGGGGGGGGGGGGGFFGGGG8DFGGGGGGGGGGGGGGGGGGGGGGGGFFGGGFGFFGGGCGGGGGGGDCGGGFGFAFFFFGGGF7:FF@GGFG;D?FFEDGB>>C@<F(;?E:04FC<9FFFFF:3:C?>B11C?FC?:?FFF?FB9EGBF>69904>B?GFG:99B?6466
@M04650:207:000000000-C238N:1:1101:8386:13867 2:N:0:19
GGACTACTGGGGTATCTAATCCTGTTCGCTACCCATGCTTTCGCTCCTCAGTGTCAGTAACTGCCCAGAGACCCGCCTTCGCCACCGGTGTTCCTCCTGATATCTGCGCATTTCACCGCTACACCAGGAATTCCAGTCTCCCCTACAGCACTCAAGTCTGCCCGTATCGCCTGCACGCCCACAGTTAAGCTGCGGGATTTCACAAACGACGCGACAAACCGCCTACGAGCTCTTTACGCCCAGTAATTCCGGACAACGCTCGCACCCTACGTATTACCTCGGCTGCTGGCACGTAGTTAGC
+
CCCCCGGGGGGGCGGGGGGGGGGGGGFGGGGGGGGGGGGGGGGGEGGGGGGGGGGGGGGGGEGGGGGGGGGGGGGGGGGGGGGGGGGGGGGGGGGGGGGGGGGGGGGGGGGGGGGGGGGGGGGGGGGGGGGGGGGGDDGGG+ADFEFGGFGFDGGFGGGFGG?EGEG8=+BEFGGFGGGDGGDFGGGFCGFGGDGG7DFFGFGFFF9B@GGDB)):>D=F@D1?DFFE()(55F?A?:GGD0((:>2<FF?>6BGBGFFFB>GBDC247B:24C?2C>)-4:B:;B?34EB?048:BC)66
@M04650:207:000000000-C238N:1:1101:18947:13971 2:N:0:19
GGACTACACGGGTTTCTAATCCTGTTTGCTCCCCACGCTTTCGCACCTGAGCGTCAGTCTTTGTCCAGGGGGCCGCCTTCGCCACCGGTATTCCTCCACATCTCTACGCATTTCACCGCTACACATGGAATTCTACCCCCCTCTACAAGACTCTAGCCAACCAGTTTCAGATGCAATTCCCAAGTTAAGCTCGGGGCTTTCACATCTGACTTAATTGACCGCCTGCGTGCGCTTTACGCCCAGTAATTCCGATTAACGCTTGCACCCTCCGTATTACCGCGGCTGCTGGCCCGGAGTTAGC
+
C@CCCFGGGGGGGGGGGGGGGGGGGGGGGGGGGGGDGGGGGGGGGGDFDFFG7F@FGGGGGGFGGGGGGCCEGGGGGGGGGGGGDGGGFCFGGGGGGGGGCGGGGGGGGGGDGGFGFEGD7@EFFFGDF?FDGGGGGGGGGGGFGGGGEFFFFFGGGGGGGGGGGGGGFFFGGGGGF7CGGGGGGFFG=DCFGGGGDGGGGFGAFFGFCCCFECFG6>FC>D>FFFFFFD01(CFDFBGGGFF?GG9<C?:36BG9C6>BF:3)9C0:?09?0A79CG?>(792-:2>FG(:7>,,-A69<
@M04650:207:000000000-C238N:1:1101:11190:13975 2:N:0:19
GGACTACAGGGGTTTCTAATCCTGTTTGCTCCCCACGCTTTCGCACCTGAGCGTCAGTCTTTGTCCAGGGGGCCGCCTTCGCCACCGGTATTCCTCCACATCTCTACGCATTTCACCGCTACACATGGAATTCTACCCCCCTCTACAAGACTCTAGCCAACCAGTTTCAGATGCAATTCCCAAGTTAAGCCTGGGGCTTTCACAGCTGACTTAATTGACCGCCTGCGTGCGCTTTACGCCCAGTAATTCCGATTAACGCTTGCACCCTCCGTATTACCTCGGCTCCTGGCACGCAGCTAGC
+
<<A@CCEEEEECGCBFF@6;@@,;;6;;,,;FG@CG@FFGGGGC@CFG:E@FC@FCECEFA,CF9@CFFE7@B@>E>FGGGBG7:474C7=9F9ABGGD8,9@FG;FBFG+4A?EEFCG8@C=<,,CFGAD,F?;FA86>8DEF9E=8<FF9FCFGGGGGG@7,3@FEGDG9DG,<,*@=,2,27,;,5,2,,4*;844C?@C++2*2**+48=CC+)5C9G90(A9)(71((*8)/(8E*40(2:)6FFF:?FDAG:>?:?C29*2(8:62:*()<:)218?0((4)(/2C?(1,(*).4
@M04650:207:000000000-C238N:1:1101:10056:14000 2:N:0:19
GGACTACCGGGGTTTCTAATCCTGTTTGCTCCCCACGCTTTCGCGCCTCAGCGTCAGTTGCGAGCCAAAGAGCCGCTTTCGCCACTGGTGTTCCTCCATATCTCTACGCATTTCACCGCTACACCTGGAATTCTACCCCCCTCTACAAGACTCTAGCCAACCAGTTTCAGATGCAATTCCCAAGTTAAGCTCGGGGCTTTCACATCTGACTTAATTGACCGCCTGCGTGCGCTTTACGCCCAGTAATTCCGATTAACGCTTGCACCCTCCGTATTACCGCGGCTGCTGGCACGGAGTTGTC
+
CCCCCGGGGGGDGGGGGGGGGGGGGGGGGGGGGGGGGGGGGGGGGGEGGGGGGGEGGGGAACGGGGGGGGGGGGGDF@DCEECGGGGGGCGDGFGGFGGGFGFGFGFF:CFGGGGEFGGGE:EGGGGGGGGGCGCFDFGFEGGFGGFFFFGFGGGAFCFFFEGGEFGGGGFGGAC,EDGEFFGGGGEEG9,=CE5CDC78C6;>8CFCEFFGFG:FFEFFBGFFF:6)(::((:>BFBEGEB:?G7:<>9?0(09:F06<FFC?7;??FBFFBE>>FC:6>9B011500C:FBF048E)--
@M04650:207:000000000-C238N:1:1101:21487:14003 2:N:0:19
GGACTACTGGGGTTTCTAATCCTGTTTGCTCCCCACGCTTTCGCACCTGAGCGTCAGTCTTTGTCCAGGGGGCCGCCTTCGCCACCGGTATTCCTCCACATCTCTACGCATTTCACCGCTACACATGGAATTCTACCCCCCTCTACAAGACTCTAGCCAACCAGTTTCAGATGCAATTCCCAAGTTAAGCTCGGGGCTTTCACATCTGACTTAATTGACCGCCTGCGTGCGCTTTACGCCCAGTAATTCCGATTAACGCTTGCACCCTCCGTATTACCGCGGCTGCTGGCACGGAGTTAGC
+
CCCCCGGGGGGGGGGGGGGGGFGGGGGGGDGFGGGGGGGGGFGGGGGGG8<FFGGGGGGGGFGGFGGGGCFDCFGDEGGGGGGGGGGGGGGGGGGGGGGGGGGGGGGGGGGGGGGGGGGDEFGEDGGGGGGGGGGGGDF+CDGFGFG,FFGFFFGGGGDGGGGFGGGGF=CGGGGGGGGGGGFGGEGGGGFGG*:CGGGGC>FFFFGFEGG7>+:@+>GF@G0;DF>DFG9>>GFAFFEEGFBF7C46C*92?3DAC(96-2>?GGF<FBFFFFF<C>29>>>618?FFDBF8(2;:C<6.
@M04650:207:000000000-C238N:1:1101:4458:14052 2:N:0:19
GGACTACTCGGGTATCTAATCCTGTTTGCTCCCCACGCTTTCGCACCTGAGCGTCAGTCTTTGTCCAGGGGGCCGCCTTCGCCACCGGTATTCCTCCACATCTCTACGCATTTCACCGCTACACATGGAATTCTACCCCCCTCTACAAGACTCTAGCTGACCAGTCTTAGATGCAATTCCCAGGTTAAGCCCGGGGAGTTCACATCTAACTTAATCAACCGCCTGCGTGCGCGTTACGCCCAGGAATTCCGATTAACGCTTGCACCCTCCGTATTACCGCGGCTGCGGGCACGGAGTTCGC
+
CCCCCGGGGGGGGGGGGGGGGGGGGGGGGGGGGGGGGGGGGGGGGGGFGGGGGGGGGGGGGGGGGGGGGDGGGGGGGGGGGGDEGGGGEGGGGGGGGGGGGGGGGGFFGGGGCFGFGGD6CFFGGGGGGGGGGFGGECD7EDEDGGG?FGGFGGGGGGGGGFGGFFEGGGGGCF,<ADGGCFGCFCCGCC4:CEEG4)=:BCGF6DFFFGGGE7CFFEFF;D0;0AB31*4>(2785221:,,(1C7)*9?((7CAFF>BFF37FG??F<(((;(6:;(-4491,0(,3C3=:3(-(*)-(
@M04650:207:000000000-C238N:1:1101:16066:14054 2:N:0:19
GGACTACACGGGTTTCTAATCCTGTTTGCTCCCCACGCTTTCGAGCCTCAGCGTCAGTTACAGACCAGAGAGCCGCCTTCGCCACTGGTGTTCCTCCATATATCTACGCATTTCACCGCTACACATGGAATTCCACTCTCCTCTTCTGCACTCAAGTCTCCCAGTTTCCAATGACCCTCCCCGGTTGAGCCGGGGGCGTTCACATCAGACTTAAGAAACCGCCTGCGCTCGCTTTACGCCCAATAAATCCGTACAACGCTTGCCACCTACGGATTACCGCGGCTGCGGGCACGGAGTTAGC
+
CCCC,CFF8@FDBFGCC,EFFA9EGDCC9FAEGEFFGG7BECCCE:FA:EEG+BC,@FFG9EFGCC<<AGGG7FCEFC=:,6FFCFG?<AFG<E@FFGC@EFCFAGEEFDE:BAA<CC6=++9<E89FF5,?B?FCDB,5,?FCDD9DE@@DDD8EFDF>DD==AFFF;33E+==AE8F6A:C7F++8E8>E*@EE))4=76+11;7*7*CFFC7D63*;>D92(043956>::>4F0ACE(,(026)*/5(()1692(:?,94FGF(5>1((/()<:8327>(2(-(351*(-74?F)))
@M04650:207:000000000-C238N:1:1101:19568:14061 2:N:0:19
GGACTACCGGGGATTCTAATCCTGTTTGCTCCCCACGCTTTCGCACCTGAGCGTCAGTCTTCGTCCAGGGGGCCGCCTTCGCCACCGGTATTCCTCCAGATCTCTACGCATTTCACCGCTACACCTGGAATTCTACCCCCCTCTACGAGACTCTAGCTTGCCAGTTTCAAATGCAGTTCCCACGTTAAGCGCGGGGATTTCACATCTGACTTAACAAACCGCCTGCGTGCGCTTTACGCCCAGTAATTCCGATTAACGCTTGCACCCTCCGTATTACCGCGGCTGCTGGCACGGAGTTAGC
+
CCCCCGGGGGGG7CFGGGGGGGGGGGGGGGGGGGGGGGGGGGGGGGGGGGGGGGGGGGGGGGGGGGGGGGGGGGGGGGGGFGGGGGGGGGGGGGGGGCGGGGGGGGGGGGGGGGGGGGGGGGGGGGGGGGGGGGGGGGDGGGGFFGGGGGGFGGCGGFCEGGFGFGFGGGGDGGGGGGGGGGGEGGGG<CEEEGEGGDGGGBGFFGGFFG7><7CFFFGGBD;62@;>(99;FGFFFFGGG<?FGGF2DFF?F3CBG:>:BFFFGGFB66><?6:2FG:>F9B9>?0?FGFG?F064CA<9
@M04650:207:000000000-C238N:1:1101:15862:14078 2:N:0:19
GGACTACTGGGGTTTCTAATCCTGTTTGCTCCCCACGCTTTCGCACCTGAGCGTCAGTCTTTGTCCAGGGGGCCGCCTTCGCCACCGGTATTCCTCCACATCTCTACGCATTTCACCGCTACACATGGAATTCTACCCCCCTCTACAAGACTCTAGCCAACCAGTTTCAGATGCAATTCCCAAGTTAAGCTCGGGGCTTTCACATCTGACTTAATTGACCGCCTGCGTGCGCTTTACGCCCAGTAATTCCGATTAACGCTTGCACCCTCCGTATTACCGCGGCTGCTGGCACGGAGTTATC
+
CCCCCEFGGGGGGGGGGGGGGGGGGGGGGGGGGGGGGGGGGGGGEGGGGEFGGGGGGGGGGGGGGGGGGGGGGGGGGGGGFEGEFGGGGGGGGGGGGGGGGGGGGGGGGGGCBEGGGGGGGGGGG8FCFFGGGGGGGCFEGGGFFGGFEGGFGGGGGGGGGGGGCFGGGG9@>FFCGGGGGGGGFFCGFG97;EGGD?:CFAGA>FFACCGFEGGCF3<>9GBFFFFF@G>;B/;BB:8C8(2:GG>):@F?6>D<GB6:<BG768:?:B033*5)<C(3>19F;BF07C3+4(491C)))
@M04650:207:000000000-C238N:1:1101:23528:14085 2:N:0:19
GGACTACTGGGGTATCTAATCCTGTTTGCTCCCCACGCTTTCGCGCCTCAGCGTCAGTTGCGAGCCAAAGAGCCGCTTTCGCCACTGGTGTTCCTCCATATCTCTACGCATTTCACCGCTACACATGGAATTCCACTCTTCTCTCTCGCACTCAAGTCTTCCAGTTTCCAATGACCCTCCCCGGTTGAGCCGGGGGCTTTCACATCAGACTTAAGAAACCGCCTGCGCTCGCTTTACGCCCAATAAATCCGGACAACGCTTCCCACCTACGTATTACCGCGGCTGCGGGCACGTAGTTAGC
+
CCCCCGGFCFGGGGGGGGGGGGGEGGGGGGGGDGGGGGGGGGGGGGGGGGGGGGGGGFEGFGGDGGGGGGGGGGGGGGFFGGEFGFDGFGFGFFGGGGGGGFGGGGGGDGC4??FFG++=EFGGGFEGFCFFFEDEDFGGGGGFGDFGCEGFGCEDDDGCFGFGFF:DGFGADGEGF?EEGC6EFGB8FGG>5C>*97@F7FCF8;CF)CCGFG:7:@FF>C17@7,)(139<CF)9:EGGFFFGD>9CFE9?>DFGBBB0(9:*022:8?:>F0<G>?7>>;9>:(46C(A0?2?BF9A<
@M04650:207:000000000-C238N:1:1101:23436:14102 2:N:0:19
GGACTACACGGGTTTCTAATCCTGTTTGCTCCCCACGCTTTCGAGCCTCAGCGTCAGTTACAGTCCAGAGAGTCGCCTTCGCCACTGGTGTTCTTCCTAATCTCTACGCATTTCACCGCTACACTAGGAATTCCACTCTCCCCTCCTGTACTCTAGATCCCCAGTTTGGAATGCAGCCCCCAGGTTGAGCCCGAGTATTTCACATCCCACTTAAAGATCCGCCTACGCTCCCTTTACGCCCAGTAAATCCGGACAACGCTTGCCACCTACGTATTACCGCGGCTGCTGGCCCTTAGTTACC
+
B99ABFGGDGGGGGGGGGGGGGGGGGGGGGGGGGGGGEEGGGGGGGGGGGGGCFGC7CEGGEGGGGGCFGGGGF:FFGGGCEGGGGGFGGGGGGGGGG9DFGGGGFAFFEGGGEACFE>8CGGGGGGGEFGCBFGGG,,AFGGFGDGGFFEFFFFGCGG9@<EEGGGGDCFADCFFGFEGG+BFGCFFEFGGEGG**?EGGFDFAFG5=GG76+=F>>FF)@4:>FFFFG>==GFFA<EGGF0(377<CFE0<DG?<(3018CBGGFF>>:33C?AFC169(,73:7>?G(*((,25C9).
@M04650:207:000000000-C238N:1:1101:18610:14109 2:N:0:19
GGACTACTAGGGTTTCTAATCCTGTTTGCTCCCCACGCTTTCGCACCTGAGCGTCAGTCTTTGTCCAGGGGGCCGCCTTCGCCACCGGTATTCCTCCACATCTCTACGCATTTCACCGCTACACATGGAATTCTACCCCCCTCTACAAGACTCTAGCTGACCAGTCTTAGATGCCATTCCCAGGTTAAGCCCGGGGATTTCACATCTAACTTAATCAACCGCCTGCGTGCGCTTTACGCCCAGTAATTCCGATTAACGCTTGCACCCTCCGTATTACCGCGGCTGCTGGCACGGAGTTAGC
+
CCCCCGGFGGGGGGGGGGGGGGGGGGGGGGGGGGGGGGGGGGGGGGGGGGGGGGGGGGGGGGGGGGGGGGGGGGGGGGGGGGGGGGGGGGGGGFGGGGGGGGGGGDFGGGGGGGFGGGEGGGGGGGGGGGGGGGGGGGGGGGGFDFGFECFFGFFGGGCFGGG?FGFEEGGGGGGGGGGGGFG7FFCGGFGGGGGG4DGF76CF8FDFECDGED7DAEGFBDBD24:88C>>BGFBFFGGE???FGF>GFF(:)>4C?0:4:<7FG?BF19:(;4-AF<>FF993(,.(:(<:33(4CA4<
@M04650:207:000000000-C238N:1:1101:14020:14141 2:N:0:19
GGACTACCAGGGTTTCTAATCCTGTTTGCTCCCCACGCTTTCGCACCTGAGCGTCAGTCTTTGTCCAGGGGGCCGCCTTCGCCACCGGTATTCCTCCACATCTCTACGCATTTCACCGCTACACATGGAATTCTACCCCCCTCTACAAGACTCTAGCCAACCAGTTTCAGATGCAATTCCCAAGTTAAGCTCGGGGCTTTCACATCTGACTTAATTGACCGCCTGCGTGCGCTTTACGCCCAGTAATTCCGATTAACGCTTGCACCCTCCGTATTACCGCGGCTGCTGTCACGGAGTTAGC
+
CCCCCFGGGGGGGGGGGGGGGGGGGGGGGGGGGGGGGGGGGGGGGGGGGGGGGGGGGFGGGGGGGGGGGGGGGGGGGGGGGGGGGGDGGGGGGGGGGGGGGGGGGGGGGGGGGGGGGGGGGGGGGGGGGGGGGGGGGGFDGGGFGGGFGGGFGFGFGGGFGBCCBFGFGFGGGGGGGGGGGGGFGGGGFGFGGDGGGDGECFGFFGGFFGGGFGGG6)AF>G@63F9B@DBFFCFBF?EGGFFFGFAAGF:(,57:F09B:?D248:?FF13(;:FGG(((4>BF:33)<<G?<66:FAFA
@M04650:207:000000000-C238N:1:1101:18200:14152 2:N:0:19
GGACTACAGGGTTTCTAATCCTGTTTGCTCCCCACGCTTTCGCACCTGAGCGTCAGTCTTTGTCCAGGGGGCCGCCTTCGCCACCGGTATTCCTCCACATCTCTACGCATTTCACCGCTACACATGGAATTCTACCCCCCTCTACAAGACTCTAGCTGACCAGTCTTAGATGCCATTCCCAGGTTAAGCCCGGGGATTTCACATCTAACTTAATCAACCGCCTGCGTGCGCTTTACGCCCCGTAATTCCGATTAACGCTTGCACCCTCCGTATTACCGCGGCTGCTGGCACGGAATTTGCC
+
CCCCCGGGGGGGGGGGGGGGGGGGGG8@FEGGGGGGDFGGGGGGGGGGGGGGGD:@FAGGFGGFGGGGGGGGGGGGDFCFGGGGGGGCFGGGGGGEGFGCCAFFFGGGGFGGGGGGEGDGGCF<FGGFFGGGG9FGFGGGDDGFGGFGGGF?AFFFGGGGGDCGGGFGGGGGGGGGGGG?FFGGGGGGGGECCGG5<DFFFFG+9+:8>CFDEFCCA@GG@C;;?DFDF<>9?C6<DFEG*-(-*/<:FF5,83>A9(,,,322DG01(7:<7F>AF<,--4((()),2*513(((.3)).
@M04650:207:000000000-C238N:1:1101:26548:14165 2:N:0:19
GGACTACCCGGGTATCTAATCCTGTTTGCTCCCCACGCTTTCGAGCCTCAGCGTCAGTTACAGTCCAGAGAGTCGCCTTCGCCACTGGTGTTCTTCCTAATCTCTACGCATTTCACCGCTACACTAGGAATTCCACTCTCCCCTCCTGTACTCTAGATCCCCAGTTTGGAATGCAGCCCTCAGGTTGAGCCCAAGTATTTCACATCCCACTTAAAGATCCGCCTACGCTCCCTTTACGCCCAGTAAATCCGGACAACGCTTGCCACCTACGTATTACCGCGGCTGCTGGCACGTCGTTAGC
+
CCCCCGGGGGGGGGGGGGGGGGGGGGGGGGGGGGGGGGGGGGGGGGGGGFGGGGGGGGGGGGGGGGGGGGGGGGGGGGGGGGCEEGGGGGGGGGGGGGGGGGGGGGGGGGGGGGGGGGGGGGGGGGGGFFFGGDFGGGGGGGGFDEGGGGGFGGGFGGGGGGFGGGFGGGGGGFGGGFEEGFGGGFFGGGGGGGGGGGGGGFGFFGGFFGGGEGGGFFGGFGFFFFFFFG9DBG4>FDEGG@FFGFEFGFFF0:7;GFFF??G?FGF:B::??E?>F7:9BB>>BB:0(*86:?(,7E?:4
@M04650:207:000000000-C238N:1:1101:10211:14171 2:N:0:19
GGACTACAGGGGTTTCTAATCCTGTTCGCTCCCCATGCTTTCGCTCCTCAGCGTCAGTAGCGGCCCAGAGATCTGCCTTCGCCATCGGTGTTCCTCCTGATATCTGCGCATTCCACCGCTACACCAGGAATTCCAATCTCCCCTACCGCACTCTAGCCTGCCCATACCCACTGCACGCTGGTGGTTGAGCCACCAGATTTCACAGCAGACGCGACAAGCCGCCTACGAGCTCTTTACGCCCAATAATTCCGGACAACGCTTGCACCCTACGTATTACCGCGGCTGCTGGCACGTAGTTAGC
+
CCCCCGGGGGGGGGGGGGGGGGGFGGGGGGGGGGGCEGGGGGGGDGGGGGGGGGGGGGFGGGDGGGGGGGGGGGGGGGGGGGGGGGGGGGGGGGGFGGGGGDFGGFGGEGEEEEFGGGGGGGGGGGGGGGGGGGGEFFGFG=ADDG8CFGGFFGFG9DF8=CC,FGDECFEGGFAFFG>CCBFGGGGGGGGGGFGG*AFGGFGF86CFFGGGF<<<>3FGBC@F;FD5?D>?FCFBB?>CEB<BFFABGFFB?FG?F9BBFFF)7CB18<<(5:22CD89>F>BFFF7(/(+(4038<46)
@M04650:207:000000000-C238N:1:1101:28737:14206 2:N:0:19
GGACTACAAGGGTATCTAATCCTGTTTGCTCCCCACGCTTTCGCACCTGAGCGTCAGTCTTTGTCCAGGGGGCCGCCTTCGCCACCGGTATTCCTCCACATCTCTACGCATTTCACCGCTACACCTGGAATTCTACCCCCCTCTACGAGACTCTAGCTTGCCAGTTTCAAATGCAGTTCCCACGTTAAGCGCGGGGATTTCACATCTGACTTAACAAACCGCCTGCGTGCGCTTTACGCCCAGTACTTCCGATTAACGCTTGCACCCACCGTATTACCGCGGCTGCTGACACGTAGTTAGC
+
CCCCCGGGDGF@FGFE<FFFGFGFGGGGFFEDDGGGGGC7DFG7FCEGGCF<F@BCFFGEGGDF<FGFCCGGGFC76CFFFG:EEFCGGEFFFFGGGGGCD<D=DFGGG7FCFGGGGGDD7BFFEE,<,EF:;DGADGD@+CEFCFGGBC7?GB>C,;DFG<A@FGC;>ECFGFFGFGCFGGGGGC8D=,BG5C5>7/2>CA9A77:CE7>C>7DC61FG9C>F(>2715(49=FFF?EEGFF?F*.-:7:?FBDAG:B:01<?G*((-,(.(2()+2(43(-1;()))24C:,(1,@<)-
@M04650:207:000000000-C238N:1:1101:8654:14208 2:N:0:19
GGACTACTGGGGTATCTAATCCTGTTTGCTCCCCACGCTTTCGCACCTGAGCGTCAGTCTTTGTCCAGGGGGCCGCCTTCGCCACCGGTATTCCTCCACATCTCTACGCATTTCACCGCTACACATGGAATTCTACCCCCCTCTACAAGACTCTAGCCAACCAGTTTCGGATGCAGTTCCCAGGTTGAGCCCGGGGATTTCACATCCGACTTGACAGACCGCCTGCGTGCGCTTTACGCCCAGTAATTCCGATTAACGCTTGCACCCTCCGTATTACCGCGGCGGCTGGCACGGAGTTAGC
+
CCCCCGGGGGGGGGGGGGGGGGGGGFGGGGGGGGGGEGGGGGGGGGGGGGGGGGGGGGGGGGGGGGGGGGGGGEGGGGGGGGCFGGGGGDGGGGGGGGGGGGGGGGGGGGGGGGGGGGGGGGGGGFGGFGFGGGGFG>EFGGGFGGF?FF7CGGFGGGGFFGGGGGGDEC@ECFFGGGFFFEFGG:>DC@GGGGGGG3FFGFGFFGF>;DCCAFG7=(C<>G9FFFF:?DB0;G;:@:E5EB?7*C>BFFFB:3<)7:>1(4*)2A?6??601CB<FG<>;9>(4>>F?GB62916:?>4)
@M04650:207:000000000-C238N:1:1101:6464:14209 2:N:0:19
GGACTACCCGGGTTTCTAATCCTGTTTGCTCCCCACGCTTTCGAGCCTCAGCGTCAGTTACAGTCCAGAGAGTCGCCTTCGCCACTGGTGTTCTTCCTAATCTCTACGCATTTCACCGCTACACTAGGAATTCCACTCTCCCCTCCTGTACTCTAGATCCCCAGTTTGGAATGCAGCCCCCAGGTTGAGCCCGAGTATTTCACATCCCACTTAAAGATCCGCCTACGCTCCCTTTACGCCCAGTACATCCGGCCAACGCTTGCCACCTACGTATTACCGCGGCTGCTGGCACGTAGTTAGC
+
C@CCCFGGGGGGGGGGGCFDGE@EDCEFGCFDFGFGGG7C<<FFABFFGFGG+@@,FDEGGAEGGGAE<DGGGFFDEFGGGCGFGFGGFGGGGF;EFGF9?FFEA9FGGCCB?FFFFFE8EF9F9EE,BECGEGGGG8FGCFEFGGGGGGGFGG,E,,7@@EF8FDG9CDCFFG,2=D?EGGD8DCFFGGGGGCGGG7F7EFFFFGGFFFFGE@CGA:FG27@D(/5?@GFFF9))12BFG((57+)1:AE9(.23>6B003<(*<?:?B?3)34<CG?>99>FBB::8C:F((4(,<)66
@M04650:207:000000000-C238N:1:1101:16589:14210 2:N:0:19
GGACTACAGGGGTTTCTAATCCTGTTTGCTCCCCACGCTTTCGCACCTGAGCGTCAGTCTTTGTCCAGGGGGCCGCCTTCGCCACCGGTATTCCTCCAGATCTCTACGCATTTCACCGCTACACCTGGAATTCTACCCCCCTCTACAAGACTCTAGCCTGCCAGTTTCGGATGCAGTTCCCAGGTTGAGCCCGGGGATTTCACATCCGACTTGACAGACCGCCTGCGTGCGCTTTACGCCCAGTAATTCCGATTAACGCTTGCACCCTCCGGATTACCGCGGCTGCTGGCACGAGTTTAGC
+
CCCCCGGGGFGGGGGGGGGGGGGGGGGGGGGGGGGGGGGGGGGGGGGGGGGGGGGGGGGGGGGGGGGGGGGGGGGGGGGGGGGGGFGGGGGGGGGGGGGGGGGGGGGGGGGGGGGGGGGGGGGGGGGFGGGGGGFGGFGGGGGFGGGGCFGFGDGGGGG8FFFGGGGGGDGGDGGGFFGGGGGGGGGGGGGGGGGGGGGGGFGFFFFB<GGGF7*1*5FG@GFFFFF><G192=>BF?EGG:B?774)7=:,4.CAGF>B6?G<GGF<:B0((;:2CC:21(((-124?G0<4((-(3)--
@M04650:207:000000000-C238N:1:1101:17666:14221 2:N:0:19
GGACTACCCGGGTATCTAATCCTGTTTGCTCCCCACGCTTCCGCACCTGAGCGTCAGTCTTTGTCCAGGGGGCCGCCTTCGCCACCGGTATTCCTCCACATCTCTACGCATTTCACCGCTACACATGGAATTCTACCCCCCTCTACAAGACTCTAGCTGGACAGTTTTAAATGCAATTCCCAGGTTGAGCCCGGGGCTTTCACATCTAACTTATCCAACCGCCTGCGTGCGCTTTACGCCCAGTAATTCCGATTAACGCTTGCACCCTCCGTATTACCGCGGCTGCTGGCACGGAGTTAGC
+
CCCCCGGGGGGGGGGGGGGGGGGGGGGGGGGGGGGGGGGGGGGGGGGGGGGGGGGGGGGGGGGGGGGGGGGGGGGGGGGGGGGGGGGGGDGGGGGGGGGGGGGGGGGGGGGGGGGGGGGGGGGGGGGGGGGGGGDFGCFGGGGFGGGGFGGFGFGGGGGGGGGGGGGGGGGGGGGGGGGGGFGGGGGGFGGGGGCGGGFGGFGF6<FFFGFGEGGGFEGGFGFF;FFFFGF>(CFDF:EEEFBB7CABGF?1<:79D0>F<:F<CEB:??B6?FBFFD?FFBFB;BDFFG2C<(-18F2)6
@M04650:207:000000000-C238N:1:1101:27599:14228 2:N:0:19
GGACTACCAGGGTATCTAATCCTGTTTGCTCCCCACGCTTTCGCACCTGAGCGTCAGTCTTTGTCCAGGGGGCCGCCTTCGCCACCGGTATTCCTCCAGATCTCTACGCATTTCACCGCTACACCTGGAATTCTACCCCCCTCTACAAGACTCTAGCCTGCCAGTTTCGGATGCAGTTCCCAGGTTGAGCCCGGGGATTTCACATCCGACTTGACAGACCGCCTGCGTGCGCTTTACGCCCAGTAATTCCGATTAACGCTTGCACCCTCCGTATTACCGCGGCTGCTGGCACGGAGTTAGC
+
CCCCCGGGGGGGGGGGGGDGGGGGGGGGGGGGGGGGGGGGGGGGGGGGGEGGGGGGGGGGGGFGGGGGGGGGGGGGGGGGGGGGGGGGGGGGGGGGGGGGGGGGGGGGGGGEGGGGGGGGGGGGGGGGGGGGGGGGGGFFGGEDFGGGFFGFGGGCFGGGGFGGGGGGGGEGDFGGGGGGGGGGGGG6CGG>GDGGGDGGGFGFFGGFFGGGFGGGFDGGFGFFFF9@:D;>BGFAB:CEDFBBCFAAF=6:BEG9C19?16C77C??FF9:FFF4?C<B>F609BFFFD0<(-(4-;246
@M04650:207:000000000-C238N:1:1101:10122:14247 2:N:0:19
GGACTACTAGGGTTTCTAATCCTGTTTGCTCCCCACGCTTTCGAGCCTCAGCGTCAGTTACAGACCAGAGAGCCGCCTTCGCCACTGGTGTTCCTCCATATATCTACGCATTTCACCGCTACACATGGAATTCCACTCTCCTCTTCTGCACTCAAGTCTCCCAGTTTCCAATGACCCTCCCCGGTTGAGCCGGGGGCTTTCACATCAGACTTAAGAAACCGCCTGCGCTCGCTTTACGCCCACTAAATCCGGACAACGCTTGCCACCTACGTATTACCGCGGCTGCTGGCACGTAGTTAGC
+
CCCCCGGGGGGGGGFGGGGGGGGGGGGGGGGGGGGGGGGGGGGGGGGGGGGGGGGGGGGGGGGGGFGGFDGGGGGGGGGGFGGGGGGGGGGGFGGGGGGGGFGGGGGGGGGGFFGGGGGGGGGFFFGGFFGGGG9DF=AFGGGFGGGGGGGFGFFGGGFDDFGGGAFGGGGGGGGGGGGGGGGCCGGGFGGGEEGGGGGGGFGFFG7==FGGEGF=F(<CBD6D<FFE9GF045>AFFGGGB(4FC>>FFFBB:CBGBFB<?G:C?:220342E?AGC00(7>BFFFF0C:?66<:BGAA<
@M04650:207:000000000-C238N:1:1101:20562:14255 2:N:0:19
GGACTACCCGGGTATCTAATCCTGTTTGCTCCCCACGCTTTCGCACCTGAGCGTCAGTCTTTGTCCAGGGGGCCGCCTTCGCCACCGGTATTCCTCCAGATCTCTACGCATTTCACCGCTACACCTGGAATTCTACCCCCCTCTACAAGACTCTAGCTGGACAGTTTTAAATGCAATTCCCAGGTTGAGCCCGGGGCTTTCACATCTAACTTATCCAACCGCCTGCGTGCGCTTTACGCCCAGTAATTCCGATTAACGCTTGCACCCTCCGTATTACCGCGGCTGCTGGCACGGAGTTAGC
+
CCCCCGCGGGGGGGGGGGGGGGGGGGGGGGGGGGGGGGGGGGGGGGGGFFGGGGGGGGGGGGGGGGGGGGGGGGGGGGGGGGGGGGGGGGGGGGGGGGGGGGGGGGGGGGGGGGGGGGGGGGGGGGGGGGGGGGGGGGGGGGGFGGGGDGGFGGGGGGGFGGGFF9FFCFCGGFGGGGGGGG6CFGGGGGCGGGEGGGCFGFGFFGGFEGGCEGGGFEGGFGFFFFFF6D;BFGFFFFGGG:1>CDFFGFF:?FCFG?BBBFGFGGFFFFFFFFBFGG?FF9>>>?F7?G?FB9(38C)6:
@M04650:207:000000000-C238N:1:1101:21974:14279 2:N:0:19
GGACTACAGGGGTATCTAATCCTGTTTGCTCCCCACGCTTTCGCACCTGAGCGTCAGTCTTCGTCCAGGGGGCCGCCTTCGCCACCGGTATTCCTCCAGATCTCTACGCATTTCACCGCTACACCTGGAATTCTACCCCCCTCTACGAGACTCTAGCTTGCCAGTTTCAAATGCAGTTCCCACGTTAAGCGCGGGGATTTCACATCTGACTTAACAAACCGCCTGCGTGCGCTTTACGCCCAGTAATTCCGATTAACGCTTGCACCCTCCGTATTACCGCGGCTGCTGGCACGGAGTTAGC
+
CCCCCGGGFFEGGGGGGGGGGGGGGGGGGGGGGGGGGGGGGGGGGGGGCEFGGGGGGGGGGGGGGGGC@BEGGGGGGGGGGGGGDGGGGGGGGDFGG<EGFDFGGGFGGGGGGGGGGGGDGGGFGGGG,FFFGFGG9BFGGGGFADG6>CGFGEGGF:@8:FGGAFGGGDCGGGGGGGDGGDF7FFGGGGGGG5ED):FGFFGFFGGFAF>F9CGFF(CGBC>B?F9<0D(-2C>AFFGGG?:4CF<<C=??:@GFD(3:?1F<CGF<FBBFFF?4@F(420131<?>>G:C?>61,C2)4
@M04650:207:000000000-C238N:1:1101:7969:14291 2:N:0:19
GGACTACACGGGTTTCTAATCCTGTTTGCTCCCCACGCTTTCGTGCCTCAGCGTCAGTTACAGTCCAGAGAGCCGCCTTCGCTACTGGTGTTCCTCCTAATATCTACGCATTTCACCGCTACACTAGGAATTCCACTCTCCTCTCCTGCACTCAAGTCTTACAGTTCCAAAAGCTTACTACGGTTGAGCCGTAGCCTTTCACTTCTGGCTTGAAAGACCGCCTACGCCCCCTTTACGCCCAGTAATTCCGGATAACGCTAGCCCCCTACGTATTACCGCGGCTGCTGGCCCGTAGTTGAGC
+
CCCCCGGGFGGGGGGGGGGGGGGGGGGGGGGGGGGGCGGGGGGGGGGGGGGGGGGGGGGGGGGGGGGG@<,BFGGGGGGGGGCGGGGGGGGGDGGGGGGGGGGGFGGGGGGGGGGGGGGGGGGGGFFFGGGGGGFG,@9FGGGFGGGGGGGFGGGGF8DEFGGGGGFCF9EBFGAF8DGFFGGFC+6,4DEECECFDFFCC>,?AE>C@*;71;8+*:D72C(2:A2)(99;DGF<.(:F71()3;6);;BD();<CB1,(.9?GG>??,43<C52C51-99((-)44(:(:2--8A0)(.
@M04650:207:000000000-C238N:1:1101:15682:14302 2:N:0:19
GGACTACTGGGGTTTCTAATCCTGTTTGCTCCCCACGCTTTCGAGCCTCAGCGTCAGTTACAGTCCAGAGAGTCGCCTTCGCCACTGGTGTTCTTCCTAATCTCTACGCATTTCACCGCTACACTAGGAATTCCACTCTCCCCTCCTGTACTCTAGATCCCCAGTTTGGAATGCAGCCCCCAGGTTGAGCCCGAGTATTTCACATCCCACTTAAAGATCCGCCTACGCTCCCTTTACGCCCAGTAAATCCGGACAACGCTTGCCACCTACGTATTACCGCGGCTGCTGGCACGTAGTTAGC
+
CCCC<FFFGGGGGGGGGGGGGFFGGGGGGGGGGGGGGGGGGGGGGGDGFFGGGGGGGGGGGFGFGGGGGGGGGGGGGEGGGGGGGGGGGGGGGGGFGGGGGGGGGGGGGGGGAFGGGGGGGGGGGGGGFF<FFFG9FFFGGGDFGGGGFGFFGGGAFCFGFGGGGGGDCEGFGGGGGF6A@:EGGGGGGGGCCGGGGGAEGFFFFGC6CDGGEGGGFFGFBGDAFFDBFG2>@FFFF@GGG<DE7CCFGFEBFFG@GF>1<:5:GG?7?BB18<:<FG<>69B>FF>?2EBFB<<,,<)..
@M04650:207:000000000-C238N:1:1101:9887:14321 2:N:0:19
GGACTACCGGGGTTTCTAATCCTGTTCGCTCCCCACGCTTTCGAGCCTCAGCGTCAGTTACAGTCCAGAGAGTCGCCTTCGCCACTGGTGTTCTTCCTAATCTCTACGCATTTCACCGCTACACTAGGAATTCCAGTCTCCTCTGCATCCCTCAAGAACGGCAGTATCAGCCGACGTTTCTCGGTTGAGCCGAGGGATTTCACGACTGACTTGCCATCCCGCCTACGCGCCCTTTACGCCCAGTGATTCCGGTCAACGCTTGCCCCCTCCGTCTTACCGCGTCTGCTGGCCCCGGGTTGGC
+
CCCCCGGGGGGGGEGGGGGGGGGGGGGGGGGGGGFGGGGGGGGGGGGGGGGGGGGGGFFGGGGGGGGFGGGFGGGGGGGGGGGGGGGGFFGGGGGGGGGGGGGGGGGGGGGGGGGGGGGDGFFGFFE8FGGGGGGFDBFFGGGFDC9EFCGFGGFGGG8>EDEGGGGGGBFFDGDGCG?C7F8BCGGDEGG>:E*/:CGGG+?8):*=4C;C@FG78(3C;DBFFFDF6GFB(A44@<GGGFF:**.5DFF(-77>>6>???FBCGF;((281*4)<D(9>(-(,4240=0:(-,(48962
@M04650:207:000000000-C238N:1:1101:5169:14335 2:N:0:19
GGACTACCCGGGTTTCTAATCCTGTTCGCTCCCCACGCTTTCGGGCCTCAGCGTCAGTTACAGTCCAGAGAGTCGCCTTCGCCACTGGTGTTCTTCCTAATCTCTACGCATTTCACCACTACACTAGGAATTCCACTCTTCTCTCTCGCACTCACGTTTTCCAGTTTCCAATGACACTCCCCGGTTGAGCCGCGGGCTTTCCCCTCGTACTTAAAGAACCGCCTCCTCGCCCTTTGCGCCCAATACTTACGATCACCGCTAGCTCCCTACTTATTCCCGCGGCTTCTGGCCCGCCGTTCGC
+
66-BC<FG8+@F6F;<F<FDFD@C@F,@+8CB@BFGCF,BDFF++@FCA,,C@68,BC<,EEFFFGGG<F8CFE+7,B?F468CEGGECCGCB9;BFAFAF<DFFCFEG+8+AFGCF,@6FG,4A,A?FF,9=9E,@FF,>+7?94=+@+@AFD,6A,3@:,2@<,=EF9,,=,3=,==D9@B>5:*,,>D1*=EGD2CFG4C)):).,/9;?C71+(3>23976=(8(7(-96:)1,8C8:(4*0-)*05(()/,04(4((2):84.)()..C)6<4(,(((((.)-.6(2-(-(,*,(-
@M04650:207:000000000-C238N:1:1101:8640:14341 2:N:0:19
GGACTACTCGGGTATCTAATCCTGTTTGCTCCCCACGCTTTCGCACCTGAGCGTCAGTCTTTGTCCAGGGGGCCGCCTTCGCCACCGGTATTCCTCCAGATCTCTACGCATTTCACCGCTACACCTGGAATTCTACCCCCCTCTACAAGACTCTAGCCTGCCAGTTTCGGATGCAGTTCCCAGGTTGAGCCCGGGGATTTCACATCCGACTTGACAGACCGCCTGCGTGCGCTTTACGCCCAGTAATTCCGATTAACGCTTGCACCCTCCGTATTACCGCGGCTGCTGGCACGGAGTTAGC
+
CCCCCGGGGGGGGGGGGGGGGGGGGGGGGGGGGGGGGGGGGGGGGGGGGGGGGGGGGGGGGGGGGFFGGGGGGGGGGGGGGGGEGGGGGGGGGGGGGGGGFGGGFGGGGGGGGGGGCGGGGGGGGGGGGGGGGGGGGFEEGDGFGGGGGGGFGGGGGGFFCEGGCFFFGGBEDDGGFGGDCCFGFGGCFGGGGGGGGCGGCFGAFGFFFDGDE>FDA;CDBGFFFF;>BGFF9EFAFFGGG:?:D:ADGFFFF:GA>03:B6C>GGFFB?13:F:2E:3;>F>99(47:CBF<>0136:>4
@M04650:207:000000000-C238N:1:1101:14933:14360 2:N:0:19
GGACTACAGGGGTATCTAATCCTGTTTGCTCCCCACGCTTTCGCACCTGAGCGTCAGTCTTTGTCCAGGGGGCCGCCTTCGCCACCGGTATTCCTCCAGATCTCTACGCATTTCACCGCTACACCTGGAATTCTACCCCCCTCTACAAGACTCTAGCCTGCCAGTTTCGGATGCAGTTCCCAGGTTGAGCCCGGGGATTTCACATCCGACTTGACAGACCGCCTGCGTGCGCTTTACGCCCAGTAATTCCGATGAACGCTTGCACCCTCCGTATTACCGCGGCTGCTGGCACGGAGTTAGC
+
CCCCCGGGGGGGGGGGGGGGGGGGGFGGGGGGGGGGGGGGGGGGGGGGGGGGGGGGGGGGGGGGGGGGGGGGGGGGGGGGGGGGGGGGGDGEDFGGGGGEFF=EFGGGGGEGBFGDGGGGGGGGGGGGGFGGGGGGGFG@EGGFGGGEFGGFFFGGGFGGGGGGGGGFEGGGC@EFEGFGGGGGGGGGGGGGGEEGG:CG7FGFFFFF<DGC@FFDA;FFBGF??FB725966CFAF<EEGFF:FG):FBFFF5*5C?B0089>DF?:063::6?AFD:;BBF>>?FFFC?C?F09?*69-
@M04650:207:000000000-C238N:1:1101:8707:14466 2:N:0:19
GGACTACACGGGTTTCTAATCCTGTTTGCTCCCCACGCTTTCGCACCTGAGCGTCAGTCTTTGTCCAGGGGGCCGCCTTCGCCACCGGTATTCCTCCAGATCTCTACGCATTTCACCGCTACACCTGGAATTCTACCCCCCTCTACGAGACTCTAGCTTGCCAGTTTCAAATGCAGTTCCCACGTTAAGCGCGGGGATTTCACATCTGACTTAACAAACCGCCTGCGTGCGCTTTACGCCCAGTAATTCCGATTAACGCTTGCACCCTCCGTATTACCGCGGCTGCTGGCGCGGAGTTAGC
+
CCCCCGGGGGGGGGGGGGGGGGGGGGGGGGGGGGGDEGDGGGGGGGGGFFGGGFGGGGCFGGGGGGGGGGGGGGGGCGGGGGGGGGGGGGGGGGGGGGGGGGGGGGFGGGDGFGGGGGDGEGGGGGGGGGGGGGGGGG6FGGGFFGGDFGDFGGGFGFGGGFGG:D:F9EGGGGGGFFGGGGGGGFCCGDGGGGGGGCGGGFGFFGGFFFF*6>FDFBGFBGFFBFFFBGF>BGFFB6EEE6?BFGADGFF:?EG9::9?0:F?FGB0:0,,8C>)<:?FBFF>BB>0>E(*41(3<FAF4
@M04650:207:000000000-C238N:1:1101:21155:14507 2:N:0:19
GGACTACACGGGTTTCTAATCCTGTTTGCTCCCCACGCTTTCGAGCCTCAGCGTCAGTTACAGACCAGAGAGCCGCCTTCGCCACTGGTGTTCCTCCATATATCTACGCATTTCACCGCTACACATGGAATTCCACTCTCCTCTTCTGCACTCAAGTCTCCCAGTTTCCAATGACCCTCCCCGGTTGAGCCGGGGGCTTTCACATCAGACTTAAGAAACCGCCTGCGCTCGCTTTACGCCCAATAAATCCGGACAACGCTTGCCACCTACGTATTACCGCGGCTGCTGGCACGTAGTTAGC
+
CCCCCGGGGGGGGGGGGGGGGGGGGGGGGGGGGGGGGGGGGGGGGGGGGGGGGGGGGGGGGGGGGGGGFGGGGGGGGGGGGGGGGGGGGGGGGGGGGGGGGGGFGGGGGGGGGGGGGGGDGGGGGGGGGFGGGGGGGGGGGGGFGGGGGGGFGGGGGF9EGGGGGGGGGGGGGGGGGGGGGGGGGGGGGGGGGGGDGGGGGFGFFGGFEFGGFGGGCDGGFGFDFFFFFGFF<GF)70CEG?1:6CAFGFFBFDD?G>BF6?GF>FB?F??FFG?>GG:16;6>>FFFFG:E<?041CA96
@M04650:207:000000000-C238N:1:1101:6187:14574 2:N:0:19
GGACTACTGGGGTATCTAATCCTGTTTGCTCCCCACGCTTTCGCACCTGAGCGTCAGTCTTTGTCCAGGGGGCCGCCTTCGCCACCGGTATTCCTCCACATATCTACGCATTTCACCGCTACACATGGAATTCTACCCCCCTCTACAAGACTCTAGCCAACCAGTTTCAGATGCAATTCCAAAGTTAAGCTCGGGGCTTTCACATCTGACTTAATTGACCGCCTGCGTGCGCTTTACGCCCAGTAATTCCGATTAACGCTTGCACCCTCCGTATTACCGCGGCTGCTGGCACGGAGTTAGC
+
CCCCCGGGGFDCFEFGGGCGGFGFFFFGEFGGG7FCGDGGGFG@EG@FDEEFGGGGGFGFGGEGGFGGGCCFGECGGCGGDDE=,9>FFEDGG,,9BFDEC?DEFGFGGGGGFGFE<F>D7@E=E:FGCEGGDGFD,,+@8=8DF9F,8,=<8,BECDFFCFEGGGCGG,,3=F9:2C,@,7B@FGF:<E@9>5:C<DF68BB816=+*=C+;CGFFFFC1D:?@49D(5327CF>6:C>84140CBAF?4::>G973946:C<FG<8??BB004)3:,,446BB?))(239:(-,-A<62
@M04650:207:000000000-C238N:1:1101:15531:14575 2:N:0:19
TGACTACGCGGGTTTCTAATCCTGTTTACTCCCCACGCTTTCGCACCTGAGAGTCAGTCCTAGTCCAGGGGGCCGCCTTCCCCGACGGTATTCCTCTAGATCTCAACGCATTCCACCGCTACAACTGGAATTCCACCTCTATCTACAAAACTCTCGTCTGTTAATTTCGGATGCAGGTCCAATGCTCAGCCCGTGGATTTCACATCCGACTTGACACACCGCCTGCGTGCGCTTTACGCTCTGCACATCCTCTTAACTCTTGCACCCTCTGTATTACCTCTGGTGTTGTCACTGTGTGAGG
+
-6A-8,C,+F+CCF,6<,6,6,C@CF,,6,,,,6C6+@,,D?@,,7+9FF,,9CC,,C9,,,,,6,9,CF@7C+4>C,@E,,,++684+++:A,,9,:5,C,>E,AF7@+BF,,,8:@>83+,,,,:3>,CDA,,,,,@,3?D7<,39,,35<,,*5*,3,,,,,53,33>1*>C<,3,4,,,4,7,,A?,//*477*>A;;+;+0;)/9)*7**+)/391)(((0(08<61;*)678E*;(.)*2).*)*)-0*)*)6-<2>)6C?1:()-6+))22).4).-(,-,4+)+---).*).(
@M04650:207:000000000-C238N:1:1101:11696:14613 2:N:0:19
GTACTACTCGGGTTTCTAATCCTGTTTGCTCCCCACGCTTTCGTCCCTCAGCGTCAGTAAGTTGTTAGTGATCTGTCTTCACAATCGGTGTTCTGCGCAATATCTATGTATTTCACCACTACACTGCACGTTCCAACCACTGCACAACTACTCAAGACTAATAGTTTCAACGGCAAGCTTCCGGTTAAGCCGAAAGATTTCACCGCTGACTTAAAAGTCCGCCTGCGGACCCTTTAAACCCAATAATTCCGGATAACGCTTCGATCCTCCGTATTACCGCGGCTGCTGGCACGGAGTTGTC
+
C6BCCGGCCC@FF7,;EFFGGGGFGC,EFG9,CC@FF:FFDFEF:,8AFEFCEECFGE9,6CE,FCE9C@EE6EDEEEFF,9E9,A,@@CGFCGD9@C47,,@CBEC99@FGFCGFAFEFG,@<AAF<FGEC,4>9=+@=@8D5@EE6FDD7D,@DF,44@5@C,4,@DE9BC+=8=+@328>BB+@FE9@+445@DCF:<3795>*:=F+?C8+D86>:=4)<BF@DBG=(74;4A.+4C,(69*)9++;68:D9*(.(((1(*24-)(4:28?6A>,1610--1:7?*2<21(44@)))
@M04650:207:000000000-C238N:1:1101:12170:14630 2:N:0:19
GGACTACTCGGGTTTCTAATCCTGTTCGCTCCCCACGCTTTCGCTCCTCAGCGTCAGTTCCGGCCCAGAGTGCCGCCTTCGCCACCGGTGTTCCTCCTGATATCTGCGCATTTCACCGCTACACCAGGAATTCCGCACTCCCCTACCGGACTCGAGTCATAGCAGTATCGAGTGGCGTCTCCGAGTTGAGCCCGGAGTTTTCACACCCGACTTGCCAAACCGCCTACGAGCTCTTTACGCCCAATAAATCCGGAAAACGCTCGCCCCCTACGCATGACCGCGGCTGCTGGCCCGGAGTCGC
+
CCCCCGGGGGGGGG7EGFGFGEDEFCFEGCFEGGGGGGGGG9CCGGGGGFFGGFGGDFGGGGGGGGGGFGGGGGGGFGGGGGGDCGGG@CC,EFCGG8FF,A;FFDFGDGG7FFAFGCE>CFDFDGGGGGGGGGGGGGGFGGG?FGGGGGGDFGGGFFFFGFGFGGGGFCGGCFF>79C>F@1>BF:9FGGGGGG*9:<CFA9110:A63CC1D=CA;GG:7(4-.8:B36(,3/)86;CGFBB46>9*9430))-91(4,-/7CEF,4((-(23,+*(-,(-(-(-))3(*4(19(2(((
@M04650:207:000000000-C238N:1:1101:20833:14638 2:N:0:19
GGACTACTGGGGTATCTAATCCCGTTTGCTCCCCACGCTTTCGCGCCTCAGCGTCAGTTACTGCCCAGAGACCCGCCTTCGCCACCGGTGTTCCTCCTGATATCTGCGCATTTCACCGCTACACCAGGAATTCCAGTCTCCCCTACAGCACTCAAGTCTGCCCGTATCGCCTGCACGCCCACAGTTAAGCTGCGGGATTTCACAAACGACGCGCCAAACCGCCTACGAACTCTTTACGCCCAGTAATTCCGGACAACGCTCGCACCCTCCGTATTACCGCCGCGGCTGGCCCGGCGTTAGC
+
CCCCCGGFGGGGGGGGGGGGGGFGGGGGGGGGGGGGGGGGGGGGGGGGGF@FGGGGGEFGGGGGGGGEFGGGGGGGGGGGGGGGGGGGGGGGGGGGGGGGGGGGGGGGGGGGGEGGGGCDGGGGGGGGGFGFGGFGGGGGGGGFGG8EFEGDGDGGGGGFGGGGGGGGDGGB?FGFGDGGCGG8FFG79C9CFEGGDGGGGFGFFDGFFGGGF)59A(8CBC0((7273D6A<FFFF<CC80:?CC)5CFFB?B<1D>>0395()C?033(-.*,.A>(4(40((-(-(*(*(--,(:((6
@M04650:207:000000000-C238N:1:1101:23919:14646 2:N:0:19
GGACTACAGGGGTATCTAATCCTGTTTGCTCCCCACGCTTTCGCACCTGAGCGTCAGTCTTTGTCCAGGGGGCCGCCTTCGCCACCGGTATTCCTCCACATCTCTACGCATTTCACCGCTACACATGGAATTCTACCCCCCTCTACAAGACTCTAGCCAACCAGTTTCAGATGCAATTCCCAAGTTAAGCTCGGGGCTTTCACATCTGACTTAATTGACCGCCTGCGTGCGCTTTACGCCCAGTAATTCCGATTAACGCTTGCACCCTCCGTATTACCGCGGCTGCTGGCACGGAGTTAGC
+
CCCCCGGGGGGGGGGGGGGGGGGGGGGGGGGGGGGGGGGGGGGGGGGGGGGGGGGGGGGGGGGGGFGGGGGGGGGGGGGGGGGGGGGGGGGGGGGGGGGGGGGGGGGGGGGGGGGGGGGGEGGGGGGGGGFGGGGGGFGGGGGFGGGGGGGFGGGAFGGGGGGCFGGGGGGGDFGGGGGGGGGGGGGGGGFDGCEEDCFCFFGFFGGFFGGGFGGF=CFG>DFDFFFEFGFFBDFFFFGGE<BBGF><GFF:BFC5>?>FFFG>DA?<?B>?BG05C7:>FF9BFBFF:C:<:>F;:G<44
@M04650:207:000000000-C238N:1:1101:20991:14693 2:N:0:19
GGACTACTGGGGTTTCTAATCCTGTTTGCTCCCCACGCTTTCGCACCTGAGCGTCAGTCTTTGTCCAGGGGGCCGCCTTCGCCACCGGTATTCCTCCACATCTCTACGCATTTCACCGCTACACATGGAATTCTACCCCCCTCTACAAGACTCTAGCTGACCAGTCTTAGATGCCATTCCCAGGTTAAGCCCGGGGATTTCACATCTAACTTAATCAACCGCCTGCGTGCGCTTTACGCCCAGTAATTCCGATTAACGCTTGCACCCTCCGTATTACCGCGGCTGCTGGCACGGAGTTAGC
+
CCCCCGGGGGGGGGGGGGGGGGGGGGGGGGGGGGGGGGGGGGEGGGGGGGGGGGGGGGGGGGGGGGGGFGGGGGGGGGGGGGGGGGGGGGGGGGGGGGGGGGGGGGGGGGGGGGGGGGGGGGGGGGGGGGGGGGGGGGGGGGGFGGGCFFGFGGGGGGFGGGGGGGGFFFFFGGGGGGGGFFGFGGGGGGGGGDEGD5FGGFGFFGFFCGGGAF=FFFGGFDFFFF9A?GFFFGFFFFEEGFFFG7<<F9;B?ECAGB><6094FGF:6?>BBG?DFFBFB>>F9:FF:G:E?09BFGFF4
@M04650:207:000000000-C238N:1:1101:26131:14701 2:N:0:19
GGACTACCGGGGTTTCTAATCCTGTTTGCTCCCCACGCTTTCGCACCTGAGCGTCAGTCTTCGTCCAGGGGGCCGCCTTCGCCACCGGTATTCCTCCAGATCTCTACGCATTTCACCGCTACACCTGGAATTCTACCCCCCTCTACGAGACTCTAGCTTGCCAGTTTCAAATGCAGTTCCCACGTTAAGCGCGGGGATTTCACATCTGACTTAACAAACCGCCTGCGTGCGCTTTACGCCCAGTAATTCCGATTAACGCTTGCACCCTCCGTATTACCGCGGCGGCTGGCCCGGAGTTAGC
+
<CCCCFGCFGGGGGGGGGFFGGGGGGGGGGGGGGGFEGGGGGG:CEGGGFGGGGGGGGGFFFGGGGGFEFEGGGGGGGGGGGFGEGDGGGGGGGGGGGGGFGGGFGGG@FGGGGGGGEGGGGGGGDFGGGGGGGGGGG?GGGEFDGFGCEC9DBCFFFEGGC<F>FG@@;,@8FEFFFGGGGCGGF>FC,4=?EGEDGGGGFGFFG>@<FGCBCCDF?GG0)9?B520-149;=FBFBEEGFF3DG26*=@0,)9AF?008<33CDF<?<9?B8?2CF<994(((,41:E(:9(47:6.).
[truncated: 25,147,318 more chars]
