# Supplementary material for: Captivity causes taxonomic and functional convergence of gut microbial communities in bats
Source: PeerJ. 2019 Apr 30;7:e6844. doi: 10.7717/peerj.6844 (PMC6499062; doi:10.7717/peerj.6844)
Supplement: Data S98 — Raw data of WFVs4. [file peerj-07-6844-s103.gz › ZTPSN18AB893-WFVs4_R1.fq]

@M04650:207:000000000-C238N:1:1101:16962:2222 1:N:0:19
ACTCCTACGGGAGGCAGCAGTGGGGAATATTGCACAATGGGCGCAAGCCTGATGCAGCCATGCCGCGTGTATGAAGAAGGCCTTCTGGTTGTAAAGTACTTTCAGCGATGAGGAAGGTGCTGTGGTTAATAACCGCAGCAATTGACGTTACTCGCAGAAGAAGCACCGGCTAACTCCGTGCCAGCAGCCGCGGTAATACGGAGGGTGCAAGCGTTAATCGGAATTACTGTGCGTAAAGCGCACGCAGGCGTTCTGTCAAGTCGGATTTGAAATCCCCTGGCTCACCCTGTGAAC
+
FGGGGGGGGGGGGDF@CFC,FFD?7;;C,FF<F9FA@F,-,C+@++@C@F,,C@@,,CF,C<CF7CBF7C<E,6,,?,6C<FFFF,5,CF@FA99,CEEFGGGA<E+:,+9,?,,:+B,BE,E<<FF99FE9FE7C+@><<FG9EE:FD8>DF7CC7:7,,,,@:FC:+@F77FB>C*>*BEC,>:88>8:*:B7:B9;85****=C7+90A8EE57@D:*9/:ECEFF7+?)C5E*:73757<73)).1*99<*19*6*<9*5)1*5/**/=B)08(*).37**8024)9).)
@M04650:207:000000000-C238N:1:1101:16457:2240 1:N:0:19
ACTCCTACGGGAGGCAGCAGTGGGGAATATTGCACAATGGAGGAAACTCTGATGCAGCAACGCCGCGTGAGCGATGAAGGTCTTCGGATCGTAAAGCTCTGTCTTTAGGGATGATAATGACAGTACCTAAGGAGGAAGCCACGGCTAACTACGTGCCAGCAGCCGCGGTAATACGTAGGTGGCGAGCGTTATCCGGATTTATTGGGCGTAAAGGGAGCGTAGGCGGATACTTAAGTGGGATGTGAAATACTTGGGCTCAACCCGAGTACTGCATTCCAAACTTATTATCT
+
GGGGGGGGGGGGGGGGEFGCGFFDECCFDGGA<9EA@F99<@@CCEECFFA,E@E<EFC8@@@CEECG7CC<:7F7D9<<C?EFG,4,B:BFF@CFBFFG9FFGGFA<,,<FCDFD<E<,?<EFGFFE9<F8EC77=8AF@C@+FFCC>F9>BGC<DF7<7,<D+C:CGCCE9B7DEE7FFGECC=C*=E5BB?C5>CEG9CG9:581CC=79C**775C878985*::6EGF+7C*65*)796*:7:=:FG74*.7<?4C>9).)9(/=984=B=2:7603*9*9*.56
@M04650:207:000000000-C238N:1:1101:16244:2247 1:N:0:19
ACTCCTACGGGAGGCAGCAGTGGGGAATATTGCACAATGGAGGAAACTCTGATGCAGCAACGCCGCGTGAGCGATGAAGGTCTTCGGATCGTAAAGCTCTGTCTTTAGGGATGATAATGACAGTACCTAAGGAGGAAGCCACGGCTAACTACGTGCCAGCAGCCGCGGTAATACGTAGGTGACAAGCGTTGTCCGGAATTATTGGGCGTAAAGGGAGCGCAGGCGGTTGGAATAGTCTGATGTGAAAGCCCACGGCTTAACCGTGGCAGGTCATTTGAAACTTTCCAACTTGAT
+
CFGGGGGGGGGGGGEGGGGGGFC8CEDG9FGDF9FFCFC-9<7C,@EFFFE9E9EDEFC8CFCC@FCG7F=<>7F:9,9EFCGGG<:,FGEFE8=DEFGG<FEGGGG98,=FCFED9E@9?E9EEFFGF,,B9<+4<A<DFGEDEFE8FFADBF@@DA7BE,FF7FCEGGCCFF7EF@:F9,?998:::C*;<C1**4=CCGF9+**=B5**<7*3*:5)/C*:**2>7)209<0<0:9*@7@**0*27C<7C)5>@EF49?/9)3)(.)8/9@F*5-76997@/@*)(76)))
@M04650:207:000000000-C238N:1:1101:9485:2300 1:N:0:19
ACTCCTACGGGAGGCAGCAGTGGGGAATATTGCACAATGGAGGAAACTCTGATGCAGCAACGCCGCGTGAGCGATGAAGGTCTTCGGATCGTAAAGCTCTGTCTTTAGGGATGATAATGACAGTACCTAAGGAGGAAGCCACGGCTAACTACGTGCCAGCAGCCGCGGTAATACGTAGGTGGCGAGCGTTATCCGGATTTATTGGGCGTAAAGGGAGCGTAGGCGGATACTTAAGTGGGATGTGAAATACTTGGGCTCAACCCGAGTACTGCATTCCAAACTTAGTATCTAG
+
GGGGGGGGGGGGGGGGGGGGGGGGGGGGGGGGGGGGGGGGFGGGGGGGGGGCFGGGGGGGGGGGGGGGGGDGGGGGGGGCFDGGGGE7BCFGGGGGGGGGFGGGGGGGF@GGGGFGGGAFF9=FDFGFCFGG9EGDGGGGFFEGCCGGGGFFFGGGGGGG,8FF7C7:FEFFC;7DCCFG@F7CEEG7CGEG+?CGCCGG9CE2:FCCC>EFGG*/:3CDEDGFGGED57E:6?D<C*59?DF=CFG7@DGF*9*).7?FGFG))1C7?FF6?=47<2DFFA796**.4104
@M04650:207:000000000-C238N:1:1101:17449:2372 1:N:0:19
ACTCCTACGGGAGGCAGCAGTGGGGAATATTGCACAATGGAGGAAACTCTGATGCAGCAACGCCGCGTGAGCGATGAAGGTCTTCGGATCGTAAAGCTCTGTCTTTAGGGATGATAATGACAGTACCTAAGGAGGAAGCCACGGCTAACTACGTGCCAGCAGCCGCGGTAATACGTAGGTGGCGAGCGTTATCCGGATTTATTGGGCGTAAAGGGAGCGTAGGCGGATACTTAAGTGGGATGTGAAATACTTGGGCTCAACCCGAGTACTGCATTCCAAACTGAGTATCTAG
+
GGGGGGGGGGGEGGGGGGGGGGGGGGGGGGGGGGGGGGGGGGGGGGGGGGGGGGGGGFGGGGGGGGGGGGGGGGGGGGGGGCGGGGGGGGGGGGGGGGGGGGGDG9DFGGGGGGGGGFGGGCGBFFCFGGGGGGFGGGGGGGGGGDGGGFGFGGGGGGGGGGGGG@EGGGEFGGGFGGGGGGGGDEEEEE*=C?BEGG*+?FGGGGGGCDGEFGGDG399;DCFGGGGGGFCFEFFFFFGFGFFFCG7@FCG7CGF:;FFF:7DFGG?FFFBFF?F99>@<2D499@AAFFD
@M04650:207:000000000-C238N:1:1101:20983:2377 1:N:0:19
ACTCCTACGGGAGGCAGCAGTGGGGAATATTGCACAATGGGCGCAAGCCTGATGCAGCCATGCCGCGTGTATGAAGAAGGCCTTCGGGTTGTAAAGTACTTTCAGCGAGGAGGAAGGTGCTGTGGTTAATAACCGCAGCAATTGACGTTACTCGCAGAAGAAGCACCGGCTAACTCCGTGCCAGCAGCCGCGGTAATACGGAGGGTGCAAGCGTTAATCGGAATTACTGGGCGTAAAGCGCACGCAGGCGGTCTGTCAAGTCGGATGTGAAATCCCCGGGCTCAACCTGGGAAC
+
GGGGGGGGGGGGGGGGGGGGGGGGGGGGGGGGGGGGGGGGGGGCFGGGGGGGGGGGGGGGGGGGGGGGGGGGGGGGGGGGFGGGGGGGGGGGGGGGGGGGGGGGGGGCFGEFDGGG7FGGFGGGGGGFGGGGGFGEFGGGGGFGDFEBFGEGGDEGEGCGGFGGGGGG@CBEGGGG7EFGGGGF7CEFCE?CE8BECE9FC*?EG8CGGGGCGEGG=FDDCCEGGCGGGCGG3:/A*:BDEDE>)97DEDDD<<C979?FEFG<3*93@FF*6@:)34D7>9F==FFFFFFF?:
@M04650:207:000000000-C238N:1:1101:13145:2390 1:N:0:19
ACTCCTACGGGAGGCAGCAGTGGGGAATATTGCACAATGGGCGCAAGCCTGATGCAGCCATGCCGCGTGTATGAAGAAGGCCTTCGGGTTGTAAAGTACTTTCAGCGAGGAGGAAGGTGCTGTGGTTAATAACCGCAGCAATTGACGTTACTCGCAGAAGAAGCACCGGCTAACTCCGTGCCAGCAGCCGCGGTAATACGGAGGGTGCAAGCGTTAATCGGAATTACTGGGCGTAAAGCGCACGCAGGCGGTCTGTCAAGTCGGATGTGAAATCCCCGGGCTCAACCTGGGAAC
+
GGGGGGGGGGGGGGGGGGGGGGGGGGGGGGGGGGGGFGGGGGGGGGGGGGGGGGGGGGGGGGGGGGGFGGGGGGGGGGGGGGGGGGGGGGGGGGGGGGGGGGGGGGGGGGGGGGGGGGGGGGGGGGGGGGGGGGGGGGGGGGGGGGGEGFGGGGGGDDGGGGGGGGGGGGGDGGGFGGGGGGGGFGGGGGGGGGGGFGGGGDGGGGGGEFFGGGEGCFGGGGGGGGGGCCEGFGGGGGFGF:>BGGGGFGGDDGGFFFFFGFGGFGD>4F4FFF6?BFGFF>36FFFBFFFF71
@M04650:207:000000000-C238N:1:1101:20020:2416 1:N:0:19
ACTCCTACGGGAGGCAGCAGTGGGGAATATTGCACAATGGGCGCAAGCCTGATGCAGCCATGCCGCGTGTATGAAGAAGGCCTTCGGGTTGTAAAGTACTTTCAGCGAGGAGGAAGGTGCTGTGGTTAATAACCGCAGCAATTGACGTTACTCGCAGAAGAAGCACCGGCTAACTCCGTGCCAGCAGCCGCGGTAATACGGAGGGTGCAAGCGTTAATCGGAATTACTGGGCGTAAAGCGCACGCAGGCGGTCTGTCAAGTCGGATGTGAAATTCCCGGGCTCAACCTGGGAAC
+
GGGGGGGGGGGGGGGGGGGGGGGGGGGGGGGGGGGGGGGGGGGGGGGGGGGGGGGGGGGGGGGGGGGGGGFGGGGGGGGGGGGGGGGGGGGGGGGGFEGGGGGGGGGEFGGGGGGCFFGCGGFFGFCGGGGGCDFCFEGFGGGGGGGGGGGGGGGEDGGGGCCGGGGGDEEEGGFGGEGGGGFGDGGGFGGGGEEC9CFCEEEGGGGGDFGGGGGGGGGCED=FFCFGCGFGF5DGGGFDEGB5))9CEGDDGGFFFFFF?BCD3DDFF@FFF*9FFF3>B>C6?FF?F4:088
@M04650:207:000000000-C238N:1:1101:23862:2418 1:N:0:19
ACTCCTACGGGAGGCAGCAGTGGGGAATATTGCACAATGGGCGCAAGCCTGATGCAGCCATGCCGCGTGTATGAAGAAGGCCTTCGGGTTGTAAAGTACTTTCAGCGAGGAGGAAGGTGCTGTGGTTAATAACCGCAGCAATTGACGTTACTCGCAGAAGAAGCACCGGCTAACTCCGTGCCAGCAGCCGCGGTAATACGGAGGGTGCAAGCGTTAATCGGAATTACTGGGCGTAAAGCGCACGCAGGCGGTATGTCAAGGCGGATGTGAAATCCCCGGGCTCAACCTGGGAC
+
FFGGGGGGGGG;FGGGGGGGGGGGGGGGGGGGGGGGGGGGGGGGC7FDGFGGCGGGGGGGEGGGGGDCF:EDGGGFFGGGGGGGFDGGGGGGCGFGGGGGGGGGGFG:FE@CFCEGGFFGFFGG8EFCG<,<<FCEFEEGGC9<DFG:7,+@FCFGGGFFG7CB,77FGGG@FCC9FCFGGGGDF?FCGEGG>C789?FFC8CCCGGEFC97CC/57DC<D<5CFC?:CGF55*/17:F<B37>C))/)9)/)*2@@F4/+87).1954=**9/9)4(<3>(1975;0,5>B(
@M04650:207:000000000-C238N:1:1101:14160:2424 1:N:0:19
ACTCCTACGGGAGGCAGCAGTGGGGAATATTGCACAATGGAGGAAACTCTGATGCAGCAACGCCGCGTGAGCGATGAAGGTCTTCGGATCGTAAAGCTCTGTCTTTAGGGATGATAATGACAGTACCTAAGGAGGAAGCCACGGCTAACTACGTGCCAGCAGCCGCGGTAATACGTAGGTGGCGAGCGTTATCCGGATTTATTGGGCGTAAAGGGAGCGTAGGCGGATACTTAAGTGGGATGTGAAATACTTGGGCTCAACCCGAGTACTGCATTCCAAACTGAGTATCTAG
+
GGGGGGGGGGGGGGGGGGGGGGGGGGGGGGGGGGGGGGGGGGGGGGGGGGGGGGGGGGGGGGGGGGGGGGGGGGGGGGGGGGGGGGGGGGGGGGGGGGGGGGGGFGGGGGGGGGGGGGGGGGGGGGGFGGGGGGGGGGGFGGGGGGGGGGGGGGGGGFGGGGEFGGGGGCECGFGGGGGGGGGGGGGGEGEGGGGGGG>FG9FGGGFGCGGGGGEFEDGGGGGGGGGGGGFFFGGCGGFGFGFFFFG*@DG7CFGFFFFFGFGGFGG:FFFFFF==AFGF><GFF7F2A*9>
@M04650:207:000000000-C238N:1:1101:7771:2425 1:N:0:19
ACTCCTACGGGAGGCAGCAGTGGGGAATATTGCACAATGGAGGAAACTCTGATGCAGCAACGCCGCGTGAGCGATGAAGGTCTTCGGATCGTAAAGCTCTGTCTTTAGGGATGATAATGACAGTACCTAAGGAGGAAGCCACGGCTAACTACGTGCCAGCAGCCGCGGTAATACGTAGGTGGCGAGCGTTATCCGGATTTATTGGGCGTAAAGGGAGCGTAGGCGGATACTTAAGTGGGATGTGAAATACTTGGGCTCAACCCGAGTACTGCATTCCAAACTGAGTATCAAG
+
GGGGGGGGGGGDGGGGCFFFFGGGGGGGGGGGGGGGGGGGGGGGGGGFGGGGGGGGGGGGGGGCEGGGGGGGGGGGGGGGGGGGGGGGGGGGGGGGGGGGGGGGGGGGGGGEDGGGGGGGGGGGGFGFGGGGGGGGGGGGGGGGGGGGGGGGGGGGGGGGGDGGGGGDGGGGGGGFGGGFFGGGGGGGGGGGGGGDEG5CGGFCCBCEGGGFGGGGGGGDGG=FGG55C<FCFGGGGFF7:DFFGGGG?7*:C7D)05=FGFCGDGD0=F4**9@F26D*0<C=?@FA6*/.
@M04650:207:000000000-C238N:1:1101:11919:2455 1:N:0:19
ACTCCTACGGGAGGCAGCAGTGGGGAATATTGCACAATGGAGGAAACTCTGATGCAGCAACGCCGCGTGAGCGATGAAGGTCTTCGGATCGTAAAGCTCTGTCTTTAGGGATGATAATGACAGTACCTAAGGAGGAAGCCAAGGCTAACTACGTGCCAGCAGCCGCGGTAATACGTAGGTGGCGAGCGTTATCCGGATTTATTGGGCGTAAAGGGAGCGTAGGCGGATACTTAAGTGGGATGTGAAATACTTGGGCTCAACCCGAGTACTGCATTACAAACTGAGTATCTAG
+
GGGGGGGGGEGGGGGGGGGGFGGGGGGGGGGGGGGGGGGGEFEEGFGEGGGGGGGGFFGGGGGGGGGGGGGGGGGGFGGGGGGGGGGFGECGGGGGGDFG,CF9,EFAGGGGEF9EFGG99FCBFGGFDGFCDFGC@DADF,>@FGGGGADF+,:>>FC+,>B,33@@<EC,;;4638>>BF,>CEEGGCC8CCEE5*1+2519<F5:**:C?FCF55<>EDD95CEGGC+<8CCFFG:5FC6@>C7F4C>7>C455>FFG)>C>DG<*@BB7*/*..2/57>7)*/5:?FD
@M04650:207:000000000-C238N:1:1101:21047:2456 1:N:0:19
ACTCCTACGGGAGGCAGCAGTGGGGAATATTGCACAATGGAGGAAACTCTGATGCAGCAACGCCGCGTGAGCGATGAAGGTCTTCGGATCGTAAAGCTCTGTCTTTAGGGATGATAATGACAGTACCTAAGGAGGAAGCCACGGCTAACTACGTGCCAGCAGCCGCGGTAATACGTAGGTGGCAAGCGTTGTCCGGATTTATTGGGCGTAAAGCGAGCGCAGGCGGTTTCTTAAGTCTGATGTGAAAGCCCCCGGCTCAACCGGGGAGGGTCATTGGAAACTGGGAGACTTG
+
GGGGGGGGGGGGGGGGGGGGGGGGGGGGGGGGGGGGGGGGGGGGGGGGGGGGGGGGGGGGGGGGGGGGGGGGGGGGGGGGGGGGGGGGGGGGGGGGGGGGGGGFGGGGGGGGGGGGGGGGGGGGGGGGGGGGGGGGGGGGGGGGGGGGGGGGGGGGGGGGGGGGGGGFGGGGGGGFGGGGGFGGGGGG@EGGFGGG>5C9FGFFGGGGEGGGGGGGGGGGGGEGGGECCFGGFCFCC*6DFGFFGGGGFGFDCGGFFFFFGFGGFG<9EBEF@44@:>FFF>GFF5>B?F?A
@M04650:207:000000000-C238N:1:1101:19716:2518 1:N:0:19
ACTCCTACGGGAGGCAGCAGTGGGGAATATTGCACAATGGGCGCAAGCCTGATGCAGCCATGCCGCGTGTATGAAGAAGGCCTTCGGGTTGTAAAGTACTTTCAGCGAGGAGGAAGGTGCTGTGGTTAATAACCGCAGCAATTGACGTTACTCGCAGAAGAAGCACCGGCTAACTCCGTGCCAGCAGCCGCGGTAATACGGAGGGTGCAAGCGTTAATCGGAATTACTGGGCGTAAAGCGCACGCAGGCGGTCTGTCAAGTCGGATGTGAAATCCCCGGGCTCAACCTGGGAAC
+
GGGGGGGGGGGGGGGGGGGGGGGGGGGGGGGGGGGGGGGGGGFGGGGGGGGGGGGGGGGGGGGGGGGGGGGGGGGGGGGGGGGGGGGGGGGGGGGGGGGGGGGGGGGDGGGGGGGGDFFGGGGGGCFGGGGGG,FEFDCFCFGGGGGFGGGFGEGCGGGDGGGGGGGGGGGGGGGGGGFFGGGGGGGGDGGGGGGGGGGGGGGGGGGGGGGGGGGGGFFGGGEEFGFGGGGGFGGGGGFDD5@BCDG<>DDDCCGF7FFF:67CDDGFFFFFFFF4:>/7B(16FF:04@:::4
@M04650:207:000000000-C238N:1:1101:14787:2532 1:N:0:19
ACTCCTACGGGAGGCAGCAGTGGGGAATATTGCACAATGGAGGAAACTCTGATGCAGCAACGCCGCGTGAGCGATGAAGATCTTCGGATCGTAAAGCTCTGTCTTTAGGGATGATAATGACAGTACCTAAGGAGGAAGCCACGGCTAACTACGTGCCAGCAGCCGCGGTAATACGTAGGTGGCGAGCGTTATCCGGATTTATTGGGCGTAAAGGGAGCGTAGGCGGATACTTAAGTGGGATGTGAAATACTTGGGCTCAACCCGAGTACTGCATTCCAAACTGAGTATCTAG
+
GGGGGGGGGGGGGGGGGGGGGGGGGGGGGGGGGGGGGGGGGGGGGGGGGGGGGGGGGGGGGGGGGGGGGGGGGGGGGGGGGGGGGGGGEGGGGGGGGGGGGGGGGGGGGGGGGGGGGGGGGGGGGGGGGGGGGGGGGCFGGGGGGGGGGGGGGGGGGGGGGGGGGGGGGGGGGGGGGGGFFGGGEGGGEGGGGGGGGGE9CGFGF58CCEDGGGGGC<DGGGGGGGCEGGGGFEC?CFFF:DFFGGGG4F7FGGGFFFFFGFGGFGGFFFFF?FFFAFGF>2C?F*=6>?B9
@M04650:207:000000000-C238N:1:1101:21805:2543 1:N:0:19
ACTCCTACGGGAGGCAGCAGTGGGGAATATTGCACAATGGAGGAAACTCTGATGCAGCAACGCCGCGTGAGCGATGAAGGTCTTCGGATCGTAAAGCTCTGTCTTTAGGGATGATAATGACAGTACCTAAGGAGGAAGCCACGGCTAACTACGTGCCAGCAGCCGCGGTAATACGTAGGTGGCGAGCGTTATCCGGATTTATTGGGCGTAAAGGGAGCGTAGGCGGATACTTAAGTGGGATGTGAAATACTTGGGCTCAACCCGAGTACTGCATTCCAAACTGAGTATCTAG
+
GGGGGGGGGGGGGGGGGGGG<FCGGGGGGGFGGGGGGGGGGGGGGGDGGGGGGGGGGGGGGGGGEGGGGGGFGGFGGGGGGGGGGGGGGDFGGGGGFEGGGGGGFAFGGGGGFGFGGGGGGGGCGCGGGGGGGGGGGGGGGGGGGGGGGGGGGGGFGGGGFGFGCGGGGGGFFGGGGGGCEGGGGGGGGGGGGGGGE**CFGGGGGGE:CCGGFGGGGDGDDGCEGEGGGDF@9:0:6FD?G4BDGGGFFCFGGGFFF6F?@DCDD316*9FF?F4<>GFFFD?F*/-)1=:
@M04650:207:000000000-C238N:1:1101:23359:2565 1:N:0:19
ACTCCTACGGGAGGCAGCAGTGGGGAATATTGCACAATGGGCGCAAGCCTGATGCAGCCATGCCGCGTGTATGAAGAAGGCCTTCGGGTTGTAAAGTACTTTCAGCGAGGAGGAAGGCATTAAGGTTAATAACCTTAGTGATTGACGTTACTCGCAGAAGAAGCACCGGCTAACTCCGTGCCAGCAGCCGCGGTAATACGGAGGGTGCAAGCGTTAATCGGAATTACTGGGCGTAAAGCGCACGCAGGCGGTCTGTCAAGTCGGATGTGAAATCCCCGGGCTCAACCTGGGAAC
+
GGGGGGGGGGGGGGGGGGGGGGGGGGCGFFGGGGGGGGFGGGGGGGGFGGGGGGGGGGGGFGGGGGGGGFGGGGDFGGGGGGGGGGGGGGGGGGFGFGGGGGGGGGGGGGGGGGGFGGG?FEGGGGGGGGGGGGGGGFFFGGGGGDBFFGGGGGGGGGGGGGGGGGGGGGG@FGGDGGC77FF:>DFFGGGGGGCEEEGGGGCCEGGGGGG5?EG=FFGD=D=FFGGGGCGGDC7CCCFGFGB>D<DGFGGD3CDBF==FFFDGDGD?FFB699:)(4CBD13=*7)41)773-
@M04650:207:000000000-C238N:1:1101:20966:2583 1:N:0:19
ACTCCTACGGGAGGCAGCAGTGGGGAATATTGCACAATGGAGGAAACTCTGATGCAGCAACGCCGCGTGAGCGATGAAGGTCTTCGGATCGTAAAGCTCTGTCTTTAGGGATGATAATGACAGTACCTAAGGAGGAAGCCACGGCTAACTACGTGCCAGCAGCCGCGGTAATACGTAGGTGGCGAGCGTTATCCGGATTTATTGGGCGTAAAGGGAGCGTAGGCGGATACTTAAGTGGGATGTGAAATACTTGGGCTCAACCCGAGTACTGCATTCCAAACTGAGTAGCTAG
+
GGGGGGGGGGGGGGGGGGGGGGFGGGGGGGGGGGGGGGGGFGGGGGGGGGGGFGGGGGGGGGGGGGGGGFGFGGGGGGGGGGGGGGGGECFGGGGGGAFGDGAFFBFGGGGFGGGGGGGAFDFEEFGF?EFGEE::FDEGGGGGG::FGG<EEFGGGGGGCE:FEEEGGDGGFGG9CCGGFFF:@E>CCEEFC+BEC*=<23<<FFGD::CGGGGFEDDC=DGFDGDEEF9+1?FFGFFGFC/6CFGG?GC7*>D>>@?FEFGC>DF??FFFFFFFFFGBFA*/9B=)5**4
@M04650:207:000000000-C238N:1:1101:14030:2594 1:N:0:19
ACTCCTACGGGAGGCAGCAGTGGGGAATATTGCACAATGGAGGAAACTCTGATGCAGCAACGCCGCGTGAGCGATGAAGGTCTTCGGATCGTAAAGCTCTGTCTTTAGGGATGATAATGACAGTACCTAAGGAGGAAGCCACGGCTAACTACGTGCCAGCAGCCGCGGTAATACGTAGGTGGCGAGCGTTATCCGGATTTATTGGGCGTAAAGGGAGCGTAGGCGGATACTTAAGCGGGATGTGAAATACTTGGGCTCAACCCGAGTACTGCATTCCAAACTGAGTATCAAG
+
AFAFC@EDGFEGGGG;FGGEFACFECC6;E@C@FFGFGGF9FGGGFFFEGFCCFGDDE@EEEGGBC@@BCF?EFF7FFGGGCEFGG7BGD:FEFDGAFGCF<EGGAA<<8BF74FGGGGFFGFF5<AFFFG8,AF:83A=FBFGG7CDCCFF@F,>F,<<@DCG8:E:<*5@,>:DC>FB9CGGE=EG@ECEDCC5:*323<<24:85CE7F7?CC*/9DCCCCE=7=57<:9E7+19@GF59FG>7C6DGD**7.<57*277D)991BF4/96F4927=)-:*98=44**5
@M04650:207:000000000-C238N:1:1101:14689:2611 1:N:0:19
ACTCCTACGGGAGGCAGCAGTAGGGAATCTTCCACAATGGACGAAAGTCTGACGGAGCAACGCCGCGTGAGTGATGAAGGTTTTCGGATCGTAAAACTCTGTTGTTAGGGAAGAACAAGTGCTAACCTAATACGTTAGTGCCCTGACGGTACCTAACCAGAAAGCCCCGGCTAACTACGTGCCAGCAGCCGCGGTAATACGTAGGGGGCAAGCGTTGTCCGGAATTATTGGGCGTAAAGGGCGTGCAGGCGGTTTCTTAAGTCTGATGTGAAATCTTGTGGCTTAACCACAAGC
+
AFGGGGGGGGGFFGGGGGEFFGFGGGGGGGGGGGF@FGCFFGGGGGGFFGGGG7FGGGGDCCGGGEGFFGGGFGGDEGGGGGGGGGEGGGGGGDFFGGGGGGGGGGGDGGGGGGGGGGGGGGGGGGGGGGGGGGFGGGGGGGGGGGGGGGGGGGGGGGGGGGGGGGGGGGGGG@FFGGFGGGGGCFGGGGGGGGGG8FGGGGFGG>EEGG5:8=8CEGGGGGG=FGFGGGGDFGD=CF?F>DFFGGGGFGGGGD***9@*:/:*777<FF?=FFBFDFG6B:G>FFFDFFFFB0
@M04650:207:000000000-C238N:1:1101:14365:2615 1:N:0:19
ACTCCTACGGGAGGCAGCAGTGGGGAATATTGCACAATGGAGGAAACTCTGATGCAGCAACGCCGCGTGAGCGATGAAGGTCTTCGGATCGTAAAGCTCTGTCTTTAGGGATGATAATGACAGTACCTAAGGAGGAAGCCACGGCTAACTACGTGCCAGCAGCCGCGGTAATACGTAGGTGGCGAGCGTTATCCGGATTTATTGGGCGTAAAGGGAGCGTAGGCGGATACTTAAGTGGGATGTGAAATACTTGGGCTCAACCCGAGTACTGCATTCCAAACTGAGTATCTAG
+
GCFGGGGDF7FGGECCCGGFEE8EGEGGGGGGDCEGGGGFFDFEGGGGG,FCCAEFCFFFFGDEGEGCCFEGGGGGGGGGGGCFGFCGEGCFFGCFFFGGFFCFGFGGFGGG7DGGGGGGGGGGGGGGGFGD@EEFGGGCFGGGCEGGGGGGGGFGGGGGG8FGGGGGGEGGGFGGFGGGGDGGECEGGGGGGFGGEEEGGGGCFFGGGGGGGGGG=DGGGGEGGGDGGFGCF7DFGGFGFGFFDGG:FGFGCF4>)>?=F@CDD3*4BF=FFFF=A2FF@<7?)=FFA665
@M04650:207:000000000-C238N:1:1101:7280:2628 1:N:0:19
ACTCCTACGGGAGGCAGCAGTTGGGAATATTGCACAATGGAGGAAACTCTGATGCAGCAACGCCGCGTGAGCGATGAAGGTCTTCGGATCGTAAAGCTCTTTCTTTAGGGATGATAATGACAGTACCTAAGGAGGAAGCCACGGCTAACTACGTGCCAGCAGCAGCGGTAATACGTAGGTGGCGAGCGTTATCCGGATTTATTGGGCAGAAAGGGAGAGTATGCGGATACTTAAGTTGGAAGTTAAATACTTGAGCTCAACCCGAGTACTGCAATCCAAAACTAGTAACTAG
+
C8FFEEFE:@+6CFEGFCF@6,;CCFEFGGGFFGF-CECFFG>EF,C<@FC<,CFF9EFF<CDCCG+@@B,C+8FFFEGGGGGFF@CE,@,FFGFGGGGG<9EA9,?<,:=E:F,,BE9@F<5:,C,8A=,,5,+@E,F8=F@EEGG?,E<<F=,@FGDEDCC,@,4>@:FCFF7@E8*>9DCBB*4*:*A,CC*11=5C,<3?CFFF*5768*=C***25++2*=5CC>0+/A79**)**20*2::D=*::>*944?@=C5*1.)1377@F**192<<F)(*1***).*1.
@M04650:207:000000000-C238N:1:1101:19136:2688 1:N:0:19
ACTCCTACGGGAGGCAGCAGTAGGGAATCTTCCGCAATGGGCGCAAGCCTGACGGAGCAACGCCGCGTGTGCGAAGAAGGTCTTCGGATCGTAAAGCACTGTTGTTAAGGAAGAATGACAGTAAGGGTCACTATTTACTGTGTGACGGTACTTAACCAGAAAGCCACGGCTAACTACGTGCCAGCAGCCGCGGTAATACGTAGGTGGCAAGCGTTATCCGGAATTATTGGGCGTAAAGCGCGCGTAGGCGGCGAGATAAGTCTGATGTGAAAGCCCCCGGCTCAACCGGGGAGG
+
GGGGGGGGGGGGGGGGGGGGGGGGGGGGGGGGGGGGGGGGFGGGGGGGGGGGGGGGGGGGGGGGGGGGGEGGGGGGGGGGGDFGGGGGGGGGGGGGGGGGGGGGGGGAEGGGGGGGGGCGGFGFGGGGGGGGGEEGGGGGFGGGGGGGGGGGGGGGGGGGGGG?FGFGGGGGGGGGGGGGGGGGGFFGGGGGGGGGGGGGGGGGGGGGGGGGGEEGGGGGGGGG6<?FGFFGFGGEFDFDEGEE5DGGFGGGGGC>>*9=<@DF?7CA?FF?@)>F?9<>325*9?@09EF>9>
@M04650:207:000000000-C238N:1:1101:9166:2696 1:N:0:19
ACTCCTACGGGAGGCAGCAGTGGGGAATATTGGACAATGGGGGGAACCCTGATCCAGCAATACCGCGTGTGTGAAGAAGGCCCTAGGGTTGTAAAGCACTTTTGTGAGGGAGAATGGGATTTAGTGTTAATACCACTAGGTCTTGATGTTACCTCAAGAAAAAGCACCGGCTAACTCCGTGCCAGCAGCCGCGGTAATACGGAGGGTGCAAGCGTTAATCGGAATTACTGGGCGTAAAGGGCGCGTAGGTGGGGATTTAAGTCAGATGTGAAAGCCCCGGGCTCAACCTGGGA
+
GGGGGGGGGGGGGGGGGGGGGGGGGGGGGGGGGGGGGGGGGGGGGGGGGGGGGCGGGGGGGGGGGGGCGGGGGGGGGGGGGGGGGGGGGGGGGGGGGGGFGFG=FFFFGGEGEF:FGGFD:F<B;DDFFGGFGEGG?FGGGFFCCGDGGGGGGGGGGGGGGGGG7CF@EDGCGGFGC:FGGGGGGGGCFGEEEEGGGFGGEEEEGG>E8EGG=GGGGGFGGGGGFFGGGGCGF=<=DGFCBG@BG9<C::CG37*759F?C*:762*-*1@FFFF443DEF>GFF?5:0>>:7
@M04650:207:000000000-C238N:1:1101:19634:2753 1:N:0:19
ACTCCTACGGGAGGCAGCAGTGGGGAATATTGCACAATGGAGGAAACTCTGATGCAGCAACGCCGCGTGAGCGATGAAGGTCTTCGGATCGTAAAGCTCTGTCTTTAGGGATGATAATGACAGTACCTAAGGAGGAAGCCACGGCTAACTACGTGCCAGCAGCCGCGGTAATACGTAGGTGGCGAGCGTTATCCGGATTTATTGGGCGTAAAGGGAGCGTAGGCGGATACTTAAGTGGGATGTGAAATACTTGGGCTCAACCCGAGTACTGCATTCCAAACTGAGTATCTAG
+
GGGGGGGGGGGGGGGGGGGGGGGGGGGGGGGGGGGGGGGGGGGGGGGGGGGGGGGGGGGGGGGGGGGGGGGGGGGGGGGGGGGGGGGGGGGGGGGGGGGGGGGGGGGGGGGGGGGGGGGGGGGGGGGGGGGGGGGGGGGGGGGGGGGGGGGGGGGGGGGGGGGGGGGGGGGGGGGGGGGEGGGGGGGGGGGGGGGGGGGFFGGGGGGGGEECGGGGGGGGGGGGGGCGGGGDFGGGGGFGFDFFGGG7@FFGGGGF:FFFGFGGBDG??FFF?@F?<BG?FFGFFFB9AFFF
@M04650:207:000000000-C238N:1:1101:10703:2755 1:N:0:19
ACTCCTACGGGAGGCAGCAGTGGGGAATATTGCACAATGGAGGAAACTCTGATGCAGCAACGCCGCGTGAGCGATGAAGATCTTCGGATCGTAAAGCTCTGTCTTTAGGGATGATAATGACAGTACCTAAGGAGGAAGCCACGGCTAACTACGTGCCAGCAGCCGCGGTAATACGTAGGTGGCGAGCGTTATCCGGATTTATTGGGCGTAAAGGGAGCGTAGGCGGATACTTAAGTGGGATGTGAAATACTTGGGCTCAACCCGAGTACTGCATTCCAAACTGAGTATCTAGCG
+
FGGFFGGGGGGGGGGGGGGGGGGGGGGGGGGGGFGGGGGGGGGGGGGGGGGGCGFGGGG@FGGGGGGGGGGGGGGD<FCF9EFGGGGGGGEGGGGGGGDGFGGGGGGGGGGGDFEFGGGAFGGGGGGGGGFD9FGGGGGGGCFFGGCCFGGGGGCGGFGGGGGGGGGGGGGGGCGGGGGGFFGGGGGGEGDFGGGC*B8FC9AFGGGG>E5FGGGGGG:D5DEGEE:5EGC?6FCA>FFC:CF4C7C7@FFFFF*77F@=FFD<>5*4F46@?F=B<A*=><CBFFF2)*96)(
@M04650:207:000000000-C238N:1:1101:11246:2782 1:N:0:19
ACTCCTACGGGAGGCAGCAGTGGGGAATATTGCACAATGGGCGCAAGCCTGATGCAGCCATGCCGCGTGTATGAAGAAGGCCTTCGGGTTGTAAAGTACTTTCAGCGAGGAGGAAGGTGTTGAGGTTAATAACCTCAGCAATTGACGTTACTCGCAGAAGAAGCACCGGCTAACTCCGTGCCAGCAGCCGCGGTAATACGGAGGGTGCAAGCGTTAATCGGAATTACTGGGCGTAAAGCGCACGCAGGCGGTCTGTCAAGTCGGAGGTGAAATCCCCGGGCTCAACCTGGGAAC
+
FGGGGGGGGGGGGGGGGGGGGGGGGGGGGGGGGGGGGGGGGGGGGGGGGGGGGGGGGGGGGGGGGGGGGGGGGGFGGGGGGGGGGGGGGGGGGGGGGGGGGGGFEFEGGGGDGGGGGFGGGGCGGGFGGBFGC@?FGGGFG<DGGGGGGGGGGGGCGGFFGGGGGGGGGGGGGGGGGGFGGGCFF<8D7EGGGEG8EGCFEGGEGBEGCFGFGGE=FGFFCGC=@?C9FGGGEEGC>F?<>G3BG<DDB<>)C3CFFFFFCBDG:)9?FFFFF*9),2CE@;5?FFF0:F3?74
@M04650:207:000000000-C238N:1:1101:8356:2835 1:N:0:19
ACTCCTACGGGAGGCAGCAGTGGGGAATATTGCACAATGGAGGAAACTCTGATGCAGCAACGCCGCGTGAGCGATGAAGGTCTTCGGATCGTAAAGCTCTGTCTTTAGGGATGATAATGACAGTACCTAAGGAGGAAGCCACGGCTAACTACGTGCCAGCAGCCGCGGTAATACGTAGGTGGCGAGCGTTATCCGGATTTATTGGGCGTAAAGGGAGCGTAGGCGGATACTTAAGTGGGATGTGAAATACTTGGGCTCAACCCGAGTACTGCATTCCAAACTGAGTATCTAG
+
GGGGGGGGGGGGGGGGGGGGGGGGGFGGGGGGGGGGGGGGGGGGGGGGGGGGGGGGGGGGGGGGGGGGGGGGGGGGGGGGGFFGGGGGGGGGGGGGGFGGGGGGGGGGGGGGGG9?FGGGGGGFGGGGGGGGGGGGGGGG88FFGGGGGGAFCECGGGGGFGGGGGGGGGGGGGGFFGGFGGGGGGGG=E8C?FGG*8E9?FC9CFGG8E=CCFGEGGCDCC5?EGGEGGG??FC:CCFG?DFFG*?*9>C*:9<>>FFFCF57>CC<FFFF=F=6<>F?FFG*;@=4>7BF
@M04650:207:000000000-C238N:1:1101:17924:2842 1:N:0:19
ACTCCTACGGGAGGCAGCAGTGGGGAATATTGCACAATGGAGGAAACTCTGATGCAGCAACGCCGCGTGAGCGATGAAGGTCTTCGGATCGTAAAGCTCTGTCTTTAGGGATGATAATGACAGTACCTAAGGAGGAAGCCACGGCTAACTACGTGCCAGCAGCCGCGGTAATACGTAGGTGGCGAGCGTTATCCGGATTTATTGGGCGTAAAGGGAGCGTAGGCGGATACTTAAGTGGGATGTGAAATACTTGGGCTCAACCCGAGTACTGCATTCCAAACTGAGTATCTAG
+
GGGGGGGGGGGGGGGGGGGGGGGGGGGGGGGGGGGGGGGGGGGGGGGGGGGGGGGGGGGGGGGGGGGGGGGGGGGGGGGGGGGGGGGGGGGGGGGGGGGGGGGGGGGGGGGGGGGGGGGGGGGGGGGGGGGGGGGGGGGGGGGGGGGGGGGGGGGGGGGGGGGGGGCGGGDGCGGGGGGGGGGGGGGGGGGGGGGGGGCFFGGGGGGGGCGGGDGGGGGGGGGGGGGGGGGGFGFGGGFGFDFFGGGGFGGGFFC:FFFFGFGGFGG?FFFFFFFF29F?FAGFF??)69@<
@M04650:207:000000000-C238N:1:1101:13112:2849 1:N:0:19
ACTCCTACGGGAGGCAGCAGTGGGGAATATTGCACAATGGGCGCAAGCCTGATGCAGCCATGCCGCGTGTATGAAGAAGGCCTTCGGGTTGTAAAGTACTTTCAGCGAGGAGGAAGGTGTTGTGGTTAATAACCGCAGCAATTGACGTTACTCGCAGAAGAAGCACCGGCTAACTCCGTGCCAGCAGCCGCGGTAATACGGAGGGTGCAAGCGTTAATCGGAATTACTGGGCGTAAAGCGCACGCAGGCGGTCTGTCAAGTCGGATGTGAAATCCCCGGGCTCAACCTTGGAAC
+
GGGGGGGGGGGGGGGGEFFFGGGGGDGFGGGGGGGCFGGGGGGGECFFGGGFFCGGGGGGGDEGEGEGGGGFEAFGFFGGGGGGGGGGGGGGGGGGGGGGGGGGGGG7BF7FCEFGDGGGGGGGGGGGGGGGGGGGGFFGGGGGGGGGGGGGGGDEGGCCFGGGGGGGECGCEGGGFGGGGGFFFCCFGGGGDGEGGCGGCC8CGG5CCFCEGEEGCDFG*/;FGGGGFGCF5=D5FFFDEDFFD<<CBDGGDGGFF*9*C=D38D3:??4@@F@?B2D3>2C*9754)=:))(
@M04650:207:000000000-C238N:1:1101:18241:2854 1:N:0:19
ACTCCTACGGGAGGCAGCAGTGGGGAATATTGCACAATGGGCGCAAGCCTGATGCAGCCATGCCGCGTGTATGAAGAAGGCCTTCGGGTTGTAAAGTACTTTCAGCGAGGAGGAAGGTGTTGTGGTTAATAACCGCAGCAATTGACGTTACTCGCAGAAGAAGCACCGGCTAACTCCGTGCCAGCAGCCGCGGTAATACGGAGGGTGCAAGCGTTAATCGGAATTACTGGGCGTAAAGCGCACGCAGGCGGTCTGTCAAGTCGGATGTGAAATCCCCGGGCTAAACCGGGGAA
+
GGGGFFFFGGGDGGGGGG8FFGGGGEGGFGGGFGGFFGGGFGGGGGGGGGGGGGGGGGGEGGGGGGGGGEGCEFGCFFFFGGGGGGEGGEGGGGGGGGGGGGGGGGGGGGFEGEFGGEGGGGGGGGGGGGGGGGGGGGGGGGCFGFFFGFGGFEGGGGFFGFGGGGGGGGEEFEFFGG:<1BFFGGGGGGEGGEEGFGGFGEGGGGG*<9EGGGEGCCFGGDG5CGGF+7:5@*>5CFFDFGB5CCGC:DGD5DDF?F*6A8CGF<)4BFF6BB@F6;3:7(*0=@:(,>)31
@M04650:207:000000000-C238N:1:1101:23013:2858 1:N:0:19
ACTCCTACGGGAGGCAGCAGTGGGGAATATTGCACAATGGAGGAAACTCTGATGCAGCAACGCCGCGTGAGCGATGAAGGTCTTCGGATCGTAAAGCTCTGTCTTTAGGGATGATAATGACAGTACCTAAGGAGGAAGCCACGGCTAACTACGTGCCAGCAGCCGCGGTAATACGTAGGTGGCGAGCGTTATCCGGATTTATTGGGCGTAAAGGGAGCGTAGGCGGATACTTAAGTGGGATGTGAAATACTTGGGCTCAACCCGAGTCCTGCATTCCAAACTGAGTATCTAG
+
GGGGGGGGGGGEGGGGGGGGGGGGGGGGGGGGGGGFGGGGGGGGGGGGGGGGGGGGGGGGGGGGGGGGGGGGGGGGGGGGGGGGGGGGGGGGGGGGGGGGGGGGGGGGGGGGGGGGGGGGGGGGGGGGGGGGGGGGGGGGGGGGGGGGGGGGGGFGGGGGGGGGGGGGGGGCFGGGGGGGGGGGGDGGGGGGGGGGEGGGGGGGGGDEGGGFGGDGGGGGEDGGGGEDEGGGFGGGGGFCFCFFFGCFFGGGGGGF:FFFFFGC)>FBFFFF5FFFF9F?FFGFFFFD4==>
@M04650:207:000000000-C238N:1:1101:16188:2878 1:N:0:19
ACTCCTACGGGAGGCAGCAGTAGGGAATCTTCCGCAATGGGCGAAAGCCTGACGGAGCAACGCCGCGTGAGTGATGAAGGTCTTAGGATCGTAAAACTCTGTTGTTAGGGAAGAACAAATTTGTTAGTAACTGAACAAGTCTTGACGGTACCTAACCAGAAAGCCACGGCTAACTACGTGCCAGCAGCCGCGGTAATACGTAGGTGGCAAGCGTTATCCGGAATTATTGGGCGTAAAGCGCGCGTAGGCGGTTTCTTAAGTCTGATGTGAAAGCCCACGGCTCAACCGTGGAGG
+
GGGGGGGGGGGGGGGGGEFGEFCGGGFGCFGGGGGGGGGGGGGGGGGGFGGGAFGGGGGFGGCFGGGGGGGAFGDGGGGGGGGFGGGGGGGGGGGGGGGGGGGFGFCFDDFFFGGGGGGGGGGGDFGGGGGGGFCFGFGGGGGFGGGGGGGGGGGGGGGFFFGGFC@FGGGGFGGGGGGGGGGGGGGCFGG7E:CEFGGGGGGGGGGGGGGFGGC=FDGGCDCFGGGGFGCFFG3EFFFDDGD3CCGDFC<)>D>F4@=FF=CFFFF9*=FFFFFF?BC@B>3?654247>1<B
@M04650:207:000000000-C238N:1:1101:22383:2925 1:N:0:19
ACTCCTACGGGAGGCAGCAGTAGGGAATCTTCCACAATGGACGAAAGTCTGATGGAGCAACGCCGCGTGAGTGATGAAGGTTTTCGGATCGTAAAACTCTGTTGCGAGGGAAGAACAAGTATGAGAGTAACTGCTCATACCTTGACGGTACCTCGTTAGAAAGCCACGGCTAACTACGTGCCAGCAGCCGCGGTAATACGTAGGTGGCAAGCGTTGTCCGGAATTATTGGGCGTAAAGCGCGCGCAGGCGGCCTTTTAAGTCTGATGTGAAAGCCCACGGCTTAACCGTGGA
+
GGGGGGGGGGGGGGGGGGGGGGGGGGGGGGGGGGGGGGGGGGCFGFGGGGGGFFGGGGFGGGGGGGGGGGGGGGCFG9FGGGGGGGGCBFGFDGGGGGGFGGGFGCCFGGGGG@FAEFGGGGFGG?FGFGGGGGGGGGGGGGGGCFEGGGGGGGGFFGGGGGGGGFCC@EGE,3EEGEDGGGCFGGGGGGEGGCCGGGGGGGGGGFGGE9=CEEEEGG7C=D2>GFGGGCFGEGGGFGFGF<:DGDCD>GGGG3>?B=:=FFG7=DF4*7*7B@@F0:3)<>36=F?>F4>3
@M04650:207:000000000-C238N:1:1101:15730:2937 1:N:0:19
ACTCCTACGGGAGGCAGCAGTGGGGAATATTGCACAATGGGCGCAAGCCTGATGCAGCCATGCCGCGTGTATGAAGAAGGCCTTCGGGTTGTAAAGTACTTTCAGCGAGGAGGAAGGTGCTGTGGTTAATAACCGCAGCAATTGACGTTACTCGCAGAAGAAGCACCGGCTAACTACGTGCCAGCAGCCGCGGTAATACGTAGGTGGCAAGCGTTGTTCGGAATAACTGGGCGTAAAGGATGCGTAGGCGGTTACATAAGTTATGTGTTAAATATATAGGCTTAACCTGTAGA
+
GGGGGGGGGGGGGGGGGGGGGGGGGGGGGGGGGGGGGGGGGGGGGGGGGGGGGGGGGGGGGGGGGGGGGGGGGGGGGGGGGGGCFGGGFGGGGGGGGGGGGGGGGGGGGGGGGGGGGGGGGGGGGGGGGGGGGGGGGGGGGGGGGGGGGGGGGGGGGGGGGGGGGGGGGGGDGGGGGGGGFGGGGGGGFGGGGGGGGGGFG?CGGGFGGGGGGGGGEGGGEGDGCFGGGGGG@EGEFFFGFG>DDGDD@DG<DGFFFFFFF=FGFGG>FFFFFFFFF<C4?>GFB47<77@2A
@M04650:207:000000000-C238N:1:1101:22657:2955 1:N:0:19
ACTCCTACGGGAGGCAGCAGTGGGGAATATTGCACAATGGAGGAAACTCTGATGCAGCAACGCCGCGTGAGCGATGAAGGTCTTCGGATCGTAAAGCTCTGTCTTTAGGGATGATAATGACAGTACCTAAGGAGGAAGCCACGGCTAACTACGTGCCAGCAGCCGCGGTAATACGTAGGTGGCGAGCGTTATCCGGATTTATTGGGCGTAAAGCGCGCGTAGGCGGTTTCTTAAGTCTGATGTGAAAGCCCACGGCTCAACCGTGGAGGGTCATTGGAAACTGGGGAACTTG
+
GGGGGGGGGGGGGGGGGGGGGGGGGGGGGGGGGGGGGGGGGGGGGGGGGGGGGGGGGGGGGGGGGGGGGGGGGGGGGGGGGGGGGGGGGGGGGGGGGGGGGGGGGGGGGGGGGGGGGGGGGGGGGGGGGGGGGGGGGDFGGGGGGGGGGGGGGGGGGGGGGGGGGGGGGGGGGGG@FGGFGGGGGGGGGGGGGGGGGCEGGGGGGGGGGGGGGGGGGGGDEGGGGGEGGFGGFGGCC:676CF?CCFGFC<GGGGFFFFFGFGD>D94@>)7>6=772FF@47?>B522@4)
@M04650:207:000000000-C238N:1:1101:9496:3051 1:N:0:19
ACTCCTACGGGAGGCAGCAGTGGGGAATATTGCACAATGGAGGAAACTCTGATGCAGCAACGCCGCGTGAGCGATGAAGGTCTTCGGATCGTAAAGCTCTGTCTTTAGGGATGATAATGACAGTACCTAAGGAGGAAGCCACGGCTAACTACGTGCCAGCAGCCGCGGTAATACGTAGGTGGCGAGCGTTATCCGGATTTATTGGGCATAAAGGGAGCGTAGGCGGATACTTAAGTGGGATGTGAAATACTTGGGCTCAACCCGAGTACTGCATTCCAAACTGAGTATCTAG
+
GGGGGGGGGGGGGGGGGGGGGGGGGGGGGGGGGGGGGGGGGGGGGGGGGGGGGGGGGGGGGGGGGGGGGGGGGGGGGGGGDGGGGGGGGGGGGGGGGGGGGGGGGGGGGGGGGGGGGGGGGGGGGGGGGGGGGGGGGGGGGGGGGGGGGGGGGGFGGGGGGGGGGGGGGGGGGGGGGGGGGGGGGGGGGGGGGFEGGGCGFGGGGGGGFFGGGGGGGDDDGGDGGGGGDGGGFGGEGG:4?GFFGGGCFGFGGFGFFF@FFFGGBGGFFF?FFFF=AFGFFFG?@FF<AFFF
@M04650:207:000000000-C238N:1:1101:17352:3171 1:N:0:19
ACTCCTACGGGAGGCAGCAGTGGGGAATATTGCACAATGGAGGAAACTCTGATGCAGCAACGCCGCGTGAGCGATGAAGGTCTTAGGATCGTAAAGCTCTGTCTTTAGGGATGATAATGACAGTACCTAAGGAGGAAGCCACGGCTAACTACGTGCCAGCAGCCGCGGTAATACGTAGGTGGCGAGCGTTATCCGGATTTATTGGGCGTAAAGGGAGCGTAGGCGGATACTTAAGTGGGATGTGAAGTACTTGGGTTCAACCCGAGTACTGCATTCCAAAACGAGTATGTAG
+
FGGGGGGGGGGGGGGGGGGGGGGGGGGGGGGGCCGGGGGGF<FFGG8CFGGGDEEGGGGGGGGGGGGGGGCAFG6CEGGGGGGGGGGGG,BFGFGFFGGGCG<EFECFGGG8F8AFCFGGFGG?AF9,A=<E==FGFADDFD:C>=FFGGFFG><++EFGGGGGGGGG*>*@DFE>9>F,4DFE:CEE7C=7;FEE>1*+591<EGCC*:7=GFGG5DDG8D86:=5CECE?8A:<*97*9C6BCF**10*?CC7))796<575>3*,94BB*9?=):F*)().00.))1*6
@M04650:207:000000000-C238N:1:1101:7732:3200 1:N:0:19
ACTCCTACGGGAGGCAGCAGTGGGGAATATTGCACAATGGAGGAAACTCTGATGCAGCAACGCCGCGTGAGCGATGAAGGTCTTCGGATCGTAAAGCTCTGTCTTTAGGGATGATAATGACAGTACCTAAGGAGGAAGCCACGGCTAACTACGTGCCAGCAGCCGCGGTAATACGTAGGTGGCAAGCGTTGTCCGGATTTATTGGGCGTAAAGCGAGCGCAGGCGGTTTCTTAAGTCTGATGTGAAAGCCCCCGGCTCAACCGGGGAGGGTCATTGGAAACTGGGAGACTTG
+
GGGGGGGGGGGGGGGGGGGGFGGGGGEGGGGGGGGFGGGGGCECFFGGGGGGFGGFFGGGGGGGGGGGGGGGGGGGGGGGGGGGGGGGGGGGGGGFGGGGGGGGGGGGGGGGGGGGGGGGGGGGGGGGGGFGGGGGGGGGGFGGGGGGGGGGGGGGCFGFFGGGGGGGGG*D@FFEGGGGGGGGGGFEEGDEFGEDGGCC+5ACFGGGGGGGGGDCEGDGDGGG=E=ECGGGFGGGGFFC=FFFFFGG4<3DDDC>@;@FG4DGFG725)75>@FFD<GFFF7)>@D::F42
@M04650:207:000000000-C238N:1:1101:23561:3210 1:N:0:19
ACTCCTACGGGAGGCAGCAGTGGGGAATATTGCACAATGGGCGCAAGCCTGATGCAGCCATGCCGCGTGTATGAAGAAGGCCTTCGGGTTGTAAAGTACTTTCAGCGAGGAGGAAGGTGCTGTGGTTAATAACCGCAGCAATTGACGTTACTCGCAGAAGAAGCACCGGCTAACTCCGTGCCAGCAGCCGCGGTAATACGGAGGGTGCAAGCGTTAATCGGAATTACTGGGCGTAAAGCGCACGCAGGCGGTCTGTCAAGTCGGATGTGAAATCCCCGGGCTCAACCTGGGAAC
+
GGGGGGGGGGGGGGGGGGGGFGGGGGGGGGGGGGGGGGGGFFGGGGGGGGGGGGGGGGGGGGGGGGGGG@FGGGGGGGGGGGGGGGGGGGGGGGGGGGGGGGGGGGGGGGGGGGGGGGGGGGGGG@EFGGGGGGGGGGGGGGGGGGGGGGGGGGCFGGGGGGGFGGGGGGGGGGGGGGCGGGGGGGGGGGGGGGGGGGGGGGGGGGGGCGGGGGGGGGGGGGEGGGGGGGG=@GGEGGFG3D:D<DGGFGGGDC46@FFFGFGGFGD(==BFFFFFBFGFF(9?@FF:?:>BF,
@M04650:207:000000000-C238N:1:1101:22423:3296 1:N:0:19
ACTCCTACGGGAGGCAGCAGTGGGGAATATTGCACAATGGAGGAAACTCTGATGCAGCAACGCCGCGTGAGCGATGAAGGTCTTCGGATCGTAAAGCTCTGTCTTTAGGGATGATAATGACAGTACCTAAGGAGGAAGCCACGGCTAACTACGTGCCAGCAGCCGCGGTAATACGTAGGTGGCGAGCGTTATCCGGAATTATTGGGCGTAAAGGGAGCGTAGGCGGATACTTAAGTGGGATGTGAAATACTTGGGCTCAACCCGAGTACTGCATTCCAAACTGAGTATCTAG
+
GGGGGGGGGGGGGGEGGGGGGGGGDFGGFGGFGGGGGGGGGGGCFGGGGGGGGGEFGGGFGGGGGGGGGGGGGGGGGGGGGFGGGGGGGGGGGGGGGGGGGGF9FGFGDGGFDFGFEA,F<FGEGEDFGG,89FFDG,B><83CFEGFDFGF7@8DGGGCGGGCGGEGG8F@FG899D7@CBEGCEGD:5/2;C888*1+59<EDDFE5C=5CG555D7987*</7*>7>9:@C><C>4/9C9@CF*:@DCC7CD4>FF@6><DEGG0*9*0=B4@9>G=>ACF69@<<F4-
@M04650:207:000000000-C238N:1:1101:16068:3331 1:N:0:19
ACTCCTACGGGAGGCAGCAGTGGGGAATATTGCACAATGGAGGAAACTCTGATGCAGCAACGCCGCGTGAGCGATGAAGGTCTTCGGATCGTAAAGCTCTGTCTTTAGGGATGATAATGACAGTACCTAAGGAGGAAGCCACGGCTAACTACGTGCCAGCAGCCGCGGTAATACGTAGGTGGCGAGCGTTATCCGGATTTATTGGGCGTAAAGGGAGCGTAGGCGGATACTTAAGTGGGATGTGAAATACTTGGGCTCAACCCGAGTACTGCATTCCAAACTGAGTATCTAG
+
GGGGGGGGGGGGGGGGGGGGGGGGGGGGGGGGGGGGGGGGGGGGGGGGGGGGGGGGGGGGGGGGGGGGGGGGGGGGGGGGGGGGGGGGGGGGGGGGGGGGGGGGGGGGGGGGGGGGGGGGGGGGGGGGGGGGGGGGGGGGGFGGGGGGGGGGGGGGGGGGGGGGGGGGGGGGFGGGGGGGGGFGGGGGGGCBFEEDCGGFGGGGGGDEEGGGGGGFGGDDGGGCCGGGGGFD6CGF77>CFD?BGGFF=>DFFGGFF:@FGFGGECGFFFFFFFFF<BGFFFGFFBFFFFFF
@M04650:207:000000000-C238N:1:1101:8659:3352 1:N:0:19
ACTCCTACGGGAGGCAGCAGTGGGGAATATTGCACAATGGAGGAAACTCTGATGCAGCAACGCCGCGTGAGCGATGAAGGTCTTCGGATCGTAAAGCTCTGTCTTTAGGGATGATAATGACAGTACCTAAGGAGGAAGCCACGGCTAACTACGTGCCAGCAGCCGCGGTAATACGTAGGTGGCGAGCGTTATCCGGATTTATTGGGCGTAAAGGGAGCGTAGGCGGATACTTAAGTGGGTTGTGAAATACTTGGGCTCAACCCGAGTACTGCATTCCAAACTGAGTCTCTAG
+
GGGGGGGGGGGGGGGGGGGGGGGGGGGGGGGGAFGGGGGGFGGGGGGDGGGGGCGGGGCGEGGGGGGGGDGEFGEFGGGGGGGGGGGGGCGGGGGGGCGGFGC?AFGGGGGGGG95?ACGFF@85C<<F,E=FFFGDFG@D>@F7FCFA@FGGD<D>FG?F@BFCC8FG8F;FGG2?DEFE:>B*/=848*=EC853:8B?F9<BCEG8CC5C?>FC<DDGC8<:5*:*2<9@:>92>:75C>7*??7*2::76C:4@FF?@*9@CFFF=F6497@B<:07AFB61*)69*-
@M04650:207:000000000-C238N:1:1101:24099:3392 1:N:0:19
ACTCCTACGGGAGGCAGCAGTGGGGAATATTGCACAATGGAGGAAACTCTGATGCAGCAACGCCGCGTGAGCGATGAAGGTCTTCGGATCGTAAAGCTCTGTCTTTAGGGATGATAATGACAGTACCTAAGGAGGAAGCCACGGCTAACTACGTGCCAGCAGCCGCGGTAATACGTAGGTGGCGAGCGTTATCCGGATTTATTGGGCGTAAAGGGAGCGTAGGCGGATACTTAAGTGGGATGTGAAATACTTGGGCTCAACCCGAGTACTGCATTCCAAACTGAGTATCTAG
+
GGGGGGGGGGGGCE@FEGGGCEGGEGGGFGGGGGGGGGGFDEFGGGGGGGGGFGGGGGGGFFGGGGGFGGGGGGGGGGGGGGGGGGEGDGGGGGGGGFGGGGG9FEFFGGGFEGGFFGGGGFGGGGAGGGGGGGGGGGGGGGGGGGGFFGGG7@FGFGG7>FGGGEEECEFGGGGGGGGGCDGCCE>BECG7C;CE5B8CCFFFEF5EGE5CFGGFEDGDGGGFEE555CFCFGG<CC496C<F7CFF?FGGFFGF>396*7DG>CF?FF=@FF46<4C*)5>?/9=).9=)
@M04650:207:000000000-C238N:1:1101:20882:3392 1:N:0:19
ACTCCTACGGGAGGCAGCAGTAGGGAATCTTCCGCAATGGACGAAAGTCTGACGGAGCAACGCCGCGTGAGTGATGAAGGTCTTCGGATCGTAAAACTCTGTTGTTAGGGAAGAACAAGTACCGTTCGAATAGGGCGGCACCTTGACGGTACCTAACCAGAAAGCCCCGGCTAACTACGTGCCAGCAGCCGCGGTAATACGTAGGGGGCGAGCGTTGTCCGGAATTATTGGGCGTAAAGCGCGCGCAGGCGGTCTTTTAAGTCTGATGTGAAAGCCCACGGCTTAACCGTGGA
+
GGGGGGGGGGGGGGGGGGGGGGGGGGGGGGGGGGGGGGGGGGGGGGGGGGGGGGGGGGGGGGGGGGGGGGGGGGGGGGGGGGGGGGGGGGGGGGGGGGGGGGGGGGGGGGGGGGGGGGGGGGGGGGGGGGGGGGGGGGGGGGGGGGGGGGGGGGGGGGGGGGGGGGGGGGGGGGGGGGGGGGGGGGGGGGGGGGGGGGGGGGGGGGGGGGGGGGEGEGGGGGG5FFGGFGGGFGGGGGFGFGFFGGGDDGGGDGD4==FFGFGC6CFBFFF=BFF::?D>BFCBFFFFFEFF<
@M04650:207:000000000-C238N:1:1101:15639:3406 1:N:0:19
ACTCCTACGGGAGGCAGCAGTGGGGAATATTGCACAATGGAGGAAACTCTGATGCAGCAACGCCGCGTGAGCGATGAAGGTCTTCGGATCGTAAAGCTCTGTCTTTAGGGATGATAATGACAGTACCTAAGGAGGAAGCCACGGCTAACTACGTGCCAGCAGCCGCGGTAATACGTAGGTGGCGAGCGTTATCCGGATTTATTGGGCGTAAAGGGAGCGTAGGCGGATACTTAAGTGGGATGTGAAATACTTGGGCTCAACCCGAGTACTGCATTCCAAACTGAGTATCTAG
+
GGGGGGGGGGGGGGGGGGGGGGGGGGGGGGGGGGGGGGGGGGGGGGGGGGGGGGGGGGGGGGGGGGGGGGGGGGGGGGGGGGGGGGGGGGGGGGGGGGGGGGGGGGGGGGGGGGGGGGGGGGGGGGGGGGGGFGGGGGGGGGGGGGGGGGGGGGGGGGFFGGGGGGGGGGGGGGGGGGGGGGGGGGGGGGGGGGGGGGDFFFGGGGGGCEGGGGGGGGGGDDGGGGGGGGFFFDGFGGFGFG?FF7CCFGGFGGGFF>FF?:DDFGF?FFFFFFFFFFG?3AFFF?FDF8=<
@M04650:207:000000000-C238N:1:1101:7462:3430 1:N:0:19
ACTCCTACGGGAGGCAGCAGTGGGGAATATTGCACAATGGAGGAAACTCTGATGCAGCAACGCCGCGTGAGCGATGAAGGTCTTCGGATCGTAAAGCTCTGTCTTTAGGGATGATAATGACAGTACCTAAGGAGGAAGCCACGGCTAACTACGTGCCAGCAGCCGCGGTAATACGTAGGTGGCGAGCGTTATCCGGATTTATTGGGCGTAAAGGGAGCGTAGGCGGATACTTAAGTGGGATGTGAAATACTTGGGCTCAACCCGAGTACTGCATTCCAAACTGAGTATCTAG
+
GGGGGGGGGGGGGGGGGGGGGGGGGGGGGGGGGGGGGGGGGGGGGGGGGGGGGGGGGGGGGGGGGGGGGGGGGGGGFGGGGGGGGGGGGGGGFGGGGGGGGGGGGCFGGGGGDGGFFGGGFGGGGGGGGGGGFGGGGGGFGGGGGG@GGGGGGGGGGGGGGGGGEGGDFEF;FGF9@FC<FGGGGGGGGGGGEGGGD8E+?<CBFGGGCEEDCGEGGGGGGDGGD:>EEGCCFGFFDF49<DFFGGGGFGGGGGGFFFFFGF35>DGB?77*1@6=94>4)-:F?=7>AFFF
@M04650:207:000000000-C238N:1:1101:10611:3448 1:N:0:19
ACTCCTACGGGAGGCAGCAGTGGGGAATATTGCACAATGGAGGAAACTCTGATGCAGCAACGCCGCGTGAGCGATGAAGGTCTTCGGATCGTAAAGCTCTGTCTTTAGGGATGATAATGACAGTACCTAAGGAGGAAGCCACGGCTAACTACGTGCCAGCAGCCGCGGTAATACGTAGGTGGCGAGCGTTATCCGGATTTATTGGGCGTAAAGGGAGCGTAGGCGGATACGTAAGTGGGATGTGAAATACTTGGGTTCAACCCGATTACTGCATTCCAAACTGAGAATATGA
+
FEDFGGG@@FEGGGDGGGGGFECCCFGGGGGGCGGGE,CCC<C:EFCFFGGGGFGGGCGG,@FG@C@F@F@FFGGGGFDECFAE<FC7F:EEFEDFA<FCAAB5C,?FD=@ECF<FA<<,AFGF<FE<E,?F9FFEGGC,A>+@=+C<>DFD7F<D@><+@D@<@GCEEGCFGGFFFFG;9EC*4CCG:EGC9<CE*=1>C97C@5*=1=/*<+18*95)A71+*:*>:**29:<+*2>/?C770?*:9:CGC*7)8)9@GF*9>)*270*64=?4<A:0<AFB)*024**)
@M04650:207:000000000-C238N:1:1101:24408:3484 1:N:0:19
ACTCCTACGGGAGGCAGCAGTGGGGAATATTGCACAATGGGCGCAAGCCTGATGCAGCCATGCCGCGTGTATGAAGAAGGCCTTCGGGTTGTAAAGTACTTTCAGCGAGGAGGAAGGTGCTGTGGTTAATAACCGCAGCAATTGACGTTACTCGCAGAAGAAGCACCGGCTAACTCCGTGCCAGCAGCCGCGGTAATACGGAGGGTGCAAGCGTTAATCGGAATTACTGGGCGTAAAGCGCACGCAGGCGGTCTGTCAAGTCGGATGTGAAATCCCCGGGCTCAACCTGGGAAC
+
GGGGGGGGGGGGGGDGGGGGGGGGGGGFFGGGGGFFGGGGGGG>GGGGGGGGGGFGGGGGGGGGGGGGGGGGGGGGGGGGGEGGGGGGEEGGFGGGGGFGFGGGGGGGGDGGGGGGGGG8FFGFGFGGGGGGFGGGGGGGGCCFGGDFGGG9FGGGGGGGGFGGGGGGGEEEGGGGGGGGDDFCC6CFFEGGGCGGGG9BECEEGEGGGGGCG/?EEGGGGGEGGGGGGGGGFE):5CFGBCBE3>DDFGG5C5C964@FCFGGE3C:?FFFFF<F63<>EFDF?55:?@F:?4
@M04650:207:000000000-C238N:1:1101:12694:3489 1:N:0:19
ACTCCTACGGGAGGCAGCAGTGGGGAATATTGCACAATGGAGGAAACTCTGATGCAGCAACGCCGCGTGAGCGATGAAGGTCTTCGGATCGTAAAGCTCTGTCTTTAGGGATGATAATGACAGTACCTAAGGAGGAAGCCACGGCTAACTACGTGCCAGCAGCCGCGGTAATACGTAGGTGGCGAGCGTTATCCGGATTTACTGGGCGTAAAGGGAGCGTAGGCGGATGATTAAGTGGGATGTGAAATACCCGGGCTCAACTTGGGTGCTGCATTCCAAACTGGTTATCTAG
+
GGGGGGGGGGGFGGGGGGGGGGGGGGGGGGGGGGGGGGGGGGGGGGGGGGGGGGGGGGGGGGGGGGGGGGGGGGGGGGGGGGGGGGGGGGGGGGGGGFGGGEG9FGGGGGGGGGGGGGGGGGGGGGGGGGGGGGGGGGGGGGGGG=FGGFGGGGGGGGGFGGGCGGGGGGGGGGGGGGGGGGGGGGGGGGGGGGGGDEEGGGEGGGGGGGGGGGGGGGGGGGGGGGDDGGC?@<FGGGFGFDFFGGGG?CCFGGGE))96A*>C@>58DFFFFFFFAFG=@2C?/7=>DF?A
@M04650:207:000000000-C238N:1:1101:23894:3514 1:N:0:19
ACTCCTACGGGAGGCAGCAGTAGGGAATCTTCGGCAATGGACGAAAGTCTGACCGAGCAACGCCGCGTGAGTGAAGAAGGTTTTCGGATCGTAAAACTCTGTTGTTAGAGAAGAACAAGGATGAGAGTAAAATGTTCATCCCTTGACGGTATCTAACCAGAAAGCCACGGCTAACTACGTGCCAGCAGCCGCGGTAATACGTAGGTGGCAAGCGTTGTCCGGATTTATTGGGCGTAAAGCGAGCGCAGGCGGTTCTTTAAGTCTGATGTGAAAGCCCCCGGCTCAACCGGGG
+
GGGGGGGGGGGGGGGGGGGGGGGGGGGGGGGGGGGGGGGGGGGFGGGGGGGGGGGGGGGGGGGGGGGGGGGGGGGGGGGGGGGGGGGGGGGGGGGGGGGGGGGGGGGGGGGGGGGGGGGGGGGGGGGGGGGGGGGGGGGGGGGGGGGGGGGGGGGGGGGGGFGGGGGGGGGGGGGGGGGGGGGGGGGGGGGGGGGGGGGGGGGGGGGGGGGFGGEGGGGGGG?E5CGGGFGGFGGGGGFGFGFEGGGGEGGGDGDFFFFFGFGGF7>AFFF?FFFF<?GFFFCBF?5?BFF>
@M04650:207:000000000-C238N:1:1101:16102:3520 1:N:0:19
ACTCCTACGGGAGGCAGCAGTGGGGAATATTGCACAATGGGCGCAAGCCTGATGCAGCCATGCCGCGTGTATGAAGAAGGCCTTCGGGTTGTAAAGTACTTTCAGCGAGGAGGAAGGTGCTGTGGTTAATAACCGCAGCAATTGACGTTACTCGCAGAAGAAGCACCGGCTAACTCCGTGCCAGCAGCCGCGGTAATACGGAGGGTGCAAGCGTTAATCGGAATTACTGGGCGTAAAGCGCACGCAGGCGGTCTGTCAAGTCGGATGTGAAATCCCCGGGCTCAACCTGGGAAC
+
GGGGGGGGGGGGGGGGGGGGGGGGGGGGGGGGGGGGGGGGGGGGGGGGGGGGGGGGGGGGGGGGGGGGGGGGGGGGGGGGGGGGGGGGGGGGGGGGGGGGGGGGGGGDGGGGGGGGGGGGGGGGGGGGGGGGGGGGGGGGGFFGGGGGFGGGGEGGGGGGGGGGGGGGGGGGGGGGGGGGGGGGGGGGGGGGGGGGGGGGGGGGGGGGGGGGGGGGGGGGCDEGGGCFGCFFEGGEGGFGFGFFGGGGFGGGGGGFFFFF9FGGE3C29*@@FFF)4>DFFFGFFFFBFFFBF:
@M04650:207:000000000-C238N:1:1101:20203:3582 1:N:0:19
ACTCCTACGGGAGGCAGCAGTGGGGAATATTGCACAATGGAGGAAACTCTGATGCAGCAACGCCGCGTGAGCGATGAAGGTCTTCGGATCGTAAAGCTCTGTCTTTAGGGATGATAATGACAGTACCTAAGGAGGAAGCCACGGCTAACTACGTGCCAGCAGCCGCGGTAATACGTAGGTGGCGAGCGTTATCCGGATTTATTGGGCGTAAAGGGAGCGTAGGCGGATACTTAAGTGGGATGTGAAATACTTGGGCTCAACCCGAGTACTGCATTCCAAACTGAGTATCTAG
+
GGGGGGGGGGGGGGGGGGGGGGGGGGGGGGGGGGGGGGGGGGGGGGGGGGGGGGGGGGGGGGGGGGGGDGGFEGCFGGFGFGGGGGGGGGGGGGGGGGGFFFGGGEEFGGGGGGGGGGFGFGGGGGGGGGGGGGGGGGGGGGG@CFGGGGGGGGGGGGGG?FGF@EEEEGGGGGFGGGGFGFGGGGGGGGGGGGGGDGGGGGFGCGCEGCGEGGDG5C39:9?EGD5:E7<+4?DFGD:FFC@@*:DFFG7776755>=FGFGG3>F(9*/7?@BBFBGFF7:496*).*16
@M04650:207:000000000-C238N:1:1101:24689:3663 1:N:0:19
ACTCCTACGGGAGGCAGCAGTAGGGAATCTTCCACAATGGACAAAAGTCTGATGGAGAAACGCCGGGTGAGTGATAAAGGTTTTCGGATCGTAAAACTCTGTTGCGCGGAAAAAACAATTACGGGAGTACCGGCTCGTACCTTGCCGGTACCTCGTTAGAAAGCAACGGCTAACTACGTGCCAGCAGCCGCGGTAATACGTAGGTGGCAAGCGTTGTCCGGAATTATTGGGCGTAAGGCGCGCGCAGGCGGCCTTTTAATTCTGTTGTGAAAGCCACCGGCTTAACAGTGCACG
+
FFFGGGGGGDGFGGGGGGGFGGGGEFFGGG9DF96C,;,@@@,CC,CCAF9,EF,,,,;,,@F@7++8@DEF9,C,<<?,EFF,5@7,,4=C=FC,CE<C5E,<EF=CF+CF,B>BF,,A9,:+@F3>F,,++>@++8+53@9,3,@*>5F,3,*@***@FB2D,6,F*81::<<?,*=:E*,,*53B7=5C*3C8B+5=5+2*0<**@6/*8A?8*:*1*98F+0<::C*/)*):**)))9<:7))1)919)9C97@)*3/*7/*72.97*97:)(()0),)9@?*)66*..-
@M04650:207:000000000-C238N:1:1101:6956:3671 1:N:0:19
ACTCCTACGGGAGGCAGCAGTGGGGAATATTGCACAATGGAGGAAACTCTGATGCAGCAACGCCGCGTGAGCGATGAAGGTCTTCGGATCGTAAAGCTCTGTCTTTAGGGATGATAATGACAGTACCTAAGGAGGAAGCCACGGCTAACTACGTGCCAGCAGCCGCGGTAATACGTAGGTGGCGAGCGTTATCCGGATTTATTGGGCGTAAAGGGAGCGTAGGCGGATACTTAAGTGGGATGTGAAATACTTGGGCTCAACCCGAGTACTGCATTCCAAACTGAGTATCTAG
+
GGGGGGGGGGGGGGGGDGFGGGGGGGGGGGGGGGGGGGDGFGGGGGGGGGGGGGGGGGGGFGGGGGGGGGEGGFFGGGGGGGGGGGGGGGGGGGGGGGGGGGGGGGGGGGGGGGGGGGGGGGFGGGGGGGGFGDFGGGGGFFFGGGGGGGGGGGGFGDAGGGGGGGGGGGCGAFFGGGEGGCEGGGGGGGGGGGGGGCECFGGGCFEEECEFGGGGGGDGGGGF=EEC=FCFBCDFG4>F:5?FCFFGFGDCCGFFFFFFF>D3>DFFFFF4*=@*62FF>AC9?BF<A?*.
@M04650:207:000000000-C238N:1:1101:14753:3751 1:N:0:19
ACTCCTACGGGAGGCAGCAGTGGGGAATATTGCACAATGGAGGAAACTCTGATGCAGCAACGCCGCGTGAGCGATGAAGGTCTTCGGATCGTAAAGCTCTGTCTTTAGGGATGATAATGACAGTACCTAAGGAGGAAGCCACGGCTAACTACGTGCCAGCAGCCGCGGTAATACGTAGGTGGCGAGCGTTATCCGGATTTATTGGGCGTAAAGGGAGCGTAGGCGGATACTTAAGTGGGATGTGAAATACTTGGGCTCAACCCGAGTACTGCATTCCAAACTGAGTATCTAG
+
GGGGGGGGGGGGGGGGGGGGGGGGGGGGGGGGGGGGGGGGGGGGGGGGGGGGGGGGGGGGGGGGGGGGGGGGGGGGGGGGGGGGGGGGGGGGGGGGGGGGGGGGGGGGGGGGGGGGGGGGGGGGGGGGFGGGGGGGGGGGGGGGGGGGGGGGGGGGGGGGGGGGGGGGGGGGGGGGGGGGFGGGGDGGGD*;FGGGGCEEGGGGGGGGGGGGGGGGDDDGGGGCGGGGGGCCF<CFGGF4?GFFGGGGFGGF:DFFFFFFGFGGFGF?FFBFFBF=ADGF:AF*<@86<695
@M04650:207:000000000-C238N:1:1101:6086:3761 1:N:0:19
ACTCCTACGGGAGGCAGCAGTGGGGAATATTGCACAATGGGCGCAAGCCTGATGCAGCCATGCCGCGTGTATGAAGAAGGCCTTCGGGTTGTAAAGTACTTTCAGCGAGGAGGAAGGTGCTGTGGTTAATAACCGCAGCAATTGACGTTACTCGCAGAAGAAGCACCGGCTAACTCCGTGCCAGCAGCCGCGGTAATACGGAGGGTGCAAGCGTTAATCGGAATTACTGGGCGTAAAGCGCACGCAGGCGGTCTGTCAAGTCGGATGTGAAATCCCCGGGCTCAACCTGGGAA
+
GGGFGGFFGGGGGGGGGGGGGGGGGGGGGCGGGGGGGGGGGGGGGEGGGGGGGGGGGGGGGGG,FEGGGGGGGGGGGGGGGGGGCFEEFGGGGGGGGG9FFGGGGCCFDGGFCCGGGGGGGGGGDGGDCFFDFFGGEGGGF9,FFAFEGD+F,CFEGEGA<DFCGCGFGEEEG7DFGGGGEGFGGCCF:B*CCEEGFGFFGEEGGEEECFG*;7CCF>FCGDCC?FGGGG=CDGGGFGFG>CEFCDC<BDGG:D48F?@@<BGG@DG7?FF=FB))2977)4766)73:>@?7
@M04650:207:000000000-C238N:1:1101:24989:3804 1:N:0:19
ACTCCTACGGGAGGCAGCAGTAGGGAATCTTCCACAATGGACGAAAGTCTGATGGAGCAACGCCGCGTGAGTGATGAAGGTTTTCGGATCGTAAAACTCTGTTGCGAGGGAAGAACAAGTATGAGAGTAACTGCTCATACCTTGACGGTACCTCGTTAGAAAGCCACGGCTAACTACGTGCCAGCAGCCGCGGTAATACGTAGGTGGCAAGCGTTGTCCGGAATTATTGGGCGTAAAGCGCGCGCAGGCGGTCTCTTAAGTCTGATGTGAAAGCCCACGGCTTAACCGTGGAGG
+
GGGGGGGGGGGGGGGGGGGGGGGGGGGGGGGGGGGGGGGGGGGGGGGGGGGGGGGFGGGGGGGGGGGGGGGGGGGGGGGGFGC@FGGGGGGGGGGGGGGGGGEFFGFGGGGGGGFGFCFGGGGGGGGGGGFGGGGGGGGGGGGGGGGGGEFGGGGGGGGGFGGGDFGGGEGGGGGGGGGGGFF6FFEFFEGGGGGDGFGG998CEFFCFGGGGGGGGGFCCD8=8EGGGFFGFGGE*:FDDGFFGGGGFG55D3C?FFF?+/:29DC<?7//*)054<GBB;3<B6=>BF>08?
@M04650:207:000000000-C238N:1:1101:6760:3807 1:N:0:19
ACTCCTACGGGAGGCAGCAGTGGGGAATATTGGACAATGGGGGGAACCCTGATCCAGCAATACCGCGTGTGTGAAGAAGGCCCTAGGGTTGTAAAGCACTTTTGTGAGGGAGAATGGGATTTAGTGTTAATACCACTAGGTCTTGATGTTACCTCAAGAAAAAGCACCGGCTAACTCCGTGCCAGCAGCCGCGGTAATACGGAGGGTGCAAGCGTTAATCGGAATTACTGGGCGTAAAGGGCGCGTAGGTGGTGATTTAAGTCAGATGTGAAAGCCCCGGGCTCAACCTGGGA
+
GGGGGGGGGGGGGGEGGGGGGGGGGGGGGGGGGGGGGGGGGGGGGGGGGGGGGGGGGGGGGGGGGGGGGGGGGGGGG,DFGGGGGGGGCGGGGGGGGGGGGGGGDEGGGGGGGGGGGG?FFCGG<FGGGGGGGG:FGGGFFGGGFFCCFGFFFDGGGGF@EGGGGGG7FEGGGGGGGGGF7CGGGGGGGGGDGGEEEFG?GE=EDEGGGG?GGGGGGGCFGGDGGGGGGGGGFGGEGGFGFC;)<9)9@FGGDDDF?=6FGFGFF*:9?@FF4BF:1:DBE>D@FFFF7FFB0
@M04650:207:000000000-C238N:1:1101:18044:3828 1:N:0:19
ACTCCTACGGGAGGCAGCAGTGGGGAATATTGCACAATGGGCGAAAGCCTGATGCAGCAACGCCGCGTGAGCGATGAAGGCCTTCGGGTCGTAAAGCTCTGTCCTCAAGGAAGATAATGACGGTACTTGAGGAGGAAGCCCCGGCTAACTACGTGCCAGCAGCCGCGGTAATACGTAGGGGGCTAGCGTTATCCGGAATTACTGGGCGTAAAGGGTGCGTAGGCGGTCTTTCAAGCCAGAAGTGAAAGGCTACGGCTCAACCGTAGTAAGCTTTTGGAACTGTAAGACTTGAGT
+
GGGGGGGGGGGGGGGGGGGGGGGGGGGGGGGGGGGGGGGGGGGGGGGGGGGGGGGGGGGGGGGGGGGGGGGGGGGGGGGGGGGGGGGGGGGGGGGGGGGGGGGGGGGGGGGGGGGGGGGGGGGGGGGGGGGGGGGGGGGGGGGGDGGGGGGGGGGGGGGGGGGGGGGGGGGGGGGEGGGGGGGGGGGGEGGGGGGGGGGGGFGGGGGGEGEGGGGGGGGGGGGGGGGGGGGGFGGFGGFGFGFFGGGGFGFGGGGFFBFFGFGDFGGFFF?B=FF49BGFF?GF=F=3>FFDF2
@M04650:207:000000000-C238N:1:1101:24738:3835 1:N:0:19
ACTCCTACGGGAGGCAGCAGTGGGGAATATTGGACAATGGGGGGAACCCTGATCCAGCAATACCGCGTGTGTGAAGAAGGCCCTAGGGTTGTAAAGCACTTTTGTGAGGGAGAATGGGATTTAGTGTTAATACCACTAGGTCTTGATGTTACCTCAAGAAAAAGCACCGGCTAACTCCGTGCCAGCAGCCGCGGTAATACGGAGGGTGCAAGCGTTAATCGGAATTACTGGGCGTATAGGGCGCGTAGGTGGTGATTTAAGTCAGATGTGAAAGCCCCGGGCCCAACCTGGGA
+
GFGFEFEGGDGGGGEGEEEFCE@EDGEFGGFGGGGGGGGGGGGGGCEGGGGGFFGFFCFGGFGGGGGEECFGGFFEGGFFFFGGGGGGGGDGGGGGGGG8DC<@FGGGFGEEGGGGGGCFGGGGGGGGGGGGGFFGG@FFGCFGGGGCFGGGFECGGGGGGGGDDFGGBEGGGFEGF@@FED>?FGGGGGG8CEGEGFGGFC8CGCEEGCGG==C5ED77CG*CFFGGGGDC>=DE*0**75@>DG<5:>GG*>FFBFBB?@FDFC:6@?6@=4?@01CDD9)7>F),8>>67
@M04650:207:000000000-C238N:1:1101:7530:3949 1:N:0:19
ACTCCTACGGGAGGCAGCAGTGGGGAATATTGCACAATGGAGGAAACTCTGATGCAGCAACGCCGCGTGAGCGATGAAGGTCTTCGGATCGTAAAGCTCTGTCTTTAGGGATGATAATGACAGTACCTAAGGAGGAAGCCACGGCTAACTACGTGCCAGCAGCCGCGGTAATACGTAGGTGGCGAGCGTTATCTGGTTTTATTGGGCGTAAAGGGAGCGTAGGCGGATACTTAAGTGGGATGTGAAATACTTGGGTTCAACCCGAGGACTGCATTCCAAACTGAGTATCTAG
+
<FGGFGCAFDE;@FCCCFGGC@CFGGEFCEFGGGFGGGGC@AECGCFFGCFGFGGFFDGEGGGCCCEECFEGGGGGEFFFCGGGAFEFGGGGGCGFFFFFEEGGFCFF<ED<@FGAFGC9FAFFD?FE9FFFGFCFF8FFG8>@C+CFCF9FEG,@BFGFG7CCGGCCFE<DFFGCFGGC9C>8EGC**6*=B+4<2+*3?9@FGCCC115*ACC8*/1985CFECCGGD+39+:9:>4C65<@>F::=7:CCCF)))99?:*1>5)(0))5**/94)*1>A*//18)6@?A
@M04650:207:000000000-C238N:1:1101:7298:3966 1:N:0:19
ACTCCTACGGGAGGCAGCAGTGGGGAATATTGCACAATGGGCGCAAGCCTGATGCAGCCATGCCGCGTGTATGAAGAAGGCCTTCGGGTTGTAAAGTACTTTCAGCGAGGAGGAAGGTGCTGTGGTTAATAACCGCAGCAATTGACGTTACTCGCAGAAGAAGCACCGGCTAACTCCGTGCCAGCAGCCGCGGTAATACGGAGGGTGCAAGCGTTAATCGGAATTACTGGGCGTAAAGCGCACGCAGGCGGTCTGTCAAGTCGGATGTGAAATCCCCGGGCTCAACCTGGGAAC
+
GGGGGGGGGGGGGGGGGGGGGGGGGGGGGGGGGGGGGGGGGGGGGGGGGGGGGGGGGGGGGGGGGGGGGGGGGGGGGGGGGGGGGGGGGGGGGGGGGGGGGGGGGGGGGGGGGGGGGGGGGGGGGGGGGGGGGGGGGGGGGGGGGGGGGGGGGGGGGGGGGGGGGGFGGGGCGGFFGGGGGGGGGGGGFEGGGGGGGGGGEGGGGGGGGGC7EEEGGGGFEGGGGGGGFGFGEGGDFFFGFGEEGG9DEGGGGGFFFFFFGFDGD3<:=FFFB4<??FG:B>FFFFF?7FFB:-
@M04650:207:000000000-C238N:1:1101:24482:4002 1:N:0:19
ACTCCTACGGGAGGCAGCAGTGGGGAATATTGCACAATGGAGGAAACTCTGATGCAGCAACGCCGCGTGAGCGATGAAGGTCTTCGGATCGTAAAGCTCTGTCTTTAGGGATGATAATGACAGTACCTAAGGAGGAAGCCACGGCTAACTACGTGCCAGCAGCCGCGGTAATACGTAGGTGGCGAGCGTTATCCGGATTTATTGGGCGTAAAGGGAGCGTAGGCGGATACTTAAGTGGGATGTGAAATACTTGGACTCAACCCGAGTACTGTATTCTAAAATGAGTATCTAG
+
FFG,CFGGGG7F7@CGEGCFGG8C:FGGGGGFECFCFG9<@<:FFGGGGFCFGGFGEFFGF7F7FCEC:FE@EGGCFG9FF<9CED@FGG@FGGDGGG<BEFF<F<5,,BFC7FGGFGD<,B,C?ECEGDFG?F@FF@CD<DC7=@CG8FG==FB+@9@<FG7:CD7<CE*@@>824>*?,>,**=5*CCGC9?:B:8EFFGGC+8*7CC*=;C5CEGCDEC*9?E5**0<?6CCEC*55?<FB**:CFC:C***0974<:)*).)1(8FF**188)-?6*67*/9FA4699
@M04650:207:000000000-C238N:1:1101:25628:4004 1:N:0:19
ACTCCTACGGGAGGCAGCAGTGGGGAATATTGCACAATGGAGGAAACTCTGATGCAGCAACGCCGCGTGAGCGATGAAGGTCTTCGGATCGTAAAGCTCTGTCTTTAGGGATGATAATGACAGTACCTAAGGAGGAAGCCACGGCTAACTACGTGCCAGCAGCCGCGGTAATACGTAGGTGGCGAGCGTTATCCGGATTTATTGGGCGTAAAGGGAGCGTAGGCGGATACTTAAGTGGGATGTGAAATACTTTGGCTCAACCCGAGTACTGCATTCCAAACTGAGTATCTAG
+
GGCAFGGGCGGGGGGGGEGGECFFGGEFCFGFGGC@CEFGGGGGCFDCEFGGGFADFFGGGGEGGGGFCEECC=E?EFFGGGGFC<BFGGGGFAFGGG@ED?9FFFAG88FFCAFGGGGFAE<EFGGGGGGGCFC=FDGFC8CCEG@FGGGGEFGGGFFGGGCCCGCGGGGFFGFF>DCF9@CGC8*:*;CECFEE8C*2;F7;BFCECECFEFEGGGC>;CEGEE5EEGG+9AFACCFFFGFF7C>FFC>C*:7?F)0=:>DC3CD<6?FBFF=@AA7=>AFFF?F)67@A
@M04650:207:000000000-C238N:1:1101:12662:4017 1:N:0:19
ACTCCTACGGGAGGCAGCAGTGGGGAATATTGCACAATGGAGGAAACTCTGATGCAGCAACGCCGCGTGAGCGATGAAGGTCTTCGGATCGTAAAGCTCTGTCTTTAGGGATGATAATGACAGTACCTAAGGAGGAAGCCACGGCTAACTACGTGCCAGCAGCCGCGGTAATACGTAGGTGGCGAGCGTTATCCGGATTTATTGGGCGTAAAGGGAGCGTAGGCGGATACTTAAGTGGGATGTGAAATACTTGGGCTCAACCCGAGTACTGCATTCCAAACTGAGGATCTAG
+
GGGGGGGGGGGGGGGGGGFGGGGGGGGGGGGGGGGGGGGGGGGGFGGGGGGGGGGGGGGGGGGGGGGGGGGGGGGGGGGGGGGGGGGGGGGGGGGGGFFGGGGFGGGGGGGFFGGGGGGGGGGGGGGGGGGGGGGGGGGGGGGGGGGGGGGGGFDFGGGGFGGGGGCE>EEGGGFFGGGGGGGGEGGGEEGFGE7CEECFGG?9EFFE8CCGGGGGG<C/CDEGGGEECFFGFGFEFGFG:D?4CDGGFGGGGCFF>>FFG>CGFG5?F?BFFFFF<<7@F2:=F)94:*8:
@M04650:207:000000000-C238N:1:1101:16830:4034 1:N:0:19
ACTCCTACGGGAGGCAGCAGTGGGGAATATTGCACAATGGAGGAAACTCTGATGCAGCAACGCCGCGTGAGCGATGAAGGTCTTCGGATCGTAAAGCTCTGTCTTTAGGGATGATAATGACAGTACCTAAGGAGGAAGCCACGGCTAACTACGTGCCAGCAGCCGCGGTAATACGTAGGTGGCGAGCGTTATCCGGATTTATTGGGCGTAAAGGGAGCGTAGGCGGATACTTAAGTGGGATGTGAAATACTTGGGCTCAACCCGAGTACTGCATTCCAAACTGAGTAACTAG
+
GFGGGGGFGGDFGGGGGGGGFGGGGGGGGGGGGGGGGGGGGGGGGGGGGGGGGGGGGGGGGGCGGGGGGGGGGGGGFGFGGGGGGGGGGGGGGGGGGFGGFGGGGGGGGFEEGGGGGGDEFGGFGGFGGGGGEGEGGCFGGFGCFGGGGGFDEGGFFGGGDGGGGGGGGGGGGGGFGFEFFGEEGCEGGGGCFCGCC*B99E99CGGG:EGGGGGGGCDGGGE9EGGEGGFGFFGGGFFGFGFFDFFGFG7CFGGF)<FFGFCCDD<0@FFFFF?FAAGF38F?FFF)6=FA
@M04650:207:000000000-C238N:1:1101:12136:4065 1:N:0:19
ACTCCTACGGGAGGCAGCAGTGGGGAATATTGCACAATGGAGGAAACTCTGATGCAGCAACGCCGCGTGAGCGATGAAGGTCTTCGGATCGTAAAGCTCTGTCTTTAGGGATGATAATGACAGTACCTAAGGAGGAAGCCACGGCTAACTCCGTGCCAGCAGCCGCGGTAATACGGAGGGTGCAAGCGTTAATCGGAATTACTGGGCGTAAAGCGCACGCAGGCGGTCTGTCAAGTCGGATGGGAAATCCCCGGGCTCAACCTGGGAACTGCATCCGAAACTGGCAGGCTAG
+
GGGGGGGGGGGGGGGGGGGGGGFGGGGGGGGGGGGGGGGGGGGGFGGFGGGGGGGGGGGGGGGGGGGGGGGGGGGGGGGGGGGGGGGCFGGFFGGFGGGGGGGGFGGGGGG8FGEFGGGGGGGGGGFGAFGG=FGG@FE8FFGCGGC=8F<<CFGG7DFGGDG@BCEF<:FA<BGGCDFECEGFFEGGEEEG@EFCEEC+?9+>EGFGEEGGFFG=GGGDEC8CEGGGGGCF=CCGF<<))>)79CFFFFGGDDDB>5@FE@CC>FGFFFF4BF6??FGFFFG6)8)495)4
@M04650:207:000000000-C238N:1:1101:15083:4081 1:N:0:19
ACTCCTACGGGAGGCAGCAGTAGGGAATCTTCGGCAATGGACGAAAGTCTGACCGAGCAACGCCGCGTGAGTGAAGAAGGTTTTCGGATCGTAAAACTCTGTTGTTAGAGAAGAACAAGGATGAGAGTAAAACGTTCATCCCTTGACGGTATCTAACCAGAAAGCCACGGCTAACTACGTGCCAGCAGCCGCGGTAATACGTAGGTGGCAAGCGTTGTCCGGATTTATTGGGCGTAAAGCGAGCGCAGGCGGTTCTTTAAGTCTGATGTGAAAGCCCCCGGCTCAACCGGGG
+
GGGGGGGGGGGGGGGGGGGGGGGGGGGGGGGGGGGGGGGGGGGGGGGGGGGGGGGGGGGGGGGGGGGGGGGGGGGFGGGGFGGGGGGGGGGGGGGGFGGGGGGGGGGGGGGGGGGGGGGGGGGGGGGGGGGGGGGGGGGGGGGGGGGGGGGGGGGGGGGGGGGGGGFGGGGGGGGGGGGGGGGGGGGGGGGGGGEEGGGGGGGGGGGGGGGGGGGGDDGFGGGDEFGFFGGGFGGGGGFGFGFFGGGG>DGGDGGFFFFFGFGG?FFAFFFFFFFFFFGFFFDFFFFB9@DF
@M04650:207:000000000-C238N:1:1101:5329:4095 1:N:0:19
ACTCCTACGGGAGGCAGCAGTGGGGAATATTGCACAATGGAGGAAACTCTGATGCAGCAACGCCGCGTGAGCGATGAAGGTCTTCGGATCGTAAAGCTCTGTCTTTAGGGATGATAATGACAGTACCTAAGGAGGAAGCCACGGCTAACTACGTGCCAGCAGCCGCGGTAATACGTAGGTGGCGAGCGTTATACGGATTTATTGGGCGTAAAGGGAGCGTAGGCGGATACTTAAGTGGGATGTGAAATACTTGGGCTCAACCCGAGTCCTGCATTCCAAACTGAGTATCT
+
FGGGGGGGGGGFGGGGGGG?FGGGGGGGGGGF9FGGGGGFCEE@FGGGGGGGGFGGGGGGGGGFGDGGGGGGGGCFGGGFGGGGGGGGGDGFGGGGGGGGGFFCGGFEFGGFCFGGGG9EFGDE?<EFGGGE,AFGFGDFGEFGGDGGFEFGFG?FFFGGF3::8:>FG7FEFGCDGGGGDFGGGDEEGGGDCFFGC58EGGGCCGFGGGC5@?GGC:DD85:C5:5CEGGGFGGEDGFGFGFFGGGFFFG>*>FFF>@FCFDG)97(*9?4:?@F<):8>77*6=65AF
@M04650:207:000000000-C238N:1:1101:15315:4110 1:N:0:19
ACTCCTACGGGAGGCAGCAGTGGGGAATATTGCACAATGGAGGAAACTCTGATGCAGCAACGCCGCGTGAGCGATGAAGGTCTTCGGATCGTAAAGCTCTGTCTTTAGGGATGATAATGACAGTACCTAAGGAGGAAGCCACGGCTAACTACGTGCCAGCAGCCGCGGTAATACGTAGGTGGCGAGCGTTATCCGGATTTATTGGGCGTAAAGGGAGCGTAGGCGGATACTTAAGGGGGATGTGAAATACTTGGGCTCAACCCGAGTACTGCATTCCAAACTGAGTATCTAG
+
GGGGGGGGGGGEFGGGGGFGGGGGGGGFGGGGGGGGGGGGGGGGGGGGGGGGGGGGGFGFGGGGGGGGG@GGGGGGFGGGGGGGGGGGGGGGGGGGGGGGGGGGGGGGGGGGGGGFFGGGGGCEFFGFGGGGGGGGGGGGGFGDGGDFGGGGGGDFFGGGGGGGGCEGG8>;;FGGGFGGGGGGGDGGGGGGGGGGGGGCFGGGGGGGEGG51:B=EGGGCDGGGGEEC<<<=FF69C>3>D6B*:*7@GCCDGF>5>FFF><57DFF?F/8BFFF9277)4C*<BF<A=B5
@M04650:207:000000000-C238N:1:1101:12524:4160 1:N:0:19
ACTCCTACGGGAGGCAGCAGTGGGGAATATTGCACAATGGGCGCAAGCCTGATGCAGCCATGCCGCGTGTATGAAGAAGGCCTTCGGGTTGTAAAGTACTTTCAGCGAGGAGGAAGGTGTTGTGGTTAATAACCGCAGCAATTGACGTTACTCGCAGAAGAAGCACCGGCTAACTCCGTGCCAGCAGCCGCGGTAATACGGAGGGTGCAAGCGTTAATCGGAATTACTGGGCGTAAAGCGCACGCAGGCGGTCTGTCAAGTCGGATGTGAAATCCCCGGGCTCAACCTGGGAAC
+
GGGGGGGGGGGGGGGGGGGGGGGGGGGGGGGGGGGGGGGGGGGGGGGGGGGGGGGGGGGGGGGGGGGGGGGGGGGGGGGGGGGGGGGGGGGGGGGGGGGGGGGGGGGGGGGGGFGGGGGGGGGGGGGGGGGGGGGGGGGGGGFGGGGGGGGGGGGGGGGGGGGGGGGGGGEGGGGGGGGGGGGGGGGGGGGGGEGGGGGGGGGGGGGGGGGGGEGGGGGGGGGGGGGGGGGGFGGGGC4DFDFDGGGDBGCCDDGFFFFFGFGGF*CB?496@?963>D);>DFF5>03:>:>3
@M04650:207:000000000-C238N:1:1101:22803:4196 1:N:0:19
ACTCCTACGGGAGGCAGCAGTGGGGAATATTGCACAATGGAGGAAACTCTGATGCAGCAACGCCGCGTGAGCGATGAAGGTCTTCGGATCGTAAAGCTCTGTCTTTAGGGATGATAATGACAGTACCTAAGGAGGAAGCCACGGCTAACTACGTGCCAGCAGCCGCGGTAATACGTAGGTGGCGAGCGTTATCCGGATTTATTGGGCATAAAGGGAGCGTAGGCGGATACTTAAGTGGGATGTGAAATACTTGGGCTCAACCCGAGTACTGCATTCCAAACTGAGTATCTAG
+
GGGGGGGGGGGGGGGGGGGGGGGGGGGGGGGGGGGGGGGGGGGGGGGGGGGGGGGGGGGGGGGGGGGGGGGGGGGGGGGGGGGGGGGGGGGGGGGGGGGGGGGGGGGGGGGGGGGGGGGGGGGGGGGGGGGGGGGGGGGGGGGGGGGGGGGGDGGGGGGGGGGGGGGGGGGGGGGGGGGGGGGGGGGGGGGGGGGGGGGGGGGGGGGGGGGGGGGGCDGGGGEFGGGGGGGGF?CFGGFFFGFFGGGGBFFGCFGFFFFFGFGGFGG<FFFFFFFFFFGFFFGFFFFFAF44
@M04650:207:000000000-C238N:1:1101:9997:4217 1:N:0:19
ACTCCTACGGGAGGCAGCAGTGGGGAATATTGCACAATGGGCGCAAGCCTGATGCAGCCATGCCGCGTGTATGAAGAAGGCCTTCGGGTTGTAAAGTACTTTCAGCGAGGAGGAAGGCGTTGTGGTTAATAACCGCAGCGATTGACGTTACTCGCAGAAGAAGCACCGGCTAACTCCGTGCCAGCAGCCGCGGTAATACGGAGGGTGCAAGCGTTAATCGGAATTACTGGGCGTAAAGCGCACGCAGGCGGTCTGTAAAGTCGGATGTGAAATCCCCGGGCTCAACCTGGGAAC
+
<FFCFEEEGGC@F7F@FGGGCCGGGGGGGGGGGGGGGGGGGGGEGGDGGFC8AFGGGGFFGFDGGGEGGDGGGGAFGDFF?FGF@FGGGGGGGGGGEGGD,EAFFG@GCGGGGDGGCGCGGGGE@FGGGGFFCFGGGEFGEG7FFFGCFGGGFG7FG7:F:DGCFGGGCCCC7FGEFGGGGGDGGGCF8EGGGEGEGGCGCCEEGGGDGGGGGG5EGCGGEGCEFCGGGGGGFCCG3C67@DBE)9C)7C)19>CB*89?FFGCB55(9@FFFFFFF9D>BBG6?4FBFFF<74
@M04650:207:000000000-C238N:1:1101:6693:4255 1:N:0:19
ACTCCTACGGGAGGCAGCAGTGGGGAATATTGCACAATGGGCGCAAGCCTGATGCCGCCATGCCGCGTGTATGAAGAAGGCCTTAGGGTTGTAAAGTACTTTCAGCGGGGAGGAAGGTGATAAGGTTAATACCCTTATCAATTGACGTTACCCGCAGAAGAAGCACCGGCTAACTCCGTGCCAGCAGCCGCGGTAATACGGAGGGTGCAAGCGTTAATCGGAATTACTGGGCGTAAAGCGCACGCAGGCGGTCTGTCAAGTCGGATGTGAAATCCCCGGGCTCAACCTGGGAAC
+
GGGGGGGGGGGGGGGGGGGGGGGGGGGGGGGGGGGGGGGGGGGGGGGGGGGGGGG,FGGGGGGGGGGGGGGGGGGGGGGGGGGGGGGGGGGGFGGGGGGGGGGGGGGEGGGGGGGGGGFAFGGCDEGGGGGGGGGGGFGGGGFGGGDGGGGGGGGGGEGGGGGGGGGGGGGGGGFGGEGFEGGGGGGGGEGGGGGGFGGFGGGGGGGGGFFFGGG5EFGGGGGGGGGGGGGGBGGDGFFDFGFFGGDCEDGGDGGFFFFFGFGG3*>?**6*0099:9CEFF36@@F?:5::?1
@M04650:207:000000000-C238N:1:1101:15666:4291 1:N:0:19
ACTCCTACGGGAGGCAGCAGTGGGGAATATTGCACAATGGAGGAAACTCTGATGCAGCAACGCCGCGTGAGCGATGAAGGTCTTCGGATCGTAAAGCTCTGTCTTTAGGGATGATAATGACAGTACCTAAGGAGGAAGCCACGGCTAACTACGTGCCAGCAGCCGCGGTAATACGTAGGTGGCGAGCGTTATCCGGATTTATTGGGCGTAAAGGGAGCGTAGGCGGATACTTAAGTGGGATGTGAAATACTTGGGCTCAACCCGAGTACTGCATTCCAAACTGAGTATCTAG
+
GGGGGGGGGGGGGGGGGGGGGGGGGGGGGGGGGGGGGGGGGGGFGGGGGGGGGGGGGGGGGGGGGGGGGGGGGGGGGGGGGGGGGGGGGGGGGGGGGGGGGGGGGGGGGGGGGGGGGGGGGGGGGGGGGGGGFFEGGGGGGGGGGGGGGGGGGGGGGGGGGGGGGGGGGGGGGGGFGGGGGFGGGEGGGGGGGGGGG>G?FGGFGGGGCEEGGGGGGGGGEGGGGGGGG7C7@CFCDFFG4DFFCFFFFF7DFFGFFFFFG>CGFGG?FFF?4BFFAB7=:<76@FFA<FFA
@M04650:207:000000000-C238N:1:1101:11682:4388 1:N:0:19
ACTCCTACGGGAGGCAGCAGTGGGGAATATTGCACAATGGGCGCAAGCCTGATGCAGCCATGCCGCGTGTATGAAGAAGGCCTTCGGGTTGTAAAGTACTTTCAGCGAGGAGGAAGGTGCTGTGGTTAATAACCGCAGCAATTGACGTTACTCGCAGAAGAAGCACCGGCTAACTCCGTGCCAGCAGCCGCGGTAATACGTAGGTGGCAAGCGTTGTCCGGAATTATTGGGCGTAAAGCGCGCGCAGGCGGCCTTCTAAGTCTGATGTGAAAGCCCACGGCTTAACCGTGGA
+
GGGGGGGGGGGCGGGGGGGGGGGGGGGGFGGGGGGGGGGGGGGGGGGFGGGFGFGGFG8FGGGGGGGGGGGGGGGGGDGGGGGGGGGGGGGGGGGGGGGGGGGGGGDEGGGGDGGGGGGFGGGGGGFGGGGGGGGGGGGGGGGGGGGGGGGGGGGGGGGGGGGFG>FFGGGGGGGGGGGGGGGGGGGGGDGEEGDEGGGGFGGE99CF>EFGGGEGGCFC8CCF6C7FGGGGFGDGGF?GFDD@DGC7DDGGGCG??=FF9@CG=CCB=BB??FFF<?D>313?FFF;(.>(
@M04650:207:000000000-C238N:1:1101:7380:4397 1:N:0:19
ACTCCTACGGGAGGCAGCAGTGGGGAATATTGCACAATGGAGGAAACTCTGATGCAGCAACGCCGCGTGAGCGATGAAGGTCTTCGGATCGTAAAGCTCTGTCTTTAGGGATGATAATGACAGTACCTAAGGAGGAAGCCACGGCTAACTACGTGCCAGCAGCCGCGGTAATACGTAGGTGGCGAGCGTTATCCGGATTTATTGGGCGTAAAGGGAGCGTAGGCGGATATTTAAGTGGGATGTGAAATACTTGGGCTCAACCCGAGTACTGCATTCCAAACTGAGTATCTAG
+
GGGGGGGGGGGGGGGGGGGGGGGGGGGGGGGGFGGGGGGFGGGGGE@EFGGGGGGGGGFGGGGGGGGFGGGGEGGGDFGGGGGGGGGGGGGGGGGGGGGGGGA<<EGGGGFGGGGGG9FFGGFGFFGGGGFFGGCGFGGGGGGGDEG,>FGFEGFGGC@FGCGGGGG7FEGFEGDCGGGGGGGD1?ECEGGGGGGGGDG9FCEGGGFG8E=C1<:5=C>):9CGGD*::70+*9:?FGF::56=FCFC9CC*;*9F>FFFC>39BCGFFF*66?FF94C*<AC6?@*)6*8:
@M04650:207:000000000-C238N:1:1101:18280:4420 1:N:0:19
ACTCCTACGGGAGGCAGCAGTGGGGAATATTGCACAATGGAGGAAACTCTGATGCAGCAACGCCGCGTGAGCGATGAAGGTCTTCGGATCGTAAAGCTCTGTCTTTAGGGATGATAATGACAGTACCTAAGGAGGAAGCCACGGCTAACTACGTGCCAGCAGCCGCGGTAATACGTAGGTGGCAAGCGTTATCCGGAATTATTGGGCGTAAAGCGCGCGTAGGCGGCGAGATTAGTCTGATGTGAAAGCCCCCGGCTCAACCGGGGAGGGTCATTGGAAACTGTTTCGCTTG
+
GGGGGGGGGGGGGGGGGGGGGGGGGGGGGGGGGGGGGGGGGGGGGGGGGGGGGGGGGGGGGGGGGGGGGGGGGGGGGGGGGGGGGGGGGGGGGGGGGGGGGGGGGGGGGGGGGGGGGGFFGGGGGGGGGGGGGGGGGGGGGGGGGGGGGGGGGGGGGGGGGGGGGGGGGGDGFGGGGGGGGGGGGGGGGGGGGGGGDGFD?FGFFGGGGGGGGGGGGGGGGGEGGGCEGDEFFGGFGGFGFFFFGGGFFGDDGGCEFBFFGFGGFG92>BDFF@FF?FCFFFGF6@B?FF@B
@M04650:207:000000000-C238N:1:1101:24346:4422 1:N:0:19
ACTCCTACGGGAGGCAGCAGTGGGGAATATTGCACAATGGGCGCAAGCCTGATGCAACCATGCCGCGTGTATGAAGAAGGCCTTCGGGTTGTAAAGTACTTTCAGCGAGGAGGAAGGTGCTGTGGTTAATAACCGCAGCAATTGACGTTACTCGCAGAAGAAGCACCGGCTAACTCCGTGCCAGCAGCCGCGGTAATACGGAGGGTGCAAGCGTTAATCGGAATTACTGGGCGTAAAGCGCACGCAGGCGGTCTGTCAAGTCGGATGTGAAATCCCCGGGCTCAACCTGGGAAC
+
GGGGGGGGGGGGGGGGGGFGGGGGGGGGGGGGGGGGGFGGGGGGGGGGGGGGGGGGGGGGGGGGGGGGGGGGGGGGGGGGGGGFGGGGGGGGGGGGGFGGGGGGGGGGGGGGGGGGGGGGGGGGGGGGGGGGGDGGGGGGGGGGGGGGGGGGGGGGGGGGGGDCGGGGGGGGGGGGGGGGGFGGGGFGFDEGGGGEFGFGGGGGGBE=CGFGGGGGGDGGGGGGFGFGGGGGEGGGFFFGFGFFDGCDEGG<DCF6FFFFG?CDB93.@FFFFFFFFFGFF>FFFFFF?FFBB0
@M04650:207:000000000-C238N:1:1101:24120:4443 1:N:0:19
ACTCCTACGGGAGGCAGCAGTGGGGAATATTGCACAATGGAGGAAACTCTGATGCAGCAACGCCGCGTGAGCGATGAAGGTCTTCGGATCGTAAAGCTCTGTCTTTAGGGATGATAATGACAGTACCTAAGGAGGAAGCCACGGCTAACTACGTGCCAGCAGCCGCGGTAATACGTAGGTGGCGAGCGTTATCCGGATTTATTGGGCGTAAAGGGAGCGTAGGCGGATACTTAAGTGGGATGTGAAATACTTGGGCTCAACCCGAGTACTGCATTCCAAACTGAGTATCTAG
+
GGGFGGGGGGGGGGGGGGGGCFGFGGEGGGGGGGGGGGGGEFGEFGGGGGDDGFGGGGGFGGGGGGGGEGGGGGCFGGGGGGFGGFGG@CFFFGGFGFGG<FFGGGGGGGGGGFGGFGGGGGFGGF9CCGFFCFGGGGFGGGGCEEGFFGGGDFGGGGGGGGGGGGGGFGGGGGFDFGDGGGGECCGGGGGGGGGG1=8FFGGFGFFEG=E=CF5@GGGGCDGFCC=7CFGG=FFGG4:F?C?BCCFGFC>>?C<F@FFFG4CD@DG:FFFFFFFFBBG457C?F?6>9@4-
@M04650:207:000000000-C238N:1:1101:13671:4466 1:N:0:19
ACTCCTACGGGAGGCAGCAGTGGGGAATATTGCACAATGGGCGCAAGCCTGATGCAGCCATGCCGCGTGTATGAAGAAGGCCTTCGGGTTGTAAAGTACTTTCAGCGAGGAGGAAGGTGTTGTGGTTAATAACCGCAGCAATTGACGTTACTCGCAGAAGAAGCACCGGCTAACTCCGTGCCAGCAGCCGCGGTAATACGGAGGGTGCAAGCGTTAATCGGAATTACTGGGCGTAAAGCGCACGCAGGCGGTCTGTCAAGTCGGATGTGAAATCCCCGGGCTCAACCTGGGAAC
+
GGGGGGGGGGGGGGGGGGGGGGGGGGGGGGGGGGGGGGGGGGGGGGGGGGGGGGGGGGGGGGGGGGGGGGGGGGGGGGGGGGGGGGGGGGGGGGGGGGGGGGGGGGGGGGGGGCGGGGGGGGGGGGGGGGGGGGGGGGGGGGGGGGGGGGGGGGGGGGGGGGGGGGFEGGGDGGGGGGGGGGGGGGGGGGGGGGGGGGGGGDEGGGGGGGGGGGGEGGGF8DEGGGFGGCFFFCDGGGFDFGEFGGGGFGGGDDGFFFF?FFDG@G527FFFFF?FFF7:)35FF4:(:FF?B,
@M04650:207:000000000-C238N:1:1101:24988:4501 1:N:0:19
ACTCCTACGGGAGGCAGCAGTGGGGAATATTGCACAATGGGCGCAAGCCTGATGCAGCCATGCCGCGTGTATGAAGAAGGCCTTCGGGTTGTAAAGTACTTTCAGCGAGGAGGAAGGTGCTGTGGTTAATAACCGCAGCAATTGACGTTACTCGCAGAAGAAGCACCGGCTAACTCCGTGCCAGCAGCCGCGGTAATACGGAGGGTGCAAGCGTTAATCGGAATTACTGGGCGTAACGCGCACGCAGGCGGTCTGTCAAGTCGGATGTGAAATCCCCGGGCTCAACCTGGGAAC
+
GGGGGGGGGGGGGGGGGGGGGGGGGGGGGGGGGGGGGGGGGGGGGGFGGGGGGGGGGGCF<FGGGGGGGGGEGFGFFGGGG?FGGGGGGGGGGFGGAFGGGGGGGGG=CFGECEGFGGFGGGGGGGGA<FA<FGGGGGGGF9FGCFGGCEGGFGGFEGFFG8:FGGGEGDEEGGGGFEGGGGGGGDGGF5EGEGCEEGGCE8CGD8CDGGGD57CEF7CCEDDFGGGFFGGGFEGG5>@DFDE@D7/9BG3DC7<FFF6FGFDD:DDFFF=?F???BFD8:><FF4<?7>5823
@M04650:207:000000000-C238N:1:1101:16697:4504 1:N:0:19
ACTCCTACGGGAGGCAGCAGTGGGGAATATTGCACAATGGGCGCAAGCCTGATGCAGCCATGCCGCGTGAGCGATGAAGGTCTTCGGATCGTAAAGCTCTGTCTTTAGGGATGATAATGACAGTACCTAAGGAGGAAGCCACGGCTAACTACGTGCCAGCAGCCGCGGTAATACGTAGGTGGCGAGCGTTATCCGGATTTATTGGGCGTAAAGGGAGCGTAGGCGGATACTTAAGTGGGATGTGAAATACTTGGGCTCAACCCGAGTACTGCATTCCAAACTGAGTATCTAG
+
GGGGGGGGGGGGGGGGGGGGGGGGGGGGGGGGGGGGGGGGGGGGGGGGGGGFGGGGGGGGGGGGGGGGGGGGGCFGGGGGGGGGGGGGGGGGGGGFGGGGGGGGGGGGGGGGGGGGGGGGGGGGGFGGGGGGGGGGGGGGGGGGGGGGGGGGGGGGGGGGFGGGGGDGEE:EGGGGFGGGGGGGEEECBCEGG?EEGE5EFCGGGGGGG=ECFFEGGDDGDGGGGGGC=CFGFGGFGGFGFD7F>GGGFFGGGFG4)8FFGFGGDGG0@FFFFFF@BBFFFFGBF46447FD
@M04650:207:000000000-C238N:1:1101:20436:4508 1:N:0:19
ACTCCTACGGGAGGCAGCAGTGGGGAATATTGCACAATGGGCGCAAGCCTGATGCAGCCATGCCGCGTGTATGAAGAAGGCCTTCGGGTTGTAAAGTACTTTCAGCGAGGAGGAAGGTGCTGTGGTTAATAACCGCAGCAATTGACGTTACTCGCAGAAGAAGCACCGGCTAACTCCGTGCCAGCAGCCGCGGTAATACGGAGGGTGCAAGCGTTAATCGGAATTACTGGGCGTAAAGCGCACGCAGGCGGTCTGTCAAGTCGGATGTGAAATCCCCGGGCTCAACCTGGGAAC
+
GGGGGGGGEEGGDGGGGGGGGGGGGGGGGGGGGGGGGGGGGGGGGGGGGGGGGGGGGGGGGGGGGGGGGGGGGGGGGGGGGGGGGGGGGGGGGGGGGGGGGGGGGGGEGGGGGGGGGGGGGGGGGFGGGGGGFGGGGGGGGGGGGGGGGGGGGGCEGGFFGGGGGCGGGGGGGGDFGGGGGGGGG6CGGGGGGGGGGFBFEEEGGEEGCFGFGGGGGGGGGGGGGCEC7CFGFGDGGGFGFGDFDDCC3CDDDGCFFF??:FC<5CD296@F*9)?095>549==)8,4@FFF0
@M04650:207:000000000-C238N:1:1101:19672:4517 1:N:0:19
ACTCCTACGGGAGGCAGCAGTGGGGAATATTGCACAATGGGCGGAAGCCTGATGCAGCGACGCCGCGTGAGGGATGACGGCCTTCGGGTTGTAAACCTCTTTCAGCAGGGACGAAGCGCAAGTGACGGTACCTGCAGAAGAAGCACCGGCTAACTACGTGCCAGCAGCCGCGGTAATACGTAGGGTGCGAGCGTTGTCCGGAATTACTGGGCGTAAAGAGTTCGTAGGCGGTTTGTCGCGTCGTTTGTGAAATCCCGCAGCTTAACTGTGGGCGTGCAGGCGATACGGGCAGAC
+
GGGGGGGGGGGGGGGGGGGGGGGGGGGGGGGGGGGGGGGGGGGGGGGGGGGGGGGGGGGGGGGGGGGGGGGGGGGGGGGGGGGGGGGGGGGGGGGGGGGGGGGGGGGGGGGGGGGGGGGGGGGGGGGGGGGGGGGGGGGGGGGGGGGGGGGGGGGGGGGGGGGGGGGGGGGGGGGGFGGGFFFGGGGGGGGGGGGGGGGGGGGGGGGGGGGGDEGGGGFGGGGGEGGGGGG:BGGGGGFGBGF>C3DGFFGF>CFFE>DFGF*CFFFF?FFFFFFFFFGF>>C:B:>89BBF?7
@M04650:207:000000000-C238N:1:1101:26638:4542 1:N:0:19
ACTCCTACGGGAGGCAGCAGTGGGGAATATTGCACAATGGAGGAAACTCTGATGCAGCAACGCCGCGTGAGCGATGAAGGTCTTCGGATCGTAAAGCTCTGTCTTTAGGGATGATAATGACAGTACCTAAGGAGGAAGCCACGGCTAACTACGTGCCAGCAGCCGCGGTAATACGTAGGTGGCGAGCGTTATCCGGATTTATTGGGCGTAAAGGGAGCGTAGGCGGATACTTAAGTGGGATGTGAAATACTTGGGCTCAACCCGAGTACTGCATTCCAAACTGAGTATCTAG
+
GGGGGGGGGGG@FGGGGGGGGGGGGGGGGGGGGGGGGGGGGGGGGGGGGGGGGGGGGGGGGGGGGGGGGGGGGGGGGGGGGGGGGGGGGGGGGGGGGGGGGGGGGGGGGGGGGGGGGGGGGGGGGGGGGGGGEGGGGGFGGFCCGGGGGFGGGGGGGFGGGGGGGGGGGGGGGGGGGGGGGFFGGGGEGGGGGGGGEGGGGGGGGGGG5CEGGGGGGDGDEGGGGG*>CFGGFGGGFF:D:CFFGGFFFGGGGCFF:FFFGFGGFGG?FFF?FFF?<FFFFFFFFFFAAFFF
@M04650:207:000000000-C238N:1:1101:15208:4551 1:N:0:19
ACTCCTACGGGAGGCAGCAGTGGGGAATATTGCACAATGGAGGAAACTCTGATGCAGCAACGCCGCGTGAGCGATGAAGGTCTTCGGATCGTAAAGCTCTGTCTTTAGGGATGATAATGACAGTACCTAAGGAGGAAGCCACGGCTAACTACGTGCCAGCAGCCGCGGTAATACGTAGGTGGCGAGCGTTATCCGGATTTATTGGGCGTAAAGGGAGCGTAGGCGGATACTTAAGTGGGATGTGAAATACTTGGGCTCAACCCGAGTACTGCATTCCAAACTTAGTATCTAG
+
GGGGGGGGGGGGGGGGGGGGGGGGGGGGGGGGGGGGGGGGGGGGGGCGGGGGGGGGGGGGGGGGGGGGGGGGGGGGGGGGGGGGGGGGGGGGGGGFGGGGGGGDGGGGGGGFCGGGGGGGGGGGGGFGGGFDGCGGGF?FGC>FGFFGGGGG73,FFFGGGGGGGGGGGGFFGGG;,DD99EGGDE>BE5C,?;:8;C*BCE9CGGGGECEDFFCCGGGC=7EFGGEGGD9:*02+:>)96<)=FG>CB:7*:4D)))19:F*/)/7:F@44?@46.4>45)**99*).*/-
@M04650:207:000000000-C238N:1:1101:14498:4624 1:N:0:19
ACTCCTACGGGAGGCAGCAGTGGGGAATATTGCACAATGGAGGAAACTCTGATGCAGCAACGCCGCGTGAGCGATGAAGGTCTTCGGATCGTAAAGCTCTGTCTTTAGGGATGATAATGACAGTACCTAAGGAGGAAGCCACGGCTAACTACGTGCCAGCAGCCGCGGTAATACGTAGGTGGCGAGCGTTATCCGGATTTATTGGGCGTAAAGGGAGCGTAGGCGGATATTTAAGTGGGATGTGAAATACTTGGGCTCAACCCGAGTACTGCATTCCAAACTGAGTATCTAG
+
GGGGGGGGGGGGGGGGGGGGGGGGGGGGGGGGGGGGGGGGGGGGGGGGGGGGGGGGGGGGGGGGGGGGGGGGGCGGGGGGGGGGGGGGGGGGGGGGGGGGGGGGGGGGGGGGGGGGDCGGGGGGGGGGGGGGGGGGGGGFGGGGGGGGGGGGEG8FGGGFGFGGGGGGGGEGGGGGGGGFGGGDCEGGGDGGGGGCBE*<CEEFFFEGGE*CGGGGGGGGC3EFCC:ECGCC=?C:FDFGFGFFGFFFFFCGCFGFFFFFGFGGFGGBFFFFFFFFAAGFF7CFF6@<<6=A
@M04650:207:000000000-C238N:1:1101:19957:4658 1:N:0:19
ACTCCTACGGGAGGCAGCAGTGGGGAATATTGCACAATGGAGGAAACTCTGATGCAGCAACGCCGCGTGAGCGATGAAGGTCTTCGGATCGTAAAGCTCTGTCTTTAGGGATGATAATGACAGTACCTAAGGAGGAAGCCACGGCTAACTACGTGCCAGCAGCCGCGGTAATACGTAGGTGGCGAGCGTTATCCGGATTTATTGGGCGTAAAGGGAGCGTAGGCGGATACTTAAGTGGGATGTGAAATACTTGGGCTCAACCCGAGTACTGCATTCCAAACTGAGTATCTAG
+
GGGGGGGGGGGGGGGGGGGGGGGGGGGGGGGGGGGGGGGGGGGGGGGGGGGGGGGGGGGGGGGGGGGGGGGGGGGGGGGGGGGGGGGGGGGGGGGGGGGGGGGGGGGGGGGGGGGGGGGGGGGGGGGGGGGGGGGGGGGGGGGGGGGGGGGGGGGGGGGGGGGGGGGGGGGGGGGGGGGGGGGGGDGGGGGGGGGGGGDF?GGGGGGGGEGFGGGGDGGGGGEGGGGGGGGGFGGGGGFGFGFFGGGGFGGFGGG>FFFFFFDDEGGFFF4?BFFFFFGFFAGFFFF2<FF>
@M04650:207:000000000-C238N:1:1101:24162:4686 1:N:0:19
ACTCCTACGGGAGGCAGCAGTGGGGAATATTGCACAATGGAGGAAACTCTGATGCAGCAACGCCGCGTGAGCGATGAAGGTCTTCGGATCGTAAAGCTCTGTCTTTAGGGATGATAATGACAGTACCTAAGGAGGAAGCCACGGCTAACTACGTGCCAGCAGCCGCGGTAATACGTAGGTGGCGAGCGTTATCCGGATTTATTGGGCGTAAAGGGAGCGTAGGCGGATACTTAAGTGGGATGTGAAATACTTGGGCTCAACCCGAGTACTGCATTCCAAACTGAGTATCTAG
+
GGGGGGGGGGGGGGGGGGGGGGGGGGGGGGGGGFGGGGGGGGGGFGGGGGGGGGGFGGGGGGEGEGGGGGGGGGFFGDGGGGCFGGGGGGGGFGGGGGGFGGGGGGGGGGGGGGGGGGGGF9EFGGGFGFGGGFEDGGGGGFFGGGGGGGGGGGGGGGGGGGGGGGGGEGEF;DFFGGGGFCFE78EECGGCFGCGDE59E?GGGGGGCGEGGFG8CGGG;<EDGG5>:>FGF::CGGF47D6BCFCCF*CF=*7>FFFFG@3>)9F?FB*@?BF?>2:65A7?F=@6964<
@M04650:207:000000000-C238N:1:1101:5160:4721 1:N:0:19
ACTCCTACGGGAGGCAGCAGTAGGGAATCTTCCACAATGGACGAAAGTCTGATGGAGCAACGCCGCGTGAGTGATGAAGGTTTTCGGATCGTAAAACTCTGTTGCGAGGGAAGAACAAGTATGAGAGTAACTGCTCATACCTTGACGGTACCTCGTTAGAAAGCCACGGCTAACTACGTGCCAGCAGCCGCGGTAATACGTAGGTGGCAAGCGTTGTCCGGAATAATTGGGCGTAAAGCGCGCGCAGGCGGCCTTCGAAGTCTGATGTGAAAGCCCACGGCTTAACCGTGGA
+
FGGGGGGGGGGGGGGGGGGGGGGGGGGG9FGGGGGGGGGGGGGGGGGFFGGGGGFGGGGGGGGGGGGGGDGAFGCFGGGGC,CDFEGCGGGGGGGGGGGGGGFGEGEGGGGGGGF=FEFAF<FFAFDFFGGFGFC<FEEG8FFF9DE+3>CB=CF@CFGGFGGFGGFEGE<C:A;AF*>DC>DEB:8B>CCGE>CE+<CE2+AEGGGGGGCC*C>CECFGEG2>+++0A*//7*1C5*/9>C5>3CGDBDDG<34?)07>2=*:67*)18@*9?@3(4C5;3C48=67(076
@M04650:207:000000000-C238N:1:1101:20250:4734 1:N:0:19
ACTCCTACGGGAGGCAGCAGTGGGGAATATTGCACAATGGGCGCAAGCCTGATGCAGCCATGCCGCGTGTATGAAGAAGGCCTTCGGGTTGTAAAGTACTTTCAGCGAGGAGGAAGGCATTAAGGTTAATAACCTTGGTGATTGACGTTACTCGCAGAAGAAGCACCGGCTAACTCCGTGCCAGCAGCCGCGGTAATACGGAGGGTGCAAGCGTTAATCGGAATTACTGGGCGTAAAGCGCACGCAGGCGGTCTGTCAAGTCGGATGTGAAATCCCCGGGCTCAACCTGGGAAC
+
GGGGGGGGGGGGGGGGGGGGGGGGGGGGGGGGGGGGGGGGGGGGGGGGGGGGGGGGGGGGGGGGGGGGGGGGGGGGGGGGGGGGGGGGGGGGGGGGGGGGGGGGGGGGGGGGGGGGGGGGGGGGGFGGGGGGGGGGGGGGGGGGGGGGGGGGCCFGGGGGGGGGGGGGGGGGGGGGGGGGGGGGGGGGGGGGGGGGGGGGGGGGGGCEGGGFGGGGGGGGGGGGGGGGCFGGFEGGGGFGFGFFGGGGFGGGGGGFFFF?<=DDECDBFFFF?FFFF9CDEFGFFFFBB4@BF4
@M04650:207:000000000-C238N:1:1101:21987:4771 1:N:0:19
ACTCCTACGGGAGGCAGCAGTGGGGAATATTGCACAATGGGCGCAAGCCTGATGCAGCCATGCCGCGTGTATGAAGAAGGCCTTCGGGTTGTAAAGTACTTTCAGCGAGGAGGAAGGTGCTGTGGTTAATAACCGCAGCAATTGACGTTACTTGCAGAAGAAGCACCGGCTAACTCCGTGCCAGCAGCCGCGGTAATACGGAGGGTGCAAGCGTTAATCGGAATTACTGGGCGTAAAGCGCACGCAGGCGGTCTGTCAAGTCGGATGTGAAATCCCCGGGCTCAACCTGGGAAC
+
GGGGGGGGGGGGGGGGGGGGGGGGGGGGGGGGGGGGGGGGGGGGGGGGGGGGGGGGGGGGGGGGGGGGGGGGGGGGGGGGGGGGGGGGGGGGGGGGGGGGGGGGGGGGGGGGGGGGGGGGGGGGGGGGGGGGGGGGGGGGGGGGGGGGGGGGGGGGGGGGGGGGGGGGGGGGGGGGGGGGGGGGGGGGGGGGGGGGGGGGGGGGGEGGGGGGGEGGGGGFGGEGGGGGGGGGFGGGGFBGFGEFGGGGFGGGGGGFFFFFEFGGEGG:FFFFFF?F:>DBDFG=FFFFFFFFF2
@M04650:207:000000000-C238N:1:1101:12803:4794 1:N:0:19
ACTCCTACGGGAGGCAGCAGTGGGGAATATTGCACAATGGAGGAAACTCTGATGCAGCAACGCCGCGTGAGCGATGAAGGTCTTCGGATCGTAAAGCTCTGTCTTTAGGGATGATAATGACAGTACCTAAGGAGGAAGCCACGGCTAACTACGTGCCAGCAGCCGCGGTAATACGTAGGTGGCGAGCGTTATCCGGATTTATTGGGCGTAAAGCGCGCGTAGGCGGCGAGATTAGTCTGATGTGAAAGCCCCCGGCTCAACCGGGGAGGGTCATTGGAAACTGTTTCGCTTG
+
GGGGGGGGGGGGGGGGGGGGGGGGGGGGGGGGGGGGGGGGGGGGGGGGGGGGGGGGDGGGGGGGGGGGGGGGGGGGGFGGGGGGGGGGEGGGGGGGGGGGGGGGFGGGGGGGGGGGGGGGGGGGGFFFFGGGGGGGGGGGGGGGGGGGGFGGGGFGGGGGGGGGDGGGGGGFGGGGGFF;DFGGG8EEGGGGFGGGGGGG9BCGGGGGGGGGGGGGGGGGGGGGGGGGCC=CFGGGC:=:4F@?FGGGFGGGGGGF@EF6AFD)7599;;)85BFF:<C?F>:/*1*-,55<
@M04650:207:000000000-C238N:1:1101:12839:4820 1:N:0:19
ACTCCTACGGGAGGCAGCAGTGGGGAATATTGCACAATGGAGGAAACTCTGATGCAGCAACGCCGCGTGAGCGATGAAGGTCTTCGGATCGTAAAGCTCTGTCTTTAGGGATGATAATGACAGTACCTAAGGAGGAAGCCACGGCTAACTACGTGCCAGCAGCCGCGGTAATACGTAGGTGGCGAGCGTTATCCGGATTTATTGGGCGTAAAGGGAGCGTAGGCGGATACTTAAGTGGGATGTGAAATACTTGGGCTCAACCCGAGTACTGCATTCCAAACTGAGTATCTAG
+
GGGGGGGGGGGGGGGGGGGGGGGGGGGGGGGGGGGGGGGGGGGGGGGGGGGGGGGGGGGGGGGGGGGGGGGGGGGGGGGGGGGGGGGGGGGGGGGGGGGGGGGGGGGGGGGGGGGGGGGGGGGGGGGGGGGGGGGGGGGGGGGGGGGGGGGGGGGGGGGGGGGGGGGGGGGGGGGGGGGGGGGGGGGGGGGGGGGGE5CGGGGGGGGG8EGGGGGGGGGGGGGGGG5EGGGF@9DEGGFGFGFFGGGFFGGGGGGFFFFFGFGGFGGFFF?FFFFFBFGFFFGFF?F>D=?A
@M04650:207:000000000-C238N:1:1101:18592:4844 1:N:0:19
ACTCCTACGGGAGGCAGCAGTGGGGAATATTGCACAATGGGCGCAAGCCTGATGCAGCCATGCCGCGTGTATGAAGAAGGCCTTCGGGTTGTAAAGTACTTTCAGCGAGGAGGAAGGTGCTGTGGTTAATAACCGCAGCAATTGACGTTACTCGCAGAAGAAGCACCGGCTAACTCCGTGCCAGCAGCCGCGGTAATACGGAGGGTGCAAGCGGTAATCGGAATTACTGGGCGTAAAGCGCACGCAGGCGGTCTGTCAAGTCGGATGTGAAATCCCCGAGCTCAACCTCGGA
+
FGGGGGGGGGGGGGGGGGGGGGGGGGGGGGGGGGGGGGGGGGG:FGGGGGGGGGGGGG8F@FGGGGGGGGFCGGGGGGGGCEGGGGGGGGGGGGGGGCGGGGF<,FF>FGGDGGEB+BFFFGGF<?+?7FA?<AF+@FGCG<,DBD=>>@CA<<:+>F@>FC>F@GDGD:*BCFCFCGCE:DC8:CB,=>E*811B5B9E8B8EGBEGFG?*C*2C5>71/C*2<<+?FGGC>*):7C4)7).83977375C39F***99+9CD:*9(*1//01)9(,)5>>*66:)4(05(
@M04650:207:000000000-C238N:1:1101:16740:4855 1:N:0:19
ACTCCTACGGGAGGCAGCAGTGGGGAATATTGCACAATGGAGGAAACTCTGATGCAGCAACGCCGCGTGAGCGATGAAGGTCTTCGGATCGTAAAGCTCTGTCTTTAGGGATGATAATGACAGTACCTAAGGAGGAAGCCACGGCTAACTACGTGCCAGCAGCCGCGGTAATACGTAGGTGGCGAGCGTTATCCGGATTTATTGGGCGTAAAGGGAGCGTAGGCGGATACTTAAGTGGGATGTGAAATACTTGGGCTCAACCCGAGTACTGCATTCCAAACTGAGTATCTAG
+
GGGGGGGGGGGGGGGGGGGGGGGGGGGGGGGGGGGGGGGGGGGGGGGGGGGGGGGGGGGGGGGGGGGGGGGGGGGGGGGGGGGGGGGGGGGGGGGGGGGGGGGGGGGGGGGGGGGGGGFGGGGGGGGGGGGGGGGGGGGGGGGGGGGGGGGGGGGGGGGGGGGGGGGGGGGGGGGGGGGGGGFGGGGGGGEGGGGGGD5CGFGGGGGGGGGGGGGGDDGGGGGGGGGGGGFGFGGCCFFGFG?FGG7*8CGGFGFFFFFFGFDD5CG<FFB@FFFFBFGFFF>7?*95>89>
@M04650:207:000000000-C238N:1:1101:17704:4892 1:N:0:19
ACTCCTACGGGAGGCAGCAGTGGGGAATATTGCACAATGGGCGCAAGCCTGATGCAGCCATGCCGCGTGTATGAAGAAGGCCTTCGGGTTGTAAAGTACTTTCAGCGAGGAGGAAGGTGCTGTGGTTAATAACCGCAGCAATTGACGTTACTCGCAGAAGAAGCACCGGCTAACTCCGTGCCAGCAGCCGCGGTAATACGGAGGGTGCAAGCGTTAATCGGAATTACTGGGCGTAAAGCGCACGCAGGCGGTCTGTCAAGTCGGATGGGAAATCCCCGGGCTCAACCTGTGAAC
+
FGGGGGGGGGGGGGGGGGGGGGGGGGGGGGGGGGGGGGGGGGG7FGGGGGGGGFGGGGGGGGGGGGGGGGGGGGGGGGGGGFGGGGGEGGGGGGGGFGGGGGFGGEE+CGGGGGGFGF85,8E,4,BFGGG<<=F@>>:>6FGGGGGGGGGGA<FGGGG7FGGGGGGGGGGGGGGG;EEFEGGGGGGGGGGGGGGGGGG5EGGGGGGGGGGGGEEGG7DGGDGFGGGGGGFGFEGCGG=D:3;5/)/9:5<5DCF6*097+9D)<<)().9FB4?66>3:)(**9<>,,*)-6)
@M04650:207:000000000-C238N:1:1101:6742:4902 1:N:0:19
ACTCCTACGGGAGGCAGCAGTGGGGAATATTGCACAATGGGCGCAAGCCTGATGCAGCCATGCCGCGTGTATGAAGAAGGCCTTCGGGTTGTAAAGTACTTTCAGCGAGGAGGAAGGTGCTGTGGTTAATAACCGCAGCAATTGACGTTACTTGCAGAAGAAGCACCGGCTAACTCCGTGCCAGCAGCCGCGGTAATACGGAGGGTGCAAGCGTTAATCGGAATTACTGGGCGTAAAGCGCACGCAGGCGGTCTGTCAAGTCGGATGTGAAATCCCCGGGCTCAACCTGGGAAC
+
GGGGGGGGGGGGGGGGGGGGEFGGGGGGGGGGGGGGGGGGGGGGGGGGGGGGGGGGGGGGGGGGGGGGGGGGGGGGGGGGGGGGGGGGGGGGGGGGGGGGGGGGGGGGGGGGGGGGGGGGGGGGGGGGGGGGGEGGEGGGGGGGGGGDGFGGGGGGGGGGGGGGGGGGGGGGGGGCFGGGGGGGGGFGGGGGGGGEEGGGECGGGGGGGGGCGGGGGGGGDDC=CFGGGFFFFCGGGGFGFGFFGGGG:<DCDCDFB?FFGFGGE:DFFF?F49@??0<DFFF4?F>?:FFFF(
@M04650:207:000000000-C238N:1:1101:14351:4906 1:N:0:19
ACTCCTACGGGAGGCAGCAGTGGGGAATATTGCACAATGGAGGAAACTCTGATGCAGCAACGCCGCGTGAGCGATGAAGATCTTCGGATCGTAAAGCTCTGTCTTTAGGGATGATAATGACAGTACCTAAGGAGGAAGCCACGGCTAACTACGTGCCAGCAGCCGCGGTAATACGTAGGTGGCGAGCGTTATCCGGATTTATTGGGCGTAAAGGGAGCGTAGGCGGATATTTAAGTGGGATGTGAAATACTTGGGCTCAACCCGAGTACTGCATTCCAAACTGAGTATCTAG
+
GGGGGGGGGGGGGGGGGGGGGFFGGGGGGGGGGGGGGGGGGGGGGGGGGGGGGGGGGGGGGGGGGGGGGGGGGGGGGGGGGFGGGGGGGGGGGGGEGGGGGGGGGGGGGGGGGGDG9EGGGGGGGAF<FFECGCE:FFFFGFGFD7CEFGGGGGFGGGGFFFFGGGGGEG:DFGGF@FEFCGGG>EEE=E5:99CGGE>99;;EFF8=*::FGFGGGGG5=DGG*::EC*+<6+:<FGF56D:F7>*7@7>7:FC55FFFG@DC)9*8BF?49BFFB<D7FFFB;=?<A4=9
@M04650:207:000000000-C238N:1:1101:15898:4932 1:N:0:19
ACTCCTACGGGAGGCAGCAGTGGGGAATATTGCACAATGGGCGCAAGCCTGATGCAGCCATGCCGCGTGTATGAAGAAGGCCTTCGGGTTGTAAAGTACTTTCAGCGGGGAGGAAGGGAGTAAAGTTAATACCTTTGCGCATTGACGTTACTCGAAGAAAAAGCACCGGCTAACTCCGTGCCAGCAGCCGCGGTAATACGGAGGGTGCAAGCGTTAATCGGAATTACTGGGCGTAAAGCGCACGCAGGCGGTCTGTCAAGTCGGATGTGAAATCCCCGGGCTCAACCTGGGA
+
FGGGGGGGGGGGGGGGGGGGGFGGGGGGGGGAGFGGGGGGDGGGGGGGGGGGGGGGGGEGFGGGGGGGGG8FGGCGGGGGGGGFGGG:FFGGGGGGGGGG<FFFGFGGEGGDGGGGE7>B@FFGG<,3E=DAB<F,CF+@FFGGGGG3DF7=FF,6>F<,6>FFFGGGGGGGGGG@EEGGGGGGGGGGGGGGGEGGGGGGGGGGGCCE6AEGGGGGGGGGGGEGGG9?CFGGF5CGFGFGFDFFGGDCEGGD)<CF=8FFFBDGFGD?FFFF?FFF?BGFF>GFFFF0(<FF
@M04650:207:000000000-C238N:1:1101:12923:4978 1:N:0:19
ACTCCTACGGGAGGCAGCAGTGGGGAATATTGCACAATGGAGGAAACTCTGATGCAGCAACGCCGCGTGAGCGATGAAGGTCTTCGGATCGTAAAGCTCTGTCTTTAGGGATGATAATGACAGTACCTAAGGAGGAAGCCACGGCTAACTACGTGCCAGCAGCCGCGGTAATACGGAGGGTGCAAGCGTTAATCGGAATTACTGGGCGTAAAGGGCGCGTAGGTGGTGATTTAAGTCAGATGTGAAAGCCCCGGGCTCAACTTGGGAATTGCATTTGATACTGGATCACTAGA
+
GGGGGGGGGGGGGGGGGGGGGGGGGGGGGGGGGGGGGGGGGGGGGGGGGGGGGGGGGGGGGGGGGGGGGGGGGGGGGGGGGGGGGGGGGGGGGGGGGGGGGGGGGGGGGGGGGGGGGGGGGGGGGGGGGGGGGGGGGGGGGGGGGGGGGGGGGGGGGGGFGGGGGGGGGGGGGGGGGGGGGGGGGGGGGGGFCGGGGGGGGGGGGGGGGGGGGGGGGGGDGDEEGGCFFFGFF?FCCCFFFGFFGGGGFFGGGGGE>>=@FFFGFGGBFFFFFFFF<<GFFAGFFFFF?=6?A
@M04650:207:000000000-C238N:1:1101:15927:4982 1:N:0:19
ACTCCTACGGGAGGCAGCAGTGGGGAATATTGCACAATGGAGGAAACTCTGATGCAGCAACGCCGCGTGAGCGATGAAGGTCTTCGGATCGTAAAGCTCTGTCTTTAGGGATGATAATGACAGTACCTAAGGAGGAAGCCACGGCTAACTACGTGCCAGCAGCCGCGGTAATACGTAGGTGGCGAGCGTTATCCGGATGTATTGGGCGTAAAGGGAGCGTAGGCGGATACTTAAGTGGGATGTGAAATACTTGGGCTCAACCCGAGTACTGCATTCCAAACTGAGTATCTAG
+
GGDGGGGGGGGGGGGGGGGGGGGGGGGGGGGGGGGGGGGGGGGGGGFFGGGGFGGGGGFGDF@FFFGFGGGGGGGGGGGGGGGGFGGDC+CFGGGGGFGFGGGGF<FGGGCEFGGFGEFEGGGGGGF95=EFGGGGGF=CEFGE>FCFFFFGEFFDGGGCFGFGE@EC<EDFGGDDFGC,;DFCEC*CE>G,BFEEEE*+2++?CFGG15C530**15>CGGGFEG5:5C+9@CCAFGFG?G?6::F>77*2:*>@4)79:;5CDC*.7=BB?F4B)):@F<>?F*@44**.
@M04650:207:000000000-C238N:1:1101:17473:4995 1:N:0:19
ACTCCTACGGGAGGCAGCAGTGGGGAATATTGCACAATGGAGGAAACTCTGATGCAGCAACGCCGCGTGAGCGATGAAGGTCTTCGGATCGTAAAGCTCTGTCTTTAGGGATGATAATGACAGTACCTAAGGAGGAAGCCACGGCTAACTACGTGCCAGCAGCCGCGGTAATACGTAGGTGGCGAGCGTTATCCGGATTTATTGGGCGTAAAGGGAGCGTAGGCGGATACTTAAGTGGGATGTGAAATACTTGGGCTCAACCCGAGTACTGCATTCCAAACTGAGTATCTAG
+
GGGGGGGGGGGGGGGGGGGGGGGGGGGGGGGGGGGGGGGGGGGGGGGGGGGGGGGGGGGGGGGGGGGGGGGGGGGGGGGGGGGGGGGGGGGGGGGGGGGGGGGGGGGGGGGGGGGGGFGGGGGGGGGGGGGGGGGGGGGGGGGGGCEGGGGGGGGGFDCGGGGGGGGGGEFCGGGFGGCFGGGGGGGDEEGGFGGGGGD:9CCCC5CEEGGGGFGGGGGDGGGGGGGGGGGGFGGGFGFF45??GGFCFGGGGG*0))99C@GGFDGFF?BFFFFF<:F?FBGFFFF24*9<
@M04650:207:000000000-C238N:1:1101:10658:5019 1:N:0:19
ACTCCTACGGGAGGCAGCAGTGGGGAATATTGCACAATGGAGGAAACTCTGATGCAGCAACGCCGCGTGAGCGATGAAGGTCTTCGGATCGTAAAGCTCTGTCTTTAGGGATGATAATGACAGTACCTAAGGAGGAAGCCACGGCTAACTACGTGCCAGCAGCCGCGGTAATACGTAGGTGGCGAGCGTTATCCGGATTTATTGGGCGTAAAGGGAGCGTAGGCGGATACTTAAGTGGGATGTGAAATACTTGGGCTCAACCCGAGTACTGCATTCCAAACTGAGTATCTAG
+
GGGGGGGGGGGGGGGGGGGGGGGGGGGGGGGGGGGGGGGGGGGGGGGGGGGGGGGGGGGGFGGGGGGGGGGGGGGGGGGGGGGGGGGGGGGGGGGGGGGGGGGGGGGGGGGGGGGGGGGGGGGGGGGGGGFGGGGGGGGGGGGDGGGGGGGGGGGFGGGGGFFGGGGGGGGGGGGGGFGGGGGGGGGGBCEGGGGGGG5EGGCCF*8EBEGGGGGGGDGGGGGGGG=EGG?FFGGCFGFFFDFFGGGGFGG:>CC;FFF?CFGGFGG1?FFFFFFFDFGFFFD6F*9.59=A
@M04650:207:000000000-C238N:1:1101:23150:5044 1:N:0:19
ACTCCTACGGGAGGCAGCAGTGGGGAATATTGCACAATGGAGGAAACTCTGATGCAGCAACGCCGCGTGAGCGATGAAGGTCTTAGGATCGTAAAGCTCTGTCTTTAGGGATGATAATGACAGTACCTAAGGAGGAAGCCACGGCTAACTACGTGCCAGCAGCCGCGGTAATACGTAGGTGGCGAGCGTTATCCGGATTTATTGGGCGTAAAGGGAGCGTAGGCGGATACTTAAGTGGGATGTGAAATACTTGGGCTCAACCCGAGTACTGCATTCCAAACTGAGTATCTAG
+
GGGGGGGGGGGGGGGGGGGGGGGGGGGGGGGGGGGGGGGGGGGGGGGGGGGGGGGGGGGGGGGGGGGGGGGGGGFGGGGGGGGGGGGGGGGGGGGGGGGGGGGGGGGGGGGGGGGGGGGGGGGGGGGGGGGGGGGGGGGGGGGGGGGGGGGGGGGGGGGGGGGGGGGGDGGGFDGGGGGGGGGGGGGGGGGGGGGGEBEEGGGGGGGGGGGGGGGGGGGCCDGGGGGGGGGGFFGFGGFG?G4@GGGGFGGG7FGFFFFFGFGGFGGFFF?FFFFFFFGFFFGF?FFFFFFF
@M04650:207:000000000-C238N:1:1101:18517:5076 1:N:0:19
ACTCCTACGGGAGGCAGCAGTGGGGAATATTGCACAATGGAGGAAACTCTGATGCAGCAACGCCGCGTGAGCGATGAAGGTCTTCGGATCGTAAAGCTCTGTCTTTAGGGATGATAATGACAGTACCTAAGGAGGAAGCCACGGCTAACTACGTGCCAGCAGCCGCGGTAATACGTAGGTGGCGAGCGTTATCCGGATTTATTGGGCATAAAGGGAGCGTAGGCGGATACTTAAGTGGGATGTGAAATACTTGGGCTCAACCCGAGTACTGCATTCCAAACTGAGTATCTAG
+
GGGGGGGGGGGGGGGGGGGGGGGGGGGGGGGGGGGGGGGGGGGGGGGGGGGGGGGGGGGGGGGGGGGGGGGGGGGGGGGGGGGGGDGGGGGGGGGGGFGGDGGGGGGGGGGGGGGGFGGAFFGGGGGGGGGGGGGGGGGGGGGGGGGGGGGGGGGFGGGGGGGGGGGGGGGGGGGFGGGGGGGEGEGGCEGFGFCE5BEGGGGGGGFGFGGGGGEFEGGGGGGFGG:CEGGGFGF9:DFFFDFFGFF7FGGG74<@FFFFGFGGFGG?FFFFFFFFFBF?3<F?FFF2<FFF
@M04650:207:000000000-C238N:1:1101:20132:5087 1:N:0:19
ACTCCTACGGGAGGCAGCAGTGGGGAATATTGCACAATGGGCGCAAGCCTGATGCAGCCATGCCGCGTGTATGAAGAAGGCCTTCGGGTTGTAAAGTACTTTCAGCGAGGAGGAAGGTGTTGTTGTTAGTAACCGCAGCAATTGACGTTACTCGCAGAAGAAGCACCGGCTAACTCCGTGCCAGCAGCCGCGGTAATACGGAGGGTGCAATCGTTAATCTGAATTACTGGGCGGAATGCGCACGCAGGCGGTCTGTCAAGTCGGAAGTGAAATCCCCGGGCTCAACCTGGGAAC
+
GGGGGGGGGGGGGGGGGGGGGG8FGGGGGGGG9,EFGGGGGG::F+FFGGGG<6FGGGGG,E<FGGGGG=C,CEGGG8,CFG=FCCFG=F:8,CF,,9A@FGE,F<=FGG+8F?F=:,,:4BA,444:,CF,FGG7F3=,@<3@,,38D<3@,++@+@,<F8>33@@3*BG7,6DBF*6FE7;2B6,=,4/8***15?<F5*:1B:EG?++38*1:*22*3><EFC+<+*15)/)/*9BD>G)<D)95)1C9C1**1/9F+9><>*9,**7*0/))-2))),9**8:30.8(,(
@M04650:207:000000000-C238N:1:1101:6572:5098 1:N:0:19
ACTCCTACGGGAGGCAGCAGTGGGGAATATTGCACAATGGAGGAAACTCTGATGCAGCAACGCCGCGTGAGCGATGAAGGTCTTCGGATCGTAAAGCTCTGTCTTTAGGGATGATAATGACAGTACCTAAGGAGGAAGCCACGGCTAACTACGTGCCAGCAGCCGCGGTAATACGTAGGTGGCGAGCGTTATCCGGATTTATTGGGCGTAAAGGGAGCGTAGGCGGATACTTAAGTGGGATGTGAAATACTTGGGCTCAACCCGAGTACTGCATTCCAAACTGAGTATCTAG
+
GGGGGGGGGGGGGGGGGGGGGGGGGGGGGGGGGGGGGGGGGGGGGGGGGGGGGGGGGGFGGGGGGGGGGGGGGGGGGGGGGGGGGGGGGGGGGGGGGGGGGGGGGGGGGGGGGGGGFGGGGGGGGGGGGGGGGGGGGGGGGGDGGGGGFGGGGGGGGGGGGGGGGGGGGGGFFGGFGGGFFGGGGGGG7CGFGGGGEEECGGEGGGGGCGGGGGGDEGCC59;9EG5EECECFGGDGGFGFGFFGGGCFGGGGDF@FFFFC5DDFGGF467=FFFFBBCFFFGFF?@<<7B9
@M04650:207:000000000-C238N:1:1101:17394:5100 1:N:0:19
ACTCCTACGGGAGGCAGCAGTGGGGAATATTGCACAATGGAGGAAACTCTGATGCAGCAACGCCGCGTGAGCGATGAAGGTCTTCGGATCGTAAAGCTCTGTCTTTAGGGATGATAATGACAGTACCTAAGGAGGAAGCCACGGCTAACTACGTGCCAGCAGCCGCGGTAATACGTAGGTGGCGAGCGTTATCCGGATTTATTGGGCATAAAGGGAGCGTAGGCGGATATTTAAGTGGGATGTGAAATACTTGGGCTCAACCCGAGTACTGCATTCCAAACTGAGTATCCAG
+
GGGGGGGGGGGGGGGGGGGGFGGGGGGGGGGGGGGGGGGGGGGGGGFFGGGGGGGGGGGGGGGGGGGFGGE8FGGGGGGGFGGGGGGGGGGGGGGFGGGGGGGFCFGGGGGGGGGGGGGGGGGGGGGGGGFGFGGGGGADFGGGGDCGGGGGGDFFGFGFGGGGGGGG7>@9=DCEB>CGCGGGEGGGCEGCFGEEEG5<FG<CDGG62CFGG7EGEGG7;5CFGC::E7CCBCDEFF57?G6BCC>FF77>79CF>:FFG4DDDCFBF4B@??FFABGFF>CFFFF))*97
@M04650:207:000000000-C238N:1:1101:16689:5103 1:N:0:19
ACTCCTACGGGAGGCAGCAGTGGGGAATATTGCACAATGGGCGAAAGCCTGATGCAGCAACGCCGCGTGAGCGATGAAGGCCTTCGGGTCGTAAAGCTCTGTCCTCAAGGAAGATAATGACGGTACTTGAGGAGGAAGCCCCGGCTAACTACGTGCCAGCAGCCGCGGTAATACGTAGGGGGCTAGCGTTATCCGGAATTACTGGGCGTAAAGGGTGCGTAGGCGGTCTTTCAAGCCAGAAGTGAAAGGCTACGGCTCAACAGTAGTAAGCTTTTGGAACTGTAAGACTTGAGT
+
GGGGGGGGGGGGGGGGGGGGGGGGGGGGGGGGGGGGGGGGGGGGGGGGGGGGGGGGGGGGGGGGGGGGGGGGGGGGGGGGGGGGGGGGGGGGGGGGGGGGGGGGGGGGGGGGGGGGGGGGGGGGGGGGGGGGGGGGGGGEFGGEGGGFGGGGGGGFFGFGGGGGGGGGGGGGGGGGG7FEGGGGFGGDCEEFFFEGGEGGGGGGGGGGGGGFGFGCEGDD=DCGE57=EGGGFGGGC4@GFGFFFFFGFFGFGDGFF>?@G*9*/7>A6@FFF?F693*/))29?FFFFFFAF-
@M04650:207:000000000-C238N:1:1101:6550:5216 1:N:0:19
ACTCCTACGGGAGGCAGCAGTGGGGAATATTGCACAATGGAGGAAACTCTGATGCAGCAACGCCGCGTGAGCGATGAAGGTCTTCGGATCGTAAAGCTCTGTCTTTAGGGATGATAATGACAGTACCTAAGGAGGAAGCCACGGCTAACTACGTGCCAGCAGCCGCGGTAATACGTAGGTGGCGAGCGTTATCCGGATTTATTGGGCGTAAAGGGAGCGTAGGCGGATACTTAAGTGGGATGTGAAATACTTGGGCTCAACCCGAGTACTGCATTCCAAACTGAGTATCTAG
+
GGGGGGGGGGGGGGGGGGGGFGGGGGGGGGGGGGGGGGGGGGGGGGGGGGGGGGGGGGGGGGGGGGGGGGGGGGGGGGGGGGGGGGGGGGGGGGGGGGGGGGGGGGGGGGG?FFGGGGGGGGGGGGGGGGGGGGCGGGGGGGGGGGGGGGGGGGGGGGGGGGGGGGGGGGGGGFGGGGGFFFFGGGGGGGGGGGGEGGEGGGFGGFGCBEGGGGGG5)>DGGGGGGEGCGCFFCGGG6>>?D;=FFGFFFG77C<FF3??E>GD:DG??FB?FFF?BFGFFFC?996))/95
@M04650:207:000000000-C238N:1:1101:25287:5238 1:N:0:19
ACTCCTACGGGAGGCAGCAGTGGGGAATATTGCACAATGGAGGAAACTCTGATGCAGCAACGCCGCGTGAGCGATGAAGGTCTTCGGATCGTAAAGCTCTGTCTTTAGGGATGATAATGACAGTACCTAAGGAGGAAGCCACGGCTAACTACGTGCCAGCAGCCGCGGTAATACGTAGGTGGCGAGCGTTATCCGGATTTATTGGGCATAAAGGGAGCGTAGGCGGATACTTAAGTGGGATGTGAAATACTTGGGCTCAACCCGAGTACTGCATTCCAAACTGAGTATCTAG
+
GGGGGGGGGGGGGGGGGGGGGFGG7CFGGGGGGGGGFFGGG8FGGGGGGGGGGGGGGGGGGGGGDGGGGGGGGGGGGGGGGGGGGGGGGGGGGGGGGGGGGGGGGGFGFCAFGGFAFGCCFGGGGFGGGGGGGGDGGFGGGGGGGGGDGFGGGGGGGGGGGFGGGGGGGGGGGGGFGGGG9FGGGGGGEGGCFGGGGEEGDGGGFGCCBFGGEFCCEG37EDGCCE5CEGFGFF7:2>@FFGF4C7CGFD>:*9FFFFF@F:<DD3<2*7/*=F?*<B7@FFC?6F?)6**.
@M04650:207:000000000-C238N:1:1101:6978:5252 1:N:0:19
ACTCCTACGGGAGGCAGCAGTGGGGAATATTGCACAATGGGCGCAAGCCTGATGCAGCCATGCCGCGTGTATGAAGAAGGCCTTCGGGTTGTAAAGTACTTTCAGCGAGGAGGAAGGTGTTGTGGTTAATAACCGCAGCAATTGACGTTACTAGCAGAAGAAGCACCGGCTAACTCCGTGCCAGCAGCCGCGGTAATACGGAGGGTGCAAGCGTTAATCGGAATTACTGGACGTAAAGCGCACGCAGGCGGTCTGTCAAGTCGGAGGTGAAATCCCCGGGCTCAACCTGGGAAC
+
EFFGGGGGGGGGGGGGGGGGGGGGGEGGGGGGGGGGGGGGGGG+FFFCGGGGGGGGGGGGGGGFGGGGGEEFGGFFGGGGGGGGGGGGCFGGGGGGFGGGGGGGGDF:CFGGGGG8=FG?CGGC=BFFGGGG98FFGGGFGGCAFFFGGG+@,:@FFFGGGGGGGFFEFEBGFG;,,CFGG7C88@CBFCECC:83+??C55=E>BE5C<:5C:C*ACFG59EFFC??CF*:B59CC:77>7>DC<<DDGGC)7<F=?FFGFGD>)7(06@=876?027>@996?F4.44>33,
@M04650:207:000000000-C238N:1:1101:20452:5272 1:N:0:19
ACTCCTACGGGAGGCAGCAGTGGGGAATATTGCACAATGGAGGAAACTCTGATGCAGCAACGCCGCGTGAGCGATGAAGGTCTTCGGATCGTAAAGCTCTGTCTTTAGGGATGATAATGACAGTACCTAAGGAGGAAGCCACGGCTAACTACGTGCCAGCAGCCGCGGTAATACGTAGGTGGCGAGCGTTATCCGGATTTATTGGGCGTAAAGCGCACGCAGGCGGTCTGTCAAGTCGGATGTGAAATCCCCGGGCTCAACCTGGGAACTGCATCCGAAACTGGCAGGCTAG
+
GGGGGGGGGGGFGGGGGGGGGGGGGGGGGGGGGFGGCFFGGGGGGGFFGGGGGGGGDFFFDFGGGGGGEGGGGGGGGGGGGGFGGGGGGGGGGGGGGGGGFGGGGGGGGGGGGGGGGGGGGGGGGGGGGGGGGGGGGGGGGFFGGGGGGGGGGGGGGGGGGGGGGGGGGGGGGGGGGGGGGGGGDEDGGGGGGGGGGEEGGGGGGGGGEGGGGGGGGGGGGG=GGGGDGGFGFGGGGGFC:3?FGGGGFGGGGDDFBFFFGFGGFDC?FFFFFFFFFFDDDFGF4476>FFF
@M04650:207:000000000-C238N:1:1101:20432:5308 1:N:0:19
ACTCCTACGGGAGGCAGCAGTGGGGAATATTGCACAATGGGCGCAAGCCTGATGCAGCCATGCCGCGTGTATGAAGAAGGCCTTCGGGTTGTAAAGTACTTTCAGCGAGGAGGAAGGCATTAAGGTTAATAACCTTGGTGATTGACGTTACTCGCAGAAGAAGCACCGGCTAACTCCGTGCCAGCAGCCGCGGTAATACGGAGGGTGCAAGCGTTAATCGGAATTACTGGGCGTAAAGCGCACGCAGGCGGTCTGTCAAGTCGGATGTGAAATCCCCGGGCTCAACCTGGGAAC
+
GGGGGGGGGGGGGGGGGGGGGGGGGGGGGGGGGGGGGGGGGGGGGGGGGGGGGGGGGGGGGGGGGGGGGGGGGGGGGGGGGGGGGGGGGGGGGGGGGGGGGGGGGGGGGGGGGGGGGGGGGGGGGGGGGGGGGGGGGGGGGFGFGGGGGGGGGGGGGGGGGGGGGGGGGGGGGGGGGGGGGGGGGGGGGGGGGGGGGGGGGGGGGGGGGGGGGGGGGGGGGGEGGGGGGGGGFGGGGGFGFGFFGGGG3CDCGGGFFFFFGFGGBDGBFFFFFFFFFFGFF0C?FF@:?FF1:3
@M04650:207:000000000-C238N:1:1101:14442:5316 1:N:0:19
ACTCCTACGGGAGGCAGCAGTGGGGAATATTGCACAATGGGCGCAAGCCTGATGCAGCCATGCCGCGTGTATGAAGAAGGCCTTCGGGTTGTAAAGTACTTTCAGCGAGGAGGAAGGTGCTGTGGTTAATAACCGCAGCAATTGACGTTACTCGCAGAAGAAGCACCGGCTAACTCCGTGCCAGCAGCCGCGGTAATACGGAGGGTGCAAGCGTTAATCGGAATTACTGGGCGTAAAGCGCACGCAGGCGGTCTGTCAAGTCGGATGTGAAATCCCCGGGCTCAACCTGGGAAC
+
GGGGGGGGGGGGGGGGGGGGGGGGGGGGGGGGGGGGGGGGGGGGGGGGGGGGGGGGGGGGGGGGGGGGGGGGGGGGGGGGGGGGGGGGGGGGGGGGGGGGGGGGGGGGGGGGGGGGGGGGGGGGGGGGGGGGGGGGGGGGGGGGGGGGGGGGGGGGGGGGGGGGGGGGGGGGGGGGGGGGGGGGGGGGGGGGGGGGGGGGGGGGGGGGGGGGGGGGGGGGGGGGGGGGGGGGFGGGGGFGFGFFGGGDEGGD<DGFFFBFFFCDEDD?FFFFFF9FFFGEEFGFFFFFFFFF?(
@M04650:207:000000000-C238N:1:1101:12781:5354 1:N:0:19
ACTCCTACGGGAGGCAGCAGTGGGGAATATTGCACAATGGAGGAAACTCTGATGCAGCAACGCCGCGTGAGCGATGAAGGTCTTCGGATCGTAAAGCTCTGTCTTTAGGGATGATAATGACAGTACCTAAGGAGGAAGCCACGGCTAACTACGTGCCAGCAGCCGCGGTAATACGTAGGTGGCGAGCGTTATCCGGATTTATTGGGCGTAAAGGGAGCGTAGGCGGATACTTAAGTGGGATGTGAAATACTTGGGCTCAACCCGAGTACTGCATTCCAAACTGAGTATCTAG
+
GGGGGGGGGGGGGGGGGGGGGGGGGGGGGGGGGGGGGGGGGGGGGGGGGGGGGGGGGGGGGGGGGGGGGGGGGGGGGGGGGGGGGGGGGGGGGGGGGGGGGGGGGGGGGGGGGGGGGGGGGGGGGGGGGGGGGGGGGGGGFGGGGGGGGGGGGGGGGGGGFGGGGGGGDGGGFGGGGGDGGGGGDGGGGGGGGGGGGE8CEFGGGGFE:EGGGGEGGGGGGD;FGGDGGGGGFFG?FGFF4DFFGGG7FGG>CFFFFF@FGFDDEGG?FFB4?4@FFAGFF2:=F?FDFFBB
@M04650:207:000000000-C238N:1:1101:21516:5379 1:N:0:19
ACTCCTACGGGAGGCAGCAGTGGGGAATATTGCACAATGGAGGAAACTCTGATGCAGCAACGCCGCGTGAGCGATGAAGGTCTTCGGATCGTAAAGCTCTGTCTTTAGGGATGATAATGACAGTACCTAAGGAGGAAGCCCCGGCTAACTCCGTGCCAGCAGCCGCGGTAATACGGAGGGTGCAAGCGTTAATCGGAATTACTGGGCGTAAAGCGCACGCAGGCGGTCTGTCAAGTCGGATGTGAAATCCCCGGGCTCAACCTGGGAACTGCATCCGAAACTGGCAGGCTAG
+
GG<FGGF<CE:FEGCEEFG<CAFGDG,C@C6EFGGFDFDG,FE7FG8FF<<F9EGGGFGFF@F@:FGG7F,F:CFGFGGGGG9FFFEGDCFGFEGC9EFGDBFFA9FFGGGG+BFFEE<FFFGGGGCC?<<FGFDCFG?D+@CE@FGG8B<FEGFE+@CFCBF:B*>7@EGEFFC8BE:C*::8C7FGE5CFCGG>;CFGGGG9+BCE8>C7975?5DCDEC?EE*:=E5EFFFDGC*)9>39@CC>CF6*9)9)8::4@C>604/90<4?FB7@F?(*8@BF)775(454:
@M04650:207:000000000-C238N:1:1101:16051:5422 1:N:0:19
ACTCCTACGGGAGGCAGCAGTGGGGAATATTGCACAATGGAGGAAACTCTGATGCAGCAACGCCGCGTGAGCGATGAAGGTCTTCGGATCGTAAAGCTCTGTCTTTAGGGATGATAATGACAGTACCTAAGGAGGAAGCCACGGCTAACTACGTGCCAGCAGCCGCGGTAATACGTAGGTGGCGAGCGTTATCCGGATTTATTGGGCGTAAAGGGAGCGTAGGCGGATATTTAAGTGGGATGTGAAATACTTGGGCTCAACCCGAGTACTGCATTCCAAACTGAGTATCTAG
+
GGGGGGGGGGGGGGGGGGGGGGGGGGGGGGGGGGGGGGGGGGGGGGGGGGGGGGGGGGGGGGGGGGGGGGGGGGGGGGGGGGGGGGGGGGGGGGGGGGGGGGGGGGGGGGGGGGGGGGGGGGGGGGGGGGGGGGGGGGGGGGGGDGGGGGGGGGGGGGGGGGGGGEGGEGGGGGGGFGGGGGGGGGGGGEGGGGGGGGCCFFGFGFGECGGFGGDFGGG<GGGGGGGGDGC9BFFFGC>G4D?FGFGCFGGF7CFF4FFFFFGGFGG?FF@FFF?B9>FFFBGBF=BAFFFF
@M04650:207:000000000-C238N:1:1101:11744:5427 1:N:0:19
ACTCCTACGGGAGGCAGCAGTGGGGAATATTGCACAATGGGCGCAAGCCTGATGCAGCCATGCCGCGTGTATGAAGAAGGCCTTCGGGTTGTAAAGTACTTTCAGCGAGGAGGAAGGTGCTGTGGTTAATAACCGCAGCAATTGACGTTACTTGCAGAAGAAGCACCGGCTAACTCCGTGCCAGCAGCCGCGGTAATACGGAGGGTGCAAGCGTTAATCGGAATTACTGGGCGTAAAGCGCACGCAGGCGGTCTGTCAAGTCGGATGTGAAATCCCCGGGCTCGACCTGGGAAC
+
GGGGGGGGGGGGGGGGGGGGGGGGGGGGGGGGGGGGGGGGGGGGGGGGGGGGGGGGGGGGGGGGGGGGGGGGGGGGGGGGGGGGGGGGGGGGGGGGGGGGGGGGGGGGGGGGGGFGGGGGGGGGGFCGGGGGGFGDGGGGGGFGGGGCFGEGGGGGGGGGGFFGGGGGGGGGGGGGGGGGGGGGFGGGGGGGGGGG?FGGGGEGGGGGGGGFGCEGF>FG=5CFF7CFGDGGBC95>?FGEGFFGGGD@<GGGGGBFFFFC=*973CBFF?BF?)??FDDD(7)835,4:@7?(
@M04650:207:000000000-C238N:1:1101:20022:5456 1:N:0:19
ACTCCTACGGGAGGCAGCAGTGGGGAATATTGCACAATGGAGGAAACTCTGATGCAGCAACGCCGCGTGAGCGATGAAGGTCTTCGGATCGTAAAGCTCTGTCTTTAGGGATGATAATGACAGTACCTAAGGAGGAAGCCACGGCTAACTACGTGCCAGCAGCCGCGGTAATACGTAGGTGGCGAGCGTTATCCGGATTTATTGGGCGTAAAGGGAGCGTAGGCGGATACTTAAGTGGGATGTGAAATACTTGGGCTCAACCCGAGTACTGCATTCCAAACTGAGTATCTAG
+
GGGGGGGGGGGGGGGGGGGGGGGGGGGGGGGGGGGGGGGGGGGGGGFFGGGGGAFGGGGGGGGGGGGGGGGGGGGGGGGGGGGGFGGGGGGGGFGFGGDGAFGGGFGGGGDFDGGGGGGGGGGGGGFECEFFFFEGGGFFFFEGGGECFCGFGGGGGGGGGGGGGGGGCECFGGGFGGDCFGGGDCCE:EGD+5CCEGCC+CGGFGFGGGC=+==CEDDGDDE?EEC5EG7<@?C<:C@FFD)1:7:79CDFC695@FF?F:CDEG7:674*0*97<9FF@A7??*9-6*9)
@M04650:207:000000000-C238N:1:1101:24282:5471 1:N:0:19
ACTCCTACGGGAGGCAGCAGTGGGGAATATTGCACAATGGAGGAAACTCTGATGCAGCAACGCCGCGTGAGCGATGAAGGTCTTCGGATCGTAAAGCTCTGTCTTTAGGGATGATAATGACAGTACCTAAGGAGGAAGCCACGGCTAACTACGTGCCAGCAGCCGCGGTAATACGTAGGTGGCGAGCGTTATCCGGATTTATTGGGCGTAAAGGGAGCGTAGGCGGATACTTAAGTGGGATGTGAAATACTTGGGCTCAACCCGAGTACTGCATTCCAAACTGAGTATCTAG
+
GGGGGGGGGGGGGGGGGGGGGGGGGGGGGGGGGGGGGGGGGGGGGGGGGGGGGGGGGGGGGGGGGGGGGGGGGGGGGGGGGGGGGGGGGGGGGGGGGGGGGGGGGGGGGGGGGGGGGGGGGGGGGGGGGGGGGGGGGGGGGGGGGGGGGGGGGGGGGGGGGGGGGGGGGGGGGGGGGGGGGGGGGGGGGGGGGGGGGGGCGGFGGGGGGGGGFGGGGGGGGGGGGGGGGG?FFGFGGGFGFGFFGGGGFGGGGGGFFFFFGFGGEGGBFFFFFFFFFAGFFFGFFFFA<FFF
@M04650:207:000000000-C238N:1:1101:23891:5476 1:N:0:19
ACTCCTACGGGAGGCAGCAGTGGGGAATATTGCACAATGGGCGCAAGCCTGATGCAGCCATGCCGCGTGTATGAAGAAGGCCTTCGGGTTGTAAAGTACTTTCAGCGAGGAGGAAGGTGCTGTGGTTAATAACCGCAGCAATTGACGTTACTCGCAGAAGAAGCACCGGCTAACTCCGTGCCAGCAGCCGCGGTAATACGGAGGGTGCAAGCGTTAATCGGAATTACTGGGCGTAAAGCGCACGCAGGCGGTCTGTCAAGTCGGATGTGAAATCCCCGGGCTCAACCTGGGAAC
+
GGGGGGGGGGGGGGGGGGGGFGGGGGGGGGGGGGGGFGGGGCFGGGGGGGGGGGGGGGGGGGGGGGGFGGGGGGGGFGGGGGGGGGGGGGGGGGGGGGGGFFGGGGGGGGGGGEGGGGGGGGGGGFGGGGGGGGGGGGGGGGGFGGGCFGGGGGGGGGGGGGGGGGGGGGCEGGGFF@FGGGGGGGGGGGGGGGGCCGFGGGGEGGGGGGGGGEGGGGGGGGGGGGGGGGFGBEDEFGFGFG@E3>DDFGGDD<C?FFFFGFGGFGGFFFFFFF)9?BGDF9G7FF>?:FF?2(
@M04650:207:000000000-C238N:1:1101:7485:5507 1:N:0:19
ACTCCTACGGGAGGCAGCAGTGGGGAATATTGCACAATGGAGGAAACTCTGATGCAGCAACGCCGCGTGAGCGATGAAGGTCTTCGGATCGTAAAGCTCTGTCTTTAGGGATGATAATGACAGTACCTAAGGAGGAAGCCACGGCTAACTACGTGCCAGCAGCCGCGGTAATACGTAGGTGGCGAGCGTTATCCGGATTTATTGGGCGTAAAGGGAGCGTAGGCGGATACGTAAGTGGGATGTGAAAGACTTGGGCTAAACCCGAGTACTGCACTCCAAGCTGAGTATCTAG
+
FGGGGGGGGGGGGGFGGGGGGGGGGGGGGGGGGGGGGGGGGGGGGGGDGGGGGGGGGGFG<FGGGGGGG7FEFFFFGGGGCFGGGGGCFGGGGGGGG9FGGF9BAAFFGGFFGF9FFFGGGGGFG<AEF,?EFGG:=DCFFGGFCBEFFFGGGFGFFFF<FFFFEFGG:EFCFGGGGGGCE@7CECCEC1*6+5;B:**3?B+?FGGD*>*1A98EE577?5;<C5*>E<*2=CC<>FF769?B>F:0<<*C*9>5>)9/<?CDFGGFF4*9646;0)>*08C=719<2*/.
@M04650:207:000000000-C238N:1:1101:14948:5521 1:N:0:19
ACTCCTACGGGAGGCAGCAGTGGGGAATATTGCACAATGGGCGCAAGCCTGATGCAGCCATGCCGCGTGTATGAAGAAGGCCTTCGGGTTGTAAAGTACTTTCAGCGAGGAGGAAGGTGTTGTGGTTAATAACCGCAGCAATTGACGTTACTCGCAGAAGAAGCACCGGCTAACTCCGTGCCAGCAGCCGCGGTAATACGGAGGGTGCAAGCGTTAATCGGAATTACTGGGCGTAAAGCGCACGCAGGCGGTCTGTCAAGTCGGATGTGAAATCCCCGGGCTCAACCTGGGAAC
+
GGGGGGGGGGGGGGGGGGGGGGGGGGGGGGGGGGGGGGGGGGGGGGGGGGGGGGGGGGGGGGGGGGGGGGGGGGGGGGGGGGGGGGGGGGGGGGGGGGGGGGGGGGGGGGGGGGGGGGGGGGGGGGGGGGGGGGGGGGGGGGGGGGGFGGGGGGGGGGGGGGGGGGGGGGGGGGGGGGGGGGGGGGGGGGGGGGGGGGGGGGGGGGGGGGGGGGGEFGGGGGEGGGGGGGGGFGGGGGFGFGFFGGGGFGGGGDFFFFFFGFGGFDGFFFFFB?FFFFGE@>CFFFFFFFFBB4
@M04650:207:000000000-C238N:1:1101:8371:5555 1:N:0:19
ACTCCTACGGGAGGCAGCAGTAGGGAATCTTCCACAATGGACGAAAGTCTGATGGAGCAATGCCGCGTGAGTGAAGAAGGTTTTCGGATCGTAAAACTCTGTTGTGAGGGAAGAACAAGTACAGGAGTAACTGTCTGTACCTTGACGGTACCTCATTAGAAAGCCACGGCTAACTACGTGCCAGCAGCCGCGGTAATACGTAGGTGGCAAGCGTTGTCCGGAATTATTGGGCGTAAAGCGCGCGCAGGCGGCCTTTTAAGTCTGATGTGAAAGCCCACGGCTTAACCGTGGA
+
GGDGGGGGGGGDFGGGGGGGGGGGGGGGGGGGGGGGGGGGGFEEGGGGGGGGGGGGGGGGGGGGGGGFGGGGGGGGGGGGGGGGGGGGGGGGGGGGGFFGGFFGGGGGGGGGGGFGGGGGGGGGFGEGGGGGGGGGGGGGGGGCGGGC:FFDFFAFGGAFCEFGGGGGGGGGGGGGGGGGGGG6CGGCFGGGDGGCC;F>EGGGGGGGG6*AEGG*A>DGGDDCFC7<7CGCEGGGGDFGD5DFGGG9>GC<3*9?=FFFGF=C7C*69F@@FF4>BB35:05<48B>BFD:
@M04650:207:000000000-C238N:1:1101:6117:5584 1:N:0:19
ACTCCTACGGGAGGCAGCAGTGGGGAATATTGCACAATGGGCGCAAGCCTGATGCAGCCATGCCGCGTGTATGAAGAAGGCCTTCGGGTTGTAAAGTACTTTCAGCGAGGAGGAAGGTGCTGTGGTTAATAACCGCAGCAATTGACGTTACTCGCAGAAGAAGCACCGGCTAACTCCGTGCCAGCAGCCGCGGTAATACGGAGGGTGCAAGCGTTAATCGGAATTACTGGGCGTAAAGCGCACGCAGGCGGTCTGTCAAGTCGGATGTGAAATCCCCGTGCTCAACCTGGGCAC
+
FGGGGGGGGGGGGGGGGGGGGGGGGGGGGGGGGGGGGGGGGGGDEGEGGGGGFGGGGFAFAFGGGGGGGGGGFGFGGGGGG8FGGGGCGGGGGGGGGDGGGGGGGF=>FGGGGGGGGGGGFGEFGCGGGGDD<,@@GGGGEFGFGFEFGGC<AFE<BCCEGGGGFFFGEEGGGGGGGGGGGG9,;8CFFCEG>87CFGFGGCEEGGGGGGCCE7EEG*:FGGEFDGGGGG@CB=/CGGFD5))09<DD:9C<>DG?FF?4F?CC@<>>FFFFFF6??>*731CBF5)23>5(4-
@M04650:207:000000000-C238N:1:1101:23456:5598 1:N:0:19
ACTCCTACGGGAGGCAGCAGTGGGGAATATTGCACAATGGGCGCAAGCCTGATGCAGCCATGCCGCGTGTATGAAGAAGGCCTTCGGGTTGTAAAGTACTTTCAGCGAGGAGGAAGGTGCTGTGGTTAATAACCGCAGCAATTGACGTTACTCGCAGAAGAAGCACCGGCTAACTCCGTGCCAGCAGCCGCGGTAATACGGAGGGTGCAAGCGTTAATCGGAATTACTGGGCGTAAAGCGCACGCAGGCGGTCTGTCAAGTCGGATGTGAAATCCCCGGGCTCAACCTGGGAAC
+
GGGGGGGGGGGGGGGGGGGGGGGGGGGGGGGGGGGGGGGGGGGGGGGGGGGGGGGGGGGGGGGGGGGFFFGGGGGGGGGGGGGGGGGGGGGGGGGGGGGGGGGGGGGGGGFGGGGGGGGGGGGGGGGGGGGGGGGGGGGGGGGGGGGGGGGGGGGGGGGGGFGGGGGGGGGEGGGGGGGGGGGGGGGGGGGGGGEGGGGGGEGGGGGGGGFGGECEFGGGGGGFGGGGG:CCEGGGGGFGFGFFGGGGFGGDCDG=B=FFGFDDB*947FFFFFFF?FGFF07FFFFF:F@0:4
@M04650:207:000000000-C238N:1:1101:4896:5614 1:N:0:19
ACTCCTACGGGAGGCAGCAGTGGGGAATATTGCACAATGGAGGAAACTCTGATGCAGCAACGCCGCGTGAGCGATGAAGGTCTTCGGATCGTAAAGCTCTGTCTTTAGGGATGATAATGACAGTACCTAAGGAGGAAGCCACGGCTAACTACGTGCCAGCAGCCGCGGTAATACGTAGGTGGCGAGCGTTATCCGGATTTATTGGGCGTAAAGGGAGCGTAGGCGGATATTTAAGTGGGATGTGAAATACTTGGGCTCAACCCGAGTACTGCATTCCAAACTGCGTATCTAG
+
GGGGCDGGGGGGGGGGGGGGGGGGGGGGGFGGFGGGFFCGGGECGGGGGGGGGGGGGGGGGGGGGGGFDGCFGE=FGGGGGGGGGFEGEGEGGGGGGFGGGGGFGGGGEFGGGFGGGGGDEGFGGGGGGGGGGFGEGGGGGGGGGGGFGGGGGGGGGGGGC,@FGGEGGGGGFGFFFCFCCEEEDGGCCEG8FGGGGGDGCB@9EF5CBCGFFGEGGGGGGGGGGGGE5>CEFE7<>CFGFDFFGGGF?FGCF4FFFFFFCFDGFGF74@F=*/@B<BGFF>7*.<>08BFA
@M04650:207:000000000-C238N:1:1101:4065:5617 1:N:0:19
ACTCCTACGGGAGGCAGCAGTGGGGAATATTGCACAATGGAGGAAACTCTGATGCAGCAACGCCGCGTGAGCGATGAAGGTCTTCGGATCGTAAAGCTCTGTCTTTAGGGATGATCATGACAGTACCTAAGGAGGAAGCAATGGCTAACTACGGGACAGCAGCCGCGGTAATACGTCGGTGGCGAGCCTTATCCGGATTTATTGGTCGTAACGGGAACGTAGGCGGATACTCAAGAGGGATGTGAAGTACTTGGGCTCAACCAGAGTACTGCATTCCAAACTCAGTATCTAG
+
GGGGGGGGGGGGGGGGGGGGGFGGGGGGGGGGGFGGGGGGF6FGGG<CFGGG<FFEFGDGGGGGGGGGGGGCFGGGGGGGGGGGGGGGGGGGGGGFGGGGGGGFE,EE@FF,@F,9,55<55,5,,:FEG,,CF+F<,3,A,,=8,,5353<++6+8@F,D,3@8FCCFC*,7D*,,>*5**,=****64,+25=B5*3222+?E<2:85=5C=>E*/770/*+/**27*++1+9+0905)*)9*?*0*0*;**9)))19*8*/.7:)9****19@A4:97<**)//)-*1.
@M04650:207:000000000-C238N:1:1101:8407:5641 1:N:0:19
ACTCCTACGGGAGGCAGCAGTGGGGAATATTGCACAATGGGCGCAAGCCTGATGCAGCCATGCCGCGTGTATGAAGAAGGCCTTCGGGTTGTAAAGTACTTTCAGCGAGGAGGAAGGTGCTGTGGTTAATAACCGCAGCAATTGACGTTACTCGCAGAAGAAGCACCGGCTAACTCCGTGCCAGCAGCCGCGGTAATACGGAGGGTGCAAGCGTTAATCGGAATTACTGGGCGTAAAGCGCACGCAGGCGGTCTGTCAAGTCGGATGTGAAATCCCTGGGCTCAACCTGGGAAC
+
GGGGGG@FGGGGGGGGGGGGGGGGGGGGGGGGGGGGGGGGGGGGGGGGGGGGGGGGGGGGGGGGGGGEGFGGGGGGFFGGGGGGGDFGGGGGGGGGGGGGGGGGGGGFCE:FFCGGGGGGGGGGFGGGGGGGDGGGGGGGGFGFFGGGGGGGGGGEGGGFGGGGFFGGGGGGGGGGGGGGGGGFGGGGFGGGGGGGGGGGGEGDG:EEGCFFG5?EFFGFGGEGFFC9CGDC7:DEDGFGB<@DGGDDFGD)>DF@FFFF?BGG3*9>?FFFF?F@)57FF4CF=4>>?FF74,
@M04650:207:000000000-C238N:1:1101:11662:5660 1:N:0:19
ACTCCTACGGGAGGCAGCAGTAGGGAATCTTCCGCAATGGACGAAAGTCTGACGGAGCGACGCCGCGTGAGTGATGAAGGTCTTCGGATCGTAAAACTCTGTTGTGAGGGAAGAACAAGGGTGAGTTGAAGAAACTCACCCCTTGACGGTACCTCACCAGAAAGCCCCGGCTAACTACGTGCCAGCAGCCGCGGTAATACGTAGGGGGCGAGCGTTGTCCGGAATTATTGGGCGTAAAGGGCGCGCAGGCGGCCTTCTAAGTCTGATGTGAAATCTCGTGGCTTAACCACGAAC
+
GGGGGGGGGGGGGGGGGGGGGGGGGGGGGGGGGGGGGGGGGGGGGGGGGGGGGGGGGGGGGGGGGGGGGGGGGGGGGGGGGGGGGGGGGGGGGGGGGGGGGGGGGGGGGGGGGGGGGGGFGAFGGGGGGGGGGGGGGGGGGGGGGGGGGGGGGGGGGGGGGGGGGGGGGGGGGGGGGGGGGGGGGGGGGGGDGGEGGGGGGBCFGGEGGGGGGGGGGGGGGGCEGGGFGGGGFGGGGGFGFGFFGGGGDDGGGGGFFFFFGFGGFFFDFFFFFFFFF?FFE>CFFFF4?FE37(
@M04650:207:000000000-C238N:1:1101:20845:5687 1:N:0:19
ACTCCTACGGGAGGCAGCAGTGGGGAATATTGCACAATGGGCGCAAGCCTGATGCAGCCATGCCGCGTGTATGAAGAAGGCCTTCGGGTTGTAAAGTACTTTCAGCGAGGAGGAAGGTGCTGTGGTTAATAACCGCAGCAATTGACGTTACTCGCAGAAGAAGCACCGGCTAACTCCGTGCCAGCAGCCGCGGTAATACGGAGGGTGCAAGCGTTAATCGGAATTACTGGGCGTAAAGCGCACGCAGGCGGTCTGTCAAGTCGGATGTGAAATCCCCGGGCTCAACCTGGGAAC
+
GGGGGGGGGGGGGGGGGGGGGGGGGGGGGGGGGGGGGGGGGGGGGGGGGGGGGGGGGGGGGGGGGGGGGGGGGGGGGGGGGGGGGGGGGGGGGGGGGGGGGGGGGGGGGGGGGGGGGGGGGGGGGGGGGGGGGGGGGGGGGGGGGGGGGGGGGGGGGGGGGGGGGGGGGGGGGGGGGGGGGGGGGGGGGGGGGGGGGGGGGGGGGGGGGGGGGGGGGGGGGGGGGGGGGGGGFGGGGGFGFGFFGGGGFGGGGGGFFFFFGFGGEGGFFFFFFFFFFFGFFFGFFF>?FFF?F3
@M04650:207:000000000-C238N:1:1101:9136:5714 1:N:0:19
ACTCCTACGGGAGGCAGCAGTGGGGAATATTGCACAATGGAGGAAACTCTGATGCAGCAACGCCGCGTGAGCGATGAAGGTCTTCGGATCGTAAAGCTCTGTCTTTAGGGATGATAATGACAGTACCTAAGGAGGAAGCCACGGCTAACTACGTGCCAGCAGCCGCGGTAATACGTAGGTGGCGAGCGTTATCCGGATTTATTGGGCGTAAAGGGAGCGTAGGCGGATACCTAAGTGGGATGTGAAATACTTGGGCTCAACCCGAGTACTGCATTCCAAACTGAGTATCTAG
+
GGGGGGGGGGGGGGGGGGGGGGGGGGGGGGGGGGGGGGGGGGGGGGGGGGGGGGGGGGGFGGGGGGGGGGGGGGGGGGGGGGGGGGGGGGGGGGGGGGGGGGGGGGGGGGGGGGGGGGGGGGGGGGGGGGDFFFEGGGGGGGGGGGGGGGGGGGGGGGGGGGGGGGGGGGGEGGGCGGGGGGGDGGGGCGGGGGGD8CEC99;CFGGGEGGGGFGGGCGGGGGGGGEGEG+AF6CCDGFGFGFFGGGGFGGGDCGFF@FFF>DDFGC?FFFF?=FFFFGFFFGFF==4<@F2
@M04650:207:000000000-C238N:1:1101:10951:5721 1:N:0:19
ACTCCTACGGGAGGCAGCAGTGGGGAATATTGCACAATGGGCGCAAGCCTGATGCAGCCATGCCGCGTGTATGAAGAAGGCCTTCGGGTTGTAAAGTACTTTCAGCGAGGAGGAAGGTGCTGTGGTTAATAACCGCAGCAATTGACGTTACTCGCAGAAGAAGCACCGGCTAACTCCGTGCCAGCAGCCGCGGTAATACGGAGGGTGCAAGCGTTAATCGGAATTACTGGGCGTAAAGCGCACGCAGGCGGTCTGTCAAGTCGGATGTGAAATCCCCGGGCTCAACCTGGGAAC
+
EFGGFGGGGGCEGGGGGGGFGGGGGGGGGGGGGGGGGGGGGFGGGGGCCCFFGFCECFGGFCECGGGGGCFGGGGGGGGGGGGFCFGGFECCFFFFFGGGGGFGC9@FFGCEFGFFGGGGFAFGGG<FDDFFDB@EDCFFF9DFDFGCEFEGGD@FFE:FFGGGGGGGGDDEFFGFGEGGGGGGFGGGF85EEEEGCCFG>5CEC>C5FEGGGGGGFGGCGD5CGGFFFCG=DEDGFC*C3CDD3CCG>CD55C*9?F?FEFG<>1C3FFF=*8/9:BGEFF<?=:5>?)037(
@M04650:207:000000000-C238N:1:1101:23761:5753 1:N:0:19
ACTCCTACGGGAGGCAGCAGTGGGGAATATTGCACAATGGAGGAAACTCTGATGCAGCAACGCCGCGTGAGCGATGAAGGTCTTCGGATCGTAAAGCTCTGTCTTTAGGGATGATAATGACAGTACCTAAGGAGGAAGCCACGGCTAACTACGTGCCAGCAGCCGCGGTAATACGTAGGTGGCGAGCGTTATCCGGATTTATTGGGCGTAAAGGGAGCGTAGGCGGATACTTAAGTGGGATGTGAAATACTTGGGCTCAACCCGAGTACTGCATTCCAAACTGAGTATCTAG
+
GGGGGGGGGGEGGGGGGGGGFGGGGGGGGGGGGGGGGGGGGFGGGGGGGGGGGGGGGGGGGGGGGGGGGGGGGGFGGGGGGGGGGGGGGGGGGGGDGGGGGGGGGDGGGGGEFGFFGGGGGGGGFGGGGFFFFFECFGGGGGGEGGGGGGGGGFFFGGGGGGGGEGEGGGGGGGGEFGG9>EGGGGGGGGECEGGGGGGCFGGGGGGGGE=FDGGGEDDGGGGGGGGEGFF?BFFGGGFFFGFFGGGCFGGGGGGFFFF@C>GGECD<FFFFFFFFFFGF>AF?FFF4<BF<
@M04650:207:000000000-C238N:1:1101:19161:5800 1:N:0:19
ACTCCTACGGGAGGCAGCAGTGGGGAATATTGCACAATGGAGGAAACTCTGATGCAGCAACGCCGCGTGAGCGATGAAGGTCTTCGGATCGTAAAGCTCTGTCTTTAGGGATGATAATGACAGTACCTAAGGAGGAAGCCACGGCTAACTACGTGCCAGCAGCCGCGGTAATACGTAGGTGGCGAGCGTTATCCGGATTTATTGGGCGTAAAGGGAGCGTAGGCGGATACTTAAGTGGGATGTGAAATACTTGGGCTCAACCCGAGTACTGCATTCCAAACTGAGTATCTAG
+
GGGGGGGGGGGGGGGGGGGGGGGGGGGGGGGGGGGGGGGGGGGGGGGGGGGGGGGGGGGGGGGGGGGGGGGGGGGGGGGGGGGGGFGGGGGGGGGGGGGGGGGGGGGGGGGGGGGGGGGGGGFGGGGGGCFGGGGDGGDGGGGCEGGFGFFGGGGGGFFGGGGGGGGDEEE;FGCFGGDGFGGGGGGGGGGGGGGGECGCGGFFGCFDEEGGGGEGGGGGGG5FGGEGGGGGFGFGGGFFFGFFG>FFFGGF>CF4>FFFGFGGEG<17@BFFFF?9AF=FAF?FF@44=B<
@M04650:207:000000000-C238N:1:1101:8729:5816 1:N:0:19
ACTCCTACGGGAGGCAGCAGTAGGGAATCTTCCACAATGGACGAAAGTCTGATGGAGCAACGCCGCGTGAGTGATGAAGGTTTTCGGATCGTAAAACTCTGTTGCGAGGGAAGAACAAGTACGAGAGTAACTGCTCGTACCTTGACGGTACCTCGTTAGAAAGCCACGGCTAACTACGTGCCAGCAGCCGCGGTAATACGTAGGTGGCAAGCGTTGTCCGGAATTATTGGGCGTAAAGCGCGCGCAGGCGGCCTTTTAAGTCTGATGTGAAAGCCCACGGCTTAACCGTGGA
+
GGGGGGGGGGGGGGGGGGGGGGGGGGGGGGGGGGGGGGGGGGGGGGGGGGGGGGGGGGGGGGGGGGGGGGGGGGGFGGGGGGGGGGGGGGGFGGGGGGGGGGGFGCFGGDGGGGDGGGGGGGGGGGGGGGGGGGGGGGGGEFGGGGGGGGGAFGGGGGCGGGGGGGGDGGGGGGGGGGGGGGGGGGGGGGGGGGGGGGGGGGGGGGGGGFFGGEGCCFGGGGDGGGGG7=FF3EGGFGFDEDFFDDDDFGCDCD<B?FF?:B>FFGF-77FFFFF:16D>E>GFFFFF?4BB
@M04650:207:000000000-C238N:1:1101:18442:5817 1:N:0:19
ACTCCTACGGGAGGCAGCAGTGGGGAATATTGCACAATGGGCGCAAGCCTGATGCAGCCATGCCGCGTGTATGAAGAAGGCCTTCGGGTTGTAAAGTACTTTCAGCGGGGAGGAAGGTGATAAAGTTAATACCTTTATCAATTGACGTTACCCGCAGAAGAAGCACCGGCTAACTCCGTGCCAGCAGCCGCGGTAATACGGAGGGTGCAAGCGTTAATCGGAATTACTGGGCGTAAAGCGCACGCAGGCGGTCAATTAAGTCAGATGTGAAAGCCCCGAGCTTAACTTGGGAAT
+
GGGGGGGGGGGGGGGGGGGGGGGGGGGGGGGGGGGGGGGGGGGGGGGGGGGGGGGGGGGGGGGGGGGGGGGGGGGGGGGGGGGGGGGGGGGGGGGGGGGGGGGGGGGGGGGGGGGGGGGGGGGGGGGGGGGGGGGGGGGGGGGGGGGGGGGGGGGGGGGGGGGGGGGGGGGGGGGGGGGGGGGGGGGGGGGGGGGGGGGGGGGGGGGDGGGGGGGGGGGGGGEGGGGGGGGGFGGGGGFGFGB@<DDGFGGGGCGFFFFF??GGFFGFFFFFFFF@B>DDE>FFFFF2:FF6:8
@M04650:207:000000000-C238N:1:1101:22299:5832 1:N:0:19
ACTCCTACGGGAGGCAGCAGTGGGGAATATTGCACAATGGAGGAAACTCTGATGCAGCAACGCCGCGTGAGCGATGAAGGTCTTCGGATCGTAAAGCTCTGTCTTTAGGGATGATAATGACAGTACCTACGGAGGAAGCCACGGCTAACTACGTGCCAGCAGCCGCGGTAATACGTAGGTGGCGAGCGTTATCCGGATTTATTGGGCGTAAAGGGAGCGTAGGCTGATACTTAAGTGGGATGTGAAATACTTTGGCTAAACCCGAGTACTGCATTCCAAACTGAGTATCTAG
+
GGGGGGGGEEEBCFFGGGGGFGGGGGGGGGGFFGGGGGGGFGGGGGGGGGGGGGGGFEGG<CFEEEDFEEBCEE<CGGGGGGGFGGEEFGGGFGGEGDFGGGDFGGAGFFFGEFGG9?E,?FFGGGFDF,??::EC,A=,DG7==:CGFFGGGGCG@FFFCEFE7>CFFE<DFG7;@FEFC7DEC5:CC5?@?F@EG5C?+?@CCFCEGCE5@+88>DD<ED*0+:*AFG996+*3774*9C;F*:7CFFC:0274?*0*<7CD>DG?FFF**9@FA9F=74C*)**.-**)
@M04650:207:000000000-C238N:1:1101:22619:5834 1:N:0:19
CTCCTACGGGAGGCAGCAGTGGGGAATATTGCACAATGGAGGAAACTCTGATGCAGCAACGCCGCGTGAGCGATGAAGGTCTTCGGATCGTAAAGCTCTGTCTTTAGGGATGATAATGACAGTACCTAAGGAGGAAGCCACGGCTAACTACGTGCCAGCAGCCGCGGTAATACGTAGGTGGCGAGCGTTATACGGATTTATTGGGCGTAAAGGGAGCGTAGGCGGATACTTAAGTGGGATGTGAAATACTTGGGCTCAACCCGAGTACTGCATTCCAAACTGAGTATCTAGAGG
+
GGGFFEGGGGEGGGGGGGGGGFGGGGGCFFGGGFGGGGG9EFEEGGGGGGFFGGGFFGGGGGGGGGGGGGGGGGG9DFGGGGGGGGECFGGGEGGGFGGGGGGGGGDFGGGGGGGGGGGGGGGGGGGGGGGGGGGGGGGGGCCFGGFGGGFCFGGGGGGGGGGGGEGGGGGGGGGFED7>DFEGGGGGEGGGGGGGG5FFGGFG7BE:EGGGGGFGGGGGGC95=5::E*@<9CFGGG47@FFFGFGGFGFF<FF5769::5DCB9*-@F=?FFFFFDGF?<766@FA<47<).
@M04650:207:000000000-C238N:1:1101:26075:5850 1:N:0:19
ACTCCTACGGGAGGCAGCAGTGGGGAATATTGCACAATGGAGGAAACTCTGATGCAGCAACGCCGCGTGAGCGATGAAGGTCTTCGGATCGTAAAGCTCTGTCTTTAGGGATGATAATGACAGTACCTAAGGAGGAAGCCACGGCTAACTACGTGCCAGCAGCCGCGGTAATACGTAGGTGGCGAGCGTTATCCGGATTTATTGGGCATAAAGGGAGCGTAGGCGGATACTTAAGTGGGATGTGAAATACTTGGGCTCAACCCGAGTACTGCATTCCAAACTGAGTATCTAG
+
GGGGGGGGGGGGGGGGGGGGGGGGGGGGGGGGGGGGGGGGGGGGGGGGGGGGGGGGGGGGFGGGGGGGGGGGGGGGGGGGGGGGGGGGGGGGGGGGGGGGGGGGGGGFGGGGGEGGGGGGGGGGGGFFGGGGGGGGGGGGGGGDGGGGGGGGGGGGGGGGGGGGGGGGGGDGGGGGGGGGGGGGGGGGGGGGGGGGGGCGGGGGGGGGGFGGGGGGGGGGGGGGGGGEEGFGF7CFGGFGFGFFFGGGFGGG>FGFFFFFG>DGFGG?FBFFFFFB:AGFFFGF@BF>A**6
@M04650:207:000000000-C238N:1:1101:24945:5851 1:N:0:19
ACTCCTACGGGAGGCAGCAGTGGGGAATATTGCACAATGGAGGAAACTCTGATGCAGCAACGCCGCGTGAGCGATGAAGGTCTTCGGATCGTAAAGCTCTGTCTTTAGGGATGATAATGACAGTACCTAAGGAGGAAGCCACGGCTAACTACGTGCCAGCAGCCGCGGTAATACGTAGGTGGCAAGCGTTATCCGGAATTATTGGGCGTAAAGCGCGCGTAGGCGGTTTCTTAAGTCTGATGTGAAAGCCCACGGCTCAACCGTGGAGGGTCATTGGAACCTGGGGAACTTG
+
GGGGGGGGGGGGGGGGGGGGGGGGGGGGGGGGGGGGGGGGGGGGGGGGGGGGGGGGGGGGGGGGGGGGGGGGGGGGGGGGGGGGGGGGGGGGGGGGGGGGGGGGGGGGGGGGGGGGGGGGGGGGGGGGGGGGGGGGGGGGGGGGGGGGGGGGGGGGGGGGGGGGGGGGGGGGGGGGGGGGGGGGGGGGGGGGGGGGGGGGGGGGGGGGGGGGGGGGGGGGGGGGGGEGGGGGF?FGGCFGFGFFGGGGFGGGGGGFFFFFG@39FGGB>>>F>FFFFFG@FFGFFF5:??FF
@M04650:207:000000000-C238N:1:1101:10720:5905 1:N:0:19
ACTCCTACGGGAGGCAGCAGTAGGGAATCTTCCGCAATGGGCGCAAGCCTGACGGAGCAACGCCGCGTGTGCGAAGAAGGTCTTCGGATCGTAAAGCACTGTTGTTAAGGAAGAATGACAGTAAGGGTCACTATTTACTGTGTGACGGTACTTAACCAGAAAGCCACGGCTAACTACGTGCCAGCAGCCGCGGCAATACGTAGGTGGCGAGCGTTATCCGGATTTATTGGGCGTAAAGGGAGCGTAGGCGGATACTTAAGTGGGATGTGAAATACTTGGGCTCAACCCGAGTAC
+
GGFGGGGGGEGFGGGGG:F@FGCF7EEFGGGAFEEGGGGGGGG>FEFGFGGC<CE@@BDGGGGCEGGFBCDFGCC>F<AAFGBF<CDF:CCGGDFFGGGGFFECEEEGA,CFFG<FGA<CCDFFGGCBFEG9DFCDEGGAFEDFGD@FCFGCCFCB>DFGGGGGGGB*>CFEGGGGFGD7B7DCFF6E:CCBE*4B8BCE+<@7C?DF85::C/;EC>CCEG**<C:+0>8E>GDE57=C4/<>7CGDFC<5DDG46FFF?FC95<<5B7*7=646647>>?GFFFF09>5:<)
@M04650:207:000000000-C238N:1:1101:12739:5911 1:N:0:19
ACTCCTACGGGAGGCAGCAGTGGGGAATATTGCACAATGGGCGCAAGCCTGATGCAGCCATGCCGCGTGTATGAAGAAGGCCTTCGGGTTGTAAAGTACTTTCAGCGAGGAGGAAGGTGTTGTGGTTAATAACCGCAGCAATTGACGTTACTCGCAGAAGAAGCACCGGCTAACTCCGTGCCAGCAGCCGCGGTAATACGGAGGGTGCAAGCGTTAATCGGAATTACTGGGCGTAAAGCGCACGCAGGCGGTCTGTCAAGTCGGATGTGAAATCCCCGGGCTCAACCTGGGAAC
+
GGGGGGGGGGGGGGGGGGGGGGGGGGGGGGGGGGGGGGGGGGGGGGGGGGGGGGGGGGGGGGGGGGGGGGGGGGGGGGGGGGGGGGGGGGGGGGGGGGGGGGGGGGGFFGGGGGGGGGGGGGGGGGGGGGGGGGGGGGGGGGGGGGGGGGGGGGGGGGGGGGFFGGGGGGG7EGGGGGGGGGGGGGGFGDGGGGGGGGGGGDEGGEGGGGGGGGEGGGDGDDGGCEFGGFGGFCDGGGBD35>EGGDGFGGG37FFFF?FFFGG>DDFFFFFFFF446DE>>FFFFF?FFF0:0
@M04650:207:000000000-C238N:1:1101:18641:5981 1:N:0:19
ACTCCTACGGGAGGCAGCAGTGGGGAATATTGCACAATGGAGGAAACTCTGATGCAGCAACGCCGCGTGAGCGATGAAGGTCTTCGGATCGTAAAGCTCTGTCTTTAGGGATGATAATGACAGTACCTAAGGAGGAAGCCACGGCTAACTACGTGCCAGCAGCCGCGGTAATACGTAGGTGGCGAGCGTTATCCGGATTTATTGGGCATAAAGGGAGCGTAGGCGGATACTTAAGTGGGATGTGAAATACTTGGGCTCAACCCGAGTACTGCATTCCAAACTGAGTATCTAG
+
GGGGGGGGGGGGGGGGGGGGGGGGGGGGGGGGGGGGGGGGGGGGGGGGGGGGGGGGGGGGGGGGGGGGGGGGGGGGGGGGGGGGGGGGGGGGGGGGGGGGGGGGGGGGGGGGGGGGGGGGGGGGGGGGGGGGGGGGGGGGGGGGGGGGGGGGGGGGGGGGGGGGGGGGGGGGGGGGGGGGGGGGGGGGGGGGGGGGGGCFDGGGGGGGGGGGGGGGGDGGGGGGGGDGDGGGFGFEGFFG?GFFGGGGFGGGFCFFFFFFGFGGFGGBFFFFFFFFFFG=:AGFF@FFFFFF
@M04650:207:000000000-C238N:1:1101:4560:6000 1:N:0:19
ACTCCTACGGGAGGCAGCAGTAGGGAATCTTCCGCAATGGGCGAAAGCCTGACGGAGCAACGCCGCGTGAGTGATGAAGGTCTTAGGATCGTAAAACTCTGTTGTTAGGGAAGAACAAATTTGTTAGTAACTGAACAAGTCTTGACGGTACCTAACCAGAAAGCCACGGCTAACTACGTGCCAGCAGCCGCGGTAATACGTAGGTGGCAAGCGTTATCCGGAATTATTGGGCGTAAAGCGCGCGTAGGCGGTTTCTTAAGTCTGATGTGAAAGCCCACGGCTCAACCGTGGAGG
+
CFGCFGGGGGGGGGGGGGGDGGGA@CFC<EFAFG;FECFEGFGGGGGGGGGGGGGGGGGGGGGCGGGGGGEGFGGGGGGCFFCFGGGGGGGGGFGGGEEFGGGGFGGGDDGFFGGDDDGGGGG?FGGGGGG9DGGGGGGDFGGFFFDGDFFDFGFFGC@C7ECF@FGGGGEEGGGGGGGECDEF@CFCCG5CCEEG@EGFB?CBFCG6FGFF*=C=:77DEDGGFGGGGGGGEGGEGG=C3DFE<DGD*79DG5*=FF=@C*2?7D74@?FB@477(455;95=@?)44.<(36
@M04650:207:000000000-C238N:1:1101:26121:6007 1:N:0:19
ACTCCTACGGGAGGCAGCAGTGGGGAATATTGCACAATGGGCGCAAGCCTGATGCAGCCATGCCGCGTGTATGAAGAAGGCCTTCGGGTTGTAAAGTACTTTCAGCGAGGAGGAAGGTGTTGTGGTTAATAACCGCAGCAATTGACGTTACTCGCAGAAGAAGCACCGGCTAACTCCGTGCCAGCAGCCGCGGTAATACGGAGGGTGCAAGCGTTAATCGGAATTACTGGGCGTAAAGCGCACGCAGGCGGTCTGTCAAGTCGGATGTGAAATCCCCGGGCTCAGCCTGGGACC
+
GGGGGGGGGGGGGGGGGGCGGGGGGGEGCGGGGGGGGGGGGGGGGGDGGG?FGGGGGGGGGDGGEGGGGGFGFGGA<FGGGGGGGGGGGGCGGGGGGGGGGGGGGFEFEGDGDEGGGGFFGFGGGGGFGGGGDGGGGGGGGGG9>FDGGGGGGFGFGGGGECGF8FE>EGCC@CEGGGGGGGEF*0BFGDGCGG7BCGGG5*/:EGGGFGGGGGGDFGGCCCEGGCCGFFGC37)AF>FC>3<5<7<35DDDDD7FF4FFC@CDDCC599@7FFFF:>GFFBGF)0<::>5,(,
@M04650:207:000000000-C238N:1:1101:19260:6067 1:N:0:19
ACTCCTACGGGAGGCAGCAGTGGGGAATATTGCACAATGGAGGAAACTCTGATGCAGCAACGCCGCGTGAGCGATGAAGGTCTTCGGATCGTAAAGCTCTGTCTTTAGGGATGATAATGACAGTACCTAAGGAGGAAGCCACGGCTAACTACGTGCCAGCAGCCGCGGTAATACGTAGGTGGCGAGCGTTATCCGGATTTATTGGGCGTAAAGGGAGCGTAGGCGGATACTTAAGTGGGATGTGAAATACTTGGGCTCAACCCGAGTACTGCATTCCAAACTGAGTATCTAG
+
GGGGGGGGGGGFGGGGGGGGGGGGGGGGGGGGGGGGGGGGGGGGGGGGGGGGGFGGGGGGGGGGGGGGGGGGGGGGGGGGGGGGGGGGGGGGGGGGGGGGGGGGGGGGGGGGGGGGGGGGGGGGGGGGGGGGGGGGGGGGGGGGGGGGGGGGGGGGGGGGGGGGGGGDGGGGGGGGGGGGGGGGGGGGGGGGGGGGGGDGGGGGGGGGCGGGGFGE5DCDGGGGGGGGGGGGFCF?FG>G?DFFGGGGFDFGGFFFFFFFGFGGE<FBFFFFFFFF:AGFFBGFFFFFA499
@M04650:207:000000000-C238N:1:1101:8000:6090 1:N:0:19
ACTCCTACGGGAGGCAGCAGTGGGGAATATTGCACAATGGAGGAAACTCTGATGCAGCAACGCCGCGTGAGCGATGAAGGTCTTCGGATCGTAAAGCTCTGTCTTTAGGGATGATAATGACAGTACCTAAGGAGGAAGCCACGGCTAACTACGTGCCAGCAGCCGCGGTAATACGTAGGTGGCGAGCGTTATCCGGATTTATTGGGCGTAAAGGGAGCGTAGGCGGATACTTAAGTGGGATGTGAAATACTTGGGCTCAACCCGAGTACTGCATTCCAAACTGAGTATCTAG
+
GGGGGGGGGGGGGGGGGGGGGGGGGGGGGGGGGGGGGGGGGGGGGGGGGGGGGGGGGGGGGGGGGGGGGGGGGGGGGGGGGGGGGGGGGGGGGGGGGGGGGGGGGGGGGGGGGGGGGGGGGGGGGGGGGGGGGGGGGGGGGGGGGGGGGGGGGGGGGGGGGGGGGGGDGGGGGGGGGGGGGGGGGGGGGGGGGGGGGDE9FGGGGGGGGGGGGDCFGGGGGGGGGGGDGGGGFFFFGGFGFGFFGGGGFGGFGGGFFFFFGFGCBGGFFFF@=4@FFFGFFFGFFBB):@=4
@M04650:207:000000000-C238N:1:1101:7256:6092 1:N:0:19
ACTCCTACGGGAGGCAGCAGTGGGGAATATTGCACAATGGAGGAAACTCTGATGCAGCAACGCCGCGTGAGCGATGAAGGTCTTCGGATCGTAAAGCTCTGTCTTTAGGGATGATAATGACAGTACCTAAGGAGGAAGCCACGGCTAACTACGTGCCAGCAGCCGCGGTAATACGTAGGTGGCGAGCGTTATACGGATTTATTGGGCGTAAAGGGAGCGTAGGCGGATACTTAAGTGGGATGTGAAATACTTGGGCTCAACCCGAGTACTGCATTCCAAACTGAGTATCTAG
+
GGGGGGGGGGGFGGGGGGGGGGGGGGGGGGGGGGGGGGGGGGGEFFGGGGGGGGGGGGGGGGGGGGGGGGGGGGGGGGGGGGGGGGGGGGGGGGGGGGGGGGGGGGGGGGGGGGGFGGGGGGGGGGGGGGGGGGGGFGGGGGGGGEGGGFGGGGGGGGGGGGGGGEGGGGGGGGGGGGGGGGGGGGGGEEEGGGGGGDEGGGGGGGGDEGEFFCEGGGGDEDCFEGGGGGC9@+:AF7FG?GFFFCFFFGGGGGGFF)=?F4>C>DGFFFFFF6?=A>GFF<CFFF?<AB=<
@M04650:207:000000000-C238N:1:1101:7931:6132 1:N:0:19
ACTCCTACGGGAGGCAGCAGTGGGGAATATTGCACAATGGAGGAAACTCTGATGCAGCAACGCCGCGTGAGCGATGAAGGTCTTCGGATCGTAAAGCTCTTTTTTTAGGGATGATAATGTCAGTACCTATGGCGGAAGCCACGGATAACTACGTGCCACCAGCCGCGGTAATACGTCGGTGGCGCGCGTTATCCGGATCTATTGGGCGTAACGGGAGCGTAGGCGGCTACTTGAGTGGGATGTGAAATAGTTGGGTTCAACCCGCGTACTGCAGTCCAAACTGAGCAGCTAG
+
FGGGGGGGGGGGGGGGGGGGGGGGGGGGFGGG9CFEFGGG9,B7FG@,EFGGFCFGGGFG8FCGGGGGGGG,CFCGGGGGFGFGGGG7F:FFGGGAGAFC,C,CC:EGGGE8F<@A<,,,:,?FGFCA9,,,,6CC+C,,,>FC++5,,@>CFF<>:,,,,3<F*>*<=*:;<?FF@B7F@BE>*/3:8C5C?@EG***33<<<E*/7?5C*;5C8*/)9C<86CD*:**++*223:*71)C6@***:**;>**).0.9*+0*7))1(076=*)0<?2FF>40*))0(4)/)
@M04650:207:000000000-C238N:1:1101:15323:6195 1:N:0:19
ACTCCTACGGGAGGCAGCAGTGGGGAATATTGCACAATGGAGGAAACTCTGATGCAGCAACGCCGCGTGAGCGATGAAGGTCTTCGGATCGTAAAGCTCTGTCTTTAGGGATGATAATGACAGTACCTAAGGAGGAAGCCACGGCTAACTACGTGCCAGCAGCCGCGGTAATACGTAGGTGGCGAGCGTTATCCGGATTTATTGGGCGTAAAGGGAGCGTAGGCGGATACTTAAGTGGGATGTGAAATACTTGGGCTCAACCCGAGTACTGCATTCCAAACTGAGTATCTAG
+
GGGGGGGGGGGGGGGGGGGGGGGGGGGGGGGGGGGGGGGGGGGGGGGGGGGGGGGGGGGGGGGGGGGGGGGGGGGGGGGGGGGGGGGGGGGGGGGGGGGGGGGGGGGGGGGGGGGGGGGGGGGGGGGGGGGGGGGGGGGGGGGGGGGGGGGGGGGGGGGGGGGGGGGGGGGGFGGGFGGGGGGGGGGGGGDGGGGGGGGFGGGGGGGGGGGDGGCGGGGGGGGGGGE=EDFFFEGFGGFG?GFFGGCGFGGGFGGFFFFFGFGGFGGFFF4FFFF?AAGFFFGFFFFBBF?A
@M04650:207:000000000-C238N:1:1101:22879:6215 1:N:0:19
ACTCCTACGGGAGGCAGCAGTGGGGAATATTGCACAATGGGCGCAAGCCTGATGCAGCCATGCCGCGTGTATGAAGAAGGCCTTCGGGTTGTAAAGTACTTTCAGCGAGGAGGAAGGTGCTGTGGTTAATAACCGCAGCAATTGACGTTACTTGCAGAAGAAGCACCGGCTAACTCCGTGCCAGCAGCCGCGGTAATACGGAGGGTGCAAGCGTTAATCGGAATTACTGGGCGTAAAGCGCACGCAGGCGGTCTGTCAAGTCGGATGTGAAATCCCCGGGCTCAACCTGGGAAC
+
GGGGGGGGGGGGGGGGGGGGGGGGGGGGGGGGGGGGGGGGGGGGGGGGGGGGGGGGGGGGGGGGGGGGGGGGGGGGGGGGGGGGGGGGGGGGGGGGGGGGGGGGGGGGGGGGGGGGGGGGGGGGGGGGGGGGGGGGGGGGFGGGGGGGGGGGGGGGGGGCFGGGGGGGGGGGGGGGGGGGGGGGGGGGGGGGGGGGGGGGGGGGGGGGGGGGGGGGGGGGEGGGGGGGGGGGFGGGGGFGFGDFGD3CBDDGGGGFFBFFGFGGBGG?FFFFFFFFFFGBFBGFFFFFFFFF:2
@M04650:207:000000000-C238N:1:1101:19957:6242 1:N:0:19
ACTCCTACGGGAGGCAGCAGTGGGGAATATTGCACAATGGAGGAAACTCTGATGCAGCAACGCCGCGTGAGCGATGAAGGTCTTCGGATCGTAAAGCTCTGTCTTTAGGGATGATAATGACAGTACCTAAGGAGGAAGCCACGGCTAACTACGTGCCAGCAGCCGCGGTAATACGTAGGTGGCGAGCGTTATCCGGATTTATTGGGCGTAAAGGGAGCGTAGGCGGATACTTAAGTGGGATGTGAAATACTTGGGCTCAACCCGAGTACTGCATTCCAAACTGAGTATCTAG
+
GGGGGGGGGGGGGGGGGGGGGGGGGGGGGGGGGGGGGGGGGGGGGGGGGGGGGGGGGGGGGGGGGGGGGGGGGGGGGGGGGGGGGGGGGGGGGGGGGGGGGGGGGGGGGGGGGGGGGGGGGGGGGGGGGGGGGGGGGGGGGGGGGGGGGGGGGGGGGGGGGGGGGGGGGGGGGGGGGGGGGGGGGGGGGGGGGGGGGGGGGGGGGGGGGGGGGGGGGGGGGG5CGD>EGGFGFGGGGGFFFGFFGGGGFGGGGGGFFFFFGFGGEGGBFFFFFFFFFFGFFFG6@BFFF?B>
@M04650:207:000000000-C238N:1:1101:14064:6274 1:N:0:19
ACTCCTACGGGAGGCAGCAGTGGGGAATATTGCACAATGGGCGCAAGCCTGATGCAGCCATGCCGCGTGTATGAAGAAGGCCTTAGGGTTGTAAAGTACTTTCAGCGGGGAGGAAGGTGATAAGGTTAATACCCTTATCAATTGACGTTACCCGCAGAAGAAGCACCGGCTAACTCCGTGCCAGCAGCCGCGGTAATACGGAGGGTGCAAGCGTTAATCGGAATTACTGGGCGTAAAGCGCACGCAGGCGGTCCATTAAGTCAGATGTGAAAGCCCCGAGCTTAACTTGGGAAT
+
FGGGGGGGGGGGGGGGGGGGGGGGGGGGFGGGGGGGGGGGGGGGGGGGGGGGGGGGGGGGGGGGGGGGGGFFGFECFCEGGGGGFGGGGGGGGGGAFGGGGGGG9FGGGGEGG>FG>>A<DC<FGGGGFGGGGG9FFGGGGCGCFGC:FFGGGGGGGGGCE:FGFCEFCGEG:FDCFGGFGGC?CFGGGGGEEGEGGGGGDGDGG>CGGGGGGGGGFFFFGGCCGDFG7CFGFE5*1CFD5)8@D7C3>DG)9)966=48A@CFFGGBFFF?4F>@11/7>0*=FFF>BFF60.
@M04650:207:000000000-C238N:1:1101:10744:6283 1:N:0:19
ACTCCTACGGGAGGCAGCAGTGGGGAATATTGCACAATGGAGGAAACTCTGATGCAGCAACGCCGCGTGAGCGATGAAGGTCTTCGGATCGTAAAGCTCTGTCTTTAGGGATGATAATGACAGTACCTAAGGAGGAAGCCACGGCTAACTACGTGCCAGCAGCCGCGGTAATACGTAGGTGGCGAGCGTTATCCGGATTTATTGGGCGTAAAGGGAGCGTAGGCGGATACTTAAGTGGGATGTGAAATACTTGGGCTCAACCCGAGTACTGCATTCCAAACTGAGTATCTAG
+
GGGGGGGEGGGFGGGGGGEGGGGGGGGGGGGGGGFGFGGGGGGGGGGGGGGGGGGGGGGGGGGGGGGGGGGGGGGGGGGGGGGGGGGGGGGGGGGGGGFGGGGGGGGGGGGGGGGGGGGGGGGGGGGGCFGGGGGGGGGGGGGCFGDGGGGGGGCGFDGGGGGGGGGGGGGGGGFGGGGGGGGGEGGGGGGFGGGD>EG9CGGG9EGGGGGGFGGGGGGGGDGG8EEGGG7<F7FGGFFD?GFF:DFFFGGF*9<>>>FFF>DGBGD?FFFF=B*9<A7@FADFFFFAA*1)
@M04650:207:000000000-C238N:1:1101:19522:6285 1:N:0:19
ACTCCTACGGGAGGCAGCAGTGGGGAATATTGCACAATGGAGGAAACTCTGATGCAGCAACGCCGCGTGAGCGATGAAGGTCTTCGGATCGTAAAGCTCTGTCTTTAGGGATGATAATGACAGTACCTAAGGAGGAAGCCACGGCTAACTACGTGCCAGCAGCCGCGGTAATACGTAGGTGGCGAGCGTTATCCGGATCTATTGGGCGTAAAGTGAGCGCAGGCGGTTTCTTATGTCTGATGTGAAAGCCCCCGGCTCAACCGGGGAGCGTAATTGGAAACTGGGAGACTTG
+
GGGGGGGGGGGFFGGGGGGGEGGGGDGFFGGGFCFFGGGGGFEEGG@FGAFG@FCFFGGFEGGGGGGFCBEEEFGFGGGGFFGGGGG7FFGGGGGAD<FEEFG<FE5A<?A<FGEEA@DDACFFFG<F<EGFGGCB<36FGFEC++6FCCC@B3,6>FFGF7,@3+@<5><BAACFC,>F,>C>8*BCEG:8FDEG>C*3B9+<@E8*=:CCG+5>965/:C=7:**:>*<F*+:CF7*:=*1720:C)9**1)1>).==E>)3>7>()0)).09/(3*9?4C:5F71(1*5
@M04650:207:000000000-C238N:1:1101:27858:6306 1:N:0:19
ACTCCTAAGGGAGGCAGCAGTGGGGAATATTGCACAATGGGCGAAAGCCTGATGCAGCAACGCCGCGTGAGCGATGAAGGCCTTCGGGTCGTAAAGCTCTGTCCTCAAGGAAGATAATGACGGTACTTGAGGAGGAAGCCCCGGGTAACTACGTGCCAGCAGCCGCGGTAATACGTAGGGGGCGAGCGTTATCCGGATTTATTGGGCGTAAAGGGAGCGTAGGCGGATACTTAAGTGGGATGTGAAATACTTGGGCTCAACCCGAGTACTGCATTCAAAACTGAGTATCTAG
+
GGGGGGG,6C<<FGGGGGGGGGGGGGGGGGGGGGGGGGGGGGGGGGGGGGGGGGGGGGGGGGGGGGGGGGGGGGGGGGGGGGGGGGGGGGGGGGGGGGGGFGGGGGGFFGGGGGG,5:CFGGGGGGGGEFGF,@FGFFGDFFGD+8>DFGGGGGGGGGGGGGFFGGGGGGDFGGGEGGDGGGGGGGCGCEGGG7?CE5?FGGGGGGGGECEGGGGFGGGGGGGGG=>*7>?F67:+*95F?DFFG7CG47CGGGGFFFFFFFGGEGG?FFFF?4*1))2180>7F88<D6*)
@M04650:207:000000000-C238N:1:1101:20310:6414 1:N:0:19
ACTCCTACGGGAGGCAGCAGTGGGGAATATTGCACAATGGAGGAAACTCTGATGCAGCAACGCCGCGTGAGCGATGAAGGTCTTCGGATCGTAAAGCTCTGTCTTTAGGGATGATAATGACAGTACCTAAGGAGGAAGCCACGGCTAACTACGTGCCAGCAGCCGCGGTAATACGTAGGTGGCGAGCGTTGTCCGGATTTATTGGGCGTAAAGCGAGCGCAGGCGGTTTCTTAAGTCTGATGTGAAAGCCCCCGGCTCAACCGGGGAGGGTCATTGGAAACTGGGAGACTTG
+
GGGGGGGGGGGGGGGGGGGGGGGGGGGGGGGGGGGGGGGGGGGGGGGGGGGGGGGGGGGGGGGGGGGGGGGGGGGGGGGGGGGGGGGGGGGGGGGGGGGGGGGGGGGGGGGGGGGGGGGGGGGGGGGGGGGGGGGGGGGGGGGGGGGGGGGGGGFGGGGGGGGGGGGGGGGGGGGGGGGGGGGGGGGGGGGGGGGGGGGGGGGFGGGGGGGGGGGGGDDDGGGGGGGG=CGGFGGFGFFGFGFFGGGFFFGGGGGFB>F@FFGGFGC>FF5FFFFF?<GFF>GF>>>0:??>
@M04650:207:000000000-C238N:1:1101:21158:6417 1:N:0:19
ACTCCTACGGGAGGCAGCAGTGGGGAATATTGCACAATGGGCGCAAGCCTGATGCAGCCATGCCGCGTGTATGAAGAAGGCCTTCGGGTTGTAAAGTACTTTCAGCGAGGAGGAAGGTGCTGTGGTTAATAACCGCAGCAATTGACGTTACTCGCAGAAGAAGCACCGGCTAACTCCGTGCCAGCAGCCGCGGTAATACGGAGGGTGCAAGCGTTAATCGGAATTACTGGGCGTAAAGCGCACGCAGGCGGTCTGTCAAGTCGGATGTGAAATCCCCGGGCTCAACCTGGGAAC
+
GGGGGGGGGGGGGGGGGGGGGGGGGGGGGGGGGGGGGGGGGGGGGGGGGGGGGGGGGGGGGGGGGGGGGGGGGGGGGGGGGGGGGGGGGGGGGGGGGGGGGGGGGGGGGGGGGGGGGGGGGGGGGGGGGGGGGGGGGGGGGFGGGGGFGGGGGGGGGGGGGGGGGGFGGGGGGGGGGGGGGGGGGGGGGGGGGGGGGGGGGGGGGGGGGGGGGGGGGGGGGGGGGGGGGGGGEGGGGGFDDDFFG<DDDGGDDGGFFFFFFFGDEGGFFFBF?BFF?FGFFBGFFFFFFFF7B8
@M04650:207:000000000-C238N:1:1101:12360:6419 1:N:0:19
ACTCCTACGGGAGGCAGCAGTGGGGAATATTGCACAATGGAGGAAACTCTGATGCAGCAACGCCGCGTGAGCGATGAAGGTCTTCGGATCGTAAAGCTCTGTCTTTAGGGATGATAATGACAGTACCTAAGGAGGAAGCCACGGCTAACTACGTGCCAGCAGCCGCGGTAATACGTAGGTGGCGAGCGTTATCCGGATTTATTGGGCGTAAAGGGAGCGTAGGCGGATACTTAAGTGGGATGTGAAATACTTGGGCTCAACCCGAGTACTGCATTCCAAACTGAGTATCTAG
+
GGGGGGGGGGGGGGGGGGGGGGGGGGGGGGGGGGGGGGGGGGGGGGGGGGGGGGGGGGEGGGGGGGGGGGGGGGGGGGGGGGGGGGGGGGGGGGGGGGGGGGGGGGGGGGGGGGGGGGGGGGGGGGGGGGGGGGGGGGGG@FGGGGGGGGFGGGGGGGGGGGGGGGGGGGGGGGGGGGGGGGGGGGGGGGEFGGGGEGGGGGGGGGGGGGGGGGGFGGGGGGGGGGGGGGGG=CFFFFFG@D@FDFGGFGGGFGGFFFFFFFGDFGGFFFFFFFFF>F>FFA79<96261=>
@M04650:207:000000000-C238N:1:1101:9623:6421 1:N:0:19
ACTCCTACGGGAGGCAGCAGTGGGGAATATTGCACAATGGGCGCAAGCCTGATGCAGCCATGCCGCGTGTATGAAGAAGGCCTTCGGGTTGTAAAGTACTTTCAGCGAGGAGGAAGGTGCTGTGGTTAATAACCGCAGCAATTGACGTTACTCGCAGAAGAAGCACCGGCTAACTCCGTGCCAGCAGCCGCGGTAATACGGAGGGTGCAAGCGTTAATCGGAATTACTGGGCGTAAAGCGCACGCAGGCGGTCTGTCAAGTCGGATGTGAAATCCCCGGGCTCCACCTGGGAAC
+
FGGGGGFGEFGGGGGGGGGGGGGGGGDFGGGGGFGGFFFFGGGGGGGGGGGGGGGGGGGGGGGGGEGGCGGGGGGGGGGGGGGGGGGGGGGGGGGGGGGGGGGGGGGCFECGGGGGGGGGGGGFGEFGCFGGGGGGGGGGG9FFGGGGGGGGGGGGE@FECFGGGFGGDEGC7ACGGGGFEFFECCEGFGGCGGGD99CFE5?*CCEGCGGG55CCECFCECCCEGGGGGFFEE)A7FFDB)8>DD<7@5CDGGGF?@??AFDDBGD7/*66@BFFFF3>B0*)0.8(2>FB::
@M04650:207:000000000-C238N:1:1101:26983:6427 1:N:0:19
ACTCCTACGGGAGGCAGCAGTGGGGAATATTGCACAATGGAGGAAACTCTGATGCAGCAACGCCGCGTGAGCGATGAAGGTCTTCGGATCGTAAAGCTCTGTCTTTAGGGATGATAATGACAGTACCTAAGGAGGAAGCCACGGCTAACTACGTGCCAGCAGCCGCGGTAATACGTAGGTGGCGAGCGTTATCCGGATTTATTGGGCGTAAAGGGAGCGTAGGCGGATACTTAAGTGGGATGTGAAATACTTGGGCTCAACCCGAGTCCTGCATTCCAAACTGAGTATCTAG
+
GGGGGGGGDFGGGGGGFGGGGGGGGGGGFGGGGGGCFGGGGGGGGGGGGGGGGCGGGGGGGGGGGGGGGGGGGGGGGGGGGGGGGGGGGGGGGFGFGGFGGGDGGGGGGGDFGGGGFGFGGGGGGGGGGGGGGFGGGFFGGGGGGGGGGGGFGGGGGGGGGGCEEGGGGGCGGCFGGGGGFGGGGGGGGGGGGFGGGGGG?FFCCDCEGGGGGGDGGGGD5C5CGGGGGGGGFGFFFGFGFGFFFFGDFGGC>*>>FFFFGFDD@GGBBFFFFFFFFFGBFAG?F6=:AFFF
@M04650:207:000000000-C238N:1:1101:14287:6433 1:N:0:19
ACTCCTACGGGAGGCAGCAGTGGGGAATATTGCACAATGGAGGAAACTCTGATGCAGCAACGCCGCGTGAGCGATGAAGGTCTTCGGATCGTAAAGCTCTGTCTTTAGGGATGATAATGACAGTACCTAAGGAGGAAGCCACGGCTAACTACGTGCCAGCAGCCGCGGTAATACGTAGGTGGCGAGCGTTCTCCGGATTTATTGGGCGTAAAGGGAGCGTAGGCGGATACTTAAGTGGGATGTGAAATACTTGGGCTCAACCCGAGTACTGCATTCCAAACTGAGTATCTAG
+
FGFGGGGGGGGFEGGGGG@EFDGG@CEE9CF<FGGGAFGC<E:FGFC@EFGGGGGFGGGGGGGGGGGGGGGGGDGGGEFGGGGGGF@CFGGGGGGGGGGGGGGFGDFGDGFGGGF?FFGFFFGAFGGGGG<EEDFCD@D=FFEGDGGADDFGEGFGGGGFGG:F8C@F:B<@FGFDCF*>B*>>*:8ECC*=2BGG5*=9+<CGFFFD*CC5C7**/>CC8DDDCD:CEF9A?+:<>FF9)C@F7::C47:FF4C5@;?=601/7>C076@40@??A:F*827?FF?49@F9
@M04650:207:000000000-C238N:1:1101:17268:6433 1:N:0:19
ACTCCTACGGGAGGCAGCAGTGGGGAATATTGCACAATGGGCGAAAGCCTGATGCAGCGACGCCGCGTGGGGGATGACGGCCTTCGGGTTGTAAACCTCTTTCAGTAGGGAAGAAGCGAAAGTGACGGTACCTGCAGAAGAAGCGCCGGCTAACTACGTGCCAGCAGCCGCGGTAATACGTAGGGCGCAAGCGTTGTCCAGAATTATTGGGCGTAAAGAGCTCGTAGGTGGCTTGTCGCGTCTGCCGTGAAAACCCGAGGCTCAACCTCGGGCGTGCGGTGGGTACGGGCAGGC
+
GGGGGGGGGGGGGGGGGGGGGGGGGGGGGGGGGGGGGGGGGGGFGGGGGGGGGGGGGGGGGGGGGGGGGGGGGGGGGGGGGGGGGGGGGGGGGGGGGGGGGGGGGCFGGGGGGGGGGGGGGGFGGGGGGGGGGGGDGGGGGGFGGGGGGGGDGGGGGGGDGGFGGDFEFGGCF@EGGGGGGFGGCEEGEGGGGGGDGGGGG9?FCFG7A?CEE=CGGG=FGCFEEEFCFDFGFDDGGDFC5CDFGFDD3*9DFGGFFB>EG:<4=FF:?>D3;DB>39G5>>D@FF5965)3;(
@M04650:207:000000000-C238N:1:1101:11738:6446 1:N:0:19
ACTCCTACGGGAGGCAGCAGTGGGGAATATTGCACAATGGAGGAAACTCTGATGCAGCAACGCCGCGTGAGCGATGAAGGTCTTCGGATCGTAAAGCTCTGTCTTTAGGGATGATAATGACAGTACCTAAGGAGGAAGCCACGGCTAACTACGTGCCAGCAGCCGCGATAATACGTAGGTGGCGAGCGTTATCCGGATTTATTGGGCGTAAAGCGCGCGCAGGCGGCGTTTTAAGTCTGATGTGAAAGCCCACGGCTTAACCGTGGAAGGTCATTGGAAACTGGAAGGCTTG
+
GGGGGGGGGGGGGGGGGGGGGGGGGGGGGGGGGGGGGGGGGGGGGGGGGGGGGGGGGGGGGGGGGGGGGGGGGGGGGGGGGGGGGGGGGGGGGGGGGGGGGGGGGGGGGGGGGGGGFGGGGGGGGGGGGGGGGGGGGGGGGGGGGGGGGGGGGGGGGGGGGGGGGGG7FCGGGGGGGGGGGGGG@EGGGG=CFGGGGDEFGGGGGGGGGGGGGGGCEDDGEGGGGGGG=7EEFGGGGCFGFGFFGFCGFGGFGGGFFD@BGFG7>C*.?D6F6*@FBFFFF>GFFFF?F?)(
@M04650:207:000000000-C238N:1:1101:23715:6452 1:N:0:19
ACTCCTACGGGAGGCAGCAGTGGGGAATATTGCACAATGGAGGAAACTCTGATGCAGCAACGCCGCGTGAGCGATGAAGGTCTTCGGATCGTAAAGCTCTGTCTTTAGGGATGATAATGACAGTACCTAAGGAGGAAGCCACGGCTAACTACGTGCCAGCAGCCGCGGTAATACGTAGGTGGCGAGCGTTATCCGGATTTATTGGGCGTAAAGGGAGCGTAGGCGGATACTTAAGTGGGATGTGAAATACTTGGGCTCAACCCGAGTACTGCATTCCAAACTGAGTATCTAG
+
GGGGGGGGGGGEGGGGGGGGGGGGGGGGGGGGGGGGGGGGGGGGGGGGGGGGGGGGGGGGGGGGGGGGGGGGGGGGGGGGGGGGGGGGGGGGGGGGGGGGGGGGGGGGGGGGGGGGGGGGGGGGGGGGGGGFGGGGGGGGGGGGGGGGGGGGGGGGGGGGGGGGGGGGGDGGGGGGGGGGGGGGGGGGGGDGGGGGDGDGGGGFGGGGGECFGGGDEGDGGGGD=EEEGFE9FGG97>FCFC7@>DFFFGGG*CFFFFFFGFGGFGGFFF4=?FFFFFGFFA7?FF=6)964
@M04650:207:000000000-C238N:1:1101:23198:6482 1:N:0:19
ACTCCTACGGGAGGCAGCAGTGGGGAATATTGCACAATGGAGGAAACTCTGATGCAGCAACGCCGCGTGAGCGATGAAGGTCTTCGGATCGTAAAGCTCTGTCTTTAGGGATGATAATGACAGTACCTAAGGAGGAAGCCACGGCTAACTACGTGCCAGCAGCCGCGGTAATACGTAGGTGGCGAGCGTTATCCGGATTTATTGGGCGTAAAGGGAGCGTAGGCGGATACTTAAGTGGGATGTGAAATACTTGGGCTCAACCCGAGTACTGCATTCCAAACTGAGTATCTAG
+
GGGGGGGGGGGGGGGGGGGGGGGGGGGGGGGGGGGGGGGGGGGGGGGGGGGGGGGGGGGGGGGGGGGGGGGGGGGGGGGGGGGGGGGGGGGGGGGGGGGGGGGGGGGGGGGGGGGGGGGGGGGGGGGGGGGGGGGGGGGGGGGGGGGDGGGGGGGGGGGGGGGGGGGGGGGGGGGGGGGGGGGGGGGGGGGGGGGGGGGGGGGGGGGGGGGGGGGGGGGGDGGGGGDE5FFGFGGGFGFGFGFFGFGGFGGGCFFFFFFFGFGGFGF7FFFFFFFFFAGFFFFFFF44<FFF
@M04650:207:000000000-C238N:1:1101:24366:6486 1:N:0:19
ACTCCTACGGGAGGCAGCAGTGGGGAATATTGCACAATGGAGGAAACTCTGATGCAGCAACGCCGCGTGAGCGATGAAGGTCTTCGGATCGTAAAGCTCTGTCTTTAGGGATGATAATGACAGTACCTAAGGAGGAAGCCACGGCTAACTACGTGCCAGCAGCCGCGGTAATACGTAGGTGGCGAGCGTTATCCGGATTTATTGGGCGTAAAGGGAGCGTAGGCGGATATTTAAGTGGGATGTGAAATACTTGGGCTCAACCCGAGTACTGCATTCCAAACTGAGTATCTAG
+
GGGGGGGGGGGGGGGEGGGGGGGGGGGGGGGGGGGGGGGGFDG@FGGGGGGGGGGGGGGGGFGGGGGGGGGGGGGGGGGGGGGGGGGGGGGGGGGGGGFGFGGFGFFGFFGGGGGGFFGGGGGGGGGFEFGGGGEGFGGGGGGGDGGGFGGGGGFFFGGGGFGGGGGGEGGFGFCBEF*2;:CGD:CC:CE>?FEGGG*>EFFCFDGGCCECFGGGGGDDCCCFGEGG=D7+=72<CGF*9C?@GGGFFGGFFGGFFF=9*7DGF<14?FFFF?=FFBGFFFG??96-6*@<
@M04650:207:000000000-C238N:1:1101:4145:6497 1:N:0:19
ACTCCTACGGGAGGCAGCAGTGGGGAATATTGCACAATAGAGGAAACTCTGATGCAGCAACGCCGCGTGAGCGATGAAGGTCTTCGGATCGTAAAGCTCTGTCTTTAGGGATGATAATGACAGTACCTAAGGAGGAAGCCACGGCTAACTACGTGCCAGCAGCCGCGGTAATACGTAGGTGGCGAGCGTTATCCGGATTTATTGGGCGTAAAGGGAGCGTAGGCGGATACTTAAGTGGGATGTGAAATACTTGGGCTCAACCCGAGTACTGCATTCCAAACTGAGGATCTAG
+
GGGGGGGGGFGGGGGGGGGGFFGGGGGGGGGGGGGGGGGGGGGGGGGGGGGGGGGGGGGGGGGGGDGGGGGGFGGGGGGGGGGGGGGGGGGGGGGGGGFGGGGFGGGGGGGGGGGGGGGGGGGGGGGGGGGGGGFEGGGFFFGECFGGGGGFGGF<DFGGFGGGGGEEGGGGGGGCGGGGGGGGGEEEEGGFGGGGEG59CGCFE*=EEDEGGGGGGGGGGGGGGG5EGC7CFEC+:CFGFG:@CFFFF7CF:FF)75*=6039BD5(*9@B7??F<AGFF<:74)9337@)
@M04650:207:000000000-C238N:1:1101:5738:6504 1:N:0:19
ACTCCTACGGGAGGCAGCAGTGGGGAATATTGCACAATGGGCGCAAGCCTGATGCAGCCATGCCGCGTGTATGAAGAAGGCCTTCGGGTTGTAAAGTACTTTCAGCGAGGAGGAAGGTGCTGTGGTTAATAACCGCAGCAATTGACGTTACTCGCAGAAGAAGCACCGGCTAACTCCGTGCCAGCAGCCGCGGTAATACGGAGGGTGCAAGCGTTAATCGGAATTACTGGGCGTAAAGCGCACGCAGGCGGTCTGTCAAGTCGGATGTGAAATCCCCGGGCTCAACCTGGGAAC
+
GGGGGGGGGGGGGGGGGEGGGGGGGGGGGGGGGGGDFGGCGGGCFGGGGGGFGGGGGGGGGGGGGGGGGEGFGGGD,FF<FGEFGFGGGGGEGGGGGGGGFGGGGGC:CGGGGGFFGGCCEEFGGFGGGFGCFGGGDGGGGG,@D<FCGGGGGGGGGEFGGGGGGF@FFECEGGGF7CCCEGGFGEFGGGGGGGGGGGGGGGGGGGGGGGG=E7>EF=FGGGDGGGGG?FGGFCDCCFFDEGFFGGC5.9<DGDF=?BFF<FG3559476=@6FF??FGDEFFFFF@2:>5,,,
@M04650:207:000000000-C238N:1:1101:10565:6514 1:N:0:19
ACTCCTACGGGAGGCAGCAGTGGGGAATATTGCACAATGGAGGAAACTCTGATGCAGCAACGCCGCGTGAGCGATGAAGGTCTTCGGATCGTAAAGCTCTGTCTTTAGGGATGATAATGACAGTACCTAAGGAGGAAGCCACGGCTAACTACGTGCCAGCAGCCGCGGTAATACGTAGGTGGCGAGCGTTATCCGGATTTATTGGGCGTAAAGGGAGCGTAGGCGGATACTTAAGTGGGATGTGAAATACTTGGGCTCAACCCGAGTACTGCATTCCAAACTGAGTATCTAG
+
GGGGGGGGGGGGGGGGGGGGGGGGGGGGGGGGGFGGGGGGGGGGGGGGGGGGGGGGGGGGGGGGGGGGGGGGGGGGGGGGGGGGGGGGGGGGGGGGGGGGGGGGGGGGGGGGGGFGGGGGGGGGFGGFGGGFDGEGGGGGGGGGFGCFGGGFFGGGGFGGGGGGGGGGGGGGGGGGGGDFGGGGGGGGGGGGGGGGGGGGGGGGFGGEEGEGGGGEGG<GEDGGGEC7CGGGFGGGGFFFFGFFCCFDFGGG>FGF@36?F@GGFGF<FFFFFFFFFFGF>BC=?66<44F9
@M04650:207:000000000-C238N:1:1101:24421:6540 1:N:0:19
ACTCCTACGGGAGGCAGCAGTGGGGAATATTGCACAATGGAGGAAACTCTGATGCAGCAACGCCGCGTGAGCGATGAAGATCTTCGGATCGTAAAGCTCTGTCTTTAGGGATGATAATGACAGTACCTAAGGAGGAAGCCACGGCTAACTACGTGCCAGCAGCCGCGGTACTACGTAGGTGGCGAGCGTTATCCGGATTTATTGGGCGTAAAGGGAGCGTAGGCGGATACTTAAGTGGGATGTGAAATACTTGGGCTCAACCCGAGTACTGCATTCCAAACTGAGTATCTAG
+
GGGGGGGGGGGGGGGGGGGGGGFGGGGGGGGGFGGGGGGGF<FGGG8CFFGGGCEGGG<FCFGGGGGGGGGGGGGGGGGAAFFFFFGC:FEF@FGFGFGFDGGFGAEEGGFGGB,BFGF@FFFFGG<<?E<FDFG7DDD8CDFF7@==D9CFFF>+3<B<E8D7:@8@FE*;CEEBB7FGFGG>E8:EEB=F?9EE;C>99E+CFE>CE==:F7CCD37DG3C9CC7C54+:8+2<>6>*)9)7:7:D6*;C:>F)75=F6;<35)*.*9=4/86F2:FFFA766BF<:*9)
@M04650:207:000000000-C238N:1:1101:8422:6552 1:N:0:19
ACTCCTACGGGAGGCAGCAGTGGGGAATATTGCACAATGGAGGAAACTCTGATGCAGCAACGCCGCGTGAGCGATGAAGGTCTTAGGATCGTAAAGCTCTGTCTTTAGGGATGATAATGACAGTACCTAAGGAGGAAGCCACGGCTAACTACGTGCCAGCAGCCGCGGTAATACGTAGGTGGCGAGCGTTATCCGGATTTATTGAGCGTAAAGGGAGCGTAGGCGGATACTTAAGTGGGATGTGAAATACTTGGGCTCAACCCGAGTACTGCATTCCAAACTGAGTATCTAG
+
GGGGGGGGGGGGGGGGGGGGGGGGGGGGGGGGGGGGGGGGGGGGGGGGGGGGGGGGGGGGGGGGGGGFGGGGGGGGGGGGGGGGGGGGGGGGGGGGGGGGGGGGGGGGGGGGGGGGGGGGGGGGGGGGGGGGGGGGGGGGGGGGGGGGGGGGGGGGGGGGGGGGGGGGGG@FGGGFFFGGGGGGGCEGGGGGGGGGGGDGGGGGGGGGEGGGGGGGGGGGGGGGGGGGDGGDFCDGGGF:6DFFGGGGFGGGDGFFFFFFG>GGFGC?F49=BFF6<BGFFFFFFFFAABF>
@M04650:207:000000000-C238N:1:1101:7649:6563 1:N:0:19
ACTCCTACGGGAGGCAGCAGTGGGGAATATTGCACAATGGAGGAAACTCTGATGCAGCAACGCCGCGTGAGCGATGAAGGTCTTCGGATCGTAAAGCTCTGTCTTTAGGGATGATAATGACAGTACCTAAGGAGGAAGCGACGGCTAACTACGTGCCAGCAGCCGCGGTAATACGTAGGGGGCGAGCGTTATCCGGATTTATTGGGCGTAAAGGGGGCGTAGGCGGATACTTAAGAGGGAGGTGAAATACTTGGGCTCAACCCGAGGACTGCATGCAAAACTGAGGTACTAGCG
+
GGDFGGFEFGGGGGFGGGGGGGGGGGGGGGGGFFGGGGGGFFFGGGFGGGGGGGGGGGGGGGGGEEECGG>8@F8:AFFGFEFGGGG,B@BFDGFE<,AAEGGFGGGFGGGGGGAEF??FDGFFDAE<AFEGFFCFABD+8:==++:,>@FC3@F<+8>FC8CB8CCCF>FCFC1?>@@*:*:C*:8CC8CG?CCE8**0++++<A*::::EF?E*5)>D8<:9:E5*2CCCB7:+25)7))8:79>C@D7:*99))7*0*./1)/)(0074//*0.6:<))*/03))-9*-(-
@M04650:207:000000000-C238N:1:1101:6257:6604 1:N:0:19
ACTCCTACGGGAGGCAGCAGTGGGGAATATTGCACAATGGAGGAAACTCTGATGCAGCAACGCCGCGTGAGCGATGAAGGTCTTCGGATCGTAAAGCTCTGTCTTTAGGGATGATAATGACAGTACCTAAGGAGGAAGCCACGGCTAACTACGTGCCAGCAGCCGCGGTAATACGTAGGTGGCGAGCGTTATCCGGATTTATTGGGCGTAAAGGGAGCGTAGGCGGATACTTAAGTGGGATGTGAAATACTTGGGCTCAACCCGAGTACTGCATTCCAAACTGAGTATCTAG
+
GGGGGGGGGGGGGGGGGGFFGGGGGDGGGGGGGFGGGGGGGGGGGGGGGGGGGFGGGGGGGGGGGGGGGGGGGGGGGGGGGGGGGGGGGGGGGGGGGGGGGGGGFGGGFGFGGGGGCGGGGAGGGGGEFC<DFCGGGFGGGGGGGGGGGGFGGGGGGGGGGFGGGGGGECEGGGFEC@GGGGGGGGGGGGGGGGGGEGGDGGGGGGGEGGDGGEEC5CCGGGDFGGGGGG7FFCCFGCF*<DFFG7CG4?DFGFFFF@FFGF9C>DG?=?FF4FFFFFDFF>74:F69>FBF
@M04650:207:000000000-C238N:1:1101:14843:6608 1:N:0:19
ACTCCTACGGGAGGCAGCAGTGGGGAATATTGCACAATGGAGGAAACTCTGATGCAGCAACGCCGCGTGAGCGATGAAGGTCTTCGGATCGTAAAGCTCTGTCTTTAGGGATGATAATGACAGTACCTAAGGAGGAAGCCACGGCTAACTACGTGCCAGCAGCCGCGGTAATACGTAGGGCGCAAGCGTTGTCCGGAATTATTGGGCGTAAAGGGCTCGTAGGCGGTTGGTCACGTCTGCTGTGAAATCGCGAGGCTTAACCTCGCGCCTGCAGTGGGTACGGGCTGACTAG
+
GGGGGGGGGGGGGGGGGGGGGGGGGGGGGGGGGGGGGGGGGGGGGGGGGGGGGGGGGGGGGGGGGGGGGGGGGGGGGGGGGGGGGGGGGGGGGGGGGGGGGGGGGGGGDFGGGGGGGGGGGGGGGGGGGGGGGGGGGGGGGGGGGGGGGGGGGGGGGGFGGGGGGGGGGGGGGGGGGGGGGGGGGGGGGGGGGGGGGDGCGGGG@FGGCCEFGGGGGGCGEFEGGGGGG:;??F:65*):6FFFDFGGBCFDDGC:FFFFG?FFEGGF@3745?F:?<D=FBGBEFF<:F@:
@M04650:207:000000000-C238N:1:1101:18614:6609 1:N:0:19
ACTCCTACGGGAGGCAGCAGTGGGGAATATTGCACAATGGGCGCAAGCCTGATGCAGCCATGCCGCGTGTATGAAGAAGGCCTTCGGGTTGTAAAGTACTTTCAGCGAGGAGGAAGGTGCTGTGGTTAATAACCGCAGCAATTGACGTTACTTGCAGAAGAAGCACCGGCTAACTCCGTGCCAGCAGCCGCGGTAATACGGAGGGTGCAAGCGTTAATCGGAATTACTGGGCGTAAAGCGCACGCAGGCGGTCTGTCAAGTCGGATGTGAAATCCCCGGGCTCAACCTGGGAAC
+
GGGGGGGGGGGGGGGGGGGGGGGGGGGGGGGGGGGGGGGGGGGGGGGGGGGGGGGGGGGGGGGGGGGGGGGGGGGGGGG,FGGGGGGGGGGGGGGGGGGGGGGGGGGGGGGGGGGGGGGGGGGGGGGGGGGGGGGGGGGGGGGEGGGGGGGGGGGGGCFFGGGGFGGGGGGGGGGGGGGGGGGGGGGGGDEGGGGGGGFGGEGGGGGGGGGGGGGGGGGGGGGGGGGGGGGGFGGGGGFGFGFDDGDGFGGDDGGFFFFFGFGGB39>FFFFFBFFBFDDFFG=FFFBFFF??3
@M04650:207:000000000-C238N:1:1101:19794:6620 1:N:0:19
ACTCCTACGGGAGGCAGCAGTAGGGAATCTTCCGCAATGGACGAAAGTCTGACGGAGCAATACCGCGTGAGTGATGAAGGTCTTCGGATCGTAAAACTCTGTTGTTAGGGAAGAATAAGCATTAACTTAATACGTTAGTGCCCTGACGGTACCTAACCAGAAAGCCCCGGCTAACTACGTGCCAGCAGCCGCGGTAATACGTAGGGGGCAAGCGTTGTCCGGAATTATTGGGCGTAAAGGGCGTGCAGGCGGCCTCTTAAGTCTGATGTGAAATCTTGTGGCTTAACCACAAGC
+
GGGGGGGGGGGGGGGGGGGGGGGGGGGGGGGGGGGGGGGGGGGGGGGGGGGGGGGGGGGGGGGGGGGGGGGGGGGGGGGGGGGGGGGGGGGGGGGGGGGGGGGGGGGGGGGGGGGGGGGGGGGGGGGGGGGGGGGGGGGGGGGGGGGGGGGGGGGGGGGGGGGGGGGGGGGGGFGGGGGGGGGGGGGGGGGGGGGGGGGGGGGGGGGGGGGGGGGGEGGGGGCEFGGGGCFGFGGGGGFGFGFF5<CGFGGGGGGF6@?FGFGGF7FAFFFFFBFFFFGFFBGFFFFF7@FBF6
@M04650:207:000000000-C238N:1:1101:19738:6624 1:N:0:19
ACTCCTACGGGAGGCAGCAGTGGGGAATATTGCACAATGGAGGAAACTCTGATGCAGCAACGCCGCGTGAGCGATGAAGATCTTCGGATCGTAAAGCTCTGTCTTTAGGGATGATAATGACAGTACCTAAGGAGGAAGCCACGGCTAACTACGTGCCAGCAGCCGCGGTAATACGTAGGTGGCGAGCGTTATCCGGATTTATTGGGCGTAAAGGGAGCGTAGGCGGATACTTAAGTGGGATGTGAAATACTTGGGCTCAACCCGAGTACTGCATTCCAAACTGAGTATCTAG
+
GGGGGGGGGGGGGGGGGGFGGGGGGGGGGGGGGGGGGGGGGGGGGGGGGGGGGGGGGGGGGGGGGGGGGGGGGGGGGGGGGGGGGGGGGGGGGGGDGGGGGGGGGGGGGGGGGGGGGGGGGGGGGGGGGGGGGGGGFFGGGGGGGGGEGGGGGGGGGGGGGGGGGGGEGGGGGGGGGGGGGGGGGGGGGEGFGGGDCC8E9FGGGGFE:EECFGGGGGDC8C?FGGGDGFFFFGFFGGFF4C?FGGGGFGGGG4CFFFFFGFGGEDG:FFF@FFFFBBG?FFGF679<<8FA
@M04650:207:000000000-C238N:1:1101:4446:6626 1:N:0:19
ACTCCTACGGGAGGCAGCAGTGGGGAATATTGCACAATGGGCGCAAGCCTGATGCAGCCATGCCGCGTGTATGAAGAAGGCCTTCGGGTTGTAAAGTACTTTCAGCGAGGAGGAAGGTGTTGTGGTTAATAACCGCAGCAATTGACGTTACTCGCAGAAGAAGCACCGGCTAACTACGTGCCAGCAGCCGCGGTAATACGGAGGGTGCAAGCGTTAATCGGAATTACTGGGCGTAAAGCGCACGCAGGCGGTCTGTCAAGTCGGAGGTGAAATCCCCGGGCTCAACCTGGGAAC
+
GGGGGGGGDGGGGGBFEFEDCCFGGDGFEG@FGGGCEGGFEE@FGGGGGDGDFFEEEGGGGFGGG@F7@CFGFGGGCDFE,EFF9FEGGGGGG@FEFACFEFFFGGG@CEFGCEFFFFGGGFGGGGGG9DCFDGCFFDGEF9=FGG7CFFGFFGGDGGFECCFGGGEEGECEDFG,>CGFG7<EGGC7,1:CCEGGGG?BEEGGG*B*<CFGEG5C*0*9EG;=FEC:EGC7:CDGFGFD3C)73>D7BDGDDGGBB4=79937B))456?=?4<6(3)7537=F?48<>@B?,
@M04650:207:000000000-C238N:1:1101:19679:6638 1:N:0:19
ACTCCTACGGGAGGCAGCAGTGGGGAATATTGCACAATGGAGGAAACTCTGATGCAGCAACGCCGCGTGAGCGATGAAGGTCTTCGGATCGTAAAGCTCTGTCTTTAGGGATGATAATGACAGTACCTAAGGAGGAAGCCACGGCTAACTACGTGCCAGCAGCCGCGGTAATACGTAGGTGGCGAGCGTTATCCGGATTTATTGGGCGTAAAGGGAGCGTAGGCGGATACTTAAGTGGGATGTGAAATACTTGGGCTCAACCCGAGTACTGCATTCCAAACTGAGTATCTAG
+
GGGGGGGGGGGGGGGGGGGGGGGGGGGGGGGGGGGGGGFG@<FEGGGFGGGGG9FGGGGGGGGGGGGGGGGGGGGGGGGGGGGGGGGFGCFGGGGGGFGG<FGGGGGGGGGAFGGGGGGGGGGGFGFFG8EEEFCGGFGGFC=FFGFGGGFGEGGGGGGGGFGFGGGG>:@EGGGGGGGF9>CCGGGGE*/6+98BECE+BFGGG>FGC*:E9+=CEDD7EG56::*:*22+9CFGFFF5@DFFGG*>B7>FCGGFF3?6C>9C)CF1FFB4?49F)47474**)11:A6@A
@M04650:207:000000000-C238N:1:1101:17179:6669 1:N:0:19
ACTCCTACGGGAGGCAGCAGTGGGGAATATTGCACAATGGAGGAAACTCTGATGCAGCAACGCCGCGTGAGCGATGAAGGTCTTCGGATCGTAAAGCTCTGTCTTTAGGGATGATAATGACAGTACCTAAGGAGGAAGCCACGGCTAACTACGTGCCAGCAGCCGCGGTAATACGTAGGTGGCGAGCGTTATCCGGATTTATTGGGCGTAAAGGGAGCGTAGGCGGATATTTAAGTGGGGTGTGAAATACTTGGGCTCAACCCGAGTACTGCATTCCAAACTGAGTATCTAG
+
GGGGGGGGGGGEGGGGGGGFGGGGGGGGGGGGF9FGGGGG?FC@FGGFFGGGFGGGGGGGGGGGGGGGGDFEGGGGGGGGFGGGGGG7CFFGGGGGGFFG<FFGGGGGGGGFGGGGGGGGGCFFGGDFGGGFFGDBF=FGAF:FEFEGFFDFC@>DFGCGGFAFGGDGGCCCGGFGGGGB9BGG*:8BCE=@E;EECB5:<C9B@CCC85CFGG>EED/9:7;95CCE*70+90:9DCF)09BB7CCF6CFG7CG4@F?6057C>G5:??6F?FFFD>GFF<>9?7?>4*06
@M04650:207:000000000-C238N:1:1101:20637:6673 1:N:0:19
ACTCCTACGGGAGGCAGCAGTGGGGAATATTGCACAATGGGCGCAAGCCTGATGCAGCCATGCCGCGTGTATGAAGAAGGCCTTCGGGTTGTAAAGTACTTTCAGCGAGGAGGAAGGTGCTGTGGTTAATAACCGCAGCAATTGACGTTACTCGCAGAAGAAGCACCGGCTAACTCCGTGCCAGCAGCCGCGGTAATACGGAGGGTGCAAGCGTTAATCGGAATTACTGGGCGTAAAGCGCACGCAGGCGGTTGATTGAGTCAGATGTGAAATCCCCGGGCTTAACCCGGGAAT
+
GGGGGGGGGGGGGGGGGGGGGGGGGGGGGGGGGGGGGGGGGGGGGGGGGGGGGGGGGGGGGGGGGGGEGGGGGGGGGGGGGGGGGGGGGGGGGGGGGGGGGGGGGGGCGGGGGFGGGGGGGGGGGGGGGGGGGGGGGGGGGGGGGGGGGGGGGGGGGGGGGGGGGGGGGGGGGGGGGGGGGGGCFGGGGGEGGGGGGGGGGGEGGGGGGGGGGGGGGGGGGGGGGGFFGGGGFGGGGGFGFGFFGGGGFGGCDDDFFFFFCFGFFDFF?FFFF4;6<FGEFFG?BFFFFFFF>7
@M04650:207:000000000-C238N:1:1101:23491:6677 1:N:0:19
ACTCCTACGGGAGGCAGCAGTGGGGAATATTGCACAATGGAGGAAACTCTGATGCAGCAACGCCGCGTGAGCGATGAAGGTCTTCGGATCGTAAAGCTCTGTCTTTAGGGATGATAATGACAGTACCTAAGGAGGAAGCCACGGCTAACTACGTGCCAGCAGCCGCGGTAATACGTAGGTGGCGAGCGTTATCCGGATTTATTGGGCGTAAAGGGAGCGTAGGCGGATACTTAAGTGGGATGTGAAATACTTGGGCTCAACCCGAGTACTGCATTCCAAACTGAGTATCTAG
+
FGGGGGGGGGGGGGGGGGGGGGGGGGGGGGGGGGGGGGGGGGGGGGGGGGGGGGGGGGGGGGGGGGGGGGGGGGGGGGGGGGGGGGGGGGGGGGGFGGGGGGGGGGGGGGGGGGGGGGGGGGGGGGGGGGGGGGGGGGGGGGGGGGDGGGGGGGGGGGGGGGGGGGGGGGGGGGGGGGGGGGGGGGGGGGGGGGGGGGGGGGGGFGGDEEGGGGGF5DGGGGGGGDGDEGGG?CFGG=>9<GFFGFFGFGGG*7CFFF?FGFGD>DGFFFFFFFFFFFGFFDGFFFF2<6=<
@M04650:207:000000000-C238N:1:1101:19268:6680 1:N:0:19
ACTCCTACGGGAGGCAGCAGTGGGGAATATTGCACAATGGGCGCAAGCCTGATGCAGCCATGCCGCGTGTATGAAGAAGGCCTTCGGGTTGTAAAGTACTTTCAGCGAGGAGGAAGGTGTTGTGGTTAATAACCGCAGCAATTGACGTTACTCGCAGAAGAAGCACCGGCTAACTCCGTGCCAGCAGCCGCGGTAATACGGAGGGTGCAAGCGTTAATCGGAATTACTGGGCGTAAAGCGCACGCAGGCTGTCTGTCAAGTCGGATGTGAAATCCCCGGGCTCAACCTGGGAAC
+
GGGGGGCGGGDGGGGGGGGGGGGGDEGGGGGFGGGGGGGGCFGGGGGGGGEGGGGGGGGGGGGGGGGGGGGFAEGGGGGGGGGGGGGGGGGGGGGGGGGGGGGGGGGGGGGDGGGGGGGGGGGCGEFGGGGGGGGGGEGGGGGGGGGGGGGGGGGGGGGGGGGG@F8FGGGDGGGGGGGGGGGGGGGGGGGGGEDEGGGGGCEGGGGGGFGFGGGDEGFFGGEGGGGGGDFGDGGGGGFGB<BEGGDD>*9CGGGFFFFFGFGGFGGFFFFFFFFF<FGD>93=FFFFFFFF><
@M04650:207:000000000-C238N:1:1101:25075:6711 1:N:0:19
ACTCCTACGGGAGGCAGCAGTAGGGAATCTTCGGCAATGGACGAAAGTCTGACCGAGCAACGCCGCGTGAGTGAAGAAGGTTTTCGGATCGTAAAACTCTGTTGTTAGAGAAGAACAAGGGTGAGAGTAACTGTTCACCCCTTGACGGTATCTAACCAGAAAGCCACGGCTAACTACGTGCCAGCAGCCGCGGTAATACGTAGGTGGCAAGCGTTGTCCGGATTTATTGGGCGTAAAGCGAGCGCAGGCGGTTTCTTAAGTCTGATGTGAAAGCCCCCGGCTCAACCGGGGAGG
+
GGGGGGGGGGGGGGGGGGGGGGGGGGGGGGFGGGGGGGGGGGGCFGGGGGGGGGGGGGGGGGGGGGGGGGGGGGGGGGGGGFGGGGGGGGGGGGGGGGGGGGGGGGFFAFGGGGGGGGGGGGGGGEGGGGGGGGGGGGCGEGGGGGGGGGCGGGGCFFCFGGFGFGGGGGGGGGGGGGGGGGGDGGGGFGGDGGGGGGGGGGGGGGCFGFGGGEDEGGGGGDGGGGGGGGGFEGGGGFFGFGFFGGGGFGGGGGGFFFFFGBGG4FFBFFFFF:FF0>GBE>D46@FF6@:19>
@M04650:207:000000000-C238N:1:1101:7097:6716 1:N:0:19
ACTCCTACGGGAGGCAGCAGTGGGGAATATTGCACAATGGAGGAAACTCTGATGCAGCAACGCCGCGTGAGCGATGAAGGTCTTCGGATCGTAAAGCTCTGTCTTTAGGGATGATAATGACAGTACCTAAGGAGGAAGCCACGGCTAACTACGTGCCAGCAGCCGCGGTAATACGTAGGTGGCGAGCGTTATCCGGATTTATTGGGCGTAAAGGGAGCGTAGGCGGATACTTAAGTGGGATGTGAAATACTTGGGCTCAACCCGAGTACTGCATTCCAAACTGAGTATCTAG
+
GGGGGGFGGGGGGGGGGGGGGGGGGGGGGGGGGGGGGGGGGGGGFGGGGGGGGGGGGGGGGGGGGGGGGGGGGGGGGGGGGGGGGGGGGGGGGGGGGGGGGGGGGGGGGGGGGGGGGGGGGGGGGGGGGGGGGGGGGGGGGGGGGGGGGGGGGGGGGGGGGGGGGGGGGGGGGGGGGGGGGGGGGGDGGGGGGGGGGEGFG?FGGGCECEEGGGGGGDGGGGGGGGEGDGFGFGGGGGFGFGFFGGGGFGGGGGGFFFFFGFGGFGGFFB*@FFFFAAFFFFGFFFFFB4@B
@M04650:207:000000000-C238N:1:1101:10216:6737 1:N:0:19
ACTCCTACGGGAGGCAGCAGTGGGGAATATTGCACAATGGAGGAAACTCTGATGCAGCAACGCCGCGTGAGCGATGAAGGTCTTCGGATCGTAAAGCTCTGTCTTTAGGGATGATAATGACAGTACCTAAGGAGGAAGCCACGGCTAACTACGTGCCAGCAGCCGCGGTAATACGTAGGTGGCGAGCGTTATCCGGATTTATTGGGCGTAAAGGGAGCGTAGGCGGATACTTAAGTGGGATGTGAAATACTTGGGCTCAACCCGAGTACTGCATTCCAAACTGAGTATCTAG
+
GGGGGGGGGGGGGGGGGGGGGGGGGGGGGGGGGGGGGGGGG@FGGGGGGGGGGGGGGGGGGGGGGGGGGGGGGGGGGGGGGGGGGGDDEGGGGGGGGFGGGGGGGGGGGGGGGGGGGGGGGGGGGGC<EFGFCGGCFGC=FGGGGGDFGGGGGGGGGGGGGGCBEDGGGC:@;FEFFGG,BFGGEC>EGGGGFCCGEGGGFFFCCC5EGEGGGGC=:DDDCDG98C*:5C9F4<DACGFFFGFF>:C7@FGGGGG5>FFFFFDGFDGFFB*=FFFFB>FB>AC7FF44AF=A
@M04650:207:000000000-C238N:1:1101:18902:6755 1:N:0:19
ACTCCTACGGGAGGCAGCAGTGGGGAATATTGCACAATGGGCGCAAGCCTGATGCAGCCATGCCGCGTGTATGAAGAAGGCCTTCGGGTTGTAAAGTACTTTCAGCGAGGAGGAAGGTGCTGTGGTTAATAACCGCAGCAATTGACGTTACTCGCAGAAGAAGCACCGGCTAACTCCGTGCCAGCAGCCGCGGTAATACGGAGGGTGCAAGCGTTAATCGGAATTACTGGGCGTAAAGGGAGCGTAGGCGGATATGTAAGTGGGATGTGAAATACTTGGGCTCAACCCGAGTAC
+
GGGGGGGGGGGGGGGGGGGGGGGGGGGGGGGGGGGGGGGGGGGGGGGGGGGGGGGGGGGGGGGGGGGGGGGGGGGGGGGGGGGGGGGGGGGGGGGGGGGGGGGGGGGCGGGGGCGGGGFGGGGGGGGGGGGGGGGGGGGGGGGGGGGGGGGGGGGGGGGGGGGGGGGGGGGGGGGGGGGGGGGGGGGGGGGGGGDDGGGGGGGEGGGGGGGGGGGGGGGGGGGGGGGGGGGGFEG=FFFGFGFFGGGGFGGGG3D*9F9@E@GGFFGFFFFFFFFFFFGF>1CFFFF:>EFFF<
@M04650:207:000000000-C238N:1:1101:24667:6763 1:N:0:19
ACTCCTACGGGAGGCAGCAGTGGGGAATATTGCACAATGGGCGCAAGCCTGATGCAGCCATGCCGCGTGTATGAAGAAGGCCTTCGGGTTGTAAAGTACTTTCAGCGAGGAGGAAGGTGTTGTGGTTAATAACCGCAGCAATTGACGTTACTCGCAGAAGAAGCACCGGCTAACTCCGTGCCAGCAGCCGCGGTAATACGGAGGGTGCAAGCGTTAATCGGAATTACTGGGCGTAAAGCGCACGCAGGCGGTCTGTCAAGTCGGATGTGAAATCCCCGGGCTCAACCTGGGAAC
+
GGGGGGGGGGGGGGGGGGGGGGGGGGGGGGGGGGGGGGGGGGGGGGGGGGGGGGGGGGGGGGGGGGGGGGGGGGGGGGGGGGGGGGGGGGGGGGGGGGGGGGGGGGGGGGDGGGGGGGGGGGGGGGGGGGGGGGGGGGGGGGGGGGGGGGGGGGGGGGGFFGGGGGGGGGGGGGGGGGGFGGGGGGGGGGGGGGGGGGGGEGGGGGGGGGGGGGGGGGGDGD=FGGGGGGGGFGGGGDBGFGEEGGGGFGGGGGGFFFF4<BGG@GGFFF?FB4?F?BDEF0FFFFF?FFF:B?
@M04650:207:000000000-C238N:1:1101:5430:6823 1:N:0:19
ACTCCTACGGGAGGCAGCAGTGGGGAATATTGCACAATGGGCGCAAGCCTGATGCAGCCATGCCGCGTGAGCGATGAAGGTCTTCGGATCGTAAAGCTCTGTCTTTAGGGATGATAATGACAGTACCTAAGGAGGAAGCCACGGCTAACTACGTGCCAGCAGCCGCGGTAATACGTAGGTGGCGAGCGTTATCCGGATTTATTGGGCGTAAAGGGAGCGTAGGCGGATACTTAAGTGGGATGTGAAATACTTGGGCTCAACCCGAGTACTGCATTCCAAACTGAGTATCTAG
+
EEFFGFGEFEGEGGGGGGGGFGDGGGGFGGGGGGGGFEEEFGGGGG@7@FGGGGGGGGGFCFGGGGGGGGGFGGGGCFFCGGGGGGGGGGGF8<FFGFFFGGGGGGEGGGGGDGGGGGGGGFGGFGFGFGGGFGGGGGGGGGGGGDECGGGGGGGG?FFGGGGG@FEEFGGGGGGGGGEGG7FGC=EEEEGGGC7C5CGG9+@F9F5=EGCCE?ECEDD<87=FGCCGDFFG=CFGGGFFF3?@FFFCFFGGCF4:FFFFG4<GDCF?FFF?=@?F5>C4:AGF4@6)6=*2
@M04650:207:000000000-C238N:1:1101:7975:6866 1:N:0:19
ACTCCTACGGGAGGCAGCAGTGGGGAATATTGCACAATGGGCGCAAGCCTGATGCAGCCATGCCGCGTGTATGAAGAAGGCCTTCGGGTTGTAAAGTACTTTCAGCGAGGAGGAAGGTGCTGTGGTTAATAACCGCAGCAATTGACGTTACTTGCAGAAGAAGCACCGGCTAACTCCGTGCCAGCAGCCGCGGTAATACGGAGGGTGCAAGCGTTAATCGGAATTACTGGGCGTAAAGCGCACGCAGGCGGTCTGTCAAGTCGGATGTGAAATCCCCGGGCGCACCCTGGGAAC
+
6FFGGFFGDDGGGGGGGGGGGGGGG@FGFGGGGGG9EGGGGGGG@FFGGFGGGFGFGGGFEFGCGGGECG@FGGGGGGE@FFGGAFFGGDGGFFFFGGGFEGGGGGFDGGEGGDGGEEGGGGD?FDFG9FGGGGGGGGGGGGGGGGGGFFGCFGFFFGGGG77BCCCGEGGGFGGGGGCGECC?>CEF@::EEGDDD9EEC*=ED5E5:CGGGC5C=CFGGD8CCGGGED1>@C5C5>FGB3@><CC3>DDD)97B6487+8*7<*748==*=F:??;)7:3C))))(,.)(((
@M04650:207:000000000-C238N:1:1101:20613:6870 1:N:0:19
ACTCCTACGGGAGGCAGCAGTGGGGAATATTGCACAATGGAGGAAACTCTGATGCAGCAACGCCGCGTGAGCGATGAAGGTCTTCGGATCGTAAAGCTCTGTCTTTAGGGATGATAATGACAGTACCTAAGGAGGAAGCCACGGCTAACTACGTGCCAGCAGCCGCGGTAATACGTAGGTGGCGAGCGTTATCCGGATTTATTGGGCGTAAAGCGCACGCAGACGGTCTGTCAAGTCGGATGTGAAATCCCCGGGCTCAACCTGGGAACTGCATCCGAAACTGGCAGGCTAG
+
GFGFFGGFECGFGGEGGGFAF<,6FBCGCEG9CF@FEFD<C<@FGEGFGFEFDFGGGFGGFGGG>@@FFGEC@F@:?CF8FGFGGF7:?:CFB=?FFEGAFEGEG99FE,=BB=?FE??,9,58@FFFCE@ABE=FF<=,>=@C:==EDFFD@=DCFDFDGCCC+C:FCEGFF9EF9BFF@8CECC8CC8CCFGGDGG5<>B+CCEC=E=C*191?59C<8)*:**21:7@0/373:*./)))10*::?GD5C)7>>F@?C)0*8/*.)76*=F?4(2C.>)2)07.((5<:
@M04650:207:000000000-C238N:1:1101:20510:6873 1:N:0:19
ACTCCTACGGGAGGCAGCAGTGGGGAATATTGCACAATGGAGGAAACTCTGATGCAGCAACGCCGCGTGAGCGATGAAGGTCTTCGGATCGTAAAGCTCTGTCTTTAGGGATGATAATGACAGTACCTAAGGAGGAAGCCACGGCTAACTACGTGCCAGCAGCCGCGGTAATACGTAGGTGGCGAGCGTTATCCGGATTTATTGGGCGTAAAGGGAGCGTAGGCGGATACTTAAGTGGGATGTGAAATACTTGGGCTCAACCCGAGTACTGCATTCCAAACTGAGTATCTAG
+
GGGGGGGGGGGGGGGGGGGGGGGGGGGGGGGGGGGGGGGGGGGGGGGGGGGGGGGGGGGGGGGGGGGGGGGGGGGGGGGGGGGGGGGGGGGGGGGGGGGGGGGGGGGGGGGGGGGGGGGGGGGGGGGGGGGGGGGGGGGGGGGGGGGGGGGGGGGGGGGGGGGGGGGGGGGGGGGFGGGGGGGDGGGGGGGGGGDEEGEGFGGGGGGGGGGGGGGGGGGGDGGGDEEGGGFGFGGGGGFGFGFFGGGGFGGGGGD)<>FFCFGGEGG???BBFFFFFDGFFDG?FFFFFFFF
@M04650:207:000000000-C238N:1:1101:21017:6894 1:N:0:19
ACTCCTACGGGAGGCAGCAGTGGGGAATATTGCACAATGGAGGAAACTCTGATGCAGCAACGCCGCGTGAGCGGTGAAGGTCTTCGGATCGTAAAGCTCTGTCTTTAGGGATGATAATGACAGTACCTAAGGAGGAAGCCACGGCTAACTACGTGCCAGCAGCCGCGGTAATACGTAGGTGGCGAGCGTTATCCGGATTTATTGGGCGTAAAGGGAGCGTAGGCGGATACTTAAGTGGGATGTGAAATACTTGGGCTCAACCCGAGTACTGCATTCCAAACTGAGTATCTAG
+
GGGGGGGGGGGGGGGGGGGGGGGGGGGGGGGGGGGGGGGGGGGGGGGGGGGGGGGGGGGGGGGGGGGGGGGGGGGGGGGGGGGGGGGGGGGGGGGGGGGGGGGGGGGGGGGGGGGGGGGGGGGGGGGGGGGGGGGGGGGGGGGGGGGGGGGGGGGGGGGGGGGGGGGGGGGGGGGGGGGGGGGGGGGGGGGGGGGGGGGFGGGGGGGGGGGGGGGGGGGGGGGGGGEGGGFGF9CFGGFGFGFFGGGG?GGC:FGFFFFFGF3<DGF?FFBFFFFFFFGFFFGF4=B>4*9<
@M04650:207:000000000-C238N:1:1101:20041:6899 1:N:0:19
ACTCCTACGGGAGGCAGCAGTGGGGAATATTGCACAATGGAGGAAACTCTGATGCAGCAACGCCGCGTGAGCGATGAAGGTCTTCGGATCGTAAAGCTCTGTCTTTAGGGATGATAATGACAGTACCTAAGGAGGAAGCCACGGCTAACTACGTGCCAGCAGCCGCGGTAATACGTAGGTGGCGAGCGTTATCCGGATTTATTGGGCGTAAAGGGAGCGTAGGCGGATACTTAAGTGGGATGTGAAATACTTGGGCTCAACCCGAGTACTGCATTCCAAACTGAGTATCTAG
+
GGGGGGGGGGGGGGGGGGGGGGGGGGGGGGGGGGGGGGGGECEGGGGGGGGGGGGGGGGGGGGGGGGGGGGGGGGGG?FGGGGGGGGGGGGGGGGGGGGGGGGGGFGGGGGGFFGGGGGGGGGGGGGFFCEEGGFGGGGGGGGGGGGGGGGGGGGGGGGGGFGGGGGGGGGGGGGGGGGFFGGGGGGGEGEFGGGG58>FF?FFFGGGGGGGGGGGGGGDGGEGGG55CD<CFGGG7CFGFDFFGGGFFGFD74CFFFFFG>GDBGG?FF4?FFFF9AFBF<C9)**64694
@M04650:207:000000000-C238N:1:1101:7056:6933 1:N:0:19
ACTCCTACGGGAGGCAGCAGTGGGGAATATTGCACAATGGGCGCAAGCCTGATGCAGCCATGCCGCGTGTATGAAGAAGGCCTTCGGGTTGTAAAGTACTTTCAGCGAGGAGGAAGGTGTTGTGGTTAATAACCGCAGCAATTGACGTTACTCGCAGAAGAAGCACCGGCTAACTCCGTGCCAGCAGCCGCGGTAATACGGAGGGTGCAAGCGTTAATCGGAATTACTGGGCGTAAAGCGCACGCAGGCGGTCTGTCAAGTCGGATGTGAAATCCCCGGGCTCAACCTGGGAAC
+
GGGGGGGGGGGGGGGGGEGGGGGGGGGGGGGGFCCFFFGGGGGGGGFGGGGDFGGGFGGGGGFGGGGFDGGGGGGGGGGGGGGGGGGGGGGGFGGGGFFGGCFGGGGEGEGGDGGFCGFGGFGGGGFGGGGGEGGGEGGFFGCFFAFGGG:DGE7FGG@:FGGGGGGGGDFCG?DFCEGGGGFCCFGGGEEGGEGGGGGGDC:8EGGGGGGGGGCGGG=CGGGCGGGGGGGFEGG=57BGDD@EGGGDD<DDD3CFFFFFC?DD@538BFFFFF4@04CB:65=FF>:(5F10-
@M04650:207:000000000-C238N:1:1101:15723:6935 1:N:0:19
ACTCCTACGGGAGGCAGCAGTGGGGAATATTGCACAATGGGCGCAAGCCTGATGCAGCCATGCCGCGTGTATGAAGAAGGCCTTCGGGTTGTAAAGTACTTTCAGCGAGGAGGAAGGTGCTGTGGTTAATAACCGCAGCAATTGACGTTACTCGCAGAAGAAGCACCGGCTAACTCCGTGCCAGCAGCCGCGGTAATACGGAGGGTGCAAGCGTTAATCGGAATTACTGGGCGTAAAGCGCACGCAGGCGGTCTGTCAAGTCGGATGTGAAATCCCCGGGCTCAACCTGGGAAC
+
GGGGGGGGGGGGGGGGGGGGGGGGGGGGGGGGGGGGGGGGGGGGGGGGGGGGGGGGGGGGGGGGGGGGGGGGGGGGGGGGGGGGGGGGGGGGGGGGGGGGGGGGGGGDGGGGGGGGGGGGGGGGGGGGGGGGFGGGGGGGGGGGGGGGGGGGGGGGGGGGGGGGGGGGGGGGGGGGGGGGGGCGGGGGGGGGGGGGGGGGGGGGGGGGDCFGGGGGGGGGGGDGGGFCFGCF::DEGGFG:DFEDDGD@G<)7C59FFFFG7DGD5C(/6=F?FFFBFGDF0C@FFF?B>>:?4
@M04650:207:000000000-C238N:1:1101:6353:6942 1:N:0:19
ACTCCTACGGGAGGCAGCAGTGGGGAATATTGCACAATGGAGGAAACTCTGATGCAGCAACGCCGCGTGAGCGATGAAGATCTTCGGATCGTAAAGCTCTGTCTTTAGGGATGATAATGACAGTACCTAAGGAGGAAGCCACGGCTAACTACGTGCCAGCAGCCGCGGTAATACGTAGGTGGCGAGCGTTATCCGGATTTATTGGGCGTAAAGGGAGCGTAGGCGGATACTTAAGTGGGATGTGAAATACTTGGGCTCAACCCGAGTCCTGCATTCCAAACTGAGTATCTAG
+
GGGGGGGGEGGFGGGGGGGGGGGGGGGGGGGGGGGGGGGGGGGCFGGGGGGGGGGGGGGGGGGGGGGGDGGGGGGGGGGFFGGGGGGGGGGGGGGFGGGGGGGGGGFGGGFFGGGGGGGGGGFGFGGG,FFGGFDCGGGGCGGGGGGGGGGGGGGGGGGFFGFGGGGGGDFGFFGGGGGFGGGGGGGGGGGFGEEGGGGGGCFFGGGGGGGDFGD@CDGGEDGGGGEGGG+CFEFGGGFGFGFFCFCC?FGGGFGFFFFF?7555D5?FF4?:@=BB97*8>??:8?><4=<
@M04650:207:000000000-C238N:1:1101:6480:6971 1:N:0:19
ACTCCTACGGGAGGCAGCAGTGGGGAATATTGCACAATGGGCGCAAGCCTGATGCAGCCATGCCGCGTGTATGAAGAAGGCCTTCGGGTTGTAAAGTACTTTCAGCGAGGAGGAAGGCATTAAGGTTAATAACCTTGGTGATTGACGTTACTCGCAGAAGAAGCACCGGCTAACTCCGTGCCAGCAGCCGCGGTAATACGGAGGGTGCAAGCGTTAATCGGAATTACTGGGCGTAAAGCGCACGCAGGCGGTCTGTCAAGTCGGATGTGAAATCCCCGGGCTCAACCTGGGAAC
+
GGGGGGGGGGGBFGGGGGGGGGGGGEGGDGGGGFGGGGGGGGGGGGGGGGGGGGGGFGGGGFGGGGGFGGCFGGGGGGGGGGGGGGGGGGGGGGGGFGGGGGGGGGGDGGDEEG@FEGGGGGFDEFGFGGCGGGGGGGGGGC9FFDGGGGGGGDC:>EGGGGGGGGGGDEG>FGGGGGGGE@DFGGGFFGEE5:BBC?FGGCEGGGGEFGGGGDEC=FF3CGGFGCFGG<CCE5C:*:BGFD>EDDG3@DGD5CC6??FFFFGDE7D?=4FFFF?F:BDEF;GFF?@?BFFF?4
@M04650:207:000000000-C238N:1:1101:28106:6971 1:N:0:19
ACTCCTACGGGAGGCAGCAGTGGGGAATATTGCACAATGGAGGAAACTCTGATGCAGCAACGCCGCGTGAGCGATGAAGGTCTTCGGATCGTAAAGCTCTGTCTTTAGGGATGATAATGACAGTACCTAAGGAGGAAGCCACGGCTAACTACGTGCCAGCAGCCGCGGTAATACGTAGGTGGCGAGCGTTATCCGGATTTATTGGGCGTAAAGGGAGCGTAGGCGGATACTTAAGTGGGATGTGAAATACTTGGGCTCAACCCGAGTACTGCATTCCAAACTGAGTATCTAG
+
GGGGGGGGGGGGGGGGGGGGGGGGGGGGGGGGGGGGGGGGGGGGGGGGGGGGGGGGGGGGGGGGGGGGGGGGGGGGGGGGGGGGGGGGGGGGGGGGGGGGGGGGGGGGGGGGGGGGGGGGGGGGGGGGGGGGGGGGGGGGGGGGGGGGGGGGDGGGGGGGGGGGGGGGGGGFGGGGGGGGGGGGGGGGGGGGGGGGGCEFGGGGGFGGEGGGG7EFGGGGGGGGGGCEGGGGFF>CGGFGFGFFFFFGFGCFGGGF5FFFGFGG3DC:@FFFFF==ADGBFFCFFFFFFF49
@M04650:207:000000000-C238N:1:1101:23610:6993 1:N:0:19
ACTCCTACGGGAGGCAGCAGTGGGGAATATTGCACAATGGAGGAAACTCTGATGCAGCAACGCCGCGTGAGCGATGAAGGTCTTCGGATCGTAAAGCTCTGTCTTTAGGGATGATAATGACAGTACCTAAGGAGGAAGCCACGGCTAACTACGTGCCAGCAGCCGCGGTAATACGTAGGTGGCGAGCGTTATCCGGATTTATTGGGCGTAAAGGGAGCGTAGGCGGATACTTAAGTGGGATGTGAAATACTTGGGCTCAACCCGAGTACTGCATTCCAAACTGAGTATCTAG
+
GGGGGGGGGGGGGGGGGGGGGGGGGGGGGGGGGGGGGGGGGGGGGGGGGGGGGGGGGGGGGGGGGGGGGGGGGGGGGGGGGGGGGGGGGGGGGEGGGGGGGGGGGGGGGGGGGGGGGGGGGGGGGGGGGGGGGGGGGGGGGGGGGGGGGGGGGGGGGGGGGGGGGGGGGGEGGGGGGGGGGGGGGGGGGGDGGGGGGDEGGGGGGGGGGGGGGGGGGGGGGGGGGGGGGGFGFGGGGGFGFGFFGGGGFGGGGGGFFFFFGFGGFGGBB=FFFFFF9BGFFFGFF8B9>FFF
@M04650:207:000000000-C238N:1:1101:20587:6997 1:N:0:19
ACTCCTACGGGAGGCAGCAGTGGGGAATATTGCACAATGGAGGAAACTCTGATGCAGCAACGCCGCGTGAGCGATGAAGGTCTTCGGATCGTAAAGCTCTGTCTTTAGGGATGATAATGACAGTACCTAAGGAGGAAGCCACGGCTAACTACGTGCCAGCAGCCGCGGTAATACGTAGGTGGCGAGCGTTATCCGGATTTATTGGGCGTAAAGGGAGCGTAGGCGGATACTTAAGTGGGATGTGAAATACTTGGGCTCAACCCGAGTACTGCATTCCAAACTGAGTATCTAG
+
GGGGGGGGGGGGGGGGGGGGGGGGGGGGGGGGGGGGGGGGGGGGGGGFGGGFGGGGGGGGGGGGGGGGGGGGGGGGGGGGGGGGGGGGGGGGGGGGGCGGGGFGGGGGGGGEFGGGGGGGGGGGGGGGGGCFGGGGGGGGGGGGGGGGGGGGGGGGGFGGFGGGGGGGGGGFGGGGGGGFFGG>CGGGGGGGGGGGC*B9F9E9EG:CEEGGGGGGGGGGDG89E5*::70<BGGGCFFGFG4@FGGC?GF*:<FFFFFFGFG<@552?6@FF?F@<:FFFFC?F**6<F44
@M04650:207:000000000-C238N:1:1101:5246:6999 1:N:0:19
ACTCCTACGGGAGGCAGCAGTGGGGAATATTGCACAATGGGCGCAAGCCTGATGCAGCCATGCCGCGTGTATGAAGAAGGCCTTCGGGTTGTAAAGTACTTTCAGCGAGGAGGAAGGTGCTGTGGTTAATAACCGCAGCAATTGACGTTACTCGCAGAAGAAGCACCGGCTAACTCCGTGCCAGCAGCCGCGGTAATACGGAGGGTGCAAGCGTTAATCGGAATTACTGGGCGTAAAGCGCACGCAGGCGGTCTGTCAAGTCGGATGTGAAATCCCCGGGCTCAACCTGGGAAC
+
GGGGGGGGGGGGGGGGGGGGGGGGGGGGGFGFGFGGGGGGGGGGGGGGFGGGGGGGGGGGGGGGGGGGGGGGGGGGGGGGGFGGGGGGGGGGGGGGGFGGGGCGFEGFGGGGGGGGGFDCFGGFFDGGECFGGGGGGFGGGFFGGGGGGGGGGDGGGGGGGGGGGGGEEGGGGGFFGEE7CFFCFFFGEEGGGCEGFCGGGEECGGG5B9C5;:EDGGGGADGGGGGGCGFG>CDDGG?D3>BD))))55CDDC4*/7@FG69CBDG??FFFFF4?6>CEEBGF=5@?<>:13(
@M04650:207:000000000-C238N:1:1101:4631:7077 1:N:0:19
ACTCCTACGGGAGGCAGCAGTGGGGAATATTGCACAATGGGCGCAAGCCTGATGCAGCCATGCCGCGTGTATGAAGAAGGCCTTCGGGTTGTAAAGTACTTTCAGCGAGGAGGAAGGTGTTGTGGGTAATAACCGCAGCAATTGACGTTACTCGCAGAAGAAGCACCGGCTAACTCCGTGCCAGCAGCCGCGGTAATACGGAGGGTGCAAGCGTTAATCGGAATTACTGGGCGTAAAGCGTACGAAGGCGGTCTGTCAAGTCGGTTGTGAAATCCCCGGGCTCAACCTGGGAAT
+
CEAEFFEFEGG@FEGGGGGGFGGGEEEG@FGGGGGDDFA<FFGCFE7FGGGCFGGF<FDAFGC<FEEECFGGGGGGGGGGGGGGGFGDFGGCFCFAFGF@5CAFFGDF@C+++BF<?FD,?=F:F+@8DDFAFCGCEE+@>DAEADEGGGGG<F:FDG7@F7BFGGCF7EBEGCD@CEFGEGGFD@<7CCEG:BECFGFGGG*BC;A5+0?AEGGE=FGFEGEG??9C9*C5@/)/**15)955*175:9CD9C*9@?FFCF9C.*)(08=8@F?F:9)559*66?)((.03.(
@M04650:207:000000000-C238N:1:1101:24534:7099 1:N:0:19
ACTCCTACGGGAGGCAGCAGTGGGGAATATTGCACAATGGGCGCAAGCCTGATGCAGCCATGCCGCGTGTATGAAGAAGGCCTTCGGGTTGTAAAGTACTTTCAGCGAGGAGGAAGGTGCTGTGGTTAATAACCGCAGCAATTGACGTTACTCGCAGAAGAAGCACCGGCTAACTCCGTGCCAGCAGCCGCGGTAATACGTAGGGTGCAAGCGTTGTCCGGAATTACTGGGCGTAAAGAGCTCGTAGGTGGTTTGTCGCGTCGTCTGTGAAATCCCGAGGCTTAACTTCGGGCG
+
GGGGGGGGGGGFGGGGGGGGGGGGGGGGGGGGGGGGGGGGGGGGGGGGGGGGGGGGGGGGGGGGGGGCGGGGGGGGGGGGGGGGGGGGFGGGGGGGGGGGGGGGGGGGGGGGGGGGGGGGGGGGGGGGGGGGGGGGGGGGGGGGGGGGGGGGGGGGGGGGGGGGGGGGGGGGGGGGGGGGGGGGGGGGGGGGGGGGGGGGFGGDGGGGGGGGGEEGEFFGGGGGGGGGGGGGFGGGGGFGFGFFGGGGFGGDGGGFF>FFGFGCFFGFFFFFFFFFFFG:30CFFFF):EF>F6
@M04650:207:000000000-C238N:1:1101:3939:7107 1:N:0:19
ACTCCTACGGGAGGCAGCAGTGGGGAATATTGCACAATGGAGGAAACTCTGATGCAGCAACGCCGCGTGAGCGATGAAGATCTTCGGATCGTAAAGCTCTGTCTTTAGGGATGATAATGACAGTACCTAAGGAGGAAGCCACGGCTAACTACGTGCCAGCAGCCGCGGTACTACGTAGGTGGCGAGCGTTATCCGGATTTATTGGGCGTAAAGGGAGCGTAGGCGGATACTTAAGTGGGATGTGAAATACTTGGGCTCAACCCGAGTCCTGCATTCCAAACTGAGTATCTAG
+
DGFGGGFGGGG-CFEGEGCFGFGFGGGGGFFFGGDCEFFGCFGGGGGGGGCFFFGGGGGGGCEFFGEFEEGGGGGGGFGCFFGGGFEGGGEGGFCAFFGGGGGGGFCF8F84@@F,5FEAFF?F<EEG<FGG,EBFFDF8DFGDFG@>FFGFGGFFGGFGGGGGGCEEGG7@CFDGGG7FGFFEECGGGGDFGEEECEC?+<E9C5EE*7>CFE*8CCGGGGGGGG7C79CGF+*<:>@FFGFF*>77@CGGFFFFFFFFG:D))9<??FF:?F?F24C*)5:6)9@))**)
@M04650:207:000000000-C238N:1:1101:14918:7110 1:N:0:19
ACTCCTACGGGAGGCAGCAGTGGGGAATATTGCACAATGGAGGAAACTCTGATGCAGCAACGCCGCGTGAGCGATGAAGGTCTTCGGATCGTAAAGCTCTGTCTTTAGGGATGATAATGACAGTACCTAAGGAGGAAGCCACGGCTAACTACGTGCCAGCAGCCGCGGTAATACGTAGGTGGCGAGCGTTATCCGGATTTATTGGGCGTAAAGGGAGCGTAGGCGGATACTTAAGTGGGATGTGAAATACTTGGGCTCAACCCGAGTACTGCATTCCAAACTGAGTATCTAG
+
GGGGGGGGGGGEGGGGGGGGGGGGGGGGGGGGGGGGGGGGGGGGGGGGGGGGGGGGGGGGGGGGGGGGGGGGGGGGGGGGGGGGGGGGGGGGGGGGGGGGGGGGGGGGGGGGGGGGGGGGGGGGGGGGGGGGGGGGGGGGGGGGGGGGGGGGGGGGGGGGGGGGGGGGGGGGGGGGGGGGGGGGGGGGGGGGGGGGGDECGFGGGGGECGGGGGGGGGGDGGGGGGGGGGCGFGG?FGFCFGFFGGGGFGGGGGGFFFFFGFDGFDG?FFFFFFFFFFGFFFGFF4BAA*9<
@M04650:207:000000000-C238N:1:1101:10162:7114 1:N:0:19
ACTCCTACGGGAGGCAGCAGTGGGGAATATTGCACAATGGAGGAAACTCTGATGCAGCAACGCCGCGTGAGCGATGAAGGTCTTCGGATCGTAAAGCTCTGTCTTTAGGGATGATAATGACAGTACCTAAGGAGGAAGCCACGGCTAACTACGTGCCAGCAGCCGCGGTAATACGTAGGTGGCGAGCGTTATCCGGATTTATTGGGCGTAAAGGGAGCGTAGGCGGATACTTAAGTGGGATGTGAAATACTTGGGCTCAACCCGAGTACTGCATTCCAAACTGAGTATCTAG
+
GGGGGGGGGGGGGGGGGGGGGGGGGGGGGGGGGGGGGGGGGGGGGGGGGGGGGGGGGGGGGGGGGGGGGGGGGGGGGGGGGGGGGGGGGGGGGGGGGGGGGGGGGGGGGGGGGGGGGGGGGGGGGDGGGGGGCFGGGGGGGGGGGGGGGGGGGGGGGGGGGGGGGGGGGGGGGGGGGGGGGGGGEEGGGGGGCFDGGGGGGGGGGGGGGDGGGFEGGGGDGGGGGDEEGGCDF7C?FGFC7DFFG7CGFGGGGFGFF:6@GFGGFGGFFFFFFFFF9AFFF<;7@FF95664
@M04650:207:000000000-C238N:1:1101:19467:7115 1:N:0:19
ACTCCTACGGGAGGCAGCAGTGGGGAATATTGCACAATGGAGGAAACTCTGATGCAGCAACGCCGCGTGAGCGATGAAGGTCTTCGGATCGTAAAGCTCTGTCTTTAGGGATGATAATGACAGTACCTAAGGAGGAAGCAACGGCTGACGACGTGCCAGCAGCCGCGGTAATACGTAGGTGGCGAGCGTTATCCGGATTGATTGGGCGGAAAGGGAGCGTAGGCGGATACTTAAGTGGGAGGTGAAAGACTTGGGGTCAACCCGAGTACGGCATTCCAAACCGCGTATCCAG
+
EGGGGGGGGDGGGGGEGGGGGGGGGGGGECFEGGGGGCFF<,F@EDEFGGDCA9,@EDEFGGGGGGGGC:FEEG<FFGGGC,CCDFGFGGG=FGGGF,BFEGCFF9FFGGF,@FDEA@FAFGC9EF,CEE,FAFE+3,:,3,@CF7+33+@C>++@FFGCCGG,*337<**DGG74987?,*=B4:8**==E9;881***2;<F7E*7**2*;C88*>57*7*3/2*>=*+0*3;<CG>*)97>767*.9*0:<*)08)*20*1.9>:F)83))*146*17())))),(*1)
@M04650:207:000000000-C238N:1:1101:22425:7121 1:N:0:19
ACTCCTACGGGAGGCAGCAGTGGGGAATATTGCACAATGGGCGCAAGCCTGATGCAGCCATGCCGCGTGTATGAAGAAGGCTTTCGGGTTGTAAAGTACTTTCAGCGAGGAGGAAGGTGCTGTGGTTAATAACCGCAGCAATTGACGTTACTCGCAGAAGAAGCACCGGCTAACTCCGTGCCAGCAGCCGCGGTAATACGGAGGGTGCAAGCGTTAATCGGAATTACTGGGCGTAAAGCGCACGCAGGCGGTCTGTCAAGTCGGATGTGAAATCCCCGGGCTCAACCTGGGAAC
+
GGGGGGGGGGGGGGGGGGGGGGGGGGGGGGGGGGGGGGGGGGGGGGGGGGGGGGGGGGGGGGGGGGGGGGGGGGGGGGGGGGGGGGGGGGGGGGGGGGGGGGGGGGGGGGGGGGGGGGGGGGGGGGGGGGGGGGGGGGGGGGGGGGGGGGGGGGGGGGGGGGGGGGGGGGGGGGGGGGGGGGGGGGGGGGGGGGGGGGGGGGGGGGGGGGGGGGGGGGGGGGGGGGGGGGGGFEGDGGFGFGFFGGGGFGGGGGGFFFFFGFGGFGGFFFFFFFFFFFDEFFGFFFFFFFFFF3
@M04650:207:000000000-C238N:1:1101:16349:7128 1:N:0:19
ACTCCTACGGGAGGCAGCAGTGGGGAATATTGCACAATGGAGGAAACTCTGATGCAGCAACGCCGCGTGAGCGATGAAGGTCTTCGGATCGTAAAGCTCTGTCTTTAGGGATGATAATGACAGTACCTAAGGAGGAAGCCACGGCTAACTACGTGCCAGCAGCCGCGGTAATACGTAGGTGGCGAGCGTTATCCGGATTTATTGGGCGTAAAGGGAGCGTAGGCGGATACTTAAGTGGGATGTGAAATACTTGGGCTCAACCCGAGTACTGCATTCCAAACTGAGTATCTAG
+
GGGGGGGGGGGGGGGGGGGGGGGGGGGGGGGGGGGGGGGGGGGGGGGGGGGGGGGGGGGGGGGGGGGGGGGGGGGGGGGGGGGGGGGGGGGGGGGGGFGGGGGGGGGGGGGGGGGGGFGGGGGGGGGGGGGGGGGGGGGGGGGGGGGGGGGGGGGGGGGGGGGGGGGGGGGGGGGGGGGGGGGGEGGGGGGFGGGGGGCCGGEFGGGGGG:FGGGGGGGGGGDGEGEGDF?FF?C::C@46CFFGGFFFGGGCFGF5>FFFFGGFGGFFFFFFFFFFAF4;>FBFFFFB=8<
@M04650:207:000000000-C238N:1:1101:27172:7130 1:N:0:19
ACTCCTACGGGAGGCAGCAGTGGGGAATATTGGACAATGGGGGGAACCCTGATCCAGCAATACCGCGTGTGTGAAGAAGGCCCTAGGGTTGTAAAGCACTTTTGTGAGGGAGAATGGGATTTAGTGTTAATACCACTAGGTCTTGATGTTACCTCAAGAAAAAGCACCGGCTAACTCCGTGCCAGCAGCCGCGGTAATACGGAGGGTGCAAGCGTTAATCGGAATTACTGGGCGTAAAGGGCGCGTAGGTGGTGATTTAAGTCAGATGTGAAAGCCCCGGGCTCAACCTGGGA
+
GGGGGGGGGGGGGGGGGGGGFGGGGGGGGGGGGGGGGGGGGGGGGGGGGGGGGGGGGGGGGGGGGGGGFFGGGGGGGGGGGGGGGGGGGGGGGGGGGGGGGGGFFGGGGGGGGGGGFGGGFCGFFGGGGGGGGFGGGGGGGGGGGGGGGGGGGGGGGGGGFGGGGGGFGGGGGGGGGGGGGGGGGGGGGGGGGGGGGGGGGGGGDEGGGGGGGGEEGGGGGGGGGGGGGGCGFGGGG**:<DEFGGGDDCCCGGFFFFFFGFGGFGGAF?FFFFFF?0DEE9C>=FFFF:><F
@M04650:207:000000000-C238N:1:1101:22893:7138 1:N:0:19
ACTCCTACGGGAGGCAGCAGTGGGGAATATTGCACAATGGGCGCAAGCCTGATGCAGCCATGCCGCGTGTATGAAGAAGGCCTTCGGGTTGTAAAGTACTTTCAGCGAGGAGGAAGGTGCTGTGGTTAATAACCGCAGCAATTGACGTTACTCGCAGAAGAAGCACCGGCTAACTCCGTGCCAGCAGCCGCGGTAATACGGAGGGTGCAAGCGTTAATCGGAATTACTGGGCGTAAAGCGCACGCAGGCGGTCTGTCAAGTCGGATGTGAAATCCCCGGGCTCAACCTGGGAAC
+
GGGGGGGGGGGGGGGGGGGGGGGGGGGGGGGGGGGGGGGGGGGGGGGGGGGGGGGGGGGGGGGGGGGGGGGGGGGGGGGGGGGGGGGGGGGGGGGGGGGGGGGGGGGGGGGGGGGGGGGGGGGGGGGGGGGGGGGGGGGGGGGGGGGGGGGGGGGGGGGGGGGGGGGGGGGGGGGFGGGFGGGGGGFGGGGGGGDDGGGGGGGGGGC5FCGGGGGDGGGGGGGCEFGGFGGGFGGGGGFGFGFFGGGGDGGGGDGFF?FFGFGGFGGBFFF4BB?F:BGFFFGFFFFFBFFF:4
@M04650:207:000000000-C238N:1:1101:12299:7152 1:N:0:19
ACTCCTACGGGAGGCAGCAGTGGGGAATATTGCACAATGGAGGAAACTCTGATGCAGCAACGCCGCGTGAGCGATGAAGGTCTTCGGATCGTAAAGCTCTGTCTTTAGGGATGATAATGACAGTACCTAAGGAGGAAGCCACGGCTAACTACGTGCCAGCAGCCGCGGTAATACGTAGGTGGCGAGCGGTATCCGGATTTATTGGGCGTAAAGGGAGCGTAGGCGGATACTTAAGTGGGATGTGAAATACTTGGGCTCAACCCGAGTACTGCATTCCAAACTGAGTATCTAG
+
GGGGGGGGGGGGGGGGGGGGGGGGGGGGGGGGGGGGGGGGFFFEGGGFGGGGGEGGGGGGGGGGGGGGGGGGGGFEGGGGGGGGGGGG@FGFGGGGGAFGGGGGGG<EFGGGGGFFFGGGGGCGGGGGGGGGFGC7FFGFGEEGGGGGGFFGGFDF7FGGGFGDGGGG::>FCGGGFFEGF>CECEED*BCCC9CCC8*<BF<CFG5=:=:CF?>8CDDGEGDDEG=E=DF9?GF7067*6D6B*:7C7CGG7CC@FFF?C;C/)113=BFFF??FAFGF>AGFF96AFF?5
@M04650:207:000000000-C238N:1:1101:24432:7187 1:N:0:19
ACTCCTACGGGAGGCAGCAGTGGGGAATATTGCACAATGGGCGCAAGCCTGATGCAGCCATGCCGCGTGTATGAAGAAGGCCTTCGGGTTGAAAAGTACTTTCAGCGAGGAGGAAGGTGCTGTGGTTAATAACCGCAGCAATTGACGTTACTTGCAGAAGAAGCACCGGCTAACTCCGTGCCAGCAGCCGCGGTAATACGGAGGGTGCAAGCGTTAATCGGAATTACTGGGCGTAAAGCGCACGCAGGCGGTCTGTCAAGTCGGATGTGAAATCCCCGGGCTCAACCTGGGAAC
+
GGGGGGGGGGGGGGGGGGGGGGGGGGGGGGGGGGGGGGGGGGGGGGGGGGGGGGGGGGGGGGGGGGGGGGGGGGGGGGGGGGGGGGGGGGGGGGGGGGGGGGGGGGGGGGGGGGGGGGGGGGGGGGGGGGGGGGGGGGGGGGFDGGGGGGGGGGGGGGGGGGGGGGGGGGGGGGGGGGGGGGGGGGGGGGGGGGGGGGGGGGGGGGGGGGGGGGGGGGGGEGGGGGGGGGGGFGGGGGFGFGFFGGGGFGGGDGGFFFFFGFGGBGGFFFFFFFFF?>DFF>FFFF>(:F>??(
@M04650:207:000000000-C238N:1:1101:7165:7195 1:N:0:19
ACTCCTACGGGAGGCAGCAGTGGGGAATATTGCACAATGGAGGAAACTCTGATGCAGCAACGCCGCGTGAGCGATGAAGGTCTTCGGATCGTAAAGCTCTGTCTTTAGGGATGATAATGACAGTACCTAAGGAGGAAGCCACGGCTAACTACGTGCCAGCAGCCGCGGTAATACGTAGGTGGCGAGCGTTATCCGGATTTATTGGGCATAAAGGGAGCGTAGGCGGATACTTAAGTGGGATGTGAAATACTTGGGCTCAACCCGAGTACTGCATTCCAAACTGAGTATCTAG
+
GGGGGGGGGGGGGGGGGGGGGGGGGGGGGGGGGGGGGGGGGGGGGGGGGGGGGGGGGGGGGGGGGGGGGGGGGGGGGGGGGGGGGGGGGGGGGGGGGGGGGGGGGGGGGFFGGGGGGFGGGGGFFGGFGGGGGGGGGGGGGGGGGGGGGGGGGGGGGFGGGGGGDGGGEGGGGFGGGGGGGGGGDGGGGGGGGGGGGGGGGGGGGGGFGGGGGGGGEGGGCDG9CG=C5FEFFGF?GGFGFGFFFGGGFGDD*>C>:FF=?8DGFGGFFFFFFFFF<AFFF7G*9FFA)8B<
@M04650:207:000000000-C238N:1:1101:15357:7234 1:N:0:19
ACTCCTACGGGAGGCAGCAGTGGGGAATATTGCACAATGGAGGAAACTCTGATGCAGCAACGCCGCGTGAGCGATGAAGGTCTTCGGATCGTAAAGCTCTGTCTTTAGGGATGATAATGACAGTACCTAAGGAGGAAGCCACGGCTAACTACGTGCCAGCAGCCGCGGTAATACGTAGGTGGCGAGCGTTATCCGGATTTATTGGGCGTAAAGGGAGCGTAGGCGGATACTTAAGTGGGATGTGAAATACTTGGGCTCAACCCGAGTCCTGCATTCCAAACTGAGTATCTAG
+
GGGGGGGGGGGGGGGGEGGGGGGGGGGGGGGGGGGGGGGGFFGGGGG<FGGGGGGGGGGGGGGGGGGGGGGFGGGGGGGGGFGGGGG7CFFGGGGGGGGGFGGFGFGGGGGGGGGGGGGGGGGGGGGGDFGGGGGGGFGFFGGGGGGGGGGGGGGGGGGGGGGGDGGGGGGGGGGGGGG;9DFCGGGGGGGGGGCEEGG9BGGGFGBEEEGGFGGGGGGGDD5CEG55*7+09?>C7=FC)7FFGFGG40::>FFFFFFFGFG<557:FFFF5FF45>CFF>CFFFF9<FFA
@M04650:207:000000000-C238N:1:1101:26644:7244 1:N:0:19
ACTCCTACGGGAGGCAGCAGTGGGGAATATTGCACAATGGAGGAAACTCTGATGCAGCAACGCCGCGTGAGCGATGAAGGTCTTCGGATCGTAAAGCTCTGTCTTTAGGGATGATAATGACAGTACCTAAGGAGGAAGCCACGGCTAACTACGTGCCAGCAGCCGCGGTAATACGTAGGTGGCGAGCGTTATACGGATTTATTGGGCGTAAAGGGAGCGTAGGCGGATACTTAAGTGGGATGTGAAATACTTGGGCTCAACCCGAGTACTGCATTCCAAACTGAGTATCTAG
+
GGGGGGGGGGGGGGGGGGGGGGGGGGGGGGGGGGGGGGGGGGGGGGGGGGGGGGGGGGGGGGGGGGGGGGGGGGGGGGGGGGGGGGGGGGGGGGGGGGGGGGGGDGGGGGGGGGGGGGGGGGGGGFGFGGGGGGGGGGGGGGGEGGGGFFGGGGGGGGGGFGGGGGGGGEFCGGGGGGGGGGGGGGEECGGGGGGGGGGGF9FGGGFECEEGGGGGGDGGCDEFGG=E59E?FEDCGFFGFGFFGGGCFFGCFGGFFFF@CF39>C<7?F=BFFFF<AGBFAGFFFF<<*@A
@M04650:207:000000000-C238N:1:1101:26404:7261 1:N:0:19
ACTCCTACGGGAGGCAGCAGTGGGGAATATTGCACAATGGGCGCAAGCCTGATGCAGCCATGCCGCGTGTATGAAGAAGGCCTTCGGGTTGTAAAGTACTTTCAGCGAGGAGGAAGGTGCTGTGGTTAATAACCGCAGCAATTGACGTTACTCGCAGAAGAAGCACCGGCTAACTCCGTGCCAGCAGCCGCGGTAATACGGAGGGTGCAAGCGTTAATCGGAATTACTGGGCGTAAAGCGCACGCAGGCGGTCTGTCAAGTCGGATGTGAAATCCCCGGGCTCAACCTGGGAAC
+
GGGGGGGGGGGGGGGGGGGGGGGGGGGGGGGGGGGGGGGGGGGGGGGGGGGGGGGGGGGGGGGGGGGGGGGGGGGGGGGGGGGGGGGGGGGGGGGGGGGGGGGGGGGGGGGGGGGGGGGGGGGGGGGGGGGGGGGGGGGGGGGGGGGGGGGGGGGGGGGGGGGGGGGGGGGGGGGGGGGGGGGGGGGGGGGGGGGGGGGGGGGGGGGGGGGGGGGGGGGGGGGGGFGGGGDFEEGGGGFG>DEEGGGGEGGGDGG4BFFFFFGGEGGBFFF=BFFFBBGFFFC@FFF?BFF??(
@M04650:207:000000000-C238N:1:1101:14518:7289 1:N:0:19
ACTCCTACGGGAGGCAGCAGTGGGGAATATTGCACAATGGAGGAAACTCTGATGCAGCAACGCCGCGTGAGCGATGAAGGTCTTCGGATCGTAAAGCTCTGTCTTTAGGGATGATAATGACAGTACCTAAGGAGGAAGCCACGGCTAACTACGTGCCAGCAGCCGCGGTAATACGTAGGTGGCGAGCGTTATCCGGATTTATTGGGCGTAAAGGGAGCGTAGGCGGATACTTAAGTGGGATGTGAAATACTTGGGCTCAACCCGAGTACTGCATTCCAAACTGAGTATCGAG
+
GGGGGGGGGGGGGGGGGGGGGGGGDEGGGGGGGGGGGGGGGGGGGGGGGGGGGGGGGGGGGCGGGGGGGGGGGGGGGGGGGGGGGGGDGGGGFGGFGGGGGGGGGGGGGGGGGGGGGGGGGGFGGGGGGFGGGGGGGGGGGGGGGGDGGFGGFGGGGGGGGGGGGGGGGGCGGGGFCGCGFGGGEGGGGGCFGGGGECEGC;;CCEGGCGGGGDCFGGGGGGGGDGGE59C7BGGFFGFC63?FCC>79>F>:FFFFFFFGFGGFGGFFF=?4@FFBFGFFDF74=FFA).1
@M04650:207:000000000-C238N:1:1101:16967:7312 1:N:0:19
ACTCCTACGGGAGGCAGCAGTAGGGAATCTTCCACAATGGACGAAAGTCTGATGGAGCAACGCCGCGTGAGTGATGAAGGTTTTCGGATCGTAAAACTCTGTTGCGAGGGAAGAACAAGTATGAGAGTAACTGCTCATACCTTGACGGTACCTCGTTAGAAAGCCACGGCTAACTACGTGCCAGCAGCCGCGGTAATACGTAGGTGGCAAGCGTTGTCCGGAATTATTGGGCGTAAAGCGCGCGCAGGCGGCCTTTTAAGTCTGATGTGAAAGCCCACGGCTTAACCGTGGA
+
GGGGGGGGGGGGGGGGGGGGFGGGGGGGGGGGGGGGGGGGGGGGGGGGGGGFGGGGGGGGGGGGGGGGGGGGGGGGGGGGGGGGGGGGGGGGGGGGGGGGGGGGGECFFGGGGGGGGGGGGGGGGGGGDGGGGGGGGGGGGGGGGGGGFFGGGGGGGGGGGGGGGFFCEEGGFGG,B>FFGGGGGGGGGGGGGGGBEGGGGGGDFGGGFGGGDGGGGGCCG3?C6CEGFFEF@EG=908>BGF:C<DDEGDDDDF4BFFFF4C>*:?AFFFFFF>F?6D37>C@FFFF?FF:
@M04650:207:000000000-C238N:1:1101:24194:7320 1:N:0:19
ACTCCTACGGGAGGCAGCAGTGGGGAATATTGCACAATGGAGGAAACTCTGATGCAGCAACGCCGCGTGAGCGATGAAGGTCTTCGGATCGTAAAGCTCTGTCTTTAGGGATGATAATGACAGTACCTAAGGAGGAAGCCACGGCTAACTACGTGCCAGCAGCCGCGGTAATACGTAGGTGGCGAGCGTTATCCGGATTTATTGGGCGTAAAGGGAGCGTAGGCGGATACTTAAGTGGGATGTGAAATACTTGGGCTCAACCCGAGGACTGCATTCCAAACTGAGTATCTAG
+
GGGGGGGGGGGGGGGGGGGGGGGGGGGGGGFGGGGGGGGGGGGGGGGFGGGGGGGGGGGGGGGGG@FGGGGFFGFGGGGGFGGGGGGCC=FGGGGGGGGGFGGGGFGFGGGGGGCFEDGGGCGGGFFGG8FFG<:FFFFGGGFGDCGGGGFGGGGGGGGFFFGGGGGEGGFGGFGGFFGGGGFG@EGC:1?C+BCEC*3<C?FGF>>CEDGGCCGGGGGGE3=9EC:*CC<CBGCGCC@59CFF7:C7@C>DDF4).)*97>9<)/14>6@FFF*064CF@2>BF*/)6FFF
@M04650:207:000000000-C238N:1:1101:26591:7338 1:N:0:19
ACTCCTACGGGAGGCAGCAGTGGGGAATATTGCACAATGGGCGCAAGCCTGATGCAGCCATGCCGCGTGTATGAAGAAGGCCTTCGGGTTGTAAAGTACTTTCAGCGAGGAGGAAGGTGCTGTGGTTAATAACCGCAGCAATTGACGTTACTCGCAGAAGAAGCACCGGCTAACTCCGTGCCAGCAGCCGCGGTAATACGGAGGGTGCAAGCGTTAATCGGAATTACTGGGCGTAAAGCGCACGCAGGCGGTCTGTCAAGTCGGATGTGAAATCCCCGGGCTCAACCTGGGAAC
+
GGGGGGGGGGGGGGGGGGGGGGGGGGGGGGGGGGGGGGGGGGGGGGGGGGGGGGGGGGGGGGGGGGGGGGGGGGGGGGGGGGGGGGGGGGGGGGGGGGGGGGGGGGGGGGDGGGGGGGGGGGGGGGGGGGGGGGGGGGGGGGGGGGGGGGGGGGGGGGGGGGGGGGGGGGGGGGGGGGGGGGGGGGGGGGGGGGGGGGGGGGGGEEGGGGGGGGGGGGGGEGGGGGGGGGFGFEGGGGFGFGFFGGGGEGGGGGGFFFFFGFGGFGGBFFFFFFFFFFGFE0DFFFF?FFF?F:
@M04650:207:000000000-C238N:1:1101:11096:7382 1:N:0:19
ACTCCTACGGGAGGCAGCAGTGGGGAATATTGCACAATGGAGGAAACTCTGATGCAGCAACGCCGCGTGAGCGATGAAGGTCTTCGGATCGTAAAGCTCTGTCTTTAGGGATGATAATGACAGTACCTAAGGAGGAAGCCACGGCTAACTACGTGCCAGCAGCCGCGGTAATACGTAGGTGGCGAGCGTTATCCGGATTTATTGGGCGGAAAGGGGGCGTAGGCGGAGACTGAAGGGGTATGTGAAATACTTGGGCTCAACCCGAGTACTTCATTCCAAACGGAGTATCTGG
+
GGGGGGGGGGGGGGGGGGGGGGGGGGGGGGGGGGGGGGGGGGGGGGFFGGGGGGGGGGFGGGGGGGGGGGGGGGGGGGGGGGGGGGGCGGGGGGGFGGGGGGGGFGEGGGGCFGCGGGGGCFFGF9F@<FEC,?F:DDAFGFBFC7BBFGGFE33>FFFFF@<FEDED:@C9@DF,>>F,?C:>EE>BCEGB2CEG*3B2;;++5C***1>E5:**277CC<E?CGC*1*++6+9+*7)1696@0:0**:FCFGG<)<FFFFDC@D>?***1/@694:C?F1*)700.4**)
@M04650:207:000000000-C238N:1:1101:17006:7511 1:N:0:19
ACTCCTACGGGAGGCAGCAGTGGGGAATATTGCACAATGGAGGAAACTCTGATGCAGCAACGCCGCGTGAGCGATGAAGGTCTTCGGATCGTAAAGCTCTGTCTTTAGGGATGATAATGACAGTACCTAAGGAGGAAGCCACGGCTAACTACGTGCCAGCAGCCGCGGTAATACGTAGGTGGCGAGCGTTATCCGGATTTATTGGGCATAAAGGGAGCGTAGGCGGATACTTAAGTGGGATGTGAAATACTTGGGCTCAACCCGAGTACTGCATTCCAAACTGAGTATCTAG
+
GGGGGGGGGGGGGGGGGGGGGGGGGGGGGGGGGGGGGGGGGGGGGGGGGGGGGGGGGGGGGGGGGGGGGGGFGGGGGGGGGGGGGGGGGGGGGGGGGGGGGGGGGGGGGGGGGGGGGGFGGGGGGFGGGFGGGGGGGGGGGGGGGGGGGGGGGGGGGGGGGGGGGGGGGGGFFFGGGFGGGGGGGGDCEGGGGGGGGGGGGGGG9FGCGGGGGGGGGCGGEGGGGGGG5CEGFGFFFGFCFGFFCGGGFGGGFGGFFFFF?FDG@DGFFF4*1=@@2AF=>A76?6B9<6@A
@M04650:207:000000000-C238N:1:1101:20734:7517 1:N:0:19
ACTCCTACGGGAGGCAGCAGTGGGGAATATTGCACAATGGGCGCAAGCCTGATGCAGCCATGCCGCGTGTATGAAGAAGGCCTTCGGGTTGTAAAGTACTTTCAGCGAGGAGGAAGGCGTTGTGGTTAATAACCGCAGCGATTGACGTTACTCGCAGAAGAAGCACCGGCTAACTCCGTGCCAGCAGCCGCGGTAATACGGAGGGTGCAAGCGTTAATCGGAATTACTGGGCGTAAAGCGCACGCAGGCGGTCTGTCAAGTCGGATGTGAAATCCCCGGGCTCAACCTGGGAAC
+
GGGGGGGGGGGGGGGGGGGGGGGGGGGGGGGGGGGGGGFGGGGGGGGGGGGGGGGGGGGGGGGGGGGGGGGGGGGGGGGGGGGGGGGGGGGGGGGGGGGGGGGGGGGGGCGGGGGGGGGGGGGGDGGGGGGGGGGGGGGGGGGGGGGGGGGGGGGGGGGGGGGGGGGGGGGGGGGGGGGGGGGFGGGGGGGGCBE>GGGGGDEGGGGGCGGGGGGGDGGGG:EFGGFFCFFG>:<=C*=CDDFFGGDDDGDGGD7BFF4?EFGD3CGFFFBFFFFFFFGDE9GFFFFBBFFB74
@M04650:207:000000000-C238N:1:1101:9522:7522 1:N:0:19
ACTCCTACGGGAGGCAGCAGTGGGGAATATTGCACAATGGAGGAAACTCTGATGCAGCAACGCCGCGTGAGCGATGAAGGTCTTCGGATCGTAAAGCTCTGTCTTTAGGGATGATAATGACAGTACCTAAGGAGGAAGCCACGGCTAACTACGTGCCAGCAGCCGCGGTAATACGTAGGTGGCAAGCGTTGTCCGGATTTATTGGGCGTAAAGCGAGCGCAGGCGGTTTCTTAAGTCTGATGTGAAAGCCCCCGGCTCAACCGGGGAGGGTCATTGGAAACTGGGAGACTTG
+
9CCC@FGGEGG-CCFD@FGGGFFGGDEFFFG<CFC@FDGGCFGGGGGFGGG,CEGDEGFFGGG7@FGF:FGGGE=C<FGGC<CE@FGCFFEGG@CFFGGGG?9A9,?E8<C8FEFCEAFCGADFFGGDAB@CFG@FGGGG,3:3CEDGGGFCCD,3=FCFGGFBEGGFEDGCF;>>DE7F988>951CE5*;;;BEEGGFGC;;C8FCEC==9C*3:37>E3/*:/C=EFGGFF7:CCFDBC9=FCFCF**9)9>>)0=6*.1)7DD>:B>F)9**430?4)26F4)-(19<
@M04650:207:000000000-C238N:1:1101:8509:7561 1:N:0:19
ACTCCTACGGGAGGCAGCAGTGGGGAATATTGCACAATGGAGGAAACTCTGATGCAGCAACGCCGCGTGAGCGATGAAGGTCTTCGGATCGTAAAGCTCTGTCTTTAGGGATGATAATGACAGTACCTAAGGAGGAAGCCACGGCTAACTACGTGCCAGCAGCCGCGGTAATACGTAGGTGGCGAGCGTTATCCGGATTTATTGGGCGTAAAGGGAGCGTAGGCGGATACTTAAGTGGGATGTGAAATACTTGGGCTCAACCCGAGTACTGCATTCCAAACTGAGTATCTAG
+
GGGGGGGGGGGGGGGGGGGGGGGGGGGGGGGGGGGGGGGGGGGGGGGGGGGGGGGGGGGGGGGGGGGGGGGGGGGGGGGGGGGGGGGGGGGGGGGGGGGGGGGGGGGGGGGGGGGGGGGGGGGGGGGGGGGGGGGGGGGGGGGGGGGGGGGGGGFGGGGGGGGGGGGGGGEFGGGGGGGGGGGGGGGGGGGGGGGGGGEGGGGGGGFEGGGFGGGGGGGGGGGGGGGDGGE?=FC9>FFFFGFFGGGGFGFGGGGFF@FFGFGGDGG?FFFFFFFFAAFFFA>*)*/-.97A
@M04650:207:000000000-C238N:1:1101:14072:7592 1:N:0:19
ACTCCTACGGGAGGCAGCAGTGGGGAATATTGCACAATGGGCGCAAGCCTGATGCAGCCATGCCGCGTGTATGAAGAAGGCCTTCGGGTTGTAAAGTACTTTCAGCGAGGAGGAAGGCGTTGTGGTTAATAACCGCAGCGATTGACGTTACTCGCAGAAGAAGCACCGGCTAACTCCGTGCCAGCAGCCGCGGTAATACGGAGGGTGCAAGCGTTAATCGGAATTACTGGGCGTAAAGCGCACGCAGGCGGTCTGTCAAGTCGGATGTGAAATCCCCGGGCTCAACCTGGGAAC
+
GGGGGGGFFGGGGGGGGGGGGGGGG@EGGGGGGGGGGGGGGGGGGGGGGGGGGGGGCFGGGGGGGGGGGGGGGGGGGGGFGGGGGGEGGGGGFGAFFGFGGGGGGGGGGGGGEGGGGFGGGGGGGGGGGFFFFFEGEGDCCGGGGGG<CFGGGGGGGGGGCFGFGGGGGGDGGGGGGGGCCCGGGGGGGGCCE8EGGGGGGEGGGE57EGFFEEEGGGGGG*AFGFFFGGGGFGGGG7@DB)<5<3>CBGG5DDF@F6=FCFCC:39>FF==FF?@03C3>>GFFFF27>F0:(
@M04650:207:000000000-C238N:1:1101:26020:7604 1:N:0:19
ACTCCTACGGGAGGCAGCAGTGGGGAATATTGCACAATGGAGGAAACTCTGATGCAGCAACGCCGCGTGAGCGATGAAGGTCTTCGGATCGTAAAGCTCTGTCTTTAGGGATGATAATGACAGTACCTAAGGAGGAAGCCACGGCTAACTACGTGCCAGCAGCCGCGGTAATACGTAGGTGGCGAGCGTTATCCGGATTTATTGGGCGTAAAGGGAGCGTAGGCGGATACTTAAGTGGGATGTGAAATACTTGGGCTCAACCCGAGTACTGCATTCCAAACTGAGTATCTAG
+
GGGGGGGGGGGGGGGGGGGGGGGGGGGGGGGGGGGCFGGGFGGGGGGGGGGGGGGGGGGGGGGGEGGGGGGGGGGGGGGGGGGGGGGGGGGGFFGGGGGGGGGGGGGGGGGFGGGGGGGGGGGFECGFEGGGFGGGGGGGGGGGEGGGGGFGGGFGGGGGGGGFEGGGGGEGGFGGGGEGFFGGCCDGEGGGGGCEE58<+;@9B>FG5=ECGGGFEGDC5CGGEE5EEGFGFGGGGGFDFDFFGFGGFGCC>FDFFFFFGFGG>GGBFF4BBFFFF9FFFFFFFFFAA**6
@M04650:207:000000000-C238N:1:1101:23185:7656 1:N:0:19
ACTCCTACGGGAGGCAGCAGTGGGGAATATTGCACAATGGAGGAAACTCTGATGCAGCAACGCCGCGTGAGCGATGAAGGTCTTCGGATCGTAAAGCTCTGTCTTTAGGGATGATAATGACAGTACCTAAGGAGGAAGCCACGGCTAACTACGTGCCAGCAGCCGCGGTAATACGTAGGTGGCGAGCGTTATCCGGATTTATTGGGCGTAAAGGGAGCGTAGGCGGATACTTAAGTGGGATGTGAAATACTTGGGCTCAACCCGTGTACTGCATTCCAAACTGAGTATCTAG
+
GGGGGGGGGGGGGGGGGGGGGGGGGGGGGGGGGGGGGGGGGGGGGGGGGGGGGGGGGGGGGGGGGGGGGGGGGGGGGGGGGGGGGGGGGGGGGGGGGGGGGGGGGGGGGGGGGGGGGGGGGGGGGGGGGGGGGGGGGFGGGGGGGGGGGGGGGGGGGGGGGGGGGGGGGGGGGGGGGGGGGGGG@EGGGGGGGGEGGGGGGGGGFGGCC5EGGFGGGDGGGGGGGGEEGGGGFGGGG=FDFGFFGFGGFGGGGGGFFFFFGFGGFGGFFFFFFFFFFFGFFA7FFFFFBFFF
@M04650:207:000000000-C238N:1:1101:26728:7699 1:N:0:19
ACTCCTACGGGAGGCAGCAGTGGGGAATATTGCACAATGGGCGCAAGCCTGATGCAGCCATGCCGCGTGTATGAAGAAGGCCTTCGGGTTGTAAAGTACTTTCAGCGAGGAGGAAGGTGCTGTGGTTAATAACCGCAGCAATTGACGTTACTCGCAGAAGAAGCACCGGCTAACTCCGTGCCAGCAGCCGCGGTAATACGGAGGGTGCAAGCGTTAATCGGAATTACTGGGCGTAAAGCGCACGCAGGCGGTCTGTCAAGTCGGATGTGAAATCCCCGGGCTCAACCTGGGAAC
+
GGGGGGGGGGGGGGGGGGGGGGGGGGGGGGGGGGGGGGGGGGGGGGGGGGGGGGGGGGGGGGGGGGGGGGGGGGGGGGGGGGGGGGGGGGGGGGGGGGGGFFGGGFGFGGGGGGGGGFGGGGGGGCFCGGGDFCEGGGG8FGCGGGGGGGGGGGGGEGGGEGGGGEFGGGGGGGGGGGGGGGGGGFGGGGEGGGEGGGGGEGGEGGGGGGGGGGGGGGGGDGGDFGGFGGDFFE):FGFGFGFFGGGGFGGCGGGFFFFFFFGGECDFF=F4@FFFBBGBE6<FFFF:?4)484
@M04650:207:000000000-C238N:1:1101:19838:7758 1:N:0:19
ACTCCTACGGGAGGCAGCAGTGGGGAATATTGCACAATGGGCGCAAGCCTGATGCAGCCATGCCGCGTGTATGAAGAAGGCCTTCGGGTTGTAAAGTACTTTCAGCGAGGAGGAAGGCGTTGTGGTTAATAACCGCAGCGATTGACGTTACTCGCAGAAGAAGCACCGGCTAACTCCGTGCCAGCAGCCGCGGTAATACGGAGGGTGCAAGCGTTAATCGGAATTACTGGGCGTAAAGCGCACGCAGGCGGTCTGTCAAGTCGGATGTGAAATCCCCGGGCTCAACCTGGGAAC
+
GGGGGGGGGGGGGGGGGGGGGGGGGGGGGGGFGGGGGGGGGGGGGGGGGGGGGGGGGGGGGGGGGGGGGEGGGGGGGGGGGGGGGGGGGGGGGGGGGGGGGGGGGGGFGGGGGGGGGGGGGGGGGGGGGGGGGGGGEFGGEFGGGGGGGGGGGGGGGDFGFGGGGGGGGGGGGGGGGGGGGGGGGGGGGGGGGGGGFGGGGGGGGGGGGFCFGCEEGGGGGGGGGGFFFGCF>/>EFGFGE5BFGDDCDDG5DGG=F6==:45C)9<2749@FFF4?FG>B;GFFFF2:FF(:1
@M04650:207:000000000-C238N:1:1101:15476:7775 1:N:0:19
ACTCCTACGGGAGGCAGCAGTGGGGAATATTGCACAATGGGGGAAACCCTGATGCAGCAACGCCGCGTGAGTGAAGAAGGTCTTCGGATTGTAAAGCTCTGTTAGCAGGGAAGAGATAGGACGGTACCTGCAGAGAAAGCCACGGCTAACTACGTGCCAGCAGCCGCGGTAATACGTAGGTGGCAAGCGTTGTTCGGAATAACTGGGCGTAAAGGATGCGTAGGCGGTTACATAAGTTATGTGTTAAATATATAGGCTTAACCTGTAGAAAGCACATAAAACTGTGTAACT
+
GGGGGGGGGGGGGGGGGGGGGGGGGGGGGGGGGGGGGGGGGGGGGGGGGGGGGGGGGGGGGGGGGGGGGGGGGGGGGGGGGGGGGGGGGEGFGGCEGGGGGGGGGGGGGGGGGGGFGGGGGGGGGGGGGGGGGGGGGGGGGFGGGGGCGGGGGGGCGGGGGGGGGGGGGGGGGFGGGGGGGGGFGGGGGGGCEGGGGGGGGGFCFGGGGCGGGGGG?FGGGGGEGGGGGGGGFGGGGGFGFGF?GGGCFFGFGFGFFFFFGFGG>FFAFF@FFFF:4>FF?<D?F46>AFF
@M04650:207:000000000-C238N:1:1101:18920:7777 1:N:0:19
ACTCCTACGGGAGGCAGCAGTGGGGAATATTGCACAATGGAGGAAACTCTGATGCAGCAACGCCGCGTGAGCGATGAAGGTCTTCGGATCGTAAAGCTCTGTCTTTAGGGATGATAATGACAGTACCTAAGGAGGAAGCCACGGCTAACTACGTGCCAGCAGCCGCGGTAATACGTAGGTGGCGAGCGTTATCCGGATTTATTGGGCGTAAAGGGAGCGTAGGCGGATATTTAAGTGGGATGTGAAATACTTGGGCTCAACCCGAGTACTGCATTCCAAAGTGAGTATCTAG
+
GFEDFEGE:FDCE@BFFGGG@EFDEG@<EFAFGGGCG9@<FFGGG@CFGGFGFGDF@<<EFGGCCCCFFGGGGGGE,CFFGGGGEGEG::FG8AFGGGGGA<EFFGGFGGFGGFF<EFEFGGGEEEFFEFGGGFGG@B8,FFFF@FGGGGGGD<DGF=DGCGGGEGGGF8E;A<CFGGDGG:BCCECEEECCGGGC5C*<9C?FDFFG17=F7CCFGG3)*9ACEGEGCGGF9?7CFG)*9CF?FFF*1*:DFC55FFF6C;DG3CDBFFF7?@B7<<**).29669<2*8)
@M04650:207:000000000-C238N:1:1101:12220:7782 1:N:0:19
ACTCCTACGGGAGGCAGCAGTGGGGAATATTGCACAATGGAGGAAACTCTGATGCAGCAACGCCGCGTGAGCGATGAAGGTCTTCGGATCGTAAAGCTCTGTCTTTAGGGATGATAATGACAGTACCTAAGGAGGAAGCCACGGCTAACTACGTGCCAGCAGCCGCGGTAATACGTAGGTGGCGAGCGTTATCCGGATTTATTGGGCGTAAAGGGAGCGTAGGCGGCTATTTAAGTGGGATGTGAAATACTTGGGCTCAACCCGAGTACTGCATTCCAAACTGAGTATCTAG
+
GGGGGGGGGGGGGGGGGGGGGGGGGGGGGGGGGGGGGGGGFFGEFGC<FGGGGFGGGGGG@FGGGGGGGGG8FGGGGGGGFGGGGGGEG:FGGGGGGGGG9FF,B,CFFGGFGGGGGGGGGGGGGGGEFFFGGG7FFGGDAFDGGGDGGGCG>FCFGGGCGDGGGGGGGG7DGGG99EEDDECB7:EGEGEGFFGGG>GGGCFGGGGEGGGGG7E:/9CGDGGGCC*5:*+39F7C>FFGFGFFGGG7FGG7>DC:F5?FGFGCEGFBFFFFFFFFFB76@AG46@*).846
@M04650:207:000000000-C238N:1:1101:9128:7801 1:N:0:19
ACTCCTACGGGAGGCAGCAGTGGGGAATATTGCACAATGGAGGAAACTCTGATGCAGCAACGCCGCGTGAGCGATGAAGGTCTTCGGATCGTAAAGCTCTGTCTTTAGGGATGATAATGACAGTACCTAAGGAGGAAGCCACGGCTAACTACGTGCCAGCAGCCGCGGTAATACGTAGGTGGCGAGCGTTATCCGGATTTATTGGGCATAAAGGGAGCGTAGGCGGATACTTAAGTGGGATGTGAAATACTTGGGCTCAACCCGAGTACTTCATTCCAAACTGAGTATCTAG
+
GGGGGGGGGGGFGGGGGGGGGGGGGGGGGGGGGGGGGGGGGGGGGGGGGGGGGGGGGGGGGGGGGGGGGGGGGGGGGGGGGFGGGGGGGCFGGGGGGGGGGGGGGCGGGGGCGGGFFGGGGFGGGGGFFGGGGGGGGGGGGGGGGGGGGGGGGGGGGGGGGGGGGGGGEGGGGGGGGGG;DGGGGGGGGGGGGGGGDEGCFGGGGGGDEGGGGGGGGGDDGGGGGGGG=CG+9<CGCGFD?GFFDGFDFGGGFGGFFFFFGFGC>DGFFF**7BF?AFGFFFGF4@?4<8?B
@M04650:207:000000000-C238N:1:1101:24394:7813 1:N:0:19
ACTCCTACGGGAGGCAGCAGTAGGGAATCTTCCGCAATGGACGAAAGTCTGACGGAGCGACGCCGCGTGAGTGATGAAGGTCTTCGGATCGTAAAACTCTGTTGTGAGGGAAGAACAAGGGTGAGTTGAATAAGCCCACCCCTTGACGGTACCTCACAAGAAAGCCCCGGCTAACTACGTGCCAGCAGCCGCGGTAATACGTAGGGGGCGAGCGTTGTTCGGAATTATTGGGCGTAAAGGGCGCGCAGGCGGCCTTCTAAGTCTGATGTGAAATCTCGTGGCTCAATCACGAAC
+
EFGGGGGGGGGGGGGGGGGGGFGGGGGGDGG9FFGGGGGG9FFGGGG,CFGGCC+CFGCFGGGGGGGGGGGGGGGFGGGGGCEGG?CCEE:FEGGGGGGG<F<?FFAFGDGGGGCFF,F87FC7DF9?AC=DCFG,+=C=+:F7AAFCCFGGGGDEF,>,@E:DFGEGGDGGCEFGEGGGCFGFGGFGF*?C5*=BEG9CGCCFGGDCEE*7=5C=EG4:CG*78<??CC?E4ED=D5=D35BEG3)7>CC7CCD@49FF7BFFFC7:****9@*/68DF)47)17*6,/<31-
@M04650:207:000000000-C238N:1:1101:11097:7849 1:N:0:19
ACTCCTACGGGAGGCAGCAGTGGGGAATATTGCACAATGGGCGCAAGCCTGATGCAGCCATGCCGCGTGTATGAAGAAGGCCTTCGGGTTGTAAAGTACTTTCAGCGAGGAGGAAGGCGTTGTGGTTAATAACCGCAGCGATTGACGTTACTGGCAGAAGAAGCACCGGCTAACTCCGTGCCAGCAGCCGCGGTAATACGGAGGGTGCGAGCGTTAATCGGAATTACTGGGCGTAAAGCGCACGCAGGCGGTCTGGCAAGTCGGATGTGAAATCCCCGGGCTCAACCTGGGAAC
+
GGGGGGGGGGGGGGGGGGGGGGGGGGGGCFGGAFGGGGGGGGGGGGGGGGGGGEGGGGGGGGGGGGGGGGAGGGGGGGFGGGGGGGGGGGGGGGGGFGGGGGGCFG7+@:F7FGG=:EGB++3BCD7FGCF<FG:=+C+C+:>FGGG+@FGC,@BFGGGGGGGGGGGGGGGGGGG@FGGGGGGGGGGGGGCEGGGGGGGGCEGGGGGG*CGGGGGGGGGGGGGGGGFFGGGGFEGGGG4D:5BFGGGGFGG5>D5)9F6>CB<DFGG?FFFFF@@FBFG>>21/6@5(,<FBF,
@M04650:207:000000000-C238N:1:1101:16002:7850 1:N:0:19
ACTCCTACGGGAGGCAGCAGTGGGGAATATTGCACAATGGAGGAAACTCTGATGCAGCAACGCCGCGTGAGCGATGAAGGTCTTCGGATCGTAAAGCTCTGTCTTTAGGGATGATAATGACAGTACCTAAGGAGGAAGCCACGGCTAACTACGTGCCAGCAGCCGCGGTAATACGTAGGTGGCGAGCGTTATCCGGATTTATTGGGCGTAAAGGGAGCGTAGGCGGATACTTAAGTGGGATGTGAAATACTTGGGCTCAACCCGAGTACTGCATTCCAAACTGAGTATCTAG
+
GGGGGGGGGGGGGGGGGGGGGGGGGGGGGGGGGGGGGGGGGGGGGGGGGGGGGGGGGGGGGGGGGGGGGGGGGGGGGGGGGGGGGGGGGGGGGGGGGGGGGGGGGGGGGGGGGGGGGGGGGGGGGGGGGGGGGGGGGGGGGGGGGGGGGGGGGGGGGGGGGGGGGGGGGGGGGGGGGGGGGGGGGGGGGGGGGGGGGGCGGGGGGGGGEGGGGGGGGGGGGGGGGGGGGGGGFGGGGGFGFGFFGGGGFGGGGGGFFFFFGFDGEGGBFFFFFFFFBBGFF>F?6*9<BBFF
@M04650:207:000000000-C238N:1:1101:17714:7895 1:N:0:19
ACTCCTACGGGAGGCAGCAGTGGGGAATATTGCACAATGGGCGCAAGCCTGATGCAGCCATGCCGCGTGTATGAAGAAGGCCTTCGGGTTGTAAAGTACTTTCAGCGAGGAGGAAGGTGCTGTGGTTAATAACCGCAGCAATTGACGTTACTCGCAGAAGAAGCACCGGCTAACTCCGTGCCAGCAGCCGCGGTAATACGGAGGGTGCAAGCGTTAATCGGAATTACTGGGCGTAAAGCGCACGCAGGCGGTCTGTCAAGTCGGATGTGAAATCCCCGGGCTCAACCTGGGAAC
+
GGGGGGGGGGGGGGGGGGGGGGGGGGGGGGGGGGGGGGGGGGGGGGGGGGGGGGGGGGGGGGGGGGGGGGGGGGGGGGGGGGGGGGGGGGGGGGGGGGGGGGGGGGGGGGGGGGGGGGGGGGGGGGGGGGGGGGGGGGGGGGGGGGGGGGGGGGGGGGGGGGGGGGGGGGGGGGGGGGGGGGGGGGGGGGGGGGGGGGGGGGGGGGGGGGGGGGGGGGGGEGGGGGGGGGGGFGGGGGFGDGFEGGGGDGGGGGGFFFFFFFGGDDGBFFFFFF???FDFFFGF@FFFFFFFF<
@M04650:207:000000000-C238N:1:1101:3420:7899 1:N:0:19
ACTCCTACGGGAGGCAGCAGTGGGGAATATTGCACAATGGAGGAAACTCTGATGCAGCAACGCCGCGTGAGCGATGAAGGTCTTCGGATCGTAAAGCTCTGTCTTTAGGGATGATAATGACAGTACCTAAGGAGGAAGCCACGGCTAACTACGTGCCAGCAGCCGCGGTAATACGTAGGTGGCGAGCGTTATCCGGATTTATTGGGCGTAAAGGGAGCGTAGGCGGATATTTAAGTGGGATGTGAAATACTTGGGCTCAACACGAGTACTGCATTCCAAACTGAGTATCTAG
+
ECCFDFFFGDGEGDGGGDGFCFGFG@F8EFFGGGGGGGGGGGGGGGFGGGFGGGCGGGGGGCFFGDGFGFGGGGGCGGGGG,CFFGGGEEEFFFGGGFGGCCFACCFGGFGAFF9FGGGGGGGFGCFAFCGGFFEFGGGGGFFGGEFFGGGGGFGGGGGGGGGGGGGCFECACFEDGFGCD7FCEEGG7:CF?CECEG5+2+1C:CFGGCECF:EGGGDDGG=FGGGGGD+<99CCC=FGFGFFGGGGFFCFGGGFFF@FG*/7BGG?FF*97F4@2<F4)57*99@<<FB9
@M04650:207:000000000-C238N:1:1101:7709:7907 1:N:0:19
ACTCCTACGGGAGGCAGCAGTAGGGAATCTTCCACAATGGACGGAAGTCTGATGGAGCAACGCCGCGTGAGTGATGAAGGTTTTCGGATCGTAAAACTCTGTTACGAGGGAAGAACAAGTACAGGAGTAACTGCCTGTACCTTGACGGTACCTCGTCAGAAAGCCACGGCTAACTACGTGCCAGCAGCCGCGGTAATACGTAGGTGGCAAGCGTTGTCCGGAATTATTGGGCGTAAAGCGCGCGCAGGCGGCCGTTTAAGTCTGATGTGAAAGCCCACGGCTTAACCGTGGA
+
GGGGGGGGGGGGGGGGGGGGGGGGGGGGGGGGGGGGGGGGGGGGGGGFGGGGGGGGGGGGGGGGGGGGGGGFGGGGGGGG=FGGGGGGGGGGGGGGGGGGFGGGGGGGGGGGGGGGGGGGGGGFGGGGGGGGGGGGGGGGGGGGGGDGGGGFFFEGGGGGGGGGGCGGGGCGGGGGGG:FCGFGGGGGEGGGGGEEGGGG<EGGFGGGGFECGGEEG>CDG*CF6?9CFFGGFGG=FFFG:<>B7DCDEGGCD)93?>FF?FCFF*C9=B?4FFFFFFDBF>D?FFFFFF>2
@M04650:207:000000000-C238N:1:1101:25575:7935 1:N:0:19
ACTCCTACGGGAGGCAGCAGTGGGGAATATTGCACAATGGGCGCAAGCCTGATGCAGCCATGCCGCGTGTATGAAGAAGGCCTTCGGGTTGTAAAGTACTTTCAGCGAGGAGGAAGGTGTTGTGGTTAATAACCGCAGCAATTGACGTTACTCGCAGAAGAAGCACCGGCTAACTCCGTGCCAGCAGCCGCGGTAATACGGAGGGTGCAAGCGTTAATCGGAATTACTGGGCGTAAAGCGCACGCAGGCGGTCTGTCAAGTCGGATGTGAAATCCCCGGGCTCAACCTGGGAAC
+
EGGGGGGGGGGGGGGGGGGGGGGGGGGGGGGGGGGGGGGGGGGGGGGDGGGGGGGGGGGGCGGGGGGFGGGGGFGGGGGGGGGGGGGGGGGGGGGGFGGGDGGGGGGEGGGGGGGECEFFGGGGGE<?FFA<DDFEDCDDG=FGGGGGGGGE9FEGGGGGGGGGGGGGGGGGGGGGGGGGDGFGGGGGGGGGGGEGGGGFCGGGDGGEFFGGGGGEGGGGGGGGGGGGGGGGFGGGFGFGEGFFGGGGEGGGDGFFBFBFFFGGFGGFFFFFFFFFFFDDFBGFFFF(:@>??-
@M04650:207:000000000-C238N:1:1101:12120:7956 1:N:0:19
ACTCCTACGGGAGGCAGCAGTGGGGAATATTGCACAATGGAGGAAACTCTGATGCAGCAACGCCGCGTGAGCGATGAAGGTCTTCGGATCGTAAAGCTCTGTCTTTAGGGATGATAATGACAGTACCTAAGGAGGAAGCCACGGCTAACTACGTGCCAGCAGCCGCGGTAATACGTAGGTGGCGAGCGTTATACGGATTTATTGGGCGTAAAGGGAGCGTAGGCGGATACTTAAGTGGGATGTGAAATACTTGGGCTCAACCCGAGTACTGCATTCCAAACTGAGTATCTAG
+
GGGGGGGGGGGGGGGGGGGGGGGGGGGGGGGGGGGGGGGGGGGGGGGGGGGGGGGGGGGGGGGGGGEGGGGGGGGGGGGGGGGGGGGGGGGGGGGGGGGGGGGGGGGGGGGGGGGGGGGGGGGGGGFGGGFGGGGGGGGGGGGGGGGGGGGGGGGGGFGGGGGGGGGGGEEGGGGGGGGGGGGGGGGGGGGGGGGGGGDCFGFGGGGG=EEEGGGGGGGGGGEGGE5CCFCGFFFFGGFF@D?FGGGD4CGGGGGFFFFFGFGGFGGFFF4FB?FFFFG@>7>=FFFFF?FF
@M04650:207:000000000-C238N:1:1101:13395:8030 1:N:0:19
ACTCCTACGGGAGGCAGCAGTGGGGAATATTGCACAATGGAGGAAACTCTGATGCAGCAACGCCGCGTGAGCGATGAAGGTCTTCGGATCGTAAAGCTCTGTCTTTAGGGATGATAATGACAGTACCTAAGGAGGAAGCCACGGCTAACTACGTGCCAGCAGCCGCGGTAATACGTAGGTGGCGAGCGTTATCCGGATTTATTGGGCATAAAGGGAGCGTAGGCGGATACTTAAGTGGGATGTGAAATACTTGGGCTCAACCCGAGTACTGCATTCCAAACTGAGTATCTAG
+
GGGGGGGGGGGBFEGGGGGGGGGGGGGGGGGGGGGGGGGGGGGGGGGGGGGGGGGGGGGGGGGGGGGGGGGGGGGGGGGGGGGGGGGGGGGGGGGGGGGGGGGGGGGGGFGGGGGGGGGGGGGGGGGGDFFGGGGGGGGGGGGGGGGGGGGGEFGGGGGGGGGGGDGGGGGFGGFCEGCFEFGDEEGGEGCGGGGEGGDFGGFGGGGGFGGGGDGGGGGGGGGGGGGGGGGGFGFCG=@56DFFFFGGFGGGCFGFF:F?GFGGBGG?FFFFFFFFFFG=F<C4FFFFFFFF
@M04650:207:000000000-C238N:1:1101:21438:8081 1:N:0:19
ACTCCTACGGGAGGCAGCAGTGGGGAATATTGCACAATGGAGGAAACTCTGATGCAGCAACGCCGCGTGAGCGATGAAGGTCTTCGGATCGTAAAGCTCTGTCTTTAGGGATGATAATGACAGTACCTAAGGAGGAAGCCACGGCTAACTACGTGCCAGCAGCCGCGGTAATACGTAGGTGGCGAGCGTTATCCGGATTTATTGGGCGTAAAGGGAGCGTAGGCGGATATTTACGTGGGATGTGAAATACTTGGGCTCAACCGGAGTACTGCATTCCAAACTGAGTAGCCAG
+
-;FGF@@FGC@@CFE@C:CFC<@FEG@<CCCFFECC<6CFGC:CGFEEFGGDEEFEFDFEGEEGGFECGDEFGFG7CFECEDGE?<B?CBC=FGFGG<F?5<FGG?FEEFGGG@AFEFFEFFGDGC?,7=FAE=F:DAC@FAFCC+>FFFF,=><>FEGGGFFFE@8FFBFF;;DCC8BDB7E:@E>E8E5B+?8EC8*?;2>CFGG5*25*>?8:/)>189EFDC**::<+9+/2>739///9:7**/2:7:DC5))/6:>)979/:F*=BBFF=))?=F)7*/9@))*0.
@M04650:207:000000000-C238N:1:1101:10983:8132 1:N:0:19
ACTCCTACGGGAGGCAGCAGTGGGGAATATTGCACAATGGAGGAAACTCTGATGCAGCAACGCCGCGTGAGCGATGAAGGTCTTCGGATCGTAAAGCTCTGTCTTTAGGGATGATAATGACAGTACCTAAGGAGGAAGCCACGGCTAACTACGTGCCAGCAGCCGCGGTAATACGTAGGTGGCGAGCGTTATACGGATTTATTGGGCGTAAAGGGAGCGTAGGCGGATACTTAAGTGGGATGTTAAATACTTGGGCTCAACCCGAGTACTGCATTCCAAACTGAGTATCTGG
+
FG<@FGFGE::FC77F@FFGD<CEFFGGGGCA9CEF@FGFGF::FEE,C<@FF,6E9FGGGEE@FG@FEFCDGGGGGGCGFFAFFFDGG7=ECEFFGC@FEEAFFFG9BFFEBF??<ECEGGAE<,FGF8=F94+4A<ADFF7@F+3F=BDC>3FFCDFGECCFCFDGGG:9;>>FGGCFF>FEGGD@*==FGGGC5:C9CC7C9*=*1=CFGDE:CC3>E7C+*1>***<C*A*2:4;*)*0**:*:@7DF>DDF)7==7)*9<<C:*08*9@BBA>7*77*0/@F<-9*)
@M04650:207:000000000-C238N:1:1101:6711:8141 1:N:0:19
ACTCCTACGGGAGGCAGCAGTGGGGAATATTGCACAATGGAGGAAACTCTGATGCAGCAACGCCGCGTGAGCGATGAAGGTCTTCGGATCGTAAAGCTCTGTCTTTAGGGATGATAATGACAGTACCTAAGGAGGAAGCCACGGCTAACTACGTGCCAGCAGCCGCGGTAATACGTAGGTGGCGAGCGTTATCCGGATTTATTGGGCGTAAAGGGAGCGTAGGCGGATACTTAAGTGGGATGTGAAATACTTGGGCTCAACCCGAGTACTGCATTCCAAACTGAGTATCTAG
+
GGGGGGGGGGGGGGGGGGGGGGGGGGGGGGGGGGGGGGGGGGGGGGGGGGGGGGGGGGGGGGGGGGGGGGGGGGGGGGGGGGGGGGGGGGGGGGGGGGGGGGGGGGGFGGGGGGGGGGGGGGGGGGGGGGGFGFGGGFGGGGGGGGGGGGGGGGGGGGGGGGGGGGGGGGCFGGGGFGGGGGGGGGEGEGGGFFGGGCEF99CGGGGGGGGGGGGGGGGGGDGGGGDGGDC7BGGAFFFDFGFFGGGGFG=FGGGFFFF@CFGGFGGFFFFFFF?FA<FFFFGFFFFBA?FA
@M04650:207:000000000-C238N:1:1101:18869:8143 1:N:0:19
ACTCCTACGGGAGGCAGCAGTGGGGAATATTGCACAATGGGCGCAAGCCTGATGCAGCCATGCCGCGTGTATGAAGAAGGCCTTCGGGTTGTAAAGTACTTTCAGCGAGGAGGAAGGTGCTGTGGTTAATAACCGCAGCAATTGACGTTACTCGCAGAAGAAGCACCGGCTAACTCCGTGCCAGCAGCCGCGGTAATACGGAGGGTGCAAGCGTTAATCGGAATTACTGGGCGTAAAGCGCACGCAGGCGGTCTGTCAAGTCGGATGTGAAATCCCCGGGCTCAACCTGGGAAC
+
GGGGGGGGGGGGGGGGGGGGGGGGDGGGGGGGGGGGGGGGGDGGGGGGGGGGGGGGGGGGGGGGGDGGGGGGFFDFCFFGGFGGGGDGGGGGGGGGGGGGGGGGGGGGECFEGGDGGGGGGGGGGGGGGGGGGGGGGGGGGGFGGGEGGGGGGGDGGDFGGGFGGGFEGGGCGCFGGGGGGGGGGGGGGGGGGGGCFGGGGGGGDGDGGGGGDGGGGGGGGCEGGGGGGGGF@EGGFGFG@C:DDGDDDDDDGDFFFF?FFFDDB3D?FFF6@F?:<63B32>=FFFFBFF(48
@M04650:207:000000000-C238N:1:1101:5537:8163 1:N:0:19
ACTCCTACGGGAGGCAGCAGTGGGGAATATTGCACAATGGAGGAAACTCTGATGCAGCAACGCCGCGTGAGCGATGAAGGTCTTCGGATCGTAAAGCTCTGTCTTTAGGGATGATAATGACAGTACCTAAGGAGGAAGCCACGGCTAACTACGTGCCAGCAGCCGCGGTAATACGTAGGTGGCGAGCGTTATACGGATTTATTGGGCGTAAAGGGAGCGTAGGCGGATACTTACGTGGGATGTGAAATACTTGGGCTCAACCCGAGTACTGCATTCCAAACTGCTTATCTAG
+
GGGGGGGGGGGGGGGGGGGGGGGGGGGGGGGGGGGGGGGGGGGGEGGGGGGFFGGGGGGGFGGGGGGGGGGGGGGGGGGGGGGGGGGGGGGGGGGGGGGGGGGGGGGGGGGGGGGGFFGGGGFGGGGGGGGGGGDCFFGFGFGGGGGGGGGGGGGGGGGGGGGGGGCGG7CGFGGGFGGGGGGGGCEEECGFFFFE>8:CFF;CB8FGCECFFEG55<DCCDGG5EEECFCFF+1A4C:*976*7DDGFGGF>GGFFFFFGFD))9709====@@FAF7*52C**1*../*)
@M04650:207:000000000-C238N:1:1101:20950:8164 1:N:0:19
ACTCCTACGGGAGGCAGCAGTGGGGAATATTGCACAATGGAGGAAACTCTGATGCAGCAACGCCGCGTGAGCGATGAAGGTCTTAGGATCGTAAAGCTCTGTCTTTAGGGATGATAATGACAGTACCTAAGGAGGAAGCCACGGCTAACTACGTGCCAGCAGCCGCGGTACTACGTAGGTGGCGAGCGTTATCGGGATTTATGGGGCGTAAAGGGAGCGTAGGCGGATACTTAGGTGGGATGTGAAATACTTGGGCTCAACCCGAGTACTGCATTCAAAACTGAGTATCTTG
+
FGGGGGGGGGGGGGGGGGGGG?FGGGGGGGG,;;FGGGGGGFFGGGCGGGGGCAEFGGGGGGGGGGGGGGG8FG8CFGGGGFGG<FGGGGGGGGGAFGGGGGGC<FGGFGG,CF<,5F<<,5C?,BAE554=FG:@<=AFG8F7=:+,3@F8@FDFGA33>>:3C>@7<**7D;3DFFGGG8E8*/*:4**,2**3CG*++55>FCGG85CF9C>8E37)*1*3?=EG570+1+*02/<7)10***:**0**0**)7)9?*)1))9C16*/9F67@))210,>4)**.)1*.
@M04650:207:000000000-C238N:1:1101:14875:8189 1:N:0:19
ACTCCTACGGGAGGCAGCAGTGGGGAATATTGCACAATGGAGGAAACTCTGATGCAGCAACGCCGCGTGAGCGATGAAGGTCTTCGGATCGTAAAGCTCTGTCTTTAGGGATGATAATGACAGTACCTAAGGAGGAAGCCACGGCTAACTACGTGCCAGCAGCCGCGGTAATACGTAGGTGGCGAGCGTTATCCGGATTTATTGGGCGTAAAGGGAGCGTAGGCGGATACTTAAGTGGGATGTGAAATACTTGGGCTCAACCCGAGTACTGCATTCCAAACTGAGTATCTAG
+
GGGGGGGGGGGGGGGGGGGGGGFGGGGGGGGGGGGGGGGGGGGGGGGGGGGGGGGGGGGGGGGGGGGGGGGGGGGGGGGGGGGGGGGGGGGGG8FGGGGGGGGGGGGGGGGGGGGGGGGGGGGGGGGGGGGFGGGGGGGGGGGGGGGGGGFGGGGGGGGGGGGGGGGGGGCGGGGGGGGGGGGGGGGGGGGGGGGGGGGGGGG?FFFGGGCGGGGGGGGGGGGGGGGGGGGGFGGGGGFF?GFFGGFF4CFFGDGFFFFFGFGGD<D1=FFFFFFFFFG6:<7?4=F<)*05
@M04650:207:000000000-C238N:1:1101:28263:8214 1:N:0:19
ACTCCTACGGGAGGCAGCAGTGGGGAATATTGGACAATGGGGGCAACCCTGATCCAGCAATACCGCGTGTGTGAAGAAGGCCCTAGGGTTGTAAAGCACTTTTGTGAGGGAGAATGGGATTTAGTGTTAATACCACTAGGTCTTGATGTTACCTCAAGAAAAAGCACCGGCTAACTCCGTGCCAGCAGCCGCGGTAATACGGAGGGTGCAAGCGTTAATCGGAATTACTGGGCGTAAAGCGCACGCAGGCGGTCTGTCAAGTCGGATGTGAAATCCCCGGGCTCAACCTGGGA
+
GGGGGGGGGGGGGGGGGGGGGGGGGGGGGGGGFGGGGGGGGGGGGGGGGGGGGGGGGGGGGGGGGGGGGGGGGGGGGGGGGGGGGGGGGGGGGGGGGGGGGGGGGCEFGGGGGGGGGGGGGGGGGGGGGGGGGGGGGGGGBFGFFFFGGGGGGFGGGGFFGGFGGGGGEGGGGGGGGGGGGGGGGGGGGFCGGGGGGGGGGGGGGGGGGGGGGG8EECFGGGGDCFGFGGGFFGDDGGFGFDFEGGGGEGGGGDGFFFF?FFGDEDD>FFFFFFF:7<DFEFDFF????FFFF
@M04650:207:000000000-C238N:1:1101:16903:8225 1:N:0:19
ACTCCTACGGGAGGCAGCAGTGGGGAATATTGCACAATGGGCGCAAGCCTGATGCAGCCATGCCGCGTGTATGAAGAAGGCCTTCGGGTTGTAAAGTACTTTCAGCGAGGAGGAAGGTGTTGTGGTTAATAACCGCAGCAATTGACGTTACTCGCAGAAGAAGCACCGGCTAACTCCGTGCCAGCAGCCGCGGTAATACGGAGGGTGCAAGCGTTAATCGGAATTACTGGGCGTAAAGCGCACGCAGGCGGTCTGTCAAGTCGGATATGAAATCCCCGGGCTCAACCTGGGAAC
+
GGGGGGGGGGGGGGGGGGGGGGGGGGGGGGGGGGGGGGGFGGGGGGGGGGGGGGGCAFGGGGGGGGGGGGGGGGGGGFGFGGGGGGGGGGGGGGGGGFGGGGGGGGGDGGCGGGCFGGGGGGGGGGGGGGGGGGGGCEGCGGGGGGGGGGGGGGGGGGGGGG@FGGGGGGGGGGGGGGGGGGGGGGFGGGGGGGEEGGGGGGGGGEEEGGGGDEG5FGGGGGEGGGGGGG5=BGDGGGF33DEBGDGGFGCDGGGFFFFFGFGGFGGFFFFFF4FF<>C>E>GF6?FFFFF77:
@M04650:207:000000000-C238N:1:1101:15986:8254 1:N:0:19
ACTCCTACGGGAGGCAGCAGTGGGGAATATTGCACAATGGAGGAAACTCTGATGCAGCAACGCCGCGTGAGCGATGAAGGTCTTCGGATCGTAAAGCTCTGTCTTTAGGGATGATAATGACAGTACCTAAGGAGGAAGCCACGGCTAACTACGTGCCAGCAGCCGCGGTAATACGTAGGTGGCGAGCGTTATCCGGATTTATTGGGCGTAAAGGGAGCGTAGGCGGATACTTAAGTGGGATGTGAAATACTTGGGCTCAACCCGAGTACTGCATTCCAAACTGAGTATCTAG
+
GGGGGGGGGGGGGGGGGGGGGGGGGGGGGGGGGGGGGGGGGGGGGGGGGGGGGGGGGGGGGGGGGGGGGGGGGGGGGGGGGGGGGGGGGGGGGGGGGGGGGGGGGGGGGGGGGGGGGGGGGGGGGGGGGGGGGGGGGGGGGGGGGGGGGGGGGGGGGGGGGGGGGGGGGGGGGGGGGGGGGGGCDCGGGGGGGGGGGGGFEGGFFGGGGGGGGGGGGGGGGGGGGGGGGGG?FGGCGGFFFGFFGGGCBGGGGGCFFFFFGFGGFGG?FFFFFFFFABGFFB>FFFFA>?FB
@M04650:207:000000000-C238N:1:1101:19070:8294 1:N:0:19
ACTCCTACGGGAGGCAGCAGTGGGGAATATTGCACAATGGAGGAAACTCTGATGCAGCAACGCCGCGTGAGCGATGAAGGTCTTCGGATCGTAAAGCTCTGTCTTTAGGGATGATAATGACAGTACCTAAGGAGGAAGCCACGGCTAACTACGTGCCAGCAGCCGCGGTAATACGTAGGTGGCGAGCGTTATCCGGATTTATTGGGCGTAAAGGGAGCGTAGGCGGATACTTAAGTGGGATGTGAAATACTTGGGCTCAACCCGAGTACTGCATTCCAAACTGAGTATCTAG
+
GGGGGGGGGGGGGGGGGGGGGGGGGGGGGGGGGGGGFGGGGGGGGGGGGGGGGGGGGGGGGGGGGGGGFGDFG7FEGGGGGGGGGGGGGGGGGGGGGGGGFGGGGGGGC,=FGGGGGGGGFGFGGFGFB=FGFGCFGGGGGGGEGGGGGGGGGGGFGG@FG,FGGGEDGGEGGGGGGGGGGG@E7CCEGGGGGFGDEEGGGFGGGC5CCGCFGEGFGCDD=C8FG5E=GGGGFCFCG*5*<DFFF7>GFGGGG4CFFFFFGF3D3CFFFFFFFFFB4<79FAG46@6<B?F<
@M04650:207:000000000-C238N:1:1101:18187:8327 1:N:0:19
ACTCCTACGGGAGGCAGCAGTGGGGAATATTGCACAATGGAGGAAACTCTGATGCAGCAACGCCGCGTGAGCGATGAAGGTCTTCGGATCGTAAAGCTCTGTCTTTAGGGATGATAATGACAGTACCTAAGGAGGAAGCCACGGCTAACTACGTGCCAGCAGCCGCGGTAATACGTAGGTGGCGAGCGTTATCCGGATTTATTGGGCGTAAAGGGAGCGTAGGCGGATACTTAAGTGGGATGTGAAATACTTGGGCTCAACCCGAGTACTGCATTCCAAACTGAGTATCTAG
+
GGGGGGGGGGGGGGGGGGGGGGGGGGGGGGGGGGGGGGGGGGGGGGGGGGGGGGGGGGGGGGGGGGGGGGGGGGGGGGGGGGGGGGGGGGGGGGGGGGGGGGGGGGGGGGGGGGGGGGGGGGGGGGGGGGGGGGGGGGGFGGGGGGGGGGGGGGGGGGGGGGGGGGGGGGGGGGGGGGGGGGGGGGGGGGGGGGGGGGGGGGGGGGGGGGGGGGGGGGGGGGGGGGGGGGGGFDGFGGFGFGFFGGGGFGGFFGGFFFFFGFGGFGGFFFFFFFFFFFGFFAD64@FFB?@A
@M04650:207:000000000-C238N:1:1101:25912:8341 1:N:0:19
ACTCCTACGGGAGGCAGCAGTGGGGAATATTGCACAATGGAGGAAACTCTGATGCAGCAACGCCGCGTGAGCGATGAAGATCTTCGGATCGTAAAGCTCTGTCTTTAGGGATGATAATGACAGTACCTAAGGAGGAAGCCACGGCTAACTACGTGCCAGCAGCCGCGGTAATACGTAGGTGGCGAGCGTTATCCGGATTTATTGGGCGTAAAGGGAGCGTAGGCGGATACTTAAGTGGGATGTGAAATACTTGGGCTCAACCCGAGTACTGCATTCCAAACTGAGTATCTAG
+
GGGGGGGGGGGGGGGGGGGGGGGGGGGGGGGFGGGGGGGGGGGGGGGGGGGGGGGGGGGGGGGGGGGGGGGGGGGGGGGGGGGGGGGGGGGGGGGGGGGGGGGGGGGGGGGGGGGGGGGGGGGGGGGGGGGGGGGGGGGGGGGGGGGGGGGGGGGGGGGGGGGGGGGGGGDGGGGGGGGGGGGGGGGGGGGGGGGGGGGGGGGGGGGGGGGGGGGGGGGGGGGGGGGGGGGGFFFCFFFGFDFFGGGGFGGGGFDFFFFFGFGGFGC?FFFFFFFF<<FFFFGFF?FADFFA
@M04650:207:000000000-C238N:1:1101:13077:8372 1:N:0:19
ACTCCTACGGGAGGCAGCAGTGGGGAATATTGCACAATGGAGGAAACTCTGATGCAGCAACGCCGCGTGAGCGATGAAGGTCTTCGGATCGTAAAGCTCTGTCTTTAGGGATGATAATGACAGTACCTAAGGAGGAAGCCACGGCTAACTACGTGCCAGCAGCCGCGGTAATACGTAGGTGGCGAGCGTTATCCGGATTTATTGGGCGTAAAGGGAGCGTAGGCGGATACTTAAGTGGGATGTGAAATACTTGGGCTCAACCCGAGTACTGCATTCCAAACTGAGTATCTAG
+
GGGGGGGGGGGGGGGGGGGGGGGGGGGGGGGGGGGGGGGGGGGGGGGGGGGGGGGGGGGGGGGGGGGGGGGGGGGGGGGGGGGGGGGGGGGGGGGGGGGGGGGGGGGGGGGGGGGGGGGGGGGGGGGGGGGGGGGGGGGGGGGGGGGGGGGGGGGGGGFGGGGGGGGGGGGGGGFCGGGGGGGGGEGGGGCGGGGGDGEGGGGGGGGGEGGGGFGGGGGGGGGGGGGGGGFFB?FGGGFFFGFBGGGGFFGFFGGFFFFFGFGD>D<?F=?FFFFFFFG4FDGFFFFBAFFF
@M04650:207:000000000-C238N:1:1101:20103:8402 1:N:0:19
ACTCCTACGGGAGGCAGCAGTGGGGAATATTGCACAATGGAGGAAACTCTGATGCAGCAACGCCGCGTGAGCGATGAAGGTCTTCGGATCGTAAAGCTCTGTCTTTAGGGATGATAATGACAGTACCTAAGGAGGAAGCCACGGCTAACTACGTGCCAGCAGCCGCGGTAATACGTAGGTGGCGAGCGTTATCCGGATTTATTGGGCGTAAAGGGAGCGTAGGCGGATACTTAAGTGGGATGTGAAATACTTGGGCTCAACCCGAGTACTGCATTCCAAACTGAGTATCTAG
+
GGGGGGGGGGGGGGGGGGGGGGGGGGGGGGGGGGGGGGGGGGGGGGGGGGGGGGGGGGGGGGGGGGGGGGGGGGGGGGGGGGGGGGGGGGGGGGGGGGGGGGGGGGGGGGGGGGGGGGGGGGGGGGGGGGGGGGGGGGGGGGGGGGGGGGGGGGGGGGGGGGGGGGGGGGGGGGGGGGGGGGGGGGGGGGGGGGGGGGGGGGGGGFGGGGGGGGGFECDDGGGGGGGGCFGGFGGFGGFC:D?FFGGGFGGGGFFFFFFFGFGGBGGFFFFFFFFFF<CFFB74@FFAAFBA
@M04650:207:000000000-C238N:1:1101:8677:8426 1:N:0:19
ACTCCTACGGGAGGCAGCAGTGGGGAATATTGCACAATGGAGGAAACTCTGATGCAGCAACGCCGCGTGAGCGATGAAGGTCTTCGGATCGTAAAGCTCTGTCTTTAGGGATGATAATGACAGTACCTAAGGAGGAAGCCACGGCTAACTACGTGCCAGCAGCCGCGGTAATACGTAGGTGGCGAGCGTTATCCGGATTTATTGGGCATAAAGGGAGCGTAGGCGGATACTTAAGTGGGATGTGAAATACTTGGGCTCAACCCGAGTACTGCATTCCAAACTGAGTATCTAG
+
GGGGGGGGGGGGGGGGGGGGGGGGGGGGGGGGGGGGGCGGGGGGGGGGGGGGGGGGGGGGGGGGGGGGDGGGGGGGGGGGGGGGGGGGGGGGGGGGGGGGGGGGGGGGGGFFGGGGFGGGGGGGGGGGGGGGGGGGGGGGGGGGDEGGGGGF:FGGGDF?FEGGCFEFGGEGGGGGGGDFFGGGGGGGGGGGGGGGCEGGGGGGGGGGGGGGGGDFEG3>CDGGGGGEEGFGFGGGGGFF4DFFGGFCFGGFGGGF4)9FGFDGEGGFF?FFFFFFFFGFF<G?FF?:AFFA
@M04650:207:000000000-C238N:1:1101:19668:8461 1:N:0:19
ACTCCTACGGGAGGCAGCAGTGGGGAATATTGCACAATGGAGGAAACTCTGATGCAGCAACGCCGCGTGAGCGATGAAGATCTTCGGATCGTAAAGCTCTGTCTTTAGGGATGATAATGACAGTACCTAAGGAGGAAGCCACGGCTAACTACGTGCCAGCAGCCGCGGTAATACGTAGGTGGCGAGCGTTATCCGGATTTATTGGGCGTAAAGGGAGCGTAGGCGGATACTTAAGTGGGATGTGAAATACTTGGGCTCAACCCGAGTACTGCATTCCAAACTGAGTATCTAG
+
GGGGGGGGGGGGGGGGGGGGGGGGGGGGGGGGGGGGGGGGGGGGGGGGGGGGGGGGGGGGGGGGGGGGGGGGGGGGGGGGGGGGGGGGGGGGGGGGGGGGGGGGGGGGGGGGGGGGGGGGGGGGGGAAFGGGGGGGGGGGGGGGGGCGGGGGGGGGGGGGGGGGGGGDGGEGGGGGGGGGGGGGGGGGGGGGGFGGGGCEGGGFGGGGGGGGGGGGGGGGGGGGGGGGGGGGFGGFGGFG?GFF=DFGFGGGGGG>>>FFD:DGFGGFFFFFFFFFFFGF:<FFF@?AFF?4
@M04650:207:000000000-C238N:1:1101:8841:8465 1:N:0:19
ACTCCTACGGGAGGCAGCAGTGGGGAATATTGCACAATGGAGGAAACTCTGATGCAGCAACGCCGCGTGAGCGATGAAGGTCTTCGGATCGTAAAGCTCTGTCTTTAGGGATGATAATGACAGTACCTAAGGAGGAAGCCACGGCTAACTACGTGCCAGCAGCCGCGGTAATACGTAGGTGGCGAGCGTTATCCGGATTTATTGGGCGTAAAGGGAGCGTAGGCGGATACTTAAGTGGGATGTGAAATACTTGGGCTCAACCCGAGTACTGCATTCCAAACTGAGTATCTAG
+
GGGGGGGGGGGGGGGGGGGGGGGGGGGGGGGGGGGGGGGGGGGGGGGGGGGGGGGGGGGGGGGGGGGGGGGGGGGGGGGGGGGGGGGGGGGGGGGGGGGGGGGGGGGGGGGGGGGGGGGGGGGGGGGGGGGGGGGGGGGGGGDGGGGGGGGGGGGGGGGGGGGGGGGGGGGGGGGGGGGGFGGGGGGGGGGGGGGGGEGCGGGGGGGGGGGGGGGFGGGG5DEGGGGDEC@FF?FC>=;76CFFGGGGFGGGGGGFFFFFGFGGBGGFFFFFFFFFFFGFF2DFF4@DA?FF
@M04650:207:000000000-C238N:1:1101:4213:8478 1:N:0:19
ACTCCTACGGGAGGCAGCAGTGGGGAATATTGCACAATGGGCGCAAGCCTGATGCAGCCATGCCGCGTGTATGAAGAAGGCCTTCGGGTTGTAAAGTACTTTCAGCGAGGAGGAAGGTGCTGTGGTTAATAACCGCAGCAATTGACGTTACTCGCAGAAGAAGCACCGGCTAACTCCGTGCCAGCAGCCGCGGTAATACGGAGGGTGCAAGCGTTAATCGGAATTACTGGGCGTAAAGCGCACGCAGGCGGTCTGTCAAGTCGGATGTGAAATCCCCGGGCTCAACCTGGGAAC
+
GGGFFFGFGEFFGGGGGGGFEGGFECFGGGGGGGGGGGGECEGGCGFGGGGCFFGGCFGGGGGGG>GGDGGGGGGGGGGGGGGGFGGGGGGGFGGGGGGGFGGGGGDFGG@FG+BFFFBFGFGGGGGFFCGGGF@F:FGG?AF,@FGGGGEGGGGGGG7FGFGGGGDCEEGG7FE@FGFGGGGGGGGGGCE8CE7EG99EEGGGGGGGG?:5C*8CGGG*CD*:CDGGGGGFBED=FCFD@DFEGDD)7CDD)9C?B4FFCBDD73C>7BFB=B4?<1CBDBF?47>2<F)((4
@M04650:207:000000000-C238N:1:1101:18548:8499 1:N:0:19
ACTCCTACGGGAGGCAGCAGTGGGGAATATTGCACAATGGGCGCAAGCCTGATGCAGCCATGCCGCGTGTATGAAGAAGGCCTTCGGGTTGTAAAGTACTTTCAGCGAGGAGGAAGGTGCTGTGGTTAATAACCGCAGCAATTGACGTTACTCGCAGAAGAAGCACCGGCTAACTCCGTGCCAGCAGCCGCGGTAATACGGAGGGTGCAAGCGTTAATCGGAATTACTGGGCGTAAAGCGCACGCAGGCGGTCTGTCAAGTCGGATGTGAAATCCCCGGGCTCAACCTGGGAAC
+
GGGGGGGGGGGGGGGGGGGGGGGGGGGGGGGGGGGGGGGGGGGGGGGGGGGGGGGGGGGGGGGGGGGGGGGGGGGGGGGGGGGGGGGGGGGGGGGGGGGGGGGGGGGGGGGGGGGGGGGGGGGGGGGGGGGGGGGGGGGGGGGGGGGGGGGGGGGGGGGGGGGGGGGGGGGGGGGGGGGGGGGGGGGGGGGGGGGGGGGGGGGGGGGGGGGGGGGGGGGGGGGGGGGGGGGGFGGGGGFGFGEFGGGGEGGGGGCBFF46C@GGFGGFFFFFFFFFFFGFFFC=FFFB?FFFF:
@M04650:207:000000000-C238N:1:1101:19414:8508 1:N:0:19
ACTCCTACGGGAGGCAGCAGTGGGGAATATTGCACAATGGAGGAAACTCTGATGCAGCAACGCCGCGTGAGCGATGAAGGTCTTCGGATCGTAAAGCTCTGTCTTTAGGGATGATAATGACAGTACCTAAGGAGGAAGCCACGGCTAACTACGTGCCAGCAGCCGCGGTAATACGTAGGTGGCGAGCGTTATCCGGATTTATTGGGCGTAAAGGGAGCGTAGGCGGATACTTAAGTGGGATGTGAAATACTTGGGCTCAACCCGAGTACTGCATTCCAAACTGAGTATCTAG
+
GGGGGGGGGGGGGGGGGGGGGGGGGGGGGGGGGGGGGGGGGGGGGGGGGGGGGGGGGGGGGGGGGGGGGGGDGFGGGGGGGGGGGGGGGCGGGGGGGGGGGGFGFFGGGGGGGGGGGGFGFEGEEFGCGFFGGGGGGGGGGG:FECCFF9>A=F<FGGEGACFGEE:FGEGG=F8D@CGGGGG5EGGGGGGG?FGGCCEG9CG@FFF=C=EGEF8@5CDD=CEF=ECGEF+<6?CFF=49?D69CGGG?FFGGCFFFF6@C>CDEGGFFF6F?FFFFA=FF)27677:96F2
@M04650:207:000000000-C238N:1:1101:8303:8528 1:N:0:19
ACTCCTACGGGAGGCAGCAGTGGGGAATATTGCACAATGGGCGCAAGCCTGATGCAGCCATGCCGCGTGTATGAAGAAGGCCTTCGGGTTGTAAAGTACTTTCAGCGAGGAGGAAGGTGCTGTGGTTAATAACCGCAGCAATTGACGTTACTCGCAGAAGAAGCACCGGCTAACTCCGTGCCAGCAGCCGCGGTAATACGGAGGGTGCAAGCGTTAATCGGAATTACTGGGCGTAAAGCGCACGCAGGCGGTCTGTCAAGTCGGAGGTGAAATCCCCGGGCTCAACCTGGGAAC
+
GGGGGGGGGGGG7FGGGGGGGGGGGGGGGGGGGGGGGGGGGGGGGGGGGGGGEEGGGGGFGGGGGGGGGGFGGGGGGGGGGCFFG@GGGGGGGGGGGGGGGGGFGGGDGDGGGGGGDGGGEFGGGCFGCFGGG?FC>CFCGGFGFGGGFGGGF7:EGGGGCFGFFFG@FGDEGGGFGDGGCFDGGGGCEEG7CEG5FG?F*;EG7ECEFGGDE5CEGF>3CCCFF7FFEGC55CCCCCFC)577CCDCBDDDDG497?BFG?CC5))-86?7=@;@:>G:3(*16:FBB4;?7,
@M04650:207:000000000-C238N:1:1101:27746:8572 1:N:0:19
ACTCCTACGGGAGGCAGCAGTGGGGAATATTGCAAAATGGAGGAAACTCTGATGCAGCAACGCCGCGTGAGCGATGAAGGTCTTCGGATCGTAAAGCTCTGTCTTTAGGGATGATAATGACAGTACCTAAGGAGGAAGCCACGGCTAACTACGTGCCAGCAGCCGCGGTAATACGTAGGTGGCGAGCGTTATCCGGATTTATTGGGCGTAAAGGGAGCGTAGGCGGATACTTAAGTGGGATGTGAAATACTTGGGCTCAACCCGAGTACTGCATTCCAAACTGAGTTTCTAG
+
GGGGGGGGGGGGGGGGGGGGGGGGGGGGGGGGGGGGGGGGFEEGDFGGGGGGGFGGGGGGGGGGGGGGG7FFGGGGGGGGGGGGEGGGGGGGGGGGGGFGFGGGGGGGGGGCFCEFGGCFGAFGFF??E8BC@FGFGGFGFGGDGEEFGGFGEGGGFGGGGGFGEEGDC*@CFGGF;FCFECFGGEDGC5EGGGGGC*BF+<?EGGE5=5E5@7C;5D:>ED=+:E*>:C+<BEFFDFFC?D48*?>F4:>C**9))0*9:>CD)/1,@?*@BFFFAA:FFAD*)1*..*14
@M04650:207:000000000-C238N:1:1101:26410:8596 1:N:0:19
ACTCCTACGGGAGGCATCAGTGGGGAATATTGCACAATGGGCGCAAGCCTGATGCAGCCATGCCGCGTGTATGAAGAAGGCCTTCGGGTTGTAAAGTACTTTCAGCGAGGAGGAAGGTGCTGTGGTTAATAACCGCAGCAATTGACGTTACTCGCAGAAGAAGCACCGGCTAACTCCGTGCCAGCAGCCGCGGTAATACGGAGGGTGCAAGCGTTAATCGGAATTACTGGGCGTAAAGCGCACGCAGGCGGTCTGTCAAGTCGGATGTGAAATCCCCGGGCTCAACCTGGGAAC
+
GGGGGGGGGGGGGGGGGGGGGGGGGGGGGGGGGGGGGGGGGGGGGGGGGGGGGGGGGFGGGGGGGEGFGGGGGGGGGGGGGFGCGGGGGGGGGGGGGGGGGGGGGGGFGGGGGGGGGGGGGGGGGGGGGGGGGDFGGGGGGGGGGGGFGGGGGGGGGGGCFGGGGGGGEGGGGGGFGGGGGGGGGGGGFGGGCEGGGGGGGEGGGEGGGFCFG7CCCGGFEGGGGGGGGGGGEEDEGGFDEC>DGGGGFGDDDCDFFFFF?=DGB*98?FFF?F6<6>GFE9GFF:F7:FFFB(
@M04650:207:000000000-C238N:1:1101:14702:8603 1:N:0:19
ACTCCTACGGGAGGCAGCAGTAGGGAATCTTCCACAATGGACGAAAGTCTGATGGAGCAACGCCGCGTGAGTGATGAAGGTTTTCGGATCGTAAAACTCTGTTGCGAGGGAAGAACAAGTATGAGAGTAACTGCTCATACCTTGACGGTACCTCGTTAGAAAGCCACGGCTAACTACGTGCCAGCAGCCGCGGTAATACGTAGGTGGCAAGCGTTGTCCGGAATTATTGGGCGTAAAGCGCGCGCAGGCGGCCTTCTAAGTCTGATGTGAAAGCCCACGGCTTAACCGTGGA
+
GGGGGGGGGGGGGGGGGGGGGGGGGGGGGGGGGGGGGGGGGGGGGGGGGGGGGGGGGGGGGGGGGGGGGGGGGGGGGGGGGGGGGGGGGGGGGGGGGGGGGGGFGGGGGGGGGGGGGGGGGGGGGGGGGGGGGGGGGGGGGGGGGGGGGGGGGGGGGGGGGGGGGGGGGGGGGGGGGGGGGGGGGGGGGGGGGGGGGGGGCFFGGGGGGGGGGGG5CCGGEGGFFGGGGGGGFEGCFGFGBDFFGGGGFGGGGGGFFFF?<BFG=CGBFFF4@FFFBFG3DFDFFFFFFFF0
@M04650:207:000000000-C238N:1:1101:25318:8607 1:N:0:19
ACTCCTACGGGAGGCAGCAGTGGGGAATATTGCACAATGGGCGCAAGCCTGATGCAGCCATGCCGCGTGTATGAAGAAGGCCTTCGGGTTGTAAAGTACTTTCAGCGAGGAGGAAGGTGTTGTGGTTAATAACCGCAGCAATTGACGTTACTCGCAGAAGAAGCACCGGCTAACTCCGTGCCAGCAGCCGCGGTAATACGGAGGGTGCAAGCGTTAATCGGAATTACTGGGCGTAAAGCGCACGCAGGCGGTCTGTCAAGTCGGATGTGAAATCCCCGGGCTCAACCTGGGAAC
+
GGGGGGGGGGGGGGGGGGGGGGGGGGGGGGGGGGGGGGGGGGGGGGGGGGGGGGGGGGGGGGGGGGGGGGGGGGGGGGGGGGGGGGGGGGGGGGGGGGGGGGGGGGGGGGGGGGGGGGGGGGGGGGGGGGGGGGGGGGGGGGGGGGGGGGGGGGGGGGGGGGGGGGGGGGGGGGGGGGGGGGGGGGGGGGGGGGGGGGGGGGGGGGGGFGGGGGGGFFGGGGGGGGFFGGGGFGGGCGFGFDFFDGGGFGGGGGGFFFFFGFGG>DGF??@FFFFF0>CEEFGFFFF??FFFF?
@M04650:207:000000000-C238N:1:1101:8621:8623 1:N:0:19
ACTCCTACGGGAGGCAGCAGTAGGGAATCTTCCGCAATGGACGAAAGTCTGACGGAGCGACGCCGCGTGAGTGATGAAGGTCTTCGGATCGTAAAACTCTGTTGTGAGGGAAGAACAAGGGTGAGTTGAACAAGCTCACCCCTTGACGGTACCTCACCAGAAAGCCCCGGCTAACTACGTGCCAGCAGCCGCGGTAATACGTAGGGGGCGAGCGTTGTCCGGAATTATTGGGCGTAAAGGGCGCGCAGGCGGCCTTCTAAGTCTGATGTGAAATCTCGTGGCTTAACAACGAAC
+
GGGGGGGGFFGGGGGGGGGGGGGGG?CFGGFFGEGGGGGGGGG@CFFFGGGGGGGGGGG@FCGGGGGGGGDFGGGGGGGGFGGGGGGGEGGGGGGGGGGGGGGGGGGGGGGGGFFGGGGGGFEGGGGGCFGGGGGGGFGGGGGGFFFFGGGGGGGGGFFGG@FGG7DCEEGEEGGGGGGGGGGGGGGFFGEGECCGGFFFGCGGGGGGGGGGGGGDE7DDEGE:EFG7FCF55:5CCDF7>G3:CDDGDDGGGGD;FF4@F@FCFDF)17=FF7B*6:FF>9DFF*=)-7>?3(
@M04650:207:000000000-C238N:1:1101:10062:8624 1:N:0:19
ACTCCTACGGGAGGCAGCAGTGGGGAATATTGCACAATGGGCGCAAGCCTGATGCAGCCATGCCGCGTGTATGAAGAAGGCCTTCGGGTTGTAAAGTACTTTCAGCGAGGAGGAAGGTGCTGTGGTTAATAACCGCAGCAATTGACGTTACTTGCAGAAGAAGCACCGGCTAACTCCGTGCCAGCAGCCGCGGTAATACGTAGGTGGCGAGCGTTATCCGGATTTATTGGGCGTAAAGGGAGCGTAGGCGGATACTTAAGTGGGATGTGAAATACTTGGGCTCAACCCGAGTAC
+
GGFFGFGGGGGGGGGGGGGGFGGGGGGGGGGGGGGGGGGGGGGGGGGGGGGGGGGGGGGGGFGGGGGG+CGGGGGGGGGGGGGFGFD:FEGGGGFGGEGGGGGGGGGCE7@FGGGGGGGGGGGGGGGGGGFGGGGGGGGGGGCGGGEEGGEGGGGGGG7>FCGGGGGGGGCCEGGGGGGGGGGGGGGGFEEEGE*;FGGGCEGGGGGCE:5::*;8ECF*?<5=CFGFFCFG:*95DGFDFGFFGGCCFG35DDF4F?F=+66>>GGFFF6@FF=F9)9FF(9?FFFFFFD6?-
@M04650:207:000000000-C238N:1:1101:8021:8673 1:N:0:19
ACTCCTACGGGAGGCAGCAGTAGGGAATCTTCGGCAATGGACGAAAGTCTGACCGAGCAACGCCGCGTGAGTGAAGAAGGTTTTCGGATCGTAAAACTCTGTTGTTAGAGAAGAACAAGGGTGATAGTAACTGTTCACCCCTTGACGGTATCTAACCAGAAAGCCACGGCTAACTACGTGCCAGCAGCCGCGGTAATACGTAGGTGGCTAGCGTTGTCCGGATTTATTGGGCGTAAAGCGTGCGCAGTCGGTTTCTTAATTCTGATGTGTAAGCCCCCGGCTCAACCGGCGAGG
+
CFGGGGGGGGGDCCGGDFFGG<FGGGGG9EFC8;FGGGE@FFGGCCGEFGGAEF:FGGDGG+CFEGGGGDEFGFEAEGGG<<FGGFEDGG:FFGG9FGGGAFF,E4EF,CFGGCDFEE@8+,83,:?CF?DFFFF,?<5>:EDG9FFFF7<FC3,3DFD<,>CCE5DCEEEE@AC;ECFFG*?:FGGE74/4*B*3BECCFG5*C+8C*<:6CGC5=C>75*85F+AC96F*):D:5CFC.93))19105CGC3*96/**+9:7=F:<6*19*6)<((>53(*1*8599))414
@M04650:207:000000000-C238N:1:1101:15061:8677 1:N:0:19
ACTCCTACGGGAGGCAGCAGTGGGGAATATTGCACAATGGGCGCAAGCCTGATGCAGCCACGCCGCGTGTATGAAGAAGGCCTTCGGGTTGTAAAGTACTTTCAGCGAGGAGGAAGGTGTTGTGTTTAATAACCGCAGCAATTGACGTTACTCGCAGAAGAAGCACCGGCTAACTCCGTGCCAGCAGCCGCGGTAATACGGAGGGTGCAAGCGTTAATCGGAATTACTGGGCGTAAAGCGCACGCAGGCGGTCTGTCAAGTCGGATGTGAAATCCCCGGGCTCAACCTGGGAAC
+
FGGGGGGGGGGGDGGGGGGGGGGGGGGGGGG<FGGGGGGDGGGGGGGGGGGGGGGGGG<F,@FGGEGGGFDGGGGGGGGGFCFGGGG@FCEGGGGDEEFG<FEGGGG7CEGEFGGGDBE:+BFG,8,,:CD9FD+@:+6FDGGGGGE7<FFC,@FCFECFGGGFGGGGGGGGGGGFGGGGGGGGDFFGGGGGGGGGGGGG*BEEGEGGGGGGGGGC**;D=D8EGGFGGGGGB5>EGF?G:)07<DGDFGC)179=48@FG?GGF572696@4FF0(-)8)49?=7@::4:1?4
@M04650:207:000000000-C238N:1:1101:2849:8680 1:N:0:19
ACTCCTACGGGAGGCAGCAGTGGGGAATATTGCACAATGGAGGAAACTCTGATGCAGCAACGCCGCGTGAGCGATGAAGATCTTCGGATCGTAAAGCTCTGTCTTTAGGGAGGATAATGACAGTACCAAAGGAGGAAGCCACGGCTAACTACGTGCCAGCAGCCGCGGTAATACGTAGTGGGCGAGCGTTATCCGGATTTATTGGGCGTAAAGGAAGCGAAGGCGGATACGTAAGTGGGATGGGAAATACTGGGGCTCAACCCGGGTACTGCATTCAAAACTGGGTATCTAG
+
FFF@<CFFEDGGEGCE:FGGG8<F:FG?AFGGGGFGGGGGGGGGGGEGGGGGGG9FC<FF8FFGGGGGGGGFECCCFFFGEC?E,FGDGGGEEGGGGGFGGGCFGGGGGF,+++BBC,:FGFG<B??,AFF,AFB=,AC,D3C+=+@FF9FE@,3<DA7<@DG,+*@*@B>9@,D>DD*,DFFE>:*8E85;;9E8*=EFCF+BF88>B5:*CG**0*1*:7/:CEE**9*29:<+:7)1)1)7CFC***:*9F)7))99FF</)))-9*9*7@*6)-:4))0)5)/,-**.
@M04650:207:000000000-C238N:1:1101:14363:8695 1:N:0:19
ACTCCTACGGGAGGCAGCAGTGGGGAATATTGCACAATGGGCGCAAGCCTGATGCAGCCATGCCGCGTGTATGAAGAAGGCCTTCGGGTTGTAAAGTACTTTCAGCGAGGAGGAAGGTGCTGTGGTTAATAACCGCAGCAATTGACGTTACTCGCAGATGAAGCACCGGCTAACTCCGTGCCAGCAGCCGCGGTAATACGGAGGGTGCAAGCGTTAATCGGAATTACTGGGCGTAAAGCGCACGCAGGCGGTCTGTCAAGTCGGATGTGAAATCCCCGGGCTCAACCTGGGAAC
+
GGGGGGGGGGGGGGGGGGGGGGGGGGGGGGGGGGGGGGGGGGGGGGGGGGGGGGGGGGGGGGGGGGGGGEGGGGGGGGGGGGGGGGGGGGGGGGGGGGGGGGGGGGGGGGGGGGGGGGGGFGGGGGGGGGGGGGGGGGGFGGGGGGGGGGGGGGGGGGGGGGGGGGGGGGGGGGGGGGGGGGGCGGGGGGGGGGGGGGGGGCGGGGGGGGGGGGGGGGGGGGEGFGGGGGGGFGGGGGF<BCDDGGGGFGDGGGGF?FFFGFDGDDGF4BF4FFF??6DFDBGFFFFFFFF<?8
@M04650:207:000000000-C238N:1:1101:21402:8702 1:N:0:19
ACTCCTACGGGAGGCAGCAGTGGGGAATATTGCACAATGGAGGAAACTCTGATGCAGCAACGCCGCGTGAGCGATGAAGGTCTTCGGATCGTAAAGCTCTGTCTTTAGGGATGATAATGACAGTACCTAAGGAGGAAGCCACGGCTAACTACGTGCCAGCAGCCGCGGTAATACGTAGGTGGCGAGCGTTATCCGGATTTATTGGGCGTAAAGGGAGCGTAGGCGGATACTTAAGTGGGATGTGAAATACTTGGGCTCAACCCGAGTACTGCATTCCAAACTGAGTATCTAG
+
GGGGGGGGGGGGGGGGGGFFGGGGGGGGGGGGGGGGGGGGGGGGCFGGGGCDFGFFFGGGGGGGGGGGGGGGGGGDGGCGGGGGGGGGGGGGGGGGGFGGGGGGGGGGGGFGFFCGGGGFGGGGGGGFGGGGGGGGGGGDGGGGGGGGGGGGGGGGGGGG?FFF+>EGGGGGGGGGGGGGGGGGGGEGGE5E?EGEGCECGGGGGDGE15CFCGDFCCDGEDGGGGGGEGGFFC7CGGFFFGFFGFGGFGGFGFGFFFFFGFDDFDF?@FFFFF?*64*68AC*/9FBABF>
@M04650:207:000000000-C238N:1:1101:9355:8721 1:N:0:19
ACTCCTACGGGAGGCAGCAGTGGGGAATATTGCACAATGGGGGAAACCCTGATGCAGCAACGCCGCGTGAGTGATGAAGGTTTTCGGATCGTAAAGCTCTGTCTTTGGGGAAGATAATGACGGTACCCAAGGAGGAAGCCACGGCTAACTACGTGCCAGCAGCCGCGGTAATACGTAGGTGGCGAGCGTTATCCGGATTTATTGGGCGTAAAGGGAGCGTAGGCGGATACTTAAGTGGGATGTGAAATACTTGGGCTCAACCCGAGTCCTGCATTCCAAACTGAGTATCTAG
+
GGGGGGGGGGGGGGGGGGGGGGGGGGGGGGGGGGGGGGGGGGGEGFGGGGGGGGGGGGGGGGGGGDGGGCGGGGGGGGGGGGGGGGGGGGGGGGGGGGGGGGGGGGGGGGGGGFGGGGGGGGGGGGGGGGGGGGGGGGGGGGGGGGGGGGGGGGGGGGGGGGGFGGGE@EGGGFGGGGGGGGGGGCEGEGGGGGCEEG5EFGGGFGGEGGGCFFG5:DGDGDGFEEGEEGGC?FFEFGFGFGFF>CG=FGFCFF<F>F=FGFCDB7FFFF79F??F><F4)-**609)5**6
@M04650:207:000000000-C238N:1:1101:17762:8728 1:N:0:19
ACTCCTACGGGAGGCAGCAGTGGGGAATATTGCACAATGGGCGCAAGCCTGATGCAGCCATGCCGCGTGTATGAAGAAGGCCTTCGGGTTGTAAAGTACTTTCAGCGAGGAGGAAGGTGTTGTGGTTAATAACCGCAGCAATTGACGTTACTCGCAGAAGAAGCACCGGCTAACTCCGTGCCAGCAGCCGCGGTAATACGGAGGGTGCAAGCGTTAATCGGAATTACTGGGCGTAAAGCGCACGCAGGCGGTCTGTCAAGTCGGATGTGAAATCCCCGGGCTCAACCTGGGAAC
+
GGGGGGGGGGGGGGGGGGGGGGGGGGGGGGGGGGGGGGGGGGGGGGGGGGGGGGGGGGGGGGGGGGGGGEGGGGGGGGGGGGGGGGGGGGGGGGGGGGGGGGGGGGGEGGGGGGGGGGGGGGGGGGGGGGGGGGGGGGGGGGDGFGCGGGEGFFGF7F7FFGGFCFEGDCGEGGFGGEGCEFCFG6EGGDEGDCEEGGGGG8CEDEE5CFGFEGGGEFFGEDEGGF9CCF8:>EGGGFFG@CD3<59/<DD7<CF=FF?6<@GG39D3??@7FF@?11C@B1CFFFF(.>3:B2
@M04650:207:000000000-C238N:1:1101:5097:8744 1:N:0:19
ACTCCTACGGGAGGCAGCAGTAGGGAATCTTCCGCAATGGGCGCAAGCCTGACGGAGCAACGCCGCGTGTGCGAAGAAGGTCTTCGGATCGTAAAGCACTGTTGTTAAGGAAGAATGACAGTAAGGGTCACTATTTACTGTGTGACGGTACTTAACCAGAAAGCCACGGCTAACTACGTGCCAGCAGCCGCGGTAATACGTAGGTGGCAAGCGTTATCCGGAATTATTGGGCGTAAAGCGCGCGTAGGCGGCGAGATTAGTCTGATGTGAAAGCCCCCGGCTCAACCGGGGAGG
+
GGGGGGGGGGGGGGGGGGGGGGGGGGGGGGGGGGGGGGGGGGGFGGGGGGGCGGGGGGGGGGGGGGGGGGGGGDGGGGGGGGGGGGGGGGGGGGGGGGGGGGGGGGGGGGGGGGGGFFGGGGGGGGGGGGGGGGGGGGGGGGGGGGGGGFGGGGGGGGGGGGGGGGGG@CGGGGGGGGGGFGGGGGGCGGGEGGEGGFGGGGGCCFGGGGGG5ACEGGFDGCEGGGGGGGGGFED5>CFCDGFFDGGGFGDGD7CB)*9=09*08FG>FF*9@F@F?;D@>(*/4<F>0>5(4;
@M04650:207:000000000-C238N:1:1101:10307:8767 1:N:0:19
ACTCCTACGGGAGGCAGCAGTGGGGAATATTGCACAATGGAGGAAACTCTGATGCAGCAACGCCGCGTGAGCGATGAAGGTCTTCGGATCGTAAAGCTCTGTCTTTAGGGATGATAATGACAGTACCTAAGGAGGAAGCCACGGCTAACTACGTGCCAGCAGCCGCGGTAATACGTAGGTGGCGAGCGTTATCCGGATTTATTGGGCGTAAAGGGAGCGTAGGCGGATACTTAAGTGGGATGTGAAATACTTGGGCTCAACCCGAGTACTGCATTCCAAACTGAGTATCTAG
+
GGGGGGGGGGGGGGGGGGGGGGGGGGGGGGGGGGGGGGGGGGGGGGGGGGGGGGGGGGGGGGGGGGGGGGGGGGGGGGGGGGGGGGGGGGGGGGGGGGGGGGGGGGGGGGGGGGGGGGGGGGGGGGGGGGGGGGGGGGGGGGGGGGGGGGGGGFGGGGGGGGGGGGGGGGGGGGGGGGGGGGGGGGGGCGGGGGGEEEGCGGGGFGGGGGGGGGGGGGGGGGGFGGGGEGGFFGGGGGFG@DFFGGGFFGGGGGGFFFFFGFGGFGG?FFFFFBFFFAGFFDG?F6BAFBF4
@M04650:207:000000000-C238N:1:1101:4075:8772 1:N:0:19
ACTCCTACGGGAGGCAGCAGTGGGGAATATTGCACAATGGGCGCAAGCCTGATGCAGCCATGCCGCGTGTATGAAGAAGGCCTTCGGGTTGTAAAGTACTTTCAGCGAGGAGGAAGGTGCTGTGGTTAATAACCGCAGCAATTGACGTTACTCGCAGAAGAAGCACCGGCTAACTCCGTGCCAGCAGCCGCGGTAATACGGAGGGTGCAAGCGTTAATCGGAATTACTGGGCGTAAAGCGCACGCAGGCGGTCTGTCAAGTCGGATGTGAAATCCCCGGGCTCAACCTGGGAAC
+
GGGGGGGGGGGGGGGGGGGGGGGGGGGGFGG@FGGGGGGGGGGGGGGGGGGGGGGGGG,ECFGGGGGGGEGFFGGGGGGGGGGGGGGGGDGGGGGGEFGC?FFGGCB4CFFEGGG@?BAEAFGGGEC<EDAFE8=C7C>FGFAFFGGBFGGGC@CG>FGGGGFGGGGGGGGGGGG9;EGGGGGGGGGGDEDGGGGDGGGGGGDGGG5EFGGGGGGECGGGEGGG?FF?76CFBEGG<FFG)9BD3<<DB<D)5CGF=76=EF35<*926F?@?*<F6>G>>>9F65F70>>?B0
@M04650:207:000000000-C238N:1:1101:10438:8781 1:N:0:19
ACTCCTACGGGAGGCAGCAGTGGGGAATATTGCACAATGGATGAAACTCTGATGCAGCAACGCCGCGTGAGCGATGAAGGTCTTCGGATCGTAAAGCTCTGTCTTTAGGGATGATAATGACAGTACCTAAGGAGGAAGCCACGGCTAACTACGTGCCAGCAGCCGCGGTAATACGTAGGTGGCGAGCGTTATCCGGATTTATTGGGCGTAAAGGGAGCGTAGGCGGATACTTAAGTGGGATGTGAAATACTTGGGCTCAACCCGAGTACTGCATTCCAAACTGAGTATCTAG
+
GGGGGGGGGGGGGGGGGGGGGGGGGGGGGGGGGGGGGGGGGGGGGGGGGGGGGGGGGGGGGGGGGGGGGGGGGGGGGGGGGGGGGGGGGGGGGGGGGGGGGGGGGGGGGGGGGGGGGGGGGGGGGGGGGGGGGGGGGGGGGGGGGGGGGGGGGGGGGGGGGGGGGGGGGGGGGGGGFGGGGGGGGGGGGGGGGGGGGDGCGGGGGGGGGGDGGGGGGGGGGGGGGGGGGGGGFFGGGGFF@GFFGGCG7FGGGGGFFFFFFF<D@GC?FFFFFFFFFFG?FFGFF4*6<=BD
@M04650:207:000000000-C238N:1:1101:6654:8783 1:N:0:19
ACTCCTACGGGAGGCAGCAGTAGGGAATCTTCCACAATGGACGAAAGTCTGATGGAGCAACGCCGCGTGAGTGATGAAGGTTTTCGGATCGTAAAACTCTGTTGCGAGGGAAGAACAAGTACGAGAGTAACTGCTCGTACCTTGACGGTACCTCGTTAGAAAGCCACGGCTAACTACGTGCCAGCAGCCGCGGTAATACGTAGGTGGCAAGCGTTGTCCGGAATTATTGGGCGTAAAGCGCGCGCAGGCGGCCTTTTAAGTCTGAGGTGAAAGCCCACGGCTTAAGCGTGGA
+
GGGGGGGGGGGGGGGGGGGGGGGGGGGGGGGGGGGGGGGGGGGGGGGGGGGGGGGGGGGGGGGGGGG7FFGFFGGGGGGGGGDGGGGGDFGGGGFGGGGFGGGGGGGGGGGGGGGGGGGGGFF=FFEGGGGGGGGGGGCDCFDDFFGGGGGG9FFCGGGGGFGGGGGGGECEF7EFGGBGGCCFCFFGGEE@EEGG999FEGGGGGGGGFE=ECBE*::DED5*+A09CFGDEGGGGGFGDD@FDCDG5DGC3C4**1)908>C4:5:FFFFF?4)83C533D:**11,>>?
@M04650:207:000000000-C238N:1:1101:14710:8783 1:N:0:19
ACTCCTACGGGAGGCAGCAGTGGGGAATATTGCACAATGGGGGAAACCCTGATGCAGCAACGCCGCGTGAGTGATGAAGGTTTTCGGATCGTAAAGCTCTGTCTTTGGGGAAGATAATGACGGTACCCAAGGAGGAAGCCACGGCTAACTACGTGCCAGCAGCCGCGGTAATACGTAGGTGGCGAGCGTTATCCGGATTTACTGGGCGTAAAGGGAGCGTAGGCGGATGATTAAGTGGGATGTGAAATACCCGGGCTCAACTTGGGTGCTGCATTCCAAACTGGTTATCTAG
+
GGGGGGGGGGGGGGGGGGGGGGGGGGGGGGGGGGGGGGGGGGGGGGGGGGGGGGGGGGGGGGGGGGGGGGGGGGGGGGGGGGGGGGGGGGGGGGGGGGGGGGGGGGGGGGGGGGGGGGGGGGGGGGGGGGGGGGGGGGGGGGGGGGGGGGGGGGGGGGGGGGGGGGGGCGGGGGGGGGGGGGGGGGGGGGGGGFGGGGEGGGGGFEC=CCGGGGGGEGGGGGGGGGGGGCFGFGGGCFFGFGFFGGGGFGGGGDDEEFFFGFGGFFGFFFFFF??FBDGFFFGFFF9849@)
@M04650:207:000000000-C238N:1:1101:16131:8794 1:N:0:19
ACTCCTACGGGAGGCAGCAGTGGGGAATATTGCACAATGGAGGAAACTCTGATGCAGCAACGCCGCGTGAGCGATGAAGGTCTTCGGATCGTAAAGCTCTGTCTTTAGGGATGATAATGACAGTACCTAAGGAGGAAGCCACGGCTAACTACGTGCCAGCAGCCGCGGTAATACGTAGGTGGCGAGCGTTATCCGGATTTATTGGGCGTAAAGCGAGCGCAGGCGGTTTCTTAAGTCTGATGTGAAAGCCCCCGGCTCAACCGGGGAGGGTCATTGGAAACTGGGAGACTTG
+
GGGGGGGGGGGGGGGGGGGGGGGGGGGGGGGGGGGGGGGGGGGGGGGGGGGGGGGGGGGGGGGGGGGGGGGGGGGGGGGGGGGGGGGGGGGGGGGGGGGGGGGGGGGGGGGGGGGGGGGGGGGGGGGGGGGGGGGGGFGGGGGGGGGGGGGGGGGGGGGGGGGGGGGGGGGGGGGGGGGGGGGGGGGGGGGGGGGGGGGGGGGGGGGGGGGGGGGGGGGGGGGGGGEGEGGGF9>EGGFGFGFFGGGGFGGGGD>DEFFFGFGGFDC;DFFFFFF48<FFFFGFFFF<:=FF
@M04650:207:000000000-C238N:1:1101:6081:8799 1:N:0:19
ACTCCTACGGGAGGCAGCAGTGGGGAATATTGCACAATGGGCGCAAGCCTGATGCAGCCATGCCGCGTGTATGAAGAAGGCCTTCGGGTTGTAAAGTACTTTCAGCGAGGAGGAAGGTGCTGTGGTTAATAACCGCAGCAATTGACGTTACTCGCAGAAGAAGCACCGGCTAACTCCGTGCCAGCAGCCGCGGTAATACGGAGGGTGCAAGCGTTAATCGGAATTACTGGGCGTAAAGCGCACGCAGGCGGTCTGTCAAGTCGGATGTGAAATCCCCGGGCTCAACCTGGGAAC
+
FGGGGGGGGGGGGGGGGGGGGGGGGGGGGGGGGGGGGGGGGGGGGGGGGGGGGFGGGGGGGGGGGGGGGGGGGFFFGGGGGGGGGGDGEFGGGGGGGGGGGGGGGGGEGGGGGGGGGGGGGGGGG=FFFGGG<FFGGGGGGGGGGGGGGGGGGGGGG@FCGGGGGGGCGGGGGGGGGGGGGGGFFFFFGGGGGGGEGGGGGGCEDEEGGGGGGGGGGFGGGGCGGGGGGGFG>7DGGC?CEGFFDGGGFGGGGGGF4FFFGF3D39D>?F=FFF?6:BCEF19@?@F?<>F??,
@M04650:207:000000000-C238N:1:1101:16283:8855 1:N:0:19
ACTCCTACGGGAGGCAGCAGTGGGGAATATTGCACAATGGAGGAAACTCTGATGCAGCAACGCCGCGTGAGCGATGAAGGTCTTCGGATCGTAAAGCTCTGTCTTTAGGGATGATAATGACAGTACCTAAGGAGGAAGCCACGGCTAACTACGTGCCAGCAGCCGCGGTAATACGTAGGTGGCGAGCGTTATCCGGATTTATTGGGCGTAAAGGGAGCGTAGGCGGATACTTAAGTGGGATGTGAAATACTTGGGCTCAACCCGAGTACTGCATTCCAAACTGAGTATCTAG
+
GGGGGGGGGGGGGGGGGGGGGGGGGGGGGGGGGGGGGGGGGGGGGGGGGGGGGGGGGGGGGGGGGGGGGGGGGGGGGGGGGGGGGGGGGGGGGGGGGGGGGGGGGGGGGGGGGGGGGGGGGGGGGGGFGGGGGGGGGGGGGGGGGGGGGGGGGGGGGGGGGGGGGGGGGGGGGGGGGGGGGGGGDGGGGGGGGGGGGGGFFCFGGGGGGGEGGGGGGGGGGGGGGGGGGGFGFGGGGGFGFGFFGGGGFGGFGFGFFFFFG>CD3DD?FF67FFFFAA=FFAFFFFFF>FFF
@M04650:207:000000000-C238N:1:1101:28702:8864 1:N:0:19
ACTCCTACGGGAGGCAGCAGTGGGGAATATTGCACAATGGAGGAAACTCTGATGCAGCAACGCCGCGTGAGCGATGAAGGTCTTCGGATCGTAAAGCTCTGTCTTTAGGGATGATAATGACAGTACCTAAGGAGGAAGCCACGGCTAACTACGTGCCAGCAGCCGCGGTAATACGTAGGTGGCGAGCGTTATCCGGATTTATTGGGCGTAAAGGGAGCGTAGGCGGATACTTAAGTGGGATGTGAAATACTTGGGCTCAACCCGAGTACTGCATTCCAAACTGAGTATCTAG
+
GGGGGGGGGGGGGGGGGGGGGGGGGGGGGGGGGGGGGGGGGGGGGGGGGGGGGGGGGGGGGGGGGGGGGGGGGGGGGGGGGGGGGGGGGGGGGGGGFGGGGGGGGGGGGGGGGGGGGGGGGGGGGGGGGGGGGGGGGGGGGGGGGGGGGGGGGGGGGGGGGGGGGGGGGGGGGGGGGGGGGGGGGGGGGGGGGGGGGEGGCEGGGGGEBEGGGGGGGGGGGGGGGGGGGGFFFFGGGGFF?DFFGFGGFGGGGGGFFFFFGFGGFGFFFF=FFFFFFAGFFFGFFFFFFFFF
@M04650:207:000000000-C238N:1:1101:11976:8877 1:N:0:19
ACTCCTACGGGAGGCAGCAGTGGGGAATATTGCACAATGGGGGAAACCCTGATGCAGCAACGCCGCGTGAGTGATGAAGGTTTTCGGATCGTAAAGCTCTGTCTTTGGGGAAGATAATGACGGTACCCAAGGAGGAAGCCACGGCTAACTACGTGCCAGCAGCCGCGGTAATACGTAGGTGGCGAGCGTTATCCGGATTTATTGGGCGTAAAGGGAGCGTAGGCGGATACTTAAGTGGGATGTGAAATACTTGGGCTCAACCCGAGTACTGCATTCCAAACTGAGTATCT
+
GGGGGGFGGGGGGGGGGGGGGGGGGGGGGGGGGGGGGGCDGEGGGGGGGGGGGGGGGGGGGGGGGGGGGGGGGGGGGGGGGGGGGGGGGGGGGGGEGGGGGGGGGGGGGGGGGGGGGGGGGGGGGGGGGGGGGGGDGGGGGGGGGGGGGGGGGGGGGGGGGGGGGGEGGGEGGGGGGGGGFFGGGCGGGGGGGGGGCCEG?FGGCFGDGGGDG7A5EGDGGGGGEG5:CGGGFCFGGGFF?DFF7CCFFGGGGGG>>F@=CFGDEGGFFFBFFFFFFF7=FFD*;FFFA=
@M04650:207:000000000-C238N:1:1101:28453:8918 1:N:0:19
ACTCCTACGGGAGGCAGCAGTGGGGAATATTGCACAATGGAGGAAACTCTGATGCAGCAACGCCGCGTGAGCGATGAAGGTCTTCGGATCGTAAAGCTCTGTCTTTAGGGATGATAATGACAGTACCTAAGGAGGAAGCCACGGCTAACTACGTGCCAGCAGCCGCGGTAATACGTAGGTGGCGAGCGTTATCCGGATTTATTGGGCGTAAAGGGAGCGTAGGCGGATACTTAAGTGGGATGTGAAATACTTGGGCTCAACCCGAGTACTGCATTCCAAACTGAGTATCTAG
+
GGGGGGGGGGGGGGGGGGGGGGGGGGGGGGGGFGGGGGGGFFGG8FFGGGFFGGGDFFFGGGGGGGGGGGEGGGGGGGCFGGDGGFGECG=FFGGGGGGGGGGGGGFGGGGGGGGGGGGGGGGGGFGGG<E=EFCCGGGGGGEGGGEGGGGGGGGGGFGGGCFFGGECBC*@FCFGGGGGGGGDGGGGCC=CE?EGD>5<FGGCGGECC5CC7<8CGGG3CDGCGG7=ED9FFGGFF=FC@G?FGFGDF7FCFGG::>FFGFGC>GG7FFFFFFF?<<7657>9F*/.)069
@M04650:207:000000000-C238N:1:1101:21747:8952 1:N:0:19
ACTCCTACGGGAGGCAGCAGTGGGGAATATTGCACAATGGAGGAAACTCTGATGCAGCAACGCCGCGTGAGCGATGAAGGTCTTCGGATCGTAAAGCTCTGTCTTTAGGGATGATAATGACAGTACCTAAGGAGGAAGCCACGGCTAACTACGTGCCAGCAGCCGCGGTAATACGTAGGTGGCGAGCGTTATACGGATTTATTGGGCGTAAAGGGAGCGTAGGCGGATACTTAAGTGGGAGGTGAAATACTTGGGCTCAACCCGAGTACTGCATTCCAAACTGAGTATCTAG
+
GGGGGGGGGGGFGGEFGGFGCEGGGFECGGGGGGGGGGGGGGFGGGFGFGGGGDGFGGGGGGGGGGGGGGGGGGGDEGFGGGGFGGEGEGEFGGGGGDGFGGGGGGGGGGGGGGGC<EEFGGGGGFGFGGGGGGGDFFFGGGGGGFGGFFGG:FFGGGGGGG?GGGGGGGGGGGGFGGGCGFGGGEDGEE=FGFFGGE8EFEFFFG5CCCEGFGGGEDDD8DGGGGEGGGGCFFD<FGFC))8<FGFFFFF7:C<:4766*.5<>D<:FFF=BFFF45CBF7F7@6FB>47)
@M04650:207:000000000-C238N:1:1101:26432:9010 1:N:0:19
ACTCCTACGGGAGGCAGCAGTGGGGAATATTGCACAATGGGCGCAAGCCTGATGCAGCCATGCCGCGTGTATGAAGAAGGCCTTCGGGTTGTAAAGTACTTTCAGCGGGGAGGAAGGCGATGCGGTTAATAACCGCGTCGATTGACGTTACCCGCAGAAGAAGCACCGGCTAACTCCGTGCCAGCAGCCGCGGTAATACGGAGGGTGCAAGCGTTAATCGGAATTACTGGGCGTAAAGCGCACGCAGGCGGTCTGTCAAGTCGGATGTGAAATCCCCGGGCTCAACCTGGGAAC
+
GGGGGGGGGGGGGGGGGGGGGGGGGGGGGGGGGGGGGGGGGGGGGGGGGGGGGFGGGGFGGGGGGGGGGGGGGGGGGGGGGGGGGGGGGGGGGGGGGGGGGGGGGGGGGGGGGGGGGGGEGBFGGGGGGGGGGGGGCBCEGEGGGGGFFGGGGGGGGGGGGGGGGGGFGGGGGGGGGGGGGGGGGGGGGGGGGGGGGGGGGGGGGGGGGGGGGGGGGGGGGGEGGGGGGDFGFGDCCGFGFGFFGDD5BGGGGGGFFFF?:BCG37CB?FFFBFFF?>GFFFGFFFFFFFFB?4
@M04650:207:000000000-C238N:1:1101:25823:9031 1:N:0:19
ACTCCTACGGGAGGCAGCAGTGGGGAATATTGCACAATGGGCGCAAGCCTGATGCAGCCATGCCGCGTGTATGAAGAAGGCCTTCGGGTTGTAAAGTACTTTCAGCGAGGAGGAAGGCATTAAGGTTAATAACCTTAGTGATTGACGTTACTCGCAGAAGAAGCACCGGCTAACTCCGTGCCAGCAGCCGCGGTAATACGGAGGGTGCAAGCGTTAATCGGAATTACTGGGCGTAAAGCGAGCGCAGGCGGTTTCTTAAGTCTGATGTGAAAGCCCCCGGCTCAACCGGGGAGG
+
GGGGGGGGGGGGEGGGGGGGGGGGGGGGGGGGGGGGGGGGGGGGGGGGGGGGGGGGGGGGGGGGGGGGGGGGGGGGGGGGGGGGGGGGGGGGGGGGGGGGGGGGGGGGGGGGGGGGGGGGGGGGGGGGGGGGGGGGGGGGGGGGGGGGGGGGGGGGGGGGGGGGGGGGGGGGGGGGGGGGGGGGGGGGGGGGGGGGGGGGDGGGGGGGGGGGGGGGGGGFEGGGGGGGGGGGFGGGGGFGFGFEDDGGDD3CDDGFFFFFGF>F=>DDFF??FFFFBFGFFBGFFF@BFFFBFF
@M04650:207:000000000-C238N:1:1101:27410:9064 1:N:0:19
ACTCCTACGGGAGGCAGCAGTGGGGAATATTGCACAATGGAGGAAACTCTGATGCAGCAACGCCGCGTGAGCGATGAAGGTCTTCGGATCGTAAAGCTCTGTCTTTAGGGATGATAATGACAGTACCTAAGGAGGAAGCCACGGCTAACTACGTGCCAGCAGCCGCGGTAATACGTAGGTGGCGAGCGTTATCCGGATTTATTGGGCATAAAGGGAGCGTAGGCGGATACTTAAGTGGGATGTGAAATACTTGGGCTCAACCCGAGTACTGCATTCCAAACTGAGTATCTAG
+
GGGGGGGGGGGGGGGGGGGGGGGGGGGGGGGEGGGGFFGGFGGGFGGGGGGGGGGFFGGGGGECECEGGGGGGGGGGGGGGGGGGGFEGGGGGGGGGFGGGGGGGGFGGGGGGGGGGGGGGGGGGGGGGGGGGGGGGGGGGGGEGGGGGGGGGGGGGGGGGGGGGGGGGG7FCGGGG@FGGGGGEDEDEDEGGGEEEDGGFGGGGGGGGGCCG+=FEDDDGGGGDGEGGGFGF7CGDFFF?D6@GGGFFGFGGCF4)87=EFGCBDG<6@@FBF=4<DFFFFF=FFF9>FFF
@M04650:207:000000000-C238N:1:1101:25101:9065 1:N:0:19
ACTCCTACGGGAGGCAGCAGTGGGGAATATTGCACAATGGGCGCAAGCCTGATGCAGCCATGCCGCGTGTATGAAGAAGGCCTTCGGGTTGTAAAGTACTTTCAGCGAGGAGGAAGGTGCTGTGGTTAATAACCGCAGCAATTGACGTTACTCGCAGAAGAAGCACCGGCTAACTCCGTGCCAGCAGCCGCGGTAATACGGAGGGTGCAAGCGTTAATCGGAATTACTGGGCGTAAAGCGCACGCAGGCGGTCTGTCAAGTCGGATGTGAAATCCCCGGGCTCAACCTGGGAAC
+
GGGGGGGGGGGGGGGGGGGGGGGGGGGGGGGGGGGGGGGGGGGGGGGGGGGGGGGGGGGGGFGGGGGGDGGGGGGGGGGGGGGGGGGGGGGGGGGGGGGGGGGGGGGGGGGGGGGGGGGGGGGGGFGGGGGGGGGGGGGGGGGGGGGGGGGGGGGGGGGGGGDFGGGGGGGGGGGGGGGGGGGGGGGFGGGGGGGGGGGGGGGGGGGCGFGGGGEGGFGG=D=FGGGGGGGGEGGGGGFGEGFEGGGDEDGGGGGFFFFFCFGGFGGFFFF4=F676>DDFFFFFFF?B@FF78
@M04650:207:000000000-C238N:1:1101:25231:9084 1:N:0:19
ACTCCTACGGGAGGCAGCAGTGGGGAATATTGCACAATGGGCGCAAGCCTGATGCAGCCATGCCGCGTGTATGAAGAAGGCCTTCGGGTTGTAAAGTACTTTCAGCGAGGAGGAAGGTGCTGTGGTTAATAACCGCAGCAATTGACGTTACTCGCAGAAGAAGCACCGGCTAACTCCGTGCCAGCAGCCGCGGTAATACGGAGGGTGCAAGCGTTAATCGGAATTACTGGGCGTAAAGCGCACGCAGGCGGTCTGTCAAGTCGGATGTGAAATCCCCGGGCTCAACCTGGGAAC
+
GGGGGGGGGGEFGGGGGGGGGGGGGGGG?FGEFGGGGGGGGGGGGGGGGGGGGGGGGGGGGGGGGGGGGGGGGGGGGGGGGGGGGGGGGGGGGDGGGFGGDGFGGDGCGGGCFGFGCFF?FGGGGGF?<FFGGGGGGGC<FFGFDDCFFGCFGGGGCFGGGFCCCFGEEGGGGGGGEGC:CFCFGGGGGGGDGGGDGFGGG5?EGGEGFECGDEGD5CFFGGDGGGFG:FGGFCCGG7=DEGEFD)5C>CGGD<C7=849C?<D37D:=F?=*9:?(7CDFFFFFF>04:>7?,
@M04650:207:000000000-C238N:1:1101:5159:9100 1:N:0:19
ACTCCTACGGGAGGCAGCAGTGGGGAATATTGCACAATGGGCGCAAGCCTGATGCAGCCATGCCGCGTGTATGAAGAAGGCCTTCGGGTTGTAAAGTACTTTCAGCGAGGAGGAAGGTGTTGTGGTTAATAACCGCAGCAATTGACGTTACTCGCAGAAGAAGCACCGGCTAACTCCGTGCCAGCAGCCGCGGTAATACGGAGGGTGCAAGCGTTAATCGGAATTACTGGGCGTAAAGCGCACGCAGGCGGTCTGTCAAGTCGGATGTGAAATCCCCGGGCTCAACCTGGGAAC
+
FFGGGGGGGGGGGGGGGGGGGGGFGGGGGGGGGGGGGGGGGGGGGGGGGGGGGGGGGGGGGDGGGGGGGGGGGGGGGGGFGGGGGGGGGGGGGGGFGGGGGGGGGGGFGGGCEGGGGFGGDGGDD=FFGGGGGFGGEGGEGFGGGGGFGGGGDFCF@FFGGEFGFGFGEGGGGGGGCEGFGGGCG,<BCGGG>EGGGGGGGEEGDEGGGFGGGGGGGGGG5DEGGG?FGCGGF=DGFGFDED>BGDCDFGD9CDCF*94FFF:DEGG?FFFF4@6::>GFFFF@F@F0(<>1:-
@M04650:207:000000000-C238N:1:1101:5663:9103 1:N:0:19
ACTCCTACGGGAGGCAGCAGTGGGGAATATTGCACAATGGAGGAAACTCTGATGCAGCAACGCCGCGTGAGCGATGAAGGTCTTCGGATCGTAAAGCTCTGTCTTTAGGGATGATAATGACAGTACCTAAGGAGGAAGCCACGGCTAACTACGTGCCAGCAGCCGCGGTAATACGTAGGTGGCGAGCGTTATCCGGATTTATTGGGCGTAAAGGGAGCGTAGGCGGATACTTAAGTGGGATGTGAAATACTTGGGCTCAACCCGAGTACTGCATTCCAAACTGAGTATCTAG
+
GGGGGGGGGGGFGGGGGGGGGGGGGGGGGGGGGGGGGGGGGGGGGGGGGGGGGGGGGGGGGGGGGGGGGGGFFFGGGGGGGGGGGGGGGEGGGGGGGFGGGGGGGGGGGGGFCFFFEGGGGFGGGGGGGGGFGCEGGGGGGGGGGGGGGGGGGGGGGGGGGGGGGGGGGGGGCEDFEGGFFDGGGDGGGGGGFGGGEGGGCFEFGFGCCEGGFGGGGGGGEGGGGECEGGGD?FGGFF>4)9@FGGGG*0::*9F@>FF?FFDDDGG?FFFF7FFF94>FFFC9<=*6<78)
@M04650:207:000000000-C238N:1:1101:23001:9109 1:N:0:19
ACTCCTACGGGAGGCAGCAGTGGGGAATATTGCACAATGGGCGCAAGCCTGATGCAGCCATGCCGCGTGTATGAAGAAGGCCTTCGGGTTGTAAAGTACTTTCAGCGAGGAGGAAGGTGCTGTGGTTAATAACCGCAGCAATTGACGTTACTCGCAGAAGAAGCACCGGCTAACTCCGTGCCAGCAGCCGCGGTAATACGGAGGGTGCAAGCGTTAATCGGAATTACTGGGCGTAAAGCGCACGCAGGCGGTCTGTCAAGTCGGATGTGAAATCCCCGGGCTCAACCTGGGAAC
+
GGGGGGGGGGGGGGGGGGGGGGGGGGGGGGGGGGGGGGGGGGGGGGGGGGGGGGGGGGGGG@FGGGGEGGDFGGGGGGGGGGGGGGGGGGGGGGGGGGGGGGGGGGG@FGGGGGFGGGGGGGGGGGGGGGGGGGGGGGGGGGGFGFGGGGGGGGGGGCFGGGGGGGGGGGGGGGGGGGGGGGGGGGGGGGGGGEGGGGFGEDGGGGGGGGGGGGGGGGGFGG5FGGGGGGFFFEGGCDBGFGFFGGGGFGGGG:<B==6*27C<>GGFF?F=?@FFFFDBB>GF=FFBF@FB34
@M04650:207:000000000-C238N:1:1101:7207:9132 1:N:0:19
ACTCCTACGGGAGGCAGCAGTGGGGAATATTGCACAATGGAGGAAACTCTGATGCAGCAACGCCGCGTGAGCGATGAAGGTCTTCGGAACGTAAAGCTCTGTCTTTAGGGAAGATAATGACAGTACCTAAGGAGGAAGCCACGGCTAACTACGTGCCAGCAGCCGCGGTAATACGTAGGTGGCGAGCGTTATCCGGATGGATTGGGCGTAAAGGGAGCGTAGGCGGATACTTAAGTGGGATGTGAAATACGTGGGCTCAACCGGAGTCCTGCATTCCAAACTGAGTATCTAG
+
GGGGGGGGGGGGGGGGGGGGGGGGGGGGGGGGFFGGGGGGFEGEFGA<FFGGG9FGGGGGDFEGGGGFGGG@FGCGGDGGGG<FF@FD,>FD,FFCFAD9EFFFC,?FGFE,@D<EE,EE<EA?@AB<EEDEFE7FFCFGF8BFC@+>F9>=FCDFEGGGGCFFED7>CCCDB<F;CDCFEE@>7CEG8CE*?<CB*1**?B9+<:CC8:C51=8/A7DGD<E6EE/CCD9013:0*>>/?C6?GC*2/*/9*>957FF=C>))8594/9*9.*6694*9)):*98*4)/94
@M04650:207:000000000-C238N:1:1101:5933:9137 1:N:0:19
ACTCCTACGGGAGGCAGCAGTGGGGAATATTGCACAATGGAGGAAACTCTGATGCAGCAACGCCGCGTGAGCGATGAAGGTCTTCGGATCGTAAAGCTCTGTCTTTAGGGATGATAATGACAGTACCTAAGGAGGAAGCCACGGCTAACTACGTGCCAGCAGCCGCGGTAATACGTAGGTGGCGAGCGTTATCCGGATTTATTGGGCGTAAAGGGAGCGTAGGCGGATACTTAAGTGGGATGTGAAATACTTGGGCTCAACCCGAGTACTGCATTCCAAACTGAGTATCTAG
+
GGGGGGGGGGGGGGGGGGGGGGGGGGGGGGGGGGGGGGGGGGGGGGGFGGFFGGGGGGGGGGGGGGGGGGGGGGGGGGGGGGGGGGGGGGGGGGGGGGGGGGG9FABGGGGGGGGGGGGGGGGGGGGGGFFFGGGGGGGGGGGGGGGGGGGGGGFGGGFGGGGGGGGEGDGGGGGGGGGGGGG5EGGGGGGGGGGGGGGDFFGGGG>7:EGGGGGCGGGCGGGGE5*:AF?EFGGFDDFGFGFFFFGGFF7>7<C>FFFFGF3<BCGFFFB?4@==)6FB>>CFFFB>A46<
@M04650:207:000000000-C238N:1:1101:5498:9164 1:N:0:19
ACTCCTACGGGAGGCAGCAGTGGGGAATATTGCACAATGGGCGCAAGCCTGATGCAGCCATGCCGCGTGTATGAAGAAGGCCTTCGGGTTGTAAAGTACTTTCAGCGAGGAGGAAGGCATTAAGGTTAATAACCTTAGTGATTGACGTTACTCGCAGAAGAAGCACCGGCTAACTCCGTGCCAGCAGCCGCGGTAATACGGAGGGTGCAAGCGTTAATCGGAATTACTGGGCGTAAAGCGCACGCAGGCGGTCTGTCAAGTCGGATGTGAAATCCCCGGGCTCAACCTGGGAAC
+
GGGGGGGGGGGGGGGGGGGGGGGGGGGGGGGGGGGGGGGGGGGGGGEFGGGGGGGFGGGGGGGGGGGGGGGGGGGGDFCFGGGGGGGGGGGGGGGDFGGGGGGGGGGGEEDFGGFFEFGGGGFFGGGGGGGGGGGGGGGGGGGGGGGGGGGGGGGGEGGGFGFGGGGGDGGGGFGGGGGGGGGGGGGGGGGGGGGGGGGGGEGEGGGGGGGGGGDEFGGGGDGGGFGGGFGFEGGGGGFDDGFFGGCD>3CC<DGFFFFFGFGGBGGFFFF?FFFFBFDFFFGFFFF(3F>?04
@M04650:207:000000000-C238N:1:1101:3720:9175 1:N:0:19
ACTCCTACGGGAGGCAGCAGTAGGGAATCTTCCGCAATGGACGAAAGTCTGACGGAGCAACGCCGCGTGAGTGATGAAGGTCTTCGGATCGTAAAACTCTGTTGTCAGGGAAGAACAAGTGGTGTTCTAACAGGGCACCACCTTGACGGTACCTGACCAGAAAGCCCCGGCTAACTACGTGCCAGCAGCCGCGGTAATACGTAGGGGGCAAGCGTTGTCCGGAATTATTGGGCGTACAGCGCGCGCAGGCGGTCTCTTAAGTCTGCTGTGAAAGCCCACGGCTTAACCGTGG
+
EFEGGGGGG7F7FCFEGGFFGGGGG@FFGGGDFGGD>FGGGGF@@:CGFGGCFEGGGGF8FEEGGGEFD@7FC<F?<,CEFGGGGGGDGGGGF?+<FGFG9FGAFFCGGGG8F8EFCGFDGDFGGGGGCFD<F,>F<FF@FFGGGCFGEGCEGGF7FCC@7833:DFF7CFGFC@F;FEFFFGFDG6BCFEDEGG5*?CCEG6C8EGG>C*:CEGGGGFG=3**;C7ACF+=>*9=)1=6:53B7D35)<CC557BFF**9@>FF*?:@67*/95)-2C@@6<D66@217@0
@M04650:207:000000000-C238N:1:1101:23910:9179 1:N:0:19
ACTCCTACGGGAGGCAGCAGTGGGGAATATTGCACAATGGAGGAAACTCTGATGCAGCAACGCCGCGTGAGCGATGAAGGTCTTCGGATCGTAAAGCTCTGTCTTTAGGGATGATAATGACAGTACCTAAGGAGGAAGCCACGGCTAACTACGTGCCAGCAGCCGCGGTAATACGTAGGTGGCGAGCGTTATCCGGATTTATTGGGCGTAAAGGGAGCGTAGGCGGATACTTAAGTGGGATGTGAAATACTTGGGCTCAACCCGAGTACTGCATTCCAAACTGAGTATCTAG
+
GGGGGGGGGGGGGGGGGGGGFFGGGGGGGGGGGGGCGGGGFGGGGGGGGGGGGFGGGGGGGGGGGGGGGGGGGGGGGGGGGGGGGGGGGEGGGGGGGGGGGGGGGGGGGGFGFGFGGGGGGGGGGGGGGGGGGGGGGGGGGGGGGGGGEFGGGGGCGFGGGGGGGGGGEGGGFBFGGGGGGGGG7?CGGGGGGGGGGGCCFCEGFGFECC5CFFC85CGDGDGGGG77CCCCFCCEGGFD?CFFG7>GFGGGFFGF>FFFGFDGDGG?FFFFFFFF9<*@FFGBFFFAA764
@M04650:207:000000000-C238N:1:1101:6986:9294 1:N:0:19
ACTCCTACGGGAGGCAGCAGTGGGGAATATTGCACAATGGAGGAAACTCTGATGCAGCAACGCCGCGTGAGCGATGAAGGTCTTCGGATCGTAAAGCTCTGTCTTTAGGGATGATAATGACAGTACCTAAGGAGGAAGCCACGGCTAACTACGTGCCAGCAGCCGCGGTAATACGTAGGTGGCGAGCGTTATCCGGATTTATTGGGCGTAAAGGGAGCGTAGGCGGATACTTAAGTGGGATGTGAAATACTTGGGCTCAACCCGAGTACTGCATTCCAAACTGAGTATCTAG
+
GGGGGGGGGGGGGGGGGGGGFGGGGGGGGGGGGGGGGGGGGGGGGGGGGGGGGGGGGGGGGGGGGGGGGGGGGGGGGGGGGGGGGGGGGGGGGGGGGGGGGGGGGGGGGGFFGFGGGGGFGGGGGGGGGGGGGGGGGGGGGGGGGGGGGGGGGGGGGGGGGGGGGGGGGGGGGGGGGGGGGGGGGGGGGGGGGGGGEGEFGFFGGGGGEGCFFGGFCCD5EGGGEEEGC<?FFGGFGGFCFGFFGGGGFGGGFGGF@>FFGFGG>DGBFFFFFF?=<AGFF2CF49@9>*15
@M04650:207:000000000-C238N:1:1101:25188:9338 1:N:0:19
ACTCCTACGGGAGGCAGCAGTGGGGAATATTGGACAATGGGGGGAACCCTGATCCAGCAATACCGCGTGTGTGAAGAAGGCCCTAGGGTTGTAAAGCACTTTTGTGAGGGAGAATGGGATTTAGTGTTAATACCACTAGGTCTTGATGTTACCTCAAGAAAAAGCACCGGCTAACTCCGTGCCAGCAGCCGCGGTAATACGGAGGGTGCAAGCGTTAATCGGAATTACTGGGCGTAAAGGGCGCGTAGGTGGTGATTTAAGTCAGATGTGAAAGCCCCGGGCTCAACTTGGGA
+
GGGGGGGGGGGFGGGGGGGGGGGGGGGGGGGGGGGGGGGGGGGGGGGGGGGGGGGGGGGGGGGGGGGGGGGGGGGGGGGGGGGGGGGGGGGGGGGGGGGGGGGGGGGGGGGGGGGGGGGGGGGGGGGGGGGGGGGGGGGGGGGGGGGGGGGGGFGGGGGGGGGGGGGGGGGGGGGGGGGGGGGGGGGGGGGGGGGGGGGGGGGGGGGGGGGGGGGGGGGGGGGGGGGGGGGGFGGGDGBGFGEFGGGGFFGGDGGFFFFFGFFGFCCAFFFF??48::GFFFDFFFFFFFF:<
@M04650:207:000000000-C238N:1:1101:8297:9391 1:N:0:19
ACTCCTACGGGAGGCAGCAGTGGGGAATATTGCACAATGGAGGAAACTCTGATGCAGCAACGCCGCGTGAGCGATGAAGGTCTTCGGATCGTAAAGCTCTGTCTTTAGGGATGATAATGACAGTACCTAAGGAGGAAGCCACGGCTAACTACGTGCCAGCAGCCGCGGTAATACGTAGGTGGCGAGCGTTATCCGGATTTATTGGGCGTAAAGGGAGCGTAGGCGGATACTTAAGTGGGATGTGAAATACTTGGGCTCAACCCGAGTACTGCATTCCAAACTGAGTATCTAG
+
GGGGGGGGGGGGGGGGGGGGGGGGGGGGGGGGGGGGGGGGCGDGGGGGGGGGGGGGGGGGFGGGGGGGGDDCGEFEGGGGGFGGGGGGFGGGGDGDGGGGFGAFGGFF,=EGGGGGGGGCFGFGGGGGDECFGGGGGGGFGGGGGGGGGGGGGGEEGGDGGFGGGGGGGGGGFCFFGGGGGGGGDEEEGGGGGGCEGGGFFGGGFC8EEEG=EF55CC<DGC8F5E*:7CFFFDDG=DFGFGFFGFGGFGGGFG:>FFFFFFCCEDFBFFFF4@F?A>G=>A*9)97>AFF2
@M04650:207:000000000-C238N:1:1101:27321:9446 1:N:0:19
ACTCCTACGGGAGGCAGCAGTGGGGAATATTGCACAATGGGCGCAAGCCTGATGCAGCCATGCCGCGTGTATGAAGAAGGCCTTCGGGTTGTAAAGTACTTTCAGCGAGGAGGAAGGTGCTGTGGTTAATAACCGCAGCAATTGACGTTACTTGCAGAAGAAGCACCGGCTAACTCCGTGCCAGCAGCCGCGGTAATACGGAGGGTGCAAGCGTTAATCGGAATTACTGGGCGTAAAGCGCACGCAGGCGGTCTGTCAAGTCGGATGTGAAATCCCCGGGCTCAACCTGGGAAC
+
GGGGGGGGGGGGGGGGGGGGGGGGGGGGDGGEFFGGGGGGGGGGGGGGGGGGGGGGGGGGGGGGGGGGGGGGGGGGGGGG8EGGGGGGGGGGGGGGGGGGGG<E<BCFDGGCGGGEEGGGDGFCFFGGGGFGG@FE:=CE8==>>DEEBFEDGGCFCEGGGFFFGGCCGD*4DFE2>:>FEGGGGFFGGC::CGDG9;FGGEEGGCEEGGGGDCEGGGGGGGGGGGGFCGGG@GCGGGFGFGFEGG7C>7DG57FFFBFFEFDCB3DBFFFFF4)?<>GFF>D6@FFFFFF??0
@M04650:207:000000000-C238N:1:1101:11482:9510 1:N:0:19
ACTCCTACGGGAGGCAGCAGTGGGGAATATTGCACAATGGAGGAAACTCTGATGCAGCAACGCCGCGTGAGCGATGAAGGTCTTCGGATCGTAAAGCTCTGTCTTTAGGGATGATAATGACAGTACCTAAGGAGGAAGCCACGGCTAACTACGTGCCAGCAGCCGCGGTAATACGTAGGTGGCGAGCGTTATCCGGATTTATTGGGCGTAAAGGGAGCGTAGGCGGATACTTAAGTGGGATGTGAAATACTTGTGCTCAACCCGAGTACTGCATTCCAAACTGAGTATCT
+
FGGGGGGGDGE@FDGGGGCGFG8FEEFFFGGFGFG9EFC9E@@:8FFFGFF9F,EEGGDFG7CFGGCGEE78>:E=FFGFGCFGGC,=C+?A84<9BFDF,EFGFF,,,44A=EDFCAF9EAEFFFCEA,,B,A?EFCFADD:CFECFED9F+@<><,8>,>DFBF77FE*@@F*D92*?D*>**::*=B5CC97B*3:<+;C++**/=*=579*8*/9D5C*<8CC>5<CF@+:<*2)4?5?B7:7C4FD7**29?=**:5>)))137@6@*7=6<2*95<**0=4<DF
@M04650:207:000000000-C238N:1:1101:28207:9512 1:N:0:19
ACTCCTACGGGAGGCAGCAGTGGGGAATATTGCACAATGGGCGCAAGCCTGATGCAGCCATGCCGCGTGTATGAAGAAGGCCTTCGGGTTGTAAAGTACTTTCAGCGAGGAGGAAGGTGCTGTGGTTAATAACCGCAGCAATTGACGTTACTTGCAGAAGAAGCACCGGCTAACTCCGTGCCAGCAGCCGCGGTAATACGGAGGGTGCAAGCGTTAATCGGAATTACTGGGCGTAAAGCGCACGCAGGCGGTCTGTCAAGTCGGATGTGAAATCCCCGGGCTCAACCTGGGAAC
+
G@EEEF<EBFEE@CFDEEEF;@CFCBCGGGGF9CD<;CFFCF:CF7FCCFGCEGGDC<F@E<@<C:FGGGGGGGGGGGDGFGG8ECF@CFEEGAEEF<EFFFFGGEGGFGGGGE@ECEFFDFG<FGGFCFCFFE@=FC@BDFDFGGEFFF=BFFGGGGFGFFGG85DEEGD8F:@FFGG@G@;F@DFCF8=CEEEECC+8B85BEC>EFGFGGE>?5>FG8<GG6C7<+08*7:D:DF4<:DE)977DEGCDGGGFBBFFG?57><58=F6@=@6?36D>33<6?F)444748-
@M04650:207:000000000-C238N:1:1101:20999:9515 1:N:0:19
ACTCCTACGGGAGGCAGCAGTGGGGAATATTGCACAATGGGCGCAAGCCTGATGCAGCCATGCCGCGTGTATGAAGAAGGCCTTCGGGTTGTAAAGTACTTTCAGCGAGGAGGAAGGTGTTGTGGTTAATAACCGCAGCAATTGACGTTACTCGCAGAAGAAGCACCGGCTAACTCCGTGCCAGCAGCCGCGGTAATACGTAGGTGGCGAGCGTTATCCGGATTTATTGGGCGTAAAGGGAGCGTAGGCGGATACTTAAGTGGGATGTGAAATACTTGGGCTCAACCCGAGTAC
+
GGGGGGGGGGGGGGGGGGGGGGGGGGGGGGGGGGGGGGGGGGGGGGGGGGGGGGGGGGGGGGGGGGGGGGGGGGGGGGGGGGGGGGGGGGGGGGGGGGGGGGGGGGGCFEGGGGGGGGGGGGGGGGGGGGGGGGGGGGGGGGGGGGGGGGGGGGGGGGGGGGGGGGGGGGGGGGGGGGGGGGGGGGGFFGGGEGGGGGGGGGGGGGGGGGGGGGGGGGGGGGCEFGGGGGGGFED=FGFGFGFFGGGGFGG<DGGFFFFFGFGGFCG?FFFFF4B?AFFFFBGFFF>:>@EFF4
@M04650:207:000000000-C238N:1:1101:19209:9550 1:N:0:19
ACTCCTACGGGAGGCAGCAGTGGGGAATATTGCACAATGGGCGCAAGCCTGATGCAGCCATGCCGCGTGTATGAAGAAGGCCTTCGGGTTGTAAAGTACTTTCAGCGAGGAGGAAGGTGCTGTGGTTAATAACCGCAGCAATTGACGTTACTCGCAGAAGAAGCACCGGCTAACTCCGTGCCAGCAGCCGCGGTAATACGGAGGGTGCAAGCGTTAATCGGAATTACTGGGCGTAAAGCGCACGCAGGCGGTCTGTCAAGTCGGATGTGAAATCCCCGGGCTCAACCTGGGAAC
+
GGGGGGGGGGGGGGGGGGGGGGGGGGGGGGGGGGGGGGGGFGDGGGGGGGGGGGGGGGGGFGGGGGGGGGDEFGGGGGGGGG8FFGGGGGGGGGGGGGGGFGFGFGC=FGGEGGGGGFGGGGGEFF=<FFGGG?FEGFFFFFDC;@FGGGEFGGGDE>DGGGFGGGFGEGD@FGGFGGGDG@,CFGGGCEEGGGGG++5CEGGGGGGGG?CGG7;=FFG5CCCEGGFGGGFF>7D:CGFG>55>DGDDDDC7C<419=?/29<D>3>:B4=F*194:B3>>93=FF>B1>3(.-
@M04650:207:000000000-C238N:1:1101:12960:9605 1:N:0:19
ACTCCTACGGGAGGCAGCAGTGGGGAATATTGCACAATGGAGGAAACTCTGATGCAGCAACGCCGCGTGAGCGATGAAGGTCTTCGGATCGTAAAGCTCTGTCTTTAGGGATGATAATGACAGTACCTAAGGAGGAAGCCACGGCTAACTACGTGCCAGCAGCCGCGGTAATACGTAGGTGGCGAGCGTTATCCGGATTTATTGGGCGTAAAGGGAGCGTAGGCGGATACTTAAGTGGGATGTGAAATACTTGGGCTCAACCCGAGTACTGCATTCCAAACTGAGTATCTAG
+
GGGGGGGGGG@GGGGGGGGGGGGGGGGGGGGFGGGGGGGGGFGDGGGGGGGGGGGGGG?F@EGGGGGGGDGGEGGGGGGGGGGGGGGGGGGGGGGGAFGGFGGGGGGGGGGGGGGGGGGGFGGFGF9CDEGGFEC:FFFGGFCGGDEGDFCFEG8@<FFGFGGGGGGGGGGGGGGDGG7FF7FE7EGGEGEFFCEEGDEFGGGGGGGG:*A5F?8CCDCC:DGFCGEEGGGFFCCFGG>D:C?F=FCG7>FG74D4>FFFEFGGFDG?FF4B===FF<GFFB:6?FF<:=?<
@M04650:207:000000000-C238N:1:1101:15762:9637 1:N:0:19
ACTCCTACGGGAGGCAGCAGTGGGGAATATTGCACAATGGAGGAAACTCTGATGCAGCAACGCCGCGTGAGCGATGAAGGTCTTCGGATCGTAAAGCTCTGTCTTTAGGGATGATAATGACAGTACCTAAGGAGGAAGCCACGGCTAACTACGTGCCAGCAGCCGCGGTAATACGTAGGTGGCGAGCGTTATCCGGATTTATTGGGCGTAAAGGGAGCGTAGGCGGATACTTAAGTGGGATGTGAAATACTTGGGCTCAACCCGAGTACTGCATTCCAAACTGAGTATCTAG
+
GGGGGGGGGGGGGGGGGGGGFCFGGGGGGGGGGGGGGGGGGGGGGGGGGGGGGGGGGGGGGGGGGGGGGGGGGGGGGGGGGGGGGGGGGGGGGGGGGGGGGGGGGGGGGGGGGGGGGFGFGGGGGGGGGDFFEFGFGGGFGGGGGGGGGGGGEGGGGGGCCFG:EGEGGGGGGGGECFGGGGGGCGEEEGGFFGEGDG*:CFEFGDCE=CCFGGGGGDCGEDGCEGCCGGFGFFGGGF@C?D@FFFFGFFGFCFDFFF=?CFGGEG<?=FF?F=FBA>FF><CFFFBA2=FA
@M04650:207:000000000-C238N:1:1101:19320:9657 1:N:0:19
ACTCCTACGGGAGTCAGCAGTGGGGAATATTGCACAATGGAGGAAACTCTGATGCAGCAACGCCGCGTGAGCGATGAAGGTCTTCGGATCGTAAAGCTCTGTCTTTAGGGATGATAATGACAGTACCTAAGGAGGAAGCCACGGCTAACTACGTGCCAGCAGCCGCGGTAATACGTAGGTGGCGAGCGTTATCCGGATTTATTGGGCGTAAAGGGAGCGTAGGCGGATACTTAAGTGGGATGTGAAATACTTGGGCTCAACCCGAGTACTGCATTCCAAACTGAGTATCTAG
+
GGGGGGGGGGGGGGGGGGGGGGGGGGGGGGGGGGGGGGGGGGGGGGGGGGGGGGGGGGGGGGGGGGEGGGGGGGGGGGGGGGGGGGGGGGGGGGGGGGGGGGGGGGGGGGGGGGGGGGGGGGGGGGGGGGGGGGGGGGGGGGGGGGGGGGGGGGGGGGGGGGGGGGGGGGGGGGGGGGGGGGGGGGGGGGGGGGGGGGGGGGGGGGGGGEGGGGGFGGGGGGGGGGGGCFGGF+>FFGFGFGFFGGGGFGGDFDGFFFFFGFGGFGGFFFFFFFFFFDGFF<FFF6BB<=?<
@M04650:207:000000000-C238N:1:1101:24346:9695 1:N:0:19
ACTCCTACGGGAGGCAGCAGTGGGGAATATTGCACAATGGAGGAAACTCTGATGCAGCAACGCCGCGTGAGCGATGAAGGTCTTCGGATCGTAAAGCTCTGTCTTTAGGGATGATAATGACAGTACCTAAGGAGGAAGCCACGGCTAACTACGTGCCAGCAGCCGCGGTAATACGTAGGTGGCGAGCGTTATCCGGATTTATTGGGCGTAAAGGGAGCGTAGGCGGATACTTAAGTGGGATGTGAAATACGTGGGCTCAACCCGAGTACTGCATTCCAAACTGAGTATCTAG
+
GGGGGGGGGGGGGGGGGGGGGGGGGGGGGGGFDFGGGGGG@FGGGGG@FGGGGCDFGGGGCGGGGGGGGGGFFGGGGCGGGGCGEFG7C=FFFGGFGGCEAFFF,FFFGGGDCGEGGFFGGDCFFFF9AF8=,ECB=>,AFBFEGECDDFGGEF8DGGFCGFFFECE:@EGFGA>EGDEGGGGGG=5C:8::9EGGGD5B<?+2BEFG857=<FCFED79CDEGGGEGGFC?FFGFG*7>4C)/:CF>FG*9553;F>FFAFDGBDFBFFF6B48/55F4777F69=9497A
@M04650:207:000000000-C238N:1:1101:20336:9699 1:N:0:19
ACTCCTACGGGAGGCAGCAGTGGGGAATATTGCACAATGGAGGAAACTCTGATGCAGCAACGCCGCGTGAGCGATGAAGGTCTTCGGATCGTAAAGCTCTGTCTTTAGGGATGATAATGACAGTACCTAAGGAGGAAGCCACGGCTAACTACGTGCCAGCAGCCGCGGTAATACGTAGGTGGCGAGCGTTATCCGGATTTATTGGGCATAAAGGGAGCGTAGGCGGATACTTAAGTGGGATGTGAAATACTTGGGCTCAACCCGAGTACTGCATTCCAAACTGAGTATCTAG
+
GGGGGGGGGGGGGGGGGGGGGGGGGGGGGGGGGGGGGGGGGGGGGGGGGGGGGGGGGGGGGGGGGGGGGGGGGGGGGGGGGGGGGGGGGGGGGGGGGGGGGGGGGGGGGGGGGGGGGGGGGGGGGGGGGGGGGGGGGGGGGGGGGGGGGGGGGGGGGGGGGGGGGGGGGGGCFGGGGFGGGGGGGGGGGGGGGGGGGGGGGGGGGGGGGGGGGGGGGGGGGGGGGGGGGGGGFFFEGGFGFGFFGGGGFGFGGGG@F@FFGFGGFGGBFFFFFF?F2<F?FBFFF@FFF?FF
@M04650:207:000000000-C238N:1:1101:7751:9706 1:N:0:19
ACTCCTACGGGAGGCAGCAGTGGGGAATATTGCACAATGGAGGAAACTCTGATGCAGCAACGCCGCGTGAGCGATGAAGGTCTTCGGATCGTAAAGCTCTGTCTTTAGGGATGATAATGACAGTACCTAAGGAGGAAGCCACGGCTAACTACGTGCCAGCAGCCGCGGTAATACGTAGGTGGCGAGCGTTATCCGGATTTATTGGGCATAAAGGGAGCGTAGGCGGATACTTAAGTGGGATGTGAAATACTTGGGCTCAACCCGAGTACTGCATTCCAAACTGAGTATCTAG
+
GGGGGGGGGGGGGGGGGGDGGGGGGGGGGGGGGFGGGGGGGGGGGGGGGGGGGGGGGGGGGGGGGGGGGGGGGGGGGGGGGGGGGFDGGGGGGGGGGGGGGGGGGGGGFGGGGGGGGGGFFGGGGGGGGGGG@FEGGGGGGGGGGGGGGG<FGGGGGGGGGGGGGGGGGDGGGGGGGGGGGGGG@CEGEGGGFGGGGGEFGGGGGGGGGGGGDFGGGGDDGD=CCECCECCGFGGGCFFCFDFF:DFF?FGG>F:>F>?4:FGDBGF7BFFFFFFFFACBFFD?@FFA<==A
@M04650:207:000000000-C238N:1:1101:28955:9707 1:N:0:19
ACTCCTACGGGAGGCAGCAGTGGGGAATATTGCACAATGGGCGGAAGCCTGATGCAGCCATGCCGCGTGTATGAAGAAGGCCTTCGGGTTGTAAAGTACTTTCAGCGAGGAGGAAGGTGCTGTGGTTAATAACCGCAGCAATTGACGTTACTCGCAGAAGAAGCACCGGCTAACTCCGTGCCAGCAGCCGCGGTAATACGGAGGGTGCAAGCGTTAATCGGAATTACTGGGCGTAAAGCGCACGCAGGCGGTCTGTCAAGTCGGATGTGAAATCACCGGGCTCAACCTGGGAAC
+
GGGGGGGGGGGGGGGGGGGGGGGGGGGGGGGGGGEGGGGGGGGGCFFGGGGGGGGGGGGGGGGGGGGGGGFGGGGGGGGGGGGGGGGGGGGGGGGGGGFGGGGGGGGGGGGGGGGGGGGGGGGGGGGGGGGGGF@FEFGGFGGGGGGGGGGGGGGGGGGGGGGCFGGGGGGGGGGGGGGGGGGGGGFGGGGGGGCEGGGG>8CGGGGGGGGGGGGGGFFFGGGGGGDF7CG5>EGGGGFGFGF>DGCDFGGGGGGFF4BFCBDG3DDBF?FFFF*9<0<BE>FFFFFBFFFB:4
@M04650:207:000000000-C238N:1:1101:15678:9712 1:N:0:19
ACTCCTACGGGAGGCAGCAGTGGGGAATATTGCACAATGGGCGCAAGCCTGATGCAGCCATGCCGCGTGTATGAAGAAGGCCTTCGGGTTGTAAAGTACTTTCAGCGAGGAGGAAGGTGCTGTGGTTAATAACCGCAGCAATTGACGTTACTCGCAGAAGAAGCACCGGCTAACTCCGTGCCAGCAGCCGCGGTAATACGGAGGGTGCAAGCGTTAATCGGAATTACTGGGCGTAAAGCGCACGCAGGCGGTCTGTCAAGTCGGATGTGAAATCCCCGGGCTCAACCTGGGAAC
+
GGGGGGGGGGGGGGGGGGGGGGGGGGGGGGGGFGGGGGGGGGGGGGGFGGGFFGGGFEGGCFFGGEGFFBCFGAFGEFFGFGGGGFGGFGGGFGGGGGEGGGGGE<CCGGEGG@FFGE?FDFGCF<+?EECCBGE@EFCGGADFGGGFFEFA<FCGGGCFGGGGGFFEEE@@FADFCB>FGGGGGGGC8EGGCCEECGCG>CEGDECE8AF5C5;8AFFGGGEGFCCGFFF=>:C=C>FGEDB;C<D3)9C>C3<948=FGFGGBDC:F@F?F?F)4;GE>9<FF?)47)53:(
@M04650:207:000000000-C238N:1:1101:26050:9732 1:N:0:19
ACTCCTACGGGAGGCAGCAGTGGGGAATATTGCACAATGGAGGAAACTCTGATGCAGCAACGCCGCGTGAGCGATGAAGGTCTTCGGATCGTAAAGCTCTGTCTTTAGGGATGATAATGACAGTACCTAAGGAGGAAGCCACGGCTAACTACGTGCCAGCAGCCGCGGTAATACGTAGGTGGCGAGCGTTATCCGGATTTATTGGGCGTAAAGGGAGCGTAGGCGGATACTTAAGTGGGATGTGAAATACTTGGGCTCAACCCGAGTACTGCATTCCAAACTGAGTATCTAG
+
GGGGGGGGGGGGGGGGGGGGGGGGGGGGGGGGGGGGGGGGGGGGGGGGGGGGGGGGGGGGGGGGGGGGGGGGGGGGGGGGGGGGGGGGGGGGGGGGGGGGGGGGGGGGGGGGGGGGGGGGGGGGGGGGGGGGGGGGGGGGGGGGGGGGGGGGGGGGGGGGGGGGGGGGGGGGGGGGGGGGGGGGGGGGGGGGGGGGGGGGGGGGGGGGGGGFGGGGGGGGGGGGEEEGGGGGFGFGGGFGFGFFGGGGFGGGGGF>FFFFGFGGDGGFFFFFFFFFAFGFFFGFFB6AAFFF
@M04650:207:000000000-C238N:1:1101:21953:9743 1:N:0:19
ACTCCTACGGGAGGCAGCAGTGGGGAATATTGCACAATGGGCGCAAGCCTGATGCAGCCATGCCGCGTGTATGAAGAAGGCCTTCGGGTTGTAAAGTACTTTCAGCGAGGAGGAAGGCATTAAGGTTAATAACCTTGGTGATTGACGTTACTCGCAGAAGAAGCACCGGCTAACTCCGTGCCAGCAGCCGCGGTAATACGGAGGGTGCAAGCGTGAATCGGAATTACGGGGGGTAAAGCGCACGCAGGCGGCCTGTCACGTCGGATGTGAAATCCCCGGGCTCAACCTGGGACC
+
GGGGGGFEFFDCFDCEGGFDEFGGGGCF,CFFGAFECEGGGEF@FFGGF8CFFFGGGFG8<CFD:EEGG==9EFCGGGGGFGGGGGDGGGGGGGG5E9?FFGEFDFF@F:=CFGGCE8FGGG9FCFE5CF5FD8C9A@7D9<ADEA=CD>FGD@7773D7<,3@@F>>BEGGGFGG>E>CEGEDFGF@>C5C8:*;9CF*C5:8*;CD2+0/C/****:9ECC:+2+**1C*./9F*:BGEGFF)37))9555/91?@*0*7)9)*)(18/19??6:(5)5(964:>::))4,(
@M04650:207:000000000-C238N:1:1101:27501:9745 1:N:0:19
ACTCCTACGGGAGGCAGCAGTGGGGAATATTGCACAATGGGGGAAACCCTGATGCAGCAACGCCGCGTGAGTGAAGAAGGTCTTCGGATTGTAAAGCTCTGTTAGCAGGGAAGAGATAGGACGGTACCTGCAGAGAAAGCCACGGCTAACTACGTGCCAGCAGCCGCGGTAATACGTAGGTGGCAAGCGTTGTTCGGAATAACTGGGCGTAAAGGATGCGTAGGCGGTTACATAAGTTATGTGTTAAATATATAGGCTTAACCTGTAGAAAGCACATAAAACTGTGTAACT
+
GGGGGGGGGGEFGGGGGGFGGGGGGGGGGGGEGGGGGGGGGGGGGGGGGGGGGGGGGGGGGGGGGGGGGGGGGGGGGGGGGGGGGFGGGGGGGGGGGGGGGGGGGGGGGGGGGGGGGGGGGFGGGGGGGGGGGGFGGGGGGGGGGGGGFGGGGGGGGGGGGGGGGGGGGGGGGGGGGGGGGGGGGGGGGGGGGGGGGDGGDFGGGGGGGGGGGGG*CGGGGGGGGGGGGGGGFGGGFGFGFGFFGGGGFGGGGGFFFFFFGFGGFGGFFFFFFFFFBBGFFFGFFBFFFFF
@M04650:207:000000000-C238N:1:1101:15854:9749 1:N:0:19
ACTCCAAGGGAGGCAGCAGTGGGGAATATTGCACAATGGGCGCAAGCCTGATGCAGCCATGCCGCGTGTATGAAGAAGGCCTTCGGGTTGTAAAGTACTTTCAGCGAGGAGGAAGGTGCTGTGGTTAATAACCGCAGCAATTGACGTTACTCGCAGAAGAAGCACCGGCTAACTCCGTGCCAGCAGCCGCGGTAATACGGAGGGTGCAAGCGTTAATCGGAATTACTGGGCGTAAAGCGCACGCAGGCGGTCTGTCAAGTCGGATGTGAAATCCCCGGGCTCAACCTGGGAACT
+
GGGGG8FFGGGGGGGGGGGGGGGGGGGGGGGGGGGGGGGGGGGGGGGGGGGGGGGGGGGGGGGGGGGGGGGGGGGGGGGGGGGGGGGGGGGGGGGGGGGGGGGGGGGGGGGGGGGGGGGGGGGGGGGGGGGGGGGGGGGGGGGGGGFGGGGGGGGGGGGGGGGGGGGGGGGGGGGGGGGGGGGGGGGGGGGGGGGGGGGGGGGGEGGGGGGGEGGGGGGGGGGGGGGGGGGGEGGGFGFGEDE@GGGDEGGGGGCFFFFFGFGG:DGFFFFFF@:F;FGFFFGFFFF?BFFBF)
@M04650:207:000000000-C238N:1:1101:22357:9762 1:N:0:19
ACTCCTACGGGAGGCAGCAGTGGGGAATATTGCACAATGGGCGCAAGCCTGATGCAGCCATGCCGCGTGTATGAAGAAGGCCTTCGGGTTGTAAAGTACTTTCAGCGAGGAGGAAGGTGCTGTGGTTAATAACCGCAGCAATTGACGTTACTCGCAGAAGAAGCACCGGCTAACTCCGTGCCAGCAGCCGCGGTAATACGGAGGGTGCAAGCGTTAATCGGAATTACTGGGCGTAAAGCGCACGCAGGCGGTCTGTCAAGTCGGATGTGAAATCCCCGGGCTCAACCTGGGAAC
+
GGGGGGGGGGGGGGGGGGGGGGGGGGGGGGGGGGGGGGGGGGGGGGGGGGGGGGGGGGGGGGGGGGGGGGGGGGGGGGGGGGGGGGGGGGGGGGGGGGGGGGGGGGGEGGGGGGGGGGGGGGGFGGGGGGGGGGGGGGGGGGGGGGGGGGGGGGGGGFGGGGGGGGGGGGGGGGGGGGGGGGGGGGGGGGGGGGGGGGGCGGGGGGGGGGGGGGGEGGGGGGGGGGGGGGGGFGGGFGFGFGFFGGG3>DGGGGGFFFFFGFGGFDG?FFFBFFFFFFDDFFGFF47(355?B4
@M04650:207:000000000-C238N:1:1101:20114:9814 1:N:0:19
ACTCCTACGGGAGGCAGCAGTGGGGAATATTGCACAATGGGCGCAAGCCTGATGCAGCCATGCCGCGTGTATGAAGAAGGCCTTCGGGTTGTAAAGTACTTTCAGCGAGGAGGAAGGTGCTGTGGTTAATAACCGCAGCAATTGACGTTACTCGCAGAAGAAGCACCGGCTAACTCCGTGCCAGCAGCCGCGGTAATACGGAGGGTGCAAGCGTTAATCGGAATTACTTGGCGTAAAGCGCACGCAGGCGGTCTGTCAAGTCGGATGTGAAATCCCCGGGCTCAACCTGTGAAC
+
GGGGGGGGGGGEEGDGGCFFGGGGGGGGGGGGGGGGGGFGGDFEGGDGGGFGFAFFFGGGGGCEFGCGGGGFFGGGGFGGGGGFGDEEFFFGGGGGGGGGGGGGGGG7C+@BFGGGGGGGGGGCE=FGEGGGFGGGGGG8<FEGGGGCG<CDE@FGGEFCCFGGF@DEGGFC:BB>DEGFGGGCFGGGG55:BBEEF9<CC>ECGE>*?EFGGEEGCGFGGDEC++2C+0<65:CA<>BGE3).7>DDEGD7CC*==FF?+77)5DDB**/7@6?6<;DFF(**98@01/9)6)
@M04650:207:000000000-C238N:1:1101:14957:9815 1:N:0:19
ACTCCTACGGGAGGCAGCAGTGGGGAATATTGCACAATGGAGGAAACTCTGATGCAGCAACGCCGCGTGAGCGATGAAGGTCTTCGGATCGTAAAGCTCTGTCTTTAGGGATGATAATGACAGTACCTAAGGAGGAAGCCACGGCTAACTACGTGCCAGCAGCCGCGGTAATACGTAGGTGGCGAGCGTTATCCGGATTTATTGGGCGTAAAGGGAGCGTAGGCGGATACTTAAGTGGGATGTGAAATACTTGGGCTCAACCTGGGAACTGCATCCGAAACTGGCAGGCTAG
+
GGGGGGGGGGGGGGGGGGGGGGGGGGGGGGGGGGGGGGGGGGGGGGGGGGGGGGGGGGGGGGGGGGGGGGGGGGGGGGGGGGGGGGGGGGGGGGGGGGGGGGGGGGGGGGGGGGGGGGGGGGGGGGGGGGGGGGGGGGGGGGGGGGGGGGGGGGGGGGGGGGGGGGGGGGGGGGGGGGGGGGGGGGGGGGGGGGGDGGCFGGGCFGGGEGGGGGGGGGGGGGGGGGGGGGGGFGGGGGFC@GFFGGGGFGGGGGFFFFFFGFGGFDF?FFFFFFFF?FGFFFGFFFFB9@??
@M04650:207:000000000-C238N:1:1101:6833:9833 1:N:0:19
ACTCCTACGGGAGGCAGCAGTGGGGAATATTGCACAATGGAGGAAACTCTGATGCAGCAACGCCGCGTGAGCGATGAAGATCTTCGGATCGTAAAGCTCTGTCTTTAGGGATGATAATGACAGTACCTAAGGAGGAAGCCACGGCTAACTACGTGCCAGCAGCCGCGGTAATACGTAGGTGGCGAGCGTTATCCGGATTTATTGGGCGTAAAGGGAGCGTAGGCGGATACTTAAGTGGGATGTGAAATACTTGGGCTCAACCCGAGTACTTCATTCCAAACTGAGTATCTAG
+
GGGGGGGGGGGGGGGGGGGGGGGGGDFGCGGGGGGFGGGGGGGGGGGGGGGGGGGGGGGGGGGGGGGGGGGGGGGGGGGGGGGGGEGGGGGGGGGGGGGGGGGGGGGGGGGGGGGGGGGGGGGGGGGGGGGGGGGGGFGGGGGGGGGGGGGGGGGGGGGGGGGGGGGGGGGGGGGGGGGGGCGDGGGGGGGGGGGGGGGGGGF9@FGGGGDGGGG=EGGDGGGGGGGGGGGGFFD:FG@FFGFFGGGF4CFF*>5>>>FFGFGGEGG?FF*@@FFBBAGBFFFBFFFBB66A
@M04650:207:000000000-C238N:1:1101:27940:9837 1:N:0:19
ACTCCTACGGGAGGCAGCAGTGGGGAATATTGCACAATGGAGGAAACTCTGATGCAGCAACGCCGCGTGAGCGATGAAGGTCTTCGGATCGTAAAGCTCTGTCTTTAGGGATGATAATGACAGTACCTAAGGAGGAAGCCACGGCTAACTACGTGCCAGCAGCCGCGGTAATACGTAGGTGGCGAGCGTTATCCGGATTTATTGGGCGTAAAGGGAGCGTAGGCGGATACTTAAGTGGGATGTGAAATACTTGGGCTCAACCCGAGTACTGCATTCCAAACTGAGTATCTAG
+
GGGGGGGGGGGGGGGGGGGGGGGGGGGGGGGGGGGGGGGGGGGGGGGGGGGGGGGGGGGGGGGGGGGGGGGGGGGGGGGGGGGGGGGGGGGGGGGGGGGGGGGGGGGGGGGGGGGGGGGGGGGGGGGGGGGGGFFGGGGGGGGGGGGGGGGGGGGGGGGGGGGGGGGGGGGGGGGGGGGGGGGGGGGGGGGFGGGGDGGGGGGGGGGGGGGGGGGGGDGGGGGGGGGGGGGGFGGGGGFGFGFFGGGGFGGGGGGFFFFFGFGGDGGFFFFFFFFFFFFFFFGFFFFFBFFF
@M04650:207:000000000-C238N:1:1101:26528:9852 1:N:0:19
ACTCCTACGGGAGGCAGCAGTGGGGAATATTGCACAATGGAGGAAACTCTGATGCAGCAACGCCGCGTGAGCGATGAAGGTCTTCGGATCGTAAAGCTCTGTCTTTAGGGATGATAATGACAGTACCTAAGGAGGAAGCCACGGCTAACTACGTGCCAGCAGCCGCGGTAATACGTAGGTGGCGAGCGTTATCCGGATTTATTGGGCGTAAAGGGAGCGTAGGCGGATACTTAAGTGGGATGTGAAATACTTGGGCTCAACCCGAGTACTGCATTCCAAACTGAGTATCTAG
+
GGGGGGGGGGGGGGGGGGGGGGGGGGGGGGGGGGGGGGGGGGGGGGGGGGGGGGGGGGGGGGGGGGGGGGGGGGGGGGGGGGGGGGGGGGGGGGGGGGGGGGGGGGGGGGGGGGGGGGGGGGGGGGGGGGGGGGGGGGGGGGGGGGGGGGGGGGGGGGGGGGGGGGGGGGGGGGGGGGGGGGGGGGGGGGGGGGGGCGGGGGGGGGGGGGGGGGGGGGGGGGGGGGGGGGGGFCFGGGFDFCFFGGFGFGGGGGGFFFFFGFGGFGGFFFFFFFFFFFGFFFGFFF4441@2
@M04650:207:000000000-C238N:1:1101:8641:9897 1:N:0:19
ACTCCGAAGGGAGGCAGCAGTGGGGAATATTGCACAATGGAGGAAACTCTGATGCAGCAACGCCGCGTGAGCGATGAAGGTCTTCGGATCGTAAAGCTCTGTCTTTAGGGATGATAATGACAGTACCTAAGGAGGAAGCCACGGCTAACTACGTGCCAGCAGCCGCGGTAATACGTAGGTGGCGAGCGTTATCCGGATTTATTGGGCGTAAAGGGAGCGTAGGCGGATACTTAAGTGGGATGTGAAATACTTGGGCTAAACCCGAGTACTGCATGCCAAACTGAGAATCTAG
+
<,,,;B6,6@;@@E6;@8<F<CFGGGGFFFGGGFEEFFGGGGGGGGGGGGGGGGGGGGGGFGEGGCGGGGGGGGGGGGGGGFGGGGGGGCFFDGGGGFFGGGGGGGGGGGGGGGGFGFGGGGGGG<FFFGGGGGGGGGGGDFEGCFEFDFEFGGGGGFGGGGGGGDGGGGGGGCDEGGGGGGGGGGDEGGGGGFGGGEGFGGGGGGGGGGEFGG8=CDCGGGGGGGCGECCGF9C?>DFC@GFFDF:FBC>FGGGFF46@6<5C737:@F767B*0).6?:>FF6*134/*)
@M04650:207:000000000-C238N:1:1101:29011:9911 1:N:0:19
ACTCCTACGGGAGGCAGCAGTGGGGAATATTGCACAATGGAGGAAACTCTGATGCAGCAACGCCGCGTGAGCGATGAAGGTCTTCGGATCGTAAAGCTCTGTCTTTAGGGATGATAATGACAGTACCTAAGGAGGAAGCCACGGCTAACTACGTGCCAGCAGCCGCGGTAATACGTAGGTGGCGAGCGTTATCCGGATTTATTGGGCGTAAAGGGAGCGTAGGCGGATACTTAAGTGGGATGTGAAATACTTGGGCTCAACCCGAGTACTGCATTCCAAACTGAGTATCTAGTG
+
GGGGGGFGGGGGGGGGGGGGGGGGGGGGGGG<FEGGGGG@FFGGGGGGGGGGGGGGGGGGGGGGGGGGGGGGGGGGGGGFECFGGGGGGGGGGGGGGGGGGGFGGGGG,FFGFFE<EEEECC,EFGGGGF=FCGDFGG8FFFDGFE7=<@CFGGCCFFGGGGCCEGC>FE7EGFEFF8@BFDFE@?*=8=CCFFGGGEG9<C;CFDFECGCE?FC*:3CC;D5?=CEE569C4ACCCFF*9D?4:*::9:CC:*55F5?46)19)7C1BF4@FF4BA>7*<2DFF64<9F?A).
@M04650:207:000000000-C238N:1:1101:25368:9918 1:N:0:19
ACTCCTACGGGAGGCAGCAGTGGGGAATATTGCACAATGGAGGAAACCCTGATGCAGCAACGCCGCGTGAGCGATGAAGGTCTTCGGATCGTAAAGCTCTGTCTTTAGGGATGATAATGACAGTACCTAAGGAGGAAGCCACGGCTAGCTCCGTGCCAGCAGCCGCGGTAATACGTAGGTGTCGAGCGTTATCCGGATTTATTGGGAGTAACGGGAGCGTAGGCGGATATGTAAGTCGGGTGTGAAATACTTTGGCTCAACCCGAGTCCTGCACTGCAAACTGAGTATCTAG
+
FFGGGGGGGGGGGGGGGGGGGGGGGGGGGGGGGCGGGGGG,6BFGG@,BFGG9FGGGG8FGGGGGGGGGGG@FGGGGFGG<FGGGGGBF:FGGGGFGGGG,FG<@9,CEFG,FG95,5,BFF9?@FEF,??FF=+>AB,3>==>=>>,@<,@FFFF>F7+,,8:>CE7**>,,>:,,>>F9,,4BEGE8CECFC7:**3<3B;+2B**=+:+/=:E5)1/*9?6***2*2+3*+:?*7))018@*:*:*:*0*:6?))***)9>D574**7?))9)550*7<**09*66*1<
@M04650:207:000000000-C238N:1:1101:7028:9922 1:N:0:19
ACTCCTACGGGAGGCAGCAGTGGGGAATATTGCACAATGGAGGAAACTCTGATGCAGCAACGCCGCGTGAGCGATGAAGGTCTTCGGATCGTAAAGCTCTGTCTTTAGGGATGATAATGACAGTACCTAAGGAGGAAGCCACGGCTAACTACGTGCCAGCAGCCGCGGTAATACGTAGGTGGCGAGCGTTATCCGGATTTATTGGGCGTAAAGGGAGCGTAGGCGGATACTTAAGTGGGATGTGAAATACTTGGGCTCAACCCGAGTACTGCATTCCAAACTGAGTATCTAG
+
GGGGGGGGGGGFGGGGGGGGGGGGGGGGGGGGGGGGGGGGGGGGGGGGGGGGGGGGGGGGGGGGGGGGGGGFGGGEGGDFGGGGGGGGGGCGGFFGGGGGFGGGGGGGGGGGGGGGGGGGGGGGGGGGGGGGGGEEGGGGGGGGGGDFGGGGCGEFGGFGFGGGGGGGGGGFFFGF9DGFGCFC88CECEGGGGDGCEGGGGGG?8CGGG5EGGG*CDDC=D*AGC5EGGGGF7DFFCF4?CFFFGD>6>FG7C5FF>F4C>DD3CF?F?*96?@FBFF?FA7=F=FF47*6
@M04650:207:000000000-C238N:1:1101:16040:9943 1:N:0:19
ACTCCTACGGGAGGCAGCAGTGGGGAATATTGCACAATGGGCGCAAGCCTGATGCAGCCATGCCGCGTGTATGAAGAAGGCCTTCGGGTTGTAAAGTACTTTCAGCGAGGAGGAAGGTGTTGTGGTTAATAACCGCAGCAATTGACGTTACTCGCAGAAGAAGCACCGGCTAACTCCGTGCCAGCAGCCGCGGTAATACGGAGGGTGCAAGCGTTAATCGGAATTACTGGGCGTAAAGGGCGCGTAGGTGGTGATTTAAGTCAGATGTGAAAGCCCCGGGCTCAACCTGGGAAT
+
GGGGGGGGGGGGGGGGGGGGGGGGGGGGGGGGGGGGGGGGGGGGGGGGGGGGGGGGGGGGGGGGGGGGGGGGGGGGGGGGGGGGGGGGGGGGGGGGGGGGGGGGGGGGGGGGGGGGGGGGGGGGGGGGGGGGFGGGGGGGFGGGGGGGGGGGGGGGGGGGGGGGGGGGGGGGGGGGFGGGGGGGGGGGGGGGGGGGGGGGGGGGGGGGGGGFEEGDFGGGGG5FFGGGFGGGFGDGGGFGBGFFG3DDFGGDGFCFFF=?<?7CFGGA=FFFFFFF:9GFF0FF4FF??>:?:,
@M04650:207:000000000-C238N:1:1101:17371:9952 1:N:0:19
ACTCCTACGGGAGGCAGCAGTGGGGAATATTGCACAATGGAGGAAACTCTGATGCAGCAACGCCGCGTGAGCGATGAAGGTCTTCGGATCGTAAAGCTCTGTCTTTAGGGATGATAATGACAGTACCTAAGGAGGAAGCCACGGCTAACTACGTGCCAGCAGCCGCGGTAATACGTAGGTGGCGAGCGTTATACGGATTTATTGGGCGTAAAGGGAGCGTAGGCGGATACTTAAGTGGGATGTGAAATACTTGGGCTCAACCCGAGTACTGCATTCCAAACTGAGTATCTAG
+
GGGGGGGGGGGGGGGGGGGGGGGGGGGGGGGGGFGGGGGGGGGGGGFFGGGGGGGGGGGGGGGEGGGGGGGGGGGGGGGGGGGGGGGGGGGGGGGGGGGGGGGGGGGGGGDCFGGGGGGEFGGGGGGDFFDFGGGGGGGGGGGGGGGGGGGGGG,BFGGGGGGGGGGGGGGGGGGGGGGFGFGGGGGG8CGGFGGGGCGGGGGGGGGGCEEGFGGDE359CDGGGG5CCF+?BFGFGFFFFGFFGGGGFFGGGGG>>076?FG)05CB?4==?FFFF4F7)<FF?87:>*74
@M04650:207:000000000-C238N:1:1101:7643:9958 1:N:0:19
ACTCCTACGGGAGGCAGCAGTGGGGAATATTGCACAATGGAGGAAACTCTGATGCAGCAACGCCGCGTGAGCGATGAAGGTCTTCGGATCGTAAAGCTCTGTCTTTAGGGATGATAATGACAGTACCTAAGGAGGAAGCCACGGCTAACTACGTGCCAGCAGCCGCGGTAATACGTAGGTGGCGAGCGTTATCCGGATTTATTGGGCGTAAAGGGAGCGTAGGCGGATACTTAAGTGGGATGTGAAATACTTGGGCTCAACCCGAGTACTGCATTCCAAACTGAGTATCTAG
+
GGGGGGGGGGGGGGGGGGGGGGGGGGGGGGGGGGGGGGGGGGGGGGFGGGGGGGGGGGGGGGGGGGGGGGGGGGGGGGGGGGGGGGGGGGGGGGGGGGGGGGGGGGGGDGFGGCFGGGGGGGFGGFGGGGCFGGGGGFGGGGGDFGGGGGGFEGCGFGCCGGGFGEGGGGEGGFGGGC@ECGFGEEGGGGGGGGGGECEFGGGFFGGGGGGGGGGGDCGGGGEGGG5CEGGGF9CGGC5*0>FFFG7*6FGGGG4:>FF?GFCDFGGFFFFF7FFFFFFF3<7=FFB>:4=B
@M04650:207:000000000-C238N:1:1101:26472:9979 1:N:0:19
ACTCCTACGGGAGGCAGCAGTGGGGAATATTGCACAATGGGCGCAAGCCTGATGCAGCCATGCCGCGTGTATGAAGAAGGCCTTCGGGTTGTAAAGTACTTTCAGCGAGGAGGAAGGTGCTGTGGTTAATAACCGCAGCAATTGACGTTACTCGCAGAAGAAGCACCGGCTAACTCCGTGCCAGCAGCCGCGGTAATACGGAGGGTGCAAGCGTTAATCGGAATTACTGGGCGTAAAGCGCACGCAGGCGGTCTGTCAAGTCGGATGTGAAATCCCCGGGCTCAACCTGGGAAC
+
GGGGGGGGGGGGGGGGGGGGGGGGGGGGGGGGGFGGGGGGGGGGGGGGGGGGGGGGGGGGGGGGGGGGGGGGGGGGGGGGGGGGGGGGGGGGGGGGGGGGGGGGGGGGGGGGGGGGGGGGGGGGGGGGGGGGGGGGGGGGGGGGGGGGGGGGGGGGGGGGGGGGGGGGGGGGGGGGGGGGGGGGGGGGGGGGGGGGGGGGGGGGGGGGGGGGGGGGGGGGGGGGGGGGGGGGFGGGGFFGFGFFGGGGEGGGDDGFFFFFGFGGFGGBFFFFFF<FFFGFFFGFFFFB:FF::4
@M04650:207:000000000-C238N:1:1101:25327:9985 1:N:0:19
ACTCCTACGGGAGGCAGCAGTGGGGAATATTGCACAATGGAGGAAACTCTGATGCAGCAACGCCGCGTGAGCGATGAAGGTCTTCGGATCGTAAAGCTCTGTCTTTAGGGATGATAATGACAGTACCTAAGGAGGAAGCCACGGCTAACTACGTGCCAGCAGCCGCGGTAATACGTAGGTGGCGAGCGTTATCCGGATTTATTGGGCGTAAAGGGAGCGTAGGCGGATACTTAAGTGGGATGTGAAATACTTGGGCTCAACCCGAGTACTGCATTCCAAACTGAGTATCTAG
+
FGGGGGGGGGEGGGGGGEGGGGGGGGCF9FFCCCFFGFGEF@FCEG<CFGFGFFGGGDFDFEEFGGGGGGDFEDFEFGAECEFGGDGFFGGG<FFFFGGG9AFCFFFFGGG@CFCFE<F,AF=FEGFFFGG8FF7FC<,A<<=7@CF,<FFGCDGCFD:FC:,3+>>35><EG;B,DF7F@CCECE>E8*;E998C5BC?9C++5;5E*:/=F7EDGDGDEDE6E=::*2@FFFGFFDF*75<?>*:*=:7**9C>:>=4653<)9>1996@*9B4<>FFFFGF?=*).7*)
@M04650:207:000000000-C238N:1:1101:24544:10015 1:N:0:19
ACTCCTACGGGAGGCAGCAGTGGGGAATATTGCACAATGGAGGAAACTCTGATGCAGCAACGCCGCGTGAGCGATGAAGGTCTTCGGATCGTAAAGCTCTGTCTTTAGGGATGATAATGACAGTACCTAAGGAGGAAGCCACGGCTAACTACGTGCCAGCAGCCGCGGTAATACGTAGGTGGCGAGCGTTATCCGGATTTATTGGGCGTAAAGGGAGCGTAGGCGGATACTTAAGTGGGATGTGAAATACTTGGGCTCAACCCGAGTACTGCATTCCAAACTGAGTATCTAG
+
GGGGGGGGGGGGGGGGGGGGGGGGGGGGGGGGGGGGGGGGGGGGGGGGGGGGGGGGGGGGGGGGGGGGGGGGGGGGGGGGGGGGGGGGGGGGGGGGGGGGGGGGGGGGGGGGFGGGGGGGGGGGGGGGDFGGGGGGGGGGGGGGGGGGGGGGGGEGGGGGGGGGGGGGGGGGGGGGFEEGGGGEGGGGGGGGGGGGGGGGGGGGGGGG:EGGGFGFGGGGGGCGGGEGDDFGFGGGGGFGFGFFGGGGFGGG>FC@FFFFGFGGFGG?FFF4=F=FBFG?FFFFF4=<<4FA
@M04650:207:000000000-C238N:1:1101:15160:10070 1:N:0:19
ACTCCTACGGGAGGCAGCAGTGGGGAATATTGCACAATGGAGGAAACTCTGATGCAGCAACGCCGCGTGAGCGATGAAGGTCTTCGGATCGTAAAGCTCTGTCTTTAGGGATGATAATGACAGTACCTAAGGAGGAAGCCACGGCTAACTACGTGCCAGCAGCCGCGGTAATACGTAGGTGGCGAGCGTTATCCGGATTTATTGGGCGTAAAGGGAGCGTAGGCGGATACTTAAGTGGGATGTGAAATACTGGGGCTCAACCCGAGTACTGCATTCCAACCTGAGTATCTAG
+
GGGGGGGGGGGGGGGGGGGGGGGGGGGGGGGGGGGGGGGGGGGGGGGGFGGGFGGGGGGGGGGGGGGGGGGGGGGGGFGFFGGGGGGGGGGGGGGGGGGGGGGGFGGGFGGEGGGGFGGGGGG<FGGGGGFC=FEGGF@EFGGEGCFGGGGGGGGGGGGGGCFC>FGCFGGFGGGFCFDGGEGGEGGGCEGFFG8B**39BCFEFF8EBEGGGCCFEGC95CCCGGGGDGFGF?CFGGFCF36@>FFFFCD**9CD35@9C>*9>CFFFF*7*1==A4:).47<@FBA<*8)
@M04650:207:000000000-C238N:1:1101:12299:10086 1:N:0:19
ACTCCTACGGGAGGCAGCAGTGGGGAATATTGCACAATGGAGGAAACTCTGATGCAGCAACGCCGCGTGAGCGATGAAGGTCTTCGGATCGTAAAGCTCTGTCTTTAGGGATGATAATGACAGTACCTAAGGAGGAAGCCACGGCTAACTACGTGCCAGCAGCCGCGGTAATACGTAGGTGGCGAGCGTTATCCGGATTTATTGGGCGTAAAGGGAGCGTAGGCGGATACTTAAGTGGGATGTGAAATACTTGGGCTCAACCCGAGTACTGCATTCCAAACTGAGTATCTAG
+
GGGGGGGGGGGGGGGGGGGGGGGGGGGGGGGGGGGGGGGGGGGGGGGGGGGGGGGGGGGGGGGGGGGGGGGGGGGGGGGGGGGGGGGGGGGGGGGGGGGGGGGGGGGGGGGGGGGGGGGGGGGGGGGGGGGGGGFGGGGGGGGGGGGGGGGGGGGGGGGGGGGGGGGGGGDFCFGGGGGGGGGGGGGGGGGCGGGGGGEFGGGGGGGGBEGGGGGGGGGGEGEFGGGGGGGGFGFFFGFFFGFFGFC>=FGGGGG4<FFFEFGGFGG?FFFFFFFFBFGFFFGFFFFBA6F<
@M04650:207:000000000-C238N:1:1101:25849:10088 1:N:0:19
ACTCCTACGGGAGGCAGCAGTGGGGAATATTGCACAATGGAGGAAACTCTGATGCAGCAACGCCGCGTGAGCGATGAAGGTCTTCGGATCGTAAAGCTCTGTCTTTAGGGATGATAATGACAGTACCTAAGGAGGAAGCCACGGCTAACTACGTGCCAGCAGCCGCGGTAATACGTAGGTGGCGAGCGTTATCCGGATTTATTGGGCATAAAGGGAGCGTAGGCGGATACTTAAGTGGGATGTGAAATACTTGGGCTCAACCCGAGTACTGCATTCCAAACTGAGTATCTAG
+
GGGGGGGGGGGGGGGGGGGGGGGGGGGGGGGGGGGGGGGGGGGGGGGGGGGGGGGGGGGGGGGGGGGGGGGGGGGGGGGGGGGGGGGGGGGGGGGGGGGGGGGGGGGGGGGGGGGGGGGGGGGGGGGGGGGGGGGGGFGGGGGGGGGGGGGGGGGGGGGGGGGGGGGGGGGGGGGGGGGGGGGGGGGGEGGGGGGGGGGCFFGGGGGGGGGGGGGGEDDGGGGGGGGGGGFGFGGGGGFGFGFFGGGGFGGGGFGFFFFFGFGGFGFBFFFFFFFFBFGFFFGFFFF4<9FF
@M04650:207:000000000-C238N:1:1101:6056:10089 1:N:0:19
ACTCCTACGGGAGGCAGCAGTGGGGAATATTGCACAATGGAGGAAACTCTGATGCAGCAACGCCGCGTGAGCGATGAAGGTCTTCGGATGGTAAAGCTCTGTCTTTAGGGATGATAATGACAGTACCTAAGGAGGAAGCCACGGCTAACTACGTGCCAGCAGCCGCGGTAATACGTAGGTGGCGAGCGTTATCCGGATTTATTGGGCGTAAAGGGAGCGTAGGCGGATACTTAAGTGGGATGTGAAATACTTGGGCTCAACCCGAGTACTGCATTCCAAACTGAGTATCTAG
+
FGGGGGGGGGGGGGGGGGGGGGGGGGGGGGGGGGGGGGGGGGGGGGGAFFGGGGGGGGGGGGGGGGGGGGGGGGFGGGGGEGGGGGGGGGGGGGGGGGGGGGGGGFGGGGGGGGDFAFGGGGGFGGG9?FEFGGEGGGGCFGGGGGGGGGGGGGGGGGGGGGGFGGGGCGC9;FFGGGGGFGGGEGGGGGDGGGGGGGGFGCFGGGGG:CEGGGGGGGDDGGEGGG=*:<+<BGGG:F@5@DFFGFCD*::>CF40))9?EFGDFG3<F4=6?F86:>GFFDGFF7BA4666
@M04650:207:000000000-C238N:1:1101:17597:10112 1:N:0:19
ACTCCTACGGGAGGCAGCAGTGGGGAATATTGCACAATGGAGGAAACTCTGATGCAGCAACGCCGCGTGAGCGATGAAGATCTTCGGATCGTAAAGCTCTGTCTTTAGGGATGATAATGACAGTACCTAAGGAGGAAGCCACGGCTAACTACGTGCCAGCAGCCGCGGTAATACGTAGGTGGCGAGCGTTATCCGGATTTATTGGGCGTAAAGGGAGCGTAGGCGGATATTTAAGTGGGATGTGAAATACTTGGGCTCAACCCGAGTACTGCATTCCAAACTGAGTATCTAG
+
GGGGGGGGGGGGGGGGGGGGGGGGGGGGGGGGGGGGGGGGGGGGGGGGGGGGGGGGGGGGGGGGGGGGGGGGGGGGGGGGGGGGGGGGGGGGGGGGGGGGGGGGGGGGGGGGGGGGGGGGGGGGGGGGGGGGGGGGGGGGGGGGGGGGGGGGGGGGGGGGGGGGGGGGGGGFFGGGGGGGGGGGGGGGGGGGGGGGGGCFGGFGGGGGGGGGGGGGGGGGEGGGGGGGD7FGFGGGGGFGFGFFG>FFFGGGGGGFFFFFGFGGFGGFFFFFFFFFFFGFFFGFFFFA20=9
@M04650:207:000000000-C238N:1:1101:15345:10140 1:N:0:19
ACTCCTACGGGAGGCAGCAGTGGGGAATATTGCACAATGGAGGAAACTCTGATGCAGCAACGCCGCGTGAGCGATGAAGGTCTTCGGATCGTAAAGCTCTGTCTTTAGGGATGATAATGACAGTACCTAAGGAGGAAGCCACGGCTAACTACGTGCCAGCAGCCGCGGTAATACGTAGGTGGCGAGCGTTATCCGGATTTATTGGGCATAAAGGGAGCGTAGGCGGATACTTAAGTGGGATGTGAAATACTTGGGCTCAACCCGAGTACTGCATTCCAAACTGAGTATCTAG
+
GGGGGGGGGGGGGGGGGGGGGGGGGGGGGGGGGGGGGGGGGGGGGGGGGGGGGGGGGGGGGGGGGGGGGGGGGGGGGGGGGGGGGGGGGGGGGGGGGGGGGGGGGGGGGGGGGGGGGGGGGGGGGGGGGGGGGGGGGGGGGGGGGGGGGGGGGGGGGGGGGGGGGGGGGGGGGGGGGGGGGGGGGGGGGGGGGGGGGGGGGGGGGGGGGGFGGGGGDGGGGGGGGGGGEGGGFGGDCGFF?GFFDGGGFGGGGGGFFF??EFGGFGGFFFFFFFFFBFGFFFFBFFFAFFFF
@M04650:207:000000000-C238N:1:1101:4853:10143 1:N:0:19
ACTCCTACGGGAGGCAGCAGTGGGGAATATTGCACAATGGAGGAAACTCTGATGCAGCAACGCCGCGTGAGCGATGAAGGTCTTCGGATCGTAAAGCTCTGTCTTTAGGGATGATAATGACAGTACCTAAGGAGGAAGCCACGGCTAACTACGTGCCAGCAGCCGCGGTAATACGTAGGTGGCAAGCGTTGTCCGGAATTATTGGGCGTAAAGCGCGCGCAGGCGGCCTTTTAAGTCTGATGTGAAAGCCCACGGCTTAACCGTGGAAGGTCATTGGAAACTGGAAGGCTTG
+
FFEGGGGGEGGGGGGGGGGGFGGGGGGGGGGFGGGGGGGGGFGGGGGGGGGGGGGGGGGGGCFGGG7FGGGGGGFGGGGG<FGFGFGGG7FGGGGGGCFGGGGGG9F<FFGGGGGFFGCFGGGGGGGGGGGGGGDGGFGGGGGGGGGGGGGGDFFFGGGGGGGGGGGGGGGGGGGGGGGEFGGGGGGC*=:EFGGG5*C?9CF9C>FEGG=F9C5EEDC):DEGEEGG57EEFEG<FFFFFGFFFF:FFCCFGGGFFB??EFG5;C3<?36=6@F???FFF2:?)9F??@FF
@M04650:207:000000000-C238N:1:1101:19979:10201 1:N:0:19
ACTCCTACGGGAGGCAGCAGTGGGGAATATTGCACAATGGGCGCAAGCCTGATGCAGCCATGCCGCGTGTATGAAGAAGGCCTTCGGGTTGTAAAGTACTTTCAGCGAGGAGGAAGGTGTTGTGGTTAATAACCGCAGCAATTGACGTTACTCGCAGAAGAAGCACCGGCTAACTCCGTGCCAGCAGCCGCGGTAATACGGAGGGTGCAAGCGTTAATCGGAATTACTGGGCGTAAAGCGCACGCAGGCGGTCTGTCAAGTCGGATGTGAAATCCCCGGGCTCAACCTGGGAAC
+
GGGGGGGGGGGGGGGGGGGGGGGGGGGGGGGGGGGGGGGGGGGGGGGGGGGGGGGGGGGGGGGGFEFCEGGGGGGGGGGGGGGGGGGGGGGGGGGGGGGGGGGGGGGDGGFEGGGGGGGGGGGGGGGGGGFGGGGGGGGGGGGGGGGGGGGGGGGGGGGFGGGGGGGGGGDGGGGGGGGGGGGGGGGGGGGGGGEGGGGGGEE@EGGGFGGFGGGGGGGGGGGGGGGGGGGGEGGEFC4CDGFBC5D38>7D<DGFFFFFGFGGFGGFFFFFFFF@BFGE:><??F:?BFFFF:
@M04650:207:000000000-C238N:1:1101:23517:10225 1:N:0:19
ACTCCTACGGGAGGCAGCAGTGGGGAATATTGCACAACGGAGGAAACTCTGATGCAGCAACGCCGCGTGAGCGATGAAGGTCTTCGGATCGTAAAGCTCTGTCTTTAGGGATGATAATGACAGTACCTAAGGAGGAAGCCACGGCTAACTACGTGCCAGCAGCCGCGGTAATACGTAGGTGGCGAGCGTTATCCGGATTTATTGGGCGTAAAGGGAGCGTAGGCGGATACTTAAGTGGGATGTGAAATACTTGGGCTCAACCCGAGTACTGCATTCCAAACTGAGTATCTAG
+
GGGGGGGGGGGGGGGGGGGGGGGGGGGGGGGGGGGGGGGGGGGGGGGGGGGGGFGGGGGGGGGGGGGGGGGGFGGGGGGGGGGGEFGGCFGGG@GGGGGGGGGGGGGGGGGGEGGGGGGGGGGGGGGGGGGGGGGGGGGGGGGDGGGGGGGGDGGGFGFGGGGGGGBFFGFFGGGGGGGGGGGGDEE8ECEFGCDGG*=2C?@FC>CCEGGFCCEGG<CDEGGGGG:CCFGFFGGFGGF5)9/8CGFGF*:CCCCF4:FFGFGGDDC1@FFFFBFFFFGFF<D4@9=2<?FB
@M04650:207:000000000-C238N:1:1101:10773:10232 1:N:0:19
ACTCCTGCGGGAGGCAGCAGTGGGGAATATTGCACAATGGGCGCAAGCCTGATGCAGCCATGCCGCGTGTATGAAGAAGGCCTTCGGGTTGTAAAGTACTTTCAGCGAGGAGGAAGGTGCTGTGGTTAATAACCGCAGCAATTGACGTTACTCGCAGAAGAAGCACCGGCTAACTCCGTGCCAGCAGCCGCGGTAATACGGAGGGTGCAAGCGTTAATCGGAATTACTGGGCGTAAAGCGCACGCAGGCGGTCTGTCAAGTCGGATGTGAAATCCCCGGGCTCAACCTGGGAAC
+
GGGGGGFGGGGGGGGGGGGGGGGGGGGGGGGGGGGGGGGGGGGGGGGGGGGGGGGGGGGGGGGGGGGGGGGGGGGGGGGGGGGGGGGGGGGGGGGGGGGGGGGGGGGEGGGGGCFGGGGGGGGGGGGGGGGGGGGGGGGGGGGGGGGGGGGGGGGGGGGGGGGGGFGGGGGGGGGGGGGGGGGGGGGGGGGGGGGGGGGGGGGGGGGGGGGGGGGGGFFGEDGFGGGGGGGGFGDEGGFGFGFFGGGGFGDDGGGFFFFFGFGGFGGFFFFFFFFFF>3BFFGFFF>>B>F??0
@M04650:207:000000000-C238N:1:1101:14190:10232 1:N:0:19
ACTCCTACGGGAGGCAGCAGTGGGGAATATTGCACAATGGGCGCAAGCCTGATGCAGCCATGCCGCGTGAGCGATGAAGGTCTTCGGATCGTAAAGCTCTGTCTTTAGGGATGATAATGACAGTACCTAAGGAGGAAGCCACGGCTAACTACGTGCCAGCAGCCGCGGTAATACGTAGGTGGCGAGCGTTATCCGGATTTATTGGGCGTAAAGGGAGCGTAGGCGGATACTTAAGTGGGATGTGAAATACTTGGGCTCAACCCGAGTCCTGCATTCCAAACTGAGTATCTAG
+
<FGGGGFFEC@F@BGGEGGGGFGGGCEGGAFEFGGGE@@FFCE:FBEGGGGGGDGGGCGGGGDF7@FCFECCEE<CACGGFFFG9CF@BFCFFGGGGG8FFGGFGGGGFGGGGFF9<FFGCFGBFGGGGDFG<FCEGGCEGGE=7FEFGGGF:D<FEGGGGGGGGGGF>EGFGGGEFC<FGFFGGGDCGD:CF?EEG*3?9C+>CCFECGG=E+88:<<CG<EFD57CGGGGF:FADF4/?D:F7CD>F>FC76C)<;??7F5D@GC?FF4?589@927?FB7=4*/)6=6A
@M04650:207:000000000-C238N:1:1101:8250:10303 1:N:0:19
ACTCCTACGGGAGGCAGCAGTGGGGAATATTGCACAATGGAGGAAACTCTGATGCAGCAACGCCGCGTGAGCGATGAAGGTCTTCGGATCGTAAAGCTCTGTCTTTAGGGATGATAATGACAGTACCTAAGGAGGAAGCCACGGCTAACTACGTGCCAGCAGCCGCGGTAATACGTAGGTGGCGAGCGTTATCCGGATTTATTGGGCGTAAAGGGAGCGTAGGCGGATACTTAAGTGGGATGTGAAATACTTGGGCTCAACCCGAGTCCTGCATTCCAAACTGAGTATCTAG
+
GGGGGGGGGGGGGGGGGGGGGGGGGGGGGGGGGGGGGGGGGGGGGGGGGGGGGGGGGGGGGGGGGGGGGGGGGGGGGGGGGGGGGGGGGGGGGGGGGGGGGGGGGGGGGGGGGGGGGGGGGGGGGGGGGGGGGGGGGGGGGGGGGGGGGGGGGGGGGGGGGGGGGGGGGGGGGGGGGGGGGGGGGGGGGGGGGGGGDE>C+C@9@FGGEDEDGGGGGGGGGGGFGGGGGGGGFFFCFF4CFGFF*:FCFGGGGGGFFFF=CFGDBC51FFFFFFFFAFGFF<*/9864<@FA
@M04650:207:000000000-C238N:1:1101:19628:10310 1:N:0:19
ACTCCTACGGGAGGCAGCAGTGGGGAATATTGCACAATGGGCGCAAGCCTGATGCAGCCATGCCGCGTGTATGAAGAAGGCCTTCGGGTTGTAAAGTACTTTCAGCGAGGAGGAAGGTGCTGTGGTTAATAACCGCAGCAATTGACGTTACTCGCAGAAGAAGCACCGGCTAACTCCGTGCCAGCAGCCGCGGTAATACGGAGGGTGCAAGCGTTAATCGGAATTACTGGGCGTAAAGCGCACGCAGGCGGTCTGTCAAGTCGGATGTGAAATCCCCGGGCTCAACCTGGGAAC
+
GGGGGGGGGGGGGGGGGGGGGGGGGGGGGGGGGGGGGGGGGGGGGGGGGGGGGGGGGGGGGGGGGGGGGGGGGGGGGGGGGGGGGGGGGGGGGGGGGGGGGGGGGGGGGGGGGGGGGGGGGGGGGGGFGGGGGGGGGGGGGGGGGGGGGGGGGGGGGGGGGGGGGGGGGGGGGGGGGGGGGGGGGGGGGGGGGGGGGGGGGGGGGGGGGGGGGGGGGGGGGGGGGGGGGGGGFGGGGGFGFGFFGGGGFGGGGGGFFFFFFFGGFGGFFFFFFFF?<9CEF>GFFFFFFFFBB0
@M04650:207:000000000-C238N:1:1101:8186:10400 1:N:0:19
ACTCCTACGGGAGGCAGCAGTGGGGAATATTGCACAATGGGGGGAACCCTGATGCAGCGACGCCGCGTGGAGGATGACGGCCTTCGGGTTGTAAACTCCTTTCAGTAGGGAAGAAGCCGGAAGGTGACGGTACTTGCAGAAGAAGCGCCGGCTAACTACGTGCCAGCAGCCGCGGTAATACGTAGGGCGCAAGCGTTGTCCGGAATTATTGGGCGTAAGGGCTCGTAGGCGGTTGGTCACGTCTGCTGTGAAAACGCGGGGCTTAACCTCGCGCCTGCAGTGGGTACGGGCTGG
+
GGGGGGGGGGGGGGGGGGGGGGGGGGGGGGGGGGGGGGGGGGGGGGGGGGGGGGGGGGGGGGGGGGGGGGGGGGGGGGGGGGGGGGGGGEGGGGGGGGGGGGGGGGGGGGGGGGGGGGGGGGGGGGGGGGFGGGGFGGGGFGGGGGGGGGGGDEGGGGGGGGCFFGGGGGGGGGGGGGGGGGGGFEGGGDGGGGGEED5CFEGEGG6CFGGGGGGEGGGGFGFGGGGGGGGG:EGGGGFGFFFFGGGGFGGGGGGFFFFFGFD<?DG>*7@B>>DEFF:FF?4FE4?FFF>;?(
@M04650:207:000000000-C238N:1:1101:20172:10418 1:N:0:19
ACTCCTACGGGAGGCAGCAGTGGGGAATATTGCACAATGGGCGCAAGCCTGATGCAGCCATGCCGCGTGTATGAAGAAGGCCTTCGGGTTGTAAAGTACTTTCAGCGAGGAGGAAGGTGCTGTGGTTAATAACCGCAGCAATTGACGTTACTTGCAGAAGAAGCACCGGCTAACTCCGTGCCAGCAGCCGCGGTAATACGGAGGGTGCAAGCGTTAATCGGAATTACTGGGCGTAAAGCGCACGCAGGCGGTCTGTCAAGTCGGATGTGAAATCCCCGGGCTCAACCTGGGAAC
+
GGGGGGGGGGGGGGGGGGGGGGGGGGGGGGGGGGGGGGGGGGGGGGGGGGGGGGGGGGGGGGGGGGGGGGGGGGGGGGGGGGGGGGGGGGGGGGGGGGGGGGGGGGGGGGGGGGGGGGGGGGGGGGGGGGGGGGGGGGGGGGGFDGGGGGGGGGGGGGGGGGGGGGGGGGGGGGGGGGGGGGGGGGGGGGGGGGGGGGGGGGGGGGGGGGGGGGGGGFFGEDGFGGGFGGGGFGGGGGFGFGFFGGGGFGGGGGGFFFFFGFGGBDGF=FFFFFFFFFGBFFGFFFFFFFFFB-
@M04650:207:000000000-C238N:1:1101:16353:10419 1:N:0:19
ACTCCTACGGGAGGCAGCAGTGGGGAATATTGCACAATGGAGGAAACTCTGATGCAGCAACGCCGCGTGAGCGATGAAGGTCTTCGGATCGTAAAGCTCTGTCTTTAGGGATGATAATGACAGTACCTAAGGAGGAAGCCACGGCTAACTACGTGCCAGCAGCCGCGGTAATACGTAGGTGGCGAGCGTTATCCGGATTTATTGGGCGTAAAGGGAGCGTAGGCGGATACTTAAGTGGGATGTGAAATACTTGGGCTCAACCCGAGTACTGCATTCCAAACTGAGTATCTAG
+
GGGGGGGGGGGGGGGGGGGGGGGGGGGGGGGGGGGGGGGGGGGGGGGGGGGGGGGGGGGGGGGGGGGGGGGGGGGGGGGGGGGGGGGGGGGGGGGGGGGGGGGGGGGGGGGGGGGGGGGGGGGGGGGGGGGGGGGGGFGGGGGGGGGGGGGGGGGGGGGGGGGGGGGGGGGGGGGGGGGGGGFGGGGGGGGGGGGGGGGGGDGGGGGGGGGGGGGGGGGGGGDGGGGGGGCEBCGFGGFFFGFFFGFGFGDCDCCFFFFFGFGGBGF7FFFFBFFFABG?>DGFFFB2<@?9
@M04650:207:000000000-C238N:1:1101:10287:10436 1:N:0:19
ACTCCTACGGGAGGCAGCAGTGGGGAATATTGCACAATGGAGGAAACTCTGATGCAGCAACGCCGCGTGAGCGATGAAGGTCTTCGGATCGTAAAGCTCTGTCTTTAGGGATGATAATGACAGTACCTAAGGAGGAAGCCACGGCTAACTACGTGCCAGCAGCCGCGGTAATACGTAGGTGGCGAGCGTTATCCGGATTTATTGGGCGTAAAGGGAGCGTAGGCGGATACTTAAGTGGGATGTGAAATACTTGGGCTCAACCCGAGTACTGCATTCCAAACTGAGTATCTAG
+
GGGGGGGGGGGGGGGGGGGGGGGGGGGGGGGGGGGGGGGGGGGGGGGGGGGGGGGGGGGGGGGGGGGGGGGGGGGGGGGGGGGGGGGGGGGGGGGGGGGGGGGGGGGGGGGGGGGGGGGGGGGGGGGGGGGGGGGGGGGGGGGGDGGGGGGGGGGGGGGGGGGGGGGEG@FDFGGGGGGGGGGGGGGGGGGGGGGGEG5FCFGGGGGEGGGGGGGFGDGGGGGGGGGGGGGDFGGEGGFC6C:FCFGCFF7>FGGF>F???5DGFGD:@FFFFFFFFBCFFFGFFBF29F?B
@M04650:207:000000000-C238N:1:1101:7492:10436 1:N:0:19
ACTCCTACGGGAGGCAGCAGTGGGGAATATTGCACAATGGGCGCAAGCCTGATGCAGCCATGCCGCGTGTATGAAGAAGGCCTTCGGGTTGTAAAGTACTTTCAGCGAGGAGGAAGGCATTAAGGTTAATAACCTTAGTGATTGACGTTACTCGCAGAAGAAGCACCGGCTAACTCCGTGCCAGCAGCCGCGGTAATACGGAGGGTGCAAGCGTTAATCGGAATTACTGGGCGTAAAGCGCACGCAGGCGGTCTGTCAAGTCGGATGTGAAATCCCCGGGCTCAACCTGGGAAC
+
GGGGGGGGGGGGGGGGGGGGGGGGGGGGGGGGGGGGGGGFGGGGGGGGGGGGGGGGGGGGGGGGGGGGGGGGGGGGGGGGGGGGGGGGGGGGGGGGGGGGGGGGGGGGGGGGGGGGGGGGGGGGGGGGGGGGGGGGGFGGGGGGGGGGGGGFGCGGGGGGGGGGGGGEGGGGGGGGGGGCGGGGGGGGGGGGGGGGGGGGDGGGEGGGGGGGGGGGGGFFGGGGDFGGGGCGBGGEGGFGFGEFGGGGFGGGGCCBFFFFGFGGFDDBFFFFFFFF?;DDF>G?FF@>?FF?B4
@M04650:207:000000000-C238N:1:1101:22156:10440 1:N:0:19
ACTCCTACGGGAGGCAGCAGTGGGGAATATTGCACAATGGAGGAAACTCTGATGCAGCAACGCCGCGTGAGCGATGAAGGTCTTAGGATCGTAAAGCTCTGTCTTTAGGGATGATAATGACAGTACCTAAGGAGGAAGCCACGGCTAACTACGTGCCAGCAGCCGCGGTAATACGTAGGTGGCGAGCGTTATCCGGATTTATTGGGCGTAAAGGGAGCGTAGGCGGATACGTAAGTGGGATGTGAAATACTTGGGCTCAACCCGAGTACTGCATTCCAAACTGAGTATCTAG
+
GFFFFGGDFGGGGEGEFGGGGFFGGGGGGGGGFGGGFG<@FFGGGGGGCEEGFGGG9CEFGGGGEEFEFG=FF7EFGAGCGGGGGFFGGGDFCDGFGFCFGGGGCFGFEFFGGFABFEGGGGGGGGGG9EFF?FDF?FGGGGGGGG:A@FGGGGFGGGGGG@FCCCEGGDEBFFDGGG@<,DCECEGGE=CFGDGGGG5?F9CCFFCEGDDG7?CCEG3DGDGFCEEGD6*26ACEFGFG4>/8>C7****:2>F)7;6/:@DDDG<<FFFF?F482>DFFA:BF**6<=9)
@M04650:207:000000000-C238N:1:1101:18877:10510 1:N:0:19
ACTCCTACGGGAGGCAGCAGTGGGGAATATTGCACAATGGAGGAAACTCTGATGCAGCAACGCCGCGTGAGCGATGAAGGTCTTCGGATCGTAAAGCTCTGTCTTTAGGGATGATAATGACAGTACCTAAGGAGGAAGCCACGGCTAACTACGTGCCAGCAGCCGCGGTAATACGTAGGTGGCGAGCGTTATCCGGATTTATTGGGCATAAAGGGAGCGTAGGCGGATACTTAAGTGGGATGTGAAATACTTGGGCTCAACCCGAGTACTGCATTCCAAACTGAGTATCTAG
+
GGGGGGGGGGGGGGGGGGGGGGGGGGGGGGGGGGGGGGGGGGGGGGGGGGGGGGGGGGGGGGGGGGGGGGGGGGGGGGGGGGGGGGGGGGGGGGGGGGGGGGGGGGGGGGGGGGGGGGGGGGGGGGGGGGGGGGGGGGGGGGEGGGGGGGGGGGFFGGFGGGGGGGGGGGGGGGGGGFDGGGGGGGGGGGGGGGDGGGGGGGGGGGGGGGGGGGGGG<5DGGGGGGDEGGGGFGGGGG47@GFFCFGGFGGGFGGFFFFFFFGGBGGFFF?FFFFFFFG?>>F4??F<ABB2
@M04650:207:000000000-C238N:1:1101:14029:10533 1:N:0:19
ACTCCTACGGGAGGCAGCAGTGGGGAATATTGCACAATGGAGGAAACTCTGATGCAGCAACGCCGCGTGAGCGATGAAGGTCTTCGGATCGTAAAGCTCTGTCTTTAGGGATGATAATGACAGTACCTAAGGAGGAAGCCACGGCTAACTACGTGCCAGCAGCCGCGGTAATACGTAGGTGGCGAGCGTTATCCGGATTTATTGGGCGTAAAGGGAGCGTAGGCGGATACTTAAGTGGGATGTGAAATACTTGGGCTCAACCCGAGTACTGCATTCCAAACTGAGTATCTAG
+
GGGGGGGGGGGGGGGGGGGGGGGGGGGGGGGGGGGGGGGGGGGGGGGGGGGGGGGGGGGGGGGGGGGGGGGGGGGGGGGGGGGGGGGGGGGGGGGGGGGGGGGGGGGGGGGGGGGGGGGGGGGGGGGGGGGGGGGGGGGGGGGGGGGGGGGGGGGGGGGGGGGGGGGGGGGGGGGGGGGGGGGGGGGGGGGGGGGGDDGGGGGGGGGGEGGGGGGGGGGGGGGGGGGGGFFGFFGFGGFGFGFFGFFFFGGGGGGFFFFFGFGGFGG<FFFFFFFFFFGFFFC?FFFFFFF2
@M04650:207:000000000-C238N:1:1101:21508:10592 1:N:0:19
ACTCCTACGGGAGGCAGCAGTGGGGAATATTGCACAATGGGCGCAAGCCTGATGCAGCCATGCCGCGTGTATGAAGAAGGCCTTCGGGTTGTAAAGTACTTTCAGCGAGGAGGAAGGTGCTGTGGTTAATAACCGCAGCAATTGACGTTACTCGCAGAAGAAGCACCGGCTAACTCCGTGCCAGCAGCCGCGGTAATACGGAGGGTGCAAGCGTTAATCGGAATTACTGGGCGTAAAGCGCACGCAGGCGGTCTGTCAAGTCGGATGTGAAATCCCCGGGCTCAACCTGGGAAC
+
GGGGGGGGGGGGGGGGGGGGGGGGGGGGGGGGGGGGGGGGGGGGGGGGGGGGGGGGGGGGGGGGGGGGGGGGGGGGGGGGGGGGGGGGGGGGGGGGGGGGGGGGGGGGGGGGGGGGGGFGGGGGGGGGGGGGGGGGGGGFDGFGGGGGGGGGGGGGFCFGGGGGGGGGGGGGGGGGGGGGGGGGGGGGGGGGGGGEFGGGGGGGEGGGGGGGGGGGGGGGGGGGGGGGGGGGFG:EFGFDBGFDDD9DEGGGDGD@FFF?FFGGFGGFFFFFFFFF<9CEF>GFFFFFFFFB?6
@M04650:207:000000000-C238N:1:1101:22593:10594 1:N:0:19
ACTCCTACGGGAGGCAGCAGTGGGGAATATTGCACAATGGAGGAAACTCTGATGCAGCAACGCCGCGTGAGCGATGAAGGTCTTCGGATCGTAAAGCTCTGTCCTCAAGGAAGATAATGACGGTACTTGAGGAGGAAGCCCCGGCTAACTACGTGCCAGCAGCCGCGGTAATACGTAGGGGGCTAGCGTTATCCGGATTTATTGGGCGTAAAGGGCGCGTAGGTGGTGATTTAAGTCAGATGTGAAAGCCCCGGGCTCAACCTGGGAATTGCATTTGATACTGAATCACTAGA
+
GGGGGGGGGGGGGGGGGGGGGGGGGGGGGGGGGGGGGGGGGGGGGGGGGGGGGGGGGGGGGGGGGGGGGGGGGGGGGGGGGGGGGGGGGGGGGGGGGGGGGGGGGGGGGGGGGGGGGGGGGGGGGGGFGGGGGGGGGGFFFGGGGGGGGGGGGGGGGGGGGGGGGDGGGGGGGGGGFDGGGGGGF:FGCEGGGGGGGGDGGGFFFGGGEGGGGGGC=<DCEGGGGGGGGDGFFGGGGGFCFGFFGGFGFGGGGGDF:FFFGFGGFGCFFFFFB?FF<BGFBBGFFFB>:BF76
@M04650:207:000000000-C238N:1:1101:12952:10607 1:N:0:19
ACTCCTACGGGAGGCAGCAGTAGGGAATCTTCCACAATGGACGAAAGTCTGATGGAGCAACGCCGCGTGAGTGATGAAGGTTTTCGGATCGTAAAACTCTGTTGCGAGGGAAGAACAAGTACGAGAGTAACTGCTCGTACCTTGACGGTACCTCGTTAGAAAGCCACGGCGAACTACGTGCCAGCAGCCGCGGTAATACGTAGGTGGCAAGCGTTGTCCGGAATTATTGGGCGTAAAGCGCGCGCAGGCGGCCTTTTAAGTCTGATGTGAAAGCCCACGGCTTAACCGTGGA
+
GGGGGGGGGGGGGGGGGGGGGGGGGGGGGGGGGGGGGGGGGGGGGGGFGGGGGGGGGGGGGGGGGGGGGGGGGGGGGGGGFFGGGGGEGGGGGGGGGGGGGGGGGGCGGGGGGGGEGGFGFFEGGGGFGGGGFGGGDGGGGAEFGGGGGGDGCFGGFFFGGGEGEFGGGG7BFDFGGGGG7C<BB:BCCE*:83=CECFF:CFEFGGFDCGGG58EEFGGGG5>6AF9FGGDDGCGGGFD>D@E))9>>GGG<5C676)=+17:7*>>FFF6FF:),3D@3;CF=*66-5<1
@M04650:207:000000000-C238N:1:1101:7474:10611 1:N:0:19
ACTCCTACGGGAGGCAGCAGTGGGGAATATTGCACAATGGAGGAAACTCTGATGCAGCAACGCCGCGTGAGCGATGAAGGTCTTCGGATCGTAAAGCTCTGTCTTTAGGGATGATAATGACAGTACCTAAGGAGGAAGCCACGGCTAACTACGTGCCAGCAGCCGCGGTAATACGTAGGTGGCGAGCGTTATCCGGATTTATTGGGCGTAAAGGGAGCGTAGGCGGATACTTAAGTGGGATGTGAAATACTTGGGCTCAACCCGAGTACTGCATTCCAAACTGAGTATCTAG
+
GGGGGGGGGGGGGGGGGGGGGGGGGGGGGGGGGGGGGGGGGGGGGGGGGGGGGGGGGGGGGGGGGGGGGGGGGGGGGGGGGGGGGGGGGGGGGGGGGGGGGGGGGGGGGGGGGGGGGGGGGGGGGGGFGGGCFFGGGGGGGGGGGGGGGGGGGGGFGGGGFGGFGGGGGGCFGGGGGGGGGGGGGEEGGGGGGGGDGCE+5;<FGGGG8EGGFFEFGGGDGGGGGGECEFGDFFC+CCF<:DFFGGGCFGGDFGGFF:FFE>DDFGFFB*=FFFFFFFGFFFGF?@F<>@FF
@M04650:207:000000000-C238N:1:1101:19055:10611 1:N:0:19
ACTCCTACGGGAGGCAGCAGTGGGGAATATTGCACAATGGAGGAAACTCTGATGCAGCAACGCCGCGTGAGCGATGAAGGTCTTCGGATCGTAAAGCTCTGTCTTTAGGGATGATAATGACAGTACCTAAGGAGGAAGCCACGGCTAACTACGTGCCAGCAGCCGCGGTAATACGTAGGTGGCGAGCGTTATCCGGATTTATTGGGCGTAAAGGGAGCGTAGGCGGATACTTAAGTGGGATGTGAAATACTTGGGCTCAACCCGAGTACTGCATTCCAAACTGAGTATCTAG
+
GGGGGGGGGGGGGGGGGGGGGGGGGGGGGGGGGGGGGGGGGGGGGGGGGGGGGGGGGGGGGGGGGGGGGGGGGGGGGGGGGGGGGGGGGGGGGGGGGGGGGGGGGGGGGGGGGGGGGGGGGGGGGGGGGGGGGGGGGGGGGGGGGGGGGGGGGGGGGGGGGGGGGGGGGGGGGGGGGGGGGGGGGGGGGGGGGFGGECGDGGFGGGGGGGGGGGCGGDGGGGGGGGGGDFGGFFFFGGFGFGFFCFGFFGGD*CGFF>FFGFDGEDC:FB=FFFFFBBGFF<:=?@FBAB@4
@M04650:207:000000000-C238N:1:1101:9504:10621 1:N:0:19
ACTCCTACGGGAGGCAGCAGTGGGGAATATTGCACAATGGAGGAAACTCTGATGCAGCAACGCCGCGTGAGCGATGAAGGTCTTCGGATCGTAAAGCTCTGTCTTTAGGGATGATAATGACAGTACCTAAGGAGGAAGCCACGGCTAACTACGTGCCAGCAGCCGCGGTAATACGTAGGTGGCGAGCGTTATCCGGATTTATTGGGCGTAAAGGGAGCGTAGGCGGATACTTAAGTGGGATGTGAAATACTTGGGCTCAACCCGAGTACTGCATTCCAAACTGAGTATCTAG
+
GGGGGGGGGGGGGGGGGGGGGGGGGGGGGGGGGGGGGGGGGGGGGGGGGGGFGGGGGGGGGGGGGGGGGGGGGGGGGGGGGGGGGGGGGGGGGGGGGGGGGGGGGGGGGGGGGFGGGGGGGGGGGGGGGGGGGGGGGGGGGGGGGGGGGGGGGGGGGGGGGGGGGGCEGGGGGGGGGGGGGGGGGGGGGGGGGGEGEGGFGGGGGGGGGDGGGGGGGDGGGDEGGGGGGFCGF?FCGGFDFGFFFGGGFGF=FDGFFFFFFFGG>DGFFFFFFFFFFFGFFFCFFFFFB6=4
@M04650:207:000000000-C238N:1:1101:19553:10634 1:N:0:19
ACTCCTACGGGAGGCAGCAGTGGGGAATATTGCACAATGGAGGAAACTCTGATGCAGCAACGCCGCGTGAGCGATGAAGGTCTTCGGATCGTAAAGCTCTGTCTTTAGGGATGATAATGACAGTACCTAAGGAGGAAGCCACGGCTAACTACGTGCCAGCAGCCGCGGTAATACGTAGGTGGCGAGCGTTATCCGGATTTATTGGGCGTAAAGGGAGCGTAGGCGGATACTTAAGTGGGATGTGAAATACTTTGGCTCAACCCGAGTACTGCATTCCAAACTGAGTATCCAG
+
GFFGGGGGEEGFEGEFCCFFFGFFEFGGGGGGGCGFGFE<FFCCGGFEEEEF@E<@EGGGGGGGCGGFEGEF>>EFDGGCFGFGFDCG@CEGGGGDFFGGGFGGDFEDFG@FGGGGDGGFGGEGGGFGFEFGFAEC<BDCDFEEFGGGGGGGGFFGGGFFFCGDEEC::BCEFG:>>D7?988*CGDE:EGG9<1885EFGGG9BFFCGGG5CFC*C77DC5*AEC*>CFCFFGD+:=5/97??700?@>FG*:4?F:?76@DGF3<??BFFFF7?DF79)4C=FF6A<*78
@M04650:207:000000000-C238N:1:1101:27831:10638 1:N:0:19
ACTCCTACGGGAGGCAGCAGTAGGGAATCTTCGGCAATGGACGAAAGTCTGACCGAGCAACGCCGCGTGAGTGAAGAAGGTTTTCGGATCGTAAAACTCTGTTGTTAGAGAAGAACAAGGGTGAGAGTAACTGTTCACCCCTTGACGGTATCTAACCAGAAAGCCACGGCTAACTACGTGCCAGCAGCCGCGGTAATACGTAGGTGGCAAGCGCTGTCCGGGTTTATTGGGCGTAAAGCGAGCGCAGGCGGTTTCTTAAGTCTGATGTGAAAGCCCCCGGCTCAACCGCGGAGG
+
GGGGGGGGGGGGGGGGGGGGGFGGGGGG9FG9F7FGGGGGFGGGGGGFGGGGGG:FGGGGGGGGGGGGGGGGGGDGGGGG<9FF9FG@@EEGEFGGGGGG,EF9945ECFGGGGGCGGF?C,C+3,>F,?F9<<FFFGCFCDGDFG:::<<=FGEFGG:7A7>EFFGE*3<BCGGCFEFCF1;D8:BB:8E@C=B8+>?E<CDE<C8E*AE*=/*3:6<52)///6:CG*AD):7**0*/5D>EGGDG@CDDC**9*9BFC4>FFCC-**07@F4)(4>)5(19@F@>(83(-9
@M04650:207:000000000-C238N:1:1101:25122:10656 1:N:0:19
ACTCCTACGGGAGGCAGCAGTGGGGAATATTGCACAATGGAGGAAACTCTGATGCAGCAACGCCGCGTGAGCGATGAAGATCTTCGGATCGTAAAGCTCTGTCTTTAGGGACGATAATGACAGTACCTAAGGAGGAAGCCACGGCTAACTACGTGCCAGCAGCCGCGGTAATACGTAGGTGGCGAGCGTTATCCGGATTTATTGGGCGTAAAGGGAGCGTAGGCGGATACTTAAGTGGGATGTGAAATACTTGGGCTCAACCCGAGTACTGCATTCCAAACTGAGTATCTAG
+
GGGGGGGGGGGGGGGGGGGGGGGGGGGGGGGGGGGGGGGGGGGGGGGGGGGGGGGGGGGGGGGGGGGGGGGGGGGGGGGGGGGGGGGGGGGGGGGGGGGGGGGGGGGGGGGGGGGGGGGGGGGGGGGGGGGGGGGGGGGGGGGGGGGGGGGGGGGGGGGGGGGGGGGGGGGGGGGGGGGGGGGGGGGGGGGGGGGGGGGGGGGFGGGDGGGGGGGGGGGGGGGGGGGGGGGGFGGGGGFGFGFFGGGGFGGGGGGFFFFFGFGGFGGFFF6BFFFFFFGFFFGFFFFFFFFF
@M04650:207:000000000-C238N:1:1101:9739:10659 1:N:0:19
ACTCCTACGGGAGGCAGCAGTGGGGAATATTGCACAATGGAGGAAACTCTGATGCAGCAACGCCGCGTGAGCGATGAAGGTCTTCGGATCGTAAAGCTCTGTCTTTAGGGATGATAATGACAGTACCTAAGGAGGAAGCCACGGCTAACTACGTGCCAGCAGCCGCGGTAATACGTAGGTGGCGAGCGTTATCCGGATTTATTGGGCGTAAAGGGAGCGTAGGCGGATACTTAAGTGGGATGTGAAATACTTGGGCTCAACCCGAGTACTGCATTCCAAACTGAGTATCTAG
+
GGGGGGGGGGGGGGGGGGGGGGGGGGGGGGGGGGGGGGGGGGGGGGGGGGGGGGGGGGGGGGGGGGGGGGGGGGGGGGGGGGGGGGGGGGGGGGGGGGGGGGGGGGGGGGGGGGGGGGGGGGGGGGGGGGGGGGDGGGGGGGGGGGGGGGGGGGGGGGGGGGGGGGGGGGGGGGGEGGGGGGGGGGGGGGGGGGGGGGEGGGGGGGGG:CGGGGGGGGGGGGGGGGGGGGGFF?DGGGFGFGFFGGGGFGGGGGG>>FFF:@DGFGGFFFFFFFFFFBGFFFGFF4=):6@A
@M04650:207:000000000-C238N:1:1101:15088:10663 1:N:0:19
ACTCCTACGGGAGGCAGCAGTGGGGAATATTGCACAATGGAGGAAACTCTGATGCAGCAACGCCGCGTGAGCGATGAAGGTCTTCGGATCGTAAAGCTCTGTCTTTAGGGATGATAATGACAGTACCTAAGGAGGAAGCCACGGCTAACTACGTGCCAGCAGCCGCGGTAATACGTAGGTGGCGAGCGTTATCCGGATTTATTGGGCGTAAAGGGAGCGTAGGCGGATACTTAAGTGGGATGTGAAATACTTGGGCTCAACCCGAGTACTGCATTCCAAACTGAGTATCTAG
+
GGGGGGGGGGGGGGGGGGGGGGGGGGGGGGGGGGGGGGGGGGGGGGGGGGGGGGGGGGGGGGGGGGGGGGGGGGGGGGGGGGGGGGGGGGGGGGGGGGGGGGGGGGGGGGGFGGGGGGGGGGGGGGGGGGGGGGGGGGGGGGGGGGGGGGGGGGGGGGGGGGGGGGGGGGGGGGGGGGGGGGGGEEEGC>ECGGGGG>BCFG7FFGGGGGGGGGGGGGGGGGEGGGGGGF:9=FGEGGFD:DFFGFGFBF7:7CF>FFF@C7CGFGGFFFFFFFFFBFGFFFGFFF=9AF?6
@M04650:207:000000000-C238N:1:1101:21171:10676 1:N:0:19
ACTCCTACGGGAGGCAGCAGTGGGGAATATTGCACAATGGAGGAAACTCTGATGCAGCAACGCCGCGTGAGCGATGAAGGTCTTCGGATCGTAAAGCTCTGTCTTTAGGGATGATAATGACAGTACCTAAGGAGGAAGCCACGGCTAACTACGTGCCAGCAGCCGCGGTAATACGTAGGTGGCGAGCGTTATCCGGATTTATTGGGCGTAAAGGGAGCGTAGGCGGATACTTAAGTGGGATGTGAAATACTTGGGCTCAACCCGAGTACTGCATTCCAAACTGAGTATCTAG
+
GGGGGGGGGGGGGGGGGGGGGGGGGGGGGGGGGGGGGGGGGGGGGGGGGGGGGGGGGGGGGGGGGGGGGGGGGGGGGGGGGGGGGGGGGGGGGGGGGGGGGGGGGGGGGGGGGGGGGGGGGGGGGGGGGGGGFGGGGGGGGGGGGGGGGGGGGGGGGGGGGGGGGGGGGGGGGGGGGGGGGGGGGGGGGGGGGGGGGGGFFDFGGGGGGGGGGGGGGGGGGGDGGGGGGFGGFGGGGGFGFD?FGGGGFGGGGGGFFFFFG@GGFGGFFFFFFFFFAAGFFBGFFFFFF48<
@M04650:207:000000000-C238N:1:1101:24127:10694 1:N:0:19
ACTCCTACGGGAGGCAGCAGTGGGGAATATTGCACAATGGGCGCAAGCCTGATGCAGCCATGCCGCGTGTATGAAGAAGGCCTTCGGGTTGCAAAGTACTTTCAGCGAGGAGGAAGGCATTAAGGTTAATAACCTTGGTGATTGACGTTACTCGCAGAAGAAGCACCGGCTAACTCCGTGCCAGCAGCCGCGGTAATACGGAGGGTGCAAGCGTTAATCGGAATTACTGGGCGTAAAGCGCACGCAGGCGGTCTGTCAAGTCGGATGTGAAATCCCCGGGCTCAACCTGGGAAC
+
GGC<EFGGGC@@FGGGGGGDFGGGGGGFGGGGGGGFGGGGFFEEGG@CEGGGGGGGGGGGGGCEFGGGGGCFGFCGGGGGFGCCFFEG8FF,CEEGGGGGFGGGGGG@EGGGGFFGCEGGGGGGGGGGFGGGGGGGGGGGGDFFDBFFGGGGGGGGGGGGFGFGDGGGGGGGGCBFCEFFGDCEGGGFGGGEGGGGDGCFGDGGGGGGFGFFGEEGFGGGGGGGGGGGFD5FF/9:CF4DBC>;)/9CDDGGGDGFFFFF<@GDDGGF=477FFF)809DFFDFFFF??>5704
@M04650:207:000000000-C238N:1:1101:23359:10705 1:N:0:19
ACTCCTACGGGAGGCAGCAGTGGGGAATATTGCACAATGGGCGCAAGCCTGATGCAGCCATGCCGCGTGTATGAAGAAGGCCTTCGGGTTGTAAAGTACTTTCAGCGAGGAGGAAGGCATTAAGGTTAATAACCTTAGTGATTGACGTTACTCGCAGAAGAAGCACCGGCTAACTCCGTGCCAGCAGCCGCGGTAATACGGAGGGTGCAAGCGTTAATCGGAATTACTGGGCGTAAAGCGCACGCAGGCGGTCTGTCAAGTCGGATGTGAAATCCCCGGGCTCAACCTGGGAAC
+
GDGFGGGGGFFEGGGGGGGFGGGGDEGGGGGGGGGGGGGFFGGDGGGGCCFDFGGGGGGGGFGGGGGGGGGGGGGGGGGGGGGGGGDEFGGGGGGFGGGGGGGGGFGGGGGGGGGGGGGGGGGGGFGGGGDFGGGGFFGGGGFGGGCFDFGGGGGGGGCGGFGCFDGGGGGEFCGGGGFGGCGGGFCEGGGEGEGGGGFGDCEEGEGGGGGGGGGDCGGGGDGGGDGCGGGGFGGGGGFCE<@EGDCDDGGGG3D6F?=FCFGCECDBFFFBFF:@:>GFF6<FF?F0<4>:B8
@M04650:207:000000000-C238N:1:1101:19898:10705 1:N:0:19
ACTCCTACGGGAGGCAGCAGTGGGGAATATTGCACAATGGAGGAAACTCTGATGCAGCAACGCCGCGTGAGCGATGAAGGTCTTCGGATCGTAAAGCTCTGTCTTTAGGGATGATAATGACAGTACCTAAGGAGGAAGCCACGGCTAACTACGTGCCAGCAGCCGCGGTAATACGTAGGTGGCGAGCGTTATCCGGATTTATTGGGCGTAAAGGGAGCGTAGGCGGATACTTAAGTGGGATGTGAAATACTTGGGCTCAACCCGAGTACTGCATTCCAAACTGAGTATCTAG
+
GGGGGGGGGGGGGGGGGGGGGGGGGGGGGGGGGGGGGGGGGGGGGGGGGGGGGGGFGGGGGGGGGGGGGGGGGGGGGGGGGGGGGGGGGGGGGGGGGGGGGGGGGGGGGGGDEGGGGGGGGGGGGGGGGGGGGGGGGGGGGGGGGGGGGGGGGGGGGGFGGGGGGGGDFGGCGCFGGGGGGGGGEGGGGGGGGGGGGGG?9FFGGFFGEEGGGGEFGDGG=DGDECEGGGGGFGGGGGFGFGFFGGGGFGGGGGGFFFFFGFCC>3FBFFFFFFFFFFG?>>FFFFFFFFF4
@M04650:207:000000000-C238N:1:1101:12282:10731 1:N:0:19
ACTCCTACGGGAGGCAGCAGTGGGGAATATTGCACAATGGAGGAAACTCTGATGCAGCAACGCCGCGTGAGCGATGAAGGTCTTCGGATCGTAAAGCTCTGTCTTTAGGGATGATAATGACAGTACCTAAGGAGGAAGCCACGGCTAACTACGTGCCAGCAGCCGCGGTAATACGTAGGTGGCGAGCGTTATCCGGATTTATTGGGCGTAAAGGGAGCGTAGGCGGATACTTAAGTGGGATGTGAAATACTTGGGCTCAACCCGAGTACTGCATTCCAAACTGAGTATCTAG
+
GGGGGGGGGGGGGGGGGGGGGGGGGGGGGGGGGGGGGGGGGGGGGGGGGGGGGGGGGGGGGGGGGGGGGGGGGGGGGGGGGGGGGGGGGGGGGGGGGGGGGGGGGGGGGGGGGGGGGGGGGGGGGGGGGGGGGGGGGGFGGGGGGGGGGGGGGGGGGGGGGGGGGGGGGGGGGGGFGGGGGGGGGGGGGGGFGGGGG8EEGG7FGGGGCEEGGGGGGGGDEGGFGGGGGGGGFGGEFGFD@G)=FCFGFGG7>7DFFFFFG:DGFGGBFFFFFFFFBFG?>AF??@F<>7FB
@M04650:207:000000000-C238N:1:1101:27576:10754 1:N:0:19
ACTCCTACGGGAGGCAGCAGTGGGGAATATTGCACAATGGGCGCAAGCCTGATGCAGCCATGCCGCGTGTATGAAGAAGGCCTTCGGGTTGTAAAGTACTTTCAGCGAGGAGGAAGGTGCTGTGGTTAATAACCGCAGCAATTGACGTTACTCGCAGAAGAAGCACCGGCTAACTCCGTGCCAGCAGCCGCGGTAATACGGAGGGTGCAAGCGTTAATCGGAATTACTGGGCGTAAAGCGCACGCAGGCGGTCTGTCAAGTCGGATGTGAAATCCCCGGGCTCAACCTGGGAAC
+
GGGGGGGGGGGGGGGGGGGGGGGGGGGGGGGFGGGGGGGGGGGGGGGGGGGGGGGGGGGGGGGGGGGGGGGGGGGGGGGGGGGGGGGGGGGGGGGGGGGGGGGGGGGGGGGGGGGGGGGGGGGGGGGGGGGGGGGGGGGGGGGGGGGGGGGGGGGGGGGGGGGGGGGGGGGGGGGGGGGGGGGGGGGGGGGGGGGGGGGGGGGGGGGGGGGGDEGGFGGGDDCFGGGGGGGGFGGGCFFGFGEFGDGGFGGGDGGFFFFFGFDGFCD7**@6@B?FFFGEF;FFFFFBFFFF?1
@M04650:207:000000000-C238N:1:1101:3991:10763 1:N:0:19
ACTCCTACGGGAGGCAGCAGTGGGGAATATTGCACAATGGGCGCAAGCCTGATGCAGCCATGCCGCGTGTATGAAGAAGGCCTTCGGGTTGTAAAGTACTTTCAGCGAGGAGGAAGGTGTTGTGGTTAATAACCGCAGCAATTGACGTTACTCGCAGAAGAAGCACCGGCTAACTCCGTGCCAGCAGCCGCGGTAATACGGAGGGTGCAAGCGTTAATCGGAATTACTGGGCGTAAAGCGCACGCAGGCGGTCTGTCAAGTCGGATGTGCAATCCCCGGGCTCAACCTGGGAAC
+
GGD@FGGFGGGGGGGGGGGG<EFGGGGGGGGGGGGGGGGGGGGGEGGGGGGFGGGGGGGGGCGGGGGGGGGGFGGGGGFGGGGGGGGGGGGGGGGGGGGGGGGGGGCEGCC+@F,FFGGFGGGGGAFFGGGGFGGGGGGGGGDFGGGGGFGFGEGCGGFGGG?GGGFGGGGDGGGGGDFFDGGGGGGGEGGGGG>EFGGGEGGDGGGGGFGGCEECFCFGCCCGGGF?C4EFDEDCGGFGF3))3)))8D5CGGD9=FF4CBDGFCD?4*894?F:?B55@07@*0)8?:>0(4
@M04650:207:000000000-C238N:1:1101:7089:10769 1:N:0:19
ACTCCTACGGGAGGCAGCAGTGGGGAATATTGCACAATGGAGGAAACTCTGATGCAGCAACGCCGCGTGAGCGATGAAGGTCTTCGGATCGTAAAGCTCTGTCTTTAGGGATGATAATGACAGTACCTAAGGAGGAAGCCACGGCTAACTACGTGCCAGCAGCCGCGGTAATACGTAGGTGGCGAGCGTTATCCGGATTTATTGGGCGTAAAGGGAGCGTAGGCGGATACTTAAGTGGGATGTGAAATACTTGGGCTCAACCCGAGTACTGCATTCCAAACTGAGTATCTAG
+
GGGGGGGGGGGGGGGGGGGGGGGGGGGGGGGGGGGGGGGGGGGGGGGGGGGGGGGGGGGGGGGGGGGGGGGGGGGGGGGGGGGGGGGGGGGGGGGGGGGGGGGGGGGGGGGGGGGGGGGGGGGGGGGGGGGGFGGGGGGGGGGGGGGGGGGGGGGGGGGGGGGGGGGGGGGGGGGFCFCCGGGGGEGGEGGGGGGGGGEFGGGGGGGE=EGGGFGGGGDDGGEGGDGGGGGFFGGCFGFCFDFFGGGGFGGGGG4;FFFFGFGGFGFB?FF6?F?FDDGFFADF@795A@4)
@M04650:207:000000000-C238N:1:1101:20757:10792 1:N:0:19
ACTCCTACGGGAGGCAGCAGTGGGGAATATTGCACAATGGAGGAAACTCTGATGCAGCAACGCCGCGTGAGCGATGAAGGTCTTCGGATCGTAAAGCTCTGTCTTTAGGGATGATAATGTCAGTACCTAAGGAGGAAGCCACGGCTAACTACGTGCCAGCAGCCGCGGTAATACGTAGGTGGCGAGCGTTATCCGGATTTATTGGGCGTAAAGGGAGCGTAGGCGGATACTTAAGTGGGATGTGAAATACTTGGGCTCAACCCGAGTACTGCATTCCAAACTGAGTATCT
+
FGGGFG<FGCCFGGGGGGGFGGGGCGGGGGGGGGGGDGGFCFGGGGGGGGD<FFGGFGGGGGGGGEGGCGGGGGGGFGGGGGGGGGGCEEFGGFGGGFFGGFDGGGDGGGGGGGGGFGGGGCFGGGGGCFGGGFFGGEGFGGGGGGGCFGGGGFGGGGGGGGGCGGGGEDGGFGGGDFEGGGGEEG>CGEEGECED*=EG9?ECG5>=CCCCFGGFGGGGGGGGE5=CE7FFF<DGFC4*7>FFGG;CFGGFF*>).89FE)>D@GFF?B?=/6@6)578FAG=669<46
@M04650:207:000000000-C238N:1:1101:14688:10810 1:N:0:19
ACTCCTACGGGAGGCAGCAGTGGGGAATATTGCACAATGGAGGAAACTCTGATGCAGCAACGCCGCGTGAGCGATGAAGGTCTTCGGATCGTAAAGCTCTGTCTTTAGGGATGATAATGACAGTACCTAAGGAGGAAGCCACGGCTAACTACGTGCCAGCAGCCGCGGTAATACGTAGGTGGCGAGCGTTATCCGGATTTATTGGGCGTAAAGGGAGCGTAGGCGGATATTTAAGTGGGATGTGAAATACTTGGGCTCAACCCGAGTACTGCATTCCAAACTGAGTATCTAG
+
GGGGGGGGGGGEGGGGGGGGGGGGGGGGGGGGGGGGGFGGGGGGGGGGGGGGGGGGGGGGGGGGGGGGGGGGDGGGGGGGGGGGGGGGGGGGGGGGGGGGGGGGGGGGGGGGGGGGGGGGGGGGGGGGGGGGGGGGGGGGGGGGGGGGGGGGGGGGGGGGGGGDEGGGGGGGGGGGGGGGFGGGDECGGEGGGGGDGGEFG?EFGGGGGEGGGGGGGGGDEDCGEGGCGGGGFCFGGGFGFGFFGGGFFGGF:DFF@;?FFFGGFGG:FF4@4@=?BBG=>779:@=:AB4<
@M04650:207:000000000-C238N:1:1101:14282:10834 1:N:0:19
ACTCCTACGGGAGGCAGCAGTGGGGAATATTGCACAATGGAGGAAACTCTGATGCAGCAACGCCGCGTGAGCGATGAAGGTCTTCGGATCGTAAAGCTCTGTCTTTAGGGATGATAATGACAGTACCTAAGGAGGAAGCCACGGCTAACTACGTGCCAGCAGCCGCGGTAATACGTAGGTGGCGAGCGTTATCCGGATTTATTGGGCGTAAAGGGAGCGTAGGCGGATACTTAAGTGGGATGTGAAATACTTGGGCTCAACCCGAGTACTGCATTCCAAACTGAGTATCTAG
+
GGGGGGGGGGGGGGGGGGGGFGGGGGGGGGGGGGGGGGGGGGGGGGGGGGGGGGGGGGGGGGGGGGGGGGGGGGGGGGGGGGGGGGGGGGGGGGGGGGGGGGGGGGGGGGGGGGGGGGGGGGGGGGGGGGGGFGGGGGGGGGGGGGGGGGGGGGGGGGGGGGGGGGGGGGGGGGGFGGGGGGEEGGGGGGGGGGGGGGGGFGGGGGFGEGGGGGGGGGGGGGGGGGEGGGGGBCGFGGFCFG?FFGGFFGG=FGGFFFFFGFDDFGGF=47FFFFFFFGFFBGFFFF2<@F4
@M04650:207:000000000-C238N:1:1101:9440:10854 1:N:0:19
ACTCCTACGGGAGGCAGCAGTGGGGAATATTGCACAATGGAGGAAACTCTGATGCAGCAACGCCGCGTGAGCGATGAAGATCTTCGGATCGTAAAGCTCTGTCTTTAGGGATGATAATGACAGTACCTAAGGAGGAAGCCACGGCTAACTACGTGCCAGCAGCCGCGGTAATACGTAGGTGGCGAGCGTTATCCGGATTTATTGGGCGTAAAGGGAGCGTAGGCGGATACTTAAGTGGGATGTGAAATACTTGGGCTCAACCCGAGTACTGCATTCCAAACTGAGTATCTAG
+
GGGGGGGGGGGGGGGGGGGGGGGGGGGGGGGFGGGGGGGGGGGGGGGGGGGGGGGGGGGGGGGGGGGGGGGGGGGGGGGGGGGGGGGGGGGGGGGGGGGGGGGGGGGFGGDGGGGGGGGGGGGGGGGGGGGGGGGGGGGGGGGGGGGGFGGGGGGFGGGGGGGGGGGGGGGGGGGGGFGFGGGGEGDGGGGGGGGGGDGGGDGGGGGGGGGGGGGGGGGGGGGGGGGGGGGGFF>CGGFGFGFFGGGGFGGGGGFFFFFFGFGGFGGF?=*@?4@FBF7=)-:*99B>-8@<
@M04650:207:000000000-C238N:1:1101:25246:10885 1:N:0:19
ACTCCTACGGGAGGCAGCAGTGGGGAATATTGCACAATGGAGGAAACTCTGATGCAGCAACGCCGCGTGAGCGATGAAGGTCTTCGGATCGTAAAGCTCTGTCTTTAGGGATGATAATGACAGTACCTAAGGAGGAAGCCACGGCTAACTACGTGCCAGCAGCCGCGGTAATACGTAGGTGGCGAGCGTTATCCGGATTTATTGGGCGTAAAGGGAGCGTAGGCGGATACTTAAGTGGGATGTGAAATACTTGGGCTCAACCCGAGTACTGCATTCCAAACTGAGTATCTAG
+
GGGGGGGGGGGGGGGGGGGGGGGGGGGGGGGGGGGGGGGGGGGGGGGGGGGGGGGGGGGGGGGGGGGGGGGGGGGGGGGGGGGGGGGGGGGGGGGGGGGGGGGGGGGGGGGGGGGGGGGGGGGGGGGGGGGGGGGCFGGGGGGGGGGGGGGGGGGGGGGGGGCFEGGGGGGGGGGGGGGGGGGG@CGGBEGGG?CECE>EFGGGGGGGEDEGGGGGGGGGGGGGGGGGGGEGFDGGGGFDFDFFGGGFFGGGGGGFFFFFFFGGFDCBFFFFFFFFAAGFFFGFFF?FB?=A
@M04650:207:000000000-C238N:1:1101:16623:10892 1:N:0:19
ACTCCTACGGGAGGCAGCAGTGGGGAATATTGCACAATGGGCGCAAGCCTGATGCAGCCATGCCGCGTGTATGAAGAAGGCCTTCGGGTTGTAAAGTACTTTCAGCGAGGAGGAAGGTGTTGTGGTTAATAACCGCAGCAATTGACGTTACTCGCAGAAGAAGCACCGGCTAACTCCGTGCCAGCAGCCGCGGTAATACGGAGGGTGCAAGCGTTAATCGGAATTACTGGGCGTAAAGCGCACGCAGGCGGTCTGTCAAGTCGGATGTGAAATCCCCGGGCTCAACCTGGGAAC
+
GGGGGGGGGGGGGGGGGGGGGGGGGGGGGGGGGGGGGGGGGGGGGGGGGGGGGGGGGGGGGGGGGGGGGGGGGGGGGGGGGGGGGGGGGGGGGGGGGGGGGGGGGGGDGGGGGGGGGGGGGGGGGGGGGGGGGGGGGGGGGGGGGGGGGGGGGGGGGGGGGGGGGGGGGGGGGGGGGGGGGGGGGGGGGGGGGGGGGGGGGGGGGGGGGGGGGGGDGGGGGGGGGGGGGGGGFGGGGGFGFGFBGGGGEGGGGGGFFFFFGFGGFGGBF?FFFFFFBFGFFFGFFFFFB>FFF4
@M04650:207:000000000-C238N:1:1101:26914:10901 1:N:0:19
ACTCCTACGGGAGGCAGCAGTGGGGAATATTGCACAATGGGCGCAAGCCTGATGCAGCCATGCCGCGTGTATGAAGAAGGCCTTCGGGTTGTAAAGTACTTTCAGCGAGGAGGAAGGTGCTGTGGTTAATAACAGCAGCAATTGACGTTACTTGCAGAAGAAGCACCGGCTAACTCCGTGCCAGCAGCCGCGGTAATACGGAGGGTGCAAGCGTTAATCGGAATTACTGGGCGTAAAGCGTACGAAGGCGGTCTGTTAAGTCGGATGTGAAATCCCCGGGCTCAACCTGGGAAC
+
FGGGGGGGGGGGGGGGGGGGGCGGGGGGGGGGGFGGGGGGGGGCFGGGGGGGFGGGGGCGGGGGGGGGGFFFGGFGGGGGFFGG<FGCGGGGGGGGGGGGGGF9E<:+4CF7FGD<+BE=5A?<,EFFF<F9=,8,:DA>D,CFEFC+@FF=,D,7CFBFGGGGGG7FDE:BGGG97B@DEFG:*DFFFECCGECE9FCF*8CGEECC+C:CE5BEFCGG5<*AEG+<998:)2973*99.*7>*9*/5751//96/89=3=35DC<26=FF*/)686<5@F19?4>:?>@B?,
@M04650:207:000000000-C238N:1:1101:27099:10915 1:N:0:19
ACTCCTACGGGAGGCAGCAGTGGGGAATATTGCACAATGGAGGAAACTCTGATGCAGCAACGCCGCGTGAGCGATGAAGGTCTTCGGATCGTAAAGCTCTGTCTTTAGGGATGATAATGACAGTACCTAAGGAGGAAGCCACGGCTAACTACGTGCCAGCAGCCGCGGTAATACGTAGGTGGCGAGCGTTATCCGGATTTATTGGGCGTAAAGGGAGCGTAGGCGGATATTTAAGTGGGATGTGAAATACTTGGGCTCAACCCGAGTACTGCATTCCAAACTGAGTATCTAG
+
GGGGGGGGGGGGGGGGGGGGGGGGGGGGGGGGGGGGGGGGGGGGGGGGGGGGGGGGGGGGGGGGGGGGGGGGGGGGGGGGGGGGGGGGGGGGGGGGGGGGGGGGGGGGGGGGGGGGGGGGGGGGGGGGGGGGGGGGGGGGGGGGGGGGGGGGGGFGGGGGGGGGGGGGGGGGGGGGGGGFGGGGEGGGGGGGGGEGECGCCDCFFFGGCEGGGDGGGGGDGGDFGGDEEF7CFFGGGGFGFGFFCFDGFGGGGFGFFFFFFFGGFGD?FFFFFFBF2AFFFFF?F?@2:=FA
@M04650:207:000000000-C238N:1:1101:6730:10941 1:N:0:19
ACTCCTACGGGAGGCAGCAGTGGGGAATATTGCACAATGGGCGCAAGCCTGATGCAGCCATGCCGCGTGTATGAAGAAGGCCTTCGGGTTGTAAAGTACTTTCAGCGAGGAGGAAGGTGCTGTGGTTAATAACCGCAGCAATTGACGTTACTCGCAGAAGAAGCACCGGCTAACTCCGTGCCAGCAGCCGCGGTAATACGGAGGGTGCAAGCGTTAATCGGAATTACTGGGCGTAAAGCGCACGCAGGCGGTCTGTCAAGTCGGATGTGAAATCCCCGGGCTCAACCTGGGAAC
+
GGGGGGGGGGGGGGGGGGGGGGGGGGGGGGGGGGGGGGGGGGGGGGGGGGGGGGGGGGGGGGGGGGGFGGGGGGGGGGGGGGGGGGGGGGGGGGGGGGGGGGGGGGGEGGGGGGFFGGGGGGGGGGGGGGGGGGGGGGGGG9FDEGGGGGGGGGGGGGGGGGGGGGGGGGGGGFFGGGFGGGGGGGGGGGGGGGGCCEFFGCEGGGGGGGGGGCCCEFGGDGGGGGFGGGGGFEDE7>BC><DFGGCD>DGGGGGFBFFFC=D<>DD?FFFFF?F@:FGE3(9@4FFFFFF??-
@M04650:207:000000000-C238N:1:1101:29019:10944 1:N:0:19
ACTCCTACGGGAGGCAGCAGTGGGGAATATTGCACAATGGGCGCAAGCCTGATGCAGCCATGCCGCGTGTATGAAGAAGGCCTTCGGGTTGTAAAGTACTTTCAGCGAGGAGGAAGGTGCTGTGGTTAATAACCGCAGCAATTGACGTTACTTGCAGAAGAAGCACCGGCTAACTCCGTGCCAGCAGCCGCGGTAATACGGAGGGTGCAAGCGTTAATCGGAATTACTGGGCGTAAAGCGCACGCAGGCGGTCTGTCAAGTCGGATGTGAAATCCCCGGGCTCAACCTGGGAAC
+
GGGGGGGGGGGGGGGGGGGGGGGGGGGGGGGGGGGGGGGGGGGGGGGGGGGGGGGGGGGGGGGGGGGGGGGGGGGGGGGGGGGGGGGGGGGGGGGGGGGGGGGGGGGGGGGGGGGGGGGGGGGGGGGGGGGGGGGGGGGGGGGGGGGGGGGGGGGGGGGGGGGGGGGGGGGGGGFGGGGGGGGGGGGGGGGGGGDGGGGGGGGGGGGGGGGGGGGGGGGGGGDGFGGGGGGGFGGGGGFGFGEEDDDGFGGDDDGFFFFFGFGG@GGFFFFBF??FBFGFFFG?FFFFBFFF>4
@M04650:207:000000000-C238N:1:1101:7713:10952 1:N:0:19
ACTCCTACGGGAGGCAGCAGTGGGGAATATTGCACAATGGAGGAAACTCTGATGCAGCAACGCCGCGTGAGCGATGAAGGTCTTCGGATCGTAAAGCTCTGTCTTTAGGGATGATAATGACAGTACCTAAGGAGGAAGCCACGGCTAACTACGTGCCAGCAGCCGCGGTAATACGTAGGTGGCGAGCGTTATCCGGATTTATTGGGCGTAAAGGGAGCGTAGGCGGATACTTAAGTGGGATGTGAAATACTTGGGCTCAACCCGAGTACTGCATTCCAAACTGAGTATCGAG
+
GGGGGGGGFGGGGGGGGGGGGGGGGGGGGGGGGGGGGFFGGGGGGGGGGDGGDFGGGGGGGGGGGGGGGGGFECEGGGGGFGGFGGGGGGGGGGGGGGGGGDGGGCGGGGFGEFFGGGGGFCGGAFGAFGGGGGGGGGGGGGGGGGGGGGGGGGGGFGGGGGDFGGGDF7FFGDGCFGGGFGFDEGGGEG=CCGGGG58<;++?EGFGEEGFFGG8:<<);DC6EG55=DF7=<C<CFFC)C)8CF>CFFD7DFF:))97CFGGBGG?BFFBFFFFFFGFFAG=F/9-5).4
@M04650:207:000000000-C238N:1:1101:12193:10998 1:N:0:19
ACTCCTACGGGAGGCAGCAGTGGGGAATATTGCACAATGGAGGAAACTCTGATGCAGCAACGCCGCGTGAGCGATGAAGGTCTTCGGATCGTAAAGCTCTGTCTTTAGGGATGATAATGACAGTACCTAAGGAGGAAGCCACGGCTAACTACGTGCCAGCAGCCGCGGTAATACGTAGGTGGCGAGCGTTATCCGGATTTATTGGGTGTAAAGGGAGCGTAGGCGGTTAGTTAAGTGGGATGTGAAATACTTGGGCCCAACCCGAGTACTGCATTCCAAACTGATTATCTAG
+
GGEE@EFDEGEGGGEGG7FFC;CFDF@8E,CFDFECFEFG9EGGFDE9@C<EGACEF8<@FEEGG7FGGE:6@>,BCEEGG<FFDDB:CFGGFFFFCEFGFFE<F,CFFFF8BFFFGGGGGCGEGFEF,EEGGFGGFFF<>ACFGGGGG9DFGDGEGGGFFFA>EC>F*4FEFCBF9:FG@FFEE8:BBE5:9FGG>8B+2BC9CC1::+=9EC;8=CDCGG=?CE*/:*<C??CF7759)9?F:DC77C702*>5))07:59)77*(18*/6*/*65C6>2***/9:47*)
@M04650:207:000000000-C238N:1:1101:17335:11030 1:N:0:19
ACTCCTACGGGAGGCAGCAGTGGGGAATATTGCACAATGGGCGCAAGCCTGATGCAGCCATGCCGCGTGTATGAAGAAGGCCTTCGGGTTGTAAAGTACTTTCAGCGAGGAGGAAGGTGCTGTGGTTAATAACCGCAGCAATTGACGTTACTCGCAGAAGAAGCACCGGCTAACTCCGTGCCAGCAGCCGCGGTAATACGGAGGGTGCAAGCGTTAATCGGAATTACTGGGCGTAAAGCGCACGCAGGCGGTCTGTCAAGTCGGATGTGAAATCCCCGGGCTCAACCTGGGAAC
+
GGGGGGGGGGGGGGGGGGGGGGGGGGGGGGGGGGGGGGGGGGGGGGGGGGGGGGGGGGGGGGGGGGGGGGGGGGGGGGGGGGGGGGGGGGGGGGGGGGGGGGGGGGGGGGGGGGGGGGGGGGGGGGGGGGGGGGGGGGGGGGGGGGGGGGGGGGGGDGGGGGGGGGGGGGGGGGGGGGGGGGGGGGGGGGGGGGGGGGGGGGEGGGGDGGGGGGEGGGGGGGGGGGGGGGGD@EGGGGFGBDFFGGGGFGCGDGC9FFFFFFGGF3748FFFFFFF?>GFF;GFFFFFFFFFB2
@M04650:207:000000000-C238N:1:1101:20104:11031 1:N:0:19
ACTCCTACGGGAGGCAGCAGTGGGGAATATTGCACAATGGAGGAAACTCTGATGCAGCAACGCCGCGTGAGCGATGAAGGTCTTCGGATCGTAAAGCTCTGTCTTTAGGGATGATAATGACAGTACCTAAGGAGGAAGCCACGGCTAACTACGTGCCAGCAGCCGCGGTAATACGTAGGTGGCGAGCGTTATCCGGATTTATTGGGCGTAAAGGGAGCGTAGGCGGATACTTAAGTGGGATGTGAAATACTTGGGCTCAACCCGAGTACTGCATTCCAAACTGAGTATCTAG
+
GGGGGGGGGGGGGGGGGGGGGGGGGGGGGGGGGGGGGGGGGGGGGGGGGGGGGGGGGGGGGGGGGGGGGGGGGGGGGGGGGGGGGGGGGGGGGGGGGGGGGGGGGGGGGGGGGGGGGGGGGGGGGGGGGGGGGGGGGGGGGGGGGGGGGGGGGGGGGGGGGGGGGGGGGGGGGGGGGGGGGGGGGGGGGGGGGGGGGGGGGGGGGGGGGGGGGGGGGGGGGGGGGGGGGGGGFGGGGGFGFGFFGFGGFFGGFGGFFFFFGFGDFGGFFFFFFFFFBFGFFFGFFBFFF?F<
@M04650:207:000000000-C238N:1:1101:10870:11037 1:N:0:19
ACTCCTACGGGAGGCAGCAGTGGGGAATATTGCACAATGTGGGAAACCCTGATGCAGCAACGCCGCGTGAGTGATGAAGGTTTTCGGATCGTAAAGCTCTGTCTTTGTCTAAGATAATGACGGTACCTAAGGAGGAATCCACGGCTAACTACGTGCCAGCAGCCGCGGTAATACGTAGGTGGCGAGCGTTATACGGATTTATTTGGCTTAAATGTAGCGTAGGCGTATACTTAAGTGTGATGTTAAATCCTTTGGCTCAACCCGATTACTGCATTCCAACCTTATTATCTAGCG
+
DCCDAFFCFDECGGGGEFFGGGGGGGEGGGGGGGGFGGG6;@@EGGGFGGGFFCFGFGGGGGGGGGGG@7:FEGF<CCFDGEFGGC>CECFGGGFFFEFGGGGGAFE5,,<@<BFFGG@EFBFGDEEFFFF8,:+=B,CFFGG+@FF,FFFG+@B7DGGGG@FFCC7:CCCD;=EDFG:D41>8CEGEGG5B,<4*=EGF;9C+<+?+=C?F++25+111;959*11/7CFG6E*2:**2*28*:>*:*97>**096646:>D>5)94BF8FF69BAB7)87*9/96:<4=9)(
@M04650:207:000000000-C238N:1:1101:17405:11041 1:N:0:19
ACTCCTACGGGAGGCAGCAGTGGGGAATATTGCACAATGGAGGAAACTCTGATGCAGCAACGCCGCGTGAGCGATGAAGGTCTTCGGATCGTAAAGCTCTGTCTTTAGGGATGATAATGACAGTACCTAAGGAGGAAGCCACGGCTAACTACGTGCCAGCAGCCGCGGTAATACGGAGGGTGCAAGCGTTAATCGGAATTACTGGGCGTAAAGCGAGCGCGGGCGGATTTGCAAGTCTGGTGTTAAATACAACTGCTTAACGGTTGTATGCATTGGAAACTGCAAGTCTAGAGT
+
GGGGGGGGGGGGGGGGGGGGGGGGGGGGGGGGGGGGGGGGGGGGGGGGGGGGGGGGGGGGGGGGGGGGGGGGGGGGGGGGGGGGGGGGGGGGGGGGGGGGGGGGGGGGGGGGGGGGGGGGGGGGGGGGGGGGGGGGGGGGGGGGGGGGGGGGGGGGGGGGGGGGGGGGFEGFGGGGGGGGGGGGGGGGGGGGGGGGGGGGGGGGGGDGGGGGGGGGGGGGGGGGGGGEEGGGFGGGGGFGFGFDGGGDFGGGGFGFFFFFGEDGFGC<BFFFFFFFFFGFFAFFFFFFFF?<?)
@M04650:207:000000000-C238N:1:1101:7535:11062 1:N:0:19
ACTCCTACGGGAGGCAGCAGTGGGGAATATTGCACAATGGAGGAAACTCTGATGCAGCAACGCCGCGTGAGCGATGAAGGTCTTCGGATCGTAAAGCTCTGTCTTTAGGGATGATAATGACAGTACCTAAGGAGGAAGCCACGGCTAACTACGTGCCAGCAGCCGCGGTAATACGTAGGTGGCGAGCGTTATCCGGATTTATTGGGCGTAAAGGGAGCGTAGGCGGATACTTAAGTGGGATGTGAAATACTTGGGCTCAACCCGAGTACTGCATTCCAAACTGAGTATCTAG
+
GGGGGGGGGGGGGGGGGGGGGGGGGGGGGGGGGGGGGGGGGGGGGGGGGGGGGGGGGGGGGGGGGGGGGGGGGGGGGGGGGGGGGGGGGGGGGGGGGGGGGGGGGGGGGGGGGGGGGGGGGGGGGGGGGFGCGGGGGGGGCFFGGGGGGGGGGGGGGGGGGGGGGGGGGGGGFGGGGGGGDFGGGGEGGGGGGCGGGGCEGGGGGGGGCEGGGGGFEGGGGG=CCEGGDGFGF7CFGGFFFGFFGGGGFGGGGGGFFFFFDFGGFGG<F?46BFFFBFGFFFCF?=@269@B
@M04650:207:000000000-C238N:1:1101:27742:11082 1:N:0:19
ACTCCTACGGGAGGCAGCAGTGGGGAATATTGCACAATGGAGGAAACTCTGATGCAGCAACGCCGCGTGAGCGATGAAGGTCTTCGGATCGTAAAGCTCTGTCTTTAGGGATGATAATGACAGTACCTAAGGAGGAAGCCACGGCTAACTACGTGCCAGCAGCCGCGGTAATACGTAGGTGGCGAGCGTTATCCGGATTTATTGGGCGTAAAGGGAGCGTAGGCGGATACTTAAGTGGGATGTGAAATACTTGGGCTCAACCCGAGTACTGCATTCCAAACTGAGTATCCAG
+
GGGGGGGGGGGGGGGGGGGGGGGGGGGGGGGGEGGGGGGGFGG@FGGCFGGGG9FGGGGGGGGGGGGGGGGGGGCGGGGGGGGGGGGDF:FGGGGGGGGGFGG?E,BFGGG?FGAEFD<FGGGE??,:F<AFF<FGGGGAAE@=FFE@=DF==@=<FB>FGCGDGG@F7><EFCFDCF7BCFCE:=*14**;2<**=:*?EGGGEFC>:75*9+=8=3C)1986EE5=:<++97:0297*6C96*77:@D7DFFGFFFF?*.CG3DG2=*9F?49@).CFF<7FFFF>9**)
@M04650:207:000000000-C238N:1:1101:11787:11085 1:N:0:19
ACTCCTACGGGAGGCAGCAGTGGGGAATATTGCACAATGGAGGAAACTCTGATGCAGCAACGCCGCGTGAGCGATGAAGGTCTTCGGATCGTAAAGCTCTGTCTTTAGGGATGATAATGACAGTACCTAAGGAGGAAGCCACGGCTAACTACGTGCCAGCAGCCGCGGTAATACGTAGGTGGCGAGCGTTATCCGGATTTATTGGGCGTAAAGGGAGCGTAGGCGGATACTTAAGTGGGATGTGAAATACTTGGGCTCAACCCGAGTACTGCATTCCAAACTGAGTATCTAG
+
GGFGGGGGGGGFGGGGGGGGFFGGGGGGGGGGGGGGGGGGGGGGGGGGCFFGFGGGGGGGGGGGGGGGGGGGGGGGGGGGGGGGGGGGGGGGGGGGGCGGEFFFG9FFGGGGGGGGGGGFGFFGGGGGGGGGGGGGGGGDCFCEGG7FFFGGGGFFF9FCFFFGBFGGGGGCFGGGFGDFGGGD*:ED8CCCFDEGGD1C?FGGGGFGEDEGGGDFDGDGDGGFEGEG56:9@9D?CFF9?D:BF77C7C>C77C<;F?FFFDGBDC:FF4=?FBFDAD4@2:7?9*).969
@M04650:207:000000000-C238N:1:1101:24438:11089 1:N:0:19
ACTCCTACGGGAGGCAGCAGTAGGGAATCTTCCACAATGGACGAAAGTCTGATGGAGCAACGCCGCGTGAGTGATGAAGGTTTTCGGATCGTAAAACTCTGTTGCGAGGGAAGAACAAGTACGAGAGTAACTGCTCGTACCTTGACGGTACCTCGTTAGAAAGCCACGGCTAACTACGTGCCAGCAGCCGCGGTAATACGTAGGTGGCGAGCGTTATCCGGATTTATTGGGCGTAAAGGGAGCGTAGGCGGATACTTAAGTGGGATGTGAAATACTTGGGCTCAACCCGAGTAC
+
GGGGGGGGGGGGGGGGGGGGGGGGGGGGGGGGGGGGGGGGGGGGGGGGGGGGGGGGGGGGGGGGGGGGGGGGGGGGGGGGGGGGGGGGGGGGGGGGGGGGGGFGGGGGGGGGGGGGGGGGGGGGGGGGGGGGGGGGGGGGGGGGGGGGGGGGGGGGGGGGGGGGFGGGGGGEGGGGGGGGGGGFFGGGGGGGGGGGGGGGGGGGGGGGGGCGGDEGFGGGGGE=FGGGGGGGFGDGGCFDFGFFGGGGFGGDGGDFB=FFGFGGFGG>FFFFF@=FAAGFFFC@?FFBBEFFF4
@M04650:207:000000000-C238N:1:1101:7327:11090 1:N:0:19
ACTCCTACGGGAGGCAGCAGTGGGGAATATTGCACAATGGAGGAAACTCTGATGCAGCAACGCCGCGTGAGCGATGAAGGTCTTCGGGTTGTAAAGTACTTTCAGCGAGGAGGAAGGTGCTGTGGTTAATAACCGCAGCAATTGACGTTACTCGCAGAAGAAGCACCGGCTAACTCCGTGCCAGCAGCCGCGGTAATACGGAGGGTGCAAGCGTTAATCGGAATTACTGGGCGTAAAGCGCACGCAGGCGGTCTGTCAAGTCGGATGTGAAATCCCCGGGCTCAACCTGGGAAC
+
GGGGGGGGGGGGGGGGGGGGGGGGGGGGGGGGGGGGGGGGGGGGGGGGGGGGGGGGGGGGGGGGGGGGGGGGGGGGGGGGGGFGGGGGGGGGGGGGGGGGGGGGGGGGGGGGGGEFGGGGGGGGGGGGGGGGGGGGGGGGGGGFGGGEFGGGGGGGGGGGFFGFGFGGGGEGGGGGGGGGGGGGGGGG@EGGGGDGGGGGDGGGDEGGGGFGGGGGFFGGGGGDEGGFGGGGFGGGGGFGFC>;GGGGFGGGGGGFFFFF7@DDFGGBFFFFF?F?<B::3(>FFFF??F>?B(
@M04650:207:000000000-C238N:1:1101:6785:11093 1:N:0:19
ACTCCTACGGGAGGCAGCAGTGGGGAATATTGCACAATGGGCGCAAGCCTGATGCAGCCATGCCGCGTGTATGAAGAAGGCCTTCGGGTTGTAAAGTACTTTCAGCGAGGAGGAAGGTGCTGTGGTTAATAACCGCAGCAATTGACGTTACTCGCAGAAGAAGCACCGGCTAACTCCGTGCCAGCAGCCGCGGTAATACGGAGGGTGCAAGCGTTAATCGGAATTACTGGGCGTAAAGCGCACGCAGGCGGTCTGTCAAGTCGGATGTGAAATCCCCGGGCTCAACCTGGGAAC
+
FFCDGGGGGGGGGGGECFGG@@CFGCFCFEGFFAEFEFEFGGEEGGCFFFGGFFGDGGEFGGCFGGGGG:CFGGGGGGGGGCFGGGGDGDEG5CFGGFGFFG9EFG7>F:FFGGG8+,4BFFGFFFEFFGGGGDFC+=BCFGGGGGGGGGDGFC+3:FE@<BFCFFG<CEFEFGCC8ECFGGGGGGGGGGGGGGCGGGG5>>EDGGGGGGCGGG5C=7CDCCG58?+9CD5F7EDCFGFD>3>BGGDGF5CCC*>BF67@7@C<7C5(=BF@6?FFF1CDD9GF@F4.355::3
@M04650:207:000000000-C238N:1:1101:9403:11096 1:N:0:19
ACTCCTACGGGAGGCAGCAGTGGGGAATATTGCACAATGGGCGCAAGCCTGATGCAGCCATGCCGCGTGTATGAAGAAGGCCTTCGGGTTGTAAAGTACTTTCAGCGAGGAGGAAGGTGTTGTGGTTAATAACCGCAGCAATTGACGTTACTCGCAGAAGAAGCACCGGCTAACTCCGTGCCAGCAGCCGCGGTAATACGGAGGGTGCAAGCGTTAATCGGAATTACTGGGCGTAAAGCGCACGCAGGCGGTCTGTCAAGTCGGATGTGAAATCCCCGGGCTCAACCTGGGAAC
+
GGGGGGGGGDFEGGGGGGFGGGGGGGGGGGGGGGGGGGGFFGGGGGGGGGGGGGGGGGGGGGGGGGGGGGGGGGGGGGGFGGGGG7CEGGGGGGAEGGGGGGGGGGG>GEGGGGFGGGGGGGFGGGGGGGGFGGEFGGGGFGFGCFGGGFGGGGGGGDFCFGGGGGFGEEGGGCFGGGGGGGDFGGFFF5EECEGDFFGFGCGGGGGG6CCFEEGG5CCC5CCFGGGG7C5C5EGG3DFGFDF:DGD5BDG>DGGFFF7=CBD3>DC:*/=?FFF:?6D>3(19??F>B45?(-
@M04650:207:000000000-C238N:1:1101:26873:11105 1:N:0:19
ACTCCTACGGGAGGCAGCAGTGGGGAATATTGCACAATGGGCGCAAGCCTGATGCAGCCATGCCGCGTGTATGAAGAAGGCCTTCGGGTTGTAAAGTACTTTCAGCGAGGAGGAAGGTGCTGTGGTTAATAACCGCAGCAATTGACGTTACTCGCAGAAGAAGCACCGGCTAACTCCGTGCCAGCAGCCGCGGTAATACGGAGGGTGCAAGCGTTAATCGGAATTACTGGGCGTAAAGCGCACGCAGGCGGTCTGTCAAGTCGGATGTGAAATCCCCGGGCTCAACCTGGGAAC
+
GGGGGGGGGGGGGGGGGGGGGGGGGGGGGGGGGGGGGGGGGGGGGGGGGGGGGGGGGGGGGGGGGGGGGGGGGGGGGGGGGGGGGGGGGGGGGGGGGGGGGGGGGGGGGGGGGGGGGGGGGGGGGGGFGGGGGGGGGGGGGGGGGGGGGGGGGGGGGGGGGGGGGGGGGGGGGFGFGGGGGGGGGGGGFDCEE>EECFGGEEGGGGGGGGGDGGCGFFGGGGGEGGGGGGFGF:DGGGFGEGBEGG<DECDGDGGFFFFF<FDD>3D:F@FF?49?B>GFFF:FFFFFFFFFF3
@M04650:207:000000000-C238N:1:1101:17407:11108 1:N:0:19
ACTCCTACGGGAGGCAGCAGTAGGGAATCTTCCGCAATGGACGAAAGTCTGACGGAGCAACGCCGCGTGTGTGATGAAGGATTTCGGTTCGTAAAGCACTGTTGTTAAGGAAGAACAGTAATAAGAGTCACTGCTTATTATGTGACGGTACTTAACCAGAAAGCCACGGCTAACTACGTGCCAGCAGCCGCGGTAATACGTAGGTGGCAAGCGTTATCCGGAATTATTGGGCGTAAAGCGCGCGTAGGCGGCAAGATTAGTCTGATGTGAAAGCCCTCGGCTCAACCGAGGA
+
GGGGGGGGGGGGGGGGGGGGGGGGGGGGGGGGGGGGGGGGGGGGGGGGGGGGGGGGGGGGGGGGGGGGGGGGGGGGGGGGGGGGGGGGGGGGGGGGGGGGGGGGGGGGGGGGGGGGGGGGGGGGGGGGGGGGGGGGGGGGGGGGGGGGGGGGGGGGGGGGGGGGGGGGGGGGGGGGGGGGGGGDGGGGGGGGGGGGGGGGGGCGGGGGGGGGGGGGGGGGGGGGGGGGGGGGFGGGGGFGFGFFGDDGFGGGGGGFFFFFGFGGFGGFFFFFFFFFF?GFFFGFFFFFFFF9
@M04650:207:000000000-C238N:1:1101:27157:11153 1:N:0:19
ACTCCTACGGGAGGCAGCAGTGGGGAATATTGCACAATGGAGGAAACTCTGATGCAGCAACGCCGCGTGAGCGATGAAGGTCTTAGGATCGTAAAGCTCTGTCTTTAGGGATGATAATGACAGTACCTAAGGAGGAAGCCACGGCTAACTACGTGCCAGCAGCCGCGGTAATACGTAGGTGGCGAGCGTTATCCGGATTTATTGGGCGTAAAGGGAGCGTAGGCGGATACTTAAGTGGGATGTGAAATACTTGGGCTCAACCCGAGTCCTGCATTCCAAACTGAGTATCTAG
+
GGGGGGGGGGGGGGGGGGGGGGGGGGGGGGGGGGGGGGGGGGGGGGGGGGGGGGGGGGGGGGGGGGGGGGGGGGGGGGFGGGGGGGGGGGGGGGGGGGGGGGGGGGGGGGGGGGGGGGGGGGGGGGGGGGGGGGGGGGGGGGGGGGGGGGGGGGGGGGGGGGGGGGGGGGGGGDGGGGGGGGGGGCCGEGGGGGGGGEEGGGGGGGGGEGGGGGGGGGGGGGGGGGGGGGFFFDCC>FFGFGFFFGGGFF=CFFGF5FFFGFGGFGG??FFFFFFFFBGF>AGF:@FFFFF2
@M04650:207:000000000-C238N:1:1101:11775:11178 1:N:0:19
ACTCCTACGGGAGGCAGCAGTGGGGAATATTGCACAATGGAGGAAACTCTGATGCAGCAACGCCGCGTGAGCGATGAAGGTCTTAGGATCGTAAAGCTCTGTCTTTAGGGATGATAATGACAGTACCTAAGGAGGAAGCCACGGCTAACTACGTGCCAGCAGCCGCGGTAATACGTAGGTGGCGAGCGTTATCCGGATTTATTGGGCGTAAAGGGAGCGTAGGCGGATACTTAAGTGGGATGTGAAATACTTGGGCTCAACCCGAGTACTGCATTCCAAACTGAGTATCTAG
+
GGGGGGGGGGGGGGGGGGGGGGGGGGGGGGGGGGGGGGGGGGGGGGGGGGGGFGGGGGGGGGGGGGGGGGGGGGGGGGGGGGGGGGGGGGGGGGGGGGGGDGGGGFDGGGGGGFGGGGGGGGGGGGFGGFGGGGGDFGGGGGGGGGGGGGGGGGGGGGGGGGGGGGGGGGDFGGGGGGGGGCGGGGDGGEGGGGGG>BEGGGGFGGGGGGGGGGGGGGGGGGGGGGDGGGGFFGFFGGFGFGFFGGGGFGGGGGGFFFFFGFCDBDG?FFFFFFFFF>FFFFGFF?BABFF<
@M04650:207:000000000-C238N:1:1101:12531:11180 1:N:0:19
ACTCCTACGGGAGGCAGCAGTGGGGAATATTGCACAATGGAGGAAACTCTGATGCAGCAACGCCGCGTGAGCGATGAAGGTCTTCGGATCGTAAAGCTCTGTCTTTAGGGATGATAATGACAGTACCTAAGGAGGAAGCCACGGCTAACTACGTGCCAGCAGCCGCGGTAATACGTAGGTGGCGAGCGTTATCCGGATTTATTGGGCGTAAAGGGAGCGTAGGCGGATACTTAAGTGGGATGTGAAATACTTGGGCTCAACCCGAGTACTGCATTCCAAACTGAGTATCTAG
+
GGGGGGGGGGGGGGGGGGGGGGGGGGGGGGGGGGGGGGGGGGGGGGGGGGGGGGGGGGGGGGGGGGGGGGGGGGGGGGGGGGGGGGGGGGGGGGGGGGGGGGGGGGGGGGGFGGFGGGFGFGGGGGGFFGGDEFGGFGGGGGGGGCECGFGGGGGGGGGGFGGGGDGGCGGGGGGFGGGGGGGGGDGGG>EFF?EGGGCFGFGGCGGGCCE=EGGGGGDG*>CCEEE5EF7EFGGG*>FGFGFFFCCGFGDFGGFF45@FG@D35<<17@FFFFFFFFG?)):7@8F>69FA
@M04650:207:000000000-C238N:1:1101:16075:11186 1:N:0:19
ACTCCTACGGGAGGCAGCAGTAGGGAATTTTCCGCAATGAGCGAAAGCTTGACGGAGCGACACAGCGTGCAGGATGAAGGTCTTCGGATTGTAAACTGCTGTTGTAAGGGAAGAAAAAATTTAGTAGGAAATGACTAGATCTTGACGGTACCTTATTAGAAAGTGACGGCTAACTATGTGCCAGCAGCCGCGGTAATACATAGGTCACAAGCATTATCCGGAATTATTGGGCGTAAAGCGTTCGTAGGCGGTTTATCAAGTCTAGAGTTAAAGCCTGGGGCTTAACCCCAGCCC
+
GGGGGGGGGGGEGGGGGGGGGGGGGGGGGGGGGGGGGGGAFGGGGGGGGGGGGGGGGGGGGGGGGGGGGGGGGGGGGGGGGGGGGGGGGGGGGGGGGGGGGGGGGGGGGGGGGGGGGGEFGGFGGGGGGGFGGGGGGGGGGGGGGGGGGGGGGGGGGGGGGGGGGGGGGGGGGGGGGGGGGDGGGGGGGGGGGGGGGGGGGGGGGFGGGGGGGGGFGGFD*>?FFGGGGGGGFGGGGCFGFDFDCFGCFGD5D3DFFFFFGFGGFGGFFFFF??FFFFGFF>FFFF*3:>BFFF
@M04650:207:000000000-C238N:1:1101:12395:11203 1:N:0:19
ACTCCTACGGGAGGCAGCAGTGGGGAATATTGCACAATGGGCGCAAGCCTGATGCAGCCATGCCGCGTGTATGAAGAAGGCCTTCGGGTTGTAAAGTACTTTCAGCGAGGAGGAAGGTGCTGTGGTTAATAACCGCAGCAATTGACGTTACTCGCAGAAGAAGCACCGGCTAACTCCGTGCCAGCAGCCGCGGTAATACGGAGGGTGCAAGCGTTAATCGGAATTACTGGGCGTAAAGCGCACGCAGGCGGTCTGTCAAGTCGGAGGTGAAATCCCCGGGCTCAACCTGGGAAC
+
GGGGGGGGGGGGGGGGGGGGGGGGGGGGGGGGGGGGGGGGGGGGGGGGFEFGGGGGGGGGGGGGGGGFGGGGGGGGGGGGGGGGGGGGGGGGGGGGGGGGGGGGGGGGGGGGG>FFGGGGAFGGGGDGGGGGGGGGGGGGGFGGGGGGGGGFGGGGGGGGFGGFGFGGGGDGGGGGGGFGGGFGGGGGFGGGGGGGGFGGEGGGEEGGGGGGGGEEFGDG=5CGFGFFGGF7<EDCDGFG@<>DDDGDFGGGGGGF=FFFF4CDD)7:FF4=B47)86CDFFGF?F>2?FF7>0
@M04650:207:000000000-C238N:1:1101:27046:11207 1:N:0:19
ACTCCTACGGGAGGCAGCAGTGGGGAATATTGCACAATGGAGGAAACTCTGATGCAGCAACGCCGCGTGAGCGATGAAGGTCTTAGGATCGTAAAGCTCTGTCTTTAGGGATGATAATGACAGTACCTAAGGAGGAAGCCACGGCTAACTACGTGCCAGCAGCCGCGGTAATACGTAGGTGGCGAGCGTTATCCGGATTTATTGGGCGTAAAGGGAGCGTAGGCGGATACTTAAGTGGGATGTGAAATACTTGGGCTCAACCCGAGTACTGCATTCCAAACTGAGTATCTAG
+
GGGGGGGGGGGGGGGGGGGGGGGGGGGGGGGGGGGGGGGGGGGGGGGGGGGGGGGGGGGGGGGGGGGGGGGFGGGGGGGGGGGGFGGGGGGGGGGGGGGGGGGCFFGGGGGGGGGGGGGGGGGGGGGFFGGGGGGGGGGGGGGGGGGGGGGGGGGGGGGGGGGGGGGGGGCCGGGGGGEFFF8CGGGDEGGFGGGGGGGGGC7CGGGGGGGGGGCGGGGGGDEGGGCEGDFGFGFFGGFGFGFFGGGFFGFGGGGF::@FFFGGFD3:=FFF?FF?9AGFFFGF??FBFFB>
@M04650:207:000000000-C238N:1:1101:4872:11230 1:N:0:19
ACTCCTACGGGAGGCAGCAGTGGGGAATATTGCACAATGGAGGAAACTCTGATGCAGCAACGCCGCGTGAGCGATGAAGGTCTTCGGATCGTAAAGCTCTGTCTTTAGGGATGATAATGACAGTACCTAAGGAGGAAGCCACGGCTAACTACGTGCCAGCAGCCGCGGTAATACGTAGGTGGCGAGCGTTATCCGGATTTATTGGGCGTAAAGGGAGCGTAGGCGGATATTTAAGTGGGATGTGAAATACTTGGGCTCAACCCGAGTACTGCATTCCAAACTGAGTATCTAG
+
GGGGGGGGGGGGGGGGGGGGGGGGGGGGGGGGGGGGGGGGFGGGGGGGGGGECFGGGGGGGGGGGGGGGGGGGEEEGGG8EGFFGGGGGGGGGGGGGGGGGGGGGGGGGGGGGGGGGAEFGGGFFFGGGGGGGGGGGGGGGECFGGGGGGGG>FGGGFFCGGGDGGGGG>CCAEGC9FGGFGEGDCGEGGGGFGGGGGGDGDG?9CDE8=ECFCEGGGGDEDDCEG55CFGGFFGCFGFG?59*:FFFFFCCC<47>F?=6FCD>DGFBFFFFFBFF<CFFFGF:@F4>46-
@M04650:207:000000000-C238N:1:1101:17089:11230 1:N:0:19
ACTCCTACGGGAGGCAGCAGTGGGGAATATTGCACAATGGAGGAAACTCTGATGCAGCAACGCCGCGTGAGCGATGAAGGTCTTCGGATCGTAAAGCTCTGTCTTTAGGGATGATAATGACAGTACCTAAGGAGGAAGCCACGGCTAACTACGTGCCAGCAGCCGCGGTAATACGTAGGTGGCGAGCGTTATCCGGATTTATTGGGCATAAAGTGAGCGTAGGCGGATACTTAAGTGGGATGTGAAATACTTGGGCTCAACCCGAGTACTGCATTCCAAACTGAGTATCTAG
+
GGGGGGGGGGGGGGGGGGGGGGGGGGGGGGGGGGGGGGGGGGGGGGGGGGGGGGGGGGFGGGGGGGGGGGGGGGGGGGGGGGGGGGGGGGGGGGGGGGGGGGGFGGGGGGGGGGGGGGEGGGGGGGGGGGGGGGGGGGGGGGGDGGGGGGFGGGGGGGGGGGGGGGGGGGGGGGGGGGGGGGGGEGGGGGGGGGGGGGGGGGGFGGGGGGGGFGGGGGGGGGEGGGEGGGGGFFFGF*89FDFFFFDF=GGG*9<>FFFFGFGGDGGFFFFF4@FFFFG?FF>BFFF<:6=A
@M04650:207:000000000-C238N:1:1101:20785:11233 1:N:0:19
ACTCCTACGGGAGGCAGCAGTGGGGAATATTGCACAATGGAGGAAACTCTGATGCAGCAACGCCGCGTGAGCGATGAAGGTCTTCGGATCGTAAAGCTCTGTCTTTAGGGATGATAATGACAGTACCTAAGGAGGAAGCCACGGCTAACTACGTGCCAGCAGCCGCGGTAATACGTAGGTGGCGAGCGTTATCCGGATTTATTGGGCGTAAAGGGAGCGTAGGCGGATATTTAAGTGGGATGTGAAATACTTGGGCTCAACCCGAGTACTGCATTCCAAACTGAGTATCTAG
+
GGGGGGGGGGGGGGGGGGGGGGGGGGGGGGGGGGGGGGGGGGGGGGGGGGGGGGGGGGGGGGGGGGGGGGGGGGGGGGGGGGGGGGGGGGGGGGGGGGGGGGGGGGGGGGGGGGGGGGGGGGGGGGGGGGGGGGGGGGGGGGGGGGGGGGGGGGGGGGGGGGGGGGGGGGGGGGGGGGGGGGGGGGGGGGGGGGGGGGGGGGGGGGGGGGGGGGGGGGGGGGGGGGDGGGGGFGGGGGFGFGFFGGGGFGGGGCGFFFFFGFGGFGG<FFFFFFFFFFGFF>GF@FFFF?FD
@M04650:207:000000000-C238N:1:1101:8711:11250 1:N:0:19
ACTCCTACGGGAGGCAGCAGTGGGGAATATTGCGCAATGGAGGAAACTCTGATGCAGCAACGCCGCGTGAGCGATGAAGGTCTTCGGATCGTAAAGCTCTGTCTTTAGGGATGATAATGACAGTACCTAAGGAGGAAGCCACGGCTAACTACGTGCCAGCAGCCGCGGTAATACGTAGGTGGCGAGCGTTATCCGGATTTATTGGGCGTAAAGGGAGCGTAGTCGGATACTTAAGTGGGATGTGAAATACTTGGGCTCAACCCGAGTACTGCATTCCAAACTGAGTATCTAG
+
GGGGGGGGGGGEGGGGGGGGGGGGGGGGGGGGGGGGGGGGGGGGGGCFGGGGGGGGGGGGGGGGGGGGGGGGFGGGGGGFFAFGGGGGGGGGGGGGGGGGDGG@ECACGGG@FFDFFGGGGGGGGEEAFE?DGFFGG=FG8A:F7F=FGDGGCG7FCFGGGCGGGG8F<E@EFFGF@CFFGFFE7:EGGGC7>E*B:>8<FGGGGGGGEGE*C+;55DC/151<CGEC56?E6+?<*9>>?DFFDGC>=F:F7<DF>F?@:5DCBG<8FF?F?=686<7*:<FFFF*<58*4
@M04650:207:000000000-C238N:1:1101:28068:11275 1:N:0:19
ACTCCTACGGGAGGCAGCAGTGGGGAATATTGCACAATGGGCGCAAGCCTGATGCAGCCATGCCGCGTGTATGAAGAAGGCCTTCGGGTTGTAAAGTACTTTCAGCGAGGAGGAAGGTGTTGTGGTTAATAACCGCAGCGATTGACGTTACTCGCAGAAGAAGCACCGGCTAACTCCGTGCCAGCAGCCGCGGTAATACGGAGGGTGCAAGCGTTAATCGGAATTACTGGGCGTAAAGCGCACGCAGGCGGTCTGTCAAGTCGGATGTGAAATCCCCGGGCTCAACCTGGGAAC
+
GGGGGGGGGGGGGGGGGGGGGGGGGGGGGGGGGFGGGGGGGGGGGGGGGGGGGGGGGGGGGGFGGGGGGGGGGGGGGGGGGGGGFFEGGGFGGGGGGGFGGGGGGGGEGGGGGGGGGGGGGGGGGGGGGGGGGGGGEGGGGGGGGGGGGGGGGGGGGGGGFGGGGGGGGGGGGGGGGGGGGGGGGGGG7CGGGGGGGGGGGEGGGGGEGDGCEEGGGGGGGGGGGGGGGGGGFGGDCDFDFGFEGGGGFGDGDGGFFFFFGFGGFGGFFFFFFF@FFFDEEFGFFFFFFFF??8
@M04650:207:000000000-C238N:1:1101:27677:11315 1:N:0:19
ACTCCTACGGGAGGCAGCAGTGGGGAATATTGCACAATGGGCGCAAGCCTGCTGCAGCCATGCCGCGTGTATGAAGAAGGCCTTCGGGTTGTAAAGTACTTTCAGCGAGGAGGAAGGTGCTGTGGTTAATAACCGCAGCAATTGACGTTACTCGCAGAAGAAGCACCGGCTAACTCCGTGCCAGCAGCCGCGGTAATACGGAGGGTGCAAGCGTTAATCGGAATTACTGGGCGTAAAGCGCACGCAGGCGGTCTGTCAAGTCGGATGTGAAATCCCCGGGCTCAACCTGGGAAC
+
AFGGGGGGGDECCGFEGD@FEFGGGCCEEFGGGGGFCCEFGD7FBCGGGGG,EFGFFGFAFCEFGGGECCFGDEFGECFF?EE<FEEGGDFGFEA<F9FEFGEDGFGGGGGGGGCFGGGCFGGFFF<?DFDBFF>C@CF?CF<FG<:FDDGFGGGDC+:FCEGFGGGGEEGC,,5>CE>FGGGGGGGGGGGC8=CEGGGG>*CEGGGGGCFGGE>?CFGGDG*:EFFFGGFFBG3:CCFDFD@BGD)>>C<C5CCFFFFFGFGG>GG>6==*9=?@<;C)51F@6?F??)577?
@M04650:207:000000000-C238N:1:1101:24846:11319 1:N:0:19
ACTCCTACGGGAGGCAGCAGTGGGGAATATTGCACAATGGGCGCAAGCCTGATGCAGCCATGCCGCGTGTATGAAGAAGGCCTTCGGGTTGTAAAGTACTTTCAGCGAGGAGGAAGGTGCTGTGGTTAATAACCGCAGCAATTGACGTTACTCGCAGAAGAAGCACCGGCTAACTCCGTGCCAGCAGCCGCGGTAATACGGAGGGTGCAAGCGTTAATCGGAATTACTGGGCGTAAAGCGCACGCAGGCGGTCTGTCAAGTCGGATGTGAAATCCCCGGGCTCAACCTGGGAAC
+
GGGGGGGGGGGGGGGGGGGGGGGGGGGGGGGGGGGGGGGGGGGGGGGGGGGGGGGGGGGGGGGGGGGGGGGGGGGGGGGGGGGGFFGGGGGGGFGGGFCGGGGGGGGGEFGFGGGGGGGGGGGGGGGGGGGGG8FGGGGGGGGGGGGGGGGGGGGGFGGGGGFGGGGGGGGGGGFGGGGGGGGGGGGGGGGDGGGGGGGGEGGGGGGGGGGGGGCEFGGFEGGGGGGGCGGGFGGGGGFGEGEEGDGGFGGGGDFFFFFFG=DD5CDFFFF?4B@FB9)579FF?FF:?FF:B6
@M04650:207:000000000-C238N:1:1101:3584:11332 1:N:0:19
ACTCCTACGGGAGGCAGCAGTGGGGAATATTGCACAATGGACGCAACTCTGATGCAGCCACGCCGCGTGAGCGAAGAAGGTCTTCGGATCGTAAAGCTCTGTCTTTAGGGAGGAAAAGGATAGTACTTATGGAGGAAGTCATGGAGATTAACGTGCAAGAAGCCGCGGTCATACGCAGGTGGCGCGCGCTCGCAGGAACGATGGGGCGTAAAGGGAGCGTAGGTGGCTACGCATGAAGGACGTGCAGTACGTGGGTTAAACCCGAGTAGTGCACTCCAAACTGAGCATGTGG
+
FFGGGGGGGGGGGGGGGGGGGGGGGGGGGGGGGGGGGCGGC,@+@F+6CCFGGGGGGG<F6FGGGGGEG>=,@F+CEGGFEFGGGGG?:>CFGGFG9,BAAGG<,,9C<EF+@=<,4,8,C?8,,555?,,>,3:+,,:7@,FD,,,,3,,,+:+++8:,@,,83<353**,7D:>*>*,,14=8:4**3****1********;;****/**3+AC:)/1/)/+3*02+***)*/+*2)*)/)7*1**/2*25<75;5=*+)*18C9(/*)9***/330/.4*7))/))1*)
@M04650:207:000000000-C238N:1:1101:13527:11387 1:N:0:19
ACTCCTACGGGAGGCAGCAGTAGGGAATCTTCCGCAATGGACGAAAGTCTGACGGAGCAACGCCGCGTGAGTGATGAAGGTCTTCGGATCGTAAAACTCTGTTGTCAGGGAAGAACAAGTGGTGTTCTAACAGGGCACCACCTTGACGGTACCTGACCAGAAAGCCCCGGCTAACTACGTGCCAGCAGCCGCGGTAATACTAAGGGGGCAAGCGTTGTCCGGAATTATTGGGCGTAAAGCGCGCGCAGGCGGTCTCTTAAGTCTGATGGGAAAGCCCAGGGCTTAACCGGGG
+
GGGGGGGGGGGGGGGGGGGGGGGGGGGGGGGGGGGGGGGGGGG@FGGGGGGGGGGGGGGGGGGGGGGGGGGGGGGFGGGGGCGGGGGGGGGGGGG9FGGGGGGGGGCFGGGGGGGGGGEEF98FGEGGGGGGGG7F=F@FFFG8F9>FDCF+@C>5DB73F@F<FFFCGC*1>7>;,4>DCCEE,;E@F,/:C*188C;+++5?+=EG>ED**:E577:*;7;58C7CFFG54=<5CC?FEC55C53>)1>C>C*19*8*2*:*/*:<6)8?:.?)((*7)(*.969335)4
@M04650:207:000000000-C238N:1:1101:5394:11504 1:N:0:19
ACTCCTACGGGAGGCAGCAGTGGGGAATATTGCACAATGGAGGAAACTCTGATGCAGCAACGCCGCGTGAGCGATGAAGGTCTTCGGATCGTAAAGCTCTGTCTTTAGGGATGATAATGACAGTACCTAAGGAGGAAGCCACGGCTAACTACGTGCCAGCAGCCGCGGTAATACGTAGGTGGCGAGCGTTATCCGGATTTATTGGGCGTAAAGGGAGCGTAGGCGGATACTTAAGTGGGATGTGAAATACCCGGGCTCAACTTGGGTGCTGCATTCCAAACTGGTTATCTAG
+
FGGGGGGGGGGGGGGGGGGGGG,FEGGGGGGFGFGGGGGGFEGGGGGGGGGGGGGGGGGGGGGGGEGGGGGGGGGGGGGGFFGGGGC?FFGGGGGAFEGGGGGFDFFGFGG8FFGGGGFGGAEGGGG?FDEGCGGGGGGGGF:FGGGGGGGGGFGGFGGGGGGGDGGGF8FGAFGGGG><FGGGGGGDEEACFGGGDCDGGGGFGGGGGGGGCCGC55DDGGGG=E*:76CFFGGC:6>GFCF67CFGF7DFCCDBEFFFGF7*9*187FFF4@==>BGFFDGF?F?7)0/:
@M04650:207:000000000-C238N:1:1101:17777:11508 1:N:0:19
ACTCCTACGGGAGGCAGCAGTAGGGAATCTTCCACAATGGGTGCAAACCTGATGGAGCAATGCCGCGTGAATGAAGAAGGTCTTCGGATCGTAAAGTTCTGTTATTAGAGAAGAACAAAGCAAGGAGTAACTGTCTTGCTTTTGACGGTATCTAACCAGAAAGCCACGGCTAACTACGTGCCAGCAGCCGCGGTAATACGTAGGTGGCAAGCGTTGTCCGGATTTATTGGGCGTAAAGCGAGCGCAGGCGGTTTCTTAAGTCTGATGTGAAAGCCCCCGGCTCAACCGGGGAGG
+
GGGGGGGGGGGGGGGGGGGGGGGGGGGGGGGGGGGGGGGGGGGGGGGGGGGGGGGGGGGGGGGGGGGGGGGGGGGFGGGGGGGGGGGGGGGGGDGGGGGGGGGGGGGGGGGGGGGGGGGGGGGGGGGGGGGGGGGGGGGGGGGGGGGGGGGGGGGGGGGGGGGGGGGGGGGGGGGGGGGGGGGGGGGGGGGGGGGGGGGGGGGGGGGGGGGGGGGGGGGGGGGGGGGFGGGFEGGGGGFGFGFDGGGGFGG5CGGFFB=FFFGGFCFFFFFFFFFFFFGFF>GFFFFFFFE>BF
@M04650:207:000000000-C238N:1:1101:14995:11528 1:N:0:19
ACTCCTACGGGAGGCAGCAGTGGGGAATATTGCACAATGGAGGAAACTCTGATGCAGCAACGCCGCGTGAGCGATGAAGGTCTTCGGATCGTAAAGCTCTGTCTTTAGGGATGATAATGACAGTACCTAAGGAGGAAGCCACGGCTAACTACGTGCCAGCAGCCGCGGTAATACGTAGGTGGCGAGCGTTATCCGGATTTATTGGGCGTAAAGGGAGCGTAGGCGGATACTTAAGTGGGATGTGAAATACTTGGGCTCAACCCGAGTACTGCATTCCAAACTGAGTATCTAG
+
GGFGGDGGGGGGGGFFGGGG<CFGGGGGGGEGGGGFGGGGGGGGGGFGGGGGGGGGGGGGGGGGGGGGGGE@GGGGGGGGGGGGGGGGEGGGGGGGGFGGGGGGGGGGGGGGGGGGGGGGGGGFGEGGGGGGGGGGGGGGGGGGGDDFFGGGGGGGGGGGGGGGEGGGGGGGGGG;EFGGGGGGGGGDCB=8CFGGGGDCCFGFFGGGCCGGGFGGG5CD5CEFGEEGGGGGFFDFGGF<FDFFCGGFFFGFGGGFFFFFG>DDED509@FFFF49ADGFF2:*99?>AFFA
@M04650:207:000000000-C238N:1:1101:8256:11602 1:N:0:19
ACTCCTACGGGAGGCAGCAGTGGGGAATATTGCACAATGGAGGAAACTCTGATGCAGCAACGCCGCGTGAGCGATGAAGGTCTTCGGATCGTAAAGCTCTGTCTTTAGGGATGATAATGACAGTACCTAAGGAGGAAGCCACGGCTAACTACGTGCCAGCAGCCGCGGTAATACGTAGGTGGCGAGCGTTATCCGGATTTATTGGGCGTAAAGGGAGCGTAGGCGGATACTTAAGTGGGATGTGAAATACTTGGGCTCAACCCGAGTGCTGCATTCCAAACTGAGTATCTAG
+
GGGGGGGGGGGGGGGGGGGGGGGGGGGGGGGGGGGGGGGGGGGGGGGGGGGGGGGGGGGGGGGGGGGGGGGGGGGGGGGGGGGGGGGGGGGGGGGGGGGGGGGGGGGGGGGGGGGGGGGGGGGGGGGGGGGGGGGGGDGGFGGGGGGGGGGGGGGGGGGGGGGGGGGGGGDFGGGGGGGGGGGGGGGGG>GGGGGGGGGGGFGGGGGGGGGGGFGGGGGGGGGFGGGDGG:C@CFFFCFGFGFFDGGCFGFGFGF:4)9@FFCDFGG(@B4447@46<GFF<G4?FF4>@FA
@M04650:207:000000000-C238N:1:1101:23167:11619 1:N:0:19
ACTCCTACGGGAGGCAGCAGTGGGGAATATTGCACAATGGGCGCAAGCCTGATGCAGCCATGCCGCGTGTATGAAGAAGGCCTTCGGGTTGTAAAGTACTTTCAGCGAGGAGGAAGGTGTTGTGGTTAATAACCGCAGCAATTGACGTTACTCGCAGAAGAAGCACCGGCTAGCTCCGTGCCAGCAGCCGCGGTAATACGGAGGGTGCAAGCGTTAATCGGAATTACTGGGCGTAAAGCGCACGCAGGCGGTCTGTCAAGTCGGATGTGAAATCCCCGGGCTCAACCTGGGAAC
+
GGGGGGGGGGGGGGGGGGGGGGGGGGGGGGGGGGGGGGGGGGGGGGGGGGGGGGGGGGGGGGGGGGGGGGGGGGGGGGGGGGGGGGGGGGGGGGGGGGGGGGGGGGGCGGGGGGGGGGGGGGGGGGGGGGGGGGGGGGGCGCFGGGGGGG@FGGCGGGGGGGGGGFGGEGGGGGGGGGGGGGGGGGGGGGGGGEGGFGGGGDEGGGGGGFFGGEGDGGGGDGGDFGGGGGFGFEDEGGFGFGEFGGGGDDGGGGGFFFFF?@DDDDD:FF=@F4?43;D>@0DFF477?;>?F:
@M04650:207:000000000-C238N:1:1101:24165:11624 1:N:0:19
ACTCCTACGGGAGGCAGCAGTGGGGAATATTGCACAATGGAGGAAACTCTGATGCAGCAACGCCGCGTGAGCGATGAAGGTCTTCGGATCGTAAAGCTCTGTCTTTAGGGATGATAATGACAGTACCTAAGGAGGAAGCCACGGCTAACTACGTGCCAGCAGCCGCGGTAATACGTAGGTGGCGAGCGTTATCCGGATTTATTGGGCGTAAAGGGAGCGTAGGCGGATACTTAAGTGGGATGTGAAATACTTGGGCTCAACCCGAGTACTGCATTCCAAACTGAGTATCTAG
+
GGGGGGGGGGGGGGGGGGGGGGGGGGGGGGGGGGGGGGGGGGGGGGGGGGGGGGGGGGGGGGGGGGGGGGGGGGGGGGGGGGGGGGGGGGGGGGGGGGGGGGGGGGGGGGGGGGGGGGGGGGGGGGGGGGGGGGGGGGGGGGGGGGGGGGGGGGGGGGGGGGGGGGGGGGGGGGGGGGGGGGGGGGGGGGGGFGGGGEEGGGGGGGGGEGGGGGGFEGGGGGGGGGGGGGGGFFGFFGFGFGFFGGGGFGGGGGGFFFFF?FGGFGGFFFFFFFFFDFG?FFGFFFFFAFFF
@M04650:207:000000000-C238N:1:1101:24816:11626 1:N:0:19
ACTCCTACGGGAGGCAGCAGTGGGGAATATTGCACAATGGAGGAAACTCTGATGCAGCAACGCCGCGTGAGCGATGAAGGTCTTCGGATCGTAAAGCTCTGTCTTTAGGGATGATAATGACAGTACCTAAGGAGGAAGCCACGGCTAACTACGTGCCAGCAGCCGCGGTAATACGTAGGTGGCGAGCGTTATCCGGATTTATTGGGCGTAAAGGGAGCGTAGGCGGATACTTAAGTGGGATGTGAAATACTTGGGCTCAACCCGAGTACTGCATTCCAAACTGAGTATCTAG
+
GGGGGGGGGGGGGGGGGGGGGGGGGGGGGGGGGGGGGGGGGGGGGGGGGGGGGGGGGGGGGGGGGGGGGGGGGGGGGGGGGGGGGGGGGGGGGGGGGGGGGGGGGGGGGGGGGGGGGGGGGGGGGGGGGGGGGGGGGGGGGGGGGGGGGGGGGGGGGGGGGGGGGGGGGGGGGGGGGGGGGGGGGGGGGGGGGGGGGDGGGGGGGGGGGGGGGGGGGGGGGGGGGGGGGCFGFGGGGGFGFGFFGGGC@GFGGGGFFFFFGFGGFGGFFFFFFFFFAFGFFFGFFFF<AFFF
@M04650:207:000000000-C238N:1:1101:12083:11634 1:N:0:19
ACTCCTACGGGAGGCAGCAGTGGGGAATATTGCACAATGGGCGCAAGCCTGATGCAGCCATGCCGCGTGTATGAAGAAGGCCTTCGGGTTGTAAAGTACTTTCAGCGAGGAGGAAGGTGCTGTGGTTAATAACCGCAGCAATTGACGTTACTCGCCGAAGGAGCACCGGCTAACTCCGTGCCAGCAGCCGCGGTAATACGGAGGGTGCAAGCGTTAATCGGAATTACTGGGCGTAAAGCGCACGCAGGCGGCCTGTCAAGTCGGATGTGAATTCCCCTGGCACAACCGGGGA
+
-CFGCFCFFGGGGGGGGGFGGGGGGEFGADEF<<CFF,EC,ECGGEG@F<@FA6FGFFGCFFC<FFGGF6E9FGAF9C<FFCF=FFGEFCCBAEF9F,BD,B,?B<FFGD@:B@,=:,B<FF5<AF7,ABFG@,+B:7F8,@,,,,@C3@CGG>3+8+5**,@*3:,CCEFEG7;,6=<F71<BCEF>GGDGGGGC9EFFE5*8****3<9F51*2:F>FE3EGGCCFGFG5@:)C<0=DEGD>DDC<3CD)7*7*9***+955:D<3=F4*/7*04(9@>(C4>5)(-0)(
@M04650:207:000000000-C238N:1:1101:9634:11696 1:N:0:19
ACTCCTACGGGAGGCAGCAGTGGGGAATATTGCACAATGGGCGGAAGCCTGATGCAGCGACGCCGCGTGAGGGATGACGGCCTTCGGGTTGTAAACCTCTTTCAGCAGGGACGAAGCGCAAGTGACGGTACCTGCAGAAGAAGCACCGGCTAACTACGTGCCAGCAGCCGCGGTAATACGTAGGGTGCGAGCGTTGTCCGGAATTACTGGGCGTAAAGAGTTCGTAGGCGGTTTGTCGCGTCGTTTGTGAAATCCCGCAGCTTAACTGTGGGCGTGCAGGCGATACGGGCAGAC
+
GGGGGGGGGGGGGGGGGGGGGGGGGGGGGGGGGGGGGGGGGGGGGGGGGGGGGGGGGGGGGGGGGGGGGGGGGGGGGGGGGGGGGGGGGGGGGGGGGGGGGGGGGGGGGGGGGGGGGGGGGGGGGGGGGFGGGGGGGGGGGGGGGEGGGGGGGGGFGGGGGCFGGGGGGGGGGGGGGGGGFGGEGGGGDEGEE:ECGEGGGGGGGGFDFGGGGGGEGGGGFGGGGGGGGGGEECGGGGFGFGFED<77>:FFGGF?E>)55:>79>GA9FFB35)<6:CFEF)<DDFFBBBF:,
@M04650:207:000000000-C238N:1:1101:21704:11731 1:N:0:19
ACTCCTACGGGAGGCAGCAGTGGGGAATATTGCACAATGGAGGAAACTCTGATGCAGCAACGCCGCGTGAGCGATGAAGGTCTTCGGATCGTAAAGCTCTGTCTTTAGGGATGATAATGACAGTACCTAAGGAGGAAGCCACGGCTAACTACGTGCCAGCAGCCGCGGTAATACGTAGGTGGCGAGCGTTATCCGGATTTATTGGGCGTAAAGGGAGCGTAGGCGGATACTTAAGTGGGATGTGAAATACTTGGGCTCAACCCGAGTCCTGCATTCCAAACTGAGTATCTAG
+
AFFGGGGGGGGEGGGGGGFGFGGGGGGGFGGGGFAGGGGGGGGEGGGGFGGGGGGGGFGCGEGGGDGGGGGGGGGGFGGFGFFGGGGGGGGGGGGGGGGGFEGGGGGFGGGGEGGGGGGAFFGGGDFGGDGGGGGGGGGGFFGGGGGGGGGGGGGGGGGGFG?CCGGGGGGGGGGGGFGFGGGDEGGGGGDGGCEGGEG99BFGGGGGGGGGGGGGGGGGDGDFGGGGGGGGFFGGGGFFFGFFFGGGFGGGGGGFF@FFG@GGFGGFFFFF@FFF<<CFFFG*9BFFBFFF
@M04650:207:000000000-C238N:1:1101:22512:11752 1:N:0:19
ACTCCTACGGGAGGCAGCAGTGGGGAATATTGCACAATGGGCGCAAGCCTGATGCAGCCATGCCGCGTGTATGAAGAAGTCCTTCGGGTTGTAAAGTACTTTCAGCGAGGAGGAAGGTGTTGTGGTTAATAACCGCAGCAATTGACGTTACTCGCAGAAGAAGCACCGGCTAACTCCGTGCCAGCAGCCGCGGTAATACGGAGGGTGCAAGCGTTAATCGGAATTACTGGGCGTAAAGCGCACGCAGGCGGTCTGTCAAGTCGGATGTGAAATCCCCGGGCTCAACCTGGGAAC
+
GGGGGGGGGGGGGGGGGGGGGGGGGGGGGGGGGGGGGGGGGGGGGGGGGGGGGGGGGGGGGGGGGGGGGGGGGGGGGGGGGGGGGGGGGGGGGGGGGGGGGG9EFGG:FGGGGGCGDEEFFGGGGGGGGGGGGGGGEGDFGGGGGGGGGGGGGGGGGGGFGGGGGGGGGGGGGGGGGGGGGGGGGGGGGGGGGGGGGGGGEGGGGGGGGGGGGGEGGGGGGGGGGGGGGGGGFEDGG=FG@D:DCDGGFGDDGGGF=BFF<=CG3*98FF?4?FFFFFGBD97F?F528FFFF-
@M04650:207:000000000-C238N:1:1101:6572:11790 1:N:0:19
ACTCCTACGGGAGGCAGCAGTGGGGAATATTGCACAATGGGCGCAAGCCTGATGCAGCCATGCCGCGTGTATGAAGAAGGCCTTCGGGTTGTAAAGTACTTTCAGCGAGGAGGAAGGTGCTGTGGTTAATAACCGCAGCAATTGACGTTACTCGCAGAAGAAGCACCGGCTAACTCCGTGCCAGCAGCCGCGGTAATACGGAGGGTGCAAGCGTTAATCGGAATTACTGGGCGTAAAGCGCACGCAGGCGGTCTGTCAAGTCGGATGTGAAATCCCCGGGCTCAACCTGGGAAC
+
FGGGGGGGGGGGGGGGGGGGGGGGGGGGGGGGGFGGGGGGGGGGGGGGGGGGGGGGGGGGGGGGGGGGGCFGGGGGGGGGGGGGGGGGGEGGGGGGGGFFGGFDDFFCFGG7FCFGGFGGGGFFG=FGGGGFGGGGGEEGCFGGGGGGGGGGCFGEECFCFGGGFGGGEGGGGGGGGGGGGGGGFGGFCCEGGGGDGCEECECEDGGGFFGGGEECCFFF5C=F8CCCGGGGFGD2CF4D>>55)9CD:DGDGGGBF74626CDF<D?F@FFF@F9?0<E),*115>71<F1:,
@M04650:207:000000000-C238N:1:1101:22048:11791 1:N:0:19
ACTCCTACGGGAGGCAGCAGTAGGGAATCTTCCGCAATGGACGAAAGTCTGACGGAGCAACGCCGCGTGTGTGATGAAGGATTTCGGTTCGTAAAGCACTGTTGTTAAGGAAGAACAGTAATAAGAGTCACTGCTTATTATGTGACGGTACTTAACCAGAAAGCCACGGCTAACTACGTGCCAGCAGCCGCGGTAATACGTAGGTGGCAAGCGTTATCCGGAATTATTGGGCGTAAAGCGCGCGTAGGCGGCAAGATTAGTCTGATGTGAAAGCCCTCGGCTCAACCGAGGA
+
GGGGGGGGGGGGGGGGGGGGGGGGGGGGGGGGGGGGGGGGGGGGGGGGGGGGGGGGGGGGGGGGGGGGGGGGGGGGGGGGGGGGGGGGGGGGGGGGGGGGGGGGGGGGGGGGGGGGGGGGGGGGGGGGGGGGGGGGGGGGGGGGGGGGGGGGGGGGGGGGGGGGGGGGGGGGGGGGGGGGGGGGGGGGGGGGGGGGGGGGGGGGGGGGGGGGGGGGGGGGGGGGGGFG?FGGFEGGGGFGFDFFGGGGFGGGCDG@FBFFGFGGFGGFFFF?B?>FFFGDEFGFFFFFFFF9
@M04650:207:000000000-C238N:1:1101:15626:11869 1:N:0:19
ACTCCTACGGGAGGCAGCAGTGGGGAATATTGCACAATGGAGGAAACTCTGATGCAGCAACGCCGCGTGAGCGATGAAGGTCTTCGGATCGTAAAGCTCTGTCTTTAGGGATGATAATGACAGTACCTAAGGAGGAAGCCACGGCTAACTACGTGCCAGCAGCCGCGGTAATACGTAGGTGGCGAGCGTTATCCGGATTTATTGGGCATAAAGGGAGCGTAGGCGGATACTTAAGTGGGATGTGAAATACTTGGGCTCAACCCGAGTACTGCATTCCAAACTGAGTATCTAG
+
GGGGGGGGGGGGGGGGGGGGGGGGGGGGGGGGGGGGGGGGGGGGGGGGGGGGGGGGGGGGGGGGGGGGGGGGGGGGGGGGGGGGGGGGGGGGGGGGGGGGGGGGGGGGGGGGGGGGGGGGGGGGGGGGGGGGGGGGGGGGGGGGGGGGGGGGGGGGGGGGGGGGGGGGGGGGGGGGGGGGGGGGGGGGGGGGGGGGGGGGGGGGGGGGGGGGGGGGGGGGGGGGGGGDGGGGFGGFGGFGFGFFGGGGFGGGGGGFFFFFGFGGFGGFFFFFFFFFAFGFF<CFF?FFAFFF
@M04650:207:000000000-C238N:1:1101:24292:11873 1:N:0:19
ACTCCTACGGGAGGCAGCAGTAGGGAATCTTCGGCAATGGACGAAAGTCTGACCGAGCAACGCCGCGTGAGTGAAGAAGGTTTTCGGATCGTAAAACTCTGTTGTTAGAGAAGAACAAGGATGAGAGTAAAATGTTCATCCCTTGACGGTATCTAACCAGAAAGCCACGGCTAACTACGTGCCAGCAGCCGCGGTAATACGTAGGTGGCAAGCGTTGTCCGGATTTATTGGGCGTAAAGCGAGCGCAGGCGGTTCTTTAAGTCTGATGTGAAAGCCCCCGGCTCAACCGGGG
+
GGGGGGGGGGGGGGGGGGGGGGGGGGGGGGGGGGGGGGGGGGGGGGGGGGGGGGGGGGGGGGGGGGGGGGGGGGGGGGGGGGGGGGGGGGGGGGGGGGGGGGGGGGGGGGGGGGGGGGGGGGGGGGGGGGGGGGGGGGGGGGGGGGGGGGGGGGGGGGGGGGGGGGGGGGGGGGGGGGGGGGGGGGGGGGGGGGGGGGGGGGGGGGGGGGGGGGCEGGGGGGCEGDGGGGGGFGGGGGFGFGFFGGGGFGGGDGDFFFFF78FGFGGFFFFFFF@>?FGFFFCEFFFFFFFF
@M04650:207:000000000-C238N:1:1101:12913:11879 1:N:0:19
ACTCCTACGGGAGGCAGCAGTGGGGAATATTGCACAATGGAGGAAACTCTGATGCAGCAACGCCGCGTGAGCGATGAAGGTCTTCGGATCGTAAAGCTCTGTCTTTAGGGATGATAATGACAGTACCTAAGGAGGAAGCCACGGCTAACTACGTGCCAGCAGCCGCGGTAATACGTAGGTGGCGAGCGTTATCCGGATTTATTGGGCGTAAAGGGAGCGTAGGCGGATACTTAAGTGGGATGTGAAATACTTGGGCTCAACCCGAGTACTGCATTCCAAACTGAGTATCTAG
+
GGGGGGGGGGGGGGGGGGGGGGGGGGGGGGGGGGGGGGGGGGGGGGGGGGGGGGGGGGGGGGGGGGGGGGGGGGGGGGGGGGGGGGGGGGGGGGGGGGGGGGGGGGGGGGGGGGGGGGGGGGGGGGGGGGGGGGGGGGGGGGGGGGGGGGGGGGGGGGGGGGGGGGG@FGGGGGGGGGGGGGGGGEGGGG5FFFGCCE5FGGGGGGGGGCEGGGEGGGGGGGEGGGGGGGGG?CFFGFFGFDFFGGGFFGGCCFGF@FFFGFDGEGGBFFFFFFFFFACFFA7BF=?AAFFF
@M04650:207:000000000-C238N:1:1101:13458:11883 1:N:0:19
ACTCCTACGGGAGGCAGCAGTGGGGAATATTGCACAATGGAGGAAACTCTGATGCAGCAACGCCGCGTGAGCGATGAAGGTCTTCGGATCGTAAAGCTCTGTCTTTAGGGATGATAATGACAGTACCTAAGGAGGAAGCCACGGCTAACTACGTGCCAGCAGCCGCGGTAATACGTAGGTGGCGAGCGTTATCCGGATTTATTGGGCGTAAAGGGAGCGTAGGCGGATACTTAAGTGGGATGTGAAATACTTGGGCTCAACCCGAGTACTGCATTCCAAACTGAGTATCTAG
+
GGGGGGGGGGGGGGGGGGGGGGGGGGGGGGGGGGGGGGGGGGGGGGGGGGGGGGGGGGGGGGGGGGGGGGGFGGGGGGGGGGGGGGGGGGGGGGGGGGFGGGGGGGGGGGGGGGGGGGGGGGGGGGGFGGGGGGGGGGG?FEGGGGGGGGGGGGGGGGGGGGGGGGGGGGGGGFGGGGGGGGGGCEGGEGD@FGGGG>EFCFFCFGGECEEGGGGGGGDDEGDGGGEGGG+CFG>A>=><9DFFGFFGFFGF>DG455?FF5CDEGG0F?FFFF@F<>GFF2DFFFF2<==<
@M04650:207:000000000-C238N:1:1101:4341:11900 1:N:0:19
ACTCCTACGGGAGGCAGCAGTGGGGAATATTGCACAATGGAGGAAACTCTGATGCAGCAACGCCGCGTGAGCGATGAAGGTCTTCGGATCGTAAAGCTCTGTCTTTAGGGATGATAATGACAGTACCTAAGGAGGAAGCCACGGCTAACTACGTGCCAGCAGCCGCGGTAATACGTAGGTGGCGAGCGTTATCCGGATTTATTGGGCGTAAAGGGAGCGTAGGCGGATACTTAAGTGGGATGTGAAATACTTGGGCTCAACCCGAGTACTGCATTCCAAACTGAGTATCTAG
+
GGGGGGGGGGGGGGGGGGGGGGGGGGGGGGGGGGGGGGGGGFGGGGGFGGGGGFGGGGGGGGGGGGGGGCGFG@FGGGGGGGGGGGGCGGGEGGGGGFFGGGFCFGFGGGGGGGGGGGGGC<FGFGA<AEFGGGGGFDCFGECGDEEF<FGF><FFGCFFGGGF8FGGGGEFGGGGGGGGGGGGG=C*1=::F9CE>EDFGGGCF>CEE*/7E+*==9CD55;FE*55ECFDFGFGFFF56CF=D7FDF:*:*05>FFFF6575))9(=FFFFF?@4976>A>?F4*.49=<
@M04650:207:000000000-C238N:1:1101:25066:11906 1:N:0:19
ACTCCTACGGGAGGCAGCAGTGGGGAATATTGCACAATGGAGGAAACTCTGATGCAGCAACGCCGCGTGAGCGATGAAGGTCTTCGGATCGTAAAGCTCTGTCTTTAGGGATGATAATGACAGTACCTAAGGAGGAAGCCACGGCTAACTACGTGCCAGCAGCCGCGGTAATACGTAGGTGGCGAGCGTTATCCGGATTTATTGGGCGTAAAGGGAGCGTAGGCGGCGAGATTAGTCTGATGTGAAAGCCCCCGGCTCAACCGGGGAGGGTCATTGGAAACTGGTTCGCTTG
+
GFG@FGGGCE:CGGC;FGGFFFGGGGGGFGGGGGGFFEEF@EDGEGFGGDFGGFGGGDFGGCGEGGGGGGCG:FGDG9C@F9FGGGDGGGCGGDDCDEFGDGGGFGE9ECFEGFGGGGGGF<FFEAFEAEEDCFG>@FFDGFCEECEFDC9FFG?FGGGGFFGGGGGG:EBGFFGFGC@GGGGGGGGGEEGF;F8E8**<FCF;FCFG:>C5FDC8CDDGGGEFGGGD7>:C?FFEFDF>FCF=FCFG45<DD/9D>D6FFFGGFDC9>BEF4F84:209..C)07*4>>F?
@M04650:207:000000000-C238N:1:1101:14930:11910 1:N:0:19
ACTCCTACGGGAGGCAGCAGTGGGGAATATTGCACAATGGAGGAAACTCTGATGCAGCAACGCCGCGTGAGCGATGAAGGTCTTCGGATCGTAAAGCTCTGTCTTTAGGGATGATAATGACAGTACCTAAGGAGGAAGCCACGGCTAACTACGTGCCAGCAGCCGCGGTAATACGTAGGTGGCGAGCGTTATCCGGATTTATTGGGCGTAAAGGGAGCGTAGGCGGATACTTAAGTGGGATGTGAAATACTTGGGCTCAACCCGAGTACTGCATTCCAAACTGAGTATCTAG
+
GGGGGGGGGGGGGGGGGGGGFGGGGGGGGGGGGGGGGGGGGGGGGGGGGGGGGGGGGGGGGGGGGGGGGGGGGGGGGGGGGGGGGGGGGGGGGGGGGGGGGGGGGGGGGGGGGGGGGGGGGGGGGGGGGGGGFGGGGGGGGGGGGGGGGGGGGGGGGGGGGGGGGGGGGGGGGGGGGGGGGGGGGGGGGGGGGGGGGEG?GGGFFGGEBEGFGGGGGGGGGGGGGGGGDGGGFGGGGGFFFGFFGGGGFGFGGGGFFFFFGFGDFGDBF=FFFFFFFFGF@FF?FFF<AFFF
@M04650:207:000000000-C238N:1:1101:15318:11922 1:N:0:19
ACTCCTACGGGAGGCAGCAGTGGGGAATATTGCACAATGGAGGAAACTCTGATGCAGCAACGCCGCGTGAGCGATGAAGGTCTTCGGATCGTAAAGCTCTGTCTTTAGGGATGATAATGACAGTACCTAAGGAGGAAGCCACGGCTAACTACGTGCCAGCAGCCGCGGTAATACGTAGGTGGCGAGCGTTATCCGGATTTATTGGGCGGAAAGGGAGCGTAGGCGGATATTTAAGTGGGATGTGAAATACTTGGGCTCAACCCGAGTACTGCATTCCAAACTGAGTATCTAG
+
GGGGGGGGGGGGGGGGGGGGGGGGGGGGGGGGGGGGGGGGGGGGGGGGGGGGGGGGGGGGGGGGGGGGGGGGGGGGGGGGGGGGGGGGGGGGGGGGGGGGGGGGGGGGGGGGGGGGGGGGGGFGFGGGGGGGGGDDGGFGGGGGGGGGGGGGGGGGGGGGGGGGGGGG:CEGGGGGGGGGGGGGGGEGGGGGGGGGGGEGGGGGGGGD*:>EEGGGG3DGGGGGGGDEEGGGFGGGCFFFFGFFGGGGFFGG7FFFFFFFFFGGFGGFFFFFFFF?ADGFFFGFF662:==>
@M04650:207:000000000-C238N:1:1101:12437:11946 1:N:0:19
ACTCCTACGGGAGGCAGCAGTGGGGAATATTGCACAATGGAGGAAACTCTGATGCAGCAACGCCGCGTGAGCGATGAAGGTCTTCGGATCGTAAAGCTCTGTCTTTAGGGATGATAATGACAGTACCTAAGGAGGAAGCCACGGCTAACTACGTGCCAGCAGCCGCGGTAATACGTAGGTGGCGAGCGTTATACGGATTTATTGGGCGTAAAGGGAGCGTAGGCGGATGATTAAGTGGGATGTGAAATACCCGGGCTCAACTTGGGTGCTGCATTCCAAACTGGTTATCTAG
+
GFGGGGGGGGGEGGGEGGGFFFEFGEFG?FFDFGGDCFGFFGGEGGFFGCGGGGGGGGGGGGGGGGGGGGEDGGGGGGGGGGGGGGGEGGGGGFGGGGDGGGFAFFEF@EECCCCGGGGAFFFEFGFG9AFA9,:+AD@FGGGGGGG<>FFFEFFDFGGFGGGDEE>FFCBFFGC@FGGG9CEG7C5EG>EFCCC8B8*?9+;B@C*:CEE*>E5:CD7D8C=6CEEDE4CCFE7<?C4*0>0677:>BCFC9575:>=*097>)9/4@FFF:==@>:>@@>GF6BFA<F*6
@M04650:207:000000000-C238N:1:1101:4696:11949 1:N:0:19
ACTCCTACGGGAGGCAGCAGTGGGGAATATTGCACAATGGGCGCAAGCCTGATGCAGCCATGCCGCGTGTATGAAGAAGGCCTTCGGGTTGTAAAGTACTTTCAGCGAGGAGGAAGGTGCTGTGGTTAATAACCGCAGCAATTGACGTTACTCGCAGCAGAAGCACCGGCTAACTCCGTGCCAGCAGCCGCGGTAATACTGAGGGTTCAAGCGTTCATCTGAATTACTGGGCGTAACTCGCACTCAGTCGGTCCTTCAAGTCGGCTGTGCACTCCCCGGGCTCAACCTTGGAAC
+
AECCFEFG:7+-@+B@@E,,FEGGGG,CEFFFG9F<<F@FFG@EGG7FFEF8FFE<FAEGGGGGFGEGCF@F9?9?F86ECGFFFFFEGF:F<,5FFCAFGGGCEGG7+@+8@:FACGG8FAFE8FFE9FF,E8@CF7FF,@FFGC+@D,FFGGC7<+@,,33@8FF3*4C8FC;CFGF*>D;?8CC8C58*=C78;9F+2++=78*=CCC9*:C*<:>*2*+3<<?90**/7=C*5*1*7)8)902*9C)7<)*1**94C?3))9)3)*9*=F5>6,/)0,***0.5)1)))(
@M04650:207:000000000-C238N:1:1101:25638:11960 1:N:0:19
ACTCCTACGGGAGGCAGCAGTGGGGAATATTGCACAATGGGCGCAAGCCTGATGCAGCCATGCCGCGTGTATGAAGAAGGCCTTCGGGTTGTAAAGTACTTTCAGCGAGGAGGAAGGTGCTGTGGTTAATAACCGCAGCAATTGACGTTACTTGCAGAAGAAGCACCGGCTAACTCCGTGCCAGCAGCCGCGGTAATACGGAGGGTGCAAGCGTTAATCGGAATTACTGGGCGTAAAGCGCACGCAGGCGGTCTGTCAAGTCGGCTGTGAAATCCCCGGGCTCAACCTGGGAAC
+
GGGGGGGGGGGGGGGGGGGGGGGGGGGGGGGGFGGGGGGGGGGGGGGGGGGGGGGGGGGGGGGGGGGGGFGGGGGGGGGGGGGFFGGGGGGGGGGGGGGGGGGGGGGGGGGGGGGGGGGGFGGGGGGGFGDGGGGGGGGGGEFFGGGDGGGGGFGGGGGGGGGGGGGGGGGGGGGGGGGGGGGGGGGGGGGGGGGGGGGGDEEGGGGGGGGGGGGGGGGGGGGGGGGGGGGGFGGGGGFGFG>>CGGDBGGDD<FFFFF?:7<D)<DFFFFFFFFF:BGBFFFFFFFF:FF??4
@M04650:207:000000000-C238N:1:1101:24279:11979 1:N:0:19
ACTCCTACGGGAGGCAGCAGTAGGGAATCTTCCACAATGGACGAAAGTCTGATGGAGCAACGCCGCGTGAGTGATGAAGGTTTTCGGATCGTAAAACTCTGTTGCGAGGGAAGAACAAGTACGAGAGTAACTGCTCGTACCTTGACGGTACCTCGTTAGAAAGCCACGGCTAACTACGTGCCAGCAGCCGCGGTAATTCGTAGGTGGCAAGCGTTGTCCGGAATTATTGGGCGTAAAGCGCGCGCAGGCGGCCTTTTAAGTAGGATGTGAAAGCCCACGGCTTAACCGTGGA
+
GFFGGGGGECGCF:;@FCCFGGGG>FGCFFGGGGEFEFFCFF@FCEDFAFEFGFGFGFGGFECFFGGGGGGEFEE9E??FEG<FFGDCF+BEFF@DEGEEACFFCFGGDGEFC=BEEDFGGFE7FEEGGGCC5,5EFECFGGGGGGG@FC+EFGDFCF3FFDFGCCFD7CFCD7,?,1@<77>>CEF>BCEG5>@;;BCF+=CGF9BFF65CCECCEDFDEGG5<20A9DC7>CDGFG?)5<B3D3<5))5CC**19F@=C***0*236*97@4>)42)5>9GFFBF925:1
@M04650:207:000000000-C238N:1:1101:11225:11987 1:N:0:19
ACTCCTACGGGAGGCAGCAGTGGGGAATATTGCACAATGGAGGAAACTCTGATGCAGCAACGCCGCGTGAGCGATGAAGGTCTTCGGATCGTAAAGCTCTGTCTTTAGGGATGATAATGACAGTACCTAAGGAGGAAGCCACGGCTAACTACGTGCCAGCAGCCGCGGTAATACGTAGGTGGCGAGCGTTATCCGGATTTATTGGGCGTAAAGGGAGCGTAGGCGGATACTTAAGTGGGATGTGAAATACTTGGGCTCAACCCGAGTACTGCATTCCAAACTGAGTATCTAG
+
GGGGGGGGGGGGGGGGGGGGGGGGGGGGGGGGGGGGGGGGGGGGGGGGGGGGGGGGGGGGGGGGGGGGGGGGGGGGGGGGGDGGGGGGGGGGGGGGGGFGGGGGGFGGGGGGGGGGGGGGGGGGGGGGGGGGGGGGGGGCGGGGGGGGGGGGGGGGGGGGGGGFEFGGDGGDFGGGGGGGGGFGGGGGGGCFF9;>EE*BFFGGGGGECGGGGGGGDCDCGGGGGG:CEFF7=FDFCFFGFD?FG=C>@CGGGGGFF3??65CD>GGFFFFFFFFF>>78@70*9@F2<?8A
@M04650:207:000000000-C238N:1:1101:26089:11994 1:N:0:19
ACTCCTACGGGAGGCAGCAGTGGGGAATATTGCACAATGGGCGCAAGCCTGATGCAGCCATGCCGCGTGTATGAAGAAGGCCTTCGGGTTGTAAAGTACTTTCAGCGAGGAGGAAGGTGCTGTGGTTAATAACCGCAGCAATTGACGTTACTCGCAGAAGAAGCACCGGCTAACTCCGTGCCAGCAGCCGCGGTAATACGGAGGGTGCAAGCGTTAATCGGAATTACTGGGCGTAAAGCGCACGCAGGCGGTCTGTCAAGTCGGATGTGAAATCCCCGGGCTCAACCTGGGAAC
+
GGGGGGGGGGGGGGGGGGGGGGGGGGGGGGGGGGGGGGGGGGGGGGGGGGGGGGGGGGGGGGGGGGGGGGGGGGGGGGGGGGGGGGGGGGGGGGGGGGGGGGGGGGGGGGGGGDGGGGGGGGGGGGGGGFGGGGGGEGGGGGGGGGGGGGGGGGGGGGGGGGGGGGGGGGGGGGGGGGGGGGGGGGGGGGGGGGGEFGGGCCECGGGGGGGGGGGGDFFGGGCGGFFGGGCFDEGDFGFGEDEFGGGGEDCGGGGFFFFFGFGGEGGFFFF4=?<FBBGDE6F?FFFFFFFF?1
@M04650:207:000000000-C238N:1:1101:4252:12008 1:N:0:19
ACTCCTACGGGAGGCAGCAGTGGGGAATATTGCACAATGGGCGCAAGCCTGATGCAGCCATGCCGCGTGTATGAAGAAGGCCTTCGGGTTGTAAAGTACTTTCAGCGAGGAGGAAGGTGCTGTGGTTAATAACCGAAGCAATTGACGTTACTCGCAGAAGAAGCACCGGCTAACTCCGTGCCAGCAGCCGCGGTAATACGGAGGGTGCAAGCGTTAATCGGAATTACTGGGCGTAAAGCGCACGCAGGCGGTCTGTCAAGTCGGATGTGAACTCCCCGGGCTCAACCTGGGAAC
+
FGGGGGGGGGGGGGGGGGGGGGGGGGGGGGGGGGGGFGGGGGG7FFEGGGGGGGGGGGG@FGGGGGGGCGGGGGGGGGGG8FEGGGGGFGGGGG9FGGGGFGGGGGGGGGGGEGFF@GGFFGG8DF7D9B<CCEG+CGFB=EFF,,@>7<>@>FG7FE@>FFFGGGGGG7C8CFGGGGGGGGGGGGGGC**:B*=EGC;EGDCGGCE=CFCFG=5CFGGGEG*C6<FGEF==3*975CFG>C@E3C3<>)5D5CF=?FFFFFGGFDD?FF4*9FFFF>378>C76@5:?>>B?4
@M04650:207:000000000-C238N:1:1101:2333:12012 1:N:0:19
ACTCCTACGGGAGGCAGCAGTGGGGAATATTGCACAATGGAGGAAACTCTGATGCAGCAACGCCGCGTGAGCGATGAAGGTCTTCGGATCGTAAAGCTCTGTCTTTAGGGATGATAATGACAGTACCTAAGGAGGAAGCCACGGCTAACTACGTGCCAGCAGCCGCGGTAATACGTAGGTGGCGAGCGTTATCCGGATTTATTGGGCGTAAAGGGATCGTAGGCGGATACTTAAGTGGGATGTGAAATACTTTGGCTCAACCCGAGTACTGCATTCCACACTGAGTATCT
+
EGGGGGGGGGGGGGGGGGCFGGGGGDGGGGGGGGGFGGGGGGGGFGGGGGGGGGGGFGG?GGGGGGGGGGGGGCFGGGGGGGGGGGGDGGGG@FG?EGGGGGGGGGGGGGFGGCFGGGGGGGFGGGGGGC<F,E:FFDFGGGG7FG7FFGDF:F<DG9FFG8FFGCCFC>@C;FGGGFDFG7DGG=E*CECFGFE5*8CE+9;++8C=EGG5<9CF*CGG8*;?C*1:CFFGF7CGC=)9?5?@CD*?6>FD*267:4@4E@GC:)/2@FFFFFFF>A*9>?>6:@*).1
@M04650:207:000000000-C238N:1:1101:5859:12034 1:N:0:19
ACTCCTACGGGAGGCAGCAGTGGGGAATATTGCACAATGGAGGAAACTCTGATGCAGCAACGCCGCGTGAGCGATGAAGGTCTTCGGATCGTAAAGCTCTGTCTTTAGGGATGATAATGACAGTACCTAAGGAGGAAGCCACGGCTAACTACGTGCCAGCAGCCGCGGTAATACGTAGGTGGCGAGCGTTATCCGGATTTATTGGGCATAAAGGGAGCGTAGGCGGATACTTAAGTGGGATGTGAAATACTTGGGCTCAACCCGAGTACTGCATTCCAAACTGAGTATCTAG
+
GGGGGGGGGGGGGGGGGGGGGGGGGGGGGGGGGGGGGGGGGGGGGGGGGGGCFGGGGGGGGGGGGGGGCGGGGGGFGGGGGGGGGGGGGGGGGGGGGGGGGGGGGGGGGGGGGGGGGGGGGGGGGGGGGGGGFGGGGGGGGGGGGGGGGGGGGGGGGGGGGFGGGGGGGGGFGGGGFGGG?FGGGGGGGGGGGGDGDGCFFGGGGGGGGGDGEGDGCDGGGDGGGGGGCFFGFE>FCDFFFC@?GGGGFGGGF4C45@FFGFGGFC94=FFFFFFFFFGFFB7?F?45:@4)
@M04650:207:000000000-C238N:1:1101:9433:12062 1:N:0:19
ACTCCTACGGGAGGCAGCAGTGGGGAATATTGCACAATGGAGGAAACTCTGATGCAGCAACGCCGCGTGAGCGATGAAGGTCTTCGGATCGTAAAGCTCTGTCTTTAGGGATGATAATGACAGTACCTAAGGAGGAAGCCACGGCTAACTACGTGCCAGCAGCCGCGGTAATACGTAGGTGGCGAGCGTTATCCGGATTTATTGGGCATAAAGGGAGCGTAGGCGGATACTTAAGTGGGATGTGAAATACTTGGGCTCAACCCGAGTACTGCATTCCAAACTGAGGATCTAG
+
GGGGGGGGGGGGGEEGGGGGFEDGGGGGGGGFGGGGGGGGGFFGGGGGGGGGGGGGGGGGGGGG>FGGGGGGGGGGCGGGGGGGGGGGGGGFFGGGGGGGGGGGGGGGGGGGEGGGFD9EGGGFGFE<FCDGGGGGGFFGFFGGGGGGGGGFDF@FGCFFGGGFEGDGGGGGGGGGGGEC98:EGGGGEEEGFDGCDGGG9EF+BFGFFGCGGGGGGGDDGCEGGGCGGF?E?GGEDGF9@CFF=FGGFGG>;<C:F>FF64*>:DGFFFFFFF4*)4:6))0*7)0.0??A
@M04650:207:000000000-C238N:1:1101:21055:12075 1:N:0:19
ACTCCTACGGGAGGCAGCAGTGGGGAATATTGCACAATGGAGGAAACTCTGATGCAGCAACGCCGCGTGAGCGATGAAGGTCTTCGGATCGTAAAGCTCTGTCTTTAGGGATGATAATGACAGTACCTAAGGAGGAAGCCACGGCTAACTACGTGCCAGCAGCCGCGGTAATACGTAGGTGGCGAGCGTTATCCGGATTTATTGGGCGTAAAGGGAGCGTAGGCGGATACTTAAGTGGGATGTGAAATACTTGGGCTCAACCCGAGTACTGCATTCCAAACTGAGTATCTAG
+
GGGGGGGGGGGGGGGGGGGGGGGGGGGGGGGGGGGGGGGGGGGCGGGGGGGGGGGGGGGGGGGGGGGGGGGGGGGGGGGGGGGGGGGGGGGGGGGGGGGGGGGGGGGGGGFGGGGGGGGGGGGGGGGGGGGGGGEGGGGGGFGGGGGGGGGGGGGGGGGGGGGGGGGGGGGGGGGGGGGGGGGGGGGGGGGGGGGDDGGFEGFFCGGGGGGGGGGGGGGGGGGGGGGGCGGFFD>CFGF4<DFFCFFFFGGGGFDFFFFFC>DD@DC:6=?FB?FFFFFFF<>6?@FAAF92
@M04650:207:000000000-C238N:1:1101:16012:12131 1:N:0:19
ACTCCTACGGGAGGCAGCAGTGGGGAATATTGCACAATGGGCGCAAGCCTGATGCAGCCATGCCGCGTGAGCGATGAAGGTCTTCGGATCGTAAAGCTCTGTCTTTAGGGATGATAATGACAGTACCTAAGGAGGAAGCCACGGCTAACTACGTGCCAGCAGCCGCGGTAATACGTAGGTGGCGAGCGTTATCCGGATTTATTGGGCGTAAAGGGAGCGTAGGCGGATATTTAAGTGGGATGTGAAATACTTGGGCTCAACCCGAGTACTGCATTCCAAACTGAGTATCTAG
+
GGGGGGGGGGGGGGGGGGGG<FGGGGGGGGGGGGGGGGGGGGGGGGGGGGGGGGGGGGGGGGGGGGGGGGGGGGGGGGGGGGGGGGGGGGGGGGGGGGGGGGGGGGGGGGGGGGGGGGGGGGGGGGGGGGGGGGGGGGGGGGGGGGGGGGGGGGGGGGGGGGGGGGGGGGGGGGGGGGGGGGGGGGGGGGGGGGGGGCEGGGGFGGGGGEGFFGGGGGGGGGGGGGCEGGGGFFFFDFFFFG:F7DGGFGGGCFGFFFFFGFDGBD<:=FFFFFFFAFGFF<*7??FF999:
@M04650:207:000000000-C238N:1:1101:11401:12216 1:N:0:19
ACTCCTACGGGAGGCAGCAGTGGGGAATATTGCACAATGGGCGCAAGCCTGATGCAGCCATGCCGCGTGTATGAAGAAGGCCTTCGGGTTGTAAAGTACTTTCAGCGAGGAGGAAGGTGCTGTGGTTAATAACCGCAGCAATTGACGTTACTCGCAGAAGAAGCACCGGCTAACTCCGTGCCAGCAGCCGCGGTAATACGGAGGGTGCAAGCGTTAATCGGAATTACTGGGCGTAAAGCGCACGCAGGCGGTCTGTCAAGTCGGATGTGAAATCCCCGGGCTCAACCTGGGAAC
+
GGGGGGGGGGGGGGGGGGGGGGGGGGGGGGGGGGGGGGGGGGGGGGGGGGGGGGGGGGGGGGGGGGGGGGGGGGGGGGGGGFGGGGGGGGGGGGGGGGGGGGGGGGGGGGGGGGGGGGGGGGGGGGGGFGGGGGGGGGGGGGGGGGGGGGGGGGGGGGGGGGGGGGGGGGGGGGGGGGGGGGGGGGGGDEGGGGGGGGGGGGGGGGGGGGGGGGG5CFGFGDGGGGGGGGGG@EDGFGFGFGFEGGGGFGGGGGGFFF?FEFGDFGGFF?FBFFFF:>DBF1C?FFF>FFFB:0
@M04650:207:000000000-C238N:1:1101:11544:12249 1:N:0:19
ACTCCTACGGGAGGCAGCAGTGGGGAATATTGCACAATGGGCGCAAGCCTGATGCAGCCATGCCGCGTGTATGAAGAAGGCCTTCGGGTTGTAAAGTACTTTCAGCGAGGAGGAAGGTGCTGTGGTTAATAACCGCAGCAATTGACGTTACTCGCAGAAGAAGCACCGGCTAACTCCGTGCCAGCAGCCGCGGTAATACGGAGGGTGCAAGCGTTAATCGGAATTACTGGGCGTAAAGCGCACGCAGGCGGTCTGTCAAGTCGGATGTGAAATCCCCGTGCTCAACCTGGGAAC
+
GGGGGGEGGGGEGGGGGGGGGGGGGGGGGGGGGGGGGGGFGGGGGGGGGGGGGGGGGGGGGGGGGGGGDGGGGGGGGFGGGGGGGGGGGGGGGGGGFGGGGGGGGGE=FGGGGGGGGGGGGGG8FFGGGGGGGGGG7FGGGGGGGGGGGFGGGGGEGGGGGGEGGGGGGGGDGGGGGEGGGGGGGGGGGGGGGGDCGGGFGEECGGGGGGGGGGGCECCFGCGGGFGFEGDEEEC55F4DEGE>DGDD@GGGGGGFF?46CF<DEDGFFFF6@?96:>*851CB*7FF:)50:3
@M04650:207:000000000-C238N:1:1101:28682:12272 1:N:0:19
ACTCCTACGGGAGGCAGCAGTAGGGAATCTTCCGCAATGGGCGAAAGCCTGACGGAGCAACGCCGCGTGAGTGATGAAGGTCTTAGGATCGTAAAACTCTGTTGTTAGGGAAGAACAAATTTGTTAGTAACTGAACAAGTCTTGACGGTACCTAACCAGAAAGCCACGGCTAACTACGTGCCAGCAGCCGCGGTAATACGTAGGTGGCAAGCGTTATCCGGAATTATTGGGCGTAAAGCGCGCGTAGGCGGTTTCTTAAGTCTGATGTGAAAGCCCACGGCTCAACCGTGGAGG
+
GGGGGGGGGGGGGGGGGGGGGGGGGGGGGGGGGGGGGGGGGGGGGGGGGGGGGGGGEFGGGGGGGGGGGGGGGFGGGGGGGGGGGGGGGGGGGGGGGGGGGGGGGGGGGGFGGGGGGGGGGGGGGGGGGGGGGGGGGGGGGGGGGGGGGGGGGGGGGGGGGGGGGGGGGGGGGGGGGGGGGGGGGGGGGGGGGGGGGGGGGGGGGGGGGGGGGGGGGFGGGGGGGFGGGGGGFGGGGGFGFGFFGGGGFDGG:GGFF?F?FFGGFGGA?BFFFF>:??DEE>GFFFFFFFF6<B
@M04650:207:000000000-C238N:1:1101:21264:12292 1:N:0:19
ACTCCTACGGGAGGCAGCAGTAGGGAATCTTCCGCAATGGACGAAAGTCTGACGGAGCAACGCCGCGTGTGAGATGAAGGATTTCGGTTCGTAAAGCACTGTTGTTAAGGAAGAACAGTAATAAGAGTCACTGCTTATTATGTGACGGTACTTAACCAGAAAGCCACGGCTAACTACGTGCCAGCAGCCGCGGTAATACGTAGGTGGCGAGCGTTATCCGGATTTATTGGGCGTAAAGGGAGCGTAGGCGGATACTTAAGTGGGATGTGAAATACTTGGGCTCAACCCGAGTAC
+
GGGGGGGGGGGGGGGGGGGGGGGGGGGGGGGGGGGGGGGGGGGGGGGGGGGGGGGGGGGGGGGGGGGGGGGGGGGGGGGGGGGGGGGGGGGGGGGGGGGGGGGGGGGGGGGGGGGGGGGGGGGGGGGGGGGGGGGGGGGGGGGGGGGGGGGGGGGGGGGGGGGGGGGGGGGGGGGGGGGGGGGGGGGGGGGGGGGGGGGGGGGGGGGGGGGGGGGDGGGGGGGGGGGGGGGGFGGGGGFGFGFEGGGGFGGGGGGFFFFFGFGGFGGFFFFFF?FFADGFFFGFFFF:6@@FB6
@M04650:207:000000000-C238N:1:1101:17342:12310 1:N:0:19
ACTCCTACGGGAGGCAGCAGTGGGGAATATTGCACAATGGGCGCAAGCCTGATGCAGCCATGCCGCGTGTATGAAGAAGGCCTTCGGGTTGTAAAGTACTTTCAGCGAGGAGGAAGGTGCTGTGGTTAATAACCGCAGCAATTGACGTTACTCGCAGAAGAAGCACCGGCTAACTCCGTGCCAGCAGCCGCGGTAATACGGAGGGTGCAAGCGTTAATCGGAATTACTGTGCGTAAAGCGCACGCAGGCGGTCTGTCAAGTCGGATGTGAAATTCCCGGGCTCAACCTGGGAAC
+
CGGGGGGGGGEFEGGGGGFGFGGGEGGGGGGGFGGGGGGGGGGGGGEGGGGGGCGCFGCGGGGGGGGGGFGGGG,EFGGGGGGGGGGGGGGGGGGGEGGFGGGGGGC:BFGGGEFAFGGGGFE<FFBFFGGGGGGGGGGCFGFFFGGFFCG9>FEG@C@FGGFGGG@G7@F8FGGGGEGGGGGGGGCFC*?@EECEFG9CC8*BC8C5:CECEEEGF7:D89;/AFGGF0AE3**2/>FGEG)<DGGG@DGGDDG@77FFGF*5)*15==@F/*1022DDD99?@FF?<:>:0(
@M04650:207:000000000-C238N:1:1101:27839:12319 1:N:0:19
ACTCCTACGGGAGGCAGCAGTGGGGAATATTGCACAATGGAGGAAACTCTGATGCAGCAACGCCGCGTGAGCGATGAAGGTCTTCGGATCGTAAAGCTCTGTCTTTAGGGATGATAATGACAGTACCTAAGGAGGAAGCCACGGCTAACTACGTGCCAGCAGCCGCGGTAATACGTAGGTGGCGAGCGTTATCCGGATTTATTGGGCGTAAAGGGAGCGTAGGCGGATACTTAAGTGGGATGTGAAATACTTGGGCTCAACCCGAGTACTGCATTCCAAACTGAGTATCTAG
+
GGGGGGGGGGGGGGGGGGGGGGGGGGGGGGGGC@FGGGGGFFGEGGG<FGGGGFGGGGGGGGEGGGGGGGGGGGGGGGGGFGGGGFGFECFGFGGFFEBFFGGGGGGGGGGGGGGGGGEGGGGGGGGGGGGGFFEGGGGGGGGG7@:DFFGGGFGGC9CGGFGFEG7CFEFGAFGFGGDGCGG>BCGG@EDFCFGG:=8CGGGCFGGGGCEG?ECFGGGD:CCFGE*:CC<?FFFF*>@4?C@?*>CFFG=F7*>>:FFFFFDGFGGFFFF@4*=@<:F?34CF?F*.49=9
@M04650:207:000000000-C238N:1:1101:13789:12348 1:N:0:19
ACTCCTACGGGAGGCAGCAGTGGGGAATATTGCACAATGGGCGCAAGCCTGATGCAGCCATGCCGCGTGTATGAAGAAGGCCTTCGGGTTGTAAAGTACTTTCAGCGAGGAGGAAGGCGTTGTGGTTAATAACCGCAGCGATTGACGTTACTCGCAGAAGAAGCACCGGCTAACTCCGTGCCAGCAGCCGCGGTAATACGGAGGGTGCAAGCGTTAATCGGAATTACTGGGCGTAAAGCGCACGCAGGCGGGCTGGCAAGTCGGATGTGAAATCCCCGGGCTCAACCTGGGAAC
+
AEGGGGGGGGFFGGGGGGFGFEGFGGEGGGGGGFGGGGFGGFGEGGEGGGGGGGGGGGGGGGGGC@F@FGGFGGGCFGGGGFGGFFGFGEEGGFGGGFGGFGGGFCGGGEGGGGFGGGGGGGFGGFGFGGGGGFGGGGCFFG?FGDGF@7FGGEBCFGGGGGGGGGGGGEEGGGGFGGGGGC@FFFGGCEEGGGGGC+?CGEGGG>EGFFFGEG*;=CCF=DEGFGEE?FFFEE<ECFBG3557DGDDDC/))>C55>67+9CDD79(9@46=?FF(49@:(9?FF:?<F)(4-
@M04650:207:000000000-C238N:1:1101:8996:12368 1:N:0:19
ACTCCTACGGGAGGCAGCAGTGGGGAATATTGCACAATGGGCGCAAGCCTGATGCAGCCATGCCGCGTGTATGAAGAAGGCCTTCGGGTTGTAAAGTACTTTCAGCGAGGAGGAAGGTGCTGTGGTTAATAACCGCAGCAATTGACGTTACTCGCAGAAGAAGCACCGGCTAACTCCGTGCCAGCAGCCGCGGTAATACGGAGGGTGCAAGCGTTAATCGGAATTACTGGGCGTAAAGCGCACGCAGGCGGTCTGTCAAGTCGGATGTGAAATCCCCGGGCTCAACCTGGGAAC
+
FGGGGGGGGGGGGGGGGGGGGGGGGGGGCGGGGFGGGGGGGGGGGGGGGGGGGGGGGGGGGGGGGGGGGGGGGGGGFGGGGGGGGGGGGGGGGGGGGGGGGGDGGCGFGGEGGGGFGGGGGGGGGGGGFGGGGGEGEGGFGGGGFGCFGFGGGGE7C7D7CEGGFGGGEGGGGGGGGGGGEGGGGGGGGGGGEGD>FFGGGCGGCCCEGGGGGGGGGDGGGGEGGGGGGGFGFGGEGGFGEDFEGGGGFGCC3CGFFF?FGFGG3<DFF*79FFFFF6DE@9FFFFF>:4>124
@M04650:207:000000000-C238N:1:1101:2872:12392 1:N:0:19
ACTCCTACGGGAGGCAGCAGTGGGGAATATTGCACAATGGAGGAAACTCTGATGCAGCAACGCCGCGTGAGCGATGAAGGTCTTCGGATCGTAAAGCTCTGTCTTTAGGGATGATAATGACAGTACCTAAGGAGGAAGCCACGGCTAACTACGTGCCAGCAGCCGCGGTAATACGTAGGTGGCGAGCGTTATCCGGATTTATTGGGCGTAAAGGGAGCGTAGGCGGATACTTAAGTGGGATGTGAAATACTTGGGCTCAACCCGAGTACTGCATTCCAAACTGAGTATCTAG
+
GGGGGGGGGGGGGGGGGGGGGGGGGGGGGGGGGGGGGGGGGGGGGGGGGGGFGGGGGGGGGGGG@FGFGGGGGGFEFGGG<FGGGGGE?FGGGGGGF9FFGGGGAFGGGGC8BFFGGGGGGF?CFFGFGGGGGGGGGGGGGFGGGGGGGGGGGGGGGGGGGGGGGGGGEEEGGGGGGGCFFFCEEECE8CDDFCCGGCE9?FGGGGGE>EEFF?ECEGGDGG=9CE5:C<FF?GGGGG>FF9@FFGF>BGCCFGGF4>FF6>DG@C5:F?F?FFFFF>FFFAG*9784<=B5
@M04650:207:000000000-C238N:1:1101:15595:12393 1:N:0:19
ACTCCTACGGGAGGCAGCAGTGGGGAATATTGCACAATGGAGGAAACTCTGATGCAGCAACGCCGCGTGAGCGATGAAGGTCTTCGGATCGTAAAGCTCTGTCTTTAGGGATGATAATGACAGTACCTAAGGAGGAAGCCACGGCTAACTACGTGCCAGCAGCCGCGGTAATACGTAGGTGGCGAGCGTTATCCGGATTTATTGGGCGTAAAGGGAGCGTAGGCGGATACTTAAGTGGGATGTGAAATACTTGGGCTCAACCCGAGTACTGCATTCCAAACTTAGTATCTAG
+
GCEFGGFFGGGEFGGGGGFFGGGGGGGGGFGGGGGGGFG9<FDFGGGGGAFFFFAFFGGFGCCGGEGGGGGGGGCFGGGGGDGFGGGGGGGGGFGGGGGGGGCGGGGGGGGGGFFGFEGGGGGGGFGFF@EECD7FGGGGGGEGGGGGGGGGG<DFFGCFGGGGGGGGFGGGFCGFGGGGGGFGGEGG:CCF9CGDGC8F9?FFG>FG8/AFGGG5E<DDECEFGEGGCFGCBG73>F>DFGF?GGFFFCFG>DDFFF=@?@5DDDC:**9B=@9?<)CBFF*=*=FFBF=A
@M04650:207:000000000-C238N:1:1101:25767:12394 1:N:0:19
ACTCCTACGGGAGGCAGCAGTGGGGAATATTGCACAATGGGCGCAAGCCTGATGCAGCCATGCCGCGTGTATGAAGAAGGCCTTCGGGTTGTAAAGTACTTTCAGCGAGGAGGAAGGTGCTGTGGTTAATAACCGCAGCAATTGACGTTACTCGCAGAAGAAGCACCGGCTAACTCCGTGCCAGCAGCCGCGGTAATACGGAGGGTGCAAGCGTTAATCGGAATTACTGGGCGTAACGCGCACGCAGGCGGTCTGTCAAGTCGGATGTGAAATCCCCGGGCTCAACCTGGGAAC
+
GEEFCCEFCE:FEGFEG@EFEEED>@@<CFFFE@EFCFG9AEEEE:F@@FGGFCFGFGGGECCFGDGGGCFGGGG<F=<FGFFGGEGGFDG@AFCGGGGFGGGGGGEGGCFC7F,BFG8=FEFGG<FGCDFFEFFGGG>=<73==AGGFE@F<B<<CGFF?E<BFGGEGGGGGFGGGDEFE7;BFF88,=8@CC7*?C?FGEG888EGCCFFGC*/:2CDCD8C89CECGE5;177*7;C)90<DDGGBDGGG5FBF4=F?=DC>9<,9*/*1=00427.<,C6??52()8(2-
@M04650:207:000000000-C238N:1:1101:26036:12404 1:N:0:19
ACTCCTACGGGAGGCAGCAGTGGGGAATATTGCACAATGGGCGCAAGCCTGATGCAGCCATGCCGCGTGTATGAAGAAGGCCTTCGGGTTGTAAAGTACTTTCAGCGAGGAGGAAGGTGCTGTGGTTAATAACCGCAGCAATTGACGTTACTCGCAGAAGAAGCACCGGCTAACTCCGTGCCAGCAGCCGCGGTAATACGGAGGGTGCAAGCGTTAATCGGAATTACTGGGCGTAAAGCGCACGCAGGCGGTCTGTCAAGTCGGATGTGAAATCCCCGGGCTCAACCTGGGAAC
+
GGGGGGGGGGGGGGGGGGGGGGGGGGGGGGGGGGGGGGGGGGGGGGGGGGGGGGGGGGGGGGGGGGGGGGGGGGGGGGGGGGGGGGGGGGGGGGGGGGGGFFGGGGGGGGGGGGGGDGFGGGGGGGGGGGGGGGGGGGGGGGGGGGGGGGGGGGGGGGGGGGGGGGGGGGGGGGGGGGGGGGGGGGGGGGGGGGGGGGGGGGGGGGGGGGGGGGGGGGGGEGGGGGGGGGGGFGGGGGFGFD@BGDCCDGGGGGGFBF?FFFGGFGGFFFFBFFFFFFGFFFGFFFFBF@F?>1
@M04650:207:000000000-C238N:1:1101:7630:12427 1:N:0:19
ACTCCTACGGGAGGCAGCAGTGGGGAATATTGCACAATGGAGGAAACTCTGATGCAGCAACGCCGCGTGAGCGATGAAGGTCTTCGGATCGTAAAGCTCTGTCTTTAGGGATGATAATGACAGTACCTAAGGAGGAAGCCACGGCTAACTACGTGCCAGCAGCCGCGGTAATACGTAGGTGGCGAGCGTTATCCGGATTTATTGGGCGTAAAGGGAGCGTAGGCGGATACTTAAGTGGGATGTGAAATACTTGGGCTCAACCCGAGTACTGCATTCCAAACTGAGTATCTAG
+
GGGGGGGGGGGGGGGGGGGGGGGGGGGGGGGGGGGGGGGGEGGGGGGCGGGGGGGGGGFGGGGGGGGGGGGGGGGGGGGGGGGGGGGGGGGGGGGGGGGGGGGGGGFGGGGGFGEGEAFFGGGGGGGFGFGGGFDGFGGGBFGGGEGEEGGGGE8FGGGGGFFGEG@G:>FFGGGGGGG;B>8CCE>EG8C:?CE>38*++3>EGG5=*=5CFDEGCCDD=DCEC7*::<E7@GG+*9:1<DFF77C7?CCFCFGFFFFF6>D>>DF?FFFBF7/8:AD8>AG6619<)946
@M04650:207:000000000-C238N:1:1101:4383:12430 1:N:0:19
ACTCCTACGGGAGGCAGCAGTGGGGAATATTGCACAATGGAGGAAACTCTGATGCAGCAACGCCGCGTGAGCGATGAAGGTCTTCGGATCGTAAAGCTCTGTCTTTAGGGATGATAATGACAGTACCTAAGGAGGAAGCCACGGCTAACTACGTGCCAGCAGCCGCGGTAATAAGTAGGTGGCGAGCGTTATCCGGATTTATTGGGCGTAAAGGGAGCGTAGGCGGATACTTAAGTGGGATGTGAAATACTTGGGCTCAACCCGAGTACTGCATTCCAAACTGAGTATCTAG
+
GGGGGGGGGGGGGGGGGGGGGGGGGGGGGGGGGGGGGGGGGGGGGGGGGGGGGGGGGGGGGGGGGGGGGDGFGGGGGGGGGGGGGGGGGGGGGGGGGGGGGGGFGGGGGGGDEGFEFGFGGGGGGGGGGGGDFFGFGGGCCEEFDCCFFGGGGFCG<9D@C8:<:FE7<@>EG,>DC@FGF@F8>:1C:*A,?;*1*=*3CB+BF>CE8CGFGGC;7<C)8C;+:>GEGFFE6A:A*2>/7>F=CFGGFFGD7DG@F5=FC>DG>G5????*9F?FB<G87>CB4*9).1/6
@M04650:207:000000000-C238N:1:1101:22738:12499 1:N:0:19
ACTCCTACGGGAGGCAGCAGTGGGGAATATTGCACAATGGAGGAAACTCTGATGCAGCAACGCCGCGTGAGCGATGAAGGTCTTCGGATCGTAAAGCTCTGTCTTTAGGGATGATAATGACAGTACCTAAGGAGGAAGCCACGGCTAACTACGTGCCAGCAGCCGCGGTAATACGTAGGTGGCGAGCGTTATACGGATTTATTGGGCGTAAAGGGAGCGTAGGCGGGTACTTAAGTGGGATGTGAAATACTTGGGCTCAACCCGAGTACTGCATTCCAAACTGAGTATCTAG
+
GGGGGGGGGGGFGGGGGGFG<EGGGGGGGGGGGGGGGFGGGEGGGGFFGGGGGGGGGGGGGGGGGGGGGGGGGGGGGGGGFGGGGGGGEFEGGGGGGGGGGGGGGGCFGGGCFGGCEGGGGGGGGGGGG8FF9BFCFGGGGFGGGGGGGGGGGGGGGFGGGGGGGGGGGGGGGGGCGGGFGGGEDG>EEGGGGGGGGCEGG?FFGGGGCCGGGGDGCCGGDGGGGG*2:CFGFGGFFFF:?G??>FGGB7FGGFFFFFFFGFGGDGC<FFF?FFFFB>GFFFGFFFB)6@79
@M04650:207:000000000-C238N:1:1101:24331:12503 1:N:0:19
ACTCCTACGGGAGGCAGCAGTGGGGAATATTGCACAATGGGCGCAAGCCTGATGCAGCCATGCCGCGTGTATGAAGAAGGCCTTCGGGTTGTAAAGTACTTTCAGCGAGGAGGAAGGCATTAAGGTTAATAACCTTGGTGATTGACGTTACTCGCAGAAGAAGCACCGGCTAACTCCGTGCCAGCAGCCGCGGTAATACGGAGGGTGCAAGCGTTAATCGGAATTACTGGGCGTAAAGCGCACGCAGGCGGTCTGTCAAGTCGGATGTGAAATCCCCGGGCTCAACCTGGGAAC
+
GGGGGGGGGGGGGGGGGGGGGGGGGGGGGGGGGGGGGGGGGGGGGGGGGGGGGGGGGGGGGGGGGGGGGGGGGGGGGGGGGGGGGGGGGGGGGGGGGGGGGGGGGGGGGGGGGEGGGGGFGGGGGGGGGGGGGGGFFGGGGGGGGGGFGGGGGGGGGGGGGGGGGGGGGGGGGGGGGGGGGFGGGGGGGGGGGGGGGGGGGGGGGGGGGGGGGGEGGGGGGGGGGGGGGGGGFGGGFGFGFGFFGGGGFGGGGCFFFFFFGFGGB3C?FFFFF?F;?>D>:>GFFFF?FFFFB3
@M04650:207:000000000-C238N:1:1101:17491:12512 1:N:0:19
ACTCCTACGGGAGGCAGCAGTGGGGAATATTGCACAATGGAGGAAACTCTGATGCAGCAACGCCGCGTGAGCGATGAAGGTCTTCGGATCGTAAAGCTCTGTCTTTAGGGATGATAATGACAGTACCTAAGGAGGAAGCCACGGCTAACTACGTGCCAGCAGCCGCGGTAATACGTAGGTGGCGAGCGTTATCCGGATTTATTGGGCGTAAAGGGAGCGTAGGCGGATACTTAAGTGGGATGTGAAATACTTGGGCTCAACCCGAGTACTGCATTCCAAACTGAGTATCTAG
+
GGGGGGGGGGGGGGGGGGGGGGGGGGGGGGGGGGGGGGGGGFGGGGGGGGGGGGGGGGGGGGGGGGGGGGG?FGGGGGGGGGGGGGGGGGGGGGGGGGGGGGGGGEFGGGGFGGGGFFGGGGGGGGGGGGGGGFGGGGGGGGGGGGGGFGGGGG?FGGGGGGGGGGGEGEEFGGGFCGGCFFGD>CCEGGGGGCEGEGCGGGGGGGFGEGEGG?EGCD>D;CECEG*::FG?@GG?7CFFFCFFGGGGF7?FGFF>F>FFGF<C3)9:FFFFFFFF<AGFFFF*98*6517)
@M04650:207:000000000-C238N:1:1101:24937:12523 1:N:0:19
ACTCCTACGGGAGGCAGCAGTGGGGAATATTGCACAATGGGCGCAAGCCTGATGCAGCCATGCCGCGTGTATGAAGAAGGCCTTCGGGTTGTAAAGTACTTTCAGCGAGGAGGAAGGTGCTGTGGTTAATAACCGCAGCAATTGACGTTACTCGCAGAAGAAGCACCGGCTAACTCCGTGCCAGCAGCCGCGGTAATACGGAGGGTGCAAGCGTTAATCGGAATTACTGGGCGTAAAGCGCACGCAGGCGGTCTGTCAAGTCGGATGTGAAATCCCCGGGCTCAACCTGGGAAC
+
GGGGGGGGGGGGGGGGGGGGGGGGGGGGGGGGGGGGGFGGGGGGGGGGGGGFGGGGGGGGGGGGGGGGGEGGGGGC<FGGGGGCFGGGGGGGGGGGGGGGGGGGGGGGGGGFGGGECFGGGGGGGGGGGGGGGGGGGGGGG=<FGGGFGGGGGGGCF@FGGGGGGGGGGGGCGGFGGGCGGGGGGGGGGGGGGGEEFFGGGCEGDGGGFCG58>EGGGGGGGGFGFCGGGGGFEGGGGFD557:DGDDFGDDCDG?7=FF9=CDE<C>6@*9FFFFFFD>B0FFFFF784>:44
@M04650:207:000000000-C238N:1:1101:23579:12525 1:N:0:19
ACTCCTACGGGAGGCAGCAGTGGGGAATATTGCACAATGGAGGAAACTCTGATGCAGCAACGCCGCGTGAGCGATGAAGGTCTTCGGATCGTAAAGCTCTGTCTTTAGGGATGATAATGACAGTACCTAAGGAGGAAGCCACGGCTAACTACGTGCCAGCAGCCGCGGTAATACGTAGGTGGCGAGCGTTATCCGGATTTATTGGGCGTAAAGGGAGCGTAGGCGGATACTTAAGTGGGATGTGAAATACTTGGGCTCAACCCGAGTACTGCATTCCAAACTGAGTATCTAG
+
GGGGGGGGGGGGGGGGGGGGGGGGGGGGGGGGGGGGGGGGGGGGGGGGGGGGGGGGGGGGGGGGGGGGGGGGGGGGGGGGGGGGGGGGGGGGGGGGGGGGGGGGGGGGGGGGGGGGGGGGGFGGGGGGGDGGGGDGGGGDGGGGGGGCGGGGGGGGGGGGGGCGGGGGGGGGGGGGGGGGGGGGEGGGGGGGGGGGGD5EGGFGGGGGGGGGGGEGGGGGGGEGGGGGGGGGFGGGFGFF:DFFGGGDB>DC7CFFFFFFGFGGFGGFFFFFFFFFFFGFFF7?F@F<DBFB
@M04650:207:000000000-C238N:1:1101:9436:12543 1:N:0:19
ACTCCTACGGGAGGCAGCAGTGGGGAATATTGCACAATGGGCGCAAGCCTGATGCAGCCATGCCGCGTGTATGAAGAAGGCCTTCGGGTTGTAAAGTACTTTCAGCGAGGAGGAAGGTGCTGTGGTTAATAACCGCAGCAATTGACGTTACTCGCAGAAGAAGCACCGGCTAACTCCGTGCCAGCAGCCGCGGTAATACGGAGGGTGCAAGCGTTAATCGGAATTACTGGGCGTAAAGCGCACGCAGGCGGTCTGTCAAGTCGGATGTGAAATCCCCGGGCTCAACCTGGGAAC
+
GGGGGGGGGGGEGGGGGGGGGGGGGGGGGGGGGGGGGGGGGGGGGGGGGGGGGGGGGGGGGGGGGGGGGGGGGGGGGGGGGGGGGGGGGGGGGGGGGGGGGGGGGGGGGGGGGEGGGGGGGGGGGGGGGGGGGGGGGGGGGGGGGGGGGGGGGGGDGGGGGGGGGGGGGGGGGGGGGGGGGGGGGGGGGGGDGGGCFGGGG>CGGGGGGGGGGEGGGGGGCGGGGGGGGGGGF5DGGGFGBGFFGGGGFGGGGGGFFFFFCFG5@GDBFFFFFFFFFFGFFFF??F@BFFFBB3
@M04650:207:000000000-C238N:1:1101:23945:12553 1:N:0:19
ACTCCTACGGGAGGCAGCAGTGGGGAATATTGCACAATGGAGGAAACTCTGATGCAGCAACGCCGCGTGAGCGATGAAGATCTTCGGATCGTAAAGCTCTGTCTTTAGGGATGATAATGACAGTACCTAAGGAGGAAGCCACGGCTAACTACGTGCCAGCAGCCGCGGTAATACGTAGGTGGCGAGCGTTATCCGGATTTATTGGGCGTAAAGGGAGCGTAGGCGGATACTTAAGTGGGATGTGAAATACTTGGGCTCAACCCGAGTACTGCATTCCAAACTGAGTATCTAG
+
GGGGGGGGGGGGGGGGGGGGGGGGGGGGGGGGGGGGGGGGGGGGGGGGGGGGGGGGGGGGGGGGGGGGGGGGGGGGGGGGGGGGGGGGGGGGGGGGGGGGGGGGGGGGGGGGGGGGGGGGGGGGGGGGGGGGFGGGGGGGGGGGGGGGGGGGGGGGGGGGGGGGGGGGGGGGGGGGGGGGGGGGGEGGGGGGGGGGGGGGGGGGGGGGGDGGGGGGGGGGGGGGGGGGGGGGFGGGGGFCFGFFGGGGFGGFCDFFFFFFGFGGFGGFFFFFFFFFFB7@FFGFFFFAAFF4
@M04650:207:000000000-C238N:1:1101:26063:12573 1:N:0:19
ACTCCTACGGGAGGCAGCAGTGGGGAATATTGCACAATGGAGGAAACTCTGATGCAGCAACGCCGCGTGAGCGATGAAGGTCTTCGGATCGTAAAGCTCTGTCTTTAGGGATGATAATGACAGTACCTAAGGAGGAAGCCACGGCTAACTACGTGCCAGCAGCCGCGGTAATACGTAGGTGGCAAGCGTTGTCCGGATTTATTGGGCGTAAAGCGAGCGCAGGCGGTTCTTTAAGTCTGATGTGAAAGCCCCCGGCTCAACCGGGGAGGGTCATTGGAAACTGGAGAACTTG
+
GGGGGGGGGGGGGGGGGGGGFGGGGGGGGGGGGGGGGGGGGGGGGGGGGGGGGGGGGGGGGGGGGGGGGGGGGGGGGGGGGGGGGGGGGGGGGGGGGGGGGGGGGGGGGGGGGGGGGGGGGGGGGGGGGGGGGGGEGGGGGGGGGGGGGGGGGG8DFGGGGGGGGGGGGGGGGGGGGGGGGGGGGGGGEGGCFGGGBECGGGGGGGGGGGGGGGGGGGGGCGGGGGEG5CGGFCGFFGFFFGFBFDFFFGGGGGGFEFFFFFGGFG<>F>>F:*9B?FDF4<GFFFFBFFFB
@M04650:207:000000000-C238N:1:1101:24593:12579 1:N:0:19
ACTCCTACGGGAGGCAGCAGTGGGGAATATTGCACAATGGGCGCAAGCCTGATGCAGCCATGCCGCGTGTATGAAGAAGGCCTTCGGGTTGTAAAGTACTTTCAGCGAGGAGGAAGGTGCTGTGGTTAATAACCGCAGCAATTGACGTTACTCGCAGAAGAAGCACCGGCTAACTCCGTGCCAGCAGCCGCGGTAATACGGAGGGTGCAAGCGTTAATCGGAATTACTGGGCGTAAAGCGCACGCAGGCGGTCTGTCAAGTCGGATGTGAAATCCCCGGGCTCAACCTGGGAAC
+
GGGGGGGGGGGGGGGGGGFGGGGGGGGGGGGGGGGGGGGGGGGGGGGGGGGGGGGGGGGGGGGGGGGGGGGGGG<FGGGGGGGGGGGGGGGGGGGGGGGGGGGGGGGGGGGGGGGGGGGGGGGGGGGFGGGGGGGGGGGGGFGGGGGEGGGGGGGGGGGGGGGGGGGGGGGGGGFFGGGGGGGGGGGGGGGGGGGGFGGGGGGGGGGGGGGFGGG5FGGGDGGGGFGGF4CFFGGCFGFGFGFEDGGGFGGGGCFFFFFFGFGGEGGFFF?FFFF@FFCDDBG=?FF>:5>3:(
@M04650:207:000000000-C238N:1:1101:13184:12614 1:N:0:19
ACTCCTACGGGAGGCAGCAGTGGGGAATATTGCACAATGGGCGCAAGCCTGATGCAGCCATGCCGCGTGAGCGATGAAGGTCTTCGGATCGTAAAGCTCTGTCTTTAGGGATGATAATGACAGTACCTAAGGAGGAAGCCACGGCTAACTACGTGCCAGCAGCCGCGGTAATACGTAGGTGGCGAGCGTTATCCGGATTTATTGGGCGTAAAGCGCACGCAGGCGGTCTGTCAAGTCGGATGTGAAATCCCCGGGCTCAACCTGGGAACTGCATCCGAAACTGGCAGGCTAG
+
GGGGGGGGGGGGGGGGGGGGGGGGGGGGGGGGGGGGGGGGGGGGGGGGGGGGGGGGGGGGGGGGGGGGGGGFGGGGGGGGGGGGGGGGGGGGGGGGGGGGGGGGGGGGGGGGDGGGCGGFGFFGGGGGGGFEFGGGGGGGGG+FEFGGGGFGGGGGGGDF7DFGGGGGGGGGGGGDGGGGGGGGGGGGEGCEFGEE5*8C9CFGGFGEGCECFGGGGGGDCGCEE5CECDCFFGCC>DE)7DFFGGGCFFGFDDGFFF6@GFFG)C*4>F?FFFFFB2CB@AF@F57-74:?
@M04650:207:000000000-C238N:1:1101:16581:12615 1:N:0:19
ACTCCTACGGGAGGCAGCAGTGGGGAATATTGCACAATGGAGGAAACTCTGATGCAGCAACGCCGCGTGAGCGATGAAGGTCTTCGGATCGTAAAGCTCTGTCTTTAGGGATGATAATGACAGTACCTAAGGAGGAAGCCACGGCTAACTACGTGCCAGCAGCCGCGGTAATACGTAGGTGGCGAGCGTTATCCGGATTTATTGGGCGTAAAGGGAGCGTAGGCGGATACTTAAGTGGGATGTGAAATACTTGGGCTCAACCCGAGTACTGCATTCCAAACTGAGTATCTAG
+
GGGGGGGGGGGGGGGGGGGGGGGGGGGGGGGGGGGGGGGGGGGGGGGGGGGGGGGGGGGGGGGGGGGGGGGGGGGGGGGGGGGGGGGGGGGGGGGGGGGGGGGGGGGGGGGGGGGGGGGGGGGGGGGGGGGGGGGGGGGGGGGGGGGGGGGGGGGGGGGGGGGGGGGGGGGGGGGGGGGGGGGDGGGGGGGGGGGGGGDGGGGGGGGGEGEGGGGGGGGGGGGGGGCCEGGGFGGGGGFGFGFFGGGGFGGGGGGF>@FFGFGGFGG:FFFFFFFFFFGFFFFBFFF<<?FB
@M04650:207:000000000-C238N:1:1101:17762:12619 1:N:0:19
ACTCCTACGGGAGGCAGCAGTGGGGAATATTGCACAATGGAGGAAACTCTGATGCAGCAACGCCGCGTGAGCGATGAAGGTCTTCGGATCGTAAAGCTCTGTCTTTAGGGATGATAATGACAGTACCTAAGGAGGAAGCCACGGCTAACTACGTGCCAGCAGCCGCGGTAATACGTAGGTGGCGAGCGTTATCCGGATTTATTGGGCGTAAAGGGAGCGTAGGCGGATACTTAAGTGGGATGTGAAATACTTGGGCTCAACCCGAGTACTGCATTCCAAACTGAGTATCTAG
+
GGGGGGGGGGGGGGGGGGGGGGGGGGGGGGGGGGGGGGGGGGGGGGGGGGGGGGGGGGGGGGGGGGGGGGGGGGGGGGGGGGGGGGGGGGGGGGGGGGGGGGGGGGGGGGGGGGGGGGGGGGGGGGGGGGGGGGGGGGGGGGGGGGGGGGGGGGGGGGGGGGGGGGGGGGGGGGGGGGGGGGGGGGGGEGGGGGGGGGGGGGGGGGFGGGGGFGGGGGGGGGGGGGGGGDFFFGGGGGFF:DF?GGGGFGFGGGFFFFFFG>GDDGGFFFFFFFFFFFGFFFGFFFFB>FFB
@M04650:207:000000000-C238N:1:1101:17400:12625 1:N:0:19
ACTCCTACGGGAGGCAGCAGTGGGGAATCTTGCACAATGGGCGGAAGCCTGATGCAGCGACGCCGCGTGGGGGATGACGGCCTTCGGGTTGTAAACTCCTTTCGCTAGGGAAGAAGCCATTTTGTGGTGACGGTACCTGGATAAGAAGCACCGGCTAACTACGTGCCAGCAGCCGCGGTAATACGTAGGGTGCAAGCGTTGTCCGGAATTACTGGGCGTAAAGAGCTCGTAGGTGGTTTGTCGCGTCGTCTGTGAAATCCCGAGGCTTAACTTCGGGCGTGCAGGCGATACGGG
+
GGGGGGGGGGGGGGGGGGGGGGGGGGGGGGGGGGGGGGGGGGGGGGGGGGGGGGGGGGGGGGGGGGGGGGGGGGGGGGGGGGGGGGGGGGGGGGGGGGGGGGGGGGGGGGGGGGGGGGGGGGGGGGGGGGGGGGGGGGGGGGGGGGGGGGGGGGGGGGGGGGDFFGGGGGGGGGGGGG=FGGGGGDCEGGEGGGGGGGEGGEFFGGGGGGGGGGGGC<<DEGGGGFGGGDGGF?DF7F>CFGFFGGGDBGGGCFFFBFFFGFGDEGGF:FFFFFDF06D@E?DFFFF09>E??B
@M04650:207:000000000-C238N:1:1101:14249:12627 1:N:0:19
ACTCCTACGGGAGGCAGCAGTGGGGAATATTGCACAATGGAGGAAACTCCGATGCAGCAACGCCGCGTGAGCGATGAAGATCTTCGGATCGTAAAGCTCTGTCTTTAGGGATGATAATGACAGTACCTAAGGAGGAAGCCACTGCTAACTACGTGCCAGCAGCCGCGGTAATACGTAGGTGGCGAGCGTTATCCGGATTTATTGGGCGTAAAGGGAGCGTAGGCGGATACTTAAGTGGGATGTGAAATACTTGTGCTCAACCCGATTACTGCATTCCAAACTTAGTATCT
+
GGGGGGGGGGGFEECGDEGFEFFGGGEGFGGCGFGCEGGFCCC7CFGAE8FCGCGGFGCFG>FCEGCFCE@@EFGFCFGGGFFGGGGDGCCGGGGGFCFGFGGGGGGGGGFGGGFGDFFCFCCGFFFGFCFFG8:F@8,D<F,AAD9@=F9FEGCFFCFFFCEGGC@7FE7BCF@E;87>,6DE**B7:C;C<C@**=8?+?;;9*;=C5CC79*;*>)C8<*28C*759E?=+CFG=>*<396*70>4>FF****967?*79)))9(18*9*9=F:9>*7>**/9*..7
@M04650:207:000000000-C238N:1:1101:7680:12628 1:N:0:19
ACTCCTACGGGAGGCAGCAGTGGGGAATATTGCACAATGGGCGCAAGCCTGATGCAGCCATGCCGCGTGTATGAAGAAGGCCTTCGGGTTGTAAAGTACTTTCAGCGAGGAGGAAGGTGTTGTGGTTAATAACCGCAGCAATTGACGTTACTCGCAGAAGAAGCACCGGCTAACTCCGTGCCAGCAGCCGCGGTAATACGGAGGGTGCAAGCGTTAATCGGAATTACTGGGCGTAAAGCGCACGCAGGCGGTCTGTCAAGTCGGATGTGAAATCCCCGGGCTCAACCTGGGAAC
+
GGGGGGGGGGGGGGGGGGGGGGGGGGGGGGGGGGGGGGGGGGGGEGGGGFGGFGGGGGGGGGGGGGGGGGGGGGGGGGGGGGGGGGGGGGGGGFGGGGGGGGGGGGGGGGGGGGDDGGGGGGGGGGGGGGGGGGGGGGGGGGGGGGGGGGGGGGGGGGGCCFGGGGGGGGDGGFFGGGGGGGGGGGGGGGGGGDGGGGGGGGGDGGGGFFGGGGGDCGFGEDDCCFGGGGGGFGGCCGFGFGFFGGGGFGDGDCFFFFFFCFDC:GC:FF*9B@F?<>GFE;DFFFF03>F7(-
@M04650:207:000000000-C238N:1:1101:17028:12640 1:N:0:19
ACTCCTACGGGAGGCAGCAGTGGGGAATATTGCACAATGGAGGAAACTCTGATGCAGCAACGCCGCGTGAGCGATGAAGGTCTTCGGATCGTAAAGCTCTGTCTTTAGGGATGATAATGACAGTACCTAAGGAGGAAGCCACGGCTAACTACGTGCCAGCAGCCGCGGTAATACGTAGGTGGCGAGCGTTATCCGGATTTATTGGGCGTAAAGGGAGCGTAGGCGGATACTTAAGTGGGATGTGAAATACTTGGGCTCAACCCGAGTACTGCATTCCAAACTGAGTATCTAG
+
GGGGGGGGGGGEGGGGGGGGGGGGGGGGGGGGGGGGGGGGGGGGGGGGGGGGGGGGGGGGFGGGGGGGGEGGGGGGGGGGGGGGGGGGGGGGGGGGGGGGGGGGGGGGGGGGGGGGGGGGGGGFGGGGGGGGGGGGGGGGGGGGGGGGGGGGGGGGGGGGGGGGGGGGGGGCCFGFGGGDGGGGGGGGGGGCGGEEGE>FGGGGGGGG:E=FGGGGGGGGGGGGDE:CEFCFFFGGFGF<4DFFGFFGFGGGGGGFFF?FE>*>BGGFFFFF4FFFFFGFFFGFF=@B9*1-
@M04650:207:000000000-C238N:1:1101:11269:12650 1:N:0:19
ACTCCTACGGGAGGCAGCAGTGGGGAATATTGCACAATGGGCGCAAGCCTGATGCAGCCATGCCGCGTGTATGAAGAAGGCCTTCGGGTTGTAAAGTACTTTCAGCGAGGAGGAAGGTGCTGTGGTTAATAACCGCAGCAATTGACGTGACTTGCAGAAGAAGCACCGGCTAACTCCGTGCCAGCAGCAGCGGGAATGAGGAGGGTGCAAGCGGTAATCGGAATTACTGGGCGTAAAGCGGACGCAGGCGGTCTGGCAAGGCGGATGTGAAATCCCCGGGCTCAACCTGGGG
+
GGGGGGGGGGGGGGGGGGGGGGGGGGGGGGGG9CFGGGGGFGG>@FGGGGGG@<DFGGGGGGCGGGGGG=E9FGEFGFFG8FGGGGGGFGEFFFFCEFFGGGEFG9=:FFC=FCGG>BFGGF<?FFFAEF9@F@@FEEEDG=FEAFF:+@7FAFCECFDG,8FC:<,5CCGCECFF?ED**>,?BCDD,,8C8*4BE++>9<;8EBE5BCF5**387:><83;5+3+<9>C*0/175C=3)18@)9)77DCC)*2))04)*)1)))/(1/*19*7)435<3(16*005:>>(
@M04650:207:000000000-C238N:1:1101:21885:12652 1:N:0:19
ACTCCTACGGGAGGCAGCAGTGGGGAATATTGCACAATGGAGGAAACTCTGATGCAGCAACGCCGCGTGAGCGATGAAGGTCTTCGGATCGTAAAGCTCTGTCTTTAGGGATGATAATGACAGTACCTAAGGAGGAAGCCACGGCTAACTACGTGCCAGCAGCCGCGGTAATACGTAGGTGGCGAGCGTTATCCGGATTTATTGGGCGTAAAGGGAGCGTAGGCGGATACTTAAGTGGGATGTGAAATACTTGGGCTCAACCCGAGTACTGCATTCCAAACTGAGTATCTAG
+
GGGGGGGGGGGGGGGGGGGGGGGGGGGGGGGGGGGGGGGGGGGGGGGGGGGGGGGGGGGGGGGGGGGGGGGGGGGGGGGGGGGGGGGGGGGGGGGGGGGGGGGGGGGGGGGGGGGGGGGGGGGGGGGGGGGGGGGGGGGGGGGGGGGGGGGGGGGGGGGGGGGGGGGGGGGGGGGGGGGGGGGGGGGGGGGGGGGGGGGGGGGGGGGGGGCGGGGGGGGDGGGGGGGGGGGGFGGGGGFGFGFFGGGGFFGGGGGFFFFFGFGGFGG0BFFFFFFFFFGFFBGFF=?<AFF<
@M04650:207:000000000-C238N:1:1101:22175:12660 1:N:0:19
ACTCCTACGGGAGGCAGCAGTGGGGAATATTGCACAATGGAGGAAACTCTGATGCAGCAACGCCGCGTGAGCGATGAAGGTCTTCGGATCGTAAAGCTCTGTCTTTAGGGATGATAATGACAGTACCTAAGGAGGAAGCCACGGCTAACTACGTGCCAGCAGCCGCGGTAATACGTAGGTGGCGAGCGTTATCCGGATTTATTGGGCGTAAAGGGAGCGTAGGCGGATACTTAAGTGGGATGTGAAATACTTGGGCTCAACCCGAGTACTGCATTCCAAACTGAGTATCTAG
+
GGGGGGGGGGGGGGGGGGGGGGGGGGGGGGGGGGGGGGGGGGGGGGGGGGGGGGGGGGGGGGGGGGGGGGGGGGGGGGGGGGGGGGGGGGGGGGGGGGGGGGGGGGGGGGGGGGGGGGGGGGGGGGGGGGGGGGGGGGGGGGGGGGGGGGGGGGGGGGGGGGGGGGGGGGGGGGGGGGGGGGGGGGGGGGGGGGGGGEG9CGDGGGGGGGGGGGGGGGGGGGGGDEEEEGGGFGGFDFFFFD@FGGGGFFGC>FFFFFFFG@GG>GGFFBFFFFFFAACBFFGFFF?A<B4<
@M04650:207:000000000-C238N:1:1101:17328:12660 1:N:0:19
ACTCCTACGGGAGGCAGCAGTGGGGAATATTGCACAATGGGCGCAAGCCTGATGCAGCCATGCCGCGTGTATGAAGAAGGCCTTCGGGTTGTAAAGTACTTTCAGCGAGGAGGAAGGCGTTGTGGTTAATAACCGCAGCGATTGACGTTACTCGCAGAAGAAGCACCGGCTAACTCCGTGCCAGCAGCCGCGGTAATACGGAGGGTGCAAGCGTTAATCGGAATTACTGGGCGTAAAGCGCACGCAGGCGGTCTGTCAAGTCGGATGTGAAATCCCCGGGCTCAACCTGGGAAC
+
GGGGGGGGGGGGGGGGGGGGGGGGGGGGGGGGGGGGGGGGGGGGGGGGGGGGGGGGGGGGGGGGGGGGGGGGGGGGGGGGGGGGGGGGGGGGGGGGGGGGGGGGGGGGGGGGGGGGGGGGGGGGGGGGGGGGGGGGGGGGGGGGGGGGGGGGGGGGGGGGGGGGGGGGGGGGGGGGGGGGGGGGGGGGGGGGGGGGGGGGGGGGGGGGGGGGEGGGGGGGGGGGGGGGGGGGFGGGGGFGFGFFGGGGFGGGGGGFFFFFGFGG>DD?FFFFFFFFFFGFFFD=FFFF?>@B?:
@M04650:207:000000000-C238N:1:1101:13488:12698 1:N:0:19
ACTCCTACGGGAGGCAGCAGTGGGGAATATTGCACAATGGAGGAAACTCTGATGCAGCAACGCCGCGTGAGCGATGAAGGTCTTCGGATCGTAAAGCTCTGTCTTTAGGGATGATAATGACAGTACCTAAGGAGGAAGCCACGGCTAACTACGTGCCAGCAGCCGCGGTAATACGTAGGTGGCGAGCGTTATCCGGATTTATTGGGCATAAAGGGAGCGTAGGCGGATACTTAAGTGGGATGTGAAATACTTGGGCTCAACCCGAGTACTGCATTCCAAACTGAGTAGCTAG
+
GGGGGGGGGGGFGGGGGGGGGGGGGGGGGGGGGGGGGGGGGGGGGGGGGGGGGGGGGGGGGGGGGGGGGGGGGGGGGGGGGGGGGGGGGGGGGGGGGGGGGGGGGGGGGGGGGGGGGGGGGGGGGGGGGGGGFGGGGGGGGGGGGGGGGGGGGGGGGGGGGGGGGGGGGGGGGGGGGGGGGGGGGGGGGGGGGGGGGGDGGGGGGGGGFGGGGFGGEGGGGGGGGGGGGGGGFGGFGGFGFGFFGGFGFGGGGGG4:FFFGFGGFGD3FFFFFBFFFFGFFFGFFFF):=B2
@M04650:207:000000000-C238N:1:1101:5938:12708 1:N:0:19
ACTCCTACGGGAGGCAGCAGTGGGGAATATTGCACAATGGAGGAAACTCTGATGCAGCAACGCCGCGTGAGCGATGAAGGTCTTCGGATCGTAAAGCTCTGTCTTTAGGGATGATAATGACAGTACCTAAGGAGGAAGCCACGGCTAACTACGTGCCAGCAGCCGCGGTAATACGTAGGTGGCGAGCGTTATCCGGATTTATTGGGCGTAAAGCGAGCGCAGGCGGTTTCTTAAGTCTGATGTGAAAGCCCACGGCTTAACCGTGGAAGGTCATTGGAAACTGGAAGGCTTG
+
GGGGGGGGGGGGGGGGGGGGGGGGGGGGGGGGGGGGGGGGGGGGGGGGGGGGGGGGGGGGGGGGGGGGGGGGGGGGGGGGGGGGGGGGGGGGGGGGGGGGGGGGGGGGGGGGGGGGGFFGGGGGGGGGGFGGGGGGGGGGGGGGGGGGGGGFGG?FFGGGGFGGGGGGGGGGCFGGGGCGGGDECGGGGGGGGGGGEEDCFGFEGGCGGGGG?GGGGGGGGGGGGD5EDFGGFCFGG*=7@7@FFG7CFGFGGGGFF:FFGFGGFGGFF>69?F@F77:BF>CF:@FBB?:(
@M04650:207:000000000-C238N:1:1101:12027:12717 1:N:0:19
ACTCCTACGGGAGGCAGCAGTGGGGAATATTGCACAATGGGCGCAAGCCTGATGCAGCCATGCCGCGTGTGTGAAGAAGGCCCTAGGGTTGTAAAGCACTTTTGTGAGGGAGAATGGGATTTAGTGTTAATACCACTAGGTCTTGATGTTACCTCAAGAAAAAGCACCGGCTAACTCCGTGCCAGCAGCCGCGGTAATACGGAGGGTGCAAGCGTTAATCGGAATTACTGGGCGTAAAGGGCGCGTAGGTGGTGATTTAAGTCAGATGTGAAAGCCCCGGGCTCAACCTGGGA
+
GGGGGGGGGGGGGGGGGGGGGGGGGGGGCGGFFGGGGGGFFGGGGGGGGGGGGGGGGGGGGGGGGGGGGGGGFGGGGGGGGGGGFGGGGGGGDFGFGFGGGGGGGFGC8CCGDGGGGGGGGGDGGGGGGAFFGGDDFG@FGGGGGFGFGE<FG<AA8FGDDFGCGGGDEGGGDGGGCGDGGGGGG>E@EGGGCCGCEGCGGGCG>EGEEG9FFGGGCFFG*785EFGFFF65>5DE7<=F:DF>DC)<3:>5DG7=FB4FF@DD4:>>FFF4FB:>BF3)79DF@FF?B4>6(
@M04650:207:000000000-C238N:1:1101:9510:12742 1:N:0:19
ACTCCTACGGGAGGCAGCAGTGGGGAATATTGCACAATGGAGGAAACTCTGATGCAGCAACGCCGCGTGAGCGATGAAGGTCTTCGGATCGTAAAGCTCTGTCTTTAGGGATGATAATGACAGTACCTAAGGAGGAAGCCACGGCTAACTACGTGCCAGCAGCCGCGGTAATACGTAGGTGGCGAGCGTTATCCGGATTTATTGGGCGTAAAGGGAGCGTAGGCGGATACTTAAGTGGGATGTGAAATACTTGGGCTCAACCCGAGTACTGCATTCCAAACTGAGTATCTAG
+
GGGGGGGGGGGGGGGGGGGGGGGGGGGGGGGGGGGGGGGGGGGGGGGGGGGGGGGGGGGGGGGGGGGGGGGFGGGDGGGGGGGGGGGGGGGGGGGGGGGGGGGGGGGFGGCFGGGGGGGGGGGGFGGGGGGGFGGGGGGGGGGGGGGFGFGGDGGGGGGGGGGGGGGGGGCGGGGGGGGFD>EGGGGGGCGFGGGGG5*9FGF9CFFGGDGGGGDFGDGGGDG6EG5E=FFGFFFFGGFCFD?**2:D?F7C*9DF)56FCFGGFCF0@=6F=FFF<>GFFFGFFFFAFFFA
@M04650:207:000000000-C238N:1:1101:26035:12752 1:N:0:19
ACTCCTACGGGAGGCAGCAGTGGGGAATATTGCACAATGGAGGAAACTCTGATGCAGCAACGCCGCGTGAGCGATGAAGATCTTCGGATCGTAAAGCTCTGTCTTTAGGGATGATAATGACAGTACCTAAGGAGGAAGCCACGGCTAACTACGTGCCAGCAGCCGCGGTAATACGTAGGTGGCGAGCGTTATCCGGATTTATTGGGCGTAAAGGGAGCGTAGGCGGATACTTAAGTGGGATGTGAAATACTTGGGCTCAACCCGAGTACTGCATTCCAAACTGAGTATCTAG
+
GGGGGGGGGGGGGGGGGGGGGGGGGGGGGGGGGGGGGGGGGGGGGGGGGGFGGGGGGGGGGGGGGGGGGGGGGGGGGGGGGGGGGGGGGGGGGGGGGGGGGGGGGGGGGGGGGGGGGGGGGGGGGGGGGGGGGGGGGGGGGGGGGGGGGGGGGGGGGGGGGGGGGGGGGGGGGGGGGGGGGGGGCEGGGGEGGGGGGECFFGGGGGGGGGGGGGGGGGGGGGGGGGGGDFGGFFFGFGFGFGFFGGGFFFFGGGGFFFFFGFGGFGG?FFFFFFFFFFGFFBDFFFFFFFFA
@M04650:207:000000000-C238N:1:1101:12514:12804 1:N:0:19
ACTCCTACGGGAGGCAGCAGTAGGGAATCTTCCGCAATGGACGAAAGTCTGACGGAGCAACGCCGCGTGTGTGATGAAGGATTTCGGTTCGTAAAGCACTGTTGTTAAGGAAGAACAGTAATAAGAGTCACTGCTTATTATATGACGGTACTTAACCAGAAAGCCACGGCTAACTACGTGCCAGCAGCCGCGGTAATACGTAGGTGGCAAGCGTTATCCGGAATTATTGGGCGTAAAGCGCGCGTAGGCGGCAAGATTAGTCTGATGTGAAAGCCCTCGGCTCAACCGAGGA
+
GGGGGGGGGGGGGGGGGGGGGGGGGGGGGGGGGGGGGGGGGGGGGGGGGGGGGGGGGGGGGGGGGGGGGGGFGGGGGGGGGGGGGGGGGGGGGGGGGGGGGGGGGGGGGGGGGGGGGGGGGGGGGGGGGGGGGGGGGGGGGGGGGGGGGGGGGGGGGGGGGGGGGGGGGGGGGGGGGGGGGGGGGGGGGGGGGGGGGGGGGGGGGGGGGGGGGGGGGGGGGGGGGGGGGG5FEGGGGGFGFGFFDGGGFGGGGDGFFFFFGFGGFGGFFFFFFFFFFFD@E:C?=F@;>FFF
@M04650:207:000000000-C238N:1:1101:7966:12840 1:N:0:19
ACTCCTACGGGAGGCAGCAGTGGGGAATATTGCACAATGGGCGCAAGCCTGATGCAGCCATGCCGCGTGTATGAAGAAGGCCTTCGGGTTGTAAAGTACTTTCAGCGAGGAGGAAGGTGCTGTGGTTAATAACCGCAGCAATTGACGTTACTCGCAGAAGAAGCACCGGCTAACTCCGTGCCAGCAGCCGCGGTAATACGGAGGGTGCAAGCGTTAATCGGAATTACTGGGCGTAAAGCGCACGCAGGCGGTCTGTCAAGTCGGATGTGAAATCCCCGGGCTCAACCTGGGAAC
+
GGGGGGGGGGGGGGGGGGGGGGGGGGGGGGGGGGGGGGGGGGGGGGGGGGGGGGGGGGGGGGGGGGGGGGGGGGGGGGGGGGGGGGGGGDGGGGGGGGGGGGGGGGGGGGGGGGDGGGGGGGGGGGGGGGGGGGGGGGGGGGGGGGGGGGGGGGGGFGGFGFGGGGGGGGGGGGGGGGGCEGGGGGGGGGGGGGGGGGGGGGGGGGGGFGGFGGEEGGGGGGCGGFGGGGG=BGDEGGFGFCEFGGGD55CGGGGFFFFFGFGD@CGFF4FFFFFFFFGFFFGFFFFF?:@7?4
@M04650:207:000000000-C238N:1:1101:6404:12858 1:N:0:19
ACTCCTACGGGAGGCAGCAGTGGGGAATATTGCACAATGGAGGAAACTCTGATGCAGCAACGCCGCGTGAGCGATGAAGGTCTTCGGATCGTAAAGCTCTGTCTTTAGGGATGATAATGACAGTACCTAAGGAGGAAGCCACGGCTAACTACGTGCCAGCAGCCGCGGTAATACGTAGGTGGCGAGCGTTATACGGATTTATTGGGCGTAAAGGGAGCGTAGGCGGATACTTAAGTGGGATGTGAAATACTTGGGCTCAACCCGAGTACTGCATTCCAAACTGAGTATCTAG
+
GFGGGGGGGGGGGGGGGGGGGGGGGGGGGGGGGFGGGGGGGFGGGGGFGGGGGGGGGGGGGGGGGGGGGGGGGGGGGGGGGGGGGGGDEGGGGGGFG<FGFGGFFFEGGGGGGGGFGGGFGGGGGGGGGGFGGGGEFFGGGGGGGEDGGGCFGGGGGGGGGGGGGGGGGGEGGGC,9FGE9FGGCEGGGGGGFFGC**=CEGF@FFGGGGG5@FDFGDGGEGGGGG*:5*<CBFGGGGF5/1<=D7C7?CF**9FFFFFFG)7C8)98=F?F=6@B9<FFFFC*<B626B?A
@M04650:207:000000000-C238N:1:1101:21404:12859 1:N:0:19
ACTCCTACGGGAGGCAGCAGTAGGGAATCTTCCGCAATGGGCGCAAGCCTGACGGAGCAACGCCGCGTGTGCGAAGAAGGTCTTCGGATCGTAAAGCACTGTTGTTAAGGAAGAATGACAGTAAGGGTCACTATTTACTGTGTGACGGTACTTAACCAGAAAGCCACGGCTAACTACGTGCCAGCAGCCGCGGTAATACGTAGGTGGCAAGCGTTATCCGGAATTATTGGGCGTAAAGCGCGCGTAGGCGGCGAGATTAGTCTGATGTGAAAGCCCCCGGCTCAACCGGGG
+
GGGGGGGGGGGGGGGGGGGGGGGGGGGGGGGGGGGGGGGGGGGGGGGGGGGGGGGGGGGGGGGGGGGGGGGGGGGGGGGGGGGGGGGGGGGGGGGGGGGGGGGGGGGGGGGGGGGGGGGGGGGGGGGGGGGGGGGGGGGGGGGGGGGGGGGGGGGGGGGGGGGGGGGEGGGGGGGGGGGGGGGGGDCGGGGGGGGGGGGGGGGGGGGGGGGGGGGGGGGGGDGGGGGGCFGGFGGGGGFDDCFFGGGDFDGGGDG:FFFFGFGGFGFFFBFFFFFF<BGFFFGFFFFFFFF
@M04650:207:000000000-C238N:1:1101:23106:12884 1:N:0:19
ACTCCTACGGGAGGCAGCAGTGGGGAATATTGCACAATGGGCGCAAGCCTGATGCAGCCATGCCGCGTGTATGAAGAAGGCCTTCGGGTTGTAAAGTACTTTCAGCGAGGAGGAAGGTGTTGTGGTTAATAACCGCAGCAATTGACGTTACTCGCAGAAGAAGCACCGGCTAACTCCGTGCCAGCAGCCGCGGTAATACGGAGGGTGCAAGCGTTAATCGGAATTACTGGGCGTAAAGCGCACGCAGGCGGTCTGTCAAGTCGGATGTGAAATCCCCGGGCTCAACCTGGGAAC
+
GGGGGFGGGGEGGGGGGGGGGGGGGGGGCGGGGGGGGGGGGGGGGEEGGGGGGGGGGGGGGGGGGGGGGFGGGGGGGGGGGGGGGFGGGGGGGCGFGGGGGGGGGGGCFGGGGGGFGGGGGGGGGGGGDGG<FGDGGGGGGGGGFFDGFGGGGGGGGGGGGGGGGGGGGDEEGGGF@GGGGGGGG6CFC:E@CEGDFFGFCEGGGECDGF77CEGGGGGG**AFCFGGG4E5BGDGD7*);DFFG<7C@GDDDCCFFB*9CBD5>GD>?4=FFFFF6><>F69?6FFB?73704
@M04650:207:000000000-C238N:1:1101:15716:12886 1:N:0:19
ACTCCTACGGGAGGCAGCAGTGGGGAATATTGCACAATGGAGGAAACTCTGATGCAGCAACGCCGCGTGAGCGATGAAGGTCTTCGGATCGTAAAGCTCTGTCTTTAGGGATGATAATGACAGTACCTAAGGAGGAAGCCACGGCTAACTACGTGCCAGCAGCCGCGGTAATACGTAGGTGGCGAGCGTTATCCGGATTTATTGGGCGTAAAGGGAGCGTAGGCGGATACTTAAGTGGGATGTGAAATACTTGGGCTCAACCCGAGTACTGCATTCCAAACTGAGTATCTAG
+
GGGGGGGGGGGGGGGGGGGGGGGGGGGGGGGGGGGGGGGGGGGGGGGGGGGGGGGGGGGGGGGGGGGGGGGGGGGGGGGGGGGGGGGGGGGGGGGGGGGGGGGGGGGGGGGGGGGGGGGGGGGGGGGGGGGGGGGGGGGGGGGGGGGGGFGFGGGGGGGGCGGGGGGGGGGGGGGGGGGCCGGGGGGGGGGGFGGGCCECGCFFGGGGGGGGGGGGGGGGGGEGGGGGGGGCBGGF>FF<FG?4CGG=BFFFGCFFFF?F6@DDFGGFFF6FFFFFFFGFFFGB69=4A4=>
@M04650:207:000000000-C238N:1:1101:7131:12917 1:N:0:19
ACTCCTACGGGAGGCAGCAGTGGGGAATATTGCACAATGGGCGCAAGCCTGATGCAGCCATGCCGCGTGTATGAAGAAGGCCTTCGGGTTGTAAAGTACTTTCAGCGAGGAGGAAGGTGCTGTGGTTAATAACCGCAGCAATTGACGTTACTCGCAGATGAAGCACCGGCTAACTCCGTGCCAGCAGCCGCGGTAATACGGAGGGTGCAAGCGTTAATCGGAATTACTGGGCGTAAAGCGCACGCAGGCGGTCTGTCAAGTCGGATGTGAAATCCCCGGGCTCAACCTGGGAAC
+
GGGGGGGGGGGGGGGGGGGGGGGGGGGGGGGGGGGGGGGGGGGGGGGGGGGGGGGGGGGGGGGGGGGGGGGGGGGGGGGGGGGGGGGGGCFGGGGGGGGGGGGGGGGDGGGGGGGGGGGGGGGGGGGGGGGGGGGGDGGCFGGFGGGGGGGGGGGGGGGGGGGGGGGGGGGEGGGGGGGGGGGGGGGGFEGGGGGGGGGGGGGGGGGGGFGGGGCEGGGGGGCGGGGGGGGGFGCEGFFDDGDFGDDCDGDGGGFFFFF?FFGGFGGFFFFFFF@FF>GFF6FFFFF?FFFFF8
@M04650:207:000000000-C238N:1:1101:28215:12934 1:N:0:19
ACTCCTACGGGAGGCAGCAGTGGGGAATATTGCACAATGGGCGCAAGCCTGATGCAGCCATGCCGCGTGTATGAAGAAGGCCTTCGGGTTGTAAAGTACTTTCAGCGAGGAGGAAGGTGTTGTGGTTAATAACCGCAGCAATTGACGTTACTCGCAGAAGAAGCACCGGCTAACTCCGTGCCAGCAGCCGCGGTAATACGGAGGGTGCAAGCGTTAATCGGAATTACTGGGCGTAAAGCGCACGCAGGCGGTCTGTCAAGTCGGATGTGAAATCCCCGGGCTCAACCTGGGAAC
+
GGGGGGGGGGGGGGGGGGGGGGDGGGGGGGGGGGGGGGGGGGGGGGGGGGGGGGGGGGGGGGGGGGGGGGGGGGGGGGGGGGGGGGGGGGGGGGGGGGGGGGGGGFGGGGGCF=FGDFFFGGGCGGGFGGGGGGGGGGGGGGGGGGGGGGGGGGGGGGGGGFGGGGGDGGGGGGGGGDGGGGGGGFGGGDEC:CCCEFFFGCEGEGGEGGGGGGGGFGGGGDEGGGGGGGGFECGEGGFGFGFBDGGGFDGGGGGFFFFFGFGGDGGFFFFFFF?:1>GFFFG@FFFFF5F(44
@M04650:207:000000000-C238N:1:1101:15315:12989 1:N:0:19
ACTCCTACGGGAGGCAGCAGTGGGGAATATTGCACAATGGAGGAAACTCTGATGCAGCAACGCCGCGTGAGCGATGAAGGTCTTCGGATCGTAAAGCTCTGTCTTTAGTGATGATAATGACAGTACCTAAGGAGGAAGCCACGGCTAACTACGTGCCAGCAGCCGCGGTAATACGTAGGTGGCGAGCGTTATCCGGATTTATTGGGCGTAAAGGGAGCGTAGGCGGATACTTAAGTGGGATGTGAAATACTTGGGCTCAACCCGAGTACTGCATTCCAAACTGAGTATCTAG
+
GGGGGGGGGGGGGGGGGGGGGGGGGGGGGGGGGGGFGGGGGGGGGGGGGGGGGGGGGGGGGGGGGGGGGGGGGGGGGGCGGGGGGGGGGGGGGGGGGGGGGGGGGGGGGGGGGGGGFGGGGGGGGGGGGGGGGGGGGGGGGGGGGGGGGGGGGFGGGGGG?7FFGGGGGGGGGDEGGGGGDGGGDGGGGGGGEFGGGGGGGGGGFGGG>CEFFGGFG3CDGGGGGEGGGGGGFGGGFFFFFDFBGGGGFGGGGCGF>FFFCFGGFGG<??=FFF47>4FFFAF=FB?AFFFA
@M04650:207:000000000-C238N:1:1101:9062:12993 1:N:0:19
ACTCCTACGGGAGGCAGCAGTGGGGAATATTGCACAATGGAGGAAACTCTGATGCAGCAACGCCGCGTGAGCGATGAAGGTCTTCGGGTTGTAAAGTACTTTCAGCGAGGAGGAAGGTGCTGTGGTTAATAACCGCAGCAATTGACGTTACTTGCAGAAGAAGCACCGGCTAACTCCGTGCCAGCAGCCGCGGTAATACGGAGGGTGCAAGCGTTAATCGGAATTACTGGGCGTAAAGCGCACGCAGGCGGTCTGTCAAGTCGGATGTGAAATCCCCGGGCTCAACCTGGGAAC
+
GGGGGGGGGGGGGGGGGGGGGGGGGGGGGGGGGGGGGGGGGGGGGGGGGGGGGGGGGGGGGGGGGGGGGGGGGGGGGGGGGGGGGGGGGGGGGGGGGGGGGGGGGGGFGGGGGGGGGGFFGGGGGGGGGGGGGGGGDGGGGGGGGGGGGGGGGGGGGGGGGGGGGGGDGGGGGGGGGGGGGGFGGGGGGGGGGGGGGGGGGGGGGGGGFGGGGGGGGGGGGGGGGGGGGGGGFGG5CGFGFGFFGGGGEGGGGGGFFFFFFFGGDCD?FFFFFFFFFFG@BFGFFFF>?FFF?1
@M04650:207:000000000-C238N:1:1101:19974:13006 1:N:0:19
ACTCCTACGGGAGGCAGCAGTGGGGAATATTGCACAATGGAGGAAACTCTGATGCAGCAACGCCGCGTGAGCGATGAAGGTCTTCGGATCGTAAAGCTCTGTCTTTAGGGATGATAATGACAGTACCTAAGGAGGAAGCCACGGCTAACTACGTGCCAGCAGCCGCGGTAATACGTAGGTGGCGAGCGTTATCCGGATTTATTGGGCGTAAAGGGAGCGTAGGCGGATACTTAAGTGGGATGTGAAATACTTGGGCTCAACCCGAGTACTGCATTCCAAACTGAGTATCTAG
+
GGGGGGGGGGGGGGGGGGGGGGGGGGGGGGGGGGGGGGGGFGEGGGGGGGGGGGGGGGGGGGGGGGGGGGGGGGGGGGGGGGGGGGGGEGGGGGGGGGGGGGGGGGGGGGGGEGGGGGFFGGGGGGGGAFGGGGGGGGGGGGGGGGG<FGFGGGGGGGFFGGGGGGGGGGGGGGGGDFGGFGGGGGGGGGGGGGGGCEGGGGGCFGGDECEGCGGGGGDD8C8CGCEC5CFGFGFC7C@CFDFFGGGGFGGGGGDF5:??FFDGEGG:FFFFFFBFAFC?FA7?F?F9A96)
@M04650:207:000000000-C238N:1:1101:26180:13034 1:N:0:19
ACTCCTACGGGAGGCAGCAGTGGGGAATATTGCACAATGGAGGAAACTCTGATGCAGCAACGCCGCGTGAGCGATGAAGGTCTTCGGATCGTAAAGCTCTGTCTTTAGGGATGATAATGACAGTACCTAAGGAGGAAGCCACGGCTAACTACGTGCCAGCAGCCGCGGTAATACGTAGGTGGCGAGCGTTATCCGGATTTATTGGGCGTAAAGGGAGCGTAGGCGGATACTTAAGTGGGATGTGAAATACTTGGGCTCAACCCGAGTACTGCATTCCAAACTGAGTATCTAG
+
GGGGGGGGGGGGGGGGGGGGGGGGGGGGGGGGGGGGGGGGGGGGGGGGGGGGGGGGGGGGGGGGGGGGGGGGGGGGGGGFGGGGGGGGGGGGGGGGGGGGGGGGGGGGGGGGGGGGGGGGGGGGGGGGGGGGGGGGGGGGGGGGGGGGGGGGGGGGGGGGGGGGGGGGGGGGFFGGGGGGGGGGECEGGGEFGGGGGDE?FGGCGGGGCEGGGGGGGGGGGGGGGGDE5FFGFGGFFGFFFGF4CFDFFGGGGGGF>:??EFDGFGC7=FF?7@*9AAG4>7CFF@F44444
@M04650:207:000000000-C238N:1:1101:21140:13079 1:N:0:19
ACTCCTACGGGAGGCAGCAGTGGGGAATATTGCACAATGGGCGCAAGCCTGATGCAGCCATGCCGCGTGTATGAAGAAGGCCTTCGGGTTGTAAAGTACTTTCAGCGAGGAGGAAGGCATTAAGGTTAATAACCTTGGTGATTGACGTTACTCGCAGAAGAAGCACCGGCTAACTCCGTGCCAGCAGCCGCGGTAATACGGAGGGTGCAAGCGTTAATCGGAATTACTGGGCGTAAAGCGCACGCAGGCGGTCTGTCAAGTCGGATGTGAAATCCCCGGGCTCAACCTGGGAAC
+
GGGGGGGGGGGGGGGGGGGGGGGGGGGGGGGGGGGGGGGGGGGGGGGGGGGGGGGGGGGGGGGGGGGGGGGGGGGGGGGGGGGGGGGGGGGGGGGGFGGGGGGGGGGGGGGGGFGGGGGGGGGGGGGGGGGGGGGGGGGGGGEFFGGGGGGGGGGGGGGGGGGGGGGGGGGGGGGGGGFGGGGGGGGGGGGGGGGGGGGGGGGGGGGGGGGGGECGGGGGGGGGGGCFGGGGFGG5FGFGFGFECGGGFGGGGGGFFFFFFFGGF3C:FFF?BF:FBBGBEFGFFFFFBFFFF0
@M04650:207:000000000-C238N:1:1101:25874:13141 1:N:0:19
ACTCCTACGGGAGGCAGCAGTGGGGAATATTGCACAATGGAGGAAACTCTGATGCAGCAACGCCGCGTGAGCGATGAAGGTCTTCGGATCGTAAAGCTCTGTCTTTAGGGATGATAATGACAGTACCTAAGGAGGAAGCCACGGCTAACTACGTGCCAGCAGCCGCGGTAATACGTAGGTGGCGAGCGTTATCCGGATTTATTGGGCGTAAAGGGAGCGTAGGCGGATACTTAAGTGGGATGTGAAATACTTGGGCTCAACCCGAGTACTGCATTCCAAACTGAGTATCTAG
+
GGGGGGGGGGGGGGGGGGGGGGGGGGGGGGGGGGGGGGGGGGGGGGGGGGGGGGGGGGGGGGGGGGGGGGGGGCGGGGGGGGGGGGGGGGGGGGGGGGGGGGGGGGGGGGGGGGGGDGGGGGGGGGGGGGGGGGGGGGGGGGGGGGGGGGGGGGGGGGGGGGGGGGGGGGCC;FGGGGGGGGFGGEGGGGGGGGGGGEGCGFGGFGGG8CGGGFGGDDGGGGGGGG:>CFGG?GGGGG4FFDFFGCGGFGGGFGGFFFFFGFGGFGGFFFFF?FFFFA7FFAGFF@F9<=*6
@M04650:207:000000000-C238N:1:1101:18482:13162 1:N:0:19
ACTCCTACGGGAGGCAGCAGTAGGGAATCTTCCACAATGGGTGCAAACCTGATGGAGCAATGCCGCGTGAATGAAGAAGGTCTTCGGATCGTAAAGTTCTGTTATTAGAGAAGAACAAAGCAAGGAGTAACTGTCTTGCTTTTGACGGTACCTAACCAGAAAGTCACGGCTAACTACGTGCCAGCAGCCGCGGTAATACGTAGGTGACAAGCGTTGTCCGGAATTATTGGGCGTAAAGGGAGCGCAGGCGGATACTTAAGTGGGATGTGAAATACTTGGGCTCAACCCGAGTAC
+
GGGGGGGGGGGGGGGGGGGGGGGGGGGGGGGGGGGGGGGGGGGGGGGGGGGGGGGGGGGGGGGGGGGGGGGGGGGGGGGGGGGGGGGGGGGGGGGGGGGGGGGGGGGGGGGGGGGGGGGGGGGGGGGGGGGGGGGGGGGGGGGGGGGGGGGGGGGGGGGGGGGGGGGGGGGGGGGGGGGGGGGGGGGGGGGGGGDGGGGGGGGGGGFGGGGGGGGGGGGGGGGGGGGGGGGGFGDGGGFGFGFFGGGGFGGGG:F7FFFFFFFGFDG?FFF=FFFFFBGFFFDFFFF?BDF??:
@M04650:207:000000000-C238N:1:1101:17732:13163 1:N:0:19
ACTCCTACGGGAGGCAGCAGTGGGGAATATTGGACAATGGGGGGAACCCTGATCCAGCAATACCGCGTGTGTGAAGAAGGCCCTAGGGTTGTAAAGCACTTTTGTGAGGGAGAATGGGATTTAGTGTTAATACCACTAGGTCTTGATGTTACCTCAAGAAAAAGCACCGGCTAACTCCGTGCCAGCAGCCGCGGTAATACGGAGGGTGCAAGCGTTAATCGGAATTACTGGGCGTAAAGGGCGCGTAGGTGGTGATTTAAGTCAGATGGGAAAGCCCCGGCCTCAACCTGGGA
+
@FFFFFGFCGEEGGGGGGGGGGGGGGGG@EEFGCFGFEC9@FGGGG@EEFFGGGGGGGGGGAFDEGGFCGGFFG9A<DFDCDGG<D8,BD:C<=FF98>>FGFCFG93>FGG*DFFCF,@5F@FGGGGFAFCFGEF@,<,<;@FC<FCFFGG9<F7<:C:C8:1BCGCB8*8FCECFC*<@CECECEFGGECE5CGCC7?G2:>>>81/<E9*/ACE9>7CD**;A79:FCF>EC59D?7)*7@5C79::CCCC7=?*9/09****0))079@F5:61)5)-9@?)7::FF??
@M04650:207:000000000-C238N:1:1101:18387:13165 1:N:0:19
ACTCCTACGGGAGGCAGCAGTGGGGAATATTGCACAATGGAGGAAACTCTGATGCAGCAACGCCGCGTGAGCGATGAAGATCTTCGGATCGTAAAGCTCTGTCTTTAGGGATGATAATGACAGTACCTAAGGAGGAAGCCACGGCTAACTACGTGCCAGCAGCCGCGGTAATACGTAGGTGGCGAGCGTTATCCGGATTTATTGGGCGTAAAGGGAGCGTAGGCGGATACTTAAGTGGGATGTGAAATACTTGGGCTCAACCCGAGTACTGCATTCCAAACTGAGTATCTAG
+
GGGGGGGGGGGGGGGGGGGGGGGGGGGGGGGGGGGGGGGGGGGGGGGGGGGGGGGGGGGGGGGGGGGGGGGGGGGGGGGGGGGGGGGGGGGGGGGGGGGGGGGGGGGGGGGGGGGGGGGGGGGGGGGGGGGGGGGGGGGGGGGGGGGGGGGGGGGGGGGGGGGGGGGGGGGGGGGGGGGGGGGGGGGGGGGGGGGGGGGFGGGGGGFGGGGGFGGGGGGGGGGGGGGGGGGGFGGGGGFGFGFFGGGGFGGGGGGFFFFFGFGGFGG?FFFFFFFFFFGFFFG=?@F<>@FA
@M04650:207:000000000-C238N:1:1101:24041:13167 1:N:0:19
ACTCCTACGGGAGGCAGCAGTGGGGAATATTGCACAATGGAGGAAACTCTGATGCAGCAACGCCGCGTGAGCGATGAAGGTCTTCGGATCGTAAAGCTCTGTCTTTAGGGATGATAATGACAGTACCTAAGGAGGAAGCCACGGCTAACTACGTGCCAGCAGCCGCGGTAATACGTAGGTGGCGAGCGTTATCCGGATTTATTGGGCGTAAAGGGAGCGTAGGCGGATACTTAAGTGGGATGTGAAATACTTGGGCTCAACCCGAGTACTGCATTCCAAACTGAGTATCTAG
+
FGGGGGGGGGGGGGGGGGGGGGGGGGGGGGGAFGGGGGGGGGGGGGGGGGGGGGGGGGGGGGGGGGCGGGG?FGGGGGGGGFGGGGGGGGGGGGGGGGGGGGGGGGGGGGGGGGGGGGCGGGGGGGGGGG@DFFDCAF<8F>FGGEGGDFGFEFFGGGGGGGGGEGGGGGEGGGGGGGCFGFFGGEGD7CCGGCGGGG>?EFGGGDG5BEGGGCCECD7DCDGFECCEEDGCF?7:>GFGFGFF**?F?7CGDCGFFFFFF4DDBCGF?FFFFFFFADCF@F7*9=*-<?=)
@M04650:207:000000000-C238N:1:1101:12946:13176 1:N:0:19
ACTCCTACGGGAGGCAGCAGTGGGGAATATTGCACAATGGAGGAAACTCTGATGCAGCAACGCCGCGTGAGCGATGAAGGTCTTCGGATCGTAAAGCTCTGTCTTTAGGGATGATAATGACAGTACCTAAGGAGGAAGCCACGGCTAACTACGTGCCAGCAGCCGCGGTAATACGTAGGTGGCGAGCGTTATCCGGATTTATTGGGCGTAAAGGGAGCGTAGGCGGATACTTAAGTGGGATGTGAAATACTTGGGCTCAACCCGAGTACTGCATTCCAAACTGAGTATCTAG
+
GGGGGGGGGGGGGGGGGGGGGGGGGGGGGGGGGGGGGGGGGGGGGGGGGGGGGGGGGGGGGGGGGGGGGGGGGGGGGGGGGGGGGGGGGGGGGGGGGGGGGGGGGGGGGGGGGGGGGGGGGGGGGGGGGGGGGGGGGGGGGGGGGGGGGGGGGGGGGGGGGGGGGGGGGDGGGGGGGGGGGGGGGGGGGGGGGGGGEGDEFFGGGGGD:CGGGGGGGGGDGDCGGG=C5DGFFCC<:6FG?GFFGGGGFGGGGGGFF@FFGFGG3DG:FFFFFFFFFAF=>2D6?7@DF47>
@M04650:207:000000000-C238N:1:1101:23051:13200 1:N:0:19
ACTCCTACGGGAGGCAGCAGTAGGGAATCTTCCGCAATGGGCGAAAGCCTGACGGAGCAACGCCGCGTGAGTGATGAAGGTCTTAGGATCGTAAAACTCTGTTGTTAGGGAAGAACAAATTTGTTAGTAACTGAACAAGTCTTGACGGTACCTAACCAGAAAGCCACGGCTAACTACGTGCCAGCAGCCGCGGTAATACGTAGGTGGCAAGCGTTATCCGGAATTATTGGGCGTAAAGCGCGCGTAGGCGGTTTCTTAAGTCTGATGTGAAAGCCCACGGCTCAACCGTGGAGG
+
GGGGGGGGGGGGGGGGGGGGGGGGGGGGGGGGGGGGGGGGGGGGGGGGGGGGGGGGGGGGGGGGGGGGGGGGGGGGGGGGGGGGGGGGGGGGGGGGGGGGGGGGGGGGGGGGGGGGGGGGGGGGGGGGGGGGGGGGGGGGGGGFGGGGGGGGGGGGGGGGGGGGGGGGGGGGGGGGGGGGGGGGGGGGGGGGGGGGGGGGGGGGGGGGGGGGGGGGGGGGGCEGFGGGGFFGFGGGGGFGFGFEDDGGFGGGGGGFFFFFGFCF?DFAFFFF?FFFFFCEE>9FFFFF2)7::F
@M04650:207:000000000-C238N:1:1101:6345:13206 1:N:0:19
ACTCCTACGGGAGGCAGCAGTGGGGAATATTGCACAATGGAGGAAACTCTGATGCAGCAACGCCGCGTGAGCGATGAAGGTCTTCGGATCGTAAAGCTCTGCCTTTAGGGATGATAATGACAGTACCTAAGGAGGAAGCCACGGCTAACTACGTGCCAGCAGCCGCGGTAATACGTAGGTGGCGAGCGTTATCCGGATTTATTGGGCATAAAGGGAGCGTAGGCGGATACTTAAGTGGGATGTGAAATACTTTGGCTCAACCCGAGTACTGCATTCCAAACTGAGTATCTAG
+
GGGGGGGGGCGGGCGGGGGGGGGGGGGGGGGGGGGGGGGGFGGGDFGGGGGGGGGGGGGGGGGGGGGGGGGGGGGGGGGGGGGGGGGGGGGGGCGGGGGGG9FGGGGGGGGGGGGGGGFEGGGGGGGGGGFGGFGDCFFGGGEGGGGDGGFGGGCFGCFFGGGGDGGGGCDFGGGGC@CGEGGGGGGGGGGFGGGGGGGGFGGFFGG6FDFGGGEGGGGGGDGGGGCECFCG4EGF>C)>@CF?G7FFFGGG*?0<??46FFGGFGGFFFFF=F@FFF*=F>:=@FFADF64
@M04650:207:000000000-C238N:1:1101:15775:13211 1:N:0:19
ACTCCTACGGGAGGCAGCAGTGGGGAATATTGCACAATGGAGGAAACTCTGATGCAGCAACGCCGCGTGAGCGATGAAGGTCTTCGGATCGTAAAGCTCTGTCTTTAGGGATGATAATGACAGTACCTAAGGAGGAAGCCACGGCTAACTACGTGCCAGCAGCCGCGGTAATACGTAGGTGGCGAGCGTTATCCGGATTTATTGGGCGTAAAGGGAGCGTAGGCGGATACTTAAGTGGGGTGTGAAATACTTGGGCTCAACCCGAGTACTGCATTCCAAACTGAGTATCTAG
+
GGGGGGGGGGGGGGGGGGGGFFGGGGGGGGGGGGGGGGGGGGGEGGGA<FFGGGGGGGGGGGECGGGGGGGFFGGGGGGGGGGFGGGDGGGGGGGGGGGGGGGGGGGGGGGCGGGGGGGGGGGGGGGGDGGGGGGGGGGGGGGGGGGGGGGGGGGGGGGGGGGGGGGGGDFGGGGGGGGGFGGGGGGGEGDGGGGGE>EGGGGGGGGGEEGGGGGCGGDCEGGGGG**:<++9AC?*>F5>DEFG>CG*?70C495<FFF6<77)11(/*=FFFF4<AGFFFG*)*1.687:
@M04650:207:000000000-C238N:1:1101:8468:13213 1:N:0:19
ACTCCTACGGGAGGCAGCAGTGGGGAATATTGCACAATGGGCGGAAGCCTGATGCAGCGACGCCGCGTGAGGGATGACGGCCTTCGGGTTGTAAACCTCTTTCAGCAGGGACGAAGCGCAAGTGACGGTACCTGCAGAAGAAGCACCGGCTAACTACGTGCCAGCAGCCGCGGTAATACGTAGGGTGCGAGCGTTGTCCGGAATTACTGGGCGTAAAGAGTTCGTAGGCGGTTTGTCGCGTCGTTTGTGAAATCCCGCAGCTTAACTGTGGGCGTGCAGGCGATACGGGCAGAC
+
GGGGGGGGGGGGGGGGGGGGGGGGGGGGGGGGGGGGGGGGGGGGGGGGGGGGGGGGGGGGGGGGGGGGGGGGGGGGGGGGGGGGGGGGGGGGGGGFGGGGGGGGGGGGGGGGGGGGGGGGGGGGGGGGGGGGGGGGGGGGGFGDGGGGGGGGGGGGGGGGGGGGGGGGGGGGGGGDFGGGGCCEGGGGGDCEGGD5E?FGGDCGGGGGCFFFGEGGGG7CE7CEGGF5+9E5@EGGGGFGFGF@CFGGFGGGFGGFFEDFGFG*9C:>FFFDFFFFB<DFFFD>>EFF>BD?04
@M04650:207:000000000-C238N:1:1101:14263:13231 1:N:0:19
ACTCCTACGGGAGGCAGCAGTGGGGAATATTGCACAATGGAGGAAACTCTGATGCAGCAACGCCGCGTGAGCGATGAAGGTCTTCGGATCGTAAAGCTCTGTCTTTAGGGATGATAATGACAGTACCTAAGGAGGAAGCCACGGCTAACTACGTGCCAGCAGCCGCGGTAATACGTAGGTGGCGAGCGTTATCCGGATTTATTGGGCGTAAAGGGAGCGTAGGCGGATACTTAAGTGGGATGTGAAATACTTGGGCTCAACCCGAGTACTGCATTCCAAACTGAGTATCTAG
+
GGGGGGGGGGGGGGGGGGGGFGGGGGGGGGGGGGGGGGGGGGGGGGGGGGGGGGGGGGGGGGGGGGGGGGGGGGGGGGGGGGGGGGGGGGGGGGGGGGGGGGGGGGGGGGGGGGGGGGGGGGGGGGGGGGGGGGGGGGGGGGGGGGGGGGGGGGGGGGGGGGGGGGGGGGGGGGGGGGGGGGGGGGGGGGGGGGGGG5EFGGGGGGGDCECFGGGGGGGGGGGGGGECEGGGFFGEGGFG@GFFGGGFFFFGGFF:5>FFGFGGBGGFFFFFFFFFFFG?FAF?FFFFFFFB
@M04650:207:000000000-C238N:1:1101:24452:13236 1:N:0:19
ACTCCTACGGGAGGCAGCAGTGGGGAATATTGCACAATGGAGGAAACTCTGATGCAGCAACGCCGCGTGAGCGATGAAGGTCTTCGGATCGTAAAGCTCTGTCTTTAGGGATGATAATGACAGTACCTAAGGAGGAAGCCACGGCTAACTACGTGCCAGCAGCCGCGGTAATACGTAGGTGGCGAGCGTTATCCGGATTTATTGGGCGTAAAGGGAGCGTAGGCGGATACTTAAGTGGGATGTGAAATACTTGGGCTCAACCCGAGTACTGCATTCCAAACTGAGTATCTAG
+
GGGGGGGGGGGGGGGGGGGGGGGGGGGGGGGGGGGGGGGGGGGGGGGGGGGGGGGGGGGGGGGGGGGGGGGGGGGGGGGGGGGGGGGGGGGGGGGGGGGGGGGGGGGGGGGGGGGGGGGGGGGGGGGGGGGGGGGGGGGGGGGGGGGGGGGGDGGGGGGGGGGGGGGGGGGGGGGGGGGGGGGGGGGGGGGGGGGGGGGGGGGGGGGGGGGGGGGGGGGGGGGGGGGGGGGCF<F<DFFGFGFFCFGGFGFGGGGFFFFFGFDGFGGFFFF==FFFDA=FFAG46@FAAFF>
@M04650:207:000000000-C238N:1:1101:17876:13239 1:N:0:19
ACTCCTACGGGAGGCAGCAGTGGGGAATATTGCACAATGGGCGCAAGCCTGATGCAGCCATGCCGCGTGTATGAAGAAGGCCTTCGGGTTGTAAAGTACTTTCAGCGAGGAGGAAGGTGCTGTGGTTAATAACCGCAGCAATTGACGTTACTCGCAGAAGAAGCACCGGCTAACTCCGTGCCAGCAGCCGCGGTAATACGGAGGGTGCAAGCGTTAATCGGAATTACTGGGCGTAAAGCGCACGCAGGCGGTCTGTCAAGTCGGATGTGAAATCCCCGGGCTCAACCTGGGAAC
+
GGGGGGGGGGGGGGGGGGGGGGGGGGGGGGGGGGGGGGGGGGGGGGGGGGGGGGGGGGGGGGGGGGGGGGGGGGGGGGGGGGGGGGGGGGGGGGGGGGGGGGGGGGGGGGGGGGGGGGGGGGGGGGGGGGGGGGGGGGGGGGGGGGGGGGGGGGGGEEEGGGGGGGGGGGGGGGGGGGGGGGGGGGGGGGGGGGGGGGGGCEGGGGGGGGGGGGGGGGGG5CEGGGFGGGGGFGGGGGFDBGFFGGGGFGGGGDGFFFFFGFGGFGGFFFFFFFFF?>G@D9G@??FF:FFBF8
@M04650:207:000000000-C238N:1:1101:18773:13282 1:N:0:19
ACTCCTACGGGAGGCAGCAGTGGGGAATATTGCACAATGGAGGAAACTCTGATGCAGCAACGCCGCGTGAGCGATGAAGGTCTTCGGATCGTAAAGCTCTGTCTTTAGGGATGATAATGACAGTACCTAAGGAGGAAGCCACGGCTAACTACGTGCCAGCAGCCGCGGTAATACGTAGGTGGCGAGCGTTATCCGGATTTATTGGGCGTAAAGGGAGCGTAGGCGGATACTTAAGTCGGATGTGAAATCCCCGGGCTCAACCTGGGAACTGCATCCGAAACTGGCAGGCTAG
+
GGGGGGGGGGGGGGGGGGGGGGGGGGGGGGGGGGGGGGGGGGGGGGGGGGGGGGGGGGGGGGGGGGGGGGGGGGGGGGGGGGGGGGGGGGGGGGGGGGGGGGGGGGGGGGGGGGGGGGGGGGGGGGGGGGGGGGGGGGGGGGGGGGGGGGGGGGGGGGGGGGGGGGGGGGEGGGGGGGGFGGGGGGGGGGGGGGGGGGGGGFGGGGGGGGGGGGGFGGGGGGGGGGGGGGFGFGFEFGFGFGFFGGGGFGGGGGDFBFFFGFGGFF5?FFFFFFFF?BDFFFGFFFD96>44
@M04650:207:000000000-C238N:1:1101:10357:13330 1:N:0:19
ACTCCTACGGGAGGCAGCAGTGGGGAATATTGCACAATGGAGGAAACTCTGATGCAGCAACGCCGCGTGAGCGATGAAGGTCTTCGGATCGTAAAGCTCTGTCTTTAGGGATGATAATGACAGTACCTAAGGAGGAAGCCACGGCTAACTACGTGCCAGCAGCCGCGGTAATACGTAGGTGGCGAGCGTTATCCGGATTTATTGGGCGTAAAGGGAGCGTAGGCGGATACTTAAGTGGGATGTGAAATACTTGGGCTCAACCCGAGTACTGCATTCCAAACTGAGCATCT
+
FGGGGGGGGGGGGGGGGGGGGGGGGGGGDGGGGCGGFGGGFGGGGGGFGGGFGGGGGGGGGGGGGGGGGGGFFCF@FGGGFFGGGGGDG=FGGGGGGGGGEGFGGCFGGGGGGGFGGEDDFGGCCFGCFE=FDCFCFCFGGGGGGEFG,CDFCFFCFGFFGEEEGEGG<7F;9FF>;D:<9DGDGEGC:CC,;E8CE5CE9<+?C**:==ECFGGGGG57*9C6CC*>EG779<>2:C:C?C?F7DGG4FCG7DG>7>???FDGEGG087@FFF686AG45>?=?)7)5*
@M04650:207:000000000-C238N:1:1101:8936:13334 1:N:0:19
ACTCCTACGGGAGGCAGCAGTAGGGAATCTTCGGCAATGGACGAAACTCTGATGCAGCAACGCCGCGTGAGCGATGAAGGTCTTCGGATCGTAAAGCTCTGTCTTTAGGGATGATAATGACAGTACCTAAGGAGGAAGCCACGGCTAACTACGTGCCAGCAGCCGCGGTAATACGTAGGTGGCGAGCGTTATCCGGATTTATTGGGCGTAAAGGGAGCGTAGGCGGATACTTAAGTGGGATGTGAAATACTTGGGCTCAACCCGAGTACTGCATTCCAAACTGAGTATCTAG
+
GGGGGGGGGGGGGGGGGGGGGFGGGGCGGFFGFGGGGGGGGGGGGGGGGGGGGGGGGG@FGGGGGGGGGGGFGGGCDFGFFFGGGGGFGEGGGGGGG9FGGGGGGGGGGGGGGGFGGFGCEEGGGGGFAFGGFGGEGFGFFDFGGGGFGFGGGGGGFFA@FE@F8F7CGCCCDFGG,DCFFFGC:=CEGGDBFDEGCCE9E9+>CGGG8=CGFGCC5DGGGGG6?=*>=F?7=9:?*C>4:C?=7FDG=FFFGFGFFFFFF)5CDGG:FFFF?F*9<ADFF7:=4/=<AFF4
@M04650:207:000000000-C238N:1:1101:16437:13342 1:N:0:19
ACTCCTACGGGAGGCAGCAGTAGGGAATCTTCCACAATGGACGAAAGTCTGATGGAGCAATGCCGCGTGAGTGAAGAAGGTTTTCGGATCGTAAAGCTCTGTTGTGAGGGAAGAACAAGTATAGGAGTAACTGCCTGTACCTTGACGGTACCTCATTAGAAAGCCACGGCTAACTACGTGCCAGCAGCCGCGGTAATACGTAGGTGGCAAGCGTTATCCGGAATTATTGGGCGTAAAGCGCGCGTAGGCGGCGAGATTAGTCTGATGTGAAAGCCCCCGGCTCAACCGGGGAGG
+
GGGGGGGGGGGGGGGGGGGGFGGGGGGGGGGGGGGGGGGGGGGGGGGGGGGGGGGGGGGGGGGGFGGEGEGGGGGGGGGGGGGGGGGGGGGFGGGGGGGGGGFGGGGGGGGGGGGGGGGGGGGGGGGGGGFFGGGGGGGGGGGGGGGGGGGGGGGGGGGGGGGGGGGGGGGGGGGGGGGGGGGGGGFGGGGGGGGGGGGGFGGGGGGGGGGGGGGDGGGGEGGGFGGGFFGGFGGGFGFGFGFFGGGGFGGGGGGBF?FFGFGGFFGA6FF4=F@F?>GE33CFFFFFFFFFFF
@M04650:207:000000000-C238N:1:1101:28371:13345 1:N:0:19
ACTCCTACGGGAGGCAGCAGTGGGGAATATTGCACAATGGAGGAAACTCTGATGCAGCAACGCCGCGTGAGCGATGAAGGTCTTCGGATCGTAAAGCTCTGTCTTTAGGGATGATAATGACAGTACCTAAGGAGGAAGCCACGGCTAACTACGTGCCAGCAGCCGCGGTAATACGTAGGTGGCGAGCGTTATCCGGATTTATTGGGCGTAAAGGGAGCGTAGGCGGATACTTAAGTGGGATGTGAAATACTTGGGCTCAACCCGAGTACTGCATTCCAAACTGAGTATCCAG
+
GGGGGGGGGGGGGEGGGGGGGGGGGGGGGGGGGGGFGGGGGGGGGGGGGGGGGGGGGGGGGGGGGGGGGGGGGDGGGGGGGGGGGGGGGGGGGGGGGGGGGGGGGGGGFGGGGGGGGGGGGGGGCAEGFGGGGGGGGGGGGGGGGGGFFGGGGGFGGFFFGGGGGGGDFGEGGGGGGGGGGGGGGGGGGGGGGGGGEGGGGGGGGGGGGG=FGGGGGGGDGGCFEEEGGGGGFGGGGGFC@D@FGGGFFGGGG<CFFFFFGFDG:CFFFF4=?FFFFFC?5<FFFFB<A6=<
@M04650:207:000000000-C238N:1:1101:21179:13372 1:N:0:19
ACTCCTACGGGAGGCAGCAGTGGGGAATATTGCACAATGGGCGCAAGCCTGATGCAGCCATGCCGCGTGTATGAAGAAGGCCTTCGGGTTGTAAAGTACTTTCAGCGAGGAGGAAGGTGCTGTGGTTAATAACCGCAGCAATTGACGTTACTCGCAGAAGAAGCACCGGCTAACTCCGCGCCAGCAGCCGCGGTAATACGGAGGGTGCAAGCGTTAATCGGAATTACTGGGCGTAAAGCGCACGCAGGCGGTTTGTTAAGTCAGATGTGAAATCCCCGGGCTCAACCTGGGAAC
+
GGGGGGGGGGGGGGGGGGGGGGGGGGGGGGGGGGGGGGGGGGGGGGGGGGGGGGGGGGGGGGGGGGGGGGGGGGGGGGGGGGGGGGGGGGGGGGGGGGGGGGGGGGGGGGGGGGGGGGGGGGGGGGGGGGGGGGGGGGGGGGGGGGGGGGGGGGGGGGGGGGGGGGGGGGGGGGGGGGGGGGGGGGGGGGGGGGGGGGCGGGGGGGGGGGGGGGGGGGGGGGGGGGGGGGGGFGGGGGFGFGFFGGGGFGGDGGGFFFFBGFGGFGF<=BBFFFF@B>GDF0<@FFFFFFFFF2
@M04650:207:000000000-C238N:1:1101:3836:13403 1:N:0:19
ACTCCTACGGGAGGCAGCAGTGGGGAATATTGCACAATGGAGGAAACTCTGATGCAGCAACGCCGCGTGAGCGATGAAGGTCTTCGGATCGTAAAGCTCTGTCTTTAGGGATGATAATGACAGTACCTAAGGAGGAAGCCACGGCTAACTACGTGCCAGCAGCCGCGGTAATACGTAGGTGGCGAGCGTTATCCGGATTTATTGGGCGTAAAGGGCGCGTAGGCGGATACTTAAGTGGGATGTGAAATACTTGGGCTCAACCCGAGTACTGCATTCCAAACTGAGTATCTAG
+
GGGGGGGGGCFEGGGGGGGGGGGGGDCFGGGGGGGGFGGG9FGGGDFGGGGGGCGGGGFCDFGGGGGGGGGGGEFEDFGDFFGGGGGDCFGGGGGGGGDGGFGFGGGGGD8CCEFFGGGGG,EFAFGGEFECF8=:DFGG>FGGGEEAFGGGGGFFC9F<:DFFGGGG:>CD9>FCFGGGGCCEGGGGGGCFGGG58C5C?FG+?CFGGGG5+=E*:DDGECEGE5C5:CCCF7CGF4<7)9@BG*?:9FFF:CCFF:44?;C))CC3B?FFFFB?49**5<GFFFB2<*6<
@M04650:207:000000000-C238N:1:1101:18484:13406 1:N:0:19
ACTCCTACGGGAGGCAGCAGTGGGGAATATTGCACAATGGAGGAAACTCTGATGCAGCAACGCCGCGTGAGCGATGAAGGTCTTCGGATCGTAAAGCTCTGTCTTTAGGGATGATAATGACAGTACCTAAGGAGGAAGCCACGGCTAACTACGTGCCAGCAGCCGCGGTAATACGTAGGTGGCGAGCGTTATCCGGATTTATTGGGCGTAAAGGGAGCGTAGGCGGATACTTAAGTGGGATGTGAAATACTTGGGCTCAACCCGAGTACTGCATTCCAAACTGAGAATCTAG
+
GGGGGGGGGGGGGEGGGGGGGGGGGGGGGGGGGGGGGGGGGGGGGGGGGGGGGGGGGGGGGGGGGGGGGGGGGGGGGGCFFGGGGGGGGGGGGGGGGGGGGGGGGGGGGGGGGGGGGGGGGGGGFGGGGGGGGFEEGGGGGGGGGGGGGGFGGGFGGFGGCFF>CGGCGGGGFFCDCC:FFGFECGDEGGGFGGGGGGG?CFCFGGFGEEGGGGGGGGGGGCE?EGGGGGGFFFC9>DF>6DF=>>CFFFGGGG4);5?67FD9>G<2?FFFF4@F)6C6>AGF4*/46BFA
@M04650:207:000000000-C238N:1:1101:19438:13415 1:N:0:19
ACTCCTACGGGAGGCAGCAGTGGGGAATATTGCACAATGGAGGAAACTCTGATGCAGCAACGCCGCGTGAGCGATGAAGGTCTTCGGATCGTAAAGCTCTGTCTTTAGGGATGATAATGACAGTACCTAAGGAGGAAGCCACGGCTAACTACGTGCCAGCAGCCGCGGTAATACGTAGGTGGCGAGCGTTATCCGGATTTATTGGGCGTAAAGGGAGCGTAGGCGGATACTTAAGTGGGATGTGAAATACTTGGGCTCAACCCGAGTCCTGCATTCCAAACTGAGTATCTAG
+
GGGGGGGGGGGGGGGGGGGGGGGGGGGGGGGGGGGGGGGGGGGGGGGGGGGGGGGGGGGGGGGGGGGGGGGGGGGGGGGGGGGGGGGGGGGGGGGGGGGGGGGGGGGGGGGGGGGGGGGGGGGGGGGGGGGGGGGGGGGGGGGGGGGGGGGGGGGGGGGGGGGGGGGGGGGGGGGGGGGGGGGGGGGGGGGGGGGGG5EGGGGGGGGGGGGGGFGGGDGGGGGGGGGGGGGGFGGGGGFGFGFFGGGGFGGGGFGFFFFFFFGGFGGFF??FFFFFFAFFFFG??FFFFF4)
@M04650:207:000000000-C238N:1:1101:15920:13421 1:N:0:19
ACTCCTACGGGAGGCAGCAGTAGGGAATCTTCGGCAATGGACGAAAGTCTGACCGAGCAACGCCGCGTGAGTGAAGAAGGTTTTCGGATCGTAAAACTCTGTTGTTAGAGAAGAACAAGGGTGAGAGTAACTGTTCACCCCTTGACGGTATCTAACCAGAAAGCCACGGCTAACTACGTGCCAGCAGCCGCGGTAATACGTAGGTGGCGAGCGTTATCCGGATTTATTGGGCGTAAAGGGAGCGTAGGCGGATACTTAAGTGGGATGTGAAATACTTGGGCTCAACCCGAGTAC
+
GGGGGGGGGGGGGGGGGGGGEGGGGGGGGGGGGGGGGGGGGGGDGGGGGGGGGGGGGGGGGGGGGGGGGGGGGGGGGGGGGGGGGGGGGGGGGGGGGGGGGGGGGGGGGGGGGGGGGGGGGGGGGGGGGGGGGGGGGGGGGGGGGGGGGGGGGGGGGGGGGGGGGGGGGGGGGGGGGGGGGGGGGGGGGGGGGGGGGGGGGGGGGGGGGGGGGGGGGGDGGDCCFGGGGGGGFGGGGGFGFGFFGGGGFGGGGGG4@FFF7=FGFFG?FFFFFFFF9AGFFBGFFFFB6)7::)
@M04650:207:000000000-C238N:1:1101:14757:13443 1:N:0:19
ACTCCTACGGGAGGCAGCAGTGGGGAATATTGCACAATGGGGGGAACCCTGATGCAGCCATGCCGCGTGAATGAAGAAGGCCTTCGGGTTGTAAAGTTCTTTCGGTGATGAGGAAAGCTTGGGTGTTAATAGCACTTTAGTTTGACGTTAGTTACAGAAGAAGCACCGGCTAACTCCGTGCCAGCAGCCGCGGTAATACGGAGGGTGCAAGCGTTAATCGGAATGACTGGGCGTAAAGGGCACGCAGGCGGTCTGTCAAGTCGGATGTGAAATCCCCGGGCTCAACCTGGGAAC
+
GGGGGGGGGGGGGGGGGGGGGGGGGGGGGGGGGGGGGGGGGGGGGGGGGGGGGFGGGGGGGGGGGGGGGGGGGGGGGGGGGGGGGGGDGGGGGGGGFFFGGGGGGGGGADEDGGGGGGFBF:CGGGGGGGGFFFFGGGGFG9FGGGGGGGGGFFGGGGG7FFGGGGGGGGGGGGGGGEGGEFGGGGGGGGGGGGGGGGGGCEGGGGGGGGGGGGGD=GGGGGDGEFGGGGGGFGGGGFFDFGFFGGGGFGGGDGGF4??FFFGC>GDBFFFFFB?F1>GBEFGFFFFF?FFF7(
@M04650:207:000000000-C238N:1:1101:16433:13464 1:N:0:19
ACTCCTACGGGAGGCAGCAGTGGGGAATATTGCACAATGGAGGAAACTCTGATGCAGCAACGCCGCGTGAGCGATGAAGGTCTTCGGATCGTAAAGCTCTGTCTTTAGGGATGATAATGACAGTACCTAAGGAGGAAGCCACGGCTAACTACGTGCCAGCAGCCGCGGTAATACGTAGGTGGCGAGCGTTATCCGGATTTATTGGGCGTAAAGGGAGCGTAGGCGGATACTTAAGTGGGATGTGAAATACTTGGGCTCAACCCGAGTACTGCATTCCAAACTGAGTATCTAG
+
GGGGGGGGGGGGGGGGGGGGEGGGGGGGGGGGGGGGGGGGGGGGGGGGGGGGGGGGGGGGGGGGGGGGGGGGGGGGGGGGGGGGGGGGGGGGGGGGGGGGGGGGGGGGGGGGGGGGGGGGGGGGGGGGGGGGGGGGGGGGGGGGGGGGGGGGGGGGGGGGFGGGGGGGGGGGGGGGGGGGGGGGGGGGGGGGGGGGGCGGGGGGGGGGGGGGGGGGGGGGGGGGGGGGGGGFFGGGGGFGFGFFGGGGFGGGGGGFFFFFGFGG@DGFFFFFFFFFFFGFFFF?F=FBB7F2
@M04650:207:000000000-C238N:1:1101:6397:13500 1:N:0:19
ACTCCTACGGGAGGCAGCAGTGGGGAATATTGCACAATGGAGGAAACTCTGATGCAGCAACGCCGCGTGAGCGATGAAGGTCTTAGGATCGTAAAGCTCTTTCTTTAGGGATGATAATGACAGTACCTAAGGAGGAAGCCACGGCTAACTACGTGCCAGCAGCCGCGGTAATACGTAGGTGGCGAGCGTTATCCGGCTTTATTGGGCGTAAAGGGAGCGTAGGCGGCTACTTAAGTGGGATGTGAAATACTTGGGCGCAACCCCAGTACTGCATTCCAAACTGAGTATCTAGCG
+
FFA@FFDGEDGCF7F-6B<<FFGGD7BF@EG9F,C-CEAF9<FFG8EFGGFCFFG9FGGEGGGGDGCFC:CFCFGEGGD@E<CFF<<FEC,CEGGGGGGG,?E5??,5:4,BFAFG<F<,ACC<AFFA,,,B=,86EEFFDFE:CF78FFABFG8FG<=FFCFG@F::F@<ECA*,3,>F9*,*41BEE1*B>;EE*CEFFGF9:C>C:*1CEDGFGGGDCDE?==*:EGFCF+7<*64*9/9=7*2C=7C7*9*)))5):55*)*2)09FF=FFF9A7/05**)9*6<86<)(
@M04650:207:000000000-C238N:1:1101:25400:13507 1:N:0:19
ACTCCTACGGGAGGCAGCAGTGGGGAATATTGCACAATGGAGGAAACTCTGATGCAGCAACGCCGCGTGAGCGATGAAGGTCTTCGGATCGTAAAGCTCTGTCTTTAGGGATGATAATGACAGTACCTAAGGAGGAAGCCACGGCTAACTACGTGCCAGCAGCCGCGGTAATACGTAGGTGGCGAGCGTTATCCGGATTTATTGGGCGTAAAGGGAGCGTAGGCGGATATTTAAGTGGGATGTGAAATACTTGGGCTCAACCCGAGTACTGCATTCCAAACTGAGTATCTAG
+
GGGGGGGGGGGGGGGGGGGGGGGGGGGGGGGGGGGGGGGGGGGGGGGGGGGGGGGGGGGGGGGGGGGGGGGGGGGGGGGGGGGGGGGGGGGGGGGGGGGGGGGGGGGGGGGGGGGGFGFGGGGGGGGGGGGG9EFGGGGGGGGGGGDGGGGGGGCFGGGGGFGGGGG@FGGGGGGGGGGGGGGGGGGGGGGGGGGGGGCECGGFGGGCCEGFG7EGGDDGGGGGGG5EGF7CFCFFCGFGFG?6DGGD8CFFFGGF>FFFG:C<DGGFFFFFFFFFFFGFFFGFF=?BA4?A
@M04650:207:000000000-C238N:1:1101:4268:13518 1:N:0:19
ACTCCTACGGGAGGCAGCAGTGGGGAATATTGCACAATGGAGGAAACTCTGATGCAGCAACGCCGCGTGAGCGATGAAGGTCTTCGGATCGTAAAGCTCTGTCTTTAGGGATGATAATGACAGTACCTAAGGAGGAAGCCACGGCTAACTACGTGCCAGCAGCCGCGGTAATACGTAGGTGGCGAGCGTTATCCGGATTTATTGGGCGGAAAGGGAGCGTAGGCGGATACGTAAGTGGGATGTGAAAGACTTGGGCTCAGCCCGAGTCCTGCATTCCAAACTGAGTATCTAG
+
EFGGGGGGGGGGGGGGGGGGGGGGGGGGGGGGGGGGGGGGDGGGGFFGGGGGGGGGGGGGGGGGGGGGGGGGGGGGGGGG8CFGGGGEEFGGGGGGGGGGGGGG<FGGGGGDFGAFCGGGGGGEFFGGGFFC9FFBFGGGGGGGGGEFF<FG=,,@FDGFFCFGGGDGGDCFFGGGCG*>DGGGE***:C?C998CE88CF+>CFF*2*>C5*:E*7DD/*/CFGC5==C*<9*9A7C5*?D?FCFF*747DCFG:776)28DCDDFB=64:5=FFF<7*82CFFFFFF6=<
@M04650:207:000000000-C238N:1:1101:13212:13532 1:N:0:19
ACTCCTACGGGAGGCAGCAGTGGGGAATATTGCACAATGGAGGAAACTCTGATGCAGCAACGCCGCGTGAGCGATGAAGGTCTTCGGATCGTAAAGCTCTGTCTTTAGGGATGATAATGACAGTACCTAAGGAGGAAGCCACGGCTAACTACGTGCCAGCAGCCGCGGTAATACGTAGGTGGCGAGCGTTATCCGGATTTATTGGGCGTAAAGGGAGCGTAGGCGGATACTTAAGTGGGATGTGAAATACTTGGGCTCAACCCGAGTACTGCATTCCAAACTGAGTATCTAG
+
GGGGGGGGGGCFEGGGEGDGGGGGGGGGGGGGGGGGGGGGGGGEGGGGGGGGGGGGGGGGGGGGGGGGGGGFGGGGGGGGGGGGGF@CGDGGGGGGGGGG<FFFGGGGFGCGEGGGGGGGGGGGGGGGGGGGGGGGGGGFFGGGGGFFGGGGGGGGGGGGCEGGGGGGGDEFGGGGGGGGGFFGGGGCGGGGGGGCEGGGGGG@FFFEGCE*CFE=EGDGGDEECECE5FGFFF7FCG4C@DFFD>7CBGGF*<<F@F=FG>D)7)18=F4@4B?95<*77AC*9/15<F*:
@M04650:207:000000000-C238N:1:1101:29244:13547 1:N:0:19
ACTCCTACGGGAGGCAGCAGTGGGGAATATTGCACAATGGGCGCAAGCCTGATGCAGCCATGCCGCGTGTATGAAGAAGGCCTTCGGGTTGTAAAGTACTTTCAGCGAGGAGGAAGGTGCTGTGGTTAATAACCGCAGCAATTGACGTTACTCGCAGAAGAAGCACCGGCTAACTCCGTGCCAGCAGCCGCGGTAATACGGAGGGTGCAAGCGTTAATCGGAATTACTGGGCGTAAAGCGCACGCAGGCGGTCTGTCAAGTCGGATGTGAAATCCCCGGGCTCAACCTGGGAAC
+
GGGGGGGGGGGGGGGGGGGGGGGGGGGGGGGGGFGGGGGGGGGGCGGGGGGGGFGGGGGGGGGGGGGGGGGGGGGGGGGGGGGGGGGGGGGGGGGGGGGGGGGGGGGGGGGGGGGFEEFGGGGGGGGGGCFGGGGGGGGCGAFGGGGFGGGGGGDGCEFFGGGGGFGGGGDGGGFGGGGGGFFGGGGGFGGGGGGGGFFGGEECEEEEFGFGGEGDGFGFEGGGGGGGDGGGDGGGG>@D@DDFGGCDFGGDGGGF4@??<@CD3>D?FFF*9F;?<FGFEBGFFFFFBF>1:4
@M04650:207:000000000-C238N:1:1101:7825:13547 1:N:0:19
ACTCCTACGGGAGGCAGCAGTGGGGAATATTGCACAATGGGCGCAAGCCTGATGCAGCCATGCCGCGTGTATGAAGAAGGCCTTCGGGTTGTAAAGTACTTTCAGCGAGGAGGAAGGTGCTGTGGTTAATAACCGCAGCAATTGACGTTACTCGCAGAAGAAGCACCGGCTAACTCCGTGCCAGCAGCCGCGGTAATACGGAGGGTGCAAGCGTTAATCGGAATTACTGGGCGTAAAGCGCACGCAGGCGGTCTGTCAAGTCGGATGTGAAATCCCCGGGCTCAACCTGGGAAC
+
GGGGGGGGGGGCGGGGGGGGGGGGGGGGGGGGGGGGGGGGGGGGGGGGGGGGGGGGGGGGGGGGGGGGGGGGFGGGGGGGGGGGGGGGGGGGGGGGGGGGGGGGGGDGGGFGGGGGGGFFGGGGGGGGGGGGGGGGEGGGGGGGGGGGGGGGGGGGGDGGGGGGGGGGGGGEGGGGGGG7CGGGGGGGGGGGDGGGGGGGGGGGGGEEGGGFGGGCGGGGGDGGFFGGEFGG@EDCCDFGFGF@DDGD3)9DGGGFFF?@FFDGF:5:FF??FFFF?63<@>GFFFFFFFFBB?
@M04650:207:000000000-C238N:1:1101:11286:13556 1:N:0:19
ACTCCTACGGGAGGCAGCAGTAGGGAATTTTCCGCAATGAGCGAAAGCTTGACGGAGCGACACAGCGTGCAGGATGAAGGTCTTCGGATTGTAAACTGCTGTTGTAAGGGAAGAAAAAATTTAGTAGGAAATGACTAGATCTTGACGGTACCTTATTAGAAAGTGACGGCTAACTATGTGCCAGCAGCCGCGGTAATACGGAGGGTGCAAGCGTTAATCGGAATTACTGGGCGTAAAGCGCACGCAGGCGGTCTGTCAAGTCGGATGTGAAATCCCCGGGCTCAACCTGGGAAC
+
GGGGGGGGGGGGGGGGGGGGGGGGGGGGGGGGGGGGGGGGGGGGGGGGGGGGGGGGGGGGGGGGGGGGGGGGGGGGGGGGGGGGGGGGGGGGGGGGGGGFGGEFGGGGGGFGGGGGGGGGGGGGGGGGGGGGGGGGGGGGFGGGGGGEFFFFGFGGGGGGGGCDFGGGGGGGFFGGGGFFGF9FGFGGGGGGGGGGGFGGGGGGGGGGGGGGGGGGGFFFGGGGGGCCCFFF@EDGCGFGFDEFGDCDFGGDG3CB6=?FG?DD>CGFFF?FFFF?1;DEE>FFF?>7?FFFF:
@M04650:207:000000000-C238N:1:1101:18711:13609 1:N:0:19
ACTCCTACGGGAGGCAGCAGTGGGGAATATTGCACAATGGGCGCAAGCCTGATGCAGCCATGCCGCGTGTATGAAGAAGGCCTTCGGGTTGTAAAGTACTTTCAGCGAGGAGGAAGGTGCTGTGGTTAATAACCGCAGCAATTGACGTTACTCGCAGAAGAAGCACCGGCTAACTCCGTGCCAGCAGCCGCGGTAATACGGAGGGTGCAAGCGTTAATCGGAATTACTGGGCGTAAAGCGCACGCAGGCGGTCTGTCAAGTCGGATGTGAAATCCCCGGGCTCAACCTGGGAAC
+
GGGGGGGGGGGGGGGGGGGGGGGGGGGGGGGGGGGGGGGGGGGGGGGGGGGGGGGGGGGGGGGGGGGGGGGGGGGGGGGGGGGGGGGGGGGGGGGGGGGGGGGGGGGEGGGGGGGGGGCGGGGGGGGGGGGGGGGGGGGGGGGGFGGGGGGGGGGGGGGGGGGGGGGGGGGGGGGGGGFGGGGGGGGGGGGGGG7EGGGGGGGGGGGGGGGGGCG==CFFGGGGGGGGGGGGECDEFGFGFGFFGGGGEDDGGGG?FFFFGFGGBDG?FFFFFFFF?>C:D9GFFFFBBF@?7(
@M04650:207:000000000-C238N:1:1101:21075:13638 1:N:0:19
ACTCCTACGGGAGGCAGCAGTGGGGAATATCGCACAATGGAGGAAACTCTGATGCAGCAACGCCGCGTGAGCGATGAAGGTCTTCGGATCGTAAAGCTCTGTCTTTAGGGATGATAATGACAGTACCTAAGGAGGAAGCCACGGCTAACTACGTGCCAGCAGCCGCGGTAATACGTAGGTGGCAAGCGTTGTCCGGATTTATTGGGCGTAAAGCGAGCGCAGGCGGTTTCTTAAGTCTGATGTGAAAGCCCCCGGCTCAACCGGGGAGGGTCATTGGAAACTGGGAGACTTG
+
GGGGGGGGGGGGGGGGGGGGGGGGGGGGGGGGGGGGGGGGGGGGGGGGGGGGGGGGGGGGGGGGGGGGGGGGGGGGGGGGGGGGGGGGGGGGGGGGGGGGGGGGGGGGGGGGGGGGGGGGGGGGGGGGGGGGGGGGGGGGGGGGGGGGGGGGGGGGGGGGGGGGGGGGGGGGGGGGGFGGGGGGGGGGGGGGGFGGEGGGGGGGGGGGGGGGFGGGGGGGCDGGGGGGCFGGFFFGGGFGFGFFGGGGFGGGGGGF@:FFFFGGEGD6>E>447FFBFFFFFGFFFE1<497
@M04650:207:000000000-C238N:1:1101:15993:13707 1:N:0:19
ACTCCTACGGGAGGCAGCAGTGGGGAATATTGCACAATGGGCGCAAGCCTGATGCAGCCATGCCGCGTGTATGAAGAAGGCCTTCGGGTTGTAAAGTACTTTCAGCGAGGAGGAAGGTGTTGTGGTTAATAACCGCAGCAATTGACGTTACTCGCAGAAGAAGCACCGGCTAACTCCGTGCCAGCAGCCGCGGTAATACGGAGGGTGCAAGCGTTAATCGGAATTACTGGGCGTAAAGCGTACGCAGGCGGTCTGTCAAGGCGGAAGTCAAATCCACGGGCTCAACCTGGGAA
+
EFFGGGGGG7FFGGGCGCGG-EFGGDGFGGGGGGGGGGFFFGGGGGGG7D8,ECEGFGGGF?F,@@CFGDGGGGGD<CEFGG,9FGFGGGGGGGGGGGGGGGCFDFF@C=FGGFDF@FCBCDFGGGGACCGGFGG>=8+>@,@FFCFEGCEGGGC7F<@AFCFFGGGEGG<EFGEF7:FGGGDFCCCCCEE:8ECCGGGGC5*CEEEEGFFFGGG57CC<EGD7EC?FCDCF>EDE<FFD)9:))9C5>5C<3C7//18=+5530)/4*1/769)*.-15)-**9?5025.0,
@M04650:207:000000000-C238N:1:1101:15665:13708 1:N:0:19
ACTCCTACGGGAGGCAGCAGTGGGGAATATTGCACAATGGAGGAAACTCTGATGCAGCAACGCCGCGTGAGCGATGAAGGTCTTCGGATCGTAAAGCTCTGTCTTTAGGGATGATAATGACAGTACCTAAGGAGGAAGCCACGGCTAACTACGTGCCAGCAGCCGCGGTAATACGTAGGTGGCGAGCGTTATCCGGATTTATTGGGCGTAAAGGGAGCGTAGGCGGATACTTAAGGGGGATGTGAAATACTTGGGCTCAACCCGAGTACTGCATTCCAAACTGAGTATCTAG
+
GGGGGGGGGGGGGGGGGGGGGGGGGGGGGGGGGGGGGGGGGGGGGGGGGGGGGGGGGGGGGGGGGGGGGGGGGGGGGGGGGGGGGGGGGGGGGGGGGGGGGGGGGGGGGGGGGGGGGGGGGGGGGGGGGGGGGGGGGGGGGGGGCGGGGGGGGGGGGGGGGGGGGGGGGGCGGGGGGGGGGGGG@GGGGEGGGGGG5;5CFGGGGFGGGGGGGGGGGGGGGGGGGG=EGGGDF<F+*9><@GFBGGGGFGGGGFDFFFFFFFDGBDGFFF44?FBB2:FFFFG?@9=4<6?A
@M04650:207:000000000-C238N:1:1101:26916:13722 1:N:0:19
ACTCCTACGGGAGGCAGCAGTGGGGAATATTGCACAATGGAGGAAACTCTGATGCAGCAACGCCGCGTGAGCGATGAAGGTCTTCGGATCGTAAAGCTCTGTCTTTAGGGATGATAATGACAGTACCTAAGGAGGAAGCCACGGCTAACTACGTGCCAGCAGCCGCGGTAATACGTAGGTGGCGAGCGTTATCCGGATTTATTGGGCGTAAAGGGAGCGTAGGCGGATACTTAAGTGGGATGTGAAATACTTGGGCTCAACCCGAGTACTGCATTCCAAACTGAGTATCTAG
+
GGGGGGGGGGGGGGGGGGGGGGGGGGGGGGGGGGGGGGGGGGGGGGGGGGGGGGGGGGGGGGGGGGGGGGGGGGDGGGGGGGGGGGGGEGGFGGGGGGGGGGGGGEFGGGGGGGGGGGGGGGGFGFFGGEGGGGEGGGGGGFGGGEGGCGGFGGGFGGGGGGGGGGGGECFGGDFGGGGFGGGGGGGGE5EGCEGGEEGGGGCFFGGGGGGGFFGGGGGGGGGGGGGGEGFGFGFCGGFGFGFFGGGGF7:CGFGFF>F?F>DG>GGFFFFFFF*9<4CFFAFFFFFBFF=A
@M04650:207:000000000-C238N:1:1101:20544:13742 1:N:0:19
ACTCCTACGGGAGGCAGCAGTGGGGAATATTGCACAATGGAGGAAACTCTGATGCAGCAACGCCGCGTGAGCGATGAAGGTCTTCGGATCGTAAAGCTCTGTCTTTAGGGATGATAATGACAGTACCTAAGGAGGAAGCCACGGCTAACTACGTGCCAGCAGCCGCGGTAATACGTAGGTGGCGAGCGTTATCCGGATTTATTGGGCGTAAAGGGAGCGTAGGCGGATACTTAAGTGGGATGTGAAATACTTGGGCTCAACCCGAGTACTGCATTCCAAACTGAGTATCTAG
+
GGGGGGGGGGGGGGGGGGGGGGGGGGGGGGGGGGGGGGGGGGGGGGGGGGGGGGGGGGGGGGGGGGGGGGGGGGGGGGGGGGFGGGGEEGCFFGGGGFEGGGGGGGCFGGGGGDFGGGGGGGGGGGCFF?EDCEFGGGGGGFGGGECFGGGGGGGGGGCFFFGGGGGGE8<@FEGFDGG>EGGEEC:CGEGGGGGGGGGG;F+<FGGGGDGGGCGF=7CGGGC?CEGECDFGF?CGCDF4?DF=FD>FFFGGGGG457@?FFGGDDC?FF67?FFFAFDFFACBFFF<9**.
@M04650:207:000000000-C238N:1:1101:10565:13751 1:N:0:19
ACTCCTACGGGAGGCAGCAGTGGGGAATATTGCACAATGGAGGAAACTCTGATGCAGCAACGCCGCGTGAGCGATGAAGGTCTTCGGATCGTAAAGCTCTGTCTTTAGGGATGATAATGACAGTACCTAAGGAGGAAGCCACGGCTAACTACGTGCCAGCAGCCGCGGTAATACGTAGGTGGCGAGCGTTATCCGGATTTATTGGGCGTAAAGGGAGCGTAGGCGGATACTTAAGTGGGATGTGAAATACTTGGGCTCAACCCGAGTACTGCATTCCAAACTGAGTATCTAG
+
GGGGGGGGGGGGGGGGGGGGFGGGGGGFGGGGGGGGGGGGGGGGGGGGGGGGGGGGGGGGGGGGGGGGGGGGGGGGGGGGGGGGGGGGGGGGGGGGGGGGGGGGGGGGGGGGFFGGGGGGGGGGGGGGGFFG9FFGGGGGGGGGGGGFGFGGGFDCFGGGGGGGGGGGF7>DFFGEFGGCFGGGGGGGGDGGGGGGGG>GG?GDGDFD*>EGGGEFGCDDEDEGGGDGGGCCBFG:CFFGFDFFFF>DFFFFGGG@FFFFGFDG@GGFFFFF??=FADG?F77FF**.66=4
@M04650:207:000000000-C238N:1:1101:10771:13812 1:N:0:19
ACTCCTACGGGAGGCAGCAGTGGGGAATATTGCACAATGGGCGCAAGCCTGATGCAGCCATGCCGCGTGTATGAAGAAGGCCTTCGGGTTGTAAAGTACTTTCAGCGAGGAGGAAGGTGCTGTGGTTAATAACCGCAGCAATTGACGTTACTCGCAGAAGAAGCACCGGCTAACTCCGTGCCAGCAGCCGCGGTAATACGGAGGGTGCAAGCGTTAATCGGAATTACTGGGCGTAAAGCGCACGCAGGCGGTCTGTCAAGTCGGATGTGAAATCCCCGGGCTCAACCTGGGAAC
+
GGGGGGGGGGGGGGGGGGGGGGGGGGGGGGGGGGGGGGGGGGGGGGGGGGGGGGGGGGGGGGGGGGGGGGGGGGGGGGGGGGGGGGGGGGGGGGGGGGGGGGGGGGGCGGGGGEGGGGGGGGGGGGGGGGGGGGGGGGGGGGCGGGGGGGGGGGGGGGGGGGGGGGGGGGGGGGGGGGGGGGGGGGGGGGGGGGGGFGGFGGGGGGGGFGGGGGGGFGGGGGGGGGGGGGGGFDDCGGFGFGFFGGGD3>DDCDGBFFFFGFGG@<DFFFF4F8@4?FGFF;FFF@@:?FFB?0
@M04650:207:000000000-C238N:1:1101:16308:13854 1:N:0:19
ACTCCTACGGGAGGCAGCAGTGGGGAATATTGCACAATGGAGGAAACTCTGATGCAGCAACGCCGCGTGAGCGATGAAGGTCTTCGGATCGTAAAGCTCTGTCTTTAGGGATGATAATGACAGTACCTAAGGAGGAAGCCACGGCTAACTACGTGCCAGCAGCCGCGGTAATACGTAGGTGGCGAGCGTTATCCGGATTTATTGGGCGTAAAGGGAGCGTAGGCGGATACTTAAGTGGGATGTGAAATACTTGGGCTCAACCCGAGTACTGCATTCCAAACCGAGTATCTAG
+
@@F<EFGGCG@GGC;FGGFGC@<FG@@@EC9<DEEFDDF@ECEEFAFGCD6FEDEGGFEDGGG:FFFGGGGGGGGGGFCFFGGGEGGGGFDBFFGFFGGFGFDGGGFFCCGDEFGGGGGGGGGGFGGABC8EEFEGGGGGGG@CGECFGGFGGG<DFDGGCFEGEGEGGEFFGGGGGGGFG>D>B=EE8C?FGFGGGCE?FDCEGG>EEGGGGG8;C3>DEDGGEGC5CFGGFGFFGCF<?<9=>FGDFGDG7CC:57?FGFGGFGGFF@*=?@FFADG?F(/.75;<A=/4
@M04650:207:000000000-C238N:1:1101:18097:13888 1:N:0:19
ACTCCTACGGGAGGCAGCAGTGGGGAATATTGCACAATGGAGGAAACTCTGATGCAGCAACGCCGCGTGAGCGATGAAGATCTTCGGATCGTAAAGCTCTGTCTTTAGGGATGATAATGACAGTACCTAAGGAGGAAGCCACGGCTAACTACGTGCCAGCAGCCGCGGTAATACGTAGGTGGCGAGCGTTATCCGGATTTATTGGGCGTAAAGGGAGCGTAGGCGGATACTTAAGTGGGATGTGAAATACTTGGGCTCAACCCGAGTACTGCATTCCAAACTGAGTATCTAG
+
GGGGGGGGGGGGGGGGGGGGGGGGGGGGGGGGGGGGGGGGGGGGGGGGGGGGGGGGGGGGGGGGGGGGGGGGGGGGGGGGGGGGGGGGGGGGGGGGGGGGGGGGGGGGGGGGGGGGGGGGGGGGGFGGGGGGGGGGGGGGGGGGGGGGGGGGGGGGGGGGGGGGGGGGGGGGGGGGGGGGGGGGGGGGGGGGGGGGGGDGGGGGGGGG>EGGGGGGGGGGEGGGGGGGGGGFFGGGGGF7FGFFGGCGFFGGGGGFFFFFGFDGFGGFFFFFFF?FFBGFFFGFFFFABFFA
@M04650:207:000000000-C238N:1:1101:9667:13898 1:N:0:19
ACTCCTACGGGAGGCAGCAGTGGGGAATATTGCACAATGGAGGAAACTCTGATGCAGCAACGCCGCGTGAGCGATGAAGGTCTTCGGATCGTAAAGCTCTGTCTTTAGGGATGATAATGACAGTACCTAAGGAGGAAGCCACGGCTAACTACGTGCCAGCAGCCGCGGTAATACGTAGGTGGCGAGCGTTATCCGGATTTATTGGGCGTAAAGGGAGCGTAGGCGGATACTTAAGTGGGATGTGAAATACTTGGGCTCAACCCGAGTACTGCATTCCAAACTGAGTATCTAG
+
GGGGGGGGGGGGGGGGGGGGGGGGGGGGGGGGGGGGGGGGGGGGGGGGGGGGGGGGGGGGGGGGGGGGGGGGGGGGFGGGGGGGGGGGGGGGGGGGGGGGGGGGGGGGGGGGGGGGGGGGGGGFFFGGGGGGGGGGGGGGGGGGGGGGGGGGGGGGGGGGGFGGGGEGGGGGGFFGFGGGGGGGGGDEEGEFGGGGCEGGFGGGGGGGEEEFGGGGGDGCGGGGGGEEGGGGFGGFFF:7?GFFDFGFFFF=>FGFFFFF?>DGFGD?FFFFFFFF2>>FFF**09FAFF6)
@M04650:207:000000000-C238N:1:1101:7063:13909 1:N:0:19
ACTCCTACGGGAGGCAGCAGTGGGGAATATTGCACAATGGAGGAAACTCTGATGCAGCAACGCCGCGTGAGCGATGAAGGTCTTCGGATCGTAAAGCTCTGTCTTTAGGGATGATAATGACAGTACCTAAGGAGGAAGCCACGGCTAACTACGTGCCAGCAGCCGCGGTAATACGTAGGTGGCGAGCGTTATCCGGATTTATTGGGCGTAAAGGGAGCGTAGGCGGATACTTAAGTGGGATGTGAAATACTTGGGCTCAACCCGAGTACTGCATTCCAAACTGAGTATCTAG
+
GGGGGGGGGGGGGGGGGGGGGGGGGGGGGGGGGGGGGGGGGGGGGGGGGGGGGGGGGGCFGGGGGGGGGGGGGGGGGGGGGGGGCGGGGGGGGGGGGGGGGGGGGGGGGGGFGGGGGGGGGGGGGGGFGGGGGGGGGGGGGGGGGGGGGGGGGFFGGGGGGGGGGGGGGDGGGGGFGGGFGGGGGGGGGGGGGGGGG>EGGFGFGGGGGGGFFGGF=CGGGGGGGGCCCDFGFGGGGGF7@D@FCFGGFGGGGGFFFFFFGFGGBCF?FFFF=6F4AAFF@<*9?B69<FF<
@M04650:207:000000000-C238N:1:1101:2521:13919 1:N:0:19
ACTCCTACGGGAGGCAGCAGTGGGGAATATTGCACAATGGGCGCAAGCCTGATGCAGCCATGCCGCGTGTATGAAGAAGGCCTTCGGGTTGTAAAGTACTTTCAGCGAGGAGGAAGGTGCTGTGGTTAATAACCGCAGCAATTGACGTTACTCGCAGAAGAAGCACCGGCTAACTCAGTGCCAGCAGCCGCGGTAATACGGAGGGTGCAAGCGTTAATCGGAATTACTGGGCGTAAAGCGCACGCAGGCGGTCTGTCAAGTCGGATGTGAAATCCCCGGGCTCAACCTGGGAA
+
GFEEFGG@FEDEEG@@CFFGFDEECCFGGGGFGGFGGGFGG@EGGGG<@<FGGFCFFCFGGFGFDFGBF7FEDGFGGGGGFFCFCFEGFEEGGFDEFEBEEFGFDGGGGGDFDBFGGGG89EEBAB<EF<<CBFEGGGGGF=>FGFC8=FGGGFFGEGGCADF?@:8FGE7@FGGG9?@@DFFGCGG87:*BCCGGGFGGG5CEGEE5FGGEG5*8:C>FDDEC6CGGCFGF>7CE:DBDFGF7CGGGFCD5D3D*1=BF9*7>>1>??=?*/*9689CB@93??)5(45<<:
@M04650:207:000000000-C238N:1:1101:22464:13952 1:N:0:19
ACTCCTACGGGAGGCAGCAGTAGGGAATCTTCGGCAATGGACGAAAGTCTGACCGAGCAACGCCGCGTGAGTGAAGAAGGTTTTCGGATCGTAAAACTCTGTTGTTAGAGAAGAACAAGGACGTTAGTAACTGAACGTCCCCTGACGGTATCTAACCAGAAAGCCACGGCTAACTACGTGCCAGCAGCCGCGGTAATACGTAGGTGGCGAGCGTTATCCGGATTTATTGGGCGTAAAGCGCGCGTAGGCGGCAAGATTAGTCTGATGTGAAAGCCCTCGGCTCAACCGAGGA
+
GGGGGGGGGGGGGGGGGGGGGGGGGGGGGGGGGGGGGGGGGGGGFFGGGGGGGGGGGGGGGGGGGGGCFGGGGGGGGGGGEFFGGGGGGGGGGGGGGGGGGGGGGGGGGGGGGGGGGGGGGGGGGGGGGGGGGGFGGGGGGGGGGGGGGGGGGGGGGGGGGGGGGGGGGGGGGGGCGDGGGGGGGGGGGGGGGGGGGGGGGGFECFGGGGGGGGGGGCGGGGCECFFFGGGGFGGGGGFGFGFFGGGGFGGGCDFFFFFFGFGG4CFBFFFF@FFFFFGFF<D?FFFBFFF0
@M04650:207:000000000-C238N:1:1101:24630:13960 1:N:0:19
ACTCCTACGGGAGGCAGCAGTGGGGAATATTGCACAATGGGCGCAAGCCTGACGGAGCAACGCCGCGTGTGCGAAGAAGGTCTTCGGATCGTAAAGCACTGTTGTTAAGGAAGAATGACAGTAAGGGTCACTATTTACTGTGTGACGGTACTTAACCAGAAAGCCACGGCTAACTACGTGCCAGCAGCCGCGGTAATACGTAGGTGGCAAGCGTTATCCGGAATTATTGGGCGTAAAGCGCGCGTAGGCGGCAAGATTAGTCTGATGTGAAAGCCCCCGGCTCAACCGGGGAGG
+
GGGGGGGGGGGGGGGGGGGGGGGGGGGGGGGGGGGGGGGGGGGGGGGGGGGGGGGGGGGGGGGGGGGGGGGGGGGGGGGGGGGGGGGGGGGGGGGGGGGGGGGGGGGGGGGGGGGGGGGGGGGGGGGGGGGGGGGGGGGGGGGGGGGGGGGGGGGGGGGGGGGGGGGGGGGGGGGGGGGGGGGGGGGGGGGGGGGDGGGGGGDGFGGGGGGGGGGGGGGGGGGGGGGGGG5=:CCGC:=DDDEF3<D<?DGGGDG:?FFFGFCDF7*)18@FFFFFFFG>>9C4FF@BF;>>FF
@M04650:207:000000000-C238N:1:1101:8373:13960 1:N:0:19
ACTCCTACGGGAGGCAGCAGTGGGGAATATTGCACAATGGAGGAAACTCTGATGCAGCAACGCCGCGTGAGCGATGAAGGTCTTCGGATCGTAAAGCTCTGTCTTTAGGGATGATAATGACAGTACCTAAGGAGGAAGCCACGGCTAACTACGTGCCAGCAGCCGCGGTAATACGTAGGTGGCGAGCGTTATCCGGATTTATTGGGCGTAAAGGGAGCGTAGGCGGATACTTAAGTGGGATGTGAAATACTTGGGCTCAACCCGAGTACTGCATTCCAAACTGAGTATCTAG
+
GGGGGGGGGGGGGGGGGGGGGGGGGGGGGGGGGGGGGGGGGGGGGGGGGGGGGGGGGGGGGGGGGGGGGGGGGGGGGGGGGGGGGGGGGGGGGGGGGGGGGGGGGGGGGGGGGGGGGGGGGGG5EFGGGGGGGGGGGGGGGGGGGGGGGGGGGGGFGFGGGGGGGGGGGGGGGGGGGGGGGGGGGGGGGCGGGFGGGG5BFGCCGGFGEEGGGGG55CGGGGGGGGEGGGG7=CG<DGFC@D??GGDDFGGFGFG:@F@FF>GGFD<7@FFFF=F=<AGFF<CFF49)69FA
@M04650:207:000000000-C238N:1:1101:7846:14011 1:N:0:19
ACTCCTACGGGAGGCAGCAGTGGGGAATATTGCACAATGGAGGAAACTCTGATGCAGCAACGCCGCGTGAGCGATGAAGGTCTTCGGATCGTAAAGCTCTGTCTTTAGGGATGATAATGACAGTACCTAAGGAGGAAGCCACGGCTAACTACGTGCCAGCAGCCGCGGTAATACGTAGGTGGCGAGCGTTATCCGGATTTATTGGGCGTAAAGGGAGCGTAGGCGGATACTTAAGTGGGATGTGAAATACTTGGGCTCAACCCGAGTACTGCATTCCAAACTGAGTATCTAG
+
GGGGGFGGGGGGGGGGGGGGEGGGGGGGGGGGGGGGGGGGFGECGGFGGGGGGGGGGGFGGGGGGGGGGGGGGGGGGGGGGGGGGGDGDECFGGGGGGEGGGGGGGGGGGDGFGGGDFGGGGGFGFDAF<BF@FDGGFGGGGEGEGDEEFFFGGAFGFFGDF@FGGGGEEGE;F@DC7@C2DFGEE5BCEC7?CCB88C99<9<FEC5*:=FGDGFCCGGEC5AE=:5760<@9F7?6<5?GFFGG7D=D7DCGF>).96C>DGB3*.8489=FF7:27*7<:B6*96)/1)
@M04650:207:000000000-C238N:1:1101:12501:14034 1:N:0:19
ACTCCTACGGGAGGCAGCAGTGGGGAATATTGCACAATGGGCGCAAGCCTGATGCAGCCATGCCGCGTGTATGAAGAAGGCCTTCGGGTTGTAAAGTACTTTCAGCGAGGAGGAAGGCATTAAGGTTAATAACCTTAGTGATTGACGTTACTCGCAGAAGAAGCACCGGCTAACTCCGTGCCAGCAGCCGCGGTAATACGGAGGGTGCAAGCGTTAATCGGAATTACTGGGCGTAAAGCGCACGCAGGCGGTCTGTCAAGTCGGATGTGAAATCCCCGGGCTCAACCTGGGAAC
+
GGGGGGGGGGGGGGGGGGGGGGGGGGGGGGGGGGGGGGGGGGGGGGGGGGGGGGGGGGGGGGGGGGGFGFGGGGGGGGGGGGGGGGGGGGGGGGGGGGGGGGGGGGGGGGGGGGGGGGGGGGGGGGGGGGGGGGGGGGGGGGGGGGGGGGGGGGGGGGGGGGGGGGGGGGGGGGGGGGGGGGGGGGGGGGGGGGEGGGGGGGGGGGGGGGGFGCEGGGGGGGGGGGGGGGGGFEGGFC@GBC>BDGGGFGGDDDGF=FFFCFDGEDGBFFFFFFF??FGFF6DFFF423@F0?0
@M04650:207:000000000-C238N:1:1101:18213:14061 1:N:0:19
ACTCCTACGGGAGGCAGCAGTGGGGAATATTGCACAATGGAGGAAACTCTGATGCAGCAACGCCGCGTGAGCGATGAAGGTCTTCGGATCGTAAAGCTCTGTCTTTAGGGATGATAATGACAGTACCTAAGGAGGAAGCCACGGCTAACTACGTGCCAGCAGCCGCGGTAATACGTAGGTGGCGAGCGTTATCCGGATTTATTGGGCGTAAAGGGAGCGTAGGCGGATACTTAAGTGGGATGTGAAATACTTGGGCTCAACCCGAGTACTGCATTCCAAACTGAGTATCTAG
+
GGGGGGGGGGGGGGGGGGGGGGGGGGGGGGGGGGGGGGGGGGGGGGGGGGGGGGGGGGGGGGGGGGGGGGGGGGGGGGGGGGGGGGGGGGGGGGGGGGGGGGGGGGGGGGGGGGGGGGGGGGGGGGGGGGGGGGGGGGGGGGGGGGGGGGGGGGGGGGGGGGGGGGGGGGGGGGGGGGGFGGGGGGGGGGGGFGGGDEGFGGGGGGGGGGGGGGDFGGGGGGGFEGEGGGFFFGGGFF@<FD?FGGGGFGGD7DGFFFFFGFD<:5D?FFFFBBF624CFFF>9?@?<AFFB
@M04650:207:000000000-C238N:1:1101:26551:14125 1:N:0:19
ACTCCTACGGGAGGCAGCAGTGGGGAATATTGCACAATGGGCGCAAGCCTGATGCAGCCATGCCGCGTGTATGAAGAAGGCCTTCGGGTTGTAAAGTACTTTCAGCGAGGAGGAAGGTGCTGTGGTTAATAACCGCAGCAATTGACGTTACTCGCAGAAGAAGCACCGGCTAACTCCGTGCCAGCAGCCGCGGTAATACGGAGGGTGCAAGCGTTAATCGGAATTACTGGGCGTAAAGCGCACGCAGGCGGTCTGTCAAGTCGGATGTGAAATCCCCGGGCTCAACCTGGGAAC
+
GGGGGGGGGGEGGGGGGGGGGGGGGGGGGGGF<<FGGGGGGGGGGGGGGGGGG,CFGGGGGGGGGGGGGBFEGGEFC<CFDGGGGGGGGDGGGGGGGFGGGG<<FEC:FEGGGCFGGG?FGFGGGGGGGGGBCFGG@:=EF9>DECCBFGGGFE+FGGGGGCFFFGGGEEGEFFGFGGGGGGGDGGFGCGEGGEGCGGGGCCEEE8CG6@CGGEEGFGFF8D8EEE7CGCC5>EDC>>@GFG>B3CGGBGGDDCFF*9@FGFCC3598?FFFF=6F:BG:B(>??7F7,)7144
@M04650:207:000000000-C238N:1:1101:15794:14130 1:N:0:19
ACTCCTACGGGAGGCAGCAGTGGGGAATATTGCACAATGGAGGAAACTCTGATGCAGCAACGCCGCGTGAGCGATGAAGGTCTTCAGATCGTAAAGCTCTGTCTTTAGGGATGATAATGACAGTACCTAAGGAGGAAGCCACGGCTAACTACGTGCCAGCAGCCGCGGTAATACGTAGGTGGCGAGCGTTATCCGGATTTATTGGGCGTAAAGGGAGCGTAGGCGGATACTTAAGTGGGATGTGAAATACTTGGGCTCAACCCGAGTACTTCATTCCAAACTGAGTATCTAG
+
GGGGGGGGGGGGGGGGGGGGFGGGGGGGGGGGGGGGGGGGGGGGGGGGGGGGGGGGGGGGGGGGGGGGGGGGGGGGGGGGGGGGGFGGGGGGGGGGGGGGGGGGGGGGGGGGGGGGGGGGGGGGGGGGGGGGGGGGGGGGFGGGGGGGGGGGGGGGGGGGGGGGGGGGGGGGGGGGGGGGGGGGGGGGGGGGGGGGGGGGGGGGGGGGGGGGGGGFEGGGGGGGGGGGGGG?BFG:FFFG@GFFGGGGFGGGGGGFFFFFGFGGFGGFF=*8@FFFFFGFFFCFFFFDFFFF
@M04650:207:000000000-C238N:1:1101:9012:14134 1:N:0:19
ACTCCTACGGGAGGCAGCAGTGGGGAATATTGCACAATGGAGGAAACTCTGATGCAGCAACGCCGCGTGAGCGATGAAGGTCTTCGGATCGTAAAGCTCTGTCTTTAGGGATGATAATGACAGTACCTAAGGAGGAAGCCACGGCTAACTACGTGCCAGCAGCCGCGGTAATACGTAGGTGGCGAGCGTTATCCGGATTTATTGGGCGTAAAGGGAGCGTAGGCGGATATTTAAGTGGGATGTGAAATACTTGGGCTCAACCCGAGTACTGCATTCCAAACTGAGTATCAAG
+
FGGGGG9FEEGFFD@FGGGCFGDGDGGGFFGGGGGGGGGECEF7EEEFGC@FFGF<FCFGGGGGGGGGGEE8F7C=FGGGEFGGGGGGGDEGGGEEFGGGCEGGDD<?B=FFGDG9FGGFFFGGGGAFF?DFGFGGFFCDDGGGGGD@FGGGGGGCFCFFFGGGGGGGGGGGGGCGGGDF9@CCGGGGGGGGC?EEGDECGGCFFGDGECGFC9CGGGDD5D5CG557E>EGFGGC0*7FFG<FFD>FF::C7*5.7FF?F@DD@<>1FFFFFB49<AFFFB*16/@9:*98
@M04650:207:000000000-C238N:1:1101:14120:14227 1:N:0:19
ACTCCTACGGGAGGCAGCAGTGGGGAATATTGCACAATGGAGGAAACTCTGATGCAGCAACGCCGCGTGAGCGATGAAGGTCTTCGGATCGTAAAGCTCTGTCTTTAGGGATGATAATGACAGTACCTAAGGAGGAAGCCACGGCTAACTACGTGCCAGCAGCCGCGGTAATACGTAGGTGGCGAGCGTTATCCGGATTTATTGGGCGTAAAGGGAGCGTAGGCGGATACTTAAGGGGGATGTGAAATACTTGGGCTCAACCCGAGTACTGCATTCCAAACTGAGTATCTAG
+
FFGGGGGGGGGGGGGGGGGFGGGGGGGGGGGGGGGGFFGGGGGGGGGGGFGGGGGFFGGGGGGCGGGFGGGGGGFCGGGGGGGGGGGGGGGGGCGGGGGGGGGGGGFGGGFGGGGGGGGGGGGGGGGFGGGG=FGGGGGGGGGGGGGGGGGGDGGGGGFGGGGGGGGGGGGGAFGGFGEGGGGDGGGGGGGFGGGGGDCG?F7;CGGECCEG?FGGCDGD89EGGGEGEGGGFG7+9CEG:DFFFF>76DGDCDF>FFFFGF:DFGC?FF=FBBF44<GB><C?FFFF26=)
@M04650:207:000000000-C238N:1:1101:21643:14231 1:N:0:19
ACTCCTACGGGAGGCAGCAGTGGGGAATATTGCACAATGGAGGAAACTCTGATGCAGCAACGCCGCGTGAGCGATGAAGGTCTTCGGATCGTAAAGCTCTGTCTTTAGGGATGATAATGACAGTACCTAAGGAGGAAGCCACGGCTAACTACGTGCCAGCAGCCGCGGTAATACGTAGGTGGCGAGCGTTATCCGGATTTATTGGGCGTAAAGGGTGCGTAGGCGGATACTTAAGTGGGATGTGAAATACTTGGGCTCAACCCGAGTACTGCATTCCAAACTGAGTATCTAG
+
EEDFFEEFCGEGGC@@FFGFCEDFDCFFCF@EDC<@CFGF<E@CFCC@CFGAGGAFFGG<CCFFCBCGGGGGE@=CCE,::CCFAC,FGCFFGGGEFGCFFGFGFFEECF,A?<FGGFFGC?E?A<,@BGFBG?FFGF@B<FFC=F=FFDEFC3,:>F:BFCFAEFCFF@FFE9>FG:CFFGCC::8::8C7CBB::B:C+<EFF>8:EC*=998*:>7**);<C>EEC4:<@+C:76)7?/??GGFFF****9*75;*7009<DDF<***96=8@2)?=>2*//@6-4@*5
@M04650:207:000000000-C238N:1:1101:6462:14290 1:N:0:19
ACTCCTACGGGAGGCAGCAGTGGGGAATATTGCACAATGGAGGAAACTCTGATGCAGCAACGCCGCGTGAGCGATGAAGGTCTTCGGATCGTAAAGCTCTGTCTTTAGGGATGATAATGACAGTACCTAAGGAGGAAGCCACGGCTAACTACGTGCCAGCAGCCGCGGTAATACGTAGGTGGCGAGCGTTATCCGGATTTATTGGGCGTAAAGGGAGCGTAGGCGGATACTTAAGTGGGATGTGAAATACTTGGGCTCAACCCGAGTACTGCATTCCAAACTGAGTATCTAG
+
GGGGGGGGGGGFGGGGGGGGGGGGGGGGGGGGGFGGGGGGGGGGGGGGGGGGGGGGGGGGGGGGGGGGGGGGGGGGGGGGGGGGGGGGGGGGGGGGGGGGGGGGGGGGGGGGGGGGGGGGGGGGGGGGFGGGFFGGGGGGGGGGGGGGGGGGGGGGGGGGGGGGGGGGGGGGGGGGGCGGGGGGGGGGGGGGGGGGEGGGGGGGGGGGGGGGGGGGGGGGGGGGGGCEGDGGFGGGGGFDFDFFFGGFFGGG*>FF>@F@GFGDFGGFFFFFFFFF<4CFFFG=FF?>96=9
@M04650:207:000000000-C238N:1:1101:27470:14305 1:N:0:19
ACTCCTACGGGAGGCAGCAGTGGGGAATATTGCACAATGGAGGAAACTCTGATGCAGCAACGCCGCGTGAGCGATGAAGGTCTTCGGATCGTAAAGCTCTGTCTTTAGGGATGATAATGACAGTACCTAAGGAGGAAGCCACGGCTAACTACGTGCCAGCAGCCGCGGTAATACGTAGGTGGCGAGCGTTATCCGGATTTATTGGGCGTAAAGGGAGCGTAGGCGGATACTTAAGTGGGATGTGAAATACTTGGGCTCAACCCGAGTACTGCATTCCAAACTGAGTATCTAG
+
GGGGGGGGGGGGGGGGGGGGGGGGGGGGGGGGGGGGGGGGGGGGGGGGGGGGGGGGGGGGGGGGGGGGGGGGGGGGGGGGGGGGGGGGGGGGGGGGGGGGGGGGGGGGFGGGGGGGGGGGGGGGGGGFGGGGGGCFGGFGGGGGGGDFGGGGGGGGGGGGGGGGGGGGGGGGGGGGGGGGGGGDGGGGGGGGGGGGGGDGGGGGGGGGGGGGGGGFGGGDGGEGGGGGGFG?FEG?FGFGFGFFGGGGFGFG7C<FFFFFGFGGFGGFFFFFBFF?AFGFFFFFF?FFFFFB
@M04650:207:000000000-C238N:1:1101:4095:14309 1:N:0:19
ACTCCTACGGGAGGCAGCAGTGGGGAATATTGCACAATGGGCGCAAGCCTGATGCAGCCATGCCGCGTGTATGAAGAAGGCCTTCGGGTTGTAAAGTACTTTCAGCGAGGAGGAAGGCATTAAGGTTAATAACCTTGGTGATTGACGTTACTCGCAGAAGAAGCACCGGCTAACTCCGTGCCAGCAGCCGCGGTAATACGGAGGGTGCAAGCGTTAATCGGAATTACTGGGCGTAAAGCGCACGCAGGCGGTCTGTCAAGTCGGAAGTGAAATCCCCGGGCTCAACCTGGGAAC
+
FGGGGGGGGGGGGGGGGGGGGGGGEGGGGGGGGGGGGGGGGGGGGGGGGGGGGGGGGGGG<FFGGGGGC=6EFGAEFEGGFGFGFEGE,CCFEFGFGGFFGGGFGGDEE77FE:F,8EFCFEFEFFFFFDGGGG,8?DCFF9<FGFGF7FE<FCCCBC,8>CG<BCF7>CFDFGAFGGGFG1;:88D78BCC>14:<;>*1=E:=88*?CFGDE58:FFG=DC7@9FGGFG57*957>*1)97BDGGC5DDC>CC@F?4*+97)7*9:=*9@4*0941)7>1C6/?F??F)8(-
@M04650:207:000000000-C238N:1:1101:11766:14325 1:N:0:19
ACTCCTACGGGAGGCAGCAGTGGGGAATATTGCACAATGGGCGCAAGCCTGATGCAGCCATGCCGCGTGTATGAAGAAGGCCTTCGGGTTGTAAAGTACTTTCAGCGAGGAGGAAGGTGTTGTGGTTAATAACCGCAGCAATTGACGTTACTCGCAGAAGAAGCACCGGCTAACTCCGTGCCAGCAGCCGCGGTAATACGGAGGGTGCAAGCGTTATCCGGAATTATTGGGCGTAAAGCGCGCGTAGGCGGCAAGATAAGTCTGATGTGAAAGGCCCCGGCTCAACCGGGGAGG
+
G8<DFGGGGGGGGGGGGGGGGGGCEEGGGGGGGGGGGGGGGG>FEFFF@FFEGGGGGFGGGGGGGGDFFFFEAF9FFFGGGFFGGGGGFGEGGGGFFGFGGGCFGGGCGDGGGGGGGGDFGGG>FEEFGFGGG,@B@FE@B<DAFGGGGGGGGGGDGG7CEGGFFGGGGGGE,?DE7:FFE@FGGGF7BEDGEGG>9CFGDE8C*38EG7<EGEE?>CGGGGGGCE7AC4E*7:<E**6C8C>>97C<?GCDG<3)7*99<@FFF7C48*0**).)(,9))(/1655695.,3>
@M04650:207:000000000-C238N:1:1101:22692:14329 1:N:0:19
ACTCCTACGGGAGGCAGCAGTGGGGAATATTGCACAATGGGCGCAAGCCTGATGCAGCCATGCCGCGTGTATGAAGAAGGCCTTCGGGTTGTAAGGTACTTTCAGCGAGGAGGAAGGTGCTGTGGTTAATAACCGCAGCAATTGACGTTACTCGCAGAAGAAGCACCGGCTAACTCCGTGCCAGCAGCCGCGGTAATACGGAGGGTGCAAGCGTTAATCGGAATTACTGGGCGTAAAGCGCACGCAGGCGGTCTGTCAAGTCGGATGTGAAATCCCCGGGCTCAACCTGGGAAC
+
GGGGGGGGGGGGGGGGGGGGGGGGGGGGGGGGGGGGGGGGGGGGGDGGGGGGGGGGGGGGGGGGGGGGGGGGGGGGGGGGGGGGGGGGGGGGGGGGGGGGGGGGGGDCEGGGGGGGGGGGGGGGGGGGGGGGGGGGGGGGGGGGGGGGGGGGGGGGGGGGGGGGGGGGGGGGGGGGGGGGGGGGGGGGFGGGGGGGGGGGGGGGGGGEGGGGGGGGGFGGGDCGG??CGG5EEGGGFFFGEDEFGGGDBGCDGGGF6=*=FFGGBCC?FFFFFFFF?FG>DBGFFFFFF>7::8
@M04650:207:000000000-C238N:1:1101:22583:14389 1:N:0:19
ACTCCTACGGGAGGCAGCAGTGGGGAATATTGCACAATGGAGGAAACTCTGATGCAGCAACGCCGCGTGAGCGATGAAGGTCTTCGGATCGTAAAGCTCTGTCTTTAGGGATGATAATGACAGTACCTAAGGAGGAAGCCACGGCTAACTACGTGCCAGCAGCCGCGGTAATACGTAGGTGGCGAGCGTTATCCGGATTTATTGGGCGTAAAGGGAGCGTAGGCGGATATTTAAGTGGGATGTGAAATACTTGGGCTCAACCCGAGTACTGCATTCCAAACTGAGTATCTAG
+
GGGGGGGGGGGGGGGGGGGGGGGGGGGGGGGGGGGGGGGGGGGGGGGGGGGGGGGGGGGGGGGGGGGGGGGGGGGGGGGGGGGGGGGGGGGGGGGGGGGGGGGGGFGGGGGGGGGGGGGFGGGGGGGGGGGGGGGGGGGGGGGGGGGGGGGGGGGGGGGGGGGGGGGGGGGGGGGGGGGGGGGGGGGGGGGGGGGGECGDGGGGGGGGGGGGGGGGGGGGGGGGGGGGDFGFFGGGGGFGFGFFGGGGFGGGGGGFFFFFGFGGFGGFFFFFFFFFAFGFFAG6FF?4:?FF
@M04650:207:000000000-C238N:1:1101:27205:14390 1:N:0:19
ACTCCTACGGGAGGCAGCAGTGGGGAATATTGCACAATGGAGGAAACTCTGATGCAGCAACGCCGCGTGAGCGATGAAGGTCTTCGGATCGTAAAGCTCTGTCTTTAGGGATGATAATGACAGTACCTAAGGAGGAAGCCACGGCTAACTACGTGCCAGCAGCCGCGGTAATACGTAGGTGGCGAGCGCTATCCGGATTTATTGGGCGTAAAGGGAGCGTAGGCGGATACTTAAGTGGGATGTGAAATACTTGGGCTCAACCCGAGTACTGCATTCCAAATTGAGTATCTAG
+
GGFGGGGGGGGGGGGGGGGGGGGGGGGGFGGGGGGGGGGGGGGDGGGAGGGGGGGGGGGGGGGGGGGFGGGFFGGGGGGGGGFGGGGGGGGGGGGGFGGGGGGGCEEFGGGFGGFGEFFFFAEGGGEFAFEEGGDGGGGFGGC:CFGGFGGFGGDGGGGGGGGFCCEEGDGGFF@DCDCFFFFGG5BE*BCEC6CGGC*+?<?BDCGGCEGFGFGFGGCG=DC9:7=EEF+<@CGC7>F7F<?=DFFG6>*::CFF75FFG>CD>D/3*7@FF476<AD**.*1=4@AA67>
@M04650:207:000000000-C238N:1:1101:23686:14396 1:N:0:19
ACTCCTACGGGAGGCAGCAGTGGGGAATATTGCACAATGGAGGAAACTCTGATGCAGCAACGCCGCGTGAGCGATGAAGGTCTTCGGATCGTAAAGCTCTGTCTTTAGGGATGATAATGACAGTACCTAAGGAGGAAGCCACGGCTAACTACGTGCCAGCAGCCGCGGTAATACGTAGGTGGCGAGCGTTATCCGGATTTATTGGGCGTAAAGGGAGCGTAGGCGGATACTTAAGTGGGATGTGAAATACTTGGGCTCAACCCGAGTCCTGCATTCCAAACTGAGTATCTAG
+
GGGGGGGGGGGGGGGGGGGGGGGGGGGGGGGGGGGGGGGGGGGGGGGGGGGGGGGGGGGGGGGGGGGGGGGGGGGGGGGGGGGGGGGGGGGGGGGGGGGGGGGGGGGGGGGGGGGGGGGGGGGGGGGGGGGGFGGGGGGGGGGGGGGGGGGGGGGGGGGGGGGGGGGGGGGGGGGGGGGGGGGGGGGGGGDGGGGGGGGGGGGGGGGGGGGGGGGGGGGGGGGGGDDE=CGGFFGFDGFCFGFFFGGFFGGGGGGFFFFFGFGGEGGFFFFFFFFFBFGFFFFFFFFFFFFF
@M04650:207:000000000-C238N:1:1101:25936:14397 1:N:0:19
ACTCCTACGGGAGGCAGCAGTCGGGAATTTTGGGCAATGGGCGAAAGCCTGACCCAGCAACGCCGCGTGAAGGATGAAATCCCTCGGGATGTAAACTTCGCAAGAACGGGAAGAATAAGCCGGTGTTAACACCACCGGTGATGACGGTACTGTTTGTAAGCTCCGGCTAACTCCGTGCCAGCAGCCGCGGTAATACGGGGGGAGCAAGCGTTGTTCGGATTTACTGGGCGTAAAGGGAGCGTAGGCGGATACTTAAGTGGGATGTGAAATACTTGGGCTCAACCCGAGTACTGC
+
GGGGGGGGGGGGGGGGGGGGGGGGGGGGGGGGGGGGGGGGGGGGGGGGGGGGGGGGGGGGGGGGGGGGGGGGGGGGGGGGGGGGGGGGGGGGGGGGGGGDGGGGGGGGGGDGGGGGGGGGGGGCEGGGFGGGGGGGGGGGGGGGGGGGGGGGGGGGGGGGGGGGGDGGGGGGGGGGCGGGGGGGGGGGGGGGGGGGGGGGGGGGGGGGGGC5?EGGGGDDGGGGGGFGGGEE>GGGGCEGFGFFDGDGFGD6D>D@FFBF584><>F<?FF=FFFFB6<>F<DF3<59?@?<>6
@M04650:207:000000000-C238N:1:1101:20877:14409 1:N:0:19
ACTCCTACGGGAGGCAGCAGTGGGGAATATTGCACAATGGAGGAAACTCTGATGCAGCAACGCCGCGTGAGCGATGAAGGTCTTCGGATCGTAAAGCTCTGTCTTTAGGGATGATAATGACAGTACCTAAGGAGGAAGCCACGGCTAACTACGTGCCAGCAGCCGCGGTAATACGTAGGTGGCGAGCGTTATCCGGATTTATTGGGCGTAAAGGGAGCGTAGGCGGATACTTAAGTGGGATGTGAAATACTTGGGCTCAACCCGAGTACTGCATTCCAAACTGAGTATCTAG
+
GGGGGGGGGGGGGGGGGGGGGGGGGGGGGGGGGGGGGGGGGGGGGGGGGGGGGGGGGGGGGGGGGGGGGGGGGGGGGGGGGGGGGGGGGGGGGGGGGGGGGGGGGGGGGGGGGGGGGGGGGGGGGGGGGGGGGGGGGGGGGGGGGGGGGGGGGGGGGGGGGGGGGGGGGGDGGGGGGGGGGGGGGGGGGGGGGGGGEGGGGGGGGGGGGGGGGGGGGGGGDGGGGGGGECFG?EGGGGFFFGFFGGCFFGGGFGGFFFFFGFGGFGGFFFFFFFFFFFGFFFGF@BFFA84)
@M04650:207:000000000-C238N:1:1101:28206:14438 1:N:0:19
ACTCCTACGGGAGGCAGCAGTGGGGAATATTGGACAATGGGGGGAACCCTGATCCAGCAATACCGCGTGTATGAAGAAGGCCTTCGGGTTGTAAAGTACTTTCAGCGAGGAGGAAGGTGCTGTGGTTAATAACCGCAGCAATTGACGTTACTCGCAGAAGAAGCACCGGCTAACTCCGTGCCAGCAGCCGCGGTAATACGGAGGGTGCAAGCGTTAATCGGAATTACTGGGCGTAAAGCGCACGCAGGCGGTCTGTCAAGTCGGAAGTGAAATCCCCGGGCTCAACCTGGGAAC
+
GGGGGGGGGEG7FGGGGGGGGFGGGGGGCFGGFGGGGGGGGGGCGGGGGGGCFGFGGGGGGGGFGDGGGGGGGGGFGGGGGGGGGGGGGGGGGFFGGGGGGGDFGGGGFG*CFG8FGGGGFEG8FFFFGGGFGFG7FCC:FFGGGGGFGFGGGGGGGCCGGGGGGGGGGGGGGGGGGGFCEGGGGFGGGGGGGGGDGGGCGGGGDEGGGGFGGEG=FGGGGDEFFGGGGFCF@GDE*>?DFGFFDGGGFDCDDDGB@F4@F49><*9??6**=F9F:;7357C=FF583572::
@M04650:207:000000000-C238N:1:1101:25371:14455 1:N:0:19
ACTCCTACGGGAGGCAGCAGTGGGGAATATTGCACAATGGGCGCAAGCCTGATGCAGCCATGCCGCGTGTATGAAGAAGGCCTTCGGGTTGTAAAGTACTTTCAGCGGGGAGGAAGGCGATGCGGTTAATAACCGCGTCGATTGACGTTACCCGCAGAAGAAGCACCGGCTAACTCCGTGCCAGCAGCCGCGGTAATACGGAGGGTGCAAGCGTTAATCGGAATTACTGGGCGTAAAGCGCACGCAGGCGGTCTGTCAAGTCGGATGTGAAATCCCCGGGCTCAACCTGGGAAC
+
GGGGGGGGGGGGGGGGGGGGGGGGGGGGGGGGGGGGGGGGGGGGGGGGGGGGGGGGGGGGGGGGGGGGGGGGGGGGGGGGGGGGGGGGGGGGGGGGGGGGGGGGGGGGGGGGGGGGGGGGGGGGGGGGGGGGGGGGGGGGGGGGGGGGGGGGGGGGGGGGGGGGGGGGGGGGGGGGGGGGGGGGGGGGGGGGGGGGGGFCEGGGGGGGGGGGGGGGGGGGGGCGGGGGGG5FDGGGGGFG:CEBGGGGFGGGCDGFFFFFG=DG5CC:=FFFFF:FBFGFFFG?FFF?BFFB?4
@M04650:207:000000000-C238N:1:1101:9812:14465 1:N:0:19
ACTCCTACGGGAGGCAGCAGTGGGGAATATTGCACAATGGGGGAAACCCTGATGCAGCAACGCCGCGTGAGTGATGAAGGTTTTCGGATCGTAAAGCTCTGTCTTTGGGGAAGATAATGACGGTACCCAAGGAGGAAGCCACGGCTAACTACGTGCCAGCAGCCGCGGTAATACGTAGGTGGCGAGCGTTATCCGGATTTACTGGGCGTAAAGGGAGCGTAGGCGGATGATTAAGTGGGATGTGAAATACCCGGGCTCAACTGGGGTGCTGCATTCCAAACTGGTTATCTAG
+
GGGGGGGGGGGGGGGGGGGGGGGGGDFEGGGGGGGGGGGGGGGGGGGGGGGGGGGGGGGGGGGGGGGGGGGGGGGGGGGGGGGGGGGGGGGGGGGGGGGGGGGGGGGGGGGGGGGGGGGGGGGGGGGGGGGGGGGGGGGGGGGGGGGGGGGGGGGGGGGGGGGGGGGGFGGFFGGGGGGGGGGGGGGGGGGGGGGGGEGFGGGGGGGGGGGGGGGGGGGDGGECEG*=EC7FBGGGGGFGFC?*:CCG=D6DGCCBDFFFGF*6>DD>36=*)7@F9AGFF27?@FFD47@4
@M04650:207:000000000-C238N:1:1101:10217:14474 1:N:0:19
ACTCCTACGGGAGGCAGCAGTGGGGAATATTGCACAATGGAGGAAACTCTGATGCAGCAACGCCGCGTGAGCGATGAAGGTCTTCGGATCGTAAAGCTCTGTCTTTAGGGATGATAATGACAGTACCTAAGGAGGAAGCCACGGCTAACTACGTGCCAGCAGCCGCGGTAATACGTAGGTGGCGAGCGTTATCCGGATTTATTGGGCGTAAAGGGAGCGTAGGCGGATACTTAAGTGGGATGTGAAATACTTGGGCTCAACCCGAGTACTGCATTCCAAACTGAGTATCTAG
+
GGGGGGGGGGGGGGGGGGGGGGGGGGGGGGGGGGGGGGGGGGGGGGGGGGGGGGGGGGGGGGGGGGGGGGGGGGGGGGGGGGGGGGGGGGGGGGGGGGGGGGGGGGGGGGGGGGGGGGGGGGGGGGGGFAFFGGGGGGGGGGGGGGGGGGGGGGGGGGGGGGGGGGGGGGGFGGGGGGGGGGGGGGGGGGGGGGGGGGDGGGGGGGGGGGGGGGGFEDGGGGGGGGCCGGGGFFF?FCF<FG@FFGGGFGGGFGGF@FFFGFGGFGG?FFFFBFFFFBGF@AFF@@FA<=6<
@M04650:207:000000000-C238N:1:1101:14673:14478 1:N:0:19
ACTCCTACGGGAGGCAGCAGTGGGGAATATTGCACAATGGGCGCAAGCCTGATGCAGCCATGCCGCGTGTATGAAGAAGGCCTTCGGGTTGTAAAGTACTTTCAGCGAGGAGGAAGGTGCTGTGGTTAATAACCGCAGCAATTGACGTTACTCGCAGAAGAAGCACCGGCTAACTCCGTGCCAGCAGCCGCGGTAATACGGAGGGTGCAAGCGTTAATCGGAATTACTGGGCGTAAAGCGCACGCAGGCGGTCTGTCAAGTCGGATGTGAAATCCCCGGGCTCAACCTGGGAAC
+
GGGGGGGGGGGGGGGGGGGGGGGGGGGGGGGGGGGGGGGGGGGGGGGGGGGGGGGGGGGGGGGGGGGGGGGGGGGGGGGGGGGGGGGGGGGGGGGGGGGGGGGGGGGGGGGGGGGGGGGGGGGGGGGGGGGGGGGGGGGGGGGGGGGGGGGGGGGGGGGGGGGGGGGGGGGGGGGGGGGGGGGGGGGGCEGGDBEEFGGGGGGGGGGGGGGGGGGDGGFFEDGGGGGGGGGGFEGGGGFGEGFFGGGG@GGGDGFFFFFF<BCD@GG?FFFFFF?FFBGDE0CF@F:?FFFFF1
@M04650:207:000000000-C238N:1:1101:28885:14498 1:N:0:19
ACTCCTACGGGAGGCAGCAGTGGGGAATATTGCACAATGGAGGAAACTCTGATGCAGCAACGCCGCGTGAGCGATGAAGGTCTTCGGATCGTAAAGCTCTGTCTTTAGGGATGATAATGACAGTACCTAAGGAGGAAGCCACGGCTAACTACGTGCCAGCAGCCGCGGTAATACGTAGGTGGCGAGCGTTATCCGGATTTATTGGGCGTAAAGGGAGCGTAGGCGGATACTTAAGTGGGATGTGAAATACTTGGGCTCAACCCGAGTACTGCATTCCAAACTGAGTATCTAG
+
GGGGGGGGGGGGGGGGGGGGGFGGGGGGGGGGGGGGGGGGGGGGGGGGGGGGGGGGGGGGGGGGGGGGGGGGGGGGGGGFGGGGGGGGGGGGGGGGGGGGGGGGGGGGGGGGGGGGGGFFGGGGGGGGGGGGGGGGGGGGGGGGGGGGGGGFGGGGGGGGFGGGGGGGGGGFGGGGGGGGGGGGGGGGDEGGGGGGECEGGGGGGGGGGGGGGGGGGDGGGGGGGGDGGGF7BCGGGGFGFGFFDFGGFGGGGGGF>@@?6FGGFGG1FFFFFFFFFFGFFFFFFFFA2@F4
@M04650:207:000000000-C238N:1:1101:16882:14502 1:N:0:19
ACTCCTACGGGAGGCAGCAGTGGGGAATATTGCACAATGGGCGCAAGCCTGATGCAGCCATGCCGCGTGTATGAAGAAGGCCTTCGGGTTGTAAAGTACTTTCAGCGAGGAGGAAGGTGCTGTGGTTAATAACCGCAGCAATTGACGTTACTCGCAGAAGAAGCACCGGCTAACTCCGTGCCAGCAGCCGCGGTAATACGGAGGGTGCAAGCGTTAATCGGAATTACTGGGCGTAAAGCGCACGCAGGCGGTCTGTCAAGTCGGATGTGAAATCCCCGGGCTCAACCTGGGAAC
+
FGGGGGGGGGGGGGGGGGGGGGGGGGGGGGGGGGGGGGGGGGGGGGGGGGGGGGGGGGGGGGGGGGGGGGGGGGGGGGGGGGGGGGGGGGGGGGGGGFGGGGGGGGGGGGGGGGGGGGGGGGGFGGGFGGGGGGGGGGGGGGGGGGGGGGGGGGGGGGGGGGGGGGGGGGGDGGGGFGGGGGGGGGGGGDEGGGEEGGGGGGGGGGGGGGGGGGGGGGGGCGGGGGGGGGGGBEG5DGFGFGFFGGGGEGGGDGGFFFFFGBCC)*9:FFFFFFF@<>GFF9CFFFFFFFF:B0
@M04650:207:000000000-C238N:1:1101:22031:14549 1:N:0:19
ACTCCTACGGGAGGCAGCAGTGGGGAATATTGCACAATGGGCGCAAGCCTGATGCAGCCATGCCGCGTGTATGAAGAAGGCCTTCGGGTTGTAAAGTACTTTCAGCGAGGAGGAAGGTGCTGTGGTTAATAACCGCAGCAATTGACGTTACTCGCAGAAGAAGCACCGGCTAACTCCGTGCCAGCAGCCGCGGTAATACGGAGGGTGCAAGCGTTAATCGGAATTACTGGGCGTAAAGCGCACGCAGGCGGTCTGTCAAGTCGGATGTGAAATCCCCGGGCTCAACCTGGGAAC
+
GGGGGGGGGGGGGGGGGGGGGGGGGGGGGGGGGGGGGGGGGGGGGGGGGGGGGGGGGGGGGGGGGGGGGGGGGGGGGGGGGGGGGGGGGGGGGGGGGGGGGGGGGGGGGGGGGGGGGGGGGGGGGGGGGGGGGGGGGGGGGGGGGGGGGGGGGGGGGGGGGGGGGGGGGGGGGGGGGGGGGGGGGGGGGGGGGGGGGGGGGGGGGGGGGGGGGGGGGFGGGGGGGGGGGGGGFGGEGGFGFGFFGGGGFGGGGGGFFFFFGFGGB<DFFFFFFFFFF>3>DBGFFFFFFFF:84
@M04650:207:000000000-C238N:1:1101:11174:14551 1:N:0:19
ACTCCTACGGGAGGCAGCAGTGGGGAATATTGCACAATGGAGGAAACTCTGATGCAGCAACGCCGCGTGAGCGATGAAGGTCTTCGGATCGTAAAGCTCTGTCTTTAGGGATGATAATGACAGTACCTAAGGAGGAAGCCACGGCTAACTACGTGCCAGCAGCCGCGGTAATACGTAGGTGGCGAGCGTTATCCGGATTTATTGGGCGTAAAGGGAGCGTAGGCGGATACTTAAGTGGGATGTGAAATACTTGGGCTCAACCCGAGTACTGCATTCCAAACTGAGTATCTAG
+
GGGGGFGGGGGGGGGGGGGGGGGGGGGGGGGGGGGGGGGGGGGGGGGGGGGGGGGGGGGGGGGGGGGGGGGGGGGGGGGGDCGGGGGGGGGGGGGGGFDGGGGGGGGGGGGGGGGGGGGFGGGGGGGCGGGGGGGGGGGGGEGDGGGGGGGGGGGGDGGFGGFGGGGGGGCGGEGGGGGGFGGEEGGGGDE7;FGGCCEFGGGCGFFGCEGGGGGGEDG9ACEFGD:5EFGF6?F<FFF<FG?FGGG=B:>CGGF4)7?FCF<<33>BF?=4??FFFFGFFA>?FF?<48=<
@M04650:207:000000000-C238N:1:1101:6293:14552 1:N:0:19
ACTCCTACGGGAGGCAGCAGTGGGGAATATTGCACAATGGGCGCAAGCCTGATGCAGCCATGCCGCGTGTATGAAGAAGGCCTTCGGGTTGTAAAGTACTTTCAGCGAGGAGGAAGGTGTTGTGGTTAATAACCGCAGCAATTGACGTTACTCGCAGAAGAAGCACCGTCTAACTCCGTGCCAGCAGCCGCGGTAATACGGAGGGTGCAAGCGTTAATCGGAATTACTGGGCGTAAAGCGCACGCAGGCGGTCTGTCAAGTCGGATGTGAAATCCCCGGGCTCGACCTTGGAAC
+
CE@FFGCECGGGGDFD:CFFFGCACCEGGGFDAACFCFFGDFFG:+FECEEADFGGGGGFG@FACGE=FFCGAFCGC,:<EFFEE<:FFGECCFGFGG<FEEGGFFG:FGGDGGGGCGFFFGGG@?B<BFFCECEEFG@G,CFGDEFC77>DFED7BCFCFDFG7FGG,>CCFGC@CCFGGFG6CF>CGGGGDECBC+B8>8ECEECE+9EGGGCCFGFG=5;:<C99C<:5)CDEGGFGDCB)9D35:D319C4@?@F?<4CDDD3(*1*6874?0>3>)(1).0<3)*)44(
@M04650:207:000000000-C238N:1:1101:24890:14563 1:N:0:19
ACTCCTACGGGAGGCAGCAGTGGGGAATATTGCACAATGGGCGAAAGCCTGATGCAGCAACGCCGCGTGAGCGATGAAGGCCTTCGGGTCGTAAAGCTCTGTCCTCAAGGAAGATAATGACGGTACTTGAGGAGGAAGCCCCGGCTAACTACGTGCCAGCAGCCGCGGTAATACGTAGGGGGCTAGCGTTATCCGGAATTACTGGGCGTAAAGGGTGCGTAGGCGGTCTTTCAAGCCAGAAGTGAAAGGCTACGGCTCAACCGTAGTAAGCTTTTGGAACTGTAAGACTTGAGT
+
GGGGGGGGGGGGGGGGGGGGGGGGGGGGGGGGGGGGGGGGGGGGGGGGGGGGGGGGGGGGGGGGGGGGGGGGGGGGGGGGGGGGGGGGGGGGGGGGGGGGGGGGGGGGGGGGGGGGGGGGGGGGGGGGGGGGGGGGGGGGGGGGGGGGGGGGGGGGGGGGGGGGGGGGGGGGGGGGGGGGGGGGGGGGGGGGGGGGGGGGGGGGGGGGGGGGGGGGGGGGGGGGGGGGGGGGFGGGGGFGFGFFGGGGFGCFGGGFEFFFGFGGFDGFFFF=6FFFFFG@FFGFFFFBFF?7>)
@M04650:207:000000000-C238N:1:1101:7113:14616 1:N:0:19
ACTCCTACGGGAGGCAGCAGTGGGGAATATTGCACAATGGAGGAAACTCTGATGCAGCAACGCCGCGTGAGCGATGAAGGTCTTCGGATCGTAAAGCTCTGTCTTTAGGGATGATAATGACAGTACCTAAGGAGGAAGCCACGGCTAACTACGTGCCAGCAGCCGCGGTAATACGTAGGTGGCGAGCGTTATCCGGATTTATTGGGCGTAAAGGGAGCGTAGGCGGATATTTAAGTGGGATGTGAAATACTTGGGCTCAACCCGAGTACTGCATTCCAAACTGAGTATCTAG
+
GGGGGGGGGGGGGGGGGGGGGGGGGGGGGGGGGGGGGGGGGGGGGGGGGGGGGGGGGGGGGGGGGGGGGGGGGGGGGGGGGGGGGGGGGGGGGGGGGGGGGGGGGGGGGGGGGGGGGGGGGGGGGGGGGGGGGGGGGGGGGGGGGGGGGGGGGGGGGGGGGGGGGGGGGGGGGGGGGGGGGGFGGGGGGGGGGGGGGGGGGGGGGGGGGGGGCGEFGGGGGDGGGDCCEG9FFGGFGGFGFGFFG7FGFGGGFGG:5>FFDFDDFGGBFFBFFF=?BAG4)-CF;79A<?FF
@M04650:207:000000000-C238N:1:1101:11725:14631 1:N:0:19
ACTCCTACGGGAGGCAGCAGTGGGGAATATTGCACAATGGGCGCAAGCCTGATGCAGCCATGCCGCGTGTATGAAGAAGGCCTTCGGGTTGTAAAGTACTTTCAGCGAGGAGGAAGGGGCTGTGGTTAATAACCGCAGCAATTGAAGTTAATCGCAGAAGAAGCACTGGCTAAGTCCGTGCCAGCAGCGGCGGTAAGACGGAGGGTGCAAGAGTTAGTCGGAATTACTGGGAGGAAAGCGCACGCGGGCGGCCTGGCAAGTCGGATGTGTGAGCCTCGGGCCCAACCACAGCAC
+
GGGGGGGGGGGGGGGGGGGGGG<FGGGGGGGG96EFGGGGCGG:FGG@FGGG96EFGGGG9F,CFGGFG,<,CFGFGGGGGG,E,,BF4B:+,CF<<??9FGCAF,7CFG++@+B,F++>+4B,,3+C,?,,,AF+@3+,@=,C;,:,C,,,755F+CB3F8,,3@,3,>@,7,@,>8,>E*;2>8::**4*13:;+?9C81C7>*;C8+<*;3<0+2:7EGCG8++<+<@*0*/*29?D:D5>D)93<DD)>**))7=;0*1>:*)(1*)09))0.-/).(9;)))(()0(,(
@M04650:207:000000000-C238N:1:1101:16224:14634 1:N:0:19
ACTCCTACGGGAGGCAGCAGTGGGGAATATTGCACAATGGAGGAAACTCTGATGCAGCAACGCCGCGTGAGCGATGAAGGTCTTCGGATCGTAAAGCTCTGTCTTTAGGGATGATAATGACAGTACCTAAGGAGGAAGCCACGGCTAACTACGTGCCAGCAGCCGCGGTAATACGTAGGTGGCGAGCGTTATCCGGATTTATTGGGCGTAAAGGGAGCGTAGGCGGATACTTAAGTGGGATGTGAAATACTTGGGCTCAACCCGAGTACTGCATTCCAAACTGAGTATCTAG
+
GGGGGGGGGGGGGGGGGGGGFGGGGGGGGGGGGGGGGGGGGGGGGGGGGGGGGGGGGGGGGGGGGGGGGGGGGGGGGGGGGGGGGGGGGGGGGGGGGGGGGGGGGGGGGGGGGGGGGGGGGGGGGGGGGGGGGGGGGGGGGGGGGGGGGGGGGGGGGGGGGGGGGGGGGGGGGGGGGGGGGGGGGGGGGGGGGGGGEGGGGGGCEFCCEGGGGGGGDGDDGGGGGGGEEGGGFFGEGGFF:D@FGGGGFGGFCFFFFFFFEFGGFGF:FFFFFFFFFFG4>BF4??FDBB6-
@M04650:207:000000000-C238N:1:1101:19817:14645 1:N:0:19
ACTCCTACGGGAGGCAGCAGTGGGGAATATTGCACAATGGAGGAAACTCTGATGCAGCAACGCCGCGTGAGCGATGAAGGTCTTCGGATCGTAAAGCTCTGTCTTTAGGGATGATAATGACAGTACCTAAGGAGGAAGCCACGGCTAACTACGTGCCAGCAGCCGCGGTAATACGTAGGTGGCGAGCGTTATCCGGATTTATTGGGCGTAAAGGGAGCGTAGGCGGATATTTAAGTGGGATGTGAAATACTTGGGCTCAACCCGAGTACTGCATTCCAAACTGAGTATCTAG
+
GGGGGGGGGGGFGGGGGGGGGGGGGGGGGGGGGGGGGGGGGGGGGGGGGGGGGGGGGGGGGGGGGGGGGGGGGGGGGGGGGGGGGGGGGGGGGGGGGGGGGGGGGGGGGGGGGGGGGGGGGGGGGGGGGGGGGGGGGGGGGGGGGGGGGGGGGGFFFGGGGGGGGGGGGEEFGGGGFGGGGGGGGGGGGGGGGGGGGEGCFGGEFCCECEGGGGGGGGGGGGD?EGE5CC?FF<FGGGFGFG?FGG7D?FFGGGGFFFFFGFDDFGD:FFBFF???<>C4327FFFFB>*1:
@M04650:207:000000000-C238N:1:1101:7171:14651 1:N:0:19
ACTCCTACGGGAGGCAGCAGTGGGGAATATTGCACAATGGGCGCAAGCCTGATGCAGCCATGCCGCGTGTATGAAGAAGGCCTTCGGGTTGTAAAGTACTTTCAGCGAGGAGGAAGGTGCTGTGGTTAATAACCGCAGCAATTGACGTTACTTGCAGAAGAAGCACCGGTTAACTCCGTGCCAGCAGCCGCGGTAATACGGAGGGTGCAAGCGTTAATCGGAATTACTGGGCGTAAAGCGCACGCAGGCGGTCTGTCAAGTCGGATGTGAAATCCCCGGGCTCAACCGGGGGAC
+
GGGGGGGGGGGGGGGGGGGGGGGGGGGGGFGGGGGGGGGGGGGGGGGGGGGGGGGGGGFGGGGGGGGGGEGGGGGGGGGGGGGGGGGGGDGGGGGGFGGGGGDGGGECGGG@FGGGCGGGGGGGGFGCGGGGGDGCFGGGGFFFEFC>@FFGFCF9CGFGGGGGCGGGGEGCFGF>CGGFGFGGGFGG>ECGDCEGCCCFE;EEGEEGFGGGGCCGGGFF*9CGGGFGGFGFF5CCC*9DB5B>CG>CEDDDGCG@F6=?3*93>5)8FF=6B66)46D;>9**9?>(,8>(4(
@M04650:207:000000000-C238N:1:1101:17293:14694 1:N:0:19
ACTCCTACGGGAGGCAGCAGTGGGGAATATTGCACAATGGAGGAAACTCTGATGCAGCAACGCCGCGTGAGCGATGAAGGTCTTCGGATCGTAAAGCTCTGTCTTTAGGGATGATAATGACAGTACCTAAGGAGGAAGCCACGGCTAACTACGTGCCAGCAGCCGCGGTAATACGTAGGTGGCGAGCGTTATCCGGATTTATTGGGCGTAAAGGGAGCGTAGGCGGATACTTAAGTGGGATGTGAAATACTTGGGCTCAACCCGAGTACTGCATTCCAAACTGAGTATCTAG
+
GGGGGGGGGGGGGGGGGGGGGGGGGGGGGGGGGGGGGGGGFGGGGGGGGGGGGGGGGGGGGGGGGGGGGGGGGGGGGGGGGGGGGGGGGGGGGGGGGGGGEGGGGCGGGGGGGGCGGGGGGGGGGGGGGGGGGGGGGGGGGGGGGGGGGEGGGGGGGGGGGGGGGGGG@CFGGGGGGGGGGGGGGGGGEEGGGGGGGCG9CFGGGFGDCEEDFGGGGGDGEGGGGGE5ECFGFFGGDDFGFGFFFCFG?FFFGGGFFFFFGFGG3CDBFFFFFFFFFAFFF2>?F=7)<*9<
@M04650:207:000000000-C238N:1:1101:17985:14727 1:N:0:19
ACTCCTACGGGAGGCAGCAGTGGGGAATATTGCACAATGGAGGAAACTCTGATGCAGCAACGCCGCGTGAGCGATGAAGGTCTTCGGATCGTAAAGCTCTGTCTTTAGGGATGATAATGACAGTACCTAAGGAGGAAGCCACGGCTAACTACGTGCCAGCAGCCGCGGTAATACGTAGGTGGCGAGCGTTATCCGGATTTATTGGGCGTAAAGGGAGCGTAGGCGGATACTTAAGTGGGATGTGAAATACTTGGGCTCAACCCGAGTACTGCATTCCAAACTGAGTATCTAG
+
GGGGGGGGGGGGGGDEGGGGFFGFGGGGGGGGGGGGGGGGGGGGGGFGGGGGGGGGGGGGGGGGFGGGGGGGGGGGGGGGGGGGGGGGGGGGGGGGGGGGGGGGFGGGGGGGGGFGGGGFGGGFFFGGGGGGGGGGGGGGGGGGEGEGGGGGGGGGFFGGGGGGGGGGGGGGGGFGGGGFFGGEGGGGGGECEGEG5CEFGCFEGG5>=EGGGGDFEGGDEGGGGGE=EGEFF?DGGGF<6<6@*:DDFFGGGGGFFFFFGFGGEGGFFFFF?BFFFBGF>>DFFFF4>F?<
@M04650:207:000000000-C238N:1:1101:13905:14767 1:N:0:19
ACTCCTACGGGAGGCAGCAGTGGGGAATATTGCACAATGGAGGAAACTCTGATGCAGCAACGCCGCGTGAGCGATGAAGGTCTTCGGATCGTAAAGCTCTGTCTTTAGGGATGATAATGACAGTACCTAAGGAGGAAGCCACGGCTAACTACGTGCCAGCAGCCGCGGTAATACGTAGGTGGCGAGCGTTATCCGGATTTATTGGGCATAAAGGGAGCGTAGGCGGATACTTAAGTGGGATGTGAAATACTTGGGCTCAACCCGATTACTGCATTCCAAACTGAGTATCTAG
+
GGGGGGGGGGGGGGGGGGGGGGGGGGGGGGGGGGGGGGGCFGGGGGFGGGGGGGGGGGGGGGGGGGGGGGGGGGGGGGGGGGGGGGGGGGGGGGGCGGGGGGGGGGGGGGGGGGGGGGGGGGGGGGGGGGGGGGGGFGGGGGGGGGGGGGGGDFGGGGGGGGGGEGGDGGGGGGGGGGGGFGGGCEEEEGGGGGGGGGGGGGGGGGFEGGGGFGG=*<DDDD5EEDCEGCFEFGGGGGFCFGFFGGFGFGFGGGGFFFFFFFCGB)/(?=?FFFFFB<G?F7*1/=4:<BBA
@M04650:207:000000000-C238N:1:1101:11672:14772 1:N:0:19
ACTCCTACGGGAGGCAGCAGTGGGGAATATTGCACAATGGAGGAAACTCTGATGCAGCAACGCCGCGTGAGCGATGAAGGTCTTCGGATCGTAAAGCTCTGTCTTTAGGGATGATAATGACAGTACCTAAGGAGGAAGCCACGGCTAACTACGTGCCAGCAGCCGCGGTAATACGTAGGTGGCGAGCGTTATCCGGATTTATTGGGCATAAAGGGAGCGTAGGCGGATACTTAAGTGGGATGTGAAATACTTGGGCTCAACCCGAGTACTGCATTCCAAACTGAGTATCTAG
+
GGGGGGGGGGGGGGGGGGGGGGGGGGGGGGGGGGGGGGGGGGGGGGGGGGGGGGGGGGGGGGGGGGGGGGGGGGGGGGGGGGGGGGGGGGGGGGGGGGGGGGGGGGGGGGGGGGGGGGGGGGGGGGGGGGGGGGGGGGGGGGGGGGGGGGGGGGGGGGGGGGGGGGGGGGGGGGGGGGGGGGGGGGGGGGGGGGGGGDGGGGFGGGGGGGGGGGGGGDGGGDGGGGGGGGGGFGGFFGFGFDFFGGGGFDFFFDG4.5?FFFGGDDGFFFBFFFBF29FFF2:??*@A>=FA
@M04650:207:000000000-C238N:1:1101:12076:14773 1:N:0:19
ACTCCTACGGGAGGCAGCAGTGGGAAATATTGCACAATGGAGGAAACTCTGATGCAGCAACGCCGCGTGAGCGATGAAGGTCTTCGGATCGTAAAGCTCTGTCTTTAGGGATGATAATGACAGTACCTAAGGAGGAAGCCACGGCTAACTACGTGCCAGCAGCCGCGGTAATACGTAGGTGGCGAGCGTTATACGGATTTATTGGGCGTAAAGGGAGCGTAGGCGGATACTTAAGTGGGATGTGAAATACTTGGGCTCAACCCGAGTACTGCATTCCAAACTGAGTATCTAG
+
GGGGGGGGGGGGGGGGGGGGGGGGGFGGGGGGGGGGGGGGGGGGGGGGGGGGGGGGGGGGGGGGGGGGGGGGGGGGGGGGGGGGGGGGGGGGGGGGGGGGGGGGGGGGGGGGGGGGGGGGGGGGGGGGGGGGGGGGGGGGGGGGGGGGGGGGGGGGGGGGGGGGGGGGGGGGGGGGGFGGGGGGGGGGGGGGGGGGGGGFGGFGGGGGGGGGGGGGGGGDGGGGGGGGGFGGFGGGGFFGFGFFGGGGFGGGGGGFFFFFFFGGEGFFFFFFFFFFFFGFF3FFF?FFF6=2
@M04650:207:000000000-C238N:1:1101:13257:14782 1:N:0:19
ACTCCTACGGGAGGCAGCAGTGGGGAATATTGCACAATGGAGGAAACTCTGATGCAGCAACGCCGCGTGAGCGATGAAGGTCTTCGGATCGTAAAGCTCTGTCTTTAGGGATGATAATGACAGTACCTAAGGAGGAAGCCACGGCTAACTACGTGCCAGCAGCCGCGGTAATACGTAGGTGGCGAGCGTTATCCGGATTTATTGGGCATAAAGGGAGCGTAGGCGGATACTTAAGTGGGATGTGAAATACTTGGGCTCAACCCGAGTACTGCATTCCAAACTGAGTATCTAG
+
GGGGGGGGGGGGGGGGGGGGGGGGGGGGGGGGGGGGGGGGGGGGGGGGGGGGGGGGGGGGGGGGGGGGGGGGGGGGGGGGGGGGGGGGGGGGGGGGGGGGGGGGGGGGGGGGGGGGGGGGGGGGGGGGGGGGGGGGGGGGGGGGGGGGGGGGGGGGGGGGGGGGGGGGGGGGGGGGGGGGGGGGGGGGGGGGGFGGGGGGGGGGGGGGGGGGGGGGGGGGGGGGGGGGGGGGFFFGGGFGFGFFGGGGFGGGGGGFFFFFGFGGF<FFFFFFFFFFA<D=5AGFFFF4:FFF
@M04650:207:000000000-C238N:1:1101:13793:14794 1:N:0:19
ACTCCTACGGGAGGCAGCAGTGGGGAATATTGCACAATGGAGGAAACTCTGATGCAGCAACGCCGCGTGAGCGATGAAGGTCTTCGGATCGTAAAGCTCTGTCTTTAGGGATGATAATGACAGTACCTAAGGAGGAAGCCACGGCTAACTACGTGCCAGCAGCCGCGGTAATACGTAGGTGGCGAGCGTTATCCTGATTTATTGGGCGTAAAGCGAGCGCAGTCGGTTCTTTAAGTCTGATGTGAAAGCCCCCGGCTCAACCGGGGAGGGTCATTGTAAACTGGAGAACTTG
+
FGGGCFFGGGEFCFGEF@<FEGGFEGGGGGGGGAFD8EGCGGECF@FGAFEDCEGCFFGGGGGGGD7F7F@AF+FEGGGFGGGGGCFGGGDAEFFAFGF??FFGGGGFCGGGGGGC<FFG<FFGG<<EEDEG9ED@FFFGGGF7@FCFGGGG+DFCF=FFF7CFEGG7FECEGGFGG7CGGFGCEG5CEGD7CE+?9CFGG?C+<55E87:FCF8E57CD:<*<2725=7@??+0<CC=0/:F?>C>F)*195D35>E*9?>3<))/(7>E@FFFF).?4@9D?@);739*6
@M04650:207:000000000-C238N:1:1101:12211:14834 1:N:0:19
ACTCCTACGGGAGGCAGCAGTAGGGAATCTTCCACAATGGACGAAAGTCTGATGGAGCAATGCCGCGTGAGTGAAGAAGGTTTTCGGATCGTAAAGCTCTGTTGTGAGGGAAGAACAAGTATAGGAGTAACTGCCTGTACCTTGACGGTACCTCATTAGAAAGCCACGGCTAACTACGTGCCAGCAGCCGCGGTAATACGTAGGTGGCAAGCGTTGTCCGGAATTATTGGGCGTAAAGCGCGCGCAGGCGGCCTTTTAAGTCTGATGTGAAAGCCCACGGCTTAACCGTGGA
+
GGGGGGGGGDGGGGGGGGGGGGGGGGGGGGGGGGGGGGGGGGGGGGGGGFGGGGGGGGGGGGGGGGGFGGGGGGGGGGGGGGGGGGGGGGGGGGGGGGGGGGGGGFGGGGGGGGGGGGGGGGGGGGGGGGGGGGGGGGGGGGGGGGGGGGGGGGGGGGGGGGGGGGGGGGGGGGGFFGGGGGGGGGGGGGGEGEGGGGGGGGGGGGGGGGGGGGDCGGGGG<CCFGGGFGGGDE<E9C6)095BDCGD>DGGGDG7BFFFGFGGF>FAFFFFFFF:3<GFFFCFFF?BF@DB
@M04650:207:000000000-C238N:1:1101:11811:14836 1:N:0:19
ACTCCTACGGGAGGCAGCAGTGGGGAATATTGCACAATGGAGGAAACTCTGATGCAGCAACGCCGCGTGAGCGATGAAGGTCTTAGGATCGTAAAGCTCTGTCTTTAGGGATGATAATGACAGTACCTAAGGAGGAAGCCACGGCTAACTACGTGCCAGCAGCCGCGGTAATACGTAGGTGGCGAGCGTTATCCGGATTTATTGGGCGTAAAGGGAGCGTAGGCGGATACTTAAGTGGGATGTGAAATACTTGGGCTCAACCCGAGTACTGCATTCCAAACTGAGTATCTAG
+
GGGGGGGGGGGGGGGGGGGGGGGGGGGGGGGFGGGGGGGGGGGGGGGGGGGGGGGGGGGGGGGGGGGFGGGGGGGGGGGGGGGGGGGGGGGGGGGGGGGGGGGGGGGGGGGGGGGGGGGGGGGGGGGGGGGGGGGGGGGGGGGGGGGGGGGGGGGGGGGGGGGGGGGGGGGGGGGGGGGGGGGGGGGGGGGGGGGGG*BFCFGGGGGGCGGGGGGGGGGDGDEGGGGGGGGGFGG:CFFGFD?FGGGGFGFDFGFFFFFFCFDDEGF?FFFFFFFFFFGF:AGFF?F<A*9>
@M04650:207:000000000-C238N:1:1101:8158:14865 1:N:0:19
ACTCCTACGGGAGGCAGCAGTGGGGAATATTGCACAATGGAGGAAACTCTGATGCAGCAACGCCGCGTGAGCGATGAAGGTCTTCGGATCGTAAAGCTCTGTCTTTAGGGATGATAATGACAGTACCTAAGGAGGAAGCCACGGCTAACTACGTGCCAGCAGCCGCGGTAATACGTAGGTGGCGAGCGTTATCCGGATTTATTGGGCGTAAAGGGAGCGTAGGCGGATACTTAAGTGGGATGTGAAATACTTGGGCTCAACCCGAGTACTGCATTCCAAACTGAGTATCTAG
+
GGGGGGGGGGGGGGGGGGFGGGGGGGGGGGGGGGGGGGGGFGGGGGGGGGGGGGGGGGGGGGGGGGGGGGGGGGGGGGGGGGGGGGGGGGGGGGGGGGGGGGGGGGGGGGGGGGGGGGGGGGGGGGGGGGGGGGGGGGGGGGGGGGGGGGGGGGGGGGGGGGGGGGGGGGGGGGGGGGGGGGGGGGGGGGGGGFGGGDC9EG7CGGGGGGGGGGGGDGGGDGGGGGEGCFCCFGFFFCFGFGFFGGGGFGGGGFGF5>?FFFGDFGGFFFFFF4BFFFFFFAGFFFF<:945
@M04650:207:000000000-C238N:1:1101:3905:14871 1:N:0:19
ACTCCTACGGGAGGCAGCAGTGGGGAATATTGCACAATGGAGGAAACTCTGATGCAGCAACGCCGCGTGAGCGATGAAGGTCTTCGGATCGTAAAGCTCTGTCTTTAGGGATGATAATGACAGTACCTAAGGAGGAAGCCACGGCTAACTACGTGCCAGCAGCCGCGGTAATACGTAGGTGGCGAGCGTTATCCGGATTTATTGGGCGTAAAGGGAGCGTAGGCGGATACTTAAGTGGGATGTGAAATACTTGGGCTCAACCCGAGTACTGCATTCCAAACTGAGTATCTAG
+
DGGGGGDGGGG7FGGGGGFFGGGGGGGGGGGGGGGGFFGGCGGEDFGGGGG<FGFGGGG8FFGGGGGGGGGGGGGGGGGGGGGGGGGCGGGGGGGGGFGGGGGGGGGGGGGGGGGGGGGFFGGGGGGGGGGGGGGGFGGGGGGGGGGDGGFGGGGGGGGGGCEFEGGGG7CC=FGF@DCFGGGGGE>8CEECFGGECCGG9C+2CC>E=5C=FGGCEGG3?DEG==/>E0AC?:FFFGFGFG66C7CGFFGFFC*7>)6=GFGG3)/(7@4@=F6?AFF=FBGFF?F>A@?A
@M04650:207:000000000-C238N:1:1101:7354:14883 1:N:0:19
ACTCCACGGGGGCAGCAGTAGGGAATCTTCCACAATGGGTGCAAACCTGATGGAGCAATGCCGCGTGAATGAAGAAGGTCTTCGGATCGTAAAGTTCTGTTATTAGAGAAGAACAAAGCAAGGAGTAACTGTCTTGCTTTTGACGGTACCTAACCAGAAAGTCACGGCTAACTACGTGCCAGCAGCCGCGGTAATACGTAGGTGACAAGCGTTGTCCGGAATTATTGGGCGTAAAGGGAGCGCAGGCGGTTGGAATAGTCTGATGTGAAAGCCCCCGGCTTAACCGTGGAGGTG
+
FEEGG@FGEGE@BFEEFFFFGGDGGGGGGGGGGFGGFFGGGGFGF@FFF8EGGGDGFF<CFGGCFFG:@EEFGCF4FFGGGGGGGGEGGGGGCFDGFGGCEGGFDFGGGGGGGGGGGGGFFFGFGGGGGGGGGGGFGAFFFGD<FC>FFFDDFFFGFFGFCDCFGGDGEDCFCFBECFGGECGGGGFEGGGEEEGFFFFFGGGGGGG<FFG=EEC7CC39CCFCGFFFFD=:>E5?775C:5>:3C<D:D7DDF*7?FBFF=DFF**.9*@?F)))4,7)52:F47;3935024
@M04650:207:000000000-C238N:1:1101:12442:14889 1:N:0:19
ACTCCTACGGGAGGCAGCAGTGGGGAATATTGCACAATGGAGGAAACTCTGATGCAGCAACGCCGCGTGAGCGATGAAGGTCTTCGGATCGTAAAGCTCTGTCTTTAGGGATGATAATGACAGTACCTAAGGAGGAAGCCACGGCTAACTACGTGCCAGCAGCCGCGGTAATACGTAGGTGGCGAGCGTTATCCGGATTTATTGGGCGTAAAGGGAGCGTAGGCGGATACTTAAGTGGGATGTGAAATACTTGGGCTCAACCCGAGTACTGCATTCCAAACTGAGTATCTAG
+
GFGGGGGGGGGGGGGGGGGGGGGGGGGGGGGGGGGGGGGGGGGGGGGGGGGGGGGGGGGGGGGGGGGGGGGGGGGGGGGGGGGGGGGGGGGGGGGGGGGGGGGGGGGGGGGGGGGGGGGGGGGGGGGGGGGGGGGGGGGGGGGGGGGGGGGGGGGGGGGGGGGGGGGGGGGGFGGGGGGGGGGGGEG>BEGGGGGGD>E9CFFGGGGGGGGGGGGGDCGGGGGDCEEGGGGGFGG<DFFFFG:FFFGDFGGGGGGF:@?FGFDG39C?FFFFFFFFB<FFF>FFF6944=F6
@M04650:207:000000000-C238N:1:1101:3457:14960 1:N:0:19
ACTCCTACGGGAGGCAGCAGTGGGGAATATTGCACAATGGGCGAAAGCCTGATGCAGCAACGCCGCGTGAGCGATGAAGGCCTTCGGTCGTAAAGCTCTGTCCTCAAAGAAGATAATGACGGTACTTGAGGAGGAAGCCCCGGCTAACTACGTGCCAGCAGCCGCGGTAATACGTAGGGGGCTAGCGTTATCCGGAATTACTGGGCGTAAAGGGTGCGTAGGCGGTCTTTCAAGCCAGAAGTGAAAGGCTACGGCTCAACCGTAGTAAGCTTTTGGAACTGTAAGACTTGAGTG
+
GGGGGGGGGGGGGGGGGGGGGGGGGGGGGGGGGGGGGGGGFGGGGGGGGGGGGGGGGGGGGGGGGGGGGGCGGGGDFGFGGGGGGGGGGGGGGGFGGFFGGGGGGGGGGGGGGFGGAGGGGFGGGGGGD>FGGGGGGGFGGGEGGG@GGGGGGGGGGGGGGGGGGGGGGGGGDFEFFDEGGGGGGGGBCEGGGC8BEFGGCCGGGGG5EGFGG=CEGGDDECFEGC5E?FGGFGGCFGFGFFFFFGGD@GG47>C33?FFFD95>DF>F6=?FFFF0A<)94CFFFFFA??>>7
@M04650:207:000000000-C238N:1:1101:24319:14982 1:N:0:19
ACTCCTACGGGAGGCAGCAGTGGGGAATATTGCACAATGGAGGAAACTCTGATGCAGCAACGCCGCGTGAGCGATGAAGGTCTTCGGATCGTAAAGCTCTGTCTTTAGGGATGATAATGACAGTACCTAAGGAGGAAGCCACGGCTAACTACGTGCCAGCAGCCGCGGTAATACGTAGGTGGCGAGCGTTATCCGGATTTATTGGGCGTAAAGGGAGCGTAGGCGGATACTTAAGTGGGATGTGAAATACTTGGGCTCAACCCGAGTACTGCATTCCAAACTGAGTATCTAG
+
GGGGGGGGGGGGGGGGGGGGGGGGGGGGGGGGGGGGGGGGGGGGGGGGGGGGGGGGGGGGGGGGGGGGGGGGGGGGGGGGGGGGGGGGGGGGGGGGGGGGGGGGGGGGGGGGGGGGGGGGGGGGGGGGGGGGGGGGGGGGGGGGGDGGGGGGGGGGGGGGGGGGGGGGGGGGGGGGGGGGGGGGGGGGGGGGGGGGGGGCGGFGGGGGECGGGGGGGGGGGGGGGGGDEFGGFGFEGGFGFGFFGGGGFGGGGGGFFFFFGFGGEGDBFFFFFFFFBDGF>AG?FFFFFFFD
@M04650:207:000000000-C238N:1:1101:24478:15045 1:N:0:19
ACTCCTACGGGAGGCAGCAGTGGGGAATATTGCACAATGGAGGAAACTCTGATGCAGCAACGCCGCGTGAGCGATGAAGGTCTTCGGATCGTAAAGCTCTGTCTTTAGGGATGATAATGACAGTACCTAAGGAGGAAGCCACGGCTAACTACGTGCCAGCAGCCGCGGTAATACGTAGGTGGCGAGCGTTATCCGGATTTATTGGGCGTAAAGGGAGCGTAGGCGGATACTTAAGTGGGATGTGAAATACTTGGGCTCAACCCGAGTACTGCATTCCAAACTGAGTATCTAG
+
GGGGGGGGGGGGGGGGGGGGGGGGGGGGGGGGGGGGGGGGEGGGGGGGGGGGGGGGGGGGGGGGGGGGGGGGGGGGGGGGGGGGGGGGGGGGGGGGGGGGGGGGGGGGGGGGGGGGGGGGGGGGGGGGGGGGFGGGGGGGGGGGGGGGGGGGGGGGGGFGGGGGGGGGFEEGGGGGGGGGGGGGGGGGGGGGGGGGE58CBCEGGGGGBEEEGGGGGDGDGGGGGGGEEGCFFGGGGGF47D??FGG=FFGGGGGFFFF@FFGGFGGFFFFFFFFFAA7753C=68FB<979
@M04650:207:000000000-C238N:1:1101:27422:15066 1:N:0:19
ACTCCTACGGGAGGCAGCAGTGGGGAATATTGCACAATGGAGGAAACTCTGATGCAGCAACGCCGCGTGAGCGATGAAGGTCTTCGGATCGTAAAGCTCTGTCTTTAGGGATGATAATGACAGTACCTAAGGAGGAAGCCACGGCTAACTACGTGCCAGCAGCCGCGGTAATACGTAGGTGGCGAGCGTTATCCGGATTTATTGGGCGTAAAGGGAGCGTAGGCGGATACTTAAGTGGGATGTGAAATACTTGGGCTCAACCCGAGTACTGCATTCCAAACTGAGTATCTAG
+
GGGGGGGGGGGGGGGGGGGGGGGGGGGGGGGGGGGGGGGGGGGGGGGGGGGGGGGGGGGGGGGGGGGGGGGGGGGGGGGGGGGGGGGGGGGGGGGGGGGGGGGGGGGGGGGGGGGGFGGGGGGGGGGGGGGGGGGGGGGGGGGGGGGGGGGGGGGGGGGGGGGGGGGGGGGGGGGGGGGGGGGGDGGGGGDGGGGGBCCFFGGGGFGEEGGGGGGGGGGGGGGGGGGGGGGGFGGEFGFGFGFF7CFFFFCFCFGFF>FFGFGGFGGFFFFFFFFFBBF?FFFFFFB99FFF
@M04650:207:000000000-C238N:1:1101:29204:15071 1:N:0:19
ACTCCTACGGGAGGCAGCAGTGGGGAATATTGCACAATGGAGGAAACTCTGATGCAGCAACGCCGCGTGAGCGATGAAGGTCTTCGGATCGTAAAGCTCTGTCTTTAGGGATGATAATGACAGTACCTAAGGAGGAAGCCACGGCTAACTACGTGCCAGCAGCCGCGGTAATACGTAGGTGGCGAGCGTTATCCGGATTTATTGGGCGTAAAGGGAGCGTAGGCGGATACTTAAGTGGGATGTGAAATACTTGGGCTCAACCCGAGTACTGCATTCCAAACTGAGTATCTAG
+
GGGGGGGGGGGGGGGGGGGGGGGGGGGGGGGGGGGGGGGGGGGGGGGGGGGGGGGGGGGGGGGGGGGGGGGGGGGGGGGGGGGGGGGGGGGGGGGGGGGGGGGGGGGGGGGGGGGGGGGGGGGGGGGGGGGDGGGGGGGGGGGGGGGGGGGGGGGGGGGGGGGGGGGGGGGGGGGGGGGGGGGGGGGGGGGGGGGGGGGGGGGGGGGGGCECFGGFGGGGGGGGDEGGGGFGFGGGGG@FFGFFGGGGFDGDDGG@>FFFGFGGFGGFFFFFFFFFAFGFF>74?FFF<FFA
@M04650:207:000000000-C238N:1:1101:16029:15075 1:N:0:19
ACTCCTACGGGAGGCAGCAGTGGGGAATATTGCACAATGGGCGCAAGCCTGATGCAGCCATGCCGCGTGTATGAAGAAGGCCTTCGGGTTGTAAAGTACTTTCAGCGAGGAGGAAGGTGCTGTGGTTAATAACCGCAGCAATTGACGTTACTCGCAGAAGAAGCACCGGCTAACTCCGTGCCAGCAGCCGCGGTAATACGGAGGGTGCAAGCGTTAATCGGAATTACTGGGCGTAAAGCGCACGCAGGCGGTCTGTCAAGTCGGATGTGACATCCCCGGGCTCAACCTGGGAAC
+
FGGGGGGGGGGGGGGGGGGGGCFGGGGGGGGGGGGGGGGGGGGGGGGGGGGGGCGGGGGGGGGGGGGGGGGGGGGGGGGGGGGGGGGGGGGGGGGGFEEFGGAEFFEGGG:?:FG@@E,EFFGGGFGGGDFGGFGD7=7FF,@DFGCF7FFGGGGGGE@7FCFCFGGECEGCFGGGGGE:8EBFCFGFGDEGGGG*BFGFGEGCGEGEFFGGGEE5=CGG=D556++:+6:5>=CGCCFG5)775CCC3CDG)9<B9=4*+8/9)*9:?F*9=*7::(7)8(9=*?@084>:2(
@M04650:207:000000000-C238N:1:1101:18640:15097 1:N:0:19
ACTCCTACGGGAGGCAGCAGTAGGGAATTTTCCGCAATGAGCGAAAGCTTGACGGAGCGACACAGCGTGCAGGATGAAGGTCTTCGGATTGTAAACTGCTGTTGTAAGGGAAGAAAAAATTTAGTAGGAAATGACTAGATCTTGACGGTACCTTATTAGAAAGTGACGGCTAACTATGTGCCAGCAGCCGCGGTAATACATAGGTCACAAGCATTATCCGGAATTATTGGGCGTAAAGCGTTCGTAGGCGGTTTATCAAGTCTAGAGTTAAAGCCTGGGGCTTAACCCCAGCCC
+
GGGGGGGGGGGGGGGGGGGGGGGGGGGGGGGGGGGGGGGFGGGDGGGGGGGGGGGGGGGGGGGGGGGGGGGGGGGGGGGGGGGGGGGGGGGGGGGGGGGGGGGGGGGGGGGGGGGEGGGGGGGGGGGGGGGGGGGGGGGGGGGGGGGGGGGGGGGGGGGGGGGGGGGGGGGGGGGGGGGGFGGGGGFGGGGGGGGGGGGGGGGGGGGGGGGGGGGGGGGGGGGGGGGGGGGGFGGGGGFGFGFFGGGGFGGGGDGFFFFFGFGGFG64FFFFFF:F?:<@:;GFFFFFBFF6(4
@M04650:207:000000000-C238N:1:1101:26349:15101 1:N:0:19
ACTCCTACGGGAGGCAGCAGTGGGGAATATTGCACAATGGAGGAAACTCTGATGCAGCAACGCCGCGTGAGCGATGAAGGTCTTAGGATCGTAAAGCTCTGTCTTTAGGGATGATAATGACAGTACCTAAGGAGGAAGCCACGGCTAACTACGTGCCAGCAGCCGCGGTAATACGGAGGGTGCAAGCGTTAATCGGAATTACTGGGCGTAAAGCGCACGCAGGCGGTCTGTCAAGTCGGATGTGAAATTCCCGGGCTCAACCTGGGAACTGCATCCGAAACTGGCAGGCTAG
+
CC<<FGGF7@@@@CGC,F<CGGGFEGGGFGGGAEEGGGGFDFFGCGFGGGGGGADGFFGG@FCFGECGGEEFG79,CEFDF,C?,,CFFFCFGGCFAFDG9CAF<B?ED8<=:FGGGGFGGGGGGDFFEF<=F@FGGFGGCDBEEGCGDD<=>FG?FGGGF=::B>CCB3BA,,:7CCECCECFGGFC:>=8;CGC5CG?B9C;8B**=E5CG78?E)97=CGC8C1/CCGF6C0<757/<DFFCCGF*20097<>DFF6?49*5**()/9F6=8::01)56F)5>7(-5)(
@M04650:207:000000000-C238N:1:1101:10020:15146 1:N:0:19
ACTCCTACGGGAGGCAGCAGTGGGGAATATTGCACAATGGGCGCAAGCCTGATGCAGCCATGCCGCGTGTATGAAGAAGGCCTTCGGGTTGTAAAGTACTTTCAGCGAGGAGGAAGGTGCTGTGGTTAATAACCGCAGCAATTGACGTTACTCGCAGAAGAAGCACCGGCTAACTCCGTGCCAGCAGCCGCGGTAATACGGAGGGTGCAAGCGTTAATCGGAATTACTGGGCGTAAAGCGCACGCAGGCGGTCTGTCAAGTCGGATGTGAAATCCCCGGGCTCAACCTGGGAAC
+
GGGGGGGGGGGGGGGGGGGGGGGGGGGGGGGGGGGGGGGGGGGGGGGGGGGGGGGGGGGGGGGGGGGGGGGGGGGGGGGGGGGGGGGGGGGGGGGGGGGGGGGGGGGGGGGGGGGGGGGGGGGGGGGGGGGGGGGGGGGGGGGGGGGGGGGGGGGGGGGGGGGGGGGGGGDGGGGGFGGGGGGGGGGGGGGGGGGEGGGGGGGGGGEGFGGGGGGGGGGGGGGDGGFGGGGGEGGGGGFGFDDDGGG35<DGG<9@F44?GFGGDGGFFFFFFFFF?>GFE9GF??F?B>F?24
@M04650:207:000000000-C238N:1:1101:19859:15147 1:N:0:19
ACTCCTACGGGAGGCAGCAGTGGGGAATATTGCACAATGGAGGAAACTCTGATGCAGCAACGCCGCGTGAGCGATGAAGGTCTTCGGATCGTAAAGCTCTGTCTTTAGGGATGATAATGACAGTACCTAAGGAGGAAGCCACGGCTAACTACGTGCCAGCAGCCGCGGTAATACGTAGGTGGCGAGCGTTATCCGGATTTATTGGGCGTAAAGGGAGCGTAGGCGGATATTTAAGTGGGATGTGAAATACTTGGGCTCAACCCGAGTACTGCATTCCAAACTGAGTATCTAG
+
GGGGGGGGGGGGGGGGGGGGGGGGGGGGGGGGGGGGGGGGGGGGGGGGGGGGGGGGGGGGGGGGGGGGGGGGGEGGGGGGGGGGGGGGGGGGFGGGGGGGGGGGGGGGGGGGGGGGGGGGGGGGGGGGGGGGGGGDGGGGGGGGGGGGGGFGGG?FGGGGGCGGGGGGGGGGGGGGGGGGGGGGGGGGGGGGGGDGCEGGEGGGGGGGGCGEFGGGGGG7ECGGGGDE*>FGFGFGDF>GFGFFGGGGFFFGDGD:>FFFFFGGBGG:F?*/48FF<<FFFFG=6FF>AFF<
@M04650:207:000000000-C238N:1:1101:16811:15156 1:N:0:19
ACTCCTACGGGAGGCAGCAGTGGGGAATATTGCACAATGGAGGAAACTCTGATGCAGCAACGCCGCGTGAGCGATGAAGGTCTTCGGATCGTAAAGCTCTGTCTTTAGGGATGATAATGACAGTACCTAAGGAGGAAGCCACGGCTAACTACGTGCCAGCAGCCGCGGTAATACGTAGGTGGCGAGCGTTATCCGGATTTATTGGGCATAAAGGGAGCGTAGGCGGATACTTAAGTGGGATGTGAAATACTTGGGCTCGACCCGAGTACTGCATTCCAAACTGAGTATCTAG
+
EGGGGGGGGGGGGECF:FFGFFCEEFEFGGGG<FFGFGGGGDE:FFFGFFCFFGGGAFF@FCFGGGGGGGCEGGGGGGFFFGEGGGGDGCBFGGFEEFGGGGGFGFGGGCCGCCCGGGGFEFGGGGGGGGGGGGEGGF@GDBFGGGGDDFAF7FGGF9DG7DAFEG873>@AGGGEFGGGDGGG7CE7CC5CFGEEGEGGFGGF@FDFGGC+@AG5*1>DEGCCEGGGDDF7@GGFGD4/9C??*:7>FDC>7674;F)72<D<3)*,=B9@469869DBFA767@@B<**)
@M04650:207:000000000-C238N:1:1101:8672:15163 1:N:0:19
ACTCCTACGGGAGGCAGCAGTGGGGAATATTGCACAATGGGCGCAAGCCTGATGCAGCCATGCCGCGTGTATGAAGAAGGCCTTCGGGTTGTAAAGTACTTTCAGCGAGGAGGAAGGTGTTGTGGTTAATAACCGCAGCAATTGACGTTACTCGCAGAAGAAGCACCGGCTAACTCCGTGCCAGCAGCCGCGGTAATACGGAGGGTGCAAGCGTTAATCGGAATTACTGGGCGTAAAGCGCACGCAGGCGGTCTGTCAAGTCGGATGTGAAATCCCCGGGCTCAACCTGGGAAC
+
GGGGGGGGGGGGGGGGGGGGGGGGGGGGGGGGGGGGGGGGGGGGGGGGGGGGGGGGGGGGGGGGGGGGGGGGGGGGGGGGGGGGGGGGGGGGGGGGGGGGGGGGGGGDGGGGGGGGGGGGGGGGGGGGGGGGGGGGEGGGFGGGGGGGGGGGGGGGGGGGGGGGGGGGGGGGGGGGGGGGGGGGGGGGGGGGGGGGGGFGGEGGGGGGGFGGGGGGGCGGEDGGGGGGGGGGFGGEGG?DFGF:DGGCDDDGGGGFFFFFGFGGFGGFFFFFFBF@BFGFFBGFF@@0<FF<B8
@M04650:207:000000000-C238N:1:1101:24416:15174 1:N:0:19
[truncated: 23,417,131 more chars]
