# Supplementary material for: Captivity causes taxonomic and functional convergence of gut microbial communities in bats
Source: PeerJ. 2019 Apr 30;7:e6844. doi: 10.7717/peerj.6844 (PMC6499062; doi:10.7717/peerj.6844)
Supplement: Data S99 — Raw data of WFVs4. [file peerj-07-6844-s104.gz › ZTPSN18AB893-WFVs4_R2.fq]

@M04650:207:000000000-C238N:1:1101:16962:2222 2:N:0:19
CGACTACCGGGTTTCTAATCCTGTTTTCTCCCCACGCTTTCGCACCTGAGCGTCATTCTTTGTCCAGGGGGCCGCCTTCGCCACCGTTATTCCTCCAGTTCTCTACGCATTTCACCGCTACCCCTGTAATTCTACCCCCCTCTACAAGACTCTAGCCTGCCAGTTTCTGATGCAGTTCCCAGTTTTAGCCCTGGGATTTCACCTCCTACTTTACATACCGCCTGCTTTCCCTTTACGCCCCGTTCTTCCGATTCACTCTTGCCCCCTCCTTCTTACCGCGTCTTCTTTCCCGCTGTTTTCC
+
---8@+CECEDFGGCE9,CCEC,CFG,CCECEC8C77CCGF,B,8@C8,,;+@@,,<CFFE9F@E,,,,++8@:+@?CF:==,B=+,8+9C<,94A,,,:,9=@9E+@+=CEE?EE+@@=E,@CDC,,,<A;B,6,68=====+@,,,,,39@,,5@D,@:,,4@EA,,,5,5,,7@=BCA,,7C;,,5?>,,**,3;?<+=,2;;**0;B4*=+++.5*(97(8))+/+77<G+1),4<77,(*16)2))(-**-*6-6)-*,12303(<).<)6<*(-,-(,.6)))+.*(((-,2(64
@M04650:207:000000000-C238N:1:1101:16457:2240 2:N:0:19
GGACTACTCGGGTTTCTAATCCTGTTCGCTCCCCACGCTTTCGAGCCTCAGCGTCAGTTACAGTCCAGAGAGTCGCCTTCGCCACTGGTGTTCTTCCTAATCTCTACGCATTTCACCGCTACACTAGGAATTCCACTCTCCTCTCCTGCACTCTAGATACTCAGTTTGGAATGCAGTACTCGGGTTGAGCCCAATTATTTCACATCCCACTTAATTATCCGCCTACGCTCCCTTTACGCCCAATAAATCCGGATAACGCTCGCCACCTACGTATTACCTCGGCTTCTTGCACGTATTTAGC
+
---AC<FGGGGGGGGGGGCFGGG<FFE@FFGGGGFEFEGGGGC,,@BFF@8E:FC,@FG9E9EFGF9@,,,4,:+@@FGG@@C7FG8,C,CFGGGGGG9,FEGFFFF:FEFGGGAEEBEDC@FEF@98<9FEDE9?E=AF@FGFGFFDEF=FFFC,=@,@65=,FFE;+8,@+@,@F===D@+3@C+,1;8;,+,5;CGGG6D+?D>65F>F5=+5<;FG47=>46299C=@@FF9B(=F*:=@4*)1;;3((2*)0692/(:3*/8:23(.3C:)+:23((4:(4<4)<2<(4(.4@).4
@M04650:207:000000000-C238N:1:1101:16244:2247 2:N:0:19
CGACTACACGGGTTTCTAATCCTGTTCGCTACCCACGCTTTCGAGCCTCAGCGTCAATCACAGACCAGAAAGCCTCCTTCGCCACTGGTGTTCCTCCATATATCTACGCATTTCACCGCTACACATGGAATTCCTCTTTCCTCTTCTGCATTCAAGTTTGACAGTTTCCCATGACCTTCCACGTTTAAGCCTTGGGCTTTCACATCAGACTATTCCAACCGCCTGCGCTCCCTTTACTCCCAATAATTCCTGTCCACTCTTGTCACCTCCGTATTACCGCGTCTGCTGGCACTTCTTTATC
+
--6ACCGDGGCGGGGGGCCGFFG<FFE@FF7CEFDF@CGGGG7D<CCEG8,C6BC@CDA8FAE8CF86<E,A@F,CAFGG7@C7CFD8F,CFEFGGGCF9F,@@D@E9CCFEGE?A?+>CCC9B,E,4=9FFEF,AEFFDEFFFGGG,ADBFF,,,:@,,,AA8FGGFD,=E?93AFGGFDC8+@B+7@>F,@,,,0=CFFACFFGF**;?*;B9;6;DC)9:A)/)35C2BFFA4A*>?<>(6*2)9C@+9))*)0)//9)17:C.3(,.6(<=)>:3(3(-,()6).::?(4)-6C<65
@M04650:207:000000000-C238N:1:1101:9485:2300 2:N:0:19
GGACTACAAGGGTATCTAATCCTGTTTGCTCCCCACGCTTTCGTGCCTCAGCGTCAGTTACAGTCCAGAGAGCCGCCTTCGCTACTGGTGTTCTTCCTAATCTCTACGCATTTCACCGCTACACTAGGAATTCCACTCTCCTCTCCTGCACTCTAGATACTCAGTTTGGAATGCAGTACTCGGGTTGAGCCCAAGTATTTCACATCCCACTTAAGTATCCGCCTACTCTCCCTTTACGCCCACTAAATCCGGATAACGCTCGCCACCTACGTATTACCGCGGCTGCTTGCACGTAGTTAGC
+
-ACCCGGGGGGGGGGGGGGGGGGGGGGGGGGGGGGGGGGGGGGGGGGGGGGGGGGGGGGGGCGGGGFF9<FFFGCGGGGGGGGCEGFDGGGGGGFGGGCFGFGGGGGGGGGGGGGGGGGGGGGGGGGGGGGGGGGGGGFGGGGFGGDFGGGFGGGD=E;EEGG8FFFD6D;E+CF8EDGFGG6CGG6@FFFGG68EFFFGGFFFFGGF@CFGA8@FFEGGFGDF29*;>FDFFGF;@2EGED(7<4>CGF)90)9;61;@?@GFCCD@EE0<?G>99F620((441.)8CBF6<132FAA<
@M04650:207:000000000-C238N:1:1101:17449:2372 2:N:0:19
GGACTACAGGGGTATCTAATCCTGTTCGCTCCCCACGCTTTCGAGCCTCAGCGTCAGTTACAGTCCAGAGAGTCGCCTTCGCCACTGGTGTTCTTCCTAATCTCTACGCATTTCACCGCTACACTAGGAATTCCACTCTCCTCTCCTGCACTCTAGATACTCAGTTTGGAATGCAGTACTCGGGTTGAGCCCAAGTATTTAACATCCCACTTAAGTATCCGCCTACGCTCCCTTTACGCCCAATAAATCCGGATAACGCTCGCCACCTACGTTTTACCGCGGCTGCAGGCACGTGGTTAGC
+
9@CCCGGGGGGGGGGGGGGGGGGFFGGGGGGGGFGGGGGGGGGGGG@FGFGGGGGGGGGGGGFFEGGGGGGGCFGGGGGGGEGGGCGFFDFFGGGGGGGGGGGGGFGGGGGCFGGFGDGGGGDGCGFGGGGGGGGFFFFGFCGFG=DCFGGFGFDFAE9;ECGGGGCFGCEFFA,2@D=EGGGEG<EFCFECGFCCFGG729,6;CD*:?7=AGC@A*>+:D>ADA@559>5BG;C==EEFF6=FG)9C456D)84760(/.)4C86?23<((244CF0((4(((-((.2,7:(((-8.4)
@M04650:207:000000000-C238N:1:1101:20983:2377 2:N:0:19
GGACTACCGGGGTTTCTAATCCTGTTCGCTCCCCACGCTTTCGAGCCTCAGCGTCAGTCTTTGTCCAGGGGGCCGCCTTCGCCACCGGTATTCCTCCAGATCTCTACGCATTTCACCGCTACACCTGGAATTCTACCCCCCTCTACAAGACTCTAGCCTGCCAGTTTCGGATGCAGTTCCCAGGTTGAGCCCGGGGATTTCACATCCGACTTGACAGACCGCCTGCGTGCGCTTTACGCCCAGTAATTCCGCTTAACGCTTGCACCCTCCGTATTACCGCGGCTGCTGGCACGGAGTTAGC
+
?CCCCGGGGGGGGGGGGGGGGGGGGGFGGGGGGGGGGGGGGGGGGGGGGGGGGGGGGFGGGGGGGGGGGGGGGGGGGGGGGGGGG8FGGGGGGGGGGFGGGCFGGGGGG7FGGGFGGGGGGGGGGFFGGGGGGF9FDD=FEGEAFGGF<EGFGDGG9:9,8@FEEFGEE78CCF9FFFFFGGFGG94,CEFEEGDC9<FGCFCCFG;DFGGGA>9:6<FGFGFFFFF;6C1;>GFAF:E:E:37DGD)7F?(47<<C?B?B:D56F?B?044?F><EG<>FFFF><BBFGB6(419(26<4
@M04650:207:000000000-C238N:1:1101:13145:2390 2:N:0:19
GGACTACCCGGGTTTCTAATCCTGTTTGCTCCCCACGCTTTCGCACCTGAGCGTCAGTCTTTGTCCAGGGGGCCGCCTTCGCCACTGGTGTTCTTCCTAATCTCTACGCATTTCACCGCTACACCTGGAATTCTACCCCCCTCTACAAGACTCTAGCCTGCCAGTTTCGGATGCAGTTCCCAGGTTGAGCCCGGGGATTTCACATCCGACTTGACAGACCGCCTGCGTGCGCTTTACGCCCAGTAATTCCGATTAACGCTTGCCCCCTCCGTATTACCGCGGCTCCTGGCCCGGAGTTCGC
+
9CCCCGGGGGGGGGGGGGGGGGGGGGGGGGGGGGGGGGGGGGGGGGGGGGGGGGGGGGGGGFGGGGGGGGGDGGGGGGGGGGGGGGGGGGGDFFGGGGDEFFGGGGGGGGG>GGGGGGGGGGGGGGGGGGGCFGGGGGGGGGEDFFFFFGG5DFFFGGGGGGFGFFGG5@E*5AFEGGGGG9DGGFDFGGGFCEGG4C@FFFFFFGGFDG354*0;F@GGBG>??F9>6C6>B=:AF0CEE:?FFF4)2/96?BD<C3;?BB3(9F9(4:>?0C?AFFFB09;0(,.,55(/3;6936)4(
@M04650:207:000000000-C238N:1:1101:20020:2416 2:N:0:19
GGACTACACGGGTTTCTAATCCTGTTTGCTCCCCACGCTTTCGCACCTGAGCGTCAGTCTTTGTCCAGGGGGCCGCCTTCGCCACCGGTATTCCTCCAGATCTCTACGCATTTCACCGCTACACCTGGAATTCTACCCCCCTCTACAAGACTCTAGCCTGCCAGTTTCGGATGCAGTTCCCAGGTTGAGCCCGGGGATTTCACATCCGACTTGACAGACCGCCTGCGTGCGCTTTACGCCCAGTAATTCCGATTAACGCTTGCACCCTCCGTATTACCGCGGCTGCTGGCACGGAGTTAGC
+
CCCCCGGGFGGGGGGGGGFFGGGGGGGGGGGGGGGEGGGGGGGGCGFFEEDFEFGGGGGAE@9FFGGGGGGGGGGGGGGGGGEFCFGGGFFFGFGGGGGGG8AEGGGGGEFGGGFGGEGGGGGGGGG?F<AFGDGGGGGGGGGFGGFF<CEFGGGGGFGBFA?FGAFFCEBGGGGFFC:DCEGFGGFGGGGC*?=5)9FGGFGFFFGF;DGG3**1=1CC@G604FFB:D414=@<B0ECE::7FG4AGFF<1>DDG?0(435?GGB2?:>BBD:9FC02(4;906:>:E<G(4((-8).6
@M04650:207:000000000-C238N:1:1101:23862:2418 2:N:0:19
GGACTACAAGGGTTTCTAATCCTGTTCGCTCCCCACGCTTTCGCACCTGAGCGTCAGTCTTTGTCCAGGGGGCCGCCTTCGCCACCGGTATTCCTCCAGATCTCTACGCATTTCACCGCTACACCTGGAATTCTACCCCCCTCTACAAGACTCTAGCCTGCCAGTTTCGGATGCAGTTCCCAGGTTGAGCCCGGGGATTTCACATCCGACTTGACAGACCGCCTGAGAGCGCTTTACGCCCAGTAATTCCGAGTAACGCTGGCACCCGCCGTCTTACCGCGGCTGCTGGCACGGACTTCGC
+
-CCCCDFGGFEGGFGGFAFFFGGGGFGGGGFGGGGGGGGGGGGGGGG,AEEEGGCCFFEFGCGGGGFFCDGEFGGGCFGGGE,BFGGGG@EFGF8F,9?EEFCFGGGGC+FFF<9FFGGG8FGGF8F<FGGFGFCF8=E7CGED,8@EFGGF?FGGGCCFGFFGGFGFC:@CDGGD?>FCE,2>:FGFFGG=*?EC7D7@F+?6CGFEFD3*)*23;3/:2324<)(*)1466E>AF?EE8((.:7<B74?((744D26?(3D065((--9((242:C233(-1(())4C1C?99((+)-(
@M04650:207:000000000-C238N:1:1101:14160:2424 2:N:0:19
GGACTACCAGGGTATCTAATCCTGTTCGCTCCCCACGCTTTCGAGCCTCAGCGTCAGTTACAGTCCAGAGAGTCGCCTTCGCCACTGGTGTTCTTCCTAATCTCTACGCATTTCACCGCTACACTAGGAATTCCACTCTCCTCTCCTGCACTCTAGATACTCAGTTTGGAATGCAGTACTCGGGTTGAGCCCAAGTATTTCACATCCCACTTAAGTATCCGCCTACGCTCCCTTTACGCCCAATAAATCCGGATAACGCTCGCCACCTACGTATTACCGCGGCTGCTGGCACGTAGTTAGG
+
CCCCCGGGGGGGGGGGGGGGGGGGGGGGGGGGGGGGGGGGGGGGGGGGGGGGGGGGGFFGGGGGGGGGFGFGGGGGGGGGGGGGGGGGGGFGGGGGGGGGGGGGFGGGGGGGGGGFGGGGGGGGGGGGGGGFGGGGGGGGGGGFGGGGGGGFGGGGFFFGGGGGFFGGGGGFGFFFGGGGGGEGGCC8CGGFGEGCGGGGGA99EFFFECDFFGGDFFFGADAF2AFB=GFBFGFFFFGG79236C<CGFABDBGFG@6;@@GFDE??B:B72C>)<*:>>>19>?:0:=8<82:??725(
@M04650:207:000000000-C238N:1:1101:7771:2425 2:N:0:19
GGACTACCGGGGTTTCTAATCCTGTTCGCTCCCCACGCTTTCGAGCCTCAGCGTCAGTTACAGTCCAGAGAGTCGCCTTCGCCACTGGTGTTCTTCCTAATCTCTACGCATTTCACCGCTACACTAGGAATTCCACTCTCCTCTCCTGCACTCTAGATACTCAGTTTGGAATGCAGTACTCGGGTTGAGCCCAAGTATTTCACATCCCACTTAAGTATCCGCCTACGCTCCCTTTACGCCCACTAAATCCGGATAACTCTCGCCACCTACGCATTACCGCGGCTGCTGGCACGTAGTTAGC
+
CC<CCF,CF+CB@FCFGGDGCEEFCFGEEGG7FCFEEEEGGGGFFGCFGEFFGF7FEGFFGGFGGGGGGGGGFGGGDCCFFGGEDFGGGGGGFGGGFFGGGFGGAGGDEGGGGFGDCFDDGFGCC@FFGFGGFFG<=EG8EF8D8DGGGGEFGCCAF8,DDAADFDDDEGGGGGFADDCFEGGDA++@7FFGG5DC><EGGFGFFGD4@GGGFFD9E<DFD7>@>F96=C2@DGFEFDGGD;((76;?GFA>0>G<D))15392**3:BF((-;3<@F<>(7>((3::07:G:1(4:GAF6
@M04650:207:000000000-C238N:1:1101:11919:2455 2:N:0:19
GGACTACTGGGGTTTCTAATCCTGTTCGCTCCCCACGCTTTCGAGCCTCAGCGTCAGTTACAGTCCAGAGAGTCGCCTTCGCCACTGGTGTTCTTCCTAATCTCTACGCATTTCACCGCTACACTAGGAATTCCACTCTCCTCTCCTGAACTCTAGATACTCAGTTTGGAATGCAGTACTCGGGTTGAGCCCAAGTATTTCACATCCCACTTAAGTATACGCCTACGCTCCCTTTACGCCCAATTAATCCGGATAACGCTCGCCACACAAGTATTACCGCGGCTGATGGAACGTAGTTAGC
+
CCBC,FEGGGGGFGE9FFFF9FFFFGGGGEGCFGFFGCFCGFG<CC:FDFGGFF:@F,ECEGGFGGFGGGFGGGGGGGGFEFCF@FF<,BFF,CEBFF9FCGFGA;CFFFG7AAFGGGGGGFGEADF?FGGG9ADC;FGGC+,+@EFF,@8D;FGFF8,3=<9=FDDEE@F9?AAFDD,,,>>E>BEFFGCFC9FA+C9E7?,?6;33:99CEGF+9*,+:>><>9A4)*88=G)41(=*41((+11.78:;08574/31(.595A((-(().346974-734991)4)0)<240:8<AA)
@M04650:207:000000000-C238N:1:1101:21047:2456 2:N:0:19
GGACTACTCGGGTTTCTAATCCTGTTTGCTCCCCACGCTTTCGAGCCTCAGCGTCAGTTACAGACCAGAGAGCCGCCTTCGCCACTGGTGTTCCTCCATATATCTACGCATTTCACCGCTACACATGGAATTCCACTCTCCTCTTCTGCACTCAAGTCTCCCAGTTTCCAATGACCCTCCCCGGTTGAGCCGGGGGCTTTCACATCAGACTTAAGAAACCGCCTGCGCTCGCTTTACGCCCAATAAATCCGGACAACGCTTGCCACCTACGTATTACCGCGGCTGCTGGCACGTAGTTAGC
+
CCCCCGGGGGGGGGDGGGGGGFGGGGCGGGGFGGGGGGGGGGGGGGGGGGGGGGGGGGGGGGGGGGGGGGGFGGGGGGGGGGGGGGGGGGGGGGGGGGGGGGGGGGGGGGFGGGGGGGGGGGGGFGGGG?DFGGGFDD9EFFGFGGGGFGGFGGGFFFFGGGFGFFGGGGCA?9DD8+1@EGGGGGDGGGGGDGGGGGGGGC9F>DFABGGC4@@GFFGGBGFFFF@:(:7>BFFFFBDGG:((0>2-:;BBFFGB:99BF:F>>CB?FFF<)0,:CD?F;>>1(4)37E<FBF?61CAA9
@M04650:207:000000000-C238N:1:1101:19716:2518 2:N:0:19
GGACTACACGGGTTTCTAATCCTGTTTGCTCCCCACGCTTTCGCACCTGAGCGTCAGTCTTTGTCCAGGGGGCCGCCTTCGCCACCGGTATTCCTCCAGATCTCTACGCATTTCACCGCTACACCTGGAATTCTACCCCCCTCTACAAGACTCTAGCCTGCCAGTTTCGGATGCAGTTCCCAGGTTGAGCCCGGGGATTTCACATCCGACTTGACAGACCGCCTGCGTGCGCTTTACGCCCAGTAATTCCGATTAACGCTTGCACCCTCCGTATTACCGCGGCTGCTGGCACGGAGTTAGC
+
CCCCCGGGGGGGGGGGGGFGGGGGGGGGGGGGGGGGGGGGGGGGGGGGFGGGGGGGGGGEGGGGGGGGGGGGGGGGGGGGGGGGGGGGGDGGGGGGGGGGGGGGGGGGGGGDFGGGFEDDGGGFFCDDFDEFGGFFCFGGGGGF8FFGGGGFGGGCFFGGFGGGGGGG5CGG?7DEFGFGGFGGGEFGGGGGGGGGGGGGGFGF=F5>6DG<E77:4=GG>39?FFFF1C>FFCFA?:GGG?::CFAAFFFFF><AGF;0?635F???:?FFFF>BGC?9>039>FFFF=492(,-(;:44
@M04650:207:000000000-C238N:1:1101:14787:2532 2:N:0:19
GGACTACTAGGGTTTCTAATCCTGTTCGCTCCCCACGCTTTCGAGCCTCAGCGTCAGTTACAGTCCAGAGAGTCGCCTTCGCCACTGGTGTTCTTCCTAATCTCTACGCATTTCACCGCTACACTAGGAATTCCACTCTCCTCTCCTGCACTCTAGATACTCAGTTTGGAATGCAGTACTCGGGTTGAGCCCAAGTATTTCACATCCCACTTAAGTATCCGCCTACGCTCCCTTTACGCCCAATAAATCCGGATAACGCTCGCCACCTACGTATTACCGCGGCTGCTGGCACGTAGTTCAC
+
CCCCCGGGGGGGGGGGGGGGGGGGGGGGGGGGGGGGGGGGGGGGGGGFFGGGGGGGGGGGGGGGGGGGGGGGFGEGGGGGGGGGGGGGFFGGGGEFGGGGGGGGGGGGGDGGGGFGGGGGGGGGFFGGGGGGGFFGGGGFFGGFGGGCEGGFGFGFEFGGFBCGGGFFEFFGFGGDFGFCGGCEGGGCFFFFFG:ACGFGGFAA;C5A@FGGF>CCF7FGDGFFFAABAG9BFGFCFFGGGD2:DFE);))6<A57F6@6;0D>3*48:??F?GFFGG?>FF>;(8>D07(20((.2C)).
@M04650:207:000000000-C238N:1:1101:21805:2543 2:N:0:19
GGACTACCGGGGTATCTAATCCTGTTCGCTCCCCACGCTTTCGAGCCTCAGGGTCAGTTACAGTCCAGAGAGTCGCCTTCGCCACTGGTGTTCTTCCTAATCTCTACGCATTTCACCGCTACACTAGGAATTCCACTCTCCTCTCCTGCACTCTAGATACTCAGTTTGGAATGCAGTACTCGGGTTGAGCCCAAGTATTTCACATCCCACTTAAGTATCCGCCTACGCTCCCTTTACGCCCAATAAATCCGGATAACGCTCGCCACCTACGTATTACCGCGGCTGCTGGCACGTAGTTAGC
+
CCCCCGGGGGGGGGGGGGGGFGGGGGGGGGGGGGGGGGGEGGFCFFGGGFFGGGGGCCFFGGGGGEFFGGGGEFE@CEGGGFEGGGGGGGGGFFGGFGGGFGGFFFEFFCFFEGGFAGGGGFGGGGGDEFGGGGGEFFFEFGG7EGFE3AFFFCFFFGF93CBFGAFFGGGGG9DDDGF8FGGGGGGGGG@CFGGC?BF72B3B9>*;@DC>EGCF>AFCAFA@AA@)5C2>DCFEFFGG*;<DGF<5:;D;D>DFG?0?34D>D=60?:47><>)+>419>>>70???5768::<(+6<-
@M04650:207:000000000-C238N:1:1101:23359:2565 2:N:0:19
GGACTACTAGGGTTTCTAATCCTGTTTGCTCCCCACGCTTTCGCACCTGAGCGTCAGTCTTTGTCCAGGGGGCCGCCTTCGCCACCGGTATTCCTCCAGATCTCTACGCATTTCACCGCTACACCTGGAATTCTACCCCCCTCTACAAGACTCTAGCCTGCCAGTTTCGGATGCAGTTCCCAGGTTGAGCCCGGGGATTTCACATCCGACTTGACAGACCGCCTGCGTGCGCTTTACGCCCAGTAATTCCGATTAACGCTTGCACCTTCCGTATTACCGCGGCTGCTGGCACGGATTTAGC
+
CCCCCGGGFGGGGGGGGGGGFG9FGGEGGGGGGGGGGGGGGGGGGGGGCFGGGGGGGFGGGFGGGGGGGGGGCFGGGGGGGGGGGFGGGGGGGFGGG8EFCFGGFGGGGGGGGGGGFGGGGGGGGFGGGGGGGEDG,>=FEGGFDFDF,AFFGGGGCEFFGGGGGGGG5***<FFECFFGFGFGGFGGFFGGGGEG)7FGDFFFFGC>(:DG7CCFFFGF9G@03737(1-9B=:<63C>8(:?GFB<D??6(<D>C:664(13>F(,(33348:27:(46((1((,)0E7??13(4<-6<
@M04650:207:000000000-C238N:1:1101:20966:2583 2:N:0:19
GGACTACAGGGGTTTCTAATCCTGTTCGCTCCCCACGCTTTCGAGCCTCAGCGTCAGTTACAGTCCAGAGAGTCGCCTTCGCCACTGGTGTTCTTCCTAATCTCTACGCATTTCACCGCTACACTAGGAATTCCACTCTCCTCTCCTGCACTCTAGCTACCCAGTTTGGCATGCAGTACTCGGGTTGAGCCCAAGTATTTCACATCCCACTTAAGTATCCGCCTACGCTCCCTTTACGCCCAATAAATCCGGATAACGCTCGCCACCTACGTATTACCGCGGCTGCTGGCACGTAGTTAGC
+
CCCCC@FCFGGGGEGGGGGGGGFGGGGGGGGGGGFEGGGGGGGDGGGGGGGGGGGGGGGGGFGFGGGGGGDEGGGGGGGGGGGGGCGGGGGGGFGGGGFGGGGGGGGGGGGGGGGGGGGDGGGG;:CFGGGGGGGGE=,FF8DFEGBFGFEDGCBF,=DF,69DGGG9E,@9DFGGGGGD,CECGEGGGGGGGFG:;CFGGFG6B7DAEGGC*==5=<FF2F59=A>A@G@F2CFFF>EGGFFFGGECGFF>?>G@D;;;?3>95EF?0>?13C?BGGBFFF0(36:DFG?E?:?:1C<<4
@M04650:207:000000000-C238N:1:1101:14030:2594 2:N:0:19
GGACTACCCGGGTTTCTAATCCTGTTCGCTCCCCACGCTTTCGAGCCTCAGCGTCAGTTACAGTCCAGAGAGTCGCCTTCGCCACTGGTGTTCTTCCTAAGCTCTACGCATTTCACCGCTACACTAGGAATTCCACTCTCCTCTCCTGCACTCTAGATACTCAGTTTGGAATGCAGTACTCGGGTTGAGACCAAGTATTTCACATCCCACTTAAGTAACCGCCTACGCTCCCTTTACGCCCAATATATCCGGTTAACGCCCGCCACCTACGTGTTTCCGCGGCGGCTGGCACGTATTTTGC
+
-A-AC8F<FE7:FGEGC<CFGDFGCCFFGE@F,8FF7+,BFE,CCF7FGGGFEGC7@C,6C666C6FFGDC7FGC@@@7AFFFEGG8CC<E@??,C?FGC,9EFECEG@FCEGA,,56>@8@F=FGEGDAGFEC;A;>,5=8DF,842F8@D3,8E,3;ED5=8F9@933>=+,=A9F9ED38+38@F1,8@144@+2E3++5+?9*90;;+/==:9*5*7*7556>)/?2@(<9*+,8*<((,;+))3;.1(./4;(6316C1)88?>?61(<1(3*8:B>;(-,-3(*3<(4(..0)).
@M04650:207:000000000-C238N:1:1101:14689:2611 2:N:0:19
GGACTACACGGGTTTCTAATCCTGTTCGCTCCCCACGCTTTCGCGCCTCAGCGTCAGTTACAGACCAGAGAGTCGCCTTCGCCACTGGTGTTCCTCCACATATCTACGCATTTCACCGCTACACGTGGAATTCCACTCTCCTCTTCTGCACTCAAGTCTCCCAGTTTCCAATGACCGCTTGTGGTTAAGCCACAAGATTTCACATCAGACTTAGGAAACCGCCTGCACGCCCTTTACGCCCAATAATTCCGGCAAACGCTTGCCCCCTACGTATTACCGCGGCTGCTGGCCCGTAGTTAGC
+
9<@C<<EC<FEGGCFGGGGGFEEEGGGGGGGGGGGGGE7FFDFGGGGC@F,@CFGGG@FGGFGFGGGGGDFGGFG@FECDFEFGGGGGG8CFEFFGGGGGCE=FFGGGG7BFGGG<ECCC@FGGGFF7FCFGGGGGGGFBFGGBCFGGGGGFF?>CCFFFGGGGFGCGGFGG+CEGCDGE73,@F7ECCGGGGGG>CFFFFC;=FFCA@4C9A+2===FFFGFFFFDFDG<>>CAFF?GGGFFFGF33@6)41))4F:BF?FGFFGB9:0,43@34CD<96;096::??*(:69(:1@:<2
@M04650:207:000000000-C238N:1:1101:14365:2615 2:N:0:19
GGACTACACGGGTATCTAATCCTGTTCGCTCCCCACGCTGTCGAGCCTCAGCGTCAGGTACAGTCCAGAGAGTCGCCTTCGCCACTGGTGTTCTTCCTAATCTCTACGCATTTCACCGCTACACTAGGACTTCCACTCTCCTCTCCTGCACTCTAGATACTCAGTTTGGAATGCAGTACTCGGGTTGAGCCCAAGTATTTCACATCCCACTTAAGTAACCGCCTACGCTCCCTTTACGCCCAATAAATCCGGATAACGCCCGCCACCTACGTATTACCGCGGCGTCTGGCACTTACTTAGC
+
@CC@CCF<F@@7FGGGGCF<FGGEGGG,@@EF<EDC@@:,BBCD:CE@=FEGGGGG7,CCE<@FGFA,CCACC<:FC@FGFC@FEFGGGGFGG<AFGCGGGFGFFGGGECC+E9EFG>EGEG@FC8EFF,AE,EC<=DA8>?FFE8EDGDGBGCGFGGGGF=38EAFGGGGGGF8EE?,,EFCECB+@CC7?;4@E7;EG@FDAFC56CGFG4C8:9*58@DAFFF=85C@BFGF8C(=BE(4@GG))3=8:<>DF*(1((->>DG014318)+.)<>?F93((--8(4C(+().).<:<.
@M04650:207:000000000-C238N:1:1101:7280:2628 2:N:0:19
GGACTACACGGGTTTCTAATCCTGTTCGCTCCCCACGCTTTCGAGCCTCAGCGTCAGTTACAGTCCAGAGAGTCGCCTTCGCCACTGGTGTTCTTCCTAATCTCTACGCATGTCACCGCTACAATAGGAATTCAACGCTCCTTGACTGCACTCTAGATACTCAGTTTGGAATGAAGTACTCGGGTTGAGCCTAAGTATTTCACATCCCACTTAAGTATCCGCCTACGCGCCCTTTAAGCCCATTAAATCCGGCATACGCTCACCACCTTCTGATTACCGAGGCTTCAGGCACGTAAGTAGG
+
C9BCCF8EFGDGFF7FCCGCF<<@FGFGG>CB<:FEEG,8<F7,67:,,,C,@6,BF,CE,FF9F@<@@ED7,@@@B@F:F@,C==CACE<FE<,,CFFCFFA,=FE7+6B+9ACF@CC068,,,9,,?,E,A,45++6+@D,+,4,@8,,5=D==FGD9FFG,CD,3=,,,+,@2@+,,=B++,3+51,@,,44,5+@,+?>++4**:59>45=5=*,+)*/)-/(8(/((2=A>+)+246():@CEFF3,()))25;(,(2(9C4()(4))+).<:(((-(,(().-*,/(.((,3-)-
@M04650:207:000000000-C238N:1:1101:19136:2688 2:N:0:19
GGACTACAAGGGTATCTAATCCTGTTTGATCCCCACGCTTTCGCACATCAGCGTCAGTTACAGACCAGAGAGCCGCCTTCGCCACTGGTGTTCTTCCATATCTCTGCGCATTTCACCGCTACACATGGAATTCCACTCTCCTCTTCTGCACTCAAGCGAAACAGTTTCCAATGACCCTCCCCGGTTGAGCCGGGGGCTTTCACATCAGACTAATCTCGCCGCCTACGCGCGCTTTACGCCCAATAATTCCGGATAACGCTTGCCACCTACGTATTACCGCGGCTGCTGGCACGTAGTTAGC
+
CCCCCGGFGGGGGGGGGGGGGGGGGGGGGGGGFGGGGGGGGGGGGGDGGGGFGGGGGGGGFGGGGGGGEGGGGGGGGGGGGGGGGGGGGGGGGGGGGGGGGFFGGFGGEGGGDGGGG@EGGGGGGGGGGDGGGGGGGG,AEFGFGGGGFGGFGGGG,6@6CFGGFGFGFFACDFEF8DFGGGGGGEEF?DFG@EGDGCGGGFGFFGGFFGF7@:>766CGFGFF?F@A9D>B(A>AF?GGGFF7FF<BGF:;B)9<CB9?1(147F?F?>014CFFGF:;F0399BFF07(08(8?FG>A4
@M04650:207:000000000-C238N:1:1101:9166:2696 2:N:0:19
GGACTACCCGGGTTTCTAATCCTGTTTGCTCCCCACGCTTTCGCGCCTCAGTGTCAATGTTGGCCCAGACAGCTGCCTTCGCCATTGATGTTCCTTCTGATCTCTACGCATTTCACCGCTACACCAGAAATTCCGCCATCCTCTACCACATTCTAGTGATCCAGTATCAAATGCAATTCCCAGGTTGAGCCCGGGGCTTTCACATCTGACTTAAATCACCACCTACGCGCCCTTTACGCCCAGTAATTCCGATTAACGCTTGCACCCTCCGTATTACCGCGGCTGCTGGCACGGAGTTGGG
+
CCCCCFGGGGEGGGGGGGGGGGGGGGGGGGGGGGGEGGGGGGGGGGGGGGGGGGGGGGGGGGGGGGGGGDGFGGGGGGFCEFGGGFDGGGGFGGGGGGG<9EFGGFGGGGGGCEGGGEGDGFGGGFGFGGGGGGGGGGCGFCEFDF,AFGGFACGGGGFEFCFGGG,@DEFGFCAEGGFFEFGFFG8FGFGDGEEGDGCGG+3BCFGFFCGGEF>:97EFEGDB=?9B=G=50:ACFDG@F?D3+1<?CFF1<D7?789??:G<4F<6619?0;()<D?F>90648).428+4(-((*-4(
@M04650:207:000000000-C238N:1:1101:19634:2753 2:N:0:19
GGACTACTGGGGTATCTAATCCTGTTCGCTCCCCACGCTTTCGAGCCTCAGCGTCAGTTACAGTCCAGAGAGTCGCCTTCGCCACTGGTGTTCTTCCTAATCTCTACGCATTTCACCGCTACACTAGGAATTCCACTCTCCTCTCCTGCACTCTAGATACTCAGTTTGGAATGCAGTACTCGGGTTGAGCCCAAGTATTTCACATCCCACTTAAGTATCCGCCTACGCTCCCTTTACGCCCAATAAATCCGGATAACGCTCGCCCCCTACGTATTACCGCGGCTGCTGGCACGTAGTTAGC
+
CCCCCGGGGGGGGGGGGGGGGGGGGGGGGGGGGGGGGGGGGGGGGGGGGGGGGGGGGGGGGGGGGGGGGGGGGGGGGGGGGGGGGGGGGGGGGGGGGGGGGFFDFGGGGGGGGGGGGGGGGGGGFGGGGGGGGGGGGGAFGGGFGGGGGGGFGGGGGGGGGGGGGGGGEGGGGGGGGGGDFGGGFGGGGGGGGFG979FGGFGFFFGFFGDCCCGFA5EFAGDFFFFFFGFFFGFEF?GGGD2;CF>CGFF;;DGFG<BFF@G;*?>;04<<?F>AFFBFFF>0(,37?GFA??((49-56
@M04650:207:000000000-C238N:1:1101:10703:2755 2:N:0:19
GGACTACTCGGGTATCTAATCCTGTTCGCTCCCCACGCTTTCGAGCCTCAGCGTCAGTTACAGTCCAGAGAGTCGCCTTCGCCACTGGTGTTCTTCCTAATCTCTACGCATTTCACCGCTACACTAGGAATTCCACTCTCCTCTCCTGCACTCTAGATACTCAGTTTGGAATTCAGTACTCGGGTTGAGCCCAAGTATTTCCCATCCCACTTAAGTATCCGCCTACGCTCCCTTTACGCCCACTAAATCCGGATAACGCTCGCCACCTACGTTTTACCGCGGCTGCTGGCCAGTAGTTAGC
+
CCCCCGGGGGGGGGGGGGGGGGGGGGGGGGGGGGDEGGGGGGGFGGFFGGGGGECFGAFGGFGGGGFCFGGFEGGDGGGGGGGGG?GGGGGGGGGGGGGFGFAADAEFGGGEGG9FGGED7CFGGFFGCEEGFGCFDGG=DDEDGGGGGDGFGDCFAA9@DGGFF9:E+,3=2==DCGGGFEEGFFDF,@8?6C8A9<DFF>9;+C*9>>DFCGGGF5DGDGDA9*:424565C94+0CFC@(60>35CA>@?E<AG;6(/289DG:04:(((2--<:149(1191.)8=:+,4446:246
@M04650:207:000000000-C238N:1:1101:11246:2782 2:N:0:19
GGACTACCAGGGTTTCTAATCCTGTTTGCTCCCCACGCTTTCGCACCTGAGCGTCAGTCTTTGTCCAGGGGGCCGCCTTCGCCACCGGTATTCCTCCAGATCTCTACGCATTTCACCGCTACACCTGGAATTCTACCCCCCTCTACAAGACTCTAGCCTGCCAGTTTCGGATGCAGTTCCCAGGTTGAGCCCGGGGATTTCACATCCGACTTGACAGACCGCCTGCGTGCGCTTTACGCCCAGTAATTCCGGTTAACGCTTGCACCCTCCGTATTACCGCGGCGGCTGGCACGGAGTTAGC
+
CCCCCGGGGGGGGDGGGGGGGGGGGGGGGGGGGGGGGGGGGGGGGGGGDEGGGGGGG@ECFGGGGGGGGGGGGGGGGGGGGGGGGGGGGGGGGGFGGGGFGCFFGGGGGDGGGGGGGGGGGGGGGGGGEFGGGGGGAD8FECEDDGFG>=DFGFGGGFCC?FGGD,EFE8B*<FFGGGGGGFFGGGFGGGDGG=*55DFGGFGFFGGFFG:*=DGGA;CFFG>BFF>>BGFF(CF5?6CGC??:7?<AGFF(437<*((28:32CFB?BF0?0;04@:499(7((-((4C<C<(3-(*66-
@M04650:207:000000000-C238N:1:1101:8356:2835 2:N:0:19
GGACTACTCGGGTATCTAATCCTGTTCGCTCCCCACGCTTTCGAGCCTCAGCGTCAGTTACAGTCCAGAGAGTCGCCTTCGCCACTGGTGTTCTTCCTAATCTCTACGCATTTCACCGCTACACTAGGAATTCCACTCTCCTCTCCTGCACTCTAGATACTCAGTTTGGAATGCAGTACTCGGGTTGAGCCCAAGTATTTCACATCCCACTTAAGTATCCGCCTACGCCCCCTTTACGCCCAATACATCCGGATAACGCTCGCCACCTACGTATTACCGCGGCTGCTGGCACTTAGTTAGC
+
C9CCCGGGGGGGGGGGGGFFGGGGGGGGGGGGGGGGGEGGGGGG?EGFGEFGGGGGGCEFFGGGFEGGFG,CFGGGGGGGGGGGGGGGGGDGGGFGGGGGGGGGGGFG7FGGGGGGGGGGGGGG99<FFGGFGGGGGF,=EDCFFE98A?E?DADF,=DE8FFGGFGG+369?FGGF+=:AFG73FEGGGGCCEFGGCF7CAF6+;**59C+*=FGA;,=>G=AFFA*()6>2EFF82*<FF<@D*))3;B@F>DA*61(/3C1*88::??<3C0<C*-417099:048:(+,).6.244)
@M04650:207:000000000-C238N:1:1101:17924:2842 2:N:0:19
GGACTACTCGGGTTTCTAATCCTGTTCGCTCCCCACGCTTTCGAGCCTCAGCGTCAGTTACAGTCCAGAGAGTCGCCTTCGCCACTGGTGTTCTTCCTAATCTCTACGCATTTCACCGCTACACTAGGAATTCCACTCTCCTCTCCTGCACTCTAGATACTCAGTTTGGAATGCAGTACTCGGGTTTAGCCCAAGTATTTCACATCCCACTTAAGTATCCGCCTACGCTCCCTTTACGCCCAATAAATCCGGATAACGCTCGCCACCTACGTATTACCGCGGCTGCTGGCACGTAGTTAGC
+
CCCCCCGGGGGGGGGGGGGGGGGGGGGGGGGGGGGGGGGGGGGGGGGGGGGGGGGGGGGEGGGGGGGGGGGFGGEGGGGGGGGGGGGGGGGGGGGGFGGGGGGGGGGGDGGGGGGGGGGGGGFGGGGGGGCFGGFFGGDGGGGFGGGFFFG5DGGGGGFGGGGGGGGGGGG9FAFGGGGCAC6EG++3<BFCF+,EFFGGFFGFFFFFFGFCEDGCF@ECAGF2AFD>45>2=FFCFFCCGFFF4DE?FFB98>DA41;080305*83?:B1?FBFG:6>B02721?:(*.<:?:4:FA4:
@M04650:207:000000000-C238N:1:1101:13112:2849 2:N:0:19
GGACTACCGGGGTATCTAATCCTGTTTGCTCCCCACGCTTTCGCACCTGAGCGTCAGTCTTTGTCCAGGGGGCCGCCTTCGCCACCGGTATTCCTCCAGATCTCTACGCATTTCACCGCTACACCTGGAATTCTACCCCCCTCTACAAGACTCTAGCCTGCCAGTTTCGGATGCAGTTCCCAGGTTGAGCCCGGGGATTTCACATCCGACTTGACAGACCGCCTGCGTGCGCTTTACGCCCAGTAATTCCGATTAACGCTTGCACCCTCCGTCTTACCGCGGCTGCTGGCCCGGAGTTAGC
+
@9@CC8FGFGGGGGGGGDEFGGGGGGGDFGGGGGGGGGGGGGGGGGGGEE@FBFGGGGGGGGCGGGCE@FEGGGGGGGGGGGGDFFGGGGGGGGGGGGFGGGGGGGG?FGGGGGFGFGDD7FCFGGG,D@DFGGFGDFFGGGGFCGF931@CGGA=;CFGGGGGGGGGGC:E*F9<EGFFFDCCF<,<CFGGG5E5DDGGGFG+:D<;<DGG<CF>/(=D9DF?BFB>(5(49EF4B0CEE0(5C:9>G?9115>):26??BG7CE<64803,;62CD02;>;B22:2(:1791((4@94<
@M04650:207:000000000-C238N:1:1101:18241:2854 2:N:0:19
GGACTACCCGGGTATCTAATCCTGTTTGCTCCCCACGCTTTCGCACCTGAGCGTCAGTCTTTGTCCAGGGGGCCGCCTTCGCCACCGGTATTCCTCCAGATCTCTACGCATTTCACCGCTACACCTGGAATTCTACCCCCCTCTACAAGACTCTAGCCTGCCAGTTTCGGATGCAGTTCCCAGGTTGAGCCCGGGGATTTCACATCCGACTTGACAGACCGCCTGCGTGCGCTTTACGCCCAGTAATTCCGATTAACGCTTGCACCCTCCGTATTACCGCGGCTGCTGGCACGGAGTTAGC
+
CB@CC@FGGGGEF@FEGDCFGEGGGGGGGGGEGEGCDGGGGGGGGGDEGEFGGGGDGGGGGGGGGGGGGGGGGGGGGGGGGGGGGDGGGGGGGGGGGGGG,FCFFFGGGDGGGGGGGGDDGFGFFGGGEGFFGGGGGGGDCCEFFGGFFGGFGGGFCGFFGGC?CAFFGD5**>ACFGGGG<DGGFCFGFCFEGGCD<CFGFGFFG4>DGG33CC7ADGGBC>6<FB@?GFBB5@2B:;?:(..*::A>?FFB756::>0?FGFFFFF??>BF872CC:B6B0110)44:(3(((-,;)6.
@M04650:207:000000000-C238N:1:1101:23013:2858 2:N:0:19
GGACTACCGGGGTTTCTAATCCTGTTCGCTCCCCACGCTTTCGAGCCTCAGCGTCAGTTACAGTCCAGAGAGTCGCCTTCGCCACTGGTGTTCTTCCTAATCTCTACGCATTTCACCGCTACACTAGGAATTCCACTCTCCTCTCCTGCACTCTAGATACTCAGTTTGGAATGCAGGACTCGGGTTGAGCCCAAGTATTTCACATCCCACTTAAGTATCCGCCTACGCTCCCTTTACGCCCAATAAATCCGGATAACGCTCGCCACCTACGTATTACCGCGGCTGCTGGCACTTAGTTAGC
+
CC9CCGGGGGGGGGGGGGGGGGGGGGGGGGGGGGGGGGGGGGGDGGGGGEGGGGG@FGFGGGGGGGCGGGGEFGGGGGGGGGGGGGGGGGGGGGGFGGGGGGGGGGGGGGGGGGGGGGGGGGGGFEGGGGGGGEFFGGGFFGFFGGGGGGGFGGGFAFEGFGGGGGDFEGAFGGGGGGGGGCEGGGGFFGGGF9FFFGGGFFGFFGGFFGGG4C7=CCG7>C2>9A?F=DFF:CA3ADGGE60(*;39C4>17>G3C09BF9D65C<04:<BFGB2@F3762>B013>:D(<(.))6@<AA
@M04650:207:000000000-C238N:1:1101:16188:2878 2:N:0:19
GGACTACTAGGGTTTCTAATCCTGTTCGCTCCCCACGCTTTCGAGCCTCAGCGTCAGTTACAGTCCAGAGAGTCGCCTTCGCCACTGGTGTTCCTCCATATCTCTGCGCATTTCACCGCTACACATGGAATTCCACTCTCCTCTTCTGCACTCAAGTTCCCCAGTTTCAAATGCCCCTCCACGGTTGAGCCGTGGGCTTTCACATCAGACTTAAGAAACCGCCTACGCGCGCTTTCCGCCCAATAATTCCGGTTAACTCTTGCTACCTCCGTATTACCCCGGCGGCTGTCTCGAAGTTAGC
+
CCCCCGG<AFF8FFGGGGGGGGGGGGEGGG?CFGGGGGGDDFGDFFEFGEFGGEFGG9FAEFGFGGGG9CFEGGGGCFGFCGF@FGCGGGFFFGCFFFGGGFGGGGGGGCFFFGA@EFGDGGGF9F@8BFFDAADFGGFCEGGFFECEGFGFGFEGFEF>EF8=:DF=,6,@9,@@EGGGC:E>FCGFFGGGE>5C>5FEGAFFFF7>*29D6FD7+)17@G@>@F>;9C090*=)23EG*1((7:>2>=691)79>246))2)*+42).(-(082<*(-(46(4(46(0)+().(,0646
@M04650:207:000000000-C238N:1:1101:22383:2925 2:N:0:19
GGACTACAGGGGTATCTAATCCTGTTTGCTCCCCATGCTTTCGCGCCTCAGCGTCAGTTATAGACCAGAAAGTCGCCTTCGCCACTGGTGTTCCTCCACATCTCTACGCATTTCACCGCTACACGTGGAATTCCACTTTCCTCTTCTATCCTCAAGCCTTCCAGTTTCCAATGACCTTCCACGGTTAAGCCGTGGGCTTTCACATCAGACTTAAAAGGCCGCCTGCGCGCGCTTTACGCCCAATAATTCCGGACAACGCTTCCCACCTACGTATTCCCCCGGCTGCTGGCACGTAGTTAGC
+
CCCCCGGGGGGGGDGGGGGGGGGGGGGGGGGGGGGGGGGGGGGGGGGGGGGGGGGGGGGGGFGGGGFEEFGGGGGGGGGGGGGGGGGGGGGGGGGGGFFGGGGGGCEGGGGFGGGGGGGGGGGGGCF:CFGGGGGGGGCGFGGFGGGAAFGFGFGGGCFGFGGFGGGGGGGGG9DFGFGGGGGGGGGGGFFEGED6DFFGD@F6<;8*1CGFC7F767C*57:95A2?@DB0>C5.1(=FC?23C*75DF41())3CBFF0(0(*;183>:2)20-92(((-39;<),(13E6,,(8F2:>
@M04650:207:000000000-C238N:1:1101:15730:2937 2:N:0:19
GGACTACACGGGTATCTAATCCTGTTTGCTCCCCATGCTCTCATGCCTCAGCGTCAGTTACAGTCCAGTAAGTCGCCTTCGCCACTGGTGTTCTTCCTAATCTCTACGCATTTCACCGCTACACTAGGAATTCCACTTACCTCTCCTGCACTCTAGTTACACAGTTTTATGTGCTTTCTACAGGTTAAGCCTATATATTTAACACATAACTTATGTAACCGCCTACGCATCCTTTACGCCCAGTTATTCCGAACAACGCTTGCCACCTACGTATTACCGCGGCTGCTGGCACGTAGTTAGC
+
CCCCCGGGGGGGGGGGGGGGGGGGGGGGGGGGGGGGGGGGGGGGGGGGGGGGGGGGGGGGGGGGGGGGGGGGGGGDEGGGGGGGDGGGGGGGGGGGGGGGGGGGGGGGGGEGFGGGGGGGGFGGGDGGGGGGFFDGGGGGGGGFGGGGCFFFFGGGGGGGGGGGGGGGGGGGGGGGGFFFFGGGGGGGGGFGGGGGGFGGGFGFFF68>DGF@GGGFFCD=GFDA>AFACAC5BAEFACFG9=BGGFFCFF(>BGFGFFFFDCEGGF@E@;D8>@CFG;219>>;04835:E?81(8F2:6
@M04650:207:000000000-C238N:1:1101:22657:2955 2:N:0:19
GGACTACACGGGTTTCTAATCCTGTTTGCTCCCCATGCTTTCGCGCCTCAGCGTCAGTTATAGACCAGAAAGTCGCCTTCGCCACTGGTGTTCCTCCATATCTCTGCGCATTTCACCGCTACACATGGAATTCCACTCTCCTCTTCTGCACTCAAGTTCCCCAGTTTCCAATGACCCTCCACGGTTGAGCCGTGGGCTTTCACATCAGACTTAAGAAACCGCCTACGCGCGCTTTACGCCCAATAAATCCGGATAACGCTCGCCACCTACGTATTACCGCGGCTGCTGGCACGTAGTTAGC
+
CCCCCGGGGGGGGGGGGGGGGGGGGGGGGGGGGGGGGGGGGGGGGGGGGGGGGGGGGGGGGGGGGGGGGGGGGGGGGGGGGGGGGGGGGGGGGGGGGGGGFGGGGGGGGGGGGGGGGGGGGGGGCFGGGGGGGGGGGGGGGGGCCFEFGGGFGGGGGGGGGGGGFGGGGGGGGFGGFFGGGGGGGGGGGGGGG;EEGGGGGFGFAD+6>CGFEGFFFFGGFG@FFFFF@G,0:5>EFFGGG023C:9>GFF>:>GFGFFFFBGF<E?7??:1)<529*(490>BFF???E(<:081,<45.
@M04650:207:000000000-C238N:1:1101:9496:3051 2:N:0:19
GGACTACTAGGGTTTCTAATCCTGTTCGCTCCCCACGCTTTCGAGCCTCAGCGTCAGTTACAGTCCAGAGAGTCGCCTTCGCCACTGGTGTTCTTCCTAATCTCTACGCATTTCACCGCTACACTAGGAATTCCACTCTCCTCTCCTGCACTCTAGATACTCAGTTTGGAATGCAGTACTCGGGTTGAGCCCAAGTATTTCACATCCCACTTAAGTATCCGCCTACGCTCCCTTTATGCCCAATAAATCCGGATAACGCTCGCCACCTACGTATTACCGCGGCTTCTGGCCCGTAGTTAGC
+
CCCCCGGGGGGGGGGGGGCGGGGGGGGGGGGGGGGGGGGGGGGGGGGGGGGGGGGGGEFGGGGCGGGGGGGGGGGGGGGGGGGGGGGGFGGGGGGGGGGGGGGGGGGCDCFGGGGGGFGGGGGGDFGFGFFGGGGGGGGGGGGFGGGGGGGFGGGGGGGGGGGGGFDG>FGGGGGGGGGGGGGGGGGGGGGFGGGGGGGGGFGFFGGFFGDGFGDDFEGF>>AAAA=D2C@FDGF=8CECF;BBGG**=AD>0ADEG;92<>:335=@FFF0)3(5AC4(901(424<3+37(-44?F944
@M04650:207:000000000-C238N:1:1101:17352:3171 2:N:0:19
GGACTACACGGGTATCTAATCCTGTTCGCTCCCCACGCTTTCGAGCCTCAGCGTCAGTTACAGTCCAGAGAGTCGCCTTCGCCACTGGTGTTCTTCCTAATCTCTACGCATTTCACCGCTACACTAGGAATTCCACTCTCCTCTCCTGCACTCTAGATACTCAGTTTGGAATGCAGTACTCGGGTTGAGCCCAAGTATTTCACATCCAACTTACGTATCCGCCTACGCTCCCTTTACGCCCAATAAATCCGGATAACGCTCGCCACCTCCGTATTCCCGCGGCTGCTGGCACGTGGTTGAC
+
CCCCCGGDGGGGG7FGGGGGGGGGGGFGGGGGGGGGGGGGGGGCGGGGGGGGGGGGGGGFGAFAFGGGFAFFCFGGGGGGGGGGGGGGGGGGGGFGGEDGGDFGGGGGGGGGGGGGGGGGGGGG??AFGGGGGGDGG8@FFGGFFE,DBFGFG=FGGGDC9FFGGGG9C@FGDDAA8DFCFFGGGGGGFGGF9AFEGGGGGFGFFFG*)*@F@<9?66DFFG>AFFD42?@5@GA:A2EG@;0,;:EEGFFF(.>4889124D>5?<((,(-3=()<C-1>690612:2C(<(.((4@((5
@M04650:207:000000000-C238N:1:1101:7732:3200 2:N:0:19
GGACTACAAGGGTATCTAATCCTGTTTGCTCCCCACGCTTTCGAGCCTCAGCGTCAGTTACAGACCAGAGAGCCGCCTTCGCCACTGGTGTTCCTCCATATATCTACGCATTTCACCGCTACACATGGAATTCCACTCTCCTCTTCTGCACTCAAGTCTCCCAGTTTCCAATGACCCTCCCCGGTTGAGCCGGGGGCTTTCACATCAGACTTAAGAAACCGCCTGCGCTCGCTTTACGCCCAATAAATCCGGACAACGCTTGCCACCTACGTATTACCGCGGCTGCTGGCACGTAGTTAGC
+
CCCCCGGGGGGGGGGGGGFGFFGGGGGGFFFFG7<@FGGFFGGGG7@F@FFGDFCFCFFECEFGFFCDGGFGFF@C7CFGGGGC=E=8CFFGGFGGGGGGGGGGGGCFDFGGGFFFFGDGEDFGGGGGDFAFFGGGGGGFGG8FFFCAFDFFGGGGCA>ECFGFFFFCGDDGD9@?FDC88FBCEFGFFGGG5EDGGGCG7BFFF68F34CD>CG=F(5>(>;0757)(*(66F54745:*41:*>2):4)1:@D6F>B6-153C?:4::((,<2)+2(70((4>:503:403138(0)4-
@M04650:207:000000000-C238N:1:1101:23561:3210 2:N:0:19
GGACTACCCGGGTTTCTAATCCTGTTTGCTCCCCACGCTTTCGCACCTGAGCGTCAGTCTTTGTCCAGGGGGCCGCCTTCGCCACCGGTATTCCTCCAGATCTCTACGCATTTCACCGCTACACCTGGAATTCTACCCCCCTCTACAAGACTCTAGCCTGCCAGTTTCGGATGCAGTTCCCAGGTTGAGCCCGGGGATTTCACATCCGACTTGACAGACCGCCTGCGTGCGCTTTACGCCCAGTAATTCCGATTAACGCTTGCACCCTCCGTATTACCGCGGCTGCTGGCACGGAGTTAGC
+
CCCCCGGGGGGGGGGGGGGGGGGGFGGGGGGGGGGGGGGGGGGGGGGGGGGGGGGGGFFGGGGGGGGGGGGGGGGDGGGGGGGGGGGGGGGGGGFGGGGGGGGGGGGGGGGGGGGGGGGGGGGGGGGGGGGGGGGCGGCGGGGFGGGGGGECGGGGGGGGGGGGGGGGGGGGGGGGFC,>F9EFGGFGFG7FE5EGGDGGGFFFFGGEFCCGFGGDF8FG>GBBFF>B0C90>GFAFFGEG12,:7:AFFF<:>DAGF>6:?<?CFBBBF9<<F:BGC:>;9>FFFFF?E?GF04>?F<9.
@M04650:207:000000000-C238N:1:1101:22423:3296 2:N:0:19
GGACTACCAGGGTATCTAATCCTGTTCGCTCCCCACGCTTTCGAGCCTCAGCGTCAGTTACAGTCCAGAGAGTCGCCTTCGCCACTGGTGTTCTTCCTAATCTCTACGCATTTCACCGCTACACTAGGAATTCCACTCTCCTCTCCTGCACTCTAGATACTCAGTTTGGTATGCAGTACTCGGGTTGAGCCCAAGTATTTCACATCCCACTTAAGTATCCGCCTACGCTCCCTTTACGCCCAATAAATCCGGATAACGCTCGCCACCTACGTATTACCGCGGATGCTGGCACGTCGTTAGC
+
CCCCCGGCCFGGGFGGGGGGGGGGGGGGDEEFGDC@FGGGGGGGGGGGGFDFGFGCGGGGGGFEFGGCGGGGFGGEEEGGGGGGGGGG?FFGGGGGF9,BFCFGGGGFEFGGAFGGGGDGGGGGE4C8F9FBFGGGGG9EFGGF8EFGFFGFGDGFEAEGGGCGGGGGD,@FFDGDGDFD=CEEFGGGGGGFF:DCDGGGC9DFFF*9@GGGEF7=9@CFDG=A=ADFDDBDF?FEF2CGGFF@FF)7D4>0;ADFG(:@D1C9CC04:?B:<@:9<C(99(((((6::=(<(.(4386?6
@M04650:207:000000000-C238N:1:1101:16068:3331 2:N:0:19
GGACTACTGGGGTATCTAATCCTGTTCGCTCCCCACGCTTTCGAGCCTCAGCGTCAGTTACAGTCCAGAGAGTCGCCTTCGCCACTGGTGTTCTTCCTAATCTCTACGCATTTCACCGCTACACTAGGAATTCCACTCTCCTCTCCTGCACTCTAGATACTCAGTTTGGAATGCAGTACTCGGGTTGAGCCCAAGTATTTCACATCCCACTTAAGTATCCGCCTACGCTCCCTTTACGCCCAATAAATCCGGATAACGCTCGCCACCTACGTATTACCGCGGCTGCTGGCACGTAGTTAGC
+
CCCCCGGGGGGGGGGGGGGGGGGGGGGGGGGGGGGGGGGGGGGGGGGGGGGGGGGGGGGGGGGGGGGGGGGGGGGGGGGGGGGGGGGGGGGGGGGGGGGGGGGGGGFGGGGGGGGGGGGGGGGGDFGGGGGGGGGGGGFGGFEDDFGGGGGFGGGGFFGGGGGFGGGGEDFGFFGFD?FFGGEEGGDGGGGGGGGFGGGGGFGF6CFFECFD@D+++2@EA>AA>FAB9C>DFGFFF>EGGD<@FGFFG4BFFFGEGD91;9D;DGFFFFF:?FBFGF6176099<?F?GBE??B<:CAFF
@M04650:207:000000000-C238N:1:1101:8659:3352 2:N:0:19
GGACTACTCGGGTTTCTAATCCTGTTCGCTCCCCACGCTTTCGAGCCTCAGCGTCAGTTACAGTCCAGAGAGTCGCCTTCGCCACTGGTGTTCTTCCTAATCTCTACGCATTTCACCGCTACACTAGGAATTCCACTCTCCTCTCCTGCACTCTAGCTACTCAGTTTGGACTGCAGTACTCGGGTTGAGCCCAAGTATTTCACAACCCACTTAAGTAACCGCCTACGCGCCCTTTACGCCCAATAAATCCGGATAACGCTCGCCCCCTACGTATTACCGCGGCTGCTGGCACGGAGTTAGC
+
CCCCCGGGGGGGGGGGGGGGGGGGGGAFFGGGGGGGGGGGGFG,EFGGGGGGGGGGDGGGCF9EFGGGG8ECCFEEGGGGGGGGGGGCFFGGG9EFG9AFGGGGGGGGGGGGGGGGGGGGGGGG9EFGGGGGGGGG88FGGGGFF=>2FGGFG,EE,EBF,AEGGGGGCF,=DGFCFFG:@C>EGCE?7FFG,1:,2?FGGAEFAD*5>DFCEFF:B*>FFGFF?464(/5;>GFCFFGDFD0=FG<?FFB>6BG4D:>?11D1*:99,2242C?FGG?B;BBB;::?0=0?0(4-1C2<5
@M04650:207:000000000-C238N:1:1101:24099:3392 2:N:0:19
GGACTACTGGGGTATCTAATCCTGTTCGCTCCCCACGCTTTCGAGCCTCAGCTTCAGTTACAGTCCAGAGAGTCGCCTTCGCCACTGGTGTTCTTCCTAATCTCTACGCATTTCACCGCTACACTAGGAATTCCACTCTCCTCTCCTGCACTCTAGATACTCAGTTTGGAATGCAGTACTCGGGTTGAGCCCAAGTATTTCACATCCCACTTAAGTATCCGCCTACGCTCCCTTTACGCCCAATAAATCCGGATAACGCTCGCCACCTACGTATTACCGCGGCTTCTGGCACGTAGTTAGC
+
CCCCCGGGGDFGGGGGEFFFECGFGCGEFGGG?BFFE@FGFGE@FEFFFC@F9@FGGGFGGAEEF6CCAECFGGGGEFCFDCFEGGGGGGCCCFGCGGFGGGFGGGG7@FGGGDGDFGBCGC,B;EECGGGGG9C<=8,EGGGFFGDG?88FGFGFFFFGD<DFAEFFCE9E?GGGGGD=E>CCFGE8?FC:@7FGG7FCFFFFF69>5*;<>7<CAAEFDF==AFFE>DA9=CFFFDGEF==BF7*)1AE2259@C1((/:DFGGFFF?<<FF?DGF6996>((,.626(<64(.4FA)5
@M04650:207:000000000-C238N:1:1101:20882:3392 2:N:0:19
GGACTACCAGGGTTTCTAATCCTGTTCGCTCCCCACGCTTTTGCGCCTCAGCGTCAGTTACAGACCAGAGAGTCGCCTTCGCCACTGGTGTTCCTCCACATCTCTGCGCATTTCACCGCTACACGTGGAATTCCACTCTCCTCTTCTGTACTCAAGCCCTTCAGTTTCCAATGACCTTCCACGGTTAAGCCGTGGGCTTTCACATCAGACTTAAAAGACCGCCTGCGCGCGCTTTACGCCCAATAATTCCGGACAACGCTCGCCCCCTACGTATTACCGCGGCTGCTGGCACGCAGTTAGC
+
CCCCCGGGGGGGGGGGGGGGGGGGGGGGGGGGGGGGGGGGGGGGGGGGGGGGGGGGGFGGGGGGGGGGGGGGGGGGGGGGGGGGGGGGGGGGGGGGGGGGGGGFGGGGGGGGGGGGGGGGGGGGGGGGFFFFGGGGGFGGGGGFGGGGGGGFGGGGGGGFGGGGGGGGGGFCCFGGGGGGGFGGGGGGGGGGEEGGGGGGGFGFBDDFEGFG;F>DFBGGFGFFDF>FFGFFBCF<FFGEGF:BGGFAGFF>BFG<C9>?FBGBGG>0:?FF<E:4F>3769>>BFFFFGFG0(-48FBF)
@M04650:207:000000000-C238N:1:1101:15639:3406 2:N:0:19
GGACTACAAGGGTTTCTAATCCTGTTCGCTCCCCACGCTTTCGAGCCTCAGCGTCAGTTACAGTCCAGAGAGTCGCCTTCGCCACTGGTGTTCTTCCTAATCTCTACGCATTTCACCGCTACACTAGGAATTCCACTCTCCTCTCCTGCACTCTAGATACTCAGTTTGGAATGCAGTACTCGGGTTGAGCCCAAGTATTTCACATCCCACTTAAGTATCCGCCTACGCTCCCTTTACGCCCAATAAATCCGGATAACGCTCGCCACCTACGTATTACCGCGGCTGCTGGCACGTAGTTAGC
+
CCCCCGGGGGGGGGGGGGGGGGGGGGGGGGGGGGGGGGGGGGGDGGGGGGGGGGGGGGGGGGGGGGGGFGGFFGGGGGGGGGGGGGGGGGGGGGGGGGGGGGGFGGGGGGGGGGGEGGGGGGGGGGGGGGGGGGGGGGGGG88FGGGGGGGBGGGGAFGGGGGGGGGGGGGGGGGGGGGGGGGGGD6,AFGGGCFGGGGGGFGFFGGFC>9>=7+2BEFGFGFFFFFFDD@B=FFFFFGGGD5@GGFEGFFF;ADFG<BFF@G95C?7:02:?FF)+??>06990(4::E?GF<08(<446
@M04650:207:000000000-C238N:1:1101:7462:3430 2:N:0:19
GGACTACCGGGTATCTAATCCTGTTCGCTCCCCACGCTTTCGAGCCTCAGCGTCAGTTACAGTCCAGAGAGTCGCCTTCGCCACTGGTGTTCTTCCTAATCTCTACGCATTTCACCGCTACACTAGGAATTCCACTCTCCTCTCCTGCACTCTAGATACTCAGTTTGGAATGCAGTACTCGGGTTGAGCCCAAGTATTTCACATCCCACTTCAGTATCCGCCTACGCTCCCTTTACGCCCAATACATCCGGATAACGCTCGCCACCTACGTATTACCGCGGCTGCTTGCCCGTAGTTATCC
+
CCCCCGGGGEGGDGGGGAFFGGGGGGFCFFGGGGGEGGDGGG,EFGGF@FFFFFGGFFGGFGGGEFGFG?FGGGGDCEFG>??FFEGF@FGGGGGGFFBFGGGG;FGGGEEFFCFGGGGGGGGFCGGGGFGGFGF9?CGGGGGFGFGFGGGFGGC,DFGF9FGFFGGD8EFGFFGFGFDFG>E@FDFGGGGCEGGGGGGDFFFFAFC9)4<*;CE:+7:9-;2)43:5(955>CF=52BF*633*;56DD:2<A+7C6(2,0509CB778,.)<94914(((,460).0+)/--2()3.-.
@M04650:207:000000000-C238N:1:1101:10611:3448 2:N:0:19
GGACTACCGGGGTTTCTAATCCTGTTCGCTCCCCACGCTTTCGAGCCTCAGCGTCAGTTACATTCCAGAGAGTCGCCTTCGCCACTGGTGTTCTTCCTAATCTCTACGCATTTCACCGCTACACTAGGAATTCCACTCTACTCTCCTTCACTCTAGATACTCAGTTTGGAATGCAGTAATCGGGTTGAGCCCAAGTATTTCACATCCCACTTAAGTATCCGCCTACGCTCACTTTACGCCCAATAAATCCGATTAACTCTCGCAACCTACGTATTACCGCGGCTGCTGGCACGTAGTTAGC
+
CCCCCGFF@CCFEG@9FFGCFFGGGD6FEGFC@:CCFC:FFGG,C:FGEGGC:@FEC@E<EF,C,6EFGG@@CA:B,BFGF7C,,A=FEFFGG<DFFGCGG,>?EDGFFCF:EEE<A@C=E=>,,AFAG<,AE<E<@86,@+@F8@F,7@F?D=@3@,3@,5@@3D:=>BF9DF,,@2,,68++D@CF?FG7,9D9D9FF@9EFF*9?@F>8C++5=/,25*/<@)502C(8*,4/+54<@22,<C))19A((:DE+).)567(1:132?02?9(490((-(199?)3(2(<(.((-<)46
@M04650:207:000000000-C238N:1:1101:24408:3484 2:N:0:19
GGACTACCCGGGTTTCTAATCCTGTTTGCTCCCCACGCTTTCGCACCTGAGCGTCAGTCTTTGTCCAGGGGGCCGCCTTCGCCACCGGTATTCCTCCAGATCTCTACGCATTTCACCGCTACACCTGGAATTCTACCCCCCTCTACAAGACTCTAGCCTGCCAGTTTCGGATGCAGTTCCCAGGTTGAGCCCGGGGATTTCACATCCGACTTGACAGACCGCCTGCGTGCGCTTTACGCCCAGTAATTCCGATTAACGCTTGCACCCTCCGTATTACCGCGGCTGCTGGCACGGAGTTAGC
+
CCC<BFEF8FEDGGGCFGGGCCEFGGGGGGGGGCFGGCFGGGG@CGGFGGGFGGGGGFFCCAEEDD@FFEEEGGGEGGDGGGEEFEFGGEGG9,,FGGGGGGGGGFEEFEGGGGBF?C@DCFF<=BFFGGGGFFFE,6+@>DGFFFE?FGGFFGEA>,@C8,2@@FEFE*4@<:FC?FFGG?FGGGGG?:???=EECDGDGFGF+70:739D3CCDF;=9139?B:208724(2<AFBGGC0:?G7.:F6@?4799;4;?B673C86(--,4(054CF86>>02>64322,38;99:05).
@M04650:207:000000000-C238N:1:1101:12694:3489 2:N:0:19
GGACTACAGGGGTATCTAATCCTGTTTGCTCCCTACGCTTTCGAGCCTCAGCGTCAGTTACAGTCCAGAGAGTCGCCTTCGCCACTGGTGTTCTTCCTAATCTCTACGCATTTCACCGCTACACTAGGAATTCCACTCTCCTCTCCTGCACTCTAGATAACCAGTTTGGAATGCAGCACCCAAGTTGAGCCCGGGTATTTCACATCCCACTTAATCATCCGCCTACGCTCCCTTTACGCCCAGTAAATCCGGATAACGCTCGCCACCTACGTATTACCGCGGCTGCTGGCACGTAGTTAGC
+
CCCCCGGGGGGGGGGGGGGGGGGGGGFGGGGGGGFGGGGGGGGGGGGGG@GGGFGGGGGAFGGGGFGGGGGGGGGGGGGGGGGGGGGGGGGGGGGGGGGGDGGGGGGGGGGGGGGGGGGGGGGGGGGGGGGGGGGGGGFGGFGFGGGGGGFF?=;DFFCFGGGGGGGGGFGFGGGG8DGGEG?FFFGGGGGGGGE@DFC=CFFAFGGF@CFF=CC>F5EFFGF==FAA2CBFFGF=F=EGF@;EGGF3@ADFD:D<F?@?8:D1DG<?B?F?>F?<D>,496>>9??FBC7+(((42@<A2
@M04650:207:000000000-C238N:1:1101:23894:3514 2:N:0:19
GGACTACAGGGGTTTCTAATCCTGTTTGCTCCCCATGCTTTCGCGCCTCAGCGTCAGTTATAGACCAGAAAGTCGCCTTCGCCACTGGTGTTCCTCCATATATCTACGCATTTCACCGCTACACATGGAATTCCACTCTCCTCTTCTGCACTCAAGTTCTCCAGTTTCCAATGACCCTCCCCGGTTGAGCCGGGGGCTTTCACATCAGACTTAAAGAACCGCCTGCGCTCGCTTTACGCCCAATAAATCCGGACAACGCTTGCCACCTACGTATTACCGCGGCTGCTGGCACGTAGTTAGC
+
CCCCCGGGGGGGGGGGGGGGGGGGGGGGGGGGGGFGGGGGGGGGGGGGGGGGGGGGGGGGGGGGGGGGGGGGGGGGGGGGGGGGGGGGGGGGGGGGGGGGGGGGGGGGGGGGGGGGGGGGGGGGGGGGFFGGGGGGGGGGGFGFFGGGGGGFGGCFGGGGGGGFFGGGGGGGGGGGGGGGGGGGGGGGGGGGEGGGGGGGGFGFFGGFFGGGFGGG82A89DFFFFFEFGFFFGFFF?GGGFFFGG9AFFF9(5><GBFF?BG?*@??>B?F?FBAGG?BFBFBFB??FGFG((48<FA<<
@M04650:207:000000000-C238N:1:1101:16102:3520 2:N:0:19
GGACTACCGGGGTTTCTAATCCTGTTTGCTCCCCACGCTTTCGCACCTGAGCGTCAGTCTTTGTCCAGGGGGCCGCCTTCGCCACCGGTATTCCTCCAGATCTCTACGCATTTCACCGCTACACCTGGAATTCTACCCCCCTCTACAAGACTCTAGCCTGCCAGTTTCGGATGCAGTTCCCAGGTTGAGCCCGGGGATTTCACATCCGACTTGACAGACCGCCTGCGTGCGCTTTACGCCCAGTAATTCCGATTAACGCTTGCACCCTCCGTATTACCGCGGCTGCTGGCACGGAGTTAGC
+
CCCCCGGGGGGGGGGGGGGGGGGGGGGGGGGGGGGGGGGGGGGGGGGGFGGGGGGGGGGGGGGGGGGGGGGGGGGGGGGGFGGGGFGGGGGGGGFFGGGGGGGFFGGGGGGGGGGGGGGGGGGGGGGGGGGGGGGGFGGGGGGFGGGFCCGFGGGFGGG6FFFGFGGGGGGGGGGGGGGGGFGGGGGGGGGGGCE=CGGGGFGAC<FD@GGC<GGGF1CFBDF61F9)(969;GF>F?GGG<??GGFFGF4<(>D)*-3:B?DBGGF?B?9:1E:AF:((39FF>?FFFE(96913,8<<<
@M04650:207:000000000-C238N:1:1101:20203:3582 2:N:0:19
GGACTACCGGGGTTTCTAATCCTGTTTGCTCCCCACGCTTTCGCACCTGAGCGTCAGTCTTTGTCCAGGGGGCCGCCTTCGCCACCGGTATTCCTCCAGATCTCTACGCATTTCACCGCTACACTAGGAATTCCACTCTCCTCTCCTGCACTCTAGATACTCAGTTTGGAATGCAGTACTCGGGTTGAGCCCAAGTATTTACCATCCCACTTAAGTATCCGCCTACGCTCCCTTTACGCCCAATAAATCCGGATAACGCTCGCCACCTACGTATTACCGCGGCTGCTGGCACGTAGTTAGC
+
CCCCCGGGGGGGFGGGGGGGGGGGGGGGGGGGFGGGGGFGGGGGGGGGGGGG@@FCGCFFGFGGGGGGGGGGGGEFGGDGGGFFGGGGFGGGGGGAFGGGFF9FEFGGGG7CGGGGGDGGGGFFGGGGFEDFGGGGG8=DFGGFFFCGG,8AGGGC=5EEGGGGGGGGGG;=FGFAAFGGGGGGGGECFFGCF9,<@C@@++4=+0;;:F4868CF8?FF?G?17A05;D>@FGF9A7C@C:6?DGDFGF:6305<669::9G9DE318:34)<:AGG(412>>FB))(2(<:?72(+)6)
@M04650:207:000000000-C238N:1:1101:24689:3663 2:N:0:19
GGACTACTCGGGTTTCTAATCCTGTTTGCTCCCCATGCTTTCGCGCCTCAGCGTCAGTTATAGACCAGAAAGTCGCCTTCGCCACTGGTGTTCCTCCACATCTCTACGCATTTCACCGCTACACGTGGAATTCCACTTTCCTCTTCTATCCTCAAGCCTTCCAGTTTCCAATGACCTTCCACGGTTAAGCCGTTGGCTTTCACATCAGACTTAAAAGGCCGCCTGCGCGCGCTTACCGCCCACTAATACCGGACAACACTTGCCACCTACATATTCCCGCGCCTGCTTGCACGAATTTAGC
+
CCBCCGGGGGGGF;FCFG9@FGF9FFFFGCFGGE@CFGFAFGGDFGGGEGGFGGGEGGGGGG,EA<FGGCFFFEFEEFCE7FEGGFF8??FEBEEFEADCC<CFCG,A=FG7EFGGGGG6+@ED@,?:FEFFGDGGFGGGGDFFGDGGFFCF8,,9CDBEFDEDGCFFDFEC6,,@F?F8DFD7DFE8EFD7++5,+:FGFFGFF?79*;9FCGGFA=@4=D):>4(8>D00;C)6)/C:<;(,;DE):<31(87(*(-).4>::94,5:(6)2).09(-,(((-4())*,0((,(-<)).
@M04650:207:000000000-C238N:1:1101:6956:3671 2:N:0:19
GGACTACTGGGGTATCTAATCCTGTTTGATCCCCACGCTTTCGCACATCAGCGTCAGTTACAGTCCAGAGAGTCGCCTTCGCCACTGGTGTTCTTCCTAATCTCTACGCATTTCACCGCTACACTAGGAATTCCACTCTCCTCTCCTGCACTCTAGATACTCAGTTTGGAATGCAGTACTCGGGTTGAGCCCAAGTATTTCACATCCCACTTAAGTATCCGCCTACGCTCCCTTTACGCCCAATAAATCCGGATAACGCTCGCGACCTACGTATTACCGCGGCTTCTGGCCCCTAGTTAGC
+
CCCCCGGGGGGGGGGGGGGGGFGGGGGGGGGGFFGGFFEGGGGGGGGFGGGGGDGEGGGGGFFEGGGGGGFEGGGGGGGGGGGGGGGFGGGGGGGGGGGGGGGGGGGGGGCCGFGGGGGGGGGGGGAFFFGFEFGGGGGGG8FFGFCFGGGFFFGDAFGGGF86EFFFEDGFGGFGGGGGGE+8>7+==FGFFCGFCGFE7FGFFGGFFFCFE>FCFCCFAGF>DF=F9*4@2?F4BDDGGFBBGGE?GFEB1ACEF<6;?;D()23(.4137F:AF*4;0(70(,443?6*((4(6969<
@M04650:207:000000000-C238N:1:1101:14753:3751 2:N:0:19
GGACTACTCGGGTATCTAATCCTGTTCGCTCCCCACGCTTTCGAGCCTCAGCGTCAGTTACAGTCCAGAGAGTCGCCTTCGCCACTGGTGTTCTTCCTAATCTCTACGCATTTCACCGCTACACTAGGAATTCCACTCTCCTCTCCTGCACTCTAGATACTCAGTTTGGAATGCAGTACTCGGGTTGAGCCCAAGTATTTCACATCCCACTTAAGTATCCGCCTACGCTCCCTTTACGCCCACTAAATCCGGATAACGCTCGCCACCTACGTATTACCGCGGCTGCTGGCACGTAGTTAGC
+
CCCCCGGGGGGGGGGGGGGGGGGGGGGGGGGGGGGGGGGGGGGGGGGGGGGGGGGGGGGGGGGGGGGGFGGGGGGGGGGGGGGGGGGGGGGGGGGGGGGGGGGGEGF7F>EFGGGGGGGGGGFF;FGGFFGGCGGGGGGGGGGFGFFGGGGFGGGF9EEGGGAFFGGGGCCGCGGGGGGGGGG>FGE69CGG6F6<?7FFGCAFFGGFFGFGF8?FFE@>5FAA);=BAGF>=FFEF=EGG@(38*)9+AD>()1>DFF(6:D6*A?(.3(.3C32EG(4909>3:D?75(<<21:BC<<<
@M04650:207:000000000-C238N:1:1101:6086:3761 2:N:0:19
GGACTACAAGGGTATCTAATCCTGTTTGCTCCCCACGCTTTCGCACCTGAGCGTCAGTCTTTGTCCAGGGGGCCGCCTTCGCCACCGGTATTCCTCCAGATCTCTACGCATTTCACCGCTACACCTGGAATTCTAACCCCCTCTACAAGACTCTAGCCTGCTAGTTTCGGATGCAGTTCCCAGGTTGAGCCCGGGGATTTCACATCCGACTTGACAGACCGCCTGCGTGCGCTTTACGCCCAGTAATTCCGATTAACGCTTGCACCCTCCGTATTCCCGCGGCTGCTGGCACGGAGGTAGC
+
CCCC8FFFFGGGGGGGGGGGGGGGGGFGFGGGGGGGGGGGGGGGGGGGGGFGGDEECFGGGFGGGGGGGGDG+CBGFGGGFG7C@FCF:FFGGG=FFFGGGGGGFEFGDE:7?FFFGFGGGGFDECFGCGGGGGGGEFFGGGC?FFGGFFGDDDFCGFGGGFGGGFGDGDEGDFGDGGGGGAEFGCG?<F7=*@EED*<9DAF@C486;5DDEFGGF@CC>DF?6A>529909E><FFEGG:?47CAFF=44:>DFC60:3<CFFG:-3<>0:84)29:9(20>6(,)(:(9:1(,(*54)
@M04650:207:000000000-C238N:1:1101:24989:3804 2:N:0:19
GGACTACCAGGGTTTCTAATCCTGTTTGCTACCCACGCTTTCGCACCTCAGCGTCAGTTACAGACCAGAGAGTCGCCTTCGCCACTGGTGTTCCTCCACATCTCTACGCATTTCACCGCTACACGTGGAATTCCACTCTCCTCTTCTGTACTCAAGTCCCTCAGTTTCCAATGACCCTCCACGGTTAAGCCGTGGGCTTTCACATCAGACTTAAGAGACCGCCTGCGCGCGCTTTACGCCCAATAATTCCGGACAACGCTTGCCACCTACGTATTACCGCGGCTGCTGGCACGTAGTTAGC
+
CCCCCGGGGGGGGGGGGGGGGGGGGGGGGGGGGGGGGGGGGGGGGGGGGGGGGGGGGGGGGGGGGGGGGEFFFFGGGGGGGGGGGGGGGGGGGGGGGGGGGGGGGGGGGGGGGGGGGGGDGEGG@F@CBCCFFGGGGGFGGGGFAEGDGGFFF9EGGGCFGGGGF9EFGCFF+EF8DFFDDGEGGGGG9DF64+557CFFDFG6CGFFBGGGFGFF45EFFGF25ABBFGF@FG>CF<EEGFF@4>6<G?FF?:C0996?2(7:FFBF??<BFF:2<C:BF((341).4E.+44:1(<:A6
@M04650:207:000000000-C238N:1:1101:6760:3807 2:N:0:19
GGACTACTCGGGTATCTAATCCTGTTTGCTCCCCACGCTTTCGCGCCTCAGTGTCAATGTTGGCCCAGACAGCTGCCTTCGCCATTGATGTTCCTTCTGATCTCTACGCATTTCACCGCTACACCAGAAATTCCGCCATCCTCTACCACATTCTAGTGATCCAGTATCAAATGCAATTCCCAGGTTGAGCCCGGGGCTTTCACATCTGACTTAAATCACCACCTACGCGCCCTTTACGCCCAGTAATTCCGATTAACGCTTGCACCCTCCGTATTACCGCGGCTGCTGGCACGGAGTTAGC
+
CCCCCGGGGGGGGGGGGGGGGGGGGGGGGGGGGGGGGGGGGGGGGGGGG@GFGGGGGGGGGGGGGGCFFGFGGGGGGGGGGGGGGDFEFGGGGGGDFGGGG9DGFEGGGGGGG9<FDGGDEG?<EGGGGFGGGGGGGGGGGGGFGGGGGGGFGGGGGGCFGGDGGGGGGCE9DA98AFFGFGGFFGGFFGGGGGGGGG>FF+@EACC8AFGGF>F@FEG4374@BFDF@G@=>CF<6;CFG<?8F7)?GFF?FFGEF3;0:?D2DG????0:<E:4E>:;;F0((1.8:C1917(,-82:)
@M04650:207:000000000-C238N:1:1101:18044:3828 2:N:0:19
GGACTACTGGGGTATCTAATCCTGTTCGCTCCCCACGCTTTCGAGCCTCAGCGTCAGTTACAGTCCAGAGAGTCGCCTTCGCTACTGGTGTTCCTCCTAATATCTACGCATTTCACCGCTACACTAGGAATTCCACTCTCCTCTCCTGCACTCAAGTCTTACAGTTCCAAAAGCTTACTACGGTTGAGCCGTAGCCTTTCACTTCTGGCTTGAAAGACCGCCTACGCACCCTTTACGCCCAGTAATTCCGGATAACGCTAGCCCCCTACGTATTACCGCGGCTGCTGGCCCGTAGTTAGCC
+
CCCCCGGGGGGGGGGGGGGGGGGGGGGGGGGGGGGGGGGGGGGGGGGGGGGGGGGGGGGGGGGGGGGGGGGGGGGGGGGGGGGGGGGGGGGGGGGGGGGGGGGGGGGFGGGGGGFGGGGGGGGGGGGGGGGGGFGGGGGGGGGFGGGGGGGFFGGGGGGGGGGGGGGGGGFDFGGGGGGGGGGGGGGGFGGGGGFGGGGD>FGFFGGAEGC75?D>448C>DDFFFF;9DFFFGFFFFGCF@EFCFEEDF5?<FG@<:267:4:GGB:?F77AFFFGG92(,(31)4,4*(:3(449+)6)
@M04650:207:000000000-C238N:1:1101:24738:3835 2:N:0:19
GGACTACTCGGGTATCTAATCCTGTTTGCTCCCCACGCTTTCGCGCCTCAGTGTCAATGTTGGCCCAGACAGCTGCCTTCGCCATTGATGTTCCTTCTGATCTCTACGCATTTCACCGATACACCAGAAATTCCGCCATCCTCTATCACATTATAGTGATCCAGTATCAAATGCAATTCCCAGGTTGAGCCCGGGGCTTTCACATCTGACTTAAATCACCACCTACGCGCCCTTTACGCCAAGTAATTCCGATTAACGCTTGCACCCTCCGTATTACCGGCGATTCTGGCACGGAGTTAGC
+
CCCC<<CF,6,6EEF9FFFFGCFGGGFGFCG,8@<C@@,BFAE@+@F:6EFFGC,<E@@EF,<DFGEGG7E@FF@FED?F7FE@@F<6C,CFEA,,,C5E@FF4,4,4:4,B<AF<FC+=44C,,AFFAG?FDGC+6+69,6@F8,7,,=@+,@E8E,=;D,E=FD=C;;=E?AFDGF,3ED,8F,>EFF>=7+++*0@88B;@@FGFEDC7:CG7+7D*:F)).9:5(/(-8:)7+/14*(,>C+)<D6F?;>C?7(3(,1>)6822(19,2:2.::(((((((-.636(0-((34;4-)
@M04650:207:000000000-C238N:1:1101:7530:3949 2:N:0:19
GGACTACCCGGGTTTCTAATCCTGTTCGCTCCCAACGCTTTCGAGCCTCAGCGTCAGTTACATTCCAGAGAGTCGCCTTCGCCTCTGGTGTTCTTCCTAATCTCTACGCATTTCACCGCTACACTAGGAATTCCACTCTCCTCTCCCGCACTCTAGATACTCAGTTTGTAATGCAGTACTCGGGTTGAGCCCAAGTATTTCACATCCCACTTAAGTTTCCGCCTACGCTCCCTTTACGCCACATAAATCCGGATAACGCTCGCCACCTACGTATTAGCGCGGCTGCTGGCACGTAGTTAGC
+
C@@CC,<FFCCGFGCFGGFE,CECFGFGEE8@F,;B,@CFGGF@FCDGD8CF7@FEGGFGG,6,C<CF<C8BFF+F,F,,===,8FFGEFEEF,DFC<BEFEFFFDFFFCCFFFG9F:6?=FG8;,5=AFGGGCFF;8==E8@7@,,6+@C?FFFG,@,,,7,@FGGG=9@;DFGGG+=,@+@CFG6878,*,*45@+7:+9>6BDF>>7CF*5=C+*5=AGFD@46)(26BBG;4+4CD*(/.7:)9DFF6;3>>61(421),*240(534<0()+0-(22(1((,)(2191836:G4<5
@M04650:207:000000000-C238N:1:1101:7298:3966 2:N:0:19
GGACTACCGGGGTATCTAATCCTGTTTGCTCCCCACGCTTTCGCACCTGAGCGTCAGTCTTTGTCCAGGGGGCCGCCTTCGCCACCGGTATTCCTCCAGATCTCTACGCATTTCACCGCTACACCTGGAATTCTACCCCCCTCTACAAGACTCTAGCCTGCCAGTTTCGGATGCAGTTCCCAGGTTGAGCCCGGGGATTTCACATCCGACTTGACAGACCGCCTGCGTGCGCTTTACGCCCAGTAATTCCGATTAACGCTTGCACCCTCCGTATTACCGCGGCTGCTGGCCCGGAGTTAGC
+
CCCCCGGGGGGGGGGGGGGGGGGGGGGGGGGGGGGGGGGGGGGGGGGGGGGGGGGGGGGGGGGGGGGGGGGGGGGGGGGGGGGGGGGGGGGGGGGGGGGGGGFGGCFGGGGGGGGGGGGGGGGGGGGGGGGGGGGGGGGGGGG6EFFG9?FFGG99FFGGGGGGGGGGGGGGGGGGGGGGGGGFCGG6CGG=EGGGDGGGGFGFFGGFFGGGEGGG4=F<>DF?FFFBBGFFFGFAF6E>EFFFC7ABGFFF:E39CBFFFFF<CFF03841:@?BGC:9079BFBFF:C(:(3((484:6
@M04650:207:000000000-C238N:1:1101:24482:4002 2:N:0:19
GGACTACAGGGGTATCTAATCCTGTTCGCTCCCCACGCTTTCGAGCCTCAGCGTCAGTTACAGTCCAGAGAGTCGCCTTCGCCACTGGTGTTCTTCCTAATCTCTACGCATTTCACCGCTACACTAGGAATTCCACTCTCCTCTCCTGCACTCTAGATACTCAGTTTGGAATGCAGTACTCGGGTTGAGCCCAAGTATTTCACATCCCACTTAAGTATCCGCCTACGCTCCCTTTACGCCCAATAAATCCGGATAACGCTCGCCACCTACGTATTACCGCGGCTGATGGCACGTAGTTAGC
+
@BCCCGFF<F@FFFDGGGGGGGGGGGCCCFFFFGCFGGGGGGGGGGEAFEEEF@F,@FFEGGGGGFFACFACFAFGGGGGGEC??FGFGGG>FGGGGGFFEFGGGCFGEDGGGF<EEFECGFFGGFAFFGGFFFBF=FFFGD8DFGDFDGGFGGFG9=;DFFF?GFEG6,@DCFGGGFECFGGGGCGGGGGGGF:9FCFGGFC@+;;5@CGFEFF@F@,CA95<AF2@=D2@BFFFF=C*C278;*;7FFAF@>DE4;9(229;C=11?(8?<F:2AD8(9(1;;(497*3+-,33<A):)
@M04650:207:000000000-C238N:1:1101:25628:4004 2:N:0:19
GGACTACAGGGTTTCTAATCCTGTTCGCTCCCCACGCTTTCGAGCCTCAGCGTCAGTTACAGTCCAGAGAGTTGCCTTCGCCACTGGTGTTCTTCCTAATCTCTACGCATTTCACCGCTACACTAGGAATTCCACTCTCCTCTCCTGCACTCTAGATACTCAGTTTGGAATGCAGTACTCGGGTTGAGCCCAAGTATTTCACATCCCACTTAAGTATCCGCCTACGCTCCCTTTACGCCCAATAAATCCGTATAACGCTCGCCACCTACGTTTTACCGCGGCTGCTGGTATGTAGTTGTCC
+
<6CCCFFFFD@FGGCGGGFE<,CFFG;:,<+:FGGDFB,C9FFDC+E8FC,@CFGGGGGGDCC<,6C@86@E,,C6@BAF,,BFGGCFCDC9FFGGGFGF9<,CFEGD7:,EDAD,B:==8?E9=E85FFA=;<FB?=D<,?D*ACDDGF,0@BED,@F6,5,35,,+DE9D+CEDG=,==C>FG@FD=3+;7CDCFDF,?+@+;3?*838C*+?CFA7C5DF5):)5>7)-:?8:;2:<F-(>4:549;)(()+.*(/62(/;9=(((/(,,2-)+*(-32,3(58((+)36).<A+.).
@M04650:207:000000000-C238N:1:1101:12662:4017 2:N:0:19
GGACTACCCGGGTATCTAATCCTGTTCGCTCCCCACGCTTTCGAGCCTCAGCGTCAGTTACAGTCCAGAGAGTCGCCTTCGCCACTGGTGTTCTTCCTAATCTCTACGCATTTCACCGCTACACTAGGAATTCCACTCTCCTCTCCTGCACTCTAGATACTCAGTTTGGAATGCAGTACTCGGGTTGAGCCCAAGTATTTCACATCCCACTTAAGTATCCGCCTACGCTCCCTTTACGCCCAATAAATCCGGATAACGCTCGCCACCTACGTATTACCGCGGCTGCTGGCACGTAGTTAGC
+
CCCCCGGGGGGGGGGGGGGGGGGGGGFGGGGGGGGGGGGCGGGGGGGGFGGGGFGGGGGGGGGFGFGGGGGGGGGEGGGGGGGGGGGGFFGGGGGGGGFGGGGGGGGGGGG:FGGFGGE>GCFGCGGGGGEGGGGGGFFGGFGFGGGGCGGFGGGGFGGGGFFG<EGGEGEFGGGFGGGFF@EGFGGG6E>FFGG9CGGGGFGAEFGFEDGF;FFCF4@>AFF2A6@>=<>BFFAC66EGGFFDGCE?GFFB@3<E=;6?<;D9*;:0?::3<<24EC:6990((22385(<:6:?3+66)
@M04650:207:000000000-C238N:1:1101:16830:4034 2:N:0:19
GGACTACTGGGGTATCTAATCCTGTTCGCTCCCCACGCTTTCGAGCCTCAGCGTCAGTTACAGTCCAGAGAGTCGCCTTCGCCACTGGTGTTCTTCCTAATCTCTACGCATTTCACCGCTACACTAGGAATTCCACTCTCCTCTCCTGCACTCTAGATACTCAGTTTGGAATGCAGTACTCGGGTTGAGCCCAAGTATTTCACATCCCACTTAAGTATCCGCCTACGCTCCCTTTACGCCCAATAAATCCGGATAACACTCGCCACCTACGTATTACCGCGGCTGCTGGCCCGTAGTTAGC
+
CCCCCFGGGGGGGGGGGGGGGGGGGGFGGGGGGGGGGGGGGGGGGGGGGGGGGGEGGGGFGGGFGFGGGGGFFGGGGGGFFGGDFGGGGGGGGGGDFGGGGGGGGGGGCCFEGGGF9C6?EGGFGGEEFFGGGG9?=88AEFE+,@,@8D,+,@EEACFGF<E,FGGFCGGGGFF9EG8EGEGG,CEDGFEGCFGFFCFG9+7BECFCE*0AACFG>;@774-75ADBFGFF=<AE6-8<*:78C*)):A;(3A3>F).)(4D95=;:(2:43C>AFF?907>>FFFF(2(24-((494-.
@M04650:207:000000000-C238N:1:1101:12136:4065 2:N:0:19
GGACTACAGGGGTTTCTAATCCTGTTTGCTCCCCACGCTTTCGCACCTGAGCGTCAGTCTTTGTCCAGGGGGCCGCCTTCGCCACCGGTATTCCTCCAGATCTCTACGCATTTCACCGCTACACCTGGAATTCTACCCCCCTCTACAAGACTCTAGCCTGCCAGTTTCGGATGCAGTTCCCAGGTTGAGCCCGGGGATTTCACATCCGACTTGACAGACCGCCTGCGTGCGCTTTACGCCCAGTAATTCCGATTAACGCTTGCACCCTCCGGATTACCGCGGCTGCTGGCACGGAGTTAGC
+
CCCCCGGGGGGGGGGGGGGGGGGGGGFGCFFGGGGGGGGGGGGGGGGF:FGGGGGGGGFCFEC@FGGG,@+FGDGGGGGGGGGGGGGGFEGGGGFGD<FGGGGGGGGGGGGCGGGGGGGGGGGGGGF8AFGGGF=EG,@FGGGFGGG,>EFAGFGGDCCCFGGGGGGG>:B8CGGGCFF;FEFGGGGGGGGGGGCE:5FGGFG6@7453>75408:4:FC9D6(276@?D91,:3<4:CCE:?(;>A>G4F??:D>>?>0127)9F??B6(((*-5FD127>0((-.532,+4((-(*).)
@M04650:207:000000000-C238N:1:1101:15083:4081 2:N:0:19
GGACTACCGGGGTATCTAATCCTGTTCGCTCCCCACGCTTTCGAGCCTCAGCGTCAGTTACAGTCCAGAGAGTCGCCTTCGCCACTGGTGTTCTTCCTAATCTCTACGCATTTCACCGCTACACATGGAATTCCACTCTCCTCTTCTGCACTCAAGTTCTCCAGTTTCCAATGACCCTCCCCGGTTGAGCCGGGGGCTTTCACATCAGACTTAAAGAACCGCCTGCGCTCGCTTTACGCCCACTAAATCCGGACAACGCTTTCCACCTACGGATTACCGCGGCTGCTGGCCCGTAGTTAGC
+
CCCCCGGGGGGGGGGGGGGGGGGGGGGGGGGGGGGGGGGGGGGGGGGGGGGGGGGGGFGGGGGGGGGGGGGGGGGGGGGGGGGGGGGGGGFDGFGGGGGGGGGGGGGGGGGGFGGGGGGGGGGGGGGGFFFF9FGGGGGGGGGFGGGGDGCFGGGGFEFGGGFGFFGGGGGGGGGGGGGGGGGGGCGGFGGGGGEEGGGGGFC>F4>FEGGFEFGGF@FGFGFF@F@319>>6FF<FFGGG?(,>G>2CFB9()9:D((::(:9CC:73::(4?:2+:3(44>0((4)(*,A231(-<4))
@M04650:207:000000000-C238N:1:1101:5329:4095 2:N:0:19
GGACTACTCGGGTTTCTAATCCTGTTCGCTCCCCACGCTTTCGAGCCTCAGCGTCAGTTACAGTCCAGAGAGTCGCCTTCGCCACTGGTGTTCTTCCTAATCTCTACGCATTTCACCGCTACACTAGGAATTCCACTCTCCTCTCCTGCACTCTAGATACTCAGTTTGGAATGCAGTACTCGGGTTGCGCCCAAGTATTTCACATCCCACTTAAGTACCCGCCTACGCTCCCTTTACGCCCAATAAATCCGTATAACGCTCGCCACCTACGTCTTACCTCGGCTTCTCGCACGTAGTTGGC
+
CC@B@FGFEECGGGDGFFGGGGGGGGFDEEFGG:AF7FEGGG:FECEFGFEFFGGGGGFGGG@EFGFGGGGEFGDFEGGFGGGGEDGGCE<CDGDGGGG9FGGGGGG,CCCFFGGGGGB>CEGGGGG8E<F8E9CF8=4EG?G91,,6<88<EGGFDFFFFG8FGGFG+DB92;D8=D@A87CGGCE6>CE6>FGG9+@AC+7319*A:FFCC8=:E*9?4D599?55>G===G4:;3CEE;/6FF<)+;5=60CEF;6(3(91*8,,4:0,(814CF)4-424((.)-5(2(410(<),8
@M04650:207:000000000-C238N:1:1101:15315:4110 2:N:0:19
GGACTACCGGGGTTTCTAATCCTGTTCGCTCCCCACGCTTTCGAGCCTCAGCGTCAGTTACAGTCCAGAGAGTCGCCTTCGCCACTGGTGTTCTTCCTAATCTCTACGCATTTCACCGCTACACTAGGAATTCCACTCTCCTCTCCTGCACTCTAGATACTCAGTTTGGAATGCAGTACTCGGGTTGAGCCCAAGTATTTCACATCCCACTTAAGTATCCGCCTACGCTCCCTTTACGCCCAATAAATCCGCATAACGCTCGCCCCCTACGTATTACCGCGCCTGCTGTCACGTAGTTAGC
+
CCCCCGGGGGGGGGGGGGGGGGGGGGGGGGGGGGGGGG@GGF@@EFGFGFGGG@F,C@AAG9EFGFFGGGDEF<CE:FGC<:FFEGGGGGGGCECGGGAFGGGGGGGGGEC@FF,EFDEGCG9EFFFGGGGGGGFGC8AFG8EDDGGFF8DFEGGGGGFFFFGFECFGD@;FFGDEF7AFGG>EGGGFFFGGGGGGG7FCCFFFFGGAEFGGE>C9B6D:977@=FDDDG>23AA);;EGDF<FDF76C4=(1)1>F066?FG>*:>(((3.3C?AG7:>>(40,3?F)<)3(,..4<)64
@M04650:207:000000000-C238N:1:1101:12524:4160 2:N:0:19
GGACTACTAGGGTTTCTAATCCTGTTTGCTCCCCACGCTTTCGCACCTGAGCGTCAGTCTTTGTCCAGGGGGCCGCCTTCGCCACCGGTATTCCTCCAGATCTCTACGCATTTCACCGCTACACCTGGAATTCTACCCCCCTCTACAAGACTCTAGCCTGCCAGTTTCGGATGCAGTTCCCAGGTTGAGCCCGGGGATTTCACATCCGACTTGACAGACCGCCTGCGTGCGCTTTACGCCCAGTAATTCCGATTAACGCTTGCACCCTCCGTATTACCGCGGCTGCGGGCACGGAGTTAGC
+
CCCCCGGGGGGGGGGGGGGGGGGGGGGGGGGGGGGGGGGGGGGGGGGGGGGGGGGGGGGGGGGGGGGGGGGGGGGGGGGGGGGGGGGGGGGGGG;FGGGGGGGGCGGGGGEFGGGGFEGGGGGGGCGFGGGGGGGGGG?FGGGFGGG?DFGFGCGGGGGGGGGGGGGFGCC*CGFCFGGGGGGGGFF?FGGGGGEGGGFGGFGFFGDEFG<DEFGGFDGC@GB(3>>FBC9>>EFF?FGED1::7>9<GFFB0)>>F?>?FBGFGGFFF?>?(024C7(49BFF>0((4>(140172*.:)
@M04650:207:000000000-C238N:1:1101:22803:4196 2:N:0:19
GGACTACAGGGGTTTCTAATCCTGTTCGCTCCCCACGCTTTCGAGCCTCAGCGTCAGTTACAGTCCAGAGAGTCGCCTTCGCCACTGGTGTTCTTCCTAATCTCTACGCATTTCACCGCTACACTAGGAATTCCACTCTCCTCTCCTGCACTCTAGATACTCAGTTTGGAATGCAGTACTCGGGTTGAGCCCAAGTATTTCACATCCCACTTAAGTATCCGCCTACGCTCCCTTTATGCCCAATAAATCCGGATAACGCTCGCCACCTACGTATTACCGCGGCTGCTGGCACGTAGTTAGC
+
CCCCCGGGGGGGGGGGGGGGGGGGGGGGGGGGGGGGGGGGGGGGGGGGGGGGGGGGGGGGGGGGGGGGGGFGGGGGGGGGGGGGGGGGGGGGGGGGGGGGGGGFGGGGGGGGGGGGGGGGGGGGGGGGGGGGGGGGGGGGGGGFGGGGGGGFGGGGGGDGGGGGGGGGGGGGGGGADDFFG@EEGGCGGGFFGCGFGGGFGFFFFGFFFGGGF>FGFEFG=GFFAFDF?GFFDGFFFFGGGFBF;F46FFB@D>DFG191;BGF3EB???(.473<FD0>>9>624:D7EFG:?71:CA2:
@M04650:207:000000000-C238N:1:1101:9997:4217 2:N:0:19
GGACTACCGGGGTATCTAATCCTGTTTGCTCCCCACGCTTTCGCACCTGAGCGTCAGTCTTTGTCCAGGGGGCCGCCTTCGCCACCGGTATTCCTCCAGATCTCTACGCATTTCACCGCTACACCTGGAATTCTACCCCCCTCTACAAGACTCTAGCCTGCCAGTTTCGGATGCAGTTCCCAGGTTGAGCCCGGGGATTTCACATCCGACTTGACAGACCGCCTGCGTGCGCTTTACGCCCAGTAATTCCGATTAAAGCTTGCACCCTCCGTATTACCGCGGCTGCTGGCACGGAGTTAGC
+
CCCCCFGEGCFGGGG9CFGC<FDFGGGGGGGFGGGGGGGFGGCFEGGGCFFGGGGGGCFF9EEFGGGFGGGGGGGEEGGD=@CFF,+@FGFGGGGGGGGFFGFFGGGGG@FGFGGDFCB8CEGGFGGGGGF:=DADCEDEGG8CCEGF978?EFCFGFF:8<C9FFF,*:BC9:;CFFCD6F6CFC,>FGGGG*8*CC@FGAGFA<FA?CCCED47*(*1,9>:05-70*,(,CFA=(;CC68>C7<):=?4<:D>*-)5429>CCB?,4(4(24)+20409B0((5?BE(<((2,88)))
@M04650:207:000000000-C238N:1:1101:6693:4255 2:N:0:19
GGACTACTGGGGTTTCTAATCCTGTTTGCTCCCCACGCTTTCGCACCTGAGCGTCAGTCTTTGTCCAGGGGGCCGCCTTCGCCACCGGTATTCCTCCAGATCTCTACGCATTTCACCGCTACACCTGGAATTCTACCCCCCTCTACAAGACTCTAGCCTGCCAGTTTCGGATGCAGTTCCCAGGTTGAGCCCGGGGATTTCACATCCGACTTGACAGACCGCCTGCGTGCGCTTTACGCCCAGTAATTCCGGTGAACCCTTGCACCCTCCGGTTTACCGCGTCTGCTGGCACGGAGTTAGC
+
CCCCCFGFGGGGGGGGGGFGGFGFGGGGGGGGGGGGGGGGGGGDFGGGFDFFGGGGGGGGGGGGGGGGGGGCEGGGGGG@DGE7FFGGFGGGGGGGGFFD,ADEF4EDGGGGGGGGGGGG7@DGFFGGGFGGF,@FGGCGGGEFGG,@3@>AGFGGGGD,:FGGGGGFB8B8*,@CGGGGGEF7FGFGGGGF:EC/)9FFGFG+3;8>8C<C;7F>A@GF;DBF076@3C66>E36B6CEC:?>D*--C@)-4)97>(-33,>39?0(4-(((280@D:02((41)6:7E(323((4*)6.
@M04650:207:000000000-C238N:1:1101:15666:4291 2:N:0:19
GACTACAGGGGTTTCTAATCCTGTTCGCTCCCCACGCTTTCGAGCCTCAGCGTCAGTTACAGTCCAGAGAGTCGCCTTCGCCACTGGTGTTCTTCCTAATCTCTACGCATTTCACCGCTACACTAGGAATTCCACTCTCCTCTCCTGCACTCTAGATACTCAGTTTGGAATGCAGTACTCGGGTTGAGCCCAAGTATTTCACATCCCACTTAAGTATCCGCCTACGCTCCCTTTACGCCCAATAAATCCGGATAACGCTCGCCACCTACGTATTACCGCGGCTGCTGGCCCGTAGTTAGCC
+
CCCCCGGGGGGGGGGGGGGGGF@FGFFGGGGGGGGGGGGGGGGGGGFEFGGGG@FGGGGGFGGCFFGFGCFGGGGG@E?DCGCF@FGGDGGGDFGGGGGGGGGGGGGG>FFFCFGGDGDGGEGA8EFFGGGCFEGFFGGGGGDFGD8DFFFFGGGFGGGGGDFFGFFCFGGGFGGGFFFGEGGGGGGFCFG6CFGGGGGFGF9<ADGFCFFFFGGD67FG=44>BFF)8D2>=FFCB9CFE?;5FGF?FEFFFEC@D@@FFFDFGC0:?<?FFGABC13(4(390)45?52/421:A<4<?
@M04650:207:000000000-C238N:1:1101:11682:4388 2:N:0:19
GGACTACCAGGGTATCTAATCCTGTTTGCTCCCCATGCTTTCGCGCCTCAGCGTCAGTTATAGACCAGAAAGTCGCCTTCGCCACTGGTGTTCCTCCACATCTCTACGCATTTCACCGCTACACGTGGAATTCCACTTTCCTCTTCTATCCTCAAGCCTTCCAGTTTCCAATGACCTTCCACGGTTAATCCGTGGGCTTTCACATCAGACTTAGAAGGCCGCCTGCGCGCGCTTTACGCCCAATAATTCCGGACAACGCTTGCCACCTACGTATTACCGCGGCTGCTGGCCCGCGGTTACC
+
BC9CCGGGGGGGGGGGFGGGGGGGGGGGGGGGGGFGGGGGG9FEGGGGDEFFGFGCGGFGGGFGGGGFGGGGFF@@FEEGFGGGGGGGFFGGFGGGGGGGEGGGGGEFC:FGGGGGGGGGGG9=:,A+4EFGGGGCFCDFFGFFCEDFFGGFGG=FGFG9FDAFFFGFGG,E=FE?FGG?FGGGGGGG,DG6CFGGGGGGGFGFFG7C@F>CCG7?B5EFA>A27/()0C@06E))1(8FF71,0;CCC;A0(8715,,44?FBCC?<?FF:2<?AG*(((-(3-,,2(7?=4((-323))
@M04650:207:000000000-C238N:1:1101:7380:4397 2:N:0:19
GGACTACCGGGGTTTCTAATCCTGTTCGCTCCCCACGCTTTCGAGCCTCAGCGTCAGTTACAGTCCAGAGAGTCGCCTTCGCCACTGGTGTTCTTCCTAATCTCTACGCATTTCACCGCTACACTAGGAATTCCACTCTCCTCTCCTGCACTCTAGATACTCAGTTTGGAATGCAGTACTCGGGTTGAGCCCAAGTATTTCACATCCCACTTAAATATCCGCCTACGCTCCCTTTACGCCCAATAAATCCGGATAACGCTCGCAACCTACGTATTACCGCGGCTGTTGGCACGTAGTTATC
+
CCCCCFFGGGGGGGGGGGFGGGGGGGGGGGGGFGGGGGDGFGGGGGGGGGGGGGGGGGGGGGGGFGGGGGGFCFC@EFGGGGGGGGGFFGGEGGGGGGGGGGGGGGEFGDGEGGGEGGGGGGGGAFDGGFGGGGGGGGGGGCFFGGGGGGGFDAFG;:,@FFFFGGGGGGFGGGF,EDF,@+>CFEEFGFGGGGGGGGDAF+E>A94*4CCFECD@98EFAGF@26>F=D==DF4EF0*=F;?F6*95CFD1?5DEF6@B0>D()232????)<4<GG(-,9>B>()).A<F0<<68C)).
@M04650:207:000000000-C238N:1:1101:18280:4420 2:N:0:19
GGACTACTGGGGTTTCTAATCCTGTTTGATCCCCACGCTTTCGCACATCAGCGTCAGTTACAGACCAGAGAGCCGCCTTCGCCACTGGTGTTCTTCCATATCTCTGCGCATTTCACCGCTACACATGGAATTCCACTCCCCTCTTCTGCACTCAAGCGAAACAGTTTCCAATGACCCTCCCCGGTTGAGCCGGGGGCTTGCACATCAGACTAATCTCGCCGCCTACGCGCGCTTTACGCCCACTAATTCCGGATAACGCTTGCCACCTACGTATTACCGCGGCTTCTGGCCCGTAGTTAGC
+
CCCCCGGGGGGGGGGGGGGGGGGGGGGGGGGGGGGGGG7FGGGGGGGGGGGGGGGGGGGGGDGGGGGGGGGGGGGGGGGGGGGEGGGGGGGGGGGFGGGGDGFGGFGGGCFGGGGGGGGGDCFGG8FFFGGFGFCFGGGGGFEFFC;ECDFFGDDGGGGGGE8FFGGGGGGGGGGFFFFGGGGGGGGGFGFEGGGDG4A*1*+;FGFFEG47@GGCFFGGFGFF:FBE9D>>>E347<GGGB(46C2ACFFFFED<46BB<<D>FGFF::4:)<2<@C(19>B0(()-.+(2--24:+)6)
@M04650:207:000000000-C238N:1:1101:24346:4422 2:N:0:19
GGACTACTGGGGTATCTAATCCTGTTTGCTCCCCACGCTTTCGCACCTGAGCGTCAGTCTTTGTCCAGGGGGCCGCCTTCGCCACCGGTATTCCTCCAGATCTCTACGCATTTCACCGCTACACCTGGAATTCTACCCCCCTCTACAAGACTCTAGCCTGCCAGTTTCGGATGCAGTTCCCAGGTTGAGCCCGGGGATTTCACATCCGACTTGACAGACCGCCTGCGTGCGCTTTACGCCCAGTAATTCCGATTAACGCTTGCACCCTCCGTATTACCGCGGCTGCTGGCACGGAGTTAGC
+
CCCCCGGGGGGGGGGGGGGGGGGGGGGGGGGGGGGGGGGGGGGGGGGGGGGGGGGGGEFGGGGGGGGGGGGGDEGGEGDFGGGGGGGGGGGGFGFGGGGGGGGGFGGGGEEGAFFCGGEGDEGGGGGGGGGGGGGGGGGGGDGFGGGG>DGFGGGFFGGGGGGGGGGFGGCGGGGGGGFGGFGGFFGGGGGFGGGGGGGGGFFFFG;DFGGGEGG=A@GGFGFFFF>@67222EFBF:E:?BB0FDA2C?FFF:DBG6>?F:<<DF:<1?BB182::C:;>;>07:?0:C(+,4(-4::)-
@M04650:207:000000000-C238N:1:1101:24120:4443 2:N:0:19
GGACTACTGGGGTTTCTAATCCTGTTCGCTCCCCACGCTTTCGAGCCTCAGCGTCAGTTACAGTCCAGAGAGTCGCCTTCGCCACTGGTGTTCTTCCTAATCTCTACGCATTTCACCGCTACACTAGGAATTCCACTCTCCTCTCCTGCACTCTAGATACTCAGTTTGGAATGCAGTACTCGGGTTGAGCCCAAGTATTTCACATCCCACTTAAGTATCCGCCTACGATCCCTTTACGCCCAATCAATCCGGATAACGCTCGCCACCTACGTATTACCGCGGCTGCTGGCACGTAGATAGC
+
CCCCCGGFF8FCCEGGGAFGFF<@CEEEEEFFFGGGGGBFFGGFFGGFGGGGEEEE:6F<,CCFGDGGF<FECFGEDGGG=FCFG,<=FCFEF,@FFEAFF<EGGGG@CGGGGGFGAFGGGF=EDDDDDEFF9FGF;8D=F??FF8FF?FEFF@EEDD;@,AAEFCE9B8A>+,,7E+A,@FEE=F8CE7DF7@8,?9FGDACBF>F95DFC7CDFFA@C=4-75*<*-1(73A;4:5CE:>3(*2/7CFF0<):;6;>?@BG058,4054:)236?>(49390((,8(583(..((<)4.
@M04650:207:000000000-C238N:1:1101:13671:4466 2:N:0:19
GGACTACCGGGGTTTCTAATCCTGTTTGCTCCCCACGCTTTCGCACCTGAGCGTCAGTCTTTGTCCAGGGGGCCGCCTTCGCCACCGGTATTCCTCCAGATCTCTACGCATTTCACCGCTACACCTGGAATTCTACCCCCCTCTACAAGACTCTAGCCTGCCAGTTTCGGATGCAGTTCCCAGGTTGAGCCCGGGGATTTCACATCCGACTTGACAGACCGCCTGCGTGCGCTTTACGCCCAGTAATTCCGATTAACGCTTGCACCCTCCGTATTACCGCGGCTGCTGGCACGGAGGTAGC
+
CCCCCGGGGGGGGGGGGGGGGGGGGGGGGGGGGGGGGGGGGGGGGGGGGGGGGGGGGGGGGGGGGGGGGGGGGGGGGGGGGGGGGGGGGGGGGGGGGGGGGGGGGGGGGGGGGGGGGGGGGGGGG?FGGGGGGGGGGGGGGGGFGGGFFGFFGGGFGGGGDGGGGGGGEGDGDFGGGGGGGGGGGFGGGGGGGGGGGGGGGFFFFCFFFGGGFGGGFFGGFGFBFFFD0<>FFG:>FFGG8:15CCA):=F?:>GAF?;??BF<GG?0:B9?2@?AGG?>>94(4:28?GFGFF>((24>:
@M04650:207:000000000-C238N:1:1101:24988:4501 2:N:0:19
GGACTACCGGGGTTTCTAATCCTGTTTGCTCCCCACGCTTTCGCACCTGAGCGTCAGTCTTTGTCCAGGGGGCCGCCTTCGCCACCGGTATTCCTCCAGATCTCTACGCATTTCACCGCTACACCTGGAATTCTACCCCCCTCTACAAGACTCTAGCCTGCCAGTTTCGGATGCAGTTCCCAGGTTGAGCCCGGGGATTTCACATCCGACTTGCCAGACCGCCTGCGTTCGCTTTACGCCCAGTAATTCCGATTAACGCTTGCACCCTCCGTCTTACCGCGGCTGCTGGCCCGGAGTTTGC
+
CCCCCGGGGGGGGGGGGGGGGGGGGGGGGGGGGGGEGGGEGGGGGCGF,CEFGGGGGGFGGGGFGGGGG7:FFGGGGGGGGGGGGFGGGGGGGGGGGGGGGGFGFGGGGGGGFGGGGGGGGGGGDFGG?FGGGGGGGG+FGGGFFGG?<7>CF9D9;FG:EGGGGGFGCEGGGGC,A:ECEFG*?CCFCC7CEEGDCDF6FAFACGGF<CGD317?F@GD6<9<0>6.(904:FFFF?GDG?28C>A<FB<(8592:6>BB?G>FEBB?B;((;()+0,,(-262())52(11;033C)..
@M04650:207:000000000-C238N:1:1101:16697:4504 2:N:0:19
GGACTACCCGGGTTTCTAATCCTGTTCGCTCCCCACGCTTTCGAGCCTCAGCGTCAGTTACAGTCCAGAGAGTCGCCTTCGCCACTGGTGTTCTTCCTAATCTCTACGCATTTCACCGCTACACTAGGAATTCCACTCTCCTCTCCTGCACTCTAGATACTCAGTTTGGAATGCAGTACTCGGGTTGAGCCCAAGTATTTCACATCCCACTTAAGTATCCGCCTACGCTCCCTTTACGCCCAATAAATCCGGATAACGCTCGCCACCTCCGTATTACCGCGGCTGCTGGCACGTAGTTAGC
+
CCCCCGGGGGGGGGGGGGGGGGGGGGGGGGGGGGGGGGGGGGGGGGGGGGGGGGGGGGGGGGGGGGGGFFGGGGGGGGGGGGGCGGGGGCFFGGGGGGGGGGGGGGGGGGGGGGGGGGGGGGGFGGGGGGGGGGFGGGGGFGGFGFGGGGGFGGGGGGGGGGGG<FEGGF;9?FGGGGFFGGGGGEGGGGGGGCGGGFDFGCEFCFGFFGGGFGGGFEGGAGFFDFFF@GFBBGFEA2BFGD(3CGFFGFEF;E:<;;:67;GFGG?7(.4(.244E*399>FF><>7>G:F?BF?<:<24
@M04650:207:000000000-C238N:1:1101:20436:4508 2:N:0:19
GGACTACTGGGGTTTCTAATCCTGTTTGCTCCCCACGCTTTCGCACCTGAGCGTCAGTCTTTGTCCAGGGGGCCGCCTTCGCCACCGGTATTCCTCCAGATCTCTACGCATTTCACCGCTACACCTGGAATTCTACCCCCCTCTACAAGACTCTAGCCTGCCAGTTTCGGATGCAGTTCCCAGGTTGAGCCCGGGGATTTCACATCCGACTTGACAGACCGCCTGCGTGCGCTTTACGCCCAGTAATTCCGATTAACGCTTGCACCCTCCGTATTACCGCGGCTTCTGGCACGGAGTTAGC
+
CCCCCGGGGGGGGGGGGGGGGGGGGGGGGGGGGGGGGGGGGGGDGGFFGEFGGGGGGGGGGGGDGGGGGGGGGCGGGGGGGGGGFGGGGDGGGGFGGGGGGGGGGGGGGGGGGGGGGGGGEGGGGGGGGGGGGGGFFGGGGGGFGGGGFGGFGAFGGGGGGFGGGGFGDC:EGGFGGGGGGGFCFGGGFGGGGGGD4DFFGFGFFGFBDGGGFGD+A3CG@GB:?FFF:C>0(:5<FBGGG?:2C>A47?)(,75)?:9::?D?CC?FFFFFFG:<F7?9;>BF7(-6<G0916348824)
@M04650:207:000000000-C238N:1:1101:19672:4517 2:N:0:19
GGACTACCGGGGTTTCTAATCCTGTTCGCTCCCCACGCTTTCGTTCCTCAGCGTCAGTTACTGCCCAGAGACCCGCCTTCGCCACCGGTGTTCCTCCTGATATCTGCGCATTTCACCGCTACACCAGGAATTCCAGTCTCCCCTACAGCACTCAAGTCTGCCCGTATCGCCTGCACGCCCACAGTTAAGCTGCGGGATTTCACAAACGACGCGACAAACCGCCTACGAACTCTTTACGCCCAGTAATTCCGGACAACGCTCGCACCCTACGTATTACCGCGGCTGCTGGCACGTAGTTAGC
+
CCCCCGGGGGGGGGGGGGGGGGGGGGGGGGGGGGGGGGGGGGGFGGGGGGGGGGGGGGGGGGGGGGGGGGGGGGGGGGGGGGGGGGGGGGGGGGGGGGGGGGGGGGGGGGGGGGGGGGGGEG98EEGGGGGGGGGGGGGGGGGFGGGGGGGFFFGGFGGGCFGGGGGGGGGGGGGGGGGGGECGFFFGGGGG6CGGDGBEGAGF6FGBFGDGFGGG3<GG>GFFFF<B?D62<<@AF?EGD?B:GGA9FFFFFFG?G16117G>G5::(287?<?>GF?B9>>>>BB:?E?FF316:C)-6
@M04650:207:000000000-C238N:1:1101:26638:4542 2:N:0:19
GGACTACCAGGGTTTCTAATCCTGTTCGCTCCCCACGCTTTCGAGCCTCAGCGTCAGTTACAGTCCAGAGAGTCGCCTTCGCCACTGGTGTTCTTCCTAATCTCTACGCATTTCACCGCTACACTAGGAATTCCACTCTCCTCTCCTGCACTCTAGATACTCAGTTTGGAATGCAGTACTCGGGTTGAGCCCAAGTATTTCACATCCCACTTAAGTATCCGCCTACGCTCCCTTTACGCCCAATAAATCCGGATAACGCTCGCCACCTACGTATTACCGCGGCTGCTGGCACGTAGTTAGC
+
CCCCCGGGGGGGGGGGGGGGGGGGGGGGGGGGGGGGGGGGGGGGGGGGGGGGGGGGGGGGGGGGGGGGGGGCFGGGGGGFGGGGGGGGGGGEGGFGGGGGGGGGGGGGGGGCGGFGGGGDGGGGFFGFGGGGGGGGGGGGGGFFGGGGFFGFGGGGAFFGGGCFFGGGGDFGGFGGGGGGGGGGGGEFFGFGGGGGF9DGGFFAFGCFF*;CE7FDFEGGAG=DFA)*57>DBF;CF?ECFF?FGF79DFF9DACAFDFFFFG(/18:7784?GFAFGBB02>1307?7A0<1,181F596
@M04650:207:000000000-C238N:1:1101:15208:4551 2:N:0:19
GGACTACAAGGGTATCTAATCCTGTTCGCTCCCCACGCTTTCGAGCCTCAGCGTCAGTTACAGTCCAGAGAGTCGCCTTCGCCACTGGTGTTCTTCCTAATCTCTACGCATTTCACCGCTACACTAGGAATTCCACTCTCCTCTCCTGCACTCTAGATACTCAGTTTGGAATGCAGTACTCGGGTTGAGCCCAAGTATTTCACATCCCACTTAAGTATCCGCCTACGCTCCCGTTACGCCCAATAAATCCGGATAACGCTCGCCACCTACGTATTACCGCGGCGGCTGGCACGTAGTTCGC
+
CCCCCGGGGGGGGCFGGGGGGGGGGFFGGGGFFFGEGGGGGGGGGGGGGGGGGFGGGGGFGGGDGGGGGGGFFGGBCFGGGGGGGGGGFGFFGGFGGGGGGEFGGGGFEGGDEGGGGGGG>FGGGGGGFEFGGGGGGG,AFGGCEFGGGGGFGGGGGDGGFGGGGGGC+=DFFFFFFFGGFEG7FGG,7DFGGGGGGG;F@FGF6?F*8C?7=7;FFC:@@C5=5ADF2D=9(6A@A=EGGFD1C*;37AB@?EDF4;@((:CBGGBBF7(2<7>A9F<B>>6((49>:719(4((-A)(-
@M04650:207:000000000-C238N:1:1101:14498:4624 2:N:0:19
GGACTACTGGGGTTTCTAATCCTGTTCGCTCCCCACGCTTTCGAGCCTCAGCGTCAGTTACAGTCCAGAGAGTCGCCTTCGCCACTGGTGTTCTTCCTAATCTCTACGCATTTCACCGCTACACTAGGAATTCCACTCTCCTCTCCTGCACTCTAGATACTCAGTTTGGAATGCAGTACTCGGGTTGAGCCCAAGTATTTCACATCCCACTTAAATATCCGCCTACGCTCCCTTTACGCCCAATAAATCCGGATAACGCCCGCCACCTACGTATTACCGCGGCTGCTGGCACTTAGTTAGC
+
CCCCCGGGGGGGFGGGGGGGGGGGGGGGGGGGGGGGGG7FFGGGGCGCGGGFGGGGGGGGGGGGGGGGAFFGGGGGGGGGGGEEGGGGGGFGGGFGGGGGGFFAFCFFGGGG<EGGGGGGGGGGGGGGGG?FCGGGFGFFGFFFFGFGGGGFGGFGFGFGGGGGEGFAE@FGGGGGGGGFCFGDAEEFGCCFGGGCFFGGGFGFF5C*:DGGCFGFF<FDAF>A=FA4252>BDAEF@GG>@D@DF<?7FB;133/;16(((993=<:BBF:?GF<FF<-(49>FBF?2EB?1))6:94<:
@M04650:207:000000000-C238N:1:1101:19957:4658 2:N:0:19
GGACTACTAGGGTTTCTAATCCTGTTCGCTCCCCACGCTTTCGAGCCTCAGCGTCAGTTACAGTCCAGAGAGTCGCCTTCGCCACTGGTGTTCTTCCTAATCTCTACGCATTTCACCGCTACACTAGGAATTCCACTCTCCTCTCCTGCACTCTAGATACTCAGTTTGGAATGCAGTACTCGGGTTGAGCCCAAGTATTTCACATCCCACTTAAGTATCCGCCTACGCTCCCTTTACGCCCAATAAATCCGGATAACGCTCGCCACCTACGTATTACCGCGGCTGCTGGCACGTAGTTAGC
+
CCCCCGGGGGGGGGGGGGGGGGGGGGGGGGGGGGGGGGGGGGGGGGGGGGGGGGGGGGGGGGGGGGGGGGGGGGGGGGGGGGGGGGGGGGGGGGGGGGGGGGGGGGGGGGGGGGGGGGGGGGGGGGGGGGGGGGGGGGFGGGGFGGGGGGGFGGGGGGGFFGGGGGGGDGGGGGGGGGGGGGGGGGGGGGGGGGGGGGGGGFGFFGGFFGGDEFFGFFGGFGFFFFAB=GFBFGAFADEGGFFFGGFFGFFFDFDFG06;D9GFCE?BFFFF<CBFFG:>>;B;B64:BGBGFFBFFG2A:
@M04650:207:000000000-C238N:1:1101:24162:4686 2:N:0:19
GGACTACTGGGGTTTCTAATCCTGTTCGCTCCCCACGCTTTCGAGCCTCAGCGTCAGTTACAGTCCGGAGAGTCGCCTTCGCCACTGGCGTTCTTCCTAATCTCTACGCATTTCACCGCTACACTAGGAATTCCACTCTCCTCTCCTGCACTCTAGATACTCAGTTTGGAATGCAGTACTCGGGTTGCGCCCAAGTATTTCACATCCCACTTAAGTATCCGCCTACGCTCCCTTCACGCCCAATAAATCCGGATAACGCCCGCCACCTCCGTATTACGGCGGCTGCTGGCACGCAGTTAGC
+
C@CCC,C;<<FGGGCDAAFFF<9;EDC6+BF7FGECG7F;C<F8FD@,;EFFFB7:BCCEDC@EF@,@@6@F<FE+B?FGFE7FF<DF,@F>BF,C?FFGFC=BFG,ACCEEFEF@F?>=@FCF9,EFGAE:EF9,,@7F8A,+@8,@AD89@FFGG8,39FFDCBD;@3=@=FGCF@E;:<CECBC,?EDGD>,AFGF,=BG+4;C6@GGCEDCGF<78-:-(56()/>9;@?)76=GG*;=5CDE<F6;(2)*963(((()-7*371(-4?C347*(,4003((.,453<:((41@-65
@M04650:207:000000000-C238N:1:1101:5160:4721 2:N:0:19
GGACTACACGGGTTTCTAATCCTGTTTGCTCCCCATGCTTTCGCGCCTCAGCGTCAGTTATAGACCAGAAAGTCGCCTTCGCCACTGGTGTTCCTCCACATCTCTACGCATTTCACCGCTACACGTGGAATTCCACTTTCCTCTTCTATCCTCAAGCCTTCCAGTTTCCAATGACCTTCCACGGTTAAGCCTTGGGATTTCACATCAGCCTTAGACGGCCGCCTGCGAGCGCTTTACGCCCAATAATTCCGGACAACGCTTGCAACCTACGTATTACCGCGGCTGCTGGCACGGAGTTAGC
+
CCCCCGGGFGGGGGGGGGGGGGDGGGGGGGGGGGGGGGGGGGGGEGGGGGGGGGGGGGCDCFGGGGGGGGGFFGGGGGGGGGDGGGFGGEGGGGCGG@<FF<EGGGGGGGGGGGGGGGGGGGGGDGGGGGGGGGDFGGGGGGGFGGGA?A8CFGGGGG8>AFDGGFGGGDA;6;,@,AFDFDEEGDEFFGG6,@D777FGGA,6997A);FFEGF*9>D?AGFF9A2)8C03;G3>@<GFGD0=<FFF7=620)18F>B0(2C?>C:((.((4C?2<C?>BBFF4:27BG790(37?FAB5
@M04650:207:000000000-C238N:1:1101:20250:4734 2:N:0:19
GGACTACCGGGGTTTCTAATCCTGTTTGCTCCCCACGCTTTCGCACCTGAGCGTCAGTCTTTGTCCAGGGGGCCGCCTTCGCCACCGGTATTCCTCCAGATCTCTACGCATTTCACCGCTACACCTGGAATTCTACCCCCCTCTACAAGACTCTAGCCTGCCAGTTTCGGATGCAGTTCCCAGGTTGAGCCCGGGGATTTCACATCCGACTTGACAGACCGCCTGCGTGCGCTTTACGCCCAGTAATTCCGATTAACGCTTGCACCCTCCGTATTACCGCGGCTGCTGGCACGGAGTTAGC
+
CCCCCGGGGGGGGGGGGGGGGGGGGGGGGGGGGGGGGGGGGGGGGGGGFGGGGGGGGGGGGGGGGGGGGGGGGGGGGGGGGGGGGGGGGGGGGGGGGGGGGGGGGGGGGGGGGGGGGGGGGGGGGGGGGGGGGGGGGGGGGGGFGGGGGGGFGECGFGFGGGGFFAFGGGEEGGG7FFGGGGGFGGGFFGGFEGGGGDGFGFGFFGFEFGDGE>FCA@GGFGF?2F>3(9>F1C>AF?CEGFF2F>A9C=F:::5)2(418?F7CF?:??B::C0<FF619>>FFF::>G0F?F69?G)).
@M04650:207:000000000-C238N:1:1101:21987:4771 2:N:0:19
GGACTACTAGGGTATCTAATCCTGTTTGCTCCCCACGCTTTCGCACCTGAGCGTCAGTCTTTGTCCAGGGGGCCGCCTTCGCCACCGGTATTCCTCCAGATCTCTACGCATTTCACCGCTACACCTGGAATTCTACCCCCCTCTACAAGACTCTAGCCTGCCAGTTTCGGATGCAGTTCCCAGGTTGAGCCCGGGGATTTCACATCCGACTTGACAGACCGCCTGCGTGCGCTTTACGCCCAGTAATTCCGATTAACGCTTGCACCCTCCGTATTACCGCGGCTGCTGGCACGGAGTTAGC
+
CCCCCGGGGGGGGDFGGGGGGGGGGGGGGGGGGGGGGGGGGGGGGGGGGGGGGGGGGGGGGGGGGGGGGGGGGGGGGGGGGGGGGGGGGGGGGGGGGGGGGGGGGGGGGEC?FGGGGGGGGGGGGGGGGGGGGGGEGDFGGGGFGGGGGGGFGGGGGGGFGGGGGGGGGGEEGGGGGGGGGGGGG?FFGFGFGGGGGDFCDCFFFGGFFGGGFCFFF;FGFGB??FFE?G691EFFFB>EG<3:FGFFGFFB1@DAGFFFFFF7FG:((39:BE?AFC((,391(234?G1C200448)6.
@M04650:207:000000000-C238N:1:1101:12803:4794 2:N:0:19
GGACTACCCGGGTTTCTAATCCTGTTTGATCCCCACGCTTTCGCACATCAGCGTCAGTTACAGACCAGAGAGCCGCCTTCGCCACTGGTGTTCTTCCATATCTCTGCGCATTTCACCGCTACACATGGAATTCCACTCCCCTCTTCTGCACTCAAGCGAAACAGTTTCCAATGACCCTCCCCGGTTGAGCCGGGGGCTTTCACATCAGACTAATCTCGCCGCCTCCGCGCGCTTTACGCCCAATAAATCCGGATAACGCTCGCCACCTACGTATTACCGCGGCTGCGGGCACGTAGTTAGC
+
CCCCCGGGGGGGGGEGGGGGGGGGGGGGGGGGGGGGGGGGGGGGGGGGGGGGGGGGGGGFGFFGGGGGGGGGGGGGGGGGGGGGGGGGGGGGGGGGGGGGGGGGGGFGGGGGGGGGGGGGGGGGG:FFFGGGGGGGGGGGGGGBGFGGFGFFGGDGGGDGGEGFFEGGGGGF8FGF@79>C:CBFGEGGGGGGGECD<7FG=CFFGFFE*7><CFCC1?DBGFB(<9D>C6>>/>9@:EGG:??FF)4CFF4<3DAGFB?14C9*??F08?:2+5>F::17401><((-*-/(,4(-3)66
@M04650:207:000000000-C238N:1:1101:12839:4820 2:N:0:19
GGACTACTAGGGTATCTAATCCTGTTCGCTCCCCACGCTTTCGAGCCTCAGCGTCAGTTACAGTCCAGAGAGTCGCCTTCGCCACTGGTGTTCTTCCTAATCTCTACGCATTTCACCGCTACACTAGGAATTCCACTCTCCTCTCCTGCACTCTAGATACTCAGTTTGGAATGCAGTACTCGGGTTGAGCCCAAGTATTTCACATCCCACTTAAGTATCCGCCTACGCTCCCTTTACGCCCAATAAATCCGGATAACGCTCGCCACCTACGTATTACCGCGGCTGATGGCACGTAGTTAGC
+
CCCCCGGGGGGGGGGGGGGGGGGGGGGGGGGGGGGGGGGGGGGGGGGGGGGGGGGGGGGGGGGGGGGGGGGGGGGGGGGGGGGGGGGGGGGGGGGGGGGGGGGGGGGGGGGGGGGGGGGGGGGGGGGGGGGGGFGGGGGGGGGFGGGGGGGFGGGGGFGFCFGGGGGGGGGAFGF9FDFFGGGGGGGGGGGGGGGFEGFGGFGFFD>FEGGGFGCGFEGG=F49AADFFGFFFGFEFFGGGFDFFCE37AFBFDGFG@B6<@G;GGF??BF(5:2>GDB>>9603.)).6(+46??BG2<:
@M04650:207:000000000-C238N:1:1101:18592:4844 2:N:0:19
GGACTACCGGGGTTTCTAATCCTGTTCGCTCCCCACGCTTTCGCACCTGAGCGTCAGTATTTGTCCAGGGGGCCGCCTTCGCCACCGGTATTCCTCCAGATCTCTACGCATTCCACCGCTACACCTGGAATTCTACCCCCCTCTACAAGACTCTAGCCTGCCAGTTTCGGACGCAGTTCCCAGGTTGAGCCCGGGGATTTCACATCCGACTTGCCAGACCGCCTGCGTGCCCTTTACGCCCAGTAATTCCGATTAACGCTTGCCCCCTCCGTATTACCGCGGCTGCTGGCACGTAGCTAGC
+
CCCCCGGGEGGGGCGGGGGGGGGGGG9FGGGGGGG76FGGGGG,6CGF=<FGGGGGGG,<6CFGGGGGG,CFGGGGGGGGGGGGG,CFGCGGGGGGGGGCG8EAFGGGGGGG,FFGGGGGDGGGGFGGGGGGG=DFG8+@EGGF7BF6,@BAFCED9D934@@FGFF,>*>*3FGDG:9;,7>CGGG6EGFF5=5C>DFGGFCAF<FDB:5C)**?)(AFFD9?(5>.,7(4:FF>F(;CEB?77C<27@4((.96C0(48:C(*84>1:;:(;()0:0-((90-2:?(C?FB(32(36<:
@M04650:207:000000000-C238N:1:1101:16740:4855 2:N:0:19
GGACTACCCGGGTTTCTAATCCTGTTCGCTCCCCACGCTTTCGAGCCTCAGCGTCAGTTACAGTCCAGAGAGTCGCCTTCGCCACTGGTGTTCTTCCTAATCTCTACGCATTTCACCGCTACACTAGGAATTCCACTCTCCTCTCCTGCACTCTAGATACTCAGTTTGGAATGCAGTACTCGGGTTGAGCCCAAGTATTTCACATCCCACTTAAGTATCCGCCTACGCTCCCTTTACGCCCAATAAATCCGGATAACGCTCGCCACCTACGTATTACCGCGGCTGCTGGCACGTAGTTAGC
+
CCCCCGGGGGGGGGGGGGGGGGGGGGGGGGGGGGGGGGGGGGGGGGGGGEFFGGGGGGGGGGGGGGGGGGGGGGGGGGGGGGGGGGGGGGGGGGGGGGGGGGGGGGGGGGGGGGGGGGGGGGGGFFGGGGGGGFGGGGGGGGGFGGGGGGGFGGGFFFFGGDGGGGGGGFGGGGGFFGGGGGGGGGGGGGGGGGGGGGGGGFGFFGGFFFGGFGGGFFGGFGFAFFFFFGFF=FFCF@GGGF;@GFE?GFFFFFGFGFFFF>D07;?<:?6:BG?2CF1>B>>BB0)4:7(<(431?F)):
@M04650:207:000000000-C238N:1:1101:17704:4892 2:N:0:19
GGACTACCGGGGTTTCTAATCCTGTTTGCTCCCCACGCTTTCGCACCTGAGCGTCAGTCTTTGTCCAGGGGGCCGCCTTCGCCACCGGTATTCCTCCAGATCTCTACGCATTTCACCGCTACACCTGGAATTCTACCCCCCTCTACAAGACTCTAGCCTGCCAGTTTCGGATGCAGTTCCCAGGTTGAGCCCGGGGCTTTCACATCCGACTTGACAGACCGCCTGCGTACCCTTTACGCCCAGTAATTCCGATTAAAGCTTTCCACCTCCGTATTACCGCGGCTGCTGGCACGGGGTTTGG
+
CCCCCGGG7FGGGGGGGGGGGG<FGGGGGGGGGGGGGGGGGGGCCGGGFGGFGGGGGG<<FCD@FGGGGCE@F7FGGGCGDGGG?FGGG7FGGGGGG8=FG8EGGGGGCGGGGGGGF+BDECGGGDFGCFGGGCGDFDDFGGGFGFFC,CFFGGGGFCE8DGGGGGCD**61/2D?:D@CC,DCCFGGGGGGEDCC)>EGD@E=7>*.4DDC;*2@4(;C0C66(59B(903):?)93*:E((.2><:7=)(-)/.0.42A)0.*<:71:(3(;3)<C16(,((-4)407(3(4(--:(,(
@M04650:207:000000000-C238N:1:1101:6742:4902 2:N:0:19
GGACTACCGGGGTTTCTAATCCTGTTTGCTCCCCACGCTTTCGCACCTGAGCGTCAGTCTTTGTCCAGGGGGCCGCCTTCGCCACCGGTATTCCTCCAGATCTCTACGCATTTCACCGCTACACCTGGAATTCTACCCCCCTCTACAAGACTCTAGCCTGCCAGTTTCGGATGCAGTTCCCAGGTTGAGCCCGGGGATTTCACATCCGACTTGACAGACCGCCTGCGTGCGCTTTACGCCCAGTAATTCCGATTAACGCTTGCACCCTCCGGATTACCGCGGCTGCTGGCACGGAGGTAGC
+
CCCCCGGGGGGGGGGGGGGGGGGGGGGGGGGGGGGGGGGGGGGGEGGGGGGGGGGGGGGGGGGGGGGGGDGG:FGGGGGGGGGGGGGGC7FFFFGFGGGFFGGGGGGGGGGGGGGFGGGDEGGGGEEGGGGGGGFGG88FEGGFGGCFAFGFGD9ECDAFGGGGGGGGG7>CDCFFGGGGGCFGFGGFF7EGGGGGGDF6CFGF6C4>;DCC3C<@88*>>D>0(<>5<D>FFGFFFBEGG???GC29CFF1:@C:DB9318C?DF?:B09(4A:<E:129>B06?7?BE?G?90((/54,
@M04650:207:000000000-C238N:1:1101:14351:4906 2:N:0:19
GGACTACAGGGGTATCTAATCCTGTTCGCTCCCCACGCTTTCGAGCCTCAGCGTCAGTTACAGTCCAGAGAGTCGCCTTCGCCACTGGTGTTCTTCCTAATCTCTACGCATTTCACCGCTACACCAGGAATTCCACTCTCCTCTCCTGCACTCTAGATACTCAGTTTGGAATGCAGTACTCGGGTTGAGCCCAAGTATTTCACATCCCACTTAAATATCCGCCTACGCTCCCTTTACGCCCAATAAATCCGGATAACGCCAGCCACCTACGTATTCCCGCGGCTCCTGGCACGTAGTTAGC
+
CCCCC<FGFGGGG>CGGGGGGGGFGGGGGEDFGGGGGGGGGGGGGGGGGGGGGGGGGGDFGGFGGGGG9E8B<<+@FGGGGGGGDGGGFFGGGG8FE9?FGFCFGGDGGGGGC<EGG>8=@FFG,DFEGDFGGGGGDB4EEGGFG@,2EFFFGFGA3,E=,EA?EFG988D9=BADDGGFDEGGG<>F,DE@EGG9+DF7@+@AEFGF)@D7A7=C62>E2C@DFFA>>GF@FFF:8>EGF<78FC)6;A8>(8CEG@@(((1,1A:((231)344:4,9>90,-,.),C(3,4(.49)).
@M04650:207:000000000-C238N:1:1101:15898:4932 2:N:0:19
GGACTACTGGGGTTTCTAATCCTGTTTGCTCCCCACGCTTTCGCACCTGAGCGTCAGTCTTTGTCCAGGGGGCCGCCTTCGCCACCGGTATTCCTCCAGATCTCTACGCATTTCACCGCTACACCTGGAATTCTACCCCCCTCTACAAGACTCTAGCCTGCCAGTTTCGGATGCAGTTCCCAGGTTGAGCCCGGGGATTTCACATCCGACTTGACAGACCGCCTGCGTGCGCTTTACGCCCAGTAATTCCGATTAACGCTCGCACCCTCCGTATTACCGCGGCTGCTGGCACGGAGTTAGC
+
CCCCCGGCGGGGGGGGGGGGGGGGGGGGGGGGGGGGGGGGGGGGGGGG@FGGGGGGGEGFFFGFGGGG?FEGGGGGGGGGGGGGGGGGGGGFGGGGGG,B=FGGGGGGGGGGGGGGGGGGGGGGGGGGGGGGGDFGFGGGGGGFGGG8@CGFGFGGGFGCEFGGFGEGC:CEGCC<2DCGCFCGGGGGGGGG=CEG:DGGGFGFFFDEFGGGEGGGF@GGFGFFFFF3<DFB9=>9@:EEG6<77>>AC?F2()1<D(,4(2C9GGF?:?F<?GFFGGFFF((7((3:251CB>09,;455
@M04650:207:000000000-C238N:1:1101:12923:4978 2:N:0:19
GGACTACAGGGGTTTCTAATCCTGTTTGCTCCCCACGCTTTCGCGCCTCAGTGTCAATGTTGGCCCAGACAGCTGCCTTCGCCATTGATGTTCCTTCTGATCTCTACGCATTTCACCGCTACACCAGAAATTCCGCCATCCTCTACCACATTCTAGTGATCCAGTATCAAATGCAATTCCCAAGTTGAGCCCGGGGCTTTCACATCTGACTTAAATCACCACCTACGCGCCCTTTACGCCCAGTAATTCCGATTAACGCTTGCACCCTCCGTATTACCGCGGCTGCTGGCACGTAGTTAGC
+
CCCCCGGGGGGGGGGGGGGGGGGGGGGGGGGGGGGGGGGGGGGGGGGGGDGGGGGGGGGGGGGGGGGGGGGGGGGGGGGGGGGGGGGGGGGGGGGGGGGGGGGGGGGGGGGGGGGGGGGGGGGGGGGGGGGGGGGGGGGGGGGFGGGGGGGFGGGGGGGFGGFGGGGGGGGGGGGGGGGGGGGGGGGGCGGFGGGGGGFGGFGFFGGFEFDGEFG@FFFFEGFFFFFD=4>@B?6CFFG7FFFFFFE<CFFD?DGEGFFD??C?DGB:B:>F:F:AFGFF>0999<::B=:<13804:<9.
@M04650:207:000000000-C238N:1:1101:15927:4982 2:N:0:19
GGACTACTAGGGTATCTAATCCTGTTCGCTCCCCACGCTTTCGAGCCTCAGCGTCAGTTACAGTCCAGAGAGTCGCCTTCGCCACTGGTGTTCTTCCTAATCTCTACGCATTTCACCGCTACACTAGGAATTCCACTCTCCTCTCCTGCACTCTAGATACTCAGTTTGGAAGGCAGTACTCGGGTTGAGCCCAAGGATTTCACATCCCACTTAAGTATCCGCCTACGCTCCCTTTAAGCCCAATAAATCCGGAAAACGCGCGCCACCTACGTATTACCGCGGCTGCGGGCCCGTAGGTAGC
+
CCCCCGGGGGGGFGGGGFGGGGGGGGGGG7FGGGGGGGGGGGGFGGEFGGGGGGGGGDEFGDF@FGGGDE,B:BC7FGGFGGCGG?EFEGFGGGGGGGGGGFFGGGGGCCGGFGGGFFCDG7FFFCFGFGCE;FEF8,@,@?GDG@@ACGGFGAEFGE9FFGDD5EDF=FE,+ADCGFCDAFEDF7>@FGG6:CE+=6B?B9C6BGF6@DG>CGGFF*=7>C=A<>A>2CBD5?;C+.<F:225DGFCFAEF;):=F;;((2C2)*44::3,)+.:?7-4;2,(4:(,45(/--7?(<64.
@M04650:207:000000000-C238N:1:1101:17473:4995 2:N:0:19
GGACTACCAGGGTTTCTAATCCTGTTCGCTCCCCACGCTTTCGAGCCTCAGCGTCAGTTACAGTCCAGAGAGTCGCCTTCGCCACTGGTGTTCTTCCTAATCTCTACGCATTTCACCGCTACACTAGGAATTCCACTCTCCTCTCCTGCACTCTAGATACTCAGGTTGGAATGCAGTACTCGGGTTGAGCCCAAGTATTTCACATCCCACTTAAGTATCCGCCTACGCTCCCTTTACGCCCAATAAATCCGGATAACGCTCGCCACCTACGCATTACCGCGGCGGCTGGCACGTATTTAGC
+
CCCCCGGGGGGGGGGGGGGGGGGGGGGGGGGGGGFGGGGGGGGGGGGGGGGGGGGGGGGGGGGGGGGGGGGGGGGGGGGGGGGGGGGGGGGGGGGGGGGGGGGGFGGGGGE7EFFGGGGGGGGGG8EGGGFGGGGGGGFGGGGFFGGFFGGFF9>=AEAEF<CE,CEFEGG,=EFFGGFFGGG7=CECCFDFGCD,?CGG79DFFFGAEGG7888B>6DC2C==DF252<@B=FFEF>EGG1(/>;C5>AA@6=DE4(((61DFCE67?B?(-;24FG?BBB0(-719(/2<313)(3)-6
@M04650:207:000000000-C238N:1:1101:10658:5019 2:N:0:19
GGACTACAGGGGTATCTAATCCTGTTCGCTCCCCACGCTTTCGAGCCTCAGCGTCAGTTACAGTCCAGAGAGTCGCCTTCGCCACTGGTGTTCTTCCTAATCTCTACGCATTTCACCGCTACACTAGGAATTCCACTCTCCTCTCCTGCACTCTAGATACTCAGTTTGGAATGCAGTACTCGGGTTGAGCCCAAGTATTTCACATCCCACTTAAGTATCCGCCTACGCTCCCTTTACGCCCAATAAATCCGGATAACGCTCGCCACCTACGTATTACCGCGGCTGCTGGCACGTAGTTAGC
+
CCCCCGGGGGGGGGGGGGGGGGGGGGGGGGGGGGGGGGGGGFGGGGGGDGGGGG7CGGCCEEFGG@FFDFGGGGGGGGGGGGGGG<FGGGGGGFGFGDEFGGGGGGGGGGGEFFGGGGGGGEGGGFGGGGGGGGGGDF,?8DEFFGCFGGFBFFFGGGGGF@EDGGGGGCDADFGCFFFGAFG8F<:DCGGGGFF<EGCF7BFAFGC>5;C<=CGFFEGF>>557A>4)?@9BFFCFFGGDD;3DFCCGAA9?:D@*,66<@GFGGF?:303)C24C78999>B>?))453032(43<6A9
@M04650:207:000000000-C238N:1:1101:23150:5044 2:N:0:19
GGACTACAGGGGTTTCTAATCCTGTTCGCTCCCCACGCTTTCGAGCCTCAGCGTCAGTTACAGTCCAGAGAGTCGCCTTCGCCACTGGTGTTCTTCCTAATCTCTACGCATTTCACCGCTACACTAGGAATTCCACTCTCCTCTCCTGCACTCTAGATACTCAGTTTGGAATGCAGTACTCGGGTTGAGCCCAAGTATTTCACATCCCACTTAAGTATCCGCCTACGCTCCCTTTACGCCCAATAAATCCGGATAACGCTCGCCACCTACGTATTACCGCGGCTGCTGGCACGTAGTTAGC
+
CCCCCGGGGGGGGGGGGGGGGGGGGGG7FEFGGGGGGGGEDEGFGGGGFFFGGGGGGFGGGGGGGGGGGGGFGGGGGGGGGGDFGGGGDGGGGGGGGGGGGFGGGGGGGGDGGGGFGGGGGGGFGFGGGGGGGGGGGGGFGGGFGGGGGGGFGGGGFGCGGGGDCFFFGFGFGGGGGGGGGGGGGGGGGGGGG?FFGGGG7BGCFGGFFGFGEGGGFAFG>F=A2@<?8C@FFGFFFDEEC<?FGGF3;FEF<EGF=((,89G9DC:B0??7)<?2EC8;B(6011:BBC(<:17?(+.:)
@M04650:207:000000000-C238N:1:1101:18517:5076 2:N:0:19
GGACTACCGGGGTATCTAATCCTGTTCGCTCCCCACGCTTTCGAGCCTCAGCGTCAGTTACAGTCCAGAGAGTCGCCTTCGCCACTGGTGTTCTTCCTAATCTCTACGCATTTCACCGCTACACTAGGAATTCCACTCTCCTCTCCTGCACTCTAGATACTCAGTTTGGAATGCAGTACTCGGGTTGAGCCCAAGTATTTCACATCCCACTTAAGTATCCGCCTACGCTCCCTTTATGCCCAATAAATCCGGATAACGCTCGCCACCTACGTATTACCGCGGCTGCTGGCACGTAGTTAGC
+
CCCCCGGGGGGGGGGGGGGGGGGGGGGGGGGGGEGGGGEGGGGFGGGGGGGGGGGGGGGGFGGGGGGGFGGGFFGGGGGGGGGGGGGGEGGGGGCFFFEGGGGGGGGGGGGGGGGGGGGGGGGGGCGGGGGGGGGGDGEFGGGFFGA=@8BDGCFDFFDGGGGFGGGDGGGGGGGGGGGGGEGDGEGFGGFGGCCFCFGFFFGFFGGFEGGGFGGGFEGG);>=DFFFFGBDFGFF6*BFC3=@GGECDFF>?FGEF:((6731*/322((.8FBAG:((49>29??BFGFEFB<BFFA>4
@M04650:207:000000000-C238N:1:1101:20132:5087 2:N:0:19
GGACACCGGGGTTTCTAATCCTTGTTGCTCACCCCGCTTTCGCACCTGAGCGTCAGTCTTTGTCCAGGTGTCCGCCTTCGCCACCGGTATTCCTGCATATCTCTACTCCTTTCACCCCCACCCCTAGACTTCTACCCCCCTCTACACGCCTCTAACCTGCCAGTTTCGGACGCCGTTCCCAGGTTGAGCCCGGGGATTTCACCTCCGACTTGGCAGACCGCCTACGCTCGCTTTACGCCCAATAATTCCGATTAACGCTGGCACCCTCCGTATTACCGCTGCTGCTGGCCCGGAGTTAGCC
+
CCCC8<,+@FGFGGGEEF,@F<,-CF@<6A6EF8@6@@FGCC:66CG8,,9+68686,C6<F,,C,CE,6:5C7@F6BA==FGE,+>+=,C<FG,A,,,:A,4,,,,9,9CF,,5E,8+6++4@+4,,55CF@,6F,++@CD85E;,6+18<=F,,,,4@D3<4=EF++@*@7*@;1;F,?:DGGFG8CGG*=5*CDCC+;C+*;*956D3>)>65)8ED9D?1:@1)4)33:CF<)8EE*((3:*:>F?@3:5*6D9:((,2)7EF8128(8C::C56(39?F?::7?*,714,-4<<AD
@M04650:207:000000000-C238N:1:1101:6572:5098 2:N:0:19
GGACTACACGGGTATCTAATCCTGTTCGCTCCCCACGCTTTCGAGCCTCAGCGTCAGTTACAGTCCAGAGAGTCGCCTTCGCCACTGGTGTTCTTCCTAATCTCTACGCATTTCACCGCTACACTAGGAATTCCACTCTCCTCTCCTGCACTCTAGATACTCAGTTTGGAATGCAGTACTCGGGTTGAGCCCAAGTATTTCACATCCCACTTAAGTATCCGCCTACGCTCCCTTTACGCCCAATAAATCCGGATAACGCTCGCCACCTACGTATTACCGCGGCTGCTGGCCCGTAGTTAGC
+
CCCCCGGGGGGGGGGGGGGGGGGGGGGGGGGGGGGGGGGGGGGGGGGGGGGGGEGGGGFGGGGGGGGGGGGGGGGGGGGGGGGGGGGGFFGGGGGGGGGGGGGGGGGGGGGGGGGFGGGGGFFGGFGGGGGGGGFGGGFFGGGFGGGGGGGFGGGGGGFGGGGGGGGGEGGGGAFGGGFAE:EGFFGFGGGGGGG9FFGGFFF9<;*;CFGGCGGGF<79AGFDDFAD=G@FDGFFFFEGGFFFGFEFGFB;D58@CD;<0;G>D5:7?:?:>F?<EC<>>>F6;6)4?C(/-4363::6)
@M04650:207:000000000-C238N:1:1101:17394:5100 2:N:0:19
GGACTACTGGGGTTTCTAATCCTGTTCGCTCCCCACGCTTTCGAGCCTCAGCGTCAGTTACAGTCCAGAGAGTCGCCTTCGCCACTGGTGTTCTTCCTAATCTCTACGCATTTCACCGCTACACTAGGAATTCCACTCTCCTCTCCTGCACTCTAGATACTCAGTTTGGAATGCAGTACTCGGGTTGAGCCCAAGTATTTCACATCCCACTTAAATATCCGCCTACGCTCCCTTTATGCCCAATAAATCCGGATAACGCTCGCCACCTACGTATTACCGCGGCTGCTGGCACGTAGTTAGC
+
CCCCCGGFFGGGGEGGGGGGGGGGGGGGGGGGGGGGGGGGGGGGGGGGGGGGGGGGGGGGGFDGGGGGGGGGFGGGGGGGGGGGGGGGGGGGGFGGGDFE9<DFGDFGDGGGGGGGGGGGGGG8,AFGGGFGGGGCEFEFGFGFGG9,FGGBGFGGFFGFEG,AFFGGEGGGGGFEFFGGDG6CFGGGGGGGGCFGGGGGFFFFFGGFEGGFEGGFF4DFDGFDFFF>9C=23EFFFFGGGB@DGFFFGFFF<>GFF@0(22<038:??B<?<?:AFG0129;60:0)8C0C?(4:1:<A6
@M04650:207:000000000-C238N:1:1101:16689:5103 2:N:0:19
GGACTACCCGGGTTTCTAATCCTGTTTGCTCCCCACGCTTTCGTGCCTCAGCGTCAGTTACAGTCCAGAGAGCCGCCTTCGCTACTGGTGTTCCTCCTAATATCTACGCATTTCACCGCTACACTAGGAATTCCACTCTCCTCTCCTGCACTCAAGTCTTACAGTTCCAAAAGCTTACTACGGTTGAGCCGTAGCCTTTCACTTCTGGCTTGAAAGACCGCCTACGCACCCTTTACGCCCAGTAATTCCGGATAACGCTAGCCCCCTACGTATTACCGCGGCTGCGGGCACGTAGTTAGCC
+
CCCCCGGGGGGGGGGGGGGGGFGGGGGFGGGGGGFGGGGGGGGGGGGGGGFGGGGGGGGGGGGGGGGFGGGEGGGGGGGGGGGGGGGGG,FGGGGGGGGGGGGGGGGFGEFGCFGGGGGGGGGGGGGFFEFGGGGGGG8FCDFFGDFGGGGFGGGGFFGGGFD8FFGGGFGGGGFGGGGGGGEGGE,:CE:@C?FGGGGGGFGC5?CACFFDBGFGABEGAD22>BBF@D27@FFFF<EEE1=EGCCEGF>??EGE<38:(5C?GE;0:1(,6C2>E<122>FF0(3,7*4/4(149<)65
@M04650:207:000000000-C238N:1:1101:6550:5216 2:N:0:19
GGACTACCGGGGTTTCTAATCCTGTTCGCTCCCCACGCTTTCGAGCCTCAGCGTCAGTTACAGTCCAGAGAGTCGCCTTCGCCACTGGTGTTCTTCCTAATCTCTACGCATTTCACCGCTACACTAGGAATTCCACTCTCCTCTCCTGCACTCTAGATACTCAGTTTGGAATGCAGTACTCGGGTTGAGCCCAAGTATTTCACATCCCACTTAAGTATCCGCCTACGCTCCCTTTACGCCCAATAAATCCGGATAACGCTCGCCACCTACGTATTACCGCGGCTGCTGGCACGTAGGTAGC
+
CCCCCGGGGGGGGDGGGGGGGGGGGGGGGGGGGGGGGGGGGGGGGGCFGGGGGGGGGGGGGGGGGGGGGGGGGGGGGGGGGGGGGGGGFGGGGGGGGFGGGGGGGGGGGGEFGGGGGGGGGGGGGGFGGCDGGGGEGGGGGFFDFFGGGGGFGGGGFGGGGGGGGGFFC8ECD9FGGGGGGFGGGGGGGGGGGGGGGGGGGC,B9CC9@FGGFF8BA7<@A4A=DFFF2DF2>984+2BFG@@@CGFCGFABF):A=<FB(2<05*:7246:?F0::FBBB9B>BFFFFD(+4?B?(<424
@M04650:207:000000000-C238N:1:1101:25287:5238 2:N:0:19
GGACTACAAGGGTATCTAATCCTGTTCGCTCCCCACGCTTTCGAGCCTCAGCGTCAGTTACAGTCCAGAGAGTCGCCTTCGCCACTGGTGTTCTTCCTAATCTCTACGCATTTCACCGCTACACTAGGAATTCCACTCTCCTCTCCTGCACTCTAGATACTCAGTTTGGAATGCAGTACTCGGGTTGAGCCCAAGTATTTCACATCCCACTTAAGTATCCGCCTACGCTCCCTTTATGCCCAATAAATCCGGATACCTCTCGCCACCTACGTATTACCGCGGCTGCTGGCACGTAGTTAGC
+
CCCCCFGFCFGGGGGGGGGGGGGGGGGGGGFGGGGGGGGGGGGFFGGGGGGGGGGGGGGGGGGGGGGGGGGGGGGGGGGG<FGGGGGGGGGGGGGGGGGGGEGEFEFGGEGGGGGGGGGGGGGGGDFGGDGGGGGGGGGGGGFFGGFFFFGFGD9,AEFFFDFGGFGGEGGGFGGGGGGFGEC7FCCFFGFGGGFC;@FF++7CF5CCFGFGEFGGA7FG=GFA5*-*/;2BFGFFF*<FF=DDGGFFGFF0(59)4)7<;0901=1=8((/3FB2<73(3;>>((.2(*(33.(4<F<<>
@M04650:207:000000000-C238N:1:1101:6978:5252 2:N:0:19
GGACTACCGGGGTTTCTAATCCTGTTTGCTCCCCACGCTTTCGCACCTGAGCGTCAGTCTTTGTCCAGGGGGCCGCCTTCGCCACCGGTATTCCTCCAGATCTCTACGCATTTCACCGCTACACCTGGAATTCTACCCCCCTCTACAAGACTCTAGCCTGCCAGTTTCGGATGCAGTTCCCAGGTTGAGCCCGGGGAGTTCACATCCGACTTGACAGACCGCCTGCGTGCGCTTTCCGCCCAGTAAATCCGATTAACGCTTGCACCCTACGTATTACCGCGGCTGCTGGCCCGGAGTTAGG
+
CCCCCGFFGGGGGGGGGGGGGGGGGGGGGGGGGGGGGGGGGGGGDGGEFECGGGGGGGAFF9ECFFFGGGEGGGGGGGGGGGGGGFFGG7BFFAFFG8FE<,@FGGGF7=F:EGGGGGGDGGGGG@FDFGGGGC99=@FGGGGFF=;9DCCFC9EFAEGGGFCCDFGGGEDEDDFGGGGGF9DFAFFGGGFECCGGG)CFGFGF7C*:;DDGFG4DF(A<BD018@>8:D;93*5)*,2;81(.:C)4CFB08DDFC?6:1674*;?((3(()3()0:40190(4???:*(*(-273;-.(
@M04650:207:000000000-C238N:1:1101:20452:5272 2:N:0:19
GGACTACAGGGGTTTCTAATCCTGTTTGCTCCCCACGCTTTCGCACCTGAGCGTCAGTCTTTGTCCAGGGGGCCGCCTTCGCCACCGGTATTCCTCCAGATCTCTACGCATTTCACCGCTACACCTGGAATTCTACCCCCCTCTACAAGACTCTAGCCTGCCAGTTTCGGATGCAGTTCCCAGGTTGAGCCCGGGGCTTTCACATCCGACTTGACAGACCGCCTGCGTGCGCTTTACGCCCAATAAATCCGGATAACGCCCGCCACCTACGTATTACCGCGGCTGCTGGCACGTAGTTAGC
+
CCCCCGGGGGGGG>GGGFGGGGGGGGGGGGGDCFGGGGGFGGGGFEGGGGFGGGGGGGGGGGGGGGGGGGGGGGGDFGGGGD?CGGGGGGGGGGGGGFGAAAFGFCFGGGG+FCFGGGGGEGGGGGGGGGFGGGGGGFGGGGGFGGGGFDEFFFDFFFGFCFC?FFGFGG3B>AE?FFF7FFFGGFGGF@FGGGGG3>FGFFGAFFGE6DCG7*2268AF;C9(-<,8:D9>0=5)9<CECB:8F74)?4<9?>39C:((-432CG0347?3)<25FD,(49;B6?724*3<6<FB3:<A)
@M04650:207:000000000-C238N:1:1101:20432:5308 2:N:0:19
GGACTACACGGGTTTCTAATCCTGTTTGCTCCCCACGCTTTCGCACCTGAGCGTCAGTCTTTGTCCAGGGGGCCGCCTTCGCCACCGGTATTCCTCCAGATCTCTACGCATTTCACCGCTACACCTGGAATTCTACCCCCCTCTACAAGACTCTAGCCTGCCAGTTTCGGATGCAGTTCCCAGGTTGAGCCCGGGGATTTCACATCCGACTTGACAGACCGCCTGCGTGCGCTTTACGCCCAGTAATTCCGATTAACGCTTGCACCCTCCGTATTACCGCGGCTGCTGGCACGGAGTTAGC
+
CCCCCGGGGGGGGGGGGGGGGGGGGGGGGGGGGGGGGGGGGGGGGGGGGGGGGGGGGGGGGGGGGGGGGGGGGGGGGGGGGGGGGGGGGGGGGGGGGGGGGGGGGGGGGGGGGGGGGGGGGGGGGGGGGGGGGGGGGGFGGGGFGGGGGGGFGGGGGGGGGGGGGGGGGGGGGGGGGGGDGGFGGGFFGGGGGGGGGGGGFFGFFGGFFGGCEGGGF@=F1C>FFFF@:5;BB5><??GGDBB?GGFAFFFF:BGFG?(21:FFGGF:??>BFCB<FC:;BF>((4):2C?GBFB>:CAD)
@M04650:207:000000000-C238N:1:1101:14442:5316 2:N:0:19
GGACTACCCGGGTTTCTAATCCTGTTTGCTCCCCACGCTTTCGCACCTGAGCGTCAGTCTTTGTCCAGGGGGCCGCCTTCGCCACCGGTATTCCTCCAGATCTCTACGCATTTCACCGCTACACCTGGAATTCTACCCCCCTCTACAAGACTCTAGCCTGCCAGTTTCGGATGCAGTTCCCAGGTTGAGCCCGGGGATTTCACATCCGACTTGACAGACCGCCTGCGTGCGCTTTACGCCCAGTAATTCCGATTAACGCTTGCACCCTCCGTCTTACCGCGGCTGCTGGCACGGAGTTGTC
+
CCCCCGGGGGGGGGGGGGGGGGGGGGGGGGGGGGGGGGGGGGGGGGGGGGGGGGGGGGGGGAFGGGGGGGGGGGGGGGGGGGGGGGGGGGGGGGGGGGGGGGGGGGGGGGGGGGGGGGGGGGGGGGGGGGGGGGGGGGGGGDGFGGGGGGGFGGGGGGG6DGGFGGGGGGCGCGGGGGGGGGGGGGGEFGFGGGGGDDGGGFGCAGGADGGG8CFGFFGGBGFF?F>>BDFFBGFFF<EGC((.:7<<GBF00@GA7(-4<?F>GGF<BF91.C6<F<:>BFF99?DF7:(<:BB>?G)-.
@M04650:207:000000000-C238N:1:1101:12781:5354 2:N:0:19
GGACTACCGGGGTTTCTAATCCTGTTCGCTCCCCACGCTTTCGAGCCTCAGCGTCAGTTACAGTCCAGAGAGTCGCCTTCGCCACTGGTGTTCTTCCTAATCTCTACGCATTTCACCGCTACACTAGGAATTCCACTCTCCTCTCCTGCACTCTAGATACTCAGTTTGGAATGCAGTACTCGGGTTGAGCCCAAGTATTTCACATCCCACTTAAGTATCCGCCTACGCTCCCTTTACGCCCAATAAATCCGGATAACGCTCGCCACCTACGTATTACCGCGGCTGCTGGCACGTAGTTAGC
+
CCCCCGGGGGGGGGGGGGGFGGFGGGGGGGGGGGGGGGGGGGGFGEGGGFGGGFGGGGGFGGGGGGGGGGGGGGGGGGGGGGGGGGGGFGGEGGGGDGGGGGGGGGFGFGGDGFFGGGGGGFGECFFFFDGGGGGFFGGGGGGFGGGFFGGFGGGGGGGGGGGGGGFFBDDCFFAADFE:EFEEFC6DFFGGGGGFGGGGFFFFFFGFFGCFEF79B4DG=7AF()6?(9@DFFFFFFGGGFF@FGFEGFFFFFGA=71:<1D11*::7>:?2<(:GF?12;FF(()5?C(9(4:((<6))
@M04650:207:000000000-C238N:1:1101:21516:5379 2:N:0:19
GGACACCGGGGTTTCTAATCCTGTTTGCTCCCCACGCTTTCGCACCTGAGCGTCAGTCTTTGTCCAGGGGGCCGCCTTCGCCACCGGTATTCCTCCAGATCTCTACGCATTTCACCGCTACACCTGGAATTCTACCCCCCTCTCCAAGACTCTAGCCTGCCAGTTTCGGATGCAGTTCCCAGGTTGAGCCCGGGGATTTCACATCCGACTTGACAGACCGCCTGCGCGCGCGTTACGCCCAGGAGTTCCGATTAACGCTTGCACCCTCCGTCGTACCGCGCCTGCTGGCACGGAGTTAGCC
+
@9CC@FF+F++6@FFGGACEF9FE9<EFE<,@:,FEG7696:@@F@F,FEG7F7F,<EE<,,6CFF6F@C7:BFE:C=F,:B?FFEC>>+,:,C,?<9F<=E;FGGFC?+4F<FFE=CE+><,BAFGCFC,,@FC<D8+3CDG*ADEECE,;A>CG,@>C67227@;B8***;C,25=,>4>CF,<C6C:C==?5*2*<+;AC7FCCA6557;CFF?3CD;501(.(),96(4:)-)-*214(3/*457>:(37*-9(2-1(92C5:6(-,((*.(2/(2((4(((4.4:)/(70(.+)))
@M04650:207:000000000-C238N:1:1101:16051:5422 2:N:0:19
GGACTACTCGGGTTTCTAATCCTGTTCGCTCCCCACGCTTTCGAGCCTCAGCGTCAGTTACAGTCCAGAGAGTCGCCTTCGCCACTGGTGTTCTTCCTAATCTCTACGCATTTCACCGCTACACTAGGAATTCCACTCTCCTCTCCTGCACTCTAGATACTCAGTTTGGAATGCAGTACTCGGGTTGAGCCCAAGTATTTCACATCCCACTTAAATATCCGCCTACGCTCCCTTTACGCCCAATAAATCCGGATAACGCTCGCCACCTACGTATTACCGCGGCTGCTGGCACGTAGTTAGC
+
CCCCCGGGGGGGGGGGGGGGGGGGGGGGGGGGGGGGGGGGGGGGGGGGGGGGGGGGGGGGGGGGGGGGGGGGGGGGGGGGGGGGGGGGGGGGGGGGGGGGGGGGGGGGGGGGGGGFGGGGGGGGGGGGGGGGGGGGGGE@FGGFGGGGGGGFGGGGGGGGGGGGGGGGGGGFFGGGGGGGGGCEG+BFGGGGGGGGGFGGGFGFFGFFFFGGFGGGFFGGFGFAFFFFDGFF2?)*12CG7(8=DFE?FFFFF3DEGD9((3C9C:???FF?2F:2@F<;>BFF9FFBBG?FBFFB1C><5
@M04650:207:000000000-C238N:1:1101:11744:5427 2:N:0:19
GGACTACAGGGTATCTAATCCTGTTCGCTCCCCACGCTTTCGCACCTGAGCGTCAGTCTTTGTCCAGGGGGCCGCCTTCGCCACCGGTATTCCTCCAGATCTCTACGCATTTCACCGCTACACCTGGAATTCTACCCCCCTCTACAAGACTCTAGCCTGCCAGTTTCGGATGCAGTTCCCAGGTTGAGCCCGGGGATTTCACATCCGACTTGACAGACCGCCTGCGTGCGCTTTACGCCCAGTAATTCCGACTAACGCTTGCACCCTCCGTATTACCGCGGCTGCTGGCACGGAGTTAGCC
+
CCCCCGGGGGGGGGGGGGGGGGFGGGGGGGGGGGGGGGGGGGGGGGGGGGGGGGGGGFGGFGGGGGGGGGGCFGGGGGGGGGDCFFGCFFGEGCCFGGGGGGGGGG77FE@FGFGGGGGGGFGFFGGGGGGGGGGGGGDGEGGFFBEGFADFGGFGGGGGGFGEGGFGGGCECBAFGF?EFGGGGGGGFFGDGGG*:<FGGFFFFGGFFDGG@CFGF?GGFG:B?F6@:D;06ABDF6:E??44>FD9FFE(,77271:1-47)9?1(4>:?025)+*46(3(4::)260.:1(3,(+..5
@M04650:207:000000000-C238N:1:1101:20022:5456 2:N:0:19
GGACTACTAGGGTTTCTAATCCTGTTCGCTCCCCACGCTTTCGAGCCTCAGCGTCAGTTACAGTCCAGAGAGTCGCCTTCGCCACTGGTGTTCTTCCTAATCTCTACGCATTTCACCGCTACACTAGGAATTCCACACTCCTCTCCTGCACTCTAGATACTCAGTTTGGAATGCAGTACTCGGGTTGAGCCCAAGTATTTCACATCCCACTTAAGTATCCGCCTACGCTCCCTTTACGCCCAACAAATCCGGATAACGCTCGCCACCTACGTATTACCGCTGCTGCTGGCACGTAGTTAGC
+
CCCCCFGGFDDGEDCFFFEGGGFFGGGGGG<FDFFEGGGCGCE,FE6=FFEC7BF:FEAEE9@EFEFF9F@@FFCEEGCBEGG@CGFF?FFFGG,E<F?FGCF9EGCDCBFCFFGFGEGDEEFGGGDCGBEGGGGF,@4EF+@7D>B8E8FFGGGGA=3>DGC8FGGG8DFEFGF9E99@=@@73@:?CFGF6CECFF9E;<;BBFFF50;<ED+=F*ED=F4))355);(8=<)6168FC@9(:>894A510)*773((60C9GGFF(.4()0,-A:?(-2,8:<)57E033(.(42:4)
@M04650:207:000000000-C238N:1:1101:24282:5471 2:N:0:19
GGACTACCAGGGTATCTAATCCTGTTCGCTCCCCACGCTTTCGAGCCTCAGCGTCAGTTACAGTCCAGAGAGTCGCCTTCGCCACTGGTGTTCTTCCTAATCTCTACGCATTTCACCGCTACACTAGGAATTCCACTCTCCTCTCCTGCACTCTAGATACTCAGTTTGGAATGCAGTACTCGGGTTGAGCCCAAGTATTTCACATCCCACTTAAGTATCCGCCTACGCTCCCTTTACGCCCAATAAATCCGGATAACGCTCGCCACCTACGTATTACCGCGGCTGCTGGCACGTAGTTAGC
+
CCCCCGGGGGGGGGGGGGGGGGGGGGGGGGGGGGGGGGGGGGGGGGGGGGGGGGGGGGGGGGGGGGGGGGGGGGGGGGGGGGGGGGGGGGGGGGGGGGGGGGGGGGGGGGDGGGGGGGGGGDGGFGGGGGGGGGGGGGGGGGGFGGGGGGGFGGGGGGFGGGGGGGGGGGGGGGFGGGFFGGGGGGGGGGGGGGGGGGGFGFGFFGGFFFGGF+2=FEFFFGFFFFFFFGFFBFFFF2CCF@>;GDEFGFFFFF3>GFFDDFGFDGFBFF::<E:ACF?;;FF69::?BDBC?6:BFGA<)
@M04650:207:000000000-C238N:1:1101:23891:5476 2:N:0:19
GGACTACAAGGGTTTCTAATCCTGTTCGCTCCCCACGCTTTCGAGCCTCAGCGTCAGTTACAGTCCAGAGAGTCGCCTTCGCCACTGGTGTTCTTCCTAATCTCTACGCATTTCACCGCTACACCTGGAATTCTACCCCCCTCTACAAGACTCTAGCCTGCCAGTTTCGGATGCAGTTCCCAGGTTGAGCCCGGGGATTTCACATCCGACTTGACAGACCGCCTGCGTGCGCTTTACGCCCAGTAATTCCGATTAACGCTTGCACCCTCCGTATTACCGCGGCTGCTGGCACGGAGTTAGC
+
CCCCCEGGGGGGGGGGGGGGGGGGGGGGGGGGGEGGGGGGFGGGGGGGGGGGGFGGG<AFGGGGGGGGGGGGFGGGGGGGGGEEGGGGGGFCFFGGGGGGGDAE4EGGDGGGGGGGGGGGDFFGFGGGGGGGGGGGGGGGG>EFGGGG<DGFGFFFGGGGGGDGG9EG>EEECGGGGCGCFGGGDFGGGGGGGDGGGGFGGAFF9FGE?GC4>C*+;5A50C3(:FBEFGFFBG3<?FGGGBF?7F<>FFF?0:DFGF0,4134FGFF?FF??8.4<:89>FB9>F>:4E:??9B64*6<2
@M04650:207:000000000-C238N:1:1101:7485:5507 2:N:0:19
GGACTACCGGGGTATCTAATCCTGTTCGCTCCCCACGCTTTCGAGCCTCAGCGTCAGTTACAGTCCAGAGAGTCGCCTTCGCCACTGGTGTTCTTCCTAATCTCTACGCATTTCACCGCTACACTAGGAATTCCACTCTCCTCTCCTGCACTCTAGATACTCAGTTTGGAGTGCAGTACTCGGGTTGAGCCCAAGTATTTCACATCCCACTTAAGTATCCGCCTACGCTCCCTTTACGCCCAATAAATCCGGATAACGCTCGCCACCTACGTATTACCGCGGCTGCTGGCACGTAGTTAGC
+
CCCCCGGGGGGGGGGGGGGGGGGGGGGGGGGGGGGGGGGGGGGGGGGGGGGGGGGGGGCE9FFCGGGGGFDFFFGGGGGGGGGGGGGGGGGGGFGGGGFGGGGGGFGGDGGGGGGGGGGGGGGG,4CFGGGGGC>EED,AFGGFF89=<,>FGFGDGGAFAD,8=D:=>F8EGG8FE7DEC::ED@CGD@FFGFG7+2DADFGF679A5;9:EDGGF6DFAGDD?A>D(?@>(AF6+(BFGFF;GGEFGFD0;>C@=39<?6C>D8?B0((.,<7.9::BF966>B?FBC(<1(,3(A44<
@M04650:207:000000000-C238N:1:1101:14948:5521 2:N:0:19
GGACTACCAGGGTTTCTAATCCTGTTTGCTCCCCACGCTTTCGCACCTGAGCGTCAGTCTTTGTCCAGGGGGCCGCCTTCGCCACCGGTATTCCTCCAGATCTCTACGCATTTCACCGCTACACCTGGAATTCTACCCCCCTCTACAAGACTCTAGCCTGCCAGTTTCGGATGCAGTTCCCAGGTTGAGCCCGGGGATTTCACATCCGACTTGACAGACCGCCTGCGTGCGCTTTACGCCCAGTAATTCCGATTAACGCTTGCACCCTCCGTATTACCGCGGCTGCTGGCCCGGGGGTAGC
+
CCCCCGFGGGGGGGGGGGGGGGGGGGGGGGGGGGGGGGGGGGGGGGGGGGGGGFGGGGGGGGGGGGGGGGGGGGGGGGGGGGGGGGGGGGGGGGGGGGGGGGFGFGGGGGGGGGGGGGGGGGGGGGGGGGGGGGGGGGGGGGGFGGGFGGGFGGGGGGFGGGGG@EFGDGEG5FFGGGGGGGGGGGGGGGGFG=EEGDFGGFGFFFGE;DCG@GFGFFFG9DBFFFBF:DBF>GFAFFCEEF::>C<<GFF??5D<FF02,2>2*;6:??(,4CB4:C:136;F6<??2A1*(4(((22-)
@M04650:207:000000000-C238N:1:1101:8371:5555 2:N:0:19
GGACTACTAGGGTTTCTAATCCTGTTTGCTCCCCACGCTTTCGCGCCTCAGCGTCAGTTACAGACCAAAAAGTCGCCTTCGCCACTGGTGTTCCTCCACATCTCTACGCATTTCACCGCTACACGTGGAATTCCACTTTTCTCTTCTGTCCTCAAGCCTTCCAGTTTCCAATGACCTTCCACGGTTAAGCCGTGGGCTTTCACATCAGACTTAAAAGGCCGCCTGCGCGCGCTTTACGCCCCATACTTCCTGACAACGCTTGCCACCTACGTATTACCGCGGCTGCTGGCGCGTAGTTAGC
+
CCCCCGGGGGGGGGGGFGGGGGGGGGGGGGGGGGGGGGEGGDGGEGEGGFGGEGGGGGFAFFGGGG@CFGGGGGGGGGGGGGGGGG,CFGGGGGGGGGGGDDFGGEEFDEGCGGGGGCGGGGGF7FEDFFFGGGGGFCGGGFGFGEGFEF>C8=D,ADB,EFEDEGGEEG9EFGGGGFGF,:E7FGGG7EC6E>EGGGGGGFGFFFF**ACF4=+==9GF5C@DF42?@C169EF<F08FC(4,7*64D?*496C<FB>??FGF7C?7:F(42<:49*((309(,2:0(*(1((-44CA2.
@M04650:207:000000000-C238N:1:1101:6117:5584 2:N:0:19
GGACTACTCGGGTATCTAATCCTGTTTGCTCCCCACGCTTTCGCACCTGAGCGTCAGTCTTTGTCCAGGGGGCCGCCTTCGCCACCGGTATTCCTCCAGATCTCTACGCATTTCACCGCTACACCTGGAATTCTACCCCCCTCTACAGGACTCTAGCCTGCCAGTTTCGGATGCAGTTCCCAGGTTGAGCCCGGGGATTTCACATCCGACTTGACAGACCGCCTGCGTGCGCTTTACGCCCAGTAATTCCGATTAACGCTTGCACCCTCCGCATTACCGCGGCGGCTGGCACGGAGTTAGC
+
CCCCCGGEFGEGGFGGGGGGGGGGGGGGGGGGGGGGGGGGGGGGGGGG8FEFEGGEGG9CAFGGGGGGCFGEGFGGDDEEFE:FGAFGGGGGGGGGF=?FFGGGGGGGGCEGGGGGGGGGGGGGD@FGGCFGGDCFG,=FGCEF8EF,,@D*<,@C,DFFGGGGGFF;>E::7FG7FFFG,,6>FGFGGGF7:C5E?*?FGFGC+;787CDDEF*3;1EGFGFF0>>)-*,27G:2*,1?C((5D:.4CF41-<CFG<0:B83)2;,((-,(-;3:EC0>>71(,,,9(/(+3,(,8?-:6
@M04650:207:000000000-C238N:1:1101:23456:5598 2:N:0:19
GGACTACTGGGGTTTCTAATCCTGTTTGCTCCCCACGCTTTCGCACCTGAGCGTCAGTCTTTGTCCAGGGGGCCGCCTTCGCCACCGGTATTCCTCCAGATCTCTACGCATTTCACCGCTACACCTGGAATTCTACCCCCCTCTACAAGACTCTAGCCTGCCAGTTTCGGATGCAGTTCCCAGGTTGAGCCCGGGGATTTCACATCCGACTTGACAGACCGCCTGCGTGCGCTTTACGCCCAGTAATTCCGATTAACGCTTGCACCCTCCGTATTACCGCGGCTGCTGGCCCGGAGTTAGC
+
CCCCCGGGGGGGGGGGGGGGGGGGGGGGGGGGGGGGGGGGGFGGGGGGGGGGGGGGGGGGGGGGGGGGGGGGGGGGGGGGGGGGGGGGGGGGGGGGGGGGGGFGGGGGGGGGGGGGGGGGGGGGGGGGGGGGGFGFGGGGGDGFDFF9>CC9FFGGAFGCGGGFGGGGGGGGGGGGEFGFFGFGFGGGGGFFGDEGGGGGGFGFFGGFFGGGEGGGF8FGFGFB<46<?GFFF5:<FFGEE0??GG24C@?1:)7<C?FFFFF?GGF?FB91?F0:CG?BF>0(-8?B75(23(49,*644
@M04650:207:000000000-C238N:1:1101:4896:5614 2:N:0:19
GGACTACTGGGGTATCTAATCCTGTTCGCTCCCCACGCTTTCGAGCCTCAGCGTCAGTTACAGTCCAGAGAGTCGCCTTCGCCACTGGTGTTCTTCCTAATCTCTACGCATTTCACCGCTACACTAGGAATTCCACTCTCCTCTCCTGCACTCTAGATACTCAGTTTGGAATGCAGTACTCGGGTTGAGCCCAAGTATTTCACATCCCACTTAAATATCCGCCTACGCTCCCTTTACGCCCACTAAATCCGGATAAAGCTCGCCCCCTACGTATTACCGCGGCTGCTGGCACGTAGTTAGC
+
@C@C<,CFGGGGGGGGGGGGAFGGGGGGGGGGGGGGGGGGGGGGGGGGGGGGGGGGGGGGGGGGGGGGGGGGGGGGGGGGGGGGGFGGFGGGGGGGGGGGGGGFFGGFGGGGGGFGG:EDGGGGGCGGGCFGGGGGGGFGGGGFGGCDGGGFGGFG,@,@DGGDFGGGDGC9DGGGGGFFGDEGG7+<CGGGGGGG?CFGGFGFFG5;=FF>A>FC+;E@-7>>DFAF=GFFFG)/+(=F:5(/6*57DAA((:D4+/)./3D(*:19<::?2C:AFG?2((-39::0:57+4<04?7)66
@M04650:207:000000000-C238N:1:1101:4065:5617 2:N:0:19
GGACTACTCGGGTATCTAATCCTGTTCGCTACCCACGCTTTCGCGCCTCAGCGTCAGTTATAGTCCAGAGAGTCGCCTTCGCCACTGGTGTTCTTCCTAATCTCTACGCATTTCACCGCTACACTAGGAATTCCACTCTCCTCTCATGCACTCTAGATACTCAGTTTGGAATGCAGTACTCGGGTTGAGCCCAAGTATTTCACATCTCACTTAAGTAACCGCCTACGCTCCCTTTACGCCCAATAAATCCGGATAACGCTCGCCACCTACGTATTACCGCGGCTGCGGTCACGTATTTAGC
+
CCCCCGGGGGGGGGGGGGGGAFGGGG@FFG7FGGGGGGGGGGG,6@FFGGGGGFGGGGFF,9<@FGGGGDGGGGGGGGGGGGGGDGGDFGGGGAFGG9?FDFGGGGFGCFCFGGGFA=6=BFFG9?FFFFFGGGGFF,9FGGGFGD=3?FGFG>DD9E@B,EAFGGG;6FGGDDFCF+@3=:@CF7ECGGFG6+@@FFGGGFGF+*++28CF>C+51*>C=DA=AA@)5?(5:CFEF>GDGD;FCF4?DA590>GFGD67?>3(*;878??:<98)A7269(9((2(((23C?BB)(35).
@M04650:207:000000000-C238N:1:1101:8407:5641 2:N:0:19
GGACTACCGGGGTTTCTAATCCTGTTTGCTCCCCACGCTTTCGCACCTGAGCGTCAGTCTTTGTCCAGGGGGCCGCCTTCGCCACCGGTATTCCTCCAGATCTCTACGCATTTCACCGCTACACCTGGAATTCTACCCCCCTCTACAAGACTCTAGCCTGCCAGTTTCGGATGCAGTTCCCAGGTTGAGCCCGGGGATTTCACATCCGACTTGACAGACCGCCTGCGTGCGCTTTAAGCCCAGTAATTCCGATTAACGCTTGCACCCTCCGTATTACCCCGGCTGCTGCCACGGCGTTAGG
+
CCCCCGGGGGGFGGGFGGGEGGGGGGGGGGGGGGG>FGGGDECGFEGFGC@EFFEGGGGGGFCFGFFDFCEDCGGGGDEFFGE7F@CFGGGGGGGGFGGGFGC=FF9FEFGGFGGFGGGGGFGGDFFBDGGDFCGFF,@C8CEFFEFFGF@F:,@CAE94DFFDFCGGGGE7;,AFFGGCCFC>FCB?CCGF5CCDGDD?C=FAFC<B?G<D<**3/6*737;B0)(08C901*7>*678;1:5CC<>G?F2?39:04((43*4CE?0249?:6(-92(-41((-:B?)*)0-9(((*4-(
@M04650:207:000000000-C238N:1:1101:11662:5660 2:N:0:19
GGACTACTAGGGTTTCTAATCCTGTTTGCTACCCACGCTTTTGCGCCTCAGCGTCAGTTACAGACCAGAGAGTCGCCTTCGCCACTGGTGTTCCTCCACATCTCTGCGCATTTCACCGCTACACGTGGAATTCCACTCTCCTCTTCTGTACTCAAGCCCTCCAGTTTCCAATGACCGTTCGTGGTTAAGCCACGAGATTTCACATCAGACTTAGAAGGCCGCCTGCGCGCCCTTTACGCCCAATAATTCCGGACAACGCTCGCCCCCTACGTATTACCGCGGCTGCTGGCACGTAGTTAGC
+
CCCCCGGGGGGGGGGGGGGGGGGGEGGGGGGGGGGGGGGGGGGGGGGGGGGGGGGGGGFGGGGGGGGGGGGGGGEGGGGGGGGCFGGGGGGGGGFGGGGGGGGGGFGGGGECFGGFGGGGGGFFGGGGFCCFGGGGCFFGGGGDFGGGGGGFGG?EGECFFGGGDECGCFGDFFFGGGGGGGDGGGDDEFGGGGGGDCGGFFGFFGGF9FGDCFFFFBGGAG5==)5)>D9(6CF<A3EF>;=14:7)+;66<><8C9((((C>GG>9?F623<89@F1466>19100(7(<88::?96).
@M04650:207:000000000-C238N:1:1101:20845:5687 2:N:0:19
GGACTACAGGGGTTTCTAATCCTGTTTGCTCCCCACGCTTTCGCACCTGAGCGTCAGTCTTTGTCCAGGGGGCCGCCTTCGCCACCGGTATTCCTCCAGATCTCTACGCATTTCACCGCTACACCTGGAATTCTACCCCCCTCTACAAGACTCTAGCCTGCCAGTTTCGGATGCAGTTCCCAGGTTGAGCCCGGGGATTTCACATCCGACTTGACAGACCGCCTGCGTGCGCTTTACGCCCAGTAATTCCGATTAACGCTTGCACCCTCCGTATTACCGCGGCTGCTGGCACGGAGTTAGC
+
CCCCCGGGGGGGGGGGGGGGGGGGGGGGGGGGGGGGGGGGGGGGGGGGGGGGGGGGGGGGGGGGGGGGGGGGGGGGGGGGGGGGGGGGGGGGGGGGGGGGGGGGGGGGGGGGGGGGGGGGGGGGGGGGGGGGGGGGGGGGGGGFGGGGGGGFGGGGGGGGGGGGGGGGGGCGGGGGGGGGGGGGGGCFFGF>7?CGDCFGGFGFFGGEFGGGFGGGFFGG@GFFFFFDFGFF>GF>FFGEGF??G>A<GFFF6:DBGFFFFF33FGFF?FFFFG?9CGFFB>F>FF?34C<F09113CAA:
@M04650:207:000000000-C238N:1:1101:9136:5714 2:N:0:19
GGACTACCGGGGTATCTAATCCTGTTTGCTCCCCACGCTTTCGAGCCTCAGCGTCAGTTACAGTCCAGAGAGTCGCCTTCGCCACTGGTGTTCTTCCTAATCTCTACGCATTTCACCGCTACACTAGGAATTCCACTCTCCTCTCCTGCACTCTAGATACTCAGTTTGGAATGCAGTACTCGGGTTGAGCCCAAGTATTTCACATCCCACTTAGGTATCCGCCTACGCTCCCTTTACGCCCAATAAATCCGGATAACGCTCGCCACCTACGTATTACCGCGGCTGCTGGCACGTAGTTAGC
+
@CCCCGGGGGGGGGGGGGGGGGGGGGGGGGGGGGGGGGGGGGGGGGDFFFGGGGGGGGGGGGFGGGGGGGGGFDGGGGGGGGGGGGGGGGGGGGGGGGGGGGGGGGGGGGGGGGGGGGGGGGGGFADGFFGGGGGGGGGGGGGFGGGFGGGFGGGGGGGGGGGEFCDEEFFDFGGGGGGDGGGGGG>FC@FFCCC9+?;EGFGFFG>6@CDCE+ADFEGGDGFFDF5?2<@B=AFFFFGGGF=8CCCEGFF@@>CAG@9;;>G>3?6:BBF<2??>GC8>>F0;BB023E7FFF?::GA46
@M04650:207:000000000-C238N:1:1101:10951:5721 2:N:0:19
GGACTACTGGGGTTTCTAATCCTGTTTGCTCCCCACGCTTTCGCACCTGAGCGTCAGTCTTTGTCCAGGGGGCCGCCTTCGCCACCGGTATTCCTCCAGATCTCTACGCATTTCACCGCTACACCTGGAATTCTACCCCCCTCTACAAGACTCTAGCCTGCCAGTTTCGGATGCAGTTCCCAGGTTGAGCCCGGGGATTTCACATCCGACTTGACAGACCGCCTGCGTGCGCTTTACGCCCAGTAATTCCGATTAACGCTTGCACCCTTCTTATTACCGCGGCTGCTGGCACGGAGTTAGC
+
CCCCC8ECEE?FFG@9FFFCGG<FFGAFFGG?EFFEEECEFDCCB:FFFGEFFBFGCCF9FA<FFGFGCFGF+48CGGGGFEGGDD@BBFFBEEE?BE<EC@AFAEFFGG7CE?FF<F>DEFEE,EFCCDGCCGGFF,@FCDG5AFFGGGFFF9EGGGGGGGG63EAAE***<C9EGCGGDCC8,,2>EGGFGGGDG3:CCFF61*;)1))2);4+*,;D;39?<53>:G6(-*<BF:CEDB?>F*6:74)((.94CB>B063,*;(1(()-.C):FC<9409928::(12<:49>6::))
@M04650:207:000000000-C238N:1:1101:23761:5753 2:N:0:19
GGACTACCGGGGTATCTAATCCTGTTCGCTCCCCACGCTTTCGAGCCTCAGCGTCAGTTACAGTCCAGAGAGTCGCCTTCGCCACTGGTGTTCTTCCTAATCTCTACGCATTTCACCGCTACACTAGGAATTCCACTCTCCTCTCCTGCACTCTAGATACTCAGTTTGGAATGCAGTACTCGGGTTGAGCCCAAGTATTTCACATCCCACTTAAGTATCCGCCTACGCTCCCTTTACGCCCAATAAATCCGGATAACGCTCGCCACCTACGTATTACCGCGGCTGCTGGCACGTAGTTAGC
+
CCCCCGGGGGGGGGGGGGGGGGGGGGGGGGGGGGGGGGGEFGGGGGGGGGGGGGGGG<FFGGGGGGGGGGGGDGGGGGGGGGGGGFGGFGGGGGGGGGGGGGGGGGGGGGG@FGGGGGGGD@9EAFEGGFGGFGGGFGECGGGFGGGGGFD5FCGFGGGFFGFGGCFGGGGGFFGGFDFGGGGGGGEGGGFCFFCGFGFGGFGFFGGFEG>FECCCFFGC=FDDFF@F(92@3FAEF?GGDF@DGCECG4:98;<4=;@@FFG>3C?F0(482@:>G7:39>>FFBF:>5(<818?:CAD6
@M04650:207:000000000-C238N:1:1101:19161:5800 2:N:0:19
GGACTACTCGGGTTTCTAATCCTGTTCGCTCCCCACGCTTTCGAGCCTCAGCGTCAGTTACAGTCCAGAGAGTCGCCTTCGCCACTGGTGTTCTTCCTAATCTCTACGCATTTCACCGCTACACTAGGAATTCCACTCTCCTCTCCTGCACTCTAGATACTCAGTTTGGAATGCAGTACTCGGGTTGAGCCCAAGTATTTCACATCCCACTTAAGTATCCGCCTACGCTCCCTTTACGCCCAATGAATCCGGATAACGCTCGCCACCTACGTATTACCACGGCTGCTGGCACGTAGTTAGC
+
CCCCCGGGGGGDGGGGFGFGGGGGGGGGGGGGGGGGGGGGGGGGGFGGGGCFGCGGDAFGGGGGFFGGFGGGGGGGGGGGFGGGGGGGGGGEGGGFFGGGGGGGGGGGGGGCFGGGGGGGGGGGGGGGGGGGGGGFFGGGGGGFGGGFGGGFGC9=;E,=EGGFGGGGEGDCCFCADFGGGF6EDGEC7>@?F?FGGGGGFC9B9F*687AC@GGGFCC@);755>A?ADFBB9;:F@CF@(6;*;3):A39(=D3*(.869GBDG::BB((4<4)0?),4-46;?F2(1(38::??GA4)
@M04650:207:000000000-C238N:1:1101:8729:5816 2:N:0:19
GGACTACCGGGGTATCTAATCCTGTTCGCTCCCCACGCTTTCGAGCCTCAGCGTCAGTTATAGACCAGAAAGTCGCCTTCGCCACTGGTGTTCCTCCACATCTCTACGCATTTCACCGCTACACGTGGAATTCCACTTTCCTCTTCTATCCTCAAGCCTTCCAGTTTCCAATGACCTTCCACGGTTAAGCCGTGGGCTTTCACATCAGACTTAAAAGGCCGCCTGCGCGCGCTTTACGCCCAATAATTCCGGACAACGCTTGCCACCTACGTATTACCGCGGCTGCTGGCACGTAGTTAGC
+
CCCCCGGGGGGGGGGGGGGGGGGGGGGGGGGGGFGGGGGGGGGGGGGGGGGGGGGGGGCGGGFGGGGGGGGGGGGGGGGGGGGGGGGGGGGGGGGGGGGGGGGGGGGFGGGGGGGGGGGGGGGGGGGGGGGGGGGGGGGGGGGFCDFGFGGFGGGFGGGGGGGGGGGGGGFGFGGFGGGGFGGDGGGGAFC5ACG5?FGGC9F9AGGFEGGFEGG788EF>D=>BFFB@DBB@GF3ADGGG???DGFFCFF08@G:C;BF01F?FFF:BFF?2@?<CG(32(4(-3??BG:?0:???G))6
@M04650:207:000000000-C238N:1:1101:18442:5817 2:N:0:19
GGACTACTGGGGTTTCTAATCCTGTTTGCTCCCCACGCTTTCGCACCTGAGCGTCAGTCTTTGTCCAGGGGGCCGCCTTCGCCACCGGTATTCCTCCACATCTCTACGCATTTCACCGCTACACGTGGAATTCTACCCCCCTCTACAAGACTCTAGCCAACCAGTTTCAGATGCAATTCCCAAGTTAAGCTCGGGGCTTTCACATCTGACTTAATTGACCGCCTGCGTGCGCTTTACGCCCAGTAATTCCGATTAACGCTTGCACCCGCCGTATTACCGCGGCTGCTGGCCCGTAGTTAGC
+
CCCCCGGGGGGGGGGGGGGGGGGGGGGGGGGGGGGGGGDGFGGGGGGGGGGGGGGGGFGGGGGGGGGGGGGGGGGGGGGGGGGGGGGGGDGGGGGGGGGGGGGGGGGGGGGGFGGGGGGGGFGGGGGGGGGGGGGGGGGGGGGFGGGFGGGFGGGGGGGGGECFGCGCGGGGGGGFCGGGGGGGGGGGGG>EGGCGGGFCFFGFFCCFCDFFECFG7EGG>DF?@FFA?D9>9=><6:EEGF?B>F<AGFF:BFGFC<906:F?GG0(,99>?FBDGD?FFF>1;?F?75(24((,(<)))
@M04650:207:000000000-C238N:1:1101:22299:5832 2:N:0:19
GGACTACAGGGGTATCTAATCCTGTTCGCTCCCCACGCTTTCGAGCCTCAGCGTCAGTTACAGTACAGAGAGTCGCCTTCGCCACTGGTGTTCTTCCTAATCTCTACGCATTTCACCGCTACACTAGGAATTCCACTCTCCTCTACTGCACTCTAGATACTCAGTTTGTAATGCAGTACTCGGGTTGAGCCCAAGTATTTCACAACCCACTTAAGTAACCACCTACGCCCCCTTTACGCCCAATAACTCCGGATAACGCTCGCCACCTACGTATTACCTCGGCTGCTGGCACGTAGATAGC
+
CCCCCFF<FCGGGBFFGGGGGCG<FF,@BCFGGGGGE::CF<F@<C7F8EA8FEGGCEAEF<FE,CCFGF@@FF@FFEBB=CFCGGEEFCGGG,@FFGFCG9CFFCGFEEGGFGCGCFGGG@,EFGGGCDFGCFGCDGGGGFFD,47DFGDFGDC,@CF9,CADF=@;,6>;+,@,@+23@C=+@F6D?FD@;C87?DGGGFGF*99@=D5+:+??=*5;*;544;-9))(:28;;89EGE6(3CF)7D;591)*7=(62(3D(7C:?:?(:B<?:CC)5?B6(-23)(5(031(((3.6)
@M04650:207:000000000-C238N:1:1101:22619:5834 2:N:0:19
GGACTACCAGGGTATCTAATCCTGTTCGCTCCCCACGCTTTCGAGCCTCAGCGTCAGTTACAGTCCAGAGAGTCGCCTTCGCCACTGGTGTTCTTCCTAATCTCTACGCATTTCACCGCTACACTAGGAATTCCACTCTCCTCTCCTGCACTCTAGATACTCAGTTTGGAATGCAGTACTCGGGTTGAGCCCAAGTATTTCACATCCCACTTAAGTATCCGCCTACGCTCCCTTTACGCCCAATAAATCCGTCTAACGCTCGCCACCTCCGTATTACCGCGTCTGCTGGCACGTAGTTAGC
+
CCCCCGGGGGGGGGGGGGGGGGGGGGGGGGGEGEGGGGGGGGGGGGGGGFFGGGGGGGGGGGGGGGGGFGGGGGGGGGGGGGGGGGGGGGFGG9EFGGGGGGGGGGGGGGGDGCGEFGDGGGGGFFFGFFGGGFC<EGFGGGGB@@DG88EFGFFGEGGGFGGGFFGFE8;FGGGGGGGFCFGGGG6DFGGGG?8ADFFGGFFFFFGFEFDFFGGGFFGGFGFFFFFF2D9B@FA4C9CFGFDFFF61;;A3()96;09(/2<0*;11((44:C06C72>F((-4528:C:E28(,8+).)
@M04650:207:000000000-C238N:1:1101:26075:5850 2:N:0:19
GGACTACTAGGGTATCTAATCCTGTTCGCTCCCCACGCTTTCGAGCCTCAGCGTCAGTTACAGTCCAGAGAGTCGCCTTCGCCACTGGTGTTCTTCCTAATCTCTACGCATTTCACCGCTACACTAGGAATTCCACTCTCCTCTCCTGCACTCTAGATACTCAGTTTGGAATGCAGTACTCGGGTTGAGCCCAAGTATTTCACATCCCACTTAAGTATCCGCCTACGCTCCCTTTATGCCCAATAAATCCGGATAACGCTCGCCACCTACGTATTACCGCGGCTGCTGGCACGTAGTTAGC
+
CCCCCGGGGGGGGGGGGGGGGGGGGGGGGGGGGEFEEGGBFFEFFGDFGGCGGFDFGGGFGGGGGFGG9CFGGGGGGGGGFGGGGGGGGGGGGGGGGGGFGEDFGGGGGGGGGGGGGGGGGGGGGGGGFGGGGFGGGFAFDF?FGGFGF88DFFECAFFFGGGFGGFGECFGGGGAEFGGCFEGGGGGGEGGFFGFFGGGGFGFFF7?:7CGFGCG6@A7=DDFFA>?DG4>:FF4FECCFEFFGF=4CF39<35<F030?6D(:5=@3??F><:<@*29>>FFFB:>B*(044(2<G>A>
@M04650:207:000000000-C238N:1:1101:24945:5851 2:N:0:19
GGACTACCAGGGTTTCTAATCCTGTTCGCTCCCCACGCTTTCGAGCCTCAGCGTCAGTTACAGTCCAGAGAGTCGCCTTCGCCACTGGTGTTCTTCCTAATCTCTACGCATTTCACCGCTACACATGGAATTCCACTCTCCTCTTCTGCACTCAAGTTCCCCAGGTTCCAATGACCCTCCACGGTTGAGCCGTGGGCTTTCACATCAGACTTAAGAAACCGCCTACGCGCGCTTTACGCCCAATAATTCCGGATAACGCTTGCCACCTACGTATTACCGCGGCTGCTGGCACGTAGTTAGC
+
CCCCCGGGGGGGGGGGGGGGGGGFGGGGGGGGGGGGGGGGGGGGGGGGGFGGGGGGGGGGGGGGGGGGFGGGGG@GGGGGGGGGGGGGGGGGGGGGGGGGGGGGGGGDBFGGGGGGGGGGGGGGGGGFFGGGGGGGGGGGGGGFGGGFGGGFGGGGGGGGGGGGGGGGGGGGGGGGGFFG8FEGGGGGFGGDECGGGFGFGFFFFGCFFGGGFGGGF=GG><@D@FFF9C@FFGFEFFGFGF0(7CAFGF@F:EGB*-16:?GFD6??F::(<FF>GG<>BFF92?:DFG:C0::??C4<6
@M04650:207:000000000-C238N:1:1101:10720:5905 2:N:0:19
GGACTACCCGGGTATCTAATCCTGTTCGCTCCCCACGCTTTCGAGCCTCAGCGTCAGTTACAGTCCAGAGAGTCGCCTTCGCCACTGGTGTTCTTCCTAATCTCTACGCATTTCAGCGCTACACTAGGAATTCCACTCTCCTCTCCTGCACTCTAGATACTCAGTTTGGGATGCAGTACTCGGGTTGTGCCCAATTAGTTCACATCCCACTTAAGTATCCGCCTACGCATCCTTTACGCCCATTAAATCCGGATAACGCGCGCCACCTACGTATTCCCGCGGCGGCTGGCCCGCAGTTAGC
+
AB@CC,C<CE+@FF@FGCECCCA--6,B@@FEGE@F7F,BF<@D<FG,EF<@FGGDGCC<<C@<EF@DFF@FF5@CF:BF7B?CF,,C:EF@CGFF9?,95,4CEGCGCC@FFCA,?:>0>>EFFGF8F<FEF,@AF8EFDG89,44=,1=+@,,DGEGE=F,6@,DD8+DFD:=@F+76=3+8@>C+4,8,,*,7+*7@C@D<B2**30*5*=+++*,579A>@62)(*/57=8CA(4*1((.:D3/+)2(25*)*(6((,9(188,42(..+(.+*((.2((41(((22/,(-(4+-)-
@M04650:207:000000000-C238N:1:1101:12739:5911 2:N:0:19
GGACTACTGGGGTATCTAATCCTGTTTGCTCCCCACGCTTTCGCACCTGAGCGTCAGTCTTTGTCCAGGGGGCCGCCTTCGCCACCGGTATTCCTCCAGATCTCTACGCATTTCACCGCTACACCTGGAATTCTACCCCCCTCTACAAGACTCTAGCCTGCCAGTTTCGGATGCAGTTCCCAGGTTGAGCCCGGGGATTGCACATCCGACTTGACAGACCGCCTGCGTGCGCTTTACGCCCAGTAATTCCGATTAACGCTTGCACCCTCCGTATTACCGCGGCTGCTGGCACGGAGTTAGC
+
CCCCCFGGGFGGGGGGGGGGGFGGGGGGGGGGGGGGGGGGGGGGGGGGGGGGGGGGGGGGGFGGGGGGGGGGGGGGGGGGGGGGGGGEGGGGGGGGGGGGGF9EFGGGGG>GGGGGGGGGGGGGGCFGEGGGGGGGGFGGGGGFGGGGF?@CF9CGFGGGGFGGGGGGEEEEGGGAEFGGGGGGGFGGGGFGEGGGG<F*>FGFFFFFFDGGAFFGFDCCB31(4>>B?GFFFGF<F?GGGB<:CC42CF),15C>>860385<FG01:BF(2C040:3;7>B>96?B7G:E6>0>BF2<6
@M04650:207:000000000-C238N:1:1101:18641:5981 2:N:0:19
GGACTACAGGGGTTTCTAATCCTGTTCGCTCCCCACGCTTTCGAGCCTCAGCGTCAGTTACAGTCCAGAGAGTCGCCTTCGCCACTGGTGTTCTTCCTAATCTCTACGCATTTCACCGCTACACTAGGAATTCCACTCTCCTCTCCTGCACTCTAGATACTCAGTTTGGAATGCAGTACTCGGGTTGAGCCCAAGTATTTCACATCCCACTTAAGTATCCGCCTACGCTCCCTTTATGCCCAATAAATCCGGATAACGCTCGCCACCTACGTATTACCGCGGCTGCTGGCACGTAGTTAGC
+
CCCCCGGGGGGGGGGGGGGGGGGGGGGGGGGGGGGGGGGGGGGGGGGGGGGGGGGGGGGGGGGGGGGGGGGGGGGGGGGGGGGGGGGGGGGGGGGGGGGGGGGGGGGGGGGGGGGGGGGGGGGGGGGGGGFGGGGGGGGGGGGFGGGGGGGFGGGGGGCFGGGFGGGGEGGGGGAGGGGGGFEGGGGGGGGGGFGGGGGGGFGFFGGFC>FFFGGFFFGGFGFFFFDFFGFFDGFFF5;CFEBDGGC<FFF@FDDEGFF;;9D9<8?BB??BFGB2CD2;F>99B0>F8E(21:?66C2:<
@M04650:207:000000000-C238N:1:1101:4560:6000 2:N:0:19
GGACTACTGGGGTATCTAATCCTGTTAGCTCCCCACGCTTTCGAGCCTCAGCGTCAGTTACAGTCCAGAGAGTCGCCTTCGCCACTGGTGTTCTTCCTAATCTCTACGCATTTCACCGCTACACATGGAATTCCACTCTCCTCTTCTGCACTCAAGTTCCCCAGTTTCCAATGACCCTCCACGGTTGAGCCGTGGGCTTTCACATCAGACTTAAGAAACCGCCTACGCGCGCTTTACGCCCACTAATTCCGGATAACGCTTGCAACCTACTTATTACCGCTGCTGCTGGCACGTAGTTAGC
+
CCCCCGGGGFFCGGGFGGGFGFFGGG9@FGGGG7CFGGGG<F:FG>:AA,CCFCGEGGFFGGGEFDFCEFEFFE@F7@CGG,8:@EFG<,CFGGGF,EFFGGGDFEG7CCGG<FEGGDECECFGFGGFFFE8AFFGG?=FGDGFGCDFCCEF?FC8EDCD8A8E3EFGGGFC+ADC8DGG,:CEFGBFGGGGECCE5*@FCCFFFCD5*;9CCG+2B@G7)?9>@F28><990C>7A;;CF;(3C*1)++930>GAD0(4((/):C704()-50<AGC60(2(4),).(71+,.(43E<2.
@M04650:207:000000000-C238N:1:1101:26121:6007 2:N:0:19
GGACTACAGGGGTATCTAATCCTGTTTGCTCCCCATGCTTTCGCGCCTCAGCGTCAGTTATAGACCAGAAAGTCGCCTTCGCCACTGGTGTTCCTCCACATCTCTACGCATTTCACCGCTACACCAGAAATTCCGCCATCCTCTACCACATTCTAGCCTTCCAGTTTCGGATGCAGTTCCCAGGTTGAGCCCGGGGATTTCACATCCGACTTGACAGACCGCCTGCGTGCGCTTTACGCCCAGTAATTCCGATTAACGCTTGCACCCTCCGTATTACCTCGTCTGCTGGCACGGAGTTATC
+
CCCCCCF?FGGGGGGGGGFGGGGFGGGGGGGGGGGGGGGGGGGGGGGGGGGGGGGGGGGGG<F@FGGGCFGGGGDGGGGGGGCFGGGGGDGGGGGFDGGGGGGGGGGGGGGGFGGGGEEDEGGGGD8<8EFFFGGGGGGFGFGFFFGFGGGFGGFAFG9,=DFFG9EF8@6BDG8ADGFGGFGFFFFFDGGGG>5CGGFDFFCAFGF>=GGG=7C+6:GG@D@F()6>@C9B6EF<FFGGF?1:C06)294(-<<AD0><:?F<FFF<2?0(4C?BGG)541-8()53(:(<:70(48<24
@M04650:207:000000000-C238N:1:1101:19260:6067 2:N:0:19
GGACTACTCGGGTTTCTAATCCTGTTTGCTCCCCACGCTTTCGAGCCTCAGCGTCAGTTACAGACCAGAGAGTCGCCTTCGCCACTGGTGTTCCTCCATATATCTACGCATTTCACCGCTACACTAGGAATTCCACTCTCCTCTCCTGCACTCTAGATACTCAGTTTGGAATGCAGTACTCGGGTTGAGCCCAAGTATTTCACATCCCACTTAAGTATCCGCCTACGCTCCCTTTACGCCCAATAAATCCGGATAACGCTCGCCACCTACGTATTACCGCGGCTGCTGGCACGTAGTTAGC
+
CCCCCGGGGGGGGGGGGGGGGGGGGGGGGGGGGGGGGGGGGGGGGGGGGGGFCGG7FGFGGGGGGGGGGGGGGGEGGGGGGGGGGGGGGGGGGGGGGGGGFGGGGGGGGGEGGFGEGGGGGGGGGGGGGGGGGDGGGGFFGGGFGGGGGGGFGGGGGGGGGGDDGAFG6DGFGGGGGGGGGEGEFE66?EGC6FFFGGFGGFGFFGFFFC>FFCFGF@F7=>AFFFFFFGFFFGFFF?GEGDDFFFEEGFE61:DAG?@?0689<8:::BF1>C>-:D?>0((,2<73:E:?6??<<C>BA
@M04650:207:000000000-C238N:1:1101:8000:6090 2:N:0:19
GGACTACCCGGGTTTCTAATCCTGTTCGCTCCCCACGCTTTCGAGCCTCAGCGTCAGTTACAGTCCAGAGAGTCGCCTTCGCCACTGGTGTTCTTCCTAATCTCTACGCATTTCACCGCTACACTAGGAATTCCACTCTCCTCTCCTGCACTCTAGATACTCAGTTTGGAATGCAGTACTCGGGTTGAGCCCAAGTATTTCACATCCCACTTAAGTATCCGCCTACGCTCCCTTTACGCCCAATAAATCCGGATAACGCTCGCCCCCTACGTATTACCGCGGCTGCTGGCACGTAGTTAGC
+
CCCCCGGGGGGGGGGGGGGGGGGGGGGGGGGGGGGGGGGGGGGGGGGGGFGGGGGGGGGGGGGGGGGGGGGGGGGGGGGGGGGGGGGGGGGGGGGGGFGGGGGGGGGGGGGEFFFGGGGGGGGGGGGGGGGGGGGGGGGGGGGFGGGGGGGFGGGGGGGGGGGGGGGGGGGGGGGFFGGGFFEEGGGGGGGGGDGGFGGGGFDA6;FFFFFG;DFFFFG724<AFF@B=G>DBFFFFDGFG?@@C7CEGFFFFF3>GD67?;<>*C>16<???@>BGG6990>BB0:?BGFG038::C<>:
@M04650:207:000000000-C238N:1:1101:7256:6092 2:N:0:19
GGACTACTGGGGTATCTAATCCTGTTCGCTCCCCACGCTTTCGAGCCTCAGCGTCAGTTACAGTCCAGAGAGTCGCCTTCGCCACTGGTGTTCTTCCTAATCTCTACGCATTTCACCGCTACACTAGGAATTCCACTCTCCTCTCCTGCACTCTAGATACTCAGTTTGGAATGCAGTACTCGGGTTGAGCCCAAGTATTTCACATCCCACTTAAGTATCCGCCTACGCTCCCTTTACGCCCAATAAATCCGTATAACGCTCGCCACCTACGTATTACCGCGGCTGCTGGCACGTAGTTAGC
+
CCCCCGGGGGGGGGGGGGGGGGGGGGGGGGGGGGGGGGGGGGGGGGGGGGGGGGGGGGGGGGGGGGGGGGGGGGGGGGCGGGGFGGGGGGGGGGGGGGFFGGGGGGGGGGGGGGGGGGGGGEGGGFFGGGGGGGGGGGGGGGGFFFGGGGGFGGGGGGGGGGGGGGGGGFGFGGFGGGGGGFGGGGGCGGGFFCCGGGG7+;DAFGFFFGFGCGGGF5DDFF=4AFFBAGFFBGF=69CFGD?FGGE<>AA;;FGFGF92;BG>3C??FFFB?F?AGG09B>0(-4:?>5<?:8??4CBF5
@M04650:207:000000000-C238N:1:1101:7931:6132 2:N:0:19
GGACTACTGGGGTATCTAATCCTGTTCGCTCCCCACGCTTTCGAGCCTCAGCGTCAGTTACAGTCCAGAGAGTCGCCTTCGCCACTGGTGTTCTTCCTAATCTCTACGCATTTCACCGCTACACTAGGAATTCCACTCTCCTCTCCTGCACTCTAGCTACTCAGTTTCGACTGCACTTCTCGGGTTGAGCCCAAGTATTTCACATCCCACTTAAGTATCCGCCTACGCTCCCTTTACGCCCAATAAATCCGGATAACTCTCGCCACCTACGTATTACCGCGGCTGCGGGCCCGTAGTTGTC
+
CCCCCFG<CFGGG@FGGGGGGGGGGGFGGGGGGGGGGGGGGGGDGGGGFGGGGGGGGGGFCFD,CFFGCE8B@ECGGGGGGGCEGGGFGGGGGGGGFE,CFAFGGFFGGGGGGGGGGGGGGGGG,=9FFEFGGGGGECDGGGGFFF98<@FFGGGG,@>=3DAFGCG,+@3B6F,1@+@:9FF8FCCCEDGG@CFF7===79DFFGC*13;:8=+5B*DC5>>==F9;@D25@F4465EG@26=6C<):A331=<<C9;6;6G0*;2,,512)23)AF(-7392(,(3>D(*((.,8C)).
@M04650:207:000000000-C238N:1:1101:15323:6195 2:N:0:19
GGACTACCAGGGTTTCTAATCCTGTTCGCTCCCCACGCTTTCGAGCCTCAGCGTCAGTTACAGTCCAGAGAGTCGCCTTCGCCACTGGTGTTCTTCCTAATCTCTACGCATTTCACCGCTACACTAGGAATTCCACTCTCCTCTCCTGCACTCTAGATACTCAGTTTGGAATGCAGTACTCGGGTTGAGCCCAAGTATTTCACATCCCACTTAAGTATCCGCCTACGCTCCCTTTACGCCCAATAAATCCGGATAACGCTCTCCCCCTACGTATTACCGCGGCTGCGGGCACTTAGTTAGC
+
CCCCCGGGGGGGGGGGGGGGGGGGGGGGGGGGGGGGGGGGGGGGGGGGGGGGGGGGGGGGGGGGGGGGGGGGGGGGGGGGGGGGGGGGGGGGGGGGGGFGGGGGGGGGGGGGGGGGGGGGGGGGG?FGGGGGGGFGGGGGGGGFGGGGGGGFGGGGBDFGGGFGGGGGGGFGGGGGG?EFF@ECGGECCFGGGGGGGGGGFCFFFGGFEGGGFGGGFCG7>GAAAADDAGFFFGFFFFGGGFFFGG)/CABB?>5;F(6?27F(*A>2:??()354CC:B>(-41(-34C>7().-6C9AF
@M04650:207:000000000-C238N:1:1101:22879:6215 2:N:0:19
GGACTACTGGGGTTTCTAATCCTGTTTGCTCCCCACGCTTTCGCACCTGAGCGTCAGTCTTTGTCCAGGGGGCCGCCTTCGCCACCGGTATTCCTCCAGATCTCTACGCATTTCACCGCTACACCTGGAATTCTACCCCCCTCTACAAGACTCTAGCCTGCCAGTTTCGGATGCAGTTCCCAGGTTGAGCCCGGGGCTTTCACATCCGACTTGACAGACCGCCTGCGTGCGCTTTACGCCCAGTACTTCCGATTAACGCTTGCACCCTCCGTCTTACCGCGGCTGCTGGCCCCGCGTTAGC
+
C@@CCFGGGGGGGGGGGGGGGGGGGGGGGGGGGGGGGGGGGGFGGGGGGDFGGGGGGGGGGGGGGGFGFGGGGGGGGGGGGGGGGGGDGGGGGGGGGGGCGFGGGFGFGEGGGGGGGEGDGGGGGGGD=FFGEGGGGGGGGGGFGGG8C?FFGGGCFGGGGGGGGGGGECEE7FFFGGGGGCFCFF6EGGGGG*CE)<FGGFGAFGGF;DGGF7FFF1FF9GBFFFFE0>>>>GFBF?GGG?<2C*6<GF)((<D):(4:B6F<CE?<:FFB0;?AGGBF0(314:>)571:(-(-(2((.
@M04650:207:000000000-C238N:1:1101:19957:6242 2:N:0:19
GGACTACAGGGGTATCTAATCCTGTTCGCTCCCCACGCTTTCGAGCCTCAGCGTCAGTTACAGTCCAGAGAGTCGCCTTCGCCACTGGTGTTCTTCCTAATCTCTACGCATTTCACCGCTACACTAGGAATTCCACTCTCCTCTCCTGCACTCTAGATACTCAGTTTGGAATGCAGTACTCGGGTTGAGCCCAAGTATTTCACATCCCACTTAAGTATCCGCCTACGCTCCCTTTACGCCCAATAAATCCGGATAACGCTCGCCACCTACGTATTACCGCGGCTGCTGGCACGTAGTTAGC
+
CCCCCGGAFFGGGGGGGGGGGGGGGGGGGGGGGGGGGGGGGGGGGGGGGGGGGGGGGGGGGGGGGGGGFGGGGGEGGGGGGGGGGGGGGGGGGGGGGGGGGGGGGGGGGGGGGGGGGGGGGGGGGGGGGGGGGGGGGGGGGGGFGGGGGGGFGGGFCEFGGGGGGGGGGGGGGGGGGGGGGG6EGGGGGGGGGGGAFGGGGFGFFGGFFGGGFFFGA7DGDGF24FFEAD@FFGFFFFDFGF1;FFCFFF:@FFGEGFFFFFGFDG:2:??BBGBFGGFFBBF;BF?B?GFGFF7?<G24<
@M04650:207:000000000-C238N:1:1101:14064:6274 2:N:0:19
GGACTACTCGGGTTTCTAATCCTGTTTGCTCCCCACGCTTTCGCACCTGAGCGTCAGTCTTTGTCCAGGGGGCCGCCTTCGCCACCGGTATTCCTCCACATCTCTACGCATTTCACCGCTACACATGGAATTCTACCCCCCTCTACACGACTCTAGCCAACCAGTTTCAGATGCAATTCCCAAGTTAAGCCCGGGGCTTTCACATCTGACTTGATTGACCGCCTGCGTGCGCTTTACGCCCAGTAATTCCGATTAACGCTTGCACCCTCCGTATTACCGCGGCTGCTGGCACGTAGTTGGC
+
CCCCCGGGGGGGGGGGGGGGGGGGGGDGGGGGGGGGGGGGGGGD>FGFDFFGGGGGGGGCGGGGGGFCGDGGG7FGGGGGFGGGCFEGGGGGAFGGG8FGGGGGGGGGGGGGGGGGCFCDGGGG,8FB8C?FF9;@EGGGGGEFGF,,+4BAC@FAA?9,@FEGGFFGG99EC=E,ECGG6,?,DFE@FD:5?EEGCDGDC7EC+;319@FF)*:C@@CG>DF6(=(),9;9;EFFF?GGG((.07-4DFF::5D<FF003<32CG?<<B(,(;><GF:0626031))5C<F:,86(<).5
@M04650:207:000000000-C238N:1:1101:10744:6283 2:N:0:19
GGACTACCGGGGTATCTAATCCTGTTCGCTCCCCACGCTTTCGAGCCTCAGCGTCAGTTACAGTCCAGAGAGTCGCCTTCGCCACTGGTGTTCTTCCTAATCTCTACGCATTTCACCGCTACACTAGGAATTCCACTCTCCTCTCCTGCACTCTAGATACTCAGTTTGGAATGCAGTACTCGGGTTGAGCCCAAGTATTTCACATCCCACTTAATTATCCGCCTACGCTCCCTTTACGCCCAATAAATCCGGATAACGCTCGCAACCTACGTATTACCGCGGCTTCTGGCACGTCGTTAAC
+
CCCCCGDGCEGGGGGGGGGGGGGGFGG7FGGGGGGGGGGGGGEFGGGGFECFFGGGGGGGGFFGGFGGCFFEGGGGGGGCFGEGGFFGGGGG9FGCFGGGGGGGGGGFGEGDFGGAFEGGGGGGDGGGGGGGGGGGGC9FCCFFF8E=FFEBFGGDFF,@DFGGGGGGGFEFFGGFGGFDFGEDGGC,,D8>5FGEFCFCFF91@FFF=GG8;C+=B?GGF>=@(2-0>D29BGF4B;EEC36@6*;?>F36(:C<F6>;<>D()21:B>((,<:)3:<(3(4((,6A)<:A16(-4C2(6
@M04650:207:000000000-C238N:1:1101:19522:6285 2:N:0:19
GGACTACCGGGGTTTCTAATCCTGTTTGCTCCCCACGCTTTCGAGCCTCAGCGTCAGTTACAGACCAGAGAGCCGCCTTCGCCACTGGTGTTCCTCCATATATCTACGCATTTCACCTCTACACATGGAATTCCACTCTCCTCTACTGCACTCAAGTCTCCCCGTTTCCAATGACCCTCCCCGGTTGAGCCGCGGGCTTTCACAGCAGACGTAATAAACCGCCTGCGCTCGCTTTACGCCCACTAATTCCGGATAACGCTTGCCACCTCCGTATTACCGCGGCTGCTGGCACGTAGTTAGC
+
CCCCCFG@FFGGGEFGGGGGGGGGGGFFDFGGGGGGGGGEGGE,CFEGFGGGEGGEGGGGGAF,EFEGF<F,DEG7EGGGGGGDGEFGEFGGFFFFGF,?FEEGGCECE:FGGGFAF,9AFFFGEGGFFGGGFE;,@89BD8ED9ECD<,@D?,3@A9ECDF+1@,@E=D,,=33=1+@A7@EDGGG?C,@7*=?ECCBFGCFA+;C5;4):/;2C@.>C9D9D059563,(4AFAF?E8?8,466)-*9),(09)*(41127,0A22(39?BC7>E*(4,72,-27:2=1F:FBFFF>2>
@M04650:207:000000000-C238N:1:1101:27858:6306 2:N:0:19
GGACTAAGGGGGTTTCTAATCCTGTTCGCTCCCCACGCTTTCGAGCCTCAGCGTCAGTTACAGTCCAGAGAGTCGCCTTCGCCACTGGTGTTCTTCCTAATCTCTACGCATTTCACCGCTACACTAGGAATTCCACTCTCCTCTCCTGCACTCTAGATACTCAGTTTGGAATGCAGTACTCGGGTTGAGCCCAAGTATTTCACATCCCACTTAAGTATCCGCCTACGCTCCCTTTACGCCCAATAAATCCGGATAACGCTCGCCCCCTACGTATTACCGCGGCTGCTGGCACGTAGTTAGC
+
CCCCC8;;;6CFG>FGGGGGGGCFGGFGGGGGGGGGGGGGGGGGFDEGGFGFGGGGGGGGGA@FGGGGFGGDEDFGDGGGGGGGCGGGGGFGGGGGGGGGGGGGGGFGGGGGGGGGGGGGGGGGDFFFGGGGGGGGDFDGGFGFGGFGGGGFGFGFFEDFGCFGGGFGGGCGFFAA<FG,@7@EFGGFGGGGGGF,?FFGGFGA+;4;>GGGF7FFFEFF>FFF@F@:2D:9@CAEF0BC@;;@*;9?GFABFAGFG@BF?>GF>EF>B??B):72CF<>>>BBB08?0=:FB:??FG2).
@M04650:207:000000000-C238N:1:1101:20310:6414 2:N:0:19
GGACTACACGGGTATCTAATCCTGTTTGATCCCCACGCTTTCGCACATCAGCGTCAGTTGCAGACCAGAGAGCCGCCTTCGCCACTGGTGTTCCTCCATATCTCTGCGCATTTCACCGCTACACATGGAATTCCACTCTCCTCTTCTGCACTCAAGTCTCCCAGTTTCCAATGACCCTCCCCGGTTGAGCCGGGGGCTTTCACATCAGACTTAAGAAACCGCCTGCGCTCGCTTTACGCCCAATAAATCCGGACAACGCTCGCCACCTACGTATTACCGCGGCTGCTGGCACGTAGTTAGC
+
CCCCCGGGGGGGGGGGGGGGGGGGGGGGGGGGGGGGGGGGGGGGGGGGGGGGGGGGGGGGGGGGGGGGGGGGGGGGGGGGGGGGGGGGGGGGGGGGGGGGGGGGGGGGGGGGGGGGGGGGGGGGFGGGFGGGGGGGFGGGGGGFGGGGGGGFGGFGGGGGFGGGGGGGGGGGGGGGGGGGE:EGGGGGGGGGGGGGGGGGGFGFFGGFFGGGFGGGFFGGFGFFFF9E>GFFFFF9F0EEEBF0FFAAGFFBFFGFGFF?FFGB7EFB>B<?3?>>GFBFF;>1(84>BGFGFF?::7<26
@M04650:207:000000000-C238N:1:1101:21158:6417 2:N:0:19
GGACTACTAGGGTATCTAATCCTGTTCGCTCCCCACGCTTTCGAGCCTCAGCGTCAGTTACAGTCCAGAGAGTCGCCTTCGCCACTGGTGTTCTTCCTAATCTCTACGCATTTCACCGCTACACCTGGAATTCTACCCCCCTCTACAAGACTCTAGCCTGCCAGTTTCGGATGCAGTTCCCAGGTTGAGCCCGGGGATTTCACATCCGACTTGACAGACCGCCTGCGTGCGCTTTACGCCCAGTAATTCCGATTAACGCTTGCACCCTCCGTATTACCGCGGCTGCTGGCACGGAGTTAGC
+
CCCCCGGGGGGGGGGGGGGGGGGGGGGGGGGGGGGGGGGGGGGGGGGGGGGGGGGGGGGGGGGGGGGGGGGGGGGGGGGGGGGGGGGGGGGGGGGGGGGGGGGGGGGGGGGGGGGGGGGGEGGGGGGGFGGGGGGGGGGGGGGFGFC?FGGFGGCCFGGGGGGGGGGGGDGGGGFGGGGGGGGGGGGGGGGGGGGGGGGGDFGFFGGEFGGGFGGGFFGGFG9<FFFDFGFF>G:<FFGGE<?FG7<DGFFF<EG9D:><06F<FDB?BFF?6E?DGF:6>>FFF:>?:E0C<;>9:F><6
@M04650:207:000000000-C238N:1:1101:12360:6419 2:N:0:19
GGACTACTCGGGTATCTAATCCTGTTCGCTCCCCACGCTTTCGAGCCTCAGCGTCAGTTACAGTCCAGAGAGTCGCCTTCGCCACTGGTGTTCTTCCTAATCTCTACGCATTTCACCGCTACACTAGGAATTCCACTCTCCTCTCCTGCACTCTAGATACTCAGTTTGGAATGCAGTACTCGGGTTGAGCCCAAGTATTTCACATCCCACTTAAGTATCCGCCTACGCTCCCTTTACGCCCAATAAATCCGGATAACGCTCGCCACCTACGTCTTACCGCGGCTGCTGGCACGTAGTTAGC
+
CCCCCGGGGGGGGGGGGGGGGGGGGGGGGGGGGGGGGGGGGGGGGGGGGGGGGGGGGGGGGGGGGGDGDGGFFGGGGGGGGGGGGGGGGGGGGGGGGGGGGGGGGGGGGGGGGGGAFGEGGGFGGGGGGGGGGFGGGGEGGGFFGGGGGGGFGFGECE;FGGGGGGGGEFCFGGGGGGGGGGGGGECFGGGGGCFCFGGGGFGFFGGFFGGGEG+5<AFGFGFF9AAEAGFB=:AC==BFGF@FGF)7D4)78BG9*,61<;D4*;3:::<((;(4CGF109B>9??>>E?F034?19444
@M04650:207:000000000-C238N:1:1101:9623:6421 2:N:0:19
GGACTACTGGGGTATCTAATCCTGTTTGCTCCCCACGCTTTCGCACCTGAGCGTCAGTCTTTGTCCAGGGGGCCGCCTTCGCCACCGGTATTCCTCCAGATCTCTACGCATTTCACCGCTACACCTGGAATTCTACCCCCCTCTACAAGACTCTAGCCTGCCAGTTTCGGATGCAGTTCCCAGGTTGAGCCCGGGGATTTCACATCCGACTTGACAGACCGCCTGCGTGCGCTTTACGCCCAGTAATTCCGATTAACGCTTGCACCCTCCTTATTACCGCGGCTGCTGGCCCGGCGTTAGC
+
CCBCC8EGGGGGGGFFGGGFGGGGGFGGGGFGGGFGGGGGGGEGEGGG?EGGGGDGGCGADGGGGGGFGDGGGGECCGGGGGEGEGEGEGGFGGGGGGGGGDFEGGGGGG>CBFGGGGGGGGGGF8FEE8FEGGFGGF6FCDEBEGG8FCFFGGGGG6;,:FFGGGGGD7@@9FFFFGGGGGGGGGGGGGGGG5ECDDFGGFGF6CCB@DGGFGFFF;CC9C>?BF>F0D9695><F0CEG?BBF*5):8)--<D976>B::32CEFFF?().<<AGF:012;96::)(7(/1((-4E?06
@M04650:207:000000000-C238N:1:1101:26983:6427 2:N:0:19
GGACTACTCGGGTTTCTAATCCTGTTCGCTCCCCACGCTTTCGAGCCTCAGCGTCAGTTACAGTCCAGAGAGTCGCCTTCGCCACTGGTGTTCTTCCTAATCTCTACGCATTTCACCGCTACACTAGGAATTCCACTCTCCTCTCCTGCACTCTAGATACTCAGTTTGGAATGCAGGACTCGGGTTGAGCCCAAGTATTTCACATCCTACTTACGTATCCGCCTACGCTCCCTTTACGCCCAATACATCCGGATAACCCTCGCCACCTACGTATTACCGCGGCTGCTGCCACGTAGTTAGC
+
CCCACFGGGGGGGGGGGGEGGGGGGGGGDEGGGGGGEEGGGGFGGGGGGEFFGGGGCFGCF,EFGGCFFGGGGGEGGEGGFEGC@@=DGGGGGGGGGGFGGFFGGGEDEEGGGGFGGD6=CFGFDGGGGCFGFFAFAFDEFD8=?8DFGGGFC9EFCFDFAF=8FDFFDF=9=AGFFDGGGGGDD:8?7FFCCD?CFGGGGFGFBGG*;9CGE+*4;;F+<G)/<@>65D@BBFFF6>EEF((:D*.<F))21AC40(,3/15>5542(.134CB>?>((766046?:):4C(,((4@))6
@M04650:207:000000000-C238N:1:1101:14287:6433 2:N:0:19
GGACTACTAGGGTATCTAATCCTGTTCGCTCCCCACGCTTTCGAGCCTCAGCGTCAGTTACAGTCCAGAGAGTCGCCTTCGCCACTGGTGTTCTTCCTAATCTCTACGCATTTCACCGCTACACTAGGACTTCCACTCTCCTCTCCTGCACTCTAGATACTCAGTTTGGAATGCAGTACTCGGGTTGAGCCCAAGTCTTTCACATCCCACTTAAGTATCCGCCTACGCTCCCTTTACGCCCAATACTACCGGATAACGTTCGCCACCTACGTGTTACCGCGGCGGCTCGCACGTATTTCGC
+
CC9BC8FGFGGGG?<FGFGGFGF9FEFGE:F@FF@C7FGGGC@8EGGGGEEEFGGGGCGCGAEFFGGGC8A@C<:FEGGFDEG,CFE8FE<CF9EGGCF?FGFGGFADGGEEGGDEFEGCEG9DEF9FG,E=FGGGGG8BFGGFCFFFD8FFGA;8,6,@@FGGECFF=BG,6F9,,=D=A+@7BCECCEGGF7?5+2@<D7CF+;75@CGFA@C@+;AC@G4)<A@A2C@D:E4*8(8FG=25C*).:8)(.8<4=?((/;DD*A130:0((3,.C:8;(,-((--(-C(C>22)5C)(4
@M04650:207:000000000-C238N:1:1101:17268:6433 2:N:0:19
GGACTACACGGGTTTCTAATCCTGTTCGCTCCCCACGCTTTCGAGCCTCAGCGTCAGTTACAGTCCAGAGAGTCGCCTTCGCCATCGGTGTTCTTCCTGATATCTGCGCATTTCACCGCTACACCAGGAGTTCCAGTCTCCCCTACCACACTCCAGCCTGCCCGTACCCACCGCACGCCCGAGGTTGAGCCTCGGGTTTTCACGGCAGACGCGACAAGCCACCTACGAGCTCTTTACGCCCAATAATTCTGGACAACGCTTGCGCCCTACGTATTACCGCGGCTGCTGGCACGTAGTTAGC
+
CCCCCGGGGGGGGGGGGGGGGGGGGGGGGGGGGGFGGGGGGGG8FGGGGGGGGGGGGGGGGGGGGGGFFG,BFGEGGGGGGGGGEGGGFGGGGGGGGFGAFC9FGGGGGGGGGGGGGEGGGGFGGGGD<BGGGGGFDE,FGFGFCGFGFGGFGGDGGGGGGGGGG76@FGEGGG6EGGGGG7:EGCF?FFG6CC?C6?FFFFFA4<58;C:>>5D5:7EC0<<?2<6>BD23)<7AFBGGG0(4>F)):*88AF<0*4>F??G15CB>BBF:7F?9FGBB9BF>FFBF0::FB0(,-9646
@M04650:207:000000000-C238N:1:1101:11738:6446 2:N:0:19
GGACTACCGGGGTTTCTAATCCTGTTTGCTCCCCATGCTTTCGCGCCTCAGCGTCAGTTACAGACCAAAAAGTCGCCTTCGCCACTGGTGTTCCTCCACATCTCTACGCATTTCACCGCTACACGTGGAATTCCACTTTTCTCTTCTGTCCTCAAGCCTTCCAGTTTCCAATGACCTTCCACGGTTAAGCCGTGGGCTTTCACATCAGACTTAAAACGCCGCCTGCGCGCGCTTTACGCCCAATAAATCCGGATAACGCTCGCCCCCTACGTATTACCGCGGCTGCTGGCACGTGGTTAGC
+
CCCCCGGGGGGGFGGGGGGGGGGGGGGGGGGGGGGGGGGGGGGGGGGGGGGGGGGGGGGGGGGGGGGGGGGGGGGGGGGGGGGGGGGGGGGGGGDGFGGGGGGGGGGGGGGGAFGGGGGCEGGFGGGGGGGGGGGGGGGGGGGBGGGGGGGFGGFGGGGGGGGGGGGGGGGFGGGGGGGGGGGGGGGA7DFGGGGGGGGGGFGFFFFFFGFFCG>FF=DDBGF?@FFF6DBFF5>AF?GGEFF(9CAAFFF9:3C<=:9360C0*:9((.(,4<()2:43690924)43C1343((4;<:)
@M04650:207:000000000-C238N:1:1101:23715:6452 2:N:0:19
GGACTACTGGGGTTTCTAATCCTGTTCGCTCCCCACGCTTTCGAGCCTCAGCGTCAGTTACAGTCCAGAGAGTCGCCTTCGCCACTGGTGTTCTTCCTAATCTCTACGCATTTCACCGCTACACTAGGAATTCCACTCTCCTCTCCTGCACTCTAGATACTCAGTTTGGAATGCAGTACTCGGGTTGAGCCCAAGTATTTCACATCCCACTTAAGTATCCGCCTACGCTCCCTTTACGCCCAATAAATCCGGATAACGCTCGCCACCTACGTATTACCGCGGCTGCTGGCACGTAGTTAGC
+
CCCCCGGGGGGGGGGGGGGGGGGGGGGGGGGGGGGGGGGGGGGGGGGGGGGGGGGGGGGGGGGGGGGGGGGGGGGFGGGGGGGGGGGGGGGGGGGGGGGGGGGGGGGGGGGGDGGGGGGGGGFGGGGGGGGGGGGGGGGGGGGFGGGGGGGFGGGGAF9DFGGFGGFFG?EGGGGGF?FGDCGCFGGGGGGGGFEEFGGGGFGFFGGFECFGF>FGFEGGFGAAAFFFDGFFFGFFFFGGGF<1F=9CGFFF0AGFGFF@<>DFDGF7?FFF3:>DGD06;9>FFFFF:E7C1::::D<26
@M04650:207:000000000-C238N:1:1101:23198:6482 2:N:0:19
GGACTACTGGGGTATCTAATCCTGTTCGCTCCCCACGCTTTCGAGCCTCAGCGTCAGTTACAGTCCAGAGAGTCGCCTTCGCCACTGGTGTTCTTCCTAATCTCTACGCATTTCACCGCTACACTAGGAATTCCACTCTCCTCTCCTGCACTCTAGATACTCAGTTTGGAATGCAGTACTCGGGTTGAGCCCAAGTATTTCACATCCCACTTAAGTATCCGCCTACGCTCCCTTTACGCCCAATAAATCCGGATAACGCTCGCCACCTACGTATTACCGCGGCTGCTGGCACGTAGTTAGC
+
CCCCCGGGGGGGGGGGGGGGGGGGGGGGGGGGGGGGGGGGGGGGGGGGGGGGGGGGGGGGGGGGGGGGGGGGGGGGGGGGGGGEGGGGGGGGGGGGGGGGGGGGGGGGGGGGGGGGGGGGGGGGFGGGGGGGGGGGGGGGGGGFGGGGGGGFGGGFFGGGGGCFGGGGGFFEFGFFDGG8FGGGGGEFFFGGGGGGGFFFGFGFFGG5@GGG58DDF@FGFGD>AA2:7CBD:CA>A@GGD@?DFDC3>FEF15*7D0:1<BGF<E?:(51.,A?4CF:999>B2,3:>GFF<BF??CB>A
@M04650:207:000000000-C238N:1:1101:24366:6486 2:N:0:19
GGACTACTCGGGTTTCTAATCCTGTTCGCTCCCCACGCTTTCGAGCCTCAGCGTCAGTTACAGTCCAGAGAGTCGCCTTCGCCACTGGTGTTCTTCCTAATCTCTACGCATTTCACCGCTACACTAGGAATTCCACTCTCCTCTCCTGCACTCTAGATACTCAGTTTGGAATGCAGTACTCGGGTTGAGCCCAAGTATTTCACATCCCGCTTAAATATCCGCCTACGCTCCCTTTACGCCCAATAAATCCGGATAACGCTCGCCACCTACGGATTACCGCGGCTGCTGGCACGTAGTTAGC
+
CCCCCGGFGEGGCC;FFGGGGFGG@CCFFEEDGGFGGGGCFGGFFGCGGGGGGEFCEFFGGFFGFGGG9EFGG<@FEGEGFEGFCFFGGGEFGFFFGGFGGGGGGGGGGGD:BFGGFDEGGGGCFCGFGGGCFCFCEFFGGGGFGGFE8DED8DGG9EFGGGGGAA,>CFFGDFGDGFGACFGGGC+@CFFGG+D@F7F7CBA>FGF*)**<<BCDB8:C=F)5=62:2C5(3AA>FDEG*60;FGFEGFFF@DDFG1>;;4)4*;8?:7(,28(5C7,(499B>6:?:C(0,3(4894<4
@M04650:207:000000000-C238N:1:1101:4145:6497 2:N:0:19
GGACTACTGGGGTTTCTAATCCTGTTCGCTCCCCACGCTTTCGAGCCTCAGCGTCAGTTACAGTCCAGAGAGTCGCCTTCGCCACTGGTGTTCTTCCTAATCTCTACGCATTTCACCGCTACACTAGGAATTCCACTCTCCTCTCCTGCACTCTAGATACTCAGTTTGGAATGCAGTACTCGGGTTGAGCCCAAGTATTTCACATCCCACTTAAGTATCCGCCTACGCTCCCTTTACGCCCAATAAATCCGGATAACGCTCGCCACCTACGTATTACCGCGGCTTCTGGCACGTAGTTAGC
+
CCCCCGGGGFGGGGGGGGGGGGGGGGFGGGGGGGGGGGGGGFGFGGGGFGGGGGGGGGGGGFGGGGGGFGGFGGGGGGGGGGGGDFGGGGGGFGGGGGGGGFFEFGGGGGGGGGGGGEEGGGFGFFGGGGGGGG9FFFCCGFGFGGFGGGF?DCFCDEFGGGECGGGGGG;@FGFGGGFDDFGGG7E,AF89,@6@DGGGGFGFFGG5)A7CA<2BF*D5<DA9:A=@@D29BGFEA@EGGF;@GD37:6>@0:DEF6@F;;D;<E?2:B<(8F?2+:81(36(((.52E?9(48:1C)66
@M04650:207:000000000-C238N:1:1101:5738:6504 2:N:0:19
GGACTACAGGGGTTTCTAATCCTGTTTGCTCCCCACGCTTTCGCACCTGAGCGTCAGTCTTTGTCCAGGGGGCCGCCTTCGCCACCGGTATTCCTCCAGATCTCTACGCATTTCACCGCTACACCTGGAATTCTACCCCCCTCTACAAGACTCTAGCCTGCCAGTTTCGGATGCAGTTCCCAGGTTGAGCCCGGGGATTTCACATCCGACTTGACAGACCGCCTGCGTTCGCTTTACGCCCAGTAATTCCGATTCACGCTTGCACCCTCCGTATTCCCGCGGCTTCTGGCACGGGGTTAGC
+
CCCCCFGFGGGGCE7ECFGGFFFGGGGGFGGDDGGGEEFGGFEDGGGFGFGCFGGG7ECAFGGFFFFGGGGGGGGGC@FFFGGGG?FDFGGGG9AF,?=,A<E=4EFE7=FFAFFGGGCC+@=EFFFF<FDFGGGGGFFCEDDBFGGF9C88FDE,@FGFFGCF,=EA8B8CC,@EGGDFGFFG7>>@CFGGGGGGDDC67AGF7CC885)27CD+6=F<@DF6:F95(929:5;AFF58:62.00.6:@@B<@*6*((--,*)>*:(8B(4(;5)+*-07((,(.64<F:F1((-(:((.
@M04650:207:000000000-C238N:1:1101:10565:6514 2:N:0:19
GGACTACTGGGGTTTCTAATCCTGTTCGCTCCCCACGCTTTCGAGCCTCAGCGTCAGTTACAGTCCAGAGAGTCGCCTTCGCCACTGGTGTTCTTCCTAATCTCTACGCATTTCACCGCTACACTAGGAATTCCACTCTCCTCTCCTGCACTCTAGATACTCAGTTTGGAATGCAGTACTCGGGTTGAGCCCAAGTATTTCACATCCCACTTAAGTATCCGCCTACGCTCCCTTTACGCCCAATAAATCCGGATAACGCTCGCCACCTACGTATTACCGCGGCGGCTGGCCCGTAGTTAGC
+
CCCCCGGGGGGGGGGGGGGGGGGGGGGGGGGGGGGGGGGGGGGGGGGGGGGGGGGDGGGGGGGGGGGGGGGGGGGGGGGGGGGFGGGGGGGGGGGGGGGGGGGGGGGGGGGGGGGGGGGGGGGGGGGGGGGGGFFGGGGGGGEDFGGGCFGFGGGGGGGGGFGGGGGGGGGGGGGGGGGGFFGGGGGGGGGG6FEEFGGGGFGFFGFFFGGGE>FGFFGGAGFDFF2B2D@FFGFFF@GGG;(57C))@6B0(.7>G;B@DFGBGEF?0?FF<E?AFG(,,40((4((4=(A>>9B:FDFB
@M04650:207:000000000-C238N:1:1101:24421:6540 2:N:0:19
GGACTACAAGGGTTTCTAATCCTGTTCGCTCCCCACGCTTTCGAGCCTCAGCGTCAGTTACAGTCCAGAGAGTCGCCTTCGCCACTGGTGTTCTTCCTAATCTCTACGCATTTCACCGCTACACCAGGAATTCCACTCTCCTCTCCTGCACTCTAGATACTCAGTTTGGAATGCAGTACTCGGGTTGAGCCCAAGTATTTCACATCCCACTTAAGTATCCGCCTACGCTCCCTTTACGCCCAATAAATCCGGATAACGCTCGCCACCTACGTATTACCGCGGCTGTTGGCACGTAGTTCGC
+
CCCCCGG,CFGGGGGGGGGGGGGGGGFG7FGGGGGGCEGGGGG@GGEEGGGGGGGGGGGCGC6EGGGGG8,C@@F7FFFGGGEGG,FGEGGGGGFFFG,EB,@FFGCFFGGGGGGFGEGGEFFG,A<FGGGGDF>FC,,AE+DF?=98EFGFF,D=FEA;=FEGEFG98D9EFGCFFGGDGDG7FFC6@FFGACGGGGAGGF;B>GF*:CFFE8;B@;FC=F=@FFF4)*-5=7)9@9CFFD(3C7>CC48(()27;;9<@>D9**4:2:0,.C8:C74>>166(.,-8<2CB321?C289
@M04650:207:000000000-C238N:1:1101:8422:6552 2:N:0:19
GGACTACCCGGGTTTCTAATCCTGTTCGCTCCCCACGCTTTCGAGCCTCAGCGTCAGTTACAGTCCAGAGAGTCGCCTTCGCCACTGGTGTTCTTCCTAATCTCTACGCATTTCACCGCTACACTAGGAATTCCACTCTCCTCTCCTGCACTCTAGATACTCAGTTTGGAATGCAGTACTCGGGTTGAGCCCAAGTATTTCACATCCCACTTAAGTATCCGCCTACGCTCCCTTTACGCTCAATAAATCCGGATAACGCTCGCCACCTACGTATTACCGCGGCTGCTGGCACGTAGGTAGC
+
CCCCCGGGGGGGGG7FGGGGGGGGGGDGGGGGGGGGGGGGGGGGGGGGGGGGGGGGGGGGGGGGGGGGGGGGGGGGGGGGGGGGGGGGGGGGG9FGGGGGGGGGGGGGGGGGGGGGGGGGDFGFGGGGGGGGGGGGGGGGGF?DGFAFGFGFGGGGGDCGFFGGGGGGGGGGFGFGGGGFGGGGGGGGGGGGGGGG>FGFFCCC6CCFEGDGEGGGFEC9AFFFDA@FFGFFBG)489B<F6<EGGCEGFF;?BGFG062<9D><EFB>?F72@>AEG:99B9;BB0::516334<0F2<)
@M04650:207:000000000-C238N:1:1101:7649:6563 2:N:0:19
GGACTACCGGGGTTTCTAATCCTGTTCGCTCCCCACGCTTTCGAGCATCACCGTCAGTTACAGTCCAGAGAGTCGCCTTCGCCACTGGTGTTCTTCCTAATCTCTACGCATTTCACCGCTACACTAGGAATTCCACTCTCCTCTCCTGCACTCTAGATCCTCAGGTTGGAATGCAGTACGCGGGTTGAGCCCAAGTATTTAACATCCGACTTAAGTATCCGCCTAGGACCCCTTTACTCCCACTAAATCCGGTGAACGCTCGCCACCTACGTATTACGGGGGCGGCGGGAACGTAGTTAGC
+
@CCC<F@8BCGD@+B,<EE,CF<9CECCE@FCG7EBC7BFGGG,CB+4FE,CFFCBE@FEC9FFFFDFF,,49A@77,@:FG=7F,CCCF,?E,4,,5AA?,9?=B?EGCFGGGCFFCED7:,B9F9AAECF9F,?,4,A86@+,@,@3DGFG9,=,:,,,5@,,8=E>B@E8DGCEF9++5@4@>1<FD@*41=,:BCC+=E8+0;)6CC**==+=/+26*((()/))*6(,2).1)+,4,((2;@BG@74()*,0.(,,()(1/(4:?2..0,4<*((-3(-49(-(*,*4:73-+)).
@M04650:207:000000000-C238N:1:1101:6257:6604 2:N:0:19
GGACTACAGGGGTTTCTAATCCTGTTCGCTCCCCACGCTTTCGAGCCTCAGCGTCAGTTACAGTCCAGAGAGTCGCCTTCGCCACTGGTGTTCTTCCTAATCTCTACGCATTTCACCGCTACACTAGGAATTCCACTCTCCTCTCCTGCACTCTAGATACTCAGTTTGGAATGCAGTACTCGGGTTGAGCCCAAGTATTTCACATCCCACTTAAGTATCCGCCTACGCTCCCTTTACGCCCACTAAATCCGGATAACTCTCGCCACCTACGTATTACCGCGGCTGCTGGCACGTAGTTAGC
+
@CCCCGGGGGGGGGGGGGGGGGGGGGGGGGGGGGGGGGGGGGGDFGGGGGGGGGGGGGGGGGFGGGGGFFFFFGGGGGGDGGGGGGGFFFGGGGGGGGGGGGGGGGGGCGGGGGGGGGGGGGGGGGGGGFGGGGDFGGGGE=FFCFF,AFGFGFGGDG9BDGGGGGGGG8FGGFGGGFGCFGGEFGGFFCFGFGCGGCFFFFGFFGGAFGCGFGFGFAFG=GFFAFAD?GFFBCF48@CCC@15C4@CFFE6?FGF43>)5,*3*;38(442<<>AGFBFBF((4???>G0913::1CBF6
@M04650:207:000000000-C238N:1:1101:14843:6608 2:N:0:19
GGACTACAGGGGTTTCTAATCCTGTTCGCTACCCATGCTTTCGCTCCTCAGCGTCAGTAGTGGCCCAGAGACCTGCCTTCGCCATCGGTGTTCCTCCTGATATCTGCGCATTCCACCGCTACACCAGGAATTCCAGCCTCCCCTACCACACTCTAGTCAGCCCGTACCCACTGCAGGCTCGAGGTTAAGCCTCGCGATTTCACAGCAGACGTGACCAACCGCCTACGAGCCCTTTACGCCCAATAATTCCGGACAACGCTTGCGCCCTACGTATTACCGCGGCTCCTGGCACTTGTTTGTC
+
CCCCCEGGGGGGGGGGGGGGGGGFGGGGGGGGGGGGGGGGGGDGGGGGGGGGGGGGCGGGGGGGGGGGGGGGGGFGGGGGFGGGGGGCGGFFGGGGGGGGGGGGGFGEGGGGGGGGGGGGCGFGGGGG7B@FGGG9DFGGGGGFGGGGGGGFGG9DGGGGGGGEGGGGG9CFFGFGGC7:C+>EGCFG7FFFGCEEG>FGGFGFFGGFFG4D=GGGF?GD6DFF;F;51C1=3F66FBGGG:084CABGFF(4B)4GBFFF?GFGD>9.8(4)<72<>6>FF9((,200A:C()).48(.:
@M04650:207:000000000-C238N:1:1101:18614:6609 2:N:0:19
GGACTACTGGGGTTTCTAATCCTGTTTGCTCCCCACGCTTTCGCACCTGAGCGTCAGTCTTTGTCCAGGGGGCCGCCTTCGCCACCGGTATTCCTCCAGATCTCTACGCATTTCACCGCTACACCTGGAATTCTACCCCCCTCTACAAGACTCTAGCCTGCCAGTTTCGGATGCAGTTCCCAGGTTGAGCCCGGGGATTTCACATCCGACTTGACAGACCGCCTGCGTGCGCTTTACGCCCAGTAATTCCGATTAACGCTTGCACCCTCCGTATTACCGCGGCTGCTGGCACGGCGTTAGC
+
CCCCCFGGGGGGGGGGGGGGGGGGGGGGGGGGGGGGGGGGGGGGGGGGGGGGGGGGGGGGGGGGGGGGGGGGGGGGGGGGGGGGGGGGGGGGGGGGG@FGGGGGGGGGGGGGGGGGGGGGGGGGGGGDFGGGGGGGGGFGGGGFEGFFDGGFGGGGGGGGGGGFGGGGG>EGDGGGGGGGGFGGFFEFFCGGGGGGGDGGGFGF=FGF?DCC3>FFA@GDFGFFFF>5,99BF5FFF6>EGFFFG79<FFF?<DGBGFFFF?F?GGFBB:>??G?FFGB>(49(,2:?FE(<1((49E:<4
@M04650:207:000000000-C238N:1:1101:19794:6620 2:N:0:19
GGACTACCCGGGTATCTAATCCTGTTTGCTCCCCACGCTTTCGAGCCTCAGCGTCAGTTACAGACCAGAGAGTCGCCTTCGCCACTGGTGTTCCTCCACATCTCTACGCATTTCACCGCTACACGTGGAATTCCACTCTCCTCTTCTGCACTCACGCTTCTCAGTTTCCAATGACCGCTTGTGGTTAATCCACAAGATTTCACATCAGACTTAAGAGGCCGCCTGCACGCCCTTTACGCCCAATAATTCCGGACAACGCTTGCCCCCTCCGTATTACCGCGGCTGCTGGCACGTAGTTCGC
+
C@CCCGGGGGGGCEGGGGGGGGGEGGGGGGGGGGGG7FGGGGEGGGGGGFGGGGGGGGFGGGFGGGGEGGGEGFCGGGGC7BFDFGGFFFFEFGGGF88EAFGFGGGB7=@GGGGGG7ED7FGGCGGDB=EFGGFGGGDEGGGFGGG8FFGFGF,3D>EEFGG8CFF9E;;E+FEEEGCEEFCEFFA7:BFFGGG5CGGGCFGFF579>7D94=CF44AFBC@@=A3?BG>@@EFF+6EGGD<@*;C?CC)4<F3<C(7(((9:GG9048>BBG3)<C-(29>93?B:0:2<(.3<<A)-3
@M04650:207:000000000-C238N:1:1101:19738:6624 2:N:0:19
GGACTACCAGGGTATCTAATCCTGTTCGCTCCCCACGCTTTCGAGCCTCAGCGTCAGTTACAGTCCAGAGAGTCGCCTTCGCCACTGGTGTTCTTCCTAATCTCTACGCATTTCACCGCTACACTAGGAATTCCACTCTCCTCTCCTGCACTCTAGATACTCAGTTTGGAATGCATTACTCGGGTTGAGCCCAAGTATTTCACATCCCACTTAAGTATCCGCCTACGCTCCCTTTACGCCCAATAAATCCTGATAAGGCCCGCCACCTACGCATTACCGCCGCTCCTGGCCCGTAGTTTGC
+
CCCCCFGGGGGGGGFCDFGGGGGGGGFGGGGGGGGGGGGGGGDFFCFFFFFGGGGGGGGGGGGGGGGGAFFCFFEFFGGGGGGGGGGDGGGDFFFFGDGGGGGFGGF@CEGGGGGGGGGGGGGGFGGGGGGGGGGGEGGFGGF?EGGCFGFBDF9=,@CFFGFGGGFGEFCFFGG,7=EEGG6CD@C:CFGGG6DFCCADD7@+?>9FBDFGF8+21*ECDGDD=FDB2;5BB<FCF@7FGFFFFGEFGF+7CFFC*.((6(8:C81,//((-2()+:2((-16((.)5:,2(-,((<)-6
@M04650:207:000000000-C238N:1:1101:4446:6626 2:N:0:19
GGACTACCAGGGTATCTAATCCTGTTTGCTCCCCACGCTTTCGCACCTGAGCGTCAGTCTTTGTCCAGGGGGCCGCCTTCGCCACCGGTATTGCTCCAGATCTCTACGCATTTCAACGCTACACCTGGAATTCTACCCGCCTCTACAAGACTCTAGCATGCCAGTTTCGGATGCAGTTCCCAGGTTGAGCCCGGGGATTTCACATCCGACTTGACAGACCGACTGCGTTCGCTTTACGCCCAGTAATTCCGATTAACGCTTGCACCCTCCGTATTACCGCGGCTGCTGGCACGGAGTTAAC
+
CCCCCGCF<FGDFGGGGGGFGGGFCDAFGGE<FFGC@EEBGFFGFFCEEGD@FECCFE<EFDFFFC9FEGGGG@CGCE,4D,B:?FFGEGGG,<@AFA,EA@EADE5CEDGC9FE,?:=DDE9EEAEDAD9:,CDD9B+6B+=?DDED<F8?8,CEF,,,33ACBBGGEEEGC7EEF8,@CFGF>9DFF7?FCGDGC*?C>>CF6*?51:853*>C=38/6).(4)->2*(-1C5>F?GCE::(:2)4*@F?3)9)0-21((12C6843414:C45E:202>B9((45?E(0,32((*6))
@M04650:207:000000000-C238N:1:1101:19679:6638 2:N:0:19
GGACTACAGGGGTTTCTAATCCTGTTTGCTCCCCACGCTTTCGCACATCAGCGTCAGTTACAGACCAGAGAGCCGCCTTCGCCACTGGTGTTCCTCCATATCTCTGCGCATTTCACCGCTACACTAGGAATTCCACTCTCCTCTCCTGCACTCTAGATACTCAGTTTGGAATGCAGTACTCGGGTTGAGCCCAAGTATTTCACATCCCACTTAACTATCCGCCTACGCTCCCTTTACGCCCAATAAATCCGGATAACTCTCGCACCCTACGTATTACCGCGCCTGCTGGCACGTAGTTAGC
+
CCCCCGG<<FGGGGGGGGGGGGGGGGCG,CFGGGGGGGGGGGFGCF+EGGGGGGGGGGGGGFGFGGGGCFGGGGGGGGGGGGGGGGGGGGGGGGAFGGGGG,EGGAFGGGGGGGGGGGGGGGGG,9ECFGGGGGEGGGFGGGGFGGAFCCGFG9F9F8ECFGFFGFGFGFGFGGGGG9E:D@EGGG6D7FGF@+@7+?F:9BDA<FDFEGGC8=+:1<FGDGDFFFF>(925>GF4F(CFG;6;C7)1@A3((8DEG);6;2D()::622484E?>GG:>9((,3125?G06(.12?96)6
@M04650:207:000000000-C238N:1:1101:17179:6669 2:N:0:19
GGACTACCGGGGTTTCTAATCCTGTTCGCTCCCCACGCTTTCGAGCCTCAGCGTCAGTTACAGTCCAGAGAGTCGCCTTCGCCACTGGTGTTCTTCCTAATCTCTACGCATTTCACCGCTACACTAGGAATTCCACTCTCCTCTCCTGCACTCTAGATACTCAGTTTGGAATGCAGTACTCGGGTTGAGCCCAAGTATTTCACATCCCACTTAAATATCCGCCTACGCTCCCTTTACGCCCAATAAATCCGGATAACGCTCGCCCCCTACGTATTACCGCTGCTGCTGGCACGTAGTTAGC
+
CCCCCGGGGGGGGGGGGGGGGGGDGG9CFGGGGGGGGGGGGGGDGGGGGGFGGGGGGGGGGGGGGGGGGFGGDGGGGGGGGGGGGGGGGGGGGGGGGGCFGGGGGGGGGGGGGGGGGGGGGGGG9=FEGGGGGGGGGGGGGGGFGGCGGGGFGGGG=D;BFGGGGGFF8=FGGFFAFGG:FDEGGEECEGGG>FGFCFGGGFGFFDGAEGGG6CFFC4DF>GDD2A=BFG=BBGFFFFGGGF?DDFC?GFF97EDAG@1-(4D1*:96(,-38A?BFGF>6;BF)2:?:E0FFF?1:F4):
@M04650:207:000000000-C238N:1:1101:20637:6673 2:N:0:19
GGACTACTAGGGTTTCTAATCCTGTTTGCTCCCCACGCTTTCGCACCTGAGCGTCAGTCTTTGTCCAGGGGGCCGCCTTCGCCACCGGTATTCCTCCACATCTCTACGCATTTCACCGCTACACATGGAATTCTACCCCCCTCTACAAGACTCTAGCTGACCAGTATCAGATGCAATTCCCGGGTTAAGCCCGGGGATTTCACATCTGACTCAATCAACCGCCTGCGTGCGCTTTACGCCCAGTAATTCCGATTAACGCTTGCACCCTCCGTATTACCGCGGCTGCTGGCACGGAGTTAGC
+
CCCCCGGGGGGGGGGGGGGGGGGGGGGGGGGGGGGGGGGGGGGGGGGGGGGGGGGGGGGGGGGGGGGGGGGGGGGGGGGGGGGGGGGGGGGGGGGGGGGGGGGGGGGGGGGGGGGGGGGGGGGGDFFGGGGGGG9DFGGGGGGFGGGGGGGFGGFGGGFDGGGGGGGGGAFGGGGGGGGGGGGGGGGFGGGGEGGGCDGEGFGFFGGCEGGGFFGGFFGGFGFFDFFFFGFF0E3:F1EGGFFFDGBFGFFF:D*6C602?FG<FGFBB?>FFFF29FBBBFFF0:227C(3301;:F)4.
@M04650:207:000000000-C238N:1:1101:23491:6677 2:N:0:19
GGACTACTCGGGTTTCTAATCCTGTTCGCTCCCCACGCTTTCGAGCCTCAGCGTCAGTTACAGTCCAGAGAGTCGCCTTCGCCACTGGTGTTCTTCCTAATCTCTACGCATTTCACCGCTACACTAGGAATTCCACTCTCCTCTCCTGCACTCTAGATACTCAGTTTGGAATGCAGTACTCGGGTTGAGCCCAAGTATTTCACATCCCACTTAAGTATCCGCCTACGCTCCCTTTACGCCCAATAAATCCGGATAACGCTCGCCACCTACGTATTACCGCGGCTGCTGGCACGTAGTTAGC
+
CCCCCGGGGGGGGGGGGGGGGGGGGGGGGGGGGGGGGGGGGGGGGGGGGGGGGGGGGGGGGGGGGGGGGGGGGGGGGGGGGGGGGGGGGGFGGGGGGGGGGGGGGGGGGGGGGGGGGGGGGGGGGGGGGGGGGGGGGGGGGGGFGGGGGGGFGGGGGFCFFGGGGGGGGGGGDGFEGFGGGGGGGGGGCGGGGFFGFGGGGFGFFCFFFGGGFFCCAFGG=FADFFFE>GFFFGFFFFGGG@DDGG)6DFFF?EGEC?FDFFGBDG?14:BBFG?AFC19BFFFFFFFFG09??1(4CAAA
@M04650:207:000000000-C238N:1:1101:19268:6680 2:N:0:19
GGACTACTGGGGTATCTAATCCTGTTTGCTCCCCACGCTTTCGCACCTGAGCGTCAGTCTTTGTCCAGGGGGCCGCCTTCGCCACCGGTATTCCTCCAGATCTCTACGCATTTCACCGCTACACCTGGAATTCTACCCCCCTCTACAAGACTCTAGCCTGCCAGTTTCGGATGCAGTTCCCAGGTTGAGCCCGGGGATTTCACATCCGACTTGACAGACCGCCTGCGTGCGCTTTACGCCCAGTAATTCCGATTAACGCTTGCACCCTCCGGATTACCGCGGCTGCTGGCACGGAGTTAGC
+
CCCCCGDGGGGGGGGGGGFGGGGGGGFGGGGGGGGGGGGGGGGCFGGGGCDGGGGGGGGGGGGGGGGGGGGGGGGGGGGGGGGGGGGGGEGGGGGGGGFGGGGGGGGGDCGGGGGGG>EGGGGGGGGGFGGGGGGGGGGGEGGFFGGGGGD?FDDEFGGFGFCFGFGGGEGGDGFGGGGGGCFGGG6?FC,=C5E=4CFGGFG6F47D<GGG@FGFFDGC2<2??F()(1,96EFF?0;8E??B=C)6CFF(4)*.:(484,5<FGF?6?0(-832@F(6>(346<3)4=(+:(,76;<).
@M04650:207:000000000-C238N:1:1101:25075:6711 2:N:0:19
GGACTACAGGGGTTTCTAATCCTGTTTGCTCCCCACGCTTTCGAGCCTCAGCGTCAGTTACAGTCCAGAGAGCCGCCTTCGCCACTGGTGTTCCTCCATATATCTACGCATTTCACCGCTACACATGGAATTCCACTCTCCTCTTCTGCACTCAAGTCTCCCAGTTTCCAATGACCCTCCCCGGTTGAGCCGGGGGCTTTCACATCAGACTTAAGAAACCGCCTGCGCTCGCTTTACGCCCAATAAATCCGGACAACGCTTGCCACCTACGTATTACCGCGGCTGCTGGCACGTAGTTAGC
+
CCCCCGGGGGGGGGGGGGFGGGGGGGGGGGGGGEGGGGGGGGGGGGCGGGFGCFGEGGFGGGGGGGGGGGGFFFCEGGGGGGGGGGGGGGGGFGFEGFGGGGGGFGGGGGGGGGGGGGGGGGFGGGGGFFFGGGGGAFCFGGGFGGGGGGGFGFFGFFDGGGCEF3EFFGG96F88EDFGGGGGGGGFGGGGDGGGCD:CFFGFADCFBGGCE7:DF39C13;@;FFE;GFF1F>AF<EEG:1:FFDADFFF:3D?F9>?117?7E?FB>03<74)CC3096;6>FFF?=(284(4:9)6<
@M04650:207:000000000-C238N:1:1101:7097:6716 2:N:0:19
GGACTACCGGGGTTTCTAATCCTGTTCGCTCCCCACGCTTTCGAGCCTCAGCGTCAGTTACAGTCCAGAGAGTCGCCTTCGCCACTGGTGTTCTTCCTAATCTCTACGCATTTCACCGCTACACTAGGAATTCCACTCTCCTCTCCTGCACTCTAGATACTCAGTTTGGAATGCAGTACTCGGGTTGAGCCCAAGTATTTCACATCCCACTTAAGTATCCGCCTACGCTCCCTTTACGCCCAATAAATCCGGATAACGCTCGCCACCTACGTATTACCGCGGCTGCTGGCACGTAGTTAGC
+
CCCCCGGGGGGGGGGGGGGGGGGGGGGGGGGGGGGGGGGGGGGGGGGGGGGGGGGGGGGGGGGGGGGGDEFFGGFGGGEGGGEGGGGGGGGGGGGGGGGGGGGGGGGGGGGGGGGGGGGGGGFGGGGGEFFGGGGGGGGGGGGFGGGGGGGFGGGGGGGFFFFGGGGGGGGGGGGGGGGEGGGGGGGGFG@FGGGGGGFGFAFF>GGFEGFGE7:BFEFGFGF?FFFD2D>DBGFFF;EGE@;@CDECGFA9()87C;>019D378::(2::)+5<FFFFBBB6(805?C1?<FB6:E)5.
@M04650:207:000000000-C238N:1:1101:10216:6737 2:N:0:19
GGACTACCAGGGTATCTAATCCTGTTCGCTCCCCACGCTTTCGAGCCTCAGCGTCAGTTACAGTCCAGAGAGTCGCCTTCGCCACTGGTGTTCTTCCTAATCTCTACGCATTTCACCGCTACACTAGGAATTCCACTCTCCTCTCCTGCACTCTAGATACTCAGTTTGGAATGCAGTACTCGGGTTGAGCCCAAGTATTTCACATCCCACTTAAGTATCCGCCTACGCTCCCTTTACGCCCAATAAATCCGGATAACGCTCGCCACCTACGTATTACCGCGGCTGCTGGCACGTAGGTAGC
+
CCCCCCFGGFGGGGGGGGGGGGGGGGGGGGGGGGGGGGGGGGGGGGGGGGGGGGGGGGGGGGGGGGGGFCGGGGGGEGGGFGGGGGGGGGGGGGGGGGDEGGGGGGGGGGGGGGGGGGGGGGGGGGGGGGGGGGFGGGGGGGGBGGFGGDGFGGFGFFFFGGGGGGGGGGGGGGGGGGGFFCEGGGGGGFGGGGGEGGGGGFG6<FGF@FGFF>CFAEGGAG@=DFA?-;@DF9F41(1<@@D@GGE?@;)(23/;D1;;@FG9*8::((,(,C04FF01,--76()5>GBG<1?3(<).,
@M04650:207:000000000-C238N:1:1101:18902:6755 2:N:0:19
GGACTACTGGGGTTTCTAATCCTGTTCGCTCCCCACGCTTTCGAGCCTCAGCGTCAGTTACAGTCCAGAGAGTCGCCTTCGCCACTGGTGTTCTTCCTAATCTCTACGCATTTCACCGCTACACTAGGAATTCCACTCTCCTCTCCTGCACTCTAGATACTCAGTTTGGAATGCAGTACTCGGGTTGAGCCCAAGTATTTCACATCCCACTTAAATATCCGCCTACGCTCCCTTTACGCCCAGTAATTCCGATTAACGCTTGCACCCTCCGTATTACCGCGGCTGCTGGCACGGAGTTAGC
+
CCCCCGGGGGGGGGGGGGGGGGGGGGGGGGGGGGGGGGGGGGGGGGGGGGGGGGGGGGGGGGGGGGGGGGGEGGGGGGGGGGGGEGGGGGGGGGGGGGGGGGGGGGGGGGGGGGGGGGGGGGGGGGGGGGGGGGGGFGGGGGGFGGGGGGGFFGGGGGGGGGGGGGGGGDFGGGGGGGGGGEEGGGGGGGGGGGCECGGGGFGFCFGFFGGGFFCDFFGFAFD@9FDE@GFFBFF=C2CGG?;EFDEFGFFF?EDE71><;?G@GCDD<?>FFFFFGG(9B06>9:FFFGBGF;(43F<)-
@M04650:207:000000000-C238N:1:1101:24667:6763 2:N:0:19
GGACTACAGGGGTTTCTAATCCTGTTTGCTCCCCACGCTTTCGCACCTGAGCGTCAGTCTTTGTCCAGGGGGCCGCCTTCGCCACCGGTATTCCTCCAGATCTCTACGCATTTCACCGCTACACCTGGAATTCTACCCCCCTCTACAAGACTCTAGCCTGCCAGTTTCGGATGCAGTTCCCAGGTTGAGCCCGGGGATTTCACATCCGACTTGACAGACCGCCTGCGTGCGCTTTACGCCCAGTAATTCCGAGTAACGCTTTCACCCTCCGTATTACCGCGGCTGCGTGCACGGAGTTAGC
+
CCCCCGGGGGGEGGGGGGGGGGGGGGGGGGGGGGGGGGGGGGGGGGGGGGGGGGGGGFGGGGGGGGGGGGGGGGGGGGGGGGGGGGGGGGGGGGGGGGGGFGGGGGGGGGGGGGGGGGGGGGGGGGGGGGFGGGGGGGGGGGGFGGGGGGGFGGGGGGGGGFGGGGGGGGGGDGGGFGFGGFGGGGGGGGGGEDCEGGGCFFG6CGCEDDG737CFF@GF9GFFFFFEFD;FFGF998EEE1:8FF4ADFF((8DBGFF?((05FG?::?0<:G?297(466999((,-:(3,36-:8).)
@M04650:207:000000000-C238N:1:1101:5430:6823 2:N:0:19
GGACTACAAGGGTTTCTAATCCTGTTCGCTCCCCACGCTTTCGAGCCTCAGCGTCAGTTACAGTCCAGAGAGTCGCCTTCGCCACTGGTGTTCTTCCTAATCTATACGCATTTCACCGCTCCACTAGGAATTCCACTCTCCTCTCCTGCACTCTAGATACTCAGTTTGGAATGCAGTACTCGGGTTGAGCCCAAGTATTTCACATCCCACTTAAGTATCCGCCTACGATCCCTTTACGCCCAATAAATCCGGATAACGCTCGCCACCTACGTATTACCGCGGCTGCTGGCACGTAGTTAGC
+
CC<CCGGDDGGGFFECFGGGGCAEGGGGECFGGDCGGGGGGGGFG7F@FFGGG::,BFFFFGGGGGGGFFFGF<7CCC@FEGGGGFGGGG8FGAD@?EFGBFE,EFCFFF7CFAECFF6C++@B=:FFFCFFFGFGFG88EFGB8@DDEFGFDGGFFG9EFFF?ADFF>D=FFFGGFGFCGEGGF@>,9DCCFC@FG7CE+19B+2*;>9*<=CFCF@E75CA29FA44;2:>E;CF@C:C25>*2))3/5(,8D)*6:3115(>EB04((..<,)<>10909((4:7(:(<12(48F44-
@M04650:207:000000000-C238N:1:1101:7975:6866 2:N:0:19
GGACTACTGGGGTTTCTAATCCTGTTTGCTCCCCACGCTTTCGCACCTGAGCGTCAGTCTTTGTCCAGGGGGCCGCCTTCGCCCCCGGTATTCCTCCAGATCTCTACGCATTTCACCGCTACACCTGGAATTCTACCCCCCTCTACAAGACTCTAGCCTGCCAGTTTCGGATGCAGTTCCCAGGTTGAGCCCGGGGATTTCACATCCGACTTGACAGACCGCCTGCGTGCGCTGTACGCCCAGTAATTCCGCTTAACGCTTGCACCCTCCGTCTTACCGCGGCGGCTGGCACGGAGTGAGC
+
CCCCCGGGGGGGGGEDGGDGGGGGFGGGGFGGGGGGGGGGGGGGGGGGGFGGEGGGGGGGGFGGGGGGFCFGEGGGGCFD?FG,>FFGFGGGFGCFGGGFCDFGCFGCCFC:?EFEFGGG7FGGCGFGC,CFD9EA8=DFC=E*@CFCFCFFGGGGGFAFG>FGFGAFEGD*CF9CFFDF6:ECFCG?<8BCE=:E5<FGGF9CAFGFFG:D<**2;;EFBG>2:>95:C6>F*7<61C:E365::66DFF(88D6F:1<((*)7C6?F?F1(8(6FF<11((,2909074F?;>0(*)..
@M04650:207:000000000-C238N:1:1101:20613:6870 2:N:0:19
GGACTACCCGGGTTTCTAATCCTGTTTGCTCCCCACGCTTTCGCACCTGAGCGTCAGTCTTTGTCCCGGGGGCCGCCTTCGCCACCGGTATTCCTCCAGAGCTCTACGCATTTCACCGCTACACCTGGAATTCTACCCCCCTCTACCAGACTCTAGCCTGCCAGTTTCGGATGCAGTTCCCAGGTTGAGCCCGGGGATTTCACATCCGGCTTGACAGACCGCCTGCGTCCGCTTTCCGCCCAATAAATCCGGATAACGCTCGCCACCTACGTATTACCGCGGCTGCCTGCCCGTTAGTAGC
+
-6BC,CFGFE:7@F;@CE,,;FEEF,CCFFGGGEAGFE@FFE@CFC:F,EFE7FF@@9C,6EEC6C,+@++@C:>FCGCFFDCF:F=:F@EC<?A?=F8,AF=FF;?FG7C:FFFC?CC=CF=<DF,B>,3,,76@D8@<7CGF7>,2@,:;ECGF,:C>:>C,7>:,4*6172,=C@CEG,?:F9B8CFCCCEEG53<FCFF88*;)(///47CGF0C*(7460720(/443A7)*(*:EB(4**.-:?>0()1->(,(4931*/.24:????84AC,0(3(30((32*(1,-(((3).-
@M04650:207:000000000-C238N:1:1101:20510:6873 2:N:0:19
GGACTACTGGGGTTTCTAATCCTGTTCGCTCCCCACGCTTTCGAGCCTCAGCGTCAGTTACAGTCCAGAGAGTCGCCTTCGCCACTGGTGTTCTTCCTAATCTCTACGCATTTCACCGCTACACTAGGAATTCCACTCTCCTCTCCTGCACTCTAGATACTCAGTTTGGAATGCAGTACTCGGGTTGAGCCCAAGTATTTCACATCCCACTTAAGTATCCGCCTACGCTCCCTTTACGCCCAATAAATCCGGATAACGCTCGCCACCTACGTATTACCGCGGCTGCTGGCACGTAGTTAGC
+
CCCCCGGGGGGGGGGGGGGGGGGGGGFEGGGGGGGGGGGGGGGGGGGGGGGGGGGGGGGGGGGGGGGGGGGGGGGGGGGGGGGGGGGGGGGGGGGGGGGGGGGGGGFGDGGGGGGGGGGGGGGGGGGGGGGGGGGGGFCGGGGFGGGGGGGFGGGGGGGGGGGGGGGGGGGFGGGGGGGDGGGGGEEGFGGGGGGFCFGGGCGFFGGFFGFG5+BFFEFGFGFAAAA?=D>=@EFFFFGGGDFFGG<CGFFFFEDEG6@<DBDFCC?02?FF<9:AFD<612399<0:>G?C0:228C2).
@M04650:207:000000000-C238N:1:1101:21017:6894 2:N:0:19
GGACTACCCGGGTTTCTAATCCTGTTCGCTCCCCACGCTTTCGAGCCTCAGCGTCAGTTACAGTCCAGAGAGTCGCCTTCGCCACTGGTGTTCTTCCTAATCTCTACGCATTTCACCGCTACACTAGGAATTCCACTCTCCTCTCCTGCACTCTAGATACTCAGTTTGGAATGCAGTACTCGGGTTGAGCCCAAGTATTTCACATCCCACTTAAGTATCCGCCTACGCTCCCTTTACGCCCAATAAATCCGGATAACGCTCGCCACCTACGTATTACCCCGGCTGCTGGCACGTAGTTAGC
+
CCCCCGGGGGGGGGGGGGGGGGGGGGGGGGGGGGGGGGGGGGGGGGGGGGGGGGGGGGGGGGGGGGGGGGGGGGGGGGGGGGGGGGGGGGGGGGGGGGGGGGGGGGGGGGGGGGGGGGGGGGGGGGGGGGGGGGGGGGGGGGGFFGGFCGGFGFGGGGGGGGGGGGGGG8AFGGGGGDGGGGGGGGGCFGGGGGGGGDFGGFGFFGGFEGGGFFGGFFGGFGDFFFDFFGFFFG4>F9EGG@?DGGFEGFFFDFGFGFB(69C>3CB?:BFFFG?>GF(49FBB9<?B7E(<?F?,-CAFF
@M04650:207:000000000-C238N:1:1101:20041:6899 2:N:0:19
GGACTACCGGGGTTTCTAATCCTGTTCGCTCCCCACGCTTTCGAGCCTCAGCGTCAGTTACAGTCCAGAGAGTCGCCTTCGCCACTGGTGTTCTTCCTAATCTCTACGCATTTCACCGCTACACTAGGAATTCCACTCTCCTCTCCTGCACTCTAGATACTCAGTTTGGAATGCAGTACTCGGGTTGAGCCCAAGTATTTCACATCCCACTTAAGTATCCGCCTACGCTCCCTTTACGCCCAATAAATCCGGATAACGCTCGCCACCTACGTATTACCGCGGCTGCTGGCACGTAGTTAGC
+
CCCCCGGGGGGGGGGGGGGGGGGGGGGGGGGGGGGGGGGGGGGGGGGGGGGGGGGGGGGGGGGGGGGGFFCEEFGGGGGGGGGGGGGGGGGGGGGGGGGGGFGGGGGGGGGGGGGGGGGGGGGGGFGGGGGGGGFGCE9FGGGFGGGDGGGFGFGGGFGGGFFGGGG9CDDGGDCGFGGFFFEGGGC6?CCC5A>FFGGGGAFFFCC*:?FF=@DC9AGFDGFFDFDFF:58@EAEC0EEGD(6C>49FFE90.<>GF@6:6D6DGFFFFF?2::AGC6>99>013)5:C1F(30(8C).6
@M04650:207:000000000-C238N:1:1101:7056:6933 2:N:0:19
GGACTACAAGGGTTTCTAATCCTGTTTGCCCCCCACGCTTTCGCACCTGAGCGTCAGTCTTTGTCCAGGGGGCCGCCTTCGCCACCGGTATTCCTCCAGATCTCTACGCATTTCACCGCTACACCTGGAATTCTACCCCCCTCTACAAGACTCTAGCCTGCCAGTTTCGGATGCAGTTCCCAGGTTGAGCCCGGGGATTTAACATCCGACTTGACAGACCACCTGCGTGCGCTTTACTCCCAGTAATTCCGCTTAAATCTTGCACCCTCCGTATTAACTCGGCTGTTGTCACGGAGTTAGC
+
CCCCCFGG?FGGGGDGFGFGDFGGEGDFECFGC@FGGEFGGGGGGG@FAEFFEGGEGGDGGGGGFCFFCB+@EFFCFEDF<C@CCEB@FGGGGFFFFFAFGCECFEGFEFECFAFFGDEDCCFFGGGFG8DFFGGGGG?@7C:FEFF,@:FFC,E;9@A,;DEC,DFGCEGDDGGGFGGCF<>7>C>8,CC5C5=EGGGG++5:FFCBDDCDE7478/8<(9:::59>052(-A))9)<CE??37>44C6?(()/6*).6<)><CC0:0,(-(;:2+:)660:<>()-(0-+-(-(-0.)-
@M04650:207:000000000-C238N:1:1101:15723:6935 2:N:0:19
GGACTACAAGGGTTTCTAATCCTGTTTGCTCCCCACGCTTTCGCACCTGAGCGTCAGTCTTTGTCCAGGGGGCCGCCTTCGCCACCGGTATTCCTCCAGATCTCTACGCATTTCACCGCTACACCTGGAATTCTACCCCCCTCTACAAGACTCTAGCCTGCCAGTTTCGGATGCAGTTCCCAGGTTGAGCCCGGGGATTTCACATCCGACTTGACAGACCGCCTGCGTGCGCTTTACGCCCAGTAATTCCGATTAACGCTTGCACCCTCCGTATTACCTCGGCTGCTGGCACGGAGTTAGC
+
CCCCCFGGGGGGGGGGGGGGGGGGGGGGGGGGGGGGGGGGGGGGGGGGGGGGGGGGGGGGGGGGGGGGGGGGGGGGGGGGGGGGGGGGGGGGGGGFGGGGGGGGGGGGGGGGGGGGGGGGGGGGGGGE8FGGCGDFGGGGGGGFGGG?FFGFGGGGGGGGGFGGGGGGGGEGCFGDGGCDC:DGF?,>CGGG>EGGGGGGGFGFFFGF@GGDFGGGFFGGBGFF(4(08DB;6EFFFFGEG1<B7><)*=4143CAD<9:1(><CC?6?BFB<E?):?)514:?91:):E<G?;>BFF2)6
@M04650:207:000000000-C238N:1:1101:6353:6942 2:N:0:19
GGACTACAGGGGTATCTAATCCTGTTCGCTCCCCACGCTTTCGAGCCTCAGCGTCAGTTACAGTCCAGAGAGTCGCCTTCGCCACTGGTGTTCTTCCTAATCTCTACGCATTTCACCGCTACACTAGGAATTCCACTCTCCTCTCCTGCACTCTAGATACTCAGTTTGGAATGCAGGACTCGGGTTGAGCCCAAGTATTTCACATCCCACTTAAGTATCCGCCTACGCTCCCTTTACGCCCAATAAATCCGGATAACGCTCGCCACCTACGTATTACCGCGGCTGCTGGCACGTAGTTCGC
+
CCCCCFGGFGGGGGGGGFGGGGGGGGGGGGGGGGGGGGGGGGDDCFGGGGGGGGGGCGGGGGFFGGGGAFGGGGGGGGGGFFFGGGGGEGGGGGFFFGGGGGGDCFGGGGGGGGGGGGGGEGGGGGGGG9FCFC;9EFFGF8EFGGGGGCEDFGGFGGFGCFGGGGGG+D@FGCF8DDGGGDEGDCECFGGFFCFGFGGGFAG+199F:FGG*2+B:AFFDG>:)9>ADG@==?A482CEC;?86*9?GFF(/5:;4412:9CBCE:::?F7)0,)3:4((4>99()4:A?F8:184<)-4
@M04650:207:000000000-C238N:1:1101:6480:6971 2:N:0:19
GGACTACTAGGGTTTCTAATCCTGTTTGCTCCCCACGCTTTCGCACCTGAGCGTCAGTCTTTGTCCAGGGGGCCGCCTTCGCCACCGGTATTCCTCCAGATCTCTACGCATTTCACCGCTACACCTGGAATTCTACCCCCCTCTACAAGACTCTAGCCTGCCAGTTTCGGATGCAGTTCCCAGGTTGAGCCCGGGGATTTCACATCCGACTTGACAGACCGCCTGCGTGCGCTTTACGCCCAGTAATTCCGATTAACGCTTGCACCCTCCGTATTACCGCGGCTGCTGGCACGGAGTTAGC
+
CCCCCGGGFFGGGGGGGGGGGGGGGGGGGGGGGGFGGGGGGGFEGGGG:FGGGGGGGGGGGG<FFGGF@:CGGGGGGGGGGGGGGAFBGGGGGGGGGGCECFGGGGGCGEGGGGGGGGEGGGGGGGFCFGGFGFGGGGDGGGGFCFCFDDFDGFGGGGGGGGGGGGGGGC*@5F;FFGGGGDF8FFDC,8CFGG=744FGGFGFAGD>@GGGFCG7*/CF>C>?0>B;6D(79C@<??EEG?05DG4:DFF0?39>G(462(C7FGB<(:0::C:<FC:B>611960)4E2?0(46<D4A6
@M04650:207:000000000-C238N:1:1101:28106:6971 2:N:0:19
GGACTACCCGGGTTTCTAATCCTGTTCGCTCCCCACGCTTTCGAGCCTCAGCGTCAGTTACAGTCCAGAGAGTCGCCTTCGCCACTGGTGTTCTTCCTAATCTCTACGCATTTCACCGCTACACTAGGAATTCCACTCTCCTCTCCTGCACTCTAGATACTCAGTTTGGAATGCAGTACTCGGGTTGAGCCCAAGTATTTCACATCCCACTTAAGTATCCGCCTACGCTCCCTTTACGCCCAATAAATCCGGATAACGCTCGCCACCTACGTATTACCGCGGCTGCTGGCACGTAGTTAGC
+
CCCCCGGGGGGGGGGGGGGGGGGGGGGGGGGGGGGGGGGGGGGGGDGGGGGGGGGGGGGGGGGGGGGGGGGEGGGGGGGGGGGGGGGGGGGGGGGGGGGGGGGGGGGGGGGGGGGGGGGGEGGGAFGGGGGGGGGGFGFGGGGFGGGGGGGFGFGCFGGGGGGGGFFGGDBGGGGGGGGGGDGGGGG??FFGGFFEGGGGGFGFFGGFEGGGF7FGFFGGFGFFAFFF?GBFFFFEF?GGGF;;FGEFGFF;;>CAGFFDF>:9GEFFFF:<?FBFGG?>9>0((:78?EBF?B0.8F>26
@M04650:207:000000000-C238N:1:1101:23610:6993 2:N:0:19
GGACTACTGGGGTTTCTAATCCTGTTCGCTCCCCACGCTTTCGAGCCTCAGCGTCAGTTACAGTCCAGAGAGTCGCCTTCGCCACTGGTGTTCTTCCTAATCTCTACGCATTTCACCGCTACACTAGGAATTCCACTCTCCTCTCCTGCACTCTAGATACTCAGTTTGGAATGCAGTACTCGGGTTGAGCCCAAGTATTTCACATCCCACTTAAGTATCCGCCTACGCTCCCTTTACGCCCAATAAATCCGGATAACGCTCGCCACCTACGTATTACCGCGGCTGCTGGCACGTAGTTAGC
+
CCCCCGGGGGGGGGGGGGGGGGGGGGGGGGGGGGGGGGGGGGGGGGGGGGGGGGGGGGGGGGGGGGGGGGGGGGGGGGGGGGGGGGGGGGGGGGGGGGGGGGGGGGGGGGGGGCFGGGGGGGGGGGGGGGGGGGGGGGEFGGGFGGGGGGGFGGGGGGGGCEGGGGGGGGGGGCDFGGGGC:EGGDGGGGGGGFGGGGGGGFGFFGFF5FGFE+?GFFGFAGFDFFFDFGFFDGFFFFGGGF6@GFC<@FEF05<AC@B?D@G;3;???B?BFD54FG1>FFFFFFFFF=:G0?:(-<AA>
@M04650:207:000000000-C238N:1:1101:20587:6997 2:N:0:19
GGACTACTAGGGTTTCTAATCCTGTTCGCTCCCCACGCTTTCGAGCCTCAGCGTCAGTTACAGTCCAGAGAGTCGCCTTCGCCACTGGTGTTCTTCCTAATCTCTACGCATTTCACCGCTACACTAGGAATTCCACTCTCCTCTCCTGCACTCTAGATACTCAGTTTGGAATGCAGTACTCGGGTTGAGCCCAAGTATTTCACATCCCACTTAAGTATCCGCCTACGCTCCCTTTACGCCCACTAAATCCGGATAACGCTCGCCCCCTACGTATTACCGCGGCTGCTGGCACGTAGTTAGC
+
CCBCCGGCCGGGGGGGGGGGGGGGGG<FGGGGGGGGGGGGGGGCFGGGGGGGGGGGGGGGGGGGGGGGDF?FCFFGGGGGGGGGGDGGGGGGGFFDEEFGGGGGGGGGEGGEGGGGGGGGGGGGGGGGGDGGGGGGF8DGGGGFGGB8AFGFG9ED,==FGGGGGGGGGCFFGGGDADGFGGGGDGGGGGGG?9FC?FGGGFGFFG59@FGF5+BC90@C=7>AFFFFFGFB=FF48(CFF2-5943?FFDB;5DEGFF;D9<(*832:B013C?BGC27>6>F01>D0A?GFB0(4@6A<
@M04650:207:000000000-C238N:1:1101:5246:6999 2:N:0:19
GGACTACTCGGGTTTCTAATCCTGTTTGCTCCCCACGCTTTCGCACCTGAGCGTCAGTCTTTGTCCAGGGGGCCGCCTTCGCCACCGGTATTCCTCCAGATCTCTACGCATTTCACCGCTACACCTGGAATTCTCCCCCCCTCTACAAGACTCTAGCCTGCCAGTTTCGGATTCAGTTCCCAGGTTGAGCCCGGGGATTTCACATCCGACTTGACCGACCGCCTGCGTGCGCTTTACGCCCAGTAATTCCGATTAACGCTTGCCCCCTCCGTATTACCGCGGCTGCTGGCCCGGTGTTAGC
+
CCCCCGGGFEDFG@FFGGGGGGGGGGGGGGGGGGGGGGGGGGGFGGGF8CGGGGGGGGFGEEG<FGCFCFGGGGGGGGGGGGGDGGGGGGGECFFCFG89EF9=EGGGG@FGCGGGGGGGGGGGFGFGFGGGGG,EDE6BEDEFCFFG,@CFC@ECFFGGDBEFEGGGG7***?DFFGFFFFGGG:,,<E8FECCGDGGGGFGFFC75;D:DA*>*848D0D9?(7(81C>B>5)5B:GGG?1:F*)6>F6(45C>F0>???C26C>>BF9?6*2)0*436(,30-),(*(/39(((;4:4
@M04650:207:000000000-C238N:1:1101:4631:7077 2:N:0:19
GGACTACAAGGGTATCTATTCCTGTTTCCTCCCCATGCTTTCGCCCCTGAGCGTCAGTCTTTGTCCAGGGGGCCGCCTCCGCAACCGGTATTCCTCCCGACCTCTACTCATTTCTCCGCTACACCTGGAATTCTACCCCCCTCGACAAGATTCTAGCCTGCCAGCTTCGGTTGCAGTTCCCAGGTTGAGCCCGGGGATTTCACATCCGACGTGACAGCCCGCCTTCGTGTTTTTTTTGCCAATTAATTCTGGTTCACCGTTGCACCTTCCGTATTACCGCGGCTGCTGGCTCGTTGTTAGT
+
BACC88F@,EC7FF,,CF,CEFF@FCD,,;EC:B,,,,,C<,,,,B+9,;6,6@B,,,,6<@,<C,6<@,C76++7:B,4>B++@4+FG+C<E98,,+8++8=:,,<,,,BAEF,,:@+644,,,,:B>FFF,D9<@D@F7==0=:++,,,+,@3:;,@8>,2,*@@9E****,44=8,:,,6*?F>?<EECCC:7):7++++3+**)())2/87*9(**(1-((037(*((,:)()-+<+.()226671/).7*.2)(4105,22(.((-.,;44+*((-(47((4)(*(04(,438)4)
@M04650:207:000000000-C238N:1:1101:24534:7099 2:N:0:19
GGACTACTGGGGTTTCTAATCCTGTTCGCTACCCATGCTTTCGCTCCTCAGTGTCAGTAACTGCCCAGAGACCTGCCTTCGCCATCGGTGTTCTTCCTGATATCTGCGCATTCCACCGCTACACCAGGAATTCCAGTCTCCCCTACAGCACTCCAGCCTGCCCGTATCGCCTGCACGCCCGAAGTTAAGCCTCGGGATTTCACAGACGACGCGACAAACCACCTACGAGCTCTTTACGCCCCGTAATTCCGGACAACGCTTGCACCCTACGTATTACCGCGGCTGCTGGCACGGAGGTAGC
+
CCCCCFGGFCGGGGGGGGGGGGGFGGGGGGGGGGGGEFFGGGGGGGGGGEGGEGGGGGGGGFGGGGGGGGGGGG8FFEGGFGGGGGGEGGGGGGGFGFGFDGGGGGGEGGGGFGGGGGGD7FFECGGGFGGDGGGF=EFGFGGFGGGG?E8DGFGCCGFFG>DEFEEGGEGGGGCGGGFGGECEGGGGGFGFGGGGDDF6=BGFFDGF@DC424CD)5ED<G<@FFFD?C,6.=A?66EDE(((97:979F>()58C(3041C2=FB?????<E()<7,7>>B9>?04:E?C<0(((1)).
@M04650:207:000000000-C238N:1:1101:3939:7107 2:N:0:19
GGACTACTGGGGTTTCTAATCCTGTTCGCTCCCCACGCTTTCGAGCCTCAGCGTCAGTTACAGTCCAGAGAGTCGCCTTCGCCACTGGTGTTCTTCCTAATCTCTACGCATTTCACCGCTACACTAGGAATTCCACTCTCCTCTCCTGCACTCTAGATACTCAGTTTGGAATGCAGGACTCGGGTTGAGCCCAAGTATTTCACATCCCACTTAAGTATCCGCCTACGCTCCCTTTACGCCCAATAACTCCGGATAACGCTCGCCACCTACGTATTACCGCGGCTGCTGGCACGTAGTTAGC
+
C<@CCGGFFGGGGGGGGG9FCFGGGGGGGGGGGGGCGEGGFFGGG>FFCEFGGGFEGGGGGCFGGGCEGGFEFGFF7CEFGGGGGGGGGGGGGGF?EFFFFGGFGGGG7C:=9EFGCEDC8:9EF,9<FGE:FGGAFGFG?+DBFCGFFGGFGGF8@=;>8BF8AFGFD8ECFD8=DDFGG7875@BF?FFGCCCFGGGG@6B6BFFFE5CFEFDC+9D>>FDF=><4-?===<6>F=CCG?0(70)1;;.11:D742187(1(/;:(((433E?AG7<F>0-(4??:?E764234(+-)-
@M04650:207:000000000-C238N:1:1101:14918:7110 2:N:0:19
GGACTACCGGGGTTTCTAATCCTGTTCGCTCCCCACGCTTTCGAGCCTCAGCGTCAGTTACAGTCCAGAGAGTCGCCTTCGCCACTGGTGTTCTTCCTAATCTCTACGCATTTCACCGCTACACTAGGAATTCCACTCTCCTCTCCTGCACTCTAGATACTCAGTTTGGAATGCAGTACTCGGGTTGAGCCCAAGTATTTCACATCCCACTTAAGTATCCGCCTACGCTCCCTTTACGCCCAATAAATCCGGATAACGCTCGCCACCTACGTATTACCGCGGCTGCTGGCACGTAGTTAGC
+
CCCCCGGGGGGGGGGGGGGGGGGGGGGGGGGGGGGGGGGGGGGGGGGGGGGGGGGGGGGGGGGGGGGGGGGGGGGGGGGGGGGGGGGGGGGGGGGGGGGGGGGGGGGGGGGGGGGGGGGGGGGGGGGGGGGGGGGGFGGGGGGFFGGGGGGFGGGGGGGGGGGGFGGGGGGGGGCEGDFGGGGGGGGGFGGGGGGGGGGGGFGFFCGFEGFFFFGGFFFF>FD>?FFFFGBFFGFFADGGGD?(;CCEGFFFFFGFF;>8?>GFGGB?FFFF<C?AGG<1;>9>;38:>E?C:?FFFD)66
@M04650:207:000000000-C238N:1:1101:10162:7114 2:N:0:19
GGACTACAGGGGTATCTAATCCTGTTCGCTCCCCACGCTTTCGAGCCTCAGCGTCAGTTACAGTCCAGAGAGTCGCCTTCGCCACTGGTGTTCTTCCTAATCTCTACGCATTTCACCGCTACACTAGGAATTCCACTCTCCTCTCCTGCACTCTAGATACTCAGTTTGGAATGCAGTACTCGGGTTGAGCCCAAGTATTTCACATCCCACTTAAGTATCCGCCTACGCTCCCTTTACGCCCAATAAATCCGGATAACGCTCGCCACCTACGTATTACCGCGGCTGCTGGCACGTAGTTAGC
+
CCCCCGGGGGGGGGGGGGGGGGGGGGGGGGGGGGGGGGGGGGGGGGGGGGGGEFCGGGGGGGGGGGGGGGGGGGGGDGGGGGGGGFGGFGGGGGGGGGFGGGGGGGGFGGGGFGGGGGGGCGGGGGGGGGGGGGGGGGGGGGGCFFGGGGGDDGGGGGGGGGGGGGGFGFGGGGGGGGGGGGGGGGEGGCDFCFGGGFGGGCGFFGGFFGGGFGCCCFGF2FAAFFFFACBFFGFFFDCGGD<@FGFCFA>><BD@46>;@9DBGD:04((,3@:DGF:;B3796(3>BCBG0:7(2:)66
@M04650:207:000000000-C238N:1:1101:19467:7115 2:N:0:19
GGACTACCGGGGTATCTAATCCTGTTCGCTCCCCACGCTTTCGAGCCTCAGCGTCAGTTACAGTCCAGAGAGCCGCCTTCGCCACTGGTGTTCTTCCTAATCTCTACGCATTTCACCGCTACACCAGGAATTCCACTCTCCTCTCCTGCACTCTAGAGACCCAGTTTGGAATGCAGTACCCGGGTTGAGCCCAGTGATTTCACAGCACACTTAAGTGTCCGCCTACGCGCCCTTTACGCCCAATAAATCCGGATAACGCTCGCCACCTACGTATTACCGCGGCTGCTGGCACGCAGTTAGC
+
CCCCCGG,@FGGGGGGGGGGGGGGGGGGGG<FGGEC@EGGGGGGGGGGGGGGGEGGGGC,CAF6C<FGDDFC,BFEFEGFFGGGGFGG?FFGGGGGAE,CFEEGCGAFEGG7EFFFGGGDEGGG,AA7DEFFGGCFFFFGGGC+,@,AGGGDG,EA@,,@+DDFGG=,6,7,AFF,,+7,,@CEEEE,6DDF5,,2+:CGGFF++***0;CFEC+++1>CDG@>5A@E0C.:6:)9@78FGFF<DFDAGF>;?:DFG:6:14D>38::(86<FF0<EG?02046>6))477E<((28E2)6
@M04650:207:000000000-C238N:1:1101:22425:7121 2:N:0:19
GGACTACAAGGGTATCTAATCCTGTTTGCTCCCCACGCTTTCGCACCTGAGCGTCAGTCTTTGTCCAGGGGGCCGCCTTCGCCACCGGTATTCCTCCAGATCTCTACGCATTTCACCGCTACACCTGGAATTCTACCCCCCTCTACAAGACTCTAGCCTGCCAGTTTCGGATGCAGTTCCCAGGTTGAGCCCGGGGATTTCACATCCGACTTGACAGACCGCCTGCGTGCGCTTTACGCCCAGTAATTCCGATTAACGCTTGCACCCTCCGTATTACCGCGGCTGCTGGCACGGAGTTAGC
+
CCCCCGGGGGGGGGGGGGGGGGGGGGGGGGGGGGGGGGGGGGGGGGGGGGGGGGGGGGGGGGGGGGGGGGGGGGGGGGGGCGGGGGGGGGGGGGGGGGGGGGDGGGGGGGGGGGGGGGGGGGGGGGGGGGGGGGGGGGGGGGGFGGGGGGGFGGGGGGGGGGGGGGGGGGGGGGGGGGGGGGGGGGGDFGGFEGEG4DGGGFGFFGGDFGGGFGGCF@FGFGFF<@9B?GFFFGFFF?GGGF04:C<9FFF:BEDFF?6:6?G7CF?F?FB??FFFGG0(29>F61024C:F?>1;BG2)6
@M04650:207:000000000-C238N:1:1101:16349:7128 2:N:0:19
GGACTACACGGGTATCTAATCCTGTTTGCTCCCCACGCTTTCGCACCTGAGCGTCAGTTACAGTCCAGAGAGTCGCCTTCGCCACTGGTGTTCTTCCTAATCTCTACGCATTTCACCGCTACACTAGGAATTCCACTCTCCTCTCCTGCACTCTAGATACTCAGTTTGGAATGCAGTACTCGGGTTGAGCCCAAGTATTTCACATCCCACTTAAGTATCCGCCTACGCTCCCTTTACGCCCAATAAATCCGGATAACTCTCGCCACCTACGTATTACCGCGGCTGCTGGCACGTCGTTAGC
+
CCCCCGGGGGGGGGGGGGGGGGGGGGGGGGGGGGGGGGGGGGGGGGGGGGGGGGGGGGGGGGGGGGGGGGGGGGGGGGGGGGGGGGGGGGGGGGGGGGGGGGGGGGGGGGGGGGGGGGGGGGGGGFFGGGGGGGGGGGGGGGGFDGGGGGGFGGGCAFGGGGGGGGGGGGGGGGGGGGGFGGGDGGGGGFGGFGGGGGGGGFGFFCGFEGGGFGGGFCCGF>AAAFAFFGFFFGFFFFGGG@FFGGFFGFE@?BD@D)7?E;DFGGFBFFFFFFFBGG6>B>>9>()5>GFC(8(19E1:4
@M04650:207:000000000-C238N:1:1101:27172:7130 2:N:0:19
GGACTACCGGGGTTTCTAATCCTGTTTGCTCCCCACGCTTTCGCGCCTCAGTGTCAATGTTGGCCCAGACAGCTGCCTTCGCCATTGATGTTCCTTCTGATCTCTACGCATTTCACCGCTACACCAGAAATTCCGCCATCCTCTACCACATTCTAGTGATCCAGTATCAAATGCAATTCCCAGGTTGAGCCCGGGGCTTTCACATCTGACTTAAATCACCACCTACGCGCCCTTTACGCCCAGTAATTCCGATTAACGCTTGCACCCTCCGTATTACCGCGGCTGCTGGCACGGAGTTAGC
+
CCCCCGGGGGGGGGGGGGGGGGGGFGGGGGGGGGGGGGGGGFGGGCGGFEGGGGGGGGGGGCFGGFGGGGGGGGCGCEFGGEGGGGGGGGGDFGGGGGGGGGGGGFGFGGGGGGGGGGGGGDGGFFGGGGGGGGGGGGGFGGGBFGGCFDGFCFG:FFEEGGGGGGGGGGGGGGGGGGGFGGGGGGCFFF7CEGG>D>BFGAFFFGGFFGGGFGGGFFGGF*6:56>?@G>;>GFEF0EEG673DFFFFF6(6BGAGFF??BC2>F::??BFFGFFGF?B;>9B9:208=7A?;90:F)6.
@M04650:207:000000000-C238N:1:1101:22893:7138 2:N:0:19
GGACTACACGGGTTTCTAATCCTGTTTGCTCCCCACGCTTTCGCACCTGAGCGTCAGTCTTTGTCCAGGGGGCCGCCTTCGCCACCGGTATTCCTCCAGATCTCTACGCATTTCACCGCTACACCTGGAATTCTACCCCCCTCTACAAGACTCTAGCCTGCCAGTTTCGGATGCAGTTCCCAGGTTGAGCCCGGGGATTTCACATCCGACTTGACAGACCGCCTGCGTGCGCTTTACGCCCAGTAATTCCGATTAACGCTTGCACCCTCCGTATTACCTCGGCTGCTGGCACGGAGTTAGC
+
CCCCCGGGGEGGGGGGGGGGGGGGGGGGGGGGGGGGGGGGGGGGGGGGGGGGGGGEGFGGGGGGGGGGGGGGGGGGGGGGGGGGGGGEGGGGGGGGGGGGGGGGGGGGEFGGGGGGGGGGGECFGEGCFGFGGGGGGGFGGGGFGGGCGGGFGFGGGGGGGGGFCCGGGGGD>FD9C7FFFFGCGFGCCGGGGDEEGCFCGFGFAGGFFGGGFFGGF1FF;C6(479D:C9>BCFAF1EGG607FFFFGFFF(8DBD3-2(->>GG?(,(-48=?)A7632612-()5(:(3:((-2*-6:
@M04650:207:000000000-C238N:1:1101:12299:7152 2:N:0:19
GGACTACTCGGGTATCTAATCCTGTTCGCTCCCCACGCTTTCGAGCCTCAGCGTCAGTTACAGTCCAGAGAGTCGCCTTCGCCACTGGTGTTCTTCCTAATCTCTACGCATTTCACCGCTACACTAGGAATTCCACTCTCCTCTCCTGCACTCTAGATACTCAGTTTGGAATGCAGTACTCGGGTTGAGCCCAAGAATTTCACATCCCACTTAAGTATCCGCCTACGCTCCCTTTACGCCCAATAAATCCGGATAACGCCGCCCACCTCCGATTTACCCGGCCTGCGGGCACGTAGTTAGC
+
CCCCCGGFDGGGGGGGGGGGGGGGGGGGGGGGGGGGGGGGGGGFGGGGGGGGGGGGGGFFGEFFGGGGFG8C@EFGGGGGGGGGD?FGGGGGGGGGFEEGGCGCAF?FGGGGGGGGGGGGGGGGCFEGFGGGGGCFGGGGCGGFGGF8EFFFGGGGFGCF,FGFGGFF+>E>DGDAEGG8AGGGGG8CFFGG?@:,+=FGFFG9@DGF8>C?CG79:<F>9G>A26)//C@2>?A:F=EC7;;3FG45@)=(/)/)2(((((/,*1,.(,(((/-6F>((44(4((-3(/(:33((,3))6
@M04650:207:000000000-C238N:1:1101:24432:7187 2:N:0:19
GGTCTACTGGGGTATCTAATCCTGTTTGCTCCCCACGCTTTCGCACCTGAGCGTCAGTCTTTGTCCAGGGGGCCGCCTTCGCCACCGGTATTCCTCCAGATCTCTACGCATTTCACCGCTACACCTGGAATTCTACCCCCCTCTACAAGACTCTAGCCTGCCAGTTTCGGATGCAGTTCCCAGGTTGAGCCCGGGGATTTCACATCCGACTTGACAGACCGCCTGCGTGCGCTTTACGCCCAGTAATTCCGATTAACGCTTGCACCCTCCGTATTACCGCGGCTGCTGGCACGGCGTTAGC
+
CCCCCFGGGGGGGGGGGGGGGGGGGGGGGGGGGGGGGGGGGGGGGGGGFFGGGGGGGGGGGGGGGGGGGGGGGGGGGGGGGGGGGGGGGGGGGGGGGGGGGGGGGGGGGGGGGGGGGGGGGGGGGGGFGGGGGGGGGGCFGGGFGGGGGGGFGGGGGGGGFFGGGGGGGGGGGGGGGGGFFFFGGGGFGGGGGGGGGDGFGFGFFGGFFG5DEGGG=@FGFGF?1>>@:GFFFGFFFFGEG6(4FGFAGFFBFFGFG:9:FBGFGD?B?F98:=7>FG?BB(399F:B?C3+8B(,3C4(.
@M04650:207:000000000-C238N:1:1101:7165:7195 2:N:0:19
GGACTACTGGGGTTTCTAATCCTGTTCGCTCCCCACGCTTTCGAGCCTCAGCGTCAGTTACAGTCCAGAGAGTCGCCTTCGCCACTGGTGTTCTTCCTAATCTCTACGCATTTCACCGCTACACTAGGAATTCCACTCTCCTCTCCTGCACTCTAGATACTCAGTTTGGAATGCAGTACTCGGGTTGAGCCCAAGTATTTCACATCCCACTTAAGTATCCGCCTACGCTCCCTTTATGCCCAATAAATCCGGATAACGCTCGCCACCTACGTCTTACCGCGGCTGCTGGCCCGTAGTTACC
+
CCCCCGGGGGGGGGGGGGGGGGGGGGGGGGGGGGGGGGGGGGGGGGGGGGGGGGGGGGGGGGGGGGGGGGGGGGGGGGGGGGGGGGGGGGGGGGGGGGGGGGGGGGGGGGGGGGGGGGGGGGGGGGGGGGGGGGGGD,=FGGGFGCEGGGGFGGGGGGGGGGGGGGFGE8DGGFFFEFAFGGGGGGGGGGGGGG6<EDGGGFGFFGF5CFFGEGCFFCFCAGFFFFA>279=@C;CC*B@F=BFGGCCGFF>D><@FD9,69G@<??17?BF(8<2<C:;(,3,(4,,756F6;B66@.).
@M04650:207:000000000-C238N:1:1101:15357:7234 2:N:0:19
GGACTACAGGGGTATCTAATCCTGTTCGCTCCCCACGCTTTCGAGCCTCAGCGTCAGTTACAGTCCAGAGAGTCGCCTTCGCCACTGGTGTTCTTCCTAATCTCTACGCATTTCACCGCTACACTAGGAATTCCACTCTCCTCTCCTGCGCTCTAGCTACTCAGTTTGGAATGCAGGACTCGGGTTGAGCCCCAGTATTTCACATCCCACTTAAGTATCCGCCTACGCTCCCTTTACGCCCAATAAATCCGGATAACGCTCGCCACCTACGTATTACCGCGGCTGCTGGCACGTAGTTAGC
+
CCCCCGGFD@FGGGGGGGFFGGGGGGDGGGGGGGGGGGGGGGGGGGGGGG8FGGGGGGGGGGGGGGG@<EFCFFGGGGGGGGGGGGGGGGGGG,EGGGGGGGGGGGGGGGGGGGGGGGDDCGFGDGGGGGGGGFGGGD,AFFGFGGF,F+BBEFFA,@,>8FDGGGGE88FE?GFG8+@,1@>EGGEFGGGG*9@CFFGGGFGFFFGFFGGD4+=BB8FFAGD@@FFF>D>=BGFFF@GGGD6=7>><FF>0?BGEG?BF?FGB*??F?F?<2A><FG?1(7>>9?FF?C?F0<F04C<9:
@M04650:207:000000000-C238N:1:1101:26644:7244 2:N:0:19
GGACTACAAGGGTATCTAATCCTGTTCGCTCCCCACGCTTTCGAGCCTCAGCGTCAGTTACAGTCCAGAGAGTCGCCTTCGCCACTGGTGTTCTTCCTAATCTCTACGCATTTCACCGCTACACTAGGAATTCCACTCTCCTCTCCTGCACTCTAGATACTCAGTTTGGAATGCAGTACTCGGGTTGAGCCCAAGTATTTCACAACCCACTTAAGTATCCGCCTACGCTCCCTTTACGCCCAATAAATCCGTATAACGCTCGCCACCTACGTATTACCGCGGCTGCTGGCACGTAGTTAGC
+
CCCCCGGDFGGGGGGGGGGGGGGGGGGGGGGGGGGGGGGGGGGGGGGGGGGGGGGGGGGGGGGGGGGGGGGCFGGGGDFFGGGDGGGGGGGGGGCAFGGGGGGGGGGGDGGGGGGDGGGD7FFGFFFGFFFEFDFFGD,,@8DFGGGGGGGFGF9=,@AFCFFGGGGGGFAFGGGGGGFDFFEGG@EFFGGGGGGA@DGGCFGA*33:AGFGFGGFF7<>>GFAAFFDFG>@2CAEF?DF:?08DGFFGFF?;)>CC1366;D93C?B:40,3C?<E*4>BF>>(8::0C7+(((.2+656
@M04650:207:000000000-C238N:1:1101:26404:7261 2:N:0:19
GGACTACTCGGGTATCTAATCCTGTTTGCTCCCCACGCTTTCGCACCTGAGCGTCAGTCTTTGTCCAGGGGGCCGCCTTCGCCACCGGTATTCCTCCAGATCTCTACGCATTTCACCGCTACACCTGGAATTCTACCCCCCTCTACAAGACTCTAGCCTGCCAGTTTCGGATGCAGTTCCCAGGTTGAGCCCGGGGATTTCACATCCGACTTGACAGACCGCCTGCGTGCGCTTTACGCCCAGTAATTCCGATTAACGCTTGCACCCTCCGTATTACCGCGGCTGCTGGCACGGAGTTAGC
+
CCCCCGGGGGGGGGGGGGGGGGGGGGGGGGGGGGGGGGGGGGGGGGGGEFGGGGGGGGGGGGGGGGGGGGGGGGGGGGGGGGGGGGGGGGGGGGGGGGGGGGGGGGGGGGGGGGGGGGGGGGGGGGGGGGGGGGGGGGGGGGGFGGGGGFGFGGGCFGGGGGGGFGGGGGEGGGGGGGGGGGGGGGGGGGFFDGGG4CCFGFGF=FGFDGGGFGGGF@ED@G9?FF>>:DB6,AFB??>EE:<>*?2:FFF(23CADBBF:2D<=FF:(39?<G?AGF?;>>;99::)5C:C:243:@<A4
@M04650:207:000000000-C238N:1:1101:14518:7289 2:N:0:19
GGACTACACGGGTATCTAATCCTGTTCGCTCCCCACGCTTTCGAGCCTCAGCGTCAGTTACAGTCCAGAGAGTCGCCTTCGCCACTGGTGTTCTTCCTAATCTCTACGCATTTCACCGCTACACTAGGAATTCCACTCTCCTCTCCTGCACTCTAGATACTCAGTTTGGAATGCAGTACTCGGGTTGAGCCCAAGTATTTCACATCCCACTTAAGTATCCGCCTACGCTCCCTTTACGCCCAATAAATCCGGATAACGCTCGCCACCTACGTATTACCGCGGCTGCTGGCACGTAGTTAGC
+
CCCCCFGGGGGDGGGGGGGGGGGGGGGEFGGGGGGGEGGGGGGGGGGGGCEGGGGGGGGGGGGGGGGFGGGGGGGGGGGGGGGGEGGGGGGGGGGGGGFFGGGGGGGDGGGGGGGGGGGGGGFGGGGGGGGGGGGGGGGGGGGFGGGGFFGFGGFGFEAFGGGGGGGGG8DEFGDFFDFGGGG7<F6@,DGGFF6C>DFGGFGFFGGFFGGGE+=FFFGF4DAFFFAD>G==BGFFF(CFG0(6<7;CGFF6;EGFG09@F6GF7EB:(43?7GFFGGF1>6061:7::C1F<?0(4A<A<
@M04650:207:000000000-C238N:1:1101:16967:7312 2:N:0:19
GGACTACAGGGGTTTCTAATCCTGTTTGCTCCCCATGCTTTCGCGCCTCAGCGTCAGTTATAGACCAGAAAGTCGCCTTCGCCACTGGTGTTCCTCCACATCTCTACGCATTTCACCGCTACACGTGGAATTCCACCTTCCTCTTCTATCCTCAAGCCTTCCAGTTTCCAATGACCTTCCACGGTTAAGCCGTGGGCTTTCACATCAGACTTAAAAGTCCGCCTGCGCGCGCTTTACGCCCAATAATTCCGGACAACGCTTGCCACCTACGTCTTACCGCGGCTGCTGGCACGTCGTTAGC
+
CCCCCFGGGGGGGGGGGGGGGGGGGGGGGGGGGGGGGGGGGGGFGGGGGGGGGGGDGGGGGGGFGGGGFGGGGGGGGGGGGGGGGGGGGGGGGGGGGGGGGGGGGGGGGGGGGGGGGGGGGFEF@FFGGGGGGGGCDGFGGGGFGFGFFEGFGGGDGGGCFGGGGGGGGG9AFDGGGFFGGGGGGGGF9FGC6E+1CGGGGFACFFFFF5C>EFGGF7FC@GF>=F2)089;(CACA@GGF((3CC3CFF;0?D5<G9;?0:C0:?:0:?FF6*:9CG07467((-38?C0??:(49C(46
@M04650:207:000000000-C238N:1:1101:24194:7320 2:N:0:19
GGACTCAGGGGTATCTAATCCTGTTTGCTCCCCATGCTTTCGCGCCTCAGCGTCAGTTATAGACCAGAAAGTCGCCTTCGCCACTGGTGTTCCCTCACATTTCTACGCATTTCACCGCTACACCAGGAATTCCACCCTCCTCTCCTGCACTCCAGATACTCAGTTTGGAATGCAGTACTCGGGTTGAGCCCAAGTATTTCACATCCCACTTCAGTATCCGCCTACGCTCCCTTTACGCCCACTAAATCCGGATAACGCTCGCCACCTACGTATTACCGCCGCTGCTGGCACGTAGTTAGCC
+
CCCCC8@,CFGBBFA9EFE<FE<CDF8CC@FGG<C@C<FG,?FC:FCCEEEC,,,,CFFFAFA,FGCAC<EEGG@F,FGF:FGGGFGF@6F5C,,:<FF,,9@D;,4>FCFG<F<FDF+0B?E,A=CFG@FAF,9,+98F8D,3@9=DGF,*,7,=73>EDCCDFDF@FFABDC==BG:CEEE8FEGFFGFGEGGCCDFCFAEFCD>?5*+*;:B;1;E49DD4)359(:508F@/)(4=E(/;0;.);8D;(0;)*6(,6(119F<((-,,-<)4FD6(404,,)8((0.*,,((-+))5
@M04650:207:000000000-C238N:1:1101:26591:7338 2:N:0:19
GGACTACCCGGGTTTCTAATCCTGTTTGCTCCCCACGCTTTCGCACCTGAGCGTCAGTCTTTGTCCAGGGGGCCGCCTTCGCCACCGGTATTCCTCCAGATCTCTACGCATTTCACCGCTACACCTGGAATTCTACCCCCCTCTACAAGACTCTAGCCTGCCAGTTTCGGATGCAGTTCCCAGGTTGAGCCCGGGGATTTCACATCCGACTTGACAGACCGCCTGCGTGCGCTTTACGCCCAGTAATTCCGATTAACGCTTGCACCCTCCGTATTACCGCGGCTGCTGGCACGGAGTTAGC
+
CCCCC<FGGGGGGGGGGGGGGGGGGGGGGGGGGGGGGGGGGGGGGGGGGGGGGGGGGGGGGGGGGGGGGGGGGGGGGGGGGGGGGGGGGGGGGGGGGGGGGGGGGGGGDGGGGGGGGGGGEGGGGGGGGGGGGGGGGGGGGGGFFGFGGGGFDFG=CGGGGGGGGGGFGGCGGGGGGGGGGGGGGGC67EDGGE8EDGFGGFGFFGGFFGGGFGGG4;FF9G6(4>>@6D>6>G:A@:E>C?F2>><9FFFF0<C<F?F:?0*)9C::??>??C0:C:(,3019(8?BFGFGF(2--;<4.
@M04650:207:000000000-C238N:1:1101:11096:7382 2:N:0:19
GGACTACCAGGGTTTCTAATCCTGTTCGCTCCCCACGCTTTCGAGCCTCAGCGTCAGTTACAGTCCAGAGAGTCGCCTTCGCCACTGGTGTTCTTCCTAATCTCTACGCATTTCACCGCTACACTAGGAATTCCACTCTCCTCTCCTGCACTCTAGATACTCAGTTTGGAATGCAGTACTCGGGTTGAGCCCAAGTATTTCACATCCCACTTGAGTATCCGCCTACGCTCCCTTTACGCCCAATAAATCCGGATAACGCTCGCCACCTACGTATTACCGCTGCTGCTGGCACGTAGTTAGC
+
CCCCCGGG@GGGGCGGGGGGGGEGGGGGGGFGGGGGGGGGGGG8CFGFGGGGGGGGGFCGGGGGGGGGGGGCFFCEGGGGFFGEGFGGGFGGG9FGGECGGGFGGDGGGGGCFGGGGGGGGGGGFFGGGGGGGF9<;DFGGFGFFGGGGGGFGF,,;=DEGGAEGCFEGFB9+,3=@9=3,FEEGGEGGGGGF78<CFGGGFF6BDFFCC>2*;5=9*;BAGAAAFA4):8:(=F*+5CGDD;1<CEECFEBFEG>=@B@D(:(*;3,281.)+,6<C06(3;.28?FFGFF:?0<:<<A:
@M04650:207:000000000-C238N:1:1101:17006:7511 2:N:0:19
GGACTACCCGGGTATCTAATCCTGTTCGCTCCCCACGCTTTCGAGCCTCAGCGTCAGTTACAGTCCAGAGAGTCGCCTTCGCCACTGGTGTTCTTCCTAATCTCTACGCATTTCACCGCTACACTAGGAATTCCACTCTCCTCTCCTGCACTCTAGATACTCAGTTTGGAATGCAGTACTCGGGTTGAGCCCAAGTATTTCACATCCCACTTAAGTATCCGCCTACGCTCCCTTTATGCCCAATAAATCCGGATAACGCTCGCCACCTACGTATTACCGCGGCTGCTGGCACGTAGTTAGC
+
CCCCCGGGGGGGGGGGGGGGGGGGGGGGGGGGGGGGGGGGGGGGGGGGGGGGGGGGGGGGGGGGGGGGGGGGGGGGGGGGGGGGGGGGGGGGGGGGGGGGGGGGGGGGGGGGGGGGGGGGGGGGGGGGGGGGGGGGGGGGGGGFGGDFGGGFGGGGGGFGGGGGGGGGGGGGGGGGGFGFFCEGGGGCGGGGGGGCFFGGGFGF>DGFEGG+>7=EFEFFAFAFFF=BFGFDFGFFFFGGG@?@C*;EGFF((:7@926,/4C>CEF(:?B?7E?FGGFBFF69BB??:E7F(.,82E<<>
@M04650:207:000000000-C238N:1:1101:20734:7517 2:N:0:19
GGACTACCGGGGTTTCTAATCCTGTTTGCTCCCCACGCTTTCGCACCTGAGCGTCAGTCTTTGTCCAGGGGGCCGCCTTCGCCACCGGTATTCCTCCAGATCTCTACGCATTTCACCGCTACACCTGGAATTCTACCCCCCTCTACAAGACTCTAGCCTGCCAGTTTCGGATGCAGTTCCCAGGTTGAGCCCGGGGATTTCACATCCGACTTGACAGACCGCCTGCGTGCGCTTTACGCCCAGTAATTCCGATTAACGCTTGCCCCCTCCGTATTACCGCGGCTGCTGTCCCGGTGTTAGC
+
CCCCCGGGGGGGGGGGGGFGGGGGGGGGGGGGGGGGGGGGGGGGGGGGFFAGGGGDEGGGGGGGGGGGGDGGGGGGGGGGGGGGGGG>FGGGGGGGGGGCGGGGGGGGGGGGGGGGGGGG@FGGGGGGGGGGGGGGGGFGGGGFGFGCF?FFGGEEFFF6FGGGGFGGGEGGDGGGGGCGG??EFCGCFGGGGECE<*CGGFGFFGGFFD:><FGGF;=C0<>F:@1DFGBFFEFFFFGGG0(.:C>4C@4<?>DAD29<??F(*;6>(4(-(;8)<?(46>;391)449)049(73A)).
@M04650:207:000000000-C238N:1:1101:9522:7522 2:N:0:19
GGACTACACGGGTTTCTAATCCTGTTTGCTCCCCACGCTTTCGCACCTGAGCGTCAGTTACAGACCAGAGAGCCGCCTTCGCCACTGGTGTTCCTCCATATATCTACGCATTTCACCGCTACACATGGAATTCCACTCTCCTCTTCTGCACTCAAGTCTCCCAGTTTCCAATGACCCTCCCCGGTTGAGCCGGGGGCTTTCACATCAGACTTAATAAACCGCCTGCGCTCGCTTTACTCCCAATAAATCCGGACAACGCTTGCCCCCTACGTATTACCGCGGCTGCTGGCACGGCTTTAGC
+
6@-A@FFGG;:FGE,C<EG<F<E9C<6<F@FEFFDF::,FF,C@,C@EF@EGGGGCGGA,CC,CC<6C<E8@@ECGEC7FFBFGGFEEG8CCEF;E=FGFA9@EG;<FCCE=?FFD,4B>@>@B,AF<=A?FEFCFFF9FGCFFGGGFACD<3@DFA,,79B8DGF8@ADCA==D?,68ACFEC@<BC,;CE51*:<:FFG8CFF<FA)7CD<=+++9;025(6(52)2144(*)-7)3<@?01675)26@9?EGFG9>B11F(*1(((442)+34A>26(4;99(.28E<?0(3((3:2)
@M04650:207:000000000-C238N:1:1101:8509:7561 2:N:0:19
GGACTACCCGGGTTTCTAATCCTGTTTGCTCCCCACGCTTTCGCACCTGAGCGTCAGTCTTTGTCCAGGGGGCCGCCTTCGCCACCGGTATTCCTCCAGATCTCTACGCGTTTCACCGCTACACTAGGAATTCCACTCTCCTCTCCTGCACTCTAGATACTCAGTTTGGAATGCAGTACTCGGGTTGAGCCCAAGTATTTCACATCCCACTTAAGTATCCGCCTACGCTCCCTTTACGCCCAATAAATCCGGATAACGCGCGCCACCTACGTATTACCGCGGCGGCTGGCACGTCGTTAGC
+
CCCCCGGGGGGGGFEGGGGGGGGGGGGGGGGGGGFGGGGGGGGGGGGGGGGGGGGGGGFGGGGGGGGGGGGGGGGGGGGGGGGGGGGGGDGGGGGGGGFGGGGGGGGGGGGEGGGGFGGCGGGGGGFGGGGGFFGGGCFGGGGFGGGGGGGFGGGGFGGFC<EGGGGGGDGFGGGGGGEFGGGEGGGGGGGGGFGG7DGFGFGFFCFFFGGGFGCGFCAC;GF;?;;EFGFF8?6)13@FG?6:CFAFFFE9B>D>63((((99DG?F??BB>+4<E??6>6;(,49>BE:C?2(-7E:BA
@M04650:207:000000000-C238N:1:1101:14072:7592 2:N:0:19
GGACTACCCGGGTTTCTAATCCTGTTTGCTCCCCACGCTTTCGCACCTGAGCGTCAGTCTTTGTCCAGGGGGCCGCCTTCGCCACCGGTATTCCTCCAGATCTCTACGCATTTCACCGCTACACCTGGAATTCTACCCCCCTCTACAAGACTCTAGCCTGCCAGTTTCGGATGCAGTTCCCAGGTTGAGCCCGGGGATTTCACATCCGACTTGACAGACCGCCTGCGTGCGCTTTACGCCCAGTAATTCCGATTAACGCTTGCACCCTCCGTATTACCGCGGCGGCTGGCACGGAGTTAGC
+
CCCCCGGGGGGGGGGGGGGGGGGGGGGGGGGGGGGGGGGGGGGGGGGG@<FGGGGGGGGGGGDGGGFGF7FEGGEEGGGGGGF@EC7FGGGGGGGGGGCEFFGGGCFFEGG@EFGGGGGDEGGGGGGD3FFDCEFGGDFEEGGFADFF9FGFGGCGFGFFGDCGFFGC*CGGGGF7<8FGGCGCG<EFGGFDDE*CC>FGGFGACFC><GGCE0CFFD=C>D>6:F9D?<9695F)9:EEG02(**66>=?B::CAF?F(:?C<CFFFB?2(368<GC?F;>((4149?*(<:;02:CA).
@M04650:207:000000000-C238N:1:1101:26020:7604 2:N:0:19
GGACTACAGGGGTTTCTAATCCTGTTCGCTCCCCACGCTTTCGAGCCTCAGCGTCAGTTACAGTCCAGAGAGTCGCCTTCGCCACTGGTGTTCTTCCTAATCTCTACGCATTTCACCGCTACACTAGGAATTCCACTCTCCTCTCCTGCACTCTAGATACTCAGTTTGGAATGCAGTACTCGGGTTGAGCCCTAGTATTTCACATCCCACTTAAGTATCCGCCTACGCTCCCTTTACGCCCAATAAATCCGGATAACGCTCGCCACCTACGTATTACCGCGGCTGCTGGCACGTAGTTAGC
+
CCCCCAFDEFGGGGGGGGGGGGGGGGCFGGGGGGFGDGGGGFGFFGGGGEFGDFGCGGGGGGGGGGDGCFGFGGEGGGGGGGEFEGFGGGGGGGDFFGGC,FGGGFGGGGGGGFGGGGEGGGGGGGFGGGFGFGFGGGGGGGGDGGGGGFGFGGEFFDFGFGGGGDDC68=BDFGGFCFA@7CGEEECFGGG67EBDGFFGFG+?@??@FFGECFGFFG7AGDAFFA9=G@259A*8(*=C?7;7747CFFF15CAD@6(6679DG?:>??B)<4>GG?BF6;9>?72:E0?11:44CAFA
@M04650:207:000000000-C238N:1:1101:23185:7656 2:N:0:19
GGACTACCAGGGTTTCTAATCCTGTTCGCTCCCCACGCTTTCGAGCCTCAGCGTCAGTTACAGTCCAGAGAGTCGCCTTCGCCACTGGTGTTCTTCCTAATCTCTACGCATTTCACCGCTACACTAGGAATTCCACTCTCCTCTCCTGCACTCTAGATACTCAGTTTGGAATGCAGTACACGGGTTGAGCCCAAGTATTTCACATCCCACTTAAGTATCCGCCTACGCTCCCTTTACGCCCAATAAATCCGGATAACGCTCGCCACCTACGTATTACCGCGGCTGCTGGCACGTAGTTAGC
+
CCCCCFGGFGGGGGGGGGFGGGGGGGGGGGGGGGGGGGGGGGEGGGGGGGGGGGGGGGGGGGGGGGGGGGGGGGGGGGGGGGGGGGGGGGGGGGGGGGGGGGGGGGGGGGGGGGGGGGGGGGGGGEGGGGGGGGGGGGGGGGGFGGGGGGGFGGGFFFGGGGGGGGGGGGGGGGGGGGGFFGGGGGGGGGGGGGGGFGGGGFGFFGGFFGGGC8CGFFGCAFDDAFFFDD>DFGF4B2EFGFFFGGFCGFFF<BGFGFFFFFGF:EFB>BF?FGBBGG?B9BF96004?G<G??:18EA)6
@M04650:207:000000000-C238N:1:1101:26728:7699 2:N:0:19
GGACTACTCGGGTATCTAATCCTGTTTGCTCCCCACGCTTTCGCACCTGAGCGTCAGTCTTTGTCCAGGGGGCCGCCTTCGCCACCGGTATTCCTCCAGATCTCTACGCATTTCACCGCTACACCTGGAATTCTACCCCCCTCTACAAGACTCTAGCCTGCCAGTTTCGGATGCAGTTCCCAGGTTGAGCCCGGGGATTTCACATCCGACTTGACAGACCGCCTGCGTGCGCTTTACGCCCAGTAATTCCGATTAACGCTTGCACCCTCCGTATTACCGCGGCTGCTGGCCCGGAGTTAGC
+
CCCCCGGGGGGGGGGGGGGGGGEGGGFGGGGGGGGGGGGGGGGGGGGGGGGGGGGGGGGGEFGGGGGGGGCFGEGGGGGGGGGGGGGGGGGGGGGGGCFGGCFGGGGGGGGGGGGGGGGGGGGGFCGGGGGGGGGGCEFGGGGF9EB=<?FFGGGGGFG?,@6CFCDGE@CEDGFGGGGGGFFFGGFGF@FGCC=C7DGGGFGCFD*=;CCDFDFGFFGGFGFF?F;EFG>>FEFBF:EEGB::CF)4DFF:47C):1>?2(*29FB???1((:36:::>>FFF9().8=(23009?G)).
@M04650:207:000000000-C238N:1:1101:19838:7758 2:N:0:19
GGACTACAGGGGTATCTAATCCTGTTTGCTCCCCACGCTTTCGCACCTGAGCGTCAGTCTTTGTCCAGGGGGCCGCCTTCGCCACCGGTATTCCTCCAGATCTCTACGCATTTCACCGCTACACCTGGAATTCTACCCCCCTCTACAAGACTCTAGCCTGCCAGTTTCGGATGCAGTTCCCAGGTTGAGCCCGGGGATTTCACATCCGACTTGACAGACCGCCTGCGTGCGCTTTACGCCCAGTAATTCCGATTAACGCTTGCACCCTCCGTATTACCGCGGCTGCTGGCACGGACTTAGC
+
CCCCCFGGGGGGGFGGGGGGGGFGGGGGGGGGGGGGGGGGGGGGGGGGFEFGGGGGGGGGGFGGGGGGGGGGGEGGGGGGGGGGEGGGGGGGGGGGGGGGGGGGGGGGGGGGGGGGG7EGGGGGGGGGCFGGGFFGGGGGGGGFGGG8FFGFGFFFGGGGGFGGGGGGDEC@>FCA:BFGGFGGGGFC9CFGGGG=<DGFCAGFFGGF@GGGFFGGF;GG9GBFBFF>6DBBFG>2@?GGG0::*:4<GFF((7C>GFF??0FBGFFF?263(282CG?B19;908?00C(<:9;(,<4:6
@M04650:207:000000000-C238N:1:1101:15476:7775 2:N:0:19
GGACTACCAGGGTTTCTAATCCTGTTTGCTCCCCATGCTCTCATGCCTCAGCGTCAGTTACAGTCCAGTAAGTCGCCTTCGCCACTGGTGTTCTTCCTAATCTCTACGCATTTCACCGCTACACTAGGAATTCCACTTACCTCTCCTGCACTCTAGTTACACAGTTTTATGTGCTTTCTACAGGTTAAGCCTATATATTTAACACATAACTTATGTAACCGCCTACGCATCCTTTACGCCCAGTTATTCCGAACAACGCTTGCCACCTACGTATTACCGCGGCTGCTGGCACGTAGTTAGC
+
CCCCCGGGGGGGGGGGGGGGGGGGGGGGGGGGGGGGGGGGGGGGGGGGGGGGGGGGGGGGGGGGGGGGGGGGGGGGGGGGGGGGGGGGGGGGGGGGGGGGGGGGGGGGGGGGGGGGGEGGGGGGGGGGGGGGGGGGGGGGGGGFGGGGGGGFGGGGGGCFDGGFGGGFDGGGFGGGGGGGGG=FGGGG9DGGGGGGGGGGGFG?6@FDEGGGFGDGFCGG=GFF=A=95>AF@GFCB4EGGAFE+=EEGF6=@5C@F=@@DFCEGGDD@1;@<FFFFC0>;(29><D>BD?GF?0(4@49:
@M04650:207:000000000-C238N:1:1101:18920:7777 2:N:0:19
GGACTACAAGGGTATCTAATCCTGTTCGCTCCCCACGCTTTCGAGCCTCAGCGTCAGTTACAGTCCAGAGAGTCGCCTTCGCCACTGGTGTTCTTCCTAATCTCTACGCATTTCACCGCTACACTAGGAATTCCACTCTCCTCTCCTGCACTCTAGATACTCAGTTTGGAAGGCAGTACTCGGGTTGAGCCCAAGTATTTCACATCCCACTTAAATATCCGCCTACGCTCCCTTTACGCCCAAGAAAACTGGATAAAGCGCGCGACCTACGGATTCCCGCGGTGGCGTGCACGTAGGTACC
+
@<<<CFGGGEFDFC@EECECG9FEFGGGDFGGFGGDC:FG,,BCCBF@EGGFEFGFFGCGGGEGGCEF<EFG<FEGGFF,4B@FCGGG,?CC5A;,9CFA<,4CDFFF+:=?E9F,9C++6+C=FFCE,AA,,5>?EGGGF3DFG8ED8=@8FGGG;,@E8<E85EFFC8=,=,86=@A=AFCC,>>8@DFCCFFGFF9ADFFFF*0*0;CF75=9@*=9>*//:?AFFGFF:GFCF=CFE(((053(;);8==+7+44(.,)()1(,,(4(-A(.+0((4((.(,((-*-<13(,-3)).
@M04650:207:000000000-C238N:1:1101:12220:7782 2:N:0:19
GGACTACCGGGGTATCTAATCCTGTTCGCTCCCCACGCTTTCGAGCCTCAGCGTCAGTTACAGTCCAGAGAGTCGCCTTCGCCACTGGTGTTCTTCCTAATCTCTACGCATTTCACCGCTACACTAGGAATTCCACTCTCCTCTCCTGCACTCTAGATACTCAGTTTGGAATGCAGTACTCGGGTTGAGCCCAAGTATTTCACATCCCACTTAAGTATCCGCCTACGCTCCCTTTACGCCCAGTAAATCCGGATAACGCTCGCCCCCTACGTATTACCGCGGCTGCTGGCACGGAGTTAGC
+
CCCCCGGCGGGGGGGGGGGGGGGGGGCGGGGGGGGGGGGGGGG@<FGGGGGGGGGGDGFFGGGGGGGGCFGFEFGGGGGGGGGGGGGGGGGGGGGGGGGGGGGGGGGGGGGGFGGGG@EGGGFGF?FFGGGGGGGGFG9FGGFFGGGGFGCBGDGF=,DF8FGCGDGG88;FDFFGG?FFFEGGG@6DFG,A@>E9>FGGGFGFFG*36C4?*=7=A4D+<FAD>A=227252EFEF;GGG<(6@F57DFF(():@G;@?(-C2*877(.033<:>GG<969>FFF:??E1CB((3::)56
@M04650:207:000000000-C238N:1:1101:9128:7801 2:N:0:19
GGACTACTGGGGTATCTAATCCTGTTCGCTCCCCACGCTTTCGAGCCTCAGCGTCAGTTACAGTCCAGAGAGTCGCCTTCGCCACTGGTGTTCTTCCTAATCTCTACGCATTTCACCGCTACACTAGGAATTCCACTCTCCTCTCCTGCACTCTAGATACTCAGTTTGGAATGCAGTACTCGGGTTGAGCCCAAGTATTTCACATCCCACTTAAGTATCCGCCTACGCTCCCTTTATGCCCAATAAATCCGGATAACGCTCGCCACCTACGTATTACCTCGGCTGCTGGCACGTAGTTATC
+
CCCCCGGGGGGGGGGGGGGGGGGGGGGGGGGGGGGGGGGGGGGGGGGGGGGGGGGGGGGFGFFGGGGGGGGGGGGGGGGFGGGGGDGGCFFGGGGGGGGGGGGGGGGGGGGGGGGGGGC?EFGGGGGGGGGGGGFGGGDGGGGFGGGGGGGFGDFGGGEFDFC?GFGGEGGGGGGGGGGCGGGGGGGGDFFGGCF<FFGGGFGFFGGFFGGGEFGGFEGGFGFAAADE9DBFFCF;A5CEGB>BGGFEGFFFFFGFG<@??>D6*=<<0:6(8FFFGF244?B?B?>?(*(+-:22<C2).
@M04650:207:000000000-C238N:1:1101:24394:7813 2:N:0:19
GGACTACAAGGGTTTCTAATCCTGTTCGCTCCCCACGCTTTCGAGCCTCAGCGTCAGTTACAGTCCAGAGAGCCGCCTTCGCCACTGGTGTTCCTCCACATCTCTGCGCATTTCACCGCTACACGAGGAATTCCACTCTCCTCTCCTGTACTCAAGCCCTCCAGTTTCCAATGACCGTCCGTGGTTAAGCCTCGAGATTTCACATCAGACTTAGAAGGCCGCCTGCGCGCCCTTTACGCCCAATAATTCCGGACAACGCTCGCCCCCTACGTATTACCGCGCCTGCTGGCACGTAGTTAGC
+
CCCCCGGD<EFDGGGGGGGGGGGGGGGG7BFGGGGGDGGGGGG@FGFGGFFGGGGGGGGGGGFFGGGGD@FF7EFGGGGGFG,?BFFFGFFEG,=FF,:=EDFGG9<>FGGGGGGGGGGGCFFGG+@CFFGFGGGGGEFG>DFF,>9@,@@CGFCG:@+6@>E?FGCCDFFGG9FF>++@>>DCFCEA,3D,,*543*?=99DE+*2**4;962B86(AC=D22251A6>>17C64:(;<C?(1CDB<F@F615D67((-:BD;DE2,,1<1)<:-CD1(1-(4((.44C(3((.(4<)-<
@M04650:207:000000000-C238N:1:1101:11097:7849 2:N:0:19
GGACTACCGGGGTATCTAATCCTGTTTGCTCCCCACGCTTTCGCACCTGAGCGTCAGTCTTTGTCCAGGGGGCCGCCTTCGCCACCGGTATTCCTCCAGATCTCTACGCATTTCACCGCTACACCTGGAATTCTACCCCCCTCTACAAGACTCTAGCCTGCCAGTTTCGGATGCAGTTCCCAGGTTAAGCCCGGGGATTTCACATCCGACTTGACAGCCCGCCTGCGTGCGCTTTACGCCCAGTAATTCCGATTAACGCTGGCACCCTCCGTATTACCGCGGCTGCGGGCACGGAGTTAGC
+
CCCCCGG,6@FGGEGGGGDGGGGGGGGGGGGGGGGGGGGGGGG>8F:FGFGGGGGGGGFFFGGFGGGGGGDFG7FGGGGGFGGG@FGGGGGGGGGGGG8FFFGGGGGGGGGGGGGGGGGGEGGG@FGGGGGGGCGGG?DEGGGF,E,,,@EFG,>EGGA>::CEGFGG*>BEGGGEE>ECFFEGGG;>?FDFEGDD3:F<CFGACGCDDGDGF*2CA(3C>GF(8@B<4D;F>D>AF?EEGFF?GGFBGF)41@C):<>?(3C1DFBB0:62:F7:GGF990(,4((-9E0/(4(-:C>>5
@M04650:207:000000000-C238N:1:1101:16002:7850 2:N:0:19
GGACTACCCGGGTTTCTAATCCTGTTCGCTCCCCACGCTTTCGAGCCTCAGCGTCAGTTACAGTCCAGAGAGTCGCCTTCGCCACTGGTGTTCTTCCTAATCTCTACGCATTTCACCGCTACACTAGGAATTCCACTCTCCTCTCCTGCACTCTAGATACTCAGTTTGGAATGCAGTACTCGGGTTGAGCCCAAGTATTTCACATCCCACTTAAGTATCCGCCTACGCTCCCTTTACGCCCAATAAATCCGGATAACGCTCGCCACCTACGTATTACCGCGGCTGCTGGCACGTAGTTAGC
+
CCCCCGGGGGGGGGGGGGGGGGGGGGGGGGGGGGGGGGGGGGGGGGGGGGGGGGGFGGGGGGGGGGGGGGGGGGGGGGGGGGGGGGGGGGGGGGGGGGGGGGGGGGGGGGGGGGGGGGGGGGGGGGGGGGGGGGGGGGGGGGGFGGGGGGGFGGGGGGGGGGGGGGGGGGEEFGGGGGGGGGGGGGGGGGGGGGGGGGGGGFGFFGGFCFGGFGGGFFGCAGFAFFFB@G@FBGFFFDGGGFF1CGCCGFE@6:<AG<;;<9GFGGFF?F??<9:BGG?9BF>39B007=?F:?B?6FDDA
@M04650:207:000000000-C238N:1:1101:17714:7895 2:N:0:19
GGACTACAGGGGTTTCTAATCCTGTTTGCTCCCCACGCTTTCGCACCTGAGCGTCAGTCTTTGTCCAGGGGGCCGCCTTCGCCACCGGTATTCCTCCAGATCTCTACGCATTTCACCGCTACACCTGGAATTCTACCCCCCTCTACAAGACTCTAGCCTGCCAGTTTCGGATGCAGTTCCCAGGTTGAGCCCGGGGATTTCACATCCGACTTGACAGACCGCCTGCGTGCGCTTTACGCCCAGTAATTCCGATTAACGCTTGCACCCTCCGTCTTACCGCGGCTGCTGCCACGGAGGTAGC
+
CCCCCGGGGGGGGGGGGGGGGGGGGGGGGGGGGGGGEGGGGGGGGGGGGFGGGGGGGGGGGGGGGGGFCFGGGGGGGGGGGGGGGGGGGGGFGGGGGGGGGGGGGGGGGGGGGGGGGGGGGGGGGGGFGGGGGGGGGGGGGGGFGGG?F?FFGFGFGGGGGFGGGGGGGCECDGGCGGGGG:CEEDEGGGFCEEEGGGFDFFGF=FGDFGGGFGGGF(=C@GFBFF>F6D;BFCFAF:CE86?B7DA>FF)(45D47((441D<FFF6?F>6(C<<FD1;9(19;<>F)2)<;0,,(;4).
@M04650:207:000000000-C238N:1:1101:3420:7899 2:N:0:19
GGACTACTAGGGTACCTAATCCTGTTCGCTCCCCACGCTTTCGAGCCTCAGCGTCAGTTACAGTCCAGAGAGTCGCCTTCGCAACTGGTGTTCTTCCTAATCTCTACGCATTTCACCGCTACACTAGGAATTCCACTCTCCTCTCCTGCACTCTAGATACTCAGTTTGGAATGCAGTACTCGGGTTGAGCCCAAGTATTTCACATCCCACTTAAATATCCGCCTACGCTCCCTTTACGCCCAAGAAATCCGGATAACGCTCGCCACCTACGTATTACAGCGGCTGCTGGCACGTAGTTAGC
+
CCCCCGGGGGFGGG8FFFGGGFGGGGGEG@FCFGGGCEFCGGGFGCFGGGFFGFFFGFGGGGGGGAEGEGGEGGGGGGGCDE,@FCCF,BFD5EDGCFGFFFGAFFFGCFCCA<@FFFDDGEGDF=EEEF=FG9E9DDAEGCG?@8AE,,,<=FGG9EEFDCDGGCAAEGGFGA=E9FD,2=CED7:8EFC7CEFFFFEFGFFFFG598?7+1+=7B;E79C@2:*:?)9(:3EF:65=FGF2(*;69+;:7753;D;(313)4DE6::7:3<729?2.43117((5:(21+3:2::<:<-
@M04650:207:000000000-C238N:1:1101:7709:7907 2:N:0:19
GGACTACCGGGGTATCTAATCCTGTTTGCTCCCCATGCTTTCGCGCCTCAGCGTCAGTTATAGACCAGAAAGTCGCCTTCGCCACTGGTGTTCCTCCACATCTCTACGCATTTCACCGCTACACGTGGAATTCCACTTTCCTCTTCTATCCTCAAGCCTTCCAGTTTCCAATGACCTTCCACGGTTAAGCCGTGGGCTTTCACATCAGACTTAAAAGGCCGCCTGCGCGCGCTTTACGCCCAATAATTCCGGACAACGCTTGCCACCTACGTATTACCGCGGCTGCTGGCACGTAGTTAGC
+
CCCCCFGGGGGGGDGGGGGGGGGGGGGGGGGGGGGGGGGGGGGGGGGGGGGGGCGGGFGGGGGGGGGFDGCGGGGGGGGGGGGGGGGGGGGGGGGGGGGGGDGGFGGGGGEGGGGGGGGGGGGG@FFGGGCFGG9FGGAFGGGFGGGFFFGFGGGG9DF9EGFFDCFGGGGGGDDECDFGFGGDCFEF7CFGCEGGGCGFGFGFFFGA:DD+>FF+=)8>=DF?FFFFB:1;>=F3CDGGG?B<FF22C9@927D071,1187>*9<((.41<<:>FG4446,(-4)4:E(34(4:B7666
@M04650:207:000000000-C238N:1:1101:25575:7935 2:N:0:19
GGACTACTGGGGTTTCTAATCCTGTTTGCTCCCCACGCTTTCGCACCTGAGCGTCAGTCTTTGTCCAGGGGGCCGCCTTCGCCACCGGTATTCCTCCACATCTCTACGCATTTCACCGCTACACCTGGAATTCTACCCCCCTCTACAAGACTCTAGCCTGCCAGTTTCGGATGCAGTTCCCAGGTTGAGCCCGGGGATTTCACATCCGACTTGACAGACCGCCTGCGTGCGCTTTACGCCCAGTAATTCCGATTAACGCTTGCACCCTCCGTATTACCGCGGCTGCTGGCACGGAGTTAGC
+
BCCCCGGF<FGGGGGGGGGGGGGGGGGGGGGGGGGGGGGGGGGGGGGGGFGGGGGGGGCCE<EEFFGGGDEG@FGGGGGGGGGGGCGGGGGGGGFGGG,EFGFGGGGGGGGGGGGGGEGGGGGGGGGFGGGGF,>F,>EGGGGFDF9D,9DFF3@DF?,@FGGEFGFG83*BDCC7,=?FG,,>DF8EGGGCEG5CDGFFD6?A6CF)(>DD3>6;=@GC;GFBFFFE:DB>>G3<F?ECE?FFGGA>GFFF00*6F0216?G)>FB6?:02:8>)<C1;B69(24?)(/4C?;(38F266
@M04650:207:000000000-C238N:1:1101:12120:7956 2:N:0:19
GGACTACTCGGGTATCTAATCCTGTTCGCTCCCCACGCTTTCGAGCCTCAGCGTCAGTTACAGTCCAGAGAGTCGCCTTCGCCACTGGTGTTCTTCCTAATCTCTACGCATTTCACCGCTACACTAGGAATTCCACTCTCCTCTCCTGCACTCTAGATACTCAGTTTGGAATGCAGTACTCGGGTTGAGCCCAAGTATTTCACATCCCACTTAAGTATCCGCCTACGCTCCCTTTACGCCCAATAAATCCGTATAACGCTCGCCACCTACGTATTACCGCGGCTGCTGGCACGTAGTTAGC
+
CCCCCGGGGGGGGGGGGGGGGGGGGGGGGGGGGGGGGGGGGGGGGGGGGGGGGGGGGGGGGGGGGGGGFGGGGGGGGGGGGGG@FGGGGGGGGGGGGGGGGGGGGGGGGGGGGGGGGGGGGGGGGFGGGGGGGGGGGGGGGGGFGGGGGGGFGGGGFFFGFGGGGGGGGGGGCEFGGGGFF@EGGGGGGGGGGGGGCGCFGCFFFGFFFGGGFG7EFEGGAGFFDFFFFGFFFGF=8@GGG??DGFE<FFEFFFGFG;9(;BGFGG:<>?<:2E?ADF6>>(9;B:750C(2(.8?6G<<A
@M04650:207:000000000-C238N:1:1101:13395:8030 2:N:0:19
GGACTACCCGGGTTTCTAATCCTGTTCGCTCCCCACGCTTTCGAGCCTCAGCGTCAGTTACAGTCCAGAGAGTCGCCTTCGCCACTGGTGTTCTTCCTAATCTCTACGCATTTCACCGCTACACTAGGAATTCCACTCTCCTCTCCTGCACTCTAGATACTCAGTTTGGAATGCAGTACTCGGGTTGAGCCCAAGTATTTCACATCCCACTTAAGTATCCGCCTACGCTCCCTTTATGCCCAATAAATCCGGATAACGCTCGCCACCTACGTATTACCGCGGCTGCTGGCACTTAGTTATC
+
C?CCCGGGGGGGGEGGGGGGGGGGGFGGGGGGGGGGGGGGGGGGGGGGG<EFGEFGGGGGGGGGGGGGGGGGGGFDGGGGGGGEGGGGGGGGGFFEGGGGGGGGGGGGGGGGDFFCFGGG@CGGGFFGGGGGGGFFCFGGGGG?EFDGGGGFGGGG9E;FCGGGGGFGEFFF?DGGGGGGGGGGGG>,@FGGG6DFG7FFGFGFFGDFE>FGF::=@EGGFGAAFAD42<@B2<A:ACGGG;23>F3?FFF@()17C0221(/45=?047?B?E04CF?>;0>4,()52=0C(246>F)).
@M04650:207:000000000-C238N:1:1101:21438:8081 2:N:0:19
GGACTACACGGGTTTCTAATCCTGTTCGCTCCCCACGCTTTCGAGCCTCAGCGTCAGTTACAGTCCAGAGAGTCGCCTTCGCCACTGGTGTTCTTCCTAAACTCTACGCATTTCACCGCTACACCAGGAATTCCACTCTCCTCTCCTGCCCTCTAGATACTCAGTTTGGCATGCAGTACTCGGGTTGAGCCCAAGTATTTCACATCCCACTTAAATATCCGCCTACCGTCCCTTTACGCCCAATAAATCCGGATAACGCCCGCCACCTACGTATTACCGCGGCTGACTGCCCGTAGCTAGC
+
-8@<B@CE<FB+F@@,6C6,CC;CC<EFC@F:FBCFCGGGG9FC<FGGG@EGEBF,B<E@FCFGDFGGFF<49@@E@FGGGEG,=FC,C<64EFC?F9F?,4,CE,5,@B::FE,FGC8+4>,,,9ABF4,,4CEF8B,=E8=+=8>?8,8*@8ED;=DD,53,7CD;8,@>+=9=@FGGGE+8,+54,3@;FG,,2=CG9B@+?CFF);084:+54/,=);<-84()/8(:3C4*+(4C:;@@FG33CF),3A377(21(4101*2((.(.)3()30(((-,1((())*(2,((((0.)5
@M04650:207:000000000-C238N:1:1101:10983:8132 2:N:0:19
GGACTACTCGGGTATCTAATCCTTTTCGCTCCCCACGCTTTCGAGCCTCAGCGTCAGTTACAGTCCAGAGAGTCGCCTTCGCCACTGGTGTTCGTCCTAATCTCTACGCATTTCACCGCTACACTAGGAATTCCACTCTCCTCTCCTGCACTCTATGTACTCAGTTTGGAATGCAGTATTCGGGTTGAGGCCAATCATTTACCATCCAACTTAAGTACCTTCGTAGACACCCTTTACTCCCAATAAACCCGTATAACGCTCGCACCCTACGTATGAGCGCGGTTTGTGGACCTTCGTTGCC
+
CC@<B<EFFCC7C+CDFFGFFDE<6C;FFCC78,CF:@,6CCFD6B7,4FC@@B,,6CCDFAFDGGGG9EE@CBFCCF=:DE=FFDF<CEFGF,,4?:FEDFD,E9FC7+B:?,5?,@@+BFG,C?C,B<E8=A9E=,@E@D8+@,,2A,3<DEF,,@;D8C=DF,@,3@,,2,@9=D,3@,>B6FEG6,39@E87:9=3++4=+*4*)39<6B;==*55**)0)/)+*;)((4)*4*,6B(((2*9*22)/(;*.1;9@061.)3(,(.4<FF()+*,(,(-(((,.(+,*(.(4.23(5
@M04650:207:000000000-C238N:1:1101:6711:8141 2:N:0:19
GGACTACCCGGGTTTCTAATCCTGTTCGCTCCCCACGCTTTCGAGCCTCAGCGTCAGTTACAGTCCAGAGAGTCGCCTTCGCCACTGGTGTTCTTCCTAATCTCTACGCATTTCACCGCTACACTAGGAATTCCACTCTCCTCTCCTGCACTCTAGATACTCAGTTTGGAATGCAGTACTCGGGTTGAGCCCAAGTATTTCACATCCCACTTAAGTATCCGCCTACGCTCCCTTTACGCCCAATAAATCCGGATAACGCTCGCCACCTACGTATTACCGCGGCTGCTGGCACGTAGTTAGC
+
CCCCCGGGGGGGGGGGGGGGGGGGGGGGGGGGGGGGGGGGGGGGGGGGGGGGGGGGGCFFGFGGGGGGGGGGGGGGGGGGGGGGGGGGGGGGGGGGGGCGGGGGGGGGG@FEGGGGGFGGGGGGDFFGGFGGGGGGGGGGGGGFGGGGGGGFGFGGFFGGGGGGGGGGEGGAFFGGGGGFEG8EFGGGGGGGGGGGGGGA7BFF+;*;CGGGECDGFAFF>GFFFFFFFGFFFGFEA>GGGF?@CGE3DAE;;>DAGFFFF;D;GGB:(5<4?GFFEF40;>>>FF???G<9?BFFBC>DA
@M04650:207:000000000-C238N:1:1101:18869:8143 2:N:0:19
GGACTACTGGGGTTTCTAATCCTGTTTGCTCCCCACGCTTTCGCACCTGAGCGTCAGTCTTTGTCCAGGGGGCCGCCTTCGCCACCGGTATTCCTCCAGATCTCTACGCATTTCACCGCTACACCTGGAATTCTACCCCCCTCTACAAGACTCTAGCCTGCCAGTTTCGGATGCAGTTCCCAGGTTGAGCCCGGGGATTTCACATCCGACTTGACAGACCGCCTGCGTGCGCTTTACGCCCAGTAATTCCGATTAACGCTTGCACCCTCCGTATTACCGCGGCTGCTGGCACGGAGTTTGC
+
<CCCCGGGGGGEGGGGGGGGGGGGGGGGGGGGGGGGGGGGGGGGGGGGCFGFGGGGGGGGGGGGGGGCFEGGGGGGGGGGGGGGGGGGGGGGGGGGFGFFGGGGGGGGGGGGGGGGGCEGGGGGGGGGDGFGGGGGGGFGGGGFGGGG=?FFGFGDCFGGGCGFGGGFGG>EDGDGGGGGFCEGEGGGGCFFGCEG5DFGCFCACG*8?DGG<FDGF@CF>C>16F0>(54>FGFAFBECC:04**-:C@4:B><<73BB??<<9C(23(4:0849CD<B>>((--8?>D1C:90(4*)))
@M04650:207:000000000-C238N:1:1101:5537:8163 2:N:0:19
GGACTACAGGGGTATCTAATCCTGTTCGCTCCCCACGCTTTCGAGCCTCAGCGTCAGTTACAGTCCAGAGAGTCGCCTTCGCCACTGGTGTTCTTCCTAATCTCTACGCATTTCACCGCTACACTAGGAATTCCACTCTCCTCTCCTGCACTCTAGACACTCAGTTTGTAATGCAGTACTCGGGTTGAGCCCAAGTATTTCACATCCCACTTAAGTATCCGCCTACGCTCCCTTTACGCCCAATAAATCCGTATAACGCTCGCCACCTCCGTATTACCTCGGCTCCTGGCCCTTAGTTAGC
+
CCCCCGGGGGGGGGGGGGGGGGGGGGFGGGGGGGGGGGGGGGGGGGGGG,EFGGD,BFCDGGGGFGGCC<CFEGGGGGGGGGGGGGGGGFGGGG8FCFFFGGEFGFFFGGDGGG9<FEEDCF9F9EFGGGGGGGGFGG9EGG8<EF9=8?FFCFEEF9>FFGGGGGGG3CEGGGFGGGGGGE6CGCD,@CEFG+8@7CFF76,9@CDACGGD5C+?+*>F>CAFDFAFFG@FB,A:C2EGD0=DGC4CCA):;F*?DD;((6C9CGF:(49B0C?9GG))(((8(,(5:F6:(4)).9<><
@M04650:207:000000000-C238N:1:1101:20950:8164 2:N:0:19
GGACTACCAGGGTTTCTAATCCTGTTCGCTCCCCACGCTTTCGAGCCTCAGCGTCAGTTACAGTCCAGAGAGTCGCCTTCGCCACTGGTGTTCTTCCTAATCTCTACGCATTTCACCGCTACACTAGGAATTCCACTCTCCTCTCCTGCACTCTAGATACTCAGTTTGGAATGCAGTACTCGGGTTGAGCCCAAGTATTTCACATCCCCCTTAAGTATCCGCCTACGCTCCCTTTACGCCCAATAAACCCGGCTACCGCTCGCCACCTCCGTCTTCCCGCGGCTCCTGGCCCGTCGTTAGC
+
CCCCCGG<6EGGGGGGGGGGGGGGGGCGGGGGGGGGGGGGGGGGGGGGGGGFGGGGGGGGGGGFGGGGGGGECFEG7CGFEGGGGCGGGGGGGGGGGG,CBBFGGFGGGGGGGGGGGGGDGGGG;4E<EFGGGGGGGGGGGGGFGGGGGGGFGDGC@=,,=FGGGGGE=DGGFGG,@@D==FE7F:B86DEC9@,2?FGG7+;+<D5*0*;0@++5B*>99F)5)9:A(/99DG;EF@GGG1,(7:6)85>9(.9(*.1(3956*;<?(39((;3)<C232(7(((.5(:(1(-((4?(-<
@M04650:207:000000000-C238N:1:1101:14875:8189 2:N:0:19
GGACTACTCGGGTATCTAATCCTGTTCGCTCCCCACGCTTTCGAGCCTCAGCGTCAGTTACAGTCCAGAGAGTCGCCTTCGCCACTGGTGTTCTTCCTAATCTCTACGCATTTCACCGCTACACTAGGAATTCCACTCTCCTCTCCTGCACTCTAGATACTCAGTTTGGAATGCATTACTCGGGTTGAGCCCAAGTATTTCACATCCCACTTAAGTATCCGCCTACGCTCCCTTTACGCCCAATAAATCCGGATAACGCTCGCCACCTACGTATTACCGCGGCTCCTGGCACGTAGTTATC
+
CCCCCCGGGGGGG>FGGGGGGGGFGGGGGGGGGGGGDGGGGGGGGGGGG8EFGGGGGGGGGGDGGGGGGGGGGG7FGGGGFGGGGGCGGGGGGGFGGGGGGGGGGGGGGDGGGGGGGGGGGGGGGGGGGGGGGEAGGGGGFGGFGGGFDGGFGGGGGGGGGGGFGGGG>FGGGGF8EFFFGG6@DGGFFCFGGFGFGGGFFACACD5C59FGC8+?BEGFDGDAFFFFFGFFFGF486EGGF<(0C9CGFB@<E<<G@@(3(>>7CB4,.(8395:FF06>(7;(8:)(A1C(4.43E))6
@M04650:207:000000000-C238N:1:1101:28263:8214 2:N:0:19
GGACTACAGGGTTTCTAATCCTGTTTGCTCCCCACGCTTTCGCACCTGAGCGTCAGTCTTTGTCCAGGGGGCCGCCTTCGCCACCGGTATTCCTCCAGATCTCTACGCATTTCACCGCTACACCTGGAATTCTACCCCCCTCTACAAGACTCTAGCCTGCCAGTTTCGGATGCAGTTCCCAGGTTGAGCCCGGGGATTTCACATCCGACTTGACAGACCGCCTGCGTGCGCTTTACGCCCAGTAATTCCGATTAACGCTTGCACCCTCCGTATTACCGCGTCTGCTGGCACGGAGTTAGCC
+
CCCCCGGGGGGGGGGGGGGGGGGGGGGGGGGGGGGGGGGGGGGGGGGGGGGEGGCDGGFGGGGGGGGGGEGGGGGG@FGCFC,CFFGEEGGGGGGGGFC5FAEGGGGGG7EGGGGGGGEDE<EFDFGGGFGGGGFFG?CFGCFBFG9?DDFFFDDFGGFGGCFCFGGG*BCGFCGGGGGGGGGGGCFGGGGGGGGGGGGGGFFFAFG398>C@CCCA@GG1C?B6>:337991=*431EE;1():72<>:5(8B>2*163?:67CE03<98::<)4C5,2(,-1<B?(405:019?026)5
@M04650:207:000000000-C238N:1:1101:16903:8225 2:N:0:19
GGACTACCGGGGTTTCTAATCCTGTTTGCTCCCCACGCTTTCGCACCTGAGCGTCAGTCTTTGTCCAGGGGGCCGCCTTCGCCACCGGTATTCCTCCAGATCTCTACGCATTTCACCGCTACACCTGGAATTCTACCCCCCTCTACAAGACTCTAGCCTGCCAGTTTCGGATGCAGTTCCCAGGTTGAGCCCGGGGATTTCATATCCGACTTGACAGACCGCCTGCGTTCGCTTTACGCCCAGTAATTCCGATTAACGCTTGCACCCTCCGTATTACCGCGGCTGCTGGCACGGTGTTAGC
+
CCCCCEFGGGGGGGGGGGCFGGGGGGGGGGGGGGGGDGGGGG:FCGGGGFFGDFGEEGGGGGGGGGGFGGGGGGGGGGGGDGGGGGGGGGGFGGGGGGGGGGGGGGGFGGGGGGGGGGGGEGGGGGFFFDGGGGGGGGGGGGGFGGG6@EGFFGG7AFFCFFGGDFGGD7EEGGGGGGGGGF?FGGF,AGGGDEGGCDGFGFE7=FGE;DGGACF+63CG>DF0(8>E(>?;?G@)91EE86??**6<:B?0:DCAG<B848C)7C13361:?GF)<><B(-,,4<D?7E:F0((4:EA>A
@M04650:207:000000000-C238N:1:1101:15986:8254 2:N:0:19
GGACTACTCGGGTATCTAATCCTGTTCGCTCCCCACGCTTTCGAGCCTCAGCGTCAGTTACAGTCCAGAGAGTCGCCTTCGCCACTGGTGTTCTTCCTAATCTCTACGCATTTCACCGCTACACTAGGAATTCCACTCTCCTCTCCTGCACTCTAGATACTCAGTTTGGAATGCAGTACTCGGGTTGAGCCCAAGTATTTCACATCCCACTTAAGTATCCGCCTACGCTCCCTTTACGCCCAATAAATCCGGATAACGCTCGCCACCTACGTATTACCCGGGCTGCTGGCACGTAGTTTGC
+
CCCCCGGGGGGGGGGGGGGGGGGGGGGGGGGGGGGGGGGGGGGGGGGFGGDGGGGGGGGGGGGGGGGGGGGGGGGGGGGGGGGGGGGGGGGGGGGGGGGGGGGGGGGGGGGGGGGGGGGGGGGGFGGGGGGGGGGGGGEFGGDFGGGGGGGFG9DGFGGGGGFGGGGGGGFG=AEGGGGGGGGGGGGGDDGGGGGGGGGGGFFFFGGFFGGGFG>+BAFG=7=@=FAD9C@DFGF4F2EGGF?@FC<<FFD00=<>D;B036C9CE?B031,5C74EC0(((-41375:A0<:BF:2A---
@M04650:207:000000000-C238N:1:1101:19070:8294 2:N:0:19
GGACTACTCGGGTTTCTAATCCTGTTCGCTCCCCACGCTTTCGAGCCTCAGCGTCAGTTACAGTCCAGAGAGTCGCCTTCGCCACTGGTGTTCTTCCTAATCTCTACGCATTTCACCGCTACACTAGGAATTCCACTCTCCTCTCCTGCACTCTAGATACTCAGTTTGGAATGCAGTACTCGGGTTGAGCCCAAGTATTTCACATCCCACTTAAGTATCCGCCTACGCTCCCTTTACGCCCAATAAATCCGGATAACGCTCGCCACCTACGTATTACCGCTGCTGCTGGCACGTAGTTAGC
+
C@CCCDGGDGCGGGGGGCGGGGG@FGGGGGGGGGGGGGGGGGGFFGGGGGFFGGGGGGGGG9FGGGGGCGGGGGCEGEGCFGFEGGAFGGGGGGGFGGGCFGGFFEGGGGGFGGGGG>CDCFGGGFG,B?FGGGGFGGFGGGGDGGGFGGGFGGFA,@CFFGG8FFGGC8DFGGFAFGFFGGGGGGEG6FF+,@3@+CFF+?FA;C59)*;<>++?9<:CD*>>4*)*:CB20CFEC=7F:;(6<74)1=511>CEGDB1;6D39537(3(.)<8)<*80((4>DF?:?G0C1?F(4+)).
@M04650:207:000000000-C238N:1:1101:18187:8327 2:N:0:19
GGACTACCAGGGTTTCTAATCCTGTTCGCTCCCCACGCTTTCGAGCCTCAGCGTCAGTTACAGTCCAGAGAGTCGCCTTCGCCACTGGTGTTCTTCCTAATCTCTACGCATTTCACCGCTACACTAGGAATTCCACTCTCCTCTCCTGCACTCTAGATACTCAGTTTGGAATGCAGTACTCGGGTTGAGCCCAAGTATTTCACATCCCACTTAAGTATCCGCCTACGCTCCCTTTACGCCCAATAAATCCGGATAACGCTCGCCACCTACGTATTACCGCGGCTGCTGGCACGTAGTTAGC
+
CCCCCGGGGGGGGGGGGGGGGGGGGGGGGGGGGGGGGGGGGGGGGGGGGGGGGGGGGGGGGGGGGGGGGGGGGGGGGGGGGGGGGGGGGGGGGGGGGGGGGGGGGGGGGGGGGGGGGGGGGGGGGGGGGGGGGGFGGGGGGGGFGGGGGGGFGGGGGGGGGGGGGGGGGGGGGGGFFGGGGEGGGGGGGGGGGGGGFGGGGFGFFGGFFGGGFGCFCAAFDGFFFF2BAGFFFGFFFFGGGF?DGGC5FFFFFFGFG69;?FGFGGF:428<2CB<GFFB>>>((34,8C0CBFF4(<)).
@M04650:207:000000000-C238N:1:1101:25912:8341 2:N:0:19
GGACTACCAGGGTATCTAATCCTGTTTGCTCCCCACGCTTTCGAGCCTCAGCGTCAGTTACAGTCCAGAGAGTCGCCTTCGCCACTGGTGTTCTTCCTAATCTCTACGCATTTCACCGCTACACTAGGAATTCCACTCTCCTCTCCTGCACTCTAGATACTCAGTTTGGAATGCAGTACTCGGGTTGAGCCCAAGTATTTCACATCCCACTTAAGTATCCGCCTACGCTCCCTTTACGCCCAATAAATCCGGATAACGCTCGCCACCTACGTATTACCGCGGCTGCTGGCCCGTAGTTAGC
+
CCCCCGGGGGGGGGGGGGGGGGGGGGGGGGGGGGGGGGGGGGGGGGGGGFGGEGGGGGGGGGGGGGGGGGGGGGEGGGGGGGGGGGGGGGGGGGGGGGGGGGGGGGGGGGGGGGGGGGGDGGGGGGFFFGGGGGGGGGGGGGGFGGGGGGGFGGGFGDGGGGGGGGGGGGGGCGGFFGGGGGGCGGGGDGGGGGGGGGGGFFGFCCFFEGFGEGFGFFGGFGFDAA>BAGFFB?FFF@GGGD>:8>85FA>BDAGFGDFF@0D;C8?:>0(.<GFFGG?FFFF;9<FFFG(17>F:,9:AD
@M04650:207:000000000-C238N:1:1101:13077:8372 2:N:0:19
GGACTACCAGGGTATCTAATCCTGTTCGCTCCCCACGCTTTCGAGCCTCAGCGTCAGTTACAGTCCAGAGAGTCGCCTTCGCCACTGGTGTTCTTCCTAATCTCTACGCATTTCACCGCTACACTAGGAATTCCACTCTCCTCTCCTGCACTCTAGATACTCAGTTTGGAATGCAGTACTCGGGTTGAGCCCAAGTATTTCACATCCCACTTAAGTATCCGCCTACGCTCCCTTTACGCCCAATAAATCCGGATAACGCTCGCCACCTACGTATTACCGCGGCTGCTGGCACGTAGTTAGC
+
CCCCCGGGGGGGGGGGGGGGGGGGGGGGGGGGGGGGDGGGGGGDCGGGGGGGGGGGGGGGGGGGGGGGGGGGGGGGGGGGGGGGGGGGGGGGGGGGGGGGGGGGGGGGGGGGGGGGGGGGGGGGGFGGGFGFGGGGGGGGGGGFGGGGGGGFGGGGGGGGGGGGGGGGGGGGGGGFFGGFGGCEGCGGGGGGGGGGC7FGGFGFFGGFFGGGFFFCFFGGFGF@AF>FFGFFF?AEA@EFGF(8CGEFGFE00AGFG?BFF9G1*;:?BB?<2<?<?F?B>>BB9?>?07:F1<?:?G<AA
@M04650:207:000000000-C238N:1:1101:20103:8402 2:N:0:19
GGACTACCGGGGTATCTAATCCTGTTCGCTCCCCACGCTTTCGAGCCTCAGCGTCAGTTACAGTCCAGAGAGTCGCCTTCGCCACTGGTGTTCTTCCTAATCTCTACGCATTTCACCGCTACACTAGGAATTCCACTCTCCTCTCCTGCACTCTAGATACTCAGTTTGGAATGCAGTACTCGGGTTGAGCCCAAGTATTTCACATCCCACTTAAGTATCCGCCTACGCTCCCTTTACGCCCAATAAATCCGGATAACGCTCGCCACCTACGTATTACCTCGGCTGCTGGCACGTAGTTAGC
+
CCCCCFGGGGGGGGGGGGGGGGGGGGGGGGGGGGGGGGGGGGGGGGGGGGGGGGGGGGGGGGGGGGGGGGGGGGGGGGGGGGGGGGGGGGGEGGGGGGGGGGGGGGGFGGGGGGGGGGGGGGGGGGGGGGGFGGGGGGGGGGGFGFGGGGGFGGGGGD;A8F8=FGGG68EFGGGGGGGGFGCEGGGECGGGGF5EFFFGG6EFFGGFFGGDEGGGFFG9=GFA=A@EFGFDF<AEFDGGF<DFCCEC+8>;@FGE=<;7<BGFGGFF??B:)04>FC2)(4<:>:DF?DFGF<(6:7)..
@M04650:207:000000000-C238N:1:1101:8677:8426 2:N:0:19
GGACTACAGGGGTATCTAATCCTGTTCGCTCCCCACGCTTTCGAGCCTCAGCGTCAGTTACAGTCCAGAGAGTCGCCTTCGCCACTGGTGTTCTTCCTAATCTCTACGCATTTCACCGCTACACTAGGAATTCCACTCTCCTCTCCTGCACTCTAGATACTCAGTTTGGAATGCAGTACTCGGGTTGAGCCCAAGTATTTCACATCCCACTTAAGTATCCGCCTACGCTCCCTTTATGCCCAATAAATCCGGATAACGCTCGCCACCTACGTATTACCGCGGCTGCTGGCACGTAGTTAGC
+
CCCCCGGGGGGGGGGGGGGGGGGGGGGGGGGGGGGGGGGGGGGGGGGGGGGGGGGGGGGGGGGGGFGGGGGGGGGGGGGGGGGGGGGGGGGGGGGGGGGGGGGGGGGGGGGGGGGGGGGGGGGGGGGFFGGGGGGGGGGGGGGFGGGGGGGFGGFAFGGGGGGCFFGGGGGGGGGGGGGGC=EEGGGGGGFGGGGGGFGGGFGAFFCF@FGGFGGGFEGDFGDDFFF49DF>=GFCFEGGGE=DGGFCGFFFFEGFG@>1?@GFGGFBFFB:<<7>CC?9(769(24>?G??0:?62C<9:
@M04650:207:000000000-C238N:1:1101:19668:8461 2:N:0:19
GGACTACCCGGGTTTCTAATCCTGTTCGCTCCCCACGCTTTCGAGCCTCAGCGTCAGTTACAGTCCAGAGAGTCGCCTTCGCCACTGGTGTTCTTCCTAATCTCTACGCATTTCACCGCTACACTAGGAATTCCACTCTCCTCTCCTGCACTCTAGATACTCAGTTTGGAATGCAGTACTCGGGTTGAGCCCAAGTATTTCACATCCCACTTAAGTATCCGCCTACGCTCCCTTTACGCCCAATAAATCCGGATAACGCGCGCCACCTACGTATTACCGCGGCTGTGGGCACGTAGTTAGC
+
CCCCCGGGGGGGEGGGGGGGGGGGGGGGGGGGGGGGGGGGGGGGGGGGGGGGGGGGGGGGGGGGGGGGGFGDFGGGGGGGFGGGGGGGGEGGGGGGGGGGGGGGGGGGGGGGGGGGGGGGGGGGGGGGGGGGGGGFGGGGFGGFGGGGGGGFGGGFGGGGFFGFGGGGGGGF?BFFGGDCFEGGGDE69CGGG?EGGGGGFFGFAFCFEGGGE8DCAECF=G=ADA@FDD==BFFFFDDGGFFDG7<?FFF@;:DF461(4,>(7?:(48<<?77:FG(29,49((((-:(1,43(4+4).
@M04650:207:000000000-C238N:1:1101:8841:8465 2:N:0:19
GGACTACTGGGGTATCTAATCCTGTTCGCTCCCCACGCTTTCGAGCCTCAGCGTCAGTTACAGTCCAGAGAGTCGCCTTCGCCACTGGTGTTCTTCCTAATCTCTACGCATTTCACCGCTACACTAGGAATTCCACTCTCCTCTCCTGCACTCTAGATACTCAGTTTGGAATGCAGTACTCGGGTTGAGCCCAAGTATTTCACATCCCACTTAAGTATCCGCCTACGCTCCCTTTACGCCCAATAAATCCGGATAACGCTCGCCACCTACGTATTACCGCGGCTGCTGGCACGTAGTTAGC
+
CCCCCGGGGGGGGGGGGGGGGGGGGGGGGGGGGGGGGGGGGGGGGGGGGFGGGGGGGGGGGGGGGGGGGGFFGGGGGGGGGGGGGGGGGGGGGGGGGGGGGGGFGEFGGGEGGGGGGGGGGGGGFGGGGGGGGGGGGGGGGGGFGGGGGGGFGGGGGGFGGGGGGGFGGGGGGGCEFFGGGGGGGEGGFCGGGD?G?FG79BGFAFFFFGGGF8CGFFGGFF4AFFFFDDFDD7AEF?GGGD18FG<FGFFF6>5;D?90<BG9CGF7?FB8?F:<G7(7>6>FFFB:4C<G1.,(3E:46
@M04650:207:000000000-C238N:1:1101:4213:8478 2:N:0:19
GGACTACTGGGGTTTCTAATCCTGTTTGCTCCCCACGCTTTCGCACCTGAGCGTCAGTCTTTGTCCAGGGGGCCGCCTTCGCCACCGGTATTCCTCCAGATCTCTACGCATTTCACCGCTACACCTGGAATTCTACCCCCCTCTACAAGACTCTAGCCTGCCAGTTTCGGATGCAGTTCCCAGGTTGAGCCCGGGGATTTCACATCCGACTTGACAGACCGCCTGCGTGCGCTTTACGCCCAGTAATTCCGATTAACGCTTGCACCCTCCGTATTACCGCGGCTGCTGGCACGGACGTAGC
+
CCCCCGGGCGGEGGEGFFGGGFGGGGGGFFGFFEFGDFFFGGGGGGEFFGGGGGGCF@FFGF<FCFDCEF7F@FEEDDEFGDGGGGGGGEFGGGGGGGFBEFFGDFGGG7FCFFFFFEG>EGEBFGF8FFCEEGADFEC7CDGFGGFCF;EAC,=EGGGE?FGGFFGGGCEGCFFGGF,DGGEGGGD,=8:CEGGEDGCF@FE=8>F:;DDD3>7DA;F70C>?B>BF0C91(/)6=68CC(..*74):B6(47>>::6:6?D<4;::??>:(;76+712(4>9(4>0358C(,(((;404
@M04650:207:000000000-C238N:1:1101:18548:8499 2:N:0:19
GGACTACCCGGGTATCTAATCCTGTTCGCTCCCCACGCTTTCGAGCCTCAGCGTCAGTTACAGTCCAGAGAGTCGCCTTCGCCACTGGTGTTCTTCCTAATCTCTACGCATTTCACCGCTACACTAGGAATTCTACCCCCCTCTACAAGACTCTAGCCTGCCAGTTTCGGATGCAGTTCCCAGGTTGAGCCCGGGGATTTCACATCCGACTTGACAGACCGCCTGCGTGCGCTTTACGCCCAGTAATTCCGATTAACGCTTGCACCCTCCGTATTACCGCGGCTGCTGGCACGGCGTTAGC
+
CCCCCGGGGGGGGGGGGGGGGGGGGGGGGGGGGGGGGEGGGGGGGGGGGGGGGGGGGGGGGGGGGGGGGGGGGGGGGGGGGGGGGGGGGGGGGGGGGGGGGGGGGGGGGGGGGGGGGGGGGGGGGGGGGGGGGGGGGFGGGGGFGGGGGGGFFEGCGGGGGFGGGGGGGGCC>FFGGGGGGGGGGEGGFFGGGGGG4DFGGFGFFGGEFDDG>FGGFFGGFC@F6FBFFGFF(=:AF0ECEF??CFF>FFF?F>D>D?B:??<2=F6::<>0:8>2CF09>FB6((:)8E7EB>(1(::BA
@M04650:207:000000000-C238N:1:1101:19414:8508 2:N:0:19
GGACTACTCGGGTATCTAATCCTGTTCGCTCCCCACGCTTTCGAGCCTCAGCGTCAGTTACAGTCCAGAGAGTCGCCTTCGCCACTGGTGTTCTTCCTAATCTCTACGCATTTCACCGCTACACTAGGAATTCCACTCTCCTCTCCTGCACTCTAGATACTCAGTTTGGAATGCAGTACTCGGGTTGAGCCCAAGTATTTCACATCCCACTTAAGTATCCGCCTACGCTCCCTTTACGCCCAATAAATCCGGATAACGCTCGCCACCTACGTATTACCGCGGCTGCTGGCCCGTAGTTAGC
+
CCCCCGGGGGGGGCGGGGGGGGGEGGFGGGGGGGGGGGGGGGGGGGGGGGGGGGGGGGGGGGGGGGGGFGGEFFGGGGGGGGGGGGGFFGGGGGGGGFFGGGGGGGGGGGGGGGGGGGGGGGGG;EGGGGGGGGGGGGDGGGGFGGGGGGGFGGGGCFFGAGFGGGGFG?FGGGAFFGF8=FEGGDCDCCDCC6DCFGGGFFGFF5DAEGGF5=?=B@EGFGF=5AAB>GFFFGF=F@GGGFF@FG)6CFBB(5D<G<0((.9;*;::(4:??FF<CG:76,(((4470=(2(,28:FAFF
@M04650:207:000000000-C238N:1:1101:8303:8528 2:N:0:19
GGACTACCGGGGTTTCTAATCCTGTTCGCTCCCCACGCTTTCGAGCCTCAGCGTCAGTCTTTGTCCAGGGGGCCGCCTTCGCCCCCGGTATTCCCCCAGATCTCTACGCATTTCACCGCTACACCTGGAATTCTACCCCCCTCTACAAGCCTCTAGCCTCCCAGTTTCGGCTGCAGTTCCACGGTTAAGCCCGGGGTTTTCACATCCGCCTTGACAGACCCCCTGCGTTCGCTTTACCCCCAGTAATTCCTATTCACGCTTGCCCCCTCCGTATTACCCGGGCTGCTCCCCCGCTTTTAGC
+
<CCCCCGFCF77FGCFGGGGGGGGGGGGGGGGGGGGGGGGGGG<FGDDFFGGDFGGGGD9FFGGGGCFGD>FCB+F:?4:AF@+@CF7FFFGG9,A:+B,C?DFA=<:C:FEGC5FCF6=+@9F@B@F@,C3>=,EFFFEC;>FAC9,,,33<8=,2:C,=F,,@F:;*4*6)*5,=2CF778*=F*+1?:C*=*1/9B:+*3/1**5-*/7,*9*64@C(916(015(1-((:8)1)<;>4(4**));=*)6@*)2((,-(*,2;,(44(-(*(.<*,((,(-(,)))2(/3(((-9)(.
@M04650:207:000000000-C238N:1:1101:27746:8572 2:N:0:19
GGACTACACGGGTTTCTAATCCTGTTCGCTCCCCACGCTTTCGAGCCTCAGCGTCAGTTACAGTCCAGAGAGTCGCCTTCGCCACTGGTGTTCTTCCTAATCTCTACGCATTTCACCGCTACACTAGGAATTCCACTCTCCTCTCCTGCACTCTAGATACTCAGTTTGGAATGCAGTACTCGGGTTGAGCCCAAGTATTTCACATCCCACTTAAGTATCCGCCTACGCTCCCTTTACGCCCAATAAATCCGGATAACGCTCGCCCCCTACGTATTACCGCGGCTGCTGGCCCGTAGTTAGC
+
CCCCCGGGEFGGGGGGGGFGGGGGGGGGDEGGGGGGGGGGGGGDCGGGGGGGGGGCGGGGG,EFFGGGGGGGFGGGEGCEGGGGGFGGGGFGGGGGGGCGGEFGGAFFGGGGCCFGGGGDGGGGFGEFGGGGGGGGGGGG8DGFDFAEGDGFFFCG,@3@=F8EGGGAC89EFF=EFFFGFFGGGDGFFGFFC+,<CCFGEFGFFGGFFGGF;B=51AFF2FFA);945:222=;C82EE7713C>4?FFF(35>AG6;602C;*:99:??B7C?<F?(4((4((1:>>G(2276:1<)..
@M04650:207:000000000-C238N:1:1101:26410:8596 2:N:0:19
GGACTACCGGGGTTTCTAATCCTGTTTGCTCCCCACGCTTTCGCACCTGAGCGTCAGTCTTTGTCCAGGGGGCCGCCTTCGCCACCGGTATTCCTCCAGATCTCTACGCATTTCACCGCTACACCTGGAATTCTACCCCCCTCTACAAGACTCTAGCCTGCCAGTTTCGGATGCAGTTCCCAGGTTGAGCCCGGGGATTTCACATCCGACTTGACAGACCGCCTGCGTGCGCTTTACGCCCAGTAATTCCGATTAACGCTTGCACCCTCCGTATTACCGCGGCTGCTGGCACGGAGTTAGC
+
CCCCCGGGFFGGGGGGGGGGGGGGGGGGGGGGGGGGGGGGGGGGGGGGFFGGGGGGGGGGGGGGGGGGGGGGDGGGGGGGGGGGGGEEGGGGGGFFGGFGGGGGGGGGGGGGGGGGGGGGGDFGGGGGGGGGGGGGGGFGGGDFFFF?FGGFGGGGGGGGGGGGGFGGGGGGGGGGGFFGGGFGFGGGGDFGEEGGCGGGGFGFFGGFFGGGFGGGFFGGFGBFFFFFFGFFB*)69:EEGFF0FGA<7FFF4)9)23;001D?GFF?(:9:8;?BGG099;2;FF0):G:A:99>:GAA<
@M04650:207:000000000-C238N:1:1101:14702:8603 2:N:0:19
GGACTACCGGGGTTTCTAATCCTGTTCGCTACCCACGCTTTTGAGCCTCAGCGTCAATTACAGACCAGAAAGTCGCCTTCGCCACTGGTGTTCCTCCACATCTCTACGCATTTCACCGCTACACGTGGAATTCCACTTTCCTCTTCTATCCTCAAGCCTTCCAGTTTCCAATGACCTTCCACGGTTAAGCCGTGGGCTTTCACATCAGCCTTAGAAGGCCGCCTGCGCGCGCTTTACGCCCAATAATTCCGGACAACTCTTGCCACCTACGGATTACCGCGGCTTCTGGCACGTAGTTAGC
+
CCCCCGGGGGGGGGGGGGGGGGGGGGGGGGGGGGGGGGGGGGGGGGGGGGGGGGGGGGGGGGGGGGGGGGGGGGGGGGGGGGGGGGGGGGGGGGGGGGGGGGGGGGGGGGGGGGGGGGGGGGGGGGGGGGFGAEGGGFGGGGGFGGGGGGGFGGGGGGGFGGGDCGFGGFGGFGGGGGGGGGGEGGGGCFCECEGEGGGGGFGC+*5*)*7;3:CGFDGF>G@928,:1D346EFCF(4?EFF7FFADGF4(25<:F24>F)250@?<4720(2,4FGFF>9;B((4<AF:A6:(4:CB26
@M04650:207:000000000-C238N:1:1101:25318:8607 2:N:0:19
GGACTACTAGGGTTTCTAATCCTGTTTGCTCCCCACGCTTTCGCACCTGAGCGTCAGTCTTTGTCCAGGGGGCCGCCTTCGCCACCGGTATTCCTCCAGATCTCTACGCATTTCACCGCTACACCTGGAATTCTACCCCCCTCTACAAGACTCTAGCCTGCCAGTTTCGGATGCAGTTCCCAGGTTGAGCCCGGGGATTTCACATCCGACTTGACAGACCGCCTGCGTGCGCTTTACGCCCAGTAATTCCGATTAACGCTTGCACCCTCCGTATTACCGCGGCTGCTGGCACGGAGTTAGC
+
CCCCCGGGGGGGGGGGGGGGGGGGGGGGGGGGGGGGGGGGGGGGGGGGGGGGGGGGGGGGGGGGGGGGGGGGGGGGGGGGGGGGGGGGGGGGGGGGGGGGGGGGGGGGGGGGGGGGGGGGGGGGGGGGGGGGGGGGGGGGGGGFGGGFGGGFGGGGGGGGGGGGGGGGGGGGGGGGGGGGGGGGGGGGFGGFEGGGGGGEGAC+8CFD0CDG@GGG4;FGFDBBBF>D6C034*8>F(*::0::DFFAFFF<?DD<FBBB<6C?FFFFFF><<CBFFGFFF9161?75?E0+196>?F)<)
@M04650:207:000000000-C238N:1:1101:8621:8623 2:N:0:19
GGACTACCAGGGTATCTAATCCTGTTTGCTACCCACGCTTTTGCGCCTCAGCGTCAGTTACAGACCAGAGAGTCGCCTTCGCCACTGGTGTTCCTCCACATCTCTGCGCATTTCACCGCTACACGTGGAATTCCACTCTCCTCTTCTGTACTCAAGCCCTCCAGTTTCCAATGACCGTTCGTGGTTAAGCCACGAGATTTCACATCAGACTTAAAAGGCCGCCTGCGCGCCCTTTACGCCCAATAATTCCGGACAACGCTCGCCCCCTACGTATTACCGCGGCTGCTAGCCCGTAGTTACC
+
9CCCCGGGGG@CFGGFEFGGFCGGFGFFGGGGGGGGCGGGGFEGECGEFCGGGG>EGGGGGCFGGCFGGGFGEFFGGCFFFCFG@=CFG=FEEFGFFGGGFGGGGGFGDGGEGFCFFGGDCEFF=F,BFGFFEGCGCF,,EFGFFG9DFDEBDDFGFFGDCEF85,@EGFFFG9D88C>DECFCFCGFE9D,4@8CCFFGCFFFFCC5@FGGC+++=/=;@DB=>;2?@D6>;FFFF0E@F<7;F76<F@41:>G0C;6:?6<9GGF9:FFFFC0<FF02(-(-36)).3(*((28:7)))
@M04650:207:000000000-C238N:1:1101:10062:8624 2:N:0:19
GGACTACAGGGGTTTCTAATCCTGTTCGCTCCCCACGCTTTCGAGCCTCAGCGTCAGTTACAGTCCAGAGAGTCGCCTTCGCCACTGGTGTTCTTCCTAATCTCTACGCATTTCACCGCTACACTAGGAATTCCACTCTCCTCTCCTGCACTCTAGATACTCAGTTTGGAATGCAGTACTCGGGTTGAGCCCAAGTATTTCACATCCCACTTAAGTATCCGCCTACGCTCCCTTTACGCCCAATAAATCCGGATAACGCTCGCCACCTACGTATTACCGCGGCTGCTGGCACGGAGTTAGC
+
CCCCCGGGGGGGGGGGGGGGGGGGGGGGEGGGGGGGGGGGGGGGGGGGGFGGGGGGGGGGGGGGGGGGFFGGGGGGGGGGGGGGGGGGGGGGGGGGGGGFGGGGGGGGGGGGGGGGGGGGGGGGGGCGGGGGGGDGGFGGGGGFGGGGGGGFGA;FDFGGGGGGGGFFDGGFFGGCA=2@DFCEGE6@?FGGGC6,<BFE9FGAFG5A@CFGEDGCA?:>=DAAFF2ADG9B=FACF2CEGFF@FFF<DFFB0=3>G09;02913=:(.2(4>C?<FC((439>03:47EFF?09BFGBB<
@M04650:207:000000000-C238N:1:1101:8021:8673 2:N:0:19
GGACTACTAGGGTTTCTAATCCTGTTTGCTCCCCACGCTTTCGTGCCTCAGCGTCAGTTACAGTCCAGATAGCCGCCTTCGCCACTGGTGTTCTTCCATATATCTACGCATTTCACCGCTACACTTGGAATTCCACTCTCCTCTTCTGCACTCAAGTCTCCCAGTTTCCACTGCCCTTCCCCGGTTGAGCCGGGGGCTTTCACACCAGACTTAACAAACCCCCTCCGCTCGCTTTACGCCCAATAAATCCGGTCCACGCTTGCCCCCTACGTATTACCGCGTCTCCTTGCACGTAGTTAGC
+
<<CCCGGD=<CCFCFGGGGGGGGGGGCECFGGGGGGGGGGGGG,CFGFGGG@EGGGGGG<9@,,C@CE,,,CEAFGGGGGGGGGFE<DFGGGG,4ED9AFGFFGGGEGEGGDGGGGGEGGEGGG,4,BEBFFGFCEED,AEFGF9;,3C3EFF,6@==99DEGGFFGGAD=EG9,8,6=,AD6@CF6,,>E7;+3*7/FGF>EC)2*2(9DG=F++85;?(>1605(0(92,:C:9F(;CC:(.**-)2786()).086?:(5(*2(,(,-:)A?AFC0-(,(-().))+)3(,.(4FA).
@M04650:207:000000000-C238N:1:1101:15061:8677 2:N:0:19
GGACTACACGGGTTTCTAATCCTGTTTGCTCCCCACGCTTTCGCACCTGAGCGTCAGTCTTTGTCCAGGGGGCCGCCTTCGCCACCGGTATTCCTCCAGATCTCTACGCATTTCACCGCTACACCTGGAATTCTACTCCCCTCTACAAGACTCTAGCCTGCCAGTTTCGGATGCAGTTCCCAGGTTGAGCCCGGGGATTTCACATCCGACTTGACAGACCGCCTGCGTGCGCTTTACGCCCAGTAACTCCGCTCAACGCTTGCACCCTCCGTATTACCTCGGCTGCTGGCACGGAGTTAGC
+
CCCCCFGFFFGGGGGGGGGGGGGGGG9FGGGGGGG@CEGGGGFC@GGF,ECDEGGGGFG9,CFFFGGG8C7:FGGGGGGF<FFCF?GGG:FGGFGGGG8FGGGGGGGFGGGE9FGGG@CGGGGG@FGEDCAEG@EG,@DCEFGFDGEC,,8<F,EFD@966F6?GFGGEE6EGGGGCB;@ECC7DFCGGGGGCEGE):CCFFGFFG*809<DE7;3/8FG0):?05,.(*4;B=@<B?DGGF??CC25:98(()/3C0;(48C)CCB?B:>(4F7<E>)43???9?0)2>1C,73(38)..
@M04650:207:000000000-C238N:1:1101:2849:8680 2:N:0:19
GGACTACCAGGGTTTCTAATCCTGTTCGCTCCCCACGCTTTCGAGCCTCAGCGTCAGTTACAGTCCAGAGAGTCGCCTTCGCCACTGGTGTTCTTCCTAATCTCTACGCATTTCACCGCTACACTAGGAATTCCACTCTCCTCTCCTGCACTCTAGATACTCAGTTTGGAATGCAGTACTCGGGTTGAGCCCAAGTATTGAACATCCCACTTAAGTATCCGCCTACGCTCCCTTTACGACCAATAAATCAGGAGAACGCTCGCCAACTACGGAGTACCGCGGCTGCTGGCACGTAGTTAGC
+
CCCCCGGGGGGGF8FFFGGGGG9EFFFGGGGCGGF7F:,FFFEGG@FEEFGGGCFGEFAFGEG9FFFGGGGGGGGGGGCCFCFDGFGGC?:BF9,5CFFGFGFFF=,DCF7=FCFGDFG6BCEF;FFAEE<?E<EFAFF<E?8D,4,@A8=<8FFD9E9=,,3,CE=DCDC9DFADGF97EE=C=+@C9D,@7CCFDCF,++6=+9*9CGC+A>8DC;,9>F24:@>9:9@FDGA4+-*4=1=EFGCEG4*;@);14:0(33:65*42,34(,/(5<7(36604;BFF?C??888?49).)
@M04650:207:000000000-C238N:1:1101:14363:8695 2:N:0:19
GGACTACAAGGGTTTCTAATCCTGTTTGCTCCCCACGCTTTCGCACCTGAGCGTCAGTCTTTGTCCAGGGGGCCGCCTTCGCCACCGGTATTCCTCCAGATCTCTACGCATTTCACCGCTACACCTGGAATTCTACCCCCCTCTACAAGACTCTAGCCTGCCAGTTTCGGATGCAGTTCCCAGGTTGAGCCCGGGGATTTCACATCCGACTTGACAGACCGCCTGCGTGCGCTTTACGCCCAGTAATTCCGATTAACGCTTGCACCCTCCGTATTACCGCGGCTGCTGGCCCGGAGTTAGC
+
CCCCCFGGGGGGGGGGGGGGGGGGGGGGGGGGGGGGDGGGGGGGGGGGDFFGGGGGGGGGGGGGGGGGGCECGGGGGGGGFGGGGCEEFGGGGGGGG8F9FGGGGGGFGGGDFGGGGGGGGGGGGFGGGGGGGGGGCEGGGGGFGGG?A@FFGEGFGFGGGGGFGCGFGE5B9CGAFGFGGFGGFA6@7DFGGGEEGGGGGFGFFGGFFGGGF*>D4@GGFGF:?F>>:C(29EFFFBGEG0<?70:>GFF1:BG2*4;FFBF2FF?<?BBFF64<?C<B6>011:>?BD01,(4(484<<
@M04650:207:000000000-C238N:1:1101:21402:8702 2:N:0:19
GGACTACTGGGGTATCTAATCCTGTTTGCTCCCCACGCTTTCGAGCCTCAGCGTCAGTTACAGTCCAGAGAGTCGCCTTCGCCACTGGTGTTCTTCCTAATCTCTACGCATTTCACCGCTACACTAGGAATTCCACTCTCCTCTCCTGCACTCTAGATACTCAGTTTGGAATGCAGTACTCGGGTTGAGCCCAAGTATTTCACATCCCACTTAAGTATCCGCCTACGCTCCCTTTACGCCCAATAAATCCGGATAACGCTCGCCACCTACGTATTACCGCGGCTGCTGGCACGTAGTTAGC
+
@-6BCFGFGGGGEGGGGGGGGGGGGGGDGFGGGGEGFGGGGGGFCFGGGFGFGGGGGGFGGGGGGGGGGGGGGGGGGGGGGGGGGGGGGGGGGGFGGDGDEFGGGGGGGGGGGGGGGGGGGGGGGGGGGFGGGGGGGGGGGFGFGGGGGGGFGGG,AD9DDGGGGGGGGG9EDGGGGGGAFGDEGGGGGGFFFGCCGGGGGFGFFGGFFGGGAGGGFEGFACFDAF>BFGA=DFFCA>GGGD25CG=CGFFFFEGFF@@;7@GFC/3(,.(43<05C:37>F>;6<:>(A19(40(4CA<>
@M04650:207:000000000-C238N:1:1101:9355:8721 2:N:0:19
GGACTACAGGGGTATCTAATCCTGTTCGCTCCCCACGCTTTCGAGCCTCAGCGTCAGTTACAGTCCAGAGAGTCGCCTTCGCCACTGGTGTTCTTCCTAATCTCTACGCATTTCACCGCTACACTAGGAATTCCACTCTCCTCTCCTGCACTCTAGATACTCAGTTTGGAATGCAGGACTCGGGTTGAGCCCAAGTATTTCACATCCCACTTAAGTATCCGCCTACGCTCCCTTTACGCCCAATAAATCCGGATAACGCTCGCCACCTACGTATTACCGCGGCTGCTGGCACGTAGTTAGC
+
CCCCCGGGGGGGGGGGGGGGGFGFGGGGGGGGGGCCG@CFGGEEGGEGGGGGGGGGGGGGGGGGGGGGGCGGGGEDGGGGGGGGGGGFGGGGGFEGGGFEDFEFGGF7FBGGGGGAFGGGGEGCFDGFGGFGC<FGGFFFFFGFGGGGGCFFFGGFDEFGGGGDF;EEECFGDDGD?C8@@DGEG7+DFGF??C:FGFGDFFF>+?>A@FCF5++=BEGG=GFD>>>)(*557EAEF=C:F07@FG<5FF>;<AC3*30670C0CEFB:(,4<C?DF>?>0(29><??:=1?0,,,-<6<4
@M04650:207:000000000-C238N:1:1101:17762:8728 2:N:0:19
GGACTACTGGGGTATCTAATCCTGTTTGCTCCCCACGCTTTCGCACCTGAGCGTCAGTCTTTGTCCAGGGGGCCGCCTTCGCCACCGGTATTCCTCCAGATCTCTACGCATTTCACCGCTACACCTGGAATTCTACCCCCCTCTACAAGACTCTAGCCTGCCAGTTTCGGATGCAGTTCCCAGGTTGAGCCCGGGGATTTCACATCCGACTTGACAGACCGCCTGCGTGCGCTTTACGCCCAGTAATTCCGATTAACGCTTGCACCCTCCGTATTACCCCGGCTGCTGGCCCGGGGTTAGC
+
CCCCCGGGGGGGGGGGGCFGGGGGGGGGGGGGGGGGDGGGGGGGGGGGGGFGGGGGGFGGGGGGGGGGFGGGGGGGGGGGGGGGGGGDGGGFGGGGGGGGGGGGGGGGGGGGGGFGGGGGGGGGGGGGFGGGGGGGGFDFGGGFCF9E98CAFFEFCGGGGGG?FGGGG7CGGF7FGGGGGFFFGGGG?FGGG=E*)?GGGFGFFGG3;GGDEFF768FDBGFFFFF>0DBF9CFAFFGGG0(,;:4:>@74?>*-78>:80>)9FB:639B08:)<>((-(2>9BBB0:(:00,(3882<
@M04650:207:000000000-C238N:1:1101:5097:8744 2:N:0:19
GGACTACAGGGGTATCTAATCCTGTTTGATCCCCACGCTTTCGCACATCAGCGTCAGTTACAGACCAGAGAGCCGCCTTCGCCACTGGTGTTCTTCCATATCTCTGCGCATTTCACCGCTACACATGGAATTCCACTCCCCTCTTCTGCACTCAAGCGAAACAGTTTCCAATGACCCTCCCCGGTTGAGCCGGGGGCTTTCACATCAGACTAATCTCGCCGCCTACGCTCGCTTTACGCCCAATAATTCCGGATAACGCTTGCCACCTACGTATTACCGCGGCTGCTGGCACGTATTTAGC
+
CCCCCGGGGGGGGDGGGGGGGGGGGGGGGGGGGGGGFGGGGGGGGGGGGEFFGCGGGFGGGGGGGGGGGFFDGGGGGGGGGGGGGGGGGGGGGGFGGGGGGGGGGG?FGEGGGGGGGGGGGGGGGGGGGGGGGGGGGFGGGGDBGGGGGGGFGGGGGGGCEGG8==EGDCFGFFFDFFGGGGG7FGGGFGGEGG*:DD@CFAFFAFF*4CFFECFC63CC1D9?DF:>2C9;?5>AF0ECGB(8FF)<FF?683*4C0>1205:>FFFBF8:2C>99F:11(44,().(:0C:<:)(<:66
@M04650:207:000000000-C238N:1:1101:10307:8767 2:N:0:19
GGACTACTCGGGTATCTAATCCTGTTCGCTCCCCACGCTTTCGAGCCTCAGCGTCAGTTACAGTCCAGAGAGTCGCCTTCGCCACTGGTGTTCTTCCTAATCTCTACGCATTTCACCGCTACACTAGGAATTCCACTCTCCTCTCCTGCACTCTAGATACTCAGTTTGGAATGCAGTACTCGGGTTGAGCCCAAGTATTTCACATCCCACTTAAGTATCCGCCTACGCTCCCTTTACGCCCAATAAATCCGGATAACGCTCGCCACCTACGTATTACCGCGGCTGCTGGCACGTAGTTAGC
+
CCCCCGGGGGGGGGGGGGGGGGGGGGGGGGGGGGGGGGGGGGGGGGGGGGGGGGGGGGGGGGGGGGGFAGGGGGGGGGGGGGGGGGGGGGGGGGGGGGGGGGGGGGGGGGGGGGGGGGGGGGGGGGGCFGGGGFFGGGGGGGGBEGFGGGGFGGGGGGGGGGGGGGGGGGGGGGGFDGGGGGGGGEGGGGGGGGGGGGFGGFFFFGGFEDF>A7BFFAFFDGD>=AAF=D@D7FF:C@GGG@@@GG<EGFFBD3DE*7>D07D>DGB(422:)<:BGD066>FF>?3:7589143((36><
@M04650:207:000000000-C238N:1:1101:4075:8772 2:N:0:19
GGACTACCGGGGTTTCTAATCCTGTTTGCTCCCCACGCTTTCGCACCTGAGCGTCAGTCTTTGTCCAGGGGGCCGCCTTCGCCACCGGTATTCCTCCAGATCTCTACGCATTTCACCGCTACACCTGGAATTCTACCCCCCTCTACAAGACTCTAGCCTGCCAGTTTCGGATGCAGTTCCCAGGTTGAGCCCGGGGCTTTCACATCAGACTTGACAGACCGCCTGCGTGCGCTTTACGCCCAGTAATTCCGCATAACGCTTGCACCCTACGTATTACCGCGGCTGCTGGCACGAAGTTAGC
+
CCCCCGGFGGGGGGGGGGGGGGGGGGGGGGGGGGGGGGGGGGGCFGGGGGGGGGGGGGFFCGGGGGGGFD:FFGGGGGGGGGGGGGGGGGGGGGGGFFFGGFEFGGGGGGGGGGGGFEG68F9FFFGGGGGGGGCF,33FEGGFGGGG>CEF6EFG,DEGGFFFGGFGGE>CCFGGFCGGFFGGFC686E7C5CEE3CFGGFFFFG76;F<7;CFFA1EFFGF:(0454779>G>AF6ECE:?FG>26CFF((0/9FBF<:?F)9864(42:2F3<EC?>FF910(,5:E0<3(431<9A<
@M04650:207:000000000-C238N:1:1101:10438:8781 2:N:0:19
GGACTACAGGGGTTTCTAATCCTGTTTGATCCCCACGCTTTCGCACATCAGCGTCAGTTACAGTCCAGAGAGTCGCCTTCGCCACTGGTGTTCTTCCTAATCTCTACGCATTTCACCGCTACACTAGGAATTCCACTCTCCTCTCCTGCACTCTAGATACTCAGTTTGGAATGCAGTACTCGGGTTGAGCCCAAGTATTTCACATCCCACTTAAGTATCCGCCTACGCTCCCTTTACGCCCAATAAATCCGGATAACGCTCGCCACCTACGTATTACCGCGGCTGCTGGCACGTAGTTAGC
+
CCCCCGGGGGGGGGGGGGGGGGGGGGGGGGGGGGGGGGGGGGGGGGGGGGGGGGGGGGGGGGGGGGGGGGGGGGGGGGGGGGGGGGGGGGGGGGGGGGGGGGGGGGFGGGGFGGGGGGGGGGGGGGGGGGGGFGGGGGGGGGGFGGGGGGGFGGGGGGGGGGGGGGGGGGG9DGGGGGGGGGGGGGGGGGGGGGGGGGGGGFGFFGGFFGGGE>FGFFFGAGFAFFDFAGBFFFFFF?EFB@F=FGE3FFFFFDGFF;@;17C65E6?04:<DG?2CC1>;;>63<2:?D?E:?(8?CB2)
@M04650:207:000000000-C238N:1:1101:6654:8783 2:N:0:19
GGACTACAAGGGTTCTAATCCTGTTTGCTCCCCATGCTTTCGCGCCTCAGCGTCAGTTATAGACCAGAAAGTCGCCTTCGCCACTGGTGTTCCTCCACATCTCTACGCATTTCACCGCTACACGTGGAATTCCACTTTCCTCTTCTATCCTCAAGCCTTCCAGTTTCCAATGACCTTCCACGGTTAAGCCGTGGGCTGTCACATCAGACTTAAAAGGCCGCCTGCGCGCGCTTTACGCCCAATAATTCCGGACAACGCTTGCCACCTACGTATTACCGCGGCTGCTGGCCAGTAGTTAGCC
+
CCCCCGGGGGGGGGGGGGGGGGGGGGGGFFGGDFGGFFGGGGGGGGGGFFFEFFGGDFGGFGGGGGC8FGFFGFEGGGFGFGCGFEE,6FGFGCGGCEFFGFDDGGGGD@BFFGGFEG6CE9E@FGGGE,FFGFCEEFGGFDFFGG9;@?,;FGG8:DAF8AAECFCA=;AE8AFGGGGFAFE8F:B,6DEECEGGF+DCDFD>67;AE5FGEGGD*<C75;>5(/(058@F8CACA?7B76(;CC)9:A>:(7D?DB<BBBD2CGB?(,.84+6>A5119>((22:205(:,)-.-36:4
@M04650:207:000000000-C238N:1:1101:14710:8783 2:N:0:19
GGACTACAGGGGTATCTAATCCTGTTTGCTCCCCACGCTTTCGAGCCTCAGCGTCAGTTACAGTCCAGAGAGTCGCCTTCGCCACTGGTGTTCTTCCTAATCTCTACGCATTTCACCGCTACACTAGGAATTCCACTCTCCTCTCCTGCACTCTAGATAACCAGTTTGGAATGCAGCACCCAAGTTGAGCCCGGGTATTTCACATCCCACTTAATCATCCGCCTACGCTCCCTTTACGCCCAGTAAATCCGGATAACGCTCGCCACCTACGTATTACCGCGGCTGCTGGCACGTAGTTAGC
+
CCCCCGGGGGGGGGGGGGGGGGGGGGGGGGGGGGGGGGGGGGGGGGGGGGGGGGGGGGGGGGGGGGGGGGGGGGGGGGGGFGGGGFGGGGGGGGGGGFGGGGGGGGGGGGGGGGGGGGGGGGGGGGGGFGGGGGGGGGGGGGGFGGGGGGGFGGGGGGCGGGGGGGGGGGGGFGGGGFGGGGCFGGGG8DFCEGGGGGGGFFGFFGFFFGGGFGGGFFGGFGFFFFFFFGFFDGFFF=CFGD=;DF<CGFF9?EGEG6>319D95E?B??:8<C?>CF(3;>1;(407?E?F(,(43C4A<
@M04650:207:000000000-C238N:1:1101:16131:8794 2:N:0:19
GGACTACACGGGTTTCTAATCCTGTTTGCTCCCCACGCTTTCGAGCCTCAGCGTCAGTTACAGACCAGAGAGCCGCCTTCGCCACTGGTGTTCCTCCATATATCTACGCATTTCACCGCTACACATGGAATTCCACTCTCCTCTTCTGCACTCAAGTCTCCCAGTTTCCAATGACCCTCCCCGGTTGAGCCGGGGGCTTTCACATCAGACTTAAGAAACCGCCTGCGCTCGCTTTACGCCCAATAAATCCGGATAACGCTCGCCACCTACGTATTACCCCGGCTGCTGGCACGTAGTTAGC
+
CCCCCGGGGGGGGGGGGGGGGGGGGGGGGGGGGGGGGGGGGGGFGGGGGGGGGGGGGGGGGGGGGGGGGGGGGGGGGGGGGGGGGGGGGGGGGGGGGGGGGGGGGGGGGGGGGGGGGGGGGGGGFGGGFEFGGGGGGGGGGGGFGGGDGGGFGGG8FFGGGGGGGGGGFGGGGFGGGGGGGGGGGDECCFGGGGGGGGGGGFGFFGF=38FF3:CFF@GG>GFFFFFFBGF;4C:AF:EGE2(4DGB2:@.9<>GBGF;(,4C(*8:2:?1..<:9F:(2601411,5>E0A2?((-<-).
@M04650:207:000000000-C238N:1:1101:6081:8799 2:N:0:19
GGACTACACGGGTATCTAATCCTGTTTGCTCCCCACGCTTTCGCACCTGAGCGTCAGTCTTTGTCCAGGGGGCCGCCTTCGCCACCGGTATTCCTCCAGATCTCTACGCATTTCACCGCTACACCTGGAATTCTACCCCCCTCTACAAGACTCTAGCCTGCCAGTTTCGGATGCAGTTCCCAGGTTGAGCCCGGGGATTTCACATCCGACTTGACAGACCGCCTGCGTGCGCTTTACGCCCAGTAATGCCGATTAACGCTTGCACCCTCCGTATTACCGCGGCTGCTGGCACGGAGTTAGC
+
CCCCCGGGGGGGGGGGGGGFGGFFFGGGGFGGGGGGGGGGGGEGFEGGFFGGGGGGGGGGGGGGGGGGGGGGGGGGGGGFCGGEGGGGGGGGGGGGGGGDGEGDFFGGG?FEFEGGGGGGGGGGDGGDGGGGGGDDEGGGGGGFGGGGE?FFGGG7EFGFFFFEFAGGGG5>@FEGGGGGG:FCGFFEGGGGGDGGGGGGGFGFF4<B7)7C<FDGF@GG>GFF?FBF?D>BFGF)645?EFF77*6)*?347<74C<9?B6FBGGFF??BB(;4AGD?96>0((4::0:49661>68).6
@M04650:207:000000000-C238N:1:1101:16283:8855 2:N:0:19
GGACTACACGGGTATCTAATCCTGTTCGCTCCCCACGCTTTCGAGCCTCAGCGTCAGTTACAGTCCAGAGAGTCGCCTTCGCCACTGGTGTTCTTCCTAATCTCTACGCATTTCACCGCTACACTAGGAATTCCACTCTCCTCTCCTGCACTCTAGATACTCAGTTTGGAATGCAGTACTCGGGTTGAGCCCAAGTATTTCACATCCCACTTAAGTATCCGCCTACGCTCCCTTTACGCCCAATAAATCCGGATAACGCTCGCCACCTACGTATTACCCCGGCTGCTGGCACGTATTTAGC
+
CCCCCGGGGGGGGGGGGGGGGGGGGGGGGGGGGGGGGGGGGGGGGGGFGGGGGGGGGGGGGGGGGGGGGGGGGGGGGGGGGGGGGGGGGGGGGGGGGGGGGGGGGGGGGGGGGGGGGGGGGGGGGGGGGEGGGGGGGFDGGGGFFEF8CGGD@FGGADFGGGFGGGGGGGGGGGFAFGGGGGGGGGGGGFGGGG?FFGGGGFF69CFAEFGG@FGCFCFFDGFDFAA49D@DBEFFFDGGGF<@FGFFGFA>DEGEF;0(;9GFGGFFFF?7?FFFG7(-7;>FF?FF:=:E:??).<<><
@M04650:207:000000000-C238N:1:1101:28702:8864 2:N:0:19
GGACTACCCGGGTTTCTAATCCTGTTCGCTCCCCACGCTTTCGAGCCTCAGCGTCAGTTACAGTCCAGAGAGTCGCCTTCGCCACTGGTGTTCTTCCTAATCTCTACGCATTTCACCGCTACACTAGGAATTCCACTCTCCTCTCCTGCACTCTAGATACTCAGTTTGGAATGCAGTACTCGGGTTGAGCCCAAGTATTTCACATCCCACTTAAGTATCCGCCTACGCTCCCTTTACGCCCAATAAATCCGGATAACGCTCGCCACCTACGTATTACCGCGGCTGCTGGCACGTAGTTAGC
+
CCCCCGGGGGGGGGGGGGGGGGGGGGGGGGGGGGGGGGGGGGGGGGGGGGGFGGGGGGGGGGGGGGGGGGGGGGGGGGGGGGGGGGCEFGGGGGGGGFFGGGGGGGGGGGGGGGGFGGDDGGGFGGGGGGGGGGFGGGGGGGGFGGGGGGGFGGGG9=DGGGGGFGFGGGGGGGGGGGGGGGGGGGGGGGGGGGCC>GFGGFGFADGFFGGGFGGFFFGGFGFDAF=5@DBFDCFCFFGGGF08CCEEGFDB;DGF=<>@@0DFGGF?BBF?<CBAGGF>6499;<??0*(<28:<BC)-6
@M04650:207:000000000-C238N:1:1101:11976:8877 2:N:0:19
GGACTACACGGGTATCTAATCCTGTTCGCTCCCCACGCTTTCGAGCCTCAGCGTCAGTTACAGTCCAGAGAGTCGCCTTCGCCACTGGTGTTCTTCCTAATCTCTACGCATTTCACCGCTACACTAGGAATTCCACTCTCCTCTCCTGCACTCTAGATACTCAGTTTGGAATGCAGTACTCGGGTTGAGCCCAAGTATTTCACATCCCACTTAAGTATCCGCCTACGCTCCCTTTACGCCCAATAAATCCGGATAACGCTCGCCACCTACGTATTACCGCGGCTTCTGGCACGTAGTTAGC
+
A@BCCFGGGGGDGGGGGGGGGGGGGGGGGGGGGGGGGGGGGGGGGGGGGGGGGGGGEGGGGGGGGGGFFGGGGGGGGGGGFGGGGGGGGGGGGGGGGGGGGGGGGGGGGGGGGGGGGGGGEFGGGGFGGGGGGGGGGGGGGGGFGGGGGGGFGGGCFEDEEGFGGGGFGFGG8FFGFGGGGDEGGGDGFFGGGC8AFGGFDFGCFGGFBFGGE7BFFFGG=FAADFFF2<>BDGFFF?EGDD0=C*;<7F590ADAGF064>DF*C?B??BB2FFFFF(1(-32(.49)<(?0:02:C4<>
@M04650:207:000000000-C238N:1:1101:28453:8918 2:N:0:19
GGACTACTAGGGTTTCTAATCCTGTTCGCTCCCCACGCTTTCGAGCCTCAGCGTCAGTTACAGTCCAGAGAGTCGCCTTCGCCACTGGTGTTCTTCCTAATCTCTACGCATTTCACCGCTACACTAGGAATTCCACTCTCCTCTCCTGCACTCTAGATACTCAGTTTGGAATGCAGTACTCGGGTTGAGCCCAAGTATTTCACATCCCACTTAAGTATCCGCCTACGCTCCCTTTACGCCCAATAAATCCGGATAACGCTCGCCACCTACGTATTACCGCGGCTGCTGGCACGTAGTTAGC
+
CCCCCGGGEGGGGGGGGGGGGGGGGGFGGGGGGGGGGGGGGGGFGDEFFGGGGGGGDGGGGGFGGGGGFFGFEFGGGGGGGGGGGGGGFFGGGGGFGFGGGGGGGGGGGGGGFGGGGGDCEGGGGFGDEEEGGGFGGGDEFDFFGGGGFEFFGGGGGGG;@FEGGGGAEGGGGGAAEFGCFGGGGGGGGGGG7ECGFFGGCCDFFCF9);FG5@7EFCGG=G9AFFDB=>@DDGF=C9GGG@=DFG;?FF3:;3C3C<BF?9GFCEF70:::?G:BGD,(4>FF0?DF?C:?(3,(-@4>6
@M04650:207:000000000-C238N:1:1101:21747:8952 2:N:0:19
GGACTACCCGGGTTTCTAATCCTGTTCGCTCCCCACGCTTTCGAGCCTCAGCGTCAGTTACAGTCCAGAGAGTCGCCTTCGCCACTGGTGTTCTTCCTAATCTCTACGCATTTCACCGCTACACTAGGAATTCCACTCTCCTCTCCTGCACTCTAGATACTCAGTTTGGAATGCAGTACTCGGGTTGAGCCCAAGTATTTCACATCCCACTTAAGTATCCGCCTACGCTCCCTTTACGCCCAATAAATCCGTATAACGCTCGCCACCTACGTATTACCGCGGCTGCTGGCACGTAGTTAGC
+
CCCCCCFEGGCCGECGGGGGGGGEGGFGGEGGGGGGGGGGGGGFDFGGGFFGGGGDEGGGGGGGGGGGGGGGFFCGGGGGGGGFGGG@FEFEFFEGGGGFFGGGGGGGGGGGGGFGGGGGGGDF,9EFGGGGGGGGADFGGGG7EDADFFGFFFGG,=EF=DFFGGGGC,@>6FGDGD9DGCE7>CE?6CFCFGC@DFCFFCFCFGDF57FFE8CGF4DG2FDF=FD>=G9BFGFCF9EGC@0=4F)9D8)/6AF);(28;@DBDG:?04(.)A?<CF:9(4732<DFBGFG?B??BF)56
@M04650:207:000000000-C238N:1:1101:26432:9010 2:N:0:19
GGACTACACGGGTTTCTAATCCTGTTTGCTCCCCACGCTTTCGCACCTGAGCGTCAGTCTTCGTCCAGGGGGCCGCCTTCGCCACCGGTATTCCTCCAGATCTCTACGCATTTCACCGCTACACCTGGAATTCTACCCCCCTCTACGAGACTCAAGCCTGCCAGTTTCGGATGCAGTTCCCAGGTTGAGCCCGGGGATTTCACATCCGACTTGACAGACCGCCTGCGTGCGCTTTACGCCCAGTAATTCCGATTAACGCTTGCACCCTCCGTATTACCGCGGCTGCTGGCACGGAGTTAGC
+
CC?CCGGGGGGGGGGGGGGGGGGGGGGGGGGGGGGGGGGFGGGGGGGGG,FGGGGGGGEGDFGGGGGGGGGGGGGGGGGGGGGGGGGGGGGGGGGGGFGGGGGGGGGGGGGGGGGGGGGGGGGGGDGGFFGGG9FGFD6FGGGFGGCE+@EFG6CCGC8D:FFGGCFG:8*BDGGGGGGGG<FGGGGGGGDGGGGG51FGGFGFFGDDDCGD8FGGFFGGBG9:?FF72>9B6EF<FFGGGBFBGFBBG??<:DGFG?FFBBGFG63<??FF?G?)<7:BB09B21:B(5:F<B(94?9<9
@M04650:207:000000000-C238N:1:1101:25823:9031 2:N:0:19
GGACTACTGGGGTATCTAATCCTGTTCGCTCCCCACGCTTTCGAGCCTCAGCGTCAGTTACAGTCCAGAGAGTCGCCTTCGCCACTGGTGTTCTTCCTAATCTCTACGCATTTCACCGCTACACTAGGAATTCCACTCTCCTCTTCTGCACTCAAGTCTCCCAGTTTCCAATGACCCTCCCCGGTTGAGCCGGGGGCTTTCACATCAGACTTAAGAAACCGCCTGCGCTCGCTTTACGCCCAGTAATTCCGATTAACGCTTGCACCCTCCGTATTACCGCGGCTGCTGGCACGGAGTTAGC
+
CCCCCGGGGGGGGGGGGGGGGGGGGGGGGGGGGGGGGGGGGGGGGGGGGGGGGGGGGGGGGGGGGGGGGGGGGGGGGGGGGGGGGGGGGGGGGGGGGGGGGGGGGGGGGGGGGGGGGGGGGGGGGGGGGGGGGGGGGGGGGGGFDGGGGGGFGGEFFFGGGGFGGGEFGGGGGGGGGGGGGGGGGGDGGGGGGGEGGGGGGFGFAFDA3CFFFGFFFDGC@GB?<F@FFGFF?GF4@:EGGFBFG=52:FF?FECAF0;BB6C7GF<34:,8?EBFGG:>>(-13<BF0:(3(3(1:F94.
@M04650:207:000000000-C238N:1:1101:27410:9064 2:N:0:19
GGACTACCAGGGTTTCTAATCCTGTTCGCTCCCCACGCTTTCGAGCCTCAGCGTCAGTTACAGTCCAGAGAGTCGCCTTCGCCACTGGTGTTCTTCCTAATCTCTACGCATTTCACCGCTACACTAGGAATTCCACTCTCCTCTCCTGCACTCTAGATACTCAGTTTGGAATGCAGTACTCGGGTTGAGCCCAAGTATTTCACATCCCACTTAAGTATCCGCCTACGCTCCCTTTATGCCCAATAAATCCGGATAACGCTCGCCACCTACTTATTACCGCGGCTGCTGGCACTTAGTTAGC
+
CCCCCGGGGGDGGFCFGGGFGFGGFFFEGGFDGCFFCFGFGGGGGGGGGGGGGEGGGGGGGFGGGGGGDGFGGG7FFGEGFGCFCFCFFGGDGGGGGGFF<FGGGGGGGGGGGGGGGGEDBFGGGFF@FGCGGGGGGGGFEGFB8EDGDCDFEFFEFDFF,,@@FCGCCCGC+9,@EFGGGDEGGE+<CGCEG68@CFFGDFEF;CF65FF<AGF@B*;C>7)59F)97C95BGF>A<,?F6(0;CCCFAB@D>DE*3:;;@3(758?>2))-3-4AC:>FF0-(,8)8C:F().))3)6)
@M04650:207:000000000-C238N:1:1101:25101:9065 2:N:0:19
GGACTACCAGGGTATCTAATCCTGTTTGCTCCCCACGCTTTCGCGCCTCAGTGTCAATGTTGGCCCAGACAGCTGCCTTCGCCATTGATGTTCCTTCTGATCTCTACGCATTTCACCGCTACACCTGGAATTCTACCCCCCTCTACAAGACTCTAGCCTGCCAGTTTCGGATGCAGTTCCCAGGTTGAGCCCGGGGATTTCACATCCGACTTGACAGACCGCCTGCGTGCGCTTTACGCCCAGTAATTCCGATTAACGCTTGCACCCTCCGTATTACCGCGGCTGCTGGCACGGCGTTAGC
+
CCCCCGGGGGGGGGGGGGGGGGGGGGGGGGGGGGGGGGGGGGGGGGGGGGGGGGGGGGGGGGGGGGGGGGGGGGGGGGGGGGGGGGGGGGFGGGGGGGGFGGGGGGGGGGGDEFGFGGGGGGGGGGGGGGGGGGGGGFGGGGGFDGGDFEGFGFGGGGGGGDGDFDFGGDGGGGGGGGGGGGGGGGGGFGFFGGGGGDGGDFGFFGGFFGGG3CFGFFGGFG1;;FF>(51(:AFEFFEEF(1:FFDDFFFF6EGFGFB??:377F::(86:B;?DFG1>F;B;1:??0C:F?F(31C?B.
@M04650:207:000000000-C238N:1:1101:25231:9084 2:N:0:19
GGACTACAGGGGTTTCTAATCCTGTTTGCTCCCCACGCTTTCGCACCTGAGCGTCAGTCTTTGTCCAGGGGGCCGCCTTCGCCACCGGTATTCCTCCAGATCTCTACGCATTTCACCGCTACACCTGGAATTCTACCCCCCTCTACAAGACTCTAGCCTGCCAGTTTCGGATGCAGTTCCCAGGTTGAGCCCGGGGATTTCACATCCGACTTGACAGACCGCATGCGTGCGCTTTACGCCCAGTAATTCCGCTTAACGCTTGCACCCTCCGTCTTACCGCGGCTGCTGGCACGGAGTTAGC
+
CCCCCGGCFGGGGGGGGGGGGGGGGGGGGGGGGGGGEGGGGGGGGGGG:EF?FGGGGGDGGFGGGGGGGGEEGGGGGGGGFGGGGGGGGGGGGGGGGGGGGGGGGGGGGGGGGGGGGEGDGGGGGGGGGFGGGGFG,>8FGGGFFGD8<,:?FC97ADF>CFGGGCFG5@>CDGFG?FGDC,B7FCCC6C8C=ECDGDEGF=F6;C*),>C3;CC78@FG>D(,8?;D2547>CF)8?GG*(4>F*)):1)(-75):23<?BGFGC04?66?(;,6FF:>;60(-:?24E7+(((7:@2)6
@M04650:207:000000000-C238N:1:1101:5159:9100 2:N:0:19
GGACTACAGGGGTTTCTAATCCTGTTCGCTCCCCACGCTTTCGAGCCTCAGCGTCAGTCTTTGTCCAGGGGGCCGCCTTCGCCACCGGTATTCCTCCAGATCTCTACGCATTTCACCGCTACACCTGGAATTCTACCCCCCTCTACAAGACTCTAGCCTGACAGTTTCGGATGCAGTTCCCAGGTTGAGCCCGGGGATTTCACATCCGACTTGACAGACCGCCTGCGTGCGCTTTACGCCCAGTAATTCCGATTAACGCTTGCACCCTCCGTATTACCGCGGCGTCTGGCACGGAGTTAGC
+
CCCCCGGGGGGGGEGGFGGGGGGGGGAFGDGFGGGGGGGGGGG8FGGGCEFGGGEGCEFAEFGGFGGGGGGGGEFFGGGGGEGGGGGGGGGGGGDAEF,BEE9EFFFC>FEGGGGFGCEGGFGFGGF?DFGFFEDFG88FEDGFGG,E@FGFFB>,F,@B,@EEFGGG>7E8CFFG?CCFCCCGEFCFC?8FGGG5572CFFG@A8*:(93*3:CDA(379C>?FF38(9117E@2B?GDC1,80?A9FFF01.>ADB032(937;3(,:930*,6?:69>>9((-4(4C(<:01>(;4<5
@M04650:207:000000000-C238N:1:1101:5663:9103 2:N:0:19
GGACTACAAGGGTATCTAATCCTGTTCGCTCCCCACGCTTTCGAGCCTCAGCGTCAGTTACAGTCCAGAGAGTCGCCTTCGCCACTGGTGTTCTTCCTAATCTCTACGCATTTCACCGCTACACTAGGAATTCCACTCTCCTCTCCTGCACTCTAGATACTCAGTTTGGAATGCAGTACTCGGGTTGAGCCCAAGTATTTCACATCCCACTTAAGTATCCGCCTACGCTCCCTTTACGCCCAATAAATCCGGATAACGCTCGCCACCTACGTATTACCGCGGCTGCTGGCACGTAGTTAGC
+
CCCCCGGGGGGGGGGGGGGGGGGGGGCCGFFGGGGEGGGGGGGGGGGGGFDFGGGDFGGGGGGGGGGDFF,@FFGGGGGGGGGGGG?FF<FGGGGGGGGGGADFGFFGGGGGGGGGGGGCEGGFFGFGG9BGFGGGGGFGGGGFGG9?@8FFGD,@@E96DGFDFFFFDF;>DFGGGG9:DE6CFG6D6CFGGF6EFGGGCCF?FDG5>;CFE+?CAEGCADA=@FAFFGFFFGF9C(CGDF2>8*;<F)503>5>G@FD(2<6CC:<(3(:)<8>GF19>(((-(5)2::<(4(4(<)66
@M04650:207:000000000-C238N:1:1101:23001:9109 2:N:0:19
GGACTACCGGGGTTTCTAATCCTGTTTGCTCCCCACGCTTTCGCACCTGAGCGTCAGTCTTTGTCCAGGGGGCCGCCTTCGCCACCGGTATTCCTCCAGATCTCTACGCATTTCACCGCTACACCTGGAATTCTACCCCCCTCTACAAGACTCTAGCCTGCCAGTTTCGGATGCAGTTCCCAGGTTGAGCCCGGGGATTTCACATCCGACTTGCCAGACCGCCTGCGTGCGCTTTACGCCCAGTAATTCCGATTCACGCTTGCACCCTCCGTATGACCGCGGCTGCTCGCACGCAGTTAGC
+
BCCCCGGGGGGDFGGGGGGGGGGGGGGGGGGGGGGCGG7FDGGGGGGFGE6FFGGGDEGGGGGGGGGGFGGGGGGGGGFFFDGGGGGDGGGGGFGGFFFFGGFGGGD=FEECEGGGGGGD7:FDGFFGGFGGGGGGGGG@EGGFFGGD>CFADFFDGGGGGGGGDFGGCEGE>BFGGGCC?>DFFGGGGFCFDGCC5*?ACAGFF4C8,79C<+7+;;GF>GF:?F9E37(91::)*,*2/3::F74<F8<0:5*6C16:80D?FF?31:;13F(-<666>>B110))4:6E>(391<6)6
@M04650:207:000000000-C238N:1:1101:7207:9132 2:N:0:19
GGACTACAAGGGTTTCTAATCCTGTTCGCTCCCCACGCTTTCGAGCCTCAGCGTCAGTTACAGTCCAGAGAGTCGCCTTCGCCACTGGTGTTCTTCCTAATCTCTACGCATTTCACCGCTACACTAGGAATTCCACTCTCCTCTCCTGCACTCTAGATACTCAGTTTGGAATGCAGGACTCGGGTTGAGCCCAAGTATTTCACATCCCACTTAAGTATCCGCCTACGCTCCCTTTACGCCCAATAAATCCGGATAACGCTCGCCACCTACGTATTACCGCGGCTGCTGGCACGTAGTTAGC
+
CCCCCGG8FGGGGGGGGGGGGGGGGGGG@GFGGGGGGGGGGGGDGGDGGGGGGGGGGGGGGGC,EFEDE@,@:@FGDFGGFGCEG@FG:FFGGGFG,E<FFFGGGGCGGGGGGGGGGGGGGGFG9FFGGGCFGGAE,DDGEGGBGFGFGGFFGGGC,E>FCGGGGGGFCD,,=;F=DGG,@FED=E>3@CCF:E8<7CG7F63117;*8;*<A<BC+*>C9FA4)9<B2525>7;=F=GGE?6(0;));8>6;BG<D<0/63<(*;(((4,.,:()3::>F>>,(3::?GBFB3,.(+)..
@M04650:207:000000000-C238N:1:1101:5933:9137 2:N:0:19
GGACTACTAGGGTATCTAATCCTGTTCGCTCCCCACGCTTTCGAGCCTCAGCGTCAGTTACAGTCCAGAGAGTCGCCTTCGCCACTGGTGTTCTTCCTAATCTCTACGCATTTCACCGCTACACTAGGAATTCCACTCTCCTCTCCTGCACTCTAGATACTCAGTTTGGAATGCAGTACTCGGGTTGAGCCCAAGTATTTCACATCCCACTTAAGTATCCGCCTACGCTCCCTTTACGCCCACTAAATCCGGATAACGCTTGCCACCTACGTATTACCGCGGCTGCTGGCACGTAGTTAGC
+
CCCCCGG@FGF@FGGGGGGGGGGGGGCEGGGGGGGGDGGGGGGGEGGGGFECCGGGGGGGGFCGGGGGGGGG@F+@FGGGGGGGGGFGGGGGGGGGGGGGGGGGGGGGG7FFFDGGCGGGGGGGFFGGFGGGGGGGGG,AFGGFCGGCGGGFGFG8BFEGGFGGGGGGGF;D6F89E7FAF@EGGGCCFGGGGD,2?CEGGFGA9D>FEGGGE8@+?5EF>FDF96ADAC4>5CA=F2CFG@(7C64?GF3,6ADEGF@1(65=DFD8;FF?<<2<90412>9(447:751<<B(,:C64-
@M04650:207:000000000-C238N:1:1101:5498:9164 2:N:0:19
GGACTACCCGGGTTTCTAATCCTGTTTGCTCCCCACGCTTTCGCACCTGAGCGTCAGTCTTTGTCCAGGGGGCCGCCTTCGCCACCGGTATTCCTCCAGATCTCTACGCATTTCACCGCTACACCTGGAATTCTACCCCCCTCTACAAGACTCTAGCCTGCCAGTTTCGGATGCAGTTCCCAGGTTGAGCCCGGGGATTTCACATCCGACTTGACAGACCGCCTGCGGTCGCTTTACCCCCAGTAATTCCGCTTAACGCTTGCACCCTCCGTATTACCGCGGCTGCTGGCACGGGGTTAGC
+
-9-CCGGGGGGDGGGGGGGGGGGGGGGCFGGGGGGGGGGGGGEGEGGFF8CFEGG7FFFFGGGGGGGDDGGDGGGGGGGGGGGGGGGCGGGGGGGGGFD9FDGGGAFFGGGGGGGGFGGGGGGGGGGGG?<EGGF9D8FGE+=DFGG6<,@58@C,@CFFFC6?FFC;5*>BDGGE?CGGF?F>BFG6CCFGGDGG)>FCGFD8+74>0CG*);F@F3F3-)3664()(14>FGF26)3*:1:?>*-6776(,8C2C?9??63,9C:(-3>??82)<C?>(4(,4(34(:7C<0((,217:
@M04650:207:000000000-C238N:1:1101:3720:9175 2:N:0:19
GGACTCCAGGGGTATCTAATCCTGTTCGCTACCCACGCTTTCGCACCTCAGCGTCAGTTACAGACCAGAGAGTCGCCTTCGCCACTGGTGTTCCTCCACATCTCTACGCATTTCACCGCTACACGTGGAATTCCACTCTCCTCTTCTGTACTCAAGTCCCTCAGTTTCCACTGACCCTCCACGGTTAAGCCGTGGGCTTTCACATCCGACTTCAGAGACCGCCTGCTCGCGCTTTACGCCCACTACTTCCGGCCAACGCTTGCCCCCTACGTATTCCCGCGGCTGCTGTCACGTATTTAGC
+
-6-AC,C,,,B:C7FEG9CFFGGCFGGGGGDCGF9BEGEGGG,B7FEFGC<F+FFEFFFCC,6CEE8E,<8:FG7EGGGG,CF7FG<=CECCE<=?FFGF5EDFGDFDG+BCGF,E<@8=7F,E+EA7F,AFF<,?6DDAFDGFCFFDE:;?A,,,CDADDFD8DCEEE,,3=,=@@?EG8B>@FE+,,>D7;@*1;CFFF6D+=9*3)3;C*2++*(4897>@2A(;1<(16=54147<<((32*6):6)((09(1(48:1<27:9>(.8:2<:)<7(,(-4>912))3)<(80)40)))
@M04650:207:000000000-C238N:1:1101:23910:9179 2:N:0:19
GGACTACCAGGGTATCTAATCCTGTTTGCTCCCCATGCTTTCGCGCCTCAGCGTCAGTTATAGACCAGAAAGTCGCCTTCGCCACTGGTGTTCCTCCACATCTCTACGCATTTCACCGCTACACTAGGAATTCCACTCTCCTCTCCTGCACTCTAGATACTCAGTTTGGAATGCAGTACTCGGGTTGAGCCCAAGTATTTCACATCCCACTTAAGTATCCGCCTACGCTCCCTTTACGCCCAATAAATCCGGATAACGCTCGCCACCTACGTATTACCGCGGCTGCTGGCACGTAGTTAGC
+
CCCCCGGGGGGGGGGGGGGGGGFGGGGGGGGGGGFCGGGGGGGGGGGGGGGGGCCEFEEFCFGGGGGGG@EGGGGGGGGGGGFGGGGGEGEGGFGGGFF4AFGGGGGGGEFGGFFFGGEDEFFFD8FGGGGFGGGGBFGGGDGFGGG8FFGFGFCGEGGGGGGGGGCGGGFCDFDFGGGDFDGGG=E,6DFGGGF,++@FG7EFFGF?EG*:CC7CF=FGFGF=4?=BDGBF2CFCFDGE@253;8>CGFFB?>DEGFFFD;C97ED72?<:?9?DGG69>F9BB::?FGFF04?BBF>96
@M04650:207:000000000-C238N:1:1101:6986:9294 2:N:0:19
GGACTACCGGGGTTTCTAATCCTGTTCGCTCCCCACGCTTTCGAGCCTCAGCGTCAGTTACAGTCCAGAGAGTCGCCTTCGCCACTGGTGTTCTTCCTAATCTCTACGCATTTCACCGCTACACTAGGAATTCCACTCTCCTCTCCTGCACTCTAGATACTCAGTTTGGAATGCAGTACTCGGGTTGAGCCCAAGTATTTCACATCCCACTTAAGTATCCGCCTACGCTCCCTTTACGCCCAATAAATCCGGATAACGCTCGCCACCTACGTATTACCGCGGCTGCTGGCCAGTAGTTCGC
+
CCCCCGGGGGGGGGGGGGGGGGGGGGGGGGGGGGGGGGGGGGGGGGGGGGGGGGGGGGGGGGGGGGGGGGGGFGGGGGGGGGGGGGGGGGGGGGGGGGGGGGGGGGGGGGGGGGGGGGGGGGGGFGGGGGGGGGGGGGGGGGGFFGGGGGGFGGFFEFGGGGGGGGGGGG=FGGGGG?EFGGGGGEEGGGGF5FGCFGGGGFGCFG>*:DGGF>DCCFFGACDF=FFFFG@D9F4CA;CFF??@GGE37ABB@)>EGF>(21D0*88<:?0()<8<GGFFFF;;>FFFFG(+()).)<)24
@M04650:207:000000000-C238N:1:1101:25188:9338 2:N:0:19
GGACTACCAGGGTATCTAATCCTGTTTGCTCCCCACGCTTTCGCGCCTCAGTGTCAATGTTGGCCCAGACAGCTGCCTTCGCCATTGATGTTCCTTCTGATCTCTACGCATTTCACCGCTACACCTGAAATTCCGCCATCCTCTACCACATTCTAGTGATCCAGTATCAAATGCAATTCCCAAGTTGAGCCCGGGGCTTTCACATCTGACTTAAATCACCACCTACGCGCCCTTTACGCCCAGTAATTCCGATTAACGCTTGCACCCTCCGTATTACCGCGGCTGCTGGCACGGAGTTAGC
+
CCCCCGGGGGGGGGGGGGGGGGGGGGGGGGGGGGGGGGGGGGGGGGGGGGGGGGGGGGGGGGGGGGGGGGGGGGGGGGGGGGGGGGGGGGGGGGGGGGGGGGGGGGGGGGGGGGGFGGGGGGGGGGGGGGGGGGGGGGGGGGGFGGGGGGGFGGGGGGGGGGGGGGGGGGGGGGGGGGFGGGGGGGGGGGGGGGGGDDGGGFGFFGGFFGGGFGGGFFGGFGADFFA4@D=@2GFFFFGGGF@@GC<);8=?;EGFF?9DDFD@=F?FFFFBBEBBFFBB>>FF9B??FG292;>9?FAA6
@M04650:207:000000000-C238N:1:1101:8297:9391 2:N:0:19
GGACTACTGGGGTTTCTAATCCTGTTCGCTCCCCACGCTTTCGAGCCTCAGCGTCAGTTACAGTCCAGAGAGTCGCCTTCGCCACTGGTGTTCTTCCTAATCTCTACGCATTTCACCGCTACACTAGGAATTCCACTCTCCTCTCCTGCACTCTAGATACTCAGTTTGGAATGCAGTACTCGGGTTGAGCCCAAGTATTTCACATCCCACTTAAGTATCCGCCTACGCTCCCTTTACGCCCAATAAATCCGGATAACGCTCGCCACCTACGTATTACCGCGGCTGCTGGCACGTAGTTAGC
+
<CCCCFGGGGGGGGGGGGCGGGGGGGFGGGGGGGGGFGGGGGGFGGGGGGGGGGGECFGAEEEGGGFFFGCFEGFGEGGGGGGGGGFFGGGGGDGGGGFFGGGGGFGFGDGGGCGGGCGDGGGGD@EFGGGGGGEGGGGGGGGFGFGGGFGFFFA9FD9EEGFCFGG;@,@>DCA8=+A=E@67FC>87@B7,@,7CDFGGFGAFF5ACFGF=8+?+;CD=DDDDF5A@D>>BCA>C(BBF@(6C*)97;>0(:*77?12,6C9*8:<(41:?GBA?>:>0(39(1::2=1?:?04<FA)4
@M04650:207:000000000-C238N:1:1101:27321:9446 2:N:0:19
GGACTACTAGGGTTTCTAATCCTGTTTGCTCCCCACGCTTTCGCACCTGAGCGTCAGTCTTTGTCCAGGGGGCCGCCTTCGCCACCGGTATTCCTCCAGATCTCTACGCATTTCACCGCTACACCTGGAATTCTACCCCCCTCTACAAGACTCTAGCCTGCCAGTTTCGGATGCAGTTCCCAGGTTGAGCCCGGGGATTTCACATCCGACTTGACAGACCGCCTGCGTGCGCTTTACGCCCAGTAATTCCGATTAACGCTTGCACCCTCCGTATTACCGCGGCTGCTGGCACGGAGTTAGC
+
CCCCCGGFEGGGGGGGGGGGGGGGGGGGFGGGGGCGEEGGGGGGEG@F:FCFGGGGGGD9CCFEF<@FFDEFG@FGGGGGGGDGBFGG@CGGGEDFEAFGG8FGGGCFEGGGGGGGGGGGGGGGFFDFFGGGGFFGGD=FEGGFGGEFFGGFGEGF9@9DFGGGGGGG>8CGGGGGGGG:9?FGFGGGGGG**/CE9DGGGFGF6CFA@GCGA*9CFDGGB33?2;90(93>>GF<*-CEGF08FG<A>FF6:5C9FBFF6?GFG?B:?FFB?C:>GGF>FFFF>0?:0>?GF9>F<?):6
@M04650:207:000000000-C238N:1:1101:11482:9510 2:N:0:19
GGACTACCAGGGTATCTAATCCTGTTCGCTCCCCACGCTTTCGAGCCTCAGCGTCAGTTACAGTCCAGAGAGTCGCCTTCGCCCCTGGTGTTCTTCCTAATCTCTACGCATTTCACCGCTACACTAGGAATTCCACTCTCCTCTCCTGCACTCTAGCTCCTCAGTTTGCAATGCCGTACCCGTGTTGAGCCCAATTATTTCACATCCCACTTAAGTTTCCGCCTCCCCTCCCTTTCCGCCCAATTAATCCCGATAACGCTCGCCCCCTACGTATTACCCCGTCTCTGTTCACGTCTTTAGC
+
6-@BC<FF<FG>FEFGGE<EFFG9FGF@BF<FFGFGEGEGGGC<CCFGG@E@FFGDCGGDGC9FFGCE<<,CFFGGGGGG7FG,FDDDG?GGGGGGGGFCEGGGG=FFG,CFFGFGG@ED=F,EF8E,=9FEFG9FGBFGC8DFGFF8E,E9D9;3,7,@6A9,CEA7,,,@?:,+@+6+,83@F@6,78D:,+52+=FF71E6BD7959CF*++=+/>:-;:4)3(/59=5BFF*+(1=F015++)1@A)((.7(2:(22,12//((-,(4)9,)+2(-4--8())))0)0(4(,2C))4
@M04650:207:000000000-C238N:1:1101:28207:9512 2:N:0:19
GGACTACTCGGGTTTCTAATCCTGTTTGCTCCCCATGCTTTCGCACCTGAGCGTCAGTCTTTGTCCAGGGGGCCGCCTTCGCCACCGGTATTCCTCCAGCTCTCTCCGCATTTCACCGCCACACCTGGAATTCTACCCCCCTCCACAAGACTCTAGCCTGCCAGTTTCGGATGCAGTTCCCAGGTTCAGCCCGGGGACTTTACATCCTACTTGACAGACCGCCTGCGTGCGTGCTTCGCCCAGATAATACGCATAACGCTTGCATCCTTCGTATTTCCTGCGCTGCTGGCTCGTAGGTGGC
+
-BCC8<<@<6;CFFB,CD,CC,6C6E<<FFC,:B6,;,C,C5CF,++A4,C<BF@FDFDFGFF<FFCD8CFGDFGE@?@F7==FGGDE@EG,C?F<F@=,A,;,9,:8?:8:,,C?9:8+@8E@FFFG8FFFGG;FDFG:CC8*6=DEC,3@FGA,;D9E879C3@:@*@>C06,25=B,9FD8CC,<F@,:*/*=))49+1<:7+5*)*2C;D7D43E*()3(-77.-*2,(*0)91*;*((.0:).*97<(739*-((((*)*043).,.,25697))4((36>))4*(+,-,-(0,((
@M04650:207:000000000-C238N:1:1101:20999:9515 2:N:0:19
GGACTACTGGGGTTTCTAATCCTGTTCGCTCCCCACGCTTTCGAGCCTCAGCGTCAGTTACAGTCCAGAGAGTCGCCTTCGCCACTGGTGTTCTTCCTAATCTCTACGCATTTCACCGCTACACTAGGAATTCCACTCTCCTCTCCTGCACTCTAGATACTCAGTTTGGAATGCAGTACTCGGGTTGAGCCCAAGTATTTCACATCCCACTTAAGTATCCGCCTACGCTCCCTTTACGCCCAATAAATCCGGATAACGCTCGCCACCTACGTATTACCGCGGCTGCTGGCACGGAGTTAGC
+
CCCCCGGGGGGGGGGGGGGGGGGGGGGGGGGGGGGGGGGGGGGGGGGGGGGGGGGGEGGGGGGGGGGGGGGGGGGGGGGGGGGGGGGGGGGGGGGGGGGGGGGGGGFGGGGGGGGGGGGGGGGGGGGFGDGGGGGGGGGGGGGFGGGGGGGFGFGFGGFGGGGGGGGGGGGFCDCFGGGGGGGEFGGGGGGFFGGFFGFFCFGFCGGFFGGGFG>CFFGFA4<@=FA>@GFBDCFCB@GGDF05DG)7FFF0?DDEDDFD@9D01C??(4:?FGFBGG?FBFF96<:B:E:GF60>B*5><
@M04650:207:000000000-C238N:1:1101:19209:9550 2:N:0:19
GGACTACCGGGGTATCTAATCCTGTTTGCTCCCCACGCTTTCGCACCTGAGCGTCAGTCTTTGTCCAGGGGGCCGCCTTCGCCACCGGTATTCCTCCAGATCTCTACGCATTTCACCGCTACACCTGGAATTCTACCCCCCTCTACAAGACTCTAGCCTGCCAGTTTCGGCTGCAGTTCCCAGGTTGAGCCCGGGGATTTCACATCCGACTTGACAGACCGCCTGCGTGCGCTTTACGCCCAGTAATTCCGATTAACGCTTCCACCCTCCGTATTACCCCGGCTGCTGGCCCGGAGTTAGC
+
CCCCCGGFGGGGGGGGGGGGGGGGGGGGGGGGGGGGGGGGGGGGDGGG:FGFGGGGGEGFAEGFFGGGFGCEGGGGGGGGGGGGGGGGGGGGGFGGGGGGGGGGGGGGGGEGAGGGGGGGGGGGGFFFGGGGGDFG,>DGGGGFAFF9<FEFGCFGF?EGGGGFGFEF*****58CEFFGECEFGGFGFGGGCEGG)/?CGFGC7CGFDDGGFCD7A1;CBD>F:F>.(9(47EFA??EEG??7>C<<C?F?3574F6>:((2):C011?B((25<?C(,,((76:0237(:>>99B6)66
@M04650:207:000000000-C238N:1:1101:12960:9605 2:N:0:19
GGACTACTCGGGTTTCTAATCCTGTTCGCTCCCCACGCTTTCGAGCCTCAGCGTCAGTTACAGTCCAGAGAGTCGCCTTCGCCACTGGTGTTCTTCCTAATCTCTACGCATTTCACCGCTACACTAGGAATTCCACTCTCCTCTCCTGCACTCTAGATACTCAGTTTGGAATGCAGTACTCGGGTTGAGCCCAAGTATTTCACATCCCACTTAAGTATCCGCCTACGCTCCCTTTACGCCCAATAAATCCGTATAACGCTCGCCACCTCCGTATTACCGCGGCTGCTGGCACGTAGTTAGC
+
CCCCCGGGGGGGGGGGGGGGGGGFGGFGGGGGGGGGGGGGGGGDFFGGGEGGGGGGGGG9C,FFGGGGFGFFFGCGGGGGFEGGGGGGGFGGGFGGGGCGGGGGGGGGGEGGGGGFGFGGGG@FEEGFGGGGGDDF;FCEGGGFGGFGGGGFG9=EAED9,=D?FFFFCDFFGGGGDDGEFG8EGGGGGGGGFGF9CFGFFCGFFG7CEGGGFG7CF@GFAF>==F9AFGFFDG6*42ECED;@674?CFB/,;09F<FF;0D;388:(803:F>)<>(99699>BB)4EFF?680:FA><
@M04650:207:000000000-C238N:1:1101:15762:9637 2:N:0:19
GGACTACTGGGGTTTCTAATCCTGTTCGCTCCCCACGCTTTCGAGCCTCAGCGTCAGTTACAGTCCAGAGAGTCGCCTTCGCCACTGGTGTTCTTCCTAATCTCTACGCATTTCACCGCTACACTAGGAATTCCACTCTCCTCTCCTGCACTCTAGATACTCAGTTTGGAATGCAGTACTCGGGTTGAGCCCAAGTATTTCACATCCCACTTAAGTATCCGCCTACGCTCCCTTTACGCCCAATAACTCCGGATAACGCTCGCCACCTACGTATTACCGCGGCTGCTGGCACGTAGTTAGC
+
CCCCCGGGGGGGGGGGGGGGGGGGGGGGGGGGGGGGGGGGGGGGGGGGGGGGGGGGGGGGGGGGGGGGGGGGGGGGGGGGGGGGGGGGGGGGGGGGGGGGGGGGGGGGGGGGGGGGGGGGGECGGGGFFFGGGAF<FGGF8DFFFFGFGGGFGGGGGGCFCAEFGGGGGGGGGGGGGGGGGGG8FFCCFGGFGGGGGGGFFFDFFGGFFGGGFF8C3*>><FDFFFA?(*5BF?FEA2EFG<D;FF).:A>BDFG4*(.,6(975C:33:?()<:>FG0>999(3:42?G(00.8<?<266
@M04650:207:000000000-C238N:1:1101:19320:9657 2:N:0:19
GGACTACCAGGGTTTCTAATCCTGTTCGCTCCCCACGCTTTCGAGCCTCAGCGTCAGTTACAGTCCAGAGAGTCGCCTTCGCCACTGGTGTTCTTCCTAATCTCTACGCATTTCACCGCTACACTAGGAATTCCACTCTCCTCTCCTGCACTCTAGATACTCAGTTTGGAATGCAGTACTCGGGTTGAGCCCAAGTATTTCACATCCCACTTAAGTATCCGCCTACGCTCCCTTTACGCCCAATAAATCCGGATAACGCTCGCCACCTACGTATTACCGCGGCTGCTGGCACGTAGTTAGC
+
CCCCCGGGGGGGGGGGGGGGGGGGGGGGGGGGGGGGGGGGGGGGGGGGGGGGGGGGGGGGGGGGGGGGGGGGGGGGGGGGGGGGGGGGGGGGGGGGGGGGGGGGGGGGGGGGGGGGGGGGGGGGGGGGFFGGGGGGGGGGGGGFGGGGGGGFGGGGGGGGGGGGGGGGEFGGGGGGGGGGGGGGGGGGGGGFEFGGGGFGGFGFFGGFEGGGFGGGFFGDFGFDAFFFFGFFFGFEFDGFG@?FGGFFGFF>DFGFGD;71:D><E62?BFBFGFDGG06>F666???>C?GFFFFBFAA<
@M04650:207:000000000-C238N:1:1101:24346:9695 2:N:0:19
GGACTACTGGGGTATCTAATCCTGTTCGCTCCCCACGCTTTCGAGCCTCAGCGTCAGTTACAGTCCAGAGAGTCGCCTTCGCCACTGGTGTTCTTCCTAATCTCTACGCATTTCACCGCTACACTAGGAATTCCACTCTCCTCTCCTGCACTCTAGATACTCAGTTTGCAATGCAGTACTCGGGTTGAGCCCAAGTATTTCACATACCACTTAAGTATCCGCCTACGCTCCCTTTAACCCCAATAAACCCGGAGAACGCTCGCCACCTCCTTATTACCGCGGCTGCTGGCACGTAGTTAGC
+
CCCCCGGCFFGGG@FGGGGGGGGGGGEFGGGGGGGGGGGGGGGGGGGFGGGGGGGGGGGGGGGGGGGGEE8F6EFGGGGGGGGCFGGGGGGGGFGGGGGGGAFGGGGGGGGGGFGGGGGGGGGGGGGGGGGGGGFGF,=FGGGFGGGFFGGFG,EFA=E;,<DFGG8F,;;,=FEFFGGGFGGDGECCEG7@17;7<DG7CCG>;+;*32CFCF8CE*@FAC//56)*);(-5CA*+*631(/(0:*)28>>9))/87;((,:6*8:?((.))<6)<C6B>69;6:3:25(341((4+-).
@M04650:207:000000000-C238N:1:1101:20336:9699 2:N:0:19
GGACTACCGGGGTATCTAATCCTGTTCGCTCCCCACGCTTTCGAGCCTCAGCGTCAGTTACAGTCCAGAGAGTCGCCTTCGCCACTGGTGTTCTTCCTAATCTCTACGCATTTCACCGCTACACTAGGAATTCCACTCTCCTCTCCTGCACTCTAGATACTCAGTTTGGAATGCAGTACTCGGGTTGAGCCCAAGTATTTCACATCCCACTTAAGTATCCGCCTACGCTCCCTTTATGCCCAATAACTCCGGATAACGCTCGCCACCTACGTATTACCGCGGCTGCTGGCACGTAGTTAGC
+
CCCCCGGGGGGGGGGGGGGGGGGGGGGGGGGGGGGGGGGGGGGFGGGGGGGGGGGGGGGGGGGGGGGGGGGGGGGGGGGGGGGGGGGGGGGGGGGGGGGGGGGGGFFGGGGGGGGGGGGGGFGGFGGGFGGGGGGGGGGGGGGFGGGGGGGFGFGCGGGGGGGGGGGFCFFCFGGGGGGGGGGGGGGGCFGGGGGGGFGGGFGFFFFFBGFGEGGEFCGGAGF=@FFB2DFFFGFFFFGGE;((*;));/)6::DEG?;?FFG9*;?B0::?<EBFFG?B>;BB0:?F0=?GBFF?-9<).
@M04650:207:000000000-C238N:1:1101:7751:9706 2:N:0:19
GGACTACAGGGGTTTCTAATCCTGTTCGCTCCCCACGCTTTCGAGCCTCAGCGTCAGTTACAGTCCAGAGAGTCGCCTTCGCCACTGGTGTTCTTCCTAATCTCTACGCATTTCACCGCTACACTAGGAATTCCACTCTCCTCTCCTGCACTCTAGATACTCAGTTTGGAATGCAGTACTCGGGTTGAGCCCAAGTATTTCACATCCCACTTAAGTATCCGCCTACGCTCCCTTTATGCCCAATAAATCCGGATAACGCTCGCCACCTACGTATTACCGCGGCTTCTGGCACGTATTTAGC
+
CCCCCFGFGGGGGGGGGGGGGGGGGGGGGGGGGGGGGGGGGGGG?GEFGFGGGGGGGGGGGGGGGGGGGGGGFGDGGGGGGGGGGGGFGGGGGGGGGGGFGGGGGGGGGGGGGGGGGGGGGGGGGFBFGCFGGAAFGGGGGGGDFGGFG?FFGGGGGGGGGGAFFFFGGFGGFGFGGGGGGD>EGDE?EFGFFG6ECGGGFFGAA?FA@CGFAF7CFCGGFG=AAF=B?GFFFGF4F<EGCEBD*2>EGFF(6=3>G@;871D;:EBF0:B7?C:2:D((4160(49<<?(<4<:4(<>4<
@M04650:207:000000000-C238N:1:1101:28955:9707 2:N:0:19
GGACTACCGGGGTTTCTAATCCTGTTTGCTCCCCACGCTTTCGCACCTGAGCGTCAGTCTTTGTCCAGGGGGCCGCCTTCGCCACCGGTATTCCTCCAGATCTCTACGCATTTCACCGCTACACCTGGAATTCTACCCCCCTCTACAAGACTCTAGCCTGCCAGTTTCGGATGCAGTTCCCAGGTTGAGCCCGGGGATTTCACCTCCGACTTGACAGACCGCCTGCGTGCGCTTTACGCCCAGTAATTCCGATTCACGCTTGCACCCTCCGTATTACCGCGGCTGCTGGCACGTAGTTTGC
+
CCCCCGGGGGGGGGGGGGGGGGGGGGGGGGGGGGGGFGGGGGGDGGGGGFGGGGGGGFFGEFGGGGGG8FGEGEGGGGGGGGGGDGGGGGGGGGGGGCGGEGGGGFGGGGGGFGGGGGGDEEGGGGGGG?FGGGGGFECFGGGFFGCCFGGFGDF7BFGGFFGGGGGGE@C8CFGDFGGGCFGGG:6C6CGFGGGG3*?FD6F*6>CD1DCDE7C7?7FF>D>6?FFFBD0115>AFBGGGF?27C<>GFF10B*6>:?BB:<)7EF<B?FFFG?FFF?(3((,((.),:(<1,4.40)..
@M04650:207:000000000-C238N:1:1101:15678:9712 2:N:0:19
GGACTACACGGGTTTCTAATCCTGTTTGCTCCCCACGCTTTCGCACCTGAGCGTCAGTCTTTGTCCAGGGGGCCGCCTTCGCCACCGGTATTCCTCCAGATCTCTACGCATTTCACCGCTACACCTGGAATTCTACCCCCCTCTACAAGACTCTAGCCTGCCAGTTTCGGATGCAGTTCCCAGGTTGAGCCCGGGGATTTCACATCCGACTTGACAGACCGCCTGCGTGCGCTTTACGCCCAGTAATTCCGATTAACGCTTGCACCCTCCGTATTACCGCGGCTGCTGGCACTGAGTTAGC
+
CCCCCGGGGGGGGGGGGGGGGGGGGGGGGGGGGGGGGGGGGGGGGGGGFGGGGGGGGGGGGGGGGGGGGGGGGGGFGGGGGGGGDGGGGGGGGGGGGGGFFFGGGGGGGGGGGGGGGGGGGGGG8:FFG=FGGGGGGGGGGGDFGGG9<CGFGDGGGGG?FGGGGFGGC7EGCGFGGGGFFFGCF,DFGGGGGDCEGGGCDF?AFG*=;8C5A>CFF;F30C><FF6B?339BGF9BFGG51?BGGFFG4@FFFDFG?6?23/2*;:?2?0,,;:AGG?0909;>B2.8E09(8))6+.6-
@M04650:207:000000000-C238N:1:1101:26050:9732 2:N:0:19
GGACTACAAGGGTATCTAATCCTGTTCGCTCCCCACGCTTTCGAGCCTCAGCGTCAGTTACAGTCCAGAGAGTCGCCTTCGCCACTGGTGTTCTTCCTAATCTCTACGCATTTCACCGCTACACTAGGAATTCCACTCTCCTCTCCTGCACTCTAGATACTCAGTTTGGAATGCAGTACTCGGGTTGAGCCCAAGTATTTCACATCCCACTTAAGTATCCGCCTACGCTCCCTTTACGCCCAATAAATCCGGATAACGCTCGCCACCTACGTATTACCGCGGCTGCTGGCACGTAGTTAGC
+
CCCCCGGGGGGGGGGGGGGGGGGGGGGGGGGGGGGGGGGGGGGGGGGGGEGGGGGGGGGGGGGGGGGGGGGGGGGGGGGGGGGGGGGGGGGGGGGGGGGGGGGGGGGGGGGGGGGGGGGGGGGGGGGGGGGGGGGGGGGGGGGFGGGGGGGFGGGGGGGGFGGGGGGGGEGGGGGGGGGGGGGGG>E?CFGGGGGGFGGGGFGFFGGAEGDGF7CGFFFFFGF@>ADEAGFFFGFFA@GGG@FFG>CFGFFFFFG9C?FDFFGF3??BFFF?FGFBGG(4>>9>>?:?(*,A1:<(2CD<A
@M04650:207:000000000-C238N:1:1101:21953:9743 2:N:0:19
GGACTACCGGGGTATCTAATCCTGTTTGCTCCCCACGCTTTCGCACCTGAGCGTCAGCCTCTGTCCAGGGGGCCGCCTTCGCCACCGGTATTCCTCCAGATCTCTACGCATTTCACCGCTACACCTGGAATTCTACTCCCCTCTACACGACTCTAGCCTGCCAGTTTCTGATGCAGTTCCCAGGTTGAGCCCCGGCCTTTCACATCCGACTTGACCGACCGCCTGCTGCCGCTTTTCGCCCAGTAATTCCGCTTACCGCTTGCACCCCCCCTTTTACCGCCGCGCCTGGCCCGGCATTTGC
+
ACCCCGGG@CFGG@EFGFGGGG,CFGAFGGGGGGGGGGEEFGG@CCGG8A@<CGGEE8EA,66CFGEG,@6@FFDGGGCFDGGCFGEEGFGGGGFGG8?DFCGGG9FGFGDEDGGGF+BDCEGG8FDFFFFCG,>F,D,@CFG5=,,,+1:5E,@;CDB>,6<CFGGG,53,5,@<<2=DC98B>CFGGGG5*/=*1:CFGFG6+>C:17C37*8*8.:D>DB80<())1(((:8)*(2;C:::7:)6?F)(-0*,2(((-(9.9A10,(((.0))<D((-76-(((-(21:,-(,(0)).
@M04650:207:000000000-C238N:1:1101:27501:9745 2:N:0:19
GGACTACTAGGGTATCTAATCCTGTTTGCTCCCCATGCTCTCATGCCTCAGCGTCAGTTACAGTCCAGTAAGTCGCCTTCGCCACTGGTGTTCTTCCTAATCTCTACGCATTTCACCGCTACACTAGGAATTCCACTTACCTCTCCTGCACTCTAGTTACACAGTTTTATGTGCTTTCTACAGGTTAAGCCTATATATTTAACACATAACTTATGTAACCGCCTACGCATCCTTTACGCCCAGTTATTCCGAACAACGCTTGCCACCTACGTATTACCGCGGCTGCTGGCACGTAGTTAGC
+
CCCCC<FGGGGGGGGGGGGGGGGGGGGGGGGGGGGGFGGGGGFGGGGGGGGGGGGEEEGGGGGGGGGGGGGGGGDGGGGGGGG7FFFGGGGGFGGGGGGGGGCGGFEEGGGGGGGGGGGGGGGGGGFGFGGGGGGGGGGGDFGFGGGGFGGFGGGGGGGGGGGGGGGGGGGGFGGGGGGGGF?@FGFFFGGGGGGGGGGGFFFFFFF5DGGGFGGGFEFCBG9A=FAFFG=@5EFEF5CGGFFFDFECGFF2@EGFG@BD@BGFGGF;@EDFFGFEFF;096>FFFF?:GFGBF?B?GAA4
@M04650:207:000000000-C238N:1:1101:15854:9749 2:N:0:19
GGACTACTCGGGTTTCTAATCCTGTTTGCTCCCCACGCTTTCGCACCTGAGCGTCAGTCTTTGTCCAGGGGGCCGCCTTCGCCACCGGTATTCCTCCACATCTCTACGCATTTCACCGCTACACCTGGAATTCTACCCCCCTCTACAAGACTCTAGCCTGCCAGTTTCGGATGCAGTTCCCAGGTTGAGCCCGGGGATTTCACATCCGACTTGACAGACCGCCTGCGTGCGCTTTACGCCCAGTAATTCCGATTAACGCTTGCACCCTCCGTATTACCGCGGCTGCTGGCACGGAGTTAGC
+
CCCCCGGGGGGGGGGGGGGGGGGGGGGGGGGGGGGGGGGGGGGGGGGGGGGGGGGGGGGGFFGGGGGGGGGGGGGGGGGGGGGGGGGGGGGGGGGGGGGGGGGGGGGGGGGGFGGGGDGGGEFGGGGGGGGGGGGGGGGGGGGFGGGGFC@CGGGDGGEFFGFFGGGGGGG70>EFGGGGGFGGGGFCFGGGGGGGCDGGDF+;FGGFFGGGFGGC*(CFFGFFFF9D<G;B>5;<4(;?EFFF>7<BGFF??@GAGB1:??53CFB<0<BFFFBAGC:9BF699:708E:EB>0;BGAD<
@M04650:207:000000000-C238N:1:1101:22357:9762 2:N:0:19
GGACTACCGGGTATCTAATCCTGTTTGCTCCCCACGCTTTCGCACCTGAGCGTCAGTCTTTGTCCAGGGGGCCGCCTTCGCCACCGGTATTCCTCCAGATCTCTACGCATTTCACCGCTACACCTGGAATTCTACCCCCCTCTACAAGACTCTAGCCTGCCAGTTTCGGATGCAGTTCCCAGGTTGAGCCCGGGGATTTCACCTCCGACTTGACAGACCGCCTGCGTGCGCTTTACGCCCAGTAATTCCGATTCACGCTTGCACCCTCCGTCTTACCCCGGCTGCTGGCCCGGAGTTTGCC
+
CCCCCGGGGGGGGGGGGGGGGFGGGGGGF<FGGEGGGGGGGGGGEGDGDFGGGG:FFGGGGGGGGGGGGGGGGGGECFGGFGCEGGGGCGGGGCGG<BBFGDFGEGGG7FGGGEEG7FEGGDFGGGGFGGGGFAGGGGGGEGF?E,,EFABFGGFGGG8DFEGGGGGDGGDCFGCF99FGF?GGGFGGFGGGCEG5CCG?CF945CGB>CD*);+2)3CD0C110<?34)43:=*632CE*(.)::>27<)32*::5<6:((*5CG(480282;)6<7(,-1(1,4),,*(*-(-(.+)-5
@M04650:207:000000000-C238N:1:1101:20114:9814 2:N:0:19
GGACTACACGGGTTTCTAATCCTGTTTGCTCCCCACGCTTTCGCACCTGAGCGTCAGTCTTTGTCCAGGGGTCCGCCTCCGCCACCGGATTTCCTCCAGTTCTCTACGCATTTCACCCCTCCACTTGGAATTTCACCCCCCTCTACAAGCCTCTATCCTGCCAGTTTCGGATGCAGTTCCAAGGTTGAGCCCGGGCATTCTCCAGCCAAGTTGAAGTCCTCCCGCCGTGCGCTTGACGCCCAGCATGCCCGATTAACCCTTGCCCCCTCCGTATTACACGTGTGCTCGCCTCTGGTTTTGC
+
CCCCCFGFFGGGGCGGGFGGGCGEGCDFF9FFFBCFC+@@<,@E,@+,,,,,88,6,CFFFGCEFDAF@@F,@,++,B,,+6,+B,C7+,B=F,=E,,4,,,4,9,B++8=FA,,<,,4++BED,,,,BEF8,5>@E,==@?+*28,2,,35,,@,,@9,6,24@>;E+++>+,@,5+2E,,4*>>,D,,D*=C84/0?9++,+2**)(*4=>++24*4+)*(,()(.(1611C)(0-1?E0((2*))2))(()*-:)(,((*(02,,41(-(*3<C2),,((().),(*-*5:0-5*4(5
@M04650:207:000000000-C238N:1:1101:14957:9815 2:N:0:19
GGACTACTAGGGTATCTAATCCTGTTTGCTCCCCACGCTTTCGCACCTGAGCGTCAGTCTTTGTCCAGGGGGCCGCCTTCGCCACCGGTATTCCTCCAGATCTCTACGCATTTCACCGCTACACCTGGAATTCTACCCCCCTCTACAAGACTCTAGCCTGCCAGTTTCGGATGCAGTTCCCAGGTTGAGCCCAAGTATTTCACATCCCACTTAAGTATCCGCCTACGCTCCCTTTACGCCCAATAAATCCGGATAACGCTCGCCACCTACGTATTACCGCGGCTGCTGGCACGTAGTTAGC
+
CCCCCGGGGGGGGGGGGGGGGGGGGGGGGGGGGGGGGGGGGGGGGGGGFGGGGGGGGGGGGGGGGGGGGGGGGGGGGGGGGGGGGGGGGGGGGGGGGGGGGGGGGGGGGGGGGGGGGGGGGGGGGFGGGGGGGGGGGGGGGGGFGGFGGGGFGGGFGGGGGGGGGGGGGGGD7FGGGGGGGFGGGGGGGGGG7FGGGGGGGFGFFGGFFGGGEGGGFFGGFGF?FFFFFGFFFGF9CFGGGF??CF<AGFFFFFG<C(413;GB*:<:>FF?FF?4FG?FFFF>>FFFFG0?<?B:?G<4<
@M04650:207:000000000-C238N:1:1101:6833:9833 2:N:0:19
GGACTACTGGGGTATCTAATCCTGTTCGCTCCCCACGCTTTCGAGCCTCAGCGTCAGTTACAGTCCAGAGAGTCGCCTTCGCCACTGGTGTTCTTCCTAATCTCTACGCATTTCACCGCTACACTAGGAATTCCACTCTCCTCTCCTGCACTCTAGATACTCAGTTTGGAATGCAGTACTCGGGTTGAGCCCAAGTATTTCACATCCCACTTAAGTATCCGCCTACGCTCCCTTTACGCCCAATAAATCCGGATAACGCTCGCCACCTACGTATTACCGCGGCTGCTGGCACGTAGTTAGC
+
<<CCC8FGGGGGGCFGGGGGGGGCGGGEEGGGGGGGDGGGGGGGGGGGGFGGGFEGGGGGGGGGGGGGGGGGGGGGGGGGGGGGGGGGGGGGFGGGGGGGGGFEFCFGGGGGGGGGGGGDGGGGFEGGGGGGGGCFGDCFGGGF=FGFGGGFGFGGGFDGGGGGGFFGGCFGFGGGGFF89CCCFGEFFGFGGF?E?FGGGFFF9?0@@F>D5@DCFEGG=FAFDF2A=DFFDFF=F@>E792@DC3<@;::@F<@G(6137DF3EFB?B<??C:9FG?BF;>96?BF:E?6??B23E>26
@M04650:207:000000000-C238N:1:1101:27940:9837 2:N:0:19
GGACTACCGGGGTTTCTAATCCTGTTTGCTCCCCACGCTTTCGAGCCTCAGCGTCAGTTACAGACCAGAGAGCCGCCTTCGCCACTGGTGTTCCTCCATATATCTACACATTTCACCGCTACACATGGAATTCCACTCTCCTCTCCTGCACTCTAGATACTCAGTTTGGAATGCAGTACTCGGGTTGAGCCCAAGTATTTCACATCCCACTTAAGTATCCGCCTACGCTCCCTTTACGCCCAATAAATCCGGATAACGCTCGCCACCTACGTATTACCGCGGCTGCTGGCACGTAGTTAGC
+
CCCCCGGGGGGGGGGGGGGGGGGGGGGGGGGGGGGGGGGGGGGGGGGGGGGGGGGGGGGGGGGGGGGGGGGGGGGGGGGGGGGGGGGGEFGGGGGGGGGGGGGGGGGGCEFGGGGGGGGGGGGGGGGGGGGGGGFFGGGGGGGFGGGGGGGF?EGGDDGGGGGGGGGGGGGGGGGCFGGGGGGGGGGGGGGFGFGGGGGGGFGFFGGFFCFF=GGGFFGFFGDAFFFFDGFF2CFEF?GGG?@FGG9?GFD00>CE=?9339G>DG????08?FBFFG:>F9066<?F0EBFBF<:?C>)6
@M04650:207:000000000-C238N:1:1101:26528:9852 2:N:0:19
GGACTACTGGGGTTTCTAATCCTGTTCGCTCCCCACGCTTTCGAGCCTCAGCGTCAGTTACAGTCCAGAGAGTCGCCTTCGCCACTGGTGTTCTTCCTAATCTCTACGCATTTCACCGCTACACTAGGAATTCCACTCTCCTCTCCTGCACTCTAGATACTCAGTTTGGAATGCAGTACTCGGGTTGAGCCCAAGTATTTCACATCCCACTTAAGTATCCGCCTACGCTCCCTTTACGCCCAATAAATCCGGATAACGCTCGCCACCTACGTATTACCGCGGCTGCTGGCACGTAGTTAGC
+
CCCCCGGGGGGGGGGGGGGGGGGGGGGGGGGGGGGGGGGGGGG@FGGGGGGGGGGGGGGGGGGGGGGGGGGGGGGGGGGGGGGGGGGGGGGGGGGGGGGGGGGGGFGGGGGGGGGGGGGGGGGGGGGGGGGGGGGGGGGGGGGFGGGGGCCDFGGGFFGGGGC8FGFGGGGGGGGGGGGGGGCGGGGGFFGGGCFGFGGGGFGFCGFFFGGGEGCF+:FFDGFFFFF>2D@FFFFFFFGGGDFDGG3?FFFB@FGFGFFFF9D>DEBFFFFF?FFFGG?FFF>F9:2:0:8F?B?6?GDDB
@M04650:207:000000000-C238N:1:1101:8641:9897 2:N:0:19
GGACTACACGGGGATCTAATCCTGTTCGCTCCCCACGCTTTCGAGCCTCAGCGTCAGTTACAGTCCAGAGAGTCGCCTTCGCCACTGGTGTTCTTCCTAATCTCTACGCATTTCACCGCTACACTAGGAATTCCACTCTCCTCTCCTGCACTCTAGATACTCAGTTTGGAATGCAGTACGCGGGTTGAGCCCAAGTATTTCACATCCCACTTAAGTATCCGCCTACGCTCCCTTTACGCCCAATAAATCCGGATAACGCTGGCCACCTACGTATTACCGCGGCTGCTGGCACGTAGTTAGC
+
-CCBCF,6;BBC+@6CFAFFGGFGEEGFEGGGGGFEGGGGGGGGGFCFGGGGG6@BFFGGGGGGGDGGGGGGGGGGGGGGFFCFGGGGGGFGFCFCFFFGG<EFGFEFGEGGGGGGGDGCEFFFEGGCFEGGFGGFGGG<EFGFGGFGFDDFD>DEFCA>D,@F<EGFCDAECCFFEDD>EF8EGGG?ECEC,:1<DFGGGFGC>7C46;CGCGGGA?,=5C526532(99;;CA6+(*=F,88CCEF7)>>(0C)6:96(,*47A?:??<??+54<*,(,(((,2))578CB3(4:GB45
@M04650:207:000000000-C238N:1:1101:29011:9911 2:N:0:19
GGACTACTCGGGTTTCTAATCCTGTTCGCTCCCCACGCTTTCGAGCCTCAGCGTCAGTTACAGTCCAGAGAGTCGCCTTCGCCACTGGTGTTCTTCCTAATCTCTACGCATTTCACCGCTACACTAGGAATTCCACTCTCCTCTCCTGCACTCTAGATACTCAGTTTGGAATGCAGTACTCGGGTTGAGCCCAAGTATTTCACATCCCACTTAAGTATCCGCCTACGCTCCCTTTACGCCCAATAAATCCGGCTAACGCTCGCCCCCTACGTATTACCGCTGCGCCTGGCACGTTGTTAGC
+
CCBCCFFFGGGGGGGGGGGGGGGFGGGGGGGDGGGGGGGGGGGDGGGGGGGGGGGGGGGFGGGGGFFGGGGDFGEGG7FGGGGGGGFGGGG:FF8EFE9FEFGEFGGGGGGFGGGFGGGGGGGG;AFGGFGFGDGGG8AGGGFDGFGGC?EDGFGG9DAD8FCFGGGGGGBADDEGG@FGG>CEGCCCGGEFF6DFCFFGGFG6BF5A59CGA>DCF@FGD>24<9AEFGFFFGFFF@EFEDFF*:75+85:0)93>211;2D>*/3418034C2<FF01(41((--8?G?C:(((48-.6
@M04650:207:000000000-C238N:1:1101:25368:9918 2:N:0:19
GGACTACTAGGGTTTCTAATCCTGTTCGCTCCCCACGCTTTCGAGCCTCAGCGTCAGTTACAGCCCAGAGAGTCGCCTTCGCCACTGGTGTTCTTCCTGATCTCTACGCATTTCACCGCTACACCAGGAATTCCACTCTCCTCTCCTGCACTCTAGACCCCCAGTTTGGACTGCAGGACTCGGGTTGAGCCCCAGTGTTTCACATCCCACTTAACTAACCGCCTACGCGCCCTTTACGCCCAATAAATCCGGATAACGCTTGCCCCCTACGTATTACCGCGGCTGCTGGCACGTAGTTAGC
+
CCCCCGG9EGGGGDGGGGGGGGGGGGGGGGGGGGGGGGGGGGG8,BFGGF@FCGGGGGGGC6F,CFGGDGG@6C:FGGGGGGGGG8FFGGGGGDFGGF,EFDGGGAFFGGGGGGGGGGGGGGGG8:EGGGGGGGG9=F8FFCFF?G,,EFGDFDDF9,,6+@8=F,3>=D=D?FFGGCFC9CGDGGG6<DFG**A,*?BEDFG++9?6.;*+/2++4)1;@G@@@F@56D9>FGFEF<GGG0(37C)<7FB9B)9<4:B<(47(*;;6:<B:<@74@C:>FB69>FFF7E(<44(,4C>>9
@M04650:207:000000000-C238N:1:1101:7028:9922 2:N:0:19
GGACTACCAGGGTATCTAATCCTGTTCGCTCCCCACGCTTTCGAGCCTCAGCGTCAGTTACAGTCCAGAGAGTCGCCTTCGCCACTGGTGTTCTTCCTAATCTCTACGCATTTCACCGCTACACTAGGAATTCCACTCTCCTCTCCTGCACTCTAGATACTCAGTTTGGAATGCAGTACTCGGGTTGAGCCCAAGTATTTCACATCCCACTTAAGTATCCGCCTACGCTCCCTTTACGCCCAATAAATCCGGATAACGCTCGCCCCCTACCTATTACCGCGGCTCCTGTCCCGTAGTTCGC
+
B@ACCFGGGGGGGFGGGGGFGGGGGGGGGGGGGGGGGGGGGGGFGGGGGGGGGGGGGGGGGGGGGGGCCCGFGGGGGGGGGGGGGGGGGGGGFGGGGGGGGGGGGGGGGGGGGGGGGGEGGGDGGGGGGGGGGEAGGGGGGGGFGGGFFCGFGGGGCAGFGFFGGGGGGEFGGC,,@DEGG@EEFGGF6DF7:FFEFGGGGFG9EFGFFGGGFG+C>EGGDFFF4@AEFGBBBGF@AD@<FDDFDF35+=A>?EG)6(2;03DF*:9>1((.)36:EG60319;(4>F)<)2((43:F),9
@M04650:207:000000000-C238N:1:1101:16040:9943 2:N:0:19
GGACTACCGGGGTTTCTAATCCTGTTTGCTCCCCACGCTTTCGCGCCTCAGTGTCAATGTTGGCCCAGACAGCTGCCTTCGCCATTGATGTTCCTTCTGATCTCTACGCATTTCACCGCTACACCAGAAATTCCGCCATCCTCTACCACATTCTAGTGATCCAGTATCAAATGCAATTCCCAGGTTGAGCCCGGGGCTTTCACATCTGACTTAAATCACCACCTACGCGCCCTTTACGCCCAGTAATTCCGATTAACGCTTGCACCCTCCGTATTACCGCGGCTGCTGGCACGGAGTTAGC
+
CCCCCGGGGGGGGGGGGGGGGGGGGGGGGGGGGGGGGGGGGGGGGGGGGGGGGGGGGFGGGGGGGGGGGGGGGGGGGGGGGGGGGGGGGGGGGGGGGGGGGGGGGGGGGCGGGGGGGGGGGGFGGGGGGGGGGGGGGGGGGGGFGGGFGGGFGGG:FGFGCFFGGGGG9;DGGGGGGGGGG9DFFGGGGGGGGGGGGGFGGFGF6D>AEGGGFGGGFFGGFGF:5?@E2D6>BGFFFFGGG(8@GFEFGF)22<DFG23:<0C7FF?FFFFF:GB2FF<>B>FF0:??FG<F0>(-(;4<A
@M04650:207:000000000-C238N:1:1101:17371:9952 2:N:0:19
GGACTACACGGGTTTCTAATCCTGTTCGCTCCCCACGCTTTCGAGCCTCAGCGTCAGTTACAGTCCAGAGAGTCGCCTTCGCCACTGGTGTTCTTCCTAATCTCTACGCATTTCACCGCTACACTAGGAATTCCACTCTCCTCTCCTGCACTCTAGATACTCAGTTTGGAATGCAGTACTCGGGTTGAGCCCAAGTATTTCACATCCCACTTAAGTATCCGCCTACGCTCCCTTTACGCCCAATAAATCCGTATAACGCTCGCCACCTACGTATTACCGCGGCTGCTGGCACGTAGTTAGC
+
CCCCCGGGGGGGGGGGGGGGGGGGGGGGGGGGGGGGGGGGGGGGGGGGGGGGGEGEGFFGGGGGGGGGGGFGGGGGGGGGFEGGGGGGGGGGGGGGGGGGGGGGGGGGGGGGGGGGGGGGGGGGGGFFGFFGGGGGGGFGFGGFGGGGGGGFFGF8FFFGFEFGGGGGGCFGGGFAEGGFGGGGFGEFCCFGGFGGGGGFGFGACGG>CGFGAFFFFEG>AGAFDFAADGFFBFF4=2EEGFFDGCFEGA:7;4*<+60379DBGGF??BFFFGF99:869>09;?>2:=3<8:<?FG<<5
@M04650:207:000000000-C238N:1:1101:7643:9958 2:N:0:19
GGACTACCAGGGTTTCTAATCCTGTTCGCTCCCCACGCTTTCGAGCCTCAGCGTCAGTTACAGTCCAGAGAGTCGCCTTCGCCACTGGTGTTCTTCCTAATCTCTACGCATTTCACCGCTACACTAGGAATTCCACTCTCCTCTCCTGCACTCTAGATACTCAGTTTGGAATGCAGTACTCGGGTTGAGCCCACGTATTTCACATCCCACTTAAGTATCCGCCTACGCTCCCTTTACGCCCAATAACTCCGGATAACGCTCGCCACCTACGTATTACCGCGGCTGCTGGCACGTATTTAGC
+
AC<BCGGGGGGGGGGGGGGGGGGFFGGEGGGFGGGGGGGGGGGGGGGGGFGFGGGGGGGGGGGGGGGGGGGGGFCGGGGGCGGGGGEGFGFFGGFGGGGGGGGFFFFGGGGGFDCFFGEGGEGGGGBFGGGGGAE<EGFFF8DD8,=DC?FB8EFG9EDGGCDGGGGGGGGGGFFGFGFGGCEEGGGG?FFGF++@CGGGCFC9?9C5@FGGFGFC6EF:299AAAAB=D(5BGFFF@7FF;160>)7C;:0(8>)*61,61C9*;:7(5(.)<>)<C69>999-()5(2(+48?2(:).6
@M04650:207:000000000-C238N:1:1101:26472:9979 2:N:0:19
GGACTACTCGGGTTTCTAATCCTGTTTGCTCCCCACGCTTTCGCACCTGAGCGTCAGTCTTTGTCCAGGGGGCCGCCTTCGCCACCGGTATTCCTCCAGATCTCTACGCATTTCACCGCTACACCTGGAATTCTACCCCCCTCTACAAGACTCTAGCCTGCCAGTTTCGGATGCAGTTCCCAGGTTGAGCCCGGGGATTTCACATCCGACTTGACAGACCGCCTGCGTGCGCTTTACGCCCAGTAATTCCGATTAACGCTTGCACCCTCCGTATTACCGCGGCTGCTGGCACGGAGTTATC
+
CCCCCGGGGGGGGGGGGGGGGGGGGGGGGGGGGGGGGGGGGGGGGGGGGFFGGGGGGGGGGGGGGGGGGGGGGGGGGGGGGGGGGGGGGGGGGGGGGGGGGFGGGGGGGDGGGGGGGGGGGGGFGGGGGGGGGGGGGGGGGDGFGGGGGDGFGGGGGFGGGGGCGGGFG7CEGGGCEGGGGG?FGGFFCCGFGGGGGGGGGFGFFGGFFGGGFCGFFFGGFGB<1@>E1C96>CFFFFDEE1:7CCD<C=@<?EGAG:;:62C?GGF0:1(4:F?>FC:>01;B91>::C(9:00(48525
@M04650:207:000000000-C238N:1:1101:25327:9985 2:N:0:19
GGACTACAAGGGTTTCTAATCCTGTTCGCTCCCCACGCTTTCGAGCCTCAGCGTCAGTTACAGTCCAGAGAGTCGCCTTCGCCACTGGTGTTCTTCCTAATCTCTACGCATTTCACCGCTACACTAGGAATTCCACTCTCCTCTCCTGCACTCTAGATACTCAGTTTGGAATGCAGTACTCGGGTTGAGCCCAAGTATTTCACATCCCACTTAAGTATCCGCCTACGCTCCCTTTACGCCCAATAAATCCGGCTAACGCTCGCCACCTACGTATTACCGCGGCTGCTGGCACGTAGTTAGC
+
CCCCCGGGCDFEGGGGFFGGGFFGFGGGGGGFGG<@CEEGGGC866@FFFG8FGGGEFEFG<@<E8FG,E<7C9CF7@FFGGE7?FGGGGGFFG8<FFGFGGCFFGFEGGDECACFFFC=BFFG9FFFGGCGFGCG,@AFGGFDG@DCGDFFGDFG;D99,:EGG9CFEF,@DCEEDFGDEFEEEGG?CGFG69@,CFGFGFG>AFGFEFFF7@CCF=FCDDFFDF9>)C9@BF64B@DFC>BDGC)9:=:((8C@DDF7::D;9E:<?BFF?7>9CD?>9;>FF?BFFG(A:<0?FF<DA
@M04650:207:000000000-C238N:1:1101:24544:10015 2:N:0:19
GGACTACTAGGGTTTCTAATCCTGTTCGCTCCCCACGCTTTCGAGCCTCAGCGTCAGTTACAGTCCAGAGAGTCGCCTTCGCCACTGGTGTTCTTCCTAATCTCTACGCATTTCACCGCTACACTAGGAATTCCACTCTCCTCTCCTGCACTCTAGATACTCAGTTTGGAATGCAGTACTCGGGTTGAGCCCAAGTATTTCACATCCCACTTAAGTATCCGCCTACGCTCCCTTTACGCCCAATAAATCCGGATAACGCTCGCCACCTACGTATTACCGCGGCTGCTGGCACGTAGTTAGC
+
CCCCCGGGFGGGGGGGGGGGGGGGGGGGGGGGGGGGGGGGGGGGGGGGGGGGGGGGGGGFGGFGGGGGGGGGGGGDGGGGGGGGGGGGGGGGGGGGGGGGGGGGGGGGGGGGGGGGGGGGGGGGFGGGGGGGGGGGGGFGGGGFGGGGGGGFGGGGEDDGGGGGGFGFGGGGGGFGGCFAFGEEGGGGGGGGG?FGGFGGGFGFFGGFEGGGE7CFFFGGFFFFDFFFFDBDFGFFF@GGGDFFGGC378D@F3DAGFFD;2D@CGBBFFF?DFBBGGFFF99>96?FFG:CB?B?BG2<:
@M04650:207:000000000-C238N:1:1101:15160:10070 2:N:0:19
GGACTACTAGGGTATCTAATCCTGTTCGCTCCCCACGCTTTCGAGCCTCAGCGTCAGTTACAGTCCAGAGAGTCGCCTTCGCCACTGGTGTTCTTCCTAATCTCTACGCATTTCACCGCTACACTAGGAATTCCACTCTCCTCTCCTGCACTCTAGATACTCAGTTTGGAATGCAGTACTCGGGTTGAGCCCAAGTATTTCACATCCCACTTAAGTATCCGCCTACGCTCCCTTTACGCCCAATAAATCCGGATAACGCTCGCCACCTACGTATTACCGCGGCTCCTCGCACGTAGTTAGC
+
CCCCCGGDGGGGGGGGGGGGGGGGGGGGGGGGGGGGGGGGGGGDFGGGGGGGGGGGGGGGGGGGGGFGGGGGFGEGGGGGGGGGGCFGGGGGGCFGGGGGGCFGGGGGGGGGGGGGGGGGGGGG;:<EGDFGGGG9FGGGGCGFGGGGF,EDGFCF98DDDGFGGGGFCDFF8DFGGFGAEDGEGGGGGGGGGGF9CFGGGFGF;?GFEGGF@+<<60EGFGD>5A@EDDABDF44=@EG@52@CGEFGFDF;):>GD060(C9*18?7?:2<F?FGGBB9036((.(-C9E9073:G)5:
@M04650:207:000000000-C238N:1:1101:12299:10086 2:N:0:19
GGACTACTAGGGTTTCTAATCCTGTTCGCTCCCCACGCTTTCGAGCCTCAGCGTCAGTTACAGTCCAGAGAGTCGCCTTCGCCACTGGTGTTCTTCCTAATCTCTACGCATTTCACCGCTACACTAGGAATTCCACTCTCCTCTCCTGCACTCTAGATACTCAGTTTGGAATGCAGTACTCGGGTTGAGCCCAAGTATTTCACATCCCACTTAAGTATCCGCCTACGCTCCCTTTACGCCCAATAAATCCGGATAACGCTCGCCACCGACGTATTACCGCGGCCGCTGGCACGTAGTTAGC
+
CCCCCGGGGGGGGGGGGGGGGGGGGGGGGGGGGEGGGGGGGGGGGGGFGFGGGGGGGGGGGGGGGGGGGGGGGGGGGGGGGGGGGGGGGGGGGGGGGGGGGGGGGGFGDGGGGGGGGGGGGGGGGGGGGGGGGGFGGGGGGFGFGGGGGGGFGGGCGGGGGGGGGGGGGGF9AEEFGFGGGGGGGCGGGGGGGGGGGGGGFFGFFGFFFC;FFGGGFFGGAG>DDF=4@D@FFFA=FFGGE=55FGFFGFB9?:DEGF>(8,CFGG6((,11:<740C6911(((4326E7F<??<FC4<6
@M04650:207:000000000-C238N:1:1101:25849:10088 2:N:0:19
GGACTACAAGGGTATCTAATCCTGTTCGCTCCCCACGCTTTCGAGCCTCAGCGTCAGTTACAGTCCAGAGAGTCGCCTTCGCCACTGGTGTTCTTCCTAATCTCTACGCATTTCACCGCTACACTAGGAATTCCACTCTCCTCTCCTGCACTCTAGATACTCAGTTTGGAATGCAGTACTCGGGTTGAGCCCAAGTATTTCACATCCCACTTAAGTATCCGCCTACGCTCCCTTTATGCCCAATAAATCCGGATAACGCTCGCCACCTACGTATTACCGCGGCTGCTGGCACGTAGTTAGC
+
CCCCCGGGGGGGGGGGGGGGGGGGGGGGGGGGGGGGGGGGGGGGGGGGGGGGGGGGGGGGGGGGGGGGGGGGGGGGGGGGFGGGGGGGGGGGGGGGGGGGGGGGGGGGGGGGGGGGGGGGGGGGGGGGGGGGGGGGGGGGGGGFGGGGGGGFGGGGGGGGGGGGGGGGGCFGGGGGGDFEFGGGGGDGGGGGGFGGGGGGGFGFFGFFEGGGFGGGFFGGFGFFFFFDDDFFDCACC?GGG=BB<8CEFFFF?>GEF802;>DF3;?,4338?C>BCG(4>>B9B:>>(*4?:?(4?GFF<
@M04650:207:000000000-C238N:1:1101:6056:10089 2:N:0:19
GGACTACCAGGGTATCTAATCCTGTTCGCTCCCCACGCTTTCGAGCCTCAGCGTCAGTTACAGTCCAGAGAGTCGCCTTCGCCACTGGTGTTCTTCCTAATCTCTACGCATTTCACCGCTACACTAGGAATTCCACTCTCCTCTCCTGCACTCTAGATACTCAGTTTGGAATGCAGTACTCGGGTTGAGCCCAAGTATTTCACATCCCACTTAAGTATCCGCCTACGATCCCTTTACGCCCAATAAATCCGGATAACGCTCGCCACCTACGTATTACCGCGGCTGCTGGCACGTAGTTAGC
+
CCCCCGGGGGGGGGGGGGGGGGGGGGGGGGGGGGGGGGDGFGGCGGGGGGGGGGGGGGGGCDFFGGGGGGGG8FGGGGGGGGGGGGGGGGGGG9EFGGGGGFGGGGGGGG@EFGGGGEEGGGCD=FGDGGGGGGGG=DGGGFGFGGGGGGGFGCGGFF9@,EDDGFFF6>DEGFFC=6@,@FEGGFE?FGGG,9D:CFGGGFCF;FGF@7*<EGFC>A:=AGAAD4=*/;5>=FFEFFGEG=2:FG3);;D9()9@DD6(378;5C?3:?6377:2FC609>6(4(,8?E(92:?B2:656
@M04650:207:000000000-C238N:1:1101:17597:10112 2:N:0:19
GGACTACCCGGGTTTCTAATCCTGTTCGCTCCCCACGCTTTCGAGCCTCAGCGTCAGTTACAGTCCAGAGAGTCGCCTTCGCCACTGGTGTTCTTCCTAATCTCTACGCATTTCACCGCTACACTAGGAATTCCACTCTCCTCTCCTGCACTCTAGATACTCAGTTTGGAATGCAGTACTCGGGTTGAGCCCAAGTATTTCACATCCCACTTAAATATCCGCCTACGCTCCCTTTACGCCCAATAAATCCGGATAACGCTCGCCACCTACGTATTACCGCGGCTGCTGGCACGTAGTTAGC
+
CCCCCGGGGGGGGGGGGGGGGGGGGGGGGGGGGGGGGGGGGGGGGGGGGGGGGGGGGGGGGGGGGGGGGGGGGGGGGGGGGGGGGGGGGGGFGGGGGGGGGGGGGGGGGGGGGGGGGGGGGGGGFGGGGGGGGGGGGGGGGGGFGGGGGGGFGGGGAFFFGGGGGGGGGGGGGGGGGGGGGGEGGGGDGGGGGFGEGGGGGFGFFGFFFGGGFCFGFFGGFGDFFFFFFG@FFGFFFFGGGF<DGF9?FF:>@FDEG09169G>GG:1>?BFFGFFGG:;>6>69?BF?D?GFF::?G4<<
@M04650:207:000000000-C238N:1:1101:15345:10140 2:N:0:19
GGACTACCCGGGTTTCTAATCCTGTTCGCTCCCCACGCTTTCGAGCCTCAGCGTCAGTTACAGTCCAGAGAGTCGCCTTCGCCACTGGTGTTCTTCCTAATCTCTACGCATTTCACCGCTACACTAGGAATTCCACTCTCCTCTCCTGCACTCTAGATACTCAGTTTGGAATGCAGTACTCGGGTTGAGCCCAAGTATTTCACATCCCACTTAAGTATCCGCCTACGCTCCCTTTATGCCCAATAAATCCGGATAACGCTCGCCACCTACGTATTACCGCGGCTGCTGGCACGTAGTTAGC
+
CCCCCGGGGGGGGGGGGGGGGGGGGGGGGGGGGGGGGGGGGGGGGGGGGFGGGGGGGGGGGGGGGGGGGGGGGGGGGGGGGGGGGGGGGGGGGGGGGGGGGGGGGGGGGGGGGGGGGGGGGGGGGGGGGFGGGGGGGGGGGGGFGGGGGGGFGGGGGGGGGGGGGGGGGGGGGGGGGGGGGGGDGGEDFGGGGGGGGGGGGFGFFGGFFGGGFDCFF<FG=GA@DA@E@GFFFGF=FFGGGE@@GGECFFEF;EGFGFF@DFGBDGF:2:<B)A?<FFBF9;>F>:>07E?C0:B:<G2<A
@M04650:207:000000000-C238N:1:1101:4853:10143 2:N:0:19
GGACTACCGGGGTTTCTAATCCTGTTTGCTCCCCACGCTTTCGCACCTGAGCGTCAGTCTTTGTCCAGGGGGCCGCCTTCGCCACCGGTATTCCTCCAGATCTCTACGCATTTCACCGCTACACGTGGAATTCCGCTTTTCTCTTCTGTCCTCAAGCCTTCCAGTTTCCAATGACCTTCCACGGTTAAGCCGTGGGCTTTCACATCAGACTTAAAAGGCCGCCTGCGCGCGCTTTACGCCCAATAATTCCGGACAACGCTTGCCACCTACGTATTCCCGCGGCGTCTGGCACGTAGTTAGC
+
CCCCCGGGGGGD@FEGGGCFGGGGGGGGFGGGGGGGGGDGGGFGGGGGGCEECCF7@CFFFGGGGFFFG7CFDGGGGGGGGGGGGGGGGDGFGCFGGGGG@FFGGAF7C:FFFGDGGCEC=F9B:FECEFG@FG8F6CFFG+@FGGFGGGG+EFCFGFGFFF,2EF7CF,3;9FFCGGGD,>EGGGGGDFGGGG5CFGGF7BGFFF7*7D6FEG7C=7F<(:>FFFFF9D03(:>A?:EEG?(3C*<4FFF0:BDFG9>::6F?CE:1:BB7)<:4@=,039(((-4(3C06(.(4:<--.
@M04650:207:000000000-C238N:1:1101:19979:10201 2:N:0:19
GGACTACTAGGGTATCTAATCCTGTTTGCTCCCCACGCTTTCGCACCTGAGCGTCAGTCTTTGTCCAGGGGGCCGCCTTCGCCACCGGTATTCCTCCAGATCTCTACGCATTTCACCGCTACACCTGGAATTCTACCCCCCTCTACAAGACTCTAGCCTGCCAGTTTCGGATGCAGTTCCCAGGTTGAGCCCGGGGATTTCACATCCGACTTGACAGACCGCCTGCGTGCGCTTTACGCCCAGTAATTCCGATTAACGCTTGCACCCTCCGTATTACCGCGGCTGCTGGCACGGAGTTAGC
+
CCCCCGGGGGGGGGGGGGGGGGGGGGGGGGGGGGGGGGGGGGGGGGGGGGGGGGGGGGGGGGGGGGGGGGGGGGGGGGGGGGGGGDGGGGGGGGFGGGGGGGGGGGGGGGGGGGGGGGGGGGGGGGGEGGGGGGGGGGGDEGGFFGGCFGGFGGGGCCGGGGGGBDFGGGGGGGGGGGGGGGGFGGGGGGGGGGGG4?FE>FGFFFFA;DDGFGGGFFGGF:>?BFBFFGFFFCFDF?DGGBFFGGBAGFFF?EDFF:BF?BF?FGF6?BBB:*8AGG043;07-,455C?G?F9;,C)6.
@M04650:207:000000000-C238N:1:1101:23517:10225 2:N:0:19
GGACTACTGGGGTATCTAATCCTGTTCGCTCCCCACGCTTTCGAGCCTCAGCGTCAGTTACAGTCCAGAGAGTCGCCTTCGCCACTGGTGTTCTTCCTAATCTCTACGCATTTCACCGCTACACTAGGAATTCCACTCTCCTCTCCTGCACTCTAGATACTCAGTTTGGAATGCAGTACTCGGGTTGAGCCCAAGTATTTCACATCCCACTTAAGTATCCGCCTACGCTCCCTTTACGCCCAATAAATCCGGATAACGCTCGCCACCTACGTATTACCGCGGCTGCTGGCACGTAGTTAGC
+
CC<CCGGAFGGGGGGGGGGGGGGGGGGGGGGGGGGEGGEGGGGFGDEFGGGGGGGGGGGGGGGGGGGGFFFF@FFDFGGGGGGGEFFF?FGGGGGDFE<EGGGGGGFEEEGDGGGGGEGGGGGGFEFCFDGGGGGGGGGGGGGFG@BCFGGFGGGGGGFGG9EFGFGGGGGDGFGGGGGGGGGGGEG6CDEFGCFFFGFGGFCAFGFF@FGDFC7<B;DC=C9=AFFDAG>=BG)9F=8BF>1@FG6<FFFF;;DEGF6,29DBCGB:2(8.8<75AC:>B1((31343><C?::B??96.
@M04650:207:000000000-C238N:1:1101:10773:10232 2:N:0:19
GGACTACCGGGGTTTCTAATCCTGTTTGCTCCCCACGCTTTCGCACCTGAGCGTCAGTCTTTGTCCAGGGGGCCGCCTTCGCCACCGGTATTCCTCCAGATCTCTACGCATTTCACCGCTACACCTGGAATTCTACCCCCCTCTACAAGACTCTAGCCTGCCAGTTTCGGATGCAGTTCCCAGGTTGAGCCCGGGGATTTCACATCCGACTTGACAGACCGCCTGCGTGCGCTTTACGCCCAGTAATTCCGATTAACGCTTGCACCCTCCGTATTACCGCGGCTGCTGGCACGGAGTTAGC
+
CCCCCGGGGGGGGGGGGGGGGGGGGGGGGGGGGGGGGGGGGGGGGGGGGGGGGGGGGGGGGGGGGGGGGGGGGGGGGGGGGGGGGGGGGGGGGGGGGGGGGGGGGGGGGGFGGGGGGGGGGGGGGGGGGGGGGGGGGGFGGGGFFGGGCFGFGGGGGGGGGGGGGGGGGGCECCFGGGGGGGFGGGFGGGGCGGGG3>GFGFGFFGGFFGGDFGFGF@GGFG9?:@B7:D612EFFF?EEG:<>GFF>G@F01@DB78>:?BD7FGB0:<9,8GBBGC<F6>B09<2::E(<:>0;?6<2.
@M04650:207:000000000-C238N:1:1101:14190:10232 2:N:0:19
GGACTACTGGGGTTTCTAATCCTGTTCGCTCCCCACGCTTTCGAGCCTCAGCGTCAGTTACAGTCCAGAGAGTCGCCTTCGCCACTGGTGTTCTTCCTAATCTCTACGCATTTCACCGCTACACTAGGAATTCCACTCTCCTCTCCTGCACTCTAGATACTCAGTTTGGAATGCAGGACTCGGGTTGAGCCCAAGTATTTCACATCCCACTTAAGTATCCGCCTACGCTCCCTTTACGCCCAATAAATCCGGATAACGATCGCCACCTACGGATTACCGCGTCTGCTGGCACGTAGGTAGC
+
<@AC@,C<FEFEBFCFGFGGGFFGGGGGGEGEGEGEGGCCGGG8CFEGGCCFEGGCFGGFFGGGEEFEGGECGF7FDBEAGGE=CFGGFGG7<E;FGGGGGGGGGGGGE=CCFCFEF:CGGE9ECFEGGFAEGFGGGFCAFDGFGFCGGGEBF9F9;EFGFEF@CFFFEGGFGGGGGDDEEEEG,@:8<7BCEC@F>7BF9<A>ACFF@*98*:8@94;95754)39DF4/5(=;;+8CGE;(,<F))3/>(6)8>;7,((.*4DE6:271((*(,30442(-(()-42E7<6(4.(<68>
@M04650:207:000000000-C238N:1:1101:8250:10303 2:N:0:19
GGACTACTGGGGTTTCTAATCCTGTTCGCTCCCCACGCTTTCGAGCCTCAGCGTCAGTTACAGTCCAGAGAGTCGCCTTCGCCACTGGTGTTCTTCCTAATCTCTACGCATTTCACCGCTACACTAGGAATTCCACTCTCCTCTCCTGCACTCTAGATACTCAGTTTGGAATGCAGGACTCGGGTTGAGCCCAAGTATTTCACATCCAACTTAAGTATCCGCCTACGCTCCCTTTACGCCCAATAAATCCGGATAAAGATCGCCACCTACGTATTACCGCGGCTGCTGGCACGTAGTTAGC
+
CCCCCGGADDGGGGGGGGGGGGGGGGGGGGGGGGGGGGGGGGGGGGGGGGGGGGGGGGGGGGGGGGGGFGGFGGGGGGGGFGGGGGGGGGFGFFFFGGGGGDFGGGGGGGGGGGGGGGGGGGGGGGGGFFGGGGGGG89<ECGFGFFFGGG5DDF8CFGG8DFFGGFFEGEFGGGGGD===DEEEGEF?FGGGGGGFGGGGFGF;99*8CGGEG>@9*>FD>AA)6<?5CB=2CFEF(BEG;D18>3);;DBFDGF+)))/6C05CBBFFF:)2()9:((-99996))8C3+(.4?69466
@M04650:207:000000000-C238N:1:1101:19628:10310 2:N:0:19
GGACTACAAGGGTTTCTAATCCTGTTTGCTCCCCACGCTTTCGCACCTGAGCGTCAGTCTTTGTCCAAGGGGCCGCCTTCGCCACCGGTATTCCTCCAGATCTCTACGCATTTCACCGCTACACCTGGAATTCTACCCCCCTCTACAAGACTCTAGCCTGCCAGTTTCGGATGCAGTTCCCAGGTTGAGCCCGGGGATTTCACATCCGACTTGACAGACCGCCTGCGTGCGCTTTACGCCCAGTAATTCCGATTAACGCTTGCACCCTCCGTATTACCGCGGCTGCTGGCACGGAGTTAGC
+
CCCCCGGGGGGGGGGGGGGGGGGGGGGGGGGGGGGGGGGGGGGGGGGGGGGGGGGGGGGGGGGGGGGGGGGGGGGGGGGGGGGGGGGGGGGGGGGGGGGGGGGGGGGGGGGGGGGGGGGGGGGGGGGGFGGGGGGGGGGGGGGFGGGGFGGFGGGGGGGGGGGGGGGGGGGGGGGGGGGGGGGGGGGGGGGGGGDGGGGGGFGFFGGFFGGGEFGGA@GFBGFFFFFFFGFFBCFFFFGGGF?:FFDAFB/86><<C?FF:(9?GGB??BF?FFFAGGFFFFFFFFFBFG0C(,46:?4:5
@M04650:207:000000000-C238N:1:1101:8186:10400 2:N:0:19
GGACTACCGGGGTATCTAATCCTGTTCGCTCCCCACGCTTTCGCTCCTCAGCGTCAGTAGTGGCCCAGAGACCTGCCTTCGCCATCGGTGTTCCTCCTGATATCTGCGCATTCCACCGCTACACCAGGAATTCCAGTCTCCCCTACCACACTCTAGTCAGCCCGTACCCACTGCAGGCGCGAGGTTAAGCCCCGCGTTTTCACAGCAGACGTGACCAACCGCCTACGAGCCCTTACGCCCAATAATTCCGGACAACGCTTGCGCCCTACGTATTACCGCGGCTGCTGGCACGTAGTTAGCC
+
CCCCCGGGGGGGGGGGGGGGGGGGGGGGGGGGGGGGGDGGGGGGGGGGGGGGGFGGGGGGGGGGGGGGGGFGGGGGGGGGGGGGGGGGGGEEFGGGGGGFFFFGGFFGGGGGGGGGGGGCGGGGGGGGFGFGGGGFGGGGGGGFFGGCGGGFGGGGGGGGGGGGFGGGG9C@CGGGGGG>C:>CCDCFEFGGG*:CD3CEFFGFFGGFFGGD@GGGFFGGBGFFFF?B2C>FFC).51CCG61?GG>)*9:13B42)-,102)(>C;?6(().8>BC7609(496).(-*,/,.,--+.),
@M04650:207:000000000-C238N:1:1101:20172:10418 2:N:0:19
GGACTACTCGGGTATCTAATCCTGTTTGCTCCCCACGCTTTCGCACCTGAGCGTCAGTCTTTGTCCAGGGGGCCGCCTTCGCCACCGGTATTCCTCCAGATCTCTACGCATTTCACCGCTACACCTGGAATTCTACCCCCCTCTACAAGACTCTAGCCTGCCAGTTTCGGATGCAGTTCCCAGGTTGAGCCCGGGGATTTCACATCCGACTTGACAGACCGCCTGCGTGCGCTTTACGCCCAGTAATTCCGATTAAAGCTTGCACCCTCCGTATTACCGCGGCTGCTGGCACGGAGTTAGC
+
CCCCCGGGGGGGGGGGGGGGGGGGGGGGGGGGGGGGGGGGGGFGGGGGGGFGGGGGGGGGGGGGGGGGGGGGGGGGGGGGGGGGGGGGGGGGGGGGGGGGGGGGGGGFGGGBFFGGGGGGGGGGGGGGGGGGGGGGGGGGGGGFGGGGFGGFFDGGGGGGGGF6FFGGGCE>*:;CFGFE?D?FFGFFGGGGGGGG:DGGGFGFAGGFFGGGFGGGFFGGFGF?0FF@0DFFFGFFF6EEGFFFF>BACFF:8DG2*).<B?CBGGF?B:0<?E7AFF06>FB661>>>G7G<>(-(;9AA
@M04650:207:000000000-C238N:1:1101:16353:10419 2:N:0:19
GGACTACCAGGGTTTCTAATCCTGTTCGCTCCCCACGCTTTCGAGCCTCAGCGTCAGTTACAGTCCAGAGAGTCGCCTTCGCCACTGGTGTTCTTCCTAATCTCTACGCATTTCACCGCTACACTAGGAATTCCACTCTCCTCTCCTGCACTCTAGATACTCAGTTTGGAATGCAGTACTCGGGTTGAGCCCAAGTATTTCACATCCCACTTAAGTATCCGCCTACGCTCCCTTTACGCCCAATAAATCCGGATAACGCTCGCCACCTACGTATTACCGCGGCTGCTGGCACGGAGTTAGC
+
CCCCCGGGGGGGGGGGGGGGGGGGGGGGGGGGGGGGGGGGGGGGGGGGGGGGGGGGGGGGGGGGGGGGGGGGGGGGGGGGGGGGGGGGGGGGGGGGGGGGGGGGGGGGGGGGGGGGGGGGEFGGGGGGGFGGGGGGGE8FGGGFFGFCFFGFGFGG9EGGGGGFFGGGGCGCFGGGGFGAEGGGGGGFGGGGCFGGGGGGFFFFFGCF@FGGEF79;;EGFGDD>A=@DGFFFGFFFFGGGFF;<CE?FABF75CE=1:@FFGF3?<F0.(.8@44:DBFF>B>(4?:35(<?((-,;<><
@M04650:207:000000000-C238N:1:1101:10287:10436 2:N:0:19
GGACTACTCGGGTATCTAATCCTGTTCGCTCCCCACGCTTTCGAGCCTCAGCGTCAGTTACAGTCCAGAGAGTCGCCTTCGCCACTGGTGTTCTTCCTAATCTCTACGCATTTCACCGCTACACTAGGAATTCCACTCTCCTCTCCTGCACTCTAGATACTCAGTTTGGAATGCAGTACTCGGGTTGAGCCCAAGTATTTCACATCCCACTTAAGTATCCGCCTACGCTCCCTTTACGCCCAATAAATCCGGATAACGCTCGCCACCTACGTATTACCGCGGCTGCTGGCACGTAGTTAGC
+
CCCCCGGGGGGGGGGGGGGGGGGGGGGGGGGGGGGGGGGGGGGGGGGGGGGGGGGGGGGGGGGGGGGGGGGGGGGGGGGGGGGGGGGGGGGGGGGGGGGGGGGGGGGGGGGGGGGGGGGGGGGGGGGGGGGGGGFGGGGGGGGFGGGGGGGFFFGGGGGGGGFFGGGGGGGDFGGGGGGFEGGGGFDGGGGGD?FGGGGGGFGFFGGFEGGGFGGGFFGGDGFADA2?AD>FBGA=FDGGDFFFGGFFGFFBD>D49:9083:>DDBBB?FFBGFFF=(1999BFF??BE:C?B?FFG9<4
@M04650:207:000000000-C238N:1:1101:7492:10436 2:N:0:19
GGACTACCGGGGTTTCTAATCCTGTTTGCTCCCCACGCTTTCGCACCTGAGCGTCAGTCTTTGTCCAGGGGGCCGCCTTCGCCACCGGTATTCCTCCAGATCTCTACGCATTTCACCGCTACACCTGGAATTCTACCCCCCTCTACAAGACTCTAGCCTGCCAGTTTCGGATGCAGTTCCCAGGTTGAGCCCGGGGATTTCACATCCGACTTGACAGACCGCCTGCGTGCGCTTTACGCCCCGTAATTCCGATTAACGCTGCCACCCTCCGTATTACCGCGGCTGCTGGCACGGAGTTAGC
+
CCCCCGGGGGGGGGGGGGGGGGGGGGGGGGGGGGGGGGGGGGGGGGGGGGGGGGGGGFGGGGGGGGGGGGGGGGGGGGGGGGGGGGGGGDGGGGGGGGGGGGGGGGGGGGGCFGGGGGGGGGGGGGGGGGGGGGGGGGGGGGGFGGGFFFGFGGGGGGGFGGGCGGGG>@EGGGGCEGGGGGGGGGGGGGCFGGDGG<FGGFGFFGGFFGGDFCC:A8FGFGBB07;@0C019CF)@0CCE(72DD<AGF7,(7>4C?B:((127FB<B<><0A3AGF?>B>0(,(8:?GBFB(43:F4).
@M04650:207:000000000-C238N:1:1101:22156:10440 2:N:0:19
GGACTACCGGGGGTTCTAATCCTGTTTGCTCCCCACGCTTTCGAGCCTCAGCGTCAGTTACAGTCCAGAGAGTCGCCTTCGCCACTGGTGTTCTTCCTAATCTCTACGCATTTCACCGCTACACTAGGAATTCCACTCTCCTCTCCTGCACTCTAGATACTCAGTTTGGAATGCAGTACGCGGGTTGAGCCCAAGTATTTCACATCCCACTTAAGTATCCGCCTACGCTCCCTTTACGCCCAATAAATCCGGATAACGCTCGCCACCTACGTATTACCACGGCTGCTCGCACGTAGTTATC
+
CCCCCE<CCEC@+8:FGCFA<E6EF<C@<EACC@EFGG,BD?:CF@+A:@6<FGFEG@FADGFEGEG,EGGGFDGD:F:9DE,,=AFFGGFGC<,59EG<95@EF=?+84+8,9A584+=C=E<;F=FFA<A;<DCFGEG38=DF8,D,1D989D89=EF7<C<F9EE6@933@EGCGC*;:EG>CE,A68*A5::8+@CC+?8@;F4;59+)+3;6.;>1C1;<52):D67;G?BF0E5:1((**))2/)-,<C4=<9(3(729E(13:??)<(.<*.437(-((5)4C9>6<<12<4-<
@M04650:207:000000000-C238N:1:1101:18877:10510 2:N:0:19
GGACTACTCGGGTATCTAATCCTGTTCGCTCCCCACGCTTTCGAGCCTCAGCGTCAGTTACAGTCCAGAGAGTCGCCTTCGCCACTGGTGTTCTTCCTAATCTCTACGCATTTCACCGCTACACTAGGAATTCCACTCTCCTCTCCTGCACTCTAGATACTCAGTTTGGAATGCAGTACTCGGGTTGAGCCCAAGTATTTCACATCCCACTTAAGTATCCGCCTACGCTCCCTTTATGCCCAATAAATCCGGATAACGCTCGCCACCTACGTATTACCGCGGCTGCTGGCACGTAGTTAGC
+
CCCCCGGGGGGGGGGGGGGGGGGGGGGGGGGGGGGGGGGGGGGGGGGGGFGGGGGGGGGGGGGGGGGGGGGGGGGGGGGGGGGGGGGGGGGGGGGGGGGGGGGGGGGGGGGGGGGGGGGGGGGGGGGGGGGGGGGFGGGGGGGFGGGGGGGFGGGGFGFFGGGGGGGGGFGGGGGGGGFFGGGGGGGFGGGGFGGGGGGGGFGFFDFFFGGGEGF7BEFGFGFFFFFE=DBBDGFFF?CFGED=FC39:ADFFEGF=8:1;@G@DEFF4(44)<84EGB>09026??>FG(3,3:16E9A>
@M04650:207:000000000-C238N:1:1101:14029:10533 2:N:0:19
GGACTACAGGGGTTTCTAATCCTGTTCGCTCCCCACGCTTTCGAGCCTCAGCGTCAGTTACAGTCCAGAGAGTCGCCTTCGCCACTGGTGTTCTTCCTAATCTCTACGCATTTCACCGCTACACTAGGAATTCCACTCTCCTCTCCTGCACTCTAGATACTCAGTTTGGAATGCAGTACTCGGGTTGAGCCCAAGTATTTCACATCCCACTTAAGTATCCGCCTACGCTCCCTTTACGCCCAATAAATCCGGATAACGCTCGCCACCTACGTATTACCGCGGCTGCTGGCACGTAGTTAGC
+
CCCCCGGGGGGGGGGGGGGGGGGGGGGGGGGGGGGGGGGGGGGGGGGGGGGGGGGGGGGGGGGGGGGGGGGGGGGGGGGGGGGGGGGGGGGGGGGGGGGGGGGGGGGGGGGGGGGGG@EDGGGGGGGGGGGGGGGGGGGGGGGFGGGGGGGFGFGCFGFFGGGGGGGGGGGGGGFGGGGGGGGGGGGGGGGGGGGGGFGGGFGFFGGFFGGGFGGGFEGGFGFFFFFFFGFFFGFFFFGGGD0@<FFCGFFFFFGFGDF6;>GFDGFFBF??2EB>GGFBFFFFFB2?07(246?F2C<<5
@M04650:207:000000000-C238N:1:1101:21508:10592 2:N:0:19
GGACTACTAGGGTTTCTAATCCTGTTCGCTCCCCACGCTTTCGAGCCTCAGCGTCAGTTACAGTCCAGAGAGTCGCCTTCGCCACCGGTATTCCTCCAGATCTCTACGCATTTCACCGCTACACCTGGAATTCTACCCCCCTCTACAAGACTCTAGCCTGCCAGTTTCGGATGCAGTTCCCAGGTTGAGCCCGGGGATTTCACATCCGACTTGACAGACCGCCTGCGTGCGCTTTACGCCCAGTAATTCCTATTAACGCTTGCACCCTCCGTCTTACCGCGGCTGCTGGCCCGGAGTTAGC
+
CCCCCGGGGGGGGGGGGGGGGGGGGGGGGGGGGGGGGGGGGGGGGGGGGGGGGGGDDGGGGGGGGGGGGGGFGGGGGGGEFGGGGGGGGGGGGGGGGGGGGGGGGGGGGGGGGGGGGGGDGGFFGGGGGGGGGGGGFGDGGGGFGGFGBFGFGCF8FGGFFDCDFGGGEGEG6DFGGGGGGGFGGG68,D@FGDG5C7CGGFGFFGGA@DDDE7FFF@CF9D>FFAFB?GB>6C>AF0C8CFFFF*66FF*)<FF<:(9?B(*)2;6:??01,*4)<C0;6(((-2:.(:(C>;(1:@4)5
@M04650:207:000000000-C238N:1:1101:22593:10594 2:N:0:19
GGACTACAGGGGTATCTAATCCTGTTTGCTCCCCACGCTTTCGCGCCTCAGTGTCAATGTCGGCCCAGACAGCTGCCTTCGCCATTGATGTTCCTTCTGATCTCTACGCATTTCACCGCTACACCAGAAATTCCGCCATCCTCTACCACATTCTAGTGATTCAGTATCAAATGCAATTCCCAGGTTGAGCCCGGGGCTTTCACATCTGACTTAAATCACCACCTACGCGCCCTTTACGCCCAATAAATCCGGATAACGCTAGCCCCCTACGTATTACCGCGGCTGCTGGCACGTAGTTAGC
+
CCCCCGGGGGGGGGGGGGGGGGGGGGGGGGGGGGGGGGGGGGGGGGGGGGGGGGGGGGGGGGGGGGGGGGGGGGGGGGGGGGGGGGGGGGGGGGGGGGGGFGGGGGGGGGGGGGGGGGGGGGGGGGGGGGGGGGGGGGGGGGGFGGGGGGGFGGGGGGGGGGGGGGFGGGGGGGGGFGCGGGGGGGGGGGGGGDEGGGGGGFGFFGGFFGGGFGGGFFGGFGFFFF@FFGFF9EF<F@GGGFFFGFECGFFFDFGFGFF?FFG?CE>><???FGFFFGB9>FB60:?FFD(<:?F63EA4-
@M04650:207:000000000-C238N:1:1101:12952:10607 2:N:0:19
GGACTACTCGGGTATCTAATCCTGTTTGCTCCCCATGCTTTCGCGCCTCAGCGTCAGTTATAGACCAGAAAGTCGCCTTCGCCACTGGTGTTCCTCCACATCTCTACGCATTTCACCGCTACACGTGGAATTCCACTTTCCTCTTCTATCCTCAAGCCTTCCAGTTTCCAATGACCTTCCACGGTTAAGCCGTGGGCTTTCACATCAGACTTAAACGGCCGCCTGCGCGCGCTTTACGCCCACTAATTCCGGCAAACGCTTGCCACCTACGTATTACCGCGGCTGCTGGCCCGTAGTTAGC
+
CCCCCGGGGGGGGGGGGGGGGGGGGGGGGGGGGGGGGGGGGGGGGGGGGGGGGGGGCCC9EEGGFFGGFGGGGFEGGGGGGGGGGGGGGGGGGGGGGGGGGDGGGGGGGGGGGGGGGCCDGGGGFAFGGGGGGGGGGGDFGGGF=EFG<FGFGGGGGGF=FGGGEGGGGCFFD;3=FFGGFFCCFCGFGGGG+437CGGGGAGFFC?FEGGGFCF*35CG=D>DFF9B><(:BC>3F@GGGF((*2)):=69())(*,28<?F>7CB:7:<:>@05FF?6>(,,(-45(7(27990?C>-6
@M04650:207:000000000-C238N:1:1101:7474:10611 2:N:0:19
GGACTACTAGGGTTTCTAATCCTGTTCGCTCCCCACGCTTTCGAGCCTCAGCGTCAGTTACAGTCCAGAGAGTCGCCTTCGCCACTGGTGTTCTTCCTAATCTCTACGCATTTCACCGCTACACTAGGAATTCCACTCTCCTCTCCTGCACTCTAGATACTCAGTTTGGAATGCAGTACTCGGGTTGAGCCCAAGTATTTCACATCCCACTTAAGTATCCGCCTACGCTCCCTTTACGCCCAATAAATCCGGATAACGCTCGCCCCCTACGTATTACCGCGGCTGCTGGCACGTAGTTAGC
+
CCCCCGGGGGGGGGGGGGGGGGGGGGGGGGGGGGGGGGGGGGGGGGGGGGGGGGGGGGGGGGGGGGGGGGFCFGGGGGGGGGGGGGGGGGGGGGGGFGGGGGGGGGGGGGGGGGGGGGGGGGGFEGGGGGGGGGGGGGGGGGGFGGGGGGG5FGGGGGGDAEFGGGGGGGGGGGGGGGGGGGGGGGGGGGDF6CGFDDGGGFGF6CCA@FGGFGF7BAAF>GDAAFDF)?@FFDFCA@GBF@DFFGFFFFEFFEDEFD9223:3/89916(.8F()AD:9>B>9018::*3C::??6CAB:
@M04650:207:000000000-C238N:1:1101:19055:10611 2:N:0:19
GGACTACAGGGGTATCTAATCCTGTTCGCTCCCCACGCTTTCGAGCCTCAGCGTCAGTTACAGTCCAGAGAGTCGCCTTCGCCACTGGTGTTCTTCCTAATCTCTACGCATTTCACCGCTACACTAGGAATTCCACTCTCCTCTCCTGCACTCTAGATACTCAGTTTGGAATGCAGTACTCGGGTTGAGCCCAAGTATTTCACATCCCACTTAAGTATCCGCCTACGCTCCCTTTACGCCCAATAAATCCGGATAACGCTCGCCACCTACGTATTACCGCGGCTGCTGGCACGTAGTTAGC
+
CCCCCGGGGGGGGGGGGGGGGGGGGGGGGGGGGGGGGGGGGGGGGGGGGGGGGGGGGGGGGGGGGGGGGGGGGGGGGGGGGGGGGGGGGGGGGGGGGGGGGGGGGGGGGGGGGGGGGGGGGGGGGGGGGGGGGGGGGGGGGGGFGGGGGGGFGGG8FGGGDFGGGGGGGGGGGGGGGGGFFGGGGGGGGGGGGGFGGFGGGFGFFGGFFGGG@+8ECEFDDGD>AFDB4DB>BGFFF=GGG?7@4FECCAEFDDCEFF6(6>GBGGFFBB:72FFFGG(-9>B>12)45C<FFBBBFGBF<
@M04650:207:000000000-C238N:1:1101:9504:10621 2:N:0:19
GGACTACTCGGGTATCTAATCCTGTTCGCTCCCCACGCTTTCGAGCCTCAGCGTCAGTTACAGTCCAGAGAGTCGCCTTCGCCACTGGTGTTCTTCCTAATCTCTACGCATTTCACCGCTACACTAGGAATTCCACTCTCCTCTCCTGCACTCTAGATACTCAGTTTGGAATGCAGTACTCGGGTTGAGCCCAAGTATTTCACATCCCACTTAAGTATCCGCCTACGCTCCCTTTACGCCCAATAAATCCGGATAACGCTCGCCACCTACGTATTACCTCGGCTGCTGGCACGTAGTTAGC
+
CCCCCGGGGGGGGGGGGFGGGGGGGGGGGGGGGGGGGGGGGGGGGGGGGGGGGGGGGEFGGGGGGFFGGFGCFFGGGGGGG7@FGGGGGGGGGGGGGGGGGGGGGDFGFGGGGGGGGEGGGEFGAFGGFGGGGGGGGGD8E8EFGCFGGGGFF9FC9FGAFGGGGGGGGFGFDDFGGGE:=BEGGGGCCEGGFC@FGGGGGAEF67*3:??>CDBEF7,5:C=29?=B2C9B>FACF2EG@<0=FFE?FFEB03<;C<>?09G>*::<?FF:2C:AFF).,3::(48?B5:C<B?04C4<6
@M04650:207:000000000-C238N:1:1101:19553:10634 2:N:0:19
GGACTACTCGGGTTTCTAATCCTGTTCGCTCCCCACGCTTTCGAGCCTCAGCGTCAGTTACAGTCCAGAGAGTCGCCTTCGCCACTGGTGTTCTTCCTAATCTCTACGCATTTCACCGCTACACAAGGAATTCCACTCTCCTCCCCTGCACTCTAGATACTCAGTTTGGAATGCAGTACTCGGGTTGAGCCCAAGTATTTCACATCCCACTTAAGTATCCGCCTACGCTCCCTTTACGCCCAATAAATCCGGATAACGCTCGCCACCTACGTATTACCGCGCGTGCTGGCACGTAGGTAGC
+
@9CCC<CEGEFGFEGCGFDFEECFFGG@EGGCFEFDF@CCE?CDDGEGGGF@FCCF:FFEDAFFFEGDGFGG@B7FGG:E=C:FDEECFG<4@FABBEGDAE;ADFACFECFGGG9?FCDE@FE,ABFEGFGGAFFF8,A,?=*6@>=,16<D,CECFGGDFDFCFG98,>E?@DF8FGDAFCCGE8,4>EE67,7=;AA;B;14CCF89CFEGCCB4;=<DAD4*6)/*/8BG6*+(6=<2;=CDF3:;30(:54*69?7()4*;6:5::77<8<CF:9>((-,,35::(3438(-A)).
@M04650:207:000000000-C238N:1:1101:27831:10638 2:N:0:19
GGACTACTCGGGTATCTAATCCTGTTTGCTCCCCACGCTTTCGAGCCTCAGCGTCAGTTACAGACCAGAGAGCCGCCTTCGCCACTGGTGTTCCTCCATATATCTACGCATTTCACCGCTACACATGGAATTCCACTCTCCTCTCCTGCACTCAAGTCTCCCAGTTTCAAATGACCCTCCCCGGTTGAGCCGCGGGCTTTCACATCAGACTTAAGAAACCGCCTGCGCTCGCTTTACGCCCAATAAATCCGGACAACGCTTGCCCCCTCCGCATTACCGCGGCTGCTGGCACGTGGTTGGC
+
CCCCCGGFFGGGG:FGGGGGGGGGGGGGGGGGGGGGGGGGGGG@@GGGGGGGGGGGCGGGGCF,CFGG,6CBGGGGGGGGGGGGGGGGGGGGGFGGG85FFGGGGGFFEGGGGGGGGGGGGGGG9,CFFFGGGGGGGE,E8DGF8EC@FFFFGDGGF8,7=FGFFEGG,@FAD,,,,=D3=388FGGC9F8**1=5CDGGGFG6+*+;BGGGF7=76:GGFGFF1;6B>D(3<E3AF?GGGB(4C>4)C@B(()18C2>F(8FB*;99(4((-;:>EF((4(4(-().3C1<2,(-4@((4
@M04650:207:000000000-C238N:1:1101:25122:10656 2:N:0:19
GGACTACACGGGTTTCTAATCCTGTTCGCTCCCCACGCTTTCGAGCCTCAGCGTCAGTTACAGTCCAGAGAGTCGCCTTCGCCACTGGTGTTCTTCCTAATCTCTACGCATTTCACCGCTACACTAGGAATTCCACTCTCCTCTCCTGCACTCTAGATACTCAGTTTGGAATGCAGTACTCGGGTTGAGCCCAAGTATTTCACATCCCACTTAAGTATCCGCCTACGCTCCCTTTACGCCCAATAAATCCGGATAACGCTCGCCACCTACGTATTACCGCGGCTGCTGGCACGTAGTTAGC
+
CCCCCGGGGGGGGGGGGGGGGGGGGGGGGGGGGGGGGGGGGGGGGGGGGGFGGGGGGGGGGGGGGGGGGGGGGGGGGGGGGGGGGGGGGGGGGGGGGGGGGGGGGGGGGFGGGGGGGGGGDEGGGGGGGGGGGGGGGGGGGGGFGGGGGGGFGGGGGGGGGGGGGGGGGFGGGGGGGGGGGDEEGGGGGGGGGGGGGGGGGFGFFGGFEGGGFGCGFEGDAFFDFFFF2<@@=GACFFGGGFF@FGFFGFFF@BGFC1;FF@G1/C?BBFFF?CBFGF1;>>BFFB:>>E7F::1?FGFAA
@M04650:207:000000000-C238N:1:1101:9739:10659 2:N:0:19
GGACTACACGGGTTTCTAATCCTGTTCGCTCCCCACGCTTTCGAGCCTCAGCGTCAGTTACAGTCCAGAGAGTCGCCTTCGCCACTGGTGTTCTTCCTAATCTCTACGCATTTCACCGCTACACTAGGAATTCCACTCTCCTCTCCTGCACTCTAGATACTCAGTTTGGAATGCAGTACTCGGGTTGAGCCCAAGTATTTCACATCCCACTTAAGTATCCGCCTACGCTCCCTTTACGCCCAATAAATCCGGATAACGCTCGCCACCTACGTATTACCGCGGCTGCTGGCACGTATTTAGC
+
CCCCCGGGGGGGGGGGGGGGGGGGGGGGGGGGGGGGGGGGGGGGGGGGGGGGGGGGGFGGGGGGGGGGGGGGGGGGGGGGGGGGGGGGGGGGGGGGGGCFGGGGGGGGGGGGGGGGGGGGGGGGGGGGGGFGGGGGGGGGGGGFGGGFGGGFGGGGGGGGGGG8EDFGGGGGGGGGGGGGGGGEGGGGGGGGGGGGGGGFGCCFFGGFEGGGFFCCBEFGDGFFFFFFFGFFFGFEFFGGGF;3FDFFGFEF():@F(:<D:C3DGFFF0(.5@?2<>1;;6;>(-4>:G??::().2).:
@M04650:207:000000000-C238N:1:1101:15088:10663 2:N:0:19
GGACTACTCGGGTTTCTAATCCTGTTCGCTCCCCACGCTTTCGAGCCTCAGCGTCAGTTACAGTCCAGAGAGTCGCCTTCGCCACTGGTGTTCTTCCTAATCTCTACGCATTTCACCGCTACACTAGGAATTCCACTCTCCTCTCCTGCACTCTAGATACTCAGTTTGGAATGCAGTACTCGGGTTGAGCCCAAGTATTTCACATCCCACTTAAGTATCCGCCTACGCTCCCTTTACGCCCAATAAATCCGGATAACGCCCGCCACCTACGTATTACCGCGGCTGCTGGCACGTAGTTAGC
+
CCCCCGGFGGGGGGGGGGGGGGGGGGGGGGGGGGGGGGGGGGGGGGGGGGGGGGGGGGGGGGGGGGGGGGGGEGGGEGGGGGGGGGGGGGGGGGGGGGFGGGGGGGGGGGGGGFGGGGGGGEFGFGGGGGGGGGGGGGGGGGGFGGGGGGGFGGGGFGGGGGGGGGGGGGGGGGGGGCEDFEGGGCEFGGFGGGGGGGGGD6,BEGGAEGG7:CFFFEGCAGA99FAA9*->D96*=5EGGDFFG7;CGFFB1>D4>;(.:@G93EB034244<?AFGF;>93;6:)4?E7+(.428<<46
@M04650:207:000000000-C238N:1:1101:21171:10676 2:N:0:19
GGACTACAGGGGTATCTAATCCTGTTCGCTCCCCACGCTTTCGAGCCTCAGCGTCAGTTACAGTCCAGAGAGTCGCCTTCGCCACTGGTGTTCTTCCTAATCTCTACGCATTTCACCGCTACACTAGGAATTCCACTCTCCTCTCCTGCACTCTAGATACTCAGTTTGGAATGCAGTACTCGGGTTGAGCCCAAGTATTTCACATCCCACTTAAGTATCCGCCTACGCTCCCTTTACGCCCAATAAATCCGGATAACGCTCGCCACCTACGTATTACCGCGGCTGCTGTCACGTAGTTAGC
+
CCCCCGGGGGGGGGGGGGGGGGGGGGGGGGGGGGGGGGGGGGGGGGGGGGGGGGGGGGGGGGGGGGGGGGGGGGGGGGGGGGGGGGGGGGGGGGGGGGGGGGGGGGGGGGGGGGGGGGGGGGGGGGGGGEFGGGGGGGGGGGGFGGGGGGGFGGGGGGFGGDCGGGGGEDFGFGGGGGGGGGGGGGDGGGFGGGFCGGGGGFGFFGGFBGGFEDFGFEGGDGDFFFAD>GF>BGFFFFGGGD(3>>CFGFF6?BGFGFFF?9C>DEF:?FFF?C?>FC?FFFFBB<7B)C2F?::0:E26:
@M04650:207:000000000-C238N:1:1101:24127:10694 2:N:0:19
GGACTTCTGGGGTTTCTAATCCTGTTCGCTCCCCACGCTTTCGAGCCTCAGCGTCAGTTACAGTCCAGAGAGTCGCCTTCGCCACTGGTGTTCTTCCTAATCTTTACGCATTTCACCGCTACACCTGGAATTCTACCCCCCTCTACAAGCCTCTAGCCTGCCAGTTTCGGATGCAGTTCCCAGGTTGAGCCCGGGGATTTCACCTCCGACTTGACAGACCGCCGGCGTTCGCGTTACGCCCAGTAATTCCGATTAATGCTTGCCCCCCCCGTATTACACCGGCTGCTGGCCCGGACTTAGC
+
BC@<@,;C<FCE:F7EEFF<<FGFFA<CEFF@<F<BF7,@D?:C,C74,CF8C:F7CFFFGGFFFA,CCECCC@FGGBFE,,B,BE<8CF<:A<,?<??EFDC,4CEEC,B8<EE<<+B8CCFF,A8FF,EFGFGAE8DF8?E9AFF,,,@;DFD9F36,,@D=DFDGC+@+=,EGFGGGGFCFF9,,@,@F>5;79*2>C12*;?C>FD49*4;DA1:CBG0(,5(8(9:0(2.4):E5:???:*6):*)4:E*6*)-66)*(2;(-(-,-78:2<*).-(((2()4(*.*,(((,:-6)
@M04650:207:000000000-C238N:1:1101:23359:10705 2:N:0:19
GGACTACAGGGGTATCTAATCCTGTTTGCTCCCCACGCTTTCGCACCTGAGCGTCAGTCTTTGTCCAGGGGGCCGCCTTCGCCACCGGTATTCCTCCAGATCTCTACGCATTTCACCGCTACACCTGGAATTCTACCCCCCTCTACAAGACTCTAGCCTGCCAGTTTCGGATGCAGTTCCCAGGTTGAGCCCGGGGATTTCACATCCGACTTGACAGACCGCCTGCGTGCGCTTTACGCCCAGTAATTCCGATTAACGCTTGCACCCTCCGTATTACCGCGGCTGCTGGCACGGAGTTACC
+
@CCCCGGDFFCFCGGGGGGFGCCFGFGGGGGGGGGGGGGGGGGGGGGGGGGGGFGGGGGGGGGGGEFEFGGGGC7FGGGGGGGGGGGGGGGGGGGGGGGG<E9FFGGGGGD@9EE,??EDGCFG8FE?FGFGGGGGCFFCGGG?FFA=FGGFFGGGC6FG?7@@DGGGE*@CDEGGGCFFGGGGGGGGFECCGE=EGCCFFCDFFFCA;<DG=><CF1*<9591()(<:D>>(::<FFE5???2724<G4??(8DB*21:181,7;1??B>??849:D:0960113)).70+,3,(8*-).
@M04650:207:000000000-C238N:1:1101:19898:10705 2:N:0:19
GGACTACAGGGGTTTCTAATCCTGTTCGCTCCCCACGCTTTCGAGCCTCAGCGTCAGTTACAGTCCAGAGAGTCGCCTTCGCCACTGGTGTTCTTCCTAATCTCTACGCATTTCACCGCTACACTAGGAGTTCCACTCTCCTCTCCTGCACTCTAGATACTCAGTTTGGAATGCAGTACTCGGGTTGAGCCCAAGTATTTCACATCCCACTTAAGTATCCGCCTACGCTCCCTTTACGCCCAATAAATCCGGATAACGCTCGCCACCTACGTATTACCGCGGCTGCTGGCACGTAGTTAGC
+
CCCCCGGGGGGGGGGGGGGGGGGGGGGGGGGGGGGGGGGGGGGGGGGGGGGGGGGGGGGGGGGGGGGGGGGGGGGGGGGGGGGGGGGGGGGGGGGGGGGGGGGGGGGGGGGGGGGGGGGGGGGGGGGGGGGGGGGGGGGGGGGFGGGGGGGFGGGGGGGGGGGGGGGGGGGGGGGGGGGGGGGGGGGGGGDGDGGGGGGGGCFFAFDFFGGGFGDFCEGGAFFFDFFFFGFFDDFFFFGGGDFFGGFFGFFF?ED<FF>13:3;DE?FFFFFFG?4CF1309>>6?7?BGFG(.18<FAB>
@M04650:207:000000000-C238N:1:1101:12282:10731 2:N:0:19
GGACTACACGGGTATCTAATCCTGTTCGCTCCCCACGCTTTCGAGCCTCAGCGTCAGTTACAGTCCAGAGAGTCGCCTTCGCCACTGGTGTTCTTCCTAATCTCTACGCATTTCACCGCTACACTAGGAATTCCACTCTCCTCTCCTGCACTCTAGATACTCAGTTTGGAATGCAGTACTCGGGTTGAGCCCAAGTATTTCACATCCCACTTAAGTATCCGCCTACGCTCCCTTTACGCCCAATAAATCCGGATAACGCTCGCCACCTACGTATTACCGCGGCTGCTGGCACGTAGTTAGC
+
CCCCCGGGGGGGGGGGGGGGGGGGGGGGGGGGGGGGGGGGGGGGGGGGGGGGGCGGGGGGGGGGGGGGGGGGGGGGGGGGGGGGGGGGGGGCGFGFGGGGGGGGGGGGGGGGGGGGGGGGGGGGGGGGGGGGGGGGGGGGGGGFGGFGGGFFGFGFGGGGGGGGGGGGGGGGGGGGGGGGGCEEFGGGEEFGGGGGF;BFGAEFFDFFEDGGCFGGFA7CDF==9*<>@GFFBC6CF2CFG<@@GGCE7AE0<FGEG097?9C;<C048:?B2<(6CC3171((,2:2:E?C1::?6+6:6
@M04650:207:000000000-C238N:1:1101:27576:10754 2:N:0:19
GGACTACACGGGTTTCTAATCCTGTTTGCTCCCCACGCTTTCGCACCTGAGCGTCAGTCTTTGTCCAGGGGGCCGCCTTCGCCACTGGTATTCCTCCAGATCTCTACGCATTTCACCGCTACACCTGGAATTCTACCCCCCTCTACAAGACTCTAGCCTGCCAGTTTCGGATGCAGTTCCCAGGTTGAGCCCGGGGATTTCACATCCGACTTGACAGACCGCCTGCGTGCGCTTTACGCCCAGTAATTCCGATTAACGCTTGCACCCTCCGTATTACCGCGGCTGCTGGCACGGAGTTAGC
+
CCCCCGGGGGGGGGGGGGGGGGGGGGGGGGGGGGGGGGGGGGGGGGGGGGDFGGGEEFGGGGGGGGGGGGGGGGGGGGGGGGGGGGGGGGGGGGGGGGGGGGGGGGGGGGGGGGGGGGGGGGGGGGGGGGGGGGGGGGGGGGGFGGCFCDGFGGGFGGGGGGGGGGGGGGGGGGGGGGGGGGGGGFFGFGGGGGGGGGGGGFGFFGGFFGDGFGGGFFGGFGFFFFFD6GFFFGFAF?GGGBB7CDDAGFFFFFDFGBF?FBGBGGFBFFFF0;>AF=?>BF>(3:??FG?G<B>73C)65
@M04650:207:000000000-C238N:1:1101:3991:10763 2:N:0:19
GGACTACACGGGTTTCTAATCCTGTTTGCTCCCCACGCTTTCGCACCTGAGCGTCAGTCTTTGTCCAGGGGGCCGCCTTCGCCACCGGTATTCCTCCAGATCTCTACGCATTTCACCGCTACACCTGGAATTCTACCCCCCTCTACAAGCCTCTAGCCTGCCAGTTTCGGATGCAGTTCCCAGGTTGAGCCCGGGGATTTCACATCCGACTTGACAGACCGCCTGCGTCCGCTTTACGCCCAGTAATTCCGATTAACGCTTGCCCCCTCCGTCTTACCGCGGTTGCTGGCACGGCTTTAGC
+
CCCCCDFFGGGGGGGGFGGGGGGGGGGGFGGGFGEGGGEGGGGGGGGGG<AFGEEGGGFGGGGGGGC<FGGDGGGGGGGGGGEGGG+CFEGGGGGGFGG,FFGGFGGGEGGEFGCFGGGGGGGGFFF8DFGGGGGGG8DGEGGFFFFGG,@FGCFFGGGDFFF6FGGGDCCC>FGFFGGGGDCEGFDC,?FGGGGGGGGFF6B@ACF>?38D47CF46EF0790(7(0(139:7).@(8?C::2**6<:6),(.7<G:B:807(2A>61?(((239E7(496(((444(2(936-3(<4).
@M04650:207:000000000-C238N:1:1101:7089:10769 2:N:0:19
GGACTACTAGGGTTTCTAATCCTGTTCGCTCCCCACGCTTTCGAGCCTCAGCGTCAGTTACAGTCCAGAGAGTCGCCTTCGCCACTGGTGTTCTTCCTAATCTCTACGCATTTCACCGCTACACTAGGAATTCCACTCTCCTCTCCTGCACTCTAGATACTCAGTTTGGAATGCAGTACTCGGGTTGAGCCCAAGTATTTCACATCCCACTTAAGTATCCGCCTACGCTCCCTTTACGCCCAATAAATCCGGATAACGCTCGCCACCTACGTATTACCGCGGCTGCTGGCACGTAGTTAGC
+
CCCCCGGGGGGGGGGGGGGGGGGGGGGGGGGGGGGGGGGGGGGGGGGGGGGGGGGGGGGGGGGGGGGGGGGGGGGGGGGGGGGGGGGGGGGGGFFGGGGGGGGGGGGGGGGGGGGGGGGGGGGGGGGGGGDFGFGGGGGGGGGFGGGGGGGFGGGGFGGDFFEGGGGGGGGGGGAEGGGGGGGGGCE?EGGGGGGGFGFGGFFFF59>EGGGFCGGFEGGFGDFDF>*-;552<ACFFGGGDBBFFE?FADFFFG@F@9DDBG9DE?:?B:18<(<EF:9199(-2).,5:FFBF<1C2:)
@M04650:207:000000000-C238N:1:1101:20757:10792 2:N:0:19
GGACTACTAGGGTTTCTAATCCTGTTCGCTCCCCACGCTTTCGAGCCTCAGCGTCAGTTACAGTCCAGAGAGTCGCCTTCGCCACTGGTGTTCTTCCTAATCTCTACGCATTTCACCGCTACACTAGGAATTCCACTCTCCTCTCCTGCACTCTAGATACTCAGTTTGGAATGCAGTACTCGGGTTGAGCCCAAGTATTTCACATCCCACTTAAGTATCCGCCTACGCTCCCTTTACGCCCAATAAATCCGGATAACGCTCGCCACCTACGTATTACCGCGGCTGCTGTCACGTAGTTAGC
+
CC9CCCFG9DGGGGFGAEFFGFGFGGDCCEDCFFCFCCGGGC@DF:CEDEFCGGDGGFGGGEGGC@<FFDFEFAFCFF:9=FFEEDEGFEFEGF;E9<FFG<FFFGGGG:EFFFFEAF>DCFGFG8FFFFFE;FD,=DGG8DE9DEFFGGFFGA;=,;DEEF==FDCFG8FFG9EEE9=:9++@F7@89DDFGDFFG@;CGFGFF>?9CGGC5F7E6A,?@C>D29<E246BDCF=FFGGGF97*2497)8(,27);;9D6(96<E<4(3184:><7>69>0(21(.3.96F0:B??GA24
@M04650:207:000000000-C238N:1:1101:14688:10810 2:N:0:19
GGACTACCAGGGTATCTAATCCTGTTCGCTCCCCACGCTTTCGAGCCTCAGCGTCAGTTACAGTCCAGAGAGTCGCCTTCGCCACTGGTGTTCTTCCTAATCTCTACGCATTTCACCGCTACACTAGGAATTCCACTCTCCTCTCCTGCACTCTAGATACTCAGTTTGGAATGCAGTACTCGGGTTGAGCCCAAGTATTTCACATCCCACTTAAATATCCGCCTACGCTCCCTTTACGCCCAATAAATCCGGATAACGCTCGCCACCTACGTATTACCGCGGCTGCGGGCACGTAGTTAGC
+
CCCCCGGGGGGGGGGGGGGGGGGGGGGGGGGGGGGGGGGGGGGFGGGGGGGGGGGGGGGGGGGGGGGGGGGGGGGGGGGGGEGGGFGGGGGGGGGGGGGGGGGGGGGGGGGGGGGGGGGGGGGGFFGGGFGGGGGGGGGGGFFFGGGGGGGFGGGGGGFGGGGCDFGGD,@EGGFDGGGGGGGGGDECEGF7CFFCCGGGGFGFFGGFFGGGFGFGFCDFFGDADFDDDD>BFFFFF>GGG?9@FGE?FFF>DFGF6<>8?@G6CCB7>>:,2A?<FC14996>1<(61=(:((.1:CAD<
@M04650:207:000000000-C238N:1:1101:14282:10834 2:N:0:19
GGACTACCGGGGTTTCTAATCCTGTTCGCTCCCCACGCTTTCGAGCCTCAGCGTCAGTTACAGTCCAGAGAGTCGCCTTCGCCACTGGTGTTCTTCCTAATCTCTACGCATTTCACCGCTACACTAGGAATTCCACTCTCCTCTCCTGCACTCTAGATACTCAGTTTGGAATGCAGTACTCGGGTTGAGCCCAAGTATTTCACATCCCACTTAAGTATCCGCCTACGCTCCCTTTACGCCCAATAAATCCGGATAACGCTCGCCACCTACGTATTACCGCGGCTGCTGGCACGTAGTGAGC
+
CCCCCGGGGGGGGGGGGGGGGGGGGGGGGGGGGGGGGGGGGGGGGGGGGGGGGGGGGGGGGGGGGGGGFGGGGGGGGGGGGGGGGGGGGGGGGGGGGGGGGGGGGGGGGEGGGGGGGGGGGGGGGGGGGGGGGCGGGGGGGGGFGDGGGGGFGGGGFFGGFGGGGGGGGGGGGGGCGGGGGGGGG<8CCGGGGGGGFGCFFFGC>>DFEGGFEGGGFFGGFGFFFFDB@GFFFFFFFDEFEFF;GGFFGFF6;>GEGDF:BFGF3EF?FFFFFC0>FG6>>1996?F7>C0<:?FFF+6>?
@M04650:207:000000000-C238N:1:1101:9440:10854 2:N:0:19
GGACTACTAGGGTTTCTAATCCTGTTCGCTCCCCACGCTTTCGAGCCTCAGCGTCAGTTACAGTCCAGAGAGTCGCCTTCGCCACTGGTGTTCTTCCTAATCTCTACGCATTTCACCGCTACACTAGGAATTCCACTCTCCTCTCCTGCACTCTAGATACTCAGTTTGGAATGCAGTACTCGGGTTGAGCCCAAGTATTTCACATCCCACTTAAGTATCCGCCTACGCTCCCTTTACGCCCAATAAATCCGGATAACGCTCGCCACCTACGTATTACCGCGGCTGCTGGCCCTTACTTAGC
+
CCCCCGGGGGGGGGGGGGGGGGGGGGGGGGGGGGGGGGGGGGGGGGGGGGGGGGGGGGGGGGGFGGGGGGGGGGGGGGGGGGGGGGGGGGGGGGGGGGGGGGGGGGFGGGGGGGGGGGGGGGGGGGGGGGGGGGGGGGGGGGGFGFFGGGGFGGGG9EGGGGGGGFGGGGGGCFGGGGGGGGGGGGGGGGGGGGGGGFGGGFGFFFFF@FGGFGGGFEGGFG>=DF=DFGFDFGFFFFGGGF9BGGEFG;:6(.:7;(3134595C<:(,435FB4<>6>B4>BB?F?0:(/(.4(-:46>
@M04650:207:000000000-C238N:1:1101:25246:10885 2:N:0:19
GGACTACCGGGGTTTCTAATCCTGTTCGCTCCCCACGCTTTCGAGCCTCAGCGTCAGTTACAGTCCAGAGAGTCGCCTTCGCCACTGGTGTTCTTCCTAATCTCTACGCATTTCACCGCTACACTAGGAATTCCACTCTCCTCTCCTGCACTCTAGATACTCAGTTTGGAATGCAGTACTCGGGTTGAGCCCAAGTATTTCACATCCCACTTAAGTATCCGCCTACGCTCCCTTTACGCCCAATAAATCCGGATAACGCTCGCCACCTACGTATTACCGCGGCTGCTGGCACGTAGTTAGC
+
CCCCCDGGGGGGGGGGGGGGGGGGGGGGGGGGGGGDGGGGGGGGGGGGGGGGGGGGGGGFGGGGGGGGGGGGFGGGGGGGGGFGGGGGGFGGGGGGGGGGGGFGGGFGGCCFEGGFGGGGGGF8F@EFGGGGGGGGGGGGGGGFGGG8DFGFGGG8FFCFGCFGGGGGGGGGGGGGGGGGGGGGFGGFCGFCFFCCGGGGG>CFFGFF3?FFEGGGF6D@@>>DFA@B516==?64A?GGG;<@GF37:=DFDFD3*/7:<F52DEB:>?:()04)+2-210;BB0):(*4CBF:83CAF<
@M04650:207:000000000-C238N:1:1101:16623:10892 2:N:0:19
GGACTACTCGGGTTTCTAATCCTGTTTGCTCCCCACGCTTTCGCACCTGAGCGTCAGTCTTTGTCCAGGGGGCCGCCTTCGCCACCGGTATTCCTCCAGATCTCTACGCATTTCACCGCTACACCTGGAATTCTACCCCCCTCTACAAGACTCTAGCCTGCCAGTTTCGGATGCAGTTCCCAGGTTGAGCCCGGGGATTTCACATCCGACTTGACAGACCGCCTGCGTGCGCTTTACGCCCAGTAATTCCGATTAACGCTTGCACCCTCCGTATTACCGCGGCTGCTGGCACGGCGTTAGC
+
CCCCCGGGGGGGGGGGGGGGGGGGGGGGGGGGGGGGGGGGGGGGGGGGGGGGGGGGGGGGGGGGGGGGGGGGGGGGGGGGGGGGGGGGGGGGGGGGGGGGGGGGGGGGGGGGGGGGGGGGGGGGGGGGGGGGGGGGGGGGGGGFGGGGGGGFGGGGGGGGGGGGGGGGGGGGGGGGFGGGGGGGGGGGGGGGGGCGGGGGGFGFFGGFFGGGFGGGF@GGFGFFBFFFFGFF>CF>F<EEEF?>C::>GF:::EG4:29(8?GDGGFBFF02<G:AFG?F02929B:?(::G?((,-?63<
@M04650:207:000000000-C238N:1:1101:26914:10901 2:N:0:19
GGACTACTGGGGTTTCTAATCCTGTTTGCTCCCCACGCTTTCGCACATGAGCGTCAGTATTTGTCCAGGGGGCCGCCTTCGCCATCGGTATTCCTCCAGATCTCTACGCATTTCACCGCTACACCTGGAATTCTACCCCCCTCTACAATACTCTAGCCTGACAGTTTCGGATGCAGTTCCCAGGTTGAGCCCGGGGATTTCACATCCGACTTGACAGACCGCCTGCGTGCGCTTTACGCCCAGTAATTCCGATTAACGCTTGCACCCTCCGTATTACCGCGGCTGCTGGCACGGAGTTAGC
+
CCCCCGGGGGGGGGGGGGGGGGGGGGGGGGGGGGGGGGGGGGGD7F:FEFGGGGGGGGG,C,CFGGFGG@FGE:FGGGGGGG:F7E,BFGGGGGGGF8FGGGGGGGGGFEFGG9EFECEDGGGGG8?EFCEFG,EAF>=FEGGFDD;D,@DFGGEF9,@,,@EFFGGG++@@?FGGFGGC99DFCG,DFGF7>78EDGFFFACFFG*56<D33:7@A@GG>DFFDFB0(96>BCFFFFGGG??7*:9ACFF?0>DA>:;::?C?GGF?BF>BFFFFFC1149999:0)2*2<19>2:CAA2
@M04650:207:000000000-C238N:1:1101:27099:10915 2:N:0:19
GGACTACTGGGGTTTCTAATCCTGTTCGCTCCCCACGCTTTCGAGCCTCAGCGTCAGTTACAGTCCAGAGAGTCGCCTTCGCCACTGGTGTTCTTCCTAATCTCTACGCATTTCACCGCTACACTAGGAATTCCACTCTCCTCTCCTGCACTCTAGATACTCAGTTTGGAATGCAGTACTCGGGTTGAGCCCAAGTATTTCACATCCCACTTAAATATCCGCCTACGCTCCCTTTACGCCCAATAAATCCGGATAACGCTCGCCACCTACGTATTACCGCGGCTGCTGGCACGTAGTTAGC
+
CCCCCGGGGGGGGGGGGGGGGGGGGGGGGGGGGGGGGGGGGGGGGGGGGGGGGGGEGGGGGGGGGGGGGGGGGGGGGGGGGGGGGGGGFGFGGGGGGGGGGGGGGGGGGGDGFFGGGDDCGGGG9FGGGGGGGGGGGGGGGGGFGGGGGGGFGGGGDFGGGGGGGGGG6EE9CFGCFGGGGGGDFGGGGGDGGGGFCCGGGFGFFGGF@GFDE@FCFFGGFFADDA@>(?=BFFFF62EFGF0@GGCC>AD;(8D<F;;6?BD;GCB::FB(490<FGFF>B199??BFD1C?FB1-@<AA
@M04650:207:000000000-C238N:1:1101:6730:10941 2:N:0:19
GGACTACAAGGGTTTCTAATCCTGTTTGCTCCCCACGCTTTCGCACCTGAGCGTCAGTCTTTGTCCAGGGGGCCGCCTTCGCCACCGGTATTCCTCCAGATCTCTACGCATTTCACCGCTACACCTGGAATTCTACCCCCCTCTACAAGACTCTAGCCTGCCAGTTTCGGATGCAGTTCCCAGGTTGAGCCCGGGGATTTCACATCCGACTTGACAGACCGCCTGCGTGCGCTTTACGCCCAGTAATTCCGATTAACGCTTGCACCCTCCGTCTTACCGCGGCTGCTGGCACGGAGGTGGC
+
CCCCCGGGGGGGGFGGGGGGGGGGGGGGGGGGGGGGGGGGGGGGGGGGGGGGGGGGGFGGGGGGGGGGGGGGGGGGGGGGGGGGGGGGGGFGGGGGGFGFDGGGGGGGGGGGGGGGGGGG+FEGG8FGGFFFGFFGGGFGGDGFGGGGFGGFGGGGGGGGGGC9FF;CC7:EGGGGGGGGGFGGC@FGFDGGGGGGGCFFGFGFFF<BDDG<@GG79=GGFGF61>;>BGFF>C3:??DEC:::G794*9642)><F04<<?F77F:((39((/8AGGBFFFF108:?FG1A89>9(;(,,
@M04650:207:000000000-C238N:1:1101:29019:10944 2:N:0:19
GGACTACCCGGGTTTCTAATCCTGTTTGCTCCCCACGCTTTCGCACCTGAGCGTCAGTCTTTGTCCAGGGGGCCGCCTTCGCCACCGGTATTCCTCCAGATCTCTACGCATTTCACCGCTACACCTGGAATTCTACCCCCCTCTACAAGACTCTAGCCTGCCAGTTTCGGATGCAGTTCCCAGGTTGAGCCCGGGGATTTCACATCCGACTTGACAGACCGCCTGCGTGCGCTTTACGCCCAGTAATTCCGATTAACGCTTGCACCCTCCGTATTACCGCGGCTGCTGGCACGGAGTTAGC
+
CCCCCGGGGGGGGGGGGGGGGGGGGGGGGGGGGGGGGGGGGGGGGGGGGGGGGGGGGEFGGGGGGGGGGGGGGGGGGGGGGGGGGGGGGGGGGGGGGGGGGGGGGGGGGGGGGGGGGGGGGGGGGGGGGGGGGGGFFGGGGGGFGGGGGGGFGGGGGGGGGFGGGGGGDGGGDGGFGGFFGEGGGGGGGGGFGGGGDDDCFFGFFGGD@GGCAGGFFFG:9D>FFFFFFGFF>G:<@:CEGFFFGGFFGFFF:>GFGB>BF?F?CC??BFFFFGFDGC:B0;>242?F?EFG?F6;2;AB:
@M04650:207:000000000-C238N:1:1101:7713:10952 2:N:0:19
GGACTACAAGGGTTTCTAATCCTGTTCGCTCCCCACGCTTTCGAGCCTCAGCGTCAGTTACAGTCCAGAGAGTCGCCTTCGCCACTGGTGTTCTTCCTAATCTCTACGCATTTCACCGCTACACTAGGAATTCCACTCTCCTCTCCTTCACTCTAGATACTCAGTTTGGAATGCAGTACTCGGGTTGAGCCCAAGTATTTCACATCCCACTTAAGTATCCGCCTACGCTCCCTTTACGCCCAATAAATCCGGATAACGCTCGCCACCTACGTATTACCGCGGCTGCTGGCACGTAGTTAGC
+
CCCCCFGGGGGGGGEGGGGFGFGGFGFGGGGGGGGGGGGDGGGFGGGGGFGGGEGGGGGGGGFEEEFGCFE@CFGGGGGGGGGGEGFGGGGDGFEG?FFGGDCEFGDGGCC@FGGFFGG6BCFFEGFGGGGFCGFGGGFDEFG7EE9,?AD9A9EGCGGGGGGFAFCEG8E,=E===DA:EE>@@@E?FFGGGGGAD7DFG9DFFGG5:C9+AC@;;7E=);=AD4=>AC>BBEA*8-BGF95@DG;5CFF;1=D<FDF;F>G@DG814:0.)0(6@716>B031(4:?509?::1(<9<)
@M04650:207:000000000-C238N:1:1101:12193:10998 2:N:0:19
GGACTACTCGGGTTTCTAATCCTGTTCGCTCCCCACGCTTTCGAGCCTCAGCGTCAGTTACAGTCCAGAGAGTCGCCTTCGCCACTGGTGTTCCTCCTAATCTCTACGCATTTCACCGCTACACTAGGAATTCCACTCTCCTCTCCTGCACTCTAGATACTCAGTTTGGAATGCAGTACTCGGGTTGAGCCCAAGTATTTCACATCCCACTTACGTATCCGTCTACGCTCCCTTTACGCCCAATAAATCCGGATAACGCTCGCCACCTACGTATTACCGCGGCTGCCGGCACGTAGTTAGC
+
CC@BAEGGFGGGEGGG9FFFGGGFFF9CCFGGGGGEGGGECAFGGEC8DC<ECFGDEFFEFGFGGGGGGC@BFGEFGGFGF@B?CFCF<E,BB,@CBFGCBEGGGGFG7FECE?EEFGDDEGGFF=FDFEEFCGA?A8,AEDE9DEEF@F@?F9EFFGGG,,3=FGG9+@D,==ADGGGCAFGDDFEGGGGD6+37?7FF7BG++;3*:DGDA+30*6,2<742<855(95BD9A6=9@F:636CC))1)=1<)/.83>;;1DBGGBB??BBFC79:C2,400(-((-3C>:6(4:(36<9
@M04650:207:000000000-C238N:1:1101:17335:11030 2:N:0:19
GGACTACTAGGGTTTCTAATCCTGTTTGCTCCCCACGCTTTCGCACCTGAGCGTCAGTCTTTGTCCAGGGGGCCGCCTTCGCCACCGGTATTCCTCCAGATCTCTACGCATTTCACCGCTACACCTGGAATTCTACCCCCCTCTACAAGACTCTAGCCTGCCAGTTTCGGATGCAGTTCCCAGGTTGAGCCCGGGGATTTCACATCCGACTTGACAGACCGCCTGCGTGCGCTTTACGCCCAGTAATTCCGATTAACGCTTGCACCCTCCGTATTACCGCGGCTGCTGGCACGGAGTTAGC
+
CCCCCGGGGGGGGGGGGGGGGGGGGGGGGGGGGGGGGGGGGGGGGGGGGGGGGGGGGGGGGGGGGGGGGGGGGGGGGGGGGGGGGGGGGGGGGGGGGGGGGGGGGGGGGGGGGGGGGGGGGGGGGGGGGGGGGGGGGGGGGGGFGGGFFFGFGFGGFGGGGGGGGGGGGDGGDGGGGGGGGFGGGGGFFGGGGGGGGGGGGFGFFGGEFGGGFGGFFFGGFGFFBFFFFGFF;GFAFBGGGBF:>FFBGFF?<BGFG1;B?<FFGGFFFB911F>:C76BB>BB>B:)8C:?22,((;<BA
@M04650:207:000000000-C238N:1:1101:20104:11031 2:N:0:19
GGACTACCGGGGTATCTAATCCTGTTCGCTCCCCACGCTTTCGAGCCTCAGCGTCAGTTACAGTCCAGAGAGTCGCCTTCGCCACTGGTGTTCTTCCTAATCTCTACGCATTTCACCGCTACACTAGGAATTCCACTCTCCTCTCCTGCACTCTAGATACTCAGTTTGGAATGCAGTACTCGGGTTGAGCCCAAGTATTTCACATCCCACTTAAGTATCCGCCTACGCTCCCTTTACGCCCAATAAATCCGGATAACGCTCGCCACCTACGTATTACCGCGGCTGCTGGCACGTAGTTAGC
+
CCCCCGGGGGGGGGGGGGGGGGGGGGGGGGGGGGGGGGGGGGGGGGGGGGGGGGGGGGGGGGGGGGGGGFGGGGGGGGGGGGGGGGGGGGGGGGGGGGGGGGGGGGGGGGGEGGGGGGGGGGGGGGGGGGGGGGGGGGGGGGGFGGGGGGGFGGGGGGGDGGGGGGGGGGGGDFGGGFFGGEEGGGGGGGGGGGGGGGGGFFGFFGGFFGGGFGCFFFGGFGFFFFFF2D@FFGF4A?GGGFF@FGECFF>;DFGAG;;?0(9>5C?:(2:22+5:GGB>19>04:2::E1?(:<?6F><A
@M04650:207:000000000-C238N:1:1101:10870:11037 2:N:0:19
GGACTACTCGGGTTCTAATCCTGTTCGCTCCCCACGCTTTCGAGCCTCAGCGTCAGTTACAGTCCAGAGAGTCGCCTTCGCCACTGGTGTTCTTCCTAATCTCTACGCATTTCACCTCTACACTAGGAATTCCACTCTCCTCTCCTGCACTCTAGATACCCAGTTTGGAATTCAGTACTCTGGTTGAGCCCAAGTATTTCACATCCCACTTAAGTATCCGCCTACTCTCCCTTTACGCCCAATAAATCCGTATAACTGTCGCCACCTACCTATTACCGCTGCTTCTGCCCCGTACTTAGCC
+
@AC@,F,6@8@:66@E<CEF<F9FGFCE@<6CCFGGG7@D<,,C76CE=CFCFGECGD@FE9@@EDC,CECGGGC@BFE7FFCEAF,ECFCFGDC5BC?FFG9F;E,C=4+BAFEE,EF+,,,AFFFGGGGF;FFCD,=?=DGFDDDFFDF?DF,@FEG,6A8,CD,B@DG,3,37CFAA,8>B9888,>8D8,E7DCAFGC9=A++08C728+5<A@;?875=8*)4>C)-9=+:4)>*46(.*:@CF/8==)+*;).71=*(/::;3(/9<79?<*,((,/)))-),:(24-(4)+).8
@M04650:207:000000000-C238N:1:1101:17405:11041 2:N:0:19
GGACTACTCGGGTTTCTAATCCTATTTGCTCCCCACACTTTCGAGCCTAAGCGTCAGTGATAGCCTAAGTTTTCGCCTTCGCCACTGGTGTTCTTCCATATATCTACGCATTCCACCGCTCCACATGGAGTTCCAAAACTCCCTACTATACTCTAGACTTGCAGTTTCCAATGCATACAACCGTTAAGCAGTTGTATTTAACACCAGACTTGCAAATCCGCCCGCGCTCGCTTTACGCCCAGTAATTCCGATTAACGCTTGCACCCTCCGTATTACCCCGGCTGCTGGCACGTAGTTTGCC
+
CCCCCGGGGGGGGGGGGGGGGGGGGGGGGGGGGGGGGGGGGGGGGGGGGFGGGGGGGGGGGGGGGGGCGGFGGGGGGGGGGGGGGGGGGGGGGGGGGGGGGGGGGGGGGGGGGGGGGGGGGGGGGGFFGFGGGGGGGGGGGGGFGGGGGGGFGGGGGGGGGGGGFFGGGGGGGGFFFGGGFF>GGGGCFFFFGGGGGGGFGFGFFG7ADGGG@GGDFFGDCGFB>>>59CBFFGFFD@EFF@F3;CEEGF>DD>GFD0((,3*3;C02<;B0:FBBF*419>90:B7(304*80::<0.68
@M04650:207:000000000-C238N:1:1101:7535:11062 2:N:0:19
GGACTACTAGGGTTTCTAATCCTGTTCGCTCCCCACGCTTTCGAGCCTCAGCGTCAGTTACAGTCCAGAGAGTCGCCTTCGCCACTGGTGTTCTTCCTAATCTCTACGCATTTCACCGCTACACTAGGAATTCCACTCTCCTCTCCTGCACTCTAGATACTCAGTTTGGAATGCAGTACTCGGGTTGAGCCCAAGTATTTCACATCCCACTTAAGTATCCGCCTACGCTCCCTTTACGCCCAATAAATCCGGATAACGCTCGCCACCTACGTATTACCGCGGCTGCTGGCACGTAGTTAGC
+
CCCCCGGGGGGGGGGGGGGGGGGGGGGGGGGGGGGGGGGGGGGGGGGGGGGGGGGGGGGGGGGGGGGGGGGGGGGGGGGGGGGGGGGGGGG>FFGGGGGFGGGGGGGGGGECFGGGGGGGGGGGGGGGGDGGGGGGGGGGGGGFGGFGGGGFGGGFFFFGCFF8FGFFCFGGGGGGGGFGFEGEGGGGGGFGGC:AFGGGCFB?+;F5CFGGE@FD>;DF=FD9=FFF2D2BBG64B2EGGFFFGGF<FFFF;>GEGFF;D6GBGGFFFFB4<@7<FFBF>96((4)5:C(04:1((<:26
@M04650:207:000000000-C238N:1:1101:27742:11082 2:N:0:19
GGACTACAGGGGTTTCTAATCCTGTTCGCTCCCCACGCTTTCGAGCCTCAGCGTCAGTTACAGGCCAGAGAGTCGCCTTCGCCACTGGTGTTCTTCCTAATCTCTACGCATTTCACCGCTACACTAGGAATTCCACTCTCCTCTCCTGCACTCTAGATACTCAGTTTGGAATGCAGTACTCGGGTTGAGCCCAAGTATTTCACATCCCACTTAAGTATCCGCCTACGCTCCCTTTACGCCCAATAAATCCGGATAACGCTCGCCACCTACGTATTACCGCGGCTGCTGGCACGTAGTTAGC
+
CCCCCGGD<EGGGGGGGGFGGGGGGGAFGGGGGGGGGGGGGGGGGGGGGGGGGGGGGGGG9FG,CFFG8,FFCFEGGGGGGGGGGGGGGGGEGBFGGFFGGEFGGFCGGGEGGGGGGGGGGGGGFFFFFFFGGGGDE,=FGGGF?FF=FDEFF=EFGE;B=DFDGCFD>@BFGGGF9CE,E@EEG:CFFG@7,1@@?;BD7BFFCGFFEGGCADF7BAGG2CADDF=)/C@==GFCA=EGG?,86D45FAF07>DEFD>;1351**4<?B?777:AGG0474679?:07CBGB2:8?@55.
@M04650:207:000000000-C238N:1:1101:11787:11085 2:N:0:19
GGACTACAGGGGTTTCTAATCCTGTTCGCTCCCCACGCTTTCGAGCCTCAGCGTCAGTTACAGTCCAGAGAGTCGCCTTCGCCACTGGTGTTCTTCCTAATCTCTACGCATTTCACCGCTACACTAGGAATTCCACTCTCCTCTCCTGCACTCTAGATACTCAGTTTGGAATGCAGTACCCGGGTTGAGCCCAAGTATTTCACATCCCACTTAAGTATCCGCCTACGCTCCCTTTACGCCCAATAAATCCGGATAACGCTCGCCCCCTACGTATTACCTCGGCTGCGGGCACGTAGTTCGC
+
CCCCCGGGFFGGGGGGGGGGGGGGGGGGGEGGGEFBGCEFD9FCFGGGGGGGGGGGGGDGGGGFGFGGGFGGFGCEBFEFGGGGDGGGGGGGGAE<FGCEGGGGCFGEE@FEGGFEFGGGGGGGGGGFFCFEGGGGG?=FGGGFGGDD<?FBFGGGGGCF9FFGGGGG8,E9?FFGFGD,2CEGGFCFGGGGGGF:9EGGGFGFFDCA)*0;;DGGFEGGFGF2AFFF2D2>DFFCFFGGGD03<:3<FFFBFFD96617(2)1*:22(((,,<:<F>))-,1(4(-(3=05:?0((+)-3
@M04650:207:000000000-C238N:1:1101:24438:11089 2:N:0:19
GGACTACAGGGGTATCTAATCCTGTTTGCTCCCCACGCTTTCGCACATCAGCGTCAGTTGCAGACCAGAGAGCCGCCTTCGCCACTGGTGTTCCTCCATATCTCTGCGCATTTCACCGCTACACTAGGAATTCCACTCTCCTCTCCTGCACTCTAGATACTCAGTTTGGAATGCAGTACTCGGGTTGAGCCCAAGTATTTCACATCCCACTTAAGTATCCGCCTACGCTCCCTTTACGCCCAATAAATCCGGATAACGCTCGCCACCTACGTATTACCGCGGCTGCTGGCACGTAGTTAGC
+
CCCCCGGFGGGGGGGGGGGGGGGGGGGGGGGGGGGGGGGGGGGFGGGGGGGGGGGGGGGGGGGGGGGGGFGEGGGGGGGGGGGGGGGGGGGGGGGGGGGGGGGGGGGGGGGGGGGGGGGGDFGGGGGGGGGGGGFGGGGGGGGFGGGFFGGFGGGGGGFGGGGGGGGGGGGGGGGGGGGGGGGGGGGGGGGFGGGGFGGGGFGFFGGF@GFGEFFGF*DGAFA@DFAE?D>DDFFFFFGGGDFFGGFEGFFFFFGFGFFFD@DBGDF?FFFBFFBFDD?BF01>BFBFBGBFF:?:BGAB6
@M04650:207:000000000-C238N:1:1101:7327:11090 2:N:0:19
GGACTACCCGGGTTTCTAATCCTGTTTGCTCCCCACGCTTTCGCACCTGAGCGTCAGTCTTTGTCCAGGGGGCCGCCTTCGCCACCGGTATTCCTCCAGATCTCTACGCATTTCACCGCTACACCTGGAATTCTACCCCCCTCTACAAGACTCTAGCCTGCCAGTTCCGGATGCAGTTCCCAGGTTGAGCCCGGGGATTTCACATCCGACTTGACAGACCGCCTGCGTGCGCTTTACGCCCAGTAATTCCGATTAACGCTTGCACCCTCCGTATTACCGCTGCTGCTGGCACGGAGTTAGC
+
C@CCCGGGGGGGGGGGGGGGGGGGGGGGG<FGFFGGGGEGFFFGGGGGGFGGGGGGGFFFGFGGGGGFGGGF@FGGGGGGGGGGGGGGGGGGGFGGGGCE9FACDGFGGGEGGGFGGGD6CFGGDDFFGGGFDFGGEDFGGCEFGGGGF?CFGGGAFF9DFBFCDFGGEGEC4<9EGFFCFGFE7FGGGGF=EEGDG*5>DFE7=CFBFGGGFGDGFFGGFG>:3@>5(7969EF>FFGGC61,7><9DFF<?EC<C?>?::G?GGF(-49?(2(6:>(((-3>))))./(28;9,(*-).
@M04650:207:000000000-C238N:1:1101:6785:11093 2:N:0:19
GGACTACAGGGGTTTCTAATCCTGTTTGCTCCCCACGCTTTCGCACCTGAGCGTCAGTCTTTGTCCAGGGGGCCGCCTTCGCCCCCGGTATTCCTCCAGATCTCTACGCATTGCACCGCTACACCGGCAATTCTACCCCCCTCTACAAGCCTCTAGCCGGACCTTCTCGGGGGCAGTTCCCGGGTTGAGCCCGGGGCTTTCCCACCCGACTTGACAGACCGCCTGCGTGCCCTTTGCGCCCAGTAATACCGATAAACGCTTGCACCCTCCGTATTACCGCGGCTGCCGGCCCGGGTGTAGC
+
CCCCCCF<FGGGG@6FFEFGGC@CE9<8@FEFEFGE7:BFGF,;8@FE?C,@FFEE@,,9CC<CCE,CEGGGG7@FCEGEFFG,@FCDFEFGGG;E88A<,B,9@FFGDF>75,EE@=CD+CFFG+@3>F8=,,@=EFGG7>C5<FFF,16;DFGGG?*>*>*,7,4<*61*1***2+A?C<EGCE5FF6;55CE7)1/A**0*)//)()9577>C=3CFBG01,)7D</(.(66)9>GG??<?GDB.2/),2)*6C:(3,(129F::0,9(,2(6CF?1;(749(,(4:(*-((-(:2-6
@M04650:207:000000000-C238N:1:1101:9403:11096 2:N:0:19
GGACTACCAGGGTATCTAATCCTGTTTGCTCCCCACGCTTTCGCACCTGAGCGTCAGTCTTTGTCCAGGGGGCCGCCTTCGCCACCGGTATTCCTCCAGATCTCTACGCATTTCACCGCTACACCTGGAATTCTACCCCCCTCTACAAGACTCTAGCCTGCCAGTTTCGGATGCAGTTCCCAGGTTGAGCCCGGGGATTTCACATCCGACTTGACAGACCGCCTGCGTTCGCTTTACGCCCAGTAATTCCGATTAACGCTTTCACCCTCCGTATTACCGCTGCTTCTTGCACGTAGTTATC
+
@@CCCGGGFCGGF@EFGFGGGGGAFGGGGGGGGGGGGGGGGGGGGGGGFFDGEGEGDFAEGGGGGGGGGGGGGGGGGGGGFDEGEGGCFGGGGGGGGFG9FGGGGGGGDEGGGGGGDGGGEGGGFG@FCGFGGGGGGG?FEGGFFFC?=DFDGGG,FFFC6FE,CEAEEEC:DGGGGGGGF@F7FDF66E7C*7?C4CGGFFFAF6CBDGGGEGFFF;FF1D>BBF0>(9(4:GFFFFGGG0247?6AF?)(477:>201:(:9CC0:<<91(08A@C(-(410)-6).0490,3(4CA).
@M04650:207:000000000-C238N:1:1101:26873:11105 2:N:0:19
GGACTACCGGGGTTTCTAATCCTGTTTGCTCCCCACGCTTTCGCACCTGAGCGTCAGTCTTTGTCCAGGGGGCCGCCTTCGCCACCGGTATTCCTCCAGATCTCTACGCATTTCACCGCTACACCTGGAATTCTACCCCCCTCTACAAGACTCTAGCCTGCCAGTTTCGGATGCAGTTCCCAGGTTGAGCCCGGGGATTTCACATCCGACTTGACAGACCGCCTGCGTGCGCTTTACGCCCAGTAATTCCGATTAACGCTTGCACCCTCCGTATTACCGCGGCTGCTGGCACGGAGTTAGC
+
CCCCCGGGGGGGFGGGGGGGGGGGGGGGGGGGGGGGGGGGGGGGGGGGGGGGGGGGGGGFGGGGGGGGGGGGGGGGEGGGGGGGGGGGGGGGGGGGGGGGGGGGGGGGGGGGGGGGGGGDGGFFCFGGGGGGGGGGG?DFEDEFGGGFGGFFGFGGGGGGGGGGGGGGGGGEGGGGGGGGGGGGGGGGFGGGGGGG:DGGGFFFFGG:DGDGAFGGFFGGFGFFFFFEFGFB0CF<FBCEEFBFGG>>F*73()1673,(-2<?DC<<??>2:C:ACG<;390(12:7>E:CB0(-4:<A9
@M04650:207:000000000-C238N:1:1101:17407:11108 2:N:0:19
GGACTACTAGGGTTTCTAATCCTGTTTGATCCCCACGCTTTCGCACATCAGCGTCAGTTGCAGACCAGAGAGCCGCCTTCGCCACTGGTGTTCCTCCATATCTCTGCGCATTTCACCGCTACACATGGAATTCCACTCTCCTCTTCTGCACTCAAGCAAGACAGTTTCCAATGACCTTCCTCGGTTGAGCCGAGGGCTTTCACATCAGACTAATCTTGCCGCCTACGCGCGCTTTACGCCCAATAATTCCGGATAACGCTTGCCACCTACGTATTACCGCGGCTGCTGGCACGTAGTTAGC
+
CCCCCGGGGGGGGGGGGGGGGGGGGGGGGGGGGGGGGGGGGGGGGGGGGGGGGGGGGGGGGGGGGGGGGGGGGGGGGGGGGGGGGGGGGGGGGGGGGGGGGGGGGGGGGGGGGGGGGGGGGGGGGGGGGGGGGGGGGGGGGGGFGGGGGGGFGGGGGGGGGGGGFGGGGGGGGGGGGGGGGGGGGGGGEEGGDGGGGGGGGFGFFGGFFGGGFGGGFECGFGBFFFFB@GF@FGFFFFGGG012DGAAGF@;8:DDFB>BFBFBGG:3?BB7?G?<CG?FF>>1;0).:5(<:(,8<7)6.
@M04650:207:000000000-C238N:1:1101:27157:11153 2:N:0:19
GGACTACCAGGGTTTCTAATCCTGTTCGCTCCCCACGCTTTCGAGCCTCAGCGTCAGTTACAGTCCAGAGAGTCGCCTTCGCCACTGGTGTTCTTCCTAATCTCTACGCATTTCACCGCTACACTAGGAATTCCACTCTCCTCTCCTGCACTCTAGATACTCAGTTTGGAATGCAGGACTCGGGTTGAGCCCAAGTATTTCACATCCCACTTAAGTATCCGCCTACGCTCCCTTTACGCCCAATAAATCCGGATAACGCTCGCCACCTACGTATTACCGCGGCTGCTGGCACGTAGTTAGC
+
CCCCCGGGGGGGFGGGGGGGGGGGGGFGGGGGGGGGDGGEGFGGGGGGGFGGGGGGGGGGGGGGGGGGGGFGFGFGGGGGGGGGGGGGGGGGGGGGGGDGGGGGGGGGGDGGGGGGGGGGGGGGFFGGGGGGGGGGGGGGGGGFGFGGGGDFFGGGGGGGGGGGFGGGGGGGGGFCCDGGGDGGGGEFFGFFGF6CFCFFGFAFADFFFCGGFGDFFFGG2F=AAF4*(::>DG;CFDGGGD?;GGFFG459DEGAG09;((235=?BF2:3<F(.<?:BB>0(.4:>BG?F2.4(30.)6
@M04650:207:000000000-C238N:1:1101:11775:11178 2:N:0:19
GGACTACTCGGGTTTCTAATCCTGTTCGCTCCCCACGCTTTCGAGCCTCAGCGTCAGTTACAGTCCAGAGAGTCGCCTTCGCCACTGGTGTTCTTCCTAATCTCTACGCATTTCACCGCTACACTAGGAATTCCACTCTCCTCTCCTGCACTCTAGATACTCAGTTTGGAATGCAGTACTCGGGTTGAGCCCAAGTATTTCACATCCCACTTAAGTATCCGCCTACGCTCCCTTTACGCCCAATAAATCCGGATAACGCTCGCCACCTACGTATTACCGCGGCGGCGGGCACGTAGTTAGC
+
CCCCCGGGGGGGGGGGGGGGGGGGGGGEFGGGGGGGGGGGGGGGGGGGGGGGGGGGGGCFDECFGGGGCE<FFFGGGGGGGG@E@FGGFGGGGGGGGGGGG<EFGGEGGGGGGGGGGGGDGGGCAFGGGGGGGGGGGGDG8FFFG=AFFGGBGFGGGGFGFGEFGGGGGFGGGDFFGGD=DECE3FBDFGGGGGFGGGFE71EAB9CFED>+:++?FAGFAF@AAA-3):@DD<;48@GG>;(/CFCCGFF165C@F;62((9(5C?F:?(.)3,)<:304,((4((-151:?41(4<).6
@M04650:207:000000000-C238N:1:1101:12531:11180 2:N:0:19
GGACTACTCGGGTTTCTAATCCTGTTCGCTCCCCACGCTTTCGAGCCTCAGCGTCAGTTACAGTCCAGAGAGTCGCCTTCGCCACTGGTGTTCTTCCTAATCTCTACGCATTTCACCGCTACACTAGGAATTCCACTCTCCTCTCCTGCACTCTAGATACTCAGTTTGGAATGCAGTACTCGGGTTGAGCCCAAGTATTTCACATCCCACTTAAGTATCCGCCTACGCTCCCTTTACGCCCAATAAATCCGGATAACGCTCGCCACCTACGTATTACCGCGGCTGCTGGCACGTAGTTAGC
+
CCCCCGGGGGGGFGGGGGGGGGGGGGFGGGGGGGGGGGGGGGGGGGGFGDGGGGGGGGGGGGGGGGGGGGGGGGGGGGGGGGGGGGGGGGGGGGGGGGGGGGGGGGGGGGGFFGGGFGGDGGGGGGGGGFFGGGGGGGGGGGGFGGGGGGGFGFGECFFGAFGGGGGGG8EGGGGGGGGGGFGGGG6D6DFGGCGFFCGGGFGFFGGFEGGGF>FGF=FFADAA=AAE=GF=BEFFFFEGGFFFDGEEGF>0;EDEC@@6;9D(/CB<??<??2(6AC?FBBF>0:?FBGFC(1(3?<6AA
@M04650:207:000000000-C238N:1:1101:16075:11186 2:N:0:19
GGACTACAGGGGTTTCTAATCCTGTTTGCTCCCCACGCTTTCGTCCCTGAGCGTCAGTATACATCCAGTAAACTGCCTTCGCCATTGGTGTTCTTCCTAATATCTACGCATTCCACCGCTTCACAAAGAATTCCGTTTACCTCTATGTAACTCTAGTCAACCAGTATCCAGAGCGGGCTGGGGTTAAGCCCCAGGCTTTAACTCTAGACTTGATAAACCGCCTACGAACGCTTTACGCCCAATAATTCCGGATAATGCTTGTGACCTATGTCTTACCGCGGCTGCTGGCACATAGTTAGCC
+
CCCCCGGGGGGGGGGGGGGGGGGGGGGGGGGGGGGGGGGGGGGGGGGGGGGGGGGGGGGGGGGGGGGGGGGGGGGGGGGGGGGGGGGGGGGGGGGGGGGGGGGGGGFGGGGGGGGGGGGGGGGGGGGGGGGGGGF=EGGGGGGFDFGG9EFFGGGGGGGGGGGGGGFGGGFCGGGGGGGGGFGGGCEFGGGGGGGGCFFGGFDFFGGCEFGG9FCCAEGGFD9>:?2A@GD3<CAED;GGGFF@FG?EGFFD<AF<+6)6)(*.7C23<74))<6AA9239>17::>.624*66<AA2444
@M04650:207:000000000-C238N:1:1101:12395:11203 2:N:0:19
GGACTACTAGGGTTTCTAATCCTGTTTGCTCCCCACGCTTTCGCACCTGAGCGTCAGTCTTCGTCCAGGGGGCCGCCTTCGCCACCGGTATTCCTCCAGATCTCTACGCATTTCACCGCTACACCTGGAATTCTACCCCCCTCTACAAGACTCTAGCCTGCCAGTTTCGGATGCAGTTCCCAGGTTGAGCCCGGGGATTTCACATCCGACTTGACAGACCGCCTGCGTGCGCTTTACGCCCAGTAATTCCGATTAACGCTTGCACCCTCCGTATTACCGCGGCTGCTGGCACGGAGGTACC
+
CCCCCGGGGGGGGGGGGGGFGGGGGGGGGGGGGGGGGGGGGCBCFGGGGGGGGGGGGGGGGGGGGGGGGGDGGGGGGGGGGGGGGGGGGGGGGGGFFGGGCGGGFGGGGGCFCFFFGGGGGGGFGGGGF8ECFGFGFFEGGGGFGGGDDFGFGDFGGGGGGGCFFFGGGGGGGGGGGF7EGGGGGGCEF7FGGG=EG5FCGFFFFGFFFGGGFFFGFFGFFC06(<>8(/6>0:@B?:C5C???GG257@F025CAG<901:D<**(((-31:::5C:(916B66:2).:2E?>2,(/))-
@M04650:207:000000000-C238N:1:1101:27046:11207 2:N:0:19
GGACTACTGGGGTTTCTAATCCTGTTCGCTCCCCACGCTTTCGAGCCTCAGCGTCAGTTACAGTCCAGAGAGTCGCCTTCGCCACTGGTGTTCTTCCTAATCTCTACGCATTTCACCGCTACACTAGGAATTCCACTCTCCTCTCCTGCACTCTAGATACTCAGTTTGGAATGCAGTACTCGGGTTGAGCCCAAGTATTTCACATCCCACTTAAGTATCCGCCTACGCTCCCTTTACGCCCAATAAATCCGGATAACGCTCGCCACCTACGTATTACCGCGGCTGCTGGCACGTCATTAGC
+
CCCCCGGGGGGGGGGGGGGGGGGGGGFGGGGGGGGGGGGGGGGGGGGGGGGGGGGGGGGGGGGGGGGGGGGGGGGGGGGGGGGGGGGGGGGGGGGGGGGGGGGGGGGGGGGGGGGGGGGGGGGGCFGFGGGGGGGGGGFGGGGF8FFGGDGFGFGGCF=FCGGGGGGG>FGGFGGGGGGGGGGGGGGFFGGGGFGFFGGGGFGFFGG;CGGDFGFGFFFGFGDDFFF>@G>DBGF=8@GGGFFFFFFFCFF0;BGFG6@@?(C63A:77?<?DFBFGG?9>;>FFF:8?G?GFF(((<:A?
@M04650:207:000000000-C238N:1:1101:4872:11230 2:N:0:19
GGACTACTCGGGTTTCTAATCCTGTTCGCTCCCCACGCTTTCGAGCCTCAGCGTCAGTTACAGTCCAGAGAGTCGCCTTCGCCACTGGTGTTCTTCCTAATCTCTACGCATTTCACCGCTACACTAGGAATTCCACTCTCCTCTCCTGCACTCTAGATACTCAGTTTGGAATGCAGTACTCGGGTTGAGCCCAAGTATTTCACATCCCACTTAAATATCCGCCTACGCTCCCTTTACGCCCAATAAATCCGGATAACGCTCGCCACCTACGTATTACCGCGGCTGCTGGCCCGTAGTTAGC
+
@C9CCGGGGGGGFGGGGGGGGGGGGGFGDGGGGDGFGGGCFGGGGGGGGGFDGGGGGGGCGGGGGGGGGGGGGGGGGGDF@:CCGG?FFGGGGFGGGGGGGGGGGGC7FGGGEGGGGGGGGDGFGGFGG9F@GGGGGGGGGCF7FGFDGGGFGFGGFFGGGGGGGFFGGGGG?FGFGGGFFEEGGGGGEFGFC9?FFCFGFFGFFGFF:G>FFF+;+0D@>G=44@>E@D220CFC==ECF0;@GGE<CF>06AG9D0:1,6C(*8:82?0<?E?99C19000;((.2:E(*(-421C)..
@M04650:207:000000000-C238N:1:1101:17089:11230 2:N:0:19
GGACTACAGGGGTATCTAATCCTGTTCGCTCCCCACGCTTTCGAGCCTCAGCGTCAGTTACAGTCCAGAGAGTCGCCTTCGCCACTGGTGTTCTTCCTAATCTCTACGCATTTCACCGCTACACTAGGAATTCCACTCTCCTCTCCTGCACTCTAGATACTCAGTTTGGAATGCAGTACTCGGGTTGAGCCCAAGTATTTCACATCCCACTTAAGTATCCGCCTACGCTCACTTTATGCCCAATAAATCCGGATAACGCTCGCCACCTACGTATTACCGCGGCTGCTGGCACGTAGTTAGC
+
CCCCCGGFGGGGGFGGGGGGGGGGGGGGGGGGGGGGGGGGGGGGGGGGGGGGGGGGGGGGGGGGGGGGGGGGFGGGGGGGGGGGGGGGGGGGGEGGGGFGGGGGGGGGGGGGGGGGGGGGGGGGGGGGGGGGGGGGGGGGGGGFGGFGGFGFGGGG9FGGGGGGGGGCEGGDDGGGGDDDGEGGGEGGGGGGGFDF?FGGGFGFFGFFFGGGFCDCCCFGFGFFFFFFDGFFFGFCACCBF=BBGGCEGFD>(8CEF@FD?9C6*;?00:<B<FFAFGFF>B>6,3?D2E<GF?7(1C<26
@M04650:207:000000000-C238N:1:1101:20785:11233 2:N:0:19
GGACTACACGGGTATCTAATCCTGTTCGCTCCCCACGCTTTCGAGCCTCAGCGTCAGTTACAGTCCAGAGAGTCGCCTTCGCCACTGGTGTTCTTCCTAATCTCTACGCATTTCACCGCTACACTAGGAATTCCACTCTCCTCTCCTGCACTCTAGATACTCAGTTTGGAATGCAGTACTCGGGTTGAGCCCAAGTATTTCACATCCCACTTAAATATCCGCCTACGCTCCCTTTACGCCCAATAAATCCGGATAACGCTCGCCACCTACGTATTACCGCGGCTGCTGGCACGTAGTTAGC
+
CCCCCGGGGGGGGGGGGGGGGGGGGGGGGGGGGGGGGGGGGGGDGGGGGGGGGGGGGGGGGGGGGGGGFGGGGGGGGGGGGGGGGGGGGGGGGGGGGGGGGGGGGGGGGGGGGGGGGGGGEEGGGGGGGGGGGGGGGGGGGGGFGGGGGGGFGGGGGGGGGGGGGGGGEFGGGGGGGGGGGGGGGGGGGGGGGGGGGGGEFFGFFGGFEGGGFGGGFEGGFGADFFFFFGFFFGFFFFGGED@FGGFFGFDB?FGFGFF<;@GFDEF?7?FB7FBAGG(99>BF1:37(*(<-((.4CB26
@M04650:207:000000000-C238N:1:1101:8711:11250 2:N:0:19
GGACTACTGGGGTATCTAATCCTGTTCGCTCCCCACGCTTTCGAGCCTCAGCGTCAGTTACAGTCCAGAGAGTCGCCTTCGCCACTGGTGTTCTTCCTAATCTCTACGCATTTCACCGCTACACTAGGAATTCCACTCTCCTCTCCTGCACTCTAGCTACTCAGTTTGGAATGCAGTACTCGGGTTGAGCCCAAGTATTTCACATCCCACTTAAGTATCCGCCTACGCTCCCTTTACGCCCAATAAATCCGGATAACGCTCGCCCCCTACGTATTACCGCTGCTGCTGGCACGTAGTTAGC
+
CCCCCGGD9CDFGFGGGGGGGGGGGG9FDEGGGGFEGGGGGGGCGGGGGG8FGGGGGGGF@<FGGGGG98EF<@FGGGGGGGGGGDFFGGGGGAFFGGGGGFFFFGFGFGGGGGGGGCEDGGGGGDGGGFFGGG9FC8AFEDFFGGG?FFGFGDFG,@E,=FFGGGE3=>3>DG9,A+@==CE+D++5@CBC1+,@+?@CD6B+37;*0;FCC+<+52:25?4AA*:9:9=BFGF=A(=F*2/=F73?FAB>3A33D@((,6D(/:2((.,(,A.)3>?;(31,)))5(*(2(.426<)..
@M04650:207:000000000-C238N:1:1101:28068:11275 2:N:0:19
GGACTACCGGGGTATCTAATCCTGTTTGCTCCCCACGCTTTCGCACCTGAGCGTCAGTCTTTGTCCAGGGGGCCGCCTTCGCCACCGGTATTCCTCCAGATCTCTACGCATTTCACCGCTACACCTGGAATTCTACCCCCCTCTACAAGACTCTAGCCTGCCAGTTTCGGCTGCAGTTCCCAGGTTGAGCCCGGGGATTTCACATCCGACTTGACAGACCGCTTGCGTGCGCTTTACGCCCAGTAATTCCGATGAACGCTTGCACCCTCCGTATTACCGCGGCGGCTGGCTCGTCATTAGC
+
CCCCCGGGGGGGGGGGGGGGGGGGGGFGGGGGGGGGGGGGGGGCFG7F:@FGGGGGGGFFFEFCFGFFAF@FCEFEGGGGGGDG7FFGECFGFEFGGDFGFGGGGG<FGGDGGGGGGGGGGGGGGE8B<FGGGGFFG86=EDGFGFF,@;FFGGGCC69DFGFC@>DFGD**3CF1=72DFCC7<3,>88FCEEC=<<FGDF97C<7>0)9:7*;C48F5,)(,-7(02C;9>CFFF1ECC2::F?A97=?:4)*-*(,(4(*49811-(2:1;()<C((9B((-469(*(2,(((406<?
@M04650:207:000000000-C238N:1:1101:27677:11315 2:N:0:19
GGACTACTGGGGTTTCTAATCCTGTTTGCTCCCCACGCTTTCGCACCTGAGCGTCAGTCTTTGTCCAGGGGGCCGCCTTCGCCACCGGTATTCCTCCAGATCTCTACGCATTTCACCGCTACACCTGGAATTCTACCCCCCTCTACAAGACTCTAGCCTGCCAGTTTCGGATGCAGTTCCCAGGTTGAGCCCGGGGATTGCACATCCGACTTGACAGACCGCCTGCGTGCGCTTTACGCCCAGCAATTCCGATTAACGCTTGCACCCTCCGGAGTACCGCGGCTGCTGGCACTGAGTTAGC
+
<@@C@<FGGGGEGC7EA,,CCEE<CEFGGGGGGGGGGGGEFFG7@BFEGFCGGGGGGCEFFCFEFGCC@@FGGGGGGGGGGGDGEFGGGC=<EE;<FEDFGGAFFFGGGGFBCFFGGCEGEEFFGGGFF<FCFA;@9F6FGGGFCF,,,@EFFFGFGGGGGFC?FFFG>8>80@9E?DE:9,DGG@CGGC>FGCGEGCF*:AF4+>DEFD)7;G47=(;<;CB((865(*20675)/(;C8:B(7232:9900<<<GFB1((9<GGFF00(((/((+2(49B6,4(,8252C(52)67>24
@M04650:207:000000000-C238N:1:1101:24846:11319 2:N:0:19
GGACTACAAGGGTATCTAATCCTGTTTGCTCCCCACGCTTTCGCACCTGAGCGTCAGTCTTTGTCCAGGGGGCCGCCTTCGCCACCGGTATTCCTCCAGATCTCTACGCATTTCACCGCTACACCTGGAATTCTACCCCCCTCTACAAGACTCTAGCCTGCCAGTTTCGGATGCAGTTCCCAGGTTGAGCCCGGGGATTTCACATCCGACTTGACAGACCGCCTGCGTTCGCTTTACGCCCAGTCATTCCGATTAACGCTTGCACCCTCCGTATTACCGCGGCTGCTGGCACGGAGTTAGC
+
CCCCCGGGFGGGGFGGGGGGGGGGGGGGGGGGGGGGGGGGGGGGGGGGGFGGGGGGGGGGGGGGGGGGGGGGGGGGGGGGGGGGGGGGGGGGGGFGGGGGGGGGGGGGGGGGGGGGGGGGGGGGGGGGGGGGGGGGGGGGGGGFGGGGGGGFGBFFCEDGGGGGGGGGGCEEDFGGGFF<<:EGGGGG6FGFGEGGDGGGGFGF7CCB@D8DFGGGF8EFFGFFFF>)(189(AFFF(CEE?6?*:46>F?(47DAGBB?BFF<=FF??F>61E?2<>:;99FF(4?B0C?GB((7?DAAA
@M04650:207:000000000-C238N:1:1101:3584:11332 2:N:0:19
GGACTACTGGGGTTTCTAATCCTGTTCGCTCCCCACGCTTTCGAGCCTCAGCGTCAGTTACAGTCCAGAGAGCCGCCTTCGCCACCGGTGTTCTTCCAAATCTCTACGCATTTCACCGCTACACCAGGAATTCCACTCTCCTCTCCTGCACTCAAGCTACCCAGTTTGGAATGCAGTACCCGGGTTGAGCCCAAGTATTTCACATCCCACTTAAGTATCCGCCTGCGCTCGCTTTACGCCCAATAAATCCGGATAACGCTTGCCCCCTACGTATTACCGCGGCTGCTGGCACGCAGTTAGC
+
CCCCCGGG,EFGE:FGGGGGGGCGGGFFGG?FG@FEGGGDGGG@8CCFAFGGGGDGGGC,C,CEFGAFAF@C,BFGGGEGGGGGC,FEG7FFG<FGG,,5E=DGGFGGGGGC,EFCGGGGGGGG,+AEGGGGDBDGAE,FEDEFGGA,A?F?D,@?,67,3>FF,,@,+,7DFGGGD+@,@:CCFG*,@CFF,4D,++@>9FG@FG**:**;CGD+1/>:=F@9(?>5,*(6;=>EF3EG*(23CF3?CFD(,)7<D(4:(1>(*/401:02)<3<:C0(19>09:))4=09((-(494.6
@M04650:207:000000000-C238N:1:1101:13527:11387 2:N:0:19
GGACTACACGGGTTTCTAATCCTGTTTGCTCCCCACGCTTTCGCACCTGAGCGTCAGTTACAGACCAGAGAGTCGCCTTCGCCACTGGTGTTCCTCCACATCTCTACGCATTTCACCGCTACACGTGGAATTCCACTCTCCTCTTCTGTACTCAAGTCCCTCAGTTTCCAATGACCCTCCACGGTTAAGCCGTGGGCTTTCACATCAGACTTAAGAGACCGCCTGCCCGCGCTTTACGCCCAATAATTCCGGACAACGCTTGCCCCCTACGTCTTACCGCGGCTGCTGGCACGTAGTTAGC
+
CCCCCGGDDGGGGGGGGGGGGGGGGGCFGGEGGGGCGGGGGGG7:FGG8EGGGGGGGGG9FFGGGGGGG<<BCFGGGGGGGGGGGGGGGGGGGCEFGGCGGCEFGGGGGGGGGGGGGGGGGGGG>FFGFEAFGGCGGGGGG8DBEGGGAFGFGFFGF,>8@FEFGGGGFDEGG,,,,=E@=FGGGGEEGGFC+:CGGGGGGFGFFGGFFGGDC>DC*)=C@GFFFA-8(/7;6E:EFFGGG0(:7F5CCFFF?7)379>B?:DBCGBB:B?<(:(6EG?9>FBFBB???C7E<2?BB75>6
@M04650:207:000000000-C238N:1:1101:5394:11504 2:N:0:19
GGACTACAAGGGTATCTAATCCTGTTCGCTCCCCACGCTTTCGAGCCTCAGCGTCAGTTACAGTCCAGAGAGTCGCCTTCGCCACTGGTGTTCTTCCTAATCTCTACTCATTTCACCGCTACACTAGGAATTCCACTCTCCTCTCCTGCACTCTAGATAACCAGTTTGGAATGCAGCACCCAAGTTGAGCCCGGGTATTTCACATCCCACTTAAGTATCCGCCTACGCTCCCTTTACGCCCAATAACTCCGGATAACGCTCGCCACCTACGTATTACCGCGGCTGCTGGCACGTAGGTAGC
+
CCCCCGG<@FGGGFGGGGGGDGGGGGGGGGGGGGFGGGGGGGE@F7FGGFGGGGGGGGGGGGGGGGGGEGGCFFCGFGGGFGGGGGGGGGCGGEGGGGFGGAFGGCG,CFGGGGGGGEGDCB9F?BFFGGGGGGGGGFAFGGGFGGCEGFDFGCG,4@=DGFFGG;=,3>DEGGG8EFFFDCFDFFF8=EGGG+@E6?FFFFCAFGF6@FCF*=+5<*@FAG=AA6<>2D22:FFEF(BGC(3@CF)1>481;3DEG09?@0C9*;?<?B?FFGFBF7(-(-6-(14,4C0A:?B0(<)).
@M04650:207:000000000-C238N:1:1101:17777:11508 2:N:0:19
GGACTACAGGGGTTTCTAATCCTGTTTGCTCCCCACGCTTTCGAGCCTCAGCGTCAGTTACAGACCAGAGAGCCGCCTTCGCCACTGGTGTTCCTCCATATATCTACGCATTTCACCGCTACACATGGAATTCCACTCTCCTCTTCTGCACTCAAGTCTCCCAGTTTCCAATGACCCTCCCCGGTTGAGCCGGGGGCTTTCACATCAGACTTAAGAAACCGCCTGCGCTCGCTTTACGCCCAATAAATCCGGACAACGCTTGCCACCTACGTATTACCGCGGCTGCTGGCACGTAGTTAGC
+
CCCCCFGGGFGGGGGGGGGGGGGGGGGGGGGGGGGGGGGGGGGGGGGGGFGGGGGGGGGGGGGGGGGGGGGGGGGGGGGGGGGGGGGGGGGGGGGGGGGGGGGGGGGGEGGGGGGGGGGGGGGGGGFGGGGGGGGGGGGGGGGFGGGGGGGFGGFGGGGGGGGGFGGGGGGGGGGFFGGGGGGGGGGGFGGGG5EEDDFGGCE=FGGFEGGGFFGGFFGDBGF;1FFFFGBB?5>B?0CEC:3<7DAFGFFF?FGFG0;:?:<:FF<?FFF?FGFFG7:;;9>BBFFBFGBGB?BBFGA>6
@M04650:207:000000000-C238N:1:1101:14995:11528 2:N:0:19
GGACTACCAGGGTTTCTAATCCTGTTCGCTCCCCACGCTTTCGAGCCTCAGCGTCAGTTACAGTCCAGAGAGTCGCCTTCGCCACTGGTGTTCTTCCTAATCTCTACGCATTTCACCGCTACACTAGGAATTCCACTCTCCTCTCCTGCACTCTAGATACTCAGTTTGGAATGCAGTACTCGGGTTGAGCCCAAGTATTTCACATCCCACTTAAGTATCCGCCTACGCTCCCTTTACGCCCAATAAATCCGGATAACGCTCGCCACCTACGTATTACCGCGGCTGCTGGCACGTAGTTAGC
+
CCCCCGFGGGGG@FGGGGGGGGGGGCFEFEFGGEGGGGFFGGGGFFEEFGGGGEECFFDGGGGGFFGGGGG@6EFGGDF?EEGGGGGGGGAFFGF@FFEFGGG;@DE@F=?FFGCEFGGDEF,F,:FCFG8:FFF9EGGGG?ED8>F8<?C<6@FF9,,@9FE=FG3EBD,CDD8F,==@DFEGGGGFC@7C,;8A7E=EFF,1BDFF@5CFEFFEFCAFFF=D2;5?4DBF(CA615:<F??F4FE<FFFF<ACEG;(/6:D13/8<??B:<+497C?9990(482)8C7F:?((,<:).
@M04650:207:000000000-C238N:1:1101:8256:11602 2:N:0:19
GGACTACTGGGGTTTCTAATCCTGTTCGCTCCCCACGCTTTCGAGCCTCAGCGTCAGTTACAGTCCAGAGAGTCGCCTTCGCCACTGGTGTTCTTCCTAATCTCTACGCATTTCACCGCTACACTAGGAATTCCACTCTCCTCTCCTGCACTCTAGATACTCAGTTTGGAATGCAGGACTCGGGTTGAGCCCAAGTATTTCACATCCCACTTAAGTATCCGCCTACGCTCCCTTTACGCCCAATAAATCCGGATAACGCCCGCCACCTACGTATTACCGCGGCTGCTGGCACGTAGTTAGC
+
CCCCCGGGGGGGGGGGGGGGGGGGGGFEGGGGGGGGGGGGGGGGGGGGGGGGGGGGGGGGGGGGGGGGGGGGGGGGGGGGGGGGGGGGGGFGGGGGGGGGGGGGGGGGGEGGGGGGGGGGGGGGAFGGGEFGGGGGGGGGGGGFGDGGGGDFGGGGGGGGAFGGGGGGGGGDFGGG?GGGG78EGGGFGGGGFFFFFDGGGFG9927;@GGG@=@FFFG>>CADD>AA@GB23AFCF9CFE16@GD3/@;>3;DDAC1(((,>();:1,483<C:)+??FF6((,(5:?G79??((-<266
@M04650:207:000000000-C238N:1:1101:23167:11619 2:N:0:19
GGACTACACGGGTTTCTAATCCTGTTTGCTCCCCACGCTTTCGCACCTGAGCGTCAGTCTTTGTCCAGGGGGCCGCCTTCGCCACCGGTATTCCTCCAGATCTCTACGCATTTCACCGCTACACCTGGAATTCTACCCCCCTCTACAAGACTCTAGCCTGCCAGTTTCGGATGCAGTTCCCAGGTTGAGCCCGGGGATTTCACATCCGACTTGACAGACCGCCTGCGTGCGCTTTACGCCCAGTAATTCCGATTAACGCTTGCACCCTCCGTATTACCGCGGCTGCTGGCACGGAGCTAGC
+
CCCCCGGGGGGGGGGGGGGGGGGGGGGGGGGGGGGGGGGGGGGDGGGGGGGGGGGGGGGGCGFGGGGGGGGGGGGGGGGGGGGGGGGGGGGGGGGGG8AFGGGGGGGGGGGGGGGGGGGGGGGGGGGGGGGGGFGGG?FGGGGFCFDCCFGFGAFFGGGGFGGGGGGGGDGGDGGGGGGGGGGGGGGGCGGGGGGDGGGGGFGFFGGE;DCGE7DFFFGG>GF<BFFB3C69>GFD4:GGGFFBGGFAFBFF?FGA><FFFFG<FC,(-49?BE:2CD:169>9>?FF7E:C:B>((A235
@M04650:207:000000000-C238N:1:1101:24165:11624 2:N:0:19
GGACTACCGGGGTTTCTAATCCTGTTCGCTCCCCACGCTTTCGAGCCTCAGCGTCAGTTACAGTCCAGAGAGTCGCCTTCGCCACTGGTGTTCTTCCTAATCTCTACGCATTTCACCGCTACACTAGGAATTCCACTCTCCTCTCCTGCACTCTAGATACTCAGTTTGGAATGCAGTACTCGGGTTGAGCCCAAGTATTTCACATCCCACTTAAGTATCCGCCTACGCTCCCTTTACGCCCAATAAATCCGGATAACGCTCGCCACCTACGTATTACCGCGGCTGCTGGCACGTACTTAGC
+
CCCCCGGGGGGGGGGGGGGGGGGGGGGGGGGGGGGGGGGGDGGGGGGGGGGGGGGGGGGGGGGGGGGGGGGEGGGGGGGGGGGGGGGGGGGGGGGGGGGGGGGGGGGGGGGGDGGGGGGGGGGGGGGGGGGGGGGGGGGGGGGFGGGGGGGFGGGGGGGGGGGGGGGGGGGGGGGGGGGGGGGGGGGCFEFGGGGGFGGGCFGFFG4F=CGGFGGGFFGFA>=DFADE@DBBBGFFFFGGGF;1F*6?CFF6(5C3D214?;GFGG:7>FF?B9:2<FFFFFFFB:)8?GFD(:1((264.
@M04650:207:000000000-C238N:1:1101:24816:11626 2:N:0:19
GGACTACTGGGGTTTCTAATCCTGTTCGCTCCCCACGCTTTCGAGCCTCAGCGTCAGTTACAGTCCAGAGAGTCGCCTTCGCCACTGGTGTTCTTCCTAATCTCTACGCATTTCACCGCTACACTAGGAATTCCACTCTCCTCTCCTGCACTCTAGATACTCAGTTTGGAATGCAGTACTCGGGTTGAGCCCAAGTATTTCACATCCCACTTAAGTATCCGCCTACGCTCCCTTTACGCCCAATAAATCCGGATAACGCTCGCCACCTACGTATTACCGCGGCTGCTGGCACGTCGTTACC
+
CCCCCGGGGGGGGGGGGGGGGGGGGGGGGGGGGGGGGGGGGGGGGGGGGGGGGGGGGGGGGGGGGGGGGGGGGGGGGGGGGGGGGGGGGGGGGGGGGGGGGGGGD,C==FGDFFFGFCDCGGFFC4FAFCGFGGGGFGEGGDD9DFGDGGGFGFGGF:;DEEE8FGGG@FF==FGGGGGGCGGGGDE:@FGFG+:,?FGGGF;EFGGA@FGFE78;=7DGFG>9=>7B@GBFFGF4FDGGGF?@GF;3FA=96.:;FDF(66C1/;:1730.,:4>G7123;>0((,45E??(,(,4C1(.
@M04650:207:000000000-C238N:1:1101:12083:11634 2:N:0:19
GGACTACCAGGGTTTCTAATCCTGTTTGCTCCCCACGCTTTCGCACCTGAGCGTCAGTCTTTGTCCAGGGGGCCGCCTTCGCCACCGGTATTCCTCCAGATCTCTACGCATTTCACCGCTACACCTGGAATTCTACCCCCCTCTACAAGACTCTAGCCTGCCAGTTTCGGATGCAGTTCCCAGGTTGAGCCCGGGGATTTCACATCCGACTTGACAGACCGCCTGCGCGCGCTTTACGCCCAGTACTTCCGATGAACGCTTGCACCCTCCGTCTTACCGCGGCTGCGGGCACGGAGTTAGC
+
CC@@CGE<<FC@FEC<@EE<A<FGGGGGGGGG@F@F7F,@CFCE@C:=FC<<FGGGG@F<C@FFGEGFC6F7FGDG@::AFCBB:?F:+>DEGD,F<F<?F?;EBF9D@:BF9F@FF:=CCD9E:,A<?FGCA9EFG,=@CDG*@E9,8=DFFEAFCFE68,<27@FGGCEBD7DC,+7<C9DFF,6D,,2AE5:E5C,+:6?77C*87>C><*;768FC>D>FFF>),9(74E32B08/:(14**.6DBB0()2.:4221:C)9@08::(((/4)+>0;F1(46?(4(*3C<06;30646
@M04650:207:000000000-C238N:1:1101:9634:11696 2:N:0:19
GGACTACTCGGGTATCTAATCCTGTTCGCTCCCCACGCTTTCGTTCCTCAGCGTCAGTTACTGCCCAGAGACCCGCCTTCGCCACCGGTGTTCCTCCTGATATCTGCGCATTTCACCGCTACACCAGGAATTCCAGTCTCCCCTACAGCACTCAAGTCTGCCCGTATCGCCTGCACGCCCACAGTTAAGCTGCGGGATTTCACAAACGACGCGACAAACCGCCTACGAACTCTTTACGCCCAGTAATTCCGGACAACCCTCGCACCCTACGTATTACCGCGGCTGCTGGCCCGTAGTTCGC
+
CCCCCGGGGGGGGDFGGGGGGGGGGGGGGGGGGGGGGGGGGGGGGGGGGGGGGGGGGGGGGDGGGGGGGGFGGGGGGGGGGGGGGGGGGGGGGGGGGFGGGGGGGGGGGDGGGGGGGGGGGGGGGGGGGGGGGGGGFCDGGGGFGFGGGGGFGGGCCFGFFGGDGG8D>CECDD?F?DCG>FGGGGGFFGE77EEGGGGGGFGFFFGFFDDC63)):5FG@D;<?FB>?GFFFGFFF?GGG0::>F99*=920>GFF(4(-4DBGEB<7(,47C?A+::>B9>29??77E(:1((2:F)(-
@M04650:207:000000000-C238N:1:1101:21704:11731 2:N:0:19
GGACTACAGGGGTATCTAATCCTGTTCGCTCCCCACGCTTTCGAGCCTCAGCGTCAGTTACAGTCCAGAGAGTCGCCTTCGCCACTGGTGTTCTTCCTAATCTCTACGCATTTCACCGCTACACTAGGAATTCCACTCTCCTCTCCTGCACTCTAGATACTCAGTTTGGAATGCAGGACTCGGGTTGAGCCCAAGTATTTCACATCCCACTTAAGTATCCGCCTACGCTCCCTTTACGCCCAATAAATCCGGATAACGCTCGCCACCTACGTATTACCCCGGCTGCTGGCACGTAGTTAGC
+
CCC@C@FGGGGGGGGGGFCFCGGGGGGGGGDGFGGGGGGGGGGGGECFF<CGGGCFGGGGGGGGDFGGGGGCFF+@FGCCGCF@@FGGDFGGGGGFEEGGGGG9EA?F7=FGGFFGGGGGGGGG9AFCEEDFGGFGGGGCGGGBEFGGDGGFGGCEAFGGGFAFFGGGGDDGGCGGGDGFEGGGCCEGFDGGGGG:5=@F79EFFGGFFFFC@CFGFFFGAGFADF9?=D9B=F;CF=7<<;;DGGFFDA89;DG<D6@<@FCBGG<04::<<<2:C0(.(-766<))45(0(31:19)66
@M04650:207:000000000-C238N:1:1101:22512:11752 2:N:0:19
GGACTACAGGGGTATCTAATCCTGTTTGCTCCCCACGCTTTCGCGCCTCAGTGTCAATGTTGGCCCAGACAGCTGCCTTCGCCATTGATGTTCCTTCTGATCTCTACGCATTTCACCGCTACACCTGGAATTCTACCCCCCTCTACAAGACTCTAGCCTGCCAGTTTCGGATGCAGTTCCCAGGTTGAGCCCGGGGATTTCACATCCGACTTGACAGACCGCCTGCGTGCGCTTTACGCCCAGTAATTCCGATTAACGCTTGCACCCTCCGTATTACCGCGGCTGCTGGCCCGGAGTTAGC
+
CCCCCGGGCGGGGFGGGGGGGGGGGGFGGGGGGGGGGGGGGGGGGGGGGGG,FGGGGGFEFCFGGGGGGGGGGFGGGGGGGGGG7<FFFGGGGGG9FEFFGGGGGGGGGGGGGGGGGGGGGGGGG8FG8FFGGCDFGD=CEGGFAGC2,==DF=FFGGFGGGGGGEC;>7+8=FGEGFGGGCFGGGGDGG@FGGGG9CGGGFG>AFCEAGGGEDFCF@FGBGFFFFBA;DBFFEFEF;GGGFBFFFFAFF?B0BG<GBFF<(/<FG?::67?FFFFGGBFFFFF>??3376C;>(488)66
@M04650:207:000000000-C238N:1:1101:6572:11790 2:N:0:19
GGACTACCAGGGTATCTAATCCTGTTTGCTCCCCACGCTTTCGCACCTGAGCGTCAGTCTTTGTCCAGGGGGCCGCCTTCGCCACCGGTATTCCTCCAGATCTCTACGCATTTCACCGCTACACCTGGAATTCTACCCCCCTCTACAAGACTCTAGCCTGCCAGTTTCGGATGCAGTTCCCAGGTTGAGCCCGGGGATTTCACATCCGACTTGACAGACCGCCTGCGTGCGCTTTACGCCCAGTAATTCCGATTAACGCTTGCACCCTCCGTATTACCGCGGCTGCTGGCACGGAGTTAGC
+
C@CCCGGEFGGGGGGGGGGGGGEGGGGGGGGGGGFEGGGGGGGGGGGGGGGGGGGGGGGGGDFGGGGGG@FFFGGGGGGGGGGGGFGGGCGGGGGGG8FFFGGCFCGGGGGGGGGGGGDGGGFFGFFGGGGGGFGG88DEEDGFCDCF,1>DECGGGGGGGGGGGDFFGG8C<<<EE@FFD,DGGCFFGFC59CEGDGGGGFG+@GFEDGGCAFFFA:FFFG>B:>>:,9190C>F?:E8E(.8CGA<GFF02:C<F69??BF<CFB13:08:G?5CF(26;999<:B(:<F?F9>?G46-
@M04650:207:000000000-C238N:1:1101:22048:11791 2:N:0:19
GGACTACCGGGGTTTCTAATCCTGTTTGATCCCCACGCTTTCGCACATCAGCGTCAGTTGCAGACCAGAGAGCCGCCTTCGCCACTGGTGTTCCTCCATATCTCTGCGCATTTCACCGCTACACATGGAATTCCACTCTCCTCTTCTGCACTCAAGCAAGACAGTTTCCAATGACCTTCCTCGGTTGAGCCGAGGGCTTTCACATCAGACTAATCTTGCCGCCTACGCGCGCTTTACGCCCAATAATTCCGGATAACGCTTGCCACCTACGTATTACCGCGGCTGCTGGCACGTAGTTAGC
+
CCCCCGGGGGGGGGGGGGGGGGGGGGGGGGGGGGGGGGGGGGGGGGGGGGGGGGGEGGGGGFGGGGGGGGGGGGGGGGGGGGGGGGGGGGGGGGGGGGGGGGGFGFGGGGGGGGGGGGGGGGGGGGGGGGGGGGGGGGGGGGGFGGGGGGGFGGGGGGGGGGGGGGGGF,DFFGGGGGGG7;EGGGGGGGG579EGGG@FGFFFFGGFFGGFEFGFFEGGFGFFFFFB(>@BFD5<FFGGGFFFGGFFGFFF?DG<GFFFFFG:>9??FFFB<C?>CD013(62;6::?G?FB1802CA<:
@M04650:207:000000000-C238N:1:1101:15626:11869 2:N:0:19
GGACTACACGGGTATCTAATCCTGTTCGCTCCCCACGCTTTCGAGCCTCAGCGTCAGTTACAGTCCAGAGAGTCGCCTTCGCCACTGGTGTTCTTCCTAATCTCTACGCATTTCACCGCTACACTAGGAATTCCACTCTCCTCTCCTGCACTCTAGATACTCAGTTTGGAATGCAGTACTCGGGTTGAGCCCAAGTATTTCACATCCCACTTAAGTATCCGCCTACGCTCCCTTTATGCCCAATAAATCCGGATAACGCTCGCCACCTACGTATTACCGCGGCTGCTGGCACGTAGTTAGC
+
CCCCCGGGGGGGGGGGGGGGGGGGGGGGGGGGGGGGGGGGGGGGGGGGGGGGGGGGGGGGGGGGGGGGGGGGGGGGGGGGGGGGGGGGGGGGGGGGGGGGGGGGGGGGGGGGGGGGGGGGGGGGGGGGFGGGGGGGGGGGGGGFGGGGGGGFGGGGGGGGGGGGGGGGGFGGGGGGGGGGGGGGGG6E6EGGFGGCGGFGGFGFFGGFFGGGFGGGFEGGFGFADFFF=CBFFGF=FFGGGFFD6DEEGFE6<3<@DFFFFFGFDGFFFFFBFGFFGF:>19B;>FB?BG?FFBF:6E>BD
@M04650:207:000000000-C238N:1:1101:24292:11873 2:N:0:19
GGACTACTCGGGTATCTAATCCTGTTTGCTCCCCACGCTTTCGAGCCTCAGCGTCAGTTACAGACCAGAGAGCCGCCTTCGCCACTGGTGTTCCTCCATATATCTACGCATTTCACCGCTACACATGGAATTCCACTCTCCTCTTCTGCACTCAAGTTCTCCAGTTTCCAATGACCCTCCCCGGTTGAGCCGGGGGCTTTCACATCAGACTTAAAGAACCGCCTGCGCTCGCTTTACGCCCAATAAATCCGGACAACGCTTGCCACCTACGTATTACCGCGGCTGCTGGCACGTAGTTAGC
+
CCCCCGGGGGGGGGGGGGGGGGGGGGGGGGGGGGGGGGGGGGGGGGGGGGGGGGGGGGGGGGGGGGGGGFGGGGGGGGGGGGGGGGGGGGGGGGGGGGGGGGFGGGGGGGGGGGGGGGGGGGGGGGGGGGFGGGGGGGGGGGGFGGGGGGGFGGGGGGGGGGGGGGGGGGGGGGGGGGGGGGGGGGGGGGGGGGGGGGGGFFGFFGGFFFGFFGGGF@GFFDB?;F9=>DBFBGFFFBGGGF<<GG<<FFFFBBG?59>FFBGFGGFBFFFF?G?2@FBF>B9>F:B:?GBC:80(-:6<.
@M04650:207:000000000-C238N:1:1101:12913:11879 2:N:0:19
GGACTACCCGGGTTTCTAATCCTGTTCGCTCCCCACGCTTTCGAGCCTCAGCGTCAGTTACAGTCCAGAGAGTCGCCTTCGCCACTGGTGTTCTTCCTAATCTCTACGCATTTCACCGCTACACTAGGAATTCCACTCTCCTCTCCTGCACTCTAGATACTCAGTTTGGAATGCAGTACTCGGGTTGAGCCCAAGTATTTCACATCCCACTTAAGTATCCGCCTACGCTCCCTTTACGCCCACTAAATCCGGATAACGCTCGCCACCTACGTATTACCGCGGCTGCTGGCACGTAGTTAGC
+
C<<CCGGGGGGGGGGGGGGGGGGGGGGGGGGGGGGGGGGGGGGGGGGGGFGGGGGGGGGGGGGGGGGGGGGGGGGGGGGGGGGGGGGGGGGGGGGGGGGGGGGGGGGGGGGGGGGGGGGGGGGGFGGGGFGGGFGGGGFGFFGFGGGGGDGFGGGCGGGFEGGGGGGGGGGFGGGGGGFCGGGGGGGGGGGGGGGGFGGGGFGFFGGFEGGGFFGGFFGGFGFF=F=D9C@>=CF=F(BGG@(6<GEEGFF07DGF4190;0<07C:<:>137E?99C?>>FBF>F7:?GFG:.8??F9<5
@M04650:207:000000000-C238N:1:1101:13458:11883 2:N:0:19
GGACTACCGGGGTTTCTAATCCTGTTCGCTCCCCACGCTTTCGAGCCTCAGCGTCAGTTACAGTCCAGAGAGTCGCCTTCGCCACTGGTGTTCTTCCTAATCTCTACGCATTTCACCGCTACACTAGGAATTCCACTCTCCTCTCCTGCACTCTAGATACTCAGTTTGGAATGCAGTACTCGGGTTGAGCCCAAGTATTTCACATCCCACTTAAGTATCCGCCTACGCTCCCTTTACGCCCAATAAATCCGGATAACGCTCGCCACCTACGTATTACCGCGGCTGCTGGCACGTAGTTAGC
+
CCCCCGGGGGGGGGGGGGGGGGGGGGGGGGGGGGGGGGGGGGGGGGGGGGGGGGGGGGGGGGGGGGGGGGGGGGGGGGGGGGGGGGGGGGGGGGGGGGGGGGGGGGGGGGGGGGGGGGGGGGGGGGGGGGGGGGGGFGFGGFFDFGGGGGGFGGGGFGCFGGGGGGGGGGGFGGGGFGGGFEGGGCGGGGGGGGGGGGFGGFGFFGCA:GGGFFGFFCGGFGFFDFDFFGFFFGFCAFGGG<?DFG<CDFE9;:DEG@FB19D67=2(48<3<FBDGGF162662:0::C<GFF03?C<56
@M04650:207:000000000-C238N:1:1101:4341:11900 2:N:0:19
GGACTACAGGGGTATCTAATCCTGTTCGCTCCCCACGCTTTCGAGCCTCAGCGTCAGTTACAGTCCAGAGAGTCGCCTTCGCCACTGGTGTTCTTCCTAATCTCTACGCATTTCACCGCTACACTAGGAATTCCACTCTCCTCTCCTGCACTCTAGATACTCAGTTTGGAATGCAGTACTCGGGTTGAGCCCAAGTATTTCACATCCCACTTAAGTATCCGCATACGCTCCCTTTACGCCCAATAAATCCGGATAACGCTCGCCACCTACGTATTACCGCGGCTGCTGGCCCGTAGTTAGC
+
CCCCCGGGGGGGGGGGFGFFGGFEGGFGGGGGGCFFGGGGGGGCEGEFGFGGGGGGGGD,C<<FGGGGGFCFGGGGGGGGGGGGGGGGGGGGGGGGGGG<EFGGGGFEGEDGEGGGGEEGGEFGGFGGF<FGGFEG;DGGFC@9EEGG,,><FFFFADFF8FC8FCF>CF,EFGG8E@FDD@CEGGDD<DFC69,EDGFCFFGFFGGFFFGGFGFGA@FG=F)4<F=F2DBFBFAEFDEGED?DFCC?GFF68;DED02;DFGFGGB?7?F1)<:5CF?F0399>:B?FG0529(--A:AB
@M04650:207:000000000-C238N:1:1101:25066:11906 2:N:0:19
GGACTACACGGGTTTCTAATCCTGTTCGCTCCCCACGCTTTCGAGCCTCAGCGTCAGTTACAGTCCAGAGAGTCGCCTTCGCCACTGGTGTTCTTCCTAATCTCTACGCATTTCACCGCTACACTAGGAATTCCACTCTCCTCTCCTGCACTCAAGCGAAACAGTTTCCAATGACCCTCCCCGGTTGAGCCGGGGGCTTTCACATCAGACTAATCTCGCCGCCTACGCTCCCTTTACGCCCAATAAATCCGGATAACGCTCGCCACCTACGTATTACCGCGGCTGCTGGCACGTAATTAGC
+
CCCCCGGFDEFGGGGGGCFFGGGCF9FFDFCFG,CFGGEFGGGGGGGGFGFGG7C:FFFGFFGGGGAFFFCFGFGGGDDFGEGCFGFFFGEGGDE@FFFGGGG,@AFFGGGGFDGGGGGGEGFGGDF8FGCGAFGD==DGGF?DFGGFE,>@DF,9=@++@:@=7C@=D,@DFGFFGGGG6FEEFEEC6B@E>7EED5FFGFGFFGGF3FCF8F72@(/<9D916?1>6CB?FGFAFFEED?(34:2576;1()/)2332:()4*2.334(.)03-3:10(49>6:2)5*(9:::0(3)),
@M04650:207:000000000-C238N:1:1101:14930:11910 2:N:0:19
GGACTACCCGGGTTTCTAATCCTGTTCGCTCCCCACGCTTTCGAGCCTCAGCGTCAGTTACAGTCCAGAGAGTCGCCTTCGCCACTGGTGTTCTTCCTAATCTCTACGCATTTCACCGCTACACTAGGAATTCCACTCTCCTCTCCTGCACTCTAGATACTCAGTTTGGAATGCAGTACTCGGGTTGAGCCCAAGTATTTCACATCCCACTTAAGTATCCGCCTACGCTCCCTTTACGCCCAATAAATCCGGATAACGCTCGCCACCTACGTATTACCGCGGCTGCTGGCACGTAGTTAGC
+
CCCCCGGGGGGGGGGGGGGGGGGGGGGGGGGGGGGGGGGGGGGGGGGGGGGGGGGGGGGGGGGGGGGGGGGGGGEGGGGGGGGGGGGGGGFGGGGGGGFGFGGGGGGGGGGEGGGGGGGGGGGGFGGGGGEFGGGGGGGGGGGFGGGGGGGFGGGGGGGEGGGGGGGGEGGGGGGGGGGGGGGGGGGGGFFGGGGGGGDGCFF6>FGFFFGGFGGGFCGGFGFDDF=A>C@FFCACFDGGGFF@4FEFGFB>DEGFG<;8?>GFDGBB7?B?<FBBGG<BF9>BFFFFFEFGBBFF<F>B6
@M04650:207:000000000-C238N:1:1101:15318:11922 2:N:0:19
GGACTACCAGGGTTTCTAATCCTGTTCGCTCCCCACGCTTTCGAGCCTCAGCGTCAGTTACAGTCCAGAGAGTCGCCTTCGCCACTGGTGTTCTTCCTAATCTCTACGCATTTCACCGCTACACTAGGAATTCCACTCTCCTCTCCTGCACTCTAGATACTCAGTTTGGAATGCAGTACTCGGGTTGAGCCCAAGTATTTCACATCCCACTTAAATATCCGCCTACGCTCCCTTTACGCCCAATAAATCCGGATAACGCTCGCCACCTACGTATTACCGCGGCTGCTGGCACGTAGTTAGC
+
CCCCCGGGGGGGGGGGGGGGGGGGGGGGGGGGGGGGGGGGGGGGGGGGGGGGGGGGEGGGGGGGGGGGGGGGGFGGGGGGGGGGGGGGGGGGGGGGGGGGGGGGEGGFGGGEGGGGGGGDGGGGGGGGGGGGGGGGGGFGGGGFGGGGGGGFGGGGCFGGFF8FGGGGDDGGFFFFGGGGGGGDFGDCGGGGGDCGFGGGF?EFFGCFEGGGFG7CFFCGFGFFFFFFFGFF=CAECDGGGF;@CFFFGFF9@FGEG;>FF@D9CCBB72877<?FGGFFFF6;>B:??D0<?:7??GADA
@M04650:207:000000000-C238N:1:1101:12437:11946 2:N:0:19
GGACTACTGGGGTTTCTAATCCTGTTTGCTCCCCACGCTTTCGAGCCTCAGCGTCAGTTACAGTCCAGAGAGTCGCCTTCGCCACTGGTGTTCTTCCTAATCTCTACGCATTTCACCGCTACACTAGGAATTCCACTCTCCTCTCCTGCACTCTAGATAACCAGTTTGGAATGCAGCACCCAAGTTGAGCCCGGGTATTTCACATCCCACTTAATCATCCGCCTACGCTCCCTTTACGCCCAATAAATCCGTATAACGCTCGCCACCTACGTATTACCGCGGCTGCTGGCACGTCGTTAGC
+
<CCCCCGF9EEEGEGGGGGGGGGEGG9FFG<<CFFGDGEEFFGG@CGFGFEGGGGGGFFFGCCFGGDF9FFGEFGGGEGFFBFEEF=DCF=FFGGCG,?EFEFCFGGGGGGGGFGFD:>DEFGGDFGEFGG8F<FGFFA<B8DFGGGEGGGBGCAFAD9ECFCFGGGG+,@DFFGFG?F88+@DGGGGFGDE69:C7>F,+9EA9?79=CDGF>:9+/D:5C9==F2?@C===,?*=@EG>:6;8CE<:F363FGCG(37193>CEF((.(32924@F?0;>04(1,4:E(0(.(,4:886
@M04650:207:000000000-C238N:1:1101:4696:11949 2:N:0:19
GGACTCCACTGGTATCTAATCCTGTTTGCTCCCCACGCTTTCGCACCTGAGCGTCAGTCTTTGTCCAGGGGGCCGCCTTCGCCACCGGTATTCCTCCAGATCTCTACGCATTTCACCGCTACCCCTGGACTTCTCCCCCCCTCTACAAGACTCTAGCCTGCCAGTTTCGTCTGCAGTTACCTGGTTGCGCCCGTGGTTTTCCCATCCGACTTGCCACAACTCCTTCTTGCGCTTCTCTCCCAGTTATTCCTATTACCTCTTGCCCCCTCCTTATTCCCTCTGCTGCTTGCCCGTAGTTAGC
+
6<<@B,C,F,CCCFC,F@DFG9ECF<FE,CC<6,E@6@:CFG7C@FCEA<FF+@F7FAEFGG9ECF,C,F+@CF@CCGEF,,6B,=++@>FFCFGGFG8,CFG;C,5+48BFDBB<9C6=+>,,+A++<,,3AD,?D>8@++C:4=;,8,8<8B9,;,@F5>@@AEFE*3*@<A,<,=,>E,>>33>,*4B7C5*7**6;7*3*1*9)(/1:)+2+*(*//;4@.A<F<7(2(A)-8)<CC022*2)6*6*))**)2)).).:(2*-32(.4)35.09)4().45),))*(3((((,<)5)
@M04650:207:000000000-C238N:1:1101:25638:11960 2:N:0:19
GGACTACAAGGGTTTCTAATCCTGTTTGCTCCCCACGCTTTCGCGCATGAGCGTCAGTACAGGTCCAGGGGATTGCCTTCGCCATCGGTGTTCCTCCGCATATCTACGCATTTCACTGCTACACGCGGAATTCCATCCCCCTCTACCGTACTCTAGCCATGCAGTCACAAAGGCAGTTCCCAGGTTGAGCCCGGGGATTTCACATCCGACTTGACAGACCGCCTGCGTGCGCTTTACGCCCAGTAATTCCGATTAACGCTTGCACCCTCCGTATTACCGCGGCTGCTGGCACGGAGTTAGC
+
CCCCCGGGGGGGGGGGGGGGGGGGGGGGGGGGGGGGGGGGGGGGGGGGGGGGGGGGGGGGGFGGGGGGGGGGGGGGGGGGGGGGGGGGGGGGGGGFGDGGGGGGGGGGGGGGGGGGGGGGGGGGCGGGGGGGGGGGGFGGGGEFGGGGGGG?GDFFGGGCGGGGGGGGGG?CCCFGGGGGGGGGGGFGGGGGGGGDGDFFFFGF6?FFFDGGEGFGFFGGFG9;;F>F?GFF>GF9F:EEC?:BFC447@FF(85:F61:BBGFFDB:?FBFBGF9CG01;(9601344E:F:BB11C)).
@M04650:207:000000000-C238N:1:1101:24279:11979 2:N:0:19
GGACTACAAGGGTATCTAATCCTGTTTGCTCCCCATGCTTTCGCGCCTCAGCGGCAGTTATAGACCAGAAAGTCGCCTTCGCCACTGGTGTTCCTCCACATATCTACGCATTTCACAGCTACACGTGGAATTCCACATTCCTCTTCTATCCTCAAGCCTTCCAGTTTCCAATGACCTTCTACGGTTAAGCCGTGGGCTTTCTCATCAGACTTAAAAGGCCGCCTGCGCGCGGTTTACGCCCAATAATTCTGGACAACGCTTGCCACCTACGAATTACCGCGGCTGCTGGCCCGTAGTTACC
+
-BB<BFFF,@6;FEFGCFGCFFG9FAE<9FFFDEFDFFG<,;F,C:66?@E<@++7@F<<FFGDGGGGCFF4CFC+@4?:F7BF7EGGFGFG,5EF=EECF,,A9F9FEFFF9D<,,,@+4EE,+ECFDGGGFF9,,9,?,?A?@9EFFF8?,>>84@=,@D,,:@E9C,=;=,@@A+@,,@6@FDGG89,1@@8++:F88+@=++5*8*2+0<+==5@7);:==)-8(2.(.*8;+/8<<6(/;*/9C+:3@)9(92(0-270:@2:2.-0(244:>896>0(-3,52*(*--,3(+.).
@M04650:207:000000000-C238N:1:1101:11225:11987 2:N:0:19
GGACTACTAGGGTTTCTAATCCTGTTCGCTCCCCACGCTTTCGAGCCTCAGCGTCAGTTACAGTCCAGAGAGTCGCCTTCGCCACTGGTGTTCTTCCTAATCTCTACGCATTTCACCGCTACACTAGGAATTCCACTCTCCTCTCCTGCACTCTAGATACTCAGTTTGGAATGCAGTACTCGGGTTGAGCCCAAGTATTTCACATCCCACTTAAGTATCCGCCTACGCTCCCTTTACGCCCAATAAATCCGGATAACGCTCGCCACCTACGTATTACCGCGGCTGCTGGCACGTATGTAGC
+
CCCCCGGGGGGGGGGGGGGGGFDGGGGGGGGGGGGGGGGGGGGGGDGGGGGGGGGGGGGGGGGGGGGGEGGGGGGGGGGGGGEGGGGGFGGGGGG9FFGGGGGGG9EFGGGGGGGFGGGCEGDGGGGGGFGGGGGGGGGGGFGFGGGFFGGFGGG,EFGGGGGGGDGGGGCAFGAEGGFGDGCCFF88CGCFGGGGGCAD;CGFFFGFFG>FCGGGF5D>@GFDAAAEFGBF2C;CF(6=F=BBF*477F:9<3CAC16(69G;7C,,24(.4<:49>(39>>>90))(:2F?B().3-)6
@M04650:207:000000000-C238N:1:1101:26089:11994 2:N:0:19
GGACTACTAGGGTATCTAATCCTGTTTGCTCCCCACGCTTTCGCACCTGAGCGTCAGTCTTTGTCCAGGGGGCCGCCTTCGCCACCGGTATTCCTCCAGATCTCTACGCATTTCACCGCTACACCTGGAATTCTACCCCCCTCTACAAGACTCTAGCCTGCCAGTTTCGGATGCAGTTCCCAGGTTGAGCCCGGGGATTTCACATCCGACTTGACAGACCGCCTGCGTGCGCTTTACGCCCAGTAATTCCGATTAACGCTTGCACCCTCCGTATTACCGCGGCTGCTGGCACGGCGTTAGC
+
CCCCCGGGGGGGGGGGGGGGGGGGGGGGGGGGGGGGGGGGGGGEGEGFGGGFFGGGGGGGGGGGGGGGGGGGGEEGGGGGGGGGGGGGGGGGGGGGGGGGEFDGGGGGDGGGGGGGGGGGDGGGGGGGFGGGGGGGGGGGGGGFGGGCF?FFGFGGGGGGGGGGCFGGGGCGC@;CGGFFGGFGGGGGGGGGGGGGDGFGFFGFFGGF0DGDEFGFFFGGBD;BBF6>(C>F0E:AFFGCE602CC4<FFF6<EGBGF6:?0<>4@6(236<:83)<F02390(4(3>BG<F:6(44E::4
@M04650:207:000000000-C238N:1:1101:4252:12008 2:N:0:19
GGACTACCGGGGTATCTAATCCTGTTTGCTCCCCACGCTTTCGCACCTGAGCGTCAGTCTTTGTCCAGGGGGCCGCCTTCGCCACCGGTATTCCTCCAGATCTCTACGCATTTCACCGCTACACCTGGAATTCTACCCCCCTCTACAAGACTCTAGCCTGCCAGTTTCGGATGCAGTTCCCAGGTTGAGCCCGGGGATTTCACATCCGACTTGACAGACCGCCTGCGTGCGCTTTACGCCCAGTAATTCCGATTAACGCTTGCACCCTCCGTATTACCGCGGCTGCTAGCACGGAGTTAGC
+
CCCCCGGGEGGGGGGGGGGGGGGGGGGGGGGGGDGGGGGGGGCCFGGGGGGGGGGEGGGGGFGGGG9<FCE7FGGGEGGFGGGGGGGGGGGGGFFGGGFF5BFGGGFFDGDGGGEFFEEDCFDFFGGFF8FGGG,CEGCEGGGFDGG,@9DFGGGAFGGFGGFGGGFCEGE:CGF7=FFDF>C8FFD?CFGFECC5/*CCFFF+:*8=17D5=CG+=1F3,9-21<;E6D1((20)9:EGG1::7D2<F?@18:*4D-((-3D)9:::??0((244C7(3(266((4))2)<69(-4*<54
@M04650:207:000000000-C238N:1:1101:2333:12012 2:N:0:19
GGACTACTAGGGTTTCTAATCCTGTTCGCTCCCCACGCTTTCGAGCCTCAGCGTCAGTTACAGTCCAGAGAGTCGCCTTCGCCACTGGTGTTCTTCCTAATCTCTACGCATTTCACCGCTACACTAGGAATTCCACTCTCCTCTCCTGCACTCTAGATACTCAGTTTGGAATGCAGTACTCGGGTTGAGCCCAAGTATTTCACATCCCACTTAATTATCCGCCTACGCTCCCTTTACTCCCAATAAATCCGGATCACGCTCGCCACCTACTTATTACCGCTGCTGCTGGCACGTAGTTCGC
+
CBBCCFGGGGGFGGCEGGGGGGGGGGGGGGGGGGDGGGFGGGGGCGGGC8FGGGE:CGGFFGGGGGGGGGG@FGDGGGGGGGGFGGFDGGGGGFGFGGGFGGGGGAFF>7C=FGGGGGGDEGGGGFG?FFGGGC,?=D98EDFFGGGGG8EFFGEF9E;EFGG8FGDFD@FGGG8EGGGFGC8=FF+,1@:FF?8C@FGGGAAFF>>FCGGG;@++;AFG=>=A292AAGBBFGF=F4BEGBBD***9FABB(=):FF0,((1375=?03).)2:4CF0>(79?)53)2=(C?3?03C4(4
@M04650:207:000000000-C238N:1:1101:5859:12034 2:N:0:19
GGACTACAGGGGTATCTAATCCTGTTCGCTCCCCACGCTTTCGAGCCTCAGCGTCAGTTACAGTCCAGAGAGTCGCCTTCGCCACTGGTGTTCTTCCTAATCTCTACGCATTTCACCGCTACACTAGGAATTCCACTCTCCTCTCCTGCACTCTAGATACTCAGTTTGGAATGCAGTACTCGGGTTGAGCCCAAGTATTTCACATCCCACTTAAGTATCCGCCTACGCTCCCTTTATGCCCAATAAATCCGGATAACGCTCGCCACCTACGTATTACCGCGGCTGCTGGCACGTAGTTAGC
+
CCCCCFGGGGGGGGGGGGGGGGGGGGGGGGGGGGGGGGGGGGGGGGGGGGGGDGGGGGGGGGGGGGGGGGGEFF+CFGGGGGGGGGGGGGGGGGGGGGGFGGGFGGGGGGGGGGFGGGGDEFGGGGG?FGFGGG9FGGGGGGGFGGGGGGGFGGGAFFFGCCF?FGFA8DFFFGGAEFCGGGCEGGGGGGGGGGGGGGGGGFGFFGGFEDCF@FCGFFGFAGD9A44BDGFFFGF=FFGGF==BCC<EGF5>0A37C02;@9G6/C?::??F?FBFGG1;>BFFB6>),C(0(.((4F<26
@M04650:207:000000000-C238N:1:1101:9433:12062 2:N:0:19
GGCTACTGGGGTTTCTAATCCTGTTCGCTCCCCACGCTTTCGAGCCTCAGCGTCAGTTACAGTCCAGAGAGTCGCCTTCGCCACTGGTGTTCTTCCTAATCTCTACGCATTTCACCGCTACACTAGGAATTCCACTCTCCTCTCCTGCACTCTAGATACTCAGTTTGGAATGCAGTACTCGGGTTGAGCCCAATTATTTCACATCCCACTTAAGTATCCGCCTACCCTCCCTTTATGCCCAATAAATCCGGATAATGCTCGCCACCTACGTATTACCGCGGCGTCTGGCCAGTAGTTCGCC
+
CCCCCFGGGGGGGGGGGFF9CEGGGGGGGDGGC8FFGGGGGG<EEGGFECG7FFGGGGGGFGFFFCFDGGGGGGDGDEF@FFEFGGGFGFGFGDFFFGFFGGGG9EFDFEEGGGF9BFE=EGC?FFGFGFGFC9FEG9@FDFCFGGEFF=EFFC;AD:=D?<=CFGGEF9EDCGGGFD:,=7E>CF,D688@4,@,DCACGFCAFF*6)9++*=EF>A:@4;=24*/*)2((0018B:ED@(0708@C*0)8;A7)+).7/1)17@8;3,5))2.67/2((-(--123)*(*...65+(--
@M04650:207:000000000-C238N:1:1101:21055:12075 2:N:0:19
GGACTACCGGGGTATCTAATCCTGTTCGCTCCCCACGCTTTCGAGCCTCAGCGTCAGTTACAGTCCAGAGAGTCGCCTTCGCCACTGGTGTTCTTCCTAATCTCTACGCATTTCACCGCTACACTAGGAATTCCACTCTCCTCTCCTGCACTCTAGATACTCAGTTTGGAATGCAGTACTCGGGTTGAGCCCAAGTATTTCACATCCCACTTAAGTATCCGCCTACGCTCCCTTTACGCCCAATAAATCCGGATAACGCTCGCCACCTACGTATTACCGCGGCTGCTGGCACGTAGTTAGC
+
CCCCCGGGGGGGGGGGGGGGGGGGGGGGGGGGGGGGGGGGGGGGGGGGGFFGGGGGGGGGGGGGGGGGGGGGGGGGGGGGGGGGGGGGGGGGGGGGGGGGGGGGGGGGGGGGGGGGGGGGGGGGDGGGGGGGGGGGGGGGGGGFGGFGFGGFGGFG9EFG=FAEGGGGGECFDFDFE?EAFGGGGGGGFGGG5>EGFFGGGFGA6;7?BGGGEF+:BCGGDGFFFFFEFGBDFGFEFDGEGD0;GG3?GFFFFFG<C1>;<>GF*A?3.437>GFAGG:>>60((4:?0C1F::188?4>A
@M04650:207:000000000-C238N:1:1101:16012:12131 2:N:0:19
GGACTACCAGGGTTTCTAATCCTGTTCGCTCCCCACGCTTTCGAGCCTCAGCGTCAGTTACAGTCCAGAGAGTCGCCTTCGCCACTGGTGTTCTTCCTAATCTCTACGCATTTCACCGCTACACTAGGAATTCCACTCTCCTCTCCTGCACTCTAGATACTCAGTTTGGAATGCAGTACTCGGGTTGAGCCCAAGTATTTCACATCCCACTTAAATATCCGCCTACGCTCCCTTTACGCCCAATAAATCCGGATAACGCTCGCCACCTACGTATTACCGCGGCTGCTGGCACGTAGTTAGC
+
CCCC6FFGGGGGFFGGGGGGGGGGGGGGGGGGGGGGGGGGGGGGGGGGGGGGGGGGGGGGGGGGGGGGGGGGGGGGGGGGGGGGGGGGGGGGGGGGGGGGGGGGGGGGGGGGGGGGGGGGGGGGFGGGGFGGCFGGGGE=BDFFGGGGGGGDEFGFAFFGGGGGGGGGDFDGGGGGGGGGGGGDGGG,AFGFDFGGGGGGFFGFFGGFBFGDEFGGF<FDDGAAFFFEDGFFFGFFFDGE<5=@GG<EFADF?ADFC?B@DFGF:C?BFFFFBG?ACC<;>BFFFFFFBGFC?BB??GFBA
@M04650:207:000000000-C238N:1:1101:11401:12216 2:N:0:19
GGACTACAGGGGTATCTAATCCTGTTTGCTCCCCACGCTTTCGCACCTGAGCGTCAGTCTTTGTCCAGGGGGCCGCCTTCGCCACCGGTATTCCTCCAGATCTCTACGCATTTCACCGCTACACCTGGAATTCTACCCCCCTCTACAAGACTCTAGCCTGCCAGTTTCGGATGCAGTTCCCAGGTTGAGCCCGGGGATTTCACATCCGACTTGACAGACCGCCTGCGGGCGCTTTACGCCCAGTAATTCCGATTAACGCTTGCACCCTCCGTATTACCGCGGCTGCTGGCACGGCGTTAGC
+
CCCCCFGGGGGGGDGGGGGGGGGGGGGGGGGGGGGGGGGGGGGGGGGGGGGGGGGCFGGGGGGGGGGGGGGGGGGGGGGGGGGGGGGGGGGGGGGGGGGGGGGGGGGGGGGGGGGGGGGGGGGGGGGGFGGGGGGGGGGGGGGFGGGGFGGFGGGGGGGGGGGGGGGFEGGGDFGGGGGGGGGGGGGGGGGGGGGGG<GGGCCFFGGFFGGGFGGGFFG:BGFFFF()(19F0EFAF:EGG<?:7*6<GFF6?BDA729?F0FBGGFF?F>22F:69F149029(-,),C1F19(-45(4<
@M04650:207:000000000-C238N:1:1101:11544:12249 2:N:0:19
GGACTACTCGGGTATCTAATCCTGTTTGCTCCCCACGCTTTCGCACCTGAGCGTCAGTCTTTGTCCAGGGGGCCGCCTTCGCCACCGGTATTCCTCCAGATCTCTACGCATTTCACCGCTACACCTGGAATTCTACCCCCCTCTACAAGACTCTAGCCTGCCAGTTTCGGATGCAGTTCCCAGGTTGAGCCCGGGGATTTCACATCCGACTTGACAGACCGCCTGCGTGCGCTTTACGCCCAGTAATTCCGATTCACGCTTGCACCCTCCGTATTACCGCGGCTGCTGGCACGGCGTTAGC
+
CCCCCFGGGGGGGDGGGGGGGGGGGGGGGGGGGGGGGGGGGGGGGGGGGCFFGGGGGGGGGGGGGGGGGDGGGGGGGGGGGGGGGGGGGDGGGGGGGGGFGGGGGGGGGGGGGGGGGDGGDGFGGGGGGGGGGGGGGGGGGGGFGGGGCGGFGGGDGGGGGGGGGGGGGEEGGGGFGGGGGGFGGGGFFGGGGGG55DFGGFGFFGGFFGGGFDGGFDGG;G9??F9DFGBFFGF<FBGGG:?FGGFFGF?:,7*6FBFFFFD2>FBB?FFFFGF4CD:;011916:3:E7F69(,780<<
@M04650:207:000000000-C238N:1:1101:28682:12272 2:N:0:19
GGACTACCAGGGTATCTAATCCTGTTCGCTCCCCACGCTTTCGAGCCTCAGCGTCAGTTACAGTCCAGAGAGTCGCCTTCGCCACTGGTGTTCTTCCTAATCTCTACGCATTTCACCGCTACACATGGAATTCCACTCTCCTCTTCTGCACTCAAGTTCCCCAGTTTCCAATGACCCTCCACGGTTGAGCCGTGGGCTTTCACATCAGACTTAAGAAACCGCCTACGCGCGCTTTACGCCCAATAATTCCGGATAACGCTTGCCACCTACGTATTACCGCGGCTGCTGGCACGTAGTTAGC
+
CCCCCGGGGGGGGGGGGGGGGGGGGGGGGGFCGEGGGGGGGGGGGGGGGGGGGGGEGFGGGGGGGGGGGGGGGGGGGGGDFGGGGGGGGGGGGGGGGGGGGGGGGGGGGGGGGGGGGGGGGGGGGGGGGGGGGGGGGGGGGGGFGGGGGGGFFFFFFDGFDFFGDGGGGFGGGCFCFGGGEGEEGFGGGGGGGGGGGGGG>AFFFGGF*;FGFGGCBDGCAG@>9FFF=DFF0CFEFFGGGF@@GCBFGFFF?FGFF09?6?DFGGF??7???FB4FGF97116>62:?=7G?081?GA26
@M04650:207:000000000-C238N:1:1101:21264:12292 2:N:0:19
GGACTACTGGGGTATCTAATCCTGTTCGCTCCCCACGCTTTCGAGCCTCAGCGTCAGTTACAGTCCAGAGAGTCGCCTTCGCCACTGGTGTTCTTCCTAATCTCTACGCATTTCACCGCTACACTAGGAATTCCACTCTCCTCTCCTGCACTCTAGATACTCAGTTTGGAATGCAGTACTCGGGTTGAGCCCAAGTATTTCACATCCCACTTAAGTATCCGCCTACGCTCCCTTTACGCCCAATAAATCCGGATAACGCTCGCCACCTACGTATTACCGCGGCTGCTGGCACGTAGTTAGC
+
CCCCCFGGGGGGGGGGGGGGGGGGGGGGGGGGGGGGGGGGGGGGGGGGGGGGGGGGGGGGGGGGGGGGGGGGGGGGGGGGGGGGGGGGGGGGGGGGGGGGGGGGGGGGGGGGGGGGGGGGGGGGGGGGGGGGGGGGGGGGGGGFGGGGGGGFGGGGGGGGGGGGGGGGGGGGGGGFGGGGGGGGGGGGGGGGGGGGGGGGGFGFFGGFFGGGFGGGFFGGDGFFAADFFGFFFGFFFFGDG@;@GGFFGFF@@:CEG09?FFG>5EFBFFFFFG>)<C:9BFBB>?FF:E<GFFF?FG9<6
@M04650:207:000000000-C238N:1:1101:17342:12310 2:N:0:19
GGACTACCGGGGTTTCTAATCCTGTTTGCTCCCCACGCTTTCGCACCTGAGCGTCAGTCTTTGTCCAGGGGGCCGCCTTCGCCACCGGTATTCCTCCAGATCTCTACGCATTTCACCGCTACACCTGGAATTCTACTCCCCTCTACAAGACTCTAGCCTGCCAGTTTCGGATGCAGTTCCCAGGTTGAGCCCGGGGATTTCACATCCGACTTGACAGACCGCCTGCGTGCGCTTTACGCCCAGTAATTCCGATTAACGCTTGCACCCTCCGTATTACCGCGGCTGCTGGCCCGGAGTTAGC
+
CCCCCFG,@CEGG7FFGGFFFFGFGGGGGGGGGGGGGGGGGFGGGGGG:EEGGGG:@FAFGGGGFGAG,BFC+@FGGGEFGGGGG<FCGFGGG9EFG?E?E@DFGFGGCFGDGGGGG7EGGGGGCAFGGDGGG9DG,8,DEFGFDGF,3985:EGGFGF8EGD7F;C;**38?FFGGGGGF9,*@F>CFCFF5CC5)1CFGFG6AF<54DGGAC4@4;899D>6(807(9>>>5@9=(;:C(.5:D4>G=)(-75<D?0--,9)9*3104(42;84F7((,(,310.47E(:>((-,;)..
@M04650:207:000000000-C238N:1:1101:27839:12319 2:N:0:19
GGACTACCCGGGTATCTAATCCTGTTCGCTCCCCACGCTTTCGAGCCTCAGCGTCAGTTACAGTCCAGAGAGTCGCCTTCGCCACTGGTGTTCTTCCTAATCTCTACGCATTTCACCGCTACACTAGGAATTCCACTCTCCTCTCCTGCACTCTAGATACTCAGTTTGGAATGCAGTACTCGGGTTGAGCCCAAGTATTTCACATCCCACTTAAGTATCCGCCTACGCTCCCTTTACGCCCAATAAATCCGGATAACGCCCGCCCCCTACTTATTACCGCGGCTGCTGGCACGTAGTTCGC
+
CCCCCGGFFEGGFGGGGGGGGGGGGGGGGGGGGGGGGGGGGGGFGGCFGGGGGCGGGGGGGGGFGGGGGG8F@FGGGGGGGGGGGDGGEFGGGGGGGGGGGFGFGGAFGGGGGGGGGGGGGGGG;E9EFGGGGGFGFGCGGGGB8B9DFGFDFBFCFF,D9FGGGCDEEDFFFFCFFGGGGGGDGGDEFFC@77D<EFGGG6FFF5;CB5>DE7:F>*>F2F=AFF>B>G=@DF;EF@GGG<;=G73<FFFF053)*67(.2C():7(3<)))<A2EF:B9>F(-:0)4E?GF0:(82)24
@M04650:207:000000000-C238N:1:1101:13789:12348 2:N:0:19
GGACTACTCGGGTATCTAATCCTGTTTGCTCCCCACGCTTTCGCACCTGAGCGTCAGTCTTTGTCCAGGGGGCCGCCTTCGCCACCGGTATTCCTCCAGATCTCTACGCATTTCACCGCTACACCTGGAATTCTACCCCCCTCTACAAGACTCTAGCCTGCCAGTTTCGGATGCAGTTCCCAGGTTGAGCCCGGGGATTTCACATCCGACTTGACAGACCGCCTGCGTGCGCTTTACGCCCAGTAATTCCGATTAACGCTTGCACCCTCCGTATTACCGCGGCTGCTGGCACGGAGTGAGC
+
CCCCCFGGFGGGGGGGFGFGGGGGGGAEGGGFGGGGGGGGGGG7FGGG:FGGGGGGGGGGGCGGGGFGGGGGEGGDGGGGGGGGFFGGGGGGGGGCGDFC=ECGGGGGGG7FFFGGGGGGGGGGGGGGGGGGGGGGFEGGGCE?FGGGFGGFGGGGFGFGGGGGGGGFGC5EGGCGGGGGGGFGGFGGGGGGGGGGGGGCGFGFFD<D<GGGFGGGFFCF9GB:<:9;:>111CFAF?EEE3<?7:>BCFF:?)9<7((43:C?=?:?FF0(.;,6EF?;BFF>>().4:(A4424,*-<4
@M04650:207:000000000-C238N:1:1101:8996:12368 2:N:0:19
GGACTACACGGGTATCTAATCCTGTTTGCTCCCCACGCTTTCGCACCTGAGCGTCAGTCTTTGTCCAGGGGGCCGCCTTCGCCACCGGTATTCCTCCAGATCTCTACGCATTTCACCGCTACACCTGGAATTCTACCCCCCTCTACAAGACTCTAGCCTGCCAGTTTCGGATGCAGTTCCCAGGTTGAGCCCGGGGATTTCACATCCGACTTGACAGCCCGCCTGCGTGCGCTTTACGCCCAGTAATTCCGATTAACGCTTGCACCCTCCGTATTACCGCGGCTGCTGGCACGGAGTTAGC
+
CCCCCGGGGGGGGFFGGGGGGGGGGGGGGGGGGGGGGGGGGGGGGGGGGGGGGGGGGGGGGGGGGGGGGGGGGGGGGGGGGGGGGGGGGGGGGGGGGGGGGGGGGGGGGGGGGGGGGGGGGGGGGGGGDGGGGGGGDGGGGGGFFGCECFFFGGGGDCG6CGGGGGGGCECGGGGFGGGGG9FGGGG6CGFGGGGGDGGGGFGFFGFD;GGG<7F+*(=CFG><:>B@?D>BF5FDF0CGGB??77<4>FF015<AGF6:8:F)*;:0:B6?0@?>GG?>FB>((4>)4C1FBB;>FGA::
@M04650:207:000000000-C238N:1:1101:2872:12392 2:N:0:19
GGACTACTGGGGTTTCTAATCCTGTTCGCTCCCCACGCTTTCGAGCCTCAGCGTCAGTTACAGTCCAGAGAGTCGCCTTCGCCACTGGTGTTCTTCCTAATCTCTACGCATTTCACCGCTACACTAGGAATTCCACTCTCCTCTCCTGCACTCTAGATACTCAGTTTGGAATGCAGTACTCGGGTTGAGCCCAAGTATTTCACATCCCACTTAAGTATCCGCCTACGCTCCCTTTACGCCCCAGAAATCCGGATAACGCTCGCCACCTACGTATTACCGCGGCTGCTGGCACGTAGTTAGC
+
CC<CCGGGGGGGF+CFGGGGGGGGFGGGCGGGGGGGGGGEFFGGGGGFFGFGGGDBFFDGGGGGFE<EGGGGDFGGGGC@DFCGGFGGGGGDGGAGGGGFFGDFFGGGGGGGGGGGGGGGGGGGGGGGGGGFGFGG8FAFGCGFGF,@FGGFGGGFAFGFAFFGEFGGGGGGFGGFE7D,EFEEGGGFEGGC,@FG7ECGGFDBFG>AEFGFEFFF6AFGDGFA=FDF@G=DDFA:A5CCF(6(;C39CFD9D5D@D89269DB5=B<BF6??C?2E:-((213>B)30*1+38(.4F)65
@M04650:207:000000000-C238N:1:1101:15595:12393 2:N:0:19
GGACTACCAGGGTATCTAATCCTGTTCGCTCCCCACGCTTTCGAGCCTCAGCGTCAGTTACAGTCCAGAGAGTCGCCTTCGCCACTGGTGTTCTTCCTAATCTCTACGCATTTCACCGCTACACTAGGAATTACACTCTCCTCTCCTGCACTCTAGATACTCAGTTTGGAATGCAGTACTCGGGTTCAGCCCAAGTATTTCACATCCCACTTAAGTATCCGCCTACGCTCCCTTTACGCCCACTCCATCCGGATACCGCTCGCCACCTACGTATTACCGCGCCTACTGTCACGTACTTAGC
+
BCCCCFEF<E@7FFEEFGAFEGG<EFA,CFGEGGGEC:CCEEC<6@@:=CA<C@F::C@@FEFCF<FFD<,CE9FCCF@FC@@C=F<CEF=FBFA@DD,EF<FAD,CFEGG@EGDGFGDC87E89?E<<<FF,9@E3DFGG?E?DEA?F8EBD948,@DCDF88FEGG@,@D?,,62673@>E+@:,,7@>>6;,ECGCE;9;+?2C65*0@A++5+2EFFCA<5A:5AC59:?6C+:8CG((0**6;FA):0)2);(71(,99*;6::20.)+5)0:199(,((,.,)3-<(.4((::)6
@M04650:207:000000000-C238N:1:1101:25767:12394 2:N:0:19
GGACTACCGGGGTATCTAATCCTGTTTGCTCCCCACGCTTTCGCACCTGAGCGTCAGTCTTTGTCCAGGGGGCCGCCTTCGCCACCGGTATTCCTCCAGATCTCTACGCATTTCACCGCTACACCTGGAATCCTACCCCCCTCTACAAGACTCTAGCCTGCCAGTTTCGGATGCAGTTCCCAGGTTGAGCCCGGGGATTTCACATCCGACTTGACAGACCGCCTGCGTGCGCTTTACGCCCAGTAATTCCGATCAACGCTTGCACCCTCCCTATTACCGCGGCTGCTGGCACGGAGTTACC
+
6B-AC@CFEFEDG;F9F6CFFGE<;6;C,,;CEGDGCFEGFFGGEEGGG8<ECFGDC9,C66,EFFFGF7@:FF@FGGEEGEGEGFGGGFF<F9;<<FEBBEBFGAFDGC7=AFFGG7>=CB@FG,33,,C,AFFC8@38BCE?CGGCFG@5EACFC?FCGC?6>DGC:3>EGF>=C8?:?:8>3?C?FCC=C5ED)*?9D69A+>D>?G5<.74:63CC>C;BFF;5(99B75>4*2*CE2:?FF94>=)(,)1)939:<1*,28:(20(()3-)<230((4(-23245(<31694*6).
@M04650:207:000000000-C238N:1:1101:26036:12404 2:N:0:19
GGACTACCCGGGTTTCTAATCCTGTTTGCTCCCCACGCTTTCGCACCTGAGCGTCAGTCTTTGTCCAGGGGGCCGCCTTCGCCACCGGTATTCCTCCAGATCTCTACGCATTTCACCGCTACACCTGGAATTCTACCCCCCTCTACAAGACTCTAGCCTGCCAGTTTCGGATGCAGTTCCCAGGTTGAGCCCGGGGATTTCACATCCGACTTGACAGACCGCCTGCGTGCGCTTTACGCCCAGTAATTCCGATTAACGCTTGCACCCTCCGTATTACCGCGGCTGCTGGCACGGAGTTATC
+
CCCCCGFGGGGGGGGGGGGGGGGGGGGGGGGGGGGGGGGGGGGGGEGGGGGGGGGGGGGGGGGGGGGGGGGGGGGGGGGGFGGGGGGGGGGGGGGGGGGGFFGGGGGGGGGGCGGGGGGGGGGGGFFFFGGGGGGGGGGGGDGFGFGGGGG?GGGCGGGGGGGGGGGGGCEGGGGGGGGGFFGGGGGFGGDGDGGGC*FCGFGFFGGFDGDGFFGCFFGGBG902FBD637>BCFFFF58CBF:>79AFF41<3DFF:B?BFGFGGFBBF9?(;:4<*89>49>>:?D3=:GB>6>?69)-
@M04650:207:000000000-C238N:1:1101:7630:12427 2:N:0:19
GGACTACTGGGGTTTCTAATCCTGTTCGCTCCCCACGCTTTCGAGCCTCAGCGTCAGTTACAGTCCAGAGAGTCGCCTTCGCCACTGGTGTTCTTCCTAATCTCTACGCATTTCACCGCTACACTAGGAATTCCACTCTCCTCTCCTGCACTCTAGATACTCAGTTTGGAATGCAGTACTCGGGTTGAGCCCAAGTATTTCACATCCCACTTAAGTATCCGCCTACGCTCCCTTTACGCCCAATAAATCCGGATAACGCTCGCCACCTACGTATTACCGCGGCTGCTGGCACGTAGTTAGC
+
CCCCCGGGGGGGGGGGGGGGGGGGGGFGGGGGGGGGGGGGGGGEFGGGGGGGGGGGGGGGGGGGGGGGGGGGGGGGGGGGGGGGGGGGGGGGGAEEGGGGGFGGGGGGGGGGGGGGGGGGGGGGCCFEEGGGGGGGGGDGGGGFGGC=CDGFGGGG;EGGGGCFGGGGGGGGGGGGGFGGGGGGGGGGGGGGC:DCCGGGGFGFFCFA@GGGFGGGF?GGDGFAAFFF(9>=BGFFFDDGG70=4D4?FAE98EGFG@;0;>D0*;244?F<<<>AGGFFF>09B?B?FGFG?B?B:G249
@M04650:207:000000000-C238N:1:1101:4383:12430 2:N:0:19
GGACTACCCGGGTTTCTAATCCTGTTCGCTCCCCACGCTTTCGAGCCTCAGCGTCAGTTACAGTCCAGAGAGTCGCCTTCGCCACTGGTGTTCTTCCTAATCTCTACGCATTTCACCGCTACACTAGGAATTCCACTCTCCTCTCCTGCACTCTAGATACTCAGTTTGGAATGCAGTACTCGGGTTGAGCCCAAGTATTTCACATCCCACTTAAGTATCCGCCTACGCTCCCTTTACGCCCAATAAATCCGGATAACGCTCGCCACCTCCGTATTACCGCGGCTGCTGGCACTTAGTTAGC
+
CCCCCGGGGGGGGGGGGGGGGGGGGGAFGGGGGGGGGGGGGGGGGGGGGGGGGGGGGGGGGGGGGGGGGFGG<FGGGGGGGGGEGGGGGGGGGAFGGGFAF?DFGGGGGCGGGGGGGGEGGGGGCFGGGGGGGGGGC8,ADGGFFGFFCG8DFEGG9ACFGGGGGGGGGGDFGG=8FDF:=CEGGGGGFGGGC6,,+=FFGFGFFGF6CFG8*=7=+/D9:C24@A()(255BF6CC(:FG;(3CC4)+98215DEF?91(1C(*;:3(498:C:AGGFF0>>B(2).2E2C(,).6069A
@M04650:207:000000000-C238N:1:1101:22738:12499 2:N:0:19
GGACTACTCGGGTATCTAATCCTGTTTGCTCCCCATGCTTTCGCGCCTCAGCGTCAGTTATAGACCAGAAAGTCGCCTTCGCCACTGGTGTTCCTCCACATCTCTACGCATTTCACCGCTACACTAGGAATTCCACTCTCCTCTCCTGCACTCTAGATACTCAGTTTGGAATGCAGTACTCGGGTTGAGCCCAAGTATTTCACATCCCACTTAAGTATCCGCCTACGCTCCCTTTACGCCCAATAAATCCGTCTAACGACCGCCACCTACGTATTACCGCGGCTGCTGGCACGTCGTTAGC
+
C@6-8EGFEF7FGC8,CFGAGCCGGGGGABEFGGFFGGGGGGE@CFGB?FFG@6B@FFG9,CEFGGFGFGGGEA@FGGCGCEFGGGGFFFGGGGGGGFGFDF9FGFFEEECBDECFGGGDGFEBFFGFG984EEFF,=A==+@@DFDFGGF<E9AF,E;F,5B=FGC;BFFCFG8DF9,EFFGGFGG?DFECGCFEFGGGGFC9CFFFCF>FEF7BFEG7AG===>5*);523C96:=E1:>2:88)9@AE?(;DCG((((.:>3EB?,4:?F7:<EF<FF9>F6()5,:?G6((-(*((-
@M04650:207:000000000-C238N:1:1101:24331:12503 2:N:0:19
GGACTACCGGGGTATCTAATCCTGTTTGCTCCCCACGCTTTCGCACCTGAGCGTCAGTCTTTGTCCAGGGGGCCGCCTTCGCCACCGGTATTCCTCCAGATCTCTACGCATTTCACCGCTACACCTGGAATTCTACCCCCCTCTACAAGACTCTAGCCTGCCAGTTTCGGATGCAGTTCCCAGGTTGAGCCCGGGGATTTCACATCCGACTTGACAGACCGCCTGCGTGCGCTTTACGCCCAGTAATTCCGATTAACGCTTGCACCCTCCGTATTACCGCGGCTGCTGGCACGGAGTTAGC
+
CCCCCGGGGGGGGGGFGGGGGGGGGGGGGGGGGGGGGGGGGGGGGGGGGGGGGGGGGGGGGGGGGGGGGGGGGGGGGGGGGGGGGGGDGGGGGGGGGGGGGGGGFFGFGEEGGGGGFDGGGGGGGGGFGGGGGGGEF>DGDDGFGGGGGGGFGGGGGGGGGGGCFFAFGGG7CFGCFDEGGGGGGCCGGGGGGGGGGGGGGFGFAFCDDDD:;7>DFFGGBDF?FF6<193;9D:AFBGGGFF?GGBAGFF<B3DA::>?8:<<DG?0<FFFFGF29D:919>>2204:G?G:0234;<><
@M04650:207:000000000-C238N:1:1101:17491:12512 2:N:0:19
GGACTACCGGGGTATCTAATCCTGTTCGCTCCCCACGCTTTCGAGCCTCAGCGTCAGTTACAGTCCAGAGAGTCGCCTTCGCCACTGGTGTTCTTCCTAATCTCTACGCATTTCACCGCTACACTAGGAATTCCACTCTCCTCTCCTGCACTCTAGATACTCAGTTTGGAATGCAGTACTCGGGTTGAGCCCAAGTATTTCACATCCCACTTAAGTATCCGCCTACGCTCCCTTTACGCCCAATAAATCCGGATAACGCTCGCCACCTACGTATTACCGCGGCTGCTGGCACGTAGTTAGC
+
CCCCCGGGFGGGGEGGGGGGGGGGGG9FGGGGGGGGGGGGGGGGGGGGGGGGGGGGGGGGGGGGGGGGAGGGFGGGGGGGGGGGGGGGGGGGGGGGGGGGGGGGGGGDGGGGGGGGGGGGGGGGGGGGFFGGGGGGGFFGGGGFGGGGFGGFGDGDAFDFGGGGGGGGGFFCFCFFGGA=EFCGGGGGFFG>7EFGCGGGGFGFFGCFBGGGF7@9@7DEACAA@ADD=GBBBCFEF@GGGFFFGCCCFFF1<FD>FD08?FGB3C???B<??FBAGGBFF699>:457GBG?BFB?F>>:
@M04650:207:000000000-C238N:1:1101:24937:12523 2:N:0:19
GGACTACCGGGGTTTCTAATCCTGTTTGCTCCCCACGCTTTCGCACCTGAGCGTCAGTCTTTGTCCAGGGGGCCGCCTTCGCCACCGGTATTCCTCCAGATCTCTACGCATTTCACCGCTACACCTGGAATTCTACCCCCCTCTACAAGACTCTAGCCTGCCAGTTTCGGATGCAGTTCCCAGGTTGAGCCCGGGGATTTCACATCCGACTTGACAGACCGCCTGCGTGCGCTTTACGCCCAGTAATTCCGATTAACGCTTGCACCCTCCGTATTACCGCGGCTGCTGGCACGGAGTTAGC
+
CCCCCGGGGGGGGGGGGGGGGGGGGGGGGGGGGGGGGGCGGGGGGGGGGGGGGGGGGGGFDEGGGGGGGGGGGGGGGGGGGGGGGEGFGGGGGGGGGCFGGGGGFGGGGGEGGGGGGGGGGGGG?:AGGGGGG,>FA86FEGGF7C9?,9DFG9EEFGFDFFGCFGGF81>>?FGCG>??CBGGGGGFGGGG57EC3DGGGFF6+CDEFGG3;DG761@<493:1F9<0D(41CFFF:EEG?(,**.-:@?0-)56C?FBF07)9C(3:?FF<8:9EG699>647?:?FGFG?>F91E<)5
@M04650:207:000000000-C238N:1:1101:23579:12525 2:N:0:19
GGACTACCGGGGTATCTAATCCTGTTCGCTCCCCACGCTTTCGAGCCTCAGCGTCAGTTACAGTCCAGAGAGTCGCCTTCGCCACTGGTGTTCTTCCTAATCTCTACGCATTTCACCGCTACACTAGGAATTCCACTCTCCTCTCCTGCACTCTAGATACTCAGTTTGGAATGCAGTACTCGGGTTGAGCCCAAGTATTTCACATCCCACTTAAGTATCCGCCTACGCTCCCTTTACGCCCAATAAATCCGGATAACGCTCGCCACCTACGTATTACCGCGGCTGCTGGCACGTAGTTAGC
+
CCCCCFFGGGGGGGGGGGGGGGGGGGGGGGGGGGGGGGGGGGGGGGGGGFGGGGGGGGGGGGGGGGGGGGGFGGDGGGGGGGGGGFGGGGGGGGGGGGGGFFGGGGFGDGFGGFDGGGGGGGGGGGGGGFFCFGGGAFFGFGGFGGGGFFGFGEG9CEBF9AFFGGGGEGGFGGFCFGFFFGGGGGCFFDGFFG5@EFGGGFGFFGGFEGGFFG7=BEGG2FA9=F@>@GFFFGFCF<EE7?;37F<);AEF0AGFGF0(4(>,/;1(8?6,5C>2CGFFFFFB9())8C1?:?<?BF<AA
@M04650:207:000000000-C238N:1:1101:9436:12543 2:N:0:19
GGACTACAGGGGTATCTAATCCTGTTTGCTCCCCACGCTTTCGCACCTGAGCGTCAGTCTTTGTCCAGGGGGCCGCCTTCGCCACCGGTATTCCTCCAGATCTCTACGCATTTCACCGCTACACCTGGAATTCTACCCCCCTCTACAAGACTCTAGCCTGCCAGTTTCGGATGCAGTTCCCAGGTTGAGCCCGGGGATTTCACATCCGACTTGACAGACCGCCTGCGTGCGCTTTACGCCCAGTAATTCCGATTAACGCTTGCACCCTCCGTATTACCGCGGCTGCTGGCACGGAGTTAGC
+
CCCCCGGGGGGGGGGGGGGGGGGGGGGGGGGGGGGGGGGGGGGGGGGGGGGGGGGGGEFGGGGGGGGGGGEGGGGGGGGGGGGGGGGGGGGGGGGCDFFGGGGGGGGGGGGGGGGGGGGGEGGGGGGGGFGGGGFFGGGGGGGFGGGEFGGFFGFGGGGGGGGGGGGGGEGGDGGGGGGGGGFGGGGGGGGGCEGGGGGGGFGFFFGF;D3DA=CFFDGGFDFFFF0)359>BCFFFFDGG?BFDCAFGFF6?:DBGFF1:<3)9F?<B0((,249FF26BB>BFBFF0*8919>9:C<<:
@M04650:207:000000000-C238N:1:1101:23945:12553 2:N:0:19
GGACTACAGGGGTATCTAATCCTGTTCGCTCCCCACGCTTTCGAGCCTCAGCGTCAGTTACAGTCCAGAGAGTCGCCTTCGCCACTGGTGTTCTTCCTAATCTCTACGCATTTCACCGCTACACTAGGAATTCCACTCTCCTCTCCTGCACTCTAGATACTCAGTTTGGAATGCAGTACTCGGGTTGAGCCCAAGTATTTCACATCCCACTTAAGTATCCGCCTACGCTCCCTTTACGCCCAATAAATCCGGATAACGCTCGCCACCTACGTATTACCGCGGCTGCTGGCACGTAGTTAGC
+
CCCCCGGGGGGGGGGGGGGGGGGGGGGGGGGGGGGGGGGGGGGGGGDFGGGGGGGGGGGGGGGGGGFGGGGFGGGGGGGGGGGGGGGGGGGGGGGGGGGGGGGGGGGGGGGGGGGGGGGGGGGGGGGGGGGGGGGGFFGGGGGFGGGGGGGFGGFFGFFGGGGGGGGGGGGGGGGGGGGGGGDGGGGGGGGGGGFGFGGFGFGFFGFFFGGGFGGGFFGGDGFFDFFEFGFFFGFCF9CGGFFFGCECGFFFFD3>F;>FFFG>DGFFFBBFFG?>GC<B;B9B>?F?BGFG08?6?F<AA
@M04650:207:000000000-C238N:1:1101:26063:12573 2:N:0:19
GGACTACGGGGTTTCTAATCCTGTTCGCTCCCCACGCTTTCGAGCCTCAGCGTCAGTTACAGTCCAGAGAGTCGCCTTCGCCACTGGTGTTCTTCCTAATCTCTACGCATTTCACCGCTACACATGGAATTCCACTCTCCTCTTCTGCACTCAAGTTCTCCAGTTTCCAATGACCCTCCCCGGTTGAGCCGGGGGCTTTCACATCAGACTTAAAGAACCGCCTGCGCTCGCTTTACGCCCAATAAATCCGGACAACGCTTGCCACCTACGTATTACCGCGGCTGCTGGCACGTAGTTAGCC
+
CCCCCGGGGGGGGGGGGGGGGGGGGGGGGGGGGGGEGGGGGGGGGGGGGGGGDFGCFGGGGGGGGGGFGFGGGGGEEEGFGCF@FFGGGGGGGGCGGGGGGGGGFAGGFG7FGGGGGGDGGFGFFGGFEFEGFGGDFDGGGFGFFFGGEGGFGGFGGGGGGGGFDGFCFFGGGF@EGG>EGGGGGGGGF7CGCGGDGGGGGFGFFGFFFGGFEGDGFF=DBDFDDB9:;DFF?CFDFF>EEB?:FG<<D>@:>FDFDBF6:<G<FE??F?B2<<9<C72>BF>9BFF?<CBGF0?FFF:<5
@M04650:207:000000000-C238N:1:1101:24593:12579 2:N:0:19
GGACTATCGGGTTTCTAATCCTGTTTGCTCCCCACGCTTTCGCACCTGAGCGTCAGTCTTTGTCCAGGGGGCCGCCTTCGCCACCGGTATTCCTCCAGATCTCTACGCATTTCACCGCTACACCTGGAATTCTACCCCCCTCTACAAGACTCTAGCCTGCCAGTTTCGGATGCAGTTCCCAGGTTGAGCCCGGGGATTTCACATCCGACTTGACAGACCGCCTGCGTGCGCTTTACGCCCAGTAATTCCGATTAACGCTTGCACCCTCCGTATTACCTCGGCTGCTGGCACGGAGTTAGCC
+
CCCCCGGGGGGGGGGGGGGGGGGGGGGGGGGGGGGGGGGGGGGEGGGGFFCGGGGGGGGGGGGGGGGGGGGGGGGGGGGGGGGGGGGGGGGGGGGGGGGGGFGFFGGGGGGFGGGGGGGDGBEGGFGFGGGGGGGGGGCGGGGFGGDGGGGFGGGGGGGGGGGGGGGGDD>EDGGGGGGGGD5FGGDDGGGGGGGGGGGGGFGFFCDFFDGGFGGGF@GGFD0<?F?5:C;6?FF>DFGDC8:ADGFDFF>(,8C932::6<C?GGF:4431(35<C*4,,1<BBDF01*4*110-8+69:
@M04650:207:000000000-C238N:1:1101:13184:12614 2:N:0:19
GGACTACTGGGGTTTCTAATCCTGTTTGCTCCCCACGCTTTCGCACCTGAGCGTCAGTCTTTGTCCAGGGGGCCGCCTTCGCCACCGGTATTCCTCCAGATCTCTACGCATTTCACCGCTACACCTGGAATTCTACCCCCCTCTACAAGACTCTAGCCTGCCAGTTTCGGATGCAGTTCCCAGGTTGAGCCCGGGGATTTCACATCCGACTTGACAGACCGCCTGCGTTCGCTTTACGCCCAATAAATCCGGATAACGCTCGCCACCTACGTATTACCGCGGCTGCTGGCACGTAGTTAGC
+
CCCCCFGGGGGGGEGGGGGGGGGGGGGGGGGGGGGGEGGGGGGGEEGFGGGGGGGGDFFGGAEFGGFGGGGGGGGCFGGGGGGDGGGGGGGGGGGGGGGGGGGGGGGGGEEEGGFGCEEGGGGGGCGGFDEGFFFDCFEGGGC?FFCGFFFFG9EEFGGGGGFGGGFEGGCEDFE,=BFGGGFGGGGGGGFGGGE5CDEGGFGFCDGE?DC3;76CFFGGFGFFFF>),7,(-2)4@0CCC?0:FF4-C6796)54C00(36D>DGF70:0()+4)0>:;>>>01808:E2C?6:B?F2).
@M04650:207:000000000-C238N:1:1101:16581:12615 2:N:0:19
GGACTACTCGGGTTTCTAATCCTGTTCGCTCCCCACGCTTTCGAGCCTCAGCGTCAGTTACAGTCCAGAGAGTCGCCTTCGCCACTGGTGTTCTTCCTAATCTCTACGCATTTCACCGCTACACTAGGAATTCCACTCTCCTCTCCTGCACTCTAGATACTCAGTTTGGAATGCAGTACTCGGGTTGAGCCCAAGTATTTCACATCCCACTTAAGTATCCGCCTACGCTCCCTTTACGCCCAATAAATCCGGATAACGCTCGCCACCTACGTATTACCGCGGCTGCTGGCACGTAGTTAGC
+
CCCCCGGGGGGGGGGGGGGGGGGGGGGGGGGGGGGGGGGGGGGGGGGGGGGGGGGGGGGGGGFGGGGGGGGGGGGGGGGGGEGGGGGGFFGCEGGGGGGGGGGGGGGGGGGGGGGGGGGGGGFGGGGGGGEFGGGGGGGFGGGFGGGGGGGFGGGGFGFGGGGGGGGGGGGGGGGGGGGGGGGGGEGGFGGCGGFFGGGGGFFFFF5F@GGGCGF9?AFC=CAFFAA>DGFFFGFFADEBC<DFGF45CFEFFFG<4791(6835CB<?FFF2@?FFG?B>B>BFF:>:C0C?BFF?G<2<
@M04650:207:000000000-C238N:1:1101:17762:12619 2:N:0:19
GGACTACACGGGTATCTAATCCTGTTTGCTCCCCACGCTTTCGAGCCTCAGCGTCAGTTACAGTCCAGAGAGTCGCCTTCGCCACTGGTGTTCTTCCTAATCTCTACGCATTTCACCGCTACACTAGGAATTCCACTCTCCTCTCCTGCACTCTAGATACTCAGTTTGGAATGCAGTACTCGGGTTGAGCCCAAGTATTTCACATCCCACTTAAGTATCCGCCTACGCTCCCTTTACGCCCAATAAATCCGGATAACGCTCGCCACCTACGTATTACCGCGGCTGCTGGCACTTAGTTAGC
+
CCCCCGGGGGGGGGGGGGGGGGGGGGGGGGGGGGGGGGGGGGGFGGGGF@FGGGDEGGGGGGGGGGGGGGGGGGGGGGGG7FFCEGGGGGGGGGGGGGGGGGGGGGGFGGGGGGGGGE66EGGGCGGFGGGGGGGGGGGGGGGFGFGGGGGFGGGFGGGGGGGGGGGFEDFGFGGGGGFGGGEGGGG?F7EGFG6EEFGDFFGF;CFAEGGGEG8CFEADA4=A@?ADAG@(0CF=F2ECE@=5;DCEGFFFFFGAG69@F;D35;:<?BFFFGFFDFBBFFB>>::?BE(9(.)6AF>4:
@M04650:207:000000000-C238N:1:1101:17400:12625 2:N:0:19
GGACTACCCGGGTTTCTAATCCTGTTCGCTCCCCACGCTTTCGTTCCTCAGCGTCAGTTACTGCCCAGAGACCCGCCTTCGCCACCGGTGTTCCTCCTGATATCTGCGCATTTCACCGCTACACCAGGAATTCCAGTCTCCCCTACAGCACTCCAGCCTGCCCGTATCGCCTGCACGCCCGAAGTTAAGCCTCGGGATTTCACAGACGACGCGCCAAACCACCTACGAGCTCTTTACGCCCAGTAATTCCGGACAACGCTTGCACCCTACGTATTACAGCGGCTGCTGGCACGTAGTTAGC
+
CCCCCGGGGGGGGGGGGGGGGGGGGGGGGGGGGGGGGGGGGGGGGGGGGGGGGGGGGGGGGGGGGGGGGGGGGGGGGGGGFGGGGGGGGGGGGGGGGGGGGGGGGGGGGGGGGGGGGGGGGGGGGGGGGGGGGGGGGGGGGGGFGGGGGGGFFGGGGGGGGGGGGGGGGGGGGGFGFDFGG>CEGGGGGGGCGGGGDGGGGFGFFGGFFDCC>))8>DGF;FFF:F?FFG03<GFFF6GEGBFFFGFFGFFF:EGBFFFFFB32FGF<BFB<>C?4C*),-4;9B<37?G:GB::(894<:
@M04650:207:000000000-C238N:1:1101:14249:12627 2:N:0:19
GGACTACCGGGGTATCTAATCCTGTTCGCTCCCCACGCTTTCGAGCCTCAGCGTCAGTTACAGTCCAGAGAGTCGCCTTCGCCACTGGTGTTCTTCCTAATCTCTACGCATTTCACCGCTACACTAGGAATTCCACTCTCCTCTCCTGCACTCTAGATACTCAGTTTGGAATGCAGTACTCGGGTTGAGCCCAAGTATTTCACATCCCACTTAAGTATCCGCCTACGCTCCCTTTACGCCCAATAAATCCGGATAACGCTCGCCACCTACGTATTACCGCGGCTGCTGTCACGTATTTAGC
+
-@@CCCFDFGGGGDFGGGGGGGGGGGDCFGGGGGGGGGGGGGG8ECGGGFGGDGGDEGGGGFFGGGDFCF?FEFEGEGGGCGFEEGGCECGGGGGGGG9AFFFFGFGGGCGGGGGGGGEG7FDGG,C@8EFGGGFGGGGGGGGFGFGGGGGFGDD89=;E=FCDGGG;=@=EGF,2@DEFG76:FF+8,@EG,1:A>FGGC9E6BFCAE4FFCD7CFACF<C>A2A@59D9>BGF=C0BBC?(6**)9C456(2<)8;03(3<1*;:,23<:2<:4<D?;9((47().)34<(4().<2)5
@M04650:207:000000000-C238N:1:1101:7680:12628 2:N:0:19
GGACTACCCGGGTATCTAATCCTGTTTGCTCCCCACGCTTTCGCACCTGAGCGTCAGTCTTTGTCCAGGGGGCCGCCTTCGCCACCGGTATTCCTCCAGATCTCTACGCATTTCACCGCTACACCTGGAATTCTACCCCCCTCTACAAGACTCTAGCCTGCCAGTTTCGGATGCAGTTCCCAGGTTGAGCCCGGGGATTTCACATCCGACTTGACAGACCGCCTGCGTGCGCTTTACGCCCAGTAATTCCGATTAACGCTTGCACCCTCCGTATTACCGCGGCTGCTGGCCCGGAGTTAGC
+
C@CCCFGGGGGGGGGGFGGGGGGGGGGGGGGGGGGGGGGGGGGGGGGGGFGGCFGGGGGGGGGGFGGGGGGGDGGGGGGGGGGGGGGGGDGFGGGGGGGGGGGGGGGGGGDEGGGGGGGDEGGGG,DFEGG8FGFFGGCGGGGFGGGGFFGAGGG,=DGFCGGGGGFCBEGGGGGGGFDFGEGGGGGGGGGGGCGGGGGGCCFFC4C31DD3<77DFFGGF:9B?43>6<161EFA*4EECBFFGF<AGFF??5DBF1312:<)9EB:1,-8BF72+::9>;B9;0),(*./((-43;446
@M04650:207:000000000-C238N:1:1101:17028:12640 2:N:0:19
GGACTACCGGGGTTTCTAATCCTGTTCGCTCCCCACGCTTTCGAGCCTCAGCGTCAGTTACAGTCCAGAGAGTCGCCTTCGCCACTGGTGTTCTTCCTAATCTCTACGCATTTCACCGCTACACTAGGAATTCCACTCTCCTCTCCTGCACTCTAGATACTCAGTTTGGAATGCAGTACTCGGGTTGAGCCCAAGTATTTCACATCCCACTTAAGTATCCGCCTACGCTCCCTTTACGCCCAATAAATCCGGATAACGCTCGCCCCCTACGTATTACCGCGGCTTCTGGCACGTTGTTAGC
+
CCCCCGGGGGGGGGGGGGGGGGGGGGGGGGGGGG@GGGGGGGGGGGGGGFGGGGGGGGGGGGGGGGGGGGGGGGFGGGGGGGGGGGGGGGGGGGGGGGCGGGGGGGGGGGGGGGGGGGGGGGGGGGGGGGGGGGGGGGGGGFDFGGGFDFGFGGGG9DAC8DDDGGG988=CFG8FGGGFGCGGG7><CFCFC>FEDGGGGFF9;?F>EGGFFGCFF4DCAGD??FFF2D=58FF<818FGFFFGFEFFFFF05C)*/:634D6*/490((.8E:4:C112>;>(().4<(31((,(;4)4
@M04650:207:000000000-C238N:1:1101:11269:12650 2:N:0:19
GGACTACCGGGGTTTCTAATCCTGTTTGCTCCCCACGCTTTCGCACCTGAGCGTCAGTCTTTGTCCAGGGGGCCGCCTTCGCCACTGGTGTTCCTCCAGATATCTACGCATTTCACCGCTACACCTGGAATTCTACCCACCTCTACAAGACTCTAGCCTGCCAGTTTCGAATGCAGTTCCCGGGTTGAGCCCGGGGATTTCACATCCGACTTGACAGACCGCCTACGCTCGCTTTACGCCCAGTAATTCCGGGTAACGCTCGCACCCTCCGTATTACCTCGGCTGCTGGCACGGAGTTAGG
+
CCCCCGGGGGGGG+CGGGGGGGGGGGCEFGFGGGGEGGGGGGGE7FFFEF<FGGDGGF,,C6CEFGFG8,6@FGGGGGGGGGGEG,EGG,EFGGGFG,<EF,DFGGGGFFGGGGGGGGGGEGGGF8FGGF9CG<DF,,,@CG?F@D,2,6B5A9DE=EA,,@7EGGGGG*@>5FFGF;E,,*@EFEG??FGGC?ECGDGGGC96+2;>;GG3;7CCF3EF><(4()-)(1(4(:):F18:*4(477)-:4?((8CBF04?((17)*8<::4-3*49FF))4:??BF7)4E?EB9948;4A(
@M04650:207:000000000-C238N:1:1101:21885:12652 2:N:0:19
GGACTACAGGGGTATCTAATCCTGTTCGCTCCCCACGCTTTCGAGCCTCAGCGTCAGTTACAGTCCAGAGAGTCGCCTTCGCCACTGGTGTTCTTCCTAATCTCTACGCATTTCACCGCTACACTAGGAATTCCACTCTCCTCTCCTGCACTCTAGATACTCAGTTTGGAATGCAGTACTCGGGTTGAGCCCAAGTATTTCACATCCCACTTAAGTATCCGCCTACGCTCCCTTTACGCCCAATAAATCCGGATAACGCTCGCCACCTACGTATTACCGCGGCTGCTGGCACGTAGTTAGC
+
CCCCCGGGGGGGGGGGGGGGGGGGGGGGGGGGGGGGGGGGGGGGGGGGGGGGGGGGGGGGGGGGGGGGGGGGGGGGGGGGGGGGGGGGGGFGGGGGGGGGGGGGGGGGGGGEGGGGGGGGGGGGGGGGGGGGGGGGGGGGGGGFGGGGFGGFGGGFGGGGGGGGGGGGGGGGGFGGGGGGGGGGGGGGGGGGGFCFGGGGGFGFFGGFBGGGFGGGFCGGFGFDAFD>:CBFBGFFFFGGGFFFCGFFGFF>DBGEGFB?F>D25*8:0741>F>DGGFBFF>9>?77>E?G:12.8CA><
@M04650:207:000000000-C238N:1:1101:22175:12660 2:N:0:19
GGACTACTAGGGTTTCTAATCCTGTTCGCTCCCCACGCTTTCGAGCCTCAGCGTCAGTTACAGTCCAGAGAGTCGCCTTCGCCACTGGTGTTCTTCCTAATCTCTACGCATTTCACCGCTACACTAGGAATTCCACTCTCCTCTCCTGCACTCTAGATACTCAGTTTGGAATGCAGTACTCGGGTTGAGCCCAAGTATTTCACATCCCACTTAAGTATCCGCCTACGCTCCCTTTACGCCCAATAAATCCGGATAACGCTCGCCACCTACGTATTACCGCGGCTGCTGGCACGTAGTTAGC
+
CCCCCGGGFGGGGGGGGGGGGGGGGGFGGGGGGGGGGGGGGGGFFGGGGFGGGGGGGGGGGGGGGGGGGGGGGGGGGGEGGGGGGGGGGGGGGGGFGGGGGGGGGGGGCGGGGGGGGGGGGGGGGFFGGGGGGGGGGC@FFGGFGGGGGGFDGAEG9DEGGGFFGGFGGGGGGGCFGFGEGGGEGGGFFGGFCFGGGGGGGFGCF?FFECCGFFDFFEGFDGFFDFAFAG>D@GFFC@CFF@BDGGEF7FF90=DFG?9??0DBCG??::::7E:BG7:;F>B9>:3:7E2C((4332.66
@M04650:207:000000000-C238N:1:1101:17328:12660 2:N:0:19
GGACTACTAGGGTTTCTAATCCTGTTTGCTCCCCACGCTTTCGCACCTGAGCGTCAGTCTTTGTCCAGGGGGCCGCCTTCGCCACCGGTATTCCTCCAGATCTCTACGCATTTCACCGCTACACCTGGAATTCTACCCCCCTCTACAAGACTCTAGCCTGCCAGTTTCGGATGCAGTTCCCAGGTTGAGCCCGGGGATTTCACATCCGACTTGACAGACCGCCTGCGTGCGCTTTACGCCCAGTAATTCCGATTAACGCTTGCACCCTCCGTATTACCGCGGCTGCTGGCACGGAGTTAGC
+
CCCCCGGGGGGGGGGGGGGGGGGGGGGGGGGGGGGGGGGGGGGGGGGGGGGGGGGGGGGGGGGGGGGGGGGGGGGGGGGGGGGGGGGGGGGGGGGGGGGGGGGGGGGGGGGGGGGGGGGGGGGGGGGGGGGGGGGGGGGGGGGFGGGFEGGFGGGGGGGGGGGGGGGGGG>BCEGGGGGGGGFGGGGFGGGCGGGGGGGGGFGFFGGB?DGGFGGCADGGFD;BFF>@<D;B3CFAFFEEE?BFG7AAC?0-8BGBC(7??6FBGGF1:B966E7)+?<6>BFB>0:>0=1F60(((2-).
@M04650:207:000000000-C238N:1:1101:13488:12698 2:N:0:19
GGACTACAAGGGTTTCTAATCCTGTTCGCTCCCCACGCTTTCGAGCCTCAGCGTCAGTTACAGTCCAGAGAGTCGCCTTCGCCACTGGTGTTCTTCCTAATCTCTACGCATTTCACCGCTACACTAGGAATTCCACTCTCCTCTCCTGCACTCTAGATACTCAGTTTGGAATGCAGTACTCGGGTTGAGCCCAAGTATTTCACATCCCACTTAAGTATCCGCCTACGCTCCCTTTATGCCCAATAAATCCGGATAACGCTCGCCACCTACGTATTACCGCGGCTGCTGGCACGTAGTTAGC
+
CCCCCGGGGGGGGGGGGGGGGGGGGGGGGGGGGGGGGGGGGGGGGGGGGGGGGGGGGGGGGGGGGGGGGGGGGGGGGGGGGGGGGGGGGGGGGGGGGGGGGGGGGGGGGGGGGGGGGGGGGGGGGGGGGGGGGGGGGGGGGGGFGGGGGGGFGGGGGGGGGGGGGGGGGGGGGGGGGGGGGGGGGGGG7CGGGFGGGGFGGFGAAFGFFGFGFGGGF@GGFGFFFF9DDGFFFGFFFFGGGF==GGFEGFFFDFGFG?BF@BDFGDDB?FF:BFFFGGF9B66;>:BF?G?FF?B:89)66
@M04650:207:000000000-C238N:1:1101:5938:12708 2:N:0:19
GGACTACTAGGGTTTCTAATCCTGTTTGCTCCCCATGCTTTCGCGCCTCAGCGTCAGTTATAGACCAGAAAGTCGCCTTCGCCACTGGTGTTCCTCTACATCTCTACGCATTTCACCGCTACACGTGGAATTCCACTTTCCTCTTCTATCCTCAAGCCTTCCCGTTTCCAATGACCTTCCACGGTTAAGCCGTGGGCTTTCACATCAGACTTAAGAAACCGCCTGCGCTCGCTTTACGCCCAATAAATCCGGATAACGCCCGCCACCTACGTATTACCGCGGCTGCTGGCACGTAGTTAGC
+
CCCCCGGGGGGFGGGGGGGGGGGGGGGGFGGGGGGFDGGGGGGGEGGGGFGGGGG@FFGGGFGGGGGGGGDFFGGGGGGGGGGGGFGGGGGGGGGGGGGFGGGGGGGGGDFGGGGGGGGGGGGG7AFGGGGGGGGGFGGGGGGFCFGGFCFFGGGGGGGGGF,@DFGGGGDGCCGFGFGGGGGDGGGGGGD>EEEEGGCFGFFFFGC>6FGD@GG>CDG>=GFD2ABBFGF>DGFC+(CGG?;1*>.57=36<DGFGF9(,2D6);:B??6:7F?<FC?B01906:2,5E0C?:0(3C-).
@M04650:207:000000000-C238N:1:1101:12027:12717 2:N:0:19
GGACTACAAGGGTTTCTAATCCTGTTTGCTCCCCACGCTTTCGCGCCTCAGTGTCAATGTTGGCCCAGACACCTGCCTTCGCCATTGATGTTCCTTCTGATCTCTACGCATTTCACCGCTACACCAGAAATTCCGCCATCCTCTACCACATTCTAGTGATTCAGTATCAAATGCAATTCCCAGGTTGAGCCCGGGGCTTTCACATCTGACTTAAATCACCACCTACGCGCCCTTTACGCCCAGTAATTCCGATTAACGCTTGCACCCTCCGTATTACCGCGGCTGCTGCCACGGAGTTAGC
+
CCCCCGGGGGGGGGGGGGGGGGGFGGGGGGGGGGGGGGGGGGEGGGGGGGGFGGGGFFFGGGFGGGGGGGGGGGFGGGGGGGGGGFFFGGGGGGGGGGGDGGGGGGGGGCFGGCFGGCEGGGDGGGD8EFGGGGG@EDGFGGGFGGGGGDDFGFGGGF9DDFD8FCGAD;,@D;EGGGGGDAE7FG>D,@=E=>6>DGGGFFGFFGFFFFCFC8+?EBGFEGFFFFD4@G==BGF=81EEGFD@7:CEGF)6;BC9F;@;6(*)>C?<6<(-3F:2<>?0(1661:?D):0?66((-A92:
@M04650:207:000000000-C238N:1:1101:9510:12742 2:N:0:19
GGACTACTCGGGTTTCTAATCCTGTTTGCTCCCCACGCTTTCGCGCCTCAGTGTCAATGTTGGCCCAGACAGCTGCCTTCGCCACTGGTGTTCTTCCTAATCTCTACGCATTTCACCGCTACACTAGGAATTCCACTCTCCTCTCCTGCACTCTAGATACTCAGTTTGGAATGCAGTACTCGGGTTGAGCCCAAGTATTTCACATCCCACTTAAGTATCCGCCTACGCTCCCTTTACGCCCAATAAATCCGGATAACGCTCGCCACCTACGTATTACCGCGGCTGCTGGCACGTAGTTAGC
+
CCCCCGGGGGGGGGGGGGGGGGGGGGGGGGGGGGGGGGGGGGGGGGGGGFGFGGGGGGGGFFGGGFGG?DCFGGGGGGGGGGGGGGGGGGGGGGGFGGGGGGGGGFC@:=FGGGGGGGGGGEFGCFDGGGGGGGCFFFGGGGGFFFCEFGGFGFFFFDFFGGGGGGGFGGDGGGGGGGFGF7CGFDEGFGGGGG6:2CGGFFGFFFFF5*;DEFGGFFGFDGFDDFF>9CAFFGFFF@EEFDDDGGEEG;5>@EGFF<@;1(C>DE032:BF2+:2FF?99>FFF0:>0C39?:(.4+6<<
@M04650:207:000000000-C238N:1:1101:26035:12752 2:N:0:19
GGACTACAAGGGTTTCTAATCCTGTTCGCTCCCCACGCTTTCGAGCCTCAGCGTCAGTTACAGTCCAGAGAGTCGCCTTCGCCACTGGTGTTCTTCCTAATCTCTACGCATTTCACCGCTACACTAGGAATTCCACTCTCCTCTCCTGCACTCTAGATACTCAGTTTGGAATGCAGTACTCGGGTTGAGCCCAAGTATTTCACATCCCACTTAAGTATCCGCCTACGCTCCCTTTACGCCCACTAAATCCGGATAACGCTCGCCACCTACGTATTACCGCGGCTGCTGGCACGTAGTTAGC
+
CCCCCFGGGGGGGGGGGGGGGGGGGGGGGGGGGGGGGGGGGGGGGGGFGGGGGGGGGGGGGGGGGGGGGGGGGGGGGGGGGGGGGGGGGGGGGGGGGGGGGGGGGGGGGGGGGGGGGGGGGGGGGGGGGGGGGGGGGGGGGGGFGGGGGFGFGGGGFFDGGGGGGGGGCEGGGGGGGGFGGGGGGGGGGGGGGGGGGF9FGFGFFGGFFGGGE7FFFFGGFGAADFAFADFFDGF=C9EEF9-8<D@FFFFF0>G<C@02;@C>GGF:0:?:?:34FG?>FBB99035>57F1:??BF2):
@M04650:207:000000000-C238N:1:1101:12514:12804 2:N:0:19
GGACTACCCGGGTATCTAATCCTGTTTGATCCCCACGCTTTCGCACATCAGCGTCAGTTGCAGACCAGAGAGCCGCCTTCGCCACTGGTGTTCCTCCATATCTCTGCGCATTTCACCGCTACACATGGAATTCCACTCTCCTCTTCTGCACTCAAGCAAGACAGTTTCCAATGACCTTCCTCGGTTGAGCCGAGGGCTTTCACATCAGACTAATCTTGCCGCCTACGCGCGCTTTACGCCCAATAATTCCGGATAACGCTTGCCACCTACGTATTACCGCGGCTGCTGGCACGTAGTTAGC
+
CCCCCGGGGGGGGGGGGGGGGGGGGGGGGGGGGGGGGGGGGGGGGGGGGGGGGGGGGGGGGGGGGGGGGGGGGGGGGGGGGGGGGGGGGGGGGGGGGGGGGGGGGGGGGGGGGGGGGGGGGGGGGGGGGGGGGGGGGGGGGGGFGGGGGGGFGGGGGGFGGGGGFGGGGGGGGGGGGGGGGGGDGGGFGGGGEDGGGGGDGFGFFGGF=FFG=GFGFFCFBGFFFFFB@DBF>GFFFFGGD<08CFF>>FFF:5746(7?BFGFGGF?BFFF?FFFGGB>>FFFF?FF?GFFB6:B?C2)6
@M04650:207:000000000-C238N:1:1101:7966:12840 2:N:0:19
GGACTACCGGGGTTTCTAATCCTGTTTGCTCCCCACGCTTTCGCACCTGAGCGTCAGTCTTTGTCCAGGGGGCCGCCTTCGCCACCGGTATTCCTCCAGATCTCTACGCATTTCACCGCTACACCTGGAATTCTACCCCCCTCTACAAGACTCTAGCCTGCCAGTTTCGGATGCAGTTCCCAGGTTGAGCCCGGGGATTTCACATCCGACTTGACAGACCGCCTGCGTGCGCTTTACGCCCAGTAATTCCGATTAACGCTTGCACCCTCCGTATTACCGCGGCTGCTGGCACGGAGTTAGC
+
CCCCCGGGGGGGGGGGGGGGGGGGGGGGGGGGGGGGGGGGGGGGGGGGGFFFGGGGGGGGGGGGGGGGGGGGGGGGGGGGGGGGGGGGGGGGGGGGGGGGGGGGGGGGGGGGGFGGGEEDCFGGGGGGGGGGGGGGGF?FGGGFGGG?FFGFGGGFGGGFFGGGGGGGCEGDDGGFGGGGGFGGGGGGGGGG=EEGGDGGGFG68CFEFGGDFGF7A;GGFGFFFFFF:DF>>E>29?ECE?BBGGA<C@4263*6*89BF?F<GFBFB<B<?GF9FF?B16(921:>:EBF:(((80)45
@M04650:207:000000000-C238N:1:1101:6404:12858 2:N:0:19
GGACTACTGGGGTTTCTAATCCTGTTCGCTCCCCACGCTTTCGAGCCTCAGCGTCAGTTACAGTCCAGAGAGTCGCCTTCGCCACTGGTGTTCTTCCTAATCTCTACGCATTTCACCGCTACACTAGGAATTCCACTCTCCTCTCCTGCACTCTAGATACTCAGTTTGGAATGCAGTACTCGGGTTGAGCCCAAGTATTTCACATCCCACTTAAGTATCCGCCTACGCTCCCTTTACGCCCAATAAATCCTGATAACGCTCGCCACCTACGTATTACCGCGGCTGCTGGCCCGTAGTTAGC
+
CCCCCGGFFGGGGGGGGGGGGGGGGGGGGGGGGGGGGGGGGGGFGGGGGGGGGGGGGGGGGGGGGGGGFFCFEFGGEGGGGGGGGFGGGGGGGGGGDF,FGGFGGGGGGGGGGGGGGFGGGGGGCEGGGDGGGGFGGGEGGGGFGGDEG8EFGGGF,=,==FGGGGG,@,3C?EFFECFA9>CEGGE6@FGF7@FE7CGGFFG;A5?55CFF@@8C+/>E4DFFFFDFFGFDFGFFFDGGE?@@GG<EF61))0;5>(6;6@G>*CB0(53<2EB):C06;9>29?F?75(:1(44<FA<>
@M04650:207:000000000-C238N:1:1101:21404:12859 2:N:0:19
GGACTACTGGGGTTTCTAATCCTGTTTGATCCCCACGCTTTCGCACATCAGCGTCAGTTACAGACAAGAGAGCCGCCTTCGCCACTGGTGTTCTTCCATATCTCTGCGCATTTCACCGCTACACATGGAATTCCACTCCCCTCTTCTGCACTCAAGCGAAACAGTTTCCAATGACTCTCCCCGGTTGAGCCGGGGGCTTTCACATCAGACTAATCTCGCCGCCTACGCGCGCTTTACGCCCAATAATTCCGGATAACGCTTGCCACCTACGTATTACCGCGGCTGCTGGCACGTAGTTAGC
+
CCCCCGGGGGGGGGGGGGGGGGGGGGGGGGGGGGGGGGGGGGGGGGGGGGGGGGGGGGGGGGGGGGGGGGGGGGGGGGGGGGGGGGGGGGGGGGGGGGGGGGGGGGGGGGGGGGGGGGGGGGGGGGGGGGGGGGGGGGFGGGGFGGGGGGGFGGGGGGGGGGGGGGFGGGGGGGGGGGGGGGGGGGGGFGG5@CEGDDGGGFGFFGGFFGGG<FCCF@GG>GFFFF<D>GFFFGFFFFGGE?:?GGFFG?@FFFGFGF>BF?G?7C?7(.8<?GF2GG:>F9>F06:8?GFGF:B:67)66
@M04650:207:000000000-C238N:1:1101:23106:12884 2:N:0:19
GGACTACAGGGGTATCTAATCCTGTTTGCTCCCCACGCTTTCGCACCTGAGCGTCAGTCTTTGTCCAGGGGGCCGCCTTCGCCACCGGTATTCCTCCAGATCTCTACGCATTTCACCGCTACACCTGGAATTCTACCCCCCTCTACAAGACTCTAGCCTGCCAGTTTCGGATGCAGTTCCCAGGTTTAGCCCGGGGCTTTCACATCCGACTTGACAGACCGCCTGCGTGCGCTTTACGCCCAGTAATTCCGATTAACGCTTGCCCCCTCCGTATTACCGCGGCTGCTGGCCCGGATTTAGC
+
CCCCCGGCGGG>FFFGGGGFFGGGGGFGGGGGGGGGGGGGFFGGGGGGGGGGGEGCFEFGGGGGGGGE8FCEGGGGGGFGGFGGGDGGGEGGFEGGFFFFGGGGGFGCG:F@AFGGFD6=CC,BFFGGGGGGDFFGGGGDGGGFEDCCEFGFGEFGA@FGFGF7FGGG*8*@CGGGGFGGFCECCG,1D9FG5:*?):*3;AFAF*>:3CD54*>C4388>D3:2447339>>GFF=B8*:??FC>>>79)(4<<<C:;:?05(2;60149:(2()3:(-(1((3::)8C(*4>02(:)4:
@M04650:207:000000000-C238N:1:1101:15716:12886 2:N:0:19
GGACTACCGGGGTATCTAATCCTGTTCGCTCCCCACGCTTTCGAGCCTCAGCGTCAGTTACAGTCCAGAGAGTCGCCTTCGCCACTGGTGTTCTTCCTAATCTCTACGCATTTCACCGCTACACTAGGAATTCCACTCTCCTCTCCTGCACTCTAGATACTCAGTTTGGAATGCAGTACTCGGGTTGAGCCCAAGTATTTCACATCCCACTTAAGTATCCGCCTACGCTCCCTTTACGCCCAATAAATCCGGATAACGCTCGCCACCTACGTATTACCGCGGCTGCTGGCACGTAGTTAGC
+
CCCCCFGGGGGGGGGGGGGGGGGGGGFGGGGGGGGGGGGGGGGGGGGGGGGGGGGGGGGGGGGGGGGG9FFGGGGGGGGGGGGGGGGGGGGGGFGGGGGGGGGGGGGGGGGGGGGGGGGGGGGGGGGGGFGGGGGGGGGGGGGFGGGGGGGFGGGG3EDGGGGCFGGFEGEEFCCEGGGGGGGGGGGGGGGG57FGFGGGGFGFFGGFEGGG6CCCFEGGFFD@D42ADGBDFGFCFDGDGFD;DFCEGFBF?5C>FDF@69C>7E6(8?FFFGFBGG(4;0661?7:BG?F?:?1<F>A6
@M04650:207:000000000-C238N:1:1101:7131:12917 2:N:0:19
GGACTACAGGGGTTTCTAATCCTGTTTGCTCCCCACGCTTTCGCACCTGAGCGTCAGTCTTTGTCCAGGGGGCCGCCTTCGCCACCGGTATTCCTCCAGATCTCTACGCATTTCACCGCTACACCTGGAATTCTACCCCCCTCTACAAGACTCTAGCCTGCCAGTTTCGGATGCAGTTCCCAGGTTGAGCCCGGGGATTTCACATCCGACTTGACAGACCGCCTGCGTGCGCTTTACGCCCAGTAATTCCGATTAACGCTTGCACCCTCCGTATTACCGCGGCTGCTGGCACTGATTTCGC
+
CCCCCGGGGGGGGGGGGGGGGGGGGGGGGGGGGGGGGGGGGGGGGGGGGGGGGGGGGGGGGGFGGGGGGGGGGGGGGGGGGGGGGGGGGGGGGGGGGGGGGGGGGGGGGGGGGGGGGGEDEGGGGFGGDGGGGG,EFGGGGGGF8E9EFGGFGGGCFFFGGGFCFFGGGGEGGFFGGFGGGCCFCGGCGGGGGGGGDGGGGFGFFGGF0CDGE>FFF1CF9D9:1<BE05-43EFFF(;EE0:?G7:<FFFBFFC9>17<?FC2CFF?:?B:B8?9FF?;;(29(()).=(3(42.:G)(4
@M04650:207:000000000-C238N:1:1101:28215:12934 2:N:0:19
GGACTACCGGGGTTTCTAATCCTGTTTGCTCCCCACGCTTTCGCACCTGAGCGTCAGTCTTTGTCCAGGGGGCCGCCTTCGCCACCGGTATTCCTCCAGATCTCTACGCATTTCACCGCTACACCTGGAATTCTACCCCCCTCTACAAGACTCTAGCCTGCCAGTTTCGGATGCAGTTCCCAGGTTGAGCCCGGGGATTTCACATCCGACTTGACAGACCGCCTGCGTGCGCTTTACGCCCAGTAATTCCGATTAACGCTTGCACCCTCCGTATTACCGCGGCTGCTGGCACGGAGTTCGC
+
CCCCCGGGGGGGGGGGGGGFGGGAFGGGGGGGGGGGGGGGGGGGCGGGGGGGGGGGGGGGGGGGGGEGGGDFGGGGGGGGGGGGEFCFGEGGGGGGGGGGGGGGGFFGGGGGGGGGGGGGEGGGGGGG,FFADFGGGG?FECEFGGFF9FGFGGG7FFGGGGCFGGGGGGEGGFFGFFGGGBEGGGG6CGGGGGDD3DGGGFGCAGGFFGGGFGGFA@GGFGFFBFBF?GB;6E>DF:ECEFBFGCAAFFF(3<DAG69?<:*)9C???0>?(;?AGG0;063348?)3C?E00314F)42
@M04650:207:000000000-C238N:1:1101:15315:12989 2:N:0:19
GGACTACCGGGGTATCTAATCCTGTTCGCTCCCCACGCTTTCGAGCCTCAGCGTCAGTTACAGTCCAGAGAGTCGCCTTCGCCACTGGTGTTCTTCCTAATCTCTACGCATTTCACCGCTACACTAGGAATTCCACTCTCCTCTCCTGCACTCTAGATACTCAGTTTGGAATGCAGTACTCGGGTTGAGCCCAAGTATTTCACATCCCACTTAAGTATCCGCCTACGCTCCCTTTACGCCCAATAAATCCGGATAACGCTCGCCACCTACGTATTACCGCGGCTGCTGGCACGTAGTTAGC
+
CCCCCGGGGGGGGGGGGGGGGGGGGGGGGGGGGGGGGGGGGGGGGGGGGGGG:FGGGGGGGGGGGGGGCGFGGGGGGGGGGGGGGGGGGGGGGGGGGGGGGGGGGGGGGGGGGGGGGDGGDGGGFGGFGGGGGGGGGGGGGGGFGGGGGGGFGGGFFGFFGGGCGGGGE,EFGGGGGGFFGGGDGGGGGGDFGC:9<FGGGFGFFGGFFGGGCFFCFAFG9GFA>FDDDGFFFGF9F;GG7;0@C7>EGFF(8:DEGF>(69G>*A6(4?B:>F?4FF6916(1(8203E?G:B:,4@>A<
@M04650:207:000000000-C238N:1:1101:9062:12993 2:N:0:19
GGACTACCGGGGTTTCTAATCCTGTTTGCTCCCCACGCTTTCGCACCTGAGCGTCAGTCTTTGTCCAGGGGGCCGCCTTCGCCACCGGTATTCCTCCAGATCTCTACGCATTTCACCGCTACACCTGGAATTCTACCCCCCTCTACAAGACTCTAGCCTGCCAGTTTCGGATGCAGTTCCCAGGTTGAGCCCGGGGATTTCACATCCGACTTGACAGACCGCCTGCGTGCGCTTTACGCCCAGTAATTCCGATTAACGCTTGCACCCTCCGTATTACCGCGGCTGCTGGCACGGAGTTCGC
+
CCCCCFGGGGGGGGGGGGGGGGGGGGGGGGGGGGGGGGGGGGGGGGGGFFGGGGGGGGGGGGGGGGGGGGGGGGGGGGGGGGGGGGGGGGGGGGGGGGGGGGGGGGGGGGGGGGGGGGGGGGCGGGGGGGGGGGDGGGGGGGGFGGGFFGGFGGGGGGGGGGGGGGGGGGGGGGGGGGGGG9FFGGGGGGGGGGGG:CGFGFGFFGGF;DCGFFGFA@FFBGBBFFFFFGFF>G5<FBGGGF04CCAFDFF:0@D<G?F:?0F<GGF<B?>B<GB>GC?F9>>9(-58?G(<017048)--
@M04650:207:000000000-C238N:1:1101:19974:13006 2:N:0:19
GGACTACCGGGGTTTCTAATCCTGTTCGCTCCCCACGCTTTCGAGCCTCAGCGTCAGTTACAGTCCAGAGAGTCGCCTTCGCCACTGGTGTTCTTCCTAATCTCTACGCATTTCACCGCTACACTAGGAATTCCACTCTCCTCTCCTGCACTCTAGATACTCAGTTTGGAATGCAGTACTCGGGTTGAGCCCAAGTATTTCACATCCCACTTAAGTATCCGCCTACGCTCCCTTTACGCCCAATAAATCCGGATAACGCTCGCCCCCTACGTATTACCGCGGCTGCTGGCACGTAGTTAGC
+
CCCCCGGGGGGGGGGGGGGGGGGGGGGGGGGGGGGGGGGGGGGGGGGGGFGGGEGGGGGGGCFGGGGGDFGGFGGEGGGGGGGGGGGGGGGGGGGGGGCGGGGGGGDFGGGGGGCEGEEDEEFGFFGGG<FGGGCFGGGGGGGFDGGGGGGFGGGG;EEGGGGGGGFC>DFGFGGGGGGGGGGGGGGFFGGC,4,@<@FGGFG++;C;);FG47@FBAFFAC4>DFFD@C=DBGF38(1=F03=GGF?F6)1(89>GDF0(4D1*:99:::?>E?FGC?60(7>BB:BBG09(422:3).6
@M04650:207:000000000-C238N:1:1101:26180:13034 2:N:0:19
GGACTACTGGGGTTTCTAATCCTGTTCGCTCCCCACGCTTTCGAGCCTCAGCGTCAGTTACAGTCCAGAGAGTCGCCTTCGCCACTGGTGTTCTTCCTAATCTCTACGCATTTCACCGCTACACTAGGAATTCCACTCTCCTCTCCTGCACTCTAGATACTCAGTTTGGAATGCAGTACTCGGGTTGAGCCCAAGTATTTCACATCCCACTTAAGTATCCGCCTACGCTCCCTTTACGCCCAATAAATCCGGATAACGCTCGCCACCTACGTATTACCGCGGCTGCTGGCACGTAGTTAGC
+
CCCCCGGGGGGGGGGGGGGGGGGGGGGGGGGGGGGGGGGGGGGGGGGGGCFFGGGGGGGGGFGAFGGGFGCFEGGGGGGGGGGGGGGGGGGGGGGGGGGGGGGGGGGGGGGGGGGGGGGGGGGG9FGGGGGGGGGGGGGGGGGFGGFG@?EFGGGGGGGGGGGGGGFF88EEFFGGGGGEEFGGGGGGFGGGGGGGG@FGGFGFFFCF@FFGFGGGFFGGFGFA=FA>@GFFF?FEA@CFGF036CCCGFDF?DDEG?;((696DGFFFFFF?GFBFGBF>90960::?GBE?:(,4C24:
@M04650:207:000000000-C238N:1:1101:21140:13079 2:N:0:19
GGACTACTGGGGTTTCTAATCCTGTTTGCTCCCCACGCTTTCGCACCTGAGCGTCAGTCTTTGTCCAGGGGGCCGCCTTCGCCACCGGTATTCCTCCAGATCTCTACGCATTTCACCGCTACACCTGGAATTCTACCCCCCTCTACAAGACTCTAGCCTGCCAGTTTCGGATGCAGTTCCCAGGTTGAGCCCGGGGATTTCACATCCGACTTGACAGACCGCCTGCGTGCGCTTTACGCCCAGTAATTCCGATTAACGCTTGCACCCTCCGTATTACCGCGGCTGCTGGCACGGAGTTAGC
+
CCCCCGGGGGGGGGGGGGGGGGGGGGGGGGGGGGGGGGGGGGGGGGGGGGGGGGGGGGGGGGGGGGGGGGGGGGGGGGGGGGGGDGGGGGGGGGGGGGGF=FFGGGGGGGCGGFGGGGGGGGGGGGGGGGGGGCGGGGGEGGGFFCFGFFGFGFFGFFGGGFGCFFGGGGGECCEFGGGGGCGGGGG?FFGGGGECDDGGGFGFFGFFFGGGFFGGF;FGBG6(8F>E079>;EF26:C>C034>F<2DB?BFEDFC<>??FGFGG<,4:;0(*5<GG:9>(199<??(:(9:961?8<AB
@M04650:207:000000000-C238N:1:1101:25874:13141 2:N:0:19
GGACTACCGGGGTATCTAATCCTGTTCGCTCCCCACGCTTTCGAGCCTCAGCGTCAGTTACAGTCCAGAGAGTCGCCTTCGCCACTGGTGTTCTTCCTAATCTCTACGCATTTCACCGCTACACTAGGAATTCCACTCTCCTCTCCTGCACTCTAGATACTCAGTTTGGAATGCAGTACTCGGGTTGAGCCCAAGTATTTCACATCCCACTTAAGTATCCGCCTACGCTCCCTTTACGCCCAATAAATCCGGATAACGCTCGCCACCTACGTATTACCGCGGCTGCTGGCACGTAGTTAGC
+
CCCCCGGGGGGGGGGGGGGGGGGGGGGGGGGGGGGGGGGGGGGGGGGFGGGGGGGGGGGGGGFGGGFGGGGGFGGGGGGGGGGGGGGGFGGGGFGGGGGFGFGGGGGGEGEGGGGGGGGGGGGGGGGGGGGGGGGGGGGGGFGFFFBFGGGFGGGGGGFGFGGGGGGGEFGGGGFGGGGGGGGGGGGGGGFEFG>9>FGFGFGFFGGFFGGGFGGGF4F7>F=2=FFFFGFFFFFFFFGGGF@@GGFFGFFB;DGFG<01:B39CE:254??<G:ADD<9B99960>?7E<FFF08?F>2:
@M04650:207:000000000-C238N:1:1101:18482:13162 2:N:0:19
GGACTACCGGGGTATCTAATCCTGTTCGCTCCCCACGCTTTCGAGCCTCAGCGTCAGTTACAGTCCAGAGAGTCGCCTTCGCCACTGGTGTTCTTCCTAATCTCTACGCATTTCACCGCTACACTAGGAGTTCCACTCTCCTCTCCTGCACTCTAGATACTCAGTTTGGAATGCAGTACTCGGGTTGAGCCCAAGTATTTCACATCCCACTTAAGTATCCGCCTGCGCTCCCTTTACGCCCAATAATTCCGGACAACGCTTGTCACCTACGTATTACCGCGGCTGCGGGCACGTAGTTAGC
+
CCCCCGGGGGGGGGGGGGGGGGGGGGGGGGGGGGGGGGGGGGGGGGGGGFGGGGGGGGGGGGGGGGGGGGGGGGGGGGGGGGGGGGGGGGGGGGGGGGGGGGGGGGGGGGGGGGGGGDEGGGGGGGGGGGGGGGGGGGGGGGGFGGGGGGGFGGGFCFAFFGGGGGGGGGGGGGGGGDFGGEDEGFGGGGGGGGGFGGGGGFGFFGGFFFGGF>DGFEFF2CA=DF>6>DFFFGF4A?GDGF;DGGFFGFF70))4<(2:24040<7<>F:4?GFAGF6;>;>9;:(((:2:::((4C4-6
@M04650:207:000000000-C238N:1:1101:17732:13163 2:N:0:19
GGACTACTAGGGTTTCTAATCCTTTTTGCTCCCCACGCTTTCGCACCTGAGCGTCAGTCTTTGTCCAGGGGGCCGCCTTCGCCACCGGTATTCCTCCAGAACTCTACGCATTTCACCGCTACACCTGGAATTCTACCCCCCTCTACAAGACTCTAGCCTGCCAGTTTCGGATGCAATTCCCAGGTTGAGCCCGGGTCTTTCACATCTGACTTAAATCACCACCTAAGTGCCCTTTACGCCCAGTAATTCCGCTTAACGCTTTCACCCTCCGGATTACCGCGGCTGCTGGCCCGGGGTTAGC
+
9@8A@EFCFA8,;C;FCE9<EGF-CFF69AFGGGE:+@,6@FF@FCBEG8,@@FG7,F@9F,6CFFC,::7+@C@>FE=B,FCCFFCGFGCFFGGGGC,B8EBFE,,AF@FCFGGFGB6=7C=FEF8FGGFFFFFEC6DEEGGBGGGG=DBA6;;@9:3353<,33@B6@ECGC<EC4<E97,*@F,,=D:FG5:/2CGGC+21+01+12+;.3+;73+877,:8)(+.;)(.;A3C@E<8:(5004>DF)(-.*)0303?(*.*<34?B(((*-4C*42(-(4(())(*(*--((-2236
@M04650:207:000000000-C238N:1:1101:18387:13165 2:N:0:19
GGACTACCGGGGTTTCTAATCCTGTTCGCTCCCCACGCTTTCGAGCCTCAGCGTCAGTTACAGTCCAGAGAGTCGCCTTCGCCACTGGTGTTCTTCCTAATCTCTACGCATTTCACCGCTACACTAGGAATTCCACTCTCCTCTCCTGCACTCTAGATACTCAGTTTGGAATGCAGTACTCGGGTTGAGCCCAAGTATTTCACATCCCACTTAAGTATCCGCCTACGCTCCCTTTACGCCCAATAAATCCGGATAACGCTCGCCACCTACGTATTACCGCGGCTGCTGGCACGTAGTTGGC
+
CCCCCGGGGGGGGGGGGGGGGGGGGGGGGGGGGGGGGGGGGGGGGGGGGGGGGGGGGGGGGGGGGGGGGGGGGGGGGGGGDEGGGGGGGGGGGGGGGGGGGGGGGGGFGGGGGGGGGGGGGGGGGGGGGGGGGGFGGFGGGGFCGGGGFGGFF>EFFGEGGGGGGGGGGGGGGGGGGGGGGGGGGFGGGGGGFGGG>FGGGFGFFGGFEGGGFDFGF<D7>CA@F6=DDDBFFGF3;;CEG?0@FFCEFFF@<39>FD6(-3DF:CB<:B?B>GBFFG6>;F9>>6:BBGFGBFF:?E)(.
@M04650:207:000000000-C238N:1:1101:24041:13167 2:N:0:19
GGACTACTGGGGTATCTAATCCTGTTCGCTCCCCACGCTTTCGAGCCTCAGCGTCAGTTACAGTCCAGAGAGTCGCCTTCGCCACTGGTGTTCTTCCTAATCTCTACGCATTTCACCGCTACACTAGGAATTCCACTCTCCTCTCCTGCACTCTAGATACTCAGTTTGGAATGCAGTACTCGGGTTGAGCCCAAGTATTTCACATCCCACTTAAGTCTCCGCCTACGCTCCCTTTACGCCCAATAAATCCGGATAACGCTTGCCACCTACGTATTACCGCGGCTGCTGGCACGTATTTAGC
+
CCCCC@FGFGGGGEGGGGGGGGGGGGGGGGGGGGGGGGGGGGGGGGGGGGGGGGGGGGGFGGGFGGGGFGGEEFGGGGGGGGGCFGGGGGGGGGGGGG9FFGGGGGGGGGGGGGGGGGGGDGFGG:FGGGGGGGGGGGGGGGGFGGGGGGGFGFGGD:DGGGGGGGGF6BFGGGFGGGGFGEEDGGE6CFFGC9CCFGGGGFGFFGGFEGGFFFC@+0E>AGDFAFDB=C@DFEF4B@GGG<DDGGECGFBB05>>GDB<(6C@7C?BFF:,2F>AGF(4>99B9:?:3C(<18:-5FA<A
@M04650:207:000000000-C238N:1:1101:12946:13176 2:N:0:19
GGACTACTGGGGTATCTAATCCTGTTCGCTCCCCACGCTTTCGAGCCTCAGCGTCAGTTACAGTCCAGAGAGTCGCCTTCGCCACTGGTGTTCTTCCTAATCTCTACGCATTTCACCGCTACACTAGGAATTCCACTCTCCTCTCCTGCACTCTAGATACTCAGTTTGGAATGCAGTACTCGGGTTGAGCCCAAGTATTTCACATCCCACTTAAGTATCCGCCTACGCTCCCTTTACGCCCAATAAATCCGGATAACGCTCGCCACCTACGTATTACCGCGGCTGCTGGCACGTATTTAGC
+
CCCCCFGGGGGGGGGGGGGGGGGGGGGGGGGGGGGGGGGGGGGGGGGGGGGGGGGGGGGGGGGGGGGGGGGGGGGGGGGGGGGGGGGGGGGGGGGGGGGGGGGGGGGGGGGGGGGGGGGGGGGGGGGGGFGGGGGGGGGGGGGFGFGGGGGFGGGGGGGGGGGGGGGGGGGGGGGGGGGGGGGGGGGGGGGFGDGGGGFGGFGFFGGFFGGFFFGGCEGFAGFDFFDBAC@BBGFEF(=FGD@FGCCEGFF@DEG<GFF0?FD9GGFFFFF<<C>FGG:906699?04:G?E0<1)(<4:A
@M04650:207:000000000-C238N:1:1101:23051:13200 2:N:0:19
GGACTACCGGGGTTTCTAATCCTGTTTGATCCCCACGCTTTCGCACATCAGCGTCAGTTACAGACCAGAGAGCCGCCTTCGCCACTGGTGTTCCTCCATATCTCTGCGCATTTCACCGCTACACATGGAATTCCACTCTCCTCTTCTGCACTCAAGTTCCCCAGTTTCCAATGACCCTCCACGGTTGAGCCGTGGGCTTTCACATCAGACTTAAGAAACCGCCTACGCGCGCTTTACGCCCACTAATTCCGGATAACGCTTGCCACCTACGTATTACCGCGGCTGCTGGCACGTATTTAGC
+
CCCCCGGGGGGGGGGGGGGGGGGGGGGGGGGGGGGGGGGGGGGGGGGGGGGGGGGGGGGGGGFGGGGGGGGGGGGGGGGGGGGGGGFGGGGGGGGGGFGGGGGGGGGGGGGGGGGGGGGGGGGGGGGGGGGGGGFGGGGGGGGFGGGGGFGFGGGGGGGGGGGGGFGGGGCFGGGGFGGDCFCGGGGGFDFCEGEDFGDGFCG@>CCFFGGGEGGGFDGGFGFF;F@FFGBFFG>CF?GCGF((004<CB?9?DD>GF>?:?FBGG?223(43E?FG>116>BF>:0:7EFGF01)5C4)6
@M04650:207:000000000-C238N:1:1101:6345:13206 2:N:0:19
GGACTACCGGGGTTTCTAATCCTGTTCGCTCCCCACGCTTTCGAGCCTCAGCGTCAGTTACAGTCCAGAGAGTCGCCTTCGCCACTGGTGTTCTTCCTAATCTCTACGCATTTCACCGCTACACTAGGAATTCCACTCTCCTCTCCTGCACTCTAGATACTCAGTTTGGAATGCAGTACTCGGGTTGAGCCCAAGTATTTCACATCCCACTTACGTATCCGCCTACGCTCCCTTTATGCCCAATAAATCCGGATAACGCTCGCCACCTACGTATTACCGCGGCTGCTGGCCCGTAGTTCGC
+
CCCCCGGGGGGGGGGGGGGFGGGGGGGGGGGGGGGG7FGGGGGGGGGGGGGGGGGGGGGGGFCFGGGFGGDFGGGGGGGGGGGDFGFGGDGGGGGGGGDEGGGGGGGGGCFEGGGGGGGG@FFGG8FCF<FGGGFGGGGGGGGFDFGGGGGFGFGDFEFGGGGGGGGGGGCGFGAFFDGGGFEDGG6C?FGG>EFGGGFGGFG>FGGFFGGGF+@F4CGCAF=5(/5B@DFFBFA4A5FFG@=DC*9CGF)01:CEGFFFFFGFCG???B64>FFBGC:B1996(8:>0=6C(7(,4F<?B
@M04650:207:000000000-C238N:1:1101:15775:13211 2:N:0:19
GGACTACCCGGGTTTCTAATCCTGTTCGCTCCCCACGCTTTCGAGCCTCAGCGTCAGTTACAGTCCAGAGAGTCGCCTTCGCCACTGGTGTTCTTCCTAATCTCTACGCATTTCACCGCTACACTAGGAATTCCACTCTCCTCTCCTGCACTCTAGATACTCAGTTTGGAATGCAGTACTCGGGTTGAGCCCAAGTATTTCACATCCCACTTAAGTATCCGCCTACGCGCCCTTTACGCCCAATAAATCCGGATAACGCTCGCCACCTACGTATTACCGCGGCTGCTGGCACGTAGTTAGC
+
<CCCCGGGEFGGGGGGFGGGGGGFGG@FGGGGGEFGGGGGGGGGGGGGGGGGGGGGGEGGGFFGGFDGCGGGFGEFGGGGGGFGGGGGGGGGG9AFFGFGGEGGGGGGCGGG9,@,BFGGGDFF=FGGGGGGGGFGGGGCFGGFGGF?,AFFGAFG,DFF9=EGGGGGEEGGGGGGGGD:=CEGG@>CGGFGCEF9CGGGGFFF6;5*:DFFFCF9@*;EDCDFFFDA(89@FGFFFDEFC?@@<F)/@656355>F:03(49(1C<7>?:7>9?<FG?1>FF6>:4>7C1A380::A:2.
@M04650:207:000000000-C238N:1:1101:8468:13213 2:N:0:19
GGACTACTAGGGTTTCTAATCCTGTTCGCTACCCATGCTTTCGCTCCTCAGTGTCAGTAACTGCCCAGAGACCTGCCTTCGCCATCGGTGTTCTTCCTGATATCTGCGCATTCCACCGCTACACCAGGAATTCCAGTCTCCCCTACAGCACTCAAGTCTGCCCGTATCGCCTGCACGCCCACAGTTAAGCTGCGGGATTTCACAAACGACGCGACAAACCGCCTACGAACTCTTTACGCCCAGTAATTCCGGACAACGCTCGCACCCTACGCATTACCGCGGCTGCTGGCACGTAGTTAGC
+
CCCCCGGGGGGFGGGGGGGGGGGGGGGGGGGGGGGGGGGGGGGGGGGGGGGGGGGGGGGGGGGGGGGGGGGGGGGGGGGGGGGGGGGGGGGGGGGGGGGGGGGGGGGGGGGGGGGGGGGGGGGGGGGGGGGGGGGGGGGGGGGFGGGGGGGFGGGGGGGGGGGGGGGGGGGGGGGDGGGGGGGGGGGGGGFCGGGGGGGGGFGFFGGEFG;D@GGGE@FGFGF01FDFDGFFFGFFFFGEG:BFGF>>GFFFBFGFG;FFFFG>GEF?7::(4E?BGGFFFFB19:?:0:<F?:0::CB)6
@M04650:207:000000000-C238N:1:1101:14263:13231 2:N:0:19
GGACTACTGGGGTTTCTAATCCTGTTCGCTCCCCACGCTTTCGAGCCTCAGCGTCAGTTACAGTCCAGAGAGTCGCCTTCGCCACTGGTGTTCTTCCTAATCTCTACGCATTTCACCGCTACACTAGGAATTCCACTCTCCTCTCCTGCACTCTAGATACTCAGTTTGGAATGCAGTACTCGGGTTGAGCCCAAGTATTTCACATCCCACTTAAGTATCCGCCTACGCTCCCTTTACGCCCAATAAATCCGGATAACGCTCGCCACCTACGTATTACCGCGGCTGCTGGCACGTAGTTAGC
+
CCCCCGGGFGGGGGGGGGGGGGGGGGGGGGGGGGGGGGGGGGGGGGGGGFGGGGGGGGGGGGGGGGGGGGGGGGGGGGGGGGGGGGGGGADFGGFGGGGGGGGGGGGGGGGGGGGGGGGGGGGGGGGGG9FGGGGGGGGGGGGFGGGGGDEFGGAFGGGGGF=EEGGGGGGGGGGGGFGGFGGGGGGGGGFGGGGGGGGGGFGFFGGFFGGGEGGGFFGGFGFDAFAEDGFFFGFFFDGGE6=1C><<FFEFFEGFC6>;@>GF:EF?BF042C?AGD((-30(48??>C0902<03E2.<
@M04650:207:000000000-C238N:1:1101:24452:13236 2:N:0:19
GGACTACAGGGGTATCTAATCCTGTTCGCTCCCCACGCTTTCGAGCCTCAGCGTCAGTTACAGTCCAGAGAGTCGCCTTCGCCACTGGTGTTCTTCCTAATCTCTACGCATTTCACCGCTACACTAGGAATTCCACTCTCCTCTCCTGCACTCTAGATACTCAGTTTGGAATGCAGTACTCGGGTTGAGCCCAAGTATTTCACATCCCACTTAAGTATCCGCCTACGCTCCCTTTACGCCCAATAAATCCGGATAACGCTCGCCACCTACGTATTACCGCGGCTGCTGGCACGTAGTTAGC
+
CCCCCGGGGGGGGGGGGGGGGGGGGGGGGGGGGGGGGGGGGGGEGGGGGGGGGGGGGGGGGGGGGGGGGGGGGGGGGGGGGGGGGGGGGGGGGGGGGGGGGGGGGGGGGGGCFGGGGGGGGGGGGGGGGFFGGGGGGGGGGGGFFGGGGGGFGGGAFGGGGGGGGGGGEFFGGGGGGGGGGGGGGGGGGGGGGGGDGGGGGFGFFGGFFGGGFCCFFEGGFGFFFFFFDGBD>GFFFFGGGF6@FG4);AEF;><;F;@F?@GBCG?<?::?FC?29F?;F>;F>BBFFE<FFFB<:@<26
@M04650:207:000000000-C238N:1:1101:17876:13239 2:N:0:19
GGACTACTGGGGTTTCTAATCCTGTTTGCTCCCCACGCTTTCGCACCTGAGCGTCAGTCTTTGTCCAGGGGGCCGCCTTCGCCACCGGTATTCCTCCAGATCTCTACGCATTTCACCGCTACACCTGGAATTCTACCCCCCTCTACAAGACTCTAGCCTGCCAGTTTCGGATGCAGTTCCCAGGTTGAGCCCGGGGATTTCACATCCGACTTGACAGACCGCCTGCGTGCGCTTTACGCCCAGTAATTCCGATTAACGCTTGCACCCTCCGTATTACCGCGGCTGCTTGCACGGAGGTAGC
+
CCCCCGGGGGGGGGGGGGGGGGGGGGGGGGGGGGGGGGGGGGDGGGGGGGGGGGGGGGGGGGGGGGGGGGGGGGDGGGGGGGGGGGGGGGGGGGGGGGGGGGGGGGGGGGGGGGGGGGGGGEGGGGGGGGGGGGGGGFFGGGGFGGGGGGGFGGGGGGGFGGGGGGGGGGGGDGGGGGGGGGGGGGGGGGGGGGGGGGGFGFGFFGGFFGGGFGGGFFGGFGFFFFFEBGF>3E3<FFEEGFBBGF46CF:4?FGFGBFFFFGFGGFBBFFBBGFFGC?>B6>F;?0).78C:>9((;42.
@M04650:207:000000000-C238N:1:1101:18773:13282 2:N:0:19
GGACTACTGGGGTATCTAATCCTGTTTGCTCCCACGCTTTCGCACCTGAGCGTCAGTCTTTGTCCAGGGGGCCGCCTTCGCCACCGGTATTCCTCCAGATCTCTACGCATTTCACCGCTACACCTGGAATTCTACCCCCCTCTACAAGACTCTAGCCTGCCAGTTTCGGATGCAGTTCCCAGGTTGAGCCCGGGGATTTCACATCCGACTTAAGTATCCGCCTACGCTCCCTTTACGCCCAATAAATCCGGATAACGCTCGCCACCTACGTATTACCGCGGCTGCTGGCACGTAGTTAGCC
+
CCCCCGGGGGGGGGGGGGGGGGGGGGGGGGGGGGGGGGGGGGGGGGGGGGGGGGDGGGGGGGGGGGGGDGGGGGGGDGGGDFGGGGDGGGGGGGGGGFGGGFGGGGGGGDGGGGGGGGEGGEFGGGGFGGGGGGGGGGGGDCGFGFGGGGGFGFFGGGGGGGGFGGGGGEGGFFFFFGGGGGGGGGGCFGGGGEGG:D@FGFGFFGGFFDDGCGGGFFGGDGFFFF68?GFFAGFAB?EGC?FBGGFFGFF6?BC?D04<;;7:GG?>?3?2><9AFD69;B>9(47(405A?<06236<:
@M04650:207:000000000-C238N:1:1101:10357:13330 2:N:0:19
GGACTACTAGGGTTTCTAATCCTGTTCGCTCCCCACGCTTTCGAGCCTCAGCGTCAGTTACAGTCCAGAGAGTCGCCTTCGCCACTGGTGTTCTTCCTAATCTCTACGCATTTCACCGCTACACTAGGAATTCCACTCTCCTCTCCTGCACTCTAGATACTCAGTTTGGAATGCAGTACTCGGGTTGAGCCCAAGTATTTCACATCCCACTTAAGTATCCGCCTACGCTCCCTTTACGCCCAATAAATCCGGATAACGCTCGCCACCTACGTATTACCGCTGCTGCTGGCACGTAGTTAGC
+
CCCCCGGGCFGGGGGGGFGGGGGGGGGGGGGGG@FGGGGGGGGFGGGGFFFGGG@C,<CE,CFFGGGGGGGGFDFGGGGGGGG7FFGGGGGGGGFGFCCFGFGGGGGGGGGGGGGGDFG8CFGD;4CFGGFCEG=?=DDEEGGFFF=DFGGFGGGAFGGCEGG?FCF;BEGGGDDFE@DABFCGGG6C?FGCCFF9CCCCFFG7@9*3>FGG@7;@A*=?@GAD2A4B5>@DFGA==9CGGD((7FFFGFEF;5C)*3;?,(9;G5:(32(.2E0:9F:2(,1:???F?=?G(,34:<44.
@M04650:207:000000000-C238N:1:1101:8936:13334 2:N:0:19
GGACTACTAGGGTTTCTAATCCTGTTCGCTCCCCACGCTTTCGAGCCTCAGCGTCAGTTACAGTCCAGAGAGTCGCCTTCGCCACTGGTGTTCTTCCTAATCTCTACGCATTTCACCGCTACACTAGGAATTCCACTCTCCTCTCCTGCACTCTAGATACTCAGTTTGGAATGCAGTACTCGGGTTGAGCCCAGGTATTTCACATCCCACTTAAGTATCCGCCTACGCTCCCTTTACGCCCAATAAATCCGGATAACCCTCGCCACCTACGTATTACCGCGGCTGCTGGCACGTAGTTAGC
+
<@@AB@FFFGGGGGEGGGGGGGGGGGGGGEFGGGCFCFDGGGGCEGGFGCGFEFGGGGG9CFGFGGGFCFECAFGGDEGGGGGGGGGGGGGGGGGFEGCFGGGGGFFEGGGGGGDGGGGDEFFGDGG@FGGFGGGFGGDEGGGFC=@=?8FFGGGF9EFGFGGGFGFGCDFG?;FGGGGGGGGGGGDEC@CFF,+@+DGGGFGFFGGFFGGGED8ECAFFDGADFFAB=GFFFGFFFFEGD@2;FFC5FF>6;DGFG(/,/6D09E??07:24<:BGG:6996>902:>G<F12314?<9<
@M04650:207:000000000-C238N:1:1101:16437:13342 2:N:0:19
GGACTACCCGGGTTTCTAATCCTGTTTGATCCCCACGCTTTCGCACATCAGCGTCAGTTACAGACCAGAGAGCCGCCTTCGCCACTGGTGTTCTTCCATATCTCTGCGCATTTCACCGCTACACATGGAATTCCACTCCCCTCTTCTGCACTCAAGCGAAACAGTTTCCAATGACCCTCCCCGGTTGAGCCGGGGGCTTTCACATCAGACTAATCTCGCCGCCTACGCGCGCTTTACGCCCAATAATTCCGGATAACGCTTGCCACCTACGTATTACCGCGGCTGCTGGCACGTAGTTAGC
+
CCCCCGFGGGGGGGGGGGGGGGGGGGGGGGGGGGGGGGGGGGGGGGGGGGGGGGGGGEGGGGGGGGGGGGGGGGGGGGGGGGGGGGGGGGGGGGGGGGGGGGGGGGGGGGGEGFGGGGEGGGGFFGGGGGGGFGGGGGFF>DGFGGGGGGGFDGGGFECEEGGGDGGGGGGDDDFGGGG>EGGGEB><FGGGEEGGDDGFFFGFFGFFE<FGFGGFF@EG9GFFFFFF>DBF6EFA@BGGGBFFGGF):?FFFDGFD0>?FBGFGGFF??022+5497(,46997:.2(::E?<81(<)66
@M04650:207:000000000-C238N:1:1101:28371:13345 2:N:0:19
GGACTACAGGGGTTTCTAATCCTGTTCGCTCCCCACGCTTTCGAGCCTCAGCGTCAGTTACAGTCCAGAGAGTCGCCTTCGCCACTGGTGTTCTTCCTAATCTCTACGCATTTCACCGCTACACTAGGAATTCCACTCTCCTCTCCTGCACTCTGGATACTCAGTTTGGAATGCAGTACTCGGGTTGAGCCCAAGTATTTCACATCCCACTTAAGTATCCGCCTACGCTCCCTTTACTCCCACTACATCCGGATAACGCTCGCCCCCTACGTCTTACCGCGGCTGCTGGCACGTAGTTAGC
+
<CCCCGGFGGGGGGGGGFGGGGGFGGGGGGGGGGGGGGGGGGGGGGGGGEGGGGGGGGGGGGGFGGGGG8@FFGGGGGDGBGGEFGGGGGGGGGGGFGGFGGGGGFGGGGGGGGGGGGGCEEGGGGGGGGGGGGGGGGGGGGGFGGGFFGGFFG,,EEBEFB,2EFCAEGGGGGCFGFCFF>=CGGDFGDGG,@CFCFFFF6@@B>CA@CCF@FGD>CFG2D=5=AAEFGFD2<F4+*?C@328**/6CF)2,8*7C7BFF08;5?>B6?FF(;6<97-70463023:0E7F(.2339).6
@M04650:207:000000000-C238N:1:1101:21179:13372 2:N:0:19
GGACTACTGGGGTTTCTAATCCTGTTTGCTCCCCACGCTTTCGCACCTGAGCGTCAGTCTTCGTCCAGGGGGCCGCCTTCGCCACCGGTATTCCTCCAGATCTCTACGCATTTCACCGCTACACCTGGAATTCTACCCCCCTCTACGAGACTCAAGCTTGCCAGTATCAGATGCAGTTCCCAGGTTGAGCCCGGGGATTTCACATCTGACTTAACAAACCGCCTGCGTGCGCTTTACGCCCAGTAATTCCGATTAACGCTTGCACCCTCCGTATTACCGCGGCTGCTGGCGCGGAGTTAGC
+
CCCCCGGGGGGGGGGGGGGGGGGGGGGGGGGGGGGGGGGGGGGGGGGGGGGGGGGGGGGGGGGGGGGGGGGFGGGGGGGGGGGGGGGGGGGGGGGGGGGGGGGGGGGGGGGGGGGGGGGG=CFGGGGGGGGGGGGGGGGGGGGFGGGGGGGFGGGGGGFGGGGGGGFGGGGFGGGGGGGGGGGGFGGGGGGGDGGGGGGFGFGFFGGFFGGGFGGGF;FG@G;685(<?GFF0C59FBGCGFF>GGAAGFF?BFGFG?;??:336C001:63:;?<GGFF03114:8)(*(/,47(8*).6
@M04650:207:000000000-C238N:1:1101:3836:13403 2:N:0:19
GGACTACCCGGGTTTCTAATCCTGTTCGCTCCCCACGCTTTCGAGCCTCAGCGTCAGTTACAGTCCAGAGAGTCGCCTTCGCCACTGGTGTTCTTCCTAATCTCTACGCATTTCACCGCTACACTAGGAATTCCACTCACCTCTCCTGCACTCTAGATACTCAGTTTCGAATGCAGTACTCGGGTTGAGCCCACGTATTTCACATCCCACTTCAGTATCCGCCTACGCTCCCTTTACCCCCAATCAATCCGGATAACGCTCGCCCCCTACGTAGTACCGCGGCTGCTGGCCCTGAGTTAGC
+
CCCCC8EGFEGGGEGGGGCFGGGGGGGDGG<FFEFGGGGGGGGDGGGGG@CFFCCC@FGDFGG<FFDF:CFCFGGDGECFGGEGGGCG<FECFGGFDGFFD9EFFEEF>CGCFFDFGGGGGGDG?FEGF,<FGF9F,@,4EFG?FCDFGGGFGBDFEEDCFF=DGFG,B7,D=DDCEFFF8C+@FCEC<D8@@9>FF+DAC+>+14;*.?F7*+=BA*<=>CAD(06ADG=BDGFC6)5CFF(3**76DF>9;53AG;9044C6*:>BFF<22*-)3;3(,49046:03C3*(((()3)-.
@M04650:207:000000000-C238N:1:1101:18484:13406 2:N:0:19
GGACTACTCGGGTATCTAATCCTGTTCGCTCCCCACGCTTTCGAGCCTCAGCGTCAGTTACAGTCCAGAGAGTCGCCTTCGCCACTGGTGTTCTTCCTAATCTCTACGCATTTCACCGCTACACTAGGAATTCCACTCTCCTCTCCTGCACTCTAGATACTCAGTTTGGAATGCAGTACTCGGGTTGAGCCCAAGTATTTCACATCCCACTTAAGTATCCGCCTACGCTCCCTTTACGCCCAATAAATCCGGATAACGCTCGCCACCTACGTATTACCGCGGCTGCTGGCACGTAGTTAGC
+
CCCCCGGGGGGGGGGGGGGGGGGGGGGGGGGGGGGGGGGGGGGGGGGGGGGGGGGGGGGGGGGGGGGGGGGGGGGGGGGGGGGGGGGGGGGGGGGGGGGGGGGGGGGGGGGGGGGGGGGGGGGGGGGGGGGGGGFGGGGGGGGFGGGGGGGFGGGGGGDGCFGGGGGGGGGGGGGGGGGGGGDGGGGGGGGF6EEFFGGGGFGFFG>FFGGGFGFGCAFFAGFFFFF>)/>BFGFFF9EFED;DGGC?FFFF?>3@D69(:9C>558::?(8<C?2@D?9>B>>;B?D?C(91((4:FBF<
@M04650:207:000000000-C238N:1:1101:19438:13415 2:N:0:19
GGACTACAGGGGTTTCTAATCCTGTTCGCTCCCCACGCTTTCGAGCCTCAGCGTCAGTTACAGTCCAGAGAGTCGCCTTCGCCACTGGTGTTCTTCCTAATCTCTACGCATTTCACCGCTACACTAGGAATTCCACTCTCCTCTCCTGCACTCTAGATACTCAGTTTGGAATGCAGGACTCGGGTTGAGCCCAAGTATTTCACATCCCACTTAAGTATCCGCCTACGCTCCCTTTACGCCCAATAAATCCGGATAACGCTCGCCACCTACGTATTACCGCGGCTGCTGGCACGTAGTTAGC
+
CCCCCGGGGFGGGGGGGGGGGGGGGGGGGGGGGGGGGGGGGGGGGGGGGGGGGGGGGGGGGGGGGGGGCGGFFGGGGGGGGGGGGGGGGGGGGFGGGGFGGGGGGGGGEGGGGGGGGGGGGGGFGGGGGFGGGEGGGGGGGGG?ED9FGGGFGGGFFGGGGGG?AFGGGCE9DFGGGGGGGGCEFEEGGGGGFGGGFGFECAAFFFGFFFGGCGGG9;,B@DFDDFFF>G@D5FFFFF>CF?DFGG3?DF>9DEGEF@B@?BG05*83:76:2CBDGGBFFBF>FB::>5:FB?(48E2:4
@M04650:207:000000000-C238N:1:1101:15920:13421 2:N:0:19
GGACTACCGGGGTATCTAATCCTGTTCGCTCCCCACGCTTTCGAGCCTCAGCGTCAGTTACAGTCCAGAGAGTCGCCTTCGCCACTGGTGTTCTTCCTAATCTCTACGCATTTCACCGCTACACTAGGAATTCCACTCTCCTCTCCTGCACTCTAGATACTCAGTTTGGAATGCAGTACTCGGGTTGAGCCCAAGTATTTCACATCCCACTTAAGTATCCGCCTACGCTCCCTTTACGCCCAATAAATCCGGATAACGCTCGCCACCTACGTATTACCGCGGCTGCTGGCACGTAGTTAGC
+
CCCCCGGGGGGGGDGGGGGGGGGGGGGGGGGGGGGGGGGGGGGGGGGGGFGGGGGGGGGGGGGGGGGGGGGGFGGGGGGGGGGGGGGGGGFGGGGFGGGGGGGGGGGGGGGGGGGGGGGGGGGGFGGGGGGGGGGGGGGGGGGFFGGGGGGFFFGGGGFFGGGGGGGGC=DFDFGGGGGGGGGGGGBCFGG>>CFFFCFGGFGFAF7?>GGGFGGGF?EGFC9=@FF45C>BDFFFF<EGGF33C>CE7AE@D>GA=;>((-C>DGFF:BB7?GFAFC8>>>B62<:?FDBC:?0?FG9A<
@M04650:207:000000000-C238N:1:1101:14757:13443 2:N:0:19
GGACTACCGGGGTTTCTAATCCTGTTTGCTCCCCACGCTTTCGCACCTGAGCGTCAGTCTTTGTCCAGGGGGCCGCCTTCGCCACCGGTATTCCTCCAGATCTCTACGCATTTCACCGCTACACCTGGAATTCTACCCCCCTCTACAAGACTCTAGCCTGCCAGTTTCGGATGCAGTTCCCAGGTTGAGCCCGGGGATTTCACATCCGACTTGACAGACCGCCTGCGTGCCCTTTACGCCCAGTCATTCCGATTAACGCTTGCACCCTCCGTATTACCGCGGCTGCTGGCACGGAGTTAGC
+
CCCCCGGGGGGGGGGGGGGGGGGGGGGGGGGGGGGGGGGGGGGGEEGG:FGGGGGGGGGGGFGGGGGGGGGGGGGGGGGGGGGGGFGDGGGGGGGGG8FGGGGGGGGGGGGGGGFGDFGGGGFGGDGFGGGGGFFGCGGGGGGFFG9F97FFGG,@=E9BDFGGGFFG581CDGFDFFGGGFGGGF>CGGGGGGGC79FFGFGCFGGF;DGGFGG>FFGG;C918FB5:G0:>FFFF:GGE(8>GGF97=66<DDAD<>?06C?FGFBFFFF:FB2CC?990;>(1:B:G031(7(:C<46
@M04650:207:000000000-C238N:1:1101:16433:13464 2:N:0:19
GGACTACAGGGGTTTCTAATCCTGTTCGCTCCCCACGCTTTCGAGCCTCAGCGTCAGTTACAGTCCAGAGAGTCGCCTTCGCCACTGGTGTTCTTCCTAATCTCTACGCATTTCACCGCTACACTAGGAATTCCACTCTCCTCTCCTGCACTCTAGATACTCAGTTTGGAATGCAGTACTCGGGTTGAGCCCAAGTATTTCACATCCCACTTAAGTATCCGCCTACGCTCCCTTTACGCCCAATAAATCCGGATAACGCTCGCCACCTACGTATTACCGCGGCTGCTGGCACGTAGTTAGC
+
CCCCCGGGGGGGGGGGGGGGGGGGGGGGGGGGGGGGGGGGGGGGGGGGGGGGGGGGGGGGGGGGGGGGGGGGGGGGGGGGGGGGGFGGGGGGGGGGGGGGGGGGGGGGGGGGGGGGGGGGGGGGGFFGGGGGGGGGGGFFGGGFGGGGGGGFGGFGGGGFGGGGGGGGEGGGGGGGGGGGGGGGGEGGFGFGGFFFFGBFFFCFFGGF@GDGFGCFFEFFADAFFFFFDGF>BGFFFFGGGFFFGG3EGFFFFFGFFFF;3:D(*;?00563>G>2CC:>>FF>66:BFGBFFFFFFGFA<
@M04650:207:000000000-C238N:1:1101:6397:13500 2:N:0:19
GGACTACTCGGGTTTCTAATCCTGTTCGCTCCCCACGCTTTCGAGCCTCAGCGTCAGTTACAGTCCAGAGAGTCGCCTTCGCCACTGGTGTTCTTCCTAATCTCTACGCATTTCACCGCTACACTAGGAATTCCACTCTCCTCTCCTGCACCCTAGCTACTCAGTTTTGAATGCAGTACTCGGGTTGTGCCCCCGTATTTCACATCCCACTTAACTATCCGCCTACGCTCCCTTTCCTCCCATCAAATCCGGATAACGCTGACCACCTACATATTACCGCGGCTGCTGGCACTTAGTTATC
+
BC9ACFF@E@@FCCCFC,CEGFACEECEGCFGGEFFGGCCFG,CEEGGG<,EC:C:FDFGFFFGDF,E,:,BFFCFGGGGFEG:,E<CFAFFFAFFDF,,:BEFDGF?FGEGF,:B<C6CCF9F9EFGF<EA=ECFF8=FDGGBCECFGDE*=DFF,73,,:38FDD,,+7DFCEDEF8:8F6=FEC+;>@:++**<?F:9+E9B5C/5CF>6++=8AF4>*6@2FF;@7>(5<6);9;:B()(0;)9*;5((.*.26>;0,08*834(5().<)-<*(-(,211272(*2C:F4<>+))6
@M04650:207:000000000-C238N:1:1101:25400:13507 2:N:0:19
GGACTACCCGGGTTTCTAATCCTGTTCGCTCCCCACGCTTTCGAGCCTCAGCGTCAGTTACAGTCCAGAGAGTCGCCTTCGCCACTGGTGTTCTTCCTAATCTCTACGCATTTCACCGCTACACTAGGAATTCCACTCTCCTCTCCTGCACTCTAGATACTCAGTTTGGAATGCAGTACTCGGGTTGAGCCCAAGTATTTCACATCCCACTTAAATATCCGCCTACGCTCCCTTTACGCCCAATAAATCCGGATAACGCTCGCCACCTACGTATTACCGCGGCTGCTGGCACGTAGTTAGC
+
CCCCCFGGGGGGGGGGGGGGGGGGGGGGGGGGGGGGGGGGGGGFGGGGFECGGGGGGGGGGGGGGGGGGGGGGGGGGGGGGGGGGGGGGGGGGGGGGDFGGFGGGGGGGGGGGGGGGGGGGGGGFGGGGGGGGGGGGGGGGGGFGGGGGGGFGGFGFFGGCGFGGGGGGCGCFGGGG?DEGGEGGGGGGFGFG?5AFGGGGFG>BGGACGGG4C:CFEGCAG95=AD>=G>DFGFFF@GGGF,(4C3<FFE@6B*7D@B@FFG(*;<8(8<.2C?2@C?99;;(,4?7:=(C?::12@)6.
@M04650:207:000000000-C238N:1:1101:4268:13518 2:N:0:19
GGACTACTCGGGTTTCTAATCCTGTTCGCTCCCCACGCTTTCGAGCCTCAGCGTCAGTTACAGTCCAGAGAGTCGCCTTCGCCACTGGTGTTCTTCCTAATCTCTACGCATTTCACCGCTACACTAGGAATTCCACTCTCCTCTCCTGCACTCTAGTTCCTCAGTTTGGAATGCAGTACTCGGGTTGAGCCCAAGTATTTCACATCCCACTTAATTATCCGCCTCCGCGCCCTTTACGCCCAATAACTCCGGATAACCGTCGCCACCTCCGAATTACCGCGGCTGCTGGCACGTAGTTAGC
+
CCCCCGGGGGGGGGGGGGGGGGGGGGGGGGGGGEFGGGGGGGGFFEGFGFGGGGGGGDFFGFFGGGGGGA8CFFEGGGGGGGGGGGCGGGGGGGFGGGDGG9=FD;FFEEGGGGGGGEGGEF9,AEGGGDEGGAFC;,7FGFEFGGGGGGGFGCGE,=,76,@,A@,7+,>AFGFG,BDCFGECGGGGFGGGGGGC7;DG@<DAAF55)3CG;F+2+*<:>4>));)*(25@=CF*+-=FC;@1<D)9?;)12)*/2(((,-9:<EF743;((;:4EC(2(366(3270C(3-4:28+62)
@M04650:207:000000000-C238N:1:1101:13212:13532 2:N:0:19
GGACTACTGGGGTATCTAATCCTGTTCGCTCCCCACGCTTTCGAGCCTCAGCGTCAGTTACAGTCCAGAGAGTCGCCTTCGCCACTGGTGTTCTTCCTAATCTCTACGCATTTCACCGCTACACTAGGAATTCCCCTCTCCTCTCCTGCACTCTAGATACTCAGTTTGGAATGCAGTACTCGGGTTGCGCCCCAGTATTTCACATCCCACTTAAGTATCCGCCTACGCTCCCTTTCCGCCCAATAAATCCGGATAACGCTCGCCCCCTACGTATTACCGCGGCTGCTGGCACGTCGTTATC
+
BCCCCFGG<E<BFFF9FGGGGGG9FFFCFGGGGGDGDGGGGGGGGGGGGGGGEEGF6FFFGGEFGGFC9FC@FFCFEGGGFGG@FGA,F,FEGGEGFGG9FFFFGDFGGGGGGGGGGG>D8F9FFCFGGFGEFE,EFGGGGFGDGGGCF?FDFFCD,@,@DFD?FGGA8,>DDGD,E7DFACCCFC+,@@CC*@EC<FGFG6E+BFCFBF9F=C8BB<<E);:@>F=B@C@FFCF)63@FF(:;C*6?GFF0758<FF;?:>D;*?911<14)<39FG6999249084>50<(:((7E((.
@M04650:207:000000000-C238N:1:1101:29244:13547 2:N:0:19
GGACTACAGGGGTTTCTAATCCTGTTTGCTCCCCACGCTTTCGCACCTGAGCGTCAGTCTTTGTCCAGGGGGCCGCCTTCGCCACCGGTATTCCTCCAGATCTCTACGCATTTCACCGCTACACCTGGAATTCTACCCCCCTCTACAAGACTCTAGCCTGCCAGTTTCGGATGCAGTTCCCAGGTTGAGCCCGGGGATTTCACATCCGACTTGACAGACCGCCTGCGTGCGCTTTACGCCCAGTAATTCCGATTAACGCTTGCACCCTCCGTATTACCGCGGCTGCTGGCACGGCGTTAGC
+
CCCCCGGCGGGGGGGGGGGGGGGGGGGGGGGGGGGGGGGGGGGGGGGGGGGFGGGGGGGGAFGGGGGGGGGGG7FGGGGGGGGGGGGGG@FGGG8FCFFFGGGGFGGGGCGGGGGGGGGDEEGGGGGGGFGGGGGGGGGGGDEFGGGG<CFFGGGFGEFGGGGGGFFGGDGGD7,CFGGGG9EFGGGGFGGGGG5ECDGGFFGF=<5;23/CEFG76/CCBD><?@F:1/190/72968EEB?BD*4<CF?<<:3<D6BB<FG>FGF6?B;8:F?9FG:;>91;>?B?BG(C2607(821-
@M04650:207:000000000-C238N:1:1101:7825:13547 2:N:0:19
GGACTACCCGGGTTTCTAATCCTGTTCGCTCCCCACGCTTTCGAGCCTCAGCGTCAGTTACAGTCCAGAGAGTCGCCTTCGCCACTGGTGTTCTTCCTAATCTCTACGCATTTCACCGCTACACCTGGAATTCTACCCCCCTCTACAAGACTCTAGCCTGCCAGTTTCGGATGCAGTTCCCAGGTTGAGCCCGGGGATTTCACATCCGACTTGACAGACCGCCTGCGTGCGCTTTACGCCCAGTAATTCCGATTAACGCTTGCACCCTCCGTCTTACCGCGGCTGCTGGCCCGGAGTTAGC
+
@CCCCGGGGGGGGEGGGGGGGGGGGGGGGGGGGGGGGGGGGGGGGGGGGFCGGGDGGGGGGGGGGGGGGGGGGGGDGGGGGGGGGGGGGGGGGGGGGGGGGGGGGGGDGCGGGGGGGGGGGGGGGGGGFGDGGGGGFFFGGGGBFGGGFGGFGFF8FGGGFFFFFGGGGGGDDCFGFFDFGGGGGF6FFFFGG>EGGGGGGFG=F4DD>D4C;*;CFFFG1D91;51A@GFFFG:9F6EECB(.:>A>GF@<B>3AG<0(415.9C::<?(-(2(.3981;06;9:>??E0:2;6((2-)-
@M04650:207:000000000-C238N:1:1101:11286:13556 2:N:0:19
GGACTACTGGGGTATCTAATCCTGTTTGCTCCCCACGCTTTCGCACCTGAGCGTCAGTCTTTGTCCAGGGGGCCGCCTTCGCCACCGGTATTCCTCCAGATCTCTACGCATTTCACCGCTACACCTGGAATTCTACCCCCCTCTACAAGACTCTAGCCTGCCAGTTTCGGATGCAGTTCCCAGGTTGAGCCCGGGGATTTCACATCCGACTTGACAGACCGCCTGCGTGCGCTTTACGCCCAGTAATTCCGATTAACGCTTGCACCCTCCGTATTACCGCGGCTGCTGGCACATAGTTCGC
+
CCCCCGGGGGGGGGGGGGGGGGGGGGGGGGGGGGFGGGGGGGGGGGGGGGGGGGGGGGGGGGGGGGGGGGGGGDGGGGGGGGGGGGGGGGGGGGGGGGGGGGGGGGGGGDGGGGGGGGGGEFFGGGGGGGGFGGGGGGF:C+8DFGGD<FGFGGGGFGGGGGGGGGGC>EEGGFGGFFGEECFGGCCDF7CEGGGEDGDEGFGFFGGFFGGGEGGGF;EG9DBBB>B>6D>>FG36@(;CEBFFGGAACF?<<DGA71>FFFC<CCB?FFF??FFFGF?F6((39?:?>G?G2-)-:C)-3
@M04650:207:000000000-C238N:1:1101:18711:13609 2:N:0:19
GGACTACAGGGGTATCTAATCCTGTTTGCTCCCCACGCTTTCGCACCTGAGCGTCAGTCTTTGTCCAGGGGGCCGCCTTCGCCACCGGTATTCCTCCAGATCTCTACGCATTTCACCGCTACACCTGGAATTCTACCCCCCTCTACAAGACTCTAGCCTGCCAGTTTCGGATGCAGTTCCCAGGTTGAGCCCGGGGATTTCACATCCGACTTGACAGACCGCCTGCGTGCGCTTTACGCCCAGTAATTCCGATTAACGCTTGCACCCTCCGTATTACCGCGGCTGCTGGCACGGAGTTAGC
+
CCCCCGGGGGGGGGGGGGGGGGGGGGGGGGGGGGGGGGGGGGGGGGGGGFGGGGGGGGGGGGGGGGGGGGGGGGGGGGGGGGGGGGGGGDGGGGGGGGGGGGFGGGGGGGGGGGGGGGGDEGGGGGGFGCGGGGGGGGFGGGGFGGGGC7DFGAFFGFGGFFCFFGE;EGGEGGGGGGGGGGG7>FGGGGGGGEGG<CBFGFGFFGGFDDDDA>D>F@GGFGFF?FF>:GFF(C@A?0CEG:6?*:2<CF)313>AGFF:??G29F<(,:><(;:4CF?;6>F;9?FBBGBG?9(-862:6
@M04650:207:000000000-C238N:1:1101:21075:13638 2:N:0:19
GGACTACACGGGTATCTAATCCTGTTCGCTCCCCACGCTTTCGAGCCTCAGCGTCAGTTACAGACCAGAGAGCCGCCTTCGCCACTGGTGTTCCTCCATATATCTACGCATTTCACCGCTACACATGGAATTCCACTCTCCTCTTCTGCACTCAAGTCTCCCAGTTTCCAATGACCCTCCCCGGTTGAGCCGGGGGCTTTCACATCAGACTTAAGAAACCGCCTGCGCTCGCTTTACGCCCAATAAATCCGGACAACGCTTGCCACCTACGTATTACCGCGGCTGCTGGCACGTAGTTAGC
+
CCCCCGGGGGGGGGGGGGGGGGGGGGGGGGGGGGGGGGGGGGGFGGGGGGGGGGGGGGGGGGGGGGGGGGGGGGGGGGGGGGGGGGGGGGGGGGGGGGGGGGGGGGGGGGGGGGGGGGGGGGGGGGGGG@FGGGGGGGGGGGGFFGGGGGGFGGFGGFGGGGGGGGGGGGGGGGGGGGGGGGGGGGGGFGGGGGGGG4FGGFGFFGGFFGGGEGFFF@CGFGB<DFFFFGF9?GFFFFGGG:(3CGBFGFEB::>BF>B???F:CGBB:BF:)+5<G><>>>9>>:7:?C7FBF7<<@A>6
@M04650:207:000000000-C238N:1:1101:15993:13707 2:N:0:19
CTCCACGTGACTTGTGTGATGCCGAGGGCTCCTCTTCTTGTACGAACCGGGGTGCTTTCTTTGTTGTTTCCCCACGCTTTAGCCTCTGATCCTCAGTCTTTTTCCTGTGGCCCGCGTTCTTCGCCGGCATGCCTCGTCATCGCCACGCCTCCTCCCTCTACTCCTCGCACACTACCCCCCTCTACTCCCCCCTACCTAGCCTTCTCATGAGCCCCGTCACACGGTGCTGCTGTGCGTAGCACACACGACTCGCCGTACCGCGTCGCCCAGCATCACCCCCAACACCTCTGACCAACTCTGC
+
-A--66,9,,,;,,,,6,<<;CEE+8+6B<,,,6,,,;C6,5,:,,88++++8+,C,,,<,6<,:,,,:,6564+@CB,,5,:,,9C8,@<,,9D,55,,9,,,9,,45,+494++48++854+6+8+33,,,,3++++,,++*6@+++,+0,,,53,3,5,,,,6354**,3,11;**:*:,,7,6,,**2*2*2*+,+*++0/+++)+**(**)0(//)*(,,)(/)0).)<*(.(**3)((/1(,)))-())-*--((()-)*(((.((.3),*1(((-(,((.4)26+().,(3)-,
@M04650:207:000000000-C238N:1:1101:15665:13708 2:N:0:19
GGACTACCGGGGTTTCTAATCCTGTTCGCTCCCCACGCTTTCGAGCCTCAGCGTCAGTTACAGTCCAGAGAGTCGCCTTCGCCACTGGTGTTCTTCCTAATCTCTACGCATTTCACCGCTACACTAGGAATTCCACTCTCCTCTCCTGCACTCTAGATACTCAGTTTGGAATGCAGTACTCGGGTTGAGCCCAAGTATTTCACATCCCACTTAAGTATCCGCCTACGCTCCCTTTACGCCCAATAAATCCGGATAACGCTCGCCACCTACGTATTACCGCGGCTGCTGGCACTTAGTTAGC
+
CCCCCGGFGGGGGGGGGGGGGGGGGGGGGGGGGGGGGGGGGGGGGGGGGGGGGGGGGGGGGGGGGGGGGGFFGGDGGGGGGGGGGGGFFGCFGGGGGGGGGGGGGGGGGGGGGGGFGGGGGGGFGFGGFGGGGGGGGGGGGGGFGGGGGGGFGGGGGGFFDGFG@FEGEGGGGGGGGGGGGGGGGG6@,DFGGFFF;FFGGFGFAGFFEGGGEGGGFFGGDGFFFA@B?GFFFGF3F<EGGF61FGC?CFFFDECEG?68:9G058:??FF:?7:AGG:>7066>B?FBGFC()6<<FA24
@M04650:207:000000000-C238N:1:1101:26916:13722 2:N:0:19
GGACTACAGGGGTTTCTAATCCTGTTCGCTCCCCACGCTTTCGAGCCTCAGCGTCAGTTACAGTCCAGAGAGTCGCCTTCGCCACTGGTGTTCTTCCTAATCTCTACGCATTTCACCGCTACACTAGGAATTCCACTCTCCTCTCCTGCACTCTAGATACTCAGTTTGGAATGCAGTACTCGGGTTGAGCCCAAGTATTTCACATCCCACTTAAGTATCCGCCTACGCTCCCTTTACGCCCAATAAATCCGGATAACGCTTGCCACCTACGTATTACCTCGGCTGCTGGCACGTAGTTAGC
+
CCCCCGGGGGGGGDGGGGGGGGGGGGFGGGGGGGGGGGGGGGGGGGGGGGGGGGGGGGGEGGGGGGGGGGGGGGGGGGGGGGGGGGGGGGGGGGGGGGGGGGGGGGGGGGGGGGGGCEGGGGGGGDGGFGGGGGGGGGGGGGGFGGGGGGGFGGGGGGFGGGGGGGGGGGGFFGGGGGGDFGGGGGGGGGGGFFF<CFGGGFGF6DFFEGGFEGGGF4FFFGD>2>A:5C=DFGA=85=FGFD@FGFFCFF6():>6000(6F(2>:7:70()38AG=)),421((3??EB61:1:2C<<<
@M04650:207:000000000-C238N:1:1101:20544:13742 2:N:0:19
GGACTACCGGGGTTTCTAATCCTGTTCGCTCCCCACGCTTTCGAGCCTCAGCGTCAGTTACAGTCCAGAGAGTCGCCTTCGCCACTGGTGTTCTTCCTAATCTCTACGCATTTCACCGCTACACTAGGAATTCCACTCTCCTCTCCTGCACTCTAGATACTCAGTTTGGAATGCAGTACTCGGGTTGAGCCCAAGTATTTCACATCCCACTTAAGTATCCGCCTACGCTCCCTTTACGCCCAATAAATCCGGATAACGCTCGCCACCTACGAATTACCGCGGCTGCTGGCACGTATTTAGC
+
CCCCCGGGGGGGGGGGGGGGGGGGGGGGGGGGGGGGGGGGGGGCFGGFFGGGGGGGGGGGGFFFFGGGGGCFEAFGGGGGGGGGEFGGGGGGGGGGGGFGGGGGGFFGGGGGGGGGGGGGGGGG,FFGGGGGGGFGG?9FFFGFGFDGGGGFGGGGFFGFFGD?FGG=EGDGGGADEFGGGGGGGGGDGGGGC>G9BFGG79FFFFF4:0?DF8CGFCGC2C)->A288CBBFGFCFDGCF@73D*7)2):90>C;F;0,413(/;22(53((;?AGGFF;(-3((.,0:(C0,3)(06-6
@M04650:207:000000000-C238N:1:1101:10565:13751 2:N:0:19
GGACTACAAGGGTATCTAATCCTGTTCGCTCCCCACGCTTTCGAGCCTCAGCGTCAGTTACAGTCCAGAGAGTCGCCTTCGCCACTGGTGTTCTTCCTAATCTCTACGCATTTCACCGCTACACTAGGAATTCCACTCTCCTCTCCTGCACTCTAGATACTCAGTTTGGAATGCAGTACTCGGGTTGAGCCCAAGTATTTCACATCCCACTTAAGTATCCGCCTACGCTCCCTTTACGCCCAATAAATCCGGATAACGCTCGCCACCTACGTATTACCGCGGCTGCTGGCACGTAGTTAGC
+
CCCCCGGGGGGGGGGGGGGGGGGGGGFGGGGGGGGGGGGGGGGGGGGGGGGGGGGGGFGGGGGGGGGGGGGGGGGGGGGGGGGGGGGGGGGGGGGGGGGGGGGGGGGGGGGGGGGGGGGGGDFFFGGGGGGGCGGGCFGGGGGFGGGG8DFFGFGGCE>FCFFGGGGGGGGGGGGGGGGGA:CGGGGGCGGFGE:@FFGGCFGCCGGFEGGGFCC+33;<=CAAF94>9D@>(=A=FFGGGDFFFGFFGFFFDDG<4;9D?9CBCGFBFF<3<GFAGG6>>B073:77?G1F14(2(2)))
@M04650:207:000000000-C238N:1:1101:10771:13812 2:N:0:19
GGACTACCGGGGTATCTAATCCTGTTCGCTACCCACGCTTTCGCACCTGAGCGTCAGTCTTTGTCCAGGGGGCCGCCTTCGCCACCGGTATTCCTCCAGATCTCTACGCATTTCACCGCTACACCTGGAATTCTACCCCCCTCTACAAGACTCTAGCCTGCCAGTTTCGGATGCAGTTCCCAGGTTGAGCCCGGGGATTTCACATCCGACTTGACAGACCGCCTGCGTGCGCTTTACGCCCAGTAATTCCGATTAACGCTTGCACCCTCCGTATTACCGCGGCTGCTGGCACGGAGTTAGC
+
CCCCCGGGGGGGGGFGGGGGGGGGGGGGGGGGGGGGGGGGGFGGGGGGGFFGGGGGGFGGGGGGGGGGGGGGGGGGGGGFFGGGGGGGGGGFGGGGGGGGFGGGGGGGGGGGGGGGGGGGGGGGGGGGGGGGGFGGDFDFGGGFFGFFFFGFGGGGFGGGGCCGGGGGGGGCCFGFCGGGGGGGFGGFCCCFEGGGDCGGGFGFFGGF;CDG3CF:6:GGBGFB0)()(/7>7EF>6:8CGF?>FFFFGF??15C9F:;?(8D<CG<46(4(4844CD19>>>1(-:8:EFFB>09<?2).
@M04650:207:000000000-C238N:1:1101:16308:13854 2:N:0:19
GGACTACTCGGGTATCTAATCCTGTTCGCTCCCCACGCTTTCGAGCCTCAGCGTCAGTTACAGTCCAGAGAGTCGCCTTCGCCACTGGTGTTCTTCCTAATCTCTACGCATTTCACCGCTACACTAGGAATTCCACTCCCCTCTCCTGCACTCTAGATACTCAGTTTGGAATGCAGTACTCGGGTTGAGCCCAAGTATTTCACATCCCACTTAAGTATCCGCCTACGCTCCCTTTACGCCCAATAAATCCGGATAACGCTCGCCACCGACGTAGTACCGCGGCTGCAGGCACGTAGTTAGC
+
@CCC,CF@CEFCGEFD9FEGCDGGEGGGGGGGGGCCGGECFGG@EFCFGFECFCCCCFGGGGFFGFGGGFF@EFGGEG@E<FBCFGGG<EFEGG,<BEFGGGGECEAC@:FFAAF9F?+=EFFEFGF8FFE@,EAF;D,,488DGGCEG?,@=9;DFG9DDDEDCECFGFGFGGGFGF9:@FEEFFEC?CF?,@FGGGFE7+,?1?FFF59CEF8DF4E>=FA>>FFF?D96=CFCF2CCC;;;FC<CCAE0(.17861((6D,**.(-,43<*,)0?-4131>FF(::*45,47:3A5:6
@M04650:207:000000000-C238N:1:1101:18097:13888 2:N:0:19
GGACTACCAGGGTATCTAATCCTGTTCGCTCCCCACGCTTTCGAGCCTCAGCGTCAGTTACAGTCCAGAGAGTCGCCTTCGCCACTGGTGTTCTTCCTAATCTCTACGCATTTCACCGCTACACTAGGAATTCCACTCTCCTCTCCTGCACTCTAGATACTCAGTTTGGAATGCAGTACTCGGGTTGAGCCCAAGTATTTCACATCCCACTTAAGTATCCGCCTACGCTCCCTTTACGCCCAATAAATCCGGATAACGCTCGCCACCTACGTATTACCGCGGCTGCTGGCACGTAGTTAGC
+
CCCCCGGGGGGGGGGGGGGGGGGGGGGGGGGGGGGGGGGGGGGGGGGGGGGGGGGGGGGGGGGGGGFGFGGGGGGGGGGGGGGGGGGGGGGGGGGGGGGGGGGGGGGGGGGGGGGGGGGGGGGGGGGGGGGGGGGGGGGFGGGFGGGGGGGFGGFGGFGFAFGGGGGGGGGGFGFGGGFGGGGGGDGFGGGGGFGGGGGGGFGFFGGFFGGGFGGGAAGG2FFDFFFA)?@DFGFFFFGGGFFFGFFFGFF>0>GFFFF@69DFGGBFFF::<FB9FF0>>F9((2?DFD7FFF7:?GBA4
@M04650:207:000000000-C238N:1:1101:9667:13898 2:N:0:19
GGACTACCGGGGTTTCTAATCCTGTTCGCTCCCCACGCTTTCGAGCCTCAGCGTCAGTTACAGTCCAGAGAGTCGCCTTCGCCACTGGTGTTCTTCCTAATCTCTACGCATTTCACCGCTACACTAGGAATTCCACTCTCCTCTCCTGCACTCTAGATACTCAGTTTGGAATGCAGTACTCGGGTTGAGCCCAAGTATTTCACATCCCACTTAAGTATCCGCCTACGCTCCCTTTACGCCCAATAAATCCGGATAACGCTCGCCACCTACGTATTACCGCGGCTGCTGGCACGTAGTTAGC
+
CCCCCGGGGGGGGGGGGGGGGGGGGGGGGGGGGGGGGGGGGGGGGGGGGGGGGGGGGFGGGGGGGGGGGGGGGGGGEGGGGGGGGGGGGGGGGGGGGGGGGGGGGGGGGGGGGGGGGGGGGGGGC8DGGGGGGGGGGGGGGGGFGGGGFGGFGGGGFGGGGGCGGGGGGCGGGGGGGGGCFGGDFGGFGGGDFFGGFGGGC6;6EGFAEGGFFFFCA*DFAFFF@A@DFD>BFGFFFFGGGF@FGCEEFFFFFDD<F0;<?6<>DC???FFF2:>BFF0>B>FFF??B0C1?6226:GAA:
@M04650:207:000000000-C238N:1:1101:7063:13909 2:N:0:19
GGACTACTGGGGTTTCTAATCCTGTTCGCTCCCCACGCTTTCGAGCCTCAGCGTCAGTTACAGTCCAGAGAGTCGCCTTCGCCACTGGTGTTCTTCCTAATCTCTACGCATTTCACCGCTACACTAGGAATTCCACTCTCCTCTCCTGCACTCTAGATACTCAGTTTGGAATGCAGTACTCGGGTTGAGCCCAAGTATTTCACATCCCACTTAAGTATCCGCCTACGCTCCCTTTACGCCCAATAAATCCGGATAACGCTCGCCACCTACGTATTACCGCGGCTGCTGGCACGTAGTTAGC
+
CCCCCGGGGGGGGCFGGGGGGGGGGGFGGGGGGGGGGGGGGGGDFGGGGGGGGGGGGGGGGGGGGGGGEGGGFGGGGGGGGGGGGGFGGGGGFGFGGGGFDEGGGGGGGGGGGGGGGGGGGGGGGGGGGGGGGGGGGGFGGGGFGGGGGGGFGFGGGGFFCFFFGGGGEG9=DFGGGGGFGEGGGGGGGGGD,AF9CFFGGFG6BG>FEGGGEGGFFFDC57>A=ADDFDFFBGFFA@GGG@63C*;CGF;9DAC>;490;(73*;:43:133C?DGG?>B9;9>F??:EBG::<BFG99:
@M04650:207:000000000-C238N:1:1101:2521:13919 2:N:0:19
GGCCTACTAGGGTTTCTAATCCTGTTTGCTCCCCACGCTTTCGCACCTGAGCGTCAGGCTTTGTCCAGGGGGCCGCCTTCGCCACCGGTATTCCTCCAGATCTCTACGCATTTCACCGCTACACCTGGAATTCTACCCCCCTCTACAAGACTCTAGCCTGCCAGTTTCGGATGCAGTTCCCAGGTTGAGCCCGGGGAGTTCACATCCGACTTGACAGACCGCCTGCGTGCGCTTTACGCCCAGTAATTCCGATTAACGCTTGCCACCGCCGTCTTACCGAGGAGGCTGGCACGGAGCTAGC
+
BC-A@EGGFFGG@CFGGGGGG9FGFGEEGF<<CC@+@CBFGGECC:@BEFFFGG7F:,6@F,CECFGGEFGGBFG:CFEGDC:FFFEDBCFGGAA5,AF,?FCFGGGFGEG+5,9B5C++>@E@8,ECEG9>AFA<DFDEG6EFGGGCGFF8ECFGFGGF8FFGFGCGEEGGGGGG7;ACF9EFFC>DE@>*5CGG))=*1:<7AGGB@GD7=FGC=3=<6C>::>3.4C992=36=?C?E??2?F2)0*912)96C19B??5(*<:0>044(2(6@7-(,-((,,(.2*4966(,(*-5(
@M04650:207:000000000-C238N:1:1101:22464:13952 2:N:0:19
GGACTACTGGGGTTTCTAATCCTGTTCGCTCCCCACGCTTTCGAGCCTCAGCGTCAGTTACAGTCCAGAGAGCCGCCTTCGCCACTGGTGTTCCTCCATATCTCTGCGCATTTCACCGCTACACATGGAATTCCACTCTCCTCTTCTGCACTCAAGCAAGACAGTTTCCAATGACCTTCCTCGGTTGAGCCGAGGGCTTTCACATCAGACTAATCTTGCCGCCTACGCGCGCTTTACGCCCAATAAATCCGGATAACGCTCGCCACCTACGTATTACCGCGGCTGCTGGCACGTAGTTAGC
+
CCCCCGGGGGGGGGGGGGGGGGGGGGGGGGGGGGGGGGGGGGGGGGGGGFGGGGGGGGGGGGGGGGGFGGGGGGGGGGGGDCFGGGGGGGGGGGGGGGGGGGGGGGGGGGGGGGGFGGGGGGGGGGGGFFFFGFAFGGGGGGGFFGGGFEGFGGGGGGFGGGGGFFCFFGGGGGGGGGGGGGGGGGGF6DFG9EECDGGGGFGFFGGFFGFFEFCGFFGGFGFDFFDF673;>GFEFDGGGF?B*>A4>FDB?>GBC391(,99C=??BFF?2FFFGD:>B7>BFFF78E(93,(43C>26
@M04650:207:000000000-C238N:1:1101:24630:13960 2:N:0:19
GGACTACCAGGGTATCTAATCCTGTTTGATCCCCACGCTTTCGCACATCAGCGTCAGTTGCAGACCAGAGAGCCGCCTTCGCCACTGGTGTTCCTCCATATCTCTGCGCATTTCACCGCTACACATGGAATTCCACTCTCCTCTTCTGCACTCAAGCAAGACAGTTTCCAATGACCCTCCCCGGTTGAGCCGGGGGCTTTCACATCAGACTAATCTTGCCGCCTACGCGCGCTTTACGCCCAATAATTCCGGATAACGCTTGCCACCTACGTATTACCGCGGCTGCTGGCACGTAGTTAGC
+
CCCCCGGGGGGGGGGGGGGGGGGGGGGGGGGGGGGGGGGGGGGGGGGGGFGGGGGGGGGGGGGGGGGGGGGGGGGGGGGGGGGGGGGGGGGGGGGGGGGGGGGGGGGGGGGGGGGGGGGGGGGGGCFGGGGGGG9FFGGGGGGFGGGGGGGFGGGGGGFGGGGGFGGGGGGGGGGGGGGGGGGGGGGGGGGGEGGGG)<FGFGCFGGFEGFGEGGG76FC9DFDDF?FFGF>>EFAFFDG5:61>:A4:BF>()920(46::3?GGB?:4(.4EB<FG:>FB9(-,)5:C:FB.3<?<<AB
@M04650:207:000000000-C238N:1:1101:8373:13960 2:N:0:19
GGACTACCCGGGTTTCTAATCCTGTTCGCTCCCCACGCTTTCGAGCCTCAGCGTCAGTTACAGTCCAGAGAGTCGCCTTCGCCACTGGTGTTCTTCCTAATCTCTACGCATTTCACCGCTACACTAGGAATTCCACTCTCCTCTCCTGCACTCTAGATACTCAGTTTGGAATGCAGTACTCGGGTTGAGCCCAAGTATTTCACATCCCACTTAAGTATCCGCCTACGCTCCCTTTACGCCCAATAAATCCGGATAACGCTCGCCACCTACGTATTACCGCGGCTGCTGGCACGTAGTTAGC
+
CCCCCGGGGGGGGGGGGGGGGGGGGGGGGGGGGGGGGG>EGGGFGGGGGFGGGGGGGGGGGGGGGGGGFFGGGGGGGGGGGGGGGGGGFGGEGGGGGGGGGGFFGGGGGGGGGGFGGGGGGGGGGGGGGGFGGGGGGGFGGGGFGFFGGGFFFGGGEGGGGGGGGGGGEGGGGFDDFGGFGGDCFGGFFGGGGGGGGFGGGFGA;DFFFGGGCFDF9*D9AGFFFFF>=G>BBGFFF?GGGD((0;45F;::65DFG<0(63D>DEF?FFFB>C:AFGFF99>9;BD?(/3FFF?,3C9A6
@M04650:207:000000000-C238N:1:1101:7846:14011 2:N:0:19
GGACTACCCGGGTTTCTAATCCTGTTTGCTCCCCATGCTTTCGCGCCTCAGCGTCAGTTATAGACCAGAAAGTCGCCTTCGCCACTGGTGTTCCTCCACATCTCTACGCATTTCACCGCTACACTAGGAATTCCACTCTCCTCTCCTGCACTCTAGATACTCCGTTTGGAATGCAGTACTCGGGTTGCGCCCAAGTATTTCACATCCCACTTAAGTATCCGCCTACTCTCCCTTTACGCCCAATCAATCCGGATAACGCTCGCCACCTCCGTATTACCGCCGCTGCTGGCACGTAGTTAGC
+
@CC@@8@FFFEG@@FEFEGGFGFGE9FCEGFEEEGFGGGGFGCFGGCEGGGFGBE@F9EC<@CCEFFFGGEGEFGGGGG:FC:BC4CFCBC??FA<F4<EA,494AEFEECCDFGFGEGDG7FGCAFFGGGF;E,9=D,,83@1=8>2,6E?,4@8,3;>=,,6>3EC+,>,+,37@FGGGGG>3@8,4@:**1@EFFFC99@=CFGA@GFG4C+=9AGGA7742/*;*633>F;*+/;CC(6(*2/)1A>@;)CA>?BD1-593C?1(47?18:)+:,((-1((-4)4/4+(.44:<--.
@M04650:207:000000000-C238N:1:1101:12501:14034 2:N:0:19
GGACTACAGGGGTTTCTAATCCTGTTTGCTCCCCACGCTTTCGCACCTGAGCGTCAGTCTCTGTCCAGGGGGCCGCCTTCGCCACCGGTATTCCTCCAGATCTCTACGCATTTCACCGCTACACCTGGAATTCTACCCCCCTCTACAAGACTCTAGCCTGCCAGTTTCGGATGCAGTTCCCAGGTTGAGCCCGGGGATTTCACATCCGACTTGACAGACCGCCTGCGTGCGCTTTACGCCCAGTAATTCCGATTAACGCTTGCACCCTCCGTATTACCGCGGCTGCTGGCACGGAGTTAGC
+
CCCCCGGGGGGGGGGGGGGGGGGGGGGGGGGGGGGGGGGGGGGGGGGGGGGGGGGGGGGGGGGGG,FFGDGGGGGGGGGGGGGGGGGGGGGGGGGGGGGGGGGGGGGGGGGGGGGGGGGGGGGGGGGGGGGGGGGGGGGGGGGFGGGDFGGFGGGGGGGGGGGGFGGGGGGGGGGGGGGGGGGGGGGGGGGGGEDGDGGDGFGFFGFEFDGDEGGGF;FGFD>BBFF>?GFF9CFFFFEEE<F?FGFDG???:BDDF<;?F0*.2;?0:?>2:*8AFG<>FF91((5:2:(0,904(;<<)
@M04650:207:000000000-C238N:1:1101:18213:14061 2:N:0:19
GGACTACAAGGGTTTCTAATCCTGTTCGCTCCCCACGCTTTCGAGCCTCAGCGTCAGTTACAGTCCAGAGAGTCGCCTTCGCCACTGGTGTTCTTCCTAATCTCTACGCATTTCACCGCTACACTAGGAATTCCACTCTCCTCTCCTGCACTCTAGATACTCAGTTTGGAATGCAGTACTCGGGTTGAGCCCAAGTATTTCACATCCCACTTAAGTATCCGCCTACGCTCCCTTTACGCCCAATAAATCCGGATAACGCTCGCCACCTACGTATTACCGCGGCTGCTGGCACGTAGTTAGC
+
CCCCCGGGGGGGGGGGGGGGGGGGGGGGGGGGGGGGGGGGGGGGGGGGGGGGGGGGGGGGGGGGGGGGGGGGGGGGGGGGGGGGGGGGGGGGGGGGGGGGGGGGGGGGGGGGGGGGGGGGGGGGGGFGGGGGGGGGGGGGGGGFGGGGFGGBFFGGGGGGGGGGGGGGGGGGGGGGGGFGGGGGGGGGGGGGGCFGGGGGGFGFFGGFEGGGE78FFFGG=GFFFFFEFGFFFGF4C?GGG@@@CGCEGAD9@EDEF<@@@BDBDGF::??7?GFBGG?F;>>BF:::>GBF(403<C>AA
@M04650:207:000000000-C238N:1:1101:26551:14125 2:N:0:19
GGACTACAGGGGTTTCTAATCCTGTTTGCTCCCCACGCTTTCGTACCTGAGCGTCAGTCTTTGTCCAGGGGGCCGCCTTCGCCACCGGTATTCCTCCAGATCTCTACGCATTTCACCGCTACACCTGGAATTCTACCCCCCTCTACAAGACTCTAGCCTGCCAGTTTCGGATGCAGTTCCCAGGTTGAGCCCGGGGTTTTCACATCCGACTTGACAGACCGCCTGCGTGCGCTTTACGCCCATTAATTCCGATTAACGCTTGCACCCTCCGTATTACCGCGCTTCCTGGCACGGCGTTAGC
+
CCCCCGGAFGEGGGGGGGCGGGGGGGCEFGFGGGGGDGGGGGG,CFFF:EFGGGGGGGEGCCC@FGGG8,CFG7CGGGGGFCFFE8CFECGGGGGG<FFGG=EA;F<FCFGGGFEFGEEGEGGGGGFG8FDGGFGGG8?FEGEF,C,,3,@CG9EFCFFGFGGCGFFG**8ED7,,7BFFF:FGGFCC<D@;7=EG):<C7+BF6DC3(98*/:D>F;GGFG(-:F1.1<911C5AF:EG*,(.:*-):9?<07D):<900(9)>F:2?:(-(2.-<7,(43(((,).4C1+(,(-48,8<
@M04650:207:000000000-C238N:1:1101:15794:14130 2:N:0:19
GGACTACAAGGGTTTCTAATCCTGTTCGCTCCCCACGCTTTCGAGCCTCAGCGTCAGTTACAGTCCAGAGAGTCGCCTTCGCCACTGGTGTTCTTCCTAATCTCTACGCATTTCACCGCTACACTAGGAATTCCACTCTCCTCTCCTGCACTCTAGATACTCAGTTTGGAATGCAGTACTCGGGTTGAGCCCAAGTATTTCACATCCCACTTAAGTATCCGCCTACGCTCCCTTTACGCCCAATAAATCCGGATAACGCTCGCCACCTACGTATTACCGCGGCTGCTGGCACGTAGTTAGC
+
CCCCCGGGGGGGGGGGFGGGGGGGGGGDGGGGGGGGGGGGGGGGGGGGGGGGGGGGGGGGGGGGGGGGGGGGGGEGGGGGGGGGGGGGGGGGGGGGGGGGGGGGGGGGGGGGGFGGGGGGGGGGGGGGGGGGGGGGGGCAFGGFGGGGGGGFGFGGGGGGGGFGFGGGEFFGGGGFGGGDFGGGFEGGGGGGGGGGGGCEGFACFGGFFGGGEGGGFECFDGFFFFDBFGFFBGFCFFGGGF=DGGC);6BB0)9>C?@11:D0CC<:?B<:><:<CC4;B>>>F?D:?G7<:?<??G><9
@M04650:207:000000000-C238N:1:1101:9012:14134 2:N:0:19
GGACTACCGGGGTTTCTAATCCTGTTCGCTCCCCACGCTTTCGAGCCTCAGCGTCAGTTACAGTCCAGAGAGTCGCCTTCGCCACTGGTGTTCTTCCTAATCTCTACGCATTTCACCGCTACACTAGGAATTCCACTCTCCTCTCCTGCACTCTAGATCCTCAGTTTGGAATGCAGTACTCGGGTTGAGCCCAAGTATTTCACATCCCACTTAAATATCCGCCTACGCTCCCTTTACGCCCAATAAATCCGGATAACGCTCGCCACCTACGTATTCCTGCGGCTGCTGTCACGTCTTTAGC
+
9CCCCGGGGDDGGGDFGFGFGGGGGG<BFBFCF6ECGCCFGGG<FGGGG@DGGCF@FGGGGG,CFGFC,,CCFGGGG7FGC@FGDGGGGDCCCADDGGGEACEFFE9CFGGGGGGGGGE6@B@FFFFEFCCEEEGGFGGGGDD?F8BFF8E5,BCE,,,6EFFGGGGGC,;D=ADGGFFGFEGEGG+,1B,@@C,<BFFGGF@+3*3*:CFGF7+=FFDGF>-59)()(25@BG)667E**61(>74?D)0.1=<3;771(4)498:1(,1<3<2)3*.8(27>((5.)0.?(.(,-<).)
@M04650:207:000000000-C238N:1:1101:14120:14227 2:N:0:19
GGACTACAAGGGTTTCTAATCCTGTTCGCTCCCCACGCTTTCGAGCCTCAGCGTCAGTTACAGTCCAGAGAGTCGCCTTCGCCACTGGTGTTCTTCCTAATCTCTACGCATTTCACCGCTACACTAGGAATTCCACTCTCCTCTCCTGCACTCTAGATACTCAGTTTGGAATGCAGTACTCGGGTTGAGCCCAAGTATTTCACATCCCACTTAAGTATCCGCCTACGCTCCCTTTACGCCCAATAAATCCGGATAACGCTCGCCACCTACGTATTACCGCGGCTGCGGGCACGTAGTTAGC
+
@CC<@C<EFGGGFGGGGGGGGGGFGGGCGGGGGGGGGGGGGGGGGGGGGEFEFFGGGFGGGGGGGGGGGGG@FFCCFG@CFGGGGGGGGGG7A?4AFGGGGGGGGGFD>:BCFGGG?FGDEFFGGGFFFCFGGGGGGGCDCF87=EGGGGGFGGGGGGFGGFG?FGFE>@EGGFGGGGGGFEGGG+B6CFGGF78EGFCFGCGFF5C>8FFF=FFGFC;CAC@@FF>>5D>DF?AE=@CFGF=DGFCEGAFBFFGF*62,7;D:DE:7?F0()<(4<>43099611,(4C(:((4,(<<<-
@M04650:207:000000000-C238N:1:1101:21643:14231 2:N:0:19
GGACTACCCGGGTTTCTAATCCTGTTCGCTCCCCACGCTTTCGAGCCTCAGCGTCAGTTACAGTCCAGAGAGTCGCCTTCGCCACTGGTGTTCTTCCTAATCTCTACGCATTTCACCGCTACACTAGGAATTCCACTCTCCTCTCCTGCACTCTAGATACTCAGTTTGGAATGCAGTACTCGGGTTGAGCCCAAGTATTTCACATCCCACTTAAGTATCCGCCTACGCTCCCTTTACGCCCAATATATCCGTATAACGCTCGCCACCTACGTATTACCTCAGCTGCTGGCACGTAGTTACC
+
CCCCCFDEECEC6BFGFFGAFEFFEF,6B@@FFEFEGGFG@FECFC7?F<CE@FCCGCEGGCCE,EFF9E@FEFCFGF@GFGBFEFDFGGGGDGD??FFFFGFGGF,AFGB=FGD9DBCD8CFGECGEFGFGEGFE;8FBGG=+1===,==DF9FFCF;;EADF<ECD8DCB=C,=ECFGAFEGGGG6CCFG9737==FFFFGFFC9A=FFC*=:=B?D75*>AFF=:=C>2-CF4:9E@<1;;4+/7:+)/6F4<@(.,4(>2*/63?B?<BF7AC*))(.364?),,*46(4123E)).
@M04650:207:000000000-C238N:1:1101:6462:14290 2:N:0:19
GGACTACTAGGGTATCTAATCCTGTTCGCTCCCCACGCTTTCGAGCCTCAGCGTCAGTTACAGTCCAGAGAGTCGCCTTCGCCACTGGTGTTCTTCCTAATCTCTACGCATTTCACCGCTACACTAGGAATTCCACTCTCCTCTCCTGCACTCTAGATACTCAGTTTGGAATGCAGTACTCGGGTTGAGCCCAAGTATTTCACATCCCACTTAAGTATCCGCCTACGCTCCCTTTACGCCCAATAAATCCGGATAACGCTCGCCACCTACGTATTACCGCGGCTGCTGGCACGTAGTTAGC
+
CCCCCGGGGGGGGGGGGGGGGGGAFGGGGGGGGGGGGGGGGGGFGGGGGGGGGGGGGGGFGGGGGGGGFGGGGGGGGGGGGGGGGGGGGGGGGGGGGGAEFFFGGGGGGGGGGGGGGGGGGGGGGFGFGGGGGGFGGGGGGGGFGGGGGGGFGGGGDFFGGGGGGGGGE,EFFC9CFDGGGGDCGEE,A@GGCDCFFGGGGFGFFGGFFGGGF8CGFCA7);AF2?AEDGFFFGF9B9CGGD>=CF3?GFFBFB347;B,(,:658?<7??B<C:BGGFF>FF9>B:)8C0A<B04<F2)6
@M04650:207:000000000-C238N:1:1101:27470:14305 2:N:0:19
GGACTACACGGGTTTCTAATCCTGTTCGCTCCCCACGCTTTCGAGCCTCAGCGTCAGTTACAGTCCAGAGAGTCGCCTTCGCCACTGGTGTTCTTCCTAATCTCTACGCATTTCACCGCTACACTAGGAATTCCACTCTCCTCTCCTGCACTCTAGATACTCAGTTTGGAATGCAGTACTCGGGTTGAGCCCAAGTATTTCACATCCCACTTAAGTATCCGCCTACGCTCCCTTTACGCCCACTAAATCCGGATAACGCTCGCCACCTACGTATTACCGCGGCGTCTGGCACGTAGTTAGC
+
CCCCCGGGGGGGGGGGGGGGGGGGGGGGGGGGGGGGGGGGGGGGGGGGGGGGGGGGGGGGGGGGGGGGGGGGGG@FGGGGGGGGGGGGGGGGGGGGGGGGGGGGGFGGGGGGGGGGGGGGGG9AFGGGGGGGGGFFFCCGFFGFGDGGGGGFGGGFFFFGGFGGGGGGGGGGGGGGGGGGGCEEGGGD?FGGGGCFGGGCGFGFAGDFEGGGFGGGFFGG=GAA>FDDDGFDFGF:FFGGGF(8CF37FF3(6>DEGD6?@0DF38:3(,18>GFADF<F;>6((-41:C3C142:?GFFF
@M04650:207:000000000-C238N:1:1101:4095:14309 2:N:0:19
GGACTACCCGGGTTTCTAATCCTGTTTGCTCCCCACGCTTTCGCACCTGAGCGTCAGTCTTTGTCCAGGGGGCCGCCTTCGCCACCGGTATTCCTCCAGATCTCTACGCATTTCACCGCTACACCTGGAATTCTACCCCCCTCTACAAGACTCTAGCCTGCCAGTTTCGGATGCAGTTCCCAGTTTGAGCCCGGGGATTTCACATCCGACTTGCCAGACCCCCTGCGTGCGCTTTACGCCCAGTAATTCAGATTAACTCTTGCACCCTCCTACTTACCGCGGCTGCTGGCACGGAGTTACC
+
CCCCCDGGGGGGGGGGGGGGGGGGGGGGGG<FGEGGGGGGGGGGDGDGEFGGGGGGGGE<F<,<FGFGGGDGGGGGGGGGDG7BFFGGGFGGGFACEFEEFFGGGGFGGGGGGGGGGGGGGGGFCFFGFFGGFACF,,3@CDG5,=B,3,@<E,>@,@;>DGGGGGGG>:8CDGG?9BFFG2D,?@DFGGGGG75=DGFG++?+;67>;7DC)+;+;;C<0C(3179)(9,(255)*,;E5125>DB):**.)9>2*)--5)*)9E3(-(())2.)A<1-42(118).(*,9(4(4:F-).
@M04650:207:000000000-C238N:1:1101:11766:14325 2:N:0:19
GGACTACCCGGGTATCTAATCCTGTTTGATCACCACGCTTTCGCACATCAGCGTCAGTTGCAGACCAGAGAGCCGCCTTCGCCACTGGTGTTCCTCCATATCTCTGAGCATTTCACCGCTACACATGGAATTCCACTCTCCTCTTCTGCACTCAAGCAAGACAGTTTCCAATGACCCTCACCGGTTGAGCCGGGGGCTTGCACATCAGACTAATCTTGCCGCCTACGCGCGGTTTACGCCCAATAATTCCGGAGAACGCTTGCACCCTCCGTATGACCTAGGCTGAGGGCCCGTAGTTGGC
+
CCCCCGGGCCGG:6@FECGGG9FFE<6CFEF,CCEGGGGCGCGGG+@EFFGGGE>FGGGCCFGGGGGGGGGGC8F7:F:FFFEGGGGGFGAEDGCAFEGDGFEGGG,AAFFF,??AFFEGGGBE@FGC@AFCF,;AE89,4+@+@EDDADED8=EDF88@D<DD7,@DFDF;83@DFCF@D:>CFG6,@B8EDEEG>5F*:8,++;+6**;**+04:6>FFC6;;A/:9C((-*8478CE>::7*:<)2*07009?*(410(*4=*48?09:0;()32)).(34,(.(4*(*-((-(3.,(
@M04650:207:000000000-C238N:1:1101:22692:14329 2:N:0:19
GGACTACCCGGGTATCTAATCCTGTTTGCTCCCCACGCTTTCGCACCTGAGCGTCAGTCTTTGTCCAGGGGGCCGCCTTCGCCACCGGTATTCCTCCAGATCTCTACGCATTTCACCGCTACACCTGGAATTCTACCCCCCTCTACAAGACTCTAGCCTGCCAGTTTCGGATGCAGTTCCCAGGTTGAGCCCGGGGATTTCACATCCGACTTGACAGACCGCCTGCGTGCGCTTTACGCCCAGTAATTCCGATTAACGCTTGCACCCTCCGTATTACCGCGGCTGCTGGCACGGAGTTAGC
+
CCCCCGGGGGGGGGGGGGGGGGGGGGGGGGGGGGGGGGGGGGGGGGGGGFGGGGGGGGGGGGGGGGGGGGGGGGGGFGGGGGGGGGGGGGGGG9FGGGGFGGGGGEGGGGGGGGGCFGGGGGGGDGGGGGFFGGDFGGGGGGGFGGGGFGGBGFFGGGGGGGFGGGGAEC:CCFGFGCGGFDGGGCFGGGGGGGGGG3FFC@FFFGGEFGGGEFGGADGG>GFFF@FE(5;19E>AFFG>EFF?GGA>FFF2?>CBG69:?FF29:4(-8>?18>:F=0049>1(28,(*,A6>0((;<46
@M04650:207:000000000-C238N:1:1101:22583:14389 2:N:0:19
GGACTACTCGGGTTTCTAATCCTGTTCGCTCCCCACGCTTTCGAGCCTCAGCGTCAGTTACAGTCCAGAGAGTCGCCTTCGCCACTGGTGTTCTTCCTAATCTCTACGCATTTCACCGCTACACTAGGAATTCCACTCTCCTCTCCTGCACTCTAGATACTCAGTTTGGAATGCAGTACTCGGGTTGAGCCCAAGTATTTCACATCCCACTTAAATATCCGCCTACGCTCCCTTTACGCCCAATAAATCCGGATAACGCTCGCCACCTACGTATTACCGCGGCTGCTGGCACGTAGTTAGC
+
CCCCCGGGGGGGGGGGGGGGGGGGGGGGGGGGGGGGGGGGGGGGGGGGGFGGGGGGGGGGGGGGGGGGGGGGGGGGGGGGGGGGGGGGGGFFGGGGGGGGGGGGGGFGGDGGGGGGGGGGGGGGGFGGGGGGFGGGGGGGGGGFGGGGGGGFGGGF;:EFGGGGGGGGCEGGGGGGGGGGFFGGGGGGGGGGGGGGGGGDCFGFFCFFCGGGFFCFF@FGDGAAFAA>@GFFFGFFFFGEGD0=GGE37;=;DFD@F?98;9DBGC?7?7?,5:25CF691;>>6??BFGF6(3?:1FBF9
@M04650:207:000000000-C238N:1:1101:27205:14390 2:N:0:19
GGACTACTGGGGTATCTAATCCTGTTCGCTCCCCACGCTTTCGAGCCTCAGCGTCAGTTACAGTCCAGAGAGTCGCCTTCGCCACTGGTGTTCTTCCTAATCTCTACGCATTTCACCGCTACCCTAGGAATTCCACTCTCCTCTCCTGCACTCTAGATACTCAGTTTGGAATGCAGTACTCGGGTTGAGCCCAAGTATTTCACATCCCACTTAAGTATCCGCCTACGCTCCCTTTACGCCCAATAAATCCGGATAACGCTCGCTACCTACGTATTACCGCGGCTGCTGGCACGTAGTTAGC
+
6BCB,,CFGGG7FE,@CF<,FCFGFGF@@,FEGF<F@FGGCEFC6FF8E@6EF:@@7CEEFF<CFEFG9FGFGGGG:@,C<FC7F<FFC,CBFGDFE,FA<F4AEGG7+@FGFGFEF+8C+>,4,AEEFEFGGG9FDG,84+6<DGFFG,80@>D8FF,,@<E8F;,@68E9DFCFGCG:9F>CGDC6,@EFEE,@;CE796EA@FGF)*;=*=8CFEG@5D9)569?>*5(0:)8A9EGGD(38C7);;)16AGFG;0/(6C(1:1)).(44C(6C7(,4-4(((,..:1203:18C4<6
@M04650:207:000000000-C238N:1:1101:23686:14396 2:N:0:19
GGACTACCAGGGTATCTAATCCTGTTCGCTCCCCACGCTTTCGAGCCTCAGCGTCAGTTACAGTCCAGAGAGTCGCCTTCGCCACTGGTGTTCTTCCTAATCTCTACGCATTTCACCGCTACACTAGGAATTCCACTCTCCTCTCCTGCACTCTAGATACTCAGTTTGGAATGCAGGACTCGGGTTGAGCCCAAGTATTTCACATCCCACTTAAGTATCCGCCTACGCTCCCTTTACGCCCAATAAATCCGGATAACGCTCGCCACCTACGTATTACCGCGGCTGCTGGCACGTAGTTATC
+
CCCCCGGGGGGGGGGGGGGGGGGGGGGGGGGGGGGGGGGGGGGGGGGGGFGGGGGGGGGGGGGGGGGGGGGGGGGGGGGGGGGGGGGGGGGGGGGGGGGGGGGGGGGGGGDGGGGGGGGGGGGGGGGGGGGGGGGGGGGGGGGFGGGGGGGFGGGGGGGGGFGGGGGGGGGGFGDGFGGGGGGGGGGGGFDFGGGGGGGGCFGFF>FFBGFFFF7FAEFG)9AF>AAFDG@DDGF488EGDD?DGG)7FFD>FFG<F?62;9D>7*:0(44?):8<9>236>>0;BF70E?E0123,<)).
@M04650:207:000000000-C238N:1:1101:25936:14397 2:N:0:19
GGACTACCGGGGTTTCTAATCCTGTTCGCTCCCCACGCTTTCGAGCCTCAGCGTCAGTTACAGTCCAGAGAGTCGCCTTCGCCACTGGTGTTCTTCCTAATCTCTACGCATTTCACCGCTACACTAGGAATTCCACTCTCCTCTCCTGCACTCTAGATACTCAGTTTGGAATGCAGTACTCGGGTTGAGCCCAAGTATTTCACATCCCACTTAAGTATCCGCCTACGCTCCCTTTACGCCCAGTAAATCCGAACAACGCTTGCTCCCCCCGTATTACCGCGGCTGCTGGCACGGAGTTAGC
+
CCCCCFGGGGGGGGGGGGGGFGGFGGGGGGGGGGGGGGGGGGGGGGGGGGGGGGGGGGGGGGGGGGGGGGGGGGGGGGGGGGGGGGGGGGGGGGGFGGGGGGGGGGGGGDGGGGGGGGGGGGGGGFGGGGGGGGGGGGGGGGEFGGEGGGGFGGGDFFFFGGGGGGGGDFGGFGGGGGF;BFGGGGG?<DFFGGEFGGGGGFGFFGGAECGA6:8=FEFG)7>@@FFEFGF=:EFEA@GGGF@;@7?5C6>?FFG1F6661(><GC14(2(:BG><FC:>0;>0(8?0:G(960(-2CA<<
@M04650:207:000000000-C238N:1:1101:20877:14409 2:N:0:19
GGACTACTGGGGTTTCTAATCCTGTTTGCTCCCCACGCTTTCGCACCTGAGCGTCAGTTACAGTCCAGAGAGTCGCCTTCGCCACTGGTGTTCTTCCTAATCTCTACGCATTTCACCGCTACACTAGGAATTCCACTCTCCTCTCCTGCACTCTAGATACTCAGTTTGGAATGCAGTACTCGGGTTGAGCCCAAGTATTTCACATCCCACTTAAGTATCCGCCTACGCTCCCTTTACGCCCAATAAATCCGGATAACGCTCGCCACCTACGTATTACCGCGGCTGCTGGCACGTAGTTAGC
+
CCCCCGFGGGGGGGGGGGGGGGGGGGGGGGGGGGGGGGGGGGGGGGGGGGGGGGGGGGGGGGGGGGFGFGGGGGGGGGGGGGGGGGFFGFGGFGGGGGGGGGGGGGGGGGGGGGGGGGGGGGGGGGGGGGGGGGDGGGGGGGGFGGGGGFGBGGFC9EFGGGGGGGGGDGGGGGFGGGGGGGGDGGGGGGGGEFGGGGGGGFGFFGGF9FGGF>FGF7FFAGAFAF9DFGFF=FFEF@GGG99@FG<5+=59<AD<C?;,/.>9/*3:?F0:BGF2ED0903910::??G:FBBB?FG<)6
@M04650:207:000000000-C238N:1:1101:28206:14438 2:N:0:19
GGACTACACGGGTTTCTAATCCTGTTTGCTCCCCACGCTTTCGCACCTGAGCGTCAGTCTTTGTCCAGGGGGCCGCCTTCGCCACCGGTATTCCTCCAGATCTCTACGCATTTCACCGCTACACCTGGAATTCTACCCCCCTCTACAAGACTCTAGCCTGCCAGTTTCGGATGCAGTTCCCAGGTTGAGCCCGGGGATTTCACATCCGACTTGACAGACCGCCTGCGTGCGCTTTACGCCCAGTAATTCCGATTAACGCTTGCACCCTCCGTATTACCGCGGCTGCTGGCACGGAGTTAGC
+
<6ACC@CFFGGGGGGGGGGFFFGFGGGGGFFFGGGFGEEGGGDDCGGGFEF<FEDDGGGGGGGGGGGGGG+CEFGG7FCF<FGGGGGGFFDC<5@EF8FG@,>=EAFFG@FGGGFGAGEDG@CGC@FFGGGGGGFGD8+>7CED,8>C,@C4:@C9C6DF?FFG:EFGGDCGGG7C:BE:?>D8FGG6?FGG55C=DGDC+;F6AFFB7<5DA7C7A(*9>DB?B@68(9((7C)6F?5EE:1>FC9AG6?:6>C>G0>?F?577;48049622:99>?B609;((4??EBF?>963C44.
@M04650:207:000000000-C238N:1:1101:25371:14455 2:N:0:19
GGACTACCGGGGTTTCTAATCCTGTTTGCTCCCCACGCTTTCGCACCTGAGCGTCAGTCTTCGTCCAGGGGGCCGCCTTCGCCACCGGTATTCCTCCAGATCTCTACGCATTTCACCGCTACACCTGGAATTCTACCCCCCTCTACGAGACTCAAGCCTGCCAGTTTCGGATGCAGTTCCCAGGTTGAGCCCGGGGATTTCACATCCGACTTGACAGACCGCCTGCGTGCGCTTTACGCCCAGTAATTCCGATTAACGCTTGCACCCTCCGTATTCCCGCGGCTGCTGCCACGGAGTTAGC
+
CCCCCGGGGGGGGGGGGGGGGGGGGGGGGGGGGGGGGGGGGGGGGGGGGGGGGGFGGGGGGGGGGGGGGGGGGGGGGGGGGGGGGGGGGGGGGGGGGGGGEFFGGGGGGGEEGGGGGGDGEEDGFGGFGGGGGGGGGGCCGD6?EGGGGGGFGG?:CGGGGGGGGGFGGGEGGFFGGGGGGGGFG<CFGGGGGGGGGGFFFFGFFD<:;GGGF7*26(;53<>FB>65:C>FF5>9FFEEE:<:CFB2>FF?B3DB7((-21C?GG1181((.;2)+*1269B0,87>)*.C64216F9AA
@M04650:207:000000000-C238N:1:1101:9812:14465 2:N:0:19
GGACTACTAGGGTTTCTAATCCTGTTTGCTCCCCACGCTTTCGAGCCTCAGCGTCAGTTACAGTCCAGAGAGTCGCCTTCGCCACTGGTGTTCTTCCTAATCTCTACGCATTTCACCGCTACACTAGGAATTCCACTCTCCTCTCCTGCACTCTAGATAACCAGTTTGGAATGCAGCACCCAAGTTGAGCCCGGGTATTTCACATCCCACTTAATCATCCCCCTACGCTCCCTTTACGCCCAGTAAATCCGGCTAACGCTCGCCACCTACGTATTACCGCGGCTGCTGGCACGTAGTTAGC
+
CCCCCGGGFGGGGGGGGGGGGGGGGGGGGGGGGGGGGGGGGGGFGGGGGGGGGGGGGGGGFGGEGGGGFGCGGGGGGGGGGGGGGGGGFGGGGGGGGGFGGGGFFFFEGGGGGGGGGGGGGGGGGGGGGGGGGGCDABFFGGGFGGGGGFG?D9EEGGG9F,=?FGGGGGFAFGGGGGGG6F6@FF>:DFGGGEE@9FGC@+,499C>)9AFFFGG6;A7);):7?494?@9:CA=6(=FC21/@C77CAA3,)83436/2(76*8(((.4,)044CF<BFFB9(,8??CB9(3(43+4<A
@M04650:207:000000000-C238N:1:1101:10217:14474 2:N:0:19
GGACTACTGGGGTATCTAATCCTGTTCGCTCCCCACGCTTTCGAGCCTCAGCGTCAGTTACAGTCCAGAGAGTCGCCTTCGCCACTGGTGTTCTTCCTAATCTCTACGCATTTCACCGCTACACTAGGAATTCCACTCTCCTCTCCTGCACTCTAGATACTCAGTTTGGAATGCAGTACTCGGGTTGAGCCCAAGTATTTCACATCCCACTTAAGTATCCGCCTACGCTCCCTTTACGCCCAATAAATCCGGATAACGCTCGCCACCTACGTATTACCGCGGCTGCTGGCACGTAGTTAGC
+
CCCCCGGGGGGGGGGGGGGGGGGGGGGGGGGGGGGGGGGGGGGGGCGGGFGGGEGGGGGGGGFGGGGGGGGGGGGGGGGGGDGGGGGGGGGGGGGGGGGGGGGGGFGGGGCEFFGGGD6C7@EGGFDDFGGGGGFAFFGGGGGFGGFFGGGFGGGGAFGGGGGGGGGGGGGC?FFGGFGGGGGGGGGGGGGCFGGFGDGGGFGFFFGFFGGF*5;CFFGF>DDFFAADFGFFFGFFFFGGGD@FFDF5DAE01>DE423066911883:B??FF0)0::6>9>9(2:>FG?F14(34E9AA
@M04650:207:000000000-C238N:1:1101:14673:14478 2:N:0:19
GGACTACACGGGTATCTAATCCTGTTTGCTCCCCACGCTTTCGCACCTGAGCGTCAGTCTTTGTCCAGGGGGCCGCCTTCGCCACCGGTATTCCTCCAGATCTCTACGCATTTCACCGCTACACCTGGAATTCTACCCCCCTCTACAAGACTCTAGCCTGCCAGTTTCGGATGCAGTTCCCAGGTTGAGCCCGGGGATTTCACATCCGACTTGACAGACCGCCTGCGTGCGCTTTACGCCCAGTAATTCCGATTAACGCTTGCACCCTCCGTCTTACCGCGGCTGCTGGCACGGCGGTACC
+
CCCC8EFGGGGGGGGGGGGGGGGGGGGGGGGGGGGGGGGGGGGGGGEGGFGFEFGGGGGGGGGGGGGGGGGGGGGGGGGGGGGGDGGGGGGGGGGGFEEGGGGGGGGGGGGGGGGGGGGGDGGFFGGGGGGGGGGGGGGGGGGFA;>FFGGFF9FFGGGGCGGGGFFGGGGGGFGCCFGFFFGGGFGGGGGFCGGGGG7CG=+;=FGFF3D74CF>F(A39GB0170>(*394C:<F:8CE(..07<AGF?,,)94*473:(*)9C818((((*449>0660>16(.,4C:C?>(7(22()
@M04650:207:000000000-C238N:1:1101:28885:14498 2:N:0:19
GGACTACACGGGTTTCTAATCCTGTTCGCTCCCCACGCTTTCGAGCCTCAGCGTCAGTTACAGTCCAGAGAGTCGCCTTCGCCACTGGTGTTCTTCCTAATCTCTACGCATTTCACCGCTACACTAGGAATTCCACTCTCCTCTCCTGCACTCTAGATACTCAGTTTGGAATGCAGTACTCGGGTTGAGCCCAAGTATTTCACATCCCACTTAAGTATCCGCCTACGCTCCCTTTACGCCCAATAAATCCGGATAACGCTCGCCACCTACGTATTACCGCGGCTGCTGGCACGTAGTTAGC
+
CCCCCGGGGGGGGGGGGGGGGGGGGGGGGC@FGFFGGGGGGGGGGGGGGGGGGGGGGGGGGGGGGGGGGGGFEGGGGGGGFGGGGGGGGGGGGGGGGGGGGGGGFGGGDFGGGGGGGGGGGGGGGGGGGGGGGGGGGGGGGGGFGGGG8DEBFGGGAFGGFFGFGGFEE@FGGGGGGGGGGGGGGGGCFGGGGGGDFCFC7BFCFGGFFGGGFFFGFEFDFGFAFFFFFGFBBGFEFDGGGFFFG7>EFFFFF><AF?FDFFGFGGB::?FB<FFBD><>>>FFF627(/,<:::16@A46
@M04650:207:000000000-C238N:1:1101:16882:14502 2:N:0:19
GGACTACACGGGTATCTAATCCTGTTTGCTCCCCACGCTTTCGCACCTGAGCGTCAGTCTTTGTCCAGGGGGCCGCCTTCGCCACCGGTATTCCTCCAGATCTCTACGCATTTCACCGCTACACCTGGAATTCTACCCCCCTCTACAAGACTCTAGCCTGCCAGTTTCGGATGCAGTTCCCAGGTTGAGCCCGGGGATTTCACATCCGACTTGACAGACCGCCTGCGTGCGCTTTACGCCCAGTAATTCCGATTAACGCTTGCACCCTCCGTATTACCGCGGCTGCTGGCACGGAGTTAGC
+
CCCCCCGGGGGGGGGGGGGGGGGGGGGGGGGGGGGGGGGGGGGGGGGGGGGGGGGGGGGGGGGGGGGGGGGGGGGGGGGGGGGGGGGGGGGGGGGGGGGFFFGGGGGGGGGDGGGGGGGDGGGGGGGGGGGFGFFFEGGGGGGFEFFFGGFFGGFGFGGGGGGGGGGGGGDGGGGGGGGGGGGGGFEGFGGGGDGC)CGGGFGFFGGFFGGGEGGGFFGC;GF:FFFFFG96;GFFF6CE>?FFDFAAGFFF:EDAGBFFBFGFGG?228(2:FF2<C0;B911>BB:2C:FB3(,48:).
@M04650:207:000000000-C238N:1:1101:22031:14549 2:N:0:19
GGACTACCGGGGTTTCTAATCCTGTTTGCTCCCCACGCTTTCGCACCTGAGCGTCAGTCTTTGTCCAGGGGGCCGCCTTCGCCACCGGTATTCCTCCAGATCTCTACGCATTTCACCGCTACACCTGGAATTCTACCCCCCTCTACAAGACTCTAGCCTGCCAGTTTCGGATGCAGTTCCCAGGTTGAGCCCGGGGATTTCACATCCGACTTGACAGACCGCCTGCGTGCGCTTTACGCCCAGTAATTCCGATTAACGCTTGCACCCTCCGTATTACCGCGGCTGCTGGCACGGAGTTAGC
+
CCCCCGGGGGGGGGGGGGGGGGGGGGGGGGGGCGGGGGGGGGGGGGGGGGFGGGGGGGGGGGGGGGGGGGGGGGGGGGGGGGGGGGGGGGGGGGGGGGFGGGGGGGGGGGEGGGGGGGGGGG9FGGGGGGGGGGGGGDGGGGGFGGGGG6EFGGGDGGGGGGGCFGGGGGGGDEGGGGGGGEGGGGGGGGGGCGCG3*<CFFGFFGG:?G5CEGGGA@GGFGB::>6D<G>B>5>AF:E?E:?7FFA2CFFBFBGFG:>BBFGFGGFFFFFF?EFFGG10(,9((482:G<F?>6146:>5
@M04650:207:000000000-C238N:1:1101:11174:14551 2:N:0:19
GGACTACTCGGGTATCTAATCCTGTTCGCTCCCCACGCTTTCGAGCCTCAGCGTCAGTTACAGTCCAGAGAGTCGCCTTCGCCACTGGTGTTCTTCCTAATCTCTACGCATTTCACCGCTACACTAGGAATTCCACTCTCCTCTCCTGCACTCTAGATACTCAGTTTGGAATGCAGTACTCGGGTTGAGCCCAAGTATTTCACATCCCACTTAAGTATCCGCCTACGCTCCCTTTACGCCCAATAAATCCGGATAACGCTCGCCACCTACGTATTACCGCGGCGGCTGGCACGTAGTTAGC
+
CCCCCGGGGGGGGGGGGFGFGGGGGGGGGDG@GGGGGGGGGGGGGGGGGGFGGGGGGFGGGGGGGGGGGGFEFGGGGGGGGEGGGGGGGGGGGCAFGGGGGGGGGGGGGGEGGGDGGGGGGGGF;DGGGFFGGGGF8FEGGGGFDGGGFCG58@FGGGGGCFAEGGGGGGDEGGGGGGGADEGGFGGGGGGGGFGFGGGGGFGFFFGA5C>78CFD>ACCAGAA947@4C@FB7A4+5BEC@D@FDCCFFA>DECEC?>(/2C9D81(54(.8F3<GG047>0((,4((*.0,.244F>46
@M04650:207:000000000-C238N:1:1101:6293:14552 2:N:0:19
TGACTACTAGGGTATCTAATCCTGTTTGCTCCCCACGCTTTCGCACCTGAGCGTCAGTCTTTGTCCAGGGGGCCGCCTTCGCCACCGGTATTCCTCCAGCTCTCTACGCATTTCACCGCTACACCTGGAATTCTACCCCCCTCTACAACACTCTAGCCTGCCAGTTTCGGATGCAGTTCCCAGGTTGAGCCCGGGGATTTCACATCCTACTTGACAGACCGCCTGCCTTCGACTTCCGCCCAGTAATTCCGATGCATGCTTTCACCCTCCGTATTACCGTCGCTGCTGGCACCGAGTTAGC
+
---8AFAF,C,6EC@@CE6,,6EE@FE<EBE@<FFE+CFGGGB@@@EFG<<CEG7CCEEECFECF<FGF,@+C7+F@CGFFGC@?<+4@+C?<FD?AE,9E@E9>F?:=F7@ECFDA4+68=FF8,4,,4CADF;FG8DCE869,,,6,1++5@CE;DEGCEFGGFGCC7E*7CCAC7E,,,?EFFC??8?19**58:<,:7?+8C;47DFGE7F7=@GC9362(5(*)*,3(:7<66CGDF::**-4>6686)*5*6:26)C2:C(284(4(*549D?((--((,),3*(0(-,,4*)6)
@M04650:207:000000000-C238N:1:1101:24890:14563 2:N:0:19
GGACTACAAGGGTTTCTAATCCTGTTCGCTCCCCACGCTTTCGAGCCTCAGCGTCAGTTACAGTCCAGAGAGTCGCCTTCGCTACTGGTGTTCCTCCTAATATCTACGCATTTCACCGCTACACTAGGAATTCCACTCTCCTCTCCTGCACTCAAGTCTTACAGTTCCAAAAGCTTACTACGGTTGAGCCGTAGCCTTTCACTTCTGGCTTGAAAGACCGCCTACGCACCCTTTACGCCCAGTAATTCCGGATAACGCTAGCCCCCTACGTATTACCGCGGCTGCTGGCACGTAGTTAGCC
+
CCCCCFGGGGGGGGGGGGGGGGGGGGGGGGGGGGGGGGGGGGGGGGGGGGGGGGGGGGGGGGGGGGGGGGGGGGGGGGGGGGGGGGGGGGGGGGCGGGGGGGGGGGGGGGGGGGGGGGGGGGGGGGGGGGGGGGGGGGGGGGGFGGGGGGG??FGGGDGFGFGGGGGGGFGDGGGGGGGGGGGGGEGGFGGGGGGGGGGGFFGFFGGFFGCGFGGGFFGGFGFFFF=A>GFBFG64:?GGC1=CDFEE>FF77::)*,622:C?GGF:B?B7>86<C*-7((21??0(:*5544,340645
@M04650:207:000000000-C238N:1:1101:7113:14616 2:N:0:19
GGACTACTAGGGTTTCTAATCCTGTTCGCTCCCCACGCTTTCGAGCCTCAGCGTCAGTTACAGTCCAGAGAGTCGCCTTCGCCACTGGTGTTCTTCCTAATCTCTACGCATTTCACCGCTACACTAGGAATTCCACTCTCCTCTCCTGCACTCTAGATACTCAGTTTGGAATGCAGTACTCGGGTTGAGCCCAAGTATTTCACATCCCACTTAAATATCCGCCTACGCTCCCTTTACGCCCAATAAATCCGGATAACGCTCGCCACCTACGTATTACCGCGGCTGCTGGCACGTAGTTAGC
+
CCCCCGGGGGGGGGGGGGGGGGGGGGGGGGGGGGGGGGGGGGGGGGGGGGGGGGGGGGGGGGGGGGGGGGGGGGGGGGGGGGGDGGGGGGGGGGGGGGGGGGGGGGGGGGGGGGGGGGGGGGGGGGGGGGGGGGGGGGGGGGGFGGGC?CFFGGGG;;,>AFGGGGGGCGGGGGGFGGGGGGGGGEGG,D8?6@CFGGGGGFGFFGGFFGGGFD>FFFGC=F9@AFFAADFFFGFEF9EEGF2>>>CCFF>>DED9=<>FFFGFCC?BFFB?7F0:CF19>FF>B???BG?C(.8(3+64:
@M04650:207:000000000-C238N:1:1101:11725:14631 2:N:0:19
GGACTACTGGGGTACTTAATCCTGTTGGCTCCCAACGCTTTCGCACCTAACGGTCAGTCTTTGTCCAGGGGGCCGCCTCCGCCACCGGTATTCCTCCAGATCCCTACGCATTTAACCGCTCACCCTGGAATTCTACTCCCCTCTGCAAGACTCTACCCTGCCAGTTTCGGAGGCGGTTCCCGGGTTGAGCCCGGGGATTACACCTCAGACGTGACACAGCGCCCGCGTGCTCTTTACGCCATGCAACCCCGATAAACGCTCACACCCTGCGTATTACCGCGGCCTCGGGCCGGGAGTTCGG
+
CCCCCGG9EGG776,,,=,,C@<@F,,,,,CFF,6,68FG8,B@@F+;,6,,88,,,C@,,,C6C<,,:@F:+48F@F,:46,+C8FC@4=<,A4:4,4B,4,,,,,4++B:5,AF<+4+++,B,3F<F<F8D<,,,6=>+036,8>,,1,+8,>,EC9DF,7<FA,,@+******4/*54**=**4,,?C=::**)*?+;+?);5*0)2)*(/**)(*9()((-<(0(1().0*.9-;C*-)(2*)(/).((.1)24;12(0)*240(((-(*.)+;2--0(((((((2-*(4.((*)((
@M04650:207:000000000-C238N:1:1101:16224:14634 2:N:0:19
GGACTACCGGGGTATCTAATCCTGTTCGCTCCCCACGCTTTCGAGCCTCAGCGTCAGTTACAGTCCAGAGAGTCGCCTTCGCCACTGGTGTTCTTCCTAATCTCTACGCATTTCACCGCTACACTAGGAATTCCACACTCCTCTCCTGCACTCTAGATACTCAGTTTGGAATGCAGTACTCGGGTTGAGCCCAAGTATTTCACATCCCACTTAAGTATCCGCCTACGCTCCCTTTACGCCCAATAAATCCGGATAACGCTCGCCACCTACGTATTACCGCGGCTGCTGGCACGTACTTAGC
+
CCCCCFGGGGGGGGGGGGGGGGGGGGGGGGGGGGGGGGGGGGGGGGGGGGGGGGGGGGGGGGGGGGGGGGGGGGGGGGGGGGGGGGGGGGGGGGGGGGGGGGGGGGGGGGGGGGGGGGGGGGGGGGGGGGGGGGGGGGGGGGGFGGGGGGGFGGGGFGFGFFGGGGFGGGGGGGGGGGGGGGGGGGGGGGGGFGGGGGGGGFGFFGGFFGGGFFGGF?GFDGFFFFFFFGFFFGFFFFGGGFFFGGCFGFFBFFGFGFFF61C>GGFFFF<7?FB9FG09>F>9;?2,:E0<<2<(,AAF>
@M04650:207:000000000-C238N:1:1101:19817:14645 2:N:0:19
GGACTACCGGGGTATCTAATCCTGTTTGCTCCCCACGCTTTCGAGCCTCAGCGTCAGTTACAGACCAGAGAGCCGCCTTCGCCACTGGTGTTCCTCCATATATCTACGCATTTCACCGCTACACTAGGAATTCCACTCTCCTCTCCTGCACTCTAGATACTCAGTTTGGAATGCAGTACTCGGGTTGAGCCCAAGTATTTCACATCCCACTTAAATATCCGCCTACGCTCCCTTTACGCCCAATAAATCCGGATAACGCTCGCCACCTACGTATTACCGCGGCTGCTGTCACGTAGTTAGC
+
CCCCCGFGGGGGGGGGGGGGGGGGGGGGGGGGGGGGGGGGGGGFGGGGGGGGGEGGGGGGGGGGGGGGGGFDGGGGGGGGGGGGGGGGGGGGGGGGGFGGGGGGGGFGGGGGGGGGGGGGGGGGDGGGGGGGGEGGGGGGGGGFGGGGGG8DEF=DBFGGFGGCGGGGGFEGGGGGGGGGGGGGGGGGGGGGG5FGFGGGGFFFFGGFEGGGFGGGFFGGDG=@F6@F@D=BDGFFFFGGG?;@GFEFGFBFFFDEG@FFF>D95C??0:??<CBFC?(9603;;3:?)<:F08?BBG)).
@M04650:207:000000000-C238N:1:1101:7171:14651 2:N:0:19
GGACTACAGGGGTTTCTAATCCTGTTTGCTCCCCACGCTTTCGCACCTGAGCGTCAGTCTTTGTCCAGGGGGCCGCCTTCGCCACCGGTATTCCTCCAGATCTCTACGCATTTCACCGCTACACCTGGAATTCTACCCCCCTCTACAAGACTCTAGCCTGCCAGTTTCGGATGCAGTTCCCAGGTTGAGCCCGGGGATTTCCCATCCGACTTGACAGACCGCCTGCGTGCGCTTTACCCCCAGTAATTCCGATTAACGCTTGAACCCTCCGTCTTACCGCGGCTGCTGGCACGGAGTTAAC
+
CCCCCGGGGGGGFGGGGGGGGG9FGGCFGGGGGGGGGGGGGGGFCGGGGGGFGGGGGADFG9F<FCFFGGCCFFFGGGGGGGGE7FGEGEGGGDGGGAGGG@DFCFGGGGGGGGGGGEGGGGGGA:FGGGGGGGGFD8?FGGGFGGGGFCCFGAFGFCEF6DE9FFGFEGECDGGG<C,>9<8>::>DFFGGGCEGC3CG7+2;@5;)1))2/:F7*/3>6D;<::472*(2(:54*)0;C(4377:<G6)-,75<F:>(3,*.9*1(,44-,/:9<C3(-2>>;??:3=3CBF(1:FA26
@M04650:207:000000000-C238N:1:1101:17293:14694 2:N:0:19
GGACTACTAGGGTTTCTAATCCTGTTCGCTCCCCACGCTTTCGAGCCTCAGCGTCAGTTACAGTCCAGAGAGTCGCCTTCGCCACTGGTGTTCTTCCTAATCTCTACGCATTTCACCGCTACACTAGGAATTCCACTCTCCTCTCCTGCACTCTAGATACTCAGTTTGGAATGCAGTACTCGGGTTGAGCCCAAGTATTTCACATCCCACTTAAGTATCCGCCTACGCTCCCTTTACGCCCAATAAATCCGGATAACGCTCGCCACCTACGTATTACCGCGGCTGCTGGCACGTAGTTAGC
+
CCCCCGGGGGGGGGGGGGGGGGGGGGGGGGGGGGGGGGGGGGGFGGGGGGGGGGGGGGGGGGGGGGGGFGGFEGGGGGGGGGGGGGGGFFGGGGGGGGGGGGGGGGFGGGGGGGGGGGGGGGGGFGGGGGGGGGGGGGGGGGGFGGFFFFGFGGGG9DFGEGGGGGFBEFGGGGGGGFGFGGGGGGCGGGGGGCCFFGGGGFGFFG>ACGGGEGG9A*@>DGFFFA=B@D@BBGFFFDGGGFFDCFCEGFF;@:DFGDB@;1D;9C6?BF0.<C:AFG<09>9>FFFF7E<?:?FFBG<4A
@M04650:207:000000000-C238N:1:1101:17985:14727 2:N:0:19
GGACTACCGGGGTTTCTAATCCTGTTCGCTCCCCACGCTTTCGAGCCTCAGCGTCAGTTACAGTCCAGAGAGTCGCCTTCGCCACTGGTGTTCTTCCTAATCTCTACGCATTTCACCGCTACACTAGGAATTCCACTCTCCTCTCCTGCACTCTAGATACTCAGTTTGGAATGCAGTACTCGGGTTGAGCCCAAGTATTTCACATCCCACTTAAGTATCCGCCTACGCTCCCTTTACGCCCAATAAATCCGGATAACGCTCGCCACCTACGTATTACCGCGGCTGCTGCCACGTAATTAGC
+
CCCCCGGGGGGGGGGGGGGGGGGGGGGGGGGGGGGGGGGGGGGGGGGGGFGGGFGGGGGFFGGGGGGGGGGGFGGDEGGGGGDGGGGGEGFGGGGGGGGGGGGGGGGGGGGGGGGGGGG>E7EEFGGGGGGGGGGFAFGGG?GFGFDF8@F5DAFGGGGGEDGFGGFGGDFDFFDDGGGFC7EGFEGGEFG9FFGGGGC:CAFECF>4BFFGEFGGFEF:AF429A=)(*6B@CFEFFCCF?@(;><<>FFF<DG@C@>(3;DFCE?25584<C:)0:((4,3,6<>?)*)33,3((3.45
@M04650:207:000000000-C238N:1:1101:13905:14767 2:N:0:19
GGACTACTGGGGTTTCTAATCCTGTTCGCTCCCCACGCTTTCGAGCCTCAGCGTCAGTTACAGTCCAGAGAGTCGCCTTCGCCACTGGTGTTCTTCCTAATCTCTACGCATTTCACCGCTACACTAGGAATTCCACTCTCCTCTCCTGCACTCTAGATACTCAGTTTGGAATGCAGTACTCGGGTTGAGCCCAAGTATTTCACATCCCACTTAAGTATCCGCCTACGCTCCCTTTATGCCCAATAAATCCGGATAACGCTCGCCCCCTACGTATTACCGCGGCTGCTGGCACGTAGTTAGC
+
C@CCCGGGGGGGGGGGGGGGGGGGGGFGGGGGGGGFGGGGGGGGGGGGGFGGGGGGDGGGGGGGGGGGGFFGGGGGGGGGGGGGGGGGGGGGGGGGGGGGGGGGGGGGGGGGGGGGGGGGGEGGGGGGGFGGGDDFGGGGGGGFGGGGGGGFGGGGGGGGGGGGGGGGGFGGDFAFGCFFDEEGGGGGGGGGFGGGCGGGGFGFFFFFFFGGFGFGFE7C)CDAFF>A>DFDFGFCA*CCF==DFC<?FFFB;DGFF17(/3C9*?9>02(.2E74A>:069914<D?BGFG08?(3E49:
@M04650:207:000000000-C238N:1:1101:11672:14772 2:N:0:19
GGACTACCGGGGTATCTAATCCTGTTCGCTCCCCACGCTTTCGAGCCTCAGCGTCAGTTACAGTCCAGAGAGTCGCCTTCGCCACTGGTGTTCTTCCTAATCTCTACGCATTTCACCGCTACACTAGGAATTCCACTCTCCTCTCCTGCACTCTAGATACTCAGTTTGGAATGCAGTACTCGGGTTGAGCCCAAGTATTTCACATCCCACTTAAGTATCCGCCTACGCTCCCTTTATGCCCAATAAATCCGGATAACGCTCGCCACCTACGTATTACCGCGGCTGCTGGCACGTAGTTAGC
+
CCCCCGGGGGGGGGGGGGGGGGGGGGGGGGGGGGGGGGGGGGGGGGGGGGGGGGGGGGGGGGGGGGGGGGGGGGGGGGGGGGGGGGGGGGGGGGGGGGGGGGGGGGGGGGGGGGGGGGGGGCGGGGGGGGGGGGGGGGGGGGGFGGGGGGGFGGGGGGGGGGGGGGGGGGGGGGGGGGGGGG>EGECEFGG5EEGFFGGGFAFFFGFAEGGFEGGGFEFFFGFFFF>:9DFFFFAEFCDGGEFFGGFFFFD@25DAC?BFD@D>GD:(5724?FBFG7229;>B9F??FG?98:<FFFAFD
@M04650:207:000000000-C238N:1:1101:12076:14773 2:N:0:19
GGACTACAAGGGTATCTAATCCTGTTCGCTCCCCACGCTTTCGAGCCTCAGCGTCAGTTACAGTCCAGAGAGTCGCCTTCGCCACTGGTGTTCTTCCTAATCTCTACGCATTTCACCGCTACACTAGGAATTCCACTCTCCTCTCCTGCACTCTAGATACTCAGTTTGGAATGCAGTACTCGGGTTGAGCCCAAGTATTTCACATCCCACTTAAGTATCCGCCTACGCTCCCTTTACGCCCAATAAATCCGTATAACGCTCGCCACCTACGTATTACCGCGGCTGCGGGCCCGTAGTTAGC
+
CCCCCGGGGGGGGGGGGGGGGGGGGGGGGGGGGGGGGGGGGGGGGGGGGGGGGGGGGGGGGGGGGGGGGGGGGGGGGGGGGGGGGGGGGGGGGGGGGGGGGGGGGGGGGGGGGGGGGGGGGDGGGGGGGGGGGGGGGGGGFGGFGGGGGGGFGGGGGGGGGGGGGGGGDGGGGGGGGGGGGGGGGEEGGGGGGGGFFGGCFFGFFG>FBDFGFGGGFCF7=FADFFAB9DFFBGA=CFGGGDF>FFEFFFD<?AGFC692(,C>GGF?((2,)+5<FD3499(990,29E(*43(-,+)5)
@M04650:207:000000000-C238N:1:1101:13257:14782 2:N:0:19
GGACTACCGGGGTATCTAATCCTGTTCGCTCCCCACGCTTTCGAGCCTCAGCGTCAGTTACAGTCCAGAGAGTCGCCTTCGCCACTGGTGTTCTTCCTAATCTCTACGCATTTCACCGCTACACTAGGAATTCCACTCTCCTCTCCTGCACTCTAGATACTCAGTTTGGAATGCAGTACTCGGGTTGAGCCCAAGTATTTCACATCCCACTTAAGTATCCGCCTACGCTCCCTTTATGCCCAATAAATCCGGATAACGCTCGCCACCTACGTATTACCGCGGCTGCTGGCACGTAGTTAGC
+
CCCCCGGGGGGGGGGGGGGGGGGGGGGGGGGGGGGGGGGGGGGGGGGGGGGGGGGGGGGGGGGGGFGGEGGGGGGGGGGGGGGGGGGGGGGGGGGGGGGGGGGGGGGGGGGGGGGGGGGGGGFGGGGGFGGGGGGFGCEGFGGFGGGGGGGFGGGGFGGGFCFCDFGGGGFFGFGFFGGGGGGGGGGGGFGGGGGGGGGGGFGFFGGFFGGFEGFGFECC2C==FF@FFGFFFG4>AEGEGE<FDGFCGFFFFFDEF@97;@DBDGFF>B?47@?DFG16(461(4:2?E7C??B6?G62.
@M04650:207:000000000-C238N:1:1101:13793:14794 2:N:0:19
GGACTACTCGGGTTTCTAATCCTGTTTGCTCCCCACGCTTTCGAGCCTCAGCGTCAGTTACAGACCAGAGAGTCGCCTTCGCCACTGGTGTTCCTCCATATATCTACGCATTTCACCGCTACACATGGAATTCCACTCTCCTCTTCTGCACTCAAGTTCTCCAGTTTCCAATGACCCTCCCCGGTTGAGCCGGGGGCGTTCACATCAGACTTAAAGAACCTCCTGCGCTCGCTTTACGCCCAATAAATCCGGATAACGCTCGCCACCTACGTATTACCGCGCCTTCTGGCACGTAGTTATC
+
CC9CC8FGCEGGF7CGGF,FFGGGGCFGGFEFGGGGGGGGGGGFFEGGGCFFFGGGGGGGGFCDGGGGFD?@FGGGGGGGCFGGGGDEED6CFGGFGFGFDECFGGGGGGDEGCDGGGGDEGDFFEFFFFGGFFGGGGGCFCF?=E;ECGF8D,EFFGGFGG=FGFFEF9DG6B=?=DD+@CECGGDCGGGGC*@5C)=C<;B=FGG*4F;D3++3;19<(83=8AB>9G9B?FF<F:8EE2((7C29FFE9<7D)9:>-36C93C((.408)@0<9C069(-4(4<)-?794(..(+-).
@M04650:207:000000000-C238N:1:1101:12211:14834 2:N:0:19
GGACTACCGGGGTTTCTAATCCTGTTTGCTCCCCACGCTTTCGAGCCTCAGCGTCAGTTACAGACCAGAGAGCCGCCTTCGCCACTGGTGTTCCTCCACATCTCTACGCATTTCACCGCTACACGTGGAATTCCGCTTTTCTCTTCTGTCCTCAAGCCTTCCAGTTTCCAATGACCTTCCACGGTTAAGCCGTGGGCTTTCACATCAGACTTAAAAGGCCGCCTGCGCGCGCTTTACGCCCAATAATTCCGGACAACGCTTGCCACCTACGTATTACCGCGGCTGCTGGCACGGAGTTAGC
+
CCCCCGGGGGGGGGGFGGGGGFGGGFGGGGGGGGGGCEGGGGGGGGGGGGFFGEGGGGGGGGGGGGF@FGGGGGGDGGGGFGGGGGGGFGGGGGGGGGGGGGGGGGFFGDFCEGGGGGGGC7BFCGFGEGGGGFGGGGGGGGG?DEEGGGGFFGGGGGFDFGGG=D8BF9FFFFGGGGGGGGGGGGGGGGGGEGGGGGGECFFCFFGF@>FGFGGGFFGD28:<151=2:99>E).9?EGGB?7*:4<G??>?@CBFFF???F77C::BF?B<CBFG7(496;(4:?F0=:?1((-,*-.6
@M04650:207:000000000-C238N:1:1101:11811:14836 2:N:0:19
GGACTACAGGGGTATCTAATCCTGTTCGCTCCCCACGCTTTCGAGCCTCAGCGTCAGTTACAGTCCAGAGAGTCGCCTTCGCCACTGGTGTTCTTCCTAATCTCTACGCATTTCACCGCTACACTAGGAATTCCACTCTCCTCTCCTGCACTCTAGATACTCAGTTTGGAATGCAGTACTCGGGTTGAGCCCAAGTATTTCACATCCCACTTAAGTATCCGCCTACGCTCCCTTTACGCCCAATAAATCCGGATAACGCTCGCCACCTACGTATTACCGCGGCTGCTGGCACGTAGTTAGC
+
CCCCCGGGGGGGGGGGGGGGGGGGGGGGGGGGGGGGGGGGGGGGGGGGGGGGGGGGGGGGGGGGGGGGGGGGGGGGGGGGGGGGGGGGFGGGGGGGGGGGGGGGGGGGGGGGGGGGGGGGGEGGGGGGGGGGGGGGGGGGGGGFGGGGGFGFGGGGGGGGGGGGGGGGGGGGGGGGGGGGGGGGGGGGGGGGGGGGGGGGGFGFFGGFFGFFFFGGFEFFAGADFFDD2DBF=FFFC@GGGF;@GGFFGFFFFFG@F@FDDFG93CBBFBF?7CBFGD(4;993;:DF>E?FF?:?:FA24
@M04650:207:000000000-C238N:1:1101:8158:14865 2:N:0:19
GGACTACCGGGGTATCTAATCCTGTTCGCTCCCCACGCTTTCGAGCCTCAGCGTCAGTTACAGTCCAGAGAGTCGCCTTCGCCACTGGTGTTCTTCCTAATCTCTACGCATTTCACCGCTACACTAGGAATTCCACTCTCCTCTCCTGCACTCTAGATACTCAGTTTGGAATGCAGTACTCGGGTTGAGCCCAAGTATTTCACATCCCACTTAAGTATCCGCCTACGCTCCCTTTACGCCCAATAAATCCGGATAACGCTCGCCACCTACGTATTACCGCGGCTGCTGGCACGTAGTTAGC
+
[truncated: 24,019,991 more chars]
