# Supplementary material for: Captivity causes taxonomic and functional convergence of gut microbial communities in bats
Source: PeerJ. 2019 Apr 30;7:e6844. doi: 10.7717/peerj.6844 (PMC6499062; doi:10.7717/peerj.6844)
Supplement: Data S100 — Raw data of WFVs6. [file peerj-07-6844-s105.gz › ZTPSN18AB894-WFVs6_R1.fq]

@M04650:207:000000000-C238N:1:1101:15347:2221 1:N:0:19
ACTCCTACGGGAGGCAGCAGTGGGGAATATTGCACAATGTGCGCAATCCTTATGCAGCCATGCCTCGTGTATGAATAAGGCCTTATGGTTGTAAAGTACTTTCATCGGGGAGGAAGGTGATAAGGTTAATACCCTTATCAATTTACGTTACCCGCTGAAGAAGCACCGGCTAACTCCGTTCCAGCAGCCGCGGTAATACGTAGTTCCCAAGCGTTGTCCGGATTTATTGGTCGTAAAGCGAGCGCAGGTGTTTTCTTAAGTCTGATGTAAATTGCAGTGGCTCATCCATTGTGT
+
GGGGGGGGG@FCC7C@BFE<F<,,7,,C<FG9E,C9,E,-,C,@+6,CEE,,C,9,9CF@E,CE,C@F,C,E,6,,<,,,69FF9,,,CF,B,,,,CFEGGGD,,<,,++++++447B,5C9,5,FF,,CA?==FF8F,,,CF,=?:FFCF9A+7+++,,,,6@,@8++@@C,,@>;+D,@D9,,,,338?**>85?C?5>,4*622=,,,=*=B*:::3**3AC+AF@*+<)=***+;)))))))))79:<>DC@F9**<@C7*2:<4*/***9*,64)73*1*10)697<2:
@M04650:207:000000000-C238N:1:1101:18826:2292 1:N:0:19
ACTCCTACGGGAGGCAGCAGTGGGGAATATTGCACAATGGGGGAAACCCTGATGCAGCAACGCCGCGTGAGTGATGACGGTCTTCGGATTGTAAAGCTCTGTCTTTAGGGACGATAATGACGGTACCTAAGGAGGAAGCCACGGCTAACTACGTGCCAGCAGCCGCGGTAATACGTAGGTGGCAAGCGTTGTCCGGATTTACTGGGCGTAGAGGGAGCGTAGGCGGATCTTTAAGTGGGATGTGAAATACTCGGGCTCAACCTGGGGGCTGCATTCCAAACTGGGGATCTAG
+
GGGGGGGGGGGGGGGGGGGGGGGGGGGGGGGGGGGGFGGCFDGDCGGGGGFFGGGGGGGFGGGGGGGGGGFGGGGDFGGGGGGGGGDFGGGFFGGGGGGGCGGGGGGG8FFFGDGGGGGFAFDGCFDGCEFFCFCCCEGGGGG7EGFDFGGGGGGGGGCFGCGGDGEEGGGFGGCGFG7FCGGGGGFGGG8EGFG5C5EGGGGGGFC:CEGCDGGG57CCCCGFGDEGGGGGFGGF7C4CFGFF::2CB>>4C35@:>?FFFGCFGC9E>BB4=6=<B=4@A7FFD>BFFFA
@M04650:207:000000000-C238N:1:1101:17990:2314 1:N:0:19
ACTCCTACGGGAGGCAGCAGTAGGGAATCTTCCGCAATGGGCGAAAGCCTGACGGAGCAACGCCGCGTGAGTGATGAAGGTCTTAGGATCGTAAAACTCTGTTGTTAGGGAAGAACAAATTTGTTAGTAACTGAACAAGTCTTGACGGTACCTAACCAGAAAGCCACGGCTAACTACGTGCCAGCAGCCGCGGTAATACGTAGGTGGCAAGCGTTATCCGGAATTATTGGGCGTAAAGCGCGCGTAGGCGGTTTCTTAAGTCTGATGTGAAAGCCCACGGCTCAACCGTGGAGG
+
GGGGGGGGGGGGEGGGGGGGGGFGGGGGGGGDGGGGGGGGFGGGGGGGGGFGGGGGGGGGGGGGGGGGGGGGGGGGGGGDFGGGF?FFGGGGGFGGGGGGGGGGGGGGGCGC@FGGGGGGGGFGGGGGGFGGGCFGFFFGGGGGGFGGGGGGGFGGFG7BCEFFEGGEGGGGGGGGGGGFFGGGGFGFG8?E5EGGGGGFBEFEGGGEFGGGEEGGGGGGG:EGGGGGFG*:>GGGGF@C:DEBG35C=CGGGGGFFF6BGFGGFDGFF4@FF)536?<BFFGF?F<135;(.4
@M04650:207:000000000-C238N:1:1101:21761:2317 1:N:0:19
ACTCCTACGGGAGGCAGCAGTAGGGAATCTTCGGCAATGGACGAAAGTCTGACCGAGCAACGCCGCGTGAGTGAAGAAGGTTTTCGGATCGTAAAACTCTGTTGTTAGAGAAGAACAAGTGAGAGAGTAACTGTTCTCACCTTGACGGTATCTAACCAGAAAGCCACGGCTAACTACGTGCCAGCAGCCGCGGTAATACGTAGGTGGCAAGCGTTGTCCGGATTTATTGGGCGTAAAGCGAGCGCAGGCGGTTCCTTAAGTCTGATGTGAAAGCCCCCGGCTCAACCGGGGA
+
GGGGGGGGGGGGGGGGGGGGGGGGGGGGGGGGGCFGDGGGGGGGGGGGGGGFGGGGGGGGGGGGGGGGGGGGGGGGGGGGFFGGFGDCFGGGGGGGGGGGGFGGGGGGFGGGGGGGGGGGGGGGGGGGGGGGGGGGGCGGGGGGGGGEGCGGGGGGGGGFGGGGGGGGGGGGGGGGGGFEF>FGG6EDF5CEGGGGGFFFFGGCFGGG6EFGCEE5EGGGCDGG6FGGCFDF:CDECFFGEC3;DCD3DDGGDGGFFFF?E=FDFCGDF476?F>::(7>B47?4;F>B>BF
@M04650:207:000000000-C238N:1:1101:16766:2340 1:N:0:19
ACTCCTACGGGGGCAGCAGTAGGGAATCATCCACAATGGACGAAAGTCTGATGGTGCAATGCCGCGTGAGCGAAGAAGGTTTTCGGATCGTAAAGCTCTGTTATGAGGGAAGAACAAGTACAAGAGTAACTGCTTGTACCTTGACGGTACCTCATTAGAAAGCCACGGCTAACTACGTGCCAGCAGCCGCGGTAATACGTAGGTGGCAAGCGTTGTCCGGAATTATTGGGCGTAAAGCGCGCGCAGGCGGCCTTTTAAGTCTGATGTGAAAGCCCACGGCTTAACCGTGGAAGG
+
GGGGGGGGGGFGGGGGGGGGGGGGGGGGGGGGGGGGGGGGGGGGGGGGGGGGGGGGGGGGGGGGGGGGGGGGGGGGGGGGGGGGGEGGGGGGGGGGGGGGGGGGGCFGGGGGGGGGGGGGGGGGGGGGGGGGGGGGGGGGGGGGGGGGGGGGGGGGGGGGFGGGGGGGGEGGGGGGGGGCGGGGGGGFEGGGGGGGGGGGGGGGGGGGGDGGGC*8CGGGEC8FGGGCFFGGFGGGGGFGFGFDDGDD:DGGGGGFBFBFFFGFF7:2@4FF@>3::157>BGF??D(,7><?B
@M04650:207:000000000-C238N:1:1101:7909:2365 1:N:0:19
ACTCCTACGGGAGGCAGCAGTGGGGAATATTGCACAATGGGGGGAACCCTGATGCAGCCATGCCGCGTGTATGAAGAAGGCCTTAGGGTTGTAAAGTACTTTCAGCGGGGAGGAAGGTGTTGTGGTTAATAACCGCAGCAATTGACGTTACCCGCAGAAGAAGCACCGGCTCACTCCGTGACAGCAGCCGCGGTAATACGGAGGGTGCAAGCGTTAATCGGAATGACTGGGCGTAAAGGGCACGCAGGCGGTGACTTAAGTGAGATGTGAAAGCCCTGGGCTTAACCTAGGAA
+
GGGGGGGGGGGGGGGGGGGGGGDFGGGGGGGGGGGGGGGGFGGEGGGFGGGGGGGGGGGGCGGGGGGGGCGGGGGGGGGGGGGGG,FFGGGGGFFFFGFGGGGFEFFEGGFGGFCEFCFFGCGEFGGFFFG:FCGGEDFGCFCFGGG<FGGC8CEEGGF8<FGDF6*//:>*<9CEGC8**;FEFGGFF>858:*;7++ACCE5?8?7FGCCECECFGGDG<CFGGFGG<F=>7C=7>BG39>EDDDD>GGGCD*76*06CF>=?>C<BFFFF)<F?B35>?:@*1*.(*.))
@M04650:207:000000000-C238N:1:1101:14663:2373 1:N:0:19
ACTCCTACGGGAGGCAGCAGTGGGGAATATTGCACAATGGGCGCAAGCCTGATGCAGCCATGCCGCGTGTATGAAGAAGGCCTTCGGGTTGTAAAGTACTTTCAGCGGGGAGGAAGGCGATAAGGTTAATAACCTTGTCGATTGACGTTACCCGCAGAAGAAGCACCGGCTAACTCCGTGCCAGCAGCCGCGGTAATACGGAGGGTGCAAGCGTTAATCGGAATTACTGGGCGTAAAGCGCACGCAGGCGGTCTGTCAAGTCGGATGTGAAATCCCCGGGCTCAACCTGGGAAC
+
GGGGGGGGGGGGGGGGGGGGGGGGGGGGGGGGGGGGGGGGGGGGGGGGGGGGGGGGGGGGGGGGGGGFGEGGGGGGGGGGGGGGGGGGGGGGGGGGGGGGGGGGGGGGGGGGGGGGGGGGGGGGCFGGGGGGGGGFGEF@FCCGGGDF>FEGGGGGGGFFGGGGGGGGGDGGGGDG8EFGDFGGCFGGGGGGDGGEFGGGGGCEGGGEFGGGGGGGGFFGGGGGGGGGGGGGE=<=FFFGFGFEGGDDEGG<)/>BFBFFGFGGE<DBFFF44646:;GF:9D4?F@2:FFB?1
@M04650:207:000000000-C238N:1:1101:16830:2382 1:N:0:19
ACTCCTACGGGAGGCAGCAGTAGGGAATCTTCCGCAATGGACGAAAGTCTGACGGAGCAACGCCGCGTGAGTGATGAAGGTTTTCGGATCGTAAAACTCTGTTGCGAGGGAAGAACAAGTACGAGAGTAACTGCTCGTACCTTGACGGTACCTCGTTAGAAAGCCACGGCTAACTACGTGCCAGCAGCCGCGGTAATACGTAGGTGGCGAGCGTTATCCGGATTTACTGGGCGTAAAGGGAGCGTAGGCGGATGATTAAGTGGGATGTGAAATACCCGGGCTCAACTTGGGTGC
+
GGGGGGGGGGGGGGGGGGGGGGGGGGGGGGGGGGGGGGGGGGGGGGGGGGGGGGGGGGGGGGGGGGGGGGGGGGGGGGGGGGGGGGGGGGGGGGGGGGGFGGGGGGGGGGGGGGGGGGGGGGGGGGGGGGGGGGGGGGGGGGGFGGGGGGGGGGGGGGGGGGGGGGGGGGGGGGGGGGGGGGGGGGGGGEEGGGGGGGGGGGFGGGGGGGGGGGGGGGGGEDGGGGGGGG==>GGGDDFGFGFFGGGGFGGDGGGFFFFFFFGGFGGFFFF7?FFFBFGBDFGFFFF4<FFFF(
@M04650:207:000000000-C238N:1:1101:14430:2515 1:N:0:19
ACTCCACGGGAGGCAGCAGTGGGGAATATTGCACAATGGGCGCAAGCCTGATGCAGCCATGCCGCGTGTATGAAGAAGGCCTTAGGGTTGTAAAGTACTTTCAGCGGGGAGGAAGGTGATAAGGTTAATACCCTTATCAATTGACGTTACCCGCAGAAGAAGCACCGGCTAACTCCGTGCCAGCAGCCGCGGTAATACGGAGGGTGCAAGCGTTAATCGGAATTACTGGGCGTAAAGCGCACGCAGGCGGTCAATTAAGTCAGATGTGAAAGCCCCGAGCTTAACTTGGGAATT
+
GGGGGCFEGGGCEF;CEEACAFGGDGGEGGAFGGGGAFGGGDCFGGFGFFGGGGGGGGCEEFGGGEGGGGGFGGGFGGGGGCFGEGFGGGGFGGGGCA@FGAFGGGGGGGGGGGGGGGGGFGGGGGGGGGGGGGGGGGGFFF@FGGFGF:CGCCFGGEFGGGCGGGGGGG:DFFFGEGFFG;BC::CGEGGGGEGGFFEGDGGDEGEG9EFECGGGGG<<:<8FFC?EFFFGB5<FGGEGFGFFC/>D>D5>CF>FFBFFFFGGFGFFF?FFFFFBBFG3)5:F6**).7>??7
@M04650:207:000000000-C238N:1:1101:7564:2545 1:N:0:19
ACTCCTACGGGAGGCAGCAGTGGGGAATATTGCACAATGGGGGAAACCCTGATGCAGCAACGCCGCGTGAGTGATGAAGGTTTTCGGATCGTAAAGCTCTGTCTTTGGGGAAGATAATGACGGTACCCAAGGAGGAAGCCACGGCTAACTACGTGCCAGCAGCCGCGGTAATACGTAGGTGGCGAGCGTTATCCGGATTTACTGGGCGTAAAGGGAGCGTAGGCGGATGATTAAGTGGGATGTGAAATACCCGGGCTCAACTTGGGTGCTGCATTCCAAACTTGGTATCGCG
+
EFAFFFGGGGGGEEGGGGGGGGG8CFFGGGGDFFGGFFGGGGGECFFEGGEFGGGGEGFGFFFGGDGGGG7CECFAF,CEFGGGGGGCDGCGGFGFGGCGGGGGFGFGGGGEGGGGFGFGFGEGGEGDGG8FDFGCGGGFGG7C7<FFGEFG7FFFGGGGF@D>@FGGEGGGCC8,?BCFCFGGEGDG8E=8++CD8*8+2?CEGG>ECE5CEGGC=DCCEGCGGGCEGG+<BCFGGC>F:C6=FF7C@FGGCDG)7)/9*/:*79*4B?B=??*95AFF:)**)996<)),
@M04650:207:000000000-C238N:1:1101:18859:2578 1:N:0:19
ACTCCTACGGGAGGCAGCAGTAGGGAATCTTCGGCAATGGACGAAAGTCTGACCGAGCAACGCCGCGTGAGTGAAGAAGGTTTTCGGATCGTAAAACTCTGTTGTTAGAGAAGAACAAGGACGTTAGTAACTGAACGTCCCCTGACGGTATCTAACCAGAAAGCCACGGCTAACTACGTGCCAGCAGCCGCGGTAATACGTAGGTGGCAAGCGTTGTCCGGATTTATTGGGCGTAAAGCGAGCGCAGGCGGTTTCTTAAGTCTGATGTGAAATCCCCCGGCTCAACCGGGGAGG
+
GGGGGGGGGGGGGGGGGGGGGGGGGGGGGGGGGGGGGGGGGGGGGGGGGGGGGGGGGGGGGGGGGGGGGGGGGGGGGGGGFFGGGGGGGGGGGGGGGGGGGGGGGFGGGGGGGGGGGGGGGGGGGGGGGGGCGGGGGGGGGGGGGGGFGGGGGGGGGGGGGGGGGGGGDGGGGGGGGGGGGGGGGGGGGGGGGGGGGGGGCGGGGGGGGGGFGE5*CGGGGDC=CGFCFG5FFGGGGGFGFGFFGDGGFGGGG5F6FFFFAFFGFFC<FF4@4F;<09DEFFGF4@FFFFF09B
@M04650:207:000000000-C238N:1:1101:8463:2607 1:N:0:19
ACTCCTACGGGAGGCAGCAGTGGGGAATATTGCACAATGGGCGAAAGCCTGATGCAGCGACGCCGCGTGGAGGATGACGGCCTTCGGGTTGTAAACTCCTTTCAGCAGGGAAGAAGCCTTTTGGGGTGACGGTACTTGCAGAAGAAGCGCCGGCTAACTACGTGCCAGCAGCCGCGGTAATACGTAGGGCGCAAGCGTTGTCCGGAATTATTGGGCGTAAAGGGCTCGTAGGCGGTTGGTCACGTCTGCTGTGAAATCGCGAGGCTTAACATCGCGCCTGCAGTGGGTACGGGG
+
GGGGGGGGGGGGGGGGGGGGFGGGGGGGGGGGGGGGGGGGGGGGGGGGGGGGGGGGGGGGGGGGGGGGGGGGGGFGGGGGGGGGGGGGGGGGGGGGGGGGGGGGGGFGGGGGGGGGGGGGGFGGGGGCGGGGFFEFGCCFGGGGFCFGCGGGDG7F@CF9:CCFGFFGFGGGCGGGGGGGGGGGGGGGGC=CGGGGG5:8E@<EGE**AFG77CFGGDGGGG+:CFFE*9@GFGGECC:7/*6B45*>4*>DFGFFFF:3>5DG>FCBFF**97.7>F:F4(7@4;@BFFB>B(
@M04650:207:000000000-C238N:1:1101:15713:2773 1:N:0:19
ACTCCTACGGGAGGCAGCAGTGGGGAATATTGCACAATGGGCGCAAGCCTGATGCAGCCATGCCGCGTGTATGAAGAAGGCCTTAGGGTTGTAAAGTACTTTCAGCGGGGAGGAAGGTGATAAGGTTAATACCCTTATCAATTGACGTTACCCGCAGAAGAAGCACCGGCTAACTCCGTGCCAGCAGCCGCGGTAATACGGAGGGTGCAAGCGTTAATCGGAATGACTGGGCGTAAAGGGCACGCAGGCGGTGACTTAAGTGGGATGTGAAAGCCCTGGGCTTAACCTAGGAAT
+
GGGGGGGGGGGGGGGGGGGGGGGGGGGGGGGGGGGGGGGGGGGGGGGGGGGGGGGGGGGGGGGCGGGGGGGGGGGGGGGGGGGGGGGGGGGGGGGGGGGGGGGGGGGGGGGGGGGGGGGGGGGGGGGGGGGGGGGGGGGGGGFGGGGGGGGGGGGGGGGGGGGGGGGGGGGGGGGGGGGGGGGGGGGGGDGGGGGG?FGGGGGGGGDEGGGGGGGGGGGGEGGGGFFGGGFGFGGEGGFGEGFFGDD3>GGGGGGF*9*@EFFF>FGFFFFBFFFFB?FFFF<FF=F2(=FFD)
@M04650:207:000000000-C238N:1:1101:6473:2780 1:N:0:19
ACTCCTACGGGAGGCAGCAGTGGGGAATATTGCACAATGGGCGCAAGCCTGATGCAGCCATGCCGCGTGTATGAAGACGGCCTTAGGGTTGTAAAGTACTTTCAGCGGGGAGGAAGGTGATAAGGTTAATACCCTTATCAATTGACGTTACCCGCAGAAGAAGCACCGGCTAACTCCGTGCCAGCAGCCGCGGTAATACGGAGGGTGCAAGCGTTAATCGGAATTACTGGGCGTAAAGCGCCCGCAGGCGGTCAATTAAGTCAGATGTGAAAGCCCCGAGCTTAACTTGGGAAT
+
FGGGGGGGGGGGGGGGGGGGGGGGGGGG?FGGGGGGCGFGDGGGGGGGGGGGFFGCGGGGCGFGGGGGGGEFGG9FG<CFGGGG?FGGGGGGGGGFFGGGGGGGGG7BFGGGDGGFFFGGFFCEC,>BAFGGGGGG8EFCDFCAEGGGGDD=FCFGE>F7DB,?::E>FG7BFF<9<BF:BC,6B,2=88E8EG78CBGGG**:EGD=?9AFGGGD5FGF=<*:F9CCF:FC5E<*7CFGF)8>G3)C>DDDG<CBF=FFGFFG?CFA/1@?4@F:?>9)79GF4?FFA@F0(4
@M04650:207:000000000-C238N:1:1101:19658:2830 1:N:0:19
ACTCCTACGGGAGGCAGCAGTGGGGAATATTGCACAATGGGCGGAAGCCTGATGCAGCGACGCCGCGTGAGGGATGACGGCCTTCGGGTTGTAAACCTCTTTCAGCAGGGACGAAGCGCAAGTGACGGTACCTGCAGAAGAAGCACCGGCTAACTACGTGCCAGCAGCCGCGGTAATACGTAGGGTGCGAGCGTTGTCCGGAATTACTGGGCGTAAAGAGTTCGTAGGCGGTTTGTCGCGTCGTTTGTGAAATCCCGCAGCTTAACTGTGGGCGTGCAGGCGATACGGGCAGAC
+
GGGGGGGGGGGGGGGGGGGGGGGGGGGGGGGGGGGGGGGGGGGGGGGGGGGGGGGGGGGGGGGGGGGGGGGFGGGGGGGGGGGGGGGGGGGGGGGGGGGGGGGGGGGGGGGGGGGGGGGGGGGGGGGGGGGGGGGGGGGGGGGGGGGGGGGGGGGGGGGGGGGGGGGGGGGGGGGGGGGGGGGGGGGGGGGGGGGGGGGGGGGFFGGGGGGGGEGGGGGGCFGGGGGGGGGEEGGGGGFGFGFBDGD5>GGGC7DFF@:>EFCGFGGFFF4DFFFF66CFF>)<>>F?;B5?14
@M04650:207:000000000-C238N:1:1101:17762:2858 1:N:0:19
ACTCCTACGGGAGGCAGCAGTAGGGAATCTTCGGCAATGGACGAAAGTCTGACCTAGCAACGCCGCGTGAGTGAAGAAGGTTTTCGGATCGTAAAACTCTGTTGTTAGAGAAGAACAAGGACGTTAGTAACTGAACGTCCCCTGACGGTATCTAACCAGAAAGCCACGGCTAACTACGTGCCAGCAGCCGCGGTAATACGTAGGTGGCAAGCGTTGTCCGGAATTATTGGGCGTAAAGCGCGCGCAGGCGGCCTTCTAAGTCTGATGTGAAAGCCCACGGCTTAACCGTGGA
+
GGGGGFGGGGGGGGGCFGCGG9EEFGGEFFFGGCECGGG9FGGG@@C@FFGGGGGGGGGGGEGD:C>>:7FFEGGGGGGGGAEDFGGGGGGGGGGFGGGFDEGGGGDEGGGGGEGGFGEEFFGCGGGGGGGGGGGG<DCFFGGDFGGGGGFGGGFEGGF<FG7FCFF:FBEEFGFGGDG,:DF>EGGCFGEECEECGGGGGGG8CFCFFGGC=5BCEGGGGD8=CEEF+98E:GDGG7=DED:5CGCD:DC9<CCFB64@:BC>FGG>4/*9@5@FFF<EE9C?6*79->D?
@M04650:207:000000000-C238N:1:1101:6392:2859 1:N:0:19
ACTCCTACGGGAGGCAGCAGTGGGGAATATTGCACAATGGGCGCAAGCCTGATGCAGCCATGCCGCGTGTATGAAGAAGGCCTTAGGGTTGTAAAGTACTTTCAGCGGGGAGGAAGGTGATAAGGTTAATACCCTTATCAATTGACGTTACCCGCAGAAGAAGCACCGGCTAACTCCGTGCCAGCAGCCGCGGTAATACGTAGGTCCCAAGCGTTGTCCGGATTTATTGGGCGTAAAGCGAGCGCAGGTGGTTTCTTAAGTCTGATGTAAAAGGCAGTGGCTCAACCATTGTGT
+
GGGGGGFGGGGGGGGGGGGGGGGGGGGGGGGGGGGGGGGGGGGGGGGGGGGGGDGGGGGFFGGGGGGGGGGGGGFGGGGGGGGGFCFGGGGGGGGGGGGGGGGGGFGEGG@@C7FFEGGFFFGGGGGGGGFFFGGGGFF,CFGGGGGGGGGGGGGGGGGFGGGCFGGFGGGG7FGDFEGFE:CFFGGGGCCCCEE*BEFGC?ECCFGG?FCGDEGGGGCGGCEGGGFCFC8FEEDD57@DBDDEC)5D7C5DFGGBFF9=C4>79:FA?=FBFBF><BG@@BGF*0>2<@FBA1
@M04650:207:000000000-C238N:1:1101:15128:2902 1:N:0:19
ACTCCTACGGGAGGCAGCAGTGGGGAATATTGCACAATGGGGGAAACCCTGATGCAGCAACGCCGCGTGAGTGATGAAGGTTTTCGGATCGTAAAGCTCTGTCTTTGGGGAAGATAATGACGGTACCCAAGGAGGAAGCCACGGCTAACTACGTGCCAGCAGCCGCGGTAATACGTAGGTGGCGAGCGTTATCCGGATTTACTGGGCGTAAAGGGAGCGTAGGCGGATGATTAAGTGGGATGTGAAATACCCGGGCTCAACTTGGGTGCTGCATTCCAAACTGGTTATCTAG
+
GGGGGGGGGGGGGGGGGGGGGGGGGGGGGGGGGGGGGGGGGGGGGGGGGGGGGGGGGGFFFGGGGGGFGGGGGGGGGGGGGGGFGGGGGGGGGGEGGFFGGGGGGGGGGGGGGGGGGGGFGGGGGGGGGGGGGGGGGGGGGGGGGGGGGGGGGGGGGGGGCCGG@FCFFCGGGGGGGGGGGFGEEEE@EGG@FFGGGGGGGFFGGGGDEGGGDGG5CGDGGGGFCE=EGCCFFFGGC4>CFGFFFFFGFGGGGGG)75@=F4F7)99:>FFFF=?6>9D*)4>?F=/).19)
@M04650:207:000000000-C238N:1:1101:13057:2911 1:N:0:19
ACTCCTACGGGAGGCAGCAGTAGGGAATCTTCCACAATGGACGAAAGTCTGATGGAGCAACGCCGCGTGAGTGATGAAGGTTTTCGGATCGTAAAACTCTGTTGCTAGGGAAGAACAAGTATGAGAGTAACTGCTCATACCTTGACGGTACCTCGTTAGAAAGCCACGGCTAACTACGTGCCAGCAGCCGCGGTAATACGTAGGTGGCAAGCGTTGTTCGGAATTATTTGGCGTAAAGCGCGCGCAGGCGGCCTTCTAAGGTTGATGTGAAAGCCCACGGCTTTACCGTTGC
+
CGFGGGGGGGGGGGGGGGGGGGGGGGGGGGGFFFGGGGGGFFGFGGGFGGGGGGFGGGGGGC@FEGGGGEEDFGGGGGACFEEFG@EDG@:F<DFGGGGFAFF<D,5?FFFG7=F@EF8BFG<AB9BFFGFFA<BF9F?F8BC9FGE+@F@A<FEGGFGF9E8FF8>@78F7CFGCGEG7CCAC8,DF>5C75:8EF9FFFGC*C?;7<C*5*:CCC*3*38**>+=@+7;?3/>79*9537>75/))5))9)7*/1*1***0*9D*6@4**9:.)14)55(1)19*((0)-
@M04650:207:000000000-C238N:1:1101:20376:2935 1:N:0:19
ACTCCTACGGGAGGCAGCAGTAGGGAATCATCCACAATGGACGAAAGTCTGATGGTGCAACGCCGCGTGAGCGAAGAAGGTTTTCGGATCGTAAAGCTCTGTTATGAGGGAAGAACAAGTACAAGAGTAACTGCTTGTACCTTGACGGTACCTCATTAGAAAGCCACGGCTAACTACGTGCCAGCAGCCGCGGTAATACGTAGGTGGCAAGCGTTGTCCGGAATTATTGGGCGTAAAGCGCGCGCAGGCGGCCTTTTAAGTCTGATGTGAAAGCCCACGGCTTAACCGTGGA
+
GGGGGGGGGGGGGGGGGGGGGGGGGGGGGGGGGGGGGGGGGGGGGGGGGGGGGGGGGGGGGGGGGGGGGGGGGGGGGGGGGGGGGGGGGGGGGGGGGGGGGGGGGGGGGGGGGGGGGGGGGGGFFFGGGGGGFGGGGGGFGGGGGGGGGGGGGGGGGGGGGGGGGGGGGGGGGGGGGGGGGGGGGGGGGGGGGGGGGGGGFFGGFGGECC=GGGDGGGGG=3EC6EGCCFGGFGGGGGBDFGFFGGGGFGGG3*947=:@E?7*0?F5=B4BFFF>23C::9CFFF=>1)7:
@M04650:207:000000000-C238N:1:1101:22119:2952 1:N:0:19
ACTCCTACGGGAGGCAGCAGTAGGGAATCTTCCACAATGGACGAAAGTCTGATGGAGCAACGCCGCGTGAGTGATGAAGGTTTTCGGATCGTAAAGCTCTGTTATGAGGGAAGAACAAGTACAAGAGTAACTGCTTGTACCTTGACGGTACCTCATTAGAAAGCCACGGCTAACTACGTGCCAGCAGCCGCGGTAATACGTAGGTGGCAAGCGTTATCCGGAATTATTGGGCGTAAAGCGCGCGTAGGCGGTTTCTTAAGTCTGATGTGAAAGCCCACGGCTCAACCGTGGAGG
+
GGGGGGGGGGGGGGGGGGGGGGGGGGGGGGGGGGGGGGGGGGGGGGGGGGGGGGGGGGGGGGGGGGGGGGGGGGGGGGGGGGGGGGGFEGGGGGGGGGGGGGGGGGGGGGGGGGGGGGGGGGGGGFGGGGGGGGGGGGGGGGGGGGGGGGFGFDGGGGGGAFGGGGGGGGGG?EFGGGGGGGGGGFGGGDEGGGGDGGGDFGGGGGGGGGFGGGGEFGGGEG=FGFGGGGGGFGCCCFFGEGFFGGGGFDDCDGGFF=FFGFGG=CFFF?BFFF08:BGEFFG4?FFFFFBBBF
@M04650:207:000000000-C238N:1:1101:11144:2957 1:N:0:19
ACTCCTACGGGAGGCAGCAGTGGGGAATCTTGCACAATGGGCGGAAGCCTGATGCAGCGACGCCGCGTGGGGGATGACGGCCTTCGGGTTGTAAACTCCTTTCGCTAGGGAAGAAGCCATTTTGTGGTGACGGTACCTGGATAAGAAGCACCGGCTAACTACGTGCCAGCAGCCGCGGTAATACGTAGGGTGCAAGCGTTGTCCGGAATTACTGGGCGTAAAGAGCTCGTAGGTGGTTTGTCGCGTCGTCTGTGAAATCCCGAGGCTTAACTTCGGGCGTGCAGGCGATACGGG
+
GGGGGGGGGGGGGGGGGGGGGGGGGGGGGGGGGGGGGGGGGGGGGGGGGGGGGGGGGGGGGGGGGGGGGGGGGGGGGGGGGGGGGGGGGGGGGGGGGGGGGGGGGDGGGGGGGGGGGGGGGGGGGGGGGGGGGGGGGGGGGGGGGGFGGGGGGGGGGGGGGGGGGGGGGGGGGGGGGGEEGGGGGGGGGGGGGGGGGGGGGGGGGGGGGGGGGGGGGGGGCFGGGGFGGGGGE+>FGGFDFGFFGGGGFGGGFFGFBFFFGFGGFGF7@FFFFFDD9BGFEB3@@EFF1;@?<;
@M04650:207:000000000-C238N:1:1101:8463:2957 1:N:0:19
ACTCCTACGGGAGGCAGCAGTGGGGAATATTGCACAATGGGCGCAAGCCTGATGCAGCCATGCCGCGTGTATGAAGAAGGCCTTAGGGTTGTAAAGTACTTTCAGCGGGGAGGAAGGTGATAAGGTTAATACCCTTATCAATTGACGTTACCCGCAGAAGAAGCACCGGCTAACTCCGTGCCAGCAGCCGCGGTAATACGGAGGGTGCAAGCGTTAATCGGAATTACTGGGCGTAAAGCGCACGCAGGCGGTCAATTAAGTCAGATGTGAAAGCCACGAGCTCAAATTGGGAAT
+
GGGGGGGDE7CGGGGGGGGGG?FGGGDGGFGGADFGG9FFFFC7BFGGGGGGGGFGGFGDEGGGGEGGGGFAEEFEFFGE=FGGGGGGFGGGFGGGEE,CFFFGFFFCEGGGGCFGCBFFGFFEF<,FGFCDCFFEGG,F,@B@FFGC+<CBFF++@BFCF8>FCBDEGG*>FB,6CC@:CC;B7CC7CBECEEGCG?;F:B*:*;E=C?FGEEGDE77C=C=C8CCGGFF55>DE3765B<5@<D<3)1<DDCC?F79*+1:??>C)*998*7>)((1.)3*0/1=9<F>67(
@M04650:207:000000000-C238N:1:1101:7124:2983 1:N:0:19
ACTCCTACGGGAGGCAGCAGTGGGGAATATTGCACAATGGGCGCAAGCCTGATGCAGCCATGCCGCGTGTATGAAGAAGGCCTTAGGGTTGTAAAGTACTTTCAGCGGGGAGGAAGGTGATAAGGTTAATACCCTTATCAATTGACGTTACCCGCAGAAGAAGCACCGGCTAACTCCGTGCCAGCAGCCGCGGTAATACGGAGGGTGCAAGCGTTAATCGGAATTACTGGGCGTAAAGCGCACGCAGGCGGTCAATTAAGTCAGATGTGAAAGCCCCGAGCTTAACATGGGAAT
+
GFGGGFFFGEGGGGBFDGFGEFGGGGEGGGGGGGFGGGGGGGGGGGGGGEF<FFGGGFEGGGCFEEF@FBFGGGFFFGGGGGGGGGGGGGEGGFGGGGGGGGGGGFGGGG=CFEDFGFGDFFGGGGGGGGGGGDFGFGFGGGGFGFGGGGFFCF+@FEGFFGGCGGGGGGGGGGGGGGGGGGDBCGCFFGGD>EEGC<C:BCEEGEGECCGCGGEEGCGDE::FGGGFGCGGBEGG3C4DEGFEGDGGFGG<<D4@FBFF:4:CFGGFFFFF?F<742C:51*9BF*:>@:4(4
@M04650:207:000000000-C238N:1:1101:12790:3031 1:N:0:19
ACTCCTACGGGAGGCAGCAGTAGGGAATCTTCCACAATGGACGAAAGTCTGATGGAGCAATGCCGCGTGAGTGAAGAAGGTTTTCGGATCGTAAAACTCTGTTGTGAGGGAAGAACAAGTATCGGAGTAACTGCCGGTACCTTGACGGTACCTCATTAGAAAGCCACGGCTAACTACGTGCCAGCAGCCGCGGTAATACGTAGGTGGCAAGCGTTATCCGGAATTATTGGGCGTAAAGCGCGCGTAGGCGGTTTCTTAAGTCTGATGTGAAAGCCCACGGCTCAACCGTGGAGG
+
GGGGGGGGGGGGGGGGGGGGGGGGGGGGGGGGGGGGGGGGGGGGGGGGGGFGGGGGGGGGGGGGGGGGGDFGGGGGGGGGGGGGGGGGGGGGGGGGGGGGGGGGGGFGGGGGGGGGGGGGGFGGGGGGGFDECGGGGGGGGGGGGGGGGGGGGGGGGGGGGGFGGGGGGGGGGGGGGGGGGGGGGGGGCGGGGGDEGGGGGGGGFGGGGGGGGGGGG@FGGGD*+=FGGFGGD*9*9?BGFGFFGDGGFGGD<<FB4=FFC@CGFFG4BFFFFFF@BFGFF;C?F@F917@6:F
@M04650:207:000000000-C238N:1:1101:17668:3082 1:N:0:19
ACTCCTACGGGAGGCAGCAGTGGGGAATATTGCACAATGGGGGAAACCCTGATGCAGCAACGCCGCGTGAGTGATGAAGGTTTTCGGATCGTAAAGCTCTGTCTTTGGGGAAGATAATGACGGTACCCAAGGAGGAAGCCACGGCTAACTACGTGCCAGCAGCCGCGGTAATACGTAGGTGGCGAGCGTTATCCGGATTTACTGGGCGTAAAGGGAGCGTAGGCGGATGATTAAGTGGGATGTGAAATACCCGGGCTCAACTTGGGTGCTGCATTCCAAACTGGTTATCTAG
+
GGGGGGGGGGGGGGGGGGGGGGGGGGGGGGGGGGGGGGGGGGGGGGGGGGGGGGGGGGGGGGGGGGGGGGGGGGGGGGGGGGGGGGGGGGGGGGGGGGGGGGGFFGGGGGGGGGGGGGGGGGGGGGGGFFGGGGGGGGGGGGGGGGEGGGGGGGGGGGGGGCFGGGGGGGGGGGFGGGGGGGGGGEGGEGGGGGGGGGGGGGGGGGGGGGGGGGGGGGGGEGGGDGGDEGCFFGGGGGFGFG??CDFGFFCGGGGFEFFFGF>FFFD<E==4)79FBAGFFFGF4?FA>FFF
@M04650:207:000000000-C238N:1:1101:15295:3121 1:N:0:19
ACTCCTACGGGAGGCAGCAGTAGGGAATCTTCCACAATGGACGAAAGTCTGATGGAGCAACGCCGCGTGAGTGATGAAGGTTTTCGGATCGTAAAACTCTGTTGCGAGGGAAGAACAAGTATGAGAGTAACTGCTCATACCTTGACGGTACCTCGTTAGAAAGCCACGGCTAACTACGTGCCAGCAGCCGCGGTAATACGTAGGTGGCAAGCGTTGTCCGGAATTATTGGGCGTAAAGCGCGCGCAGGCGGCCTTCTAAGTCTGATGTGAAAGCCCACGGCTTAACCGTGGA
+
GGGGGGGGGGGGGGGGGGGGGGGGDGGGGGGGGGGGGGGGGGGGGGGGGGGFGGGGGGGFGGGGEGGBGGGGGGGGGGGGGGGGGGGGGGGGGGGGGGGGGFDDGGGGGGGGGGGGGGGGGGGGGGGGGGGGGGGGGGGGGGGGGGGGGGFGGGGGGGCFCFGGGGGGGGGEB>@EFGGGGFGGGGGGGEEGGGGDGGGG?CGDGGFFGGGGGG>CEFGGEGEGFFCFGGGF:CDGGGFD@DFFGGGGFGGGGGGF4FBF<?FFFCD)7@F66)<53:<D>BD?=47>3)7(
@M04650:207:000000000-C238N:1:1101:15376:3121 1:N:0:19
ACTCCTCGGGAGGCAGCAGTAGGGAATCTTCGGCAATGGACGAAAGTCTGACCGAGCAACGCCGCGTGAGTGAAGAAGGTTTTCGGATCGTAAAACTCTGTTGTTAGAGAAGAACAAGTGAGAGAGTAACTGTTCTCACCTTGACGGTATCTAACCAGAAAGCCACGGCTAACTACGTGCCAGCAGCCGCGGTAATACGTAGGTGGCAAGCGTTGTCCGGATTTATTGGGCGTAAAGCGAGCGCAGGCGGTTCCTTAAGTCTGATGTGAAAGCCCCCGGCTCAACCGGGGAAGG
+
GGGGGGGGGGGGGGGGGGGGGGGGGGGGGGGGGGGGGGGGGGGGGGGGGGGGGGGGGGGGGGGGGGGGGGGGGGGGFGGGGGGGGGGGGGGGGGGGGGGGGGGGGGGGGGGGGGGGGGGGGGGGGGGGGGGGGGGGGGGGGGGGGGGGGGGGGGGGGGGGGGGGGGGGGGGGGGGGGGGGGGGGGGGGGGGGGGGGGGGGGGGGGGGG97FGGGGGGGGGGGGGGGGGE<FGFGGGGGFGFGFFGGGGFGGGGGGFF4BFGFGGFGF<FFFFFFFFBFGD3<CFFFFFFFF??B
@M04650:207:000000000-C238N:1:1101:20865:3145 1:N:0:19
ACTCCTACGGGAGGCAGCAGTAGGGAATCTTCGGCAATGGACGAAAGTCTGACCGAGCAACGCCGCGTGAGTGAAGAAGGTTTTCGGATCGTAAAACTCTGTTGTTAGAGAAGAACAAGGACGTTAGTAACTGAACGTCCCCTGACGGTATCTAACCAGAAAGCCACGGCTAACTACGTGCCAGCAGCCGCGGTAATACGTAGGTGGCAAGCGTTGTCCGGATTTATTGGGCGTAAAGCGAGCGCAGGCGGTTTCTTAAGTCTGATGTGAAAGCCCCCGGCTCAACCGGGGAGG
+
GGGGGGGGGGGGGGGGGGGGGGGGGGGGGGGGGGGGGGGGGGGGGGGGGGGGGGGGGGGGGGGGGGGGGGGGGGGGGGGGGGGGGGGGGGGGGGGGGGGGGGGGGGGGGGGGGGGGGGGGGGGGGGGGGGGGGGGGGGGGGGGGGGGGGGGGGGGGGGGGGGGGGGGGGGGGGGGGGGGGGGGGGGGGFGGGGGGGGGGGGFGGGGGGGFFFGGEGGGGGGGCGGGGGGGGGFGGGGGFGFGFFGGDGFGG<D3FBF6FFGFGGFGGB?FFF?:F@:>DBFFGF@@FBF:B01>
@M04650:207:000000000-C238N:1:1101:13422:3213 1:N:0:19
ACTCCTACGGGAGGCAGCAGTAGGGAATCTTCCGCAATGGGCGAAAGCCTGACGGAGCAACGCCGCGTGAGTGATGAAGGTCTTCGGATCGTAAAACTCTGTTATTAGGGAAGAACAAATGTGTAAGTAACTGTGCACGTCTTGACGGTACCTCGTTAGAAAGCCACGGCTAACTACGTGCCAGCAGCCGCGGTAATACGTAGGTGGCAAGCGTTGTCCGGAATTATTGGGCGTAAAGCGCGCGCAGGCGGCCTTTTAAGTCTGATGTGAAAGCCCACGGCTTAACCGTGGA
+
GGGGGGGGGGGGGGGGGGGGGGGGGGGGGGGGGGGGGGGGGGGGGGGGGGGGGGGGGGGGGGGGGGGGGGGGGGGGGGGGGGGGGGGGGGGGGGGGGGGGGFGGGGGGGGGGGGGGGGGGGGGGGFGGGGGGGGGGGGGGGGGGGGGGGGGGGGGGGGGGGGGGGGGGGGGGGGGGGGGGGGGFGGGGGGGGGGGGFFGGGGGGGGGFFGGGGGGGGGGGGCEGGFGGGGGGFCDEFG?DE3@EGGGGFDGGGGGFF?FFC?>FFGCAFFFFFFFFFFGFF>DFFFFFBFF<
@M04650:207:000000000-C238N:1:1101:23949:3237 1:N:0:19
ACTCCTACGGGAGGCAGCAGTAGGGAATCTTCCACAATGGACGAAAGTCTGATGGAGCAATGCCGCGTGAGTGAAGAAGGTTTTCGGATCGTAAAGCTCTGTTGTGAGGGAAGAACAAGTATAGGAGTAACTGCCTGTACCTTGACGGTACCTCATTAGAAAGCCACGGCTAACTACGTGCCAGCAGCCGCGGTAATACGTAGGTGGCAAGCGTTGTCCGGAATTATTGGGCGTAAAGCGCGCGCAGGCGGCCTTTTAAGTCTGATGTGAAAGCCCACGGCTTAACCGTGGA
+
GGGGGGGGGGGGGGGGGGGGGGGGGGGGGGGGGGGGGGGGGGGGGGGGGGGGGGGGGGGGGGGGGGGGGGGGGGGGGGGGGGGGGGGGGGGGGGGGGGGGGGGGGGGGGGGGGGGGGGGGGGGGGGGGGGGGGGGGGGGGGGGGGGGGGGGGGGGGGGGGGGGGGGGGGGGGGGGGGGGGGGGGGGGGGGGGGGGGGGGGGGGGGGGGGGGGGGGGGFFDECGGGGGGGGGGDGGEGGFGEGFFGGGGFGGGC57?FFFFFFFGFFGB?6B=6?>FFFGF@BGFFFFFFFFF
@M04650:207:000000000-C238N:1:1101:23236:3239 1:N:0:19
ACTCCTACGGGAGGCAGCAGTAGGGAATCTTCCACAATGGACGAAAGTCTGATGGAGCAATGCCGCGTGAGTGAAGAAGGTTTTCGGATCGTAAAGCTCTGTTGTGAGGGAAGAACAAGTATAGGAGTAACTGCCTGTACCTTGACGGTACCTCATTAGAAAGCCACGGCTAACTACGTGCCAGCAGCCGCGGTAATACGTAGGTGGCAAGCGTTATCCGGAATTATTGGGCGTAAAGCGCGCGTAGGCGGTTTCTTAAGTCTGATGTGAAAGCCCACGGCTCAACCGTGGAGG
+
GGGGGGGGGGGGGGGGGGGGGGGGGGGGGGGGGGGGGGGGGGGGGGGGGGGGGGGGGGGGGGGGGGGFGGGGGGGGGGGGGGGGGEGE:FCFGGGGGGFGG?FGFGEGGECGEEGCFFEGGGAFGE@FFFGGGGGGGGGGFGGGFFGDFGEGDGFGGGFGF9F8DDFFGGGCEFGAEGGGCBFECCFGGGGGEGGGGFGCBBEGGD>=6CCFD=E=FCCDE3:FGFG?ECGG>GG*9FFDFGBD9>CDFGGGDDG4@FF?C?7>FFFDFF47@F458:DED>C@=4>B8>E6<B
@M04650:207:000000000-C238N:1:1101:15181:3295 1:N:0:19
ACTCCTACGGGAGGCAGCAGTAGGGAATCTTCCGCAATGGGCGAAAGCCTGACGGAGCAACGCCGCGTGAGTGATGAAGGTCTTAGGATCGTAAAACTCTGTTGTTAGGGAAGAACAAATTTGTTAGTAACTGAACAAGTCTTGACGGTACCTAACCAGAAAGCCACGGCTAACTACGTGCCAGCAGCCGCGGTAATACGTAGGTGGCAAGCGTTATCCGGAATTATTGGGCGTAAAGCGCGCGTAGGCGGGTTCTTAAGTCTGATGTGAAAGCCCACGGCCCAACCGTGGAGG
+
@<@EFFFGGGEGGG;FGGGGFFGGEGGGGEFFCCGC@FGFCDGCEEGC8F<FECGGGGGFE@F>FCGGGGGGCFEFGGDCB<?A<FGAEEEFECEGGGGCFGGGGGGGGFCFEEGFEGBFGGGGGGGGGGFG9A<FBDGGGGGDFDCF=C>B<FGGDEG7DGGCGCB7<B*CGDFGC@@::EGG7DFEF8*:CCCG,4?C<<584?8CFFGGG78*1;C<=*=FF?FG76855C5:CC=<375>/99C=9D)9*19@?=*+1::?GG<?69=6))7(-/8519)<550(7::0?
@M04650:207:000000000-C238N:1:1101:8453:3302 1:N:0:19
ACTCCTACGGGAGGCAGCAGTAGGGAATCTTCCACAATGGACGAAAGTCTGATGGAGCAACGCCGCGTGAGTGATGAAGGTTTTCGGATCGTAAAACTCTGTTGCGAGGGAAGAACAAGTATGAGAGTAACTGCTCATACCTTGACGGTACATCGTTAGAAAGCCACGGCTAACTACGTGCCAGCAGCCGCGGTAATACGTAGGTGGCAAGCGTTGTCCGGAATTATTGGGCGTAAAGCGCGCGCAGGCGGACTTCTAAGTCAGCTGTTAAAGCCCACGGCTTAACCGTGGA
+
GGGGGGGGGGGGGGGGGGGGGGGGGGGG9FGFFGGGGGGG<FEGDGGFG<FFEEFFFEFFEE@FCFFFEFFFFF<EFGGGGGEFFBFE:CFFFFFFCFFCEGGC,C7FGGGGEDF?FCE<FFFGCEFFGGGG,<DFFAD<AEFGGGGCF@C<FCEFCCEGCCCC>ADFEEF8>7>FGE7:B7;EGGGG,BEEEG7:?,+323@E;CCCF95=C*=C5>+:ED*5@?F+29*A<CDEFD4CDGD:<DDDD5C)19*9F09?7@*2):6)*194@F>>16C))-)/*9F((.7(
@M04650:207:000000000-C238N:1:1101:12155:3313 1:N:0:19
ACTCCTACGGGAGGCAGCAGTGGGGAATATTGCACAATGGGCGGAAGCCTGATGCAGCGACGCCGCGTGGGGGATGACGGCCTTCGGGTTGTAAACTCCTTTCGCTAGGGAAGAAGCCATTTTGTGGTGACGGTACCTGGATAAGAAGCACCGGCTAACTACGTGCCAGCAGCCGCGGTAATACGTAGGGTGCAAGCGTTGTCCGGAATTACTGGGCGTAAAGAGCTCGTAGGTGGTTTGTCGCGTCGTCTGTGAAATCCCGAGGCTTAACTTCGGGCGTGCAGGCGATACGGG
+
GGGGGGGGGGGGGGGGGGGGGGGGGGGGGGGGGGGGGGGGGGGGGGGGGGGGFGGGGGGGGGGGGGGGGGGGGGGGGGGGGGGGGGGGGGGGGGGGGGFGGGFGGGGGGGGGGGGGGGGAFFGGF>FGDGGGGCFGFDFGGGGGGGGGGGGGGGDFGGGFGGGGGGGGGGGFFGGGGG<FEFGGGGGGDGGGGGGGGEG5EGGCEEGCFGGGGGGGCGGDGGGGGCEGGDGGBFGGCF@DFGFF5<3CBFFGFGGBFFF?FFGGF3CB@@B48@)79>G>E?CFFEBBFEF??F
@M04650:207:000000000-C238N:1:1101:25013:3354 1:N:0:19
ACTCCTACGGGAGGCAGCAGTAGGGAATCTTCCGCAATGGGCGAAAGCCTGACGGAGCAACGCCGCGTGAGTGATGAAGGTCTTAGGATCGTAAAACTCTGTTGTTAGGGAAGAACAAATTTGTTAGTAACTGAACAAGTCTTGACGGTACCTAACCAGAAAGCCACGGCTAACTACGTGCCAGCAGCCGCGGTAATACGTAGGTGGCAAGCGTTATCCGGCATTATTGGGCGTAAAGAGCGCGTAGGCGGCTTCTTAAGTCTGATGTGAAAGACCACGGCTCAACCGTGGAGG
+
GG9FFGFGDFCGGGGEF@FEFC@ECFGGFGGEGCGFGGGC@F@CFEECD<CFCF@:CCCF@GD7>:F>CCBFFCG5CCF<E<FGE<EFGGDGFGGGGGFF?FFDB4C@EE8BBFGEGG<F@CB?<F@FECF,CFA<?F=?FDFFGA>6FF:CF9DG83FDFGC:DFB>FGGGFGGGG@F:DDFC@FC7>:*4:CCGGFC;?CF>BCFCCFGD=E5EG>78E)CG+:FFFFC5@GGE*C*2)/)77997?DC))9<FBF49C6DGFDG)@=@BF).74:*53(**08>9?4),4:
@M04650:207:000000000-C238N:1:1101:22450:3360 1:N:0:19
ACTCCTACGGGAGGCAGCAGTAGGGAATCTTCCGCAATGGACGAAAGTCTGACGGAGCAACGCCGCGTGAGTGATGAAGGTCTTCGGATCGTAAAACTCTGTTGTTAGGGAAGAATAAGTACCGTTTTAATACGGCGGTACCCTGACGGTACCTAACCAGAAAGCCCCGGCTAACTACGTGCCAGCAGCCGCGGTAATACGTAGGTGGCAAGCGTTGTCCGGATTTATTGGGCGTAAAGCGCGCGTAGGCGGTTTCTTAAGTCTGATGTGAAAGCCCACGGCTCAACCGTGG
+
GGGGGGGGGGGGGGGGGGGGGGGGGGGGGGGGGGGGGGGGGGGGGGDEFGGGGGEGGGGGGGGGGGGGGGGFGGGGGGGGGGGGGGGGGDGGGGGGGGGGFGDGGGGGGGGGGGGGGGDFFGGDFGGGGGGGGGEGGGGGGGGGGGGGGEFGGGGGGFG>FFF:EGCCGGGG@EFGGGGGGGGDFFFCGGGGCCB8CE??F<CFGGGGGF?CGGGEGD=7EGE*=CFGGG6FFC7=D<@F3)<7C79)7DDDDGDFFFFF?BD7F7DB=6B@FFFFFBGF39<B?FF<4>>>
@M04650:207:000000000-C238N:1:1101:22092:3425 1:N:0:19
ACTCCTACGGAGGCAGCAGTAGGGAATCTTCCGCAATGGACGAAAGTCTGACGGAGCAACGCCGCGTGAGTGATGAAGGTCTTCGGATCGTAAAACTCTGTTGTCAGGGAAGAACAAGTGGTGTTCTAACAGGGCACCACCTTGACGGTACCTGACCAGAAAGCCCCGGCTAACTACGTGCCAGCAGCCGCGGTAATACGTAGGGGGCAAGCGTTGTCCGGAATTATTGGGCGTAAAGCGCGCGCAGGCGGTCTCTTTAGTCTGAGGTGAAAGCCCACGGCTCAACCGTGGAGG
+
CEFGFFF,CF;@FECGGGCC-EFFFF@FFEGGEG:EGCFD<@FE7F@EAF<EFEFEEGCEFEGGG@:FGGEFCFD,C?FFGGGGGGEGEF<FGGGGGGGGGCAFGGA,F+B+=FAFG@FGG?FG>,:A<DGGGGCFGDGGGAFFFFDG+3@DGGDFEFC7,@FCFCCEEE*BFBC@DC:C7DBFEFCFGGGEC8BEF9EGG9=ECCCEC5FGC:1::*:C*>:289+:99@5<CD5*2@))9>7DG<DDD)))/2***1/3*0:?*78FFFFFFF)4?C>>17*6).(-7),38
@M04650:207:000000000-C238N:1:1101:17916:3426 1:N:0:19
ACTCCTACGGGAGGCAGCAGTGGGGAATATTGCACAATGGGCGCAAGCCTGATGCAGCCATGCCGCGTGTATGAAGAAGGCCTTAGGGTTGTAAAGTACTTTCAGCGGGGAGGAAGGTGATAAGGTTAATACCCTTGTCAATTGACGTTACCCGCAGAAGAAGCACCGGCTAACTCCGTGCCAGCAGCCGCGGTAATACGGAGGGTGCAAGCGTTAATCGGAATTACTGGGCGTAAAGCGCACGCAGGCGGTCAATTAAGTCAGATGTGAAAGCCCCGAGCTTAACTTGGGAAT
+
GGGGGGGGGGGGGGGGGGGGGGGGGGGGGGGGGGGGGGGGGGGGGEGGGGGGGGGGGGGGGGGGGGGGGGGGGGGGGGGGGGGGGGGGGGGGGGGGGGGGGGGGGGGGGGGGGGGGGGGGGGGGGGGGGGGGGGGGGGGGGGGGGGGGGGGGGGGGGGGGGGGGGGGGGGGEGGGGGGGGGGGGGGGGGGGGGGGGGGGGEGGGGGGGGGGGGGECCDGGEDEGGGGGGGGGFGGDGGFGDGFFGGGGEGG55CFFFF?FFFGGFGDDFFFFFFFFBFGFFFF=BFBADFFB?:
@M04650:207:000000000-C238N:1:1101:12299:3514 1:N:0:19
ACTCCTACGGGAGGCAGCAGTGGGGAATATTGCACAATGGGCGCAAGCCTGATGCAGCCATGCCGCGTGTATGAAGAAGGCCTTAGGGTTGTAAAGTACTTTCAGCGGGGAGGAAGGTGATAAGGTTAATACCCTTATCAATTGACGTTACCCGCAGAAGAAGCACCGGCTAACTCCGTGCCAGCAGCCGCGGTAATACGGAGGGTGCAAGCGTTAATCGGAATTACTGGGCGTAAAGAGCTCGTAGGTGGTTTGTCGCGTCGTCTGTGAAATCCCGAGGCTTACCTTCGGGCG
+
GGGGGGGGGGGDGGGGGGGGGGGGGGGGGGGGGGGGGGGGGGGGGGGGGGGGGGGGGGGGGGGGGGGGGEFGGGGGGGGGGGGG9FGFFGGGGGGGGGGGGGGGGGGGGGGGGGGD>FFDGCCGG<FGGGC>FGFDGCCGCFFGCGGFGGEGCGGDGGCFG@7FGGGEFE7CGGGGFGFGG8;?@CEGBC=CCBC8B+B:B5:EE***<CFGC7*?CGGG*38C6+<?FF=CB73=<FFD?C4@)11/*9<C*9CFFFFD:><)<*9AFF4F==:?B:D3>456)0/6?FEF>>
@M04650:207:000000000-C238N:1:1101:13065:3515 1:N:0:19
ACTCCTACGGGAGGCAGCAGTGGGGAATATTGCACAATGGGCGCAAGCCTGATGCAGCCATGCCGCGTGTATGAAGAAGGCCTTAGGGTTGTAAAGTACTTTCAGCGGGGAGGAAGGTGATAAGGTTAATACCCTTATCAATTGACGTTACCCGCAGAAGAAGCACCGGCTAACTCCGTGCCAGCAGCCGCGGTAATACGGAGGGTGCAAGCGTTAATCGGAATTACTGGGCGTAAAGCGCACGCAGGCGGTCAATTAAGTCAGATGTGAAAGCCCCGAGCTTAACTTGGTAAT
+
GGGGGGGGGGGGGGGGGGGGGGGGGGGGGGGGGGGGGGGGGGGGGGGGGGGGGGGGGGGGGGGGGGGGGGGGGGFGFGGGGGGGGGGGGGGGFGFGGGGGGGGGGGGGGGEGGGGGGGGGGGGGGGGGGGGGGGGGGGGGGCGGGGEGGGGGGGGGGGGGGGGGGGGGGEGGCFGGGGGGGGGGGGGGGGGGGGGEGGGGGDGGGGGGGGGGGGDEFGGGGGGGFGGFEDFGFGGGGGFGFGF>GDDDEGGGGGG?FFFFGFGGFGGAF4@=FFFF?9<BEFGF*=FAFF*)64
@M04650:207:000000000-C238N:1:1101:6427:3561 1:N:0:19
ACTCCTACGGGAGGCAGCAGTGGGGAATATTGCACAATGGGCGCAAGCCTGATGCAGCGACGCCGCGTGGGGGATGACGGCCTTCGGGTTGTAAACTCCTTTCGCATGGGACGAAGCTTTTTTGGTGACGGTACCGTGAGAAGAAGCACCGGCTAACTACGTGCCCGCAGCCGCGGTAATACGTAGGGTGCGAGCGTTGTCCGGAATTACTGGGCGTAAAGAGTTCGTAGGCGGTTTGTCGCGTCGTTTGTGAAATCCCGCAGCTTACCTGTGGGCGTGCAGGCGATCCGGGCG
+
GGGGGGGGGGGGGGGGGGGGGGGGGGGGGGGGGDGGGGGGGGGGGGGGGGGGGFGGGG@FGGGGGGGGGGGGGGGGGCEGGGGGGGGGGGGGGGGGG?FGGGGDGCEFGDFFGGEGGGGGGGGGGGFDGC7F7>9FF:CFG;F,FFFAC:::CF7CGGGGGGCFG+8FCEEG7FEEEGGGGGC9+*1;@E=E>EGCEECGC0CEDGCGGGF9CFFDEDD3@FEFGF=C*1;F5CD5>5>7)CD>CDCC57CFCF79*6?DC>DGFGD0)/=@F?@:09DBF90)7)7((0769(
@M04650:207:000000000-C238N:1:1101:11916:3586 1:N:0:19
ACTCCTACGGGAGGCAGCAGTAGGGAATCTTCCGCAATGGACGAAAGTCTGACGGAGCAACGCCGCGTGTGTGATGAAGGATTTCGGTTCGTAAAGCACTGTTGTTAAGGAAGAACAGTAATAAGAGTCACTGCTTATTATATGACGGTACTTAACCAGAAAGCCACGGCTAACTACGTGCCAGCAGCCGCGGTAATACGTAGGTGGCAAGCGTTATCCGGAATTATTGGGCGTAAAGCGCGCGTAGGCGGCAAGATTAGTCTGATGTGAAAGCCCTCGGCTCAACCGAGGA
+
GGGGGGGGGGGCFGGGGGGGGGGGGGGGGGGGGGGGGGGGGGGGGGGGGGGGGGGGGGGGGGGGGGGGGGGGGGGFGGGGGGGGGGGFFGGGGGGGGGGGGGGGGGGGGGGGGGGGGGGGGGGGGGGGGGGGGGGGGGGGGGGGGGGGGGGGGGGGGGGGGGGGFGGGGGGGGGGGGGGFGCGGGGFGGGGGGGEGGGGGGFGDGGGGGGGGGGGGGGGGGGGGGGGGFGGGEEGGFGFCBDEF<CGGFGGGGGGFFFFFGFGGFGGFFFFFFFFF:6DFB:GFFFFFFFF>
@M04650:207:000000000-C238N:1:1101:15414:3588 1:N:0:19
ACTCCTACGGGAGGCAGCAGTAGGGAATCTTCCGCAATGGACGAAAGTCTGACGGAGCAACGCCGCGTGAGTGAAGAAGGTTTTCGGATCGTAAAGCTCTGTTGTTAGGGAAGAATAGTGATAAGAGTAACTGATTATCATGTGACGGTACCTAACCAGAAAGCCACGGCTAACTACGTGCCAGCAGCCGCGGTAATACGTAGGTGGCAAGCGTTGTCCGGAATTATTGGGCGTAAAGCGCGCGCAGGCGGTCTTTTAAGTCTGATGGGAAAGCCCCCGGCTCAACCGGGGAGG
+
GGGGGGGGGGGGGGGGGGGGGGGGGGGFGGGGGGGGGGGGGGGGGFGGGGGGGGGGGGGGGGGGGGGGGGGGGGGGGGGGGGGGGGGGGGGGGGGFGGGGGGGGGGGGGGGGGGGGGGGGGGGGGGGGGGGGGGGGGGGGGGGGGGGGGGGGGGGGGGGGGGGGGGGGGGGGGGGGGGGGGGGGGGGGFGGGGGGGGGGGGGGGFGGGGGGGDGGGGDFGGGGGGGGGCFGGFGGGGGFGFGFFGGGGFGGDGGGBFFFFGFGGFG0))86@>FF3?BGB:>DFFFF69DD0>F
@M04650:207:000000000-C238N:1:1101:24738:3591 1:N:0:19
ACTACTACGGGAGGCAGCAGTAGGGAATCTTCCACAATGGACGAAAGTCTGATGGAGCAACGCCGCGTGAGTGATGAAGGTTTTCGGATCGTAAAACTCTGTTGCGAGGGAAGAACAAGTATGAGAGTAACTGCTCATACCTTGACGGTACATCGTTAGAAAGCCACGGCTAACTACGTGCCAGCAGCCGCGGTCATACGTAGGTTGCAAGCGTTGTCCGGAATTCTTGGGCGTAAAGCGCGCGCAGACGGCCTTTTAAGTCTGATGTGCAAGCCCACGGCTTAACCTCGGA
+
FGG,CFGGEEG@C@FECGFGGFF@,EEGD<FGFGGGGGFFEFEG::F<FCFFGGGGFFFFE7@BCGGGGCC?FGE?E<?FF<9,@:F7FFFFGFGDGCGGGFFFEFECC=FA+FBFFGCF??F,?,BF,FFFG9ADFGAFGGFFGG@C3@+,@F@3@<+@,ECFFFE:<C:8DF>ECBEFGGC,>E8EGCECC>*:CCG6B2:8++3=21<*/18:::CDGCC=<+3ACDFG>C3=5CF)7/;5D7<)0//9CD*9?*<@<=**97*.**9==>5043C5<9C?B??)()0(
@M04650:207:000000000-C238N:1:1101:15606:3595 1:N:0:19
ACTCCTACGGGAGGCAGCAGTAGGGAATCTTCCACAATGGACGAAAGTCTGATGGAGCAATGCCGCGTGAGCGAAGAAGGTTTTCGGATCGTAAAGCTCTGTTGTGAGGGAAGAACAAGTATAGGAGTAACTGCCTGTACCTTGACGGTACCTCATTAGAAAGCCACGGCTAACTACGTGCCAGCAGCCGCGGTAATACGTAGGTGGCAAGCGTTGTCCGGAATTATTGGGCGTAAAGCGCGCGCAGGCGGCCTTTTAAGTCTGATGTGAAAGCCCACGGCTTAACCGTGGA
+
GGGGGGGGGGGGGGGGGGGGGGGGGGGGGGGGGGGGGGGGGGGGGGGGGGGGGGGGGGGGGGGGGGGGGGGGGGGGGGGGGGGGGGGGGGGGGGGGGGGGGGGGGGGGGGGGGGGGGGGGGGGGGGGGGGGGGGGGGGGGGGGGGGGGGGGGGGGGGGGGGGGGGGGGGGGGGGGGGGGCGGGGGGGGGGGGGGGGGGGGGGGGGGGGGGGGGGGCEGGGGCEGGGGGGGGGFGGCFGFGD<>DGGDGFDGGGGGFFFFFGFFGB7CBFFFFFFFF?FGF:><FFFFBFFFF
@M04650:207:000000000-C238N:1:1101:14648:3596 1:N:0:19
ACTCTACGGGAGGCAGCAGTGGGGAATATTGCACAATGGGCGCAAGCCTGATGCAGCCATGCCGCGTGTATGAAGAAGGCCTTAGGGTTGTAAAGTACTTTCAGCGGGGAGGAAGGTGATAAGGTTAATACCCTTATCAATTGACGTTACCCGCAGAAGAAGCACCGGCTAACTCCGTGCCAGCAGCCGCGGTAATACGGAGGGTGCAAGCGTTAATCGGAATTACTGGGCGTAAAGCGCACGCAGGCGGTCAATTAAGTCAGATGTGAAAGCCCCGAGCTTAACTTGGGAATT
+
GGGGGGGGGGG>FGGGGGGFGGGGGGGGGGGGGGGGFGGGGGGGGDGGGGGGGGFGFGGGGGGGGGGGGGGGGGDGGGGGGGGGGGGGGGGGGGGGGGGGGGGGFGGGG@EEDFGDFGGGGGG@<FGDF?FGGGGGGGGGGFGGGGDGGGGGGGG7FGGGGF7CFGDGFG7FGGGFGGGGGGGGGGGGGGGGGGGC9?CEEGGGGGGGFFFG*:8AC7/CDGGGGGGGGGCEFGGCFGDGFG3>DDGG3DCDG=7@7/9=F6:DFC7<F=6=4:@>62DDFFCFFFFF>>>??0
@M04650:207:000000000-C238N:1:1101:23028:3652 1:N:0:19
ACTCCTACGGGAGGCAGCAGTAGGGAATCTTCCGCAATGGGCGAAAGCCTGACGGAGCAACGCCGCGTGAGTGATGAAGGTCTTAGGATCGTAAAACTCTGTTGTTAGGGAAGAACAAATTTGTTAGTAACTGAACAAGTCTTGACGGTACCTAACCAGAAAGCCACGGCTAACTACGTGCCAGCAGCCGCGGTAATACGTAGGTGGCAAGCGTTATCCGGAATTATTGGGCGTAAAGCGCGCGTAGGCGGTTTCTTAAGTCTGATGTGAAAGCCCACGGCTCAACCGTGGAGG
+
GGGGGGGGGGGGGGGGGGGGGFFGGGGGCGGGGGGGGGGGGGGGGGGGGGGGDGGGGGGGGGGGGGGGGGGGGGGGGDGGGGGGGGGGFFGGGGGGGGGGGGGGGGEGGGGGGFGGGGFGFGGEGFGGGGFGGGGFGGGGGGGGGGGGGGGGFFGGGGGGGGGGGGGGDEEEGGGFGGGGGGFGGGGCCECCEECGEFFGGGGGFGFGGGFCE5>8EF79E<C5C9FC9FCG3:C53C@GBGFFGGDDFD)975:B?6?FG=CG47DDF7*6@?)<::3>>9D?=759:>3((4
@M04650:207:000000000-C238N:1:1101:11001:3662 1:N:0:19
ACTCCTACGGGAGGCAGCAGTAGGGAATCTTCCACAATGGACGAAAGTCTGATGGAGCAACGCCGCGTGAGTGATGAAGGTTTTCGGATCGTAAAACTCTGTTGCGAGGGAAGAACAAGTACGAGAGTAACTGCTCGTACCTTGACGGTACCTCGTTAGAAAGCCACGGCTAACTACGTGCCAGCAGCCGCGGTAATACGTAGGTGGCAAGCGTTGTCCGGAATTATTGGGAGTAAAGCGCGCGCAGGCGGCCTTCTAAGTCTGATGTGAAAGCCCACGGCTTAACCGTGGA
+
@DAEFGFGGCFGGGGGGEGGGGFC7FDFFFFGGGGDEGGGGGGDEEGCFFFFGGGGGGGGGG7FGEGFCEGFCGGGGGGFEFFFGCFGG:FEFF<FFGGAFF9FFGGCFEGGGGGGGGCFG<CGG=FCGGGDFGGGDFGGGGGFGGD7FFGGFGGCFC7>FD@C@FGCCEEGGGGFGGGFFGFFFGGF7CGGE8189FDGCFGGGE>FG6CFEE>=EG73CCEFGDGGGGG*5C<C>7@C:D@)9>595CGGGDD??*19<@C:9FGA?FFF44>>?BGFFFGF497>,7>:
@M04650:207:000000000-C238N:1:1101:5857:3693 1:N:0:19
ACTCCTACGGGAGGCAGCAGTGGGGAATATTGCACAATGGGGGAAACCCTGATGCAGCAACGCCGCGTGAGTGATGACGGTCTTCGGATTGTAAAGCTCTGTCTTTAGGGACGATAATGACGGTACCTAAGGAGGAAGCCACGGCTAACTACGTGCCAGCAGCCGCGGTAATACGTAGGTGGCAAGCGTTGTCCGGATTTACTGGGCGTAAAGGGAGCGTAGGCGGATCTTTAAGTGGGATGTGAAATACTCGGGCTCAACCTGGGGGCTGCATTCCAAACTGGAGATCTAG
+
GGGGGGGGGGGGGGGGGGGGGGGGGGGGGGGGGGFGGGGGGGDGGGGGGGGGGGGGGGGGGGGGGDGGGGGCGGGGGGGGDGGGGGGGGGGGGGGGGGFGCFFEAFGGGGGGGGDGGGGGGGGGGDGG?FFGGGGGGGGGGGGGGGGGGGGFGFGGGGGGGGGGGGDGGDGGGGGGFGGGGGGGFGGG8ECEGGGGGGCFGGFGGGGGGGGGGGGGGGGGGGCGEG:*/:9+8CD?FCFCFGFFG>F>77*9CDD@)<FFGF*28FD1B:BBFBF?<AFF@27??562?=46
@M04650:207:000000000-C238N:1:1101:5976:3700 1:N:0:19
ACTCCTACGGGAGGCAGCAGTGGGGAATATTGCACAATGGGCGCAAGCCTGATGCAGCCATGCCGCGTGTATGAAGAAGGCCTTAGGGTTGTAAAGTACTTTCAGCGGGGAGGAAGGTGATAAGGTTAATACCCTTATCAATTGACGTTACCCGCAGAAGAAGCACCGGCTAACTCCGTGCCAGCAGCCGCGGTAATACGGAGGGTGCAAGCGTTAATCGGAATTACTGGGCGTAAAGCGCACGCAGGCGGTCAATTAAGTCAGATGTGAAAGCCCCGAGCTTACCTTGGGAAT
+
GGGGGGGGGGGGGGGGGGGGGGGGGGGGGGGGAFFGGGGGGGGGGGGGGGGGGFGGGGGGGGGGGGGGGEFEFGFGGGGGGGGGGGGGGGGGGGGGGEGGGGGFED7FCFGGGGGGDFGGG9CF,,:D<DG,B8BFD,E<F<D>FFCCCCCG,FC+@FGGGGGGGG8FGGGGGGC@ECBFGFGGDGGGCEG7EBE8EGFGC5EGGGGGGGGGGGDGFFG38CEFFCFFGFGGF*>*7C4D@D37CC<<B3<CDDC?BFBF:7DG?CGAFF?F65<>?().76C=))*)647?B0
@M04650:207:000000000-C238N:1:1101:17903:3733 1:N:0:19
ACTCCTACGGGAGGCAGCAGTAGGGAATCTTCCACAATGGACGAAAGTCTGATGGAGCAACGCCGCGTGAGTGATGAAGGTTTTCGGATCGTAAAACTCTGTTGCGAGGGAAGAACAAGTACGAGAGTAACTGCTCGTACCTTGACGGTACCTCGTTAGAAAGCCACGGCTAACTACGTGCCAGCAGCCGCGGTAATACGTAGGTGGCAAGCGTTGTCCGGAATTATTGGGCGTAAAGAGTTCGTAGGCGGTTTGTCGCGTCGTTTGTGAAATCCCGCAGCTTAACTGTGGGCG
+
GGGGGGGGGGGGGGGGGGGGGGGGGGGGGGGGGGGGGGGGGGGGGGGGGGGGGGGGGGGGGGGGGGGGGGGGGGGGGGGGGGGGGGGGGGGGGGGGGGGGGGGGGGGGGGGGGGGGGGGFGGGGGGGGGGGGGGGGGGGGEGGGGGGGGGGGGGGGGGGGGGGGGGGGGGGGGGGGGDECGGGGGGGGFGGGGGGGGGGGEGGGGGGGGGGGGGGGGGGGGGC58CFGGFGEFGGGDGF<FGF)C43>4CDD3CDF9@@E5519.CCBF?FFF=@F<>GFFF7?BFFF<FFB<>
@M04650:207:000000000-C238N:1:1101:22310:3747 1:N:0:19
ACTCCTACGGGAGGCAGCAGTGGGGAATCTTGCACAATGGGCGGAAGCCTGATGCAGCGACGCCGCGTGGGGGATGACGGCCTTCGGGTTGTAAACTCCTTTCGCTAGGGAAGAAGCCATTTTGTGGTGACGGTACCTGGATAAGAAGCACCGGCTAACTACGTGCCAGCAGCCGCGGTAATACGTAGGGTGCAAGCGTTGTCCGGAATTACTGGGCGTAAAGAGCTCGTAGGTGGTTTGTCGCGTCGTCTGTGAAATCCCGAGGCTTAACTTCGGGCGTGCAGGCGATACGGG
+
GGGGGGGGGGGGGGGGGGGGGFGGGGGGGGGGGGGGGGGGGGGGEGGGGGGGGGGGGGGGGGGGGGGGGGGGGGGGGGGGGGGGGGGCFGGGGGGGGGGFGGGGGGGGGGGGGG8FGGGGGGGGGGGGCGGGGGGGGGGGGGGGGGGGGGGGGGGGGGGGGGGGFGGGGGGGGGGGGGEGGGGGGGGDGDGDGGCCGGGGGGGGGC8EGGGGGG?FGGGGEGGGGGGGGGGGFGGGDGFGFG@FDDDGBFD<FFGFFFFFGFDCDDFBFFFFFFFFFFGF>?GFFFB39BEB?B
@M04650:207:000000000-C238N:1:1101:11720:3751 1:N:0:19
ACTCCTACGGGAGGCAGCAGTGGGGAATATTGCACAATGGGCGCAAGCCTGATGCAGCCATGCCGCGTGTATGAAGAAGGCCTTAGGGTTGTAAAGTACTTTCAGCGGGGAGGAAGGTGATAAGGTTAATACCCTTGTCAATTGACGTTACCCGCAGAAGAAGCACCGGCTAACTCCGTGCCAGCAGCCGCGGTAATACGGAGGGTGCAAGCGTTAATCGGAATTACTGGGCGTAAAGCGCACGCAGGCGGTCAATTAAGTCAGATGTGAAAGCCCCGAGCTTAACTTGGGAAT
+
GGGGGGGGGGGGGGGGGGGGGGGGGGGGGGGGGGGGGGGGGGGGGGGGGGGGGGGGGGGGGGGGGGGGGGGGGGGGGGGGGGGGGGGGGGGGGGGGGGGGGGGGGGGGGGEGGGGGGGGGGGGGGDGGGGGGGGGGGGGFGGGGGGGGFGGFGGGGGCFGGGGGGGGGGGDGGGGFGGGGGGGGGGGGGGGGGGEGGGGGGGGEGGGGGGGFGGGGCDGGCGGGGGFGFGGGFGGGGGFGFG>EGDDCEGGG:CFFFFFFGFF>4:FAFFFFBFFFBFGFEF<6BFFAFFFBF0
@M04650:207:000000000-C238N:1:1101:8061:3767 1:N:0:19
ACTCCTACGGGAGGCAGCAGTGGGGAATATTGCACAATGGGCGCAAGCCTGATGCAGCCATGCCGCGTGTATGAAGAAGGCCTTAGGGTTGTAAAGTACTTTCAGCGGGGAGGAAGGTGATAAGGTTAATACCCTTGTCAATTGACGTTACCCGCAGAAGAAGCACCGGCTAACTCCGTGCCAGCAGCCGCGGTAATACGGAGGGTGCAAGCGTTAATCGGAATTACTGGGCGTAAAGCGCACGCAGGCGGTCAATTAAGTCAGATGTGAAAGCCCCGAGCTTAACTTGGGAAT
+
AGGDFFGGGGG@FGGGGGGGGGGGGGGGGGGGGGGGGGGGFGGGGGGGGGGGGGFFE,CFGGGGFGGCF@@FCFGFAGDFFFGGGGGGGGGEGGGGGGGGGGGGGGGGGGGECEGGGFGGGGGGGGG<FGGFGGGGGGGGGFGEG<FGGC@FGDGGGCGGGGGGGGGCFGEGG@,?CGF@EFGGGGFFFGGGGGGGGGFGGGGDGGCEFGGGGGGGGGGGGGEFCGGGGGFF>EGEFGFG:5>DGGG3>DGDCDGFFF4FFFCC?GGAF?FFFF5>BBG553*=FF?A>F>02(
@M04650:207:000000000-C238N:1:1101:22590:3768 1:N:0:19
ACTCCTACGGGAGGCAGCAGTAGGGAATCTTCGGCAATGGACGAAAGTCTGACCGAGCAACGCCGCGTGAGTGAAGAAGGTTTTCGGATCGTAAAACTCTGTTGTTAGAGAAGAACAAGGACGTTAGTAACTGAACGTCCCCTGACGGTATCTAACCAGAAAGCCACGGCTAACTACGTGCCAGCAGCCGCGGTAATACGTAGGTGGCAAGCGTTGTCCGGATTTATTGGGCGTAAAGCGAGCGCAGGCGGTTTCTTAAGTCTGATGTGAAAGCCCCCGGCTCAACCGGGGAGG
+
GGGGGGGGGGGGGGGGGGGGGGGGGGGGGGGGGGGGGGGGGGGGGGGGGGGGGGGGGGGGGGGGGGGGGGGGGGGGGGGGGGGGGGGGGGGGGGGGGGGGGGGGGGGGGGGGGGGGGGGGGGGFFCFGGGGGGGGGGGGGGGGFGGGGGG7EFGGGGGGGGGGGGGGGGGGGGGGGGGGGGGGGGGGGGGGGGGGGGGGGGGGGGGGGFGGGGGE5EGGGGGGEGGCFGGGGEEGGGGFGFD@DGGGGFGDD3CFFFFFFGFDF?FGF=FBBFFFF66GF>;C?@FF11@EFFF
@M04650:207:000000000-C238N:1:1101:13270:3786 1:N:0:19
ACTCCTACGGGAGGCAGCAGTGGGGAATATTGCACAATGGGGGGAACCCTGATGCAGCCATGCCGCGTGAATGAAGAAGGCCTTCGGGTTGTAAAGTTCTTTCGGTGATGAGGAAAACTGGGGTGTTAATAGCACTTTAGGTTGACGTTAGTTACAGAAGAAGCACCGGCTAACTCCGTGCCAGCAGCCGCGGTAATACGGAGGGTGCAAGCGTTAATCGGAATGACTGGGCGTAAAGCGCACGCAGGCGGTCAATTAAGTCAGATGTGAAAGCCCCGAGCTTAACTTGGGAAT
+
GGFGGGGGGGGGGGGGGGGGGGGGGGGGGGGGGGGGGGGGGGGDGEGFGGGGGGGFFFGGGGGGGGGGGGGGGGGA<FGGGGGGGGGGGGGGGGGGGGGGGGGGGGGGCFGGGGGGGG:FGGGFC:FFFFEFFGGDCGGGGGFGGFBC:FGBFGGGGGF@FFFFFFGGGGGGGC7FGGGGGGGGGGFGGGGGGGGGDCEECEGGGGGGGEGFGGGDFGGGEGGGGG7CFGFGF77E9>FG:<BFGGG759D5DG*9@FFFE*:D4*:>FFFBB?>3(2C>@9*=?=7))9F?:0
@M04650:207:000000000-C238N:1:1101:21148:3836 1:N:0:19
ACTCCTACGGGAGGCAGCAGTAGGGAATCTTCCGCAATGGGCGAAAGCCTGACGGAGCAACGCCGCGTGAGTGATGAAGGTCTTAGGATCGTAAAACTCTGTTGTTAGGGAAGAACAAATTTGTTAGTAACTGAACAAGTCTTGACGGTACCTAACCAGAAAGCCACGGCTAACTACGTGCCAGCAGCCGCGGTAATACGTAGGTGGCAAGCGTTATCCGGAATTATTGGGCGTAAAGCGCGCGTAGGCGGTCAATTAAGTCAGATGTGAAAGCCCCGAGCTTAACTTGGGAAT
+
GGGGGGGGGGGGGGGGGGGGGGGGGGGGGGGGGGGGGGGGGGGGGGGGGGGGGGGGGGGGGGGGGGGFGGGGGGGGGGGGGGGGGGGGGGGGGGGGGGGGGGGGGGGGGGGGGGGGGGGGGGGGGGGGGGGGGGGGGGGGGGGGGGGGGGGGGGGGGGGGGGGGDGGEGGGGGGGGGGGGGGGGFGGGGGGGGGGGFGGGFGGGGGGGGGGGGEGGGF7DGGGGGGGFGFFGFGGGGGFGFGFFGD9CFGGGGGGFFF?B<@:CFFD>FFFFFFFF?FGE@1>FFFFFFFFB71
@M04650:207:000000000-C238N:1:1101:11672:3902 1:N:0:19
ACTCCTACGGGAGGCAGCAGTAGGGAATCTTCCACAATGGACGAAAGTCTGATGGAGCAACGCCGCGTGAGTGATGAAGGTTTTCGGATCGTAAAACTCTGTTGCGAGGGAAGAACAAGTATGAGAGTAACTGCTCATACCTTGACGGTACCTCGTTAGAAAGCCACGGCTAACTACGTGCCAGCAGCCGCGGTAATACGTAGGTGGCAAGCGTTGTCCGGAATTATTGGGCGTAAAGCGCGCGCAGGCGGCCTTCTAAGTCTGATGTGAAAGCCCACGGCTTAACCGTGGA
+
GGGGGGGGGGGGGGGGGGGGGGGGGGGGGGGGGGGGGGGGGGGGGGGGGGGGGGGGGGGGGGGGGGGGGGGGGGGGGGGGGGGGGGGGGGGGGGGGGGGGGGGGGGGGGGGGGGGGGGGGGGGGGFGGGGGGGGGGGGGGGGGGGGGGGGGGGGGGGGGGGGGGGGGGGGGGGGGGGGGGGGGGGGGGGGGGGGGGGGGGG9EEGGGGGGGGEEGGGGFGGGGGGGGGGGGGEGGGGGFGFGFFGGGDEDGGGGGFFFFFFFFG4>D<4@FFFFFFFFD>EFG:69FF?FF:
@M04650:207:000000000-C238N:1:1101:16605:3947 1:N:0:19
ACTCCTACGGGAGGCAGCAGTGGGGAATATTGCACAATGGGCGCAAGCCTGATGCAGCCATGCCGCGTGTATGAAGAAGGCCTTCGGGTTGTAAAGTACTTTCAGTCGGGAGGAAGGTGTCAAGGTTAATAACCTTGGCAATTGACGTTACCGACAGAAGAAGCACCGGCTAACTCCGTGCCAGCAGCCGCGGTAATACGGAGGGTGCAAGCGTTAATCGGAATTACTGGGCGTAAAGCGCACGCAGGCGGTTGATTGAGTCAGATGTGAAATCCCCGGGCTTAACCCGGGAAT
+
GGGGGGGGGGGGGGGGGGGGGGGGGGGGGGGGGGGGGGGGGGGGGGGGGGGGGGGGGGGGGGGGGGGGGGGGGGGGGGGGGGGGGGGGGGGGGGGGGGGGGGGGGGGGGGGGGGGGGGGGGGGGGGEGGGGGGFGGGGGGGGGGGGGGGGGGGGGGGGGGGGGGGGGGGDGGGGGGGGGGGGGGGGGGFGGGGGGGGGGFEEEGGGGGGGGGGGGGGGGGGGGGGGGGGFFGEGGGGGFGFDFFGGDGFGG>7<<FFFFFGFGGFGGFFFFFFFFF?FGBEFGFFFFFF@>>F<
@M04650:207:000000000-C238N:1:1101:6918:3962 1:N:0:19
ACTCCTACGGGAGGCAGCAGTAGGGAATCTTCGGCAATGGACGAAAGTCTGACCGAGCAACGCCGCGTGAGTGAAGAAGGTTTTCGGATCGTAAAACTCTGTTGTTAGAGAAGAATAAGTGAGAGAGTAACTGTTCTCACCTTGACGGTATCTAACCAGAAAGCCACGGCTAACTACGTGCCAGCAGCCGCGGTAATACGTAGGTGGCAAGCGTTGTCCGGATTTATTGGGCGTAAAGCGAGCGCAGGCGGTTTCTTAAGTCTGATGTGAAATCCCCCGGCTCAACCGGGGAGG
+
GGGGGGGGGGGGGGGGGGGGGDGGGGGGCGGGGGGGGGGGGGGGGGGGGGGGGGGGGGGGGGGGGGGGGGGGGGGGGGGGFGGGGGGGGGGGGGGCGGGGGGGGFGGGGGGGGGGGGDGEGDCEFCGGGGGGFGGGGGGGGGFGGGDGGGGGGGFFGGGGGGGGGGGGGGGGGGECFEGGGGGGGGGGFGGGGGEED9<EEFFGGGGGCDFFGGGGCCFDGC*A<9ECFGGGFEDEFGFGD<5)9DGGFGG7DDFFFFFFE?CFFGGA*6=*9*)93(7>E9GF45>>(7@>BF
@M04650:207:000000000-C238N:1:1101:22589:3963 1:N:0:19
ACTCCTACGGGAGGCAGCAGTAGGGAATCTTCGGCAATGGGGGCAACCCTGACCGAGCAACGCCGCGTGAGTGAAGAAGGTTTTCGGATCGTAAAACTCTGTTGTTAGAGAAGAACGTTAAGTAGAGTGGAAAATTACTTAAGTGACGGTATCTAACCAGAAAGGGACGGCTAACTACGTGCCAGCAGCCGCGGTAATACGGAGGGTGCAAGCGTTAATCGGAATGACTGGGCGTAAAGGGCACGCAGGCGGTGACTTAAGTGAGATGTGAAAGCCCTGGGCTTAACCTAGGA
+
GGGGGGGGGGGGGGGGGGGGGGGGGGGGGGGGGGGGGGGGGGGGGGGGGGGGGGGGGGGGGGGGGGGGGGGGGGGGGGGGGGGGGGGGGGGGGGGGGGGGGGGGGGGGGGGGGGGGGGGGGGGFGGG?FGGFGGGGGGGGGGGGGGGGGEGGGGGGGGGGGGGGFGGGGGDCEGGGGGGGFGGGGGGGGGGGGGGGGGGGGGGEGGGGDGCFDGGGGGGGGGGEGGGGDFGGFGGGGGFGEDFFGDGD><9DDDFFFFFFGFG7@CFFFFFFFFF5<BGFF?5>FFFA)9?B?
@M04650:207:000000000-C238N:1:1101:23729:4043 1:N:0:19
ACTCCTACGGGAGGCAGCAGTAGGGAATCTTCCACAATGGACGAAAGTCTGATGGAGCAATGCCGCGTGAGTGAAGAAGGTTTTCGGATCGTAAAGCTCTGTTGTGAGGGAAGAACAAGTATAGGAGTAACTGCCTGTACCTTGACGGTACCTCATTAGAAAGCCACGGCTAACTACGTGCCAGCAGCCGCGGTAATACGTAGGTGGCAAGCGTTGTCCGGAATTATTGGGCGTAAAGCGCGCGCAGGCGGCCTTTTAAGTCTGATGTGAAAGCCCACGGCTTAACCGTGGA
+
GGGGGGGGGGGGGGGGGGGGGGGGGGGGGGGGGGGGGGGGGGGGGGGGGGGGGGGGGGGGGGGGGGGGGGGGGGGGGGGGGGGGGGGGGGGGGGGGGGGGGGFGGGGGGGGGGGGGGGGGGGGGGGGGGGGGGGGGGGGGGGGGGGGGGGGGGGGGGGGGGGGGGGFGGGDGGGGGGGGGGGGGGGGGGGGGGGGGGGGGGGGGGGGGGGGGGGGGGGGGGGGGCFGGGDFGEGGGFGFGFGFFDDGGFGGGG3F6B=@FGF7>BFGFFBF8?F@>6?GFEF3?FFFFFFFF
@M04650:207:000000000-C238N:1:1101:19724:4058 1:N:0:19
ACTCCTACGGGAGGCAGCAGTAGGGAATCTTCCACAATGGACGAAAGTCTGATGGAGCAACGCCGCGTGAGTGATGAAGGTTTTCGGATCGTAAAACTCTGTTGCGAGGGAAGAACAAGTATCGGAGTAACTGCCGGTACCTTGACGTTACCTCATTAGAAAGCCACGGCTAACTACGTGCCAGCAGCCGCGGTAATACGTAGGTGGCAAGCGTTGTCCGGAATTATTGGGCGTAAAGCGCGCGCAGGCGGCCTTTTAAGTCTGATGTGAAAGCCCACGGCTCAACCGTGGA
+
GGGGGGGGGGGGGGGGGGGGGGGGGGGGGGGGGGGGGGGGGGGGGGGGGGGGGGGGGGGGGGGGGGGGGGGGGGGGGGGGGGGGGGGGGGGGGGGGGGGGGGGGGGGGGGGGGGGGGGGGFGGGGGGGGGGGGGGGGGGGGGGGGGGGGGGGCGGGGGGGGGGGGGGGGGGGGGGGGEGGGGGGGGGGGGGGGGGGGGFFCGGGGGGGGGGGGGEEGGGDGGGGGGGGGGGFEGGDGGFGFGFFGGGGFDDDGCC?FFFFEFGGFF76?FFFFFFFFFGFF(7=F?FB?FB?
@M04650:207:000000000-C238N:1:1101:18468:4146 1:N:0:19
ACTCCTACGGGAGGCAGCAGTGGGGAATATTGCACAATGGGCGGAAGCCTGATGCAGCGACGCCGCGTGAGGGATGACGGCCTTCGGGTTGTAAACCTCTTTCAGCAGGGACGAAGCGCAAGTGACGGTACCTGCAGAAGAAGCACCGGCTAACTACGTGCCAGCAGCCGCGGTAATACGTAGGGTGCGAGCGTTGTCCGGAATTACTGGGCGTAAAGAGTTCGTAGGCGGTTTGTCGCGTCGTTTGTGAAATCCCGCAGCTTAACTGTGGGCGTGCAGGCGATACGGGCAGAC
+
GGGGGGGGGGGGGGGGGGGGGGGGGGGGGGGGGGGGGFGGGGGGGGGGGGGGGGGGGGGGGGGGGGGGGGGFGGGGGGGGGGGGGFGGGGGGGGGGGFGGGGGGGGGGGGFFCFGGGGGGGGGGGGGGGGGGGGGGGGGGGGGGGGGGGG7FFFGGGGGGFGGGGGGGGGGGGGGGGGGGGGGGGGGGGGGGGGDEGGFEECE5CGFGGGGGGCEEFGDG+:<CCGGCDDGED5DF>C:CDCB7>CDCFFGGGGGFEFFBE?FGFG:2@FFEFF>EB:D@B><>..>:;FEFF:
@M04650:207:000000000-C238N:1:1101:12650:4168 1:N:0:19
ACTCCTACGGGAGGCAGCAGTAGGGAATCTTCGGCAATGGGGGCAACCCTGACCGAGCAACGCCGCGTGAGTGAAGAAGGTTTTCGGATCGTAAAACTCTGTTGTTAGAGAAGAACGTTAAGTAGAGTGGAAAATTACTTAAGTGACGGTATCTAACCAGAAAGGGACGGCTAACTACGTGCCAGCAGCCGCGGTAATACGTAGGTCCCAAGCGTTGTCCGGATTTATTGGGCGTAAAGCGAGCGCAGGTGGTTTCTTAAGTCTGATGTAAAAGGCAGTGGCTCAACCATTGTG
+
GGGGGGGGGGGGGGGGGGGGGGGGGGGGGGGGGGGGGGGGGGGGGGGGGGGGGGGGGGGGGGGGGGGGGGGFGGGGGGGGGGGGGGGGGGGGGGGGGGGGGGGGGGGGGGGGGGGGGGGGGGGGGGGGGGGGGGGGGGGGGGGGGGGGGGGCFGGGGGGGGGGGGGGGGGGGGGGGGGGGGGGGGGGGGGGGGGEGGGGGGGFDGGFFGGFGGG>EGGGGGGCCCCFFGGGGFGDEGGFGFGFFGGDGFGGGCFGFFFFFGFGCFGC<BFFFFFFFFFCFF?>FFF:71?BBFB
@M04650:207:000000000-C238N:1:1101:6756:4173 1:N:0:19
ACTCCTACGGGAGGCAGCAGTGGGGAATATTGCACAATGGGGGAAACCCTGATGCAGCAACGCCGCGTGAGTGATGAAGGTTTTCGGATCGTAAAGCTCTGTCTTTGGGGAAGATAATGACGGTACCCAAGGAGGAAGCCACGGCTAACTACGTGCCAGCAGCCGCGGTAATACGTAGGTGGCGAGCGTTATCCGGATTTACTGGGCGTAAAGGGAGCGTAGGCGGATGATTAAGTGGGATGTGAAATACCCGGGCTCAACTTGGGTGCTGCATTCCAAACTGGATATCTAG
+
GGGGGGGGGGGGGGGGGGGGGGGGGGGGGGGFGGGGGGGGGDG:FFCFGGGGGFGGGGGGGGGGGGGEG7BFGF9FGGGGGAFFGGGGGGGGGGGCGGGGGGGAFFAFGGGGGGF9EGA,A4F@<:C,53=+:A::@><>=,+@CC7><DG<CFCD3FF:FCFFDGGG:>:@FFC92=*@CB,CC***4==CFFC>EEEGGGGGFGGGEC=*CC8=575C;<*+:C5*:*<<7+03:DFC)C7B>CCG?:CG7CDB)5@F?BCGFG3:5?=*/9?F<<F45<:?)**-)*14
@M04650:207:000000000-C238N:1:1101:24209:4207 1:N:0:19
ACTCCTACGGGAGGCAGCAGTAGGGAATCTTCCACAATGGACGAAAGTCTGATGGAGCAATGCCGCGTGAGTGAAGAAGGTTTTCGGATCGTAAAACTCTGTTGCGAGGGAAGAACAAGTACGAGAGTAACTGCTCGTACCTTGACGGTACCTCGTTAGAAAGCCACGGCTAACTACGTGCCAGCAGCCGCGGTAATACGTAGGTGGCAAGCGTTGTCCGGAATTATTGGGCGTAAAGCGCGCGCAGGCGGCCTTTTAAGTCTGATGTGAAAGCCCACGGCTTAACCGTGGA
+
GGGGGGGGGGGGGGGGGGGGGGGGGGGGGGGGGGGGGGGGGGGGGGGGGGGGGGGGGGGGGGGGGGGGGGGGGGGGGGGGGGGGGGGGGGGGGGGGGGGGGGGGGGGGGGGGGGGGGGGGGGGGGGGGGGGGGGGGFGGGGGGGGGGGGGGGGGGGGGGGGGGGGGGGGGGGGGGGGGGGGGGGGGDGFGGGGEEGGGGGCCGGFGGGGGGGGGEGGGGGGGGGGGGGGGGGFGGGGGFGFGFFGGGGFGGGDD*=6=FFGFGGFDF<FF@6FFF@<:D>>>CFFFFF?FE6
@M04650:207:000000000-C238N:1:1101:18594:4239 1:N:0:19
ACTCCTACGGGAGGCAGCAGTGGGGAATATTGCACAATGGGCGGAAGCCTGATGCAGCGACGCCGCGTGAGGGATGACGGCCTTCGGGTTGTAAACCTCTTTCAGCAGGGACGAAGCGCAAGTGACGGTACCTGCAGAAGAAGCACCGGCTAACTACGTGCCAGCAGCCGCGGTAATACGTAGGGTGCGAGCGTTGTCCGGAATTACTGGGCGTAAAGAGTTCGTAGGCGGTTTGTCGCGTCGGTTGTGAAATCCCGCAGCTTAACTGTGGGCGTGCAGGCGATACGGGCAGAC
+
GGGGGGGGGGGGGGGGGGGGGGGGGGGGGGGGGGGGGGGGGGGGGGGGGGGGGGGGGGGGGGGGGGGGGGGGGGGGGGGGGGGGGGGGGGGGGGGGGGGGGGGGGGGGGGGGGGGGGGGGGGGGGGGGGGGGGGGGGGGGGGGGGGGGGGGGGGGGGGGGGGGGGGGGGGGGGCGGGGGGFGGGGFGGGGGGGGGGGGGGGGGGGGGGGGGGGGGEGGGGGGGGECCEGGGGEDDGGG@GDGF)C<DCEGGCDGGFF55BEFGGFGGFFFFFFF534?GFFFCDD>FFFFEB62
@M04650:207:000000000-C238N:1:1101:5251:4265 1:N:0:19
ACTCCTACGGGAGGCAGCAGTAGGGAATATTCCACAATGGACGGAAGTCTGATGGAGCAATGCCGCGTGGGTGAAGAAGGTTTTCGGATCGTAAAACTCTGTTGAGAGGGAAGAACAAGTATCGGAGTAACTGCCGATACCTTGACGGTACCTCATTAGAAAGCCACGGCTAACTACGTGCCAGCAGCCGCGGTAATACGTAGGTGGCAAGCGTTGACCGGAATTATTGGGCGTAAAGCGCGCGCAGGCGGACTTTTAAGTCTGATGGGAAAGCCCACGGCTTAAGCGTGGG
+
EGGGGGGGGGGGGGGGGGGGG,CFGGGG,EF@9EGGGGGGGGG7FFGGGGGG9C,CFC,F,C86FFEFG+67BFFGGDCGCC,C<@FC7>7=CFGGGEF<<FGE,?FFFGE,?AF<EFA<EFF77CFFFGD,,,4++8+@7FF9FGGCFGEF,=D<,@3DFFC,D,DCFGG7@:93DEFGC>EFFFFGFCEEGEGGGF?FECEG9?C=8+1:CC5/**;CEG5CEC9:+68=:=DEFF*9><5><CCCB)9)1)24*9/9?=7>=FD2)09@45)).85@:><F?*89<E)(
@M04650:207:000000000-C238N:1:1101:17615:4270 1:N:0:19
ACTCCTACGGGAGGCAGCAGTAGGGAATCTTCGGCAATGGACGAAAGTCTGACCGAGCAACGCCGCGTGAGTGAAGAAGGTTTTCGGATCGTAAAACTCTGTTGTTAGAGAAGAACAAGGACGTTAGTAACTGAACGTCCCCTGACGGTATCTAACCAGAAAGCCACGGCTAACTACGTGCCAGCAGCCGCGGTAATACGTAGGTGGCAAGCGTTGTCCGGATTTATTGGGCGTAAAGCGAGCGCAGGTGGTTTCTTAAGTCTGATGTAAAAGGCAGTGGCTCAACCATTGTGT
+
GGGGGGGGGGGCFEGGGGGGGGGGGGGGGGGGGGGGGGGFGGGGGGGGGGGGGGGGGGGGGGGGGGGGGGGGGGGFGGGGGGGGGGGGGCFGGEGGGGGGGGGGGGGGGGGGGGGGGGGFGGGGGGGGGFGGGGGGGGGCEGGGGGGGGGGGGGGGGGGGGGGGGGGEFGEEGGGGGGGGGGCGGGGGGGGCEGGGGGGFGGGDGGGGGFGGGGGGGFGDG38CEFG707FFFGGG<FFGFGFFGGGCFFCGGGGFF?F?E?CGFCC<6=BFFFFFFFG:>6C*9@<?FB4>4,
@M04650:207:000000000-C238N:1:1101:16296:4281 1:N:0:19
ACTCCTACGGGAGGCAGCAGTAGGGAATCTTCGGCAATGGACGAAAGTCTGACCGAGCAACGCCGCGTGAGTGAAGAAGGTTTTCGGATCGTAAAACTCTGTTGTTAGAGAAGAATAAGTGAGAGAGTAACTGTTCTCACCTTGACGGTATCTAACCAGAAAGCCACGGCTAACTACGTGCCAGCAGCCGCGGTAATACGTAGGTGGCAAGCGTTGTCCGGAATTATTGGGCGTAAAGCGCGCGCAGGCGGCCGTTTAAGTCTGATGGGAAAGCCCACGGCTTAACCGTGGA
+
GGGGGGGGGGGGGGGGGGGGGGGGGGGGGGGGGGGGGGGGGGGGGGGGGGGGGGGGGGGGGGGGGGGGGGGGGGGGGGGGGGGGGGGGGGGGGGGGGGGGGGGGGGGGGGGGGGGGGGGFGGGGGGGGGGGGGGGGGGGGGGGGGGGGGGGCGGGGGGGGGGGGGGGGGGGGGGGGGEGGGGFGGGGGFCCGGEGGGG?C9CEEFCGGGGGFGGGDEDGGGDEGGDGECGGGFEDCC>FG5)7BGGGDEGGGG:/<?F6F7@7CF*0))8?:@FF)4:G>B9D??F473:EB
@M04650:207:000000000-C238N:1:1101:18817:4284 1:N:0:19
ACTCCTACGGGAGGCAGCAGTAGGGAATCTTCCACAATGGACGAAAGTCTGATGGAGCAACGCCGCGTGAGTGATGAAGGTTTTCGGATCGTAAAACTCTGTTGCGAGGGAAGAATAAGTATGAGAGTAACTGCTCATACCTTGACGGTACCTCGTTAGAAAGCCACGGCTAACTACGTGCCAGCAGCCGCGGTAATACGTAGGTGGCAAGCGTTGTCCGGAATTATTGGGCGTAAAGCGCGCGCAGGCGGCCTTTTAAGTCTGATGTGAAAGCCCACGGCTCAACCGTGGAGG
+
GGGGGGGGGGGGGGGGGGGGGGGGGGGGGGGGGGGGGGGGGGGGGGGGGGGGGGGGGCGGGGGGGGGFGGGGGGGGGGGGGGGGGGGGGGGGGGGGGGGGGGDGGGEGGGGGGGGGGGGGGGGGGGGGGGGGGGGGGGGGGGGGGGGGGGGGGDGFCGGGGGGGGGGGGGGGGGGGGGGGGGGGGGFFGGGGGGGGGGGGGGGGGG5ECGGFGG>EGFFGGDGG6AEGGGGGFGGGGGFGFGFFGGGGEGGGGGG?FF@FFF*:@CC<BFFFFFF@66CDBFD?*)89<FF6?F
@M04650:207:000000000-C238N:1:1101:7639:4310 1:N:0:19
ACTCCTACGGGAGGCAGCAGTAGGGAATCTTCCGCAATGGGCGAAAGCCTGACGGAGCAACGCCGCGTGAGTGATGAAGGTCTTAGGATCGTAAAACTCTGTTGTTAGGGAAGAACAAATTTGTTAGTAACTGAACAAGTCTTGACGGTACCTAACCAGAAAGCCACGGCTAACTACGTGCCAGCAGCCGCGGTAATACGGAGGGTGCAAGCGTTAATCGGAATGACTGGGCGTAAAGGGCACGCAGGCGGTGACTTAAGTGGGATGTGAAAGCCCTGGGCTTAACCTAGGAAT
+
GGGGGGGGGGGGGGGGGGGGGGGGGGGGGGGGGGGGGGGGGGGGGGGGGGGGGGGGGGGGGGGGGGGGGGGGGGGGGGGGGGGGGGGGGGGGGGGGGGGGGGGGGGGGGGGGGGGGGGGGGGGGGGGGGGGGGGAFGGGGGGGGDGGGGGGGGGGGGGGGGGFFGGGGGGGGGGGGGGGGGGFFGGGGGGGGGGGGGGGGGGGGGCGGGGGGGGCCCFGGGGGGCEF?FFFGFGDGGFFGFFFFGDGGFGGGG5CF??FFGFGGFGD?FFFFFF4><:FFF:GFFFF<:FFFB)
@M04650:207:000000000-C238N:1:1101:23844:4341 1:N:0:19
ACTCCTACGGGAGGCAGCAGTGGGGAATATTGCACAATGGGGGGAACCCTGATGCAGCCATGCCGCGTGAATGAAGAAGGCCTTCGGGTTGTAAAGTTCTTTCGGTGATGAGGAAAGCTTGGGTGTTAATAGCACTTTAGTTTGACGTTAGTTACAGAAGAAGCACCGGCTAACTCCGTGCCAGCAGCCGCGGTAATACGTAGGTCCCAAGCGTTGTCCGGATTTATTGGGCGTAAAGCGAGCGCAGGTGGTTTCTTAAGTCTGATGTAAAAGGCAGTGGCTCAACCATTGTGT
+
GGGGGGGGGGGGGGGGGGFGGGGGGGGGGGGGGGGGGGGGGGGGGGGGGGGGGGGGGGGGGGGGGGGGGGGGGGGGGGGGGGGGGGGGGGGGGGGGGGGGGGGGGGGGGGGGGGGGGGGGGGGFFGGGGGGGGGGGGGGGGGGGGGGEGGGGGGGGGGGGGGGGGGGGGGGGGGGGGGGGGGGGGGGGGGGGGGGGGGGGGGGGGGGGGGFGGGGCEGFDGGGGGGGGGGGGFGGEFFFD@GFFGGGGFGGGGGGFFFFFGFGGFGF>F=FFFEFF::DFF<FFFFF:?FFFB,
@M04650:207:000000000-C238N:1:1101:24294:4343 1:N:0:19
ACTCCTACGGGAGGCAGCAGTAGGGAATCTTCCACAATGGACGAAAGTCTGATGGAGCAACGCCGCGTGAGTGATGAAGGTTTTCGGATCGTAAAACTCTGTTGCGAGGGAAGAACAAGTACGAGAGTAACTGCTCGTACCTTGACGGTACCTCGTTAGAAAGCCACGGCTAACTACGTGCCAGCAGCCGCGGTAATACGGAGGGTGCAAGCGTTAATCGGAATTACTGGGCGTAAAGCGCACGCAGGCGGTCAATTAAGTCAGATGTGAAAGCCCCGAGCTTAACTTGGGAAT
+
GGGGGGGGGGGGGGGGGGGGGGGGGGGGGGGGGGGGGGGGGGGGGGGGGGGGGGGGGGGGGGGGGGGGGGGGGGGGGGGGGGGGGGGGGGGGGGGGGGGGGGGGGGGGGGGGGGGGGGGGGGGGGGGGGGGGGGGGGGGGGGGGGGGGGGGGGGGGGGGGGGGGGGGGGGGGGGGGGGGGGGGGGGGGGGGGGGGGGGGGGGGGGEGDGGGGGGGGGGGGGGCFGGGGGGGFFGGGGGFGFGFFGGGGDGGGGDFFFFFFGFGGF7FDFFFFFF>FFFGFE16BFFBABFFFB:
@M04650:207:000000000-C238N:1:1101:15208:4374 1:N:0:19
ACTCCTACGGGAGGCAGCAGTGGGGAATATTGCACAATGGGGGAAACCCTGATGCAGCAACGCCGCGTGAGTGATGAAGGTTTTCGGATCGTAAAGCTCTGTCTTTGGGGAAGATAATGACGGTACCCAAGGAGGAAGCCACGGCTAACTACGTGCCAGCAGCCGCGGTAATACGTAGGTGGCGAGCGTTATCCGGATTTACTGGGCGTAAAGGGAGCGTAGGCGGATGATTAAGTGGGATGTGAAATACCCGTGCTCAACTTGGGTGCTGCATTCCAAACTGGTTATCTAG
+
GGGGGGGGGGDFGGGGGGGGGGGGGGGCFCGGGGGGGFG?8CCFGGEF@FGGGGGGGGGGGGGGGG@FFEGDGGGFFGFGCFGGGGGGGECFFGCGDEGGGGGGGGFGEGGGDGGGGGGGGECFFGGGGGGGFF7>FFGFFGFGGGGGGGGFFGFGGGGGGGGGGGGGDGF9CFCCFFEGG7CEEEGGDGD*9BEG5:*<FC+<EGGDCEE59FEFECDCEGGGGG**70+:*90CGCFGFC78>>D*6:**9*7:>6=FGFFC:F<:EFFFF48@)4:=FAGFF762:?FF
@M04650:207:000000000-C238N:1:1101:15371:4381 1:N:0:19
ACTCCTACGGGAGGCAGCAGTAGGGAATCTTCCACAATGGACGAAAGTCTGATGGAGCAATGCCGCGTGAGTGAAGAAGGTTTTCGGATCGTAAAGCTCTGTTGTGAGGGAAGAACAAGTATAGGAGTAACTGCCTGTACCTTGACGGTACCTCATTAGAAAGCCACGGCTAACTACGTGCCAGCAGCCGCGGTAATACGTAGGTGGCAAGCGTTGTCCGGAATTATTGGGCGTAAAGCGCGCGCAGGCGGCCTTTTAAGTCTGATGTGAAAGCCCCCGGCTCAACCGGGGAGG
+
GGGGGGGGGGGGGGGGGGGGGGGGGGGGGGGGGGGGGGGGGGGGGGGGGGGGGGGGGGGGGGGGGGGFGGGGGGGGGGGGGGGGGGGGGGGGGGGGGGGGGGGGGGGGGGDFGGGGGGGFGGDGGGGGGGGGGGGGGGGGGGGGGGGGGGGGFGCGGGGGGGGGFGGGGGGGGGGGGGG7CFGGGGGGGGGGGGGGGGGGG?CGGFGGGGGFGGGGGGGDCD=FFGGGGGFGDG:=C:?3@GEEGGGGFGGGGDFFFFFFG?*26FGFFF6?FFFFFFGEFFDFFFF>FFFB>F
@M04650:207:000000000-C238N:1:1101:14996:4398 1:N:0:19
ACTCCTACGGGAGGCAGCAGTAGGGAATCTTCCACAATGGACGAAAGTCTGATGGAGCAATGCCGCGTGAGTGAAGAAGGTTTTCGGATCGTAAAGCTCTGTTGTGAGGGAAGAACAAGTATAGGAGTAACTGCCTGTACCTTGACGGTACCTCATTAGAAAGCCACGGCTAACTACGTGCCAGCAGCCGCGGTAATACGTAGGTGGCAAGCGTTGTCCGGAATTATTGGGCGTAAAGCGCGCGCAGGCGGCCTTTTAAGTCTGATGTGAAAGCCCACGGCTTAACCGTGGA
+
GGGGGGGGGGGGGGGGGGGGGGGGGGGGGGGGGGGGGGGGGGGGGGGGGGGGGGGGGGGGGGGGGGGGGGGGGGGGGGGGGGGGGGGGGGGGGGGGGGGGGGGGGGGGGGGGGGGGGGGGGGGGGGGGGGGGGGGGGGGGGGGGGGGGGGGG9FGGGGFFGGGGGGGGGGGGFGGGGGGGGGGDGGGGGGGGGGGGFFGGFGGGGGGFGGGGGEC=CGGGDD8FGGGGDGGGFGGGGGFGFDFBG:DDB3CGGGGFFFFFGFGGFG7-9F?F45@FF?DBE>GFFFFB?FEF
@M04650:207:000000000-C238N:1:1101:25255:4417 1:N:0:19
ACTCCTACGGGAGGCAGCAGTAGGGAATCTTCCACAATGGACGAAAGTCTGATGGAGCAACGCCGCGTGAGTGATGAAGGTTTTCGGATCGTAAAACTCTGTTGCGAGGGAAGAACAAGTACGAGAGTAACTGCTCGTACCTTGACGGTACCTCGTTAGAAAGCCACGGCTAACTACGTGCCAGCAGCCGCGGTAATACGTAGGTGGCAAGCGTTGTCCGGAATTATTGGGCGTAAAGCGCGCGCAGGCGGCCTTTTAAGTCTGATGTGAAAGCCCACGGCTTAACCGTGGA
+
GGGGGGGGGGGGGGGGGGGGGGGGGGGGGGGGGGGGGGGGGGGGGGGGGGGGGGGGGGGGGGGGGGGGGGGGGGGGGGGGGGGGGGGGGGGGGGGGGGGGGGGGFGGGGGGGGGGGGGGGGGGGGGGGGGGGGGGGGGGGGGGGGGGGGGGGGGGGGGGGGGGGGGGGGGGDGGGGGGGGGGGGGGGGGGGGGGGGGGGGGGGGGGFFGGDFGGGGGGGGGGGGGGGGGFGGFGGAFFFDD:BDDDGGEGDDGDDFFF@=:87CFGGFF?FFFF@FFFGEFFGFFF?BF>DF
@M04650:207:000000000-C238N:1:1101:15605:4425 1:N:0:19
ACTCCTACGGGAGGCAGCAGTGGGGAATATTGCACAATGGGGGGAACCCTGATGCAGCCATGCCGCGTGAATGAAGAAGGCCTTCGGGTTGTAAAGTTCTTTCGGTGATGAGGAAAACTGGGGTGTTAATAGCACTTTAGGTTGACGTTAGTTACAGAAGAAGCACCGGCTAACTCCGTGCCAGCAGCCGCGGTAATACGGAGGGTGCAAGCGTTAATCGGAATGACTGGGCGTAAAGGGCACGCAGGCGGTGACTTAAGTGAGATGTGAAAGCCCTGGGCTTAACCTAGGAAT
+
GGGGGGGGGGGGGGGGGGGGGGGGGGGGGGGGGGGGGGGGGGGGGGGGGGGGGGGGGGGGGGGGGGGGGGGGGGGGGGGGGGGGGGGGGGGGGGGGGGGGGGGGGFGGGGGGGGGGGGDGGGGFGGGGGGGGDGGGGGFGGFCFFGGEFGGGGGFGFF>FGGGGGGGGGGGGFGGGGGGGGGGGGGGGFGGGGGGGGGGGE5?EGEGGGGGGG=CGGGGGGGGGGGGGGGGGFGGGFFFGF:BFC<DGFGG3D36=*=F?CFFFFGG266B?BFFFBFGF>77@6@?A(9?2A)
@M04650:207:000000000-C238N:1:1101:10703:4441 1:N:0:19
ACTCCTACGGGAGGCAGCAGTGGGGAATCTTGCACAATGGGCGGAAGCCTGATGCAGCGACGCCGCGTGGGGGATGACGGCCTTCGGGTTGTAAACTCCTTTCGCTAGGGAAGAAGCCATTTTGTGGTGACGGTACCTGGATAAGAAGCACCGGCTAACTACGTGCCAGCAGCCGCGGTAATACGTAGGGTGCAAGCGTTGTCCGGAATTACTGGGCGTAAAGAGCGCGTAGGTGGTTTGTCGCGGCGTCTGTGAAATCCCGAGGCTTAACTTCGGGCGTGCAGGCGGTACGGG
+
GGGGGGGDFGGGGGGGGGGGGGGGGGD8CEGFFGFGGGGGGGGG7FEGGGGEEGGGFGGGGECCFCFFFC7@FFEFGFEED:CFFFGGGCCFFFFGFFGGGGFGG7F@A,8BFFGGGCCCCGGGGGGGGCG:C@FFGAFF@9@E?EBFGGGGEGGCCGGGGGGGDFCGGG7C:<ECEGFGECCF>6C>CCFGGGGGGG*8E8@E5:;=*7FGFEGF*1/>8>A92A*7>9:EE?7:/74*8C:FD37D7)*5:7CF=6=?C59<BD*4767@@BEE;6C..6C?FB>(45)-49
@M04650:207:000000000-C238N:1:1101:21707:4493 1:N:0:19
ACTCCTACGGGAGGCAGCAGTAGGGAATCTTCCACAATGGACGAAAGTCTGATGGAGCAACGCCGCGTGAGCGAAGAGGGTTTTCGGATCGTAAAGCTCTGTTGTGAGGGAAGAACAAGTACAGGAGTAACTGTCTGTACCTTGACGGTACCTCATTAGAAAGCCACGGCTAACTACGTGCCTGCAGCCGCGGTAATACGTAGGTGGCAAGCGTTGTCCGGAATTATTGGGCGTAAAGCGCGCGCAGGCGGCCTTTTAAGTCTGATGTGAAAGCCCACGGCTTAACCGTGGA
+
GGGGGGGGGGGGGGGGGGGGGGGGGGGGGGGGGGGGGGGGGGGGGGGGGGGGGGGGGGGGGGGGGGGGGGGGGGGGGGGGGGGGGGGGGGGGGGGGGGGGGGGGGGGGGGGGGGGGGGGGGGGGGGGGGGGGGGGGGGGGGGGGGGGGGGGGGGGGGGGGGGGGGGGEGGGGGGGGGGGGGGGGGFGGGGGGGGGGGGGGGGGGGGGGGGGGGGGGGGGDGDCGGGGGFGGGEGGGGG4DBGFFGGGGDGGGDDGF47@B?F7DFGGDFFFFFFFFFBDFF>G:@BFF?FDF
@M04650:207:000000000-C238N:1:1101:24511:4500 1:N:0:19
ACTCCTACGGGAGGCAGCAGTGGGGAATATTGCACAATGGGCGGAAGCCTGATGCAGCGACGCCGCGTGAGGGATGACGGCCTTCGGGTTGTAAACCTCTTTCAGCAGGGACGAAGCGCAAGTGACGGTACCTGCAGAAGAAGCACCGGCTAACTACGTGCCAGCAGCCGCGGTAATACGTAGGGTGCGAGCGTTGTCCGGAATTACTGGGCGTAAAGAGTTCGTAGGCGGTTTGTCGCGTCGTCTGTGAAATCCTCCAGCTTAACTGGGGGCGTGCAGGCGATACGGGCAGAC
+
GGGGGGGGGGGGGGGGGGGGGGGGGGGGGGGGGGGGFGGGGGGGGGEGGGGGGGGGGGGGGGGGGGGGGGGGGGGGGGGGGGGGGGGGGGGGGGGGGGGGGGGFGGGGGGGGDGGGGGGGGGGGFGGGGGGGGGGCGGFFFGFGGGGGDDGGGGGGGGGFGGGDGGGGGGGGGGD>FGFGCGGGGGDEE8CGGGGGGGGEGGDGGGGGFGFGGGGGGGGGGGGGEGGGGGGEEGGGGDFGFGF5FGGF4DG7>FCB=FFFGFFG?DD>FFEBFFFF?<GFFFDEBE3:BFFF?:
@M04650:207:000000000-C238N:1:1101:6989:4579 1:N:0:19
ACTCCTACGGGAGGCAGCAGTGGGGAATATTGCACAATGGGCGCAAGCCTGATGCAGCCATGCCGCGTGTATGAAGAAGGCCTTCGGGTTGTAAAGTACTTTCAGTCGGGAGGAAGGTGTCAAGGTTAATAACCTTGGCAATTGACGTTACCGACCGAAGAAGCACCGGCTAACTCCGTGCCAGCAGCCGCGGTAATACGGAGGGTGCAAGAGTTAATCGGAATTACTGGGCGTAAAGCGCACGCAGGCGGTTGATTGAGTCAGATGTGAAATCCCCGGGCTTCACCCGGTAAT
+
GGGGGGGGGGGGGGGGGGGGGGGGGGGGGGGEEFGGGGGFGGGCCG@FGGGGEGGAFGGGG<EF@FGGGG@FDFF<FFFGGFFFGGGFDGDGGGGGGFGGGGC?FGFEGGFFEGG,=,,C?FFGGGGGFGGGFGFGF8FFFFDEGGGGEFFAF:@+FCG@ED@FGFF>FDGGGF@;,*>BC=E6FGGDEGGE>CCE99CGE5CECGEEGG9*002C<::>E<5=FGC+<D*A57CEGGFGF3>@3/)9)159D<*=9@46C?:**::5*/19F?F449DD32/)19=<(0.(-6
@M04650:207:000000000-C238N:1:1101:21108:4584 1:N:0:19
ACTCCTACGGGAGGCAGCAGTAGGGAATCTTCCGCAATGGACGAAAGTCTGACGGAGCAATGCCGCGTGAGTGATGAAGGTTTTCGGATCGTAAAACTCTGTTGTTAGGGAAGAACAAGTACCGAAGTAATATGTCGGTACCTTGACGGTACCTTACCAGAAAGCCCCGGCTAACTACGTGCCAGCAGCCGCGGTAATACGTAGGGGGCGAGCGTTGTCCGGAATTATTGGGCGTAAAGGGCGCGCAGGCGGTCTTCTAAGTCTGATGTGAAATCTCGTAGCTTAACTACGAGC
+
GGGGGGGGGGGGGGGGGGGGGGGGGGGGGGGGGGGGGGGGGGGGGGGGGGGGGGGGGGGGGGGGGGGGGGGGGGGGGGGGGGGGGGGGGGGGGGGGGGGGGGGGGGGGGGGGGGGGGGGGGGGGGGGGGGGGGGGGGGGGGGGGGGGGGGGGGGGGGGGGGGGGGGGGGGGGGGGGGGGGGGGGGGGGGGGGGGGGGGGGGGGGGGGEGGGGGGGCEGGGGGEGFEGGFGGGFGGGDGFGFGFEGGGGFGGG>GGFFFFFGFGGFDGB4BF?FFF?ABGDFFFBFFFFFFEBF(
@M04650:207:000000000-C238N:1:1101:16944:4606 1:N:0:19
ACTCCTACGGGAGGCAGCAGTGGGGAATATTGGACAATGGGGGGAACCCTGATCCAGCAATACCGCGTGTGTGAAGAAGGCCCTAGGGTTGTAAAGCACTTTTGTGAGGGAGAATGGGATTTAGTGTTAATACCACTAGGTCTTGATGTTACCTCAAGAAAAAGCACCGGCTAACTCCGTGCCAGCAGCCGCGGTAATACGGAGGGTGCAAGCGTTAATCGGAATTACTGGGCGTAAAGGGCGCGTAGGTGGTGATTTAAGTCAGATGTGAAAGCCCCGGGCTCAACCTGGGA
+
GGGGGGGGGGGGGGGGGGGGGGGGGGGGGGGGGGGGGGGGGGGGGGGGGGGGGGGGGGGGGGGGGGGGGGGGGGGGGGGGGGGGGGGGGGGGGGGGGGGGGGGGGGGGGGGGGGGGGGGGGGGGGGGGGGGGGGGGGGGGGGGGGGGGGGGGGGGGGGGGGGGGGGGGGGGGGGGGGGGGGGGGGGGGGGGDEGGGGGGGGGGGGGGGGGGGGGEGGGGGGGGGGGGGGGGGFGGGDFFGFGFFGDGD@FGGDFCFFFFFCFGGFGGFFFFFFF?>FFGFE>7@=FFBFFFFF
@M04650:207:000000000-C238N:1:1101:5247:4637 1:N:0:19
ACTCCTACGGGAGGCAGCAGTAGGGAATCTTCCACAATGGACGAAAGTCTGATGGAGCAACGCCGCGTGAGTGATGAAGGTTTTCGGATCGTAAAACTATGTTGCGAGGGAAGAACAAGTACGAGAGTAACTGCTCGTACCTTGACGGTACCTCGTTAGAAAGCCACGGCTAACTACGTGCCAGCAGCCGCGGTAATACGTAGGTGGCAAGCGTTGTCCGGAATTATTGGGCGTAAAGCGCGCGCAGGCGGCCTTTTAAGTCTGATGTGAAAGCCCACGGCTCAACAGTGGA
+
GFCFGFGCFGGEGG;@FGGDCFFGGGGFGFCCFG9C@EFGEDGGGGGGGGGG,EFDEEFGGGGDEFGFFGGFGGFFGGG?=FGGG:CFFEGGGGGGGC<FFEFDFGGGGGGFCGGGFGFGGGGFFEFFEFG9FFCGGGGGGGGGFGGGGGGGGGG7FGGFGGGCCCGGGGEC,D,B?>DFGFGGGGG72CECEGGC9<BF9:FEFGGGGGGFGGCECFGDGDE5+<ACGGGFFDC=F=6DB<:B))9DEGGDDCF*9*9@+6>DBCC:FFF@FF:548<B>49?FF*.-9?3
@M04650:207:000000000-C238N:1:1101:20086:4645 1:N:0:19
ACTCCTACGGGAGGCAGCAGTAGGGAATCTTCCACAATGGACGAAAGTCTGATGGAGCAACGCCGCGTGAGTGATGAAGGTTTTCGGATCGTAAAACTCTGTTGCGAGGGAAGAACAAGTATGAGAGTAACTGCTCATACCTTGACGGTACCTCGTTAGAAAGCCACGGCTAACTACGTGCCAGCAGCCGCGGTAATACGTAGGTGGCAAGCGTTGTCCGGAATTATTGGGCGTAAAGCGCGCGCAGGCGGCCTTCTAAGTCTGATGTGAAAGCCCACGGCTTAACCGTGGA
+
GGGGGGGGGGGGGGGGGGGGGGGGGGGGGGGGGGGGGGGGGGGGGGGGGGGGGGGGGGGGGGGGGGGFGGGGGGGGGGGGGGGGGGGGGGGGGGGGGGGGGGGGGGGGGDGGGGGGGGGGGGGGGGGGGGGGGGGGGGGGGGGGGGGGGGGGGGGGGGGGGGGGGGGGGGGGGGGGGGGGGGGGGGGGGGGGGGGGGGGGGGGGGGGGGGGGGGGGGGGGEGGGGGGGGGCC7ECEGGFGFGFFGGGGFGGGGGG@FFFFFFGGFGGFFFFFF@FFB?GFFFGFFFFF2@E0
@M04650:207:000000000-C238N:1:1101:21557:4669 1:N:0:19
ACTCCTACGGGAGGCAGCAGTGGGGAATCTTGCACAATGGGCGGAAGCCTGATGCAGCGACGCCGCGTGGGGGATGACGGCCTTCGGGTTGTAAACTCCTTTCGCTAGGGAAGAAGCCATTTTGTGGTGACGGTACCTGGATAAGAAGCACCGGCTAACTACGTGCCAGCAGCCGCGGTAATACGTAGGGTGCAAGCGTTGTCCGGAATTACTGGGCGTAAAGAGCTCGTAGGTGGTTTGTCGCGTCGTCTGTGAAATCCCGAGGCTTAACTTCGGGCGTGCAGGCGATACGGG
+
GGGGGGGGGGGGGGGGGGGGGGGGGGGGGGGGGGGGGGGGGGGGGGGGGGGGGGGGGGGGGGGGGGGGGGGGGGGGGGGGGGGGGGGGGGGGGGGGGGGGGGGGGGGGGGGGGGGGGGGGGGGGGGGGGGGGGGGGGGGGGGGGGGGGGGGGGGGGGGGGGGGGGGGGGGGGGGGGGGGDGGGGGGGGGGGGGGGGGGGGGGGGGGGGGGGGGGGGGGGGGGGGGGGGGGGGFGFF5C@DFFEFGGGGFGGGDGFFB?FFGFGGDD9<?FF46FBB0;DEFF5@FFF6>EFBBF
@M04650:207:000000000-C238N:1:1101:14599:4672 1:N:0:19
ACTCCTACGGGAGGCAGCAGTGGGGAATATTGCACAATGGGGGAAACCCTGATGCAGCAACGCCGCGTGAGTGATGAAGGTTTTCGGATCGTAAAGCTCTGTCTTTGGGGAAGATAATGACGGTACCCAAGGAGGAAGCCACGGCTAACTACGTGCCAGCAGCCGCGGTAATACGTAGGTGGCAAGCGTTGTCCGGAATTATTGGGCGTAAAGCGCGCGCAGGCGGCCTTTTAAGTCTGATGTGAAAGCCCACGGCTTAACCGTGGAAGGTCATTGGAAACTGGAAGGCTTG
+
GGGGGGGGGGGGGGGGGGGGGGGGGGGGGGGGGGGGGGGGGGGGGGGGGGGGGGGGGGGGGGGGGGGGGGGGGGGGGGGGGGGGGGGGGGGGGGGGGCGGGGGGGGGGGGGGGGGGGGGGGGGGGGGGGGGGGGGGGGGGGGGGGGGGGGGGGGGGGGGFGGGFGGGGGGGGGGGGGGGGGGGGGGGGGGGEGGGGGGGGGGGFGGGDEGGGFGGGGGCDGGEG=>>EC69FFCFCFG?FFGFFGGGGFGGFGDDDD:FFGFG>:DDBFFF47?*05?CFF>C???FFF)?>
@M04650:207:000000000-C238N:1:1101:5105:4683 1:N:0:19
ACTCCTACGGGAGGCAGCAGTAGGGAATCTTCCACAATGGACGAAAGTCTGATGGAGCAACGCCGCGTGAGCGAAGAAGGTTTTCGGATCGTAAAGCTCTGTTGTGAGGGAAGAACAAGTACAGGAGTAACTGTCTGTACCTTGACGGTACCTCATTAGAAAGCCACGGCTAACTACGTGCCAGCAGCCGCGGTAATACGTAGGTGGCAAGCGTTGTCCGGAATTATTGGGCGTAAAGCGCGCGCAGGCGGCCTTCTAAGTCTGATGTGAAAGCCCACGGCTTAACCGTGGA
+
GGGGGGGGGGG;FGGGEDGGGGGGGGGGGFG9FFGGGGEFGGGGEEGGGGGGGGGGFEGFGGEGGGGGGGGGGGGGGGGGGGGCFGEGEGGGGGGGGGFFGGGGGGGGGGGGGGGGGGGGGGGDFDGGGGGD9FFFGGFFGGDGGGCGGGGGGAF<FGGGGGGGGGGEGGGGGGFGGGGFCGC>DFFGFGCEGGGGGGGC:CC@CGGGFGGGCC***:D5EDECDCE99>C=D555CFFGEG@EDDGC:5C)9*96BFFF<9*>BCG9FFFBF;.7?63>E><FF@F>65BF
@M04650:207:000000000-C238N:1:1101:23265:4703 1:N:0:19
ACTCTACGGGAGGCAGCAGTAGGGAATCTTCCGCAATGGACGAAAGTCTGACGGAGCAACGCCGCGTGAGTGATGAAGGTTTTCGGATCGTAAAGCTCTGTCTTTGGGGAAGATAATGACGGTACCCAAGGAGGAAGCCACGGCTAACTACGTGCCAGCAGCCGCGGTAATACGTAGGTGGCGAGCGTTATCCGGATTTACTGGGCGTAAAGGGAGCGTAGGCGGATGATTAAGTGGGATGTGAAATACCCGGGCTCAACTTGGGTGCTGCATTCCAAACTGGTTATCTAGAGT
+
GGGGGGGGGGGGGGGGGGGGGGGGGGGGGGGGGGGGGGGGGGGGGGGGGGGGGGGGGGGGGGGGGGFGGGGGGGGFGGGFGGGGGGGGGGGGGGGGGGGGGGGGGGGGGGGGGGGGGGGGGGGGGGGGGGGGGGGGGGGGGGGGGGGGGGGGGGGGGGGGGGGGGGGFEEGGGGGGGG;FGGGGGGGGGGGGGGGGGGGGGDFGGCE7ECFFGG58CGGGGGCGGGGG6FFGFGGGGGFGEFFBFGGGFGGGGGGBFFFFC?FGFDG<FFFFFFFFFFGFF4C=FFFFFF@:<-
@M04650:207:000000000-C238N:1:1101:23219:4772 1:N:0:19
ACTCCTACGGGAGGCAGCAGTAGGGAATCTTCCGCAATGGGCGAAAGCCTGACGGAGCAACGCCGCGTGAGTGATGAAGGTCTTAGGATCGTAAAACTCTGTTGTTAGGGAAGAACAAATTTGTTAGTAACTGAACAAGTCTTGACGGTACCTAACCAGAAAGCCACGGCTAACTACGTGCCAGCAGCCGCGGTAATACGTAGGTGGCAAGCGTTATCCGGAATTATTGGGCGTAAAGCGCGCGTAGGCGGTTTCTTAAGTCTGATGTGAAAGCCCACGGCTCAACCGTGGAGG
+
GGGGGGGGGGGGGGGGGGGGGGGGGGGGGGGGGGGGGGGGGGGGGGGGGGGGGGGGGGGGGGGGGGGGGGGGGGGGGGGGGGGGGGGGGGGGGGGGGGGGGGGGGGGGGGGGGGGGGGGGGGGGGGGGGGGGGGGGGGFFGGGGGGGGGGGGGGGGGGGGGGGGGGGGGGGGGGGGGGGGGGGGGGGGGGGGGGGCFGGGGGGGGGGGGGDGGGGGGGGGGDGGGFGGGG=FDGGGGGFGFG:EDGGD=DDGGGFFFFFFGFCDBFGABFFFFF4><FGFFBGFFFFFF:B?BF
@M04650:207:000000000-C238N:1:1101:14914:4793 1:N:0:19
ACTCCTACGGGAGGCAGCAGTAGGGAATCTTCCACAATGGACGAAAGTCTGATGGAGCAACGCCGCGTGAGTGATGAAGGTTTTCGGATCGTAAAACTCTGTTGCGAGGGAAGAACAAGTACGAGAGTAACTGCTCGTACCTTGACGGTACCTCGTTAGAAAGCCACGGCTAACTACGTGCCAGCAGCCGCGGTAATACGTAGGTGGCAAGCGTTGTCCGGAATTATTGGGCGTAAAGCGCGCGCAGGCGGCCTTTTAAGTCTGATGTGAAAGCCCACGGCTTAACCGTGGA
+
GGGGGGGGGGGGGGGGGGGGGGGGGGGGGGGGGGGGGGGGGGGGGGGGGGGGGGGGGGGGGGGGGGGGGGGFGGGGGGGGGGGGGGGGGGGGGGGGGGGGGGDCFGGGGGGGGGGGGGGGGGGGGGGGGGGGGGGGGGGGGGFFFGGDGGGFFFGGCGEFGGGGGGGGGDGGGGGFFGGGGGGGCFFC;:*CEEGEFGCFFFG@FGGCFGGGGG5*/:CGEGEGFFGGFGG5<EGGFCFGF<BDGGDD@GGGDG466FFFF6*:4:CAFFFFFFF5<25@FFGFFFF6(8<:
@M04650:207:000000000-C238N:1:1101:7663:4856 1:N:0:19
ACTCCTACGGGAGGCAGCAGTGGGGAATTTTGGACAATGGGCGAAAGCCTGATCCAGCAATGCCGCGTGCAGGATGAAGGCCTTCGGGTTGTAAACTGCTTTTGTACGGAACGAAAAAGCTTCTCCTAATACGAGAGGCCCATGAAGGTACCGTAAGAATAAGCACCGGCTAACTACGTGCCAGCAGCCGCGGTAATACGTAGGTGGCAAGCGTTGTCCGGATTTATTGGGCGTAAAGCGAGCGCAGGCGGTTTCTTAAGTCTGATGTGAAAGCCCCCGGCTACACCTGGGAGG
+
FGGGGGFGGGGGGGGGGGGFCFCFGCFD,CFGDCFFGGGGGGGEFGFGGGGGFDEEFGEGDGGGGGGGGDCEDF,CFGC<FDGGGDE+,4CFGGGGGCFFFG@AFGGGEE@FGGGEFF:DGFC9<?FGD<<F@<FE:FC=@:8>,,7=FFDG+@F:CFGFGC@EG:EE78C:FF9;EEGGG*62DC>E,:E**B:*<;FFC?:8F+BFFCEEGGG5=+7/*/;/<9<FFFC5BGGC3**C3C3>C/9C35DCCD:6@7?*+0:*/0:<**9BFF:>3>G)7(*)175(54721>
@M04650:207:000000000-C238N:1:1101:25959:4859 1:N:0:19
ACTCCTACGGGAGGCAGCAGTAGGGAATCTTCCACAATGGACGAAAGTCTGATGGAGCAACGCCGCGTGAGTGATGAAGGTTTTCGGATCGTAAAACTCTGTTGCGAGGGAAGAACAAGTATGAGAGTAACTGCTCATACCTTGACGGTACCTCGTTAGAAAGCCACGGCTAACTACGTGCCAGCAGCCGCGGTAATACGTAGGTGGCAAGCGTTGTCCGGAATTATTGGGCGTAAAGCGCGCGCAGGCGGCCTTGTAAGTCTGATGTGAAAGCCCACGGCTTAACCGTGGA
+
GGGGGGGGGGGGGGGGGGGGGGGGGGGGGGGGGGGGGGGGGGGGGGGGGGGGGGGGGGGGGGGGGGGGGGGGGGGGGGGGGGGGGGGGEGGGGGGGGGGGGGGGGGGGGGGGGGGFGFG?FFFDGFGGGGGGFFFDGFG<FGGGGGGGGGGGGEGDFGGGGGG7DFGGGGGEGFGGGGGGGGGGGFGCCEGGGGEGFGEGC?C7BFFFFFGGE>C8:C>DEGDFGGGGGGGGFGGGDGFDDGFFGGGDEGGGD<7)99?B?7*:7:CBF??FF4>FBFGF56DFFFF;?FFB
@M04650:207:000000000-C238N:1:1101:25141:4912 1:N:0:19
ACTCCTACGGGAGGCAGCAGTGGGGAATATTGCACAATGGGCGGAAGCCTGATGCAGCGACGCCGCGTGAGGGATGACGGCCTTCGGGTTGTAAACCTCTTTCAGCAGGGACGAAGCGCAAGTGACGGTACCTGCAGAAGAAGCACCGGCTAACTACGTGCCAGCAGCCGCGGTAATACGTAGGGTGCGAGCGTTGTCCGGAATTACTGGGCGTAAAGAGTTCGTAGGCGGTTTGTCGCGTCGTTTGTGAAATCCCGCAGCTTAACTGTGGGCGTGCAGGCGATACGGGCAGAC
+
GGGGGGGGGGGGGGGGGGGGGGGGGGGGGGGGGGGGGGGGGGECGEGGGGGGGGGGGGGGGGGGGGGGGGGGGGGGGGGGGGGGFGGGGGGGGGGGGGGGGGGGGGGGGGGGGGGDGGCFGGGFGGFFEFG9A>FCFFFGFGCGFFGEGGDGGGGGGE<FFGFFFFEGGG7CB*=7<C:FCCFGGGCC8EGCCEEGGFCE>EGFG9+30<FCEEGE5C7CEGGGGFFGCCE=;5CFCDFGBDD5CFGC:FCFFC*<DBB>G?CFFGGFFF:BFDFFFFGFFFCDDB@BF>82(.
@M04650:207:000000000-C238N:1:1101:15257:4965 1:N:0:19
ACTCCTACGGGAGGCAGCAGTGGGGAATATTGCACAATGGGCGCAAGCCTGATGCAGCCATGCCGCGTGTATGAAGAAGGCCTTAGGGTTGTAAAGTACTTTCAGCGGGGAGGAAGGTGATAAGGTTAATACCCTTGTCAATTGACGTTACCCGCAGAAGAAGCACCGGCTAACTCCGTGCCAGCAGCCGCGGTAATACGGAGGGTGCAAGCGTTAATCGGAATTACTGGGCGTAAAGCGCACGCAGGCGGTCAATTAAGTCAGATGTGAAAGCCCCGAGCTTAACTTGGGAAT
+
FFGGFFGGGGFBBFGGGGGGGGGGGCC,C@FFGGFEDCEEGGGGG@FCFCFFGFGCCDGFEF?<CCFGGFFFGFGAGFFCGFGFFGFGCGGGGGEGGGGFFGGAFFG>FE:EGG@AFGGGGGGGG,EDFGGDFFGGGGGGGFGGGGGGGGGGGGGGGGGGGGGGGFGGGGGGGFGCFG@FGGGGFFGGGGGGGGGGGGGGGGGGGEGGGGF5EEGDFGGGGD8CFGGGGGGG>:DCFGFGFGFEDGGD:DDDDGGFFFFFFFFF*::6@FF@FFF8063<56C6=@BAFF4333
@M04650:207:000000000-C238N:1:1101:21499:4981 1:N:0:19
ACTCCTACGGGAGGCAGCAGTGGGGAATATTGCACAATGGGGGGAACCCTGATGCAGCAACGCCGCGTGAGTGATGACGGTCTTCGGATTGTAAAGCTCTGTCTTTAGGGACGATAATGACGGTACCTAAGGAGGAAGCCACGGCTAACTACGTGCCAGCAGCCGCGGTAATACGTAGGTGGCAAGCGTTGTCCGGATTTACTGGGCGTAGAGGGAGCGTAGGCGGATCTTTAAGTGGGATGTGAAATACTCGGGCTCAACCTGGGGGCTGCATTCCAAACTGGGGATCGAG
+
GGGGGGGGGGGGGGGGGGGGGGGGGGGGGGGGGGGGGGGGGGGGGGGGGGGGGGGGGGGGGGGGGGGGGGGGGGGGGGGGGGDGGGGGGGGGGGGGGCGGGGGGGGGGGGGGGGGGGGGGGGGGGGGGGGGGGGGGGGGGGGGGGGGGGGGGGGGGGGFGGGGGGGGGGGCCGGGGGGEGGGFFGGGE?CEGGGGGGGGGGGGDFGGGEGGCGGDGGGGGGGEGGGGCG>FGFGFC79><@GFFGGFGFDGGGGGFFFFFGFC5:FGFDEB:?FFFADGFFA7?FD544)83
@M04650:207:000000000-C238N:1:1101:14497:5035 1:N:0:19
ACTCCTACGGGAGGCAGCAGTAGGGAATCTTCCACAATGGACGAAAGTCTGATGGAGCAATGCCGCGTGAGTGAAGAAGGTTTTCGGATCGTAAAGCTCTGTTGTGAGGGAAGAACAAGTATAGGAGTAACTACCTGTACCTTGACGGTACCTCATTAGAAAGCCACGGCTAACTACGTGCCAGCAGCCGCGGTAATACGTAGGTGGCAAGCGTTGTCCGGAATTATTGGGCGTAAAGCGCGCGCAGGCGGCCTTTTAAGTCTGATGTGAAAGCCCACGGCTTAACCGTGGA
+
GGGGGGGGGGGGGGGGGGGGGGGGGGGGGGGGGGGGGGGGGGGGGGGFGGGGGGGGGGGGGGGGGGGGGGGGGGGGGGGGGGGGGGGGGGGGGGGGFGGGGGGGGGGGGGGGGGGGGGGGGFGGGGGGFGGGGGGGGGGGGGGGGGGGGGGGGGGGGGGGGGGGFGGGGGGGGGGGGGGGGGGGGGGGEGEGGGGGCGGG>FGGGGGGGGGFEEC5CCCDCCE=FGGGFGGGFGGEGCFGFGF))>>CDDGGD3<=FFFFC**:6:*)09===?F3185@:>GFFFF>BFF?
@M04650:207:000000000-C238N:1:1101:19349:5077 1:N:0:19
ACTCCTACGGGAGGCAGCAGTAGGGAATCTTCCACAATGGACGAAAGTCTGATGGAGCAACGCCGCGTGAGTGAAGAAGGTTTTCGGATCGTAAAACTCTGTTGTGAGGGAAGAACAAGTATCGGAGTAACTGCCGGTACCTTGACGGTACCTCATTAGAAAGCCACGGCTAACTACGTGCCAGCAGCCGCGGTAATACGTAGGTGGCAAGCGTTGTCCGGAATTATTGGGCGTAAAGCGCGCGCAGGCGGCCTTTTAAGTCTGATGTGAAAGCCCACGGCTCAACCGTGGA
+
GGGGGGGGGGGGGGGGGGGGGGGGGGGGGGGGGGGGGGGGGGGGGGGGGGGGGGGGGGGGGGGGGGGGGGGGGGGGGGGGGGGGGGGGGGGGGGGGGGGGGGGGFGGGGGGGGGGGGGGGGGGGGGGGGGGGGGGGGGGGGGGGGGGGGGGGGGGGGGFGGGGG7FGGGGGGGGGGGGGGGGGGGGGGGGGGGGGGGGGGGGGGGGGGGGGGGGGGGGGGGGGGGGGGFGGGFGGGG=FGFGFFGGGGFGGGGGGFF=FFFFFGFCGFFFFFFFFF??GB@(9@FF@04>BF
@M04650:207:000000000-C238N:1:1101:15990:5142 1:N:0:19
ACTCCTACGGGAGGCAGCAGTAGGGAATCTTCCACAATGGACGAAAGTCTGATGGAGCAACGCCGCGTGAGTGATGAAGGTTTTCGGATCGTAAAACTCTGTTGCGAGGGAAGAACAAGTATGAGAGTAACTGCTCATACCTTGACGGTACCTCGTTAGAAAGCCACGGCTAACTACGTGCCAGCAGCCGCGGTAATACGTAGGTGGCAAGCGTTGTCCGGAATTATTGGGCGTAAAGCGCGCGCAGGCGGCCTTCTAAGTCTGATGTGAAAGCCCACGGCTTAACCGTGGA
+
GGGGGGGGGGGGGGGGGGGGGGGGGGGGGGGGGGGGGGGGGGGGGGGGGGGGGGGGGGGGGGGGGGGGGGGGGGGGGGGGGGGGGGGGGGGGGGGGGGGGGGGGGGGGGGGGGGGGGGGGGGGGGGGGGGGGGGGGGGGGGGGGGGGGGGGGGGGGGGGGGGGGGGGGGGGGGGGGGGGGGGGGGGGGGGGGGGGGGGGGEGGGGGGGGFGGGGGG7CFDEGCFGFGGGGGGEGGGGGFGFGDFGDGDFDGGGGGFFFFFGFGGFGGFFFFFFFFFBBGDFBGFFFF6,7:?
@M04650:207:000000000-C238N:1:1101:7843:5238 1:N:0:19
ACTCCTACGGGAGGCAGCAGTGGGGAATATTGCACAATGGGGGGAACCCTGATGCAGCCATGCCGCGTGAATGAAGAAGGCCTTCGGGTTGTAAAGTTCTTTCGGTGATGAGGAAAACTGGGGTGTTAATAGCACTTTAGGTTGACGTTAGTTACAGAAGAAGCACCGGCTAACTCCGTGCCAGCAGCCGCGGTAATACGGAGGGTGCAAGCGTTAATCGGAATGACTGGGCGTAAAGGGCACGCAGGCGGTGACTTAAGTGAGATGTGAAAGCCCTGGGCTTAACCTAGGAAT
+
GGCGGFCFGGGFGG@FGGGGGGGGGGGGGGGGGFFGGGGGGGGGGGGGGGGEGGGGGFGGGGGGGGGGGGGGGGFCGGGGGGGGGGGGGGGGGG9FGGGGGGGGGEGGGCFGGGGGGGGGGGGGGEGGGGGGFGFFFGGGGGFGGGGGGGGFGGGCFGGGGGGGGGGGGGGGGGGGGGGGGGCFGGGGGGGDGGGGGGGGDC=EEGGGGGG5EGGGGGGGGGGGGGGGGCFCEEGEGGFGBFDBGC3CDDG5)**=BFFFDFGGFGGF??FFFF>>?FFF>BFF6=1:2=FF>0
@M04650:207:000000000-C238N:1:1101:25020:5244 1:N:0:19
ACTCCTACGGGAGGCAGCAGTAGGGAATCTTCCACAATGGACGAAAGTCTGATGGAGCAACGCCGCGTGAGTGATGAAGGTTTTCGGATCGTAAAACTCTGTTGCGAGGGAAGAACAAGTACGAGAGTAACTGCTCGTACCTTGACGGTACCTCGTTAGAAAGCCACGGCTAACTACGTGCCAGCAGCCGCGGTAATACGTAGGTGGCAAGCGTTATCCGGAATTATTGGGCGTAAAGCGCGCGTAGGCGGTTTCTTAAGTCTGATGTGAAAGCCCACGGCTCAACCGTGGAGG
+
GGGGGGGGGGGGGGGGGGGGGGGGGGGGGGGGGGGGGGGGGGGGGGGGGGGGGGGGGGGGGGGGGGGGGGGGGGGFGGGGGGGGGGGGGGGGGGGGGGGGGGGGGGGGGGGGGGGGGGGGGGGGGGGGGGGGGGGGGGGGGGGGGGGGGGGGGGGGGGGGGGGGGGGGGGGGGGGGGGGGGGGGGGGGGGGGGGGGGGFFGGGGG?FGGGGGGGGGGGGGGGGGGGGGFDGGFGGGGGFDFGFFGGGDFGGGGGGFF??FGFGGBGGFFFFFFFF>?BGFFFGFFFFF?>E6<F
@M04650:207:000000000-C238N:1:1101:17615:5269 1:N:0:19
ACTCCTACGGGAGGCAGCAGTAGGGAATCTTCGGCAATGGGGGCAACCCTGACCGAGCAACGCCGCGTGAGTGAAGAAGGTTTTCGGATCGTAAAACTCTGTTGTTAGAGAAGAACGTTAAGTAGAGTGGAAAATTACTTAAGTGACGGTATCTAACCAGAAAGGGACGGCTAACTACGTGCCAGCAGCCGCGGTAATACGTAGGTCCCAAGCGTTGTCCGGATTTATTGGGCGTAAAGCGAGCGCAGGTGGTTTCTTAAGTCTGATGTAAAAGGCAGTGGCTCAACCATTGTG
+
GGFGGGFGGGGGEGGGGGGGGFGGGGFFGGGGGGGGGGGGGGGGGGGGGGGGGGGEFGGGGGGGGGGEGGGGGGGGGGGFFGGFFGGGGGGGGGGGGGGGGGGGGFGGGGGGGGGGGDGGGGGGGFGGGGGGGGGGGDFGGGGGGGGGGGGGGGGGGGGGFGGGGGGFGGGGGGGGGGGGGGGGGGGGGGGGGGEGGGFGGGGGGGGGGGGF=E88EGGGGCE>ECFGDGGGFGGDG<FGFGFFGGGGFGGD>CGFFF?FGFGFF7:<8??@FFFFFFFF?B5FFFFB6@?AB4
@M04650:207:000000000-C238N:1:1101:13132:5291 1:N:0:19
ACTCCTACGGGAGGCAGCAGTGGGGAATATTGCACAATGGGGGGAACCCTGATGCAGCCATGCCGCGTGAATGAAGAAGGCCTTCGGGTTGTAAAGTTCTTTCGGTGATGAGGAAAACTGGGGTGTTAATAGCACTTTAGGTTGACGTTAGTTACAGAAGAAGCACCGGCTAACTCCGTGCCAGCAGCCGCGGTAATACGGAGGGTGCAAGCGTTAATCGGAATGACTGGGCGTAAAGGGCACGCAGGCGGTGACTTAAGTGAGATGTGAAAGCCCTGGGCTTAACCTAGGAAT
+
GGGGGGGGGGGGGGGGGGGGGGGGGGGGGGGGGGGGGGGGGGGGGGGGGGGGGGGGGGGGGGGGGGGGGGGGGGGGGGGGGGGGGGGGGGGGGGGGGGGGGGGGGGGGGGGGGGGGGGGGGGGGGGGGGGGGGGGGFGGGGGGGGGGGGGGGGGGGGGGGGGGGGGGGGGGGGGGGGGGGGGGGGGGGGGGGGGGGGGGGGEGGGGGGGGGGGGGGGGGDEGGGGFGFFGGGFED=F7FDFGFFGDGDEGGGGGG4B?FF9FDFFFCAFFFFFF>F?FGF@?FFFFF)5?F>A)
@M04650:207:000000000-C238N:1:1101:6061:5315 1:N:0:19
ACTCCTACGGGAGGCAGCAGTGGGGAATATTGCACAATGGGCGCAAGCCTGATGCAGCCATGCCGCGTGTATGAAGAAGGCCTTAGGGTTGTAAAGTACTTTCAGCGGGGAGGAAGGTGATAAGGTTAATACCCTTGTCAATTGACGTTACCCGCAGAAGAAGCACCGGCTAACTCCGTGCCAGCAGCCGCGGTAATACGGAGGGTGCAAGCGTTAATCGGAATTACTGGGCGTAAAGCGCACGCAGGCGGTCAATTAAGTCAGATGTGAAAGCCCCGAGCTTAACTTGGGAAT
+
GFGEFCFCFCGFEGGDGDCFCCFFGGGFGGGFFGDFCF,-;EFGGGGGFGGG9FFFF?FFAFGGGGGGGEGGG9EFGG<E8FGGGGGDGG7FCFGGGF<EFFEEFGGGEG7C77=<CA=FGGGGGG9?FEFFB@FGGFGGFGG?CFCEFGGFGEGGGGGEGGFFG7EEGGGGGGGGGGEGGGGGDFGCCCGEGEGGGGD5;8EEGEGGGCGGGCEGG7>CEC5C?FFFGG=GD:CEGFBDFGB)))/9>D)9)9>?FFFFCFGGFGF>?FBFBF)70;95>><FF=F<2?>??0
@M04650:207:000000000-C238N:1:1101:22627:5486 1:N:0:19
ACTCCTACGGGAGGCAGCAGTAGGGAATCTTCCACAATGGACGAAAGTCTGATGGAGCAATGCCGCGTGAGTGAAGAAGGTTTTCGGATCGTAAAACTCTGTTGTTAGGGAAGAACAAATTTGTTAGTAACTGAACAAGTCTTGACGGTACCTAACCAGAAAGCCACGGCTAACTACGTGCCAGCAGCCGCGGTAATACGTAGGTGGCAAGCGTTATCCGGAATTATTGGGCGTAAAGCGCGCGTAGGCGGTTTCTTAAGTCTGATGTGAAAGCCCACGGCTTAACCGTGGA
+
GGGGGGGGGGGDGGGGGGGGGGGGGGGGGGGGGGGGGGGGGGGGGGGGGGGGGGFGGGGGGGGGGEGFGGGGGGGGGGGGGGGGGGGGGGGGGGGGGGGGGGGGGGGGGGGGGGGGGGGGGGGFGGGGGGGGGGGGGGFGGGGGGGGGGGGGGGGGGGGGGGGGFGGGGGGGGGGGGGGGGGGGGGGGEEGGGGGGGGGGGFCEGGGGGGGGGGGGGGGGCGEDDFFGGFGFEGGD<FF3>DEBDGGGFGGCDCF?4FFFGFGGFGGFFFFFF5@FBBGFF><FFFFFFFDB
@M04650:207:000000000-C238N:1:1101:24429:5517 1:N:0:19
ACTCCTACGGGAGGCAGCAGTAGGGAATCTTCCGCAATGGGCGAAAGCCTGACGGAGCAACGCCGCGTGAGTGATGAAGGTCTTAGGATCGTAAAACTCTGTTGTTAGGGAAGAACAAATTTGTTAGTAACTGAACAAGTCTTGACGGTACCTAACCAGAAAGCCACGGCTAACTACGTGCCAGCAGCCGCGGTAATACGTAGGTGGCAAGCGTTATCCGGAATTATTGGGCGTAAAGCGCGCGTAGGCGGTTTCTTAAGTCTGATGTGAAAGCCCACGGCTCAACCGTGGAGG
+
GGGGGGGGGGGGGGGGGGGGGGGGGGGGGGGGGGGGGGGGGGGGGGGGGGGGGGGGGGGGGGGGGGGGGGGGGGGGGGGGGGGGGGGGGGGGGGGGGGGGGGGGGGGGGGGGGGGGGGGGGGGGGGGGGGGGGGGGGGGGGGGGGGGGGGGGGGGGGGGGGGGCFGGGGGGGGGGGGGGGGGGGGGGGGGGGGGGGGGGGFFGGGGGGGGGGGEECCFGGGGGGG?FGGGGGFGGGGGFGBGEFGGG<?GGDDCFFFFFFFFGFFGGFFFFFFF@F?FGFFFGFFFFFFFFFFF
@M04650:207:000000000-C238N:1:1101:20526:5579 1:N:0:19
ACTCCTACGGGAGGCAGCAGTGGGGAATATTGCACAATGGGCGCAAGCCTGATGCAGCCATGCCGCGTGTATGAAGAAGGCCTTAGGGTTGTAAAGTACTTTCAGCGGGGAGGAAGGTGATAAGGTTAATACCCTTGTCAATTGACGTTACCCGCAGAAGAAGCACCGGCTAACTCCGTGCCAGCAGCCGCGGTAATACGGAGGGTGCAAGCGTTAATCGGAATTACTGGGCGTAAAGCGCACGCAGGCGGTCAATTAAGTCAGATGTGAAAGCCCCGAGCTTAACTTGGGAAT
+
GGGGGGGGGGGGGGGGGGGGGGGGGGGGGGGGGGGGGGGGGGGGGGGGGGGGGGGGGGGGGGGGGGGGGGGGGGGGGGGGGGFGGGGGGGGGGGGGFFGGGGGGGGGGGGGGGGGGGGGGGGGGGGGGGGGGGGFGGFGGGGAFGGGFGFGGGGGGGGGGGGDFGGGGGGGEFFEFGGGGGGGGGGGGGGGGGCEGFGFGGGGGGEEGGGFFGECEFGGFEGECFGGGGGGFECGEGGFG3C>B9DGGBDG<CDFFFFFF<B>FF7C<=FFF=@F::9<::>4@FFF2<FFBB0
@M04650:207:000000000-C238N:1:1101:16724:5589 1:N:0:19
ACTCCTACGGGAGGCAGCAGTGGGGAATATTGCACAATGGGCGCAAGCCTGATGCAGCCATGCCGCGTGTATGAAGAAGGCCTTAGGGTTGTAAAGTACTTTCAGCGGGGAGGAAGGTGATAAGGTTAATACCCTTATCAATTGACGTTACCCGCAGAAGAAGCACCGGCTAACTCCGTGCCAGCAGCCGCGGTAATACGGAGGGTGCAAGCGTTAATCGGAATTACTGGGCGTAAAGCGCACGCAGGCGGTCAATTAAGTCAGATGTGAAAGCCCCGAGCTTAACTTGGGAAT
+
GGGGGGGGGGGGGGGGGGGGGGGGGGGGGGGGGGGGGGGGGGGGGGGGGGGGGGGGGGGGGGGGGGGGGGGGFGGGGGGGGGGGGGGGGGGGGGGGGGGGGGGGGGGGGGGGGGGGGGGGGGGGGGGGGGGGGGGGFGGGGGGGGGGGGGGGGGGGGGGGGGGFGGGGGGGGGGGGGGFFGGGGGGGGGGGGGGGGGGFGGGGGGGGGGGGGGDGGGGGGGGGGGGGGGG5*>EDGGGFGFDFFG39<EGGGGGD449@FE6CDFG>46BF4B:>569GDB>GFFF@BA?FFF:
@M04650:207:000000000-C238N:1:1101:18382:5609 1:N:0:19
ACTCCTACGGGAGGCAGCAGTGGGGAATTTTGGACAATGGGCGCAAGCCTGATCCAGCCATGCCGCGTGCGGGAAGAAGGCCTTCGGGTTGTAAACCGCTTTTGTCAGGGAAGAAAAGGTTCTGGCTAATACCTGGGACTCATGACGGTACCTGAAGAATAAGCACCGGCTAACTACGTGCCAGCAGCCGCGGTAATACGTAGGGTGCAAGCGTTAATCGGAATTACTGGGCGTAAAGCGTGCGCAGGCGGTTATGCAAGACAGAGGTGAAATCCCCGGGCTCAACCTGGGAAC
+
GGGGGGGGGGGGGGGGGGGGGGGGGGGGGGGGGGGGGGGGGGGGGGGGGGGGGGGGGGGGGGGGGGGGGGGGGGGGGGGGGGGGGGGGGGGGGGGGGGGGGGGGGGGGGGGGGFGGGGGFFGFGGGGGGGGGGGGGGGGGGGGGGGGGGGGGGGGGGGFGGGGGGGGGGGGGGGGGGGGGGGGGGGGGGGGGGGGGGGGGGGGGGGGGGGGGGCEGGGGGGGDGGGGGF<CCB*7CCFFGDGFFGGGGFGDDCD:BFFFFF4CC5CC?FFFF=???69D>DBG?FF:?:@FBB4
@M04650:207:000000000-C238N:1:1101:24659:5611 1:N:0:19
ACTCCTACGGGAGGCAGCAGTGGGGAATCTTGCGCAATGGGCGAAAGCCTGACGCAGCCATGCCGCGTGAATGATGAAGGTCTTAGGATTGTAAAATTCTTTCACCGGGGACGATAATGACGGTACCCGGAGAAGAAGCCCCGGCTAACTTCGTGCCAGCAGCCGCGGTAATACGAAGGGGGCTAGCGTTGCTCGGAATTACTGGGCGTAAAGGGCGCGTAGGCGGATCGTTAAGTCAGAGGTGAAATCCCGGAGCTCAACTTCGGGACTGCCTTTGATACTGGCGATCTTG
+
GGGGGGGGGGGGGGGGGGGGGGGGGGGGGGGGGGGGGGGGGGGGGGGGGGGGGGGGGGGGGGGGGGGGGGGFGGGGGGGGEDGGGGGGGGGGGGGGFFGGGGGGGGGGGGGGGGEGGG9?F@EFGGGG7CGCFGGGGGFDGE<FF*>:>,=FCFGGGGGGGGCFGGEGGGFCGGC8BEEGE@@BEEFDCCE5+01:888:E?FGGFG7>C5EGFE8:D<C?7/+*:5CEDCCF5:<:*9:?F:@=F>CFCGG37C>@?F?6=F75C)().7).197>)77@A*))))-4564
@M04650:207:000000000-C238N:1:1101:26629:5614 1:N:0:19
ACTCCTACGGGAGGCAGCAGTAGGGAATCTTCGGCAATGGGGGCAACCCTGACCGAGCAACGCCGCGTGAGTGAAGAAGGTTTTCGGATCGTAAAACTCTGTTGTTAGAGAAGAACGTTAAGTAGAGTGGAAAATTACTTAAGTGACGGTATCTAACCAGAAAGGGACGGCTAACTACGTGCCAGCAGCCGCGGTAATACGTAGGTCCCAAGCGTTGTCCGGATTTATTGGGCGTAAAGCGAGCGCAGGGGGTTTCTTAAGTCTGATGTAAAAGGCAGTGGCTCAACCATTGTG
+
GGGGGGGGGGGGGGGGGGGGGDGGGGGGGGGAF@GGGGGGGGGGGGGGGGGGGGEGGGGGGGGGGGGGGGGGGGGGGGGGB,EFGGGEGEGGGGGGGGGGCGF<FAFGFDFGGGGDCB=BF9CFFCF,:+F@>CAEFGA<F=FFGGBEG<<FFGGFCECFGGFEC:FCFD@:FCGBGFGGCEC?B*::C5::EE*BCFGFE:@FGGCCCGC7;CE::CFFGCGGGCE?9FGGFGCGGC@F>D@5C37DD)75CG<?=@F4C=F7@*::FBFF??<>BF<:)3*0097?(96.).
@M04650:207:000000000-C238N:1:1101:22784:5620 1:N:0:19
ACTCCTACGGGAGGCAGCAGTGGGGAATCTTGCACAATGGGCGGAAGCCTGATGCAGCGACGCCGCGTGAGTGATGAAGGTTTTCGGATCGTAAAACTCTGTTGCGAGGGAAGAACAAGTATGAGAGTAACTGCTCATACCTTGACGGTACCTCGTTAGAAAGCCACGGCTAACTACGTGCCAGCAGCCGCGGTAATACGTAGGTGGCAAGCGTTGTCCGGAATTATTGGGCGTAAAGCGCGCGCAGGCGGCCTTCTAAGTCTGATGTGAAAGCCCACGGCTTAACCGTGGA
+
GGGGGGGGGGGGGGGGGGGGGGGGGGGGGGGGGGGGGGGGGGGGGGGGGGGGGGGGGGGGGGGGGGGGGGGGGGGGGGGGGGGGGGGGGGGGGGGGGGGGGGGGGGGGGGGGGGGGGGGGGGGGGGGGGGGGGGGGGGGGGGGGGGGGGGFFGGGGGGGGGGGGGGGGGGGGGGGGGGGGGGGGGGGGGGGGGGGGCGGGGGGGGGGGGGGGGGGGEGGGE<EGGGGGGG*CBGGEGGFGFGFFGGGGFGGGGGGFFFFFGFCFBFG4BFFFFFFF<BDEFFCF?FFF:FFF
@M04650:207:000000000-C238N:1:1101:16302:5626 1:N:0:19
ACTCCTACGGGAGGCAGCAGTGGGGAATATTGCACAATGGGCGGAAGCCTGATGCAGCGACGCCGCGTGAGGGATGACGGCCTTCGGGTTGTAAACCTCTTTCAGCAGGGACGAAGCGCAAGTGACGGTACCTGCAGAAGAAGCACCGGCTAACTACGTGCCAGCAGCCGCGGTAATACGTAGGGTGCGAGCGTTGTCCGGAATTACTGGGCGTAAAGAGTTCGTAGGCGGTTTGTCGCGTCGTTTGTGAAATCCCGCAGCTTAACTGTGGGCGTGCAGGCGATACGGGCAGAC
+
GGGGGGGGGGGGGGGGGGGGGGGGGGGGGGGGGGGGGGGGGGGGGGGGGGGGGGGGGGGGGGGGGGGGGGGGGGGGGGGGGGGGGGGGGGGGGGGGGGGGGGGGGGGGGGGGGGGGGGGGGGGGGGGGGGGGGGGGGGGGGGGGGFGGGGGGGGGGGGGGGGGGGGGGGGGGGGGGGGGGGGGGGGGGGGGGGGGGGGGEGGGGGGGDGGGGGGGGGGGGGGGGGFGGGGGEEGDEFGFD:DFFC3<5>GGGGGGFFBEEEF7DF7FFFFFD5:;31<CFE>9>:>F:>D><?(
@M04650:207:000000000-C238N:1:1101:11860:5679 1:N:0:19
ACTCCTACGGGAGGCAGCAGTAGGGAATCTTCCACAATGGACGAAAGTCTGATGGAGCAACGCCGCGTGAGTGATGAAGGTCTTCGGATCGTAAAACTCTGTTGCGAGGGAAGAACAAGTATGAGAGTAACTGCTCATACCTTGACGGTACCTCGTTAGAAAGCCACGGCAAACTACGTGCCAGCAGCCGCGGTAATACGTAGGTGGCAAGCGTGGGCCGGAGTTAGTGGGCGTAAAGCGAGCGCAGGCGGTTCCTTAAGCCTGAGGTGAAAGCCCCCGGCTCAACCGGGGA
+
FGGGGGGGGGGGGGGGGGGGG9FGGGGGCGGCDEFGGGFGEGGGGGGFGGGFGG,CEGGGGGGGGGFGGEECFG9FGGGGG,CF9CDCCFEGGGGGGCEGCGGGGCFFGGGGGG@BE@FA@,BFFFFGFDF<9D,CE<DFCB,F9BB=FFEFAFG<DFGCG;<F8C8:C7*@FF,>,B3>DFFG@DB8CECG5:*1,?BF92*C+<80=C75C*1/*:>785***0+<?*8C:*7EGGFDDDEF3CCD)/CGD5**9=F6+<C9>*/.5*69=)070(95@;5?=)537>)(
@M04650:207:000000000-C238N:1:1101:17250:5692 1:N:0:19
ACTCCTACGGGAGGCAGCAGTAGGGAATCTTCCACAATGGACGAAAGTCTGATGGAGCAACGCCGCGTGAGTGATGAAGGTTTTCGGATCGTAAAACTCTGTTGCGAGGGAAGAACAAGTACGAGAGTAACTGCTCGTACCTTGACGGTACCTCGTTAGAAAGCCACGGCTAACTACGTGCCAGCAGCCGCGGTAATACGTAGGTGGCGAGCGTTATCCGGATTTACTGGGCGTAAAGGGAGCGTAGGCGGATGATTAAGTGGGATGTGAAATACCCGGGCTCAACTGGGGGGC
+
GGGGGGGGGGGGGGGGGGGGGGGGGGGGGGGGGGGGGGGGGGGGGGGGGFGGGGGGGDFGGGGGGGGGGGGFGGGGGGGGCEFGGGGGGGGGGGGGGGGGGGGGFGGGGGGGGGGGGGGGGGGDFGGGGGGGGGGGGGGGGGGGGGGGGGEGGGG@CGGGFGFGGGGGCEEGGGGGGGGGGGGGGGGGGGGGGEGE?GGGCCCCCFGGGGGGEGGDGGGGEDGGGGGFGGG5<5>GFGFDFGFFGGGCFDG5CCFBFFFFGFGF@*>?FF/*9=8@BBDDEBFFFFF7?FB(7(
@M04650:207:000000000-C238N:1:1101:22566:5728 1:N:0:19
ACTCCTACGGGAGGCAGCAGTGGGGAATCTTGCACAATGGGCGGAAGCCTGATGCAGCGACGCCGCGTGGGGGATGACGGCCTTCGGGTTGTAAACTCCTTTCGCTAGGGAAGAAGCCATTTTGTGGTGACGGTACCTGGATAAGAAGCACCGGCTAACTACGTGCCAGCAGCCGCGGTAATACGTAGGGTGCAAGCGTTGTCCGGAATTACTGGGCGTAAAGAGCTCGTAGGTGGTTTGTCGCGTCGTCTGTGAAATCCCGAGGCTTAACTTCGGGCGTGCAGGCGATACGGG
+
GGGGGGGGGGGFGFGGGGGGGGGGGGGFGGGGGGGGGGGGGGGGGGGGGGGGGGGGGGGGGGGGGGGFGGGGGGGGGGGGGGGGGGGGFFGGGGGGGGGGGGGGGGGGGGGGGCFGGGGFFGGGEGCFGGGGGCGEGGGGGGGGGGGGGGGGGGGGGGGGGGGGGGGGFGGGGGGGGGGGGFFGGGGGGGGGGFFGGEEGGGFGGGGGGGFGGFF==D7DCDF9EGFGGDEFBCFGDDFGFGFFGGGGFGDF>C:@*@49ABGG@G<16?@FFF)79;D:@?CF5B>96DD:?>
@M04650:207:000000000-C238N:1:1101:22671:5731 1:N:0:19
ACTCCTACGGGAGGCAGCAGTAGGGAATCTTCCGCAATGGACGAAAGTCTGACGGAGCAACGCCGCGTGTGTGATGAAGGATTTCGGTTCGTAAAGCACTGTTGTTAAGGAAGAACAGTAATAAGAGTCACTGCTTATTATGTGACGGTACTTAACCAGAAAGCCACGGCTAACTACGTGCCAGCAGCCGCGGTAATACGTAGGTGGCAAGCGTTATCCGGAATTATTGGGCGTAAAGCGCGCGTAGGCGGCAAGATTAGTCTGATGTGAAAGCCCTCGGCTCAACCGAGGA
+
GGGGGGGGGGGGGGGGGGGGGGGGGGGGGGGGGGGGGGGGGGGGGGGGGGGGGGGGGGGGGGGGGGGGGFGGGGGGGGGGGGGGGGGGGGGGGGGGGGGGGGGGGGGGGGGGGGGGGGGGGGGGGGGGGGGGGGGGGGGGGGGGGGGGGGGGGGGGGGGGGGGGGGGGGGGGGGGGGGGGGGGGGGGGGGGGGGGGGGGGGGGGGGGGGGGGGGGGCFGGGGGGGGGGCGGGEGGGGGFGFGFB3>CDFGGGGGGFFFF?EFGGFGG<FFFFFFF@B6DBBBD??FFFFFFF
@M04650:207:000000000-C238N:1:1101:5852:5776 1:N:0:19
ACTCCTACGGGAGGCAGCAGTAGGGAATCTTCCACAATGGACGAAAGTCTGATGGAGCAACGCCGCGTGAGCGAAGAAGGTTTTCGGATCGTAAAGCTCTGTTGTGAGGGAGGAACAAGTACAGGATTAACTGTCTGTACCTTGACGGTACCTCATTAGAAAGCCACGGCTAACTACGTGCCAGCAGCCGCGGTAATACGTAGGTGGCAAGCGTTGTCCGGAATTATTGGGCGTAAAGCGCACGCAGGCGGCCCTTTAAGTCTGAGGTGAAGACCCCCGGCTTAACCGTGGA
+
GGCGGGGGGGGGGGGGGGGFFGGGGGGGGGGGGGGGGGGGGGGDGGGGGGGGGFGGGGGGGGGGGGGGEGGGGGGGGGGGGGGGGGGGGGGGGGGGG9FGGGGDE:EFGGG+=FGGGGCFGFAFGF,CFB<,<DCEGGGEAFG3C=@FFFGFAD<<FEFFGG7F7FFGGEGGGGGAC*6,>BDD8DFGFCGGDEEE@FC8C98B9+B*B6CD8E1:EFGDGGDGGF9C7CCF)>DE<*797)0))/9CDG3<D3947@8??@7C***,)96**877(())797;4@F21>><
@M04650:207:000000000-C238N:1:1101:20978:5875 1:N:0:19
ACTCCTACGGGAGGCAGCAGTGGGGAATATTGCACAATGGGCGCAAGCCTGATGCAGCCATGCCGCGTGTATGAAGAAGGCCTTCGGGTTGTAAAGTACTTTCAGTCGGGAGGAAGGTGTCAAGGTTAATAACCTTGGCAATTGACGTTACCGACAGAAGAAGCACCGGCTAACTCCGTGCCAGCAGCCGCGGTAATACGGAGGGTGCAAGCGTTAATCGGAATTACTGGGCGTAAAGCGCACGCAGGCGGTTGATTGAGTCAGATGTGAAATCCCCGGGCTTAACCCGGGAAT
+
GGGGGGGGGGGGGGGGGGGGGGGGGGGGGGGGGGGGGGGGGGGGGGGGGGGGGGGGGGGGGGGGGGGGGGGGGGGGGGGGGGGGGGGGGGGGGGGGGGGGGGGGGGGGGGGGGGGGGGGGGGGGGGGGGGGGGGGGGGGGGGGGGGGGGGGGGDGGGGGFGGGGGGGGGGGGGGGGGGGGGGGGGGGGGGGGGGGGDCFGGDGGGGGGGGGGGGGGGGGGGGGGGGGGGGGGFGGGGGFGFGFFD5<DEGG<3CCFFFFFE4:7@DC>?FFFFFFF:9GEFFFFFFFF>E@6>:
@M04650:207:000000000-C238N:1:1101:19518:5881 1:N:0:19
ACTCCTACGGGAGGCAGCAGTGGGGAATATTGCACAATGGGGGGAACCCTGATGCAGCCATGCCGCGTGAATGAAGAAGGCCTTCGGGTTGTAAAGTTCTTTCGGTGATGAGGAAAACTGGGGTGTTAATAGCACTTTAGGTTGACGTTAGTTACAGAAGAAGCACCGGCTAACTCCGTGCCAGCAGCCGCGGTAATACGGAGGGTGCAAGCGTTAATCGGAATGACTGGGCGTAAAGGGCACGCAGGCGGTGACTTAAGTGAGATGTGAAAGCCCTGGGCTTAACCTAGGAAT
+
GGGGGGGGGGGGGGGGGGGGGGGGGGGGGGGGGGGGGGGGGGGGGGGGGGGFGGGGGGGGGGGGGGGGGGGGGGGGGGGGGGGGGGGGGGGGGGGGGGGAFGGGGGGGGGGGGGGGGGGGGGGGGGGGGGGGGGGGDGFGG@>FGGGEFGGGGGGFGGGGFGGGGGGGGGGGGFGGGGGGGGGGFFGGCGGGGCGGFGEGECECGCCEGGGGGGGDFGGGGGGGGGGGGGGGFGGG5C?GDGFFGG)3>C5)9F<F=FFFGFGGFGFFF??BFF>34<FFFFGFF=*<:?FFF)
@M04650:207:000000000-C238N:1:1101:8705:5945 1:N:0:19
ACTCCTACGGGAGGCAGCAGTAGGGAATCTTCCACAATGGACGAAAGTCTGATGGAGCAACGCCGCGTGAGTGATGAAGGTTTTCGGATCGTAAAACTCTGTTGCGAGGGAAGAACAAGTATGAGAGTAACTGCTCATACCTTGACGGTACCTCGTTAGAAAGCCACGGCTAACTACGTGCCAGCAGCCGCGGTAATACGTAGGTGGCAAGCGTTGTCCGGAATTATTGGGCGTAAAGCGCGCGCAGGCGGCCTTCTAAGTCTGATGTGAAAGCCCACGGCTTAACCGTGGA
+
GGGGGGGGGGGGGGGGGGGGGGGGGGGGGGGGGGGGGGGGGGGGGCFGGGGGGGGFFGGGGGGGGGGGGGGGGGGCGGGGGGGGGGGGGGGGGGGGGGGGGGGGGGGGGGGGGGGGGGGGGGGGGGGGGGGGGGGFGGGGGGGGGGDGGGGGGGGGGGGGGGGGGGGCGGGGGGGGGGGGDFGFFEDCGGGGGGGGGGGGGGGGGGGGGGGFGEE=EGGGGDGGGFGGFGGGFGGGGGFGFGEFDDGDBCDD3C*19=4@EFFG=?7<4@F?4)5>BBDD@>GFF?F96FFF
@M04650:207:000000000-C238N:1:1101:19285:5975 1:N:0:19
ACTCCTACGGGAGGCAGCAGTGGGGAATATTGCACAATGGGCGGAAGCCTGATGCAGCGACGCCGCGTGAGGGATGACGGCCTTCGGGTTGTAAACCTCTTTCAGCAGGGACGAAGCGCAAGTGACGGTACCTGCAGAAGAAGCACCGGCTAACTCCGTGCCAGCAGCCGCGGTAATACGGAGGGTGCAAGCGTTAATCGGAATTACTGGGCGTAAAGCGCACGCAGGCGGTCAATTAAGTCAGATGTGAAAGCCCCGAGCTTAACTTGGGAATTGCATCTGAAACTGGTTGGC
+
GGGGGGGGGGGGGGGGGGGGGGGGGGGGGGGGGGGGGGGGGGGGGGGGGGGGGGGGGGGGGGGGGGGGGGGGGGGGGGGGGGGGGGGGGGGGGGGGGGGGGGGGGGGGGGGGGGGGGGGGGGGGGGGGGGGGGGGGGGGGGGGGGGGGGGGG?C=FGGGGGGGGGGGGGGGGGGGEGGGGGGGGGE?EGGGGGGGGDGGGGDGGGGGGEGFGGEECCFGGEDGGGGGGGGGGFGFGCFFGFF44:>FGFFF7CD4>BFFFG56DFGGFFF:FF4;=>AGF9<FFFFFF?FFFB(
@M04650:207:000000000-C238N:1:1101:25784:5989 1:N:0:19
ACTCCTACGGGAGGCAGCAGTAGGGAATCTTCCGCAATGGGCGAAAGCCTGACGGAGCAACGCCGCGTGAGTGATGAAGGTCTTAGGATCGTAAAACTCTGTTGTTAGGGAAGAACAAATTTGTTAGTAACTGAACAAGTCTTGACGGTACCTAACCAGAAAGCCACGGCTAACTACGTGCCAGCAGCCGCGGTAATACGTAGGTGGCAAGCGTTATCCGGAATTATTGGGCGTAAAGCGCGCGTAGGCGGTTTCTTAAGTCTGATGTGAAAGCCCACGGCTCAACCGTGGAGG
+
GGGGGGGGGGGGGGGGGGGGGGGGGGGGGGGGGGGGGGGGGGGGGGGGGGGGGGGGGGGGGGGGGGGGGGGGGGGGGGGGGGGGGGGGGGGGGGGGGGGGGGGGGGGGGGGGGGGGGGGGGGGGGGGGGGGGGGGGGGGGGGGGGGGGGGGGGGGGGGGGGGGGGGGGGGGGFGGGGGGGGGGGGGGGGGGGGGGGGGGGGGGGGGGGGFFGGGGGGGGGGGGGGF?FEGGGEGGEGG?DFD@BDGGCFDGDDGGFFFFFFFGGFGGAFFFFFFFF?FGFFFGFFFFFFFE?3?
@M04650:207:000000000-C238N:1:1101:16812:6030 1:N:0:19
ACTCCTACGGGAGGCAGCAGTGGGGAATATTGGACAATGGGCGCAAGCCTGATCCAGCCATGCCGCGTGAGTGATGACGGCCTTAGGGTTGTAAAGCTCTTTTGTCCGGGACGATAATGACGGTACCGGAAGAATAAGCCCCGGCTAACTTCGTGCCAGCAGCCGCGGTAATACGAAGGGGGCTAGCGTTGCTCGGAATCACTGGGCGTAAAGGGCGCGTAGGCGGCTTGCCAAGTCGGGGGTGAAAGCCCGTGGCTCAACCACGGAATGGCCTTCGATACTGGCAGGCTTG
+
GGGGGGGGGGGGGGGGGGGGGGGGGGGGGGGGGGGGGGGGGGGGGGGGGGGGGGGGGGGGGGGGGGGGGGGGGGGGGGGGGGGGGGGGGGGGGGGGGGGGGGGGGGGGGGGGGGGGGGGGGGGGGGGGGGGGGFGGGGGGGGGGGGGGGGGGGGGGGGGGGGGGGGGGGGGGGGGGGGGGGGGGGGGGGGGGGGGGGCGG?CFGGGGGEGGGFFGGGDCDGGE?GGGGGGGGFGGGGGBGBCDDFCFGFD9CDDDF@FF=C4DGFGGFFFFFFFFFF?F@>AGFFF>60F4;
@M04650:207:000000000-C238N:1:1101:24371:6138 1:N:0:19
ACTCCTACGGGAGGCAGCAGTGGGGAATATTGCACAATGGGGGAAACCCTGATGCAGCAACGCCGCGTGAGTGATGAAGGTTTTCGGATCGTAAAGCTCTGTCTTTGGGGAAGATAATGACGGTACCCAAGGAGGAAGCCACGGCTAACTACGTGCCAGCAGCCGCGGTAATACGTAGGTGGCGAGCGTTATCCGGATTTACTGGGCGTAAAGGGAGCGTAGGCGGATGATTAAGTGGGATGTGAAATACCCGGGCTCAACTTGGGTGCTGCATTCCAAACTGGTTATCTAG
+
GGGGGGGGGGGGGGGGGGGGGGGGGGGGGGGGGGGGGGGGGGGGGGGGGGGGGGGGGGGGGGGGGGGGGGGGGGGGGGGGGGGGGGGGGGGGGGGGGGGGGGGGGGGGGGGGGGGGGGGGGGGGGGGGGGGGGGGGGGGGGGGGGGGGGGGGGGGGGGGGGGGGGGGGGGGGGGGGGGGGGGGGGGGGDGDGGGGGGGGGGGGGGGGGGGGGGGGGGGGGGGGGGGGGGCGGFGGGGGFGFGFFGGGGFGGFCDGF>FFFGFFGFFDFFFFFFFBFFFGFFFGFFFFAF=@4
@M04650:207:000000000-C238N:1:1101:25612:6193 1:N:0:19
ACTCCTACGGGAGGCAGCAGTAGGGAATCTTCCGCAATGGACGAAAGTCTGACGGAGCAACGCCGCGTGAGTGATGAAGGTCTTCGGATCGTAAAACTCTGTTGTCAGGGAAGAACAAGTGATGTTCAAATAGGGCATCACCTTGACGGTACCTGACCAGAAAGCCCCGGCTAACTACGTGCCAGCAGCCGCGGTAATACGTAGGGGGCAAGCGTTGTCCGGAATTATTGGGCGTAAAGCGCGCGCAGGCGGCTTCTTAAGTCTGATGTGAAAGCCCACGGCTTAACCGTGG
+
FGGGGGGGGGGGGGGGGGGGGGGGGGGGGGGGGGGGGGGGGGGGDEGGGGGGGGGGGGGGGGGGGGGGGGGGGGGGGGGGGGGGGGGEGGGGGGGGGGGGGGGGGGGGGGGGGGGFGGGGGGGGGGGGGGGGGGGGGGGGGGGGGGGGGGGGGGGGGGGGGGGGGGGGGGGGGFGGGGGGGGGFGGGGGGEGGGCGGGGGGGGGGGGGGG=FGGGGGGGGGGGDFGGGGGCFFGGGDGFGFGFFDGGGFGGCDDGFFFFF7FGC@FFAF@@FFFFFBFGFFFGFFFFFFFFB
@M04650:207:000000000-C238N:1:1101:14444:6203 1:N:0:19
ACTCCTACGGGAGGCAGCAGTGGGGAATATTGCACAATGGGCGCAAGCCTGATGCAGCCATGCCGCGTGTATGAAGAAGGCCTTAGGGTTGTAAAGTACTTTCAGCGGGGAGGAAGGTGATAAGGTTAATACCCTTGTCAATTGACGTTACCCGCAGAAGAAGCACCGGCTAACTCCGTGCCAGCAGCCGCGGTAATACGTAGGTGGCAAGCGTTGTCCGGATTTATTGGGCGTAAAGCGAGCGCAGGCGGTTCCTTAAGTCTGATGTGAAAGCCCCCGGCTCAACCGGGGA
+
GGGGGGGGGGGEGGGGGGGGGGGGGDGGGGGGGGGGGGGGGGGGGGGGGGGGGGGGGGGGGGGGGGGGGGGGGGGGGGGGGGGGGGGGGGGGGGGGGGGGGGGGGGGGGGDGGGFCGGGGFGGGGGGGGGGGGGGGGGGGGFGGGGGGGFGGGGGDCGCFFGFGGGGGDGGGGGGGGGG>EF@CFGCFGGGC>CE>C9FGG?EGFFFFGFFFGEEGGGGGGDE5C7FGGCFGFGDECC4CBD>5DDGDBDGGGDGF?@FFG?CD7C7A@BF47?F@?FG>E(7?6?FB>ED9
@M04650:207:000000000-C238N:1:1101:26991:6243 1:N:0:19
ACTCCTATGGGAGGCAGCAGTAGGGAATCTTCCACAATGGACGAAAGTCTGATGGAGCAACGCCGCGTGAGTGATGAAGGTTTTCGGATCGTAAAACTCTGTTGCGAGGGAAGAACAAGTATGAGAGTAACTGCTCATACCTTGACGGTACCTCATTAGAAAGCCACGGCTAACTACGTGCCAGCAGCCGCGGTAATACGTAGGTGGCAAGCGTTGTCCGGAATTATTGGGCGTAAAGCGCGCGCAGGCGGCCTTTTAAGTCTGATGTGAAAGCCCACGGCTCAACCGTGGA
+
GGGGGGG<6<89FFGGGGGGGGGGGGGGGGGGGGGGGGGGGGGGGGGGGGGGGGGGGGGGGGGGGGGGGGGGGGGGGGGGGGGGGGGGGGGGGGGGGGGGGGGGGGGGGGGGGGGGGGGGGGGGGGGGGGGGGGGGGGGGGGGGGGGGGGGGGGGGGFGGGGGGGGGGGGGGGGGGGGGGGGGGGGGGGGGGGGGGGGGGGGGGGGGGGGFGGGGGGGGGGGEGGGGGGGGGEGGGCFFGFGFFG3<DFGGGGGFFFFFFG?FGFFGFFFF=?FFFFFGFFFGFFFFFBFB:
@M04650:207:000000000-C238N:1:1101:25596:6296 1:N:0:19
ACTCCTACGGGAGGCAGCAGTAGGGAATCTTCCACAATGGACGAAAGTCTGATGGAGCAACGCCGCGTGAGTGATGAAGGTTTTCGGATCGTAAAACTCTGTTGCGAGGGAAGAACAAGTATGAGAGTAACTGCTCATACCTTGACGGTACCTCGTTAGAAAGCCACGGCTAACTACGTGCCAGCAGCCGCGGTAATACGTAGGTGGCAAGCGTTGTCCGGAATTATTGGGCGTAAAGCGCGCGCAGGCGGCCTTCTAAGTCTGATGTGAAAGCCCACGGCTTAACCGTGGA
+
GGGGGGGGGGGGGGGGGGGGGGGGGGGGGGGGGGGGGGGGGGGGGGGGGGGGGGGGGGGGGGGGGGGGGGGGGGGGGGGGGGGGGGGGGGGGGGGGGGGGGGGGGGGGGGGGGGGGGGGGGGGGGGGGGGGGGGGGGGGGGGGGGGGGGGGGGGGGGGGGGGGGGGGGGGGGGGGGGGGGGGGGGGGGGGGGGGGGGGGGGGGGGGDGGGGGGGGGGFFDGGGGGGGGGGGGFGGEGGFGFGB>GGGGFGGGGGG=F=@FFFFGFFGFFFFFFFFFFFGFFFGFFFFFFFFB
@M04650:207:000000000-C238N:1:1101:3981:6296 1:N:0:19
ACTCCTACGGGAGGCAGCAGTGGGGAATATTGCACAATGGGGGGAACCCTGATGCAGCCATGCCGCGTGAATGAAGAAGGCCTTCGGGTTGGAAAGTTCTTTCGGTGAGGAGGAAGACTGGGGTGTTAATAGACCGTGAGTGGGCCGTTAGTGACAGAAGAAGCACCGGCTAACTCCGTGCCAGCAGCCGCGGGAATACGGAGGGTGCAAGCGGGAATCGGAAGGACGTGGCGTAATGTGCACGCAGGCGGTGACTGTAGTGGTATGTGAAAGCCCGTGGCGTAACCTAGGAAT
+
GGGGGGGGGEFGGGGGGGGGGGGGGGGGGGGGGGGGGGGGGGG+@FGGGGF@FFGFFFGGGGGGGGGGGGFFGGG9FGGGGGGFGGGGGG:+@FFFGGGGGGA:BFGGC7>BC>D8<FFGCFEGGGG,7@FF,,?*=***2,***<FFB:BF9,<::7F7:ECFGC>5:8CGFGFGGDG5//A6*8CGF>EC5*/:CFG5*;ECGG*:CA+:8***:CF<*******/*1**):5***0*02759)))099DGGGF*/00+)**1?C<4@6*95:)(-*8)(1057FA(*;?))
@M04650:207:000000000-C238N:1:1101:7448:6312 1:N:0:19
ACTCCTACGGGAGGCAGCAGTGGGGAATCTTGCACAATGGGCGGAAGCCTGATGCAGCGACGCCGCGTGGGGGATGACGGCCTTCGGGTTGTAAACTCCTTTCGCTAGGGAAGAAGCCATTTTGTGGTGACGGTACCTGGATAAGAAGCACCGGCTAACTACGTGCCAGCAGCCTCGGTACTACGTCGGGTGCGAGCGTTGTCCGGACTTACTGGGCGTAAAGAGCTCGTAGGTGGTTTGTGGCGTCGTCTGTGAGATCCCTATGCTTAACTTCGGGCGTGCAGGCGATTCGGG
+
<FCFGGGGGGEGGEGGGGGGGGFFE7@FCFFGGGFFGFGCF@FBBCFEFC@FFCFGDFFGGBCFGEGGG7=BEGGGFGG+>>+A?FG78=CFDGFDG@D?BFDFD@FGGGGGGG,<>B,>FGGDF,@>EECF<F@CAFAFG9<>:DGCFCFFGGGGGGA<FG<CFF8:FGEF><+98:4<*?CC;0*=E511*:>?5?E88ECGGGC**<0:<+3*777);D9<FGGFGDGE5<DF*/7DF*5.)11)8CD5D*0**10*:6**9D:A4/=4**.709)8)-**)0<02)9:2>
@M04650:207:000000000-C238N:1:1101:23867:6317 1:N:0:19
ACTCCTACGGGAGGCAGCAGTAGGGAATCTTCCACAATGGACGAAAGTCTGACCGAGCAACGCCGCGTGAGTGAAGAAGGTTTTCGGATCGTAAAACTCTGTTGTTAGAGAAGAACAAGTGAGAGAGTAACTGTTCTCACCTTGACGGTATCTAACCAGAAAGCCACGGCTAACTACGTGCCAGCAGCCGCGGTAATACGTAGGTGGCAAGCGTTGTCCGGATTTATTGGGCGTAAAGCGAGCGCAGGCGGTTCCTTAAGTCTGATGTGAAAGCCCCGGGCTCAACCGGGGA
+
GGGGGGGGGGGEGGGGGGGGGGGGGGGGGGGGGGGDGGGGGGGGGGGGGGGGGGGGGGGGGGGGGGGGGGGGGGGGGGGGFGGGGGGGGGGGGGGGGGGGGGGGGGFGGGGGGGGGGDGGGGGEEFFGDDGGFGGGGGGGGGGGGGGDGGFGGFGGCGGGG@FGGCFGGGGGGGGGGGGGGGGGGGGGFGGGGGEGGGGGGGGGGGGF:FGGGGGGGGGGGCCEGGGFGGGGFGG5CFFGFGFFGDGGFGDCDDCFF4@FFFFG=GGFF?*=4?FFFFG>3(9@@FF>>F@F
@M04650:207:000000000-C238N:1:1101:12658:6392 1:N:0:19
ACTCCTACGGGAGGCAGCAGTAGGGAATCTTCGGCAATGGACGAAAGTCTGACCGAGCAACGCCGCGTGAGTGAAGAAGGTTTTCGGATCGTAAAACTCTGTTGTTAGAGAAGAACAAGGACGTTAGTAACTGAACGTCCCCTGACGGTATCTAACCAGAAAGCCACGGCTAACTACGTGCCAGCAGCCGCGGTAATACGTAGGTGGCGAGCGTTATCCGGATTTACTGGGCGTAAAGGGAGCGTAGGCGGATGATTAAGTGGGATGTGAAATACCCGGGCTCAACTTGGGTGC
+
GGGGGGGGGGGGGGGGGGGGGGGG7FEGGGGGGGGGGGGGGGGGGGGGGGGGGGGGGGGGGGGGGGGGGFGGGGGGGGGGGGGGGGGGGGGGGGGGGGGGGGGGGGGGGGGGGGGGGGGGGGGFGGGGGGGGGGGGGGGGGGGGGGGGGGGGGGGGGGGGGGGGGGGGGGGGFGGGGGGGGGGGGGGGGGGEGGGGGGGGGGGGGGGGGGGGGGGGGGGGEGGGGGGGGGFGFGGGGGFGFGFFGGGGFGGGGGDFFFFFGFGGFDGFFF?FFFFF?FGFFFGFFFFD<FF??(
@M04650:207:000000000-C238N:1:1101:26115:6400 1:N:0:19
ACTCCTACGGGAGGCAGCAGTAGGGAATCTTCCGCAATGGGCGAAAGCCTGACGGAGCAACGCCGCGTGAGTGAAGAAGGTTTTCGGATCGTAAAACTCTGTTGTTAGAGAAGAACGTTAAGTAGAGTGGAAAATTACTTAAGTGACGGTATCTAACCAGAAAGGGACGGCTAACTACGTGCCAGCAGCCGCGGTAATACGTAGGTCCCAAGCGTTGTCCGGATTTATTGGGCGTAAAGCGAGCGCAGGTGGTTTCTTAAGTCTGATGTAAAAGGCAGTGGCTCAACCATTGTG
+
GGGGGGGGGGGGGGGGGGFGGFFEGGGGGGGGGEGGGGGGGGG@FGGGGGAGFGGGGGGGGGGGGGGGGCFGGGDGG8FGGFGGGGGDGGGGGGGFGGGGGGGGGGGGGGGGGGGGGGGGFGFF9?DFFG9,FDFGGGGG9FFGGGFDGGFGFGF,@FGGGG,DF*DF@@FDFGFGGGGGFFFGCFCCGGEGEGGEGF;?ECGGGGGDFGGGGEGEGGGGEDA5EFGFGFGFFGGEGGFFDC7BDGGC:GGGC<FFFFFFCFGGFFF>FB44@?>@7?G@FF*9??F??F@BF<
@M04650:207:000000000-C238N:1:1101:27623:6419 1:N:0:19
ACTCCTATGGGAGGCAGCAGTAGGGAATCTTCCACAATGGACGAAAGTCTGATGGAGCAACGCCGCGTGAGCGAAGAAGGTTTTCGGATCGTAAAGCTCTGTTGTGAGGGAAGAAGAAGTACAGGAGTAACTGTCTGTACCTTGACGGTACCTCATTAGAAAGCCACGGCTAACTACGTGCCAGCAGCCGCGGTAATACGTAGGTGGCAAGCGTTGTCCGGATTTATTGGGCGTAAAGCGAGCGCAGGCGGTTCCTTAAGTCTGATGTGAAAGCACACGGCTCAACCGGGGA
+
GGGGGGG,6,<9CFGGGGGGGGGGGGGGGGGGGGGGGGGGGGGFGGGGGGGGGGGGGGGGGGGGGGGGGGGGGGGGGGGGGGGGGGGGGGGGGGGGGGGGGGGDGEFGGGGGGGG,BFFGGGGGGGGFGGGGGGGGGGGGGGGG,DFFGGGGGGGGGGFGGGGGGGGD@EGGGGGGGGGGGGGGGGGGGGGGGGGGGGGGGGGGGGGGGGGGGGGGGGGGGGGGGGGGGGGGFGD*12@C:DEFGDGGEGGGDGGFFF=6FFGGFGGBFFFFFF)0(.10>9GFFFFFF>),
@M04650:207:000000000-C238N:1:1101:11315:6505 1:N:0:19
ACTCCTACGGGAGGCAGCAGCCAAGAATATTCCGCAATGGGGGGAACCCTGACGGAGCGACGCTGCGTGAAGGAAGAAGGCATTCGTGTTGTAAACTTCTTTTCTAAAGGAAGAATAAGCTGGGGAGGAAATGCCTTAGTGATGACGGTACTTTAGGAATAAGCCCCGGCTAATTACGTGCCAGCAGCCGCGGTAATACGTAAGGGGCGAGCGTTGCTCGGAATTACTGGGCGTAAAGGGCGTGTAGGCGGTTTATTAGGCCGAGTGTGAAAGACCGAGGCTCAACTTCGG
+
GGFGGGGGGGGGGGGGGGGGGGGGGGGGGGGGGGGGGGGGGGGGGEGGGGGGGGGGGGGGGGGGGGGGGGGGGGGGGGGGGGGGGGGDFGGGGGGGGGGGGGGGGGGGGGGGFGGGGGGFGGGGGGFGGGGGGGGGGGGGGGGGGGGGGGGGGGGGGGGGGGGGGGGGGGGGGGGGGGGGFGGGGGGGGEGGGGGGGGGGECCGGGGGGGGGGGGGGFGGDGEGGGGGGGGGBEDG3DFGFDDFGGGDFCGD5<>6=FFFGFGDFGGFFFFFFFF@96C>B6DFFFFFFFF
@M04650:207:000000000-C238N:1:1101:21008:6533 1:N:0:19
ACTCCTACGGGAGGCAGCAGTAGGGAATCTTCCACAATGGACGAAAGTCTGATGGAGCAACGCCGCGTGAGTGATGAAGGTTTTCGGATCGTAAAACTCTGTTGCGAGGGAAGAACAAGTATGAGAGTAACTGCTCATACCTTGACGGTACCTCGTTAGAAAGCCACGGCTAACTACGTGCCAGCAGCCGCGGTAATACGTAGGTGGCAAGCGTTGTCCGGAATTATTGGGCGTAAAGCGCGCGCAGGCGGCCTTTTAAGTCTGATGTGAAAGCCCACGGCTTAACCGTGGA
+
GGGGGGGGGGGGGGGGGGGGGGGGGGGGGGGGGGGGGGGGGGGGGGGGGGGGGGGGGGGGGGGGGGGGGGGGGGGGGGGGGGGGGGGGGGGGGGGGGGGGGGGGGGGGGGGGGGGGGGGGGGGGGGGGGGGGGGGGGGGGGGGGGGGGGGGGGGGGGGGGGGGGGGGGGGGGGGGGGGGGFGGGGGGGGGGGGGGGGGGGGGGGGGGGGGGGGGGGGGGGGGGGGGGGGGGGFGGGGGFGFGFEGGGDFGGGGGGFFFFFDFFFBGGFFFFFFFFFBBGFF>GFFFFF?FF1
@M04650:207:000000000-C238N:1:1101:10944:6546 1:N:0:19
ACTCCTACGGGAGGCAGCAGTGGGGAATATTGCGCAATGGGCGAAAGCCTGACGCAGCGACGCCGCGTGAGGGATGAAGGGCTTCGGTTCGTAAACCTCTTTCAGCAGGGACGAAGCGCAAGTGACGGTACCTGCAGAAGAAGCACCGGCTAACTACGTGCCAGCAGCCGCGGTAATACGTAGGGTGCGAGCGTTGTCCGGAATTACTGGGCGTAAAGAGTTCGTAGGCGGTTTGTCGCGTCGTTTGTGAAATCCCGCAGCTTAACTGTGGGCGTGCAGGCGATACGGGCAGAC
+
GGGGGGGGGGGGGGGGGGGGGGGGGGGGGGGGGGGGGGGGGGGGGGGGGGGGFGGGGGGGGGGGGGGFGGGGGGGGGGGGGGGGGGGGGGGGGGGGGGGGGGGGGGGGGDGGGGGGGGGGGGGGGGGGGGGGGGGGGFGFFGFGGGGGGGGGGGGGGGGFGGGGGGGGGGGGGC8CFGFGFEFEEGGDEGGGGGGGGGGGGGEFGGGGGGGGG*?EGC7DECCGECFGFGGEFGDGGDFC>DEFGGC*5C7CCFCFFE@DD5CDFF:</@535>>><?GF3318>3><9>)8:.
@M04650:207:000000000-C238N:1:1101:22951:6597 1:N:0:19
ACTCCTACGGGAGGCAGCAGTAGGGAATCTTCCACAATGGACGAAAGTCTGATGGAGCAACGCCGCGTGAGTGATGAAGGTTTTCGGATCGTAAAACTCTGTTGCGAGGGAAGAACAAGTATGAGAGTAACTGCTCATACCTTGACGGTACCTCGTTAGAAAGCCACGGCTAACTACGTGCCAGCAGCCGCGGTAATACGTAGGTGGCAAGCGTTGTCCGGAATTATTGGGCGTAAAGCGCGCGCAGGCGGCCTTCTAAGTCTGATGTGAAAGCCCACGGCTTAACCGTGGA
+
GGGGGGGGGGGGGGGGGGGGGGGGGGGGGGGGGGGGGGGGGGGGGGGGGGGGGGGGGGGGGGGGGGGGGGGGGGGGGGGGGGGGGGGGGGGGGGGGGGGGGGGGGGGGGGGGGGGGGGGGGGGGGGGGGGGGGGGGGGGGGGGGGGGGGGGGGGGGGGGGGGGGGGGGGGGGGGGGGGGGGGGGGGGGGGGEGGGGGGGGGGGGGGGGGGGGGGGGGGGGGGGGFGGGDGGFEGGGGGFGFGFFGGGGFGGGGGGFFF?BFFGGBCFFF=FFFFFFFFGFF>GFFFFFFFF:
@M04650:207:000000000-C238N:1:1101:18263:6615 1:N:0:19
ACTCCTACGGGAGGCAGCAGTGGGGAATCTTGCACAATGGGCGGAAGCCTGATGCAGCGACGCCGCGTGGGGGATGACGGCCTTCGGGTTGTAAACTCCTTTCGCTAGGGAAGAAGCCATTTTGTGGTGACGGTACCTGGATAAGAAGCACCGGCTAACTACGTGCCAGCAGCCGCGGTAATACGTAGGGTGCAAGCGTTGTCCGGAATTACTGGGCGTAAAGAGCTCGTAGGTGGTTTGTCGCGTCGTCTGTGAAATCCCGAGGCTTAACTTCGGGCGTGCAGGCGGTACGGG
+
FGGGGFEGGGGGGGGGGGGGGGGGGEEGFGGGGGGGGGGGGGGGGGDGFGGFGGGFGGGGGGGGGGGGGG@FEGGGGEDFGCFGGGGFGGDGGGGGGGGGGGGD:FGGCFG8FGG?FGF,@<8FFCC>*EFC:FEED=:<FF;AF9C:CEFF1FF<*,4B;CC<C:F9FED+=*B@*:1:8F7CCACFG5;CEC9A5CEEDCFGGG*:86<F9EFGGGD)ACGE*2+0:9/:>EFDCG4<):>@)9DC;FC<FF779@?F+7*)8DG::416/*)5,35754*94).,4)7(4-
@M04650:207:000000000-C238N:1:1101:13455:6639 1:N:0:19
ACTCCTACGGGAGGCAGCAGTGGGGAATATTGCACAATGGGGGAAACCCTGATGCAGCAACGCCGCGTGAGTGATGAAGGTTTTCGGATCGTAAAGCTCTGTCTTTGGGGAAGATAATGACGGTACCCAAGGAGGAAGCCACGGCTAACTACGTGCCAGCAGCCGCGGTAATACGTAGGTGGCAAGCGTTGTCCGGAATTATTGGGCGTAAAGCGCGCGCAGGCGGTTTCTTAAGTCTGATGTGAAAGCCCCCGGCTCAACCGGGGAGGGTCATTGGAAACTGGGAGACTTG
+
GGGGGGGGGGGGGGGGGGGGGGGGGGGGGGGGGGGGGGGGGGGGGGGGGGGGGGGGGGGGGGGGGGGFDFGGGGGGGGGGGGGGGGG:FGGGGGGGGFGGGGGGGGGGGGGGGGGGGGGGGGGGGGGGGGGGGGGGGGGFGGGGGDGGGGGGGGGGGGGGGGGGGGDDGGDFGGGGGGDGGGGGGGGGGGGGGGGGEEG6CFGGGCGEGGG=GGGGGC3CC>8EGGGGGGC?F7CFGGFG?FFFGCF7?5CDGGGF@FFFGFGGFC>9DDB@FFF@8?CFFFGFF@D6:??D
@M04650:207:000000000-C238N:1:1101:23525:6653 1:N:0:19
ACTCCTACGGGAGGCAGCAGTAGGGAATCTTCCGCAATGGGCGAAAGCCTGACGGAGCAACGCCGCGTGAGTGATGAAGGTCTTAGGATCGTAAAACTCTGTTGTTAGGGAAGAACAAATTTGTTAGTAACTGAACAAGTCTTGACGGTACCTAACCAGAAAGCCACGGCTAACTACGTGCCAGCAGCCGCGGTAATACGTAGGTGGCAAGCGTTATCCGGAATTATTGGGCGTAAAGCGCGCGTAGGCGGTTTCTTAAGTCTGATGTGAAAGCCCACGGCTCAACCGTGGAGG
+
GGGGGGGGGGGGGGGGGGGGGGGGGGGGGGGGGGGGGGGGGGGGGGGGGGGFGGGGGGGGGGGGGGGGGGGGGGGGGGGGGGGGGGGGGGGGGGGGGGGGGGFGGGGGGGGGGGGGGGGGGGGGGGGGGGGGGGGGGGGGGGGGGGGGGGGGGGGGGGGGGGGGGGGGGGGGGGGGGGGGGGGGGGGGGGGGGGGEDFGGFGGGGGGGGGGGGGGGGGGGDGGGGGGGDDGGFGGEGGFGFGFFGGGD?DGGCDGFFFFFFF>FFGFFFFFF?FFF11D>EFGFFFFFFFFFFF
@M04650:207:000000000-C238N:1:1101:21369:6669 1:N:0:19
ACTCCTACGGGAGGCAGCAGTAGGGAATCTTCCACAATGGACGAAAGTCTGATGGAGCAACGCCGCGTGAGTGATGAAGGTTTTCGGATCGTAAAACTCTGTTGCGAGGGAAGAACAAGTATGAGAGTAACTGCTCATACCTTGACGGTACCTCATTAGAAAGCCACGGCTAACTACGTGCCAGCAGCCGCGGTAATACGTAGGTGGCAAGCGTTGTCCGGAATTATTGGGCGTAAAGCGCGCGCAGGCGGCCTTTTAAGTCTGATGTGAAAGCCCACGGCTTAACCGTGTA
+
FGGGGGGGGGGEGGGGGGCGGGGGGGGGGGGGGGGGGGGGEEFGGECFFGGGGGFGGGCDCFGGGGGGG7FFGGFGGGGGACFGGGGCGEEGEGGFG8FGGGECDF@FEGGFGGGGFC=FF<5FF,5BD,,CCCAF?BDFDGGGGGG>FGGF9>FFFDC=FFGG@>DGGGGEGGGGGGGGGGGGGGGGGGGGGGGGGGGGGGGGG9CGGGGGGGG5EGGG=D*ACFGGG=CF>GCGDG?GFG:37>DD@CD<D3*9=69=AFGDFFGF4B=F8)5><1/;51)6*=74,8),
@M04650:207:000000000-C238N:1:1101:9369:6687 1:N:0:19
ACTCCTACGGGAGGCAGCAGTAGGGAATCTTCCGCAATGGGCGCAAGCCTGACGGAGCAACGCCGCGTGTGCGAAGAAGGTCTTCGGATCGTAAAGCACTGTTGTTAAGGAAGAATGACAGTAAGGGTCACTATTTACTGTGTGACGGTACTTAACCAGAAAGCCACGGCTAACTACGTGCCAGCAGCCGCGGTAATACGTAGGTGGCAAGCGTTATCCGGAATTATTGGGCGTAAAGCGCGCGTAGGCGGCGAGATTAGTCTGATGTGAAAGCCCCCGGCTCAACCGGGGAGG
+
GGGGGGGGGGGGGGGGGGGGGGGGGGGGGGGGGGGGGGGGGGGGGGGGGFGGGGGGGGGGGGGGGGGGGGGGGGGGGGGGGGGGGGGGGGGGGGGGGGEGGGGGGGGGGGGGGGGGGGGFFFFFFGGCFGGGFGGGGGGCG<FGGGGCEGFFCCGGGG@FGGGGGGGGGGE@EGFFGEFCGFCFGGGGFGGGGGGGGCEGGGGGGGFGGGGGGEEEGGGG8DE=FGGGCDFF@EGGGGFGFGFFGGGDFGDGGDC3>9FFCFFC*:CABFFB45)7?>C>B0CF=759>>5319
@M04650:207:000000000-C238N:1:1101:23883:6699 1:N:0:19
ACTCCTACGGGAGGCAGCAGTGGGGAATATTGCACAATGGGGGAAACCCTGATGCAGCAACGCCGCGTGAGTGATGACGGTCTTCGGATTGTAAAGCTCTGTCTTTAGGGACGATAATGACGGTACCTAAGGAGGAAGCCACGGCTAACTACGTGCCAGCAGCCGCGGTAATACGTAGGTGGCAAGCGTTGTCCGGATTTACTGGGCGTAAAGTGAGCGTAGGCGGATCTGTAAGTGGGATGTGAAATACTCGGGCTCAACCTGGGGGCTGCATTCCAAACTGGAGATCTAG
+
GGGGGGGGGGGGGGGGGGGGGGGGGGGGGGGGGGGGGGGGGGGGGGGGGGGGGGGGGGGGFGGGGGGGGGGGGGGGGGGGGGGGGGGFEEGGGGGGGGGGGGGGGGGGFCGGGGGGGGFGGGGGGGGGGGGGFFGGFGGGGGGGGGEGGGGGGGGGGGFFFGCFGGGGCC:FGGGGFGGGCFGGD5;EECGGC9CE5*BEFGGGGGDEEGGFE+<EGGGCCDGGGGEGGC+38:7EC4>>FGFFCFCGFFGG3*)0.)07A><5FGD>BDE>FFB@9AGFFB7?5>6:7=*)
@M04650:207:000000000-C238N:1:1101:16486:6702 1:N:0:19
ACTCCTACGGGAGGCAGCAGTGGGGAATATTGCACAATGGGCGCAAGCCTGATGCAGCCATGCCGCGTGTATGAAGAAGGCCTTAGGGTTGTAAAGTACTTTCAGCGGGGAGGAAGGTGATAAGGTTAATACCCTTGTCAATTGACGTTACCCGCAGAAGAAGCACCGGCTAACTCCGTGCCAGCAGCCGCGGTAATACGGAGGGTGCAAGCGTTAATCGGAATTACTGGGCGTAAAGCGCACGCAGGCGGTCAATTAAGTCAGATGTGAAAGCCCCGAGCTTAACTTGGGAAT
+
GGGGGGGGGGGGGGGGGGGGGGGGGGGGGGGGGGGGGGGGGGGGGGGGGGGGGGGGGGGGGGGGGGGGGGGGGGGGGGGGGGGGGGGGGGGGGGGGGGGGGGGGGGGGGGGGGGGGGGGGGFGGGGGGGGGGGGGGGGGGGGGFGGGGGGGGGGGGGGGGGGGGGGGGGGGGGGGGGGGGGGGGGGGGGGGGGGGGGGGGGGGGGGGGGGGGGGGGGGGGDDGGGGGGGGGGFG:CCGFGFGFFGGDDEGGGGGGFFFFFGFGGFGGAFFFFFF@FF>CDFBGF64=A<FF?:<
@M04650:207:000000000-C238N:1:1101:22694:6719 1:N:0:19
ACTCCTAGGGAGGCAGCAGTAGGGAATCTTCGGCAATGGACGAAAGTCTGACCGAGCAACGCCGCGTGAGTGAAGAAGGTTTTCGGATCGTAAAACTCTGTTGTTAGAGAAGAACAAGTGAGAGAGTAACTGTTCTCACCTTGACGGTATCTAACCAGAAAGCCACGGCTAACTACGTGCCAGCAGCCGCGGTAATACGTAGGTGGCAAGCGTTGTCCGGATTTATTGGGCGTAAAGCGAGCGCAGGCGGTTCCTTAAGTCTGATGTGAAAGCCCCCGGCTCAACCGGGGAAGG
+
GGGGGGGGGGGGGGGGGGGG<FFGGGGGGGGGGGGGGGGCFGGGGGGGGGGGGGGGGGFGGGGGGGGGGGGGGGG9FEGGFGGGGG@FGGGGGGGGGGGGGGGGGGGGGGGGGGGGGGGGGGGGGGGGGGGGGGGGGGGGGGGGGGGGGGGGGGGGGGGGGGGFGGGGEGGGGGGGGGGGGGGGGGGGGGGGGGGGGGGFGGGGGFFGGGGGGGGGGGGGGGGDFFGGGGGGFGGFFGFGFGFFGGCDEGGGGGG?F46BFFGCFGGFF?BFFFFF>FDEB?GFFFFFFF@F??
@M04650:207:000000000-C238N:1:1101:16846:6730 1:N:0:19
ACTCCTACGGGAGGCAGCAGTAGGGAATCTTCCACAATGGACGAAAGTCTGATGGAGCAATGCCGCGTGAGTGAAGAAGGCCTTCGGGTTGTAAAGTTCTTTCGGTGATGAGGAAAACTGGGGTGTTAATAGCACTTTAGGTTGACGTTAGTTACAGAAGAAGCACCGGCTAACTCCGTGCCAGCAGCCGCGGTAATACGGAGGGTGCAAGCGTTAATCGGAATGACTGGGCGTAAAGGGCACGCAGGCGGTGACTTAAGTGAGATGTGAAAGCCCTGGGCTTAACCTAGGAAT
+
GGGGGGGGGGGGGGGGGGGGGGGGGGGGGGGGGGGGGGGGGGGGGGGGGGGGGGGGGGGGGGGGGGGGGGGGGGGGGGGGGGGGGGGGGGGGGGGGGGGGGGGGGGGGGGGGGGGGGGGGGGGGGGGGGGGGGGGGGGGGGGGGGGGGGGGGGGGGGGGGGGGGGGGGGGGGGGGGGGGGGGGGGGGGGGGGGGGGGGGGGGGGCGGGGGGGGGGGGGGGGGGGGGGGGGGGFGGEGGFGFGFFGGDGFGGGGGGFFFFFC6CDFGGFFFFFFFF@<BGFFFGFFFFFFFFBA)
@M04650:207:000000000-C238N:1:1101:10078:6738 1:N:0:19
ACTCCTACGGGAGGCAGCAGTAGGGAATCTTCCACAATGGACGAAAGTCTGATGGAGCAACGCCGCGTGAGTGATGAAGGTCTTCGGATCGTAAAGCTCTGTCTTTGGGGAAGATAATGACGGTACCCACGGAGGAAGCCACGGCTAACTACGTGCCAGCAGCCGCGGTAATACGTAGGTGGCGGGCGTTATCCGGATTTACTGGGCGTAACGTGATCGTAGGCGGCTGATTAAGTGGGAGGTGAAATACCCGGGCTCAACTTGGGTGCTGCATTCCAAACTGGTTATCCAG
+
EFFEFGG@@:@EG7BFFGFC6C<<BC,E@FD,EFGGGC<EEEF+CFCCECFGGG@FGECFGGGGEGGGC,?9C,FGFFG?F,CFGD7BBFEFE<FGG9EF,C<,C,?,44BFCFC<9FFA?B@CDFG9,4=:++6+AFGGFGDCCE7@EG,DCGGCCF,DCFGGCGDEFC7FCC8DGG><<*<:**:BEC58CFE5E;?EFGGGG5AEEGG*8*8**0*98>GFEE5CE*<E?FFG*>:9.7<@G=CG*2*97)/77.66C67C4**45?F?98*6):2*7<C:***))**.
@M04650:207:000000000-C238N:1:1101:8512:6764 1:N:0:19
ACTCCTACGGGAGGCAGCAGTAGGGAATCTTCCACAATGGACGAAAGTCTGATGGAGCAACGCCGCGTGAGTGATGAAGGTTTTCGGATCGTAAAACTCTGTTGCGAGGGAAGAACAAGTATGAGAGTAACTGCTCATACCTTGACGGTACCTCGTTAGAAAGCCACGGCTAACTACGTGCCAGCAGCCGCGGTAATACGTAGGTCCCAAGCGTTGTCCGGATTTATTGGGCGTAAAGCGAGCGCAGGTGGTTTCTTAAGTCTGATGTAAAAGGCAGTGGCTCAACCGTGGGTT
+
GGGGGGGGGGGGGGGGGGGGGFGGGGGGGGGGGGFGGGGGGGGGGGGGGGGGGG9FFGDGGGGGGGGGGGGFAFGGGGGG<FGFGGGGGGGGGGGFGFGFGGAFGFGGGGCFGGGGGGFBFDFBEF>FFDFA9B<FGGCF<FGGFGG7=FGGGGEFCGGGGGGG7EGGGGG>FGGDGGGGGGGGGGGGGGGGGGGGG9FF:FCEFB?ECFFGGGGGEGGGE:*CF?ED?DFG3:C5FCFC5C>BCGGG@GGG<776@F4=<6CG?FFB46@FBB><<8D@E?GFFFF(4))-(,
@M04650:207:000000000-C238N:1:1101:24946:6810 1:N:0:19
ACTCCTACGGGAGGCAGCAGTAGGGAATCTTCCACAATGGACGGAAGTCTGATGGAGCAATGCCGCGTGAGTGAAGAAGGTTTTCGGATCGTAAAACTCTGTTGTTAGAGAAGAACAAGTGAGAGAGTAACTGTTCTCACCTTGACGGTATCTAACCAGAAAGCCACGGCTAACTACGTGCCAGCAGCCGCGGTAATACGTAGGTGGCAAGCGTTGTCCGGAATTATTGGGCGTAAAGCGCGCGCAGGCGGCCTTTTAAGTCTGATGTGAAAGCCCACGGCTTAACCGTGGA
+
GGGGGGGGGGGGGGGGGGGGGGGGGGGGGGGGGGGGGGGGGGGGGGGGGGGGGGGGGGGGGGGGGGGGGGGGGGGGGGGGGGGGFGGGGGGGGGGGGGGGGGGGGGGGGGGGGGGGGGGFGGGGGGGGGGGGGGGGGGGGGGGGFGGGGGGGGGGGGGGGGGGGGGGGGGGGGGGGGGGGGGGGGGGGGGGGDEGGFGGG9CGEGGGGGGGGGGDGGGGGGGCFFGGGGGGGFGGG<CFGEGFFGGGGBDDG<D4??6?FCFGGFGGBFFF?FF>;<BGFFFGFFF47:FF?
@M04650:207:000000000-C238N:1:1101:4947:6827 1:N:0:19
ACTCCTACGGGAGGCAGCAGTAGGGAATCTTCGGCAATGGACGAAAGTCTGACCGAGCAACGCCGCGTGAGTGAAGAAGGTTTTCGGATCGTAAAACTCTGTTGTTAGAGAAGAATAAGTGAGAGAGTAACTGTTCTCACCTTGACGGTATCTAACCAGAAAGCCACGGCTAACTACGTGCCAGCAGCCGCGGTAATACGTAGGTGGCAAGCGTTGTCCGGATTTATTGGGCGTAAAGCGAGCGCAGGCGGTTCCTTAAGTCTGATGTGAAAGCCCCCGGCTCAACCGGGGA
+
GGGGGGGGGGGGGGGGGGGGGGGGGGGGGGGGGGGGGGGGGGGGGGGGGGGGGGGGGGGGGGGGGGGGGGGGGGGGGGGGGGGGGGGGGGGGGGGGGGGGGGGGEGGGGGGFGFGGGGGGGFGGGGGGGGGGGGGGGGGGGGGGGGGGGGGGGGGGGEFGGGFGGGGGEEFCGGGGFGGGGGGGGGGGG5EGGGGGGGGGFFDGGFGGGGGG==EEG=FG5CEE6CGGGFG=>EGGGGF3>3>FGGCDBGCGGGFFFFFFGFGCBD7<FFF?FFF::>D35(>FFFF9B3>>
@M04650:207:000000000-C238N:1:1101:17128:6839 1:N:0:19
ACTCCTACGGGAGGCAGCAGTAGGGAATCTTCGGCAATGGACGAAAGTCTGACCGAGCAACGCCGCGTGAGTGAAGAAGGTTTTCGGATCGTAAAACTCTGTTGTTAGAGAAGAACAAGTGAGAGAGTAACTGTTCTCACCTTGACGGTATCTAACCAGAAAGCCACGGCTAACTACGTGCCAGCAGCCGCGGTAATACGTAGGTGGCAAGCGTTGTCCGGAATTACTGGGCGTAAAGAGTTCGTAGGCGGTTTGTCGCGTCGTTTGTGAAATCCCGCAGCTTAACTGTGGGCG
+
GGGGGGGGGGGGGGGGGGGGGGGGGGGGGGGGGGGGGGGGGGGGGGGGGGGGGGGGGGGGGGGGGGGGGGGGGGGGGGGGGGGGGGGGGGGGGGGGGGGGGGGGGGGGGGGGGGGGGGGGGGGGGGGGGGGGGGGGGGGGGGGGGGGGGGGGGGGGGGGGGGGGGGGGGGGGGGGGGGGGGGGGGGGGGGGGGGGGGGGGGGGEFGGGGGGGGGGCGGGGGGGGGGGGGGGGFGGGGGFGFGFFGGGDFDGDGGGFFFFBC@DGD<DBFFFFFFFFBFGEFFGFFFFFFFF:B>
@M04650:207:000000000-C238N:1:1101:14996:6853 1:N:0:19
ACTCCTACGGGAGGCAGCAGTAGGGAATCTTCCACAATGGACGAAAGTCTGATGGAGCAACGCCGCGTGAGTGATGAAGGTTTTCGGATCGTAAAACTCTGTTGCGAGGGAAGAACAAGTACGAGAGTAACTGCTCGTACCTTGACGGTACCTCGTTAGAAAGCCACGGCTAACTACGTGCCAGCAGCCGCGGTAATACGTAGGTGGCAAGCGTTGTCCGGAATTATTGGGCGTAAAGCGCGCGCAGGCGGCCTTGTAAGTCTGATGTGAGAGCCCACGGCTTAACCGTGGA
+
GGGGGGGGGGGGGGGGGGGGFGGGGGGGGGGGGGGGGGDGFGGGDGGCFGGFGG9FFGGGGGGGGGGGGGE<EDFGGFFGFGGGGGGDGCFGGGFFGFGGGGG,BFCGGGG?FGGGG?<FAFE@=FGG9FGFDGFGGEGFGGGGCGCGFCGFG9FFFFEFFGFEFGGCFGGEFC9D8EC,>FFF@EFGG>=*=1:ECEFG+B=EBFGGCF:=E5C*:7DDGCE=E9CCCCFFFGCGCGFD:C>D3D5C53CD3*2)9==?+=>C7>74*9*6<F57::3:>2<F?F=>()51
@M04650:207:000000000-C238N:1:1101:24931:6859 1:N:0:19
ACTCCTACGGGAGGCAGCAGTGGGGAATATTGCACAATGGGCGCAAGCCTGATGCAGCCATGCCGCGTGTATGAAGAAGGCCTTAGGGTTGTAAAGTACTTTCAGCGGGGAGGAAGGTGATAAGGTTAATACCCTTATCAATTGACGTTACCCGCAGAAGAAGCACCGGCTAACTCCGTGCCAGCAGCCGCGGTAATACGGAGGGTGCAAGCGTTAATCGGAATTACTGGGCGTAAAGCGCACGCAGGCGGTCAATTAAGTCAGATGTGAAAGCCCCGAGCTTAACTTGGGAAT
+
GGGGGGGGGGGGGGGGGGGGGGGGGGGGGGGGGGGGGGGGGGGGGGGGGGGGGGGGGGGGGGGGGGGGGGGGGGGGGGGGGGGGGGGGGGGGGGGGGGGGGGGGGGGGGGGGGGGGGGGGGGGGGFGGGGGGGGGGGGGGGGGGGGGGGGGGGGGGGGGGGGGGGGGGGGGGGGGGGGGGGGGGGGGGGGGGGGGGGGGGGGGGGGGGGGGGGGGGGGGGGGGGGGGGFGGGFGGEGGFGFGFFDGGG>GGGGGGFFFFFGFGGFGGFFFF=BF>>?>GFFFG=?FF>FF>BF0
@M04650:207:000000000-C238N:1:1101:17694:6862 1:N:0:19
ACTCCTACGGGAGGCAGCAGTAGGGAATCTTCCGCAATGGGCGAAAGCCTGACGGAGCAACGCCGCGTGAGTGATGAAGGTCTTAGGATCGTAAAACTCTGTTGTTAGGGAAGAACAAATTTGTTAGTAACTGAACAAGTCTTGACGGTACCTAACCAGAAAGCCACGGCTAACTACGTGCCAGCAGCCGCGGTAATACGTAGGTGGCAAGCGTTATCCGGAATTATTGGGCGTAAAGCGCGCGTAGGCGGTTTCTTAAGTCTGATGTGAACGCCCACGGCTCAACCGTGGAGG
+
FGGGGGGGGGGGGGGGGGGGGGGGGGFGFGGAEGGGGGGGGGGGGGGFGGGGGGEGGGCFGGGGGGGGGGGFGGGGGGGGDGGGEGGFG<FGGGGCFGGGCFGAFABFGGGGGGGGGGGGGFFGGFGGFGGG?9?FGDCF9CDF9DFEFCCFGGGGGGG<:DBFF:BFCEGGGGGFGGGGGFCEFCDEBEGGGG7CBFFE:9;CEGGGFCC5C:E=CCFC?D*:0<CCGC8C@ECECGFGBGFECDG36C<)197FF=FFAF*:@*:>FF675>@B<BG>:>>=6:FF,8@81?
@M04650:207:000000000-C238N:1:1101:10217:6874 1:N:0:19
ACTCCTACGGGAGGCAGCAGTAGGGAATCTTCCACAATGGACGAAAGTCTGATGGAGCAACGCCGCGTGAGTGATGAAGGTTTTCGGATCGTAAAACTCTGTTGCGAGGGAAGAACAAGTACGAGAGTAACTGCTCGTACCTTGACGGTACCTCGTTAGAAAGCCACGGCTAACTACGTGCCAGCAGCCGCGGTAATACGTAGGTGGCAAGCGTTGTCCGGAATTATTGGGCGTAAAGCGCGCGCAGGCGGCCTTTTAAGTCTGATGTGAAAGCCCACGGCTGAACCGTGGA
+
GGGGGGGGGGGGGGGGGGGGGGGGGGGGGGGGGGGGGGGGGGGGGGGGGGGGGGGGGGGGGGGGGGGGGGGGGGGGGGGGGGGGGGGGGGGGGGGGGGGGGGGGGGGGGGGGGGGGGGGGGGGEGGGGGGGGGGGGGGGGGGGGGD@CFGGGGGGGGGGGGGGGFGGGGGGGCFGGGGGGGFFGGGGGGGGGGGE>FGGGGGGGGGGGCFGGDGGGGGGGGGDGGFGG9FFGFGGGGGFGFGFEGGGGEGGGGG6FFFFFFFGGFGF)/6B?=45:?FG>>>).66>;0>D:
@M04650:207:000000000-C238N:1:1101:27585:6920 1:N:0:19
ACTCCTACGGGAGGCAGCAGTGGGGAATATTGCACAATGGGCGCAAGCCTGATGCAGCCATGCCGCGTGTATGAAGAAGGCCTTAGGGTTGTAAAGTACTTTCAGCGGGGAGGAAGGTGATAAGGTTAATACCCTTATCAATTGACGTTACCCGCAGAAGAAGCACCGGCTAACTCCGTGCCAGCAGCCGCGGTAATACGGAGGGTGCAAGCGTTAATCGGAATTACTGGGCGTAAAGCGCACGCAGGCGGTCAATTAAGTCAGATGTGAAAGCCCCGAGCTTAACTTGGGAAT
+
GGGGGGGGGGGGGGGGGGGGGGGGGGGGGGGGGGGGGGGGGGGGGGGGGGGGGGGGGGGGGGGGGGGGGGGGGGGGGGGGGGGGGGGGGGGGGGGGGGGGGGGGGGGGGGGGGDGGGGGGGGGGGGGGGGGGGGGGGGGGGGGGGGGGGGGGGGGGGGGGGGGGGGGGGGGGGGGGGGGGGGGGGGGGGGGGGGGGGGGGGGGGGGGGGGGGGGGGGGGGGGGGGGFF7CGGFGGGGGFGFGDEGDG:>GCDG:CBFF4FFFCDFGGFFFFFFFFFFBCEF>FFFFFBAF>0>:
@M04650:207:000000000-C238N:1:1101:25346:6937 1:N:0:19
ACTCCTACGGGAGGCAGCAGTGGGGAATCTTGCACAATGGGCGGAAGCCTGATGCAGCGACGCCGCGTGGGGGATGACGGCCTTCGGGTTGTAAACTCCTTTCGCTAGGGAAGAAGCCATTTTGTGGTGACGGTACCTGGATAAGAAGCACCGGCTAACTACGTGCCAGCAGCCGCGGTAATACGTAGGGTGCAAGCGTTGTCCGGAATTACTGGGCGTAAAGAGCTCGTAGGTGGTTTGTCGCGTCGTCTGTGAAATCCCGAGGCTTAACTTCGGGCGTGCAGGCGATACGGG
+
GGGGFDCFGGGGGGGGGGGGGGGGGGFFGGGGGGGGGFGGGGGGGGGGGGGGGGFFFGGGGGGGGGGEEGGGGGGGGGGGGGGGGFGGGGGGFGGGGGFGGGGGGGGGGCFFGGGGGGGGGGGGGGDGGCFGGGFGGFGGGGCCGGGGGGGGGGGGGGGGGFGGCBF2FFGGGGGGGGGGGGGGFCGFGGGGGGFFGGGGGGD7E58EGGGGGFCC=DCGCF?CFF?FEGEGBFGGCF>3>F@FGGCGBFCGGGG=BF?F7:3D@DC846@=8F)524CE@?3=@551935:?>
@M04650:207:000000000-C238N:1:1101:4461:6979 1:N:0:19
ACTCCTACGGGAGGCAGCAGTAGGGAATCTTCCACAATGGACGAAAGTCTGATGGAGCAACGCCGCGTGAGTGATGAAGGTTTTCGGATCGTAAAACTCTGTTGCGAGGGAAGAACAAGTATGAGAGTAACTGCTCATACCTTGACGGTACCTCGTTAGAAAGCCACGGCTAACTACGTGCCAGCAGCCGCGGTAATACGTAGGTGGCAAGCGTTGTCCGGAATTATTGGGCGTAAAGCGCGCTCAGGCGGCCTTCTAAGTCTGATGTGAAAGCCCACGGCTTAACCGTGGA
+
FGGGGGGGDGGGGGGGGGGGGGGGGGGGGGGGGGGGGGGGEFGEGGDFGGGGFGGGGGFGGGDGGGGEGGGFGGFGGGG@FGGGFEDGGEGGGGGGGGGGGGGFF7CFGDEGEGGGCGFGGGDEDCF>FFFFGG<FFAEFFGFGFGGEGGC@DDEGFGDGGCGFECDCGGGGEFGGGCFGGGFGC6DGF*=8CEGGGGGGGG5BFDFGF+:5;CGGGD+98C=C6?FEGF55:*>ECFFD:37)19*>?<DGC92**907?=F78:76@6B=@58@:(9>D>G?F@B6:FB8
@M04650:207:000000000-C238N:1:1101:5950:6997 1:N:0:19
ACTCCTACGGGAGGCAGCAGTGGGGAATATTGCACAATGGGCGCAAGCCTGATGCAGCCATGCCGCGTGTATGAAGAAGGCCTTAGGGTTGTAAAGTACTTTCAGCGGGGAGGAAGGTGATAAGGTTAATACCCTTATCAATTGACGTTACCCGCAGAAGAAGCACCGGCTAACTCCGTGCCAGCAGCCGCGGTAATACGGAGGGTGCAAGCGTTAATCGGAATTACTGGGCGTAAAGCGCACGCAGGCGGTCAATTAAGTCAGATGTGAAAGCCCCGAGCTTAACTTGGGAAT
+
GGGGGGGGGGGGGGGGGGGGGGGGGGGGGGGGGGGGGGGGGGGGGGGGGGGGGGGGGGGGGGGGGGGGGGGGGGGGGGGGGGFGGGGGGGGGGGGGFGGGGGGGGGGGGGGGGGDFCGGDFGCEGGGGGGGGGGGGGFFGFGD@AFEEGFGGGGGGGGGGGCFGGGFGGGGGGGGGGGGFEGGG7@EGFGDGGBECBEFGGGGGGGGCFFGFEEEGFFGGDDCC6<+AFFCDDEGEDFFG3C@>CDGG>GGG3C=FFF?=A@GF4CC<BFFFFF>F?>GFFF*9@F?>AFFBB?
@M04650:207:000000000-C238N:1:1101:7320:7001 1:N:0:19
ACTCCTACGGGAGGCAGCAGTGGGGAATATTGCACAATGGGGGGAACCCTGATGCAGCCATGCCGCGTGAATGAAGAAGGCCTTCGGGTTGTAAAGTTCTTTCGGTGATGAGGAAGACTGGGGTGTTAATAGCACTTTAGGTTGACGTTAGTTACAGAAGAAGCACCGGCTAACTCCGTGCCAGCAGCCGCGGTAATACGGAGGGTGCAAGCGTTAATCGGAATGACTGGGCGTAAAGGGCACGCAGGCGGTGACTTAAGTGGGATGTGAAAGCCCTGGGCTTAACCTAGGAAT
+
GGGGGGGGGGGGGGGGGGGGGGGGGGGGGGGGGGGGGGGGGGGGGGGGGGGGGGGGGGGGFGGFGGGGGGGGGGGGGGGGGGGGGGGGGGGGGGGGGGGGGGGEGFGGGGGGGGGGFGGGGGGGGEFFFFFGGGGGGGGGGGGGGFGGGGG@FCF?FF7FGGGGGGGGGGGGGGGGGGFGGFFF>8FGCGEGGGGGGG7FEEGGG88EGGEEGGG=CFGGGGGGGCFGGGGFFGG=<DF<>FEFGCDGDGGDG9DFF?4@EFGG@6526=B=FF4>BBGFF0FFFFF4:47:A3
@M04650:207:000000000-C238N:1:1101:10708:7088 1:N:0:19
ACTCCTACGGGAGGCAGCAGTAGGGAATCTTCCACAATGGACGAAAGTCTGATGGAGCAACGCCGCGTGAGTGATGAAGGTTTTCGGATCGTAAAACTCTGTTGCGAGGGAAGAACAAGTATGAGAGTAACTGCTCATACCTTGACGGTACCTCGCTAGAAAGCCACGGCTAACTACGTGCCAGCAGCCGCGGTAATACGTAGGTGGCAAGCGTTGTCCGGAATTATTGGGCGTAAAGCGCGCGCAGGCGGCCTTTTAAGTCTGATGTGAAAGCCCACGGCTTAACCGTGGA
+
GGGGGGGGGGGGGGGGGGGGGGGGGGGGGGGGGGGGGGGGGGGGGGGGGGGGGGGGGGGGGGGGGGGGGGGGGGGGGGGGGGGGGGGGGGGGGGGGGGGGGGGGGGGGGGGGGGGGGGFGGGGGGGGGGGGGGGGGGGGGGGGGGGGGGGGGGGGGGGGGGGGGGGGGGGGGGGGGGGGGGGGGGGGGFGGGGGGGGGGGGGGEGGGGGGGGGGDEGGGGG:CFCFGGGGGGFG3ADFFGDGDFGGGGFDGGGG6BFFFFFF7:@7CAFFF4?F@>B:CED0>?FFFB?F30
@M04650:207:000000000-C238N:1:1101:21676:7089 1:N:0:19
ACTCCTACGGGAGGCAGCAGTGGGGAATATTGCACAATGGGCGGAAGCCTGATGCAGCGACGCCGCGTGAGGGATGACGGCCTTCGGGTTGTAAACCTCTTTCAGCAGGGACGAAGCGCAAGTGACGGTACCTGCAGAAGAAGCACCGGCTAACTACGTGCCAGCAGCCGCGGTAATACGTAGGGTGCGAGCGTTGTCCGGAATTACTGGGCGTAAAGAGTTCGTAGGCGGTTTGTCGCGTCGTTTGTGAAATCCCGCAGCTTAACTGTGGGCGTGCAGGCGATACGGGCAGAC
+
GGGGGGGGGGGGGGGGGGGGGGGGGGGGGGGGGGGGGGGGGGGGGGGGGGGGGGGGGGGFGGGGGGGGGGGGGGGGGGGGGGGGGGGGGGGGGGGGGGGGGGGGGGGGGGGGGGGGGGGGGGGGGGGGGGGGGGGGGGGGGGGGGGGGGGGGGGGGGGGGGGGGGGGGGGGGGEGGGGGGGGGGGGGGGGGGGGGGGGGGEGGGGGGGGGGGGGEGGGGGGGGGGGFEGGG5>5<CFGFGFCBEGCDCFGGGGFFFFFFFGFFGFF7>FFFFFFEEFF7>>B95>EFFFF5144
@M04650:207:000000000-C238N:1:1101:4037:7090 1:N:0:19
ACTCCTACGGGAGGCAGCAGTGGGGAATATTGCACAATGGGCGGAAGCCTGATGCAGCGACGCCGCGTGAGGGATGACGGCCTTCGGGTTGTAAACCTCTTTCAGCAGGGACGAAGCGCAAGTGACGGTACCTGCAGAAGAAGCACCGGCTAACTACGTGCCAGCAGCCGCGGTAATACGTAGGGTGCGAGCGTTGTCCGGAATTACTGGGCGTAAAGAGTTCGTAGGCGGTTTGTCGCGTCGTTTGTGAAATCCCGCAGCTTAACTGTGGGCGTGCAGGCGATACGGGCAGAC
+
GGGGGGGGGGGGGGGGGGFGGGGGGGGGGGGGGGGGGGGGGGGGGGGGGGGFGGGGGGDFGGGGGGGGGGGGGGGGGGGGGGGGGGGGGGGGGG9FGFGGGGGGGGGGFGGGGGGDG7FGCFFFFGGGGGEGFGGGGGGGGGGGGGG:FGCGGGGGGGGDFGGDGFGGGGGGGEEGGGGGGGGEGGGGEEGDDEEEEDGGGGGFFGGGGG=GGGE*=FGGFDGGGGGGGGEG>EGFGGFG)3>@DGGGFC0:CGG?3B>>GF7CFGG<F?F>F>7.:?G>)275>>33;F@(((
@M04650:207:000000000-C238N:1:1101:4097:7091 1:N:0:19
ACTCCTACGGGAGGCAGCAGTAGGGAATCTTCCACAATGGACGAAAGTCTGATGGAGCAACGCCGCGTGAGCGAAGAAGGTTTTCGGATCGTAAAGCTCTGTTGTGAGGGAAGAACAAGTACAGGAGTAACTGTCTGTACCTTGATGGTACCTCATTAGAAAGCCACGGCTACCTACGTGCCAGCAGCCGCGGTAATACGTAGGTGGAACGCGTTGTCCGGAATTCTTGGGCGTCAAGCGCGCCCAGGCGGCCTTTTAAGTCTGATGTGAAAGCCCACGGCTCAACAGTGTA
+
-CEFEF<FEFGFBFF>FG,E-EF9,ECEFDFGGAFG8FFDFGGC:,7CCEFGGGGFDECFFCGGGGCGGGGFDE:F7FGG8FF?EFGGCFFG,FGCFA<F9A<5B=EEFGGFFCFGGGEFGFF<E,>=DEFCFFFF,ADFF<,,:<E@FGGG<DFG,<C<=>AF,3>F3CCG,@3,3:D:8>>DD,>:>C5B88:*2?=5<,=*?CC5C+:EC/C8=7CGE3?C++2+0C*/7C):9*118/0))*99>C<DD36*/*)9:4:CF*:-9*/9*)0)(85)7(97@?*3)**.
@M04650:207:000000000-C238N:1:1101:13670:7111 1:N:0:19
ACTCCTACGGGAGGCAGCAGTAGGGAATCTTCCGCAATGGGCGAAAGCCTGACGGAGCAACGCCGCGTGAGTGATGAAGGTCTTAGGATCGTAAAACTCTGTTGTTAGGGAAGAACAAATTTGTTAGTAACTGAACAAGTCTTGACGGTACCTAACCAGAAAGCCACGGCTAACTACGTGCCAGCAGCCGCGGTAATACGTAGGTGGCAAGCGTTATCCGGAATTATTGGGCGTAAAGCGCGCGTAGGCGGTTGCTTAAGTCTGATGTGAAAGCCCACGGCTCAACCGTGGAGG
+
GGGGGGGGGGGGGGGGGGGGGGGGGGGGGGGGGGGGGGGGGGGGGGGGGGGGGGGGGGGGGGGGGGGGGGGGGGGGGGGGGGGGGGGGGGGGGGGGGGGGGGGGGGGGGGGGGGGGGGGGGGGGGGGGGGGGGGGGGGGGGGGGGGGGGGGGGGGGGGGGGGGGGGGGGGGGGGGGGGGGGGGGGGGGGGGGGGGGGGGGFECEGGGGGGGGGGGGCFGGGCEGGGGFGGGGEGGGGGFGFG@DDDD:FDGDD)9FFFFFFFGG?CCBF=BFFFF32?GF>1>==@F>?>B?FF
@M04650:207:000000000-C238N:1:1101:18316:7120 1:N:0:19
ACTCCTACGGGAGGCAGCAGTAGGGAATCTTCCACAATGGACGAAAGTCTGATGGAGCAATGCCGCGTGAGTGAAGAAGGTTTTCGGATCGTAAAGCTCTGTTGTGAGGGAAGAACAAGTATAGGAGTAACTACCTGTACCTTGACGGTACCTCATTAGAAAGCCACGGCTAACTACGTGCCAGCAGCCGCGGTAATACGTAGGTGGCAAGCGTTGTCCGGAATTATTGGGCGTAAAGCGCGCGCAGGCGGCCTTTTAAGTCTGATGTGAAAGCCCACGGCTTAACCGTGGA
+
GGGGGGGGGGGGGGGGGGGGGGGGGGGGGGGGGGGGGGGGGGGGGGGGGGGGGGGGGGGGGGGGGGGGGGGGGGGGGGGGGGGGGGGGGGGGGGGGGGGGGGGGGGGGGGGGGGGGGGGGGGGGGGGGGGGGGGGGGGGGGGGGGGGGGGGGCGGGGGGGGFGGGGGGGGGGGGGGGGGGGGGGGGGGGGGGGGGGGGGGGGGGGGGGCFGFGEEGGGFGECC5ACGFFGGGFGGGGGFGFGBFGGGG@DDCC*C*?FFF?@:7@7>AFFFFFFFFFFGFE6GF?FFF6@F?
@M04650:207:000000000-C238N:1:1101:11097:7176 1:N:0:19
ACTCCTACGGGAGGCAGCAGTAGGGAATCTTCGGCAATGGACGAAAGTCTGACCGAGCAACGCCGCGTGAGTGAAGAAGGTTTTCGGATCGTAAAACTCTGTTGTTAGAGAAGAACAAGTGAGAGAGTAACTGTTCTCACCTTGACGGTATCTAACCAGAAAGCCACGGCTAACTACGTGCCAGCAGCCGCGGTAATACGTAGGTGGCAAGCGTTATCCGGAATTATTGGGCGTAAAGCGCGCGTAGGCGGTTTCTTAAGTCTGATGTGAAAGCCCACGGCTCAACCGTGGAGG
+
GGGGGGGGGGGGGGGGGGGGGGGGGGGGGGGGGGGGGGGGGGGGGGGGGGGGGGGGGGGGGGGGGGGGGGGGGGGGGGGGGGGGGGGGGGGGGGGGGGGGGGGGGGGGGGGGGGGGGGG8FFGFGGGGGGGGGGGGGGFGGGFGGGGGGGGGGGGGGGGGGGGGGGGGGEGGGGGGGDGGGGGFGFFGGEGGGGGGGGGGEFGGGGGGCGGGGGGDGGGGGGEGGGGGGGGGFGGDFDF5577B<3CDFGDDDDFFFF??EFFGFF>4*86=@FF3(175:0D?F:F;2@EBBF
@M04650:207:000000000-C238N:1:1101:24140:7178 1:N:0:19
ACTCCTACGGGAGGCAGCAGTAGGGAATCTTCCACAATGGACGAAAGTCTGATGGAGCAACGCCGCGTGAGCGAAGAAGGTTTTCGGATCGTAAAGCTCTGTTGTGAGGGAAGAACAAGTACAGGAGTAACTGTCTGTACCTTGACGGTACCTCATTAGAAAGCCACGGCTAACTACGTGCCAGCAGCCGCGGTAATACGTAGGTGGCAAGCGTTGTCCGGAATTATTGGGCGTAAAGCGCGCGCAGGTGGCCTTTTAAGTCTGATGTGAAAGCCCACGGCTTAACCGTGGA
+
GGGGGGGGGGGGGGGGGGGGGGGGGGGGGGGGGGGGGGGGGGGGGGGGGGGGGGGGGGGGGGGGGGGGGGGGGGGGGGGGGGGGGGGGGGGGGGGGGGGGGGFGGGGGGGGGGGGGGGGGGGGGGGGGGGGGGGGGGGGGGGGGGGGGGGGGGGGGGGGGGGGGGGGGGGGGGGGGGGGGGGGGGGGGGGGGGGGGGGGGGGGGGGGGGGGGGGGGGGGGGGGGGGGGGFGGFGGEGFFGFGFFGGGGFGGGGGC4FFFFGFGGFGGFFFFFFFFFBFGFFFGFFFF>:47:
@M04650:207:000000000-C238N:1:1101:14170:7207 1:N:0:19
ACTCCTACGGGAGGCAGCAGTAGGGAATCTTCGGCAATGGACGAAAGTCTGACCGAGCAACGCCGCGTGAGTGAAGAAGGTTTTCGGATCGTAAAACTCTGTTGTTAGAGAAGAACAAGTGAGAGAGTAACTGTTCTCACCTTGACGGTATCTAACCAGAAAGCCACGGCTAACTACGTGCCAGCAGCCGCGGTAATACGTAGGTGGCAAGCGTTGTCCGGATTTATTGGGCGTAAAGCGAGCGCAGGCGGTTCCTTAAGTCTGATGTGAAAGCCCACGGCTTAACCGTGGA
+
GGGGGGGGGGGGGGGGGGGGGGGGGGGGGGGGGGGGGGGGGGGGGGGGGGGGGGGGGGGGGGGGGGGGGGGGGGGGGGGGGGGGGGGGGGGGGGGGGGGGGGGGGGGGGGGGGGGGGGGGGGGGGGGGGGGGGGGGGGGGGGGGGGGGGGGGGGFGGGGGGGGGGGGGGGGGGGGGGGGGGGGGGGGGGGGGGGGGGGGGGGGGGGGGGGGCGGGDEGGGGGEGGGGGGGGGFGGGGFFG3DEFGGGGFGGGGGGF?F?F?FDGFGGFFFFFFF:FBFGFFFCF=FFF?@EF
@M04650:207:000000000-C238N:1:1101:16194:7214 1:N:0:19
ACTCCTACGGGAGGCAGCAGTGGGGAATATTGCACAACGGGCGCAAGCCTGATGCAGCCATGCCGCGTGTATGAAGAAGGCCTTAGGGTTGTAAAGTACTTTCAGCGGGGAGGAAGGTGATAAGGTTAATACCCTTATCAATTGACGTTACCCGCAGAAGAAGCACCGGCTAACTCCGTGCCAGCAGCCGCGGTAATACGGAGGGTGCAAGCGTTAATCGGAATTACTGGGCGTAAAGCGCACGCAGGCGGTCAATTAAGTCAGATGTGACAGCCCCGAGCTTAACTTGGGAAT
+
GGGGGGGGGGGGGGGGGGGGGGGGGGGGGGGGFFGGGGGGGGGGGGGGGGGGGGGGGGGGGGGGGGGGGGGGGGGFFGGGGGGGGGGFCG>FGGGGGGGGGGGGGGGGGGGGE=FGGGGGGGGFGGGGGGGGGGGGFFFFGGGGGGGGGGDAGFGGGGGGGGGGGGGGGGGGGGFGGGGGGGGGGGGGGGGGGGGEGGFFEGGGGGGGGGGGGGGGGGFG55EGFGEGFFEF3/9CGG*)7C3>577C3CDDDDGFFFF?EFG7=:DA=B*9FF5@:9CD5,978=B22;:(.(
@M04650:207:000000000-C238N:1:1101:22363:7239 1:N:0:19
ACTCCTACGGGAGGCAGCAGTAGGGAATCTTCGGCAATGGACGAAAGTCTGACCGAGCAACGCCGCGTGAGTGAAGAAGGTTTTCGGATCGTAAAACTCTGTTGTTAGAGAAGAACAAGGACGTTAGTAACTGAACGTCCCCTGACGGTATCTAACCAGAAAGCCACGGCTAACTACGTGCCAGCAGCCGCGGTAATACGTAGGTGGCAAGCGTTGTCCGGCTTTATTGGGCGTAAAGCGAGCGCAGGCGGTTTCTTAAGTCTGATGTGAAAGCCCCCGGCTCAACCGGGGAGG
+
GGGGGGGGGGGGGGGGGGGGGGGGGGGGGGGGGGGGGGGGGGGGGGGGGGGGGGGGGGGGGGGGGGGGGGGGGGGGGGGFGGGGGGGGGDGGGGGGGGGGGGGFGGGGGFGGGGGGGGFGGGGEFGGGGGGGGGGGGGGGGGGGGGGGGGGGGGGGGGGGGGGGGGGEGGGGGGGGGGGGFGGGGGCGGGGCEEGGGGGGGGFGGGGGGGGGGGGGGGGGE):=CFGGFGDGFGGDFGBDFGFFGGGDFGG<CDG?BFFFFFGF?>F9FFF@FFFF6>GEE05=F?F>6>DBBF
@M04650:207:000000000-C238N:1:1101:21185:7253 1:N:0:19
ACTCCTACGGGAGGCAGCAGTAGGGAATCTTCCACAATGGACGGAAGTCTGATGGAGCAATGCCGCGTGAGTGAAGAAGGTTTTCGGATCGTAAAACTCTGTTGTGAGGGAAGAACAAGTATGAGAGTAACTGCTCATACCTTGACGGTACCTCGTTAGAAAGCCACGGCTAACTACGTGCCAGCAGCCGCGGTAATACGTAGGTGGCAAGCGTTGTCCGGAATTATTGGGCGTAAAGCGCGCGCAGGCGGCCTTTTAAGTCTGATGTGAAAGCCCACGGCTTAACCGTGGA
+
GGGGGGGGGGGGGGGGGGGGGGGGGGGGGGGGGGGGGGGGGGGGGGGEFGGGGGGGGGGGGGGGGGGGGGGGGGGGGGGGGGGGGGGGGEGGGGGGGGGGGGGGGGGGGGGGGGGGGGGGGGGGGGGGGGGGGGFFGGGGGGGGGGGGGGGCCFGGFGGGGGGGGGGEGGGGCFGGGGGGGGGGGGGGGGGGGGGGGGGGGGGGGGGGGGGGDGGGGGGGEDG5AFCGGGGG:EG=CGFGFGBBGGGGFGGGGGCFFFFFCF7D=:CAFFFFFFFF:8GFFBCFFF?>?FEB
@M04650:207:000000000-C238N:1:1101:27062:7284 1:N:0:19
ACTCCTACGGGAGGCAGCAGTAGGGAATCTTCCACAATGGACGAAAGTCTGATGGAGCAATGCCGCGTGAGTGAAGAAGGTTTTCGGATCGTAAAGCTCTGTTGTGAGGGAAGAACAAGTATAGGAGTAACTGCCTGTACCTTGACGGTACCTCATTAGAAAGCCACGGCTAACTACGTGCCAGCAGCCGCGGTAATACGTAGGTGGCAAGCGTTGTCCGGAATTATTGGGCGTAAAGCGCGCGCAGGCGGCCTTTTAAGTCTGATGTGAAAGCCCACGGCTTAACCGTGGA
+
GGGGGGGGGGGGGGGGGGGGGGGGGGGGGGGGGGGGGGGGGGGGGGGGGGGGGGGGGGGGGGGGGGGGGGGGGGGGGGGGGGGGGGGGGGGGGGGGGFGGGGGGGGGGGGGGGGGGGGGGGFGFGGGGGGGGGGGGGGGGGGGGGGGGGGGGGGGGGGGGGGGGGGGGGGGGGGGGGGGGGGGGGGGGGGGGGGGGGGGGGGGGGGGGGGGGGGGGGGGGGGGGFGGGCFGGFGGGGGFGFGFFGGGGFGGGGG:FFFFFEFGGFGGFFFFFB?FFBFGFFFDF=6FB?FDF
@M04650:207:000000000-C238N:1:1101:9648:7301 1:N:0:19
ACTCCTACGGGAGGCAGCAGTGGGGAATATTGCACAATGGGCGGAAGCCTGATGCAGCGACGCCGCGTGGGGGATGACGGTCTTCGGATTGTAAACCCCTTTCAGTAGGGACGAAGCGAGAGTGACGGTACCTGCAGAAGAAGCACCGGCCAACTACGTGCCAGCAGCCGCGGTAATACGTAGGTGGCAAGCGTTGTCCGGAATTATTGGGCGTAAAGCGCGCGCAGGCGGCCTTTTAAGTCTGATGTGAAAGCCCACGGCTTAACCTTGGAAGGTCATTGGAAACGGGAAGGC
+
GGGGGGGGGGGCGGGGGGGGEGGGGGGGGGGGGGGGGGGFFGGCCEGGGDGGGGGGGGGGGGGGGGGCFGEEGGGDGGGGGGGGGGG=FGGGGGGGGGGGGGGGGF<=EGGGGGGGGGD:FG8F;FGGGGGCFFGGGGGGGGGGFGFEGGGGFEGCFEGGGGCCFFGGGGGGGG5??F7CGGGGFC@>CCF:E?*1;ECCE5*@C?CF7?55C=:CC775=58CEEEEGGGGFGGG7F:7=FFFF=7CFCDC*5D5@FF>C)996:>)1*6)18)0)4>F=:48=:)4::7:?(
@M04650:207:000000000-C238N:1:1101:20481:7307 1:N:0:19
ACTCCTACGGGAGGCAGCAGTGGGGAATATTGCACAATGGGCGCAAGCCTGATGCAGCCATGCCGCGTGTATGAAGAAGGCCTTAGGGTTGTAAAGTACTTTCAGCGGGGAGGAAGGTGATAAGGTTAATACCCTTATCAATTGACGTTACCCGCAGAAGAAGCACCGGCTAACTCCGTGCCAGCAGCCGCGGTAATACGGAGGGTGCAAGCGTTAATCGGAATTACTGGGCGTAAAGCGCACGCAGGCGGTCAATTAAGTCAGATGTGAAAGCCCCGAGCTTAACTTGGGAAT
+
GGGGGGGGGGGGGGGGGGGGGGGGGGGGGGGGGGGGGGGGGGGGGGGGGGGGGGGGGGGGGGGGGGGGGGGGGGGGGGGGGGGGGGGGGGGGGGGGGGGGGGGGGGGGGGGGGGGGGGGGGGGGGGGGGGGGGGGGGGGGGGGGGGGGGGGGGGGGGGGGGGGGGGGGGGGGGGGGGGGGGGGGGGGGGGGGGGGGGGGGGGGGGGGGGGGGGEGGGGGGGGGGGGGGGGGGFGGGGGFGFGFFGGGGFGGGGGGFFFFFGFGGFFGFFFFFFFFFFBDFFFGFFFFFAFF?F?
@M04650:207:000000000-C238N:1:1101:17834:7323 1:N:0:19
ACTCCTACGGGAGGCAGCAGTGGGGAATATTGCACAATGGGCGCAAGCCTGATGCAGCCATGCCGCGTGTATGAAGAAGGCCTTAGGGTTGTAAAGTACTTTCAGCGGGGAGGAAGGTGATAAGGTTATTACCCTTATCAATTGACGTTACCCGCAGAAGAAGCACCGGCTAACTCCGTGCCAGCAGCCGCGGTAATACGGAGGGTGCAAGCGTGAATCGGAATTACTGGGCGTAAAGCGCACGCAGGCGGTCAATTAAGTCAGATGTGAAAGTCCCGAGCCTAACTTGGGAAT
+
GGGGGGGGEGGGGGGGGGGGGGFGGGGGGGGFGGGGGGGGGGGGGF+DFGGGGGGFGGGG,EFGGGCFG,CCEFCEFGFG<EFF,CFCEFGGGGCAFGGGFGGGDFBFEFG7FF=FFGFC<B,E,8,8,:@D,,>@FD9,=@AFGGC5@CCGFCC@*3>BFG7FC7DFGGGGFG9,:4=C7;;27:CBB*8CCB*8CC;881:@CCE*+<91;E*27:FG*71*3<+0+9FGD*7C5F?C5D:@CG73)9)95****786+@::@CF<9*18=/*146D5)(96<>*4.)587(
@M04650:207:000000000-C238N:1:1101:8919:7352 1:N:0:19
ACTCCTACGGGAGGCAGCAGTAGGGAATCTTCCACAATGGACGAAAGTCTGATGGAGCAACGCCGCGTGAGTGATGAAGGTTTTCGGATCGTAAAACTCTGTTGCGAGGGAAGAACAAGTATGAGAGTAACTGCTCATACCTTGACGGTACCTCGTTAGAAAGCCACGGCTAACTACGTGCCAGCAGCCGCGGTAATACGTAGGTGGCAAGCGTTGTCCGGAATTATTGGGCGTAAAGCGCGCGCAGGCGGCCTTCTAAGTCTGATGTGAAAGCCCACGGCTTAACCGTGGA
+
GGGGGGGGGGGDGGGGGGGGGGGGGGGGGGGGGGGGGGGGGGGGGGGGGGGGGGGGGGGGGGGGGGGFGGGGGGGGGGGGGGGGGGGGGGGGGEGGGGGGGGGGGGGGGGGGGGGGGGGGGGGGGGGGGGGGGGFGFGGGGGGFGGGFGGEGGGGFFFFGGGGGGGGGGDGGGGGGGGGGGFGGGGGGGGGGGGGEGGGGGGGGGGGGGGGGGGCGED7<EGGGGGGECF@E3EDCFGFGF<DF35DDFGGDGGG?BF4699FGF:C-7=?=@FFFFFGEF>GFFFF>4<>6
@M04650:207:000000000-C238N:1:1101:9707:7374 1:N:0:19
ACTCCTACGGGAGGCAGCAGTAGGGAATCTTCCACAATGGACGAAAGTCTGATGGAGCAACGCCGCGTGAGCGAAGAAGGTTTTCGGATCGTAAAGCTCTGTTGTGAGGGAAGAACAAGTACAGGAGTAACTGTCTGTACCTTGACGGTACCTCATTAGAAAGCCACGGCTAACTACGTGCCAGCAGCCGCGGTAATACGTAGGTGGCAAGCGTTGTCCGGAATTATTGGGCGTAAAGCGCGCGCAGGCGGCCTTTTAAGTCTGATGTGAAAGCCCACGGCTTAACCGTGGA
+
GGGGGGGGGGGGGGGGGGGGGGGGGGGGGGGGGGGGGGGGGGGGGGGGGGGGGGGGGGGGGGGGGGGGGGGGGGGGGGGGGGGGGGGGGGGGGGGGGGGGGGGGGGGGGGGGGGGGGGGGGGGGGGGGGGGGGGGGGGGGGFGCGGGGGGGGGGGGGGFFGGGGGGGGGGGGGGGGGGGGGGGGGGGGGGGGGGGGGGGGGGGGGGGGFGGGGGGGGGCGGGGCEEFGGGFGBGGGGGFGFGFFGGGGBCDGDG4?FFFFAFCG?>C<B=FF4?F>??GFFFDFFFFF0<DF
@M04650:207:000000000-C238N:1:1101:28344:7379 1:N:0:19
ACTCCTACGGGAGGCAGCAGTGGGGAATATTGCACAATGGACGAAAGTCTGATGGAGCAACGCCGCGTGAGTGATGAAGGTTTTCGGATCGTAAAACTCTGTTGCGAGGGAAGAACAAGTACGAGAGTAACTGCTCGTACCTTGACGGTACCTCGTTAGAAAGCCACGGCTAACTACGTGCCAGCAGCCGCGGTAATACGTAGGTGGCAAGCGTTGTCCGGAATTATTGTGCGTAAAGCGCGCGCAGGCGGCCTTTTAAGTCTGATGTGAAAGCCCACGGCTTAACCGTGGA
+
GGGGGGGGGGGGGGGGGGGGGGGGGGGGGGGGCGGGGGGGGGGDGGGGGGGGGGGGGGGFGGGGGGGEGCEGGGGFAFGGGGGGGGGGGGGGGGGGGGGGGGGGGGGGGGDGCGGGGGGGGGGGGGGGGGGGGGGGGGGGGGGGGGGGGGGCFGGGGGGGGGGGGGGCEEEGGGGGGGGGGGGGGFFGFGGGDEGGGGGGGG*=FGGGGGGGGGEGGGGGG:EGGGGGG*<E@EGCGFFC@DEFDGDC:5CGDG<???)6CFGGBFGDFFFF?FF@BBDFFFGFFFFBF:B?
@M04650:207:000000000-C238N:1:1101:3879:7379 1:N:0:19
ACTCCTACGGGAGGCAGCAGTGGGGAATATTGCACAATGGGGGGAACCCTGATGCAGCCATGCCGCGTGAATGAAGAAGGCCTTCGGGTTTTAAAGTTCTTTCGGTGATGAGGAAAACTGGGGTGTTAATAGCACTTTAGATTGACGTTAGTTACCGAAGAAGCACCGGCTAACTCAGTGCCCGCAGCCGCGGTAATACGGAGGGTGCAAGCGTTAATCGGAATGACTGGGCGTAAAGGGCACGCAGGCGGTGACTTTAGTGAGATGTGAAAGCCCTGGGCTTACCCTATGAAT
+
FGGGGGGGGGGGGGGGGGFGGGGGGGGGGGGFFGGFGGGGGGGG@EFGGGGGGFFFDFGGGDGGDFEFCG+ADDFGGGGDFFFGFGG7BF+@FF=9@FFFFGGGGFGFFFD,@FG,8DFBF7@*>FD,CF@;<;FF:C<,,7@CFGEC7C7CC<:,1*4CFFGGGCC<CE>EEFCF++<++A*8>=:5FCCEC?8><+3*/1:8CG*=6<CFE=A8:>F3E3;:CCFG?FGG575/9*=*5*.0C<97><37<*9=**18FF*>/::>?FF44:5>:(>541C)))/,()06.6
@M04650:207:000000000-C238N:1:1101:27632:7388 1:N:0:19
ACTCCTACGGGAGGCAGCAGTGGGGAATTTTGGACAATGGGGGCAACCCTGATCCAGCCATCCCGCGTGTGTGATGAAGGCCTTCGGGTTGTAAAGCACTTTTATCAGGGAAGAAAAGCCTTGGGTTAATAGCCTAGGGCGCTGACGGTACCTGAGGAATAAGCACCGGCTAACTACGTGCCAGCAGCCGCGGTAATACGGAGGGTGCAAGCGTTAATCGGAATTACTGGGCGTAAAGCGCACGCAGGCGGTCAATTAAGTCAGATGTGAAAGCCCCGAGCTTAACTTGGGAAT
+
GGGGGGGGGGGGGGGGGGGGGGGGGGGGGGGGGGGGGGGGGGGGGGGGGGGFGGGGGGGGGGFGGGGGGGGGGGGGGGGGGGGGGGGGGGGGGGGGGGGGGGGGGGGEFGGGGGGFGGGGGGGGGGGGGGGGGGGGGGFFGGGGGGDEGGGGGGGGGFGFGGGGGGGGGGGGFGGGGGGGGGGGGGGGGGGGGGGGGGGGDGDGGDEEGGGGGGDGGGGGGG5CGGGG?FGGFGGGGCFGFGDBDGGGFGCDGDGFFFFFFFFD@FFBF?FFFFF5<BGFF6F6FFFBBF@057
@M04650:207:000000000-C238N:1:1101:23012:7424 1:N:0:19
ACTCCTACGGGAGGCAGCAGTGGGGAATATTGCACAATGGGCGCAAGCCTGATGCAGCCATGCCGCGTGTATGAAGAAGGCCTTAGGGTTGTAAAGTACTTTCAGCGGGGAGGAAGGTGATAAGGTTAATACCCTTATCAATTGACGTTACCCGCAGAAGAAGCACCTGCTAACTCCGTGCCAGCAGCCGCGGTAATACGGAGGGTGCAAGCGTTAATCGGCATTACTGGGCGTAAAGCGCACGCAGGCTGTCAATTAAGTCAGCTGTGACAGCCCCGAGCTTAACTTGGGGAT
+
GGFDGFEF:BBFCFEF@CEFGGG?EFFEGGGDFFGGGFGFCE:F>7@CFEDCFEF9CFGDG8EEEECGGEGG<CF9FGFFFGFGG<E<CFFEGAFFGGFGGGFCEECC7C7FC7B>EFGGGGGDGGGCFFGGBA<FFFA,@FG,7DCCFGGFFGGGG>CF:DFF8:E,DFG,FCG@>CG78FC?FFGCC>5BEGE>CC+BBC878BEGG?EFEGGG=7FF5):E9:FGD4;:>G<5C**9>DE:3)757*1>FC*/7*67C@7:):C6)9*17F>5((10<66**964)6)(,-
@M04650:207:000000000-C238N:1:1101:15282:7472 1:N:0:19
ACTCCTACGGGAGGCAGCAGTAGGGAATCTTCCACAATGGACGAAAGTCTGATGGAGCAACGCCGCGTGAGTGATGAAGGTTTTCGGATCGTAAAACTCTGTTGCGAGGGAAGAACAAGTACGAGAGTAACTGCTCGTACCTTGACGGTACCTCGTTAGAAAGCCACGGCTAACTACGTGCCAGCAGCCGCGGTAATACGTAGGTGGCAAGCGTTGTCCGGAATTATTGGGCGTAAAGCGCGCGCAGGCGGCCTTTTAAGTCTGATGTGAAAGCCCACGGCTTAACCGTGGA
+
GGGGGGGGGGGGGGGGGGGGGGGGGGGGGGGGGGGGGGGGGGGGGDGGGGFGGGGGGGGGGGGGGGGGGGGGGGGGGGGGGGGGGGGGGGGGGGGGGGGGGGGGGGGGGGGGGGGGGGGGGGGGGGGGGGGGGGGGGGGGGGGGGGGGFDFGGGGGGGGGGGGGGGGGGGGGGGGGGGGGGGGGCGGFGGGGGGGGGGGG?:EEGGGGGGFG5CEEGGGGCCEFGGGGGGGGFGGDGGFDFGFFDGGGFGG3DDGFFFFFEF>F4:C<*94=*?4;?BD>DFCFBFFFFFEF
@M04650:207:000000000-C238N:1:1101:11969:7476 1:N:0:19
ACTCCTACGGGAGGCAGCAGTAGGGAATCTTCCACAATGGACGAAAGTCTGATGGAGCAACGCCGCGTGAGTGATGAAGGTTTTCGGATCGTAAAACTCTGTTGCGAGGGAAGAACAAGTACGAGAGTAACTGCTCGTACCTTGACGGTACCTCGTTAGAAAGCCACGGCTAACTACGTGCCAGCAGCCGCGGTAATACGTAGGTGGCAAGCGTTGTCCGGAATTATTGGGCGTAAAGCGCGCGCAGGCGGCCTTTTAAGTCTGATGTGAAAGCCCACGGCTTAACCGTGGA
+
GGGGGGGGGGGGGGGGGGGGGGGGGGGGGGGGGGGGGGGGGGGGGGGGGGGGGGGGGGGGGGGGGGGGEGGGGGGGGGGGGGGGGGGGGGGGGGGGGGGGGGGGGGGGGGGGGGGGGGGGGGEGGGGGGGGGGGGGGGGGGGGGGGGGGGGGGGGGGGGGGGGGGGGGGGGGGGGGGGGGGGGGGGGGGGGGGGGGGGGGCFGGGGGGGGGGGGGGGG7CEGDFFGGC77FFDGDEGGFGEGFFGGGGFGDGDDGFFFFBCFGGFGGDFFFFFF:>BFGFBFGFF4=9?FE?
@M04650:207:000000000-C238N:1:1101:16287:7482 1:N:0:19
ACTCCTACGGGAGGCAGCAGTGGGGAATATTGCACAATGGGCGCAAGCCTGATGCAGCCATGCCGCGTGTATGAAGAAGGCCTTAGGGTTGTAAAGTACTTTCAGCGGGGAGGAAGGTGATAAGGTTAATACCCTTATCAATTGACGTTACCCGCAGAAGAAGCACCGGCTAACTCCGTGCCAGCAGCCGCGGTAATACGGAGGGTGCAAGCGTTAATCGGAATTACTGGGCGTAAAGCGCACGCAGGCGGTCAATTAAGTCAGATGTGAAAGCCCCGAGCTTAACTTGGGAAT
+
GGGGGGGGGGGGGGGGGGGGGGGGGGGCGGGGGGGGGGGGGGGGGGGGGGGGGGGGGGGGGGGGGGGGGGGGGGFGGGGGGGGGGGGGGGGGGGGGFGGGGGGGGGGGGGGGGGGGGGGGGGGGGGGGGGGGGGGGGGGGDGCDGGGGGGGGGGGGGGGCGGGGGGGGGGGGGGGGGGGGGGGGGGGDFGEGGGDDFGGGG5EEEGGGGGGGGEEGGGGGGDCFGGGGGGGGF5CEDGFGFGFEGGGGFDGGCDG=B?FFGFGGFGGAF?64@?5FFFGFFFGFF?4<AF>:?7
@M04650:207:000000000-C238N:1:1101:5565:7487 1:N:0:19
ACTCCTACGGGAGGCAGCAGTAGGGAATCTTCCGCAATGGACGAAAGTCTGACGGAGCAACGCCGCGTGAGTGATGAAGGTCTTCGGATCGTAAAACTCTGTTGTTAGGGAAGAATAAGTACCGTTTTAATACGGCGGTACCCTGACGGTACCTAACCAGAAAGCCCCGGCTAACTACGTGCCAGCAGCCGCGGTAATACGTAGGGGGCAAGCGTTGTCCGGACTTATTGGGCGTAAAGCGCTCGCAGGCGGTCTTGTAAGTCTGATGTGAAAGCCCACGGCTTAACCGTGG
+
FFGGG@EFGGF@EGGGEGFFGFFGGGFGGGFFFEEEFCFGFGECGGGFEGFDFEF,@@DDDECFFF=@FG75ECEF9FGCFAFGGGEGDCGGGGGGGF9B<EFEF@FDGGGGGFFCGDFF9?FFFE8FFGGGFG+FC+3553@@F<>FE<73>FGGGGEFGF7F72><CEF7F7<;F<<2,CFGGGCF8:CGC5CE8EF9CAC*;CEGGE5C**;//**;CCC*2<?7<0AFFED5*7=CEDEEGC)*.)1>/779*9*0C6::/0:4*=1=*94)4(*)71)))1*)(.)-
@M04650:207:000000000-C238N:1:1101:27337:7514 1:N:0:19
ACTCCTACGGGAGGCAGCAGTGGGGAATATTGCACAATGGGGGGAACCCTGATGCAGCCATGCCGCGTGAATGAAGAAGGCCTTCGGGTTGTAAAGTTCTTTCGGTGATGAGGAAAGCTTGGGTGTTAATAGCACTTTAGTTTGACGTTAGTTACAGAAGAAGCACCGGCTAACTCCGTGCCAGCAGCCGCGGTAATACGGAGGGTGCAAGCGTTAATCGGAATGACTGGGCGTAAAGGGCACGCAGGCGGTGACTTAAGTGGGATGTGAAAGCCCTGGGCTTAACCTAGGAAT
+
GGGGGGGGGGGGGGGGGGGGGGGGGGGGGGGGGGGGGGGGGGGGGGGGGGGGGGGGGGGGGGGGGGGGGGGGGGGGGGGGGGGGGGGGGGGGGGGGGGGGGGGGGGGGGGGGGGGGGGGGGGGGGGGGGGGGGGGFGGGGGGGGGGGEGGGGGGGGGGGGGGGGGGGGGGGGGGGGGGGGGGGGGGGGGGGGGGGGGGGGGGGGGGGGGGGGGGGGGGGGGDGGFFGGGGGGFGGGGGFGFFFDDGGDEGGGGFDFBFFFGFGGFGGFFFFFFFFF?:DFFBGFFFFBFFF?B:
@M04650:207:000000000-C238N:1:1101:26365:7517 1:N:0:19
ACTCCTACGGGAGGCAGCAGTGGGGAATATTGCACAATGGGGGAAACCCTGATGCAGCAACGCCGCGTGAGTGATGAAGGTTTTCGGATCGTAAAGCTCTGTCTTTGGGGAAGATAATGACGGTACCCAAGGAGGAAGCCACGGCTAACTACGTGCCAGCAGCCGCGGTAATACGTAGGTGGCGAGCGTTATCCGGATTTACTGGGCGTAAAGGGAGCGTAGGCGGATGATTATGTGGGATGTGAAATACCCGGGCTCAACTTGGGTGCTGCATTCCAAACTGGTTATCTAG
+
GGGGGGGGGGGGGGGGGGGGGGGGGGGGGGGGGGGGGGGGGGGGGFGGGGGGGGGGGGGGGGGGGGGGGGGGGGGGGGGGGGGGGGGGGGGGGGGGGGGGGGGGGGGGGGGGGGGGGGGGGGGFGGGGGGGGGFGGGGGGGGGGGGGGGGGGGGGGGGGGGGGGGGGGGGGGGGGFGGGGGGGGGGGGGGGGGGGGGEGGF?FFGGGGGGGGGGGGGGGGGGEGGGEGGC@EF+?FGGFGFGFFGGGCFDFFCCDBEF??GFGGFGG:EFFFFFBFA<FFFFGF=FF7>4@A
@M04650:207:000000000-C238N:1:1101:18970:7518 1:N:0:19
ACTCCTACGGGAGGCAGCAGTAGGGAATCTTCCGCAATGGACGAAAGTCTGACGGAGCAACGCCGCGTGAGTGATGAAGGTCTTCGGATCGTAAAACTCTGTTGTTAGGGAAGAATAAGTACCGTTTTAATACGGCGGTACCCTGACGGTACCTAACCAGAAAGCCCCGGCTAACTACGTGCCAGCAGCCGCGGTAATACGTAGGGGGCAAGCGTTGTCCGGAATTATTGGGCGTAAAGCGCTCGCAGGCGGTCTTTTAAGTCTGATGTGAAAGCCCACGGCTTAACCGTGG
+
GGGGGGGGGGGGGGGGGGGGGGGGGGGGGGGGGGGGGGGGGGGGGGGGGGGGGGGGGGGGGGGGGGGGGGGGGGGGGGGGGGGGGGGGGGGGGGGGGGGGGGGGGGGGGGGGGGGGGGGGGGGGGGGGGGGGGGGGGGGGGGGGGGGGGGGGGGGGGGGGGGGGGGGGGGGGGGGGGGGGGGGGGGGGGGGGGGGGGGFGGGGGGGGGGGGFGGGGGGGGGGCGGGGGGFFGFGGGGGFGFGFFGGGGDGGGGGDFFFFFGFGGF:0<FFF?FF@@?BGED><BFFFF;>@>
@M04650:207:000000000-C238N:1:1101:25169:7542 1:N:0:19
ACTCCTACGGGAGGCAGCAGTAGGGAATCTTCCACAATGCCCGCACGTCTGATGCCGCAATGCCGCGTGCGTGAAGAAGGTTTTCGGATCGTAAAGCTCCGTTGTGAGGGAAGAACAAGTACAGGAGTAACTGTCTGTACCTTGACGGTACCTCGTTAGAAAGCCACGGCTAACTACGTGCCAGCAGCCGCGGTAATACGTAGGTGGCAAGCGTTGTCCGGAATTATTGGGCGTAAAGCGCGCGCAGGCGGCCTTCTAAGTCTGATGTGCAAGCCCACGGCTTAACCGTGGACG
+
GGGGGGGGGGGGGGGGGGGGGFFGGGGGGGGGG,C-,,,-,C,+++76C66,9,,,+@+76,CF+@:8C,68?6C<5=C<F<CFE+>4=B:?B=+9EAF,?B5+B?5?,+B,4=?F=BF5CFGGC,BB,CF,8CD<AFDGGF5>,D>@FDEG<F>3>FE9,3<FGCG:CEEE@FG9FEF@EFC,DC6EGGGE5*1*?+>55?8@4?:CB9:F=7CC:FGGD**1<+:?0**77:)/**8)59B>C3/7<5/9D*2*9*17<@7:9::-1*//1>FF1:3)7()0/=FB,.),(,
@M04650:207:000000000-C238N:1:1101:10210:7574 1:N:0:19
ACTCCTACGGGAGGCAGCAGTGGGGAATATTGCACAATGGGCGCAAGCCTGATGCAGCCATGCCGCGTGTATGAAGAAGGCCTTAGGGTTGTAAAGTACTTTCAGCGGGGAGGAAGGTGATAAAGTTAATACCTTTATCAATTGACGTTACCCGCAGAAGAAGCACCGGCTAACTCCGTGCCAGCAGCCGCGGTAATACGGAGGGTGCAAGCGTTAATCGGAATTACTGGGCGTAAAGCGCACGCAGGCGGTCAATTAAGTCAGATGTGAAAGCCCCGAGCTTAACTTGGGAAT
+
GGGGGGGGGGGGGGGGGGGGGGGGGGGGGGGGGGGFGGGGGGGGGGGGGGGGGFGGGGGGCCGGGGGGGGGGGGFGGGGGGGGG,FFGGGGGGGGGGGGGGGGGGGGGGGGDGGGFGDGGFGDFFGGEFDGGGDEDGGGGGGGG9AFF><FGGGGDFGGGGGGGGGGGGG7ECFGGEGGGGGGFFGFGFGGEGEG>FEFDEDEGGGGEGGFGE*;E5FGGGGGCGGCF7CEGD*55*:=<3<;>)C7DDD3C)76*9*@F9=7C0*::B47==F4>?;C@39<7=84:<F)88.
@M04650:207:000000000-C238N:1:1101:28461:7593 1:N:0:19
ACTCCTACGGGAGGCAGCAGTGGGGAATATTGCACAATGGGCGGAAGCCTGATGCAGCGACGCCGCGTGAGGGATGACGGCCTTCGGGTTGTAAACCTCTTTCAGCAGGGACGAAGCGCAAGTGACGGTACCTGCAGAAGAAGCACCGGCTAACTACGTGCCAGCAGCCGCGGTAATACGTAGGGTGCGAGCGTTGTCCGGAATTACTGGGCGTAAAGAGTTCGTAGGCGGTTTGTCGCGTCGTTTGTGAAATCCCGCAGCTTAACTGTGGGCGTGCAGGCGATACGGGCAGAC
+
GGGGGGGGGGGGGGGGGGGGGGGGGGGGGGGGGGGGGGGCGGGGGGGGGGGGGGGGGGDGGGGGGGGGGGGGGGGGGGGGGGGGGGGGGGGGGGGGGGGGGGGGGGGGGGGGGGGGGGGGGGGGDGGGGGGGG9@FFGGGGCFGGGGGGGGCGGGGGGGGFFGGGGGGGGGDGGEGGDGGGGGGGGGGGGGGGGGEGGGGCCGFGGGGGGGGGGEEGFFGCFGGEGEGFGGEBEDGGGFGFGFDGGGGFGCFGGGFEEF@GFGGFGGFFF::FBFFFFGFFF7@EFF:>DB??2
@M04650:207:000000000-C238N:1:1101:15242:7617 1:N:0:19
ACTCCTACGGGAGGCAGCAGTAGGGAATCTTCCGCAATGGGCGAAAGCCTGACGGAGCAACGCCGCGTGAGTGATGAAGGTTTTCGGATCGTAAAACTCTGTTGCGAGGGAAGAACAAGTATGAGAGTAACTGCTCATACCTTGACGGTACCTCGTTAGAAAGCCACGGCTAACTACGTGCCAGCAGCCGCGGTAATACGTAGGTGGCAAGCGTTGTCCGGAATTATTGGGCGTAAAGCGCGCGCAGGCGGCCTTCTAAGTCTGATGTGAAAGGCCACGGCTTAACCGTGGA
+
GGGGGGGGGGGGGGGGGGGGGGGGGGGGGGGGGGGGGGGGGGGGGGGGGGGGGGGGGGGGGGGGGGGGGGGGGGGGGGGGGGGGGGGGGGGGGGGGGGGGGGGGGGGGGGGGGGGGGGGGGGGGGGGGGGGGGGGGGGGGGGGGGGGGGGGGGGGGGGGGGGGGGGGGGGGGGGGGGGGGGGGGGGGGGGGGGGGGGGGGGGGGGGGGGGGGGGGGGGGGCDEEFFFGGGGG>EGGGDFGBDFFDGGDFGGDGGGFFF?FGFGGFGC6FFBFFF@>:BGBFFDFFFF;:FEF
@M04650:207:000000000-C238N:1:1101:12785:7618 1:N:0:19
ACTCCTACGGGAGGCAGCAGTGGGGAATATTGCACAATGGGGGAAACCCTGATGCAGCGACGCCGCGTGGGGGATGACGGCCTTCGGGTTGTAAACCTCTTTCAGTAGGGAAGAAGCCTTTCGGGGTGACGGTACCTGCAGAAGAAGTACCGGCTAACTACGTGCCAGCAGCCGCGGTAATACGTAGGGTACAAGCGTTGTCCGGAATTATTGGGCGTAAAGAGCTCGTAGGCGGTTCGTCGCGTCTGCTGTGGAAACGCAAGGCTCAACCTTGCGCGTGCAGTGGGTACGGGC
+
GGGGGGGGGGGGGGGGGGGGGGGGGGGGGGGGGGGGGGGGGGGGGGGGGGGGGGGGGGGGGGGGGGGGGGGGGGGGGGGGGGGGGGGGGGGGGGGGGGGGGGGGGGGGGGGGGGFGFGGGGGGGGGGGDGGGGGGGFGGGGGGGGGGGGGGGGDCEGGGGGGGGGGFFGGGGGGGGGEDGGGGGGCFDCFGGGGGGGEGGGGGGG5?EFGGGGG>EC5DGGGGGGGGGGGEE@CDGGGBGEDEBCDCF?*CGGFF6?45:EDGGFCF?FFFFF447;BD:>:C86@FBBFEF>(
@M04650:207:000000000-C238N:1:1101:10558:7648 1:N:0:19
ACTCCTACGGGAGGCAGCAGTGGGGAATATTGCACAATGGGCGCAAGCCTGATGCAGCCATGCCGCGTGTATGAAGAAGGCCTTCGGGTTGTAAAGTACTTTCAGCGGGGAGGAAGGTGATAAGGTTAATACCCTTATTAATTGACGTTACCCGCAGAAGAAGCACCGGCTAACTCCGTGCCAGCAGCCGCGGTAATACGGAGGGTGCAAGCGTTAATCGGAATTACTGGGCGTAAAGCGCACGCAGGCGGTCAATTAAGTCAGATGTGAAAGCCCCGAGCTTAACTTGGGAAT
+
GGGGGGGGGGGGGGGGGGGGGGGGGGGGGGGGGGGGGGGGGGGGGGGGGGGGGGGGGGGGGGGGGGGGGGGGGGGGGGGGGGGGGGGGGGGGGGGGGGGGGGGGGGGGGGGGGGGGGGGGGGGGGGGGGGGGGGGGGGGGGGGFGGGGGGGGGGGGDGGGGGGGGGGGGGGGGGGGGGGGGGGGGGGGGGGGGGGGGGGGGGGGGDGGGGGGGEEGGGGGGGGGGGGGGGGGFEGGGGFG>GBDGGGGFGGGGGFFFFFFGFGGFGGDFFFBBFFF07DFF9DFFFF<AFFFF:
@M04650:207:000000000-C238N:1:1101:16581:7715 1:N:0:19
ACTCCTACGGGAGGCAGCAGTGGGGAATATTGCACAATGGGGGGAACCCTGATGCAGCCATGCCGCGTGAATGAAGAAGGCCTTCGGGTTGTAAAGTTCTTTCGGTGATGAGGAAGACTGGGGTGTTAATAGCACTTTAGGTTGACGTTAGTTACAGAAGAAGCACCGGCTAACTCCGTGCCAGCAGCCGCGGTAATACGGAGGGTGCAAGCGTTAATCGGAATGACTGGGCGTAAAGGGCACGCAGGCGGTAACTTAAGTGGGATGTGAAAGCCCTGGGCTTAACCTAGGAAT
+
GGGGGGGGGE@C@GGFGGEGFFGGDGGDDFGGGGGFGGFGGGEEGEGGGGCDF<FGGGGGGGFGDGCFGE@FGFDFFGGGGGGGGDFDGG@FCGGA=FGDGGGG7CF>DGGCFFDGCFFFGGGEEGEGGGFEFGGGGGGCCFDFGGGGGGGGGFGGFGGGGFEGGGGGEEGGGGFG?EG>CGDGDFGGGGGEDGGEFFFFGDGEGEGGFC75C:EC5CF7C3CF??CCGGGG::DC**/1<C@DGG:DBGG))19B498@C4C<@FD2B47B4;:F<(97F17?F*9<2=?:A2
@M04650:207:000000000-C238N:1:1101:15330:7739 1:N:0:19
ACTCCTACGGGAGGCAGCAGTAGGGAATCTTCCACAATGGACGAAAGTCTGATGGAGCAACGCCGCGTGAGTGATGAAGGTTTTCGGATCGTAAAACTCTGTTGCGAGGGAAGAACAAGTACGAGAGTAACTGCTCGTACCTTGACGGTACCTCGTCAGAAAGCCACGGCTAACTACGTGCCAGCAGCCGCGGTAATACGTAGGTGGCAAGCGTTGTCCGGAATTATTGGGCGTAAAGCGCGCGCAGACGGCCTTTTAAGTCTGTTGTGAAAGCCCACGGCTTACTCTCGGT
+
GGAFFGDFFGFGE@FCCCFFCEFGGFGFGGGF<CDG<F@FGGCGGGC,EFAFGG96C<DCFCEG@CC@+B:66E<F<AF,9CEDFE7:?FFEGAF9FFFF,@FFCFGG7BFGFGFFF,A5A5B?+F+:,BFF,F,?=@=>F9FFE8=:<+58,,53@<>,DF@B,@ECC*5>FG,?7EGF78>C76,,=*=8CCGGC?+122*44+*0=CCCE*CCE**9?9**<++<+98551)***0)<5>5)/C)8</)1***996*<@7*1*:(56@*1<))41)7>;3?)/0),))(
@M04650:207:000000000-C238N:1:1101:18120:7752 1:N:0:19
ACTCCTACGGGAGGCAGCAGTAGGGAATCTTCCGCAATGGGCGAAAGCCTGACGGAGCAACGCCGCGTGAGTGATGAAGGTCTTAGGATCGTAAAACTCTGTTGTTAGGGAAGAACAAATTTGTTAGTAACTGAACAAGTCTTGACGGTACCTAACCAGAAAGCCACGGCTAACTACGTGCCAGCAGCCGCGGTAATACGTAGGTGGCAAGCGTTGTCCGGAATTATTGGGCGTAAAGCGCGCGCAGGCGGCCTTTTAAGTCTGATGTGAAAGCCCACGGCTTAACCGTGGA
+
GGGGGGGGGGGGGGGGGGGGGGGGGGGGGGGGGGGGGGGGGGGGGGGGGGGGGGGGGGGGGGGGGGGGGGGGGGGGGGGGGGGGGGGGGGGGGGGGGGGGGGGGGGGGGGGGGGGGGGGGGGGGGGGFGGGGGGGGGGGFGGGGGGGGGGGGGGGGGGGGGFGGGGGGGGGGGGGGGGGFGGGGGGGGGEGDGEGGGGGGE+@EFGGF6EFGGGGGGGGGGGGG??FCGFF=@GGGGD?35CEEGCDGBDDDGDF=??FFFFCF477<FFFFF?FFFFGD:33?FFF>BF>(
@M04650:207:000000000-C238N:1:1101:10168:7757 1:N:0:19
ACTCCTACGGGAGGCAGCAGTAGGGAATCTTCCACAATGGACGAAAGTCTGACCGAGCAACGCCGCGTGAGTGAAGAAGGTTTTCGGATCGTAAAACTCTGTTGTTAGAGAAGAACAAGGACGTTAGTAACTGAACGTCCCCTGACGGTATCTAACCAGAAAGCCACGGCTAACTACGTGCCAGCAGCCGCGGTAATACGTAGGTGGCAAGCGTTGTCCGGATTTATTGGGCGTAAAGCGAGCGCAGGCGGTTTCTTAAGTCTGATGTGAAAGCCCCCGGCTCAACCGGGGAGG
+
GGFFGGGGGDGGGGGGGGGGGGGGGGGGGGFGGFGGGGGGGGGGGGGEFGGGGGGDGGGGGGGGGGGGGGGGGGDDCFGGGGGGGGGDGGGGGGGFGGGG9FGGGG,FDGEGFFGFFFF@FGGGGGGGGGGGGGGGGGGGGGGGGGGGEGFGGGCGGFGGFGFFDFGGCEFE<:DFFEGFFGGCFGGGFEEGDEGDGFDGFFGGGG*6*AEGGCGGGGGGC3=EGFGFEGGG)2)CG7F::)<@5)9DEG<DDCCBFFFFFFC>*:7A=761@FF>?9);@(94?FFF>3>11>
@M04650:207:000000000-C238N:1:1101:5090:7760 1:N:0:19
ACTCCTACGGGAGGCAGCAGTGGGGAATATTGCACAATGGGCGCAAGCCTGATGCAGCCATGCCGCGTGTATGAAGAAGGCCTTAGGGTTGTAAAGTACTTTCAGCGGGGAGGAAGGTGATAAGGTTAATACCCTTATCAATTGACGTTACCCGCAGAAGAAGCACCGGCTAACTCCGTGCCAGCAGCCGCGGTAATACGGAGGGTGCAAGCGTTAATCGGAATTACTGGGCGTAAAGCGCACGCAGGCGGTCAATTAAGTCAGATGTGAAAGCCCCGAGCTTAACTTGGGAAT
+
GGGGGGGGGGGGGGGGGGGGGGGGGGGGGGGGGGGGGGGGGGGGGGGGGGGGGGGGGGGGGGGGGGGGGGGGFGFGFCFGGGGGGGGGGGGGGGGGGGGGGGGGGGGGGGGGGGFCCGGGGGGGGFGGGGGGGGFGGGGFGGGGGGGGFGGGGGGGGGGGGGGFG>FFGGDGGGGFGGGGDGGGGGGGGB8BCCGEGGGGGEGGGGGGGDCCEGDGFCFGGGEGFGFG7CFCBGGDGGFGFDFFGGCGFGDDDDFFFF?FF=FGFGGB?F?@F?FF09)5B0FFFFF>2::?F<
@M04650:207:000000000-C238N:1:1101:24743:7825 1:N:0:19
ACTCCTACGGGAGGCAGCAGTGGGGAATATTGCACAATGGGGGAAACCCTGATGCAGCAACGCCGCGTGAGTGATGAAGGTTTTCGGATCGTAAAGCTCTGTCTTTGGGGAAGATAATGACGGTACCCAAGGAGGAAGCCACGGCTAACTACGTGCCAGCAGCCGCGGTAATACGTAGGTGGCGAGCGTTATCCGGATTTACTGGGCGTAAAGGGAGCGTAGGCGGATGATTAAGTGGGATGTGAAATACCCGGGCTCAACTTGGGTGCTGCATTCCAAACTGGTTATCTAG
+
GGGGGGGGGGGGGGGGGGGGGGGGGGGGGGGGGGGGGGGGGGGGGGGGGGGGGGGGGGGGGGGGGGGGGGGGGGGGGGGGFGGGGGGGGGGGGGGGGGGGGGGGGGGGGGGGGGGGGGGGGGGGGGGGGGGGGGGGGGGGGGGGGGGGGGGGGGGGGGGGGGGGGGGGGGGGGGGGGGGGGGGGGGGGGGGGGGGGCEGGGGGGGGGGGGGGGFGGGGGGGGGGGGDDEGGGFGGGGGFGFGFFGGGGFGFGGGGFFFFFF?FGFGDBFFFFFFFFFFGFFFGF4?FBAFFF
@M04650:207:000000000-C238N:1:1101:17301:7850 1:N:0:19
ACTCCTACGGGAGGCAGCAGTAGGGAATCTTCCACAATGGACGAAAGTCTGATGGAGCAACGCCGCGTGAGTGATGAAGGTTTTCGGATCGTAAAACTCTGTTGCGAGGGAAGAACAAGTATGAGAGTAACTGCTCATACCTTGACGGTATCCCGTTAGAAAGCCACGGCTAACTACGTGCCAGCAGCCGCGGTAATACGTAGGTGGCAAGCGTTGCCCGGAATTATTGGGCCTAAAGCGCGCGCAGGCTGCCTTCTACGTCTGATGTGAAAGCCCACGGCTTAACCGGGGAGG
+
FEEEEFFGGGGCGGEEFEGGFGGGGGGFFFGGGFGG?EED@FG7CC+EFFFFCEGFGG@FFGFCFCFFC:FCEFF<FFGG=FEGGGGDF+CFGFDFFGGGGG,EBCGGG7?,==FBFFGBFFGG9F=FCA<FGCGDFEFD>F9?,@+@F++3,3>DE3F<;;D7F:F+>CFG@FGF,>DFCFGG7<>CF18:5CB>CFGCBC8@FFGG*+2:/:;****:*)1:<:C?79*5):*<C*79>3<7D<533*/99F*9/9*0007>**25*9*//)0).1/)5>D)1644(.59((
@M04650:207:000000000-C238N:1:1101:20762:7856 1:N:0:19
ACTCCTACGGGAGGCAGCAGTGGGGAATATTGCACAATGGGCGGAAGCCTGATGCAGCGACGCCGCGTGAGGGATGACGGCCTTCGGGTTGTAAACCTCTTTCAGCAGGGACGAAGCGCAAGTGACGGTACCTGCAGAAGAAGCACCGGCTAACTACGTGCCAGCAGCCGCGGTAATACGTAGGGTGCGAGCGTTGTCCGGAATTACTGGGCGTAAAGAGTTCGTAGGCGGTTTGTCGCGTCGTTTGTGAAATCCCGCAGCTTAACTGTGGGCGTGCAGGCGATACGGGCAGAC
+
GGGGGGGGGGGGGGGGGGGGGGGGGGGGGGGGGGGGGGGGGGGGGGGGGGGGGGGGGGGGGGGGGGGGGGGGGGGGGGGGGGGGGGGGGGGGGGGGGGGGGGGGGGGGGGGGGGGGGGGGGGGGGGGGGGGGGGGGGGGGGGGGGGGGGGGGGGGGGGGGGGGGGGGGGGGGGGGGGGGGGF@EGGGGGGGGGEEEEGGGGGGGGGGGCFGGGGGGGGGGGGGGGGGDGGGEBEDGGGF::DFBD7CGFFGGFCG?@BEE5?::FGG<B6FF:B5)48F@>B7>8:FFFFFFB4
@M04650:207:000000000-C238N:1:1101:5534:7860 1:N:0:19
ACTCCTACGGGAGGCAGCAGTAGGGAATCTTCGGCAATGGACGAAAGTCTGACCGAGCAACGCCGCGTGAGTGAAGAAGGTTTTCGGATCGTAAAACTCTGTTGTTAGAGAAGAATAAGTGAGAGAGTAACTGTTCTCACCTTGACGGTATCTAACCAGAAAGCCACGGCTAACTACGTGCCAGCAGCCGCGGTAATACGTAGGTGGCAAGCGTTGTCCGGATTTATTGGGCGTAAAGCGAGCGCAGGCGGTTCCTTAAGTCTGATGTGAAAGCCCCCGGCTCAACCGGGGA
+
GGGGGGGGGGGFGGFGGGGGGGGGGGGGGGGGGGGGGGGGFGGGGGGGGGGGGGGGFFGGGGGGGDGGGGGGGGGGGFGGAFGGGGGGGGGGGGGFG?GFGGGGGFDGGGGEFGGGGGGGGGGGGGGGGGGGGGGGGGGGCFEFGGGGCF@FGGGGGGEGGGGE8FGGGGCEFGCCC8BDFCFGGGGCFGEGGGEGGGFCEGFGFGGCFFF5C:C5:DFDEG=*AFD9FF*5;EDCG:BDFGEEGDD53CD575C4476=<@7FF776=679@47)(17>E6DF@FFBFFF(
@M04650:207:000000000-C238N:1:1101:11583:7863 1:N:0:19
ACTCCTACGGGAGGCAGCAGTAGGGAATCTTCCGCAATGGGCGAAAGCCTGACGGAGCAACGCCGCGTGAGTGATGAAGGTTTTCGGATCGTAAAACTCTGTTGCGAGGGAAGAACAAGTACGAGAGTAACTGCTCGTACCTTGACGGTACCTCGTTAGAAAGCCACGGCTAACTACGTGCCAGCAGCCGCGGTAATACGTAGGTGGCAAGCGTTGTCCGGAATTATTGGGCGTAAAGCGCGCGCAGGCGGCCTTTTAAGTCTGATGTGAAAGCCCACGGCTTAACCGTGGA
+
GGGGGGGGGGGGGGGGGGGGGGGGGGGGGGGGGGGGGGGGGGGGGGGGGGGGGGGGGGGGGGGGGGG=FEGGGGGGGGGGGGGGGGGGGGGGGGGGGGGGGGGGGGGGGGGGGGGGGGGGGGGGGGGGGGGGGGGGGGGGGGGGGGGGGGGGGGGGGGGGGGGGGGGGGGGGGGGGGGGGGGGGFGGGGGGGGGDGFGFGEFFGFFECCEFGGEGGGGGGGGGGGGGDC=FFFGGEGGFGFGFFGGGCBGGGGGFFFFFFGFGF4FGFFFFFF?FF66D>:(9?FFFBFF>(
@M04650:207:000000000-C238N:1:1101:9880:7874 1:N:0:19
ACTCCTACGGGAGGCAGCAGTGGGGAATATTGCACAATGGGCGCAAGCCTGATGCAGCCATGCCGCGTGTATGAAGAAGGCCTTAGGGTTGTAAAGTACTTTCAGCGGGGAGGAAGGTGATAAAGTTAATACCTTTATCAATTGACGTTACCCGCAGAAGAAGCACCGGCTAACTCCGTGCCAGCAGCCGCGGTAATACGGAGGGTGCAAGCGTTAATCGGAATTACTGGGCGTAAAGCGCACGCAGGCGGTCAATTAAGTCAGATGTGAAAGCCCCGAGCTTAACTTGGGAAT
+
GGEGGGGGGGGGGGGGGGFFGGGGGGGGGGGGGGGGGGGGGGGGGFDGF@EGGGGGGDFGCCFFGGGGGGGGGGGGGFGGGGGGGGGGGGGGGGGGGFCGGGGGGGEGEGGGGGFEGFCGFGGGFFGGGGGG8=FGFGGCDDGGGGGGFG@<FGGGEFEGGGFGGGGDGGGGGGEGCECFGGGGGGGGGGGGGGGGGGGGGG8EEEEGGGGCEE8CF7CCECEFFGGDGGGGE:<C5>FGFDDEGGDGFGGG<5CBFBFF0@CCFGFFFFFFF?)739)8@FGFFFF)6FFFF8
@M04650:207:000000000-C238N:1:1101:15883:7879 1:N:0:19
ACTCCTACGGGAGGCAGCAGTGGGGAATATTGCACAATGGGCGCAAGCCTGATGCAGCCATGCCGCGTGTATGAAGAAGGCCTTAGGGTTGTAAAGTACTTTCAGCGGGGAGGAAGGTGATAAGGTTAATACCCTTATCAATTGACGTTACCCGCAGAAGAAGCACCGGCTAACTCCGTGCCAGCAGCCGCGGTAATACGGAGGGTGCAAGCGTTAATCGGAATTACTGGGCGTAAAGCGCACGCAGGCGGTCAATTAAGTCAGATGTGAAAGCCCCGAGCTTAACTTGGGAAT
+
GGGGGGGGGGGGGGGGGGGGGGGGGGGGGGGGGGGGGGGGGGGGGGGGGGGGGGGGGGGGGGGGGGGGGGGGGGGGGGGGGGGDGGGGGGGGGGGGGGGGGGGGGGGGGGGGGGGGGGGGGGGGGGGGGGGGGDGGGGGGGGFGGGGGGGGGGGGGGGGGGGGGGGGGGGGGGGGGGGGGGGGGGGGGGGGGGGGGFGGGGGGGGGGGGGGFGEGGGGGGGGGGGGGGGGFGFGDGGGFGFGFFGGGGFGGGGGGFFFFFGFGGFGGFFF?BFFF58>GFFB4@FFFDFFFFB7
@M04650:207:000000000-C238N:1:1101:10547:7915 1:N:0:19
ACTCCACGGGAGGCAGCAGTGGGGAATATTGCACAATGGGGGGAACCCTGATGCAGCCATGCCGCGTGAATGAAGAAGGCCTTCGGGTTGTAAAGTTCTTTCGGTGATGAGGAAGACTGGGGTGTTAATAGCACTTTAGGTTGACGTTAGTTACAGAAGAAGCACCGGCTAACTCCGTGCCAGCAGCCGCGGTAATACGGAGGGTGCAAGCGTTAATCGGAATGACTGGGCGTAAAGGGCACGCAGGCGGTGACTTAAGTGGGATGTGAAAGCCCTGGGCTTAACCTAGGAAT
+
GGGGGGGGGGGGGGGGGGGGGGGGGGGGGGGGGGGGGGGGGGGGGGGGGGGGGGGGGGGGGGGGGGGGGGGGGGGGGGGGGGGGGGGGGGGGGGGGGGGGGGGGGGGGGGGGGGGGGGGGGGGGGGGGGGGGGGGGGGGGGGGGGGGGGGGGGGGGGGFFGGGGGGGGGDGGGGGGGGGGGGGGGGGGGGGGGGGGGGGGGGGGGGGGGGGGGGGGGGGGGG5CFGGGGGGGFGDGGGFGFGFFGGGGFDDGGGGF?FFFGFGGFGGFFFFFFFFFBBGFFFGFFFFFF?FFF
@M04650:207:000000000-C238N:1:1101:5872:7949 1:N:0:19
ACTCCTACGGGAGGCAGCAGTAGGGAATCTTCCACAATGGACGAAAGTCTGATGGAGCAATGCCGCGTGAGTGAAGAAGGTTTTCGGATCGTAAAGCTCTGTTGTGAGGGAAGAACAAGTATAGGAGTAACTGCCTGTACCTTGACGGTACCTCATTAGAAAGCCACGGCTAACTACGTGCCAGCAGCCGCGGTAATACGTAGGTGGCAAGCGTTGTCCGGAATTATTGGGCGTAAAGCGCGCGCAGGCGGCCTTTTAAGTCTGATGTGAAAGCCAACGGCTTAACCGTGGA
+
GGGGEFEF,CBGGGGGGGGGGGDFEGGFGGGGGGGGGFGGFGGEGGGGGFGGGGGGGGGGG9EFGGGGGGDGFGGGGGGGGGGGGCGGDCF@DFFEGDFGGFCDFGGGGGGGGGFGGGGGGGGGGAFEGGGF?EGFFGGGGGGGCFGEGGGGAE@FFDCGGFGG8FGGEEFGGGFGGGG,DDEGFFGCEECEEEGGGFFF<FCGGFFFGFFGGG>/CCFGDGDFFEFGFGCFBEGG3C*>:C:3<C35<DGGGGGFFF49+*2>**:<FF4?=@@)(29>30>F??FF:F5<
@M04650:207:000000000-C238N:1:1101:12893:7955 1:N:0:19
ACTCCTACGGGAGGCAGCAGTGGGGAATATTGCACAATGGGCGGAAGCCTGATGCAGCGACGCCGCGTGAGGGATGACGGCCTTCGGGTTGTAAACCTCTTTCAGCAGGGACGAAGCGCAAGTGACGGTACCTGCAGAAGAAGCACCGGCTAACTACGTGCCAGCAGCCGCGGTAATACGTAGGGTGCGAGCGTTGTCCGGAATTACTGGGCGTAAAGAGTTCGTAGGCGGTTTGTCGCGTCGTTTGTGAAATCCCGCAGCTTAACTGTGGGCGTGCAGGCGATACGGGCAGAC
+
GGGGGGGGGGGGGGGGGGGGGGGGGGGGGGGGGGGGGGGGGGGGGGGGGGGGGGGGGGGGGGGGGGGGGGGGGGGGGGGGGGGGGGGGGGGGGGGGGGGGGGGGGGGGGGGGGGGGGGGGGGGGGGGGGGGGGGGGGGGGGGGGGGGGGGGGGGGGGGGGGGGGGGGGGGGGGGGGGGGGGGFGGGGGGGGGGGGGGGGGGGGGGGGGGGGGGGGGGGGGGGGGGGGGGGGG@EGGCGFG>DFF35DDFGGGGGGFFFFFGFCFFG>AFF?EFEBB??GFEFD>D:>?BEEFB3
@M04650:207:000000000-C238N:1:1101:3985:7957 1:N:0:19
ACTCCTACGGGAGGCAGCAGTGGGGAATATTGCACAATGGGCGCAAGCCTGATGCAGCGACGCCGCGTGAGGGATGACGGCCTTCGGGTTGTAAACCTCTTTCAGTGCCGACGAAGCGAAGGTGACGGTAGGTACAGTACAAGCACCGGCCAACTACGTGCCAGCAGCCGCGGTAATACGTCGGGTGCGAGCGTTGTCCGGAATTACTGGGCGTAAAGAGCTCGTAGGCGGCTTGTCGCGTCTTCTGTGAAAACTCGCAGCTTAACTGTGGGCCTGCAGGCGGTACGGGCAGCC
+
FGFGGGGGFGGGGEGDGGGGGGFGGCGG,FF9FFGGGGGFDGGGDGGGGGGGGFFEFGEGG@FCFGGGGC7,BFECFGGGGGGGGGG+B+>FEFGFFGGGGGE,,FB?EFDGFGG7+88C+<3>,<F>+@3+E,;>,,3,3@::FG>C7F7*>7?4F*4,1:<,BF8<7*1BC4:C2<C:+**8**:?*;88CGEEG7C8EE8FGGFCC6ECEE5?*0*<8>EEG=**<>8*7C<FG3>CEG)7C7C*9>*:75765>5>=.0200:4=F?33)0)((6>B()08D>;0)0-((
@M04650:207:000000000-C238N:1:1101:18242:7975 1:N:0:19
ACTCCTACGGGAGGCAGCAGTGGGGAATTTTGGACAATGGGCGCAAGCCTGATCCAGCCATGCCGCGTGCGGGAAGAAGGCCTTCGGGTTGTAAACCGCTTTTGTCAGGGAAGAAAAGGTTCTGGCTAATACCTGGGACTCATGACGGTACCTGAAGAATAAGCACCGGCTAACTACGTGCCAGCAGCCGCGGTAATACGTAGGGTGCAAGCGTTAATCGGAATTACTGGGCGTAAAGCGTGCGCAGGCGGTTATGCAAGACAGAGGTGAAATCCCCGGGCTCAACCTGGGAAC
+
GGGGGGGGGGGGGGGGGGGGFFGGGGGGCFGGGGGGGGGGGGGGGGGGGGGGGGGGGGGGGGGGGGGGGGGGGGGFFGFGGGGGGGGGGGGGGGGGGGGGGGGGGGGGGGGGGGGGFGGGGGGGGGGGGGGGGGGGGGGGGGGGGGGGGGGGGGGGGGGGGGGGGGFGDGGGGGGGGGGGGGGFGGGGGGGGGGGGGGGGCFGGGGGGGGGGGGGECGGGGGGG6FEFFGCGFGGGGGFGFG@B3>DGFGGCGGCF4B946<CD?FG?FFFFFF;F:FG@F95FFFFFFFFFF4
@M04650:207:000000000-C238N:1:1101:12326:7982 1:N:0:19
ACTCCTACGGGAGGCAGCAGTAGGGAATCTTCCACAATGGACGAAAGTCTGATGGAGCAATGCCGCGTGAGTGAAGAAGGTTTTCGGATCGTAAAGCTCTGTTGTGAGGGAAGAACAAGTATAGGAGTAACTGCCTGTACCTTGACGGTACCTCATTAGAAAGCCACGGCTAACTACGTGCCAGCAGCCGCGGTAATACGTAGGTGGCAAGCGTTGTCCGGAATTATTGGGCGTAAAGCGCGCGCAGGCGGCCTTTTAAGTCTGATGTGAAAGCCCACGGCTTAACCTAGGAAT
+
GGGGGGGGGDEGGDGGGGGGGGGGDGGGGGGGGGGGGGGGGGGGEEGGGGGGGGGGGGGGGGGGGGGGGGGGGGGGGGGGGGGGGGGFEGGGGGGFGGGGGGGGFGGGGGGGGGGGGGGGGGGGGGGGGGGGGGGGGGGGGGGGGGGGGGGGGGFAFGGGGGGGGGGGGGGGGGGGFGGGGGGGGGGGGGGGGGCGGGGGGG5:EGGGGGGFGGEGGGGGGDE=FGFG7FFGFGGGFGF3>DFFDG3DFGGGGD46=@?FGFGF4FFF6B??4?@F6:DDFBC<*/662F:34)
@M04650:207:000000000-C238N:1:1101:16677:7999 1:N:0:19
ACTCCTACGGGAGGCAGCAGTGGGGAATATTGCACAATGGGCGGAAGCCTGATGCAGCGACGCCGCGTGAGGGATGACGGCCTTCGGGTTGTAAACCTCTTTCAGCAGGGACGAAGCGCAAGTGACGGTACCTGCAGAAGAAGCACCGGCTAACTACGTGCCAGCAGCCGCGGTAATACGTAGGGTGCGAGCGTTGTCCGGAATTACTTGGCGTAAAGAGTTCGTAGGCGGCTTGTCGCGTCGTTTGTGAAATCCCGCAGCTTCACTGTGGGCGTGCAGGCGATACGGGCAGAC
+
GGGGGGGGGGGGGGGGGGGGGFGGDGGGGGGGGGGGGG<EFFEEGGCFGGGGGGGGCGGGGGGGGGGGGGG@CFFGFGGGGGGGGGGGGGGGGGGGGGGGGGGGGGGGGGFFGGGEGGG::FGCGBB*FFGGGGFCGC7FGFFFFAF<:*<<<>FGGFC7FFA7BBFGFCE7FEE1B@<F:ECC>F>EG5C5>1:CC7<C?ECFGGCG+0<F=5:=:CFCFGGEGF7CF3C*7C5=>DFGF:>)>>375::7:7C@:B:55)::=C*60655F:BF::>:517@5@>?())404
@M04650:207:000000000-C238N:1:1101:9454:8026 1:N:0:19
ACTCCTACGGGAGGCAGCAGTGGGGAATATTGCACAATGGGCGCAAGCCTGATGCAGCCATGCCGCGTGTATGAAGAAGGCCTTAGGGTTGTAAAGTACTTTCAGCGGGGAGGACGGTGATAAGGTTAATACCCTTATCAATTGACGTTACCCGCAGAAGAAGCACCGGCTAACTCCGTGCCAGCAGCCGCGGTAATACGGAGGTTGCAAGCGTTAATCGGAATTACTGGGCGTAAAGCGCACGCAGGCGGTCAATTAAGTCAGATGTGAAAGCCCCGAGCTTAACTTGGGAAT
+
-CEFFGFFFGCEGC;FBEGGGGG8C;,E@C@CE<EF@<FE8FFGC+CFG8,FGAFG<EFCF8CCFEGEFFFGGFFF9C6CFEEEG<E<FECBCE5EFFEFFBEFFFFDGFGGDG+@>CF+EDFFGGGAFFGD>>FFGCFFGEFGFGDFCCBFFGGGGCFGGCBFFGFC>CFCEFGGGCCFGGECFF*98*=:*3*=C9CFG*:8*2CFC?FGCGE8FGFC*9;FGFGCFGGGFGCE7FFGD5)019C<77CDCD4=F4F?A=F74:D<74/*9:7>4(/.<96=?7=4A:>1(4
@M04650:207:000000000-C238N:1:1101:22138:8028 1:N:0:19
ACTCCTACGGGAGGCAGCAGTAGGGAATCTTCCACAATGGACGAAAGTCTGATGGAGCAACGCCGCGTGAGTGATGAAGGTTTTCGGATCGTAAAACTCTGTTGCGAGGGAAGAACAAGTACGAGAGTAACTGCTCGTACCTTGACGGTACCTCGTTAGAAAGCCACGGCTAACTACGTGCCAGCAGCCGCGGTAATACGTAGGTGGCAAGCGTTGTCCGGAATTATTGGGCGTAAAGCGCGCGCAGGCGGCCTTTTAAGTCTGATGTGAAAGCCCACGGCTTAACCGTGGA
+
GGGGGGGGGGGGGGGGGGGGGGGGGGGGGGGGGGGGGGGGGGGGGGGGGGGGGGGGGGGGGGGGGGGGGGGGGGGGGGGGGGGGGGGGGGGGGGGGGGGGGGGGGGGGGGGGGGGGGGGGGGGGGGGGGGGGGGGGGGGGGGGGGGGGGGGGGGGGGGGGGGGGGGGGGGGGGGGGGGGGGGGGGGGGGGGGGGGGGGGGGGGGGGGGGGGGGGGGGGGGGGGGFFGGGGGGFGGGGGFGFGFFGGGGFGGGGGGFFFFFEFFFFGGFFFFFFFFFFFGFBFD?FFFBFFFF
@M04650:207:000000000-C238N:1:1101:15356:8032 1:N:0:19
ACTCCTACGGGAGGCAGCAGTAGGGAATCTTCGGCAATGGACGAAAGTCTGACCGAGCAACGCCGCGTGAGTGAAGAAGGTTTTCGGATCGTAAAACTCTGTTGTTAGAGAAGAACAAGTGAGAGAGTAACTGTTCTCACCTTGACGGTATCTAACCAGAAAGCCACGGCTAACTACGTGCCAGCAGCCGCGGTAATACGTAGGTGGCAAGCGTTGTCCGGAATTATTGGGCGTAAAGCGCGCGCAGGCGGCCTTTTAAGTCTGATGTGAAAGCCCACGGCTTAACCGTGGA
+
GGGGGGGGGGGGGGGGGGGGGGGGGGGGGGGGGGGGGGGGGGGGGGGGGGGGGGGGGGGGGGGGGGGGGGGGGGGGGGGGGGGGGGGGGGGGGGGGGGGGGGGGGGGGGGGGGGGGGGGGGGGGGGGGGGGGGGGGGGGGGGGGGGGGGGGGGGGGGGGGGGGGGGGGGGGGGGGGGGGGGGGGGGGGGGGGGGGGGGGGGGGGGGGGGGGGGGDCECCDGGDGGGGGGGGGFGGGGGFGFGFFGCGGFGGCDCFFFFFFFFGFFGCAFF47FFFFF?D:B>GFFFFF?>B6
@M04650:207:000000000-C238N:1:1101:15462:8054 1:N:0:19
ACTCCTACGGGAGGCAGCAGCCAAGAATATTCCGCAATGGGGGGAACCCTGACGGAGCGACGCTGCGTGAAGGAAGAAGGCATTCGTGTTGTAAACTTCTTTTCTAAAGGAAGAATAAGCTGGGGAGGAAATGCCTTAGTGATGACGGTACTTTAGGAATAAGCCCCGGCTAATTACGTGCCAGCAGCCGCGGTAATACGTAAGGGGCGAGCGTTGCTCGGAATTACTGGGCGTAAAGGGCGTGTAGGCGGTTTATTAGGCCGAGTGTGAAAGACCGAGGCTCAACTTCGG
+
GGGGGGGGGGGFGGGGGGGGGGGGGGGGGGGGGGGGGGGGGGGGGGGGGGGGGGGGDGGGGGGGDGGGGGGGGGGGGGGGGGGGGGGGGGGGGGGGGGGGGGGGGGGGGGGGGGGGGGGGGGGGGGGGGGGGGGGGGGGGGGGGGGGGGFGGGGGGGGGGGGGGGGGGGGGGGGGGGGGGGGGFGGGGGGGGGEGGGGGGFGGGGGGDGGGGGGGGGGGD=DGGGGGGGGGGEGCCFGBCEGFEGGGGFGGDGCG?F=BFGFGGD/C<FF?76:<5;9C>;(CFFFF2:;B
@M04650:207:000000000-C238N:1:1101:25186:8056 1:N:0:19
ACTCCTACGGGAGGCAGCAGTGGGGAATCTTGCACAATGGAGGAAACTCTGATGCAGCAACGCCGCGTGAGCGATGAAGGTCTTCGGATCGTAAAGCTCTGTCTTTAGGGATGATAATGACAGTACCTAAGGAGGAAGCCACGGCTAACTACGTGCCAGCAGCCGCGGTAATACGTAGGTGGCGAGCGTTATCCGGATTTATTGGGCGTAAAGGGAGCGTAGGCGGATACTTAAGTGGGATGTGAAATACTTGGGCTCAACCCGAGTACTGCATTCCAAACTGAGTATCTAG
+
GGGGGGGGGGGGGGGGGGGGGGGGGGGGGGGGGGGGGGGGGGGGGGGGGGGGGGGGGGGGGGGGGGGGGGGGGGGGGGGGGGGGGGGGGDGGGGGGGGGGGGGGGGGGGFGGGGGGGGGGFGGGGGGGGGGGGGGGGGGGGGGGGGGGGGGGGGGGGGGGGGGGGGGGGGGGGGGGGGGGGFGGGGGGGGGGGGGGGG8?EFGGGGGGGGGGGGGGGDDGGGGGGGEGEGGGFGG9FFFCFGFFGGGGFGGFCFGFFFFFFFGGEDGFFFFFFFFFDFF*;<GFFFFA<BF<
@M04650:207:000000000-C238N:1:1101:13822:8062 1:N:0:19
ACTCCTACGGGAGGCAGCAGTGGGGAATATTGCACAATGGGCGGAAGCCTGATGCAGCGACGCCGCGTGAGGGATGACGGCCTTCGGGTTGTAAACCTCTTTCAGCAGGGACGAAGCGCAAGTGACGGTACCTGCAGAAGAAGCACCGGCTAACTACGTGCCAGCAGCCGCGGTAATACGTAGGGTGCGAGCGTTGTCCGGAATTACTGGGCGTAAAGAGTTCGTAGGCGGTTTGTCGCGTCGTTTGTGAAATCCCGCAGCTTAACTGTGGGCGTGCAGGCGATACGGGCAGAC
+
GGGGGGGGGGGGGGGGGGGGGGGGGGGGGGGGGGGGGGGGGGGGGGGGGGGGGGGGGGGGGGGGGGGGGGGGGGGGGGGGGGGGGGGGGGGGGGGGGGGGGGGGGGGGGGGGGGGGGGGGGGGGGGGGGGGGGGGGGGGGGGGGGGGGGGGGGGGGGGGGGGGGGGGGGGGGGGGGGGGGFGGGGGGGGGGGGEEGGGGGGGGFGGGGGGGGGGGDEGGGGGGGGGGGGGGC>GGGGGFGEGFEDC77>GFGGGGFFFFFGFGGFDGFFFFDFFFFFBFFFF7537F?;D>?6(
@M04650:207:000000000-C238N:1:1101:27177:8072 1:N:0:19
ACTCCTACGGGAGGCAGCAGTGGGGAATATTGCACAATGGGCGCAAGCCTGATGCAGCCATGCCGCGTGTATGAAGAAGGCCTTAGGGTTGTAAAGTACTTTCAGCGGGGAGGAAGGTGATAAGGTTAATACCCTTGTCAATTGACGTTACCCGCAGAAGAAGCACCGGCTAACTCCGTGCCAGCAGCCGCGGTAATACGGAGGGTGCAAGCGTTAATCGGAATTACTGGGCGTAAAGCGCACGCAGGCGGTCAATTAAGTCAGATGTGAAAGCCCCGAGCTTAACTTGGGAAT
+
GGFGGGGGGGGGGGGGGGGGGGGGEFEGGGGGGGGFGGGGGGGGGEGGD<CFGGGGGGGGGGGGGGGGGGGGGGGGGGGGGGGGGGGFGGGGGGGGGGGGGGGGGGGDDGCFEECGGGGGGGGGGGGGGGGFGGGGGGGGGGGGGGGGGGGGGGGGGGGGGGGGFGGEGGGGGGFFGGC<EFGGG:EFGGDGGGGGGGGGGGGGD555FFCFE588EGDCCGEGGFFGF<FG@EGCGG=D>755DGDGFGGCDGD?FFFFGFCDFGF4@F@FFFF>?;DEFFFF?BFAF@FF?4
@M04650:207:000000000-C238N:1:1101:9650:8085 1:N:0:19
ACTCCTACGGGAGGCAGCAGTAGGGAATCTTCGGCAATGGACGAAAGTCTGACCGAGCAACGCCGCGTGAGTGAAGAAGGTTTTCGGATCGTAAAACTCTGTTGTTAGAGAAGAACAAGTGAGAGAGTAACTGTTCTCACCTTGACGGTATCTAACCAGAAAGCCACGGCTAACTACGTGCCAGCAGCCGCGGTAATACGTAGGTGGCAAGCGTTGTCCGGATTTATTGGGCGTAAAGCGAGCGCAGGCGGTTCCTTAAGTCTGATGTGAAAGCCCCCGGCTCAACCGTGGAGG
+
GGGGGGGGGGGGGGGGGGGGGGGGGGGGGGGGGGGGGGGFGGGCFGGGGGGGFGGGGGGGGGGGGGGGGGGGGGGGGGGGGFDFFGGGGGGGGGGGGGGGGGGGGGGGGGGGGGGGGGG<?AFFGGGGGGGGGGGGGDDFGDGGGGGGGGGGGGGGGGGGGGGFGGGGGGG7EGGGGGGGGGGGGGGGGEDGGGGCFGGGCFGGGGGGCFGFGGGEGGGGDGE*@FGGFGGGFEGGGGFDFGFFGGGG59D9D59=FFFFFFGGF7:AFFFFFFF@46DDF>CFFFFFBFF:BB
@M04650:207:000000000-C238N:1:1101:19411:8091 1:N:0:19
ACTCCTACGGGAGGCAGCAGTGGGGAATATTGCACAATGGGCGGAAGCCTGATGCAGCGACGCCGCGTGAGGGATGACGGCCTTCGGGTTGTAAACCTCTTTCAGCAGGGACGAAGCGCAAGTGACGGTACCTGCAGAAGAAGCACCGGCTAACTACGTGCCAGCAGCCGCGGTAATACGTAGGGTGCGAGCGTTGTCCGGAATTACTGGGCGTAAAGAGTTCGTAGGCGGTTTGTCGCGTCGTTTGTGAAATCCCGCAGCTTAACTGTGGGCGTGCAGGCGATACGGGCAGAC
+
GGGGGGGGGGGGGGGGGGGGGGGGGGGGGGGGGGGGGGGGGGGGGGGGGGGGGGGGGGDGGGGGGGGGGGGGGGGGGGGGGGGGGGGGGGGGGGGGGGGGGGGGGGGGGGGGGGGGGGGGGGGGGGGGGGGGGGGGGGGGGGGGGGGGGGGGGGGGGGGDGGGGGGGGGGGGGFGGGGGGGGGGGGGGGGGGGGGGGGGGGGGGGGGGGGGGGDGGGGGGGGGGGGGGGGGEEECGGGFDFGFFDGDD5:CGGGGFFFFFGFGGFGGFFFFFFFFFBBGFFFCBDEF?BFB614
@M04650:207:000000000-C238N:1:1101:8812:8092 1:N:0:19
ACTCCTACGGGGGCAGCAGTGGGGAATATTGCACAATGGGCGCAAGCCTGATGCAGCCATGCCGCGTGAGTGATGAAGGTTTTCGGATCGTAAAGCTCTGTCTTTGGGGAAGATAATGACGGTACCCAAGGAGGAAGCCACGGCTAACTACGTGCCAGCAGCCGCGGTAATACGTAGGTGGCGAGCGTTATCCGGATTTACTGGGCGTAAAGGGAGCGTAGGCGGATGATTAAGTGGGATGTGAAATACCCGGGCTCAACTTGGGTGCTGCATTCCAAACTGAGTATCTAGAGG
+
GGGGGGGGGGGGGGGGGGGGGGGGGGGGGGEFGGGGGGGGGGGGGGGGGGGGGGGGGGGGGGGGGGFGGGGGGGGGGGGGGGGGDGGGGGGGGGGGGGGGGGGGGGGGGGGGGGGGGGGGGGGGGGGGGGGGGGEGFGFGGDEGGGGGGGGGGGGGGGGGGGGGGGE=FC<C@EFGGGGGFDGGEGG8EGGGGGGGEECGGGGGGFGGDEGGGG88CGCDEGF75*:50:@<FG>CGGFGFCF=>>*:7F6DGDC5FFFF9*:C>**8BF*6/@8=<AG>FFFFFBF<<F793(
@M04650:207:000000000-C238N:1:1101:28166:8108 1:N:0:19
ACTCCTACGGGAGGCAGCAGTAGGGAATCTTCCACAATGGACGAAAGTCTGATGGAGCAATGCCGCGTGAGTGAAGAAGGTTTTCGGATCGTAAAACTCTGTTGTTAGAGAAGAACAAGGACGTTAGTAACTGAACGTCCCCTGACGGTATCTAACCAGAAAGCCACGGCTAACTACGTGCCAGCAGCCGCGGTAATACGTAGGTGGCAAGCGTTGTCCGGATTTATTGGGCGTAAAGCGAGCGCAGGCGGTTTCTTAAGTCTGATGTGAAAGCCCCCGGCTCAACCGGGGCGG
+
GGGGGGGGGGGGGGGGGGGGGGGGGGGGGGGGGGGGGGGGGGGGGGGGG<FGGGGGGGGGGGGGGGGGGGGGGGGGGGGG8FFGGGGGFGGGGGGGGGGGGGGGGGGGFGGGGGGGGGFEEGFB?EFGGGGGGGGGGGF?FGGGGGGGGGGGGGFFFGGCGFG,DGGGDGCEGGGGGGGGFGGGFFGFEDGGDGGGGGFG?EGGGGFFGGGGE=CGECCC8DE50=++@==5>EDECD?DEGD>DDDGFCDD)5*6=47BCF7??FD./*86BFFF?FGFF>D*7)576D>(1>
@M04650:207:000000000-C238N:1:1101:8030:8124 1:N:0:19
ACTCCTACGGGAGGCAGCAGTAGGGAATCTTCCGCAATGGGCGCAAGCCTGACGGAGCAACGCCGCGTGTGCGAAGAAGGTCTTCGGATCGTAAAGCACTGTTGTTAAGGAAGAATGACAGTAAGGGTCACTATTTACTGTGTGACGGTACTTAACCAGAAAGCCACGGCTAACTACGTGCCAGCAGCCGCGGTAATACGTAGGTGGCAAGCGTTATCCGGAATTATTGGGCGTAAAGCGCGCGTAGGCGGCGAGATTAGTCTGATGTGAAAGCCCCCGGCTCAACCGGGGAGG
+
GGGGGGGGGGGGGGGGGGGGGGGGGGGGGGGGGGGGGGGGGGGGGGGGGGGGGGGGGGGGGGGGGGGGGDGGGGGGGGGGGGGGGGGGGGGFGGGGGGGGGGGGFFGGGGGGGGGGGGGGGGGGGGGGGGGGGGGGGGGGGFGGGGGGGGGGGGGGGGGGGGGGGGGGGGGGGGGGGGGGGGGGGGGGGGGGGGGGGGGGCGGCGGGGFGGGGEGGGGGGGGGGGGFGGGGGFCDEGGFGFGFEDGGGFGGGGDGD)9BFGFGGFGC5FF?@FFFFBFGFF036?FFFFFE9>F
@M04650:207:000000000-C238N:1:1101:13544:8153 1:N:0:19
ACTCCTACGGGAGGCAGCAGTAGGGAATCTTCCGCAATGGGCGAAAGCCTGACGGAGCAACGCCGCGTGAGTGATGAAGGTCTTAGGATCGTAAAACTCTGTTGTTAGGGAAGAACAAATTTGTTAGTAACTGAACAAGTCTTGACGGTACCTAACCAGAAAGCCACGGCTAACTACGTGCCAGCAGCCGCGGTAATACGTAGGTGGCAAGCGTTATCCGGAATTATTGGGCGTAAAGCGCGCGTAGGCGGTTTCTTAAGTCTGATGTGAAAGCCCACGGCTCAACCGTGGAGG
+
GGGGGGGGGGGGGGGGGGGGGGGGGGGGGGGGGGGGGGGGGGGGGGGGGGGGGGGGGGGGGGGGGGGFGGGGGGGGGGGGGGGGGGG9FGGGGGGGGGGGGGGGGGGGGGGGGGGGGGGGGGGGGGGGGGGGGGGGGGGGGGGGGGGGGGGGGGGGGGGGGGGGGGGGGGGGGGGGGGGGGGGGGGGGGGGGGGGGGGGGGGGGGGGGGGGGGGGGGGGGCDEGGGGGGGFGFGGGGGFGFGFFGGDGFGGGDDGFFFFFGFFGFGGFFFFFFFFFFFDFFFGFFFFFFFFF:F
@M04650:207:000000000-C238N:1:1101:22306:8162 1:N:0:19
ACTCCTACGGGAGGCAGCAGTAGGGAATCTTCGGCAATGGACGAAAGTCTGACCGAGCAACGCCGCGTGAGTGAAGAAGGTTTTCGGATCGTAAAACTCTGTTGTTAGAGAAGAACAAGGACGTTAGTAACTGAACGTCCCCTGACGGTATCTAACCAGAAAGCCACGGCTAACTACGTGCCAGCAGCCGCGGTAATACGTAGGTGGCAAGCGTTGTCCGGATTTATTGGGCGTAAAGCGAGCGCAGGCGGTTTCTTAAGTCTGATGTGAAAGCCCCCGGCTCAACCGGGGAGG
+
GGGGGGGGGGGGGGGGGGGGGGGGGGGGGGGGGGGGGGGGGGGGGGGGGGGGGGGGGGGGGGGGGGGFGEGGGGGGGGGGGGGGGGGGGGGGGGGGGGGGGGGGGGGGGGGGGGGGGGGGGGGFGGGGGGGGGGGGGGGGGGGGGGGGGGGGGGGGGGGGGGGGGGGGGGGGGGGGGGGGGGGGGGGGGGGEGGGGGGGGGGGDGGGGGGGGGGGGGGGGGGGDFGFGFGGGFGGGGGFGFGFFGGGGFDGDDGGFFFFF?FGGFCFBFFFFFFFFFFGFFFGFFFFFFFFF>F
@M04650:207:000000000-C238N:1:1101:13854:8165 1:N:0:19
ACTCCTACGGGAGGCAGCAGTAGGGAATCTTCGGCAATGGGGGCAACCCTGACCGAGCAACGCCGCGTGAGTGAAGAAGGTTTTCGGATCGTAAAACTCTGTTGTTAGAGAAGAACGTTAAGTAGAGTGGAAAATTACTTAAGTGACGGTATCTAACCAGAAAGGGACGGCTAACTACGTGCCAGCAGCCGCGGTAATACGTAGGTCCCAAGCGTAGTCCGGATTTATTGGGCGTAAAGCGATCGCAGGTGGTTTCTTTAGTCTGTAGTAAAAGGCAGTGGCTCCACCATTGTG
+
GCEDFGGGD7F-7CFGGGG?G@<97FF@EGGFFEEFGF<@E:@EGGD<@EGFGDF6@FFEGGGCFEEF:?BF,C@BFF8EAA9FDBF7F+?FGBFFG<EEGGEGE@FGCDFGGGGFFFF8FFCBD9CAFFC,FGGGGGADFFC=F9BFE<<FGGFCAFF@<ECC7FBF@*CECGGGF@FC,81,?C8@,CEEGG8:*<CC5><2B;BC*:E*=EG*19**1)*1/9+330@=F//:C**:.3)0/3C*8/9*/95F=F*1C6>*00*-9*7*09)8.4CF@BCF)<43(??A4)
@M04650:207:000000000-C238N:1:1101:17005:8183 1:N:0:19
ACTCCTACGGGAGGCAGCAGTAGGGAATCTTCCACAATGGACGAAAGTCTGATGGAGCAACGCCGCGTGAGTGATGAAGGTTTTCGGATCGTAAAACTCTGTTGTTAGGGAAGAACAAGTACCGTTCAAATAGGGCGGTACCTTGACGGTACCTAACCAGAAAGCCCCGGCTAACTACGTGCCAGCAGCCGCGGTAATACGAAGGGGGCGAGCGTTGTCCGGGATTATTGGGCGTAAAGCGCGCGCAGGCGGTCTCTTAAGTCTGATGTGAAATCCCACGGCTTAACCGTGGT
+
GGGGGGGGGGGGGGGGGGGGGEGGGGGGGGGFFGGGGGGG9FEEGGGAF@FDG9,C<FGG<CCGGGGGGGGGGGGGGGGGG9CFEGECFFEF8<CFGGGGEGGFE<B<FGG8F=FGGG8BE<DC<?EF<,F?FCCF=FGECFEFC=<F:FGGGGF<FFFE,@,3@CFGGCCEDCFGGGGCCCFCFF:<7CCE5C8*=BCCE**=88BEGGCEDGE5=*2>87**10<<CGF=>EG5<3=7@D.>7DCDBC7<DGCFFF4@997DFF748=?*9@BFBFGF3077?FB39)79:
@M04650:207:000000000-C238N:1:1101:28185:8199 1:N:0:19
ACTCCTACGGGAGGCAGCAGTAGGGAATCTTCGGCAATGGACGAAAGTCTGACCGAGCAACGCCGCGTGAGTGAAGAAGGTTTTCGGATCGTAAAACTCTGTTGTTAGAGAAGAACAAGTGAGAGAGTAACTGTTCTCACCTTGACGGTATCTAACCAGAAAGCCACGGCTAACTACGTGCCAGCAGCCGCGGTAATACGTAGGTGGCAAGCGTTGTCCGGATTTATTGGGCGTAAAGGGAGCGTAGGCGGATACTGAAGTGGGATGTGAAATACTTGGGCTCAACCCGAGTAC
+
FGGGFGFGGGGFGGGGGGGGGGGGGGGGFFFFGGGGGGGGGGGGGGGGGGGGGGGGGGGGGGGGGGGGGGEGGGGGGFFFFFGGGGGGGGGGGGGGGGGGGGGGGGGGGGGGGGGGGGGGGGGD=DGGGGGFGFDGGAFGGGGGGGGGGGGGGGGGGGGGGGFFFGGGGGGGGGGGGGGGGGGFGGFGGCEEGGGDGGFCFGGGGGGGGGGGG5B:=7CDEGCCFFEFFGGGB:<EFGFGFGFFGCDDFGGGCCDF*696C?FD4*95@?FF?=?FF>F@FF5?FFF:2@D?F4
@M04650:207:000000000-C238N:1:1101:14534:8265 1:N:0:19
ACTCCTACGGGAGGCAGCAGTGGGGAATATTGCACAATGGACGAAAGTCTGATGGAGCAACGCCGCGTGAGTGATGAAGGTTTTCGGATCGTAAAACTCTGTTGCGAGGGAAGAACAAGTACGAGAGTAACTGCTCGTACCTTGACGCTACCTCGTTAGAAAGCCACGGCTAACTACGTGCCAGCAGCCGCGGTAATACGTAGGTGGCAAGCGTTGTCCGGATTTATTGGGCGTAAAGCGAGCGCAGGCGGTTTCTTAAGTCTGATGTGAAAGCCCCTGGCTCAACCGGGGATG
+
GGGGGGGGGGGGGGGGGGGGFGGGGGGGGGGGGGGGGGGG@FGBGGGFGGGGGCFGGGGGGGGGGGGGGGDCEGCFGFGGFGFGGGGCGGGGGGGGFFGGGGGGAFGGGGGGGGFCFGDGGG7+33:=<<<D,<<DFGE<FGC9>DC+8C+DFGE<C::,E;DFBCGG@E:@FFFGGGG,*8BF*,,7,*/8*=@5CCGFFEF7B?FGCC5:;=:EG>CDD3EE+:C?9DEFBED7D>45:DD@5)9C>DC)9*78=7?7<=77*:*)1**945<34(*8@<<?4.)49D)7(4
@M04650:207:000000000-C238N:1:1101:4245:8280 1:N:0:19
ACTCCTACGGGAGGCAGCAGTGGGGAATATTGCACAATGGGCGCAAGCCTGATGCAGCCATGCCGCGTGTATGAAGAAGGCCTTAGGGTTGTAAAGTACTTTCAGCGGGGAGGAAGGTGATAAAGTTAATACCTTTATCAATTGACGTTACCCGCAGAAGAAGCACCGGCTAACTCCGTCCCAGCAGCCGCGGTAATACGGAGGGTGCAAGCGTTAATCGGAATTACTGGGCGTAAAGCGCACGCAGGCGGTCAATTAAGTCAGATGTGAAAGCCAACGGCTGAACCGTGGA
+
GGGGGGGGGGGGGGGGGGGGGGFGGGGGGGGGGGGGGFEGGGGGGG@CFGGGGGGGGGGGEFGGGGGGGEGGGFGGFFGFG@FGGGGF9FGGDFGGFGGGADFFFGGCEGEEGCGGGGCGGFFC?CBDCFA<,FFFG9<CDCF9>FF=CFDF,@:FEG,:@,,,@C,35:>C,?;FGDF,4=;CFGGG,*:EEEEEGGFCEGC*:EC5+<9ECCEC=DG<*925CGG?9D=E:*)25:6<:C@5/9>).95C37***116CFGD*00.8=99*)0).8C)<>)5?F>0().3
@M04650:207:000000000-C238N:1:1101:3805:8295 1:N:0:19
ACTCCTACGGGAGGCAGCAGTGGGGAATATTGCACAATGGGCGCAAGCCTGATGCAGCCATGCCGCGTGTATGAAGAAGGCCTTCGGGTTGTAAAGTTCTTTCGGTGATGAGGAAAACTGGGGTGTTAATAGCACTTTAGGTTGACGTTAGTTACAGAAGAAGCACCGGCTAACTCCGTGCCAGCAGCCGCGGTAATACGGAGGGTGCAAGCGTTAATCGGAATGACTGGGCGTAAAGGGCACGCAGGCGGTGACTTAAGTGAGATGTGAAAGCCCTGGGCTTAACCTAGGAAT
+
FGFDFG9CBEGCFGGC@C,EG8EF@,8FAFGGGGGGGGGGFGGG:FFFGFGGGGA<FFC,EFGGGGGGGGGFGAFEFFFDFGGGFGGGGG7C,<,EF9FGDEFG+FFGGGGEDF8FFFFA<FEGGGGA<FFFGCGGGFGFFFFGGG@GGCEGG9DD<,,3@8@CGGG7<BGE7FGGD@FCGGGF@C8FGGG@CE@5CFECEC5*=EBE?7:EEGGGFFFGCDCF67EFF4FFFGGE7D6C@<B3<)937>DGD:FF***039:6?CFF?9?*7<8F<(>FF:F4FFFF7F?72.
@M04650:207:000000000-C238N:1:1101:18372:8310 1:N:0:19
ACTCCTACGGGAGGCAGCAGTAGGGAATCTTCCACAATGGACGAAAGTCTGATGGAGCAACGCCGCGTGAGTGATGAAGGTTTTCGGATCGTAAAACTCTGTTGCGAGGGAAGAACAAGTATGAGAGTAACTGCTCATACCTTGACGGTACCTCGTTAGAAAGCCACGGCTAACTACGTGCCAGCAGCCGCGGTAATACGTAGGTGGCAAGCGTTGTCCGGAATTATTGGGCGTAAAGCGCGCGCAGGCGGCCTTTTAAGTCTGATGTGAAAGCCCACGGCTTAACCGTGGA
+
GGGGGGGGGGGGGGGGGGGGGGGGGGGGGGGGGGGGGGGGGGGGGGGGGGGGGGGGGGGGGGGGGGGGGGGGGGGGGGGGGGGGGGGGGGGGGGGGGGGGGGGGGGGGGGGGGGGGGGGGGGGGGGGGGFGGGGGGGGGGGGGGGGGGGGGGGGGGGGGGGGGGGGGGGGGGGGGGGGGGGGGGGGGGGGGGGGGGGGGGGGGGGGGGGGGGGGGGGGGGD3EGFGGGGDGGDGG=FGFGFGF5DCGGFGGGGGGFFFFFFFGGFGGFFFFFFFFFFFGFFFGFFFFFB>E0
@M04650:207:000000000-C238N:1:1101:5136:8310 1:N:0:19
ACTCCTACGGGAGGCAGCAGTAGGGAATCTTCGGCAATGGACGAAAGTCTGACCGAGCAACGCCGCGTGAGTGAAGAAGGTTTTCGGATCGTAAAACTCTGTTGTTAGAGAAGAACAAGGACGTTAGTAACTGAACGTCCCCTGACGGTATCTAACCAGAAAGCCACGGCTAACTACGTGCCAGCAGCCGCGGTAATACGTAGGTGGCAAGCGTTGTCCGGATTTATTGGGCGTAAAGCGAGCGCAGGCGGTTTCTTAAGTCTGATGTGAAAGCCCCCGGCTCAACCGGGGAGG
+
GGGGGGGGGGG;FGEGGGGGGGGGGGGGGGGGGGGDGGGGGGGGGGGFGGGGGGGGGGGGGGGGGGGGGGGGGGGGGGGGGFGFGGGGGGGGGGGGGGGGGGGGGFCGFFGGGGGGGGGGGGGGGGGGGGGGGGGGGGGGGGGGGGGGGGFGGGGGGGFGGG?DFGGEGGGEBF9,DEGGGGGGGGGGGGGGGGGGGGGF?FGEGDFFFGGGGGGGGFGGGGDG6FGGGGGFDGDEGFFD<C37CCGCBGGDGGGFF?FFFFFGFGGF?FFFFFF>BBDFBBGFFFFFFFF>FF
@M04650:207:000000000-C238N:1:1101:14261:8328 1:N:0:19
ACTCCTACGGGAGGCAGCAGTAGGGAATCTTCGGCAATGGACGAAAGTCTGACCGAGCAACGCCGCGTGAGTGAAGAAGGTTTTCGGATCGTAAAACTCTGTTGTTAGAGAAGAACAAGTGAGAGAGTAACTGTTCTCACCTTGACGGTATCTAACCAGAAAGCCACGGCTAACTACGTGCCAGCAGCCGCGGTAATACGTAGGTGGCAAGCGTTGTCCGGATTTATTGGGCGTAAAGCGAGCGCAGGCGGTTCCTTAAGTCTGATGTGAAAGCCCCCGGCTCAACCGGGGA
+
GGGGGGGGGGGGGGGGGGGGGGGGGGGGGGGGGGGGGGGGGGGG@FGGGGGGGGGGGGGGGGGGGGGGGGGGGGGGGGGGGGGGGGGGGGGGGGGGGGGGGGGGGGGGGGGGGGGGGGGGGGGGGGGGGGGGGGGGGGGGGGGCGGGGGGGGGGGGGGFGGGGGGGGGGGGGGGGFGEGGGGGGGGGGGGGGGGGGGGGGGGGGGG>CGGGGGGGEEFGGGGGGGCGGGGGGFGGGGFFGFGFFGGGCBGGDGDGFFFFFFFFGF>><@=BBFF>FBFGFF1DF4?F;1>B>
@M04650:207:000000000-C238N:1:1101:22860:8385 1:N:0:19
ACTCCTACGGGAGGCAGCAGTAGGGAATCTTCCACAATGGGCGGAAGCCTGATGCAGCGACGCCGCGTGAGGGATGACGGCCTTCGGGTTGTAAACCTCTTTCAGCAGGGACGAAGCGCAAGTGACGGTACCTGCAGAAGAAGCACCGGCTAACTACGTGCCAGCAGCCGCGGTAATACGTAGGGTGCGAGCGTTGTCCGGAATTACTGGGCGTAAAGAGTTCGTAGGCGGTTTGTCGCGTCGTTTGTGAAATCCCGCAGCTTAACTGTGGGCGTGCAGGCGATACGGGCAGAC
+
GGGGGGGGGGGGGGGGGGGGGGGGGGGGGGGGGGGGGGGGGGGGGGGGGGGGGGGGGGGGGGGGGGGGGGGGGGGGGGGGGGGGGGGGGGGGGGGGGGGGGGGGGGGGGGGGGGGGGGGGGGGGGGGGGGGGGGGGGGGGGGGGGGGGGGGGGGGGGGGGGGGGGGGGGGGGGGGGGGGGFGGGGGGGGGGGGGGGGGGGGGGGGGGGGGGGGGGGGGFGGGGGGGGGGGGGFGGGGGFGFGFFGGDGFGGGGGGFEBEFG?FCFGGFFFFFFB55:?DFB>>>3BF?BF5334
@M04650:207:000000000-C238N:1:1101:14420:8439 1:N:0:19
ACTCCTACGGGAGGCAGCAGTGGGGAATATTGCACAATGGGGGAAACCCTGATGCAGCAACGCCGCGTGAGTGATGAAGGTTTTCGGATCGTAAAGCTCTGTCTTTGGGGAAGATAATGACGGTACCCAAGGAGGAAGCCACGGCTAACTACGTGCCAGCAGCCGCGGTAATACGTAGGTGGCGAGCGTTATCCGGATTTACTGGGCGTAAAGCGAGCGCAGGCGGTTCCTTAAGTCTGATGTGAAATCCCCCGGCTCAACCGGGGAGGGTCATTGGAAACTGGAAGGCTTG
+
GGGGGGGGGGGGGGGGGGGGGGGGGGGGGGGGGGGGGGGGGGGGGGGGGGGGGGGGGGGGGGGGGGGGGGGGGGGGGGGGGGGGGGGGGGGGGGGGGGGGGGGGGGGGGGGGGGGGGGGGGGGGGGGGGGGGGGGGGGGGGGGGGGGGGGGGGGGGGGGGGGGGGGGGGGGGGGGGGGGGGGGGGGGGEGGGGGGGGGEFGGGGGGGGGGGGGGGGGGGGGGGGGGCGGGFGFGFEGGF7?DFFGGGC?DGGGGGE:D=FGFGGFG39@DFF>FFB??GFFFGF@?F?FFF9
@M04650:207:000000000-C238N:1:1101:24735:8460 1:N:0:19
ACTCCTACGGGAGGCAGCAGTAGGGAATCTTCGGCAATGGACGAAAGTCTGACCGAGCAACGCCGCGTGAGTGAAGAAGGTTTTCGGATCGTAAAACTCTGTTGTTAGAGAAGAACAAGTGAGAGAGTAACTGTTCTCACCTTGACGGTATCTAACCAGAAAGCCACGGCTAACTACGTGCCAGCAGCCGCGGTAATACGTAGGTGGCAAGCGTTGTCCGGAATTATTGGGCGTAAAGCGCACGCAGGCGGTCAATTAAGTCAGATGTGAAAGCCCCGAGCTTAACTTGGGAAT
+
GGGGGGGGGGGFGGGGGGGGGGGGGGGGGGGGGGGGGGGGGGGGGGGGGGGGGGGGGGGGGGGGGGGGGGGGGGGGGGGGGGGGGGGGGGGGGGGGGGGGGGGGGGGGGGGGGGGGGGGGGGGGGGGGGGGGGGGGGGGGGGGGGGGGGGGGGGGGGGGGGGGGGGGGGGGGGGGGGGFGGGGGGGGGGGGGGGGGGGGGGGGGGGGGGGGGGGGDGFDDEGGGGGGFFGGGFGGGGGFGEGFFG:D5BGDGDGFFFFFFGFGGFGGFFF=FFFFF?9DEFFGFFFFBFFF?B<
@M04650:207:000000000-C238N:1:1101:7355:8482 1:N:0:19
ACTCCTACGGGAGGCAGCAGTAGGGAATCTTCCGCAATGGGCGAAAGCCTGACGGAGCAACGCTGCGTGAGTGATGAAGGTCTTAGGATCGTAAAACTCTGTTGTTAGGGAAGAACAAATTTGTTAGTAACTGAACAAGTCTTGACGGTACCTAACCAGAAAGCCACGGCTAACTACGTGCCAGCAGCCGCGGTAATACGTAGGGGGCAAGCGTTATCCGGAATTATTGGGCGTAAAGCGCGCGTAGGCGGTTTCTTAAGTCTGATGTGAAAGCCCACGGCTCAACCGTGGAGG
+
FGGGGGGGGGGGGGGGGGGGGGGGGGGGGGGGGGGGGGGGGGGGGGGGGGGGGGGGGGGGGGG,FGGGGGGFGGAFGGGG@FGFEGGFGGGGGGGFGGGGGGFFFEDFGGGGGGGGGGFFDFFAEFFGGFGGGGGGDED?DFGGGFGGGCEGCFGGGGGGGGFCF,DGGDEGGGGGGGGGGGGGGFGGGGGEGEGGGFGGEGGG*CCGGGGFEGGCGGGCEGEECGGGGGGGFGGGGGFGEDFE)9C3=DGD)9FFFFFFFFFFB7CAFFFBB4>>??DEF>GF6?F94>DBFF
@M04650:207:000000000-C238N:1:1101:16779:8493 1:N:0:19
ACTCCTACGGGAGGCAGCAGTAGGGAATCATCCACAATGGACGAAAGTCTGATGGTGCAACGCCGCGTGAGCGAAGAAGGTTTTCGGATCGTAAAGCTCTGTTATGAGGGAAGAACAAGTACAAGAGTAACTGCTTGTACCTTGACGGTACCTCATTAGAAAGCCACGGCTAACTACGTGCCAGCAGCCGCGGTAATACGTAGGTGGCAAGCGTTGTCCGGAATTATTGGGCGTAAAGCGCGCGCAGGCGGCCTTTTAAGTCTGATGTGAAAGCCCACGGCTTAACCGTGGA
+
GGGGGGGGGGGGGGGGGGGGGGGGGGGGGGGGGGGGGGGGGGGGGGGGGGGGGGGGGGGGGGGGGGGGGGGGGGGGGGGGGGGGGGGGGGGGGGGGGGGGGGGGGGGGGGGGGGGGGGGGGGGGGGGGGGGGGGGGGGGGGGGGGGGGGGGGGGGGGGGGGGGGGGGGGGGGGGGGGGGGGGGGGGGGGGGGGGGGGGGGGGGGGGGGFGGGGGGGGGGGGGGGGGGGGGFEEGGGGGFGFGF>DDGGBGGGGGGFFFFFGFGGFGGFFFF4@FFF<FGEE>GFFFF>6>EF
@M04650:207:000000000-C238N:1:1101:14183:8496 1:N:0:19
ACTCCTACGGGAGGCAGCAGTAGGGAATCTTCCACAATGGACGAAAGTCTGATGGAGCAACGCCGCGTGAGTGATGAAGGTTTTCGGATCGTAAAATTCTGTTGCGAGGGAAGAACAAGTACGAGAGTAACTGCTCGTACCTTGACGGTACCTCGTTAGAAAGCCACGGCTAACTACGTGCCAGCAGCCGCGGTAATACGTAGGTGGCAAGCGTTGTCCGGAATTATTGGGCGTAAAGCGCGCGCAGGCGGCCTTTTAAGTCTGATGCGAAAGCCCACGGCTCAACCGTGGAGG
+
GGGGGGGGGGGGGGGGGGGGGGGDGGGGGGGGGFGGGGGGGGGDG:FFFGEGGCFGGGFFFG>BFGGGGGGGGGCGCGFGECFGFFGDFGGGGGGGGGA,EFGGGGGGCGGGGGGGGGFGGGEDCEGGGGGGFFFGGFGGGGGGADC:FE>F<CG<<FG=FCCF,>:BCEGEGFGFGEFGG@BEGGGGGGGGGGC8;;CE<BFCGFGGCCGGC:CEEFFDGGCF??EGGGGF5EDEC7?DB<>EGDDG>7DD554/?BF@+1*:@FF)0.850707:<DDF0D4=F>0,7@0(3
@M04650:207:000000000-C238N:1:1101:19253:8526 1:N:0:19
ACTCCTACGGGAGGCAGCAGTGGGGAATATTGCACAATGGGCGCAAGCCTGATGCAGCCATGCCGCGTGTATGAAGAAGGCCTTCGGGTTGTAAAGTACTTTCAGCGGGGAGGAAGGCGATAAGGTTAATAACCTTGTCGATTGACGTTACCCGCAGAAGAAGCACCGGCTAACTCCGTGCCAGCAGCCGCGGTAATACGGAGGGTGCAAGCGTTAATCGGAATTACTGGGCGTAAAGCGCACGCAGGCGGTCTGTCAAGTCGGATGTGAAATCCCCGGGCTCAACCTGGGAAC
+
GGGGGGGGGGGGGGGGGGGGGGGGGGGGGGGGGGGGGGGGGGGGGGGGGGGGGFGGGGGGGGGGGGGGGGGGGGGGGGGGGGGGGGGGGGGGGGGGGGGGGGGGGGGGGGGGGGGGGGGGEDFGGFGGGGGGGFFGGGDF<FFGGGGGGGGFFGDE7:>FFCFGGGGGGGGGGGGGGGGGGGGGGFEDFGGGGGGEFGGGDEEECEEGFGGGEGGC5FFGGDGGFFFGGCGGFEDEFGFGFDFFGGGC:D))9DGF4@B6A=CD37D>FFFFFF?F6>GF@9D@F7).,5>0:4
@M04650:207:000000000-C238N:1:1101:15399:8563 1:N:0:19
ACTCCTACGGGAGGCAGCAGTAGGGAATCATCCACAATGGACGAAAGTCTGATGGTGCAACGCCGCGTGAGCGAAGAAGGTTTTCGGATCGTAAAGCTCTGTTATGAGGGAAGAACAAGTACAAGAGTAACTGCTTGTACCTTGACGGTACCTCATTAGAAAGCCACGGCTAACTACGTGCCAGCAGCCGCGGTAATACGTAGGTGGCAAGCGTTGTCCGGAATTATTGGGCGTAAAGCGCGCGCAGGCGGCCTTTTAAGTCTGATGTGAAAGCCCACGGCTTAACCGTGGA
+
GGGGGGGGGGGGGGGGGGGGGGGGGGGGGGGGGGGGGGGGGGGGGGGGGGGGGGGGGGGGGGGGGGGGGGGGGGGGGGGGGGGGGGGGGGGGGGGGGGGGGGGGGGGGGGGGGGGGGGGGGGGGGGGGGGGGGGGGGGGGGGGGGGGGGGGGGGGGGGGGGGGGGGGGGGGGGGGGGGGGGGGGGGGGGGGGGGGGGGGGGFCGGGGGGGGGGGGGGGGGGGGDGGGGEGGG3EDEGGFDFGFFGGGDEGGGGDDFFFF?FFGGFGGA=?F@BFFF:?GFFFGFFFFFFFFF
@M04650:207:000000000-C238N:1:1101:26434:8570 1:N:0:19
ACTCCTACGGGAGGCAGCAGTAGGGAATCTTCCACAATGGACGAAAGTCTGATGGAGCAATGCCGCGTGAGTGAAGAAGGTTTTCGGATCGTAAAGCTCTGTTGTGAGGGAAGAACAAGTATAGGAGTAACTGCCTGTACCTTGACGGTACCTCATTAGAAAGCCACGGCTAACTACGTGCCAGCAGCCGCGGTAATACGTAGGTGGCAAGCGTTGTCCGGAATTATTGGGCGTAAAGCGCGCGCAGGCGGCCTTTTAAGTCTGATGTGAAAGCCCACGGCTTAAACGTGGA
+
FFFFGCFGGGCFGGEECC<<@FFGCGGGGAACEFEE@FFFFGGDGCCFEGGGGGF8FAFFFGGGCFG+FFEEFGGGGGGGGGGGGGGGDFEGGGFGGGFGGD<FEFFGGGEFGGGGFFGGGGGGGGFFFFGGGGGGGGGGGGGEGGGGGGGGGGGGGGGFGGGFGGGGGGGGGGGGGGGGGGGG7FGGFGDCGGGGGGGGGDC@BE>CFGFGGEEEEGGGCGG5C9CCFCCCDGGGC>FGDGFFDGDDFGDDD76*9FFFCFCFBDC<=FBFFF:<?BDB:(9@F*9437;(
@M04650:207:000000000-C238N:1:1101:27527:8605 1:N:0:19
ACTCCTACGGGAGGCAGCAGTAGGGAATCTTCCACAATGGACGAAAGTCTGATGGAGCAATGCCGCGTGAGTGAAGAAGGTTTTCGGATCGTAAAGCTCTGTTGTGAGGGAAGAACAAGTATAGGAGTAACTGCCTGTACCTTGACGGTACCTCATTAGAAAGCCACGGCTAACTACGTGCCAGCAGCCGCGGTAATACGTAGGTGGCAAGCGTTGTCCGGAATTATTGGGCGTAAAGCGCGCGCAGGCGGCCTTTTAAGTCTGATGTGAAAGCCCACGGCTTAACCGTGGA
+
GGGGGGFGGGGGGGGGGGGGGGGGGGGGGGGGGGGGGGGGGGGGGGCGGGGGGGGGGGGGGGGGGGGFGGGGGGGGGGGGGGGGGGGGGGGGGGGFGGGGGGGGGGGGGGGGGGGGGGGGGGGGGFGGGGGGGGGGGGGFFGGGGGGGGGGGGGGFGFGAFGGGGGGGGGGGCFFFGGGGGGGGGGGGGGGGGGGGGGGGGGGGGGGGGGGGGCEGGGGGD:=FGFGFGCGFFGGGFCFGFGF>GDGGFGDGGDFFFFFFFFGGFFFA=?FFFFFF<BGFF6DFFFFBFFE0
@M04650:207:000000000-C238N:1:1101:24856:8621 1:N:0:19
ACTCCTACGGGAGGCAGCAGTAGGGAATCTTCGGCAATGGACGAAAGTCTGACCGAGCAACGCCGCGTGAGTGAAGAAGGTTTTCGGATCGTAAAACTCTGTTGTTAGAGAAGAACAAGGACGTTAGTAACTGAACGTCCCCTGACGGTATCTAACCAGAAAGCCACGGCTAACTACGTGCCAGCAGCCGCGGTAATACGTAGGTGGCAAGCGTTGTCCGGATTTATTGGGCGTAAAGCGAGCGCAGGCGGTTTCTTAAGTCTGATGTGAAAGCCCCCGGCTCAACCGGGGAGG
+
GGGGGGGGGGGGGGGGGGGGGGGGGGGGGGGGGGGGGGGGGGGGGGGGGGGGGGGGGGGGGGGGGGGFGGGGGGGGGGGGGFGGGGGGGGGGGGGGGGGGGGGGGGGGGGGGGGGGGGGFGGGGGGGGGGGGGGGGGGGGGGGGGGGGGGGGGGGGGGGGGGGGGGGGGGGGGGGGGGGGGGGGGGGGGGGGGGGGGGGGGFGGGGGGGGGGGGGGGGG>?DE=CFGGGGGGF=DEGGFGFGFFDGGGFGGDDGGFFFFFF?FG?>7AFFFFFF7>0;DFFFGFFFFF>FEBFF
@M04650:207:000000000-C238N:1:1101:25334:8626 1:N:0:19
ACTCCTACGGGAGGCAGCAGTAGGGAATCTTCCGCAATGGGCGAAAGTCTGATGGAGCAATGCCGCGTGAGTGAAGAAGGTTTTCGGATCGTAAAGCTCTGTTGTGAGGGAAGAACAAGTATAGGAGTAACTGCCTGTACCTTGACGGTACCTCATTAGAAAGCCACGGCTAACTACGTGCCAGCAGCCGCGGTAATACGTAGGTGGCAAGCGTTATCCGGAATTATTGGGCGTAAAGCGCGCGTAGGCGGTTTCTTAAGTCTGATGTGAAAGCCCACGGCTCAACCGTGGAGG
+
GGGGGGGGGGGGGGGGGGGGGGGGGGGGGGGGGGGGGGGGGGGGGGGGGGGGGGGGGGGGGGGGGGGGGGGGGGGGGGGGGGGGGGGGGGGGGGGGGGGGGGGGGGGGGGGGGGGGGGGFFDGGGGGGGGGGFGGGGGGGGGGGGGGGGGGGGGGGGFFFGGGGGGGGGGGGGGGGGGGGGGGGGGGFGGGGGGGGFEFGCFGGGGGGGGGGGGGGGGGGG5CEFGGGGGGFFGGGGGFGFGDFGGDD=<DD3CGFFFF6<@GGFGGFFFFFF?>F::GFF>DFFFFFFFF0:B
@M04650:207:000000000-C238N:1:1101:13151:8639 1:N:0:19
ACTCCTACGGGAGGCAGCAGTGGGGAATATTGCACAATGGGGGAAACCCTGATGCAGCAACGCCGCGTGAGTGATGAAGGTTTTCGGATCGTAAAGCTCTGTCTTTGGGGAAGATAATGACGGTACCCAAGGAGGAAGCCACGGCTAACTACGTGCCAGCAGCCGCGGTAATACGTAGGTGGCGAGCGTTATCCGGATTTACTGGGCGTAAAGGGAGCGTAGGCGGATGATTAAGTGGGATGTGAAATACCCGGGCTCAACCTGGGAATTGCGTTTGTGACTGTAGGGCTAG
+
GGGGGGGGGGGGGGGGGGGGGGGGGGGGGGGGGGGGGGGGDCCGGFDFGGGGGGGGGGGGGGGGGGGGGGGGFGGGGGGGGGGGGGGGGGGGGGGGGGGGGGGGGFFFGGGEGGGGGGGGGGGGGGGGGGGGFFGGGGGFGFCFDGEGFC,DFE>CCFFGGGGGGG>FFBFFFGFCFGGGG@FGEEEGEGCCCCEGCECFFG?FGGDG:CEGGCEGCDGGGGGGGG5:CGCGFGD?F=@C?CFFFFGFFGG6DDC:.<=?E>FFFGG?F@=6<BEFB(*77<>?*=F62>7?
@M04650:207:000000000-C238N:1:1101:25958:8645 1:N:0:19
ACTCCTACGGGAGGCAGCAGTAGGGAATCTTCCACAATGGACGAAAGTCTGATGGAGCAACGCCGCGTGAGTGATGAAGGTTTTCGGATCGTAAAGCTCTGTTGTGAGGGAAGAACAAGTATAGGAGTAACTGCTTGTACCTTGACGGTACCTCGTTAGAAAGCCACGGCTAACTACGTGCCAGCAGCCGCGGTAATACGTAGGTGGCAAGCGTTGTCCGGAATTATTGGGCGTAAAGCGCGCGCAGGCGGCCTTCTAAGTCTGATGTGAAAGCCCACGGCTTAACCGTGGA
+
GGGGGGGGGGGGGGGGEGGGGGGGGGGGGGGGGGGGGGGGGGGGGFEGGGGGGGGFGGGGGGGGGGG:FGGGGDFFGGGGFFGGGGGGGGGGGGGGGGGGGGFFFFEFGGGGGGGGGGGF@FGGFGGGGGGGGGAFGGGGGGGGGGGGGGGGGGGGGFGFGGGGFGFFEGGGGGGGGGGGGGGGFGGDFGGGGGGGGFGGGGGGGGGGGGGFGCEGGCCD=38FGFGGGGGE>EGGFCFGFGDFG<DGBC5>7DGFF4BFCFGG@FFFFBFBFF>F<FGFF>DFFF973FF0
@M04650:207:000000000-C238N:1:1101:12241:8653 1:N:0:19
ACTCCTCGGGAGGCAGCAGTGGGGAATATTGCACAATGGGCGCAAGCCTGATGCAGCCATGCCGCGTGTATGAAGAAGGCCTTAGGGTTGTAAAGTACTTTCAGCGGGGAGGAAGGTGATAAGGTTAATACCCTTATCAATTGACGTTACCCGCAGAAGAAGCACCGGCTAACTCCGTGCCAGCAGCCGCGGTAATACGGAGGGTGCAAGCGTTAATCGGAATTACTGGGCGTAAAGCGCACGCAGGCGGTCAATTAAGTCAGATGTGAAAGCCCCGAGCTTAACTTGGGAATT
+
GGGGGGGGGG@FGGGGGGGGFGGGGGGGGGGGGGFGGGGGGGGGGGGGGGGGGGGGGGGGGGGGGGGGGGGGGGGGGGGGGGGGGGGGGGGGGGGGGGGGGGGGGGGGGGGGGGGGGGGGGGGGGGGGGGGGGGFGGGGGGGGGGGGGGGGGGGGGDGGGGGGGGGGGGGGGGGFGGGGGGGGGGGGGGGGDEGGGGGGDGDEGGGGGGGGGGGGGFFGGEDFGFGGGGDFEEGG=FFFGFGFFGGDGFGGDDDGFFFFFGFGGFGGF?FFFFFFFFFGFFFGFFF=)8>>:77
@M04650:207:000000000-C238N:1:1101:22066:8671 1:N:0:19
ACTCCTACGGGAGGCAGCAGTAGGGAATCTTCCACAATGGACGAAAGTCTGATGGAGCAACGCCGCGTGAGTGATGAAGGTTTTCGGATCGTAAAACTCTGTTGCGAGGGAAGAACAAGTATGAGAGTAACTGCTCATACCTTGACGGTACCTCGTTAGAAAGCCACGGCTAACTACGTGCCAGCAGCCGCGGTAATACGTAGGTGGCAAGCGTTGTCCGGAATTATTGGGCGTAAAGCGCGCGCAGGCGGCCTTCTAAGTCTGATGTGAAAGCCCACGGCTTAACCGTGGA
+
GGGGGGGGGGGGGGGGGGGGGGGGGGGGGGGGGGGGGGGGGGGGGGGGGGGGGGGGGGGGGGGGGGGGGGGGGGGGGGGGGGGGGGGGGGGGGGGGGGGGGGGGGGGGGGGGGGGGGGGGGGGGGGGGGGGGGGGGGGGGGGGGGGGGGGGGGGGGGGGGGGGGGGGGGGGGGGGGGGGGGGGGGGGGGGGGGGGGGGGGGGGGFGGGGGGGGGGGGGGDEDG=8EFGGGGGDGDGGGFGFGFFGCGG>CDGGGFFFFFFCFFGFGGFFFFFF4@5<0CDDFGFFFFF?FDF
@M04650:207:000000000-C238N:1:1101:8864:8681 1:N:0:19
ACTCCTACGGGAGGCAGCAGTAGGGAATCTTCCACAATGGACGAAAGTCTGATGGAGCAACGCCGCGTGAGCGAAGAAGGTTTTCGGATCGTAAAGCTCTGTTGTGAGGGAAGAACAAGTACAGGAGTAACTGTCTGTACCTTGACGGTACCTCATTAGAAAGCCACGGCTAACTACGTGCCAGCAGCCGCGGTAATACGTAGGTGGCAAGCGTTGTCCGGAATTATTGGGCGTAAAGCGCGCGCAGGCGGCCTTTTAAGTCTGATGTGAAAGCCCACGGCTTAACCGTGGA
+
FFFGGGGGGGGGGGEGGGGGFGGFEGGGGGGGGGGGGGGGGGGGGGEFGGGGCGGGGGGGGGGGGGGGGGGGGGGGGFGGFFGGGGGGEGGGGGGGG<F,EFCFGEGGGGGGGGGGGGGGGGGGGGGGGGGGGGGGGGGGGGGGGGGGGGGGGGGGEF;FGGGGGGGGGDEGGGGFGGDG7DFGFFGGFEGGGGGGGGGGGGGGGGGGGGGC8CGEGGGGEDEE8CCGGGGGFGGGFGFGFGDFGGGDD3CGG5FF*=7?+10C4FF4FFFBFFF>08DB39DF*7704;76
@M04650:207:000000000-C238N:1:1101:19187:8685 1:N:0:19
ACTCCTACGGGAGGCAGCAGTGGGGAATATTGCACAATGGGCGCAAGCCTGATGCAGCCATGCCGCGTGTATGAAGAAGGCCTTAGGGTTGTAAAGTACTTTCAGCGGGGAGGAAGGTGATAAAGTTAATACCTTTATCAATTGACGTTACCCGCAGAAGAAGCACCGGCTAACTCCGTGCCAGCAGCCGCGGTAATACGGAGGGTGCAAGCGTTAATCGGAATTACTGGGCGTAAAGCGCACGCAGGCGGTCAATTAAGTCAGATGTGAAAGCCCCGAGCTTAACTTGGGAAT
+
GGGGGGGGGGGGGGGGGGGGGGGGGGGGGGGGGGGGGGGGGGGGGGGGGGGGGGGGGGGGGGGGGGDGGGGGGGGGGGGGGGGGGGGGGGGGGGGGGGGGGGGGGGGGGGGGGGGGGGGGGCFGGGGGGGGGGGGGGGGGGGGGGGDGGGGGGGGGGGGGGGGGGGGGGGGGGGCGGGGGGGGGGGGGGGGGGGGGGGGGGGGGGGGGGGFGGGGGGGGGGGGGGGGGGGFGFGGGGGFDDCDEGGGCDG355<4=FFFFGFGF4:CBFFFFFF:31>GEFBCBB=FAAFF??<
@M04650:207:000000000-C238N:1:1101:19977:8711 1:N:0:19
ACTCCTACGGGAGGCAGCAGTAGGGAATCTTCCACAATGGACGAAAGTCTGATGGAGCAACGCCGCGTGAGTGAAGAAGGTTTTCGGATCGTAAAACTCTGTTGTTAGAGAAGAACGTTAAGTAGAGTGGAAAATTACTTAAGTGACGGTATCTAACCAGAAAGGGACGGCTAACTACGTGCCAGCAGCCGCGGTAATACGTAGGTGGCAAGCGTTGTCCGGAATTATTGGGCGTAAAGCGCGCGCAGGCGGCCTTTTAAGTCTGATGTGAAAGCCCACGGCTTAACCGTGGA
+
GGGGGGGGGGGGGGGGGGGGGGGGGGGGGGGGGGGGGGGGGGGGGGGGGGGGGGGGGGGGGGGGGGGGGGGGGGGGGGGGGGGGGGGGGGGGGGGGGGGGGGGGGGGGGGGGGGGGGFGGGGGGFGGFGGGGGGGGGGGGGGGGGGGGGGGGGGGGGGGGGGGGGGGGGGGGGGGGGGFGGGGGGGGGGGGGGGGGGGGGGGGGGGGGGGGGGGGGGGGGGGEEGGFGGGGGFGGGGGFGFGFFGGGGFGGGGGG?F=FFGFDFFDGFFFFFFFF7?BGFFFGEFFFA9<F>1
@M04650:207:000000000-C238N:1:1101:5529:8806 1:N:0:19
ACTCCTACGGGAGGCAGCAGTAGGGAATCTTCGGCAATGGACGAAAGTCTGATGGAGCAACGCCGCGTGAGTGATGAAGGTTTTCGGATCGTAAAACTCTGTTGCGAGGGAAGAACAAGTATGAGAGTAACTGCTCATACCTTGACGGTACCTCGTTAGAAAGCCACGGCTAACTACGTGCCAGCAGCCGCGGTACTACGTAGGTGGCAAGCGTTGTCCGGCATTATTGGGCGTAAAGCGCGCGCAGGCTGCCTTTTAAGTCTGATGTGAATGCCCACGGCTTAACCGTGGA
+
GGGGGGFGDFDEGGGG@FGCFGGGGGGGGGGGGDGGDFE-<F7F:,@FFGFCFFFGGGDFFFGGGGEGGCEGCFGCD9,,CFFGGBF>BF@FFFGFGGGGGGGDGD+@C7C,?=@F?F8FCFF9C,DF<FFGA<BFGGCGGGG9A>C@FDEFGGGGGG79,,>A:,@5*>FC7BC;E7F,>>@,D62>C*?7:BB*<BE5BC=*?+B=:+7C*=E*=>C*8):CF+<FC**:7E37*:*15>575)))7*97<=F??=?6CFDC*7*.1*9*19)05:)75,C)4/921).4
@M04650:207:000000000-C238N:1:1101:6127:8849 1:N:0:19
ACTCCTACGGGAGGCAGCAGTGGGGAATATTGCACAATGGGCGCAAGCCTGATGCAGCCATGCCGCGTGTATGAAGAGGCCTTAGGGTTGTAAAGTACTTTCAGCGGGGAGGAAGGTGATAAGGTTAATACCCTTATCAATTGACGTTACCCGCAGAAGAAGCACCGGCCAACTACGTGCCAGCAGCCGCGGTAATACGTAGGGTGCGAGCGTTGTCCGGAATTACTGGGCGTAAATAGCTCGTAGGCGGTTTGTCGCGTCGTCTGTTAAAACTCGCAGCTTCACTGTGGGCGT
+
GGFGGGGGGEGGGGGGEFFGGFFFCEEGGGGGGGGGGGGGGGGGGGGDGGFGFFGGGGGGGGGGGGGGGGGGEEGFGGGGGGGGGGGGGGGFGGGGGGGGGGGGGGGGDGGGGGEFGF9FGGGGGFFGGGGGGGGGGGGGGDCGGGGGGGGGGGCCFFF@FFGGGG8FGGGGGGGGCGFGGGGGGGGGCEEGEEEGGGGF+=CCCC5:E=EGGG5A9CGC*9@??F?CF7AEEGDC*:@G?7)8355FEDDDGCF=@:@>GFDGF3*)*1*066?899D@?-*16**6<FF092
@M04650:207:000000000-C238N:1:1101:6956:8868 1:N:0:19
ACTCCTACGGGAGGCAGCAGTAGGGAATCTTCGGTAATGGACGAAAGTCTGACCGAGCAACGCCGCGTGAGTGAAGAAGGTTTTCGGATCGTAAAACTCTGTTGTTAGAGAAGAACAAGTGAGAGAGTAACTGTTCTCACCTTGACGGTATCTAACCAGAAAGCCACGGCTAACTACGTGCCAGCAGCCGCGGTAATACGTAGGTGGCAAGCGTTGTCCGGATTTATTGGGCGTAAAGCGAGCGCAGGCGGCCTTTTAAGTCTGATGTGAAAGCCCACGGCTTAACCGTGGA
+
GGGGGGGGGGGGGGGGGGGGGGGGGGGGFGGGGCFFGGGGFGGDGGGFGGGG<FFGGGGGFGGGGGGGGGGCFGGGGGGGGGGGGGGGGEGGGGGGGGGGGGGCEBFGFGG<FGGGGGGGDFFGDCGGDF<FE<E,DD9D@FEFGGG7F@+ECF=CFGGFGGGGGGGGGGEEGGGFGGGGGGGGGGGGFEGGGDGDCBFG9CFGGGFGFEGFGEG*2;DD5C/*3<9EGGGGFGGEGGFD33>>GGGGFGGGGDGFFFFF??7FFGGFFFFF4?;382D>@>D@FFF;4F>:
@M04650:207:000000000-C238N:1:1101:6848:8905 1:N:0:19
ACTCCTACGGGAGGCAGCAGTAGGGAATCTTCCACAATGGACGAAAGTCTGATGGAGCAACGCCGCGTGAGTGATGAAGGTTTTCGGATCGTAAAACTCTGTTGCGAGGGAAGAACAAGTACGAGAGTAACTGCTCGTACCTTGACGGTACCTCGTTAGAAAGCCACGGCTAACTACGTGCCAGCAGCCGCGGTAATACGTAGGTGGCAAGCGTTGTCCGGAATTATTGGGCGTAAAGCGCGCGCAGGCGGCCTTTTAAGTCTGATGTGAAAGCCCACGGCTTAACCGCGGA
+
GGGGGGGGGGGGGGGGGGGGGGGGGGGGGGGGGGGGGGGGGGGGGGGGGGGGGGGGGGGGGGGGGGGFFGGFGGGGGGGGGGGGGGGGGGGGGGGGGGGGGGGGGGGGGGGGGGGGGGGGGGGGG7FGGGGGGGGGGGGGGGGGGGGGGGGGGGGGFGGGGGGGGGGGGGGGGGGGGGGAFGGGGGGGGGGGGGGGGGGGCGGGGGGGCFGCGEGGGGGGGCGGF7FFGGGGFGGGGGFGFGFFGGGGFGGGGDFFF?FFFBFGFCFAFFFBFFFFB:DEB(9F?FFF0>EF
@M04650:207:000000000-C238N:1:1101:13714:8927 1:N:0:19
ACTCCTACGGGAGGCAGCAGTGGGGAATATTGCACAATGGGCGCAAGCCTGATGCAGCCATGCCGCGTGTATGAAGAAGGCCTTAGGGTTGTAAAGTACTTTCAGCGGGGAGGAAGGTGATAAGGTTAATACCCTTATCAATTGACGTTACCCGCAGAAGAAGCACCGGCTAACTCCGTGCCAGCAGCCGCGGTAATACGGAGGGTGCAAGCGTTAATCGGAATTACTGGGCGTAAAGCGCACGCAGGCGGTCAATTAAGTCAGATGTGAAAGCCCCGAGCTTAACTTGGGAAT
+
GGGGGGGGGGGGGGGGGGGGGGGGGGGGGGGGGGGGGGGGGGGGGGGGGGGGGGGGGGGGGGGGGGGGGGGGGGGGGGGGGGGGGGGGGGGGGGGGGGGGGGGGGGGGGGGGGGFGGGGGGGGGGGGGGGGGGGGGFGGGGCGGFGGGGGGGGGGGGGGGGGGGGGGGGGGGGGGGGGGGGGGGGGGGGGGGGGGGGGGGGGGGGGD=FGGGGGGGGGGGEGEGGGGGCDGGFGGDGGFGFGFFGGGGDG3DDD=BFFFF<FGG47>A==FFFFFFFFGFDFGBFFBA<FF?77
@M04650:207:000000000-C238N:1:1101:28503:8931 1:N:0:19
ACTCCTACGGGAGGCAGCAGTAGGGAATCTTCCACAATGGACGAAAGTCTGATGGAGCAACGCCGCGTGAGTGATGAAGGTTTTCGGATCGTAAAACTCTGTTGCGAGGGAAGAACAAGTATGAGAGTAACTGCTCATACCTTGACGGTACCTCGTTAGAAAGCCACGGCTAACTACGTGCCAGCAGCCGCGGTAATACGTAGGTGGCAAGCGTTGTCCGGAATTATTGGGCGTAAAGCGCGCGCAGGCGGCCTTCTAAGTCTGATGTGAAAGCCCACGGCTTAACCGTGGA
+
GGGGGGGGGGGGGGGGGGGGGGGGGGGGGGGGGGGGGGGGGGGGGGGGGGGGGGGGGGGGGGGGGGGGGGGGGGGGGGGGGGGGGGGGGGGGGGGGGGGGGGGGGGGGGGGGGGGGGGGGGGGGGGGGGGGGGGGGGGGGGGGGGGGGGGEGGGGGGGGGGGGGGGGGGGGGGGGGGGGGGGGGGGGGGGGGGGGGGGGGGGGGGGGGGGGGGGGGGGGGEGEGGGGGGGGGFGGGGGFGEGFBGGGGFGGGGGF@FF=FEFGGFGGFFFFFFFFF?FGFFFGFFFFBBFFB
@M04650:207:000000000-C238N:1:1101:26166:8932 1:N:0:19
ACTCCTACGGGAGGCAGCAGTAGGGAATCTTCGGCAATGGACGAAAGTCTGACCGAGCAACGCCGCGTGAGTGAAGAAGGTTTTCGGATCGTAAAACTCTGTTGTTAGAGAAGAACAAGGACGTTAGTAACTGAACGTCCCCTGACGGTATCTAACCAGAAAGCCACGGCTAACTACGTGCCAGCAGCCGCGGTAATACGTAGGTGGCAAGCGTTGTCCGGATTTATTGGGCGTAAAGCGAGCGCAGGCGGTTTCTTAAGTCTGATGTGAAAGCCCCCGGCTCAACCGGGGAGG
+
GGGGGGGGGGGGGGGGGGGGGGGGGGGGGGGGGGGGGGGGGGGGGGGGGGGGGGGGGGGGGGGGGGGGGGGGGGGGGGGGFFGGGGGGGGGGGGGGGGGGFFGGGGGGGGGGGGGGGGGCCCEEGGEGGGGFGFFGGGGGGGGGGGGGGGGGGGGFCCFFFEFFGGGGGDEGGGGGGGGGGGGGGGGGGGEGGGGGGGGGGGFEGGGGDGGFGGEGGC>DGC*A9EGGGGGGEGGGGGFGFGFFG<CCDGGG57CFF?7=+/:C?CFFFF=FFFF3:>DFFFG@FFFB>EFBFF
@M04650:207:000000000-C238N:1:1101:20298:8936 1:N:0:19
ACTCCTACGGGAGGCAGCAGTGGGGAATATTGCACAATGGGGGGAACCCTGATGCAGCCATGCCGCGTGAATGAAGAAGGCCTTCGGGTTGTAAAGTTCTTTCGGTGATGAGGAAGACTGGGGTGTTAATAGCACTTTAGGTTGACGTTAGTTACAGAAGAAGCACCGGCTAACTCCGTGCCAGCAGCCGCGGTAATACGGAGGGTGCAAGCGTTAATCGGAATGACTGGGCGTAAAGGGCACGCAGGCGGTGACTTAAGTGGGATGTGAAAGCCCTGGGCTTAACCTAGGAAT
+
GGGGGGGGGGGGGGGGGGGGGGGGGGGGGGGGGGGGGGGGGGGEEGGGGGGGGFGGGGGGGGGGGGGGGGGGGGGGGGGGGGGGGGGGFEGGFGGGGFGGGGCFGGGGFGDGGDGGGGGGGGGFGCGGGGGGGGGDGGGGFGGGFFECGGGFGGGCFFGGGFGGGGGGGGGGGGGGGGGGGGGGGGGFGGGGGGGGGGGGGGGGGGGGGGGGGGGEGGFFGGGGGGGFGGGGFGGGGGFDFFBDGGGGEGGGGFFFFFFFCFFG5>D?FB@FFF>F?FGFFFC:F?F>07?>),
@M04650:207:000000000-C238N:1:1101:14609:8970 1:N:0:19
ACTCCTACGGGAGGCAGCAGTAGGGAATCTTCCGCAATGGGCGCAAGCCTGACGGAGCAACGCCGCGTGTGCGAAGAAGGTCTTCGGATCGTAAAGCACTGTTGTTAAGGAAGAATGACAGTAAGGGTCACTATTTACTGTGTGACGGTACTTAACCAGAAAGCCACGGCTAACTACGTGCCAGCAGCCGCGGTAATACGTAGGTGGCAAGCGTTATCCGGAATTATTGGGCGTAAAGCGCGCGTAGGCGGCGAGATTAGTCTGATGTGAAAGCCCCCGGCTCAACCGGGGAGG
+
GGGGGGGGGGGGGGGGGGGGGGGGGGGGGGGGGGGGGGFGGGGGGGGGGGGGGGGGGGGGGGGGGGGGGGGGGGGGGGGGGGGGGGGGGGGGGGGGGGGGGGGGGGGGGGGGGGGGGGGGGGGGGGFGGGGGGGGGGGGGGGGGGGGGGGGGGGGGGGFGGGGGGGGGGGGGGGGGGGGGGGGGGGGGGGGEGGGDGGGGGGGGGGGGGGGGGGGEGGGGGGGGGGGGGGFGBGGGCGFGBGEFGGGGFDGGG5C)8@FFGFGGFGFFBFF4*77@?BGEF;DF?FFFF>EBFF
@M04650:207:000000000-C238N:1:1101:22579:9011 1:N:0:19
ACTCCTACGGGAGGCAGCAGTAGGGAATCTTCGGCAATGGACGAAAGTCTGACCGAGCAACGCCGCGTGAGTGAAGAAGGTTTTCGGATCGTAAAACTCTGTTGTTAGAGAAGAATAAGTGAGAGAGTAACTGTTCTCACCTTGACGGTATCTAACCAGAAAGGGACGGCTAACTACGTGCCAGCAGCCGCGGTAATACGTAGGTCCCAAGCGTTGTCCGGACTTATTGGGCGTAAAGCGAGCGCAGGTGGTTTCTTAAGTCTGATGTAAAAGGCAGTGGCTCAACCATTGTGT
+
GGGGGGGGGGGGGGGGGGGGGGGGGGGGGGGGGGGGGGGGGGGGGGGGGGGGGGGGGGGGGGGGGGGGGDGGFGGGGGGGFGGGGGGGGGGGGGGGGGGGGGGGGGGGGGGGFGGGGGGGGGGGGGGGGGGGGGGGGGGGGGGGGFGGDGGGGGGGGGGGDCCFGGGEGGGCGGGGGGGGGGGFGFGGGGECEGGGGFFGGGGGGG95?FGGGGEGGGGGGD*:9CFGGGGGBCGEGFFGFCD>DDD<FGG3<CGFFFBFGFFC@>FAFF4=FEF>::FFE:66?FF?FF64:1
@M04650:207:000000000-C238N:1:1101:25615:9020 1:N:0:19
ACTCCTACGGGAGGCAGCAGTGGGGAATATTGCACAATGGGGGGAACCCTGATGCAGCCATGCCGCGTGAATGAAGAAGGCCTTCGGGTTGTAAAGTTCTTTCGGTGATGAGGAAGACTGGGGTGTTAATAGCACTTTAGGTTGACGTTAGTTACAGAAGAAGCACCGGCTAACTCCGTGCCAGCAGCCGCGGTAATACGGAGGGTGCAAGCGTTAATCGGAATTACTGGGCGTAAAGCGCACGCAGGCGGTCAATTAAGTCAGATGTGAAAGCCCCGAGCTTAACTTGGGAAT
+
GGGGGGGGGGGGGGGGGGGGGGGGGGGGGGGGGGGGGGGGGGGGGGGGGGGGGGGCGGGGGGGGGGGGGGGGGGGGGGFGGGGGGGGGGGGGGGGGGGGGGGGGGGGGGGGGGGGFGGGGGGGGGGGGGGGGGGGGGGGGGGGGGGGGGGGGGGGGGGGGGGGGGGGDGGGGGGGGGGGGGGGGGGGGGGGGGGGGGGGGGGGGGGGGGGGGGGGGGGGGGGGGGGGGGGGGFGGGGGFGDGEFG3CDB<DGGGFFFFFFGFGG?GGFFFFFFFFF?9GFFFFFFFFDF?FB?:
@M04650:207:000000000-C238N:1:1101:4169:9047 1:N:0:19
ACTCCTACGGGAGGCAGCAGTAGGGAATCTTCGGCAATGGACGAAAGTCTGACCGAGCAACGCCGCGTGAGTGAAGAAGGTTTTCGGATCGTAAAACTCTGTTGTTAGAGAAGAACAAGTGAGAGAGTAACTGTTCTCACCTTGACGGTATCTAACCAGAAAGCCACGGCTAACTACGTGCCAGCAGCCGCGGTAATACGTAGGTGGCAAGCGTTGTCCGGATTTATTGGGCGTAAAGCGAGCGCAGGCGGTTTCTTAAGTCTGATGTGAAAGCCTCCGGCCCAACCGGGGAGG
+
FGGGGGGGFFD@FGCFFGGCE<CF@FFGGFG9C;BGDGCE,CFFG:FCFGGC,C@@7CGFFGGGGGGGGEGGGGGGGGGGGGGGAFGGGGGGGGGGGGGGGGFFFFGGCFGGGGF8FGGFFCFFFGE8??FEFGGG9?DFG,7DCFGD+6FACFC>><FFFGGFGFGGF@FEGGGGGGGF@EEFGGFFE>5EEG7BCCFFFC;CGGGGC9C5:ECE7+;CCCC*<+<+:CC=)29:7:@CDG3319)735<5)5:68@/93**:*:C>F?@8=?F)(4<:@().8>>>>5@>>B
@M04650:207:000000000-C238N:1:1101:27877:9060 1:N:0:19
ACTCCTACGGGAGGCAGCAGTGGGGAATATTGCACAATGGGCGGAAGCCTGATGCAGCGACGCCGCGTGAGGGATGACGGCCTTCGGGTTGTAAACCTCTTTCAGCAGGGACGAAGCGCAAGTGACGGTACCTGCAGAAGAAGCACCGGCTAACTACGTGCCAGCAGCCGCGGTAATACGTAGGGTGCGAGCGTTGTCCGGAATTACTGGGCGTAAAGAGTTCGTAGGCGGTTTGTCGCGTCGTTTGTGAAATCCCGCAGCTTAACTGTGGGCGTGCAGGCGATACGGGCAGAC
+
GGGGGGGGGGGGGGGGGGGGGGGGGGGGGGGGGGGGGGGGGGGGGGGGGGGGGGGGGGGGGGGGGGGGGGGGGGGGGGGGGGGGGGGGGGGGGGGGGGGGGGGGGGGGGGGGGGGGGGGGGGGGGGGGGGGGGGGGGGGGGGGGGGGGGGGGGGGGGGGGGGGGGGGGGGGGGGDGGGGGCGGGGGGGGGGGGEGGGGGGGGGGGGGGGGGGGGDGGGGGGGGGGGGGGGGGFGGGGG>5)CDBGGGGFGDGGGGFFFFFCFGGBFFAFFFFFFFFFFGFFFDBBFFFFF36((
@M04650:207:000000000-C238N:1:1101:8059:9103 1:N:0:19
ACTCCTACGGGAGGCAGCAGTAGGGAATCTTCCACAATGGACGAAAGTAGGAGGGAGCAAGGCCGCGGGAGGGAAGAAGGGTGTCGGATCGTAAAGCTCTGTTGGGAGGGAAGAACAAGGAGAGGAGTAACGGCCTGTACAGTGACGGTACCTGATGAGAAAGACACGGCTAACTACGTGCCAGCAGCCGCGGTAATACGGAGGGGGCAAGCGTTATCCGGAAGGAATGGGCGTAAAGGGAGCGTAGGCGGAGGGGGAAGTGGGAGGTGAAATACGCGGGCTAAACGGGGGGGG
+
GGGGGGGGGGGGGG@FC:FFC,CFDECC,,,,<6,@@,CC@,@CCCF,,,6C,@:@C@CC,C96@+C:>@F::B=CC<EC+4+7,B=+8684?<DA,:5AF5,8,:<FDDEEFFD,=<F3@,,BC<F<=9,+5+8+:@,,,,@DF,FE*36,7,5,3@>3<8F2,>,>CC::C3,<,=,<*=;C8CC8*3::C*:8+<2C*1?E*?E/*::/:::**229C3*/*223<CF5<27/5>*95C)7)/99*9<<17))875>+667)*9(77767*/)(-9B)(*//))(,8>(22
@M04650:207:000000000-C238N:1:1101:9467:9138 1:N:0:19
ACTCCTACGGGAGGCAGCAGTGGGGAATATTGCACAATGGGCGCAAGCCTGATGCAGCCATGCCGCGTGTATGAAGAAGGCCTTAGGGTTGTAAAGTACTTTCAGCGGGGAGGAAGGTGATAAGGTTAATACCCTTATCAATTGACGTTACCCGCAGAAGAAGCACCGGCTAACTCCGTGCCAGCAGCCGCGGTAATACGGAGGGTGCAAGCGTTAATCGGAATTACTGGGCGTAAAGCGCACGCAGGCGGTCAATTAAGTCAGATGTGAAAGCCCCGAGCTTAACTTGGGAAT
+
GGGGGGGGGGGGGGGGGGGGGGGGGGGGGGGGGGGGGGGGGGGGGGGGGGGGGGGGGGGGGGGGGGGGGGGGGGGGGGGGGGGGGGGGGGGGGGGGGGGGGGGGGGGGGGDCDEFGEGGGFGFGGFGGGGGGGGGGGGGGGGGGGGGGGGGGGGGGGGGGGGGGGGGGGGDGGGGGGGGGGGGGGGGGGGGEDGGDGGGGGGEGGGGGGGGGGEGGGGGGGGGFGFDGGGGFDEGGGGFGFGFFGGGD>DGGDGC@F4=FFFGGF>:<?FFFFFF:?9)7D>D4BFF>)<F?44
@M04650:207:000000000-C238N:1:1101:7996:9156 1:N:0:19
ACTCCTACGGGAGGCAGCAGTAGGGAATCTTCCGCAATGGACGAAAGTCTGACGGAGCAACGCCGCGTGAGTGAAGAAGGTTTTCGGATCGTAAAGCTCTGTTGTTAGTGAAGAATAGTGGTAAGAGTAACTGCTTATCATGTGACGGTAGCTAACCAGAAAGCCACGGCTAACTACGTGCCAGCAGCCGCGGTAATACGTAGGTGGCAAGCGTTGTCCGGATTTATTGGGCGTAAAGCGAGCGCAGGCGGTTCCTTAAGTCTGATGTGAAAACCCCCGGCTCAACCGGGGA
+
GGGGGGGGGGGCF>EG>FGGGGGGGGGGGGGGF7EECFEDGGGGE>:FFGGCFGD7CFFCFGGGGGGGGFEGGGDFCGCGGGGFGGGEFGCFGGCEGFDF9FB,FGGAFA9AEFGEEFFGFGGCGCDCE<FGFGGGFGGFGCFFFD:FFF+D<B9FDD8@F7FFCCFE7BF7:BFFF*D7DEC?FGFFCCE>:=*;CC,4BE*CGGE:69E587E?GG:358*2>+=F+2C57CD5779D>375CC))7)>CD<DFFFF4<9C7*:*69*@**8)7:;55:05=6;F(())(
@M04650:207:000000000-C238N:1:1101:11184:9183 1:N:0:19
ACTCCTACGGGAGGCAGCAGTGGGGAATCTTGCACAATGGGCGGAAGCCTGATGCAGCGACGCCGCGTGGGGGATGACGGCCTTCGGGTTGTAAACTCCTTTCGCTAGGGAAGAAGCCATTTTGTGGTGACGGTACCTGGATAAGAAGCACCGGCTAACTACGTGCCAGCAGCCGCGGTAATACGTAGGGTGCAAGCGTTGTCCGGAATTACTGGGCGTAAAGAGCTCGTAGGTGGTTTGTCTCGTCGTCTGTGAAATCCCGAGGCTTAACTTCGGGCGTGCAGGCTATACGGG
+
GGGGGGGGGGGGGGGGGGGGGGGGGGGGGGGGGGGGGGFDGC@FEGGGGGFGGGGGGGGGGGGGGGGGGEGGGGG@FGGCDEGGGFGCGCFGGGGFFEFGGGGGG:FCFGGGGGGGGCFF<AFFF<>FGGGEGEFGGGGG7FCF@CGCGCFGGGGGEFGGGGGGCF:B@CFGGGGGGECFGG+@FGGDEDF8EF?FGGGEEEEG*8CCGDFDCEE5FGGGGGF+:CCFC>8:59FFDCFDF>*999<DEG5CC:0@FB=FC>7D><FF4*/*1=3)-2D>><C*75)),//(80
@M04650:207:000000000-C238N:1:1101:16105:9216 1:N:0:19
ACTCCTACGGGAGGCAGCAGTGGGGAATATTGCACAATGGGGGGAACCCTGATGCAGCCATGCCGCGTGAATGAAGAAGGCCTTCGGGTTGTAAAGTTCTTTCGGTGATGAGGAAGACTGGGGTGTTAATAGCACTTTAGGTTGACGTTAGTTACAGAAGAAGCACCGGCTAACTCCGTGCCAGCAGCCGCGGTAATACGGAGGGTGCAAGCGTTAATCGGAATGACTGGGCGTAAAGGGCACGCAGGCGGTGACTTAAGTGGGATGTGAAAGCCCTGGGCTTAACCTAGGAAT
+
GGGGGGGGGGGGGGGGGGGGGGGGGGGGGGGGGGGGGGGGGGGGGGGGGGGGGGGGGGGGGGGGGGGGGGGGGGGGGGGGGGGGGGGGGGGGGGGGFGGGGGGGGGGGGGGGGGGGGGGGGGGFFFCGGGGGGGGFGGGGGGGGGGGFGGGGGGGGGGGGGGGGGGGGGGGGGGFGGGGGGGGGGGGGGGGGGGGGGGGGGGGGGGGGGGGGGGGGGGGGGGGGGGGGGGGGFGGGGGFGFGFFGDGGFGG>GDCFFF4@FFGDFGG:4==@FF7F?BGFFFFFFF?2>F:4))
@M04650:207:000000000-C238N:1:1101:9715:9254 1:N:0:19
ACTCCTACGGGAGGCAGCAGTAGGGAATCTTCCACAATGGACGAAAGTCTGACGGAGCAACGCCGCGTGAGTGATGAAGGTCTTCGGATCGTAAAACTCTGTTGTTAGGGAAGAATAAGTACCGTTTTAATACGGCGGTACCCTGACGGTACCTAACCAGAAAGCCCCGGCTAACTACGTGCCAGCAGCCGCGGTAATACGTAGGGGGCAAGCGTTGTCCGGAATTATTGGGCGTAAAGCGCGCGTAGGCGGTTTCTTAAGTCTGATGTGAAAGCCCACGGCTCAACCGTGG
+
GGGGGGGGGGGGGGGGGGGGGGGGGGGGGGGGGGGGGGGGGGGGGGGGGGGGGGGGGGGGGGGGGGGGGGGGGGGGGGGGGGGGGGGGGGGGGGGGGGGGGGGGGGGGGGGGGGGGGGGGGGGGFFGGGGGGGGGGGGGGGGGGGGGGGGGGGGGGGFGGGGGGGGGGGGGGGGGGGGGGFGGGGGGGGGGGGGGGGGGGGGGGGGGGGGGGGGEGGGGGGGGEGGGGGGGGFGGGCFFCD5B>GGGGFGGGDGCFFFF4:/>>=2:<@BFFFFFF?FGFFB356?F7>007
@M04650:207:000000000-C238N:1:1101:9596:9269 1:N:0:19
ACTCCTACGGGAGGCAGCAGTAGGGAATCTTCGGCAATGGGGGCAACCCTGACCGAGCAACGCCGCGTGAGTGAAGAAGGTTTTCGGATCGTAAAACTCTGTTGTTAGAGAAGAACGTTAAGTAGAGTGGAAAATTACTTAAGTGACGGTATCTAACCAGAAAGGGACGGCTAACTACGTGCCAGCAGCCGCGGTAATACGTAGGTCCCAAGCGTTGTCCGGATTTATTGGGCGTAAAGCGAGCGCAGGTGGTTTCTTAAGTCTGATGTAAAAGGCAGTGGCTCAACCATTTTG
+
GGGGGGGGGGGGGGGGGGGGGGGGGGGGGGGGGGGGGGGGGGGGGGGGGGGGGGGGGGGGGGGGGGGGGGGGGGGGGGGGFGGGGGGGGGGGGGGGGGGGGGGGGGGGGGGGGGGGGGGGGGGGGGGGGGGGGGGGGGGGGGGGGGGGGGGGGGGGGGGGGGFGGGGGGGGGGGGGGGGGGGGGGGGGGGGGGGGGGGGGGGDCEGGGGGFGGGGGDGGGGGGCCGFGGGFGFGGGGGFGDDFFGGGGF*2>DGGFFFFFGFFFFCDAFFFFFFFFFFDFF?<FFFFF<=6)).
@M04650:207:000000000-C238N:1:1101:19173:9308 1:N:0:19
ACTCCTACGGGAGGCAGCAGTGGGGAATATTGCACAATGGGCGGAAGCCTGATGCAGCGACGCCGCGTGAGGGATGACGGCCTTCGGGTTGTAAACCTCTTTCAGCAGGGACGAAGCGCAAGTGACGGTACCTGCAGAAGAAGCACCGGCTAACTACGTGCCAGCAGCCGCGGTAATACGTAGGGTGCGAGCGTTGTCCGGAATTACTGGGCGTAAAGAGTTCGTAGGCGGTTTGTCGCGTCGTTTGTGAAATCCCGCAGCTTAACTGTGGGCGTGCAGGCGATACGGGCAGAC
+
GGGGGGGGGGGGGGGGGGGGGGGGGGGGGGGGGGGGGGGGGGGGGGGGGGGGGGGGGGGGGGGGGGGGGGGGGGGGGGGGGGGGGGGGGGGGGGGGGGGGGGGGFGGGGGGGGGGGGGGGGGGGGGGGGGGGGGGGGGGGGGGGGGGGGGGGGGGGGGGGGGGGGGGGGGGGGEGGGGGGGGGDGGGGGGGGGGGGGGGGGGDFGGGGGGGGGGGGE=FGGGGGGGGDFGE:<CDFCDFGFGFEGG3CFGGGGGD?75<DGFGG?C>41=FE3:><3?G>5;>BEEFFFF::?4
@M04650:207:000000000-C238N:1:1101:27488:9316 1:N:0:19
ACTCCTACGGGAGGCAGCAGTAGGGAATCTTCGGCAATGGACGAAAGTCTGACCGAGCAACGCCGCGTGAGTGAAGAAGGTTTTCGGATCGTAAAACTCTGTTGTTAGAGAAGAACAAGGACGTTAGTAACTGAACGTCCCCTGACGGTATCTAACCAGAAAGCCACGGCTAACTACGTGCCAGCAGCCGCGGTAATACGTAGGTGGCAAGCGTTGTCCGGATTTATTGGGCGTAAAGCGAGCGCAGGCGGTTTCTTAAGTCTGATGTGAAAGCCCCCGGCTCAACCGGGGA
+
GGGGGGGGGGGGGGGGGGGGGGGGGGGGGGGGGGGGGGGGGGGGGGGGGGGGGGGGGDGGGGGGGGGGGGGGGGGGGGGGGGGGGGGGGGGGGGGGGGGGGGGGGGFGFGDFGGGGGGFGGGGFGGGGGGGGGGGGGGGFGGGGGGGGGGGGGGGGGGGGGGGGGGGGGGGGGGGGGGGGGGGGGGGGGGGGGGGGGGGGGGGGGGGGGGGGGGCEGGGGGD?EFGGGGGGGFGGGGGFDEGE>GGDGEGGDGGGFFFFF96CGFGF<FFFFFF:F:6DFF>GFFFFFBEF0
@M04650:207:000000000-C238N:1:1101:15083:9353 1:N:0:19
ACTCCTACGGGAGGCAGCAGTAGGGAATCTTCGGCAATGGACGAAAGTCTGACCGAGCAACGCCGCGTGAGTGAAGAAGGTCTTCGGATCGTAAAACTCTGTTGTTAGAGAAGAACAAGTGAGTGAGTAACTGTTCTCACCTTGACGGTATCTAACCAGAAAGCCACGGCTAACTACGTGCCAGCAGCCGCGGTAATACGTAGGTGGCAAGCGTTGTCCGGATTCATTGGGCGTAAAGCGAGCGCAGGCGGCTTCTTAAGTCTGATGTGAAAGCCCCCGGCTCAACCGGGGGCG
+
AFGCFGGGCGGGDGGGGGGGGGGG@ECE6@CECBFGGGGG9<F7FG:6CFFC,:7FFGC@<FFEEGG=FECGGGGGGFF?C,AFFGEEG@?FFGGAFFFFDEAF84A@FEAFGGG?FCFC?9?,:5,C98EF9CA<,55C3:DDDEGCCFFGGCFG@<FCFGGGGF8FGDG8FFGGGGCG@DFGGEBFG>CE5BEEG;CFFG5EC9C7*+7=C58*2C75*71*+3++<*;C7E):3>FC@GBE)7CDE57)))9*6=@FEF7:**;.//109<F780<)<9*997@(())((-
@M04650:207:000000000-C238N:1:1101:15309:9402 1:N:0:19
ACTCCTACGGGAGGCAGCAGTAGGGAATCTTCCGCAATGGGCGAAAGCCTGACGGAGCAACGCCGCGTGAGTGATGAAGGTCTTAGGATCGTAAAACTCTGTTGTTAGGGAAGAACAAATTTGTTAGTAACTGAACAAGTCTTGACGGTACCTAACCAGAAAGCCACGGCTAACTACGTGCCAGCAGCCGCGGTAATACGTAGGTGGCAAGCGTTATCCGGAATTATTGGGCGTAAAGCGCGCGTAGGCGGTTTCTTAAGTCTGATGTGAAAGCCCACGGCTCAACCGTGGAGG
+
GGGGGGGGGGGGGGGGGGGGGGGGGGGGGGGGGGGGGGGGGGGGGGGGGGGGGGGGGGGGGGGGGGGGGGGGGGGGGGGGGGGGGGGGGGGGGGGGGGGGGGGGGGGGGGGGGGGGGGGGGGGGGGGGGGGGGGGGGGGGGGGGGGGGGGGGGGGGGGGGGGGGGGGGGGGGGGGGGGGGGGGGGGGGGGGGGGGGGGGGGGGCGGGGGGGGGGGGGGGGGGGGGGGGGGGGFGGGGGFGEGFFGGGGFGGGGGGFFFFFGFGGBGGFFFFFFFFFFFGFFFGFFFF>FFEFFF
@M04650:207:000000000-C238N:1:1101:20200:9467 1:N:0:19
ACTCCTACGGGAGGCAGCAGTAGGGAATCTTCGGCAATGGGGGCAACCCTGACCGAGCAACGCCGCGTGAGTGAAGAAGGTTTTCGGATCGTAAAACTCTGTTGTTAGAGAAGAACGTTAAGTAGAGTGGAAAATTACTTAAGTGACGGTATCTAACCAGAAAGCCACGGCTAACTACGTGCCAGCAGCCGCGGTAATACGTAGGTGGCAAGCGTTGTCCGGATTTATTGGGCGTAAAGCGAGCGCAGGCGGTTTCTTAAGTCTGATGTGAAAGCTCCCGGCTCAACCGGGG
+
GGGGGGGGGGGGGGGGGGGGGGGGGGGGGGGGGGGGGGGGGGGGGGGGGGGGGGEGGGGGGGGGGGGGGGGGGGEGGGGG85EFGGGGGEGGGGGGGGGGGGFGG<EGFGGFGGGEDFEGGGGGG9FFFGGGGGDFFGCFGFG=FGGGGEGGGFGGGGGGGFGGGGGGGDGGGFCFFGGFGGFGGGGGGGGGGGGE>EFGGEGD>FF=GGFF5EECEDC7CDG:E?F??CEDFCDGDF7CEC3<5DDD>DDG<)*=B?F*A=F7@7*:F?BF=6?*.(17>B/>F?F:BDB0
@M04650:207:000000000-C238N:1:1101:15913:9472 1:N:0:19
ACTCCTACGGGAGGCAGCAGTAGGGAATCTTCGGCAATGGGGGCAACCCTGACCGAGCAACGCCGCGTGAGTGAAGAAGGTTTTCGGATCGTAAAACTCTGTTGTTAGAGAAGAACGTTAAGTAGAGTGGAAAATTACTTAAGTGACGGTATCTAACCAGAAAGGGACGGCTAACTACGTGCCAGCAGCCGCGGTAATACGTAGGTCCCAAGCGTTGTCCGGATTTATTGGGCGTAAAGCGAGCGCAGGTGGTTTCTTAAGTCTGATGTAAAAGGCAGTGGCTCAACCATTGTG
+
GGGGGGGGGGGGGGGGGGGGGGGGGGGGGGGGGGGGGGGGGGGGGGGGGGGGGGGGGGGGGGGGGGGGGGGGGGGGGGGGGGGGGGGGGGGGGGGGGGGGGGGFFGGGGGGGGGGGGGGGGGFGGFGGGGGFGGGGGGGGGGGGGGGGGGFFGGGGGGGGGGFGGG>FFEEGF<EGGGGGGGGGGFGGGGGGGGGGGGGGGFGGGGF?GFGGFEGGGGGGGGGGGGGGGGGGFC5CGGFGFCEEGDGD>FFC7CF=FF@=9@C7F7::FF=F@FEFFFC?FFC)?7F0(9=A<)
@M04650:207:000000000-C238N:1:1101:3500:9504 1:N:0:19
ACTCCTACGGGCGGCAGCAGTAGGGAATCTTCGGCAATGGACGAAAGTCTGACCGAGCAACGCCGCGTGAGTGAAGAAGGTTTTCGGATCGTAAAACTCTGTTGTTAGAGAAGAACAAGGACGTTAGTAACTGAACGTCCCCTGACGGTATCTAACCAGTAAGCCACCGCTAACTACGTGCCAGCAGCCGCGGTAATACGTAGGTGGCAAGCGTTGTCCGGATTTATTGGGCCTAAATCGAGCGCAGGCGGTTTCTTAAGTCTTATGTTAACTCCCCCGGCTCACCCGGGGAGG
+
FFCFECFG7CE@FEGGGGGDEGF9@,6C@EEEC78C+CFGGGGGF@FFFD@,CCF+6>F,CFFE+=+87:4EF9AA?,,,BF<?<F+:+@BAB,B?FGG<?FFDED,5<ADFF<=FF@D8FBEG+@8D,3=,8:,<<FGF@,3@FG:@FGEGC,,?:<>,,,>CF,D,*=FCFCB;@C<4*;+<8E*=8CE**3:*<9<*+:5*<+;6@+*>C:>C5*:7C*;CE0:C+2*:)/7+9:=*)*0)7C7/77)1)9D@?**739>*1:*.**9*//)043))5376*8>00).(((
@M04650:207:000000000-C238N:1:1101:21823:9514 1:N:0:19
ACTCCTACGGGAGGCAGCAGTAGGGAATCTTCCGCAATGGGCGAAAGCCTGACGGAGCAACGCCGCGTGAGTGATGAAGGTCTTAGGATCGTAAAACTCTGTTGTTAGGGAAGAACAAATTTGTTAGTAACTGAACAAGTCTTGACGGTACCTAACCAGAAAGCCACGGCTAACTACGTGCCAGCAGCCGCGGTAATACGTAGGTGGCAAGCGTTATCCGGAATTATTGGGCGTAAAGCGCGCGTAGGCGGTTTCTTAAGTCTGATGTGAAAGCCCACGGCTCAACCGTGGAGG
+
FGFEGGGGGGGCGEEEGGGGGGFFGFEGFGGFGGGGGG@FFFEGGGGGDFFD<@CGGEGGGGGGGGGGGGEFGGGGGFGFGGGGGGGGFFGGGFGGFFFG<FGFGGGGGGGGGGGGGGGGGGGEFFDFG,<?FAFGGGFFFFGGGGCFFGGGGFGFGGGGGGFC,DFFGGDECFGG,CFFFFGGEEFFFGCCEBGG9FGGGGG=+>BFCGCFGC>E:7CC5<?FGGGFGFDG>GGGGGFG:DEDDDGD=DGG3CF4FFFFGFGGFFGFFF???5F3??GFF0CFFFF>37@?6?
@M04650:207:000000000-C238N:1:1101:21320:9516 1:N:0:19
ACTCCTACGGGAGGCAGCAGTAGGGAATCTTCCGCAATGGACGAAAGTCTGACGGAGCAACGCCGCGTGTGTGATGAAGGATTTCGGTTCGTAAAGCACTGTTGTTAAGGAAGAACAGTAATAAGAGTCACTGCTTATTATGTGACGGTACTTAACCAGAAAGCCACGGCTAACTACGTGCCAGCAGCCGCGGTAATACGTAGGTGGCAAGCGTTGTCCGGAATTATTGGGCGTAAAGCGCGCGCAGGCGGCCTTCTAAGTCTGATGTGAAAGCCCACGGCTTAACCGTGGA
+
GGGGGGGGGGGGGGGGGGGGGGGGGGGGGGGGGGGGGGGGGGGFCGGGGGGGGGGGGGGGGGGGGGGGEGGGGGGGGGGGGGGGGGGGGGGGFGGFGGGGGGGGGGGFGGGGGGGGGGGGFGGGGGGGGGGGGGGGGGGGGGGGGGGGGGGGGGGGGGGGGGGGGGGGGGGGGGGGGGGGFFDGGGGGGGGGGGGGGGGGFFGGGGGFGGGGGGGGGCGGGGGGFFGGGGGGEEDCGGFGEGFFG3CGFGGGDGGFFFFFFFDDF=>.9FF@=?>::?GFFFDFFFF;?FFF
@M04650:207:000000000-C238N:1:1101:6599:9559 1:N:0:19
ACTCCTACGGGAGGCAGCAGTAGGGAATCTTCCACAATGGACGAAAGTCTGATGGAGCAACGCCGCGTGAGTGATGAAGGTTTTCGGATCGTAAAACTCTGTTGCGAGGGAAGAACAAGTACGAGAGTAACTGCTCGTACCTTGACGGTACCTCGTTAGAAAGCCACGGCTAACTACGTGCCAGCAGCCGCGGTAATACGTAGGTGGCAAGCGTTGTCCGGAATTATTGGACGTAAAGCGCGCGCAGGCGGCCTTTTAAGTCTGATGTGAAAGCCCACGGCTTAACCGTGGA
+
GG<FFGGFG@FGGGGGGGGFFFFAFFGGGGDFCFGGEFEG@FF7FEE@@FAFFECGG?F?<CGGCGGGGDEGGFGGGGGFFFFGGGGGEGDGGFGGGGGGFGEFGGGGGDEFEFF<FGGGFGGGEGGFFGGDF>AAFCFFGGAFFCDEGDBCEG>FFF:FAB:CFGGEGCBEGFDGGDFFC>,?*=<CFGGDCE*;CGFF993*?C*;F?>FGGBE7DG5:75A<ACEGF+00:C5976<>)57C35C><CG)197*@)9<7>GFDC-1*9864>F3:DBBFG4F4744<38
@M04650:207:000000000-C238N:1:1101:17289:9562 1:N:0:19
ACTCCTACGGGAGGCAGCAGTAGGGAATCTTCCACAATGGACGAAAGTCTGATGGAGCAACGCCGCGTGAGTGATGAAGGTTTTCGGATCGTAAAACTCTGTTGCGAGGGAAGAACAAGTATGAGAGTAACTGCTCATACCTTGACGGTACCTCGTTAGAAAGCCACGGCTAACTACGTGCCAGCAGCCGCGGTAATACGTAGGTGGCAAGCGTTGTCCGGATTTATTGGGCGTAAAGCGAGCGCAGGCGGTTTCTTAAGTCTGATGTGAAAGCCCCCGGCTCAACCGGGGAGG
+
GGGGGGGGGGGGGGGGGGGGGGGGGGGGGGGGGGGGGGGGGGGGGGGGGGGGGGGGGGGGGGGGGGGGGGGGGGGGGGGGGGGGGGGGGGGGGGGGGGGGGGGGGGGGGGGGGGGGGGGGGGGGGGGGGGGGGGGGGGGGGGGGGGGGGGGGGGGGGGGGGGGGGGGGGGGGGGGGGGGGGGGGGGGGGGGGGGGGGGGGGGGGGGGGGGGGGGGGGFCGGGGGGGGGGGGGFGGGGGFGFG@FGGGGFGGGD:>6BFFFGFGGFGGFFFF?BFFFFFGDB6DFFFFFFFF>FF
@M04650:207:000000000-C238N:1:1101:9644:9568 1:N:0:19
ACTCCTACGGGAGGCAGCAGTGGGGAATATTGCACAATGGGCGGAAGCCTGACGCAGCGACGCCGCGTGAGGGATGACGGTCTTCGGGTTGTAAACCTCTTTCAGCAGGGACGAAGCGCAAGGGACGGTACCTGCAGAAGAAGCACCGGCTCACTACGTGCCAGCAGCGGCGGTCATACGTAGGGTGCGAGCGTTGTCCGGAATGACGGGGCGTAAAGAGTTCGTAGGCGGTTTGTAGCGTCGCTTGTGCGATCCAGCAGCTCAGCGGTGGGCGTGCAGGCTATACCGGCGGAC
+
GGGGGGGGGGGGGGGGGGGGGGGGGGGGCGGFG9FGGGGGGGGCGGGGGGGG<FGCFGGGGGGGGGGGGGGGGGGGGAEG++BFGGGFF+@FGFGGG<FGGGGDD,?8DFGGGGG>CFG7FG7F@*@F6F*383FC:,,@7<>,2<FEG*1*3??@CECB*;,FCC+=**<?***12++00+*2;01>**/*?*;*;0:;E>:/+2+***1**/**1**200+:A7*2+9?/)**0*28D57>)***2<****1***0<5*8**)*1(073))750627>).*/9**((.)-7(
@M04650:207:000000000-C238N:1:1101:9242:9615 1:N:0:19
ACTCCTACGGGAGGCAGCAGTGGGGAATATTGCACAATGGGCGGAAGCCTGATGCAGCGACGCCGCGTGAGGGATGACGGCCTTCGGGTTGTAAACCTCTTTCAGCAGGGACGAAGCGCAAGTGACGGTACCTGCAGAAGAAGCACCGGCTAACTACGTGCCAGCAGCCGCGGTAATACGTAGGGTGCGAGCGTTGTCCGGAATTACTGGGCGTAAAGAGTTCGTAGGCGGTTTGTCGCGTCGTTTGTGAAATCCCGCAGCTTAACTGTGGGCGTGCAGGCGTTACGGGCAGAC
+
GGGGGGGGGGGGGGGGGGGGGGGGGGGGGGGGGGGGGGGGGGGGGGGGGGGGGGGGGGDGGGGGGGGGGGGFGGGGGGGGGGGGGGGGGGGGGGGGGGGGGGGGGGGGGGGGGGGGGGGCFGGGCFGDFFEGGFCFGGC,DFFGCFFFGGEG?FFEGEGGGGG7FCFFGGGCEFD8CGFF:?FGE*;CE8C88?5CE:9CEEECGC+<FCC5:EEC=F>FGCCCE0:=FDEE@GGGGGFG>DB>9>C7;FFFGG*95B33:5DGFCF>F?:)7@F)44FFDF*7)8@F>E5613
@M04650:207:000000000-C238N:1:1101:8650:9666 1:N:0:19
ACTCCTACGGGAGGCAGCAGTAGGGAATCTTCCACAATGGACGAAAGTCTGATGGAGCAATGCCGCGTGAGTGAAGAAGGTTTTCGGATCGTAAAGCTCTTTTGTGAGGGAAGAACAAGTATAGGAGTAACTACCTGTACCTTGACGGTACCTCATTAGAAAGCCACGGCTAACTACGTGCCAGCAGCCGCGGTAATACGTAGGTGGCAAGCGTTGTCCGGAATTATTTGGCGTAAAGCGCGCGCAGGCGGCCTTTTAAGTCTGATGTTAAAGCCCACGGCTTAACCGTGTAAT
+
<FFFGGGGGGGGGGGGGGGGGGGGGGFGGGGEEEGGGGGGGGG::BF@FFFGG,6CAFFCGFGGGGGGGDFGGGGGGGFG=<FGGGGEFCFGGFF9EFGG,FFGGEGGGDCGGGGCAFGGGAEEF,BFF,AE?FGGAFCFD<FFGGGGGGGGGGGGGGF9FDFGF8EG+BFDGGGFG+D:DEFGGG>CFEEGGGCEGFF5,2:CF95CGGGGDCC31+29CG*CF77C17CF:EDGFGFD39B>3CC5:CD7)1>=F4??C4CC6F*6***9*6)<((18>>364@B02;.,6)
@M04650:207:000000000-C238N:1:1101:16101:9669 1:N:0:19
ACTCCTACGGGAGGCAGCAGTAGGGAATCTTCGGCAATGGACGAAAGTCTGACCGAGCAACGCCGCGTGAGTGAAGAAGGTTTTCGGATCGTAAAACTCTGTTGTTAGAGAAGAACAAGGACGTTAGTAACTGAACGTCCCCTGACGGTATCTAACCAGAAAGCCACGGCTAACTACGTGCCAGCAGCCGCGGTAATACGTAGGTGGCAAGCGTTGTCCGGATTTATTGGGCGTAAAGCGAGCGCAGGTGGTTTCTTAAGTCTGATGTAAAAGGCAGTGGCTCAACCATTGTGT
+
GGGGGGGGGGGGGGGGGGGGGGGGGGGGGGGGGGGGGGGGGGGGGGGGGGGGGGGGGGGGGGGGGGGGGGGGGGGGGGGGGGGGGGGGGGGGGGGGGGGGGGGGGGGGGGGGGGGGGGFFGGGFGGGGGGGGGGGGGGGGGGGGGGEGGGGGGGGGGGGGGGGGGGGGGGGGGGGGGGGGGGGGGGGGFGGGGGGGGGGGFGGGGGGGGGGGGGGGGGGGGG5EGGGGGFGGEGDGFGFGEGFFGCDGFGGDGFF?FFFFC6FGBFGBFF=FFFF4026?@6DF?FF:?4/<A3
@M04650:207:000000000-C238N:1:1101:17948:9671 1:N:0:19
ACTCCTACGGGAGGCAGCAGTAGGGAATCTTCGGCAATGGACGAAAGTCTGACCGAGCAACGCCGCGTGAGTGAAGAAGGTTTTCGGATCGTAAAACTCTGTTGTTAGAGAAGAACAAGGACGTTAGTAACTGAACGTCCCCTGACGGTATCTAACCAGAAAGCCACGGCTAACTACGTGCCAGCAGCCGCGGTAATACGTAGGTGGCAAGCGTTGTCCGGATTTATTGGGCGTAAAGGGAGCGTAGGCGGATGATTAAGTGGGATGTGAAATACCCGGGCTCAACTTGGGTGC
+
GFGGGGGGGGGGGGGGGGGGGGGGGGGGGGGGGGGGGGGGGGGGGGGFGGGGGFGGGGGGGGDEGGGGEGGGGGGGGGGGGGGGGGGCFGGGGGGGGGGGGGGGGGGGGGGGGGGGGGFFGGGFFFGGGGGFFGDGGFGDGGGFFGGGGGGGGGCDGGGGGGGGGGGGGGGGGGGFGGGGGGGGGGGGGGGGGEGDFGGFCEFEGGFGFGGGGGGGGGDGGDCEFGGFGFC=>ECEGGFGFGF>DDGGFCD37DFFFFFFC@GC>FGBFFFFFF?F?BD@),9?FFFFF?:?<(
@M04650:207:000000000-C238N:1:1101:21497:9684 1:N:0:19
ACTCCTACGGGAGGCAGCAGTGGGGAATATTGCACAATGGGGGGAACCCTGATGCAGCCATGCCGCGTGAATGAAGAAGGCCTTCGGGTTGTAAAGTTCTTTCGGTGATGAGGAAGACTGGGGTGTTAATAGCACTTTAGGTTGACGTTAGTTACAGAAGAAGCACCGGCTAACTCCGTGCCAGCAGCCGCGGTAATACGGAGGGTGCAAGCGTTAATCGGAATGACTGGGCGTAAAGGGCACGCAGGCGGTGACTTAAGTGGGATGTGAAAGCCCTGGGCTTAACCTAGGAAT
+
GGGGGGGGGGGGGGGGGGGGGGGGGGGGGGGGGGGGGGGGGGGGGGFGGGGGGGGFFGGGGGGGGGG+CFFGGGGGGGGGGGGGGGGGGGGGGGGGGGGGGGGGGGGGGGGGGGGGGGGGGGDGGGFDGGGGGGGGGGC;:FFGDFGGGGGGGFFGGGFGGFGGGGFGGGGGGFEGGGGGDGFFGFGGCGDEGEGGFCFCCEGGGGGGFGGGGGGEGFFDCD57FCFFFFFGEGG5CFB:<9@EGDCD35CDCCCF?=4@EFFF5778==*0*875??358<FFFFF2(*.).)
@M04650:207:000000000-C238N:1:1101:28493:9688 1:N:0:19
ACTCCTACGGGAGGCAGCAGTAGGGAATCTTCCACAATGGACGAAAGTCTGATGGAGCAACGCCGCGTGAGCGAAGAAGGTTTTCGGATCGTAAAGCTCTGTTGTGAGGGAAGAACAAGTACAGGAGTAACTGTCTGTACCTTGACGGTACCTCATTAGAAAGCCACGGCTAACTACGTGCCAGCAGCCGCGGTAATACGTAGGTGGCAAGCGTTGTCCGGAATTATTGGGCGTAAAGCGCGCGCAGGCGGCCTTTTAAGTCTGATGTGAAAGCCCACGGCTTAACCGTGGA
+
GGGGGGGGGGGGGGGGGGGGGGGGGGGGFGGGFCGGGGGGGGGEGGGGGGGGGGGGGGGGGGGGGGGGGGGGGGGGGGGGGGGGGGGGGGGGGGGGGGGGGGGGGGGGGGGGGGGG8FFGGGGGGGGGGFGGGGDFFGGGGGGDFGG>FGGEDFFFGGGGGGGGGGGGDGGECFGGFGGGGGGF7<,DFGGGGGGEGECFBEFDG9CF6CFFGGEDGFFC57:5ACGG7=*1):CEGGFDFGFBCD37>DGGGG4/9*)@CFF7=CF:**9=4:>F?BGFF>DF46?0:;D(
@M04650:207:000000000-C238N:1:1101:3384:9703 1:N:0:19
ACTCCTACGGGAGGCAGCAGTGGGGAATATTGCACAATGGGGGGAACCCTGATGCAGCCATGCCGCGTGAATGAAGAAGGCCTTCGGGTTGTAAAGTACTTTCAGCGGGGAGGAAGGTGATAAGGTTAATACCCTTATCAATTGACGTTACCCGCAGAAGAAGCACCGGCTAACTCCGTGCCAGCAGCCGCGGTAATACGGAGGGTGCAAGCGTTAATCGGAATTACTGGGCGTAAAGCGCACGCAGGCGGTCAATTAAGTCATATGTGACAGCCCCGAGCTTCCCTTGTGAAT
+
GGGGGG9FCGGCG@FGGGCFGFD8FGCFFGGCFFFGGGGGFF7FCCFGGGGGGGGGFGGFGGGGDGGGG7DFGA,?9FGGCFEGGGCEGDGGG9CFGGGGCAF9FFGG7FFG*C:C7FGFFGGCEGFGFFGCFFGGGGGGGF@:AGCFFGGGFC@EE5:+CC+CCGC?EGGC6:CF68C@5FFCEFFCCC5?>EEGG+<@*/**1;*C6:?C5A>=FGGD=3*AEEFF+*/*):CE*0=3:<>7D))/77<DG*6*94*99**:*:2.*/*/9>:>693053<*))79:/6244
@M04650:207:000000000-C238N:1:1101:16439:9724 1:N:0:19
ACTCCTACGGGAGGCAGCAGTAGGGAATCTTCCGCAATGGGCGAAAGCCTGACGGAGCAACGCCGCGTGAGTGATGAAGGTCTTAGGATCGTAAAACTCTGTTGTTAGGGAAGAACAAATTTGTTAGTAACTGAACAAGTCTTGACGGTACCTAACCAGAAAGCCACGGCTAACTACGTGCCAGCAGCCGCGGTAATACGTAGGTGGCAAGCGTTATCCGGAATTATTGGGCGTAAAGCGCGCGTAGGCGGTTTCTTAAGTCTGATGTGAAAGCCCACGGCTCAACCGTGGAGG
+
GGGGGGGGGGGGGGGGGGGGGGGGGGGGGGGGGGGGGGGGGGGGGGGGGGGGGGGGGGGGGGGGGGGGGGGGGGGGGGGGGGGGGGGGGGGGGGGGGGGGGGGGGGGGGGGGGGGGGGGGGGGGGGGGGGGGGGGGGGGGGGGGGGGGGGGGGGGGGGGGGGGGGGGGGGGGGGGGGGGGGGGGGGGGGGGGGGGGGGGGGGGGGGGGGGGCGGGGGGGGGGGGGGGGGGGGFGGGGGFGFGFFGGGGFGGGGGGFFFFFGFGGFGGAFFFFFFFFFFGFFFGFFFFF:FE62:
@M04650:207:000000000-C238N:1:1101:3684:9760 1:N:0:19
ACTCCTACGGGAGGCAGCAGTAGGGAATCTTCCGCAATGGGCGAAAGCCTGACGGAGCAACGCCGCGTGAGTGATGAAGGTCTTAGGATCGTAAAACTCTGTTGTTAGGGAAGAACAAATTTGTTAGTAACTGAACAAGTCTTGACGGTACCTAACCAGAAAGCCACGGCTAACTACGTGCCAGCAGCCGCGGTAATACGTAGGTGGCAAGCGTTATCCGGAATTATTGGGCGTAAAGCGCGCGTAGGCGGCGAGATTAGTCTGATGTGAAAGCCCCCGGCTCAACCGGGGAGG
+
DFGGGGGGGGGGGGGGGGGGGGGGGGFGGGGGGGGGGGGGGGGGGGGGGGGGDGCFGGGGGGGGGGGGGEEFGFGGGGGGGGGGFGG9FGGCCGGGGGGGGGGCEGDGGGGGGGGGGGGGFGGGGGGGFGFGGGGGGGGGGGGGGGGGGFFG9BEGCFFG7DFFCCFGGGGCCGGGGGGGGGGGCGF@88**:CB>FCC5?<F7FGFGCCFCEEEGGGDD=8CFGGG?CGEGFED*5CF3:C@DGDG*173<DDD))9*9<7C7@FFA47*1844.44>53(99*).313799B
@M04650:207:000000000-C238N:1:1101:9406:9772 1:N:0:19
ACTCCTACGGGAGGCAGCAGTAGGGAATCTTCGGCAATGGACGAAAGTCTGACCGAGCAACGCCGCGTGAGTGAAGAAGGTTTTCGGATCGTAAAACTCTGTTGTTAGAGAAGAACAAGGACGTTAGTAACTGAACGTCCCCTGACGGTATCTAACCAGAAAGCCACGGCTAACTCCGTGCCAGCAGCCGCGGTAATACGGAGGGTGCAAGCGTTAATCGGAATTACTGGGCGTAAAGCGCACGCAGGCGGTCAATTAAGTCAGATGTGAAAGCCCCGAGCTTAACTTGGGAAT
+
GGGGGGGGGGGGGGGGGGGGGGGGGGGGGGGGGGGGGGGGGGGGGGGGGGGGGGGGGGGGGGGGGGGGGGGGGGGGGGGGGGGGGGGGGGGGGGGGGGGGGGGGGGGFGGGGGGGGGGGGGGGGGGGGGGGGGGGGGGGGGGGGGGGFGGGGGGGGGGGGGGGGGGGGGGEGGGGGGGGGGGGGGGGGGGGGGGGGGGGGGGGGEGGGGGGGGGGGGGGFGCCGGGGGGGGGFGG=FGFGFGFFGGGGEGGGGGGF??=FGFGGFGGBFF?FFFFF?FGEDBCFFFFFFFFFFF
@M04650:207:000000000-C238N:1:1101:13300:9773 1:N:0:19
ACTCCTACGGGAGGCAGCAGTAGGGAATCTTCGGCAATGGACGAAAGTCTGACCGAGCAACGCCGCGTGAGTGAAGAAGGTTTTCGGATCGTAAAACTCTGTTGTTAGAGAAGAACAAGTGAGAGAGTAACTGTTCTCACCTTGACGGTATCTAACCAGAAAGCCACGGCTAACTACGTGCCAGCAGCCGCGGTAATACGTAGGTCCCAAGCGTTGTCCGGATTTATTGGGCGTAAAGCGAGCGCAGGTGGTTTCTTAAGTCTGATGTAAAAGGCAGTGGCTCAACCATTGTGT
+
GGGGGGGGGGGGGGGGGGGGGGGGGGGGGGGGGGGGGGGGGGGDGGGGGGGGGGGGGGGGGGGGGGGGGGGGGGGGGGGGGGGGGGGGGGGGGGGGGGGGGGGGGGGGGGGFGFGGGGGGGFGFGGGGGGGGGGGGGGGGGGFFGGGGGGGGGGGGGGGGGGGGGFGGGGGGGGGGGGGGGGGGGGGGGGGGGGGDGGGGGGGGGGGFGFGGGGGGGGFGG<5>FDEFGGGGFGGCFGFDFGFFGD<DFD<DGGFFBF@??BGF=GGFFFFFFFFF:2CFF6464?F:?@BA4.
@M04650:207:000000000-C238N:1:1101:21155:9799 1:N:0:19
ACTCCTACGGGAGGCAGCAGTAGGGAATCTTCCACAATGGACGAAAGTCTGATGGAGCAACGCCGCGTGAGTGATGAAGGTTTTCGGATCGTAAAACTCTGTTGCGAGGGAAGAACAAGTATGAGAGTAACTGCTCATACCTTGACGGTACCTCGTTAGAAAGCCACGGCTAACTACGTGCCAGCAGCCGCGGTAATACGTAGGTGGCAAGCGTTGTCCGGAATTATTGGGCGTAAAGCGCGCGCAGGCGGCCTTTTAAGTCTGATGTGAAAGCCCACGGCTTAACCGTGGA
+
GGGGGGGGGGGGGGGGGGGGGGGGGGGGGGGGGGGGGGGGGGGGGGGGGGGGGGGGGGGGGGGGGGGGGGGGGGGGGGGGGGGGGGGGGGGGGGGGGGGGGGGGGGGGGGGGGGGGGGGGGGGGGGGGGGGGGGGGGGGGGGGGGGGGGGGGGGGGGGGGGGGGGGGGGGGGGGGGGGGGGGGGGGGGGGGGGGGGGGGGGGGGGGGGGGGGGGGEGGGGGGGGGGGGGGGGFGGGGGFGFGFFGGGGFGGGGGCBFFFFGF7CFGCBBFFFFFFFFFGFFFGFFFFFFFFB
@M04650:207:000000000-C238N:1:1101:3395:9799 1:N:0:19
ACTCCTACGGGAGGCAGCAGTGGGGAATATTGCACAATGGGCGGAAGCCTGATGCAGCGACGCCGCGTGCGGGATGACGGCCTTCGGGTTGTAAACCTCTTTCAGCAGGGACGAAGCGCAAGTGACGGTAACTGCAGAAGAAGCACCGGCTAACTACGTCCCAGCAGCCGCGGTAATACGTAGGGTGCGAGCGTTGTCCGGAATTACTGGGCGTAAAGAGTTCGTAGGCGGTTTGTCGCGTCGTTTGTGAACGCCCTCAGCTTAAACGTGGCAGAGCAGGCGCTACGGGCAGAC
+
FGEGGGGGGEDBBE7FG:FF-FEGGG@G9EAE<6<FGFGGGFGCFGG@FGGFFGFGFE::FBCB@:FFF=FGGGGGG9FEG@=BFGGGGG>FGGDGF8DFFFCFDDFCGGC+C@<:+++C5<F,@F@FFC*83DEFFGG7B,?F:ECB::4*@@C9C::*=;C:CGC42*=C7</1<9:A2<C8:@CC**1::/AEC+<85*8C+0+C<CCF=:EG5>FC0:+**0:C?C:C.19*0/557)07/93<57*2*1>>>F56C72****-.))))))).,9@>())))780))-,(
@M04650:207:000000000-C238N:1:1101:28206:9817 1:N:0:19
ACTCCTACGGGAGGCAGCAGTAGGGAATCTTCCACAATGGACGAAAGTCTGATGGAGCAACGCCGCGTGAGTGATGAAGGTTTTCGGATCGTAAAACTCTGTTGCGAGGGAAGAACAAGTATGAGAGTAACTGCTCATACCTTGACGGTACCTCGTTAGAAAGCCACGGCTAACTACGTGCCAGCAGCCGCGGTAATACGTAGGTGGCAAGCGTTGTCCGGAATTATTGGGCGTAAAGCGCGCGCAGGCGGCCTTCTAAGTCTGATGTGAAAGCCCACGGCTTAACCGTGGA
+
FGGGGGGGGGGGGGGGGGGGGGGGGGGGGGGFFGGGGGGGFGGGEGGFGGGGGCFGGGGGGGC@FGGGGGCFFGGGGGDGD?CFFGGEGEGE=FGGGGFEFGG9EFECFGGGG=FGGGGGGEFFGCFGGFGFAFDAFFFGFGGDCG@7CF=BDFGFFCEGCAFGGFCFCEDEF:CCFEG@CE;:>8E8>58:514;43?CBB@EFG8=905*:=C=:7>5CC**3AFC7*::>*)A3:95:GD)/)/9@G)93C7?*9=6CBGGF7C<**9??@)5.4C354)9@@F(8)<6
@M04650:207:000000000-C238N:1:1101:26325:9845 1:N:0:19
ACTCCTACGGGAGGCAGCAGTGGGGAATATTGCACAATGGGGGAAACCCTGATGCAGCAACGCCGCGTGAGTGATGAAGGTTTTCGGATCGTAAAGCTCTGTCTTCAGGGACGATAATGACGGTACCTGAGGAGGAAGCCACGGCTAACTACGTGCCAGCAGCCGCGGTAATACGTAGGTGGCGAGCGTTGTCCGGATTTACTGGGCGTAAAGGGAGCGTAGGCGGATTTTTAAGTGGGATGTGAAATACTCAGGCTCAACCTGGGGGCTGCATTCCAAACTGGAAGTCTAG
+
GGGGGGGGGGGEGGGGGGGGGGGGGGGGGGGGGGGGGGGGGGGGGGGGGGGGGGGGGGGGGGGGGGGGGGGGGGGGGGGGGGGGGGGGGGGGGGGGGGGGGGGGGGGGGGGFGGGGGGGGGGGGGGGGGGGGGGGGGGGGGGGGGGGFGGGGGGGGGGGGGGGGGGGGGGGGGGGGGGGGGGGG78CGGGGGGFCGGGGDFGGGGGFGGGGGGG58/>DDEDEGGGCEGDFGFCCCFFFGFGFFCFFDFGFDCGGFFFF4:>FGFGG>D@FF??FFADFFFFGFFFF?>4*6
@M04650:207:000000000-C238N:1:1101:10670:9899 1:N:0:19
ACTCCTACGGGAGGCAGCAGTAGGGAATCTTCCACAATGGACGAAAGTCTGATGGAGCAACGCCGCGTGAGTGATGAAGGTTTTCGGATCGTAAAACTCTGTTGCGAGGGAAGAACAAGTACGAGAGTAACTGCTCGTACCTTGACGGTACCTCGTTAGAAAGCCACGGCTAACTACGTGCCAGCAGCCGCGGTAATACGTAGGTGGCAAGCGTTGTCCGGAATTATTGGGCGTAAAGCGCGCGCAGGCGGCCTTTTAAGTCTGATGTGAAAGCCCACGGCTTAACCGTGGA
+
GGGGGGGGGGGGGGGGGGGGGGGGGGGGGGGGGGGGGGGGGGGGGGGGGGGGGGGGGGGGGGGGGGGGGGGGGGGGGGGGGGGGGGGGGGGGGGGGGGGGGGGGGGGGGGGGGGGGGGGGGGGGGGGGGGGGGGGGGGGGGGGGGGGGGGGGFGGGGGGGGGGGFGGGGGGGGGGGGGGGGGGGGGGGGGGGGGDGGGGGGGGGGGGGGGGGGGGGGGGGGCGCCGGGGFGGFGGGF7@CBGDED53CEGC59CFFFFFFFFGF9:74B?F@?:>><?GFF6C7FF?>:FE?
@M04650:207:000000000-C238N:1:1101:12518:9915 1:N:0:19
ACTCCTACGGGAGGCAGCAGTGGGGAATATTGCACAATGGGGGAAACCCTGATGCAGCAACGCCGCGTGAGTGATGACGGTCTTCGGATTGTAAAGCTCTGTCTTTAGGGACGATAATGACGGTACCTAAGGAGGAAGCCACGGCTAACTACGTGCCAGCAGCCGCGGTAATACGTAGGTGGCAAGCGTTGTCCGGATTTACTGGGCGTAAAGGGAGCGTAGGCGGATCTTTAAGTGGGATGTGAAATACTCGGGCTCAACCTGGGGGCTGCATTCCAAACTGGAGATCTAG
+
GGGGGGGGGGGGGGGGGGGGGGGGGGGGGGGGGGGGGGGGGGGGGGGGGGDGGGGGGGGGGGGGGGGGGGGGGGGGGGGGGGGGGGGGGGGGGGGGGGGGGGGGGGGGGGGGGGGGGGGGGGGGGGGGGGGGGGGGGGGGGGGGGGGGGGGGGGGGGFGGGGGGGGGGGGGGGGGGGGGGGGGGGGGGEGGGGDEGGGGGGGGGGGGGGGDGGGGGGGCCEGGGGDDCEGGGFECFFFFFFGFFGGGGFGF=DDDF>3?FGFGGFGGFFFFFFFFFFFGFFFG40>FFFFFF
@M04650:207:000000000-C238N:1:1101:13931:9918 1:N:0:19
ACTCCTACGGGAGGCAGCAGTAGGGAATCTTCCGCAATGGGCGAAAGCCTGACGGAGCAACGCCGCGTGAGTGATGAAGGTCTTAGGATCGTAAAACTCTGTTGTTAGGGAAGAACAAATTTGTTAGTAACTGAACAAGTCTTGACGGTACCTAACCAGAAAGCCACGGCTAACTACGTGCCAGCAGCCGCGGTAATACGTAGGTGGCAAGCGTTATCCGGAATTATTGGGCGTAAAGCGCGCGTAGGCGGTTTCTTAAGTCTGATGTGAAAGCCCACGGCTCAACCGTGGAGG
+
GGGGGGGGGGGGGGGGGGGGGGGGGGGGGGGGGGGGGGGGGGGGGGGGGGGGGGGGGGGGGGGGGGGFGGGGGGGGGGGGGGGGGGGGGGGGGGGGGGGGGGGGGGGGGGGGGGGGGGGGGGGGGGGGGGGGGGGGGGGGGGGGGGGGGGGGGGGGGGGGGGGGGGGGFGGGGGGGGDGGGGGFGGDFGGGGGGGGGGGGGGGGGGGGGGGGGGGGGGGGGGGGGGGGGGFGFGGGGGFGFGFFGDGGFGGGGGGFFFFFGFGGFFGFFFFFFFFFFFGFF>CF?FFFF>EBFF
@M04650:207:000000000-C238N:1:1101:5129:9925 1:N:0:19
ACTCCTACGGGAGGCAGCAGTGGGGAATATTGCACAATGGGCGCAAGCCTGATGCAGCAATGCCGCGTGTATGAAGAAGGCCTTAGGGTTGTAAAGTACTTTCAGCGGGGAGGAAGGTGATAAGGTTAATACCCTTGTCAATTGACGTTACCCGCAGAAGAAGCACCGGCTAACTACGTTCCAGCAGCCGCGGTAATACGGAGGGTGCAAGCGTTAATCGGAATTACTGGGCGTAAAGCGCACGTAGGCGGTCAATTAAGTCAGATGTGAAAGACCCGAGCTTAACTTGGGAAT
+
FC<F@FEEFGGGGEBEB:FFEEGGGGEF9EG,CCFFEFGGDFGGGGEGEEEEGFCFEE,FFCFF@@FFGC<FC<CF,FFCF=F,CFGDGGGFFGFEGFEGF9,,9CFGGGCE:FFFG<FFCF<FA,,,C:7,8>>,>F9EED,3EFG7+@:,>:<:*>3:FFGGG,DCGGGEFFF,8C<,2<@FD@B<7CGGGGGEF?CC*;EEECG=FC::C:8C50CFGCEGEC<7CF577:7*7>9DF37>*95*97//9*746=FFE=CF6::679=69))7(-17)-69?9*))0<:0.
@M04650:207:000000000-C238N:1:1101:7842:9939 1:N:0:19
ACTCCTACGGGAGGCAGCAGTGGGGAATATTGCACAATGGGCGCAAGCCTGATGCAGCCATGCCGCGTGTATGAAGAAGGCCTTAGGGTTGTAAAGTACTTTCAGCGGGGAGGAAGGTGATAAGGTTAATACCCTTATCAATTGACGTTACCCGCAGAAGAAGCACCGGCTAACTCCGTGCCAGCAGCCGCGGTAATACGGAGGGTGCAAGCGTTAATCGGAATTACTGGGCGTAAAGCGCACGCAGGCGGTCAATTAAGTCAGATGTGAAAGCCCCGAGCTTAACTTGGGAAT
+
GGGGGGGGGGGGGGGGGGGGGGGGGGGCGGGGGGGGGCEGGGGDGGGGGFGGGGGAFGGFGGGGGGGGGGFFGGGGGGGFGGGGGGGGGGGGGGGFGGFGFGGGGGGGGGCGGGGGGDFGGGGGGGGFGGGG@FGGGGGGGGGGFGDBDFGGGGGGGGGGGGGGGGFGGGGGGG;CFGGGGGGFGFGDCCDEGEGGGGGGGGGGCA>58?FFGGGGGGGGGGC=8E+A+9CFEGGEC7FD33>3CC5>>CCCDDFFFFFFEBFGFFG9@B**9555?0DDF6CF=F=2)95(57
@M04650:207:000000000-C238N:1:1101:14058:9948 1:N:0:19
ACTCCTACGGGAGGCAGCAGTAGGGAATCTTCGGCAATGGACGAAAGTCTGACCGAGCAACGCCGCGTGAGTGATGAAGGTTTTCGGATCGTAAAACTCTGTTGTTAGAGAAGAACAAGTGAGAGAGTAACTGTTCTCACCTTGACGGTATCTAACCAGAAAGCCACGGCTAACTACGTGCCAGCAGCCGCGGTAATACGTAGGTGGCAAGCGTTGTCCGGATTTATTGGGCGTAAAGCGAGCGCAGGCGGTTCCTTAAGTCTGATGTGAAAGCCCCCGGCTCAACCGGGGA
+
GGGGGGGGGGGGGGGGGGGGGGGGGGGGGGGGGGGGGGGGGGGGGGGGGGGGGGGGGGGGGGGGGGGGGGGGGGGGGGGGGGGGGGGGGGGGGGGGGGGGGGGGGGGGGGGGGGGGGGGGGGGGGGGGGGGGGGGGGGGGGGGGGGGGGGGGGGGGGCFGGGGGGGGGGGGGGGGGGGGGGGGDFGFGGGGGGGEGGGGGGGGCGFGGGGGGGGGGGGFGGCEGGGGGGGFGEGDGFGFGDD@DGGGDFGGGGDFFFFFFFFCFF7FDFFFFFFFFB775B0CFFFF;;5:6
@M04650:207:000000000-C238N:1:1101:16982:9958 1:N:0:19
ACTCCTACGGGAGGCAGCAGTAGGGAATCTTCCACAATGGACGAAAGTCTGATGGAGCAACGCCGCGTGAGTGATGAAGGTCTTAGGATCGTAAAACTCTGTTGTTAGGGAAGAACAAATTTGTTAGTAACTGAACAAGTCTTGACGGTACCTAACCAGAAAGCCACGGCTAACTACGTGCCAGCAGCCGCGGTAATACGTAGGTGGCAAGCGTTATCCGGAATTATTGGGCGTAAAGCGAGCGCAGGCGGTTTCTTAAGTCTGATGTGAAAGCCCCCGGCTCAACCGGGGAGG
+
GGGGGGGGGGGGGGGGGGGGGGGGGGGGGGGGGGGGGGGGGGGGGGGGGGGGGGGGGGGGGGGGGGGGGGGFGGGGGGGGGGGGGGGGGGGGGGGGGGGGGGGGGGGGGGGGGGGGGGGGGGGGGGGGGGGGGGGGGGGGGGGGGGGGGGGGGGGGGGGGGGGGGGGGGGGGGGGGGGGGGGGGGGCFGGGGGGGGGGGGGGGGGGGGGGGGGGGGGGGGGGGFG7FGGGFGFGGEGGFGFGFFGGGGFGGDDDFFFFFFGFGGFGGFFFFFFFF@:BGFF>DFFFFFFFFFFF
@M04650:207:000000000-C238N:1:1101:4453:9992 1:N:0:19
ACTCCTACGGGAGGCAGCAGTGGGGAATATTGCACAATGGGCGGAAGCCTGATGCAGCGACGCCGCGTGAGGGATGACGGCCTTCGGGTTGTAAACCTCTTTCAGCAGGGACGAAGCGCAAGTGACGGTACCTGCAGAAGAAGCACCGGCTAACTACGTGCCAGCAGCCGCGGTAATACGTAGGGTGCGAGCGTTGTCCGGAATTACTGGGCGTATAGAGTTCGTAGGCGGGTTGTAGCGTCGTGTGTGAAATCCCGCAGCTTAACTGTGGGCGTGCAGGCGATACGGGCAGAC
+
GGGGGGGGGGGGGGGGGGGGGGGGGGGGFGGGGGGGGGGGDFGCEFGGGGGGGGFGGGCGGGGGGGGGGGGEGGGGGGGGGGGGGGGGGGGFGGGGGGGG,EFGFEGGGGGGGGGGGGDEEDF9FCGGFGECCFCGFGGGGFGFC<FEGGECFGDFFEAC:8FCGCFGGGGC@<7;9CFG2CCCEE8;E*:EE:CE>+<ECEGDC<9CFG7=C:E*2:CC+:+AGFC=?DG*5=C:*;918377*9*C>FC7?F6)8:)7=?C7*:*4=*77)7)>?,7>@>53>5@1(75:-(
@M04650:207:000000000-C238N:1:1101:4163:10009 1:N:0:19
ACTCCTACGGGAGGCAGCAGTGGGGAATATTGCACAATGGGCGCAAGCCTGATGCAGCCATGCCGCGTGTATGAAGAAGGCCTTAGGGTTGTAAAGTACTTTCAGCGGGGAGGAAGGTGATAAGGTTAATACCCTTGTCAATAGACGTTACCAGCAGAAGAAGCACCGGCAAACTCCGTGCCAGCAGCCGCGGTAATACGGAGGGTGCAAGCGTTAATCGGAATTACTGGGCGGAAAGCGCACGCAGGCGGTCAATTAAGTCAGAGGAGAAAGCCCAGAGCTTAACTTGGGA
+
GDFC8EEECFGFGGECFCEFCEFFEEGCGGCFFGGGGGFFFEF7CFEFG,CFFFCFGFFFGGGGGEG:C,C,9EFEFGGGFFEEFFG8FECGGGGFGGFG5EFEC,=FEFFCECFFEE@FGGGGF5EFGCFC,<FEDFAFF,,9>=>+33+@,@7@FFFBGFFEC@@<@**4DFF,;BFFCEGG*=FCCC:CCEE>?F<8C*/88=5*<A?*C:;=CFD<?CCAF70+<CGGB5CEGG)155)8)1/C3C<57<F@48=/012:=*/(057F:7)82394.)****/567:B
@M04650:207:000000000-C238N:1:1101:11876:10013 1:N:0:19
ACTCCTACGGGAGGCAGCAGTAGGGAATCTTCCACAATGGACGGAAGTCTGATGGAGCAATGCCGCGTGAGTGAAGAAGGTTTTCGGATCGTAAAACTCTGTTGTGAGGGAAGAACAAGTATCGGAGTAACTGCCGGTACCTTGACGGTACCTCATTAGAAAGCCACGGCTAACTACGTGCCAGCAGCCGCGGTAATACGTAGGTGGCAAGCGTTGTCCGGAATTATTGGGCGTAAAGGGAGCGTAGGCGGATGATTAAGTGGGATGTGAAATACCCGGGCTCAACTTGGGTGC
+
GGGGGGGGGGGGGGGGGGGGGGGGGGGGGGGGGGGGGGGGGGGGGGGGGGGGGGGGGGGGGGGGGGGCGGGGGGGGGGGGGGGGGGGGGGGGGGGGGGGGGGGGGGGGGGGGGGGGGGGGGFGGGGGGGGGGGGGGGGGGGGGGGGGGGGGGGGGGGGGGGGGGGFCGGGGGGGDFCGFGGGGGGGGGGGGGGGGGGGGGGFGGGGGGGGGCGGGGGGGCEDEF?FFGGGGFDCGGGGFGFGFFG<DGFGGGDCFFFF??FFGGF6DFFFFF=FB<>>GFF656@F@<AF:(8(
@M04650:207:000000000-C238N:1:1101:28142:10068 1:N:0:19
ACTCCTACGGGAGGCAGCAGTGGGGAATATTGCACAATGGGGGGAACCCTGATGCAGCCATGCCGCGTGAATGAAGAAGGCCTTCGGGTTGTAAAGTTCTTTCGGTGATGAGGAAGACTGGGGTGTTAATAGCACTTTAGGTTGACGTTAGTTACAGAAGAAGCACCGGCTAACTCCGTGCCAGCAGCCGCGGTAATACGGAGGGTGCAAGCGTTAATCGGAATTACTGGGCGTAAAGCGCACGCAGGCGGTCAATTAAGTCAGATGTGAAAGCCCCGAGCTTAACTTGGGAAT
+
GGGGGGGGGGGGGGGGGGGGGGGGGGGGGGGGGCGGGGGGGGGGGGGGGGGGFGGGGGGGGGGGGGGGGGGGGGGGGGGGGGGGFGGGGGGGGGGGFGGGGGGGGGGGGGGGGFGGGGGGGGGGGEGFFEGGGGFGGFCFGC9CFFECEFGGGGCEFFGGFGGGGGGEGE>C<EGGG*;ECEGGGFGGFGDEGGC89FGGDEGGGGGGGCFGGEC;FGGGEG=F+CCF9CFGBEGGCGFGDGE:<GDCEGGG3C9BFFFFGBFGFGGFFFFF@4.>B9GE30CF?FFA9?40.,
@M04650:207:000000000-C238N:1:1101:5339:10114 1:N:0:19
ACTCCTACGGGAGGCAGCAGTAGGGAATCTTCGGCAATGGACGAAAGTCTGACCGAGCAACGCCGCGTGAGTGAAGAAGGTTTTCGGATCGTAAAACTCTGTTGTTAGAGAAGAACAAGTGAGAGAGTAACTGTTCTCACCTTGACGGTATCTAACCAGAAAGCCACGGCTAACTACGTGCCAGCAGCCGCGGTAATACGTAGGTGGCAAGCGTTGTCCGGATGTATTGGGCGTAAAGCGAGCGCAGGCGGTTCCTTCAGTCTGATGTGAAAGCCCCCGGCTCAACCGGGGA
+
GGFFGGGGGGGGCEGGDGGGGGGGGGGGGGGGGGGGGGGFGFGFGGGGGGGGGGG7FGGGCEGEEGGFGGGGGGGGGGGGGGGFGGEE@FEGGG@EFGGGGGFGGGGGGGGGGGGGGGGFGGFCFGGGGDDFGGGGFGGGFFGGGGGGGGFFFGGGGGGGGGGD@DCGGGGECFGGDGFGGFFGGGGCFGGGGGGG9FEGGGGGGGGFC?=5=55CCCCCGDA/3:?CGGGGFEGGGDFDFGFFDDGDEGD<D<7F=*96<@FGFFC>FFFFFF>>BFGFFFGFF?599EFF
@M04650:207:000000000-C238N:1:1101:20402:10132 1:N:0:19
ACTCCTACGGGAGGCAGCAGTGGGGAATATTGCACAATGGGCGGAAGCCTGATGCAGCGACGCCGCGTGAGGGATGACGGCCTTCGGGTTGTAAACCTCTTTCAGCAGGGACGAAGCGCAAGTGACGGTACCTGCAGAAGAAGCACCGGCTAACTACGTGCCAGCAGCCGCGGTAATACGTAGGGTGCGAGCGTTGTCCGGAATTACTGGGCGTAAAGAGTTCGTAGGCGGTTTGTCGCGTCGTTTGTGAAATCCCGCAGCTTAACTGTGGGCGTGCAGGCGATACGGGCAGAC
+
GGGGGGGGGGGGGGGGGGGGGGGGGGGGGGGGGGGGGGGGGGGGGGGGGGGGGGGGGGGGGGGGGGGGGGGGGGGGGGGGGGGGGGGGGGGGGGGGGGGGGGGGGGGGGGGGGGGGGGGGGGGGGGGGGGGGGGGGGGGGGGGGGGGGGGGGGGGGGGGGGGGGGGGGGGGGGCGGGGGGGGGGGGGGGGGGGGGGGGGGGGGGGGGGGGGFEGDGGGGGGGGGGGGGGGGCEGDFGGFGEGF>G3<FFFGGGGGFDFBFGFGGFGFFFFFFFFD>8?GFFFGEFFF<>EFFF0
@M04650:207:000000000-C238N:1:1101:10634:10163 1:N:0:19
ACTCCTACGGGAGGCAGCAGTAGGGAATCTTCCGCAATGGGCGAAAGCCTGACGGAGCAACGCCGCGTGAGTGATGAAGGTCTTAGGATCGTAAAACTCTGTTGTTAGGGAAGAACAAATTTGTTAGTAACTGAACAAGTCTTGACGGTACCTAACCAGAAAGCCACGGCTAACTACGTGCCAGCAGCCGCGGTAATACGTAGGTGGCAAGCGTTATCCGGAATTATTGGGCGTAAAGCGCGCGTAGGCGGTTTCTTAAGTCTGATGTGAAAGCCCACGGCTCAACCGTGGAGG
+
GGGGGGGGGGGGGGGGGGGGGGGGGGGGGGGGGGGGGGGGGGGGGGGGGGGGGGGGGGGGGGGGGGGGGGGFGGGGGGGGGGGGGGGGGGGGGGGGGGGGGGGGGGGGGGGGGGGGGGGGGGGGGGGGGGGGGGGGGGGGGGGGGGGGGGGGGGGGGGGGGGGGGGGGGGGGGGGGGGGGGGFGGGGGGGGGGGGGGGGGGGGGGGGGFEFGGGEGGGGGGGGGGGGGFGGGFGDEFFBDBGDEGGGGFGG5C3D4@F@FC=FGFFGAFFFFB?>5:<GFFFGFFFFF:FB(4?
@M04650:207:000000000-C238N:1:1101:28314:10171 1:N:0:19
ACTCCTACGGGAGGCAGCAGTAGGGAATCTTCCACAATGGACGAAAGTCTGATGGAGCAATGCCGCGTGAGTGAAGAAGGTTTTCGGATCGTAAAGCTCTGTTGTGAGGGAAGAACAAGTATAGGAGTAACTGCCTGTACCTTGACGGTACCTCATTAGAAAGCCACGGCTAACTACGTGCCAGCAGCCGCGGTAATACGTAGGTGGCAAGCGTTGTCCGGAATTATTGGGCGTAAAGCGCGCGCAGGCGGCCTTTTAAGTCTGATGTGAAATCTTGTGGCTTAACCACAAGCG
+
GGGGGGGGGGGGGGGGGGGGGGGGGGGGGGGGGGGGGGGGGGGGGGGGGGGGGGGGGGGGGGGGGGGGGGGGGGGGGGGGGGGGGGGGGGGGGGGGGGGGGFGGGGGGGGGGGGGGGGGGGGGGGEFGGGGGGGGGGGGGGGGGGGGGGGGGGGGGGGGGGGGGGGGGGGGGGGGGGGGGGGGGGGGGGGDGGGGGGGGGGFGGGGGGGGGGGGGGGGGGGGGGFFGGGGGGFGGGGGFGFGFFGGGGFGGG<DCFFFFFFFGGFGGFFFFFBFFFFFGFFFGFFFFFFFFFB?
@M04650:207:000000000-C238N:1:1101:28542:10177 1:N:0:19
ACTCCTACGGGAGGCAGCAGTAGGGAATCTTCCGCAATGGGCGAAAGCCTGACGGAGCAACGCCGCGTGAGTGATGAAGGTCTTAGGATCGTAAAACTCTGTTGTTAGGGAAGAACAAATTTGTTAGTAACTGAACAAGTCTTGACGGTACCTAACCAGAAAGCCACGGCTAACTACGTGCCAGCAGCCGCGGTAATACGTAGGTGGCAAGCGTTATCCGGAATTATTGGGCGTAAAGCGCGCGTAGGCGGTTTCTTAAGTCTGATGTGAAAGCCCACGGCTCAACCGTGGAGG
+
GGGGGGGGGGGGGGGGGGGGGGGGGGGGGGGGGGGGGGGGGGGGGGGGGGGGGGGGGGGGGGGGGGGGGGGGGGGGGGGGGGGGGGGGGGGGGEGGGGGGGGGGGGGGGGGGGGGGGGGGGGGGGGGGGGGGGGGGGGGGGGGGGGGGGGGGGGGGGGGGGGGGGGGGGGGGGGGGGGGGGGGGGGGGGGGGGGGGGGGGFGGGGGGGGGGGGGGCEFGGGGGDFGCCFGGGFGGGGGFGBGFFGGGGFGGCDDFBFFFFF?FGFGGFFFBFFF>:<?GFB0>@FF4>FFFF<F
@M04650:207:000000000-C238N:1:1101:21716:10188 1:N:0:19
ACTCCTACGGGAGGCAGCAGTAGGGAATCTTCGGCAATGGACGAAAGTCTGACCGAGCAACGCCGCGTGAGTGAAGAAGGTTTTCGGATCGTAAAACTCTGTTGTTAGAGAAGAACAAGGACGTTAGTAACTGAACGTCCCCTGACGGTATCTAACCAGAAAGCCACGGCTAACTACGTGCCAGCAGCCGCGGTAATACGTAGGTGGCAAGCGTTGTCCGGATTTATTGGGCGTAAAGCGAGCGCAGGCGGTTTCTTAAGTCTGATGTGAAAGCCCCCGGCTCAACCGGGGAGG
+
GGGGGGGGGGGGGGGGGGGGGGGGGGGGGGGGGGGGGGGGGGGGGGGGGGGGGGGGGGGGGGGGGGGGGGGGGGGGGGGGFGGGGGGGGGGGGGGGGGGGGGGGGGGGGGGGGGGGGGGGGGGFGGGGGGGGGGGGGGGGGGGGGGGGGGGGGGGGGGGGGGGGGGGGGGGGGGGGGGGGGGGGGGGGGGGGGGGGGGGGGGGGGGGGGGGGGGGGGGGGGGGCFGGGGGGGFGGGGGFGFGFFGGGGFGGGDGGFFFFFFFDGFGGFFFFFFFFFF>GFFFGFFFFFFFF>>F
@M04650:207:000000000-C238N:1:1101:8322:10198 1:N:0:19
ACTCCTACGGAGGCAGCAGTGGGGAATATTGCACAATGGGCGCAAGCCTGATGCAGCCATGCCGCGTGTATGAAGAAGGCCTTAGGGTTGTAAAGTACTTTCAGCGGGGAGGAAGGTGATAAGGTTAATACCCTTATCAATTGACGTTACCCGCAGAAGAAGCACCGGCTAACTCCGTGCCAGCAGCCGCGGTAATACGGAGGGTGCAAGCGTTAATCGGAATTACTGGGCGTAAAGCGCACGCAGGCGGTCAATTAAGTCAGATGTGAAAGCCCCGAGCTTAACTTGGGAATT
+
GGGGGGGGGGGGGGGGGGGGGGGGGGGGGGFGGGGGGGGFGGGGGGGGGGGGGGGGGGGGGGGGDGGGGGGGGGGFFGGGGGGGGGGGGGGGGGGGGGGGGGGGGGGGGGEGGGGCGGGGGGGGGGGGGGGCFFFGGGGFGGFGGGGGGGGGGGGGGGGGGGGGGGGGGGGGGGGGGGGGFGGGGGGGGGGGGGGGGGGGGGGGGGGGGGGGEDEGGGCGGGGGGGF?FFFGFGGGGFEGEGFFGG)9@5CDGGFFFF49C?CGFGGFFFFFFF3769DFF2:@FFFF?FF?04
@M04650:207:000000000-C238N:1:1101:16536:10222 1:N:0:19
ACTCCTACGGGAGGCAGCAGTAGGGAATCTTCCACAATGGACGAAAGTCTGATGGAGCAACGCCGCGTGAGTGATGAAGGTTTTCGGATCGTAAAACTCTGTTGCGAGGGAAGAACAAGTACGAGAGTAACTGCTCGTACCTTGACGGTACCTCGTTAGAAAGCCACGGCTAACTACGTGCCAGCAGCCGCGGTAATACGTAGGTGGCAAGCGTTATCCGGAATTATTGGGCGTAAAGCGCGCGTAGGCGGCCTTCTAAGTCTGATGTGAAAGCCCACGGCTTAACCGTGGA
+
GGGCEFAFEGGGCG@FGFEEFGFGGGGGGGGGGGGFFGGGGFGGEFGGFAFFGFGCFFDEGGCFG>C+C:CFGFGGFGGGFGGFGGGGGGGGFFGGGFB?FFCFFCGGDDEFGFGFGGFGG9FCE7CGFC?FGGFGEFGGGGGCFEE+CFG,@FGGGFG<CFFFGGGGGEGGFFF>BCFE>*DGC?BCGGGGEGEGGGGG<FCGFF57:F55;EGEGGGGGD8FE<<?+>CC5EGGG==75CB>G:DGFD<)9/CFF48=C7FGFGGFFF=???F33:DD52CFF490:FD:
@M04650:207:000000000-C238N:1:1101:12355:10229 1:N:0:19
ACTCCTACGGGAGGCAGCAGTGGGGAATATTGCACAATGGGCGCAAGCCTGATGCAGCCATGCCGCGTGTATGAAGAAGGCCTTAGGGTTGTAAAGTACTTTCAGCGGGGAGGAAGGTGATAAGGTTAATACCCTTATCAATTGACGTTACCCGCAGAAGAAGCACCGGCTAACTCCGTGCCAGCAGCCGCGGTAATACGGAGGGTGCAAGCGTTAATCGGAATTACTGGGCGTAAAGCGCACGCAGGCGGTCAATTAAGTCAGATGTGAAAGCCCCGAGCTTAACTTGGGAAT
+
GGGGGGGGGGGGGGGGGGGGGGGGGGGGGGGFGGGGGGFGGGGGGGGGGGGGGGGGGGGGGGGGGGGGGGGGGGGGGGGFGGGGGGGGGGGGGGGGGGGGGGGGGGGGGGCCGGGGGGGGGFGGGGGGGGGGGGGGGGGGGGGGDGEGGGGGGGGGGGGGGGGGGGGGGGGGGGGGGGGGGGGGGGGGGGGGGGGGGGGGGGGGGGGGGGGGGGGGFGGGGGEGGGCFFGGGBGG5DCFGFCEFGDGGFGGGGCCBFFFFGFCGFGDBFFFFF4:)47D@D>*9BFF4)?FFFB
@M04650:207:000000000-C238N:1:1101:28510:10295 1:N:0:19
ACTCCTACGGGAGGCAGCAGTAGGGAATCTTCGGCAATGGGGGCAACCCTGACCGAGCAACGCCGCGTGAGTGAAGAAGGTTTTCGGATCGTAAAACTCTGTTGTTAGAGAAGAACGTTACGTAGAGTGGAAAATTACTTAAGTGACGGTATCTAACCAGAAAGGGACGGCTAACTACGTGCCAGCAGCCGCGGTAATACGGAGGGTGCAAGCGTTAATCGGAATTACTGGGCGTAAAGCGCACGCAGGCGGTCAATTAAGTCAGATGTGAAAGTCCCGAGCTTAACTTGGGA
+
FGGGGGGGGGGGGGGEFGGGGEFGGGGGFGGGG7FGGEGGFGCGEGGGGGGGFFGGGGGFF:FFGGGGGGG9FF?E9=FGF,,B,CF:7CC=4EFGGG,,8EFFGGF<9FGGGGG8@F<B+>=FGDGBFG?FGDFF<FGD<FGEFGGGGGGGGFGFF<FGFGGG8C7:C7FEC@FGGGEGGGGFCDGFCCGEEEG8CECEFG*81:8:EFFGGGGEEDGCCDGGGGGGFGFG):DED76:;9>39>DDEDGG)CGFF?=@9FDGFGCBFF@FFF**)477B>G@@@?><F:40
@M04650:207:000000000-C238N:1:1101:15534:10296 1:N:0:19
ACTCCTACGGGAGGCAGCAGTAGGGAATCTTCGGCAATGGACGAAAGTCTGACCGAGCAACGCCGCGTGAGTGAAGAAGGTTTTCGGATCGTAAAACTCTGTTGTTAGAGAAGAACAAGGACGTTAGTAACTGAACGTCCCCTGACGGTATCTAACCAGAAAGCCACGGCTAACTACGTGCCAGCAGCCGCGGTAATACGTAGGTGGCAAGCGTTGTCCGGATTTATTGGGCGTAAAGCGAGCGCAGGCGGTTTCTTAAGTCTGATGTGAAAGCCCCCGGCTCAACCGGGGAGG
+
GGGGGGGGGGGGGGGGGGGGGGGGGGGGGGGGGGGGGGGGGGGGGGGGGGGGGGGGGGGGGGGGGGGGGGGGGGGGGGGGGGGGGGGGGGGGGGGGGGGGGGGGGGGGGGGGGGGGGGGFGGGGGGGGGGGGGGGGGGGGGGGGGGGGGGGGGGGGGGGGGGGGGGGGGGGGGGGGGGGGGGGFGGGGGGGGGGGGGGGGGGGGGGGGGGGGGGGGGGGGGGGGGEFFGGGGEGGGGGFGFGFFGGGG:5DDGGGFFFFFGFGGFC>:@FF==FFFBFDDB9CFFFFFFF>9>F
@M04650:207:000000000-C238N:1:1101:4203:10307 1:N:0:19
ACTCCTACGGGAGGCAGCAGTGGGGAATATTGCACAATGGGCGCAAGCCTGATGCAGCCATGCCGCGTGTATGAAGAAGGCCTTCGGGTTGTAAAGTACTTTCAGTCGGGAGGAAGGTGTCAAGGTTAATAACCTTGGCAATTGACGTTACCGACAGAAGAAGCACCGGCTAACTCCGTGCCAGCAGCCGCGGTAATACGGAGGGTGCAAGCGTTAATCGGAATTACTGGGCGTAAAGCGCACGCAGGCGGTTGATTGAGTCAGATGTGAAATCCCCGGGCTTAACCCGGGAAT
+
GGGGGGGGGGGEGGGGGGGGGGGGGGGGGGGGGGGGGGGGGGGGGGGGGFGGEGFFGGDGGGGGGGG:FGGGGGGGGGGGGGGGGGGGGGGGGGGGGGGGDGGGGFFGGGGGCF8FFDG<FFGFGGGGGDGGFGGGGGGFGGGGFGGGGGGGGGGGGGGGGGGGGGGDGGGDGGGGGGGGGGGGGCFGGECC8CEEFFFCGGGEGGGGGC:CECGGGGGGGGEFGG:FGGGDBCDGGG?D3)7>GDGCBGG5<DF4@B6FCFGG4*?<FFFFFFFFFFCD>2FFFB*89BE>>:
@M04650:207:000000000-C238N:1:1101:6537:10331 1:N:0:19
ACTCCTACGGGAGGCAGCAGTGGGGAATATTGCACAATGGGCGGAAGCCTGATGCAGCGACGCCGCGTGAGGGATGACGGCCTTCGGGTTGTAAACCTCTTTCAGCAGGGACGAAGCGCAAGTGACGGTACCTGCAGAAGAAGCACCGGCTAACTACGTGCCAGCAGCCGCGGTAATACGTAGGGTGCGAGCGTTGTCCGGAATTACTGGGCGTAAAGAGTTCGTAGGCGGTTTGTCGCGTCGTTTGTGAAATCCCGCAGCTTAACTGTGGGCGTGCAGGCGTTACGGGAAGAC
+
CE@FEGGFFGGEFGDGE@EGGGFEFCFFGGEGGGGGGGECFGED@GGAFEFFGFFGGDEFGGGGGGGC>FGFGGGGGGGGGGGGFGEEGGGGGGGGGGGGGGGGFGGGGGGGGEGEFFC77F@CFGGEFGDFFGGGGF@FGGGGGGGGCGGGGGGGGGGGG@FEFG7FFE7CFFG7<FF7+2=C508:?8?EEEGEGGF8EGGGGGFFEGFCDGD=5*?CFD75;65CFDGEE**A:*))077797<*7CGF::9?)>3>E):*97>47=4>@FDB(3:>30*.8.>:;)787.
@M04650:207:000000000-C238N:1:1101:5403:10335 1:N:0:19
ACTCCTACGGGAGGCAGCAGTGGGGAATCTTCACCAATGGCCGAAGCCTGGTGCAGCGACGCCCCGTGGGGGATGACGGCCTTCGGGTTTTAAACTCCTTTCGCCCAGGGAGAAGCCATTTTTTGGTTACCGTACCTGGATTAGAAGCACCGGCCAACTACGTGACAGCAGCCGCGGTAAATCGTTGGGTGCAAGCCTTTTCCGGAATTACTTGGCCTAAAGGGCCCGTAGGGGGTTTTGTGGCGCGTCTGTGGAAACCCGCAGCCTTACCTCCGGCGTGCCGGCGGTTCCGGG
+
GGGGGGGGGGGDGGGGGGGFDE<FGGGGGGGE9<,C,,CF,,8+@+6EE<,9,66CC++++8@+++8,8CEG+?+?A+@CF+E5+BF4:++8BE,,585EF<4++++:A+B3+B,8F,8EAF=+3>,+,,,833CF,,D5,,@:=FBB,:D:FE**>FE,2*6,,1,724,==<C*:41C+22*2**48***+<<**+3++0<5EEECC9:++0A8+***+*+*11**/)/A)*1:)93*.*)))*)1)*****2**)072))1)17)10)1*.7>99D))()0))),-7)(((
@M04650:207:000000000-C238N:1:1101:13319:10338 1:N:0:19
ACTCCTACGGGAGGCAGCAGTAGGGAATCTTCCACAATGGACGAAAGTCTGATGGAGCAACGCCGCGTGAGTGATGAAGGTTTTCGGATCGTAAAACTCTGTTGCGAGGGAAGAACAAGTATGAGAGTAACTGCTCATACCTTGACGGTACCTCGTTAGAAAGCCACGGCTAACTACGTGCCAGCAGCCGCGGTAATACGTAGGTGGCAAGCGTTGTCCGGAATTATTGGGCGTAAAGCGCGCGCAGGCGGCCTTTTAAGTCTGATGTGAAAGCCCACGGCTTAACCGTGGA
+
GGGGGGGGGGGGGGGGGGGGGGGGGGGGGGGGGGGGGGGGGGGGGGGGGGGGGGGGGGGGGGGGGGGFGGGFGGGGGGGGGGGGGGGGGGGGGGGGGGGGGGGGFGGGGGGGGGGGGGGGGGGGGGGGGGGGGFGGGGGGGGGGGGGGGGGGGGGGGGGGGGGGGGGGGGGGGGGGGGGGGGGGGGGGGGGGGGGGGGGGGGGGGGGGGGGEGGGG=FGDGDCFFG7EGGEGFGGEGGFDFGDFGGGGFGDGGG*968?@AFFG*7C)74=FFF:@3?DDE>3@FFFFFFFF
@M04650:207:000000000-C238N:1:1101:15379:10341 1:N:0:19
ACTCCTACGGGAGGCAGCAGTAGGGAATCTTCCACAATGGACGGAAGTCTGATGGAGCAATGCCGCGTGAGTGAAGAAGGTTTTCGGATCGTAAAACTCTGTTGTGAGGGAAGAACAAGTATCGGAGTAACTGCCGGTACCTTGACGGTACCTCATTAGAAAGCCACGGCTAACTACGTGCCAGCAGCCGCGGTAATACGTAGGTGGCAAGCGTTGTCCGGAATTATTGGGCGTAAAGCGCGCGCAGGCGGCCTTTTAAGTCTGATGTGAAATCCCACGGCTTAACCGTGGT
+
GGGGGGGGGGGGGGGGGGGGGGGGGGGGGGGGGGGGGGGGGGGGGGGGGGGGGGGGGGGGGGGGGGGGGGGGGGGGGGGGGGGGGGGGGGGGGGGGGGGGGGFFGGGGGGGGGGGGGGGGGGGGGGGGGGGGGGGGGGGGGGGGGGGGGGGGGGGGGGGGGGGGGGGGGDGGGGGGGGGGGGGGGGGGGGGGGGGDGGGGGGGGGGGGGGFGGGGGGGGGGDGGGGGGG4EFBGGGGGFGF3>>DDGGEG:<CDGFFFFFE?FG4FC<*6=FFFFF:?G3>9DFFFFF?FBB
@M04650:207:000000000-C238N:1:1101:3084:10372 1:N:0:19
ACTCCTACGGGAGGCAGCAGTAGGGAATCTTCCACAATGGACGAAAGTCTGATGGAGCAACGCCGCGTGAGTGATGAAGGTTTTCGGATCGTAAAACTCTGTTGCGAGGGAAGAACAAGTACGAAAGTAACTGCTCGTACCTTGACGGTACCGCGTTAGAAAGCACCGGCTAACTACGTGCCAGCAGCCGCGGTAATACGTAGGGGGCAAGCGTTATCCGGATTTACTGGGCGAACAGGGCGCGTAGGCGGGTGTTTAAGTGGGATGTGAAATACTCGGGCTCGACCTGGGGGG
+
FGGGGGGGGGGGGGGDDEFGF9FEGGGG9FG<<FGFGGGGC,F@CF@CEFFGGE<FCE7E<FFGGGGGGFGGGGGFGGGG<5CFFGG7BFGGFGGEEFFGCG9E<:CFGDGGGFF8FEG?,,B+,+8E?<,:5AFC:+6+37=FFE73F7CF++@C7FF9D,3@,,6<FC**@C,?DC:FF7C6*4,224=CGB*39BCC+2=E7ECC>A/:C****0:9*7**++3++0@F3*)*)08D39BECC)///7)1))))*/*0/*9>6C(/1*1*/*/)(1).39)0.7((<.19(
@M04650:207:000000000-C238N:1:1101:16098:10401 1:N:0:19
ACTCCTACGGGAGGCAGCAGTGGGGAATATTGCACAATGGGCGGAAGCCTGATGCAGCGACGCCGCGTGAGGGATGACGGCCTTCGGGTTGTAAACCTCTTTCAGCAGGGACGAAGCGCAAGTGACGGTACCTGCAGAAGAAGCACCGGCTAACTACGTGCCAGCAGCCGCGGTAATACGTAGGGTGCGAGCGTTGTCCGGAATTACTGGGCGTAAAGAGTTCGTAGGCGGTTTGTCGCGTCGTTTGTGAAATCCCGCAGCTTAACTGTGGGCGTGCAGGCGATACGGGCAGAC
+
GGGGGGGGGGGGGGGGGGGGGGGGGGGGGGGGGGFGGGGGGGGGGGGGGGGGGGGGGGGFGGGGGGGGGGGGGGGGGGGGGGGGGGGGGGGGGGGGGGGGGGGGGGGGGGGGGGGGGGGGGG9FGGGGGGGGGGGGGGGGGGFDGGGGGGGGGGGGGGGGGGFGGGGGGDGGGGGDGGGGCGGGGGGGGEGGGGEGGGGGGGGGGCF?CF5=EGGEFG=FGGGGGFGGCDGCDC<ECGFCDGEBDFDC4CFGGGCFFFEEC?CC6>DA6=?EFFFB3?G>DB)7<<5?B5),23
@M04650:207:000000000-C238N:1:1101:22940:10404 1:N:0:19
ACTCCTACGGGAGGCAGCAGTGGGGAATATTGCACAATGGGGGGAACCCTGATGCAGCCATGCCGCGTGAATGAAGAAGGCCTTCGGGTTGTAAAGTTCTTTCGGTGATGAGGAAGACTGGGGTGTTAATAGCACTTTAGGTTGACGTTAGTTACAGAAGAAGCACCGGCTAACTCCGTGCCAGCAGCCGCGGTAATACGGAGGGTGCAAGCGTTAATCGGAATGACTGGGCGTAAAGGGCACGCAGGCGGTGACTTAAGTGGGATGTGAAAGCCCTGGGCTTAACCTAGGAAT
+
GGGGGGGGGGGGGGGGGGGGGGGGGGGGGGGGGGGGGGGGGGGGGGGGGGGGGGGGGGGGGGGGGGGGGGGGGGGGGGGGGGGGGGGGGGGGGGGGGGGGGGGGGGGGGGGGGGGGGGGGGGGCGGGGGGGGGGGGGGGGGFGGGGGGFCFGGGGGGGGGGGGGGGFGGEGGGGGGGGGGGGGGCCGGGGGGGGGGGGGGGEGEGEGGFCFGGGCCGGF<EDGGGGGGGGGFDGGGDGFG3FFDGGGGDDGGG:FF6@FBE?GGFGGBFF?=*08<:?G:>:*9*/7::F:?<)
@M04650:207:000000000-C238N:1:1101:10832:10408 1:N:0:19
ACTCCTACGGGAGGCAGCAGTGGGGAATATTGCACAATGGGCGCAAGCCTGATGCAGCCATGCCGCGTGTATGAAGAAGGCCTTAGGGTTGTAAAGTACTTTCAGCGGGGAGGAAGGTGATAAGGTTAATACCCTTGTCAATTGACGTTACCCGCAGAAGAAGCACCGGCTAACTCCGTGCCAGCAGCCGCGGTAATACGGAGGGTGCAAGCGTTAATCGGAATTACTGGGCGTAAAGCGCACGCAGGCGGTCAATTAAGTCAGATGTGAAAGCCCCGAGCTTAACTTGGGAAT
+
GGGGGGGGGGGGGGGGGGGGGGGGGGGGGGGGGGGGGGGGGDFGGGGGGGGGGGGGGGGGGGGGGGG@CF@FFGGGGGGGGFFGGGGGGGGGFFGGDFGGGGGGGGGGGGCGGGGGGGGGEAFGGAGFGGGG<BFGGG9FCG9CBFGGGGGGGGGGGDDC@EFGGGGGGEGG?B9DFEGGGC;8EGGGCGGGGGD>9EGFG5CEGGCGGGCCC=CCGGFGGGDGFCCFD<E>DEDGGGFG>7)07<CG3DGDGG=4*9**<=F74CF<7*9FF:5)4;DFB>7@FF?2:FF(33
@M04650:207:000000000-C238N:1:1101:19813:10409 1:N:0:19
ACTCCTACGGGAGGCAGCAGTGGGGAATATTGCACAATGGGCGGAAGCCTGATGCAGCGACGCCGCGTGAGGGATGACGGCCTTCGGGTTGTAAACCTCTTTCAGCAGGGACGAAGCGCAAGTGACGGTACCTGCAGAAGAAGCACCGGCTAACTACGTGCCAGCAGCCGCGGTAATACGTAGGGTGCGAGCGTTGTCCGGAATTACTGGGCGTAAAGAGTTCGTAGGCGGTTTGTCGCGTCGTTTGTGAAATCCCGCAGCTTAACTGTGGGCGTGCAGGCGATACGGGCAGAC
+
GGGGGGGGGGGGGGGGGGGGGGGGGGGGGGGGGGGGGGGGGGGGGGGGGGGGGGGGGGGGGGGGGGGGGGGGGGGGGGGGGGGGGGGGGGGGGGGGGGGGGGGGGGGGGGGGGGGGGGGGGGGGGGGGGGGGGGGGGGGGGGGGGGGGGGGGGGGGGGGGGGGGGGGGGGGGGGGGGGGGGGGGGGGGGGGGGGGDGGGGGGGGGGGGGGGGGGEGGGGGGGGGEFFGGGGEDGGGGGFDEGBBGFGGFGGGGGGFEE@>GF>:7?F>FF:DFFFFFBGFFFGFFF::BD>?B3
@M04650:207:000000000-C238N:1:1101:24153:10419 1:N:0:19
ACTCCTACGGGAGGCAGCAGTGGGGAATCTTGCACAATGGGCGGAAGCCTGATGCAGCGACGCCGCGTGGGGGATGACGGCCTTCGGGTTGTAAACTCCTTTCGCTAGGGAAGAAGCCATTTTGTGGTGACGGTACCTGGATAAGAAGCACCGGCTAACTCCGTGCCAGCAGCCGCGGTAATACGGAGGGTGCAAGCGTTAATCGGAATGACTGGGCGTAAAGGGCACGCAGGCGGTGACTTAAGTGGGATGTGAAAGCCCTGGGCTTAACCTAGGAATAGCATTTCATACTGG
+
GGGGGGGGGGGGGGGGGGGGGGGGGGGGGGGGGGGGGGGGGGGGGGGGGGGGGGGDFGGGGGGGGGGGGGGGGGGGGGGGGGGGGGGGGGGGGGGGFGGDFGGGGGDGGGGGGGGGGGGDFFFGDFGFGEGGGCGGGGGGEFGFGCFGGGGGEGGGGGGGGGGGGGFCFGGFGGDGE7=FCFDFFECEGEGGGGGGGGGGE5:CGGGGGGGGGFGGGGGGGGFGD=EC=C=:7>DGDD>FF7F?CFFD@9DGGFG*9@FFDFGGFG<<FFFFBF??:>CFFB7=??BDB?FB<>
@M04650:207:000000000-C238N:1:1101:13670:10432 1:N:0:19
ACTCCTACGGGAGGCAGCAGTAGGGAATCTTCCACAATGGACGAAAGTCTGATGGAGCAACGCCGCGTGAGTGATGAAGGTTTTCGGATCGTAAAACTCTGTTGCGAGGGAAGAACAAGTACGAGAGTAACTGCTCGTACCTTGACGGTACCTCGTTAGAAAGCCACGGCTAACTACGTGCCAGCAGCCGCGGTAATACGTAGGTGGCAAGCGTTGTCCGGAATTATTGGGCGTAAAGCGCGCGCAGGCGGTCTTTTAAGTCTGATGTGAAAGCCCACGGCTCAACCGTGGA
+
GGGGGGGGGGGGGGGGGGGGGGGGGGGGGGGGGGGGGGGGGGGGGGGGGGGGGGGGGGGGGGGGGGGGGGGGGGGGGGGGGGGGGGGGGGGGGGGGGGGGGGFGGGGEGGDGGGGGGGGGGGGGGGGGGGGGGGCGGGGGGGGFGGGEGFGGCGGFFGGGGGGGGGGGGG>BGGGGGCFGGGGGGGGGGGGEGGGGGGGGCGFGGGGGGGGFGGGG5FGGGGDGGFGGGGGFEGGGFGFDDDEEGDDDBGGDGG7@FFFFGFGGF:76*8@BFFFF<?G>E09FFFFFBFF?
@M04650:207:000000000-C238N:1:1101:28454:10433 1:N:0:19
ACTCCTACGGGAGGCAGCAGTGGGGAATATTGCACAATGGGCGGAAGCCTGATGCAGCGACGCCGCGTGAGGGATGACGGCCTTCGGGTTGTAAACCTCTTTCAGCAGGGACGAAGCGCAAGTGACGGTACCTGCAGAAGAAGCACCGGCTAACTACGTGCCAGCAGCCGCGGTAATACGTAGGGTGCGAGCGTTGTCCGGAATTACTGGGCGTAAAGAGTTCGTAGGCGGTTTGTCGCGTCGTTTGTGAAATCCCGCAGCTTAACTGTGGGCGTGCAGGCGATACGGGCAGAC
+
GGGGGGGGGGGGGGGGGGGGGGGGGEGGGGGGGGGGGGGGGGGGGGGGGGGGGGGGGGGGGGGGGGGGDGGGDEGGFGGGGGGGGGGGGGEGGGGGGGGGGGGGGGGGGGGFGGGGGGGGGGGGGGGDGGGGGGGGGGGGGGGGGGFDGGGGGGGGGGGGGGFGFGGGGGGGGGEGGGGGGGGGDGGGGDGGGGGGGGG>EEGGGGGGGFFGGGCEDGGGC>CEGGGGGGGCBDGGG:FGFGFFGGGGFGGGGGGFFFFFGFCCBGGF=F:DFFFB??GFF61<73519>),(.
@M04650:207:000000000-C238N:1:1101:11373:10481 1:N:0:19
ACTCCTACGGGAGGCAGCAGTAGGGAATCTTCCACAATGGACGAAAGTCTGATGGAGCAACGCCGCGTGAGTGATGAAGGTTTTCGGATCGTAAAACTCTGTTGCGAGGGAAGAACAAGTATGAGAGTAACTGCGAATACCTTGACGGTACCTCGTTAGAAAGCCACGGCTAACTACGTGCCAGCAGCCGCGGTAATACGTAGGTGGCAAGCGTTGTCCGGAATTATTGGGCGTAAAGCGCGCGCAGGCGGCCTTCTAAGTCTGATGTGAAAGCCCACGGCTGAACCGTGGA
+
GGGGGGGGGGGGGGFGGGGGFEGGGGGGFGGGDGGGGGGGGGGEGGGAFGGGGGFFGGGG<FEGGGGGGCGFGGDGGGGGFDFGGGGFGDFFGGGAF=ECFEGGG7CGGGGGGGGGGFC,@FE@E9AFG<,,BF++8CFF8FFFGGGGCGGG,@CF7FC>FCCG,FCGGGGGFFGGGDFFGFFFGGGGFGGGGGGGGGGG5BFE2?FFCGGGGGGC=7DDGGG5CFFFFDGGECGGGG4)07BF5CGG><DC3*666F4@F4?C*:D4*678@4<>:1DE>>)<?F:>::EF
@M04650:207:000000000-C238N:1:1101:3263:10486 1:N:0:19
ACTCCTACGGAGGCAGCAGTGGGGAATATTGCACAATGGGGGAAACCCTGATGCAGCAACGCCGCGTGAGTGATGAAGGTTTTCGGATCGTAAAGCTCTGTCTTTGGGGAAGATAATGACGGTACCCAAGGAGGAAGCCACGGCTAACTACGTGCCAGCAGCCGCGGTAATACGTAGGTGGCGAGCGTTATCCGGATTTATTGGGCGTCAAGGGAGCGTAGGCGGATATTTAAGTGGGATGTGAAATACTTGGGCTCAACCCGAGTAATGCATTCCAAACTGAGTATCTAGAGG
+
GGGGGGGGGG@FGEFFGGGEFG8FFGGGFAFGDGGGGGGGGGDEGCFGGG8EFGGGGGGGGGEGGGFE7:EEFGGGFCGFFDGGDED:FFFFFF9EDEGGGF9ADFG::+BFGGGGGFGGGGEFD<FFGGGGGGDFFG?DDF7FCFGGGG<FF@CFGGGGDFCFGGGE:EBCFCFGDGGFFF7BEGCGDGGFGGGE>>9<9CFGGFGC*:EGDEGGGDDDEDGCG5ECGG?FFGGGGG<45>BF>FFCF:C77/9)76?@F5>D@GG)9FFF4=4?AF77B9*0776))*9<?(
@M04650:207:000000000-C238N:1:1101:20229:10517 1:N:0:19
ACTCCTACGGGAGGCAGCAGTGGGGAATCTTGCACAATGGGCGGAAGCCTGATGCAGCGACGCCGCGTGGGGGTGGCCGGCCTTCGGTTGTAAAACTCCTTTGCCTAGGGAGGAAGCCATTTTGTGTGACGGGTACCGGGTTAAGAAGCACGGGCAAACTACTTGCAGGCGGCCGCGGTAATACGTGGGGTGCAACGGTGTTCCGAATTTACTGGGCGTAAAGGGCCCGTAGGGGGTTTTTCGGTTCGCCGGTGAAATCCGAGGGCTTAACTTCGGCCGTGCAGGGGATAGGGG
+
GGGGGGGGGGGGGGGGGGGGGGGGGGGGGGGGGGGGGGGGGGGGGGGGGGGGGGGGGGGGGGGGGGGGGGGG74++,,@+@+B<,BF+B++,CC,,8C,EF<,,33,@F,D++@,,@,,@FG933@,,,,*5:51?,*>:*1@,,?,,43@*=***4+2,,+,22?+,+***:***:**:*+++*0*2CE/**<++*1;***<+;***;:++0<E:*71CE*++/***/)*:5*75DD)*.20)/**))*))1)9@**1<*)//./>16**0**0<(()))-*1)))((.).83
@M04650:207:000000000-C238N:1:1101:7363:10529 1:N:0:19
ACTCCTACGGGAGGCAGCAGTGGGGAATATTGCACAATGGGCGCAAGCCTGATGCAGCCATGCCGCGTGTATGAAGAAGGCCTTAGGGTTGTAAAGTACTTTCAGCGGGGAGGAAGGCGATAAGGTTAATACCCTTATCAATTGACGTTACCCGCAGAAGAAGCACCGGCTAACTCCGTGCCAGCAGCCGCGGTAATACGGAGGGTGCAAGCGTTAATCGGAATTACTGGGCGTAAAGCGCACGCAGGCGGTCAATTAAGTCAGATGTGAAAGCCCCGAGCTTAACTTGGGAAT
+
GGGGGGGGGGGGFGGGGGGGGGGGGGGGGGGGGGGGGGGGGGGGGGGGGGGGGGGGGGGGGGGGGGGFGGGGGCGGGGGGGGGGGGGGGGGGGGGGGGGGGGGGGGGGGGGGGGGGGGGDGGGGGGGGGGGGGGGGCGGGGGGGGGGGGGGGGGGGGGGGGGGGGGGGGGGGGGGGGGGGGGFGGGGGGGGGGGGG9EGGE5EEEGGGGGGGGE5EGGGFGG5FFGGGGCGGF=DCFGFDBGFFG<DDEGGGGDFFBFFF9FGGFGG<F?FFF@@@?>C<:97@FF?AFFFFB:
@M04650:207:000000000-C238N:1:1101:2567:10576 1:N:0:19
ACTCCTACGGGAGGCAGCAGTAGGGAATCTTCCACAATGGACGAAAGTCTGATGGAGCAACGCCGCGTGAGTGATGAAGGTTTTCGGATCGTAAAACTCTGTTGCGAGGGAAGAACAAGTACGAGAGTAACTGCTCGTACCTTGACGGTACCTCGTTAGAAAGCCACGGCTAACTACGTGCCAGCAGCCGCGGTAATACGTAGGTGGCAAGCGTTGTCCGGAATTATTGGGCGTAAAGCGCGCGCAGGCGGCCTTTTAAGTCTGATGTGAAAGCCCACGGCTTAACCGTGGA
+
GGGFGGGGGGGGGGGGGGGGGGGGGGGGGGGGGGGGGGGGGGGGGGGGG9FGGGGGGGGGGGGGGGGGGGGFFGGGGGGGGGGGGGGGGGGGGGGGGGGGGGGGGGGGGGGGGGGGGGFEEFGCEFGGGGGAFGFG7FEGEFCGFGGFGGECCFEGGG@FCDFGGGGGGGGGGGGFGEFFFGFCC8FGCEEGGC@B?EDDCFFGGGGGGG=FGGGGGGGGGGGC8CCEFGC*8EG*9DFG@C>EDDCCBGCDD<C646@=C=CFF*?A?4BFFF:F<<DEFFDFFFF1(7;(
@M04650:207:000000000-C238N:1:1101:18348:10579 1:N:0:19
ACTCCTACGGGAGGCAGCAGTAGGGAATCTTCCACAATGGACGAAAGTCTGATGGAGCAATGCCGCGTGAGTGAAGAAGGTTTTCGGATCGTAAAGCTCTGTTGTGAGGGAAGAACAAGTATAGGAGTAACTGCCTGTACCTTGACGGTACCTCATTAGAAAGCCACGGCTAACTACGTGCCAGCAGCCGCGGTAATACGTAGGTGGCAAGCGTTGTCCGGAATTATTGGGCGTAAAGCGCGCGCAGGCGGCCTTTTAAGTCTGATGTGAAAGCCCACGGCTTAACCGTGGA
+
GGGGGGGGGGGGGGGGGGGGGGGGGGGGGGGGGGGGGGGGGGGGGGGGGGGGGGGGGGGGGGGGGGGGGGGGGGGGGGGGGGGGGGGGGGGGGGGGGGGGGGGGGGGGGGGGGGGGGGGGGGGGGGGGGGGGGGGGGGGGGGGGGGGGGGGGGGGGGGGGGGGGGGGGGGGGGGGGGGGGGGGGGGGGGGGGGGGGGGGGGGGGGGGGGGGGGGGGGGGGG:GGGGGFGGGGFGGGGGFDDDFFGGGGFDGGGGFFFFFFGFGGFGF>FFF6FFFFFBDEFFGFFFFF0>D6
@M04650:207:000000000-C238N:1:1101:17969:10580 1:N:0:19
ACTCCTACGGGAGGCAGCAGTAGGGAATCTTCGGCAATGGACGAAAGTCTGACCGAGCAACGCCGCGTGAGTGAAGAAGGTTTTCGGATCGTAAAACTCTGTTGTTAGAGAAGAACAAGGACGTTAGTAACTGAACGTCCCCTGACGGTATCTAACCAGAAAGCCACGGCTAACTACGTGCCAGCAGCCGCGGTAATACGTAGGTGGCAAGCGTTGTCCGGATTTATTGGGCGTAAAGCGAGCGCAGGCGGTTTCTTAAGTCTGATGTGAAAGCCCCCGGCTCAACCGGGGAGG
+
GGGGGGGGGGGGGGGGGGGGGGGGGGGGGGGGGGGGGGGGGGGGGDGGGGGGGGGGGGGGGGGGGGGGGGGGGGGGGGGGGGGGGGGGGGGGGGGGGGGGFGGGGGGGGGGGGGGGGGGGGGGGFGGGGGGGGGGGGGGGGGGGGGGGGGGGGGGGGGGGGGGGGGGGGGGGGGGGGGGGGGGGGGGGGGGGGGGGGGGGGGGGGGGGGFGGGGGDGGGGGGGGGGGGGGGGFGGGGGFGEGEFGGGGFGD5C<F=@F??G?CF?FFAFF=FFFFFF9DFF>CFFFFF>@EBFF
@M04650:207:000000000-C238N:1:1101:11474:10586 1:N:0:19
ACTCCTACGGGAGGCAGCAGTGGGGAATATTGCACAATGGGGGAAACCCTGATGCAGCAACGCCGCGTGAGTGATGAAGGTTTTCGGATCGTAAAGCTCTGTCTTTGGGGAAGATAATGACGGTACCCAAGGAGGAAGCCACGGCTAACTACGTGCCAGCAGCCGCGGTAATACGTAGGTGGCGAGCGTTATCCGGATTTACTGGGCGTAAAGGGAGCGTAGGCGGATGATTAAGTGGGATGTGAAATACCCGGGCTCAACTAGGGTGCTGCATTCCAAACTGGTTATCTAG
+
GGGGGGGGFGGGGGGGEGGGEEFGGGGGGGGGGGGGFCDFCGEFGGGGGFFEGEFGGGGGGGGGGGGGGEGFGGGFFFGGEGGFGGGDGGGGGFDFGGGGFGGGGGGGGGGGGGGGFGFFGFGGGGGFCFFGGFEGGGG8FGGDEGEGGGGGGGGG:CGFFGFGGGGGFGEGFGGCGFGGGGGDECEGGEEGGGGGGGEGGCFCFGGGGGGCCGE5EGGC*9;FCGD5EG+<89CE79FC4*9@C>FFFFFDD5C@E@F?F?*:69C:@?FFF7=?9<G6;3FF*9@<4F=<
@M04650:207:000000000-C238N:1:1101:26390:10632 1:N:0:19
ACTCCTACGGGAGGCAGCAGTGGGGAATATTGCACAATGGACGAAAGTCTGATGGAGCAACGCCGCGTGAGTGATGAAGGTTTTCGGATCGTAAAACTCTGTTGCGAGGGAAGAACAAATTTGTTAGTAACTGAACAAGTCTTGACGGTACCTAACCAGAAAGCCACGGCTAACTACGTGCCAGCAGCCGCGGTAATACGTAGGTGGCAAGCGTTATCCGGAATTATTGGGCGTAAAGCGCGCGTAGGCGGTTTCTTAAGTCTGATGTGAAAGCCCACGGCTCAACCGTGGAGG
+
GGGGGGGGGGGGGGGGGGGGGGGGGGGGGGGGGGGGGGGGGGGGGGGGGGGGGGGGGGGGGGGGGGGGGGGGGGGGGGGGGGGGGGGGDGGGGGGGGGGGGGGGGGGGGGGGGGGGGGGGGGGGGGGGGGGGGGGGGGGGGGGGGGGGGGGGGGGGGGGGGGGGGGGGGGGGGGGGGGGGGGGGGGGGGGGDEGGEGGGG?9FGGGGGGGGGGGGGGGGGGDGG?EGGGGGGEGGGGFFGFGBEDGGGFGGDG3>6FBFFEFGGFGGFFFFFFFFF?<G>EFGFFFFBBFF62?
@M04650:207:000000000-C238N:1:1101:22219:10653 1:N:0:19
ATCCTACGGGAGGCAGCAGTGGGGAATATTGCACAATGGGCGCAAGCCTGATGCAGCCATGCCGCGTGTATGAAGAAGGCCTTAGGGTTGTAAAGTACTTTCAGCGGGGAGGAAGGTGATAAGGTTAATACCCTTATCAATTGACGTTACCCGCAGAAGAAGCACCGGCTAACTCCGTGCCAGCAGCCGCGGTAATACGGAGGGTGCAAGCGTTAATCGGAATTACTGGGCGTAAAGCGCACGCAGGCGGTCAATTAAGTCAGATGTGAAAGCCCCGAGCTTAACTTGGGAATT
+
GGGGGGGGGGGGGGGGGGGGGGGGGGGFGGFGGGFGGGGGGGGGGGGGGGGGGGGGGGGGGGGGGGGGGGGGGGGFGFGGGGGGGGGGGGGGGGGGGGGGGGGGGGGGGGGGGGGGGGGGGGGGGGGGGGGGGGGGGGGGGGGGGGGGGGGGGGGGGGGGGGGGGGGGGGGGGGGGGGGGGGGGGGGGGGGGGGGGGGGGGGGGGGGGDEGGGGGGGFFGGGGGGGGGGGGGFGGGGGFGFGFFGGGGFGGGGGGFFFFFC=DFFFGBFFFFFFFDBBGDB:>=F6@>7F>?BB
@M04650:207:000000000-C238N:1:1101:22041:10666 1:N:0:19
ACTCCTACGGGAGGCAGCAGTGGGGAATATTGCACAATGGAGGAAACTCTGATGCAGCAACGCCGCGTGAGCGATGAAGGTCTTCGGATCGTAAAGCTCTGTCTTTAGGGATGATAATGACAGTACCTAAGGAGGAAGCCACGGCTAACTACGTGCCAGCAGCCGCGGTAATACGTAGGTGGCGAGCGTTATCCGGATTTATTGGGCGTAAAGGGAGCGTAGGCGGATACTTAAGTGGGATGTGAAATACTTGGGCTCAACCCGAGTACTGCATTCCAAACTGAGTATCTAG
+
GGGGGGGGGGGGGGGGGGGGGGGGGGGGGGGGGGGGGGGGGGGGGGGGGGGGGGGGGGGGGGGGGGGGGGGGGGGGGGGGGGGGGGGGGGGGGGGGGGGGGGGGGGGGGGGGGGGGGGGGGGGGGGGGGGGGGGGGGGGGGGGGGGGGGGGGGGGGGGGGGGGGGGGGGGGGGGGGGGGFGFGGGGGGGGGGGGGGGDG9F9FGGGGGCGGGGGGGGGGGGGGGGGGGGGGGFGGGGCFGFGFFGGGGFGGG:DFFFFFFGFGGFGGFFF?FFFFFFFGFFFGFFFFFA4@2
@M04650:207:000000000-C238N:1:1101:27610:10676 1:N:0:19
ACTCCTACGGGAGGCAGCAGTGGGGAATATTGCACAATGGGCGGAAGCCTGATGCAGCGACGCCGCGTGGGGGATGACGGTCTTCGGATTGTAAACCTCTTTCAGTAGGGACGAAGCGCAAGTGACGGTACCTGCAGAAGAAGCACCGGCCAACTACGTGCCAGCAGCCGCGGTAATACGTAGGGTGCGAGCGTTGTCCGGAATTACTGGGCGTAAAGGGCACGCAGGCGGTGACTTAAGTGAGATGTGAAAGCCCTGGGCTTAACCTAGGAATAGCATTTCATACTGGGTCGC
+
GGGGGGGGGGGGGGGGGGGGGGGGGGGGGGGGGGGGGGGGGGGGGGGGGGGGGGGGGGGGGGGGGGGGGGGGGGGGGGGGGGGGGGGEGGGGGGGGGGGGGGGGGGGGGGFGGGGGGGGGGGGGGGGGGGGGGGGGGGGGGGGGGGGGGGGGGGGGGGGGGGGGGFFGGGGGGGGDGFGGG6FEGFGGGGCGGGGGEGGGGGEGGGFGCFFGGGGGGGCGCFEGGGEGGGGC>5CFFGFGFGFFGCCC4FFGGGCFFF>:=4C6@CFAFFFFBFFFFBFFFFF??=?>0FFFF1
@M04650:207:000000000-C238N:1:1101:27149:10683 1:N:0:19
ACTCCTACGGGAGGCAGCAGTGGGGAATATTGCACAATGGGGGGAACCCTGATGCAGCCATGCCGCGTGAATGAAGAAGGCCTTCGGGTTGTAAAGTTCTTTCGGTGATGAGGAAGACTGGGGTGTTAATAGCACTTTAGGTTGACGTTAGTTACAGAAGAAGCACCGGCTAACTCCGTGCCAGCAGCCGCGGTAATACGGAGGGTGCAAGCGTTAATCGGAATGACTGGGCGTAAAGGGCACGCAGGCGGTGACTTAAGTGGGATGTGAAAGCCCTGGGCTTAACCTAGGAAT
+
GGFGGGGGGGGGGGGGGGGGGGGGGGGGGGGGGGGGGGGGGGGGGGGFGGGGGGGGGGGGGGGGGGGGGGGGGGGGGGGGGGGGGGGGGGGGGGGGGGGGGGGGGGGGGGGGGGGGGGGGGGGGGEGGGGGGGGGGGGGGGGGGGGGGGGGGGGGGGFFGGGGGGGGGGGGGGGGGGEGGGGGGGGGGGGGGGGGGGGGGGGGGGGGGGGGGGGGGGFCFEGCEGGGGGGCGDGGGGGFGFGFFGGGGFDGDDFG?FFFFCFDFFGG?FFFFFFFFBFGFFFGFFFFF:6F7B4
@M04650:207:000000000-C238N:1:1101:6566:10692 1:N:0:19
ACTCCTACGGGAGGCAGCAGTGGGGAATATTGCACAATGGGGGGAACCCTGATGCAGCCATGCCGCGTGAATGAAGAAGGCCTTCGGGTTGTAAAGTTCTTTCGGTGATGAGGAAGACTGGGGTGTTAATAGCACTTTAGGTTGACGTTAGTTACAGAAGAAGCACCGGCTAACTCCGTGCCAGCAGCCGCGGTAATACGGAGGGTGCAAGCGTTAATCGGAATGACTGGGCGTAAAGGGCACGCAGGCGGTGACGTAAGTGGGATGTGAAAGCCCTGGGCTTAACCTAGGAAT
+
GGGGGGGGGGGGGGGGGGGGGGGGGGGGGGGGGFGGGGGGGGG7FGFGGGGGGGGGGGFGFGGGGGGGGGDDFGGGGGGGGCFGFGGGFGCGGGGGCGGG9FGGG:<:FFG:FGFGFGCCEFGFE<:FGFGGFFC,7,@BFCFFBFC44<C?CCFGGGFGGDEECFGGGG>EC:E9CEFFG8CGFGFCC>C>E8EEE9:C*;5>8EGGFFECE:*;=FGD8*;:C<7C:5;C:E5:>>FGD7BD3DCD@<>5CGF)73@FG=4446>4@FF6@:4;(:F7)8*98F?>:@54>)
@M04650:207:000000000-C238N:1:1101:8210:10693 1:N:0:19
ACTCCTACGGGAGGCAGCAGTAGGGAATCTTCGGCAATGGACGAAAGTCTGACCGAGCAACGCCGCGTGAGTGAAGAAGGTTTTCGGATCGTAAAACTCTGTTGTTAGAGAAGAACAAGGACGTTAGTAACTGAACGTCCCCTGACGGTATCTAACCAGAAAGCCACGGCTAACTACGTGCCAGCAGCCGCGGTAATACGTAGGTGGCAAGCGTTGTCCGGATGTATTGGGCGTAAAGCGAGCGCAGGCGGTTTCTTAAGTCTGATGTGAAAGCCCCCGGCTCAACCGGGGAGG
+
GGGGGGGGGGGGGGGGGGGGGGGGGGGGFGGCGCGGGGGGGGGGGGGGGGGGGGGGGGGGGGDGGGGGGGGGGGGGGGGGEF9FEFGGGGGFDGGGGGGFGGGGGGGGGGGGGGGGGGEGGFGGGGGGGBFFEEFGGGGEGGGGFGFEGFGGGGFG@FEFFGDFGGGGCDG7FFGGG8>>EGGGG?EC@*:EE8BCFCCCGECEGGGGGGGGGGCEED79*/A*2<EGGFFCBG<C<:4C>D3>C)C)5DDGG**/8B=6C8>C4*:<FF*/18)78>D5>(774).21BBB9B
@M04650:207:000000000-C238N:1:1101:17370:10710 1:N:0:19
ACTCCTACGGGAGGCAGCAGTAGGGAATCTTCGGCAATGGACGAAAGTCTGACCGAGCAACGCCGCGTGAGTGAAGAAGGTTTTCGGATCGTAAAACTCTGTTGTTAGAGAAGAACAAGTGAGAGAGTAACTGTTCTCACCTTGACGGTATCTAACCAGAAAGCCACGGCTAACTACGTGCCAGCAGCCGCGGTAATACGTAGGTGGCAAGCGTTGTCCGGATTTATTGGGCGTAAAGCGAGCGCAGGCGGTTCCTTAAGTCTGATGTGAAAGCCCCCGGCTCAACCGGGGA
+
GGGGGGGGGGGGGGGGGGGGGGGGGGGGGGGGGGGGGGGGGGGGGGGGGGGGGGGGGGGGGGGGGGGGGGGGGGGGGGGGGGGGGGGGGGGGGGGGGGGGGGGGGGGGGGGGGGGGGGGGGGGGGGGGGGGGGGGGGGGGGGGGGGGGGGGGGGGGGGGGGGGGGGGGGGGGGGGGGGGGGGGGGGGGGGGGGGGGGGGGGGGGGGGGGGGGGGGGGGGGGGEGGGGGGGFGFGGGGGFGB5>EGGGGFGGGDGGFFF4BCFFG=FCA46=FFFFFFFGFE0<@FFFFBFD3
@M04650:207:000000000-C238N:1:1101:10727:10720 1:N:0:19
ACTCCTACGGGAGGCAGCAGTAGGGAATCTTCCACAATGGACGAAAGTCTGATGGAGCAACGCCGCGTGAGTGATGAAGGTCTTAGGATCGTAAAACTCTGTTGTTAGGGAAGAACAAATTTGTTAGTAACTGAACAAGTCTTGACGGTACCTAACCAGAAAGCCACGGCTAACTACGTGCCAGCAGCCGCGGTAATACGTAGGTGGCAAGCGTTATCCGGAATTATTGGGCGTAAAGCGCGCGTAGGCGGTTTCTTAAGTCTGATGTGAAAGCCCACGGCTCAACCGTGGAGG
+
GGGGGGGFGGGGGGGGGGGGGGGGGGGGGGGGGGGGGGGGGGGGGGGFGGGGGGGGGGGGGGGGGGGGGGGFFGGGGGGGGGGGGGGGGGGDGGGGGGGGGGGGGGGGGGGGGGGGGGFGGGG<DFGGGGGGGGGGGGGGFGAFGGGGGGGGGGGGFGGGGGGGGGGGGGGGGGGGGDGGGFCGGGGGGGGGGCCEEFGFBFGGFGGGGGGGGGECFGCDGGC=<=FGG=FFAEGGGGFGFGFF5DGG=GG>D3>B4F?B<90?F7C<FFF?FF>51:G@:>CF?F52:FE0:F
@M04650:207:000000000-C238N:1:1101:2329:10747 1:N:0:19
ACTCCTACGGGAGGCAGCAGTAGGGGATCTTCCACAATGGACGAAAGTCTGATGGAGCAACGCCGCGTGAGTGATGAAGGTTTTCGGATCGTAAAACTCTGTTGCGAGGGAAGAACAAGTATGAGAGTAACTGCTCATACCTTGACGGTACCTCGTTAGAAAGCCACGGCTAACTACGTGCCAGCAGCCGCGGTAATACGTAGGTGGCAAGCGTTGTCCGGAATTATTGGGCGTAAAGCGCGCGCAGGCGGCCTTTTAAGTCTGATGTGAAAGCCCACGGCTTAACCGTGGA
+
EDF<ACAFFFGGDC7C@BFFGFEAC7FFFFFGGF,<EFFFGGGGD@:FFGGFGFEFGGDCEFF@@:CFC:?EFEGCEGCCFFFCEECCEFCEFG7<EFFDGFG9F7FE>EEGEFDFGFFGGFGFDCFFGGGFFDFE9FFGGGGACGGCFEDAF9FFGGGAFGGGDGF7*CFE7>;DF*DCFF@6>:DFFE5BEG7>ECGCEE5E9C>=E6EGCEG=CFFC83?CCFEA<45*8E37*2@C:DBEGGCGBCGGD3C*//7B<*0?4?*6*8FF?5733(1)04D6BF?>?)70
@M04650:207:000000000-C238N:1:1101:9924:10757 1:N:0:19
ACTCCTACGGGAGGCAGCAGTAGGGAATCTTCCACAATGGACGGAAGTCTGATGGAGCAATGCCGCGTGAGTGAAGAAGGTTTTCGGATCGTAAAACTCTGTTGTGAGGGAAGAACAAGTATCGGAGTAACTGCCGGTACCTTGACGGTACCTCATTAGAAAGCCACGGCTAACTACGTGCCAGCAGCCGCGGTAATACGTAGGTGGCAAGCGTTATCCGGAATTATTGGGCGTAAAGCGCGCGTAGGCGGTTTCTTAAGTCTGATGTGAAAGCCCACGGCTCAACCGTGGAGG
+
GGGGGGGGGGGGGGGGGGGGGGGGGGGGGGGGGGGGGGGGGGGGGGGGGGGGGGGGGGGGGGGGGGGGGGGGGGGGGGGGGGGGGGGGGGGGGGGGGGGGGGFGGGGGGGGGGGGGGGGGGFGGGGGGGGGGGGGGGGGGGGGGGGGGGGGGGGGGGGGGGGGGGGGGGGGGGGGGGGGGFFGGGGGGGGGGGGGGGGGGGGGGGGGGGGGGGGGGGGGGGGGDGGGGGGGGFGGGGGFGEGFFGDGGFGGGGDGFFFFF+=>FFGFFFFFFFFFF?FGFF6CFFFFF:FFB?F
@M04650:207:000000000-C238N:1:1101:25293:10775 1:N:0:19
ACTCCTACGGGAGGCAGCAGTGGGGAATATTGCACAATGGGGGAAACCCTGATGCAGCAACGCCGCGTGAGTGATGAAGGTTTTCGGATCGTAAAACTCTGTTGCGAGGGAAGAACAAGTATGAGAGTAACTGCTCATACCTTGACGGTACCTCGTTAGAAAGCCACGGCTAACTACGTGCCAGCAGCCGCGGTAATACGTAGGTGGCAAGCGTTGTCCGGAATTATTGGGCGTAAAGCGCGCGCAGGCGGCCTCTTAAGTCTGATGTGAAAGCCCACGGCTTAACCGTGGA
+
GGGGGGGGGGGGGGGGGGGGGGGGGGGGGGGGGGGGGGGGGGGGGGGGGGGGGGGGGGGGGGGGGGGGGGGGGGGGGGGGGGGGGGGGGGGGGGGGGGGGGGGGGGDGGGGGGGGGGGGGGGGGGGGGGGGGGGGGGGGGGGGGGGGGGGGGGGGGGGGGGGDDGGGGGGGGGGGGGGGGGGGGGGGGGGEGGGGGGGDFFFFEGGGGG6CGGEEEGGGGGGGFGGGGGFGGFGGGGGFGFGFFGGGGEGDGGGFFF@FFGFGGFGGAFFF?FFFF:?GFFBDFF6*,-5>8
@M04650:207:000000000-C238N:1:1101:13575:10795 1:N:0:19
ACTCCTACGGGAGGCAGCAGTGGGGAATATTGCACAATGGGCGCAAGCCTGATGCAGCCATGCCGCGTGTATGAAGAAGGCCTTAGGGTTGTAAAGTACTTTCAGCGGGGAGGAAGGTGATAAGGTTAATACCCTTATCAATTGACGTTACCCGCAGAAGAAGCACCGGCTAACTCCGTGCCAGCAGCCGCGGTAATACGGAGGGTGCAAGCGTTAATCGGAATTACTGGGCGTAAAGCGCACGCAGGCGGTCAATTAAGTCAGATGTGAAAGCCCCGAGCTTAACTTGGGAAT
+
GGGGGGGGGGGGGGGGGGGGGGGGGGGGGGGGGGGGGGGGGGGGGGGGGGGGGGGGGGGGGGGGGGGGGGGGGGGGGGGGGGGGGGGGGGGGGGGGGGGGGGGGGGGGGGGGGGGGGGGGGGGGGGGGGGGGGGGGGGGGGGGGGGGGFGGGGGGGGGGGGGGGGGGGGGGGGGGGGGGGGGGGGGGGGGGGGEGGGGGGGGGGGGGGGGGGGGGGGGGGGGGGGGGGGGGGFEDGGGFGFGFFGGGGFGDGGGGFFFFFGFGGFFGFFFFFFFFFBBGFFFFFFF?AFFFFF:
@M04650:207:000000000-C238N:1:1101:5584:10808 1:N:0:19
ACTCCTACGGGAGGCAGCAGTGGGGAATATTGCACAATGGGCGCAAGCCTGATGCAGCCATGCCGCGTGTATGAAGAAGGCCTTAGGGTTGTAAAGTACTTTCAGCGGGGAGGAAGGTGATAAGGTTAATACCCTTGTCAATTGACGTTACCCGCAGAAGAAGCACCGGCTAACTCCGTGCCAGCAGCCGCGGTAATACGGAGGGTGCAAGCGTTAATCGGAATTACTGGGCGTAAAGCGCACGCAGGCGGTCAATTAAGTCAGATGTGAAAGCCCCGAGCTTAACTTGGGAAT
+
GGGGGGFGGGGGGGGGGGGGGGGGGGGGGGGGGGGGGGGGGDGGGGGGGGGGGGGGGGGGGGGGGGGGGGGGGGCFGGGGGGGGGGGGGGGGGGGGGGGFFFGGGGGGGGGGGGGG>FGGGGGGGFGFDCEGFGGFGGGGGGGGGGGFGGGGCGGGGGGGGGGGGGGGGGGGGGFGGDFGGGGGFE>CFGGGDGE>FGGGGCEGGGGGGGGGGECCFCGGGGGGGGFCCFGGBCC=<FFG@DDD3><C>DDDDDC68@FFFFGGF*:<FFFFFF4>:0DFEB:6*=4<AFF<::
@M04650:207:000000000-C238N:1:1101:19328:10852 1:N:0:19
ACTCCTACGGGAGGCAGCAGTAGGGAATCTTCCGCAATGGGCGAAAGCCTGACGGAGCAACGCCGCGTGAGTGATGAAGGTCTTAGGATCGTAAAACTCTGTTGTTAGGGAAGAACAAATTTGTTAGTAACTGAACAAGTCTTGACGGTACCTAACCAGAAAGCCACGGCTAACTACGTGCCAGCAGCCGCGGTAATACGTAGGTGGCAAGCGTTATCCGGAATTATTGGGCGTAAAGCGCGCGCAGGCGGCCTTCTAAGTCTGATGTGAAAGCCCACGGCTTAACCGTGGA
+
GGGGGGGGGGGGGGGGGGGGGGGGGGGGGGGGGGGGGGGGGGGGGGGGGGGGGGGGGGGGGGGGGGGGGDGGGGGGGGGGGGGGGGGGGGGGFGGGCGGGGGFGGCGGGGGGGGGGGGGGGGGGGGDFFGGGGFGGGGGGFGGGGGGGGGGGGGGGGGGGGGGGGGGGGGGGFGGFGGGGGGGGGGGGGEEGDGGGGGGGGGGGGFGGGGGGGGGGF@DDEGGGGGGGGGFGEGGGGGFGFDDBGGGDBGGDCCFFF?FFEFDG?CGFFFFFFFFF?FGFFFGFFFF9:F@?
@M04650:207:000000000-C238N:1:1101:17502:10862 1:N:0:19
ACTCCTACGGGAGGCAGCAGTAGGGAATCTTCCACAATGGACGAAAGTCTGATGGAGCAACGCCGCGTGAGTGATGAAGGTTTTCGGATTGTAAAACTCTGTCGCCTGGGAAGAACAAGTATGAGTGTAACTGCTCATACCTTGACGGTACCTCGTTAGAAAGCCACGGCTAACTACGTGCCAGCAGCCGCGGTAATACGGAGGGTGCAAGCGTTAATCGGAATTACTGGGCGTAAAGCGCACGCAGGCGGTCAGTTAAGTCAGATGTGAAAGCCCCGAGCTTAACTTGGGAAT
+
GGGGGGGGEEFCGGEEGGGFF9FFGGGGCFE,FFGGGCFG,CF+@BF,CFGCGF,CFC<F<FFFEGEGG>:<?EGGGGGGC,CFFCCFF7FGGGG9F,=F,F9+:++:BB<B??C,4,8FE,,B?5,B<,9,,7,CC,CF8?FFGFG7FFG9?<>F=FCGFF8F,,8@FEGDGCGCGGA,DFGFGGGGCECE:=8CCFGDGDCCEGGGFFCFGCCGG7CDC3;EA<CF:<EEEDD5>>FG3>B>GDD555D7)1*19FF=F47*9::A?@??*57569)750*9*9@4A:5:?4
@M04650:207:000000000-C238N:1:1101:9713:10964 1:N:0:19
ACTCCTACGGGAGGCAGCAGTAGGGAATCTTCCGCAATGGGCGAAAGCCTGACGGAGCAACGCCGCGTGAGTGATGAAGGTCTTAGGATCGTAAAACTCTGTTGTTAGGGAAGAACAAATTTGTTAGTAACTGAACAAGTCTTGACGGTACCTAACCAGAAAGCCACGGCTAACTACGTGCCAGCAGCCGCGGTAATACGTAGGTGGCAAGCGTTATCCGGAATTATTGGGCGTAAAGCGCGCGTAGGCGGTTTCTTAAGTCTGATGTGAAAGCCCACGGCTCAACCGTGGAGG
+
GGGGGGGGGGGGGGGGGGGGGGGGGGGGGGGGGGGGGGGGGGGGGGGGGGGGGGGGGGGGGGGGGGGGGGGGGGGGGGGGGGGGGGGGGGGGGGGGGGGGGGGGGGGGGGGGGGGGGGGGGGGGGGGGGGGGGGGGGGGGGGGGGGGGGGGGGGGGGGGGGGGGFGGGGGGGGGGGGGGGGGGGGGGGGGGGGGGGGGGGGGGGGGGGGGGGGGGGGGGGGGGGFGGGGGGGFGGGGGFGFGFFGGGD4<D9DGGFFFFFGFGGFGGFFFFFFFFFBFGFFFGFFFFFFFE?B?
@M04650:207:000000000-C238N:1:1101:20550:10968 1:N:0:19
ACTCCTACGGGAGGCAGCAGTAGGGAATCTTCCACAATGGACGAAAGTCTGATGGAGCAACGCCGCGTGAGTGATGAAGGTTTTCGGATCGTAAAACTCTGTTGCGAGGGAAGAACAAGTATGAGAGTAACTGCTCATACCTTGACGGTACCTCGTTAGAAAGCCACGGCTAACTACGTGCCAGCAGCCGCGGTAATACGTAGGTGGCAAGCGTTGTCCGGAATTATTGGGCGTAAAGCGCGCGCAGGCGGCCTTTTAAGTCTGATGTGAAAGCCCACGGCTTAACCGTGGA
+
GGGGGGGGGGGGGGGGGGGGGGGGGGGGGGGGGGGGGGGGGGGGGGGGGGGGGGGGGGGGGGGGGGGGGGGGGGGGGGGGGGGGGGGGGGGGGFGGGGGGGGGGGGGGGGGGGGGGGGGGGGGGGGGGGGGGGGGGGGGGGGGGGGGGGGGGGGGGGGGGGGGGGGGGGGGGGGGGGGGGGGGGGGGGGGGGGGGGGGGGGGGGGGGGGGFFEEGGGGGGGGGGCGGGGGGGFGGGGGFGFGFFGDG35CGGGG*?F4?FCFCF?GFAFFFFFFFFFFGF>BGFFFFBBFFF
@M04650:207:000000000-C238N:1:1101:3253:10973 1:N:0:19
ACTCCTACGGGAGGCAGCAGTGGGGAATCTTGCACAATGGGCGGAAGCCTGATGCAGCGACGCCGCGTGGGGGATGACGGCCTTCGGGTTGTAAACTCCTTTCGCTAGGGAAGAAGCCATTTTGTGGTGACGGTACCTGGATAAGAAGCACCGGCTAACTACGTGCCAGCAGCCGCGGTAATACGTAGGTGGCAAGCGTTGTCCGGATTTATTGGGCGTAAAGCGAGCGCAGGCGGTTCCTTAAGTCTGATGTGAAAGCCCCCGGCTCAACCGGGGAAGGTCATTGGAAACTGG
+
GGGGGGGGGGGGGGGGGGGGFGGGGGGGFGGGGGGGGGGGGGGGGGGGGGGGGGGGGGGGGGGGGGGGGGGGGGGGGGGGGGGGGGGGGGGGGGGGGGGGGGGGGGGGGGGGGGGGGGGG<FFGGGGGGGGGGGGDFCFGGGFFFDFGGGGGGGGGGGGGGGGGGGFGGGGGGGGGGGGGGGGGGFGGGGGGGGGGGDGGGGGGGGED5CFGFFGFFGGGGFGGGGGGGGGGFGGGDDDGFGFFGGGFFGFGGGGFFFF>FFGGFGD?FFFFFFFF91D>@2>F?FF7AF?BAF
@M04650:207:000000000-C238N:1:1101:23069:10977 1:N:0:19
ACTCCTACGGGAGGCAGCAGTAGGGAATCTTCCGCAATGGACGCAAGTCTGACGGAGCAACGCCGCGTGTGTGATGAAGGATTTCGGTTCGTAAAGCACTGTTGTTAAGGAAGAATAGTAATAAGAGTAACTGTTTATTACGTGACGGTACTTAACCAGAAAGCCACGGCTAACTACGTGCCAGCAGCCGCGGTAATACGTAGGTGGCAAGCGTTATCCGGAATTATTGGGCGTAAAGCGCGCGTAGGCGGCAAGATTAGTCTGAGGTGAAAGCCCCCGGCTCAACCGGGGAGG
+
GGGGGGGGGGGGGGGGGGGGGGGGGGGGGGGGGGGGGGGGGGGGGGGGGGGGGGGGGGGGGGGGGGGGGGGGGGGGGFGGGGGGGGGGGGGGGGGGGGGGGGGGGGGGGGGGGGGFGGGGGGFGGGGGGGGGGGGGGGGGGGGGGGGGGGGGGGGGGGGGGGGGGGGGGGGGGGGGGGGGGGGFFGGGFEDGGGGGGCFGGGGGGGGGGGGGGGGGFGGGEGGGGGGGGGFGFGGGGGFCEGEFGGDGFGGGDCFF??FFA@CC4**4)99@FFFFF>D)71CFFF5>0>B>FF
@M04650:207:000000000-C238N:1:1101:7004:10995 1:N:0:19
ACTCCTACGGGAGGCAGCAGTGGGGAATATTGCACAATGGGGGGAACCCTGATGCAGCCATGCCGCGTGAATGAAGAAGGCCTTCGGGTTGTAAAGTTCTTTCGGTGATGAGGAAAGCTTGGGTGTTAATAGCACTTTAGTTTGACGTTAGTTACAGAAGAAGCACCGGCTAACTCCGTGCCAGCAGCCGCGGTAATACGGAGGGTGCAAGCGTTAATCGGAATGACTGGGCGTAAAGGGCACGCAGGCGGTGACTTAAGTGGGATGTGAAAGCCCTGGGCTTAACCTAGGAAT
+
F9C<FGGGGGGGGGGGGGGGGGGGGGGGGGGGGGGGGGGGGGGGGGGGGGGGGGGGGGGGGGGGGGGGGGGGGGGGGGGGGGGGGGGGGGGGGGGGGGGGGGGGGGGGGGGGGGGGGGGFGGGEGGGGGGGGGGGFGGCFFGGGGGGGGGGGGGGGGGGGGGGGGGGGGGGGGGGGGGGGGGGGGGGGGGGGEG5>FGGGGGGGECGGGGGGGGG5=>FGGGGGGGGGFGGGECDE>FFGFGFFGGGGFGGD:*94@FFFGFGGFCDBFFFFFF48?BGFF07@*866????<)
@M04650:207:000000000-C238N:1:1101:6906:11025 1:N:0:19
ACTCCTACGGGAGGCAGCAGTAGGGAATCTTCCACAATGGACGAAAGTCTGATGGAGCAACGCCGCGTGAGTGAAGAAGGTTTTCGGATCGTAAAACTCTGTTGTTAGAGAAGAACAAGGACGTTAGTAACTGAACGTCCCCTGACGGTATCTAACCAGAAAGCCACGGCTAACTACGTGCCAGCAGCCGCGGTAATACGTAGGTGGCAAGCGTTGTCCGGATTTATTGGGCGTAAAGCGAGCGCAGGCGGTTTCTTAAGTCTGATGTGAAAGCCCCCGGCTCAACCGGGGAGG
+
GGGGGGGGGGGGGGGGGGGGGGGGGGGGGGGGGGGGGGGGGGGGGGGGGGGGGGGGGGGGGGGGGGGGGGGGGGGGGGGGFGGGGGGGEGGGGGGGGGGGGGFGFGGGGGGGGGGGGGGGGGGGGGGGGGGDFFGGGGGGGGGGGGGGGGGGGGGGGGGGG?FGGGGGGGGGGGGGGGGGGGGFFEEGGGCEEGDGGGGGCGGGGGGGGGDFGGGGGFGGGG87+<9FFGGGFEDCFFFC:DFF39<DDDDDG<:6@F=6<?CFFGG2@BF=8FFF11D)04D@FFFFF@D3>F
@M04650:207:000000000-C238N:1:1101:13421:11027 1:N:0:19
ACTCCTACGGGAGGCAGCAGTAGGGAATCTTCGGCAATGGACGAAAGTCTGACCGAGCAACGCCGCGTGAGTGAAGAAGGTTTTCGGATCGTAAAACTCTGTTGTTAGAGAAGAACAAGGACGTTAGTAACTGAACGTCCCCTGACGGTATCTAACCAGAAAGCCACGGCTAACTACGTGCCAGCAGCCGCGGTAATACGTAGGTGGCAAGCGTTGTCCGGATTTATTGGGCGTAAAGCGAGCGCAGGCGGTTTCTTAAGTCTGATGTGAAAGCCCCCGGCTCAACCGGGGAGG
+
GGGGGGGGGGGGGGGGGGGGGGGGGGGGGGGGGGGGGGGGGGGGGGGGGGGGGGGGGGGGGGGGGGGFGGGGGGGGGGGGGGGGGGGGGGGGGGGGGGGGGGGGGGGGGGGGGGGGGGGGGGGFGGGGGGGGGGGGGGGGGGGGGGGGGGGGGGGGGGGGGGGGGGGGGGGGGGGGGGGGGGFGGGGGGGGGGGGGGGGGFGGGGGFGGGGGGGGGGGFGGGGGGGGGGGGGEGGGGGFGDGFFDGGGFGGGGGGFFFFF9=7CB7C6*9=BFFFF0>D:B2DF?FFFFFFFFF
@M04650:207:000000000-C238N:1:1101:8177:11027 1:N:0:19
ACTCCTACGGGAGGCAGCAGTGGGGAATATTGCACAATGGGCGGAAGCCTGATGCAGCGACGCCGCGTGAGGGATGACGGCCTTCGGGTTGTAAACCTCTTTCAGCAGGGACGAAGCGCAAGTGACGGTACCTGCAGAAGAAGCACCGGCTAACTACGTGCCAGCAGCCGCGGTAATACGTAGGGTGCGAGCGTTGTCCGGATTTATTGGGCGTAAAGCGAGCGCAGGCGGTTCCTTAAGTCTGATGTGAAAGCCCCCGGCTCAACCGGGGAAGGTCATTGGAAACTGGGGAAC
+
GGGGGGGGGGGGGGGGGGGGGGGGGGGGGGGGGGGGGGGGGGGGGGGGGGGGGGGGGGGGGGGGGGGGEGGGGGGGGGGGGGGGGCGGGGGGGGGGGGGGGGGGGGGGGGGCFGGFGFGGGGGGFGGGGGDGCFGGGGGGFGGGGGGGGGEEGFFGGGGGGGG?CFGGGGEDF:EGFFFGEGGGE8CECE5CEC>EGGGE5E85+<CCFGGGGGGEFGGGEGGGCECCGDG/5=C?CFFG?D=@7>D>FFC*><F7:DF7:5CG47CBF>EF5>D<A?>*/86=FFF>?F>14-
@M04650:207:000000000-C238N:1:1101:12007:11079 1:N:0:19
ACTCCTACGGGAGGCAGCAGTGGGGAATATTGCACAATGGGCGGAAGCCTGATGCAGCGACGCCGCGTGAGGGATGACGGCCTTCGGGTTGTAAACCTCTTTCAGCAGGGACGAAGCGCAAGTGACGGTACCTGCAGAAGAAGCACCGGCTAACTACGTGCCAGCAGCCGCGGTAATACGTAGGTGGCAAGCGTTGTCCGGAATTATTGGGCGTAAAGCGCGCGCAGGCGGCCTTTTAAGTCTGATGTGAAAGCCCACGGCTTAACCGTGGAAGGTCATTGGAAACTGGAAGGC
+
GGGGGGGFGGGGGGGGGGGGGGGGGGGGGGGGGGGGGFGGGGGGGGGGFFDFGFGGGGGGGGGGGGGFFGGGGGGGGGGGDGGGGGGGGGGGGGGGFGGGGGGGGGGGGGFGGGGCGEGGGGFGGGGGGGGGGGGGGDGFEGE7BCFGGGGGGGGGGGGGGGGGGGGGGGGGC<EGGDGGGGGGGDGGGDGGEGGGEFGGG>E>@FDGGFGGGGGGGGGGGGGGGGGGGDGGFD4CG74:FGFFCFCDFGGGGGGFFDFBG3DFFFGFBFF36@FFA0:B43*9?F428FFBF1
@M04650:207:000000000-C238N:1:1101:27865:11107 1:N:0:19
ACTCCTACGGGAGGCAGCAGTGGGGAATATTGCACAATGGGGGGAACCCTGATGCAGCCATGCCGCGTGAATGAAGAAGGCCTTCGGGTTGTAAAGTTCTTTCGGTGATGAGGAAGACTGGGGTGTTAATAGCACTTTAGGTTGACGTTAGTTACAGAAGAAGCACCGGCTAACTCCGTGCCAGCAGCCGCGGTAATACGGAGGGTGCAAGCGTTAATCGGAATGACTGGGCGTAAAGGGCACGCAGGCGGTGACTTAAGTGAGATGTGAAAGCCCTGGGCTTAACCTAGGAAT
+
GGGGGGGGGGGGGGGGGGGGGGGGGGGGGGGGGGGGGGGGGGGGGGGGGGGGGGGGGGGGGGGGGGGGGGGGGGGGGGGGGGGGGGGGGGGGGGGGGGGGGGGGGGGGGGGGGGFGGGGGGGGFFGGGGGGGGGGGGGGGGGGGGGGGGGGGGGGGGGGGGGGGGGGGGGGGGGGGGGGGGGGGGGGGGCGGGGGGGGGGGGGGGGGGGGGGGGGGGGGGGGGGGFFGGGGGFGGGGGFGFGFFGDGGFGGGGGGFFFFFEFGGFGGFFFFFFF:FB?GFFFDFFFFFFFFFF7
@M04650:207:000000000-C238N:1:1101:19240:11115 1:N:0:19
ACTCCTACGGGAGGCAGCAGTGGGGAATATTGGACAATGGGCGCAAGCCTGATCCAGCCATGCCGCGTGAGTGATGAAGGCCCTAGGGTTGTAAAGCTCTTTCACCGGTGAAGATAATGACGGTAACCGGAGAAGAAGCCCCGGCTAACTTCGTGCCAGCAGCCGCGGTAATACGGAGGGTGCAAGCGTTAATCGGAATTACTGGGCGTAAAGCGCACGCAGGCGGTCTGTCAAGTCGGATGTGAAATCCCCGGGCTCAACCTGGGAACTGCATTCGAAACTGGCAGGCTAG
+
GGGGGGGGGGGGGGGGGGGGGGGGGGGGGGGGGGGGGGGGGGGGGGGGGGGGGGGGGGGGGGGGGGGGGGGGGGGGGGGGGGGGGGGGGGGGGGGGGGGGGGGGGGGGGGGGGGGGGGGGGGGGGGGGGGGGGGGGGGGGGGGEGGGGGGGGGGGGGGGGGGGGGEEGGGGGGFGGBEGGGGGGG7BEGDGGCFGGGGGFFGGGFFGGEGGFEGD5EGGGEDGGGGGGGC<EFFFGGD@D>36?FGFGFGGGGGGFEFFFGFGFFGGFFFFFFFFFAD4>B>CF:FDBF5;?
@M04650:207:000000000-C238N:1:1101:17168:11145 1:N:0:19
ACTCCTACGGGAGGCAGCAGTAGGGAATCTTCCACAATGGACGGAAGTCTGATGGAGCAATGCCGCGTGAGTGAAGAAGGTTTTCGGATCGTAAAACTCTGTTGTGAGGGAAGAACAAGTATCGGAGTAACTGCCGGTACCTTGACGGTACCTCATTAGAAAGCCACGGCTAACTACGTGCCAGCAGCCGCGGTAATACGTAGGTGGCGAGCGTTATCCGGATTTACTGGGCGTAAAGGGAGCGTAGGCGGATGATTAAGTGGGATGTGAAATACCCGGGCTCAACTTGGGTGC
+
GGGGGGGGGGGGGGGGGGGGGGGGGGGGGGGGGGGGGGGGGGGGGGGGGGGGGGGGGGGGGGGGGGGGGGGGGGGGGGGGGGGGGGGDEGGGGGGGGGGGGFGGGGGGGGGGGGGGGGGGGGGGGGGGGGGGGGGGGGGGGGGGGGGGGGGGGGGGGGGGGGGGGGGGGGGGGGGGGGGGGGGGGGGGGGGGGGGGGFGGGGGGGGGGGGGGGGGGGGGGGGGGGGGDFGGGFGGEGGFGFGEFGGGGFGGDDGGBFFFFGFGFFGGFFFFFFFF??FD@EFFFFFBBFF@??(
@M04650:207:000000000-C238N:1:1101:3180:11198 1:N:0:19
ACTCCTACGGGAGGCAGCAGTAGGGAATCTTCGGCAATGGGGGCAACCCTGACCGAGCAACGCCGCGTGAGTGAAGAAGGTTTTCGGATCGTAAAACTCTGTTGTTAGAGAAGAACGTTAAGTAGAGTGGAAAATTACTTAAGTGACGGTATCTAACCAGAAAGGGACGGCTAACTACGTGCCAGCAGCCGCGGTAATACGTAGGTCCCAAGCGTTGTCCGGATTTATTGGGCGTAAAGCGAGCGCAGGGGGTTTCTTAAGTCTGATGTAAAAGGCAGTGGCTCAACCATTGTG
+
GGGGGGGGGGGEGGGGGGGGGGGGGGGDEGFGGGGGGGGGGGGEGGGGEGGGGGGGGGGGGGGGGGG@>FFGGFGFGGGGGFGGGGGGGGGGGGGAF8AFGG,FFGGGFCGGGGGGG<D,AFF,,:FECFCF<F,FFD,EGFG9@FGGEGFGGGFCCFGGFGFFFE7FF**>FFGDCFE<BFCFGGDECBEECEGE>BEEGGC@GF9?EFFE=C2/>*2*?C5/;?+ACFG*4CD5>FF*<3<BD:DDE)>3//9/9FFB7/CDFGDF47F*@8>FFF*0;(9667:0,965<4
@M04650:207:000000000-C238N:1:1101:6701:11207 1:N:0:19
ACTCCTACGGGAGGCAGCAGTGGGGAATATTGCACAATGGAGGAAACTCTGATGCAGCAACGCCGCGTGAGCGATGAAGGTCTTCGGATCGTAAAGCTCTGTCTTTAGGGATGATAATGACAGTACCTAAGGAGGAAGCCACGGCTAACTACGTGCCAGCAGCCGCGGTAATACGTAGGTGGCGAGCGTTATCCGGATTTATTGGGCGTAAAGGGAGCGTAGGAGGATACTTAAGTGGGATGTGCAATACTTGGGCTCAACCAGAGTACTGCATTCCAAACTGAGTATCTAGCG
+
GGEGGF@FGGGGGFGECGGGGGG<@;B,;CFFCECAE,C<CFC7FGEFC<CEFGFGGCA,CCC:CBFGGGE,@F8=AFE@C,?<FF=BFGGFFGGGGA<AFAFFCGFFGFGGGFDFGFFG9<FFFCFDGD8E,=FE<<,DGFEGGGGEGGGF:FCGG93@7,,8>CCB>C7DFG8;EEGF;*>>*?*:4B;2,<@BCE*?++>>@CCC8CEC?C*;:CC9E<8+*:E7C43<@C7<77:/)196*;CC*9:7:6<45)9=C@*94>?A?F=49?FF<BG?)4D*0996<F6A)-
@M04650:207:000000000-C238N:1:1101:25037:11208 1:N:0:19
ACTCCTACGGGAGGCAGCAGTAGGGAATCTTCCACAATGGACGAAAGTCTGATGGAGCAACGCCGCGTGAGTGATGAAGGTTTTCGGATCGTAAAACTCTGTTGCGAGGGAAGAACAAGTACGAGAGTAACTGCTCGTACCTTGACGGTACCTCGTTAGAAAGCCACGGCTAACTACGTGCCAGCAGCCGCGGTAATACGTAGGTGGCAAGCGTTGTCCGGAATTATTGGGCGTAAAGCGCGCGCAGGCGGCCTTTTAAGTCTGATGTGAAAGCCCACGGCTTAACCGTGGA
+
GGGGGGGGGGGGGGGGGGGGGGGGGGGGGGGGGGGGGGGGGGFGGGGFFGGGGEFGGGGGGGGGGGGGGGGGGGCGGGGGFFGGGGGGGEGGGGGGGGGGCFGFFGGGGGGGGGGGGGFGGFGGGGGGGDFFFGGGGGGGGGFGFGGDGGGGGGGFGGGGGGGGFGGGGGGGGGGGGGGGGGGGGGFGFEGGEGGE+?CFGFFGGGGGGGFGGGEGGGGDDC?=CFFFGGGGFEGGGCBCBGBFD35DFDGGGDC=F6?B9@77BDFBF=FFFF)78:3>:9DFBB691>EF
@M04650:207:000000000-C238N:1:1101:21319:11218 1:N:0:19
ACTCCTACGGGAGGCAGCAGTAGGGAATCTTCCACAATGGACGAAAGTCTGATGGAGCAACGCCGCGTGAGTGATGAAGGTTTTCGGATCGTAAAACTCTGTTGCGAGGGAAGAACAAGTATGAGAGTAACTGCTCATACCTTGACGGTACCTCGTTAGAAAGCCACGGCTAACTACGTGCCAGCAGCCGCGGTAATACGTAGGTGGCAAGCGTTGTCCGGAATTATTGGGCGTAAAGCGCGCGCAGGCGGCCTTTTAAGTCTGATGTGAAAGCCCACGGCTTAACCGTGGA
+
GGGGGGGGGGGGGGGGGGGGGGGGGGGGGGGGGGGGGGGGGGGGGGGGGGGGGGGGGGGGGGGGGEGGGGGGGGGFGGGGGGGGGGGGGGGGGGGGGGGGGGGGGGGGGGGGGGGGGGGGGGGGGGGGGGGGGGGGGGGGGGGGGGGGGGGGGGGGGGGGGGGGGGGGGGGGGGGGGGGGGGGGGGGGGGGGGGGGGGGGGGGGGGGGGGGGGGGGGGGGGGGGGGGGGGGGFGGGGGFGFGFFGGG<BGGGGGG?4=FFFFFGFFCBFFFFFFFF16DEFFGFFFFFFFF?
@M04650:207:000000000-C238N:1:1101:11291:11232 1:N:0:19
ACTCCTACGGGAGGCAGCAGTAGGGAATCTTCCACAATGGACGAAAGTCTGATGGAGCAACGCCGCGTGAGTGATGAAGGTTTTCGGATCGTAAAACTCTGTTGCGAGGGAAGAACAAGTACGAGAGTAACTGCTCGTACCTTGACGGTACCTCGTTAGAAAGCCACGGCTAACTACGTGCCAGCAGCCGCGGTAATACGTAGGTGGCAAGCGTTGTCCGGAATTATTGGGCGTAAAGCGCGCGCAGGCGGCCTTTTAAGTCTGATGTGAAAGCCCACGGCTTAACCGTGGA
+
GGGGGGGGGGGGGGGGGGGGGGGGGGGGGGGGGGGGGGGGGGGGGGGGGGGGGGGGGGGGGGGGGGGGGGGFGGGGGGGGGGGGGGGGGDGFGGGGGGGGFGDFFFEGGGGGGGGGGGGGGGGGGGGGGGGGGGGGGGGGGGGGGGGGGGGGGGGGGGGGGGGGGGGGGGGGGFGGGGGGGGGGGGGGGGGGGGGGGGGGFGGGGGGFGGGGGEGGGDGDGGGFGGGGCGGGFGGGGGFGFGEFDGGGFGGDG<C7?F?F07:DFCGFFFB=F?FF6?GF>BC?FFF9:FE?
@M04650:207:000000000-C238N:1:1101:23308:11237 1:N:0:19
ACTCCTACGGGAGGCAGCAGTAGGGAATCTTCCACAATGGACGAAAGTCTGATGGAGCAACGCCGCGTGAGTGATGAAGGTTTTCGGATCGTAAAACTCTGTTGCGAGGGAAGAACAAGTATGAGAGTAACTGCTCATACCTTGACGGTACCTCGTTAGAAAGCCACGGCTAACTACGTGCCAGCAGCCGCGGTAATACGTAGGTGGCAAGCGTTGTCCGGAATTATTGGGCGTAAAGCGCGCGCAGGCGGCCTTTTAAGTCTGATGTGAAAGCCCACGGCTTAACCGTGGA
+
GGGGGGGGGGGGGGGGGGGGGGGGGGGGGGGGGGGGGGGGGGGGGGGGGGGGGGGGGGGGGGGGGGGGGGGGGGGGGGGGGGGGGGGGGGGGGGGGGGGGGGGGGGGGGGGGGGGGGGGGGGGGGGGGGGGGGGGGGGGGGGGGGGGGGGGGGGGGGGGGGGGGGGGGGGGGGGGGGGGGGGGGGGGGGGGGGGGGGGGGGGGGGGGGGGGGGGGGGGGDECGGGFGGGGGGFGGEGGFGDGFFDDGGFGGGGG<?FFFFGFGFFGGFFFFFFFF@BFGEFFGFFF?>FFFF
@M04650:207:000000000-C238N:1:1101:16873:11255 1:N:0:19
ACTCCTACGGGAGGCAGCAGTAGGGAATCTTCGGCAATGGGGGCAACCCTGACCGAGCAACGCCGCGTGAGTGAAGAAGGTTTTCGGATCGTAAAACTCTGTTGTTAGAGAAGAACGTTAAGTAGAGTGGAAAATTACTTAAGTGACGGTATCTAACCAGAAAGGGACGGCTAACTACGTGCCAGCAGCCGCGGTAATACGTAGGTGGCAAGCGTTATCCGGAATTATTGGGCGTAAAGCGCGCGTAGGCGGTTTCTTAAGTCTGATGTGAAAGCCCACGGCTCAACCGTGG
+
GGGGGGGGGGGGGGGGGGGGGGGGGGGGGGGGGGGGGGGGGGGGGGGGGGGGGGGGGGGGGGGGGGGGGGGGGGGGGGGGGGGGGGGGDGGGGGGFGGGGGGGGGGGGGGGGGGGGGGGGGGGGGGGGGGGCGGGGGGGGGDGGGGGGGGGGGGGGGGGGGGGGGGFGGGGGGGGGGGGGCGGGGGGGGGGGGGG>EGGGGGGGGGGGF7EGGGGGDGGGGGDCFCFCFCFG@E<EGFFGFGE3CG:<DGGGG:GFFFFFG@GG=CGFF?FBF?FF::37>95>F6@BF3F;
@M04650:207:000000000-C238N:1:1101:8671:11259 1:N:0:19
ACTCCTACGGGAGGCAGCAGTGGGGAATATTGCACAATGGGGGGAACCCTGATGCAGCCATGCCGCGTGAATGAAGAAGGCCTTCGGGTTGTAAAGTTCTTTCGGTGATGAGGAAAGCTTGGGTGTTAATAGCACTTTAGTTTGACGTTAGTTACAGAAGAAGCACCGGCTAACTCCGTGCCAGCAGCCGCGGTAATACGGAGGGTGCAAGCGTTAATCGGAATGACTGGGCGTAAAGGGCACGCAGGCGGTGACTTAAGTGGGATGTGAAAGCCCTGGGCTTAACCTAGGAAT
+
GGGGGGGGGGGDGGGGGGGGGGGGGGGGGGGGGGGGGFGGGGGGGGGGEGGGGGGGGGGGGGGGGGGGGGGGGGGGGGGGGGGGGGGGGGGGFFGGGGGGGGGGGGGGGGGGFGFFGGGGGGDFFGDGGGFFGGGGGGGGGGGGCGGGGGGGGFGFGCFFGGGGGGGGGGGGGGC9EEGGGFGGGFGGGGGGGGGGGGGGGDGGGGDGGGGGGGGGFGGFGCEGGGGGGGGGFEDEFGFGFGF@GGDD@GGGDFGF?*1=EFGGFGGFFFBF4;F>??3@F046B@F9:6@?44
@M04650:207:000000000-C238N:1:1101:13651:11260 1:N:0:19
ACTCCTACGGGAGGCAGCAGTGGGGAATATTGCACAATGGGGGAAACCCTGATGCAGCAACGCCGCGTGAGTGATGAAGGTTTTCGGATCGTAAAGCTCTGTCTTTGGGGAAGATAATGACGGTACCCAAGGAGGAAGCCACGGCTAACTACGTGCCAGCAGCCGCGGTAATACGTAGGTGGCGAGCGTTATCCGGATTTACTGGGCGTAAAGGGAGCGTAGGCGGATGATTAAGTGGGATGTGAAATACCCGGGCTCAACTTGGGTGCTGCATTCCAAACTGGTTATCTAG
+
GGGGGGGGGGGGGGGGGGGGGGGGGGGGGGGGGGGGGGGGGGGGGGGGGGGGGGGGGGGGGGGGGGGGGGGGGGGGGGGGGGGGGGGGGGGGGGGGGGGGGGGGGGGGGGGGGGGGGGGGGGGGGGGGGGGGGGGGGFFGGGGGGGGGGGGGGEGGGGGGGGGGGDEGEGGGGGGGGGGGGGGGEGGGGGCFGGGGEGGGGGFGGGGGCC5CFGGGGGDDCC5<EGE5C7:CFFF9:>FC6C@**2?CFFC<DDD:3>?FGFCGFCDBEFFF??=4)6C?FAG)/9*5>=*4
@M04650:207:000000000-C238N:1:1101:15297:11278 1:N:0:19
ACTCCTACGGGAGGCAGCAGTGGGGAATATTGCACAATGGGCGCAAGCCTGATGCAGCGACGCCGCGTGAGGGATGACGGCCTTCGGGTTGTAAACCTCTTTCAGTGCCGACGAAGCGAAAGTGACGGTAGGTACAGAAGAAGCACCGGCTAACTACGTGCCAGCAGCCGCGGTAATACGTAGGGTGCGAGCGTTGTCCGGAATTACTGGGCGTAAAGAGTTCGTAGGCGGTTTGTCGCGTCGTTTGTGAAATCCCGCAGCTTAACTGTGGGCGTGCAGGCGATACGGGCAGAC
+
GGGGGGGGGGGGGGGGGGGGGGGGGGGGGGGGGGGGGGGGGGGGGGGGGGGGGGGGGGGGGGGGGGGGGGGGGGGGGGGGGGGGGGGGGGGGGGGGGGGGGGGGGGGGGGGGGEGGGGDGEGGGFGGGGGGGGGGGGGGGGGGGGGGGGGGGGGGGGGGGGGGGGGGGGGGGGGGGGCGGGGGGGGGGGGGGGGGGEGGGGDDGGGGGGGGGDECGGGGGGGGGGGGGGGGGFGGGGGFGFGFFGGGGFGGGGGGFFFFFGFG=FGGFFFFFFFFFFFFFFF9>@EFFFFEFB8
@M04650:207:000000000-C238N:1:1101:7997:11315 1:N:0:19
ACTCCTACGGGAGGCAGCAGTAGGGAATCTTCCACAATGGACGAAAGTCTGATGGAGCAATGCCGCGTGAGTGAAGAAGGTTTTCGGATCGTAAAGCTCTGTTGTGAGGGAAGAACAAGTATAGGAGTAACTGCCTGTACCTTGACGGTACCTCATTAGAAAGCCACGGCTAACTACGTGCCAGCAGCCGCGGTAATACGTAGGTGGCAAGCGTTGTCCGGAATTATTGGGCGTAAAGCGCGCGCAGGCGGCGAGATTAGTCTGATGTGAAAGCCCCCGGCTCAACCGGGGCGG
+
GGGGGGGGGGGGGGGGGGGGGGGGGGGGGGGGGGGGGGGGGGGDGGGGGGGGGGGGFGGGGGGGGGGEGGGGGGGGGGGGGGGGGGGGGGGGGGGFGGGGGGDGGGGGGGGGGGGGGGGGGGGGGGGGGGGGGGGGGGGGGGGGGGGGGGGGGGGGGGGGGGGGGGGGGGGGGGGGGGGGGGFFFGGGGGGGGGGGGGFFGGGGCFGGGGGGGGGGGGFGGGGFFG?FFGGGD=D=DF?GDGFD)7D<3DDDG)C@3*19CFCF6CGFFFFFFFFF0>GFFBD=?FFF>:)(39
@M04650:207:000000000-C238N:1:1101:2428:11351 1:N:0:19
ACTCCTACGGGAGGCAGCAGTGGGGAATATTGCACAATGGGCGGAAGCCTGATGCAGCGACGCCGCGTGAGGGATGACGGCTTTCGGGTTGTAAACCGCTTTCAGCAGGGAAGAAGCGCAAGAGATGGTACCTGCAGAAGAAGCACCGGCTAACTACGTGCCAGCAGCCGCGGTAATACGTAGGGTGCGAGCGTTGTACGGAATTACTGGGCGTAAAGAGTTAGTAGGCGGTTTGTCGCGTAGTTTGCGAAATCCCGCAGCTTAACTGTGGGCGTGCAGGCGATACGGGCAGAC
+
DEFFGDG9@FDFGEGEGCFGC8F8FFE8CFGGGGCF@FFCFFFCGGGGGGGG9FGGGEFC:E:+:+FCCEGGGGGGG9?CC+6?9FEEGEECGGFA,+@CFB9,A5CFGGG,@=FD,C:::F,<,,38@FFFGG:AFGGGFFGGD6>FD*1FFGG,?FFF7EFFGGGG,=<1<=:8++?CB+=>CFEC>58/:C5?*3<8885;C:+++<:5E2*;=>*9<*+3ACFGFDD>>CD>77:D5)08**C*7)1)/27)77.7*)2:7*2:@FFE)508::FF53757>::>)014,
@M04650:207:000000000-C238N:1:1101:5725:11359 1:N:0:19
ACTCCTACGGGAGGCAGCAGTGGGGAATATTGCACAATGGGGGAAACCCTGATGCAGCAACGCCGCGTGAGTGATGAAGGTTTTCGGATCGTAAAGCTCTGTCTTTGGGGAAGATAATGACGGTACCCAAGGAGGAAGCCACGGCTAACTACGTGCCAGCAGCCGCGGTAATACGTAGGTGGCGAGCGTTATCCGGATTTACTGGGCGTAAAGGGAGCGTAGGCGGATGATTACGTGGGATGTGAAATACCCGGGCTCACCTTGGGTGCTGCATTCCAAACTGGTTATCTTG
+
FEFG<FDGGEE@FFDFFEFECFGEFEECGGGFGGGGFGGGCFD:CEGE@FFFFGFGF8FCFEGCFGG=EGGEFGGGGE?=FFGGGGGG7FFFFAFGG?8,BFEGGGC<FB:=BEFFGGGGFG@FGGGGGEDFFGGGGGCFGG@CEC@FFGGGEGG7FFFG:>>:8<>C*>1@FCGGGFE<C7C:EGEEC>*2?;EEG5C+B;9CF>CG*:7=EGGGGDCD8CG68=57CF?79+7:7CE:FD@?G*:F?>F<3<DF>FF*/=C>?F51>BFF:?F46<FFFBC)97B<<9*)
@M04650:207:000000000-C238N:1:1101:23921:11390 1:N:0:19
ACTCCTACGGGAGGCAGCAGTGGGGAATATTGCACAATGGGCGCAAGCCTGATGCAGCCATGCCGCGTGTATGAAGAAGGCCTTAGGGTTGTAAAGTACTTTCAGCGGGGAGGAAGGTGATAAGGTTAATACCCTTATCAATTGACGTTACCCGCAGAAGAAGCACCGGCTAACTCCGTGCCAGCAGCCGCGGTAATACGGAGGGTGCAAGCGTTAATCGGAATTACTGGGCGTAAAGCGCACGCAGGCGGTCAATTAAGTCAGATGTGAAAGCCCCGAGCTTAACTTGGGAAT
+
GGGGGGGGGGGGGGGGGGGGGGGGGGGGGGGGGGGGGGGGGGGGGGGGGGGGGGGGGGGGGGGGGGGGGGGGGGGGGGGGGGGGGGGGGGGGGGGGGGGGGGGGGGGGGGGGGGGGGGGGFFGFGGGGGGGGGGGGGGGGGGGGGGGGGGGGGGGGGGGGGGGGGGGGGGGGGGGGGGGGGGGGGGGGGGGGGGGGGGGGGGGGGGGGGGGGGGGGGGGGGGGGGGGGGGFGFGGGGGFGFGFFGGGGFGGGGGGFFFFFGFGF4FFA?FFFFFFFFFD>>9C?6FF9AFFBF:
@M04650:207:000000000-C238N:1:1101:15763:11397 1:N:0:19
ACTCCTACGGGAGGCAGCAGTGGGGAATATTGCACAATGGGCGCAAGCCTGATGCAGCCATGCCGCGTGTATGAAGAAGGCCTTAGGGTTGTAAAGTACTTTCAGCGGGGAGGAAGGTGATAAGGTTAATACCCTTGTCAATTGACGTTACCCGCAGAAGAAGCACCGGCTAACTCCGTGCCAGCAGCCGCGGTAATACGGAGGGTGCAAGCGTTAATCGGAATTACTGGGCGTAAAGCGCACGCAGGCGGTCAATTAAGCCAGATGTGAAAGCCCCGAGCTTAACTTGGGAAT
+
GGGGGGGGGGGGGGGGGGGGDGGGGGGGGGGGGGGGGGGGGGGGGGGGGGGGGGGGGGGGGGGGGGGGGGGGGGGGFGFGGGGGDGGGGGGGGGGGGGGGGGGGGGGGGGGGGGGGCFDGGCFGGFGGGGGGGGGGDGGGFDGFEGGGGGGGG@F7CEFFDGGGGGGGGGGGGGGGGGGFEGGGGGGGGGGGEGGGGGGGCEEEEEGG+CFF5:ECFGGGGD8CEGGGGGGGFGDEGDFDE<@:)17CEGGGGDCBFF=B+<*94CGAFFFBF?F:31)8@166*96:AF5183
@M04650:207:000000000-C238N:1:1101:25499:11398 1:N:0:19
ACTCCTACGGGAGGCAGCAGTGGGGAATATTGCACAATGGGCGCAAGCCTGATGCAGCCATGCCGCGTGTATGAAGAAGGCCTTCGGGTTGTAAAGTACTTTCAGTCGGGAGGAAGGTGTCAAGGTTAATAACCTTGGCAATTGACGTTACCCGCAGAAGAAGCACCGGCTAACTCCGTGCCAGCAGCCGCGGTAATACGGAGGGTGCAAGCGTTAATCGGAATTACTGGGCGTAAAGCGCACGCAGGCGGTCAATTAAGTCAGATGTGAAAGCCCCGAGCTTAACTTGGGAAT
+
GGGGGGGGGGGGGGGGGGGGGGGGGGGGGGGGGGGGGGGGGGGGGGGGGGGGGGGGGGGGGGGGGGGGGGGGGGGGGGGGGGGGGGGGGGGGGGGGGGGGGGGGGGGGGGGGGGGGGGGGGGGGGGGGGGGGFGGGGGGGGGGGGGGGGGGGGGGGGGGGGGGGGGGGGGGGGGGGGGGEGGGGGGGGGGGGGGGEGCGGGDGDGGGGGGGGGGD8FGGGEG5FGGGGGGGGFGGGGGFGFGFEGGGDEDGDC<F?F?FBFFGGFGGFFFFFF@>>0;DD:>FFFFFA<?FBF:
@M04650:207:000000000-C238N:1:1101:17875:11430 1:N:0:19
ACTCCTACGGGAGGCAGCAGTGGGGAATATTGCACAATGGGGGGAACCCTGATGCAGCCATGCCGCGTGAATGAAGAAGGCCTTCGGGTTGTAAAGTTCTTTCGGTGATGAGGAAGACTGGGGTGTTAATAGCACTTTAGGTTGACGTTAGTTACAGAAGAAGCACCGGCTAACTCCGTGCCAGCAGCCGCGGTAATACGGAGGGTGCAAGCGTTAATCGGAATGACTGGGCGTAAAGGGCACGCAGGCGGTGACTTAAGTGGGATGTGAAAGCCCTGGGCTTAACCTAGGAAT
+
GGGGGGGGGGGGGGGGGGGGGGGGGGGGGGGGGGGGGGGGGGGGGGGGGGGGGGGGGGGGGGGGGGGGGGGGGGGGGGGGGGGGGGGGGGGGGGGGGGGGGGGGGGGGGGGGGGGGGGGGGGGGGGGGGGGGGGGGGGGGGGFGGGGGGGGGGGGGGGGGGGGGGGGGGGGGGGGGGGGGGGGGGGGGGGGGGGGGGGGGGEGGGGGGGGGGGGGGGGGGGGGGGGGFGGGGFGGGFGFGFGFFGGGGFGGGGGGFF=FFFFGF>FG?FFFFFF4>:<GFFFGFFFFB?@FFF)
@M04650:207:000000000-C238N:1:1101:3178:11453 1:N:0:19
ACTCCTACGGGAGGCAGCAGTAGGGAATCTTCGGCAATGGACGAAAGTCTGACCGAGCAACGCCGCGAGAGTGAAGAAGGTTTTCGGATCGTAAAACTCTGTTGTTAGAGAAGAACAAGTGAGAGAGTAACTGTTCTCACCTTGACGGTATCTAACCAGAAAGCCACGGCTAACTACGTGACAGCAGCCGCGGTAATACGTAGGTGGCAAGCGTTGTCCGGATTTATTGGGCGTAAAGCGAGCGCAGGCGGTTCCTGACGTCTGATGTGAAAGCCGCCGGATCAACCGGGGAGG
+
GGGGGGGGGGGGGEEEGGGGGA<FG<FE@FGGD@@BE,CA9FEFGE@CEF@EGGGGEGGGGGGBC7F+@:CEAE?CGGGGFGGGCFGDEGG,EFGGFGGFFGFGG,<BFFFFFG@8FFFFFDF<,<C,EA9?BA,@<ACFFFFFFF:>@F@9@CFCGGGFEFCFF,DEE7*B:3?;?1DG7>;DFGECCEGGD8CC+?+=?FGDCCFG2<A7C:BC:7:<CG**22+0<C@7@CDCFGFG:>5)9D/7)995>*0=*0)0279F?*::F*/19.8)-7>@5(1./.749>>>(4
@M04650:207:000000000-C238N:1:1101:14294:11464 1:N:0:19
ACTCCTACGGGAGGCAGCAGTGGGGAATATTGCACAATGGGGGAAACCCTGATGCAGCAACGCCGCGTGAGTGATGAAGGTTTTCGGATCGTAAAGCTCTGTCTTTGGGGAAGATAATGACGGTACCTAACCAGAAAGCCACGGCTAACTACGTGCCAGCAGCCGCGGTAATACGTAGGTGGCAAGCGTTATCCGGAATTATTGGGCGTAAAGCGCGCGTAGGCGGTTTCTTAAGTCTGATGTGAAAGCCCACGGCTCAACCGTGGAGGGTCATTGGAAACTGGGGAACTTG
+
GGGGGGGGGGGGGGGGGGGGGGGGGGGGGGGGGGGGGGGGGGGGGGGGGGGGGGGGGGGGGGGGGGGGGGGGGGGGGGGGGGGGGGGGGGGGGGGGGGGGGGGGGGGGGGGGGGGGGGGGGGGGGGGGGGGGGGGGGFGGGGGGGGDGGGGGGGGGGGGGGGGGGGGGGGDFGGGGFGGGGGGGGGGGGGGGGFGGGGGGGCF9BFGGGGGGGGGGDGGGCCGGGGGGGGGFFGGGGGFGFGFFGGGGFGGGGDGEF>@FGFG5@D*,<BDF>FF?:2C=@FGFFD5<:F44
@M04650:207:000000000-C238N:1:1101:14804:11497 1:N:0:19
ACTCCTACGGGAGGCAGCAGTAGGGAATCTTCCGCAATGGACGAAAGTCTGACGGAGCAACGCCGCGTGAGTGATGAAGGTCTTCGGATCGTAAAACTCTGTTGTCAGGGAAGAACAAGTGATGTTCAAATAGGGCATCACCTTGACGGTACCTGACCAGAAAGCCCCGGCTAACTACGTGCCAGCAGCCGCGGTAATACGTAGGGGGCAAGCGTTGTCCGGAATTATTGGGCGTAAAGCGAGCGCAGGCGGTTCCTTAAGTCTGATGTGAAAGCCCACGGCTTAACCGTGGA
+
GGGGGGGGGGGGGGGGGGGGFGGGGGGGGGGGGGGGGGGGGGGGGGGGFGGGGGGGGGGGGGGGGGGGGGGGGGGGGGGGGGGGGGGGGGGGGGGGGGGGGGGGGGGGGGGGGGGGGGGGFFGGGGGGGGGGGGGFGGGGGGGGGGGGGGGGGGGGGGGCEFGGGGGGGGGGGGGGGGGGGGGCFGGGGGGGGGGGGGFGGGFGGGGGGGGGGGEEGGGGGGEGGEFGGGGGFGGGGGFGFGDEGGGGEGGGGGGFFFFFC@FGFFGA8=FFFFFFFFD@@99>F4@ABEF>?
@M04650:207:000000000-C238N:1:1101:3412:11508 1:N:0:19
ACTCCTACGGGAGGCAGCAGTGGGGAATATTGCACAATGGGGGGAACCCTGATGCAGCCATGCCGCGTGAATGAAGAAGGCCTTCGGGTTGTAAAGTTCTTTCGGTGATGAGGAAGACTGGGGTGTTAATAGCACTTTAGGTTGACGTTAGTTACAGAAGAAGCAACGGCTAACTCCGTGCCAGCAGCCGCGGTAATACGGAGGGGGCAAGCGTTAATCGGAAGGACTGGGCGTAAAGGGCACGCAGGCGGTGACTTAAGTGGGATGTGAAAGCCCTGGGCTTAACCTAGGAA
+
GGGGGGGGGGGGGGGGGGGGGGGGGGGGGGGGGGGGGGGGGGGGGGGGGGGGGGGGGGGGFGGGGGGGGGDGGGFGGGGGGGGGGGGGFFGGGGGGCGGG9=FEGGGCFFGFGGGGGGGGGGGCFFCFFFCFGGGG,?FGFG9C<CG*=:<?EFFGGGGGGEFEE,=FEDF>FD9+8EFGDFGGGF8CGGGCGGGG?<CFEECGG58CCE:>E:EG5::9CGD*8=665DGG;CGGC7BD57)8CDGDFDGGG*6BFFBF+=F452/4F4@*/0<3:<3>:(/?=@F5>FF>B
@M04650:207:000000000-C238N:1:1101:17720:11618 1:N:0:19
ACTCCTACGGGAGGCAGCAGTAGGGAATCTTCCACAATGGACGAAAGTCTGATGGAGCAATGCCGCGTGAGTGAAGAAGGTTTTCGGATCGTAAAGCTCTGTTGTGAGGGAAGAACAAGTACAAGAGTAACTGCTTGTACCTTGACGGTACCTCATTAGAAAGCCACGGCTAACTACGTGCCAGCAGCCGCGGTAATACGTAGGTGGCAAGCGTTGTCCGGATTTATTGGGCGTAAAGCGAGCGCAGGCGGTTCCTTAAGTCTGATGTGAAAGCCCCCGGCTCAACCGGGGA
+
GGGGGGGGGGGGGGGGGGGGGGGGGGGGGGGGGGGGGGGGGGGGGGGGGGGGGGGGGGGGGGGGGGGGGGGGGGGGGGGGGGGGGGGGGGGGGGGGGGGGGGGGGGFGGGGGGGGGGGGGGGGGGGGGGGFGGGGGGGGGGGGGGGGGGGGGGGGGGGGGGGGGGGGEGGGGGGGGGGGGGGGGGGGGGGGGEGGGGDGGGGGGGG>FGGGGGGGGGGGGGDCEFGGGGGGGFGGGGGFGFGFEGDDDEGGDC<FFBFFFGFGGFGGFF*99BFF@?9GDFBGFFFFBFFEB
@M04650:207:000000000-C238N:1:1101:7531:11695 1:N:0:19
ACTCCTACGGGAGGCAGCAGTGGGGAATATTGCACAATGGGCGGAAGCCTGATGCAGCGACGCCGCGTGAGGGATGACGGCCTTCGGGTTGTAAACCTCTTTCAGCAGGGACGAAGCGCAAGTGACGGTACCTGCAGAAGAAGCACCGGCTAACTACGTGCCAGCAGCCGCGGTAATACGTAGGGTGCGAGCGTTGTCCGGAATTACTGGGCGTAAAGAGTTCGTAGGCGGTTTGTCGCGTCGTTTGTGAAATCCCGCAGCTTAACTGTGGGCGTGCAGGCGCTACGGGCAGAC
+
GGGGGGGGGCEGGGGGDGGGGCFGEGGCFAFDGGGGGGGGGGGCGGEGGGFFGGGGAEGCFGGGGGGGGGCFGDFGFGEGGEECFDFEGGGGGGFGGGGGGGGGGGGGGGGFCEGCFGG7CC>C,DF7FFGGGFFFFCFFFGGGGGGCGGGGFGFGGEGGGGG:BFGGCEDGGCEEGG97?<CGGGGDGE5EEGGGEGGDDD5FGGGG7FG5EGDCCFGGGGGGEGGGGGC:@5CCDGFG59BB35C5:CFFGGGFD>>@GF7CFGGFFB4>@D@D2:C4B9)55>B?F@)8?.
@M04650:207:000000000-C238N:1:1101:13932:11740 1:N:0:19
ACTCCTACGGGAGGCAGCAGTGGGGAATATTGCACAATGGGCGCAAGCCTGATGCAGCCATGCCGCGTGTATGAAGAAGGCCTTAGGGTTGTAAAGTACTTTCAGCGGGGAGGAAGGTGATAAGGTTAATACCCTTGTCAATTGACGTTACCCGCAGAAGAAGCACCGGCTAACTCCGTGCCAGCAGCCGCGGTAATACGGAGGGTGCAAGCGTTAATCGGAATTACTGGGCGTAAAGCGCACGCAGGCGGTCAATTAAGTCAGATGTGAAAGCCCCGAGCTTAACTTGGGAAT
+
GGGGGGGGGGGGGGGGGGGGGGGGGGGGGGGFFFGGGGGGGGGCFGGFGGGGGGGGGGGGFGGGGGGGF?EFGGGGGGGGFGGGGGGGFFGGGGGGGGGGGGGFGGGGGGGGGGGGGGGGGGFFGGEEFDFEGCGGFFFGGFCFGFGG?FECGGGGGGGGGGGGGFGGGGGGGGEF?E*<EGGGGGGFGGGEG:EBBCFFE8=EGCECGGGFG7EEGCGFGGGG?C+:CFGEB=CGGGFGFC@D3CCGDGG)7<=FBFFFCBFGF7D4BFFFFF)76>DDDFFFFF@A<FF8:(
@M04650:207:000000000-C238N:1:1101:2274:11765 1:N:0:19
ACTCCTACGGGAGGCAGCAGTGGGGAATCTTGCACAATGGGCGGAAGCCTGATGCAGCGACGCCGCGTGGGGGATGACGGCCTTCGGGTTGTAAACTCCTTTCTCTAGGGAAGAAGCCATTTTGTTGTGACGGTACCTGGATAAGAAGCACCGGCTAACTACGTGCCAGCAGCCTCGGTAATACGTAGTGTGCAAGCGTTGTCCGGATTTACTGTGCGTAAAGCGCTCGTAGGTGTTTTGTCGCGTCGTCTGTGACATCCCGTGTCTTACCTTCTGGCGTGCAGGCGATACGTG
+
CFFGGGFGGGDC:+@CFFFEFE@ECDCGGGGFA<<9,C,-,,++++6CCE,,C6C@<EF7CC7F::4C:C++++B+8?=+:>FFG7++BF7B,,,CF9DFFFE,@BE<,,,D78DDD<,@>DF<F,3@5,,+*63CDF,,,7,,3,7,?,>,>*<C*7F;C<FBB71,,8++2<+=*;F**?+51C+2*+<;C+<+88=ECE798*1*2<9CGC0+<*C3**++2/:5CC5=3<>+1955>C))195)<FG3C*0**1*7:5*1)**.7*79=6*/)))78(**)))(4)7(,(
@M04650:207:000000000-C238N:1:1101:21114:11840 1:N:0:19
ACTCCTACGGGAGGCAGCAGTGGGGAATATTGCACAATGGGCGCAAGCCTGATGCAGCCATGCCGCGTGTATGAAGAAGGCCTTCGGGTTGTAAAGTACTTTCAGTCGGGAGGAAGGTGTCAAGGTTAATAACCTTGGCAATTGACGTTACCGACAGAAGAAGCACCGGCTAACTCCGTGCCAGCAGCCGCGGTAATACGGAGGGTGCAAGCGTTAATCGGAATTACTGGGCGTAAAGCGCACGCAGGCGGTTGATTGAGTCAGATGTGAAATCCCCGGGCTTAACCCGGGAAT
+
GGGGGGGGGGGGGGGGGGGGGGGGGGGGGGGGGGGGGGGGGGGGGGGGGGGGGGGGGGGGGGGGGGGGGGGGGGGGGGGGGGGGGGGGGGGGGGGGGGG,EFGGGGGGGGGGGGGGGGGGGGGGGGGGGGGGGGGGGGGGGGGGGGGGGGGGGGGGGGGGGGGGGGGGGGGGGGGGGGGGGGGGGGGGGGGGGGGGGGGGGGGGGGGGGGGGGGGGGGGGGGGGGGGGGGGGFGGGGGFGFGFFGGGGFGGGGGGFFFFFGFGGFFGAFFFFFFFFFFGFFFGFFFF?FFFFF7
@M04650:207:000000000-C238N:1:1101:8032:11882 1:N:0:19
ACTCCTACGGGAGGCAGCAGTAGGGAATCTTCCGCAATGGGCGCAAGCCTGACGGAGCAACGCCGCGTGTGCGAAGAAGGTCTTCGGATCGTAAAGCACTGTTGTTAAGGAAGAATGACAGTAAGGGTCACTATTTACTGTGTGACGGTACTTAACCAGAAAGCCACGGCTAACTACGTGCCAGCAGCCGCGGTAATACGTAGGTGGCAAGCGTTATCCGGAATTATTGGGCGTAAAGCGCGCGTAGGCGGCGAGATTAGTCTGATGTGAAACCCCCCGGCTCAACCGGGGAGG
+
GGGGGGGGGGGEGGGGGGGGGGGGGGGGGGGGGGGGGGGGGGGGGGGGGGGGGGGGGGGGGGGGGGGGGGGGGGGGGGGGGGGGGGGGGGGGGGGGGGGGGGGGGGGGGFGGGGGGGGGGGGGGGGGGGGGGGFGGGGGGGGGGGGGEGGGGGGGGGGGGGGGGGGGGGGGGGGGGGGFGFFGGGGGGGGGGGGGGFGGGFGGGGGGGGDFFGGGGGGGGGDGDGFFFGCFGBGGGGDFGFGFFGGGGFGGGG<D@FFFFGFGGFGGDFFF?*5<D>>DFFFGFFF)99)>>9>
@M04650:207:000000000-C238N:1:1101:8119:11891 1:N:0:19
ACTCCTACGGGAGGCAGCAGTGGGGAATATTGCACAATGGGCGCAAGCCTGATGCAGCCATGCCGCGTGTATGAAGAAGGCCTTCGGGTTGTAAAGTACTTTCAGTCGGGAGGAAGGTGTCAAGGTTAATAACCTTGGCAATTGACGTTACCGACAGAAGAAGCACCGGCTAACTCCGTGCCAGCAGCCGCGGTAATACGGAGGGTGCAAGCGTTAATCGGAATGACTGGGCGTAAAGGGCACGCAGGCGGTTACTTAAGTGAGATGTGAAAGCCCTGGGCTTAACCTAGGAA
+
GGGGGGGFEEGGGGGGGGFFGGGGDEGGGGGFGFGGGGGGGFGGBFGGGGGGGGFEFGGGGGGGGGEFCGGGGGGGGGGGGGGGGEGGGEGGGGFGGGGGGGGGFGGGGEGFGCFGGGGGFFGFGGGGGFEGGFFGEFGGGGGGCFEF>FFDG@FGGGFGE@FGGGFGGGGG:C9BFGGGGG;,DGCFFC=EEEGG?FFGGG=::CGGGF?CECEEGGCFEGGGGGGGGGFC>5CCC:4DB7)79))1<3/))*26@FF=E=*9=FGA?FFF?4>)4?FF5(9;6675(?5?)
@M04650:207:000000000-C238N:1:1101:23744:11913 1:N:0:19
ACTCCTACGGGAGGCAGCAGTGGGGAATATTGCACAATGGGCGCAAGCCTGATGCAGCCATGCCGCGTGTATGAAGAAGGCCTTAGGGTTGTAAAGTACTTTCAGCGGGGAGGAAGGTGATAAGGTTAATACCCTTATCAATTGACGTTACCCGCAGAAGAAGCACCGGCTAACTCCGTGCCAGCAGCCGCGGTAATACGGAGGGTGCAAGCGTTAATCGGAATTACTGGGCGTAAAGCGCACGCAGGCGGTCAATTAAGTCAGATGTGAAAGCCCCGAGCTTAACTTGGGAAT
+
GGGGGGGGGGGGGGGGGGGGGGGGGGGGGGGGGGGGGGGGGGGGGGGGGGGGGGGGGGGGGGGGGGGGGGGGGGGGGGGGGGGGGGGGGGGGGGGGGGGGGGGGGGGGGGGGGGGGGGGGGGFGGGGGGGGGGGGGGGGGGGGGGGGGGGGGGGGGGGGGGGGGGGGGGGGDGGGGGGGGGGGGGGGGGGGGGGGGGGGGGEGGGGGGGGGGGGGGGGGGGGGGGGGGGGGGFGGGGGFGFDBEGGGGFGGGCCF?FFFFGFGGFGGFFFFFFF:>?9D@DFFF@FFFFFF:43
@M04650:207:000000000-C238N:1:1101:23227:11981 1:N:0:19
ACTCCTACGGGAGGCAGCAGTAGGGAATCTTCCGCAATGGACGCAAGTCTGACGGAGCAACGCCGCGTGTGTGATGAAGGATTTCGGTTCGTAAAGCACTGTTGTTAAGGAAGAATAGTAATAAGAGTAACTGTTTATTACGTGACGGTACTTAACCAGAAAGCCACGGCTAACTACGTGCCAGCAGCCGCGGTAATACGTAGGTGGCAAGCGTTATCCGGAATTATTGGGCGTAAAGCGCGCGTAGGCGGCAAGATTAGTCTGATGTGAAAGCCCCCGGCTCAACCGGGGAGG
+
GGGGGGGGGGGGGGGGGGGGGGGGGGGGGGGGGGGGGGGGGGGGGGGGGGGGGGGGGGGGGGGGGGGGGGG@FGGGGGGGGGGGGGGFGGGGGGGGGGGGFGGGGFGGGGGGGGGGGGGGGGGGFGGGGGGGGGGGGGGGGGGGGGGGGGGGGGGGFGGGGGGGGGGGGGGGGGGGGGGGGGGGGGGGGGGGGGGGFFGG?:CEECFGGGGGGEGGFGGGGGGGFGGGGGGGFGGGGGFDEDDFDGGGFGGDGDF.?@F?CFFGF*:4=?FFFF>>:;DEE6DFF?>9BBE01;
@M04650:207:000000000-C238N:1:1101:9993:12039 1:N:0:19
ACTCCTACGGGAGGCAGCAGTGGGGAATATTGCACAATGGGCGCAAGCCTGATGCAGCCATGCCGCGTGTATGAAGAAGGCCTTAGGGTTGTAAAGTACTTTCAGCGGGGAGGAAGGTGATAAGGTTAATACCCTTATCAATTGACGTTACCCGCAGAAGAAGCACCGGCTAACTCCGTGCCAGCAGCCGCGGTAATACGGAGGGTGCAAGCGTTAATCGGAATTACTGGGCGTAAAGCGCACGCAGGCGGTCAATTAAGTCAGATGTGAAAGCCCCGAGCTTAACTTGGGAAT
+
GGGGGGGGGGGGGGGGGGGGGGGGGGGGGGGGGGGGGGGGGGGGGGGGGGGGGGGGGGGGGGGGGGGGGGGGGGGGGGGGGGGGGGGGGGGGGGGGGGGGFFGGGGGGGGGGGGGGGGGGGGGGGGGGGGGGGGGGGFGGGGGGGGGGGGGGGGGGGGGGFGGGGGGDGGGGGGGGGGGGDFFGGGGGGGGGGGGGGGGGGGGGGGGGGGGGGGGEGGGGGGGGGGGGGGGGFGDGGGFDEGFFGGGGFGGGGDGFFFFFCFGGFGG274BF*)7@B;DEEFGF49B<9@>::?
@M04650:207:000000000-C238N:1:1101:11273:12060 1:N:0:19
ACTCCTACGGGAGGCAGCAGTGGGGAATATTGCACAATGGGCGGAAGCCTGATGCAGCGACGCCGCGTGAGGGATGACGGCCTTCGGGTTGTAAACCTCTTTCAGCAGGGACGAAGCGCAAGTGACGGTACCTGCAGAAGAAGCACCGGCTAACTACGTGCCAGCAGCCGCGGTAATACGTAGGGTGCGAGCGTTGTCCGGAATTACTGGGCGTAAAGAGTTCGTAGGCGGTTTGTCGCGTCGTTTGTGAAATCCCGCAGCTTAACTGTGGGCGTGCAGGCGATACGGGCAGAC
+
GGGGGGGGGGGGGGGGGGGGGGGGGGGGGGGGGGGGGGGGGGGGGGGGGGGGGGGGGGGGGGGGGGGGGGGGGGGGGGGGGGGGGGGGGGGGGGGGGGGGGGGGGGGGGGGGGGGGGGGGGGGGGGGGGGGGGGGGGGGGGGGGGGGGGGGGGGGGGGGGGGGGGGGGGGDGEGEEGGGGGGGGGGGGGGGGGEGDGGGGGGCGGGGGFGGGGEDG=FFGGGGGGGGGGGGGD=DGGDFDEG>>DFDFFG7>FGGF>>>DGFGGFGGFFFF>F>5;?FGFFB))8>FFBB5:14
@M04650:207:000000000-C238N:1:1101:25273:12076 1:N:0:19
ACTCCTACGGGAGGCAGCAGTAGGGAATCTTCCACAATGGACGAAAGTCTGATGGAGCAACGCCGCGTGAGTGATGAAGGTTTTCGGATCGTAAAACTCTGTTGCGAGGGAAGAACAAGTATGAGAGTAACTGCTCATACCTTGACGGTACCTCGTTAGAAAGCCACGGCTAACTACGTGCCAGCAGCCGCGGTAATACGTAGGTGGCAAGCGTTGTCCGGAATTATTGGGCGTAAAGCGCGCGCAGGCGGCCTTTTAAGTCTGATGTGAAAGCCCACGGCTTAACCGTGGAGG
+
GGGGGGGGGGGGGGGGGGGGGGGGGGGGGGGGGGGGGGGGGGGGFGGGGGGGGGGGGGGGGGGGGGGGGGGGGGGFGGGGGGGGGGGGGGGGGGGGGGGGGGGGGGGGGGGGGGGGGGGGGGGGGGGGGGGGGGGGGGGGGGGGGGGGGGGGGGGGGGGGGGGGGGGGGGGGGFGGGGGGGGGGGGGGGGGGGGGEGGGDGFGGGGGGGCFGGGGGGGFGCDGGGGGGFGGGEGDCFGFGFGFFGGGGFGGGG3CFFFFFGFGGFGGFFFFFFF>F?FGBFBDFFFFFB:D<?(
@M04650:207:000000000-C238N:1:1101:14064:12082 1:N:0:19
ACTCCTACGGGAGGCAGCAGTAGGGAATCTTCGGCAATGGACGAAAGTCTGACCGAGCAACGCCGCGTGAGTGAAGAAGGTTTTCGGATCGTAAAACTCTGTTGTTAGAGAAGAACAAGGACGTTAGTAACTGAACGTCCCCTGACGGTATCTAACCAGAAAGCCACGGCTAACTACGTGCCAGCAGCCGCGGTAATACGTAGGTGGCAAGCGTTGTCCGGATTTATTGGGCGTAAAGCGAGCGCAGGCGGTTTCTTAAGTCTGATGTGAAAGCCCCCGGCTCAACCGGGGAGG
+
GGGGGGGGGGGGGGGGGGGGGGGGGGGGGGGGGGGGGGGGGGGGGGGGGGGGGGGGGGGGGGGGGGGGGGGGGGGGGGGGGGGGGGGGGGGGGGGGGGGGGGGGGGGGGGGGGGGGGGGGGGGFGGGGGGGGGGGGGGGGGGGGGGGGGGGGGGGGGGGGGGGGGGGGGGGGGGGGGEGGGGGGGGGGGGGGGGDGGGGGGGGGGGGGGGGGGGGGGGGGGGDCEFGFGGGGFGGGGGFGEGFFGGGGEDGGDDGFFF?BGFC7BGGFFFBFFFFFFFGFF9C4=FFFBFD(3>
@M04650:207:000000000-C238N:1:1101:28271:12086 1:N:0:19
ACTCCTACGGGAGGCAGCAGTGGGGAATATTGCACAATGGGCGGAAGCCTGATGCAGCGACGCCGCGTGAGGGATGACGGCCTTCGGGTTGTAAACCTCTTTCAGCAGGGACGAAGCGCAAGTGACGGTACCTGCAGAAGAAGCACCGGCTAACTACGTGCCAGCAGCCGCGGTAATACGTAGGGTGCGAGCGTTGTCCGGAATTACTGGGCGTAAAGAGTTCGTAGGCGGTTTGTCGCGTCGTTTGTGAAATCCCGCAGCTTAACTGTGGGCGTGCAGGCGATACGGGCAGAC
+
GGGGGGGGGGGGGGGGGGGGFGGGGGGGGGGGGGGGGGGGGGGDEEGGGGGGGGGGGGGGGGGGGGGGGGGGGGGGGGGGGGGGGGGGGGGGGGGGGGGGGGGGGGGFGGGGGGGGGGGGGGGGGGGGGGGGGGGGGGGFGGGGGGGGGGGGGGGGGGGGGGGFFGGGGGGGGGGGGGGGGGGGGGEEGGEGGGGGGGGGGGGGGGGGGGGGGGGE5?GGGGGGGGGGGGGG@EGGGDFGFGF)CGG45CCGGG7FFFD:CFGGFGFA6FFEFDEFFFFFEFDDFFFFF3B::2
@M04650:207:000000000-C238N:1:1101:17410:12089 1:N:0:19
ACTCCTACGGGAGGCAGCAGTAGGGAATCATCCACAATGGACGAAAGTCTGATGGTGCAATGCCGCGTGAGCGAAGAAGGTTTTCGGATCGTAAAGCTCTGTTATGAGGGAAGAACAAGTACAAGAGTAACTGCTTGTACCTTGACGGTACCTCATTAGAAAGCCACGGCTAACTACGTGCCAGCAGCCGCGGTAATACGTAGGTGGCAAGCGTTGTCCGGAATTATTGGGCGTAAAGCGCGCGCAGGCGGCCTTTTAAGTCTGATGTGAAAGCCCACGGCTTAACCGTGGA
+
GGGGGGGGGGGGGGGGGGGGGGGGGGGGGGGGGGGGGGGGGGGGGGGGGGGGGGGGGGGGGGGGGGGGGGGGGGGGGGGGGGGGGGEGGGGGGGGGGGGGGGGGGGGGGGGGGGGGGGGGGGGGGGGGGGGGGGGGGGGGGGGGGGGGGGGGGGGGGGGGGGGGGGGGGGGGGGGGGGGFGGGGGGDGGGGDGGEDGGGGGGGGGGGGGGGGGGGGGGGGGGGGGGGGFGGGFGGGGFFGFGFFGGGGEGGGGGFFFFFFGFGGFGGFFFFFFFFFFFGFDFGFFFF>?FF?
@M04650:207:000000000-C238N:1:1101:28152:12113 1:N:0:19
ACTCCTACGGGAGGCAGCAGTGGGGAATATTGCACAATGGGCGCAAGCCTGATGCAGCCATGCCGCGTGTATGAAGAAGGCCTTAGGGTTGTAAAGTACTTTCAGCGGGGAGGAAGGTGATAAAGTTAATACCTTTATCAATTGACGTTACCCGCAGAAGAAGCACCGGCTAACTCCGTGCCAGCAGCCGCGGTAATACGGAGGGTGCAAGCGTTAATCGGAATTACTGGGCGTAAAGCGCACGCAGGCGGTCAATTAAGTCAGATGTGAAAGCCCCGAGCTTAACTTGGGAAT
+
GGGGGGGGGGGGGGGGGGGGGGGGGGGGGGGGGGGGGGGGGGGGGGGGGGGGGGGGGGGGGGGGGGGGGGGGGDFGGGFGGGGGGGGGGGGGGGGDGGGGGGGGGGGGGGGEGDGGGGGGGGGGGGGFGGGGGGGFGGGGGGGGGGGGGGGGGGGDGGGGGGGGGGGGGGGGGGGGGGGGGGGGGGGGGGGGGGGGFFGFGGGGGGGGGGGGGGGGGGGGGGGGGFFGGGGGFGDCFGFDFGFECGGGFGGDGGGFFFF4:?CDF=C>@@=?FFFFFFD5>BGFFFFBA@4421
@M04650:207:000000000-C238N:1:1101:20360:12122 1:N:0:19
ACTCCTACGGGAGGCAGCAGTGGGGAATATTGCACAATGGGGGGAACCCTGATGCAGCCATGCCGCGTGAATGAAGAAGGCCTTCGGGTTGTAAAGTTCTTTCGGTGATGAGGAAGACTGGGGTGTTAATAGCACTTTAGGTTGACGTTAGTTACAGAAGAAGCACCGGCTAACTCCGTGCCAGCAGCCGCGGTAATACGGAGGGTGCAAGCGTTAATCGGAATGACTGGGCGTAAAGGGCACGCAGGCGGTGACTTAAGTGGGATGTGAAAGCCCTGGGCTTAACCTAGGAAT
+
GGGGGGGGGGGGGGGGGGGGGGGGGGGGGGGGGGGGGGGGGGGGGGGGGGGGGGGGGGGGGGGGGGGGGGGGGGGGGGGGGGGGGGGGGGGGGGGGGGGGGGGGGGGGGGFGGGGGGGGGGGGGGGGGGGGGGGGGGGGGGFGGGGGGGGGGGGGGGGGGGGGGGGGGGGGGGGGGGGGGGGGGGGGGGGGGGGGGGGGGGGGGGGGGGGGGGGGGGGGGGGGGGGGGGGGGFGGEGGFGFGFFDDGGFGGGGGDF?FFFCFGGFGGFFFF=FFFFFFGF>BFFFFFA>FFFF2
@M04650:207:000000000-C238N:1:1101:9505:12154 1:N:0:19
ACTCCTACGGGAGGCAGCAGTAGGGAATCTTCCACAATGGACGAAAGTCTGATGGAGCAACGCCGCGTGAGTGATGAAGGTTTTCGGATCGTAAAACTCTGTTGCGAGGGAAGAACAAGTATGAGAGTAACTGCTCATACCTTGACGGTACCTCGTTAGAAAGCCACGGCTAACTACGTGCCAGCAGCCGCGGTAATACGTAGGTGGCAAGCGTTGTCCGGAATTATTGGGCGTAAAGCGCGCGCAGGCGGCCTTCTAAGTCTGATGTGAAAGCCCACGGCTTAACCGTGGA
+
GGGGGGGGGGGGGGGGGGGGGGGGGGGGGGGGGGGGGGGGGGGGGGGGGGGGGGGGGGGGGGGGGGGGGGGGGGGGGGGGGGGGGGGGGGGGGGGGGGGGGGGGGGGGGGGGGGGGGGGGGGGGGGGGGGGGGGGGGGGGGGGGGGGGGGGGGGGGGGGGGGGGDGGGGGGGGGGGGGGGGGGGGGGGGGGGGGDGGGGGFGGGGGGGGGGGGGGGGGGGCCEGFGFGGD*ABEDGGGFC@DDEGGCDFGDGGG4?FFFFEFFGFCFAF4BFFFFFFFGFFFCF4@FFFF:(
@M04650:207:000000000-C238N:1:1101:13990:12166 1:N:0:19
ACTCCTCGGGAGGCAGCAGTAGGGAATCTTCCACAATGGACGAAAGTCTGATGGAGCAACGCCGCGTGAGTGATGAAGGTTTTCGGATCGTAAAACTCTGTTGCGAGGGAAGAACAAGTATGAGAGTAACTGCTCATGCCTTGACGGTACCTCGTTAGAAAGCCACGGCTAACTACGTGCCAGCAGCCGCGGTAATACGGAGGGTGCAAGCGTTAATCGGAATTACTGGGCGTAAAGCGCACGCAGGCGGTCAATTAAGTCAGATGTGAAAGCCCCGAGCTTAACTTGGGAATT
+
GGGGGGGGGGGGGGGGGGGGGGGGGGGGGGGGGGGGGGGGGGGGGGGGGGGGGGGGGGGGGGGGGGFGGGGGGGGGGGGGGGGGGGGGGGGGGGGGGGGGGGGGGGGGGGGDGGGGGGGGGGGGGGGGGGGGGGGGGGGGGGGGGGGGGGGGGGGGGGGGGGGGGGGGGGGGGGGGGGGGGGGGGGGGGGGGGGGGGGGGGGGGGGGGCFGGGGGGGFGGDCGGGGGGGGGGFGGFGGEGFGFFGGDGEGC<D=C4BFFFGFGFFGFBFBFFFFFFFBGFFFGFFFFFD:F?:?
@M04650:207:000000000-C238N:1:1101:4416:12173 1:N:0:19
ACTCCTACGGGAGGCAGCAGTGGGGAATATTGCACAATGGGCGCAAGCCTGATGCAGCCATGCCGCGTGTATGAAGAAGGCCTTAGGGTTGTAAAGTACTTTCAGCGGGGAGGAAGGTGATAAGGTTAATACCCTTGTCAATTGACGTTACCCGCAGAAGAAGCACCGGCTAACTCCGTGCCAGCAGCCGCGGTAATACGGAGGGTGCAAGCGTTAATCGGAATTACTGGGCGTAAAGCGCACGCAGGCGGTCAATTAAGTCAGATGTGAAAGCCCCGAGCTTAACTTGGGAAT
+
GGGGGGGGGGGGGGGGGGGGGGGGCGGGGGGFGGGGGGF<EFGGGGGGGGGGGGGGGGGGGGGGGGGGGGGGGGGGGGGFGGGGGGGGGGGGGGGGGGGGGGGGGGGGGDGGG7FGGGGGGFGGGGGGGGGGGGGG8DFGGFGGGGGGGGGGGGGGGGGGDF:CFGGGGGGGGGGGGGGGGGGGGGGGGGGEGGGGGGGGGGDCEEEGGGGGGGDGGFGGEDEGGGGGCG=CBCC=FCFGDGFFGGGGF:CDGDFFFFFFGFGGF>:59=FFFFFFFF:DE9C=BFFFF?F(:7
@M04650:207:000000000-C238N:1:1101:22210:12210 1:N:0:19
ACTCCTACGGGAGGCAGCAGTAGGGAATCTTCCACAATGGACGAAAGTCTGATGGAGCAACGCCGCGTGAGCGAAGAAGGTTTTCGGATCGTAAAGCTCTGTTGCGAGGGAAGAACAAGTACGAGAGTAACTGCTCGTACCTTGACGGTACCTCGTTAGAAAGCCACGGCTAACTACGTGCCAGCAGCCGCGGTAATACGTAGGTGGCAAGCGTTGTCCGGAATTATTGGGCGTAAAGCGCGCGCAGGCGGCCTTTTAAGTCTGATGTGAAAGCCCACGGCTTAACCGTGGA
+
GGGGGGGGGGGGGGGGGGGGGGGGGGGGGGGGGGGGGGGGGGGGGGGGGGGGGGGGGGGGGGGGGGGGGGGGGGGGGGGGGGGGGGEGGGGGGGGGGGGGGGGGGGGGGGGGGGGGGGGGGGGGGGGGGGGGGGGGGGGGGGGGGGGGGGGGGGGGGGGGGGGGGGGGGGGGGGGGGGGGGGGGGGGGGGGGGGGGGGGGGGGGGGGGGGGGGGEGGGGGGGGFGGGGFGFFFGGDGGFDEGFFGDGGFDDGGGGFFFFFEFGF@GFFFFFFF447:BDEFFGFFF?>BFF:
@M04650:207:000000000-C238N:1:1101:16745:12229 1:N:0:19
ACTCCTACGGGAGGCAGCAGTGGGGAATATTGCACAATGGGGGAAACCCTGATGCAGCAACGCCGCGTGAGTGATGAAGGTTTTCGGATCGTAAAGCGCTGGCGTTGGGGAAGATAATGACGGTACCCAAGGAGGAAGCCACGGCGAACTACGTGCCAGCAGCCGCGGTAATACGTAGGTGGCAAGCGTTGGCCGGAAGGAGGGGGCGTAAAGCGAGCGCAGGCGGCCGTGGAAGTCGGATGTGAAATGCCACGGCGTAACCGGGGAAGGTGAGGGGAAACGGGAAGGAGGG
+
GGGGGGGGGGGGGGFGGCGG<CAFGGGCE,@E,@,<<;CDFGGCDC6C@,:C<E<<E:C@8C@:@7@+@CC,CE,C?DFF,,5:<@:C+7B,4?@F?++4@4=+4+8<CEEEGD,?A,@<,BC3=8,3>BD@DDDCFF,353@C*3><1,77>3>**3<*2B,64*4:18<5:,8+48C,<C+99@*;**2*++2888*/2**28>2:*2:59+:*1)9)/7=*:5***)2*0<<+**.9)1)1:>0****2*95))0.7**1)0554;>))1))71274)(157.71(0),
@M04650:207:000000000-C238N:1:1101:24853:12233 1:N:0:19
ACTCCTACGGGAGGCAGCAGTAGGGAATCTTCCACAATGGACGAAAGTCTGATGGAGCAACGCCGCGTGAGTGATGAAGGTTTTCGGATCGTAAAACTCTGTTGCGAGGGAAGAACAAGTATGAGAGTAACTGCTCATACCTTGACGGTACCTCGTTAGAAAGCCACGGCTAACTACGTGCCAGCAGCCGCGGTAATACGTAGGTGGCAAGCGTTGTCCGGAATTATTGGGCGTAAAGCGCGCGCAGGCGGCCTTCTAAGTCTGATGTGAAAGCCCACGGCTTAACCGTGGA
+
GGGGGGGGGGGGGGGGGGGGGGGGGGGGGGGGGGGGGGGGGGGGGGGGGGGGGGGGGGGGGGGGGGGGGGGGGGGGGGGGGGGGGGGGGGGGGGGGGGGGGGGGGGGGGGGGGGGGGGGGGGGGGGGGGGGGGGGGGGGGGGGGGGGGGGGGGGGGGGEGGGGGGGGGGGGGGGGGGGGGGGGGGGGGGGGGGGGGGGGGGGGGGGGGGGGGGGGGGGGGG3EFGGDGFGGGFGGEGGFGFG>EGDGGFGGGGGGFFFFFGFGGBGGFFF?FFF:5:BGFFFGFFFFF?FFF
@M04650:207:000000000-C238N:1:1101:12858:12270 1:N:0:19
ACTCCTACGGGAGGCAGCAGTAGGGAATCTTCCGCAATGGGCGAAAGCCTGACGGAGCAACGCCGCGTGAGTGATGAAGGTCTTAGGATCGTAAAACTCTGTTGTTAGGGAAGAACAAATTTGTTAGTAACTGAACAAGTCTTGACGGTACCTAACCAGAAAGCCACGGCTAACTACGTGCCAGCAGCCGCGGTAATACGTAGGTGGCAAGCGTTATCCGGAATTATTGGGCGTAAAGCGCGCGTAGGCGGTTTCTTAAGTCTGATGTGAAAGCCCACGGCTCAACCGTGGAGG
+
GGGGGGGGGGGFGGGGGGGGGGGGGGGGGGGGGGGGGGGGGGDGGGGGGGGGGDEGGGGGGGGGGGGGGGGGGGGGGGGGGGGGGGGGFGGGGGGGGGGGGGGGAGGG@FGGGGGGGGGGGGGGGFGGGGGGEGGGGGGGGGGGGGGDEGGGGGGGGFGGGGGGGGGGGDGGGGGGGGGGGGGGGGGGGGGGGEGGGGGGGGGGGG8FGFGGGGGGGGGGGCCEFGGGGGGGFGGGDFFGFGFFDGGDFG3/7*2*1=*9CFDGFGGFFFFFFFFFBBG3>;G?FFFF1FD<<B
@M04650:207:000000000-C238N:1:1101:21996:12303 1:N:0:19
ACTCCTACGGGAGGCAGCAGTAGGGAATCTTCCGCAATGGGCGAAAGCCTGACGGAGCAATGCCGCGTGAGTGAAGAAGGTTTTCGGATCGTAAAGCTCTGTTGTGAGGGAAGAACAAGTACAAGAGTAACTGCTTGTACCTTGACGGTACCTCATTAGAAAGCCACGGCTAACTACGTGCCAGCAGCCGCGGTAATACGTAGGTGGCAAGCGTTGTCCGGAATTATTGGGCGTAAAGCGCGCGCAGGCGGCCTTTTAAGTCTGATGTGAAAGCCCACGGCTTAACCGTGGA
+
GGGGGGGGGGGGGGGGGGGGGGGGGGGGGGGGGGGGGGGGGGGGDGGGGGGGGGGGGGGGGGGGGGGGGGGGGGGGGGGGGGGGGGGGGGGGGGGGGGGGGGGGGGGGGGGGGGGGGGGEFGGGGGGGGGGGGGGGGGGGGGGGGGGGGGGGGGGGGGGGGGGGGGGGGGGGGGGGGGGGGGGGGGGGGGGGGEGGGGGGGGGGGGGGGGGGGGGGGGGGGGDGGGFGGGGGBGDGGGFGDGFFDCCDFDGGGGGFFB@FGFGGFGDFFFFFFFFF:BGFF>GFFFFFBFF?
@M04650:207:000000000-C238N:1:1101:14816:12312 1:N:0:19
ACTCCTACGGAGGCAGCAGTAGGGAATCTTCCGCAATGGGCGCAAGCCTGACGGAGCAACGCCGCGTGTGTGATGACGGTTTTCGGACTGTAAAGCACTGTTGTTAAGGAAGAGGAGCAGTCAGAGTCACTACTGACTGTGAGACGGTACTTAACCAGAAAGCCACGGCTAACTACGTGCCAGCAGCCGCGGTAATACGTAGGTGGCAAGCGTTATCCGGAATTATTGGGCGTAAAGCGCGCGTAGGCGGCGAGATTAGTCTGATGTGAAAGCCCCCGGCTCAACCGGGGAGGG
+
GGGGGGGGGGGDGGGGGGGGGGGGGGGGGGGGGGGGGGGGGGGGGGGGGGGGGGGDGGGGGGGGDGGGGGFGDGGGGGGGGGGGGDCFGGGGGGGGGGGGGGGFGFGGGFGGGGGGGGGGGGGGFGFFGGGGGGFFGGGGAGGGGGGGGGFGGGGGGGGGGGGGGGGGGGGGGG?BEFEFGDEFGGFGGGDGGGGGGFG9EGEG9EGECFGGEG>FG7CD8CFGCFG9EGGEEGGCF7BGFGFFGG*>5<DG<<DFF@FFC**:=FD>FFFFFFF:;>C733*9@F36>F)499
@M04650:207:000000000-C238N:1:1101:15725:12327 1:N:0:19
ACTCCTACGGGAGGCAGCAGTGGGGAATATTGCACAATGGGGGAAACCCTGATGCAGCAACGCCGCGTGAGTGATGACGGTCTTCGGATTGTAAAGCTCTGTCTTTAGGGACGATAATGACGGTACCTAAGGAGGAAGCCACGGCTAACTACGTGCCAGCAGCCGCGGTAATACGTAGGTGGCAAGCGTTGTCCGGATTTACTGGGCGTAAAGGGAGCGTAGGCGGATTTTTAAGTGGGATGTTAATTACTCGGCCCCAACCTGGGGGCTGCCTTCCAACCTGGAGCTCTAGGG
+
GGGGGGGGGGGGGGGGGGGG-ECGGGGGGGGGGGGGFGFFGGEGGGGG@FGFGGGGGGGGGGGGGGGFGGGGGGGCFFEGGGGGGGGGGGGFGFFGFDFFFGGGGFFFDFGGGGGDEGFGGECFF@GFFGGGGCGGGGGGGGDGGEGGGGCCECFCCEGGGFFGEE@FGGEGGF:C9FEFGFFFFGGGEG*BFFGG>G:FCF7<C5C5=*:5<CEGGD59C<:?8C*:C4<F.3?9*95*)*/*2?***2***1*)).8)27*9><),)0)8)9*9(.C).(0).).(./*).(
@M04650:207:000000000-C238N:1:1101:6182:12332 1:N:0:19
ACTCCTACGGGAGGCAGCAGTAGGGAATCTTCCACAATGGACGAAAGTCTGATGGAGCAACGCCGCGTGAGTGATGAAGGTTTTCGGATCGTAAAACTCTGTTGCGAGGGAAGAACAAGTATGAGAGTAACTGCTCATACCTTGACGGTACCTCGTTAGAAAGCCACGGCTAACTACGTGCCAGCAGCCGCGGTAATACGTAGGTGGCAAGCGTTGTCCGGAATTATTGGGCGTAAAGCGCGCGCAGGCGGCCTTTTAAGTCTGATTGGAAAGCCCACGGCTTAACCGTGGA
+
GGGGGGGGGGGGGGGGGGGGGGGGGGGGGGGGGGGGGGGGGGGGGGGGGFGGGGGGGGGGGGGGGGGGGGGGGGGGGGGGGGGGGGGGGGGGGGGGGGGGGFGGGGGGGGGGGGGGFF8FFGFFGGGGGGGGGGGGGGGGGGGGGFEGFFGGGGEFGGGGGGFCGGGGGGGG:DFFFGGGGFEFGGGGGGGGGGDGGGFEEGGGGGGFGGGGGGDGGGGD*CEFCCGG+9*:BGGGGGFGFGD@DGD))9DGD5FFFFFFEFGG=**))1=6>F>36:GBD0D?=FFFFFFF
@M04650:207:000000000-C238N:1:1101:25784:12347 1:N:0:19
ACTCCTACGGGAGGCAGCAGTGGGGAATATTGCACAATGGGGGGAACCCTGATGCAGCCATGCCGCGTGAATGAAGAAGGCCTTCGGGTTGTAAAGTTCTTTCGGTGATGAGGAAGACTGGGGTGTTAATAGCACTTTAGGTTGACGTTAGTTACAGAAGAAGCACCGGCTAACTCCGTGCCAGCAGCCGCGGTAATACGGAGGGTGCAAGCGTTAATCGGAATGACTGGGCGTAAAGGGCACGCAGGCGGTGGCTTAAGTGGGATGTGAAAGCCCTGGGCTTAACCTAGGAAT
+
GGGGGGGGGGGGGGGGGGGGGGGGGGGGGGGGGGGGGGGGGGGEGGGGGGGGGGGGGGGGGGGGGGGGGCGGGGGGGGGGGGGGGGGGGGGGGFGGGGGGGGGGGFGC=FGGGGGGFGGGGGG>FFGGGGGGG@CFFFCCGGGGGGGGGGGGGGGGGGGGGGGGGGGGGGGGGGGGGGGGGGGGGGGGGGGGGGGGGGGGGGGGGGGG6CGGGGGGGGGGGGGGGGGGGGGCEGCG<FFGD<>BGGGGFGGDDDFF>FFF78=GFGGFFFFFFFFF:?GFF<CF@FFA74?44)
@M04650:207:000000000-C238N:1:1101:12055:12353 1:N:0:19
ACTCCTACGGGAGGCAGCAGTAGGGAATCTTCCACAATGGACGAAAGTCTGATGGAGCAACGCCGCGTGAGTGATGAAGGTTTTCGGATCGTAAAACTCTGTTGCGAGGGAAGAACAAGTATGAGAGTAACTGCTCATGCCTTGACGGTACCTCGTTAGAAAGCCACGGCTAACTACGTGCCAGCAGCCGCGGTAATACGTAGGTGGCAAGCGTTGTCCGGAATTATTGGGCGTAAAGCGCGCGCAGGCGGCCTTTTAAGTCTGATGTGAAAGCCCACGGCTTAACCGTGGA
+
GGGGGGGGGGGGGGGGGGGGGGGGGGGGGGGGGGGGGGGGGGGGGGGGGGGGGGGGGGGGGGGGGGGGGGGGGGGGGGGGGGGGGGGGGGGGGGGGGGGGGGGGGGGGGGGGGGGGGGGGGGGGGGGGGGGGGGGGGGGGGGGGGGGGGGGGGGGFGGGGGGGGGGGGGGGGGGGGGGGGGGGGGGGGGGGGGGGGGGGFGGGGGGGGGGGFGGGGGG>D5:?FGGGGGGGGFGGGGG?DFGBDDDCDFGGGGGGFFF?FCFFGFFFFFFFFF?F@:?GFFFGFFFF>6F>1
@M04650:207:000000000-C238N:1:1101:28674:12368 1:N:0:19
ACTCCTACGGGAGGCAGCAGTAGGGAATCTTCGGCAATGGACGAAAGTCTGACCGAGCAACGCCGCGTGAGTGAAGAAGGTTTTCGGATCGTAAAACTCTGTTGTTAGAGAAGAACAAGGACGTTAGTAACTGAACGTCCCCTGACGGTATCTAACCAGAAAGCCACGGCTAACTACGTGCCAGCAGCCGCGGTAATACGTAGGGTGCGAGCGTTGTCCGGAATTACTGGGCGTAAAGAGTTCGTAGGCGGTTTGTCGCGTCGTTTGTGAAATCCCGCAGCTTAACTGTGGTCG
+
CCCEGGG<FED;FG7FFGGGGGFGDGGGGGGGGGGGGGGGFGGGGGEGAFGEGFGGGGGGGGGGGGGGGGGFGCEFFDFGGGGGGGGGGGGGGGGFEFGGGGGGGGGGGGGGGGGGGFF<EFGEFDEGGGGCFGGGGGGECGGFGGGGGFFGGGGCFFFGCGGCDGFGGGGGGFGGGGGGGFGGGGGGFGGGGGG>FFCE?9;BCGGGGCGGGGEDEGGGGDEG6:EGGGGC>CDC5>BGFGFFG7CC?DDGGDCFFFF3CDG)7734)=47/7F::>5>>0D===FF>F?(53
@M04650:207:000000000-C238N:1:1101:13460:12369 1:N:0:19
ACTCCTACGGGAGGCAGCAGTGGGGAATATTGCACAATGGGCGCAAGCCTGATGCAGCCATGCCGCGTGTATGAAGAAGGCCTTCGGGTTGTAAAGTACTTTCAGTCGGGAGGAAGGTGTCAAGGTTAATAACCTTGGCAATTGACGTTACCCGCAGAAGAAGCACCGGCTAACTCCGTGCCAGCAGCCGCGGTAATACGGAGGGTGCAAGCGTTAATCGGAATTACTGGGCGTAAAGCGCACGCAGGCGGTCAATTAAGTCAGATGTGAAAGCCCCGAGCTTAACTTGGGAAT
+
GGGGGGGGGGGGGGGGGGGGGGGGGGGGGGGGGGGGGGGGGGGGGGGGGGGGGGGGGGGGGGFGGGGFGGGCFGGGFGGGGGGGGGGGGGGGGGGGGGGGFGGGGFGGGGGGGGGGGGGFGFGGGGGGFGGGGFGGGGGGGGGGGGGGCFGGGGGGGGGGGGGGGGGGGGGGGGGGGGGGGGGGGGGGGGGGGCGCFGGGECGGGGGGGG?CEGDGGCFGD>C5CFGGGGGGFEDCD:=DDDFDGGGGFGG5<GFFFFFFFFGGFC7)9@??FFFFFFGEF1CFFFF<>@FFF0
@M04650:207:000000000-C238N:1:1101:19390:12384 1:N:0:19
ACTCCTACGGGAGGCAGCAGTGGGGAATATTGCACAATGGGCGGAAGCCTGATGCAGCGACGCCGCGTGAGGGATGACGGCCTTCGGGTTGTAAACCTCTTTCAGCAGGGACGAAGCGCAAGTGACGGTACCTGCAGAAGAAGCACCGGCTAACTACGTGCCAGCAGCCGCGGTAATACGTAGGGTGCGAGCGTTGTCCGGAATTACTGGGCGTAAAGAGTTCGTAGGCGGTTTGTCGCGTCGTTTGTGAAATCCCGCAGCTTAACTGTGGGCGTGCAGGCGATACGGGCAGAC
+
GGGGGGGGGGGGGGGGGGGGGGGGGGGGGGGGGGGGGGGGGGGGGGGGGGGGGGGGGGGGGGGGGGGGGGGFDGGGGGGFGGGGGGGGGGGGGGGGGGGGGGGGGGGGGGGGGGGGGGGGGGGGGGGGGGGGGFFGGGGGGGGGGGGGGGGGGGGGGGGGGGGGGGGGGGGGGGGGGGGGGGGGGGGGGDGGGGGGGGGGGGGGGGGGGFGGGCEDFCFFGGGGGGGGGGGGEEGGDGFGFDFFGGGGFGFGGGGF>DBDE57DFGCABFFEFFFFFFGFFB<B)5@?;5:?B1
@M04650:207:000000000-C238N:1:1101:17117:12411 1:N:0:19
ACTCCTACGGGAGGCAGCAGTAGGGAATCTTCCACAATGGACGAAAGTCTGATGGAGCAACGCCGCGTGAGTGATGAAGGTTTTCGGATCGTAAAACTCTGTTGCGAGGGAAGAACAAGTATGAGAGTAACTGCTCATACCTTGACGGTACCTCGTTAGAAAGCCACGGCTAACTACGTGCCAGCAGCCGCGGTAATACGTAGGTGGCAAGCGTTGTCCGGAATTATTGGGCGTAAAGCGCGCGCAGGCGGCCTTTTAAGTCTGATGTGAAAGCCCACGGCTTAACCGTGGA
+
GGGGGGGGGGGGGGGGGGGGGGGGGGGGGGGGGGGGGGGGGGGGGFGGGGGGGGGGGGGGGGGGGGGGGGGGGGGGGGGGGGGGGGGGGGGGGGGGGGGGGGGGGEGGGGGGGGGGGGGGGGGGGGGGGGGGGGFFGGGGGGGGGGGGGGGGGGGGGGGGGGGGGGGGGGGGGGGGGGGGGGGGGGGGGGGGGGGGGGGGGGGGGGGGGGGGGGGGGGGGGDGGDFGGCGGG@GGGGFFDFGFDGGGGFGDGDGFBF?FFGFGG=D76FFFFFFFFBFDEDBG?FF=>BFF<
@M04650:207:000000000-C238N:1:1101:8959:12414 1:N:0:19
ACTCCTACGGGAGGCAGCAGTGGGGAATATTGCACAATGGAGGAAACTCTGATGCAGCAACGCCGCGTGAGCGATGAAGGTCTTCGGATCGTAAAGCTCTGTCTTTAGGGATGATAATGACAGTACCTAAGGAGGAAGCCACGGCTAACTACGTGCCAGCAGCCGCGGTAATACGTAGGTGGCGAGCGTTATCCGGATTTATTGGGCGTAAAGGGAGCGTAGGCGGATATTTAAGTGGGATGTGAAATACTTGGGCTCAACCCGAGTACTGCATTCCAAACTGAGTATCTAG
+
GGGGGGGGGGGGGGGGGGGGGGGGGGGGGGGGGGGGGGEFGGGDGGGGGGGGGGGFGGGGGGGGGGGGGGGGGGGGGGGGEFGGGGGGGGGGGGGGGGGGGGGGGGGGGGGGGGGGGGGGGGGGDGGGGFGGGGGGGGGGGGGGGGGGGGGGGGGGGGGGGGGGGGGDGGGGGGGGGGGGGGGGGGGEGGGGGGGGGGGGFCDGGG>:ECGGFGCFEDGDGGGGGGCCEFG7@EG?FGFGFGFFGGGFFGGGCGC>FFFFGFGGFGG?FFBF4BFFDBGBFACFFF?2<@9)
@M04650:207:000000000-C238N:1:1101:6567:12431 1:N:0:19
ACTCCTACGGGAGGCAGCAGTAGGGAATCATCCGCAATGGACGAAAGTCTGACGGTGCAACGCCGCGTGAGTGACGAAGGTCTTCGGATCGTAAAACTCTGTTGTCGGGGAAGAACAAGTGCCAGTCTAACAGGCTGGCACCTTGACGGTACCCGACCAGAAAGCCCCGGCTAACTACGTGCCAGCAGCCGCGGTAATACGTAGGGGGCAAGCGTTGTCCGGAATTATTGGGCGTAAAGCGCGCGCAGGCGGTCCTTTAAGTCTGATGTGAAATCCCGCGGCTTAACCGCGGGC
+
GGGGGGGGGGGGGGGGGGGGGGGGGGGGGGGGGGGGGGGGGGGGGGGFGGGGGGGGGGGGGGGGGGGGGGGGGFGGGGGGGGGGGGGGGGGGGGGGGGGGGGGGGGCFGGGGGGGGGGGGGGGGGGGGGGGGGGGGGGGGGGGGGGGGGGGGGGGGGGGGGGGFGGGDGGGGGFFGFFGGFGGGGGGGGGDCEGEDEGGGGGGGGGGGGGGCDGGGGGGGGGGCFFCFGGGGFGGGGGFGEDBFG:DGFGGGDDGFFFFFFFCF=7C>FFFFFFFF::C739DEFFFABEFB>(
@M04650:207:000000000-C238N:1:1101:15500:12457 1:N:0:19
ACTCCTACGGGAGGCAGCAGTAGGGAATCTTCCGCAATGGGCGAAAGCCTGACGGAGCAACGCCGCGTGAGTGATGAAGGTTTTCGGATCGTAAAACTCTGTTGCGAGGGAAGAACAAGTATGAGAGTAACTGCTCATACCTTGACGGTACCTCGTTAGAAAGCCACGGCTAACTACGTGCCAGCAGCCGCGGTAATACGTAGGTGGCAAGCGTTGTCCGGAATTATTGGGCGTAAAGCGCGCGCAGGCGGCCTTTTAAGTCTGATGTGAAAGCCCACGGCTTAACCGTGGA
+
GGGGGGGGGGGGGGGGGGGGGGGGGGGGGGGGGGGGGGGGGGGGGGGGGGGGGGGGGGGGGGGGGGGGGGGGGGGGGGGGGGGGGGGGGGGGGGGGGGGGGGGGGGGGGGGGGGGGGGGGGGGGGGGGGGGGGGGGGGGGGGGGGGGGGGGGGGGGGGGGGGGGGGGGGGGGGGGFGGGGGGGGGGGGGGGGGGGGGFGGGGGGGGGGGGGGGGGEGFGGGGGGFFGGGGGGFGGGGGFGB7>DGGGGFGGGGGGFFF?FFFGGFG74*9@FFFFFFFG@EFGFFFFFBFF:
@M04650:207:000000000-C238N:1:1101:7388:12490 1:N:0:19
ACTCCTACGGGAGGCAGCAGTAGGGAATCTTCCGCAATGGACGAAAGTCTGACGGAGCAACGCCGCGTGTGTGAAGAAGGTTTTCGGATCGTAAAGCACTGTTGTTAGAGAAGAACACCCACCATAGGAAATGATGGTGGCATGACGGTATCTAACCAGAAAGCCACGGCTAACTACGTGCCAGCAGCCGCGGTAATACGTAGGTGGCAAGCGTTGTCCGGATTTATTGGGCGTAAAGGGAGCGCAGGCGGTGACTTAAGTCTGATGTGAAAGCCCACGGCTTAACCGTGGAGG
+
GGGGGGGGGGGGGGGGGGGGGGGGGGGGGGGGGGGGGGGGGGGGGGGGGGGGGGGGGGGGGGGGGGGGGGGGGGGGGGGGGGGGGGGGGGGGGGGGGGGGGGGGGGGGGGGGGGGGGGGGGGGGGGGGGGGGGGGGGGGGGGGGGGGGGGGGGGGGGGGGGGGGGGGGGGGGGGGGGGGGGGGGGGGFGGGGGGGGGGGGGGGGGGGGGDGGGEGGGGGGEDEG@?EGGGGGECDEGGFGFDFFGDGGFGGGGGG6FF4FFFGGFGGFFFFFFF>>??GFF>DFFFFFFFFFFF
@M04650:207:000000000-C238N:1:1101:8242:12493 1:N:0:19
ACTCCTACGGGAGGCAGCAGTGGGGAATATTGCACAATGGAGGAAACTCTGATGCAGCAACGCCGCGTGAGCGATGAAGGTCTTCGGATCGTAAAGCTCTGTCTTTAGGGATGATAATGACAGTACCTAAGGAGGAAGCCACGGCTAACTACGTGCCAGCAGCCGCGGTAATACGTAGGTGGCGAGCGTTATCCGGATTTATTGGGCGTAAAGGGAGCGTAGGCGGATACGTAAGTGGGATGTGAAATACTTGGGCTCAACCCGAGTACTGCATTCCAAACTGAGTATCTAG
+
GGGGGGGGGDGGGGGGGGGGGGGGGGGGGGGGGGGGGGGGGGGGGGGGGGGGGGGGGGGGGGGGGGGGGGGGGGGGGGGGGGGGGGGGGGGGGGGGGGGGGGGGGGGGGGGGGGFGGDGGGGGGGGGGGGGGGGGGGGGGGGGGGGGGGGGGGGGGGGGGGGGCGGGGGGFGGGGGGGGGGGGGGGGDGGG>FGGGGEE?FG?FGFGGC5>CGGGGGGDGGGGGGGCEG:*<@FF?FGFCFG:FCGGDFDFCDFGF:5=FFFGGFC74=FFFFFFFF<FFFFGFFFFFFFFA
@M04650:207:000000000-C238N:1:1101:6298:12498 1:N:0:19
ACTCCTACGGGAGGCAGCAGTGGGGAATATTGCACAATGGGCGCAAGCCTGATGCAGCCATGCCGCGTGTATGAAGAAGGCCTTAGGGTTGTAAAGTACTTTCAGCGGGGAGGAAGGTGATAAGGTTAATACCCTTGTCAATTGACGTTACCCGCAGAAGAAGCACCGGCTAACTCCGTGCCAGCAGCCGCGGTAATACGGAGGGTGCAAGCGTTAATCGGAATTACTGGGCGTAAAGCGCACGCAGGCGGTCAATTAAGTCAGATGTGAAAGCCCCGAGCTTAACTTGGGAAT
+
GGGGGFEFEGGGGGGGGGCGGGGGGGGGGGGGGGGGGGGGGGGGGGGGGGGDFCGGCFGEGGGGGGGGGGGGGGCEGGGGGGGGGCGFGGDGGGGGGGGGGGGGGGEGDGFGGGGGGGGGGGGGGG<FFEFGGGGG@FGGA<FFFGGGGGGGGGGGGGFDFGFGGGGGEGGGCFGFGGGGGGGGGGFGGGGGGCCCGGFGGGGGGGGDG7FGGGEEGGGFCDCFGGGG7CGGFC3:7FFCFCB3D5CCEGGGD*=@6B**<6:FFGF646?FF?FF?FDBB9D**1@AAF@6(4
@M04650:207:000000000-C238N:1:1101:20941:12498 1:N:0:19
ACTCCTACGGGAGGCAGCAGTGGGGAATATTGCACAATGGGCGCAAGCCTGATGCAGCCATGCCGCGTGTATGAAGAAGGCCTTAGGGTTGTAAAGTACTTTCAGCGGGGAGGAAGGTGATAAGGTTAATACCCTTATCAATTGACGTTACCCGCAGAAGAAGCACCGGCTAACTCCGTGCCAGCAGCCGCGGTAATACGGAGGGTGCAAGCGTTAATCGGAATTACTGGGCGTAAAGCGCACGCAGGCGGTCAATTAAGTCAGATGTGAAAGCCCCGAGCTTAACTTGGGAAT
+
GGGGGGGGGGGGGGGGGGGGGGGGGEGGGGGGGGGGGGGGGGGGGGGGGGGGGGGGGGGGGGGGGGGGGGGGGGGGGGGGGGGGGGGGGGGGGGGGGGGGGGGGGGGGGGGGGGGGGGGGGGGGGGGGGGGGGGGGGGGGFFGGGGGGGGGGGGGGGGGGGGGGGGCFGGGGGGGGGGGGGGGGGGGGGDGGGEGGGGGGGGGGG8EGFCCCCCEEGGGDGDGFGGGFGGGGFGDE3CFCEGDDGDGGB7DGD<FB=??FFFGG@FG>FFFFFFFFBBGDF6CFFFFAAFF0:2
@M04650:207:000000000-C238N:1:1101:14336:12545 1:N:0:19
ACTCCTACGGGAGGCAGCAGTAGGGAATCTTCCACAATGGACGAAAGTCTGATGGAGCAACGCCGCGTGAGCGAAGAAGGTTTTCGGATCGTAAAGCTCTGTTGTGAGGGAAGAACAAGTACAGGAGTAATTGTCTGTACCTTGACGGTACCTCATTAGAAAGCCACGGCTAACTACGTGCCAGCAGCCGCGGTAATACGTAGGTGGCAAGCGTTGTCCGGAATTATTGGGCGTAAAGCGCGCGCAGGCGGCCTTTTAAGTCTGATGTGAAAGCCCACGGCTTAACCGTGGA
+
FGGGGGGGGEGGGEEGGGGFGCEGDFFGGGGGGGGFGGGFFFGC+@EFGGGGGGDFGGGGGGGGGGEGEDGGEDDFGDGFFGGGG@CEFCCFFFFAFGGGDFGAFCFFC>FFFGCFFCGGGGG9@8BFFFGGGGGGGGGGGGGCFEF7FEEFDDFFFGGFDCCFFCF<EEGCFGGFGCFDDF9FF?CBE8?85B@BCFF>F?=CFFG=6+AC8EGCEDFG5*::F7FF9755>EDC3*9<>7>3C39C5>)>DDGF?=47??FC*?>:6*8*/)7>0:))7>GF*/9(4))(
@M04650:207:000000000-C238N:1:1101:17490:12549 1:N:0:19
ACTCCTACGGGAGGCAGCAGTGGGGAATCTTGCACAATGGGCGGAAGCCTGATGCAGCGACGCCGCGTGGGGGATGACGGCCTTCGGGTTGTAAACTCCTTTCGCTAGGGAAGAAGCCATTTTGTGGTGACGGTACCTGGATAAGAAGCACCGGCTAACTACGTGCCAGCAGCCGCGGTAATACGTAGGGTGCAAGCGTTGTCCGGAATTACTGGGCGTAAAGAGCTCGTAGGTGGTTTGTCGCGTCGTCTGTGAAATCCCGAGGCTTAACTTCGGGCGTGCAGGCGATACGGG
+
GGGGGGGGGGGGGGGGGGGGGGGGGGGGGGGGGGGGGGGGGGGGGGGGGGGGGGGGGGGGGGGGGGGGGGGGGGGGGGGGGGGGGGGGGGGGGGGGGGGGGGGGGGGGGGGGGGGGGGGGGGGGGGGGGGGGGGFGGGGGGGGGGFFGDFGGGGGGGGGGGGGGGGGGGGGGGGGGGGEFGGGGGGGGGGFGGFCFGGGGGGGGGGGDGGGGGGGGGGDGECFGGGGGGDEEBGGGGGFDFGFFGGGGFGGGGFFBFFFFGFDGFGG?FFFFFFFFFFD>@BGFFFE6;>>?<>
@M04650:207:000000000-C238N:1:1101:18447:12556 1:N:0:19
ACTCCTACGGGAGGCAGCAGTGGGGAATATTGCACAATGGGGGGAACCCTGATGCAGCCATGCCGCGTGAATGAAGAAGGCCTTCGGGTTGTAAAGTTCTTTCGGTGATGAGGAAGACTGGGGTGTTAATAGCACTTTAGGTTGACGTTAGTTACAGAAGAAGCACCGGCTAACTCCGTGCCAGCAGCCGCGGTAATACGGAGGGTGCAAGCGTTAATCGGAATGACTGGGCGTAAAGGGCACGCAGGCGGTGACTTAAGTGGGATGTGAAAGCCCTGGGCTTAACCTAGGAAT
+
GGGGGGGGGGGGGGGGGGGGGGGGGGGGGGGGGGGGGGGGGGGGGGGGGGGGGGGGGGGGGGGGGGGGGGGGGGGGGGGGGGGGGGGGGGGGGGFGGGGGGGGGGGGGGGGGGGGGGGGGGGGGGGGGGGGGGGGGGGGGGGGGGGGGGGGGFGGGGGGGGGGGGGGGGGDGGGGGGGGGGGFGGGGGGGGGGGGEGGGGDGGGGGGGGGGGGGGGGGGGGGGGGGGGGGGGFGGEFGFGFGFFGGGGFGGGGGG?FFFFGFGGFGGFFFF?FFFF?FGFFFGFFFFF06@?F:
@M04650:207:000000000-C238N:1:1101:14662:12578 1:N:0:19
ACTCCTACGGGAGGCAGCAGTGGGGAATATTGCACAATGGGCGCAAGCCTGATGCAGCCATGCCGCGTGTATGAAGAAGGCCTTCGGGTTGTAAAGTACTTTCAGCGGGGAGGAAGGTGTTGTGGTTAATAACCGCATCAATTGACGTTACCCGCAGAAGAAGCACCGGCTAACTCCGTGCCAGCAGCCGCGGTAATACGTAGGGTGCAAGCGTTAATCGGAATTACTTGGCGTAAAGCGCACGCAGGCGGTTGATTGTGTCAGATGTGAAATCCCCGTGCTTAACTCTGTAAT
+
GGGGGGGGGCCEGDFDEF8AFCCGDDCFCGG<CAFC@E,6<FECC@:CFGCEFEFFAFFCF8FC:@:FFFCF9C9<<<==ECFGG,=BFG>F<,<?ECEFGGFD<E7B777B78>,7F8FGCFGCFG9EF9DFC:>++8<,E@<;E7FFFFFE<C*<*<,,8>D,>E*<BFC:FFFF8F*B89+:*<8C88**=**<@9:++***;*58++:*:C55CC3*/*:C+<C+2++)A)*/*9)5/7)1))/7))19)*17***:9***:06****9@)90(*))1:***/.)/94)4
@M04650:207:000000000-C238N:1:1101:10687:12581 1:N:0:19
ACTCCTACGGGAGGCAGCAGTGGGGAATATTGCACAATGGGGGGAACCCTGATGCAGCCATGCCGCGTGAATGAAGAAGGCCTTCGGGTTGTAAAGTTCTTTCGGTGATGAGGAAGACTGGGGTGTTAATAGCACTTTAGGTTGACGTTAGTTACAGAAGAAGCACCGGCTAACTCCGTGCCAGCAGCCGCGGTAATACGGAGGGTGCAAGCGTTAATCGGAATGACTGGGCGTAAAGGGCACGCAGGCGGTGACTTAAGTGGGATGTGAAAGCCCTGGGCTTAACCTAGGAAT
+
GGGGGGGGGGGGGGGGGGGGGGGGGGGGGGGGGGGGGGGGGGGGGGGGGGGGGGGGGGGGGGGGGGGGGGGGGGGGGGGGGGGGGGGGGGGGDGGGGGGGGGGGGGEGGGGGGGGGGF,FFGGGGGGGGGGGGGGFGGGGGGFFGGGGGGGGGGGGGGGGGGGGGGGGGGCEGGFGGCE5CGGGGGGGF8EGGGGGGGGG5;CEGGGGGGGGGGGGFDGGGGDEEGGGGGGGBEGG3CFGFGFE:CGGEGD7D37BFFFFCFGG>FD?FBF@FF>FFFDFFB4FBFFF0?FB<4
@M04650:207:000000000-C238N:1:1101:17380:12585 1:N:0:19
ACTCCTACGGGAGGCAGCAGTGGGGAATCTTGCGCAATGGGCGAAAGCCTGACGCAGCCATGCCGCGTGAATGATGAAGGTCTTAGGATTGTAAAATTCTTTCACCGGGGACGATAATGACGGTACCCGGAGAAGAAGCCCCGGCTAACTTCGTGCCAGCAGCCGCGGTAATACGAAGGGGGCTAGCGTTGCTCGGAATTACTGGGCGTAAAGGGAGCGTAGGCGGACTGTTTAGTCAGAGGTGAAAGCCCAGGGCTCAACCTTGGAATTGCCTTTGATACTGGCAGTCTTG
+
GGGGGGGGGGGGGGGGGGGGFGGGGGGGGGGGGGGGGGGGGGGGGGGGGGGGGGGEGGGGGGGGGGGGGDGGGCFGGGGGGGGGGGGGGGEFFGFGGGGGGGGGGGGGGGEGGGGGGGGGGGGGGGFGEGFG@FGCC@CGGGGDDE7FFGDDEG@FCGFDGGGCEGGGGGDGGGGGGDGDEE7BFFFEEEGGGFGGGGGGGFEFGGGGEGGGGFEFGGGDDGGGGGGGGG<?BGFFDCBC?<FF707::DFFFC3:87FFGFD*/77<6?@?FFFF<<CFFFG4)<5:>=FA
@M04650:207:000000000-C238N:1:1101:12894:12590 1:N:0:19
ACTCCTACGGGAGGCAGCAGTAGGGAATCTTCCGCAATGGGCGAAAGCCTGACGGAGCAACGCCGCGTGAGTGATGAAGGTCTTAGGATCGTAAAACTCTGTTGTTAAGGAAGAATGACAGTAAGGGTCACTATTTACTGTGTGACGGTACTTAACCAGAAAGCCACGGCTAACTACGTGCCAGCAGCCGCGGTAATACGTAGGTGGCAAGCGTTATCCGGAATTATTGGGCGTAAAGCGCGCGTAGGCGGCGAGATTAGTCTGATGTGAAAGCCCCCGGCTCAACCGGGGAGG
+
GGGGGGGGGGGGGGGGGGGGGGGGGGGGGGGGGGGGGGGGGGGGGGGGGGGGGGGGGGGGGGGGGGGGGGGGGGGGGGGGGFGFGGGGGGGGGGGGGGGGGGGGGGGGGGGGGGGGGGGGGGGGGGGGGGGGGGGFGGGGGGGGGGGGGGGGGGGGGGGGGGGGGGGDGGGGGGGGGGGGGGGGGGGGGGGGGGGGGGGGGGGGGGGGGGGGGGGGGGFGEDGGGGGGGGGGFCDGGGFGFGFFDGGGFGGGG3CDFFFFGF=C?GGFFFFFFFFF:>GDF6D??F>>>EF61>
@M04650:207:000000000-C238N:1:1101:14627:12600 1:N:0:19
ACTCCTACGGGAGGCAGCAGTAGGGAATCTTCGGCAATGGGGGCAACCCTGACCGAGCAACGCCGCGTGAGTGAAGAAGGTTTTCGGATCGTAAAACTCTGTTGTTAGAGAAGAACGTTAAGTAGAGTGGAAAATTACTTAAGTGACTGTATCTAACCAGAAAGTGACGGCTAACTACGTGCCAGCAGCCGCGGTAATACGTATGTCCCAAGCGTTGTCCGTTTTTATTTTGCGTAAAGCTCGCGCAGTCGGCCTTCTAATTCTGTTTTGAAAGCCCACGGCTTAACCGTTGAT
+
GFGGGGEFEGG7F>FEEFF,FAEFD8,CEGGFD7F@:FE<,,+@@7CCCF88FF@:CECCFDGD:FEFE7?F<9<A,<A8FFGGG74:F7+B<8<<=EFGAFG9FGGD,8,,4F8F+FDD+?F9,,5C9+,8=,CF<@FFC9,C;9>,>@=FFG99@CF,,,3,,,,7@*@E*3@D9D>D,8B9,4>,2;*=**4**?+?8F6+4?>9<+**3:;C*>>7**+3AF*AF*++1*1******0)))1)))2*)/19<*9**+1220*2)8))***).,(1)),9.)*/4(0)-()
@M04650:207:000000000-C238N:1:1101:3691:12611 1:N:0:19
ACTCCTACGGGAGGCAGCAGTGGGGAATATTGCACAATGGGGGGAACCCTGATGCAGCCATGCCGCGTGAATGAAGAAGGCCTTCGGGTTGTAAAGTTCTTTCGGTGATGAGGAAGACTGGGGTGTTAATAGCACTTTAGGTTGACGTTAGTTACAGAAGAAGCACCGGCTAACTCCGTGCCAGCAGCCGCGGTAATACGGAGGGTGCAAGCGTTAATCGGAATGACTGGGCGTAAAGGGCACGCAGGCGGTGACTTAAGTGGGATGTGAAAGCCCTGGGCTTAACCTAGGAAT
+
GGGGGGFGGGG7FGGGGGGGGGGGGGGFGGGGGGGGGGGGGGGGEGGGGGGGGGGGGGGGGGGGGGGGGGGGGGEGGGGGGG8FFGGGGGGGGGGFGGGGGGGGGF7FFGGGGGGGGGFFGGGGGGGDGGGGGGGGGGGGGGC@FFGGGFGGGGGGGGGGGGGGGGF@FGGGCGGGFEGGGGGGGG>CCEEGGGGGGGGGG5EGGCCGGGF=C7CC=FF<C<;FGGFGGGGG>EDE<C?DBFBD))15>D:CGGGF??6?+/7*07C7BB66BFFFFFGFFB*<FFF226?05,
@M04650:207:000000000-C238N:1:1101:21801:12630 1:N:0:19
ACTCCTACGGGAGGCAGCAGTAGGGAATCTTCCACAATGGACGAAAGTCTGATGGAGCAACGCCGCGTGAGTGATGAAGGTTTTCGGATCGTAAAATTCTGTTGCGAGGGAAGAACAAGTACGAGAGTAACTGCTCGTACCTTGACGGTACCTCGTTAGAAAGCCACGGCTAACTACGTGCCAGCAGCCGCGGTAATACGTAGGTGGCAAGCGTTGTCCGGAATTATTGGGCGTAAAGCGCGCGCAGGCGGCCTCTTAAGTCTGATGTGAAAGCCCACGGCTCAACCGTGGA
+
GGGFGGGGGGGCGECCGGGGGGGGDGGGGGGGGGGGFGGGGGGEGGGGGGGGGGGGGFGGGGGGGGEGGGGGGGGGGGGGGGGGGGGGGGGGGGGGGGGGGGGGGEGEGGGGGGGGGGGGGGGGGGDGGGGFGGGGGGGGGGGGGGG7FGGGCFGGGFGGGGF7BCFEEGGGGGGGGDGGFCFGGGEGGGEG5=EEFGGGGGGGGGGGGG5FDEEEEFFD=C=7?+<9CGFGDGDCGGFGEDF:D<7<5DCG>5*09F?FFFDF=FFBF77@*)004:C:>(*=FF5;1>36
@M04650:207:000000000-C238N:1:1101:11823:12632 1:N:0:19
ACTCCTACGGGAGGCAGCAGTGGGGAATATTGCACAATGGGCGCAAGCCTGATGCAGCCATGCCGCGTGTATGAAGAAGGCCTTAGGGTTGTAAAGTACTTTCAGCGGGGAGGAAGGTGATAAGGTTAATACCCTTATCAATTGACGTTACCCGCAGAAGAAGCACCGGCTAACTCCGTGCCAGCAGCCGCGGTAATACGGAGGGTGCAAGCGTTAATCGGAATGACTGGGCGTAAAGGGCACGCAGGCGGTGACTTAAGTGAGATGTGAAAGCCCTGGGCTTAACCTAGGAAT
+
GGGGGGGGGGGGGGGGGGGGGGGGGGGGGGGGGGGGGGGGGGGGGGGGGGGGGFGGGGGGGGGGGGGGGGGGGGGGGGGGG?GGFGGFGGGGGGGGGGGGGGGGGGGGGGGGGGGGGGGGFGGGGGGGGCFGGGGGGGGGGGFGGGGGGGGGGGGGGGGGGGGGGGGGGGGGGGGGGGGGGFGGGGGGGGGGGGGGGGFGDGEEGGGGGCGFGGGGGGGGGDEGFGGFGGCFEGGG<FFG>FBFDDGGFGGDCCDFFF=@CFGGFFGFFFBFFFFFF?GF:1CF4@*6>FF><2
@M04650:207:000000000-C238N:1:1101:21404:12652 1:N:0:19
ACTCCTACGGGAGGCAGCAGTGGGGAATATTGCACAATGGAGGAAACTCTGATGCAGCAACGCCGCGTGAGCGATGAAGGTCTTCGGATCGTAAAGCTCTGTCTTTAGGGATGATAATGACAGTACCTAAGGAGGAAGCCACGGCTAACTACGTGCCAGCAGCCGCGGTAATACGTAGGTGGCGAGCGTTATCCGGATTTATTGGGCGTAAAGGGAGTGTAGGCGGATGATTAAGTGGGATGTGAAATACCCGGGCTCAACTTGGGTGCTGCATTCCAAACTGGTTATCTAG
+
GGGGGGGGGGGGGGGGGGGGGGGGGGGGGGGFGGGGGGGGGGGGGGGGGGGGGGGGGGGGGGGGGGGGGGGGGGGGGGGGGGGGGGGGGGGGGGGGGGGGGGGGGGGGGGGGGGGGGGGGGGGGGGGGGGGGGGGGGGGGGGGGGFEFGGGGGGGGGGGGFGGGGGGGGGGGGFFFFGGGGGGGGGGGGGGGGGGGGECGGGGGGGGGGGGGGGGGG*>FFGGGG55EGGEGF<*<FGFGFGFFFGGGFC67DGGBFFFFGFGGFGGFFFFFFF4FDAGFFFGF?BFBD=F<
@M04650:207:000000000-C238N:1:1101:15191:12654 1:N:0:19
ACTCCTACGGGAGGCAGCAGTAGGGAATCTTCGGCAATGGGGGCAACCCTGACCGAGCAACGCCGCGTGAGTGAAGAAGGTTTTCGGATCGTAAAACTCTGTTGTTAGAGAAGAACGTTAAGTAGAGTGGAAAATTACTTAAGTGACGGTATCTAACCAGAAAGGGACGGCTAACTACGTGCCAGCAGCCGCGGTAATACGTAGGTCCCAAGCGTTGTCCGTATTTATTGGGCGTAAAGCGAGCGCAGGTGGTTTCTTAAGTCTGATGTAAAAGGCAGTGGCTCAACCATTGTG
+
GGGGGGGGGGGGGGGGGGGGGGGGGGGGGGGGFGGGGGGGGGGGGGGGGGGGGGGGGGGGGGDGGGGGGGGFGGGGFGGGFGDFGGGGGGGGGGGGGGGGCGFFFGDGGGGGGGGGGFFCGGFFG<FGGDGGG?AF9<BFFGGGGGGGGGGFGGGGGGGGC:::@C7FGCGGGGGFFGGGFCGGGGGGGGGGGGGG>BFGFC978FCFFFGGGGGGGGCDG*;:8EC7CDFGFGGGC*=7:7BBDGDDFGFGGGG6FF447@F:4::6@=**1*7><<C?4859*9<?:FFAF)
@M04650:207:000000000-C238N:1:1101:5294:12678 1:N:0:19
ACTCCTACGGGAGGCAGCAGTAGGGAATCTTCCGCAATGGACGAAAGTCTGACGGAGCAACGCCGCGTGAGTGAAGAAGGTTTTCGGATCGTAAAGCTCTGTTGTTAGTGAAGAATAGTGGTAAGAGTAACTGCTTATCATGTGACGGTAGCTAACCAGAAAGCCACGGCTAACTACGTGCCAGCAGCCGCGGTAATACGTAGGTGGCAAGCGTTGTCCGGAATTATTGGGCGTAAAGCGCGCGCAGGCGGTCTTTTAAGTCTGATGTGAAAGCCCCCGGCTCAACCGGGGCGG
+
GGGGGGGGGGGDGGGGGGGGGGGGGGGGGGGGGGGGGGFGGGGGEGCGGGGGGGGGGEGFGDGGGGGGGGGGGGGGGCFGGGGGGGGGGEGGGGFGGGGGGGGGFGGGCFGGGGGCGGGGGGFFGGGEGGGGGGGGCDFDGGGGGGGGEFCGGGGGGGGGGG7CFGGDGGGGGGGGGGGGGGGFGG>FGGGEGGGGGGGGGFGGG?CGGGGGGGGGGGGGDGEGGGGG+>FGEGDCFG?GFDDE:DG:>GGGGGGFFF:*09>7=CCAFFFFFFF>:9GFF6CF6@FF0@3(,9
@M04650:207:000000000-C238N:1:1101:14118:12702 1:N:0:19
ACTCCTACGGGAGGCAGCAGTGGGGAATATTGCACAATGGACGAAAGTCTGATGGAGCAACGCCGCGTGAGTGATGAAGGTTTTCGGATCGTAAAACTCTGTTGCGAGGGAAGAACAAGTACGAGAGTAACTGCTCGTACCTTGACGGTACCTCGTTAGAAAGCCACGGCTAACTACGTGCCAGCAGCCGCGGTAATACGTAGGTGGCAAGCGTTGTCCGGAATTATTGGGCGTAAAGCGCGCGCAGGCGGCCTTTTAAGTCTGATGTGAAAGCCCACGGCTTAACCGTGGA
+
GGGGGGGGGGGGGGGGGGGGGGGGGGGGGGGGGGGGGGGCFGGGGGGGGGGGGGGGGGGGGGGGGGGGGGGGGGGGGGGGGGGGGGGGGGGGGGGGGGGGGGGGGGGGGDGGGGGGGGGGGGGGGGGGFGGGGGGGGGGGGGGGGGGGGGGGGGGGGGGG9BEFGGGCGGGGFGGGGCGGGGGGGGCGGGGGGGGCFGGGGDGEGFGDFCGGGGGGGGGGGDGGGGGGEFGC@EGEF7FGDDF@GGD3B3CGGGGFFFFFGFGFFGFD4@?8BFFF:?GD@>GFFFF61)71
@M04650:207:000000000-C238N:1:1101:21121:12732 1:N:0:19
ACTCCTACGGGAGGCAGCAGTAGGGAATCTTCCACAATGGACGAAAGTCTGATGGAGCAACGCCGCGTGAGTGATGAAGGTTTTCGGATCGTAAAACTCTGTTGCGAGGGAAGAATAAGTATGAGAGTAACTGCTCGTACCTTGACGGTACCTCGTTAGAAAGCCACGGCTAACTACGTGCCAGCAGCCGCGGTAATACGTAGGTGGCAAGCGTTGTCCGGAATTATTGGGCGTAAAGTGCGCGCAGGCGGCCTTTTAAGTCTGATGTGAAAGCCCACGGCTTAACTGTGGA
+
FGGEGGGGGGGGGGGGGGGGGGGGGGGGCCFFFGGGGFEGGCFFCDFGGGGCGGDFGGGGGGEGGGGGGGGGGGGGGGGGCFGGGGGGGCGGGGFF,EEFFFGGCFGGGGGGGGGGCFGEGGG9FC<FEGFDG=FCEFGGDA,3,:CEFFGGGA:FFG:CF;CC8FFG>EE:FGGGGGGF*>9:DFCE8*:C5CB*>CFGFCECCFGGG6CE5=5:AGGD5C:=@9:E?6*:7CGG5G*0*>>B:DC)8<<DDC<FFF)9E?FC=FG9@?B7*0051(1<5>)944*6<=)5
@M04650:207:000000000-C238N:1:1101:27333:12752 1:N:0:19
ACTCCTACGGGAGGCAGCAGTGGGGAATATTGCACAATGGGGGAAACCCTGATGCAGCAACGCCGCGTGAGTGATGACGGTCTTCGGATTGTAAAGCTCTGTCTTTAGGGACGATAATGACGGTACCTAAGGAGGAAGCCACGGCTAACTACGTGCCAGCAGCCGCGGTAATACGTAGGTGGCAAGCGTTGTCCGGATTTACTGGGCGTAAAGGGAGCGTAGGCGGATCTTTAAGTGGGATGTGAAATACTCGGGCTCAACCTGGGGGCTGCATTCCAAACTGGAGATCTAG
+
GGGGGGGGGGGGGGGGGGGGGGGGGGGGGGGGGGGGFGGGGGGGGGGGGGGGGGGGGGGGGGGGGGGGGGGGGGGFGGGGGGGGGGGGGGGGGGGGGGGGGGGGGGGGGGGGGGGGGGGGGGGGGGGGGGGGGGGGGGGGGGGGGGGGGGGGGGGGGGGGGGGGGGGGGGGGGGGGGGGFGGGGGGGGGGGGGGGGGGGFGGGGGGGGGGGGGGGGGGDDD<EGGGC5CCG?FGGGGGF4@GFFGGGGBFFGG3DFFF6=EFGGF:G>@FFFFFF=>DG*7<FF)76:<49<
@M04650:207:000000000-C238N:1:1101:24725:12786 1:N:0:19
ACTCCTACGGGAGGCAGCAGTGGGGAATATTGCACAATGGGCGCAAGCCTGATGCAGCCATGCCGCGTGTATGAAGAAGGCCTTAGGGTTGTAAAGTACTTTCAGCGGGGAGGAAGGTGATAAGGTTAATACCCTTATCAATTGACGTTACCCGCAGAAGAAGCACCGGCTAACTCCGTGCCAGCAGCCGCGGTAATACGGAGGGTGCAAGCGTTAATCGGAATTACTGGGCGTAAAGCGCACGCAGGCGGTCAATTAAGTCAGATGTGAAAGCCCCGAGCTTAACTTGGGAAT
+
GGGGGGGGGGGGGGGGGGGGGGGGGGGGGGGGGGGGGGGGGGGGGGGGGGGGGGGGGGGGGGGGGGGGGGGGGGGGGGGGGGGGGGGGGGGGGGGGGGGGGGGGGGGGGGGGGGGGGGGGGGGGGFFGGGGGGGGGGGGGGGGGGGGGGGGGGGGEGGGGGGGGGGGGGGGGGGGGGGGGGGGGGGGGGGGGGGGGGGGGGGGGGGGGGGGGGGGGGGGGGGEGGFGGGGFGFGGGGGFGFGFFGGGGBGGGGGGFFF?F??FGFGGFFFFFF?F3<9GEF>F?FFBFFFF:?:
@M04650:207:000000000-C238N:1:1101:9352:12827 1:N:0:19
ACTCCTACGGGAGGCAGCAGTAGGGAATCTTCCGCAATGGGCGAAAGCCTGACGGAGCAACGCCGCGTGAGTGATGAAGGTCTTAGGATCGTAAAACTCTGTTGTTAGGGAAGAACAAATTTGTTAGTAACTGAACAAGTCTTGACGGTATCTAACCAGAAAGCCACGGCTAACTACGTGCCAGCAGCCGCGGTAATACGTAGGTGGCAAGCGTTGTCCGGATTTATTGGGCGTAAAGCGAGCGCAGGCGGTTTCTTAAGTCTGATGTGAAAGCCCCCGGCTCAACCGGGGAGG
+
GGGGGGGGGGGGGGGGGGGGGGGGGGGGGGGGGGGGGGGGGGGGGGGGGGGGGGGGGGGGGGGGGGGEEGGADFGGGGGGGGGGGGGGGGGGGGGGGGGGGGGGGGGGGGGGGGGGGGGGGGGGGGGGGGGGGGGGGGGGGGGGGGGGGGGGGGGGGGGGFGGGGGGGGGGGGGGGGGGGGGGGGGGGGGGGGGGDGGGGGGGDGGGGGGGGGGGDEGGGGGGGGGGGGGGGFGGGGGFGFGFFGGGDEGGGGGGFFFFFGFGGBGGFBFBFFFFFFFGFFFGFFFF9>5>9>B
@M04650:207:000000000-C238N:1:1101:27989:12845 1:N:0:19
ACTCCTACGGGAGGCAGCAGTAGGGAATCTTCCACAATGGACGGAAGTCTGATGGAGCAATGCCGCGTGAGTGAAGAAGGTTTTCGGATCGTAAAACTCTGTTGTGAGGGAAGAACAAGTATCGGAGTAACTGCCGGTACCTTGACGGTACCTCATTAGAAAGCCACGGCTAACTACGTGCCAGCAGCCGCGGTAATACGTAGGTGGCAAGCGTTGTCCGGAATTATTGGGCGTAAAGCGCGCGCAGGCGGCCTTTTAAGTCTGATGTGAAAGCCCACGGCTCAACCGTGGA
+
GGGGGGGGGGGGGGGGGGGGGGGGGGGGGGGGGGGGGGGGGGGGGGGGGGGGGGGGGGGGGGGGGGGEGGGFFFEEGGGGGGGGGGGGGGGGGGGGGGGGGGGGGGGGGGGGGGGGGGGGGGGDGGGGGGGGGGGGGGGGGGGGGGGGGGGGGGGGGGGGGGGGGGGGGGGGGGGGGGGGGGGGGGGGGGGGGGDGGGGGGGGGGGGGGGGGGGEGGGGGGDGFG+AFGFGGFGGGGFFGFGFEDGGDBGGGCCCFFFFBF=FGFGGFFFFFFFFFFFGFE9DFFFFFFFFF
@M04650:207:000000000-C238N:1:1101:28074:12852 1:N:0:19
ACTCCTACGGGAGGCAGCAGTGGGGAATATTGCACAATGGGGGGAACCCTGATGCAGCCATGCCGCGTGAATGAAGAAGGCCTTCGGGTTGTAAAGTTCTTTCGGTGATGAGGAAGACTGGGGTGTTAATAGCACTTTAGGTTGACGTTAGTTACAGAAGAAGCACCGGCTAACTCCGTGCCAGCAGCCGCGGTAATACGGAGGGTGCAAGCGTTAATCGGAATGACTGGGCGTAAAGGGCACGTAGGCGGTGATTTAAGTGCGATGTGAAAGCCCTGGGCTTAACCTTGGAAT
+
GGGGGGGGGGGGGGGGGGGG9CAFGGGGGGGCG9FGGGGGF,@+CF<DFGGG?CFGGG@F,BFFGGGGGECEGGGGGGGGGGFDDCEGGEGGFGGGCFGGFGFG@CF3@FF,>FF>F,<3>,>*>=*,@CC,@FF?EC;;>7?EGGGGGGE<<<FBFGG7CGGGGGGGGGGGGGGGFGGGDFGFGGGGGGEGDEEGGGGG5?CGGGGE?FCCEEGGCGFGEGGG6<CGGG=FDGGGGF7<>F;B*9<C?5<C5***9BFFF**9)*9:FFF?FFFF:(9FFF*?=FF2)=4:BB
@M04650:207:000000000-C238N:1:1101:21756:12855 1:N:0:19
ACTCCTACGGGAGGCAGCAGTAGGGAATCTTCGGCAATGGGGGCAACCCTGACCGAGCAACGCCGCGTGAGTGAAGAAGGTTTTCGGATCGTAAAACTCTGTTGTTAGAGAAGAACGTTAAGTAGAGTGGAAAATTACTTAAGTGACGGTATCTAACCAGAAAGGGACGGCTAACTACGTGCCAGCAGCCGCGGTAATACGTAGGTCCCAAGCGTTGTCCGGATTTATTGGGCGTAAAGCGAGCGCAGGTGGTTTCTTAAGTCTGATGTAAAAGGCAGTGGCTCAACCATTGTG
+
GGGGGGGGGGGFGGGGGGGGFGGGGGGGGGGGGGGGGGGGGGGGGGGGGGGGGGGGGGGGGGDGGGG:FGGGGGGGGGGG@FFGGGGGGGGGGGGGGGFGFFGGGGGFGGGGGGGGGGGGGGGGGDGGGGGGGGGGGGGGGGGGGGGGGGGGGGGGGFDGGGGFGGGGGGGGGGGGGGGGGGGGGGGGGGGGGGGGGGGGGGGGGGGGGGD=FGGDGGFGGG=EGCCGGGFGFGGGDGFGFGE3DGDCBCCFGDFFFFFFD@FGFFGFFFBFFFFF:?FFFBGFFFF:1*=9A-
@M04650:207:000000000-C238N:1:1101:7853:12856 1:N:0:19
ACTCCTACGGGAGGCAGCAGTAGGGAATCTTCCGCAATGGACGAAAGTCTGACGGAGCAACGCCGCGTGAGTGAAGAAGGTTTTCGGATCGTAAAGCTCTGTTGTTAGGGAAGAATAGTGATAAGAGTAACTGATTATCATGTGACGGTACCTAACCAGAAAGCCACGGCTAACTACGTGCCAGCAGCCGCGGTAATACGTAGGTGGCAAGCGTTGTCCGGAATTATTGGGCGTAAAGCGCGCGCAGGCGGTCTTTTAAGTCTGATGTGAAAGCCCCCGGCTCAACCGGGGAGG
+
GG<FEGA@@FFGGE;BC:CFDF9E7<CCGFFEE@FFGGGGGGGD7:FFFFGGDECFCFGGFGEFGGGGGGDFGGDEAFGGGF<@AFGGF@CFFC@EFGFEAF?FFFGGGCGGGGGGFFEFFCEFEFFGGFGG9FCFGGGGGGDFFGGCFGGGFGGDCFGF3>C@F7FG@>FGBBFGGGGGGEGCFC8C:51:>B88CFGGGGFE@FGGCE55/*=EGGFCC8CC69?EG4@F):C*1:?DECEFGGG9:CCDDCF*9799<@DFFGGAF*6@BF5):>G>5(*7655>BEF09>
@M04650:207:000000000-C238N:1:1101:15140:12861 1:N:0:19
ACTCCTACGGGAGGCAGCAGTAGGGAATCTTCCACAATGGACGAAAGTCTGATGGAGCAACGCCGCGTGAGTGATGAAGGTTTTCGGATCGTAAAACTCTGTTGCGAGGGAAGAACAAGTACGAGAGTAACTGCTCGTACCTTGACGGTACCTCGTTAGAAAGCCACGGCTAACTACGTGCCAGCAGCCGCGGTAATACGTAGGTGGCAAGCGTTGTCCGGAATTATTGGGCGTAAAGCGCGCGCAGGCGGCCTTTTAAGTCTGATGTGAAAGCCCACGGCTTAACCGTGGA
+
GGGGGGGGGGGGGGGGGGGGFGGGGGGGGGGGGGGGGGGGGGGGGGGGGGGGGGGGGGGGGGGGGGGGGGGGGGGGGGGGGGGGGGGGGGGGGGGGGGGGGGGGGGGGGGGGGGGGGGGGGGGGGGGGGGGGGGGGGGGGGGGGGGGGGGGGGGGGGGGGGGGGGGGGGGCEGGGCGGGGGGFFGGGGFECEGGEGGGGGGFGCF9EGGGGGEGGGGFGG5>EGGGGGGG5:@EGGCGFD>GEBGDGGFGGGDDD=FF?BFFCFF=>:@46B=FFF::>BB0C4==F>FFFF
@M04650:207:000000000-C238N:1:1101:18860:12864 1:N:0:19
ACTCCTACGGGAGGCAGCAGTGGGGAATATTGCACAATGGGCGCAAGCCTGATGCAGCCATGCCGCGTGTATGAAGAAGGCCTTCGGGTTGTAAAGTACTTTCAGTCGGGAGGAAGGTGTCAAGGTTAATAACCTTGGCAATTGACGTTACCGACAGAAGAAGCACCGGCTAACTCCGTGCCAGCAGCCGCGGTAATACGGAGGGTGCAAGCGTTAATCGGAATTACTGGGCGTAAAGCGCACGCAGGCGGTTGATTGAGTCAGATGTGAAATCCCCGGGCTTAACCCGGGAAT
+
GGGGGGGGGGGGGGGGGGGGGGGGGGGGGGGGGGGGGGGGGGGGGGGGGGGGGGGGGGGGGGGGGGGGGGGGGGGGGGGGGGGGGGGGGGGGGGGGGGGGGGGGGGGGGGCFGGGGGGGGGGGGGGGGGGGGGGGGGGGGGGGGGGGGGGGGGGGGGGGGGGGGGGGGGGGGGGGGGGGGGGGGGFFGGGGGGGGGGGGGGGGGGGGGGGGGGGGGGGGGGGEGGGGGGGGGFGGGGGFGFGFFGDGGBGGGCDGFFFFFGFGGFGFAFFFFFFFFBBGB>BFFFFF?BFF09:
@M04650:207:000000000-C238N:1:1101:16849:12888 1:N:0:19
ACTCCTACGGGAGGCAGCAGTGGGGAATATTGCACAATGGGGGGAACCCTGATGCAGCCATGCCGCGTGAATGAAGAAGGCCTTCGGGTTGTAAAGTTCTTTCGGTGATGAGGAAGACTGGGGTGTTAATAGCACTTTAGGTTGACGTTAGTTACAGAAGAAGCACCGGCTAACTCCGTGCCAGCAGCCGCGGTAATACGGAGGGTGCAAGCGTTAATCGGAATGACTGGGCGTAAAGGGCACGCAGGCGGTGACTTAAGTGGGATGTGAAAGCCCTGGGCTTAACCTAGGAAT
+
GGGGGGGGGGGGGGGGGGGGGGGGGGGGGGGGGGGGGGGGGGGGGGGGGGGGGGGGGGGGGGGGGGGGGGGGGGGGGGGGGGGGGGGGGGGGGGGGGGGGGGGGGGGGGGGGGGGGGGGGGGGGGGGGGGGGGGGGGGGGGGGGGGGGGGGGGGGGGGGGGGGGGGGGGGGGGGGGGGGGGGGGGGGGGGGGGGGGGGGFGGGGGGGGGGGGGGGGGGGGGGGGGGGGGGGGFGGGGCFDFGFFGGGGFGGGGGDFFFFFGFGGFDCBBBFF??7F:(>)5?FFFFFBFFFFB0
@M04650:207:000000000-C238N:1:1101:28733:12895 1:N:0:19
ACTCTACGGGAGGCAGCAGTAGGGAATCTTCCACAATGGACGAAAGTCTGATGGAGCAATGCCGCGTGAGTGAAGAAGGTTTTCGGATCGTAAAACTCTGTTGTGAGGGAAGAACAAGTATCGGAGTAACTGCCGGTACCTTGACGGTACCTCATTAGAAAGCCACGGCTAACTACGTGCCAGCAGCCGCGGTAATACGTAGGTGGCAAGCGTTGTCCGGAATTATTGGGCGTAAAGCGCGCGCAGGCGGCCTTTTAAGTCTGCTGTTCAAGCCCACGGCTCAACCGTGGAAGG
+
GGGGA@FFGGFFGGGGG<FG-@EFGFG<EEEFAFEGGFGFGGGGGGEFFGGGCDGCFFGGFGGGGGGG@CGGGGG9F@FGFGGGDGGGGGGEFGGG8FFGGGFFG,C=7FFFGGGGGGGGGGGGGEFGGGGGGGGGGGGGGGFCFECFGGFECFFFG9F<DFGGGGGGGCEFGGDGGFFGFGCGGGGGGGGGE5EGFG8FCF5FDEFG9FFGCG*=0@D)/5CGGGF:CFCEF5CCF>BGECE>CGGGFGGGGGG*89@FGFF*7C:)*8489>F)8>GFB1C?@>742)77(:
@M04650:207:000000000-C238N:1:1101:25246:12912 1:N:0:19
ACTCCTACGGGAGGCAGCAGTAGGGAATCTTCCACAATGGACGAAAGTCTGATGGAGCAATGCCGCGTGAGTGAAGAAGGTTTTCGGATCGTAAAGCTCTGTTGTGAGGGAAGAACAAGTATAGGAGTAACTGCCTGTACCTTGACGGTACCTCATTAGAAAGCCACGGCTAACTACGTGCCAGCAGCCGCGGTAATACGTAGGTGGCAAGCGTTGTCCGGAATTATTGGGCGTAAAGCGCGCGCAGGCGGCCTTTTAAGTCTGATGTGAAAGCCCACGGCTTAACCGTGGA
+
GGGGGGGGGGGGGGGGGGGGGGGGGGGGGGGGGGGGGGGGGGGGGGGGGGGGGGGGGGGGGGGGDGGGGGDGGGGGGGGGGGGGGGGGGGGGGGGGGGGGGGGGEGGGGGGGGGGGGGGGGGGGGGGGGGGGGGGGGGGGGGGGGGGEGGGGFGGGGGGGGGGGFGGGGGGDGGGFGGGGGFGGGGGGGGGGGGCGGGGGGGGGGGGGGGGGGGGGGGGDGGGGGFFGCC5ADEGEGFFGECDFGGGG@GDGGDFFF6@BFFCF4DGF6F?FFFFF<BGEF>GFFFF(-)8(
@M04650:207:000000000-C238N:1:1101:8985:12929 1:N:0:19
ACTCCTACGGGAGGCAGCAGTGGGGAATATTGCACAATGGGCGAAAGCCTGATGCAGCAACGCCGCGTGAGCGATGAAGGCCTTCGGGTCGTAAAGCTCTGTCCTCAAGGAAGATAATGACGGTACTCGAGGAGGAAGCCCCGGCTAACTACGTGCCAGCAGCCGCGGTAATACGTAGGGGGCTAGCGTTATCCGGAATTACTGGGCGTAAAGGGTGCGTAGGCGGTCTTTCAAGCCAGAAGTTAAAGGCTACGGCTCAACCGTAGTCAGCTTTTGCACCTGTAAGACTTGAGG
+
EEFFGGGGEGGGGGGGGGFGFFEFG7CFEGGGF,EFGGGGGF7@CFGGGGGGF<FGGG8@FGCCFGGGGGGEFDFGF<?FGGFGG7FCF7FGDFCDFGGD5F@BF<<FGGDFGGFF,5,8CE@:@C<5:8BC7F:@8,>,33>:@F7,,EFCCCCD<97DD872*>E7<*1@;,B,:B*1*=E8::>*4887>+*2;8ECC<9:<*8=*///0+;@EDD>*>;E=C1CGGC7=CF6CDFCF01**2*09*0*77970)0*:4>9FDD4@=6697=?).*))5>48/*,6/=)3(
@M04650:207:000000000-C238N:1:1101:26705:12944 1:N:0:19
ACTCCTACGGGAGGCAGCAGTAGGGAATCATCCACAATGGACGAAAGTCTGATGGTGCAACGCCGCGTGAGCGAAGAAGGTTTTCGGATCGTAAAGCTCTGTTATGAGGGAAGAACAAGTACAAGAGTAACTGCTTGTACCTTGACGGTACCTCATTAGAAAGCCACGGCTAACTACGTGCCAGCAGCCGCGGTAATACGTAGGTGGCAAGCGTTGTCCGGAATTATTGGGCGTAAAGCGCGCGCAGGCGGCCTTTTAAGTCTGATGTGAAAGCCCACGGCTTAACCGTGGA
+
GGGGGGGGGGGGGGGGGGGGGGFGGGGGGGG@@DGGFGGG?GEEGGGGGGGG@FFCFAFGGECGGGGGGGGGGGGGDFGGEFGGGGGECGGGG8DFGAF9FFGGGGGFGGGGGGFFGGGGFDFGGGGGFFGFFFGFGGGGGGGFF8FCGGGFGGGGAFFGGGGGGGGGGGGDFGFGGGGGGGFFGFGGFDDGGGGDFGGFFFC8BE8FGGF=EG>GGGD<?CGDFGC<EFGFBGG55DFGEGF>DDG57CDDGG4=FF?=?FFCFGGBFFFFFFF5<?D<317?FFF><FE<
@M04650:207:000000000-C238N:1:1101:12863:12946 1:N:0:19
ACTCCTACGGGAGGCAGCAGTGGGGAATATTGCACAATGGGCGCAAGCCTGATGCAGCCATGCCGCGTGTATGAAGAAGGCCTTAGGGTTGTAAAGTACTTTCAGCGGGGAGGAAGGTGATAAGGTTAATACCCTTATCAATTGACGTTACCCGCAGAAGAAGCACCGGCTAACTCCGTGCCAGCAGCCGCGGTAATACGGAGGGTGCAAGCGTTAATCGGAATTACTGGGCGTAAAGCGCACGCAGGCGGTCAATTAAGTCAGATGTGAAAGCCCCGAGCTTAACTTGGGAAT
+
GGGGGGGGGGGGGGGGGGGGGGGGGGGGGGGGGGGGGGGGGGGGGGGGGGGGGGGGGGGGGGGGGGGGGGGGGGGGGGGGGGGGGGGGGGGGGGGGGGGGGGGGGGGGGGGGGGGGGGGGGGGGGGGGGGGGGGGGGGGGGGGGGGGGGGGGGGGGGGGGGGGGGGGGGGGGGGGGGGGGGGGGGGGGGGGGGGGGGGGGGGGGEGGGGGGGGGGGGGGGGGGGGGGGEFFGFEGGGGFGFGFFGGGGFGGGGGCFFFFFGFGGFCCAFFFF?45@BBDBFBFFFFFBDFFFF0
@M04650:207:000000000-C238N:1:1101:4652:12962 1:N:0:19
ACTCCTACGGGAGGCAGCAGTGGGGAATCTTGCACAATGGGCGGAAGCCTGATGCAGCGACGCCGCGTGGGGGATGACGGCCTTCGGGTTGTAAACTCCTTTCGCTAGGGAAGAAGCCATTTTGTGGTGACGGTACCTGGATAAGAAGCACCGGCTAACTACGTGCCAGCAGCCGCGGTAATACGTAGGGTGCAAGCGTTGTCCGGAATTACTGGGCGTAAAGAGCTCGTAGGTGGTTTGTCGCGTCGTCTGTGAAATCCCGAGGCTTAACTTCGGGCGTGCAGGCGATACGGG
+
GGGGGGGGGGGGGGGGGGGGGGGGGGGGGGGGGGGGGGGGGGGGGGGGGGGGGGGGGGGGGGGGGGGGGGGGGGGGGGGGGGGGGGGGGGGGGGGGGGGGGGGGGGGGGGGGGGGFGGGDFGFGGGGGGGGGGGGGGGGG:CFGGFFGGGGGGGGG7FGGGGGGGGGFGGGCGGGGGGGG7BGGC@FGGGGGCGGGGGEGDGG?EGGEGCFDFFGGGGGGGGGGFFGGGGGF@FGG5DF3>CB3CC5DBFCFC>C8@FFFEDGGBDF?FBFBFFF>9>GBEFFFFD572D3,86
@M04650:207:000000000-C238N:1:1101:4208:12963 1:N:0:19
ACTCCTACGGGAGGCAGCAGTAGGGAATCTTCCACAATGGACGAAAGTCTGATGGAGCAATGCCGCGTGAGTGAAGAAGGTTTTCGGATCGTAAAGCTCTGTTGTGAGGGAAGAACAAGTATGAGAGTAACTGCCCATGCCTTGACGGTACCTCGTTAGAAAGCCACGGCTAACTACGTGCCAGCAGCCGCGGTAATACGTAGGTGGCAAGCGTTGTCCGGAATTATTGGGCGTAAAGCGCGCGCAGGCGGCCTTCTAAGTCTGATGTGAAAGCCCACGGCTTAACCGTGGA
+
DGGGGGGGGGGFGGGGGGCFGGGGGGGGGGGEAFGEFFGGDFGGGGGGGGCDFFGFFGFFGGGGGGGE7BCCFEC9,CCFD<CFFGCCB>CGFG7CF<BFEEAEFGGGGE@FFCGGGGEGGEFGDFGGGCGGGD,4FEEGEGGGFFCCFF3?EFGFFGGGGGGCFGGGGDG7<7EF7:FGFGFFGGGGGDGGCEEG@FGGGF8@FCFGGGGGDGGGC7:C:CEF6<FGG4EF:E):FFFGFC@>3559))9C9C<?F?1@C?:C***)1*9=7?55:?D)7;5;FBF>?>D(
@M04650:207:000000000-C238N:1:1101:14332:12979 1:N:0:19
ACTCCTACGGGAGGCAGCAGTGGGGAATATTGCACAATGGGGGAAACCCTGATGCAGCAACGCCGCGTGAGTGATGAAGGTTTTCGGATCGTAAAGCTCTGTCTTTGGGGAAGATAATGACGGTACCCAAGGAGGAAGCCACGGCTAACTACGTGCCAGCAGCCGCGGTAATACGTAGGTGGCGAGCGTTATCCGGATTTACTGGGCGTAAAGAGTTCGTAGGCGGTTTGTCGCGTCGTTTGTGAAATCCCGCAGCTTAACTGTGGGCGTGCAGGCGATACGGGCAGACTTG
+
GGGGGGGGGGGGGGGGGGGGGGGGGGGGGGGGGGGGGGGGGGGGGGGGGGGGGGGGGGGGGGGGGGGGGGGGGGGGGGGGGGGGGGGGGGGGGGGGGGGGDGGGGGGGGGGGGGGGGGGGGGGGGGGGGGGGGGGGGGGGGGGGGGGGGGGGGGGGGGGGGGGGGGGG@EGGGGFGGGGFFGGGDGGGEGGGGGDGCECFCFFCFFGCCE=FCCEGGGGG=FCFCGCEEDGFDFDGGGE:@DF:>0?FF<FGG3DEF?F=EFGGFGC?FEFDFB>DFFG:@BDBF3<1:;BB
@M04650:207:000000000-C238N:1:1101:26605:13023 1:N:0:19
ACTCCTACGGGAGGCAGCAGTAGGGAATCTTCCACAATGGACGAAAGTCTGATGGAGCAACGCCGCGTGAGCGAAGAAGGTTTTCGGATCGTAAAGCTCTGTTGTGAGGGAAGAACAAGTACAGGAGTAACTGTCTGTACCTTGACGGTACCTCATTAGAAAGCCACGGCTAACTACGTGCCAGCAGCCGCGGTAATACGTAGGTGGCAAGCGTTGTCCGGAATTATTGGGCGTAAAGCGCGCGCAGGCGGCCTTTTAAGTCTGATGTGAAAGCCCACGGCTTAACCGTGGA
+
GGGGGGGGGGGGGGGGGGGGGGGGGGGGGGGGGGGGGGEGGGGGGGGGGGGGGGGGGGGGGGGGGGGGGGGGGGGGGGGGGGGGGGGGGGGGGGGGGGGGGGFGGGGGGGGGGGGGGGGGGGGGGGGGGGGGGGGGGGGGGGGGGGGGGGGGGGGGGGGGGGGGGGGGGGGGGGGGGGGGGGGGGGGGGGGGCEGGGGGGGGGGGGGGGGGGGGGGGGGGG<EFGGFGFGFGFGGGGGFGFDFEGGGGFGDGGGGFFF?@CFFGFFGFBFFFFFFFFFGBEB3?FFFFBFFF
@M04650:207:000000000-C238N:1:1101:7409:13032 1:N:0:19
ACTCCTACGGGAGGCAGCAGTAGGGAATCTTCGGCAATGGACGAAAGTCTGACCGAGCAACGCCGCGTGAGTGAAGAAGGTTTTCGGATCGTAAAACTCTGTTGTTAGAGAAGAACAAGTGAGAGAGTAACTGTTCTCACCTTGACGGTATCTAACCAGAAAGCCACGGCTAACTACGTGCCAGCAGCCGCGGTAATACGTAGGTGGCAAGCGTTGTCCGGATTTATTGGGCGTAAAGCGAGCGCAGGCGGTTCCTTAAGTCTGATGTGAAAGCCCCCGGCTCAACCGGGGA
+
GGFGGGGGGGGGGGGGGGGGGGGGGGGGGGGGGGGGGGGGGGGGGGGGGGGGGGGGGGGGGGGGGGGFEGFGGGFGGGGGGGGGGGGGGGGGGGGGGGGGGGGGGGGFGGGGGGGGGGGGGGGGGGGGGGGGGGGGGGGGGGGGGGGGGGGGGGGGGGGGGGGGGGGDGGGGGGGGGGGGGGGGGGGGGGGGGGGGGGGGEGGGGGGFGGGGGEGGGGGGGDC=FF?GGGGGFGGGFGFDFDBD3DD<5DGCDGGFFFFF+97FFCGFFFFF?F578(9@>(9@FFFFFEF>
@M04650:207:000000000-C238N:1:1101:4255:13048 1:N:0:19
ACTCCTACGGGAGGCAGCAGTAGGGAATCTTCCACAATGGACGAAAGTCTGATGGAGCAACGCCGCGTGAGTGATGAAGGTTTTCGGATCGTAAAACTCTGTTGCGAGGGAAGAACAAGTATGAGAGTAACTGCTCATACCTTGACGGTACCTCGTTAGAAAGCCACGGCTAACTACGTGCCAGCAGCCGCGGTAATACGTAGGTGGCAAGCGTTGTCCGGAATTATTGGGCGTAAAGCGCGCGCAGGCGGCATTTTAAGTCTGATGTGAAAGCCCACGGCTTAACCGTGGA
+
GGGGGGGGGGGGGGGGGGGGGGGGGGGGCGGGGGGGGGGGGCFEGGCEFGGGGGFGGGGGGGGGGGGGGGGFGGFGG<FGGGGGGGGGGGGGGGGD<FGGFGGFDCCG@FGGGGGFGGFAAFFEFDGCFF9,?FEGFGGCA<DFFFGDFG:FGA>DFF+@FFC7@:DF3:FEGGGGGGGFCFGGC:F8>>=EEED89CEC23;84>CCC?EC818:=CFD=C8:+<7:FFD5<E<EGGFD>G3797C7)9)7)128=86/<6>C?7DBFF?4@F47:3D:B69?@@47BF51
@M04650:207:000000000-C238N:1:1101:21233:13076 1:N:0:19
ACTCCTACGGGAGGCAGCAGTGGGGAATATTGCACAATGGGCGGAAGCCTGATGCAGCGACGCCGCGTGAGGGATGATGGCCTTCGGGTTGTAAACCTCTTTCAGCAGGGACGAAGCGCAAGTGACGGTACCTGCAGAAGAAGCACCGGCTAACTACGTGCCAGCAGCCGCGGTAATACGTAGGGTGCGAGCGTTGTCCGGAATTACTGGGCGTAAAGAGTTCGTAGGCGGTTTGTCGCGTCGTTTGTGAAATCCCGCAGCTTAACTGTGGGCGTGCAGGCGATACGGGCAGAC
+
GGGGGGGGGGGGGGGGGGGGGGGGGGGGGGGGGGGGGGGGGGGGGGGGGGGGGGGGGGGGGGGGGGGGGGGGGGGGGFGGGGGGGGGGGGGGGGGGGGGGGGGGGGGGGGGGGGGGGGGGGGGGGGGGGGGGGGGGGGGGGGGGGGGGGGGGGGGGGGGGGGGGGGGGGGGGGGGGGGGGGFGGGGGGGGGGGGGGGGGGGGGGGGGGGGGGGGGGGFFGGGGGGGGGGGGGFGGGGGFGFGFFGGGGFDFGGGGFEFFFGFGGFGGFFFFFFFFFFFGFFFGFFFFFFEF:?4
@M04650:207:000000000-C238N:1:1101:26758:13085 1:N:0:19
ACTCCTACGGGAGGCAGCAGTGGGGAATATTGCACAATGGGGGAAACCCTGATGCAGCAACGCCGCGTGAGTGATGAAGGTTTTCGGATCGTAAAGCTCTGTCTTTGGGGAAGATAATGACGGTACCCAAGGAGGAAGCCACGGCTAACTACGTGCCAGCAGCCGCGGTAATACGTAGGTGGCAAGCGTTATCCGGAATTATTGGGCGTAAAGCGCGCGTAGGCGGTTTCTTAAGTCTGATGTGAAAGCCCACGGCTCAACCGTGGAGGGTCATTGGAAACTGGGGAACTTG
+
GGGGGGGGGGGGGGGGGGGGGGGGGGGGGGGGGGGGGGGGGGGGGGGGGGGGGGGGGGGGGGGGGGGFGGGGGGGGGGGGGGGGGGGGGGGGGGGGGGGGGGGGGGGGGGGGGGGGGGGGGGGGGGGGGGGGGGGGGGFGGGGGGGGGGGGGGGGGGGGGGGFGGGGGGGGGGGGFGGGGGGCGGGGGGGGFGGGGEEFFGGGGGGGGGGGGGGGGGGGCGGGGGGEEEFDFFGGGGCFGFGFFDFGGFFFFGGGFFFFF6@GCFGD?DE>FFFFF?>FF?>FFFF56<:*4
@M04650:207:000000000-C238N:1:1101:13022:13091 1:N:0:19
ACTCCTACGGGAGGCAGCAGTAGGGAATCTTCCGCAATGGGCGAAAGCCTGACGGAGCAACGCCGCGTGAGTGATGAAGGTCTTAGGATCGTAAAACTCTGTTGTTAGGGAAGAACAAATTTGTTAGTAACTGAACAAGTCTTGACGGTACCTAACCAGAAAGCCACGGCTAACTACGTGCCAGCAGCCGCGGTAATACGTAGGTGGCAAGCGTTATCCGGAATTATTGGGCGTAAAGCGCGCGTAGGCGGTTTCTTAAGTCTGATGTGAAAGCCCACGGCTTAACCGTGGAGG
+
GGGGGGGGGGGGGGGGGGGGGGGGGGGGGGGGGGGGGGGGGGGGGGGGGGGGGGGGGGGGGGGGGGGGGGGGGGGGGGGGGGGGGGGGGGGGGGGGGGGGGGGGGGGGGGGGGGGGGGGGGGGGGGGGGGGGGGGGGGGGFFFCGGGGGGGGGGGGGGGGGGGGFGGGGGGGGGGGGGGGGGGGGGGGGGGGGGGGGGGGGGGGGGGGGGGGGEGGGGGGG:EGCGGGGGGGFGGGGGFGFGEFDGGGFGGGG3>F=FFFFFFGFDF>FFFFFFF>FFGFF;CFFFFFBFE?(4
@M04650:207:000000000-C238N:1:1101:22191:13104 1:N:0:19
ACTCCTACGGGAGGCAGCAGTGGGGAATATTGCACAATGGGGGGAACCCTGATGCAGCCATGCCGCGTGAATGAAGAAGGCCTTCGGGTTGTAAAGTTCTTTCGGTGATGAGGAAGACTGGGGTGTTAATAGCACTTTAGGTTGACGTTAGTTACAGAAGAAGCACCGGCTAACTCCGTGCCAGCAGCCGCGGTAATACGGAGGGTGCAAGCGTTAATCGGAATGACTGGGCGTAAAGGGCACGCAGGCGGTGACTTAAGTGGGATGTGAAAGCCCTGGGCTTAACCTAGGAAT
+
GGGGGGGGGGGGGGGGGGGGGGGGGGGGGGGGGGGGGGGGGGGGGGGGGGGGGGGGGGGGGGGGGGGGGGGGGGGGGGGGGGGGGGGGGGGGGGGGGGGGGGGGGGGFGGGGGGGGGGGGGGGGGGGGGGGGGGGGGGGGGFGGGGGGGGGGGGGGGGGGGGGGGGGGGGGGGGGGGGGGGGGGGGGGGGGGGGGGGGGGGGGGGGGGGCGGGGGGGGGGGDCGGGGGG48C5EGCGGFGFGFFGGGGBGGG:CF?FFFFCFGG:FGFFFFFFFFF?B35;:F)*9FDFF42:)
@M04650:207:000000000-C238N:1:1101:23063:13128 1:N:0:19
ACTCCTACGGGAGGCAGCAGTAGGGAATCTTCGGCAATGGACGAAAGTCTGACCGAGCAACGCCGCGTGAGTGAAGAAGGTTTTCGGATCGTAAAACTCTGTTGTTAGAGAAGAACGTTAAGTAGAGTGGAAAATTACTTAAGTGACGGTATCTAACCAGAAAGGGACGGCTAACTACGTGCCAGCAGCCGCGGTAATACGTAGGTCCCAAGCGTTGTCCGGATTTATTGGGCGTAAAGCGAGCGCAGGTGGTTTCTTAAGTCTGATGTAAAAGGCAGTGGCTCAACCATTGTG
+
DFGFGGEGGGGGEGEEEGCFGGGFGGGFGGGGGCDEF@FGGGGEGEGGGFCGGFCCEDGGGEDGE@FCCCEFFE9FGGGGGGGEEC@CFGGGGF+BFFGFEGGGGGGF9?FEFCGGEGGEEGFGG9F<FF9EDGGGFFGGGFGGG<FGEGGGGGGGGFCGGGGG7F,DFCGGGGGGGGGF788DFGGCGFGC88E8EGGGFFGC@FF?CFGGGGCCGDGGG:E**<CGFDGE>CGGGGBGFDB>5CGD@FGGGGGFB?B@09CGFCCAFFF4=BEF7<F:?:G?69?:?F4>A2
@M04650:207:000000000-C238N:1:1101:23363:13155 1:N:0:19
ACTCCTACGGGAGGCAGCAGTAGGGAATCTTCCGCAATGGGCGAAAGCCTGACGGAGCAACGCCGCGTGAGTGATGAAGGTCTTAGGATCGTAAAACTCTGTTGTTAGGGAAGAACAAATTTGTTAGTAACTGAACAAGTCTTGACGGTACCTAACCAGAAAGCCACGGCTAACTACGTGCCAGCAGCCGCGGTAATACGTAGGTGGCAAGCGTTATCCGGAATTATTGGGCGTAAAGCGCGCGTAGGCGGTTTCTTAAGTCTGATGTGAAAGCCCACGGCTCAACCGTGGAGG
+
GGGGGGGGGGGGGGGGGGGGGGGGGGGGGGGGGGGGGGGGGGGGGGGGGGGGGGGGDGGGGGGGGGGGGGGGGGGGGGGGGGGGGGGGGGGGGGGGGGGGGGGGGGGGGGGGGGGGGGFGGGGGGGGGFGGGGGGGGGGGGGGGFFGGGGGGGGGGGGFFFGFGGGFGGGGGGGGGGGGFGGGGGGGGGGCEEEGGGGGGGGGDGGGGGGFGGGGGGGGGD3CGGGGGGF5CDGGGFGFDBDBBGGGGFDGGGGGFF49FGFGGFGFA??=F?F@FFBDED>D665>9?F31:?
@M04650:207:000000000-C238N:1:1101:9911:13215 1:N:0:19
ACTCCTACGGGAGGCAGCAGTGGGGAATATTGCACAATGGGGGAACCCTGATGCAGCCATGCCGCGTGAATGAAGAAGGCCTTCGGGTTGTAAAGTTCTTTCGGTGATGAGGAAGACTGGGGTGTTAATAGCACTTTAGGTTGACGTTAGTTACAGAAGAAGCACCGGCTAACTCCGTGCCCGCAGCCGCGGTAATACGGAGGGTGCAAGGGGTAATCGGAATGACTGGGCGTAAAGGGCACGCAGGCGGGGGCTTAAGGGGGATGTGAAAGCCCTGGGCTTAACCTAGGAAT
+
GGGGGGGGGGGGGGGGGGGGGGGGGGEGGGGGGGGGGGGGGGG@F@FF@@FC6EC@<FCCA<FE@:@CCCE9,E6:C<ECGFGGGGGFGGF<BFF<FCAFFEBEB:A,,<=F,BE8=5ADFE>E4BFGF999?D,FCA?F?CFCFE+@>:==D=,3CB:<F:7,@FEC@4*@C;,@C@>:B,61>*>C7:?C5BEF++3B8*=E8887F7*2*2*<AC7C*18<39:C=7**)*950::7)/0:<D5))1))99)7@4=**7C>>C7)96@@@F@F(8C.><29B?*(4?6>>
@M04650:207:000000000-C238N:1:1101:8672:13220 1:N:0:19
ACTCCTACGGGAGGCAGCAGTGGGGAATATTGCACAATGGGCGCAAGCCTGATGCAGCCATGCCGCGTGTATGAAGAAGGCCTTAGGGTTGTAAAGTACTTTCAGCGGGGAGGAAGGTGATAAGGTTAATACCCTTATCAATTGACGTTACCCGCAGAAGAAGCACCGGCTAACTCCGTGCCAGCAGCCGCGGTAATACGGAGGGTGCAAGCGTTAATCGGAATTACTGGGCGTAAAGCGCACGCAGGCGGTCAATTAAGTCAGATGTGAAAGCCCCGAGCTTAACTTGGGAAT
+
GGGGGGGGGGGGGGGGGGGGGGGGGGFGGGGGGGGGGGGGGGGGGGGGGGGGGGGGGGGGGGGGGGGGGGGGGGGGGGGGGGGGGGGGGGGGGGGGGGGGGGGGGGGGGGGGGGGGGGGGGGGGGGGGGGGGCGGGGGGGGGGFGGDFGGGGGGGGGGGGGGGGGGGEDGGGGGGGGDGFGGGGGGGGFGGGGGGGGGGGEGGGGGGGFFGGEGEGGFGGGDEGGDCGFCE5BEGDC7=GFGBFGGGGFGGGGGFFFFFFGFFFFGGFFF=FFFFF?1DEFF*=F?FFFFF::?
@M04650:207:000000000-C238N:1:1101:7062:13222 1:N:0:19
ACTCCTACGGGAGGCAGCAGTGGGGAATATTGCACAATGGGGGAAACCCTGATGCAGCAACGCCGCGTGAGTGATGACGGTCTTCGGATTGTAAAGCTCTGTCTTTAGGGACGATAATGACGGTACCTAAGGAGGAAGCCACGGCTAACTACGTGCCAGCAGCCGCGGTAATACGTAGGTGGCAAGCGTTGTCCGGAATTATTGGGCGTAAAGCGCGCGCAGGCGGTCTTTTAAGTCTGATGTGAAAGCCCCCGGCTCAACCGGGGAAGGTCGTGGGAAACTGGGGAACTTGGG
+
GGGGGGGGGGGGGGGGGGGGGGGGGGGGGGGGGFGGGGGGFFGGGGFFGGGGGGGGGGFGGGGGGGGGGG:FGGFFGCGGGEGGGCG77FFFFGGGGGFE<FGGFG<EFFFGFC:CCE<EEBFGGGFCBEG@<DFGEABFBDGGGEG<AFGGECBCEFFCB@FCECEEEE@CGFG?:,C=CFGGBCCGG8CE;CEGG1=CC99C+=EGGDGEEGE:=3)9C58CEGGG57::*+2A77=79D?FFFC:7CF3)735)5?*:.//.))4)7F@)7.7(1CFF>D?@F>:?:*.)(
@M04650:207:000000000-C238N:1:1101:26327:13239 1:N:0:19
ACTCCTACGGGAGGCAGCAGTAGGGAATCTTCGGCAATGGGGGCAACCCTGACCGAGCAACGCCGCGTGAGTGAAGAAGGTTTTCGGATCGTAAAACTCTGTTGTTAGAGAAGAACAAGTACAGGAGTAACTGTCTGTACCTTGACGGTACCTCATTAGAAAGCCACGGCTAACTACGTGCCAGCAGCCGCGGTAATACGTAGGTGGCAAGCGTTGTCCGGAATTATTGGGCGTAAAGCGCGCGCAGGCGGCCTTTTAAGTCTGATGTGAAAGCCCACGGCTTAACCGTGGA
+
GGGGGGGGGGGGGGGGGGGGGGGGGGGGGGGGGCGGGGGGGGGGGGGGGGGGGGGGGGGGGGGGGGGGGGGGGGGGGGGGCFGGGGGGGGGGGGGGGGGGGGGGGGGGGGGGGGGGGGGGGGGGGGGGGGGGGGGGGGGGGGGGGGGGGGGGGGGGGGGGGGGGGGGGGDFGGGGGGGGGGGGGGGGGGGGGGEGGGGGGCFGGGGGGGGGCGGEGGGGGGCCCGCFFGGGFEGGGGGFDDC:BGGDGEGGGCCF4??F=<FCFFGG>FFFFFF>FBFGFEFGFFFFFBFEB
@M04650:207:000000000-C238N:1:1101:3734:13252 1:N:0:19
ACTCCTACGGGAGGCAGCAGTGGGGAATATTGCACAATGGGCGCAAGCCTGATGCAGCCATGCCGCGTGTATGAAGAAGGCCTTAGGGTTGTAAAGTACTTTCAGCGGGGAGGAAGGTGATAAAGTTAATACCTTTATCAATTGACGTTACCCGCAGAAGAAGCACCGGCTAACTCCGTGCCAGCAGCCGCGGTAATACGGAGGGTGCAAGCGTTAATCGGAATTACTGGGCGTAAAGCGCACGCAGGCGGTCACTTACGTCAGATGTGAAAGCCCCGAGCTTAACTTGGGAAT
+
CC<EFGGGGCECFECCCGFFECDFCEGGFGGGGGCGEGDGGGGGGGEFGCFGFFFGGGGGGFGDCEEGEEFFFDDGGGGGGGGGGFGGFGDGCFFGGGFFGFGFGGGDGCGGC>CFG<FDF<A?BFCD,BDFGGGGGGG9DDEFGGCGGFGGGGGGGDCEFFGGGG8CFGGGA7FFFGGGGGGG>8:BBEE*:B@GGFGC8:EEE*C=+<FFEG8*2::<E7*:<:++39CFBEG=CGFGF3>3//))77CDGD*9*9*0A53/9D:49**1=?)539C))(001@9A2F><??
@M04650:207:000000000-C238N:1:1101:3297:13270 1:N:0:19
ACTCCTACGGGAGGCAGCAGTAGGGAATCTTCCGCAATGGGCGAAAGCCTGACGGAGCAACGCCGCGTGAGTGATGAAGGTCTTCGGATCGTAAAACTCTGTTATTAGGGAAGAACAAATGTGTAAGTAACTGTGCACGTCTTGACGGTACCTAATCAGAAAGCCACGGCTAACTACGTGCCAGCAGCCGCGGTAATACGGAGGGTGCAAGCGTTAATCGGAATTACTGGGCGTAAAGAGTTCGTAGGCGGTGTGTCGCGTCGTTTGTGAAATCCCGCAGCTTAACTGTGGGCG
+
GGGGGGGGGGGGGGGGGGGGGGGGGGG<FGFFGGGGG>FGGGGGGGGGGGGGGGGFGGGGGGGGGGGGGGGGGGGGGGGGGGGGGGGGDGGGGGGGGFGGGGGGEGGFFDGGGGGGFGGGGEFBAFGAFFAFGFGGGGGGGGGGGGEGEGFGGGGFFGGGGGGDGGGGGGGGGGGGGGGGGFGFDGGGFGGGGGGGGGGGEGEGGEGGGGGGGCEEG7CFEGGFFCEDFGGGFGGGGGFGF7@DCGGGFGGC)9DFFFFFC5CD><C?FFFFFB?)465>B?GFFF?A9=@:BF
@M04650:207:000000000-C238N:1:1101:29309:13273 1:N:0:19
CTCCTACGGGAGGCAGCAGTGGGGAATATTGCACAATGGGCGGAAGCCTGATGCAGCGACGCCGCGTGAGGGATGACGGCCTTCGGGTTGTAAACCTCTTTCAGCAGGGACGAAGCGCAAGTGACGGTACCTGCAGAAGAAGCACCGGCTAACTACGTGCCAGCAGCCGCGGTAATACGTAGGGTGCGAGCGTTGTCCGGAATTACTGGGCGTAAAGAGTTCGTAGGCGGTTTGTCGCGTCGTTTGTGAAATCCCGCAGCTTAACTGTGGGCGTGCAGGCGATACGGGCAGACT
+
GGGGAFGFBFFGGGGGGGGEEFGGGGGGGGGG@CEFFGGGGGGGGGGGGGGGGGGGGGGGGG:CGGGGGGGGGGGGGDGGG:EFGGGGGGGGGGGGGGFGGGGGGGGFGGGCFGGGGGGGGFGGGGGGGGGGGGGGGGGGGGGGGGGGGGGGGGGGGGGGGGGGGGGGGGGE:FGGFGGCGGGGGGGGGGGGCGGGGGGGGGGGFFGGGGGGGCEGGGGGGGGGGGGGGGEEFGGGGGEDEGFBFDGGFGGFFF<B@>EFCF:FFGF>FFD@FFFFFFGFF1CFFFBFFBFF?:
@M04650:207:000000000-C238N:1:1101:17181:13277 1:N:0:19
ACTCCTACGGGAGGCAGCAGTGGGGAATATTGCACAATGGGCGCAAGCCTGATGCAGCCATGCCGCGTGTATGAAGAAGGCCTTAGGGTTGTAAAGTACTTTCAGCGGGGAGGAAGGTGATAAAGTTAATACCTTTATCAATTGACGTTACCCGCAGAAGAAGCACCGGCTAACTCCGTGCCAGCAGCCGCGGTAATACGGAGGGTGCAAGCGTTAATCGGAATTACTGGGCGTAAAGCGCACGCAGGCGGTCAATTAAGTCAGATGTGAAAGCCCCGAGCTTAACTTGGGAAT
+
GGGGGGGGGGGGGGGGGGGGGGGGGGGGGGGGGGGGGGGGGGGGGGGGGGGGGGGGGGGGGGGGGGGGGGGGGGGGGGGGGGGGGGGGGGGGGGGGGGGGGGGGGGGGGGGGGGGGGGGGGGGGGDFGGGGGGGGGGGGGGGGGGGGGGGGGGGGGGGGGGGGGGGGGGGGGGGGGFEGGGFGGGGGGGGGGGGGGGGGGGGEGGGGGGGGGGGCGGGGGGGGGGGGGGGGGEEDECFFG@DEFGGGGBDDC5CG???FFF?CC7*C6FBFFF@F>82CDE9CFFFF2<@FF:1
@M04650:207:000000000-C238N:1:1101:7279:13292 1:N:0:19
ACTCCTACGGGAGGCAGCAGTAGGGAATCTTCGGCAATGGGGGCAACCCTGACCGAGCAACGCCGCGTGAGTGAAGAAGGTTTTCGGATCGTAAAACTCTGTTGTTAGAGAAGAACGTTAAGTAGAGTGGAAAATTACTTAAGTGACGGTATCTAACCAGAAAGGGACGGCTAACTACGTGCCAGCAGCCGCGGTAATACGTAGGTCCCAAGCGTTGTCCGGATTTATTGGGCGTAAAGCGAGCGCAGGTGGTTTCTTAAGTCTGATGTGAAAGCCCACGGCTCAACCGTGG
+
GGGGGGGGGGGGGGGGGGGGGGGGGGGGGGGGGGGGGGGGGGGGGGGGGGGGGGGGGGGGGGGGGGGFGGGGGGGGGGGGGGGGGGGGGGGGGGGGGGGGGGGGGGGGGGGGGGGGGGGGGGGGGGGGGGGGGGGGGGGGFGGGGGGGGGGGGGGGGGGGGGGGGGGGGGGGGGGGGGGFCDFGGGGGGGGGGGGGGGGGGGGGGGGGGGGGGGGGGGGGGG5*;CGGGGGGFD<EDDFFD<>EGGGGFGGGDG<FFFF?FFGG=>GAFFFF6=47:BGFFF<EF=)4;BFF
@M04650:207:000000000-C238N:1:1101:28093:13296 1:N:0:19
ACTCCTACGGGAGGCAGCAGTAGGGAATCTTCCGCAATGGACGAAAGTCTGACGGAGCAACGCCGCGTGAGTGATGAAGGTCTTCGGATCGTAAAACTCTGTTGTCAGGGAAGAACAAGTGATGTTCAAATAGGGCATCACCTTGACGGTACCTGACCAGAAAGCCCCGGCTAACTACGTGCCAGCAGCCGCGGTAATACGTAGGGGGCAAGCGTTGTCCGGAATTATTGGGCGTAAAGCGCGCGCAGGCGGCTTCTTAAGTCTGATGTGAAAGCCCACGGCTTAACCGTGG
+
GGGGGGGGGGGGGGGGGGGGGGGGGGGGGGGGGGGGGGGGGGGGGGGGGGGGGGGGGGGGGGGGGGGGGGGGGGGGGGGGGGGGGGGGGGGGGGGGGGGGGGGGGGGGGGGGGGGGGGGGGGGGGGGGGGGGGGGGGGGGGGGGGGGGGGGGGGGGGGGGGGGGGGGGDGGGGGGGGGGGFGGGGGGGGFGGGGGD>FGGGGGGGGDGGGGGGGGGGGGGGG==GGGGGGGFFGGGGGFGFC@DGGDGFGGGGDCFFFFFGFGGFGFFFFFFFFF@:?GFE07@F?FF>:@F
@M04650:207:000000000-C238N:1:1101:9005:13308 1:N:0:19
ACTCCTACGGGAGGCAGCAGTAGGGAATCTTCCACAATGGACGAAAGTCTGATGGAGCAATGCCGCGTGAGTGATGAAGGTTTTCGGATCGTAAAACTCTGTAGCGTGGGAAGAACAAGTATGAGAGTAACTGCTCATACCTTGACGGTACCTCGTTAGAAAGCCACGGCTAACTACGTGCCAGCAGCCGCGGTAATACGTAGGTGGCAAGCGTTGTCCGGAATTATTGGGCGTAAAGCGCGCGCAGGCGGCCTTTTAAGTCTGATGTGAAAGCCCCCGGCTTAACCGTGGA
+
GGGGGGGGGGGGGGGGGGGGG<FGGGGGCGGC<FGGGGGGEGGGGGG<FFGFG<6FFG,F,CFGGGGGG:FGGGGGGGGGG9FFGGGGGCFGGGG<F<FAAF,55@+?FGGDEGG<F8,?<F<FGA,:F<,<?,FC,C,74EFGGGG+@@FG,<3+@<B<AFGG,,@FGGGGGFGAFGGGGGGGGGCGGGGGGGGEC@;C2CFGC9EGGFGGGGGD/2;DGGGGGGFFFFFFFGDGGGFGFGFFGGGGEGG)9/***9?FG87D?GGAFBFF?:FF(,7>>>)9@FFB1<::
@M04650:207:000000000-C238N:1:1101:20031:13325 1:N:0:19
ACTCCTACGGGAGGCAGCAGTGGGGAATATTGCACAATGGGCGCAAGCCTGATGCAGCCATGCCGCGTGTATGAAGAAGGCCTTAGGGTTGTAAAGTACTTTCAGCGGGGAGGAAGGTGATAAGGTTAATACCCTTATCAATTGACGTTACCCGCAGAAGAAGCACCGGCTAACTCCGTGCCAGCAGCCGCGGTAATACGGAGGGTGCAAGCGTTAATCGGAATTACTGGGCGTAAAGCGCACGCAGGCGGTCAATTAAGTCAGATGTGAAAGCCCCGAGCTTAACTTGGGAAT
+
GGGGGGGGGGGGGGGGGGGGGGGGGGGGGGGGGGGGGGGGGGGGGGGGGGGGGGGGGGGGGGGGGGGFGGGGGGGGGGGGGGGGGGGGGGGGGGGGGGGGGGGGGGGGGGGGDGGGGGGGGGGGGGGGGGGGGGGGGGGFGCFGGGGGGGGGGGGGGGGGGGGGGGGGGGGGGGGGGGGGGGGGGGGGGGGGGGGGGGGGEGGGGGGDGGGGGGGGGGGG5C8FGGGGGGGFDGGGGGFDFGFFGGGGFDGGGGCFFFFFGFCGFFGFFFFFFFFFFFGFFFGFFFFDAFFFB?
@M04650:207:000000000-C238N:1:1101:3348:13331 1:N:0:19
ACTCCTACGGGAGGCAGCAGTAGGGAATCTTCGGCAATGGACGAAAGTCTGACCGAGCAACGCCGCGTGAGTGAAGAAGGTTTTCGGATCGTAAAACTCTGTTGTTAGAGAAGAACAAGGACGTTAGTAACTGAACGTCCCCTGACGGTATCTAACCAGAAAGCCACGGCTAACTACGTGCCAGCAGCCGCGGTAATACGTAGGTGGCAAGCGTTGTCCGGATTTATTGGGCGTAAAGCGCGCGCAGGCGGCCTTTTAAGTCTGATGTGAAAGCCCACGGCTTAACCGTGGA
+
GGGGGGGGGGGGGGGGGGGGGGGGGGGGGGGGGGGGGGGGGGGGEFFGGGGGGGGGGGEFGGGEGGGEGCB<EFFGGGGGFDFGGGGDDGGGGGGGGGGGGGGGFGGGGGGGGGGGGGFFFFF=FFGFGGGCFGGGGFCCFFGGGCGGGGGCFGCEGGGGGG77EFGFG7CEDGGGGECCFGGGCGFFCEEGGGGGFFGG9FFEFGFFCGFGGECCEFGGGD5*29+<ADGGDGD*9DFGBDF>DGGG>DGGGC**9*0@+97:**26**99BFFFB6DFFB)96@FFFFF:
@M04650:207:000000000-C238N:1:1101:7881:13340 1:N:0:19
ACTCCTACGGGAGGCAGCAGTGGGGAATATTGCACAATGGGCGCAAGCCTGATGCAGCCATGCCGCGTGTATGAAGAAGGCCTTAGGGTTGTAAAGTACTTTCAGCGGGGAGGAAGGTGATAAGGTTAATACCCTTATCAATTGACGTTACCCGCAGAAGAAGCACCGGCTAACTCCGTGCCAGCAGCCGCGGTAATACGGAGGGTGCAAGCGTTAATCGGAATTACTGGGCGTAAAGCGCACGCAGGCGGTCAATTAAGTCAGATGTGAAAGCCCCGAGCTTAACTTGGGAAT
+
GGGGGGGGGGGGGGGGGGGGGGGGGGGGGGGGGGGGGGGGGGGGGGGGGGGGGGGGGGGGGGGGGGGGGGGGGGGGGGGGGGGGGGGGGGGGGGGGGGGGGGGGGGGGGGGGGGGGGGGGFFGGGGGGGGGGGGGGGGGGGGGGGGGGGGGGGGGGEEGGGGGGGGGGGGGGFGGGGGGGGFGFGGGGGGGGGGGGGGGGDGGGGGGGGGGGGGGGGGGGGGGGFFGGFGGGECGGGGFGFGFFGGGGFGGGGGFBFFFFGFGGFG=AFFFFFFF:69G@DFCFFFFFFF:<??
@M04650:207:000000000-C238N:1:1101:18147:13344 1:N:0:19
ACTCCTACGGGAGGCAGCAGTAGGGAATCTTCGGCAATGGACGAAAGTCTGACCGAGCAACGCCGCGTGAGTGAAGAAGGTTTTCGGATCGTAAATCTCTGTCGTTAGAGAAGAACAAGTGAGAGTGTAATTGCTCTCACCCTGACGGTATCTAACCAGAAAGCGACGGCTAACTACGTGCCAGCAGCCGCGGTAATACGTATGTGGCAAGCGTGGTCCGGCTTTCTTGGGCGTAATGCGAGCGCAGGCGGTTCCTTCAGTCTGATGTGAAAGCCCCCGGCTCAACCGGGGA
+
FFGGCFF<:FF-@B7;:@,FC@6,BEFFCF,C686:FFD<,C@76,6;E9@F9FE@FGD86CFGG:78>,4C9FGFCFG<FF,=FFECF+=<4,A,CAF<<B<FB84?5<F=DC,8=,B8AFF,=,8555,:,,CFDC?F<3>,@,+@@+DF<=3>A<FFGGFC+*>>:EF*735>ECFFF8@F8@C:8CEG*34*52?*?++22<?C6+/*;E**2**98)*/<+3+0*8*02)7*29)))7559DD>)9/)**99*/*20*21:*69B=?*.<)((/)793*07.46)8>
@M04650:207:000000000-C238N:1:1101:26967:13394 1:N:0:19
ACTCCTACGGGAGGCAGCAGTAGGGAATCTTCCACAATGGACGGAAGTCTGATGGAGCAATGCCGCGTGAGTGAAGAAGGTTTTCGGATCGTAAAACTCTGTTGTGAGGGAAGAACAAGTATCGGAGTAACTGCCGGTACCTTGACGGTACCTCATTAGAAAGCCACGGCTAACTACGTGCCAGCAGCCGCGGTAATACGTAGGTGGCAAGCGTTGTCCGGAATTATTGGGCGTAAAGCGCGCGCAGGCGGCCTTTTAAGTCTGATGTGAAAGCCCACGGCTCAACCGTGGA
+
GGGGGGGGGGGGGGEGGEGGGGGGGGGGGGGGGGGGGGGGGGGGGGGGGGGGGGFGGGGGGGGGGGGGGGGEFGGGGGGGCFFGGGEGGGGGFFFGGGGGGGGGFGGGGGGGGGGGGGGGGGGGGGGGGGGCDGGGGGGGFGGGGGGGGGGGGFGGGGGGGGGGGFGGGGGGGGGGCEGGGGGGGGGGGGGGGGGGGGFGCFFEFGGGGGGGGGGGGGGDC<C=?CFGCCFGEGGGGGFGFG@EGGGGFGGGG*CFF/<FFFFG=7:ABF=6BF55::DD:6DF??>>3@D?
@M04650:207:000000000-C238N:1:1101:8111:13409 1:N:0:19
CTCCTACGGGAGGCAGCAGTAGGGAATCTTCGGCAATGGACGAAAGTCTGACCGAGCAACGCCGCGTGAGTGAAGAAGGTTTTCGGATCGTAAAACTCTGTTGTTAGAGAAGAACAAGGACGTTAGTAACTGAACGTCCCCTGACGGTATCTAACCAGAAAGCCACGGCTAACTACGTGCCAGCAGCCGCGGTAATACGTAGGTGGCAAGCGTTGTCCGGATTTATTGGGCGTAAAGCGAGCGCAGGCGGTTTCTTAAGTCTGATGTGAAAGCCCCCGGCTCAACCGGGGAGGG
+
GFGGG9FFGGFGGGGGGGGGCGGGGGFGAFGGGGGGGGGGGG7FGGGGGGGGGGGGGGGDCCGDGGGGCFFGGGGCEFGGGGGGGGCFFFFGGGGGGGGGGGGGFCFDGGGGGGGEFFFFFEEGFC@EFDCEFGFFGG7FFGGGGCCFGGCCFGE,<FFCFGF7F78<@CEFFFFFGFFCFGGFFGGCC>=:::CFCFFFFF:B:>>FG=CG3=CG?FDD8D5CFG?9?F8E>=3>D75*<DDEDGG)<5195>>F=?FF+*209776?6FFFFF>19C>7?C@FFF>FB)409
@M04650:207:000000000-C238N:1:1101:11779:13409 1:N:0:19
ACTCCTACGGGAGGCAGCAGTGGGGAATATTGCACAATGGGCGCAAGCCTGATGCAGCCATGCCGCGTGTATGAAGAAGGCCTTAGGGTTGTAAAGTACTTTCAGCGGGGAGGAAGGTGATAAAGTTAATACCTTTATCAATTGACGTTACCCGCAGAAGAAGCACCGGCTAACTCCGTGCCAGCAGCCGCGGTAATACGGAGGGTGCAAGCGTTAATCGGAATTACTGGGCGTAAAGCGCACGCAGGCGGTCAATTAAGTCAGATGTGAAAGCCCCGAGCTTAACTTGGGAAT
+
GGGGGGGGGGGGGGGGGGGGGGGGGGGGGGGGGGGGGGGGGGGGGGGGGGGGGGGGGGGGGGGGGGGGGGGGGGGFGGGGGGGGGGGGGGGGGGGGGGGGGGGGGGGGGGGGGGDFGGGGGGGFGGGGGGGGGGGGFGGGGGGGGGGGGGGGGGGGGGGGGGGGGGGGGGGGGGGGGGGGGCGGGGGGGGGGGGGGGGGGGDEGGGGGGGGGGGGGGGGGGGGGGGGGGGGGEECCFGFGFGFFGCDGFDGCG3F?FF?=FFGG=FGBFFFBFF:FFFGEFFGF?BFAAF:?F?
@M04650:207:000000000-C238N:1:1101:28639:13413 1:N:0:19
ACTCCTACGGGAGGCAGCAGTGGGGAATTTTGGACAATGGGGGCAACCCTGATCCAGCAATGCCGCGTGTGTGAAGAAGGCCTTCGGGTTGTAAAGCACTTTTGTCCGGAAAGAAATCGCACTTACTACTATTAGGTGTGGATGACGGTACCGGAAGCATAAGGACCGGCTAACTACGTGCCAGCAGCCGCGGTAATACGTAGGGTCCAAGCGTTAATCGGAATTACTGGGCGTAAAGCGTGCGCAGGCGTTTGTGCAAGACCGATGTGATATCCCCGGGCTTAACCTGGGAAT
+
FGGGGGGGG,@FGGGGGGFGGGCGGGGGGGGGGGGGGGGGGGGGGGGGGGFGGGGGGDGGGGGGGGGGGGGGFFGGGGGGGGGGGGGGGGGGGGGGGGGGGGGGGGGGGGGGGGGGGGGGGGGGGGGF,EGFGGG,A@DCF<FFGD@:F>FDGGE++,@FGGFCF:C:BEGEGFF9>8FFFGGG7@,BFEECEGGEF9B8:C*CECCC9CECEEGEDGGG**:FFFGGCF*>>GGGFG?C:5>3CD5DEG/><DC>FFF*670C)95<?B*9=9=?8195B>GF?6?A?F31:?
@M04650:207:000000000-C238N:1:1101:27157:13419 1:N:0:19
ACTCCTACGGGAGGCAGCAGTAGGGAATCTTCCACAATGGACGAAAGTCTGATGGAGCAATGCCGCGTGAGTGAAGAAGGTTTTCGGATCGTAAAGCTCTGTTGTGAGGGAAGAACAAGTATAGGAGTAACTGCCTGTACCTTGACGGTACCTCATTAGAAAGCCACGGCTAACTACGTGCCAGCAGCCGCGGTAATACGTAGGTGGCAAGCGTTGTCCGGAATTATTGGGCGTAAAGCGCGCGCAGGCGGCCTTTTAAGTCTGATGTGAAAGCCCACGGCTTAACCGTGGA
+
GGGGGGGGGGGGGGGGGGGGGGGGGGGGGGGGGGGGGGGGGGGGGGGGGGGGGGGGGGGGGGGGGGGGGGGGGGGGGGGGGGGGGGGGGGGGGGGGGGGGGGGGGGGGGGGGGGGGGGGGGGGGGGGGGGGGGGGGGGGGGGGGGGGGGGGGGGGGGGGGGGGGGGGGGGGGGGGGGGGGGGGGGGGGGGGGGGGGGGGGGGGGGGGGGGGGGGGGGGGGGGGGGGGGGGGGFGGGGGFGFDFFGGGGFGGGGGCFFFFFGFFGFCDBFFFFFFF@?FGFFBGFFFF>BFFF
@M04650:207:000000000-C238N:1:1101:19056:13423 1:N:0:19
ACTCCTACGGGAGGCAGCAGTGGGGAATATTGCACAATGGGCGCAAGCCTGATGCAGCCATGCCGCGTGTATGAAGAAGGCCTTCGGGTTGTAAAGTACTTTCAGCGGGGAGGAAGGTGTTGTGGTTAATAACCGCAGCAATTGACGTTACCCGCAGAAGAAGCACCGGCTAACTCCGTGCCAGCAGCCGCGGTAATACGGAGGGTGCAAGCGTTAATCGGAATTACTGGGCGTAAAGCGCACGCAGGCGGTTTCTTAAGTCTGATGTGAAAGCCCCCGGCTCAACCGGGGAGG
+
GGGGGGGGGGGGGGGGGGGGGGGGGGGGGGGGGGGGGGGGGGGGGGGGGGGGGGGGGGGGGGGGGGGGGGGGGGGGGGGGGGGGGGGGGGGGGGGGGGGGGGGGGGGGGGGGGGGGGGGGGGGGGGGGGGGGGGGGGGGGGGGGFGGGGGGGGGGGGGGGGGGGGGGGGGGGGGGGGGGGGGGGGGGGGGGGGGGGGGGGGGGGGGGGGGGGGGGGGGGGGGGGGGGGGGGGFGGDFGFGFDDBGGGGFGGGGGGFFFFFGFFGFGFFFFFBFFFF60CEFFGFFFFFFFE69B
@M04650:207:000000000-C238N:1:1101:13212:13436 1:N:0:19
ACTCCTACGGGAGGCAGCAGTAGGGAATCTTCCACAATGGACGAAAGTCTGATGGAGCAACGCCGCGTGAGTGATGAAGGTTTTCGGATCGTAAAACTCTGTTGCGAGGGAAGAACAAGTACGAGAGTAACTGCTCGTACCTTGACGGTACCTCGTTAGAAAGCCACGGCTAACTACGTGCCAGCAGCCGCGGTAATACGTAGGTGGCAAGCGTTGTCCGGAATTATTGGGCGTAAAGCGCGCGCAGGCGGCCTTTTAAGTCTGATGTGAAAGCCCACGGCTTAACCGTGGA
+
GGGGGGGGGGGGGGGGGGGGGGFFGFFGGGGGGGGGGGGGGGGEGGGFGGGGFFFGGGGGGGGGGGGGGDG<FGGGGGGGGGGGGGGGGEGGGGGGGGGGGGFGGGGGGGGGGGGGGGGGGGGFG>CFFGGFBDGGGFCFEGGGGGGDFGGGGGGGFGGEFG?GGGGGGGGDFGFGGGGFCFGFGGDGFCEEGGGGGG9CFCCE;F>69CEGGGG5C>FG=CCF0:CCEGGG>GDCCFF3BDFEGDDDDGCCCCFFFF:FGFGG4FCAF49?*8)023CBF1D?F=4767>2
@M04650:207:000000000-C238N:1:1101:23801:13442 1:N:0:19
ACTCCTACGGGAGGCAGCAGTAGGGAATCTTCCACAATGGACGAAAGTCTGATGGAGCAATGCCGCGTGAGTGAAGAAGGTTTTCGGATCGTAAAGCTCTGTTGTGAGGGAAGAACAAGTATAGGAGTAACTGCCTGTACCTTGACGGTACCTCATTAGAAATCCACGGCTAACTACGTGCCAGCAGCCGCGGTAATACGTAGGTGGCAAGCGTTGTCCGGAATTATTGGGCGTAAAGCGCGCGCAGGCGGCCTTCTAAGTCTGATGTGAAAGCCCACGGCTTAACCGTGGA
+
GGGGGGGGGGGGGGGGGGGGGGGGGGGGGGGGGGGGGGGGGGGGGGGGGEFFGGGGGFGGGGGGGGGGFGGGGGGGGGGGCE<FGGGGDGGFGGGGGFGGGFFFGGGGGGGGGGGFGGGGGFGGGGGFFFDGGGFFGGGFGFGGGGGGGGGGCGGGGFFFFFGFCADGGGDGGGGGCEGGGGFGGFGG7CEGGGGGGGCFFGGGGGGGFGG5EG*?CFG>EGE=C@F+=CFGBEGGFGFD5D3BGGGGFGGGD5D?*99@FF*;FFFAFFFF647><<G@D0)9@@?9:FE?
@M04650:207:000000000-C238N:1:1101:18729:13443 1:N:0:19
ACTCCTACGGGAGGCAGCAGTGGGGAATATTGCACAATGGGCGGAAGCCTGATGCAGCGACGCCGCGTGAGGGATGACGGCCTTCGGGTTGTAAACCTCTTTCAGCAGGGACGAAGCGCAAGTGACGGTACCTGCAGAAGAAGCACCGGCTAACTACGTGCCAGCAGCCGCGGTAATACGTAGGGTGCGAGCGTTGTCCGGAATTACTGGGCGTAAAGAGTTCGTAGGCGGTTTGTCGCGTCGTTTGTGAAATCCCGCAGCTTAACTGTGGGCGTGCAGGCGATACGGGCAGAC
+
GGGGGGGGGGGGGGGGGGGGGGGGGGGGGGGGGGGGGGGGGGGGGGGGGGGGGGGGGGGGGGGGGGGGGGGGGGGGGGGGGGGGGGGGGGGGGGGGGGGGGGGGGGGGGGGGGGGGGGGGGGGGGGGGGGGGGGGGGGGGGGGGGGGGGGGGGGGGGGGGGGGGGGGGGGGGGEGEGGGGGGGGGGGGGGGGGGGGGGGGGGGGGGGFGGGGGGGGGGGGGGCEGGGGFGGEF=DGGGFGFGFFGCGGFGGGGGGFEEFFGFGGFGFAFFFFFFFE?FGFFB7BEDFFF><60.
@M04650:207:000000000-C238N:1:1101:10479:13498 1:N:0:19
ACTCCTACGGGAGGCAGCAGTAGGGAATCTTCCACAATGGACGAAAGTCTGATGGAGCAACGCCGCGTGAGTGATGAAGGTTTTCGGATCGTAAAACTCTGTTGCGAGGGAAGAAGAAGTACGAGAGTAACTGCCCGTACCTTGACGGTACCTCGTTAGAAAGCCACGGCTAACTACGTGCCAGCAGCCGCGTTATTACGTAGGTGGCAAGCGTTATCCGGAATTATTGGGCGTAAAGCGCGCGTAGCCGGCAAGATTAGTCTGATGTGAACGCCCCCGGCTCAACCGGGGTGG
+
CFGGGGEFGGGEGGGGGGGGGAFGGGF@9FFCAFGGGGGGGFGGEBC<@ECFCFFGGGFFFGGGEEFFEEG,CE?FEGGG6,CFGGGCFEFGGGGAFGGFAF,55CFGGGGGGGG,4=E5EFG7FCF8FE9AFG8,@C:3=CF9D8CFE++7,@C++@CCA>,CCFB:*85BF79;DE5>B*>,*,4B=5*43=E8+2?C*+*=FG5*2=EG*E55*:>C:**2202+<DCFF*7E**93517))/1**/97C)7)*9*/<F***:*.**9*)75)((18:4*095)(())(41
@M04650:207:000000000-C238N:1:1101:10752:13512 1:N:0:19
ACTCCTACGGGAGGCAGCAGTGGGGAATATTGCACAATGGGCGCAAGCCTGATGCAGCCATGCCGCGTGTATGAAGAAGGCCTTCGGGTTGTAAAGTACTTTCAGTCGGGAGGAAGGTGTCAAGGTTAATAACCTTGGCAATTGACGTTACCGACAGAAGAAGCACCGGCTAACTCCGTGCCAGCAGCCGCGGTAATACGGAGGGTGCAAGCGTTAATCGGAATGACTGGGCGTAAAGGGCACGCAGGCGGTGACTTAAGTGGGATGTGAAAGCCCTGGGCTTAACCTAGGAAT
+
GGGGGGGGGGGGGGGGGGGGGGGGGGGGGGGGGGGGGGGGGGGGGGGGGGGGGGGGGGGGGGGGGGGGGGGGGGGGGGGGGGGGGGGGGGGGGGGGGGGGGGGGGGGGCGFGGGGGGGGGGFFGGGGGFGGGGGGGGGGGGGGGGGGGGGGGG:FGGGFG7CGGGGGGGGGGGGGGGGGGGCFGGEGGDGGGGGGGGGGGGGGEEGGDGGGGEGGGFGGGGGGGGGFCFGGGEEGCCDFDFCEFDDGGFGGCGGG=FF9=99F4@GDFFF=96@FFFFC@F0<FFFF).9F72)
@M04650:207:000000000-C238N:1:1101:9092:13551 1:N:0:19
ACTCCTACGGGAGGCAGCAGTAGGGAATCTTCCGCAATGGGCGAAAGCCTGACGGAGCAACGCCGCGTGAGTGATGAAGGTCTTAGGATCGTAAAACTCTGTTGTTAGGGAAGAACAAATTTGTTAGTAACTGAACAAGTCTTGACGGTACCTAACCAGAAAGCCACGGCTAACTACGTGCCAGCAGCCGCGGTAATACGTAGGTGGCAAGCGTTATCCGGAATTATTGGGCGTAAAGCGCGCGTAGGCGGTTTCTTAAGTCTGATGTGAAAGCCCACGGCTCAACCGTGGAGG
+
GGGGGGGGGGGGGGGGGGGGGGGGGGGGGGGGGGGGGGGGGGGGGGGGGGGGGGGGGGGGGGGGGGGGGGGGGGGGGGGGGGGGGGGGGGGGGGGGGGGGGGGGGGGGGGGGGGGGGGGGGGGCGGGGGGGGGGGGGGGGGGGGGGGGGGGGGGGGGGGGGGGGGGGGGGGGGGGGGGGGGGGGGGGGGGGGGGGGGGGGGGGDFGGGGGGGGGGGGGGGGGGGGGGGGGGGFGGGGGFD:7:DDGGGFGGGGGGFFFFFGFGGFD7<FFFFF?FFFFGFFB:FF@:B<FE:(8
@M04650:207:000000000-C238N:1:1101:14158:13562 1:N:0:19
ACTCCTACGGGAGGCAGCAGTGGGGAATATTGCACAATGGGGGAAACCCTGATGCAGCAACGCCGCGTGAGTGATGAAGGTTTTCGGATCGTAAAGCTCTGTCTTTGGGGAAGATAATGACGGTACCCAAGGAGGAAGCCACGGCTAACTACGTGCCAGCAGCCGCGGTAATACGTAGGTGGCGAGCGTTATCCGGATTTACTGGGCGTAAAGGGAGCGTAGGCGGATGATTAAGTGGGATGTGAAATACCCGGGCTCAACTTGGGTGCTGCATTCCAAACTGGTTATCTAG
+
GGGGGGGGGGGGGGGGGGGGGGGGGGGDGGGFGGGGGGGGGGGGGGGGGGGGGGGGGGGGGGGGGGGGGGGGGGGGGGGGGGGGGGGGGGGGGGGGGGGGGGGGGGGGGGGGGGGFGGGGGGGGGGGGGGGGGGGGGGGGGGGGGGGGGGGGGGGGGGGGGGGGGGGGGGGGGGGGGGGGGGGGGGGGGGGGGGGGDGGGGFGGGGGGGDGCGGGGGGGGGGGGGGGCGGGGFGGGGGFFFGFFGGGGFGFGCGGFFFFFGFCFFFGBFBFFFFFFBF745)CFFFFFFFF>
@M04650:207:000000000-C238N:1:1101:27933:13577 1:N:0:19
ACTCCTACGGGAGGCAGCAGTAGGGAATCTTCGGCAATGGACGAAAGTCTGACCGAGCAACGCCGCGTGAGTGAAGAAGGTTTTCGGATCGTAAAACTCTGTTGTTAGAGAAGAACAAGGACGTTAGTAACTGAACGTCCCCTGACGGTATCTAACCAGAAAGCCACGGCTAACTACGTGCCAGCAGCCGCGGTAATACGTAGGTGGCAAGCGTTGTCCGGATTTATTGGGCGTAAAGCGAGCGCAGGCGGTTTCTTAAGTCTGATGTGAAAGCCCCCGGCTCAACCGGGGAGG
+
GGGGGGGGGGGGGGGGGGGGGGGGGGGGGGGGGGGGGGGGGGGCGGGGGGGGGGGGGGGGGGGGGGGGGEGFGGGGGGGGGGGGGGGGGGGGGGGGGGGGGGGGGGGGGGGGGGGGGGFGCFEFFGDEGGGGGGGGGGGGEEFGGGGGGGGGGGEFGGGGGGGGGGGGGGGGGGGGGGGGGGGDGC8CCEGGDEGGGGGGC9CGCFGF6?CFEEGGGGGGGDDEGCFFGGGG>EGD<:?DFGFFGGGDFGGCDD:@F?4@FFGGFFCAFFFFFFF@?3D@E6DFFFFFFFF(47
@M04650:207:000000000-C238N:1:1101:27420:13592 1:N:0:19
ACTCCTACGGGAGGCAGCAGTGGGGAATCTTGCACAATGGGCGGAAGCCTGATGCAGCGACGCCGCGTGGGGGATGACGGCCTTCGGGTTGTAAACTCCTTTCGCTAGGGAAGAAGCCATTTTGTGGTGACGGTACCTGGATAAGAAGCACCGGCTAACTACGTGCCAGCAGCCGCGGTAATACGTAGGGTGCAAGCGTTGTCCGGAATTACTGGGCGTAAAGAGCGCGTAGGTGGTTTGTCGCGTCGTCTGTGAAATCCCGAGGCTTAACTTCGGGCGTGCAGGCGATACGGG
+
GGGGGGGGGGGGGGGGGGGGGGGGGGGGGGGGGGGGGGGGGGGGGGGGGGGGFGGGGGGGGGGGGGGGGGGGGGGGGGGGGGGGGGGGGGGGGGGGGGGGFGGGGGGGGGGGGGGGGGGGGGGGGGGGC9>>FGGGGGGGGGCFGGGGGGGGCEGGGFFGGGGGGGGGGGGGGGGEEGGGGGGGGGGGGGGGGG9CGGGGGGGGEGGGDFGGGFGGGGGGEGGGGF*:ECGC>GGG5CFGFGFFDGDGFGGGG7CF4@FFGF5>>CF06BF=@FBEF0CFEF**7>@(7>E?B9
@M04650:207:000000000-C238N:1:1101:29013:13593 1:N:0:19
ACTCCTACGGGAGGCAGCAGTGGGGAATATTGCACAATGGGGGGAACCCTGATGCAGCCATGCCGCGTGAATGAAGAAGGCCTTCGGGTTGTAAAGTTCTTTCGGTGATGAGGAAAACTGGGGTGTTAATAGCACTTTAGGTTGACGTTAGTTACAGAAGAAGCACCGGCTAACTCCGTGCCAGCAGCCGCGGTAATACGGAGGGTGCAAGCGTTAATCGGAATGACTGGGCGTAAAGGGCACGCAGGCGGTGACTTAAGTGAGATGTGAAAGCCCTGGGCTTAACCTAGGAAT
+
GGGGGGGGGGGGGGGGGGGGGGGGGGGGGGGGGGGGGGGGGGGGGGGGGGGGGGGGGGGGGGGGGGGGGGGGGGGGGGGGGGGGGGGGGGGGGGGGGGGGGGGGGGGGGGGGGGGGGGGGGGGGGGGGGGGGGGGGGGGGGFGGGGGGGGGGGGGGGGGGGGGGGGGGGGGGGGGGGGGGGGGGGGGGGEGGGGGGGGGGGGGGGGGGGGGGGGGGGGGGGGEGGGGGGGGGFGGGGGF:@FFEDGGGFGGGGC<FFFFFFF7>FGD<FFBFFFF><?FFFFFFFFFB?FF><)
@M04650:207:000000000-C238N:1:1101:17900:13600 1:N:0:19
ACTCCTACGGGAGGCAGCAGTAGGGAATCTTCCACAATGGACGAAAGTCTGATGGAGCAACGCCGCGTGAGCGAAGAAGGTTTTCGGATCGTAAAGCTCTGTTGTGAGGGAAGAACAAGTACAGGAGTAACTGTCTGTACCTTGACGGTACCTCATTAGAAAGCCACGGCTAACTACGTGCCAGCAGCCGCGGTAATACGTAGGTGGCAAGCGTTGTCCGGAATTATTGGGCGTAAAGCGCGCGCAGGCGGCCTTTTAAGTCTGATGTGAAAGCCCACGGCTTAACCGTGGA
+
GGGGGGGGGGGGGGGGGGGGGGGGGGGGGGGGGGGGGGGGGGGGGGGGGGGGGGGGGGGGGGGGGGGGGGGGGGGGGGGGGGGGGGGGGGGGGGGGGGGGGGGGGGGGGGGGGGGGGGGGGGGGGGGGGGGGGGGGGGGGGGGGGGGGGGGGGGGGGGGGGGGGGGGGGGGGGGGGGGGGGGGGGGGGGGGGGGGGGGGGGGGGGGGGGGGGGGE8CGGGGDGGGGGGGGGGFGGCFGFGEDE>GGGGFGGGDGG4FFFFGFGGBDGBFFFFBFFFFFGFFFGFFFFF0>:?
@M04650:207:000000000-C238N:1:1101:20356:13623 1:N:0:19
ACTCCTACGGGAGGCAGCAGTGGGGAATATTGCACAATGGGGGGAACCCTGATGCAGCCATGCCGCGTGAATGAAGAAGGCCTTCGGGTTGTAAAGTTCTTTCGGTGATGAGGAAAACTGGGGTGTTAATAGCACTTTAGGTTGACGTTAGTTACAGAAGAAGCACCGGCTAACTCCGTGCCAGCAGCCGCGGTAATACGGAGGGTGCAAGCGTTAATCGGAATGACTGGGCGTAAAGGGCACGCAGGCGGTGACTTAAGTGAGATGTGAAAGCCCTGGGCTTAACCTAGGAAT
+
GGGGGGGGGGGGGGGGGGGGGGGGGGGGGGGGGGGGGGGGGGGGGGGGGGGGGGGGGGGGGGGGGGGGGGGGGGGGGGGGGGGGGGGGGGGGGGGGGGGGGGGGGGGGGGGGGGGGGGGGGGGGGGGGGGGGGGGGGGGGGGGGGGGGGGGGGGGGGGGGGGGGGGGGGGGGGGGGGGGGGGGGGGGGGGGGGGGGGGGGGGGGGGGGGGGGGGGGGGGGGGGGGGGGGGGGFGGGGGFGFGFFGGGDFGGGGGGFFFFFGFGGFGGFFFFFFFFFFFGFFF5FFFFA7FF:A)
@M04650:207:000000000-C238N:1:1101:17037:13740 1:N:0:19
ACTCCTACGGGAGGCAGCAGTAGGGAATCTTCCGCAATGGGCGAAAGCCTGACGGAGCAACGCCGCGTGAGTGATGAAGGTCTTAGGATCGTAAAACTCTGTTGGTAGGGAAGAACAAATTTGTTAGTAACTGAACAAGTCTTGACGGTACCTAACCAGAAAGCCACGGCTAACTACGTGCCAGCAGCCGCGGTAATACGTAGGTGGCAAGCGTTATCCGGAATTATTGGGCGTAAAGCGCGCGTAGGCGGTTCCTTAAGTCTGCTGTGAAAGCCCACGGCTCAACTGTGGAGG
+
FGGGGGGGGGGGGGGGEEFFGGCGGGGGCFAFFCFCFFFFFFCFCFEC<FFFGG+BFGGGGDGGGGGFGGG<FC?FFGAEGDFGAFEDFGCFFFFCC@GGFFFF,B?FBFG8CGAE?,A?F<EBF<58CDFGAFGGFDFGGGFDFG=7FFE<F<8F<DFF:;<FD:8FFB::FCE98B><8*?B@:87DEECGGGGC99CGFC8CCC6F65:8::8>F+*:9C*++<?97CC.:CGG>6CE53@9DCGFGG/)*29*1/639*:*:7:?F47=F)728G3)4DF=)*..943<F
@M04650:207:000000000-C238N:1:1101:23797:13746 1:N:0:19
ACTCCTACGGGAGGCAGCAGTAGGGAATCTTCGGCAATGGACGAAAGTCTGACCGAGCAACGCCGCGTGAGCGAAGAAGGTTTTCGGATCGTAAAGCTCTGTTATGAGGGAAGAACAAGTACAAGAGTAACTGCTTGTACCTTGACGGTACCTCATTAGAAAGCCACGGCTAACTACGTGCCAGCAGCCGCGGTAATACGTAGGTGGCAAGCGTTGTCCGGAATTATTGGGCGTAAAGCGCGCGTAGGCGGTTTCTTAAGTCTGATGTGAAAGCCCACGGCTCAACCGTGGAGG
+
GGGGGGGGGGGGGGGGGGGGGGGGGGGGGGGGGGGGGGGGGGGGFGGGGGGGGGGGGGGGGGGGGGGGGGGGGGGGGGGGGGGGGGGGGGGGGGGGGGGGGGGGGGFGGGGGGGGGGGGGGGGGGGGGGGGGGGGGGGGGGGGGGGGGGGGGGGGGGGGGGGGGGGGGGGGGGGGGGGGGGGGGGGGGGEGGGGEGGGGGGGGGGGFFCFGGGGGGGGGGGGGGGGGGGGGGFGGGGGFGFGFFGGGGFGGDGGGFFFFFGFGGFFGFFFFFBFFFFFG:BFGF?FFFFFF??F
@M04650:207:000000000-C238N:1:1101:22897:13763 1:N:0:19
ACTCCTACGGGAGGCAGCAGTGGGGAATCTTGCACAATGGGCGGAAGCCTGATGCAGCGACGCCGCGTGGGGGATGACGGCCTTCGGGTTGTAAACTCCTTTCGCTAGGGAAGAAGCCATTTTGTGGTGACGGTACCTGGATAAGAAGCACCGGCTAACTACGTGCCAGCAGCCGCGGTAATACGTAGGGTGCAAGCGTTGTCCGGAATTACTGGGCGTAAAGAGCTCGTAGGTGGTTTGTCGCGTCGTCTGTGAAATCCCGAGGCTTAACTTCGGGCGTGCAGGCGATACGGG
+
GGGGGGGGGGGGGGGGGGGGGGGGGGGGGGGGGGGGGGGGGGGGGGGGGGGGGGGGGGGGGGGGGGGFGGDGGGGGGGGGGGGGGDGEGGEGGGGGGGGGGGGCGE7:FDDGGGGGGGGGGGGGGGDGGGFGCGCEGFFGGCFGFGGGFGGGGGGDGGFGGGGG7FGGGGGGGDC7EEEGGGGGGCGGGGGGDGDEGGEDEGDEGDD5AEFFGFGGGGGD;>GGGGFGE9E=5CFFCFFDFF:>GGGGFGF5:0:FFFF@G:<DEGG?F?FFFF3;6>C@E?3?>D31>:D?F>
@M04650:207:000000000-C238N:1:1101:24658:13783 1:N:0:19
ACTCCTACGGGAGGCAGCAGTGGGGAATATTGCACAATGGGCGCAAGCCTGATGCAGCCATGCCGCGTGTATGAAGAAGGCCTTAGGGTTGTAAAGTACTTTCAGCGGGGAGGAAGGTGATAAGGTTAATACCCTTATCAATTGACGTTACCCGCAGAAGAAGCACCGGCTAACTCCGTGCCAGCAGCCGCGGTAATACGGAGGGTGCAAGCGTTAATCGGAATTACTGGGCGTAAAGCGCACGCAGGCGGTCAATTAAGTCAGATGTGAAAGCCCCGAGCTTAACTTGGGAAT
+
GGGGGGGGGGGGGGGGGGGGGGGGGGGGGGGGGGGGGGGGGGGGGGGGGGGGGGGGGGGGGGGGGGGGGGFGGGGGGGGGGGGGGGGGGGGGGGGGGGGGGGGGGGGDDFFGGGGGGGGGFGGGFFGGGGGGGGGGGGGGGGFFGGGGGGGGGGGGGGGGGGGGGGGGGGGGGGGGGGFGGGGGGGGGGEGGGGGGGGGGDGGDG>EGFGGFEGEGGGFFGGGGGGGFGGGGFGDGCCFDFGFDDDGGFGGGGGFFFFFFFFGFFGGFFFFFFFFFFBDFF>*9@FF<AFF??(
@M04650:207:000000000-C238N:1:1101:3043:13802 1:N:0:19
ACTCCTACGGGAGGCAGCAGTAGGGAATCTTCCACAATGGACGAAAGTCTGATGGAGCAACGCCGCGTGAGTGATGAAGGTTTTCGGATCGTAAAACTCTGTTGCGAGGGAAGAACAAGTATGAGAGTAACTGCTCATACCTTGACGGTACCTCGTTAGAAAGCCACGGCTAACTACGTGCCAGCAGCCGCGGTAATACGTAGGTGGCAAGCGTTGTCCGGAATTATTGGGCTTAAAGCGCGCGCAGGCGGCCTTCTAAGTCTGATGTGAAAGCCCACGGCTTAACCGTGGA
+
GGFGGGGGGGGGGGGGGGGGGGGGGGGGGGGGGCFGGGGGGGGGGGFFGGGFGGG<FFFFGGGGEGGEGGGFGGDFGGGGGFGGFGGGGGGGGGGGGFGFGGCFGGEGGGGFDGGGGGGGGFGFGGGGGGGGGGFFGGGGGGGGGGGGFGGGGFGGGGGGAFFGGGGGGGGGGFFBFE<:8EFGGGGGGEGCGB@E9EFGGCFGGGGCGC55CEEGEGGDECCCD99FGCEF@*9EGGFGFDEBG:DGFDDDGCC*9BFF7@DG?FF<FFFFFFFF?:D@56>?F6FF(8><
@M04650:207:000000000-C238N:1:1101:10589:13803 1:N:0:19
ACTCCTACGGGAGGCAGCAGTAGGGAATCTTCCACAATGGACGAAAGTCTGACGGAGCAATGCCGCGTGAGTGAAGAAGGTTTTCGGATCGTAAAACTCTGTTGCGAGGGAAGAACAAGTATGAGAGTAACTGCTCATACCTTGACGGTACCTCGTTAGAAAGCCACGGCTAACTACGTGCCAGCAGCCGCGGTAATACGTAGGTCCCAAGCGTTGTCCGGATTTATTGGGCGTAAAGCGAGCGCAGGTGGTTTCTTAAGTCTGATGTAAAAGGCAGTGGCTCAACCATTGTGT
+
GGGGGGGGGGGGGGFGGGGGGGGGGGGGGGGGGGGGGGGGGGGGGGGGGGGGGGGGGGGGGGGGGGGFGGGFGGGGGGGGGGGGGGGGGDFGGGGGGGGGGGGGGGGGGGGGGGGGGGGGGGGGGGGGGGGGGGGGGGGGGGGGGGGGGGGGGGGGGGGGGGGGGGGGGGGGGGGGGGGGGGGGGGGGGGGGGGGGGGGGGGGGGGGGGGGGGGGGGGGGD*AEFGGGGGGGFGGEGGFGFGFFGGGGFGGGGGFFFFFFEFGGFFGFFFFFFFFF??GFFFGFFFF?24=AF,
@M04650:207:000000000-C238N:1:1101:27451:13807 1:N:0:19
ACTCCTACGGGAGGCAGCAGTGGGGAATATTGCACAATGGGCGGAAGCCTGATGCAGCGACGCCGCGTGAGGGATGACGGCCTTCGGGTTGTAAACCTCTTTCAGCAGGGACGAAGCGCAAGTGACGGTACCCAAGGAGGAAGCCACGGCTAACTACGTGCCAGCAGCCGCGGTAATACGTAGGTGGCGAGCGTTATCCGGATTTACTGGGCGTAAAGGGAGCGTAGGCGGATGATTAAGTGGGATGTGAAATACCCGGGCTCAACTTGGGTGCTGCATTCCAAACTGGTTATC
+
GGGGGGGGGGGGGGGGGGGGGGGGGGGGGGGGGGGGGGGGGGGGGGGGGGGGGGGGGGGGGGGGGGGGGGGGGGGGGGGGGGGGGGGGGGGGGGGGGGGGGGGGGGGGGGGGGGGGGGGGGGGGGGGGGGGGGGGGGGGGGGGGGGGGGGGGGGGGGGGGGGGGGGGGGGGGGEGCGGGGGGGGGGGGGGGGGGGGGGGGGGGGGGGGGGGGGGGGGGGGGGGGG5CGGGGGDGDCGFFGFGFFC7C*@CFFFGFFF@DEGFCGFF>9FFF>>>FFBFGFF2DFF@49?=448)
@M04650:207:000000000-C238N:1:1101:14867:13816 1:N:0:19
ACTCCTACGGGAGGCAGCAGTGGGGAATATTGCACAATGGGCGCAAGCCTGATGCAGCCATGCCGCGTGTATGAAGAAGGCCTTAGGGTTGTAAAGTACTTTCAGCGGGGAGGAAGGTGATAAGGTTAATACCCTTATCAATTGACGTTACCCGCAGAAGAAGCACCGGCTAACTCCGTGCCAGCAGCCGCGGTAATACGGAGGGTGCAAGCGTTAATCGGAATTACTGGGCGTAAAGCGCACGCAGGCGGTCAATTAAGTCAGATGTGAAAGCCCCGAGCTTAACTTGGGAAT
+
GGGGGGGGGGGGGGGGGGGGFGGGGGGGGGGGGGGGGGGGGGGGGGGGGGGGGGGGGGGGGGGGGGGGGGGGGGGGGGGGGGGGGGGGGGGGGGGGGGGGGGGGGGGGGGGGGEGGGGGGGGGGGFGGGGGGGGGGGFGGGGFGGGGGGGGGGGGGGGGGGGFGGGGGGGGGFGGGGGGGGGGGGGGGGGGGGGGGGGGGGGGGGGGGGGGGGGGGGGGGGGGGGGGGGGGFDEGG3CFGFGFFD<DGFGGGGGGFFFFFFFGGFGGF?FFFF?FF?FGFB>FFFFFFB4:?F?
@M04650:207:000000000-C238N:1:1101:15319:13817 1:N:0:19
ACTCCTACGGGAGGCAGCAGTGGGGAATATTGCACAATGGGCGGAAGCCTGATGCAGCGACGCCGCGTGAGGGATGACGGCCTTCGGGTTGTAAACCTCTTTCAGCAGGGACGAAGCGCAAGTGACGGTACCTGCAGAAGAAGCACCGGCTAACTACGTGCCAGCAGCCGCGGTAATACGTAGGGTGCGAGCGTTGTCCGGAATTACTGGGCGTAAAGAGTTCGTAGGCGGTTTGTCGCGTCGTTTGTGAAATCCCGCAGCTTAACTGTGGGCGTGCAGGCGATACGGGCAGAC
+
GGGGGGGGGGGGGGGGGGGGGGGGGGGGGGGGGGGGGGGGGGGGGGGGGGGGGGGGGGGGGGGGGGGGGGGGGGGGGGGGGGGGGGGGGGGGGGGGGGGGGGGGGGGGGGGGGGGGGGGGGGGGGGGGGGGGGGGGGGGGGGGGGGGGGGGGGGGGGGGGGGGGGGGGGGGGGFEGGGGFGGFGGGGEDCEGGG5EGGGGGGGGGGGFFGDFGEEDFFFGGGFGGGCGGGGGFCDGGGFC<GF)9FG*5:FGCC77@>@BGF7DFGGBBFFB5)7@?FFFBF<D>>>BFF)(1,
@M04650:207:000000000-C238N:1:1101:16256:13826 1:N:0:19
ACTCCTACGGGAGGCAGCAGTGGGGAATATTGCACAATGGGCGGAAGCCTGATGCAGCGACGCCGCGTGAGGGATGACGGCCTTCGGGTTGTAAACCTCTTTCAGCAGGGACGAAGCGCAAGTGACGGTACCTGCAGAAGAAGCACCGGCTAACTACGTGCCAGCAGCCGCGGTAATACGGAGGGTGCAAGCGTTAATCGGAATTACTGGGCGTAAAGCGCACGCAGGCGGTCAATTAAGTCAGATGTGAAAGCCCCGAGCTTAACTTGGGAATTGCATCTGAAAGTGGTTGGG
+
GGGGGGGGGGGGGGGGGGGGFGGGGGGGGGGGGGGGGGGGGGGGGGGGGGGGGGGGGGGGGGGGGGGGGGGGGGGGGGGGGGGGGGGGGG@=EGGGGGGGGGGAEFFGGGGGGDECC>:F:FGCFGGG:BCAFF<FFC7DFCF:?DFC::<F:C;CF724::2C7+2+*8CE71::<9,<EEECC1//+9EFGEG8C@:88E8C6:EFG?=7CC*;:>FD*78E8:CG*9=C):*<C:4CFF?F:7CF=FF7CF*>B:>7E:4:9>><*7>)9:/06<0*/6:47*9<4B)(((
@M04650:207:000000000-C238N:1:1101:25152:13836 1:N:0:19
ACTCCTACGGGAGGCAGCAGTGGGGAATATTGCACAATGGGCGCAAGCCTGATGCAGCCATGCCGCGTGTATGAAGAAGGCCTTAGGGTTGTAAAGTACTTTCAGCGGGGAGGAAGGTGATAAGGTTAATACCCTTGCCAATTGACGTTACCCGCAGAAGAAGCACCGGCTAACTCCGTGCCAGCAGCCGCGGTAATACGGAGGGTGCAAGAGTTAATCGGATTTACTGGGCGTAAAGCGCACGCAGACGGTTAATTAAGTCAGATGTGAAAGCCCCGCGCTTAACTTGGGAAT
+
DE@FFGC,::@FE:FEC7E<C,C8F@FCGGC<FAFFGFE9<E::FB:CF,:FCEFGFDFFGFFFDE@F=FGGFD,?FCGGGGGFFFCFGGCGC,EEF?FFEGEG9FGG+FFCC:8B@FFGFCEGF?F<,AF,83EFGGDFDFADEAF:F<@<<3+C:<6,>><FFG7@7CGDA<EG?816:B,:EF6,2**4=C7*B9+=8BCE5;/*::C*;AA@9*:<AC**<0<FC6C*7><G>C?5)9)7CD))01*/*/:B*=@=:=DF=FF<79B/85).-()0)(/)/9@AA:4138
@M04650:207:000000000-C238N:1:1101:14193:13840 1:N:0:19
ACTCCTACGGGAGGCAGCAGTAGGGAATCATCCACAATGGACGAAAGTCTGATGGTGCAACGCCGCGTGAGCGAAGAAGGTTCTCGGATCGTAAAGCTCTGTTATGAGGGAAGAACAAGTACAAGAGTAACTGCTTGTACCTTGACGGTACCTCATTAGAAAGCCACGGCTAACTACGTGCCAGCAGCCGCGGTAATACGTAGGTGGCAAGCGTTGTCCGGAATTATTGGGCGTAAAGCGCGCGCAGGCGGCCTTTTAAGTCTGATGTGAAAGCCCACGGCTTAACCGTGGA
+
GGGGGGGGGGGGGGGGGGGGCFGGGGGGGGGGGGGGGGGGGGGGEGGGGGGGGGGGGGGGGGGGGGGGGGGGGGGGGGGGGG9EFGGGGGGGGGGGGGGGGGGGGGGGGGGGGGGGGGGGGGGGGGGGGGGGGGGGGGGGGGGGGGGGGGGGGGGGGGGGGGGGGGGGGGGGGGGGGGGGGGGGGGGGGGGGGGGGGGGGCFGGGGGGGGGGGGGGGGGGGGGGGGGFGGGGFGGGGGFGFGFFGGGGFGGGGGG4=FFFGFCF*:FFFFFFFF>FBFGFF>D?FFFFFFF<
@M04650:207:000000000-C238N:1:1101:12407:13840 1:N:0:19
ACTCCTACGGGAGGCAGCAGTGGGGAATATTGCACAATGGGCGCAAGCCTGATGCAGCCATGCCGCGTGTATGAAGAAGGCCTTAGGGTTGTAAAGTACTTTCAGCGGGGAGGAAGGTGATAAGGTTAATACCCTTATCAATTGACGTTACCCGCAGAAGAAGCACCGGCTAACTCCGTGCCAGCAGCCGCGGTAATACGGAGGGTGCAAGCGTTAATCGGAATTACTGGGCGTAAAGCGCACGCAGGCGGTCAATTAAGTCAGATGTGAAAGCCCCGAGCTTAACTTGGGAAT
+
GGGGGGGGGGGGGGGGGGGGGGGGGGGGGGGGGGGGGGGGGGGGGGGGGGGGGGGGGGEGGGGGGGGGGGGGGGFFGGGGGGGGGGGGGGGGGGGGGFFGGGGGGGGGGGGGGGGGGGGGGGGGGFGGGGGGGGGGGGGFGGGGGGG:FGGGGGGGGGGGGGGGGGEGGGGGGGGGGGFGDGGGGGGGGGGGGGGGGGFFEGGGGEEGGGGGGGG=FDGGGDCCFGGGGGED7CGGGGFGFGEEGGGDEGGDGG4@FFFFFFGGFGF)9@?FFFFFF>CDE6C*9@F<>FFF?:
@M04650:207:000000000-C238N:1:1101:28925:13848 1:N:0:19
ACTCCTACGGGAGGCAGCAGTGGGGAATATTGCACAATGGGCGGAAGCCTGATGCAGCGACGCCGCGTGAGGGATGACGGCCTTCGGGTTGTAAACCTCTTTCAGCAGGGACGAAGCGCAAGTGACGGTACCTGCAGAAGAAGCACCGGCTAACTACGTGCCAGCAGCCGCGGTAATACGTAGGGTGCGAGCGTTGTCCGGAATTACTGGGCGTAAAGAGTTCGTAGGCGGTTTGTCGCGTCGTTTGTGAAATCCCGCAGCTTAACTGTGGGCGTGCAGGCGATACGGGCAGAC
+
GGGGGGGGGGGGGGGGGGGGGGGGGGGGGGGGGGGGGGGGGGGGGGGGGGGGGGGGGGGGGGGGGGGGGGGGGGGGGGGGGGGGGGGGGGGGGGGGGGGGGGGGGGGGGGGGGGGGGGGGGGGGGGGGGGGGGGGGGGGGGGGGGGGGGGGGGGGGGGGGGGGGGGGGGGGGGGGGGGGGGGGGGGG>EGGGGGGGGFGGGGGGGGGGGCFGGEGDGGGGFFCEGGFGGGGEFGGGGGFGFGF)>FDD@7>FGF<FEFFFDFG>=CCAFFFFFFF@6?FF:>1<>@3<BFDBB0
@M04650:207:000000000-C238N:1:1101:21726:13880 1:N:0:19
ACTCCTACGGGAGGCAGCAGTAGGGAATCTTCCACAATGGACGAAAGTCTGATGGAGCAACGCCGCGTGAGTGATGAAGGTTTTCGGATCGTAAAACTCTGTTGCGAGGGAAGAACAAGTATGAGAGTAACTGCTCATACCTTGACGGTACCTCGTTAGAAAGCCACGGCTAACTACGTGCCAGCAGCCGCGGTAATACGTAGGTGGCAAGCGTTGTCCGGAATTATTGGGCGTAAAGCGCGCGCAGGCGGCCTCTTAAGTCTGATGTGAAAGCCCACGGCTTAACCGTGGA
+
EEGGGGGGGGECBFFCEEEFFFGGEGGGGGFGGEFGFFGGGGE@FGECCFGGGF@CEEFCGFCGGGGGGDCGGFGFFECF=<FCFGG@C+?BBFEAGEF9?F<FGDEECGGFGGGGFE@FGGGEG,AFFFGDFDDF??AF8AFGGGGGGGGD9CCB@CGFGGDGBFFGGGGGGGGGFGFFF8FGDGFGFGGGGCECGGEFCGGDCFF=CF=EECGG:+;CC5CGEGEFGCFGFGGGCF=D>CB@CCDD5CDDDD*9@FFB?FD>FDF>FFFFFF)<3,97>0167?*4:>E0
@M04650:207:000000000-C238N:1:1101:11576:13890 1:N:0:19
ACTCCTACGGGAGGCAGCAGTGGGGAATATTGCACAATGGGCGCAAGCCTGATGCAGCCATGCCGCGTGTATGAAGAAGGCCTTAGGGTTGTAAAGTACTTTCAGCGGGGAGGAAGGTGATAAGGTTAATACCCTTATCAATTGACGTTACCCGCAGAAGAAGCACCGGCTAACTCCGTGCCAGCAGCCGCGGTAATACGGAGGGTGCAAGCGTTAATCGGAATTACTGGGCGTAAAGCGCACGCAGGCGGTCAATTAAGTCAGATGTGAAAGCCCCGAGCTTAACTTGGGAAT
+
GGGGGGGGGGGGGGGGGGGGGGGGGGGGGGGGGGGGGGGGGGGGGGGGGGGGGGGGGGGGGGGGGGGGGGGGGGGGGGGGGGGGGGGGGGGGGGGGGGGGGGGGGGGGGGGGGGGGGGGDFGFGGGGGGGGGGGGGGGGGGGGGGGGGGGGGFGGGGGGGGGFGGGGGGGGGGGGGGGGGGGGGGGGGGGGGGGGGGFGGGGGGGGGGGGGGGGGEFGGGGGGGGGGGGGCGFEDGFGFGFGFFGGGDEGGGGC9FFFB6F?GGFGGFFFB47FFFFFDFEFGFFF?:AF).(.
@M04650:207:000000000-C238N:1:1101:23948:13890 1:N:0:19
ACTCCTACGGGAGGCAGCAGTAGGGAATCTTCGGCAATGGACGAAAGTCTGACCGAGCAACGCCGCGTGAGTGAAGAAGGTTTTCGGATCGTAAAACTCTGTTGTTAGAGAAGAACAAGTGAGAGAGTAACTGTTCTCACCTTGACGGTATCTAACCAGAAAGCCACGGCTAACTACGTGCCAGCAGCCGCGGTAATACGTAGGTGGCAAGCGTTGTCCGGATTTATTGGGCGTAAAGCGAGCGCAGGCGGTTCCTTAAGTCTGATGTGAAAGCCCCCGGCTCAACCGGGGA
+
GGGGGGGGGGGGGGGGGGGGGGGGGGGGGGGGDFGGGGGGGGGGGGGGGGGGGFCGGGGGGGGGGGGGGGGGGGFGGGGGF5EFGGGGGGGGGGGFFGGGGGGEFGGGFGGFGGGGGDG57<F,=<=FEGFFCDFFFCGGGCFGC=:=83:ED,BFGGG7FC,F:3>F7EB*DGGGFGGGFG;?EG>C,*:8:1:3<CB*5>/CCFEC8CC=E=8CE>FDGGCCCF?090*:@GDE5C?C>5@53DDDFC7DDDC@=?68<=*:*0CA4BF=*))061C>>9349FFB95@9
@M04650:207:000000000-C238N:1:1101:24332:13897 1:N:0:19
ACTCCTACGGGAGGCAGCAGTAGGGAATCTTCCACAATGGACGAAAGTCTGACCGAGCAACGCCGCGTGAGTGAAGAAGGTTTTCGGATCGTAAAACTCTGTTGTTAGAGAAGAACAAGTGAGAGAGTAACTGTTCTCACCTTGACGGTATCTAACCAGAAAGCCACGGCTAACTACGTGCCAGCAGCCGCGGTAATACGTAGGTGGCGAGCGTTATCCGGATTTACTGGGCGTAAAGGGAGCGTAGGCGGATGATTAAGTGGGATGTGAAATACCCGGGCTCAACTTGGGTGC
+
GGGGGGGGGGGGGGGGGGGGGGGGGGGGGGGGGGGGGGGGGGGGGGGGGGGGGGGGGGGGGGGGGGGGGGGGGGGGGGGGFGGGGGGGGGGGGGGGGGGGGGGGGFFGGGGGGGGGGGGFGGGGGGGGGGGGGGGGGGCFGFGGGGGGGGGGGGGGGGGGGGGGGGGFGGC:FGGGGGGGGGGGGGGGGGGGGCEEFF?GGGGGGGGGGGGEGGGEGGFGGGGGGGGGGGGGFGGGGGFGFGF@GDDGFGG7999BFFFFGFGGFGG?=F=FFFF47>GF@0DFFFFDBFFFF(
@M04650:207:000000000-C238N:1:1101:20763:13920 1:N:0:19
ACTCCTACGGGAGGCAGCAGTGGGGAATATTGCACAATGGGCGCAAGCCTGATGCAGCCATGCCGCGTGTATGAAGAAGGCCTTAGGGTTGTAAAGTACTTTCAGCGGGGAGGAAGGTGATAAGGTTAATACCCTTATCAATTGACGTTACCCGCAGAAGAAGCACCGGCTAACTCCGTGCCAGCAGCCGCGGTAATACGTAGGTGGCAAGCGTTGTCCGGAATTATTGGGCGTAAAGCGCGCGCAGGCGGTCCTTTAAGTCTGATGTGAAAGCCCACGGCTCAACCGTGGA
+
GGGGGGGGGGGGGGGGGGGGGGGGGGGGGGGGGGGGGGGGGGGGGGGGGGGGGGGGGGGGGGGGGGGGGGGGGGDGGGGGGGGGFGGGGGGGGGGCFEGGGGGGGGGGGGGEEGGGDGGGGGGGGGGGGGGGDFGGGGGGGGG9FGEGGGCFEGGGGDFC7EFF7<DECEFCF,;D:C1C*:?8:CEGCEGDEGEEFFGG?FCEGG>CFFGGGGCECFFG=7*:E+<?9CFF:ECE77=D))5;)9C3)9C<<);BF64700::=7::4969=:))((9>@6G=FF<9(55(
@M04650:207:000000000-C238N:1:1101:7104:13934 1:N:0:19
ACTCCTACGGGAGGCAGCAGTGGGGAATCTTGCACAATGGGCGGAAGCCTGATGCAGCGACGCCGCGTGGGGGATGACGGCCTTCGGGTTGTAAACTCCTTTCGCTAGGGAAGAAGCCATTTTGTGGTGACGGTACCTGGATAAGAAGCACCGGCTAACTACGTGCCAGCAGCCGCGGTAATACGTAGGGTGCAAGCGTTGTCCGGAATTACTGGGCGTAAAGAGCTCGTAGGCGGTTTGTCGCGTCGGCTGTGAAATCCGTCAGCGTAACTGTGGGCGTGCAGGCGATACGGG
+
GFGGGGGGGGGGGGGEGGGGGGGGGEEGGGGGFGGGFGGGGGGGGGGGGGGGGGGGGGGGGGGGGGGCGGGGG+?FGGGGGGGGGFGGF@FFFGGGGGGGGGGGGDGGGGGGGGCF<ECF9F,<:<>F@CFEGGCFFGGGGGCEFGGGGGGGGGCGDGG9A@:<CGCFGGGGGGGGGGFEGGGFGCCFGCFED6+0/;?5*;CCEEGCCCFGGGDFFGCDECGGGC++:<8FEGGGD5:DF7>FDD)))9CDCGGBFFF:*)/7>F)4)77*1==5:2C5:<F?FEE3()7(,4
@M04650:207:000000000-C238N:1:1101:8403:13967 1:N:0:19
ACTCCTACGGGAGGCAGCAGTGGGGAATATTGCACAATGGGCGCAAGCCTGATGCAGCCATGCCGCGTGTATGAAGAAGGCCTTAGGGTTGTAAAGTACTTTCAGCGGGGAGGAAGGTGATAAGGTTAATACCCTTATCAATTGACGTTACCCGCAGAAGAAGCACCGGCTAACTCCGTGCCAGCAGCCGCGGTAATACGGAGGGTGCAAGCGTTAATCGGAATTACTGGGCGTAAAGCGCACGCAGGCGGTCTGTCAAGTCGGATGTGAAATCCCCGGGCTCAACCTGGGAAC
+
GGGGGGGGGGGGGGGGGGGGGGGGGGGGGGGGGGGGGGGGGGGGGGGGGGGGGGGGGGGGGGGGGGGGGGGGGGGGGGGGGGGGGGGGGGGGGGGGGGGGGGGGGGGGGGGGEFGGGGGGGGGGGFGGGGGGGGFFGGGGGFGGGGGDFGGGGGDGGGGGGGGGGGGGGGGGGGGGGGGGGGGGGGGGFGGGGGGGGGGGGGEEEGGGGGGGGGGGFGGGGGDFGGGGGGGGBEGGFFFGFGFFDGGGFGDDGGGFFFFFFFGGECDFFF*966<66>DE367?FFF??FF<B:
@M04650:207:000000000-C238N:1:1101:13996:13971 1:N:0:19
ACTCCTACGGGAGGCAGCAGTAGGGAATCTTCCACAATGGACGAAAGTCTGATGGAGCAACGCCGCGTGAGTGATGAAGGTTTTCGGATCGTAAAACTCTGTTGCGAGGGAAGAACAAGTATGAGAGTAACTGCTCATACCTTGACGGTACCTCGTTAGAAAGCCACGGCTAACTACGTGCCAGCAGCCGCGGTAATACGTAGGTGGCAAGCGTTGTCCGGAATTATTGGGCGTAAAGCGCGCGCAGGCGGCCTTTTAAGTCTGATGTGAAAGCCCACGGCTTAACCGTGGA
+
GGGGGGGGGGGGGGGGGGGGGGGGGGGGGGGGGGGGGGGGGGGGGGGGGGGGGGGGGGGGGGGGGGGGGFGGGGGGGGGGGGGGGGGGGGGGGGGGGGGGGGGGGGGGGGGGGGGGGGGGGGGGGGGGGGGGGGGGGGGGGGGGGGGGGGGGGGGGGGGGGGGGGGGDGGGGGGGGGGGGGFGGGGGGGGGGGGGGGGGGGGGGGGGGGGGGGGGGGGGGGGDGFGGGGGCFFGGGFGFGFGFFGGGGFGGGGCGFFFFFGFGGFFGFFFFFFFFFFFGFFFGFFFFFBFEF
@M04650:207:000000000-C238N:1:1101:26504:13979 1:N:0:19
ACTCCTACGGGAGGCAGCAGTAGGGAATCTTCCACAATGGACGAAAGTCTGATGGAGCAACGCCGCGTGAGTGATGAAGGTTTTCGGATCGTAAAACTCTGTTGCGAGGGAAGAACAAGTATGAGAGTAACTGCTCATACCTTGACGGTACCTCGTTAGAAAGCCACGGCTAACTACGTGCCAGCAGCCGCGGTAATACGTAGGTGGCAAGCGTTGTCCGGAATTATTGGGCGTAAAGCGCGCGCAGGCGGCCTTCTAAGTCTGATGTGAAAGCCCACGGCTTAACCGTGGA
+
GGGGGGGGGGGGGGGGGGGGGGGGGGGGGGGGGGGGGGGGGGGGGGGGGGGGGGGGGGGGGGGGGGGGGGGGFGGGGGGGGGGGGGGGGGGFGGGGGGGGGGGGGGGGGGGGGGGGGGGGGGGGGGGGGGGGGGGGGGGGGGGGGGGGGGGGGGGGGGGGGGGGGGGGGGGGGGGGGGGGFGGGGGGGGGGGGGDGGGGGGGGGGGGGGGGGGEDGEC>DGGGFGGGGGGGGFGGGGGFD>GFFGGGGFGGGGGGFFFFFAFFGFGFAF6@F4:FF?FGEF>GFFFFB?FEF
@M04650:207:000000000-C238N:1:1101:4004:14027 1:N:0:19
ACTCCTACGGGAGGCAGCAGTAGGGAATCTTCCACAATGGACGAAAGTCTGATGGAGCAACGCCGCGTGAGCGAAGAAGGTTTTCGGATCGTAAAGCTCTGTTGTGAGGGAAGAACAAGTACAGGAGTAACTGTCTGTACCTTGACGGTACCTCATTAGAAAGCCACGGCTAACTACGTGCCAGCAGCCGCGGTAATACGTAGGTGGCAAGCGTTGTCCGGAATTATTGGGCGTAAAGCGCGCGCAGGCGGCCTTTTAAGTCTGATGTGAAAGCCCCCGGCTCAACCGGGGA
+
FGGGGGGGGGGGGGGGGGGGGGGGGGGGGGGFGFGGGGGGGGGG@FFFFGGGEFGGGGGGGGGGEGGGGGGGGGEGGGGGF<FFGGG7CFEFGGGGGGGDGGGGGGGGGGGGGGGCGGGFFCDCCFFGGGGCGGG9FFFG9FGGGGGDGGGGGGGD,@FCCGGG7@EGGGEGGGGFGGGFCFE8CGGGFGGGGGGEFF?C:BEG92BFGFGGGGEE5:@D88CGG7E7CFFGFED=CFFGFD:>CCCDEGDGD<C467@FCF7D6CGFFFFF45>@:;C>>95??FF9;D50
@M04650:207:000000000-C238N:1:1101:20671:14041 1:N:0:19
ACTCCTACGGGAGGCAGCAGTGGGGAATATTGCACAATGGGCGCAAGCCTGATGCAGCCATGCCGCGTGTATGAAGAAGGCCTTCGGGTTGTAAAGTACTTTCAGTCGGGAGGAAGGTGTCAAGGTTAATAACCTTGGCAATTGACGTTACCGACAGAAGAAGCACCGGCTAACTCCGTGCCAGCAGCCGCGGTAATACGGAGGGTGCAAGCGTTAATCGGAATTACTGGGCGTAAAGCGCACGCAGGCGGTTGATTGAGTCAGATGTGAAATCCCCGGGCTTAACCCGGGAAT
+
GGGGGGGGGGGGGGGGGGGGFGGGGGGGGGGGGGGGGGGGGGGGGGGGGGGGGGGGGGGGGGGGGGGGGGGGGGGGGGGGGGGGGGGGGGGGGGGGGFGGGGGGGGFGGGGFEGGGGGGGGGGGGGGGGGGGGGGGGGGFFG9FGGGGGGGGGGGGGGGFFGGGGGGGGGGGGGGGGGGGGGGGGGGGGGGGGGGGGGGGGGEGGGGGGGGGGGGGGGGGGGGGGGFGCCAE>EGGGGFDBGBFGGGGFGGGGG49FF4FCFGF?C7<FF499=?F:BG>EFFFFFFFFF@694
@M04650:207:000000000-C238N:1:1101:23672:14048 1:N:0:19
ACTCCTACGGGAGGCAGCAGTAGGGAATCTTCCACAATGGACGAAAGTCTGATGGAGCAACGCCGCGTGAGTGATGAAGGTTTTCGGATCGTAAAACTCTGTTGCGAGGGAAGAACAAGTACGAGAGTAACTGCTCGTACCTTGACGGTACCTCGTTAGAAAGCCACGGCTAACTACGTGCCAGCAGCCGCGGTAATACGTAGGTGGCGAGCGTTATCCGGATTTACTGGGCGTAAAGGGAGCGTAGGCGGATGATTAAGTGGGATGTGAAATACCCGGGCTCAACTTGGGTGC
+
GGGGGGGGGEGGGGGGGGGGGGGGGGGGGGGGGGGGGGGGGGGGGGGGGGGGGGGGGGGGGGGGGGGGGGGGGGGGGGGGGGGGGGGGGGGGGGGGGGGGGGGGGGGGGGGGGGGGGGGGGGGGGGGGGGGGGGGGGGGGGGGGGGGGGGGGGGGGGGGGGGGGFGGGGGGGGGGGGGGGGGGGGGGGGGGGGGGGGGGGFGGGGGGGGGGGGGGGGGGGDGCGGGGGGGGGFGGGGGFGFGFFDGGGFGGGGG7=FFFFGFGGFGGFFFFFF4=@BFG@>>F==FFDA@FFF(
@M04650:207:000000000-C238N:1:1101:27086:14062 1:N:0:19
ACTCCTACGGGAGGCAGCAGTAGGGAATCTTCCACAATGGACGAAAGTCTGATGGAGCAACGCCGCGTGAGTGATGAAGGTTTTCGGATCGTAAAGCTCTGTTGTGAGGGAAGAACAAGTACAGGAGTAACTGTCTGTACCTTGACGGTACCTCATTAGAAAGCCACGGCTAACTACGTGCCAGCAGCCGCGGTAATACGTAGGTGGCAAGCGTTGTCCGGAATTATTGGGCGTAAAGCGCGCGCAGGCGGCCTTTTAAGTCTGATGTGAAAGCCCACGGCTTAACCGTGGA
+
GGGGGGGGGGGGGGGGGGGGGGGGGGGGGGGGGGGGGGGGGGGGGGGGGGGGGGGGGGGGGGGGGGGGGGGGGGGGGGGGGGGGGGGGGGGGGGGGGFGGGGFFGCGGFGGGGGGGGGGGGGGGGGEGGGGGGGGGGGGGGGGGFFGGGGGG<FGFCFGGGGFFFFFGGGGGGGFGGGGGGGGGGGGGGGGGDGGDGGGFEGGGFGGGGGGGGGGGGGGGGGGFGGGGGGGGFGGGGGFDBGEEDDGGFGGGD*9B?FFF??7:FC:AFFFBFFFFB?DEF0DFFFFF?4>?
@M04650:207:000000000-C238N:1:1101:9696:14064 1:N:0:19
ACTCCTACGGGAGGCAGCAGTGGGGAATCTTGCACAATGGGCGGAAGCCTGATGCAGCGACGCCGCGTGGGGGATGACGGCCTTCGGGTTGTAAACTCCTTTCGCTAGGGAAGAAGCCATTTTGTGGTGACGGTACCTGGATAAGAAGCACCGGCTAACTACGTGCCAGCAGCCGCGGTAATACGTAGGGTGCAAGCGTTGTCCGGAATTACTGGGCGTAAAGAGCTCGTAGGTGGTTTGTCGCGTCGTCTGTGAAATCCCGAGGCTTAACTTCGGCCGTGCAGGCGATACGGG
+
GGCFGGGFGGGGGGGGGGGGGGGGGEECGCGGGCFGGGGGGGGGGGGGGFGGGGGGFFEGEEGGGGGGGGCGGGGGGGDGGFGFFFGGGGGGDFGGGFGGGGGGE@FGGGGGGGFGGGGGGGGGGGGGGFGGGGGGGG9FGFFGDGGGCFGGGGGCEFG<<BCFGG7FGFD@FCEGGECFC9FGF9:@EEGECFGGGCEC5EGGGECECFG?CCFGEC7);>9EC:+AGGGGBCFGCFFCFF35)17))9CGD7C=7=?765*)01926??*1/55(,)))(19@3.((55:69
@M04650:207:000000000-C238N:1:1101:18267:14162 1:N:0:19
ACTCCTACGGGAGGCAGCAGTAGGGAATCTTCCACAATGGACGAAAGTCTGATGGAGCAACGCCGCGTGAGTGATGAAGGTTTTCGGATCGTAAAACTCTGTTGCGAGGGAAGAACAAGTATGAGAGTAACTGCTCATGCCTTGACGGTACCTCGTTAGAAAGCCACGGCTAACTACGTGCCAGCAGCCGCGGTAATACGTAGGTGGCAAGCGTTGTCCGGAATTATTGGGCGTAAAGCGCGCGCAGGCGGCCTTTTAAGTCTGATGTGAAAGCCCACGGCTTAACCGTGGA
+
GGGGGGGGGGGGGGGGGGGGGGGGGGGGGGGGGGGGGGGGGGGGGGGGGGGGGGGGGGGGGGGGGGGGGGGGGGGGGGGGGGGGGGGGGGGGGGGGGGGGGGGGGGGGGGGGGGGGGGGGGGGGGGGGGGGGGGGGGGGGGGGGGGGGGGGGGGGGGGGGGGGGGGGGGGGGGGGGGGGGGGGGGGGGGGGGGGGGGGGGGGGECGGGGGGGGGGGGGGGGGDGD7EFFGGGFGGGFGFGFGFFGGGGFGGGGG4?FFFFGFGGFFGFBBF?=4<76?GFFBGFFF?>:FDF
@M04650:207:000000000-C238N:1:1101:12944:14167 1:N:0:19
ACTCCTACGGGAGGCAGCAGTGGGGGATATTGCACAATGGGGGAAACCCTGATGCAGCGACGCCGCGTGAGGGATGACGGCCTTCGGGTTGTAAACCTCTTTCAGTTGGGAAGAAGCCCTTCGGGGTGACGGTACCTTCAGAAGAAGCACCGGCTAACTACGTGCCAGCAGCCGCGGTAATACGTAGGGTGCGAGCGTTATCCGGAATTATTGGGCGTAAAGAGCTCGTAGGCGGCCTTTTAAGTCTGATGTGAAAGCCCACGGCTTAACCGTGGAAGGTCATTGGAAACTGT
+
GGGGGGGGGGGGGGGGGGGGGGGFDGGGFFGGGGGGGGGGGGGGGGGGGGGGGGGGGGGGGGGGGGGGGGGFGGGGGGGGGDGGGGGGGGGGGFGGGGGGGGGFGGGGGGGGDGGGGGGGGGGGDGGCGGGDGGGGGGGGGDCFFGGDFFFGGGG>AFGGGGGGGGGFGG7CGGGGG::@EDFGGGGD7CEGG>EGEGGGGGGGGECFGFCCFG*::D)9*7CC63C=CGGGFG3CGGFGFF?BCCFD=D:CDGGFFFF:*87<@GGB?BFDEF5>)4<FF?GFF44448F>)
@M04650:207:000000000-C238N:1:1101:2303:14183 1:N:0:19
ACTCCTACGGGAGGCAGCAGTGGGGAATATTGCACAATGGGCGTAAGCCTGATGCAGCCACGCCGCGTGAATGATGACGGCCTTCTGGTTGTAAACCTCTTTCAGCAGCGACGAAGCTCATTTGTCTTTACCTTCAGTTGATTCACCTTATAACTACGTGACGCCATGCCTAACTATGTGTAAGCTGCTGCCGTTATCCGGAATTTCTGAGCGTTAAGCGTTCTTATTGGGTGTATAGCGTCCTCAGGCGAATTCCTAAGCTTGCTGTGAGACTTTCAGGCTTTACCTGCCAAC
+
FFGGGGGGG@FG@ECGCFGGGGG8FGGG9FGEF,EFCFAGFEG+@:8CFGG8CCDFEF,C,6@DEEFGG7,CFGDDF,4B7@FFG,E,CE7FFFG9,AFFGGC,,,?F,6++8FG7@,,,,,,:8,,8,5,55,,,7,,:C,,9@F9,7,,,,:>,8>5>3+++4++,3,,,,,,5,,,33,,@,,,?,2,,4C**>,28BE*4:,,,,,14:C55*1+2**3/11+=+*=*)=*1++3>)*))****)1)//*2*0*196*0*)**.6****1**.6*9;2*)9=*)4)0).(
@M04650:207:000000000-C238N:1:1101:19893:14201 1:N:0:19
ACTCCTACGGGAGGCAGCAGTAGGGAATCTTCCGCAATGGGCGAAAGCCTGACGGAGCAACGCCGCGTGAGTGATGAAGGTCTTAGGATCGTAAAACTCTGTTGTTAGGGAAGAACAAATTTGTTAGTAACTGAACAAGTCTTGACGGTACCTAACCAGAAAGCCACGGCTAACTACGTGCCAGCAGCCGCGGTAATACGTAGGTGGCAAGCGTTATCCGGAATTATTGGGCGTAAAGCGCGCGTAGGCGGTTTCTTAAGTCTGATGTGAAAGCCCACGGCTCAACCGTGGAGG
+
GGGGGGGGGGGGGGGGGGGGGGGGGGGGGGGGGGGGGGGGGGGGGGGGGGGGGGGGGGGGGGGGGGGGGGGGGGGGGGGGGGGGGGGGGGGGGGGGGGGGGGGGGGGGGGGGGGGGGGGGGGGGGGGGGGGGGGGGGGGGGGGDFGGGGGGGGGGGGGGGCFGGFGGGGGGGGGGGGGGGGGGCGGCGGGGGCGGGGGGGGGGGGGFGGCEGGGGGGGGGD:EGGGGGGGGGFGGGFGFGFGFDGGGGFGGGGGGFFF@@FF>7677<FFF@F@FFFFGFB13=FFF>8F>4<F
@M04650:207:000000000-C238N:1:1101:13159:14231 1:N:0:19
ACTCCTACGGGAGGCAGCAGTAGGGAATCTTCCACAATGGACGAAAGTCTGATGGAGCAACGCCGCGTGAGTGATGAAGGTTTTCGGATCGTAAAACTCTGTTGCGAGGGAAGAACAAGTACGAGAGTAACTGCTCGTACCTTGACGGTACCTCGTTAGAAAGCCACGGCTAACTACGTGCCAGCAGCCGCGGTAATACGTAGGTGGCAAGCGTTGTCCGGAATTATTGGGCGTAAAGCGCGCGCAGGCGGTGACTTAAGTGGGATGTGAAAGCCCTGGGCTTAACCTAGGAAT
+
GGGGGGGGGGGGGGGGGGGGGGGGGGGGGGGGGGGGGGGFGGGGGGGGGGFGGGGGGGGGGGGGGGGGGGGGGGGGGGGGGGGGGGGGGGGGGGGGGGGGGGGGGGGGGGGGGGGGGGGGGGGGGGGGGGGGGGGGGGGGGGGGGGGGGGGGGGGGGGGGGGGGGGGGGGGGFGGFGGGGGGGGGGGGGGGGGGGGGGGGGGG7CEGGGGFGGGGGGGGGGGEGGGGGEGCGFGGGGDFGFGFEGDGGDDGGGGGFFFFFGFGF>GGFF?FFFFF>?BGF>:CFF?BAF?FBB0
@M04650:207:000000000-C238N:1:1101:22489:14241 1:N:0:19
ACTCCTACGGGAGGCAGCAGTGGGGAATATTGCACAATGGGCGCAAGCCTGATGCAGCCATGCCGCGTGTATGAAGAAGGCCTTAGGGTTGTAAAGTACTTTCAGCGGGGAGGAAGGTGATAAAGTTAATACCTTTATCAATTGACGTTACCCGCAGAAGAAGCACCGGCTAACTCCGTGCCAGCAGCCGCGGTAATACGGAGGGTGCAAGCGTTAATCGGAATTACTGGGCGTAAAGCGCACGCAGGCGGTCAATTAAGTCAGATGTGAAAGCCCCGAGCTTAACTTGGGAAT
+
GGGGGGGGGGGGGGGGGGGGGGGGGGGGGGGGGGGGGGGGGGGGGGGGGGGGGGGGGGGGGGGGGGGGGGGGGGGGGGGGGGGGGGGGGGGGGGGGGGGGGGGGGGGGGGDGGGGGGGGGGGFGGGGGGGGGGGGGGGGGGGGGGGGGGGGGGGGGGGGGGGGGGGGGGGGGGGGGGGGGGGGGGGGGGGGGGGGGGGGGGCEGGGGGGGGGGGGGGGGGGGGGGGGGGGGGDEGGGGFGFGFFGDGGFGGGGGFFFFFFFFGGFGGFFFFFFFFFFFGFFBGFFFFFFFFFFB
@M04650:207:000000000-C238N:1:1101:19518:14250 1:N:0:19
ACTCCTACGGGGGCAGCAGTGGGGAATATTGCACAATGGGCGGAAGCCTGATGCAGCGACGCCGCGTGAGGGATGACGGCCTTCGGGTTGTAAACCTCTTTCAGCAGGGACGAAGCGCAAGTGACGGTACCTGCAGAAGAAGCACCGGCTAACTACGTGCCAGCAGCCGCGGTAATACGTAGGGTGCGAGCGTTGTCCGGAATTACTGGGCGTAAAGCGCACGCAGGCGGTCAATTAAGTCAGATGTGAAAGCCCCGAGCTTAACTTGGGAATTGCATCTGAAACTGGTTGGCT
+
GGGGGGGGGGGGGGGGGGGGGGGGGGGGGGGGGGAFGGGGGEGGGGGGGGGGGGGGGGGGGGGGGGGGDGGGGGGGGGGGGGGGGGGGGGGGGGGGFGFGGGGGGGGGGGGGEGGGGGGGEFGDGGGGGGGGGGGGGGGGGGGGGGGGGGGGGGGGGCFGGGFGGGGGGGGGE5EGGGG0+8EGGGGGEGGGGEGGGFCGGGGGGGGGCF=CCEGGGGGGGGGGGGGGGGGGEFFGGGFGFGFFGGFGFGGGGDDEFEFFC)::FFGAFFF?FFFFF9:6@A7?F?=>>*.9:4
@M04650:207:000000000-C238N:1:1101:20173:14257 1:N:0:19
ACTCCTACGGGAGGCAGCAGTAGGGAATCTTCGGCAATGGGGGCAACCCTGACCGAGCAACGCCGCGTGAGTGAAGAAGGTTTTCGGATCGTAAAACTCTGTTGTTAGAGAAGAACGTTAAGTAGAGTGGAAAATTACTTAAGTGACGGTATCTAACCAGAAAGGGACGGCTAACTACGTGCCAGCAGCCGCGGTAATACGTAGGTCCCAAGCGTTGTCTGGATTTATTGGGCGTAAAGCGAGCGCAGGTGGTTTCTTAAGTCTGATGTAAAAGGCAGTGGCTCAACCATTGTG
+
GGGGGGGGGGGGGGGGGGGGGGGGGGGG<FGCGCGGGGGFG:CGEGFGGGGG8FBFGGCGFGGGGGGGGGGDGGFGGGGGG<BFFBFCC:FFCGGGGGGG<FGG=E9FCFGCFDFGGGGC+EFD?,CFGFG9BCGCFEFF<FGFF9FCBFGGGGGGGGGFEF7CD78BE*FEC7:BFGDCFC:;FGFG7CC***=88CCFEFFFG<F9:+A*=*/129:*39392+2<F7@=@G55CCFGB/8>CDD)5777//7@FFF697*:=C0:7*9B*9>5,,>?@:/97=:(,=FF6)
@M04650:207:000000000-C238N:1:1101:23290:14274 1:N:0:19
ACTCCTACGGGAGGCAGCAGTAGGGAATCTTCGGCAATGGGGGCAACCCTGACCGAGCAACGCCGCGTGAGTGAAGAAGGTTTTCGGATCGTAAAACTCTGTTGTTAGAGAAGAACGTTAAGTAGAGTGGAAAATTACTTAAGTGACGGTATCTAACCAGAAAGGGACGGCTAACTACGTGCCAGCAGCCGCGGTAATACGTAGGTCCCAAGCGTTGTCCGGATTTATTGGGCGTAAAGCGAGCGCAGGTGGTTTCTTAAGTCTGATGTGAAAGCCCACGGCTCAACCGTGGA
+
GGGGGGGGGGGGGGGGGGGGGGGGGGGGGGGGGGGGGGGGGGGGGGGGGGGGGGGGGGGGGGGGGGGGGGGGGGGGGGGGCGGGGGGGGGGGGGGGGGGGGGGGGGGGGGGGGGGGGGGGGGDFGFGGGGGGGGGGGGGGGGGGGFGGGGGGGGGGGGGGGGGGGGGGGGGGGGGGGGGGGGGFGGGGGGGGGGGGGGGGGGGGGGGGGGGGGGGGGGGGGGGGGFGGGGGGFGGGDGFGFGEEGGGGFGFFGFCFBFFFGFGGF7FFFFFFFF;76<DEFFGFFFFFFBF9:
@M04650:207:000000000-C238N:1:1101:16484:14297 1:N:0:19
ACTCCTACGGGAGGCAGCAGTAGGGAATCTTCCGCAATGGGCGAAAGCCTGACGGAGCAACGCCGCGTGAGTGATGAAGGTCTTAGGATCGTAAAACTCTGTTGTTAGGGAAGAACAAATTTGTTAGTAACTGAACAAGTCTTGACGGTACCTAACCAGAAAGCCACGGCTAACTACGTGCCAGCAGCCGCGGTAATACGTAGGTGGCAAGCGTTATCCGGAATTATTGGGCGTAAAGCGAGCGCAGGCGGTTCCTTAAGTCTGATGTGAAAGCCCCCGGCTCAACCGGGGA
+
GGGGGGGGGGGGGGGGGGGGGGGGGGGGGGGGGGGGGGGGGGGGGGGGGGGGGGGGGGGGGGGGGGGGGGGGGGGGGGGGGGGGGGGGGGGGGGGGGGGGGGGGGGGGGGGGGGGGGGGGGGGGGGGGGGGGGGGGGGGGGGGGGGGGGGGGGGGGGGGGGGGGGGGGGGGGGGGGGGGGGGGGGGGGGGGGGGGGGGGGGGGGGGGGGGGGGGGEGGGGGGGGGGGGGFCEDGGGGGFGFGFFGGGGFGGGGGGFFFBFFFGGFGGFFFFFFFFFFFGFEBGFFFF>>DE>
@M04650:207:000000000-C238N:1:1101:28800:14302 1:N:0:19
ACTCCTACGGGAGGCAGCAGTAGGGAATCTTCCACAATGGACGAAAGTCTGATGGAGCAATGCCGCGTGAGTGAAGAAGGTTTTCGGATCGTAAAGCTCTGTTGTGAGGGAAGAACAAGTATAGGAGTAACTGCCTGTACCTTGACGGTACCTCATTAGAAAGCCACGGCTAACTACGTGCCAGCAGCCGCGGTAATACGTAGGTGGCAAGCGTTGTCCGGAATTATTGGGCGTAAAGCGCGCGCAGGCGGCCTTTTAAGTCTGATGTGAAAGCCCACGGCTTAACCGTGGA
+
EGGGGGGGGGGGGGGGGGGGGGGGGGGGGGGGGGGGGGGGGGGEGGGGGGGGGGGFFGFGDGGGGGGGGGGFGGECGFGGGGGGGGGGGGGGGGGGGGGGGGGGGGDGGGGDFGFGEEFFDFGGFGGGGGGGFGGGGGEFGGGGGGGGDGCCFGGFFCFGFGGCGGGGDGGGGGGFEBFFGGGGGGGCGEGEGEDGGFEGFFGDB,=EGGGGGGGGEGGDGC5:EFGG?FGGDGGC<>FGFDEBDGDG>DDGD:297FFBC?:79:C:F6*=@FFF<?DEF9568@BB6>@6
@M04650:207:000000000-C238N:1:1101:15785:14312 1:N:0:19
ACTCCTACGGGAGGCAGCAGTGGGGAATATTGCACAATGGGCGCAGGCCTGATGCAGCCATGCCGCGTGTATGAAGAAGGCCTTAGGGTTGTAAAGTACTTTCAGCGGGGAGGAAGGTGATAAGGTTAATACCCTTGTCAATTGACGTTACCCGCAGAAGAAGCACCGGCTAACTCCGTGCCAGCAGCCGCGGTAATACGGAGGGTGCAAGCGTTAATCGGAATTACTGGGCGTAAAGCGCACGCAGGCGGTCAATTAAGTCAGATGTGAAAGCCCCGAGCTTAACTTGGGAAT
+
GGGGGGGGGGGGGGGGGGGGCFGGGGGGGGGGGGFGGGGGGGGGGGGGEGGGGGGGGGGGGGGFGEGFGGGGGGGFGGGGGGGGFFGGGGGGGGGGFGFGFGGGGGFFGGGGGGDGGGGGFGGGGGGFFGGGGGGGGGGGGDFGFFGFGGGGGGGGGGGGGGFGGFGGGEGGGCCGGGGGGGFGGGGGDEGGGDGGGGGGGGGGGGGGGGGGGEGDGGGGGGCFAFGGGGGGFGGDFFFDFGFBDDGC:DGDGGGFFFFFFFGGFGGFFFF?BF>FB9)8:9<FFFF><F@0?0
@M04650:207:000000000-C238N:1:1101:6563:14320 1:N:0:19
ACTCCTACGGGAGGCAGCAGTAGGGAATCTTCGGCAATGGACGAAAGTCTGACCGAGCAACGCCGCGTGAGTGAAGAAGGTTTTCGGATCGTAAAACTCTGTTGTTAGAGAAGAACAAGGACGTTAGTAACTGAACGTCCCCTGACGGTATCTAACCAGAAAGCCACGGCTAACTACGTGCCAGCAGCCGCGGTAATACGTAGGTGGCAAGCGTTGTCCGGATTTATTGGGCGTAAAGCGAGCGCAGGCGGTTTCTTAAGTCTGATGTGAAAGCCCCCGGCTCAACCGTGGAGG
+
GGGGGGGGDGGGGGGGGGGGGGGGGGGGGGGGGGGGGGGGGGCFGGGGGGGGGFGGGGGGGGGGGGGGGGGGGGGFFGGGGGGGG7FDFGGGGGCGGGGGGGGGGGGGGGFGGGGGGGDCFG7+=>EGFGGGAFFGGGFGGGGGGGGGGGGGGFGGGG:CFGGGGGGGGEGGFFGCG7F7@FGGGCGGGGGGGGGGGGDCFEGGGFEFGG55EGGGGGGGE**:EGGC?GFGFGGE<DFG@C@FGGDDFGGDGCGFFFFFG6DFFGGFF?4@*7>0899>>>GFFFFF(7>1:?
@M04650:207:000000000-C238N:1:1101:20438:14377 1:N:0:19
ACTCCTACGGGAGGCAGCAGTGGGGAATATTGCACAATGGGCGCAAGCCTGATGCAGCCATGCCGCGTGTATGAAGAAGGCCTTCGGGTTGTAAAGTACTTTCAGCGGGGAGGAAGGTGATAAGGTTAATACCCTTATCAATTGACGTTACCCGCAGAAGAAGCACCGGCTAACTCCGTGCCAGCAGCCGCGGTAATACGGAGGGTGCAAGCGTTAATCGGAATTACTGGGCGTAAAGCGCACGCAGGCGGTCAATTAAGTCAGATGTGAAAGCCCCGAGCTTAACTTGGGAAT
+
GGGGGGGGGGGGGGGGGGGGGGGGGGGGGGGGGGGGGGGGGGGGGGGGGGGGGGGGGGGGGGGGGGGGGGGGGGGGGGGGGGGGGGGGGGGGGGGGGGGGGGGFGGGGGGGGGGGGGGGFFFFGGGGFFGGGGGGGGGGGGGGGGGGGGGGGGGGGGGGGGGGGGGGGGGGGGGGGGGGGGGGGGGGGGGDGG5ECGFGGGGGGEEGGGGGGG=ECCCFGGGGFFGGGFGFG@GGGGGFGFGF@GGGGFDGGDD=FFFFFCFGF=FGFFFF=FFF>?FDFF;FBFFF<AFF??<
@M04650:207:000000000-C238N:1:1101:23967:14400 1:N:0:19
ACTCCTACGGGAGGCAGCAGTAGGGAATCTTCGGCAATGGACGAAAGTCTGACCGAGCAACGCCGCGTGAGTGAAGAAGGTTTTCGGATCGTAAAACTCTGTTGTTAGAGAAGAACAAGTGAGAGAGTAACTGTTCTCACCTTGACGGTATCTAACCAGAAAGCCACGGCTAACTACGTGCCAGCAGCCGCGGTAATACGTAGGTGGCAAGCGTTGTCCGGATTTATTGGGCGTAAAGCGAGCGCAGGCGGTTCCTTAAGTCTGATGTGAAAGCCCCCGACTCAACCGGGGA
+
FC<EFCEFGGEECGEGGGFGGACGDFCFGF9EFGEGGGFFEEFFBFF,CEGGFFEC@@F<FGDFGGDGGGDGF9E<F,,C:C<D@=:F@BFFEGDGGGGGAE,C<FCGFFGGGF8<FF@FGGGGD<CGDFGGGGDCDFFGGFGD=FB:>+@FDGFFGGG,FF,7D>CFDGGEF<9>,8FCCFGGGGGG71C8C>EE9<CCFC:1?EGG80::8=88:C7>C***2<CFFC5C3:>>77=D@D@:CDDCDGDD<7<FFFF?:9*2*:>6//864)0)835)83DF6?)305)(
@M04650:207:000000000-C238N:1:1101:7429:14413 1:N:0:19
ACTCCTACGGGAGGCAGCAGTAGGGAATCTTCGGCAATGGACGAAAGTCTGACCGAGCAACGCCGCGTGAGTGAAGAAGGTTTTCGGATCGTAAAACTCTGTTGTTAGAGAAGAACAAGGACGTTAGTAACTGAACGTCCCCTGACGGTATCTAACCAGAAAGCCACGGCTAACTACGTGCCAGCAGCCGCGGTAATACGTAGGTGGCAAGCGTTGTCCGGATTTATTGGGCGTAAAGCGAGCGCAGGCGGTTTCTTAAGTCTGATGTGAAAGCCCCCGGCTCAACCGGGGAGG
+
GGGGGGGGGGGGGGGGGGGGGGGGGGGGGGGGGGGGGGGGGGGGGGGGGGGGGGGGGGGGGGGGGGGGGGGGGGGGGGGGGGGGGGGGGGGGGGGGGGGGGGGGGGGGGGGGGGGGGGEDGGGFGGGGGFGGGGGGGGDGGGGGGGGGGGGGGGGGGGGGGGGGGGGFFGEGGGGGGGGGGGGGGGGGGGEEGGGGGGGGGGGGGFGGGGGGGCEGGGGGGDGECF?ECGGGFGGCGGFGFDFFGGG3:DGG3CCB?FFFGFGGFCCAF?BFFF@F?>GFF>GF47F9;5>(1;
@M04650:207:000000000-C238N:1:1101:19223:14448 1:N:0:19
ACTCCTACGGGAGGCAGCAGTAGGGAATCTTCGGCAATGGACGAAAGTCTGACCGAGCAACGCCGCGTGAGTGAAGAAGGTTTTCGGATCGTAAAACTCTGTTGTTAGAGAAGAATAAGTGAGAGAGTAACTGTTCTCACCTTGACGGTATCTAACCAGAAAGCCACGGCTAACTACGTGCCAGCAGCCGCGGTAATACGTAGGTCCCAAGCGTTGTCCGGATTTATTGGGCGTAAAGCGAGCGCAGGTGGTTTCTTAAGTCTGATGTAAAAGGCAGTGGCTCAACCATTTTGT
+
GGGGGGGGGGGGGGGGGGGGGGGGGGGGGGGGGGGGGGGGGGGGGGGGGGGGGGGGGGGGGGGGGGGGGGGGGGGFGGGGGGGGGGGGGGGGGGGGGGGGGGGGGGGGGGGGGGGGGGGGGGGGGGGGGGGGGGGGGGGGGGGGDGGGGGGGGGGGGGGGGGGGGGGGGGGGGGGGGGGGGGGGGGGGGGGE>CEGGGGGGCG8CCFGGGFGGEEGGGGGG:CECFGFE6FDEEDEGGFGEGEFGDGDFGGGGGG=?=?FGFGC?GGFB*=?6;F8:?G?B?GFF?5:<6*648
@M04650:207:000000000-C238N:1:1101:10917:14458 1:N:0:19
ACTCCTACGGGAGGCAGCAGTGGGGAATATTGCACAATGGGCGGAAGCCTGATGCAGCGACGCCGCGTGAGGGATGACGGCCTTCGGGTTGTAAACCTCTTTCAGCAGGGACGAAGCGCAAGTGACGGTACCTGCAGAAGAAGCACCGGCTAACTACGTGCCAGCAGCCGCGGTAATACGTAGGGTGCGAGCGTTGTCCGGAATTACTGGGCGTAAAGAGTTCGTAGGCGGTTTGTCGCGTCGTTTGTGAAATCCCGCAGCTTAACTGTGGGCGTGCAGGCGATACGGGCAGAC
+
GGGGGGGGGGGGGGGGGGGGGGGGGGGGGGGGGGGGGGGGGGGGGGGGGGGGGGGGGGGGGGGGGGGGGGGGGGGGGGGGGGGGGGGGGGGGGGGGGGGGGGGGGGGGGGGGGGGGGGGGGGGGGGGGGGGGGGGGGGGGGGGGGGGGGGGGGGGGGGGGGGGGGGGGGGGGGGGGGGGGEGGDGGGGGGGGGGGGGGGGGDGGGGGGGCEGGGG=FC>FFGGGGDCCFGG=:EDFGGFDEGF>D:C7>GGGGFFFEFF357CDFGGFFFFFFED@?:GFF>)<<<>6>E@?B4
@M04650:207:000000000-C238N:1:1101:10483:14470 1:N:0:19
ACTCCTACGGGAGGCAGCAGTAGGGAATCTTCGGCAATGGACGAAAGTCTGACCGAGCAACGCCGCGTGAGTGAAGAAGGTTTTCGGATCGTAAAACTCTGTTGTTAGAGAAGAACAAGGACGTTAGTAACTGAACGTCCCCTGACGGTATCTAACCAGAAAGCCACGGCTAACTACGTGCCAGCAGCCGCGGTAATACGTAGGTGGCAAGCGTTGTCCGGATTTATTGGGCGTAAAGCGAGCGCAGGCGGTTTCTTAAGTCTGATGTGAAAGCCCCCGGCTCAACCGGGGAGG
+
GGGGGGGGGGGGGGGGGGGGGGGGGGGGGGGGGGGGGGGGGGGGGGGGGGGGGGGGGGGGGGGGGGGGGGGGGGGGGGGGFGGGGGGGGGGGGGGGGGGGGGGGGGGGGGGGGGGGGGGGGGGEGGGGGGGGGGGGGGGGGGGGGGGGGGGGGGGGGGGGGGGGGGGGGGGGGGGGGGGGGGGGGGGGGGGGGGGGGGGGGGGGGGGGGGGGGGGGGGGGDG=EGGGCFGGGFGGGGGFGFGFFGGGDBGGGGGGFFF?FGFGGFGGAFFFF?:FFBFGFFFGFF@FFFFE09B
@M04650:207:000000000-C238N:1:1101:29322:14527 1:N:0:19
ACTCCTACGGGAGGCAGCAGTGGGGAATATTGCACAATGGGCGGAAGCCTGATGCAGCGACGCCGCGTGAGGGATGACGGCCTTCGGGTTGTAAACCTCTTTCAGCAGGGACGAAGCGCAAGTGACGGTACCTGCAGAAGAAGCACCGGCTAACTACGTGCCAGCAGCCGCGGTAATACGTAGGTGGCAAGCGTTGTCCGGATTTATTGGGCGTAAAGCGAGCGCAGGCGGTTCCTTAAGTCTGATGTGAAAGCCCCCGGCTCAACCGTGGAAGGTCATTGGAAACTGGAAGGC
+
GGGGGGGGGGGGGGGGGGGGCGGGGGGGGGGGFGGGGGGGGGGGGGGGGGGGGGGGGGGGGGGGGGG@FGGGGGGGGGGGGGGGGGGGGGGGGGGGGDFGGGGGGGGGGGGGGGGGDGGGGGGGFGGG@FDFFGGGGGGFFGGGGG7CGGGGFGGGGGGGFFGGGGGGFGCEE@EGGGGGFFGDFGGGGGFGGE5C:CGEGEG>CECFFFEGDEGGGGGCGGEGGGGGGDE:@5CFFDFGFDFFGGGFBFGGGF<FFFFFGFGCF<FF3FBEFFFFFFG=??*9?FFAFFFF?(
@M04650:207:000000000-C238N:1:1101:11344:14540 1:N:0:19
ACTCCTACGGGAGGCAGCAGTGGGGAATATTGCACAATGGAGGAAACTCTGATGCAGCAACGCCGCGTGAGCGATGAAGGTCTTCGGATCGTAAAGCTCTGTCTTTAGGGATGATAATGACAGTACCTAAGGAGGAAGCCACGGCTAACTACGTGCCAGCAGCCGCGGTAATACGTAGGTGGCGAGCGTTATCCGGATTTATTGGGCGTAAAGGGAGCGTAGGCGGATACTTAAGTGGGATGTGAAATACTTGGGCTCAACCCGAGTACTGCATTCCAAACTGAGTATCTAG
+
GGGGGGGGGGGGGGGGGGGGGGGGGGGGGGGGGGGGGGGGGGGGGGGGGGGGGGGGGGGGGGGGGGGGGGGGGGGGGGGGGGGGGGGGGGGGGGGGGGGGGGGGGGGGGGGGGGGGGGGGGGGGGGGGGGGGGGGGGGGGGGGGGGFFGGGGGGGGGGGGGGGGGGGGGGGGGGGGGGGFGGFGGGGGGGGGGGGGGECGFGGGGGGGCECGGGGGGGGGGDEFGGGGCDGGFGGFGGFGFGFFGGGGFGGFGGGFFFFFCFDGEDGFFFFFFFFFDFGFFFGFFF4426@A
@M04650:207:000000000-C238N:1:1101:27753:14590 1:N:0:19
ACTCCTACGGGAGGCAGCAGTAGGGAATCTTCCGCAATGGACGAAAGTCTGACGGAGCAATGCCGCGTGAGTGATGAAGGTTTTCGGATCGTAAAACTCTGTTGTTAGGGAAGAACAAGTACCGTTCAAATAGGGCGGTACCTTGACGGTACCTAACCAGAAAGCCCCGGCTAACTACGTGCCAGCAGCCGCGGTAATACGTAGGGGGCGAGCGTTGTCCGGAATTATTGGGCGTAAAGCGCACGCAGGCGGTCCTTTAAGTCTGATGTGAAATCCCACGGCTTAACCGTGGT
+
GGGGGGGGGGGGGGGGGGGGGGGGGGGGGGGGGGGGGGGGGGGGGGGGGGGGGGGGGGGGGGGGGGGGGGGGGGGGGGGGGGGGGGGGGGGGGGGGGGGGGGGGGGGGGGGGGGGGGGGGGGGGGGGGGGGGGGGGGGGGGGGGGGGGGGGGGGGGGGGGGGGGGGGGGGGGGGGGFGGGGGGGGGGGGGGGGGGGGGGGGGFGGGGCGGGEGEGEGGGGGG;EGGGGGGGGFGGGGGFGFGFFGGGGFGGGGGGFFFFFGFFG4:>AFF?B?FF9:BGFFFDFFFFF>77>1
@M04650:207:000000000-C238N:1:1101:13119:14607 1:N:0:19
ACTCCTACGGGAGGCAGCAGTGGGGAATATTGCACAATGGGGGAAACCCTGATGCAGCAACGCCGCGTGAGTGATGAAGGTTTTCGGATCGTAAAGCTCTGTCTTTGGGGAAGATAATGACGGTACCCAAGGAGGAAGCCACGGCTAACTACGTGCCAGCAGCCGCGGTAATACGTAGGTGGCGAGCGTTATCCGGATTTACTGGGCGTAAAGGGAGCGTAGGCGGAGGATTAAGTGGGATGTGAAATACCCTGGCTCAACCTGGGTGCTGCATTCCAAACTGGTGATCTAG
+
GFGGGDFGGGGGG7FGEDGGGGGGGGGGGGGGEFGFFGGGGGGECFEFFFEGG9CAEC<FFEGCFEG:>ED<EEEFG<<F<CFFECGGG7FFFGGGDGFGFEFFGDGGGGGGGCFCGFCFF=@F@FFGGGF7,>CF8FD,3D7:FG<CFE<<<DFG@=FFF@FGCGGG*11@C,1BFGGG98BE*=57:EECB?EE5CCEC9CC78*7/2ACF?E*CD<9/>=F*5**17@C?<*<:FF<69/*0:::@CC**29>.<662)*75**-89FFFF4*))0973F4B8*))/06
@M04650:207:000000000-C238N:1:1101:16428:14620 1:N:0:19
ACTCCTACGGGAGGCAGCAGTGGGGAATATTGCACAATGGGGGAAACCCTGATGCAGCAACGCCGCGTGAGTGATGAAGGTTTTCGGATCGTAAAGCTCTGTCTTTGGGGAAGATAATGACGGTACCCAAGGAGGAAGCCACGGCTAACTACGTGCCAGCAGCCGCGGTAATACGTAGGTGGCGAGCGTTATCCGGATTTACTGGGCGTAAAGGGAGCGTAGGCGGATGATTAAGTGGGATGTGAAATACCCGGGCTCAACTTGGGTGCTGCATTCCAAACTGGTTATCTAG
+
GGGGGGGGGGGGGGGGGGGGFGGGGGGGGGGGGGGGGGGGGDGGGGEFGGGGGGGGGG8FGGDGGGGGGGGGGGGGGGGGFCEGGGGEG:FGEGGFGGEC?FFGEFGGDGEEEGGGFGGGGGGGGG9BD>FEGGDCFGGGGFGGC:FGFGGGGCFFFFFDFGGFEGGGFE:BFGGGGGGG@FGEEDGGGGD:C;BCEG8CFC?BFGGG8CEGGGDGGGGCGGGGG5:7CF9+9CD?FC5<FDFFGGF7/2965><>EFF??F*;6<>?EF=F6@@F<AFFFFGFF?62446>
@M04650:207:000000000-C238N:1:1101:26817:14625 1:N:0:19
ACTCCTACGGGAGGCAGCAGTAGGGAATCTTCCACAATGGACGAAAGTCTGATGGAGCAATGCCGCGTGAGTGAAGAAGGTTTTCGGATCGTAAAGCTCTGTTGTGAGGGAAGAACAAGTATAGGAGTAACTACCTGTACCTTGACGGTACCTCATTAGAAAGCCACGGCTAACTACGTGCCAGCAGCCGCGGTAATACGTAGGTGGCAAGCGTTGTCCGGAATTATTGGGCGTAAAGGGAGCGTAGGCGGATGATTAAGTGGGATGTGAAATACCCGGGCGCAACTTGGGTGC
+
GGGGGGGGGGGGGGGGGGGGGGGGGGGGGGGGGGGGGGGGGGGGGGGFGGGGGGGGGGGGGGGGGFGGGGGCFGGGGGGGGGGGGGGGGGGGGGGGGGGGGGGFGGGGGGGGGGGGGGGGGGGGGGGGGGGGGGGGFGGFCAFFGGGGGGGGGGGGGGGGGGGG8FDGGGGGGGGGGGGGGGGGGGGDGEGEGG7ECFFGGGGGFGGGGGFGGG>=C7CDGGCGFFGCCFGGFEGEDFFGFGFFGGD<?GD<>9C8=B4@EBCGFGGBFFFFFF?:?FGFF(>5>@4<<FFFF,
@M04650:207:000000000-C238N:1:1101:14214:14626 1:N:0:19
ACTCCTACGGGAGGCAGCAGTAGGGAATCTTCCGCAATGGGCGAAAGCCTGACGGAGCAACGCCGCGTGAGTGATGAAGGTCTTAGGATCGTAAAACTCTGTTGTTAGGGAAGAACAAATTTGTTAGTAACTGAACAAGTCTTGACGGTACCTAACCAGAAAGCCACGGCTATCTACGTGCCAGCAGCCGCGGTAATACGTAGGTGGCAAGCGTTATCCGGAATTATTGGGCGTAAAGCGCGCGTAGGCGGTTTCTTAAGTCTGATGTGAAAGCCCAGGCTCAACCGCGGAGGG
+
GGG9CFGFGGGDCFCGGCFGFDEFEFEG,CFFGG>GCCFA<EEFGGGCFFEGFG7@F7FGGG7@BCCGEFCCEFGA??F8F,<EF99,<?:FCDF<=EEFDFG9B,,C=FFDE@<,4:E9FFECF9@?FDABDAF,<3F,FEGGG,+:FF+FFF8D3<:3DF,>,@3+>CCE,@@;3:,@*>9D@FCGG>CC8:85<C;:9:=*?+=7FGC*87;8EG+>59C5+2<C+4;5):<=C>FCEC)5)95/6DDGC9*09@??E9::6:C)9=@FFFF:12/)).**5)5(-)0(34
@M04650:207:000000000-C238N:1:1101:24283:14658 1:N:0:19
ACTCCTACGGGAGGCAGCAGTGGGGAATATTGCACAATGGGCGCAAGCCTGATGCAGCCATGCCGCGTGTATGAAGAAGGCCTTAGGGTTGTAAAGTACTTTCAGCGGGGAGGAAGGTGATAAAGTTAATACCTTTATCAATTGACGTTACTCGCAGAAGAAGCACCGGCTAACTCCGTGCGAGCAGCCGCGGTAATACGGAGGGTGCAAGCGTTAATCGGAATTACTGGGCGTAAAGCGCACGCAGGCGGTCCATGAAGTCAGATGTGAAAGCCACGAGCGGAACTTGGGAAT
+
GGGGGGGGGGGGGGGGGGGGGGGGGGGGGGGGGGGGGGGGGGGDGGGGGGGGGGGGGGFGAFGGGGGGGCCCFGFGGGGGGFEFEGGGGGGGGGGF<?FGGGCGGGGGEGG7FFGGGDFDF?ACAFGDEEC<=FG<FD@<D,,,7::CCFF,,8>:FF7FE8,<DG::::F8FF,,?8>:C*1::C6C81=EG>8;+39:8:CCEGE*C9+2;/28:*:CGDCC6<:+2>815>C*/:6C))755)C3)179))29*=*/07>C?77:67*175))(4).<()8;D?94F4(.(
@M04650:207:000000000-C238N:1:1101:25275:14709 1:N:0:19
ACTCCTACGGGAGGCAGCAGTAGGGAATCTTCCACAATGGACGGAAGTCTGATGGAGCAATGCCGCGTGAGTGAAGAAGGTTTTCGGATCGTAAAACTCTGTTGTGAGGGAAGAACAAGTATAGGAGTAACTGCCTGTACCTTGACGGTACCTCATTAGAAAGCCACGGCTAACTACGTGCCAGCAGCCGCGGTAATACGTAGGTGGCAAGCGTTGTCCGGAATTATTGGGCGTAAAGCGCGCGCAGGCGGCCTTTTAAGTCTGATGTGAAAGCCCACGGCTTAACCGTGGA
+
GGGGGGGGGGGGGGGGGGGGGGGGGGGGGGGGGGGGGGGFGGGGGEGGGGFGGGGGGFGGGGGGGGGGGEGGGGGFFGGGGGGGGGGGGGGGGGGGGGGGGGGGGGFGFGGGGGGGGGGGGGGGGGGGGGGGGGGGGGGGGGGGGGGDFFGFFGGGGGGGGGGGGGGGGGGGFGGFGGGGGGGGGGGGGGGGGGGGGG9BCFGEFGGGGGGGGGEGGGCD83:=>?FFGGFGACDEDFF<5C>>C<GDBGDGGDG*?FF?<?DFFFD<?=FFFFF3::D)59C<FFF9:F>(
@M04650:207:000000000-C238N:1:1101:10038:14715 1:N:0:19
ACTCCTACGGGAGGCAGCAGTAGGGAATCTTCGGCAATGGACGAAAGTCTGACCGAGCAACGCCGCGTGAGTGAAGAAGGTTTTCGGATCGTAAAACTCTGTTGTTAGAGAAGAACAAGTGAGAGAGTAACTGTTCTCACCTTGACGGTATCTAACCAGAAAGCCACGGCTAACTACGTGCCAGCAGCCGCGGTAATACGTAGGTGGCAAGCGTTGTCCGGATTTATTGGGCGTAAAGCGAGCGCAGGCGGTTCCTTAAGTCTGATGTGAAAGCCCCCGGCTCAACCGGGGA
+
GGGGGGGGGGGGGGGGGGGGGGGGGGGGGGGGGGGGGGGGGGGGGGGGGGGGGGGGGGGGGGGGGGGGGGGGGGGGGGGGGDGGGGGGGGGGGGGGGGGGGGGGGGGGGGGGGGGGGGGGGGGGGGGGGGGGGGGGGGGGGGGGGGGGGGGGGGGGGGGGGFGGGGGGGGGGGGGGGGGGGGGFGGGGGGGGGGGGGGGGGGGGGGGGGGGGGGGGGGGGGGGECGFFGGGGFGGGFGFD>5>EGGGGFGGGDGFFFFFFGFGF=7CBFFFFF4>FFBGFDBCFFFFF>>>(
@M04650:207:000000000-C238N:1:1101:6994:14716 1:N:0:19
ACTCCTACGGGAGGCAGCAGTAGGGAATCTTCCACAATGGACGAAAGTCTGATGGAGCAACGCCGCGTGAGCGAAGAAGGTTTTCGGATCGTAAAGCTCTGTTGTGAGGGAAGAACAAGTACAGGAGTAACTGTCTGTACCTTGACGGTACCTCATTAGAAAGCCACGGCTAACTACGTGCCAGCAGCCGCGGTAATACGTAGGTGGCAAGCGTTGTCCGGAATTATTGGGCGTAAAGCGCGCGCAGGCGGCCTTTTAAGTCTGATGTGAAAGCCAACGGCTTAACCGTGGA
+
GGGGGGGGGGGFGGGGGGGGGGGGGGGGGGGGGGGGGGGGGGGGGGGGGGGGGGGGGGGGGGGGGGGGGGDFGGGGGGGGFGGGGGG=CGGGGGGGGGGGGGGGGGGGGGGGGGGFGGGDFGFGFGGGGGGCGGGGGGFFDFGGGGGGGGGEGF,>FCGGGGG@FGGGGGGGGGGGFCGFGGGFGGGGGGGGGCEEGFGGGGGGGGGGGGGGCEC*=CFGE38F6E9EGGGGF=DGFGFGFG3>DDGD>7CD9**19=6@GFFFFG7A?FF69:F),1DB>B)9@F?;?4>(
@M04650:207:000000000-C238N:1:1101:28546:14733 1:N:0:19
ACTCCTACGGGAGGCAGCAGTAGGGAATCTTCCACAATGGACGAAAGTCTGATGGAGCAACGCCGCGTGAGTGATGAAGGTTTTCGGATCGTAAAACTCTGTTGCGAGGGAAGAACAAGTACGAGAGTAACTGCTCGTACCTTGACGGTACCTCGTTAGAAAGCCACGGCTAACTACGTGCCAGCAGCCGCGGTAATACGTAGGTGGCAAGCGTTGTCCGGAATTATTGGGCGTAAAGCGCGCGCAGGCGGCCTTTTAAGTCTGATGTGAAAGCCCACGGCTTAACCGTGGA
+
GGGGGGGGGGGGGGGGGGGGGGGGGGGGGGGGGGGGGGGGGGGEGGGGGGGGGGGGGGGGGGGGGGGGGGGGGGGGGGGGGGGGGGGGGGGGGGGGGGGGGGGGGGGGGGGGGGGGGGGGGGGDGGGGGGGGGGGGGGGGGGGGGGGGGGGGGGGGGGGGGGGGGGGGGGGGGGGGGGGGGGGGGGGGGGGGGGGGGGGGGGGGEGGGGGGGGEEGGGGGGGGGGFEFGGGGFGGGGGFGFDFFGGGGFDGDDG4FFFFFGFGG=:FFFFFFFFFFB?GF59D?FFFFFFE?
@M04650:207:000000000-C238N:1:1101:18771:14748 1:N:0:19
ACTCCTACGGGAGGCAGCAGTGGGGAATATTGCACAATGGGCGCAAGCCTGATGCAGCCATGCCGCGTGTATGAAGAAGGCCTTAGGGTTGTAAAGTACTTTCAGCGGGGAGGAAGGTGATAAGGTTAATACCCTTGTCAATTGACGTTACCCGCAGAAGAAGCACCGGCTAACTCCGTGCCAGCAGCCGCGGTAATACGGAGGGTGCAAGCGTTAATCGGAATTACTGGGCGTAAAGCGCACGCAGGCGGTCAATTAAGTCAGATGTGAAAGCCCCGAGCTTAACTTGGGAAT
+
GGGGGGGGGGGGGGGGGGGGGGGGGGGGGGGGGGGGGGEFGGGGGGGGGGGGGGGGGGGGGGGGGGGGGGGGGGFGGGGGGGDG@FGGGGGGGFGGGGGGGGGGGGGGGGGGGGFGGGGGFGGFGGGGGGGGEGGGGGGG9FEFF,CFCDFGGEGGGGGGGGGGGGGGGGDEGGGGGGGGGGGGGGGGGGGGCCEGGGGGGGGGGGEDGGGGGGGGGFGDGGGGGGGGGDFGEECEGGFGFGFF3CD)5DG)9>DFFFFF76CFFGGB=4B48)8>69C:B9*9*9FA<FF?F<
@M04650:207:000000000-C238N:1:1101:23755:14779 1:N:0:19
ACTCCTACGGGAGGCAGCAGTGGGGAATATTGCACAATGGGCGCAAGCCTGATGCAGCCATGCCGCGTGTATGAAGAAGGCCTTAGGGTTGTAAAGTACTTTCAGCGGGGAGGAAGGTGATAAGGTTAATACCCTTATCAATTGACGTTACCCGCAGAAGAAGCACCGGCTAACTCCGTGCCAGCAGCCGCGGTAATACGGAGGGTGCAAGCGTTAATCGGAATTACTGGGCGTAAAGCGCACGCAGGCGGTCAATTAAGTCAGATGTGAAAGCCCCGAGCTTAACTTGGGAAT
+
GGGGGGGGGGGGGGGGGGGGGGGGGGGGGGGGGGGGGGGGGGGGGGGGGGGGGFGGGGGGGGGGGGGGGGGGGGGGGGGGGGGFGGGGGGGGGGGGGGGGGGGGGGGGGGGGGGGGGGGGGGGGGGGGGGGGGGGGGGGGGGGGGGGGGGGGGGGEGGGGGGGGGGGGGGGGGGGGGGGGGGFFGGGGGGGGGGGGGGGGGEGGGGGGGGGGGGGGGGGGGGGGGGGGGGGGEGGGGGFGFGFFGGGGFGGGGGGF?FFFGFFDFFGFFFFFFFFFFFGFFBCF?FB<AF>:BF
@M04650:207:000000000-C238N:1:1101:23564:14804 1:N:0:19
ACTCCTACGGGAGGCAGCAGTGGGGAATATTGCACAATGGGCGCAAGCCTGATGCAGCCATGCCGCGTGTATGAAGAAGGCCTTAGGGTTGTAAAGTACTTTCAGCGGGGAGGAAGGTGATAAAGTTAATACCTTTATCAATTGACGTTACCCGCAGAAGAAGCACCGGCTAACTCCGTGCCAGCAGCCGCGGTAATACGGAGGGTGCAAGCGTTAATCGGAATTACTGGGCGTAAAGCGCACGCAGGCGGTCAATTAAGTCAGATGTGAAAGCCCCGAGCTTAACTTGGGAAT
+
GGGGGGGGGGGGGGGGGGGGGGGGGGGGGGGGGGGGGGGGGGGGGGGGGGGGGGGGGGGGGGGGGGGGGGGGGGGGGGGGGGGGGFGGFFGGGGGGGGGGGGGGGGGGGGGGGGGGGGGGFFFFDFGEGGGGGGGGGGGGFGGGGGGGGGGGGGGGGDFGGGGGGGGGGGGDGGGGGGGFGGGGGGGG8CEGGGDGGGGGG5EGGGGGGGGGGGGGGGGGEGEG6FGGGFFGFGGCGGFGEGFFGGDGFGGGGD6BBFFFCFGGFFGFFF?FFF>F1>DEFFGFFB?A>:F<?:
@M04650:207:000000000-C238N:1:1101:15783:14813 1:N:0:19
ACTCCTACGGGAGGCAGCAGTGGGGAATATTGCACAATGGGCGCAAGCCTGATGCAGCCATGCCGCGTGTATGAAGAAGGCCTTAGGGTTGTAAAGTACTTTCAGCGGGGAGGAAGGTGATAAAGTTAATACCTTTATCAATTGACGTTACCCGCAGAAGAAGCACCGGCTAACTCCGTGCCAGCAGCCGCGGTAATACGGAGGGTGCAAGCGTTAATCGGAATTACTGGGCGTAAAGCGCACGCAGGCGGTCAATTAAGTCAGATGTGAAATCCCCGAGCTCAACTTGGGAAT
+
GGGGGGGGGGGGGGGGGGGGGGGGGGGGGGGGGGGGGGGGGGGGGGG7FFGGGGGGGGGFFG?FEGGGGGGGGGGGGGGGG,FGCDAFGGGGGGGGGFGGFGGGGAFEGGGGEGGGD>FFGFGFFFFGGGGGCG9F=D@DGGGGGGGEGGGGGGGGGGGGGGGGFGGGGGGGGGGGGGGGGEGGGGGGGGGGGGDCFGFGE8C=EGGGFGGGGECE=*29;*2CCGFFGGGGFEGGGG4DDD>D3<DCBCD5)>=FFF??C?7CFGGFFF?=**943>DEE6*=F?6<<)7:B<
@M04650:207:000000000-C238N:1:1101:12587:14843 1:N:0:19
ACTCCTACGGGAGGCAGCAGTAGGGAATCTTCGGCAATGGACGAAAGTCTGACCGAGCAACGCCGCGTGAGTGAAGAAGGTTTTCGGATCGTAAAACTCTGTTGTTAGAGAAGAACAAGTGAGAGAGTAACTGTTCTCACCTTGACGGTATCTAACCAGAAAGCCACGGCTAACTACGTGCCAGCAGCCGCGGTAATACGTAGGTGGCAAGCGTTATCCGGAATTATTGGGCGTAAAGCGCGCGTAGGCGGTTTCTTAAGTCTGATGTGAAAGCCCACGGCTCAACCGTGGAGG
+
GGGGGGGGGGGGGGGGGGGGGGGGGGGGGGGGGGGGGGGGGGGGGGGGGGGGGGGGGGGGGGGGGGGGGGGGGGGGGGGGGGGGGGGGGGGGGGGGGGGGGGGGGGGGGGGGGGGGGGGFGGGGGGGGGGGGGGGGGGGGGGGGGGGGGGGGGGGGGGGGGGGGGGGGGGGGGGGGGGGGGGGGGGGGGGGGGGGGGGGGGGGGFFGGGGGGGGGGGGGGGGG=FGGGGGGGFGGGGGFGFGFFGGGGFGG<D3F=FFFFEFGGFFGAFFFF?F>FBBGFFBGFFFFFFFFFFF
@M04650:207:000000000-C238N:1:1101:4808:14849 1:N:0:19
ACTCCTACGGGAGGCAGCAGTAGGGAATCTTCGGCAATGGACGAAAGTCTGACCGAGCAACGCCGCGTGAGTGAAGAAGGTTTTCGGATCGTAAAACTCTGTTGTTAGAGAAGAACAAGGACGTTAGTAACTGAACGTCCCCTGACGGTATCTAACCAGAAAGCCACGGCTAACTACGTGCCAGCAGCCGCGGTAATACGTAGGTGGCAAGCGTTGTCCGGATGTATTGGGCGTAAAGCGAGCGCAGGCGGTTTCTTAAGTCTGATGTGAAAGCACTCGGCCCAACCGGGGCGG
+
GGGGGGGGGGGGGGGGGGGGGDFGGGGG,FF,C7FGGGGGGGGGEGGFGGGG9F+FGG@F<FCDGGGGGGGCFFEGGFGGEFGGAF7+B=FFFGGGGGF9<FGF=FGCCFGGFEG8?E=EDEFEE=FGCBFFFG9AFGGEFCGD@FEGGGGFGGD,3@@FFCFDC,,3>CB7BFC9DBAF@CFEC,=:,:/B8BECFF?*5BCECFECBC578=EEE7>CEDE*<7EG76C5>:9:5:@D@D3>G<DD3>DD)>099@9*<=CC6::<*6**=4)0).953(1033<12)7((4
@M04650:207:000000000-C238N:1:1101:2693:14850 1:N:0:19
ACTCCTACGGGAGGCAGCAGTAGGGAATCTTCCACAATGGACGAAAGTCTGATGGAGCAACGCCGCGTGAGTGATGAAGGTTTTCGGATCGTAAAACTCTGTTGCGAGGGAAGAACAAGTATGAGAGTAACTGCTCATACCTTGACGGTACCTCGTTAGAAAGCCACGGCTAACTACGTGCCAGCAGCCGCGGTAATACGTAGGTGGCAAGCGTTGTCCGGAATTATTGGGCGTAAAGCGCGCTCAGGCGGCCTTCTAAGTCTGATGTGAAAGCCCACGGCTTAACCGTGGAGG
+
GGGGDFG<EGC;C@C;FGGGFFFGDGGGG<@FGFFGGA9FEGGF7CGG9,C,6CF,,CFDC@FECD:@>FC,CFC?FGCEGGFFGGGGFF=,BF7FECFFEEE?EEGG7:CEBE4AFGGGGG,ABAF=AFF9FDGGGGGFFFFFFFGDCFGGGBCEC7:FFGC>,3>@<BCEFFFGCEACF7DFGGGGGG=ECCG>CCF8<BCBFGGGGGFGEC8*2;DDGD55+ACFCC@5):D5CG?5>C>7CCG5?)9C>7<FFFF4<=FGF7FFFFFFF)751:5>DFGFFF43:5703,
@M04650:207:000000000-C238N:1:1101:6689:14914 1:N:0:19
ACTCCTACGGGAGGCAGCAGTGGGGAATATTGCACAATGGGCGCAAGCCTGATGCAGCCATGCCGCGTGTATGAAGAAGGCCTTAGGGTTGTAAAGTACTTTCAGCGGGGAGGAAGGTGATAAGGTTAATACCCTTATCAATTGACGTTACCCGCAGAAGAAGCACCGGCTAACTCCGTGCCAGCAGCCGCGGTAATACGGAGGGTGCAAGCGTTAATCGGAATTACTGGGCGTAAAGCGCACGCAGGCGGTCAATTAAGTCAGATGTGAAAGCCCCGAGCTTAACTTGGGAAT
+
GGGGGGGGGGGGGGGGGGGGGGGGGGGGGGGGGGGGGGGGGGGDFGGGGGGGGGGGGGGGGGGGGGGGGGGGGGGGGGGGGGGGGGGGGGGGGGGGGGGGGGGGGGGGGGGGGGGGGGGGGGGGGGGGGGGFDC<FGGGGGGGGGGGGGGGGGGGGGGGFGGGGGGFFGD7CGGGF?EGGGGGGGFDGFGGGGGGGFFGG5CEGGGGGGGGGGCEGGGGGGGGFGGCCGGGGFGDGGGFGFG>DCDD:DDDDD766@FFFEFFGFFF<=F@FFF4)44C7>>G=FFFFBF>??7
@M04650:207:000000000-C238N:1:1101:13436:14931 1:N:0:19
ACTCCTACGGGAGGCAGCAGTGGGGAATCTTGCACAATGGGCGGAAGCCTGATGCAGCGACGCCGCGTGAGGGATGACGGCCTTCGGGTTGTAAACCTCTTTCAGCAGGGACGAAGCGCAAGTGACGGTACCTGCAGAAGAAGCACCGGCTAACTACGTGCCAGCAGCCGCGGTAATACGTAGGGTGCGAGCGTTGTCCGGAATTACTGGGCGTAAAGAGTTCGTAGGCGGTTTGTCGCGTCGTTTGTGAAATCCCGCTGCTTAACTGTGGGCGTGCAGGCGATACGGGCAGCC
+
GGGGGGGGGGGGGGGGGGGGGGGGGGGGGGGGGGGGGGGGGGGGGGGGGGGGGGGGGGGGGGGGGGGGGCGGGGGGGGGGGGGGGGGGGGGGGGGFGFGGGGGGGGGGGGGGGGGGGGGCFC>FFFGGGGGGGGGGGGGGCF7CGGGGEGGGGGFGGEEGFGGGGGGGGGGDCGGGGCFF9@FG*0;EEEEEGGDCGFFGGEGGFFFGFFFFGGECGGFGGGGGGFFGGGDEDGDCC5@555)0<CCGF772:>407@)7*/>*=CGBB8)835770(:>3,188:::0))3,(
@M04650:207:000000000-C238N:1:1101:11109:14936 1:N:0:19
ACTCCTACGGGAGGCAGCAGTAGGGAATCTTCCGCAATGGACGCAAGTCTGACGGAGCAACGCCGCGTGTGTGATGAAGGATTTCGGTTCGTAAAGCACTGTTGTTAAGGAAGAATAGTAATAAGAGTAACTGTTTATTACGTGACGGTACTTAACCAGAAAGCCACGGCTAACTACGTGCCAGCAGCCGCGGTAATACGTAGGTGGCAAGCGTTATCCGGAATTATTGGGCGTAAAGCGCGCGTAGGCGGCAAGATTAGTCTGATGTGAAAGCCCCCGGCTCAACCGGGGAGG
+
GGGGGGGGGGGGGGGGGGGGGGGGGGGGGGGGGGGGGGGGGGGGGGGGGGGGGGGGGGGGGGGGGGGEGGGGGGGGGGGGGGGGGGGGGGGGGGGGGGGGGGGGGGGGGGGGGGGFGGGGGGGGGGGGGGGGGGGGGGGGGGGGGGGGGGGGGGGGGGGGGGGGGGGGGGGGGGGGGEGGGGGGGGGGGGGGGEGGGFGGEFGGGGGGGGGGDGGGGGGGDDGGGFFFF4CGFGGCFFFDDDFFGGGG?DGDGDGFFFFFDFGG6CDFFFFFFFFFFFGEFBGFFFFFFEFFFF
@M04650:207:000000000-C238N:1:1101:18133:14945 1:N:0:19
ACTCCTACGGGAGGCAGCAGTAGGGAATCTTCCGCAATGGACGAAAGTCTGACGGAGCAACGCCGCGTGAGTGAAGAAGGTTTTCGGATCGTAAAGCTCTGTTGTTAGGGAAGAATAGTTAAGGGAGTAACTGCCCTTGATGTGACGGTACCTAACCAGAAAGCCACGGCTAACTACGTGCCAGCAGCCGCGGTAATACGTAGGTGGCAAGCGTTGTCCGGAATTATTGGGCGTAAAGCGCGCGCAGGCGGCCTTTTAAGTCTGATGTGAAAGCCCACGGCTTAACCGTGGA
+
GGGGGGGGGGGGGGGGGGGGGGGGGGGGGGGGGGGGGGGGGGGGGGGGGGGGGGGGGGGGGGGGGGGGGGGGGGGGGGGGGGGGGGGGGGGGGGGGGGGGGGGGGGGGGGGGGGGGGGGGGGGGGGGGGGGGGGGGGGGGGGGGGGGGGGGGGGGGGGGGGGGGGGGGGGGGFGGGGGGGGGGGGGGGGGGGGGGGGGGGGGGGGGGGGGGGGGGGGGGGGGDGGGGGGGGGBGGGGGFGFGFFGGGGFGGGGGGFFFFFGFGGFGGFFFFFFFFFFFGBF9DFFFFFFFF:
@M04650:207:000000000-C238N:1:1101:21899:14961 1:N:0:19
ACTCCTACGGGAGGCAGCAGTAGGGAATCTTCGGCAATGGACGAAAGTCTGACCGAGCAACGCCGCGTGAGTGAAGAAGGTTTTCGGATCGTAAAACTCTGTTGTTAGAGAAGAATAAGTGAGAGAGTAACTGTTCTCACCTTGACGGTATCTAACCAGAAAGCCACGGCTAACTACGTGCCAGCAGCCGCGGTAATACGTAGGTGGCAAGCGTTGTCCGGATTTATTGGGCGTAAAGCGAGCGCAGGCGGTTCCTTAAGTCTGATGTGAAAGCCCCCGGCTCAACCGGGGA
+
GGGGGGGGGGGGGGGGGGGGGGGGGGGGGGGGGGGGGGGGGGGGGGGGGGGGGGGGGGGGGGGGGGGFGGGGGGGGGGGG@FFGGGGGGGGGGGGGGGGGGGGGGGGGGGGGGGGGGGGGGGGGGGGGGGGGGGGGGGGGGGGGGGGGGGGGGGGGGGGGGGGGGGGGGGGGGGGGGGGGGGGGGGGGGGGGGGGGFGGGGGGCGGGGGGGGGDEGGGGDGGEEFFGGGGGGFGGGCFFGFDDFGDG<:DGDGGGFFFFFGFFFFGGBBFF@FFFFFFGFF9DFFFF9>EF9
@M04650:207:000000000-C238N:1:1101:21228:14967 1:N:0:19
ACTCCTACGGGAGGCAGCAGTAGGGAATCTTCGGCAATGGGGGCAACCCTGACCGAGCAACGCCGCGTGAGTGAAGAAGGTTTTCGGATCGTAAAACTCTGTTGTTAGAGAAGAACGTTAAGTAGAGTGGAAAATTACTTAAGTGACGGTATCTAACCAGAAAGGGACGGCTAACTACGTGCCAGCAGCCGCGGTAATACGTAGGTCCCAAGCGTTGTCCGGATTTATTGGGCGTAAAGCGAGCGCAGGTGGTTTCTTAAGTCTGATGTAAAAGGCAGTGGCTCAACCATTGTG
+
GGGGGGGGGGGGGGGGGGGGGGGGGGGGGGGGGGGGGGGGGGGGGGGGGGGGGGGGGGGGGGGGGGGGGGGGGGGGGGGGGGGGGGGGGGGGGGGGGGGGGGGGGGGGGGGGGGGGGGGGGGGGGGGFGGGGGGGGGGGFGFFFGGGGGGGGGGGGGGGGGGFFGGGGGGGGDGGGGGGGGGGGGGGGGGGGGGGGCFGGGGGGGGGGGGCFGGCGGGGGGGGGDGGGGGGGFGGGGGFGFCEFGGGGFGGGGGGFFFFFGFGGFFGFBF?FFFEFFFFFFBDFF=@:B4@<55
@M04650:207:000000000-C238N:1:1101:26897:14998 1:N:0:19
ACTCCTACGGGAGGCAGCAGTAGGGAATCTTCGGCAATGGACGAAAGTCTGACCGAGCAACGCCGCGTGAGTGAAGAAGGTTTTCGGATCGTAAAACTCTGTTGTTAGAGAAGAACAAGTGAGAGAGTAACTGTTCTCACCTTGACGGTATCTAACCAGAAAGCCACGGCTAACTACGTGCCAGCAGCCGCGGTAATACGTAGGTGGCAAGCGTTGTCCGGATTTATTGGGCGTAAAGCGAGCGCAGGCGGTTCCTTAAGTCTGATGTGAAAGCCCCCGGCTCAACCGGGGA
+
GGGGGGGGGGGGGGGGGGGGGGGGGGGGGGGGGGGGGGGGGGGGGGGGGGGGGGGGGGGGGGGGGGGGGGGGGGGGGGGGFCGFGGGGGGGGGGGGGGGGGGGGGGGGGGGGGGGGGGGGGGGGGGGGGGGGGFGGGGGGGGGGGGGGGGGGGGGGGGGGGGGGGFGGGGGGGGGGGGGGGGGGGGGGGGCEGGGGGGGC9CFEGGGGGGGGEEEGGGGGGGGGGFGGGGGGFGGGFGFDFGFFGGGD>DGGG3DF47=FF4:DFFGFFFFF7:F7:07>@9CFFFFFFFFF
@M04650:207:000000000-C238N:1:1101:3673:15010 1:N:0:19
ACTCCTACGGGAGGCAGCAGTGGGGAATCTTGCACAATGGGCGGAAGCCTGATGCAGCGACGCCGCGTGGGGGATGACGGCCTTCGGGTTGTAAACTCCTTTCGCTAGGGAAGAAGCCATTTTGTGGTGACGGTACCTGGATAAGAAGCACCGGCTAACTACGTGCCAGCAGCCGCGGTAATACGTAGGGTGCAAGCGTTGTCCGGAATTACTGGGCGTAAAGAGCTCGTAGGTGGTTTGTCGCGTCGTCTGTGAAATCCCGAGGCTTAACTTCGGGCGTGCAGGCGATACGGG
+
GGGGGGGFFGGCGGGGGGGGGGGGGGGGGGGGGG9FGGGGGGGGGGGGGGGGGGGGGGGGGGGDCBFBGGGGGGGGGGGGGGGFGGGGGGGGGGGGGGGGGGGGGGGEGGGGGGGGGGGGFGGGGGDFFF:FEGFFGGFGGGGFFFGGCCFGGGGGEGGGGGGCGGGGFFFGGE@CEE*<CFCCGFGFEEGGDFGG5CEGGEGGGGDEGFF<CGGCFG7DGGGGGGF6C5CFBCDG9C5CF?B@CDDD3CC7:C7BFFF@F<97B)*8F=B?9=B:2(10>2*9F:>>9@:::>
@M04650:207:000000000-C238N:1:1101:4337:15018 1:N:0:19
ACTCCTACGGGAGGCAGCAGTAGGGAATCTTCGGCAATGGGGGCAACCCTGACCGAGCAACGCCGCGTGAGTGAAGAAGGTTTTCGGATCGTAAAACTCTGTTGTTAGAGAAGAACGTTAAGTAGAGTGGAAAATTACTTAAGTGACGGTATCTAACCAGAAAGGGACGGCTAACTACGTGCCAGCAGCCGCGGTAATACGTAGGTCCCAAGCGTTGTCCGGATTTATTGGGCGTAAAGCGAGCGCAGGTGGTTTCTTAAGTCTGATGTAAAAGGCAGTGGCTCAACCATTGTG
+
FFFEGFFGGEGGE@FGGGGGGGGGGGGGGGGGGGE@GGGFGEG7CGGGGGFGFCFCEEGGGGGGGGEFGGEFGFGEGGECE,?DFGCE+4BFGFGGGGGAC?BFGFGGGGGFGGDF=FFB<BFF9,?8FF=,>@BFG<=@D9===C97FC@FFG<@F,>FCE>:E73D***>C,:DFFCCC7*=B@FC8,:EECGDE9<EC<<CEGCCCC6EFE8;5DGGE3E=56<CCG?C;*1:DGFFEG3>C)C<>FGG*17@?=F4?8>>FFG9@F48@F3)(-C@?:F)1@5??F*)..
@M04650:207:000000000-C238N:1:1101:4082:15028 1:N:0:19
ACTCCTACGGGAGGCAGCAGTGGGGAATATTGCACAATGGGGGAAACCCTGATGCAGCAACGCCGCGTGAGTGATGAAGGTCTTCGGATTGTAAAGCTCTGTCTTCAGGGATGATAATGACGGTACCTAAGGAGGAAGCCACGGCTAACTACCTGCCAGCAGCCGCCGTAAAACGTAGGTGGCAAACGTTGGTCGGAATTATTGGGCGTAAAGCGCTCGCAGGCGGCCGTTTAAGTCGGATGTGAAAGCCCACGGCTAAACCGGGGAAGGTCATTGGAAAGCGGAAGTCTTG
+
GFFGDEFGGEFGGG@EEGEEFEF<F7B<EFFEFFGGGGGCG>@6CFGGGGG<FGGFFF8FFGGCFEGGGFEFFGGGG,EFFFGECCFBFGBAA?A@F9EFEFFFF,CFAE@,@F<?F?9,,8=C++CDFC,3C=+@,3,A8=FF>E7D,3ED,:,,33,+5,,@@**53@F*7?8D@7:>>FFFG,,64?,,*6B8*=1CC+>CECCEGEE=9+:C*25)*7:**://*)*3.+?9:*)9)9??7:727*1*1/905)/6+7<)0))(.0/*0**954FF)(/)055))199
@M04650:207:000000000-C238N:1:1101:23060:15030 1:N:0:19
ACTCCACGGGAGGCAGCAGTGGGGAATATTGCACAATGGGGGCAACCCTGATGCAGCAACGCCGCGTGAGTGATGAAGGTTTTCGGATCGTAAAGCTCTGTCTTTGGGGAAGATAATGACGGTACCCAAGGAGGAAGCCACGGCTAACTACGTGCCAGCAGCCGCGGTAATACGTAGGTGGCGAGCGTTATCCGGATTTACTGGGCGTAAAGGGAGCGTAGGCGGATGATTAAGTGGGATGTGAAATACCCGGGCTCAACTTGGTTGCTGCATTCCAAACTGGTTATCTAGAGT
+
GGGGFGGGGGCFEGGGGGGGGFFECFGGGGGGGGGGGGGGGG+CFFFGGGGGGGGDEGFDFGGGGGGG>CFFGGGGGGGFFGGCGCEECFGFFGGC9BFFFFFGC<FEDGGEGGFGGGGGEDFGGGFGFGGCCCEFFGGFGGGGGCFCGGGGGFFFEAEF@FGGGDDGCGGGG7CEC8CFFFGGEEGEEEGGGGGGEEGDFFGGGCGGGGG?CEFGEGDGCDEEGGEGDFFGBFG7=F5C5**97:DFB6D))955<6@F39*C*7/6FFFFFFFFD<FF?<G=F*75>F?22.
@M04650:207:000000000-C238N:1:1101:18216:15030 1:N:0:19
ACTCCTACGGGAGGCAGCAGTAGGGAATCTTCGGCAATGGGGGCAACCCTGACCGAGCAACGCCGCGTGAGTGAAGATGGTTTTCGGATCGTAAAACTCTGTTGTTAGAGAAGAACGTTAAGTAGAGTGGAAAATTACTTAAGTGACGGTATCTAACCAGAAAGGGACGGCTAACTACGTGCCAGCAGCCGCGGTAATACGTAGGTCCCAAGCGTTGTCCGGATTTATTGGGCGTAAAGCGAGCGCAGGTGGTTTCTTAAGTCTGATGTAAAAGGCAGTGGCTCAACCATTGTG
+
GGGGGGGGGGGGGGGGGGGGGGGGGGGGGGGGGGGGGGGGGGGGGGGGGGGGGGGGGGGGGGGGGGGGGGGGGGGGGGGGGGGGGGGGGGGGGGGGGGGGGGGGGGGGGGGGGGGGGGGDGGGGGGGGGGGGGGGGGGGGGGGGGGGGGGGGGGFGGGGGGGGGGGGGGGGGGGGGGGGGGGGGGGGGGGGGGGGGGGGGGGGGGGGFGGGGGGGGGGGGGGGGGGGGGGGGFEGDGGFGFGFFGGGGFFGGGGGFFFFFCFGFFCGFFF4=FFBFB?GFFFC??@FFFFFFF)
@M04650:207:000000000-C238N:1:1101:18158:15103 1:N:0:19
ACTCCTACGGGAGGCAGCAGTGGGGAATATTGCACAATGGGCGCAAGCCTGATGCAGCCATGCCGCGTGTATGAAGAAGGCCTTAGGGTTGTAAAGTACTTTCAGCGGGGAGGAAGGTGATAAGGTTAATACCCTTATCAATTGACGTTACCCGCAGAAGAAGCACCGGCTAACTCCGTGCCAGCAGCCGCGGTAATACGGAGGGTGCAAGCGTTAATCGGAATTACTGGGCGTAAAGCGCACGCAGGCGGTCTGTCAAGTCGGATGTGAAATCCCCGGGCTCAACCTGGGAAC
+
GGGGGGGGGGGGGGGGGGGGGGGGGGGGGGGGGGGGGGGGGGGGGGGGGGGGGGGGGGGGGGGGGGGGGGGGGGGGGGGGGGGGGGGGGGGGGGGGGGGGGGGGGGGGGGGGGGGGGGGGGGGGGGGGGGGGGGGGGGGGGGGGGGGGGGGGGGGGGGGGGGGGGGGGGGGGGGGGGGGGGGGGGGGGGGGGEGGGGGGGGDGGGGGGGFGFGGGGGGGGGGGGGGGGCFCGFGCEFGFGFGFFGGGGFGGGGGGFFFFFGFDGEC<?FFFFFFFFFBGFFFGFFFFFFFF?F0
@M04650:207:000000000-C238N:1:1101:16082:15104 1:N:0:19
ACTCCTACGGGAGGCAGCAGTAGGGAATCTTCCACAATGGACGAAAGTCTGATGGAGCAACGCCGCGTGAGTGATGAAGGTTTTCGGATCGTAAAACTCTGTTGCGAGGGAAGAACAAGTATGAGAGTAACTGCTCATACCTTGACGGTACCTCATTAGAAAGCCACGGCTAACTACGTGCCAGCAGCCGCGGTAATACGTAGGTGGCAAGCGTTGTCCGGAATTATTGGGCGTAAAGCGCGCGCAGGCGGCCTTTTAAGTCTGATGTGAAAGCCCACGGCTTAACCGTGGA
+
GGGGGGGGGGGGGGGGGGGGFGGGGGGGGGGGGGGGGGGGGGGGGGGGGGGGGGGGGGGGGGGGGGGFGGGGGGGGGGGGGGGGGGDGGGGGGGGGGGGGGGGGGGGGGGGGGGGGGGGGGGGGGGGGGGGGGGGGGGGGGGGGGGGGGGGGGGGGGGGGGGGGGGGDGGGGGGGGGGGGGGGGGGGGGGGGGGGGGGGGGGGGGGGGFDGGDGGGGFGGC3CGGGGGGGGGFGGDGGFGFGFFGGDGFGGGGGGFFF:6CBFG=CDAFFFFFFFFF?:;3;GFFF?1:FF6
@M04650:207:000000000-C238N:1:1101:18653:15110 1:N:0:19
ACTCCTACGGGAGGCAGCAGTAGGGAATCTTCGGCAATGGGGGCAACCCTGACCGAGCAACGCCGCGTGAGTGAAGAAGGTTTTCGGATCGTAAAACTCTGTTGTTAGAGAAGAACGTTAAGTAGAGTGGAAAATTACTTAAGTGACGGTATCTAACCAGAAAGGGACGGCTAACTACGTGCCAGCAGCCGCGGTAATACGTAGGTCCCAAGCGTTGTCCGGATTTATTGGGCGTAAAGCGAGCGCAGGTGGTTTCTTAAGTCTGATGTAAAAGGCAGTGGCTCAACCATTGTG
+
GGGGGGGGGGGGGGGGGGGGGGFGGGGGGGGGFGGGGGGGGGGGGGGGGGGGGGGGGGEFGGGGGGGGGGGGGGGGGGGGGAFGGGGGGGGGGGGGGGGGGGGFGEFGEGGGGGGGEDFFG<C@DDFEFGG,=BDFGFGFFEGGGGE<FFCGFFGCFFGGGGGGGG7C@EGGG@>F@FGGGF@;CE8,:::EEEEEEGFCEFGGGGFFGGGF5/;8>CF7EGGGG6+<CF6CFD<*99?GDC7>GGDGE7C<DGDB=FBFFF>**2:988=4*955.:7F437?9??<?4BBA4
@M04650:207:000000000-C238N:1:1101:25081:15195 1:N:0:19
ACTCCTACGGGAGGCAGCAGTAGGGAATCTTCCGCAATGGACGAAAGTCTGACGGAGCAACGCCGCGTGAGTGATGAAGGTCTTCGGATCGTAAAACTCTGTTGTTAGGGAAGAATAAGTACCGTTTTAATACGGCGGTACCCTGACGGTACCTAACCAGAAAGCCCCGGCTAACTACGTGCCAGCAGTCGCGGTAATACGTAGGGGGCAAGCGTTGTCCGGAATTATTGGGCGTAAAGCGCTCGCAGGCGGTCTTTTAAGTCTGATGTGAAAGCCCACGGCTTAACCGTGG
+
GGGGGGGGGGGGGGGGGGFGGGGGGFGGGGGGGGGGGGGGGGGFGFGGGGGGGGGGGGGFGGGGGGGFGGGFGGGGGGGGGGGGGGG7FFFGGFGGGFGGFGGGGGGGGGGGGGGGGGGFGGGGDFDFGGGGGGGGGGGGGGGGGGFGGGGGGGGGGGCGGGGGGGGGGGGGGGGGGGDGGGGGGGGGG?ECEGG>EG9EC<6C5EECEGGCFGGD=DGGGG=EDGGGGF?F@EDG33BG>CDFD7<DB3<D9DDFFFF@+9DGF>><@B@B6@F@::DB5418:FFBFF:(
@M04650:207:000000000-C238N:1:1101:4143:15231 1:N:0:19
ACTCCTACGGGAGGCAGCAGTGGGGAATATTGCACAATGGGGGAAACCCTGATGCAGCAACGCCGCGTGAGTGATGAAGGTTTTCGGATCGTAAAGCTCTGTCTTTGGGGAAGATAATGACGGTACCCAAGGAGGAAGCCACGGCTAACTACGTGCCAGCAGCCGCGGTAATACGTAGGTGGCGAGCGTTATCCGGATTTACTGGGCGTAAAGGGAGCGTAGGCGGATGATTAAGTGGGATGGGAAATACCCGGGCTCAACTTTGGTGCTGCATTCCGAACTGGTTATCTAG
+
GGEFGGGFGGGFFEGGEGGGFFDFGGCFFFFEGGGGGGFFGGGGEGE@FFFGFCGFFAEGGFGEGGEFE=C,CEEGGFGC<FFGGEDG7BCF8?FAEG8FGFDF<?C8CECFDFCEGFCA?=:FE35CF@EEGDEGFDFCDFC77:CEGFC7+:<3>,>>>,>7BFGEGC*@9,6BC@FBC@@8C8E@:BEC9+8*3*1BCCFGGGGGEEE*0+85CCGG*>C6**C*:*9C@7*<CC4C?*).*94:@F<995DD:)99:F>*9*1(*99*7=@F9(*8>(0617925@F)
@M04650:207:000000000-C238N:1:1101:11767:15298 1:N:0:19
ACTCCTACGGGAGGCAGCAGTGGGGAATATTGCACAATGGGCGCAAGCCTGATGCAGCCATGCCGCGTGTATGAAGAAGGCCTTAGGGTTGTAAAGTACTTTCAGCGGGGAGGAAGGTGATAAGGTTAATACCCTTGTCAATTGACGTTACCCGCAGAAGAAGCACCGGCTAACTCCGTGCCAGCAGCCGCGGTAATACGGAGGGTGCAAGCGTTAATCGGAATTACTGGGCGTAAAGCGCACGCAGGCGGTTGATTGAGTCAGATGTGAAATCCCCGGGCTTAACCCGGTAAT
+
GGGGGGGGGGGGEGGGGGGGGGGGGGGGGGGFGGGGGGGGFGGGGGGGGGGGGGGGGGGGGGGGGGGGGGGGGGGGGGGGGGGGGGGGGGGGGGGGGFGACFFGGFGDFGGGGGGGGGGGGGGGGGGGGGGGGGGGGGFGFFGGGGGEEFGEGGCFGG?FGGGCFFCEGECGGGGGFGGGGGGGGGGCFGGGGGGGFGGGGG=CECGGGFGGGGGGGGGGGGGGGGGGGGGGF5DEDFFGFGF:D7DGFGGDDDFFFFFFGFGGFGGFFFF406?@BBGEDFGFFFF?9B)(,.
@M04650:207:000000000-C238N:1:1101:23152:15317 1:N:0:19
ACTCCTACGGGAGGCAGCAGTAGGGAATCTTCCGCAATGGGCGAAAGCCTGACGGAGCAACGCCGCGTGAGTGATGAAGGTCTTAGGATCGTAAAACTCCGTTGTTAGGGAAGAACAAATTTGTTAGTAACTGAACAAGTCTTGACGGTACCTAACCAGAACGCCACGGCTAACTACGTGCCACCAGCCGCGGTAATACGTAGCTGGCAAGCGTTATCCGGAATTATTGGGCGTAAAGCGCGCGTAGGCGGTTTCTTAAGTATGATGTGAAAGCCCACGGCCCACCCGTGGC
+
F<FGGGGGGGGCFGCEEGF?FFAFFG<EGFGF,8BFGDGGGG7CFGEFGGG8F@+@CFFFGC+FBFEFG7CCFFFCFEFAFGGFC<<,C?4B=FBFFEE,?BF+BEF9FGGGGFGFCEC<EF9BADFGCFCAFCFFDGG,D9D9D,>C@FCFGGGFC@FFF,+@BF@FEEFC:<B,D8D7D>,,>:,8C*:*1BCCCG9>C98*23B76+==;**/7779*/*/3:?97*;CEC/**:7))1).9955?D<<C3DFF===+*2*920.6**8@)).4())8(9>)))4,7>(
@M04650:207:000000000-C238N:1:1101:22530:15328 1:N:0:19
ACTCCTACGGGAGGCAGCAGTAGGGAATCTTCCACAATGGACGAAAGTCTGATGGAGCAACGCCGCGTGAGTGATGAAGGTTTTCGGATCGTAAAACTCTGTTGCGAGGGAAGAACAAGTATGAGAGTAACTGCTCATACCTTGACGGTACCTCGTTAGAAAGCCACGGCTAACTACGTGCCAGCAGCCGCGGTAATACGTAGGTGGCAAGCGTTGTCCGGAATTATTGGGCGTAAAGCGCGCGCAGGCGGCCTTTTAAGTCTGATGTGAAAGCCCACGGCTTAACCGTGGA
+
GGGGGGGGGGGGGGGGGGGGGGGGGGGGGGGGGGGGGGGGGGGGGGGGGGGGGGGGGGGGGGGGGGGGGGGGGGGGGGGGGGGGGGGGGGGGGGGGGGGGGGGGGGGGGGGGGGGGGGGGGGGGGGGGGGGGGGGGGGGGGGGGGGGGGGGGGGGGGGGGGGGGGGGGGGGGGGGGGGGEGGGGGGGGGGGGGGGGGGGGGGGGGGGGGGGGGGGEEGGGGDDGGGGGGGGGFGGGGGFGFGFFGGGGFGGGDGGFFFFFGFDGFGGAFFFFFFFFBBGFFFGFFFFF?FF?
@M04650:207:000000000-C238N:1:1101:23853:15330 1:N:0:19
ACTCCTACGGGAGGCAGCAGTGGGGAATATTGCACAATGGAGGAAACTCTGATGCAGCAACGCCGCGTGAGCGATGAAGGTCTTCGGATCGTAAAGCTCTGTCTTTAGGGATGATAATGACAGTACCTAAGGAGGAAGCCACGGCTAACTACGTGCCAGCAGCCGCGGTAATACGTAGGTGGCGAGCGTTATCCGGATTTATTGGGCGTAAAGGGAGCGTAGGCGGATACTTAAGTGGGATGTGAAATACTTGGGCTCAACCCGAGTACTGCATTCCAAACTGAGTATCTAG
+
GGGGGGGGGGGGGGGGGGGGGGGGGGGGGGGGGGGGGGGGGGGGGGGGGGGGGGGGGGGGGGGGGGGGGGGGGGGGGGGGGGGGGGGGGGGGGGGGGGGGGGGGGGGGGGGGGGGGGGGGGGGGGGGGGGGGGGGGGGGGGGGGGGGGGGGGGGGGGGGGGGGGGGGGGGGGGGGGGGGGGGGGGGGGGGGGGGGGGGGGGGGGGGFGGGGGGGGGGGGGGGGFEGGGCGGGFGGGGGFGFGFFGGGGFGGG=FGFFFFFCFGGFGFFBFFFFF@?<BDFFFGFFFFFFFFB
@M04650:207:000000000-C238N:1:1101:14054:15333 1:N:0:19
ACTCCTACGGGAGGCAGCAGTGGGGAATATTGCACAATGGGCGGAAGCCTGATGCAGCGACGCCGCGTGAGGGATGACGGCCTTCGGGTTGTAAACCTCTTTCAGCAGGGACGAAGCGCAAGTGACGGTACCTGCAGAAGAAGCACCGGCTAACTACGTGCCAGCAGCCGCGGTAATACGTAGGTGGCAAGCGTTGTCCGGAATTATTGGGCGTAAAGCGCGCGCAGGCGGCCTTTTAAGTCTGATGTGAAAGCCCACGGCTTAACCGTGGAAGGTCATTGGAAACTGGAAGGC
+
GGGGGGGGGGGGGGGGGGGGGGGGGGGGGGGGGGGGGGGGGGGGGGGGGGGGGGGGGGGGGGGGGGGGGGGGGGGGGGGGGGGGGGGGGGGGGGGGGGGGGGGGGGGGGGGGGGGDGGGGGGGFFGGGGGGGGGGGGFFGGGGGGGGGGGGGFGGGGGGCGGGGGGGGGGGG>FGGGGGGGGGGFGGCGFGGGGGGGCGGGCEGFFGGGFEGCEEEDGFGGGGDGGGGGGDEFGFFGGFCFGFF7D7D=CFG7FF>FDEFGFGGFGGFEF>>4F3?4>G**)9*9?FFFFFFB0
@M04650:207:000000000-C238N:1:1101:22757:15386 1:N:0:19
ACTCCTACGGGAGGCAGCAGTAGGGAATCTTCCACAATGGACGAAAGTCTGATGGAGCAACGCCGCGTGAGTGATGAAGGTTTTCGGATCGTAAAACTCTGTTGCGAGGGAAGAACAAGTACGAGAGTAACTGCTCGTACCTTGACGGTACCTCGTTAGAAAGCCACGGCTAACTACGTGCCAGCAGCCGCGGTAATACGTAGGTGGCAAGCGTTGTCCGGAATTATTGGGCGTAAAGCGCGCGCAGGCGGCCTTTTAAGTCTGATGTGAAAGCCCACGGCTTAACCGTGGA
+
GGGGGGGGGGGGGGGGGGGGGGGGGGGGGGGGGGGGGGGGGGGGGGGGGGGGGGGGGGGGGGGGGGGGGGGGGGGGGGGGGGGGGGGGGGGGGGGGGGGGGGGGGGGGGGGGGGGGGGGGGGGGGGGGGGGGGGGGGGGGGGGGGGGGGGGGGGGEGGGGGGGGGGGGGGGGGGGGGGGGGGGGGGGGGGGGGGGGGGGGGGGGGGGGGGGGGGGGGGGGGGDGGGGCCFGGFGGGGGFGFGFFGGGGFGGGGGGBFF@FGFGGFGGFFFFFFF@F<FGDFFDFFF?B?FFF
@M04650:207:000000000-C238N:1:1101:17028:15395 1:N:0:19
ACTCCTACGGGAGGCAGCAGTGGGGAATATTGCACAATGGGCGCAAGCCTGATGCAGCCATGCCGCGTGTATGAAGAAGGCCTTCGGGTTGTAAAGTACTTTCAGTCGGGAGGAAGGTGTCAAGGTTAATAACCTTGGCAATTGACGTTACCGACAGAAGAAGCACCGGCTAACTCCGTGCCAGCAGCCGCGGTAATACGGAGGGTGCAAGCGTTAATCGGAATTACTGGGCGTAAAGCGCACGCAGGCGGTTGATTGAGTCAGATGTGAAATCCCCGGGCTTAACCCGGGAAT
+
GGGGGGGGGGGGGGGGGGGGGGGGGGGGGGGGGGGGGGGGGGGGGGGGGGGGGGGGGGGGGGGGGGGGGGGGGGGGGGGGGGGGGGGGGGGGGGGGGGGGGGGGGGGGGGGGGGGGGGGGGGGGGGGGGGGGGGGGGGGGGGGGGGGGGGGGGGGGGGGGGGGGGGGGGGGGGGGGGGGGGGGGGGGGGGGGGGGGGGGGGGGDGGGGGGGGGGGGGGGGGGGGGGGGGGGGFGGGGGFGFGFFGGGGFGGGCGFFFFFFGFGGFFFFFFFFFFFFFFGFFFGFFFFFFFFFF?
@M04650:207:000000000-C238N:1:1101:5556:15415 1:N:0:19
ACTCCTACGGGAGGCAGCAGTGGGGAATATTGCACAATGGGCGGAAGCCTGATGCAGCGACGCCGCGTGAGGGATGACGGCCTTCGGGTTGTAAACCTCTTTCAGCAGGGACGAAGCGCAAGTGACGGTACCTGCAGAAGAAGCACCGGCTAACTACGTGCCAGCAGCCGCGGTAATACGTAGGGTGCGAGCGTTGTCCGGAATTACTGGGCGTAAAGAGTTCGTAGGCGGTTTGTCGCGTCGTTTGTGAAATCCCGCAGCTTAACTGTGGGCGTGCAGGCGATACGGGCAGAC
+
GGGGGGGGGGGGGGGGGGGGGGGGGGGGGGGGGGGGGGGGGGGGGGGGGGGGGGGGGGGGEGGGGGGGGGGGGGGGGGGGGGGGGGGGGGGGGGGGGGGGGGGGGGFGGGGGGGGGGGG7FEGAEFGGGGGGGGGGGGFGGFFGGG<F:7C7<CFFGGGFGCE<FFFGCCEGG*=;EFGGG9:ECCEEE*:?EEEGGGGGGCEGC9@EGGGGEEGGGGCF:C95:FCEFGGCE59:><>D59;EDFDG:>F7*2*9))075)*:6:CA@=?3:57:??DFFFD3>>F06778:(
@M04650:207:000000000-C238N:1:1101:6428:15417 1:N:0:19
ACTCCTACGGGAGGCAGCAGTAGGGAATCTTCGGCAATGGGGGCAACCCTGACCGAGCAACGCCGCGTGAGTGAAGAAGGTTTTCGGATCGTAAAACTCTGTTGTTAGAGAAGAACGTTAAGTAGAGTGGAAAATTACTTAAGTGACGGTATCTAACCAGAAAGGGACGGCTAACTACGTGCCAGCAGCCGCGGTAATACGTAGGTCCCAAGCGTTGTCCGGATTTATTGGGCGTAAAGCGCGCGCAGGCGGCCTTTTAAGTCTGATGTGAAAGCCCACGGCTTAACCGTGGA
+
GGGGGGGGGGGGGGGGGGGGGGGGGGGGGGGGGDGGGGGGGEGGGGGGGGGGGGGGGGGFGGGGGGGGGGGGGGGGFGGGGGGGGGGGGGGGGFGGGGGGGGGGGGGGGGGGGGGGGGGGGGGFGFCDFGGGGGGGGGGGGGGGGGGGGGGGGGGGGGGGGGGGGGGFGGGGGGGGGGGGGGGGGFGGGGGGEGGGGGGGGGGGGGGFGGGGGGGGGGGGGG8:C9:FGGGGFGGGGC*:>C:EGGGGFGGDGGGF4649FFGGFCFFFFBFF4)73(7>>>GFFFFFFBFF?
@M04650:207:000000000-C238N:1:1101:17223:15418 1:N:0:19
ACTCCTACGGGAGGCAGCAGTGGGGAATATTGCACAATGGGCGCAAGCCTGATGCAGCCATGCCGCGTGTATGAAGAAGGCCTTCGGGTTGTAAAGTACTTTCAGTCGGGAGGAAGGTGTCAAGGTTAATAACCTTGGCAATTGACGTTACCGACAGAAGAAGCACCGGCTAACTCCGTGCCAGCAGCCGCGGTAATACGGAGGGTGCAAGCGTTAATCGGAATTACTGGGCGTAAAGCGCACGCAGGCGGTTGATTGAGTCAGATGTGAAATCCCCGGGCTTAACCCGGGAAT
+
GGGGGGGGGGGGGGGGGGGGGGGGGGGGGGGGGGGGGGGGGGGGGGGGGGGGGGGGGGGGGGGGGGGGGGGGGGGGGGGGGGGGGGGGGGGGGGGGGGGGGGGGGGGGGGGGGGGGGGGGGGGGGGGGGGGGGGGGGGGGGGGGGGGGGGGGGGGGGGGGGGGGGGGGGGGGGGGGGGGGGGGGGGGGGGGGGGGGGGGGGGGGGGGGGGGGGGGGGGGGGGGGGGGGCGGGFGGGDFFGFGFFGGGGFGGGGGGFFFFFFFGGFGGFFFFFFF?FFFGFDFGFFFFFBFFFF:
@M04650:207:000000000-C238N:1:1101:21734:15429 1:N:0:19
ACTCCTACGGGAGGCAGCAGTAGGGAATCTTCCACAATGGACGAAAGTCTGATGGAGCAACGCCGCGTGAGCGAAGAAGGTTTTCGGATCGTAAAGCTCTGTTGTGAGGGAAGAACAAGTACAGGAGTAACTGTCTGTACCTTGACGGTACCTCATTAGAAAGCCACGGCTAACTACGTGCCAGCAGCCGCGGTAATACGTAGGTGGCAAGCGTTGTCCGGAATTATTGGGCGTAAAGCGCGCGCAGGCGGCCTTTTAAGTCTGATGTGAAAGCCCACGGCTTAACCGTGGT
+
GGGGGGGGGGGGGGGGGGGGGGGGGGFGGGGGGGGGGGGGGGGGGGGFGGFGGGGGGGGGGGGGGGGGGGGGGGGGGGGGFGGGGGGGGGGGGGGGGGGGGGGGGGGGGGGGGGGGGGGGGGGGGGGGGGGGGGGGGGGGGGGGGGGGGGGGCGGGGGFFGGGGGGGGGGGGGGGGGGGGGGGGGGGGGGGGGGGGGGGGGGGGGGGGGGGGGGGGGGGGGDGGGGGFCFGGFGGGGGFGDGFFGGGGFGGGG3DF?FFFFFGGFDGBFFFFFF@F:6DFFFGFFFFFFFF?
@M04650:207:000000000-C238N:1:1101:10305:15432 1:N:0:19
ACTCCTACGGGAGGCAGCAGTAGGGAATCTTCCACAATGGACGAAAGTCTGATGGAGCAACGCCGCGTGAGTGATGAAGGTTTTCGGATTGTAAAACTCTGTCGCGAGGGAAGAACAAGTACGAGAGTAACTGCTCGTACCTCGACGGTACCTCGTTAGAAAGCCACGGCTAACTACGTGCCAGCAGCCGCGGTAATACGTAGGTGGCAAGCGTTGTCCGGAATTATTGGGCGTAAAGCGCGCGCAGGCGGCCTTTTAAGTCTGAGGTAAAAGCCCACGGCTTAACAGTGGAGG
+
FGGGGGGGGGGGGGGGGGGGGCGGGGGGCGGDGGGGGGGGD8FEGG:6CFGGGGDFGGGGGGGGGGGGGGGGGG9DFGFCCFFGGGG78,CFGGGFGFGGFG,:4+CEGGGGGGGFFGGFDGGGCF>BFGFGCFGCFBFGG<,@CGGCFFFFGDECECC9FGGGGGGGGDCCE:DCCEGGFC2,6<EECECE51**5BCDFG**42=C90**/*8CE7CDGD*180?FC*::):7:CC*9)9373D5)./973**9**09?97:6*98*/94/))031C5>2C4*1*..74)(-
@M04650:207:000000000-C238N:1:1101:20141:15433 1:N:0:19
ACTCCTACGGGAGGCAGCAGTGGGGAATATTGCACAATGGGCGCAAGCCTGATGCAGCCATGCCGCGTGTATGAAGAAGGCCTTAGGGTTGTAAAGTACTTTCAGCGGGGAGGAAGGTGATAAGGTTAATACCCTTGTCAATTGACGTTACCCGCAGAAGAAGCACCGGCTAACTCCGTGCCAGCAGCCGCGGTAATACGGAGGGTGCAAGCGTTAATCGGAATTACTGGGCGTAAAGCGCACGCAGGCGGTCAATTAAGTCAGATGTGAAAGCCCCGAGCTTAACTTGGGAAT
+
GGGGGGGGGGGGGGGGGGGGGGGGGGGGGGGGGGGGGGGGGGGGGGGGGGGGGGGGGGGGGGGGGGGGGEGGGGGGGGGGGGGGGGGGGGGGGGGGGGGGGGGGGGGGGDFGGGGGGGGGGGGGGGGGGGGGGGGGGGGGGGGGGGGGGGGGGGGEGGGGGGGGGGGGGGGGGGGGGEGGGGGGGGGGGGGGGDGGGGGGGDGGGGEDGGGGGGDGGGGGGGGGGGGGGGCGDGGEGGFGFGBEGGGGBGDGDCFFFFFFCFGGFFFFFFFFFFFF:>GFE9GFFFFFAFFFF?
@M04650:207:000000000-C238N:1:1101:8665:15442 1:N:0:19
ACTCCTACGGGAGGCAGCAGTAGGGAATCTTCCACAATGGACGAAAGTCTGATGGAGCAACGCCGCGTGAGTGATGAAGGTTTTCGGATCGTAAAACTCTGTTGCGAGGGAAGAACAAGTATGAGAGTAACTGCTCATACCTTGACGGTACCTCGTTAGAAAGCCACGGCTAACTACGTGCCAGCAGCCGCGGTAATACGTAGGTGGCAAGCGTTGTCCGGAATTATTGGGCGTAAAGCGCGCGCAGGCGGCCTTTTAAGTCTGATGTGAAAGCCCACGGCTTAACCGTGGA
+
GGGGGGGGGGGGGGGGGGGGGGGGGGGGGGGGGGGGGGGGGGGGGGGGGGGGGGGGGGGGGGGGGGGFGGGGGGGGGGGGGGGGGGGGGGGGGGGGGGGGGGGGGGGGGGGGGGGGGGGGGGGGGGGGGGGGGGFGGGGGGGGGGGGGGGGGFGGGGGGGGGGGGGGGGG@EGGGGGGGGGGGGGGGGCGGGGGGGFGGGGGGGGGGGGGGGGGGGGGGGGGGGGGGGGGGGFGGGGGFGFGFFGGGGFGGGGGGFFFFFFFGG?GFBFFFFFFF>??3>D9DFFFFB6F>6
@M04650:207:000000000-C238N:1:1101:13872:15459 1:N:0:19
ACTCCTACGGGAGGCAGCAGTAGGGAATCTTCGGCAATGGACGAAAGTCTGACCGAGCAACGCCGCGTGAGTGAAGAAGGTTTTCGGATCGTAAAACTCTGTTGTTAGAGAAGAACAAGGACGTTAGTAACTGAACGTCCCCTGACGGTATCTAACCAGAAAGCCACGGCTAACTACGTGCCAGCAGCCGCGGTAATACGTAGGTGGCAAGCGTTGTCCGGATTTATTGGGCGTAAAGCTAGCGCAGGCGGTTTCTTAAGTCTGATGTAAAAGGCAGTGGCTCAACCATTGTGT
+
GGGGGGGGGGGGGGGGGGDGGGGGGGGGGGGGFFGGGGGFFGGDDEGGGGGGFFGGDEGGGGGGGGGGGGGGGGGGGFGGGGGGGGGCFGGGGGGGGGGGGGGFGGGGFGGGFFGGGGCFFGGGGGDFFFFGGGGGGGGGGGGGCBC@CCEFFAFEGGFC:FCFEEGECCG>CDGFFEGFGGGFEECCGGGCEGE5E9;;CE5CGGCCFDC5EEG5CFCG55;CGFFFFCCF>EDD3>F*97477CC)7>)>GDCFF679C?F7*:C<67*9*8.73:F?><C=*5704@4:-8
@M04650:207:000000000-C238N:1:1101:19506:15468 1:N:0:19
ACTCCTACGGGAGGCAGCAGTAGGGAATCATCCACAATGGACGAAAGTCTGATGGTGCAACGCCGCGTGAGCGAAGAAGGTTTTCGGATCGTAAAGCTCTGTTGCGAGGGAAGAACAAGTACGAGAGTAACTGCTCGTACCTTGACGGTACCTCGTTAGAAAGCCACGGCTAACTACGTGCCAGCAGCCGCGGTAATACGTAGGTGGCAAGCGTTGTCCGGAATTATTGGGCGTAAAGCGCGCGCAGGCGGCCTTTTAAGTCTGATGTGAAAGCCCACGGCTTAACCGTGGA
+
GGGGGGGGGGGGGGGGGGGGGGGGGGGGGGGGGGGGGGGGGGGGGGGGGFGGGGGGGGGGGGGGGGGGGGGGGGGGGGGGGGGGGGGGGGGGGGGGGGGGGGGGGGGGGGGGGGGGGGGGGGGGGGGGGGGGGGGGGGGGGGGGGGGGGGGGGGGGGGGGGGGGGGGGFGGGGGGGGGGGGGGGGGGGGGGGGGGGFFGGGGGGFFGGGGGGGGEDCFFDCDCFGCFGGGGFFGGGGGFGFGFFGGGGFGGGDGGFFFFFGFGGFGFAB?FFFFFFFFGDF>DFFF?B?F:?
@M04650:207:000000000-C238N:1:1101:4831:15476 1:N:0:19
ACTCCTACGGGAGGCAGCAGTGGGGAATATTGCACAATGGGCGCAAGCCTGATGCAGCCATGCCGCGTGTATGAAGAAGGCCTTAGGGTTTTAAAGTACTTTCAGCGGGGGGGAAGGTGATAAGGTTAATACCCTTATCAATTGACGTTACCCGCAGAAGAAGCACCGGCTACCTCCGTGCCAGCAGCCGCGGTAATACGGAGGGTGCAAGCGTTAATCGGAATGACTGGGCGTAAAGGGCACGCAGGCGGTGACTTAAGTGAGATGTGAAAGCCCTGGCCTTAACCTAGGAA
+
GGGGGGGGGG@CFB;C@C@CFGGGGGCACFECEEEGDCGG8,7:C+7DCEFE,6CCCFEC9FFGGGDCCF@EEGG<FCG=FEGF<FFGG8,9FF<,C,,CFFCDEAFGG7+=*:*8*22<EF7EFGCGE@7AEFGCFG7E:@<92<:C86AF08C8:C:88++<FFEE::*;2;FCF5:*;;++**2;*2CE*1:;<:+;**:E>C8*<<:=*1*8/*09*92:<9<EGG55):5C7>BDDG>BDCG).15CCCCF9F=BFFC*/**)/9B7*<;F7:D)7<*9*9/)49),4
@M04650:207:000000000-C238N:1:1101:27713:15479 1:N:0:19
ACTCCTACGGGAGGCAGCAGTAGGGAATCTTCGGCAATGGACGAAAGTCTGACCGAGCAACGCCGCGTGAGTGAAGAAGGTTTTCGGATCGTAAAACTCTGTTGTTAGAGAAGAATAAGTGAGAGAGTAACTGTTCTCACCTTGACGGTATCTAACCAGAAAGCCACGGCTAACTACGTGCCAGCAGCCGCGGTAATACGTAGGTGGCAAGCGTTGTCCGGATTTATTGGGCGTAAAGCGAGCGCAGGCGGTTCCTTAAGTCTGATGTGAAAGCCCCCGGCTCAACCGGGGA
+
GGGGGGGGGGGGGGGGGGGGGGGGGGGGGGGGGGGGGGGGGGGGGGGGGGGGGGGGGGGGGGGGGGGGGGGGGGGGGGGGGGGGGGGGGGGGGGGGGGGGGGGGGGGGGGGGGGGGGGGGGGGGGGGGGGGGGGGGGGGFGGGGGGGGGGGGGGGGGGGGGGGGGGGGGGGGGGGGFGGGGGGGGGCGGGGGGGGGGGGGGGGGGGGGGGFGGGGGGGGGGGDCFGGGCFGGFGGGGGFGFGEFGGGGFGGGGGGF?FFFGFCG?CF<FFFFFFF3(7DEEFGFFFF>>EFF
@M04650:207:000000000-C238N:1:1101:9556:15488 1:N:0:19
[truncated: 22,711,113 more chars]
