# Supplementary material for: Captivity causes taxonomic and functional convergence of gut microbial communities in bats
Source: PeerJ. 2019 Apr 30;7:e6844. doi: 10.7717/peerj.6844 (PMC6499062; doi:10.7717/peerj.6844)
Supplement: Data S101 — Raw data of WFVs6. [file peerj-07-6844-s106.gz › ZTPSN18AB894-WFVs6_R2.fq]

@M04650:207:000000000-C238N:1:1101:15347:2221 2:N:0:19
CGACTACTAGGGTATCTAATCCTGTTTGCTCCCCACGCTTTCGAGCCTCAGTGTCAGTTACAGGCCAGAGAGCCGCTTTCGCCTCCGTTTTTCCTCCATCTATCTACGCATTTCACCTCTACACTTGGAATTCCCCTCTCCTCTCCTGCACTCAAGTCTCCCAGTTTCCAATGCACACCATGTTTTAGCCACTTCCTTTTACATCATACTTACTAAACCACCTGCGCTCGCTTTACGCCCAATAACTCCGTACAACTCTTGTGTCCTACGTTTTACCGCGTCTGCTGTCCCCGTGTTTTCC
+
---AB:FGG988CEFFF<9CEFG9FFG,CFDFFF?F+@FFGG@,,@FFF,,C,CE,,CCC@,6,C@,,,:,,9B+@@BFF,B@@,?+,:,BFEFGFF,?,A,@FE=?,@,BFGE9?B,@=@<;A,9,,5<AFEC,9=8D?EFC@DEF,,1>DD,,,8==E9=,,A>=E9;9@+6,@8D++=,,8@,,,7>,1=,322DAC+:,<3++11:9+*+++03,*13@85*09:3:4=C+:*(4**(06**/*;))//)+)*..;=)2(+59)7(6((3))02,(-33(66).4+,*((,.3*(.2
@M04650:207:000000000-C238N:1:1101:18826:2292 2:N:0:19
CGACTACCCGGGTTTCTAATCCTGTTTGCTCCCCACGCTTTCGAGCCTCAGCGTCAGTTACAGTCCAGAGAGTCGCCTTCGCCACTGGTGTTCTTCCTAATCTCTACGCATTTCACCGCTACACTAGGAATTCCACTCTCCCCTCCTGTACTCTAGATCCCCAGTTTGGAATGCAGCCCCCAGGTTGAGCCCGATTATTTCACATCCCACTTAAAGATCCGCCTACGCTCCCTCTACGCCCAGTAACTCCGGACAACGCTTTCCCCCTACGTATTACCTCGGCTGCTGGCACGTATTTATC
+
-86BC:FGGGGGGGGGGGGGGGGFGGGGGGGGGGGGGGGGGGGCGGGGG<EFCGGCGGGCFFGGGEEFGGFCFF7CFGGGFCGGGGGFGCFGGGGGGGCGGDGGGFGFDCGGGGGGGGGGGGGCFEECF9EFGDAFGGD?>8=DEGCDFC9EFG9ADDFFFGGCGFGG6,>EFGAFFGEGGGGDFCDECFGGCE*ADCGFF+@FFFGFFFCFCG+=+1D>4C@@DFFFDGFDFFFEFDGGC@@4CF)9DF=1(:)459913(:>*;;916(4?GFAGF).4(1:0())(*(3-4()5@<>B
@M04650:207:000000000-C238N:1:1101:17990:2314 2:N:0:19
CGACTACAGGGGTTTCTAATCCTGTTTGATCCCCACGCTTTCGCACATCAGCGTCAGTTACAGACCAGAGAGCCGCCTTCGCCACTGGTGTTCCTCCATATCTCTGCGCATTTCACCGCTACACATGGAATTCCACTCTCCTCTTCTGCACTCAAGTTCCCCAGTTTCCAATGACCCTCCACGGTTGAGCCGTGGGCTTTCACATCAGACTTAAGAAACCGCCTACGCGCGCTTTACGCCCAATAATTCCGGATAACGCTTGCCACCTACGTATTACCGCGGCTGCTGGCACGTAGTTAGC
+
-8@CCEGGGGGGGGGGGGGGGGGGGGGFGGGGGGGGGGGGGGFGGGGFGGGGGGGGGGGGGCEFGGFGGGCFECEGGGGGGGGGGGCEGEFEGGGGGGGGGGGGGFFED7FGGGGGGDEGGEGGDD9C,?CFGFFGGGGGGGGFFFGGGGGFGFGEGGGFGGGCGGGGGGGGGFE886DGGG6CGGG6EGGGGGCGDGGGGFF6FG7A=GGGEG>8F@GF>GFFDF=D(C99@GFEFFGEG?FF*:5:DF@1(7546:0(4:GFCFB<::?BFF:<GF?BF;>90:7)(58C??((4CB)6
@M04650:207:000000000-C238N:1:1101:21761:2317 2:N:0:19
GGACTACCCGGGTTTCTAATCCTGTTTGCTCCCCATGCTTTCGCGCCTCAGCGTCAGTTATAGACCAGAAAGTCGCCTTCGCCACTGGTGTTCCTCCACATCTCTACGCATTTCACCGCTACACGTGGAATTCCACTTTCCTCTTCTATCCTCAAGCCTTCCAGTTTCCAATGCCCTTCCCCGGTTGAGCCGGGGGCTTTCACATCAGACTTAAGGAACCGCCTGCTCTCGCGTTACGCCCAATAAATCCGTACAACGCTTGCCACCTACGTATTACCTGGGCTTCTGGCACGTAGTTAGC
+
-ACCCGGGFFGGGGGGGGGGGGGGGGGGGGGGGGGGGGGGGGGGGGGGGGGGGGGDGGGGGGGAFCGGGGGGGFCECEFGGCGGGGGGGDGEDFGGGCEGGCFGGFEGDCFGGGGFFEEDGEGDCFGGGGGGGGDFGCFFFCFFGGGGFGDFG9EFGGGCFAAEFGGG9@DEF,8EDDGFGFG7FGD6E@FECGDEGGFGG+>@BFDFEGGG477*;3<F>GFF@F(=);(6,=>15:>?C0(4*:64:?E(.016C;2?6?FBGGFF:::<238>GC))(-2211)))3,<6?:12E4).
@M04650:207:000000000-C238N:1:1101:16766:2340 2:N:0:19
GGACTACCAGGGTTTCTAATCCTGTTTGCTCCCCACGCTTTCGCGCCTCAGCGTCAGTTACAGACCAAAAAGCCGCCTTCGCCACTGGTGTTCCTCCACATCTCTACGCATTTCACCGCTACACGTGGAATTCCGCTTTTCTCTTCTGTCCTCAAGCCTTTCAGTTTCCAATGACCTTCCACGGTTAAGCCGTGGGCTTTCACATCAGACTTAAAAGGCCGCCTGCGCGCGCTTTACGCCCAATAATTCCGGACAACGCTTGCCACCTACGTATTACCGCGGCTGCTGGCACGTAGTTAGC
+
-@CCCGGGGGGGGGGGGGGGGGGGGGGGGGGGGGGGGGGGGGGGGGDGGGFGEFEEGGGGGFGGGGGGGGCEGGEGGGGGGGGGGG8DGCGGGGGGGGGGGFGGGGGGGDGGGGGGGGECGFGGGGFGDGGGGC8FEGGGGGFDFDFFGGGFGGF?FFGFGGFGGGGGGGFGGFFGGGGGGGGGGGGCCCFGGGGCDGGGGFFFF47?=GGFEF>7>@GG9D9254(83D6>6EF4+,8EE?119F2:>*<;0>G:<69<16FFGF?(4>??<08AFG(46699BFF??C09:<<BFG<A6
@M04650:207:000000000-C238N:1:1101:7909:2365 2:N:0:19
GGACTACAAGGGTATCTAATCCTGTTTGCTCCCCACGCTTTCGCACTTGAGCGTCAGTATATTCCCAAGGGGCTGCCTTCGCCTTCGGTATTCCTCCACATCTCTACGCATTTCACCGCTACACGTGGAATTCTACCCCTCCCTAAAATACTCTAGCGACCCAGTATGAAATGCTATTCCTAGGTTAAGCCCAGGGCTTTCACATCTCACTTAAGTCACCGCCTGCGTGCCCTTTACGCCCAGTCATTCCGATTAACGCTTGCACCCTCCGTATTACCGCGGCTGCTGGCACGGAGTTAGC
+
CCCCCGGGGFGGGGGGGGGGGGGFGGGGGGGGGGGEGGGGGGGGGGDEE9FFGGGGCFGGDEFFFFF,CDEGGGGGGGGGGGB@FAFGGDFGGG8FEEEFF8;FFF9FDEGGGCFFFGCGGGGEFEFCCGGGDFGGFGG7CDC5ECDE?8=CCB99FCGB>F?D@FEECCCGGG,7:DED:DFGGGGGGGFEFGGG*;7FCFGFFGFFAGFGECCFF?FG)@99()5?-C9=2CA=+44FC/(/*0.?GF),6BGFG?B;;;C<CC???:;1(;:<A::B07(((-43070?:969(264)
@M04650:207:000000000-C238N:1:1101:14663:2373 2:N:0:19
GGACTACAAGGGTATCTAATCCTGTTTGCTCCCCACGCTTTCGCACCTGAGCGTCAGTCTTTGTCCAGGGGGCCGCCTTCGCCACCGGTATTCCTCCAGATCTCTACGCATTTCACCGCTACACCTGGAATTCTACCCCCCTCTACAAGACTCTAGCCTGCCAGTTTCGAATGCAGTTCCCAGGTTGAGCCCGGGGAGTTCACATCCGACTTGACAGACCGCCTGCGTGCGCTTTACGCCCAGTAATTCCGATTAACGCTTGCACCCTCCGTATTACCGCGGCTGCTGGCACGGAGTTAGC
+
CCCCCGGGGGGGGGGGGGGGGGGGGGGGGGGGGGGGGGGGGGGGGGGGGGGGGGGGGGFFGGGGGGGGGGGGGGGGGGGGGGGGGGGGGGGGGGGGGGFF9=DGFGGGGGGEDGGGGGGGGGGGFGGGGGGFFGGGGFG+BDGFFGG?FGFFGEFGGFDFGCCFGGGGEG67C9FGFGGFFGDFFF8CECCFDEEED)C?FAC=7CCEFG5DFGGGFFFGFG023;>@?GFF0:><=:5EG::2*><DG?404DGFG66?(2>?GG?F??7((;4<FF:>>>>;0(,3(*(34>>9<C<A)
@M04650:207:000000000-C238N:1:1101:16830:2382 2:N:0:19
GGACTACTCGGGTTTCTAATCCTGTTTGCTCCCCACGCTTTCGAGCCTCAGCGTCAGTTACAGTCCAGAGAGTCGCCTTCGCCACTGGTGTTCTTCCTAATCTCTACGCATTTCACCGCTACACTAGGAATTCCACTCTCCTCTCCTGCACTCTAGATAACCAGTTTGGAATGCAGCACCCAAGTTGAGCCCGGGTATTTCACATCCCACTTAATCATCCGCCTACGCTCCCTTTACGCCCAGTAAATCCGGATAACGCTCGCCACCTACGTATTACCGCGGCTGCTGGCACGTAGTTAGC
+
9CCCCFGGGGGGGGGGGGGGGGGGGGGGGGGGGGGGGGGGGGGGGGGGGGGGGGGGGGGGGGGGGGGGGGGGGGGGGGGGGGGGGGGGGGGGGFGGGGGGGGGGGGGGGGGGGGGGGGGGGGGGGDGGGGGGGGGGGGFGGGGFGGGGGGGFGGGGFGFGGGGGGGGGDDGGGGGGGGGGGGCDGFFGGGFGGGGGGGGGGFGF>DFFFGGGFGGGFCFGFGFFAFDA@GFFFGFFFDGGGFD@FGCCGF:;6>3@F@@7<1365C?::0(:<G04EF:99>BBFFF?:GFGFF?0-A246
@M04650:207:000000000-C238N:1:1101:14430:2515 2:N:0:19
GGACTACAGGGGTTTCTAATCCTGTTTGCTCCCCACGCTTTCGCACCTGAGCGTCAGTCTTTGTCCAGGGGGCCGCCTTCGCCACCGGTATTCCTCCACATCTCTACGCATTTCACCGCTACACATGGAATTCTACCCCCCTCTACAAGACTCTAGCCAACCAGTTTCAGATGCAATTCCCAAGTTAAGCTCGGGGCTTTCACATCTGACTTAATTGACCGCCTGCGTGCGCTTTACGCCCAGTAATTCCGATTAACGCTTGCACCCTCCGTATTACCGCGGCTGCTGGCCCGGGGTTAGC
+
CCCCCGGGGGGGGGGGGGGGGGGGGGGGGGGGGGGGGGGGGGGEGGGG?FGGDGGGGGFFGAFEGGGGCCGGGGGGGGGGGGFGFCEGGEGGGGGGGGGGGGGGGGGGCGGGGGGGGGGGGGGGDFGGGGGGFAFFG=+>EGGFGGGG9CGFGAEGFD9FF7CFGGGGGFGGGGA,2CG7C:8DGGGGGG,A>;E55DGGGFF8>FGF?CGGFGG7@EFG6D9?1FFFDGFFFGFFFFGGE03.CFABGF:?:DD2C0>?FFG<FF14<44?<FB9CC6909046??F?E6C>(((,::?4
@M04650:207:000000000-C238N:1:1101:7564:2545 2:N:0:19
GGACTACAAGGGTATCTAATCCTGTTTGCTCCCCACGCTTTCGAGCCTCAGCGTCAGTTACAGTCCAGAGAGTCGCCTTCGCCACTGGTGTTCTTCCTAATCTCTACGCATTTCACCGCTACACTAGGAATTCCACTCTCCTCTCCTGCACTCTAGATAACCAGTTTGGGATGCAGCAACCAAGTTGAGCCCGGGTATTTCACATCCCACTTAATCATCCGCCTACGCTCCCGTTACGCCCAGTAAAACCGGATAACGCGCGCCACCTACGTATTACCGCGGCTGATGGCACGTCGTTAGC
+
@CAC@FFGG,CFGGFGGGGGGGGGGDGCGFFGG7FB@F7FDFG<EFFF8EFDFFE7F<FF<FAEFEFGFDF:FA+CC7FFGDGGCCEG6FF7F9D9CAEEFAEFFGF7:FGG,<<FFG6CBCFF9?,4EFEFG9D,;8E8E?FDF@FFFFC?FD9FGCFG9ADCD,@F8+@BDAD@E0,=@FDDGFAFG,>C+:C+;?D,2+>BFCFFC5?FA>@FFCG7)*:74?A?29(6(4)()0*4C(6(::5);>B;0)*/;20(-(1(9E02>?(,)<34@D069>(,(()-,72<(.((,*-()
@M04650:207:000000000-C238N:1:1101:18859:2578 2:N:0:19
GGACTACTCGGGTTTCTAATCCTGTTTGCTCCCCACGCTTTCGAGCCTCAGCGTCAGTTACAGACCAGAGAGCCGCCTTCGCCACTGGTGTTCCTCCATATATCTACGCATTTCACCGCTACACATGGAATTCCACTCTCCTCTTCTGCACTCAAGTCTCCCAGTTTCCAATGACCCTCCCCGGTTGAGCCGGGGGATTTCACATCAGACTTAAGAAACCGCCTGCGCTCGCTTTACGCCCAATAAATCCGGACAACGCTTGCCACCTACGTATTACCGCGGCTGCTGGCACGTAGTTAGC
+
CCCCCGGGGGGGGGGGGGGGGGGGGGGFGGGGGGGGGGGGGGGGGGGGGGGGGGGGGGGGGGGGGGGGGGGGGGGGGGGFGGGGGGGGGGGGGGGGGG9FGGGGGGGGGGGGGGGGGGGGGGGGG8FGFFGGGGGGGGGGGGGFGGGGDGGFGGGGFF9EFGFGFFADFGGGGGGGCCGGGGGGGGGGGGGDE>ECDCG9FFGF>F89>GGGFGGGFFGG@G>61A>BBGFFF=FAFFGGG?0?C*6<GFD9?EG<D>BFF:G?79:1:>?F2<2>FD:BF>9>B127?GFGB4<13CAA6
@M04650:207:000000000-C238N:1:1101:8463:2607 2:N:0:19
GGACTACAAGGGTTTCTAATCCTGTTCGCTACCCATGCTTTCGCTCCTCAGCGTCAGTAGTGGCCCAGAGACCTGCCTTCGCCATCGGTGTTCCTCCTGATATCTGCGCATTCCACCGCTACACCAGGAATTCCAGCCTCCCCTACCACACTCTAGTCAGCCCGTACCCACTGCAGGCGCGAGGTTAAGCCTCGCGATTTCACAGCAGACGTGACCAACCGCCTCCGAGCCCTTTACGCCCAATAATTCCGGACCACGCTTGCGCCCTACGTATTACCGCGGCTGCTGGCACGTCGTTAGC
+
CCCCCGGGGGGGGGEGGGGGGGGGGGGGFGGGGGGGGGGFGFGFBF7FEGGGGGGGGGGGGGFGFCGGGFFFGGGGFGGGFEGGGFFGGGGGFGGGGGGGGGGGGFFGDGGGDFGGFGGGDGGGGGGG<FGFGGGGGFDFF+=DGGGGFFGFGFGFGGGGDFEG==8C,>BEFGFGGD@+1::@FGDFFGGG>C;EGD*;7BG++/*8>49C=GGGF0ECBCB;()45,C6<?C4:*,;EE0:2CFBFG?FF())4F(9?::*3<E06<?B1238<FF?67>>>>6)405(32.-(-A,(.
@M04650:207:000000000-C238N:1:1101:15713:2773 2:N:0:19
GGACTACCGGGGTATCTAATCCTGTTTGCTCCCCACGCTTTCGCACTTGAGCGTCAGTATATTCCCAAGGGGCTGCCTTCGCCTTCGGTATTCCTCCACATCTCTACGCATTTCACCGCTACACGTGGAATTCTACCCCTCCCTAAAATACTCTAGCGACCCAGTATGAAATGCTATTCCTAGGTTAAGCCCAGGGCTTTCACATCCCACTTAAGTCACCGCCTGCGTGCCCTTTACGCCCAGTCATTCCGATTAACGCTTGCACCCTCCGTATTACCGCGGCTGCTGGCACGGAGTTAGC
+
CCCCCGGGGGGGGGGGGGGGGGGGGGGGGGGGGGGGGGGGGGGGGGGGGGGGGGGGGGGGGEFGFGGGGGGGGGGGGGGGGGGGGGCGGGGGGGGGGGGGGGGGGGGGGGGGGGGGGEGGCFGGGGGC?EGGGGGGGGGGGGGFDEGDGGGFGDGDC>EGGGGCFFGFCFGGGGGCFGGFGFFEGGGF9CGGGGGGGGFGGFGFFDGAEDGGFDCG=*CC@GFFFF@DFGFFFGF<F6EGGF?=FFF3@F),65C9G69B13D2CGF??FFF?C?<GD:9(3>F>?BF?G:C?F0((2)).
@M04650:207:000000000-C238N:1:1101:6473:2780 2:N:0:19
GGACTACTCGGGTTTCTAATCCTGTTTGCTCCCCACGCTTTCGCACCTGAGCGTCAGTCTTTGTCCAGGGGGCCGCCTTCGCCACCGGTATTCCTCCACATCTCTACGCATTTCACCGCTACACCTGGAATTCTACCCCCCTCTACAAGACTCTAGCCAACCAGTTTCCGATGCAATTCCCAAGTTAAGCTCGGGGCTTTCACATCTGACTTAATTGACCGCCTGCGTGCGCTTTACGCCCAGTAATTCCGATTAACGCTTGCACCCTCCGTATTACCGCGGCTGCTGGCACGGAGTTAGC
+
CCCCCGGGFGGGGGGGGGGGGGGGGGGGGGGGGG8@FGGGGGGGGGGG=EFGGGGGGEA@,CEGGCDCEBEGGGDGGGGGGGGGGFEFG>GGGGGGGDCFGGGFGFGFG>CFGGGGGGCDEFGG,:FF?FGGGG9C@DCGEGGFGC,=,1DFG,DCCF98@FEGGGGC,:3CDGC,5*=;C9?8FGB;9E2C7C*=DDGGG+B+8CCACGGGFG7FFCGGBGFF;FFA?G9BFGF>=1CEG013*:52:B4(-.9<GBFF(4C4F8?:B<((4C:AFG6>69>FFF?>FC?G?(-488<A<
@M04650:207:000000000-C238N:1:1101:19658:2830 2:N:0:19
GGACTACTGGGGTTTCTAATCCTGTTCGCTCCCCACGCTTTCGTTCCTCAGCGTCAGTTACTGCCCAGAGACCCGCCTTCGCCACCGGTGTTCCTCCTGATATCTGCGCATTTCACCGCTACACCAGGAATTCCAGTCTCCCCTACAGCACTCAAGTCTGCCCGTATCGCCTGCACGCCCACAGTTAAGCTGCGGGATTTCACAAACGACGCGACAAACCGCCTACGAACTCTTTACGCCCAGTAATTCCGGACAACGCTCGCACCCTCCGGATTACCGCGGCTGCTGGCACGTGGTTAGC
+
CCCCCGGGGGGGGGGGGGGGGGGGGGGGGGGGGGGGGGGGGGGGGGGGGGGGGGGGGGGGGGGGGGGGGGGGGGGGGGGGGGGGGGGGGGGGGGGGGGGGGGGGGGGGGGGGGGGGGGGGGGGGGGGGFGFGGGGGFGGGGGGFGGGGGGGFGGGGGGGGGGGGGGGGGGGGGFFGGG5ECFGF:@FGGG9CFGGE>DFGGFGFACG4=95C9DGDB@G*4CB:BFFB:C29AFF<*(/:CB?FGGFFGF@9(7DBF>F<?>D07C:?(-(((28<EC33;>FFB??B:E:F0((,-;A?9
@M04650:207:000000000-C238N:1:1101:17762:2858 2:N:0:19
GGACTACTGGGGTTTCTAATCCTGTTTGCTCCCCATGCTTTCGCGCCTCAGCGTCAGTTATAGACCAGAAAGTCGCCTTCGCCACTGGTGTTCCTACACATCTCTACGCATTTCACCGCTACACGTGGAATTCCACTTTCCTCTTCTATCCTCAAGCCTTCCAGTTTCCAATGACCTTCCACGGTTAAGCCGTGGGCTTTCACATCAGACTTAGAAGGCCGCCTGCGCGCGCTTTACGCCCAATCATTCCGGACAACGATTGCCACCTACGTATTACCGCGGCTGCTGGCACGAAGTTAGC
+
BCCCCGGG<@CFEGGFGCGGGDGF<FEEEGGGGGDAFGFFGGECGFFGGFGGGFFG@F9FF@CFFFEFGFF<FFEG@@FE@FCFEGGGGGGGGGFEEGFFGDAF9FFDF>FGGGCFGGGGGGGFFFF::,9FA9=A,==FGGGFFEFFCFEEC9EEFFFDEG9D<D8DGGGGFGGDGDGCFE=8F38EGGF6C7E6+*@EGF,+1;??*9>C7+5B6@CF)*:>BA=:9D9;2E>3@?8C</(,*077D=69:<52<(,,81:<*9(42::<FG7)2?107(4(((480*,<:(,4?C)..
@M04650:207:000000000-C238N:1:1101:6392:2859 2:N:0:19
GGACTACCGGGGTATCTAATCCTGTTTGCTCCCCACGCTTTCGAGCCTCAGTGTCAGTTACAGGCCAGAGAGCCGCTTTCGCCTCCGGTGTTCCTCCATATATCTACGCATTTCACCGCTACACATGGAATTCCACTCTCCTCTCCTGCACTCAAGTCTCCCAGTTTCCAATGCACACAATGGTTGAGCCACTGCCTTTTACATCAGACTTAAGAAACCACCTGCGCTCGCTTTACGCCCAATAAATCCGTCCAACGCTTGGGACCTACGTATTACCGCGGCTGCTGCCCCGGAGTTCGCC
+
CCCCCFGGGGGGGGGGGGGGGGGGGGGGGGEGGGGGGGGGGGGGGGGGGEGGGGGGGGGGGGFGGGDGFGDFGGGGGGGGGGGGGFGGGGGGGFGGGGGFFAFFGGGGGGGGGGGGGGGGGGGGGGGGFGGGGGGGFFFCEDCDG@FGGGGFGGCFGGDFFDGCGGGGGGGFFGGGGGGFF:6BE:D:CFFGGGGFFGGFGF9CF7;AEGGG47=D>>CFDGF2=)>DDGFF>F=CF(=7B;3=*2<?FA)((2+(*,4--4*(>58).-87AF>>39(4((((-::)(73514(3(+((,
@M04650:207:000000000-C238N:1:1101:15128:2902 2:N:0:19
GGACTACTGGGGTTTCTAATCCTGTTTGCTCCCCACGCTTTCGAGCCTCAGCGTCAGTTACAGTCCAGAGAGTCGCCTTCGCCACTGGTGTTCTTCCTAATCTCTACGCATTTCACCGCTACACTAGGAATTCCACTCTCCTCTCCTGCACTCTAGATAACCAGTTTGGAATGCAGCACCCAAGTTGAGCCCGGGTATTTCACATCCCACTTAATCATCCGCCTACGCTCCCTTTACGCCCAGTAAATCCGGATAAAGCTCGCCACCTACGTATTACCGCGGCTGCTGGCCCGTAGTTAGC
+
CCCCCGGGGGGGGGGGGGGGGGGGGGGGGGGGGGGGGGGGGGDGGGGGGGGGGGGGGGGGGGFGGGGGFFGFGGDGGGGGGGGGGFGGGGFGGGGGGGGGGGGGGGGGDGGGGGGGGGGGGGGGGCGGGGGGGGGGGGGGGGGFGGGFGGGFGEFF;ECGGFGGGFGGGFFGCFGF?FGGGFGGGGGGGGGGGGGGDGGGGFGFFGGFFGGFF@FFFFGF2D4@A95B@GFBFGFFFFDGGFF@FDCFGA>;0)C.+.;A;;:3DGF::7?:?GF<FGFFF09;6(,::E0A90(-:+-:9
@M04650:207:000000000-C238N:1:1101:13057:2911 2:N:0:19
GGACTACACGGGTATCTAATCCTGTTTGCTCCCCATGCTTTCGCGCCTCAGCGTCAGTTATAGACCAGAAAGTCGCCTTCGCCACTGGTGTTCCTCCACATCTCTACGCATTTCACCGCTACACGTGGAATTCCACTTTCCTCTTCTATCCTCAAGCCTTCCAGTTTCCAATGCCCTTCCACGGTTAAGCCGTGGGCTTTCACATCAGACTTAGAAGGCCGCCTGCGCGCGCTTTACGCCCAATACTTCCGGACAACGCTTGCCACCTACGTATTACCGCGGCTGCTGGCCCGTATTTAGC
+
BCCCCEGFGGGGGDFGGGFFGGGGGGGGGGGGGGGFGGGGGGGGGGEGGEGGGGGGGGGGG9C,CCFGFCEFECGEGGGGCGGGCECFFDFGGGGGGFFGFDGGGGGGDGGDFFGGGGGGEGGGGAFCEGDGGGFGGGFGGGDFFGGAFDGFGAF8F@EGGGGGGGGGGGGGG,@6DGGGAC=7DFGAFFG?E6@C9FGGGFGFFC<*8@FF*++5+)=4>D==5A=4=76@FGF<C(8F:<(6C*6AFF@>()).9(4:B?GB*9<?076:2<(.<::>B6>96::2(2(2,(2(,C<45
@M04650:207:000000000-C238N:1:1101:20376:2935 2:N:0:19
GGACTACACGGGTTTCTAATCCTGTTTGCTCCCCACGCTTTCGCGCCTCAGCGTCAGTTACAGACCAAAAAGCCGCCTTCGCCACTGGTGTTCCTCCACATCTCTACGCATTTCACCGCTACACGTGGAATTCCGCTTTTCTCTTCTGTCCTCAAGCCTTCCAGTTTCCAATGACCTTCCACGGTTAAGCCGTGGGCTTTCACATCAGACTTAAAAGGCCGCCTGCGCGCGCTTTCCGCCCAATAATTCCGGACAACGCTTGCCACCTACGTATTACCGCGGCTGCTGGCACGTAGTTAGC
+
CCCCCGGGGGGGGGGGGGGGGGGGGGGGGGGGFGGGGGGGGGGGEGGGGGGGGGGGGFGGGGFGGGFEFFCEGGGGGGGGGGGGGGGGGGGGGGGGGGGGGGGFGGGGGGGCGGGGGGGGGGGGGGGGGGGGGGGGGGGGGGGFGGGGGGGFGGGGGGGGGGGED9EGGGGGFGGGGFFGFGG>DEGGAFGGCCGEGGGGGFGFFGFFEGGFEG=FF2EGFGFFFF9>67(36E>)14:EC???FGFFGFF9?FC<73986?F3*<:04:2?2C0-CF?;BB0((-,83/(04<??(<4A9
@M04650:207:000000000-C238N:1:1101:22119:2952 2:N:0:19
GGACTACTGGGGTTTCTAATCCTGTTTGATCCCCACGCTTTCGTACATCAGCGTCAGTTACAGACCAGAGAGCCGCCTTCGCCACTGGTGTTCCTCCATATCTCTGCGCATTTCACCGCTACACATGGAATTCCACTCTCCTCTTCTGCACTCAAGTTCCCCAGTTTCCAATGACCCTCCACGGTTGAGCCGTGGGCTTTCACATCAGACTTAAGAAACCGCCTACGCGCGCTTTACGCCCAATAATTCCGGATAACGCTTGCCACCTACGTATTACCGCGGCTGCTGGCCCGTAGTTAGC
+
CCCCCGGGGGGGGGGGGGGGGGGGGGGGGGGFGGFGGGGGGGGGGGGGGGFGGGGGGGGGGGGGGCFGGFGGGGGGGGGGGGGGGGGGFGGGGGGFGGGDFFGGGGGGGGGEDE9FFFDG@FEFGDFFFFGGGGGGGGGGGGGFGGGGGGGFGFGGGGCDFFFGDGFF9EGGGGFGGGGGGGGGGFGGGGGGCEEGGGFCF;C6EF<96C4@6=F@65F>=D@>>FDFFD@0(=:<F6EG><F8674<GFFF6>34D:>:0(9:7A?F??:1<@?2CC:>;0139<7BFE(2(,323C<B4
@M04650:207:000000000-C238N:1:1101:11144:2957 2:N:0:19
GGACTACTCGGGTTTCTAATCCTGTTCGCTACCCATGCTTTCGCTCCTCAGTGTCAGTAACTGCCCAGAGACCTGCCTTCGCCATCGGTGTTCTTCCTGATATCTGCGCATTCCACCGCTACACCAGGAATTCCAGTCTCCCCTACAGCACTCCAGCCTGCCCGTATCGCCTGCACGCCCGAAGTTAAGCCTCGGGATTTCACAGACGACGCGACAAACCACCTACGAGCTCTTTACGCCCAGTAATTCCGGACAACGCTTGCACCCTACGTATTACCGCGGCTGCTGGCACGTAGTTAGC
+
CCCCCGGGGGGGGGGGGGGGGGGGGGGGGGGGGGGGGGGGGGGGGGGGGGGGGGGGGGGGGGGGGGGGGGGGGGGGGGGGGGGGGGCGGGGGGGGGGGGGGGGGFGGGGGGGGFGGGGGGGGGGGGGGGGGGGGGGGGEFGGGFCEGGDFFDFGGGGGGGGGGGEEGGEGGDGGGGGGGGE7+@FGAAFGGGFGGGDGG?DFGFB4CDFD8?>C<DAFGGFG;@1F(:091@EGFFFFGGGFFF>FFBG?F>FF)4CBFFF?GBFG0-34<72<:<FG?9>0033?FBFD(<(,(8:CB<6
@M04650:207:000000000-C238N:1:1101:8463:2957 2:N:0:19
GGACTACAGGGGTTTCTAATCCTGTTTGCTCCCCACGCTTTCGCACCTGAGCGTCAGTCTTTGTCCAGGGGGCCGCCTTCGCCACCGGTATTCCTCCACATCTCTACGCATTTCACCGCTACACATGGAATTCTACCCCCCTCTACAAGACTCTAGCCAACCAGTTTCAGATGCAATTCCCAAGTTAAGCTCGGGGCTTTCACATCTGCATTAATTGACCGCATGCGTGCGCTTTACGCCCAGTAATTCCGATTAACGCTTGCACCCTCCGTATTACCGCGGCTGCTGGCACGGAGTTAGC
+
CCCCCGGGGGGGGGGFGGFFGGGGGGGGGGGEGEGGDGGGC<B,@@FAFFFGGGGGEAGFGGGGF,9CEEGGEGGGGGGGGCFFGGGGDGFFGGGDFGGFFGFCFGAEGGGGGGGGGDEGGGGGGDEG@FGEGGCF8DE=EDGFGGG?FGF?FCGFC6CECGCCE;DFF,@E?FDFG7A3@FC,,,>,5>,,4=*541FF:ACF86+1)1+19++3+9>*6D0(36:A@C(407@D7:;*:367:0--:=)((0*-2-4:((*)2;6?00(,.;3::C8(,(-4((.),A(<((4,-*)-)
@M04650:207:000000000-C238N:1:1101:7124:2983 2:N:0:19
GGACTACCGGGGTTTCTAATCCTGTTTGCTCCCCACGCTTTCGCACCTGAGCGTCAGTCTTTGTCCAGGGGGCCGCCTTCGCCACCGGTATTCCTCCACATCTCTACGCATTTCACCGCTACACATGGAATTCTACCCCCCTCTACAAGACTCTAGCCAACCAGTTTCAGATGCAATTCCCAAGTTAAGCTCGGGGCTTTCACATCTGACTTAATTGACCGCCTGCGTGCGCTTTACGCCCAGTACTTCCGATTAACGCTTGAACCCTACTTATTCCCGCGGCTGCTGGCACGGAGTTAGC
+
CCCCBFCFFEFCFGG9FACFDFGGGGGGGGGCGG@FGGGGGGGGGGGFGCFEC@CFEGGGGGGGEEFFGGGGGGGG7BFAE:FEEFGGEGGGFGGEFGGF8ADFGGFGCCFFGFDFFGDCE:EFCEGGGGGG99EGG8DFCDGFGGG?@CGBGGGC,8,3@7C>@DFGGFGGGFG7@CGCFEFFEGG,:92==EECGG@9+;FFAFGFEGFFCCCG@ED4(),3=F>54C19>EFF*2;C8(44:*-6C6)4<BD<C19100*,*A3:(().-36)+0-,(4909?08>7(311;04*5:-
@M04650:207:000000000-C238N:1:1101:12790:3031 2:N:0:19
GGACTACCGGGGTATCTAATCCTGTTTGATCCCCACGCTTTCGCACATCAGCGTCAGTTACAGACCAGAGAGCCGCCTTCGCCACTGGTGTTCCTCCATATCTCTGCGCATTTCACCGCTACACATGGAATTCCACTCTCCTCTTCTGCACTCAAGTTCCCCAGTTTCCAATGACCCTCCACGGTTGAGCCGTGGGCTTTCACATCAGACTTAAGAAACCGCCTACGCGCGCTTTACGCCCAATAATTCCGGATAACGCTTGCCACCTACGTATTACCGCGGCTGCTGGCCCGTAGGTAGC
+
CCCCCGGGGGGGGGGGGGGGGGGGGGGGGGGGGGGGGGGGGGGGGGGGGGGGGGGEGGGGGGGGGGGGGGGGGGGGGGGGGGGGGGGGDGGGGGGGGGGGFGGGGGGGGEGGGGGGGGGGGGGGGFGGGGGGGGGGGGFGGDFFGGGFFGGFGGGGGGGGGFGEFDCCD=E9D;DFC6EE?CEEGGGGGGGGGGGGGFGGGFGFFGF4=FFF;@7CFFGF9C@>9ADE>GFB@D3CC?ECE1(4DFABFFF>:DGFG(70:?>?CGF:(4?43F?BG*404>BF9?:?>E:E>>(-(3:72
@M04650:207:000000000-C238N:1:1101:17668:3082 2:N:0:19
GGACTACACGGGTTTCTAATCCTGTTTGCTCCCCACGCTTTCGAGCCTCAGCGTCAGTTACAGTCCAGAGAGTCGCCTTCGCCACTGGTGTTCTTCCTAATCTCTACGCATTTCACCGCTACACTAGGAATTCCACTCTCCTCTCCTGCACTCTAGATAACCAGTTTGGAATGCAGCACCCAAGTTGAGCCCGGGTATTTCACATCCCACTTAATCATCCGCCTACGCTCCCTTTACGCCCAGTAAATCCGGATAACGCTCGCCACCTACGTATTACCGCGGCTGCTGGCACGTAGTTCGC
+
CCCCCGGGGGGGGGGGGGGGGGGGGGGGGGGGGGGGGGGGGGGGGGGGGFFGGGGGGGGGGGGGGGGGGGGGGGGGGGGGGGGGGGGGGGGGGFGGCGGGGGGGGGFGGGEGGGGGGGGGDFGGGGGGGGGGGDGGGGGGGFGFGFGGGGGFGGGGGFGGGDFGF9EGGFGGG9EFG6?FGBGGGE9DCGCFDGGGGGFAFFFFF9CCEGFGFFFGFFGG>G24AFDF2:@FFGFCFDEGE0=@F>C?GFFF6BGEGFF@F9C>**:7?B:7?F?<AC?BBFFB;?DB:E?G?:(,3@)(-
@M04650:207:000000000-C238N:1:1101:15295:3121 2:N:0:19
GGACTACCCGGGTTTCTAATCCTGTTTGCTCCCCATGCTTTCGCGCCTCAGCGTCAGTTATAGACCAGAAAGTCGCCTTCGCCACTGGTGTTCCTCCACATCTCTACGCATTTCACCGCTACACGTGGAATTCCACTTTCCTCTTCTATCCTCAAGCCTTCCAGTTTCCAATGACCTTCCACGGTTAAGCCGTGGGCTTTCACATCAGACTTAGAAGGCCGCCGGCGCGCGCTTTACGCCCAATAATTCCGGACAACGCTTGCCACCTACGTATTACCGCGGCTGCTGGCCCGTATTTAGC
+
CCCCCFGFGGGGCGGGGGGGGGGGGGGGGGGGEGGGGFGGGGGGGGGGGGGGGGGGGGGGG,EEGGGCEGGFGGGGGGGGCCGGGGGFFGFGGGGGGGGGGGGGGGGFEGGGGGGGGGGGGGCGDEECFFFFGGGGGFFFADDB9EE=?@FFDFFFFFGGGCD97E8EGGFGG,,=,6,@DFCGGG6@;FGGGCG>*9FFDAD@+2+389;CE8+:92;C>D=--56)(1(,25>97<EGE:684:2<C?F6:@D?GFF02<F7*+44378?FF,)::((39FF90)4:7(*416.3C><4
@M04650:207:000000000-C238N:1:1101:15376:3121 2:N:0:19
GGACTACTCGGGTTTCTAATCCTGTTTGCTCCCCACGCTTTCGAGCCTCAGCGTCAGTTACAGACCAGAGAGTCGCCTTCGCCACTGGTGTTCCTCCATATATCTACGCATTTCACCGCTACACATGGAATTCCACTCTCCTCTTCTGCACTCAAGTTCCCCAGTTTCCAATGACCTTCCCCGGTTGAGCCGGGGGCTTTCACATCAGACTTAAGGAACCGCCTGCGCTCGCTTTACGCCCAATAAATCCGGACAACGCTTGCCACCTACGTATTACCGCGGCTGCTGGCACGTAGTTAGC
+
CCCCCGGGGGGGGGGGGGGGGGGGGGGGGGGGGGGGGGGGGGGGGGGGGGGGGGGGGGGGGGGGGGGFGGGGGGGGCFEGGGGGGGGGGGEGGGGGGGGGGGGGGGCFCFEGGGGGGGGGGGGGGDGGFFFGGGGGGGDFGGGFGGGGGGGFGGGGGGGGGGGGGFGGGGGGGDDGGGGGGFEGGGGGGGGGGGGDDG:FGA;@FGGA@GFFEGGGFFGGFG9?DF6),C;@;GFFF:CEG06?GF<2CFFFFFG0*46?FFGFFF08::??FD>FGF:999BF>::3:EB<4:(4-C<<6
@M04650:207:000000000-C238N:1:1101:20865:3145 2:N:0:19
GGACTACTGGGGTATCTAATCCTGTTTGCTCCCCACGCTTTCGAGCCTCAGCGTCAGTTACAGACCAGAGAGCCGCCTTCGCCACTGGTGTTCCTCCATATATCTACGCATTTCACCGCTACACATGGAATTCCACTCTCCTCTTCTGCACTCAAGTCTCCCAGTTTCCAATGACCCTCCCCGGTTGAGCCGGGGGCTTTCACATCAGACTTAAGAAACCGCCTGCGCTCGCTTTACGCCCAATAAATCCGGACAACGCTTGCCACCTACGTATTACCGCGGCTGCTGGCACGTAGTTAGC
+
CCCCCFGGGGGGGGGGGGGGGGGGGGGGGGGGGGGGGGGGGGGGGGGGGGGGGGGGGGGGGGGGGGGGCGGEGGGGGGGGGGGGGGGGGGGGGGGGGGGGGGGFFGGGGGGGGGGGGGGGCGGGGFFGFEFFGGCFGGGGGGGFGGGGGGGFGGF9EFGGGGGGDGEGGGGGGGGGGGGGGGGGGGGGDFFGGGGGGGGGGFGFFGG?*;DGCGGGFFGGFGBF<FFFBGBF?FF2=?GGGB0:GG<AGFF>(7C?G9>FFFG:7FBFFFFFFGFFGF?>>9;096:BFG(<:13(4<5>6
@M04650:207:000000000-C238N:1:1101:13422:3213 2:N:0:19
GGACTACTCGGGTATCTAATCCTGTTTGCTCCCCATGCTTTCGCGCCTCAGCGTCAGTTATAGACCAGAAAGTCGCCTTCGCCACTGGTGTTCCTCCACATCTCTACGCATTTCACCGCTACACGTGGAATTCCACTTTCCTCTTCTATCCTCAAGCCTTCCAGTTTCCAATGACCTTCCACGGTTAAGCCGTGGGCTTTCACATCAGACTTAAAAGGCCGCCTGCGCGCGCTTTACGCCCAATAATTCCGGACAACGCTTGCCACCTCCGTATTACCGCGGCTGCTGCCACGTAGTTAGC
+
CCCCCGGGGGGGGGGGGGGGGGGFGGGGGGGGGGGGGGGGGGGGGGGGGGGGGFGGGGGGGFGFGGGGGGGGFGDGGGGGDGGGGGGGGGGGGGGGGDGGGGGGGGGGGGGGGGGGGGGGGGGGGGGGGFGGGGGGGGGGGFGFDGGDFGGFGGDG?FGCGGGDGAFGG;DGGFGFFGGG8FCEGGEGAFGD9>EGDCFGGFGAFGCFEFGGFGGGF=GGFGF@@F9DBDBFFGFFF;ECF;05C;CEGF?90>C(>>>?0<F>*C:70((-4E?<FG096907(4BF):,A9?1(4<).6
@M04650:207:000000000-C238N:1:1101:23949:3237 2:N:0:19
GGACTACAGGGGTATCTAATCCTGTTTGCTCCCCACGCTTTCGCGCCTCAGCGTCAGTTACAGACCAAAAAGCCGCCTTCGCCACTGGTGTTCCTCCACATCTCTACGCATTTCACCGCTACACGTGGAATTCCGCTTTTCTCTTCTGTCCTCAAGCCTTCCAGTTTCCAATGACCTTCCACGGTTAAGCCGTGGGCTTTCACATCAGACTTAAAAGGCCGCCTGCGCGCGCTTTACGCCCAATAATTCCGGACAACGCTTGCCACCTACGTATTACCGCGGCTGCTGGCACGTAGTTAGC
+
CCCCCGGGGGGGGGGGGGGGGGGGGGGGGGGGGGGGGGGGGGGGGGGGGGGGGGGEGGGGGGGGGGGGGGGGGGGGGGGGGGGGGGGGGGGGGGGGGGGGGGGGGGGGGGGGGGGGGGGGDFGGGGGGG@EGGGGGGGGGGGGFGGGGGGGFGGGGGGGGGGGGGGFGGGGGGFGGGGGGGGGDGGGGGGGGGGGGGGGGGFGFFGFFFGGGFG8CCFGGFGFFFFFFFGF9FGFEFFEGGFFFGGFBGFF>FFGBF00<8<G?FGF?:FF:BGFFF>?BFB9>68?FFG:E?3<?1F<D9
@M04650:207:000000000-C238N:1:1101:23236:3239 2:N:0:19
GGACTACCGGGGTTTCTAATCCTGTTTGCTCCCCACGCTTTCGCACCTGAGCGTCAGTTACAGACCAGAGAGCCGCCTTCGCCACTGGTGTTCCTCCATATCTCTGCGCATTTCACCGCTACACATGGAATTCCACTCTCCTCTTCTGCACTCAAGTTCCCCAGTTTCCAATGACCCTCCACGGTTGAGCCGTGGGCTTTCACATCAGACTTAAGAAACCGCCTACGCGCGCTTTACGCCCAATAATTCCGGATAACGCTTGCCACCTACGTATTACCGCGGCTGCTGGCACGTAGTTAGC
+
CCCCCGGGGGGGGGGGGGGGGGGGGGGGGGGFGGGGGGGGGGGGGGGGGGGGGGGGGGGGGGGGGGGGGGGGGGGGGGGGGGGDGGGGGGGGGFGFGGGGGG9FGGGGGGGGGGGGGGGGGGGGGGGGGGGGGGGGGGGGGGGFGGGGGGGFGGGGFAFGGGGGFCFGGGGGGGGGGGGGGGGGFGGGGGGGGGGGGG7FGFGF6A;A:<FFFGFDC:FG=GFD<F@EFGFF@GF<FFGG>::?G7).?7:1(8DDF<B?00C(:FB?(3:?2C(.<*29>0666(4>?E0A6.4,(<4<.
@M04650:207:000000000-C238N:1:1101:15181:3295 2:N:0:19
GGACTACTTGGGTTTCTAATCCTGTTTGATCCCCACGCTTTCGCACATCAGCGTCAGTTACAGACCAGAGAGCCGCCTTCGCCACTGGTGTTCCTCCATATCTCTGCGCATTTCACCGCTACACATGGAATTCCACTCTCCTCTTCTGCACTCAAGTTCCCCAGTTTCCAATGACCCTCCACGGTTGAGCCGTGGGCTTTCACATCAGACTTAAGAAACCGCCTACGCGCGCTTTACGCCCATTAATTCCGGATAACGCTTGCCCCCTACGTCTTACCGCGGCTGCTGGCACGTAGTTAGC
+
CCCCCFGG,@EFFCEFG<FFG,EEAFC<F,,CCFD+CF,8CFGG7:C,ACEDFGFCBFGGGDCCDGGGCCF@F8FEFGGGDGFGDAEFEF<:EA;E<F?FG,;B;DECGG7CEGGGFCC==CEA9AAFFE9EFG9CDB,AEDDF9EAFFGCF8@EEGA9EF>8+3C:DEBBACEEE8=?C8,B>D:+5@DECE7:>CGF,+4DFADF;=FD78:+=@BG>94/226>EFD@>,*:<F0@<F?()+*6)07/1:)94026003C4*;((-(-,(;2A7C139;>FFB?::58C<48((349.
@M04650:207:000000000-C238N:1:1101:8453:3302 2:N:0:19
GGACTACACGGGTTTCTAATCCTGTTTGCTCCCCATGCTTTCGCGCCTCAGCGTCAGTTATAGACCAGAAAGTCGCCTTCGCCACTGGTGTTCCTCCAAATCTCTACGCATTTCACCGCTACACGTGGAATTCCACTTTCCTCTTCTATCCTCAAGCCTTCCAGTTTCCAATGACCTTCCACGGTTAAGCCGTGGGCTTTCACATCAGACTTAGAAGGCCCCCTGCGCGCGCTTTACGCCCAATAATTCCGGACAACCCTTGCCCCCAACGTATTACCGCGGCTGATGGCGCGTAGTTAGC
+
CCCCCGGGGGGGGGGGGGGGGGGGGGGGGFFGGGGGGGGGGCGGGGCF@FFGGGGDGGFCFGGFGGGGGGGGE9C:FGGGGGGGGGGGFGGGGGFCGG,CA=DFGGGG7FGGGGGGFDCCEGGGGGGGGEFGGGEFA9=FAFGF8ED;AFFFFDGFAD8,@FFGEGGGCFGGCD,ADF88=:B7FF>DFCFCCEEG5FGG7BG><283*;CD*@8C+)D4)3)/9A>EBD9(3C;<61EF731(>75);AF0(0CBF((40843*1-(861:0C3)9C06;6(4(().37(/4(4982)56
@M04650:207:000000000-C238N:1:1101:12155:3313 2:N:0:19
GGACTACTGGGGTTTCTAATCCTGTTCGCTACCCATGCTTTCGCTCCTCAGTGTCAGTAACTGCCCAGAGACCTGCCTTCGCCATCGGTGTTCTTCCTGATATCTGCGCATTCCACCGCTACACCAGGAATTCCAGTCTCCCCTACAGCACTCCAGCCTGCCCGTATCGCCTGCACGCCCGAAGTTAAGCCTCGGGATTTCACAGACGACGCGACAAACCACCTACGAGCCCTTTACGCCCCGTAATTCCGGACAACGCTTGCACCCTACGTATTACCGCGGCTGCGGGCACGTGGTTAGC
+
CCCCCDGGGGGGGGGGGGGGGGGGGGGGGGCGGGGFGGGGGGGGGGGGGGGFGGGGGGGGGGGGGGGGDDFGGGGGGGGGGGGGGGGGCGGGGGGGGGGFFGGGGFEGGGGGFFGGGGGGGGGCEGFF7FFGGGGGFEDFFGGF?FFFCFGFGGGGGGFDFG?8FEGFDDGGFGFGGGGGE7+BFADG9FG?FEGGGDFGGFGFB**/59C)-5CC)(;50<<81=3>(>(/5:6:@2CC8(42CD<276@90>D?<612:<5<GG?<(((.<F:AGG<>960,22(435,*(.((4*6::
@M04650:207:000000000-C238N:1:1101:25013:3354 2:N:0:19
GGACTACAAGGGTTTCTAATCCTGTTTGATCCCCACGCTTTCGCACATCAGCGTCAGTTACAGACCAGAGAGCAGCCTTCGCCACTGGTGTTCCTCCATATCTCTGCGCATTTCACCGCTACACATGGAATTCCACTCTCCTCTTCTGCACTCAAGTTCTCCAGTTTCCAATGACCCTCCACGCTTAAGCCGTGGGCTTTAAAATCAAGCTTAAGAAACCGCCTACGAGCGCTTTATGCACAATAATTCCGGCTAAACCTTACCACCTACGTAATACCGCGGCTTCAGTCACATTGTTCG
+
CC<BCGF<<F<@FGGAFF,FEFE6FGC,CAAECG8@@@FFGC76@:@F@<A,886B76<CCCFFGGAEG@FD@,,9,A?==,8,8?C@96:4EFGGGGGGGGFGF9==7+4BFFGF<4+08+=A:FE@F<A4EFGFGFFGG88D,EFAA,,+,4E8F=C,7,71A===,CE;+7=8D8@=,,++6++,,8,+4+3++3,3+?,<+;D**;*5:75=+),3:*:5-*()(?2=D*6>+9<9FE@A+0??76A6()*)+((/.)2.+5(,.(-,)*(.20(,4((-(,)))+-+))))6+6(
@M04650:207:000000000-C238N:1:1101:22450:3360 2:N:0:19
GGACTACCCGGGTATCTAATCCTGTTTGATCCCCACGCTTTCGCACATCAGCGTCAGTTACAGACCAGAGAGCCGCCTTCGCCACTGGTGTTCCTCCATATCTCTGCGCATTTCACCGCTACACATGGAATTCCACTCTCCTCTTCTGTACTCAAGTTCCCCAGTTTCCAATGACCCTCCACGGTTGAGCCGTGGGCTTTCACATCAGACTTAAGAAACCGCCTACGCGCGCTTTACGCCCAATAAATCCGGACAACGCTTGCACCCTACGCATTACCGCGGCTGCTGGCACGTAGTTAGC
+
CCCCCGGFFGCFFGGGGEFGGGGGGGGG9FFGGGGGGGGGGGGDEGCEFFGGGGGGGGFFGEGFGGGGGGGEFGGGGGGGGGGDEGGC?FGGGGGGGCG<EGGGGGGGGGGGGGGGGEGDGGGGGFFDFFCFGFFGFGGGGGGFDGFGBFGFF9@EBFGFGFGDGGGDFGGDG9DFGFGG,>CEGEC:CCCCEG57FC@EGC9+BF7>BDFGFG8CCFFGBGBD=FD>157B@55CF@EGE:029C5<7?EB05C3FFFF0(9)*234<:((4C?AFG?>9BF1(8578EBC?6:??GA<5
@M04650:207:000000000-C238N:1:1101:22092:3425 2:N:0:19
GGACTACTAGGGTATCTAATCCTGTTTGCTCCCCATGCTTTCGCGCCTCAGCGTCAGTTATAGACCAGAAAGTCGCCTTCGCCACTGGTGTTCCTCCATATCTCTGCGCATTTCACCGCTACACATGGAATTCCACTCTCCTCTTCTGCAATCAAGTTCCCCAGTTTCCAATGACCCTCCACGGTTGAGCCGTGGGCTTTCACATCAGACTTAAGAAACCGCCTGCGCGCGCTTTACGCCCAATAATTCCGGACAACGCTTGCCCCCTACGTATTACCGCGGCTGCTGGCACGGAGTTAGC
+
-AACCFGG9EFFDEFGGGGGGGGCCFGGGGG8CCFFFGFDFFEEDECFFGFFEGGD@,,CCEFCGGGG,FGGGGGGDG7EFDGGGGGG9FGGGGGGGF<EFFGGGCCFCB:?FF9,BFEDEGC@E,AFGCFDGGFFGF,,@DE7E>=3CA,+,6EDAEGGGGGGGGGGGCFG=F=E,+@+8FGGGGG?8DEEEEDD++>DC6DBBGGFB9FG5D8=B:FF=C=27F>)>C:@9EFFF?GG:?0@FF?6CCF66BD?G9BB20/4CGB432:?204ACC?F9;(--8::>*3F:03;3;5)-
@M04650:207:000000000-C238N:1:1101:17916:3426 2:N:0:19
GGACTACCCGGGTTTCTAATCCTGTTTGCTCCCCACGCTTTCGCACCTGAGCGTCAGTCTTTGTCCAGGGGGCCGCCTTCGCCACCGGTATTCCTCCACATCTCTACGCATTTCACCGCTACACATGGAATTCTACCCCCCTCTACAAGACTCTAGCCAACCAGTTTCAGATGCAATTCCCAAGTTAAGCTCGGGGCTTTCACATCTGACTTAATTGACCGCCTGCGTGCGCTTTACGCCCAGTAATTCCGATTAACGCTTGCACCCTCCGTATTACCGCGGCTTCTGGCACGGAGTTAGC
+
CCCCCGGGGGGGGGGGGGGGGGGGGGGGGGGGGGGGGGGGGGGGGGGGGCGGGGGGGGGGGGGGGGGGGGGGGGGGGDGGGEGGGGGGFGGGGGDFGGGGGGGGFFGGGGGGGGGGGGGCGGGGGGGGGDGGGGGGGFGGGGGBGGGGGFGFGGGGCGGGGGGGGGFFCCGGGC9CFGGGDFFGGGGGGGFCEGGEGGGGGFGAFGGFFGGGCCD7+9CD>DB67ABADGF>FEF9?BCCE<?37CA<FFFFFFG<C<088:38DG:6:?9?FD?AG*4(4721((6A)0(31(9>F?)64
@M04650:207:000000000-C238N:1:1101:12299:3514 2:N:0:19
GGACTACCCGGGTTTCTAATCCTGTTCGCTACCCATGCTTTCGCTCCTCAGTGTCAGTAACTGCCCAGAGACCTGCCTTCGCCATCGGTGTTCTTCCTGATATCTGCGCATTCCACCGCTACACCAGGAATTCCAGTCACCCCTACAGCACTCCAGCCTGCCCGTATCGACTGCACGCCCGAGGTTAAGCCTCGGGATTTCACAGACGACGCGCCAAACCACCTACGAGCTCTTTACGCCCAGTAATTCCGGTTAACGCTTGCCCCCTCCGTATTACCGCGGCGGCTGGCCAGGAGTTAGC
+
CCCCCGGCFGGGGGGGGGGGGGGGGGGGGGCGGGGDGGGGGGG7,EFGFGFFGGGGGGEGGDEFGGFGD@F<DGGGGGGGGGGGGGGEGGGGGGGGGGGG9FFGG9CCEGDGCFFGGGGGGGGGDDFEFFFGGC><D9,CFDGF6E>DEEFFGFGGGGGC8D=EG+@@8+CGDEGGGDGGGG67FF,EGGGFCGGG*;CFF69BA*/0/?)?@):<)(CF(:@D;F6:;D(5-?*673EEG?05>C<BFFF(()9):,3:?2G(7F961228.02:G::3;99(((13(*,+((,44*)).
@M04650:207:000000000-C238N:1:1101:13065:3515 2:N:0:19
GGACTACCAGGGTATCTAATCCTGTTTGCTCCCCACGCTTTCGCACCTGAGCGTCAGTCTTTGTCCAGGGGGCCGCCTTCGCCACCGGTATTCCTCCACATCTCTACGCATTTCACCGCTACACATGGAATTCTACCCCCCTCTACAAGACTCTAGCCAACCAGTTTCAGATGCAATTCCCAAGTTAAGCTCGGGGCTTTCACATCTGACTTAATTGACCGCCTGCGTGCGCTTTACGCCCCGTAATTCCGATTAACGCTTGCACCCTCCGTATTACCGCGGCGTCTGGCACGGAGTTAGC
+
CCCCCGGGGGGGGGGGGGGGGGGGGGGGGGGGGGGGGGGGGGGGGGGGGGGGGGGEEGGGGGGGGGGGGGDGEGGGGGGGGGGGGFGGEGGFGGGGGGGGGGGGGGGGGGGGGGFGGGEGGGGGGFGGGDGGGGGGGGGEGGGFFGGCDFG?FFGGGGGFGGGGGGGGGGFGFGGGGGGGGGGGGGGGGGGGGGGGGGFFG>;8CGFFFGGGEGGGFEGF@G9@DFFEDGFF1C>BFFGGE19?DG:4CFF?:3<<>?BFF<C)7CB??B>:(A8<CC0>>F;((--,46(0(2961C5)6
@M04650:207:000000000-C238N:1:1101:6427:3561 2:N:0:19
GGACTACTCGGGTTTCTAATCCTGTTCGCTCCCCACGCTTTCGTTCCTCAGCGTCAGTTACTGCCCAGAGACCCGCCTTCGCCACCGGTGTTCCTCCTGATATCTGCGCATTTCACCGCTACACCAGGAATTCCAGTCTCCCCTACAGCACTCAAGTCTGCCCGTATCGCCTGCACGCCCACAGTTAAGCTGCGGGATTTCACACACGACGCGACAAACCGCCTACGAACTCTTTACGCCCAGTAATTCCGGACAACGCTCGCCCCCTACGTATTACCGCGGCTGCTGGCACGTAGTTAGC
+
CCCCCGGFGGGGGGGGGGGGGGGGGGGGGGGGGGGGGGGGGGGFFFDFGGGGEGGGDGGGG9FCFGFG@CFFGFGCGGGGGGGGGFGCFCGGGGGGGGGFF<EFGE9CGGEFGGGGF7EDGGFGFCFE?FFFGGF,,@DGFFG?DF8@DFGDGG89@EFAE<?AC@GG@+8EGGGG7+@@7C*3F;@,BFC@?5CEGGGGGCGF)9DEBG)).)7<>;GGFDB?B:031>6AFGF)=?DCD0:87FFAGF6;:@D(969:?>D(*:634<(.5E2>FDBB(-999().,:1A?102?F)-.
@M04650:207:000000000-C238N:1:1101:11916:3586 2:N:0:19
GGACTACAGGGGTTTCTAATCCTGTTTGATCCCCACGCTTTCGCACATCAGCGTCAGTTGCAGACCAGAGAGCCGCCTTCGCCACTGGTGTTCCTCCATATCTCTGCGCATTTCACCGCTACACATGGAATTCCACTCTCCTCTTCTGCACTCAAGCAAGACAGTTTCCAATGACCTTCCTCGGTTGAGCCGAGGGCTTTCACATCAGACTAATCTTGCCGCCTACGCGCGCTTTACGCCCAATAATTCCGGATAACGCTTGCCACCTACGTATTACCGCGGCTTCTGGCACGTAGTTAGC
+
CCCCCGGGGGGGGGGGGGGGGGGGGGGGGFGEGGGGGGGGGGGGGGGGGGGGGGGGGGGGGGGGGGGGGGGGGGGGGGGGGGGGGGGGGGGGGGGGGGGGGGGGGFGGGGGGGGGGGGGG+@EGG8FFGGGGGGGGGGGGGFGFGGGGGGGFGFGGGGGGGGGGGGGGGGGGGGGGGGGGDGGGGGG6FGGGDGGGGGGGGFGFFGFFFG4C=F?:8CFG@GFFFFFF9GFF;GF3ADGGG?014:4-:B4>05DAG?FFFFGFC9:<.:<(4::<GF?>(4>>(.-).A<GF?(41C4).
@M04650:207:000000000-C238N:1:1101:15414:3588 2:N:0:19
GGACTACTAGGGTTTCTAATCCTGTTTGCTCCCCACGCTTTCGCGCCTCAGCGTCAGTTGCGAGCCAAAGAGCCGCTTTCGCCACTGGTGTTCCTCCATATCTCTACGCATTTCACCGCTACACATGGAATTCCACTCTTCTCTCTCGCACTCAAGTCTTCCAGTTTCCAATGACCCTCCCCGGTTGAGCCGGGGGCTTTCACATCAGACTTAAAAGACCGCCTGCGCGCGCTTTACGCCCCATAATTCCGGACAACGCTTGCCACCTACGTATTACCGCGGCTGCTGGCACGGAGTTACC
+
CCCCCGGGGGGGGGGGGFGGGGGGGGGGGGGGGGGGGGGGGGGGGGGGGFGGDGGGGGGGGGGGGGGGGGGGGGGGGGGGEGDGGGGGGDGGGGGGGGGGGGGGGGFGGDFGFGFFGGGGGGGGGGGFFFEGGGGGGGGGGCGFGGGGGGGFGFGGGGGGGGGGGGFGGGDGGGGGGFGGGGGGGCEFGGGGGCCGGGGGGFGFFG>=<FGGFGGD61CC0CB;@F>FFGF>F=F<F?GDC(4:FDFAC=@;0<C?F;010:F0*A?8?71(,<34EF<FF;9(-43)(23C0-((-CA)-
@M04650:207:000000000-C238N:1:1101:24738:3591 2:N:0:19
GGACTACTCGGGTTTCTAATCCTGTTTGCTCCCCATGCTTTCGCGCCTCAGCGTCAGTTATAGACCAGAAAGTCGCCTTCGCCACTGGTGTTCCTCCACATCTCTACGCATTTCACCGCTACACGTGGAATTCCACTTTCCTCTTCTAACCTCAAGCCTTCCAGTTTCCAATGACGTTCCACGGTTAAGCTGTGGGCTTTCACACCAGACTTAAAAGGCCGCCTGCGCTCGCTTTACGCCCAATATTTCCGGACAACGCTTGCCACCTACGTATTTCCGCGCGTGCTGGCCCTTTGTTAGC
+
CCCCCDA,6BFFFF>F<@EFGG,6=E<C,@66DC8FD8FGGDE>@@@?CE<@@FGC7FFEG,6@,C,@C8EFEFD7:FFCD7BF@FGGGGGCFECA=,=FFECFF9FGEGGCFFCFFCEDECEGFAACFFGFFFAF;D,CFGED6=DC,@=DEGFFED3,=AD,:CCDG9>E?FE+6=E,27@8FFGCAF,@9AFEC+><+;D9*3*;=D59*==7A);*)3)5//-4(/>=8=))1114=3?8*+1)7;).,=5179(-8?*,002,53:?>FB2:>((,(-,-((6(2(*((,).*)6)
@M04650:207:000000000-C238N:1:1101:15606:3595 2:N:0:19
GGACTACAGGGGTATCTAATCCTGTTTGCTCCCCACGCTTTCGCGCCTCAGCGTCAGTTACAGACCGAAAAGCCGCCTTCGCCACTGGTGTTCCTCCACATCTCTACGCATTTCACCGCTACACGTGGAATTCCGCTTTTCTCTTCTGTCCTCAAGCCTTCCAGTTTCCAATGACCTTCCACGGTTAAGCCGTGGGCTTTCACATCAGACTTAAAAGGCCGCCTGCGCGCGCTTTACGCCCAATAATTCCGGACAACGCTTGCCACCTACGTATTACCGCGGCTGCTGGCACGTAGTTAGC
+
CCCCCGGGGGGGGGGGGGGGGGGGGGGGGGGGGGGGGGGGGGGGGGGGGGGGGGGGDGGGGGGGGGGGGGGGGGGGGGGGGGGGGGGGGGGGGGGGGGGGGGGGGGGGGGGGGGGGGGGGGGGGGGGGGGGGGGGGGGFGGGGFGGGGGGGFGGGFGGGGGGGGGGGGGGGGGGGGGGGGAFG>FGGGGGGGGGECDGFGGFGFAFGAEGGGFGGCFFGFFGFFFF9AFGFFFCFFFFGEGF01DDAAGFF;?EC?GFBFF<G?CFFBBB:??ABFCG?FF>B>BF?FFE0C?F02:GA96
@M04650:207:000000000-C238N:1:1101:14648:3596 2:N:0:19
GGACTACTAGGGTTTCTAATCCTGTTTGCTCCCCATGCTTTCGCGCCTCAGCGTCAGTTATAGACCAGAAAGTCGCCTTCGCCACTGGTGTTCCTCCACATCTCTACGCATTTCACCGCTACACATGGAATTCTACCCCCCTCTACAAGACTCTAGCCAACCAGTTTCAGATGCAATTCCCAAGTTAAGCTCGGGGCTTTCCCATCTGACTTAATTGACCGCCTGCGTGCGCTTTACGCCCAGTAATTCCGATTAACGCTTGCACCCTCCGTCTTACCGCGGCTGCTGGCACGGAGTTAGC
+
BC9CCGGGFGGGGGGGGGGGGGGGGGGGGGGGGGGGGGGGGGGGGGGGGGGGGGGGGGGGGCFGGGGGGFGGGGGGGGGGGGGGGFGGGGGGGGGGGFFGGGGGGGGGEGGGGGGGGGGGEGGGGFGCGFGGGGGFGFGGGGGFEGG,8@FFGGG=A@FFGG>FGGGG93>EDF89EFGGGB?7@FGGGGGGDCC5@DGGF+,;:CFF?C>>4FGG6>FGBGFFFFFE=D060CFCFF>CF6@1:FCEGC;<(;DAG:08<?G?GC???:>F(869FG?>FFBB0:?2:E0?2;(48CA94
@M04650:207:000000000-C238N:1:1101:23028:3652 2:N:0:19
GGACTACCCGGGTTTCTAATCCTGTTCGCTCCCCACGCTTTCGAGCCTCAGCGTCAGTTACAGACCAGAGAGTCGCCTTCGCCACTGGTGTTCCTCCATATATCTACGCATTTCACCGCTACACATGGAATTCCACTCTCCTCTTCTGCACTCAAGTTCCCCAGTTTCCAATGCCCCTCCACGGTTGAGCCGTGGGCTTTCACATCAGACTTAAGAAACCGCCTACGCGCGCTTTACGCCCAATAATTCCGGATAACGCTTGCCACCTACTGATTACCGCGGCTGCTGGCACGTAGTTAGC
+
CCCCCGGGGGGGGGGGGGGGGGGGGGFGGGGGGGGGGGGGGGGDGGGGGGGGGGGGGGGCFGFFFGGGGGFGFGDGGGGGGG@EGGGGFGGGGGFGGEGGGGGGGGGGGGGGGGGGGGGDGGGGFFGGGGFGGGCFGF8FGGGFGGGGGGGFGGGGEGGGGGGGGGGGGFGGG,3,AD6@?:CDGCECCFGGCEGGCDGFGFGFFG+3>GGFEGGC80CC@GF>54(=6D@9BEFEFFGGGF?:D7AFGF42()*.7(,43(947C0..())-26AGGBB(249(17?(52C,(((-<924
@M04650:207:000000000-C238N:1:1101:11001:3662 2:N:0:19
GGACTACTAGGGTATCTAATCCTGTTTGCTCCCCATGCTTTCGCGCCTCAGCGTCAGTTATAGACCAGAAAGTCGCCTTCGCCACTGGTGTTCCTCCACATCTCTACGCATTTCACCGCTACACGTGGAATTCCACTTTCCTCTTCTATCATCAAGCCTTCAAGTTTCCAATGACCTTCCACGGTTAAGCCGTGGGCTTTCACATCAGACTTAGAAGGCCGCCTGCGCGCGGTTGAGGCCCAATAATGCCGGACAACGCTTGCAACCTACGTATTACCGCGGCTTCTGGCAAGTAGTTAGC
+
CCCCCFG<ADFFFGFFGGGGFFGGEDGFGD9FFD<FFGGGGGGGCC@:CEGGGECEFGG9E<CFFAFGGF<FFECG7FFGEE:F:?FFGGG@FFCCEGGGGGG9DFFCC:FFA?,CEFEDCGF=+9,BEF9FFE;DDAFGFCFCD,@=,,,+,4>EEFGCG,,37,,>9EDADFD8D=8@9FC8DGG,,D,+@@>+=7@?FAC<+;+A5CG702C<BCFF@>==4?2A>)6(.1)(),***/38**)9+;3.(091C99(.8F)*<74:B<2)3,)2*(2((4((,-6<7(+(.)6)<4A4
@M04650:207:000000000-C238N:1:1101:5857:3693 2:N:0:19
GGACTACCGGGGTTTCTAATCCTGTTTGCTCCCCACGCTTTCGCGCCTCAGCGTCAGTTACAGACCAGAAAGCCGCCTTCGCCACTGGTGTTCCTCCACATCTCTACGCATTTCACCGCTACACTAGGAATTCCACTCTCCCCTCCTGTACTCTAGATCTCCAGTTTGGAATGCAGCCCCCAGGTTGAGCCCGAGTATTTCACATCCCACTTAAAGATCCGCCTACGCTCCCTTTACGCCCAGTAAATCCGGACAACGCTTGCCACCTACGTATTACCGCGGCTGCTGGCACGTAGTTAGC
+
CCCCCGGGGGGGGGGGGGGGGGGGGGGGGGGGGGGGGGGGGGGGGGGGGGGFG@CCGGGGGGFGGGGGGGGGCFGGGGGGGGGGGGEGGGGGGGGGGGFGFGGGGGGGGGGGGGGGGGDDGGGGCGGGFFFGCGFGGGDCFGGDEGGFBEGFGGGGGGFBCFGFFGGGEGGGGGFGGFGE67C@DFDEFFFGGGC9?G;D:9FFFG4FFGF7;FFGF=FGBF>@FFFD09:D@G);6?GGG;<3FF3?DF5;?351199B::GFCC??BF:()<46@74(((3>9:?2:C0966028CA).
@M04650:207:000000000-C238N:1:1101:5976:3700 2:N:0:19
GGACTACTGGGGTATCTAATCCTGTTTGCTCCCCACGCTTTCGCACCTGAGCGTCAGTCTTTGTCCAGGGGGCCGCCTTCGCCACCGGTATTCCTCCACATCTCTACGCATTTCACCGCTACACCTGGAATTCTACCCCCCTCTACAAGACTCTAGCCAACCAGTTTCAGATGCAATTCCCAAGTTAAGCCCGGGGCGTTCACATCTGACTTAATTGACCGCCTGCGTGCGCTTTACGCCCAGTAATTCCGATTAACGCTTGCACCCTCCGTATTACCGCGGCTGCTGGCACGGAGTGAGC
+
CCCCCFGFEGGGGDGGGGGGGGGGGGGGGGGGGGDCFGGGGGGEGGGGDEFGEFGGGFEFGCFDFFGGGGGGGGGGGGGGGGGGGGGGBCFGGGGFGGDGGCFGG9FGGG@FFFGGGGDCGGGG8,<BFGGGGCFFCF8CEGCFFFG,3@@?FCGFFC9FCGEGGFGGF,,@CGGE:>CGGGCFFFEC9F,=EECED)=:CFGF=FCFCCFC7FCC;);D9D61:F9<1C7>>GF)41CG>04:7:ADGF:((8*6F?;62154CFBF22684@:BGD(((4>(4())557C:>09<*-85
@M04650:207:000000000-C238N:1:1101:17903:3733 2:N:0:19
GGACTACTGGGGTTTCTAATCCTGTTCGCTCCCCACGCTTTCGTTCCTCAGCGTCAGTTACTGCCCAGAGACCCGCCTTCGCCACCGGTGTTCCTCCTGATATCTGCGCATTTCACCGCTACACCAGGAATTCCAGTCTCCCCTACAGCACTCAAGTCTGCCCGTATCGCCTGCACGCCCACAGTTAAGCTGCGGGATTTCACAAACGACGCGACAAACCGCCTCCGAACTCTTTACGCCCAATAATTCCGGACAACGCTTGCCACCTACGTATAACCGCGGCTGCTGGCACGTAGTTAGC
+
CCCCCGGGGGGGGGGGGGFGGGGGGGGGGGGGGGGGGGGGGGGFGGGGDFGGGGGGGGGGGFGGGGGGGGGGFFGGGGGGGGGGGGGG:FGGGGGGGDFGGGGGGGGGGGGGGGGGGF6?>FDFCDGGCCFEFFCAEG;BFGGFGG8DBFFFG?EGGGGGGC8@C+DBBEEEGFF,+9CE5>8>FG;EFCA9?>ECCDGE>+?=2*;8=:3C1DGGFFGGF371()-5:D1<BC=<FBGEE??F*:A9FF?>?;D6C99B:<F?7E(4,34?2+))+9317>06(8>?(*,<:<1((<)56
@M04650:207:000000000-C238N:1:1101:22310:3747 2:N:0:19
GGACTACACGGGTTTCTAATCCTGTTCGCTACCCATGCTTTCGCTCCTCAGTGTCAGTAACTGCCCAGAGACCTGCCTTCGCCATCGGTGTTCTTCCTGATATCTGCGCATTCCACCGCTACACCAGGAATTCCAGTCTCCCCTACAGCACTCCAGCCTGCCCGTATCGCCTGCACGCCCGAAGTTAAGCCTCGGGATTTCACAGACGACGCGACCAACCCCCTACGAGCTCTTTACGCCCAGTAATTCCGGACAACGCGTGCACCCTACGTATTACCGCGGCTGCTGGCACGTAGTTAGC
+
CCCCCGGGGFGGGGGGGGGGGGGDGGGEGGGGGGGGFGGGGGGGGGGGGFFGGGGGGGGFGGGGGGGGGGGGGGEGGGGGGGGGGGGGFFGGGGGGGGGGGGGGGFFFGGGGGGGGGGGGGGGGGGGFGGGGGCAGGGGFGGGFGGCFGDGFFGGGGGG8FGGGG+@BCGGEGFFGGGGGG>C8@CC,=FGGGC@E>C:FGFGAFGGB=D5CBGG)33=D(:1;DF050C9?FEF)90>GC(47CGA)?FFBFF<1CF0(79D0DFB???1:<A:2CG?6926>6:?:0:(<(,,,-<<AB
@M04650:207:000000000-C238N:1:1101:11720:3751 2:N:0:19
GGACTACCGGGGTTTCTAATCCTGTTTGCTCCCCACGCTTTCGCACCTGAGCGTCAGTCTTTGTCCAGGGGGCCGCCTTCGCCACCGGTATTCCTCCACATCTCTACGCATTTCACCGCTACACCTGGAATTCTACCCCCCTCTACAAGACTCTAGCCAACCAGTTTTAGATGCAATTCCCAAGTTAAGCTCGGGGCTTTCACATCTGACTTAATTGACCGCCTGCGTGCGCTTTACGCCCAGTAATTCCGATTAACGCTTGCACCCTCCGTATTACCGCGGCTGCTGGCACGGACTTAGC
+
CCCCCGGGGGGGGGGGGGGGGGGGGGGGGGGGGGGGGGGGGGGGGGGGGGGGGGGGGGGGGGGGGGGGGGGGGGGGGGGGGGGGGGGGGGGGGGGGGGGGGGGGGGGGGGGGGGGGGGGGCFGG,>FGGFGGGGGGGGGGGGGFFGGGGGGFGFGGGFFGGGGGGFGGFF?FGGGFFGGGGGBFGFGGGGC6?E*CDGGGG6CF6<D6CFGG<:CC+;FGFGFF;FFE(91;FGFFF?EGGF?FDGFFCFFB?BGADFFB:BGFGGB?B<6:BGFFGGFFFF6B0:::?GFF?B>(4C)64
@M04650:207:000000000-C238N:1:1101:8061:3767 2:N:0:19
GGACTACCAGGGTATCTAATCCTGTTTGCTCCCCACGCTTTCGCACCTGAGCGTCCGTCTTTGTCCAGGGGGCCGCCTTCGCCACCGGTATTCCTCCACATCTCTACGCATTTCACCGCTACACATGGAATTCTACCCCCCTCTACAAGACTCTAGCCAACCAGTTTCAGATGCAATTCCCAAGTTAAGCTCGGGGCTTTCACATCTGACTTAATTGACCGCCTGCGTGCGCGTTACGCCCAGTAATTCCGATTAACGCTTGCACCCTCCGTATTCCCGCGGCTGCTGGCACGGAGTTAGC
+
CCCCCFGGGGGGGGGGGEAECDFEGGGGFCAE?@FCGGGGGGGGGGGGGGGGGGE+@CFGDFGGG9FFG@FF7FGGGGGBFGGGGGGDG>DFFCGGGGF@EFFFF,BDCFGGGGGDFFGD7FCEGGGCBFCFGGFGAFGCEDGBFBEGF,>+DC,ECFGGGCEGGGDFGGCD@,5@58<E9FFGGGGGGF;<EGGGGGGGGFGFFGD6CFCGF7CFACGFFC>0=A382C;((:70.8C5?6<?FFBAFF)415/6F<91:?72CC0:BF9(3;?)<=?9;0((,40::GB??3;>?*64)
@M04650:207:000000000-C238N:1:1101:22590:3768 2:N:0:19
GGACTACTCGGGTTTCTAATCCTGTTTGCTCCCCACGCTTTCGAGCCTCAGCGTCAGTTACAGACCAGAGAGCCGCCTTCGCCACTGGTGTTCCTCCATATATCTACGCATTTCACCGCTACACATGGAATTCCACTCTCCTCTTCTGCACTCAAGTCTCCCAGTTTCCAATGACCCTCCCCGGTTGAGCCGGGGGCTTTCACATCAGACTTAAGAAACCGCCTGCGCTCGCTTTACGCCCAATAAATCCGGACAACGCTTGCCACCTACGTATTACCGCGGCTGCTGGCACGTAGTTAGC
+
CCCCCGGGGGGGGGGGGGGGGGGGGGGGGGGGGGGGGGGGGGGFGGGGGGGGFGGGGGGFGGGGFGGGGG<FFGGDGGGGGGGGGGGGGGGGGGGFGGGGGGGGGGGFCCFGGGGGGGGGGGGGGGFGGGGGGGGGGGGGGGGFGGGGFGGFGCCCGDFC=F,AADEA>,EFGDGGC68EEGGCC:+@EFGEGG>EDDGGGFGFFG8?BGGGCCF7@6FFFGFD?FFF0D9>?GFA=:EEGF<?DFAAGFF00>G0799<1:C:*C??0228?C?DGF:F90(,4??:0A(<::F6:FAF<
@M04650:207:000000000-C238N:1:1101:13270:3786 2:N:0:19
GGACTACTGGGGTTTCTAATCCTGTTTGCTCCCCACGCTTTCGCACCTGAGCGTCAGTCTTTGTCCAGGGGGCCGCCTTCGCCACCGGTATTCCTCCACATCTCTACGCATTTCACCGCTACACATGGAATTCTACCCCCCTCTACAAGACTCTAGCCAACCAGTTTCAGATGCAATTCCCAAGTTAAGCTCGGGGCTTTCACATCTGACTTAATTGACCGCCTGCGTTCGCTTTACGCCCAGTCATTCCGATTAACGCTTGCACCCTCCGTATTACCGCGGCTGCTGGCCCGGAGTTAGC
+
CCCCCGGGGGGGGGGFGGGGGGGGGGGGGGGFGGGGGGGGGGGGGGDDFFDFGEFGGGGGGGGGGFGGGGGGGGGGGGGGGGGEGFGCFGGGGGGGGGGGGDFFAFGGGD7FFGFFGGGGGGFGEFGGFGGGGGGGGGGGGDGFGGCFA@8?EA39=:,@DCC7@CFGGEGG>CACACFA6>FDGFGEGFCEEGGGG:FFDFFFF;CFEGGGF7@>7)+;>D>;@F>D(97>2CFA?:EEEBB?G>A9C46(8)7>749???*)0;?B6?>?FGF9<D(19>(7BF7:2=(:76,7?F))-
@M04650:207:000000000-C238N:1:1101:21148:3836 2:N:0:19
GGACTACAGGGGTTTCTAATCCTGTTTGCTCCCCACGCTTTCGCACCTGAGCGTCAGTCTTTGTCCAGGGGGCCGCCTTCGCCACCGGTATTCCTCCACATCTCTACGCATTTCACCGCTACACATGGAATTCTACCCCCCTCTACAAGACTCTAGCCAACCAGTTTCAGATGCAATTCCCAAGTTAAGCTCGGGGCTTTCACATCTGACTTAATTGACCGCCTACGCGCGCTTTACGCCCAATAATTCCGGATAACGCTTGCCACCTACGTATTACCGCGGCTGCTGGCACGTAGTTAGC
+
CCCCCGGGGGGGGGGGGGFGGGGGGGGGGGGGGGGGGGGGGGGGGGGGGGGGGGGGGGGGGGGGGGGGGGGGGGGGGGGGGGGGGGGGGGGGGGGGGGGFFGGGGGGGGGGGGGGGGGGGGGGGGGGGGGGGGGFFG8D:EGGFGGGGGGGFGGGG9FGGGFEGGFGGGGFGFFGDGGGGFGGGGFGFGGCGGGGGGGGGGFGFFFFFFGFGFGGGFEGF>DFFFFFF0D>F9E><B6EGDB00DGA9F?FB<7DFC?B?<:CBGGFB7???FFFBFF?>BF9>BFFFFG(<(...4EBFA
@M04650:207:000000000-C238N:1:1101:11672:3902 2:N:0:19
GGACTACACGGGTTTCTAATCCTGTTTGCTCCCCATGCTTTCGCGCCTCAGCGTCAGTTATAGACCAGAAAGTCGCCTTCGCCACTGGTGTTCCTCCACATCTCTACGCATTTCACCGCTACACGTGGAATTCCACTTTCCTCTTCTATCCTCAAGCCTTCCAGTTTCCAATGACCTTCCACGGTTAAGCCGTGGGCTTTCACATCAGACTTAGAAGGCCGCCTGCGCGCGCTTTACGCCCAATAATTCCGGACAACGCTTGCCACCTACGTATTACCGCGGCTGCTGGCACGTAGTTAGC
+
CCCCCGGGGGGGGGGGGGGGGGGGGGGGGGGGGGGGGGGGGGGGGGGGGGGGGGGGGGGGGGGGGGGGGGGGGGGGGGGGGGGGGGGGGGGGGGGGGFGGGGGGGGGGGGGGGGGGGGGGGGGGGGGGGGGGGGGGGGGGGGGFGGGGGGGFGGFGGCFFGGGCFGGGGGFGGGGGGGGGGGDGGGGGGGGGGGGCFGGGGFGFACFCEGGGFGFGFFGGFGB=2FBF9D;>@EFFFDGFD;F@6CC)76)60>GBGFFFB:F4CG?7:B??BF7<GG22;;;>9::DBGFGF:?(4C4<6
@M04650:207:000000000-C238N:1:1101:16605:3947 2:N:0:19
GGACTACTCGGGTTTCTAATCCTGTTTGCTCCCCACGCTTTCGCACCTGAGCGTCAGTCTTTGTCCAGGGGGCCGCCTTCGCCACCGGTATTCCTCCACATCTCTACGCATTTCACCGCTACACATGGAATTCTACCCCCCTCTACAAGACTCTAGCTGACCAGTATCAGATGCAATTCCCGGGTTAAGCCCGGGGATTTCACATCTGACTCAATCAACCGCCTGCGTGCGCTTTACGCCCAGTAATTCCGATTAACGCTTGCACCCTCCGTATTACCGCGGCTGCTGGCACGGCGTTAGC
+
CCCCCGGGGGGGGGGGGGGGGGGGGGGGGFGGGGGGGGGGGGGGGGGGGFGGGGGGGGGGGGGGGGGGGGGGGGGGGGGGGGGGGGGGGGGGGGGGGGGFGGGGGFGGGGGGGGGGGGGGGGGGGGGGGGGGGGGGGGFGGGGFGGGGFGFFGFCFGGGGGGGFGGGGGFGGGGGFFGGGGGDGGGGFGGGGEEGGG8@CCFGFFGFF?FGFECFGF@GG9C@?DFFB1DFF9=>26?GGGFF2DCB)2@@:1@DDGBFF??<4DC?6:<906@?BGF334>B((4?F>GBGF>09BG0<6
@M04650:207:000000000-C238N:1:1101:6918:3962 2:N:0:19
GGACTACTCGGGTATCTAATCCTGTTTGCTCCCCACGCTTTCGCACTTGAGCGTCAGTTACAGACCAGAGAGCCGCCTTCGCCACTGGTGTTCCTCCATATATCTACGCATTTCACCGCTACACATGGAATTCCACTCTCCTCTTCTGCACTCAAGTCTCCCAGTTTCCAATGACCCTCCCCGGTTGAGCCGGGGGATTTCACATCAGACTTAAGAAACCGCCTGCGCTCGCTTTACGCCCAATAAATCCGGACAACGCTTGCCACCTACGTATTACCGCGGCTGCTGGCACGTAGTTAGC
+
CCCCCGGGGGGGGGGGGGGGGGGGGGGGGGGGGGGGGGGGGGGGGGGGGGGGGGGGGGFGGGGGGGGGGGGGGGGGGGGGGGGGGGGGGGGGGGGGGFGGGGGGGGGGGGGGGGGGFBGGGGGGEDGGGGGGGGGGFGGGGGGFFGFGGGGFGGGGGGGGGGGGGFFFAFFGGFGGGDDGGGGGGGC6CGGGGGGGGGGGFFGFFC0?BFCFEFGGFFGGFGBF;A@FFGFFFGFFFFGGC?1<GFBBFFFBFFGFG>>BF<C?7???FFFF<CBFGF?F(4399??BBGFGF:<31C9<6
@M04650:207:000000000-C238N:1:1101:22589:3963 2:N:0:19
GGACTACCGGGGTTTCTAATCCTGTTTGCTCCCCACGCTTTCGCACTTGAGCGTCAGTATATTCCCAAGGGGCTGCCTTCGCCTTCGGTATTCCTCCACATCTCTACGCATTTCACCGCTACACGTGGAATTCTACCCCTCCCTAAAATACTCTAGCGACCCAGTATGAAATGCTATTCCTAGGTTAAGCCCAGGGCTTTCACATCTCACTTAAGTCACCGCCTGCGTGCCCTTTACGCCCAGTCATTCCGATTAACGCTTGCACCCTCCGTATTACCGCGGCTGCTGGCACGTAGTTAGC
+
CCCCCGGGGGGGGGGGGGGGGGGGGGGGGGGGGGGGGGGGGGGGGGEEGGGGGGGGGGGGGGGGGGGCEGEGGGGGGGGGGGGGGGGDGGGGGGGGGGGGGGGGGGGGGGGGGGGGGGGGGGGGGGGGGEFGGGGGGGGGG8EFG8DGGGGFGGGFGGGGGGGGGGGFGGGGGGCGACEA,=EFGGGGCGGGGG5CGGFGGFGFFGC9EFGGFG>CCCGGDGFF>FFBD*23@GF3@;CGGD?FGC<)@A),:BGAGF>BF<G<FG??<?0:6C?<EC?F;B>>FF?>:E0E:.2:(<44:
@M04650:207:000000000-C238N:1:1101:23729:4043 2:N:0:19
GGACTACAGGGGTTTCTAATCCTGTTTGCTCCCCACGCTTTCGCGCCTCAGCGTCAGTTACAGACCAAAAAGCCGCCTTCGCCACTGGTGTTCCTCCACATCTCTACGCATTTCACCGCTACACGTGGAATTCCGCTTTTCTCTTCTGTCCTCAAGCCTTCCAGTTTCCAATGACCTTCCACGGTTAAGCCGTGGGCTTTCACATCAGACTTAAAAGGCCGCCTGCGCGCGCTTTACGCCCAATCATTCCGGACAACGCTTGCCACCTACGTATTACCGCGGCTGCTGGCACGTAGTTAGC
+
CCCCCCFGGGGGGGGGGGGGGGFGGGGGGGGGGGGGGGGGGGGGGGGGGGGGGGGGGGGGGDFFGGGGGGGGGGGGDGGGGGGGGGGGEGFGGGGGGGGGGGGGGGGGGGGGGGGGGGGGGGGGGGGGGGCGGGGGGGGGGGGFGGGGFGGFGGGGGGDGGGGGF=EGCD;9=DGGFGGFGGGGGGGGGGGGEEGGFCFFGFGFCC>FFGGGFGGFF@EFBGF@FFBF;36>9GFFFBGGD::<*7<DGFFFFFGFG0;1<?G:F?<1:4147<:<:F?0>96((4::7E1C:(2((<)))
@M04650:207:000000000-C238N:1:1101:19724:4058 2:N:0:19
GGACTACCGGGGTTTCTAATCCTGTTTGCTCCCCACGCTTTCGAGCCTCAGCGTCAGTTACAGACCAGAAAGCCGCCTTCGCCACTGGTGTTCCTCCACATCTCTACGCATTTCACCGCTACACGTGGAATTCCGCTTTCCTCTTCTGTACTCAAGCCTTTCAGTTTCCAATGACCTTCCACGGTTGAGCCGTGGGCTTTCACATCAGACTTAAAAGGCCGCCTGCGCGCGCTTTACGCCCAATAATTCCGGACAACGCTTGCCACCTACGTATTACCGCGGCTGCTGGCACGTAGTTAGC
+
CCCCCGGGGGGGGGGGGGGGGGGGGGGGGGGGGGGGGGGGGGGGGGGGGGGGGGGGGGGGGFGGGGGGGGGGGGGGGGGGGGGGGGGGGGGGGGGGGGGGGGGGGGGGGGGGGGGGGGGGGEGGGEGGGGGGFGGGGDGGGGGFGGGGGGGFGGGGGGGGCGGGGCGGGGGGGGGGGGGGGGGGGGGGGGGGEGGGGGGGGFGAAFFFBDGFEF7FF@GD@DF;;FBB6<B>(:):@<GCEF<BGGFF=FFF07DFGFB?1132CFF(57<B?C,6@><97169;22)351+32::?FFF<
@M04650:207:000000000-C238N:1:1101:18468:4146 2:N:0:19
GGACTACAATGGTTTCTAATCCTGTTTGCTCCCCACGCTTTCGTTCCTCAGCGTCAGTTACTGCCCAGAGACCCGCCTTCGCCACCGGTGTTCCTCCTGATATCTGCGCATTTCACCGCTACACCAGGAATTCCAGTCTCCCCTACAGCACTCAAGTCTGCCCGGATCGCCTGCACGCCCACAGTTAAGCTGCGGGATTTCACAAACGACGCGACAAACCGCCAACGAACCCTTTACGCCCAGTAATTCCGGACAACGCTCGCACCCTACGTATTACCGCGGCTGCTGGCACGTAGGTAGC
+
CCCCCGGGGGGGGGGGGGGGFGGGGGGGGGGGGFGGGGFCFGG<<FGGGGGGGGGGGGFGGGFGGGGGGGGGGGGGGGGGDGDFEGEEGGGGGFEC=<FGGDFGGFFGGGDGGGGGFGG>CFGGGGGEFEGGGGGGGGAGEFG588EGGF8DFGGFFGGDGFDE+@ECC8C+=AFDE?FGGGGFCFGFFGA9FEEEC;FCEFDFFGF;2)892575B(3<1)(((73>(1((.764418E*112:F<):=?>?)5:C2-421)45?:?:?<.8@3)+0(,(99(4<34:C7A?(.((<47)
@M04650:207:000000000-C238N:1:1101:12650:4168 2:N:0:19
GGACTACAAGGGTATCTAATCCTGTTTGCTCCCCACGCTTTCGAGCCTCAGTGTCAGTTACAGGCCAGAGAGCCGCTTTCGCCTCCGGTGTTCCTCCATATATCTACGCATTTCACCGCTACACATGGAATTCCACTCTCCTCTCCTGCACTCAAGTCTCCCAGTTTCCAATGCACACAATGGTTGAGCCACTGCCTTTTACATCAGACTTAAGAAACCACCTGCGCTCGCTTTACGCCCAATAAATCCGGACAACGCTTGGGACCTACGTATTACCGCGGCTGCTGGCACGTAGTTAGCC
+
CCCCCGGGGGGGGGGGGGGGGGGGGGGGGGGGGGGGGGGGGGGGGGGGGGGGGGGGGGGGGGGGGGGGGGGGGGGGCFBFGGGGEGGG@GGGGGGGGGGGGGGGGGFFDGGEGGGGGGGGGGGGGEFGFGFGGGGGGFGGGGG7EGGGGGGBGGGFGGGGGGGGGGGGGGGGGGGGGGGGFGGGGGGDFGGGGGGGGGGGGFGFFDCF@DCGFFGGF@@FFDBFFEA?>D=5>7BCFFB:FDD8FGC3DFFFFEGDG@@231*3>EBB?F(2-<4<<>90207>:04:B6<EB??1434<5
@M04650:207:000000000-C238N:1:1101:6756:4173 2:N:0:19
GGACTACCGGGGTTTCTAATCCTGTTTGCTCCCCACGCTTTCGCGCCTCAGCGTCAGTTACAGTCCAGAGAGTCGCCTTCGCCACTGGTGTTCTTCCTAATCTCTACGCATTTCACCGCTACACTAGGAATTCCACTCTCCTCTCCTGCACTCTAGATAACCAGTTTGGAATGCAGCACCCAAGTTGAGCCCGGGTATTTCACATCCCACTTAATCATCCGCCTACGCTCCCTTTACGCCCAGTAAATCCGGATAACGCTCGCCACCTACGTCTTACCGCGGCTGCTGGCACGTAGTTAGC
+
CCCCCGGGGGGGGGGGGGGGGGGGGGGGGGGGG>FGGGGGGGG7CGDGGAFFFGGGGGG9F9<FGGGG9CFGFFGGEGGGFGF,CAFGGGGGGFFGGDGFGFGGGGGGGGGGGDGGGEEDGGGFF9FFGAFFFG9F,@AGF==9EG9E8EGFFAAC;E,E?F?DFFG,+8BDFFFFD?FFECCDEFGGFGGG5C@@DGFGG+?+129;BGGGEG@+=*>DDGFFF4@D9GBFFGF9FF@FGF(.;@<?:ADFDEGBG00169GF3CB?((-3(23ACD:2((127<???5:9(((.-<4<<
@M04650:207:000000000-C238N:1:1101:24209:4207 2:N:0:19
GACTACCCGGGTTTCTAATCCTGTTTGCTCCCCATGCTTTCGCGCCTCAGCGTCAGTTATAGACCAGAAAGTCGCCTTCGCCACTGGTGTTCCTCCACATCTCTACGCATTTCACCGCTACACGTGGAATTCCACTTTCCTCTTCTATCCTCAAGCCTTCCAGTTTCCAATGACCTTCCACGGTTAAGCCGTGGGCTTTCACATCAGACTTAAAAGGCCGCCTGCGCGCGCTTTACGCCCAATAATTCCGGACAACGCTTCCCACCTACGTATTACCGCGGCTGCTGGCCCGTAGTTAGCC
+
CCCCCGGGGGGGGGGGGGGGGGGFGGGGGGGGGGGGGFGGFGGGGGGGGGGGEGEGFGGGGGGGGGGFGGGGGGGGDFGGGGGGGGGACFGCGGCFGGGCF<=;EFGGGGGGGGGGGGGGGGGCFFGEGEGFFGGFFGGGGGGFFFG8<DFFGGGGGGGFGGGFGGG9FGGGGAFFGGGGGGGGGGGGFFEEDEEFGFGGGFGFFGGFEGGGEGGC59CD=D(-2>BB9>>(8GFEF0E:*63;:*54F?7((5D?DF0(()94FG(5:?BF<CA<A/29>9(0,)408*4:42?:A+65:
@M04650:207:000000000-C238N:1:1101:18594:4239 2:N:0:19
GGACTACTCGGGTATCTAATCCTGTTCGCTCCCCACGCTTTCGTTCCTCAGCGTCAGTTACTGCCCAGAGACCCGCCTTCGCCACCGGTGTTCCTCCTGATATCTGCGCATTTCACCGCTACACCAGGAATTCCAGTCTCCCCTACAGCACTCAAGTCTGCCCGTATCGCCTGCACGCCCACAGTTAAGCTGCGGGATTTCACAAACGACGCGACAAACCGCCTACGAACTCTTTACGCCCAGTAATTCCGGACAACGCTCGCACCCTACGTATTACCGCGGCTGCTGGCACGTAGTTAGC
+
CCCCCGGGGGGDGGGGGGGGGGGGGGGGGGGGGGGGGGGGGGGGGGGGGGGGGGGGGGGGGGGGGGGGGGGGGGGGGGGGGGGGGGGGGGGGGGGGGGGGGGGGGGGGGGGGGGGGGGGGGGGGGGGGGGGGGGGGGGEGGGGFGGGGF?FFGGDEGGGGGGGGGGGGEGGEFGGDCGGGDE>F>CFGGGFFDEGGDG:CGFGFFGGFFG<DBGDGF1EGFGBBBFFE6D?F<FFAFBGEGF?FFGFAFFF>:3C<C;00<>C;GDBB(,,(5<:<FD(199(7>?2,5E?F138((045:
@M04650:207:000000000-C238N:1:1101:5251:4265 2:N:0:19
GGACTACAGGGGTTTCTAATCCTGTTTGCTCCCCATGCTTTCGCGCCTCAGCGTCAGTTATAGACCAGAAAGTCGCCTTCGCCACTGGTGTTCCTCCACATATCTACGCATTTCACCGCTACACGTGGAATTCCACTTTCCTCTTCTAGCCTCAAGCCTTCCAGTTTCCAATGCCGTTCCACGGTTAAGCCGTGGGCTTTCACATCTGACTTAAAAGGCCGCCTTCGCGCGCTTTAAGCCCAATAATTCCGGACACCGCTCGCCCCCTCCGTATTACCTCGGCTGCTGGCACGTAGTTAGC
+
CCCCCGGCFAFGG:F<FGGGFGGFGGFGGFCFDEG<CFGGFGGEGGCCCFEFGGGGEG9<@,E,CCFFA86F,5@B@FGGGG7EF4<FFGFGGGGGFFF<FA@FGFD:FFGGGGGGGEGG=CFG:,A:FGFGFA;F,9@EFCGF,>,=5,@FGGGGF8,,6AAEG;DFBE=D?F,+6DF=A,>+>F69AFGE7C@**;F@FFGA>9+?A7CFC7+:+-DFAD@2(*5/(1(.,C59+4CGG@<3FGECGFA(()14*-39((),*17(4<1-2FFAG7)-20(13:??(*(98(33-<4).
@M04650:207:000000000-C238N:1:1101:17615:4270 2:N:0:19
GGACTACCCGGGTTTCTAATCCTGTTTGCTCCCCACGCTTTCGAGCCTCAGTGTCAGTTACAGGCCAGAGAGCCGCTTTCGCCTCCGGTGTTCCTCCATATATCTACGCATTTCACCGCTACACATGGAATTCCACTCTCCTCTCCTGCACTCAAGTCTCCCAGTTTCCAATGCACACAATGGTTGAGCCACTGCCTTTTACATCAGACTTAAGAAACCACCTGCGCTCGCTTTACGCCCAATAAATCCGGACAACGCTTGCCACCTACGTATTACCGCGGCTGCTGGCACGTAGTTAGCC
+
CCCCCGGGGGGGGGGGGGGGGGGGGGGGGGGGGGGGGGGGGGGFGGGGGGGGGGGGGFFGGGGGGG?GGFGGGGGGGE@FGGGDGGGEFEFEFFGGGGGDEGGGG99FGGGGGGEF9@CDCF,BFEG@FFGGDFGGGGFGFFFB8FGFFGGFGGGG;DEGGGGGGGGFEFGGGF,A9DEEA,:FFGCGGGGGCFFGGFFGGFEBE7*;CGGGFCD79@@GDCB4>AAD?8@@FG6CE6EEG7337CCCG3>0();=>;4?300)>E02:14,.+59@*04136>?>F7?=4:(.((6+6).
@M04650:207:000000000-C238N:1:1101:16296:4281 2:N:0:19
GGACTACCGGGGTATCTAATCCTGTTTGCTCCCCACGCTTTCGCGCCTCAGCGTCAGTTACAGACCAAAAAGCCGCCTTCGCCACTGGTGTTCCTCCACATCTCTACGCATTTCACCGCTACACGTGGAATTCCGCTTTTCTCTTCTGTCCTCAAGCCTTCCAGTTTCCAATGACCTTCCACGGTTAAGCCGTGGGCTTTCACATCAGACTTAAACGGCCGCCTGCGCGCGCTTTACGCCCAATAATTCCGGACAACGCTTGCCACCTACGTATTACCGCGGCTGCTGGCACGGAGTTAGC
+
CCCCCGGGGGGGGGGGGGGGGGGGGGGGGGGGGGGGGGGEGGGGGGGGEGGGGGGGGGGGGGFFGFGGFGGFGGGGGGGGGGGGGGGGGGGGGGFGGFGGGGGGGGGGCGGGGFGFGGGGGEGGGGGGGGGGGGGGCCFFGGGFGGGGGGGBGGGGGGGAEGGGCECGFFGGGGGGAFGGGFGGFFGGGGGGGGGGFCGGGFGFACFFFGGFEFGCE9E43D9;?FFE()-60C35?:EEE?<?GG>AGFFF:)C1/4(8(4D0:F?BBFF:BG047C2499B096?0:5(<:((9<F<94
@M04650:207:000000000-C238N:1:1101:18817:4284 2:N:0:19
GGACTACCCGGGTTTCTAATCCTGTTTGATCCCCACGCTTTCGCACATCAGCGTCAGTTACAGACCAGAGAGCCGCCTTCGCCACTGGTGTTCCTCCATATCTCTGCGCATTTCACCGCTACACATGGAATTCCACTCTCCTCTTCTGCACTCAAGTTCCCCAGTTTCCAATGACCCTCCACGGTTGAGCCGTGGGCTTTCACATCAGACTTAAAAGGCCGCCTGCGCGCGCTTTACGCCCAATAATTCCGGACAACGCTTGCCACCTACGTATTACCGCGGCTGCTGGCACGTAGTTAGC
+
CCCCCGGGGGGGGGGGGGGGGGGGGGGGGGGGGGGGGGGGGGGGGGGGGGGGGGEEGFGGGGGGGGGGGFFGGGGG>FGGGGGGGGGGGGGGGGGGGGGGGGGGECFGFGGGGGGGGGGGGGGGGGGGGGGGGGGFFFFFFGGFGFGGGGFFFFDFFFGGGGFG@DDGGGGGGCGGGGGGGGG7FEGGGGGEGGGGGG>FGC?@>CDFFGGGFFGGFFGGFD29>F@>>C2,1=>EF?E>C???GG><:@F;?FC?4106::CBGGF:57::<G?<FD?FFBFF>0)4>52C?<(((<<45
@M04650:207:000000000-C238N:1:1101:7639:4310 2:N:0:19
GGACTACCGGGGTTTCTAATCCTGTTTGCTCCCCACGCTTTCGCACTTGAGCGTCAGTATATTCCCAAGGGGCTGCCTTCGCCTTCGGTATTCCTCCACATCTCTACGCATTTCACCGCTACACGTGGAATTCTACCCCTCCCTAAAATACTCTAGCGACCCAGTATGAAATGCTATTCCTAGGTTAAGCCCAGGGCTTTCACATCCCACTTAAGTCACCGCCTGCGTGCCCTTTACGCCCAGTCATTCCGATTAACGCTTGCACCCTCCGTATTACCGCGGCTGCTGGCACTGAGTTAGC
+
CCCCCGGGGGGGGGGGGGGGGGGGGGGGGGGGGGGGGGGGGGGGGGGGDGGGGGGGGGGGGGGCFGGCGGGGGGGGGGGGGGGGGGGGGGGGGGGGGGGGGFGFDGGGGGGGGGGGGFGGGGGGGGGGGGGGGFGGG8FDGDGFGCCAFGGFGGGFFGDGGGGFGGGGF9@CFDFFFDCFGGGDFGGGGGGGFFG5D4AFGFGFFGCAEGGGF7:CF<9D@GBFFFFF;D?;1EFCFFGEGD?4FD?EGFFFFFD)7(4?0(55CGF?F?01(;24CG019BBF>FBB0C?G,(-2<C4A<
@M04650:207:000000000-C238N:1:1101:23844:4341 2:N:0:19
GGACTACTCGGGTTTCTAATCCTGTTTGCTCCCCACGCTTTCGAGCCTCAGTGTCAGTTACAGGCCAGAGAGCCACTTTCGCCTCCGGTGTTCCTCCATATATCTACGCATTTCACCGCTACACATGGAATTCCACTCTCCTCTCCTGCACTCAAGTCTCCCAGTTTCCAATGCACACAATGGTTGAGCCACTGCCTTTTACATCAGACTTAAGAAACCACCTGCGCTCGCTTTACGCCCAATAAATCCGGACAACGCTTGGGACCTACGTATTACCGCGGCTGCTGGCCCGGAGTTAGCC
+
CCCCCGGGGGGGGGGGGGGGGGGGGGGGGGGGGGGGGGGGGGGGGGGGGGGGGGGGGGGGGGGGGGFGGGGGGGGGEGGGGGGGGGGGEGGGGGGGGGGGGGGGGGGGGGGEGGGGGGGGGGGGGGGGFA<FGGGGGGGGGGGFGGGGGGGFGGGGGGGGGGGGGGGGGGGGGGGFGGGFGFGGGGFFGGGFGGGGGGGGFFGFFGGFEGFGFFFGFFCFFGFFFD=EFGB@(=:CF@EFFFFF7FF<CD><@BG;D;@DF@F?GGF>>:??DCAFED>4>>B>F??5-*173((28+--4
@M04650:207:000000000-C238N:1:1101:24294:4343 2:N:0:19
GGACTACACGGGTATCTAATCCTGTTTGCTCCCCACGCTTTCGCACCTGAGCGTCAGTCTTTGTCCAGGGGGCCGCCTTCGCCACCGGTATTCCTCCACATCTCTACGCATTTCACCGCTACACATGGAATTCTACCCCCCTCTACAAGACTCTAGCCAACCAGTTTCAGATGCAATTCCCAAGTTAAGCTCGGGGCTTTCACATCTGACTTAATTGACCGCCTGCGTGCGCTTTACGCCCAGTAATTCCGATTAACGCTTGCACCCTCCGTATTACCGCGGCTGCTGGCACGTAGTTAGC
+
CCCCCGGGGGGGGGGGGGGGGGGGGGGGGGGGGGGGGGGGGGGGGGGGGGGGGGGGGFGGGGGGGGGGGGGGGGGGGGGGGGGGFGGGGGGGGGGGGGGGGGGGGGGGGGGGGGGGGGGGGGGGGGGGGGGGGGGGGGGGGGGFGGGGGGGFGGGGGGGGGGGGGGGGGGGGGGGGGFGGGGFGGGGGGG9?EGDGDGGGGFGFFC7FEGG=3CGGFEFG@G>FFFFFFGFFFGFFF?DEGFFFFGFFGFFFFEG>C:;??FGFGFFFFFFFFGF<DF4(306>FFFFFE?<:<BFFFBA6
@M04650:207:000000000-C238N:1:1101:15208:4374 2:N:0:19
GGACTACCGGGGTTTCTAATCCTGTTTGCTCCCCACGCTTTCGAGCCTCAGCGTCAGTTACAGTCCAGAGAGTCGCCTTCGCCACTGGTGTTCTTCCTAATCTCTACGCATTTCACCGCTACACTGGGAATTCCACTCCCCTCTCCTGCCCATTAGATAACCAGTTTGGAATGCAGCCCCCAAGTTGAGCCCGGGTATTTCACACCCAACTTAATCATCCGCCTACGCTCCCTTTACGCCCATAAATTCCGGATACGTGCCGCCCCCTCCTTGTTACCTCGGCTGCTGGCCGTCTGTTAAC
+
CCCCCG8ECCDFGGGGGGGGGGGGGGGGGFGFFGGGGDGGGGGGGGGGGGGGGC:FGGGGGGGGGGGFGFGFFFC@FCFGGGG7?EFC?FFE<,=CEFAFF9BE,F<:@FGGGGD9,@BC8@FC,,4=E<4A;,>E88,=BDGDC892,,8*,,8,,7@FD>,A<;@FB,;,+=@DF+;ECC+4@CE=,BECG*@*3*@,+@E+*/3*)3;+*+4:887;(1:=?6()/99?1C4);68C72((*+).1+0117C>*)((-,>()136(((..+)-<:))-(3,2(:>(13*((.44F4).
@M04650:207:000000000-C238N:1:1101:15371:4381 2:N:0:19
GGACTACAGGGGTTTCTAATCCTGTTTGCTCCCCACGCTTTCGCGCCTCAGCGTCAGTTACAGACCAGAGAGCCGCCTTCGCCACTGGTGTTCCTCCATATATCTACGCATTTCACCGCTACACATGGAATTCCACTCTCCTCTTCTGCACTCAAGTCTCCCAGTTTCCAATGACCCTCCCCGGTTGAGCCGGGGGCTTTCACATCAGACTTAAAAGGCCGCCTGCGCGCGCTTTACGCCCACTAATTCCGGACAACGCTTGCCACCTACGTATGACCGCGTCTGCTGGCACGTAGTTCGC
+
CCCCCGGGGGGGFGGGGGGGGGGGGGGGGGGGGGGGGGGGGFGGGGGGGGGGGGGGGGGGGGGGGGGFFEGGGGGGGGGGGGGGGGGGGGGGGGGGGGGGGEGFGGGGGGFGFGGGGGGGGGGG@FGGFFGG9EFGGGDGGGGFFGGGGGGFGFFG=E>DFGGGGGGGGGGGGGGGGGGGDEGGGGGG9@FEG5E5DDGFFF9+=DGA77FGCF+@A1FG1527351;>GFF>GFF?<CEG<0(9F<<GFFF1.52D;F8<6F0CG04(((.4<()AC(49(3(())).:79:::1(3)44
@M04650:207:000000000-C238N:1:1101:14996:4398 2:N:0:19
GGACTACTCGGGTATCTAATCCTGTTTGCTCCCCACGCTTTCGCGCCTCAGCGTCAGTTACAGACCAAAAAGCCGCCTTCGCCACTGGTGTTCCTCCATATATCTACGCATTTCACCGCTACACGTGGAATTCCGCTTTTCTCTTCTGTCCTCAAGCCTTCCAGTTTCCACTGACCTTCCACGGTTAAGCCGTGGGCTTTCACATCATACTTAAAAGGCCGCCTGCGCGCGCTTTACGCCCAATAATTCCGGACAACGCTTGCCACCTACGTATTACCGCGGCTGCTGGCACGTAGTTAGC
+
CCCCCGGGGGGGGGGGGGGGGGGGGGGGGFGGGGGGGGGGGGEGGGDFGGGGGGGDGFGGGGGGGGGGGGGGGGGGGGGGFGEGGGFGGGGGGGGGGGGGGGGGGGGGGGGGGGGGGGGGGGGGGGGGGGGGGGGGDGGGGCGFFGGGGGGFGGGCGGCFGGGGF9EFAF,3+,@,=FG8FFGGGGGCFFGGG5;9DG@FG6BFA4++/=FCE>FGFFFG>D2(()401C@@FGF<FFGGGF(3<7<ACFFB(<C19(2:1<F>7EF<040()34:FF66914630))8E<GFF<((34.4
@M04650:207:000000000-C238N:1:1101:25255:4417 2:N:0:19
GGACTACTGGGGTTTCTAATCCTGTTTGCTCCCCACGCTTTCGCGCCTCAGCGTCAGTTACAGACCAAAAAGCCGCCTTCGCCACTGGTGTTCCTCCACATCTCTACGCATTTCACCGCTACACGTGGAATTCCGCTTTTCTCTTCTGTCCTCAAGCCTTCCAGTTTCCAATGACCTTCCACGGTTAAGCCGTGGGCTTTCACATCAGACTTAAAAGGCCGCCTGCGCGCGCTTTACGCCCAATAATTCCGGACAACGCTTGCCACCTACGTATTACCGCGGCTGCTGGCACGTAGTTAGC
+
CCCCCEGGGGGGGGGGGG@FFFGGGGGGGGGGGGGGGGGGGGGGGGGGGGGGGGGGGFGGGGGFGGGDGGGGGGGGGGGGGGGGGGGGFCGGGGFGGGGGGGGGGGGGG@GGGGGGGGGGGGGGGGGGGGGGGGGGGGGGGGGFGGGDGGGFGFGGGGGGGGADGFGGGGGGGGGGGGFGGGG@FGGGDGG*@1@*C*DFG>>BFGF>EGGG4CDGF9EF@G>FFA>FFGF0:EFFF?GEE:0<CFA2FF6>BDG,>1;?BFGFCF<?B???DGFA?D:(4(19>?35:5(<::<B:C<B4
@M04650:207:000000000-C238N:1:1101:15605:4425 2:N:0:19
GGACTACCAGGGTTTCTAATCCTGTTTGCTCCCCACGCTTTCGCACTTGAGCGTCAGTATATTCCCAAGGGGCTGCCTTCGCCTTCGGTATTCCTCCACATCTCTACGCATTTCACCGCTACACGTGGAATTCTACCCCTCCCTAAAATACTCTAGCGACCCAGTATGAAATGCTATTCCTAGGTTAAGCCCAGGGCTTTCACATCTCACTTAAGTCACCGCCTGCGTGCCCTTTACGCCCAGTCATTCCTATTAACGCTTGCACCCTCCGTATTACCGCGGCTGCTGGCACGGAGTTAGC
+
CCCCCGGGCFGGGGGGGGGGGGGGGGGGGGGGGGGGGGGGGGGEGGCFFGFGGGGGGGGGGGGFGGGFFGGGGGGGGGGGGGGGGGGGGGGGGGGGGGF@FGGGGGFGGGFGGGGGGDEGGGGGFFGGGGGGGDFGGD88CDGFG8DEF8EFGGGGGG>>ECFG<;DC;B@@DGFFGCGGG9FGFCFFFGGGGGGCCDFGGFGFAFF6AFGGEG+=BEGG=GF?=A@?2CD:26A*ADDGGF?EGGC)1;+)5@757;:@1;FEGF?:6641:GF29D<9>BF>1(,35:<C6(2;-;):.
@M04650:207:000000000-C238N:1:1101:10703:4441 2:N:0:19
GGACTACCGGGGTTTCTAATCCTGTTCGCTACCCATGCTTTCGCTCCTCAGTGTCAGTAACTGCCCAGAGACCTGCCTTCGCCATCGGTGTTCTTCCTGATATCTGCGCATTCCACCGCTACACCAGGAATTCCAGTCTCCCCTACAGCACTCCAGCCTGCCCGTATCGCCTGCACGCCCGAAGTTAAGCCTCGGGATTTCACAGACGACGCGACAAACCACCTACGAGCTCTTTACGCCCGGTAATTCCGGACAACGCTTGCAACCTCATGATTACCGCGGCTGCTGGCAAGTAGTTCGC
+
CCCCCGGGGGGGGGDFCGGGCFGGGGGGGGGGGGGGGGGFGGFGGGGCFGGGGGGGGGGCFFG?8FFEFGFGFGG8FFFF7CG@GGGCFGGGGFFGGDFFGGGGGGGEFGGGG9FGG7CDCFGF,+<BFFGGGGGFD9DFGFEFGGGF,189DFFGGF,>FGF6FEFGDE++=CCCF>FCE75CFCFFGGGFECCE*9:>9=D99>//(/)21))1:35<05;1/938;90):E4<6<5?>((()96):*6(-7511-,1-(*.*33(.,)--<2)+:(,4((,7(),,*(+,-)..A)((
@M04650:207:000000000-C238N:1:1101:21707:4493 2:N:0:19
GGACTACAGGGGTTTCTAATCCTGTTTGCTCCCCACGCTTTCGCGCCTCAGCGTCAGTTACAGACCAAAAAGCCGCCTTCGCCACTGGTGTTCCTCCACATCTCTACGCATTTCACCGCTACACGTGGAATTCCGCTTTTCTCTTCTGTCCTCAAGCCTTCCAGTTTCCAATGACCTTCCACGGTTAAGCCGTGGGCTTTCACATCAGACTTAAAAGGCCGCCTGCGCGCGCTTTACGCCCAATAATTCCGGACAACGCTTGCCACCTACGTATTACCGCGGCTGCAGGCACGTAGTTAGC
+
CCCCCGGGGGGGGGGGGGGGGGGGGGGGGGGGGGGGGGGGGGGGGGGGGGGGGGGGGGGGGGGGGFGCGGGGGGGGGGGGGGGGGGGGGGGGGGGGGGGGGGGGGGGGGGGGGDGFGGDGGGGGGGGGGGGGGGGGGGGGGGGFGGGGGCFFGGGGGFGGGGFGGFFDGFGFDGGGGGGGFFGGGGGGGGGGGGGGCFGGGFGFFGGFFFGGFGGGFFGDBD=D@A032/6>BG36FBEE>:::GGFDFFFFFFGFC9BFF6C7CCB00(1:<F02+2,369013(4:FG<=??((-<))-
@M04650:207:000000000-C238N:1:1101:24511:4500 2:N:0:19
GGACTACAAGGGTATCTAATCCTGTTCGCTACCCATGCTTTCGCTCCTCAGCGTCAGTTACTACCCAGAGACCCGCCTTCGCCACCGGTGTTCCTCCTGATATCTGCGCATTTCACCGCTACACCAGGAATTCCAGTCTCCCCTGTAGTACTCAAGTCTGCCCGTATCCCCTGCACGCCCCCAGTTAAGCTGGAGGATTTCACAGACGACGCGACAAACCGCCTCCGAACTCTTTACGCCCAGTAATTCCGGCCAACGCTCGCACCCTACGTATTACCGCGGCTGCGTGCACGTAGTTCTC
+
CC<CCGGFGGDGGCGGGGGGGGGGGGGGGGGGGG9FGGGGGGGGGGGGGGGGDGGGGGGGGGGGGGGGGGGGGFFEGEGGGGGGGGGFGGGGGFFCFCEGGGGGGGGGGCFF9EFGGGEGGGGFGGFF<FGGGGEEFFGFEGDFFGGGFGGFGGGDFFFFFFFDG7?,,@>B6FC@66CEGG6EFFG7CCC6:7:E*9BF>FGFF*/:=7:DFGGG53F<(591,.630><<AC?AF0E?E?3.*2)):*91()).>(328(94CE?04::2)<8AFF?F6(0(((((-53CB?:<?F).6
@M04650:207:000000000-C238N:1:1101:6989:4579 2:N:0:19
GGACTACTAGGGTATCTAATCCTGTTTGCTCCCCACGCTTTCGCACCTGAGCGTCAGTCTTTGTCCAGGGGGCCGCCTTCGCCACCGGTATTCCTCCACATCTCTACGCATTTCACCGCTACACATGGAATTCTACCCCCCTCTACAAGACTCTAGCTGACCAGTATCAGATGCAATTCCCGGGTTAAGCCCGGGGATTTCACATCTGACTCAATCAACCGCCTGCGTACGCTTTACGCCCAGTAATTCAGATTACCGCTTCCACCCTCCGTTTTCCCGCGGCTGCTGGCACGGAGTTCGC
+
CCCCCGGFFGGGGEGGGGGGGGGGGGGGGGGGGGGGGGGGGGGGGGCFFGGGGGGGGGGGGFGGGGGGGGEEGEGDFEFGDGGEFFGGGGGGGGGFGGGGCFGGGGGCGGGGGGGGG+@DGGGGGFF<FFGGGGGGGGGGGDEFGGGFFGGFGCF7AFFGGGGGG,EE,39;CFF7EDGGGEGGGGF7CFFGG5:75CCCFFGCAFGF377C;<F+)7F;,807=A;)(961::><?:GE5<6,:>B>C**)6=D22(432(06CE14:(4-,<16FF0(3,(2,,.4(::E(42(3*6((
@M04650:207:000000000-C238N:1:1101:21108:4584 2:N:0:19
GGACTACTGGGGTATCTAATCCTGTTCGCTCCCCACGCTTTCGCACCTCAGCGTCAGTTACAGACCAGAGAGCCGCCTTCGCCACTGGTGTTCCTCCACATATCTACGCATTTCACCGCTACACGTGGAATTCCACTCTCCTCTTCTGTACTCAAGTCTCCCAGTTTCCAATGACCGCTCGTAGTTAAGCTACGAGATTTCACATCAGACTTAGAAGACCGCCGGCGCGCCCTTTACGCCCAATAATTCCGGACAACGCTCGCCCCCTACGTATTACCGCGGCTGCTGGCACGTAGTTAGC
+
CCCCCGGGGGGGGGGGGGGGGGGGGGGGGGGGGGGGGGGGGGGGGGGGGGGGGGGGGGGGGGGGGGGGGGGGGGGGGGGGGGGGGGGGGGGGGGGGGGGGGGGGGGGGGGGGGGGGGEGGGGGGGGGGFFEFDGGGGGGGGGGFGGGGGGGFGGGGGGDFGGGGGGGGGGGGGFGGDG9?EFEGGGGGGGFFGGGGGGGGGFGFFGFFBGGFEFGGFFGGBG9(3>9BFDF;BGF<FBGGGB?FGGA)*69><EG:G>FFBBG9DE>BBB038CBAGG?9>499>?0>(5(+344<FFFFF
@M04650:207:000000000-C238N:1:1101:16944:4606 2:N:0:19
GGACTACTGGGGTTTCTAATCCTGTTTGCTCCCCACGCTTTCGCGCCTCAGTGTCAATGTTGGCCCAGACAGCTGCCTTCGCCATTGATGTTCCTTCTGATCTCTACGCATTTCACCGCTACACCAGAAATTCCGCCATCCTCTACCACATTCTAGTGATTCAGTATCAAATGCAATTCCCAGGTTGAGCCCGGGGCTTTCACATCTGACTTAAATCACCACCTACGCGCCCTTTACGCCCAGTAATTCCGATTAACGCTTGCACCCTCCGTATTACCGCGGCGGCTGGCACGGAGTTAGC
+
CCCCCGGGGGGGGGGGGGGGGGGGGGGGGGGGGGGGGGGGGGGGGGGGGGGGGGGGGGGGGGGGGGGGGGGGGGGGGGGGGGGGGGGGGGGGGGGGGGGFGGGG9AFGGGGGGGGGFFEDGGGGGGGFGGGGGGGGGGGGGGGFFGGGGGGFGFFFCGGGGGGGGGFFGGGGGCEFGFGGFCFGGFCD?DFFDGGGD5FF>AFFFGDCEGGGFG85BBGG3DA=:FA>=GFBFGFFFFGGG?647@?5FFFFFDC;:31;6<DDGG?:?B9?BGB29F02;F;((29F(:?GB9096FA<)
@M04650:207:000000000-C238N:1:1101:5247:4637 2:N:0:19
GGACTACTAGGGTTCCTAATCCTGTTTGCTCCCCACGCTTTCGAGCCTCAGCGTCAGTTACAGACCAGAGAGTCGCCTTCGCCACTGGTGTTCCTCCATATATCTACGCATTTCACCGCTACACATGGAATTCCACTCTCCTCTTCTGCACTCAAGTTCCCCAGTTTCCAATGACCTTCCACGGTTTAGCCGTGGGCTTTCACATCAGACTGAAAAGGCCGCCTGCGCGCGCTTTAGGCCCAATAATTACGGACAACGCTTGCCACCTACGTATTACCGCGGCTGCTGGCACGTAGTTCGC
+
CCCCCGGGGGGGFDG8@FGCFFGG<<FFFGGFGCFCCCFG<FFGGEGGGFGGG@F@F<AFGGGGGGFFGGGGFGGGGGGGGECC:EDEFF@EFGFGFGGCEGGGGGC@EGFFDEGGGC8=CFEGFGGGGG<=AFGCGGGFFCGFGGGGGGFFGGEFGCFFGGFE<>FGGGGG6==?F+8DFDBE<++,,8,9@7+@C?,,++7?@>GF=C**3;:?9)=9);-5B45)/5;64*./+/5CC;<=4C5)++.6157,992?(1C8G?B0276,)0.5C*33994>B?7)5=3<<34:(<)4-
@M04650:207:000000000-C238N:1:1101:20086:4645 2:N:0:19
GGACTACTAGGGTTTCTAATCCTGTTTGCTCCCCATGCTTTCGCGCCTCAGCGTCAGTTATAGACCAGAAAGTCGCCTTCGCCACTGGTGTTCCTCCACATCTCTACGCATTTCACCGCTACACGTGGAATTCCACTTTCCTCTTCTATCCTCAAGCCTTCCAGTTTCCAATGACCTTCCACGGTTAAGCCGTGGGCTTTCACATCAGACTTAGAAGGCCGCCTGCGCGCGCTTTACGCCCAATAATTCCGGACAACGCTTGCCACCTACGTATTACCGCGGCTGCTGGCACGTAGTTAGC
+
CCCCCGGGGGGGGGGGGGGGGGGGGGGGGGGGGGGGGGGGGGGGGGGGGGGGGGGGGGGGGGGGGGGGGGGGGGGGGGGGGGGGGGGGGGGGGGGGGGGGGGGGGGGGGGGEGFGGGGEGGGGGDGFGGGGGGGFGGGGGGGGFGGGGCFGFGGGFGGGGGGGGGGGGGGGGFFGGGGGGGFGGGGGGGGGECGGGGGGGGCFFFGGFEGGG@+2EACDF>DA2))0?=<;F0E>)@?EGG@((;>C<FFFFBBD6F>F<?:GFGGFF:?0.5C5:FG?>B9B61<7>7C0C68:::C.))
@M04650:207:000000000-C238N:1:1101:21557:4669 2:N:0:19
CCCTACGTGACTAGAGGTCAGAAGGGGGCTATGCAGAGGACTCCTGGGGTTTCTAATCCTGTTTGCTACCCATGCTTGCGCTCCTCCATTTCTGTAACTGCCCACTGCCCTGCTGCTCCCCCGGTGGTTCTCCCCTGTATTATCTCATGCCCCCACCCCGCCACGCCTCCCAGTCTCCCCCCCCACCCCCCCCCCCGCCCCTCTCGCCCGCCCGCCCGCAGATCGACGCCCGGCCCGCACGCCCGCACCCCACACCCCCACGCCACCACCCTCCCGCCCACCATTGCTACCCACACCCGCC
+
-8-66C,,;,,,,,,;,;,;6,,-6=6+++,,,,,,,,,,,,;,,;,A4++8,,,,,:,,,:,,C,,,6,,,:4,,C,,:::7><,E8,6,:,,9,9C<<948,=,:,:4,,,,,,,9,6@+++4+6B7,:,,,+4+,,,,6,56,6,,,,*3>+6+6++6661++37+,38+,5,,4,5*5BE*C***=*55*22)CG5/)*)0/97()))())18(*)(),(,.4)()(-(*)()-**/4(())31))0(-5*()(((,(1(1*.,-(((-*,(*1,((,()))-.)+,*,-((-1(-,
@M04650:207:000000000-C238N:1:1101:14599:4672 2:N:0:19
GGACTACTAGGGTATCTAATCCTGTTCGCTCCCCACGCTTTCGCGCCTCAGCGTCAGTTACAGACCAAAAAGCCGCCTTCGCCACTGGTGTTCCTCCACATCTCTACGCATTTCACCGCTACACGTGGAATTCCGCTTTTCTCTTCTGTCCTCAAGCCTTCCAGTTTCCAATGACCTTCCACGGTTAAGCCGTGGGCTTTCACATCAGACTTAAAAGGCCGCCTGCGCGCGCTTTACGCCCAATAATTCCGGACAACGCTTGCCACCTACGTATTACCGCGGCTGGTGGCACGTAGTTAGC
+
CCCCCGGGGGGGGGGGGGGGGGGGGGGGGGGGGGGGGGGEFGGGEFGGGGGGGGGGGGGGGGGGGGGG@FFGGGGGGGGGGGGGGGGGGGGGGGGGGGGGGDAFGGGGGGD@FAFEFGGGGCGGGGGG7FFFGGGGD>GGGDDDGGGGGGGFGGGGFC?9FGGGFAAGFEGGGAFGGGGFFGGGGGGGGGGGGCGEGGG6;FGAFGG>6FFGEGCC62=C2C@==515,5:@>GFC?<GGGBBFGGFFFFFF0>D:F93:1(C0:9<::BF7?GFFGFF9(2;>((.40:2E?311:C))-
@M04650:207:000000000-C238N:1:1101:5105:4683 2:N:0:19
GGACTACTCGGGTATCTAATCCTGTTTGCTCCCCATGCTTTCGCGCCTCAGCGTCAGTTATAGACCAGAAAGTCGCCTTCGCCACTGGTGTTCCTCCACATCTCTACGCATTTCACCGCTACACGTGGAATTCCACTTTCCTCTTCTATCCTCAAGCCTTCCCGTTTCCAATGACCTTCCACGGTTAAGCCGTGGGCTTTCACATCAGACTTAGAAGGCCGCCTGCGCGCGCTTTACGCCCAATAATTCCGGAAAACGCTTGCCACCTACGTATTACCGCGGCTGCTGTCACGTGTTTGGC
+
CCCC,FFGGGGGGGGGGGGF,EFFGGFGGGGGCGGGGGGGGGGGGD@:FGGFGFGDGGGGGGGGGFGGGGGECGGG7FFFGFFFGGAF<EGGGGGGGGDGGGEDGGFG:FGGGEGGGC>DGFGFGFGGGGFDGGFFFFAFGGG?EC>FFEGFGGD?FGGFGG,@,@88;FFCCFFFE8E8,CE+@FEFFGGG9CEG57FFCCDFF7+;@F79;FGFABG4>G2@DFF)-)3(7=F3+6BFD;(5>CA9*0/(()1494(2,(*(0<1:??((.034A*(,961101,3.+)334(((2(,,
@M04650:207:000000000-C238N:1:1101:23265:4703 2:N:0:19
GGACTACTCGGGTATCTAATCCTGTTTGCTCCCCACGCTTTCGAGCCTCAGCGTCAGTTACAGTCCAGAGAGTCGCCTTCGCCACTGGTGTTCTTCCTAATCTCTACGCATTTCACCGCTACACTAGGAATTCCACTCTCCTCTCCTGCACTCTAGATAACCAGTTTGGAATGCAGCACCCAAGTTGAGCCCGGGTATTTCACATCCCACTTAATCATCCGCCTACGCTCCCTTTACGCCCAGTAAATCCGGATAACGCTCGCCACCTACGTATTACCGCGGCTGCTGGCACGTAGTTAGC
+
CCCCCGGGGGGGGGGGGGGGGGGGGFGGGGGGGGGGGGGGGGGGGGGFGGGGGGGGGGGGGGGGGGGGFGGGGGGGEGGGGGGGGGGGGGGGGGGGGGGGGGGGGGGGGGGGGGGGGGGGGGGGGGGGGGGGGAFFGGGGGFFFGGGGGGGFGGGGGGGGGGGGGGGGGFFGG=EFGGGGGFG8FGGGGGGGGCEEDCEFDFF@FGGFFGGGFC;CFEGGFGFFFF25>DFFFGFFFFGGED@EDGE3@6BB<EGFG?@142C9C8:?F?FFF?:29C0169;>FF?:?=10,.21-::))
@M04650:207:000000000-C238N:1:1101:23219:4772 2:N:0:19
GGACTACCAGGGTATCTAATCCTGTTTGATCCCCACGCTTTCGCACATCAGCGTCAGTTACAGACCAGAGAGCCGCCTTCGCCACTGGTGTTCCTCCATATCTCTGCGCATTTCACCGCTACACATGGAATTCCACTCTCCTCTTCTGCACTCAAGTTCCCCAGTTTCCAATGACCCTCCACGGTTGAGCCGTGGGCTTTCACATCAGACTTAAGAAACCGCCTACGCGCGCTTTACGCCCAATAATTCCGGATAACGCTTGCCACCTACGTATTACCGCGGCTGCTGGCCCGTAGTTAGC
+
CCCCCGGGGGGGGGGGGGGGGGFGGGGGGGGGGGGGGGGGGGGGGEGGGGGGGGGGGGGGGFFGGGGGGFGGGGGGGGGGGGGGGGGGFGGEGGFCGGGGGDEFGDCFGGDEGGGGGGGGGGGGGGGGGGGGGFEGGGGGGGGFEG9FFCFFGFFGGGG9FGGGGGGGGGGGGFFGGGGGGGGGGCGFGFFGGGGCGGGGGFGFFCFFECFFCFGFFFGGFGFFFFFE=G;;;EFEF2CCF@?;DGFAG?FFFFGFGFFF:?:3FFB?:73??FBAGG899999>B??0C,*1,7((<4).
@M04650:207:000000000-C238N:1:1101:14914:4793 2:N:0:19
GGACTACAGGGGTTTCTAATCCTGTTTGCTCCCCATGCTTTCGCGCCTCAGCGTCAGTTATAGACCAGAAAGTCGCCTTCGCCACTGGTGTTCCTCCACATCTCTACGCATTTCACCGCTACACGTGGAATTCCACTTTCCTCTTCTATCCTCAAGCCTTCCAGTTTCCAATGACCTTCCACGGTTAAGCCGTGGGCTTTCACATCAGACTTAAAAGGCCGCCTGCGCGCGCTTTACGCCCAATAATTCCGGACAACGCTTGCCACCTACGTATTACCGCGGCTGCTGGCACGTAGTTAGC
+
CCCCCGGGGGGGGGGGGGGGGGGGGGDGGGGGGGGFFGGGGGGGGGGGGGGGGGGGGGGGGGGFGGGGGG?EGFGGGGGGGGGGGGGGGGFGFGGGGGGGGGGGGGGGGGGGGGGGGGGGGGGGGFFGFGGGGGGGGGGGGGGFGGFGFGGFGGGGFFGGGGGGFCCFFGFGGGGGGGGGGGGDFGGG7FGGEE:CFGGGGFGFFFGAEGGGFGGGA>FGFGB@>F@49C>B;GFEC(8FGFF1<7347FF9(.><5(-8?(7879:0(5:?<E0>FG0669>B;?BFBG0??BFBB?):6
@M04650:207:000000000-C238N:1:1101:7663:4856 2:N:0:19
GGACTACACGGGTTTCTAATCCTGTTTGCTCCCCACGCTTTCGAGCCTCAGCGTCAGTTACAGACCAGAGAGCCGCCTTCGCCACTGGTGTTCCTCCATATATCTACGCATTTCACCGCTACACCTGGAATTCCACTCTCCTCTTCCGCTCTCAAGTATCCCCGTTTCCAATGACCCTCCCCGGTTGAGCCGGGGGCTTTCACATCAGACTTAAGAAACCGCCTTCACTCGCTTTACGCCCAGTAAATCCGGACAAAGCTTGCAACCTACATATTACCGCGGCTGCTGGCCGCTAGTTAGC
+
CCCCCFEF8BEGEG7EEFFGGF9FGGGGFFFFGDFGGGGCFGG<FEGGGDEFF:CFE<,6,,FFC<FF8FEFDFC::8CDFDGGGGFGEFF=FGFCFBBFGEDFGGDD7BFGGGGGG+8=C4EF8,EEDGG=;FDG8D8F8D,B6,,1++80,,86A,3,=B1@@38D;DFGGFA?FCFGE>BE>F8?G?E59CCCDGA?7@;+16:6)7*1)@7++69C9GF??4);)2461F3)*4C8:((.*26<:?591:C1*(()-15)*+.(3.())05:G7((,((,-872(*,*((2(4+)5)
@M04650:207:000000000-C238N:1:1101:25959:4859 2:N:0:19
GGACTACAGGGGTTTCTAATCCTGTTTGCTCCCCATGCTTTCGCGCCTCAGCGTCAGTTATAGACCAGAAAGTCGCCTTCGCCACTGGTGTTCCTCCACATCTCTACGCATTTCACCGCTACACGTGGAATTCCACTTTCCTCTTCTATCCTCAAGCCTTCCAGTTTCCAATGACCTTCCACGGTTAAGCCGTGGGCTTTCACATCAGACTTAAAAGGCCGCCTGCGCGCGCTTTACGCCCAATAATTCCGGACAACGCTTGCCACCTACGTATTACCGCGGCTGCTGGCACGTAGTTAGC
+
CCCCCGG?FGGGGGGGGGGGGGGFFGGGGGGGGGGGGGGGGGGGGGGGGGGGGGGGGFCFFGG9FGGGCGFFEFGGGGGGGGGGGGGGGGGDGG8FGGDGGFGGGGFGGGGGGGGGGF6>GGGGEEFGGGGGGG9E=E=FEGGFEFG8FFGFGGFGGG8,9DADFFCFFFGGGAD?FFGGGGEGGG6DFGGG;E8CFGGGGFGFFGFFEGFGFGCFFDFFAGF>2A2DFG;92=F96;EFED?@GFE<7=F90)1(*(-46?3:FGF:>?34)<?BGF?FFFFB01223A?G?(,8?@4).
@M04650:207:000000000-C238N:1:1101:25141:4912 2:N:0:19
GGACTACTAGGGTATCTAATCCTGTTCGCTCCCCACGCTTTCGTTCCTCAGCGTCAGTTACTGCCCAGAGACCCGCCTTCGCCACCGGTGTTCCTCCTGATATCTGCGCATTTCACCGCTACACCAGGAATTCCAGTCTCCCCTACAGCACTCAAGTCTGCCCGTATCGCCTGCACGCCCACAGTTAAGCCGCGGGATTTCACAAACGACGCGACAAACCGCCTACGCACTCTTTACGCCCAATAATTCCGGACAACGCTCGCACCCTACGTATTACCGCGGCTTCTGGCCCGTAGTTAGC
+
CCCCCGGGGGGGGGGGGGGGGGGFGGAFGGGGGGGGGGGGGGG<FGGGGGGGDGGGGCCEFGGGGGGGFGGGGGGGGGGGFGGGGGGGGGGGGGGGGF@GG9EGGDGGGGGGDFGGGGGGGGGGG7EFGGGGGGGCEFFGGDGFGGGC=?FFG8=EFFCEGGD>F@D=+>CEFD,AFG6E+**@FGGGGG74@?EGCDFGGFG62/;)6D):6):55:FG>GB:8F?5:G0:4CFAB<EEG6((2249FF)9?ED?GFBBFFG0CE?F::(44??DGF69((21(1<<2E(:(,-(4FA9<
@M04650:207:000000000-C238N:1:1101:15257:4965 2:N:0:19
GGACTACCAGGGTTTCTAATCCTGTTTGCTCCCCACGCTTTCGCACCTGAGCGTCAGTCTTTGTCCAGGGGGCCGCCTTCGCCACCGGTATTCCTCCACATCTCTACGCATTTCACCGCTACACATGGAATTCTACCCCCCTCTACAAGACTCTAGCCAACCAGTTTCAGATGCAATTCCCAAGTTAAGCTCGGGGCTTTCACATCTGACTTAATTGACCGCCTGCGTGCGCTTTACGCCCAGTAATTCCGATTAACGCTTGCACCCTCCGTATTACCGCGGCTGCTGGCACGGAGTTAGC
+
CCCCCFFCFGDGFEFGGGGGGFEGFGGEF99ED:FEFCECFCFGCCGFGG8FGEGEEEF9@ADEFFGGDFGGGGGGGDCFG@EGGGGG>7+BF<,CAFFG@F;FA;F?>+C7FFGGFEDDDFFEEGGGEGCEFC9AEFGGE6C5EFGDFG89C,DEAEEFGGG6>FFC9EAGGGFGCFFGGFGCFGGCEFGF5?EGCCCF?F;8FDGF4@DGEGF7@;>C9D@?0A7;(C>F1E:6FFC>>1:4:F>2*8@:(7C9746:<?G428(43:6::FFFGGB>031>0(54(57+(-1-(;<9)
@M04650:207:000000000-C238N:1:1101:21499:4981 2:N:0:19
GGACTACTCGGGTATCTAATCCTGTTTGCTCCCCACGCTTTCGAGCCTCAGCGTCAGTTACAGTCCAGAGAGTCGCCTTCGCCACTGGTGTTCTTCCTAATCTCTACGCATTTCACCGCTACACTAGGAATTCCACTCTCCCCTCCTGTACTCTAGATCCCCAGTTTGGAATGCAGCCCCCAGGTTGAGCCCGAGTATTTCACATCCCACTTAAAGATCCGCCTACGCTCCCTCCACGCCCAGTAAAACCGGACAACGCTTGCCACCTACGTATTACCGCGGCTGCTGGCACGTAGGTAGC
+
CCCCCAFGGGGGGD<FGGGGGGGGGGGGGGGGGGGGGGGGGGGGGGGGGGGGGFFFGGGGGGGGGGGGGGGGGGGGGGGGGGDCGGGGGGGGGGGGGGGGGGCEEFEFFGGDFGGGGGGGGGGGFGGGFFEGGGFGGGGGGFEFGGGDFGGFGC;FGGGG8FGGGCFGGGGC?BFGGDGGGGGGGGG,@7DFGGD7FGGGC99<@FFFE7C+>>FFF@F>=GA2>F@4(*5>BG)76;EGDF;;FG?);5>B637=*396(4D(:CB?7(24?C7>FG?9>>>F01)8,*4<?:?F(<9?:
@M04650:207:000000000-C238N:1:1101:14497:5035 2:N:0:19
GGACTACTAGGGTTTCTAATCCTGTTTGCTCCCCACGCTTTCGCGCCTCAGCGTCAGTTACAGACCAAAAAGCCGCCTTCGCCACTGGTGTTCCTCCACATCTCTACGCATTTCACCGCTACACGTGGAATTCCGCTTTTCTCTTCTGTCCTCAAGCCTTCCAGTTTCCAATGACCTTCCACGGTTAAGCCGTGGGCTTTCACATCAGACTTAAAAGGCCGCCTGCGCGCGCTTTACGCCCAATAATTCCGGACAACGCTTGCCACCTACGTATTCCCGCGGCTTCTGGCCCGTAGTTATC
+
CCCCCGGGFGGGGGGGGGFGGGGGGGCGGGGGGGGGGGDGGGGGGGGGGGGGGGGGGGGGGFFGGGGGEEFGGGGGEGGGGGGGGGGGGGGGGGGGGGFGGGGFGGGGGGGGGFGGGGGGGGGG:F@GGGGGFGGGCEE@FDGFGGGCDFFFGFGGGGGC?FFG<DFFGGFFG,,=EFGGCGGGGGGGFFGGGGCCGGFF>69:97CFEGGG48CDF5CF=DF=DF>51C1>FGF<+:EE5?(4*:AFCFF>?E<6D(26?093*9,44(,,)3()29:0(2;>1(4:-0.5((4(495).
@M04650:207:000000000-C238N:1:1101:19349:5077 2:N:0:19
GGACTACTCGGGTTTCTAATCCTGTTTGCTCCCCACGCTTTCGCGCCTCAGCGTCAGTTACAGACCAGAAAGCCGCCTTCGCCACTGGTGTTCCTCCACATCTCTACGCATTTCACCGCTACACGTGGAATTCCGCTTTCCTCTTCTGTACTCAAGCCTTTCAGTTTCCAATGACCTTCCACGGTTGAGCCGTGGGCTTTCACATCAGACTTAAAAGGCCGCCTGCGCGCGCTTTACGCCCACTAATTCCGGACAACGCTTGCCACCTACGTATTACCGCGGCTGCTGGCACGTAGTTAGC
+
CCCCCGGGGGGGGGGGGGGGGGGGGGGGGGGGGGGGGGGGGGGGGGGGGGGGGGGGGGGGGGGGGGGGGGGGGGGGGGGGGGGGGGGGGGGGGGGGGGGGGGGGGGGGGGGGGGGGGGGGGGGGGGGGGGGGGGGGGGGGGGGFGGGGGGGFGGGCFGGFFGGGGFGGGGGGGFGGGGGGGGGGGGDFGGGGEGGGGFFGGFGFFGGFEGGGEFGFC?GFBGF?DF;FF96@BGF<FFGGG?(2C4>BFF?(4;5<GBF<44F?:FF<>?B<DGB<F>:07>B9>F>D:GFGF:8:?GAA<
@M04650:207:000000000-C238N:1:1101:15990:5142 2:N:0:19
GGACTACCGGGGTTTCTAATCCTGTTTGCTCCCCATGCTTTCGCGCCTCAGCGTCAGTTATAGACCAGAAAGTCGCCTTCGCCACTGGTGTTCCTCCACATCTCTACGCATTTCACCGCTACACGTGGAATTCCACTTTCCTCTTCTATCCTCAAGCCTTCCAGTTTCCAATGACCTTCCACGGTTAAGCCGTGGGCTTTCACATCAGACTTAGAAGGCCGCCTGCGCGCGCTTTACGCCCAATAATTCCGGACAACGCTTGCCACCTACGTATTACCGCGGCTGCTGGCACGTAGTTAGC
+
CCCCCGGGGGGGGGGGGGGGGGGGGGGGGGGGGGGGGGGGGGGGGGGGGGGGGFGGGGGGGGGGGGGGGGGGGGGGGGGGGGGGGGGGGGGGGGGGGGGGGGGGGGGGGGGGGGCFGGGGGGGGGGGGGGGGGGGGGGGGGGGFGGGGFGGFGGGDGGGGGFGFFGGGGGGGDGFGGGGGGFGGGGGGGGGGGGGGGGGGG69+47?FFFFGF7CGF=GGFGBDBFFFFGF@>5>3@1CGC<6<FGFFGFFF03>?G>9:B?GBGF?(4((4>G24E:(((-239?72?G?F?F043FAAA
@M04650:207:000000000-C238N:1:1101:7843:5238 2:N:0:19
GGACTACCGGGGTTTCTAATCCTGTTTGCTCCCCACGCTTTCGCACTTGAGCGTCAGTATATTCCCAAGGGGCTGCCTTCGCCTTCGGTATTCCTCCACATCTCTACGCATTTCACCGCTACACGTGGAATTCTACCCCTCCCTAAAATACTCTAGCGACCCAGTATGAAATGCTATTCCTAGGTTAAGCCCAGGGCTTTCACATCTCACTTAAGTCACCGCCTGCGTGCCCTTTACGCCCAGTCATTCCGATTAACGCTTGCACCCTCCGTATTACCGCGGCTGCTGGCCCGGAGTTAGC
+
CCCCCGGGGGGGGGGGGGGGGGGGGGGGGGGGGGGGGGGGGGGGGGGGGG@FGGGGGGGGFGGFGGGGGCFGGGGGGGGGGGGGGGGGGGGGGGGGGGGFF8FGFGFGGGGGFGFGFGGGGGGGDEDEEGGCGDGACFGGGGGFD8BFGGFFG9>@FEGGGGGGGGGGGGGGGDEFGGGGGFGGGGGGGGGGGGGGGGFGGC?9BFFFE>FFEFGGFFFG255>BF2:?GDF;GF6F(BFF<D;CFF?F=A2<)7>G(7:-192FEB??FFFFC(-<D(4234;;0))(/(23(,(-*644
@M04650:207:000000000-C238N:1:1101:25020:5244 2:N:0:19
GGACTACCAGGGTTTCTAATCCTGTTTGATCCCCACGCTTTCGCACATCAGCGTCAGTTACAGACCAGAGAGCCGCCTTCGCCACTGGTGTTCCTCCATATCTCTGCGCATTTCACCGCTACACATGGAATTCCACTCTCCTCTTCTGCACTCAAGTTCCCCAGTTTCCAATGACCCTCCACGGTTGAGCCGTGGGCTTTCACATCAGACTTAAGAAACCGCCTACGCGCGCTTTACGCCCAATAATTCCGGATAACGCTTGCCACCTACGTATTACCGCGGCTGCTGGCACGTAGTTAGC
+
CCCCCGGGGFFGGGGGGGGGGGGGGGGGGGGGGGGGGGGGGGGGGGGGGGGGGGGGGGGGGGGGGGGGGGGGGGGGGGGGGGGGGGGGGFGGGGGGGGGGGGGGGCCCFGGGGGGGGGGGGGGGGGFGGGGGFGGGGGGGGGGFGGGGGGGFGCFGGGGFGFGCDFFGGGGG6DFGGGGGGGG>FGGGGGGDGEGGGGGGGFGFFGG?BFFFCGGGFBGGFGFFDF>E=GBFFGA<ADGEGFFF<CBBGFF9(8DFGFF?BFG?FGF???F??GFBGF0;19603<FF?DBC:<3,:C>)6
@M04650:207:000000000-C238N:1:1101:17615:5269 2:N:0:19
GGACTACCGGGGTTTCTAATCCTGTTTGCTCCCCACGCTTTCGAGCCTCAGTGTCAGTTACAGGCCAGAGAGCCGCTTTCGCCTCCGGTGTTCCTCCATATATCTACGCATTTCACCGCTACACATGGAATTCCACTCTCCTCTCCTGCACTCAAGTCTCCCAGTTTCCAATGCACACAATGGTTGAGCCACTGCCTTTTACATCAGACTTAAGAAACCACCTGCGCTCGCTTTACGCCCAATAAATCCGGACAACGCTGGGGACCTACGTATTACCGCGCCTGCTGGCACGTAGTTAGCC
+
CCCCCGGGGGGGGGGGGGGGGGGGGGGGGGGGGGGGGGGGGGGGGGGGGGGGGGGGGGGGGGGFGGGGGGDGGGGGGGGGGGGGGGGGGGGGGGFGGGGGGGFGGGGGGGGGGGGGGGG=EEGGFGGFFCFGGGGGGGGGGGGFGGGGGGGFGGGGGGGGGGGGFFFGGFFGDGGGGGGFFGCGGGGGFGGG?,@FGGGFGFFFFCG55;EGFGF>FFGGFGFE@>>B@GF59>F<ADGCF@FFG7<?C>:;9>C:7,2(,4)(C81<>??)4CA<F<49693,.443:*5/(.442+.6?
@M04650:207:000000000-C238N:1:1101:13132:5291 2:N:0:19
GGACTACCGGGGTATCTAATCCTGTTTGCTCCCCACGCTTTCGCACTTGAGCGTCAGTATATTCCCAAGGGGCTGCCTTCGCCTTCGGTATTCCTCCACATCTCTACGCATTTCACCGCTACACGTGGAATTCTACCCCTCCCTAAAATACTCTAGCGACCCAGTATGAAATGCTATTCCTAGGTTAAGCCCAGGGCTTTCACATCTCACTTAAGTCACCGCCTGCGTGCCCTTTACGCCCAGTCATTCCGATTAACGCTTGCACCCTCCGTATTACCGCGGCTGCTGGCACGGCGTTAGC
+
CCCCCGGGGGGGGGGGGGGGGGGGGGGGGGGGGGGGGGGGGGGGGGGFGGGGGGGGGGGFGGGGGGGGGGGEGGGGGGGGGGGGGGGGGGGGGGGGGGGGGGGGGGGGGGGGGGGGGGGGGEGGGGGGGGGGGGGGGGGFEGGFFEFGGGGFGCFFGGGGGGGGGGGGGFGGGGFFGGGGGCFFGGDGGGG>CFGGGGGFGFFFFG>FEGGGCFGGFFGGFGFD=FF><GFFFGFEFFGGGFFFGD?3F8;@FFG9DBFFBBGBGGFFFF;(4C7AGGFF;>;0-:?:0*(0-((-4233.
@M04650:207:000000000-C238N:1:1101:6061:5315 2:N:0:19
GGACTACAAGGGTTTCTAATCCTGTTTGCTCCCCACACTTTCGCACCTGAGCGTCAGTCTTTGTCCAGGGGGCCGCCTTCGCCACCGGTATTCCTCCACATCTCTACGCATTTCACCGCTACACATGGAATTCTACCCCCCTCTACAAGACTCTAGCCAACCAGTTTCAGATGCAATTCCCACGTTAAGCTCGGGGCTTTCCCATCTGCCTTAATTGACCGCCTGCGTGCGCTTTACGCCCAGTAATTCCCATTAACGCTTGCACCCTCCGTATTACCCGGGCTGATGGCCCGGAGTCAGC
+
A-8A,=CCC@8@6EF9EF<F,C@E<CAFFFCG8FF:,8ACFFEGDCFF,,C8@FFD:CFFGGFGAFDF@7@4BFG>:,8ECFGCDF4>@F=EFEAEFCD,F8@FGFG?==FFC??9ECEGCBE8,?5BFGGGFFGECBD7C0@6=D999@,9=>D=;<9CC+:,3,@EF;DF7CAA,=C7,>,@@<FFGC;CGC>EGD,:8+2*=CCA*8=F87+;+.<4().3=ABF@D069*7AF1CE8?:7:*6)09*)67C)*-466:330*321(3-4@(-<*((((-(((.),*,:3361,+.-.
@M04650:207:000000000-C238N:1:1101:22627:5486 2:N:0:19
GGACTACAGGGGTATCTAATCCTGTTTGCTCCCCATGCTTTCGCGCCTCAGCGTCAGTTATAGACCAGAAAGTCGCCTTCGCCACTGGTGTTCCTCCACATCTCTACGCATTTCACCGCTACACGTGGAATTCCACTTTCCTCTTCTATCCTCAAGCCTTCCAGTTTCCAATGACCTTCCACGGTTAAGCCGTGGGCTTTCACATCAGACTTAAGAAACCGCCTACGCGCGCTTTACGCCCAATAATTCCGGATAACGCTTGCCACCTACGTATTACCGCGGCTGCTGGCACGTAGTTAGC
+
CCCCCFGGGGGGGGGGGGGGGGGGGFGGGGGGGGGGGGGFGGGGGGECGFCCGGGGGGGGGGGGGGGGGGGGGGGGDGGGGGEGGGGGFGGGGFCGGGGFGGGGGGGGGGGGGGGFCFEGGGGGEAFEFFFGGGGGGGGGGGGFFCFGFGGFFDFGCDGEF8E9CFGGGGGGFDACFGGGGGEGFFEGGGGGGGE?6CEFFFGF9C<A@CFG@GFGF@GGFGFDFFF)5C696EF3@08FGDDDGGFEGFA>F3<AF?>66:F?C@<(,5:7294AC>:>B>FB>(77B5<C<17:?FBA:
@M04650:207:000000000-C238N:1:1101:24429:5517 2:N:0:19
GGACTACTGGGGTTTCTAATCCTGTTTGATCCCCACGCTTTCGCACATCAGCGTCAGTTACAGACCAGAGAGCCGCCTTCGCCACTGGTGTTCCTCCATATCTCTGCGCATTTCACCGCTACACATGGAATTCCACTCTCCTCTTCTGCACTCAAGTTCCCCAGTTTCCAATGACCCTCCACGGTTGAGCCGTGGGCTTTCACATCAGACTTAAGAAACCGCCTACGCGCGCTTTACGCCCAATAATTCCGGATAACGCTTGCCACCTACGTATTACCGCGGCTGCTGGCACGTAGTTAGC
+
CCCCCGGGGGGGGGGGGGGGGGGGGGGGGGGGGGGGGGGGGGGGGGGGGGGGGGGGGGGGGGGGGGGGGGGGGGGGGGGGGGGGGGGGGGEGGGGGGGGGAFFGGFFGGGGGGGFGGGGDGGGGGGGGGGGGGGGGFGAEFGGFGGGGGDFFGGGGGFG>FGGGGGFGGGGGGGGGGGGGGGGEFGGGGGGGGEGGGGGGGFGFFGGFFGGC>DCFFFGFFG@@=;>F0C;B9CAFFD><FF6<FG<AG?FFFEGFG:FB:?<2CF?3??BF7C:ACC89>4;;BBF?:C?C04<FBG<B5
@M04650:207:000000000-C238N:1:1101:20526:5579 2:N:0:19
GGACTACACGGGTATCTAATCCTGTTTGCTCCCCACGCTTTCGCACCTGAGCGTCAGTCTTTGTCCAGGGGGCCGCCTTCGCCACCGGTATTCCTCCACATCTCTACGCATTTCACCGCTACACATGGAATTCTACCCCCCTCTACAAGACTCTAGCCAACCAGTTTCAGATGCAATTCCCAAGTTAAGCTCGGGGCTTTCACATCTGACTTAATTGACCGCCTGCGTGCGCTTTACGCCCAGTAATTCCGATTAACGCTTGCACCCTCCGTATTACCGCGGCTGCTGGCACGGAGTTAGC
+
CCCCCGGGGGGGGGGGGGGGGGGGGGGGGGGGGGGGGGGGGGGGGGGGGGGGGGGGGGGGGGGGGGGGGGGGGGGGGGGGGGGGGGGGGGGGGGGGGGGGGGGGGGGGGGGEFGGGGGGGGGGGF=FFGGGGGGGGGGGGGGGFGGGGGGGFGGGGGGGGGGGGGGGGGGGFGFFGGGGGGGGGGDGGGGEGGGGGGCCG>BFFFDFFFGGGEFFCA<<=9D;FFFFBDGFF6E><FFCCEBFBGGFFGFFF?BCAG?6?F:C?FE6:0:>1?F7AGG:9>>FFFFFFFG:+8499<@9<4
@M04650:207:000000000-C238N:1:1101:16724:5589 2:N:0:19
GGACTACTAGGGTATCTAATCCTGTTTGCTCCCCACGCTTTCGCACCTGAGCGTCAGTCTTTGTCCAGGGGGCCGCCTTCGCCACCGGTATTCCTCCACATCTCTACGCATTTCACCGCTACACATGGAATTCTACCCCCCTCTACAAGACTCTAGCCAACCAGTTTCAGATGCAATTCCCAAGTTAAGCTCGGGGCTTTCACATCTGACTTAATTGACCGCCTGCGTGCGCTTTACGCCCAGTAATTCCGATTAACGCTTGCACCCCCCGTATTACCGCTGCGGCTGGCCCGTGATTGGC
+
CCCCCGGGGGGGGGGGGGGGGGGGGGGGGGGGGGGGGGGGGGGGGGGFGGGGGGGDGGGGGGGGGGGGGGGGGGGGGGGGFGGGGFGGGDFGGGGGGGGGGGGGGGGGGGGGGGFFGGGD@FFGGGGCFGGFGGGGD8FGGGGFGGGCFGFDFADFGFFGGGGGGGG;EFFGDFDCFGGGGGGFGGGCCC;CEGGGGGGGGFGFFGFF?FGFCC>CFEG46C;@2=(2(*(6>GFDF?EGEFBFC:<AGFF((8<<GF>BFBG?G?6(-60-,882CC1,,4(,(,(2,:(27-(((3-,.
@M04650:207:000000000-C238N:1:1101:18382:5609 2:N:0:19
GGACTACTAGGGTTTCTAATCCTGTTTGCTCCCCACGCTTTCGTGCATGAGCGTCAGTACAGGTCCAGGGGATTGCCTTCGCCATCGGTGTTCCTCCGCATATCTACGCATTTCACTGCTACACGCGGAATTCCATCCCCCTCTACCGTACTCTAGCCATGCAGTCACAAAGGCAGTTCCCAGGTTGAGCCCGGGGATTTCACCTCTGTCTTGCATAACCGCCTGCGCACGCTTTACGCCCAGTAATTCCGATTAACGCTTGCACCCTACGTATTACCGCGGCTGCTGGCACGTAGTTAGC
+
CCCCCGGGGGGGGGGGGGGGGGGGGGGGGGGGGGGGGGGGGGGGGGGGGGGGGGGGGGGGGGGGGGGGGGGGDFGGGGGGGGGGGGGGGGGGGGGGGGDGGGGDCFFGGGGGGGGGGGGGGGGGGGGGGGGGGGGGGGGGGGGFFFGGGFEDGGGGGGGGGGCDEGGGGGGGGGGGGGGGGGG?CDFFFGGFGGGGGGDCGFGFF7CFE=F85FGGFFFGFGFFDFFFFDFF(AF<FDECE?::GGF)>FFBFFCBGFBB:07<FFF:(3:.4<:49D81;6;((8:?7E<?0,.44EB>:
@M04650:207:000000000-C238N:1:1101:24659:5611 2:N:0:19
GGACTACTCGGGTTTCTAATCCTGTTTGCTCCCCACGCTTTCGCGCCTCAGCGTCAGTAATGAGCCAGTATGTCGCCTTCGCCACTGGTGTTCTTCCGAATATCTACGAATTTCACCCCTACACTCGGAGTTCCACATACCTCTCTCACACTCAAGATCGCCAGTATCAAAGGCAGTTCCGAAGTTGAGCTCCGGGATTTCACCTCTGACTTAACGATCCGCCTACGCGCCCTTTACGCCCAGTAATTCCGAGCAACGCTAGCCCCCTTCGTATTACCGCGGCTGCTGGCACGGAGTTAGC
+
CCCCCGGDFGGGGCGGGGGGGGGGGGGGGGGGGGGGGGGGGGGDGGGGGGGGGGGGGGG9CFD<FGGGFCEGCFGGGGGGGGGGGGGGGGGGGGGGGEFGG?DGGGGGFGGGGGGGA,@DFGGG94DF7=FEFGCG8D,=EGDFC,EEAF?FGGGC9,3@EGGGGGGGCFCFCFGEGGGGGEEGGGGGGG9ACEGGGGGGGFGF;C7AEC:CE8C7?2EG=GD9(;2A>G243FF3CDGGG;;EGGE?GFF:()9(97>BFFG0CG9>3:0(3;8>FG<>F09906):0CBG0(-4?E<--
@M04650:207:000000000-C238N:1:1101:26629:5614 2:N:0:19
GGACTACCGGGGTATCTAATCCTGTTTGCTCCCCACGCTTTCGAGCCTCAGTGTCAGTTACAGGCCAGAGAGCCGCTTTCGCCTCCGGTGTTCCTCCATATATCTACGCATTTCACCGCTACACCTGGAATTCCACTCTCCTCTCCTGCACTCAAGTCTCCCAGTTTCCAATGCACACAATGGTTGAGCCACTGCCTTTTCCATCCGACTTAAGAAACCACCTGCGCTCGCCTTACGCCCCATAAATCCGGACAACGCTTGGCACCTACGTCTTACCGCCGCCGCTGGTCCGTACTTTGCC
+
CCCCCGGGGGGGGDGGGGGGGGGGGGGGGGGGGGGGGGGGGGGFGD@FFFG,EFGGGG<,C@F?FGGGG8<CGGEG7FGGGGG:FCGGGGGGGGGGG8?FF9EFGGGGGGGGGGGGGGEGGGGG:,A?FFGGGFGGGGGGGGGF,D9DAAGFG,@F7DFFFGGGGFGGGGDGGGD8@?6+:=BEGE,<AD8C7FF?7CGG99,3=*<9=??+1=+5;>FG>G2>2)-0556(6>*..3EC*66(>D57F):<>@D()1(2(2*4FG78:0:(.A)5E*7(32(-317>(+)*4((,.+))5
@M04650:207:000000000-C238N:1:1101:22784:5620 2:N:0:19
GGACTACCGGGGTATCTAATCCTGTTTGCTCCCCATGCTTTCGCGCCTCAGCGTCAGTTATAGACCAGAAAGTCGCCTTCGCCACTGGTGTTCCTCCACATCTCTACGCATTTCACCGCTACACGTGGAATTCCACTTTCCTCTTCTATCCTCAAGCCTTCCAGTTTCCAATGACCTTCCACGGTTAAGCCGTGGGCTTTCACATCAGACTTAGAAGGCCGCCTGCGCGCGCTTTACGCCCAATAATTCCGGACAACGCTTGCCACCTACGTATTACCGCGGCTGCTGGCACGTAGTTAGC
+
CCCCCGGGGGGGGGGGGGGGGGGFGGGGGGGGGGGGGGGGGGGGGGGGGGGGGGGGGFGGGGGGGGGGGGGGGGGGGGGGGGGGGGGGGGGGGGGGGGGGGGGGGGGGGGGGGGGGGFGGGGGGGFGGGFFFGGGGGGGEGGGFGGGGGGGCGGGFGGGCFGGGGGGGGGGGGGGFGGGGGGGGGGGGAFG>9CGGGGGGGFG6=CGA>CGGFGGGFFGGB:@DFF(61<992EFEF<EFG?F7FGFBGFF0:BCBG>>B01CBFG?(8?<,3A:AGF?>06>FB037?C0+(.41-A>A6
@M04650:207:000000000-C238N:1:1101:16302:5626 2:N:0:19
GGACTACTAGGGTTTCTAATCCTGTTCGCTCCCCACGCTTTCGTTCCTCAGCGTCAGTTACTGCCCAGAGACCCGCCTTCGCCACCGGTGTTCCTCCTGATATCTGCGCATTTCACCGCTACACCAGGAATTCCAGTCTCCCCTACAGCACTCAAGTCTGCCCGTATCGCCTGCACGCCCACAGTTAAGCTGCGGGATTTCACAAACGACGCGACAAACCGCCTACGAACTCTTTACGCCCAGTAATTCCGGACAACGCTCGCACCCTACGTATTACCGCGGCTGCTGGCACGTAGTTAGC
+
CCCCCGGGGGGGFGGGGGGGGGGGGGGGGGGGGGGGGGGGGGGFFGGGGGGGGGGGGGGGGGGGGGGGGGGGGGGGGGGGGGGGGGGGGGGGGGGDGGGGGGGGGGFFGCFGGGGCGGGGGGGGGGGGGGGGGGGGGGGGGGGFGGGGGGGFGGGGGGC;DEGEFGGGGGGGGGGGGGGCEGEF@BCFCADE7CEGGCB?FCGFFGGF>DGD0):388CFFG1?BFF@<G099CFAF3C>C0:(:>)<CFFF?>34D>0(,4DBGGB??F:7<+8<9C89040(((.::5(?3((,-+)))
@M04650:207:000000000-C238N:1:1101:11860:5679 2:N:0:19
GGACTACCGGGGTTTCTAATCCTGTTTGCTCCCCATGCTTTCGCGCCTCAGCGTCAGTTATAGACCAGAAAGTCGCCTTCGCCACTGGTGTTCCTCCACATCTCTACGCATTTCACCGCTACACGGGGAATTCCACTTTCCTCTTCTATCCCCAAGCCTTCCAGTTTCCAATGACCTTCCCCGGTTGAGCCGGGGGCTTTCACGTCAGACTTGAAGAACCGCCTGCGCGCGCTTTACTCCCAATAAATCCGGCCAACGCTTGCCACCTACGTATTACCGCGGCTGCTGGCACGTAGTTAGC
+
CCCCCGGA:FGGGGGGFFFDFGFGECFFGGGGGEGCGGGGGGGGGGGC:AFGGBFDGFC@,<FFGGGGGEGG<FFGGGGCFFFGG8FGFFCFGCGFFDEEF8EFGGDFCC?:FFGGFGGC@CC<++@FGD?8FGFGG9=FFGGF8C,3<EB*+6+=DFD9,:E9:CA,3CB;+7,,@?FD6<CECB53@D877;CE4)*<7++)2/*0)CCF);*2;=GD>G;6(5-)(1(,7C@<?)9<53217:A2CFE1(09?5120(,*(:967776()0(60:1(,,19>0)8:C,<-(,.2<))-
@M04650:207:000000000-C238N:1:1101:17250:5692 2:N:0:19
GGACTACAGGGGTATCTAATCCTGTTTGCTCCCCACGCTTTCGAGCCTCAGCGTCAGTTACAGTCCAGAGAGTCGCCTTCGCCACTGGTGTTCTTCCTAATCTCTACGCATTTCACCGCTACACTAGGAATTCCACTCTCCTCTCCTGCACTCTAGATAACCAGTTTGGAATGCAGCACCCAAGTTGAGCCCGGGTATTTCACATCCCACTTAATCATCCGCCTACGCTCCCTTTACGCCCAGTAAATCCGGATAACGCTCGCCACCTACGTGTTACCGCGGCTGCTGGCACGTAGTTAGC
+
CCCCCGGGGGGGGGGGGGGGGGGGGGGGGGGGGGGGGGGGGGGGGGGGGGGGGGGGGGGFGGGGGGGGGGGGFGGGGGGGGGGGGGGGGGGGGGGGGFCGGGGGGGGGGGGGEGGGGGGDGEGEFGGGGGGGGGGGAEEGGGF7@FGGFGGFGAFFCGFGD<FGGGGGGGGGGFFGGFGGEGFCFGDFDGCGGG6+9?FC7+@63?FFEGGG@C=CFCFGDGFAAFADFGFFFGFFFFDGG@;=GFC<GAB>DFG371028>37DGF?(((2(<82CF:9>6661:3:(7:644203<<26
@M04650:207:000000000-C238N:1:1101:22566:5728 2:N:0:19
GGACTACTGGGGTATCTAATCCTGTTCGCAACCCATGCTTTCGCTCCTCAGTGTCAGTAACTGCCCAGAGACCTGCCTTCGCCATCGGTGTTCTTCCTGATATCTGCGCATTCCACCGCTACACCAGGAATTCCAGTCTCCCCTACAGCACTCCAGCCTGCCCGTATCGCCTGCACGCCCGAAGTTAAGCCTCGGGATTTCACAGCCGACGCGACAAACCACCTACGAGCTCTTTACGCCCAGTAATTCCGGACAACGCTTGCACCCTACGTATTACCGCGGCTGCTGGCACGTAGGTAGC
+
CCCCCGGGGGGGEEGGFGEGGGGGGGGGGDGGGGGGGGGGFGGGGGGGGGGGGGGGGGGGGCGGGGGGGGGGGGGGGGGGGGGGGGGGGGGGGFGGGGGGFGGGGGGGCFGGGFFGFEGGGGGGFGGGGC@?CADGGGGGFFDFGGGGGGGDD=EEGGF88FFGEGFEEEGGDFGGGGGEE7@EFB,ECGGFFCEGGG,DFFGF>7;?@GGG@)<D>@DD@G;@FF6DFD243CC4?BGGG?:?GCA2CF663@G?GFF0(-584E?(4?BFF70<FF1069>FFBFFFGBF:,34(<62)
@M04650:207:000000000-C238N:1:1101:22671:5731 2:N:0:19
GGACTACTCGGGTTTCTAATCCTGTTTGATCCCCACGCTTTCGCACATCAGCGTCAGTTGCAGACCAGAGAGCCGCCTTCGCCACTGGTGTTCCTCCATATCTCTGCGCATTTCACCGCTACACATGGAATTCCACTCTCCTCTTCTGCACTCAAGCAAGACAGTTTCCAATGACCTTCCTCGGTTGAGCCGAGGGCTTTCACATCAGACTAATCTTGCCGCCTACGCGCGCTTTACGCCCAATAATTCCGGATAACGCTTGCCACCTACGTATTACCGCGGCTGCTGGCACGTAGTTAGC
+
CCCCCGGGGGGGGGGGGGGGGGGGGGGGGGGGGGGGGGGGGGGGGGGGGGGGGGGGGGGGGGGGGGGGGGGGGGGGGGGGGGGGGGGGGGGGGGGGGGGGGGGGGGGGGGGGGGGGGGGGGGFGGGGGGGGGGGGGGGGGGGGFFGFFGGGFGGGGGGGGGGGGEGFGGGGGGGGGGGGGGGGGGGDGGGGGGDCGGGCFGFGFFGGFEGGGFGFFAFGGFGF@DFFFFGFF>G:CF;CFGF0<GD26FFF0?BDFGBFF0:FBFGF?0((4202>F74>>FFB0:>?>E79:(.4,2)66
@M04650:207:000000000-C238N:1:1101:5852:5776 2:N:0:19
GGACTACCGGGGTTTCTAATCCTGTTTGCTCCCCACGCTTTCGCGCCTCAGCGTCAGTTACAGACCAAAAAGCCGCCTTCGCCACTGGTGTTCCTCCACATCTCTACGCCTTTCACCGCTACACGTGGAATTCCGCTTTTCTCTTCTGTCCTCAAGCCTTTCAGTTTCCAATGACCTTCCACGGTTAAGCCGTGGGCTTTCACATCAGACTTCACGGGCCGCCTGCGCGCGCTTTACGCCCAATAATTCCGGACACCGCTTGCCACCTACGTATTCCCCCGCCTGCTGGCACGTAGTTCGC
+
CCCCCCGGGGGGGGGGGGGGCGGGGGFGGGGFFGGGGGGGGGFGCEGGEEGGGGGGGCFGEAEFGGGDGECFDGGDGGGGGGGGGGGGGFGGGGE9DFEGGGGGGCFCF+=?FGFGGGECEGGGGFEC?<FFGG8FECE@FFGFGGGCFGGFGB89FF8EF<8CGGGFGGGGGFGGGFEGGGGDGGDAEFGGE*:CGG:FG6DF6FF*7DFG6=**:(=C9D90(;,=0>0;BDFAFFCEG(11C>AAC6?(,<D01((--(7(0+4?(((42E?)+>(((((((44),:2A((.,:E)(-
@M04650:207:000000000-C238N:1:1101:20978:5875 2:N:0:19
GGACTACAAGGGTTTCTAATCCTGTTTGCTCCCCACGCTTTCGCACTTGAGCGTCAGTATATTCCCAAGGGGCTGCCTTCGCCTTCGGTATTCCTCCACATCTCTACGCATTTCACCGCTACACATGGAATTCTACCCCCCTCTACAAGACTCTAGCTGACCAGTATCAGATGCAATTCCCGGGTTAAGCCCGGGGATTTCACATCTGACTCAATCAACCGCCTGCGTGCGCTTTACGCCCAGTAATACCGATTAACGCTTGCACCCTCCGTATTACCGCGGCTGCTGGCACGGAGTTAGC
+
CCCCCGGGGGGGGGGGGGGGGGGGGGGGGGGGGGGGGGGGGGGGGGGGFGGGGGGGGGGGGGGGGGGGGGGGGGGGGGGGGGGGGGGGGGGGGGGGGGGGGGFGGGGGGGGGGGGGGGGGGGGGGGGGGGGGGGGGGGGGGGGFGGGGFGGFGGGGGGGGGGGDGFGFGGGGGGGGGGCGGGGDGGGGFGGFGEGG4>FDFAFFFGGFEGGGFG++A:GG>D;?;A;B0DBF6EFFFFGGG??7>C9)0<7193CBG?FB?FF2CGFB212:?GFAGF?F>0>F;12:(:8FB479?@-).
@M04650:207:000000000-C238N:1:1101:19518:5881 2:N:0:19
GGACTACTGGGGTATCTAATCCTGTTTGCTCCCCACGCTTTCGCACTTGAGCGTCAGTATATTCCCAAGGGGCTGCCTTCGCCTTCGGTATTCCTCCACATCTCTACGCATTTCACCGCTACACGTGGAATTCTACCCCTCCCTAAAATACTCTAGCGACCCAGTATGAAATGCTATTCCTAGGTTAAGCCCAGGGCTTTCACATCTCACTTAAGTCACCGCCGGCGTGCCCTTTACGCCCAGTCATTCCGATTAACGCTTGCACCCTCCGTATTACCGCGGCTGCTGGCACGGAGTTAGC
+
CCCCCFGGGGGGGGGGGGFFGGGGGGGGGGGGGGGGGGGGGGGGGGGDFGGGEFGCFFGGGFGEGGGGFDGGGGGGGGGGGGGGGGGGGDGGGGGGCFGGGGGGGGFEEGGCCFGGCGGGGGFGEEFGGGGGGGGGGFGE@DEFGGGF,@FEGFGGGEEEGGGGG;EFGGGGGC:2<FGGGGCFECFGGCGGFCECD*CDCFGFFGGFEGF@AGFCFECCDG((5?@E6DF1EGFFF;GGG??EG=?CGFFF<EGAF:08?BGFFF03<<>6?8:29C?9196((4:>BE79(06>:C<A6
@M04650:207:000000000-C238N:1:1101:8705:5945 2:N:0:19
GGACTACCGGGGTTTCTAATCCTGTTTGCTCCCCATGCTTTCGCGCCTCAGCGTCAGTTATAGACCAGAAAGTCGCCTTCGCCACTGGTGTTCCTCCACATCTCTACGCATTTCACCGCTACACGTGGAATTCCACTTTCCTCTTCTATCCTCAAGCCTTCCAGTTTCCAATGACCTTCCACGGTTAAGCCGTGGGCTTTCACATCAGACTTAGAAGGCCGCCTGCGCGCGCTTTACGCCCAATAATTCCGGACAACGCTTGCCACCTACGTATTACCGCGGCTGCTGGCACGTAGTTAGC
+
CCCCCGGGGGGGGGGGGGGGGGGGGGGGGGGGGGGGCGGGGGGGGGFGGGGGGGGGGGGGGGGGGGGCFGGGGGCGGGGGGGGEGGFFGGGGFGGGGGGG?FGGGGGGCGGGGGCFGGGGGGGGGFGGGGGGGGGGGGGGGGGF,EBGGCFFG9FGGGGGGGGGGGGGGGGGGGGGGGGGGG+:FF67FGG>7C>C>FGGGFGF>>FA6CCGEFGG6BGGFG2-6F>E>GFF>GA)2(;C5::BGGAFFFFB15D0>(71,(977<:0,:?BFC3:EC(19((390?:0:<F?1:8(<)-)
@M04650:207:000000000-C238N:1:1101:19285:5975 2:N:0:19
GGACTACTGGGGTTTCTAATCCTGTTTGCTCCCCACGCTTTCGCACCTGAGCGTCAGTCTTTGTCCAGGGGGCCGCCTTCGCCACCGGTATTCCTCCACATCTCTACGCATTTCACCGCTACACATGGAATTCTACCCCCCTCTACAAGACTCTAGCCAACCAGTTTCAGATGCAATTCCCAAGTTAAGCTCGGGGCTTTCACATCTGACTTAATTGACCGCCTGCGTGCGCTTTACGCCCAGTAATGCCGATTAACGCTTGCACCCTCCGTATTACCGCGGCTGCTGGCACGGAGTTAGC
+
CCCCCGGGGGGGGDGGGGGGGGGGGGGGGFFGGGGGGGGGGFECFEGGGGGGGGGGGFGGGGGGGGGGCCEEGGGGGGGGGGGGFGCGGGGGGGGGGGGGGGGGGGGGGGGGGGGGGGGGGGGGF?FGGGGGGGGGGGGGGGGFCFE?FGGFFGGGGGGGGGD>BEFFGFFGDDD,@FFDGG,>FFGGGG;CECCECDCFGFFFFGGFFGGGEGGGF)9=@C>6;49EDG>B0C5AF(AED664FFA):?>9>FGFG?6:41C2>FFF:?BB?F?FGG(0(46>2<B:0=7<40((4CA2-
@M04650:207:000000000-C238N:1:1101:25784:5989 2:N:0:19
GGACTACACGGGTATCTAATCCTGTTTGCTCCCCATGCTTTCGCGCCTCAGCGTCAGTTATAGACCAGAAAGTCGCCTTCGCCACTGGTGTTCCTCCACGTCTCTACGCATTTCACCGCTACACGTGGAATTCCACTTTCCTCTTCTGCACTCAAGTTCCCCAGTTTCCAATGACCCTCCACGGTTGAGCCGTGGGCTTTCACATCAGACTTAAGAAACCGCCTACGCGCGCTTTACGCCCAATAATTCCGGATAACGCTTGCCACCTACGTATTACCGCGGCTGCTGGCACGTAGTTAGC
+
CCCCCGGGGGGGGGGGGGGGGGGGGGGGGGGGGGGGGGGGGGGGGGGGGGGGGGGGCFGGGGGGGGGGGGGGGGGDEGGGGGGGGGGGGGGGGGGGGGGGGGGGGGGGGGGGGGGGCEGGCFGGGGGGGGGGGGGGGGGGGGGFG9DFGGGFGGGGGGGGGGGGFGGGGFGGGGFFGGGGGGGGGGGGGGGGGGGGGGGGGFGFFGFFEFCEEGF7FDFFAD@FFFDFFGB0;EFEFFGGGF0?G7<AGF@B<@DAG0;?3(9>GF?:?BBBBGFFGG0>9>FFFFF?:EBF?:((:G:46
@M04650:207:000000000-C238N:1:1101:16812:6030 2:N:0:19
GACTACAGGGGTATCTAATCCTGTTTGCTCCCCACGCTTTCGCGCCTCAGCGTCAGAACCGGACCAGACAGCCGCCTTCGCCACTGGTGTTCTTGCGAATATCTACGAATTTCACCTCTACACTCGCAGTTCCGCTGTCCTCTTCCGGTCTCAAGCCTGCCAGTATCGAAGGCCATTCCGTGGTTGAGCCACGGGCTTTCACCCCCGACTTTGCAAGCCGCCTACGCCCCCTTTACGCCCAGTGATTCCGAGCACCCCTGGCCCCCTTCGTATTACCGCGCCTGCTGGCCCGCAGTTAGCC
+
CCCCCGGGGGGGGGGGGGGGGGGGGGGGGGGGGGGGGGGGGGGGGGGEGGGGGGGGGGGGGGGGGGGGGCFFGEGGGFCFGG:F8AFFFGGGGGGGGGGGGGF;FGGG<FGGGGGGGGGGGFC?FFGGGGGGDEEGGGGGFGGFGGGEF@EFGADFGFC8FFGE=EF>@C*@CC@FGCGFFFGGG7C6CF7FEGC=);FE>BFF4CD39GG77C:CA8F<1C7:7)(),99>?FF4)4CEE2?3?*46C4501B46*41(,.>2CC1(,(,(.846?C11(,3(23)(4*-:((-(-3..4
@M04650:207:000000000-C238N:1:1101:24371:6138 2:N:0:19
GGACTACAAGGGTTTCTAATCCTGTTTGCTCCCCACGCTTTCGAGCCTCAGCGTCAGTTACAGTCCAGAGAGTCGCCTTCGCCACTGGTGTTCTTCCTAATCTCTACGCATTTCACCGCTACACTAGGAATTCCACTCTCCTCTCCTGCACTCTAGATAACCAGTTTGGAATGCAGCACCCAAGTTGAGCCCGGGTATTTCACATCCCACTTAATCATCCGCCTACGCTCCCTTTACGCCCAGTAAATCCGGATAACGCTCGCCACCTACGTATTACCGCGGCTGCTGGCACGTAGTTAGC
+
CCCCCGGGGGGGGGGGGGGGGGGGGGGGGGGGGGGGGGGGGGGGGGGGGGGGGGGGGGGGGGGGGGGGGGGGGGGGGGGGGGGGEGGGGGFGGGFGGGGGGGGGGGGGGGGGGGGGGGGGGGGGGGGGGGFGGGGGGGGGGGGFGGGGGGGFGGGGGGGGGGGGAFFCGGGGGFGGGGGGGGGGGGGGGGGGGGGGGGGGGFGFFGGFFGGGEDFGFEGGFGFFFFDADGFB2CFFFFGGGFDEGF)<CFEF03CAGD>@FBGFDGB<BFFBFEFAGGB99>>FFFFFBCBF?FF?:C44.
@M04650:207:000000000-C238N:1:1101:25612:6193 2:N:0:19
GGACTACCCGGGTTTCTAATCCTGTTTGCTCCCCACGCTTTCGCACCTGAGCGTCAGTCTTTGTCCAGGGGGCCGCCTTCGCCACCGGTATTCCTCCACATCTCTACGCATTTCACCGCTACACGTGGAATTCCACTCTCCTCTTCTGTACTCAAGCTCCTCAGTTTCCAATGACCCTCCACGGTTAAGCCGTGGGCTTTCACATCAGACTTACGAAGCCGCCTGCGCGCGCTTTACGCCCAATAATTCCGGACAACGCTTGCCCCCTACGTATTACCGCGGCTGCTGGCACGGAGTTAGC
+
CCCCCGGGGGGGGGGGGGGGGGGGGGGGGGGGGGFGFGGGGGGGGGGGFGGGGGGGEGGGGFGGGGGGGGGGGGGGGGGGGGGGGGGGGGGGGGGGGGGGGGGGGGGGGGGGGGGGGGGGGGGGGFGGFFGGGFGG8DDFGFGFEGGGFFGFGGGDG6CGECFFGGGGGGDFGCGGFDGEFGGGGGDF,BFC7>E5CCGEFFGFFGGF@CFFC+:3;0CDFDBD@A>E0C96>GFDFFGDG?:?GF49GFFF6DG(77>?10C2DGFF3::12A?AGGBB9BB>((327C1+((((-;5:<
@M04650:207:000000000-C238N:1:1101:14444:6203 2:N:0:19
GGACTACAGGGGTTTCTAATCCTGTTTGCTCCCCACGCTTTCGAGCCTCAGCGTCAGTTACAGACCAGAGAGTCGCCTTCGCCACTGGTGTTCCTCCATATATCTACGCATTTCACCGCTACACATGGAATTCCACTCTCCTCTTCTGCACTCAAGTTCCCCAGTTTCCAATGACCTTCCCCGGTTGAGCCGGGGGCTTTCACATCAGACTTAAGGAACCGCCTGCGCTCGCTTTACGCCCAATAAATCCGGACCACGCTTGCCACCTACGTATTACCGCGGCTGCTGGCACGGAGTTAGC
+
CCCCCGGGGGGGGGGGGGGGGGGGGGGGGGGGGGGGGGGGGGGCGGGGGGFGGGGFGGGFGGGGGGGG8ECCEFGGGGGGGGGGGGGGG8FEGGGGGCEFCCFGGFGGGDGFGGEGGGGDGGGGGGFFFGGGGGFGFGGGGFGFGGGDGGGFGCGEDFGGGGG>AEDGGGFGG9FGFFGGGFGGFDCFCBEGEDGGGGGGGFGFFG7A@GGGFCFCF1CF;G@D@F@FFD;B?CF2=<GGG??7F7)6FFF>6B)4FF;6?3C:*9<BBFFF?F?AGGFFFFF>(4?:2C0C1;>B:F4AA
@M04650:207:000000000-C238N:1:1101:26991:6243 2:N:0:19
GGACTACGGGGGTTTCTAATCCTGTTTGCTCCCCACGCTTTCGCGCCTCAGCGTCAGTTACAGACCAGAAAGCCGCCTTCGCCACTGGTGTTCCTCCACATCTCTACGCATTTCACCGCTACACGTGGAATTCCGCTTTCCTCTTCTGTACTCAAGCCTTTCAGTTTCCAATGACCTTCCACGGTTGAGCCGTGGGCTTTCACATCAGACTTAAAAGGCCGCCTGCGCGCGCTTTACGCCCAATACTTCCGGACAACGCTTGCCACCTACGTATTACCGCGGCTGCTGGCACGTAGTTAGC
+
CCCCCGG,CFGGGGGGGGGGGGGGGGGGGGGGGGGGGGGGGGCGGGGGGGFGGGGGGGGGGGGGGGFGG@GGGGGGGGGGGGGGGGGFG,EGGGGGGGGGGGGGGGGGG+FFGGGGGDGDEGGGGGGGGGGCFGGGGDGGGGGFGGGFGGFFGGGGGGGGGGG:FFGGE9FFFFFGGGEFAFEEGGDCCGGDG=GDGGGGFFFFFFGFBFGDCFG781FF;GB?1:6DFDBBFGFA6:88EB(3D*6<GF56?E3:<19?8(>2:9?<?B0??F?BGC(479B39BF>(:3C??7(-<9).
@M04650:207:000000000-C238N:1:1101:25596:6296 2:N:0:19
GGACTACCCGGGTTTCTAATCCTGTTTGCTCCCCATGCTTTCGCGCCTCAGCGTCAGTTATAGACCAGAAAGTCGCCTTCGCCACTGGTGTTCCTCCACATCTCTACGCATTTCACCGCTACACGTGGAATTCCACTTTCCTCTTCTATCCTCAAGCCTTCCAGTTTCCAATGACCTTCCACGGTTAAGCCGTGGGCTTTCACATCAGACTTAGAAGGCCGCCTGCGCGCGCTTTACGCCCAATAATTCCGGACAACGCTTGCCACCTACGTATTACCGCGGCTGCTGGCACGTAGTTAGC
+
CCBCCGGGGGGGGGGGGGGGGGGGGGGGGGGGGGGGGGGGGGGGGGGGGGGGGGGGGGGGGGGGGGGGGGGGGGGGGGGGGGGGGGGGGGGGGGGGGGGGGGGGGGGGGGGGGGGGGGGGGGGGDGGGGGGGGGGGGFGGGGGFGGGGCGFFGFFGGGGGGGGGGGGGGGGGGGGCGGGGGGGGGGGGGGGGGGGDDCGGGFGFFGGF*;@GFGC9B=FGFGFFDF2>2DFFFGFFFFGGGD(;FCDFGFF;2BDFGFF?(,>?CFF702034F?BGGFFBFF>>?DD?G2?:11:BG)66
@M04650:207:000000000-C238N:1:1101:3981:6296 2:N:0:19
GGACTACAGGGGTTTCTAATCCTGTTTGCTCCCCACGCTGTCGCACTTGAGCGTCAGTATATTCCCAAGGGGCTGCCTTCGCCTTCGGTATTCCTCCACATCTCTACGCATTTCACCGCTACACGTGGAATTCTACCCCTCCCTAAAATACTCTAGCGACCCAGTATGAAATGCTATTCCTAGGTTAAGCCCAGGGCTGTCACATCCCACTTAAGTCACCGCCTGCGTGCCCTTTACGCCCAGTCATTCCGATTAACGCTTGCACCCTCCGTATTACCGCGTCTTCTGGCACGGAGTTATC
+
CCCCCFGGGFGGGGGGGGGGGGGGGGGGGGGGGGGGGGG,BFEGGGGGGGCFGGGGGGFGFFGGGGGGFGEDGEEGGGGGCGGGGGGGGGGGGGGGGFGGGGGGGGGFGGGGGGGGGGEGGGGGEFGDFGGGGGGGGGGGGGGF9EC,@FFFGGGFG=8CEGF8FFDAFCDEDGGGGGGGGGGGGGG79E@GG5**9C*@CFFCFFGFFGGGECFCFFGF=D>D2A28(8;;3CFFC?GGD?F8*;<37A61:>C3C:B?<?G?GGFBFFFF<GFA@F026(-((6<4AF:F0301:E<).
@M04650:207:000000000-C238N:1:1101:7448:6312 2:N:0:19
GGACTACCGGGGTTTCTAATCCTGTTCGCTACCCATGCTTTCGCTCCTCAGTGTCAGTAACTGCCCAGAGACCTGCCTTCGCCATCGGTGTTCTTCCTGATATCTGCGCATTCCACCGCTACACCAGGAATTCCAGTCTCCCCTACAGCACTCCAGCCTGCCCGTCTCGCCTGCACGCCCGAAGGTAAGCCTCTGGATTTCACAGACGACGCGACCAACCACCCACGATCTCCTTACGCCCAGTAATTCCGGCCAACGCTCGCACCCTACGACTTACCGCGGCTGCTGGCACGTAGTTATC
+
CC@CCFGG:F76CFFCAD,;,CFFEGGEG:FFEGGGCFGFDF::,CFGEC8@FGCG9EECFEFCEEFC,,CEFG<FE9?F,@BFCG@7,8CFG94C?C,5FF9FA9<>+@B7EE9AFCEC7C,AFF<+9=FAFGC,=>4@A?@F+E,,AFGFD8DF8D88,,@+@+6@,8=8=:8<+=1:CB:3*,3;<3@,,,5<+2>>F>FF4*;5AG452CD).(=>1F@(2=()(9())+/-9(2:EB03C*).:9)(,7)4*49<FFG(>?0<B:0((1,-39419>1(36)).:89,3:44C)--
@M04650:207:000000000-C238N:1:1101:23867:6317 2:N:0:19
GGACTACTCGGGTATCTAATCCTGTTTGCTCCCCACGCTTTCGAGCCTCAGCGTCAGTTACAGACCAGAGAGTCGCCTTCGCCACTGGTGTTCCTCCATATATCTACGCATTTCACCGCTACACATGGAATTCCACTCTCCTCTTCTGCACTCAAGTTCCCCAGTTTCCAATGACCTTCCCCGGTTGAGCCCGGGGCTTTCACATCAGACTTAAGGAACCGCCTGCGCTCGCTTTACGCCCAATAAATCCGGACAACGCTTGCCACCTACGTATTACCGCGGCTGCTGGCACGTAGTTAGC
+
CCCCCGGGGGGGGEGGGDFGGGFGGGGGGGGGGGGGGGGGGGGFGGGGGGGGGGGGGGGGGGGGGGGGFGFGGGGGGGGGGGGGFFGGGCGEGGGGGGGGGGGGCGGGGGGGGGGGFGGGGFFGCFGGGGGGGGFGGGGGGGGFGGGGGGGFG?EG;EFFFFGEFEEGGGGFDADFGGGGGGGGGGEGFGGGGDGGGGGGGFGFFG>FBGGGE8C8FFFG@GF==A@B;GB>1C3CFFGGG7(37C9AG?E6BFGFGFF?:?GF:C??::2:<F72@F?>FB>34().4E:EB4(4:F9<<
@M04650:207:000000000-C238N:1:1101:12658:6392 2:N:0:19
GGACTACTGGGGTTTCTAATCCTGTTTGCTCCCCATGCTTTCGCGCCTCAGCGTCAGTTATAGACCAGAAAGTCGCCTTCGCCACTGGTGTTCCTCCACATCTCTACGCATTTCACCGCTACACTAGGAATTCCACTCTCCTCTCCTGCACTCTAGATAACCAGTTTGGAATGCAGCACCCACGTTGAGCCCGGGTATTTCACATCCCACTTAATCATCCGCCTACGCTCCCTTTACGCCCAGTAAATCCGGATAACGCTCGCCACCTACGTATTACCGCGGCGGCTGGCACGTAGTTAGC
+
CCCCCGGGGGGGGGGGGGGGGGGGGGGGGGGGGGFGGGGGGCEGDGGGGGGGGGGGGGGGGGGGGGGGGGGGGGGGGGGGGGGGGGGGGGGGGGGGGGGGGGGGGGGGGGGGGGGGGGGGGGGGGFGGGGGGGGGGGGGGGGGFGGGGGGGFGGFGFE>DFGGGGGGG6@EGGGGGGGGGGG+BFGGGGGGGGGGG5FFG@FGFFGGFFGGGCFGG>EFGFGFFFFFF2DBFBGFFFDGGGD@3@77?CFBF@>*4C;67;BGFDGFFBFF?FGFDGGFFBF0(-4;F:7(9:61(8C2).
@M04650:207:000000000-C238N:1:1101:26115:6400 2:N:0:19
GGACTACTGGGGTTTCTAATCCTGTTTGCTCCCCATGCTTTCGCGCCTCAGCGTCAGTTATAGACCAGAAAGTCGCCTTCGCCACTGGTGTTCCTCCACATCTCTACGCATTTCACCGCTACACGTGGAATTCCACTCTCCTCTTCTGCACTCAAGTCTCCCAGTTTCCAATGCACACCATGGTTGAGCCACTGCCTTTTCCATCAGACTTAAGAAACCACCTGCGCTCGCTTTACGCCCAATAAATCCGGAACACCCTTGGGACCTACTTATTACCGCGGCTGCTGGCCCCTAGTTTGCC
+
CCCCCGGGECGGGGGGGGGGGGGGGGGGGGGGGGGFGGGGGGGGGGGGGGGGGGGGGGG9F<E,EFGGC@FFFGGEEGGGGGG@FFGGGGGGGGGEGCFFGGGGFFGGGGGGGGGGG7CCEGGGGFGGGBFFGGGGGGGGGGGFFGF8FFGDGDFGGGFGEF8EGEGGG,DEGGCF8D++@>DDF+>DCF7@@,:CFFFG+8,1B2+30*?+:+=C*),*1;@)-*:95*(-::+46@EG*=(6*;67C):/(0>3*.(65;D(;=,2:))6AG):C*(,(36022:((/(*((,6:0)68
@M04650:207:000000000-C238N:1:1101:27623:6419 2:N:0:19
GGACTAAGCGGGTATCTAATCCTGTTTGCTCCCCACGCTTTCGAGCCTCAGCGTCAGTTACAGACCAGAGAGTCGCCTTCGCCACTGGTGTTCCTCCATATATCTACGCATTTCACCGCTACACATGGAATTCCACTCTCCTCTTCTGCACTCAAGTTCCCCAGTTTCCAATGACCTTCTCAGGTTGAGCCGGGGGCTTTCACATCAGACTTAAGGAACCGCCTGCGCTCGCTTTACGCCCACTAAATCCGGACAACGCTTGCCACCTACGTATTACCGCGGCTGCTGGCACGTAGTTAGC
+
CCCCC8;;=@FFG7FFGGGGGGGGGGGGGGGGGGGGGGGGGGGGGGGGGCGGGGGGGGGGGGFGGGGGGGGGGGGGGGGGGGGGGGGGGGGGGGGGGGGGGGGGGGGGGGGGGFFFGGGGGGGGCGGGGGGGGGGGGGGGGGGFGGGGGGGFGGGGGFGGGGGGFGGGGGGGG9DFGFG,7,38@FGGFGGDCEEGDGGGGFGFFGGF@CFGEGGGF=GGFGFFFFFFFGFFFGFAF:DEE:(,9D0<7FD>?FD6C9(13(>:FGFB702:8FF>9::B>0>FFB02?C?G?F((4+64.
@M04650:207:000000000-C238N:1:1101:11315:6505 2:N:0:19
GGACTACAGGGGTATCTAATCCTATTTGATCCCCACACTTTCGCGCCTCAGCGTCAATCTTAGCATAGGCAGCTGCCTTCGCCTTTGGTGTTCCTTCCCATATCTATGCATTCCACCGCTACACAGGAAATTCCACTGCCTTCCCCTAGATTCTAGCCTATCGGTTCCGAGCGCGTCTCCGAAGTTGAGCCTCGGTCTTTCACACTCGGCCTAATAAACCGCCTACACGCCCTTTACGCCCAGTAATTCCGGCCAACGCCCGCCCCTTACGTATTACCGCGGCGGCTGGCACGTCATTAGC
+
CCCCCFGGGGGDGFFEGGACAFGGGGFGGGGGGGGGGGFFGGGGGGGGGGGGGGGGGGG9CFGGFGGGGGGGGGGGGGGGGGGGGFGGGGF>@FGGGGCGGCGGDGGGGGE9EEDEGGGGGGGF9,FF<FGGGGGGGGG@EDCFGGGGGFGFGGFFGGGGGGGGGGG8E7BCDGGEEDGG><CEGACCFGGFFEGEGGFGFFF>F>F>4DDD26:8@CFFBDFD@A1.43(:(:A9F;EGC31(7@ECGFF(-0)4D:0(41C>GE6228??>+5<FC4-970(,9((-A(0(43::C4).
@M04650:207:000000000-C238N:1:1101:21008:6533 2:N:0:19
GGACTACCGGGGTTTCTAATCCTGTTTGCTCCCCATGCTTTCGCGCCTCAGCGTCAGTTATAGACCAGAAAGTCGCCTTCGCCACTGGTGTTCCTCCACATCTCTACGCATTTCACCGCTACACGTGGAATTCCACTTTCCTCTTCTATCCTCAAGCCTTCCAGTTTCCAATGACCTTCCACGGTTAAGCCGTGGGCTTTCACATCAGACTTAAAAGGCCGCCTGCGCGCGCTTTACGCCCAATAATTCCGGACAACGCTTGCCACCTACGTATTACCGCGGCTGCTGGCCCGTAGTTAGC
+
CCCCCGGGGGGGGGGGGGGGGGGGGGGGGGGGGGGGGGGGGGGGGGGGGGGGGGGGGGGGGGGGGGGGGGGFGGGGGGGGGGGGGGGGGGGGGGGGGGGGGGGGGGGGGGGGGGGGGGGGGGGGGGFGGGGGFGGGGGGGGGGFGGGGGGGFGGGGGGGGGGGCDFGGGGGGFGGGGGGGGGGDGGGGGGGGEEGGGGGGGAGF>CFF=44C>8CFF2DG@DF?9A(?673;FGFFF<GGGFFFG*6<GFF>F>CBGF>F08GFDGF::BFF?GB2EG:9(9BBBB?:?D(A(-3((24:<
@M04650:207:000000000-C238N:1:1101:10944:6546 2:N:0:19
GGACTACTCGGGTTTCTAATCCTGTTCGCTCCCCACGCTTTCGTTCCTCAGCGTCAGTTACTGCCCAGAGACCCGCCTTCGCCACCGGTGTTCCTCCTGATATCTGCGCATTTCACCGCTACACCAGGAATTCCAGTCTCCCCTACAGCACTCAAGTCTGCCCGTATCGCCTGCACGCCCACAGTTAAGCTGCGGGATTTCACAAACGACGCGACACACCGCCTACGAACTCTTTACGCCCAGTAATTCCGGACAACGCTCGCACCCTACGTATTACCGCGGCTGCTGGCACGTAGTTAGC
+
CCCCCGGGGGGGGGGGGGFGGGGGGGGGGGGGGGGGGGGGGGGGGGGGGGGGGGGGGGFGGGGGGGGGGGGGGGGGGGGGGGGGGGGGGGGGGGGGGGGGGGGGGGGGGGGGGFGG<+BDGGGGGGGGGGGGGGGGGGGGGGGFFGGGGGGFGCFCDFGGGGF6FGFFEEBEGGGE6CCGGEC@FFFEFD>7?CEGCDGFFFGFFGG?@G)5:CD<)6ED@GFBFF1)4CB249?<F?CGE6?FFD4<>FF>BFC:413(33C>GGFFBFFF?F2>D*,4766(23:::E(<4(.43CB9:
@M04650:207:000000000-C238N:1:1101:22951:6597 2:N:0:19
GGACTACCAGGGTTTCTAATCCTGTTCGCTACCCACGCTTTCGCTCCTCAGCGTCAGTTACAGACCAGAGAGTCGCCTTCGCCACTGGTGTTCCTCCACATATCTACGCATTTCACCGCTCCACGTGGAATTCCACTCTCCTCTTCTGTACTCAAGTCCTCCAGTTTCCAATGACCTTCCACGGTTAAGCCGTGGGCTTTCACATCAGACTTAGAAGGCCGCCTGCGCGCGCTTTACGCCCAATAATTCCGGACAACGCTTGCCACCTACGTATTCCCCCGGCTGCTGGCACGTAGTTAGC
+
CCCCCFGGGGGGGGGGGGGGGGGGGGGGGGGGGGGGGGGGGGGGGGGGGGGGGGGGGGGGGGGFGGGFGGGGGGFGGGGGGGGGGGGGGGGGGGGGGFGGGGGGGGGGGGGGGGGGGGGGGGGGGGGGFFFFGGGGGGGGGGGFGGGGGGGFGGFFGGGGGGGGGFGGFDFG8;FGGGGGCFG7FEEGAFGD7ED50CFGGFGFFGCAEGGGFGCFF=FF=D@DBF2A>D>FF5=CA?GGGF1(>DAFGFF>1>G0C933?:G?7+:<:?:?DG?4<C(-362>1(.,37(332(.4E94:
@M04650:207:000000000-C238N:1:1101:18263:6615 2:N:0:19
GGACTACTAGGGTATCTAATCCTGTTCGCTCCCCACGCTTTCGTTCCTCAGCGTCAGTTACTGCCCAGATACCCGCCTTCGCCACCGGTGTTCCTCCTGATATCTTCGCATTTCACCGCTACACCAGGAATTCCAGTCTCCCCTACAGCACTCCAGCCTGCCCGTATTGCCTGCACGCCCTACGTTAAGCCTCTGGATTTCACCGCCGACCCGCCAACCCGCCTACGAGCTCTTTACACCCAGTAATTCCGGACACCGCTTGCCCCCTACGTATTACCCCGGCTGCCTGCCCGTAGTTCGC
+
CCCCCFGGCGGGG8FFGGGGGGGDGG<FGDGFGGDGGGGGGGGC<FGGGFDGDGGG@FECF9<,CFGGC,<,CFGGGGGGGGGGG,FFFGFEGFGGGGGGGGGFG,EFGEFEBFFGGGGGGG9FG9EFC@FGGGF,@9@AB=CFDGF=ADE5F,@DCFDDFGCEG+@,7DFADF?ECDG@+,,3DFC>FFF66,3C+2D6+=D3**;*5C))0):9)6?D(/4;7F@)/C(5:+*68)<EC?03CGB):?F9(0C(73(24:<(2:9>(,4()<7)+:((,91(,((,)242(-(((3)-3
@M04650:207:000000000-C238N:1:1101:13455:6639 2:N:0:19
GGACTACACGGGTTTCTAATCCTGTTTGCTCCCCACGCTTTCGAGCCTCAGCGTCAGTTACAGACCAGAGAGCCGCCTTCGCCACTGGTGTTCCTCCATATATCTACGCATTTCACCGCTACACATGGAATTCCACTCTCCTCTTCTGCACTCAAGTCTCCCAGTTTCCAATGACCCTCCCCGGTTGAGCCGGGGGCTTTCACATCAGACTTAAGAAACCGCCTGCGCGCGCTTTACGCCCAATAATTCCGGACAACGCTTGCCACCTACCTATTACCGCGGCTGCTGGCCCGTACGTAGC
+
CCCCCGGGGGGGGGGGGGGGGGGGEGGGGGGGGGGGGGGGGG@FEGGGD<FGGGGGGGGGGGGGGFGCEFGGGFGGGGGGGGGGGFGGGGGGFCDGGGGGGGGGGFGFEEGEGGGGGCCDGGGGDEFFGGGDFCFGFCEFG?EFGGGGGGGFGGG9,3,@DFGGDFGGGGGGGGE?8+=EEGEEFC8CGGF>;EGGGCFCG6C6B<:*0?FCEFGGF@FF>D@61;2>>G919C@2@?DGG:6?*062CFF615C:5(4::?F?FCB?(,(,-C>2+:(((4302(532/(:236(,;<<2
@M04650:207:000000000-C238N:1:1101:23525:6653 2:N:0:19
GGACTACCCGGGTTTCTAATCCTGTTTGATCCCCACGCTTTCGCACATCAGCGTCAGTTACAGACCAGAGAGCCGCCTTCGCCACTGGTGTTCCTCCATATCTCTGCGCATTTCACCGCTACACATGGAATTCCACTCTCCTCTTCTGCACTCAAGTTCCCCAGTTTCCAATGACCCTCCACGGTTGAGCCGTGGGCTTTCACATCAGACTTAAGAAACCGCCTACGCGCGCTTTACGCCCAATAATTCCGGATAACGCTTGCCACCTACGTATTACCGCGGCTGCTGGCACGTAGTTAGC
+
CCCCCGGGGGGGGGGGGGGGGGGGGGGGGGGGGGGGGGGGGGGGGGGGGGGGGGGGGGGGGGGGGGGGGGGGGGGGGGGGGGGGGGGGGGFEGGGGGGGGFGGGGGGGGGGGGGGGGGGGGGGGGGGGGGGGGGGGGGGGGGGFGGGGFGGFGFGGGGGGFGGGG9=FDGGGG9DFGGGGCFGEFGGGGGGGGGGGGGGGGFGACC;FEGGCEFGGFBFG>GFF9FDEFGFFF5><FDG>EB:?GGFF7@F6:FGBG?BF??FBCF::>FF<?FFBGG<B9909;0>DFG:C?BFFFGAF6
@M04650:207:000000000-C238N:1:1101:21369:6669 2:N:0:19
GGACTACCCGGGTATCTAATCCTGTTTGCTCCCCATGCTTTCGCGCCTCAGCGTCAGTTATAGACCAGAAAGTCGCCTTCGCCACTGGTGTTCCTCCACATCTCTACGCATTTCACCGCTACACGTGGAATTCCGCTTTTCTCTTCTGTCCTCAAGCCTTCCAGTTTCCAATGACCTTCGCCGGTTAAGCCGTGGCCTTTCACATCATACTTATAAGCCCTCCTACGCCCGCTTTACGCCCCATAATCCCGGACCACGCTTGCCACCTACGTATTACCGCGGCTTCTGCCAGTTAGTTAGC
+
CC<CCGGGGGG7@FCDEF<CFFGGGGGECFGGGG8FDFGGGGGGF:BCGGGG76B@ECFCGFFFF8CFG<FEED@FEECF,CF,FE=8CBFGD<FGFGFF<E=DFC,A=:4B?,EFFG6?B:D,+9<=:AG:FGCCEE8=@9E9@FFFGCEFFACDAF8>9B9,C=FGDF9B6>A8ADF+++5+CCE7,=FEE7C5?7F,89F+B98+*5=+>++++*5/(2((./()(27>25=)+(=<F((/;>5)1;59())(9(43,(9:7??04>(..33)+?02((,((.4<)+)+.)))6<<AB
@M04650:207:000000000-C238N:1:1101:9369:6687 2:N:0:19
GGACTACAGGGGTTTCTAATCCTGTTTGATCCCCACGCTTTCGCACATCAGCGTCAGTTACAGACCAGAGAGCCGCCTTCGCCACTGGTGTTCTTCCATATCTCTGCGCATTTCACCGCTACACATGGAATTCCACTCCCCTCTTCTGCACTCAAGCGAAACAGTTTCCAATGACCCTCCCCGGTTGAGCCGGGGGCTTTCACATCAGACTAATCTCGCCGCCTACGCGCGCTTTACGCCCAATAATTCCGTATAACGCTTGCCACCTACGTATTACCGCGGCTGCTGGCACGTAGTTAGC
+
ACCCCCGGGGGGGGGGGDFGGGGFGGGGGGGGGGGGCGGGGGGGGGGGGGDFGGGDCFGGGGC9FGGGGGGGGGGGGGGGFGGGGFFGFAEFFFGGGGGEGGGFGFFGGGGGGGGFGGGGGGGGD:DDFGGGGGGGGGGFGGGFGGGGGGGFGGG8FG+>@FC8CDFDC9AFC99FGGGG+<>CGFEFFFGGEGE54CGGGAFFAF7AFGGGFGG7C@ED@C07(8?39D;;67F4F6CGGF::9C<5:@;),8*6>80::055>FF0:>:(4<:29F8(36>F20:0:C2?1:?((<A><
@M04650:207:000000000-C238N:1:1101:23883:6699 2:N:0:19
GGACTACAGGGGTATCTAATCCTGTTTGCTCCCCACGCTTTCGAGCCTCAGCGTCAGTTACAGTCCAGAGAGTCGCCTTCGCCACTGGTGTTCTTCCTAATCTCTACGCATTTCACCGCTACACTAGGAATTCCACTCTCCCCTCCTGTACTCTAGATCTCCAGTTTGGAATGCAGCCCCCAGGTTGAGCCCGAGTATTTCACATCCCACTTAAAGATCCGCCTACGCTCCCTTTACTCCCAGTAAATCCGGACAACGCTTGCCACCTACGTATTACCGCGGCTGCTGGCACGTAGTTAGC
+
CCCCCGGGGGGGGDGDFFGFGGGG<EFGGGGGGGGGGGDGGGGGGGGGFFGGGCFFGGGFFGGEFGGFFFGGGGGFGGGGGGEGGGGGGGGDGGAFGGFFGGDGGGFFFGGGGGGGGGDD>>FFFGG@FC<FEGFGCDDFE?C5CEGGGGGFCBDFDFGFGDCGFCF3@DADGFGGGGCCC+@7FFE@FFE7>EC*;=FDG6;B@79*8CCDEFCFC=D92>4>)*/)-:2=DFFFF*;@,,=.;F<6@A:91))6<(.87;C@7<44:71.4A>4@D8>;(719?).75:<6<0:2E>A6
@M04650:207:000000000-C238N:1:1101:16486:6702 2:N:0:19
GGACTACACGGGTTCTAATCCTGTTTGCTCCCCACGCTTTCGCACCTGAGCGTCAGTCTTTGTCCAGGGGGCCGCCTTCGCCACCGGTATTCCTCCACATCTCTACGCATTTCACCGCTACACATGGAATTCTACCCCCCTCTACAAGACTCTAGCCAACCAGTTTCAGATGCAATTCCCAAGTTAAGCTCGGGGCTTTCACATCTGACTTAATTGACCGCCTGCGTGCGCTTTACGCCCAGTAATTCCGATTAACGCTTGCACCCTCCGTATTACCGCGGCTGCTGGCCCGGAGTTAGCC
+
CCCCCGGGGGGGGGGGGFGGGGGGGGGGGGGGGCFEGGGGGGGGGGGGGFGGGGGGGGGGGGGGGFGGGGGGGGGGGGGGGGGGGGG+=<FGGGGGGGGGGGGGFGDGCGGGGGGGGGGCGGG<FGGCGGGGGGGGGGGGGGGFGF9ECEFFFEFGGGGGGCCGGGG9CFGGG9EFFGGGGGGGGGGGG9F5>CEEGGGGFFGFFGGFFGGGFGGFFFCC@DFF;>?)8/4>?GFF>?GGG?B<*:44C@:<:<>437?F??44C=:::9?F(<)-9533(9>>0:B(-/35030(1+)-4
@M04650:207:000000000-C238N:1:1101:22694:6719 2:N:0:19
GGACTACTCGGGTATCTAATCCTGTTTGCTCCCCACGCTTTCGAGCCTCAGCGTCAGTTACAGACCAGAGAGTCGCCTTCGCCACTGGTGTTCCTCCATATATCTACGCATTTCACCGCTACACATGGAATTCCACTCTCCTCTTCTGCACTCAAGTTCCCCAGTTTCCAATGACCTTCCCCGGTTGAGCCGGGGGCTTTCACATCAGACTTAAGGAACCGCCTGCGCTCGCTTTACGCCCAATAAATCCGGACAACGCTTGCCACCTACGTATTACCGCGGCTGCTGGCACGTAGTTAGC
+
CCCCCFGGGGGGGGGGGGGGGGGGGGGGGGGGGGGGGGGGGGGGGGGGGGGGGGGGGGGGGGGGGGGFGGGGGGGGGGGGGGGGGGGGGEGGGGGGGGGGGGGGGGGGGGGGGGGGGGGGGGFGGGGGFFGGGGGGGGGGGGGFGGGGGGGFGGGGGGGGGGGGFFGGGGDGGFGGGGGGGGGGGGEGCGGC6EGGGGGGGFGFFGGAEGFG=GCCF9GG>DBD;F6EFGFF?GF9FBGGGFFFGFDAFFD9BFD056><?072*<?7:??FFGF2FG09>0042477BG(3:::2(<266
@M04650:207:000000000-C238N:1:1101:16846:6730 2:N:0:19
GGACTACTGGGGTATCTAATCCTGTTTGCTCCCCACGCTTTCGCACTTGAGCGTCAGTATATTCCCAAGGGGCTGCCTTCGCCTTCGGTATTCCTCCACATCTCTACGCATTTCACCGCTACACGTGGAATTCTACCCCTCCCTAAAATACTCTAGCGACCCAGTATGAAATGCTATTCCTAGGTTAAGCCCAGGGCTTTCACATCTCACTTAAGTCACCGCCTGCGTGCCCTTTACGCCCAGTCATTCCGATTAACGCTTGCACCCTCCGTATTACCGCGGCTGCTTGCACGGCGTTAGC
+
CCCCCGGGGGGGGGGGGGGGGGGEGGGGGGGGGGGGGGGGGGGGGGGGGGGGGGGGGGGGGGGGGGG<FG7FGGGGGGGGGGGGGGGGGGGGGGGGGGGGGGGGGGGGGGGGGGGGGEGGGGGGDGGG@EGGGGGGGGGGGGGFFFFGGGGFGGGGGGGGGGGGGGGGGFGGGFGGGGGFGGGGGGFGFGGGGGG>DGGGGFGFFG+@EGGGFC+BF*@C=DBFFFFF@GFFFGFCFFGGGFF37+<EGFF1?E5?DDF?:0C<FGF:1?>3:C><FF?FF696>BF)5C)A3(((4C2:4
@M04650:207:000000000-C238N:1:1101:10078:6738 2:N:0:19
GGACTACACGGGTTTCTAATCCTGTTTGCTCCCCACGCTTTCGCGCCTCCGCGTCAGTTCCAGTCCAGAGAGTCGCCTTCGCCACTGGTGTTCTTCCTAATCTCTACGCATTTCACCTCTACACTAGGAATTCCACTCACCTCTCCCGCACTCTAGATCACCAGCTTGGAAGGCAGCACCCAAGTTGAGCCCTGGTATTTCACCTCCGACTTAATCATCCGCCTACGTTCGCTTTACGCCCAGTACATCCGGCTACACCTCGCCACCTACGTATTACCGCGGCTGCTGGCACGTATTTACG
+
BC@CBCF,;6FFGGGGGG9FGGGGGG9<<@CE@BFEGFEGGFC,@:C:@,@7FFG,BC6,C6,CFFEEA<EEEFEGE7C@CFG,?DC,5?FF:C=,?AF9A9@EF;A?++BC?FGAE,@?BEEFA=C,BBCFFGGGGG6FGDGFDF,6+@CEGBDE3@;EFEF,,,6,38,,3CF>+:A8+8+D>@,,<;81,1*15DD7+1,*;*;*)9?<>GG+4*1;2?(5582)/2(,3/83+44C@((/++.)352(-;D0*(.(((11*11854(()+.<?246617;(,5::*(+,4()(3-)(
@M04650:207:000000000-C238N:1:1101:8512:6764 2:N:0:19
GGACTACCGGGGTATCTAATCCTGTTTGCTCCCCACGCTTTCGAGCCTCAGTGTCAGTTACAGGCCAGAGAGCCGCTTTCGCCTCCGGTGTTCCTCCATATATCTACGCATTTCACCGCTACACCTGGAATTCCACTCTCCTCTCCTGCACTCAAGTCTCCCAGTTTCCAATGCCCACAATGGGTTAGCCCCTGCCTTTTACATCAGACTTACAAAACCACCTGCGCTCGCTTTACGCCCCATAAATTCGGAACACGCTTGGGACCTTCGGATTTCCGCCGCTGCCTGCCCCTGATTACCC
+
CCCCCGGDGGGGGGGGGGGGGGGGGGGGGGGGGGGGGGGGGGG,FGGGGEFCGGGGDG6<F9C8FGGCEC,@FGGG:FGGGGGGGFG=FGGGGGGFGG,EFGFGGGGGCEGEFGGG,48DEFGG,AEGFFGGGFCFAFAFG8EFGGCG=FDDGE8EFFF998?@F==EGGG9DF,1=9A,<,@8F++,,8,:@CC9CFFG?8E+;<*;>2C@*+5*3)=CBD2(58@)()6(4C+7>?EG:;33>F?):)5((2C11,(((-11CE1)58(42C))<*((-1390()..*,*-((.)+.),
@M04650:207:000000000-C238N:1:1101:24946:6810 2:N:0:19
GGACTACTCGGGTTTCTAATCCTGTTTGCTCCCCACGCTTTCGCGCCTCAGCGTCAGTTACAGACCAAAAAGCCGCCTTCGCCACTGGTGTTCCTCCACATCTCTACGCATTTCACCGCTACACGTGGAATTCCGCTTTTCTCTTCTGTCCTCAAGCCTTCCAGTTTCCAATGACCTTCCACGGTTAAGCCGTGGGCTTTCACATCAGACTTAAAAGGCCGCCTGCGCGCGCTTTACGCCCAATAATTCCGGACAACGCTTGCCACCTACGTATTACCGCGGCTGCTGGCACGTAGTTAGC
+
CCCCCFGGGGGGGGGGGGGGGGGGGGGGGGGGGGGGGGGGGGGGGGGGGGGGGGGGGGGGGGGGGGGGGGGGGGGGGGGGGEFGGGGGGGGGGGDGGGGGGFGGGGGGGGGGGGGGFFGGGGGGGEDFEFGGGGCFDGFGDFGFGGGGFGGFGGGGGGGGGGFFCDFGGFGGGGGGGGGGDGGGGGGGGGGGGGEGGDFGFFGFFGGFFGGCEC7CFDGGFG=@FA0A>G@FFGFEFF:E86:(6C<5*=FFB@<:F>B(4:GFG??:?B?<2E><GFB>2;B>F<08>EBGB4?::F<B:
@M04650:207:000000000-C238N:1:1101:4947:6827 2:N:0:19
GGACTACCGGGGTTTCTAATCCTGTTTGCTCCCCACGCTTTCGAGCCTCAGCGTCAGTTACAGACCAGAGAGTCGCCTTCGCCACTGGTGTTCCTCCATATATCTACGCATTTCACCGCTACACATGGAATTCCACTCTCCTCTTCTGCACTCAAGTTCCCCAGTTTCCAATGACCTTCCCCGGTTGAGCCGGGGGCTTTCACATCAGACTTAAGGAACCGCCTGCGCTCGCTTTACGCCCAATAAATCCGGACAACGCTTGCCACCTACGTATTACCGCGGCTGCTGGCACGTAGTTAGC
+
CCCCCGGGGGGGGGDFGGGGGGGGGGGGGGGGGGGGGGGGGGGGGGGGGGFFDGGGGGFFGGGGGGGGGGFGGGEGGGGGGGGGGGGGGGGGGGFGGGGGGG9AFGGGGGGGGGGFGGGGGGGGDGGGGGFGGFAD,DGGFGFFGGGC9=FFGGGGGGG9FFGGFGGGGGFC6FD?EFGGGGG7FF6??FCEGGDGDGGGG898>4:A@GGGFGFC=3@F@GF<@F>DBCBF0EFAF<C8CB637*:AGFFF:)),9396?0C:CF03(.442<3<F*390(((4?F:2=8C:?(.4C)6-
@M04650:207:000000000-C238N:1:1101:17128:6839 2:N:0:19
GGACTACAGGGGTTTCTAATCCTGTTCGCTCCCCACGCTTTCGTTCCTCAGCGTCAGTTACTGCCCAGAGACCCGCCTTCGCCACCGGTGTTCCTCCTGATATCTGCGCATTTCACCGCTACACCAGGAATTCCAGTCTCCCCTACAGCACTCAAGTCTGCCCGTATCGCCTGCACGCCCACAGTTAAGCTGCGGGATTTCACAAACGACGCGACAAACCGCCTACGAACTCTTTACGCCCAGTAATTCCGGACAACGCTTGCCACCTACGTATTACCGCGGCTGCTGGCACGTAGTTACC
+
CCCCCGGGGGGGGGGGGGGGGGGGGGGGGGGGGGGGGGGGGGGGGGGGGGGGGGGGGGGGGGGGGGGGGGGGGGGGGGGG<FGGGGGCFGGGGGGGGGGGGGGGGGGGGGGGGGGGGGGGGGGGGGGGCGGGGGGGGGGGGGGFGGGGGGGFGGGGGGGGGGGGGGGG>GGGGGGGGGGGGGCGEGGGGGGFGGCEGGFGG6EFFGGBBG))6):3;3EGFGBBFF?FBGFFFGFFF:GEGBFFFGFFFF?6(7C?GF>?F?GBGGF7:B242E>>G711(-24(4>02E1A<F<62@)).
@M04650:207:000000000-C238N:1:1101:14996:6853 2:N:0:19
GGACTACAAGGGTTTCTAATCCTGTTTGCTCCCCATGCTTTCGCGCCTCAGCGTCAGTTATAGACCAGAAAGTCGCCTTCGCCACTGGTGTTCCTCCACATCTCTACGCATTTCACCGCTACACGTGGAATTCCACTTTCCTCTTCTATCCTCAAGCCTTCCAGTTTCCAATGACCTTCCACGGTTAAGCCGTGGGCTTTCACATCAGACTTAAAAGGCCGCCTGCGCGCGCTTTACGCCCAATAATTCCGGACAACGCTGTCCACCTACGTATTACCGCGGCTTCTGGCACGTAGTTACC
+
CCCCCGFGGGGGEFEGGGGCFGGF<FAFFGGFGCCAFGGGFGGGGGGGCE8EFFGGDGGGDCEGGGGG@F<FGF@CGGGFFG:,C?C8FFGGGGGGGCF8=EEFGGGGCFGGFGGGGGGGCCFGCAF@FFFGGGCFGFAEGGGDFGGGGGGFGDFFFFD,EDDFF,@FA;;FF,,@E+=@C,@8FCEAAFGGEC++@FGFF6C@AG7F:CF75+=815F44D4@B;585)21,C5)16CCFD08>G7):1)(-0144(,((-257CBFBF:7<7429C19(4163(-).<1C6?03894).
@M04650:207:000000000-C238N:1:1101:24931:6859 2:N:0:19
GGACTACTGGGGTATCTAATCCTGTTTGCTCCCCACGCTTTCGCACCTGAGCGTCAGTCTTTGTCCAGGGGGCCGCCTTCGCCACCGGTATTCCTCCACATCTCTACGCATTTCACCGCTACACATGGAATTCTACCCCCCTCTACAAGACTCTAGCCAACCAGTTTCAGATGCAATTCCCAAGTTAAGCTCGGGGCTTTCACATCTGACTTAATTGACCGCCTGCGTGCGCTTTACGCCCAGTAATTCCGATTAACGCTTGCACCCTCCGTATTACCGCGGCTGCTGGCACGGAGTTAGC
+
CCCCCGGGGGGGGGGGGGGGGGGGGGGGGGGGGGGGGGGGGGGGGGGGGGGGGGGGGGGGGGGGGGGGGGGGGGGGGGEGGGGGGGGGGGGGGGGGGGGGGGGGGGGGGGGGGGGGGGGGGGGGF:FGGFGFGGGGGGGGGGGFGGGGGGGFGGGGGGGGGGGGGCEFGGGGGGGGGGFGGGGGGGGGGGBFGG5=DDGGGFFFAFGFFGGG3FFGCFGD6DFFFFFF1D>>>C>AFBEEEFFBG=25FFF0(7>AFFFF21C?FG???FF??E?>CFB09>BFFF)):E?6<919-@:>6
@M04650:207:000000000-C238N:1:1101:17694:6862 2:N:0:19
GGACTACTAGGGTATCTAATCCTGTTTGATCCCCACGCTTTCGCACATCAGCGTCAGTTACAGACCAGAGAGCCGCCTTCGCCACTGGTGTTCCTCCATATCTCTGCGCATTTCACCGCTACACATGGAATTCCACTCTCCTCTTCTGCACTCAAGTTCCCCAGTTTCCAATGCCCCTCCACGGTTGAGCCGTGTGCTTTCACATCCGACTTAAGAAACCGCCTACGCGCGCTTTACGCCCATTAATTCCGGATAACGCTTGCCACCTACGTATTACCTCGGCTGCTGGCCCGTAGTTAGC
+
CCCCCGG9<FFFG,CFFAFFGGGFFGGG9FGGGGGGGGGGGGC7@F7EFDGGGGGGGEFCGFGCFGGGF,CFDFGGGGGGGGGGGGCGFGGGGGGGF,?FCCEGG;EGGGGGGGGGGGGGGGGGGGGGFFGCGG;FFFDGGFGFAFGCG8,<D=EDG8@E=FF=BB8E,3DDG8@8==CE8FCEFGC8CCE7EE,:CFGGG>FA+***:?DC;88+47F74DFD(;(/(:093AFEFDGG78():*6:D6;6(.7)03080(7:7C<???FB)A0)<::23223(244:E(A2-7(8FB).
@M04650:207:000000000-C238N:1:1101:10217:6874 2:N:0:19
GGACTACCAGGGTTTCTAATCCTGTTTGCTCCCCACGCTTTCGCACCTGAGCGTCAGTCTTTGTCCAGGGGGCCGCCTTCGCCACCGGTATTCCTCCACATCTCTACGCATTTCACCGCTACACGTGGAATTCCGCTTTTCTCTTCTGTCCTCAAGCCTTCCAGTTTCCAATGACCTTCCACGGTTAAGCCGTGGGCTTTCACATCAGACTTAAAAGGCCGCCTGCGCGCGCTTTACGCCCAATAATTCCGGACAACGCTTGCCACCTACGTATTACCGCGGCTGCTGGCACGTAGTTAGC
+
CCCCCEFCGGGGGGGGGGGGGGGGGGGGGGGGGGGGGGGGGGGGGGGGGGGGGGGGGGGGGGGGGGGGGGGGGGGGGGGGGGGGGGGGGGGGGGGGGGGGGGGGGGGGGGGCGGGGGGGGGGGGGFGGDGGGGGGGGGGGGGGFGGGGFDGFGGGGG6FFGGGGAFGGDFFGGBF?EGGGGG>CFGEGFGGGGGGDFGFGGFGFFGGF@GCGEFFGA@GG05>@FF;>FGFFFE:9FBGGGFFFFFDAGFFFFFGFG>9883C77CB?0:?:3<?AEF(3139;((8>?G(031:6<E)64
@M04650:207:000000000-C238N:1:1101:27585:6920 2:N:0:19
GGACTACCCGGGTATCTAATCCTGTTTGCTCCCCACGCTTTCGCACCTGAGCGTCAGTCTTTGTCCAGGGGGCCGCCTTCGCCACCGGTATTCCTCCACATCTCTACGCATTTCACCGCTACACATGGAATTCTACCCCCCTCTACAAGACTCTAGCCAACCAGTTTCAGATGCAATTCCCAAGTTAAGCTCGGGGCTTTCACATCTGACTTAATTGACCGCCTGCGTGCGCTTTACGCCCAGTAATTCCGATTAACGCTTGCACCCTCCGTATTACCGCGGCTTGTGGCACGGAGTTAGC
+
C9CCCGGGGGGGGGGGGGGGGGGGGGGGGGGGGGGGGGGGGGGGGGGGFFGGGGGGGGGGGGGGGGGGGGGGGGGGGGGGGGGGGGGGGGGGGGGGGGGGFFFEFGGGGGGGGGGGGGGGGGGGGGGGGFGGGGGFGGGGGGGFGGGF97FFFDGGGGFGGFCCFGGGGA>DFFG7CGGGGGDCGFGGDF;CEGGDGGGGGFGFFGGFFGGG<FFG6>CFFG6;=F9D?GF9BEFFF(*:EFBFDCAFGF@BBBDAD1>?<?G2CFB?BFF?0C:AGD06>>0-,(..,:(+4202?F<46
@M04650:207:000000000-C238N:1:1101:25346:6937 2:N:0:19
GGACTACTCGGGTTTCTAATCCTGTTCGCTACCCATGCTTTCGCTCCTCAGTGTCAGTAACTGCCCAGAGACCTGCCTTCGCCATCGGTGTTCTTCCTGATATCTGCGCATTCCACCGCTACACCAGGAATTCCAGTCTCCCCTACAGCACTCCAGCCTGCCCGTATCGCCTGCACGCCCGAAGTTAAGCCTCGGGATTTCACAGACGACGCGACAAACCACCTACGAGCTCTTTACGCCCAGTAATTCCGGACAACGCTTGCACCCTACGTCTTACCGCGGCTGCTGGCACGTAGTTAGC
+
CCCCCGGGGGGGFGCGGGGGGGGGGGGGEGGGGGGGGGGGGGGDFGGGGGFGGGGGGGGGGGFGGGGGFGGGGGGCEFG?DFGGGGGGFGGGGGFDFFAE9FEGGC<FGGG@F,C<FC88EGGGGGGGG8EFFA9EFGGGGGGFGEFFFGDDCFGGAFGCDDFGF>@FCGEE?=,@FGGDGD67F=9DCFC6,@CEGGC,=:FABFFE247?2:CD>@G<;G@;(;052C6@??C?@1EGEF0?FG<ACFF>())2*--1<:D)9C?6(((,(0(.<62366>;(2422E1<0,4(8EAF4
@M04650:207:000000000-C238N:1:1101:4461:6979 2:N:0:19
GGACTACTGGGGTTTCTAATCCTGTTCGCTCCCCATGCTTTCGCGCCTCAGCGTCAGTTATAGACCAGAAAGTCGCCTTCGCCACTGGTGTTCCTCCACATCTCTACGCATTTCACCGCTACACGTGGAATTCCGCTTTCCTCTTCTCCCCTCAAGCCATCCAGTTTCCAATGCCCTTCCACGTTTAAGCCGTGGGCTTTCACATCAGACTTAGAATGCCGCCTGCGGTCGCTTTACGCCCAATAATCCCTGACCACGCTTGCCACCTACACATTACCGCGGCTGCTGCCACGTAGTTAGC
+
CCCCCGGGGGGGGGGGGGGGGGGGGG9BEF,@FFFGCFGCFFBFFEGEGGGGDEGGGGG9,,CECFFF,CE8<@@7CGGGGG7=FGGGF8FGGC8FFD<FG,@FGGGGGGGGGGGDGEEGCFGG=FDEG=FGGG,?EECFFEFFDE;,,,@DCGF8>D,3@F?FBF8;,,,3+,3,6?=:,8:+@FGGFGG91@CC7CE@CFGF+3:/***+*++2+1>C9DB((/()(2.6<C>3=?GGE61(00.)+0)536*89(6<12987C6305((,<<29CBB9>01((,5)*)3,((.19<46
@M04650:207:000000000-C238N:1:1101:5950:6997 2:N:0:19
GGACTACCAGGGTATCTAATCCTGTTTGCTCCCCACGCTTTCGCACCTGAGCGTCAGTCTTTGTCCAGGGGGCCGCCTTCGCCACCGGTATTCCTCCACATCTCTACGCATTTCACCGCTACACATGGAATTCTACCCCCCTCTACAAGACTCTAGCCAACCAGTTTCAGATGCAATTCCCAAGTTAAGCTCGGGGCTTTCACATCTGACTTAATTGACCGCCTGCGTGCGCTTTACGCCCAGTAATTCCGATTAACGCTTGCACCCTCCGTATTACCGCGGCTGCTGGCCCGGAGTTGGC
+
CCCCCGGFGGGGGGGGGGGGGGGGGGGGGGGGGGFGFGGGGGGEGGGGGGGGGGGGGGGCGGGGGGGGGEGGG7FFGGGGGGDGGGGGGGGGGGFGGFDGFGGGGGGGG7FFFGGGGGGGGFGFFFGGGGGGGGGGGGGGDGGFGGGGGGG5FFGFF,6DFCECGGG9,=EEFGGGGGGGGGGGGGFFFGFFCEEGD4<EFF?@F<88CCFFEGC78;GG@D@F@4>E0C>B05@:?:E8E?F?C:4);BF<:5DB:69:B?GFGG?:B?((.;:2C>(999>BF60:(*(241(-,;)53
@M04650:207:000000000-C238N:1:1101:7320:7001 2:N:0:19
GGACTACCGGGGTTTCTAATCCTGTTTGCTCCCCATGCTTTCGCGCCTCAGCGTCAGTTACAGTCCAGAGAGTCGCCTTCGCCACTGGTGTTCTTCCTAATCTCTACGCATTTCACCGCTACACGTGGAATTCTACCCCTCCCTAAAATACTCTCGCGACCCAGTATGAAATGCTATTCCTAGGTTAAGCCCAGGGCTTTCACATCCCACTTAAGTCACCGCCTGCGTGCCCTTTACGCCCAGTCATTCCGATTAACGCTTGCACCCTCCGTATTACCGCGTCTGCTGGCACGGAGTTAGC
+
CCCCCGGGGGGGGGGGGGGGGGGGGGGGGGGGGGGGGGGGGGGGGGGGEFGGGGGGGGGCFFGGGGGGGGGGGGGGGGGGEGGGGGFFGGGGGDEFFAFDGGGGGGGGGGGGGGFGGGGGGGCFGE@F@FGGGGFG88=7C>EFG8>FFEFFGD,+@C6CCGGFGFGG;FGGGGGGFCFCGEFGGGGGGGGGFGF>>FCFCCFAAF4?@GGGF7CFF?GG?GFF;A>5;G6@;CFEFDEFG105CD)<F?@(3)/5>0362::?FGF<F:0,4C()30(42(4<BA<7>E?G?0493:<44
@M04650:207:000000000-C238N:1:1101:10708:7088 2:N:0:19
GGACTACTCGGGTATCTAATCCTGTTTGCTCCCCATGCTTTCGCGCCTCAGCGTCAGTTATAGACCAGAAAGTCGCCTTCGCCACTGGTGTTCCTCCACATCTCTACGCATTTCACCGCTACACGTGGAATTCCACTTTCCTCTTCTATCCTCAAGCCTTCCAGTTTCCAATGACCTTCCACGGTTAAGCCGTGGGCTTTCACATCAGACTTAAAAGGCCGCCTGCGCGCGCTTTACGCCCAATAATTCCGGACAACGCTTGCCACCTACGTATTACCGCGGCTGCTGGCACGTAGTTATC
+
CCCCCGGGGGGGGGGGGGGGGGGGGGGGGGGGGGGGGGGGGGGGGGGGGGGGGDGGGGGGGGGGGGGGGGGGGGGGGGGGGGGGGGGGGGGGGGGGGGGGGGGGGGGGGGGGGGGGGGGGEGGGGGGGGGGGGGGGGGGGGGGFGGGGGGFFGGGGGGGCFFGGCDGGFGFGGGFGGGGGGGGGGGGCFGGGEDEGGGGGG>CFFFFFFGGGFGGGFFGGFGFFFF>ABGFB(5>6FFGGGF?;<:?CGFF>:3C(*3;?<2C00A?:38?<DGFBGG?F>>B6>?FF:E<F1(((3C)).
@M04650:207:000000000-C238N:1:1101:21676:7089 2:N:0:19
GGACTACTCGGGTTTCTAATCCTGTTCGCTCCCCACGCTTTCGTTCCTCAGCGTCAGTTACTGCCCAGAGACCCGCCTTCGCCACCGGTGTTCCTCCTGATATCTGCGCATTTCACCGCTACACCAGGAATTCCAGTCTCCCCTACAGCACTCAAGTCTGCCCGTATCGCCTGCACGCCCACAGTTAAGCTGCGGGATTTCACAAACGACGCGACAAACCGCCTACGAACTCTTTACGCCCAGTAATTCCGGACAACGCTCGCACCCTACGTATTACCGCGGCTGCTGGCACTTAGTTAGC
+
CCCCCEFGGGGGGGGGGGGGGGGGGGGGGGGGGGGGGGGGGGGGGGGGGGGGGGGGGGGGGGGGGGGGCGFGGGCGGGGGFGGGGGGGGGG7FFGGGGGGGGGGGGGGGGGDGGAAFGGGGGGGGGGGFGGGGGGFGEDFFGGFGGGGGGGFGGGGGGGGGGGGGGCGGGGDCGGGFGGEGGCDD,E;CCFGGGDG>GGGGAGFF*;?=D/C>DC<)=FGFGF?<?(5<DBFA?FFF0EGGBB:F744:@F6:DGFGBB0?><(9C6:0<?8?F:AFF:;669(3:?B(::+,))).0<<>
@M04650:207:000000000-C238N:1:1101:4037:7090 2:N:0:19
GGACTACCGGGGTTTCTAATCCTGTTTGCTCCCCCCGCTTTCCTTCCCCAGCGTCCAATACTTGCCCGAGGACCGCCTTCGCCACCGGGGTTCCTCCTGATATCTGCGGCTTTTACCCCTACACCAGGAATTCCAGTCTCCCCTCCCACACTCAAGTCTGCCCGGATCGCCAGCACGCCCACCGGTAAACTGCGGGGTTTCACCACCCGCGCGGCAAACCGCCTACCAAACTCTTTCTCCCAAGACATTCCGACCAACCCCTGCCCCCACCGTTTCACCCAGCGCGCGGGCACGACTTTAC
+
CC@CCF<C+@FG+6F6,,C@<C,-CE,,6,CFFGDE7@::C,,<E9C,,6,,+8:+,,<@CE,6CF8,68++:F+4=4==,,8,BA4>+4+4,A,,E=8,7:,7,,,4+++3A,,?D:+63B8DFFCF+B,,,>,,7,77@+3944+4597*3>8,,5@E73@*****6B**)*04*)*4*<***43A+?++353>)98E0/<*9*1)(9)1()))045C(90(()./)*().+166)+02(.(**(-*105())(1(,(-(/.**-7((-(,*()+:.((((((((-(*-*,-,(,*.))
@M04650:207:000000000-C238N:1:1101:4097:7091 2:N:0:19
GGACTACTGGGGTTTCTAATCCTGTTTGCTCCCCACGCTTTCGCGCCTCAGCGTCAGTTACAGACCAGAAAGCCGCCTTCGCCACTGGTGTTCCTCCTCATCTCTACGCATTTCACCGCTACACGTGGAATTCCGCTTTCCTCTTCTGTACTCAAGCCTTTCAGTTTCCAATGACCTTCCACGGTTGAGCCGTGGGCTTTCACATCAGACTTAAAAGGCCGCCTACGCGCGCTTTACACCCAATAACTCCGGACAACGCTTGCCACCTACGTATTACCGCGGCTTCTGGCACGTCGTTAGC
+
CC@CCFG9FFFGGFFGGGGGGGGGFFDDFCECFCFFGE:FGGFGEGC:7E@CFGGGEGGGGGFDEGFGD<8FF@@7FGCEFFCFGFFG<,CCFFG?F,AEF9FGAE<F7??CD?AFEGEDG7@=:4ABE9AFEG?EE8+?=+=7@@9@<=EFGA>DFG8,,,6=3===,EDAF,=DAD?GAFEC<EC?CCEE1@ECF9FGGF,+=DD**3;F487CB(=*892-/=089G@B0/8)A)9:E00(2:)-?6820)9,92(,33C(0<:70824)2,67:19>(70(().)<7C1((-4;86:
@M04650:207:000000000-C238N:1:1101:13670:7111 2:N:0:19
GGACTACTGGGGTTTCTAATCCTGTTTGATCCCCACGCTTTCGCACATCAGCGTCAGTTACAGACCAGAGAGCCGCCTTCGCCACTGGTGTTCCTCCATATCTCTGCGCATTTCACCGCTACACATGGAATTCCACTCTCCTCTTCTGCACTCAAGTTCCCCAGTTTCCAATGACCCTCCACGGTTGAGCCGTGGGCTTTCACATCAGACTTAAGAAACCGCCTACGCGCGCTTTACGCCCACTAATTCCGGATAACGCTTGCCACCGACGTATTACCGCGGCTGCTGGCACGTAGTTAGC
+
C@CCCGGGGGGGGGGGGGGGGGGGGGGGGGGGGGGGGGGGGGGGGGGGGGGGGGGGGGGGGGGGGGGGGGGGGGGGGGGGGGGGGGGGFGGGGGGGGGGGGGGFGAFGDEGGGGGGGEGGGGGGGGGGGGGGGGGGGGGGGFGFFGGGGGGFGGGGGGGGGGGGFGGGGGGGGGFFGGGGGGE>FGGGGGGGGGGDFFFGGFGFFFGFEFGGEGGGF=CC@GFDFF=FBGFFB*0;ADG:F<(4DFBFGFF0:EDDC:06<BF:>F0(-7>9?@?AGG((39>111)5(22?::1,4C>26
@M04650:207:000000000-C238N:1:1101:18316:7120 2:N:0:19
GGACTACCCGGGTTTCTAATCCTGTTTGCTCCCCATGCTTTCGCGCCTCAGCGTCAGTTATAGACCAGAAAGTCGCCTTCGCCACTGGTGTTCCTCCACATCTCTACGCATTTCACCGCTACACGTGGAATTCCACTTTCCTCTTCTATCCTCAAGCCTTCCAGTTTCCAATGACCTTCCACGGTTAAGCCGTGGGCTTTCACATCAGACTTAAAAGGCCGCCTGCGCGCGCTTTACGCCCAATAATTCCGGACAACGCTTGCCACCTACGTATTACCGCGGCTGCTGGCACGTAGTTAGC
+
CCCCCGGGGGGGGGGGGGGGGGGGGGGGGGGGGGGGGGGFGGGGGGGGGGGGGGGGGFGGGGGGGGGGGGGGGGGGGGGGGGGGGGGGGGGGGGGGGGGGGGGGGGGGGGGGGGGGGGGGGGGGDGGGGGGGGGGGGGGGGGGFGGGGGGGFGGGGGGGGGGGGGFGGGGGGGGGGFGGGGGGGGGGGFGGGGGGGGGGGGFGFFFGAEGGGFGGGCAGDBGF>=FFFFG@F@GFEFFGGGFFFDGBFGFFFFFGFGFFF<:G77CB?B>0.2C?2@F49B0099:0225(344<BBG>F<
@M04650:207:000000000-C238N:1:1101:11097:7176 2:N:0:19
GGACTACTGGGGTTTCTAATCCTGTTTGATCCCCACGCTTTCGCACATCAGCGTCAGTTACAGACCAGAGAGCCGCCTTCGCCACTGGTGTTCCTCCATATCTCTGCGCATTTCACCGCTACACATGGAATTCCACTCTCCTCTTCTGCACTCAAGTTCCCCAGTTTCCAATGACCCTCCACGGTTGAGCCGTGGGCTTTCACATCAGACTTAAGAAACCGCCTACGCGCGCTTTACGCCCAATAATTCCGGATAACGCTTGCCACCTACGTATTACCGCGGCTGCTGGCACGTAGTTAGC
+
CCCCCGGGGGGGGGGGGGGGGGGGGGGGGGGGGGGGGGGGGGGGGGGGGGGGGGGGGGGGGGGGGGGGGGGGGGGGGGGGGGGGDGFGGGGGGGGGGGGGGGGGG9FGGEGGGGGGGGGGGGGGG?FF8EFGGFFGGGGGGGGFGGGGGGGFGGGGGGGGGGGGGFGGGGGGGGGGGGGGGGGGGGGDFGGGGGDCCGGGGFGFFGGF37CFFFCCBBGG>GFD9A=5(8;9>CFEA1EGG;??CC62:@?>:>C<*42:21C479,((51(5+59CF:-((39>620451EB?<(-+546
@M04650:207:000000000-C238N:1:1101:24140:7178 2:N:0:19
GGACTACTGGGGTATCTAATCCTGTTTGCTCCCCATGCTTTCGCGCCTCAGCGTCAGTTATAGACCAGAAAGTCGCCTTCGCCACTGGTGTTCCTCCACATCTCTACGCATTTCACCGCTACACGTGGAATTCCACTTTCCTCTTCTATCCTCAAGCCTTCCAGTTTCCAATGACCTTCCACGGTTAAGCCGTGGGCTTTCACATCAGACTTAAAAGGCCACCTGCGCGCGCTTTACGCCCAATAATTCCGGACAACGCTTGCCACCTACGTATTACCGCGGCTGCTGGCACGTAGTTAGC
+
CCCCCGGGGGGGGGGGGGGGGGGGGGGGGGGGGGGFGGGGGGGGGGGGGGGGGGGGGGGGGGGGGGGGGGGGGGGGGGGGGGGGGGGGGGGGGGGGGGGGGGGGGGFGGGGGGGGGGGGGGGGGGGGGGGGGGGGGGGGGGGFFGGGFGGGFGGGGGGGGGGGGFFGGGGGGGGDFGGGGGGGGGGGGGGGDEGGGGGGGGFCFFGFFFCFGFGGGF2DDFGF24A>>=8>>3EF9ADGGGFF3<73?>CFFF:DFC9;BBBG0:C<08?F:<C?FG>04>F;>B0)4:5<C:(2(-@:A<
@M04650:207:000000000-C238N:1:1101:14170:7207 2:N:0:19
GGACTACTGGGGTTTCTAATCCTGTTTGCTCCCCACGCTTTCGCGCCTCAGCGTCAGTTACAGACCAAAAAGCCGCCTTCGCCACTGGTGTTCCTCCACATCTCTACGCATTTCACCGCTACACGTGGAATTCCGCTTTTCTCTTCTGTCCTCAAGCCTTCCAGTTTCCAATGACCTTCCACGGTTAAGCCGTGGGCTTTCACATCAGACTTAAGGAACCGCCTGCGCTCGCTTTACGCCCAATAAATCCGGACAACGCTTGCCACCTACGTATTACCGCGGCTGCTGGCACGTAGTTAGC
+
CCCCCGGGGGGGGGGGGGGGGGGGGGGGGGGGGGGGGGGGGGGGGGGGGGGGGGGGGGGGGGGGGGGGGGGGGGGGGGGGGGGGGGGGGGGGGGGGGGGGGGGGGGGGGGGGGGGGGGGGGGGGGGGGGGGGGGGGGGGGGGGFFGGGGGGFGFGGGGFCFGGGFGGGGGGGGGGGGGFGFGGGGGGGGGGGGGGGGGGGGFGFFG>F3?GGC@FFFFGGFG=9BFBFFG06?FFEFFGGD@2@FDBFGFF>FFGFGF>FBFG7CG?05?F<BG>2EF:>BF9>BBFF(::F?(431C)6.
@M04650:207:000000000-C238N:1:1101:16194:7214 2:N:0:19
GGACTACCGGGGTATCTAATCCTGTTTGCTCCCCACGCTTTCGCACCTGAGCGTCAGTCTTTGTCCAGGGGGCCGCCTTCGCCACCGGTATTCCTCCACATCTCTACGCATTTCACCGCTACACATGGAATTCTACCCCCCTCTACAAGACTCTAGCCAACCAGTTTCAGATGCAATTCCCAAGTTAAGCTCGGGGCTTTCACATCTGACTTAATTGACCGCCTGCGTGCGCTTTACGCCCAGTAATTCCGATTAACGCTTGCACCCTCCGTATTACCGCGGCTGCTGGCACGGAGTTAGC
+
ACCCCFGGGGGGFGGGGGGGGDGGGGGGGGGGGGGGGGGGGGGGGGGFFGGGGGEGDGGGGGGGGGGGGDGGGGGGDGGGGGCFFGGGGGGGGGGGGGGGGGGGGGGGE7FGGGGGGDGDGGGGFGGGFCGGGGGFGFFEEDGFGGGC9FGCGFG9FGFFEGGGFGGGGCFGGGGGGGGGG?CEFGGGGGFCG5?EGGGGGFGFFGF=CGGGFGGGFEDG@D@D(=9E:C>>(:>2?:;EGFBBFFAA:FF0,7*6::0:?FGFF81:(81:?82<ED19>1>>>0,4:=,<1116:?)66
@M04650:207:000000000-C238N:1:1101:22363:7239 2:N:0:19
GGACTACTGGGGTTTCTAATCCTGTTTGCTCCCCACGCTTTCGCGCCTCAGCGTCAGTTACAGACCAAAAAGCCGCCTTCGCCACTGGTGTTCCTCCATATATCTACGCATTTCACCGCTACACATGGAATTCCACTCTCCTCTTCTGCACTCAAGTCTCCCAGTTTCCAATGACCCTCCCCGGTTGAGCCGGGGGCTTTCACATCAGACTTAAGAAACCGCCTGCGCTCGCTTTACGCCCAATAAATCCGGACAACGCTTGCCACCTACGTATTACCGCGGCTGCTGGCACGTAGTTAGC
+
CCCCCGGGGGGGGGGGGGGGGGGGGGGGGGGGGGGGGGGGGGGGGGGGGGGGGGGGGGGGGGGGGGGGGGGGGGGGGGGGCGGGGGGGGGGGGGGGGGGGGGGGGGGFGDGGGGGGGGEGGGGGGFGDE<CFGGDGFGGGGGGFGGGGGGG??8FF=EDFFFEFGFGGGGGGGGGGFFGGGGGGGGCDGGGGGGEGDGGGGFGFFGGF@FGGFD:>;8FGFGFDFF>E93(4:EFFFFEGGF::FFFAGFFF1>GFG>9<::G:*A?:>?B<?GFFGC(322499624:G:C:3<1:@><A
@M04650:207:000000000-C238N:1:1101:21185:7253 2:N:0:19
GGACTACCCGGGTATCTAATCCTGTTTGCTCCCCACGCTTTCGCGCCTCAGCGTCAGTTACAGACCAAAAAGCCGCCTTCGCCACTGGTGTTCCTCCACATCTCTACGCATTTCACCGCTACACGTGGAATTCCGCTTTTCTCTTCTGTCCTCAAGCCTTCCAGTTTCCAATGACCTTCCACGGTTAAGCCGTGGGCTTTCACATCAGACTTAAAAGGCCGCCTGCGCGCGCTTTACGCCCACTAATTCCGGACCACGCTTGCCACCTACGTATTACCGCGGCTGCTGGCACGTAGTTAGC
+
C@CCCGGGGGGGGGGGGGGGGGGGGGGGGGGGGGGGGGGGGGBFEGGGGGGGGGGGGGGGGGGGGGGFFGGGGGGGGGGGGGGGGGGGGGGGGGGGGGCGGGGGGGGGGGGGGGGGGGGGGGGGGGDFGGGGGGGGC+=DFGGFGFFGFGGFGDFGGGG9EGFFFGGGGGFG6;EEGGGGCBCGGGGGCFFGGG>EGGGGGFGFFGGF=GGGEGFGA>EGFG@@0F13:CBF>5:<=?GGGF(.9*66CF990))-9:9?12CFCFB:33(,29:>FC?96>B>;:02:G(9:3((,<).6
@M04650:207:000000000-C238N:1:1101:27062:7284 2:N:0:19
GGACTACTGGGGTATCTAATCCTGTTTGCTCCCCACGCTTTCGCGCCTCAGCGTCAGTTACAGACCAAAAAGCCGCCTTCGCCACTGGTGTTCCTCCACATCTCTACGCATTTCACCGCTACACGTGGAATTCCGCTTTTCTCTTCTGTCCTCAAGCCTTCCAGTTTCCAATGACCTTCCACGGTTAAGCCGTGGGCTTTCACATCAGACTTAAAAGGCCGCCTGCGCGCGCTTTACGCCCAATAATTCCGGACAACGCTGGCCACCTACGTATTACCGCGGCTGCTGGCACGTAGTTAGC
+
CCCCCGGGGGGGGGGGGGGGGGGGGGGGGGGGGGGGGGGGGGGGGGGGGGGGGGGGGGGGGGGGGGGGGGGGGGGGGGGGGGGGGGGGGDGFGGFGGGGGGGGGGGGGGGGGGGGGGGGDGGGGGGGGGFGGGGGGGGGGGGGFGGGGGGFFGDC9FGGGGGGGGGGGGGGGGGFFGCFGFGGEGGG7CFFEGGGGGGGGGFGFFGG>=DCGCFG8C(CCBD2>BF9A@C:99CFFF<ECGF0(*:A97@)1<EGFGBFF(33<GGF:7?038C34<F6>(7BBFFFB(=496436<?226
@M04650:207:000000000-C238N:1:1101:9648:7301 2:N:0:19
GGACTACCGGGGTATCTAATCCTGTTTGCTCCCCATGCTTTCGCGCCTCAGCGTCAGTTATAGACCAGAAAGTCGCCTTCGCCACTGGTGTTCCTCCACATCTCTACGCATTTCACCGCTACACGTGGAATTCCACTTTCCTCTTCTATCCTCAAGCCTTCCAGTTTCCAATGACCTTCCACGGTTAAGCCGTGGGCTTTCACATCAGACTTAAAAGGCCGCCTGCGCGCGCTTTACTCCCATTAATTCCGGACAACGCTTGCCACCTACGTATTACCGCGGCTGCGGGCACGTGGTTGGC
+
CCC@AEFGGGGDEGFFGEEFGGGFGGFGGGGGGGGFGGGGGGGGGGDC@FGGCGGGGGG9EEDFGFEFG@FGFGGGFGGGFGGGGGGFEEGGGADFGDFFF<BEFFCFGGGGGG<FGF6=ED9F@,AFFBAFGGGGGGGGGGGF8@;DF,>D=BFC96D9@FFCFFEE9FAFF9@FFFGGGGGDGGGACFD@:CGE5CFGD+,?@CC**2;:6DD2B<FC)?==2A@;()((.=83+)5CC@));:<)2694(7>?F1,8<?G07C2.23:?DG?2@>?9190(,((-,:(:841(,8((.
@M04650:207:000000000-C238N:1:1101:20481:7307 2:N:0:19
GGACTACTCGGGTTTCTAATCCTGTTTGCTCCCCACGCTTTCGTGCCTCAGCGTCAGTCTTTGTCCAGGGGGCCGCCTTCGCCACCGGTATTCCTCCACATCTCTACGCATTTCACCGCTACACATGGAATTCTACCCCCCTCTACAAGACTCTAGCCAACCAGTTTCAGATGCAATTCCCAAGTTAAGCTCGGGGCTTTCACATCTGACTTAATTGACCGCCTGCGTGCGCTTTACGCCCAGTAATTCCGATTAACGCTTGCACCCTCCGTATTACCGCGGCTGCTGGCACGGAGTTAGC
+
CCCCCGGGGGGGGGGGGGGGGGGGGGGGGGGGGGGGGGGGGGGGGGGGGGGGFGGGGGGGGGGGGGGGGGGGGGGGGGGGGGGGGGGGGGGGGGGGGGGGGGGGAFGGGGGEGGGGGGGGGGGGGGGFGGGGGGGFGGEGGGGFGGGGG?FFGGFFGGGGGGGGGGGGGGGGFFGGGGGGGGGGGGGGGGGFGGGGGGGGFFGFFGGFFGGGFGGGFFGCBGFDFF>B6DBFFEFFFBCCEF?FGGA<GFFFFEGAC09:3:F<FGFBFB>B?F?AGG?BFFFFBB:::EBGB99>:F965
@M04650:207:000000000-C238N:1:1101:17834:7323 2:N:0:19
GGACTACTGGGGTTTCTAATCCTGTTTGCTCCCCACGCTTTCGCACCTGAGCGTCAGTCTTTGTCCAGGGGGCCGCCTTCGCCACCGGTATTCCTCCTCATCTCTACGCATTTCACCGCTACACATGGAATTCTACCTACCTCTACAAGACTCTAGCCAACCAGTTTCAGATGCAATTCCCACGTTAAGCCCCGTCCTTTCACATCTGACTTAATTGACCGCCTGCGTTCGCTTTACTCCCAGTAATTCCGGTTAACGCTTGCCCCCTCCGTATTACCGCGGCTGCTGGCCCGGTGTTATC
+
CCCCCGG,CFGGGDGGGCGGGG<FGGGGGGGGGGGGGGGGGGG@7FGGFAEFGGGGG@FE,<FFFFGG,:@@CEEGGGGGGGGDD@FGG7EFGGGEG8,9FFCFG9<FC@FGFGGGGDEGGGCF,8E8FFDGG,@C9,,ADFGFDF,@,,@FFCGFF8,3DBCFGGG9@,>,==D<:DEF,7,@FFDFGD,1*4**3?FEG6;BFG+48DGG*+=++*,;:<9;,:9035(((284F)5>F3)(+:).>=6(-714C80,:?9(2872-(,-,;797F?;(39>0(42(*(:11((-:).)
@M04650:207:000000000-C238N:1:1101:8919:7352 2:N:0:19
GGACTACCCGGGTTTCTAATCCTGTTTGCTCCCCATGCTTTCGCGCCTCAGCGTCAGTTATAGACCAGAAAGTCGCCTTCGCCACTGGTGTTCCTCCACATCTCTACGCATTTCACCGCTACACGTGGAATTCCACTTTCCTCTTCTATCCTCAAGCCTTCCAGTTTCCAATGACCTTCCACGGTTAAGCCGTGGGCTTTCCCATCAGACTTAGAAGGCCGCCTGCGCGCGCTTTACGCCCAATAATTCCGGACAACGCTTGCCACCTACGTCTTACCGCGGCTGCTGGCACGTAGTTAGC
+
CCCCCGGGGGGGFGGGGGGGGGGGGGGGGGGGGGGGGGGGGGGGGGFDGGGGGGGGGGGGGGGGGGGGGGGGGGGGGGGFGGGGGGGGGGGGGGGGGGGGGGGGGGGDGGGGGGFGGGGGEGFGGGDGGGGGGGGFG9FDEFGFGFFDEFGFGCG3,D?FGGCDCFGGGEGGGGGG8DGFAD6BFGGGCFGG7CGDGGG?++@AAF>C@FFGFFG++)4945>(:4-)->1.6E))+(1CF08@47:AFF@00)5:F>6618GFCC?::?1((04)<*(43;BFFF:)2=?GB:7(40)..
@M04650:207:000000000-C238N:1:1101:9707:7374 2:N:0:19
GGACTACTCGGGTTTCTAATCCTGTTTGCTCCCCATGCTTTCGCGCCTCAGCGTCAGTTATAGACCAGAAAGTCGCCTTCGCCACTGGTGTTCCTCCACATCTCTACGCATTTCACCGCTACACGTGGAATTCCGCTTTTCTCTTCTGTCCTCAAGCCTTCCAGTTTCCAATGACCTTCCACGGTTAAGCCGTGGGCTTTCACATCAGACTTAAAAGGCCGCCTGCGCGCGCTTTACGCCCAATAATTCCGGACAACGCTTGCCACCTACGTATTACCGCTGCTGCTGGCACGTAGTTAGC
+
CCCCCFGGGGGGGGGGGGGGGGGGGGGGGGGGGGGGGGGGGGGGGGGGGGGGGGGGGGGGGGGGGGGGGGGGGGGGGGGGGGGGGGGGGGGGGGGGGFGGGGGGGGGGGGGGGGGGGGGGGGGGDFFEGGGGGGGGGGGGGGGFGGGGGGGFGGGGGGGGGGFCFGGGGGGGFFFGGGGGFGDGGGDGDGGGGCEGGGGGGFGFCCDFECDGFG7=89CD2CBFBFFFFDBF@GFCF1EGG1;@DFB>CFF005):G6>B11C:*@?::?0()<:<FF:0(4;::>>?FG?F?<0::FFAB
@M04650:207:000000000-C238N:1:1101:28344:7379 2:N:0:19
GGACTACCGGGGTATCTAATCCTGTTTGCTCCCCATGCTTTCGCGCCTCAGCGTCAGTTATAGACCAGAAAGTCGCCTTCGCCACTGGTGTTCCTCCACATCTCTACGCATTTCACCGCTACACGTGGAATTCCACTTTCCTCTTCTATCCTCAAGCCTTCCAGTTTCCAATGACCTTCCACGGTTAAGCCGTGGGCTTTCACATCAGACTTAAAAGGCCGCCTGCGCGCGCTTTACGCCCAATAATTCCGGACAACGCTTGCCACCTACGGATTACCGCGGCTGCTGGCACGTAGGTAGC
+
CCCCCGGGGEGGEGGGGGFFFFFFFGGGGGGGGGGGGGGGGGEGGCGGGAFGGFEEFECFGCGGGGGGGGGGGGGGGGGGFGGGGGGGGGGGGGGGGGGGGGGGFGGGDGGGGGDGCGDCCFFFGGGGGG<FGGGGF,=FFGGFGGGGG8>EDFGGGGGGGCFFD9FGCF9FGDFGGGGGAD8EFEGGGGF>E5CEFCGGGFFFFGGFFGGFAGGG6)DC>D>FBF=A@GFFFG>E=?GGGFFFDFBAG?49:57842((41C?DG<<:?:(3:?FGC6>(7>F>FFF:5(98<F0(<:<)
@M04650:207:000000000-C238N:1:1101:3879:7379 2:N:0:19
GGACTACTCGGGTTTCTAATCCTGTTTGCTCCCCATGCTTTCGCGCCTCAGCGTCAGTTATAGACCAGAAAGTCGCCTTCGCCACTGGTGTTCCTCCACATCTCTACGCATTTCACCGCTACACGTGGAATTCTACCCCTCCCTCCAATACTCTAGCGACCCAGTATGCAATGCTATTCCTAGGTTAAGCCCTGGGCTTTCACACCTCACTTAAGTCACCGCCTGCGTGCCTTTTACGCCACTTAATTCCGATTAACGCTTGCACCCACCGCATTACCGCGGCTCCTGGCACGGCGTTCGC
+
CCCCC,EFEGDGGGGGGGGGGGGFFGGGGGGGGGGCFGGGGGGGCGGGGGGGGGGGGGG9F,C9EF8F,9CEFG@CGGGGGGGGGGGG<,EFGGGGG8AFDFGFGGGGGGCFGGGGGGGGGGGGFEFDGGGGGGGGFGF7EGGF,+6,C2EFGGFF9++@EGGGGFG=9EGFGGAAAFFGGGG7FF,,,@,@,4*4;?GF>+E9**0*0CFD4+55B4D74C22>F2DFGF*6F84//BG*3()116)++240):;F(.1;1*)2;:(-3((-;34ED66901((-87:F?9,7;(4*((-
@M04650:207:000000000-C238N:1:1101:27632:7388 2:N:0:19
GGACTACCGGGGTATCTAATCCTGTTTGCTCCCCACGCTTTCGCACCTGAGCGTCAGTCTTTGTCCAGGGGGCCGCCTTCGCCACCGGTATTCCTCCACATCTCTACGCATTTCACCGCTACACGTGGAATTCTACCCCCCTCTACAAGCCTCTAGCCAACCAGTTTCAGATGCAATTCCCAAGTTAAGCTCGGGGCTTTCACATCTGACTTAATTGACCGCCTGCGTGCGCTTTACGCCCAGTAATTCCGATTAACGCTTGCACCCTCCGTATTACCGCGGCTGCTGGCACGTAGTTAGC
+
BCCCCGGGGGGGGGGGGGGGGGGGGGGGGGGGGGGGGGGGGGDGGGGGGFGGGGGGGGGGGGGGGFGGFGGGGGCEGGGGGGGGGGGDGGGGGGFGGDGFGGGGGGGGGGGGGFGFGGGGGGGGGGGEGGGGGGGGGFGGGGEFGGFGF,8?FG=CGGGGGFEGGGGGGF9BDGGGGFGGGGFGGGGGGGGFGGGGDDCCC6CFFGGFEGGGFGFFFCGC@GFFFFFFBGF0>7@<F0AC808?GGF4*9)-3B3-::6??:G2>E?<:06:6F?FGDB0>;BFFFF:(::C<F788E<24
@M04650:207:000000000-C238N:1:1101:23012:7424 2:N:0:19
GGACTACAGGGGTATCTAATCCTGTTTGCTCCCCACGCTTTCGCACCTGAGCTTCAGTCTTTGTCCAGGGGGCCGCCTTCGCCACCGGTATTCCTCCACATCTCTACGCATTTCACCGCTACACATGGAATTCTACCCCCCTCTACAAGACTCTAGCCAACCAGTTTCAGATGCAATTCCCAAGTTAAGCTCGGGGCTTTCACATCTGCCTTAATTGACCGCCTGCGTGCGCTTTACGCCCAGTAATTCCGATTAACGCTTGCACCCTCCGTATTACCCCGGCTTCTGGCACGGAGTTAGC
+
8-8BCFF@FEECFGGFCAFEFFEFFFGAFFFGGG8F@FGGFAFGGEG::FC8,6EEGGGGGFFFGGCGGGEFGGCEGGGG7:F:F8F++@FEEFCGF8F8?FEAF;CFECEGGCEEG:8@=FFBEFFBECGGGEGGFFFGG8=D9B3,3,@<=9,,73>DGGGGGGGGCFEGFG7,@:CCF9BCGF9F79>C5@5:D5FGGFGAFGG+/9;F3CC++)10(/(/45(81990(C>4915:??((*::4F6600)/67<1-(-9)98((,4((.;:>G7(-4,49(.9).<8?:((-4@24)
@M04650:207:000000000-C238N:1:1101:15282:7472 2:N:0:19
GGACTACAGGGGTTTCTAATCCTGTTTGCTCCCCACGCTTTCGCGCCTCAGCGTCAGTTACAGACCAAAAAGCCGCCTTCGCCACTGGTGTTCCTCCACATCTCTACGCATTTCACCGCTACACGTGGAATTCCGCTTTTCTCTTCTGTCCTCAAGCCTTCCAGTTTCCAATGACCTTCCACGGTTAAGCCGTGGGCTTTCACATCAGACTTAAAAGTCCGCCTGCGCGCGCTTTACGCCCAATAATTCCGGACAACGCTTGCCACCTACGTATTACCGCGGCTGCTGGCACGTAGTTAGC
+
CCCCCGGGGGGGGGGGGGGGGGGFGGGGGGGGGGGGGGGGGGGGGGGGGGGGGGGGGGGGGGGGGGGGG?FEGFGGGEGGGGGGGGGGGGGGGGGGGGGGGGGGGGGGGEGGGGGGGGGGGGGGGGGGGGGGGGGGGGGGGGGFGFGGGGGFGCFGGGGGGGGGGGGGG,=FDFGGCCCFGGGGFGGG,DFGG5CCFGGGGFFFFGG>39?>;FD+=*5B@DFFBF53(:036CF3@;ECC6?<CCBAGFF0(0)4521:??F?DFF?>BF()354<:?FF96,2?B>BE<??:(4:C4).
@M04650:207:000000000-C238N:1:1101:11969:7476 2:N:0:19
ATCTGCCCCACTAGGAAACAGACGAGATAACTTCAATACGTACTACAAAATGTTCTAATCGTATTTTTACGCCACGACTCTGCGCCCCCTACCGCGAATCACTACACAAGAAACCCATACCCCCACCTCGTCCTCCACCCCTCTCCGCCATTCTCACACCCCCTCCGTATAATCCCTTCCACTTCCCTCCCTCTCCACCCACCATCTCTAACACCTCTTTCACTACTCCCCACGCCTCTCCACACTTCTCCACAACCCCCACACAGCACCCTCCAGTCTATCCTCTCCTATCGCACTCTCT
+
-6<B,6;,,,@,C,,,,,,C,,,++++,,66,,6;,,,,,,;,,;C;,,66;CF,,,,6C,,;6C,,,,,8,+88+++,,,,64+:++++,,9+6+++++,4,,,?=,+,,4,4,++,,04,+6++8,,8+6++7AD863=+=*13+++6+4E,C,,,,45++++8**,,,3+,,2,+,,,,,,,7,,,**,,,,,+*,/*/4)*2++*++4.*/*0.+313))))))(*(((*)(.(++5)((/*))***-()1(*((-(,*(1*(.2(3((*(,+*))).())),,)+)+(((-,+-.)
@M04650:207:000000000-C238N:1:1101:16287:7482 2:N:0:19
GGACTACTCGGGTTTCTAATCCTGTTTGCTCCCCACGCTTTCGCACCTGAGCGTCAGTCTTTGTCCAGGGGGCCGCCTTCGCCACCGGTATTCCTCCACATCTCTACGCATTTCACCGCTACACATGGAATTCTACCCCCCTCTACAAGACTCTAGCCAACCAGTTTCAGATGCAATTCCCAAGTTAAGCTCGGGGCTTTCACATCTGACTTAATTGACCGCCTGCGTGCGCTTTACGCCCAGTAATTCCGATTAACGCTTGCACCCTCCGTATTACCGCGGCTGCTGGCACGGAGTTCGC
+
CCCCCGGGGGGGGGGGGGGGGGGGGGGGGGGGGGGGGGGGGGGGGGGGGFGGGGGGGDGGGGGGGGGFFGEFGGGGGGGGGGFGGGGGGDGGGGGGGGGGGGFGFGGGGGGEGGGGGGGGGGGGGGGGFGFGGGGGGGFGGDGFGGGGGGGFG9FGGGGEGGGGGGGGGGGGGGGGGGGGDCE>FGFFGGGGEG55<DGGGFGFCGCFFGGFF;7C=<CFBC9<=F9>8C0295>AF?CEG?(:GGFAG?F:6DG<C?;B?<GDCFF???;<:8?BFF027(364<::FG<6(31;?G)(-
@M04650:207:000000000-C238N:1:1101:5565:7487 2:N:0:19
GGACTACTGGGGTTTCTAATCCTGTTCGCTACCCACGCTTTCGCTCCTCAGCGTCAGTTACAGACCAGAGAGTCGCCTTCGCCACTGGTGTTCCTCCACATATCTACGCATTTCACCGCTCCACGTGGAATTCCACTCGCCTCTTCTGTACTCAAGTCCTCCAGTTTCCAATGACACTCCACGGTTAAGCCGTGGGCTTTCACATCAGACTTAAAAGACCGCCGGCGAGCGCGTGACGCCCAATAATTCCGGACAACGCTTGCCCCCTATGATGTACCGCGGCTGCTGGCCCGTAGTTAGC
+
BCCCCFFG9FGDGGGGFGC<F@CCEFCEGGGGGGGGGGGG@BF@EFGGGGGGGBFG:FGCG<DCFGGGGFG7CFEGGGEGGGG,C==<F,EFGGGAFCFGGF9FECG,@4B@CDEFFCC@+CEFC?ACC9FE;F;C;8++@DGBGG@9FGC+@,@=FF,;=B8=EFF9FFF,==D8@6DCFG6@<:37<9DE?C54<7:C8A,+4;:A*9>7*+2+4::<@D20(=>B@GF;(/.()(;?8:1(9*66C4:1<5/:FB1:B8577*314))))+.)3*(((((4,1:70E(:413:2C)6:
@M04650:207:000000000-C238N:1:1101:27337:7514 2:N:0:19
GGACTACTCGGGTTTCTAATCCTGTTTGCTCCCCACGCTTTCGCACTTGAGCGTCAGTATATTCCCAAGGGGCTGCCTTCGCCTTCGGTATTCCTCCACATCTCTACGCATTTCACCGCTACACGTGGAATTCTACCCCTCCCTAAAATACTCTAGCGACCCAGTATGAAATGCTATTCCTAGGTTAAGCCCAGGGCTTTCACATCCCACTTAAGTCACCGCCTGCGTGCCCTTTACGCCCAGTCATTCCGATTAACGCTTGCACCCTCCGTATTACCGCGGCTGCTGGCACGGAGTTATC
+
CCCCCGGGGGGGGGGGGGGGGGGGGGGGGGGGGGGGGGGGGGGGGGGGGGGGGGGGGGGGGGGGGGGGGGFGGGGGGGGG@GGGGGGGGGGGGGGGGGGGFGGGGGGGGGGGGGGGGGGGGGGGGGGGGGGGGGGGGGGGGGGFGGFC<CFFGGFEGGGGGGGGGGGGGGGGGGGCGGGGGFGGGGGGAFGCFFFGGGGGGFGFFGFFFFFFEGGGFFGFA4@DFFFFFGDFFGFFFFGGGFD@GGEEGFADFBCCF;@FF<D2CFFFFFFFF=?AF789>>BFFFFF:GFG<09>BF>).
@M04650:207:000000000-C238N:1:1101:26365:7517 2:N:0:19
GGACTACCCGGGTTTCTAATCCTGTTTGCTCCCCACGCTTTCGAGCCTCAGCGTCAGTTACAGTCCAGAGAGTCGCCTTCGCCACTGGTGTTCTTCCTAATCTCTACGCATTTCACCGCTACACTAGGAATTCCACTCTCCTCTCCTGCACTCTAGATAACCAGTTTGGAATGCAGCACCCAAGTTGAGCCCGGGTATTTCACATCCCACTTAATCATCCGCCTACGCTCCCTTTACGCCCAGTAAATCCGGATAACGCTCGCCACCTACGTATTACCGCGGCTGCTGGCACGTAGTTAGC
+
CCCCCGGGGGGGGGGGGGGGGGGGGGGGGGGGGGGGGGGGGGGFGGGGGGGGGGGGGGGGGGGGGGGGGG<FFFFGGGGGGGGGDGGGGGGGGGGGGGGGGGGGGGGGGGGGGGGFFGGDEGGGGGGGGGGGGGGGGGGGGGGFGGGG8CFFGEEGCFGGGGGC:CDGCEFGFCFGGGGGGGGGGGGGGGGGGGGGGGGGC6EAFGGFF57CECFGFFGGFGFA@FFB@GFFBFFFA28FE<7@DC6)CAA>FFD@F1:?<;<;5;<??FFF794<FDFF01>>B0?:?E?C031:2EAA:
@M04650:207:000000000-C238N:1:1101:18970:7518 2:N:0:19
GGACTACACGGGTTTCTAATCCTGTTTGCTCCCCATGCTTTCGCGCCTCAGCGTCAGTTATAGACCAGAAAGTCGCCTTCGCCACTGGTGTTCCTCCACATCTCTACGCATTTCACCGCTCCACGTGGAATTCCACTCTCCTCTTCTGTACTCAAGTCCTCCAGTTTCCAATGACACTCCACGGTTAAGCCGTGGGCTTTCACATCAGACTTAAAAGACCGCCTGCGAGCGCTTTACGCCCAATAATTCCTGACAACGCTTGCCCCCTACGTATTACCGCGGCTGCTGGCACGTAGTTAGC
+
CCCCCEGGGGGGGGGGGGGGGGGGGGGGGGGGGGGGFGGGGGGGGGGGGGGGGGGGGGGGGGGGGGGFGGGGGG@FGGGGGGGEGGFGGGGGGGGGGGGGGFGGGGGGGGGGGGGGGDGGGGGGGGGDFEFGGGGGGGGGGGGFGGGGGGGFG;FFGGGGGGCCFGGGGGGGGFF8=DGGGGCEGGGC9EGGGDGGGGGGGFF+BF>*:FGGEGC7CDGGFGF@FFFFFGFFFGFEFFGGGF0=FDEFGF+74ACEG19?12C2CFB><F0<7FFFFGF>((3(3<F?:G?G:???BG9<6
@M04650:207:000000000-C238N:1:1101:25169:7542 2:N:0:19
GGCCTCCCGGGGTTTCTAATCCTGTTTGCTCCCCATGCTTTCGCGCCTCCGCGTCCGTTATCGACCAGAAAGTCGCCTTCGCCCCTGGTGTTCCTCCACATCTCTACGCATTTCACCGCTACCCCCGGAATTCCCCTTTCCTCTTCTATCCTCCAGCCTTCCAGTTTCCAATCCCCTTCCACCGTTAAGCCGTCGCCTTTCACATCACCCTTACAAGGCCGCCTGCGCCCCCTTTCCCCCCACCACTTCCGGCCACCCCTTGCCACCTACCTCCTCCCCCGGCTCCTCCCCCCCTCTCCGC
+
<--AC<CF7C+@@+,;C,CFGG,-;,6,;6EFGGC<,BFEFGCC7FGGG,6B7@F++:C@C,C,@B@C8,,4<C,CFGGGFGG:FF7+B,4+:A=FFDG8,EEFF9E+FE=+99,<F=C6=C,B++3++++3@F,F6>8FF9EF,E,,,@D+E,@,FG,3:FF,37<;E,,,*,@C,7CFFG,*61**5>F7C*/*:/<;B+9++;+*(2*;.*:+*(=C.9>(/;(0(9(,(2)-/);EE>((9/()9?)(4><8F3;((.9:7C2((5(,)*(,;70>9(49(-5((:(C(--((*(-8
@M04650:207:000000000-C238N:1:1101:10210:7574 2:N:0:19
GGACTACACGGGTTTCTAATCCTGTTTGCTCCCCACGCTTTCGCACCTGAGCGTCAGTCTTTGTCCAGGGGGCCGCCTTCGCCACCGGTATTCCTCCACATCTCTACGCATTTCACCGCTACACGTGGAATTCTACCCCCCTCTACAAGACTCTAGCCAACCAGTTTCAGATTCAATTCCCAAGTTAACCTCGGGGCTTTCACATCTGACTTAATTGACCGCCTGCGTGCGCTTTACGCCCAGTAATTCCGATTAACGCTTGCACCCTCCGTATTACCGCGGCTGCTGGCACGGAGTTATC
+
CCCCCGGFCGGGGGGGGGGGGGGGGGGGGGGGGGGGGGGGGGGGEGGF=FEFFGGGGGGGEGGGGGGGFGGGGGGGGGGGGGGGGGGCG7DFGGGGGFFGGCFGGGGGGGGGGGGGGGEGEGFF7DDGGGGGGGGG9F6+CGGFAEE9@CEFGAFGDG98EGGGGFGGFA,,+@@:CGFGGGFFFF;F,4,;:CEGGDGGG6CA@GGFFG>F3+2@64@D>GFD<F;),C9B>DFAF6EDEBBBFGFBFFFB65C9F1>:3<GFGGFF(3((,A?FGF(--7>BB:?F0E(+,(,4:E)).
@M04650:207:000000000-C238N:1:1101:28461:7593 2:N:0:19
GGACTACTGGGGTATCTAATCCTGTTCGCTCCCCACGCTTTCGTTCCTCAGCGTCAGTTACTGCCCAGAGACCCGCCTTCGCCACCGGTGTTCCTCCTGATATCTGCGCATTTCACCGCTACACCAGGAATTCCAGTCTCCCCTACAGCACTCAAGTCTGCCCGTATCGCCTGCCCGCCCACAGTTAAGCTGCGGGATTTCACAAACGACGCGACAAACCGCCTACGAACTCTTTACGCCCAGTAATTCCGGACACCGCTCGCACCCTACGTATTACCGCGGCTGCTGGCACGTAGGTAGC
+
CCCCCGGGGGGGGGGGGGGGGGGGGGGGGGGGGGGGGGGGGGGFGGGGGGGGGGGGG@FGGGGDGGGGGGGGGGGGGGGGGGGGGGGDGGGGGGGGGGGGGGGGFFGGGGDGGGGGGGG>EFGFFFFGGFFGGGGGGGGGFGGFGGCF8EGFGGCGGGGFGGF6FEFFGDEE+:,9ADEG*F5DFFEEFGFFGGGGCCCFGFGAA6F>BGDC,35<>8FG0CB?45<B?G0<BEFFF<GGEFB?GFBDGF63<E3(/19>FBGBCG??<?0()A34FF:>900;B?08:7(<2,4:0A2).
@M04650:207:000000000-C238N:1:1101:15242:7617 2:N:0:19
GGACTACTGGGGTTTCTAATCCTGTTTGCTCCCCATGCTTTCGCGCCTCAGCGTCAGTTATAGACCAGAAAGTCGCCTTCGCCACTGGTGTTCCTCCACATCTCTACGCATTTCACCGCTACACGTGGAATTCCACTTTCCTCTTCTATCCTCAAGCCTTCCAGTTTCCAATGACCTTCCACGGTTAAGCCGTGGCCTTTCACATCAGACTTAGAAGGCCGCCTGCGCGCGCTTTACGCCCAATAATTCCGGACAACGCTTGCCACCTACGTATTACCGCGGCTGCTGGCACGTAGTTAGC
+
CCCCCGGGGGGGGGGGGGGGGGGGGGGGGGGGGGGGGGGGGGGGGGGGGGGGGGGGGGGGGGGGGGGGGGGGGGGGGGGGGGGGGGGGGFGGGGGGGGGGGGGGGGGGGGGGGGGGGGGGGGGGGGGGG=FFGGGGGGGGGGGFGGGGGGGFFGGFFGGGGGGGGFGGGGGGGFGGGGGGCEECGGEGGGG6CEEGGGGGGFGFCGGAEGGDC7+=C2CFBGAF2?@FFGFFFGFFFFGEGF?DG7<<F6F>()9?GFFF?:DFCGF?>?F4)<(6F>1271;((-3:BGBGB?BF<?:>:
@M04650:207:000000000-C238N:1:1101:12785:7618 2:N:0:19
GGACTACAGGGGTTTCTAATCCTGTTCGCTCCCCATGCTTTCGCTCCTCAGCGTCAGTTACAGCCCAGAGTCCCGCCTTCGCCACCGGTGTTCCTCCTGATATCTGCGCATTTCACCGCTACACCAGGAATTCCAGACTCCCCTACTGCACTCTAGTCCGCCCGTACCCACTGCACGCGCAAGGTTGAGCCTTGCGTTTCCACAGCAGACGCGACGAACCGCCTACGAGCCCTTTACGCCCAATAATTCCGGACACCGCTGGTACCCTTCGTTTTACCGCGGCTGCTGGCCCGTAGTTAGC
+
C9CCCFGGGGGGGGGG<FEGDFGGGDGGGGGGGGGGGFGGGGGGGGGGGGFGGFFEGGGGGGGGGGGGGGFEGGGGGGGGFGG@EGGGGGGGGGGGGGFGGGGGGGG7CGGGGGGGGDEDEEFFCDGGGG8FFGGGGGFG@8EFGGGGGFBDGGGEGGGGG@ECF@EE?FGFDGGGGGEGG*>><>BFFGG9:7<CDCCC7B?4)**)8CDG;)18B05C0)404)-.17(((0))6-;EG0:?*><<796((77(*(-1((*6CF2,(4(((/-)+:((((4340))4=,C62,44+694
@M04650:207:000000000-C238N:1:1101:10558:7648 2:N:0:19
GGACTACCCGGGTATCTAATCCTGTTTGCTCCCCACGCTTTCGCACCTGAGCGTCAGTCTTTGTCCAGGGGGCCGCCTTCGCCACCGGTATTCCTCCACATCTCTACGCATTTCACCGCTACACATGGAATTCTACCCCCCTCTACAAGACTCTAGCCAACCAGTTTCAGATGCAATTCCCAAGTTAAGCTCGGGGCTTTCACATCTGACTTAATTGACCGCCTGCGTGCGCTTTACGCCCAGTAATTCCGATTAACGCTTGCACCCTCCGTATTACCGCGGCTGCTGGCACGTAGTTAGC
+
CCCCCGGGGGGGGGGGGGGGGGGGGGGGGGGGGGGGGGGGGGGGGGGGGGGGGGGGGGGGGGGGGGGGGGGGGGGGGGGGGGGGGGGGGGGGGGGGGGGGGGGGGGEGGGGGGGGGGGGGGGGGGGGGGGGGGGGGGGGGGGGFGGG9<@FFGGGGGGGGGGGGGGGGGGGGGGGGFGGGGGGGGGGGGGFFEE=EDGGGGFGFFFFFFGGFFCFGFFGC9CFFDFFFFGBF>G>>B:GGGFF>FGFFGFF<<EDAF?;??:7<FGFBFFFFFGFFGF61(4111,::?GFG:(.48FDF6
@M04650:207:000000000-C238N:1:1101:16581:7715 2:N:0:19
GGACTACTCGGGTTTCTAATCCTGTTTGCTCCCCACGCTTTCGCACTTGAGCGTCAGTATATTCCCAAGGGGCTGCCTTCGCCTTCGGTATTCCTCCACATCTCTACGCATTTCACCGCTACACGTGGAATTCTACCCCTCCCTAAAATACTCTAGCGACCCAGTATGAAATGCTATTCCTAGGTTAAGCCCAGGGCTTTCACATCCCACTTAAGTCACCGCCTGCGTGCCCTTTACTCCCAGTCATTCCGATTAACCCTTGCACCCTCCGTATTACCGCGGCCGCTGGCCCGGAGTTCGC
+
-@@CCFGGGGGGGEGGGFFGGG9CFCFGGFGFGD8FEGGGGGGGDE>FGDFGGGGGGGGGC,CCCFGF,FEEGGEGGGFFGCECECFEGEFGGGGGGGGGGGGGG;E@EGGGGGGGGDGCCC9EEFFCCFFGG9EFAEDF8?8D9EDCF9EDGGGGGGGGG:8DF;FAF=;=?FGGFFF7CC9@FFGGGGGFCC*@;CFGF@GF67CFBGGDA8+DFCCG=D=(8A>F?D9=4FF96)?CA3)6=+)7C;9(35>37)/3((0);C((4-2418:AFG<1(-((-((-9C(:(((7:;4(,
@M04650:207:000000000-C238N:1:1101:15330:7739 2:N:0:19
GGACTACTCGGGTATCTAATCCTGTTTGCTCCCCATGCTTTCGCGCCTCAGCGTCATTTATCGACCAGAAAGTCTCCTTCGCCACTGGTGTTCCTCCACATCTCTACGCATTTCACCTCTACACGTTGAATTCCACTTTCCTCTTCTATCCTCAAGCCTTCCTTTTTCCAATGACCTCCAACGGTTAAGCCGTGGGCTTTCACATCTACCTTACAATGCCGCCTGCGCGCGCTTTACGCCCAATAATTCCTGACAACCCTTGCCACCTACGTATGTCCTCGGCGTCTGGCATGTAGTTAGC
+
68-CC<FF<66+CF@E,CFGFDE<CFCEEAEGFGGF,EC@;?:,@@6,6,,,6B@F,EFF9,6CCGE<E,<FGF,F@,EFCGCG7=6,C?DCEEDEG,?FF=,EFFE7:F:F<?,<5,92CFFF79,4BEGGGC@,9@E<E?,9,4D3CDEBC,E=,@8D,A,,589>>3EF?B,@,+,,,888@=C,@F@+@:+103DDDF9+1*++*+32**=C1*<*)3)--*)*6)8(7E3)1,*1=;780:?<+@:74)27*(-48:*87CB?88:08?()3*).36((,(((,+(+.6))-062)
@M04650:207:000000000-C238N:1:1101:18120:7752 2:N:0:19
GGACTACAGGGGTTTCTAATCCTGTTTGCTCCCCACGCTTTCGCGCCTCAGCGTCAGTTACAGACCAGAAAGCCGCCTTCGCCACTGGTGTTCCTCCACATCTCTACGCATTTCACCGCTACACGTGGAATTCCGCTTTCCTCTTCTGTACTCAAGCCTTTCAGTTTCCAATGACCTTCCACGGTTAAGCCGTGGGCTTTCACATCAGACTTAAAAGGCCGCCTGCGCGCGCTTTACGCCCAATAATTCCGGACAACGCTTGCCCCCTACGTATTCCCGCGGCTGCTGGCACGTAGTTAGC
+
CCCCCGGGGGGGGGGGGGGGGGGGGGGGGGGGGGGGGGGGGGGGGGGGGGGGGGGGGGGGGGGGGGGGGGGGGGGGGGGGGGGGGGGGGGGGGGGGGGGGFFGGGGGGGGGGGGGGGGGGGGGGGGEGEGGGGGGGGDGGGGGFGGGFGCCFGGGGFGGGCFGGGGGGGGGGGGG?FGGGGFGCGGGGGGGG77C7FGGG76CFFGGFB>FGACFGF?GGFG@@DF0>BGFFFG><F:GEGFBBGGFFGFF9<DGBG>F:??G?4C>;(4324C:)304>BF>F6?>D053F64:2:G445
@M04650:207:000000000-C238N:1:1101:10168:7757 2:N:0:19
GGACTACCCGGGTTTCTAATCCTGTTTGCTCCCCACGCTTTCGAGCCTCAGCGTCAGTTACAGACCAGAGAGCCGCCTTCGCCACTGGTGTTCCTCCATATATCTACGCATTTCACCGCTACACATGGAATTCCACTCTCCTCTTCTGCACTCAAGTCTCCCAGTTTCCAATGACCCTCCCCGGTTGAGCCGGGGGCTTTCACATCAGACTTAAGAAACCGCCTGCGCTCGCTTTACGCCCAATAAATCCGGACAACGCTTGCCACCTACGTATTACCGCGGCTGCTGGCACGTAGTTAGC
+
CCCCCGGGGGGGGGGGGGGGGGGFGF9FGGGGGEFGGGGGGE:CEFGGCD@FEFGGDCE<FGFDDFCFCFEEGDEGGGDFGCGEC@FGFGGGGGGGGGGGG9EAFDDGGDDEGGDFGGCDCFFGG?<EFGGGGGGGGGGGGFGFGGGG,=DBE8=EFF9E9FGG8B=FGGCB69E8ECGEEFGCFGEDFGGCEG*=DGGGFCGA688*7>FFEFC>A@GF@C1,2)(23C>B?CF)/8EEE?08C><<*9<>6DD6F>0?6334:F64:>?:.<(6:7(699;>>F??:D7FF?0:1C)<:
@M04650:207:000000000-C238N:1:1101:5090:7760 2:N:0:19
GGACTACCAGGGTATCTAATCCTGTTTGCTCCCCACGCTTTCGCACCTGAGCGTCAGTCTTTGTCCAGGGGGCCGCCTTCGCCACCGGTATTCCTCCACATCTCTACGCATTTCACCGCTACACATGGAATTCTACCCCCCTCTACAAGACTCTAGCCAACCAGTTTCAGGTGCAATTCCCAAGTTAAGCTCGGGGCTTTCACATCTGACTTAATTGACCGCCTGCGTGCGCTTTACGCCCAGTAATTCCGATTAACGCTTGCACCCTCCGTATTACCGCGGCTGCTGGCACGGCGTTAGC
+
BCCCCGGGGGGGGGGGGGGGGGGGGGGGGGGGGGGGFGEGGGGGGGGGFFCEGGGGGGGFFFGGGGGFFF>C@GGGGGGGGGGGGFFFGGGGGGGGGGGGGGGGGGGGGDGDFFFGGCEGBCGGGFGGFGFCGGGGGFGFGGGFGGGFFFGFGGF9CFGCCG6EFEGGGF9EDFGFCFAGGCG@FGFDFC>F5;5?CDDGG6F68C:8CDCC9FGF:EGG>DFD(;2;1303>GF2F(;:8:(4*:<AG?)40>947(3412DB7@:261(4:GBFDD?B03((-443>E(<1(233E??2
@M04650:207:000000000-C238N:1:1101:24743:7825 2:N:0:19
GGACTACAGGGGTTTCTAATCCTGTTTGATCCCCACGCTTTCGCACATCAGCGTCAGTTACAGACCAGAGAGCCGCCTTCGCCACTGGTGTTCTTCCTAATCTCTACGCATTTCACCGCTACACTAGGAATTCCACTCTCCTCTCCTGCACTCTAGATAACCAGTTTGGAATGCAGCACCCAAGTTGAGCCCGGGTATTTCACATCCCACTTAATCATCCGCCTACGCTCCCTTTACGCCCAGTAAATCCGGATAACGCTCGCCACCTACGTATTACCGCGGCTGCTGGCACGTAGTTAGC
+
CCCCCFGGGGGGGGGGGGGGGGGGGGGGGGGGGGGGGGGGGGGGGGGGGGGGGGGGGGGGGGGGGGGGGGGGGGGGGGGGGGGGGGGGGGGFGGGGGGGGGGGGFGFGGGGGGGGGGGGGGGGGGGGGGGGGGGGGGGGGGGGFGGGFGGGFGGGGFGGGGGGGGGGGGGGGGGGGGGGGGGFGGGFEGGGGGGGCDFFFGFGFFGGFFGGGFGGGFF?F=G9AFFDDFGFFFGFFFFGGGFFFGGFFGFFB6>GFGF@<BFGF<EFB???FBGFFGGFF1>BF;?2)0=79(.((4A)66
@M04650:207:000000000-C238N:1:1101:17301:7850 2:N:0:19
GGACTACAAGGGTTTCTAATCCTGTTTGCTCCCCATGCTTTCGCGCCTCAGCGTCAGTTATAGACCAGAAAGTCGCCTTCGCCACTGGTGTTCCTCCACATCTCTACGCATTTCACCGCTACACGTGGAATTCCACTTTCCTCTTCTATCCTCAAGCCTTCCAGTTTCCAATGCCCTTCCACGGTTAAGCCGTGGGCTTTCACGTCAGACTTAGAAGGCCGCCTGCGCGCGCTTTACGCCCAATAATTCCGGACAACGCTTGCCACCTACGTATTACCGCGGCTGCTGTCACGTAGTCAGC
+
CCCCCGG,EFFGEFCFE9C9CFGGFG,CFFGDFGGDE8EDFEEE7FGGGDGAC@FECF@<FEF9EFGGFEFGABCFGGEGGGGG@<FDGGGGFFGFF84AF8EFG=CDEGCGFFCEGEGGCE@F7EEGC5EFGG=EDEFCDDDFEEFA5=,CF9EGFFC9FD,ED>@@AEADD,,=@?FGGGEGGGGGGGGG1;CC?C@DGCF*3C*9:7A;5:F912D4>D@9/;()8?11:=)>ADCEF1,(;C56:FF9:ED0C;06-(12*<(4(218)<34CG?F9((9(4)..?4C2(.(-+..5
@M04650:207:000000000-C238N:1:1101:20762:7856 2:N:0:19
GGACTACCAGGGTTTCTAATCCTGTTCGCTCCCCACGCTTTCGTTCCTCAGCGTCAGTTACTGCCCAGAGACCCGCCTTCGCCACCGGTGTTCCTCCTGATATCTGCGCATTTCACCGCTACACCAGGAATTCCAGTCTCCCCTACAGCACTCAAGTCTGCCCGTATCGCCTGCACGCCCACAGTTAAGCTGCGGGATTTCACAAACGACGCGACAAACCGCCTACGAACTCTTTACGCCCAGTAATTCCGGACAACGCTCGCACCCTACGTATTACCGCGGCTCCTGGCCCGTAGTTCGC
+
CCCCCGGGGGGGGGGGGGGGGGGGGGGGGGGGGGGGGGGGGGGGGGGGGGFGGGGGGGGGGGGGGGGFFGFFGGGGGGGGFGGGGGGGGGGGGFGGGGGGGGFGGGGGGGGGGGGGGGG8EFFGGFGDGGGFFGGFFGDFGGGFGGGGFGGFGFFFGGGGGGGEGGCFECG7:FFFGGGGGGGFDFCGGFGFGDCECDFFG>CC4CGFFG5D0CGGB1EC>DF:?4(73C?FAFFFFFGEG662>F><GF@>15<6F;B6<0C;G581(::3592<GG?BB(0602:07F:F>B>130)(-
@M04650:207:000000000-C238N:1:1101:5534:7860 2:N:0:19
GGACTACTGGGGTATCTAATCCTGTTTGCTCCCCACGCTTTCGAGCCTCAGCGTCAGTTACAGACCAGAGAGTCGCCTTCGCCACTGGTGTTCCTCCATATATCTACGCATTTCACCGCTACACATGGAATTCCACTCTCCTCTTCTGCACTCAAGTTCCCCAGTTTCCAATGACCTTCCCCGGTTGAGCCGGGGGCTTTCACATCAGACTTAAGGAACCGCCTGCGCTCGCTTTACGCCCAATAAATCCGGACAACGCTTGCCACCTACGTATTACCGCGGCTACTGGCACGTGGTTATC
+
CCCCCGGGGGGGGGFGGGGGGGGGGGGGGGGGGGGGGGGGFFGGGGGFGGDFGGGGGGGGGGGGGGGGGGFFFFFCGGGGGGGGGGGGGCFEFGFGGGGAEGGGGGDFGGGGGGGGGDGGGGCEEEGGGGCF=FGC@F9FFFGF,EFA?=,@EFGGAEFBGGGG,@,;DGG,+9AD8DFGGCBEGGDF68EG6:CEDDGGGFGFFC7A=4CCE7+26>CF9D1;;4459CB9?C:)91CG*(43CGAACF@B?FC<<>B<6(70CF<?F:14)<:<EC49>6(((()).5:<6<(-4*).-
@M04650:207:000000000-C238N:1:1101:11583:7863 2:N:0:19
GGACTACCGGGGTATCTAATCCTGTTTGCTCCCCATGCTTTCGCGCCTCAGCGTCAGTTATAGACCAGAAAGTCGCCTTCGCCACTGGTGTTCCTCCACATCTCTACGCATTTCACCGCTACACGTGGAATTCCACTTTCCTCTTCTATCCTCAAGCCTTCCAGTTTCCAATGACCTTCCACGGTTAAGCCGTGGGCTTTCACATCAGACTTAAAAGGCCGCCTGCGCGCGCTTTACGCCCAATAATTCCGGACAACGCTGGCCACCTACGTATTACCGCGGCTGCTGGCACGTAGTTAGC
+
CCCCCGGGGGGGGGGGGGGGGGGGGGGGGGGGGGGGGGGGGGGGGGGGGGGGGFGGGGFGGGDGGGGGEGGGGGGGGGGGGGGGGGGGFGGGGGGGFGGGGGGGGGGGGGE:FGGGGCEDGFGGDFFEGFGFGGGGGGGGGGGFGGGFGGGFGGGGGGFEDGGGGFDFGGGGFAEGGGGGGGGGGGGGGGGGGGGGGDGGGFGFFGGFEGGC=GFCF)=4:DBFBF>E1CF6(253;6ECGB67F>AAFBF>BDG0>>>:(,9?G5:((,(,592>FF021>B19?B?(*(<:?<?:F-).
@M04650:207:000000000-C238N:1:1101:9880:7874 2:N:0:19
GGACTACACGGGTTTCTAATCCTGTTTGCTCCCCATGCTTTCGCGCCTCAGCGTCAGTTATAGACCAGAAAGTCGCCTTCGCCACTGGTGTTCCTCCACATCTCTACGCATTTCACCGCTACACGTGGAATTCTACCCCCCTCTACAAGACTCTAGCCAACCAGTTTCAGATGCAATTCCCAAGTTAAGCTCGGGGCTTTCACATCTGACTTAATTGACCGCCTGCGTGCGCTTTACGCCCAGTAATTCCGATGAACGCTTGCACCCTCCGTTTTACCGCGGCTGCTGGCACGCATTTAGC
+
CCCCCGGFFGGGGGGGGGGGGC@FFGGGGGGG8FGGGFGFGGGGGCEGGGGFEGGGEGFDC<FGGFGCFCFGDCCCEGEFGGCE@E<DFCFEFGGG@DGFGAFGGGFGGGDCAFCFDFCCEFGF?FG@FAFFAFE9AE?CGGDFEFBFFDCBFFGGFF988:>=FFFBDFGGFFEEFDAF?FE,EAA@<=3<7@8E57,>DAE@CFGFFGFFA=FDA6;FBG>@2FFE(>@16EF)671=<<@EGF?<FF)(()*.*(((4(/39C??::;()3,)3:?;04(49?:)8E0+4((--C4)6
@M04650:207:000000000-C238N:1:1101:15883:7879 2:N:0:19
GGACTACCGGGGTATCTAATCCTGTTTGCTCCCCACGCTTTCGCACCTGAGCGTCAGTCTTTGTCCAGGGGGCCGCCTTCGCCACCGGTATTCCTCCACATCTCTACGCATTTCACCGCTACACATGGAATTCTACCCCCCTCTACAAGACTCTAGCCAACCAGTTTCAGATGCAATTCCCAAGTTAAGCTCGGGGCTTTCACATCTGACTTAATTGACCGCCTGCGTGCGCTTTACGCCCAGTAATTCCGATTAACGCTTGCACCCTCCGTATTACCGCGGCTGCTGGCACGGAGTTAGC
+
CCCCCGGGGEGGGGGGGGGGGGGGGGGGGGGGGGGGGGGGGGGGGGGGGGGGGGGGGGGGGGGGGGGGGGGGGGGGGGGGGGGGGGGGGGGGGGGGGGGGGGFGGGGGGGGGGGGFGGGGGGGGGGGGGGGGGGGCGFFGGGGFFFGGGGGFGGGGGGGGGGGGGGGGGGGGGCGGGGGGGGGGGGGGGGGGGGGGGGGGGFGFFDFFFGGGEFGGFFFGFGB@@FB>:D>B9GFF?BGGGFFFGGFFG???F:CBC?>FFFG?FA??FBFFBG04<F:9>>90((8?>:(<:9(,4;<A5
@M04650:207:000000000-C238N:1:1101:10547:7915 2:N:0:19
GGACTACTGGGGTTTCTAATCCTGTTTGCTCCCCACGCTTTCGCACCTGAGCGTCAGTCTTTGTCCAGGGGGCCGCCTTCGCCACCGGTATTCCTCCACATCTCTACGCATTTCACCGCTACACGTGGAATTCTACCCCTCCCTAAAATACTCTAGCGACCCAGTATGAAATGCTATTCCTAGGTTAAGCCCAGGGCTTTCACATCCCACTTAAGTCACCGCCTGCGTGCCCTTTACGCCCAGTCATTCCGATTAACGCTTGCACCCTCCGTATTACCGCGGCTGCTGGCACGGAGTTAGC
+
CCCCCGGGGGGGGGGGGGGGGGGGGGGGGGGGGGGGGGGGGGGGGGGGGGGGGGGGGGGGGGGGGGGGGGGGGGGGGGGGDGGGGGGGGGGGGGGGGGGGFFGGGGGGGGGGGGGGGGGGGGGGGGGGGGGGGGGGGGGGGGGFGGGGGGGFGGGFGGGGGGECBFGGGGCCFGGGGGGGGGGGGGGGGCGGGGGGGGGGGFGFFG<AEGGGFGGGCCFG?GB@FF9B6GFFEGFFFFGGG:B0DCADGF?<6>DBD?>BB?G?GGB?<67<BFBFGG?>19BFFFFBFG:F?F0(4CAA:
@M04650:207:000000000-C238N:1:1101:5872:7949 2:N:0:19
GGACTACTAGGGTATCTAATCCTGTTTGCTCCCCATGCTTTCGCGCCTCAGCGTCAGTTATAGACCAGAAAGTCGCCTTCGCCACTGGTGTTCCTCCACATCTCTACGCATTTCACCGCTACACGTGGAATTCCGCTTTTCTCTTCTGTCCTCAAGCCTTCCAGTTTCCAATGACCTTCCACGGTTAAGCCGTGTGCTTTCACATCAGACTTAAAAGGCCGCCTGCGCGCGCTTTCCGCCCAATCATTCCGGACAACGCTTGCCACCTACGTATTACCGCGGCTGCTGGCACGTAGTTAGC
+
-C6CCGGGFFFDFGGFFGF<FFGFFF9EGFGGGGGGDGCFGGGG:FGGGGGGGGGGGDFFFFGGGGGGGGGEEFEECFGGFCGCC<C@FGGGGGGGGGG,EFEE==CBB,B?FGDFGGEDEGGGFDFECDFCCF8FE6@FFGG+=FFDFAFFGC8EGGGGG8,=A@DD@;>EDAFFADEDAEGGGG8DDE87@6,@CCF7<FFFFG:AE*9=AF>CF)8;5D=D4A(:2<@0:15)92B<*(38*;??>FF91@G0FBBF??GF*A1,8?(()+.6C>19>((12().8G:C0.48:F)66
@M04650:207:000000000-C238N:1:1101:12893:7955 2:N:0:19
GGACTACTGGGGTTTCTAATCCTGTTTGATCCCCACGCTTTCGCACATCAGCGTCAGTTACAGACCAGAGAGCCGCCTTCGCCACTGGTGTTCCTCCATATCTCTGCGCATTTCACCGCTACACCAGGAATTCCAGTCTCCCCTACAGCACTCAAGTCTGCCCGTATCGCCTGCACGCCCACAGTTAAGCTGCGGGATTTCACAAACGACGCGACAAACCGCCTACGAACTCTTTACGCCCCGTAATTCCGGACAACGCTCGCACCCTACGTATTACCGCGGCGGCTGGCACGTAGTTCAC
+
CCCCCGGGGGGGGGGGGGGGGGGGGGGGGGGGGGGGGGDGGGGGDGGGGGGGGGGGGGGGGGGGGGGGGGGGGGGGGGGGGGGGGGGGGGGGGGGGGGGGFGGGGGGGGGGGGGGGGGGGGGGFGGGGGGGGGGGGGGFGFFGFGGGGGGGFGGGGGGGGGGGDGG,DCGEEGGGGGGGG>FGG:FED9=CEGGGGGD,DCFGFFGFE>95D:CGG)=ED>GF?FF?F<C1469BBF?CE5(43DG(6*9?9?>DBG01119DFGC?B0(44<:06CGFF96;((((,3:0A<11((3)).
@M04650:207:000000000-C238N:1:1101:3985:7957 2:N:0:19
GGACTACCGGGGTTTCTAATCCTGTTCGCTCCCCACGCTTTCGCTCCTCAGCGTCAGTTACTGCCCAGAGACCCGCCTTCGCCACCGGTGTTCCTCCTGATATCTGCGCATTTCACCGCTACACAAGGAATTCCAGTCTCCCCTGCAGTACTCAAGTCTGCCCGTATCCCCTGCACTCCCACAGTTAAGCTGCGAGCTTTCACAGACGACGCGACAAACCGCCTACGCGCTCTTTACGCCCCATAATTCCGGACAACCCTTGCACCCTACGCATTACCGCGGATGCTTGCACGTATTTTGC
+
<9CCCGGC:FCEFGEGGGGGGGGGGFFGGGGGGGGFFFGEGGE:,CFFGC,6+8BEEGG9F<C,CFCFCEEFDGDDGGGGGGEEEFGDCEGEFC@FCE8FEFGGGCECFFFG9FGGGGGCCEGG,4A,B,:AFDF5=>EGG6@D+D38<=DFFG8AFC9>EA6+@+58,,4@6AFG79E,,@3DFF,,<B,,741**/?CFAFAA8D)2C))(257),CF6D>28@1)(7(43AFAF:8CE(((0*))09)4:BC0*(,(((9)2A03301(,;:2CC:B>((,-8<-<C7<(4:).+)63
@M04650:207:000000000-C238N:1:1101:18242:7975 2:N:0:19
GGACTACCCGGGTTTCTAATCCTGTTTGCTCCCCACGCTTTCGTGCATGAGCGTCAGTACAGGTCCAGGGGATTGCCTTCGCCATCGGTGTTCCTCCGCATATCTACGCATTTCACTGCTACACGCGGAATTCCATCCCCCTCTACCGTACTCTAGCCATGCAGTCACAAAGGCAGTTCCCAGGTTGAGCCCGGGGATTTCACCTCTGTCTTGCATAACCGCCTGCGCACGCTTTACGCCCAGCAATTCCGATTAACGCTTGCACCCTACGTATTACCGCGGCTGCTGGCACGTAGGTAGC
+
CCCCCGGGDGGGGGGGGGGGGGGGGGGGGGGGGGGGGGGGGGGGGGGGFFFGGCGFGFFDFGGGFGGGGGGEDG8FFGGGGGGEEGGGGGGGGGGGGGGGGGGGGFGGGGGGGFGGGFFGGD9?:CGGFCGGGGGGG8DGGGGFGDFGEGGFGGGCCF9DEGG7FFGGD,>E6,:7@CGGGA>FBFFD?CFGGCEGCCFGGF,?AG6A<:@C=F4;AEFF972(4F@>;D99:*)-@6EGG?6(292AFF?6?3CA7((,8?>)9F<6?:62>F()0:(1;1,-,3:)451C?6(4(<)45
@M04650:207:000000000-C238N:1:1101:12326:7982 2:N:0:19
GGACTACCAGGGTTTCTAATCCTGTTTGCTCCCCACGCTTTCGCACTTGAGCGTCAGTATATTCCCAAGGGGCTGCCTTCGCCTTCGGTATTCCTCCACATCTCTACGCATTTCACCGCTACACGTGGAATTCTACCCCTCCCTAAAATACTCTAGCGACCCAGTATGAAATGCTATTCCTAGGTTAAGCCGTGGGCTTTCACATCAGACTTAACAGTCCGCCTGCGCGCGCTTTACGCCCAATAATTCCGGACAACGCTTGCCACCTACGTATTACCGCGGCTGCTGGCACGTAGTTAGC
+
CC9CCGGGGGGGGGGGGGGFFGGGGGGFFGGGGGGGGGGGGGGGGGGGFFFGGGGGGGFGGGGFGGFGGG7FGGGGGGEFCFGGGGGGGGGGGGGDFGGFFGGGCFG7=CFFGAFGGDGGGGGGGGGGCFGGGGGDAFGCEGEFA8DFFGGFGGGCDE>EGDEGGGFGGGGFFAFFGFFGGGGDFFFGGGGGGGEC7;FGCFGFA4:A67>FEG+=>*>*:C@>BFFFFD@F;*.)62@FF;<@D>AFD6FB(0C?GBF<2::,*<1::2:?<F?AEF(3;FF671)52=(<:311:?<).
@M04650:207:000000000-C238N:1:1101:16677:7999 2:N:0:19
GGACTACCGGGGTTTCTAATCCTGTTCGCTCCCCACGCTTTCGTTCCTCAGCGTCAGTTACTGCCCAGAGACCCGCCTTCGCCACCGGTGTTCCTCCTGATATCTGCGCATTTCACCGCTACACCAGGAATTCCACTCTCCCCTACAGCACTCAAGTCTGCCCGTATCCCCTGCACGCCCACAGTTAAGCCCCGGGATTTCACAAACGACTCGACAAACCGCCTACGACCCCTTTCCGCCCAGTAATTCCTGACAACGCTCGCACCCTACGTATTACCGCGGCTTCTGGCACGCAGTTAGC
+
CCCCCFGFEECEGGCGGFGGGGGGGGDBFFGGGD@GFGGEGGECFFGGGGFGEFGGGGGGGFEAFGFCCCFDGCCGFGEGGGGGG8=FGGGEGGGGGGF9<9EFGFGEGGEFGGGGGCEGCFFG:FC+BFEEGGF,@,6FGGCF6>BDDGFFGGD@=A=,3F?>F+@C,,+>:FCCCGGE5F>EFC9>=E,*4;*/7:F,8+6+/1?8@G*:=*728(/>3542(8,7(>(48CF)=(?EE:3:>:2:7?*.-)7671((((1(7E?B0?::)<,5:>(4((4>(14).A(2((-(-<)).
@M04650:207:000000000-C238N:1:1101:9454:8026 2:N:0:19
GGACTACCCGGGTTTCTAATCCTGTTTGCTCCCCACGCTTTCGCACCTGAGCGTCAGTCTTTGTCCTGGGTGCCGCCTTCGCCACCGGTATTCCTCCACCTCTCTACGCCTTTCACCGCTACACATGGAATTCTACCCCCCTCTACAAGCCTCTAGCCAACCAGTTTCAGATTCAATTCCCAAGTTAAGCTCGGGGCTTTCACATCTGACTCAATTGACCGCCTGCTTGCGCTTTACGCCCCGTAATTCCGATTAACGCTTGCACCCTCCGTCTTCCCGCGGCTGCTGGCACGGAGTTAGC
+
C9@@CE<CF@BFFC;@FA,EDGG9C66,C@FCC@<@+@6@FFFE@@@FC,CF:FCG@CFEGGAEDG,C<6,4B@+@CFCD<?C,8EC+7@CBEF=EG,?,4B>=E,5+F+9?FD9FF=BDGGG?::=?,8E=?E9F9DDG@DG5=F;=F,6;DFA@F=F,DF6ADFCFAD,@+@,@EF7;9,:DGCFFGAE@*4*43CCFGFG+=4C+8CD+.;:7**>C;C;;6A(;):9>0=FE=18<?2(4C5<:>FF1:)1)2(431:F)*C322:6:(*4)3*(,29>7463)4:(38((4:G<-5
@M04650:207:000000000-C238N:1:1101:22138:8028 2:N:0:19
GGACTACCGGGGTTTCTAATCCTGTTTGCTCCCCATGCTTTCGCGCCTCAGCGTCAGTTATAGACCAGAAAGTCGCCTTCGCCACTGGTGTTCCTCCACATCTCTACGCATTTCACCGCTACACGTGGAATTCCACTTTCCTCTTCTATCCTCAAGCCTTCCAGTTTCCAATGACCTTCCACGGTTAAGCCGTGGGCTTTCACATCAGACTTAAAAGGCCGCCTGCGCGCGCTTTACGCCCAATAATTCCGGACAACGCTTGCCACCTACGTATTACCGCGGCTGCTGGCACGTAGTTAGC
+
CCCCCGGGGGGGGGGGGGGGGGGGGGGGGGGGGGGGGGGGGGGGGGGGGGGGGGGGGGGGGGGGGGGGGGGGGGGGGGGGFGGGGGGGGFGGGGGGGGGGGGGGGGGGGGGGGGGGGGGGGGFGGGGGGEFGGGGGGGGGGGGFGGGGGGGFGGGGGGGGGGFCFGGGGGGFFGGGGGGGGGG8FGGGFFGDCCEEGGGGGFGFAFGFED7EEDG>FAGG@D>DDF@;@G@;6GAEFDGGGF<FGC9AFFF9<@G?GFFF??G:FGBFBBFFFC?AFGFF;>9>;<27?GBF:(,429)-.
@M04650:207:000000000-C238N:1:1101:15356:8032 2:N:0:19
GGACTACTGGGGTATCTAATCCTGTTTGCTCCCCATGCTTTCGCGCCTCAGCGTCAGTTATAGACCAGAAAGTCGCCTTCGCCACTGGTGTTCCTCCACATCTCTACGCATTTCACCGCTACACGTGGAATTCCACTTTCCTCTTCTATCCTCAAGCCTTCCAGTTTCCAATGACCTTCCACGGTTAAGCCGTGGGCTTTCACATCAGACTTAAAAGGCCGCCTGCGCGCGCTTTACGCCCAATAATTCCGGACAACGCTTGCCACCTACGTATTACCGCGGCTGCTGGCACGTAGTTCGC
+
CCCCCGGGGGGGGGGGGGGGGGGGGGGGGGGGGGGGGGGGGGGGGGGFFGEGGGGGGGGGGGGGGGGGGGDGGGGGGGGGGGGGGGGGGGGGGGGGGGGGGGGGGGGGGGGGGGGGGGGGGGGGGGGGGGGGGGGGGGFGGGGFGGGGGGGFGGFGGGGGGGGGFGGGGFGGGGGGFGGGGGCEGGGGFGGGGGGGGGGGGFGFFGGF55CCE>FDF)@F=D=@FFF>@GFFFGFFADGGGFD;GGFEGFF(4BGFGFFB?1C?>EB8>?FF<FBFGF?;>B>BF1).5C2EFF0249),4
@M04650:207:000000000-C238N:1:1101:15462:8054 2:N:0:19
GGACTACCGGGGTTTCTAATCCTATTTGATCCCCACACTTTCGCGCCTCAGCGTCAATCTTAGCATAGGCAGCTGCCTTCGCCTTTGGTGTTCCTTCCCATATCTATGCATTCCACCGCTACACAGGAAATTCCACTGCCTTCCCCTAGATTCTAGCCTATCGGTTCCGAGCGCGTCTCCGAAGTTGAGCCTCGGTCTTTCACACTCGGCCTAATAAACCGCCTACACGCCCTTTACGCCCAGTAATTCCGAGCAACGCTCGCCCCTTACGTATTACCGCGGCTGCTGGCACGTAATTAGC
+
CCCCCGGGGGGGGGGGGGGGGGGGGGGGGGGGGGGGGGGGGGGGGGGGGGGGGGGGGGGGGGGGGGGFGGGDGGGGGGGGGGGGGGGGGGGGGGGGGGGGGGGGGFGGGGGGGGGGGGGGGGGGGGGGGGGGGGGGGGGGGGGFFGGGFGGFGGGGGGGDGGCGGDGGGGGGGGCEGGGGG7EGGGGGGGGGGGGGGGGGFFGFFFF)5C5*:FDGFCGG9DF;;A;F;D?BBGA9F;EGG0(.?DD>>7/87))(*79,29GFGG0:2?B:?E?2AF?>FF>BBFF225(C14:(8C48:
@M04650:207:000000000-C238N:1:1101:25186:8056 2:N:0:19
GGACTACACGGGTATCTAATCCTGTTCGCTCCCCACGCTTTCGAGCCTCAGCGTCAGTTACAGTCCAGAGAGTCGCCTTCGCCACTGGTGTTCTTCCTAATCTCTACGCATTTCACCGCTACACTAGGAATTCCACTCTCCTCTCCTGCACTCTAGATACTCAGTTTGGAATGCAGTACTCGGGTTGAGCCCAAGTATTTCACATCCCACTTAAGTATCCGCCTACGCTCCCTTTACGCCCAATAAATCCGGATAACGCTCGCCACCTACGTATTACCGCGGCTGCTGGCACGTAGTTAGC
+
CCCCCGGGGGGGGGGGGGGGGGGGGGGGGGGGGGGGGGGGGGGGGGGGGGGGGGGGGGGGGGGGGGGGGGGGGGGGGGGGGGGGGGGGGGFGGGFGGGGGGGGGGGGGDGGGGGGGGDGGGGGGDFFGGFGGGGGGGGGGGGGFGGGGGGGFGGGGGGGGGGGGGGGGGGAFFGGGGGGGD>EGGCDGGGGGGGGGGGGGFFGFFFDAEGDGFFFGFEGGDF4@DFD?@G>D@FFFF>GGG?;@FFC<F;>>FFDAF@(,29C01C?7:5:BFGFFGF<99(34>?FBFEBG<:8B1<<B>
@M04650:207:000000000-C238N:1:1101:13822:8062 2:N:0:19
GGACTACACGGGTTTCTAATCCTGTTCGCTCCCCACGCTTTCGTTCCTCAGCGTCAGTTACTGCCCAGAGACCCGCCTTCGCCGCCGGTGTTCCTCCTGATATCTGCGCATTTCACCGCTACACCAGGAATTCCAGTCTCCCCTACAGCACTCAAGTCTGCCCGTATCGCCTGCACGCCCACAGTTAAGCTGCGGGATTTCACAAACGACGCGACAAACCGCCTACGAACTCTTTACGCCCAGTAATTCCGGACAACGCTCGCACCCTACGTATTACCGCGGCTGCTGGCACGTAGTTAGC
+
CCCCCGGGGGGGGGGGGGGGGGGGGGGGGGGGGGGGGGGGGGGGGGGGGGFGGGGGGGGGGGGGGGFFFGGGGGGGGGGGGGGDGGGGEGGGGGGGGGGGGGGFGGGCEGGGGGFGG>CDEGGGGCFEEFGGGGGFFGGGGGCFFGGGGGGFGGFGFGGGGGGGGDCF8EE>CFGGGGCG>:B><,DC7DFGGGGGDDGGGFGAF4CB9G)>9)1).8CF9C>0<@?>07?BACF>FBGGG02:FDAAGFF6(7<?F226?FD>GGFF<B:?7:4:C*8199>;9:)4?GFGB::((+)))
@M04650:207:000000000-C238N:1:1101:27177:8072 2:N:0:19
GGACTACTCGGGTTTCTAATCCTGTTTGCTCCCCACGCTTTCGCACCTGAGCGTCAGTCTTTGTCCAGGGGGCCGCCTTCGCCACCGGTATTCCTCCACATCTCTACGCATTTCACCGCTACACATGGAATTCTACCCCCCTCTACAAGACTCTAGCCAACCAGTTTCAGATGCAATTCCCAAGTTAAGCTCGGGGCTTTCACATCTGACTTAATTGACCGCCTGCGTGCGCTTTACGCCCAGTAATTCCGATTAACGCTTGCACCCTCCGCATTCCCGCGGCTGCTGGCACGGAGTTAGC
+
CCCCCGGGGECEGG@FCFAFGGFGCFEFFFGGGGFGDGGGGED@F@C:F,@8BFFEEFDEFFGGAEFGG:FDGEGGCEEFF7CCFAFCC@FFF,@F?ECGG8ED9FFD7FGGGGGFGGGDGGFGGAFFG9FDECFGGDFCGGGFG9EDCFGFG,EF=DECFCECFEEGGDCEDDGGACFEF,DGGGGGG9;6CEECD)FGGFGFC4BFEGGGEFC7+;F=>89@;F>:?DB((2<<@:ECC:2?FFBBGFF?:><>7(2<:-*,*;6:6(-(4;2-294(906BFFF:?E:C:>701:456
@M04650:207:000000000-C238N:1:1101:9650:8085 2:N:0:19
GGACTACCGGGGTTTCTAATCCTGTTTGATCCCCACGCTTTCGCACATCAGCGTCAGTTACAGACCAGAGAGCCGCCTTCGCCACTGGTGTTCCTCCATATCTCTGCGCATTTCACCGCTACACATGGAATTCCACTCTCCTCTTCTGCACTCAAGTTCCCCAGTTTCCAATGACCCTCCACGGTTGAGCCGGGGGCTTTCACATCAGACTTAAGGAACCGCCTGCGCTCGCTTTACGCCCAATAAATCCGGCCCACGCTTGCCACCTACGTATTACCGCGGCTGCGTGCCCGTAGTTAGC
+
CCCCCGGGGGGGGGGGGGGGGGGGGGGGDFGGGGGGGGGGGGGGGGGGGGGGGGGDGFGGGGGGGGGGGGGGGGGGGGGGGGGGGGGGFGFGGGGGGGGGGGFFGFGGGGGGGGGGGCEGGEGGGGGGGGGFGGGGGGGGGGGFGGGGGGGFGGGFE,;CFGGDFFGGFAFGGCGG?CF6,FGGGGEGGGGGDGGG<CGGGAGFFGGFFGG7C+30;=GG0C9;(0659D628CFFFFGGEF6:4C<>F::6(7)4999?:8C:CF:008:?7E?2@F(31696(4((,2(2(-76:C<6:
@M04650:207:000000000-C238N:1:1101:19411:8091 2:N:0:19
GGACTACAGGGGTATCTAATCCTGTTCGCTCCCCACGCTTTCGTTCCTCAGCGTCAGTTACTGCCCAGAGACCCGCCTTCGCCACCGGTGTTCCTCCTGATATCTGCGCATTTCACCGCTACACCAGGAATTCCAGTCTCCCCTACAGCACTCAAGTCTGCCCGTATCGCCTGCACGCCCACAGTTAAGCTGCGGGATTTCACAAACGACGCGACAAACCGCCTACGAACTCTTTACGCCCAGTAATTCCGGACAACGCTCGCACCCTACGTATTACCGCGGCTGCTGGCACGTAGTTAGC
+
CCCCCGGGGGGGGGGGGGGGGGGGGGGGGGGGGGGGGGGGGGGGGGGGGGGGGGGGGGGGGGGGGGGGGGGGGGGGGGGGGGGGGGGGGGGGGGGGGGGGGGGGGGGGGGGGGGGGGEGGGGGGGGGGGGGGGGGGGGGGGFEFGGGGGGGFGGGGGGGGGGGGGGGGGGGGGGGGGGFDCGCFFGFGGGGGFEGGGGGGGFGFFGGFBGDGBDGGFFFG;DBF:FBFFGBFFGFFF:GGGF(3CFDAGF:>?EG<C6>66(1(>EF8(,(,)<:6CF1;6>FF;:)8(:.<13,::F-).
@M04650:207:000000000-C238N:1:1101:8812:8092 2:N:0:19
GGACTACCGGGGTATCTAATCCTGTTCGCTCCCCACGCTTTCGAGCCTCAGCGTCAGTTACAGTCCAGAGAGTCGCCTTCGCCACTGGTGTTCTTCCTAATCTCTACGCATTTCACCGCTACACTAGGAATTCCACTCTCCTCTCCTGCACTCTAGATACTCAGTTTGGAATGCAGCACCCAAGTTGAGCCCGGGTATTTCACATCCCACTTAATCATCCGCCTACGCTCCCTTTACGCCCAGTAAATCCGGATAACGCTCGCCACCTACGTATTACCGCGGCTGCTGGCACGTAGTGAGC
+
CCCCCGGGGGGGGGGGGGGGGGGGGGGGGGGGGGGGGGGGGGGGGGGGGGGFGGGGGGGGGGGGGGGGGGGGGGGGGGGGFGGGGGGGGGGGGFGGGGGGGGGGGGGGGGGGGGGGGGGCGFGGDFGGGGGGGGGGGGGGGGFFGGGGGGFFGGGGFFAFCCFGFFGGGFCDDFFGGGGFCCFGFE9FGGGGGGGGCGGC+<DB674*)*3A==9@AAGGFG@29A@D2DF;8FFEF?GGGD64DF?CGA59;BGFGFF0(4C6DE(.87<F<?:AG73000096<3::C3<84?:?+6)5
@M04650:207:000000000-C238N:1:1101:28166:8108 2:N:0:19
GGACTACTCGGGTATCTAATCCTGTTTGCTCCCCACGCTTTCGAGCCTCAGCGTCAGTTACAGACCAGAGAGCCGCCTTCGCCACTGGTGTTCCTCCATATATCTACGCATTTCACCGCTACACATGGAATTCCACTCTCCTCTTCTGCACTCAAGTCTCCCAGTTTCCAATGACCCTCCCCGGTTGAGCCGGGGGCTTTCACATCAGACTTAAGAAACCGCCTGCGCTCGCTTTACGCCCAATAAATCCGGACAACGCTTGCCACCTACGTATTACCGCGGCTGCTGGCACGTAGTTAGC
+
CCCCCGGGGGGGGGGGGGGGGGGGEGGGGGGGGGGGGGGGGGGGGGGGGGGGGGGGGEFGGGGGGGGGFGCFGGGGGGGGGGGGDGGGCFG>FGGGGGGGGEDGGGGFGGGGGGGGGGGGGGGGGGGGFFG?FGFGGGDGCFFFGGGGAFGFG8FFGGFCDFGGGGGGFFGGGGAEF6=@CFEDGFGGGG8@CEGGG5FGGAFA6DGFFGFGE>@:C@GGFGF<(;9>0DFFBCFAF<EEE?B:GG<<F4B>0>G?F9>0(1780C?((,8(42260>:>66>B00::?=0+4:3,394A6
@M04650:207:000000000-C238N:1:1101:8030:8124 2:N:0:19
GGACTACCAGGGTATCTAATCCTGTTTGATCCCCACGCTTTCGCACATCAGCGTCAGTTACAGACCAGAGAGCCGCCTTCGCCACTGGTGTTCTTCCATATCTCTGCGCATTTCACCGCTACACATGGAATTCCACTCCCCTCTTCTGCACTCAAGCGAAACAGTTTCCAATGACCCTCCCCGGTTGAGCCGGGGGCTTTCACATCAGACTAATCTCGCCGCCTACGCGCGCTTTACGCCCAATAATTCCGGATAACGCTTGCCACCTACGTATTACCGCGGCTGCTGGCACGTAGTTAGC
+
CCCCCGGGGGGGGGFGGGGGGGGGGGGGGGGGGGGGGGGGGGGGGGGGGGGGGGGGGGFGGGGGGGGGGGGGGGGGGGGGGGGGGGGGGGGGGGGGGGGGG9;F;EGGGEGCGGGGGEGDGGFGGGGGGGGFFGGGGGGGGGGFGGGGGGGBFGGGGGDGGGGGFGGGGGGFGDGGGGGGGGGDFGGGGGGGGGGGGCFFFFGFF6CFEFFFFGGD61C<2C9??FFFBD>F>G@AF:EGG0::7CB27BF;0;C<=?BFF?C07EB<0:?7>73<GC26>>>9;1)5?GF???(22<5::
@M04650:207:000000000-C238N:1:1101:13544:8153 2:N:0:19
GGACTACAGGGGTTTCTAATCCTGTTTGCTCCCCACGCTTTCGCACATCAGCGTCAGTTACAGACCAGAGAGCCGCCTTCGCCACTGGTGTTCCTCCATATCTCTGCGCATTTCACCGCTACACATGGAATTCCACTCTCCTCTTCTGCACTCAAGTTCCCCAGTTTCCAATGACCCTCCACGGTTGAGCCGTGGGCTTTCACATCAGACTTAAGAAACCGCCTACGCGCGCTTTACGCCCAATAATTCCGGATAACGCTTGCCACCTACGTATTACCGCGGCTGCTGGCACGTAGTTAGC
+
CCCCCGGGGGGGGGGGGGGGGGGGGGGGGGGGGGGGGGGGGGGGGGGGGGGGGGGGGGGGGGGGGGFGGGGGGGGGGGGGGDGGGGGGGGGGGDGGGGGGGGGGGGGGGGGGFGGGGGGGGGGGGGGGGGGGGGGGGGGGGGGFGGGGGGGFGGGGGGGGGGGGFEGGFGGGGGGGFGGGGGGGGGGG?CFGGEEEG5FGGFFFFDGABGCFEGGGFFGG=C@FFFFFBGFF0:FCF<EEE:<?GGFFG*7><>5<7304?BGFC6?03:::?FFAE:0432>FFF03?C7E?:?:8<)6-
@M04650:207:000000000-C238N:1:1101:22306:8162 2:N:0:19
GGACTACACGGGTTTCTAATCCTGTTTGCTCCCCACGCTTTCGCACCTGAGCGTCAGTCTTTGTCCAGGGGGCCGCCTTCGCCACTGGTGTTCCTCCATATATCTACGCATTTCACCGCTACACATGGAATTCCACTCTCCTCTTCTGCACTCAAGTCTCCCAGTTTCCAATGACCCTCCCCGGTTGAGCCGGGGGCTTTCACATCAGACTTAAGAAACCGCCTGCGCTCGCTTTACGCCCAATAAATCCGGACAACGCTTGCCACCTACGTATTACCGCGGCTGCTGGCACGTAGTTAGC
+
CCCCCGGGGGGGGGGGGGGGGGGGGGGGGGGGGGGGGGGGGGGGGGGGGGGGGGGGGGGGGGGGGGGGGGGGGGGGGGGGGGGGGGGGGGGGGGGGGGGGGGGGGGGGGGGEGGGGGGGGGGGGGGGGGFGGGGGGGGGGGGGFGGGGGGGFGGGGGGGGFGGGGGGGGGGGGGGGGGGGGGGGGGGGGGGGGDGGGGGGGFGAFGGFEFFGCGGGF@GG@GFFFFFEFGFF0C@AFFGGD???GCAAGFF>?BGFG6><-:D:CGFFFB?:3EBAGGFF>BBFFFFF?G:C681(4FA>:
@M04650:207:000000000-C238N:1:1101:13854:8165 2:N:0:19
GGACTACTGGGGTTTCTAATCCTGTTTGCTCCCCACGCTTTCGAGCCTCAGTGTCAGTTACAGGCCAGAGAGCCGCTTTCGCCTCCGGTGTTCCTCCATATATCTACGCATTTCACCGCTACACATGGAATTCCACTCTCCTCTCCTGCACTCAAGTCTCCCAGTTTCCAATGCACACACTGGTTGAGCCACTGCCTTTTACATCAGACTTAAGAAACCACCTGCGCTCGCTTTACGCCCAATAAATCCGGACAACGCTTGGGACCTCCGTTTTACCGCGGCTGCTGGCCCGTGGTTGGCC
+
CCCCCGGGGGDEFEGGGGGG9FFFDECFFGGGGGFGGGGGGFDGGEFEGF8FGGGGGGGGGGGGGCFGD8ECGFGEFCGGGEGDCGGGEDC,?@FGGGGGFFF=CEFFDGGGC<FCFEG+6CFGFGGGGFGGGGGGGDGGGGG7D,EEFFGFDG@GDD,@DFGDGGCDFAF;FGGG8=E+=B8FDF,,@DCF?FFGG?CF7AFFFGCF87+=08<+;CF>>4@2>>A*>C>@DFFF>=8:F033>FEF6B;?9577/6(-32>.5*(,((-).86)9<97999;?2:,-/87,((-(*-4.
@M04650:207:000000000-C238N:1:1101:17005:8183 2:N:0:19
GGACTACTAGGGTTTCTAATCCTGTTCGCTACCCACGCTTTCGCACCTCAGCGTCAGTTACAGACCAGAGAGTCGCCTTCGCCCCTGGTGTTCCTCCATATATCTACGCATTTCACCGCTCCACATGGAATTCCACTCTCCTCTTCCGTACTCAAGTCCCTCAGTTTCCAATGCCCTCCCACGGTTAATCCGTGGGTTTTCACATCAGACTTAACAGACCGCCCGCGCCCGCTTCACGCCCACTAACTCCGGACAACGCCCGCCCCCTACGTTGTACCGCCGGTTGCTGCTCCGTGTTCCC
+
CCCCCGGCFGGGGGGGGFGGGGG<FGGGGG@GGGGGGGGGGGGGGGGFGGGGGGGGGGFDF,6CEFFG8FFGAACFGGGFFGC,>DDG=EGGDGGDGFGAECEGGGGGGGGGGGGGGEEG7FGGC:FBECFGGGGGGGCGGGGFG9,+71=:E;D?F,DE==,AFEFFFFGDF8DDG6+A,D@8>F6,,3;+44*7*3@8<;?9142**;CB*25+/0DC><9((:0>(9(6(=));(CGG((,*2(.:?.(375:F(,-7(>>DGFB3?61(*-)0?0(42((-,(-)2)0)-(-(;)).
@M04650:207:000000000-C238N:1:1101:28185:8199 2:N:0:19
GGACTACACGGGTATCTAATCCTGTTCGCTCCCCACGCTTTCGAGCCTCAGCGTCAGTTACAGTCCAGAGAGTCGCCTTCGCCACTGGTGTTCTTCCTAATCTCTACGCATTTCACCGCTACACTAGGAATTCCACTCTCCTCTCCTGCACTCTAGATACTCAGTTTGGAATGCAGTACTCGGGTTGAGCCCAAGTATTTCACATCCCACTTAAGTATCCGCCTACGCTCCCTTTACGCCCAATAAATCCGGACAACGCTTGCCACCTACGTATTACCGCGGCTGCTGGCCCGTCGTTAGC
+
CCCCCDGGGGGGGGGGEFGGGGGGGGGGGGGGGGGGGGGGGGGGGGGGGGGGGEDCGGGGGFGGGGGGGGGGGGGGGGEGGEGGGGGGGGGGGGGGGFGGGGFGGDGFGEGGGGGGGGGGGGGGGCGGFFFFCGGGGGGGGGGFFGGGGGE8@FGGDFGFFDAFGGGGDGFCGGGGGGGGFEEGGG>D6;C:EFGGFFFGFFGA9CGFFGGG=FGFAADFDGFFFF9)6D>2BFF=F@CE@@FFGGC?GFF>():09197167:CGF83:0,873)+0(33;FFF<:?05(2--(,4A::<
@M04650:207:000000000-C238N:1:1101:14534:8265 2:N:0:19
GGACTACCCGGGTTTCTAATCCTGTTTGCTCCCCACGCTTTCGAGCCTCAGCGTCAGTTACAGACCAGAGAGCCGCCTTCGCCACTGGTGTTCCTCCATATATCTACGCATTTCACCGCTACACATGGAATTCCACTCTCCTCTTCTGCACTCAAGTCTCCCAGTTTCCAATGACCCCCCCCGGTTGAGCCGGGGGCTTTCACATCTGACTTAAGAAACCGCCTGCGCTCCCTTTACGCCCAATAACTCCGGACAACCCTTGCCACCTACGTATTACCGCGGCTGCCGGCGCGTAGTTACC
+
CCCCCGGGGGGGGGGGGGGGGGGGGGGFGGGGGGGGGGGGGGG?ECGGGFFGGGGCGGGGGFGFGGGG,@FFGGGGGGGGCGGGCEEFGGGGGAFGGEGGGGGFE;CFFGGGGGGFGGGGGGGGGGGFGGFEGD9E=8D@EDGFAED;FGGFGGG,9@DD,D8EGGGG,=DD6,=@?+6@?*>EGGDG?EFE5EGEC3FFGF9@+;+;<CF+4:;+;(=C>GFF(7-.47((3C:AF(;EE?(4F7).??>>()/3>(-8:?G(*<3(52::>+44C7(2;((--4((3*(2(-24(<:).
@M04650:207:000000000-C238N:1:1101:4245:8280 2:N:0:19
GGACTACTGGGGTATCTAATCCTGTTTGCTCCCCACGCTTTCGCGCCTCAGCGTCAGTTACAGACCAAAAAGCCGCCTTCGCCACTGGTGTTCCTCCACATCTCTACGCATTTCACCGCTACACGTGGAATTCCGCTTTTCTCTTCTGTCCTCAAGCCTTCCAGTTTCCAATGACCTTCCACGGTTAAGCCGTGGGCTTTCACTTCTGACTTAATTGACCGCCTGCGTGCCCTTTCCGCCCAGTAATTCCGATTAACTCTTGCACCCTCCGTATTCCCGCGGCTGCTGGCACGGGTTTAGC
+
CCCCC,FFGGGGG,CEFGGGGGGFGFGGCEGGGGGGCGGGGGGEGGGF@EEGGG7C@FGFGGFGFFGGCGGDGGGGGGGGFGDC@=C8CEFGGGGGE8,:A=FGFFFDDFGGGGGGGGDC@E9F7EE+B,EBCFGGGC6,@=DF,,@FDD@?AC8AE+,66@F9FAFGFG93+CF8@7C8,@8BFCE7EF7*@7E***@DFFG+:?76/BFFA7@++*,;(/5=(;>D@D(/;CF3A?GG730;>+7)3A)(/.*)0)-:<2C27;8<:2(-4C:4<C(10(27232.4E0<19((,*().
@M04650:207:000000000-C238N:1:1101:3805:8295 2:N:0:19
GGACTACCGGGGTATCTAATCCTGTTTGCTCCCCACGCTTTCGCGCCTCAGCGTCAGTTACAGACCAAAAAGCCGCCTTCGCCACTGGTGTTCCTCCACATCTCTACGCATTTCACCGCTACACGTGTAATTCTACCCCTCCCTAAAATACTCTAGCTACCCAGTATGCAATGCTATTCCTAGGTTAAGCCCAGGGCTTTCACATCTCACTTAAGTCACCGCCTGCGTGCCCTTTACGCCCAGTCATTCCGATTAACGCTTGCCCCCTCCGGCTTACCGCGGCTTCTGGCCCGGAGTTAGC
+
C9@@CCFGEGGGE7FGFGEGAFGGGFFGGFFFFCEFCGCGGGE7FEGG7E,EEEGGGGGFCE<FGFFFGGGECGFFFGGG=FG,BF,CFBFE9FGGFFCFE=BF9FEBCF:EFG,FECED+44F=FF,=?FFGGA5@DFF>DEB8,>AFCCFGCEFF,@D=F?8F,EF,@EGGGC,EFGGG9;7>FDGGGGC>>*@5CFFFFGFAD:FCFGF*++=:9>C@DBFDA(:(*(,3:A)@1ECC014875.:840,2/)011:?0*(9;962:(((24?GF:;(30((446AF6C>(414E<<<
@M04650:207:000000000-C238N:1:1101:18372:8310 2:N:0:19
GGACTACAGGGGTTTCTAATCCTGTTTGCTCCCCACGCTTTCGCGCCTCAGCGTCAGTTACAGACCAAAAAGCCGCCTTCGCCACTGGTGTTCCTCCACATCTCTACGCATTTCACCGCTACACGTGGAATTCCGCTTTTCTCTTCTGTCCTCAAGCCTTTCAGTTTCCAATGACCTTCCACGGTTAAGCCGTGGGCTTTCACATCAGACTTAAAAGGCCGCCTGCGCGCGCTTTACGCCCAATAATTCCGGACAACGCTTGCCACCTACGTATTACCGCGGCTGCTGGCACGTAGTTAGC
+
CCCCCGGGGGGGGGGGGGGGGGGGGGGGGGGGGGGGGGGGGGGGGGGGGGGGGGGGGGGGGGGGGGG?EFGGGGGGGGGGGGGGGGGGGGGGGGGGGGGGGGGGGGGGGGGGGGFGGGGGGGGGGGFGGGGGGGGGGGGGGGGFGGGGGGGFGGGGGGGFGGGGGGGGGGGGGGGGGGGFGGGGGG6F9FGGGGDGGGGGGFGFFGG*7CGFAGGGF25CBGFFDF1B@GFFBGFFF<CEE?:?FC2<FF4;(<D?<16?FFGFGC:87?:8?G?AGF349>27>6??FG?G:134:F9).
@M04650:207:000000000-C238N:1:1101:5136:8310 2:N:0:19
GGACTACTAGGGTTTCTAATCCTGTTTGCTCCCCACGCTTTCGAGCCTCAGCGTCAGTTACAGACCAGAGAGCCGCCTTCGCCACTGGTGTTCCTCCATATATCTACGCATTTCACCGCTACACATGGAATTCCACTCTCCTCTTCTGCACTCAAGTCTCCCAGTTTCCAATGACCCTCCCCGGTTGAGCCGGGGGCTTTCACATCAGACTTAAGAAACCGCCTGCGCTCGCTTGACGCCCAATAAATCCGGACAAAGCTTTCCACCTACGTATTACCGCGGCTGCTGGCACGTAGTTAGC
+
CCCCCGGGGGGGGGGGGGGGGGGFGGGGGFGGGGGGGGGCF?FGGGGGG@F8FGGGGGGGGCGGGGFFFGGF@BFEFGGGGGGGDGGFGGGGGGFGGGGGGGGGGGGGGGGGGGGGCCEGCEGGDFFFFFFF;FGGCFCCGGFFGFFFF8E?DGFGE;,7@F@EDFGFFFFFCCCGGGGG6FGGGGGG6BFEEGDCCCECC@FFFGF4>DFF=CCFF(8C1DBFFFFF0>963A)(92EGE?6:F:4>FF59:DG?*,8A>-:6:C:33>B?2@:9<:<>F>B06().4=?F:31?6<:26
@M04650:207:000000000-C238N:1:1101:14261:8328 2:N:0:19
GGACTACCGGGGTTTCTAATCCTGTTTGCTCCCCACGCTTTCGAGCCTCAGCGTCAGTTACAGACCAGAGAGCCGCCTTCGCCACTGGTGTTCCTCCATATATCTACGCATTTCACCGCTACACATGGAATTCCACTCTCCTCTTCTGCACTCAAGTTCCCCAGTTTCCAATGACCTTCCCCGGTTGAGCCGGGGGCTTTCACATCAGACTTAAGGAACCGCCTGCGCTCGCTTTACGCCCAATAAATCCGGACAACGCTTGCCACCTACGCATTACCGCGGCTGCTGGCACGTAGTTAGC
+
CCCCCGGGEEGECGGGGGGGGGGGGGFGGGGFGGGGGGGDFGGFGGGFFFGFGGG@FGGGGGGGGGGGFFFGGGGGGGGGGGGGFGGGGGGGGGGGGGGGGGGGCEGGGGGGGGGGGGGGGGGGGGGGGGFGGEDDFGGGGFGFGGGGGGGFGGFGGGFGGGGE@DGGGGFFFGGGGF6@ECEEGD5FEGGGGGGGGGCFGFGFFF+;@GC>>+:D6@GGFGF@;FBFFD;F:E:>?<CGE?0:GFABFFFF?EC3537?12C2CFB1:?0(4;:AC7,9>>>10::::E1?1:14:A4).
@M04650:207:000000000-C238N:1:1101:22860:8385 2:N:0:19
GGACTACTGGGGTATCTAATCCTGTTCGCTCCCCACGCTTTCGTTCCTCAGCGTCAGTTACTGCCCAGAGACCCGCCTTCGCCACCGGTGTTCCTCCTGATATCTGCGCATTTCACCGCTACACCAGGAATTCCAGTCTCCCCTACAGCACTCAAGTCTGCCCGTATCGCCTGCACGCCCACAGTTAAGCTGCGGGATTTCACAAACGACGCGACAAACCGCCTACGAACTCTTTACGCCCAGTAATTCCGGACAACGCTCGCACCCTACGTATTACCGCGGCTGCTGGCACGTAGTTAGC
+
CCCCCFGGGGGGGGGGGGGGGGGGGGGGGGGGGGGGGGGGGGGGGGGGGGGGGGGGGGGGGGGGGGGGGGGGGGGGGGGGFGGGGGGGGGGGGGGGGGGGGGGGGGGGGGGGGGFGGGGGEGGGGGGECGGGGGG9EEFGGGGFGGGGDGGFGGGGGGGGGGGGGGGGGGGGGGGGGGGGGGGEBBF,@EFFGGGGGGGGC6;:ACGB(CDGB3D5B@GGFGFFFFFF2<<A>FFBFFGGGFF>CFDBGFFF0BGFGFF6:1)(7??:<((,4C?AGD2649991()5(2(<(4??:9)66
@M04650:207:000000000-C238N:1:1101:14420:8439 2:N:0:19
GGACTACCGGGGTTTCTAATCCTGTTTGCTCCCCATGCTTTCGCGCCTCAGCGTCAGTTATAGACCAGAAAGTCGCCTTCGCCACTGGTGTTCCTCCACATCTCTACGCATTTCACCGCTACACGTGGAATTCCACTTTCCTCTTCTATCCTCAAGCCTTCCAGTTTCCATTGACCCTCCCCGGTTGAGCCGGGGGATTTCACATCAGACTTAAGGAACCGCCTGCGCTCGCTTTACGCCCAGTAAATCCGGATAACCCCCGCACCCTACGATTTACCGCGGCTGCTGGCACGTAGTTAGC
+
CCCCCGGGGGGGGGGGGGGGGGGFGGGGGGGGGGGGDGGGGGGGGGGGGGGGGGG:FEFGGGGGGGGGGGFEFFGGGGEGGGG7CFGGCGGGGGGGC8EFFFGGGGGGGGGFFCAFGGDDDFFGFGGGCDFGGE,EFGGGDDFFGGGGGGD7=DFGGGFFFG8,@EAGFG,@@DF8D?EGGGG+>7BCED>97CC594F,++>686:/**;:CCGC4(CC@G9;159>(:331F))@6EGE(44*C<)>?E>()/4*(.(--94C=::061((A0)<:13;>;>0?FFB51?3,8(-<6).
@M04650:207:000000000-C238N:1:1101:24735:8460 2:N:0:19
GGACTACTCGGGTATCTAATCCTGTTTGCTCCCCACGCTTTCGCACCTGAGCGTCAGTCTTTGTCCAGGGGGCCGCCTTCGCCACCGGTATTCCTCCACATCTCTACGCATTTCACCGCTACACATGGAATTCTACCCCCCTCTACAAGACTCTAGCCAACCAGTTTCAGATGCAATTCCCAAGTTAAGCTCGGGGCTTTCACATCTGACTTAATTGACCGCCTGCGTGCGCTTTACGCCCAATAATTCCGGACAACGCTTGCCACCTACGTATTACCGCGGCTGCTGGCACGTAGTTAGC
+
CCCCCGGGGGGGGGGGGGGGGGGGGGGGGGGGGGGGGGGGGGGGGGGGGGGGGGGGGGGGGGGGGGGGGGGGGGGGGGGGGGGGGGGGGCFGGGGGGGGGGGGGGGGGGGGGGGGGGGGGGGGGFFGGFFGGGGGGGGGGGGG?FGGGGCFFGF;7CFGGFGGFGGGGGGGGGGGGGGGGGFGGGGGGGGEFGGEGGDFGGFGFFGGFFGGCECGGFFGC>GFFFF0:;D@04EFFFFCEEFFFGG4<79@03:D?C39?:<F?FF::27(3<E?9?F?99BF>;B??(:2A1:(((34<5
@M04650:207:000000000-C238N:1:1101:7355:8482 2:N:0:19
GGACTACTGGGGTATCTAATCCTGTTTGATCCCCACGCTTTCGCACATCAGCGTCAGTTACAGACCAGAGAGCCGCCTTCGCCACTGGTGTTCCTCCATATCTCTGCGCATTTCACCGCTACACATGGAATTCCACTCTCCTCTTCTGCACTCAAGTTCCCCAGTTTCCAATGACCCTCCACGGTTGAGCCGTGGGCTTTCACATCAGACTTAAGAAACCGCCTACGCGCGCTTTACGCCCAATAATTCCGCACAACGCTTGCCACCTACGTATTACCGCGGCTCCTGGCACGTAGTTAGC
+
CCCCC@FGGGGGCFEGGGGGGGGGGGGGCGGGGGGFEGGGGGGGGGGCAEFGGGGGGGFGGC9<FGGGFGGGGGGGGGGGGGGGGFGG6EFGGGGGF?FE9EFGGGFGCFGGGGFGGGGGGGGGF8FFFFGGGGGGGGGGGGGF8E,@EFGFGGDEF,@EFFFGFGFFFEF9D,=DG+@C83B7D@C,@FG6+@CEFGGGGFGF>FGA379C4F+=CDGG-::>(;@F/)3;2=FFFFGGG@((9*54FFF(4)97*7;<(4547C07??<(877:FF8;>((((,.)5C:F:.(,4C256
@M04650:207:000000000-C238N:1:1101:16779:8493 2:N:0:19
GGACTACTGGGGTATCTAATCCTGTTTGCTCCCCACGCTTTCGCGCCTCAGCGTCAGTTACAGACCAAAAAGCCGCCTTCGCCACTGGTGTTCCTCCACATCTCTACGCATTTCACCGCTACACGTGGAATTCCGCTTTTCTCTTCTGTCCTCAAGCCTTCCAGTTTCCAATGACCTTCCACGGTTAAGCCGTGGGCTTTCACATCAGACTTAAAAGGCCGCCTGCGCGCGCTTTACGCCCAATAATTCCGGACAACGCTTGCCACCTACGTATTACCGCGGCTGCTGGCACGTATTTAGC
+
CCCCCGGGGGGGGGGGGGGGGGGGGGGGGGGGGGGGGGGGGGGGGGGGGGGGGGGGGGGGGGGGGGGDFGGGGGGGGGGGFGGGGGFFGGGGGGGGGGGGGGGGGGGGGGGGGGGGGGGGGGGGGGFEGGGGGGGGGGGGGGGFGGGGGGGFGGGGGGGGGGGGGGGGGFGGGCGGGGGGGGGCGGGGGGGGG>CEGGFGGFGFFGGFBFC@68CFFFGGFGFFFFBFBGFF;G>)@0;EGF??GG>AFF:6?FG(>6;BF?GF7CB?::(8>C?2CF(9;BF;>6?>BE1F<F?-,AAFF
@M04650:207:000000000-C238N:1:1101:14183:8496 2:N:0:19
GGACTACCGGGGTATCTAATCCTGTTTGATCCCCACGCTTTCGCACATCAGCGTCAGTTACAGACCAGAGAGCCGCCTTCGCCACTGGTGTTCCTCCATATCTCTGCGCATTTCACCGCTACACATGGAATTCCACTCTCCTCTTCTGCACTCAAGTTCCCCAGTTTCCAATGACCCTCCACGGTTGAGCCGTGGGCTTTCACATCAGTCTCAAAAGGCCGCCTGCCAGCGCTTTACGCCCAATAATTCCGGACAACCCTTCCCACCCACGTATTCCCGCGGCTCGCGGCACGGAGTTCGC
+
CCCCCGGGGGGGGGGGGGGFFFFGGG,CFFCGFGGGGGGGGGG7FFE9EDGGGGGGGGGGGGGFGF8F,C@BF<FGGGEGGGGG7EEFCBFCFFGGADFGGC;FCF,@CCGGFGFFG@E>EFFFGGGCEFEFGGDFGE,,EFGFGG;EGDFFDGGFFFGGGGC>FGAFFEEFF9A8E+CEFDE7@+>@7DGEE7C9*9FDG@BF69CF*++2:CFF;?GFBGB=25())1.(3:8>A;EGG?<1<C7<>@F>B35:5(,(,.*(*;,(41((20()2*-7;((7(((-(242((,,(2--(
@M04650:207:000000000-C238N:1:1101:19253:8526 2:N:0:19
GGACTACTAGGGTTTCTAATCCTGTTTGCTCCCCACGCTTTCGCACCTGAGCGTCAGTCTTTGTCCAGGGGGCCGCCTTCGCCACCGGTATTCCTCCAGATCTCTACGCATTTCACCGCTACACCTGGAATTCTACCCCCCTCTACAAGACTCCAGCCTGCCAGTTTCGAATGCAGTTCCCAGGTTGAGCCCGGGGATTTCACATCCGACTTGACAGACCGCCTGCGTGCGCTTTACGCCCAGTAATTCCGATTAACGCTTTCACCCTCCGTATTACCGCGGCTGCTGGCCCGGATTTAGC
+
CCCCCGG<<FGGG<FGGGGGGGFFGGGGGGGGGGGGGGGGGGGGGGGGFGFGGGGGGGGGGAFGGGGFFGGEGGGGGGGGGGGGGCGGGGGGGEGGGGGGGGGGGGGGGGGGGGGGGGGGGGGGGGGGGGGGGGGFG8EGGGGFGGFGCFGFGCFGGGGG?FF?GGGGGDGGGGGGGGG7EAEFGFFFCGGGC5:54CFGGFGFFGFE@GGG<:6FFFGFB3>?6FFF6DBFFGFAFFGGGFBFGG<BGFF:?EG<D19:0(26GGBFF?F26F?<FG:>1>60-4:?(72=2(-(-<245
@M04650:207:000000000-C238N:1:1101:15399:8563 2:N:0:19
GGACTACTGGGGTATCTAATCCTGTTTGCTCCCCACGCTTTCGCGCCTCAGCGTCAGTTACAGACCAAAAAGCCGCCTTCGCCACTGGTGTTCCTCCACATCTCTACGCATTTCACCGCTACACGTGGAATTCCGCTTTTCTCTTCTGTCCTCAAGCCTTCCAGTTTCCAATGACCTTCCACGGTTAAGCCGTGGGCTTTCACATCAGACTTAAAAGGCCGCCTGCGCGCGCTTTACGCCCAATAATTCCGGACAACGCTTGCCACCTACGTATTACCGCGGCTGCTGGCACGTAGTTAGC
+
CCCCCFGGGGGGGGGGGGGGGGGGGGGGGGGGGGGGGGGGGGGGGGGGGGGGGGGGGGGGGGGGGGGGGGG>FGGGGGGGFGGGGGGGGGGGGGGGGGGGGGGGGGGGGGGGGGGGGGGGGFGGGGGGGGGGGGGGGGGGGGGFGGGFGGFFGGECFGGGGGGGGGGGGGGGGGGCFGGGFGDEGGGG7FGGGGGGGGGGGFGFFGGF=DFGFG>CF9GGBGFFBFFFFGFF@EFEF?GGG?FB:FBAGF?;0@GFG9>?FFGFCC?B02342E?BGGFF;>F>9?D):E7F1,.3<F5:6
@M04650:207:000000000-C238N:1:1101:26434:8570 2:N:0:19
GGACTACTGGGGTATCTAATCCTGTTTGCTCCCCATGCTTTCGCGCCTCAGCGTCAGTTATAGACCAGAAAGTCGCCTTCGCCACTGGTGTTCCTCCACATCTCTACGCATTTCACCGCTACACGTGGAATTCCACGTTCCTCTTCTATCCTCAAGCCTTCCAGTTTCCAATGACCTTCCACGGTTAAGCCGTGGGCTTTAACATCAGACTTAAAAGGCCGCCTGCGCGCGCGTTCCGCCCAATAATTCCGGACAACGCTTGCCACCTACGTATTACCGCGGCTGCTGGCACGTAGCTAGC
+
BC-A,,FEFFGDFFC@EC@6C,,CFE@FGGG@FFFF8@C<@5@;6@FFG<<FF@FEGCFFA,6@<@FGFEFFFGGGG:FCGFGEGFCDFFC7FCGFGGGFGGGGGGEFGGGCFFGGGGG6>@EFCAFGGGAFGFFG+@FGCGDDGGGG<D89AFDECFF,=,99:DDD9ECEDGF8E?E8EE=BFG>FCDC7:@C>CFCF7+@BFGFA8?7CCFF:B@,;/@5(-6/)(/6@(::(2(4=@84:FFF)C??>()12*((,(494?F:(2:<??F?<0*,--39>9(53:5(92((.(3.5,
@M04650:207:000000000-C238N:1:1101:27527:8605 2:N:0:19
GGACTACACGGGTATCTAATCCTGTTTGCTCCCCACGCTTTCGCGCCTCAGCGTCAGTTACAGACCAAAAAGCCGCCTTCGCCACTGGTGTTCCTCCACATCTCTACGCATTTCACCGCTACACATGGAATTCCGCTTTTCTCTTCTGTCCTCAAGCCTTCCAGTTTCCAATGACCTTCCACGGTTAAGCCGTGGGCTTTCACATCAGACTTAAAAGGCCGCCTGCGCGCGCTTTACGCCCACTAATTCCGGACAACGCTTGCCACCTACGTATTACCGCGGCTGCTGGCACGTAGTTAGC
+
CCCCCGGGGGGGGGGGGGGGGGFGGGGGGGGGGGGGGGGGGGGGGGGGGGGGGGGGGGGGGGFFGGGGGCFGGGGGGGGGGGGGGGGFGGGGGGGGGGGGGGFGGGGGGGGGGGGGGCECEGGGGGGGGGGGGGGGGGGFGGGFGGGGGGDB8DDFFFGFGFGFFFGGGFGGF;=?EGGFFFEGGGGFCFGGGGGGGGGGF6D>FFFF=GFGFFCFFFC<>GF@FFBE@GBFFGF)+,;CG?(47FF<CF?90@)8F696??3>DE?<:B??<C:BGGFFBFFFFFFFFG(6830,4E6)6
@M04650:207:000000000-C238N:1:1101:24856:8621 2:N:0:19
GGACTACCAGGGTATCTAATCCTGTTTGATCCCCACGCTTTCGCACATCAGCGTCAGTTACAGACCAGAGAGCCGCCTTCGCCACTGGTGTTCCTCCATATCTCTGCGCATTTCACCGCTACACATGGAATTCCACTCTCCTCTTCTGCACTCAAGTCTCCCAGTTTCCAATGACCCTCCCCGGTTGAGCCGGGGGCTTTCACATCAGACTTAAGAAACCGCCTGCGCTCGCTTTACGCCCAATAAATCCGGACAACGCTTGCCACCTACGTATTACCGCGGCTGCTGGCACGTAGTTAGC
+
CCCCCGGGGGGGGGGGGGGGGGGGGGGGGGGGGGGGGGGGGGGGGGGFGGGGGGGGGGGGGGGGGGGGGGGGGGGGGGGGGGGGGGGGGGGGGGGGGGGGGGGGGGGGGGGGGGGGGGGGGGGGGGGGFFFGGGGGFFFGGGGFFGGGGGGFGGGGGGDFFGGGGDGGGGGGGGGFGDGGGEEDGGGGFGGGGEGGGGGGGFGF6CCFEGC:CFGGFDGGFGF?@FBF@GBFFGFFFFGGG?0:DG<<F?B;()C6/7>?(8F>CCFFFFFF<@>9FGFF>9>B1?DD051C6((42<9>:
@M04650:207:000000000-C238N:1:1101:25334:8626 2:N:0:19
GGACTACAGGGGTTTCTAATCCTGTTTGATCCCCACGCTTTCGCACATCAGCGTCAGTTACAGACCAGAGAGCCGCCTTCGCCACTGGTGTTCCTCCATATCTCTGCGCATTTCACCGCTACACATGGAATTCCACTCTCCTCTTCTGCACTCAAGTTCCCCAGTTTCCAATGACCCTCCACGGTTGAGCCGTGGGCTTTCACATCAGACTTAAGAAACCGCCTACGCGCGCTTTACGCCCAATAATTCCGGATAACGCTTGCCACCTACGTATTACCGCGGCTGCTGGCACGTAGTTAGC
+
CCCCCGGGGGGGGGGGGGGGGGGGGGGGGGGGGGGGGGGGGGGGGGGGGGGGGGGGGEFGGFGGGGGGGDDGGGGEGGGGGGGEDFFGGGGGGGGGGGGGGDGGGGGGEGGGGGGDGDGGGGGGFGGGGGGGGGGGGGFGGGGFGGGGGGGFGCGGFEGGGGGGDEFGGGFFGGGGGGGEGFGGGGGGGGGGGGG>DGGGGAGFFDCF=GGGFGGFF7DC@GF>?F?41<9B>CA);8EFFF<?GFF<>FF6:<39C6><(4CBGF<?FFB82C?<9::19>B>FFFB4:89::???G246
@M04650:207:000000000-C238N:1:1101:13151:8639 2:N:0:19
GGACTACTCGGGTATCTAATCCTGTTTGCTCCCCACGCTTTCGTGCATGAGCGTCAGTACAGGCCCAGGGGATTGCCTTCGCCATCGGTGTTCCTCCGCATATCTACGCATTTCACTGCTACACGCGGAATTCCATCCCCCTCTGCCGTACTCTAGCCCTACAGTCACCAACGCAATTCCCAGGTTGAGCCCGGGTATTTCACATCCCACTTAATCATCCGCCTACGCTCCCTTTACGCCCAGTAAATCCGGATAACTCTCGCCACCCACGTATTACCGCGGCTTCTGGCACGTAGTTAGC
+
CCCCCGGGGGGGGGGGGGGGGGGGGGGGGGGGGGGGGGGGGGGGGGGGGGGGGGGGGGGGFFGGGGGGGGGGGGGGGGGGFGGGGGGGGGGGGGGGGGGGGGGGGFGGGGDGGGGGDGGFFGGGCEEGGGGFGGGGGG8FCDGFGGFGFGGFGGGGGGGGFGGGCFC;,@>8DDCDECFDCFGFFC6EFG8CEEEE4*@CFFGF6CCFBGDFEF@C87E7;FFF?A;>079?8CFFF;EGG(::D>).??:0(8DFG<A)56DFDC0(422::?BAE>13((43(.4<AG(C62(4(<.66
@M04650:207:000000000-C238N:1:1101:25958:8645 2:N:0:19
GGACTACCGGGGTATCTAATCCTGTTTGCTCCCCACGCTTTCGAGCCTCAGCGTCAGTTACAGTCCAGAGAGTCGCCTTCGCCACTGGTGTTCCTCCACATCTCTACGCATTTCACCGCTACACGTGGAATTCCACTTTCCTCTTCTATCCTCAAGCCTTCCAGTTTCCAATGACCTACCACGGTTAAGCCGTGGGCTTTCACATCAGACTTAGAAGGCCGCCTGCGCGCGCTTTACGCCCAATAATTCCGGACAACGCTTGCCACCTACGTATTCCCGCGTCTGCTGTCACGTAGTTAGC
+
CCCCCFDGDEGGEGGGGFAEGEFFGG96CFGFGGGGGGGEGGGGGDGGGF<<FFGC:C@EFD<FEGGGGGE:EF7BGGCFF7F7B=EGGFC=<F=FFFGFF<;=EFDFGGFGGGGEFCG8BFFGD4=F+CFE=,>?D9=CE+=+7EFFFGGFGDDFGC8BFGF8:3=@F@DGFGFFD+AFGFBEGGE,9EFDE>E:F9FCFF@@B774=*;+::8@:>C75<25(65595((.:>C6;CF51(,2*6A>BF(,)11911:-87(2<8145(,)3(-+9213(2(-66))34C1:(.4C:9:
@M04650:207:000000000-C238N:1:1101:12241:8653 2:N:0:19
GGACTACACGGGTATCTAATCCTGTTTGCTCCCCACGCTTTCGCACCTGAGCGTCAGTCTTTGTCCAGGGGGCCGCCTTCGCCACCGGTATTCCTCCACATCTCTACGCATTTCACCGCTACACATGGAATTCTACCCCCCTCTACAAGACTCTAGCCAACCAGTTTCAGATGCAATTCCCAAGTTAAGCTCGGGGCTTTCACATCTGACTTAATTGACCGCCTGCGTGCGCTTTACGCCCAGTAATTCCGATTAACGCTTGCACCCTCCGTATTACCGCGGCTGCTGGCCCGGAGTTAGC
+
C@CCCGGGGGGGGGGGGGGGGGGGGGGGGGGGGGGGGGEGGGGGGGGGGGGGGGGGGGGGGGGGGGGGGGGGGGGGGGGGGGGGGGGGGGGGGGGGGGGGGGGGGGGGGGGGGGGGGGGGGGGGGFGGGGGGGGGGGGGGGGGFGGGCFFGFGFGGGGGGGGGGGGGGGGFGFGGDCFGGGGGGGGGGGG;CEGGGGDCFGFGFFGGFEGGG3@CC6>FGFG;DDFFBDGFFFEFAFFGGGFFFGG<DGFFFFDDAC?BBB:GFGGFFF6;:?FFFGF<B>;B>FF>)87(:7963(:6A4
@M04650:207:000000000-C238N:1:1101:22066:8671 2:N:0:19
GGACTACCAGGGTTTCTAATCCTGTTTGCTCCCCATGCTTTCGCGCCTCAGCGTCAGTTATAGACCAGAAAGTCGCCTTCGCCACTGGTGTTCCTCCACATCTCTACGCATTTCACCGCTACACGTGGAATTCCACTTTCCTCTTCTGTCCTCAAGCCTTCCAGTTTCCAATGACCTTCCACGGTTAAGCCGTGGGCTTTCACATCAGACTTAGAAGGCCGCCTGCGCGCGCTTTACGCCCAATAATTCCGGACAACGCTTGCCACCTACGTATTACCGCGGCTGCTGGCACGTAGTTAGC
+
CCCCCGGGGGGGGGGGGGGGGGGGGGGGGGGGGGGGGGGGGGGGGGGGGGGGGGGGGGGGGGGGGGGGGGGGGGGGGGGGGGGGGGGGFGGGGGGGGGGGGGGGGGGGGGGGGGGGGGGDGGGGGGGGFGGGGGGGGGGGGGGFGGGGGGGFGGGFGGGGGGGGGGGGGGGGGGGGGGGGGGGGGGGGFGGGGGGGGGGGGFGFFF+*@CGGFGGGFFGDAGA22;2?BDF9BEFEFDGGGD@FGFF?CFF>?FD0*(,4:BG:FGF?271.4C:4C7:66>676<7BBE<F?:?BBGAB:
@M04650:207:000000000-C238N:1:1101:8864:8681 2:N:0:19
GGACTACACGGGTTTCTAATCCTGTTTGCTCCCCACGCTTTCGCGCCTCAGCGTCAGTTACAGACCAAAAAGCCGCCTTCGCCACTGGTGTTCCTCCACATCTCTACGCATTTCACCGCTACACGTGGAATTCCGCTTTTCTCTTCTGTCCTCAAGCCTTCCAGTTTCCAATGACCTTCCACGGTTAAGCCGTGGGCTTTCACATCAGACTTAAAAGGCCGCCTGCGCGCGCTTTACGCCCAATAATTCCGGACAACGCTTGCCACCTACGTATTACGCCGGCTGCTGGCACGTAGTTAGC
+
CCCCCGGGGGGGF7CFGGGGGGGGFFGGGGGGGCFGGDFCFFFGEF@FG?FGGFFCDGFGFFFGFGGGGGGGGGGGGGGGGFGGGGFGGGGGGGGGGBEGGGGGGGGGGGD:<FGGFG>DCFFF:EFEGGGGDG8+8C@9EFFFFFFEFGFFGGGGFFGCFG8EDFCFFFBGGGGGGGF?9ACCGEC9@FEGEGGGGGGGGFGFFGG4;CCFCFGGF=C<@D2((;73(/099=:<F?EGGFF<FGBFG?F;1)>:5040(4C27F?82:?:<G7AG*(((-7;;?:)5::?0(.22C46)
@M04650:207:000000000-C238N:1:1101:19187:8685 2:N:0:19
GGACTACCAGGGTATCTAATCCTGTTTGCTCCCCACGCTTTCGCACCTGAGCGTCAGTCTTTGTCCAGGGGGCCGCCTTCGCCACCGGTATTCCTCCACATCTCTACGCATTTCACCGCTACACGTGGAATTCTACCCCCCTCTACAAGACTCTAGCCAACCAGTTTCAGATGCAATTCCCAAGTTAAGCTCGGGGCTTTCACATCTGACTTAATTGACCGCCTGCGTGCGCTTTACGCCCAGTAATTCCGATTAACGCTTGCACCCTCCGTATTACCCCTGCGGCTGGCACGGAGTTAGC
+
CCCCCGGGGGGGGGGGGGGGGGFFGGGFGGGFGGGGGGGGGGGGGGGGDCFDFEEGGGGGGGGGGGGGGGGGDGGGGGGGGGGGGGGGGCGFGGGGGGGGFFGGGDGGGGGGGGGGGGGGGGGGGGGGGGGGGGGGGGGGGGGFGGGGGGGFGADFGFFGG@EGGGGGGGGGCGFGGGGFGGGGGGGGFFE9ECEGGGG6>A<FF;885+2CECFC6<FG>D@FFFBB1C>>0CFFFBE5?::BGGADFF??FFGFG696B1<>GGFBBFFF6=89FG(-(-((,((48D(98229?C<<4
@M04650:207:000000000-C238N:1:1101:19977:8711 2:N:0:19
GGACTACCCGGGTTTCTAATCCTGTTTGCTCCCCACGCTTTCGCGCCTCAGCGTCAGTTACAGACCAAAAAGCCGCCTTCGCCACTGGTGTTCCTCCACATCTCTACGCATTTCACCGCTACACGTGGAATTCCACTTTCCTCTTCTATCCTCAAGCCTTCCAGTTTCCAATGACCTTCCACGGTTAAGCCGTGGGCTTTCACATCAGACTTAAAAGGCCGCCTGCGCGCGCTTTACGCCCAATAATTCCGGACAACGCTTGCCACCTACGTATTACCGCGGCTGCTGGCACGTAGTTAGC
+
CCCCCGGGGGGGGGGGGGGGGGGGGGGGGGGGGGGGGGGGGGGGGGGGGGGGGGGGGGGGGGGGGGGFGGGGGGGGGGGGGGGGGGGGGGGGGGGGGGGGGGGGGGGGGGGGGGGGGGGGGGGGGGGGGGGGGGGGGGFGGGGFGGGGGGGFGGGGGGGGGGGGGGGGGGGGGCCFGGGGGGGGGGGGGGFGGGGCGGFGGFGFFGFF=CDGFGGGCFGGFGFFFFFFBGFFBGF<F?CGGBF:FGFFGFFFFFG3C>>B(8F>CFF?FFFF?C?<?G?F>>03>BDFFG?C<BFFFGFF>
@M04650:207:000000000-C238N:1:1101:5529:8806 2:N:0:19
GGACTACTGGGGTTTCTAATCCTGTTTGCTCCCCACGCTTTCGAGCCTCAGCGTCAGTTACAGACCATAGAGTCGCCTTCGCCACTGGTTTTCCTCCATATATCTACTCATTTCACCGCTACACGTGGAATTCCACTTTCCTCTTCTATCCTCACGCCTTCCAGTTTCCCATGACCTTCCACGGTTAAGCCGTGGGCTTTCACATCAGCCTTAAAAGGCCGCCTGCTCTCGCTTTACGCCCACTAATTCCGGACACCGCTTTCCACCTACGTATTACCTCGGCTGCTTTCACGTCTTTAGC
+
-<BCC,EFCFFGGGGGGF9FFGGCGGGGFGGGGGCF@FGGGG7<EFGGG,CF:FGEGGFFEC@CEFE,<8,<CF+CFGGG,CC,BF,,C,CFFEFGG?E<F9==@@C,C,BCFG??ECCD+8@<+9,+4,CEBD,?FDFFFF=9EGGFDF8=E,,,A+,6ED8=F>DFF,,>6,6,@C=@A3+8@=+,7@>9;4++69B?C+;+1*+;)33A*++++:,;:D25()3?*;>5:C>*=(;C<?;5*2..+1)((27(9((4((04798:3(.,)2,6A*)5((424(2))3.<(,(,(<-)-
@M04650:207:000000000-C238N:1:1101:6127:8849 2:N:0:19
GGACTACTCGGGTATCTAATCCTGTTCGCTCCCCACGCTTTCGTTCCTCAGCGTCAGTTACTGCCCAGAGACCCGCCTTCGCCACCGGTGTTCCTCCTGATATCTGCGCATTTCACCGCTACACCAGGAATTCCAGTCTCCCCTACAGCACTCAAGTCTGCCCGTATCGCCTGCACGCCCACAGTTAAGCTGCGAGTTTTCACAGACGACGCGACAAACCGCCTACGAGCTCTTTACGCCCAGTAATTCCGGACAACGCTCGCACCCTACGTATTACCGCGGCTGCTGACACGTAGTTGTC
+
A-CCCGGCGGGGGGGGGGGGGGGDFGGGGGGGGGGGGGGGGGGFEFGGGG8A6FCEGGGFFFCFGGGGCA<EFF@FCGGFFGGGGGFCG@FGGGGGGCFGGGGGGFGGGGGGGGFGG7EDCFGGGGF7BEEGGGGGFFAFEFGFGGG888FFFFE=FDFG8,D+FC8F8CECCGF6CD?EGD5CCFFGGCF?6;:ECDGGG6?9=FFAFG5)935)>8CCBGFF(7:>0D9?BGBDF0EDE1<B*C<)28)3(8)4D(960,9(78?B:<(4<+4)AC190(321:)))24<(41.(<4).
@M04650:207:000000000-C238N:1:1101:6956:8868 2:N:0:19
GGACTACCCGGGTTTCTAATCCTGTTTGATCCCCACGCTTTCGCACATCAGCGTCAGTTACAGACCAGAGAGCCGCCTTCGCCACTGGTGTTCCTCCATATCTCTGCGCATTTCACCGCTACACGTGGAATTCCACTTTCCTCTTCTATCCTCAAGCATTCCAGTTTCCAATGACCTTCCACGGTTAAGCCGCGGGCTTTCACATCAGACTTAAAAGGCCGCCTGCGCTCGCTTTACGCCCAATAAATCCGGACAACGCTTGCCCCCTACGTATTACCGCGGCTGCTGGCACGTCGTTAGC
+
CCCCCGGCCFGGGDEGGG9FFGGGGGGG9FFFGGFGGGGGGGGGCF@EGGGGGGDGGGFGFDF9FGGGGGGEGGGGGGGGGGGGGFF,CBFFDGGGGG<FGC,FG9FGGGEGGGDGGGGGGGGG:=EGGGGGGFFG;EECFGGFCGGFA,@BG=FCG,E;=FAEDFGGCGGGG9,AFCCGGDGDGG>FFDE7*4CEDGGGDFFFFGDFEGGC==:++(=FFD>F;52)(*(6?*7>F0CEGB(80C5)>?DFF>G<F1>F((7(*134:??(4C:DGF?;96(79??:4C(+((--48(4.
@M04650:207:000000000-C238N:1:1101:6848:8905 2:N:0:19
GGACTACTCGGGTTTCTAATCCTGTTTGCTCCCCATGCTTTCGCGCCTCAGCGTCAGTTATAGACCAGAAAGTCGCCTTCGCCACTGGTGTTCCTCCACATCTCTACGCATTTCACCGCTACACGTGGAATTCCACTTTCCTCTTCTATCCTCAAGCCTTCCAGTTTCCAATGACCTTCCGCGGTTAAGCCGTGGGCTTTCACATCAGACTTAAAAGGCCGCCTGCGCGCGCTTTACGCCCAATAATTCCGGACAACGCTTGCCACCTACGTATTACCGCGGCTGCTGGCACGTAGTTAGC
+
CCCCCGGGGGGGG7FGGGGGGGGGGGGGGGGGGGGGGGGGGGGGGGGGGGGGGCGGGEFFGGGGGGGGGCFGGGGGGGGGGGGGGGGGGGGGGGGGGGGGFGGGGGGGGGGGGGGGGGGGGGGGGEGGGGGGGGGGGGFFGGGFGGGFGGGDGAEFFGGGGGGGGDGGGGAFF9FFGGGG+@EGGGGGGGGG6@GDGFGGGCFFFGGFBFGGFGGCAAG45C@FBF>EFGB>0EF4F?EGGF:BGGB2>6<>FFGFG>F?<FG7>FB???B2>GFFGG?;9>0(36??0:(<?:B1::4:6
@M04650:207:000000000-C238N:1:1101:13714:8927 2:N:0:19
GGACTACTGGGGTTTCTAATCCTGTTTGCTCCCCACGCTTTCGCACCTGAGCGTCAGTCTTTGTCCAGGGGGCCGCCTTCGCCACCGGTATTCCTCCACATCTCTACGCATTTCACCGCTACACATGGAATTCTACCCCCCTCTACAAGACTCTAGCCAACCAGTTTCAGATGCAATTCCCAAGTTAAGCTCGGGGCTTTCACATCTGACTTAATTGACCGCCTGCGTGCGCTTTACGCCCAGTAATTCCGATTAACGCTTGCACCCTCCGTATTACCGCGGCTGCTGGCACGGAGTTATC
+
CCCCCGGGGGGGGGGGGGGGGGGGGGGGGGGGGGGGGGGGGGGGGGGGGGGGGGGGGGGGGGGGGGGGGGGGGGGGGGGGGGGGGGGGGGGGGGGGGGGGGGGGGGGGGGGDFFGGGGGGGGGGGGGGGGGGGGGGGGGGGGGFGGGGGGGFGGGGGGGGGEEGGGGGGGGGGGGGGGFFGGGGGGGFDF?9EGGGGGFGGFGFFG7+9DCGFGGGFFG=>GB@FF>B@GFF>EFF?2EEG:(8D75<GFF:?DGFGF;?,3C<FC??BFBF?GFFGG69>FFF>F???G?E?>FB<C4).
@M04650:207:000000000-C238N:1:1101:28503:8931 2:N:0:19
GGACTACTAGGGTTTCTAATCCTGTTTGCTCCCCATGCTTTCGCGCCTCAGCGTCAGTTACAGACCAAAAAGCCGCCTTCGCCACTGGTGTTCCTCCACATCTCTACGCATTTCACCGCTACACGTGGAATTCCGCTTTTCTCTTCTGTCCTCAAGCCTTCCAGTTTCCAATGACCTTCCACGGTTAAGCCGTGGGCTTTCACATCAGACTTAGAAGGCCGCCTGCGCGCGCTTTACGCCCAATAATTCCGGCCAACGCTTGCCACCTACGTATTACCGCGGCTGCTGGCACGTAGTTAGC
+
CCCCCGGGGGGGGGGGGGGGGGGGGGGGGGGGGGGGGGGGGGGGGGGGEGGGGGGGGGGGGGGGGGGGGGGGGGGGGGGGGGGGGGGGGGGGGGGGGGGGGGGGGGGGGGGGGGGGGGGGGGGGGEGFGGGGGGGGGGGGGGGFGGGGGGGFGGGGGGGGGGGGGGGGGGGGGGGGGGGGAFGGGGGCAFGGGGG>FDGGGFGFFFGABGGEEGGFA2FGFGFF2AB>9DFFFEF<F(BFFF?12>AFG=F;(7C1FFFF(07:7@?:??BFF:?BFG69BF>(48).:GFFF0(((<246
@M04650:207:000000000-C238N:1:1101:26166:8932 2:N:0:19
GGACTACTGGGGTTTCTAATCCTGTTTGCTCCCCACGCTTTCGAGCCTCAGCGTCAGTTACAGACCAGAGAGCCGCCTTCGCCACTGGTGTTCCTCCATATATCTACGCATTTCACCGCTACACATGGAATTCCACTCTCCTCTTCTGCACTCAAGTCTCCCAGTTTCCAATGACCCTCCCCGGTTGAGCCGGGGGCTTTCACATCAGACTTAAGAAACCGCCTGCGCTCGCTTTACGCCCAATAAATCCGGACAACGCTTGCCACCTACGTATTACCGCGGCTGCTGGCCCGTAGTTAGC
+
CCCCCEGGGGGGGGGGGGGFGGGGGGGGGGGGGGGGGGGGGGGFGGGGGGFGGGGGGFFGGGGCGGGGCFGGGGGGGGGFGGGGGGGGGGGGGGGGGGGGGGGGGGGGGGGGGGGGGGGGEGGGGGGDFFGGGGGFGGGGGGGFGGGCCFGFF8EGFGGGGGGGGGGGGGGF?FGDF8FE>BCEGCEGGGGGGGGGGGGGGFGFAGFFBGCC;DF:@8FGFGFF?FFFFD>B?5FFFFGGGFF:GGFFFF>B657:F>F??BF?FG?::BFF?GFA7::>94>B;:F?,1,51-(4:C)6.
@M04650:207:000000000-C238N:1:1101:20298:8936 2:N:0:19
GGACTACTAGGGTTTCTAATCCTGTTTGCTCCCCACGCTTTCGAGCCTCAGCGTCAGTTACAGACCAGAGAGTCGCCTTCGCCACTGGTGTTCCTCCACATCTCTACGCATTTCACCGCTACACGTGGAATTCTACCCCTCCCTAAAATACTCTAGCGACCCAGTATGAAATGCTATTCCTAGGTTAAGCCCAGGGCTTTCACATCCCACTTAAGTCACCGCCTGCGTGCCCTTTACGCCCAGTCATTCCGATTAACGCTTGCACCCTCCGTATTACCGCGGCTTCTGGCACGGAGTTACC
+
CCCCCGGFFGGGGGGGGGCFFGGGGGGGGGGGGGGGGGGGGGGFGGGGGGGGGGGGGFGGGGGCFGFFGFGFCFCGGGGGGGGGG@GGFGGGGFDFGEEGGGGGGGGFGGGGGGGGGGGGGGGGGF@F@FGGFCAGG8D<CCEFFFFGFAFFGGGGG+B@ECDGFGGAFFFFF96,@9ECFC;FGGGGGGFG,7DCDGFC8BF6AFF*1CCFC75+=<GGFGB?(;@/(CDBE6A*:1EGGF1@CFC?F8=10;<EGFBF0(974;::(-44:=:AGG6>(76((.)).C?C01(7:F-).
@M04650:207:000000000-C238N:1:1101:14609:8970 2:N:0:19
GGACTACTGGGGTTTCTAATCCTGTTTGATCCCCACGCTTTCGCACATCAGCGTCAGTTACAGACCAGAGAGCCGCCTTCGCCACTGGTGTTCTTCCATATCTCTGCGCATTTCACCGCTACACATGGAATTCCACTCCCCTCTTCTGCACTCAAGCGAAACAGTTTCCAATGACCCTCCCCGGTTGAGCCGGGGGCTTTCACATCAGACTAATCTCGCCGCCTACGCGCGCTTTACGCCCAATAATTCCGGATAACGCTTGCCACCTACTTATTACCGCGGCTGCTTGCACGTAGTTAGC
+
CCCCCGGGGGGGGGGGGGGGGGGGGGGGGGGGGGGGGGGGGGGGGGGGGGCFGGGGGGGGGGGGGGGGGGGFGGGGGGGGGGGGGGGGGFGGGGGGGGGGGGGGGGGGGGGGGGGGGGGGDGFGFGGG8FGGGGGGGGFFGGGFGGGGGFGFGFDFCE8CCFGGGGGGGGGGFCFFGFGGGGGGGG>DEFGGGEEGGCFGGFGF6C7F3>FGEFG7@@GG;GFF6??B9G;;>5>9F0EGGF<<4:)6D=?1(.*6C?>1::F::F67::)))<<)<C:6>BB>2:2)8F7CBF??FGB9A
@M04650:207:000000000-C238N:1:1101:22579:9011 2:N:0:19
GGACTACAGGGTATCTAATCCTGTTTGATCCCCACGCTTTCGCACATCAGCGTCAGTTACAGACCAGAGAGCCGCCTTCGCCACTGGTGTTCCTCCATATCTCTGCGCATTTCACCGCTACACATGGAATTCCACTCTCCTCTCCTGCACTCAAGTCTCCCAGTTTCCAATGCACACAATGGTTGAGCCACTGCCTTTTACATCCGACTTAAGAAACCACCTGCGCTCGCTTTACGCCCAATAAATCCGGACAACGCTTGGGACCTACGTATTACCGCGGCTGCTGGCACGTAGTTAGCCG
+
CCCCCGGGGGGGGGGGGGGGGGGGGGGFGGGGGFGGGGGGGGGGGGGGGGGGGGGGGGGGGGGGGGGGFGGGGGGGGGGGDFFGGG<FFGGGGGGGGGGGGGCGGGGGFGGGGGGGDGGGGGGEGGGGFGGGGGGGGGFGGGGFGGGGFGGFGGGGGGGGGGGFGGGGGFGGGGGGGDGGGFFGGGGGFGGFCFGGGGGGGFFF*0;@AGGFCCGGFBGGFC:=AFFFBG9@91B@E9EFC83)::CEGF37BFG9D?:?F?GFCF25?F7<0766;<39B>F08:::,0220(-:<<<>4
@M04650:207:000000000-C238N:1:1101:25615:9020 2:N:0:19
GGACTACTAGGGTATCTAATCCTGTTTGCTCCCCACGCTTTCGCACCTGAGCGTCAGTCTTTGTCCAGGGGGCCGCCTTCGCCACCGGTATTCCTCCACATCTCTACGCATTTCACCGCTACACATGGAATTCTACCCCCCTCTACAAGACTCTAGCCAACCAGTTTCAGATGCAATTCCCAAGTTAAGCTCGGGGCTTTCACATCTGACTTAATTGACCGCCTGCGTGCGCTTTACGCCCAGTAATTCCGATTAACGCTTGCACCCTCCGTATTACCGCGGCTGCTGGCACGGAGTTAGC
+
CCCCCGGGGGGGGGGGGGGGGGGGGGGGGGGGGGGGGGGGGGGGGGGGGGGGGGGGGGGGGGGGGGGGGEGGGGGGGGGGGGGGGGGGGGGGGGGGGGGGGGGFEGGGGGGGGGGGGGGGGGGGGGGEFGFGGGGGGGCGGGGFGGGGGFGFGCFGGGGGGGGFGGGGGGCFFGGGGGGGGGFGGGGGGG@CEGGGGGGGGFGFFF=FEGGGEFFFFCGGFG91=FBF3C;9BEFFF0CEE<B:>F<<FBFF?>GFGFB?((/,9FBFB1(41EFAGG?>99B>3,)2(*3E?>(2<C<46
@M04650:207:000000000-C238N:1:1101:4169:9047 2:N:0:19
GGACTACCGGGGTTTCTAATCCTGTTTGCTCCCCATGCTTTCGCGCCTCAGCGTCAGTTATAGACCAGAAAGTCGCCTTCGCCACTGGTGTTCCTCCACATCTCTACGCATTTCACCGCTACACGTGGAATTCCACTTTCCTCTTCTATACTCAAGCCTTCCAGTTTCCAATGACCTTCACCGGTTGAGCCGGGGGCTTTCACATCAGACTTAAGAAACCGCCTGCGCCCGCTTTACGCCCAATAAATCCGGACAACGCTTGCCACCGACGTATTCCCGCGGCTGCTGGCACGTATTTAGC
+
CCACCGG8FFEEFCEFGGGGGGGGGFFFGGF8<FFG?E9EFFF,@FFGFFFFGCCFGGGG,,CCFFDF8FCFC9FEGGGGGEGGGGFGFFFGG9=FCF,EFCBFDEFGGGGGGGGGGGGGGGGGE=FGGGGCGGGGGGGGFDFFAFGC,6E;FBF?,6@,@FFGCFGDC,E3=D9,7=?,=,BEG:+@FGEEE5@C4?:FGFGFBC88><4:9@C@A@D<2CB(::()(),-7C@AFBGGGB:?*C-4CFF03BCB<99:2<G?>@((,494(<4):*3,1,(-2(),(*(34.()(<626
@M04650:207:000000000-C238N:1:1101:27877:9060 2:N:0:19
GGACTACTAGGGTTTCTAATCCTGTTCGCTCCCCACGCTTTCGTTCCTCAGCGTCAGTTACTGCCCAGAGACCCGCCTTCGCCGCCGGTGTTCCTCCTGATATCTGCGCATTTCACCGCTACACCAGGAATTCCAGTCTCCCCTACAGCACTCAAGTCTGCCCGTATCGCCTGCACGCCCACAGTTAAGCTGCGGGATTTCACAAACGACGCGACAAACCGCCTACGAACTCTTTACGCCCAGTAATTCCGGACAACGCTCGCACCCTACGTATTACCGCGGCTGCTGGCACGTAGTTAGC
+
CCCCCGGGGGGGGGGGGGGGGGGGGGGGGGGGGGGGGGGGGGGGGGGFGGGGGGGGGGGGGGGGGGGGGGGGGGGGGGGGGGGGGGGGEGGGGGGGGGGGGGGGGGGGGGGGGGGGGGGDEGGGGGGGFFGGGGGGGGGGGGGFGGGGGGGFGGGGFGGGGGGGE@,@CCGGGGFGFDGGDGDGDFGGGGGGGGGGGGE6CFGFFGGFBGGD>GDGE?GGFGF<BF?FFG?FAGFFFFGGE<B?GGFBGFF>?EGFC96:0>DFGGFFFFF47C4>FG69B>>FFFBF?GBC683839<9.
@M04650:207:000000000-C238N:1:1101:8059:9103 2:N:0:19
GGACTACCCGGGTTGCTAATCATGTGTGCTCCCCACGCTTGCGAGTCTCAGCGTCAGTTACAGACCAGAGAGTAGCCGGCGCCACTGGGGGGCGGCATAATATCGAAGCATGTCAACGCTACAAGAGGAATTCGACTCGCCTCTCCGGGACGCGAGAGAAGCAGTATGGAAGGAAGAACCGAGGTTGAGCCCGGGGAGTTCACATCACACGGAATGAGCCGCCTACGCGCACTGTACGCCAAGGAAATACGGATAAGGATGGAAACCTAGGTAAGACCGCGGCGGGTGGAAGGGAGTGAGG
+
BCC9@CF<CEGGG,+;6;<,=,;C<,<C666E8:C@F8,@,A@CC+,;46C;@,,8@6,9,,:C,:6C@E@F:9:,9++8>6+4,4:C4>++3*4C*133,,4,**,61233,,2,,4**4*28,4<C<:,,7*312*****26***2*7205*/::*286+3A2+0000<*9*8:*0*;*C*:**2<C3*12:C*7/*2**08***/-*)1,1**9)<*4)41,)3)(1((,+*-*41**-,(*0(-010,-)/4*4)..2*)**.(.).--+).02(,29(,4(-31*.*4(34,*481
@M04650:207:000000000-C238N:1:1101:9467:9138 2:N:0:19
GGACTACCAGGGTATCTAATCCTGTTTGCTCCCCACGCTTTCGCACCTGAGCGTCAGTCTTTGTCCAGGGGGCCGCCTTCGCCACCGGTATTCCTCCACATCTCTACGCATTTCACCGCTACACATGGAATTCTACCCCCCTCTACAAGACTCTAGCTGACCCGTTTCAGATGCAATTCCCAAGTTAAGCTCGGGGCTTTCACATCTGACTTAATTGACCGCCTGCGTGCGCTTTACGCCCAGTAATTCCGATTAACGCTTGCACCCTCCGTATTACCGCGGCTGCTGGCACGGAGTTAGC
+
CCCCCGGGGGGGGGGGGGGGGGGGGGGGGGGGGGGGGGGGGGGGDGGGGFGGGGGGGGGGGFGGGGGGGGGGGGGGGGGGFGGGGGGGGGGGGGGGGGGGGGGGGGGGGCGGGGGGGGGGGGGGBFGGGGGGGGGGGGGGGGEFGGGDBFGDGGGGGGGGGG7CGFDGGGGCGGGD7;AG?CFGFC@DEG;6;E5C<CGFGFG>AGGFFG7@<+@FFEGG@GFF<FB5<DF9>E:AF(;EE???F*<AGFF135<6C6>FB6CDGG<<:<62:G04CC?B>>B>9<FB?C7F:>9BBE<)6
@M04650:207:000000000-C238N:1:1101:7996:9156 2:N:0:19
GGACTACCAGGGTATCTAATCCTGTTTGCTCCCCATGCTTTCGCGCCTCAGCGTCAGTTACAGACCAGAGAGTCGCCTTCGCCACTGGTGTTCCTCCATATATCTACGCATCTCACCGCTACACATGGAATTCCACTCTCCTCTTCTGCACTCAAGTTCCCCAGTTTCCAATGACCTTCCCCGGTTGAGCCGGGGGTTTTCACATCAGACTTAAGGAACCGCCTGCGCTCCCTTTACGCCCAATAAATCCGGTCAACGCTTGCCACCTACGTCTTACCGCGGCTGCTGGCCCGTAGTTAGC
+
B@9CCEGFEF>FFDFGGDCFGGGFFGGFFGGGGGCF<FFGGG:CEGGGGFFFGGGGGGGGFCFFFFFD8E8CCF@FGGGFGGGDGDEGGGGFGGGGGCGFF9DGFCFDEBE=EFCGGGGGCGDF,,5,B?FGFGGGGDDFFGGF8ED8E,@DD?8E7@EDDD,@F=DFG9,C8;D8=8DFFFE>FF+@,@D6+@*9/?CFF6F6=C+/*;9@C++*6(<C0<6;;F>DBG(23CA3A:CEE02:4:)6C?)-(0*)>:9:13<?*<<<0?0<(A:9C7861911(8>707(7343(-<)6<
@M04650:207:000000000-C238N:1:1101:11184:9183 2:N:0:19
GGACTACTGGGGTTTCTAATCCTGTTCGCTACCCATGCTTTCGCTCCTCAGTGTCAGTAACTGCCCAGAGACCTGCCTTCGCCATCGGTGTTCTTCCTGATATCTGCGCATTCCACCGCTACACCAGGAATTCCAGTCTCCCCTACAGCACTCCAGCCTGCCCGTTTCCCCTGCACGCCCGCAGTTAAGCCTCGGGATTTCACAGACGACGCGACCAACCACCTACGAGCTCTTTACGCCCCGTAATTCCGGACAACGCTTCCCCCCTACGTATTCCCGCGGCTGCTGGCACTTATTTAGC
+
CCCCC6EEAFGGGGGGGGGGGGGGGG,CFGEGGGGFFGGGGGCFGGGGGGG<,CFGFG9FGFC9FGFGCFGGGGGGGGGGGGGG@<CCGCGGG?FGGGGFGGGGGFGEGGGG9EEGGGGGDGEGCFGGCGFGDF@,@,ECG0CDFGFFFFGDGCFDCGF,,AD8F,@D,8@F+@,1=6=68+@7CF,C7>B?FGG5?G@FCFC6+**3);*)-/))80EG1*;D3;;3(5(6;<A)+,;CE028C71:FF)3:B>:59;::(2(2:>B020:2FF)79:9(,9118?)4C(<(5))6C--6
@M04650:207:000000000-C238N:1:1101:16105:9216 2:N:0:19
GGACTACTGGGGTTTCTAATCCTGTTTGCTCCCCACGCTTTCGCACTTGAGCGTCAGTATATTCCCAAGGGGCTGCCTTCGCCTTCGGTATTCCTCCACATCTCTACGCATTTCACCGCTACACGTGGAATTCTACCCCTCCCTAAAATACTCTAGCGACCCAGTATGAAATGCTATTCCTAGGTTAAGCCCAGGGCTTTCACATCCCACTTAAGTCACCGCCTGCGTGCCCTTTACGCCCAGTCATTCCGATTAACGCTTGCACCCTCCGTATTACCGCGGCTGCTGGCACGGAGTTAGC
+
CCCCCGGGGGGGGGGGGGGGGGGGGGGGGGGGGGGGGGGGGGGGGGGGGGGGGGGGGGGGGGGGGGGGGGGGGGGGGGGGGGGGGGGGGGGGGGGGGGGGGGGGGGGGGGGGGGGGGGGDGGFGGGGGGGGGGGGGGGGGGGGFGFDGGGGFGGGGGGGGGGGGDFFAFGFF?FGGGGGGGGGGGGGGFGGGFGGGGGFFFFFFFGCFFGGDFCGFFFGGFGFFBF=?DGDDEGFFFFGGGFF;CFEFGFFFFDGEGFFB:6F?GG<(-49B:GFFGG?916;B;<?04C?F?>B;BF<A6
@M04650:207:000000000-C238N:1:1101:9715:9254 2:N:0:19
GGACTACAGGGGTTTCTAATCCTGTTTGATCCCCACGCTTTCGCACATCAGCGTCAGTTACAGACCAGAGAGCCGCCTTCGCCACTGGTGTTCCTCCATATCTCTGCGCATTTCACCGCTACACATGGAATTCCACTCTCCTCTTCTGCACTCAAGTTCCCCAGTTTCCAATGACCCTCCACGGTTGAGCCGTGGGCTTTCACATCAGACTTAAGAAACCGCCTACGCGCGCTTTACGCCCAATAATTCCGGACAACGCTTGCCCCCTACGTATTACCGCTGCTGCTGGCACGTAGTTAGC
+
CCCCCGGGGGGGGGGGGGGGGGGGGGGGGGGGGGGGGGGGGGGGGGGGGGGGGGGGGGGGGGGGGGGGGGGGGGGGGGGGGGGGGGGGGGGGGGGGGGGGGGGFGGGGGGGGGGGGGGGGGGGGGGGGGGGGGGGGGGGGGGGFGGGGGGGFGGGGFGGGGGG6ADGGGGGGGGGGGGGGGGGGGGGGGGGGGGDEDFGGGFGFFFG4:FFGEGGGFFGGFDBD=A=BBG9>>GFF61BFGF0(>C24>@FBBEGF54>B<?F?FGFF??17)04<7C:6(,-),484?G0?((4(-A)66
@M04650:207:000000000-C238N:1:1101:9596:9269 2:N:0:19
GGACTACCCGGGTATCTAATCCTGTTCGCTCCCCACGCTTTCGAGCCTCAGCGTCAGTTACAGTCCAGAGAGTCGCCTTCGCCACTGGTGTTCTTCCTAATCTCTACGCATTTCACCGCTACACATGGAATTCCACTCTCCTCTCCTGCACTCAAGTCTCCCAGTTTCCAATGCACACAATGGTTGAGCCACTGCCTTTTACATCAGACTTAAGAAACCACCTGCGCTCGCTTTACGCCCAATAAATCCGGACAACGCTTGGGACCTACGTATTACCGCGGCTGCTGGCACGTAGTTAGCC
+
CCCCCGGGGGGGGGGGGGGGGGGGGGGGGGGGGGGGGGGGGGGFGGGGGGGGGGGGGGGGGGGGGGGGGGGGGGGGGGGGGGGGGGGGGGGGGGGGGGGGGGGGGGGGGGGGGGGGGGGGGGGGGGGGGEFGGGGGGGGGGGGFGGGFGGGFGGGFFGFEFGFFFGGGGDCFGDFGGGEGGG?GGGGGGGCFFFGGFFGGGFGFFGCF=CDFEGGFFFGGFGFF9?=D@D>@FEAEF@ECE@@;CFCCCD:@BF<=D@?:?<GFGG<7>:<?FFF>+944(4;>FFF71*4*:?F<<<465
@M04650:207:000000000-C238N:1:1101:19173:9308 2:N:0:19
GGACTACCCGGGTTTCTAATCCTGTTCGCTCCCCACGCTTTCGTTCCTCAGCGTCAGTTACTGCCCAGAGACCCGCCTTCGCCACCGGTGTTCCTCCTGATATCTGCGCATTTCACCGCTACACCAGGAATTCCAGTCTCCCCTACAGCACTCAAGTCTGCCCGTATCGCCTGCACGCCCACAGTTAAGCTGCGGGATTTCACACACGACGCGACAAACCGCCTACGAACTCTTTACGCCCAGTAATTCCGGACAACGCTCGCACCCTACGTATTACCGCGGCTTCTGGCACGTAGTTAGC
+
@9CCCFGGGGGGGGGGGGGGGGGGGGGGGGGGGGGGGGGGGGGGGGGGGGFFGGGGGGGGGGGGGGGFGGGGGGGGGGGGGGGGEFGGGGGGGGGGGGGGGGGGGFGGGGGGGGGGGGGGGGGGCDFGFGGGGGEFGGCGGGGFGGGGGGFFGGGGGGGGGGDGGGFGGGGGGFGGGDCED7CDCAF,BEEFGGGGDCGFGFGF)98>=35>():5)3EF>C96(0(.:D0:A:64@:ECG6:?D>AFG@:>:@)279603939GGF?(.8,4+56CC?>B>F1(,.)4C:??((1,2-)6
@M04650:207:000000000-C238N:1:1101:27488:9316 2:N:0:19
GGACTACCCGGGTTTCTAATCCTGTTTGCTCCCCACGCTTTCGAGCCTCAGCGTCAGTTACAGACCAGAGAGTCGCCTTCGCCACTGGTGTTCCTCCATATATCTACGCATTTCACCGCTACACATGGAATTCCACTCTCCTCTTCTGCACTCAAGTTCCCCAGTTTCCAATGACCTTCCCCGGTTGAGCCGGGGGCTTTCACATCAGACTTAAGAAACCGCCTGCGCTCGCTTTACGCCCAATAAATCCGGACAACGCTTGCCACCTACGTATTACCGCGGCTGCTGGCACGTAGTTAGC
+
CCCCCGGGGGGGGGEGGGGGGGGGFGGGGGGGGGGEGGGGGGGGGGGGGGGGGGGCEFGGGGGGGGGGGGGGGFEG:FGGFGGGGGGG<EGGGGGGGGGGGFFGGGFGGGGFFGGGGGG=ECFGGGGGGGGFGGGGGGGGGGGFGGGGC88DGGGGFFFGGGGGDFGGF,@DFGGGGFF,AFEEGGGGGGFEGGDGDGFEFFFFFCFFFGGDCFFF:8@C>GFF7F>EFGBF8EFFB?CEC8:?GG4):)713576FBFF::>?GG?:?024>C2<F?64-4((43844=1942003C)).
@M04650:207:000000000-C238N:1:1101:15083:9353 2:N:0:19
GGACTACCCGGGTTTCTAATCCTGTTTGCTCCCCACGCTTTCGAGCCTCAGCGTCAGTTACAGACCAGCGAGCCGCCTTCGCCACTGGTGTTCCTCCACATATCTACGCATTTCACCGCTACACACGGAATTCCGCTCTCCTCTCCCGCACTCAAGCCCGCCAGTATCCAATGCACTTCCCCGGTTGAGCCCGGGGCTTTCACATCAGACTTGAGAAACCGCCTGCGCTCGCTTTGCGCCCAATAAATCCGGATAACGCTTGCCCCCTACGTACTACCTCGGCTGCTGGCACGTAGTTAGC
+
@C<CCFFE,CBFGGGGG,CCGGGCEF9FGAEEDBECGG@@FFG,EFEEFEFD:@@,B9<,C@E,CF<F,@+4@:C+C=,A@BCEG,595BCFFFFGGC44AEF;FAD7FFEGGG9FEC86CFDAFEEFGG<,4,,+1++C88=+,,,13++3@,,38+++5@:C7,3@;,,@C6,,,3=5,5>BF7E,,2<*4*/:)1<FCFFFCG7*);*:)**2+(5893908FF)(*(-3*7)9(:CE?((9*).*6763)*.2--,(-9:*AB>F:(47*4<FF)4(((426:?BE?F0((4(@9:)
@M04650:207:000000000-C238N:1:1101:15309:9402 2:N:0:19
GACTACCCGGGTATCTAATCCTGTTTGCTCCCCACGCTTTCGAGCCTCAGCGTCAGTTACAGTCCAGAGAGCCGCCTTCGCCACTGGTGTTCCTCCATATCTCTGCGCATTTCACCGCTACACATGGAATTCCACTCTCCTCTTCTGCACTCAAGTTCCCCAGTTTCCAATGACCCTCCACGGTTGAGCCGTGGGCTTTCACATCAGACTTAAGAAACCGCCTACGCGCGCTTTACGCCCAATAATTCCGGATAACGCTGGCCACCTACGTATTACCCCGGCTGCTGGCCCGTAGTTAGCC
+
CCCCCGGGGGGGGGGGGGGGGGGGGGGGGGGGGGGGGGGGGGGGGGGGGGGGGGGGGGGGGGGGGGGGGGGGGGGGGGGGGEFGGGGFGGGGGGGGGGGGGFFGGGGGGGGGGGGGGGGGGGG<EFGGGGGGGGGGGGGGGGFFGGGGGGGFGGGGGGGGGGGFGGGFGGGGCFCGFGGGGGCECFGGGGECGGGGGGGG>BEFFCFFFF>FEGCGABGGBGF>B?@B@GF@?GCEFFGG>:7>*C:>C@B?B@DBD9B(1:C8DG?:>6:7<8):+*-4(7;6:>:(11-/4;:6>:4<:
@M04650:207:000000000-C238N:1:1101:20200:9467 2:N:0:19
GGACTACCGGGGTATCTAATCCTGTTTGCTCCCCACGCTTTCGAGCCTCAGCGTCAGTTACAGACCAGAGAGCCGCCTTCGCCACTGGTGTTCCTCCATATATCTACGCATTTCACCGCTACACATGGAATTCCACTCTCCTCTTCTGCACTCAAGTCTCCCAGTTTCCAATGACCCTCCCCGGTTGAGCCGGGGGCTTTCACATCAGCCTTAAGAAACCGCCTGCGCTCGCTTTACGCCCAATAAATCCGGACAACGCTCGCCACCTACGTATTACCGCGGCTGCTGGCCCGTAGTTAGC
+
CCCCCGGGGGGGGGGGGGGGGGGGGGGGGGGGGGGGGGGGGGG@FGGGGGGGGGGGGGGFGGGGGGGG?FGGGGGGGGGGGGGGGFGGGGGGGGGGG,5EF,@FGGGGGGGGGGGGGGGGGGGGDFGGGFGGGGGGGGGGGGGF8D,@FFGFG8@FFG9EFGCEGEFGGEFFGDFDGGGGGGCEGE*,@EEEGGGGD4FFGFG6AF7=38CD@7@CC@GGFGFF1A6B0C;BFFFAF<GEGFBFGG>:7?D((7>3C9B<(,>;7EFF0:?:7GFBGG0099>>1::)5C(2960<BGFFA
@M04650:207:000000000-C238N:1:1101:15913:9472 2:N:0:19
GGACTACAAGGGTATCTAATCCTGTTTGCTCCCCACGCTTTCGAGCCTCAGTGTCAGTTACAGGCCAGAGAGCCGCTTTCGCCTCCGGTGTTCCTCCATATATCTACGCATTTCACCGCTACACATGGAATTCCACTCTCCTCTCCTGCACTCAAGTCTCCCAGTTTCCAATGCACACAATGGTTGAGCCACTGCCTTTTACATCAGACTTAAGAAACCACCTGCGCTCGCTTTACGCCCACTAAATCCGGACAACGCTTGGGACCTACGTATTACCGCGGCTGCTGGCACGTAGTTAGCC
+
CCCCCGGGGGGGGGGGGGGGGGGGGGGGGGGGGGGGGGGGGGGGGGGGGGGGGGGGGGGGGGGGGGGGGGGGGGGGDGGGGGGGGGGGGGGGGGGGGGGGGGGGGGGGGEGGGGGGGGEGGFEGGGGGFFGGGGGGGGGGGGGFGGGGGGGFGGF=FGGGGGGGGGGGGGGGGGGGDGGFGCGFFGCFGGEGG?FGGGGGFFFFFCGAFGFGEGGGFF>GBC:=:579=7@@BFC>B@EGG(5@CGFFFFE@FE4;C98?;;D?GC?22:4<AFFA<54(17;915:(2*5:::?FA:<A:
@M04650:207:000000000-C238N:1:1101:3500:9504 2:N:0:19
CGACTACCCGGGTATCTAATCCTGTTTGCTCCCCACGCTTTCGCGCCTCAGCGTCAGTTACAGACCACAAAGCCTCCTTCGCCACTGGTGTTCCTCCACATCTCTACGCATTTCACCGCTACACCTGGATTTCCACTCTCCTCTTCTGCACTCAAGTCTCCCAGTTTCCAATGACCCTCCCCGGTTGAGCCGCGGGATTTCACATCAGACTTAAGACACCGCTTGCGCTCGCTTTACCCCCACTCAATCCGGTCAACGCTTGCCCCCTCCGTTTTACCGCGCCTGCTGGCACGTACTTACC
+
---ACFCF8FFF7+,;,,=CFF<@6CEEDFD,D@<B:C:;CF,;BFCCGEAC@@C,,C<,66C,CFG,C@,E8E,CFDAEAEC@C4,C9,CBF,,,B<BFFC,,,:<,@++4CA<FEC60>CBB,4,44,5AAEC<B8,58+,9DFD3?CD9=,,=7@;D9F,2A3,7D,@,+,6,,0@=CC+@@33,1@B>****)2?,=6C+4*06*;0+*+++*(31(>((/>()(2(.4*0.=)31:4((**(.:<)4(0/4::98,(/(*241(-4()0,)<7(2((((,.(),/4C4(((,+.).
@M04650:207:000000000-C238N:1:1101:21823:9514 2:N:0:19
GGACTACTCGGGTTTCTAATCCTGTTTGATCCCCACGCTTTCGCACATCAGCGTCAGTTACAGACCAGAGAGCCGCCTTCGCCACTGGTGTTCCTCCATATCTCTGCGCATTTCACCGCTACACATGACATTCCACTCTCCTCTTCTGCACTCAAGTTCCCCAGTTTCCAATGACCCTCCACGGTTGAGCCGTGGGCTTTCACATCAGACTTAAGAAACCGCCTACGCGCGCTTTACGCCCCATAATTCCGGATAACGCTTGCCACCTACGTATTACCGCGGCTGCTGTCACGTGGTTAGC
+
CCCCCGGA<C;CF7;CEFG9FGEAFEFGGGGGFFFFGGEEFCFC7CFGCF@FEFGGGGGDGFGFFG8C8FFF7<FEFGGGFEEEGGGF?EGGFFEEFGFCGGGGDCDCFGCEBEFGGGC=BCCGG@D,,CFFFGGGCFFCG8DFDF,3?EGD=DF8D:DGGGGGB=8EGGGGFGDF8888=:8EFEGFGGGGGG5CFGGGGFGF6C+6.?>F=F@8BDGG>?>@DA(06DB91C>EF(=FG(475CA>FF413596F?FF:1747C<:?8:??G?6CD(3(-(-(340.<)<(,(((25,4
@M04650:207:000000000-C238N:1:1101:21320:9516 2:N:0:19
GGACTACACGGGTATCTAATCCTGTTTGCTCCCCATGCTTTCGCGCCTCAGCGTCAGTTATAGACCAGAAAGTCGCCTTCGCCACTGGTGTTCCTCCACATCTCTACGCATTTCACCGCTACACGTGGAATTCCACTTTCCTCTTCTATCCTCAAGCCTTCCAGTTTCCAATGACCTTCCACGGTTAAGCCGTGGGCTTTCACATCAGACTTAGAAGGCCGCCTGCGCGCGCTTTACGCCCAATAATTCCGGACAACGCTTGCCACCTACGTATTACCCGGGCTGCTGGCCCGTAGTTAGC
+
CCCCCDFGGGGGGDGGGGGGGGGGGGGGGGGGGGGGFGGGGGGGGGGGGGGGGGGGGGGGGGGGGGGGGGGFGGGGGGGGGGGGGGGGGGGGGGGGGGGGGGGGGGGGGEFBFGGFF7CDEFGGGGGGGGGGFGGGGCFGGGGFEGGGGGGCGGGGFFGGGGGD?;EFGGGGGGGGGGGGFGGGGGGGGGGGGGGGGGGC+4@E6>FFEFG+0BFDFBGGAD>29ABDBDB9BEFCF?GEGF?DCGC>*=?>0><<D;9FFFFF>+8<??8<)+,:@C(((--7?()).:<=1998?G<>6
@M04650:207:000000000-C238N:1:1101:6599:9559 2:N:0:19
GGACTACTGGGGTTTCTAATCATGTTTGATCCCCACGCTTTCGCACATCAGCGTCAGTTACAGACCAGAGAGCCGCCTTCGCCACTGGTGTTCCTCCATATCTCTGCGCAGTTCACCGCTACACATGGAATTCCACTCTCCTCTTCTGCACTCAGGTTCCCCAGTTTCCAATGACCTTCCACGGTTAAGCCGTTGGCTTTCACCTCAGACTTAAAAGGCCGCATGCCCGCGCTTTACGCCCAATAATTCCGGACAACGCTTGCCACCTACGTATTCCCGCGGCTGCTGGCACGTAGTGAGC
+
CCBCCGGFFDFGC:FFDCFAF,EFFA9ED,CFFDCFGG@BF?F7:@F;,6CFGGFDF66FFGCA<CAFGGCFF8FF:F:9B7=C@FGG,E=FE,@?<F?D<FF@FFFGG=:B,?<9,@8CEEFD:FGG@EF?FGGGCDA5,?@9@FG8,=88DF,,9@,6,:=+:C,6>F93DFG8=+,,,CCGDGE7;EFGC+3A>*>,<EFF*;9A979+/BF>A)D74C(29))00/4:>E>38;8*42=8<7).;6A0(.>27(70(,1(:F0(,4::<+2)3949B>;,-64::=:F?((42+:2.
@M04650:207:000000000-C238N:1:1101:17289:9562 2:N:0:19
GGACTACAGGGGTATCTAATCCTGTTCGCTCCCCACGCTTTCGTTCCTCAGCGTCAGTTACTGCCCAGAGACCCGCCTTCGCCACTGGTGTTCCTCCATATATCTACGCATTTCACCGCTACACATGGAATTCCACTCTCCTCTTCTGCACTCAAGTCTCCCAGTTTCCAATGACCCTCCCCGGTTGAGCCGGGGGCTTTCACATCAGACTTAAGAAACCGCCTGCGCTCGCTTTACGCCCAATAAATCCGGACAACGCTTGCCACCTACGTATTACCGCGGCTGCTGGCACGTAGTTAGC
+
CCCCCGGGGGGGGGGGGGGGGGGGGGGGGGGGGGGGGGGGGGGGGGGGGGGGGGGGGGGGGGGGGGGGGGGGGGGGGGGGGGGGGGGGGGGGGGGGGGGGGGGGGGGGGDGGGGGGGGGGGGGGGGGGFFFGGGGGGGGGGGGFGGGGGGGFGGGGGGGFGGGGGGEGFFGGFFCFD?FGGGGGGGGECFGEGGGGGGGGGFGFFGGF3?FFEGCGA=FGFGBFFFFD;GFFFC>4B?GGGF?:CF>2CF79?EG:D>FF?6F:FGF??F<7<D:AGC:;>>04>F?7?GFFB:1(4<A<5
@M04650:207:000000000-C238N:1:1101:9644:9568 2:N:0:19
GGACTACCCGGGTTTCTAATCCTGTTCGCTCCCCACGCTTTCGTTCCTCAGCGTCAGTTACGGCCCAGAGACCCGCCTTCGCCACCGGTGTTCCTCCGGATATCTACGCATTTCACCGCTACACCAGGAATTCCACTCCCCTCTACAGCACTCAAGTCTGCCCGTATCGCCTGCCCGCCCACAGTTAAGCCGCGGGATTTCACAAACGACGTCACCGACCGCCTACGAACGCTTTACGCCCAGGAATTCCGCACAACGCTCGCGCCCGACGTATTACCGCGGCTGCTTGCACGCAGTTACC
+
CCCCCGGG,FFGGGGGGGGGGGGGGG,@FGGGGGGGGGGGGGG<@FGGGGGGGGGGEG9EF:F+CFEF,:,@FFGGGGGGGGGGGFGGGGGGGGGGG4+=FEGGG,EFFGGGGG9FFCEGGGGGG+DFF8FFGGF,,7,8C+AF,C,@=,,;EFCG3<;;DF,@FEGE****<F,1;*1C*>4>FFFF:C7:*7EC<DCFGFG+/;FFBC)1,***.-?72DFF6??>(9(,(2))*(;CG?0(9D)2:=@11.),*04::6D(9C6(-77>B?:AGG,3;(3;1<?)5C49:(4(4+4).
@M04650:207:000000000-C238N:1:1101:9242:9615 2:N:0:19
GGACTACAAGGGTTTCTAATCCTGTTCGCTCCCCACGCTTTCGTTCCTCAGCGTCAGTTACTGCCCAGAGACCCGCCTTCGCCACCGGTGTTCCTCCTGATATCTGCGCATTTCACCGCTACACCAGGAATTCCAGTCTCCCCTACAGCACTCAAGTCTGCCCGTATCGCCTGCACGCCCACAGTTAAGCTGCGGGATTTCACAACCGACGCGACAAACCGCCTACGAACTCTTTACGCCCAGTAATTCCGGACAACGCTCGCCCCCTACGTATTACCGCGGCTGCTGGCACGTAGTTAGC
+
CCCCCGGGFGGGGFGGGGGGGGGGGGDFFGGGGGGGGGGGGGGF,FFFGGFGGGGGGGGGGGGGGGGGF<EEFGGGGGGGGGGGGFGGGGGGGGGGGGGGGGGGGGGGGGGGGGGGGGGGGGGGFGFGFGGGGGG9EFGGGGGF?F8DGGGFGFGGGGCAFG?CG7DD>E>BDGGGGGGGCG>FFFFE;F,,@EEGDGFG7+BF*//:@D3>>):C)(8C1DF??F<D03(.:CF2*:EEGF0?DG<2FFF>6DGFC6>??0D37EBFFF:27?:<EG:6>49>((52(::?1:3((<>)6
@M04650:207:000000000-C238N:1:1101:8650:9666 2:N:0:19
GGACTACAGGGGTTTCTAATCCTGTTTGCTCCCCACGCTTTCGCGCCTCAGCGTCAGTTACAGACCAAAAAGCCGCCTTCGCCACTGGTGTTCCTCCACATCTCTACGCATTTCACCGCTACACGTGGAATTCCGCTTTTCTCTTCTGTCCTCAAGCTTTCCAGTTTCCAATGACCTTCCACGGTTAAGCCTTTGGCTTTCACATCAGACTTAAAAGGCCGCCTGCGCGCGCTTTACTCCCACTAATTCCGGACCACGCTTCCCCCCTACGTATTACCGCCGCTGCTGCCACGTAGTTAGC
+
@CCCCEFEC<,+CFEFGFDDGGGGFGFGGGGGGGFG:FFFGGD7FEEFG8<FEGGGDGG99C,<CFF,C,:BFE+F@?FGCEGEFGG,F8FFFGGGCA8=E=>FFCFC7CEEED<FFCEC+@CG+A,+?EFFGGDCC6=AGFFBFE3,76@FG,,DF,=;=<:=FEG;D99D+,@?EFGG,,C7FE39A9E,,,7,;CCDF6FABGCAEGFG*=5++/,;(:99(6()(9(62=A)@3CFG1(,2*642=6((.)-9(,-,(22*/69(4(,)<44EC:9,(47>().)/)3(-((-<)6-
@M04650:207:000000000-C238N:1:1101:16101:9669 2:N:0:19
GGACTACTGGGGTATCTAATCCTGTTTGCTCCCCACGCTTTCGAGCCTCAGTGTCAGTTACAGGCCAGAGAGCCGCTTTCGCCTCCGGTGTTCCTCCATATATCTACGCATTTCACCGCTACACATGGAATTCCACTCTCCTCTCCTGCACTCAAGTCTCCCAGTTTCCAATGCACACAATGGTTGAGCCACTGCCTTTTACATCAGACTTAAGAAACCACCTGCGCTCGCTTTACGCCCAATAAATCCGGACAACGCTCGCCACCTACGTATTACCGCGGCTGCTGGCCCGTAGTTAGCC
+
CCCCCGGGGGGGGGGGGGGGGGGGGGGGGGGGGGGGGGGGGGGGGGGGGGGGGGGGGGGGGGGGGGGGGGFGGGGGGGGGFGGGGGGGDGGGGGGGGEFGGGGGGGCFGGGGGGGGGGGG>FGGFDGGGGGGGGGGFCGFGGGFGGGCCEFFGG8DGGGGCGDGGGGGGGGGGGGG,=C8EFGGGEGFGGFGGGGGGGGGCA,+?<CFEGFFEGGFABCGDGF):37>=:=@FCFED@GEC<3=GGFFGFFFFFGF/1;(499(7C(3><?B<<ADF7423>B;03)32*4*(((45+:<B
@M04650:207:000000000-C238N:1:1101:17948:9671 2:N:0:19
GGACTACCGGGGTATCTAATCCTGTTTGCTCCCACGCTTTCGAGCCTCAGCGTCAGTTACAGTCCAGAGAGTCGCCTTCGCCACTGGTGTTCTTCCTAATCTCTACGCATTTCACCGCTACACTAGGAATTCCACTCTCCTCTCCTGCACTCTAGATAACCAGTTTGGAATGCAGCACCCAAGTTGAGCCCGGGTATTTCACATCCCACTTAATCATCCGCCTACGCTCCCTTTACGCCCAATAAATCCGGACAACGCTTGCCACCTACGTATTACCGCGGCTGCTGTGCCGTAGTTAGCC
+
CCCCCGGGGGGGGGGGGGGGGGGGGGGGGGGGGGGGGCGGGEGFGGGGGFGGGGGGFGGGGGGGGGGAFGGGGGGGGGGG7FFGGGGGGGGGGGGGGGGGGGGFFGD>CFFFEGGGGGGGGGGAFFGGGGGEGGDAFFGGGG;DGFGGFGED9FDEFDGGGGGGGGGDFGGGDGEGGGGGGFGE9=EGGGGGGGGEGCGG@FGFFC5*:FGGFGGFCFFGDGFFFD@42CBB=EFFDDGGGF83CFCECEDD>3F0/48?::46CF1:03,3<GFFGC13-(42??:)(+-*,-(-)3))4
@M04650:207:000000000-C238N:1:1101:21497:9684 2:N:0:19
GGACTACTAGGGTTTCTAATCCTGTTTGCTCCCCACGCTTTCGCACTTGAGCGTCAGTATATTCCCAAGGGGCTGCCTTCGCCTTCGGTATTCCTCCACATCTCTACGCATTTCACCGCTACACGTGGAATTCTACCCCTCCCTAAAATACTCTAGCGACCCAGTATGAAATGCTATTCCTAGGTTAAGCCCAGGGCTTTCACATCCCACTTAAGTCACCGCCTGCGTGCCCTTTACGCCCAGGCATTCCGATTAACGCTTGCACCCTCCGTATTACCGCCGCTGCTGGCCCGGATTTAGC
+
CCCCCGGGGGGGGGGGGGGGGGGGGGGGGGGGGGGGGGGGGGGGCGGGGGGGGGGGGGGG9FFFFGGFGGEGGGGGGGGGGGG@FGGGGFGGGGGGGFGGGGGGGGGFCEFGGGGGDFGGGGGGEGGGEGGFFGEECFF+@=CFA8?9FAFB83DCF>6EGGGGG,@E=FFFD;D,==ED:CFGGGGGCGGFFGGGDGGGCAA+?DGF5FGGCDDG9AGG2D9=2F@B29>@2?ACFFGGG@=(*2)7CFF6;39?GDF02(14C8<?<03-(2.6FD((,-(,(4342E(C19;((+)-5
@M04650:207:000000000-C238N:1:1101:28493:9688 2:N:0:19
GGACTACTGGGGTTTCTAATCCTGTTTGATCCCCACGCTTTCGCACATCAGCGTCAGTTACAGACCAGAGAGCCGCCTTCGCCACTGGTGTTCTTCCATATCTCTGCGCATTTCACCGCTACACATGGAATTCCACTCCCCTCTTCTGCACTCAAGCGAAACAGTTTCCAATGACCTTCCACGGTTAAGCCGTGGGCTTTCACATCAGACTTAAACGGCCGCCTGCGCGCGCTTTACGCCCAATAATTCCGGACAACGCTTGCCACCTACGTATTACCGCGGCTGCTGGCACGTAGTTAGC
+
CCCCCGGGGGGGGGGGGGGGGGGGGGGGFGGGGGGGGGGGGGGGDG:FGGGGGGGGGGGGGGGCGGGGD8AFGGGGGGGGGGGGGGGGGGGGGGGGGGGGCCFGGFFCGGGGGGGDGGGGGGGGF:EGGGGGGFGDGG6EEGGFAFGGGGGFG8EDGEE66FFFFEGGAFGFG;FFGDGG7AEGFGECGGG*;EGGGGGGGFGFFGF>3?FGED+*32CDBGBF?F6A>G(:0:@<FFGGG<23*;4:FFF90)78D>>B?0C:*C?:4?<<BGF<CD?B>>BF9??>?E79,3:3,A>46
@M04650:207:000000000-C238N:1:1101:3384:9703 2:N:0:19
GGACTACCAGGGTTTCTAATCCTGTTTGCTCCCCACGCTTTCGCACTTGAGCGTCAGTATATTCCCAAGTGGCTGCCTTCGCCTTCGGTATTCCTCCACATCTCTACGCATTTCACCGCTACACTTGGAATTCTACCCCCCTCTACAAGACTCTAGCCAACCAGTTTCAAATGCAATTCCCAAGTTAAGCTCGGTGCTTTCACATCTGTCTTAATTGACCGCCTTCGTGCGCTTTACGCCCATTAATTCCGATTCACGCTTGCACCCTCCGTATTACCGCGGCTGCTTGCACGGCGTTATC
+
---@C@FFGCECFGGFGGCCFGGFGGGGGGGGGGCFEDGDDFEEFCG@FAEC@FECFEFFGFFCCFC,@,C,BFCGGGGGFGGGEF@7CFFFAFDEEFFGFECEDAFFGFCFGC,FFECD7F9<,CB85EFFFGGFF?FCGGGDA;EF,,6?FF;FG?BF8C@=DEDAC,@CDF8DA==DD,6@DCC,@=BCA>+@@FECF+,?<?8=*2?==FGG+*DFAD>A(;582:225*84+(4<*((.;77?:1;(1.+)23=7;0937::1031:2:4)0:(39((--8:)57<?:((,3?0(6
@M04650:207:000000000-C238N:1:1101:16439:9724 2:N:0:19
GGACTACTCGGGTATCTAATCCTGTTTGATCCCCACGCTTTCGCACATCAGCGTCAGTTACAGACCAGAGAGCCGCCTTCGCCACTGGTGTTCCTCCATATCTCTGCGCATTTCACCGCTACACATGGAATTCCACTCTCCTCTTCTGCACTCAAGTTCCCCAGTTTCCAATGACCCTCCACGGTTGAGCCGTGGGCTTTCACATCAGACTTAAGAAACCGCCTACGCGCGCTTTACGCCCAATAATTCCGGATAACGCTTGCCACCTACGTATTACCGCGGCTGCTGGCACGTATTTAGC
+
CCCCCGGGGGGGGGGGGGGGGGGGGGGGGGGGGGGGGGGGGGGGGGGGGGGGGGGGGGGGGGGGGGGGGGGGGGGGGGGGFGGGGGGGGGGGGGGGGGGGGFGGGGGGGGGGGGGGGGGGGGGGGGGGGGGGGGGGGGGGGGGFGGGGGGGFGGGGGGGFGGGGGGGGGGFFGGGGGGGGGGGDFEGGFGGGGGGGGGGGGFG>FGGFFGGF=FGGF@GGADFFFFFA@G;>BDFCFDGFGF:16DBBDF;6:EGBGFFFFB3:>GB?(5<1>G:2CG11999((8:?:EBG:3()5<2<D
@M04650:207:000000000-C238N:1:1101:3684:9760 2:N:0:19
GGACTACAAGGGTTTCTAATCCTGTTTGCTCCCCACGCTTTCGCGCCTCAGCGTCAGTTACAGACCACAAAGCCGCCTTCGCCACTGGTGTTCCTCCACATCTCTGCGCATTTCACCGCTACACATGGAATTCCACTCCCCTCTTCTGCACTCAAGCGAAACAGTTTCCAATGACCCTCCCCGGTTGAGCCGGGGGCTTTCACATCAGACTAATCTCGCCGCCTACGCGCGCTTTCCGCCCACTAATTCCGGATAACGCTTGCCACCTACGTATTACCGCGGCTGCTGGCACGTAGTTAGC
+
9CCCCGGGGGGGGGGGGGGGGGGGGGGGGGGFGGGGGGGGGGGGGGGGGCEFGGGGGGGGGGGD8DF,E8C@F@CGGGGGGGGGGGGGGFGGGDFFG?DEDCFGGFFGGGGGGGCF?FD?EFGC9FCF8FGGFG9FFFDGEGGFGGGGFEEFD,@DFD66=C?E@;DFFG9DD9DC6+74@CGCGEG?FFF7EC8EDDFGGFEACGFF@FGGFGG++6E59CB?BFFFFD(99E>)70CCEB(86*6<FFFF(0*6>?(41:34*+:<BF?43+4)<71,70>9(4:7?C4?,4((4CAFA
@M04650:207:000000000-C238N:1:1101:9406:9772 2:N:0:19
GGACTACTGGGGTATCTAATCCTGTTTGCTCCCCACGCTTTCGCACCTGAGCGTCAGTCTTTGTCCAGGGGGCCGCCTTCGCCACCGGTATTCCTCCACATCTCTACGCATTTCACCGCTACACATGGAATTCTACCCCCCTCTACAAGACTCTAGCCAACCAGTTTCAGATGCAATTCCCAAGTTAAGCTCGGGGCTTTCACATCTGACTTAATTGACCGCCTGCGTGCGCTTTACGCCCAGTAATTCCGATTAACGCTTGCACCCTCCGTATTACCGCGGCTGCTGGCACGGAGTTAGC
+
CCCCCGGGGGGGGGGGGGGGGGGGGGGGGGGGGGGGGGGGGGGGGGGGGGGGGGGGGGGGGGGGGGGGGGGGGGGGGGGGGGGGGGGGGGGGGGGGGGGGGGGGGGGGGGGGGGGGGGGGGGGGCEGFGFGGGGGGGGGGGGGFGGGFFGGFGGGFGGGGGGDGGGGGGFGGGGGGGGGGGGGGGGGGGGDGEGDGGGGGGFGFFGG6?FFFF>CGFFGGFGFF<F9>(C;>>GFFF:CEGFBFGGABGFFF?DDFGFFFFFD)6E?FFFFF?GB)3::>BFFF>F34:E1EFF0(,C296
@M04650:207:000000000-C238N:1:1101:13300:9773 2:N:0:19
GGACTACCGGGGTTTCTAATCCTGTTTGCTCCCCACGCTTTCGAGCCTCAGTGTCAGTTACAGGCCAGAGAGCCGCTTTCGCCTCCGGTGTTCCTCCATATATCTACGCATTTCACCGCTACACATGGAATTCCACTCTCCTCTCCTGCACTCAAGTCTCCCAGTTTCCAATGCACACAATGGTTGAGCCACTGCCTTTTACATCAGACTTAAGAAACCACCTGCGCTCGCTTTACGCCCAATAAATCCGGACAACGCTTGGGACCTACGTATTACCGCGGCTGCTGGCACGTAGTTCGCC
+
CCCCCGGFGGGGGGGGGGGGGGGGGGGGGGGGGGGGGGGGGGGGGGGGGGGGGGGGGGGGGGGGGGGGFFGGGGGGGGFGGGGGGGGGGGGGGGGGGGGGGGFGGGGGGGGGGGGGGGGGGGGGEGGGGFGGGGGGGGGGGGGFGGGGGGGFGGGGGGFFGGGGGFFGFFGGGGGGGGC+@FGGGGGGGGEGGGGGGGGGFFGCFFFFBC7+:BFCFFGG=>BE()5;9C=DBGFFFFGGG034CGFEGFAD>F:?C><6?<5?GGFFF01>2EA<C560(26>B?F(423::?B<9+-(8
@M04650:207:000000000-C238N:1:1101:21155:9799 2:N:0:19
GGACTACCGGGGTTTCTAATCCTGTTTGCTCCCCATGCTTTCGCGCCTCAGCGTCAGTTATAGACCAGAAAGTCGCCTTCGCCACTGGTGTTCCTCCACATCTCTACGCATTTCACCGCTACACGTGGAATTCCACTTTCCTCTTCTATCCTCAAGCCTTCCAGTTTCCAATGACCTTCCACGGTTAAGCCGTGGGCTTTCACATCAGACTTAAAAGGCCGCCTGCGCGCGCTTTACGCCCAATAATTCCGGACAACGCTTGCCACCTACGTATTACCGCGGCTGCTGGCACGTAGTTAGC
+
CCCCCGGGGGGGGGGGGGGGGGGGGGGGGGGGGGGGGGGGGGGGGGGGGGGGGGGGGGGGGGGGGGGGGGGGGGGGGGGGGGGGGGGGGGGGGGGGGGGGGGGGGGGGGGGGGGGGGGGGGGGGGGGGGGGGGGGGGDDEFGGFGGGGGGGFGGGGGGGGGGGGFGGGGGGGGFGFCGGGDGGGGGGGGGGEEGGGGGGGGFGFFGGFFGGGFGGGFFGGFGFFBFBFFD9>BGFFF<EGG??FFCABGBF9?FD0C;>???G?GG03>>FF2E0<GGF96;BBB???0*(3232:?G><6
@M04650:207:000000000-C238N:1:1101:3395:9799 2:N:0:19
GGACTACTAGGGTTTCTAATCCTGTTCGCTCCCCACGCTTTCGTTCCTCAGCGTCAGTTACTGCCCAGAGACCCGCCTTCGCCACCGGTGTTCCTCCTGATATCTGCGCATTTCACCGCTACACCAGGAATTCCAGTCTCCCCTACAGCACTCAAGTCTGCCCGTATCGCCAGCACGCCCACCGTTAAGCTGCGGGATTTCACAAACGATGCGACACACCGCCTACGAACTCTTTACGCCCAGTAATTCCGGACAACCATTCCCCCCTACGGATTACCGCGGCTGCTGGCTCGTATTTAGC
+
@CCCCGGC,CFFGGBE,CFGGFGGGFAFFG@CFGF7FGGEGGGGAEEBGG8E+@@:@FE9EFFFFFACC<AFGFEGGGGGGDFG>B7=@BFCFGC9EEE,CFFFF;C7F7=8A<,,CC66BEFEEB8C?EGFFGCDEFFGCD+3@DFC8DF?F?D=AAD;EF81++,,6B++3+D,CD6@9**>D@5:C9,4,74?7D<9CA;6*1;A(***./)))/*81)(,25(04C?FAC9463:8843>7*).:761()9:C((.))*.**((((4((2447:0(33((-(.3(:(+(-(,.@2).
@M04650:207:000000000-C238N:1:1101:28206:9817 2:N:0:19
GGACTACACGGGTTTCTAATCCTGTTTGCTCCCCATGCTTTCGCGCCTCAGCGTCAGTTATAGACCAGAAAGTCGCCTTCGCCACTGGTGTTCCTCCACATCTCTACGCATTTCACCGCTACACGTGGAATTCCACTTTCCTCTTCTATCCTCAAGCCTTCCAGTTTCAAATGACCTTCCACGGTTAAGCCGTGGGCTTTCACATCAGACTTAGAAGGCCGCCTGCGCGCGCTTTACGCCCAATAATTCCGGACAACGCTTGCCACCTACGTATTACCGCGGCTGCTGGCACGTAGTTAGC
+
CCCCCGGGGGGGGGGGGGGGGGGGGGGGDG9FGGGFEFFGGGGEGGGEGGC,CFGGGFGFFGGCE<FGEG@FE,CGGGGGGGGGECGGGGGGGFGGA8?FG8EGGGGGGGGGGGGGGGGGGGGGG4,CFGGGGGFGCG,A9@FFGGGGGFGFGGGGG8>DEFGGGGFG,@9EF9D,=D?82EEGGD8EFGGG++3;>7FGGFGFEG8?6F>CE8D>8)@F)/>=()582C1>FGFC6(*=FFFFGG5<GFF013C(*-4<::700C??(,(()<3)@F?;F96>>?>::5:?<(8<?G<96
@M04650:207:000000000-C238N:1:1101:26325:9845 2:N:0:19
GGACTACTCGGGTTTCTAATCCTGTTTGCTCCCCATGCTTTCGCGCCTCAGCGTCAGTTATAGACCAGAAAGTCGCCTTCGCCACTGGTGTTCCTCCACATCTCTACGCATTTCACCGCTACACTAGGAATTCCACTCTCCTCTCCTGCACTCTAGACTTCCAGTTTGGAATGCAGCCCCCAGGTTGAGCCTGAGTATTTCACATCCCACTTAAAAATCCGCCTACGCTCCCTTTACGCCCAGTAAATCCGGACAACGCTCGCCACCTACGTATTACCGCGGCTGCTGGCACGTAGTTAGC
+
CCCCCEGGGGGGGGGGGGGGGGGGGGGGGGGGGGGGGGGGGGGGGGGGGGGGGGGGGGGDFEGGGGGGGGFFGGGGGGGGGGGGGFGGGGGGGGGGGGGGGGGGGGGGGGGGGGGGGGGGGGGGGDGGGGGGGGGGG?FGGGGFGGGGGGGFGGFFGGFFGGCFGCDFGDDGGGGFGFECCFGGGGGDGGGFFFGGGGGGGFCFFGGFEGGG;@FGACGGAFFDDFFFFGFFFDF*BDGG7>9;FCEFG4>9(=D;D>;33,99CGB2.41:?G?AFF(769B6(4>B(2(03:7?BG2-6
@M04650:207:000000000-C238N:1:1101:10670:9899 2:N:0:19
GGACTACAGGGGTATCTAATCCTGTTTGCTCCCCATGCTTTCGCGCCTCAGCGTCAGTTATAGACCAGAAAGTCGCCTTCGCCACTGGTGTTCCTCCACATCTCTACGCATTTCACCGCTACACGTGGAATTCCACTTTCCTCTTCTATCCTCAAGCCTTCCAGTTTCCAATGACCTTCCACGGTTAAGCCGTGGGCTTTCACATCAGACTTAAAAGGCCGCCTGCGCGCGCTTTACGCCCAATAATTCCGGACAACGCTTGCCACCTACGTATTACCGCGGCTGCTGGCACGTAGTTAGC
+
CCCCCGGGGGGGGGGGGGGGGGGGGGGGGGGGGGGGGGGGGGGGGGGG7FFGGGGGGGGGGGFGGGGGGFGGFGGGGGGGGGGGGGGGFGGGGGGGGGGGGGGGGGGGGGGGGFGGGGGGGGGGGFGGGGGGGGGGGFGGGGGFFGGFFGGFGFGGGGGGGFGGFGFGGGGGGGGGGGGGGGEGGGGGGGGGGGGGFDGGGFGFFF7FBGGFEGGFFAGGBGA29FBEBDB@(=>EF@CEGD<FGGFFGFF0(57654>?0::2*<::0:?<2E?BGG29;02606?BBGBG0(44(:46)
@M04650:207:000000000-C238N:1:1101:12518:9915 2:N:0:19
GGACTACCAGGGTTTCTAATCCTGTTTGCTCCCCACGCTTTCGAGCCTCAGCGTCAGTTACAGTCCAGAGAGTCGCCTTCGCCACTGGTGTTCTTCCTAATCTCTACGCATTTCACCGCTACACTAGGAATTCCACTCTCCTCTCCTGTACTCTAGATCTCCAGTTTGGAATGCAGCCCCCAGGTTGAGCCCGAGTATTTCACATCCCACTTAAAGATCCGCCTATGCTCCCTTTACGCCCAGTAAATCCGGACAACGCTTGCCCCCTACGTATTACCGCGGCTGCTGGCACGTAGTTAGC
+
CCCCCGGGGGGGGGGGGGGGGGGGGGGGGGGGGGGGGGGGGGGGGGGGGGGGGGGGGGGGGGGGGGGGGGGGGGGGGGGGFGGGGGGGGGGGGGGGGGGGGGGGGGGGGGGGGGGGGGGGGGGGGG=FFFGGGGFGGGGGGGGFFFGGGGGFGGGCFGGGGGGGGGGGEGGGGGGGGGGGGGGGGGGGGGGGGGGGDFFEG@EFCF*;CDFFFGGGFFGFBGAAA9<AEGFF@:FCB>EGD?==>C3<FFA@;>C;FB0(32FE*=6>60:?7C?BGF<09>90(1?0?G1C0??0<FA26
@M04650:207:000000000-C238N:1:1101:13931:9918 2:N:0:19
GGACTACAAGGTATCTAATCCTGTTTGCTCCCCACGCTTTCGCGCCTCAGCGTCAGTTACAGACCAAAAAGCCGCCTTCGCCACTGGTGTTCCTCCATATCTCTGCGCATTTCACCGCTACACATGGAATTCCACTCTCCTCTTCTGCACTCAAGTTCCCCAGTTTCCAATGACCCTCCACGGTTGAGCCGTGGGCTTTCACATCAGACTTAAGAAACCGCCTACGCGCGCTTTACGCCCAATAATTCCGGATAACGCTTGCCACCTACGTATTACCGCGGCTGCTGGCACGTAGTTAGCC
+
CCCCCGGGGGGGFGGGGGGGGGGGGGGGGGGGGGGGGGGGGGGGGGGGGFGGGGGGGGGGGGGGGGGGGFFFGGGGGGGDGGGGGGGFGGGGGGGGGGGGGFFGGGGGGGGGGGGGGGDCE=FFGGGGGGGGGGGGF@DGGFGFFGGGGGGFFGGGGGGGGGCFFFGGGGGGFGCFGGGGFFEFGGFCEFEGCGGGGGGGGFGFFGGFFG>FCD7DFDCDBGFDFF2=:DFF;C+).4EGGF7?DDAFGF:(:EGFGF<:B?7<=F:2>:?FB@<AF/01326>FF:?<CD=(,2:>9<>:
@M04650:207:000000000-C238N:1:1101:5129:9925 2:N:0:19
GGACTACAAGGGTTTCTAATCCTGTTTGCTCCCCACGCTTTCGCACCTGAGCGTCAGTCTTTGTCCAGGGGGCCGCCTTCGCCACCGGTATTCCTCCACATCTCTACGCATTTCACCGCTACACATGGAATTCTACCCTCCTCTACAAGACTCTAGCCAACCAGTTTCAGATGCAATCCCCAAGTTAAGCTCGGGGCTTTCACATCCGACTTAATTGACCGCCTGCGTGCGCTTTACGCCCAGTAATTCCGATTAACGCTTGCACCCTCCGTATTACCGCGGCTGCTGGCACGGAGTTAGC
+
CCCCCGGFCFGGGGGGGGGGGGGGGGGGGGGGGGGGGGGGGGGG7FGG8F8FGGGGGG,C,,CFGGGG?E>FGGGGGGGGGGGGGGGGGDGFGGGGG8<FF,,EFEFDCEGEGGGGGGGDGGGG,,CFFGGGG,E9,@,AEDGF8EF,3@FFGGGF,6@DF<>9CCGGE,,@DFF,@+;87>*@FGFFGCBF*@EG*@F6FFGF+80:=DDD8+37AEGGFC@D(A@0(90:BEF<F?GGE:(5>C4<7@?3,)74:(9:B?D?FEF?13>BBF0:F>04>;>FFB::?E?613;(,@5A<
@M04650:207:000000000-C238N:1:1101:7842:9939 2:N:0:19
GGACTACTCGGGTTTCTAATCCTGTTTGCTCCCCACGCTTTCGCACCTGAGCGTCAGTCTTTGTCCAGGGGGCCGCCTTCGCCACCGGTATTCCTCCACATCTCTACGCATTTCACCGCTACACATGGAATTCTACCCCCCTCTACAAGACTCTAGCCAACCAGTTTCAGATGCAATTCCCAAGTTAAGCTCGGGGCTTTCACATCTGTCTTAATTGACCGCCTGCGTGCGCTTTACGCCCAGTAATTCCGGTTAACGCTTGCACCCTCCGTATTACCGCGTCTGCTGGCACGGAGTTCGC
+
@CCCCFGGFGGGGGGGF9FFFFFGGGGFFGGGFGGEGCEGGGGGGGGFAFE8FFEE@CECFECFF9EFAFDEDCCGFGGGDFGG:FFGFFAFGCFGGGFFAFG,94EFF:FGGGFGGCECEGFGDAFFFGG=ADGFCF?:8D>62EFFGGFFGCFFCEF6EG>?:E7FF,@CGFFFGFGFG::CFFGC7D>=*98CD5F6?AE=AC:C)++377C++)5>1<9,0A98;3;6(=:48<?C5(.,0:)679F(-./4D(23((1,9F:20:9((;2<FC<(6,-(-6208C0C:291:;4<3
@M04650:207:000000000-C238N:1:1101:14058:9948 2:N:0:19
GGACTACTGGGGTTTCTAATCCTGTTTGCTCCCCACGCTTTCGAGCCTCAGCGTCAGTTACAGACCAGAGAGTCGCCTTCGCCACTGGTGTTCCTCCATATATCTACGCATTTCACCGCTACACATGGAATTCCACTCTCCTCTTCTGCACTCAAGTTCCCCAGTTTCCAATGACCTTCCCCGGTTGAGCCGGGGGCTTTCACATCAGACTTAAGGAACCGCCTGCGCTCGCTTTACGCCCAATAAATCCGGACAACGCTTGCCACCTCCGTATTACCGCGGCTGCTGGCACGTAGTTAGC
+
CCCCCGGGGGGGGGGGGGGGGGGGGGGGGGGGGGGGGGGGGGGGFGGGGGGGGGGGGFGGGGGGGGGGGGGGGGEGGGGGGGGGGGGGGGGGGGGGGGGGGGGGGGFGEGGGGGGGGGGGGGGGGCGGFFFGGGGGGGFGGF,BFGGGGGGFGGGGFGGGGGGCAFGGGGGGG99DGGGGGGCGGG@D6DFGGGGGGGGGGFGA@FGF3DG8C8D4=;CG@G0:@F0>0CBFFF).=4>EC?::<F>>:?BF()9<G;13<?G?CF?0(4(22:?AGG11601(-4)43E(+(.1(-<<).
@M04650:207:000000000-C238N:1:1101:16982:9958 2:N:0:19
GGACTACAGGGGTATCTAATCCTGTTTGCTCCCCACGCTTTCGCACCTGAGCGTCAGTCTTTGTCCAGGGGGCCGCCTTCGCCACCGGTATTCCTCCACATCTCTACGCATTTCACCGCTACACATGGAATTCCACTCTCCTCTTCTGCACTCAAGTCTCCCAGTTTCCAATGACCCTCCCCGGTTGAGCCGGGGGCTTTCACATCAGACTTAAGAAACCGCCTGCGCTCGCTTTACGCCCAATAATTCCGGATAACGCTTGCCACCTACGTATTACCGCGGCTGCTGGCACGTAGTTAGC
+
CCCCCGGGGGGGGGGGGGGGGGGGGGGGGGGGGGGGGGGDGGGGGGGGGGGGGGGGGGGGGGGGGGGGGGGGGGGGGGGGGGGGGGGGGGGGGGGGGGGGGGGGGGGGGGGGGGGGGGGGGGGGGGGGDFFGGGGGGGGGGGGFGGGGGGGFGGGGGGFGGGGGGGGGGGGGGGGGGGGGGGEGGGGGGDGEGGGGGGGGFF?AFGGFFGGGCGFFF;GGFGFF?FBF>GFFBGFFFBEGE??FGG<<GFF>?ECA*(2:??G:DFF?B>BFFGF2CF?09>BFFFF?:E<6(.::6@<A:
@M04650:207:000000000-C238N:1:1101:4453:9992 2:N:0:19
GGACTACCGGGGTATCTAATCCTGTTCGCTCCCCACGCTTTCGTTCCTCAGCGTCAGTTACTGCCCAGAGACCCGCCTTCGCCACCGGTGTTCCTCCTGATATCTGCGCATTTCACCGCTACACCAGGAATTCCAGTCTCCCCTACAGCACTCAAGTCTGCCCGTATCGCCTGCACGCCCACAGTTAAGCTGCGGGATTTCACAAACGACGCGACAAACCGCCTACGAACTCTTTACGCCCAGTAATTCCGGACAACGCTAGCACCCTACGTATTACCCCAGCTACGGGCACGTAGTTAGC
+
CCCCCGG@FGGGG7FGGGGGGGGGGGGGGGGGGGGGGGGGGGGFFGGGGGGGGGGGGFGGFFGCDGGGGGGFGGCFDGGFFGGGGCFGGGGGGGGGGGGGGGGGGGGGGGGGGGGGGGGDGEGGFGGGGDEGGGG9=?FG90@D?FFGGGGFGGG?=E9A8C,AF+:D6EEEGFDC*;E5CGCFFFFD@F;27;CE):<::+?C46*)3DG3()):81FG1<601?BB1<646?=2*-CGC<,4>74AGFFF()9(*-41-(*.>EF?::632<?AGG(((-3)).,((>0C6(4((35)6
@M04650:207:000000000-C238N:1:1101:4163:10009 2:N:0:19
GGACTACCAGGGTTTCTAATCCTGTTTGCTCCCCACGCGTTCGCACCTGAGCGTCAGTCTTTGTCCAGGGGGCCGCCTTCGCCACCGGTATTCCTCCACATCTCTACGAATTTCACCGCCACACATGGAATTCTACCCCCCTCTACAAGCCGCTAGCCAACCAGATTCAGAGGCAATTCCCAAGTTAAGCTCGGGGCTTGCACATCTGACTTAATTGACTGCCTGCGTGCGCTTTACGCCCAGTACTTCCGAGTCACGCTTGCACCCTACTATTTACCGCGGCTGCTGGAAAGGAGGTGGC
+
@C9CCCF8CFGGG,BEG<CFGFGGGGGGGGGGCBFBCF7@CFEC7@:FF@F,@@BFG,C,6,C@FFGGG@CEEG@>FECFF,BFG<>F@@BEFACDF?,=FB9F9EA7+,EFGEFCCF8047@FBCF8F<DEF<DDADFG7CGFGCGG,1@*+3B*:3:@**@5,6D,BCD9/<8C972,,,4,?@<7=,6455?CC3**/*2+1*;8C7DC>71++.>+44(7))(8(59(2*)661*:*,(.**.5:9@F()*-04134:C?466?1()))3.)22(-40((-().2*,0.(410?((.
@M04650:207:000000000-C238N:1:1101:11876:10013 2:N:0:19
GGACTACTGGGGTTTCTAATCCTGTTTGCTCCCCACGCTTTCGAGCCTCAGCGTCAGTTACAGTCCAGAGAGTCGCCTTCGCCACTGGTGTTCTTCCTAATCTCTACGCATTTCACCGCTACACTAGGAATTCCACTCTCCTCTCCTGCACTCTAGATAACCAGTTTGGAATGCAGCACCCAAGTTGAGCCCGGGTATTTCACATCCCACTTAATCATCCGCCTACGCTCCCTTTACGCCCAATAATTCCGGACAACGCTTGCCACCTACGTATTACCGCGGCGGCTGGCACGTAGTTAGC
+
CCCCCGGGGGGGGGGGGGGGGGGGGGGGGGGGGGGGGGGGGGGGGGGGGGGGGGGDGGGGGGGGGGGGGGGGGGGGGGGGGGGEFGGGGGGGGGGGGGGGGGGFFGGGGGGDGGGGGGGGGGGGGGGGGGGGGGGGGGFGGGGFGGGGGGGFGGGGGGDEGFGFFGGGGGGGGGGGGGFGGGGGGDFDFGGGGGG7CCFFGFGF>F>ACFGGFGGGFEFGAGFFFFA45D@>@CF482EEG@F1<CF?D6A:0BGFGFFF?2C(2+81((:4<F>>FG:04>0,-96>:EFG<6?B?GAD6
@M04650:207:000000000-C238N:1:1101:28142:10068 2:N:0:19
GGACTACTCGGGTATCTAATCCTGTTTGCTCCCCACGCTTTCGCACCTGAGCGTCAGTCTTTGTCCAGGGGGCCGCCTTCGCCACCGGTATTCCTCCACATCTCTACGCATTTCACCGCTACACATGGAATTCTACCCCCCTCTACAAGACTCTAGCCAACCAGTTTCAGATGCAATTCCCAAGTTAAGCTCGGGGCTTTCACATCTGACTTAATTGACCGCCTGCGTGCGCTTTACGCCCAGTAATTCCGATTAACGCTTGCACCCTCCGTATTACCGCGGCTGCTGGCACGGAGTTAGC
+
CCCCCGGFGGGGGFGGFGGGGGGGGGGGGGGGGGGGGGGGGGGGGGGFFCGGGGGGGGGGGGGGGGGGGGGGGGGGGGGGGGGGGGGGGEGGGGGGGFEGGGGGGGGGGGGGGGGFGGGGGGGGGGGGGGGGGGGGFGFFGGGFEFGFGGGFGGGGAEGGGGGGGGGGGCFEFFFFFFD;CEFFFGGEGG;CE7CEGDGFFFGFFGGFCGGG3+@D74ED;DB?DA>D;DFFF=FB6?EGGB::DGFFGFF6:EDDG:>0(2C<FFF:0:>?BGBFGG3999999:??:C0<:>>61CDA6
@M04650:207:000000000-C238N:1:1101:5339:10114 2:N:0:19
GGACTACCAGTGTTTCTAATCCTGTTTGCTCCCCACGCTTTCGAGCCTCAGCGTCAGTTACAGACCAGAGAGTCGCCTTCGCCACTGGTGTTCCTCCATATATCTACGCATTTCACCGCTACACATGGAATTCCACTCTCCTCTTCTGCACTCAAGTTCCCCAGTTTCCAATGACCTTCCCCGGTTGAGCCGGGGGCTTTCACATCAGACTTAAGGAACCGCCTGCGCTCGCTTTACGCCCAATAAATCCGGACAACGCTTGCCACCTACGGATTACCCCGGCTGCTGGCACGTAGTTAGC
+
CCCCCGGGDF,,CFGGGDGGGGGFFFGFGFFGGDFGGGGGGGGGGGGCF,CFGCGGGFFAFFFGGG@FC,,8EFGGGGEFFGG>FG?FGGGFGGFGGGFBE,@@>EGF>:,8EE@DFGGD=FFG:8?,BFFGFGGGFEGGG?D+,@FGGGFBFD,,ADEGFGFEF9DAD9=DF,EFFGFGFGBECCC87EBE+9@=DC,5;8;8860/5C6CCFGDFFGG>GFF0A65(:37@58>AFGGGF:?D7)):6>60<D6C06?10C(*3(480(((;8?F7((-,7;114?(5(<?1<6??9A-
@M04650:207:000000000-C238N:1:1101:20402:10132 2:N:0:19
GGACTACAAGGGTTTCTAATCCTGTTCGCTCCCCACGCTTTCGTTCCTCAGCGTCAGTTACTGCCCAGAGACCCGCCTTCGCCACCGGTGTTCCTCCTGATATCTGCGCATTTCACCGCTACACCAGGAATTCCAGTCTCCCCTACAGCACTCAAGTCTGCCCGTATCGCCTGCACGCCCACAGTTAAGCTGCGGGATTTCACAAACGACGCGACAAACCGCCTACGAACTCTTTACGCCCAGTAATTCCGGACAACGCTCGCACCCTACGTATTACCGCGGCTGCTGGCACGTAAGTAGC
+
CCCCCGGGGGGGGGGGGGGGGGGGGGGGGGGGGGGGGGGGGGGGGGGGGGGGGGGEGGGGGGGGGGGGGGGGGGGGGGGGGGGGGGGGGGGGGGGGGGGGGGGGGGGGGGGGGGGGGGGGGGGGGGGGGGGFGGGGGGDGGGGFGGGFGGGFGFGGGGGGGGGGGGGGEGGGGF6FGGFGGGDCFFGFGGGFFEGGGGGFGFGFFGGFFG7D>CD<B@GG>GB:0;:@BD3><G?)9:EEGB??FFD4FFFF(5)(57>2:BGBGDBFB02?BC:9FG?1;199>B?)8E(A:(4((<546
@M04650:207:000000000-C238N:1:1101:10634:10163 2:N:0:19
GGACTACTAGGGTTTCTAATCCTGTTTGATCCCCACGCTTTCGCACATCAGCGTCAGTTACAGACCAGAGAGCCGCCTTCGCCACTGGTGTTCCTCCATATCTCTGCGCATTTCACCGCTACACATGGAATTCCACTCTCCTCTTCTGCACTCAAGTTCCCCAGTTTCCAATGACCCTCCACGGTTGAGCCGTGGGCTTTCACATCAGACTTAAGAAACCGCCTACGCGCGCTTTACGCCCAATAATTCCGGATAACGCTTGCCACCTACGTATTACCGCGGCTGCTGGCACGTAGTTAGC
+
CCCCCGGGGGGGGGGGGGGGGGGGGGGGGGGGGGGGGGGGGGGGGGGGGGGGGGGGGGGGGGGGGGGGGGGGGGGGGGGGGGGGGGGGGGGGGGGGGGGGGGGGGGGGGGGGGGGGGGGGGGGGCFGGGGGGGGGGFGGGGGGFGGGGGGGFGGGGGGGGGF@EAFFGGGGGGGGGGGGGGGGGGGGGGGGGGGGGCGCFGFGFFGGFFGCGEGDGFBFFAC=@FF@D@D6>>CF<FFEGG@;8FGFFCFFF6BG<FB><<8D4:<?<?BB0)<:ACF8746>09B07:E:F?6?F?GAB<
@M04650:207:000000000-C238N:1:1101:28314:10171 2:N:0:19
GGACTACTAGGGTATCTAATCCTGTTCGCTCCCCACGCTTTCGCGCCTCAGCGTCAGTTACAGACCAGAGAGTCGCCTTCGCCACTGGTGTTCCTCCACATCTCTACGCATTTCACCGCTACACGTGGAATTCCACTCTCCTCTTCTGCACTCAAGCTTCTCAGTTTCCAATGACCGCTTGTGGTTAAGCCACAAGATTTCACATCAGACTTAAAAGGCCGCCTGCGCGCGCTTTACGCCCAATAATTCCGGACAACGCTTGCCACCTACGTATTACCGCGGCTGCTGGCACGTAGTTAGC
+
CCCCCGGGGGGGGGGGGGGGGGGGGGGGGGGGGGGGGGGGGGGGGGGGGGGGGGGGGGGGGGGGGGGGGGGGGGGGGGGGGGGGGGGGGGGGGGGGGGGGGGGGGGGGGGGGGFGGGGGGGGGGGGGGFGFGGGGC,8EGGGGFGGGGGGGFGGBFGGGGFGGFGGGGGGGGGGGFGGGGGGGGGGGFGGGGGGGGGGGGGFGFFGGFFGGGFCGGFFGGAGB2=F@E@GFFFC>CFFGGGFBBDCBAF@F(4@D?G>;BFBGBCFB?77:1?FFFGG(((30496:4>G?EB6?BFGB<<
@M04650:207:000000000-C238N:1:1101:28542:10177 2:N:0:19
GGACTACAGGGGTATCTAATCCTGTTTGATCCCCACGCTTTCGCACATCAGCGTCAGTTACAGACCAGAGAGCCGCCTTCGCCACTGGTGTTCCTCCATATCTCTGCGCATTTCACCGCTACACATGGAATTCCACTCTCCTCTTCTGCACTCAAGTTCCCCAGTTTCCAATGACCCTCCACGGTTGAGCCGTGGGCTTTCACATCAGACTTAAGAAACCGCCTACGCGCGCTTTACGCCCAATAATTCCGGATAACGCTTGCCACCTACGTATTACCGCGGCTGCTTGCACGTAGTTAGC
+
CCCCCGGGGGGGGGGGGGGGGGGGGGGGGGGGGGGGGGGGGGGGGGGGGGGGG@FGGGGGGGGGGGGGGGGGGGGGGGGGGGGGGGGFFFGGGGGGGGGGGFGGGGFGGGGGGGGGGGGGCGGGGGGGGGGGGGGGGGGGGGGFGGGFFGGFGGGGGGGGGGGGCFGGGGGGDFGGGGGGGGGGGGGGGGGGEGGEFGFGF>FFFFGFFGGGFFGGFFGGFDFF=FFE099;9EF3:7EGGF<:F74>FFFF<;3>D09B0(<BFGF3>7((.A?FFGFFFF9>;F?)5C)<0,43:F4-6
@M04650:207:000000000-C238N:1:1101:21716:10188 2:N:0:19
GGACTACCAGGGTATCTAATCCTGTTTGCTCCCCACGCTTTCACACTTGAGCGTCAGTATATTCCCAAGGGGCTGCCTTCGCCTTCGGTATTCCTCCACATCTCTACGCATTTCACCGCTACACGTGGAATTCCGCTTTCCTCTTCTGTACTCAAGCCTTTCAGTTTCCAATGACCCTCCCCGGTTGAGCCGGGGGCTTTCACATCAGACTTAAGAAACCGCCTGCGCTCGCTTTACGCCCAATAAATCCGGACAACGCTTGCCACCTACGTATTACCGCGGCTGCTGGCACGTAGTTAGC
+
CCCCCGGGGGGGGGGGGGGGGGGGGGGGGGGGGGGGGGGGGG9FGGGGGGGGGGGGGGGGGFGGGGGGGGGGGGGGGGGGGGGGGGGGGGGGGGGGGGGGGGGGGGGGGGGGGGGFGGGGGGGGGGGGGGGGGGGGGGGGGGGFGGEGGFGFGGGGGGGGGGGGGFGGGGGGGGGGGGGGGGGGGGGGGGGGGGGGGGGGGFGFFGGFECFGFGFGFFGGBGF?DFFFFGFFFCFFFFGGGFF?GGFFGFFF:3<:GBFB26FFGGF1>>?7?G:2CG:>>B;FFF>??GBFF<:?<FFF6
@M04650:207:000000000-C238N:1:1101:8322:10198 2:N:0:19
GGACTACCGGGGTATCTAATCCTGTTTGCTCCCCACGCTTTCGCACCTGAGCGTCAGTCTTTGTCCAGGGGGCCGCCTTCGCCACCGGTATTCCTCCACATCTCTACGCATTTCACCGCTACACATGGAATTCTACCCCCCTCTACAAGACTCTAGCCAACCAGTTTCAGATGCAATTCCCAAGTTAAGCTCGGGGCTTTCACATCTGACTTAATTGACCGCCTGCGTGCGCTTTACGCCCAGTAATTCCGATTAACGCTTGCACCCTCCGTATTACCGCGGCTGCTGGCACGGAGTTAGC
+
A@BCCDGGGGGGFGGGGGGGGGFGGGGGGGGGGGGGGGGGGGGGGGGGGGFGGGGGGGGGGGGGGGGGGGGGGGGGGGGGGGGGGGGGGGFGGGGGGGGGFGGGGGGGGGGGGGGGGGGGGGGGGGGCGGGGGGGGGCGGGGGFGGG6E?FFGGGGGGGGGFGGGGGFGFGGGDGGGGGGGGGFGGGGGF@FEGCGGGGGGFGF66;A?GGGFGGGFFGGBGBD;FBEBD>F0C>BFFGEGBF?GGAFGFFF?FGAF?>BFFGFGGFFFFFF6:35@?:>B9;66:B?:E?E696;(;)65
@M04650:207:000000000-C238N:1:1101:16536:10222 2:N:0:19
GGACTACCAGGGTTTCTAATCCTGTTTGCTCCCCATGCTTTCGCGCCTCAGCGTCAGTTATAGACCAGAAAGTCGCCTTCGCCACTGGTGTTCCTCCACATCTCTACGCATTTCACCGCTACACGTGGAATTCCACTTTCCTCTTCTATCCTCAAGCCTTCCAGTTTCCAATGACCTTCCACGGTTAAGCCGTGGGCTTTCACATCATACTTAGAAGGCCGCCTACGCGCGTTTTACGCCCAATAATTCCGGATAACGCTTGCCACTCACGTATTACCACCGCGGCAGGCACGTAGCTAGC
+
CCCCCGGGFD@ECFGFGGGGGGGC<FE@FFFD<FGGGGDFFGGFGGGGFGDFGGE:@C<FF9FGGDFGGGGGGFEG@FGGG@FGDFFGGGGGA9=<A?FAFBFFFAEFCG??FGGGC@=6>+E=C?EG=?FGCFGBF=EFAEGFG,=@,=EFGAED@FDFGGCFGC,3,E>DD,6?DFF8=:BEFGGGGGG+4@C6CGGGGA;B;FG958+2;DGG8@,;77:<=A=;=<9(,/86B7=7C?D3<>7CF+/,3.99*,(2,4947E(((((..92)32))(-2((4(4,*.2(,.((3624
@M04650:207:000000000-C238N:1:1101:12355:10229 2:N:0:19
GGACTACCCGGGTATCTAACCCTGTTTGCTCCCCACGCTTTCGCACCTGAGCGTCAGTCTTTGTCCAGGGGGCCGCCTTCGCCACCGGTATTCCTCCACATCTCTACGCATTTCACCGCTACACATGGAATTCTACCCCCCTCTACAAGACTCTAGCCAACCAGTTTCAGATGCAATTCCCAAGTTAAGCTCGGGGCTTTCACATCTGACTTAATTGACCGCCTGCGTGCGCTTTACGCCCAGTAATTCCGATTAACGCTTGCACCCTCCGTATTACCGCGGCTGCTGGCACGGATTTAGC
+
CC<CCGGGGGGGGGGGGGGGGGGGGGGGGGGGFGGGGGGGGFGGGGCFFCGGGGGGGGGGGGGGGGFGGGDGGGGGGGGGEEGGGGGGGGGGGGGGGGGGFFGGGGGGGGGDGGGGGGGGGGGGFGGGFGGGGGGGGFFGGCEFFFG9<CGFDFAEGGGGFGE,@DFGFGGGG979CFGGFGGGGFFGGGDCC*=CCCFGFAGFAFFF)1;DCD7+39C*6DF?7FB>1C>>BD@>B?GGGFF(::26:@F(4>C4:07??FGFGFB<?FFFFGBFFF:>9((((3..2C?FFF(((<)).
@M04650:207:000000000-C238N:1:1101:28510:10295 2:N:0:19
GGACTACTCGGGTTTCTAATCCTGTTTGCTCCCCACGCTTTCGCACCTGAGCGTCAGTTTTTGTCCAGGGGGCCGCCTTCGCCACCGGTATTCCTCCACATCTCTACGCATTTCACCGCTACACAAGGAATTCTACTTCCCTCTACATGACTCTAGCCAACCAGTTTCAGATGCAATTCCCAAGTTAAGCTCGGGGCTTTCACATCTGACTTAATTGACCGCCTGCGTGCGCTTTACGCCCAGTAATTCCGATTAACGCTTGCCCCCTCCGTATTACCGCGGCTGCTGGCACGTAGTTAGC
+
A--ACFGGGGGGGEGGGGGGFFGGGFGFGGGFEEFC7F:BDFC,@@CF8FFGDGEG7F,<,6@CFCEFA,+FFGGGGGGGDGGGG8@EG+BFGFFFG<,B=?=;FDFGGDGDGGGGGGGGGGGG,+:83DFGG99F,637D8D:=A9,==,<DFFGGCFFFG+@EFGF;=;;+7EEC=E7<:DGFFGDAD,@1=C5*?F?FFF888=8@FGG*++B8*5;6)18(;10(:9;FGFFF0ECEB6?7D<<GFF0-7/5C06:6?D.CG(,8(,:0A0)<:41237966?D:G<F?F?(:944.
@M04650:207:000000000-C238N:1:1101:15534:10296 2:N:0:19
GGACTACAAGGGTTTCTAATCCTGTTTGCTCCCCACGCTTTCGAGCCTCAGCGTCAGTTACAGACCAGAGAGCCGCCTTCGCCACTGGTGTTCCTCCATATATCTACGCATTTCACCGCTACACATGGAATTCCACTCTCCTCTTCTGCACTCAAGTCTCCCAGTTTCCAATGACCCTCCCCGGTTGAGCCGGGGGCTTTCACATCAGACTTAAGAAACCGCCTGCGCTCGCTTTACGCCCAATAAATCCGGACAACGCTTGCCACCTACGTATTACCGCGGCTGCTGGCACGTAGTTAGC
+
CCCCCGGFFGGGGGGGGGGGGGGGGGGGGGGGGGGGGGGGGGGGGGGGGGGGGGG>FGGGGGGGGGGGGGGGGGGGGGGGGGGGGGGGGGGGGGGGGGGGGGGGGGGGGGGGGGGGGGGGGGGGGGFGFFFGGGGGFFFGGGGFGFGGGGFFGGGGGGFGFCGGGAFGGGFGG9EDGFGGGGCEGGGGGGGGEGGCCGFGGFGFAGG6BGGGCGF7C8FGBGFFDFFEFC(3<GFFF:GGGFBFFFFFGFF>FFGFG9>?14FB=F?B?F???FF<FGFF>BBF>:B?>GBF627:?7:9A
@M04650:207:000000000-C238N:1:1101:4203:10307 2:N:0:19
GGACTACTGGGGTTTCTAATCCTGTTTGCTCCCCACGCTTTCGCACCTGAGCGTCAGTCTTTGTCCAGGGGGCCGCCTTCGCCACCGGTATTCCTCCACATCTCTACGCATTTCACCGCTACACATGGAATTCCACCCCCCTCTACAAGACTCTAGCTGACCAGTATCAGATGCAATTCCCGGGTTAAGCCCGGGGATTTCACATCTGACTCAATCAACCGCCTGCGTGCGCTTTACGCCCAGTAATTCCGATTAACGCTTGCACCCTCCGTATTACCGCGGCTGCTGGCACGGAGTTAGC
+
CCCCCGGGGGGGGGGGGGGFGGGGGGGGGGGGGGGGGDEGGGGGGGGFGFGGGGGGGFGFFGGGGGGGGGGGGCGGGGGGGGGGGGGGEGFGGGGGGGGGGGFGGAFGGGGGGGGGGGG8@FGGGCFGGGG?FFG?E8C@BDCFGGGFFGGFGGGGGEFDFGFC>FFFFCGGGGGGGGG79FGGGEGGFFGGGGG5C<CG+AEFFGGFCGCF;4;7=<FG>DFFF49>(/229C><FBGGGB<7C74)76??(75<D2;?6?C?FD?<BB>(480)3?017409>630(A?E(14>?C6)-
@M04650:207:000000000-C238N:1:1101:6537:10331 2:N:0:19
GGACTACTAGGGTATCTAATCCTGTTCGCTCCCCACGCTTTCGTTCCTCAGCGTCAGTTACTGCCCAGAGACCCGCCTTCGCCACCGGTGTTCCTCCTGATATCTGCGCATTTCACCGCTACACCAGGAATTCCAGTCTCCCCTACAGCCCTCACGTCTGCCCGTATCGCCTGCCCGCCCCCAGTTAAGCTGCGGGCTTTCTCAAACCACGCGACAAACCGCCTACGAACTCTTTACGCCCAGTAATTCCGGTCAACGCTCGCACCCTCCGTATTACCGCGGCTGCTGGCCCGTACTTAGC
+
66--6FEGCC<CCFFFFGGFGAF9CFEGEGGGFGC7::@@@CEEFF<FG<,,@B@@@@FFD<,CF@FCGGGGDFFE@7CD=@@FCFCG>>?FAEG<EAE<,B@FFFFGDBF:FF<EB6++88,?ECDGGCFFFGFFGD=5C=8;D8328+3*6=,@F3=+9>=E@CFEGGE++8,41;7:*:5*3DDF?9D?EEG*)5<:++4187*)6*950CD5>3**-)-(45,.(71).?9)=(/:*(,50:)5F@6935D>*(((-3/2):(3(((-(;()07,3(3((4(),,*,/((.(899:6
@M04650:207:000000000-C238N:1:1101:5403:10335 2:N:0:19
GGACTACACGGGTTTCTAATCCTGTTCGCTACCCATGCTTTCGCTCCTCAGTGTCAGTAACTGCCCAGAGACCTGCCTTCGCCATCGGTGTTCTTCCTGATATCTGCGCATTCCACCGCTACACCAGGAATTCCAGTCTCCCCTACAGCACTCCAGCCTGCCCGTATCGCCTGCACGCCCGAAGTTAAGCCTCGGGATTTCACAGACGACGCGACAAACCACCTACGAGCTCTTTACGCCCAGTAATTCCGGACAACGCTTGCACCCTACGTATTACCGCGGCTGCTGGCACGGAGTTAGC
+
CCCCCFGFGGGGGGGGGGGGGGGGGGGGGGGGGGGGFGGGGGGGGGGGGDGGGFGDGGDEGGGGGGGGGGGGDGGGGGGGFGG7FFGGGGGGGGGGGGGGGGGGGGGGGGGEGGGGG>EGGGFGGGGGGGGGGFA<D?DEFFEBDFGFFGGFGGF8FFF?FGGGGGGGGGDEDF8F8DGG>FEGGBFFFFFF>EEG5;FF@AFBFGFBFGD:@9C7>(39;FD@;FFFFG9@CCFAFFGDE614F=AAGF:0(7)4F((-4<G<>8?:<FFB2F2<@GF(4016(4)..A10(-(((2)46
@M04650:207:000000000-C238N:1:1101:13319:10338 2:N:0:19
GGACTACCAGGGTTTCTAATCCTGTTTGCTCCCCATGCTTTCGCGCCTCAGCGTCAGTTATAGACCAGAAAGTCGCCTTCGCCACTGGTGTTCCTCCACATCTCTACGCATTTCACCGCTACACGTGGAATTCCACTTTCCTCTTCTATCCTCAAGCCTTCCAGTTTCCAATGACCTTCCACGGTTAAGCCGTGGGCTTTCACATCAGACTTAAAAGGCCGCCTGCGCGCGCTTTACGCCCAATAATTCCGGACAACGCTTGCCACCTACGTATTACCGCGGCTGCTGGCACGTAGTTAGC
+
CCCCCGGGGGGGGGGGGGGGGGGGGGGGGGGGGGGGGGGGGGGGGGGGCGGGGGGGGFGGGGGGGGGGGGGGGGGGGGGGGGGGGGGGGGGGGGGGGGGGGGGGGGGGGGGGGGGGGEEDEGGGGGGGGFGGGGGGGGGGGGGFGGGGGGGFGGGGGGGGGGGGGGFFGGGFGGGGGGGGGGGGGGGGGGGGGGGGGGGGGFGFFGGFECFGFGGFFFGGAGA=D:@?>C>FBEFEFFGGGF03CGFCGFFFFFGFF17:<?F8CGF?FFF4)<,)0*4;>FF>>?::?G<FF6:04C<).
@M04650:207:000000000-C238N:1:1101:15379:10341 2:N:0:19
GGACTACAGGGGTATCTAATCCTGTTCGCTACCCACGCTTTCGCACCTCAGCGTCAGTTACAGACCAGAGAGTCGCCTTCGCCACTGGTGTTCCTCCATATATCTACGCATTTCACCGCTCCACATGGAATTCCACTCTCCTCTTCTGTACTCAAGTCCCTCAGTTTCCAATGACCTACCACGGTTAAGCCGTGGGATTTCACATCAGACTTAAAAGGCCGCCTGCGCGCGCTTTACGCCCAATAATTCCGGACAACGCTTGCCACCTACGACTTACCGCGGCTGCTGGCACGCAGTTAGC
+
CCCCCGGGGGGGGGGGGGGGGGGGGGGGGGGGGGGGGGGGGGGGGGGGGGGGGGGGGGGGGGGGGGGGGGGGGGGGGGGGGGGGGGGGDFGGGGEGGGGGGGGGCFGGGGGGGGGGF@GGGGGGGGGCGGGGGGGGD8EGGGFCGGG8CCED;FG83DE8AFF8EECDFGGGCFGGGCGGGGEGGGDGCGGGGCEGGFCGGFGFFGC6CGGGFGC+:);7ACB@BF(?=<6@F=FEF;7FGD68GC2<F=?96BDBFFF6:?GB7C?7?(,((;(-29:9>F616?BD(:(<6(-,,3:).
@M04650:207:000000000-C238N:1:1101:3084:10372 2:N:0:19
GGACTACTCGGGTTTCTAATCCTGTTTGCTCCCCACGCTTTCGAGCCTCAGCGTCAGTTACAGTCCAGAGAGTCGCCTTCGCCACTGGTGTTCTTCCGAATCTCTACGCATTTCACCGCTACACTAGGAATTCCACTCTCCCCTCCTGTACTCTAGATCTCCAGTTTGGAATGCAGACCCCGGGTTGAGCCCGGGTCTTTCACATCACACTTAAAGATCCGCCTACGCTCCCGTTACGCCCAGTAAATCCGAACAACGCTTGCCCCCTGCGTATTACCGCGGCTGCTGGCACGGAGGTAGG
+
CCCCCGGF<FGG6@BFGGGGFEFGCFGGFGGDGGGGGGG7<FFCFE@E:CEFGGGEGCEEFDEFGFFG@E8FEFGGCGEGGCFCFFGGGFEFGGDGG,B?F:EGCFGGECCF,AFF,@E>CEGGAFFFFFEFGFGG9D8<E6CB+C@@EDEDAFDF@,3,=DF?FDCF+8@,=,=D,D=,6+:+38BDGFGGE*@E*7<7:>FA:F+/19?DC+=+87CFBG@=2)5)/>@@6F575/B712=@:CCECF:(-.71<;;0(-*,0866((-48;:)<::1;>F6((,4,*(24((,(248(
@M04650:207:000000000-C238N:1:1101:16098:10401 2:N:0:19
GGACTACACGGGTATCTAATCCTGTTCGCTCCCCACGCTTTCGTTCCTCAGCGTCAGTTACTGCCCAGAGACCCGCCTTCGCCACCGGTGTTCCTCCTGATATCTGCGCATTTCACCGCTACACCAGGAATTCCAGTCTCCCCTACAGCACTCAAGTCTGCCCGTATCGCCTGCACGCCCACAGTTAAGCTGCGGGATTTCACAAACGACGCGACAAACCGCCTACGAACTCTTTACGCCCAGGAATTCCGGACAACGCTCGCACCCTACGTATTACCGCGGCTGCTGGCACGTCGTTAGC
+
CCCCCGGGGGGGGGGGGGGGGGGGGGGGGGGGGGGGGGGGGGGFGFGGGGGGGGGGGGGGGGGGGGGGGGGGGFGGGGGGGDGGGGGGGGGGGGGGGGGGGGGGGGGGGGGGGGGGGGGGGGGFGGGGGGGGGGGGGGGGGGGFGGFFGGGFGGGFGGGGGGGGGDDFEEGEDGGGGGGGDECG9FE7FG@FGGGGGGGGGFGFF:F;>DCC@DGDBFGCBD>:?FBFFGBFFGFFFFGGGF?(9C?FGF@>037:GFF1?6D1CGB:??FF?F:AGGFBB9(47:)::C(+,4(,,;82.
@M04650:207:000000000-C238N:1:1101:22940:10404 2:N:0:19
GGACTACTAGGGTATCTAATCCTGTTTGCTCCCCACGCTTTCGCACTTGAGCGTCAGTATATTCCCAAGGGGCTGCCTTCGCCTTCGGTATTCCTCCACATCTCTACGCATTTCACCGCTACACGTGGAATTCTACCCCTCCCTAAAATACTCTAGCGACCCAGTATGAAATGCTATTCCTAGGTTAAGCCCAGGGCTTTCACATCCCACTTAAGTCACCGCCTGCGTGCCCTTTACGCCCAGTCATTCCGATTAACGCTTGCACCCTCCGTATTACCGCGGCTGCTGGCACGGAGTTAGC
+
CCCCCGGGGGGGGGGGGGGGGGGGGGGGGFGGGGGGGGGGGGGGGGGFGGGGGGGGGGFFEGGGGGGGFGGGGCEFGGGGGGGGGGGGGGGGGGGGEFGGGGGGGGGGGGGEGGGGGGGGGGGGGGGGGGFGGGFGGGGCEDGFGDG8FGGFGGGGGG>E6FGGFGGGFGGGDDFG8EGGFGGGGGGGGGGGGGFG5FEDC>CFFFGFFGGGFGDGFEGGFG=29FFFFGFF=CFEC<GGEF2;CGCFGCF6(89CC;@?0:7)9E?<08;3(;79GGFF;FFFFF:?BG7<?>(4??A).
@M04650:207:000000000-C238N:1:1101:10832:10408 2:N:0:19
GGACTACTGGGGTTTCTAATCCTGTTTGCTCCCCACGCTTTCGAGCCTCAGCGTCAGTTACAGACCAGAGAGCCGCCTTCGCCACTGGTGTTCCTCCATATATCTACGCATTTCACCGCTACACATGGAATTCTACCCCCCTCTACAAGACTCTAGCCAACCAGTTTCAGATGCAATTCCCAAGTTAAGCTCGGGGCTTTCACAGCTGACTTAATTGACCGCCTGCGTGCGCGTGACGACCAGTAATTCCGGTTAACGGTTGCACCCGCCGTATTACCGCGGCGCCTGGACCGGAGTTAGG
+
CCCCCGGGGGGGGGGGGGGGGFFGEGFGGGFGGGGGGGEGGGGGGC@FFFDFG,@@CFDFGGGFGGGGGGGGEGGGDEGGGF7FFFFG9EEFFGFGGEEFFGFFFFDDFFC=?<FEEGGDGFB,9=FAFFGFCCD?9D+>@=C?DDFFEGFBFDFGGCEFGFEFDDFFFGG9DFFA,CEG,FFGF<DAC>=2C9EG4DGGCFG6+3*9:*+:8:CC69;?9C(505:E05;1,C5(./12*,8)0*).27)(-)*4C((-(-*,*;1(((-,,*54A7119>9(((4(4*(23706:@)4(
@M04650:207:000000000-C238N:1:1101:19813:10409 2:N:0:19
GGACTACTGGGGTTTCTAATCCTGTTCGCTCCCCACGCTTTCGTTCCTCAGCGTCAGTTACTGCCCAGAGACCCGCCTTCGCCACCGGTGTTCCTCCTGATATCTGCGCATTTCACCGCTACACCAGGAATTCCAGTCTCCCCTACAGCACTCAAGTCTGCCCGTATCGCCTGCACGCCCACAGTTAAGCTGCGGGATTTCACAAACGACGCGACAAACCGCCTACGAACTCTTTACGCCCAGTAATTCCGGACAACGCTCGCACCCTACGTATTACCGCGGCTTCTGGCACGTAGTTAGC
+
CCCCCFGGGGGGGGGGGGGGGGGGGGGGGGGGGGGGGGGGGGGGGGGGGGGGGGGGGGGGGGGGGGGGGGGGGGGGGGGGGGGGGGGGGGGGGGGGGGGGGGGGGGGGGGGGGGGGGGEGGGGGGFGGGGGGGGGGGGGGGGGFGGGGGGGFGGFGGGGGGGGGGG?D8EGE6CGFGGGGGGGGGCCFAF@EFGGGGDGCFFGFFGGF@GDG><GDE@GGFGB1:FFFBGFFFGFFFFDEDBB:CCB):7FB0BG0F;>0?7)1C8::<B?<B939CGBBF;0(((664F09(,4((24:A
@M04650:207:000000000-C238N:1:1101:24153:10419 2:N:0:19
GGACTACTCGGGTTTCTAATCCTGTTTGCTCCCCACGCTTTCGCACTTGAGCGTCAGTATATTCCCAAGGGGCTGCCTTCGCCTTCGGTATTCCTCCACATCTCTACGCATTTCACCGCTACACGTGGAATTCTACCCCTCCCTAAAATACTCTAGCGTCCCAGTATGAAATGCTATTCCTAGGTTAAGCCCAGGGCTTTCACATCCCACTTAAGTCACCGCCTGCGTGCCCTTTACGCCCAGTCATTCCGATTAACGCTTGCACCCTCCGTATTACCGCGGCTGCTGGCACGGAGTTAGC
+
CCCCCGGGGGGGGGGGGGGGGGGGGGGGGGGGGGGGEGGGGGGGGGDGGGGGGGGGGGGGGGGGGGGGFFGGGGGGGGGGGGGGGGGGGGGGGFGGFGGGGGFGGDFGCGGGGGGGGGGGGGGGGFFDEGGGGGGGGFG<EDEBF@9=FFGFGFGGGGDGGGGFGDF=FDFADGGGGGGF8,>DGGGGDGG?7?FDDGGGGFGF9CDAEGGGEGGFA?GFAG2=(?@BDGFF@GFEF;EGG@65775?FFF;DEDEG@011(*.CE6(42(-8C?AGF?BBFBF162>(:<A6(4(4C<46
@M04650:207:000000000-C238N:1:1101:13670:10432 2:N:0:19
GGACTACTGGGGTATCTAATCCTGTTTGCTCCCCATGCTTTCGCGCCTCAGAGTCAGTTATAGACCAGAAAGTCGCCTTCGCCACTGGTGTTCCTCCACATCTCTACGCATTTCACCGCTACACGTGGAATTCCACTTTCCTCTTCTATCCTCAAGCCTTCCAGTTTCCAATGACCTTCCACGGTTGAGCCGTGGGCTTTCACATCAGACTTAAAAGACCGCCTGCGCGCGCTTTACGCCCAATAATTCCGGACAACGCTTGCCACCTACGTATTACCGCGGCTGCTGGCACGTAGTTAGC
+
CCCCCGGGGGGGGGGGGGGGGGGGGGFGGGGGGGGGGGGFGGGGGGGGGGGFGGGFGGGGGGGGGGGGGGGFFCGGGGGGGGGGGGGGGGGGGGGGGGGGGGGGGGGFGGGEFGGGGGGGGFGGDAFGFGGGGGGGGFGGGGGFGGCGDGGFGGGGGGGGGGGGGEGFGGGGGGG8AFGGCGGGGGGGGGGG>7EGGGFFDEGFFG>A6FFFFGGGF=FG>DFD@F@6@G>F6E:4F;EGGFF@GGFFGFF2<EGBG>>B<(>(2<22>241???FFG:077;91(53>E0F?2:??F))-
@M04650:207:000000000-C238N:1:1101:28454:10433 2:N:0:19
GGACTACCGGGGTTTCTAATCCTGTTCGCTCCCCACGCTTTCGTTCCTCAGCGTCAGTTACTGCCCAGAGACCCGCCTTCGCCACCGGTGTTCCTCCTGATATCTGCGCATTTCACCGCTACACCAGGAATTCCAGTCTCCCCTACAGCACTCAAGTCTGCCCGTATCGCCTGCACGCCCACAGTTAAGCTGCGGGATTTCACAAACGACGCGACAAACCGCCTACGAACTCTTTACGCCCAGTAATTCCGGACAACGCTCGCACCCTACGTATTACCGCGGCTGCTGGCACGTAGTTAGC
+
CCCCCFGGGGGGGGGGGGGGGGGGGGGGGGGGGGGGGFGFFGGGGGGGGGGGGGGGGGGGGGGGGGGGGGFGGGGGGGGGGGGGGGGGGGGGGGGGGGGGGGGGGGGGGGGGGGGGGGGGDGGGGGGGEFGGGGGGGGGFGGGFGC8FGGGFGFCFGGGFGGGGGGGGGGGEGGGGCDCCGGGGC;F,BF@F6@CEGGECGFGFFGGEBDC:93D7>2FFBC9((7:>65:))29)/:EGC:BFGGFFF492:>):GFBF(4D9DGF6:<:?2C2ACF?F(4(((4432C(+(.403@49:
@M04650:207:000000000-C238N:1:1101:11373:10481 2:N:0:19
GGACTACTGGGGTATCTAATCCTGTTTGCTCCCCATGCTTTCGCGCCTCAGCGTCAGTTATAGACCAGAAAGTCGCCTTCGCCACTGGTGTTCCTCCACATCTCTACGCATTTCACCGCTACACGTGGAATTCCACTTTCCTCTTCTATCCTCAAGCCTTCCAGTTTCCAATGACCTTCCACGGTTAAGCCGGGGGCTTTCACATCAGACTTAGAAGGCCGCCTGCGCGCGCGTTACGCCCAATAATTCCGGACAACGCTTGCCACCTACGTATTACCGCGGCTGCTGGCACGAAGTTAGC
+
CCCCCGGFGGGGGGGGGGGGGGGGGGGGGGGGGGGGGGGGGGGFGGGGGGGFG7FGGG9AFFGFFGGGGFFGEFGDGGGGGGGGG8EEGGGGGGGGGG@EFGGGGGGGDGDGGGGFCFGGGGGGEAFGGGCGGGGGFFFGGDGF8EFFA=FFGCGGDF,DFGGGGAFFDF,DFBC,EDFGCFB+@FCADGGG+:CEGG78CFCFEF0?BFG>C8CCC(;6-C213A@>056@(:78@F5C*8(19C2:C?FB?)7:4(3<6:F0*9<138??3:54C:143;99;F>BB5190((((+.<)
@M04650:207:000000000-C238N:1:1101:3263:10486 2:N:0:19
GGACTACTGGGGTATCTAATCCTGTTCGCTCCCCACGCTTTCGAGCCTCAGCGTCAGTTACAGTCCAGAGAGTCGCCTTCGCCACTGGTGTTCTTCCTAATCTCTACGCATTTCACCGCTACACTAGGAATTCCACTCTCCTCTCCTGCACTCTAGATACTCAGTTTGGCATGCAGTACTCGGGTTGAGCCCAAGTATTTCACATCCCACTTAAATATCCGCCTACGCTCCCTTTACGCCCAATAAATCCGGAAAACGCACGCCACATACGAATTACCGCGGCTGCTGGCACGTGGTTAGC
+
CCCCCGGGCCGGGGGGCGGGFFGGGGGGGGGEGDFGGCGGGGGGGGCEGFGGGGGGGGGGFDFGFFEE<FGGGGGGGGGGGFCBCFGGFGGGGGFGCE?FEEAFEGGGGGGGAFFFEGGGEGGGGGGGCF@EFFGGGDF88+D+@E>DFFGFGFGGCFF9=DFGCFGF+,6C?FCGD9=,@=BCFFC@7,@C@:8EGDGG+1>E+*;9CFG79F7+?*,5<CDFFFDA:<9@:FA4851CE5/3CFE319>0())/702((.7?GG()924(.82<CF?014(-7?)4:5(0-3(((*.,.
@M04650:207:000000000-C238N:1:1101:20229:10517 2:N:0:19
GGACTACCGGGGTTTCTAATCCTGTTTGCTCCCCCCGCTTTCGAGCCTCAGCGTCAGTTCCAGTCCAGAGAGTGGCCTTCGCCACTGGTGTTCTTCCTAATCTCTACGCATTTCCCCCCACCACCGGGAATTCCAGTCTCCCCTACAGCACTCCACCCTGCCCTTATCCCCTGCAGCCCGGAAGTTAAGCCTCGGGATTTCACAGACGCCGCAACAAACCACCTCGAGCCCCTTTACCCCCGGAAGTTCCGGCCAACGCTGCACCCCTCCGAATTACCGCGCCGCCGGCCACTAGTTGACC
+
CCCCCGGGGGGGFGGGGGGGGGGGGGGGGGGGGF++6+FGD<:<,B@,,6,678@6,C,,9,66C,9C,:,8,,4B6E<E,B::@<F85,C,5C,F55A55,,4,,,+8@FC<E,F<+4++8,B++@3CFF=A9>?@B3DD=89+,,,,,80D:;,<++4:D7,5>;,,@:,0>,,,;C**>>BF,?9,B,,44==)9F678B+07830/)1()25)(A5(7:(()()(/,-4:06*2+;*(((1),):05(()/./(184(*(7;2((-(((2()2*(-41((((,((*(*((,).+),,
@M04650:207:000000000-C238N:1:1101:7363:10529 2:N:0:19
GGACTACAAGGGTTTCTAATCCTGTTTGCTCCCCACGCTTTCGCACCTGAGCGTCAGTCTTTGTCCAGGGGGCCGCCTTCGCCACCGGTATTCCTCCACATCTCTACGCATTTCACCGCTACACATGGAATTCTACCCCCCTCTACAAGACTCTAGCCAACCAGTTTCAGATGCAATTCCCAAGTTAAGCTCGGGGCTTTCACATCTGACTTAATTGACCGCCTGCGTGCGCTTTACGCCCAGTAATTCCGATTAACGCTTGCACCCTCCGTATTACCGCGGCTGCTGGCACGGCGGTAGC
+
CCCCCGGGGGGGGGGGGGGGGGFGGGGGGGGCGGGGGGGGGGGGGGGGGGGGDGGGGEFGGGGGGGGGGGGGGGGGGGGGGGGGGGGFBCDFGGCGGGGGGGGGGGGGGGGGGGGGGCEGGGGGGFGDFFGGGGGGGG8FGGGFGGGGGGGFGGGGGGGGGGE?CGFGGGGGGFFGCFGGGGGFGGGGGC>CCGGDC?<CFFGF6CFFF8FFFGGGFEGGBD@FFA2;;DBB6CF2B?CCEF?FGGAFGFFFFEGFG?>01:C?DG?<?BFFFD0>GC1>9>B(,:?3(::FB;2((:3(.
@M04650:207:000000000-C238N:1:1101:2567:10576 2:N:0:19
GGACTACCCGGGTTTCTAATCCTGTTTGCTCCCCATGCTTTCGCGCCTCAGCGTCAGTTATAGACCAGAAAGTCGCCTTCGCCACTGGTGTTCCTCCACATCTCTACGCATTTCACCGCTACACGTGGAATTCCACTTTCCTCTTCTATCCTCAAGCCTTCCAGTTTCCAATGACCTTCCACGGTTAAGCCGTGGGCTTTCACATCAGACTTAAAAGGCCGCCTGCGCGCGCTTTACGCCCAATAATGCCGGACAACGCTTGCCACCTACGTCTTACCGCGGCGGCTGGCCCGTAGTTAGC
+
CCCCCGGGGGGGGDGGGGGGGGGGGGGGGGGGGGGGGGGGGGGGGGGGGGGGGGGGGEFGGFGGGFGGGGGGGGGGGGGGGGGGGGGGGGEEGGDFFGGGGGGGGGGGGGGGGCFFFGGDGGGGGGGGGGGGGGGGFFGGF9AFFFFC<DFFGGGGGGGFGGEGFDCFGDDA6FGGG7DFFGGGGGGGCGGGGGGGDGD6:BGFFGF>6;>9AF7:9587@G@=>FBA=C129*.1@?DC742=DG4)0<<;>>DBD6><?<3:FGF?7023(;-.<*39BF((-3(76/(24(((,+).5
@M04650:207:000000000-C238N:1:1101:18348:10579 2:N:0:19
GGACTACTAGGGTTTCTAATCCTGTTTGCTCCCCACGCTTTCGCGCCTCAGCGTCAGTTACAGACCAAAAAGCCGCCTTCGCCACTGGTGTTCCTCCACATCTCTACGCATTTCACCGCTACACGTGGAATTCCGCTTTTCTCTTCTGTCCTCAAGCCTTCCAGTTTCCAATGACCTTCCACGGTTAAGCCGTGGGCTTTCACATCAGACTTAAAAGGCCGCCTGCGCGCGCTTTACGCCCAATAATTCCGGACAACGCTTGCCACCTACGTATTACCGCGGCTGCTGGCACGTAGTTAGC
+
CCCCCGGGGGGGGGGGGGGGGGGGGGGGGGGGGGGGGGGGGGGGGGGGGGGGGGGGGGGGGGGGGGGFGGGGGGGGGGGGGGGGGGGGGGGGGGGGGGGGEGGGGGGGGGGGGGGGGGGGGEGGDGGGGGGGGGGGGGGGGGGFGGGGGGGFGGGGGGGGGGGGGGGGGGGGGGEFGGGGGGGGGGGGGGGGGGGGGGGGFAGFFFFFEFGGFFG>CDGGFGFF>A6D@DF>1EACF;EEG?3:FFAFGF49()9:G>>F?FG7*A?:(.:77FFFGFF>FFF04:BFFG?G?<03(3)66
@M04650:207:000000000-C238N:1:1101:17969:10580 2:N:0:19
GGACTACCGGGGTATCTAATCCTGTTTGCTCCCCACGCTTTCGAGCCTCAGCGTCAGTTACAGACCAGAGAGCCGCCTTCGCCACTGGTGTTCCTCCATATATCTACGCATTTCACCGCTACACATGGAATTCCACTCTCCTCTTCTGCACTCAAGTCTCCCAGTTTCCAATGACCCTCCCCGGTTGAGCCGGGGGCTTTCACATCAGACTTAAGAAACCGCCTGCGCTCGCTTTACGCCCAATAAATCCGGCCAACGCTTGCCACCTACGTATTACCGCGGCTGCTGGCACGTAGTTAGC
+
CCCCCGGGGGGGGGGGGGGGGGGGGGGGGGGGGGGGGGGGGGGGGGGGGGGGGGGGGFGGGGGGGGGGFGGGGGGGGGGGGGGGGGGGGGGGGGGGGGGGGGGGGGFGGEECFGGGGGGGGGGGFGDFFFFGGGGGCBAFGGGFFADCGGGFGGGDFFGGGGGGFGGGGGECFCEFGGGGGGGEGGGGGGGGGGGGDGGGGFFFFCF=<FDFEFFGFFGGFG@00=@>6C>>BF35@BGGG6?FGCA9FFDB(0>6C6>6?FG7DGFBF?0.4C>FFG?FF9BFFBF?051C34??FG><>
@M04650:207:000000000-C238N:1:1101:11474:10586 2:N:0:19
GGACTACCCGGGTTTCTAATCCTGTTTGCTCCCCACGCTTTCGAGCCTCAGCGTCAGTTACAGTCCAGAGAGTCGCCTTCGCCACTGGTGTTCTTCCTAATCTCTACGCATTTCACCGCTACACTAGGAATTCCACTCTCCTCTCCTGCACTCTAGATAACCAGTTTGGAATGCAGCACCCAAGTTGAGCCCGGGTATTTCACATCCCACTTAATCATCCGCCTACGCCCCCTTTCCGCCCATCAAATCCGGATAACGCTCGCCACCTACGTATTACCGCGGCTGCTGGCACGTAGTTAGC
+
CCCCCCGGGFEGGEGGFGFGGFGGGGGFFGFFFDEFGGGGGGGFF@FFFGFDFGBFEGGCFCAFFGGFGGGGD<:FEEGGGGGGGEGGGFGGGCGGGGFGFF9EEBEFFGG7EGFFCECCBFGF9EEFFFGD;FGFFEC8EGE9@FGDB,8DFGAFAEG9=DF?,=E>CEFG?FCAFCDGE+@DG9,D7B8EGDE@9C;F7BECAFCAEGCFEG+=+AFG=DAD9F=4-9@>2E)/;1BFD1((2*.?FAB(()17>62(-4C1**,4?F::<9:4C:3901(((-),4C1CB(1((3)).
@M04650:207:000000000-C238N:1:1101:26390:10632 2:N:0:19
GGACTACAAGGGTATCTAATCCTGTTTGCTCCCCACGCTTTCGAGCCTCAGCGTCAGTTACAGTCCAGAGAGTCGCCTTCGCCACTGGTGTTCTTCCTAATCTCTGCGCATTTCACCGCTACACATGGAATTCCACTCTCCTCTTCTGCACTCAAGTTCCCCAGTTTCCAATGACCCTCCACGGTTGAGCCGTGGGCTTTCACATCAGACTTAAGAAACCGCCTACGCGCGCTTTACGCCCAATAATTCCGGATAACGCTTGCCACCTACGTATTACCGCGGCTGCTGGCACGTAGTTAGC
+
CCCCCGGGGGGGGGGGGGGGGGGGGGGGGGGGGGGGGGGGGGGGGGGGGGGGGGGGGGGGGGGGGGGGGGGGFGGGGGGGGGEGGGGGFGGGGGGGGGGGGGGGGGGGGGGGGGGGGGGGGGGGGGGGGGGGGGGGGGEFFGGFGGGGGGGFGGGGEFCFGGGGFDFGGGGGGFFGGFGGFFEGFGGGGGGGGGGGFCGGGFGFFG7C@*7@EGGGFFGGBD=DFFFF>GFF6EFCF;GGGDD@CFE3FFFF0:D<F?FFFBGBGGFBFFFFBG0AGGFFB>01((40>E790::B?D)).
@M04650:207:000000000-C238N:1:1101:22219:10653 2:N:0:19
GGACTACCGGGGTTTCTAATCCTGTTTGCTCCCCACGCTTTCGCACCTGAGCGTCAGTCTTTGTCCAGGGGGCCGCCTTCGCCACCGGTATTCCTCCACATCTCTACGCATTTCACCGCTACACATGGAATTCTACCCCCCTCTACAAGACTCTAGCCAACCAGTTTCAGATGCAATTCCCAAGTTAAGCTCGGGGCTTTCACATCTGACTTAATTGACCGCCTGCGTGCGCTTTACGCCCAGTAATTCCGATTAACGCTTGCACCCTCCGTATTACCGCGGCTGCTGGCACGGAGTTAGC
+
CCCCCGGGGGGGGGGGGGGGGGGGGGGGGGGGGGGGGGGGGGGGGGGGGGGGGGGGGGGFGFGGGGGGGGGGGGGGGGGGGGGGGGGGF:FFFFGGGGGGGGGGGGGGGGGCFFGGGGGGGGGGGGGGGGGGGGGGGGGGGGGFCGGCGGGFGGGGGGF6CEGGGGGGGCCFGGGGGGGGGGGGGGGGGGCF5EGGGGGGGCG6@FDFCCFGFFFF6CGG>GF@FF>E:D6(-:):?<GGGFFFGGFAGFF??5C2FBBFF?*,CC60:0,4?GFDFGBF(4>>06:?:C??6(((-;4))
@M04650:207:000000000-C238N:1:1101:22041:10666 2:N:0:19
GGACTACTAGGGTTTCTAATCCTGTTCGCTCCCCACGCTTTCGAGCCTCAGCGTCAGTTACAGTCCAGAGAGTCGCCTTCGCCACTGGTGTTCTTCCTAATCTCTACGCATTTCACCGCTACACTAGGAATTCCACTCTCCTCTCCTGCACTCTAGATACTCAGTTTGGAATGCAGTACTCGGGTTGAGCCCAAGTATTTCACATCCCACTTAAGTATCCGCCTACGCTCCCTTTACGCCCAATAAATCCGGATAACGCTCGCCACCTACGTATTACCGCGGCTGCTGGCACGTAGTTAGC
+
CCCCCFGGGGGGGGGGGGGGGGGGGGGGGGGGGGGGGGGGGGGFGGGGGGGGGFGGGGGGGGGGGGGGGGGGGGGGGGGGGGGGGGGFGGGGGGGDGGGGGGGGGGGGGGGGGGGFFGGGGCGGGGGGGGGGGGGGFDFGGGE?FGGGGGGFGGGFGGEGGGGGGGGGEDGGGGGGGGGGGGGGGGGGGFGGCGCFGGCFGFGFFGGFFGGGFGGGFFGGAG@AAFFB=DF=2CAEFFGGDDF2CGFFGFFFF35@C;@D(15:5E??F?08<CB92>((49BFFB?,55(0(4(,,+696
@M04650:207:000000000-C238N:1:1101:27610:10676 2:N:0:19
GGACTACTGGGGTTTCTAATCCTGTTTGCTCCCCACGCTTTCGCACTTGAGCGTCAGTATATTCCCAAGGGGCTGCCTTCGCCTTCGGTATTCCTCCACATCTCTACGCATTTCACCGCTACACGTGGAATTCTACCCCTCCCTAAAATACTCTAGCGACCCAGTATGAAATGCTATTCCTAGGTTAAGCCCAGGGCTTTCACATCTCACTTAAGTCACCGCCTGCGTGCCCTTTACGCCCAGTAATTCCGGACAACGCTCGCACCCTACGTATTACCGCGGCTGCTGGCACGTAGTTTGC
+
CCCCCEGGGGGGGGGGGGGGGGGGGGGGGGGGGGGGGGGGGGGGGGGGGGGGGGGGGGGGGGGGGGGGGGGGGGGGGGGGGGGGGGFFGGGGGGGGGGGGGGGGGGGGGGGGGGGGGGGDEGGGGGGGDGGGGGGGGCDDCCGFGGFGGFFFGGGGGGGGGGFCFGGGGADGGGGGGGGGGFCFGGFGGGGGGGGGGGGGGFGFFGF6*CCDE78F>CGGAGFFBF=D2DDFFGF<=?GGG?DFGGFFGFF(6=5=F>FFF9)(9C?<::B?FGF2<F072996(0>::G?G?31(4?)65
@M04650:207:000000000-C238N:1:1101:27149:10683 2:N:0:19
GGACTACTGGGGTATCTAATCCTGTTTGCTCCCCATGCTTTCGCGCCTCAGCGTCAGTTATAGACCAGAAAGTCGCCTTCGGTATTCCTCCACATCTCTACGCATTTCACCGCTACACGTGGAATTCTACCCCTCCCTAAAATACTCTAGCGACCCAGTATGAAATGCTATTCCTAGGTTAAGCCCAGGGCTTTCACATCCCACTTAAGTCACCGCCTGCGTGCCCTTTACGCCCAGTCCTTCCGATTAACGCTTGCACCCTCCGTATTACCGCCGCTGCTGGCACGGCGTTAGCCGGTGC
+
CCCCCGGGGGGGGGGGGGGGGGGGGGGGGGGGGGGGGGGGGGGGGGGGGGGGGGGGGFFGGCGGGGGGGGGGGGGGBFGGGGGCFGGGGGGFGGGGGGGGGGGGGGGGGFDFGGGGGGGFGGGGGFGFGFGGGGGGGGG8=7EFGCGGGGGFGGCECFGGFDEGGGGGEFGGGGGCFGFFFGFCGGGC6CEFGGGGGGFGGFFAFGGAECCGFGGGFFDC);>@FFFFE+>@2CB?5.+,??EDD366<FF;@F37F@E@FDG:D*245AA<:G(-C342))524<(4(2-*34A:;>,32
@M04650:207:000000000-C238N:1:1101:6566:10692 2:N:0:19
GGACTACTAGGGTTTCTAATCCGGTTTGCTCCCCACGCTTTCGCACTTGAGCGTCAGTATATTCCCAAGGGGCTGCCTTCGCCTTCGGTATTCCTCCACATCTCTACGCATTTCACCGCTACACGTGGAATTCTACCCCTCCCTAAAATACTCTAGCGACCCAGTATGAAATGCTATTCCTAGGTTAAGCCCAGGGCTTTCACAGCCCACTTAAGTAACCGCCTGCGTGCCCTTTACGCCCAGTCATTCCGCTTAACGCTGGCACCCTCCGTATTACCGCGGCTGCGGGCACGGAGTTAGC
+
CCCCCGG,<FGGGGFGGGGGGG6FCCFEFEGGG@,@FGGGGGG@7FCBEFGGGGGGGGGF<FCFG,@<F7,@FECFEGGGGGGGGGGGGCFGGGGGGGFF<=EFCFCFCGGGE?EGECCDGGGGCFFGGFG8=FDFF8@4@?CFFFG8FFGFG,>DFG6>EG?EFFFFCGGDFCCFGCFDGBFGGGGGGGGDCFGG*4FC<9DF47D*:DF+>:D::AGC@GB9=;2269?@FGA<A?GFD<=;*+9?GF=(,0>AF<9:-(*(9::?<?>2(A:4CF<676((3((,2C(2239>:*4)6
@M04650:207:000000000-C238N:1:1101:8210:10693 2:N:0:19
GGACTACCCGGGTTTCTAATCCTGTTTGCTCCCCACGCTTTCGAGCCTCAGCGTCAGTTACAGACCAGAGAGCCGCCTTCGCCACTGGTGTTCCTCCATATATCTACGCATTTCACCGCTACACATGGAATTCCACTCTCCTCTTCTGCACTCAAGTCTCCCAGTTTCCAATGACCCTCCCCGGTTGAGCCGGGGGCTTTCACATCAGACTTAAGAAACCGCCTGCGCTCGCTTTACGCCCAATAAATCCGGACAACGCTTGCCACCTACGTATTACCGCGGCTGCTGGCACGTAGTTAGC
+
CCCCCGGGGGGGGGGGGGGGGGGGGGGGFG<FGGGGGGGEGGGGGGGGGGGGGGGGGFGGGGGGGGGGG@FGGGDGDFGGGGDGGFGG<FGGGGGGFEFGGGGGGGGGGGGGFGGGGGGGGGGG:AFGFFFGGGGGGGGGGGGFFGGGDGGFGGGGFFFFDGGG==FFCFFGGG8FDFF6A:>ECGGGGGGGCC>CDDGGGFGFAGFFFCCF4CCFA@GGFGBD6FBFFG>9:F:<*(;EG61:FGA9F?EFF@DBG>9B-4C3CG??FFF?2+(6CGBFF>FB9:?FFGFG6(4::C>2)
@M04650:207:000000000-C238N:1:1101:17370:10710 2:N:0:19
GGACTACACGGGTATCTAATCCTGTTTGCTCCCCACGCTTTCGAGCCTCAGCGTCAGTTACAGACCAGAGAGTCGCCTTCGCCACTGGTGTTCCTCCATATATCTACGCATTTCACCGCTACACATGGAATTCCACTCTCCTCTTCTGCACTCAAGTTCCCCAGTTTCCAATGACCTTCCCCGGTTGAGCCGGGGGCTTTCACATCAGACTTAAGGAACCGCCTGCGCTCGCTTTACGCCCAATAAATCCGGACAACGCTTGCCACCTACGTATTACCCCGGCTGCTGGCACGTAGTTAGC
+
CCCCCGGGGGGGGGGGGGGGGGGGGGGGGGGGGGGGGGGGGGGGGGGGGGGGGGGGGGGGGGGGGGGGFFGGFGGGGGGGGGGGGGGGGGGGGGGGGGGGGGGGGGGGGGGGGGGGGGGGGGGGGGGGGGGGCGGGGGGGGGGFGGGGGGGFGFGGGGGGGGGDFGFGGGGGGGGGG?DGGFGGGGGGGGGGGGDGDGGGGFGF6F:A@FGGFGGFFFGG6DFFDF;E@G9BBGF<F?GEE?FFGGFFGFFF?EGFG9(:8?DB7F6(54(,5@7>GF(-2003;?B2:E?G:(3((<AA<
@M04650:207:000000000-C238N:1:1101:10727:10720 2:N:0:19
GGACTACCCGGGTTTCTAATCCTGTTTGCTCCCCACGCTTTCGAGCCTCAGCGTCAGTTACAGACCAAAAAGCCGCCTTCGCCACTGGTGTTCCTCCACATCTCTACGCATTTCACCGCTACACGTGGAATTCCGCTTTTCTCTTCTGTCCTCAAGCCTTCCAGTTTCCAATGACCCTCCACGGTTGAGCCGTGGGCTTTCACATCAGACTTAAGAAACCGCCTACGCGCGCTTTACGCCCAATAATTCCGGATAACGCTTGCCACCTACGTATTACCGCGGCGGCTGGCACGTAGTTAGC
+
CCCCCGFGFGGGGGGFGGGGGGGGGGGGGGCGFGGEGG@FFFGGGGGGGDGGFFGGGGFGGGGGGFGEGGGGGFGGGGGGGGGEEFFGFGGGGGGFGGFGGGGGGFFFFGGGFGFDGGGGGGGFGGGGGGDGCFGGEGGFGFGFDDFGCFFFGG@FFGFFGGGA3=E;DFGGGGGFFGFGFEGGCFGGGGGG@EGGG*C8FCFF=FFFFGGCEGGGFDFC@D=@9;;3:CB605>EA?EEG?:?FG<AGFF9:DDA46(21290><6:2(84?C>:CC-(7>B((409BE<9:21::76:)
@M04650:207:000000000-C238N:1:1101:2329:10747 2:N:0:19
GGACTACTGGGGTTTCTAATCCTGTTTGCTCCCCATGCTTTCGCGCCTCAGCGTCAGTTATAGACCAGAAAGTCGCCTTCGCCACTGGTGTTCCTCCACATCTCTACGCATTTCACCGCTACACTTCGAATTCCACTTTCCTCTTCTATCCTCAAGCCTTCCAGTTTCCAATGACCTTACACGGTTAAGCTGTGGGCTTTCACATCAGACTTAAAAGGCCGCCTGCGCGCGCTTTACGCCCAATAATTCCGGACAACGCTTGCCACATACGTATTACGGGGGTTGCGGGCACGTAGTTAGC
+
CC<A8CE<9EFGG7FACFFCE,C6C@EFGA,EDFFGGFGGGCECF7@FEGGFD@@CFEDCFFFDCCEFFGFGGFG+6B@FGGGGEFGGGGGGEDFFFF8FGCFGFFADCCEGGGGG,8B=8F9E,,,BFE8=4FFDA94<9+,+@6>=<E8+@4@=F8D9,,73AECBDEFAD=,6@+,,,83@FGGGF9,@BC@E7DCFC+7?F5:?**;EFC8FC8:*795==6AA@:@;(=838;71=((6;7CCDFF;(0>3C(,4((7,:@(,.).52<:)3*((,,(((,(--*(24,((-A)))
@M04650:207:000000000-C238N:1:1101:9924:10757 2:N:0:19
GGACTACCGGGGTATCTAATCCTGTTTGATCCCCACGCTTTCGCACATCAGCGTCAGTTACAGACCAGAGAGCCGCCTTCGCCACTGGTGTTCCTCCATATCTCTGCGCATTTCACCGCTACACATGGAATTCCACTCTCCTCTTCTGCACTCAAGTTCCCCAGTTTCCAATGACCCTCCACGGTTGAGCCGTGGGCTTTCACATCAGACTTAAGAAACCGCCTACGCGCGCTTTACGCCCAATAATTCCGGATAACGCTTGCCACCTACGTATTACCGCGGCTGCTTGCACGTCGTTAGC
+
CCCCCGGGGGGGGGGGGGGGGGGGGGGGGGGGGGGGGGGGGGGGEGGGGGGGGGGGGGGGGGGGGGGGGGGGGGGGGGGGGGGGGGGGGGGGGGGGGGGGGGGGGGGGGGGGGGGGGGGGGGGGGGGGGGGGGGGGGGGGGGGFGGGGGGGFGGGGFGGGGGFGDGGGGGFFGGGGGGGGGGGGGGGGGGGGCGGGGGGGGFGFFFGFFGGGEGGCC=GFBGFFDFFD9D906CFFFFGGGF??GGFDGFFF::DBDBF??:CBGGBBBF:?DF?FDG<9F966>F0)5F?E6:(,(A615
@M04650:207:000000000-C238N:1:1101:25293:10775 2:N:0:19
GGACTACCCGGGTTTCTAATCCTGTTTGCTCCCCATGCTTTCGCGCCTCAGCGTCAGTTATAGACCAGAAAGCCGCCTTCGCCACTGGTGTTCCTCCACATCTCTACGCATTTCACCGCTACACGTGGAATTCCGCTTTCCTCTTCTGTACTCAAGCCTTTCAGTTTCCAATGACCTTCCACGGTTAAGCCGTGGGCTTTCACATCAGACTTAAGAGGCCGCCTGCGCGCGCTTTACGCCCAATAATTCCGGACAACGCTTGCCACCTACGTATTACCGCGGCTGCTGGCACGTAGTTAGC
+
CCCCCFGGGGGGGGGGGGGGGGGGGGGGGGGGGGGGGGGGGGGGGGGGGGGGGGGGGGGGGFGGGGGGGGGGGGGGGGGGGGGGGGGGGGGGGGGGGGGGGGGGGGGFGGGGGGGGGGGGGFGGGFGGGGGGFGGGEEFGFGGFGGGGGGGFGGGGGGGGGGGGGGGGDGCFGFGGGGGGGGGDFGGGGGGCEGGGGGGGGFGFFGGAEGFGFGFGFDEG@G@?FF95(>9@@GFFFFGGGFFFFGBFGF4>:<DFC>BFF?G?*A:7:7::FGF<GG(7>FF>F63)(51<:6:((<4<6
@M04650:207:000000000-C238N:1:1101:13575:10795 2:N:0:19
GGACTACTCGGGTTTCTAATCCTGTTTGCTCCCCACGCTTTCGCACCTGAGCGTCAGTCTTTGTCCAGGGGGCCGCCTTCGCCACCGGTATTCCTCCACATCTCTACGCATTTCACCGCTACACATGGAATTCTACCCCCCTCTACAAGACTCTAGCCAACCAGTTTCAGGTGCAATTCCCAAGTTAAGCTCGGGGCTTTCACATCTGACTTAATTGACCGCCTGCGTGCGCTTTACGCCCAGTAATTCCGATTAACGCTTGCACCCTCCGTATTACCGCGGCTGCTGGCACGGAGTTAGC
+
CCCCCGGGGGGGGGGGGGGGGGGGGGGGGGGGGGGGGGGGGGGGGGGGGGGGGGGGGFGGGGGGGGGGGGGGGGGGGGGFGGGGGGGGGGGGGGGGGGGGFGGGGGGGGGGGGGGGGGGGGGGGGGGGGGGGGGGGFGGGGGGFGGGFFDGFGGGEGGFGGFGGGGGFGGGGGGGGGGGFGGGGGGGGGGCGGGGGGCF6CFGFFGGFFGGGFFFFACCDBGFFFFFF;DFBF=FAFFGGG<::FDADGBF<65DDGF>:?:F2CGF6?FFFFG?BCF?>9F>;BFFF?50C?FB;:FFFA
@M04650:207:000000000-C238N:1:1101:5584:10808 2:N:0:19
GGACTACAGGGGTTTCTAATCCTGTTTGCTCCCCACGCTTTCGCACCTGAGCGTCAGTCTTTGTCCAGGGGGCCGCCTTCGCCACCGGTATTCCTCCACATCTCTACGCATTTCACCGCTACACATGGAATTCTACCCCCCTCTACAAGACTCTAGCCAACCAGTTTCAGATGCAATTCCCAAGTTAAGCTCGGGGCTTTCACATCTGACTTAATTGACCGCCTGCGTGCGCTTTACGCCCAGTAATTCCGATTAACGCTTGCACCCTCCGTATTACCGCGGCTGCTGGCACGGAGTTAGC
+
CCCCCGGGGGGGGGGGGGGGGGGGGGGGGGGGGGGEFGGGGGGGGGGGCFGGGGGGGGGGGGGGGGGGGEGGGFCGGGGGGGGDGGGGGGFGFGGGGGFGGGGGFDAFGDGGGGGGGGGGGGGGD8FGGGGGGGGGGGGGGGGFGGFDFGGFG9DGGG9DEGGGGFGGFGEGGGFFDGGGGGGGGGGFDFE?EGGCDGF?CCGF@CGFFGGGFGGGACGGFGFFDF@B6D>F>GFA46ECE6?BGGA<FFF?6BD<C:>BFFGBGGF:?B13<C:9@FBF6;>>0(4>0:8<:>0((;)).
@M04650:207:000000000-C238N:1:1101:19328:10852 2:N:0:19
GGACTACTGGGGTATCTAATCCTGTTTGCTCCCCATGCTTTCGCGCCTCAGCGTCAGTTATAGACCAGAAAGTCGCCTTCGCCACTGGTGTTCCTCCACATCTCTACGCATTTCACCGCTACACGTGGAATTCCACTTTCCTCTTCTATCCTCAAGCCTTCCAGTTTCCAATGACCTTCCACGGTTAAGCCGTGGGCTTTCACATCAGACTTAGAAGGCCGCCTGCGCGCGCTTTACGCCCAATAATTCCGGATAACGCTTGCCACCTACGTATTACCCCGGCTGCGGGCACGTAGTTGGC
+
CCCCCGGGFGGGGGGFGGAEGGCFGGGGFGGGGGGGGGGGGGEC@F@7FFCFGFGGGGGGFGGGGGGGGGGD@ECGCECFFGGGGGGDDAFFGEFGGGGDGFEGGGFFDFGGFGGGGC>D7>=FGFFGGGGGGGAFDCFFF?FFFGFD?E@FGGFGGGGGFGGGGG,CFFC,=BFCF2=?8DE@FEGF8=DGEEDGFFCEG9F9=7<?@CFFECF;C)=DBGAFBF2?>:609E>3@3EE<13@GFEFGFA;?>CA444342C>:F?<(443<C>4F2(--462((,(2=(*,(,(4<)4:
@M04650:207:000000000-C238N:1:1101:17502:10862 2:N:0:19
GGACTACCGGGGTATCTAATCCTGTTTGCTCCCCACGCTTTCGCACCTGAGCGTCAGTCTTTGTCCAGGGGGCTGCCTTCGCCACCGGTATTCCTCCACATCTCTACGCATTTCACCGCTACACATGGAATTCTACCCCCCTCTACAAGACTCTAGCCAACCAGTTTCAGATGCAATTCCCAAGTTAAGCTCGGGGCTTTCACATCTGACTTAATTGACCGCCGGCGGCCGCTTTACGCCCGGTAATTCCGTTTAACTCTTGCCCCCTCCGTATTACCGCGGCTGTTGGCCCGTCTTTAGC
+
CCCCCCGG>E:FGEGGCGE,CEFG9EFGFGGF8CCCC+@FFGGFGGCE:F,<FECEF6CF<E9FFGFCFFGGG+BFGCCFGDGE:EFGBCGGG<;FFGGF@<EE;FCFECGGGCEGEFGD7C@FGF=CFGGD,<EF98DFEDGBDFGC@?FFGA=9B89D8FGF=>A;DD,@:,E9;CA7CC6FFCC:,65<E5E5):=@7+218CFF7::+4@7+:;CGB30((51)-1(4(*)6=?DEE0((1*.)*06,,)9):)-.4-*,2CB;<:0,683)<*,,7,69((,).+)/4-(((34))
@M04650:207:000000000-C238N:1:1101:9713:10964 2:N:0:19
GGACTACCAGGGTATCTAATCCTGTTTGATCCCCACGCTTTCGCACATCAGCGTCAGTTACAGACCAGAGAGCCGCCTTCGCCACTGGTGTTCCTCCATATCTCTGCGCATTTCACCGCTACACATGGAATTCCACTCTCCTCTTCTGCACTCAAGTTCCCCAGTTTCCAATGACCCTCCACGGTTGAGCCGTGGGCTTTCACATCAGACTTAAGAAACCGCCTACGCGCGCTTTACGCCCAATAATTCCGGATAACGCTTGCCACCTACGTATTACCGCGGCTGCTGGCACGTAGTTAGC
+
CCCCCGGGGGGGGGGGGGGGGGGGGGGGGGGGGGGGGGGGGGGGGGGGGGGGGGGGGGGGGGGGGGGGGGGGGGGGGGGGGGGGGGGGGGGGGGGGGGGGGGGGGGGGGGGGGGGGGGGGGGGGGGGGGGGGGGGGGGGGGGGFGGGGGGGFGGGGGGGGGGGGGGGGGGGGGGGGGGGCFGGGGGGGGGGGGGGGGGGGGFGFFGGFFGGGFGFCABGF@D>?FFFFFG60>GF<FDGGGFD@FFFFGFFFFEGF414:<BG?=6?:?BBBFGFFGD:B9>019<7B(:3?04(44FA2<
@M04650:207:000000000-C238N:1:1101:20550:10968 2:N:0:19
GGACTACCAGGGTTTCTAATCCTGTTTGCTCCCCATGCTTTCGCGCCTCAGCGTCAGTTATAGACCAGAAAGTCGCCTTCGCCACTGGTGTTCCTCCACATCTCTACGCATTTCACCGCTACACGTGGAATTCCACTTTCCTCTTCTATCCTCAAGCCTTCCAGTTTCCAATGACCTTCCACGGTTAAGCCGTGGGCTTTCACATCAGACTTAAAAGGCCGCCTGCGCGCGCTTTACGCCCAATAATTCCGGACAACGCTTGCCACCTACGTATTACCGCGGCTGCTGGCACGTAGTTAGC
+
CCCCCGGGGGGGGGGGGGGGGGGGGGGGGGGGGGGGGGGGGGGGGGGGGGGGGGGGGGGGGGGGGGGGGGGGGGGGGGGGGGGGGGGGGGGGGGGGGGGGGGGGGGGGGGGGGGGGGGGDGGGGGGGGGGGGGGGFGGGGGGGFGGFGGGGFGFGGGGGGGGGGGGGGGGGD6FGFFFGGDGGGGGGGGGGGGGGGGGGGGFGCFFF>CGGFEFGGF=GFFGFABF(:@GFFFEFFFDGGC??DGGFCFFFBBDC?G9>?B<G3C66<7:<<>FFFG=:BF9BFF?0?(::E???BFGDFA
@M04650:207:000000000-C238N:1:1101:3253:10973 2:N:0:19
GGACTACTAGGGTTTCTAATCCTGTTTGCTCCCCACGCTTTCGAGCCTCAGCGTCAGTTACAGACCAGAGAGTCGCCTTCGCCACTGGTGTTCCTCCATATATCTACGCATTTCACCGCTACACATGGAATTCCACTCTCCTCTTCTGCACTCAAGTTCCCCAGTTTCCAATGACCTTCCCCGGTTGAGCCGGGGGCTTTCACATCAGACTTAAGGAACCGCCTGCGCTCGCGTTACGCCCAATAAATCCGGACAACGCTTGCCACCTACGTATTACCGCGGCTGCTGGCACGGAGTTAGC
+
CCCCCGGGGGGGGGGGGGGGGFFGGGFGGGGGGGGGGGGGGGGGGGGGGGGFGGGEGFFEFGGGGGGGGCGGGGGGGGEDFFGDGGGGFGGGGGGGGGGGGGGCFFFGFGGGGGGGGGGGG:EGGFGGGGFGGGDGGGGGGFDFGGGGFFGFGGGGF;E9EEDE6=ADFFGGFGGGDGG?EGGEGEGFGGGGGGGGGGFCFFGFC?FF@GFC6CFGFF,99318DFBD9CBB(:>1>0:CE:?<C7:40<:9?BGFF>(8:<3?FC:<82:?<<:<<C?FF20-4623:E<CB(290A<<)
@M04650:207:000000000-C238N:1:1101:23069:10977 2:N:0:19
GGACTACCGGGGTTTCTAATCCTGTTTGATCCCCACGCTTTCGCACATCAGCGTCAGTTGCAGACCAGAGAGCCGCCTTCGCCACTGGTGTTCCTCCATATCTCTGCGCATTTCACCGCTACACATGGAATTCCACTCTCCTCTTCTGCACTCAAGCAAGACAGTTTCCAATGACCCTCCCCGGTTGAGCCGGGGGCTTTCACATCAGACTAATCTTGCCGCCTACGCGCGCTTTACGCCCAATAATTCCGGATAACGCTTGCCACCTACGTATTACCGCGGCTGCTGGCACGTAGTTAGC
+
CCCCCGGGGGFGGGGGGGGGGGGGGGGGGGGGGGGGGGGGGGGGGGDGGGGGGGGGGGGGGGGGGGGGGGGGGGGGGGGGGGGGGGGGGGGGGGGGGFEGGGGGGCFGGGGEGGGGGGGGGGGGGGGGGGGGGGGGGGEDGGGFGGFFGFFFGGGGGFDCDFFGGDGGGGFFCGGFGGGGGGG7@FEFGFGGEGGGGGGGGFFFFGGF<GGG<FFGFFGFFGF?;F?FFGFFFGF9BBE>E033D7ADGFF6()/6CBB??6F?*A?B?:B:>GBAGG:9(7;;(2:?0*8F?31((<)6.
@M04650:207:000000000-C238N:1:1101:7004:10995 2:N:0:19
GGACTACAAGGGTTTCTAATCCTGTTTGCTCCCCACGCTTTCGCACTTGAGCGTCAGTATATTCCCAAGGGGCTGCCTTCGCCTTCGGTATTCCTCCACATCTCTACGCATTTCACCGCTACACGTGGAATTCTACCCCTCCCTAAAATACTCTAGCGACCCAGTATGAAATGCTATTCCTAGGTTAAGCCCAGGGCTTTCACATCCCACTTAAGTCACCGCCTGCGTGCCCTTTACGCCCAGTCATTCCGATTAACGCTTGCACCCTCCGTATTACCGCGGCTGCTGGCACGGAGTTAGC
+
CCCCCGGGGGGGGGGGGGGGGGGGGGGGGGGGGGGGGGGGGGGGGGGGFGGGGGGGGGGGFGGGGGGFFGGGGGGGGGGGGGGGGGGGGGGGGGGGGGGGGGGGGGFGGGCCFCFGGEGGGDGGGGGGGGGFGGGGGGGDEDEFGGFGEGGFGGGFF668=FGGFCFGGGGGGGGGGGGFGEFGGGGG<FDFFFGGGGGG7<;BAC7AEFGGEGFD+*>FFGF@FF@EFD9BB?FFA;GGGDF56FFEGFA6@BGFG<BDBFGBGGF?43>?66:)02(-4>93((,)4C:A?>49BFBA>
@M04650:207:000000000-C238N:1:1101:6906:11025 2:N:0:19
GGACTACTGGGGTATCTAATCCTGTTTGCTCCCCATGCTTTCGCGCCTCAGCGTCAGTTATAGACCAGAAAGTCGCCTTCGCCACTGGTGTTCCTCCACATCTCTACGCATTTCACCGCTACACATGGAATTCCACTCTCCTCTTCTGCACTCAAGTTCCCCAGTTTCCAATGACCCTCCCCGGTTGAGCCGGGGGCTTTCACATCAGACTTAAGAAACCGCCTGCGCTCGCTTTCCGCCAACTAAATCCGGACAACGCTTGCCACATACGTATTCCCGCGGCTGCTGGCACGTAGTTAGC
+
CCCCCGGGGGGGGGGGGGGGGGGGGGGGGGGGGGGGGGGGGGGGGGGGGGEGGFGGGEEFEFGGGFGGGGGGGGGGGGGGGGGDGGGGFGGGGGGGFDGGFGGGGGGGGGGGGGGGGGGGGGGGGGGGGGFGGCCFGGCGGGGFGGGGGGGFGGFGFGCFEGGGGGGGFGF>?DDGGDGGGGGGGGEFGGGGCCEC41<FGA9+=FCA**626:+2=5FF@GF0(.2>7DFBFG5)03EE*7((9C?AFF>6?>D(*428(4F:*C,4<7(,.C:):439>(24(2:2(*.922,(8<)46
@M04650:207:000000000-C238N:1:1101:13421:11027 2:N:0:19
GGACTACTGGGGTTTCTAATCCTGTTTGCTCCCCACGCTTTCGAGCCTCAGCGTCAGTTACAGACCAGAGAGCCGCCTTCGCCACTGGTGTTCCTCCATATATCTACGCATTTCACCGCTACACATGGAATTCCACTCTCCTCTTCTGCACTCAAGTCTCCCAGTTTCCAATGACCCTCCCCGGTTGAGCCGGGGGCTTTCACATCAGACTTAAGAAACCGCCTGCGCTCGCTTTACGCCCAATAAATCCGGACAACGCTTGCCACCTACGTATTACCGCGGCTGCTGGCACGTAGTTAGC
+
CCCCCGGGGGGGGGGGGGGGGGGGGGGGGGGGGGGGGGGGGGGGGGGGGGGGGGGGGGGGGGGGGGGGGGGGGGGGGGGGGGGGGGGGFFGGGGGGGGGGGGGGGFGGGGGGGGGGGGGDGGGGGGGGFFFGGGGGGFGGGGGFGGGGGGFFGGCFFGCFGGGGGGDGDGGGCFGGGGGGGGGGG7+DCGGGGGGGGDFGCFGF8CCFFGGGFFGGF@F4>GFFFFFF@GFF?C3A=<EGEB61FGF>FFE>FFC:<>>B?BFBGGF1((34204:FC3619>07:?:?E:GF?F4<D64.
@M04650:207:000000000-C238N:1:1101:8177:11027 2:N:0:19
GGACTACCGGGGTTTCTAATCCTGTTTGCTCCCCATGCTTTCGCGCCTCAGCGTCAGTTATAGACCAGAAAGTCGCCTTCGCCACTGGTGTTCCTCCACATCTCTACGCATTTCACCGCTACACGTGGAATTCCACTTTCCTCTTCTGCACTCAAGTTCCCCAGTTTCCAATGACCTTCCCCGGTTGAGCCGGGGGCTTTCACATCAGACTTAAGGAACCGCCTGCGCTCGCTTTACGCCCAATAAATCCGGACAACGCTCGCACCCTACGTATTACCGCGGCTGCGGGCACGTAGTTAGC
+
CCCCCGGFEGGGGGGGGGGGGGGGGGGGGGGCGGGGGGGGGGGGGGG@FGFGGFCGGGGGGCFGGGGGG8EEFFDGGGGGGGGGGGGFFGGGGGGGGGGGFFGGGGGGCGGGFGGFGGGDGGGGECFGGGGGDFCFGCGEGGGFGGE@FGGFGGE,ADF9DF?EFG8E9EGCGGADGGFFGCG>FEGGFDFGGGGGGGCFGFEF6CC=@G4:CFFG*/=F(>;;2A>>(C9BB5>A4??:>:<7CFFBGF>>?>D?G>FFF0)-9EF::??(5@(6C>37>B6161(44EBD1((44<499
@M04650:207:000000000-C238N:1:1101:12007:11079 2:N:0:19
GGACTACCGGGGTATCTAATCCTGTTTGCTCCCCACGCTTTCGCGCCTCAGCGTCAGTTACAGACCAAAAAGCCGCCTTCGCCACTGGTGTTCCTCCACATCTCTACGCATTTCACCGCTACACGTGGAATTCCGCTTTTCTCTTCTGTCCTCAAGCCTTCCAGTTTCCAATGACCTTCCACGGTTAAGCCGTGGGCTTTCACATCAGACTTAAAAGGCCGCCTGCGCGCGCTTTACGCCCAATAATTCCGGACAACGCTTGCCACCTACGTATTACCGCGGCTGCTGGCACGTAGTTAGC
+
CCCCCGGGGGGGFGCGFGGGGGGGGGGGGGGGGGGGGGGGGGGGGCGGGGGGGFDFGCFGGGGFGGGGGGGGGFGGGGGGGDEGGGGGGGGGGGGFGGGG?ADGGGBEGGGGGCGGGGGGGGGGGEFGGGFGGFGC8E?GGGGFGGGGGGFFFGGFCGGDEFGGFFGGFGFEFFGGFGEFAFGGGGGGGGGGGG*?F>FEGFFFFGGFFGGGFGGGF?FF>GF1<A657<>B>GFFFBGGG1?BGGAAGFF>FFGBD9663<GB790484:(4A(53>?B9;112(5:?GBGB82:3CA2.
@M04650:207:000000000-C238N:1:1101:27865:11107 2:N:0:19
GGACTACCAGGGTATCTAATCCTGTTTGCTCCCCACGCTTTCGCACTTGAGCGTCAGTACATTCCCAAGGGGCTGCCTTCGCCTTCGGTATTCCTCCACATCTCTACGCATTTCACCGCTACACGTGGAATTCTACCCCTCCCTAAAATACTCTAGCGACCCAGTATGAAATGCTATTCCTAGGTTAAGCCCAGGGCTTTCACATCTCACTTAAGTCACCGCCTGCGTGCCCTTTACGCCCAGTCATTCCGATTAACGCTTGCACCCTCCGTATTACCGCGGCTGCTGGCCCGGAGTTAGC
+
CCCCCGGGGGGGGGGGGGGGGGGGGGGGGGGGGGGGGGGGGGGGGGGGGGGGGGGGGGGGGGGGGGGGGGGGGGGGGGGGGGGGGGGGGGGGGGGGGGGGGGGGGGGGGGGGGGGGGGGGGGGGGGGGGGGFGGGGGGGGGGGFGGGGGGGFGGGGGGGGGGGGGGGGGGGGGGGGGGGGGGGGGGGGGGGGGGGGGGGFGFGFFGGFFGGGFGGFFEGGFGB=B4@FDG=BFGFFFDGGE@D@GGEFGFFDFFG?F@><@FFFGGF:??FFF=:DGG<1>;>>F?::(:(24>>08FB<<
@M04650:207:000000000-C238N:1:1101:19240:11115 2:N:0:19
GGACTACACGGGTTTCTAATCCTGTTTGCTCCCCACGCTTTCGCACCTGAGCGTCAGTCTTTGTCCAGGGGGCCGCCTTCGCCACCGGTATTCCTCCAGATCTCTACGCATTTCACCGCTACACCTGGAATTCTACCCCCCTCTACAAGACTCTAGCCTGCCAGTTTCGAATGCAGTTCCCAGGTTGAGCCCGGGGATTTCACATCCGACTTGACAGACCGCCTGCGTGCGCTTTACGCCCAGTAATTCCGATTAACGCTTGCACCCTCCGTATTACCTCGGCTGCTGGCACGAAGTTAGC
+
CCCCCGGGGGGGGGGGGGGGGGGGGGGGGGGGGGGGGGGGGGGGGGGGGGGGGGGGGGGGGGGGGGGGGGGGGGGGGGGGGGGGGGGGGGGGGGGGGGGCFGGGGGGGGGGGGGGGGGGGGGGGGGGDGGGGGGGCFGFGGGGFGGGGGFFFGFCCFCFFGGGGGGGGGGFGGGGGGFEGGGGGGGGGGGGFGDGG:5FCCFFFFGGBFGGGFGGDF@GG>C9BBF9D6DF>>GFAFBGEE?FFGFAAGFF0(0>AD?><?BC>FFF?FFBFFGB5C:)521:?4:BF:E?C<29?BFA96
@M04650:207:000000000-C238N:1:1101:17168:11145 2:N:0:19
GGACTACTGGGGTTTCTAATCCTGTTTGCTCCCCACGCTTTCGAGCCTCAGCGTCAGTTACAGTCCAGAGAGTCGCCTTCGCCACTGGTGTTCTTCCTAATCTCTACGCATTTCACCGCTACACTAGGAATTCCACTCTCCTCTCCTGCACTCTAGATAACCAGTTTGGAATGCAGCACCCAAGTTGAGCCCGGGTATTTCACATCCCACTTAATCATCCGCCTACGCTCCCTTTACGCCCAGTAAATCCGGATAACGCTCGCCCCCTACGTATTACCGCGGCGTCTGGCACCTAGTTAGC
+
CCCCCGGGGGGGGGGGGGGGGGGGGGGGGGGGGGGGGGGGGGGGGGGGGGGGGGGGGGGGGGGFGFGGFFFCFGGGGGGGGGGGGGGGGGGGGGGGGGGGGGGGGGGGGGGGGGGGGGGGGGFFGGGGGGGGGGGFFGGGGGGFGFGGGFGFGGGGGGGGGCFGGGGGGFFGGGGGGGGGGFGGFFGGFDCGEGDGGFGGGFFFFG>>EGFDEGGGCEFGFGFFFAAE9DFFFGFFF?GEG(4=F7?CGFF0<BGE=,71;(7(*/4,-,1.7F?<FG:>0;60(,4(37,3((.):C:46
@M04650:207:000000000-C238N:1:1101:3180:11198 2:N:0:19
GGACTACTGGGGTTTCTAATCCTGTTTGCTCCCCACGCTTTCGAGCCTCAGTGTCAGTTACAGGCAAGAGAGCCGCTTTCGCCTCCGGTGTTCCTCCATATATCTACGCATTTCACCGCTACACATGGAATTCCACTCTCCTATCCTGCACTCAAGTCTCCCGGTTTCCAATGAACACAATGGTTGAGCCACTGCCTTTTACATCAGACTCAAAAAACCACCTGCGCTCGCTTTACGCCCAATAAATCCGGACAACGCTTGAGACCGACGTATTACCGCGGCTGCTGGCACGGAGTTAGCC
+
CCCCC,CCFGGGGGDG9FFFGDCFEGGCF,CFG@F7CGGGGFG?FEGGFEFGGEC@FGF@<<C<D,,@FGFG?ACGGGFGGG7FGAFC6:BFGDC5E<E?,?,C=ECF7CGC<,EFGFGCCEGFFFGGFFEF9FGGF8AAFG9<DE9==8=9D?FD=,@B,,+6>EG9,8E;+,,7@DDFCFEFFG6DFE76C7:EGGEFGFG6FCF5>>*;@*;9/)=CBGB(562)88=1;FF3;08FF?F3CG?5CE36@FGFDB61((0(9*(47>FBB6))09(23(,4:7701=<E3661<C5>2
@M04650:207:000000000-C238N:1:1101:6701:11207 2:N:0:19
GGACTACCCGGGTTTCTAATCCTGTTCGCTCCCCACGCTTTCGAGCCTCAGCGTCAGTTACAGTCCAGAGAGTCGCCGTCGCCACTGGTGTTCTTCCTAATCTCTACGCATTTCACCGCTACACTAGGAATTCCACTCTCCTCTCCTGCACTCTAGATAAGCAGTTTGGAATGCAGTACTCGGGGTGAGCCCAAGTATTTCACATCCCACTGAACTATCCGCCTACGCTCCCTTTACGCCCAATAAATCCGGATAACGCTCGCCCCCTACGTATGACCGCGGCTGCTGGCACGTAGTTAGC
+
<CCCCA8C,FDEFGGGGFGG@EFGGGGGCCEC@7CFE:,BFAFCFD@,AF8FC,6,8<,CFGG6C<CE@,@BCFCFC+>CF>C::AFGG<FC?F;9?,:5F<==,CEFD78BEDAA<FE+>CFGCGGGC?FFGC9C;8,A88=D88DDFFFFFFG8=,,,,:=DFDCB8=>ED9AEE+@,@@C7+5@ECDE54*@,+=F,:=DAF>>*6CF2>8*+10=855(6(/266D>030;)+/;CB6(38*)5CAE>6D<A609(34/-*/-40.,44:.)+04299((,(54377C:((,-04).
@M04650:207:000000000-C238N:1:1101:25037:11208 2:N:0:19
GGACTACTAGGGTTTCTAATCCTGTTTGATCCCCACGCTTTCGCACATCAGCGTCAGTTACAGACCAGAGAGCCGCCTTCGCCACTGGTGTTCCTCCATATCTCTGCGCATTTCACCGCTACACGTGGAATTCCACTTTCCTCTTCTATCCTCAAGCCTTCCAGTTTCCAATGACCTTCCACGGTTAAGCCGTGGGCTTTCACATCAGACTTAAAAGGCCGCCTGCGCGCGCTTTACGCCCAATAATTCCGGACAACGCTTGCCACCTACGTATTACCGCGGCTGCTGGCACGTAGTTAGC
+
CCCCCGGGGGGGGGGGGGGGGGGGGGGGGGGGGGGGGGGGGGGGFE:FGGGGGGGGGGGGGGGDGCFFGGGGGGGGGGGGGGGGGGGGGGGGGGGGGGEGGGGGGGGGGGGGGGGGGGGGGGGGCF@CF9FFGGGGGFEGGCGF8E;EFFGFGGGFFGFEEFD9AFFGGGGCG9ADGGGGFDCEGGGGGGGCCE>C5CFGGFGFFGCF@GGGF>C>9AGGBG@D>F9?BG@FFGFFFFGGGFFD*:<>FFF>:BGFGB>:BFGFGGF:???F?G:<FG6>9>>>6?:?BG0C?<(.:FA4:
@M04650:207:000000000-C238N:1:1101:21319:11218 2:N:0:19
GGACTACTCGGGTTTCTAATCCTGTTTGCTCCCCACGCTTTCGCGCCTCAGCGTCAGTTACAGACCAAAAAGCCGCCTTCGCCACTGGTGTTCCTCCACATCTCTACGCATTTCACCGCTACACGTGGAATTCCGCTTTTCTCTTCTGTCCTCAAGCCTTCCAGTTTCCAATGACCTTCCACGGTTAAGCCGTGGGCTTTCACATCAGACTTAAAAGGCCGCCTGCGCGCGCTTTACGCCCAATAATTCCGGACAACGCTTGCCACCTACGTATTACCGCGGCTGCTGGCACGTAGTTAGC
+
<9C@BEGAFGEEFGGGFGGGGGFFGFE8FFGGGGFGGGGFCEFGGGGGGGGFGFFCFEFGGGDCGDGA@F@FFGCFDEGFFCFGGGEFF<FEEFGGGGAFEFDFGGGGGGGGGFGFFGGGGBFGGGGCGFGGFGECEGGGGGGFDGGGGGGFGCFGGGGGGDGAFGGGGCEGFFFGGGGFFGGGGGGFCFGGE5C:7CGGGAD@@FFF3DGGF:CG69=;9D>FDF6A6DFF@CFF6<5?GFFFGFA<FFFF6@G?G>;<FBF(20:??BB<7G:AFC1666>B6?BF(/.<1:<6?C9-.
@M04650:207:000000000-C238N:1:1101:11291:11232 2:N:0:19
GGACTACTAGGGTTTCTAATCCTGTTTGCTCCCCATGCTTTCGCGCCTCAGCGTCAGTTATAGACCAGAAAGTCGCCTTCGCCACTGGTGTTCCTCCACATCTCTACGCATTTCACCGCTACACGTGGAATTCCACTTTCCTCTTCTATCCTCAAGCCTTCCAGTTTCCAATGACCTTCCACGGTTAAGCCGTGGGCTTTCACATCAGACTTAAAAGGCCGCCTGCGCGCGCTTTACGCCCAATAATTCCGGACAACGCTTGCCACCTACGTATTACCGCGGCGGCTGGCACGTAGTTAGC
+
CCCCCGGGGGGGGGGGGGGGGFGGGGGGGGGGGGGGGGGGGGGGGGGGGGGGGBFEFFGGDGGGGGGGGGGGGFGGGGGGGGGGDGGGGGGGGGGCGGGGGFGGGGGGGGGGGGGGGGGGGEGGGDGGEFFFGGGGFGGAFCGFGGGC<DGFGGGGGGCFGFGGGGGGGDEAFGGGFFFGFGGGGGGGGGGGGGGCFFGGGFCA>GFFFFFGEFGGF=G4ACA9=F9BF:9@0*>E@1C716;3FGEEFFF9::C:7>(4(4<>FG:.45?:2C?)<76109>(-90>1*49(4(44+6<4
@M04650:207:000000000-C238N:1:1101:23308:11237 2:N:0:19
GGACTACACGGGTTTCTAATCCTGTTTGCTCCCCATGCTTTCGCGCCTCAGCGTCAGTTATAGACCAGAAAGTCGCCTTCGCCACTGGTGTTCCTCCACATCTCTACGCATTTCACCGCTACACGTGGAATTCCACTTTCCTCTTCTATCCTCAAGCCTTCCAGTTTCCAATGACCTTCCACGGTTAAGCCGTGGGCTTTCACATCAGACTTAAAAGGCCGCCTGCGCGCGCTTTACGCCCAATAATTCCGGACAACGCTTGCCACCTACGTATTACCGCGGCTGCTGGCACGTAGTTAGC
+
CCCCCGGGGGGGGGGGGGGGGGGGGGGGGGGGGGGGGGGGGGGGGGGGGFFGGGGGGGGGGGGGGGGGGGGGGGGGGGGGGGGGGGGGGGGGGGGGGGGGGGGGGGGGGGGGGGGGGGGGGGGGGGGGGGGGGGGGGGGGGGGFGGGGGGGFGGGFGGGGGGGGGFGGGGGGGGGGGGGFFGGGGGGGGGGGGDGGGGGGGFGFFGGFFGGGFGDGFAGGFGBFFFFFFGB@@GFFFFGGGF0@GCBFGFFF0>D?GF6?B?GFGG<?BFF7?F?FGF?BFF90(3??:C(<???(,<49>
@M04650:207:000000000-C238N:1:1101:16873:11255 2:N:0:19
GGACTACTCGGGTTTCTAATCCTGTTTGCTCCCCACGCTTTCGCACATCAGCGTCAGTTACAGACCAGAGAGCCGCCTTCGCCACTGGTGTTCCTCCATATCTCTGCGCATTTCACCGCTACACATGGAATTCCACTCTCCTCTTCTGCACTCAAGTTCCCCAGTTTCCAATGACCCTCCACGGTTGAGCCGTGGGCTTTCACATCAGACTTAAGAAACCGCCTACGCGCGCTTTACGCCCAATAATTCCGGATAACGCTTGCCACCTACGTATTACCGCGGCTGCTGGCACGTAGTTAGC
+
CCCCCFGGGGGGGGGGGGGGGGGFGGGGGGGGGGGGGGGGGGGGGGGGGGGGGGGGGFGGGGGCFGGGGGGGGGGGGGGGGGGGGGGGGGGGGGGGGGGGFGGCFGGGGGGGGGGGG7CGDGGGGGGGGFGGGGGGGGGGGGGFGGGGGGGFGGFGGGGGGGGGGGGGGGCDF9EGGGGGGGGEGDGCFFGGG5EGGGGF>AGFFGGFBFGGFCC78BGG>GFF2?@F6D@F@GF3:(BCE0<<GFAAFFFFFDC4F09?:BFFCFFF7?FFBG:2@F?FF09;><DFBG0CB:::FG6)6
@M04650:207:000000000-C238N:1:1101:8671:11259 2:N:0:19
GGACTACAGGGGTTTCTAATCCTGTTTGCTCCCCACGCTTTCGCACTTGAGCGTCAGTATATTCCCAAGGGGCTGCCTTCGCCTTCGGTATTCCTCCACATCTCTACGCATTTCACCGCTACACGTGGAATTCTACCCCTCCCTAAAATACTCTAGCGACCCAGTATGAAATGCTATTCCTAGGTTAAGCCCAGGGCTTTCACATCCCACTTAAGTCACCGCCTGCGTGCCCTTTACGCCCAGTCATTCCGATTAACGCTTGCACCCTCCGTATTACCGCGGCTGCTGGCACGGAGTTAGC
+
BCCCCEFGGGGDFGGGGGGGGFGGGGGGGGGFFDGGEGGGGGGGGGGGGFGGGGGGGGGGGGGGFGGCGGGGGGEGGGGGGGEGGGGGGGGGGGCF<<F,A?DFFCFGGGGGGCFFFFGGGGGG>FGGCEGGFG9,@@FEEGGFAE=EGEDFGGGGGG8EGGGFFGGGCFCGGGGGFGGGFCG7FGFACFFDGCF5CGGGGAGFFFCFEGGGCFCGA?EG2D@=DABD=DDFFGFC=@G*<;DEF>?EG6=0;BG6C;6:?0C>GGF?F0;?(*5<E>?62(39>B:?:50<3076?G><4
@M04650:207:000000000-C238N:1:1101:13651:11260 2:N:0:19
GGACTACAGGGGTTTCTAATCCTGTTTGCTCCCCACGCTTTCGAGCCTCAGCGTCAGTTACAGTCCAGAGAGTCGCCTTCGCCACTGGTGTTCTTCCTAATCTCTACGCATTTCACCGCTACACTAGGAATTCCACTCTCCTCTCCTGCACTCTAGATAACCAGTTTGGAATGCAGCACCCAAGTTGAGCCCGGGTATTTCACATCCCACTTAATCATCCGCCTACGCTCCCTTTACGCCCAGTAAATCCGGATAACGCCCGCCACCTACGTATTACCGCGGCTGCTGGCACGTAGTTACC
+
CCCCCGGGGGGGGGGGGGGGGGGGGGGGGGGFEGGGGGGEFGGGGGGGGGGGGGGGGGGGGGGGGFGGGGCFFGEGGGGGGGG7BFGGFFGGGGGGGGGGGGGGGGGGGCGGFGGGGGGGGGGGGGGFGGGFGDGGGGGGGGGFFFGGFFGFGGGFFGGGGC?EDE:;EFFDCFFFGFFDGFG8FGGDGGEGGGGEGFGGGFGFFCFF@5CFEFCDFFGGAGAFFF?B(*59BGFFFFGGE?FF77.<FFD185*7=(1(43CFCG:,(24:?F7)<723919240?B:5(+(.1(-A6))
@M04650:207:000000000-C238N:1:1101:15297:11278 2:N:0:19
GGACTACAGGGGTTTCTAATCCTGTTCGCTCCCCACGCTTTCGTTCCTCAGCGTCAGTTACTGCCCAGAGACCCGCCTTCGCCACCGGTGTTCCTCCTGATATCTGCGCATTTCACCGCTACACCAGGAATTCCAGTCTCCCCTACAGCACTCAAGTCTGCCCGTATCGCCTGCACGCCCACAGTTAAGCTGCGGGATTTCACAAACGACGCGACAAACCGCCTACGAACTCTTTACGCCCAGTAATTCCGGACAACGCTCGCACCCTACGTATTACCGCGGCTGCTGGCACGTAGTTAGC
+
CCCCCEGGGGGGGGGGGGGGGGGGGGGGGGGGGGGGGGGFGGGGGGGGGGGGGGGGGGGGGGGGGGGGGGGGGGGGGGGGGGGGGGGGGGGGGGGGGGGGGGGGGFGGGGGGGGGGGGGGGGGGGGGGGGGGGGGGGGDEFGGFGGGGGGGFG8DFFFGGGGGDFEFGGGGGGGFGFDGGEECGFFDGGCFGGGGGGDGGGFG6A<FDB:3C6DG3>;G:9GFFFFF::DB<)AF4F0CEG::2>7<ACBFBBFD<G>B1:>DFGD?BFF6.59:99F6>929((()48C1C?((.(344:
@M04650:207:000000000-C238N:1:1101:7997:11315 2:N:0:19
GGACTACCAGGGTTTCTAATCCTGTTTGATCCCCACGCTTTCGCACATCAGCGTCAGTTACAGACCAGAGAGCCGCCTTCGCCACTGGTGTTCTTCCATATCTCTGCGCATTTCACCGCTACACATGGAATTCCACTCCCCTCTTCTGCACTCAAGCGAAACAGTTTCCAATGACCCTCCCCGGTTGAGCCGGGGGCTTTCACATCAGACTAATCTCGCCGCCTGCGCGCGCTTTACGCCCAATAATTCCGGACAACGCTTGCCACCTACGTATTACCGCGGCGCCTGGCACGTGGTTAGC
+
CCCCCGGGGGGGGGGGGGGGGGGGGGGGGGGGGGGGGGGGGGGGGGGFGGGGGGGGGGGGGGGGGGGFGGGGGGGGGGGGGGGGGGGFFGGGGGFGGGGGFGGGGGGGGGCEGGGFGGGDGGGGDGGGGGGGGGGGGGGGGGGFGGGGGGGFGGDCGEC>EGGG@FFGGGCCFGFFGFGGGGGGGGGGGGGGGGGGG:FGGFFFFC+/7FFGFCC@C@EGFGFF@:0>9D049EF2=?8EC?036:<AG?FBBF36F04::6<2:C02:>B:7?>BGG<9(700(4(-4C0?<3(,3*.(.
@M04650:207:000000000-C238N:1:1101:2428:11351 2:N:0:19
GGACTACACGGGTTTCTAATCCTGTTTGCTCCCCAAGCTTTCGTTCCTCAGCGTCAGTTACTGCCCAGAGACCCGCCTTCGCCATCGGTGTTCCTCCTGATATCTGCGCATTTCACCGCTACACTAGGAAGTCCAGTCTCCCCTACAGCACTCAAGTCTGCCCGTACCGCCTGCACGCGCACAGTTAAGCTGCGGGAGTCAACAAACGACGAGATAAACCGCCTACGAACTCTTGACGCCCAGTAATTCCGGACAACGCTCGCACCCTACGAATTAACGAGGCGGCTGGCAAGACATTGCC
+
CC<@AEGGF@@C86FFCGGFGDFGGG9CFE<,CFG7FGEEE<,CFA<;EF@C:8BFF<,,<<<,,;CD,9F,6,@:7B7EF@:@8EGG:=FE9A,?F,B?,9,CFCFC+@8?FG9AFC6>EGFF,9CF@F4A9,;AC@,CE8>:ED?=<?FF,>D89EDAEC=A+3++6+6+=@ECFD+@>EEF:,>75>EF?7*=D)6,11C10*6425/),5*1@)>*3C(;(52>0)4<)A*-6:C:*4(.:064*1<015<1*4(-(4145*4(.4((.*(-+*((,(-(,,(4(:?<(((()3)).
@M04650:207:000000000-C238N:1:1101:5725:11359 2:N:0:19
GGACTACTGGGGTTTCTAATCCTGTTTGCTCCCCACGCTTTCGAGCCTCAGCGTCAGTTACAGTCCAGAGAGTCGCCTTCGCCACTGGTGTTCTTCCTAATCTCTACGCAGCTCACCGCTACACTAGGAATTCCACTCTCCTCTCCTGCACTCTAGATAACCAGTTTGGAATGCAGCACCCAAGTTGAGCCCGGGTAGTTCACATCCCACTTAATCATCCGCCTACGCTCCCGTTACGCCCAGTAAATCCGGATAACGCACGCAACCTACGTATTACCTCGGCTGCTGGCACGTGGTCAGC
+
A@BCCFFFFFGGGG,CFGGG@FG<FG<CAFGG@,CB7+C@,C,CECE:=FF<CGGGGEGCF9DCF,CC,CFFCF@@CC,AFFGGGGGFFFEC<,@:?FE?5C>FFGGB7C++9?FDFGGGE>=CDEFFE<FGA,@E;=,?E8DDD===FGE5DFEAEGDGE,2,?DGGG89,6,=@@8==6:DFF,;DGGGGDC+;;*@DF9EB+*;AE772AFCD>*5A<C)/>45?(:(5(=;28;C7:3(;7D5EG656;3<340,(44C-)28,((,,)0.-02).-((-((,),*(93<(4:+.,,
@M04650:207:000000000-C238N:1:1101:23921:11390 2:N:0:19
GGACTACTGGGGTTTCTAATCCTGTTTGATCCCCACGCTTTCGCACCTGAGCGTCAGTCTTTGTCCAGGGGGCCGCCTTCGCCACCGGTATTCCTCCACATCTCTACGCATTTCACCGCTACACATGGAATTCTACCCCCCTCTACAAGACTCTAGCCAACCAGTTTCAGATGCAATTCCCAAGTTAAGCTCGGGGCTTTCACATCTGACTTAATTGACCGCCTGCGTGCGCTTTACGCCCAGTAATTCCGATTAACGCTTGCACCCTCCGTATTACCGCGGCTGCTGGCACGGAGTTAGC
+
CCCCCGGGGGGGGGGGGGGGGGGGGGGGGGGGGGGGGGGGGGGGGGGGGFGGGGGGGGGGGGGGGGGGGGGGGGGGGGGGGGGGGGGGGGGFGGGGGGGFGGGGGGGGGGGGGGGGGGGGGGGGGGGGGGGGGGGGGGFGGGGFFFFFGGGFGGGGGGGFGGGFFGGGGGGGGGGCFFGGGGFGGGFGGG?CCCEEGDGGGFGFFGCFFGGGFGGGFFGGB<;DF4>B?GFFFGFFFFEGGF?FC>AFGF42<EGFG<>FFBGBFGFFBBFFFG><E746>FFFFFF:>E0C<9193F2<.
@M04650:207:000000000-C238N:1:1101:15763:11397 2:N:0:19
GGACTACTCGGGTATCTAATCCTGTTTGCTCCCCACGCTTTCGCACCTGAGCGTCAGTCTTTGTCCAGGGGGCCGCCTTCGCCACCGGTATTCCTCCACATCTCTACGCATTTCACCGCTACACATGGAATTCTACCCCCCTCTACAAGACTCTAGCCAACCAGTTTCAGATGCAATTCCCAAGTTAAGCTCGGGGCTTTCACATCTGGCTTAATTGACCGCCTTCGTGCGCTTTACGCCCAGTAATTCCGATTAACGCTTGCCCCCTCCGTATTACCGCGGCTGCTGGCACGGAGTTAGC
+
CCCCCFGFGGGGGGGGGGGGGGGGGGGGGGGGGGGGGGGGGFDC:FGGFCFCGGGGGGGGGGGGGGGGGD7CECGGGGGGGGGD7<FFGGGGGFFFFEGGGGGGGGGGGGGGGGGGGGGGGGGGG?FGGGFGGCAFFFGGGGGFGGG?>DFFGGGGGGGGFF>EE9EFF@;E>FGGGGGGFAFGGGGFGG@F7C>EGDGGGA?++2=A4CC4=GFF7EGG0371(8=)(:960EF>41CCEF?0**6AFFF21B:>FFFBF6D(*C>>:B91:E7<GG:B9091187:35(<<;1(-;A26
@M04650:207:000000000-C238N:1:1101:25499:11398 2:N:0:19
GGACTACTAGGGTATCTAATCCTGTTTGCTCCCCACGCTTTCGCACCTGAGCGTCAGTCTTTGTCCAGGGGGCCGCCTTCGCCACCGGTATTCCTCCACATCTCTACGCATTTCACCGCTACACATGGAATTCTACCCCCCTCTACAAGACTCTAGCCAACCAGTTTCAGATGCAATTCCCAAGTTAAGCTCGGGGCTTTCACATCTGACTTAATTGACCGCCTGCGTGCGCTTTACGCCCAGTCATTCCGATTAACGCTTGCACCCTCCGTATTACCTCGGCTGCTGGCACGTAGTTCGC
+
BCCCCFGEEGFCFFGGGGGGGGGGGGGGGGGGGGFGGGGGGGGGGGGGFFFFFFFFGGGGGGEFFGFG8C7@FEGGGGGGFCGGGCEGGGGGGGGGGGGGGFAEFGGGGGEEGFGGFGGGGGGG98F,,:E@;,EEEE?FGGGFFFF=<EF8EFFE;E?CGEGCGGGGGFFGFGGDC:AEGGGFFFGGGG,A45*97/<FD6EFFGGFEGCC>7@G+)1>>G9<6A@FDD>@9EF)9(AEE?(.*2:)?=:037C9D?0:86F)2A<?:B(-,:29FC)-4,8<003>:=?C8(.(-<449
@M04650:207:000000000-C238N:1:1101:17875:11430 2:N:0:19
GGACTACTGGGGTATCTAATCCTGTTTGCTCCCCACGCTTTCGCACTTGAGCGTCAGTATATTCCCAAGGGGCTGCCTTCGCCTTCGGTATTCCTCCACATCTCTACGCATTTCACCGCTACACGTGGAATTCTACCCCTCCCTAAAATACTCTAGCGACCCAGTATGAAATGCTATTCCTAGGTTAAGCCCAGGGCTTTCACATCCCACTTAAGTCACCGCCTGCGTGCCCTTTACGCCCAGTCATTCCGATTAACGCTTGCACCCTCCGTATTACCGCGGCTGCTGGCCCGGAGTTAGC
+
CCCCCGGGGGGGGGGGGGGGGGGGGGGGGGGGGGGGGGGGGGGGGGGGGFGGGEGGGGGGGGGGGGGGGGGGGGGGGGGGGGGGGGGGGGGGGGGGGGGGGGGGGGGGGGGGGGGGGGGGGGGGGGGGGGGGGGGGGGGGGDGFG8FFGGGFGGGGGGGGGGGGGGGFFFGGGGFFGGGGGGGGGGGGGGGGGGGGGGGGGFGFFGGFEGFGFDGGFFGGFGB=BFFFFGFFFFFFFFGGGFFEGC?CGFFFFDGFG80<:?FFGGF:?FFBFGF2CG:>>>B>21?FFD(:77961F)44
@M04650:207:000000000-C238N:1:1101:3178:11453 2:N:0:19
GGATACTCGGGTTTCTAATCCTGTTTGCTCCCCACGCTTTCGAGCCTCAGCGTCAGTTACAGACAAGCGAGTCGCCTTCGCCAATGGAGTTCCTCCATATATCTACGCATTTCACCGATACACATGGAATTCCACTATACTCTTCTGCACTCAAGTTCCCCAGTTTCCAATGACCTTACCCGCTTGAGCCGGGGGCTTTCACATCAGACTTAAGGAACCGGCTGCGCCCGCTTTACGCCCAATAAATCCGGACAACGCTTGCCACCTACGGACTACAGCGGATGCTGGCACGTATGTAGC
+
CCC-BCFDFB:CFCFGGFGGGFGCFCGG9AFC7CFF>FGGGECEC@,;A6<FCCFF,<9F,@EE,C@,8::FFD+,B:5F7BF7=FE,<,9EEFFFFEFFG,,,@,4+8,BF<C,C?+6=+BEE:AA?F,=;=F9,,,,CEFFF;,D,,6>6=8>7BD,E,,+6:,7@@F9FDD8,@=E,8>+8>FFFFD@7;*C;49,>BCF+)+2*09C:*4**;3//()((/:(),:391CB<D?8*;6(::D49657(1><:C00(,(*)9/48>2(1(*(.0254(((-(4)4(*51.(-,62)6
@M04650:207:000000000-C238N:1:1101:14294:11464 2:N:0:19
GGACTACCGGGGTATCTAATCCTGTTCGCTCCCCACGCTTTCGCACCTCAGCGTCAGTTACAGACCAGAGAGCCGCCTTCGCCACTGGTGTTCCTCCACATCTCTACGCATTTCACCGCTACACATGGAATTCCACTCTCCTCTTCTGCACTCAAGTTCCCCAGTTTCCAATGACCCTCCACGGTTGAGCCGTGGGCTTTCACATCAGACTTAAGAAACCGCCTACGCGCGCTTTACGCCCAATAATTCCGGATAACGCTTGCCACCTACGTATTACCGCGGCTGCTGGCACGTAGTTAGC
+
CCCCCGGGGGGGGGGGGGGGGGGGGGFGGGGGGGGGGGDGGGGGGGGGGGGGGGGGGGGGGGGGGGGGGGGGGGGGGGGGGGGEGGGGGGGGGGGGGGGGGGGGGGGGGGGGGGGGGGGGGGGGGGGGGGGGGGGGGD9FFFGF=EGFGGGFG?FFDDGGGCFDFAFCEFGFGAFGFGGGGGGGGGGGGGG>CEEEGGFCC>FF6*8AEGGGFFCCFFG4>4;FFFFF>GFFFGFFFBGGGF:BFFDAGFFB07DAF0>F?6F0>FFF>BB?<GFAGG09>-6102:??GBFB??B<CBB<
@M04650:207:000000000-C238N:1:1101:14804:11497 2:N:0:19
GGACTACCCGGGTTTCTAATCCTGTTTGCTCCCCACGCTTTCGAGCCTCAGCGTCAGTTACAGACCAGAGAGTCGCCTTCGCCACTGGTGTTCCTCCATATATCTACGCATTTCACCGCTACACGTGGAATTCCACTTTCCTCTTCTATCCTCAAGCCTTCCAGTTTCCAATGACCTTCCACGGTTAAGCCGTGGGCTTTCACATCAGACTTAAGGAACCGCCTGCGCTCGCTTTACGCCCAATAATTCCGGACAACGCTTGCCCCCTACGTATTACCGCGGCTGCTGGCACGTAGTTAGC
+
CCCCCGGGGGGGGGGGGGGGGGGGGGGGGGGGGGGGGGGGGGGFGGGGGGGGGGGGEGGGGGGGGGGGGGGGGGGGGGGGGGGGGGGGGGGGGGGGGGGGGGGGGGGGGGGGGGGGGGGGGGGGGGGGGGGGGGGGGGGGGGGFGGGGGGGFGFGGGGGGGGGGFFEFFGGGGGGGGGGGFGEEGGGGGGGGGGGCFFGGGFGFFGGF=DGGFGGDFBFGAG@@BABE@D@@DGFFFFGGG;?DGGFFGFFB0BDFGF61?:<?GGF>?BF??F?9FG?>9499((442C:G:<F:BG:46
@M04650:207:000000000-C238N:1:1101:3412:11508 2:N:0:19
GGACTACAGGGGTTTCTAATCCTGTTTGCTCCCCACGCTTTCGCACTTGAGCGTCAGTATATTCCCAAGGGGCTGCCTTCGCCTTCGGTATTCCTCCACATCTCTACGCATTTCACCGCTACACGTGGAATTCTACCCCTCCCTAAAATACTCTAGCGACCCAGTATGAAATGCTATTCCTAGGTTAAGCCCAGGGCTTTCACATCCCACTTAAGTCACCGCCTGCGTGCCCTTTACGCCCAGTCATTCCGATTAACGCTTGCACCCTCCGTATTACCGCGGCTGCTGGCACGGAGTTAGC
+
CCCCCGGGGGGGFGGGGGGGGGGGGGGGGGGGGGGGGGGGGGGGEG7FFGGGGFGGGDGC99FEFGE@EFCFCCFGGGGGGGC@FGGGG8EGGGGGGGGGGFGGGGGG7CC7EGFFFGGGDFGGGGGGGGFFGFGFFGGCEGDFF@F9FGGFG,EFGG6C+CEGDDAFFCDGFE,,,?C@E9DFFFAEFGDG:EGG5D<EFF;BFGD?EFFF4:D:+2>F>G2@BFFA@C>D;64>F@CFEDF(;F<CGFF11):CG?9:305<FG<??F;:184ADC:007;(434:?C19:1((-@<<.
@M04650:207:000000000-C238N:1:1101:17720:11618 2:N:0:19
GGACTACAGGGGTATCTAATCCTGTTTGCTCCCCACGCTTTCGAGCCTCAGCGTCAGTTACAGACCAGAGAGTCGCCTTCGCCACTGGTGTTCCTCCATATATCTACGCATTTCACCGCTACACATGGAATTCCACTCTCCTCTTCTGCACTCAAGTTCCCCAGTTTCCAATGACCTTCCCCGGTTGAGCCGGGGGCTTTCACATCAGACTTAAGGAACCGCCTGCGCTCGCTTTACGCCCAATAAATCCGGACAACGCTTGCCACCTACGTATTACCGCGGCTGCTGGCACGTAGTTAGC
+
CCCCCGGGGGGGGGGGGGGGGGGGGGGGGGGGGGGGGGGGGGGGGGGGGGGGGGGGGGGGGGGGGGGGGGGGGGGGGGGGGGGGGGGGGGGGGGGGGGGGGGGGGGGGGGGGGGGGGGGGGGGGGGGGGAFGGGGGGGFGGGFFFGGGGGGFGGFGFFGGGGGGGGGGGGGG6,EGGFGGGFGDGGGFGGGGGGGGGGGGGFGFFGGFBCCFFGFGFBGGFGBFFFFFFGF9?GF<F<CCEBFFCGB<GFB>BFGFGFFFF6CB7FFFFFFF<FFAGGF>B(724273:E<C8,(3:C44<
@M04650:207:000000000-C238N:1:1101:7531:11695 2:N:0:19
GGACTACCGGGGTTTCTAATCCTGTTCGCTCCCCACGCTTTCGTTCCTCAGCGTCAGTTACTGCCCAGAGACCCGCCTTCGCCACCGGTGTTCCTCCTGATATCTGCGCATTTCACCGCTACACCAGGAATTCCAGTCTCCCCTACAGCACTCAAGTCTGCCCGTATCGCCTGCACGCCCACAGTTAAGCTGCGGGATTTCACAAACGAAGCGACAAACCGCCTAAGAACTCTTTACGCCCAGGAATTCCGGACAACGCTCGCACCCTACGTATTACCGCGGCAGCTGGCACGGAGTTAGC
+
CCCCCEDFEGEFC7FCFEFFCFGGGGGGGGGFGCEEGCBFGFCCFDFFCFFGGFEGGGGGGAFGCFGGGFGFFGEGG7C?FGGECFEGGGFGGFCFGFGGAGGFFGGDGGGEFGFFGGGGGFFF@FGGGDFG9FGGGDGD,+@:DF,,@F8DCCEGF8=;DDFE>EGGGEGGFDF?FGGDCFEF:FGGFGFGGGGGGGFC8CF:?4CD>**/(:<D338C@<1?<).=)5-4)+9<9(28E?<(3D7::70725)47(((47D>GE:8((4..<()0242120,((.4(*.<<(4>1@).4
@M04650:207:000000000-C238N:1:1101:13932:11740 2:N:0:19
GGACTACCCGGGTTTCTAATCCTGTTTGCTCCCCACGCTTTCGCACCTGAGCGTCAGTCTTTGTCCAGGGGGCCGCCTTCGCCACCGGTATTCCTCCACATCTCTACGCATTTCACCGCTACACATGGAATTCTACCCCCCTCTACAAGACTCTAGCCAACCAGTTTCAGATGCAATTCCCAAGTTAAGCTCGGGGCTTTCACATCTGACTTAATTGACCGCCTGCGTGCGCTTTACGCCCAGTAATTCCGATTAACTCTTGCACCCTCCGTATTACCGCGGCTCCTGGCACGGAGTTAGC
+
CCCCCGGGGGGGGGEFGGGGGGGGGGFGGGGGGGGGGGGGGGGGGGGGFGGGGGGGGGGFGFGGGGGGGGGGGGGGFGGGGGGGGGGGGGGGGGGGGGGGGGGGGGDGDGEG9FGGGGGGGFGFGGGGGGGGGGGGDCFGGGGFGGFCFGGFGGFGEFFGGGGGGGCGGCGFGGGGGGGGCFFGFGGGGEBFGGGEC8FGCFGFF*:@CFC>EFGCCEGF>C3;1:>B;<>>;C>204EEC<((:CAFF*9?F3CA*)6:>FFFGGB:6:64:F:<G>?B902((((.457A8961(*).)
@M04650:207:000000000-C238N:1:1101:2274:11765 2:N:0:19
GGACTACCAGGGTTTCTAATCCTGTTCGCTACCCATGCTTTCGCTCCTCAGTGTCAGTAACTGCCCAGAGACCTGCCTTCGCCATCGGTGTTCTTCCTGATATCTGCGCATTCCACCGCTACACCAGGAATTCCAGTCTCCCCTACAGCACTCCAGCCTGCCCGTATCGCCTGCACGCCCGAAGTTAATCCTCGGGATTTCACAGCCGACGCGTCAAACCACCTACGCGCTCTTTACGCCCAGTACTTCCGGACAACGCTTGCCCCCTACGTATTACCGCGGCTGCTGGCACTTATTTAGC
+
---AA<FC8<,@FFGDGAFGGGG9FF9,FFCEFFFGDGGGGFG7CFFGFE<C<EF99E,,CCCCEECC,CC@DEFC<EFGFCFFEC7CF7FFGGGGFGG9F<FFGDE@:7CFA@AFEBEGCFGF:=A77BFFFFA,=BAE9==F+@8?F?EFGEF8,@F8DFDEF+@D87BEFF?=A=@>++++:@;A,@D9<****3>EF6E++*7*5C))6))2))>*8F03;A;)6<,38EA28(:8:(4:7*66>?80(.9(999?605(*;99(40.)384C7(,,(3996:)35:D(8))-<))-
@M04650:207:000000000-C238N:1:1101:21114:11840 2:N:0:19
GGACTACTCGGGTTTCTAATCCTGTTTGCTCCCCACGCTTTCGCACTTGAGCGTCAGTATATTCCCAAGGGGCCGCCTTCGCCACCGGTATTCCTCCACATCTCTACGCATTTCACCGCTACACATGGAATTCCACCCCCCTCTACAAGACTCTAGCTGACCAGTATCAGATGCAATTCCCGGGTTAAGCCCGGGGATTTCACATCTGACTCAATCAACCGCCTGCGTGCGCTTTACGCCCAGTAATTCCGATTAACGCTTGCACCCTCCGTATTACCGCGGCTTCTGGCACGGAGTTATC
+
CCCCCGGGGGGGGGGGGGGGGGGGGGGGGGGGGGGGGGGGGGGGGGGGGGGGGGGGGGGGGGGGGGGGGGGGGGGGGGGGGGGGGGGGGDGGGGGGGGGGGGGGGGGGGGGGGGGGGGGGGGGGGGGGGGGGGGGGGGGGGGGFFGGGGGGFGGGGGGGGGGGFGGGGGGGGGGGGGGGGGG>EGEGGGGGFGGGGGGGGGFGFFGGFFG>FEGGGF<GGFGFFFFFFFGF>FGFBFFGEGF?7F72<FFF:?>DFGFFFFFGFGGFFFFFFF6>AGG:>BFF(((6A2??G09B>6F6).
@M04650:207:000000000-C238N:1:1101:8032:11882 2:N:0:19
GGACTACAGGGGTATCTAATCCTGTTTGATCCCCACGCTTTCGCACATCAGCGTCAGTTACAGACCAGAGAGCCGCCTTCGCCACTGGTGTTCTTCCATATCTCTGCGCATTTCACCGCTACACATGGAATTCCACTCCCCTCTTCTGCACTCAAGCGAAACAGTTTCCAATGACCCTCCCCGGTTGAGCCGGGGGCTTTCACATCAGACTAATCTCGCCGCCTACGCGCGCTTTACGCCCAATACTTCCGGATAACGCTTGCCACCTACGTATTACCGCGGCTGCTGGCACGTAGTTGGC
+
CCCCCFGGGGGGGGGGGGGGGGGGGGGGGGGGGGGGGGGGGGGGGGGGGGGFGGGGG@FFGGGGGGGGGGGGGFGDDGGGGGG,CFGGGGFGGGGGGGGGGGGGGGGGGGGCGGGGGGGGGGGGGGGGGGFGGFGGGGGGGGGFGGGGGGFFGGGGGGGEGGGGFFFFFGGGGFGGGGGGGGC7FEG8CGGGDECECDFGGFGAC*+4)6;C@CFFFFGG@GBF1)()()3(35)69,;E52?:C*6-CF:-,)*.9:;1?:C:763(,:??BCB<FGF9421(66>)558+(,((-<)(.
@M04650:207:000000000-C238N:1:1101:8119:11891 2:N:0:19
GGACTACTAGGGTTTCTAATCCTGTTTGCTCCCCACGCTTTCGCACTTGAGCGTCAGTATATTCCCAAGGGGCTGCCTTCGCCTTCGGTATTCCTCCACATCTCTACGCATTTCACCGCTACACGTGGAATTCTACCCCTCCCTAAAATACTCTAGCGACCCAGTATGAAATGCTATTCCTAGGTTAAGCCCAGGGCTTTCACATCTCACTTAAGTCACCGCCTGCGTGCCCTTTACGCCCAGTCATTCCGATTAACGCTTGCACCCTCCGTATTACCGCGGCTGCTGGCACGGAGTTAGC
+
CCCCCGFGGGGGG?FGFGGGGGGGGGGGGGGGGGFECFGEGGGGGGGGGGGGGGGGGGGGG9FFGFFGGFGEGGGDGGGGGGGGGGGGGGGGGGGGGGGGEFGFFFFGGGGDFGGGFCEDGEGGGGGGGCCFEB;FGCDFG?CDF8==FEE?FCGGGGGGE>DDGCFEFDGGFFGGGGGGF;E7FFFFGCFCCC>*@CGF7>CFA>CFEGGGEF8FFCFGFGB=BFBD>G==EGFFF08@FD@(*;??FFF?@>D9:3;;7;<7FG???B>::;:AGG<;B>0712:??*3<(6>08?)6)
@M04650:207:000000000-C238N:1:1101:23744:11913 2:N:0:19
GGACTACTGGGGTATCTAATCCTGTTTGCTCCCCACGCTTTCGCACCTGAGCGTCAGTCTTTGTCCAGGGGGCCGCCTTCGCCACCGGTATTCCTCCACATCTCTACGCATTTCACCGCTACACATGGAATTCTACCCCCCTCTACAAGACTCTAGCCAACCAGTTTCAGATGCAATTCCCAAGTTAAGCTCGGGGCTTTCACATCTGACTTAATTGACCGCCTGCGTGCGCTTTACGCCCAGTAATTCCGATTAACGCTTGCACCCTCCGTATTACCGCGGCTGCTGGCACGGAGTTAGC
+
CCCCC<FGGGGGGGGGGGGGGGGGGGGGGGGGGGGGGGGGGGGGDGGGGFGGGGGGGGGGGGGGGGGGGGGGGGGGGGGGGGGGGGGGGGFGGGGGGGGGFEGFGGGGGGGEGGGGGGGGGGGGGGGGGGGGGGGGGGGGGGGFGGGGGGGFGGGGGGGGGGGFGGGGFFFGFEGCC8FGGFCGGGGGGG@FGGGGGGGGGFGFFGGFFGDFEGGGFEFGFGFD<FF:(:>F>GF4=<EEE6:BGGFAGF?:BDGAGBFFFFC7F??6:06?BGBFGG(126>BF:382E?G?0298F).6
@M04650:207:000000000-C238N:1:1101:23227:11981 2:N:0:19
GGACTACTCGGGTTTCTAATCCTGTTTGATCCCCACGCTTTCGCACATCAGCGTCAGTTGCAGACCAGAGAGCCGCCTTCGCCACTGGTGTTCCTCCATATCTCTGCGCATTTCACCGCTACACATGGAATTCCACTCTCCTCTTCTGCACTCAAGCAAGACAGTTTCCAATGACCCTCCCCGGTTGAGCCGGGGGCTTTCACATCAGACTAATCTTGCCGCCTACGCGCGCTTTACGCCCAATAATTCCGGATAACGCTTGCCACCTACGTATTACCGCGGCTGCTGGCACGTAGTTAGC
+
CCCCCGGGGGGGGGGGGGGGGGGGGGGGGGFGGGGGEGGGGGGGCFGGGGGGGGGGGGGFG<FGGGGGGGGGCGGGGGGGGGGGGGGGGGFGFGGGGGGGCEDCGGGGGGGGGGGGGGGGGGGGFGGGGGGGGGGGGGGGDDCFDGCEGGGFGGGGGGFG?FGFFFGGGFG;?DFGGGGCEFGEGEEFGGGEDG>EDGFGGFGFFDCFEGC*77>:C9?CBD@?;57>@G>>0C3A@68EG<(0CF>FDFF>65C<CF9<BFG7FG?0?>13<<(6FC?>FF>>61:?:50A:1<:3C<94
@M04650:207:000000000-C238N:1:1101:9993:12039 2:N:0:19
GGACTACACGGGTATCTAATCCTGTTTGCTCCCCACGCTTTCGCACCTGAGCGTCAGTCTTTGTCCAGGGGGCCGCCTTCGCCACCGGTATTCCTCCACATCTCTACGCATTTCACCGCTACACATGGAATTCTACCCCCCTCTACAAGACTCTAGCCAACCAGTTTCAGATGCAATTCCCAAGTTAAGCTCGGGGCTTTCACATCTGACTTAATTGACCGCCTGCGTGCGCTTTACGCCCAGTAATTCCGATTAACGCTTGCACCCTCCGTATTACCGCGGCTGCTGGCACGGAGTTAGC
+
CCCCCGGGGGGGGGGGGGGGGGGGGGGGGGGGGGGGGGGGGGDGGGGGGGGGGGGGGGGGGGGGGGGGGGGGGGGGGGGGGGGGGFGGGGGGGGFGGGGGGGGGGGGGGGGGGGGGGGGGGGGGGGGGGGGFGFGGGGDEGGGFGGG6FGGFGGGCGGGGGGGGGGGGGGGGCGGGGGGGGGGCGGGFCFGFGGGGGGGGC>FFFGGFFGCDEGFFAEGGBGFFFFFFFG9;;EFFFFGGGBFF=C<):*94<EGFG01::BC<9FFFFB18?G2)2*49;B91;?FF7C?F?>9(2;4<6
@M04650:207:000000000-C238N:1:1101:11273:12060 2:N:0:19
GACTACCCGGGTTTCTAATCCTGTTCGCTCCCCACGCTTTCGTTCCTCAGCGTCAGTTACTGCCCAGAGACCCGCCTTCGCCACCGGTGTTCCTCCTGATATCTGCGCATTTCACCGCTACACCAGGAATTCCAGTCTCCCCTACAGCACTCAAGTCTGCCCGTATCGCCTGCACGCCCACAGTTAAGCTGCGGGATTTCACAAACGACGCGACAAACCGCCTACGAACTCTTTACGCCCAGTAATTCCGGACAACGCTCGCACCCTACGTATTACCGCGGCTTCTGGCCCCTAGTTAGCC
+
CCCCCFGGGGGFGEGGGFGCFGGGGGGGGGGGGGGGGGGGGGGGFGGGGGGC@FGGGGGGGGGGGGGGGGGGGGGGGEFFGFFEGGGEGGGGGGCFGGFDGGGGGGEGGGGGGGGGGGECGFGGGGGGGGGGGGGGDGGFGGGFGGGDDGCBE8DEGGGGGGGGE7@@CEGGGGGGGCEEG75@F9@9FGGGGG*7CCGGGFGFA4CDB7DDBG3CFFFG>C((.7(<>CA>>C*650ECC126:C9:7?506)9::961((),7*3:6,(,6<)62*,,(42(34)4):1*(-2..2)6>
@M04650:207:000000000-C238N:1:1101:25273:12076 2:N:0:19
GGACTACAGGGGTTTCTAATCCTGTTTGATCCCCACGCTTTCGCACATCAGCGTCAGTTGCAGACCAGAGAGCCGCCTTCGCCACTGGTGTTCCTCCATATCTCTGCGCATTTCACCGCTACACATGGAATTCCACTCTCCTCTTCTGTACTCAAGTCCTCCAGTTTCCAATGACACTCCACGGTTAAGCCGTGGGCTTTCACATCAGACTTAAAAGGCCGCCTGCGCGCGCTTTACGCCCAATAATTCCGGACAACGCTTGCCACCTACGTATTACCGCGGCTGCTGGCACGTAGTTAGC
+
CCCCCGGGGGGGGGGGGGGGGGGGGGGGGGGFGGFGGGFEGGGGGGGGGGGGGGGGGGGGGGGGGGGGGGGGGGGGGGGGGGGGDFGGGGGGFGGGGGGGGFGGGGGGGEDGGGGFGGGD7FFGCFFGEFFGGGGFGFFGGGGDGFGGGGGFGFFGFGGGGGG8CEFGGGGGGGGGGGDGGGGGGGEFGGGGGGGCFGGFDFGFFGGFFGGGEGGGF=5DADB@(ABD;DFFFEFCFFEEGD<BGGBFGF?9055:G0(8:1<?>E?FFFF?FF:AGGF(33669<DBBG?C?B::?G<4.
@M04650:207:000000000-C238N:1:1101:14064:12082 2:N:0:19
GGACTACTGGGGTTTCTAATCCTGTTTGCTCCCCACGCTTTCGCACCTGAGCGTCAGTCTTTGTCCAGGGGGCCGCCTTCGCCACCGGTATTCCTCCACATCTCTACGCATTTCACCGCTACACATGGAATTCCACTCTCCTCTTCTGCACTCAAGTTCCCCAGTTTCCAATGACCCTCCCCGGTTGAGCCGGGGGCTTTCACATCAGACTTAAGAAACCGCCTGCTCTCGCTTTACGCCCAATAAATCCGGACAACGCTTGCCACCTACGTATTACCGCGGCTGCTGGCACGTAGTTAGC
+
CCCCCFGGGGGGGGGGGGGGGGGGGGGGGGGGGGGGGGGGGGGGGGGGGGGGGGGGGGGGGGGGGGGGGGGGGGGGGGGGGGGGGGEGGGGGCGGGGGGGGGGGGDGGGGGGGGGGGGGGGGGGFGGGGGGGGGGGGGGGGGGFGGGGGGGFGCFGGGGGFGGGFGGGGGGFGCFGGGGGGGGGGGG?FGGGCGGGGGGGGFGFFGCF@GGGCGG>F@G42C>6:F27AGF?(:>BFFGDG<B?GFB>GF:;6B34F>F::?GFGGFFFFB?2FB2CF6739;02:?FFGBG:.(.4A4):
@M04650:207:000000000-C238N:1:1101:28271:12086 2:N:0:19
GGACTACAGGGGTTTCTAATCCTGTTCGCTCCCCACGCTTTCGTTCCTCAGCGTCAGTTACTGCCCAGAGACCCGCCTTCGCCACCGGTGTTCCTCCTGATATCTGCGCATTTCACCGCTACACCAGGAATTCCAGTCTCCCCTACAGCACTCAAGTCTGCCCGTATCGCCTGCACGCCCACAGTTAAGCTGCGGGATTTCACAAACGACGCGACAAACCGCCTACGAACTCTTTACGCCCAGTAATTCCGGACAACGCTCGCACCCTACGTATTACCGCGGCTGCTGGCACGTAGTTAGC
+
CCCCCGGGGGGGGGGGGGFFGGGGGGGGGGGGGGGGGGGGGGGGGGGFGGGGGGGGGFGGGGGGGGGGGGGGDFGGDEGGGGGGGGGGGGGGDFGGGGGGGGGGGGGGGGGGGGGGGGGGGGGGGGGGGGGGGGGGGGGFEDEFGGGGGGGFCFGGGGGGGDGEGGGDEGGGGCFGGGCC>CCGFFGFGGEFFGGGGGGGGAGFFGDB@DGGFGGCBDGG>GFB<52>0C?F29=26:EEGFB>7C<4FFF>6BDBF9>(19CBGE?::?(8)<?)3??BF>>9080:7:(<:(3:1<A:6
@M04650:207:000000000-C238N:1:1101:17410:12089 2:N:0:19
GGACTACAGGGGTATCTAATCCTGTTTGCTCCCCACGCTTTCGCGCCTCAGCGTCAGTTACAGACCAAAAAGCCGCCTTCGCCACTGGTGTTCCTCCACATCTCTACGCATTTCACCGCTACACGTGGAATTCCGCTTTTCTCTTCTGTCCTCAAGCCTTCCAGTTTCCAATGACCTTCCACGGTTAAGCCGTGGGCTTTCACATCAGACTTAAAAGGCCGCCTGCGCGCGCTTTACGCCCAATAATTCCGGACAACGCTTGCCACCTACGTATTACCGCGGCTGCTGGCACGTAGTTAGC
+
CCCCCGGGGGGGGGGGGGGGGGGGGGGGGGGGGGGGGGGGGGGGGGGGGGGGGGGGGGGGGGGGGGGGGGGGGGGGGGGGGGGGGGGGGGGGGGGGGGGGGGGGGGGGGGGGGGGGGGGGGGGGGGGG@FGFGGGGGGGGGGGFGGGGGGGFGGGGGGGGGGGFFGGGGGFGGDGFGGGGFGGGFGEGGGGGGGGCFGGGGFGFFGGFFGGGFGGCFD=6@GFFFFBFFGB6@GFFF0CEG<6?GGADGF?B0;<<G>B<::G?FGFB7:B??E?9FGB;09019B?)2::F?F?BFG<2<
@M04650:207:000000000-C238N:1:1101:28152:12113 2:N:0:19
GGACTACCGGGGTTTCTAATCCTGTTTGATCCCCACGCTTTCGCACATCAGCGTCAGTTACAGACCAGAGAGCCGCCTTCGCCACTGGTGTTCCTCCATATCTCTGCGCATTTCACCGCTACACATGGAATTCTACCCCCCTCTACAAGACTCTAGCCAACCAGTTTCAGATGCAATTCCCAAGTTAAGCTCGGGGCTTTCACATCTGACTTAATTGACCGCCTGCGTGCGCTTTACGCCCAGTAATTCCGATTAACGCTTGCACCCTCCGTATTACCGCGGCTGCTGGCACGGAGTTAGC
+
CCCCCGGGGGGGGGGGGGGGGGGGGGGGGGGGGGGGGGGGFGGGGGGGGGGGGGFGGGGGGGGGGGGGGGGGGGGGGGGCFFGEEGFGGGGGFFGGGGFGGGGGGGGGGEGDFFGGGGGGGGGGDGGGGGGFGGF<EGGGGDEBFCAEFF@?FGGG,@DFFGGGFGGGF9;DGEF7A?CGGGFFGGGGGGEFCE8?GDGGG=EFFCCFEFDGEGGG8CGGBGF;DF9B<D>F9GFFA(;CE???DDAACFFF?ED<F:9?BFGDGC??:078?GFBCF(19>;;9BF?05(<:>6(-C44.
@M04650:207:000000000-C238N:1:1101:20360:12122 2:N:0:19
GGACTACCGGGTTTCTAATCCTGTTTGCTCCCCACGCTTTCGCACTTGAGCGTCAGTATATTCCCAAGGGGCTGCCTTCGCCTTCGGTATTCCTCCACATCTCTACGCATTTCACCGCTACACGTGGAATTCTACCCCTCCCTAAAATACTCTAGCGACCCAGTATGAAATGCTATTCCTAGGTTAAGCCCAGGGCTTTCACATCCCACTTAAGTCACCGCCTGCGTGCCCTTTACGCCCAGTCATTCCGATTAACGCTTGCACCCTCCGTATTACCCCGGCTGCTGGCACGGGGTTAGCC
+
CCCCCGGGGGGGGGGGGGGGGGGGGGGFFGGGGGGGGGGFFFCCCFEFFGFGGGGGGFGGGFAFGGFGGGGGGGGGGDFEFGGGGGGGGGGGFAFGGGFDFFGGFG@F?FGGGGGGGDGDC9EGGG@CFGGGGFGFFG+FGGG5FFGFGFCFGAAFF>CGGGFGGGGDGEFFFFGGGGEGGGFGFGGGDGGGGGGGGGFA>FFFFGGFBCCD4:E+9AFDFGDBBF@4@F8EDEFCFFGGC(54+;<CGA5@1;;777616?04CG:::3,(.<)62*--,,(42)58:*,:2((,4*.44
@M04650:207:000000000-C238N:1:1101:9505:12154 2:N:0:19
GGACTACACGGGTATCTAATCCTGTTTGCTCCCCATGCTTTCGCGCCTCAGCGTCAGTTATAGACCAGAAAGTCGCCTTCGCCACTGGTGTTCCTCCACATCTCTACGCATTTCACCGCTACACGTGGAATTCCACTTTCCTCTTCTATCCTCAAGCCTTCCAGTTTCCAATGACCTTCCACGGTTAAGCCGTGGGCTTTCACATCAGACTTAGAAGGCCGCCTGCGCGCGCTTTACGCCCAATAATTCCGGACAACGCTTGCCACCTACGTATTACCGCGGCTGCTGGCACGTAGTTAGC
+
<BCCCFGFGFEGGEGGGGGGGGGGGGGGGGGGGGGGGGGGGGGGGGGGGFGGGGGCEECEFCGDFGGGGGFFFFCFGGGGGGGFGGGGGDGGGGGGGGGGGGGGGGFFGGGGGGGGGEEGGGGGCFF>FFFGGGGGGCFFGGGFGGFGGGGFGGGDGGGGGGGGGFFGGGGGGGGGGGGGFGGGFEGC9CF>+@+:77<CFFGFFGGFFGFFFD7E+)=D=GFFDFFFFG>F95=<C(BGGF@@GFE<GFF90@C<F;F:??FF7CB?:?(47C?AGF?FBBBFF6))(::?43(.3<)<A
@M04650:207:000000000-C238N:1:1101:13990:12166 2:N:0:19
GGACTACCAGGGTTTCTAATCCTGTTTGCTCCCCACGCTTTCGCACCTGAGCGTCAGTCTTTGTCCAGGGGGCCGCCTTCGCCACCGGTATTCCTCCACATCTCTACGCATTTCACCGCTACACATGGAATTCTACCCCCCTCTACAAGACTCTAGCCAACCAGTTTCAGATGCAATTCCCAAGTTAAGCTCGGGGCTTTCACATCTGACTTAATTGACCGCCTGCGTGCGCTTTACGCCCAGTAATTCCGATTAACGCTTGCACCCTCCGTATTCCCGCGGCTGCTGGCACGTAGTTAGC
+
CCCCCGGGGGGGGGGGGGGGGGGGGGGGGGGGGGGGGGGGGGGGGGGGGFCGGGGGGGGGGGGGGGGGG7EEGGGGGGGGGGGGGGGGGGGGGGGGGGGGFFGGGGGGGGGGGFGGGGGGGGGGFGFGGGGGGGGGGGGGGGGFFGGGGCEFGGFGGGGGGGGGGGGGGGGGGGGDFFGGGGDFGGGGGGFFG*@*::FGGFGFFG>FEGGGCCGF6;F6>DFFDF@E1DFFBGFFFFGGGF:?CG<9FF6:B>GAGBB?:?GBGDBBFFF?0C7)<C2>BFBB>?FF0C0<1:(,3C>BF
@M04650:207:000000000-C238N:1:1101:4416:12173 2:N:0:19
GGACTACCGGGGTATCTAATCCTGTTTGCTCCCCACGCTTTCGCACCTGAGCGTCAGTCTTTGTCCAGGGGGCCGCCTTCGCCACCGGTATTCCTCCACATCTCTACGCATTTCACCGCTACACATGGAATTCTACCCCCCTCTACAAGACTCTAGCCAACCAGTTTCAGATGCAATTCCCAAGTTAAGCTCGGGGCTTTCCCATCTGACTTAATTGACCGCCTGCGTGCGCTTTACGCCCAGTAATTCCGATTACCGCTTGCACCCTCCGTATTACCGCGGCTGCTGGCCCGGATTTAGC
+
C<CCCEGFGGGEGGGGGGGGGGGGGGGGGGGGGGGGGGGGGGGGGGGGFFGGGGGGGGGGGGGGGGGGCEGDGGGGGGGGGGEGGGDCFCDFGGGGGGGGGGGGGGGGGGGGGGGGGGGGGGGGCGGD@EGFGGGFGG?FEGGFGGGCCDGFGFFEGGGGGFCCFCGGGC9DCG?C:DFGFFCCDFCFCF;AECCGDGGGG+CBF<CFEFFFE;CFC3CC>D9<;F0>0<19BGF9F(:EG<??G:4<GF4?6>D):4993:F)7E::??>?6E?2C>:>6(19(3:?(/,:621(4@4)6
@M04650:207:000000000-C238N:1:1101:22210:12210 2:N:0:19
GGACTACTAGGGTTTCTAATCCTGTTTGCTCCCCACGCTTTCGAGCCTCAGCGTCAGTTACAGACCAGAGAGTCGCCTTCGCCACTGGTGTTCCTCCACATCTCTACGCATTTCACCGCTACACGTGGAATTCCACTTTCCTCTTCTATCCTCAAGCCTTCCAGTTTCCAATGACCTTCCACGGTTAAGCCGTGGGCTTTCACATCAGACTTAAAAGGCCGCCTGCGCGCGCTTTACGCCCAATAATTCCGGACAACGCTTGCCACCTACGTATTACCGCGGCTGCTGGCACGGATTTAGC
+
CCCCCFGGGGGGGGGGGGGGGGGGGGGGGGGGGGGGGGGGGGGGGGGGGFGGGGGGGGGGGGGGGGGGGGGGGGGGGGGGGGG7CFFGGCGGGGDGGEGFEBFGGGGGGGGGGGFGGGGGDGGGGDFGGCFGGGGGGGGGGGGFGGFGGGBFGGCFCECGG@DGGGGGGFFC6CDFGFD?9FE>FGGFFFG6:6C6FFGGG+3;?97A:FGGEGFGFFGFFG=@@FBE@G;FFGFCA;GGG??FGDC?FBF>:@DBG6((43D:*A??((432<24C>(-9266>0>>5E?G((,(-<4:6
@M04650:207:000000000-C238N:1:1101:16745:12229 2:N:0:19
GGACTACCCGGGTTGCGAAGCCTGTGTGCTCCCCACGCTTGCGCGCCTCAGCGGCAGGGACAGACCAAAAAGCCGCCTGCGCCACTGGTGTTCCTCCACAGCGCGACGCAGTGCACCGCGACACGTGGAATGCCGCTTGTCTAGTCTGTACGCAAGCCGTCGAGGTGCAAAGGAGCGTCCACGGGGAAGACGGGGGAGGTCACAGCAGACGTAAAAGGCGGCCTGCGCGCGCGGGACGCGCAAGAAGGACGGACAAAGCGTGCGACAGACGGATGAGAGAGGCGGCGGGAAGGGGGGGAGG
+
ACCB,C8EFFEG@@+,+7@++66;-,,;,66,C,;8@C,,9A@6C8+4@FE,@++@B++66CFF<,6C=CCC,:>8++4,8++7+9:=,:,8,,9,,,4A,,+++6+8+6++,,9,3@++435*63@CC<,,,,45***,,+,4,,21,,,)*41:***33*1:***224<+8B*2*)*2/+18**22>**:/28ED):**/+0**0<39)*,*1:=8*)-)(,3)4)4/4(-*03)(***(--054(*0034)),*.((--*(/*(-3(((-*(,+*.-31-,4,(27*,*,((-,*,7(
@M04650:207:000000000-C238N:1:1101:24853:12233 2:N:0:19
GGACTACTCGGGTTTCTAATCCTGTTTGATCCCCACGCTTTCGCACATCAGCGTCAGTTATAGACCAGAAAGTCGCCTTCGCCACTGGTGTTCCTCCACATCTCTACGCATTTCACCGCTACACGTGGAATTCCACTTTCCTCTTCTATCCTCAAGCCTTCCAGTTTCCAATGACCTTCCACGGTTAAGCCGTGGGCTTTCACATCAGACTTAGAAGGCCGCCTGCGCGCGCTTTACGCCCAATAATTCCGGACAACGCTTGCCACCTACGTATTACCGCGGCTGCTGGCCCGTAGTTAGC
+
CCCCCGGGGGGGGGGGGGGGGGGGGGGGGGGGGGGGGGGGGGGGGGGGGGGGGGGGGGGGGGGGGGGGGGGGGGGGGGGGGGDGGGGGGGGGGGGGGGGGGGGGGGGGGGGGGGGGGEGGGGGGGGGGGGGGGGGGGGGGGGGFGGGGFGGFGGGGGGGGGGGCFGGGGGGGDFGGGGGGGGGGGGGGGGGGGGGGGGGGGFGFFGFFFGGGFGGCC2FGBGFFBAB494;F9CFFC?GFGF03FFECFFFF<DG1*4;?00D:CGF?:712)<?BGF?;9>>BF?>>?E1C>>>61@A96
@M04650:207:000000000-C238N:1:1101:12858:12270 2:N:0:19
GGACTACAGGGGTTTCTAATCCTGTTTGATCCCCACGCTTTCGCACATCAGCGTCAGTTACAGACCAGAGAGCCGCCTTCGCCACTGGTGTTCCTCCATATCTCTGCGCATTTCACCGCTACACATGGAATTCCACTCTCCTCTTCTGCACTCAAGTTCCCCAGTTTCCAATGACCCTCCACGGTTGAGCCGTGGGCTTTCACATCAGACTTAAGAAACCGCCTACGCGCGCTTTACGCCCAATAATTCCGGATAACGCTTGCCACCTACGTATTACCGCGGCTGCTGGCACGTAGTTAGC
+
CCCCCGGGGGGGGGGGGGGGGGGGGGGGGGG@FGGGGGGGGGGGGGGGGGGGGGGGGGGGGGGGGGGGGGGGGGGGGGGGGGGGGGGFGGFGGGGGGGGGGGGGGGGGGGGGCFFGGGEDGGGGGGGGGGGGGGGGCGGGGGGFGGGGGDGFGGGGGGGGCFGGFFGGGGGGGGG?D?FEGGGGGGGGGGGGGGGGGGDFGCGA99;FFGDGCGGFFDGGFC=?=F2;.)4>9E:36(1FC?0<GFBFG?F6?DGFD?FFB?C?GGFB?F<15E?FGG0443620:0)8E1C<8?FFFAF5
@M04650:207:000000000-C238N:1:1101:21996:12303 2:N:0:19
GGACTACTCGGGTTTCTAATCCTGTTTGCTCCCCACGCTTTCGCGCCTCAGCGTCAGTTACAGACCAAAAAGCCGCCTTCGCCACTGGTGTTCCTCCACATCTCTACGCATTTCACCGCTACACGTGGAATTCCGCTTTTCTCTTCTGTCCTCAAGCCTTCCAGTTTCCAATGACCTTCCACGGTTAAGCCGTGGGCTTTCACATCAGACTTAAAAGGCCGCCTGCGCGCGCTTTACGCCCAATAATTCCGGACAACGCTTGCCACCTACGTATTACCGCGGCTGCTGGCACGTAGTTAGC
+
CCCCCGGGGGGGGGGGGGGGGGGGGGGGGGGGGGGGGGGGGGGGGGGGGGGGGGGGGGGGGGGGGGGGGFGGGGGGGGGGGGGGGGGGGGGGGGGGGGGGGGGGGGGGGGGGGGGGGGGGGGGGGGGGGGGGGFGG6EFCGGGFGGGGGGGFGFGGGCFFGGGGGGGGGGGGGCGGGGGGGGGGGGGFGGGGGGG>CFFGGFGFFFFFFGGGEGGGFFGGFGBFFFFEBGF9BGFFFFGEE?0<GFDAGFF96:D?CBF0,8D4*<<?>:23)A?FGG?F099>;FF2:E:A:??::F:46
@M04650:207:000000000-C238N:1:1101:14816:12312 2:N:0:19
GGACTACACGGGTATCTAATCCTGTTTGATCCCCACGCTTTCGCACATCAGCGTCAGTTACAGACCAGAGAGCCGCCTTCGCCACTGGTGTTCTTCCATATCTCTGCGCATTTCACCGCTACACATGGAATTCCACTCCCCTCTTCTGCACTCAAGCGAAACAGTTTCCAATGACCCTCCCCGGTTGAGCCGGGGGCTTTCACATCAGACTAATCTCGCCGCCTACGCGCGCTTTACGCCCAATAATTCCGGATAACGCTTGCCACCTACGTATTACCGCGGCTGCTGGCACGTAGTTAGC
+
CCCCCGGGGEGGGGGGGGGGGGGGGGGGGGGGGGFGGGGGGGGGGGGFGFEGGGGGGGGGGGGGGGGGGG?FDGGGGGGGGGGGGGGGGGGGGGGGGGGGGGGGGCFGGGGGGGGGGGGGGGGGGFGFFFGGGGGF;8=FGGGFGGGGGGGFGCEDFE6=CEGFGFFGFGGFGDFGFDGCEFG8FGCC,BFC>58CDGFGGFFFFF+8<FCF@CGCF1EG(:6<?FBE>G>;BGF<FFDGG<?:47>AG??B05<AD?BBB?D>7??B0:042CB)<*,,1(43-822:C2C<67,-CA<<
@M04650:207:000000000-C238N:1:1101:15725:12327 2:N:0:19
GGACTACCGGGGTTTCTAATCCTGTTTGCTCCCCACGCTTTCGAGCCTCAGCGTCAGTTACAGTCCAGAGAGTCGCCTTCGCCACTGATGTTCTTCCTAATCTCTACGCATTTCACCGCTACACTAGGAATTCCACTCTCCCCTCCTGTACTCTAGATCTCCAGTTTGGAATGCAGCCCCCAGGTTGAGCCCGAGTATTTCACATCCCACTTAAAACTCCGCCTACGCTCCCTTTCCGCCCAGTAAATCCGGCCAAGGCTTGCCCCCTACTTTTTACCCCGGCTGCTGGCACGTATTTAAC
+
CCCC<FFGGGGGEGGGGGGGGGGGGGGGGGGGGGGDGGGGFFGFFGGGGGGGGGGGGEFGGGGGGGGGGGFCEFCFEGGGGGGGGGGGGGFFCCFFGFGGGGGGGGGGGGEGGGEDFGCDGGGG9EGGF?FGGGGGGGGGGGGFGC88DFCFE;DFCFDDGGGEFGGGEGGGGG8ADGEGDGEGCFEDFGGGGGEGGGGGGFGAEFGFEFFGACGF*0D>):>=26>)-:9BFG69;/;*4(85C7))2;5((09(*(((.(1(*;-(((,))34(3;((-,,32())(2(3,8()5CA)<
@M04650:207:000000000-C238N:1:1101:6182:12332 2:N:0:19
GGACTACCCGGGTTTCTAATCCTGTTTGCTCCCCATGCTTTCGCGCCTCAGCGTCAGTTATAGACCAGAAAGTCGCCTTCGCCACTGGTGTTCCTCCACATCTCTACGCATTTCACCGCTACACGTGGAATTCCACTTTCCTCTTCTATCCTCACGCCTTCCAGTTTCCAATGACCTTCCACGGTTAAGCCGTGGGCTTTCACATCAGACTTAAAAGGCCGCCTGCGCGCCCTGTACGCCCAATAATTCCGGACAACGCTCGCCACCTACGTATTACCGCGGCTGCTGGCACGTAGTTAGC
+
CCCCCGGGGGGGGCFGGGGGGGGGGGGGGGGGGDEGGGGGGGGGGGGGGGGGGGGGGDFFGDFFGFGGGGCFGGGGGGGGGGEEGGGGCFFGGGGGGGGGGGGGGGFGG7BFE?FGFDE=EFGG7FGDGA,FGGCGGGGGFFFFGGGGGG,9=F,@FG?8EGGGGG,@EGGGGGE8FGGF8>8EGGCC<FGGEE5CCF,@?ACFF*<**4CC4DGD+7;C>G>D>F26()(.2*;CF68FC<15F=C)@=F0())4C108(-7;78?73((.)<:)0:(4(1119B02(:3A14?((3494
@M04650:207:000000000-C238N:1:1101:25784:12347 2:N:0:19
GGACTACAGGGGTTTCTAATCCTGTTTGCTCCCCACGCTTTCGCACTTGAGCGTCAGTATATTCCCAAGGGGCTGCCTTCGCCTTCGGTATTCCTCCACATCTCTACGCATTTCACCGCTACACGTGGAATTCTACCCCCCCCTAAAATACTCTAGCGACCCAGTATGAAATGCTATTCCTAGGTTAAGCCCAGGGCTTTCACATCCCACTTAAGCCACCGCCTGCGTGCCCTTTACGCCCAGTCATTCCGATTAACGCTTGCACCCTCCGTATTACCGCGGCTGCTGGCACGGAGTTAGC
+
CCCCCGGGGGGGGFGGGGGGGGGGGGGGGGGGGGGGGGGGGGG7CGGGGGGGGGGGGGGF@FGGFGGGGFGEGGGGGGGGGGGGGGGGGGGGGGGGGGGGGGGGGGGGGGFFGGGGFDGGGGGGGFFGGGGGGGCGGGF+@>EA8,3EEGGFGFGGFC6CEEFGFGG;EFGGGGGCGGFGGFGGGGGGGGGGCGFG*;AC7BGFBCC?6FGFFFCD41FGFG@FFF@8;D=D@EFFFFDGGFFFGGAADFFF:BGFGFFF13DBDFFFFBBF?GFFGG0(1;>>>??0:E0FFF(94C2:<
@M04650:207:000000000-C238N:1:1101:12055:12353 2:N:0:19
GGACTACCAGGGTATCTAATCCTGTTTGCTCCCCATGCTTTCGCGCCTCAGCGTCAGTTATAGACCAGAAAGTCGCCTTCGCCACTGGTGTTCCTCCACATCTCTACGCATTTCACCGCTACACGTGGAATTCCACTTTCCTCTTCTATCCTCAAGCCTTCCAGTTTCCAATGACCTTCCACGGTTAAGCCGTGGGCTTTCACATCAGACTTAAAAGGCCGCCTGCGCGCGCTTTACGCCCAATAATTCCGGACAACGCTTGCCACCTACGTATTACCGCGGCTGCTGGCACGTAGTTAGC
+
CCCCCGGGGGGGGGGGGGGGGGGGGGGGGGGGGGGGGGGGGGGGGGGGGGGGGGGGGGGGGGGGGGGGGGGGGGGGGGGGGGGGGGGGGGGGGGGGGGGGGGGGGGGDGGGGGGGGGGGGGGGGEGGGFFGGGGDGFGGGGGGFGGFGGGGFGGGGGGGGGGGFGGGGGGGFGGGGGGGGFGGGGGGGGGGGECGGGGGGGFGAFGGFFGGGFGFGADGGFGA9BFFFFD>BFGFFFDGEED;DGG??F6A0()/4FB><?BG07C:::068?E?DG>00((19>FB?FD0+8?((4<<BA
@M04650:207:000000000-C238N:1:1101:28674:12368 2:N:0:19
GGCCTACCGGGGTTTCTAATCCTGTTCGCTCCCCACGCTTTCGTTCCTCAGCGTCAGTTACTGCCCAGAGACCCGCCTTCGCCACCGGTGTTCCTCCTGATATCTGCGCATTTCACCGCTACACCAGGAATTCCAGTCTCCCCTACAGCATCCAAGTCTGCCCGTATCGCCTGCACGCCCACAGTTAAGCTGCGGGATTTCACAAACGACGCGACAAACCGCCTACGAACTCTTTACGCCCAGTAATTCCGGACAACTCACGCACCCTACTCATTACCGCGGCTGCTGGCACGTAGGTTGC
+
<C-ACGAFFGGEG+BFFGG<EFEFCEFED,<BD@DFE7FGGFGFF8,C,;CE@8BFCGG<FFCA,CCFF8FF9@@FGGEEFC:C@FC:F+B=?ED,=9<?FF=FE,CC+48+C,5B?=+=@F9,AFFGGGFFFFDGFCFGC88F68DCGG,*@=FFFGG,,3AC@CGG:CE8?74@FCF*@FGG>@,,5;EGGD*=59EGC>?AFGG:977D2DD<DF8CB34:<?0)8D?).CBB=?CEG(4(*264D*91053(9)))5:4():(((.)))<>2<*,11019;0,,,:?C6(4.(<)(.
@M04650:207:000000000-C238N:1:1101:13460:12369 2:N:0:19
GGACTACTGGGGTTTCTAATCCTGTTTGCTCCCCACGCTTTCGCACCTGAGCGTCAGTCTTTGTCCAGGGGGCCGCCTTCGCCACCGGTATTCCTCCACATCTCTACGCATTTCACCGCTACACATGGAATTCTACCCCCCTCTACAAGACTCTAGCCAACCAGTTTCAGATGCAATTCCCAAGTTAAGCTCGGGGCTTTCACATCTGACTTAATTGACCGCCTGCGTGCGCTTTACGCCCAGTAATTCCGATTAACGCTTGCACCCTCCGTATTACCGCGGCTGCTGGCACGGAGTTAGC
+
CCCCCGGGGGGGGGEGGGGGGGGGGGGGGGGGGGGGGGGGGGGGGGGGGGGGGGGGGGGGGGGGGGGGGGGDDGGGEGGGGGGGGGGGFEGCGGGGGGGGGGGGGGGGGGGGGGGGG:EGGGGGGGGGGGGFGGGFFFGGGGGDGFGGGGGFGGGGDFCGGGGGGGGGGGGGGGGGFGGGGGGGGGGGGC;CGGGGGGGGC>EFFGCFFGGGFGGGFEFGFGB@FFF><D>F;G>BB<>E:?1:GG<DFFFF:DGBD:B:?BC?GGFFF:9,8FBBF70699>B>F:?BC?G?F(428A24
@M04650:207:000000000-C238N:1:1101:19390:12384 2:N:0:19
GGACTACAGGGGTTTCTAATCCTGTTCGCTCCCCACGCTTTCGTTCCTCAGCGTCAGTTACTGCCCAGAGACCCGCCTTCGCCACCGGTGTTCCTCCTGATATCTGCGCATTTCACCGCTACACCAGGAATTCCAGTCTCCCCTACAGCACTCAAGTCTGCCCGTATCGCCTGCACGCCCACAGTTAAGCTGCGGGATTTCACAAACGACGCGACAAACCGCCTACGAACTCTTTACGCCCAGTAATTCCGGACAACGCTCGCACCCTACGTATTACCGCCGCTGCTGGCACGTAGTTAGC
+
CCCCCGGGGGGGGGGGGGGGGGGGGGGGGGGGGGGGGGGGGGGGGGGGGGGGGGGGGFFEGGFGGGGGFGGGGGGGGGGGGGGGGGGGGGGGGGGGGFGGGGGGGGGGGGGGGGGGGGGGGGGG@FGGGGGFGGGGGGGGGGGFGGGGGGGFGGGGFFGGGGGGGGGF6CECGGGGGGGGGGGGGF9EEFFGGG5ECD:FFFGFAGGB@C3<1>DGD@FGFGB<BFFD0C:ABG76*3CCC0:?GGFFGFF>FFGFC>9?16C95861:6:829:2C7-,(--129::.78CB??61@<)6
@M04650:207:000000000-C238N:1:1101:17117:12411 2:N:0:19
GGACTACCGGGGTTTCTAATCCTGTTTGCTCCCCATGCTTTCGCGCCTCAGCGTCAGTTATAGACCAGAAAGTCGCCTTCGCCACTGGTGTTCCTCCACATCTCTACGCATTTCACCGCTACACGTGGAATTCCACTTTCCTCTTCTATCCTCAAGCCTTCCAGTTTCCAATGACCTTCCACGGTTAAGCCGTGGGCTTTCACATCAGACTTAAAAGGCCGCCTGCGCGCGCTTTACGCCCAATAATTCCGGACAACGCTTGCCACCTACGTATTACCGCGGCTGCTGGCCCGTAGTTAGC
+
CCCCCGGGGGGGGGGGGGGGGGGGGGGGGGGGGGGGGGGGGGGGGGGGGGGGGGGGGGGGGGGGGGGGGGGGGGGGGGGGGGGGGGGGGGGGGGGGGGGGGGGGGGGGEGGGFGGFGGGGGGGGEFGGGGGGGFGGGGGGGGGFGGGGFGGFGGGGGGGGGGGGGGFCFGGGGAFGGFGFCCEGGGGDGGGGGGGGGGGGGFGFFGCA@4CFFGGGFAFDBG>@=FFFFGF9;EFFFFGGGFFFG7>ACFFF?FGBG9BB66<(7FB:?>:449:BF*4>;;F>9?F?:C<54902:9<26
@M04650:207:000000000-C238N:1:1101:8959:12414 2:N:0:19
GGACTACCCGGGTTTCTAATCCTGTTCGCTCCCCACGCTTTCGAGCCTCAGCGTCAGTTACAGTCCAGAGAGTCGCCTTCGCCACTGGTGTTCTTCCTAATCTCTACGCATTTCACCGCTACACTAGGAATTCCACTCTCCTCTCCTGCACTCTAGATACTCAGTTTGGAATGCAGTACTCGGGTTGAGCCCAAGTATTTCACATCCCACTTAAATATCCGCCTACGCTCCCTTTACGCCCAATAAATCCGGATAACGCTCGCCCCCTACGTATTACCGCGGCTGCTGGCACGTAGTTAGC
+
CCCCCGGGGGGGGGGGGGGGGGGGGGGGGGGGGGGGGGGGGGGGGGGGGGGGGGGGDGGGGDFGGGGGFGGGGGGGGGGGGGGGGGGGGGGGGGGGGGGGGGGGGGGGGGGGGGGGGGGGDFGGGGGFFFGGGGGGCGGGGGGFGGGGGGGFGGGGAGFFGGGGGGGF>8FF?FFGGCDDDFGGGGCFGGFGFGGG9CGGGFGFFDGFBGGGCGGGFFGGFGFFFF?F?GFFFGFFFFGGGF;DFCCEGF3;;DDEG@;D;0D;*?>;BFF,<C>2CF06>(4;B67:?D:FBBF14CA96
@M04650:207:000000000-C238N:1:1101:6567:12431 2:N:0:19
GGACTACTGGGGTTTCTAATCCTGTTTGCTACCCACGCTTTCGCACCTCAGCGTCAGTTACAGACCAGAGAGTCGCCTTCGCCACTGGTGTTCCTCCACATCTCTACGCATTTCACCGCTACACGTGGAATTCCACTCTCCTCTTCTGTACTCAAGTCCTCCAGTTTCCAATGACCGCCCGCGGTTAAGCCGCGGGATTTCACATCAGACTTAAAGGACCGCCTGCGCGCGCTTTACGCCCAATAATTCCGGACAACGCTTGCCCCCTACGGATTACCGCGGCTGCTGGCACGTAGTTAGC
+
CCCCCGGGGGGGGGCCFFGGGFGGGGDEEFCFGGGCB+BFFEFGGGGCEFEFGECC@FCCCDGFE@FF?,,BF@CEBFEG?EEGDGGGFEE7<F8?@FCC@<,,@FCFCCGGFF9<FGGG+@EFGGGCB=CEDAEFA8,,8?ED9E9AFGDBAE=,CFDEFGGFDGFGCFAFDEG,6CEGEEGGGEGGGGGGGGGCDDG6FF,BA*;A=DFGEGFGFFGFFGF(=F,)-92;B*<49:GEEBB14>BFG4?;:3<3/42:0:F7CF;08:1(-C:<GC?>>B;06?BFFG?C?13<B:2.)
@M04650:207:000000000-C238N:1:1101:15500:12457 2:N:0:19
GGACTACTGGGGTTTCTAATCCTGTTTGCTCCCCATGCTTTCGCGCCTCAGCGTCAGTTATAGACCAGAAAGTCGCCTTCGCCACTGGTGTTCCTCCACATCTCTACGCATTTCACCGCTACACGTGGAATTCCACTTTCCTCTTCTATCCTCAAGCCTTCCAGTTTCCAATGACCTTCCACGGTTAAGCCGTGGGCTTTCACATCAGACTTAAAAGGCCGCCTGCGCGCGCTTTACGCCCAATAATTCCGGACAACGCTTGCCACCTACGTATTACCGCGGCTGCTGGCACGTAGTTAGC
+
CCCCCGGGGGGGGGGGGGGGGGGGGGGGGGGGGGGGGGGGGGGGGGGGGGGGGGGGGGGGGGGGGGGGGGGGGGGGGGGGGGGGGGGGGGGGGGGGGGGGGGGGGGGGGGGGGGGGGGGGGGGGGGGGGGGGGGGGGGGGGGGFGGGGFGGFGFGGGGGGGGGGGGGGGGGGGGGGGGFF8DEGGGDACGGDGGGCGGGGGFGFFDC*:FGGFGGFFAGGFGF@BFFFFG>FFGFFFFGGED0@FGEF>FFFFFGFF908?FGFGGF:>FB?FGB<FGBFF;FFBFBD0:1C?FF?0E2)6
@M04650:207:000000000-C238N:1:1101:7388:12490 2:N:0:19
GGACTACAGGGGTATCTAATCCTGTTTGCTCCCCACGCTTTCGAGCCTCAGCGTCAGTTACAGACCAGAAAGTCGCCTTCGCCACTGGTGTTCCTCCATATATCTACGCATTTCACCGCTACACATGGAATTCCACTTTCCTCTTCTGCACTCAAGTGACCCAGTTTCCAATGACCCTCCACGGTTAAGCCGTGGGCTTTCACATCAGACTTAAGTCACCGCCTGCGCTCCCTTTACGCCCAATAAATCCGGACAACGCTTGCCACCTACGTATTACCGCGGCTGCTTGCACGTAGTTAGC
+
CCCCCGGGGGGGGGGGGGGGGGGGGGGGGGGGGGGGGGGGGGGGGGGGGGGGGGGEFGGFGFGGGGGGGGGGGGGGGGGGGGGGGGGGGGGGGGGGGGGGGGGGGGFGGGGGGGGGGGGGGGFGGFGGGGGGGGGGGGFGGGGFGGGGGGGFGGGGGGGGFGFGGGGGGGGGGGGGGGGGGFGGGGGGGGGGEGGGGGGGGFGFFGGFFDGGFGGGFFGG=GFFBFFF>DFDFFFEFFGGEDDDGGCCGFF@1)9?FB>F:(>>FFF77:<:?GF2CF1>B;;66:3).:7FF104??<FB
@M04650:207:000000000-C238N:1:1101:8242:12493 2:N:0:19
GGACTACTCGGGTTTCTAATCCTGTTTGCTCCCCACGCTTTCGAGCCTCAGCGTCAGTTACAGACCAGAGAGCCGCCTTCGCCACTGGTGTTCTTCCTAATCTCTACGCATTTCACCGCTACACTAGGAATTCCACTCTCCTCTCCTGCACTCTAGATACTCAGTTTGGAATGCAGTACTCGGGTTGAGCCCAAGTATTTCACATCCCACTTAAGTATCCGCCTACGCTCCCTTTACGCCCAATAAATCCGGATAACGCTCGCCACCTACGTATTACCGCGGCTGCTGGCACGTAGGTAGC
+
CCCCCGGGGGGGFGGGGGGGGGGGGGGGGGGGGGGGGGGGGGGGGGGGGGGGGGGGGGGGGGGGGGGGGGGGGGGGGGGGGGGGDGGGGGFDGGCGFGGGGGGFGGGGGGDFGGGGGGGGGGGGFGGGFGFFGGGGGFFGGGGFGGFGGGGFGFGGGGGGGGGGG9DFCFFGGGGGGGGGGGGGGGGCEGGGGFFGGGGGGFCA<5?AEGGCCDFDCECFADF27;@E=DBBDCF4:9EGD0=DGFFCGFE>?:C>*(.6?>D>7E<32(44)02)<C41>901702:?:39(.44(A.45
@M04650:207:000000000-C238N:1:1101:6298:12498 2:N:0:19
GGACTACCCGGGTTTCTAATCCTGTTTGCTCCCCACGCTTTCGCACCTGAGCGTCAGTCTTTGTCCAGGGGGCCGCCTTCGCCACCGGTATTCCTCCACATCTCTACGCATTTCACCGCTACACATGGAATTCTACCCCCCTCTACAAGACTCTAGCCAACCAGTTTCAGATGCAATTCCCAAGTTAAGCTCGGGGCTTTCACATCTGACTTAATTGACCGCCTGCGTGCGCTTTACGCCCAGTAATTCCGATTAACGCTTGCACCCTCCGTATTACCGCGGCTGCTGGCCCGGAGTTAGC
+
CCCCCGGGGGGGGGGGGGGGGGGGGGGGGGGFGGEGGGGGGGGGDGGGFEGGGGGGGFFGGGGGGGGGGDFGGGGGGDGE7FGGGGGGGDGGGFGGGGCFFFGECFGFGGGGGGGGGGGGGGGGGGG8FFGGGGGGGFGGGGGFAEEFFGGFGGGFGFFGGGGGGGGGGGFGGGD,@DFGFFEFGGFG?CE6;CC5DCFGFFG678@F<FFGFGGC+9F=9D>@;F987D6>FGFBFFGG>6??GCAFD6@6?>3)*((4<BGBFC<?:61(,@:4CF0;;09>>?B72E021990,C2).
@M04650:207:000000000-C238N:1:1101:20941:12498 2:N:0:19
GGACTACTCGGGTTTCTAATCCTGTTTGCTCCCCACGCTTTCGCACCTGAGCGTCAGTCTTTGTCCAGGGGGCCGCCTTCGCCACCGGTATTCCTCCACATCTCTACGCATTTCACCGCTACACGTGGAATTCTACCCCCCTCTACAAGACTCTAGCCAACCAGTTTCAGATGCAATTCCCAAGTTAAGCTCGGGGCTTTCACATCTGACTTAATTGACCGCCTGCGTGCGCTTTACGCCCAGTAATTCCGATTAACGCTTGCACCCTCCGTATTACCTCGGCTGCTGGCACGGAGTTCGC
+
CCCCCFEGFGGGGGGGGGGGGGGGGGGGGGGGGGGGGGGGGGGGGGGGGGGGGGGEGGGGDDFGDGFGGGGFGEFGGGGGGGGGGFGGGGFGGGGGGGGGGGGGGGFGGGGDFGGGGGGGGGFFGG8CGGDGGGGFGFGGGGGFGGGGFGGFG,DEGGGC?CEGGGGGFFFFFFGECFGGGGFFGGGGGGB7C5EGDDFFFFFAFGGFEGGG6;1++9CC;D0;(A9>2D>9;DF<F?CCG:6?D7>AGF?(4)9478664:GBFG?::B;6(;2>C>)4<146>?2:?E:C(1;6<8232
@M04650:207:000000000-C238N:1:1101:14336:12545 2:N:0:19
GGACTACCGGGGTTTCTAATCCTGTTTGCTCCCCACGCTTTCGAGCCTCAGCGTCAGTTACAGACCAGAGAGCCGCCTTCGCCACTGGTGTTCCTCCATATATCTACGCATTTCACCGCTACACATGGAATTCCACTCTCCTCTTCTGCACTCAAGTCTCCCAGTTTCCAATGACCTTCCACGGTTAAGCCGTGGGCTTTCACATCAGACTTAAAAGGCCGCCTTCTCGCGCTTTACGCCCAATACTTCCGGACAACGCTTGCCACCTACGTATTACCGCGGCTGCTGGCACGTAGTTATC
+
AC<BC<FD@+:@FGGGGFGGGGG9FGGFFGGGFG@EEFGGGGF8<CFGG8<F@FGC@FFCF9,<EDE88,,BFFEFGGGG7FEFEFC@F,EFGGGGGCGEFEFGG9ECFGGGGGGGGEEGCGGG,A98B,FFGGDGFGFGGGGFGGFCADDDF,8EFG>E,F,8FFGFF9,EF,=@DFGGCA8+@C+3,3D*@***<CFGG6B+@>+/*;CG=77++(4?9D==(?3F0C(39EF<F(BBC((56*6<F?>((0)(9(74?07:*<:?04347CB2CD04,4(37<F7(:<C:<((-<:).
@M04650:207:000000000-C238N:1:1101:17490:12549 2:N:0:19
GGACTACACGGGTTTCTAATCCTGTTCGCTACCCATGCTTTCGCTCCTCAGTGTCAGTAACTGCCCAGAGACCTGCCTTCGCCATCGGTGTTCTTCCTGATATCTGCGCATTCCACCGCTACACCAGGAATTCCAGTCTCCCCTACAGCACTCCAGCCTGCCCGTATCGCCTGCACGCCCGAAGTTAAGCCTCGGGATTTCACAGACGACGCGACAAACCACCTACGAGCTCTTTACGCCCAGTAATTCCGGACAACGCTTGCACCCTACGTATTACCGCGGCTGCTGGCACGTAGTTAGC
+
CCCCCGGGGGGGGGGGGGGGGGGGGGGGGGGGGGGGFFGGGGGGGGGGGGGGGGGGGGGGGGGGGGGGGGGGGGGGGGGG7FGGGGGGGGGGGGGGGGGGGGGGGGGGGGGGGGGGGGGGGGGGGGGDFGGGGGGGGGGGGGGFGGGGGGGFGGGGGGGGGGF>FDFG6EGEGGGGFGGGGGDEGGGGGGGGDGEDGDFGGFGFA*;B=DDG@GGDE@GG?DDFFFFB?G05CFF2@0EEE08>G7:<DFF>0>51*(4:B:DFGGF?01:85C:<CD(7>>B>084>?G0E((.,4<6<6
@M04650:207:000000000-C238N:1:1101:18447:12556 2:N:0:19
GGACTACTCGGGTTTCTAATCCTGTTTGCTCCCCACGCTTTCGCACTTGAGCGTCAGTATATTCCCAAGGGGCTGCCTTCGCCTTCGGTATTCCTCCACATCTCTACGCATTTCACCGCTACACGTGGAATTCTACCCCTCCCTAAAATACTCTAGCGACCCAGTATGAAATGCTATTCCTAGGTTAAGCCCAGGGCTTTCACATCCCACTTAAGTCACCGCCTGCGTGCCCTTTACGCCCAGTCATTCCGATTAACGCTTGCACCCTCCGTATTACCGCGGCTGCTGGCACGGAGTTAGC
+
CCCCCGGGGEGGGGGGGGGGGGGGGGGGGGGGGGGGGGGGGGGGGGGGGGGGGGGEGGGGGGGGGGGGGGGGGGGGGGGGGGGGGGGGGGGGGGGGGGGGGGGGGGGGGGGGGGGGGGGGGGGGGGGGGGGGGGGGGGGGGGGFDFGDGAFFGGGFG>EGGGGFGGGGFFGFGGFGGGFGGGGGGGGFCFFGGFDDDCGGGFGFFGGFFGGGFFFDAEGGFGFDBFBE?GFFFGFFFFGGG?7;407);FF?D3D);<B?1<F<GGFF?:9B0F?AG7<B19999<?B?G?G?09>8GA96
@M04650:207:000000000-C238N:1:1101:14662:12578 2:N:0:19
GGACTACCGGGGTTTCTAATCCTGTTTGCTCCCCACGCTTTCGCACCTGAGCGTCAGTCTTTGTCCAGGGGGCCTCCTTCGCCACCGGTATTCCTCCACATCTCTACGCATTTCACCTCTACACATGGAATTCTACCCCCCTCTACAAGACTCTCGCTGACCAGTATCAGATGCAATTACCGAGTTAAGCCCGTGGATTTCACATCTGACTCAATCAACCGCCTGCGTGCGCTTTACGCCCAGTAATTCCGATTAACGCTTGCCCCCTCCGTATTACCGCTGCTTCTGGCCCTTTTTTAGC
+
---8@<EF7:7CFFEGG,,CFGG-EFF8EEEDFFCE+@EGGGCC,@FF=,6E+@F7,CEFF@<FEE,,,,++@>,CFFGG<FCFCE+:F7FFFGGGG?E,AFGFG9F:BFCFGF9FG,@D,E,B,A=,,,:FFD9AF?=FEGGD8@9,,,8@FF,+@C++5>7,@,@F9,,7+=,,7;,@<***6>,2,,67*4**12CFCAC+:?C=*:;1)*41))<7(93705651C19>EFA@1?/:((.**.5:7)(-7*):,(4835(*;(-42,4(28)<0(4,,-5).<))2,:(()).:((-
@M04650:207:000000000-C238N:1:1101:10687:12581 2:N:0:19
GGACTACTCGGGTTTCTAATCCTGTTTGCTCCCCACGCTTTCGCACTTGAGCGTCAGTATATTCCCAAGGGGCTGCCTTCGCCTTCGGTATTCCTCCACATCTCTACGCATTTCACCGCTACACGTGGAATTCTACCCCTCCCTAAAATACTCTAGCGACCCAGTATGAAATGCTATTCCTAGGTTAAGCCCAGGGCTTTCACATCCCACTTAAGTCACCGCCTGCGTGCCCTTTACGCCCAGTCATTCCGATTAACGCTTGCACCCTCCGTATTACCGCGGCTGCTGGCACGGAGTTAAC
+
CCCCCGGGGGGGGGGGGGGGGGGGGGGGGGGGGGGGGGCGGGGGGGGGGGGGGGGGGGGGGEDFGGGGFGGGGGGGGGGGGGGGDD@GGGGGGGGGGGGGGFGGGGGGGGGGGFGGGCEDGGGGGGGDGFGGGFGGG,DFECEFG8EFFFGFGGGGGGGE6FEGGGGGGGGGGGGGFDFGGGGGGGGGAFFGGFFGGGGGGFG9FGFFEGGF;CCCFAGGFG=@2A=E@G>FE?F9FDGD770477?EGF;?6B3?FD@?(,>?CC?:069?0C0-<780669101?70C(<:((-,C)).
@M04650:207:000000000-C238N:1:1101:17380:12585 2:N:0:19
GGACTACCAGGGTATCTAATCCTGTTTGCTCCCCACGCTTTCGAGCCTCAGCGTCAGTAACGGACCAGTATGTCGCCTTCGCCACTGGTGTTCTTCCGAATATCTACGAATTTCACCTCTACACTCGGAGTTCCACATACCTCTTCCGTACTCAAGACTGCCAGTATAAAAGGCAATTCCAAGGTTGAGCCCTGGGCTTTCACCTCTGACTAAACAGTCCGCCTACGCTCCCTTTACGCCCACTAATTCCGCGCAACGCTAGCCCCCTTCGTATTACCGCGGCTGCTGGCACCAAGGTAGC
+
CCCCCGGGCGEGGGGGGGGFGGGGGGCCGCFGGEFGEGGGGGCDFGGGGGGGGGGGGFCEG@FEGGGGA<CFDFECFGGGGGEC,<EFGFEGGGGGGGEBFEFEG;C?F8A9,CF<FFGFGGGF,AFCCFGCGGDFGGCEFFGFDFFGFGGFGGGGFGG8DGGGGG,,6,@DGGFDGGGFGGGGFFF86DGGGGGGGGFG73@AFGGFEGG7@GGCFFGGFGD>AFA4(:@=BFFEC@GFF1((9*/9FFA(,336D19(269,9CB>B<(.1;?<CGF;>F9(3:04?D:<(((.(3)48
@M04650:207:000000000-C238N:1:1101:12894:12590 2:N:0:19
GGACTACTCGGGTATCTAATCCTGTTTGCTCCCCACGCTTTCGCGCCTCAGCGTCAGTTACAGACCAAAAAGCCGCCTTCGCCACTGGTGTTCCTCCACATCTCTGCGCATTTCACCGCTACACATGGAATTCCACTCCCCTCTTCTGCACTCAAGCGAAACAGTTTCCAATGACCCTCCCCGGTTGAGCCGGGGGCTTTCACATCAGACTAATCTCGCCGCCTACGCGCGCTTTACGCCCAATAATTCCGGCTACACCTTGCCACCTACGAATTACCTCGGCTGCTGGCCCGGAGTTAGC
+
CCCCCGGGGGGGGGGGGGFGGGGGGGGGGGGGGGGGGGGGGGGGGGGGGGGGGGGGGGGGGGFGGGGGGGGGGGGGGGGGGGGGDGGGGGGGGDFGGGDGGGGGGGGGGGGGGGAGGGGGGGGG9FGCEFFGG<DFFGGGGGGFGGGGGFFDGGG8FGEGGGGGGGGGFFCFGGFF,;@EGGGGGG5DCCFGG*=CGDGGDFGFFG+0.C<*)::+:6CDBGFF(?6>157>>EF)66GGG?B<*:4<FFF9(7C(*((,.-727@6:02((.:0)<>))(-,4(:)8:=(>-(4,4C)).
@M04650:207:000000000-C238N:1:1101:14627:12600 2:N:0:19
CGACTACCCGGGTATCTAATCCTTTTTGCTCCCCACGCTTTCGCTCCTCATCGTCAGTTATAGACCAGAAAGTCGCCTTCTCCACTGGTGTTCCTCCACATCTCTACGCATTTCCCCGCTACACGTTGAATTCCACTTTCCTCTTCTATCCTCCAGCCTTCCAGTTTCCACTGACCTTCCACTTTTAAGCCTTTGGCTTTCACATCACACTTAGACGTCCGCCTTCTCTCCCTTTACGCCCAATACATCCGGTCAACGCTTGGCTCCTACGTATTCCCTCGGCTGCTTGCCCTTATTTCTC
+
---8@:FD<++8@+CEFC9EFGG-EFE+EED@CCFC@CFGGGBC,C@FF<,;6DF8,CEFCF,,C,,C,,,4C@,CCEGG,CA9<F<8E,CCFFGFG8=,AFFFF,C=::BCFG,CB+@C+C><+A,,+,CFGG9E=EDFEFDDF9>,9=8<,,,,3=>>8D9,:@CD;,,@=,66@=8@8>,,7<,,,38,@,,,5=DCC+,+1:8**0;C5++**1*;)3)-)36B*;)0<?F4=(1*<5(7***/3.)((0*)23(6;(*(*5(//7(4)<:):7),((-4(,5))/(+(,)).0-)-
@M04650:207:000000000-C238N:1:1101:3691:12611 2:N:0:19
GGACTACAGGGGTTTCTAATCCTGTTTGCTCCCCACGCTTTCGCACTTGAGCGTCAGTATATTCCCAAGGGGCTGCCTTCGCCTTCGGTATTCCTCCACATCTCTACGCATTTCACCGCTACACGTGGAATTCTACCCCTCCCTAAAATACTCTAGCGACCCAGTATGAAATGCTATTCCTAGGTTAAGCCCAGGGCTTTCCCATCCCACTTAAGTCACCGCCTGCGTGCCCTTTACGCCCAGTCATTCCGATTAACGCTTGCACCCTCCGTATTACCGAGGCTGCTGGCACGGAGTTAGC
+
CCCCCGGFGGGGBFGGGGGGGGGGGGGGCFGGGGGGGGGGGGGGGGDGGGGGGGGGGFGCFGGFCFGDFGEGGGGGDGFGFG7,CFFGGFGGGDGFGGGGFGGGGGGFFEGGGFFDGGGGGGGGGGG>FFEFGF9EDGGFGGGFGCFF<D>FGAFG9CGEGGGGFEFGGEFFFCGAFFCF;FFGGGFFEFFFFFEG5CF:++,*:CGA>FD+6=+56<FF=DF9@A9>9418E6A461EF:;(/*+1);AA0(8CEF;0,(-*57F:28?13(24)<C((((((.0)50C(<:9>0(2)).
@M04650:207:000000000-C238N:1:1101:21801:12630 2:N:0:19
GGACTACCAGGGTATCTAATCCTGTTTGCTCCCCACGCTTTCGCGCCTCAGCGTCAGTTACAGACCAGAAAGCCGCCTTCGCCACTGGTGTTCCTCCACATCTCTACGCATTTCACCGCTACACGTGGAATTCCGCTTTCCTCTTCTGTACTCAAGCCTTTCAGTTTCCAATGACCTTCCACGGTTGAGCCGTGGGCTTTCACATCAGACTTAAAAGGCCGCCTGCGCGCGCTTTACGCCCAATAAGTCCGGACAAAGCTTGCCCCCTACGGATTGACGCGGCGGGTGGCCCGGACTTAAC
+
<<CCCCFGGGGGGGGGGGGDGEDGGGGGGGFCFGGGGGGFGGGFGGGGGGGGGGGCFFFGGGGGGGGFGGGGGGGGGGCF7FE:FGGGGGCGGGGGGGGGFFGFGD<DGEGGGGGEGGGG=CFFGGGGGGFAEEGGDGGEFFGFDFF9FGGFDFGGB=DFFGC@@EFGGGDFFGGGEFG89CEGF7CFFGG>ECE>DFDF>>;9EFFF*?99*@FFCFGG()(-5;-.6C921C3C+:8?512(*:)67*)4137?*43><?FB**,,(.(((*4(+2-(-39(((-44*4:(-(((3-).
@M04650:207:000000000-C238N:1:1101:11823:12632 2:N:0:19
GGACTACTGGGGTATCTAATCCTGTTTGCTCCCCATGCTTTCGCGCCTCAGCGTCAGTTATAGACCAGAAAGTCGCCTTCGCCACTGGTGTTCCTCCACATCTCTACGCATTTCACCGCTACACGTGGAATTCTACCCCTCCCTAAAATACTCTAGCGACCCAGTATGAAATGCTATTCCTAGGTTAAGCCCAGGGCTTTCACATCTCACTTAATTCACCGCCTGCGTGCCCTTTACGCCCAGTCATTCCGATTAACGCTTGCACCCTCCGTATTACCGCGGCTGCTGGCACGGAGTTAGC
+
C@@CCGGGEGGGGGGGGGGGGGGGGGGGGGGGGGGGGGGGGGGGGGGGGGFGGGGGGGGGGGG,FFGGGEFGFGEGGGGGFGGGGGGGGGGGGGGGGGG8FGGGGGGGGGGGGGGGGGGGGGGGCGGG7FEGGG;DD8D=CCGFEF9DFGGFGCCF;=CEG@FFGAE>;9EDFGFGGFGFGFFFGGGFGGG?1?87?FGGGAGFFF7CEGGGFG+BFEGGDCAFFF>6=CBFFGFFF@EGD@;EDCE7@AF(3>39FF92:;F<GG??::>B<GFFGGFFF>FFBBF72A(<8(4,3;2):
@M04650:207:000000000-C238N:1:1101:21404:12652 2:N:0:19
GGACTACTAGGGTATCTAATCCTGTTTGCTCCCCACGCTTTCGAGCCTCAGCGTCAGTTACAGTCCAGAGAGTCGCCTTCGCCACTGGTGTTCTTCCTAATCTCTACGCATTTCACCGCTACACTAGGAATTCCACTCTCCTCTCCTGCACTCTAGATAACCAGTTTGGAATGCAGCACCCAAGTTGAGCCCGGGTATTTCACATCCCACTTAATCATCCGCCTACACTCCCTTTACGCCCAATAAATCCGGATAACGCTCGCCCCCTACGTATTACCGCGGCTGCTGGCACGTAGTTAGC
+
CCCCCGFGGGGGGGGGGGGGGGGGGGGGGGGGGGGGGGFGGGGFGGGGGGGGGGGGGGGGGGFGFGGGGGGFFGGGGGGGGEGGGGGGFGGGGFGFFFGGGGGGGGGGGGGGGGGGGGGGGFGGGGGGGGGGFFEGGGGGGGGFGGGFGGGFGGGG;EFGGGFGGGGGGGGGGFEGFGGGGGGFGGGFGGGGGGGGDGGGGFEAFGGFBGGGFFGGFEFGFGFA>F4AEGF>BFF96=EFE=((4*9?FADB@FGAG;>?F>G(**-9B<?:<G?<CFB>BF9((-.8?E:<,.4(,<><5
@M04650:207:000000000-C238N:1:1101:15191:12654 2:N:0:19
GGACTACTGGGGTTTCTAATCCTGTTTGCTCCCCACGCTTTCGAGCCTCAGTGTCAGTTACAGGCCAGAGAGCCGCTTTCGCCTCCGGTGTTCCTCCATATATCTACGCATTTCACCGCTACACATGGAATTCCACCCTCCTCTCCTGCACTCAAGTCTCCCAGTTTCCAATGCACCCACTGGTTGAGCCACTGCCTTTTACATCCGCCTTCAGAAACCACCTGCGCTCCCTTTACGCCCAATAAATCCGGACAACGCTTGCGACCTACGTATTACCCCGGCTGCTGGCACGTAGTTCGCC
+
CCCCCEGGGGGGGGGGGGGGGGGFGGFDGGGGGGGGGGGGGGGCGGGGGGGF<FGFGGGGGGGFFGFGGGDGFEGG@FFGGGGFFFGG@FFGGGGGGDC9FFGGGGGGGCGGGGFGGGCGEGGGEFG8FFGGGGC<,+6DGDCDGGGGGGGFCD8EDF=DFC,8FFGGGAD,=FAF,6=+,@8DFF,<CF7CCG,AFGGCCF,1?*;*:?C*7+=7;5F>BGBFF)5>@)8->C+95;EG783);+95C).(..8=)((-((1(9:18?3:75A):E*,-(49>BD?(3*5*3(33-+-34
@M04650:207:000000000-C238N:1:1101:5294:12678 2:N:0:19
GGACTACCGGGGTTTCTAATCCTGTTTGCTCCCCACGCTTTCGAGCCTCAGCGTCAGTTACAGACCAGAGAGCCGCCTTCGCCACTGGTGTTCCTCCATATATCTACGCATTTCACCGCTACACATGGAATTCCACTCTCCTCTTCTGCACTCAAGTCTCCCAGTTTCCAATGACCCTCCCCGGTTGAGCCGGGGGCTTTCACATCAGACTTAAAAGACCGCCTGCCCGCGCTTTACGCCCAATAATTCCGGACAACGCTTGCCACCTACGTATTCCCGCGGCTCCTGGCCCGTGGTTAGC
+
CCCCC@FGGGGDGGGGGGGGGFGGGGGGGGGGGGDGEGGGGG:E<FGGGCFGDGGGGGGGGGGGGGGGGF?CGFCFGGGGG7FGEGCFFGFGCADGFFGGFGF,9FGGGDFGGGGGGDEDEGGGFGFCEBDGGGGGGDGGCGGFFDGEGF8DGGGFFFCFGGGGGCFFFGFFDG98FGGGGDECGG5F,,DE***:4CE8>AFFFDGF3CFGE>FC6?F4>GFFFF(73DBF6E5<6(;CE6-1C>4<D6)71>3(*,(340>?CEB:((1()<()+9:;9>0,((,,45(/3>(44*).5
@M04650:207:000000000-C238N:1:1101:14118:12702 2:N:0:19
GGACTACCCGGGTTTCTAATCCTGTTCGCTCCCCACGCTTTCGCGCCTCAGCGTCAGTTACAGACCAGAGAGTCGCCTTCGCCACTGGTGTTCCTCCACATCTCTACGCATTTCACCGCTACACGTGGAATTCCACTTTCCTCTTCTATCCTCAAGCCTTCCAGTTTCCAATGACCTTCCACGGTTAAGCCGTGGGCTTTCACATCAGACTTAAAAGGCCGCCTGCGCGCGCTTTACGCCCAATAATTCCGGACAACGCTTGCCACCTACGTATTCCCGCGGCTGCTTGCACGTAGTTAGC
+
-6ACB<FFGGGGGGGGGGGGGGGFGGGGGGGGGGGGGGGGGGEGGGGGG?FGEGGGEGGGGGGGGGGGFCFGGGGGGGGGGGGGGGGGGGGGGGGGGGGFFGGGGDFGGGGGGGDGGGGGGGGGGG8CGFGGGGCCEAFFGGGFGGGGGGGFGAB?DFGFDFC8CEGGGGCA6DF?CGGGFGG7FEGA,ECEC@5@CFFGG6ECCC+;39FG=CC+B98?(7@D042BFG0>FGF>F(CCC<006*4:F=@0(0)8F;>:(2C7:?4<0(4:2EB2+9<61923(40)37<9:80(4@<).
@M04650:207:000000000-C238N:1:1101:21121:12732 2:N:0:19
GGACTACAGGGGTTTCTAATCCTGTTTGCTCCCCATGCTTTCGCGCCTCAGCGTCAGTTATAGACCAGAAAGTCGCCTTCGCCACTGGTGTTCCTCCACATCTCTACGCATTTCACCGCTACACGTGGAATTCCACTTTCCTCTTCTATCCTCAAGCCTTCCAGTTTCCAATGACCTTCCACGGTTAAGCCGTGGGCTTTCACATCTGACTTAAAAGGCCGCCTGCGCGCGCTTTACGCCCAATAATTCCGGACAACGCTTGCCACCTACGTATTACCGCGGCTGCTGGCACGTAGTTAGC
+
CCCCCFGGEGGEFFFGGGGGGGGGGGGGGGFGGGGGGFGFGGGGGCGGGGGGECFGGFFGCFF,C<FCFFC<6CC7@@FFFGDBFGGGG@FGFGF?E44=F<EEFGFGCFEE<EAEG=6?ECFGBA<?FFFFFDDFEEGGFGGF99>EGGFFCDE9B8,@,AAGFFFG,@DFF=ADF?F?FGGGGGGGGCEE9CC6CFFGGFFFFF+?AGGF@@F++)=C9CB@FF(52C,29G>CFFECE@;(8>.<CFF91)>?FFFFB?G3*24(.8::4@:<EFB>B>>00::D(C4?(.(4?G9)6
@M04650:207:000000000-C238N:1:1101:27333:12752 2:N:0:19
GGACTACTGGGGTTTCTAATCCTGTTTGCTCCCCACGCTTTCGAGCCTCAGCGTCAGTTACAGTCCAGAGAGTCGCCTTCGCCACTGGTGTTCTTCCTAATCTCTACGCATTTCACCGCTACACTAGGAATTCCACTCTCCCCTCCTGTACTCTAGATCTCCAGTTTGGAATGCAGCCCCCAGGTTGAGCCCGAGTATTTCACATCCCACTTAAAGATCCGCCTACGCTCCCTTTACGCCCAGTAAATCCGGACAACGCTTGCCACCTACGTCTTACCGCGGCTGCTGGCACGTAGTTAGC
+
CCCCCGGGGGGGGGDGGGGGGGGGGGGGGGGGGGGGGGGEGGGGGGGGGGGGGGGGGGGGGGGGGGGGGGGGGGDGGGGGGGGGGGGGGGGGGGGGGGGGGGGGFFGGGGGGFGGGGGGGGGGGGGGDBFEFFGGGGGFFGGEFGGGGGGFFGGGFGGGFEFFGGGGGGGCFCGGGGGEEEDGGFFGFEGGGGGGFGGGGGFFFFGGFFGGGFGGFFFGGDDAFFFFFFD=BBEFEFDEGE623C@C)+/)6:BGFG@F;??G?7C6<0287(;(5@FFF1699;62:0C:F:<<1(<6<<
@M04650:207:000000000-C238N:1:1101:24725:12786 2:N:0:19
GGACTACCGGGGTTTCTAATCCTGTTTGCTCCCCACGCTTTCGCACCTGAGCGTCAGTCTTTGTCCAGGGGGCCGCCTTCGCCACCGGTATTCCTCCACATCTCTACGCATTTCACCGCTACACATGGAATTCTACCCCCCTCTACAAGACTCTAGCCAACCAGTTTCAGATGCAATTCCCAAGTTAAGCTCGGGGCTTTCACATCTGACTTAATTGACCGCCTGCGTGCGCTTTACGCCCAGTAATTCCGATTAACGCTTGCACCCTCCGTATTACCGCGGCTGCTGGCACGGAGTTAGC
+
CCCCCGGGGGGGGGGGGGGGGGGGGGGGGGGGGGGGGGGGGGGGGGGGGGGGGGGGGFGGGGGGGGGGGGGGGGGGGGGGGGGGGGFGGGGGGGGGGGGGAFGGGGGGGGEGGGGGGGGGGGFGGGGGGGGFFGGGGGFEGGGFGGGGGCCFGGGGFGGGGGGGFGGGGFGFGGGGGGGDC9FGGGGGGGGGG5CGGDFGGFGFFGGFFC>FFGGGAEGG>GF@FF>>3<6;B=FAFFGGGFF7FDBFGFFFFFG2>:BFF:FDGFF:B69?:FF2<C?>>>FB9??FFGFF(49(-;5).
@M04650:207:000000000-C238N:1:1101:9352:12827 2:N:0:19
GGACTACTGGGGTTTCTAATCCTGTTTGCTCCCCACGCTTTCGAGCCTCAGCGTCAGTTACAGACCAGAGAGCCGCCTTCGCCACTGGTGTTCCTCCATATATCTACGCATTTCACCGCTACACATGGAATTCCACTCTCCTCTTCTGCACTCAAGTCTCCCAGTTTCCAATGACCCTCCCCGGTTGAGCCGGGGGCTTTCACATCAGACTTAAGAAACCGCCTGCGCTCGCTTTACGCCCAATAAATCCGGACAACGCTTGCCACCTACGTATTACCGCGGCTGCTGGCACGTAGTTAGC
+
CCCCCGGGGGGGGGGGGGGGGGGGGGGGGGGGGGGGGGGGGGGGGGGGGGGGGGGGGGGGGGFGGGGGGFGGGGGGGGGGGGGGGGGGGGGGGGGGGGGGGGGGGGGFEFGEGGGGGGGGGGGGGGGGGGGGGGGFGGGGGGGFGGGGGGGFGGGGGGFGFGGGGGGGGGGFCFGGGGGGGGGGGGGGGGGGGGGGGGGGGFGFFGCAEGGGFF7DFDGGFC@@FF@D>*(3<GFFFFGGG6::DGABGFE0(<D0*13:?<D?GGF?>B?7?FFAFG?BFFFF9?047E?G(8(,4F2<:
@M04650:207:000000000-C238N:1:1101:27989:12845 2:N:0:19
GGACTACCGGGGTTTCTAATCCTGTTTGCTCCCCACGCTTTCGCGCCTCAGCGTCAGTTACAGACCAGAAAGCCGCCTTCGCCACTGGTGTTCCTCCACATCTCTACGCATTTCACCGCTACACGTGGAATTCCGCTTTCCTCTTCTGTACTCAAGCCTTTCAGTTTCCAATGACCTTCCACGGTTGAGCCGTGGGCTTTCACATCAGACTTAAAAGGCCGCCTGCGCGCGCTTTACGCCCAATCATTCCGGCCAACGCTTGCCACCTACGTATTACCGCGGCTGCTGGCCCGTAGTTAGC
+
CCCCCGGGGGGGFGGGGGGGGGGGGGGGGGGFFDFGGGGGGGEGGGGGGGGGGGGGGGGGGGGGGFGGGGGGGGGGGGGGGGGGGGGGGGGGGGGGGGGGEFGGGGGGGGGGGGGGGGGGGGGGGFGGCFGGGGGGEGGGGGGFGGGGGC9DFGGCDGGGGGFGGGGGGGGGGFGGGFFGGGGGGGGGGGGGGGEEGFGGGFGFFGGFFG4CEGGCC2EC@GFFFF9D6D>19CFBFFGGGF((*2::D7;>(.9(13>?10<7:F?<3??BBF2)AFBFF>9;>?D??5(24314:C<<<
@M04650:207:000000000-C238N:1:1101:28074:12852 2:N:0:19
GGACTACAGGGGTTTCTAATCCTGTTTGCTCCCCACGCTTTCGCACCTGAGCGTCAGTATATTCCCAAGGGGCTGCCTTCGCCTTTGGTATTCCTCCACATCTCTACGCATTTCACCCCTACACCTGGAATTCTACCCCCCCCTACCATACTCCAGCCACCCAGTATTAAATGCTATTCCTCGGTTAAGCCCAGGTCTTTCACATCCCACTTAAGTCACCGCCTACGTGCCCTTTACGCCCAGTCCTTCCGATTAACGCTTGCTCCCTCCTGATTACCGCTGCTGCTTGCCCGTAGTTCGC
+
BCCCCGG8,EFGGCGGGGGGGGGGGGGGGGGGGGGGFGGGGGGGDG+F,CFGGGDGGGFF,,C,CFF,C,B:CCFFGGGGFCG,=,C<FFFFGGGGG,,B?FFGGGG@>=FGCFG<F,BDGGGG89=8F8FFG<;9A,@+@=C>+,,,,6>BF,>8:+,6,3C?FE<,59;;CF,,ECFGA,>*CE>;EFG>=7*2;=DEF9C=+;C*.?CF4+++4/AF2CBF0A<A@F2;;FA66<EGG00.**9?FA)8(8*6:6>:::3)2<43:B0))352CG6>17>F087).7(<((((4C)(-
@M04650:207:000000000-C238N:1:1101:21756:12855 2:N:0:19
GGACTACACGGGTTTCTAATCCTGTTTGCTCCCCACGCTTTCGAGCCTCAGTGTCAGTTACAGGCCAGAGAGCCGCTTTCGCCTCCGGTGTTCCTCCATATATCTACGCATTTCACCGCTACACATGGAATTCCACTCTCCTCTCCTGCACTCAAGTCTCCCAGTTTCCAATGCACACAATGGTTGAGCCACTGCCTTTTACATCAGACTTAAGAAACCACCTGCGCTCGCTTTACGCCCAATAAATCCGGACAACGCTTGGGACCTACGTATTACCGCGGCTGCTGGCCCGTAGTTAGCC
+
CCCCCGGGGGGGGGGGGGGGGFGGGGGGGGGGGGGGGEGGGGGGGDGCFGGGGGGGGGGGFFFGGGFGGGGGGGGGGGGGGEGGEGGGFGGDGGGGGGGGGGGGGGEGGGGGDGGFGGDGEGGFCFGGFFGFGCDGGGGGGGFBFGDFFFFFGGGFEGFGGFFGFGCABFGGF8=AGDGCFF8>@FFGGGGGGGGGGGFCG8DFF8FFE>CF=FGGFF>FD*:>BD9?(:2>BC+9?@GGG0=8FCCE455(65F?C(1(-(74C;(524<BA?AA9947696>??D:<*(*-(43.36)5
@M04650:207:000000000-C238N:1:1101:7853:12856 2:N:0:19
GGACTACTCGGGTTTCTAATCCTGTTTGCTCCCCACGCTTTCGAGCCTCAGTGTCAGTTACAGGCCAGAGAGCCGCCTTCGCCACTGGTGTTCCTCCATATCTCGACGCATTTCACCGCTACACGTGGAATTCCACTCTCCTCTCTCGCACTCAAGTCTTGCAGTTTCCAATGCCCCCCCCCGGTTGAGCCGGGGGCGTTCTCATCAGGCTTAAAAGACCGCCTGCGCGCGCTTTACCCCCAATACTTCCTGACAACGCTTGCCACCTACGTATTACCGCGGCTGCTGGCACGTAGCTAGC
+
--6AC8CEDE7BF7,CCED96C@FAFFFGF9E,B<F:F:FDG@@FECGFD@E,CCFAF<EE@CCF7F,6<<CFGGD+@=F7FEEBFFGGCEFGGGDD<<C5?;F,9C@C=:CEFGG97C8@FEC+A?+C=BCFFFG;DG,>+DD?4E6==C5D889FFCE,3E?:@CFFA=EF,=AD+@:CF5EG1*:6>8CGCE*>)/*1)<=6C79)2**.2*2/(CF>D9607-56G>>9C5AB)0882:29*69FF*6))04<,-(-4FB*<333(34?78)C:01,46>B1).,1(0-4(((3).5
@M04650:207:000000000-C238N:1:1101:15140:12861 2:N:0:19
GGACTACCAGGGTATCTAATCCTGTTTGCTCCCCATGCTTTCGCGCCTCAGCGTCAGTTATAGACCAGAAAGTCGCCTTCGCCACTGGTGTTCCTCCACATCTCTACGCATTTCACCGCTACACGTGGAATTCCACTTTCCTCTTCTATCCTCAAGCCTTCCAGTTTCCAATGACCTTCCACGGTTAAGCCGTGGGCTTTCACATCAGACTTAAAAGGCCGCCTGCGCGCGCTTTACGCCCAATAATTCCGGACAACGCTGGCCACCTACGTATTACCGCGGCTGCTGGCACGTAGTTAGC
+
CCCCCGGGGGGGGGGGGGGGGGGGGGGGGGGGGGGGGGGGGGGGGGGGGGGGGGGGGGGGFFGGGGGGFGGGGGGDGGGGGGGGGGGGGGGGGGGGGGGGGGGGGGGGGGGGGGGGGGGGGGGGGGFCFEFGGGGGGGGGGGGFGGGGGGGFGGGGCGFGGGGGGGGGGGGGGGC8FFGFCF>8FEG89EFGG6EGGGGGGFGCF>?C*9CFCGGGFFGGBGFA9F9D=D729EF9A(=FF<3=F*?EGF411>CBFFB6((93FG:?(((.,@7)C>(4219>>1),.*(3(.(.4C4>>
@M04650:207:000000000-C238N:1:1101:18860:12864 2:N:0:19
GGACTACTGGGGTTTCTAATCCTGTTTGCTCCCCACGCTTTCGCACCTGAGCGTCAGTCTTTGTCCAGGGGGCCGCCTTCGCCACCGGTATTCCTCCACATCTCTACGCATTTCACCGCTACACATGGAATTCCACCCCCCTCTACAAGACTCTAGCTGACCAGTATCAGATGCAATTCCCGGGTTAAGCCCGGGGATTTCACATCTGACTCAATCAACCGCCTGCGTGCGCTTTACGCCCAGTAATTCCGATTAACGCTTGCACCCTCCGTATTACCGCGGCTGCTGGCACGGAGTTAGC
+
CCCCCGGGGGGGGGGGGGGGGGGGGGGGGGGGGGGGGGGGGGGGGGGGGGGGGGGGGGGGGGGGGGGGGGGGGGGGGGGGGGGGGGGGGGGGGGGGGGGGGGGGGGGGGGGGGGGGGGGGGGGGGGGGGFGGGGGGGGGDGGGFGGGFGDGFGGGGGGGFGGGGGGGCCFGGFGGGGGGGGEEEGGGGGGGGGGGEGGGGGFGFFGGFEGFGFGGGFFGGFGFFFFFD?GFFFGFFFBCEE:?FGGF<FFFFFFGAF4>F<BG3CGFFFF61:FB<FFB>>;F>B?F?>GFC3>(3:C)..
@M04650:207:000000000-C238N:1:1101:16849:12888 2:N:0:19
GGACTACCAGGGTTTCTAATCCTGTTTGCTCCCCACGCTTTCGCACTTGAGCGTCAGTATATTCCCAAGGGGCTGCCTTCGCCTTCGGTATTCCTCCACATCTCTACGCATTTCACCGCTACACGTGGAATTCTACCCCTCCCTAAAATACTCTAGCGACCCAGTATGAAATGCTATTCCTAGGTTAAGCCCAGGGCTTTCACATCCCACTTAAGTCACCGCCTGCGTGCCCTTTACGCCCAGTCATTCCGATTAACGCTTGCACCCTCCGTATTACCGCGGCTTCTGGCACGGAGTTAGC
+
CCCCCGGGGGGGGGGGGGGGGGGGGGGGGGGGGGGGGGGGGGGGGGGGGGGGGGGGGGGGGGGGGGGGGGGGGGGGGGGGGGGGGGGGGGGGGGGGGGGGGGGGGGGGGGG7FEGGGGGGGGGFGGGGGGGGGGFGGGGGGGEFG8DFGGGFGGGGGGGGGGG8DFGCFFGGGGGGGGFGGCFFGEGCCFFGGGGGGGGGGFGCFGCA@GGGEF8CEAGGAGFFFFFFFGFD2CA4;1EEF2=EGC37@AF0<ADCF;>D??C4FF0(4<04:C:)<F(4191,(.6)5?1C<>F9<8)).
@M04650:207:000000000-C238N:1:1101:28733:12895 2:N:0:19
GGACTACTGGGGTTTCTAATCCTGTTTGCTCCCCACGCTTTCGCGCCTCAGCGTCAGTTACAGACCAGAAAGCCGCCTTCGCCACTGGTGTTCCTCCACATCTCTACGCATTTCACCGCTACACGTGGAATTCCGCTTTCCTCTTCTGTACTCAAGCCTTTCAGTTTCCAATGCCCTTCCACGGTTGAGCCGCGGGCTTTCACATCAGACTTAAAAGGCCGCCTGCGCGCGCTTTACGCCCAATACTTCCGGACAACGCTTGCCCCCTACGTATTACCGCGGCTGCTGTCACGTAGTTAGC
+
CCCCCGGGGGGGGGGGGGGGGGGGGGGGGGGGGGGGGGDGGGGGGGGGGGGGGGGGGGGGGDGAGGGGGGGFGGGGGGGGGGGEGGGGGGGGGGGGGGGGGFGGGGGGDGGGGGGGGDGDGGGGCGGGFFGFCGGGGGGGGGGFCGGGGGGFGEGGGGFECBDGGGGGGC9F=,6@FFGCADE8FE>ECGGG*@*4?DGGGFF+=F+87CGG<7+:+(AF6DBF(A(86C(4>GF<=2CEG<((**.6FF32,89:G>9<:?G3*A>6-4:?3EB2CG:B>(4>6???-A4?6740:E9).
@M04650:207:000000000-C238N:1:1101:25246:12912 2:N:0:19
GGACTACTGGGGTTTCTAATCCTGTTTGCTCCCCACGCTTTCGCGCCTCAGCGTCAGTTACAGACCAAAAAGCCGCCTTCGCCACTGGTGTTCCTCCACATCTCTACGCATTTCACCGCTACACGTGGAATTCCGCTTTTCTCTTCTGTCCTCAAGCCTTCCAGTTTCCAATGACCTTCCACGGTTAAGCCGTGGGCTTTCACATCAGACTTAAAAGGCCGCCTGCGCGCGCTTTACGCCCAATAATTCCGGACAACGCTTGCCACCTACGTATTCCCGCGGCTGCTGGCACGTAGTTAGC
+
CCCCCGGGGGGGGGGFGGDFGGGGGGGGGGGGGGGGGGGGGGGGGGGGEADFGGGGGGGGDEGGGGG@GF<BFGEGGGGGGGGGGGEDGGGGGGGGGGE?FFGGGFGDFBFGAFGGGGGGEGFGFE?BCFGGGFGGGGGGFGGFGGGFDGGFGDG?FCFGGGGDFGFGG;DFF98AGGGGAFGEGEC7ACF5EG5?@D>DGAFFFGFAEGGF4CD+==FGFGFFDF0:BG;BBGA)@(ACE08?*:6>GF?905)8<0;??:G:7FF3(5(48:>):7(4909BFFF>:CBG(((.,34)<
@M04650:207:000000000-C238N:1:1101:8985:12929 2:N:0:19
GGACTACAAGGGTATCTAATCCTGTTTGCTCCCCACGCTTTCGTGCCTCAGCGTCAGTTACAGTCCAGAGAGCCGCCTTCGCTACTGGTGTTCTTCCTAATATCTACGCATTTCACCGCTACACTAGGAATTCCACTCTCCTCTCCCGCACTCAAGTCTTACAGTTCCAAAAGCTTACTACGGTTGCGCCGTAGCCTTTCACTTCTGGCTTGACAGACCGCCTACGCACCCTTTACGCCCCGTAATTCCGGATAACGCTAGCCCCCTACGTATTACCGCGGCTGCTGGCCCGTAGGTTGCC
+
CC<BCGGGGGGGGDGGGGGC@EGGFGEFFFCGFGGGCGGFGGGGGEEDFFFFGGGGGEFGGGG,CEFGC8,CFGCFGGGGGG@C:,FFEFGGG9AFEGAEFBECGGEDFGGGGGGEGEDGGGGGA8?<E<EF9EBF,>,AFFGFGF8+CCEEGF8D;D;C:F=FFG,@;,,8=A=6@D9C2=EGGG6EEGD@C>>AD>D,+=;46::4:FFC-*+;64F)5?==BF@56C063=;C518F*(61**.6C67815*31(((((9(9E9?FFF24<)5</4(49((4).,,/,*,-((.+,(.
@M04650:207:000000000-C238N:1:1101:26705:12944 2:N:0:19
GGACTACTGGGGTTTCTAATCCTGTTTGCTCCCCACGCTTTCGCGCCTCAGCGTCAGTTACAGACCAAAAAGCCGCCTTCGCCACTGGTGTTCCTCCACATCTCTACGCATTTCACCGCTACACGTGGAATTCCGCTTTTCTCTTCTGTCCTCAAGCCTTCCAGTTTCCAATGACCTTCCACGGTTAAGCCGTGGGCTTTCACATCAGACTTAAAAGGCCGCCTGCGCGCGCTTTACGCCCAATAATTCCGGACAACGCGTGCCACCTACGTATTACCGCGGCTGCTGGCCCGTAGGTATC
+
CCCCC<FGGGGGGGGGGGGGGGFEFFGGGGGGGGGGGGGGGFGGGGGGGGFGGGGEGGGGGGGGGGGEF8CFFGGGGGGGFFDGFGGGFFGGFFGFFGGD,,=BDGFGC7FCFFGGGGGGGGFEFGGGEFGGGGGED@EGGGFEFEGGG8DFG,@DF?B,3FFGFFGFFF,EFCFFFGCCFFGDGGGCFFGECE55*CCF7+2BFGC6@FGCC7D+B2;C@GFD@A95(:9BFC:37,;CE637774>G46927C(*33(4(73>9((.4<:2:329C:413----2),:(C6-,((3.-.
@M04650:207:000000000-C238N:1:1101:12863:12946 2:N:0:19
GGACTACCCGGGTTTCTAATCCTGTTTGCTCCCCACGCTTTCGCACCTGAGCGTCAGTCTTTGTCCAGGGGGCCGCCTTCGCCACCGGTATTCCTCCACATCTCTACGCATTTCACCGCTACACATGGAATTCTACCCCCCTCTACAAGACTCTAGCCAACCAGTTTCAGATGCAATTCCCAAGTTAAGCTCGGGGCTTTCACATCTGACTTAATTGACCGCCTGCGTGCGCTTTACGCCCAGTAATTCCGATTAACGCTTGCACCCTCCGTATTACCGCGGCTGCGTGCACGTAGTTAGC
+
CCCCCGGGGGGGGGGGGGGGGGGGGGGGGGGGGGGGGGGGGGGGGGGGGFGGGGGGGGGGGGGGGGGGGGGGGGGGGGGGGGGGGGGGGGGGGGGGGGGGGGGGGGGGGGGGGGGGGGGGGGGGGGGGGGGGGGGGGGFGGGGFGGGGGGGFGGGGGGFGGGGGGGGGGGGGGGGGCGGGGGGGGGGGGGDCGGGGGDGFGFGFFGGFEGGGFF>FA<9DBGFFFFFFFGFF0E@<BFGGGBFFCFAAGFF?BFGFGFF??FG?GG6?BFFFFGFFGG?17>>>>?((4:19<(.2-C64.
@M04650:207:000000000-C238N:1:1101:4652:12962 2:N:0:19
GGACTACTAGGGTTTCTAATCCTGTTCGCTACCCATGCTTTCGCTCCTCAGTGTCAGTAACTGCCCAGAGACCTGCCTTCGCCATCGGTGTTCTTCCTGATATCTGCGCATTCCACCGCTACACCAGGAATTCCAGTCTCCCCTACAGCACTCCAGCCTGCCCGTATCGCCTGCACGCCCGAAGTTAAGCCTCGGGATTTCACAGACGACGCGACAAACCACCTACGAGCTCTTTACGCCCAGTAATTCCGGACAACGCTTGCACCCTACGTATTACCGCGGCTGCTGGCACGTAGTTCGC
+
CCCCCCGGGGGGGGGGGGGGGGGGGGGGGGCFGGGGGGGGGGGGFGGGGGGGGGGDGGGGGFGGGGGGFFGGGGGGGGGGDGGGGGGGGGGGGGGGGGGGFGGGGGGGGGGGGGGGGGGGDGGGE7EC7?8FCGDGGGFGGGGFDGGGFGGFFFGGFFGGCFGCCCFFGDD@FGGGGGFGG7CE<CA:CFG,ACED50FEFFFF4CFFA*3/5)))83FD6D;@FF;B?D(6C:CFF6EGG?0(0:9BGBF>FFG?G96?(-1)9C??BFF(8944C:01(((-4:04>EFGF:12:C)(-
@M04650:207:000000000-C238N:1:1101:4208:12963 2:N:0:19
GGACTACTGGGGTTTCTAATCCTGTTTGCTCCCCATGCTTTCGCGCCTCAGCGTCAGTTATAGACCAGAAAGTCGCCTTCGCCACTGGTGTTCCTCCACATCTCTACGCATTTCACCGCTACACGTGGAATTCCACTTTCCTCTTCTATCCTCAAGCCTTCCAGTTTCCAATGACCTTCCACGGTTAAGCCGCGGGCTTTCACATCAGACTTAGAAGGCCGCCTGCGCGCGCTTTACGCCCAATAATTCCGGACAACACTTGCCCCCTACGTATTCCCGCGGCTGCTGGCACGTAGTTAGC
+
CCC@CFGDEGDFF7;<C9FGGCEDEGCFGCFGD@,C<D<C<<F,@CFEGCGFCGFCC@9FF9FGF<CCC<,BCF@+,,@4ABB@EF8FEEFFFFGGG@FFGADEDGDGGGG>5F?BE+6=C=9=@=4:?=FGAFCFGGFCGFGFFCE,7CCDA,8@F=?,@FEAFG8E;D>;87DF8D,@2FEEGE6=,8>7++8>D77E+BFFFG7*7F?8>>1885869),3,=3)39733*.6*4?CE(8(9*.4**03:@G:4(-8.)2(**-3:66,)3()394(((,94(),,2(02.33:9645
@M04650:207:000000000-C238N:1:1101:14332:12979 2:N:0:19
GGACTACTCGGGTTTCTAATCCTGTTCGCTCCCCACGCTTTCGTTCCTCAGCGTCAGTTACTGCCCAGAGACCCGCCTTCGCCACCGGTGTTCCTCCTGATATCTGCGCATTTCACCGCTACACCAGGAATTCCAGTCTCCCCTACAGCACTCAAGTCTGCCCGTATCCCCTGCACGCCCACAGTTAAGCTGCGGGATTTCACAAACGACGCGCCAAACCGCCTACGAACTCTTTACGCCCAGTAAATCCGGATAACGCTCGCCACCTCCTTATTACCGCGGCTGCTGGCACGTAGTTAGC
+
9CCCCFGGGGGGGGGGGGGGGGGFGGGGGGGGGGGGGGGGGGGGGGGGGGGGGGGGGGGGGGGGGGGGGGGGGGGGGGGGGGGGGGGGGDGGGGGGGFGFGAFGGDGGGGGGGGGGGEGGGDGGGGGGGGGGGGGGDE=FFGGFFGGG8=@?F8=EFGF;8EFEGDFF,8DFGG6@7DGGGGGFGFCECB3,AEEGGDGGFFGCA4CA=GCD9):CD3CF9DF60F(74D,:>GFFFFGGGBFFCD9<FF39(0CAGFF<:>DF3E?:(2(6>FF2CGBFBF99>FF2?E0<0,13:?>A<
@M04650:207:000000000-C238N:1:1101:26605:13023 2:N:0:19
GGACTACTGGGGTTTCTAATCCTGTTTGCTCCCCACGCTTTCGCGCCTCAGCGTCAGTTACAGACCAAAAAGCCGCCTTCGCCACTGGTGTTCCTCCACATCTCTACGCATTTCACCGCTACACGTGGAATTCCGCTTTTCTCTTCTGTCCTCAAGCCTTCCAGTTTCCAATGACCTTCCACGGTTAAGCCGTGGGCTTTCACATCAGACTTAAAAGGCCGCCTGCGCGCGCTTTACGCCCACTAATTCCGGACAACGCTTGCCACCTACGTATTACCGCGGCTGCTGGCACGTAGTTAGC
+
CCCCCGGGGGGGGGGGGGGGGGGGGGGGGGGGGGGGGGGGGGGGGGGGGGGGGGGGGGGGGGGGGGGGDGGGGGGGGGGGGGGGGGGGGGGGGGGGGGGGGGGGGGGGGGGEGGGGGGGGGGGGGGGGGGGGGGGGDGDBFGGFGGGGGGGFGFGGGGGGGGGGCGGGFGFGFGGGGGGCFFGGGGGFGCFGEGEGFFGGGFGA>FGFFGGGEG8CC=GGFGFFFFFF07>B@GFFFFGGG:(19*4:GFFBF@D6D>F?((9(7CB?:?<<BG04FG?BF9;9B60?>E0C6423(A<).
@M04650:207:000000000-C238N:1:1101:7409:13032 2:N:0:19
GGACTACACGGGTATCTAATCCTGTTTGCTCCCCACGCTTTCGAGCCTCAGCGTCAGTTACAGACCAGAGAGTCGCCTTCGCCACTGGTGTTCCTCCATATATCTACGCATTTCACCGCTACACATGGAATTCCACTCTCCTCTTCTGCACTCAAGTTCCCCAGTTTCCAATGACCTTCCCCGGTTGAGCCGGGGGCTTTCACATCAGACTTAAGGAACCGCCTGCGCTCGCTTTACGCCCAATAAATCCGGACAAAGCTTGCCACCTACGTATTACCGCGGCTGCGGGCACGTAGTTAGC
+
CCCCCGGGGGGGECFGGGGGGGGGGGGGGGGGGGGGGGGGGGGGGGGDGGGGDGGGEFFFGGGGGGGGGGGGGGGGGGGGGGGGGGGGGCGCGGGGGGGGGGGGGGGGGGGGGGGGGGGGGGGGGFGGFGGGGFFAFGGGGFGFDFGGGGGFC8EGGEGFFCFGFFGGGGGGGGG8EDGFFFEG@FGFFGGEEGGGG:FGGAGBFG+;>DGGF7=DFF=7>GBFFFFBFDF(::>AFFDCG:3:FCA479>>FFG6*((5)(*8DC21?????08AF78019;;9:(475;7:18447<6)
@M04650:207:000000000-C238N:1:1101:4255:13048 2:N:0:19
GGACTACTAGGGTTTCTAATCCTGTTTGCTCCCCACGCTTTCGAGCCTCAGCGTCAGTTACAGACCAGAGAGTCGCCTTCGCCACTGGTGTTCCTCCACATCTCTACGCATTTCACCGCTACACGTGGAATTCCACTTTCCTCTTCTATCCTCAAGCCTTCCAGTTTTCAATGACCTTCCACGGTTAAGCCGTGGGCTTTCACATCAGACTTAAAAGGCCGCCTGCGCGCGCTTTCCGCCCAATAATTCCGGAAAACGCTTGCCACCTACGTATTACCGCGGCTTCTGGCACGTAGTTAGC
+
CCCCCGGGGGGGGGGGGGGGGGGGGGGGGGGGGGGGGGGGGGGGGGGGGGGGGGGGGGGG<FF9FGGF6CCFEGCGGGGGGGGGGGGGG?FFGGFGGEDGGGGGGGDGDGGGGGGGGEEDEEFE@,A@FGGGGGDGEGGGGGGFGFG8,=EDGGGGG+@9EGFGGGG,@DFCFA8@,=@==FEDG>EFCGGDEEGGGGGD+<,<FFGA04C978:714D;5>:=BA28:?969GA)0/;F*113CC?);9F1()13*,3(4834:9:?(.3.)<0-<F:6>110((64<F09(((48+)..
@M04650:207:000000000-C238N:1:1101:21233:13076 2:N:0:19
GGACTACACGGGTATCTAATCCTGTTCGCTCCCCACGCTTTCGTTCCTCAGCGTCAGTTACTGCCCAGAGACCCGCCTTCGCCACCGGTGTTCCTCCTGATATCTGCGCATTTCACCGCTACACCAGGAATTCCAGTCTCCCCTACAGCACTCAAGTCTGCCCGTATCGCCTGCACGCCCACAGTTAAGCTGCGGGATTTCACAAACGACGCGACAAACCGCCTACGAACTCTTTACGCCCAGTAATTCCGGACAACGCTCGCACCCTACGTATTACCGCGGCTGCTGGCACGTAGTTAGC
+
CCCCCGGGGGGGGGGGGGGGGGGGGGGGGGGGGGGGGGGGGGGGGGGGGGGGGGGGGGGGGGGGGGGGGGGGGGGGGGGGGGGGGGGGGGGGGGGGGGGGGGGGGGGGGGGGGGGGGGGGGGGGGGGGGGGGGGGGFGGGFGGFGGGGG?FFGGGFGGGGGGGGGGGGGGGGGGFGGGGGDGEGFCCFGGGGFGGDDGGGGFGFFFGBFGDGFGGGFDEGFGFFFFFF?D?BFGFFFFGGG?FBG>A<F?F;<EG659;:?>G9DGF<FB?7?FBAE><;>FFF1:07(A0C6(1::FA>A
@M04650:207:000000000-C238N:1:1101:26758:13085 2:N:0:19
GGACTACTAGGGTTTCTAATCCTGTTTGATCCCCACGCTTTCGCACATCAGCGTCAGTTGCAGACCAGAGAGCCGCCTTCGCCACTGGTGTTCCTCCATATCTCTGCGCATTTCACCGCTACACATGGAATTCCACTCTCCTCTTCTGCACTCAAGTTCCCCAGTTTCCAATGACCCTCCACGGTTGAGCCGTGGGCTTTCACATCAGACTTAAGAAACCGCCTACGCGCGCTTTACGCCCAATAATTCCGGATAACGCTTGCCACCTACGTATTACCGCGGCTGCTGGCACGTAGTTAGC
+
CCCCCGGGGGGGGGGGGGGGGGGGGGGGGGGGGGGGGGGGGGGGGGGGGGGGGGGGGGGGGGGGGGGGGGGGGGGGGGGGGGDGGGGGGGGGGGGGGGGGGGGGGGGGGGGGGGGGGGGGGFGFGGGGGGGGGGGGGGGCGGGFGGGGGGGFGGGGGGGGGGFGFDCFGGGGGGGFGGGGGGGGGEEGGFFGGGGGGGEFGFGFFGGFFGGGFGGGFDGGBGF@DFFFFG@F6EFFFFGGGD?;FGFFGFFFFFGFG:>F6?G?GGB:?FFBB7?BEFBFF>B9>F?BB5:+24:??GAB:
@M04650:207:000000000-C238N:1:1101:13022:13091 2:N:0:19
GGACTACTAGGGTATCTAATCCTGTTTGCTCCCCACGCTTTCGCGCCTCAGCGTCAGTTACAGACCAAAAAGCCGCCTTCGCCACTGGTGTTCCTCCACATCTCTACGCATTTCACCGCTACACGTGGAATTCCGCTTTTCTCTTCTGTCCTCAAGCCTTCCAGTTTCCAATGACCTTCCACGGTTAAGCCGTGGGCTTTCACATCAGACTTAAGAAACCGCCTACGCGCGCTTTACGCCCAATAATTCCGGATAACGCGTGCCACCTACGTATTACCGCGGCTGCTGGCACGTAGGTAGC
+
CCCCCGGGGGGGGGGGGGGGGGGGGGGGGGGGGGGGGGGGGGGGGGGGGGGGGGGGGGGGGGGGGGGGGGGGGGGGGGGGGGGGGGGGGGGGGGGGGGGGGGGGGGGGGGGGGGGGGGGGGGGGGGFFGGFGGGGGGGGGFDFFGGFFEFDFGCGEGGGGFFFGGGGGGGGGGGGG=FGGGGGGGGGGGGGGEGGEGFGGFAGFFD7AEFGGEGGF+<FG@GFFFF@FFDFFFG3>FFGGE<01<FFFGFFF?>DFGF>(4931*A04:?F:BG?49C:;B>003<7:BG(<:676(<9>?
@M04650:207:000000000-C238N:1:1101:22191:13104 2:N:0:19
GGACTACCGGGGTATCTAATCCTGTTTGCTCCCCACGCTTTCGCACTTGAGCGTCAGTATATTCCCAAGGGGCTGCCTTCGCCTTCGGTATTCCTCCACATCTCTACGCATTTCACCGCTACACGTGGAATTCTACCCCTCCCTAAAATACTCTAGCGACCCAGTATGAAATGCTATTCCTAGGTTAAGCCCAGGGCTTTCACATCCCACTTAAGTCACCGCCTGCGTGCCCTTTACGCCCAGTCATTCCGGTTAACGCTTGCACCCTCCGTATTACCGCGGCTGCTGGCACCGAGTTAGC
+
CCCCCGGGGGGGGGGGGGGGGGGGGGGGGGGGGGGGGGGGGGGGGGGGGGGGGGGGGGGGGGGGGGGGGGGGGGGGGGGGGGGGGGGGGGGGGGGGGGGGGGGGGGGGGGGGGGGGGGGGGGGGGGFGFGGGGGGGGGGGGGGFGCCEGGGFGGGGGGDGEGGGGGGGGGGGDGGGGGGGGGGFGGGGGGGGGGGGGGGGGFGFFGG*>FCF=CCCFFGGDGBFBF2>@G@FEGFEF0BBF;?(6CCEGFA(3<*9F((-4:D)7C:1:BB:(A7>FG?623((4:>72C(<(471,;4)-
@M04650:207:000000000-C238N:1:1101:23063:13128 2:N:0:19
GGACTACAGGGGTATCTAATCCTGTTTGCTCCCCACGCTTTCGAGCCTCAGTGTCAGTTACAGGCCAGAGAGCCGCTTTCGCCTCCGGTGTTCCTCCATATATCTACGCATTTCACCGCTACACATGGAATTCCACTCTCCTCTCCTGCACTCAAGTCTCCCAGTTTCCAATGCACACAATGGTTGAGCCACTGCCTTTTACATCAGACTTAAGAAACCACCTGCGCTCGCTTTACGCCCAATAAATCCGGACAACGCCTGGGACCTACGTATTACCGCGGCTGCTGGCACGTAGTTCTCC
+
CCCCC@E,;C;FG>FGF9@ECFFCFGAEFFGD@E,B@FGEGCFFFGGFGCDGAFGDCEFEEFFCGGEG8C,B7FBFFGFFGGGGCED>FE?=FC,AF<?E,:,A@;<BC,C=DEFGG746=F@G@EDFGCD:FGGFGGCDFGGFDFD?EF@06@DEF==EF<@FGEC;ED>;?F8@EF?+@:,6>:,3@F7CC<FFFCFG+;,?A+49@*5=7+++;=C55*542*)*-9>9BCB;)58:*33)*27?G3563>47<9((4(/(2A3<::?7)<-40/-(4(39B?)(2*5:<((-6+).6
@M04650:207:000000000-C238N:1:1101:23363:13155 2:N:0:19
GGACTACTGGGGTTTCTAATCCTGTTTGATCCCCACGCTTTCGCACATCAGCGTCAGTTACAGACCAGAGAGCCGCCTTCGCCACTGGTGTTCCTCCATATCTCTGCGCATTTCACCGCTACACATGGAATTCCACTCTCCTCTTCTGCACTCAAGTTCCCCAGTTTCCAATGACCCTCCACGGTTGAGCCGTGGGCTTTCACATCAGACTTAAGAAACCGCCTACGCGCGCTTTACGCCCAATAATTCCGGATAACGCTTGCCACCTCCGTATTACCGCGGCTGCTGGCACTTATTTATC
+
CCCCCDGG98FGGGGGGGGGGGGGGGGGGGGGGGFGGGGGGGGGGGGGFE<FGGE:FFGGGFFFFGGGGFGEGGEGGGGGCGGDGGF,FEFFFGGGGGEGGC,FGFGGGFGGCFGGGDGGEGGGCFGGCEFFGGGFF?EDGDGFGGGGECFFG?F9FFGGCFG6FFGFGA;DFCGFF?FGFGG7FE+8<DG6;55*?FGGG+@6@F76*;?DEF>7B)=?=D@@?4@F9D09>EF3A78CF1((9*6:FF6((<*-082<:<C:*<14((241EF2@:6>,2399()).:2C()-)6@2).
@M04650:207:000000000-C238N:1:1101:9911:13215 2:N:0:19
GGACTACACGGGTTTCTAATCCTGTTTGCTCCCCACGCTTTCGCACTTGAGCGTCAGTATATTCCCAAGGGGCTGCCTTCGCCTTCGGTATTCCTCCACATCTCTACGCATTTCACCGCTACACGTGGAATTCTACCCCTCCCTAAAATACTCTAGCGACCCAGTATGAAATGCTATTCCTAGGTTAAGCCCAGGGCTTTCACATCCCACTTAAGCCACCGCCTGCGTGCCCTTTACGCCCAGTCCTTCCGATTAACGCTTGCACCCTCCGTATTACCGCGGCTGCTGGCACGGAGTTAGC
+
CCCCCGGGGGGGGGGGGGGGGGGGGGGGGGGGGGGGGGGGGGGGGGGG:CFGGGGGGGGGGGFGGGGGGGGGGGGGGGGGGGEGGGGGGGGGGGGGFGGGGGGGGGGGGGGGGGFEGDGGGFGGCFFGFFGG9EDGGECFCGGFGFCGGGGFGGGGGGDEGCFGF;=FAF;EFACE@FG:EFDFGGGFGGGFGFGGGGFFG+EFFF4AEGGG6C7CF:F4=C@D2A@E@:;@FEF360CFE?DFG67CGFF(4854F19?((9<F??8:?;4023>FF?B>FFF2<>>0C7EB9903CAA>
@M04650:207:000000000-C238N:1:1101:8672:13220 2:N:0:19
GGACTACTGGGGTATCTAATCCTGTTTGCTCCCCACGCTTTCGCACCTGAGCGTCAGTCTTTGTCCAGGGGGCCGCCTTCGCCACCGGTATTCCTCCACATCTCTACGCATTTCACCGCTACACATGGAATTCTACCCCCCTCTACAAGACTCTAGCCAACCAGTTTCAGATGCAATTCCCAAGTTAAGCTCGGGGCTTTCACATCTGACTTAATTGACCGCCTGCGTGCGCTTTACGCCCCGTAATTCCGATTAACGCTTGCACCCTCCGTATTACCGCGGCTGCTGGCACGGAGTTAGC
+
CCCCCGGGGGGGGGGGGGGGGGGGGGGGGGGGGGGGGGGGGGGGGGGGGGGGGGGGGGGGGADGGFFFFCFGGGGGGGGGGGGGGGGGGGGGGGGG<FGGGGGGDFFFGDGGGGGGGGGGGGGGCFFFGFFGGGGGGGGGGGGFGGGD=DGFGFGGGGGGGGEGGCFGGE9CDGGGFFGGGGGGGGFGGG,A*;EGG)=CGFGF=FF:*=::C>FG6;FFFG>@DF>A;DFFFG@AFBGG*(4:5<1AG?F((8<AG?>:B:3.>A???FFF?FFFFGF>;B>0>BFFFG<C:;>9?G24>
@M04650:207:000000000-C238N:1:1101:7062:13222 2:N:0:19
GGACTACTAGGGTATCTAATCCTGTTTGCTCCCCACGCTTTCGAGCCTCAGCGTCAGTTACAGACCAGAGAGTCGCCTTCGCCACTGGTGTTCCTCCATATATCTACGCATTTCACCGCTACACATGGAATTCCACTCTCCTCTTCTGCACTCAAGTTCCCCAGTTTCCAATGACCTTCCCCGGTTTGGCCGGGGGCTTTCACATCAGACTTAAAAGACCGCCTGCGCCCGTTTTACGCCCACTAATTCCGGACAACGCTTGCCCCCTCCGTATTCCCGCGGCTGCTGGCACGTAGTTAGC
+
CCCCCGGCFFGGGDGGGGGGGGGGGGGG<FEGGGGGGGGGGGG8FGGGGGGGGGGGGCFC@C<;FGCFFFCF<BEGGGGGGGGGG@EFFGGGGFFGC@E?FCEGG9CFGGGGGGGGGGGGGGGGCGGF=FFFGG9FF=@EGGGFCE@=9EFD8=FFA@E;DFFGFFGGGGGCFCAF==D@D:>+C@3++@E+:EG>>DGGCCFA+2+;.9?8@+B885F<.C91(.(:(1(((=3?F1:?*4-4C24):7F94)911(-42(5(*/73,((((;34<>1(4(21((5>(:,9241(-A<).
@M04650:207:000000000-C238N:1:1101:26327:13239 2:N:0:19
GGACTACTGGGGTTTCTAATCCTGTTTGCTCCCCACGCTTTCGCGCCTCAGCGTCAGTTACAGACCAAAAAGCCGCCTTCGCCACTGGTGTTCCTCCACATCTCTACGCATTTCACCGCTACACGTGGAATTCCGCTTTTCTCTTCTGTCCTCAAGCCTTCCAGTTTCCAATGACCTTCCACGGTTAAGCCGTGGGCTTTCACATCAGACTTAAAAGGCCGCCTGCGCGCGCTTTACGCCCAATAATTCCGGACAACGCTTGCCACCTACGTATTACCGCGGCTGCTGGCACGTAGTTAGC
+
CCCCCGGGGGGGGGGGGGGGGGFGGGGGGGGGGGGGGGGGGGGGGGGGGGGGGGGGGGGGGGGGGGGGDGGFGGGGGGGGGGGGGGGGGGGGGGGGGGGGGFGGGGGGGGGGGGGGGFGGGGGGDFGGGGGGGGGCEGGEGFGFGGGGFFFFGGGGGGGCFGGGGGGGGGCF8FGGGGGGGCEGGGGFFGGGE>CEGGGGGFGFFD7AEGGGEGGGF@GGBGFFFFBFFD;BFCFEF?CEG00:FG<<FF?>BED?C904<FG?DG??:B::408BGGFF>>B>9??B>C:F0(,4:CA<6
@M04650:207:000000000-C238N:1:1101:3734:13252 2:N:0:19
GGACTACACGGGTTTCTAATCCTGTTTGCTCCCCACGCTTTCGCACCTGAGCGTCAGTCTTTGTCCAGGGGGCCGCCTTCGCCACCGGTATTCCTCCACATCTCTACGCATTTCACCGCTACACGTGGAATTCTACCACCCTCTACAAAACTCTAGCCAACCAGTTTCAGATGCAATTCCCAAGTTAAGCTCGGGGCTTTCACATCTGACTTAATTGACCGCCTGCGTGCGCTTTACGCCCAGTAATTCCGATTAACGCTTGCACCCTCCGTATTACCGCGGCTGCTGGCACGGCGTTACC
+
BC-@BFGGGGD@:FFGGGFGGGGGFF<FFGGFFCFFCEECGGGD7FGCECD8EG7,C69FGGGGGGGCFCFDCEEEGGGCC7FCCA@@=7D<FFFC8?F,,BDGGDEEGEGGFFGGGCEGGGGD=AFE7BDA,CBFC,6=8FG5DEDF,,@@FFFEFFC6CGCF@>EFD@AFFG7A,;9<?D6FFFFF9?;C:E?ED4C12BC+=?++8F7=*CCC+9+*38;<?A9E@*31(:5)=0/*:8277*44:*96(.*.7(-80(*4CG03161,,*()32((29((,()).C(<1110,/1(.
@M04650:207:000000000-C238N:1:1101:3297:13270 2:N:0:19
GGACTACACGGGTATCTAATCCTGTTTGCTCCCCACGCTTTCGAGCCTCAGCGTCAGTTACAGTCCAGAGAGTCGCCTTCGCCACCGGTGTTCCTCCTGATATCTGCGCATTTCACCGCTACACCAGGAATTCCAGTCTCCCCTACAGCACTCAAGTCTGCCCGTATCGCCTGCACGCCCACAGTTAAGCTGCGGGATTTCACAAACGACGCGACAAACCGCCTACGACCTCTTTACGCCCAGTAATTCCGATTACAGCTTGCACCCTCCGTATTACCGCGGCGGCTGGAACGTAGTTAGC
+
CCCCCGGGGGGGFGGGCFGGGGGEFGFGGGGGGGGGGGCGGGGGGDGG,CEFGF7FGFFFGF@CFFFFFCACFGGGGCGGGGGGGGGGEEFGGGGG8B8FDFGGGD<FGGGCFEFGGGDGGGGGGGGCEFGFGGGF=9,8E+@DE=>DAE8;DGDFBDFGGCDE:EF?B+@7CFGGGG+@?F58,7@@;9;?CC*?/;FE76CCACC>@CDC@G3C:@G33>>(()-<(967)</-*,*:::<:DF24C7F:00>)*)..2:F27EB(48(,(282<D,,(4961902(/(<6((4:?6)6
@M04650:207:000000000-C238N:1:1101:29309:13273 2:N:0:19
GGACTACACGGGTTTCTAATCCTGTTCGCTCCCCACGCTTTCGTTCCTCAGCGTCAGGTACTGCCCAGAGACCCGCCTTCGCCACCGGTGTTCCTCCTGATATCTGCGCATTTCACCGCTACACCAGGAATTCCAGTCTCCCCTACAGCACTCAAGTCTGCCCGTATCGCCTGCACGCCCACAGTTAAGCTGCGGGATTTCACAAACGACGCGACAAACCGCCTACGAACTCTTTACGCCCAGTAATTCCGGACAACGCTCGCACCCTACGTATTACCGCGGCTGCTGGCACGTAGTTAGC
+
CCCC<EGGGGGGGDGGFGGGGGGGGGGGFGGCGGGGGGCGGGGGGGGFGGGGGGGGG,FFGGGGGGGGGGGGGFEGGGGGGGGGGGGGGGGGGGGGGGGGGGGFGFGGCGGGCFGGGGCDECF8:DDGGGFGGGGFGGFGD?E*@8FGGGGF?FFFGFDFGGGGFGFFDCEGGFC6F5CGGGEG@DACEDFGFGGGGGGGGFGFA<9BB<<<9DG3B@GG>G((8F?E?5:229?BFF8CG?BBGDA<77@((09?F9;?(9D0C?::11:7?@32A0869>B011?0(*4?<1334<)..
@M04650:207:000000000-C238N:1:1101:17181:13277 2:N:0:19
GGACTACCAGGGTTTCTAATCCTGTTTGCTCCCCACGCTTTCGCACCTGAGCGTCAGTCTTTGTCCAGGGGGCCGCCTTCGCCACCGGTATTCCTCCACATCTCTACGCATTTCACCGCTACACGTGGAATTCTACCCCCCTCTACAAGACTCTAGCCAACCAGTTTCAGATGCAATTCCCAAGTTAAGCTCGGGGCTTTCACATCTGACTTAATTGACCGCCTGCGTGCGCTTTACGCCCAGTAATTCCGATTAACGCTTGCACCCTCCGTATTACCGCGGCTGCTGGCCCGGAGTTAGC
+
CCCCCGGDGGGGGGGGGGGGGGGGGGGGGGGGGGGGGGGGGGGGGGGGGFGGGGGGGGGGFEGGGGGGGGGGDGEGGGGGGGGGGGGEG>FGGGGGGGGGGGGGGGGGGGGGGGGGGGGGGGGGGFGGGGGFGGGGFDGGGDGFGGGGEGGFGCGGGGGGGGGGGGGGGGGGFFGGGGGGGGGGGGGGGGE?EEDGGGGGGFGFFGCAEGGGFGGGFCGGFGFFFF9DFGFB6EFFFFGGEBFFGG44>F4347<>F?F:B<C>DGF??:9?<F:>EFBF9>>9(8:?BE1:6(40<FBA6
@M04650:207:000000000-C238N:1:1101:7279:13292 2:N:0:19
GGACTACCCGGGTATCTAATCCTGTTTGATCCCCACGCTTTCGCACATCAGCGTCAGTTACAGACCAGAGAGCCGCCTTCGCCACTGGTGTTCCTCCATATCTCTGCGCATTTCACCGCTACACATGGAATTCCACTCTCCTCTTCTGCACTCAAGTTCCCCAGTTTCCAATGACCCTCCACGGTTGAGCCGTGGGCTTTCACATCAGACTTAAGAAACCACCTGCGCTCGCTTTACGCCCAATAAATCCGGACAACGCTTGGGACCTACGTATTACCGCGGCTGCTGGCACGTAGTTAGC
+
CCCCCGGGGGGGGCFGGGGGGGGGGGGGGGGGGGGGGGGGGGGGGGGGFGGGGGGGGGGGGGGGGGGGGGGGGGGGGGGGGGGGGGGGGGEGGGGGGGGGGGGGGGGGGGGGFGGGGGGGGGGGGGF8FFFGGGGGGGGGGGGFGGFGGGGFGGFGGGGGGGGGGGGGGGGGGGGGGGG>=:BGGGGGGFFDGGG5FGGDGFGFFG7ABGGGFGGGFFGF>GFD=F(:@D9;@CF9F0EGGFFFGGFFGFF>(5DBC99?:?GBFGB8?::B>GB>FD0319BFF?)22C<613:(-<4<A
@M04650:207:000000000-C238N:1:1101:28093:13296 2:N:0:19
GGACTACTCGGGTTTCTAATCCTGTTTGCTACCCACGCTTTCGCACCTCAGCGTCAGTTACAGACCAGAGAGTCGCCTTCGCCACTGGTGTTCCTCCACATCTCTACGCATTTCACCGCTACACGTGGAATTCCACTCTCCTCTTCTGTACTCAAGCTCCTCAGTTTCCAATGACCCTCCACGGTTAAGCCGTGGGCTTTCACATCAGACTTAAGAAGCCGCCTGCGCGCGCTTTACGCCCAATAATTCCGGACAACGCTTGCCCCCTACGTATTACCGCGGCTTCTGGCACGTAGTTAGC
+
CCCCCGGGGGGGGGGGGGGGGGGGGGGGGGGGGGGGGGGGGGGGGGGGGGGGGGGGGGGGGGFGGGGGGGGGGGGGGGGGGGGGGGGGGCGFGGGGGGG@FGGGGGGGGGGGGGGGGGGGGGEGGGGDB:EFFGGGGGGGGGGFGGGGGEEFGFEFGGGGFFDFGFGGGGGGGFGGGFGGGGGGGGEFGGGGEGGEFG@F8<FFFGFFF>CGC@77BEFFFGFFFFFF9D9>;G336(;FG01,4:<DGF@><@D?F9BFF<FBFGF>6?F:<F:<FG0>>>FF(,-:2A1F<0:8:E)45
@M04650:207:000000000-C238N:1:1101:9005:13308 2:N:0:19
GGACTACCCGGGTATCTAATCCTGTTTGCTCCCCACGCTTTCGCGCCTCAGCGTCAGTTACAGACCAAAAAGCCGCCTTCGCCACTGGTGTTCCTCCACATCTCTACGCATTTCACCGCTACACGTGGAATTCCGCTATTCTCTTCTGTCCTCAAGCCTTCCAGTTTCCAATGACCTTCCACGGTTAAGCCGTGGGCTTTCACATCCGACTTAAAAGGCCGCCTGCGCGCGCTTTACGCCCACTAATTCCGGCCAACGCTTGCCACCTACGTATTACCGCGGCTGCTGGCACGCAGTTAGC
+
CCCCCGGGGGGGGGGGGGGGGGGGGGGGGGGGGGGGGGGGGGGFGGGGGG,EGGGGGGGGGGGEGGGC,EEFGGGGGGGGGGGEGGGGGGGGGGGGG8=FGGGGGGGGGGGGGGGGGGGGGGGG+EF>GGGGGG8F++3,CDGF:E,EFCFFG,DEGD>3=,@BFGG93,@FG,;9EFGG7:EGGGEFGGFCAEGG7FGGGFGFFG*3:DGCC121:2EF=GBF28287DBFFD:<=:EGGB07G<AAGFF(())4F?;:18C0*<:34:??<CB9EG<>>9>BFF772E:F?19;?C2)5
@M04650:207:000000000-C238N:1:1101:20031:13325 2:N:0:19
GGACTACCGGGGTATCTAATCCTGTTTGCTCCCCACGCTTTCGCACCTGAGCGTCAGTCTTTGTCCAGGGGGCCGCCTTCGCCACCGGTATTCCTCCACATCTCTACGCATTTCACCGCTACACATGGAATTCTACCCCCCTCTACAAGACTCTAGCCAACCAGTTTCAGATGCAATTCCCAAGTTAAGCTCGGGGCTTTCACATCTGACTTAATTGACCGCCTGCGTGCGCTTTACGCCCAGTAATTCCGATTAACGCTTGCACCCTCCGTATTACCGCGGCTGCTGGCACGGAGTTAGC
+
CCCCCGGGGGGGGGGGGGGFGGGGGGGGGGGGGGGGGGGGGGGGGGGGGGGGGGGGGGGGGGGGGGGGGGGGGGGGGGGGGGGGGGGGGGGGGGGGGGGGGGGGGGGGGGGGGGGGFGGGGGGGFGG@FGGGGGGGGGGGGGGFGGCFCFGFGGGFGGGGGGGFGGGGE9EGGGGFGFGGGGGGGGGGGG@C5EECDDGGGFGFFGFFEGGGEG7FF<GF@DB@;A;F0D>66C>FF?E>GFFFGFA2CF?3?EG<G(9B4<GFGGFF<B1:BGF9EF:9>02>;04:2E?G<1(48?9<<
@M04650:207:000000000-C238N:1:1101:3348:13331 2:N:0:19
GGACTACAGGGGTTTCTAATCCTGTTTGCTCCCCATGCTTTCGCGCCTCAGCGTCAGTTATAGACCAGAAAGTCGCCTTCGCCACTGGTGTTCCTCCACATCTCTACGCATTTCACCGCTACACGTGGAATTCCACTTTCCTCTTCTATCCTCAAGCCTTCCAGGTTCCAATGACCTTCCACGGTTAAGCCGTGGGCTTTCACATCAGACTTAAAAGGCCGCCTGCGCGCGCTTTACGCCCAATAAATCCGGACAACGCTTGCCACCTACGTATTACAGCGGCGGCTGGCACGGAGTTAGC
+
CCCCCGGGGGGGFGGGGFGGGGGGGGGGGGGGGGGCGGGGGGGGGGGGGGGGGF@:C<FFEFGGGCEGGG8EFFGGGGGGGGGGGGGGGFEFGFGFGFFGFGGGGGGG@FEGGGGGGGGGGGGGFFGGGGCBDGGGGGGGFGGFGGFCFDEBFGGGFDD9FDFG,DDGGGGF?FGGGCGGFGGGGGDGGGGC9EEGCFFGGFGFAFFFCDGG;CFC6<FFFG=>28=?BG@FB5FF:?BFE?;8FG267?D;6BGFC(-8(4FBGFBF?F:14745F*)4963(3;>>?C3<((462*-6.
@M04650:207:000000000-C238N:1:1101:7881:13340 2:N:0:19
GGACTACCCGGGTATCTAATCCTGTTTGCTCCCCACGCTTTCGCACCTGAGCGTCAGTCTTTGTCCAGGGGGCCGCCTTCGCCACCGGTATTCCTCCACATCTCTACGCATTTCACCGCTACACATGGAATTCTACCCCCCTCTACAAGACTCTAGCCAACCAGTTTCAGATGCAATTCCCAAGTTAAGCTCGGGGCTTTCACATCTGACTTAATTGACCGCCTGCGTGCGCTTTACGCCCAGTAATTCCGATTAACGCTTGCACCCTCCTTATTACCGCGGCTGCTGGCCCGGAGTTAGC
+
CCCCCGGGGGGGGEGGGGGGGGGGGGGGGGGGGGGGGGGGGGGGGGGGGFFFGGGGGGGGGGGGGGGGGGGGGGGGGGGGGGGGGGGGGGGGGGGGGGGGGGGGGGGGGGGGGGGGGGGGGGGGGGGGGGGGGGGGGGGGGGGFGGGGFFGFGGGGGGGGGGEGGGGGDDGGGFGFGGGGGGGGGCFFGG9C5::?D<C?DFGFFGGF3FGGCGGF=EGG;GFFFFFF;DFFFGFFF:EEGFFFGGAFGFF01BGBGB>??FF?GG0(86(6)A<4CF?609>99872(7(:4((40;:))
@M04650:207:000000000-C238N:1:1101:18147:13344 2:N:0:19
GCACTACCGGGGTTTCCAATCCTGTTTGCCCCCCACTCTTTCGAGCCTCAGCGTCAGTTACAGACCAGACAGTCGCCTTCGCCACTGGCGTTCCGCCACATCTCTACGCATTTCACCGCCGCACATGGAATTCCACTCTCCTCTTTTGGCCTCCACTACCCCAGTTTCCAATGACATTCCCCGGTTGAGCCGCGGGCTTTCACATCAGTCCTAAGGAACCGCCTGCGCTCGCTTTACGCCCAATAAATCCGGTCAACTCTTGCCACCTACGTATTACCGCGGCTTCTGGCACGCAGTTAGC
+
--AB@,,C:++8=+BF,C,EF<,;6EAFF,,,8FG+,,,,6C6C,B@,;66,+B6@@69@FE9,CF<C<,,:CFCGG@:,A6BFG8C<,+4+8=47F@+B<,9,,,<?4@CCFF<FD:++++86:C,:<,CA,,>3@,=,,+3+7,6@3,@;,,@,336>4>>5>ECAGGC95,,,2+@ECC5C><CG,,?***/7>5B@;6C1+;+A)1*3/;6002C31D2064(7-*(46C)67->E*41(CG)6:))(-772:)4564>(:E::83:22<3A0:4((,3,(.6>7+,92(,23C4).
@M04650:207:000000000-C238N:1:1101:26967:13394 2:N:0:19
GGACTACAGGGGTTTCTAATCCTGTTTGCTCCCCACGCTTTCGCGCCTCAGCGTCAGTTACAGACCAGAAAGCCGCCTTCGCCACTGGTGTTCCTCCACATCTCTACGCATTTCACCGCTACACGTGGAATTCCGCTTTCCTCTTCTGTACTCAAGCCTTTCAGTTTCCAATGACCTTCCACGGTTGAGCCGTGGGCTTTCACATCAGACTTAAAAGGCCGCCTGCGCGCGCTTTACGCCCAATAATTCCGGACAACGCTTGCCACCTACGTATTACCGCGGCTGCTGGCAAGTAGTTAGC
+
CCCCCGGGGGGGGGGGFGGDFGGFGG9EFGFGGEFGEFGCEFGGGGGGEFGGGGGGGGGGGG9FGGFGGGGCFEGGGBFFF@:F@FGGFFFGGFFGGG8BEFDFGGAFFGGGFGGEFGGGGGGGGG8C@FGGGEFFEEFDEDGFGGGFGGGFGGGG,@8DGGDFCEGFFF=B6FGGGDGFFGGGGGCDFFG5EECE*;FEF9>9@CF6>FGG9CD8B2CDFDF99815(269>E34F?GGGB(:C*6AF*703BD6569??:D0CC6.8.(.2A:9<C37>0(31(8::5(+-)).-<:)-
@M04650:207:000000000-C238N:1:1101:8111:13409 2:N:0:19
GGACTACCGGGGTATCTAATCCTGTTTGCTCCCCACGCTTTCGAGCCTCAGCGTCAGTTACAGACCAGAGAGCCGCCTTCGCCACTGGTGTTCCTCCATATATCTACGCATTTCACCGCTACACATGGAATTCCACTCTCCTCTTCTGCACTCAAGTCTCCCAGTTTCCAATGACCCTCCCCGGTTGAGCCGGGGGCTTTCACATCAGACTTAAGAAACCGCCTGCGCTCGCTTTACGCCCAATAAATCCGGACAACGCTTGCCCCCTACGTATTCCCGCGGCTTCTGGCCCGTAGTTAGC
+
C9CCCGGGGGGGGGGGGGGGGGGGGGGGFGGGFEGGGGGGGGECFGGGGGGGGGGGGGGGGGCGGFG?@EFFGGGG@EFGGGGGGGGGGGGGGGGGGGGGGGGGFDG7FGGDGGGGFFDCEGGGFGGGFFFFGGFE8DFGGFG?FFCEGGGFFFEFGGD9=ECDF=EEFFGGFGGDF6+;CFEEGGGFCFF77C=?<DFGGFGF=<7=3DFGF:7CF@GF63;FFA9>;C10473<=?GDGF0(2C2>74>013/4D;;<:?F(*237?F(,.A,)2989(32(((62<6(/,,2:?+446
@M04650:207:000000000-C238N:1:1101:11779:13409 2:N:0:19
GGACTACCGGGGTATCTAATCCTGTTTGCTCCCCACGCTTTCGCACCTGAGCGTCAGTCTTTGTCCAGGGGGCCGCCTTCGCCACCGGTATTCCTCCACATCTCTACGCATTTCACCGCTACACGTGGAATTCTACCCCCCTCTACAAGACTCTAGCCAACCAGTTTCAGATGCAATTCCCAAGTTAAGCTCGGGGCTTTCACATCTGACTTAATTGACCGCCTGCGTGCGCTTTACGCCCAGTAATTCCGATTAACGCTTGCACCCTCCGTATTACCGCGGCTGCTGGCACGGAGTTCTC
+
CCCCCFGGGGGGGGGGGGGGGGGGGGGGGGGGGGGGGGGGGGGGGGGGGFGGGGGGCGGGGGGGGGGGGGGGGGGGGGGGGGGGGGGGGGGGGGGGGGGGGGGGGAGFGGGGFGGGGGGGGGGGEFFGDGGGGGGGGGGGGGGFGGG?FGGFGGGFFGGGGGGGGGGGGGGGGGGGGGGGGGCGGGGGGGFFGEEDGGGGGFGFFGFFEG7C<FGFCFGF>GFFDFB@BDFFFGF26?ECEB??C:44CFF??DG<GB>B?85)>FF(8?9?:F?<GG(4>>>(26??FG0CB03(-8)).
@M04650:207:000000000-C238N:1:1101:28639:13413 2:N:0:19
GGACTACCAGGGTTTCTAATCCTGTTTGCTCCCCACGCTTTCGTGCATGAGCGTCAGTGTTATCCCAGGGGGCTGCCTTCGCCATCGGTATTCCTCCACATCTCTACGCATTTCACTGCTACACGTGGAATTCTACCCCCCTCTGACACACTCTAGCCGTGCAGTCACCAATGCAATTCCCAGGTTAAGCCCGGGGATTTCACATCGGTCTTGCACAACCGCCTGCGCACGCTTTACGCCCAGTAATTCCGATTAACGCTTGGACCCTACGTATTACCGCGGCTGCTGGCCCGTAGTTAGC
+
C@@CCGGGGGGGGGGGGGFGGGGGGGGGGGGGGGGGEGGGGGGGGGGFFDGGGGGGGGGGGGGGGGGGGCEGGGGGGGGGFGGGGGEEGCFGGGGGGGFCFGGGGGGGGGEGGGGGGGGGFGGGGGCGGGGGGGGFGGGGGGGFFDGGG8CFFF99DFDB8CEFFE8=EG6FFGGGGGGGGGGGGGGGGGFGGD:CCGGGGFGFFGGBFG4@@GFGB:EG()6;;AB3()4;DGF2B:EDG?(.0*4:CFFB?DD)?:96?(/4DFB.43(.3@?BFC:9((4((-))(:(*-12??G2-6
@M04650:207:000000000-C238N:1:1101:27157:13419 2:N:0:19
GGACTACTAGGGTATCTAATCCTGTTTGCTCCCCACGCTTTCGCGCCTCAGCGTCAGTTACAGACCAAAAAGCCGCCTTCGCCACTGGTGTTCCTCCACATCTCTACGCATTTCACCGCTACACGTGGAATTCCGCTTTTCTCTTCTGTCCTCAAGCCTTCCAGTTTCCAATGACCTTCCACGGTTAAGCCGTGGGCTTTCACATCAGACTTAAAAGGCCGCCTGCGCGCGCTTTACGCCCAATAATTCCGGACAACGCTTGCCACCTACGTATTACCGCGGCTGCTGGCACGTAGTTAGC
+
CCCCCGGGGGGGGGGGGGGGGGGGGGGGGGGGGGGGGGGGGGGGGGGGGGGGGFGGGGGGGGGGGGGCGGGGGGGGGGGGGGGGGGGGGGGGGGGGGGGGGGGGGGGGGGGGGGGGGGGCGFGFGGGGGGGGGGGGGGGGGGGFGGGGGGGFGGGGGGGGGGGGGGGGGGGGGFGGGGGGGGGGGGGGAFGGGGDGFGCFGFGFFGGFFGGGEGFGF>CG>GF?94-:;CBF>EFFF<EGG?FFGGA<FF66?FDFGFFFFFG>FGFFF:(8?GFAGG?>B>FFF?FD(A?G0:02<G<AA
@M04650:207:000000000-C238N:1:1101:19056:13423 2:N:0:19
GGACTACCCGGGTTTCTAATCCTGTTTGCTCCCCACGCTTTCGAGCCTCAGCGTCAGTTACAGACCAGAGAGCCGCCTTCGCCACTGGTGTTCCTCCATATATCTACGCATTTCACCGCTACACATGGAATTCCACTCTCCTCTTCTGCACTCAAGTCTCCCAGTTTCCAATGACCCTCCCCGGTTGAGCCGGGGGCTTTCACATCAGACTTAAGAAACCGCCTGCGTGCGCTTTACGCCCAGTAATTCCGATTAACGCTTTCACCCTCCGTATTACCGCGGCTGCTGGCACGGCGTTAGC
+
CCCCCGGGGGGGGGGGGGGGGGGGGGGGGGGGGGGGGGGGGGGGGGGGGGGGGGGGGGGGGGGGGGGGGGGGGGGGGGGGGGGGGGGGGGGGGGGGGGGGGGGGGGGGGGGFGGGGGGGGGGGGGGGGGGGGGGGGGGGGGGGFGGGGGGGFGGGGFCFGGGFGGGGGGGGGDAFFGGGGGGGGGGGGGGGGGGGGGGGGGFGFFGGFFGGGFGCCF@GGFGFFFFFF05>9>GFFFBGGGFFFFCADDFF::>C<*49?0(24DG:(41;:?;?AGF:979>FFB?F?D?F:009>G?FF
@M04650:207:000000000-C238N:1:1101:13212:13436 2:N:0:19
GGACTACAGGGGTATCTAATCCTGTTTGCTCCCCACGCTTTCGCGCCTCAGCGTCAGTTACAGACCAAAAAGCCGCCTTCGCCACTGGTGTTCCTCCACATCTCTACGCATTTCACCGCTACACGTGGAATTCCGCTTTTCTCTTCTGTCCTCAAGCCTTCCAGTTTCCAATGACCTTCCACGGTTAAGCCGCGGGCTTTCACATCAGACTTAAAAGCCCGCCTGCGCGCGCTTTACGCCCACTAATTCCGGACACCGCTTGCCCCCTACTTATTACCGCGGCTGCTGGCACGCAGTTAGC
+
CCCCCGG8CFEGGGGGGGGGGGGGGGGGGGGGGGGGGGGGGGGGGGGGGGGGGGGGGGFE9CFGGGGGAFFGGGGGGGGGGGGGGGGGFGGGGGGGGDDGGGGGGGGGGGGGGGGGGGGGCFFG:?FFGGGGGGGG6EFBEGGFEFBFGGGFGG?DCGD=EFGGFF:@FDFED;DEFFGG,>EEGGGGDGG5*4;ECGGGGFGFFGD*7?<F<7+26(=C>GF@@FFFFG(49CF2@?GGGB(17*66DFFF(7D(/39>2?G2*179(2))-A6<GF?B6(7((8?)5E0C1(4(8@5).
@M04650:207:000000000-C238N:1:1101:23801:13442 2:N:0:19
GGACTACTCGGGTTTCTAATCCTGTTTGCTCCCCATGCTTTCGCGCCTCAGCGTCAGTTATAGACCAGAGAGCCGCCTTCGCCACTGGTGTTCCTCCACATCTCTACGCATTTCACCGCTACACGTGGAATTCCACTTTCCTCTTCTATCCTCAAGCCTTCCAGTTTCCAATGACCTTCCACGGTTAAGCCGTGGGCTTTCACATCAGACTTAGAAGGCCGCCTGCGCGCGCTTTACGCCCACTAATTCCGGACAACGCTTGCCACCTACGTATTACCGCGGCTGCTGGCACGTAGTTGGC
+
9CCCCGGGGGGGGGGGGGGGGGGGGGGGGGGGGGGGFGFFFGGGGGGGGGGGGGGGGEGGGFFGGGGGGGGGFGGGGGGGGGDGDGGGGGGGGGFGGFGGGGGGGGFGGGGGGGGGCFDCGGGGGGGGGCGGGGFG8EGFCF;DDEGGGGGCGGGCEGGGGCFGGG8D;EFFGGGGGGGFGFG+D@EGGFGG:EEEFGC6@FFFFC79=?*=AFGGCFCFAGF@FFFF@5:9(:)/A;EF@?((2>>):*99?FDB*(-(48F?G+8(5::?<FF>::3((,363:???C(+(..112)((
@M04650:207:000000000-C238N:1:1101:18729:13443 2:N:0:19
GGACTACACGGGTTTCTAATCCTGTTTGCTCCCCACGCTTTCGTTCCTCAGCGTCAGTTACTGCCCAGAGACCCGCCTTCGCCATCGGTGTTCCTCCTGATATCTGCGCATTTCACCGCTACACCAGGAATTCCAGTCTCCCCTACAGCACTCAAGTCTGCCCGTATCGCCTGCACGCCCACAGTTAAGCTGCGGGATTTCACAAACGACGCGACAAACCGCCTACGAACTCTTTACGCCCAGTAATTCCGGACAACGCCCGCACCCTACGTATTACCGCGGCTGCTGGCACGTAGTTAGC
+
CCCCCGGGGGGGGGGGGGGGGGGGGGGGGGGGGGGGGGGGGGGGGGGGGGGGGGGGGGGGGGGGGGGGGGGGGGGGGGGGGGGGGGGGGGGGGGGGGGGGGGGGGGGGGGGGGGGGGGGGGGGGGGGGFGGGGGGGGGGFFFGFGGGGGGGFGGGGGGGGGGGGGGGGGGGGGGEFGGGGGGGGAFGGGGGGGGGGD>GGGFGFF4CEBGGGFGGGFFGGBD>@FFBFBG?B<GFFFFGGG6:?GGFFGFFBFEDBF91(-1C>GDFBF??:?C:AGG:B>BF0(4?D3C7C?811(36<2
@M04650:207:000000000-C238N:1:1101:10479:13498 2:N:0:19
GGACTACCCGGGTATCTAATCCTGTTCGATCCCCACGCTTTCGCACCTCAGCGTCAGTTGCAGACCAGAGAGCCGCCTTCTCCACTGGTGTTCCTCCATATCTCTGCGCATTTCACCGCTACACATGGAATTCCACTCCCCTCTTCTGCACTCTAGCAAGACAGTTTCCAATGACGCTCCCCGGTTGAGCCGGGGGCTTTCACATCCGACTACTCTTTCCTCCTAAGCTCGCTTTTCGCCCAATAATTCCTGATAACGCCTGCCCCCTACGTATTATCCCTGCTTCTGTCACGTTGTTTGC
+
CC<BBF8FGGGGFEFGGF9<FCFGFG,B<<FFFFCFE7:@DFB;F7+AFF@DFGEGGGECF9<CFFGGGGFG,EEGGEGF,CEFFE=EGGGGG<=?BE9<F,EEGGGGGGECFGGDG78CECFCACFGC<FGGGAB;=,6@DEFAFB=DGCF89EFF8,68>,@@9DA,CABD>D+8+@++++:FG5DFFF>*5C?CCGG+;C7:**22C//(+2+1)+;)+((.+())2(((:3)*-;*/(,(*0))*/*-)=*641(,24*(1*-4(((.)356+26))),4.))))2.+(.(.(2(46
@M04650:207:000000000-C238N:1:1101:10752:13512 2:N:0:19
GGACTACTCGGGTTTCTAATCCTGTTTGCTCCCCACGCTTTCGCACTTGAGCGTCAGTATATTCCCAAGGGGCTGCCTTCGCCTTCGGTATTCCTCCACATCTCTACGCATTTCACCGCTACACGTGGAATTCTACCCCTCCCTAAAATACTCTAGCGACCCAGTATGAAATGCTATTCCTAGGTTAAGCCCAGGGCTTTCACATCCCACTTAAGTCACCGCCTGCTTGCCCTTTACGCCCAGTCATTCCGAGTAACGCTTGCACCCTCCGTATTACCGCGGCTGCTGGCACGGAGTTAGC
+
CCCCCGGGGGGGGGGGGGGGGGGGGGGGGGGGGGFGGGGGGGGDFGGGGFGGGGGGGFFGGGFGGGGGGGGGGEEGGGGGGCFGGGGGGGGGGGGGGGGGGGGGGGGGGGGGGGGFGGGDGEGFDEFEGGGGGGG9E8EA8+@DE8?8FGGFFGGGG>+>EBFGGGGDFGGGG9,CEGGDFCCGDC;FFGGFGGCC5?FFGFGFCC466?FGFDFF6<>D=D=@=)(175==EGF416**<<@E4+767;;0(:<42(.4;@FFD8?:((-8:F:)+*-229999:))(:.A(2(4(2)::
@M04650:207:000000000-C238N:1:1101:9092:13551 2:N:0:19
GGACTACTCGGGTTTCTAATCCTGTTTGCTCCCCACGCTTTCGCACCTGAGCGTCAGTCTTTGTCCAGGGGGCCGCCTTCGCCACCGGTATTCCTCCACATCTCTACGCATTTCACCGCTACACATGGAATTCCACTCTCCTCTTCTGCACTCAAGTTCCCCAGTTTCCAATGACCCTCCACGGTTGAGCCGTGGGCTTTCACATCAGACTTAAGAAACCGCCTACGCGCGCTTTACGCCCAATAATTCCGGATAACGCTTGCCACCTACGTATTACCGCGGCTGCTGGCACGTAGTTAGC
+
CCCCCGGGGGGGGGGGGGGGGGGGGGGGGGGGGDGGGGGGGGGGGGGGGGGFGGGGGGGGGGGGGGGGGGGGGGGGGGGGGGGGGGGDGGGGGGDGFGGGGGGGGGGGGGGGGGGGGDGGGGGGGGGGGGGGGGGGGGGGGGGFGGGGGGGFGGGGGGGGFFFEFGGGGGGGGFECGGGGGDGGGGGGGGGGGGGGDGGGGFGFFFCFBG4FFGGG6>GGBG@DFADD@GFBFEFFFBGGG?(.*:<AGF)90>DBG?9???FBGG?<?BB:2382<F:B2>969BFFBE?F:?(4?<4).
@M04650:207:000000000-C238N:1:1101:14158:13562 2:N:0:19
GGACTACACGGGTATCTAATCCTGTTTGCTCCCCACGCTTTCGAGCCTCAGCGTCAGTTACAGTCCAGAGAGTCGCCTTCGCCACTGGTGTTCTTCCTAATCTCTACGCATTTCACCGCTACACTAGGAATTCCACTCTCCTCTCCTGCACTCTAGATAACCAGTTTGGAATGCAGCACCCAAGTTGAGCCCGGGTATTTCACATCCCACTTAATCATCCGCCTACGCTCCCTTTACGCCCAGTAAATCCGGATAACGCTCGCCACCTACGTATTACCGCGGCTGCGGGCACGTAGTTAGC
+
C@CCCEGGGGGGGGGGGGGGGGGGGGGGGGGGGGGGGGGGGGGGGGGFGFGGGGGGGGGGGGGGGGGGGGGGGGGGGGGGGGGGGGGGGGDFGGGFGGGGGGGGGGGCGCEGGGGGGDGGGGGGGGGGGGGFFGFGGGGFGGGFGGGGGGGFGGGGGGDGGF8FGGGGEGGGCGDGDDGGGGGGGBEFGGGG7EGG7CFFCBFFFGGFFGGGFGGGFCGGFGFFFFDF>D>>BGFCA(;BFD;@GGEFGFF1;BGFG@B?@>GBCEFF(.33<G?ACF?;>;B691((-C>GF:((4F)):
@M04650:207:000000000-C238N:1:1101:27933:13577 2:N:0:19
GGACTACAAGGGTTTCTAATCCTGTTTGCTCCCCACGCTTTCGAGCCTCAGCGTCAGTTACAGACCAGAGAGCCGCCTTCGCCACTGGTGTTCCTCCATATATCTACGCATTTCACCGCTACCCATGGAATTCCACTCTCCTCTTCTGCACTCAAGTCTCCCAGTTTCCAATGACCCTCCCCGGTTGAGCCGGGGGCTTTCACATCAGACTTAAGAAACCGCCTGCGCTCGCTTTACGCCCAATAAATCCGGACAACGCTTGCCCCCTACTTATTCCCGCGGCTGCTGGCACGAAGTTATC
+
CCCCCGGCGGGGGGGGGGGGGGFFFGGGGGG@FGCCGGGGGGGGGGGGGFGGGFFGGGGGG9CFGGGGGGFGGEGGGGGGGGGGGFFFGFGGGFGGGGGGGGFGGGGGGGGGGGGGGGGGGG,BFFGGGFGGGGGGGGGGGGGFFGGGGFFFG8FGC8>E=DGGFGDFFGCGG9=F80=EEGCCFECF,DE>7;EC4CCFGFF+BGFA.CFCEGFFF1CG6DFD<4(82D(62:@)88EGC0,19DF4C?)4,8<(*2(-:BG:*;(2(.)-6C<)<D<>>99(,(.4(7(<((,422)).
@M04650:207:000000000-C238N:1:1101:27420:13592 2:N:0:19
GGACTACTGGGGTTTCTAATCCTGTTCGCTACCCATGCTTTCGCTCCTCAGTGTCAGTAACTGCCCAGAGACCTGCCTTCGCCATCGGTGTTCTTCCTGATATCTGCGCATTCCACCGCTACACCAGGAATTCCAGTCTCCCCTACAGCACTCCAGCCTGCCCGTATCGCCTGCACGCCCGAAGTTAAGCCTCGGGATTTCACAGACGACGCGACACACCACCTACGAGCTCTTTACGCCCAGTAATTCCGGACAACGCTTGCACCCTACGTATTACCGCGGCTGCTGGCACGTAGTTAGC
+
CCCCCGGGGGGGGGGGGGGGGGGGGGGGGGEGGGGGGGGGGGGGGGGGGGGGFGGGGGGGGGGGGGGGGGGGGGGGGGGGGGGGGFFGGGGGGGGGGGGGGGGGGDGGGGGGFGGGFGECCEGGGGF7FEGGFCFFFGGGGGEFGE8DGGGFGGGGGGB=FGFGC8EEEEGDGGGDDG?EEGEG<FFFEGG6CCEEDDGGGFGFA*;@=DDGFGGG3=GGDGFFEF6:?D(5CEC?*(2CE1(.C:<5767767C?C6034:GFFGF1:?083@0)<D<FFFFF0??33C?F?6?(49)..
@M04650:207:000000000-C238N:1:1101:29013:13593 2:N:0:19
GGACTACTGGGGTTTCTAATCCTGTTTGCTCCCCACGCTTTCGCACTTGAGCGTCAGTATATTCCCAAGGGGCTGCCTTCGCCTTCGGTATTCCTCCACATCTCTACGCATTTCACCGCTACACGTGGAATTCTACCCCTCCCTAAAATACTCTAGCGACCCAGTATGAAATGCTATTCCTAGGTTAAGCCCAGGGCTTTCACATCTCACTTAAGTCACCGCCTGCGTGCCCTTTACGCCCAGTCATTCCGATTAACGCTTGCACCCTCCGTATTACCGCGGCTGCTGGCACGGAGTTAGC
+
CCCCCGGGGGGGGGGGGGGGGGGGGGGGGGGGGGGGGGGGGGGGGGGGGGGGGGGGGGGGGGGGGGGGFG7FGGGGGGGGGGGGGGGGGGGGGGGGGGGGGGGGGGGGGGGGGGGGGGGGGGGGGGDGGGGGGGGGGGGGGGGFC8FFGGGFGGFFDGGCEGGGGGGGGGCFCFGGGGGGGFCGGGGGGGGCFGGGCFAEGFGFFGGFFGGGFGGFFEFF9DFFFFFFFG23>FFEF;CCF18;FF?EGFF(8DGEG;@?:2F?FGFBB<BFBGFFGGFFFFFBFFF??GBGB092(A)-.
@M04650:207:000000000-C238N:1:1101:17900:13600 2:N:0:19
GGACTACTAGGGTATCTAATCCTGTTTGCTCCCCACGCTTTCGCGCCTCAGCGTCAGTTACAGACCAAAAAGCCGCCTTCGCCACTGGTGTTCCTCCACATCTCTACGCATTTCACCGCTACACGTGGAATTCCGCTTTTCTCTTCTGTCCTCAAGCCTTCCAGTTTCCAATGACCTTCCACGGTTAAGCCGTGGGCTTTCACATCAGACTTAAAAGGCCGCCTGCGCGCGCTTTACGCCCAATAATTCCGGACAACGCTTGCCACCTACGTATTACCGCGGCTGCTGCCACGTAGTTAGC
+
CCCCCGGGGGGGGFFGGGGGGGGGGGGGGGGGGGGGGGGGGGGGGGGGGGGGGGGGGGGGGGGGGGGGGGGGGGGGGGGGGGGGGGGGGGGGGGGGGGGGGGGGGGGGGGGGGGGGFFGGGGGGGGGGGGGGGGGGGGGGGGGFGGGGGG?FGGGGGGGGGGGFGGGGFGGGGGGFGGGGFGGEGGGFGGFGEG*@FGGGGFGAFG>66FGGFGCFF>GFBGBFFFFFFGFFFGFFF<EEC14:CC:<GFF>0BC?GFB:??G07EB??B:8>7:9CC?FFF6(102>)24E93142CA6:
@M04650:207:000000000-C238N:1:1101:20356:13623 2:N:0:19
GGACTACACGGGTTTCTAATCCTGTTTGCTCCCCACGCTTTCGCACTTGAGCGTCAGTATATTCCCAAGGGGCTGCCTTCGCCTTCGGTATTCCTCCACATCTCTACGCATTTCACCGCTACACGTGGAATTCTACCCCTCCCTAAAATACTCTAGCGACCCAGTATGAAATGCTATTCCTAGGTTAAGCCCAGGGCTTTCACATCTCACTTAAGTCACCGCCTGCGTGCCCTTTACGCCCAGTCATTCCGATTAACGCTTGCACCCTCCGTCTTACCGCGGCTGCTGGCACGGAGTTAGC
+
CCCCCGGGGGGGGGGGGGGGGGGGGGGGGGGGGGGGGGGGGGGGGGGGGGGGGGGGGGGGGGGGGGGGFGGGGGGGGGGGGGGGGGGGGGGGGGGGGGGGGGGGGGGGGGGGGGGGGGGGGGGGGGGGGGGGGGGGGGGFEGGFFE9EGGGFGGGCFGDGGGGFGAFFGGGGGGGGGGGGGG9FGFGGFGGGGGFGGGGGGFGFFGGFFGGGFCF@CAGGFG@@FFFFFGFDFFFEFFGGGFF;DC??7@F0<FGCG<>B12FBDFF:?B3:(;1<FG<90((23137(A?GB913?6-4:
@M04650:207:000000000-C238N:1:1101:17037:13740 2:N:0:19
GGACTACTGGGGTTTCTAATCCTGTTTGATCCCCACGCTTTCGCACATCAGCGTCAGTTACAGACCAGCGAGCCGCCTTCGCCACTGGTGTTCCTCCATATCTCTGCGCATTTCACCGCTACACCTGGAATTCCACTCTCCTCTGCTGCACTCAAGTTCCCCAGTTTCCAATGACCGTCACCGGTGGAGCCCGGGGCTTTCACATCAGACTTCAGAAACCGCCTACGCGCGCTTTACGCCCAGTAATTCCGGATAACGCTTGCCACCTCCTTATTACCGCGGCTGCTGGCACGTCGTTAGC
+
CCCC<<FF,,6@@C@C@FF@CECEEECDFCF9FC@FGGG;FFG7BC:FEECFECCCEEF9F,:,CD<@,@C:@FB@:4FE<F7F=B8=FDC=F?F??,C5E,@;E,A+>7F=EFDFGGGGCGG<,,:FECFFF<D9,@AEE8DFEF,AEFF8DFGF@3,,6>F8@3=D9D@@?,6,+3@8+,3@F**@EDC**;*1397<8+C6B<+?**28*=++4)02(/6(,)(:6G9>9C>4*(A8C10:>C4):966(7C4711<:?D:7+41(((.<F-)<*,7((,46:0)(:1+(,(44*(-6
@M04650:207:000000000-C238N:1:1101:23797:13746 2:N:0:19
GGACTACAGGGGTATCTAATCCTGTTTGATCCCCACGCTTTCGCACATCAGCGTCAGTTACAGACCAGAGAGCCGCCTTCGCCACTGGTGTTCCTCCATATCTCTGCGCATTTCACCGCTACACATGGAATTCCACTCTCCTCTTCTGCACTCAAGTTCCCCAGTTTCCAATGACCCTCCACGGTTGAGCCGTGGGCTTTCACATCAGACTTAAGAAACCGCCTACGCGCGCTTTACGCCCAATAATTCCGGACAACTCTTGCCACCTACGTATTACCGCGGCTGCTGGCACGTAGTTAGC
+
@CCCCGGGGGGGGGGGGGGGGGGGGGGGGGGGGGGGGGGGGGGGGGGGGGGGGGGGGGGGGCGGGGGGGFGGGGGGGGGGGGGGGGGGGGGGGGGGGGGGGGGGGGGGGGGGGGGGGGGGEGGGFGGGFEFGGGGGGGGGGGGFGGGGGGGBFDGGGFGGGFD6DFGGGGCFGCGGGGGGGGGGGGEGCFGGEGDGGGGGGFGFFGGF6CFGCGGDCDGGFGB?2A=?25>BFGFEF@GGGD(49>96FF@BBE58<225<<FFCGF14::?<F:>CG:B;;>>0:?72E:FB?:(-<<26
@M04650:207:000000000-C238N:1:1101:22897:13763 2:N:0:19
GGACTACAGGGGTATCTAATCCTGTTCGCTACCCATGCTTTCGCTCCTCAGTGTCAGTAACTGCCCAGAGACCTGCCTTCGCCATCGGTGTTCTTCCTGATATCTGCGCATTCCACCGCTACACCAGGAATTCCAGTCTCCCCTACAGCACTCCAGCCTGCCCGTATCGCCTGCACGCCCGAAGTTAAGCCTCGGGATTTCACAGACGACGCGACAAACCACCTACGAGCTCTTTACGCCCAGTAATTCCGGACAACGCTTGCACCCTACGTATTACCGCGGCTGCTGGCACGTAGTTAGC
+
CCCCCGGGGGGGGGGGGGGGGGGGGGGDEEEGGGGGGGGGGGGEEGGGGE@FGGGGGGGFGGCFGGGFFGFEGFGGGGGGGDGGGGGGG7FEGGGGGGGGGGGFGGGGGGGGGDFEGGDGGGGGGGGGGGGGGGGGGGGFGGEF?F8,A=FFGEGGGF?BFGCCF>FGEEGGGF8FD>FGG7+:FG;C;FC4@EEGDGG?:9D@FG752454>DCDADGF(:034A;E1C1@EGFCA(C??<??C>6:DF:91DD:F;F:(4C?GG?:?B:83E?<CG?B096910:B0C?G?FF0:F266
@M04650:207:000000000-C238N:1:1101:24658:13783 2:N:0:19
GGACTACTGGGGTTTCTAATCCTGTTTGCTCCCCACGCTTTCGCACCTGAGCGTCAGTCTTTGTCCAGGGGGCCGCCTTCGCCACCGGTATTCCTCCACATCTCTACGCATTTCACCGCTACACATGGAATTCTACCCCCCTCTACAAGACTCTAGCCAACCAGTTTCAGATGCAATTCCCAAGTTAAGCTCGGGGCTTTCACATCTGACTTAATTGACCGCCTGCGTGCGCTTTACGCCCAGTAATTCCGATTAACGCTTGCACCCTCCGTATTACCGCGGCTACTGGCACGGAGTTATC
+
CCCCCGGGGGGGGGGGGGGGGGGGGGGGGGGGGGGGGGGGGGGGGDFGGCFGGGGGGGGGGGGGGGGGGGGGGGGGGGGGGGGGGGGGGGGGGCGGGGGGGGGGGGGGFGGGGGGGGEGGGGGGGGGGGGGGGGGGGGGEGGGFGGG8CCGFGGGGGGGGGGGFGGGGGGDFGGGGGGGGGFFGGGGFGFCCEE5?D7FFGFFFCGDF<CF:CCFGAEGGFGF?;F9B0<>09CF<F6CGGFB4:DBBFFF1:BDAG01(8?C<F??:BFFFBG:<FG6;;>61,.8>25?FFFF03F)).
@M04650:207:000000000-C238N:1:1101:3043:13802 2:N:0:19
GGACTACTAGGGTTTCTAATCCTGTTTGCTACCCACGCTTTTGCGCCTCAGCGTCAGTTATAGACCAGAAAGTCGCCTTCGCCACTGGTGTTCCTCCACATCTCTACGCATTTCACCGCTACACGTGGAATTCCACTTTCCTCTTCTATCCTCAAGCCTTCCAGTTTCCAATGACCTTCCACGGTTAAGCCGTGGGCTTTCACATCAGACTTAGAAGGCCGCCTGCGCGCGCTTTAAGCCCACTAATTCCGGACAACGCTTGCCACCTACGTATTACCGCGGCTGCTGGCCCGTAGGTAGC
+
CCCCCGGFFGGGGGDGGGGGGGGGGGGGGGGGGGGEGGGGGGGGGGGGGGGGGGGGDG,<FGGFGGGGGG8EFGGGGGGFFGGGGGGGGGGGFGGGGGGGGEDGGGFFF7CCFGGGGEGGGGGGGFGGGGGGGGAFGF9FEDGFDF9FCE@99EFGGEEEFGGGGGFGGGFFGGGDGGGGGGGGGGGFGFFGCEGGG?7EC6,?BG76CC*C7C7<FBGGBGAAFFFE@G61:55>+7CGG;(6D6)7CFF6;35?DB((((9::EF00:<:?E:<7F<>9907>:D>:5(*7(240<).)
@M04650:207:000000000-C238N:1:1101:10589:13803 2:N:0:19
GGACTACCCGGGTATCTAATCCTGTTTGCTCCCCACGCTTTCGAGCCTCAGCGTCAGTTACAGGCCAGAGAGCCGCTTTCGCCTCCGGTGTTCCTCCATATATCTACGCATTTCACCGCTACACATGGAATTCCACTCTCCTCTCCTGCACTCAAGTCTCCCAGTTTCCAATGCACACAATGGTTGAGCCACTGCCTTTTACATCAGACTTAAGAAACCACCTGCGCTCGCTTTACGCCCAATAAATCCGGACAACGCTTGGGACCTACGTATTACCGCGGCTGCTGGCACGTAGTTAGCC
+
CCCCCGGGGGGGGGGGGGGGGGGGGGGGGGGGGGGGGGGGGGGGGGGGGGGGGGGGGFFGGGGGGGGGGGGGGGGGGGGGGGGGGGGGGGEGGGGGGGGGGGGGGGGGGGGGGGGGGGGGGGGGGGGGFFFGGGGGGGGGGGGFGGGGGGGFGGFGGGGDGGGGGCFGFGGGGFFGGGGGGGFFGGCFGGFGGGGGGGGGGFGFFFF5CGCCC>FFFDDFDGB@=?BDFGFFDGCEFFGGGFFEGGEECEDD6AG()28?BBFFGGFDFFB?<C2<@D1409((-4>B:*5E431:B+42:
@M04650:207:000000000-C238N:1:1101:27451:13807 2:N:0:19
GGACTACCAGGGTTTCTAATCCTGTTTGCTCCCCACGCTTTCGAGCCTCAGCGTCAGTTACAGTCCAGAGAGTCGCCTTCGCCACTGGTGTTCTTCCTAATCTCTACGCATTTCACCGCTACACTAGGAATTCCACTCTCCTCTCCTGCACTCTAGATAACCAGTTTGGAATGCAGCACCCAAGTTGAGCCCGGGTATTTCACATCCCACTTAATCATCCGCCTACGCTCCCTTTACGCCCAGTAAATCCGGATAACGCTCGCCACCTACGTATTACCGCGGCTGCTGGCACGTAGTTAGC
+
CCCCCGGGGGGGGGGGGGGGGGGGGGGGGGGGGGGGGGGGGGEGGGGGGGGGGGGGGFGGGGGGGGGGGGGGGGGGGGGGGGGGGGGGGGGGGGGGGGGGGGGGGGGFGDFGFGGGGGGGGGGGGGGGGGGGGGGFFGGGGGGFFGGGGGGFGGGGGGGGGGGGGFGGGGGG?BEFGFFGGGDFGFCFFGGFGGCC9FCFFFGFFGGFFGFGCFFGFFGGFGF=@FABFGFF=FFCFDGGG?@@FGFEG4;>6;<;CFB;<>DFGGF<0>?8)<22CFB;B699>??:(/(3420:FG>B<
@M04650:207:000000000-C238N:1:1101:14867:13816 2:N:0:19
GGACTACCAGGGTATCTAATCCTGTTTGCTCCCCACGCTTTCGCACCTGAGCGTCAGTCTTTGTCCAGGGGGCCGCCTTCGCCACCGGTATTCCTCCACATCTCTACGCATTTCACCGCTACACATGGAATTCTACCCCCCTCTACAAGACTCTAGCCAACCAGTTTCAGATGCAATTCCCAAGTTAAGCTCGGGGCTTTCACATCTGACTTAATTGACCGCCTGCGTGCGCTTTACGCCCAGTAATTCCGATTAACGCTTGCACCCTCCGTATTACCGCGGCTGCTGGCACGGAGTTAGC
+
CCCCCGGGGGGGGGGGGGGGGGGGGGGFGGGGGGGGGGGGGGGGGGGGGGGGGGGGGGGGGGGGFGGGGGGGGGGGGGGGGGFGGGGGGGGGGGGGGGGGGGFFGGGGGGDGGGGGGGGGGGGGGCGFGGGGGGGGGGGGGGGFGGGFFGGFGFGGFGGGGGGGGGGGGGGDFFGGGGGGGGGGGGGGGDDGGGGDGDFGGFFF+*+=@DFC3CCDFFGG>DB<?A>FFG>96EFAF?GGG:?:GG26DFFF?FGFG?FF:?GFGF??017?6C3<EF:9>>FBFF?BFGF?<>9636:<)
@M04650:207:000000000-C238N:1:1101:15319:13817 2:N:0:19
GGACTACAGGGGTATCTAATCCTGTTTGCTCCCCACGCTTTCGTTCCTCAGCGTCAGTTACTGCCCAGAGACCCGCCTTCGCCACCGGTGTTCCTCCTGATATCTGCGCATTTCACCGCTACACCAGGAATTCCAGTCTCCCCTACAGCACTCAAGTCTGCCCGTATCGCCTGCACGCCCACAGTTAAGCTGCGGGATTTCACAAACGACGCGACAAACCGCCTACGAACTCTTTACGCCCAGTAATTCCGGACAACGCTCGCACCCTACGTATTACCGCGGCTGCTGGCACGTAGTTAGC
+
CCCCCGGGGGGGGGGGGGGGGGG<FGGGGGGGGGGGGGGGGGGGGGGGGGDGGGGGGGGGDCFFGGGGF<FEFGGGGGGGGGGGGFGGGGGGGGGGGGGGGGGG94EFGGGGGGGGGGGGGGGGGGGGGGGGGFCFFGGGCD6D=EFGGGGFG8FGGGGGGF8@C@FG6CE@@CFGGG6CEGEFDF9CFCD9FGGE4C@CDFGFFDFEF47C;3CDE(8<@:@FFFF3:G?F<GF2??GCGBFFD74:FFF>(<DFF99B1;D>GG:2<<??BFB<FG<60>>1(-,,2C<F?14:?9-).
@M04650:207:000000000-C238N:1:1101:16256:13826 2:N:0:19
GGACTACCCGGGTATCTAATCCTGTTTGCTCCCCACGCTTTCGCACCTGAGCGTCAGTCTTTGTCCAGGGGGCCGCCTTCGCCACCGGTATTCCTCCACATCTCTACGCATTTCACCGCTACACATGGAATTCTACCCCCCTCTACAAGACTCTAGCCAACCAGTTTCAGATGCAATTCCCAAGTTAAGCCCGGGGCTTTCACATCTGACTTAATTGACCGCCAGCGTGCGCTTTACGCCCAGTAATTCCGATTAACGCTTGCACCCTCCGTATTACCCCGGCTGCGGGCACGGAGTTAGC
+
CCCCCGGEFGGGGCGGGGGGGGGGGGCACGGGGGGGGGGGGGGC:FGG8FGGGGGGGECAF<<@EFFGFE>FEFFGGGGGGGGGFFGG@+DFC,=EF,?FGGGGGGGGGGGGGGGGGGGGGGGG,3AFGGGGG97F,D3@ECEF8@F6,@EAGBFG9C9FDFGGGGGGF,5;DFGC7::DCG6>F9FGGG,CGE=5):<CF6EA+*+1<CD17DFFFEGF@G6(.2(0,9(29EF>F?EEGF?(:CAAD4681)C<C44?FBD4C884:((((;:BD7((,((4((((4E(*((-3(;4.-
@M04650:207:000000000-C238N:1:1101:25152:13836 2:N:0:19
GGACTACCCGGGTATCTAATCCTGTTTGCTCCCCACGCTTTCGCACCTTAGCGTCAGTCTTTGTCCAGGGGGCCGCCTTCGCCATCGGTATTCCTCCACATCTCTACGCATTTTACCGCTACACATGGAATTCTACCCCCCTCTACAAGACTCTAGCCAACCAGTTTCAGACGCAATTCCCAAGTTAAGCTCTGGGCTTTCACATCTGACTTACTTTATCGCCTGCGCGCGCTTTACACCCAGTAATTCCTATTAACGCTTGCACCCTTCGTATTTCCGCCGCTGCTTGCACGTAGTTAGC
+
CCCCC6C@,6@:FGGF<DC,6CC<EF<<<@AFFDFG>F,@FCD;@CEF,;CE@@:@@FGGGGGGC@EE,,7@@+C::=C94=FF,,8BFFF5F@FED8,B=B@C=FEF:==FF,C?9+=?CFGF,7AE<DFFFFECD,++@C+*6,>@,,@<<9EFG,3,8:C@@E,,,3@,*@>>7;,29CDFC<CC,D;,,=,,;8CG+4;8B61B88CC4+;++6+;=G0,/82).7,22E)-@)30C:<>*0-6:F*6<F:)2((,32*,0*-31.,:1*()+:14,(((-().)*)01(((,0-4.
@M04650:207:000000000-C238N:1:1101:14193:13840 2:N:0:19
GGACTACACGGGTTTCTAATCCTGTTTGCTCCCCACGCTTTCGCGCCTCAGCGTCAGTTACAGACCAAAAAGCCGCCTTCGCCACTGGTGTTCCTCCACATCTCTACGCATTTCACCGCTACACGTGGAATTCCGCTTTTCTCTTCTGTCCTCAAGCCTTCCAGTTTCCAATGACCTTCCACGGTTAAGCCGTGGGCTTTCACATCAGACTTAAAAGGCCGCCTGCGCGCGCTTTACGCCCAATAATTCCGGCCAACGCTTGCCACCTACGTATTACCGCGGCTGCTGGCACGTAGTTAGC
+
CCCCCGGGGGGGGGGGGGGGGGGGGGGGGGGGGGGGGGGGGGGGGGGGGGGGGGGGGGGGGGGGGGGGGGGGGGGGGGGGGGGGGGGGGGGGGGGGGGGGGGGGGGGGGGGGGGGGGGGGGGGGGGCFGGGGGGGGGGGFGGGFGGGGGGGFGDFGGGGGGGGGGGGGGGFGGFGGGGFC7FGGGGDGGGGGGGGGGGGGGFGFFGGF6FGGEG7CFFFGFGFF@FBF9DBFFGFFFFGGGFFBFGFBG4)7(8D?5(,886F?>GB18?2(,<>AGF:BBFF>1().(A2<(..::FAF<
@M04650:207:000000000-C238N:1:1101:12407:13840 2:N:0:19
GGACTACCGGGGTTTCTAATCCTGTTTGCTCCCCACGCTTTCGCACCTGAGCGTCAGTCTTTGTCCAGGGGGCCGCCTTCGCCACCGGTATTCCTCCACATCTCTACGCATTTCACCGCTACACATGGAATTCTACCCCCCTCTACAAGACTCTAGCCAACCAGTTTCAGATGCAATTCCCAAGTTAAGCTCGGGGCTTTCACATCTGACTTAATTGACCGCCTGCGTGCGCTTTACGCCCAGTAATTCCGATTAACGCTTGCACCCTCCGTATTACCGCGGCTGCTGGCACGGAGTTAGC
+
CCCCCGGGGGGGGCFGGGGGGGGGGGGGGGGGGGGGGGGFGGGGGGGGGFFGGGGGGFGGGGGFGGGGGGGGDGGGGGGGGGF@FGGGGGGGGGFGGGGGFGGGGGGGGDFEDFGGGECDE:BFGCFGGGGGEAFGGGFEGG6AAFGGGGGFGGGGGGDFFGGGGGGGFADFCFFCCFGFGGGGGGGGGF96EC=CDDGCFFEFA*+;5:CFEGG++7;4:5;?FFFFFGFF>E>AFBGGGFFFGF9AGFF:<F3>FF;BBB<8=FBFFF9::F?<EF139>69><B??E:C<996:?A>.
@M04650:207:000000000-C238N:1:1101:28925:13848 2:N:0:19
GGACTACCAGGGTATCTAATCCTGTTCGCTCCCCACGCTTTCGTTCCTCAGCGTCAGTTACTGCCCAGAGACCCGCCTTCGCCACCGGTGTTCCTCCTGATATCTGCGCATTTCACCGCTACACCAGGAATTCCAGTCTCCCCTACAGCACTCAAGTCTGCCCGTATCGCCTGCACGCCCACAGTTAAGCTGCGGGATTTCACAAACGACGCGACAAACCGCCTACGAACTCTTTACGCCCAGTAATTCCGGCCAACGCTCGCACCCTACGTATTACCGCGGCTGCTGGCACGGAGTTAGC
+
CCCCCGGGGGGGGGGGGGGGGGGGFFGGGGGGGGGGGGGGGGGGGGGGGGGGGGGGGGFGGGGGGGGGGGGGGGGGGGGGGGGGGGGGGGGGGGGGGGGGGGGGGGGGGGGGGGGGGGGGGGGGGFGCFGGGFGGGGGGGGGGFFGGGGGGFGFGGGGGGGGGGGGGGGGGGFGGGGG7E5F>FFDFFFFGGGEGGGGF6FAECFGGFFGCD98C5>DGG@DB08@<3:D:<<CFBB(8CE245DG9<FFFF())4C:B??159DGF?FFF7<98<F>:27;>99:7??E1<,(412C6).
@M04650:207:000000000-C238N:1:1101:21726:13880 2:N:0:19
GGACTACAGGGGTTTCTAATCCTGTTTGCTCCCCATGCTTTCGCGCCTCAGCGTCAGTTATAGACCAGAAAGTCGCCTTCGCCACTGGTGTTCCTCCACATCTCTACGCATTTCACCTCTACACGTGGAATTCCACTTTCCTCTTCTATCCTCAAGCCTTCCAGTTTCCAATGACCTTCCACGGTTAAGCCGTGGGCTTTCACATCAGACTTAAAAGGCCGCCTGCGCGCGCTTTACGCCCACTAATTCCGGACAACCATTGCCACCTACGTATTACCGCGGCTGCTGGCTCGTAGTTAGC
+
CCCCC<FEFGGEGEGGCFF9CDEEFFAGG<FFGFGEEFGGGAFC@FEGECFGG@FGGFGCG<F<EGFGCC<ECEEGEGGGG@FGFGGGG@FCGFCFGD<FFGDGGFDFDCFGGCGAF,,6EFFCCFGGGGGGGGFGFCDCGD;FDGFEFGGFFCFG9DGGGGD9DCGAFGGGDCFGFGG8DFGEGDCCFGF>>EGGGFGGGFFBC7+;>CDGFFG848>FAG)))@2?BGFF@50>F@EG*3(/>FE)@+),()187(()6<D<DF((.3,42F36:::9>(-111?025(<93,3,0:.4
@M04650:207:000000000-C238N:1:1101:11576:13890 2:N:0:19
GGACTACCCGGGTTTCTAATCCTGTTTGCTCCCCACGCTTTCGCACCTGAGCGTCAGTCTTTGTCCAGGGGGCCGCCTTCGCCACCGGTATTCCTCCACATCTCTACGCATTTCACCGCTACACATGGAATTCTACCCCCCTCTACAAGACTCTAGCCAACCAGTTTCAGATGCAATTCCCAAGTTAAGCTCGGGGCTTTCACATCTGACTTAATTGACCGCCTGCGTGCGCTTTACGCCCAGTAATTCCGATTAACGCTTGCACCCTCCGTCTTACCGCGGCTGCTGGCACGGAGTTAGC
+
C@CCCGGGGGGGGGGGGGGGGGGGGGGGGGGGGGGGGGGGGGGGGGGGEEEFGGGGGGGGGGGGGGGGCF>CGGGGGGGGGGGGGGGGGGGGGGGGGGGFGGGGGGGGGGGGGGGGGGGGGGGGGGGGGCGGGGGGGDGGGGGFGGG6C6FFGGGGGGGFFFECGGGGGDFFGGFFGGGGGGCGGGGGGGFGGGGGGGGGGFG=FGGFEGGGF=DGFFDGFGB;=FFF@GBFFGFFF?GGGFF?7C9AGFF(-5C):6>?4?G)68?<:?>?(;?4C6:;>0;>B::?3E?G?FF0:GF::
@M04650:207:000000000-C238N:1:1101:23948:13890 2:N:0:19
GGACTACCGGGGTATCTAATCCTGTTTGCTCCCCACGCTTTCGAGCCTCAGCGTCAGTTACAGACCAGAGAGTCGCCTTCGCCACTGGTGTTCCTCCATATATCTACGCATTTCACCGCTACACATGGAATTCCACTCTCCTCTTCTGCACTCAAGTTCCCCAGTTTCCAATGACCTTCCCCGGTTGAGCCGGGGGCTTTCACATCAGACTTAAGGAACCGCCTGCGCTCGCTTTACGCCCAATAAATCCGGACAACGCTTGCCACCTACGTATTACCGCGGCTGCTGGCACGTATTTAGC
+
CCCCCGGDGGGGGGGGGGGGGGGGGGGGGGGGGGGGGGGGGGGCFGGGGGGGGGGGGCCGGGFDGGGGCCGCCFGGGGGGGGGGGGGGGGGGGGGGG8CFGGGGGGGGGGGGGGGGGEEGGGGGC:FGFEGGGGGFGGFGGGGF8EGGGDFFG?FGFFCA8FFGGGGGCEABDEEDFFF8DCEGGGGGGGGG7?*:DDGGGFGFFG>*3<CGFFC7*5CFBGFD?FBE(:3905><F<EGEBF?CCA2CFBF?EGFG>F?FFF7>GFF(56?DFB:E:(-(,326:727C(9(:0)(<466
@M04650:207:000000000-C238N:1:1101:24332:13897 2:N:0:19
GGACTACCAGGGTATCTAATCCTGTTTGCTCCCCACGCTTTCGAGCCTCAGCGTCAGTTACAGTCCAGAGAGTCGCCTTCGCCACTGGTGTTCTTCCTAATCTCTACGCATTTCACCGCTACACTAGGAATTCCACTCTCCTCTCCTGCACTCTAGATAACCAGTTTGGAATGCAGCACCCAAGTTGAGCCCGGGTATTTCACATCCCACTTAATCATCCGCCTACGCTCCCTTTACGCCCAGTAAATCCGGATAACGCTCGCCACCTACGTATTACCGCGGCTCCTGGCACGTAGTTACC
+
CCCCCGGGGGGGGGGGGGGGGGGGGGGGGGGGGGGGGGGGGGGGGGGGGGGGGFGGGGGGGGGGGGGGGGGEGGGGDGGFGGEGGFFGGGFEGGGGGGGGGFGGGGGGCCEGGGGGGDGGGFGGFGGGGGGGGGGGGGDFGGGFGGACFFDFGGFFEFGGCFGGGGGFCEEGGFFGF8=EEGGGFGDEEGGGGEG7?DFGGFFFFGGAEGGGFGGGFEGGFGDDFFFFDGBBFFFEFDGGGF@@FGFC7A>9DBCAG?><@BGFDGB:2::02<8:CC:92;96(((52C8E:(,(8?5).
@M04650:207:000000000-C238N:1:1101:20763:13920 2:N:0:19
GGACTACTAGGGTATCTAATCCTGTTTGCTCCCCACGCTTTCGAGCCTCAGCGTCAGTTACAGACCAGAAAGTCGCCTTCGCCACTGGTGTTCCTCCACATCTCTACGCATTTCACCGCTACACGTGGAATTCCACTTTCCTCTTCTATCCTCAAGCCTTCCAGTTTCCAATGACCTTCCACGGTTGAGCCGTGGGCTTTCACATCAGACTTAAAAGACCGCCTGCGCGCGCTTTACGCCCAATAATTCCGGACAACGCTTGCCCCCTACGTATTACCGCGGCTGCTTGCACGGAGTTAGC
+
CCCCCGGDGGGGGGGGGGGGGGGGGGGGGGGGGGGGGGGGGGG?FGGFGGGGGGGGGGGGGGGGGGGGGFGGGGGGGGGGGGGGGGGGGGGFFFFGGBFGGGGGGGGGGGGGGGGGGGGGGGGGD=FEGGFGGFFFFBGGGGGF@E>FFGGFGFFGFDFGGGGGCGEGG9DGGDCFGCGF=FGEFG6EGG@E@EEG7CFGGFGFADFF5FG798C=<@GGFGFF2A=B2D@;9EFCA(B:C@18DFECF8;;:BDBFBFB:(9(089>?BF??F:<?>(((-701())5E2EBB,4(;)-6
@M04650:207:000000000-C238N:1:1101:7104:13934 2:N:0:19
GGACTACTGGGGGTTCTAATCCTGTTTGCTCCCCACGCTTTCGCACTTGAGCGTCAGTTACTGCCCAGAGACCCGCCTTCGCCACCGGTGTTCCTCCTGATATCTGCGCATTTCACCGCTACACCAGGAATTCCAGTCTCCACTGCAGTACTCAAGTCTGCCCGTATCGCCTGCACGCCCACAGTTAAGCTGCAGGATTTCACAGACGACGCGACCAACCGCCTACGAGCTCTTTACGCCCAGTAATTCCGGACAACGCTTGCACCCTACGTATTACCGCTGCTGCTGGCACGTAGTTAGC
+
CCCCCFGGGGGG+CCGGFGGGGGGGGGGGGGGGGDGGGGEFGGGGGGGGGGGGGGGGGGGGGGGFGGG8FGFGFGGGGGGGGGGG?FGGGGGGGGGGGFCFFGGGGGGGCGGGGGGG@EGGGGGCFG+F<FB;FGEFGFGG+DDEFFFAE9DFGGGCGA>FAEGGGGGGGGGGGGDFGEGGG*D@FF::F96EFGGDGGGGFGF8*6?@GD3;)))0(CC;5>?<?03::10:C=<?(/88::?776AGFF9:>)4716?B?32=C?(.2::7CBBGC((((4:025?(:?G2(4(-+6<6
@M04650:207:000000000-C238N:1:1101:8403:13967 2:N:0:19
GGACTACAAGGGTTTCTAATCCTGTTTGCTCCCCACGCTTTCGCACCTGAGCGTCAGTCTTTGTCCAGGGGGCCGCCTTCGCCACCGGTATTCCTCCAGATCTCTACGCATTTCACCGCTACACCTGGAATTCTACCCCCCTCTACAAGACTCTAGCCTGCCAGTTTCGAATGCAGTTCCCAGGTTGAGCCCGGGGATTTCACATCCGACTTGACAGACCGCCTGCGTGCGCTTTACGCCCAGTAATTCCGATTAACGCTTGCACCCTCCGTATTACCGCGGCTGCTGGCACGGAGTTAGC
+
CCCCCGGGFGGGGFGGGGGGGGGGGGGGGGGGGGGGGGGGGGGFFGGGGGGGGGGGGGGGGGGGGGGGCEGGGGGGGGGGGGGGGGGGGGGGGGGGGGGGGGGGGGGGGGGGGGGGGGGGGGGGGGGGGGGGGGGGGGFGEDGFGGGGFFGFGGGGFGGGGGGGEGGGGGGFGGGGC@EFGGGGGGGGGGDFGGEEGGGGGFGCFGGFFGGGEFFGFFGGFGFDFFFB6CB>F=FAFFGGGF??FGFAGFF14BCBG:((-4<22CB6?FB:?C?AEC:FFFFF>0??BEBC?F9B?FFA6
@M04650:207:000000000-C238N:1:1101:13996:13971 2:N:0:19
GGACTACTCGGGTATCTAATCCTGTTTGCTCCCCACGCTTTCGCGCCTCAGCGTCAGTTACAGACCAAAAAGCCGCCTTCGCCACTGGTGTTCCTCCACATCTCTACGCATTTCACCGCTACACGTGGAATTCCGCTTTTCTCTTCTGTCCTCAAGCCTTTCAGTTTCCAATGACCTTCCACGGTTAAGCCGTGGGCTTTCACATCAGACTTAAAAGGCCGCCTGCGCGCGCTTTACGCCCAATAATTCCGGACAACGCTTGCCACCTACGTATTACCGCGGCTGCTGGCACGTAGTTAGC
+
CCCC<EFGGGGGGGGGGGGGGGGGGGGGGGGGGGGGGGGGGGGGGGGGGGGGGGGGGGGGGGGGGGGGGGGGGGGGGGGGGGGGGGGGGFGGGGGGGGGGGGGGGGGEEGGGGGGGGGGGGGGGGGGEGGGGGGGGGGGGGGGFFFGGGGGFGGGGGGGCFDFGGGGGGCEGGGGGGFGDGGEEGGDGGGGGGGGD>GGGGFGFFDGFEGGGEGGGF2FG>G@@BF>FFD@;1EFFF:EGE?:7FGADCFF9?ED?F0(:3:F?GGFFFFB?FG?<CD:0>B>FFFFFFGFGF?:B8FA>6
@M04650:207:000000000-C238N:1:1101:26504:13979 2:N:0:19
GGACTACAAGGGTTTCTAATCCTGTTTGCTCCCCATGCTTTCGCGCCTCAGCGTCAGTTATAGACCAGAAAGTCGCCTTCGCCACTGGTGTTCCTCCACATCTCTACGCATTTCACCGCTACACGTGGAATTCCACTTTCCTCTTCTATCCTCAAGCCTTCCAGTTTCCAATGACCTTCCACGGTTAAGCCGTGGGCTTTCACATCAGACTTAGAAGGCCGCCTGCGCGCGCTTTACGCCCAATAATTCCGGACAACGCTTGCCACCTACGTATTACCGCGGCTGCTGGCACGTAGTTAGC
+
CCCCCGGGGGGGGGGGGGGGGGGGGGGGGGGGGGGGGGGGGGGGGGGGGGGGGGGGGGGGGGGGGGFGGGGGGGGGGGGGGGGDGGGGGGGGGGGGGGGGGGGGGGGGGGECFGGGGGGGGGGGGGGGGGGGGGGGGGGGGGGFCGGGFGGFFFGGGGGGGFGGGGGGFFGGGGGGGGGGGGCGGGGFGGGG@@EGFGGGGFGFFGG5CGGGFDG9FDGG=45=FFBF@C;@9EFEFDGGG6(/>7C5FA;>6EGFG>;FBFGFGGF747215<:DFG:939BFFFF?FD(0((.3<GF26
@M04650:207:000000000-C238N:1:1101:4004:14027 2:N:0:19
GGACTACTAGGGTATCTAATCCTGTTTGCTCCCCACGCTTTCGAGCCTCAGCGTCAGTTACAGACCAGAGAGTCGCCTTCGCCACTGGTGTTCCTCCATATATCTACGCATTTCACCGCTACACATGGAATTCCACTCTCCTCTTCTGCACTCAAGTTCCCCAGTTTCCAATGCCCTTCCCCGGTTGAGCCGGGGGCTTTCACATCAGACTTAAAAGGCCGCCTGCGCGCGCTTTACGCCCAATAATTCCGGACAACCCTTGCCACCTAGTTATTACCGCGGCTGATGGCACGTATTTAGC
+
CCCCCGGGGGGGGGGGGGGGGGGGGGGGGGGGGGGGGGGGGGG,EGGGGGGGGGGGGGF<FCDAFGGGGGCE,FFGGGGGGEGGGDFGGGGGGGGGGFEFGGFGGGGGGGGGGGGGGGGDGGGG9,EFGFFGGGGGDGFGGGGFAFGGGCGFG>FGG;D9EFFEG;=EDGDGF,=@E?FGGFEEGGG,@FGGGED>77FGGAFFFFFFEGFGFC>8=2A47DB?F).8,),7BGFF??GEE?(2CFDBDFF22>GF7(,4286(294?())))3:)<C47709((().)24A((().26:2
@M04650:207:000000000-C238N:1:1101:20671:14041 2:N:0:19
GGACTACCGGGGTTTCTAATCCTGTTTGCTCCCCACGCTTTCGCACCTGAGCGTCAGTCTTTGTCCAGGGGGCCGCCTTCGCCACCGGTCTTCCTCCACATCTCTACGCATTTCACCGCTACACATGGAATTCTACCCCCCTCTACAAGACTCTAGCTGACCAGTATCAGATGCAATTCCCGGGTTAAGCCCGGGGATTTCACATCTGACTCAATCAACCGCCTGCGTGCGCTTTACGCCCAGTAATTCCGCTTAACGCTTGCACCCTCCGTATTACCCCGGCTGTTGGCACGGAGTTAGC
+
C9@CCC@AFCFCGEGEAFFGCFGFFFAFFGGC@CFGD@FGGGGGGFCCC<F@FG@CFCFGGFEFG9@FFDEGGFGGEEGGFEGDEFECF+B,EEAFG@E==AF9=E<DCCGGGGGF?:>=BEDF:DFDDGGGFGGFAGGGG>EF7BC6FCGFGFC;FGFGGGG5FCCEFGFG>GG97CGDFEE>CGGF9@8AC:=ED<:FFFFA87::?G7C47@>A3CC><4(4@9E0C179:@<B:>:E??BC><2F*7(4)747:9?FFGBGGF<?6><0@>AGG(-70(,4(,5(25C:6(33C>26
@M04650:207:000000000-C238N:1:1101:23672:14048 2:N:0:19
GGACTACTGGGGTTTCTAATCCTGTTTGCTCCCCACGCTTTCGAGCCTCAGCGTCAGTTACAGTCCAGAGAGTCGCCTTCGCCACTGGTGTTCTTCCTAATCTCTACGCATTTCACCGCTACACTAGGAATTCCACTCTCCTCTCCTGCACTCTAGATAACCAGTTTGGAATGCAGCACCCAAGTTGAGCCCGGGTATTTCACATCCCACTTAATCATCCGCCTACGCTCCCTTTACGCCCAGTAAATCCGGATAACGCTCGCCACCTACGTATTACCGCGGCTGCTGGCCCGTAGTTGGC
+
CCCCCFGGGGGGGGGGGGGGGGGGGGGGGGGGGGGGGGGGGGGGGGGGGGGGGGGGGGGGGGGGGGGGGGGGGGGGGGGGGGGGDGGGGGGGGGGGGGGGGGGGGGGGGCGGFGFGGGGGGGGGGGGGGGGGGGGGGGGGGGGFGGGECFFFFGGGGGGGGGGGGGFC>DDG?CGAFDFGGGGGGGGGDDGGGGGGGGGG79EF>CFFEGGGFGGGFFGGFGFFFFAEFD22BGFEF?CFG2?EFGFFGFFFFEGFF?9(3:DFCE??FFFFBGFFG=?417>9>FFF?5(*(,(41E)(.
@M04650:207:000000000-C238N:1:1101:27086:14062 2:N:0:19
GGACTACCAGGGTATCTAATCCTGTTTGCTCCCCACGCTTTCGCGCCTCAGCGTCAGTTACAGACCAAAAAGCCGCCTTCGCCACTGGTGTTCCTCCACATCTCTACGCATTTCACCGCTACACGTGGAATTCCGCTTTTCTCTTCTGTCCTCAAGCCTTTCAGTTTCCAATGACCTTCCACGGTTAAGCCGTGGGCTTTCACATCAGACTTAAAAGGCCGCCTGCGCGCGCTTTACGCCCAATAATTCCGGACAACGCTTGCCACCTACGTATTACCGCGGCTGCTGGCACGTAGTTAGC
+
CCCCCGGGGGGGGGGGGGGGGGGGGGGGGGGGGGGGGGGGGGGGGGGGGGGGGGGGGGGGGGGGGGG@FFGGGGGGGGGGGGGGGGGGGGGGGGGGGG?FGGGGGGGGGEGGGGGGGGGGGGGGGFGGGGGGGGGGGGGGFDGFFGGGGF@DGDG=FGFCFGGGGGGGGGGGGFFGGGGGGGG+DEGFGCGGCCEGCGCGGFGFFGGFBGGG=F@7FDGGFGF>DFB:9DBFBG>CFFGGGF?BDGFAFFF0:FG?GFFF?BGF7FB?02:?<E?FGG0;BF6>B04:05:F?(..8C))6
@M04650:207:000000000-C238N:1:1101:9696:14064 2:N:0:19
GGACTACAAGGGTTTCTAATCCTGTTCGCTACCCATGCTTTCGCTCCTCAGTGTCAGTAACTGCCCAGAGACCTGCCTTCGCCATCGGTGTTCTTCCTGATATCTGCGCATTCCACCGCTACACCAGGAATTCCAGTCTCCCCTACAGCACTCCAGCCTGCCCGTATCGCCTGCACGCCCGAAGTTAAGCCTCGGGATTTCACAGACGACGCGACAAACCACCTACGAGCTCTTTACGCCCAGTCATTCCGGACAACGCTTCCACCCTACTTCTTACCGCGGCTTCTGGCACGTAGGTAAC
+
9C<<B<FEEDCBFEEGGFFFFDGGGGGGGDGGGGCG<FDCFGFGCFEFF@EEGGGGFFFFGFGGGGFGCFCFGG8FFGGFGEFFGGDCCCGGGGGF,?E9FGGGGF9CBFGEF9EFG@>>GEGFGGFGDGFFDG,5@=DEDF6DCG?,FFFFGFGFGGGGGF=6CGGC+8CBDDGGGC=?E:>:F<,5;FGGGG5EC>DFGFF+;***797D@7D)=@FD@G@@(61.33734A+)+(:?E<0>4746:BF;(8)3*-7<2(2<>F<:03)))+64AC(149>04()-<?3+(4(,(3)).
@M04650:207:000000000-C238N:1:1101:18267:14162 2:N:0:19
GGACTACTCGGGTATCTAATCCTGTTTGCTCCCCACGCTTTCGAGCCTCAGCGTCAGTTACAGACCAGAGAGTCGCCTTCGCCACTGGTGTTCCTCCATATATCTACGCATTTCACCGCTACACGTGGAATTCCACTTTCCTCTTCTATCCTCAAGCCTTCCAGTTTCCAATGACCTTCCACGGTTAAGCCGTGGGCTTTCACATCAGACTTAAAAGGCCGCCTGCGCGCGCTTTACGCCCAATAATTCCGGACAACGCTTGCCACCTACGTATTACCGCGGCTGCTGGCCCGTCGTTAGC
+
CCCCCGGGGGGGGGGGGGGGGGGGGGGGGGGGGGGGGGGGGGGGGGGGGGGGGGGGGFGGGGGGGGGGGGGGGGGGGGGGGGGGGGGGGGGGGGGGGGGGGGGGGGGGGGGGGGGGGGGGGGGGDGGEGFGGGGGGGGGGGCGFGGGCFGGFGGGGGGGGGGGEFFGGDGGGGGGGGGGGGGGGGGDGGGGGGGGEFCGGF@9;FGCCFGGGFCF>FAGGFGFFFFF>>DB@BGFEC@GGGD@@FGCFGFFB17D?*(-8,4C?7C?<BF?:?C?2CD?F;2(36?B??G651(,(-/((.
@M04650:207:000000000-C238N:1:1101:12944:14167 2:N:0:19
GGACTACTGGGGTATCTAATCCTGTTTGCTCCCCACGCTTTCGCGCCTCAGCGTCAGTTACAGACCAAAAAGCCGCCTTCGCCACTGGTGTTCCTCCACATCTCTACGCATTTCACCGCTACACGTGGAATTCCGCTTTTCTCTTCTGTCCTCAAGCCTTCCAGTTTCCAATGACCTTCCACGGTTAAGCCGTGGGCTTTCACATCAGACTTAAAAGGCCGCCTACGAGCTCTTTACGCCCAATAATTCCGGATAACTCTCGCACCCTACGTATTACCGCGGCTGCTGGCACGTATTTACC
+
@CCCCGGGGGGGGGGGGGGGGGGDGGGGGGGGGGGGGGGGGGGEGGGGGGGGFGGEEGGGGGGGGGGGGGGGGGGGGGGGFGGGGGGGGGGGGGGGGGGGGGGGGCGGGGGGFGGGGCGGGGGGEFGCC=FGGGFEGEGCGGGFGGF,AEFFGFGGGFFGGFGGFGGGGGGC83EFGGGGG::CFG>;7DFE@EGGGGFGGFGFFGFA;DCC;DD+=(=F296@9A()(2(67FF<=7E@GDFFFDCCGFA;<8*6F944)1C()?087?F:?GB2AG<613,((4:,5C0A0:1).CA).
@M04650:207:000000000-C238N:1:1101:2303:14183 2:N:0:19
GGACTACTCGGGTTTCTAATCCTGTTTGCTCCCCATGCTTTCGCTCCTCAGTGTCAGTAACTGCCCAAAGACCCGCCTTCGCCACCGGTTTTCCTCCTGATCTCTACGCATTTCACCGCTACACGTGGAATTCCACTCTCCCCTACAGCACTCAAGTCTTCCCGTATCAAATGCACTTCCCCGGTTAAGCTCCGGGCTTTCACAACTGACTTAACAAACCGCCTACGAGCTCTTTACGCCCAGTCATTCCGTTCAACGCTTGCACCCTACGTATTACCGCTGCTTCTTGCACGTAGTTAGC
+
6A@CC8F9A,@FG,CFFFFGGGGGGG,;CF,CDEGCFGGGGGDF7F@E:EF6@CFFGGF9,6,6CFF,666,CBFFGFGGFGEC@=B7F+BCFGDGG,,9EDFFG;CBEEFBC<FGAGCDBFGF+9?::FFFG<;,3@,5@0@FDD,@,1>D88,9=9@9E<,=F+@D6,,C+@,,=2DA,33+@C8F,8,,,487*9<EFFG>****1;:2*+5+/):7><>=(8>)4<9;EFF<F(;<:?D8*+./37))))2?C02(((1)*22:(8(,)33:CC:>(-4:)6<)4?>F?11(8F2)6
@M04650:207:000000000-C238N:1:1101:19893:14201 2:N:0:19
GGACTACCCGGGTTTCTAATCCTGTTTGCTCCCCACGCTTTCGAGCCTCAGCGTCAGTTACAGACCAGAGAGCCGCCTTCGCCACTGGTGTTCCTCCATATATCTACGCATTTCACCGCTACACATGGAATTCCACTCTCCTCTTCTGCACTCAAGTCTCCCAGTTTCCAATGACCCTCCACGGTTGAGCCGTGGGCTTTCACATCAGACTTAAGAAACCGCCTACGCGCGCTTTACGCCCAATAATTCCGGATAACGCTTGCCACCTACGTATTACCGCGGCTGCTTGCACGTAGTTCGC
+
CCCCCGFGGGGGGGGGGGGGGGGGGGGGGGGGGGGGGGGGGGGFGGGGGGGGGGGGGGGGGGGGGGGGGGGGGGGGGGGGGGGGGGGGGGGGGGGGGGGGGGGGGGGDGGGGGGGFGGGGGGGGGGGGGGGGFGGGGGGGGGGFGGGGGGGFGGGGGGGGGGGGFGDGGGGGGGGGGFGDGGGGGGGGGFGGGGEGGGGGGAFFFGFFFGGGFGDGFFGG@DFDFFFFFGF90E><A0CEGB:BGGFFGFFF:DGFFFFFF?G?79:<74<?DC:2CG?9(9BF>?24<F?GBF?2-C)--
@M04650:207:000000000-C238N:1:1101:13159:14231 2:N:0:19
GGACTACCGGGGTATCTAATCCTGTTTGCTCCCCACGCTTTCGCACTTGAGCGTCAGTATATTCCCAAGGGGCTGCCTTCGCCTTCGGTATTCCTCCACATCTCTACGCATTTCACCGCTACACGTGGAATTCTACCCCTCCCTAAAATACTCTAGCGACCCAGTATGAAATGCTATTCCTAGGTTAAGCCCAGGGCTTTCACATCCCACTTAAGTCACCGCCTGCGCGCGCTTTACGCCCAATAATTCCGGACAACGCTTGCCACCTACGTATTACCGCGGCTGCTGGCACGTAGTTAGC
+
B@CCCFGGGGGGGGGGGGGGGGGGGGGGGGGGGGGGGGGGGGGGGGEFGCFFEGGD@FGGGGGGGGGGGFGCGGDGGGGGGG:FEGGGGGGGGGGGGGGGFFGGGGGGGGGGGGGGGCEGGGGGDGG7FGGGGGGGGGGDEDGFFD9=FDGFGGGAFGDGCGGGGGGGFFGGGGFC;CFGGFC,FCF7AEFDFFF7DGGGGCGFFGGFFGGGFGGDC?FGDGBFFF=DBGBFFGFCAFEGG:6<G*65FF6(137:<39?FFG?*A(,(5(.4FFFGC?>F>;60(4:(:(<((.,4FA<D
@M04650:207:000000000-C238N:1:1101:22489:14241 2:N:0:19
GGACTACAAGGGTTTCTAATCCTGTTTGCTCCCCACGCTTTCGCACCTGAGCGTCAGTCTTTGTCCAGGGGGCCGCCTTCGCCACCGGTATTCCTCCACATCTCTACGCATTTCACCGCTACACATGGAATTCTACCCCCCTCTACAAGACTCTAGCCAACCAGTTTCAGATGCAATTCCCAAGTTAAGCTCGGGGCTTTCACATCTGACTTAATTGACCGCCTGCGTGCGCTTTACGCCCAGTAATTCCGATTAACGCTTGCACCCTCCGTATTACCGCGGCTGCTGGCACGGACTTAGC
+
CCCCCGGGGGGGGGGGGGGGGGGGGGGGGGGGGGGGGGGGGGGGGGGGGFGGGGGGGGGGGGGGGGGGGGGGGGGGGGGGGGGGGGGGGGGGGGGGGGGGGGGGGGGGGGGGGGGGGGGGGGGGGCFGGGGGFGGGGGGGGGGFGGGFGGGFGGGGGGGGGGGGGGGGGGGGGGGGGGGGGGGGGGGGGGFFG>EGGGGGGFGFFGFFFGGGFGGGFFGFFG>?DF@B0C>BFGF<F?>EE::?GGBDGF??:BGFGFF:?FG7FG?046>?(;24CC?F901290::?G7E?0((-A).6
@M04650:207:000000000-C238N:1:1101:19518:14250 2:N:0:19
GGACTACCAGGGTTTCTAATCCTGTTTGCTCCCCACGCTTTCGCACCTGAGCGTCAGTCTTTGTCCAGGGGGCCGCCTTCGCCACCGGTATTCCTCCACATCTCTACGCATTTCACCGCTACACATGGAATTCTACCCCCCTCTACAAGACTCTAGCCAACCAGTTTCAGATGCAATTCCCAAGTTAAGCTCGGGGCTTTCACATCTGACTTAATTGACCGCCTGCGTGCGCTTTACGCCCAGTAATTCCGGACAACGCTCGCACCCTACGTATTACCGCGGCTGCTGGCACGTAGTTAGC
+
CCCCCGGGGGGGGGGGGGGGGGGGGGGGGGGGGGGGGGGGGGGGGGGGFGGFGGGGGFEGDFGGGGGGGGGEGGGGGGGGGGGGGGGGGGGGGGGGGGGGGGGGGGGGFGGGGGGGGGGGGGGGFCGGGGGGGFGGGFCGGGGFCAFFFGGFGFGGGGGGCGGGGGGGGGGGCCF7CCCCGG?FGCGGFG@FGGGGGDFCG>FFAFGFEGFGCDGD+7FFBDFF<FB.(C9((:5.74/:CB?:F*55DFFFFFD6C((-3,>(5:621<?:?C?<<D<1(96(-353>C(3448<3<)..
@M04650:207:000000000-C238N:1:1101:20173:14257 2:N:0:19
GGACTACACGGGTTTCTAATCCTGTTTGCTCCCCACGCTTTCGAGCCTCAGTGTCAGTTACAGGCCAGAGAGCCGCCTTCGCCTCCGGTGTTCCTCCATATATCTACGCATTTCACCGCTACACATGGAATTCCACTCTCCTCTCCTGCACTCAAGTCTCCCAGTTTCCAATGCACACACTGGTTTAGGCCCCGCCTTTTACATCATGCTTAAGAAACCACCCTGCCTCGCTTTACGCCCCATAAATCCCGAAAAACGCTCGCACCCTCGTATTACCCTCTGTGGCTGCCCCTAGTTTGCC
+
CCCCCGG8,CFGGGGGGGGGGGGGGGGGGGGGGGGGGGGGGGD,CFGFGGG6FGGGGGGFGFF8FGFGFDGGGGGGCGGGGGG,F<CCFGGGG9EEG8,EFGGGGGGGDGGGFGGGGDEGGGGG:,FFGG,EFGGG,@DGGGGFGGDD8=FFGGGG;E,,,ADGGFFGB=ADDFG8@6+6@,,,@,,3,@,44@*1*9FF+;,+++5+*+5+:+=+;:F>4D(2()-/.*6(85+9)/BF*63/0@C3C).(()1(*((-(4)-/:((-(-(,86-C*)(,))),((4,*(*-18.:+)-5
@M04650:207:000000000-C238N:1:1101:23290:14274 2:N:0:19
GGACTACAGGGGTTTCTAATCCTGTTTGCTCCCCACGCTTTCGCGCCTCAGCGTCAGTTACAGACCAGAAAGCCGCCTTCGCCACTGGTGTTCCTCCACATCTCTACGCATTTCACCGCTACACGTGGAATTCCGCTTTCCTCTTCTGTACTCAAGCCTTTCAGTTTCCAATGACCTTCCACGGTTGAGCCGTGGGCTTTCACATCAGACTTAAGAAACCACCTGCGCTCGCTTTACGCCCAATAAATCCGGACAACGCTTGGGACCTACGTATTACAGCGGCTGCTGGCACGTAGTTAGC
+
CCCCCGGGGGGGGGGGGGGGGGGGGGGGGGGGGGGGGGGGGGGGGGGGGGGGGGGGGGGGGFFGGGGGGGGGGFGGGGGGGGGGGGGGFFGGGGGGGGGGGGGGGGGGGGCCFGGGGGGGGGGGGGGGGGGGGGGGGGGFGFGFGGGGGGGFGGGGGGGGGGGFFGGGGGGGGFGGGGGGGCCEGEGGGGGGGGGGGGGCCFGFFGGF*;DFFGCDFFGF=FDFBF@FFGFFFGFFCFDGE?D1C:4/;FD9::C?F;BF:8<25=:().3,.C74F7),(49>>?204=<9(,(8<G))6
@M04650:207:000000000-C238N:1:1101:16484:14297 2:N:0:19
GGACTACTGGGGTTTCTAATCCTGTTTGATCCCCACGCTTTCGCACATCAGCGTCAGTTGCAGACCAGAGAGCCGCCTTCGCCACTGGTGTTCCTCCATATCTCTGCGCATTTCACCGCTACACATGGAATTCCACTCTCCTCTTCTGCACTCAAGTCTCCCAGTTTCCAATGACCTTCCCCGGTTGAGCCGGGGGCTTTCACATCAGACTTAAGGAACCGCCTGCGCTCGCTTTACGCCCAATAATTCCGGATAACGCTTGCCACCTACGTATTACCGCGGCTGCTGGCACTTAGTTAGC
+
CCCCCEFGGGGGGGGGGGGGGGGGGGGGGGGGGGGGGGGGGGGGGGGGGGGGGGGGGGGGGGGGGGGGGGGGGGGGGGGGGGGGGGGGGGGGGGGGGGGGGGGGGGGGGGGGGFGGGGGGGGGGGGDFFFGGGGGGGGGGGGGFFGGGGGGFGGGGFGGGGGFFGGGGGGDGGGGFFFGGGGGGGGGGGGGGCECCCGGGFAFFA8:AEGGGEGGGF@GG>GB@<FFEFGBF?FFFF<8?G???GFADG=66<E<A46941,74*CBB:?642F:2EF079;3;><>0>E(2()6:>GAD<
@M04650:207:000000000-C238N:1:1101:28800:14302 2:N:0:19
GGACTACTCGGGTTTCTAATCCTGTTTGCTCCCCACGCTTTCGCGCCTCAGCGTCAGTTACAGACCAAAAAGCCGCCTTCGCCACTGGTGTTCCTCCACATCTCTACGCATTTCACCGCTACACGTGGAATTCCGCCTTTCTCTTCTGTCCTCAAGCCTTCCAGTTTCCAATGACCTTCCACGGTTAAGCCGTGGGCTTTCACATCAGACTTAAAAGGCCACCTGCGCGCGCCTTTCGCCCAATAATTCCGGACAAAGCTTGCTACCTACGTATTACCGCGGCTGCTGGCCCGTAATTAGC
+
CCCCCGGFFGGGGGEEFDA<<FFEFGGGGGGGGGGGGDEBEA@FGEGGFFEFFGFGGGGEGDGAFGGFGGGGFFEGGGGFGGCEDAFGGGGGA?FFGGGFFGAEC9F@7@FDEFFGGGGDG@9FEGFGEEDFGGGG+C+,EFGFCFFFGGEFGGF8DG8=?A==,CEGFGFGGFDD7:@,,E8E<>3EC9FGGEG5C9FFCBGFA*2;6FGF*=::C(8C(:9>EA@5.)(6(:B)+(;CC(80DCB>F?F9()7(2,.4-(1)*37,)56,434<EF-((4((,(.:0:(*--((,2),.
@M04650:207:000000000-C238N:1:1101:15785:14312 2:N:0:19
GGACTACCGGGGTATCTAATCCTGTTTGCTCCCCACGCTTTCGCACCTGAGCGTCAGTCTTTGTCCAGGGGGCCGCCTTCGCCACCGGTATTCCTCCACATCTCTACGCATTTCACCGCTACACATGGAATTCTACCCCCCTCTACAAGACTCTAGCCAACCAGTTTCAGATGCAATTCCCAAGTTAAGCTCGGGGCTTTCACATCTGACTTAATTGACCGCCTGCGTGCGCTTTACGCCCAGTAATTCCGATTAACGCTTGCACCCTCCGTATTACCGCGGCTGCTGGCACGGAGTTAGC
+
CCCCCGGGGGGGGGGGGGGGGGFGGGGGGGGGGGGGGGGGGGGGGGGGGGGGGGGGGFGGGGGGGFGGGGDGGGGGGGGGGGGGGGGGGGGGGGGGGGGGGGFFGGGGGGGGFGGGGGDDGGFFFGGGGGGGGGGGGGGGGGGFGGGGGGGFGGGGGGGCCEGGGGGGGFFGGGGGGGGGGGGGGGGF9EGGEGGGGGGGGFGFAGGF<DDF<FGGAEGGBG@DFFB)(96(9=FFF?EED11:CFBA>9?6?ECAG<>F6?C2CCB<:?>03::>GF?9B>99>(,547<??1(,(2646
@M04650:207:000000000-C238N:1:1101:6563:14320 2:N:0:19
GGACTACCCGGGTTTCTAATCCTGTTTGCTCCCCACGCTTTCGAGCCTCAGCGTCAGTTACAGACCAGAGAGCCGCCTTCGCCACTGGTGTTCCTCCATATATCTACGCATTTCACCGCTACACATGGAATTCCACTCTCCTCTTCTGCACTCAAGTCTCCCAGTTTCCAATGACCCTCCCCGGTTGAGCCGGGGGCTTTCACATCAGACTTAAGAAACCGCCTGCGCTCGCTTTACGCCCAATAAATCCGGACAACGCTTGCCACCTACGTATTACCGCGGCTGTTGGCACTTAGTTACC
+
C?<CCGGGGGGGGGGGGGGGGGG9FGGFGGGGGEFGFDEGGGGGGGC8AE<FGGFGGGGGGGGGGGGGGGGGFFFGGGGF?FGGGGGGGGGGGGDFEGFGGGGGGGGGGGGGFGFGGDGDGEDFGFGFF?FG;FFGGGGGGGGFGGGGGGGFGGD9CEDA@8,DFFCFFGGGFFGGG6F>EECEGEEFEGGGGEGE4CFGGA?8=8747FCFEF7++508:DB@FF(.337635>28?EGG?6?:7<AFF)4()1(>996465(*C(((((43:7<EG?97>F0(()-(3)+())-)<4-6
@M04650:207:000000000-C238N:1:1101:20438:14377 2:N:0:19
GGACTACTAGGGTTTCTAATCCTGTTTGCTCCCCACGCTTTCGCACCTGAGCGTCAGTCTTTGTCCAGGGGGCCGCCTTCGCCACCGGTATTCCTCCAGATCTCTACGCATTTCACCGCTACACCTGGAATTCTACCCCCCTCTACAAGACTCTAGCCTGCCAGTTTCAGGTGCAATTCCCAAGTTAAGCCCGGGGCTTTCACATCTGACTTAATTGACCGCCTGCGTGCGCTTTACGCCCAGTAATTCCGATTAACGCTTGCACCCTCCGTATTACCGCGGCTGCTGGCACGGAGTTATC
+
CCCCCGGGGGGGGGGGGGGGGGGGGGGGGGGGGGGGGGGGGGGGGGGGCFGGGGGGGGGGFFGGGGGGG7FGGGGGGGGGGGGGGGGGG>FFCFFGG?GGGGGGGGGGGGGGGGGGGGGGGGGGGGGGGFAFG,DDDGFGGGGFCGGCDGGFF,DF9@F?FGGGGGGG97;FGG?9BDGGG9BDGGGGGF,7EGCEGCFFGFGFFGGFFGGGEFGGACGGFGFFFFF5;G6BB5@AFFGEG?0>>*.6CFF::57):21:,8>?GDB?<B0:0;?AGD?>9(((,4:5250<3606?6)).
@M04650:207:000000000-C238N:1:1101:23967:14400 2:N:0:19
GTACTACCGGGGTTTCTAATCCTGTTTGCTCCCACCGCTTTCGGGCTGCAGCGTAGCTTGCTGCGAAAAAAGCCTCCTAGGCCCCGGGTGTTCCGCCACCTCACGACCCGTTTAACCCTCACTCGAGGAATGCCGCTTGTCTTTTCTGCCCACCCCCCTTCCAGCTTCCAATAACCTTCCCCGGTGGGGCGGGGGGCTTCCACATGGGACTCAGGAAACGCCCATCCCCCTGTTTGCGCTAAGAACATCGGCCCAACCTGCCTCTCTCACTACTAACCCGCCGCATGGGCAACGCTGTCGC
+
A68-,,;E@FGG@+6FF,CF<6<<@@,CD,6,C,,,++6CD,,6+++,,;,,76,7,<,,,,:,+++CF<>,,4,,,,,944,,+8+4+8@+,5++?=@,4B,,,++++4+B<+9,,,,+,:,5+,+3+,,3C,@+;E+@9+,+7,@@,9,*3*6*5*1,5,=,,,,6?@,4*76,4:C8:,=*4****4***/**)9*09=C)9**7(*92,2**8(**,)4(()(0()((.+*,138*1(.-**(.273((<*(*-.(((*.**,)4)))(+)-+*,,((((-4:(45(*((-(-*)-(
@M04650:207:000000000-C238N:1:1101:7429:14413 2:N:0:19
GGACTACTGGGGTATCTAATCCTGTTTGCTCCCCATGCTTTCGCGCCTCAGCGTCAGTTACAGACCAGAGAGCCGCCTTCGCCACTGGTGTTCCTCCATATATCTACGCATTTCACCGCTACACATGGAATTCCACTCTCCTCTTCTGCACTCAAGTCTCCCAGTTTCCAATGACCCTCCCCGGTTGAGCCGGGGGCTTTCACATCAGACTTAAGAAACCGCCTGCGCTCGCTTTACGCCCAATAAATCCGGACAACGCTTGCCACCTACGTATTACCGCGGCTGCTGGCCCGTCGTTAGC
+
CCCCCGGGGGGGGGGGGGGGGGGGGGGGFGGGGGGGGGGGGGEFGGGGGGGFGGGGGGGGGGGGFGGC8EFGGGGGGGGGGGGGGGGGGGGGGGGGGGFEFFFGGGGGGCGGGGGGGGGGGGGGGFFFFFGGGGGGGGGGGGFFGGGGFGGFGDGGGGGGGGGGGFGGGG;EFCEEFFGGGGGGGG6FFGGGGG>EGDGGGFGCFFGF*2CGFGGGFFGGFGFD081)6C60:FFAF?GCEB10DC>DGFFF?FG?GFF6:?C>GG:(.4:44<7>GGB>>F666:??(/(*(,(((2(4.
@M04650:207:000000000-C238N:1:1101:19223:14448 2:N:0:19
GGACTACCCGGGTTTCTAATCCTGTTTGCTCCCCACGCTTTCGAGCCTCAGTGTCAGTTACAGGCCAGAGAGCCGCTTTCGCCTCCGGTGTTCCTCCATATATCTACGCATTTCACCGCTACACATGGAATTCCACTCTCCTCTCCTGCACTCAAGTCTCCCAGTTTCCAATGCACACAATGGTTGAGCCACTGCCTTTTACATCAGACTTAAGAAACCACCTGCGCTCGCTTTACGCCCAATAAATCCGGACAACGCTTGGGACCTACGTATTACCGCGGCTGCTGGCCCGTAGTTAGCC
+
CCCCCGGFGGGGGGGGGGGGGGGGGGGGGGGGGGGGGGGGGGGGGGGGGGGFGGGGGGGGGGGGGGGGGGGGGGGGGGFGGGGGGGGGGGGGGGGGGGFFGFGGGFGGGDGCGGGFGGGDGGCFFGG?EEFGGGGGGGGGGGGFGGFGGGGFGGGGGGA;FGGGGGGGGGGGGGGGGGG6AFCFC@EGEGFGGGGFFGFFGBAFFGC6EFGGC<CFFFGGFGBFFFA;2/2@9CF=??GGD613CFCFGFFFFDGDD913:656F*,538:?>C<AC*130079??:?:5474043)+-6>
@M04650:207:000000000-C238N:1:1101:10917:14458 2:N:0:19
GGACTACTGGGGTTTCTAATCCTGTTCGCTCCCCACGCTTTCGTTCCTCAGCGTCAGTTACTGCCCAGAGACCCGCCTTCGCCACCGGTGTTCCTCCTGATATCTGCGCATTTCACCGCTACACCAGGAATTCCAGTCTCCCCTACAGCACTCAAGTCTGCCCGTATCGCCTGCACGCCCACAGTTAAGCTGCGGGATTTCACAAACGACGCGACAAACCGCCTCCGAACTCTTTACGCCCAGTAATTCCGGACAACGCTCGCACCCTACGTATTACCGCGGCTGCTGGCACGTAGTTTGC
+
CCCCCGGGGGGGGGGGGGGGGGGGGGGGGGGGGGGGGGGGGFGGGGGGGGFGGGCGGEFGGAFFGFFGGGGGFGDCEGFGGGGGGGGGGGGGGGGGGFDGGGGGGGGGFGGGGCFGGEGGGGGGGGG:FBEFGGGGFGGGGGGFGGGFGGGBFGGGFGDGFGGGEGGGGGGGGGFGFGDG*<CCFD;D9CBFGEEED4CFGFGFFGF>>4536/CD>(:C;G61(04:65:A9999??8CE?BFFFF<C*)4(79<F9>??07(9C???FF38756@7:00216(0,8:E0+(..,4<)..
@M04650:207:000000000-C238N:1:1101:10483:14470 2:N:0:19
GGACTACTCGGGTTTCTAATCCTGTTTGCTCCCCACGCTTTCGAGCCTCAGCGTCAGTTACAGACCAGAGAGCCGCCTTCGCCACTGGTGTTCCTCCATATATCTACGCATTTCACCGCTACACATGGAATTCCACTCTCCTCTTCTGCACTCAAGTCTCCCAGTTTCCAATGACCCTCCCCGGTTGAGCCGGGGGCTTTCACATCAGACTTAAGAAACCGCCTGCGCTCGCTTTACGCCCAATAAATCCGGACAACGCTTGCCACCTACGTATTACCGCGGCTGCTGGCACGTAGTTAGC
+
CCCCCGGGGGGGGGGGGGGGGGGGGGGGGGGGGGGGGGGGGGGGGGGGGGGGGGGGGGGGGGGGGGGGGGGGGGGGGGGGGGGGGGGGGGGGGGGGGGGGGFGGGGGFGGGGGGGGGGGGGGGGGFGFEFGFGGGGGGGGGGGFGGGGGGGFGGGGGGGGFGGGGGGGGGGGGGGGGGGGGGGGGEGGGGGGCECEGGGGGFGFFGFFFG6FFGCFF@GGFGFFFF9B0DFFFGF>B<EGGBB?FG44C?@B?EGBC>>?:?GFGF?08??13@7AGG?F0>>>6?27?GBF11(.8F4:6
@M04650:207:000000000-C238N:1:1101:29322:14527 2:N:0:19
GGACTACCCGGGTATCTAATACTGTTTGCTCCCCATGCTTTCGCGCCTCAGCGTCAGTTATAGACCAGAAAGTCGCCTTCGCCACTGGTGTTCCTCCACATCTCTACGCATTTCACCGCTACACGTGGAATTCCACTTTCCTCTTCTATCCTCAAGCCTTCCAGTTTCCAATGACCTTCCACGGTTGAGCCGGGGGCTTTCACATCAGACTTAAGGAACCGCCTGCGCTCGCTTTACGCCCAATAAATCCGGACAACGCTTGCCACCTACGTATTACCGCGGCTGCTGGCACGTAGGTAGC
+
CCCCCGGGGGGGGGFEFFGF,EFG@FGFGGGCFGGGCFFGGGGGGGEG:FGGGGGGGFGGGGGGGGGGGGGGGGGD8FFFCEGGGGGGGGGGGGGGFFGGGFGGGGDFGEFEGGFFEGEDG:FCEDFECFFGG9E?EDFG,=ED=AFFADFBFFGCFC8BFGGG5CEG9@FAFGGFGFGGGGCGGGE6CFGGEEGGGGGGGFGFFF+;3;4@EGGGFD6C;8(8?A;)(:960*:4=65CC2,(2>>AGF@>BFGFGB2,-3987<?157:2<72<C*4499;>BF?):=79:?:0(A972
@M04650:207:000000000-C238N:1:1101:11344:14540 2:N:0:19
GGACTACCCGGGTTTCTAATCCTGTTCGCTCCCCACGCTTTCGAGCCTCAGCGTCAGTTACAGTCCAGAGAGTCGCCTTCGCCACTGGTGTTCTTCCTAATCTCTACGCATTTCACCGCTACACTAGGAATTCCACTCTCCTCTCCTGCACTCTAGATACTCAGTTTGGAATGCAGTACTCGGGTTGAGCCCAAGTATTTCACATCCCACTTAAGTATCCGCCTACGCTCCCTTTACGCCCAATAAATCCGGATAACGCTCGCCACCTACGTATTACCGCGGCTGCTGGCACGTAGTTAGC
+
CCCCCGGGGGGGGGGGGGGGGGGGGGGGGGGGGGGGGGGGGGGGGGGGGGGGGFGGGGGGGGGGGGGGGGGGGGGGGGGGGGGGGGGGGFGGGGGGGGGGGGGGGGGGGGGGGGGGGGGGGGGGGGGGGGFGGGGGGFFGGGGFGGGGGGGFGGGFFGGGGGGGGFGGGGGGGGFFGGGGGGGGGGGGGGGGFF>CFGGGGFGFF?FFCFGGFGGGFEF7AF>AAFDEFGFD:FFFF?EGGFFFGGFFGFFFFFGFGFFFD>G0<EFFFF04<C?AGGFF>BFBFF?FFDFGBF::FE<B<
@M04650:207:000000000-C238N:1:1101:27753:14590 2:N:0:19
GGACTACCGGGGTTTCTAATCCTGTTCGCTACCCACGCTTTCGCACCTCAGCGTCAGTTACAGACCAGAGAGTCGCCTTCGCCACTGGTGTTCCTCCACATATCTACGCATTTCACCGCTCCACGTGGAATTCCACTCTCCTCTTCTGTACTCAAGTCCCCCAGTTTCCAATGACCTACCACGGTTAAGCCGTGGGATTTCACATCAGACTTAAAGGACCGCCTGCGTGCGCTTTACGCCCAATAATTCCGTACAACGCTCGCCCCCTACGTATTACCGCGGCTGCTGGCACGGAGTTAGC
+
CCCCCGGGGGGGGGGGGGGGGGGGGGGGGGGGGGGGGGGGGGGGGGGGGGGGGGGGGGGGGGGFGGFGGGGGGGGGGGGGCEGGGG<FGGGFGGGGGGGGGGFGGGGGGGGGGGFGGGGGGGGGGGGGC?FFGGGGGGGGGGFFGGGFFFFDFGG8FGCGGGDGGGGGGGDGDFGGCCGGGGGEGGGGFFG5;EG5>F:AFFGFFC7>BFGGCFG7A2C<5C;605(2<GFFFCAEF?EFG??BGGFBF??,(77<FF66:>D9DEFB?F0(.<5<FGB03;FF6?DFFG?F1(4(,*6).
@M04650:207:000000000-C238N:1:1101:13119:14607 2:N:0:19
GGACTACCGGGGTTTCTAATCCTGTTTGCTCCCCACGCTTTCGAGCCTCAGCGTCAGTTACAGTCCAGAGAGCCGCCTTCGCCACTGGTGTTCTTCCTAATCTCTACGCATTTCACCGCTACACTAGGAATTCCACTCTCCTCTCCTGCACTCTAGATAACCAGTTTGGAATGCAGCACCCAAGTTTAGCCCGGATATTTCACATCCCACTTAATCATCCCCCTACGCTCCCTTTACGCCCAGTAAATCCGGATAACGCTCGCACCCTACTTATTACCGCGCCGTCTCGCACGTAGCTACC
+
CCCCCFFGDGCEF7FGFFGGFGFGEFECFFFG8FFG7C:CFGG<CFBFGF@EEGGGGGA9F,CFFGGG9E8B,@@BFEGFFFG:=FC8EFE?FAEFGAE<FFGGFGCFG:FEAFGGFGDG7FEGC:=,<FFCFGGGAF,A4AFFGGAD,=DDDDEEFD;;,AEFFGG9E8=DDDFF86AD+3+@:,,,2DFF7C*@;<@:9+3+=9496FGG=8=:84D?(*((-)-?54(03:A31,8<F;?@D+).;;A(4):)81,24(1(3?:0(4)..0).<73,3((-,4(,4C9G(3.,(<447
@M04650:207:000000000-C238N:1:1101:16428:14620 2:N:0:19
GGACTACCGGGGTATCTAATCCTGTTTGCTCCCCACGCTTTCGAGCCTCAGCGTCAGTTACAGTCCAGAGAGTCGCCTTCGCCACTGGTGTTCTTCCTAATCTCTACGCATTTCACCGCTACACTAGGAATTCCACTCTCCTCTCCTGCACTCTAGATAACCAGTTTGAAATGCAGCACCCAAGTTGAGCCCGGGTATTTCACATCCGACTTAATCATCCGCCTACGCGCCCTTTACGCCCAGTAAATCCGATTAACGCTCGCCACCTACGTATTACCGCGGCTGCTGGCACGTAGTTAGC
+
CCCCCEFG:FGGG@FFGGGGGGGGGGGGGFFGGGGGGGGGGGG?DGFFGGGGGGGGGFGCCFFGGGGGAFEF,,CCFGGGGGGGG8FGGGGFGGAGCFFGGGGGGGFGGGGGGGGGGGGGGF9EEFAFFFGGGFFGFD9E@DGFFF9,6AFF?>D@,@,,,ADFGGGF,E>FFFDF,0DD>CGFGGCF7EFDGE@19DGGFFACC9D*:9CDC+++9*D7=C@FF65)(1(3:FAEF?EGD@6@GC36FAE,(8<<C?04073(*2(.4>02<E7AEF?;>2((2??F0:1<633:2:<A<
@M04650:207:000000000-C238N:1:1101:26817:14625 2:N:0:19
GGACTACACGGGTTTCTAATCCTGTTTGCTCCCCACGCTTTCGAGCCTCAGCGTCAGTTACAGTCCAGAGAGTCGCCTTCGCCACTGGTGTTCTTCCTAATCTCTACGCATTTCACCGCTACACTAGGAATTCCACTCTCCTCTCCTGCACTCTAGATAACCAGTTTGGAATGCAGCACCCAAGTTGAGCCCGGGTATTTCACATCCCACTTAATCATCCGCCTACGCTCCCTTTACGCCCAATAATTCCGGACAACGCTTGCCACCTACGTATTACCGCGGCTGCTGGCACGTAGTTAGC
+
CCCCCGGGGGGGGGGGGGGGGGGGGGGGGGGGGGGGGGGGGGGGGGGGGGGGGGGGGGFFGGGGFGGGGGGFGGGGGGDFGGGGGGGGGFGGGGGGGGGGGGGGGGEGGGGDFCFFGGDDGGGGGFGGGDFGGGGGGGFGGFGFCFGGGGGFFCFFEDGF8FFDFGGGGGGGFGGGGDGGGGGFG<DACGG??CE+;CBFGFGFFF>6=FDFFGC9FFGGD>AFF>@49DB9@C)>BDGGE0=D*>CFFFFB;DGFGFF;1:G0*9<?7?B?FC?FFG092(7;>BFF?:7A:1(3:G)6-
@M04650:207:000000000-C238N:1:1101:14214:14626 2:N:0:19
GGACTACCAGGGTTTCTAATCCTGTTTGATCCCCACGCTTTCGCACATCAGCGTCATTTACAGACCAGAGAGCCGCCTTCGCCACTGGTGTTCCTCCATATCTCTCCGCATTTCACCGCTACACCTGGAATTCCACTCTCCTCTTCTGCACTCAAGCTCCTCAGTTTCCACTGACCCTCCATGGTTGAGCCTGGGCTTTCCCATCAGCCTTAAAAAACCGCCTACGCGCGCTTTAAGCCCAATAATTCCTGATAACACTTTCCACCTACGTCTTACCCCCGCTGCTTGCCCGTAGTTTGCC
+
-@-8<CF<,CFCF6F,E@;FGE9-E@@;,,C<@FGGGGDC8B:C,@+4FCE,CB6C,FG,F9,CFC,F@6@FC@C7FE:F<7:CF,9CCA6?,,@?D=C,C,@FF,:@:CGEGGGFFG+0>F@G,,AFF,FFFF,,@99,=8=@FC9=CA=D8,=,,,@8,:=DGG,;DG,8+C8AC68+,,7,CDC,@E8E973,=5>,+;,B****04?5=8+*35**-?>((/()(14(35+.+/+**(65C:96++19)*:)*.5).)*:78:>:68(48-6<0,--(4(13420+)*-((-67)).
@M04650:207:000000000-C238N:1:1101:24283:14658 2:N:0:19
GGACTACCAGGGTTTCTAATCCTGTTTGCTCCCCACGCTTTCGCACCTGAGCGTCAGTCTTTGTCCAGGGGGCCGCCTTCGCCACCGGTATTCCTCCACATCTCTACGCATTTCACCGCTACACGTGGAATTCTACCCCCCTCTACAAGACTCTAGCCAACCAGTTTCAGGTGCAATTCCCAAGTTAAGCCCGGGGCTTTCACATCTGACTTAATTGACCGCCTGCGTGCGCTTTACGCCCAGTAATTCCGATTAACGCTTGCACCCTACGTATTACCGCGGCTGCTGGCACGGAGTTAGC
+
CCCCCGG?@FGGGGGGGGGGGGGGGGGGGGGGGGGGGGGGGGGCCG+AAFGGGGGGGF<FGCE,EFGGGGGGGCFGGGGGGGGG7FGGGBFFGGGFGGCFGCGGGGGGGGGGGGGGGGGGGGGGDGGGGGGGGFGFGGGDGGGFFGCF=CFFGGGG9D3:?FEGGFGGF@,7;FDCGGGGGGGFFGGGDG89EGGGGGG6CA9=+;CF7:FFEGFFFEGG(7>;0AB>1D9FFGFAFFGGGF<?F=24DFFFFDGFGB>33(3<GGF?(4:?<F?BGG?((2699??DFG:<1364?GF26
@M04650:207:000000000-C238N:1:1101:25275:14709 2:N:0:19
GGACTACCGGGGTATCTAATCCTGTTTGCTCCCCACGCTTTCGAGCCTCAGCGTCAGTTACAGTCCAGAGAGTCGCCTTCGCCACTGGTGTTCTTCCTAATCTCTACGCATTTCACCGCTACACGTGGAATTCCACTTTCCTCTTCTATCCTCAAGCCTTCCAGTTTCCAATGACCTTCCACGGTTAAGCCGTGGGCTTTCACATCAGACTTAAAAGGCCGCCTGCGCGCGCTTTACGCCCAATAATTCCGGACAACGCTTGCCACCTACGTATTACCGCGGCTGCTGGCACGTAGTTAGC
+
CCCCCGGGGGGGGGGGGGGGGGGGGGGGGGGGGGGGGEGEGGGGGGGGGFFFGFFGGGGGGGFGGGGGGDGGGGGGGDGGGGGGEFFGGGGGGGGGGGGGFEEGGGGFGGGGGGGGGGGGGGGGCFFGC5CEFFGGFGGGGGGFGGGGGGGFGDCFGGGGEFDACBFGGG;FGGGFFGGGGGGGGGGGGFCEGGGGGGGGGFCCF47ABGGGEGDGFFGG@G=(5A@EBG06(:;EF6EGG0::FCDFGFF6:BG3C>FB23C?C?<?(2::49:4<:<BFF991(.37*(<:?FFFGA<6
@M04650:207:000000000-C238N:1:1101:10038:14715 2:N:0:19
GGACTACACGGGTATCTAATCCTGTTTGCTCCCCACGCTTTCGCGCCTCAGCGTCAGTTACAGACCAAAAAGTCGCCTTCGCCACTGGTGTTCCTCCACATCTCTACGCATTTCACCGCTACACATGGAATTCCACTCTCCTCTTCTGCACTCAAGTTCCCCAGTTTCCAATGACCTTCCCCGGTTGAGCCGGGGGCTTTCACATCAGACTTAAGGAACCGCCTGCGCTCGCTTTACGCCCAATAAATCCGGACAACGCTTGCCACCTACGTATTACCGCGGCTGCTGGCACGTAGTTAGC
+
CCCCCGGGGGGGGGGGGGGGGGGGGGGGGGGGGGGGGGGGGGGGGGGGGGGGGGGGGGGGGGGGGGGGGGGGGGGGGGGGGGGGGGGGFEGGGGGGGGGGGGGGGGGGGGGGGGGGGGGGGGGGFGGGGGGGGGGGGGGGGGGFGGFGGGGFGGFFFGGGGGGGFGAFGGAFGCEGGGGGGGGGGGGGGGGG5EGGGGGGGFGFFGFF@GGGECGGFFFGFC0;;FFF9DFF?GFAF?EGG:<3*:AFGF:>B@DBF>9<?BCB>+24(4:BBGF<FFF>;>06>FF?:E0CF0:21<4>A
@M04650:207:000000000-C238N:1:1101:6994:14716 2:N:0:19
GGACTACTCGGGTTTCTAATCCTGTTTGATCCCCACGCTTTCGCACATCAGCGTCAGTTACAGACCAGAGAGCCGCCTTCGCCACTGGTGTTCCTCCATATCTCTGCGCATTTCACCGCTACACATGGAATTCCACTCTCCTCTTCTGCACTCAAGTTCCCCAGTTTCCAATGACCTTCCCCGGTTAAGCCGTGGGCTTTCACATCAGACTTAACAGGCCGCCTGCACTCGCTTTACGCCCAATAATTCCGTACAACGCTTGCCACCTACGTATTACCTCGGCTGCTGTCCCGTAGTTAAC
+
CC9CCGFAFGGGGCFFGGGGGGCFFGGG9FCFGGGCFGGGGGGG:FEGGGGGGGGGGGGGGGGGGGGGGGGGGGGGDEGGGGGGGGGGGFGGGADGGGGGGGGFGGGGGGGG<DFGG:EGDGG@=EFGG?FFFGGGGGGG8FGFGGDADFG?FFGFGGDA?FFCAECG@ADFFGGGGDGF,@CGGG6CFGGGCCECDGFGGFE>F>7637DGCC+=*)=?=C@=2A(6*24;DGFCCDGGE?DD<;)9>FA)(5>CC69<((92CFFB0((()2.4E7)5:08:B6).)0)+(.3(-<)).
@M04650:207:000000000-C238N:1:1101:28546:14733 2:N:0:19
GGACTACTGGGGTTTCTAATCCTGTTTGCTCCCCATGCTTTCGCGCCTCAGCGTCAGTTATAGACCAGAAAGTCGCCTTCGCCACTGGTGTTCCTCCACATCTCTACGCATTTCACCGCTACACGTGGAATTCCACTTTCCTCTTCTATCCTCAAGCCTTCCAGTTTCCAATGACCTTCCACGGTTAAGCCGTGGGCTTTCACATCAGACTTAAAAGGCCGCCTGCGCGCGCTTTACGCCCAATAATTCCGGACAACGCTTGCCACCTACGTATTACCGCGGCTGCTGGCACGTAGTTAGC
+
CCCCCGGGGGGGGGGGGGGGGGGGGGGGGGGGGGGGGGGGGGGGGGGGGGGGGGGGGGGGGDGGGGGGGGGGEGGGGGGGGGGGGGGGGGGGGGGGGGGGGGGGGGGGGGGGGGGGGGGGGDFGEDCFGGGGGGGGG=EFGGGFGGGGGGGFGGGGGGGGGGGGGGGGGGGGFECFFFFGFGGGGGGGFGGGGEEGGGFGGFGFFGGFEGGGFGGGFAGGFGBDFFBF@GFFFGFFF?GGG@03F=5CGFF>?FGFG>FFFFG?GGFBFFFFFF?AGGFBBF>;>BFBBC1C?:BF(CAA6
@M04650:207:000000000-C238N:1:1101:18771:14748 2:N:0:19
GGACTACCCGGGTTTCTAATCCTGTTTGCTCCCCACGCTTTCGCACCTGAGCGTCAGTCTTTGTCCAGGGGGCCGCCTTCGCCACCGGTATTCCTCCACATCTCTACGCATTTCACCGCTACACATGGAATTCTACCCCCCTCTACAAGACTCTAGCCAACCAGTTTCAGATGCAATTCCCAAGTTAAGCTCGGGGCTTTCACATCTGACTTAATTGACCGCCTGCGTGCGCTTTACGCCCAGTAATTCCGATTAACGCTTGCACCCTCCGTATTACCCCGGCTGCTGGCACGGAGTTAGC
+
CCCCCGGGGGGGGGGGGGGGGGGFGGGGGGGGGGGGGGGGGGGGGGGGCGGGGGGGGGGGGGGFFGGGGGGGGGGGGGDGGGGGGBGGGGGGGGGGGGFFGGGGGGGGGGGGFGGGGGGDCGGGGGGGGFGGGFFFF8?FGGGFGGFC@FFFGEFE9FCFGGDGGFGGFGG9CGGFGGGGGGCFGGGCEF99CEE5DGGGGFG6@FFF3@FFEGGGCEGGFGFFFF1819(-9GFFB?GDG(3.::ADG?@:18*:GBBB?FGFGGF6:?6B(A7AG>(,((4,4().5E(<03(1:;2)6
@M04650:207:000000000-C238N:1:1101:23755:14779 2:N:0:19
GGACTACTAGGGTTTCTAATCCTGTTTGCTCCCCACGCTTTCGCACCTGAGCGTCAGTCTTTGTCCAGGGGGCCGCCTTCGCCACCGGTATTCCTCCACATCTCTACGCATTTCACCGCTACACATGGAATTCTACCCCCCTCTACAAGACTCTAGCCAACCAGTTTCAGATGCAATTCCCAAGTTAAGCTCGGGGCTTTCACATCTGACTTAATTGACCGCCTGCGTGCGCTTTACGCCCAGTAATTCCGATTAACGCTTGCACCCTCCGTATTACCGCGGCTGCTGGCACGGAGTTAGC
+
CCCCCGGGGGGGGGGGGGGGGGGGGGGGGGGGGGGGGGGGFGGGGGGGGGGGGGGGGGGFGGGGGGGGGGGGGGGGGGGGGGGGGGGGGGGGGGGGGGGGGGFGGGGGGGGGGGGGGGGGGGGGGGGGGGGGGGGG9D=FGGGFFGGFGGGFGGGFGGGGGGGGGGGGGACGGGGGGGGGGAFFGGFGGGFFGGGGGGGGGFGFFGGFFGGGFGGGFFGGFGFFFFFEFGF@BEFBFFGGGFF?FGBFGFFFBBCAGFBFFFGFG62??B9B?8>2AF:BB09>>B:7?EBGF9>4-C9)4
@M04650:207:000000000-C238N:1:1101:23564:14804 2:N:0:19
GGACTACTCGGGTATCTAATCCTGTTTGCTCCCCACGCTTTCGCACCTGAGCGTCAGTCTTTGTCCAGGGGGCCGCCTTCGCCACCGGTATTCCTCCACATCTCTACGCATTTCACCGCTACACGTGGAATTCTACCCCCCTCTACAAGACTCTAGCCAACCAGTTTCAGATGCAATTCCCAAGTTAAGCTCGGGGCTTTCACATCTGACTTAATTGACCGCCTGCGTGCGCTTTACGCCCAGTAATTCCGATTAACGCTTGCACCCTCCGTATTACCGCGGCTGCTGGCACGGAGTTAGC
+
CCCCCGGGFGGGGGGGGGGGGGGGGGGGGGGGGGGGGGGGGGGGGGGGFEGGGGGGGGGGGGGGGGGGGGGGGGGGGGGGGGEGGGGGGGGGGGGGFGGFFGGGGGGGGGGGCGGGGGGGGGGGGGGGCGGGFFFGGGGGGGGFGGFFFGGFGGGGGGCEFGGCFFGGGGDAFGGCEFGGGGGGGGGGGGBCEE=EC<FFFFGFFGGFFGGGFGDFFFGGBG><FF9>1CBFFGFFFFGGG<?>7CAFGFFFBFG>F21<:?D?GC??FFFFFG?BG*4639B>0??D053A<F04(;44.
@M04650:207:000000000-C238N:1:1101:15783:14813 2:N:0:19
GGACTACACGGGTTTCTAATCCTGTTTGCTCCCCACGCTTTCGCACCTGAGCGTCAGTCTTTGTCCAGGGGGCCGCCTTCGCCACCGGTATTCCTCCACATCTCTACGCATTTCACCGCTACACGTGGAATTCTACCCCCCTCTACAAGACTCTAGCCAACCAGTTTCAGATGCAATTCCCAAGTTAAGCCCGGGGCTTTCACATCTTACTTAATTTACCGCCTGCGTGCGCTTTACGCCCAGTAATTCCGATTAACGCTTGCACCCTCCGTATTACCGCGGCTGCTGGCACGGAGTTAGC
+
CCCCCFDCDGEGGGGGGGGGGGGGGGGGGGGGGGGGGGGGGCFFGGCFCFDGGGGGGGCFEFFGGGGFG@FEG7C7EGGGGGGGE8FGGEGG9FEGGFF=<FEAE9FFG>GGGGG9EFGGGG@EFA8CFCEFF?F9=,6C@DGFFG,9,4:?8CFF,@F?C:EAFGGGGF,ECC72B::,,?:8FFGFFE,*:=:C)9FF>7<+39;+9+:@):@D7<9FDD64(;3;:C9BFG5<F18*286,*:<5:608:D*.:603(6*)*248?061:87290(((,(,,(.40*302(49?GB44
@M04650:207:000000000-C238N:1:1101:12587:14843 2:N:0:19
GGACTACTCGGGTTTCTAATCCTGTTTGATCCCCACGCTTTCGCACATCAGCGTCAGTTACAGACCAGAGAGCCGCCTTCGCCACTGGTGTTCTTCCATATCTCTGCGCATTTCACCGCTACACATGGAATTCCACTCTCCTCTTCTGCACTCAAGTTCCCCAGTTTCCAATGACCCTCCACGGTTGAGCCGTGGGCTTTCACATCAGACTTAAGAAACCGCCTACGCGCGCTTTACGCCCAATAATTCCGGATAACGCTTGCCACCTACGTATTACCGCGGCTGCTGGCACGTAGTTAGC
+
CCCCCGGGGGGGFGGGGGGGGGGGGGGGGGGGGGGGGGGGGGGGGGGGGGGGGGGGGGGGGGGGGGGGGGGGGGGGGGGGGGGGGGGGGGGGGGGGGGGGGGGGGGFGGGGGGGGGGGGGGGGGGGGGGGGGG9FGGGGGGGGFGGGGFFGFGGGGGGGFGGGGFGGGGGGGGDGGGGGGGGGGGGGFGGGGGGGGGGGGGFGFCGGF=CDGFGGDFFGGFGF?FFFEFGFF@EFFF6EGG;/4C*5AFFFF?DGF=:>?18G7CG?<?BB2>9:AGG:B>>FB>?:?FGBGF6(11C>>5
@M04650:207:000000000-C238N:1:1101:4808:14849 2:N:0:19
GGACTACTAGGGTTTCTAATCCTGTTTGCTCCCCACGCTTTCGAGCCTCAGCGTCAGTTACAGACCAGAGAGCCGCCTTCGCCACTGGTGTTCTTCCATATATCTACGCATTTCACCGCTACACATGGAATTCCACTCTCCTCTTCTGCACTCAAGTCCCCCAGTTTCCAATGCCACTCCACGGTTGAGCCGGGGGCTTTCACATCAGACTTAAGAAACCGCCTGCGCTCGCTTTACGCCCAATAAATCCGGACAACGCTTGCCACCTACGTATTACCGCGGCTGCTGGCACGTAGTTAGC
+
CCCCCGG,6FFFFFGGGGGGGGGGGGGGFF9FGGGGGGGGGGG<FGFGGFFFEGGGGGGGF,6,CFGF,CFFGGGGGGGGGG7F:FGGGGGGG,,FE,BFGGGGGGAFFGGGGGGGGGGGGGGGF,,BFFGGGGDGF8=FFGGF9E=FFGGFGEGGD,,6@@8EF;DGCD9C=3,,6=@8,8BEEGCGGGGC7EG>DGGGDFGFF;:;*6C>@7+147CD;):;?)::7<(:@F34F0EE52444C>AGFE9:5C?<>0:?BD?*A??7:::79()<23((4;BF?>4(*(+(.2(4C4<<
@M04650:207:000000000-C238N:1:1101:2693:14850 2:N:0:19
GGACTACAGGGGTTTCTAATCCTGTTTGCTCCCCATGCTTTCGCGCCTCAGCGTCAGGTATAGACCAGAAAGTCGCCTTCGCCACTGGTGTTCCTCCACATCTCTACGCATTTCACCGATACACGTGGAATTCCACTTTCCTCTTCTATCCTCAAGCCTTCCAGTTTCAAATGACCTTCCACGGTTAAGCCGTGGGCTTTCACATCAGACTTAGAAGGCCGCCTGCGCGCGCTTTACGCCCAAGAATTCCGGACAAAGCTTGCCACCTCCGATTTACCGCGGCTGCGGGCACGTAGGTAGC
+
<CCC<C<F@FCC@CFGGF9<EA,CC@ECFFGFGGG<E8@FCFGGGG7FFEFGGGCCFCEFCFGGGEF@FFGFCE@C@BFGGGEGG@FG9B,?F9=<EFFG<BDDGGGD+C=:F<FEA4++@@>EC,:?CFF@??CE;,=<99;D,=@F<,4DD9EDFFE9,8EDB,=9,@D@=FGFA2@D=FE@GEGGGGGD?CCE>FCGGFG=+*596C>C6DFD1/49))--(2(89)261:))1387*/(/*0).*192()/4*,.2).*5C+,4((,((*()3:8;9((-((,(-:7*-,(2(2),,
@M04650:207:000000000-C238N:1:1101:6689:14914 2:N:0:19
GGACTACTAGGGTTTCTAATCCTGTTTGCTCCCCACGCTTTCGCACCTGAGCGTCAGTCTTTGTCCAGGGGGCCGCCTTCGCCACCGGTATTCCTCCACATCTCTACGCATTTCACCGCTACACATGGAATTCTACCCCCCTCTACAAGACTCTAGCCAACCAGTTTCAGATGCAATTCCCAAGTTAAGCTCGGGGCTTTCACATCTGACTTAATTGACCGCCTGCGTGCGCTTTACGCCCAGTAATTCCGATTAACGCTTGCACCCTCCGTATTACCGCGGCTGCTGGCACGGAGTTAGC
+
CCCCCGGGGGGGGGGGGGGGGGGGGGGGGGGGGGGGGGGGGGGGGGGGFGGGGGGGGGGGGGGGGGGGGGEFGGGGGGGGGGGGGFGGGGGGGGGGGGGGGGGGGGGGEGGGGGGGGGGGEGGGGGFGGGGGGGGGGFFGGGGFEFGFDFFFGGGGGFGGGGGGFGGGG9FFFGGGFCCGGFGGGGGGGGFGDGGGGGGGGFGFFGGFFGG7;FFG=4EGFGFFFFFE0529>GFFFFGGEFF?GGA9>?:??DD<F0>?01CBGGFB?F0(,23<F>(-((-3((5)5EFG?09(4EA<6
@M04650:207:000000000-C238N:1:1101:13436:14931 2:N:0:19
GGACTACTAGGGTATCTAATCCTGTTTGCTCCCCATGCTTTCGTTCCTCAGCGTCAGTTACTGCCCAGAGACCCGCCTTCGCCACCGGTGTTCCTCCTGATATCTGCGCATTTCACCGCTACACCAGGAATTCCAGTCTCCCCTACAGCACTCAAGTCTGCCCGTATCGCCTGCACGCCCACAGTTAAGCTGCGGGATTTCACAAACGACGCGACAAACCGCCTACGAACTCTTTACGCCCAGTAATTCCGGACAACGCTCGCACCCTACGTATTACCGCGGCTGCTGGCACGTAGTTATC
+
CCCCCGGGGGGGGGGGGGGGGGGFGGGGGGGGGGGGGGGGGGGGGGGGGGGGGFGGGGG9<6CCFDCFCGGGGGGGGGGGGGGGGCEGGGGGGGGGGCGFGFFGGGGFGGGGGGGGFGEGGGGGGGGGCFFGGGFB8=EFGFGFDG?F8DFFGFGCFFG9FGGGFCFGGGGGGGDF?+AE:CC7DC9DCFE7?EGE?GGGFFFF>*@4>G5<(:DG:;CC@G>F6F;.3C2<:CF<??EEE:0:FCA<FFFB0>D<G9>0-15,9E?<(4138FF)3?3>;9>F>B8?0:(3(.(,4CA)<
@M04650:207:000000000-C238N:1:1101:11109:14936 2:N:0:19
GACTACTGGGGTATCTAATCCTGTTTGATCCCCACGCTTTCGCACATCAGCGTCAGTTGCAGACCAGAGAGCCGCCTTCGCCACTGGTGTTCCTCCATATCTCTGCGCATTTCACCGCTACACATGGAATTCCACTCTCCTCTTCTGCACTCAAGCAAGACAGTTTCCAATGACCCTCCCCGGTTGAGCCGGGGGCTTTCACATCAGACTAATCTTGCCGCCTACGCGCGCTTTACGCCCAATAATTCCGGATAACGCTTGCCACCTACGTATTACCGCGGCTGCTGGCACGTAGTTAGCC
+
CCCCCGGCGGGGDGGGGGGGGFGGGGGGGGGGGGGGGGGGGDGGGGGGGGGGGGGGGGGGGGGGGGGGGGGGGGGGGGGGGEGGGGEFGGGGGGGGGGGGGDCGGGGGGGGGGGGGGGGGGGGEGGGGGGGGGGGGGEEGGFGFGGGGEGGFGG?FGGGGGGFDGGGGGGGEFFGGGGGGGGGGGGG6?FGGGDGGGGGGGFGFFG4FFGGGFGGGFEFD>3?@D>>8>D9BBF4:>?EDG<?0*:>>FFFFFDGFGBFF(2><DGFB?:?<AC9<<747-4>;FFF:<*45,,8:A<<<:
@M04650:207:000000000-C238N:1:1101:18133:14945 2:N:0:19
GGACTACTAGGGTTTCTAATCCTGTTTGCTCCCCACGCTTTCGCGCCTCAGCGTCAGTTACAGACCAAAAAGCCGCCTTCGCCACTGGTGTTCCTCCACATCTCTACGCATTTCACCGCTACACGTGGAATTCCGCTTTTCTCTTCTGTCCTCAAGCCTTCCAGTTTCCAATGACCTTCCACGGTTAAGCCGTGGGCTTTCACATCAGACTTAAAAGGCCGCCTGCGCGCGCTTTACGCCCAATAATTCCGGACAACGCTTGCCACCTACGTATTACCGCGGCTGCTGGCACGTAGTTAGC
+
CCCCCGGGGGGGGGGGGGGGGGGGGGGGGGGGGGGGGGGGGGGGGGGGGFGGGGGGGGGGGGGGGGGGGGGGGGGGGGGGGGDGGGGGGGGGGGGGGGGGGGGGGGGGGGGGGGGGGGGGGGGGGGGGGGGGGGGGGGGGGFGFGGGGGGGFGGGGGGGGGGGGGGGGGGGGFGGGGGGGFGCEGGGFGGGGGGGGCGGGGFGFFGCA;FGGFGGGAAGGFGF@FFB>BGFFFGFFFFGGC<:7FGF<GFFFFFGBG>FF:?GFGGBFFFF??GFFGGBFB09>>FFF0A<F04<0:C:26
@M04650:207:000000000-C238N:1:1101:21899:14961 2:N:0:19
GGACTACAGGGGTTTCTAATCCTGTTTGCTCCCCACGCTTTCGAGCCTCAGCGTCAGTTACAGACCAGAGAGTCGCCTTCGCCACTGGTGTTCCTCCATATATCTACGCATTTCACCGCTACACATGGAATTCCACTCTCCTCTTCTGCACTCAAGTTCCCCAGTTTCCAATGACCTTCCCCGGTTGAGCCGGGGGCTTTCACATCAGACTTAAGGAACCGCCTGCGCTCGCTTTACGCCCAATAAATCCGGACAACGCTTGCCACCTACGTATTACCGCGGCTGCTGGCACGTAGTTATC
+
CCCCCGGGGGGGGGGGGGGGGGGGGGGGGGGGGGGGGGGGGGGGGGGGGGGGGGGGGFGGGGGGGGGGGGGGGGGGGGGGGGGGGGGGGGGGGGGGGGGGGGGGGGGGGGGGGGGGGGGDEGGGGFGGFFFGFGGGGGGGGGGFGGGGGFGFGGGFFFGGGGGGFFGGGGGGGGGGGGGGGGGGGGGGGFGEDGGGGGGGGFGFFGF==GGFFGGDFDGFFGBFFFFFFG>F6FFDF?GEG<?BFGFBGFE>0@D?C>>?6?G?FC<<B?6(5?BFGD:BFFFFF?0)2C:E<:7(-9:)6
@M04650:207:000000000-C238N:1:1101:21228:14967 2:N:0:19
GGACTACAAGGGTTTCTAATCCTGTTTGCTCCCCACGCTTTCGAGCCTCAGTGTCAGTTACAGGCCAGAGAGCCGCTTTCGCCTCCGGTGTTCCTCCATATATCTACGCATTTCACCGCTACACATGGAATTCCACTCTCCTCTCCTGCACTCAAGTCTCCCAGTTTCCAATGCACACAATGGTTGAGCCACTGCCTTTTACATCAGACTTAAGAAACCACCTGCGCTCGCTTTACGCCCAATAAATCCGGACAACGCTTGGGACCTACGTATTACCGCGGCTGCTGGCACGTAGTTAGCC
+
CCCCCGGGGGGGGGGGGGGGGGGGGGGGGGGGGGGGGGGGGGGGGGGGGGGGGGGGGGGGGGFGGGGGGGGGGGGGFGEFGGGGGGGGGGGGGGFGGGGGGGGGGFGGGGGGGGGGGGGGGEGGGGGGFFGGGGGGGGGGGGGFGGGGGGGFGFGGGGGGFFGGFGGGGGGGGGGFFFGDFGGGGGGGGGCEFGGGGGGGGFFCFGGFFGFGFGF+?CGGFGFEFFFFFG>=FGFFFFGGGF@FGGECGEDFFFGFGBD?@6C?GG05??FF<FFFCD(44>09BFF:?64::::?A<:)5
@M04650:207:000000000-C238N:1:1101:26897:14998 2:N:0:19
GGACTACCGGGGTATCTAATCCTGTTTGCCCCCCACGCTTTCGAGCCTCAGCGTCAGTTACAGACCAGAGAGTCGCCTTCGCCACTGGTGTTCCTCCATATATCTACGCATTTCACCGCTACACATGGAATTCCACTCTCCTCTTCTGCACTCAAGTTCCCCAGTTTCCAATGACCTTCCCCGGTTGAGCCGGGGGCTTTCACATCAGACTTAAGGAACCGCCTGCGCTCGCTTTCCGCCCAATAAATCCGGACAACGCTTGCCACCTACGGATTACCGCGGCTGCTGGCACGAACTTAGC
+
CCCCCGGGGGGGGGGGGGGGGGGGGGFGG,CFGGGGGGGGGGGGGGGGGGGGGGGGGGGGGGGFFGGGGFGGGFGGGGGGGGGGGGGGGGGGGGGFGGGGGGGGGGGGCFGGFAFGGGGGGGGGG8FGEFEGGFFGGGGGFFCFEFGGGGGFGGGGGGGGGFFGGGGGCFGGD;CGGGGGGGGEGGGGGGGGGDGGDDAEC@9@FC+*7D;D;FGF=(=54/14=>;B>517053-*3:E86::FGA4CFF;FDGF:9(-30<7:912?2?0(248FF:>FF>FF<DD?EFC((((,3.:4
@M04650:207:000000000-C238N:1:1101:3673:15010 2:N:0:19
GGACTACACGGGTATCTAATCCTGTTCGCTACCCATGCTTTCGCTCCTCAGTGTCAGTAACTGCCCAGAGACCTGCCTTCGCCATCGGTGTTCTTCCTGATATCTGCGCATTCCACCGCTACACCAGGAATTCCAGTCTCCCCTACAGCACTCCAGCCTGCCCGTATCGCCTGCACGCCCGAAGTTAAGCCTCGGGATTTCACAGACGACGCGACAAACCACCTACGAGCTCTTTACGCCCAGTAATTCCGGACAACGCTTGCACCCTACGTATTACCGCGGCGGCTGTCCCGGAGGTAGC
+
CCCCCGGG<FGGFGGGGGGGCFGGGGGGGGGGGGGGGGGGFGGGGGCGG9FGGFGGGGGGDFECFGGGGGGGGGGGGGGGGGGGGGGGGGGGGGGFGGGGGGGGGGFGGEGGG,FFGGGCGGGGFF=?BFGFFGGGGFAFFFED?>?F8@FFDGGFGGCFGGGCFEFGEGGGGFEEGGGEE+@CF<EAAGF7>9CE0@:<+=F>?CGEFGGD@D5>B(8<;GFF862)2C(4;F6<=,;8:(44:264D?F6857,*49?::C2968121:75C?<FD1((4((((46.+)3((-((;)).
@M04650:207:000000000-C238N:1:1101:4337:15018 2:N:0:19
GGACTACCAGGGTTTCTAATACTGTTTGCTCCCCACGCTTTCGAGCCTCAGTGTCAGTTACAGGCCAGAAAGCCGCTTTCGCCTCCGGTGTTCCTCCATATATCTACGCATTTCACCGCTACACATGGAATTCCACTCTCCTATACTTCACTCAAGTCTCCCAGTTTCACATTCACACAATGGTTGAGCCACTGCCTGTTCCATCAGACTTAAGAAACCACCTGCGCTCGCTTTACGCCCAATAAATCCCGACAAAGCTTGGGACCTACGGATGAACGCGGCTGATGCCACTGGATTAACC
+
CCCCCGD@FGGGGGGFFFC<,C6@EFE8@EF<6FFGGGG@@9F,CCGGFFGEEGGGFCCCEFGGGCF8<,:,C,C@+,,9@,BC@=BFFGCFGG89EF9AEE;FCFF7@CG7AFF<FCED+C9BA=E8?<,9E?DAA,49E=,+,46,A,>94@E9@DE9,AD,3C,,,,7,+7@,8=E?,83C=B>3=38=F,,53+3<++,5+3995+2+0BF8CB65=>505*)3:*5((*=>)5E@FB=:*15?7))(()2/*(/48083<83).(((-*.)+*-441(((.6)5?20)((.)+).-
@M04650:207:000000000-C238N:1:1101:4082:15028 2:N:0:19
GGACTACAGGGGCTTCTAATCCTGTTTGCTCCACACGCTTTCGCGCCTCAACGTCACTTATAGCCCAAAAAGCCGCCTTCGCACATGTTGTTCATCCACAACTCTACGCATTTCACCGCTACACTTGGAATTCCGCTTTTCTCTTCTGAACTCATGCTTGCCATTTTCCAATGACCTTCCAATGTTTGGACGTGGCGTTTCACATCAGACTCCACATCCCGCTCGCCCGCGACTTACGCCCACTAATTCCGGCAAATGCTCGCACCCTAGGTATCACCCAGTCTGCTGTCACTTACTTAGC
+
-66-AF<<,,7F+FG8<66EC<FGGFGD9,6;,CF:+@,8,C,,8++@CG8EFFGG,,,C,,6,CFF,<C,4:B:+@FF=FG,:+,9,C96,,,@@F<FB4BE:EG5?:4B+ECF,C+46C4EF9EE,,,5A95,6@+4,,?;CECF=:,,?=,,@,,@,D,,7=6EFG;D,+,6@=D,=E,,,:@,,+3,+4:@***3@D93=+;+;*32*)**4*089()((()(:()(((:26=(4=*,(.67).C*9,()14*6)-),1,/2,((((.)+).02,(((,.-))))2-3))6).<4)-
@M04650:207:000000000-C238N:1:1101:23060:15030 2:N:0:19
GGACTACCGGGGTATCTAATCCTGTTTGCTCCCCACGCTTTCGAGCCTCAGCGTCAGTTACAGTCCAGAGAGTCGCCTTCGCCACTGGTGTTCTTCCTAATCTCTACGCATTTCACCGCTACACTAGGAATTCCACTCTCCTCTCCTGCACTCTAGATAACCAGTTTGGAATGCAGCACCCAAGTTGAGCCCGGGTATTTCACATCCCACTTAATCATCCGCCTACGCTCCCTTTACGCCCAGTAAATCCGGATAACGCTCGCCACCTACGTATTACCTCGGCTGCTGGCACGTAGTTATC
+
C<BCCFE@FGGGGFFFGGGCFEGCGGGGGGGFGGGGDEGGGGGDGCGFFECFEE7F:FFFGAFF,6CFCFEFGGC@CFGGGDFE:FEGFFGGGFGC<FFGGEFFFG9:>FGFDFEFDCEDEFCFGGGFGGGGGGDAFFFCED?DGGGFFGGFGGGGGGAAGF?FGGGG+DAFFCFADCG,@BCCFFFCCFFFE7CCDFEF76BAAFCAFGFFEGGG6/<8)*89@6>ADDBF=FFEF?E:C@;EGCC?@AB;(8D);011(,5-9E1,24?B<GFFGC)8::?F>:??B=(04<?0<GA)-
@M04650:207:000000000-C238N:1:1101:18216:15030 2:N:0:19
GGACTACCGGGGTATCTAATCCTGTTTGATCCCCACGCTTTCGCACATCAGCGTCAGTTACAGACCAGAGAGCCGCCTTCGCCACTGGTGTTCCTCCATATCTCTACGCATTTCACCGCTACACATGGAATTCCACTCTCCTCTCCTGCACTCAAGTCTCCCAGTTTCCAATGCACACAATGGTTGAGCCACTGCCTTTTACATCAGACTTAAGAAACCACCTGCGCTCGCTTTACGCCCAATAAATCCGGACAACGCTTGGGACCTACGTATTACCGCGGCTGCTGGCACGTAGTTAGCC
+
CCCCCGGGGGGGGGGGGGGGGGGGGGGGGGGGGGGGGGGGGGGGGGGGGGGGGGGGGGGGGGGGGGGGGGGGGGGGGGGGGGGGGGGGGGGGGGGGGGGGGGGGGGGGGGGGGGGGGGGGGGGGGGGGGFGGGGGGGGGGGGGFGGGGGGGFGG>EGGGGGGGGGGGGGGGGGGGGGGGGGG6DFGFCCDCFGGGGGGGGCFDFFCFFEGDGFGG7FD6FBGFFFFFE@D@FFGFFDFGGGF;EFGFFGD3<BAGFGBBBFB*4DEFFFFB7<8>D<5969>>F:::0:*5721::B9<9:
@M04650:207:000000000-C238N:1:1101:18158:15103 2:N:0:19
GGACTACTGGGGTTTCTAATCCTGTTTGCTCCCCACGCTTTCGCACCTGAGCGTCAGTCTTTGTCCAGGGGGCCGCCTTCGCCACCGGTATTCCTCCAGATCTCTACGCATTTCACCGCTACACCTGGAATTCTACCCCCCTCTACAAGACTCTAGCCTGCCAGTTTCGAATGCAGTTCCCAGGTTGAGCCCGGGGATTTCACATCCGACTTGACAGACCGCCTGCGTGCGCTTTACGCCCAGTAATTCCGATTAACGCTTGCACCCTCCGTATTACCGCTGCTGCTGGCTCGGAGTTAGC
+
CCCCCGGGGGGGGGGGGGGGGGGGGGGGGGGGGGGGGGGGGGGGGGGGGGGGGGGGGGGGGGFGGGGGGGGGGGGGGGGGFGGGGGGGGDGGGGGGGDGGFGGGGGGGGGGGGGGGGGGGGGGGGGGGGGGFGGGGGGGGGGGFGGGF7@FFGFFGGGGGGGGGGGGGGGGGFGFFGGGGGGGGGGGGGGGGGGGGDGGGCAGFFGGF6DGGF>DGFFGGFGFFFFBBBGFFFGFAF0>EGFF?G7:<GF)4?E<4C?FFFFGFGGF:BB0:6CBFGFFB(-3>?>??FG(<>((7?C>>6
@M04650:207:000000000-C238N:1:1101:16082:15104 2:N:0:19
GGACTACTCGGGTTTCTAATCCTGTTTGCTCCCCACGCTTTCGCGCCTCAGCGTCAGTTACAGACCAAAAAGCCGCCTTCGCCACTGGTGTTCCTCCACATCTCTACGCATTTCACCGCTACACGTGGAATTCCGCTTTTCTCTTCTGTCCTCAAGCCTTCCAGTTTCCAATGACCTTCCACGGTTAAGCCGTGGGCTTTCACATCAGACTTAAAAGGCCGCCTGCGCGCGCTTTACGCCCAATAATTCCGGACAACGCTTGCCACCTACGTATTACCGCGGCTGCTGGCACGTAGTTAGC
+
CCCCCGGGGGGGGGGGGGGGGGGGGGGGGGGGGGGGGGGGGGGGGGGGGGGGGGGGGGGGGGGGGGGGGGFGGGGGGGGGGGGGGGGGGGGGGGGGGGGGGGGGGGGGGGGGGGGGGGGGEFFGGGGGGGGGGGGGGGGGGGGFGGGGGGFFEGGGEGGGGGGGGGGGGGGGGGGGGGGGGFGGGGEGGGGGGGEGGGFGGFGFFGGFFGGGFDGC@=GFFGFFBFFABD6(4=F4@?GGG?(37:AFGFF>05D?F9>FBFG:7C02(4444?2<G7(,(412,(3:,:,?::0?BC9BA
@M04650:207:000000000-C238N:1:1101:18653:15110 2:N:0:19
GGACTACTAGGGTTTCTAATCCTGTTTGCTCCCCACGCTTTCGAGCCTCAGTGTCAGTTACAGGCCAGAGAGCCGCTTTCGCCTCCGGTGTTCCTCCATATATCTACGCATTTCACCGCTACACATGGAATTCCACTCTCCTCTCCTGCACTCAAGTCTCCCAGTTTCCAATGCACACAATGGTTGAGCCACTGCCTTTTACATCAGACTTAAGAAACCACCTGCGCTCGCTTTACGCCCAATAAATCCGGACAACGCTTGGGACCTACGTATTACCGCGGCTGCTGGCACGTAGTTAGCC
+
CCCCCGGFFGGGGGGGGGGGGGGGGGGGGGGGGGGGGGGGGGGDFGGGGGGGGGGGAGFFGGGGGGGGFFGGGFGGBFFGGGGG@EEGGGGGGGGGGGGGGGGGGGGGGGGGCGGGGEGGGGGGGCFGGGGGGGGGGFGFEGGFF@98FGFFGGGGFGFGFGDGFFGGGGABFGFGDG>FGFCFFD8DD,,15AFFFDGFCFG7++=A@FGFEC>7CDGGFGFEB@=42@=>DFF=?@GGG<@;FFFFGEF;0A5;)66;?F*0D87?B?F3:8<A:96416>>:B?0:*)/3(,390)4>
@M04650:207:000000000-C238N:1:1101:25081:15195 2:N:0:19
GGACTACTAGGGTTTCTAATCCTGTTCGCTACCCACGCTTTCGCTCCTCAGCGTCAGTTACAGACCAGAGAGTCGCCTTCGCCACTGGTGTTCCTCCACATATCTACGCATTTCACCGCTCCACGTGGAATTCCACTCTCCTCTTCTGTACTCAAGTCCTCCAGTTTCCAATGACACTCCACGGTTAAGCCGTGGGCTTTCACATCAGACTTAAAAGACCGCCTGCGAGCGCTTTACGCCCACTAATTCCGGACAACGCTTGCCCCCTACGTATTACCGCGTCTGCTGGCACGTAGTTAGC
+
CCCCCGGGGGGGGGGGFFGGGGGGGGGGGGGGGGGDEGCGGGGGDGGGGGGFGGGGGFGGGGGGGGGGGFGFFGGGGCF97CBCGEFFFFGGGGGGGGGGGGGGGGGGE>7FDGGGGGGDGGGGGGEECFEGGGGGGGFGGGG?=EFEEEGFFG8EFGGGGGGFFFFGGGGFGDGGGGGDFDGCFGCFGFGECCEDFFGGGFGFAGGFFGGEEGFG6>CDAG=>BF@FBGB>0C);F?CGED73CC?EGFFFFFGBG>F(41D?GG>9((24)02:F7(4(((-26<73E:F?F(.-:>95
@M04650:207:000000000-C238N:1:1101:4143:15231 2:N:0:19
GGACTACACGGGTATCTAATCCTGTTTGCTCCCCACGCTTTCGAGCCTCAGCGTCAGTTTCAGTCCAGAGAGTCGCCTTCGCCACTGGTGTTCTTCCTAATCTCTACGCATTTCACCGCTACACTAGGAATTCCACTCTCCTCTCCTTCACTCTAGATAACCAGTTTGGAGTGCAGCACCCAAGTTTAGCCCGAGTATTTCACATCCCACTTAATCATCACCCTACGCTCCCTTTACGCCCAGTAAATCCGGATAACGCCCGCCACCTACGTATTACCGCGGCTCCTGGCACGTAGTTAGC
+
CCCCCGG<@FFGGDEFGGGGFGGFGFFFGFGGF,C@FGBFFEFDC@FGFFGGGGGGGDFFGGGGGGGGG<EFFGGGGCFGFFGEGFGFF89CFFGFF<?FFFCFC;CFCFEGGF<FGGGGGGGG9E<EF,FF;FEAFG45,8D<F@F,C=EBDFF8DGFGG@8=?EF,>,,@?GGC,+@8=FFF<,,72EFFE+@@FFG7?6DB9@CA5CF+7=CFFCF>*;B9);A>)*855<)015CFE9B>GG<3CFB0:)93>;(,(,>(/C<:BB(.5EB)C7899011(-5).:.+4..2:9)-.
@M04650:207:000000000-C238N:1:1101:11767:15298 2:N:0:19
GGACTACCAGGGTTTCTAATCCTGTTTGCTCCCCACGCTTTCGCACCTGAGCGTCAGTCTTTGTCCAGGGGGCCGCCTTCGCCACCGGTATTCCTCCACATCTCTACGCATTTCACCGCTACACATGGAATTCTACCCCCCTCTACAAGACTCTAGCTGACCAGTATCAGATGCAATTCCCGGGTTAAGCCCGGGGATTTCACATCTGACTCAATCAACCGCCTGCGTGCGCTTTACGCCCAGTAATTCCGATTAACGCTTGCACCCTCCGTATTACCGCGGCTGCTGGCCCGGAGTTAGC
+
BCCCCGGFGGGGGFGGGGGGGGGGGGGGGCG8FEGDEGGGGGEEGDEFFFGGGGGGGEFGGGGGGGGGGG77FGGGGGGGGGFGDGGGEGGGGECFGGGGFCCCGGGGGEGGGGCGG@8C@CEFGFGFFGGGGFGGGDFGGGDF9EFGGGDFGFGGGGFC6FGCBFGGGGGGGCCAFD,=@>E@FGGGGGGFDEEE7?FGGFGFFDD=CGGG@D:>4;FGFGFFFF>>(9499=F<?(8CE??2>D><F4?(,7C):89(,8F?FF<,,4;?:C7ACC474(-((-48BG157(-4:*4).
@M04650:207:000000000-C238N:1:1101:23152:15317 2:N:0:19
GGACTACTGGGGTATCTAATCCTGTTTGATCCCCACGCTTTCGCACATCAGCGTCAGTTACAGACCAGAGAGCCGCCTTCGCCACTGGTGTTCCTCCATATCTCTGCGCATTTCACCGCTACACCTGGAATTCCACTCTCCTCTCCCGCACTCAAGTTCCCCAGTTTCCACTGCCCCTCCACGGTTGAGCCCTGGGCTTTCCCATCAGACTTAAATAACCGCCTACGCGCGCTTTACGCCCAATAATTCCGCTTAACGCTTGCTACCTACGTCTTACCCCGGCTGCTGTCCCGTAGTTAGC
+
@C<CC<EF,C@FG@EFFE<ECFF<CFAFFFCEGDFG:@FEFFG7:C6CFFAFCCGCCFFCFE,,CCFG8,,BF8CFEGGGGGGC:FFFF=E@F?4FG?AAF9;FFF?CG@G@FC,FGEE8+49F,A<F,BFFCFDD,>9?EFGB,@,+=8C*@@FGG:>>FCF+@EEFAE,B=,6,@;ECEGD7@FG?CBF*@,**0;CG7+>/BF>A*;FE*2+++8CF@G(-8AD5(9361=57;0CC>3(.7><5:69((01<F?012(5)*<,)).-(4C?2FF(-3(23(,52)+)3((-(4:).6
@M04650:207:000000000-C238N:1:1101:22530:15328 2:N:0:19
GGACTACCAGGGTATCTAATCCTGTTTGCTCCCCATGCTTTCGCGCCTCAGCGTCAGTTATAGACCAGAAAGTCGCCTTCGCCACTGGTGTTCCTCCACATCTCTACGCATTTCACCGCTACACGTGGAATTCCACTTTCCTCTTCTATCCTCAAGCCTTCCAGTTTCCAATGACCTTCCACGGTTAAGCCGTGGGCTTTCACATCAGACTTAAAAGGCCGCCTGCGCGCGCTTTACGCCCAATAATTCCGGACAACGCTTGCCACCTACGTATTACCGCGGCTGCTGGCACGTAGTTAGC
+
CCCCCGGGGGGGGGGGGGGGGGGGGGGGGGGGGGGGGGGGGGGGGGGGGGGGGGGGGGGGGGGGGGGGGGGGGGGGGGGGGGGGGGGGGGGGGGGGGGGGGGGGGGGGGGGGGFFFGGGGGGGGGGGGGDFGGGGGFGGGGGGFGGGFGGGFGGGGGGGGGGGGGGGGGGGGGGGGGGGGGGGGGGGGGGGGGGGGGCGGGFGFFCFFEGFFFGGGFFGGFGFFFFFFFGF>>GFEFFEEG?;;GGFFGFFFFFGFFBF??B3>GGB0:>:<2E?FGG?03;>6>??DFD(+1(4,4A9<:
@M04650:207:000000000-C238N:1:1101:23853:15330 2:N:0:19
GGACTACAGGGGTTTCTAATCCTGTTCGCTCCCCACGCTTTCGAGCCTCAGCGTCAGTTACATTCCAGAGAGTCGCCTTCGCCACTGGTGTTCTTCCTAATCTCTACGCATTTCACCGCTACACTAGGAATTCCACTCTCCTCTCCTGCACTCTAGATACTCAGTTTGGAATGCAGTACTCGGGTTGAGCCCAAGTATTTCACATCCCACTTAAGTATCCGCCTACGCTCCCTTTACGCCCAATAAATCCGGATAACGCTCGCCACCTACGTATTACCGCGGCTGCTGGCACGTAGTTAGC
+
[truncated: 23,272,376 more chars]
