# Supplementary material for: Captivity causes taxonomic and functional convergence of gut microbial communities in bats
Source: PeerJ. 2019 Apr 30;7:e6844. doi: 10.7717/peerj.6844 (PMC6499062; doi:10.7717/peerj.6844)
Supplement: Data S102 — Raw data of WFVs7. [file peerj-07-6844-s107.gz › ZTPSN18AB895-WFVs7_R1.fq]

@M04650:207:000000000-C238N:1:1101:20540:2188 1:N:0:19
ACTCCTACGGGAGGCAGCAGTAGGGAATCTTCCACAATGGACGAAAGTCTGATGGAGCAACGCCGCGTGAGTGATGAAGGTTTTCGGATCGTAAAACTCTGTTGCGAGGGAAGAACAAGTACGAGAGTAACTGCTCGTACCTTGACGGTACCTCGTTAGAAAGCCACGGCTAACTACGTGCCAGCAGCCGCGGTAATACGTAGGTGGCAAGCGTTGTCCGGAATTATTTGGCGTAAAGCGCGCTCAGGCGGCCTTTTAAGTCTTATGTGAAAGCCCACGGCTTAACCGTTGA
+
FGGGGGFGGDDCC7CCCE@8EA<97<8EEFGEEDE<,C,-,;+++,+CCE9,C,,,<C,<C@@F+C+@+,,C<,E,,,68EEEFF++,B>:F@,+,AFDF,ED,5+++++4<+A,B,,,E9AC+8+3D99DF9=DE:FCFGFG9,36+@7@DFC7CF7+9;,,:>:@:*>F7:DF;D7F,8>;,C6,:,*:**38;?B95BC5*B+*0*+:58EECE>>75**:CCCG+*+0.:C***1))17)1)0*01)1/>CFBB)*<7C**:06**1**.8.(15).4C4*01-4).(
@M04650:207:000000000-C238N:1:1101:20915:2206 1:N:0:19
ACTCCTACGGGAGGCAGCAGTAGGGAATCTTCCACAATGGACGAAAGTCTGATGGAGCAATGCCGCGTGAGTGAAGAAGGTTTTCGGATCGTAAAGCTCTTTTGTGAGTGAAGAACATGTATAGGAGTAACTGCCTGTACCTTGACGGTACCTCATTAGAAAGCCACGGCTAACTACGTGCCAGCAGCCGCGGTAATACGTAGGTGGCAAGCGTTGTCCTGAATTATTGTTCGTAAAGCGCGCGCAGGCGCCCTTTTAAGTCTGATGTGAATGCCCACGGCTTAACCTTGGT
+
GFGGGGGGD:C7C:CECFF8FAA,;8<EFFGCE9F9,C6-,C+++,+CEE99C,C8EE<,C,CC7B7C+,,C<,,,,,98CFFEF@@,BF:FE8,,59EE,CE,B,,A,?9<,<<E,,,<,B9<9,4B,,:B,=AF,C?EAFG9ED++@=FBDD,EC?,,,,368,@+>=C+>@E,D+@,88,,8,,3>@;**>**?9?*>95*?:5,,0*4*=;=?:C++++1<+1A+++4)=***3+/)2.)7)1)./)197C@FB)*38:**:767*9**09?)35).4//*19).*))
@M04650:207:000000000-C238N:1:1101:21023:2352 1:N:0:19
ACTCCTACGGGAGGCAGCAGTAGGGAATCTTCCACAATGGACGAAAGTCTGATGGAGCAACGCCGCGTGAGTGATGAAGGTTTTCGGATCGTAAAACTCTGTTGCGAGGGAAGAACAAGTACGAGAGTAACTGCTCGTACCTTGACGGTACCTCGTTAGAAAGCCACGGCTAACTACGTGCCAGCAGCCGCGGTAATACGTAGGTGGCAAGCGTTGTCCGGAATTATTGGGCGTAAAGCGCGCGCAGGCGGCCTTTTAAGTCTGATGTGAAAGCCCACGGCTTAACCGTGGA
+
GGGGGGGGGGGGGGGGGGGGGGGGGGGGGGGGGGGGGGGGGGGGGGGFGGGGGGGGGGGGGGGGGGGGGGGGGGGGGGGGGGFGGGGGGGGGGGGGGGGGGGGGGGEGGGGGGGGGGGGGGGGECCFGGFGGFGFGGGGGGGGGGGEGGGGGCFGDCGGGGGGFGGGGGGGGGGGGGGGGGGGGGGGGGGGGGGGGGGGGGGGGGGGGGGGGGGGEGGGGGGGFGGGGGFGGFGGEFGFD@GFFGGGGFGGG53D4FFFF?FFGBDFFF?BFFFFF:<G<D;G?FFF>(5>:
@M04650:207:000000000-C238N:1:1101:22892:2400 1:N:0:19
ACTCCTACGGGAGGCAGCAGTAGGGAATCTTCCACAATGGACGAAAGTCTGATGGAGCAACGCCGCGTGAGTGATGAAGGTTTTCGGATCGTAAAACTCTGTTGCGAGGGAAGAACAAGTACGAGAGTAACTGCTCGTACCTTGACGGTACCTCGTTAGAAAGCCACGGCTAACTACGTGCCAGCAGCCGCGGTAATACGTAGGTGGCAAGCGTTGTCCGGAATTATTGGGCGTAAAGCGCGCGCCGGCGGCCTTTTAATTCTGATGTGAAAGCCCACGGCTTAACCGTGAA
+
-CFFEFGFGGEGGDDFCFEFFDFGG@FGGDDEFFDEFFF@D@F:CBF@FEFGC@FF<EFFFEEGDDFGGG@F?FGGGF?@EEGFG@FDC+4B,B=DCFFGFAAFGGGEG::FGGFGGGGGGGGFGFFGGGG9FFAFE@CDGG9AFGEDFFCFEEGFFCEFGFGFFFGC>EGDFFGGFGGC7BEEEFECBEGE5C*=FFGG9<:EFF8CFCF58E>*A7CDC3EGFEGG778=3>9:1>FDE:>5D)19)5DDD*94*9)*38C7*::6/*9**7)7(-9.717?6=*44F),
@M04650:207:000000000-C238N:1:1101:20086:2431 1:N:0:19
ACTCCTACGGGAGGCAGCAGTAGGGAATCTTCCACAATGGACGAAAGTCTGATGGAGCAACGCCGCGTGAGTGATGAAGGTTTTCGGATCGTAAAACTCTGTTGCGAGGGAAGAACAAGTATGAGAGTAACTGCTCATACCTTGACGGTACCTCGTTAGAAAGCCACGGCTAACTACGTGCCAGCAGCCGCGGTAATACGTAGGTGGCAAGCGTTGTCCGGAATTATTGGGCTTAAAGCGCGCGCAGGCGGCCTTTTAAGTCTGATGGGAAAGCCCACGGCTTAACCGTGGA
+
GGGGGGGGGGGGGGGGGGGGGGGGGGGGGGGGGGGGGGGGGGGGGGGGGGGGGGGGGGGGGGGGGGGGGGGGGGGGGGGGGGGGGGGGGGGGGGGCEFGFGGGCFGCEE@FFEGF<FFGEG9EAAFFEGGGGGFF<AFEF@FCFGFGDBFGFDAFGGGGGGFFGGG:FEGFGGGC3;CFGGCBFFFFGFCEGGGGDG?CCCFGGGGFFCCCA5EBEEGFDEGGGGFF?FGGG)2>C:76537>73CDD>5/CDGF?B?@FGFC7@>D244;55FF@02<55>DF4BFF1@:0
@M04650:207:000000000-C238N:1:1101:8645:2454 1:N:0:19
ACTCCTACGGGAGGCAGCAGTAGGGAATCTTCCACAATGGACGAAAGTCTGATGGAGCAACGCCGCGTGAGTGATGAAGGTTTTCGGATCGTAAAGCTCTGTTGTGAGGGAAGAACAAGTACAGGAGTAACTGTCTGTACCTTGACGGTACCTCATTAGAAAGCCACGGCTAACTACGTGCCAGCAGCCGCGGTAATACGTAGGTGGCAAGCGTTGTCCGGAATTATTGGGCGTAAAGCGCGCGCAGGCGGCATTTTAAGTCTGATGTGAAAGCCCACGGCTTAACCGTGGA
+
GGGGGGGGGGGGGGGGGGGGGGEGGGGG9FGFFGGGGGGGGGGEGGGGGGGGFCFGGGGGGGGGGGGGGGGGGGGGGGGGGCFGGGG:,@CA<FGFFGDFCGGGGD<ECFFGGGGFFFFFGGGGFCFGGGGGGEFFCFGGGGG9FDEGGG7===F@@FFGEGGGDA,+<CCCGGGGGDFC@FGCFD>D8>*>:4CCCF98C9CG@C8;CGC*8E>?:C>C52CF6:<E@F8*87C:3:7DBG>D351)017D)9*//7<=CB>CFFGDF*9=6@5)(4D)71<)98B965>2
@M04650:207:000000000-C238N:1:1101:6802:2519 1:N:0:19
ACTCCTACGGGAGGCAGCAGTAGGGAATCTTCCACAATGGACGAAAGTCTGATGGAGCAACGCCGCGTGAGTGATGAAGGTTTTCGGATCGTAAAACTCTGTTGCGAGGGAAGAACAAGTACGAGAGTAACTGCTCGTACCTTGACGGTACCTCGTTAGAAAGCCACGGCTAACTACGTGCCAGCAGCCGCGGTAATACGTAGGTGGCAAGCGTTGTCCGGAATTATTGGGCGTAAAGCGCGCGCAGGCGGCCTTTTAAGTCTGATGTGAAAGCCCACGGCTTAACCGTGGA
+
GGGGGGGGGGGGGGGGGGGGGGFGGGGGGGGGFGGGGGGGGGGGGGGGGGGFGFGGGGGGGGGGGGGGGGGGGGGGGGGGGGGGGGGGGGGGGGGGGGGGGGGGGGCFGGGGGGGFFGFGGGGGEEGGFGFGFDFGGGGGEGGGGGGDFGFFE<CGFGGGGGGGGGGGGGGCGFFGGGGGG@CFGGGD=B=EDECEGGGGGGGECFGGGFGGGGGG5DDGG*:78FGCFGG5>GGGGF@D@DFFGGG35CGG<D<?4@/=CF>D?7CB??FFF?FF?BGEEFDF?FFFBFF:
@M04650:207:000000000-C238N:1:1101:17153:2555 1:N:0:19
ACTCCTACGGGAGGCAGCAGTAGGGAATCTTCCACAATGGACGAAAGTCTGATGGAGCAACGCCGCGTGAGTGATGAAGGTTTTCGGATCGTAAAACTCTGTTGCGAGGGAAGAACAAGTACGAGAGTAACTGCTCGTACCTTGACGGTACCTCGTTAGAAAGCCACGGCTAACTACGTGCCAGCAGCCGCGGTAATACGTAGGTGGCAAGCGTTGTCCGGAATTATTGGGCGTAAAGCGCGCGCAGGCGGCCTTTTAAGTCTGATGTGAAAGCCCACGGCTTAACCGTGGA
+
GGGGGGGGGGGGGGGGGGGGGGGGGGGGGGGGGGGGGGGGGGGGGGGGGGGGGGGGGGGGGGGGGGGGGGGGGGGGGGGGGGGGGGGGGGGGGGGGGGGGGGGFGGEGGGGGGGGGGGGGGGGGGGEDGGGGCGGGGEGGGGCFGGGDGGGGGGGGD<FGFGGGGGGGGGGGGGFGGEEFGGGGGGGG7EEEGEGGFGFGGGGGGGGGGFCGGGGGE>DD=**2<<+:CFFGFGGGGGFGFDB@DGGGFGGGDD*9*09=09*27:C>FF6==FF)8?CB>074=?=2:5B0
@M04650:207:000000000-C238N:1:1101:13783:2563 1:N:0:19
ACTCCTACGGGAGGCAGCAGTAGGGAATCTTCCACAATGGACGAAAGTCTGATGGAGCAATGCCGCGTGAGTGAAGAAGGTTTTCGGATCGTAAAACTCTGTTGCGAGGGAAGAACAAGTACGAGAGTAACTGCTCGTACCTTGACGGTACCTCGTTAGAAAGCCACGGCTAACTACGTGCCAGCAGCCGCGGTAATACGTAGGTGGCAAGCGTTGTCCGGAATTATTGGGCGTAAAGCGCGCGCAGGCGGCCTTTTAAGTCTGATGTGAAAGCCCACGGCTTAACCGGGGA
+
GGGGGGGGGGGGGGGGGGGGGGGGGGGGFGGGGGGGGGGGFGGGGGGGGGGGGGFFGGGGGGGGGGGGGDGGFGGGGGGGGGGFGGGGEGGCFGGGGGGFGGGGGDFEGGGFGGGGGGFGGGGGGDGGGFGEFGFGGGGGGGCGGGGGGGGGFGGEGFFGGGGGGGGE@EF77<FAFEGGGGGGGGGFFGGGC*=EC<EGGGGGGCFFGFGFEEGGEFF<EC:CFGC?CG8FFGGGGGFC)9BE<DCD5<DDG7466B7@EBFCF>C.==F**0;518<5B9GFF4F9(.7(
@M04650:207:000000000-C238N:1:1101:14415:2593 1:N:0:19
ACTCCTACGGGAGGCAGCAGTGGGGAATTTTCCGCAATGGGCGAAAGCCTGACGGAGCAATGCCGCGTGGAGGTAGAAGGCCCACGGGTCGTGAACTTCTTTTCCCGGGGAAGAAGCAATGACGGTATCTGGGGAATAAGCATCGGCTAACTCTGTGCCAGCAGCCGCGGTAATACAGAGGAGGCAAGCGTTATCCGGAATGATTGGGCGTAAAGCGTCTGTAGGTGGCTATTTAAGTCCGCCGTCAAATCCCAGGGCTCAACCCTGAACAGGCGGTGGAAACTACCAAGCTGG
+
FGGGGGGGGGGGGGGGGGGGGGGGGGGGFGFF<@@FGGGFGGG@EGGGGGGGGFGGGGGGGGGGGGGGGG7<FFGGGGG,F,8FF:FE>:FGCFGFGGGGFG,,:F:F+@FGGGG<3DFF<FFFGF<+@FAF<:CCFEF,@=><FGC7CF7@,,77@FDG7D,>BCGG@E<BFA9;9CCCF8*1*ACFDC*:8*?FCC1?FC7++9*:87>CEC++C>5CEF?0<<EEDF+089:97:975/55>D3D8767<FG>FE)5+9D<3C5(/9654)0079D:?2*98)).,>5:?B
@M04650:207:000000000-C238N:1:1101:20116:2645 1:N:0:19
ACTCCTACGGGAGGCAGCAGTAGGGAATCTTCCACAATGGACGAAAGTCTGATGGAGCAACGCCGCGTGAGTGATGAAGGTTTTCGGATCGTAAAACTCTGTTGCGAGGGAAGAACAAGTATGAGAGTAACTGCTCATACCTTGACGGTACCTCGTTAGAAAGCCACGGCTAACTACGTGCCAGCAGCCGCGGTAATACGTAGGTGGCAAGCGTTGTCCGGAATTATTGGGCGTAAAGCGCGCGCAGGCGGCCTTTTAAGTCTGATGTGAAAGCCCACGGCTCAACCGGGGAGG
+
GGGGGGGGGGGGGGGGGGGGGGGGGGGGGGGGGGGGGGGGGGGGGGGGGGGGGGGGGGGGGGGGGGGFGGGGFGGGGGGGGGGGGGGGGGGGGGGGGGGGGGGGGGGGGGGGGGGGGGGGGGGGGGGGGGGGGGGGGGGGGGGGGGGGFGGGGGGGGGGGGGGGGGGGGGGGGGGGGGFFGGGGGGFGGGGEDEGGGGGFFGGGGGGGGGGFEEE=CGGGGGGGFGGGFGGDEEGGGGFDDD@BDGGDFGGGGDFF=6?FF6*:9>C4@FF49@FF0097@1DFFF79>5724>
@M04650:207:000000000-C238N:1:1101:7440:2654 1:N:0:19
ACTCCTACGGGAGGCAGCAGTAGGGAATCTTCCACAATGGACGAAAGTCTGATGGAGCAACGCCGCGTGAGTGATGAAGGTTTTCGGATCGTAAAACTCTGTTGCGAGGGAAGAACAAGTACGAGAGTAACTGCTCGTACCTTGACGGTACCTCGTTAGAAAGCCACGGCTAACTACGTGCCAGCAGCCGCGGTAATACGTAGGTGGCAAGCGTTGTCCGGAATTATTGGGCGTAAAGCGCGCGCAGGCGGCCTTTTAAGTCTGATGTGAAAGCCCACGGCTTAACCGTGGA
+
GGGGGGGGGGGGGGGGGGGGGGGGGGGGGGGGGGGGGGGGGGGEGGGGGGGGGGGGGGGGGGGGGGGGGGGGGGGGGGGGGGGGGGGGGGGGGGGGGGGGGGGGGGGGGGGGGGGGGGGGGGGGGGGGGGGGGGFGGGGGGGGGGGGGGGGGGGGGGGGGGGGGGGGGGGGGGGGGGGGGGGGGGGGGGGGGGGGGGGGGCGGGGGGGGGGGGGGGCGGDE3CFGF7CEGGGFGGGGF65BGFFGGGGFGGG3*9*9@??CFFFF7FDFFFFFFFFF?GFFFCFBF?>:FE0
@M04650:207:000000000-C238N:1:1101:10784:2661 1:N:0:19
ACTCCTACGGGAGGCAGCAGTAGGGAATCTTCCACAATGGACGAAAGTCTGATGGAGCAACGCCGCGTGTGTGATGAAGGATTTCGGTTCGTAAAGCACTGTTGTTAAGGAAGAACAGTAATAAGAGTCACTGCTTATTATGTGACGGTACTTAACCAGAAAGCCACGGCTAACTACGTGCCAGCAGCCGCGGTAATACGTAGGTGGCAAGCGTTATCCGGAATTATTGGGCGTAAAGCGCGCGTAGGCGGCAAGATTAGTCTGATGTGAAAGCCCTCGGCTCAACCGAGGA
+
GGGGGGGGGGGGGGGGGGGFGGGGGGGGGGGGGGGGGGGGFGGGGGGFGGGGAFGGGFGGCEGGGGGFGGGGGGFGGGGGGFGGGGGGGGGGGGGGGGGGGGFEBGGGGGGGGGGGGDGGGGGGGAE?FE<EDFEGE9<FAFGGGGGDGGGGGGDFFFFGGGGGGGGGGGGGGFGGGGGGGGFGGGGGGEEEGGGGGGFC?9CEFCFGFFGGGGGGCFGGGDE=FG7@FCFGFGDGGGFG@<@E>CCGFGGGGCFFFFFFFF:FFGGAF?FFFF>F?1DBFFGFFFF>>DFF
@M04650:207:000000000-C238N:1:1101:24187:2688 1:N:0:19
ACTCCTACGGGAGGCAGCAGTAGGGAATCTTCCACAATGGACGAAAGTCTGATGGAGCAACGCCGCGTGAGTGATGAAGGTTTTCGGATCGTAAAACTCTGTTGCGAGGGAAGAACAAGTATGAGAGTAACTGCTCATACCTTGACGGTACCTCGTTAGAAAGCCACGGCTAACTACGTGCCAGCAGCCGCGGTAATACGTAGGTGGCAAGCGTTGTCCGGAATTATTGGGCGTAAAGCGCGCGCAGGCGGCCTTTTAAGTCTGATGTGAAAGCCCACGGCTTAACCGTGGA
+
GGGGGGGGGGGGGGGGGGGGGGGGGGGGGGGGGGGGGGGGGGGGGGGGGGGGGGGGGGGGGGGGGGGGGGGFGGGGGGGGEGGGGGGGGGGGGGGGGGGGGGGGGGGGGGGGGGGGGGGGGGGGGGGGGFGGGFGEFGGGGGGGGGGGGGGGGGGGGGGGGGGGGGGFCEGGGDFGGGGGGFGFFGGGGEGEGEGCGGFGGGGGGGGGGGGGGGCEGGGGGDCF+C?C?CFGFGGEFD?GFG3<3CGDDGGGG:FF4F@FCB7C@DGBFFFFF?F38<GFF9<F=7=((0>0
@M04650:207:000000000-C238N:1:1101:22491:2721 1:N:0:19
ACTCCTACGGGAGGCAGCAGTAGGGAATCTTCCACAATGGACGAAAGTCTGATGGAGCAATGCCGCGTGAGTGAAGAAGGTTTTCGGATCGTAAAGCTCTGTTGTGAGGGAAGAACAAGTATAGGAGTAACTGCCTGTACCTTGACGGTACCTCATTAGAAAGCCACGGCTAACTACGTGCCAGCAGCCGCGGTAATACGTAGGTGGCAAGCGTTGTCCGGAATTATTGGGCGTAAAGCGCGCGCAGGCGGCCTTTTAAGTCTGATGTGAAAGCCCACGGCTTAACCGTGGA
+
GGGGGGGGGGGGGGGGGGGGGGGGGGGGGGGGGGGGGGGGGGGGGGGFFDEGGGGGGGGGGGGGGGGGGGGEGGGGGGGGGGGGGGGGGGGGGGGGGGGGGGGGGGGGGEFGGGGGGGGEGGGGGGGGGGGGGGGGGEDFGDGGGGGGGFEGFGGGFGGFGGGGGGGGGGCBFGGGFGGGGGGGGFGGGGGGGDE>EFGGCFGE;<C:BFGFG=E8ECFGECEF@CFGGFEF>GGDGGF37DE333>)<DGGGCF4??46CFFD7CGBB*8?FFFF:19574CF=FF>3@:1
@M04650:207:000000000-C238N:1:1101:8009:2795 1:N:0:19
ACTCCTACGGGAGGCAGCAGTAGGGAATCTTCCACAATGGACGAAAGTCTGATGGAGCAACGCCGCGTGAGTGATGAAGGTTTTCGGATCGTAAAACTCTGTTGCGAGGGAAGAACAAGTACGAGAGTAACTGCCTGTACCTTGACGGTACCTCATTAGAAAGCCACGGCTAACTACGTGCCAGCAGCCGCGGTAATACGTAGGTGGCAAGCGTTGTCCGGAATTATTGGGCGTAAAGCGCGCGCCGGCGGCCTTTTAAGTCTGATGTGAAAGCCCACGGCTTAACCGTGGA
+
GGGGGGGGGGGGGGGGGGGGGFGGGGGGGGGGGGGGGGGGGGGGGGGGGGGGGGGGGGGGGGGGGGGGGGGGGGGGGGGGGGGGGGGGGGGGFFGGGGGGGGGGGGDGGGGGGGGGGGGGGGGGGDGGGGGGGGGGGGGGGGGGGGGGGGGGGGGGAFFGGGGGGGGGCEGGGGGCCEGGGGGGGGGGGGGGGE7EGGGGGGGGGGGG8CFGGEE8*CFDCDEGGGGF9FGGFGGGGGFGEGFFD)15;DCGGD4/94@FE4**9*:4FFFF=408(8C>@6DFB==11>7<
@M04650:207:000000000-C238N:1:1101:16485:2822 1:N:0:19
ACTCCTACGGGAGGCAGCAGTAGGGAATCTTCCACAATGGACGAAAGTCTGATGGAGCAACGCCGCGTGAGTGATGAAGGTTTTCGGATCGTAAAACTCTGTTGCGAGGGAAGAACAAGTACGAGAGTAACTGCTCGTACCTTGACGGTACCTCGTTAGAAAGCCACGGCTAACTACGTGCCAGCAGCCGCGGTAATACGTAGGTGGCAAGCGTTGTCCGGAATTATTGGGCGTAAAGCGCGCGCAGGCGGCCTTTTAAGTCTGATGAGAAAGCCCACGGCTTAACCGTGGA
+
GGGGGGGGGGGGGGGGGGGGGGGGGGGGGGGGGGGGGGGGGGGBFGGFGGGGGGGGGGGGGGGGGGGGGGGEFEGGGGGGG9FGGGGGGGGGGGGGGGGGGGGGGG+CCEEFGGGGGGGGFEEC:7FFGFAFFFGGGGEFGGGFGDEEFFGGGEGGFDDFGBDCDFFGGDGGGGGCGGGGGGGGGEEFEE5=EE7EFGGG2+*:<CEGCCEDEEG8=>FGDG::CFGGFC=EEGGEFFBC:C>>CDDD35C35197777=?FCC9**)0/8665>3(2)75(9:*9=>(7B0
@M04650:207:000000000-C238N:1:1101:13304:2852 1:N:0:19
ACTCCTACGGGAGGCAGCAGTAGGGAATCTTCCACAATGGACGAAAGTCTGATGGAGCAACGCCGCGTGAGTGATGAAGGTTTTCGGATCGTAAAACTCTGTTGCGAGGGAAGAACAAGTACGAGAGTAACTGCTCATACCTTGACGGTACCTCGTTAGAAAGCCACGGCTAACTACGTGCCAGCAGCCGCGGTAATACGTAGGTGGCAAGCGTTGTCCGGAATTATTGGGCGTAAAGCGCGCGCAGGCGGCCTTTTAAGTCTGATGTGAAAGCCCACGGCTTAACCGTGGA
+
GGGGGGGGGGGEGEFEGGGGGFGGGGGGGGGGGGGFGGFGFGGCEEGGGGGGGGFGGGGGGGGGGGGGGGGGGGGGGFGGGGGGGGGGGCGGGGGGGFGGGGFGGGGGDDECFFGGGFGGAFGEBCFFGGGGGFFGGGGGGGGGGG7FFDCFFGFGGGGFGGCGGCGCCEGGDFGGGCGCFFF6@CFFF5EEDEGGF?FGFFGGGC>FFFGGGGGCEGFG=DCFGGFGDC8FDED*9C=D37:@<CCDB)7C7<DFF466C7CG4C*:F**9745>(895D>C)=607-7)(
@M04650:207:000000000-C238N:1:1101:20260:2905 1:N:0:19
ACTCCTACGGGAGGCAGCAGTAGGGAATCTTCGGCAATGGACGAAAGTCTGACCGAGCAACGCCGCGTGAGTGAAGAAGGTTTTCGGATCGTAAAACTCTGTTGTTAGAGAAGAATAAGTGAGAGAGTAACTGTTCTCACCTTGACGGTATCTAACCAGAAAGCCACGGCTAACTACGTGCCAGCAGCCGCGGTAATACGTAGGTGGCAAGCGTTGTCCGGAATTATTGGGCGTAAAGCGCGCGCAGGCGGCCTTTTAAGTCTGATGTGAAAGCCCACGGCTTAACCGTGGA
+
GGGGGGGGGGGGGGGGGGGGGGGGGGGGGGGGGGGGGGGGGGGGGGGGGGGGGGGGGGGGGGGGGGGGGGGGGGGGGGGGGGGGGGGGGGGGGGGGGGGGGGGGGGGGGGGGGGGGGGGGGGGGGGGGGGGGGGGGGGGGGGGGGGGGGGGGGGGGGGGGGGFGGGGGGGGGGGGGGGGGGGGGGGGGGGGGGGGGGGGFFCEEGGGGGGGGGGGGGGGGGDEGGFFEFCGGEGD>FFFGFGFFGGGGFGGGGGG4?BFFGBFGFGGFFFFFFFFF?FGFFFGFFBFF?FE?
@M04650:207:000000000-C238N:1:1101:21632:2993 1:N:0:19
ACTCCTACGGGAGGCAGCAGTGGGGAATATTGCACAATGGGGGAAACCCTGATGCAGCAACGCCGCGTGAGTGATGACGGTCTTCGGATTGTAAAGCTCTGTCTTTAGGGACGATAATGACGGTACCTAAGGAGGAAGCCACGGCTAACTACGTGCCAGCAGCCGCGGTAATACGTAGGTGGCAAGCGTTGTCCGGATTTACTGGGCGTAAAGGGAGCGTAGGCGGATCTTTAAGTGGGATGTGAAATACTCGGGCTCAACCTGGGGGCTGCATTCCAAACTGGAGATCTAG
+
GGGGGGGGGGGEFGGGGGGGGFGGGGGGGGGFGGGGGGGGGGGGDFGGGGFGFGGGGGGGGGGGGGGGGGEGFGGGFGGGGGEEGGGGGGGGGGGFGGGGDGGGGGGFGGFGFGEGGGGDGCFGGFGGGGGGGFCFGCFGGFCGGGGGGCCFGG7FGGGGGGGGGGGGGDFCGFGGFF>CFGGGGFGCGE*1B?CCEC>FCFFGFCFE8EECFGGGECGGGGGGGGEGGCECFGGGFC>*9<:FGGG79DFFGGGE@F@FGFG55<C0>@DE4?FFFAFF><DF459(46BF
@M04650:207:000000000-C238N:1:1101:8412:3001 1:N:0:19
ACTCCTACGGGAGGCAGCAGTAGGGAATCTTCCACAATGGACGAAAGTCTGATGGAGCAACGCCGCGTGAGTGATGAAGGTTTTCGGATCGTAAAACTCTGTTGCGAGGGAAGAACAAGTATGAGAGTAACTGCTCATACCTTGACGGTACCTCGTTAGAAAGCCACGGCTAACTACGTGCCAGCAGCCGCGGTAATACGTAGGTGGCAAGCGTTGTCCGGAATTATTGGGCGTAAAGCGCGCGCAGGCGGCCTTCTAAGTCTGATGTGAAAGCCCACGGCTTAACCGTGGA
+
GGGGGGGGGGGGGGGGGGGGGGGGGGGGGGGGGGGGGGFGGGGGGGGGGGGGGGGFGGGGGGGGGGGCFFGGGGGFGGGGGGGGGFGGGGGGGGGFGGGGGGCGGGGGGGGGEGGGGGGGGGGGGGGGFGFGG9DFGFGGGGGGGGEGGGGGGGGGGGCGGGGGGGGCGGDGGGGGGGGGGGGGGGGGFE=EEGGGGGGGBCGGGGGGGGGGGGDEEDFDEDEGG?GG?FED>EDGGFFGFGFBDGGGFGGGGD496@FFGFGGF*:47@@=?FF@6?C:>97FF?79?43(
@M04650:207:000000000-C238N:1:1101:16716:3032 1:N:0:19
ACTCCTACGGGAGGCAGCAGTAGGGAATCTTCCACAATGGACGAAAGTCTGATGGAGCAACGCCGCGTGAGTGATGAAGGTTTTCGGATCGTAAAACTCTGTTGCGAGGGAAGAACAAGTATGAGAGTAACTGCTCATACCTTGACGGTACCTCGTTAGAAAGCCACGGCTAACTACGTGCCAGCAGCCGCGGTAATACGTAGGTGGCAAGCGTTGTCCGGAATTATTGGGCGTAAAGCGCGCGCAGGCGGCCTTCTAAGTCTGATGTGAAAGCCCACGGCTTAACCGTGGA
+
FFFFEGGGEGGFEGCGGEGEFFFGFGGGGFFGGGGGGGGEE<FFECEFFDFFFACEFEDFGGGEEGDGGGGGGGGGGGGE=FEDFGE7FFEGGGDECG9FEFFGFC4@>FGCCF<FGGFABEFGA<<DF<DFGGGFFFDGFFGGFGGDGFGFDFF=+DFAADEGFGGGGC:E?CFACEGGGGGFGGGGCGEGEGCGGCCCGGG722;AEECG87>EGGFGGDGGFFCFGFC=>CDCGGFG>DE>GCGGF3C:5CCFBF=B<?*?BGGFFFFFFFFFFFGFFF:?6=F><FFF
@M04650:207:000000000-C238N:1:1101:7876:3054 1:N:0:19
ACTCCTACGGGAGGCAGCAGTAGGGAATCTTCCACAATGGACGAAAGTCTGATGGAGCAACGCCGCGTGAGCGAAGAAGGTTTTCGGATCGTAAAGCTCTGTTGTGAGGGAAGAACAAGTACAGGAGTAACTGTCTGTACATTGACGGTACCTCATTAGAAAGCCACGGCTAACTACGTGCCAACAGCCGCGGTAAGACGAAGGTGGCAAGCGTTGTCCGGAATTATTGGGGGTAAAGCGCGGGCAGGCGGCCTTTTAAATCTGATGTTAAAACCACCGGCCTAAACGTGGAGG
+
GGGGGGGGGGGGGGGGGGGGFGGGGGGGGGGGG<EGGGGG9AFGGGGCFGGGFGFGGGGGGGGGGGGGGGGEGGDGGGGGGDFGFGGGGGGGGGGGFAFGGGGGGG<FGGGGGGGEFG@FFC,5E<CFGGGFGF<,::,:,,CD,7F+6>>A,,33F=3,@5>D7FE:@*5@F@DG?8<,>F;,**,4DEEGG5:C,2,3*=?E+?8;CCF*3:8E*+2>C*:/3+<++9C*8CDGGG?D)/).//*9))9))*0*99?*+1*2*:C)**01*10)(-/8<(10?*043@3((-
@M04650:207:000000000-C238N:1:1101:21846:3109 1:N:0:19
ACTCCTACGGGAGGCAGCAGTGGGGAATATTGCACAATGGGCGGAAGCCTGATGCAGCGACGCCGCGTGGGGGATGACGGTCTTCGGATTGTAAACCTCTTTCAGCAGGGACGAAGCGCAAGTGACGGTACCTGCAGAAGAAGCACCGGCTAACTACGTGCCAGCAGCCGCGGTAATACGTAGGGTGCGAGCGTTGTCCGGAATTACTGGGCGTAAAGAGTTCGTAGGCGGTTTGTCGCGTCGTTTGTGAAATCCCGCAGCTTAACTGTGGGCGTGCAGGCGATACGGGCAGAC
+
EGGGFGGGFDCECECGGCFD@E@@FEGDFFGGGFGGGDEEGGDGCCGGDFGGGGFGF<FCFC:@C>F@FEDEEEGCGFCGG7CFGFFCCE<,CDGGF,FFFGDGG,FGDFEGG7FEFG@FGGGFGFFG:<C:DFBFGG<CCEGGGGFGCF@FFF9CFCCDCFBCGFGGGGGGGGGDFGGGGCFEGGGEGGGGE>**A?FGGGDGGGF9@6>5=ECE5C>4<CFEEF5CFDG/859FGGFD7/5>>5<7>::CF*9?>)8>55:D?::4/*7>F375:3:5)217@)73;37:?.
@M04650:207:000000000-C238N:1:1101:25400:3113 1:N:0:19
ACTCCTACGGGAGGCAGCAGTAGGGAATCTTCCACAATGGACGAAAGTCTGATGGAGCAACGCCGCGTGAGTGATGAAGGTTTTCGGATCGTAAAACTCTGTTGCGAGGGAAGAACAAGTACGAGAGTAACTGCTCGTACCTTGACGGTACCTCGTTAGAAAGCCACGGCTAACTACGTGCCAGCAGCCGCGGTAATACGTAGGTGGCAAGCGTTGTCCGGAATTATTTGGCGTAAAGCGCGCGCAGGCGGCCTTTTAAGTCTGATGTGAAAGCCCACGGCTTAACCGTGGA
+
GGFFFFEGGGGGGGGGGGGGGGFGGGGGGGGGGGGGGGGGGGGGGGGFFGGGGGGGFCFGFEGGGGGEGEC<F<A9FGEFFGGGFGGDGGG@FGGGGGGFGGGFGGCGGGDGGCFGGGFGEGGDGGGFAFGGDG9,@FCEEGGGGGCFGGCF9FF<FGEGGCC<EGCFGGGGFFED;CGCFCG6C@FCFECCGCEGGGGGGGGGFCFFBFFFGGGEGDCCGCEFG7+A+:F?7CGGGF?)3<>B<5)9>35)1/09??:=AFGFFG>4*9@FF@FFBBCBE0C:=?F9()72
@M04650:207:000000000-C238N:1:1101:25289:3293 1:N:0:19
ACTCCTACGGGAGGCAGCAGTACGGAATCTTCCACAATGGACGAAAGTCTGATGGAGTAACGCCGCGTGAGCTAAGAAGGTTTTCGCATCGTAAAGCTCTGCTGTGAGGGAAGAACTAGTACAGGAGTAACTGTCTGTACCTTGACGGTACACCCTTCGAAAGACACGGCTAACTACGTGCCAGCAGCCGCGGTAATACGTACGTGGCCAGCATTGACCGGACTTAATGGGCGTAAAGCCCGCGCAGGCGGCCTTTTAAGACTGACGGGAACGCCACCGGGCCAACCGGGTG
+
F,C@FC9F@F:7CFBFC,F,C,,B6CGGGG9F@F<FD<,-@,+8+8C,6,,6,,C,C,C,<F7+C@8++,,C,66E<E,,CF,,,+,8,+BBBF@FA,:B5,,,9,,,,+BF+AE,,595,8@<8,B,,,58,C,85EDC,5,5,A7=>B:<,3+:336+,@:,@<D+@7<*,3,,3@,3*@,@7DD78*1>1:1;9CGGF9/C<*=**=CE*+30+;7DEC**><+0<CFDE:<*97**)9B5/9<3)/99D*7*1669+9*C?*1(5.<)85>)(.)))())0>.((0.,
@M04650:207:000000000-C238N:1:1101:13618:3342 1:N:0:19
ACTCCTACGGGAGGCAGCAGTAGGGAATCTTCCACAATGGACGAAAGTCTGATGGAGCAACGCCGCGTGAGTGATGAAGGTTTTCGGATCGTAAAACTCTGTTGCGAGGGAAGAACAAGTACGAGAGTAACTGCTCGTACCTTGACGGTACCTCGTTAGAAAGCCACGGCTAACTACGTGCCAGCAGCCGCGGTAATACGTAGGTGGCAAGCGTTGTCCGGAATTATTGGGCGTAAAGCGCGCGCAGGCGGCCTTTTAAGTCTGATGTGAAAGCCCACGGCTTAACCGTGGA
+
GGGGGGGGGGGGGGGGGGGGGGGGGGGGGGGGGGGGGGGGGGGGGGGGGGGGGGGGGGFGGGGGGGGGGGGGGGGEFFGGGGGGGGGGGGGGGGGGGGGGGGGGGGGGGGGGGGGGGGFFGDGGDGGGGGGFGGFF>GGGGGGGGGGGGGGGGGGGGGGGGGGGGGGGGGGGGGGGGGGGGGGGGGGGGGGGDCEGEGGGGGGGGGGGGFGGGGGGG>FGGDE5CEGFGG5CEGGGGGFD:CD>GGGGFGDGGGDFFFFFFFGGFGGFF??FFFFFB:DEFBGFFFFB(55:
@M04650:207:000000000-C238N:1:1101:12114:3374 1:N:0:19
ACTCCTACGGGAGGCAGCAGTAGGGAATCTTCCACAATGGACGAAAGTCTGATGGAGCAATGCCGCGTGAGTGAAGAAGGTTTTCGGATCGTAAAGCTCTGTTGTGAGGGAAGAACAAGTATAGGAGTAACTGCCTGTACCTTGACGGTACCTCATTAGAAAGCCACGGCTAACTACGTGCCAGCAGCCGCGGTAATACGTAGGTGGCAAGCGTTGTCCGGAATTATTGGGCGTAAAGCGCGCGCAGGCGGCCGTTTAAGGCTGAGGTGAAAGCCCACGGCTTAACCGTGGA
+
GGGGGGGGGGGGGGGGGGGGGGGGGGGGGGGGGGGGGGGGGGGGGGGGGGGGGGGGGGGGGGGGGGGGGGGGGGGGGGGGGGGGGGGGGGGGGGGGGFGGGGGGGGGGGGGGGGGGGGGCGGGGGGGGGGGGGGGGGGGGGGGGGGGGGGGGGGGGGGGGGGFDFGGGGGGGGGGGGGGGGGGGGGGGGGGGGEGGGGFCCCGGFFFFGGGGGGCGGGGGC3CF6<FFGGCFEGGGFF?CBGFB<77C3DGGG)1;6FFB+7*9>*72>FFFFF>FBFGEB9C?FFFFBFF:
@M04650:207:000000000-C238N:1:1101:19069:3415 1:N:0:19
ACTCCTACGGGAGGCAGCAGTAGGGAATCTTCCACAATGGACGAAAGTCTGATGGAGCAACGCCGCGTGAGTGATGAAGGTTTTCGGATCGTAAAACTCTGTTGCGAGGGAAGAACAAGTACGAGAGTAACTGCTCGTACCTTGACGGTACCTCGTTAGAAAGCCACGGCTAACTACGTGCCAGCAGCCGCGGTAATACGTAGGTGGCAAGCGTTGTCCGGAATTATTGGGCGTAAAGCGCGCGCAGGCGGCCTTTTAAGTCTGATGTGAAAGCCCACGGCTTAACCGTGGA
+
GGGGGGGGGGGGGGGGGGGGGGGGGGGGGGGGGGGGGGGGGGGGGGGGGGGGGGGGGGGGGGGGGGGGGGGEGGGGGGGGGGGGGGGGGGGGGGGGGGGGGGGGGGGGGGGGGGGGGGGGGGGEGGGGGGGGGGGGGGGGGGGGGGGGGGGGGGGGGGGGGGGGDGGGFGGGGGGGGGGGGGGGGGGGGGGGGGGGGGGGFGGGGFFGGGGGGEEGGGGGGGGFGGGGGGGGFGGGGGFGFGFFDGDGDDGGGDCBFFFFCFFGFFDAFFFFFFFF<?GFF6G?F??9:FF:
@M04650:207:000000000-C238N:1:1101:13862:3419 1:N:0:19
ACTCCTACGGGAGGCAGCAGTGGGGAATATTGCACAATGGGGGAAACCCTGATGCAGCAACGCCGCGTGAGTGATGACGGTCTTCGGATTGTAAAGCTCTGTCTTTAGGGACGATAATGACGGTACCTAAGGAGGAAGCCACGGCTAACTACGTGCCAGCAGCCGCGGTAATACGTAGGTGGCAAGCGTTGTCCGGAATTATTGGGCGTAAAGCGCGCGTAGGCGGCGAGATTAGTCTGATGTGAAAGCCCCCGGCTCAACCGGGGAGGGTCATTGGAAACTGTTTCGCGTG
+
GGGGGGGGGGGGGGGGGGGGGGGGGGGGGGGGGGGGGGDGGGGEEGGGGGGGGGGG9FGFGGGGGGGGGGGGGGGGGGGGGGGGFGGGGGGGGGGGGGGG,EE<D@F9FGGGGGGDFGGGGGGGGGGEAA<>FGGGGGGGGGGGGGGGGGGGGGG?FGGGGCFGGGGGGGGGGGGEGGEFGGGGGFDGGC8:BFGGCE5FG?CC9FFGEEEGGCG?CDGG8C??CG=:*92=0+>GFF?C?CFB7CDCFGGDDD)58@FFGFDDEGG(8BE:F*/=)2:07<D@4@?:?:@>
@M04650:207:000000000-C238N:1:1101:24734:3442 1:N:0:19
ACTCCTACGGGAGGCAGCAGTAGGGAATCTTCCACAATGGACGAAAGTCTGATGGAGCAACGCCGCGTGAGTGATGAAGGTTTTCGGATCGTAAAACTCTGTTGCGAGGGAAGAACAAGTACGAGAGTAACTGCTCGTACCTTGACGGTACCTCGTTAGAAAGCCACGGCTAACTACGTGCCAGCAGCCGCGGTAATACGTAGGTGGCAAGCGTTGTCCGGAATTATTGGGCGTAAAGCGCGCGCAGGCGGCCTTTTAAGTCTGATGTGAAAGCCCACGGCTTAACCGTGGA
+
GGGFGGGFEGGGGGFGGGFDGGGGEGGGGGGGGGGGGGGGGGGGGGGGFCGGGDF<FGGGGGGE::FGG>FED<E<FGFCEEFGG@FEGGGGGGGGGGGFGGDEGEDFGGGGEGFGGFGGGGGGGEGGAFGGGGGGGGGGGGGFGFGDGGFFFFGGGFEGGGFFGFGGGGGGGGGCC8FFFGF6:FGDEGGGGGGGGGGGCFFD9EDGGGFCEGGDGGDDGDEGG<FFC*5>BGD*9CFGFGFD:CD<BGDG3*696/?FF?>GFFGFFFFFF4:>?FD>D>DFF=BBFFE0
@M04650:207:000000000-C238N:1:1101:22864:3457 1:N:0:19
ACTCCTACGGGGGCAGCAGTAGGGAATCTTCCACAATGGACGAAAGTCTGATGGAGCAACGCCGCGTGAGTGATGAAGGTTTTCGGATCGTAAAACTCTGTTGCGAGGGAAGAACAAGTACGAGAGTAACTGCTCGTACCTTGACGGTACCTCGTTAGAAAGCCACGGCTAACTACGTGCCAGCAGCCGCGGTAATACGTAGGTGGCAAGCGTTGTCCGGAATTATTGGGCGTAAAGGGCTCGCAGGCGGTTTTTTAAGTCTGATGTGAAATCTTGTGGCTTAACCACAAGCGG
+
GGGGGGGGGGGCGGGGGGGGDGGGGGGGGGGGGGGGGCDEEFEEGGGGGGGGGGGGGGGGGGGGGGGGGGGGGGGEGGGGGGGGGGGGGGGGGGGGGGGGGGGGGGGGGGGGGGGGGCFGGGGC@FGGFGC9FGGGGGGGFCGFGGCFFEACFGGGFEFGGE@EGGGEGGGGGGGGGGGGGGGGGGGGDCECBEGGGGG?9;A@EFGGFGGGG:EGFC<DGDF6FGGFEFGG:EDFGDED>G@DGGDG@D)75<CE@FFFGFG**:>)86@FF4BFF?CFF?CFBFF?F450:>
@M04650:207:000000000-C238N:1:1101:17695:3508 1:N:0:19
ACTCCTACGGGAGGCAGCAGTAGGGAATCTTCCACAATGGACGAAAGTCTGATGGAGCAATGCCGCGTGAGTGAAGAAGGTTTTCGGATCGTAAAGCTCTGTTGTGAGGGAAGAACAAGTATAGGAGTAACTGCCTGTACCTTGACGGTACCTCGTTAGAAAGCCACGGCTAACTACGTGCCAGCAGCCGCGGTAATACGTAGGTGGCAAGCGTTGTCCGGAATTATTGGGCGTAAAGCGCGCGCAGGCGGCCTGTTAAGTCTGATGTGAAAGCCCACGGCTTAACCGTGGA
+
GGGGGGGGGGGGGGGGGGGGGGGGGGGGGGGGGGGGGGGGGGGGGGGGGGGGGGGGGGGGGGGGGGGGGG@FGGGGGGGGGGGGGGGEGGGGGGGGGGGGGFGFGGGGGGGCGGGFGGG9BBEGGGGFGGGGGGGFGGGGGGGGGGGGGGGGFGGFGGGGGGGGGGGEGDGGGGGFGGGGGGGGGGGGGGGGGEGGC;BF4:@CGGGGGGGGGGGCCFGGGGGGF7CGGG55BGGGGGFGFDFFDDGDB3DDGD*96@=@F*:CF=CBFFFFFFFF?FG3@FGFFFFF(5>?
@M04650:207:000000000-C238N:1:1101:17112:3556 1:N:0:19
ACTCCTACGGGAGGCAGCAGTAGGGAATCTTCCGCAATGGGCGCAAGCCTGACGGAGCAACGCCGCGTGTGCGAAGAAGGTCTTCGGATCGTAAAGCACTGTTGTTAAGGAAGAATGACAGTAAGGGTCACTATTTACTGTGTGACGGTACTTAACCAGAAAGCCACGGCTAACTACGTGCCAGCAGCCGCGGTAATACGTAGGTGGCAAGCGTTATCCGGAATTATTGGGCGTAAAGCGCGCGTAGGCGGCGAGATTAGTCTGATGTGAAAGCCCCCGGCTCAACCGGGGAGG
+
GGGGGGGGGGGGGGGGGGGGGGGGGGGGGGGGGGGGGGGGGGGGGGGGGGGGGGGGGGGGGGGGGGGGGGGGGGGGGGGGGGGGGGGGGGGGGGGGGGGGGGGGGFCFGGGGGGGGGGGGGGGGGGGGGGGGGGGGGGGGGGGGGGGGGGGGGGGGGGGGGGGGDFGGGGGGGGGGGGGGGGGGGGGGGGGGGGGGGGGGECFGGGGFFGGGGG>8CFFGGDGGGGGGGGGGFGGGFFFGFGDEDC<GFGGGG3C>3*9/+9>FF*:6FFFFFF4F?FG:B(<@FF43;BF(4>
@M04650:207:000000000-C238N:1:1101:12722:3600 1:N:0:19
ACTCCTACGGGAGGCAGCAGTAGGGAATCTTCCACAATGGACGAAAGTCTGATGGAGCAACGCCGCGTGAGTGATGAAGGTTTTCGGATCGTAAAACTCTGTTGCGAGGGAAGAACAAGTACGAGAGTAACTGCTCGTACCTTGACGGTACCTCGTTAGAAAGCCACGGCTAACTACGTGCCAGCAGCCGCGGTAATACGTAGGTGGCAAGCGTTGTCCGGAAGTATTGGGCGTAAAGCGCGCGCAGGCGGCCTTTTAAGTCTGATGTGAAAGCCCAAGGCTTAACCGTGGA
+
GGGGGGGGGGGDGGGGGGGGGGGGGGGGGGGGGGGGGGGGGGGGGGGFGGGGGGGGGGGGGGGGEGGGGGGFGGFGGGGGGGGGGGGGGGGGGGGGGGGGGGGGGGGGGGGGDFGGGGGGGGGGGGGGGGGGGGGGGEEGGGGGGGGGGGGGFGGEGGGGGGGGGGGGGGGGGGGGGGGGGGGGGGGGFGGGG>EG9FGG?FGGGGGGGGGFGCCGDGGDEG8*<FCGGGGGFGGGFGFG)9@>DDGDBCDDC<C*96??CF*280:A?BFFFFFFF(/>>8FFF??>?F>6
@M04650:207:000000000-C238N:1:1101:14419:3612 1:N:0:19
ACTCCTACGGGAGGCAGCAGTGGGGAATATTGCACAATGGGGGGAACCCTGATGCAGCCATGCCGCGTGAATGAAGAAGGCCTTCGGGTTGTAAAGTTCTTTCGGTGATGAGGAAAACTGGGGTGTTAATAGCACTTTAGGTTGACGTTAGTTACAGAAGAAGCACCGGCTAACTCCGTGCCAGCAGCCGCGGTAATACGGAGGGTGCAAGCGTTAATCGGAATGACTGGGCGTAAAGGGCACGCAGGCGGTGACTTAAGTCTGATGTGAAATCTCGTGGCTTAACCACGAGCG
+
GGGGGGGGGGGGGGGGGGCGGGGGGGGGGFGGGGGGGGGGGGGGGGGGGGGGGGGGGGGGGGGGGGGGGGGGGGGGGGGGGFFGGGGGGGGGFGGGGGGGGGGGGECFGGGGGGGGGGGGGGGGGGGGGGGDGGGGGGGGGGGGGGGCGGGGGGGGGGGGGGGGGGGGGGGGGGGGGGGGGGGGGGGGGDGGGGGGGGGGGGGGGGGGGGGGGGEGGGFGGGGG6FEGGGGFEEGGGGFGFGEEGDGGFDG5C3CBFF=FFF>FFFFDFFFFFFBF<?G>E6CF?F?>?304(4
@M04650:207:000000000-C238N:1:1101:20718:3616 1:N:0:19
ACTCCTACGGGAGGCAGCAGTGGGGAATATTGCACAATGGGGGAAACCCTGATGCAGCAACGCCGCGTGAGTGATGACGGTCTTCGGATTGTAAAGCTCTGTCTTTAGGGACGATAATGACGGTACCTAAGGAGGAAGCCACGGCTAACTACGTGCCAGCAGCCGCGGTAATACGTAGGTGGCAAGCGTTGTCCGGAATTATTGGGCGTAAAGCGCGCGCAGGCGGCCTTTTAAGTCTGATGTGAAAGCCCACGGCTTAACCGTGGAAGGTCATTGGAAACTGGAAGGCTTG
+
GGGGGGGGGGGGGGGGGGGGGGGGGGGGGGGGGGGGGGGGGGGGGGGGGGGGGGGGGGGGGGGGGGGGGGGGGGGGGGGGGGGGGGGGGGGGGGGGGGGGGGGGGGGGGFFGGGECFFFGGGGGGGGGGGGGGGGGGGGGGGGGGGEGGGGGGGGGGGFGGGDFGGGGCDCFGGGGGGGGGGGGFC8EGEGGGGDGGGGGFFGGGGGGGGGFGGGEGGGGEDEGGGGGGGGGFGGG7FFGFGFF=CFF4DCGD<3@E>?FGFGGFD*8@BFFFFFFB2CFFFG:?FF???FB
@M04650:207:000000000-C238N:1:1101:14035:3624 1:N:0:19
ACTCCTACGGGAGGCAGCAGTAGGGAATCTTCCACAATGGACGAAAGTCTGATGGAGCAACGCCGCGTGAGTGATGAAGGTTTTCGGATCGTAAAACTCTGTTGCGAGGGAAGAATAAGTACGAGAGTAACTGCTCGTACCTTGACGGTACCTCGTTAGAAAGCCACGGCTAACTACGTGCCAGCAGCCGCGGTAATACGTAGGTGGCAAGCGTTGTCCGGAATTATTGGGCGTAAAGCGCGCGCAGGCGGCCTTTTAAGTCTGATGTGAAAGCCCACGGCTTAACCGTGGA
+
GFFGGGGGGGGGGGGGGGGGGFGFGGGDGFFGGGGGGGGFGGGGGGCFFG9FFGGGGGGGGGEGGGG:FFGFGDGGGGGGGGGGGGFEGGGGGGGGGGGGGGGGGDDGDGFGGGGGGGFGGGEGGGGGGCFCDFGGCGGGGGGCGG7CFGGGGGGGGGGGFGGGGGGGEEGGFGGGGGGGGGGFGG>CFGGEGGGGGGGGCCFGGGFGGGGGCEECEGGDGDGGGGCFF4;C@EDEGGF3>DFFGGGGEDCDDDGFBFFFF?GGFGGFFFF46FF;:?GEFFGF*6?(4>>(
@M04650:207:000000000-C238N:1:1101:25636:3674 1:N:0:19
ACTCCTACGGGAGGCAGCAGTAGGGAATCTTCCACAATGGACGAAAGTCTGATGGAGCAACGCCGCGTGAGTGATGAAGGTTTTCGGATCGTAAAACTCTGTTGCGAGGGAAGAACAAGTATGAGAGTAACTGCTCATACCTTGACGGTACCTCGTTAGAAAGCCACGGCTAACTACGTGCCAGCAGCCGCGGTAATACGTAGGTGGCAAGCGTTGTCCGGAATTATTGGGCGTAAAGCGCGCGCAGGCGGCCTTTTAAGTCTGATGTGAAAGCCCACGGCTTAACCGTGGA
+
GGGGGGGGGGGGGGGEGGGGGGGFGGGGGGGGGGGGGGGGGGGGGGGGGGGGGGGGGGGGGGGGGGGGGGGGGGGFGGGGGGGGGGGGGGGGGGGGGGGGFFGGGGGGGGGGGGGGGGGGFGGGGGGGGGGGGGGGGGGGGGGGGGGGGGGDGGGGGGGGGGGGGGGGGGGDGGGD8CGGGGGGGGGG>EEGECECFDGFBEGGGGGGGGG5;C5:EGFGGD5*+9?CEGGGFGGDGGFDBGFFGGGGFGGGC<F*=F49CFGGF7CAFFFFFF@FFFD>>BC6B=F>(5>0
@M04650:207:000000000-C238N:1:1101:9836:3704 1:N:0:19
ACTCCTACGGGAGGCAGCAGTAGGGAATCTTCCGCAATGGACGAAAGTCTGACGGAGCAACGCCGCGTGTGTGATGAAGGATTTCGGTTCGTAAAGCACTGTTGTTAAGGAAGAACAGTAATAAGAGTCACTGCTTATTATATGACGGTACTTAACCAGAAAGCCACGGCTAACTACGTGCCAGCAGCCGCGGTAATACGTAGGTGGCAAGCGTTATCCGGAATTATTGGGCGTAAAGCGCGCGTAGGCGGCAAGATTAGTCTGATGTGAAAGCCCTCGGCTCAACCGAGGA
+
GGGGGGGGGGGGGGGGGGGGGGGGGGGGGGGGGGGGGGGGGGGGGGGGGGGGGGGGGGGGFGGGGGGGDGGGGGFGGGGGGGGGGGGGGGGGGGGGGGGGGGGGFGGGGGGGGGGGFFGGGGGGGGGGGGGGGGGGGGGGGGGGGGGGGGGGGGGFFGGGGGGGGGGGGGGGGGGGGGGGGGGFGGGGFGGGGGGGGGDGFGGGGGGGGGGGDGEDDGGGEGGGGGGGGFGGFGGGGGFG>DFFDGGD?CDGCCF@@FFFF?FFFGGFFFFFFFFFFFGFEFGFFF>>9:B9
@M04650:207:000000000-C238N:1:1101:7833:3722 1:N:0:19
ACTCCTACGGGAGGCAGCAGTAGGGAATCTTCCACAATGGACGAAAGTCTGATGGAGCAACGCCGCGTGAGCGAAGAAGGTTTTTGGATCGTAAAGCTCTGTTGTGAGGGAAGAACAAGTACAGGAGTAACTGTCTGTACCTTGACGGTACCTCATTAGAAAGCCACGGCTAACTACGTGCCAGCAGCCGCGGTAATACGTAGGTGGCAAGCGTTGTCCGGAATTATTGGGCGTAAAGCGCGCGCAGGCGGCCTTTTAAGTCTGATGCGAAAGCCCACGGCTTAACCGTGGA
+
GGGGGGGGGGGGGGGGGGGGGGGGGGGGGGGGGGGGGGGGGGGGFGGGGGGGGGGGGGGGGGGGGGGGGGGGGGGGG<FGGCDFFGGGGFGGGGGGGFGGGGGGGGGGGGGGGGGGGGGGGGGGGGGGGGGGGGGGGGGGGGGFGGGGGGGGGGGGDGGGGFGGGGGGGGGGGGFGGGGGGGGGGGGGFGGGGGGGGGGGGGGGGGGGGGGFEGGGGGFGGG5>FGGGGGGGFGGECGFG>GF>DGDDBGGG:C<FFB@BFFGGF7:)8B5<>F@3:<DFE0)9BFF917@?
@M04650:207:000000000-C238N:1:1101:9203:3755 1:N:0:19
ACTCCTACGGGAGGCAGCAGTAGGGAATCTTCCACAATGGACGAAAGTCTGATGGAGCAACGCCGCGTGAGTGATGAAGGTTTTCGGATCGTAAAACTCTGTTGCGAGGGAAGAACAAGTACGAGAGTAACTGCTCGTACCTTGACGGTACCTCGTTAGAAAGCCACGGCTAACTACGTGCCAGCAGCCGCGGTAATACGTAGGTGGCAAGCGTTGTCCGGAATTATTGGGCGTAAAGCGCGCGCAGGCGGCCTTGTAAGTCGGATGTGAAAGCCCACGGCTTAACCGTGGA
+
GGGGGGGGGGG;FGGGGGGGGGGGGGGGGGGGGGGGGGGGGGGFGGGGGFGGFGGGGCFG,FGGGGGCFEFGGGGGGGGGGGGGGGGCFGEGGGGGGGGGGGGGGGGGGGGGGGGFGGFGGAFGGGGCEGGGFGDFGGGGGGGGGFGGGFFGGCFGCCFF9=FGGGGDGGGGFFGGGDFGGFGGGCFFFEDEGGGGGGGGFGC*>CFGCFG5EE5ECC:>E<:7+099FFGD>ECE5>4>)CBFGDGGFGD3)/>)9@F9<6*9>DD(9*19*58@:?<>5(5?FFFF6FD:
@M04650:207:000000000-C238N:1:1101:14472:3768 1:N:0:19
ACTCCTACGGGAGGCAGCAGTAGGGAATCTTCCACAATGGACGAAAGTCTGATGGAGCAACGCCGCGTGAGTGATGAAGGTTTTCGGATCGTAAAACTCTGTTGCGAGGGAAGAACAAGTACGAGAGTAACTGCTCGTACCTTGACGGTACCTCGTTAGAAAGCCACGGCTAACTACGTGCCAGCAGCCGCGGTAATACGTAGGTGGCAAGCGTTGTCCGGAATTATTGGGCGTAAAGCGCGCGCAGGCGGCTTTTTAAGTCTGATGTGAAAGCCCACGGCTTAACCGTGGA
+
GGGGGGGGGGGGGGGGGGGGGGGGGGGGGGGGGGGGGGGGGGGGGGGEGGGGGGGGGGGGGGGGGGGGGGGGGGGGGGGGGGGGGGGGGGGGGGGGGGGGGGGCGGGGGGGGGGGGFGGGGGGGGGGGGGGGFFGGGGGGEGGGGG>FGGGGGGGEGGGGGGGGGGGGGGGGGGGGGGFGGGGGGGGGFEGGGG7C99CFFFGGGGGGGGGGCEGGEFGGED=5@CGGGGGGFGGGFGFC>GEEDGDDFDGGC)*94F)=AF***2CA=B*=FFFFBFDEF>:FFF?>FFEB
@M04650:207:000000000-C238N:1:1101:7462:3777 1:N:0:19
ACTCCTACGGGAGGCAGCAGTAGGGAATCTTCCACAATGGACGAAAGTCTGATGGAGCAACGCCGCGTGAGTGATGAAGGTTTTCGGATCGTAAAACTCTGTTGCGAGGGAAGAACAAGTACGAGAGTAACTGCTCGTACCTTGACGGTACCTCGTTAGAAAGCCACGGCTAACTACGTGCCAGCAGCCGCGGTAATACGTAGGTGGCAAGCGTTGTCCGGAATTATTGGGCGTAAAGCGCGCGCAGGCGGCCTTTTAAGTCTGATGTGAAAACCCACGGCTTAACCGTGGA
+
GGGGGGGGGGGGGGEGGGGGGGGGGGGGGGGGGGGGGGGGGGGGGGGGGGGGGGGGFGGDGGGGGGGGGGGGGGGGGGGGGGGGGGGGGDFGGFGGGGGFFFGGGGGGGGGGGGGGGGGGGGGGGGGGGGGGGGGGDEECGGGF9FFEGGGGGGGGGGGGFGGCFFGGGGGGGGGGGGGGGGGGGGGGGGGGGEEG9FFGGCFCB9CCEGGDGEGE57CC5D5EGGGGGGGGFG3EGFFCEDFF33CD>DGGDCF6?F?=:6**=CC:BFF4*0))38)>:15:F==6(5:<
@M04650:207:000000000-C238N:1:1101:15021:3779 1:N:0:19
ACTCCTACGGGAGGCAGCAGTAGGGAATCTTCCACAATGGACGAAAGTCTGATGGAGCAATGCCGCGTGAGTGAAGAAGGTTTTCGGATCGTAAAGCTCTGTTGTGAGGGAAGAACAAGTATAGGAGTAACTGCCTGTACCTTGACGGTACCTCATTAGAAAGCCACGGCTAACTACGTGCCAGCAGCCGCGGTAATACGTAGGTGGCAAGCGTTGTCCGGAATTATTGGGCGTAAAGCGCGCGCAGGCGGCCTTTTAAGTCTGATGTGAAAGCCCACGGCTTAACCGTGGA
+
GGGGGGGGGGGGGGGGGGGGGGGGGGGGGGGGGGGGGGGGGGGGGGGGGGGGGGGGGGGGGGGGGGGGGGGGGGGGGGGGGGGGGGGGGGGGGGGGGGGGGGGGGGGGGGGGGGGGGGGGGGGGGGGGGGGGGGGGGGGGGGGGGGGGFFGFFGGGGGGGGGGGGGGGGGEGCFGGGDGGGGGGGGGGGEGGGGGG9EGGFGGGGGGGGGGGGGECGGGDDDC5?CEFGFGGFGGGGG4CDGDEDDGD:DC5DD4?4BFFGFGG4*:)=F?BFFF3?BCFB>DFFFFF:>B?
@M04650:207:000000000-C238N:1:1101:18979:3794 1:N:0:19
ACTCCTACGGGAGGCAGCAGTAGGGAATCTTCCACAATGGACGAAAGTCTGATGGAGCAACGCCGCGTGAGTGATGAAGGTTTTCGGATCGTAAAACTCTGTTGCGAGGGAAGAACAAGTACGAGAGTAACTGCTCGTACCTTGACGGTACCTCATTAGAAAGCCACGGCTAACTACGTGCCAGCAGCCGCGGTAATACGTAGGTGGCAAGCGTTGTCCGAAATTATTGGGCGTAAAGCGCGCGCAGGCGGCCTTTTAAGTCTGATGTGCAAGCCCACGGCTTAACCGTGGA
+
GGGGGGGGGGGGGGGGGGGGGFGGGGGG9FGCCGGGGGGGFGGCFGGEGGGGGGGGGGGGCGC7FGGGGGBEFGGGGGGG<FEF9:FEEGEGGGGGGGFFFGGGG>>FEGGGGGGGCDGFEGGCFCFGGFFGCGFGGGD@CFF9FC=CFFCFF<<=<AFGFFGGG:DC>EEGGD,DEECFFGGF>FFE=E=ECCE5+?9EGGGGGGFEC9E=8=CGEC+189=FFFFEF7C=>EGGC7@D355>DCCDFGDG39691@:F+7>D=*:A?*66955@1:CE)()0760335>:
@M04650:207:000000000-C238N:1:1101:24881:3852 1:N:0:19
ACTCCTACGGGAGGCAGCAGTAGGGAATCTTCCGCAATGGACGCAAGTCTGACGGAGCAACGCCGCGTGTGTGATGAAGGATTTCGGTTCGTAAAGCACTGTTGTTAAGGAAGAATAGTAATAAGAGTAACTGTTTATTACGTGACGGTACTTAACCAGAAAGCCACGGCTAACTACGTGCCAGAAGCCGCGGTAATACGTAGGTGGCAAGCGTTATCCGGAATTATTGGGCGTAAAGCGCGCGTAGGCGGCAAGATTAGTCTGATGTGAAAGCCCAAGGCTTAACCGTGGA
+
EFGGGGGFGCFGGG@FGGGGGFFGEGFFGGGFGGGGGGGGGGGCFGG<FFFACFCFCFFGFGGGEGGCF==FFGGFGGFFFFGGFFC4CFGFGGGAFEFFCF@<F,B5?FFEGFFCD95FFFFFCFFDF,55FDFEGGGFGGFGG@F7@>FF<FGGGCFEGGGGCGFGC*5BE:>33>DFC8@F,54>EEGE5*=CBFGGGGFG2<C*8AF5*/88C>FCEC:C?CCFCF5=@5C=C:*53CBEGGGC@DDD<)5>=**6<=CF?**)*0===4772(7))8*<?=*415>:
@M04650:207:000000000-C238N:1:1101:21521:3861 1:N:0:19
ACTCCTACGGGAGGCAGCAGTGGGGAATATTGCACAATGGGGGAAACCCTGATGCAGCAACGCCGCGTGAGTGATGACGGTCTTCGGATTGTAAAGCTCTGTCTTTAGGGACGATAATGACGGTACCTAAGGAGGAAGCCACGGCTAACTACGTGCCAGCAGCCGCGGTAATACGTAGGTGGCAAGCGTTGTCCGGATTTACTGGGCGTAAAGGGAGCGTAGGCGGATCTTTAAGTGGGATGTGAAATACTCGGGCTCAACCTGGGGGCGGCATTCCAAACTGGAGATCTAG
+
GGGGGGGGGGGGGGGGGGGGGGGGGGGGGGGGGGGGGGGGGGGGGGGGGGGGGGGGGGGGGGGGGGGGGGGGGGGGGGGGGGGGGGGGGGGGGGGGGGGGGGGGGGGGGGGGGGGGGGGGFGGGGGGGGGGGGGGGGGGGGGGGGGGGGGFFGGGGGGGGGGGGGGGDGGGGGF@EFEFGGGGGGGGGGDGGGGGGGGGFGDFGDGGGGGGGGGGGGDGGGGGGEGGDEGGGFG7CDD>74/7@D*>FFGDGDDDFFFFFGF4<FGC>>)53)5?FFFG47<7)8F4839FA
@M04650:207:000000000-C238N:1:1101:9078:3864 1:N:0:19
ACTCCTACGGGAGGCAGCAGTGGGGAATATTGCACAATGGGGGAAACCCTGATGCAGCAACGCCGCGTGAGTGATGACGGTCTTCGGATTGTAAAGCTCTGTCTTTAGGGACGATAATGACGGTACCTAAGGAGGAAGCCACGGCTAACTACGTGCCAGCAGCCGCGGTAATACGTAGGTGGCAAGCGTTGTCCGGATTTACTGGGCGTAAAGGGAGCGTAGGCGGATCTTTAAGTGGGATGTGAAATAATCGTGCTCAACCTGGGGGCTGCATTCAAAACTGGAGATCTAG
+
GFGGGGGGGGGGGGFGGGGGGGGGGGGGGGGFFGGGGGGGGDGG,CF<FGGGGGFGGGGGGGGGGEGFGGGGGGGGGGGGGDEGGGGGGDGGGGGFGGGGGGGFGGGGGGGGGGEGFFGGGGGGGGGGGGGGGGGGGGGAFFGGGGGGGGGGGGGGGGGGGGGGGGGGFGGGGGGGGGG9CGGGGGGGGGG@?C@EEEGGGGGGGG5CGDGGGGGGGGGDEDCFGG=EEGG?FGGGGGFD@GFFCC7F4*2:C*9774@=CFGGFGC7>@B@4@47)):75:GF5>9?F?FF
@M04650:207:000000000-C238N:1:1101:14538:3872 1:N:0:19
ACTCCTACGGGAGGCAGCAGTAGGGAATCTTCCACAATGGACGAAAGTCTGATGGAGCAACGCCGCGTGAGTGATGAAGGTTTTCGGATCGTAAAACTCTGTTGCGAGGGAAGAACAAGTACGAGAGTAACTGCTCGTACCTTGACGGTACCTCGTTAGAAAGCCACGGCTAACTACGTGCCAGCAGCCGCGGTAATACGTAGGTGGCAAGCGTTGTCCGGAATTATTGGGCGTAAAGCGCGCGCAGGCGGCCTTTTAAGTCTGATGTGAAAGCCCACGGCTTAACCGTGGA
+
GGGGGGGGGGGGGGGGGGGGGGGGGGGGGGGGGGGGGGGGGGGGGGGGGGGGGGGGGGGGGGGGGGGGGGGGGGGGGGGGGGGGGGGGGGGGGGGGGGGGGGGGGGGGGGGGGGGGGGGGGGGDGGGGGGGGGGGGGGGGGGGGGGGGGGGGGGGGGGGGGGGGGGGFGGGGGGGGGGGGGGGGGGGGGGGGGGGGGGGGGGGGGGGGGGGGGGGGE7CCCDCGFGGGGGFCEGDGCGFGFGFFGGGDB<DGGGGFFFFFGFGGFGGF464@FFFF??G>B6DFFFFFBFBB
@M04650:207:000000000-C238N:1:1101:7243:3884 1:N:0:19
ACTCCTACGGGAGGCAGCAGTAGGGAATCTTCCGCAATGGACGAAAGTCTGACGGAGCAACGCCGCGGGAGTGATGAAGGTTTTCGGATCGTAAAACTCTGTTGCGAGGGAAGAACAAGTACGAGAGTAACTGCTCGTACCTTGACGGTACCTCGTTAGAAAGCCACGGCTAACTACGTGCCAGCAGCCGCGGTAATACGTAGGTGGCAAGCGTTGTCCGGAATTATTGGGCGTAAAGCGCGCGCAGGCGGCCTTTTAAGTCTGATGTGAAAGCCCACGGCTTAACCGTGGA
+
GFFFFGGGEC:CGGGGGGGGGGGGGGGGGAFFDGGGGG9FEFGGGGGDGFGFGG@BCFFFGGGGE:C++@@+AFGGCFFFGGGGFBFDG@EGFEGGDGGGGGG<DGGGGFGGGG8FFGFGGGCEG>FGGGGGGGFGGGGGFGE9FEF:FGEFFG7::D7FFCFCFFGE7BFE<<FGFCGGGGGGGGFFEECEG5*BF7FG:ECEGGGGC6CEGGGC*?CGECEFEC+<:=CF>ED7D74C3<>@37D)7)><CD7**9<40=C767794@FFF);),4CEFF79**1,(7)(
@M04650:207:000000000-C238N:1:1101:17843:3888 1:N:0:19
ACTCCTACGGGAGGCAGCAGTAGGGAATCTTCCACAATGGACGAAAGTCTGATGGAGCAACGCCGCGTGAGTGATGAAGGTTTTCGGATCGTAAAACTCTGTTGCGAGGGAAGAACAAGTACGAGAGTAACTGCTCGTACCTTGACGGTACCTCGTTAGAAAGCCACGGCTAACTACGTGCCAGCAGCCGCGGTAATACGTAGGTGGCAAGCGTTGTCCGGAATTATTGGGCGTAAAGCGCGCGCAGGCGGCCTTTTAAGTCTGATGTGAAAGCCCACGGCTTAACCGTGGA
+
GGGGGGGGGGGGGGGGGGGGGGGGGGGGGGGGGGGGGGGGGGGGGGGGGGGGGGGGGGGGGGGGGGGGGGGGGGGGGGGGGGGGGGGGGGGGGGGGGGGGGGGGGGGGGGGGGGGGGGGGGGGGGGGGGGGGGGGGGGGGGGGGGGGGGGGGGGGGFGDGGGGGGGGGGGGGGGGGGGGGGGGGGGGGGGGGGGGGGGGGGGGGGGGGGGGGGGGGGCFGGGGGGGGGFGGGFGGGGGFGBGF@GGGGFGDDDGGFFFFFGBFGFGGFFF4?FFFF?FGFFF3FFFFFFFF?
@M04650:207:000000000-C238N:1:1101:12593:3951 1:N:0:19
ACTCCTACGGGAGGCAGCAGTAGGGAATCATCCACAATGGACGAAAGTCTGATGGTGCAACGCCGCGTGAGCGAAGAAGGTTTTCGGATCGTAAAGCTCTGTTGTGAGGGAAGAACAAGTATAGGAGTAACTGCCTGTACTTTGACGGTACCTCATTAGAAAGCCACGGCTAACTACGTGCCAGCAGCCGCGGTAATACGTAGGTGGCAAGCGTTGTCCGGAATTATTGGGCGTAAAGCGCGCGCAGGCGGCCTTTTAAGTCTGATGTGAAAGCCCACGGCTTAACCGTGGA
+
GEGGGGGGGGGGGGGGGGGGGGGGDGGGGGGGGGGFGGGGGFE@CEGCGGGGGGGGFGGGGGGGGGGFGGGGGGGGGGFGGGGGGGGGGGGGGGGGGGGGG?FFGGGGGGGGGGGGGGGGGGGGGGGGGGGGGGCEFFGGGFGGGGGGGGEAEFGCGGGFGGFGGGGGGGGGGGGGGGGGGGGGGFFFGGGGGGGGGGGGFCFGGGGFF?EGGGDGEFFDDDE=6C?C7>CG@EGGCC?D>DD>DDGG3DD7D<*6=FFF:@FF4*:AFF69B?57:<DEFF:?FBFF?FB1
@M04650:207:000000000-C238N:1:1101:17331:4054 1:N:0:19
ACTCCTACGGGAGGCAGCAGTAGGGAATCATCCACAATGGACGAAAGTCTGATGGTGCAATGCCGCGTGAGCGAAGAAGGTTTTCTGATCGTAAAGCTCTGTTATGAGGGAAGAACAAGTACAAGAGTAACTGCTTGTACCTTGACGGTACCTCATTAGAAAGCCACGGCTAACTACGTGCCAGCAGCCGCGGTAATACGTAGGTGGCAAGCGTTGTCCGGAATTATTGGGCGTAAAGCGCGCGCAGGCGGCCTTTTAAGTCTGATGTGAAAGCCCACGGCTTAACCGTGGA
+
GGGGGGGGGGGGGGGGGGGGGGGGGGGGGGGGGGGGGGGGGGGGGGGGGGGGFGGGGGGGGGGGGGGGGGGGGGGGGGGGFGGGGGGGGGGGGGGGGEFGGGGGGGGGGGGGGGGGGGGGGGGGGGGGGGGGGGGGGGGGGGGGGGGGGGGGGGGGGGGGGGGGFGFGGGGGGGGGGGFGGGGGGGGGGGGGGGGGGGGGEGGGGGGGGGGGGGGGGFFGEGGCFFGCFDGGFEDEDGFGFG:@DDDDFGGG3*69BF:@FFGGF7FFFFFFFFF5?FGF@>DFFFFFFF@B
@M04650:207:000000000-C238N:1:1101:11312:4074 1:N:0:19
ACTCCTACGGGAGGCAGCAGTAGGGAATCTTCCGCAATGGGCGCAAGCCTGACGGAGCAACGCCGCGTGTGTGATGACGGTTTTCGGATCGTAAAACTCTGTTGCAAGGGAAAACAAAGAAGGAGAGTAACTGTTGTTCCTTGGCGGGTACCGCGTAAGCAAGCACGGGTTAACTACGTCCACGAGCCCGCGGCATTACGAAGTGGGAAAGCGTTGTCGGAAATTTTTGGGCGTAAAGCGGGCGCAGCCGGCTTTTTAAGCCGAAGGTGAAAGCCAACGCCTTAACCGTGGAGG
+
GGGGGGGGGGGGGGGGGGGGGGGGGGGGGGGFGCF@FGGGGFGGGGGGGGGGGFEFGGGGFFGGGGGGGCFEGGCFGGGGGGGGGGGGGGGGGGGCE=EBAE,,,,8E7:B?,A,,B,,,,,8,,,88EB,,,33,,3,7,3,,,+8**53>>7>F4*,,7,,<2<*C7**42,+++*+*4*+****4***:5*8/+0+/*;A;2<**+7**2:C**;19*12<++22:C/*.*9:*20)))))))/))1)1))0**)/*+)1/))),/*987)))(-1))(*9?F60-))3(3
@M04650:207:000000000-C238N:1:1101:18675:4143 1:N:0:19
ACTCCTACGGGAGGCAGCAGTAGGGAATCTTCCACAATGGACGAAAGTCTGATGGAGCAACGCCGCGTGAGTGATGAAGGTTTTCGGATCGTAAAACTCTGTTGCGAGGGAAGAACAAGTATGAGAGTAACTGCTCATACCTTGACGGTACCTCGTTAGAAAGCCACGGCTAACTACGTGCCAGCAGCCGCGGTAATACGTAGGTGGCAAGCGTTGTCCGGAATTATTGGGCGTAAAGCGCGCGCAGGCGGCCTTTTAAGTCTGATGTGAAAGCCCACGGCTTAACCGTGGA
+
GGGGGGGGGGGGGGGGGGGGGGGGGGGGGGGGGGGGGGGGGGGGGGGGGGGGGGGGGGGGGGGGGGGGGGGFGGGGGGGGGGGGGGGGGGGGGGGGGGGGGGGGGGGGGGGGGGGGGGGGGGFGGGGGGGGGGGGGGGGGGGGGGGGGGGGGFGGGGGGGGGGGGGGGGGGGGGGGGGGGGGGGGGGGGGGGGGGGGGGGGGGGGGGGGGGGGGGGGGGGGGGG?FEFGGGGFGGGC>@DBGBEGDGGFGGGGGG4?@;F<FGGFCFABFFFFFFFBFGBFFDF?BFFBFF?
@M04650:207:000000000-C238N:1:1101:7032:4176 1:N:0:19
ACTCCTACGGGAGGCAGCAGTGGGGAATATTGCACAATGGGGGAAACCCTGATGCAGCAACGCCGCGTGAGTGATGACGGTCTTCGGATTGTAAAGCTCTGTCTTTAGGGACGATAATGACGGTACCTAAGGAGGAAGCCACGGCTAACTACGTGCCAGCAGCCGCGGTAATACGTAGGTGGCAAGCGTTGTCCGGAATTATTGGGCGTAAAGCGCGCGCAGGCGGCCTTTTAAGTCTGATGTGAAAGCCCACGGCTTAACCGTGGAAGGTCATTGGAAACTGGAAGGCTGG
+
GGFGGGGGGGGCFGGGGGGGGGGGGFCFGGGGGGGDGGGGGGGGGFGGGGGGGFGGGGGGFEGGGGGGGDEFGFGFGGGGGGGGGFDC@FFFCFFGGGGGAFGGGGFGGFECG7CFGGFFFECC7CFGDCCG?FEDDF8FFG7F:CEGGF<CCGDFCFCFE@F:E@CG7CCCCFGCEECFGGGEFGGGGC8CGGEGGD5BCG+>98ECEGGG9CEGCG5>5CCGEEE577@76+:EC*9:@GFFFC*:5*9<<DDBD@F49=CD:<3.58@@:@F9).:4@A7)))<<::)4
@M04650:207:000000000-C238N:1:1101:21529:4180 1:N:0:19
ACTCCTACGGGAGGCAGCAGTAGGGAATCTTCCACAATGGACGAAAGTCTGATGGAGCAACGCCGCGTGAGTGATGAAGGTTTTCGGATCGTAAAACTCTGTTGCGAGGGAAGAACAAGTACGAGAGTAACTGCTCGTACCTTGACGGTACCTCGTTAGAAAGCCACGGCTAACTACGTGCCAGCAGCCGCGGTAATACGTAGGTGGCAAGCGTTGTCCGGAATTATTGGGCGTAACGCGCGCGCAGGCGGCCTTCTAAGCCTGATGTGAAAGCCCACGACTCAACCGTGGA
+
GGGGGGGGGGGGGGGGGGGGGDFGG8FGFGGAFGGGGGGGD,@FGG7EFGGGGG<FGGDGGGGGGGGGGGGGGG9FGGGFAFGGGGG7=>FGGGGDGGGG<F9,5+@FGGGGGGG4FEG?,AF+3+6D@FGG9<<<=>+FGA=F37>+8++@7@F+3FG<D><F:,>F7:<>FGCCCC:DBE9DB:,=,=::*38*3+<;22;EGG5C>C55=C**2?C9?CE5E00++0AF:7)***0C@GDF3C5CEC57)96***9**97*)*2./*1*0<)7.29)7<*0<@4345;(
@M04650:207:000000000-C238N:1:1101:23027:4185 1:N:0:19
ACTCCTACGGGAGGCAGCAGTAGGGAATCTTCCACAATGGACGAAAGTCTGATGGAGCAACGCCGCGTGAGTGATGAAGGTTTTCGGATCGTAAAACTCTGTTGCGAGGGAAGAACAAGTACGAGAGTAACTGCTCGTACCTTGACGGTACCTCGTTAGAAAGCCACGGCTAACTACGTGCCAGCAGCCGCGGTAATACGTAGGTGGCAAGCGTTGTCCGGAATTATTGGGCGTAAAGCGCGCGCAGGCGGCCTTTTAAGTCTGATGTGAAAGCCCACGGCTTAACCGTGGA
+
GGGGGGGGGGGGGGGGGGGGGGGGGGGGGGGGGGGGGGGGGGGGGGGGGGGGFGGGGGGGGGGGGGGGGGGGGGGGGGGGFGGGGGG@GGGGGGGGGGGGGGGGGDGGGGGGGGGGGGGFGGFFDGGGGGGGGF9FEFCB=FG9FFGGGGGGGFFCFFGGGFGGGGGCGDGGGGGGGEGGGGGGGGGGGGGEGG7EGGGGCFGGGGGGEGFDEGG=5:CDGDDGGGGG?CFG@GGGFGFGFGFFGGDGFGGCC<F??FFFGFGGFDGFFFFFFFFF?:C:D>:?FF?>?FEF
@M04650:207:000000000-C238N:1:1101:16780:4208 1:N:0:19
ACTCCTACGGGAGGCAGCAGTAGGGAATCTTCCACAATGGACGAAAGTCTGATGGAGCAACGCCGCGTGAGCGAAGAAGGTTTTCGGATCGTAAAGCTCTGTTGTGAGGGAAGAACAAGTACAGGAGTAACTGTCTGTACCTTGACGGTACCTCATTAGAAAGCCACGGCTAACTACGTGCCAGCAGCCGCGGTAATACGTAGGTGGCAAGCGTTGTCCGGAATTATTGGGCGTAAAGCGCGCGCAGGCGGCCTTTTAAGTCTGATGTGAAAGCCCACGGCTTAACCGTGGA
+
GGGGGGGGGGGGGGGGGGGGGGGGGGGGGGGGGGGGGGGGGGGGGGGGGGGGGGGGGGGGGGGGGGGGGGGGGGGGGGGGGGGGGGGGGGGGGFFGGGGGGGGGGGGGGGGGGGGGGGGGGGGGGGGGGGGGGGGGGGGGGGGGGGGGGGGGGGGGGGGGGGGGGGGGGGGGGGGGGGGGGGGGGGGGGGGGGGGGGGGGFFGGGGGGGGGGGGEGGGGGEDGGFGGGGGGF3CDEGGFGFGFEGDGDFCDGGG<FBFFFEFGGFGD4BFF=?F:@8?<>B>G:FFFFF:DB
@M04650:207:000000000-C238N:1:1101:22173:4231 1:N:0:19
ACTCTACGGGAGGCAGCAGTAGGGAATCTTCCACAATGGACGAAAGTCTGATGGAGCAACGCCGCGTGAGTGATGAAGGTTTTCGGATCGTAAAACTCTGTTGCGAGGGAAGAACAAGTACGAGAGTAACTGCTCGTACCTTGACGGTACCTCGTTAGAAAGCCACGGCTAACTACGTGCCAGCAGCCGCGGTAATACGTAGGTGGCAAGCGTTGTCCGGAATTATTGGGCGTAAAGCGCGCGCAGGCGGCCTTTTAAGTCTGATGTGAAAGCCCACGGCTTAACCGTGGAAGG
+
GGGGGFGGGGGGGGGGGGGGCGGGGGGGGGGGGGGGGGG9FGGGGGGGGGGGGGGGGGGGGGGGGGGGGGGGGGGGGGGGGGGGGGGGGGGGGGGGGGGGGGGGGGGGGGGGGGGGGGGGGGGGGGGGGGGGGGGGGGGGGGGGGGGGGGGGGGGGGGGGGGGGGGGGGGGGGGGGGGGGGGGGGGGGGGGGGGGFFGGFGGGGGGGGGGGGGDGGGGGGEG@FFFFGGGGGFGDGGG>DF:BEDDGGFGGGG4*?*<FFGFGGFGGFFFFFF<FF?9GE>;<FFFBF?B>47?
@M04650:207:000000000-C238N:1:1101:15654:4257 1:N:0:19
ACTCCTACGGGAGGCAGCAGTAGGGAATCTTCCACAATGGACGAAAGTCTGATGGAGCAACGCCGCGTGAGTGATGAAGGTTTTCGGATCGTAAAACTCTGTTGCGAGGGAAGAACAAGTACGAGAGTAACTGCTCGTACCTTGACGGTACCTCGTTAGAAAGCCACGGCTAACTACGTGCCAGCAGCCGCGGTAATACGTAGGTGGCAAGCGTTGTCCGGAATTATTGGGCGTAAAGCGCGCGCAGGCGGCCTTTTAAGTCTGATGTGAAAGCCCACGGCTTAACCGTGGA
+
GGGGGGGGGGGGGGGGGGGGGGGGGGGGGGGGGGGGGGGGGGGGGGGGGGGGGGGGGGGGGGGGGGGGGEGGGGGGGGGGGGGGGGEGGGGGGGGGGGGGGGGGGGGGGGGGGGGGGGGGGGGDDGGGGGGGGGFGGGGGGGGGGGGGGGGGGGGGGGGGGGGGFFGGGGGGGGGGGGG>EFGGGGGGGGDDDECEGGGCCFGGGGGGGFGGEGGEEGFD5CEGGGGGGGGGEGGDFFFGEGFEDDGGFGGGDGCFFFFFGFGGFGG>F?FFFF:@?FGFD>C@4@FFFFE:
@M04650:207:000000000-C238N:1:1101:16864:4272 1:N:0:19
ACTCCTACGGGAGGCAGCAGTAGGGAATCTTCCACAATGGACGAAAGTCTGATGGAGCAACGCCGCGTGAGTGATGAAGGTTTTCGGATCGTAAAACTCTGTTGCGAGGGAAGAACAAGTACGAGAGTAACTGCTCGTACCTTGACGGTACCTCGTTAGAAAGCCACGGCTAACTACGTGCCAGCAGCCGCGGTAATACGTAGGTGGCAAGCGTTGTCCGGAATTATTGGGCGTAAAGCGCGCGCAGGCGGCCTTTTAAGTCTGATGTGAAAGCCCACGGCTTAACCGTGGA
+
GGGGFG9FG7FFGGGGGGGGGGGGGGGGGGGGGGGGGGGGGGGGDCFGGGGGGDGFFFGGGGGGGGGEECFEEGGGGGGGGGGGGGG>FFGGGGGGGGGFGGGGFFEGDGGGGGDFGFFGGGGGGGGGGDAFAFGGEGGGGGGGGGGGGGGGGGGGGGGFGGFGGGGGCEGGGGGGGEGGGGFFGG67CEGEDGGDGGFGG9@EFGFFGGGGCEED5:CDEGCF8FGG77CFEC3CGGFGFGFEGGGGFGGGG<C6?B)8CFC*9:*.*/@96?5>?FC:>9DF68*3<@F:
@M04650:207:000000000-C238N:1:1101:22752:4275 1:N:0:19
ACTCCTACGGGAGGCAGCAGTAGGGAATCTTCCACAATGGACGAAAGTCTGATGGAGCAACGCCGCGTGAGCGAAGAAGGTTTTCGGATCGTAAAGCTCTGTTGTGAGGGAAGAACAAGTACAGGAGTAACTGTCTGTACCTTGACGGTACCTCATTAGAAAGCCACGGCTAACTACGTGCCAGCAGCCGCGGTAATACGTAGGTGGCAAGCGTTGTCCGGAATTATTGGGCGTAAAGCGCGCGCAGGCGGCCTTTTAAGTCTGATGTGAAAGCCCACGGCTTAACCGTGGA
+
GGGGGGGGGGGGGGGGGGGGGGGGGGGGGGGGGGGGGGGGGGGGGGGGGGGGGGGGGGGGGGGGGGGGGGGGGGGGGGGGGGGGGGGGGGGGGGGGGFGGGGGGGGFGGGGGGGGGGGGGGGFGGGGGGGGGGGGFGGGGGGGGGGGGGGGGGGGGGGGGGGGGGGGGGGGGGGGGGGG>GGGGGGGGGGGGGGGGGGGGGGGGGGGGGGGGGGGGGGGGEDGFGGGGGDGDDGDEG>@DED)7<DDDEGGGG3DFBF??:67FFGFAFFFFFF:F<<GBD1DFFFFFFFFF
@M04650:207:000000000-C238N:1:1101:24294:4301 1:N:0:19
ACTCCTACGGGAGGCAGCAGTAGGGAATCTTCCACAATGGACGAAAGTCTGATGGAGCAATGCCGCGTGAGTGAAGAAGGTTTTCGGATCGTAAAGCTCTGTTGTGAGGGAAGAACAAGTATAGGAGTAACTGCCTGTACCTTGACGGTACCTCATTAGAAAGCCACGGCTAACTACGTGCCAGCAGCCGCGGTAATACGTAGGTGGCAAGCGTTGTCCGGAATTATTGGGCGTAAAGCGCGCGCAGGCGGCCTTTTAAGTCTGATGTGAAAGCCCACGGCTTAACCGTGGA
+
GGGGGGGGGGGGGGGGGGGGGFGGGGGGGGGFGGGGGGGGGGGGGGGFGGGGGGFGGGGGGGGGGGGGGGGGGGGGGGGGGGGGGGGGDGGGGGGGGFGGGFFGFGGGGGGGGGG@F@FDFGGFGCEGGGGGGFGGGGFCEGFGGGGGGGGGFFGFCFGGFGFDDGGCCEGGGGGGGGGGGGGGGGGECBEGGEGGGGFG,BFGGGGGFGGFGEEEC>@DEDE5+==EGGFGBG3C<F4DE::75CGGFGD9D*9*98?FFF7:*2:AFFFFFFF@:?GFF977BFFF3>>?
@M04650:207:000000000-C238N:1:1101:23590:4308 1:N:0:19
ACTCCTACGGGAGGCAGCAGTAGGGAATCTTCCACAATGGACGGAAGTCTGATGGAGCAACGCCGCGTGAGTGATGAAGGTTTTCGGATCGTAAAACTCTGTTGCGAGGGAAGAACAAGTACGAGAGTAACTGCTCGTACCTTGACGGTACCTCGTTAGAAAGCCACGGCTAACTACGTGCCAGCAGCCGCGGTAATACGTAGGTGGCAAGCGTTGTCCGGAATTATTGGGCGTAAAGCGCGCGCAGGCGGCCTTTTAAGTCTGATGTGAAAGCCCACGGCTTAACCGTGGA
+
GGGGGGGGGGGGGGGGGGGGGGGGGGGGGGGGFGGGGGGGGGGGGGGFGGGGGGGGGGGGGGGGGGGGGGGGGGGGGGGGGGGGFGGGGGGGGGGGGGGGGGGGGGGGGGGGGGGFGFGGGGGGGGGGCFFFFGGGGGGGGGGGGGEGFGGGCGGG7FEGGGFGFGGGDDGGGGGGGGGGGGGFDFEGGGGEDEEGGGGFBFGGGGCDFGFGG7CCEFGGGDCGCFGF77FDFGGGGGFGDG3@GGDGFGD37/>?FF@7<B*;FF7AFFB9@?F)4:D;@9CFF??B::@:
@M04650:207:000000000-C238N:1:1101:12160:4362 1:N:0:19
ACTCCTACGGGAGGCAGCAGTAGGGAATCTTCGGCAATGGACGAAAGTCTGACCGAGCAACGCCGCGTGAGTGAAGAAGGTTTTCGGATCGTAAAACTCTGTTGTTAGAGAAGAACAAGGACGTTAGTAACTGAACGTCCCCTGACGGTATCTAACCAGAAAGCCACGGCTAACTACGTGCCAGCAGCCGCGGTAATACGTAGGTGGCAAGCGTTGTCCGGATTTATTGGGCGTAAAGCGAGCGCAGGCGGTTTCTTAAGTCTGATGTGAAAGCCCCCGGCTCAACCGGGGAGG
+
GGGGGGGGGGGGGGGGGGGGGGGGGGGGGGGGGGGGGGGGGGGGGGGGGGGGGGGGGGGGGGGGGGGGGGGGGGGGGGGGGGGGGGGGGGGGGGGGGGGGGGGGGGGGGGGGGGGGGGGGGGGGGGGGGGGGGGGGGGGGGGGGGGGGGGGGGGGGGGGGGGGGGGGGGGGGGGGGGGGGGGGGGGGGGGGGGGGGGGGGFGG@FGGGGGGGGGGGGGGGGGEGG7ECFGGGFGGGGGFGFGFFGCGGEGGDCCGFFFBFFFGGFC>AFFBFFF;@?>GFFFGFFFF>FFFFBF
@M04650:207:000000000-C238N:1:1101:16327:4387 1:N:0:19
ACTCCTACGGGAGGCAGCAGTAGGGAATCTTCCACAATGGACGAAAGTCTGATGGAGCAACGCCGCGTGAGTGATGAAGGTTTTCGGATCGTAAAACTCTGTTGCGAGGGAAGAACAAGTACGAGAGTAACTGCTCGTACCTTGACGGTACCTCGTTAGAAAGCCACGGCTAACTACGTGCCAGCAGCCGCGGTAATACGTAGGTGGCAAGCGTTGTCCGGAATTATTGGGCGTAAAGCGCGCGCAGGCGGCCTTATAAGTCTGATGTGAAAGCCCACGGCTTAACCGTGGA
+
FGGGGGGGGGGGGGGGGGGGGGGGGGGGGGGGGGGGGGGGGGG:FGGGGGGGGGGGGGGGGGGGGGGGGGGGGGGGGGGGGGGGGGGGGGGFGGGGGGGGGFGGFG7FCGGGGGG8<FG?B<F=>CEGGGGGG?CGGGGFCFGGGGGGGGDA=<<>7DFGGGG<EFGGGGGDGGGGGGGGGGGGGGDFGGGGGEGGFCFGGCFDFGGGDGGGECEGC>GDE387EGCCCCG=DGGGGGFC)9>FGGGGFGG3CC4*//0@C?FG**::FFFFFF4@B?GFFBDFFFFF:>E6
@M04650:207:000000000-C238N:1:1101:5732:4420 1:N:0:19
ACTCCTACGGGAGGCAGCAGTAGGGAATCTTCCACAATGGACGAAAGTCTGATGGAGCAACGCCGCGTGAGTGATGAAGGTTTTCGGATCGTAAAACTCTGTTGCGAGGGAAGAACAAGTACGAGAGTAACAGCTTGTACATTGACGGTACCTCATTAGAAAGCCAAGGCTAACTACGTGCCAGCAGCCGCGGTAATACGTAGGTGGCAAGCGTTGTCCGGAATTATTGGGCGTAAAGCGCGCGCAGGCGGCCTTGTAAGTCTGATGTGAAAAGCCACGGCTTAAACGGGGA
+
FEDFCFCGFGGGGG7FFDGGGGFCFGCGFGGF<9,6EFGGGGGGGGEEEFEGGGGGGFF,<CCGEGGGGGEGGGFFC9E=6CEFGGCCF+BFGFGFGA9FFFFG<7:6@:@?FFG<E<FEFGG:FF@<FFF,?:DDGF<D,CDDFCB7=F@<F,,@,@;@FG,,@F,@<:3@>7>B7>D>:F,,*,,6>CEC5::E,22=:+/*+5:28E*==:BCCDGG=2CE+<7977=5:5<CCD8C59).)<CD57CD)9C)=**9:00:7>76*=6/*)0><(CEE0>4**9((7<1
@M04650:207:000000000-C238N:1:1101:25714:4507 1:N:0:19
ACTCCTACGGGAGGCAGCAGTAGGGAATCTTCCACAATGGACGAAAGTCTGATGGAGCAACGCCGCGTGAGTGATGAAGGTTTTCGGATCGTAAAACTCTGTTGCGAGGGAAGAACAAGTACGAGAGTAACTGCTCGTACCTTGACGGTACCTCGTTAGAAAGCCACGGCTAACTACGTGCCAGCAGCCGCGGTAATACGTAGGTGGCAAGCGTTGTCCGGAATTATTGGGCGTAAAGCGCGCGCAGGCGGCCTTTTAAGTCTGATGTGAAAGCCCACGGCTTAACCGGGGA
+
FGGGGGGGGGGGGGGGGGGGGGGGGGGGFGGCFGGGGGGGFGGCGGGGGGGGGG,FGG7F,FGGGGGGGGDFGGGGGGGGG<FFGFG@E:FGGGGFF?EFEG<EFDCGGGGFEEGGGGC<,5=FG+3BFA<,CFFC7@:DCFGFGGECFGGGDFFCFGDFFGGGDFG7FGG@CFF,?EGFFGGFFEECBEEDEGGGGGFGGFGG@BBFGGGFGGEE:*:CEDGDGGFCFFFGFEGGGGFD@DD:DDGGEGG3CD*9=FFFCF774CC<@FFFF45>?0>DD>5:FFF(3)>9
@M04650:207:000000000-C238N:1:1101:24346:4508 1:N:0:19
ACTCCTACGGGAGGCAGCAGTAGGGAATCTTCCACAATGGACGAAAGTCTGATGGAGCAACGCCGCGTGAGCGAAGAAGGTTTTCGGATCGTAAAGCTCTGTTGTGAGGGAAGAACAAGTACAGGAGTAACTGTCTGTACCTTGACGGTACCTCATTAGAAAGCCACGGCTAACTACGTGCCAGCAGCCGCGGTAATACGTAGGTGGCAAGCGTTGTCCGGAATTATTGGGCGTAAAGCGCGCGCAGGCGGCCTTTTAAGTCTGATGTGAAAGACCACGGCTTAACCGTGGA
+
GGGGGGGGGGGGGGGGGGGGFGGGGGGGGGGGGGGGGGGGGGGGECFFGGGGGGGGGGGGGGGGGGGGGGD?GGGGGGGGGGGGGGFGFGGGGGGGGGGGGFGGGGGGGGGGGGGGGGGGGFGGGGGGGGGGGGGGGGGGGGGGGGGGGGGGGGGGCCFGGGFGGGGGGCFGGGGGFCGGGGGGGFGGGGGGGGGGGDGGGGG>EFGGGCCGCGGDGFFGGCGGGGGGGGGGDEGGGGFGF<3<DGGGEGGGDDGFFF?F9F>CF=*-/*/9@)74((9>BBD?FBB6(8>(
@M04650:207:000000000-C238N:1:1101:19177:4578 1:N:0:19
ACTCCTACGGGAGGCAGCAGTAGGGAATCTTCCACAATGGACGAAAGTCTGATGGAGCAATGCCGCGTGAGTGAAGAAGGTTTTCGGATCGTAAAGCTCTGTTGTGAGGGAAGAACAAGTATAGGAGTAACTGCCTGTACCTTGACGGTACCTCATTAGAAAGCCACGGCTAACTACGTGCCAGCAGCCGCGGTAATACGTAGGTGGCAAGCGTTGTCCGGAATTATTGGGCGTAAAGCGCGCGCAGGCGGCCTTTTAAGTCTGATGTGAAAGCCCACGGCTTAACCGTGGA
+
GGGGGGGGGGGGGGGGGGGGGGGGGGGGGGGGGGGGGGGGGGGGGGGGGGGGGGGGGGGGGGGGGGGGGGGGGGGGGGGGGGGGGGGGGGGGGGGGGGGGGGGGFCFFGGGGGGGGGGGGGFGGGGGGGGGGGGGGGGFGGGGGGGGGGGGGGGGGGGGFGGGGFGGGGGGGGGGGGGGGGGGGGCDGGGGGCGGGGGGGGGFGGFFGGGGGGG58CFFGGDECGGGGGGG=BGGGGGFGFGEFCDGGFGGGG5C?FF?FEFGGFFFFFFF6*<FF?BD>EFGF??F94FBB
@M04650:207:000000000-C238N:1:1101:25665:4608 1:N:0:19
ACTCCTACGGGAGGCAGCAGTAGGGAATCTTCCACAATGGACGAAAGTCTGATGGAGCAACGCCGCGTGAGTGATGAAGGTTTTCGGATCGTAAAACTCTGTTGCGAGGGAAGAACAAGTACGAGAGTAACTGCTCGTACCTTGACGGTACCTCGTTAGAAAGCCACGGCTAACTACGTGCCAGCAGCCGCGGTAATACGTAGGTGGCAAGCGTTGTCCGGATTTACTGGGCGTAAAGGGAGCGTAGGCGGATCTTTAAGTGGGATGTGAAATACTCGGGCTCAACCTGGGGGC
+
GGGFFGGGGGGGGGDECGGCEFGGGGCFFGGGGGGFGGEFGGEEGGGGGGGFGGG@FGGGGGGG@FGGGGEFFGACDGFGFEEEFECEGGGEEGFFGFFFGGGFFGE@@FDFGGGGFGGGGGGGGGEGGGCGD9FGGGGFGGGFCGGGGGGGGGGGGG:FGGGGGGGDEGG7FEFCFGGEFGGGGFFFGGGGGGGGGGEEGGCDGGFGGGGGGEEDEFGGG<CEGGC?CFFFFGGECC=3./7>DGGDFGG:7C7=FF=@CFGD)29:6@6FFFFF?<GF>BGFFFFF?@F9>1
@M04650:207:000000000-C238N:1:1101:10290:4667 1:N:0:19
ACTCCTACGGGAGGCAGCAGTAGGGAATCTTCCACAATGGACGAAAGTCTGATGGAGCAACGCCGCGTGAGTGATGAAGGTTTTCGGATCGTAAAACTCTGTTGCGAGGGAAGAACAAGTACGAGAGTAACTGCTCGTACCTTGACGGTACCTCGTTAGAAAGCCACGGCTAACTACGTGCCAGCAGCCGCGGTAATACGTAGGTGGCAAGCGTTGTCCGGAATTATTGGGCGTAAAGCGCGCGCAGGCGGCTTTTTAAGTCTGATGTGAAAGCCCACGGCTTAACCGTGGA
+
GGGGGGGGGGGGGGGGGGGGGGGGGGGGGGGGGGGGGGGGGGGGGGGGGFGGGGGGGGGGGGGGGGGGGGGGGGGGGGGGFGGFGGGGGGFGGGGGGGGGGGGDGGGGGGGGGGFGGGGGGFGGGGGGGGGGGGGGGGGGGGGGGGGGGGGFGGGFFGGGGGGGGGGGGGGGFGGGGGGGGGGGGGGGFGGGGGGGGGGGFGGGDEFGGGGGGG5:EGGDEGE5C?FFGGGGFEDGGGFGFGFFGGGGFGGGD)*9=:FFGF7FFGF4FFFFFF)>?BGFFF3?FFFFFF@?
@M04650:207:000000000-C238N:1:1101:26148:4676 1:N:0:19
ACTCCTACGGGAGGCAGCAGTAGGGAATCTTCCACAATGGACGAAAGTCTGATGGAGCAACGCCGCGTGAGTGATGAAGGTTTTCGGATCGTAAAACTCTGTTGCGAGGGAAGAACAAGTACGAGAGTAACTGCTCGTACCTTGACGGTACCTCGTTAGAAAGCCACGGCTAACTACGTGCCAGCAGCCGCGGTAATACGTAGGTGGCAAGCGTTGTCCGGAATTATTGGGCGTAAAGCGCGCGCAGGCGGCCTTTTAAGTCTGATGTGAAAGCCCACGGCTTAACCGTGGA
+
GGGGGGGGGGGGGGGGGGGGGGGGGGGGGGGGGGGGGGGGGGGGGGGGGGGGGGGGGGGGGGGGGGGGGGGGGGGGGGGGGGGGGGGGGGGGGGGGGGGGGGGGGGGGGGGGGGGGGGGGGGGGGGGGGGGGGGGGGGGGGGGGGGGGGGGGGGGGGGGGGGGGGGGGGGGGGGGGGGGGGGGGGGGGGGGGGGGGGGGGGGGGGGGGGGGGGGGGGGGGGGGGFGGGFGGGFGGGGGFGFGFFGGGGFGGGGGGFFF:@9@FGFGGFFF=FFF>FFFGEE>GFFFFF?FFF
@M04650:207:000000000-C238N:1:1101:20625:4676 1:N:0:19
ACTCCTACGGGAGGCAGCAGTAGGGAATCTTCCACAATGGACGAAAGTCTGACGGAGCAACGCCGCGTGAACGATGAAGGTCTTAGGATCGTAAAGTTCTGTTATCAGGGAAGAACAAGTATTGGAGTAACTGCCAGTACCTTGACGGTACCTGACCAGAAAGCCACGGCTAACTACGTGCCAGCAGCCGCGGTAATACGTAGGTGGCAAGCGTTGTCCGGAATTATTGGGCGTAAAGCGCGCGCAGGCGGTTTCTTAAGTCTGATGTGAAAGCCCACGGCTTAACCGTGGA
+
GGGGGGGGGGGGGGGGGGGGGGGGGGGGGGGGGGGGGGGGGGGGGGGGGGGGGGGGGGGGGGGGGGGGGGGGGGGGGGGGGGGGGGGGGGGGGGGGGGGGGGGGGGGGGGGGGGGGGGGGGGGGFFGGGGGGGGGGGGGGGGGGGGGGGGGGGGGGGGGGGGGGGGGGGGGGGGGGGGGGGGGGGGGGGGGGGGGGGGGGFGGGGGGGGGGGGGGGGGGGGDGFFGGGGFGGFGGGGFFGFGFFGGGGFGGGCGFFFF?FEFGGFFGFFFFFFF@FBBG3>BDFFFB>:FFF
@M04650:207:000000000-C238N:1:1101:7105:4691 1:N:0:19
ACTCCTACGGGAGGCAGCAGTAGGGAATCTTCCACAATGGACGAAAGTCTGATGGAGCAACGCCGCGTGAGCGAAGAAGGTTTTCGGATCGTAAAGCTCTGTTGTGAGGGAAGAACAAGTACAGGAGTAACTGTCTGTACCTTGACGGTACCTCATTAGAAAGCCACGGCTAACTACGTGCCAGCAGCCGCGGTAATACGTAGGTGGCAAGCGTTGTCCGGAATTATTGGGCGTAAAGCGCGCGCAGGCGGCCTTTTAAGTCTGATGTGAAAGCCCACGGCTTAACCGTGGA
+
GGGGGGGGGGGGGGGGGGGGGGGGGGGFGGGGGGGGGGGGGGGGGGGGGGGGGGGGGGGFGGGGGGGGGGGGGGGGGGGGGGGGGGGGGGGGGGGGGDGDFFGGGGGGGGGGGGGGGGGGGGGGGGGGGGGGGGGGGGGFGGGGGFGGGGGGGGGGGGGGGGGGFFGDFGGGGGGFGGGGGGGGGGGGGGGGGC@ECFGGFFGGGGGGGGGGGGGCCGGD?*=CGFGGF6FGEGGGGDFDEGFFDGGG@DCG5CFF=FFF??*:?>>2**99@FF>,:DEF;<?BFFB?>@?
@M04650:207:000000000-C238N:1:1101:14829:4692 1:N:0:19
ACTCCTACGGGAGGCAGCAGTAGGGAATCTTCCACAGTGGACGAAAGTCTGATGGAGCAACGCCGCGTGAGTGATGAAGGTTTTCGGATCGTAAAACTCTGTTGCGAGGGAAGAACAAGTACGAGAGTAACTGCTCGTACCTTGACGGTACCTCGTTAGAAAGCCACGGCTAACTACGTGCCAGCAGCCGCGGTAATACGTAGGTGGCAAGCGTTGTCCGGAATTATTGGGCGTAAAGCGCGCGCAGGCGGCCTTTTAAGTCTGATGTGAAAGCCCACGGCTTAACCGTGGA
+
GGGGGGGGGGGGGGGGGGGGGGGGGGGGGGGGGGGGGGGGGGGGGGGGGGGGGGGGGGGGGGGGGGGGGGGGGGGGGGGGGGGGGGGGGGGGGFGGGGGGGGGGGGGGGGGGGGGGGGGGGGGGGGGGGGGGGGGGGGGGGGGGGGGGGGGGGGGGGGGGGGGGGGGGGGGGGGGGGDGGGGGGGGGGGGGGGGGGGGGGGGGGGGGGGGGGGGGGGGGGGGGGGGGGGGGGFGGGFGFGFGFFGGGDFGGGG*C6FFFFGFGGFGGFFFFFFF>>?FGEF1DF?FFFFFF?
@M04650:207:000000000-C238N:1:1101:17824:4704 1:N:0:19
ACTCCTACGGGAGGCAGCAGTAGGGAATCTTCCACAATGGACGAAAGTCTGATGGAGCAACGCCGCGTGAGTGATGAAGGTTTTCGGATCGTAAAACTCTGTTGCGAGGGAAGAACAAGTACGAGAGTAACTGCTCGTACCTTGACGGTACCTCGTTAGAAAGCCACGGCTAACTACGTGCCAGCAGCCGCGGTAATACGTAGGTGGCAAGCGTTGTCCGGAATTATTGGGCGTAAAGCGCGCGCAGGCGGCCTTTTAAGTCTGATGTGAAAGCCCACGGCTTAACCGTGGA
+
GGGGGGGGGGGGGGGGGGGGGGGGGGGGGGGGGGGGGGGGGGGGGGGGGGGGGGGGGGGGGGGGGGGGGGGGGGGGGGGGGGGGGGGGGGGGGGGGGGGGGFGGGGGGGGGGGGGGGGGGGGGGGGGGGGGGGGGGGGGGGGGGGGGGGGGGGGGFGGGGGGGGGGGGGGGGGGGGGGGFFGGGGGGGGGGGGGGGGGGGGGGGGGGGGGGGGGGGGGGG8<EFFGGFGGGGFGGGGGFGFGEFGGGGFGGGGG4FFFFFGF>FFFD<FFFFFFFFFFGFFFGFFFFFFFFF
@M04650:207:000000000-C238N:1:1101:6789:4717 1:N:0:19
ACTCCTACGGGAGGCAGCAGTAGGGAATCTTCCACAATGGACGAAAGTCTGATGGAGCAATGCCGCGTGAGTGAAGAAGGTTTTCGGATCGTAAAGCTCTGTTGTGAGGGAAGAACAAGTATAGGAGTAACTGCCTGTACCTTGACGGTACCTCATTAGAAAGCCACGGCTAACTACGTGCCAGCAGCCGCGGTAATACGTAGGTGGCAAGCGTTGTCCGGAATTATTGGGCGTAAAGCGCGCGAAGGCGGCCTTTTAAGTCTGAGTTGAAAGCCCACGGCTTAACCGTGGACG
+
GGGGGGGGGGGGGGGGGGGGGGGGGGGGGGGGGFFGGGGGGGGGGGGEGGGG9FAFGGGG,FGGGGGGGGGGGGGGGGGGEGGGGCGCEFGGGGGCGFGGCF9FAFGF<FG@FGG8==E,CF?FGEGFGGEC?BDEGFFEBD,A?FGGF@+,,CFFAFFFGGGGGG8C@7:CF,33D8B>D8E,3@>F@*@EG5CE,22B?FFCCECCBCC=EGG5EFDD8C*:>FF9ADCFB=<GC>?<<5:>))954C77)**/9B9*+9*:60*)19@**7>5?6G:>9)97@F>(8>?07
@M04650:207:000000000-C238N:1:1101:5984:4749 1:N:0:19
ACTCCTACGGGAGGCAGCAGTAGGGAATCTTCCACAATGGACGAAAGTCTGATGGAGCAACGCCGCGTGAGTGATGAAGGTTTTCGGATCGTAAAACTCTGTTGCGAGGGAAGAACAAGTATGAGAGTAACTGCTCATACCTTGACGGTACCTCGTTAGAAAGCCACGGCTAACTACGTGCCAGCAGCCGCGGTAATACGTAGGTGGCAAGCGTTGTCCGGAATTATTGGGCGTAAAGCGCGCGCAGGCGGCCTTCTAAGTCTGATGTGAAAGCCCACGGCTTAACCGTGGA
+
GGGGGGGGGGGFGGGGGGGGGGGGGGGGGGGGGGGGGGGGGGGEGGGGGGGGGGGGGGGGGGGGGGGGGGGGGCFEGGCGGGGGGGGGGGGGGGGGGGGGGGGGGFGGGGGGGGGGGGGGGGGGFGGGGGGGGGGGGGGGGGGFGGGGGGGGFGGGGGGGGGGGGGGGGGGGGGFGGGGGGGGGGGFGGGGGGGGGGGGGGGFGGGFFGGGGGG>5EF7CCD5:CGGG77FFFEGCCGFGBCEED3DGFGGGGGGFFF4@<BFG?FGBFFFFFFFF0?GFE>34=FFFF:D:
@M04650:207:000000000-C238N:1:1101:11531:4752 1:N:0:19
ACTCCTACGGGAGGCAGCAGTAGGGAATCTTCCACAATGGACGAAAGTCTGATGGAGCAACGCCGCGTGAGTGATGAAGGTTTTCGGATCGTAAAACTCTGTTGCGAGGGAAGAACAAGTACGAGAGTAACTGCTCGTACCTTGACGGTACCTCGTTAGAAAGCCACGGCTAACTACGTGCCAGCAGCCGCGGTAATACGTAGGTGGCAAGCGTTGTCCGGCATTATTGGGCGTAAAGCGCGCGCAGGCGGCTTTTTAAGTCGGATGTGAAAGCCCACGGCTTAACCGTTGA
+
GGGGGGGGGGGGGGGGGGGGGGGGGGGGGGGGGGGGGGGGGGGGGGGGGGGGGGGGGGGGGGGGGGGGGGGGGGGFGGGGGGGGGGGGGGGGGGGGGGGGGGGGGGGEGGGGGGGGGGGGGGGGGGGGGGGGGGGGGGGGGGGGFGGCFGGGGGGGGGGGCFFGGGGGGGGGGGGGGGGGGGGFGGGGG8EEDGGGGGGFGGGGGG5CGGCE:EGGGFGGD)::CEGGGGGG:CD><FFGE3>3CC55DDGDCDFFF46*0**))1>>**6BFFFFBFD>D9<)9@FFF)<1
@M04650:207:000000000-C238N:1:1101:19835:4814 1:N:0:19
ACTCCTACGGGAGGCAGCAGTAGGGAATCTTGCGCAATGGGCGAAAGCCTGACGCAGCGACGCCGCGTGCGGGATGAAGGCCTTCGGGTCGTAAACCGCTTTCAGCAGGGACGAAATTGACGGTACCTGCAGAAGAAGCCCCGGCCAACTACGTGCCAGCAGCCGCGGTAATACGTAGGGGGCTAGCGTTGTCCGGATTTATTGGGCGTAAAGAGCTCGTAGGCGGTTCGGCAAGTCACGTGTGAAATCTCCACGCTCAACGTGGAGGCGCCACGTGAGACTGCTGTGACT
+
GGGGGGGGGGGGGGGGGGGGGGGGGGGGGGGGGGGGGGGGGGGGGGGGGGGGGGGGGGGGGGGGGGGGGGGGGGGGGGGGGGGGGGGGGGGGGGGGGGGGGGGGGGGGGGGGGGGGGGGGGGGGGGGGGGGGGGGGGGGGGGGGGGGGGGGGGGGGGGGGGGGGGGGGGGGGGGGGGGGGGGGGGGGGGGGGGGGGGGGFGGGGGGGGGGGGGGGGFFGDGGGGGGGGGGGGFGG?DFFGFGFFGGGGFGGGGGGFBEFFGEF5>DGFEFDEFFFFFFGFFFGFFF=:BFF
@M04650:207:000000000-C238N:1:1101:9032:4858 1:N:0:19
ACTCCTACGGGAGGCAGCAGTAGGGAATCTTCCGCAATGGACGAAAGTCTGACGGAGCAACGCCGCGTGAGTGAAGAAGGTTTTCGGATCGTAAAGCTCTGTTGTTAGGGAAGAATAGTGATAAGAGTAACTGATTATCATGTGACGGTACCTAACCAGAAAGCCACGGCTAACTACGTGCCAGCAGCCGCGGTAATACGTAGGTGGCAAGCGTTGTCCGGAATTATTGGGCGTAAAGCGCGCGCAGGCGGTTTCTTAAGTCTGATGTGAAATCTCGTGGCTCAACCACGAACG
+
GGGGGGGGGGGGGGGGGGGGGGGGGGGGGGGGGGGGGGGGGGGGGGGGGGGGGGGGGGGGGGGGGGGGGGGGGGGGGGGGGGGGGGGGGGGGGGGGGGGGGGGGGGGGGGGFDFGGGGGGGGGGGGGGGGGGGFGGGGGGGGGCGGGGGGGGGFGGGGGGGGGGGGGDEGGGGGGGGGGFGGGGGGGGGGGGGGG>FFFGFEGGGGGGGGGGGGGGGGFGGGEGGGGGGFGGBEGGGCFGFG>@GD:DFG:<)CF?FFFFGFCGFF7<BFFFBFFFFFFE>(*9??:(2)<>;-
@M04650:207:000000000-C238N:1:1101:23492:4879 1:N:0:19
ACTCCTACGGGAGGCAGCAGTAGGGAATCTTCCGCAATGGACGAAAGTCTGACGGAGCGACGCCGCGTGAGTGATGAAGGTCTTAGGATCGTAAAACTCTGTTGTTAGGGAAGAACAAGTGCTAGTCTAATACGCTGGCACCTTGACGGTACCTAACCAGAAAGCCACGGCTAACTACGTGCCAGCAGCCGCGGTAATACGTAGGTGGCAAGCGTTGTCCGGAATTATTGGGCGTAAAGGGCTCGCAGGCGGTTTTTTAAGTCTGATGTGAAATCTTGTGGCTTAACCACAAGC
+
GGGGGGGGGGGGGGGGGGGGGGGGGGGGGGGGGGGGGGGGGGGGGGGGGGGGGGFGGGGGGGGGGGGFGGGGGGFFGGGGFGGGGGGGGGGGGGGGGGGGGGAFGGFGGGGGGGGGGCFFDFFBDEFGGGGGGGGGGGGGGGCFFGGGCFGGGGGGGGGGGGGFFGGFFDEEGGGGGGGGGGGGGGGGGCE7>8CEGGGFGFFGGFGGGGG==ECEGGCDGGCE8+<FFGGGFG5=DGFGEGFFGDDGFGGD1)*.8BFFGFF:77:AF?FFFF*7>A*6>077F=44?@FBF(
@M04650:207:000000000-C238N:1:1101:6998:4898 1:N:0:19
ACTCCTACGGGAGGCAGCAGTGGGGAATTTTGGACAATGGGGGCAACCCTGATCCAGCAATGCCGCGTGTGTGAAGAAGGCCTTCGGGTTGTAAAGCACTTTTGTCCGGAAAGAAATCGCACTTACTAATATTAGGTGTGGATGACGGTACCGGAAGAATAAGGACCGGCTAACTACGTGCCAGCAGCCGCGGTAATACGTAGGGTCCAAGCGTTAATCGGAATTACTGGGCGTAAAGCGTGCGCAGGCGGTTGTGCAAGACCGATGTGAAATCCCCGGGCTTAACCTGGGAAT
+
GGGGGGGGGEGGGGGGGGGGGGGGGGGGFGGGGGGGGGGGGGGGGGGGGGGGGGGGGGGGGGGGGGGGGGGGGGFGGGGGGGFGGGGGFGGGGGGGGGGGGGGGGGGGGGGGGGGGGGGGGDFGGGGFGGGGGGGGAFGGDGGGFGGGGGGGGG>EFFFGGGGGGGFGGGGEGGGFGGGGGFGGGGGEFCGGGEGGGCFCCCFGGGGGGGG5EGG5CFD<GGGCFG+:EGGGFEGG309DEGFFGGG3@CC555>36FBFGF<DD)*,19@*60/?(-CBBBFF46?9:>:?:8
@M04650:207:000000000-C238N:1:1101:26195:4900 1:N:0:19
ACTCCTACGGGAGGCAGCAGTAGGGAATCTTCCACAATGGACGAAAGTCTGATGGAGCAACGCCGCGTGAGTGATGAAGGTTTTCGGATCGTAAAACTCTGTTGCGAGGGAAGAACAAGTACGAGAGTAACTGCTCGTACCTTGACGGTACCTCGTTAGAAAGCCACGGCTAACTACGTGCCAGCAGCCGCGGTAATACGTAGGTGGCAAGCGTTGTCCGGAATTATTGGGCGTAAAGCGCGCGCAGGCGGCCTTTTAAGGCTGATGTGAAAGCCCACGGCTTAACCGTGGA
+
GGGGGGGGGGGGGGGGGGGGGGGGGGGGGGGGGGGGGGGGGGGGGGGFGGGGFGGGGGGGGGGGGGGGGEGGGGCGGGGGGGG@FGGEGGGGGGGFGGGGGGGGGG@FGGGGGGGFGGGGGFFDGGGGGGGGGGGAFCGGGGFFFGGGEGGGGGGGGGCFGGGGGGGGGGGGGGFFFGGGGC;EGGGFFEGECCECEFCC>CCEGGGGCFF5:CCG=CFGGDGFFC?+9DEEEGDGF7?D7<75)97D39CGDDCF=F?@0.79@CC)*=F?FFF>?BG5)37FFFFF2>@0
@M04650:207:000000000-C238N:1:1101:21262:4951 1:N:0:19
ACTCCTACGGGAGGCAGCAGTAGGGAATCTTCCACAATGGACGAAAGTCTGATGGAGCAACGCCGCGTGAGTGATGAAGGTTTTCGGATCGTAAAACTCTGTTGCGAGGGAAGAACAAGTACGAGAGTAACTGCTCGTACCTTGACGGTACCTCGTTAGAAAGCCACGGCTAACTACGTGCCAGCAGCCGCGGTAATACGTAGGTGGCAAGCGTTGTCCGGAATTATTGGGCGTAAAGCGCGCGCAGGCGGCCTTTTAAGTCTGATGTGAAAGCCCACGGCTTAACCGTGGA
+
GGGGGGGGGGGEGGGGGGGGGGGGGGGGGGGGGGGGGGGGGGGGGGGFGGGGGGGGGGGGGGGGGGGGGGGGGGGGGGGGGGFGGGGGGGGGGGGGGGGFGGGGGGGGGGGGGGGGGGGDGGGGGGGGGGGGGGGGGGGGGGGGGGGGGGGFGGGCGGGGGGGGGGGG@EFDGGGGGGGGGG9DGGGGGGGGGGGGGGDGGFGGGGGCEFEGGGCEEGFDEC?FFFD?+9FCDGGG3>?7:DBDGGGD>7DGDDGFB?FFFF>FFCF4*09@F)5><BDDF>C@FFFF1FBB
@M04650:207:000000000-C238N:1:1101:16266:5023 1:N:0:19
ACTCCTACGGGAGGCAGCAGTGGGGAATATTGCACAATGGGGGAAACCCTGATGCAGCAACGCCGCGTGAGTGATGACGGTCTTCGGATTGTAAAGCTCTGTCTTTAGGGAAGATAATGACGGTACCTAAGGAGGAAGCCACGGCTAACTACGTGCCAGCAGCCGCGGTAATACGTAGGTGGCAAGCGTTGTCCGGATTTACTGGGCGTAAAGGGAGCGTAGGCGGAGCTTTAAGTGGGATGTGAAATACTCGGGCTCAACCTGGGGGCGGCATTCCAAACAGGGGATCTAG
+
GGGGGGGGGGGGGGGGGGGGGGGGGGGGGGGG9FFGGGGGGGGDGGFGGGGGGFGGGGGGGGGFCGGGGGGCFGCFGGGEGCEF<FGDGGGGGGGGGGGGGGGGG9FFCGG,@FCFGAAFG7CF@FFG9FFC<F7FGF,@=F@CC7:A7FGG><<FCFFGGGFG:FEDF@>FGCEFFFCEEGFCFG*=;8:ECFG8*8*?2<@@EGFEE:CFF?C8C)C>EDEFGC=*20<09<F+?C>G6D)*2:?>4:FF3CD)75@FCF*2.532B).8)<FB)5*=@(7>E3)-(/06
@M04650:207:000000000-C238N:1:1101:25876:5035 1:N:0:19
ACTCCTACGGGAGGCAGCAGTAGGGAATCTTCCGCAATGGACGAAAGTCTGACGGAGCAACGCCGCGTGAACGATGAAGGTCTTAGGATCGTAAAGTTCTGTTATCAGGGAAGAACAAGTATTGGAGTAACTGCCGGTACCTTGACGGTACCTCATTAGAAAGCCACGGCTAACTACGTGCAAGCAGCCGCGGTAATACGTAGGTGGCAAGCGTTATCCGGAATTATTGGGCGTAAAGCGCGCGTAGGCGGTTTCTTAAGTCTGATGTGAAAGCCCACGGCTCAACCGTGGAGG
+
FGFFGGGGGGCGGD;FFEGGGGFGEFGFGFFFDBFGGGGFGGGFCEGFFGGGGGDGEGGGGGGGFFGGGGGGGGDGGGGGEGGGDEGGAEFEGGGGGGFEFFCGGGGFGGG?CGFFGG?EFGGGGFGGGGGGGG8>>FGFDEGGGFEEFFFFGGGFCGGGGGFFCGGEEGGGGGGGGGFGG*?,BFCFGGGGGGCEGGGGGGGECFFC8CFGG=EEGG>C:GEGFGGGGGCCBGGEGGFGFG>BDGGGFGGGGG7@??4@AFCGFG7:F@FF=?@76?GEB0D?FF:66FB13<
@M04650:207:000000000-C238N:1:1101:19810:5040 1:N:0:19
ACTCCTACGGGAGGCAGCAGTAGGGAATCTTCCACAATGGACGAAAGTCTGATGGAGCAACGCCGCGTGAGTGATGAAGGTTTTCGGATCGTAAAACTCTGTTGCGAGGGAAGAACAAGTACGAGAGTAACTGCTCGTACCTTGACGGTACCTCGTTAGAAAGCCACGGCTAACTACGTGCCAGCAGCCGCGGTAATACGTAGGTGGCAAGCGTTGTCCGGAATTATTGGGCGTAAAGCGCGCGCAGGCGGCCTTTTAAGTCTGATGTGAAAGCCCACGGCTTAACCGTGGA
+
GGGGGGGGGGGGGGGGGGGGGGGGGGGGGGGGGGGGGGGGGGGGGGGGGGGGGGGGGGGGGGGGGGGFGGGGGGGGGGGGGGGGGGGGGGGGGGGGGGGGGGGGGGGGGGGGGGGGGGGGGGGGGGGGGGGFGGGGGGGGGGGGGGGGGGGGGGGGGGGGGGGGGGGGGGGGGGGGGGGGGGGGGGGGGGGGGGEGGGGGFGGGGGGGGGGGGGGGGGGDEDGGCFGGGGGGFGGGGGFGFDFFGGGGBCDD9CC?46FFCFGGFDC:FFFF=4F3?FGE>9DFFFFFFFFF
@M04650:207:000000000-C238N:1:1101:11812:5043 1:N:0:19
ACTCCTACGGGAGGCAGCAGTAGGGAATCTTCCACAATGGACGAAAGTCTGATGGAGCAACGCCGCGTGAGTGATGAAGGTTTTCGGATCGTAAAACTCTGTTGCGAGGGAAGAACAAGTACGAGAGTAACTGCTCGTACCTTGACGGTACCTCGTTAGAAAGCCACGGCTAACTACGTGCCAGCAGCCGCGGTAATACGTAGGTGGCAAGCGTTGTCCGGAATTATTGGGCGTAAAGCGCGCGCAGGCGGCCTTTTAAGTCTTATGTGAAAGCCCACGGCTTAACCGTGGA
+
GGGGGGGGGGGGGGGGGGGGGGGGGGGGGGGGGGGGGGGGFGGGGGGGGGGGGGGGGGGGGGGGGGGGGGGGGGGGGGGGGGGGGGGGGGGGGGGGGGGGGGGGGGGGGGGGGGGGGGGGGGGGGGGGGGGGGGGGGGGGGGGGGGGGGGGGGGGGGGGGGGGGGGGGGGGGGGGGGGG7EGGGGGFGGGGGGGDGGGGGGGGGGGGGGGGGGGG==FGGDGGGF7EF?CGGBGGGGGFDFGEBGGGGFDGGGDDFFFFFGFGD?GFFFFFFFFFFFFGFFFG4FBBB?FF6
@M04650:207:000000000-C238N:1:1101:16477:5055 1:N:0:19
ACTCCTACGGGAGGCAGCAGTAGGGAATCTTCCACAATGGACGAAAGTCTGATGGAGCAACGCCGCGTGAGTGATGAAGGTTTTCGGATCGTAAAACTCTGTTGCGAGGGAAGAACAAGTACGAGAGTAACTGCTCGTACCTTGACGGTACCTCGTTAGAAAGCCACGGCTAACTACGTGCCAGCAGCCGCGGTAATACGTAGGTGGCAAGCGTTGTCCGGAATTATTGGGCGTAAAGCGCGCGCAGGCGGCCTTTTAAGTCTGAGGTGAAAGCCCACGGCTTAACCGTGGA
+
GGGGGGGGGGGGGGGGGGGGGGGGGGGGGGGGGGGGGGGGGGGGGGGGGGGGGGGGGGGGGGGEGGGGGGGGGGGGGGGGGGGGGGGGGGGGGGGGGGGGGGGGGGGGGGGGGGGGGGGGGGGGGGGGGGGGGGGGGGGGGGGGGGGGGGGGGGGGGGGGGGGGGGGGGGGGGGGGGGGGGGGGGGGGGGGGGEGGGGGGFGGGGGGGGGGGGGGGGGGGEGGCFGGGGGGGFGGGGGFGFGFFGGGGBGGGGCDF4@FFGFCC4*93>FFFFFFFFFGFF>GFFFFFFFFF
@M04650:207:000000000-C238N:1:1101:19930:5080 1:N:0:19
ACTCCTACGGGAGGCAGCAGTAGGGAATCTTCCACAATGGACGAAAGTCTGATGGAGCAACGCCGCGTGAGTGATGAAGGTTTTCGGATCGTAAAACTCTGTTGCGAGGGAAGAACAAGTACGAGAGTAACTGCTCGTACCTTGACGGTACCTCGTTAGAAAGCCACGGCTAACTACGTGCCAGCAGCCGCGGTAATACGTAGGTGGCAAGCGTTGTCCGGAATTATTGGGCGTAAAGCGCGCGCAGGCGGCCTTTTAAGTCTGATGTGAAAGCCCACGGCTTAACCGTGGA
+
GGFFGGGGGGGGGGGGGGGGGGGGGGGGGGGGGFGGGGGGGGGGGGEGGGGGGGGGGGGGGGGGGGGGGGGGGGGGGGGGGGGGGGGGGGGGGGGGGGGGGGGGGGGGGGGGGGGGGGGGGGGGGDEEGGGGFGGGGGGGGGGGGGGGGGGGGGGGGGGGGGGFGGGGGGGGGGGGGGGGGGGGGGGGGGGGGGGGGDGGFGFGGGGGFGGGGGEGGGGGGGG=CFF9CFFGEGGGGGFCEGFEDDDD@DCDDCDFBB@@CFCFFCF>FF6B?FFFF:5BEFD@BFB>(>>B
@M04650:207:000000000-C238N:1:1101:23935:5104 1:N:0:19
ACTCCTACGGGAGGCAGCAGTGGGGAATATTGCACAATGGAGGAAACTCTGATGCAGCAACGCCGCGTGAGCGATGAAGGTCTTAGGATCGTAAAGCTCTGTCTTTAGGGATGATAATGACAGTACCTAACCAGAAAGCCACGGCTAACTACGTGCCAGCAGCCGCGGTAATACGTAGGTGGCAAGCGTTATCCGGAATTATTGGGCGTAAAGCGCGCGTAGGCGGTTTCTTAAGTCTGATGTGAAAGCCCACGGCTCAACCGTGGAGGGTCATTGGAAACTGGGGAACTTG
+
GGGGGGGGGGGGGGGGGGGGGGGGGGGGGGGGGGGGGGGGGGGGGGGGGGGGGGGGGGGGGGGGGGGGGGGGGGGGGGGGGGGGGGGGGGGGGGGGGGGGGGGCGGGGGGGGGGGGGGGGGGGGGGGGGGGGGGGGGGGGGGGGGGGGGGGGGGGGGGGGGGGGGGGGGGGGGGGGGGGGGGGGGGGG@EGGGGGGGGFGGGGGGGGGGGEFGGGGDDGGEGGGCEEGGGGGFGGGGGFGFGFFFGGFFFFGGDDFEFFFGFGGFGGFFFFFFFFF?2CFF):FFF8:???B
@M04650:207:000000000-C238N:1:1101:10769:5104 1:N:0:19
ACTCCTACGGGAGGCAGCAGTAGGGAATCTTCCACAATGGACGAAAGTCTGATGGAGCAACGCCGCGTGAGTGATGAAGGTTGTCGGATCGTAAAACTCTGTTGCGAGGGAAGAACAAGTACGAGAGTAACTGCTCGTACCTTGACGGTACCTCGTTAGAAAGCCACGGCTAACTACGTGCCAGCAGCCGCGGTAATACGGAGGTGGCAAGCGTTGTCCGGAATGATTGGGCGTAAAGCGCGCGCAGGCGGCCTTTTCAGTCTGATGTGAAAGCCCACGGCTTAACAGTGGA
+
CF9EDGGGGGGGGGGEEEGFEFAF@DEFECFGAFG@;EEFGCCC@@FFE@@FGFDFEFGDAC7F+6F7FCFFEDFCAEEFC<,8?CCGGCC=<<FGFDDEGGEFGE>CEECGGGGCFCE<<B:>CCCFFGG<F9CFEGGG7CF,,3@7FG7FC9<CFFGGGCFG@CF:<CF:F,>F7CFGC7?DE0=:21*BC18E+BFB*13C8:869C=*A***:**9CG=580+0075*55/1*2*/)>559<DC37C19D7=**09C=GDFFCB?=6@F?5)43D>>>CF46*5)/7)
@M04650:207:000000000-C238N:1:1101:12466:5110 1:N:0:19
ACTCCTACGGGAGGCAGCAGTAGGGAATCTTCCACAATGGACGAAAGTCTGATGGAGCAACGCCGCGTGAGCGAAGAAGGTTTTCGGATCGTAAAGCTCTGTTGTGAGGGAAGAACAAGTACAGGAGTAACTGTCTGTACCTTGACGGTACCTCATTAGAAAGCCACGGCTAACTACGTGCCAGCAGCCGCGGTAATACGTAGGTGGCAAGCGTTGTCCGGAATTATTGGGCGTAAAGCGCGCGCAGGCGGCCTTTTAAGTCTGATGTGAAAGCCCACGGCTTAACCGTGGA
+
GGGGGGGGGGGGGGGGGGGGGGGGGGGGGGGGGGGGGGGGGGGGGGGGGGGGGGGGGGGGGGGGGGGGGGGGGGGGGGGGGGGGGGGGGGGGGGGGGGGGGGGGGGGGGGGGGGFGGGGGGGGGGGGGGGGGGGGGGGGGGGGGGGDGGGGGGGGGGGGGGGGGGGGGGGDGGGGGGGGGGGGGGGGGGGGGGGGEGDGGGGGGGGGGGGGGGGGGGG7DE3CG89FGGGGGFG:CFGFGFCEEGDGCBGGGG377???B?=CGFDG>FFFFFFFFFFGFFBC:6@F>,<D6
@M04650:207:000000000-C238N:1:1101:4373:5125 1:N:0:19
ACTCCTACGGGAGGCAGCAGTAGGGAATCTTCCACAATGGACGAAAGTCTGATGGAGCAAAGCCCCGTGAGTGATGAAGGTTTTCGGATCGTAAAACTATTTTGCGAGGGAAGACCAAGTACGAGAGTAACTCCTAGTACCTTGACGGTACTTCGTTAGAAAGCCACGGCTAACTACGTGCCACCAGCCCCGGTACTACGTAGGTGGCAACCGTTGTCCGGAATTCTTGGGAGTAAACAGCGCGCAGGCGGCCTTTTACGACTGATGTGAAACACCACGGCTTAACCTTGGATG
+
CEFFFE@EC7BFGD;C@CEEEFDE;FGGFDEF,6,-,;,-;FFDE6:CEF<EEGCF8,CF8,@:,BFFFGEC9FFFAEE<,,:,E>+,8:,4C,CCFA<?,5,F,+C4>7+,+:,:,B,,,,44=++,C<A,,,:,,:,:,5,,,:=+6AF,A=+:>6CDF;A88:>@+++8,,@,D7@FG8A,,36>***>*1>*266*,6=EB,8,=C***13**019:*3A9+4A94C*)**=:**24937DGD3)/)))1*****0*895):D:*=?9*)0>0(7))-)9*09))//)))
@M04650:207:000000000-C238N:1:1101:26269:5131 1:N:0:19
ACTCCTACGGGAGGCAGCAGTGGGGAATATTGCACAATGGGGGAAACCCTGATGCAGCAACGCCGCGTGAGTGATGACGGTCTTCGGATTGTAAAGCTCTGTCTTTAGGGACGATAATGACGGTACCTAAGGAGGAAGCCACGGCTAACTACGTGCCAGCAGCCGCGGTAATACGTAGGTGGCAAGCGTTGTCCGGATTTACTGGGCGTAAAGCGCGCGCAGGCGGCCTTTGAAGTCTGATGTGAAAGCCCACGGCTTAACCGTGGAAGGTCATTGGAAACTGGAAGGCTTG
+
EGFGGGGGGGDGGGGGGGFGF@EFGEFEFGGCFFFFGGGGCCFFGGD@@FGFGFFFFFGGGGDGGGGGGGGGGGFFGCFGGGGGGGGGGDGGFFGGGGGGGGGGGFGG8FGGEGGEGFGFCFGBG7?FFA=A<F7FGAFGGGGGCFEFFFFA@F,@CC,@C7<3>F8:<:BEG9:CG7CCCFG::=EGGEGEGDC5BEEBFCFDGGFCCEGG9<*8*/1C55:/?57:*79+*<C:7*9*771*2*:C)59C<7D@:)?BC*9/))*.5>:@@4**3274))2;?@F1()74
@M04650:207:000000000-C238N:1:1101:17536:5139 1:N:0:19
ACTCCTACGGGAGGCAGCAGTAGGGAATCTTCCACAATGGACGAAAGTCTGATGTAGCAATGCCGCGTGAGTGAAGAAGGTTTTCGGATCGTAAAGCTCTGTTGTGAGGGAAGAACAAGTATAGGAGTAACTGCCTGTACCTTGACGGTACCTCATTAGAAAGCCACGGCTAACTACGTGCCAGCAGCCGCGGTAATACGTAGGTGGCAAGCGTTGTCCGGAATTATTGGGCGTAAAGCGCGCGCAGGCGGCCTTTTAAGTCTGATGTGAAAGCCCACGGCTTAACCGTGGA
+
GGGGGGGGFGGGGGGGGGGGGGGGGGGGGGGGGGGGGGGGGGGGGGGGGGGG9FGGGGGGGGGGGGGGGEFGGGGGGGGGGGGGGEFGGGGFGGFGGGFGGGFEFGGGGGGGGGGGGGGAFFFFFGGGGGGGGGGGGGGGGGGGGFGCGFGFEGGGGGGGGGFGFGGGGGGGCCGGGGGGGGGGGGGGGGGGGGGGGGGGGGG7>CGGGGG=EGEEGGGGGGGGDGFCCCEFBGDCDCFGFDFFDGD53C3CDGFF77?=CF:CBFCABFF4B@FF66>:@BDFFFF9BFE?
@M04650:207:000000000-C238N:1:1101:7260:5173 1:N:0:19
ACTCCTACGGGAGGCAGCAGTAGGGAATCTTCCACAATGGACGAAAGTCTGATGGAGCAATGCCGCGTGAGTGAAGAAGGTTTTCGGATCGTAAAGCTCTGTTGTGAGGGAAGAACAAGTATAGGAGTAACTGCCTGTACCTTGACGGTACCTCATTAGAAAGCCACGGCTAACTACGTGCCAGCAGCCGCGGTAATACGTAGGTGGCAAGCGTTGTCCGGAATTATTGGGCGTAAAGCGCGCGCAGGCGGCCTTTTAAGTCTGATGTGAAAGCCCACGGCTTAACCGTGGA
+
FGGGGGGGGGGGGGGGGGGGGGGGDGGGGGGGGGGGGGGGGGGGGGGGGGGGGGGFFGGGGGGGGGGGGGGGGGGGGGGGFGGGGGGGGGGGGGGGGGGGGGGGGGGGFGDGGGGGGGGGGGGGGGGGGGGGGGGGGGGGGGGGGGGGGGGG<FGGGGGGGGFGGGGGEGGGFGGFGGGFFGGCGGGGGGGGDE7CGGGCFFGGGGGFFCDFCEGEGGGGDC8:CFGGGGCGEG:5CDFGFDFEGGDGEGGDGGF4?=FFGFFGFFF6@9FF??F>?FGFFFDFFFFF:FB:
@M04650:207:000000000-C238N:1:1101:12526:5179 1:N:0:19
ACTCCTACGGGAGGCAGCAGTAGGGAATCTTCCGCAATGGGCGAAAGCCTGACGGAGCAACGCCGCGTGAGCGATGAAGGTCTTCGGATCGTAAAGCTCTGTCTTTAGGGATGATAATGACAGTACCTAAGGAGGAAGCCACGGCTAACTACGTGCCAGCAGCCGCGGTAATACGTAGGTGGCGAGCGTTATCCGGATTTATTGGGCGTAAAGGGAGCGTAGGCGGATACTTAAGTGGGATGTGAAATACTTGGGCTCAACCCGAGTACTGCATTCCAAACTGAGTATCTAG
+
GGGGGGGGGGGGGGGGGGGGGGGGGGGGGGGGGGGGGGGGGGGGGGGGGGGGGGGGGGGGGGGGGGGGGGGGGGGGGGGGGGGGGGGGGGGGGGGGGGGGGGGGGGGGGGGGGGGGGGGGGGGGFGGGGGGGGGGGGGGGGGGGGGEGGGGGGGGGGGGGGGGGGGGGGGGGGGGGGGGGGGGGGGGGGGGGGGGDG5CFG?FFGGGGCGGGGGDGGGGGGCCFGGGGGG7CFGGF>FFF)37BG7FGFGGGGGF4>>FFGFGGFGGFFFFF?FFFBBFFFFGFFFFFFFFD
@M04650:207:000000000-C238N:1:1101:10582:5180 1:N:0:19
ACTCCTACGGGAGGCAGCAGTAGGGAATCTTCCACAATGGACGAAAGTCTGATGGAGCAACGCCGCGTGAGTGATGAAGGTTTTCGGATCGTAAAACTCTGTTGCGAGGGAAGAACAAGTATGAGAGTAACTGCTCATACCTTGACGGTACCTCGTTAGAAAGCCACGGCTAACTACGTGCCAGCAGCCGCGGTAATACGTAGGTGGCAAGCGTTGTCCGGAATTATTGGGCGTAAAGCGCGCGCAGGCGGCCTTTTAAGTCTGATGTGAAAGCCCACGGCTTAACCGTGGA
+
GGGGGGGGGGGGGGGGGGGGGGGGGGGGGGGGGGGGGGGGGGGGGGGGGGGGGGGGGGGGGGGGGGGEGGGGGGGGGGGGGGGGGGGGGGGGGGGGGGGGGGGGGGGGGGGGGGGGGGGGGFGGGGGGGGGGGGGGGGGGGGGGGGGGGGGGGGGGGGGGGGGGGGGGGGGGFGGGGGGGGGGGGGGGGGGGGGGEGGGGGGGGGGGGGGGGGGGGGGGGGGGGGGGCFGGGFGDGGGFGFGFFGGGGFGGGGG:FFFFFFFGGFGGFFFFFFFFFBFGDFFGFF?F>?FFF
@M04650:207:000000000-C238N:1:1101:19869:5189 1:N:0:19
ACTCCTACGGGAGGCAGCAGTAGGGAATCTTCCGCAATGGGCGAAAGCCTGACGGAGCAACGCCGCGTGAGTGATGAAGGTCTTAGGATCGTAAAACTCTGTTGTTAGGGAAGAACAAATTTGTTAGTAACTGAACAAGTCTTGACGGTACCTAACCAGAAAGCCACGGCTAACTACGTGCCAGCAGCCGCGGTAATACGTAGGTGGCAAGCGTTATCCGGAATTATTGGGCGTAAAGCGCGCGTAGGCGGTTTCTTAAGTCTGATGTGAAAGCCCACGGCTCAACCGTGGAGG
+
GGGGGGGGGGGGGGGGGGGGGGGGGGGGGGGGGGGGGGGGGGGGGGGGGGGGGGGGGGGGGGGGGGGEGGGGGGGGGGGGGGGGGGGGGGGGGGGGGGGGGGGGGGGGGGGGGGGGGGGGGGGGGGGGGGGGGGGGGGGGGGGGGGGGGGGGGGGGGGGGGGGGGGGGGGGGGGGGGGGGGGGGGGGGGGGGGGGGFGGGGGGG<CFGCGGGGGGGGGGGGGGGGGGGGGGGFGGGGGFGFGEFGGGGFGC9CDGFFFFFFFGGFGGBFFFFBFFF?0DFFFGFFFFF:FFFFF
@M04650:207:000000000-C238N:1:1101:16789:5198 1:N:0:19
ACTCCTACGGGAGGCAGCAGTAGGGAATCTTCCACAATGGACGAAAGTCTGATGGAGCAATGCCGCGTGAGTGAAGAAGGTTTTCGGATCGTAAAGCTCTGTTGTGAGGGAAGAACAAGTATAGGAGTAACTGCCTGTACCTTGACGGTACCTCATTAGAGAGCCACGGCTAACTACGTGCCAGCAGCCGCGGTAATACGTAGGTGGCAAGCGTTGTCCGGAATTATTGGGCGTAAAGCGCGCGCAGGCGGCCTCTTAAGTCTGATGTAAAAGCCCACGGCTTAACCGTGGA
+
G@EEEDF,B:@FGCFG@F@FEFFGGFDFFF<FCE<9<EE@9EFG@@EFFDF<FGGCFCGDAAFGEGEC@FGDFFAFFFFFFEFDFGEGGEEF<CDFAFGGFBECEFDEGG>FGD<EFFCF<FCFFDFEFDEF9?FEAAEFGFGGGGGGGCGGDFED?<D<,CFFFCFC@C7CBFGFGGGGGGGFF8BFFGG:8EC*>FF>F?8CB95EGFGGECCG*7CDG35/0AFFDF57=E5CC7@CBGFEGCCDBDGDGD*9**19C*:>@C><**/6@>FFBF<:DF<?FB423>E2
@M04650:207:000000000-C238N:1:1101:24361:5215 1:N:0:19
ACTCCTACGGGAGGCAGCAGTAGGGAATCTTCCACAATGGACGAAAGTCTGATGGAGCAACGCCGCGTGAGCGAAGAAGGTTTTCGGATCGTAAAGCTCTGTTGTGAGGGAAGAACAAGTACAGGAGTAACTGTCTGTACCTTGACGGTACCTCATTAGAAAGCCACGGCTAACTACGTGCCAGCAGCCGCGGTAATACGTAGGTGGCAAGCGTTGTCCGGAATTATTGGGCGTAAAGCGCGCGCAGGCGGCCTTTTAAGTCTGATGTGAAAGCCCACGGCTTAACCGTGGA
+
GGFEFFGGGGGGGGGGGGGGGGGGGGGGGGGGGGGFECGGGFGGGGGEFAFFGGGGGGGGGGGGGGEGGGGGGGGGEEG=:FFDGGGGGGGGGGGGGFG9E<<FGGGGGGGGGGGGGGGGGEFGGGGGGGGGGGGGGGGGGGDFFGECGGGEFGGGFGGGGFGGGGGGGGGGGFGGGGGG78FGDGCFFGGGGEEEGFCC>>CECBEEGDFGD5EEEGDGGDE58E:C?CEGFGGGGGFGEC)5<CD5<59DGC4?79?FCBFF@7CAF=FFBF>>B?DB3;CF/799?FFB
@M04650:207:000000000-C238N:1:1101:19777:5230 1:N:0:19
ACTCCTACGGGAGGCAGCAGTAGGGAATCTTCCACAATGGACGAAAGTCTGATGGAGCAACGCCGCGTGAGTGATGAAGGTTTTCGGATCGTAAAACTCTGTTGCGAGGGAAGAACAAGTACGAGAGTAACTGCTCGTACCTTGACGGTACCTCGTTAGAAAGCCACGGCTAACTACGTGCCAGCAGCCGCGGTAATACGTAGGTGGCAAGCGTTGTCCGGAATTATTGGGCGTAAAGCGCGCGCAGGCGGCCTTTTAAGTCTGATGTGAAAGCCCACGGCTTAACCGTGGA
+
GGGGGGGGGGGGGGGGGGGGGGGGGGGGGGGGGGGGGGGGGGGGGGGGGGGGGGGGGGGGGGGGGGGGGGGGGGGGGGGGGFGGGGGGGGGGGGGGGGGGGGGGGGGGGDFGGGGGGGGGGGGGGGGGGGGGGGGGGGGGGGGGGGGGGGGGGGGGGGFGFGFFGGGGGGGGGGGGGGGGGGGGGGGGGGGGGGGGGGGGGGGGGGGGGGGGGE5ECGGGG3C5CFGGGGGGFGGGGGFGFGDFGGGG3>DDDDDF?FFFG?:>BFGBFF?76F@F:2DDD09:?6F>?FDF
@M04650:207:000000000-C238N:1:1101:17947:5242 1:N:0:19
ACTCCTACGGGAGGCAGCAGTAGGGAATCTTCCACAATGGACGAAAGTCTGATGGAGCAACGCCGCGTGAGTGATGAAGGTTTTCGGATCGTAAAACTCTGTTGCGAGGGAAGAACAAGTACGAGAGTAACTGCTCGTACCTTGACGGTACCTCGTTAGAAAGCCACGGCTAACTACGTGCCAGCAGCCGCGGTAATACGTAGGTGGCAAGCGTTGTCCGGAATTATTGGGCGTAAAGCGCGCGCAGGCGGCCTTTTAAGTCTGATGTGAAAGCCCACGGCTTAACCGTGGA
+
GGGGGGGGGGGGGGGGGGGGGGGGGGGGGGGGGGGGGGGGGGGGGGGGGGGGGGGGGGGGGGGGGGGGGGGGGGGGGGGGGGGGGGGGGGGGGGGGGGGGGGGGGGGGGGGGGGGGGGGGGGGGGGGGGGGGGGGGGGGGGGGGGGGGGGGGGGGGFGGGGGGGGGGGGGGGGGGGGGGGGGGGGGGGGGGGGGGGGGGGGGGGGGGGGGGGGGGGEGGGGGGGFGGGFGGGFGGGGG4C>CEFGGGGFGGCGDCFBFFBCFFGFF7-6@BFF@F@?BGEF0CFFFFF6FEF
@M04650:207:000000000-C238N:1:1101:7940:5274 1:N:0:19
ACTCCTACGGGAGGCAGCAGTGGGGAATCTTGCACAATGGGCGGAAGCCTGATGCAGCGACGCCGCGTGGGGGATGACGGCCTTCGGGTTGTAAACTCCTTTCGCTAGGGAAGAAGCCATTTTGTGGTGACGGTACCTGGATAAGAAGCACCGGCTAACTACGTGCCAGCAGCCGCGGTAATACGTAGGGTGCAAGCGTTGTCCGGAATTACTGGGCGTAAAGAGCTCGTAGGTGGTTTGTCGCGGCGTCTGTGAAATCCCGAGGCTTAACTTCGGGCGGGCAGGCGGTACGGG
+
GGGGGGGGGGGGGGGGGGGGGGGGGGGG<FGGGGGGGGGGGGGGGGGGGGGGGGGGGGGGGGGGGGGGGGGGGG@GGGGGGGGGGGGGGGGGGGGGGGGGGGGGGEGGGGGFGGGG<8FF9F9FFGC>FEGGGGFCFGGFCFFGGGGG7DGGGGGDGGGGGGE7CGG:<EFFFGGGGGGG7++<*301A?E8CFGC>>EDEG7:>85EFFE?G?CGDGD5C3+3CF?7C18EEFDC<5595:>37)9DD<CDFFG48496EFDDECC:FFFFBF@)413)04<5>55(()),(-
@M04650:207:000000000-C238N:1:1101:15802:5295 1:N:0:19
ACTCCTACGGGAGGCAGCAGTGGGGAATATTGGACAATGGGCGAAAGCCTGATCCAGCCATGCCGCGTGTGTGAAGAAGGCCTTTTGGTTGTAAAGCACTTTAAGCGAGGAGGAGGCTACTTGGATTAATACTCTAGGATAGTGGACGTTACTCGCAGAATAAGCACCGGCTAACTCTGTGCCAGCAGCCGCGGTAATACAGAGGGTGCGAGCGTTAATCGGATTTACTGGGCGTAAAGCGTGCGTAGGCGGCTTTTTAAGTCGGATGTGAAATCCCTGAGCTTAACTTAGGA
+
GGGGGGGGGGGGGGGGGGGGGGGGGGGGGGGGGGGGGGGGGGGGGGGGGGGGGGGGGGGGGGGGGGGGGGGGGGGGGGGGGGGGGGGGGGGGGGGGGGGGGGGGGGGGGGGGGGGGGGGGGGGGGGGGGGGGGGGGGGGGGGGGGGGGGGGGGGGGGGGGGGGGGGGGGGGGGGGGGGGGGGGGGGGCFGGGGGCGGGGGFFGGGGGGGGGGGGCGEGGFFD5CDFGGGGGFFEGGGGFGFGFFGGGGFGGGGGCFF?FFCFFGFD:;FFFFFFFFFFGFFFG?=FFFFFFFF
@M04650:207:000000000-C238N:1:1101:16768:5301 1:N:0:19
ACTCCTACGGGAGGCAGCAGTAGGGAATCTTCCGCAATGGGCGAAAGCCTGACGGAGCAACGCCGCGTGAGTGATGAAGGTCTTAGGATCGTAAAACTCTGTTGTTAGGGAAGAACAAATTTGTTAGTAACTGAACAAGTCTTGACGGTACCTAACCAGAAAGCCACGGCTAACTACGTGCCAGCAGCCGCGGTAATACGTAGGTGGCAAGCGTTATCCGGAATTATTGGGCGTAAAGCGCGCGTAGGCGGTTTCTTAAGTCTGATGTGAAAGCCCACGGCTCAACCGTGGAGG
+
GGGGGGGGGGGGGGGGGGGGGGGGGGGGGGGGGGGGGGGGGGGGGGGGGGGGGGFGGGGGGGGGGGGGGGGGGGGGGGGGGGGGGGGGGGGGGGGGGFGGGGGGGDFGGGGGGGGGFFG9EAEBFFCFGGGGGGGGFGGGGGGGGGGGGGGGGGCBFFGGGGGGFFGGGDGGEGGGGGGGGGGGGGGGGGGGGGGGGGGG+:EGFGFGGGGGGGGGC7CDGC=GFG9FGGGGFGGGGGFGFDFFGDDD@DGCDD7BFF?FFFFFF7CFFFFF=@>FFFGFEFDF4?)6-)>16?
@M04650:207:000000000-C238N:1:1101:17513:5328 1:N:0:19
ACTCCTACGGGAGGCAGCAGTAGGGAATCTTCCACAATGGACGAAAGTCTGATGGAGCAACGCCGCGTGAGTGATGAAGGTTTTCGGATCGTAAAACTCTGTTGCGAGGGAAGAACAAGTACGAGAGTAACTGCTCGTACCTTGACGGTACCTCGTTAGAAAGCCACGGCTAACTACGTGCCAGCAGCCGCGGTAATACGTAGGTGGCAAGCGTTGTCCGGAATTATTGGGCGTAAAGCGCGCGCAGGCGGCCTTTTAAGTCTGATGTGAAAGCCCACGGCTTAACCGTGGA
+
GGGGGGGGGGGGGGGGGGGGGGGGGGGGGGGGGGGGGGGGGGGGGGGGGGGGGGGGGGGGGGGGGGGGGGGGGAFGGGGGGGGGGGGGGGGGGGGGGGGGGGGGGGGGGGGGGGGGGGGGGGGGGGGGGGGGGGGGGGGGGGGGGGGGGGGGGGGGGGGGGGGGGGGGGGGGGGGGGGGGGGGGGGGGGGGGGGGGGGGGGGGGGGGGGGGGEEGGGGGGGGGGGGGGGGGGFGGGGGFGFGFFGDGGFGGGGGDFFF)=<BGGFGGA??FFFFFFFFGFFFDFFFFFFFF?
@M04650:207:000000000-C238N:1:1101:12401:5352 1:N:0:19
ACTCTACGGGAGGCAGCAGTAGGGAATCTTCCACAATGGACGAAAGTCTGATGGAGCAACGCCGCGTGAGCGAAGAAGGTTTTCGGATCGTAAAGCTCTGTTGTGAGGGAAGAACAAGTACAGGAGTAACTGTCTGTACCTTGACGGTACCTCATTAGAAAGCCACGGCTAACTACGTGCCAGCAGCCGCGGTAATACGTAGGTGGCAAGCGTTGTCCGGAATTATTGGGCGTAAAGCGCGCGCAGGCGGCCTTTTAAGTCTGATGTGAAAGCCCACGGCTTAACCGTGGAAGG
+
GGGGG@FGGG6CFGGGGGGG<FGGGGGGGGGGGGGGGGG@FGEGGGGGGGGGGGGGGGGGGGGGGGGGGGGGGGGEGGGGGGGGGGGGGGGGGGGGGGGGGGGGGGGGGGGGGGGGGGGGGGGGGGGGGGGGGGGGGGGGGGGGGGGGGGGGGGGGGGGGGGGFGGGGGGGGGGGGGGGGGGGGGGGGGGGGGGG9FGGGFFECGGGGGGGGGGGGCFDGEGGFFGGGGGGGFGGGGGFGFGFFGGGGFGGGD67B4;?BGFGF*CFFF=?FF45::BCE31D?@FF4:D:)8<
@M04650:207:000000000-C238N:1:1101:22574:5361 1:N:0:19
ACTCCTACGGGAGGCAGCAGTAGGGAATCTTCCACAATGGACGAAAGTCTGATGGAGCAACGCCGCGTGAGTGATGAAGGTTTTCGGATCGTAAAACTCTGTTGCGAGGGAAGAACAAGTACGAGAGTAACTGCTCGTACCTTGACGGTACCTCGTTAGAAAGCCACGGCTAACTACGTGCCAGCAGCCGCGGTAATACGTAGGTGGCAAGCGTTGTCCGGAATTATTGGGCGTAAAGCGCGCGCAGGCGGCCTTTTAAGTCTGATGTGAAAGCCCACGGCTTAACCGTGGA
+
GGGGFGGGGGGGGGGGGGGGGGGGGGGGGGGGGGGGGGGGGGGGDGGGGGGGGGFFFGGGGGGGGGGGGGEGGGGGGGGGFGGGGGGGGGGGGGFGGGGFGFF,EFGGDGGGGGGGGGGGGGGGGGGGGGGGGGGGDGGGGGGGGGGGEGCECFGG@FEAFFGGGGGGGGGGGGGGGEGGG@FFCFFGCGEGGCEGFGGGBFGGFGF*=CFFGGGGEGFDG3ECCCGGCF=C@GGGGGFGFGB>DGCC5CDC3/*9?FF409CFFFG6=F=4*757:6DDF95F@7?><4@?
@M04650:207:000000000-C238N:1:1101:8620:5425 1:N:0:19
ACTCCTACGGGAGGCAGCAGTAGGGAATCTTCCGCAATGGACGAAAGTCTGACGGAGCAACGCCGCGTGAACGATGAAGGTCTTAGGATCGTAAAGTTCTGTTATCAGGGAAGAACAAGTATTGGAGTAACTGCCAGTACCTTGACGGTACCTGACCAGAAAGCCACGGCTAACTACGTGCCAGCAGCCGCGGTAATACGTAGGTGGCAAGCGTTGTCCGGAATTATTGGGCGTAAAGCGCGCGCAGGCGGTTTCTTAAGTCTGATGTGAAATCTCGTGGCTCAACCACGAACG
+
GFFGGGGGGGGGGGGGGDFCFFGGGGFGGGEGGGGGGGGGDGGEG:CFGCEEFGGFFGFGGFGGGGGGGEGGGGGGGGGFFGGGG<FGFGC=BFGFGEEEFECFGFGGGGGGGFFFFGAGGFGGGGGGCCFGFFFGGFGGGGGFEGGCBDGFGGGGGGGGGGDFGGGFGGGGGGGGGEFAFGGGGGFGGGGGG8BEDCCFCEGCFGGGFGGFE=EEEFFDDDC*+CGGFFFFEGDGGD470/0<5CCDECGG5>7=BFF4CFG777:9*==F646/347>38FFFFFF1;>>>>
@M04650:207:000000000-C238N:1:1101:14367:5486 1:N:0:19
ACTCCTACGGGAGGCAGCAGTAGGGAATCTTCCACAATGGACGAAAGTCTGATGGAGCAACGCCGCGTGAGTGATGAAGGTTTTCGGATCGTAAAACTCTGTTGCGAGGGAAGAACAAGTACGAGAGTAACTGCTCGTACCTTGACGGTACCTCGTTAGAAAGCCACGGCTAACTACGTGCCAGCAGCCGCGGTAATACGTAGGTGGCAAGCGTTGTCCGGAATTATTGGGCGTAAAGCGCGCGCAGGCGGCCTTTTAAGTCTGATGTGAAAGCCCACGGCTTAACCGTGGA
+
GGGGGGGGGGGGGGGGGGGGFGGGGGGGGGGGGGGGGGGGGGGGGGGGGGGFGGGGGGGGGGGGGDGFGDFGGGGGGGGGGGGGGGGGGGGGGGGGGFGFGG9FFGEGGGGGGGGGGGGGGGGGGGGGGGGGGGGGGGGGGGGGGGGGGGGGGGGGGGGGGGGFCFFEBGGEGGGGGGGGGGGGGGGGGEGGGGGGGGGGFCGC;BFGFF5CEGEDCGCGDGGFFGG?CC;E>EGGGGFGFGDEGGGGFGGGD364?FFFC?7D40:5?FFFFFFFB?CBEBGFBF?235:?
@M04650:207:000000000-C238N:1:1101:5374:5500 1:N:0:19
ACTCCTACGGGAGGCAGCAGTAGGGAATCTTCCACAATGGACGAAAGTCTGATGGAGCAATGCCGCGTGAGTGAAGAAGGTTTTCGGATCGTAAAGCTCTGTTGTGAGGGAAGAACAAGTATAGGAGTAACTGCCTGTACCTTGACGGTACCTCATTAGAAAGCCACGGCTAACTACGTGCCAGCAGCCGCGGTAATACGTAGGTGGCAAGCGTTGTCCGGAATTATTGGGCGTAAAGCGCGCGCAGGCGGCCTTTTAAGTCTGATGTGAAAGCCCACGGCTCAACCGTGGAGG
+
GGGGGGGGGGGGGGGGGGGGGGGGGGGGGGGGGGGGGGGGGGGGDGGGGGGGGGGGGGGFGGFGDGGGGGGGGGGGGGGGGGGGGGGE:CCGGGGGGGGGGGGGGGGFFGGGGGGGGGGGGGGGGGGGGGGFFFGGGGGGGGGFDGEGGGFFFGGGGGGGGGGGFFGDFGGG<<FGGGFGGFFGGGGGCGEEGCEGGG?FGGGGGGGGBFFG5CECEGGGCGC=CGFGGGFG:GGG<7@CE377573>DG33>36?F?@FGFGFFGGAFF?674:36?GF5(/19581,.7:?F
@M04650:207:000000000-C238N:1:1101:26644:5513 1:N:0:19
ACTCCTACGGGAGGCAGCAGTAGGGAATCTTCCACAATGGACGAAAGTCTGATGGAGCAACGCCGCGTGAGTGATGAAGGTTTTCGGATCGTAAAACTCTGTTGCGAGGGAAGAACAAGTACGAGAGTAACTGCTCGTACCTTGACGGTACCTCGTTAGAAAGCCACGGCTAACTACGTGCCAGCAGCCGCGGTAATACGTAGGTGGCAAGCGTTGTCCGGAATTATTGGGCGTAAAGCGCGCGCAGGCGGCCTTTTAAGTCTGATGTGAAAGCCCACGGCTTAACCGTGGA
+
GGGGGGGGGGGGGGGGGGGGGGGGGGGGGGGGGGGGGGGGGGGGGGGGGGGGGGGGGGGGGGGGGGGGGGGGGGGGGGGGGGGGGGGGGGGGDGGGGGGGGGGGGGGGGGGGGGGGGGGGGGGGGGGGGGGGGGGGGGGGGGGGGGGGGGGGGGGGGGGGGGGGGGGGGGGGGGGGGGGGGGGGGGGGGGGGGGGGGGGGCFFGGGGGGGGGGGGGGGGGGGGGGGGGGGGGFGGEGGFGFGDEGGGGFGGDGGGBB?FFFFGGFGGFFFFFFFFFBFGFEBGFFFFF:5@?
@M04650:207:000000000-C238N:1:1101:18481:5527 1:N:0:19
ACTCCTACGGGAGGCAGCAGTAGGGAATCTTCCACAATGGACGAAAGTCTGATGGAGCAACGCCGCGTGAGTGATGAAGGTTTTCGGATCGTAAAACTCTGTTGCGAGGGAAGAACAAGTACGAGAGTAACTGCTCGTACCTTGACGGTACCTCGTTAGAAAGCCACGGCTAACTACGTGCCAGCAGCCGCGGTAATACGTAGGTGGCAAGCGTTGTCCGGAATTATTGGGCGTAAAGCGCGCGCAGGCGGCCTTTTAAGTCTGATGTGAAAGCCCACGGCTTAACCGTGGA
+
GGGGGGGGGGGGGGGGGGGGGGGGGGGGGGGGGGGGGGGGGGGGGGGGGGGGGGGGGGGGGGGGGGGGGGGGGGGGGGGGGGGGGGGGGGGGGGGGGGGGGGGGGGGGGGGGGGGGGGGGGGGGGGGGGGGGGGGGGGGGGGGGGGGGGGGGGGGGGGGGGGGGGGGGGGGGGGGGGGGGGGGGGGGGGGGGGGGGGGGGCGFGGGGGGGGFGGGGGGFGGGEFGGGGGGGGFGGEGGFGFGFBGGGGFGGGGDC?*=FFCFDGBGGFFFFFFF8F:6DBFFGFFF?>FFEF
@M04650:207:000000000-C238N:1:1101:13718:5547 1:N:0:19
ACTCCTACGGGAGGCAGCAGTAGGGAATCTTCCACAATGGACGAAAGTCTGATGGAGCAACGCCGCGTGAGCGAAGAAGGTTTTCGGATCGTAAAGCTCTGTTGTGAGGGAAGAACAAGTACAGGAGTAACTGTCTGTACCTTGACGGTACCTCATTAGAAAGCCACGGCTAACTACGTGCCAGCAGCCGCGGTAATACGTAGGTGGCAAGCGTTGTCCGGAATTATTGGGCGTAAAGCGCACGCAGGCGGTCCTTTAAGTCTGATGTGAAATCCCACGGCTTAACCGTGGT
+
EGGGGGGGGGGFEGGGGGFGEGGGGGGGGGFGGGGFEFGGGGGGGFGFEGGGGGGDFFGGGGGGGGGGGGGGGGGGEGFGGGGGDGGGGGGGGGGGGFFEGGFGGEFEGGGGGGGGGGGGGFGGGFFGGGFDGGGCGGGGGGGGGGGGGGGGFFGF9FFFFGGGGGGGGDEGGGFFGGFGFBFDEGCFGDCEGGGGGGFF<EGDEEFGGGGFGGEG>FFCGDC5<ECGGGGGFEGCGGFG>DEDGDGGFGGC3DD4@FFF?=DCFCF4FF@FF6?).:CBE><FFF?>3F>(
@M04650:207:000000000-C238N:1:1101:10848:5553 1:N:0:19
ACTCCTACGGGAGGCAGCAGTAGGGAATCTTCCACAATGGACGAAAGTCTGATGGAGCAACGCCGCGTGAGTGATGAAGGTTTTCGGATCGTAAAACTCTGTTGCGAGGGAAGAACAAGTACGAGAGTAACTGCTCGTACCTTGACGGTACCTCGTTAGAAAGCCACGGCTAACTACGTGCCAGCAGCCGCGGTAATACGTAGGTGGCAAGCGTTGTCCGGAATTATTGGGCGTAAAGCGCGCGCAGGCGGCTTTTTAAGTCGGATGTGAAAGCCCACGGCTTAACCGTGGA
+
GFGFGGGGGDGGGGGGGGGGEFGGDGGGGGGGGGGGGGGGGGGGGGGFGGGGGGGFFGGGGGGGGDFGGGGGGGGFGGGFEFGGGGGGGGGGGGGFGGGGGGFFFGGGGDGGGGGGGGGGGGGGGGGGGGGGGGGGGGGGEFGGGGGGGGGGGGGGFGGGGGGGGGGGGGGGGGGGGGEEGGGGGGGGGGGGGGDGGGGGCFGGGGGGGGGGGGGEGGGD2*?FFFGFGFGGFGGGGGFGBDEFGGGDFGDDC5CF?FF?<=*/857:FFFFFFF3(8D5)75)9@*9::@?
@M04650:207:000000000-C238N:1:1101:11501:5562 1:N:0:19
ACTCCTACGGGAGGCAGCAGTGGGGAATATTGCACAATGGGGGAAACCCTGATGCAGCAACGCCGCGTGAGTGATGACGGTCTTCGGATTGTAAAGCTCTGTCTTTAGGGACGATAATGACGGTACCTAAGGAGGAAGCCACGGCTAACTACGTGCCAGCAGCCGCGGTAATACGTAGGTGGCAAGCGTTGTCCGGATTTACTGGGCGTAAAGGGAGCGTAGGCGGATCTTTAAGTGGGATGTGAAATACTCGGGCTCAACCTGGGGGCTGCATTCCAAACTGGAGATCTAG
+
GGGGGGGGGGGGGGGGGGGGGGGGGGGGGGGGGGGGGGGGGGGFGGGGGGGGGGGGGGGGGGGGGGGGGGGGGGGGGGGGEFGGGGGGGGGGGGGGGFGGGGGGGGGGGGGGGGGGGGGGGGGGGGGGFGGGGGGGGGGGGGGGGGGGGGGGGFGGGGGCFGGGGGGDFEGGGGGGGGGFGGGGGGGGCEGEDFGGGGGGGGDFFGFGCGGGGGGGEGDDGCEGGGE5CFFCFGF:DGFCFD?FGGFGBGGGGDGD3>F?C>GF@FG>D>E:??F?26FFF>GF.7724=@2
@M04650:207:000000000-C238N:1:1101:23911:5565 1:N:0:19
ACTCCTACGGGAGGCAGCAGTAGGGAATCTTCCGCAATGGACGAAAGTCTGACGGAGCAACGCCGCGTGAACGATGAAGGTCTTAGGATCGTAAAGTTCTGTTATCAGGGAAGAACAAGTATTGGAGTAACTGCCAGTACCTTGACGGTACCTGACCAGAAAGCCACGGCTAACTACGTGCCAGCAGCCGCGGTAATACGTAGGTGGCAAGCGTTGTCCGGAATTATTGGGCGTAAAGCGCGCGCAGGCGGTTTCTTAAGTCTGATGTGAAATCTCGTGGCTCAACCACGAACG
+
GGGGGGGGGGGGGGGGGGGGGGGGGGGGGGGGGGGGGGGGGGGGGGGGGGGGGGGGGGGGGGGGGGGGGGGGGGGGGGGGGGGGGGGGGGGGGGGGGGGGGGGGGGGGGGGGGGGGGGGGGGGGGGGGGGGGGGGGGGGGGGGGGGGGGGGGGGGGGGGGGGGGGGGGGGGGGGGGGEGGGGGGGGGGGGGGGGGGGGGGGGGGGGGGGGGGGGGGGGGGGDEGGGGGGGGGEGGGGGFGFGFEGGGGFGGCCDGFFFFFGFGFFGGBFFFBFFFFFFGFF?GFFFFFBF>>F2
@M04650:207:000000000-C238N:1:1101:26068:5608 1:N:0:19
ACTCCTACGGGAGGCAGCAGTAGGGAATCTTCCACAATGGACGAAAGTCTGATGGAGCAACGCCGCGTGAGCGAAGAAGGTTTTCGGATCGTAAAGCTCTGTTGTGAGGGAAGAACAAGTACAGGAGTAACTGTCTGTACCTTGACGGTACCTCATTAGAAAGCCACGGCTAACTACGTGCCAGCAGCCGCGGTAATACGTAGGTGGCAAGCGTTGTCCGGAATTATTGGGCGTAAAGCGCGCGCAGGCGGCCTTTTAAGTCTGATGTGAAAGCCCACGGCTTAACCGTGGA
+
GGGGGGGGGGGGGGGGGGGGGGGGGGGGGGGGGGGGGGGGGGGGGGGGGGGGGGGGGGGGGGGGGGGGGGGGGGGGGGGGGGGFGGGGGGGGGGGGGGGGGGGGGGGGGGGGGGGGGGGGGGGGGGGGGGGGGGGGGGGGGGGGGGDGGGGGGFGGGGGGGGGGGFGGGGGGGGGGGGGGGGGGGGGGGGGGGGGGGFFGFCFG9CGGGGGGGGGGGGGGEGGGGFFGFGGGFGG5CC4<DGEFGGDDEDGDDCFF?FFF9@DGFGGFFFFFFF77?<C>BFD@FFFF2:@?
@M04650:207:000000000-C238N:1:1101:7780:5643 1:N:0:19
ACTCCTACGGGAGGCAGCAGTAGGGAATCTTCCGCAATGGACGAAAGTCTGACGGAGCAACGCCGCGTGAACGATGAAGGTCTTAGGATCGTAAAGTTCTGTTATCAGGGAAGAACAAGTATTGGAGTAACTGCCAGTACCTTGACGGTACCTGACCAGAAAGCCACGGCTAACTACGTGCCAGCAGCCGCGGTAATACGTAGGTGGCAAGCGTTATCCGGAATTATTGGGCGTAAAGCGCGCGTAGGCGGCGAGATTAGTCTGATGTGAAAGCCCCCGGCTCAACCGGGGAGG
+
GGGGGGGGGGGGGGGGGGGGGGGGGGGGGGGGGGGGGGGGGGGGGGGGGGGGGGGGGGGGGGGGGGGGGGGGGGGGGGGGGGGGGGGGGFGGGGGGGGGGGGGGGGGGGGGGGGGGGGGGFGGGGGGGGGGGGGGGGGGGGGGGGGGGGGGGGGGGGGGGGGGGGGGGGGGGGGGGGGGGGGGGGGFGGGGGGGDDGGGGFCFGGGGGGGGGGEE**@FGGGE5CGGFGGCFDGGGGGFGDDFDGGDDFGGDGGGF>FFF?FFGFF7AFFFFFF><?FGFDFG@FFF>FFFF>F
@M04650:207:000000000-C238N:1:1101:7662:5653 1:N:0:19
ACTCCTACGGGAGGCAGCAGTAGGGAATCTTCCACAATGGACGAAAGTCTGATGGAGCAACGCCGCGTGAGCGAAGAAGGTTTTCGGATCGTAAAGCTCTGTTGTGAGGGAAGAACAAGTACAGGAGTAACTGTCTGTACCTTGACGGTACCTCATTAGAAAGCCACGGCTAACTACGTGCCAGCAGCCGCGGTAATACGTAGGTGGCAAGCGTTGTCCGGAATTATTGGGCGTAAAGCGCGCGCAGGCGGCCTTTTAAGTCTGATGTGAAAGCCCACGGCTTAACCGTGGA
+
FGGGGGGGGGGGGGGGGGGGGGGGGGGGGGGGGGGGGGGGGGGGGFG9FGGGGGGFGFGGGGGGGGGGGGGGGGGDEGGGGFGFGGGGGGEDGGGGGFGGGGGGGGGGGGGGGGGGCDFGEFGGGGDGFGGGGGGGGGGGGGGGGGGGGGGGGGGGFGGGGGGGFGGGGGGGFGGGGDGGGGGGGGDGFGGGGGGGGGGGGCFCEFGGGGGGEGGGGGFDC*CF8FGGGGGGFGG=7:BGFGFFGGGGEGGG<96FFF09?F*:@G7<F?FFFFFFBFG5DBGFFF?>?::8
@M04650:207:000000000-C238N:1:1101:6522:5670 1:N:0:19
ACTCCTACGGGAGGCAGCAGTAGGGAATCTTCCGCAATGGACGAAAGTCTGACGGAGCAACGCCGCGTGAACGATGAAGGTCTTAGGATCGTAAAGTTCTGTTATCAGGGAAGAACAAGTATTGGAGTAACTGCCAGTACCTTGACGGTACCTGACCAGAAAGCCACGGCTAACTACGTGCCAGCAGCCGCGGTAATACGTAGGTGGCAAGCGTTGTCCGGAATTATTGGGCGTAAAGCGCGCGCAGGCGGCCTTTTAAGTCTGATGTGAAAGCCCACGGCTTAACCGTGGA
+
GGGGGGGGGGGGGGFGGGGGGGGGGGGGGEGGGGGGGGGGGGGCEDGGFGGGGGGGGGGGGGGGGGGGGGF?F:FGGGGGFGGGGGGFGFEFGGGGFGDFGGGGGGGGDGFFGGGGGGGGGGGGGFE,AFGGGFGFCDFFFFGGGGGGGG:DFAFGGGFGGGGGGGGGDGGGGGCEGDEGFGGGGGGGGGGEDCGCFFGD,:CEGGGD*<:CE5EGGGGC5CEFFGFFGCGGEGG5DFFD355>DD)9BCDG3CD*7BFFCFCCF7*6@FFFF@)8:0<5:>3FF=FF()76
@M04650:207:000000000-C238N:1:1101:18843:5689 1:N:0:19
ACTCCTACGGGAGGCAGCAGTGGGGAATATTGCACAATGGGGGGAACCCTGATGCAGCAACGCCGCGTGAGTGATGACGGTCTTCGGATTGTAAAGCTCTGTCTTTAGGGACGATAATGACGGTACCTAAGGAGGAAGCCACGGCTAACTACGTGCCAGCAGCCGCGGTAATACGTAGGTGGCAAGCGTTGTCCGGATTTACTGGGCGTAGAGGGAGCGTAGGCGGATCTTTAAGTGGGATGTGAAATACTCGGGCTCAACCTGGGGGCTGCATTCCAAACTGGAGATCTAG
+
GGGGGGGGGGGGGGGGGGGGGGGGGGGGGGGGGGGGGGGGGGGGGFGGGGGGGGGGGGGGGGGGGGGGGGGGGGGGGGGGGGGGGGGGGGGGGGGGGGGGGGGGGGGGGGGGGGGGGGGGGGGGGGGGGGGGGGGGGGGGGGGGGGGGGGGGGGGGGGGGGGGGGGGGGGGGGGG9CFGGGGGGGGGGGGGGGGGGGGGFGGGGGGGGGDGGGGGGGGGGGGGGGGG5=79?FGG+:FFG?G:FGFFFFGFGGGGFBFFFGF<CFDG>>DD@?FFFFFGFFFGFFFF1?FF>
@M04650:207:000000000-C238N:1:1101:8248:5766 1:N:0:19
ACTCCTACGGGAGGCAGCAGTAGGGAATCTTCCACAATGGACGAAAGTCTGATGGAGCAACGCCGCGTGAGTGATGAAGGTTTTCGGATCGTAAAACTCTGTTGCGAGGGAAGAACAAGTACGAGAGTAACTGCTCGTACCTTGACGGTACCTCGTTAGAAAGCCACGGCTAACTACGTGCCAGCAGCCGCGGTAATACGTAGGTGGCAAGCGTTTTCCGGAATTATTGGGCGTAAAGCGCGCGCAGGCGGCTTTTTAAGTCTGATGTGAAAGCCCACGGCTTAACCGTGGA
+
GGGGGGGGGGGGGGGGGGGGGGGGGGGGGGGGGGGGGGGGFGGGFFGEGGGGGGGGGGGGGGGGGGGGFGGGGGGGGFGG8CFFGGGGDCGFFGGGGGGGGGEEFFDEGGGGGGGGGGGFGFG7BCFGGGGGFGFGEGEGGGCFGFGEFFFGFGGFFGGGGGGGGDF@CCGGGGGGGGFGFGCFGCCG7ECGDEGGGGGGEGGGGGGGGGGGE****:CD:C5EC7:7CGGGFGC*9C@5DGDF<DGDEGGGGGDF4@FFGF77FC>46=FFFFFFFFCBDF59F?FF:FB?
@M04650:207:000000000-C238N:1:1101:5881:5854 1:N:0:19
ACTCCTACGGGAGGCAGCAGTGGGGAATATTGCACAATGGGGGAAACCCTGATGCAGCAACGCCGCGTGAGTGATGACGGTCTTCGGATTGTAAAGCTCTGTCTTTAGGGACGATAATGACGGTACCTAAGGAGGAAGCCACGGCTAACTACGTGCCAGCAGCCGCGGTAATACGTAGGTGGCAAGCGTTGTCCGGATTTACTGGGCGTAAAGGGAGCGTAGGCGGATCTTTAAGTGGGATGTTAAATACTCAGGCTCAACCTGGGGGCTGCATTCCAAACTGGCGATCTAGGG
+
GGCFGGGGGGGGGGGGGGGCGG@FGGGGGGGGGGGGGGGGGGGGEGGFGGGGEGGGGGGGCGGEGGGGGGDCFGGGGG7CGGGGG7FFECA<,EF,C?ABEFGGGG9F,F8F7:+BFGGGCCCGGGGGGFGGFFG@FGGGGGE7FGG7F>F7C<7F*@FFCC::B@8*14FEGGGFFG>FFFFGGFGEEG5;2?7CE5EGGGFGCFGGGGGCCFGC53>D=5*+:E*>*:+:7<:0>*)74*/**2?7@C>4**4)0)*96>FF>73())).7*1*46FF))*00)0((>FD)(
@M04650:207:000000000-C238N:1:1101:22695:5907 1:N:0:19
ACTCCTACGGGAGGCAGCAGTAGGGAATCTTCCACAATGGACGAAAGTCTGATGGAGCAACGCCGCGTGAGTGATGAAGGTTTTCGGATCGTAAAACTCTGTTGCGAGGGAAGAACAAGTACGAGAGTAACTGCTCGTACCTTGACGGTACCTCGTTAGAAAGCCACGGCTAACTACGTGCCAGCAGCCGCGGTAATACGTAGGTGGCAAGCGTTGTCCGGAATTATTGGGCGTAAAGCGCGCGCAGGCGGCCTTTTAAGTCTGATGTGAAAGCCCACGGCTTAACCGTGGA
+
GGGGGGGGGGGGGGGGGGGGGGGGGGGGGGGGGGGGGGGGGGGGGGGGGGDGGGGGGGGGGGGGGDGGGGGGGGGGGGGGGGGGGGGEGGGGGGGGGGGGGGGGGGGGGGGGGGGFGGGGGGGGGGGGFDGFDGGGGGGGGGGGGGGGGGGDAFGGGGGFFGGGGFGGGEFEGGFGDEGFFDFGGGCGGGGGGGGGGGGGGGGGCGGGGGGGGGG=CGGDEGGD?FFFFG=CDGGGGFF:@GF>DGCDEGD375>FFF?FFFFF6CC>?FFFFFFF<:GF>1/9=FFB2:BF
@M04650:207:000000000-C238N:1:1101:24814:5956 1:N:0:19
ACTCCTACGGGAGGCAGCAGTAGGGAATCTTCCGCAATGGGCGAAAGCCTGACGGAGCAACGCCGCGTGAGTGATGAAGGCCTTAGGATCGTAAAACTCTGTTGTTAGGGAAGAACAAATTTGTTAGTAACTGAACAAGTCTTGACGGTACCTAACCAGAAAGCCACGGCTAACTACGTGCCAGCAGCCGCGGTAATACGTAGGTGGCAAGCGTTATCCGGAATTATTGGCCTTAAAGCCCGCGAAGCCGGTTTCTTAGGTCTGAGTGGAAGCCCAAGGCCCCAACCGTGGGGG
+
GGGGGGGGGGGGGGGGGGGGGGGGGGGGGGGGGGGGGGGGGGGGGGGGGGGGGGGGGGGGGGGGGGGGGGGGGGGGGGGGGGGGGGGGGGGGGGGGGGGGGGGGGGGGGGGGGGGGGGGGGGGEFGGGGGGGGGGGGGGGGGGGGGGGGGGGGGGGGGGGGGGGGGGGGGGGGGGGGGGGGGGGGGGGGGGGGGGGGGGGFFFEGGGGGGGGGGGG5DGGGCEEC9EGGG<+*+9<70**./).))1))977D**9*9/*2****00-)9=))0<),(9)0()8)8),,7)(3>
@M04650:207:000000000-C238N:1:1101:8722:6011 1:N:0:19
ACTCCTACGGGAGGCAGCAGTAGGGAATCTTCCGCAATGGACGAAAGTCTGACGGAGCAATACCGCGTGAGTGATGAAGGTCTTCGGATCGTAAAACTCTGTTGTTAGGGAAGAACAAGCACTAACCTAATACGTTAGTGCCCTGACGGTACCTAACCAGAAAGCCCCGGCTAACTACGTGCCAGCAGCCGCGGTAATACGTAGGGGGCAAGCGTTGTCCGGAATTATTGGGCGTAAAGGGCGTGCAGGCGGCCTCTTAAGTCTGATGTGAAATCTTGTGGCTTAACCACAAGC
+
GGGGGGGFGGGGGGGEEGGGGGGGGGGGGGGGFEGGGCGGFFGGGCFGGGGGEFEFGEGGGGGGGGGFGGGGGGGGGGGGGGGGGGGGGG7EFGGGGGGDAFFCGGFGGFGGGGGGGGGGEFGGFGGGGGFGGGAD=:@DFFGGGGGGD>C:=FGGCGGGFGFGGFFGGGGGGGGGGGFGGGGGGF?CCCCGGG:EGGGGGGGGGGGGGGGGFGG=EGGCGG*:*+<CGGGGFEDGGDF775B@C33:;CDD3C3>FFFFGBD>FFFAF?=F=7?FFFGF@BFFFFFDFFF?6,
@M04650:207:000000000-C238N:1:1101:9919:6028 1:N:0:19
ACTCCTACGGGAGGCAGCAGTAGGGAATCTTCCACAATGGACGAAAGTCTGATGGAGCAACGCCGCGTGAGTGATGAAGGTTTTCGGATCGTAAAACTCTGTTGCGAGGGAAGAACAAGTACGAGAGTAACTGCTCGTACCTTGACGGTACCTCGTTAGAAAGCCACGGCTAACTACGTGCCAGCAGCCGCGGTAATACGTAGGTGGCAAGCGTTGTCCGGAATTATTGGGCGTAAAGCGCGCGCAGGCGGCCTTTTAAGTCTGATGTGAAAGCCCACGGCTTAACCGTGGA
+
GGGGGGGGGGGGGGGGGGGGGGGGGGGGGGGGGGGGGGGGGGGGGGGGGGGGGGGGGGGGGGGGGGGCEGGDGGFGGGGGGGGGGGGGGGGGGGGGGGGGGGGGGGGGGGGGGGGGGGGGGGGGGGGGGGGFFGFGGGGGGGGGGGEEFFGGGFEGGFGGGFGGGGFEFGGGGGGGGGGGGGGGGFCFFGGGGGGGGGCGFFG82C5CFGGFGGGG=FD<89C5@?EFFGGGFGGGGGFGFGFFDCGG3DCGGCG?FFF?<?F>FFGFFF=FFF)81:GFFBDFFF?>FFDF
@M04650:207:000000000-C238N:1:1101:9587:6066 1:N:0:19
ACTCCTACGGGAGGCAGCAGTAGGGAATCTTCCACAATGGACGAAAGTCTGATGGAGCAACGCCGCGTGAGTGATGAAGGTTTTCGGATCGTAAAACTCTGTTGCGAGGGAAGAACAAGTACGAGAGTAACTGCTCGTACCTTGACGGTACCTCGTTAGAAAGCCACGGCTAACTACGTGCCAGCAGCCGCGGTAATACGTAGGTGGCAAGCGTTGTCCGGAATTATTGGGCGTAAAGCGCGCGCAGGCGGTCTTTTAAGTCTGATGTGAAAGCCCACGGCTCAACCGTGGA
+
GGGGGGGGGGGGGGGGGGGGGGGGGGGGGGGGGGGGGGGGGGGGGGGGGGGGGGGGGGGGGGGGGGGGGGGGGGFGGGGGGGGGGGGGGGGGGGGGGGGGGGGGGGGGGGGGGGGGGGGGGGGGGGGGGGGGGGGGGGGGGGGGGGGGGGGGGGGCGGGGGGGGFGGGGGGGGGGGGGGGGGGGGFGGGGGGGGGGGGGGGGFCCFFGGGGGEGDGGGGGGGGGGGGGGGGGFGGGGGFGFGBBDGGGFGG5D3>4@BFF0=7CFCC<B@FFFFFFFFGBEFGFFFFFFFFF
@M04650:207:000000000-C238N:1:1101:19476:6122 1:N:0:19
ACTCCTACGGGAGGCAGCAGTGGGGAATCTTGCACAATGGGCGGAAGCCTGATGCAGCGACGCCGCGTGGGGGATGACGGCCTTCGGGTTGTAAACTCCTTTCGCTAGGGAAGAAGCCATTTTGTGGTGACGGTACCTGGATAAGAAGCACCGGCTAACTACGTGCCAGCAGCCGCGGTAATACGTAGGGTGCAAGCGTTGTCCGGAATTACTGGGCGTAAAGAGCTCGTAGGTGGTTTGTCGCGTCGTCTGTGAAATCCCGAGGCTTAACTTCGGGCGTGCAGGCGATACGGG
+
GGGGGGGGGGGGGGGGGGGGGGGGGGGGGGGGGGGGGGGGGGGGGGGGGGGGGGGGGGGGGGGGGGGGGGGGGGGGGGGGGGGGGGGGGGGGGGGGGGGGGGGGGGGGGGGGGGGGGGGGGGGGGGGGGGGGGGGGGGGFCG?FFGGGGGGGGDGGGFGGGGEFGGGGGGGGGGGGGGCFGGGGGGGGGGGGGGGGGGGGGGGGGGGGGGGGGGGCFGGCEGGDGGGGGGGGFGGGGDFG>CEFGGGGFGFC>:FFFFFFFEDGFDGFFFF?FFBDBFGEEFDFF>B99>EF?6
@M04650:207:000000000-C238N:1:1101:17370:6130 1:N:0:19
ACTCCTACGGGAGGCAGCAGTAGGGAATCTTCCACAATGGACGAAAGTCTGATGGAGCAACGCCGCGTGAGCGAAGAAGGTTTTCGGATCGTAAAGCTCTGTTGTGAGGGAAGAACAAGTACAGGAGTAACTGTCTGTACCTTGACGGTACCTCATTAGAAAGCCACGGCTAACTACGTGCCAGCAGCCGCGGTAATACGTAGGTGGCAAGCGTTGTCCGGAATTATTGGGCGTAAAGCGCGCGCAGGCGGCCTTTTAAGTCTGATGTGAAAGCCCACGGCTTAACCGTGGA
+
GGGGGGGGGGGGGGGGGGGGGGGGGGGGGGGGGGGGGGGGGGGGGGGGGAFGGGGGGGGGGGGGGGGGGGGGGGGGGFGGGGGGGGGGGGGGGGGGGDGFGGGGGGFGGGGGGGGGGGGGGGGGGGGGGGGGGGGGGGGGGGGGGGGGG?FGFGGGGGCGGGGGGGGGGGGGGGGGGGGGGC9BFFGGGGGGGEGGGGGGCFGGGGGGGGGGGGGGGGFDEDEFCC?7CFGGBGGEGGFGFGFDDGGD@DD<D5FF?FFF?F7>FCDBFFFFF4:)36DDF9DFFFFBBFFF
@M04650:207:000000000-C238N:1:1101:10086:6161 1:N:0:19
ACTCCTACGGGAGGCAGCAGTAGGGAATCATCCACAATGGACGAAAGTCTGATGGTGCAACGCCGCGTGAGCGAAGAAGGTTTTCGGATCGTAAAGCTCTGTTGTGAGGGAAGAACAAGTATAGGAGTAACTGCCTGTACCTTGACGGTACCTCATTAGAAAGCCACGGCTAACTACGTGCCAGCAGCCGCGGTAATACGTAGGTGGCAAGCGTTGTCCGGAATTATTGGGCGTAAAGCGCGCGCAGGCGGCCTTTTAAGTCTGATGTGAAAGCCCACGGCTTAACCGTGGA
+
GGGGGGGGGGGGGGGGFGGGGFFGDGGGGGGGGGGGGGGGGGG@FGGGGFGGGGGFGGGGGGGGGGGGGGGFGGEGGGGGGGGGGGGC@FGFGGGGGGGGGGGGGGCFGGGGGGGGGCCFGGGGGGFGCGGGGGGGFGFGFGGGGDEFFGGGFGCGGFDFGGGGGGGDFEFEFFGGFDGCFG?FFFGGGCGGGGCCC,<CF9C@FGGGFGEFEE8EGGGGGD**0:?CCFCCFGGCFCFGDGBDGGDCDD7DDDFF6=69C?GGFCFF?BF4@F>:<?DEE9C?/=778>B?
@M04650:207:000000000-C238N:1:1101:8300:6164 1:N:0:19
ACTCCTACGGGAGGCAGCAGTAGGGAATCTTCCACAATGGACGAAAGTCTGATGGAGCAATGCCGCGTGAGTGAAGAAGGTTTTCGGATCGTAAAGCTCTGTTGTGAGGGAAGAACAAGTACGAGAGTAACTGCTCGTACCTTGACGGTACCTCGTTAGAAAGCCACGGCTAACTACGTGCCAGCAGCCGCGGTAATACGTAGGGGGCAAGCGTTGTCCGGAATTATTGGGCGTAAAGCGCGCGCAGGCGGCCTTTTAAGTCTGATGTGAAAGCCCACGGCTTAACCGTGGA
+
GGGGGGGGGGGEGGGGGGGGGGGGGGGGGGGGGGGGGGGGGGGGGEGGGGGGGGGGGGGGGGGGGGGGGGGGGGGGGGGGGGGGGGGGGGGGGEGGGGGGGGGGGEFGGGGGGGGGGGGGGGGFDFGAFGGGFGGGGGGGGGGGGGGGGGGGGGGGGFGGGGGFFGGGGGGGGGGGGGGGGGGGGGGGGGGGGGGGGGGGBFGGGGGGGGFFGGGGGGGGGGGGGGGGFFFGFGGGFDFGDGFFCCC<5CC3CD4FFFFFFFFDF7::FFFFFFFF:BGFFFC:FFFF?>3:
@M04650:207:000000000-C238N:1:1101:25959:6167 1:N:0:19
ACTCCTACGGGAGGCAGCAGTAGGGAATCTTCCACAATGGACGAAAGTCTGATGGAGCAACGCCGCGTGAGTGATGAAGGTTTTCGGATCGTAAAACTCTGTTGCGAGGGAAGAACAAGTATGAGAGTAACTGCTCATACCTTGACGGTACCTCGTTAGAAAGCCACGGCTAACTACGTGCCAGCAGCCGCGGTAATACGTAGGGTCCGAGCGTTGTCCGGAATTACTGGGCGTAAAGGGCTCGTAGGCGGTCTGTCGCGTCGGTAGTGAAAACTCAGGGCTCAACCCTGAGCG
+
GGGGGGGGGGGGGGGGGGGGGGGGGGGGGGGGGGGGGGGGGGGGGGGGGGGGGGGGGGGGGGGGGGGGDEGGGGGGGGGGGGGGGGGDGGGGGGFGFGGGGGGGGGGGGGGFEGGGGGGGGCEFGFGGGGGGFGGGGGGGGGGGGGGGGGGGGGGGGGDGGGGGGGGGGGGGGGGGGGGGGGCFGGCGGGGGGGGGGGGGGGGGGFEGGGGG=EDEEGFGDDDGGGGGGG=EEGGG<GFG>FFEGGGGF3<7DGGFF>FEG7)>)1CAFF46@@FFF4CFFFFF??FFF>??F1
@M04650:207:000000000-C238N:1:1101:10308:6181 1:N:0:19
ACTCCTACGGGAGGCAGCAGTAGGGAATCTTCCACAATGGACGAAAGTCTGATGGAGCAACGCCGCGTGAGTGATGAAGGTTTTCGGATCGTAAAGCTCTGTTGTGAGGGAAGAACAAGTACAGGAGTAACTGTCTGTACCTTGACGGTACCTCATTAGAAAGCCACGGCTAACTACGTGCCAGCAGCCGCGGTAATACGTAGGTGGCAAGCGTTGTCCGGAATTATTGGGCGTAAAGCGCGCGCAGGCGGCCTTTTAAGTCTGATGTGAAAGCCCTCGGCTCAACCGAGGA
+
GGGGGGGGGGGGGGGGGGGGGGGGGGGGGGGGGGGGGGGGGGGGGGGGGGGGGGGGGGGGGGGGGGGGGGGGGGGGGGGGGCFGGGGGGGGGGGGGGGGGGGGGGGGGGGGGGGGGGGGGGGGGGGEGGGGGGGGGGGGGGFFGGGEDFGGG9FGGGGGGDGGGGGGGGGGGGGGGGGGGGGGGGGGGFGEGGG7EFGGGFFGGGGGGGGGGDGGGGGGGGC5CFFGFGFGGDGDGGGFGFGBEGGGGDGGG<CF4?=@?<B7C=FFFF46/9FFF:(93>BG@*<F>0:@1
@M04650:207:000000000-C238N:1:1101:13524:6186 1:N:0:19
ACTCCTACGGGAGGCAGCAGTAGGGAATCTTCCACAATGGACGGAAGTCTGATGGAGCAACGCCGCGTGAGTGATGAAGGTTTTCGGATCGTAAAACTCTGTTGCGAGGGAAGAACAAGTACGAGAGTAACTGCTCGTACCTTGACGGTACCTCGTTAGAAAGCCACGGCTAACTACGTGCCAGCAGCCGCGGTAATACGTAGGTGGCAAGCGTTGTCCGGAATTATTGGGCGTAAAGCGCGCGCAGGCGGCCTTTTAAGTCTGATGTGAAAGCCCACGGCTTAACCGTGGA
+
GFGGGGGGGEGCFGGGGGGGGGGGGGGGGGGG,FFFGFGG@FGG7FF6CFFGGGFGFGGGGGGGGGGGGDGFGGGGGDGDECEFFGGGEFFGGCFFGFGGFG9EF+@CFGGFGGGCAFFEGBFCC:FDFGGFGGF?FGGC@FF9FF=::CFB,EFFGGGGGGGGCF@:FEE7FFCF8CCFDFGFFCCFCGEDGGD>FGFG9CF@CCE6C<5=CEEC**:9**2:CGGF?4FGFGG57C@)0).77D)3>)/9DD*99=?*297C6*:6947664)0,25:@F))9@46(0<?
@M04650:207:000000000-C238N:1:1101:19359:6187 1:N:0:19
ACTCCTACGGGAGGCAGCAGTAGGGAATCTTCCACAATGGACGAAAGTCTGATGGAGCAACGCCGCGTGAGTGATGAAGGTTTTCGGATCGTAAAACTCTGTTGCGAGGGAAGAACAAGTACGAGAGTAACTGCTCGTACCTTGACGGTACCTCGTTAGAAAGCCACGGCTAACTACGTGCCAGCAGCCGCGGTAATACGTAGGTGGCAAGCGTTGTCCGGAATTATTGGGCGTAAAGCGCGCGCAGGCGGCCTTTTAAGTCTGATGTGAAAGCCCACGGCTTAACCGTGGA
+
GGGGGGGGGGGGGGGGGGGGGFGGGGFGGGGGGGGGGGGGGGGGGGGGGGGGGGGGGGGGGGGGGGGFG,BFGGGGGGGGGGGGGGGGGEGGGCGGGEGGCFFDFFDGGGGGGGGGGGGGGGGGGGGGGGGGGFFGGGGGGGGFGGGGGGEGGGGG@FGGGGGFGFGGGGGGGGGGCEGGGFGGGGGGGCEEGGGECEGGF9@CGGGGGGCCGGGGGGGGDDG*8C7EGGGGFGGCFF?DDGDFGGGG:<DGGD4FFBFF+9CF?FGFF?BFFF:)147@:9GFFFFF6)7,
@M04650:207:000000000-C238N:1:1101:15936:6241 1:N:0:19
ACTCCTACGGGAGGCAGCAGTAGGGGATCTTCCACAATGGACGAAAGTCTGATGGAGCAACGCCGCGTGAGTGATGAAGGTTTTCGGATCGTAAAACTCTGTTGCGAGGGAAGAACAAGTATGAGAGTAACTGCTCATGCCTTGACGGTACCTCGTTAGAAAGCCACGGCTAACTACGTGCCAGCAGCCGCGGTAATACGTAGGTGGCAAGCGTTGTCCGGAATTATTGGGCGTAAAGCGCGCGCAGGCGGCCTTTTAAGTCTGATGTGAAAGCCCACGGCTTAACCGTGGA
+
GGGGGGGGGGGEGGGGGGGGGGGGGGGGGGGGGGGGGGGGGGGGGGGGFGGGGGGGGGGGGGGGGGGGGGGGGGGGFFGGGGGGGGGGGGGGGGGGGGGGGGGGGGGGGGGGGGGGGGGGGCFGGGGGGGGGGGGGGGGGGGGGGGGGGGGGGGGGGGGGGGGGGGGGGGGGGGGGGGGGGGGGGGGGGGGGGGGGFGGGGGGGFGGGGGGGGGDGGGGGGDEFGGGGGGGGFGDEGGFGFDFFGCGDEGGGDGCFFFFFGFGGFGGFFFFFFFFFFFGFB>DFFFFFFFE:
@M04650:207:000000000-C238N:1:1101:18403:6251 1:N:0:19
ACTCCTACGGGAGGCAGCAGTAGGGAATCATCCACAATGGACGAAAGTCTGATGGTGCAATGCCGCGTGAGCGAAGAAGGTTTTCGGATCGTAAAGCTCTGTTATGAGGGAAGAACAAGTACAAGAGTAACTGCTTGTACCTTGACGGTACCTCATTAGAAAGCCACGGCTAACTACGTGCCAGCAGCCGCGGTAATACGTAGGTGGCAAGCGTTGTCCGGAATTATTGGGCGTAAAGCGCGCGCAGGCGGCCTTTTAAGTCTGATGTGAAAGCCCACGGCTTAACCGTGGA
+
GGGGGGGGGGGGGGGGGGGGGGGGGGGGGGGGGGGGGGGGGGGGGGGGGGGGGGGGGGGGGGGGGGGGGGGGGGGGGGGGGGGGGGGGGGGGGGGGGGGGGGGGGGGGGGGGGGGGGFGGGGFGGGGGGGGGGGGGGGGGGGGGGGGGGGGGGGGGGGGGGGGGGGGGGGGGGGGGGGGGGGGGGGGFFGGGGGGDGGGGFCFGGGGGGGGGGGGGGGGGECCCCFGGCGGGFGGD<FFGEGFFGGGGFGGGGG4?6?FFFFGGFGGFFFFFFFF@BBDE@>C?BFFFFF>(
@M04650:207:000000000-C238N:1:1101:4693:6281 1:N:0:19
ACTCCTACGGGAGGCAGCAGTAGGGAATCTTCCACAATGGACGAAAGTCTGATGGAGCAACGCCGCGTGAGTGATGAAGGTTTTCGGATCGTAAAACTCTGTTGCGAGGGAAGAACAAGTACGAGAGTAACTGCTCGTACCTTGACGGTACCTCGTTAGAAAGCCACGGCTAACTACGTGCCAGCAGCCGCGGTAATACGTAGGTGGCAAGCGTTGTCCGGAATTATTGGGCGTAAAGCGCGCGCAGGCGGCCTTTTAAGTCTGATGTGAACGCCCACGGCTTAACCGTGGA
+
GGGGGGGGGGGGGGGGGGGGGGGGGGGGGGGGGGGGGGGGGGGGGGGGGGGGGGGEFGGGGGGGGGGGGGGGGGGGGGGGGGGGGGGGGGGGGGFGGGGGGGGGGGGGGGGGGGGFGGGGGGGFGEEGGGGGFGGGGGGGGGGGGGGGFGGGGGGFGGGGGGGGGCFGGGGGEGGGGGGGGGFGGGGGGGGGGGCGGFGGGFGGGFFFFGCFGEC=EGGGGGCGGGGGFGC=>GG*9>?G>GFDDDDGDGGGG:F?FFFFC**2*:CAFFF4>BBF<?GFFFGF=B?9:;>0
@M04650:207:000000000-C238N:1:1101:22448:6439 1:N:0:19
ACTCCTACGGGAGGCAGCAGTAGGGAATCTTCCACAATGGACGAAAGTCTGATGGAGCAACGCCGCGTGAGTGATGAAGGTTTTCGGATCGTAAAACTCTGTTGCGAGGGAAGAACAAGTACGAGAGTAACTGCTCGTACCTTGACGGTACCTCGTTAGAAAGCCACGGCTAACTACGTGCCAGCAGCCGCGGTAATACGTAGGTGGCAAGCGTTGTCCGGAATTATTGGGCGTAAAGCGCGCGCAGGCGGCCTTTTAAGTCTGATGTGAAAGCCCACGGCTTAACCGTGGA
+
GGGGGGGGGGGGGGGGGGGGGGGGEGGGGGGGGGGGGGGGGGGGGGGGGGGGGGGGGGGFGGGGGGGGGGGGGGGGGGGGGGGGEGEGGGGGGGGGGGGGGGGGGGCFGGDGGGGGGGGGGCEGGDGGGGGFDFGGGGGGGGGGGFFGGGGGGGGGCEGGCDFCEGGGGGGGGGGGGGGGGGGGGGFGGEGEDBEGFGFGFFGGFFGGCFG=EGGD=FFGG3:5C7CEFGG5@G5CCGFDFCBFG5<DEDGGD5D*9B4=FFFGFGFDFBF?FFFF:B37>9D4*944:@>6
@M04650:207:000000000-C238N:1:1101:15485:6443 1:N:0:19
ACTCCTACGGGAGGCAGCAGTAGGGAATCTTCCACAATGGACGAAAGTCTGATGGAGCAACGCCGCGTGAGTGATGAAGGTTTTCGGATCGTAAAACTCTGTTGCGAGGGAAGAACAAGTATGAGAGTAACTGCTCATACCTTGACGGTACCTCGTTAGAAAGCCACGGCTAACTACGTGCCAGCAGCCGCGGTAATACGTAGGTGGCAAGCGTTGTCCGGAATTATTGGGCGTAAAGCGCGCGCAGGCGGCCTGTTAAGTCTGATGTGAAAGCCCACGGCTTAACCGTGGA
+
GGGGGGGGGGGGGGGGGGGGGGGGGGGGGGGGGGGGGGGGFGGFGGCFGGGGGGFGGGGGGGGGGGGGGCFFGGGGGGGGGEGGGGGFGEGGGGGFGGGGGGGGGGGGGGGCFGGDEFGGGGGEGGFFGFFBFGFGAFGGGGGGGGGGGGGGGGGFFGGGGGGGGGGGGGGGGGGGGGGGGGGGGGGGGGGGGGDGGGGGGGGGFGGGGGGGGGGGGGGGGD5:FGFGGFGGEGCGFGFGFGFFGGGGFGGGCD39BFFFFFCGFGGFFFFFFFFF(4D>>(19FFB28F@F
@M04650:207:000000000-C238N:1:1101:14168:6472 1:N:0:19
ACTCCTACGGGAGGCAGCAGTAGGGAATCTTCCACAATGGACGAAAGTCTGATGGAGCAACGCCGCGTGAGTGATGAAGGTTTTCGGATCGTAAAACTCTGTTGCGAGGGAAGAACAAGTACGAGAGTAACTGCTCGTACCTTGACGGTACCTCGTTAGAAAGCCACGGCTAACTACGTGCCAGCAGCCGCGGTAATACGTAGGTGGCAAGCGTTGTCCGGAATTATTGGGCGTAAAGCGCGCGCAGGCGGCCTTTTAAGTCTGATGTGAAAGCCCACGGCTTAACCGTGGA
+
GGGGGGGGGGGGGGGGGGGGGGGGGGFGGGGGGGGGGGGGGGGGCFGGGGGGGGGGGGGGGGGGGGGGGGGGGGGGGGGGGGGGGGGGGGGGGGGGGGGGGGGGGGGGGGGGGGGGGGGGGGGEGGGGGGGGGGGGGGGGGGGGGGGGGGGGGGGGGGGGGGGGGGGEGGGGGGGGGGGGGGGGGGDGGDGGEGGGGGGGGGGDGGGGGGGGGGG5=FGDGGGGGGGGGGGG>EGGGGF<>108CDGD:DCGDDGFFFFFF=CG?774/=BF4FFFB?G>EFCF6@FFFFF6
@M04650:207:000000000-C238N:1:1101:5549:6521 1:N:0:19
ACTCCTACGGGAGGCAGCAGTAGGGAATCTTCCGCAATGGACGAAAGTCTGACGGAGCAACGCCGCGTGAGTGAAGAAGGTTTTCGGATCGTAAAGCTCTGTTGTTAGGGAAGAATAGTTAAGGGAGTAACTGCCCTTGATGTGACGGTACCTAACCAGAAAGCCACGGCTAACTACGTGCCAGCAGCCGCGGTAATACGTAGGTGGCAAGCGTTATCCGGAATTATTGGGCGTAAAGCGCGCGTAGGCGGCGAGATTAGTCGGATGTGAAAGCCCCCGGCTCAACCGGGGAGG
+
GGGGGGGGGGGGGGGGGGGGGGGGGGGGGGGGGGGGGGGGGGGGGCFFGGGGGGGGGGGGGGGGEGGGGGGGGGGFCFGGGGGGGGGGGGGGGGFGGDFFGGGGGGFGGGCEGFGGGGGGGGGGGGGGGGGGGF<FCGGDGGGGGGGGGGGGGGGGGGFGGGGGGGFGGGGGGGGGGGGCGGGGGG68EEGGDEGDGGGGGGGGGFGGGGGGDG*3=CCD=D:EGGGG+CFG>=DGFD*1.9>3DGDGFDGGGCCBFFFFF4))7CDFFBF?FFF)39D:>2DFFFFFFFFFFB
@M04650:207:000000000-C238N:1:1101:12707:6532 1:N:0:19
ACTCCTACGGGAGGCAGCAGTAGGGAATCTTCCACAATGGACGAAAGTCTGATGGAGCAACGCCGCGTGAGTGATGAAGGTTTTCGGATCGTAAAACTCTGTTGCGAGGGAAGAACAAGTATGAGAGTAACTGCTCATACCTTGACGGTACCTCGTTAGAAAGCCACGGCTAACTACGTGCCAGCAGCCGCGGTAATACGTAGGTGGCAAGCGTTGTCCGGAATTATTGGGCGTAAAGCGCGCGCAGGCGGCCTTCTAAGTCTGATGTGAAAGCCCACGGCTTAACCGTGGA
+
GGGGGGGGGGGGGGGGGGGGGGGGGGGGGGGGGGGGGGGGGGGGGGGGGGGGGGGGGGGGGGGGGGGFGGGGGGGGGGGGGGGGGGGGGGGGGGGGGGGGGGGGGGEGGGGGGGGGGGGGGGGGGGGGGGGFGGGGGGGGGGGGGGGGGGGFGFGGGGGGGGGGGGGGGGGGGGGGGGGGGGGGGGGGGGGGGGGGGGGGGGGGGGGGGGGGGGGGGGGGC3EGGGGGGGGGFGGGGGFGFGFFGDGGFGGGGGFF?@46?FFCBFGFFFF?@FFFFFGFFFDFFFF9<F>?
@M04650:207:000000000-C238N:1:1101:18479:6553 1:N:0:19
ACTCCTACGGGAGGCAGCAGTAGGGAATCTTCGGCAATGGACGAAAGTCTGACCGAGCAACGCCGCGTGAGTGAAGAAGGTTTTCGGATCGTAAAACTCTGTTGTTAGAGAAGAACAAGGACGTTAGTAACTGAACGTCCCCTGACGGTATCTAACCAGAAAGCCACGGCTAACTACGTGCCAGCAGCCGCGGTAATACGTAGGTGGCAAGCGTTGTCCGGATTTATTGGGCGTAAAGCGAGCGCAGGCGGTTTCTTAAGTCTGATGTGAAAGCCCCCGGCTCAACCGGGGAGG
+
GGGGGGGGGGGGGGGGGGGGGGGGGGGGGGGGGGGGGGGGGGGGGGGGGGGGGGGGGGGGGGGGGGGGGGGGGGGGGGGGGGGGGGGGGGGGGGGGGGGGGGGGGGGGGGGGFGGGGGFGGGGGGGFFGGGGGGGGGGGGGGGGGGGGGGGGGGGGGGGGGGGGGGGGGGGGGGGGGGGGGGGGGGGGGGGGGGGGGGGGGGGGGFGGGGGGGGGDGGGGGGGGGGGFEFGGFGGGFGFGFGF>:CD3@<GDGGDFFF=FGFGG4DFFFFFFFFFFBBGF:1D@FFF>BE:>9F
@M04650:207:000000000-C238N:1:1101:27719:6577 1:N:0:19
ACTCCTACGGGAGGCAGCAGTAGGGAATCTTCCACAATGGACGAAAGTCTGATGGAGCAACGCCGCGTGAGTGATGAAGGTTTTCGGATCGTAAAACTCTGTTGCGAGGGAAGAACAAGTACGAGAGTAACTGCTCGTACCTTGACGGTACCTCGTTAGAAAGCCCCGGCTAACTACGTGCCAGAAGCCGCGGTAATACGTAGGTGGCAAGCGTTTTCCGGAATTATTGGGCGTAAAGCGCGCGCAGGCGGCCTGTTAAGTCTGATGTGAAAGTCCACGGCTTAACCGTGGAGG
+
GGGGGGGGGGGGGGGGGGGGGGGGGGGGGGGFGFGGGGGGGGGGEGGEFFGGFGCFGGFGGGGGGGGGGGGFGGGGGGGGGFGGGGG:FEGGGGGCFGGGGGCGGGGGGGEEGGGGGCEGAGG+F>CFGFFGFG<AFGEFFGGCFEGC@+3EFGCFFGGGDEGGF7BF:CCGF@;9?EGFGG9?,=8CB*=EGCCC?+21?<:72?5>F+>CEE**:?05898CFD9C:FFFBGGD:*/5.7.)/CDD@GD33**/**9=+9>74>FFFFF6=*964<GBF1)94@67(0<6(4
@M04650:207:000000000-C238N:1:1101:19484:6588 1:N:0:19
ACTCCTACGGGAGGCAGCAGTAGGGAATCTTCCGCAATGGACGAAAGTCTGACGGAGCAACGCCGCGTGAACGATGAAGGTCTTAGGATCGTAAAGTTCTGTTATCAGGGAAGAACAAGTATTGGAGTAACTGCCAGTACCTTGACGGTACCTGACCAGAAAGCCACGGCTAACTACGTGCCAGCAGCCGCGGTAATACGTAGGTGGCAAGCGTTGTCCGGAATTATTGGGCGTAAAGCGCGCGCAGGCGGCCTTTTAAGTCTGATGTGAAAGCCCACGGCTTAACCGTGGA
+
GGGGGGGGGGGGGGGGGGGGGGGGGGGGGGGGGGGGGGGGGGGGGGGGGGGGGGGGGGGGGGGGGGGGGGGGGGGGGGGGGGGGGGGGGGGGGGGGGGGGGGGGGGGGGGGGGGGGGGGGGGGGGGGGGGGGGGGGGGGGGGGGGGGGGGGGGGGGGGGGGGGGGGGGGGGGGGGGGGGGGGGGGGGGGGGGGGGGGGGGGGGGGGGGGGGGGGGGGGGGGGGGGGGGGGGGFGGGGGFGFGFFGGGGFGGGGDGFFFFFEFGC=FGFFFFFFFFFFFGFFFGFFFFFFFFF
@M04650:207:000000000-C238N:1:1101:22398:6629 1:N:0:19
ACTCCTACGGGAGGCAGCAGTAGGGAATCTTCCACAATGGACGAAAGTCTGATGGAGCAACGCCGCGTGAGTGATGAAGGTTTTCGGATCGTAAAACTCTGTTGCGAGGGAAGAACAAGTACGAGAGTAACTGCTCGTACCTTGACGGTACCTCGTTAGAAAGCCACGGCTAACTACGTGCCAGCAGCCGCGGTAATACGTAGGTGGCAAGCGTTGTCCGGAATTATTGGGCGTAAAGCGCGCGCAGGCGGCCTTTTAAGTCTGATGTGAAAGCCCACGGCTTAACCGTGGA
+
GGGGGGGGGGGGGGGGGGGGGGGGGGGGGGGGGGGGGGGFGGGGGGGGGGGGGGGGFGGGGGGGGGGGGDGEFGGGGGGGGGGGGGGGGGGGGGGGGGGGGGGGGGGGGGGGGGGGGGGGGGGGGGGGGGGGGGGGGGGGGGGFGGGGGGGGGGEFGGDGGGGGGGGGGGGGG:FGFGFAFFGGGGGGGGGGGGCGGGGGGGGGGFFGG?FGGG8*:FFGCC:*AFEFFDDGFGGEFFFGFGBEG<DCDDGGGGG4BFF6<@GG?FFDF?F=?5<F?FG:@BC?FFFB?FF:
@M04650:207:000000000-C238N:1:1101:10851:6632 1:N:0:19
ACTCCTACGGGAGGCAGCAGTAGGGAATCTTCCACAATGGACGAAAGTCTGATGGAGCAACGCCGCGTGAGTGATGAAGGTTTTCGGATCGTAAAACTCTGTTGCGAGGGAAGAACAAGTACGAGAGTAACTGCTCGTACCTTGACGGTACCTCGTTAGAAAGCCACGGCTAACTACGTGCCAGCAGCCGCGGTAATACGTAGGTGGCAAGCGTTGTCCGGAATTATTGGGCGTAAAGCGCGCGCAGTCGGCCTTTTAATTCGGATGTGAAAGCCCCCGGCTTAACCGTGGA
+
CFGGGGGGGGGGGGGGEGGFGGCFGGGGGGGGGGGGGGGGGGGCFFFFGGGGGGCGFGDEDEGGGGGGGGGGG9EGFFGGFGGGGGGGGG>FFFFCGGGGGGGGGGGGGGGFGG?FGGCFGGEGCCGGGGGGFGGFEGCDGGFF9<@FFGECFGGGGGGCF9<FFFGECEGGFFGFGGGGG@FGGG6CFCEEDECEGCEGFGFEGGGGGGGGGGG55>FCC3=7F+<?+9FGDGCCDFFGFGFFGCG*)19DDC<6?B6*+9**5C344@?485:>(,7@D>)0*=?BFFEF
@M04650:207:000000000-C238N:1:1101:4789:6638 1:N:0:19
ACTCCTACGGGAGGCAGCAGTAGGGAATCTTCCACAATGGACGAAAGTCTGATGGAGCAATGCCGCGTGAGTGAAGAAGGTTTTCGGATCGTAAAGCTCTGTTGTGAGGGAAGAACAAGTATAGGAGTAACTGCCTGTACCTTGACGGTACCTCATTAGAAAGCCACGGCTAACTACGTGCCAGCAGCCGCGGTAATACGTAGGTGGCAAGCGTTGTCCGGAATTATTGGGCGTAAAGCGCGCGCAGGCGGCCTTTTAAGTCTGATGTGAAAGCCCACGGCTTAACCGTGGA
+
GGGGGGGGGGGFGGGGGGGGGGGGGGGGGGGGGGGGGGGGGGGGGGGFGGGGGGGEGGGGGGGGGGGGG@FGGGGGFGGGFGGGGGGGGGGGGGGGGGGGGGGEGGFGGDGGGGGGGGGGGGGGGDFFGGGGGGGGGGGGGGGFGGGGGGGGGGGGGGGGGFGGGGGDEEGGGGGGGGGFGGFDGGGGGGGGGGGEGGFGGFCGG9CFF6CFGEGGGDCD=9:EFGGGG*=CBGD=C7FDBD>@DGDG:DGGGGGFFFFFFFGG?FG<?B?46:F>?BGFFFGFFF*48>>B
@M04650:207:000000000-C238N:1:1101:10201:6643 1:N:0:19
ACTCCTACGGGAGGCAGCAGTAGGGAATCTTCCACAATGGACGAAAGTCTGATGGAGCAACGCCGCGTGAGCGAAGAAGGTTTTCGGATCGTAAAGCTCTGTTGTGAGGGAAGAACAAGTACAGGAGTAACTGTCTGTACCTTGACGGTACCTCATTAGAAAGCCACGGCTAACTACGTGCCAGCAGCCGCGGTAATACGTAGGTGGCAAGCGTTGTCCGGAATTATTGGGCGTAAAGCGCGCGCAGGCGGCCTTTTAAGTCTGATGTGAAAGCCCACGGCTTAACCGTGGA
+
GGGGGGGGGGGGGGGGGGGGGGGGGGGGGGGGGGGGGGGGGGGGGGGGGGGGGGGGGGGGGGGGGGGGFEGGGGGGGGGGGGGGGGGGGGGGGGGGGGGGGGGGGGGGGDGGGGGGGGGGGGGGGGGGGGGGGGGGGGGGGGGGGGDGGFGGGGGGGGDGGGGGGGGGGGGDFGGGGGGGGGGGGGGGGGGGGGGGGGGGECFCFGCFDFGGGGGEEGGDEGGGG?FFFFGGFGDEG=FGFGFFGDGGFGGGGGGFFBFFGFFGFGFFFFF=FFFFFFG:B>GFFFFB:FDF
@M04650:207:000000000-C238N:1:1101:18052:6724 1:N:0:19
ACTCCTACGGGAGGCAGCAGTAGGGAATCTTCCACAATGGACGAAAGTCTGATGGAGCAACGCCGCGTGAGTGATGAAGGTTTTCGGATCGTAAAACTCTGTTGCGAGGGAAGAACAAGTACGAGAGTAACTGCTCGTACCTTGACGGTACCTCGTTAGAAAGCCACGGCTAACTACGTGCCAGCAGCCGCGGTAATACGTAGGTGGCAAGCGTTGTCCGGAATTATTGGGCGTAAAGCGCGCGCAGGCGGCCTTTTAAGTCTGATGTGAAAGCCCACGGCTTAACCGTGGA
+
GGGGGGGGGGGGGGGGGGGGGGGGGGGGGGGGGGGGGGGGGGGGGGGGGGGGGGGGGGGGGGGGGGGGGGEGGGGGGGGGGGGGGGGGGGGGGGGGGGGGGGGGGGGGGGGGGGGGGFGGGGGDGGGGGGGGGGGGGGGGGGGGGGGGGGGGGGGGGGGGGGGGGGGBGGGGGGGGGGGGGGGGGGGGGGGGGGGGGGGGFDFCGGGGGGGGGGGGGGGGGGEGGGGGGGGGFGGGGGFGFGBDGGGGFDGGGGFFFB?FFFCFFGFAFFF4BF>>?FGEFFGFFFFFFFD:
@M04650:207:000000000-C238N:1:1101:16481:6728 1:N:0:19
ACTCCTACGGGAGGCAGCAGTAGGGAATCTTCCGCAATGGACGAAAGTCTGACGGAGCAACGCCGCGTGAACGATGAAGGTCTTCGGATCGTAAAGTTCTGTTATCAGGGAAGAACAAGTATTGGAGTAACTGCCAGTACCTTGACGGTACCTGACCAGAAAGCCACGGCTAACTACGTGCCAGCAGCCGCGGTAATACGTAGGTGGCAAGCGTTGTCCGGAATTATTGGGCGTAAAGCGCGCGCAGGTGGTTTCTTAAGTCTGATGTGAAAGCCCACGGCTCAACCGTGGAGG
+
GGGGGGGGGGGGEGGGGGGGGGGGGGGGGGGGGGGGGGGGGGGGGGGGGGGGFGGGGGGGGGGGGGGGGGGGGGGGGGGGGFGGGGGGGGGGGGGGEFGGGGGGGGGGGGGGGGFGGGGGGGGFGFFGGGGGGGGGGGGGGGGGEGGGGGGGGCFGGGGGGGGGGGGGGGGGGGGGGGGGGGCFGGGGGCGGGEEGGGG8>CGGGGGGFFGGGGEGCGGGG3EFFFGGGG5:>EGDGGFGDG>DDDDDFGGGGGGBF?FFG@FC4:D)*919*..73:DDF9CF?FFB35@??F
@M04650:207:000000000-C238N:1:1101:20761:6759 1:N:0:19
ACTCCTACGGGAGGCAGCAGTAGGGAATCTTCCACAATGGACGAAAGTCTGATGGAGCAACGCCGCGTGAGTGATGAAGGTTTTCGGATCGTAAAACTCTGTTGCGAGGGAAGAATAAGTATGAGAGTAACTGCTCATACCTTGACGGTACCTCGTTAGAAAGCCACGGCTAACTACGTGCCAGCAGCCGCGGTAATACGTAGGTGGCAAGCGTTGTCCGGAATTATTGGGCGTAAAGCGCGCGCAGGCGGCCTTTTAAGTCTGATGTGAAAGCCCACGGCTTAACCGTGGA
+
GGGGGGGGGGGGGGGGGGGGGGGGGGGGGGGGGGGGGGGGGGGGGGGGGGGGGGGGGGGGGGGGGGGGGGGGGGGGGGGGGGGGGGGGGGDGGGGGGGGGGGGGGGGGGGGGGGGGGGGGGGGGGGGGGGGGGGGGGGGGGGGGGGGGGGGGGGGGGGGGGGGGGGGGGGGGFGGGGGGGGGGGGFFGGGGGGGGGGGGGGGGGGFGGGGGGGGGCEGGGE<CGGGGGGDCGFGGGGGFDFGFDGGGGFGGGGGGF?6?B9**:@GG26/=FFFFF?FGFD;G?=466?FE6
@M04650:207:000000000-C238N:1:1101:11827:6808 1:N:0:19
ACTCCTACGGGAGGCAGCAGTGGGGAATATTGCACAATGGGCGGAAGCCTGATGCAGCGACGCCGCGTGAGGGATGACGGCCTTCGGGTTGTAAACCTCTTTCAGCAGGGACGAAGCGCAAGTGACGGTACCTGCAGAAGAAGCACCGGCTAACTACGTGCCAGCAGCCGCGGTAATACGTAGGGTGCGAGCGTTGTCCGGAATTACTGGGCGTAAAGAGTTGGTAGGCGGCTTGTCGCGTGGGTAGTGAAATCCCGCAGCCTAACTGGGGGCGTGCAGGCGGTACGGGCAG
+
FFGGGGGGGGGGGGGGGGGGGGGGGGGG@FGFGGGGGGGGDGG:FEG8FGGGGGGGGGDGGGGGGGGGGGGGGGGGGAFGEEGGGGGGGCGGGGGFGGGGGG<5<FEGGGGFGGGG@F7FCF,@=,CC<FG9,>FEC;FD?AE,<F@F>F1<:FCCFD,,6*,7=:B<2*<E74:E<+2CB9;CC*;CC5:*?E*CEFECCE**<0<<@7CGGG8;***9+2+2CFF=+9C*):<ACD.C))0)/*12/*202*76)8>DE)*09**./7)3)8)),(25@B)08B:>>)03
@M04650:207:000000000-C238N:1:1101:7398:6819 1:N:0:19
ACTCCTACGGGAGGCAGCAGTAGGGAATCTTCCACAATGGACGAAAGTCTGATGGAGCAACGCCGCGTGAGTGATGAAGGTTTTCGGATCGTAAAACTCTGTTGCGAGGGAAGAACAAGTATGAGAGTAACTGCTCATACCTTGACGGTACCTCGTTAGAAAGCCACGGCTAACTACGTGCCAGCAGCCGCGGTAATACGTAGGTGGCAAGCGTTGTCCGGAATTATTGGGCGTAAAGCGCGCGCAGGCGGCCTTTTAAGTCTGATGTGAAAGCCCACGGCTTAACCGTGGC
+
GGGGGGGGGGGGGGGGGGGGGGGFGGGGGGGGGGGGGGGGDGGCCGGGGGGGGGGGGGGGGGGGGGGGGGGGGGGGGGGGGGGGGGGGGGGGGGGGGGGGGGGDGGGGGGGGGGGGGGGGGGGDDGGGCFFFFGGGGGGGGGGGGGGGFGGFGGGGF@BCFGGCFFGFGEGGGGGGGGGGGFGFGGGCFGGGGGGGGCGGGGGGGGFGGFFCEEGDGGFDGD5CFGGGGGG57CDEFF4D>DBEDGD<)C3DG*<?FF@FCBG>@FGA?4=6@:@>08D5>BGFB?*9(5;(
@M04650:207:000000000-C238N:1:1101:20037:6829 1:N:0:19
ACTCCTACGGGAGGCAGCAGTAGGGAATCTTCCGCAATGGACGAAAGTCTGACGGAGCAACGCCGCGTGAGTGATGAAGGTCTTCGGATCGTAAAACTCTGTTGTCAGGGAAGAACAAGTGATGTTCAAATAGGGCATCACCTTGACGGTACCTGACCAGAAAGCCCCGGCTAACTACGTTCCAGCAGCCGCGGTAATACGTAGGGGGCAAGCGTTGTCCGGAATTATTGGGCGTAAAGCGCGCGCAGGCGGCTTCTTAAGTCTGATGTGAAAGCCCACGGCTTAACCGTGG
+
GEGGGGGGGGDGGDGGGGGFGG<FCFGGGGGGFGGEGGECEGGC@@FFGGGC@@BFFGGGG@FGGGGGG@CGCCF9FGCEGGGGGGGEGG>FGGGGFFGFGGGGGGCEF@FFGFFE8FG?FCFGGGFGGFGGGGGGDFGGGGGFGGGD@FF:FAFGFDFCCGGGGCCCF*C@F:DEEGG@,>D;2>?8B>8BEGGCGDCCECFGG5E5C*=C8CGE5DFGGG8*;C+<7:<CFGD53C=G337>733)839DDDDF4@6*+*:*=*::=9?F?FF:21C>31DBF*97;E>>
@M04650:207:000000000-C238N:1:1101:25856:6843 1:N:0:19
ACTCCTACGGGAGGCAGCAGTAGGGAATCTTCCACAATGGACGAAAGTCTGATGGAGCAACGCCGCGTGAGTGAAGAAGGTTTTCGGATCGTAAAGCTCTGTTGTGAGGGAAGAACAAGTATAGGAGTAACTGCCTGTACCTTGACGGTACCTCATTAGAAAGCCACGGCTAACTACGTGCCAGCAGCCGCGGTAATACGTAGGTGGCAAGCGTTGTCTGGAATTATTGGGCGTAAAGCGCGCGCAGGCGGCCTTTTAAGTCTGATGTGAAAGCCCACGGCTTAACCGTGGA
+
GGGGGGGGGGGGGGGGGGGGGGGGGGGGGGGGGGGGGGGGGGGGGGGGGGGGGGGGGGGGGGGGGGGGGGGGGGGGGGGGGGGGGGGGGGGGGGGGGGGGGGGGGGGGGGGGGGGGGGGGGGGGGGGGGGGGGGGGGGGGGGGGGGGGGGGGGGGGGGGGGGGGGGGGGGGGGGGGGGGGGGGGGGGGGGGGGGGGGGGGFGGGGGGGGGGGGGGGGGGGGGFGGGGGGGFGDGGGGGFGFGFEDGGGFGGGGDG?FFFFGFGGFGGFFFFFFF@F?FGFEFGF6=FFFFFB
@M04650:207:000000000-C238N:1:1101:23923:6858 1:N:0:19
ACTCCTACGGGAGGCAGCAGTAGGGAATCTTCCGCAATGGGCGAAAGCCTGACGGAGCAACGCCGCGTGAGTGATGAAGGTCTTAGGATCGTAAAACTCTGTTGTTAGGGAAGAACAAATTTGTTAGTAACTGAACAAGTCTTGACGGTACCTAACCAGAAAGCCACGGCTAACTACGTGCCAGCAGCCGCGGTAATACGTAGGTGGCAAGCGTTATCCGGAATTATTGGGCGTAAAGCGCGCGTAGGCGGTTTCTTAAGTCTGATGTGAAAGCCCACGGCTCAACCGTGGAGG
+
GGGGGGGGGGGGGGGGGGGGGGGGGGGGGGGGGGGGGGGGGGGGGGGGGGGGGGGGGGGGGGGGGGGGGGGGGGGGGGGGGGGGGGGGGGGGGGGGGGGGGGGGGGGGGGGGGGGGGGGGFGGGGGGGGGGGGGGGGGGGGGGGGGGGGGGGGGGGGGGGGGGGGGGGGGGGGGGGGGGFFGGGGGGGGGGGGGGGGGGGGGGGGGGGGGGGGGGGGGGGGGGGGGGGGGGGDGGGG7?<EGFFGGGGFGGGGGGFFFFFGFGGFCC>?FFFFFFF:?GFFFGFFFFFFF@:?F
@M04650:207:000000000-C238N:1:1101:10916:6896 1:N:0:19
ACTCCTACGGGAGGCAGCAGTAGGGAATCTTCCGCAATGGACGAAAGTCTGACGGAGCAACGCCGCGTGAACGATGAAGGTCTTCGGATCGTAAAGTTCTGTTATCAGGGAAGAACAAGTATTGGAGTAACTGCCAGTACCTTGACGGTACCTGACCAGAAAGCCACGGCTAACTACGTGCCAGCAGCCGCGGTAATACGTAGGTGGCAAGCGTTGTCCGGAATTAGTGGGCGTAAAGCGCGCGCAGGCGGCCTTTTAAGTCTGAGGTGAAAGCCCAGGGCTTAACGGTGGA
+
FGGGGGDGGEGGEGGGGGGGGFGGGGGGGGGGGGGGGGGGGGGGGGGFGGGGGGE7CGDGGGDGGGGGGGGFGGGGGGGGGFGGFDGCF@FGGEGFGF?EFG9AFFFFGGGDEFGGGG8,C?FFGGCF@DEFF9,F8FGFGGGD,@FGEFGGGGGG77F@:FFCGGGGC8FEFGGGGDGCFFCCC:>@FGCEDGEGGCFGE9;*B<C6<CC5EE58=FGGE>C*+++3A<;CDEC*5**1;DFDG))9>DC<CC7?6/)99@7>***.5@@7@4;>B(C>D:*??*)34F>B
@M04650:207:000000000-C238N:1:1101:24528:6920 1:N:0:19
ACTCCTACGGGAGGCAGCAGTAGGGAATCTTCCACAATGGACGAAAGTCTGATGGAGCAACGCCGCGTGAGTGATGAAGGTTTTCGGATCGTAAAACTCTGTTGCGAGGGAAGAACAAGTACGAGAGTAACTGCTCGTACCTTGACGGTACCTCGTTAGAAAGCCACGGCTAACTACGTCCCAGCAGCCGCGGTAATACGTAGGTGGCAAGCGTTGTCCGGAATTATTGGGCGTAAAGCGCGCGCAGGCGGCCTTTTAAGTCTGATGTGAAAGCCCACGGCTTAACCGTGGA
+
GGGGGGGGGGGGGGGGGGGGGGGGGGGGGGGGGGGGGGGGGGGGGGGGGGGGGGFGGGGGGGGGGGGFGGGGGGGGGGGGGGGGGGGGGGGGGGGGGGGGGGGGGGGGGGGGGGGGGGGGGGGGGGGGGGGGGGFGGGGGGGGGGGGGGGGGGGGGGGGGGGGGGGGGGGGGGGGGGGGGEGGGGGGGGGGGGGCEGGGGGGGGGGGGGGGGGGGDGGGG?C5EGGGFGGGGFGGCF:FGFGFFGGD757DGGGC=?F4@?FDG?FGDFFFFFFFFFBDEFFGFFFFFFFFB
@M04650:207:000000000-C238N:1:1101:13682:6934 1:N:0:19
ACTCCTACGGGAGGCAGCAGTAGGGAATCTTCCACAATGGACGAAAGTCTGATGGAGCAATGCCGCGTGAGTGAAGAAGGTTTTCGGATCGTAAAGCTCTGTTGTGAGGGAAGAACAAGTATAGGAGTAACTGCCTGTACCTTGACGGTACCTCATTAGAAAGCCACGGCTAACTACGTGCCAGCAGCCGCGGTAATACGTAGGTGGCAAGCGTTGTCCGGAATTATTGGGCGTAAAGCGCGCGCAGGCGGCCTTTTAAGTCTGATGTGAAAGCCCACGGCTTAACCGTGGA
+
GGGGGGGGGGGGGGGGGGGGGGGGGGGGGGGGGGGGGGGGGGGGGGGGGGGGGGGGGGGGGGGGGGGGGGGGGGGGGGGGGGGGGGGGGGGGGGGGGGGGGGGGGGGGGGGGGGGGGGGGGGGGGGGGGGGGGGGGGGGGGGGGGGGGGGGGGGGGGGGGGGGGGGGGGGGGGGGGGGGGGGGGGGGGGGGGGGGGGGGGEGGGGGGGGGGGGGGGGGGGGGGGGGGGGGGGFGGGGGFGFGFFGGGGFGGGGCG?BFFFGFFFFGGF=6FFFFF33?GFFFGFFFB>FFE:
@M04650:207:000000000-C238N:1:1101:22740:6942 1:N:0:19
ACTCCTACGGGAGGCAGCAGTAGGGAATCTTCCGCAATGGACGAAAGTCTGACGGAGCAACGCCGCGTGAACGATGAAGGTCTTAGGATCGTAAAGTTCTGTTATCAGGGAAGAACAAGTATTGGAGTAACTGCCAGTACCTTGACGGTACCTGACCAGAAAGCCACGGCTAACTACGTGCCAGCAGCCGCGGTAATACGTAGGTGGCAAGCGTTGTCCGGAATTATTGGGCGTAAAGCGCGCGCAGGCGGTTTCTTAAGTCTGATGTGAAATCTCGTGGCTCAACCACGAACG
+
GGGGGGGGGGGGGGGGGGGGGGGGGGGGGGGGGGGGGGGGGGGGGGGGGGGGGGGGGGGGGGGGGGGGGGGGGGFGGGGGGGGGGGGGGGGGGGGGGGGGGGGGGGGGGGGGGGGGGGGGGGGGGGGGGGGGGGGGGGGGGGGFGGGGGGGGGGGGGGGGGGGGGGGGGGGGGGGGGGGGGGGGGGGGGGGGGGGGGGGGGGGGGGGGGGGGGGGGGGFGDGGGGGGGGGGFBCCGGGFGFGBEGGGD>CD/7DGFFFFFGFGGFGGAFFFFFF=@??DFFFGFFFF<<>;>B9
@M04650:207:000000000-C238N:1:1101:10841:6962 1:N:0:19
ACTCCTACGGGAGGCAGCAGTAGGGAATCTTCCGCAATGGACGAAAGTCTGACGGAGCAACGCCGCGTGAACGATGAAGGTCTTAGGATCGTAAAGTTCTGTTATCAGGGAAGAACAAGTATTGGAGTAACTGCCAGTACCTTGACGGTACCTGACCAGAAAGCCACGGCTAACTACGTGCCAGCAGCCGCGGTAATACGTAGGTGGCAAGCGTTGTCCGGAATTATTGGGCGTAAAGCGCGCGCAGGCGGTTTCTTAAGTCTGATGTGAAATCTCGTGGCTCAACCACGAACG
+
GGGGGGGGGGGGGGGGGGGGGGGGGGGGGGGGGGGGGGGGGGGGGGGGGGGGGGGGGGGGGGGGGGGGGGGGGGGGGGGGGGGGGGGGGGGGGGGGGGGGGGGGGGGGGGGGGGGGGGGGGGGGGGGGGGGGGGGGGGGGGGGGGGGGGFFFGGGGGGGGGGGGFGGGGGGGGGGGGGGGGGGGGGGGGGGGGGGGGFGGGGGGGGGGFGGGGGGGGGGGGGGG6FGGGGFGFGGGGGFC>DEFDGGD>CGCDGFFFF=6CFGG?FF<FFFFFF?6<?FFF?<F6?F?<B3036
@M04650:207:000000000-C238N:1:1101:26231:6966 1:N:0:19
ACTCCTACGGGAGGCAGCAGTAGGGAATCTTCCACAATGGACGAAAGTCTGATGGAGCAATGCCGCGTGAGTGAAGAAGGTTTTCGGATCGTAAAGCTCTGTTGTGAGGGAAGAACAAGTATAGGAGTAACTGCCTGTACCTTGACGGTACCTCATTAGAAAGCCACGGCTAACTACGTGCCAGCAGCCGCGGTAATACGTAGGTGGCAAGCGTTGTCCGGAATTATTGGGCGTAAAGCGCGCGCAGGCGGCCTTTTAAGTCTGATGTGAAAGCCCACGGCTTAACCGTGGA
+
GGGGGGGGGGGGGGGGGGGGGGGGGGGGGGGGGGGGGGGGGGGGGGGGGGGGGGGGGGGGGGGGGGGGGGGGGGGGGGGGGGGGGGGGGGGGGGGGGGGGGGGGGGGGGGGGGGGGGGGFFGGGGGFGGGGGGGGGGGGGGGGGGGGGGGGGGGGGGGFGGGGGGGGGGGGGGGGGGGGGGGGGGGGGGGGGGGGDFGGGGGGGFGGGGGGGGGGC=CCDGGGGGGGGGGC5>GGGGGFGFGF>35DC3CD39*79BF@6CFFG*CCBFFFFFFFFF?5@E257FFF;?FF<
@M04650:207:000000000-C238N:1:1101:6564:6995 1:N:0:19
ACTCCTACGGGAGGCAGCAGTAGGGAATCTTCCACAATGGACGAAAGTCTGATGGAGCAACGCCGCGTGAGGGATGAAGGTTTTCGGATCGTAAAACTCTGTTGCGAGGGAAGAACAAGTACGAGAGTAACTGCTCGTACCTTGACGGTACCTCGTTAGAAAGCCACGGCTAACTACGTGCCAGCAGCCGCGGTAATACGTAGGTGTCAAGCGTTGTCCGGAAGTATTGGGCGTAAAGCGCGCGCAGGCGGCCATTTAAGTCTGATGGTAAGGCCCACGGCTTAACCGTGGA
+
CC6FGFDF:F@FF@BCFGF@6CC<7,CF<<@@,,CEFEE<FDGCG,@,C@<,CEAG<<C<@CCBGGGGDDE,B,CFGEFC,F,FE:FEGECFED7?,=EF?B<55>:@FEGFEGAFEDFDEEGGDEFGGC55?FGG7@@E:BFFDFG>FFECCDC75F:CFED?B>CF:E:C:FGGGCFC*=<CEGEFC1=C5:C5;+<8+3/:EG+<<2A9?:=5:>CGE:?*03A<+0*7>7/:F>*/55)7DC73)93DD)9**16@CF:7@7:)19@*9)056<DD>6)9**01(7>6
@M04650:207:000000000-C238N:1:1101:19378:7008 1:N:0:19
ACTCCTACGGGAGGCAGCAGTAGGGAATCTTCCACAATGGACGAAAGTCTGATGGAGCAACGCCGCGTGAGTGATGAAGGTTTTCGGATCGTAAAACTCTGTTGCGAGGGAAGAACAAGTACGAGAGTAACTGCTCGTACCTTGACGGTACCTCGTTAGAAAGCCACGGCTAACTACGTGCCAGCAGCCGCGGTAATACGTAGGTGGCAAGCGTTGTCCGGAATTATTGGGCGTAAAGCGCGCGCAGGCGGCCTTCTAAGTCTGATGTGAAAGCCCACGGCTTAACCGTGGA
+
GGGGGGGGGGGGGGGGGGGGGGGGGGGGGGGGGGGGGGGGGGGEGGGGGGGGGGGGGGGGGGGGGGGGGGGGGGGGGGGGGGGGGGGGGGGGGGGGGGGGGGGGGDGGGGGGGGGGGGGGGGEGGGGGGGGGGGGGGGGGGGGGGGGGGGGGGGGFGGGGGGGGGGGGGGGGGGGGGGGGGGFFGGGGGGGGGEGGGGGGEFGGGEGGGGGGGGGG5>FGGDGFFGGGGGGGFGDGCFFGFGFFGGDDBGGGGDCF4BFFGFGC?7>4FFFFFFFFF?GFEFDF477>BF>:
@M04650:207:000000000-C238N:1:1101:11088:7024 1:N:0:19
ACTCCTACGGGAGGCAGCAGTAGGGAATCTTCCACAATGGACGAAAGTCTGATGGAGCAACGCCGCGTGAGCGAAGAAGGTTTTCGGATCGTAAAGCTCTGTTGTGAGGGAAGAACAAGTACAGGAGTAACTGTCTGTACCTTGACGGTACCTCATTAGAAAGCCACGGCTAACTACGTGCCAGCAGCCGCGGTAATACGTAGGTGGCAAGCGTTGTCCGGAATTATTGGGCGTAAAGCGCGCGCAGGCGGCCTTTTAAGTCTGATGTGAAAGCCCACGGCTTAACCGTGGA
+
GGGGGGGGGGGGGGGGGGGGGGGGGGGGGGGGGGGGGGGGGGGGGGGGGGGGGGGGGGGGGGGGGGGGGGGGGGGGGGGGEGGGGGGGGGGGGGGGGGGGGGGGGGGGGGGGGGGGGGGFFGFGGGGGGGGGGGGGGGGGGGGGGGGGGGGG9FGGCFGGGGGGGGGGGGGGGGGGGGGFGGFGGGGGGEGGGGGGGGGFEGGGGGGGGGGGGGDGDF75EGGGCFGGFGGGFGGGFFFGFGD>DGG3319C3C6BBFFF9BGGFFGFFFFFF:>FB?DBD>GFFB?98@>?
@M04650:207:000000000-C238N:1:1101:16181:7082 1:N:0:19
ACTCCTACGGGAGGCAGCAGTAGGGAATCTTCCACAATGGACGAAAGTCTGATGGAGCAACGCCGCGTGAGTGATGAAGGTTTTCGGATCGTAAAACTCTGTTGCGAGGGAAGAACAAGTACGAGAGTAACTGCCAGTACCTTGACGGTACCTGACCAGAAAGCCACGGCTAACTACGTGCCAGCAGCCGCGGTAATACGTAGGTGGCAAGCGTTGTCCGGAATTATTGGGCGTAAAGCGCGCGCAGGTGGTTTCTTAAGTCTGATGAGAAAGCCCACGGCTCAACCGTGGAGG
+
GGGGGGGGGGGGGGGGGGGGGGGGGGGGGGGGGGGGGGGGGGGGGGGGGFFGGGGGGGGGGGGGGGGGGGGGGGGGGGGGGGGGGGGGGGGGGGGGGGGGGGGGGGGGGGGGGGGGGGGGGGGGGGGGGGGGGGGGGGGGGGGGGGGGGGGGGGGGGGGGGGGGGGGGGGGGGGGGGGGGGGGFGGGGGGGGGGGGGGGGGGGDGGGGGFGGGGGGGGGGGGGG6EGGGG=GFGGGGG?DFGEFGGGGFDF5C<C*=BFFGFCF@GGA?F?6?FFF::CBD7D?@FFBFFEBBF
@M04650:207:000000000-C238N:1:1101:25292:7086 1:N:0:19
ACTCCTACGGGAGGCAGCAGTAGGGAATCTTCCACAATGGGCGCAAGCCTGACGGAGCAACGCCGCGTGTGCGAAGAAGGTCTTCGGATCGTAAAGCACTGTTGTTAAGGAAGAATGACAGTAAGGGTCACTATTTACTGTGTGACGGTACTTAACCAGAAAGCCACGGCTAACTACGTGCCAGCAGCCGCGGTAATACGTAGGTGGCAAGCGTTATCCGGAATTATTGGGCGTAAAGCGCGCGTAGGCGGCGAGATTAGTCTGATGTGAAAGCCCCCGGCTCAACCGGGGAGG
+
GGGGGGGGGGGGGGGGGGGGGGGGGGGGGGGGGGGGGGGGGGGGGGGGGGGGGGGGGGGGGGGGGGGGGGGGGGGGGGGGGGGGGGGGDGGGGGGGGDGGGGGGGFGGGGGGGGGGGGGGGGGDFFFGFGGGGGGGGGGGGGGGGGGGGGGGGFFGGGGGGGGGGGF7FGCEGGGGGGGCGGGGGGGGGGGGGGGGGGGFFEGGGGGGGGGGGGCGGC7>89EC6FGEFGFGFGGGF=FGEGD@CGGDFGDDGGGFFF6F?FDGFGC>FFB*@)7@?BGF>BGFFFFF;EF>FF
@M04650:207:000000000-C238N:1:1101:24362:7141 1:N:0:19
ACTCCTACGGGAGGCAGCAGTAGGGAATCTTCCACAATGGACGAAAGTCTGATGGAGCAACGCCGCGTGAGTGATGAAGGTTTTCGGATCGTAAAACTCTGTTGCGAGGGAAGAACAAGTACGAGAGTAACTGCTCGTACCTTGACGGTACCTCGTTAGAAAGCCACGGCTAACTACGTGCCAGCAGCCGCGGTAATACGTAGGTGGCAAGCGTTGTCCGGAATTATTGGGCGTAAAGCGCGCGCAGGCGGCCTTTTAAGTCTGATGTGAAAGCCCACGGCTTAACCGTGGA
+
GGGGGGGGGGGGGGGGGGGGGGGGGGGGGGGGGGGGGGGGGGGGGGGGGGGGDFGGGGGGGGGGGGGGGGGGGGGGGGGGGGGGGGGGGGGGGGGGGGGGGGGGGGGGGGGGGGGGGGGGGFGGGGGGGGG<DFGGEEGGGGGGGGGGGGFGDGGFGGGGGGGFGGGGGGGGGGGGGDGGGGGF7CFFFEGGGEEGGGGGFGGGGGGGGGFGEECEGGGGGDGF6?GGGGGGBGDGGDFDBC:5CGDGFGGCD9D7BB@?<7*0@*:<FFFFFF;F<<CD@196BFF9?FE1
@M04650:207:000000000-C238N:1:1101:19231:7176 1:N:0:19
ACTCCTACGGGAGGCAGCAGTAGGGAATCTTCCGCAATGGACGAAAGTCTGACGGAGCAACGCCGCGTGAACGATGAAGGTCTTAGGATCGTAAAGTTCTGTTATCAGGGAAGAACAAGTATTGGAGTAACTGCCAGTACCTTGACGGTACCTGACCAGAAAGCCACGGCTAACTACGTGCCAGCAGCCGCGGTAATACGTAGGTGGCAAGCGTTGTCCGGAATTATTGGGCGTAAAGCGCGCGCAGGCGGTTTCTTAAGTCTGATGTGAAATCTCGTGGCTCAACCACGAACG
+
GGGGGGGGGGGGGGGGGGGGGGGGGGGGGGGGGGGGGGGGGGGGGGGGGGGGGGGGGGGGGGGGGGGGGGGGGGGGGGGGGGGGGGGGGGGGGGGGGGGGGGGGGGGGGGGGGGGGGGGGGGGGGGGGGGGGGGGGGGGGGGGGGGGGGGGFGGGGGGGGGGGGGGGGGGGGGGGGGGGGGGGGGGGGGGGGGGGGGGGGGGGGGGGGGGGGGGGGGGGGGGGFFGGGGGGGFGDGGFFGFGFFGGCDFGGD35FFFFFFGFGGFGGFFFFFFFFF?FFFF6DF?FFFFFF>FB
@M04650:207:000000000-C238N:1:1101:7199:7194 1:N:0:19
ACTCCTACGGGAGGCAGCAGTAGGGAATCTTCCACAATGGACGAAAGTCTGATGGAGCAACGCCGCGTGAGCGAAGAAGGTTTTCGGATCGTAAAGCTCTGTTGTGAGGGAAGAACAAGTATAGGAGTAACTGCCTGTACCTTGACGGTACCTCATTAGAAAGCCACGGCTAACTACGTGCCAGCAGCCGCGGTAATACGTAGGTGGCAAGCGTTGTCCGGAATTATTGGGCGTAAAGCGCGCGCAGGCGGCCTTTTAAGTCTGATGTGAAAGCCCACGGCTTAACCGTGGA
+
GGGGGGGGGGGGGGGGGGGGGGGGGGGGGGGGGGGGGGGGGGGGGGGGGGGGGGGGGGGGGGGGGGGGGGGGGGGGGGGGFGGGGGGGGGGGGGGGGGGGGGGGGGGGGGGGGGGGGGGGGGGGGGGGGGGGGGGGGGGGGGGGGGGGGGFGFGGFAFGGGGGGGGGGGDGGGGGGGGGFFFGGGGGGGGGGGGGGGGGGGGGGGGGGGGGGGGG=E:CDEDGCFGDGGGGGFGGGGGFDDGFFGGGGFGGGDG*9/86=?87:@FGFFFFFFF)).(/7@;DFFFF03>E?
@M04650:207:000000000-C238N:1:1101:22633:7194 1:N:0:19
ACTCCTACGGGAGGCAGCAGTAGGGAATCTTCCACAATGGACGAAAGTCTGATGGAGCAATGCCGCGTGAGTGAAGAAGGTTTTCGGATCGTAAAGCTCTGTTGTGAGGGAAGAACAAGTATAGGAGTAACTGCCTGTACCTTGACGGTACCTCATTAGAAAGCCACGGCTAACTACGTGCCAGCAGCCGCGGTAATACGTAGGTGGCAAGCGTTGTCCGGAATTATTGGGCGTAAAGCGCGCGCAGGCGGCCTTTTAATTCTGATGTGAAAGCCCACGGCTTAACCGTTGA
+
GCEFG<ECFC:-8@;FFEGG<FFDEGGFGGGGGGGD@CFGGGGG7FCE,CFGCF<<6E@96CAE@CF++B6<CCECE,CFGGGGGGG=:=BCFCCCEG?,EFGDFE?<F:FGGGGGGGGFE9FCEDF=BFGGGFFFGFFGAEFEFFGEC+6CFFG9AFDBFGD88,D>+@FEEECE>CD>DG=68DCEG5EEDGCEGCCF<9:C,6;=F,CEEE**2+1/8/=:+@9<+2/A)=)=C**55575DDD)83>C3C97?/7*+1::**2)*/**17)7<1CEB3))/=6(4.86
@M04650:207:000000000-C238N:1:1101:12022:7226 1:N:0:19
ACTCCTACGGGAGGCAGCAGTAGGGAATCTTCCGCAATGGACGAAAGTCTGACGGAGCAACGCCGCGTGAACGATGAAGGTCTTAGGATCGTAAAGTTCTGTTATCAGGGAAGAACAAGTATTGGAGTAACTGCCAGTACCTTGACGGTACCTGACCAGAAAGCCACGGCTAACTACGTGCCAGCAGCCGCGGTAATACGTAGGTGGCAAGCGTTGTCCGGAATTATTGGGCGTAAAGCGCGCGCAGGCGGTTTCTTAAGTCTGATGTGAAATCTCGTGGCTCAACCACGAACG
+
GGGGGGGGGGE@FEECGGGGGFFGGGGGGGGGECGGEGGGCFFFGGEGGGGGGE>GGGGGGC@@@FCFGGFGGGCFGFFFGGGGGGGFFGGGGFFGFGGGCGA9EFFAFGGGEGGGGGGGGGGGGGFGFGGFFDCFGGG?FFFGGGGGFFGGGGCFGGGGGGFFGG8B7EEGGGGFGCBCG7FGF?C8>:>CEECEG@FCFGFDG9BF>CCFGE;*=:FD5D5CCFF7CGFF>EDECFF:3<3<CCGDEGGD<5CBFF4*37FC*:7<?F6FF8*/8:4B>(**6?F((.7;;0
@M04650:207:000000000-C238N:1:1101:20367:7226 1:N:0:19
ACTCCTACGGGAGGCAGCAGTAGGGAATCTTCCGCAATGGGCGAAAGCCTGACGGAGCAACGCCGCGTGAGTGATGAAGGTCTTAGGATCGTAAAACTCTGTTGTTAGGGAAGAACAAATTTGTTAGTAACTGAACAAGTCTTGACGGTACCTAACCAGAAAGCCACGGCTAACTACGTGCCAGCAGCCGCGGTAATACGTAGGTGGCAAGCGTTATCCGGAATTATTGGGCGTAAAGCGCGCGTAGGCGGTTTCTTAAGTCTGATGTGAAAGCCCACGGCTCAACCGTGGAGG
+
GGGGGGGGGGGGGGGGGGGGGGGGGGGGGGGGCGGGGGGGGGGGGGGFGGGGFGGDGGGGGGGGGGGGGGGEFGAFGGGGGGGGGGGGFFGGGGGGGGGGGGGGGFFFGGGGGDFFEFGCGGGFGGGGGGFGGFGEGGGGGGGFGGGDFGEFGGGGFCEGF7C@FGGE::FE7:DFFEFGGGFCGGFGFGEGDGGC<FGFBEGGEGG6E9C5=:EGGGGGCCEFE<ECGFGGBEDEFGFGBGFFGGGD?GGG)7**966@<87>4CGA46=FFF576<G>@0D@F)79:FB<?F
@M04650:207:000000000-C238N:1:1101:17567:7238 1:N:0:19
ACTCCTACGGGAGGCAGCAGTAGGGAATCTTCCACAATGGACGAAAGTCTGATGGAGCAATGCCGCGTGAGTGAAGAAGGTTTTCGGATCGTAAAGCTCTGTTGTGAGGGAAGAACAAGTATAGGAGTAACTGCCTGTACCTTGACGGTACCTCATTAGAAAGCCACGGCTAACTACGTGCCAGCAGCCGCGGTAATACGTAGGTGGCAAGCGTTGTCCGGAATTATTGGGCGTAAAGCGCGCGCAGGCGGCCTTTTAAGTCTGATGTGAAAGCCCACGGCTTAACCGTGGA
+
GGGGGGGGGGGGGGGGGGGGGGGGGGGGGGGGGGGGGGGGGGGGGGGGGGGGGGGGGGGGGGGGGGGGGGGGGGGGGGGGGGGGGGGGGGGGGGGGGGGGGGGGGGGGGGGGGGGGGGGGGGGGGGGGGGGGGGGGGGGGGGGGGGGGGGGGGGGGGGGGGGGGGGGGGGGGGGFBFEGGGGGGGGGGGGGGGGGEGGGGGGGGGGGGGGGGGGGGGGGGGGGFGGGGGGGGFGGGGGFGFGFDC<DDFGCDGGCF?FF=<6:CF7FFFFFFFFFF?FGFFF3?@FFF?FFF
@M04650:207:000000000-C238N:1:1101:26566:7239 1:N:0:19
ACTCCTACGGGAGGCAGCAGTAGGGAATCTTCCACAATGGACGAAAGTCTGATGGAGCAACGCCGCGTGAGTGATGAAGGTTTTCGGATCGTAAAACTCTGTTGCGAGGGAAGAACAAGTACGAGAGTAACTGCTCGTACCTTGACGGTACCTCGTTAGAAAGCCACGGCTAACTACGTGCCAGCAGCCGCGGTAATACGTAGGTGGCAAGCGTTGTCCGGAATTATTGGGCGTAAAGCGCGCGCAGGCGGCCTTTTAAGTCTGATGTGAAAGCCCACGGCTGAACCGTGGA
+
GGGGGGGGGGGGGGGGGGGGGGGGGGGGGGGGGGGGGEGGGGGGGEGGGGGGGGFGGGGGGGGGGGG@FEGFGFFGGGGGGGGGGGGGGGGGGGGGGGGGGGGGGGGGGGGGGGFGGGGGGGGGGGGGGGGGGGGGGGGGGGGGGGGGGGGGFGG7DFGGGGGGGGGGGGGGGGGGGGGGFGGGGGGGGGGGEEGGGGGGGGGGGGGGGGGFGGGGGGGGGGGGG?EGGGGGFGGGGGFGFGFFGGGGFGGDDDG=4@?F<BFFFGGFFFFF??FF?:CEB9)7=)592>>:
@M04650:207:000000000-C238N:1:1101:14464:7252 1:N:0:19
ACTCCTACGGGAGGCAGCAGTGGGGAATATTGCACAATGGGGGGAACCCTGATGCAGCCATGCCGCGTGAATGAAGAAGGCCTTCGGGTTGTAAAGCTCTTTCGGTGGTGAGGAAGACTGGGGTGTTAATAGCACTTTATGTTGACGTTAGTTACAGAAGAAGCACCGGCTAACTCCGTGCCAGCAGCCGCGGTAATACGGAGGGTGCAAGCGTTAATCGGAATGACTGGGCGTAAAGGGCACGCAGGCGGTGACTTAAGTGTGATGTGAAAGCCCTCGGCTTAACCTAGGAAT
+
FGGGGGGGGGGGGGGGGGGGGGGGGGGGFGG<FGGGGGGGG:F4FFEEFGGGGGEGFGGGEEGGGGGGGG@FFGGGGGGGFGGGGGGGG@FGFFGF,@FGCGDECFC*@FG>FFG@AF9CECF<FC*3@C;;:BC<:F<@B<FEFGGBFGECFGC,?C7<FGGC8FFGCEDGFGG9FEFGEFGCF6EGGGGCEEGGGGGG5?EGC:EEG??5CGGCCCDDED*ACGCFFFGGFGGGGFFDFGB>CDDGF3DD519*=F7BGF0:F=C>6@=6*5>5:(9@><G6BFF>(???4)
@M04650:207:000000000-C238N:1:1101:20316:7304 1:N:0:19
ACTCCTACGGGAGGCAGCAGTAGGGAATCTTCCACAATGGACGAAAGTCTGATGGAGCAACGCCGCGTGAGTGATGAAGGTTTTCGGATCGTAAAACTCTGTTGCGAGGGAAGAACAAGTACGAGAGTAACTGCTCGTACCTTGACGGTACCTCGTTAGAAAGCCACGGCTAACTACGTGCCAGCAGCCGCGGTAATACGTAGGTGGCAAGCGTTGTCCGGAATTATTGGGCGTAAAGCGCGCGCAGGCGGCCTTTTAAGTCTGATGTGAAAGCCCACGGCTTAACCGTGGA
+
GGGGGGGGGGGGGGGGGGGGGGGGGGGGGGGGGGGGGGGGGGGGGGGGGGGGGGGGGGGGGGGGGGG@FGGGGGGGGGGGGGGGGGGGGGGGGGGGGGGGGFGGGGGGGGGGGGGGGGGGGGGGGGGGGGGGGGGGGGGGGGGGGGGGGGGGGGGGGGGGGGGGGGGGGGGGGGGGGGGGGGGGGGGGGGGGGEGGGGGGGGGGGGGGGGGGGEGGGGGGGGGGGGGGGGGGFGGGGGFGFGFFGGGGFGGGGDF?FBFFFFGC6CGFFFFFFFF@?FGFFFGFFFFBFFFF
@M04650:207:000000000-C238N:1:1101:28054:7312 1:N:0:19
ACTCCTACGGGAGGCAGCAGTAGGGAATCTTCCACAATGGACGAAAGTCTGATGGAGCAACGCCGCGTGAGTGATGAAGGTTTTCGGATCGTAAAACTCTGTTGCGAGGGAAGAACAAGTACGAGAGTAACTGCTCGTACCTTGACGGTACCTCGTTAGAAAGCCACGGCTAACTACGTGCCAGCAGCCGCGGTAATACGTAGGTGGCAAGCGTTGTCCGGAATTATTGGGCGTAAAGCGCGCGCAGGCGGCTTTTTAAGTCTGATGTGAAAGCCCACGGCTTAACCGTGGA
+
GGGGGGGGGGGGGGGGGGGGGGGGGGGGGGGGGGGGGGGGGGGGGDFFGGGGGGGGGGGGGDGGGGGGGGGGGGGGGGGGGGGGGGGDGEEGGGGGGGGGGGGGGGGDGGGCCFGGGGGGGGGDGEGGGGGGGGGGGGGGGGGGGGGGGGGGGGGFGGGGGGGGGGGGGGGGGGGGGGGGGGGGGGGGGGGDGGGGFGFFFG5EFFGGGGGGGGGGGGGDGGGFFGGGGGGGEGGGGGFCBGEFGGGGFGGGGGGFFF:4<9CF=>FB4F=@?F@FFFGFFFDFFFF9B>:0
@M04650:207:000000000-C238N:1:1101:19687:7319 1:N:0:19
ACTCCTACGGGAGGCAGCAGTAGGGAATCTTCCGCAATGGACGAAAGTCTGACGGAGCAACGCCGCGTGAGTGATGAAGGCTTTCGGGTCGTAAAACTCTGTTGTTAGGGAAGAACAAGTGCTAGTTGAATAAGCTGGCACCTTGACGGTACCTAACCAGAAAGCCACGGCTAACTACGTGCCAGCAGCCGCGGTAATACGTAGGTGGCAAGCGTTATCCGGAATTATTGGGCGTAAAGCGCGCGCAGGTGGTTTCTTAAGTCTGATGTGAAAGCCCACGGCTCAACCGTGG
+
GGGGGGGGGGGGGGGGGGGGGGGGGGGGGGGGGGGGGGGGGGGGGGGGGGGGGGGGGGGGGGGGGGGCFGGGGGGFGGGGGGGGGGGDFGGGGGGGGGGGGGGGGGGGGGGGGGGGGGGGGGGGGGGGGGGGGGGGGGGGGGGGGGGGGGGGGGGGGGGGGGGGDFGGGGGGGGGGGGGGGGGGGGGGGGGGGGEEEGGFG9EGGFCCFGGGGGGGGGFGGGGDGGFGGGGGFGGGGGFGFG3BGGDGFGGGDGGFFFFFGFF78>><=@6FFF?@1:DEFF<;FFFF>EFF
@M04650:207:000000000-C238N:1:1101:6103:7321 1:N:0:19
ACTCCTACGGGAGGCAGCAGTGGGGAATTTTGGACAATGGGCGCAAGCCTGATCCAGCCATGCCGCGTGCGGGAAGAAGGCCTTCGGGTTGTAAACCGCTTTTGTCAGGGAAGAAAAGGTTCTGGCTAATACCTGGGACTCATGACGGTACCTAACCAGAAAGCCACGGCTAACTACGTGCCAGCAGCCGCGGTAATACGTAGGTGGCAAGCGTTATCCGGAATTATTGGGCGTAAAGCGCGCGTAGGCGGTTTCTTAAGTCTGATGTGAAAGCCCACGGCTCAACCGTGGGGG
+
GGGGGGGGGGGGGGGGGGGGGGGGGGGGGGGGGGGGGGGGGGGGGGGGGGGGGGGGGGGGGGGGGGGGGGGGGGGGGGGGGGGGGGGGGGGGGGGGGGGGGCGGGGGGGGGGGGGGGGGGGGGGGGGGGGGGGGGGGGGGGGGGGGGGGGGGGGGGGGGGGGGFGGGGGGGGGGGGGGGGGGGGGGGGGDGGGGGGGGGGBEGGC?CFGGGGGGGDGGGGG<878CFGGGGGFGDGGGFDBDFFGGGGFGGGGGGFFFF@F@FGFFGAFFF?6?F@<FGFEFG?F4560>3((4
@M04650:207:000000000-C238N:1:1101:11141:7323 1:N:0:19
ACTCCTACGGGAGGCAGCAGTAGGGAATCTTCCACAATGGACGAAAGTCTGATGGAGCAACGCCGCGTGAGGGATGAAGGTTTTCGGATCGTAAAACTCTGTTGCGAGGGAAGAACAAGTACGAGAGTAACTGCTCGTACCTTGACGGTACCTCGTTAGAAAGCCACGGCTAACTACGTGCCAGCAGCCGCGGTAATACGGAGGTGGCAAGCTGTGTCCGGAATTATTGGGCGTAAAGCGCGCGGAGGCGGCCGTTTAAGTCTGATGTGAAATCCGTAGGCTTAACCGTTGA
+
FGGGGGGGGGGGGGGGGGGGGGGGGGGGGGGFC<FGGFGGGGECGGEFFGGG6@<EFG,FFGEGGDEGGDG,?C<BEGFEGGGGFF:=FGEF?FGFEGFDGGGA9F7=FGGDCGFC4B,CB9+>CFF<CF9FGGC,>F7DFGA,EE7FCB<F,3@3@+@,=;,<:BB7CEF>D:,,?:5,*4;8BFE8EEEG58B8+<3***:C8CC72<**+3<E<C73*5=7E+<C+6C/0:)*10*)55)))))/))95/)))))/038***2?)@4@**1?3((174:96609(-))(
@M04650:207:000000000-C238N:1:1101:16817:7346 1:N:0:19
ACTCCTACGGGAGGCAGCAGTAGGGAATCTTCCACAATGGACGAAAGTCTGATGGAGCAACGCCGCGTGAACGATGAAGGTCTTAGGATCGTAAAGTTCTGTTATCAGGGAAGAACAAGTATTGGAGTAACTGCCAGTACCTTGACGGTACCTGACCAGAAAGCCACGGCTAACTACGTGCCAGCAGCCGCGGTAATACGTAGGTGGCAAGCGTTGTCCGGAATTATTGGGCGTAAAGCGCGCGCAGGCGGCCTTTTAAGTCTGATGTGAAAGCCCACGGCTTAACCGTGGA
+
GGGGGGGGGGGGGGGGGGGGGGGGGGGGGGGGGGGGGGGGGGGGGCFGGGGGGGGGGGGGGGGGGGGGGGGGGGGGGGGGGGGGGGGGGGGGGGGGGGGGGGGGGGGGGGGGGGGGGGGGGFGGGGGGGGGGGGGGGGGGGGGGFGGGEFGGGGGGGGGGGGGGGFCGEGGGGGGGGGGGGGGGGGGGGGGGGGGDCFGG:FGGGCCCFGGF5:EE5?CDEG8FF@FGGG=5AGGGGG=7>GDBDGG7>DDD3**9=BFFFFFGFGG>FFFFFF>FF:C@EFGFFFFFFFFB
@M04650:207:000000000-C238N:1:1101:5863:7384 1:N:0:19
ACTCCTACGGGAGGCAGCAGTAGGGAATCTTCCACAATGGACGAAAGTCTGATGGAGCAACGCCGCGTGAGGGATGAAGGTTTTCGGATCGTAAAACTCTGTTGCGAGGGAAGAACAAGTACGAGAGTAACTGCTCGTACCTTGACGGTACCGCGTTAGAAAGCCACGGCTAACTACGTGCCAGCAGACGCGGTAATACGTAGGTGGCAAGCTTTGTCCGGAATTAGTGGGCGTAAAGCGCGCGCAGACGGCCTTTTCAGTATGATGTGAAAGCCAACGGATTAACCGAGGACG
+
FGFFFF<EFFGFGGGGGGGGGFFG7FGGGGGGFFGGGGGG@FG+FFFFGGGGFCFGGGGGFDCGGGG:FEG,,?,BCCDGGGGGF=F@CCC=AEGGG8FF9FDFF7@EGG7EFGGGGG8<<<>CC+@F,8CA,<F=@:F7:DDF9FCC><BE:+8@@CEFB,@D8,>BCGCE7FCCC@<F7EFGE6E,2*3CEE@ECC9E++=*5>BE*3CA+++3<**9858C6++03<*2.:75*:4C5CBEG<C)77DD53*0?*7=+**2*0::6F?BF55).4D))-9?*/12(7@903
@M04650:207:000000000-C238N:1:1101:15267:7386 1:N:0:19
ACTCCTACGGGAGGCAGCAGTAGGGAATCATCCACAATGGACGAAAGTCTGATGGTGCAACGCCGCGTGAGCGAAGAAGGTTTTCGGATCGTAAAGCTCTGTTATGAGGGAAGAACAAGTACAAGAGTAACTGCTTGTACCTTGACGGTACCTCATTAGAAAGCCACGGCTAACTACGTGCCAGCAGCCGCGGTAATACGTAGGTGGCAAGCGTTGTCCGGAATTATTGGGCGTAAAGCGCGCGCAGGCGGCCTTTTAAGTCTGATGTGAAAGCCCACGGCTTAACCGTGGA
+
GGGGGGGGGGGGGGGGGGGGGGGGGGGGGGGGGGGGGGGFFGGGGGGGGGGGGGGGGGGGGGGGGGGGGGGGGGGGGGGGGGGGGGGGGGGGGGGGGGGGGGGGGGGGGGGGGGGGGGGGGGGGGGGGGGGGGGGGGGGGGGGFGGGGGGGGGGGGGGGFFFFFGGGGGGGGGGGGG7FFGGGGGGGGGGGEGGDGGGGGFGGGGGGGFGGGGCGGGG>7EC8:FGGG?FGGFGGGGGFGFD>BC5CCDDGDCDGFFF4@FFFG4CGFFFFFFFF>:?CEFFGFFFFF?F::
@M04650:207:000000000-C238N:1:1101:20058:7392 1:N:0:19
ACTCCTACGGGAGGCAGCAGTAGGGAATCTTCCACAATGGACGAAAGTCTGATGGAGCAATGCCGCGTGAGTGAAGAAGGTTTTCGGATCGTAAAGCTCTGTTGTGAGGGAAGAACAAGTATAGGAGTAACTGCCTGTACCTTGACGGTACCTCATTAGAAAGCCACGGCTAACTACGTGCCAGCAGCCGCGGTAATACGTAGGTGGCAAGCGTTGTCCGGAATTATTGGGCGTAAAGCGCGCGCAGGCGGCCTTTTAAGTCTGATGTGAAAGCCCACGGCTTAACCGTGGA
+
GGGGGGGGGGGGGGGGGGGGGGGGGGGGGGGGGGGGGGGGGGGGGGGGGGGGGGGGGGGGGGGGGGGGGGGGGGGGGGGGGGGGGGGGGGGGGGGGGGGGGGGGGGGGGEGFEGGGGGGGGGGGGGGGGGGGGGGGGGGGGGGGGGGGGGGGGGGGGGGGGGGGGGGDEGGGGGGGGGGGGGGGGGGGGGGGGGGGGGGGGGGGGGGGGGGGGGGGGGGGDDCGCFGGGGGGFGDEDFFGFGF@GDGGFDDGGGGFFFFFFFFF?FGAF4F=B?FFFFGFFFGFFFFFFFBB
@M04650:207:000000000-C238N:1:1101:9960:7401 1:N:0:19
ACTCCTACGGGAGGCAGCAGTGGGGAATATTGCACAATGGGCGAAAGCCTGATGCAGCGACGCCGCGTGAGGGATGACGGCCTTCGGGTTGTAAACCTCTTTCAGCTCTGACGAAGCGAGAGTGACGGTAGGAGCAGAAGAAGCACCGGCTAACTACGTGCCAGCAGCCGCGGTAATACGTAGGGTGCGAGCGTTGTCCGGAATTATTGGGCGTAAAGAGCTTGTAGGCGGTTTGTCGCGTCTGCTGTGAAAGCCCGGGGCTTAACTCCGGGTCTGCAGTGGGTACGGGCAGGC
+
GGGGGGGGGGGGGGGGGGGGGGGGGGGGGGGGGGGGGGGGGGGGDGGGGGGGGGGGGGGGGGGGGGGGGGGGGGGGGGGGGGGGGGGEGGGGGGGGGGGGGGGGGGGGGGGGGGGGGGGGGGGGGGDGEGGGGGGGGDGGGGGGGGGGGGGGFGGGGEGGGGGGGGGGEEGGGGDGGGFFGFGGGG5EEEGGEGDGGGGGG>=FGCGG:CFGGGGGGFGGGGGGGCGGGGDEEDDGGGFGF:::FFCGFGDFFGC3>5>55@DF@DF2?)7>>D@@>2CFF:CD9?5>;E309(
@M04650:207:000000000-C238N:1:1101:8012:7403 1:N:0:19
ACTCCTACGGGAGGCAGCAGTAGGGAATCTTCCACAATGGACGAAAGTCTGATGGAGCAACGCCGCGTGAGTGATGAAGGTTTTCGGATCGTAAAACTCTGTTGCGAGGGAAGAACAAGTATGAGAGTAACTGCTCATACCTTGACGGTACCTCGTTAGAAAGCCACGGCTAACTACGTGCCAGCAGCCGCGGTAATACGTAGGTGGCAAGCGTTGTCCGGAATTATTGGGCGTAAAGCGCGCGCAGGCGGCCTTTTAAGTCTGATGTGAAAGCCCACGGCTTAACCGTGGA
+
GGGGGGGGGGGGGGGGGGGGGGGGGGGGGGGGGGGGGGGGGGGGGGGGGGGGGGGGGGGGGGGGGGGGGGGGGGGGGGGFFFGGGGGGGGGGGGGGGGGGGGGGGGGGGGGGGGGGGGGEGFGGGGGGGGGGGGFGGGGGGGGGGGGGGGGGEGGGGGGGGGGGGGGGGGGGGGGGGGGGGGGGGGGGGGGGGGEGGGGGFGGGGGGGGGGGGG>EEGGGGDGGG7EGGGGGFGGE:CFGFG::DCDDEGGGDCD6*=FF2@CGFGG4@F=FFF:@0?G>DF)9@BFBBFFB
@M04650:207:000000000-C238N:1:1101:9288:7413 1:N:0:19
ACTCCTACGGGAGGCAGCAGTGGGGAATTTTGGACAATGGGGGCAACCCTGATCCAGCAATGCCGCGTGTGTGAAGAAGGCCTTCGGGTTGTAAAGCACTTTTGTCCGGAAAGAAATCGCACTTACTAATATTAGGTGTGGATGACGGTACCGGAAGAATAAGGACCGGCTAACTACGTGCCAGCAGCCGCGGTAATACGTAGGGTCCAAGCGTTAATCGGAATTACTGGGCGTAAAGCGTGCGCAGGCGTTTGTGCAAGACCGATTTGAAATCCCCGGGCTTAACCTGGGAAT
+
FGGGGGGGGGGGGGGGGGGGGGGGGFGGFGGGEGGGGGGFGGGGGFGGGGFGGGGGGGGGGGGGGGGGGGGGFFGGGGGGGGGGGGGGGGGGGGGGGGGGGGG9FEFGGGGGFGGGGGGGEGGFAF?FGGAFF<FGGGGDCDFFGGGGG7CGGGGEG<CFGFGGFG*>CEFEFG@FE@GFGGGGGGGGCEEGGGGGGGFG9<CCEFGFGFC=CE>CFGFGGG5EGF99FGFGFEGD*:6C)1<D3CC))7*9C<F:7=44*57901*,9*99FFFFF9D5)3*99@F92>F(.4
@M04650:207:000000000-C238N:1:1101:25674:7452 1:N:0:19
ACTCCTACGGGAGGCAGCAGTGGGGAATATTGCACAATGGGGGGAACCCTGATGCAGCAACGCCGCGTGAGTGATGACGGTCTTCGGATTGTAAAGCTCTGTCTTTAGGGACGATAATGACGGTACCTAAGGAGGAAGCCACGGCTAACTACGTGCCAGCAGCCGCGGTAATACGTAGGTGGCAAGCGTTGTCCGGATTTACTGGGCGTAGAGGGAGCGTAGGCGGATCTTTAAGTGGGATGTGAAATACTCGGGCTCAACCTGGGGGCTGCATTCCAAACTGGGGCTCTAG
+
GGGGGGGGGGGGGGGGGGGGGGGGGGGGGGGGGGGGGGGGGGGGGGGGGGGGGGGGGGGGGGGGGGGGGGGGGGGGGGGGGGGGGGEGGGGGGFFAGGGGGGGGGGGGGGGGGGGEGGGGGGGGGEGGGGGGGGGGEEFFFC:=FFGFF?FF7FBGFGGGGGGGGGDG>8>FGGGC6FEGFEGGFCFCECGGCEEGGEGGGG?9FC87:EECFFGEE59CEGGF:>*5CG?+90:0077947;6:DFG?CGG<DG3>@@FGFCCFGGFFFFFF??FAFGFFBFFF@),(9@>
@M04650:207:000000000-C238N:1:1101:27029:7476 1:N:0:19
ACTCCTACGGGAGGCAGCAGTAGGGAATCATCCACAATGGACGAAAGTCTGATGGTGCAACGCCGCGTGAGCGAAGAAGGTTTTCGGATCGTAAAGCTCTGTTGTGAGGGAAGAACAAGTATAGGAGTAACTGCCAGTACCTTGACGGTACCTCGTTAGAAAGCCACGGCTAACTACGTGCCAGCAGCCGCGGTAATACGTAGGTGGCAAGCGTTGTCCGGAATTATTGGGCGTAAAGCGCGCGCAGGCGGCCTTTTAAGTCTGATGTGAAAGCCCACGGCTTAACCGTGGA
+
GGGGGGGGGGGGGGGGGGGGGGGGGGGGGGGGGGGGGGGGGGGGGGGGGGGGGGGGGGGGGGGGGGGGGGGGGGGGGGGGGGGGGGGGGGGGGGGGGGGGGGGFGEGGGGGGGGGGGGGGGGGGGGGGGGGGGGGGGGGGGGGGGGGGGGGGGGGGGGGGGGGGGGGGGGGGGGGGGGGGGGGGGGCGGGGGGGEGGGGGFGGGGGGGGGGGGGGGGGGGGGGGGFGGGGFFDGGGGGFC@)>BDG<DEGGGGCFFFFFFFFGG?>><@BFFFFFFFBDFFFGFFFF>?FE:
@M04650:207:000000000-C238N:1:1101:10990:7478 1:N:0:19
ACTCCTACGGGAGGCAGCAGTAGGGAATCTTCCACAATGGACGGAAGTCTGATGGAGCAATGCCGCGTGAGTGAAGAAGGTTTTCGGATCGTAAAGCTCTGTTGTGAGGGAAGAACAAGTACAGGAGTAACTGTCTGTACCTTGACGGTACCTCATTAGAAAGCCACGGCTAACTACGTGCCAGCAGCCGCGGTAATACGTAGGTGGCAAGCGTTGTCCGGAATTATTGGGCGTAAAGCGCGCGCAGGCGGCCTTTTAAGTCTGATGTGAAAGCCCACGGCTTAACCGTGGA
+
GGGGGFDFECEECE-CCG@FGGFGEFGGFFFDEFGGGFGGDFFEGFGGGFFGGGGG@FGFEFFFE@E7FFGGGAFGGGGFCECEGG7FGGDFFCFGCFGGFFDDFGFFFB:A@EFGGGFGG<FGGGGFFGGF<EEGGGGGGGF,EA:FGFFFGGDGGGFGGFGGEFFGGGGCCGGGFEGFFGCC8EFFGGGEECE5>@FB:<C:EGGGFGGGGEGGEGF<E*/*+=91=7F5BE35>C4C>D>EG3)))79DDGG?=@6=:6>DF27<=FF?6FF320775-)/**91,87(
@M04650:207:000000000-C238N:1:1101:9103:7533 1:N:0:19
ACTCCTACGGGAGGCAGCAGTAGGGAATCTTCCACAATGGACGAAAGTCTGATGGAGCAACGCCGCGTGAGTGATGAAGGTTTTCGGATCGTAAAACTCTGTTGCGAGGGAAGAACAAGTACGAGAGTAACTGCTCGTACCTTGACGGTACCTCGTTAGAAAGCCACGGCTAACTACGTGCCAGCAGCCGCGGTAATACGTAGGTGGCAAGCGTTGTCCGGAATTATTGGGCGTAAAGCGCGCGCAGGCGGCCTTTTAAGTCTTATGTGAAAGCCCACGGCTTAACCGTGGA
+
GGGGGGGGGGGFFGGGGGFGGDCFGGGGGCEGFGFCCFGG@EFEDFGFGFGGGGGGGGFDFGGGGGGGGGFFFGGGGCFGGGGGGDGGDG7FAFFEFGFGGGF9EEGGGGG8F=EFFGCGFGGGEC@FFFDGGGGGGGGGEGGGCFCFEGGFGGGGFF:FFGGGGGGGDBFGFGCGGGGGGGCFCFGFDE8EGGGGGG98?:;CEFGGGGGFE:=EEFDC=*:50AE99FC53CDEGG?75D3>)/CC79CC5/9=6?F?C4**/2*-*/96?FFF??D>39<F4??>2F>0
@M04650:207:000000000-C238N:1:1101:17149:7546 1:N:0:19
ACTCCTACGGGAGGCAGCAGTAGGGAATCTTCCACAATGGACGAAAGTCTGATGGAGCAACGCCGCGTGAGTGATGAAGGTTTTCGGATCGTAAAACTCTGTTGCGAGGGAAGAACAAGTACGAGAGTAACTGCTCGTACCTTGACGGTACCTCGTTAGAAAGCCACGGCTAACTACGTGCCAGCAGCCGCGGTAATACGTAGGTGGCAAGCGTTGTCCGGAATTATTGGGCGTAAAGCGCGCGCAGGCGGCCTTTTAAGTCTGATGTGAAAGCCCACGGCTTAACCGTGGA
+
GGGGGGGGGGGGGGGGGGGGGGGGGGGGGGGGCFGGGGGGGGGGGGGEFGGGGGGGGGGGGGGGGGGGGGGGGGGGGGGGGGGGGGGGGGGGGGGGGGGGGGGGGGGGGGGGGGGGGGGGGGGGGGGGGGGGGGGGGGGGGGGGGFGGGGGGGGGFGGGGGGGGFGGGGGGGGGGGGGGGGCDGGGGFGGGGGGGGGGGGBEGEFCGGGGFGGGGGGDFDG3CF8FGGGGGGEEDEFFFGFGFFGGGDFG<CDG4=*=:F+7DGFCG4@??F?5FFFBGF@0<FFF=9BFE:
@M04650:207:000000000-C238N:1:1101:15697:7563 1:N:0:19
ACTCCTACGGGAGGCAGCAGTAGGGAATCTTCCGCAATGGGCGAAAGCCTGACGGAGCAACGCCGCGTGAGTGATGAAGGTCTTAGGATCGTAAAACTCTGTTGTTAGGGAAGAACAAATTTGTTAGTAACTGAACAAGTCTTGACGGTACCTAACCAGAAAGCCACGGCTAACTACGTGCCAGCAGCCGCGGTAATACGTAGGTGGCAAGCGTTATCCGGAATTATTGGGCGTAAAGCGCGCGTAGGCGGTTTCTTAAGTCTGATGTGAAAGCCCACGGCTCAACCGTGGAGG
+
GGGGGGGGGGGGGGGGGGGGGGGGGGGGGGGGGGGGGGGGGGGGGGGGGGGGGGGGGGGGGGGGGGGFGGGGGGGGGGGGGGGGGGGGGGGGGGGGGGGGGGGGGGGGGGGGGGGGGGGGGGGGGGGGGGGGGGGGGGGGGGGGGGGGGGGGGGGGGGGGGGGGGGGGGGGGGGGGGGGGGGGGGGGGGGGGGGGGGGGGGGGGGGGGGGGGGGGGGGCDGGG5EGGGGGGGFGGGGGFGFGFEDGCDFGGDGGGFFF?FCFGGFGG>FFF?FFFF?:DBFFGF?FFF?FF?BF
@M04650:207:000000000-C238N:1:1101:3579:7591 1:N:0:19
ACTCCTACGGGAGGCAGCAGTAGGGAATCTTCCACAATGGACGGAAGTCTGATGGAGCAATGCCGCGTGAGTGAAGAAGGTTTTCGGATCGTAAAACTCTGTTGTGAGGGAAGAACAAGTATCGGAGTAACTGCCGGTACCTTGACGGTACCTCATTAGAAAGCCACGGCTAACTACGTGCCAGCAGCCGCGGTAATACGTAGGTGGCAAGCGTTGTCCGGAATTATTGGGCGTAAAGCGCGCGCAGGCGGCCTTTTAAGTATGATGTGAAAGCCCACGGATCAACCCGGGA
+
FGGGGGGGGGGGGGGGGGGGGCFGGCGGGGGFFGGGGGGGGGGDGGG<FGGGGFFGGGCFCGGGGGGGGGGGGFGGGGGG9EFGGGGEGEEGGGGCFFGGGGF5FFGGFG7EEGG,::,,:BB7F76+A,,:EFGCGGG7<9DAFDFF@FCFEFGGCG,@D=FDFCCEDGDGGGCFCGGDFGCFEFC8D1;C88C:;;CG,6@C4+=*B?C:8C58*;7:8*:*3A7CFGC5:CCGG7*).>@:35>DDD7)9*0**1)9<*>D?*06=FFF4757,,>5.())9?)((004
@M04650:207:000000000-C238N:1:1101:25339:7596 1:N:0:19
ACTCCTACGGGAGGCAGCAGTAGGGAATCTTCCACAATGGACGAAAGTCTGATGGAGCAACGCCGCGTGAGTGATGACGGTTTTCGGATCGTAAAACTCTGTTGCGAGGGAAGAACAAGTACGAGAGTAACTGCTCGTACCTTGACGGTACCTCGTTATAAAGCCACGGCTAACTACGTGCCAGCAGCCGCGGTAATACGTAGGTGGCAAGCGTGGTCCGGAATTATTGGGCGTAAAGCGCGCGCAGGCGGCCTTTTAAGTCTGCTGTGAGAGCCCACGGCTTAACCGAGGT
+
GGGGGGGGGGGFGGGGGGFGG,@EGGGG<FG<F<FFGGGG9FGF7@C6EFGG<E,CFGFGGGGGCFGGGGGEGGGGG,?F4,BFFGD=F=CFGEG,FFGGFGFE?++@FDE,?<F=EFC?98B=:3CFCFGFDFFFGF>C:DEFGGEGC+@<<<B<<*3,,,7@D:D73:*>>325>:>F77CFF,BCBB5*8B8*?+BECGGDGG*=<6===E*::64>**/7EF?EFFGG>ED***=<D)))9/7C:D))/7*/1/?@C@>:*22./***)07)(-975(1)9@?>()5-
@M04650:207:000000000-C238N:1:1101:14512:7601 1:N:0:19
ACTCCTACGGGAGGCAGCAGTAGGGAATCTTCCACAATGGACGAAAGTCTGATGGAGCAACGCCGCGTGAGCGAAGAAGGTTTTCGGATCGTAAAGCTCTGTTGTGAGGGAAGAACAAGTACAGGAGTAACTGTCTGTACCTTGACGGTACCTCATTAGAAAGCCACGGCTAACTACGTGCCAGCAGCCGCGGTAATACGTAGGTGGCAAGCGTTGTCCGGAATTATTGGGCGTAAAGCGCGCGCAGGCGGCCTTTTAAGTCTGATGTGAAAGCCCACGGCTTAACCGTGGA
+
GGGGGGGGGGGGGGGGGGGGGGGGGGGGGGGGGGGGGGGGFGGGGGGFFGGGGGFGGGGGGGGGGGGGGGGGGGGGGGGGGGGGGGGGFGGGGGGGGGGGGGFGGEGGGGGGGGGGFGGGFECFGGEGGFGFGGGGGGGGGGGGGGGGEGDGGGGGDDGFGGGG7,@C7EGGAFFGGGFFGGFGGGCFCGGGDCBCFGFGFGGGCFCFD?FGCCEEGFGCEGC5CFGG?CGGFG)C3CBG@G>@GDGD@DDGD<64?FFFFBCDFGGD??FF@4:>?<DBDBD@BFF>:)>8
@M04650:207:000000000-C238N:1:1101:10046:7662 1:N:0:19
ACTCCTACGGGAGGCAGCAGTAGGGAATCTTCCACAATGGACGAAAGTCTGATGGAGCAATGCCGCGTGAGTGAAGAAGGTTTTCGGATCGTAAAGCTCTGTTGTGAGGGAAGAACAAGTATAGGAGTAACTGCCTGTACCTTGACGGTACCTCATTAGAAAGCCACGGCTAACTACGTGCCAGCAGCCGCGGTAATACGTAGGTGGCAAGCGTTGTCCGGAATTATTGGGCGTAAAGCGCGCGCAGGCGGCCTTTTAAGTCTGATGTGAAAGCCCACGGCTTAACCGTGGA
+
GGGGGGGGGGGGGGGGGGGGGGGGGGGGGGGGGGGGGGGGGGGGGGGGGGGGGGGGGGGGGGGGGGGGGGGGGGGGGGGGGGGGGGGGGGGGGGGGGGGGGGGGGGGGGGGGGGGGGGGGFGGGGGGGGGGGGGGGGGGGGGGGGGGGGGGGGGGGGGGGGGGGGGGGGGGGGGGGGGGGGGGGGGGGGEGGGGGGGCGGFGGGGGGGGGGGGGGGGGFGEGE=CCFGGGGGFEGGGGFGFGFFGGGGDGGGGG4?FBFFFB*:=:7:@FFFFFFFF?GFF>DFFFFF?FEF
@M04650:207:000000000-C238N:1:1101:26816:7692 1:N:0:19
ACTCCTACGGGAGGCAGCAGTAGGGAATCTTCCACAATGGACGAAAGTCTGATGGAGCAACGCCGCGTGAGTGATGAAGGTTTTCGGATCGTAAAACTCTGTTGCGAGGGAAGAACAAGTACGAGAGTAACTGCTCGTACCTTGACGGTACCTCGTTAGAAAGCCACGGCTAACTACGTGCCAGCAGCCGCGGTAATACGTAGGTGGCAAGCGTTGTCCGGAATTATTGGGCGTAAAGCGCGCGCAGGCGGTTTCTTAAGTCTGATGTGAAATCTCGTGGCTCAACCACGAACG
+
GGGGGGGGGGGGGGGGGGGGGGGGGGGGGGGGDGGGGGGGGGGGGGGGGGGGGGGGGGGGGGDGGGGGGGGGGGGGGGGGGGGGGGGGGGGGGGGGFFGGDFGGGGGGGGGGFGGGGGGGGEFGGGGGGGGCC9?FGGGCGGFGGF@FFGECCFGCBCFGGG7FFGFGGGGEGCFGGGGEFDFGGGDCFG=EEGEGGGGGGGGGGGGGGGG55E587C7C*9::6CFC?=CGFGGEGGFGF:E)CD7DD<D7)9*=@FB=<@F:*::6F?B@69?8:BDBFFDFF:FF0>B09-
@M04650:207:000000000-C238N:1:1101:19391:7709 1:N:0:19
ACTCCTACGGGAGGCAGCAGTAGGGAATCTTCCACAATGGACGAAAGTCTGATGGAGCAACGCCGCGTGAGTGATGAAGGTTTTCGGATCGTAAAACTCTGTTGCGAGGGAAGAATAAGTATGAGAGTAACTGCTCATACCTTGACGGTACCTCGTTAGAAAGCCACGGCTAACTACGTGCCAGCAGCCGCGGTAATACGTAGGTGGCAAGCGTTGTCCGGAATTATTGGGCGTAAAGCGCGCGCAGGCGGCCTTTTAAGTCTGATGTGAAAGCCCCCGGCTCAACCGGGGAGG
+
GGGGGGGGGGGGGGGGGGGGGGGGGGGGGGGGGGGGGGGGGGGGGGGGGGGGGGGGGGGGGGGGGGGGGGGGGGGGGGGGGGGGGGGGGGGGGGGGGGGGGGGGGGGGGGGGGGGGGGGGGGGGGGGGGGGGGGGGGGGGGGGGGGGEGGGGGGEGGGGGGGGGGGGEGGGGGGGGGEGGGFGGGGGGGGEEGGGGGGGGGGGGGGGGGGGGGGGGGGGGGGGGGGGGGGGGBGGEGFFDEGFFGGGGFGDGGGGFFFFFCFGGFGC6*=FFFF@FFBGFB(1==FFBFEF0;B
@M04650:207:000000000-C238N:1:1101:6398:7802 1:N:0:19
ACTCCTACGGGAGGCAGCAGTAGGGAATCTTCCACAATGGACGAAAGTCTGATGGAGCAACGCCGCGTGAGTGATGAAGGTTTTCGGATCGTAAAGCTCTGTTGTGAGGGAAGAACAAGTATAGGAGTAACTGCCTGTACCTTGACGGTACCTCATTAGAAAGCCACGGCTAACTACGTGCCAGCAGCCGCGGTAATACGTAGGTGGCAAGCGTTGTCCGGAATTATTGGGCGTAAAGCGCGCGCAGGCGGTCTTTTAAGTCTGATGTGAAAGCCCCCGGCTCACCCGGGGAGG
+
GGGGGGGGGGFEGGGEGGGGGGFGGGFGGGGGGEGGGGG9FGGGG7CCFGGFEAFFGGGGGGGGGGGGGGGGCEGGGGGFFGGGGGGGGGGGGFGGFGGGGGGGFGEDGGG?FGGGGGFGGGFGCF<FFGGGEFFGFF9A<FC9,>::F<CFEG@FG9FGGGGFGFGGGGGGFGGGGEC@DEGFGGGFCC?ECEEGGGGG?FCEFFFG>EGFEE85C>CDC<*7CCGGGGFD3EGEGGF<DGEEGGGGFGGC557?FF)9C*?>@>75FFF*9?>5:9C:B9C**0.315>99B
@M04650:207:000000000-C238N:1:1101:18251:7840 1:N:0:19
ACTCCTACGGGAGGCAGCAGTAGGGAATCTTCCGCAATGGGCGAAAGCCTGACGGAGCAACGCCGCGTGAGTGATGAAGGTCTTAGGATCGTAAAACTCTGTTGTTAGGGAAGAACAAATTTGTTAGTAACTGAACAAGTCTTGACGGTACCTAACCAGAAAGCCACGGCTAACTACGTGCCAGCAGCCGCGGTAATACGTAGGTGGCAAGCGTTATCCGGAATTATTGGGCGTAAAGCGCGCGTAGGCGGTTTCTTAAGTCTGATGTGAAAGCCCACGGCTCAACCGTGGAGG
+
FGGGGFGGGGEGGEGGGGGGFGGGGGGGGGGFG;CFECFFGFEGGCGGGFGGF@FGGGFGGEEGGGGGGGGGGGGGGGGFGGGFEFGGGGGGGGGGGGGGGGGGGGGGGFGGGG@FGGGGGGFFGFGFGGGGGGGGGGGGGGGFFGFEGGGGGGGDFGFGGFGGGFFGGGGGCGGGDEGGGGGEGGGGFGGEGGGGGGGGEGGGBCGFGGFFGGGEFFFGGD=EFGGGGGGCEGGGGDFGFGFFGDGGFGGCCCFFBFFFF?7CFGG44@FFB?@F,:<@>1CF4?>BF>5<:?
@M04650:207:000000000-C238N:1:1101:26969:7876 1:N:0:19
ACTCCTACGGGAGGCAGCAGTAGGGAATCTTCCACAATGGACGAAAGTCTGATGGAGCAACGCCGCGTGAGTGATGAAGGTTTTCGGATCGTAAAACTCTGTTGCGAGGGAAGAACAAGTACGAGAGTAACTGCTCGTACCTTGACGGTACCTCGTTAGAAAGCCACGGCTAACTACGTGCCAGCAGCCGCGGTAATACGTAGGTGGCAAGCGTTGTCCGGAACTATTGGGCGTAAAGCGCGCGCAGGCGGCCTTTTAAGTCTGATGTTAAAGCCCACGGCTTAACCGTGGA
+
GGGGGGGGGGGGGGGGGGGGGGGGGGGGGGGGGGGGGGGGGGGGGGGCFFGGGGGGGGGGGGGGGGGGGGGGGGGGGGGGFGGFGGGGGEEGGGGGGGGGGGGGGG>FGGGGGGEFGFFFGGEEDGGCFFGFC@FACFGDFBEFF<:FC<FGC9CF<FFFGG@F7F@FCDCCFEGGGGGGCFFG*<87@8578*8=;;+;BC=C9CDF6C=5?:8?*;7CE<8*+3+++2;CEECC<CFC5C5@3D7DED5)9**1696/+1*:62C6=6?FF4))46DBBB5;F@FB17><
@M04650:207:000000000-C238N:1:1101:12998:7954 1:N:0:19
ACTCCTACGGGAGGCAGCAGTAGGGAATCTTCCACAATGGACGAAAGTCTGATGGAGCAACGCCGCGTGAGTGATGAAGGTTTTCGGATCGTAAAACTCTGTTGCGAGGGAAGAACAAGTATGAGAGTAACTGCTCATGCCTTGACGGTACCTCGTTAGAAAGCCACGGCTAACTACGTGCCAGCAGCCGCGGTAATACGTAGGTGGCAAGCGTTGTCCGGAATTATTGGGCGTAAAGCGCGCGCAGGCGGCCTTTTAAGTCTGATGTGAAAGCCCACGGCTTAACCGTGGA
+
GGGGGGGGGGGGGGGGGGGGGGGGGGGGGGGGGGGGGGGGGGGGGGGGGGGGGGGGGGGGGGGGGGGGGDGGGGGGGGGGGGGGGGGGGGGGGGGGGGGGGGGGGGGGGGGGGGGGGGGGGGGGGGGGGGGGGGGGGGCGGGGGGGGGGGGGGGGGGGGGGGGGGGGGGGGGGGGGGGGGGGGGGGGGGGGGGGGGGGGGGGGGGGGGGGGGGGGGGGGGGCEGGGGGGGGGEGG>FGFGFGFFGGGGFGGGCD4FF=FFFFGGFGGFFFFFFF:FBFC@F0<:6?FFFFF?
@M04650:207:000000000-C238N:1:1101:20241:7978 1:N:0:19
ACTCCTACGGGAGGCAGCAGTAGGGAATCTTCCACAATGGACGAAAGTCTGATGGAGCAACGCCGCGTGAGTGATGAAGGTTTTCGGATCGTAAAACTCTGTTGCGAGGGAAGAACAAGTATGAGAGTAACTGCTCATACCTTGACGGTACCTCGTTAGAAAGCCACGGCTAACTACGTGCCAGCAGCCGCGGTAATACGTAGGTGGCAAGCGTTGTCCGGAATTATTGGGCGTAAAGCGCGCGCAGGCGGCCTTTTAAGTCTGATGTGAAAGCCCACGGCTTAACCGTGGA
+
GGGGGGGGGGGGGGGGGGGGGGGGGGGGGGGGGGGGGGGGGGGGGGGGGGGGGGGGGGGGGGGGGGGGGGGGGGGGGGGGGGGGGGGGGGGGGGGGGGGFGGGGGGGGGGGGGGGGGGGGGGGGGGGGGGGGGGGGGGGGGGGGGGGGGGGGGGGGGGGGGGGGGGGGGGGGFGGGGGGFGGGGGGGGGGGGGGGGGGGGGGGGGGGGGGGGGGGGGGGGGGGGGGGGGGGGFGGGGGFGFGFFGDGGFGGGGGGFFFFFGFGG=DF9BFFFFFFFFFGFFBGFFFFF?:;:
@M04650:207:000000000-C238N:1:1101:22025:7988 1:N:0:19
ACTCCTACGGGAGGCAGCAGTAGGGAATCTTCCACAATGGACGAAAGTCTGATGGAGCAACGCCGCGTGAGTGATGAAGGTTTTCGGATCGTAAAACTCTGTTGCGAGGGAAGAACAAGTACGAGAGTAACTGCTCGTACCTTGACGGTACCTCGTTAGAAAGCCACGGCTAACTACGTGCCAGCAGCCGCGGTAATACGTAGGTGGCAAGCGTTGTCCGGAATTATTGGGCGTAAAGCGCGCGCAGGCGGCCTTTTAAGTCTGATGTGAAAGCCCACGGCTTAACCGTGGA
+
GGGGGGGGGGGGGGGGGGGGGGGGGGGGGGGGGGGGGGGGGGGGGGGGGGGGGGGGGGGGGGGGGGGGGGGGGGGGGGGGGGGGGGGGGGGGGGGGGGGFGGGGGGGGGGGGGGGGGGGGGGGGGGGGGGGGGGGGGGGGGGGGGGGGGGGGGGGGGGGGGGGGGGGGGGGGGGGGGGGGGGGGGGGGGGDGGGGGGGGGFGGGGGGGGGGGGGGGGGGGGGGGGGGGGGGGFGGGGGFGEGFFGGGGFGGGGGGFFFFF?FCFFCGFFFFFFF>@BBGFFFDFFFFF?FF1
@M04650:207:000000000-C238N:1:1101:6752:7993 1:N:0:19
ACTCCTACGGGAGGCAGCAGTAGGGAATCTTCCACAATGGACGAAAGTCCGATGGAGCAACGCCGCGTGAGTGATGAAGGTTTTCGGATCGTAAAACTCTGTTGCGAGGGAAGAACAAGTATGAGAGTAACTGCTCATACCTTGACGGTACCTCGTTAGAAAGCCACGGCTAACTACGTGCCAGCAGCCGCGGTAATACGTAGGTGGCAAGCGTTGTCCGGAATTATTGGGCGTAAAGCGCGCGCAGGCGGCCTTCTAAGTCTGATGTGAAAGCCCACGGCTTAACCGTGGA
+
GGGGGGGGGGGGGGGGGGGGFGGGGGGGGGGGGGGGGGGGGGGGGGGGGGGGGGGGGGGGGGGGGGGEFGGGGFFFGGGGGGGGGGGC:FGGGGGGGGGGGGGGGGGGGGGGGGGGGGGGGFGGGGGGGGGGGGGGGGGGGGGGGGGGGGGCADFCFGGGGGGGGGGGGGGGFGGFGGGGG7EGGGGGG5CEGGGDGGGGFGGG@FGGGGGGGGGGGFFDGDEF6:?9EFGGF5D=DFBGEDEEDGGGDDCD)*9?=*=F9*2?F>F2@?FFFFF3<BD@E9DFFF=>BF>?
@M04650:207:000000000-C238N:1:1101:15760:7998 1:N:0:19
ACTCCTACGGGAGGCAGCAGTGGGGAATATTGCACAATGGGCGGAAGCCTGATGCAGCGACGCCGCGTGAGGGATGACGGCCTTCGGGTTGTAAACCTCTTTCAGCAGGGACGAAGCGCAAGTGACGGTACCTGCTGAAGAAGCACCGGCTAACTACGTGCCAGCAGCCGCGGTAATACGTAGGTGGCAAGCGTTGTCCGGAATTATTGGGCGTAAAGCGCGCGCAGGCGGCCTTTTAAGTCTGATGTGAAAGCCCACGGCTTAACCGTGGAAGGTCATTGGAAACTGAAAGGC
+
GGGGGGGGGGGGEGGGGGGGGGFFGGGGGDGFGGGGGGGFGGEGEGGFGGGGGFGDFGGCFCFGGGGGGDEEEFGEGGGEEGGGGEEEFCFFGFFGCDFGGGGFDGGFGGGGGGGGGGGGGGGGGGGGGGEGGFFEFCCFEGGGGGGGGGGEGFGGGDGFGCFGGDCFGGGGCCEGGGGGGGGDGFGGFCE>EGC5E+<;>*:FC?9C9FCGGGEGFCGGDDGDG==EGGGEBEC9C76CBFFF=FGF?DCCF4CFFDEBE:DFFGGFF:B)9?EFAFGF?77@FFFF<F49?2
@M04650:207:000000000-C238N:1:1101:21588:7999 1:N:0:19
ACTCCTACGGGAGGCAGCAGTAGGGAATCTTCCACAATGGACGAAAGTCTGATGGAGCAACGCCGCGTGAGCGAAGAAGGTTTTCGGATCGTAAAGCTCTGTTGTGAGGGAAGAACAAGTACAGGAGTAACTGTCTGTACCTTGACGGTACCTCATTAGAAAGCCACGGCTAACTACGTGCCAGCAGCCGCGGTAATACGTAGGTGGCAAGCGTTGTCCGGAATTATTGGGCGTAAAGCGCGCGCAGGCGGCCTTTTAAGTCTGATGTGAAAGCCCACGGCTTAACCGTGGA
+
GGGGGGGGGGGGGGGGGGGGGGGGGGGGGGGGGGGGGGGGGGGGGGGGGGGGGGGGGGGGGGGGGGGGGGGGGGGGGGGGGGGFGGGGGGGGGGGGGGGGGGGGGGGGGDGGGGGGGGGGGGGGGGGGGGGGGGGGGGGGGGGGGGGGGGGGGGGGGGGGGGGGGGGGGGGGGGGGGGGGGGGGGGGGGGGGGGGGGGGGGGGGGGGGGGGGGGGGGGGGGGGGGGGGGFGGFGGGGGFGFGFFGGGGFGGGGGGFFFFFFFGGFGGFFB=FF@FFBFG:5>GFFFFFFFFF
@M04650:207:000000000-C238N:1:1101:8402:8019 1:N:0:19
ACTCCTACGGGAGGCAGCAGTAGGGAATCTTCCGCAATGGACGAAAGTCTGACGGAGCAACGCCGCGTGAGTGATGAAGGTCTTCGGATCGTAAAACTCTGTTGTCAGGGAAGAACAAGTGATGTTCAAATAGGGCATCACCTTGACGGTACCTGACCAGAAAGCCCCGGCTAACTACGTGCCAGCAGCCGCGGTAATACGTAGGGGGCAAGCGTTGTCCGGAATTATTGGGCGTAAAGCGCGCGCAGGCGGCTTCTTAAGTCTGATGTGAAAGCCCACGGCTTAACCGTGG
+
GGGGGGGGGGGGGGGGGGGGGGGGGGGGGGGGGGGGGGGGGGGGGGGGGGGGGGGDGGGGGGGGGGGGGGGGGFGGGGGGGGGGGGGGGGGGGGGGGGGGGGGGGGGGGGGFGGGGGGGGGGFGGGGGGGGGGGCFGGGGGGGGGGGGGGGGGGGGGGGGGG7@FDCFGGGGGGGGGGGGGGEFGGGGG5CEGGGGGGGGGGGGDGGGGGGGGGEEGGGFGGGEGFFFFGGGFGGGGGFGFG@EDDGDBDGGGDDF*7@=E=>:@>DA/6@FFFFF:?C@DB7BFFFFFB@6
@M04650:207:000000000-C238N:1:1101:4340:8035 1:N:0:19
ACTCCTACGGGAGGCAGCAGTAGGGAATCTTCCACAATGGACGAAAGTCTGATGGAGCAACGCCGCGTGAGTGATGAAGGTTTTCGGATCGTAAAACTCTGTTGCGAGGGAAGAACAAGTACGAGAGTAACTGCTCGTACCTTGACGGTACCTCGTTAGAAAGCCACGGCTAACTACGTGCCAGCAGCCGCGGTAATACGTAGGTGGCAAGCGTTGTCCGGAATTATTGGGCGTCAAGCGCGCGCAGGCGGCCTTTTATGTCTGTTGTTAAAGCCCACGGCTTAACCGTGGA
+
GGGGGGGGGGGGGCGGGGGGGGGGGGGGGGGGFGGGGGGGGGGEGGFFFGGGDGGGGFGGGGGGGGGGGDCFFGDFFGGECEGGFGGGGGGFAFGGGGGGGGGGGGDGGDGFCGGGGGGGGGEGGGGGGGGGFGDFEGCFGAFGG8FCGGGGFGGGCFGGFGG:FGGDF7>8<?FGG@FGGGGGFFCFFGCEGGDGFGGG+2;8BE5=CGF*;ED5=C*9C<CCFFFFGGGFF=):<DFGD<3<C<D359DC3*7?*9*9<7>F**71)*9BFFFFF?D5),7?=*9(37>0
@M04650:207:000000000-C238N:1:1101:5412:8039 1:N:0:19
ACTCCTACGGGAGGCAGCAGTAGGGAATCATCCACAATGGACGAAAGTCTGATGGTGCAACGCCGCGTGAGCGAAGAAGGTTTTCGGATCGTAAAGCTCTGTTGTGAGGGAAGAACAAGTACAAGAGTAACTGCTTGTACCTTGACGGTACCTCATTAGAAAGCCACGGCTAACTACGTGCCAGCAGCCGCGGTAATACGTAGGTGGCAAGCGTTGTCCGGAATTATTGGGCGTAAAGCGCGCGCAGGCGGCCTTTTAAGTCTGATGTGAACGCCCACGGCTTAACCGTGGA
+
GGGGGGGGGGGFGGGGGGGGGFFGEGGGGGGGGGGGGGGGGGGGCGGGGGGGGGGFGGGGGGGGGGGGGGGFGGGGCGGGGGGGGGGGGGGGGGGGGCFGGGGGGGDGGGGFGGFBFFFGGFFGGGGGGGGGFGGFGGGGGGGGGGGGGGGGFGGGGGGGGEGGGGGGDEGEGGGGGGGGGGGGGGGGGDGGGGGD9FGF?FGGGGFGGGFGGG5*CGGGEG8CFGDFGGGGFEDE3>=D3C@BDC<DD>DDGD<=6*/6+1:C47:<F?@/).))3:D577))9FB94:B:
@M04650:207:000000000-C238N:1:1101:17948:8046 1:N:0:19
ACTCCTACGGGAGGCAGCAGTAGGGAATCTTCCACAATGGACGAAAGTCTGATGGAGCAACGCCGCGTGAGTGATGAAGGTTTTCGGATCGTAAAACTCTGTTGCGAGGGAAGAACAAGTACGAGAGTAACTGCTCGTACCTTGACGGTACCTCGTTAGAAAGCCACGGCTAACTACGTGCCAGCAGCCGCGGTAATACGTAGGGTGCGAGCGTTGTCCGGAATTACTGGGCGTAAAGAGCTCGTAGGCGGTTTGTCGCGTCGTCTGTGAAATCCTCCAGCTTAACTGGGGGCG
+
GGGGGGGGGGGGGGGGGGGGGGGGGGGGGGGGGGGGGGGGGGGGGGGGGF<FFFGGGGGGGGGGGGGGGGGGGGFFGGGGGGGGGGGGGGGGGGGFFGGGGGGGGGDFGGGGGGGGGGGGGGGGGGGGFGGGGGGGGGGGGGGGGGGGGGEFGGGGGGGGGGGGGGGGDG7BFGGGGGGGGGGGGGGGFECE>BGGGGGFBFFE7FGGGGG58EGEGG:DEGGGFGFGGGFGDECGFGFGFCF>7993=DDCDGGFF3FB5>DCFFGBFF68*1992:*9FF:@FF6>F)8669
@M04650:207:000000000-C238N:1:1101:13347:8053 1:N:0:19
ACTCCTACGGGAGGCAGCAGTAGGGAATCTTCCGCAATGGACGAAAGTCTGACGGAGCAACGCCGCGTGAACGATGAAGGTCTTAGGATCGTAAAGTTCTGTTATCAGGGAAGAACAAGTATTGGAGTAACTGCCAGTACCTTGACGGTACCTGACCAGAAAGCCACGGCTAACTACGTGCCAGCAGCCGCGGTAATACGTAGGTGGCAAGCGTTGTCCGGAATTATTGGGCGTAAAGCGCGCGCAGGCGGTTTCGTAAGTCTGATGTGAAAGCCCACGGCTTAACCGTGGA
+
GGGGGGGGGGGGGGGGGGGGGGGGGGGGGGGGGGGGGGGGGGGGGGG<FGGGGGEGGGGGGGGGGGGGGGGFGGGGGGGGFEFGGGG9?FGGGFGGEGGGGGGGGGGGGGGGGGGGGGGFFFGFFFGGFFDGDGCGFGGGGC9FFCGC@FGGGDFGGGGFGFCGFGGEGG@EGGGGGGGGGGGGGG8D:CCGD:EEGFFGFGGE@GGGGGFCE5=EGGGGGG?7C99F?CFGFE3C<FBDFGFEGGGD:7>7C77)8>>FE?*0**2:F?FF67F>B0D:D>CFFFF>?F>?
@M04650:207:000000000-C238N:1:1101:12637:8083 1:N:0:19
ACTCCTACGGGAGGCAGCAGTAGGGAATCTTCCACAATGGACGAAGGTCTGATGGAGCAACGCCGCGTGAGTGATGAAGGTTTTCGGATCGTAAAACTCTGTTGCGAGGGAAGAACAAGTACGAGAGTAACTGCTCGTACCTTGACGGTACCTCGTTAGAAAGCCACGGCTAACTACGTGCCAGCAGCCGCGGTAATACGTAGGTGGCAAGCGTTGTCCGGAATTATTGGGCGTAAAGCGCGCGCAGGCGGCTTTTTAAGTCTGATGTGAAAGCCCACGGCTTAACCGCGGA
+
CCE@FGGGCCCCGGGEGGGFF@F9BFEGCGDCFFGDFFGGGGGGG,@6C<FFC<@FGGCG@BFEEGGGCFCEFCFFGGGGG9CDEFFGD@FDGGGGFBEGFGAFGC+>+C+BBF8EBFGGGGGGGE@FCFF<FEGGGGGGC9CEDFCDCCGGAFEEFDFGGGGGGGFBCEGCB<FFGG7:DGGFFGCF:EGD>18*?FGGGGFGGGFGFF758=>E5>DDE*:CFC?CFG8A>CDC5:BG>5B@3)><EC579/*06))/<=C7@>D47148=:F>16>3>0)9*/9;(<>2
@M04650:207:000000000-C238N:1:1101:25562:8088 1:N:0:19
ACTCCTACGGGAGGCAGCAGTAGGGAATCTTCCACAATGGACGAAAGTCTGATGGAGCAACGCCGCGTGAGTGATGAAGGTCTTAGGATCGTAAAACTCTGTTGTTAGGGAAGAACAAATTTGTTAGTAACTGAACAAGTCTTGACGGTACCTAACCAGAAAGCCACGGCTAACTACGTGCCAGCAGCCGCGGTAATACGTAGGTGGCAAGCGTTATCCGGAATTATTGGGCGTAAAGCGCGCGTAGGCGGTTTCTTAAGTCTGATGTGAAAGCCCACGGCTCAACCGTGGAGG
+
FCEGGGGGGGGGGGGGGGFDGFGCECCGGG<FFCFEEDFDGDFFGDFCFCEF9E,CEE@FGCBFGFGGG,6CEAE<FGGGEGFGFG9FCFFFCCFEFGG9FE<9FAFFGGFFEGGFCGDDFGGC@FFGGDEGAF<FGFFFFCFGGGGDCF@9AFGGFF,@,>DBFG8CCGDBCFGGGGGGCEGDDGC7:CEG>41;4;;8?E=@?EGFGFFCG5CCCFGGGGEF+CF:FF5=AE3C3CB77DD@57CCFG<D)9*/=7?@C@::@CDA64**9).),4D>@9566)73,>E6<<
@M04650:207:000000000-C238N:1:1101:22420:8142 1:N:0:19
ACTCCTACGGGAGGCAGCAGTAGGGAATCTTCCACAATGGACGAAAGTCTGATGGAGCAACGCCGCGTGAGTGATGAAGGTTTTCGGATCGTAAAACTCTGTTGCGAGGGAAGAACAAGTACGAGAGTAACTGCTCGTACCTTGACGGTACCTCGTTAGAAAGCCACGGCTAACTACGTGCCAGCAGCCGCGGTAATACGTAGGTGGCAAGCGTTGTCCGGAATTATTGGGCGTAAAGCGCGCGCAGGCGGCCTTTTAAGTCTGATGTGAAAGCCCACGGCTTAACCGTGGA
+
GGGGGGGGGGGGGGGGGGGGGGGGGGGGGGGGGGGGGGGGGGGGGGGGGGGGGGGGGGGGGGGGGGGGGGGGGGGGGGGGGGGGGGGGGGGGGGGGGGGGGGGGGGGGGGGGGGGGGGGGGGGGGGGGGGGGGGGGGGGGGGGGGGGGGGGGGGGGGGGGGGGGGGGGGDGGFGGGGGGGGGGGGGGGGGGGGEGGGGGGGGGGGGGGFGGGGGGGGGGGGG=GGGGGGGGGFGGGGFFGFGFFGGGGFDGGDGGFFFF=FFGGFFCBFFFFFFFFFFGFFFGFFFFFBFD?
@M04650:207:000000000-C238N:1:1101:17268:8177 1:N:0:19
ACTCCTACGGGAGGCAGCAGTAGGGAATCTTCCACAATGGACGAAAGTCTGATGGAGCAATGCCGCGTGAGTGAAGAAGGTTTTCGGATCGTAAAGCTCTGTTGTGAGGGAAGAACAAGTATAGGAGTAACTGCCTGTACCTTGACGGTACCTCATTAGAAAGCCACGGCTAACTACGTGCCAGCAGCCGCGGTAATACGTAGGTGGCAAGCGTTGTCCGGAATTATTGGGCGTAAAGCGCGCGCAGGCGGCCTTTTAAGTCTGATGTGAAAGCCCACGGCTTAACCGTGGA
+
GGGFGGGGCFF@FEEEGGGGEEDFGGGGFGGDFGGGFGGG@FGGGGCEF@FF,C@FFFFGGDFFGGEGGGDFFFCFGCFGGAEGGGDFF=EGFCGAF9FGGGEGDCFEFG:FCBFGFGFFDFGG99=F,EF<FFGCGGGGGFGDFFGGCGCGDFDDFBCFFCFFGGF7FGGGFGFGGEFFFGCGFGGG7*@>CE7CCC9BCFGGGGGGCCFG=EEE=7CDGGCFGG9C:4CFEG3CGGFGEGD:C<DC>)CCG9**9=@F?@:DFC:4*/=F6FFF2<D:D07@FF?BBF>(
@M04650:207:000000000-C238N:1:1101:24811:8198 1:N:0:19
ACTCCTACGGGAGGCAGCAGTAGGGAATCTTCCACAATGGACGAAAGTCTGATGGAGCAACGCCGCGTGAGTGATGAAGGTTTTCGGATCGTAAAACTCTGTTGCGAGGGAAGAACAAGTACGAGAGTAACTGCTCGTACCTTGACGGTACCTCGTTAGAAAGCCACGGCTAACTACGTGCCAGCAGCCGCGGTAATACGTAGGTGGCAAGCGTTGTCCGGAATTATTGGGCGTAAAGCGCGCGCAGGCGGCCTTTTAAGTCTGATGTGAAAGCCCACGGCTTAACCGTGGA
+
GGGGGGGGGGGGGGGGGGGGGGGGGGGGGGGGGGGGGGGGGGGGGGGGGGGGGGGGGGGGGGGGGGGGGGGGGGGGGGGGGGGGGGGGGGGGGGGGGGGGGGGGGGGGGGGGGGGGGGGGGGGGGGGGGGGGGGGGGGGGGGGGGGGGGGGGGGGGGGCFGGGGGGGGGGGGGGGGGGGDGGGGGGGGGGGGGGGGGGGGGGGGCEGGGGGGGGGGGGGGGGEGGGGGGGGGFGGGGGFDFGFFGDDCBGGGGGGFF=FFGFGGFDFA?FFFF?FF:0<DFFDFFFFBFFB?
@M04650:207:000000000-C238N:1:1101:5340:8231 1:N:0:19
ACTCCTACGGGAGGCAGCAGTAGGGAATCTTCCACAATGGACGAAAGTCTGATGGAGCAATGCCGCGTGAGTGAAGAAGGTTTTCGGATCGTAAAACTCTGTTGTGAGGGAAGAACAAGTATCGGAGTAACTGCCGGTACCTTGACGGTACCTCATTAGAAAGCCACGGCTAACTACGTGCCAGCAGCCGCGGTAATACGTAGGTGGCAAGCGTTGTCCGGAATTATTGGGCGTAAAGCGCGCGCAGGCGGCCTTTAACGTCTGTTGTGAAAGCCCACGGCTCAACCGGGGA
+
GGGGGGGGGGGGGGGGGGGGGGGGGGGGGGGGGGGGGGGGGGGGGGGGGGGGGGGGGGGGGFFGGGGFEGGGGGGGCGGGDFFGGGGGGGGGGGGGGGGGGGGFGFFFGGGGGGGFGGGFEEFGGGGGGCGGGCACEGGGFGGGGGGGGFF,@<BEFB,EFGGGGCFGGGGGG7FGF*DFFGC6DFGC7::EGGGG9CCGCCC*2?FGFFGFGE>EEDDC5<?*<CEGEG5>@EGG3:B<555DGGGGBDGGGDC4*9*)0753*0:.74@6*74<:2D>:9<F4?:(()<9
@M04650:207:000000000-C238N:1:1101:13585:8256 1:N:0:19
ACTCCTACGGGAGGCAGCAGTAGGGAATCTTCCACAATGGACGAAAGTCTGATGGAGCAACGCCGCGTGAGTGAAGAAGGTTTTCGGATCGTAAAGCTCTGTTGTGAGGGAAGAACAAGTATAGGAGTAACTGCCTTTACCTTGACGGTACCTCGTTAGAAAGCCACGGCTAACTACGTGCCAGCAGCCGCGGTAATACGTAGGTGGCAAGCGTTGTCCGGAATTATTGGGCGTAAAGCGCGCGCAGGCGGCCTTTTAAGTCTGATGTGAAAGCCCACGGCTTAACCGTGGA
+
GGGGGGGGGGGGGGGGGGGGGGGGGGGGGGGGGGGGGGGGGGGGGGGGGGGGGGGGGGGGGGGGGGGGGGGGGGGGGGGGGGGGGGGGGGGGGGGGGGGGGGGGGGGGGGGGGGGGFGG?FCFGGGGGGEGGGGGGGGGGGGGGGGGGGGFCBAF==DGGGGGGGGGGGGGGGGGFGEGGGGGGGGGGGGGGGGGGDGFGGGGGGGGGGGGEEE>EEFGG5D5*AC9<FGGGFGGGGGFGFGFFGGGGDGGGGCDF*677AFGGFC>6=@?4*<)03:DB@>CFFFFFBFF<
@M04650:207:000000000-C238N:1:1101:16005:8291 1:N:0:19
ACTCCACGGAGGCAGCAGTAGGGAATCTTCCACAATGGACGAAAGTCTGATGGAGCAACGCCGCGTGAGTGATGAAGGTCTTCGGATTGTAAAGCTCTGTCTTTAGGGACGATAATGACGGTACCTAAGGAGGAAGCCACGGCTAACTACGTGCCAGCAGCCGCGGTAATACGTAGGTGGCAAGCGTTGTCCGGATTTACTGGGCGTAAAGGGAGCGTAGGCGGATCTTTAAGTGGGATGTGAAATACTCGGGCTCAACCTGGGGGCTGCATTCCAAACTGGAGATCTAGAGT
+
GGGGGGGGGGGGGGGGGGGGGGGGGGGGGGGGGGGGGGGGGGGGGGGGG,FFGGGGGGGGGGGGGGGGGGGFFGG<FGGGGGGGG:FGGGGGGGGGGGFGGGGGGGGGGGGGGGGGGGGGGGGGGGGGGGGGGGGGGGGGGGGGGGGGGGGGGGGGGGGGGGGGGGGGGGGGGGGGGGGGGGGGGGGGGGGGGGGGGGFGFGGGGGGGGGGGGGGGGGGGGGGG?EEGGGGGFGGGGGFGFG=87CFGFGGGGGGFFFFFGFGGBGD6@>FFFFF*69>FF?7)4)6<>??>)
@M04650:207:000000000-C238N:1:1101:14725:8317 1:N:0:19
ACTCCTACGGGAGGCAGCAGTAGGGAATCTTCCGCAATGGGCGAAAGCCTGACGGAGCAACGCCGCGTGAGTGATGAAGGTTTTCGGATCGTAAAACTCTGTTGCGAGGGAAGAACAAGTACGAGAGTAACTGCTCGTACCTTGACGGTACCTCGTTAGAAAGCCACGGCTAACTACGTGCCAGCAGCCGCGGTAATACGTAGGTGGCAAGCGTTGTCCGGAATTATTGGGCGTAAAGCGCGCGCAGGCGGCCTTTTAAGTCTGATGTGAAAGCCCACGGCTTAACCGTGGA
+
GGGGGGGGGGGGGGGGGGGGGGGGGGGGGGGGGGGGGGGGGGGGGGGGGGGGGGGGGGGGGGGGGGGGGGGGGGGGGGGGGGGGGGGGGGGGGFGGGGGGGGGGGGEGGGGGGGGGGGGGGGGGGGGGGGGGGGGGGGGGGAFGGGGGGGGGGGGGGGDGGGGGGGGGGGGGGGGGGGGGGGGGGGGGGGGGGGGEGGGGGFG7EGFGGGGGGGGEGGGGEGCGGGFGGGGG>GDCGGFGFGEFGGGGFGGGGGGFFFFFGFGGFGGFF?FFFF4FBFGDE;D@FFFFBFFF
@M04650:207:000000000-C238N:1:1101:28686:8329 1:N:0:19
ACTCCTACGGGAGGCAGCAGTAGGGAATCTTCCACAATGGACGAAAGTCTGATGGAGCAACGCCGCGTGAGTGATGAAGGTTTTCGGATCGTAAAACTCTGTTGCGAGGGAAGAACAAGTGTGAGAGTAACTGCTCATACCTTGACGGTACCTCGTTAGAAAGCCACGGCTAACTACGTGCCAGCAGCCGCGGTAATACGTAGGTGGCAAGCGTTGTCCGGAATTATTGGGCGTAAAGCGCGCGCAGGCGGCCTTTTAAGTCTGATGTGAAAGCCCACGGCTTAACCGTGGA
+
GGGGGGGGGGGFGGGGGGGGGGGGGGGGGGGGGGGGGGGGGGGGCFGGGGGGGGGFGGGGGGGGGGGGGGGGGGGGGGGGGGGGGGGGGGGGGGGCFGGGGGGGGDFFGGGGGGGGGGGFGGGGGGGGGGGGGGFGGGGGGGGGGGGGGGGGGGGGGGGGGGGGGGGGGGGGGGGGGGGGGGGGGGGGGGGGGGGGGCEGGGGGGGGGGGFGGGGDGGGDCDEGGGGGFFGGEGGGGDFDDCD>DDGGFGGGDDGBFF4?FFGG8FDDFFFFFFF30:DBD9DF76=9?>E0
@M04650:207:000000000-C238N:1:1101:22334:8343 1:N:0:19
ACTCCTACGGGAGGCAGCAGTAGGGAATCTTCCACAATGGACGGAAGTCTGATGGAGCAATGCCGCGTGAGTGAAGAAGGTTTTCGGATCGTAAAGCTCTGTTGTGAGGGAAGAACAAGTATAGGAGTAACTGCCTGTACCTTGACGGTACCTCATTAGAAAGCCACGGCTAACTACGTGCCAGCAGCCGCGGTAATACGTAGGTGGCAAGCGTTGTCCGGAATTATTGGGCGTAAAGCGCGCGCAGGCGGCCTTTTAAGTCTGATGTGAAAGCCCACGGCTTAACCGTGGA
+
GGGGGGGGGGGGGGGGGGGGGGGGGGGGGGGGGGGGGGGGGGGGGGGGGGGGGGGGGGGGGGGGGGGGGGGGGGGGGGGGGGGGGGGGGGGGGGGGGGGGGGGGGGGGGGGGGGGGGGGGGGGGGGGGGGGGGGGGGGGGGGGGGGGGGGGGGGGGGGGGGGGGGGGDGGGGGGGGGGGGGGGGGGGGGGGGGGGGGGGGGGGGGGGGGGGGGGGGGGGGEGGGGGGGGGGGFGGDGGFGFGEFGGGGFGGGGGGFFFF?FFGGFGGFFFFFFFFFFFGFDBGFFFF>FFEF
@M04650:207:000000000-C238N:1:1101:4343:8362 1:N:0:19
ACTCCTACGGGAGGCAGCAGTAGGGAATCTTCCACAATGGACGAAAGTCTGATGGAGCAACGCCGCGTGAGTGATGAAGGTTTTCGGATCGTAAAACTCTGTTGCGAGGGAAGAACAAGTATGAGAGTAACTGCTCATACCTTGACGGTACCTCGTTAGAAAGCCACGGCTAACTACGTGCCAGCAGCCGCGGTAATACGTAGGTGGCAAGCGTTGTCCGGAATTATTGGGCGTAAAGCGCGCGCAGGCGGCCTTTTAAGTCTGATGTGAAAGCCTACGGCTTAACCGTGGA
+
GGGGGGGGGGGGGGGGGGGGGGGGGGGG9EDFFGGGGGGGGGDGEGGCGGFGFFEFGGCGGGGGDGGGGGGEF9FFGGGGGGGGFEGGGGGGGGGGGGGGDGGGFGGDDGGGGFGGGFFFFEFGFGGGGCFFFGBFFDFGCC?FFGCGEGE<CFCBCGGCCFGGCFGFGEGG7D=,DBFBCFGGGGGGCGEEGGG5=FGGGGG7CF*CGFGGEEGCGGFGGG*70?C?FF=FFGG:77*977>BGG3C5CDDC5*/*1)9C6CF*:C4B4@7@FF).4>@50C?F??1:)5(
@M04650:207:000000000-C238N:1:1101:11779:8369 1:N:0:19
ACTCCTACGGGAGGCAGCAGTAGGGAATCTTCCACAATGGACGAAAGTCTGATGGAGCAACGCCGCGTGAGTGATGAAGGTTTTCGGATCGTAAAACTCTGTTGCGCGGGAAGAACAAGTACGAGAGTAACTGCTCGTACCTTGACGGTACCTCGTTAGAAAGCCACGGCTAACTACGTGCCAGCAGCCGCGGTAATACGTAGGTGGCAAGCGTTGTCCGGAATTATTGGGCGTAAAGCGCGCGCAGGCGGCCTTTTAAGTCTGATGTGAAAGCCCACGGCTTAACCGTGGA
+
FFGGGFFFGGGEGGGGGGGEFGG9FFGGGGGGGGGFGGGGGGGGG76CFGFGGGGFCFFGG:FGDEEFGGGGAFFGGGGGFGGFFEGGDG=FFGGGG@9CBFGCGG+@CCGGGGGFGGDEGGGGG@FFDEF9CFGGGGCGEGGFGGECCFGGDEB@>FFGGFF7ECFGEEGEGCGGGEG,*B;FGGGG7EEGGGDGGGFGEC@EGGFGF6CGEEGGGG>D83::CEGGGFCG>E3:<>FDFGDFGDG3<DG:)*2=?F)9<@GF4*:>FFFF4:FFFFG@@>C6FFFF?F)2
@M04650:207:000000000-C238N:1:1101:19587:8378 1:N:0:19
ACTCCTACGGGAGGCAGCAGTAGGGAATCTTCCACAATGGACGAAAGTCTGATGGAGCAACGCCGCGTGAGTGATGAAGGTTTTCGGATCGTAAAACTCTGTTGTGAGGGAAGAACAAGTACAGGAGTAACTGTCTGTACCTTGACGGTACCTCATTAGAAAGCCACGGCTAACTACGTGCCAGCAGCCGCGGTAATACGTAGGTGGCAAGCGTTGTCCGGAATTATTGGGCGTAAAGCGCGCGCAGGCGGCCTTTTAAGTCTGATGTGAAAGCCCACGGCTTAACCGTGGA
+
GGGGGGGGGGGGGGGGGGGGGGGGGGGGGGGGGGGGGGGGGGGGGGGGGGGGGGGGGGGGGGGGGGGGGGGGGGGGGGGGGGGGGGGGGGGGGGGGGGGGGGGGGGGGGGGGGGGGGGGGGGGGGGGGGGGGGGGGGGGGGGGGGGGGGGGGGGFGGGGGGGGGGGGGGGGGGGGGGGGDGGGGGGGGGGGGDEGGGGGGGGGGGGGGGGGGGGG=CGFGGDEGGGGGCGCFBGGGGGFGFDFFGDGG5797DGFFFFFFF?FFFCF<FFFFFFFFFFGF3;DFFFFFFFFF
@M04650:207:000000000-C238N:1:1101:19722:8451 1:N:0:19
ACTCCTACGGGAGGCAGCAGTGGGGAATCTTGCACAATGGGCGGAAGCCTGATGCAGCGACGCCGCGTGGGGGATGACGGCCTTCGGGTTGTAAACTCCTTTCGCTAGGGAAGAAGCCATTTTGTGGTGACGGTACCTGGATAAGAAGCACCGGCTAACTACGTGCCAGCAGCCGCGGTAATACGTAGGGTGCAAGCGTTGTCCGGAATTACTGGGCGTAAAGAGCTCGTAGGTGGTTTGTCGCGTCGTCTGTGAAATCCCGAGGCTTAACTTCGGGCGTGCAGGCGATACGGG
+
GGGGGGGGGEGEGGGEFGGGGGGGGGGGGGGGGGGGGGGGGGGGGGGGGGGGGGFGGGGGGGGGGGGGGEGGDGGGGGGGGGGFGGGDFGDFGGGGDFFGDFGDGEGGGFGGEGGGGGGGGGGGFG7DECEGEGGGFFFAFCGGGGE>CFFGGGGDDGGGGGEFFFGGCGFGFCGDEGGGEFGGG?E8EEEE>FC@FGG8?EFCEC>EGGGCFFCFGGDGGGGGGFEFG5:FBC6C9CFGFGBFGGDG:FFF:C=9@6F;FEDDBG<7FFF???:>>BGEFFF=>DF67;><BF
@M04650:207:000000000-C238N:1:1101:11645:8456 1:N:0:19
ACTCCTACGGGAGGCAGCAGTAGGGAATCTTCCACAATGGACGAAAGTCTGATGGAGCAACGCCGCGTGAGCGAAGAAGGTTTTCGGATCGTAAAGCTCTGTTGTGAGGGAAGAACAAGTACAGGAGTAACTGTCTGTACCTTGACGGTACCTCATTCGAAAGCCACGGCTAACTACGTGCCAGCAGCCGCGGTAATACGTAGGTGGCAAGCGTTGTCCGGAATTATTGGGCGTAACGCGCGCGCAGGCGGCCTTTTAAGTCTGAGGTGAAAGCCCACGGCTTAACCGTGGA
+
GGGGGGGGGGGGGGGGGGGGGFGGGGGGFGGCFGGGGGGG9<FFGGC,CFFGGG<EFGGGGGGGGGGGGGGFGGGGGFGGGGGGGGGGGDGGGGGGGGGGGGGDF7EEDGGGGGGDGGE<FGCEGFGGCFGGFA555CCGGDFF9<FEF7=DC>,>=,,,,@<FG,3CED:BEGGCG*@FC>,>EFFF8EECG:**=<E5EFC*2+=CC951:C>E>7@<8957<<+<<C*:7:D5*/077757<DC)7))79*9*=66900:****(097*9)07,39)89)976?0(;)(
@M04650:207:000000000-C238N:1:1101:13712:8460 1:N:0:19
ACTCCTACGGGAGGCAGCAGTAGGGAATCTTCCACAATGGACGAAAGTCTGATGGAGCAACGCCGCGTGAGTGATGAAGGTTTTCGGATCGTAAAACTCTGTTGCGAGGGAAGAACAAGTACGAGAGTAACTGCTCGTACCTTGACGGTACCTCGTTAGAAAGCCACGGCTAACTACGTGCCAGCAGCCGCGGTAATACGTAGGTGGCAAGCGTTGTCCGGAATTATTGGGCGTAAAGCGCGCGCAGGCGGCCTTTTAAGTCTGATGTGAAAGCCCACGGCTTAACCGTGGA
+
GGGGGGGGGGGGGGGGGGGGGGGGGGGGGGGGGGGGGGGGGGGGGGGGGGGGGGGGGGGGGGGGGGGGGGGGGGFCGGGGGGGGGGGGGGGGGGGGGGGGGGGGGGGGGGGGGGGGGGGGGGGGGGGGGGGGGGGGGGGGGGGGGGGGGGGGGGGCFGGGGGGGGGGGGGDGFGGGGGGGCGGGGGGGGGGGGGGEGGGGFFFGGGGGGGGGGGGG:7DDE38=FFGGGGGC@GGGGGFGFGFFGDGGFGGGDG4BBFFBCFGGFCG2?FFFFF:7:?5@FBDF=FF;(<B2
@M04650:207:000000000-C238N:1:1101:18674:8467 1:N:0:19
ACTCCTACGGGAGGCAGCAGTAGGGAATCTTCCGCAATGGACGAAAGTCTGACGGAGCAACGCCGCGTGTGTGATGAAGGATTTCGGTTCGTAAAGCACTGTTGTTAAGGAAGAACAGTAATAAGAGTCACTGCTTATTATGTGACGGTACTTAACCAGAAAGCCACGGCTAACTACGTGCCAGCAGCCGCGGTAATACGTAGGTGGCAAGCGTTGTCCGGAATTATTGGGCGTAAAGCGCGCGCAGGCGGCCTTTTAAGTCTGATGTGAAAGCCCACGGCTTAACCGTGGA
+
FFGFGEEGGG>@@FFG7@EAF,CECFGGGGGGEEGGGGFG9FBEGEFEFG9CFFGGGGGGGGGGGGGGEBFGGGFGGGGG8EFGGGGFGGGGGGGGGGGGGGGGGGCEEFGGGGG8BFGGGGGFFGGGGGGFFFFFCFFGFGFCFGGGGGGGGGDGGGGGGGCFGGGGGGG8FGGGGECCFGGGGGCFFEE8CE7EGGEGFCGGG9FFCFCFCGG5CDFCG3=:FEGG:C5C5CC>CCFGED3BDD9DB3CCG547?*?BFFGG?CC<7FF?B;576?G:B;G?FBFF,0<4
@M04650:207:000000000-C238N:1:1101:12049:8497 1:N:0:19
ACTCCTACGGGAGGCAGCAGTAGGGAATCTTCGGCAATGGACGAAAGTCTGACCGAGCAACGCCGCGTGAGTGAAGAAGGTTTTCGGATCGTAAAACTCTGTTGTTAGAGAAGAACAAGGACGTTAGTAACTGAACGTCCCCTGACGGTATCTAACCAGAAAGCCACGGCTAACTACGTGCCAGCAGCCGCGGTAATACGTAGGTGGCAAGCGTTGTCCGGATTTATTGGGCGTAAAGCGAGCGCAGGCGGTTTCTTAAGTCTGATGTGAAAGCCCCCGGCTCAACCGGGGAGG
+
GGGGGGGGGGGGGGGGGGGGGGGGGGGGGGGGGGGGGGGGGGGGGGGGGGGGGGGGGGGGGGGGGGGGGGGGGGGGGGGGGGGGGGGGGGGGGGGGGGGGGGGGGGGGGGGGGGGGGGGGGGGEGGGGGGGGGGGGGGGGGGGGGGGGGGGGGGGGGGGGGGGGFGGGGGGGGGGGGGGGGGGGGGGGGGGGGGGGGGGGGGGGGGGGGGGGGGGGGGGGGCEGGGGGGGGGFGGGGGFGFGFDDDGGDGGGDDGFF6BFFFGGB>D9FFFFFFFFFFGFF(96?FF>>EE09>
@M04650:207:000000000-C238N:1:1101:18254:8543 1:N:0:19
ACCCTACGGGAGGCAGCAGTAGGGAATCTTCCACAATGGACGAAAGTCTGATGGAGCAACGCCGCGTGAGTGATGAAGGTTTTCGGATCGTAAAACTCTGTTGCGAGGGAAGAACAAGTACGAGAGTAACTGCTCGTACCTTGACGGTACCTCGTTAGAAAGCCACGGCTAACTACGTGCCAGCAGCCGCGGTAATACGTAGGTGGCAAGCGTTGTCCGGAATTATTGGGCGTAAAGCGCGCGCAGGCGGCCTTTTAAGTCTGATGTGAAAGCCCACGGCTTAACCGTGGAAGG
+
GGGGGGGFGGGGGGGGGGGG9FGGGGGGGGGGGGGGGGG<FGGGGGGGGGFGGGGGGGGGGGGGGGGGGFGGGGGGGGGGGGGGGGGGGGGGGGGGGGGGGGGGGEGGGGGGGGGGGGGGGGGGGGGGGGGGGGGGGGGGGGGGGGGGGGGGGEFGGGGCFGGGGGGGGDGGGDGGGG7EFGGGGGGGCGG>CGGGGGGGGGGE9EFFFGGGGGCEGGDDG<FG7?CCGGGGBEGGGD@GFGFFCDDCEDDDDF7?=@FFC6>:@FD<FFFFFFFF?2/8@17BFFFFFF@<?:
@M04650:207:000000000-C238N:1:1101:12269:8560 1:N:0:19
ACTCCTACGGGAGGCAGCAGTAGGGAATCTTCCACAATGGACGAAAGTCTGATGGAGCAACGCCGCGTAAGTGATGAAGGTTTTCGGATCGTAAAACTCTGTTGCGAGGGAAGAACAAGTACGAGAGTAACTGCTCGTACCTTGACGGTACCTCGTTAGAAAGCCACGGCTAACTACGTGCCAGCAGCCGCGGTAATACGTAGGTGGCAAGCGTTGTCCGGAATTATTGGGCGTAAAGCGCGCGCAGGCGGCCTTTTAAGTCTGATGTGAAAGCCCACGGCTTAACCGTGGA
+
GGGGGGGGGGGGGGGGGGGGGGGGGGGGGGGGGGGGGGGGGGGGGGGGGGGFGGFGGGGGGGGGEGG7+BFGFGGGGGGGGGGGGGGGGGGGGGGGGGGGGGGGFGDGGGGFGGGGGGGGGGGGGGGGGGGGGGGGGGGGGGGGGGGGGGGGGGGEGGGGGGEGGGGEGGGGGGGGGGGGGGGGGGGGGGGGGGGDEFGGFGGGGGGEGGFGGGGDEFFGGDEFGGGGGGGGB5CGFG?DFGFFGGCC>CGGG34?F=?FFFC7FGFBFFFFFF47:BGFFFDF4BF04)70
@M04650:207:000000000-C238N:1:1101:7007:8560 1:N:0:19
ACTCCTACGGGAGGCAGCAGTAGGGAATCTTCCGCAATGGACGAAAGTCTGACGGAGCAACGCCGCGTGAACGATGAAGGTCTTCGGATCGTAAAGTTCTGTTATCAGGGAAGAACAAGTATTGGAGTAACTGCCAATACCTTGACGGTACCTGACCAGAAAGCCACGGCTAACTACGTGCCAGCAGCCGCGGTAATACGTAGGTGGCAAGCGTTGTCCGGAATTATTGGGCGTAAAGCGCGCGCAGGTGGTTTCTTAAGTCTGATGTGAAAGACCACGGCTCAACCGTGGAGG
+
FGGGGGGGFGGFGGGGGGGGGGGGGGGGGGGFGGGGGGGGGGGGGGGGGGGGGGGGGCGGGGGGGGGECFGGGGGGGGGGGGGGGGGGEFGGGGGGGGGGGGGGGGGFGGGGFGGGGGGEGEGGGGGGGG9FGGGGGGDFGGGGGGGGGGGGFF8FGGGGGGG7DGFEGGGDGGGGGGGGGGGGGGGGCEGGGGGGFCFFCGGGGG*:8CFGGGEGGGGGEG8E<CFCCGGGFEGG3F?DDGFFGGGGFGGDF7D6FFFFEFFG4FGFFFFF?)0)::G5:>DFFF>9:>FB?F
@M04650:207:000000000-C238N:1:1101:17531:8601 1:N:0:19
ACTCCTACGGGAGGCAGCAGTAGGGAATCTTCCACAATGGACGAAAGTCTGATGGAGCAACGCCGCGTGAGTGATGAAGGTTTTCGGATCGTAAAACTCTGTTGCGAGGGAAGAACAAGTACGAGAGTAACTGCTCGTACCTTGACGGTACCTCGTTAGAAAGCCACGGCTAACTACGTGCCAGCAGCCGCGGTAATACGTAGGTGGCAAGCGTTGTCCGGAATTATTGGGCGTAAAGCGCGCGCAGGCGGACTTTTAAGTCTGATGTGAAAGCCCACGGCTTAACCGTGGA
+
GGGGGGGGGGGGGGGGGGGGGGGGGGGGGGGGGGGGGGGGGGGGGGGEFGGGGGGGGGGGGGGEGGGGGGGGGGGGGGGGGFGGGGGGGGGGGGGGGGGGGGGGFFEGGGGGGGGGGGGGGGGGGGGGGGGFGCCFGGEFEEGEFGGGGGGFGGGGGGGGGGGGGGGGGGGGGGGGGGGGGGFGCGFFFGGGGGGGGG?CCEEG<CFGCEGGCGGDCGCDCD5EFCFGGGGGBGGDGG?DDGFFGGGGFDCCDC4669??FBCF67>4@FFBFFFFF?DD>F)9BFFF<FB?
@M04650:207:000000000-C238N:1:1101:6768:8619 1:N:0:19
ACTCCTACGGGAGGCAGCAGTAGGGAATCTTCCACAATGGACGAAAGTCTGATGGAGCAACGCCGCGTGAGTGATGAAGGTTTTCGGATCGTAAAACTCTGTTGCGAGGGAAGAACAAGTATGAGAGTAACTACTCATACCTTGACGGTACCTCGTTAGAAAGCGACGGCTAACTACGGGCCCGCAGCCGCGGTAATACGGAGGTGGCAAGCGGTGTCGCGGATTAGTGGGCGTAAAGGGCGCGCAGGCGGCTGTCTAAGGCTGATGGGAAAGCCCACGGCTTAAACGTGGA
+
FFAFFGFFGGCGGD@CFECGGGD9@C@FFFA,,,6@EDF@F<F6C:F;6@<F,6EFG8DA8++7@6FFEGE,9E9EFGGGFEADACF:44?BFFFGFGCEFECF<FFGG:CFBA?BF<<,C,:EF<FG9A,,,,8AD?<?DF,?,,@:+++9,,8++8>,8>C73@+3:**:FB29,>***4*4*/8**3*=B3**+++=**2C/;8F>?F58*;CE9**:7?E5++3+1C*.*):/2*97/)8/))757CD))9*94=76)09)*0)05?55)))4(75)(1)*//2..0,
@M04650:207:000000000-C238N:1:1101:19595:8660 1:N:0:19
ACTCCTACGGGAGGCAGCAGTAGGGAATCTTCCACAATGGACGAAAGTCTGATGGAGCAACGCCGCGTGAGTGATGAAGGTTTTCGGATCGTAAAACTCTGTTGCGAGGGAAGAACAAGTACGAGAGTAACTGCTCGTACCTTGACGGTACCTCGTTAGAAAGCCACGGCTAACTACGTGCCAGCAGCCGCGGTAATACGTAGGTGGCAAGCGTTGTCCGGAATTATTGGGCGTAAAGCGCGCGCAGGCGGCCTTTTAAGTCTGATGTGAAAGCCCACGGCTTAACCGTGGA
+
GGGGGGGGGGGGGGGGGGGGGGGGGGGGGGGGGGGGGGGGGGGGGGGGGGGGGGGGGGGGGGGGGGGGGGGGGGGGGGGGGGGGGGGGGGGGGGGGGGGGGGFGGGGGGGGGGGGGGGGGGGGGGGGGGGGGGGGGGGGGGGGGGGGGGGGGGGGGGGGGGGGGGGGGGGGGGGGGGGGGGGGGGFGGGGGGGCEGGGGGFGGGGGGGGGGGGGGGGGGGGDEGCFGGGGGGFGGGGGFGFGFFGGGGFGGGCGGFFFF@<@CDFGF>FFFFFF@@?BGFF;DFFFFF1@FF
@M04650:207:000000000-C238N:1:1101:14053:8686 1:N:0:19
ACTCCTACGGGAGGCAGCAGTAGGGAATCTTCCACAATGGACGAAAGTCTGATGGAGCAACGCCGCGTGAGTGATGAAGGTTTTCGGATCGTAAAACTCTGTTGCGAGGGAAGAACAAGTACGAGAGTAACTGCTCGTACCTTGACGGTACCTCGTTAGAAAGCCACGGCTAACTACGTGCCAGCAGCCGCGGTAATACGTAGGTGGCAAGCGTTGTCCGGAATTATTGGGCGTAAAGCGCGCGCAGGCGGCCTTTTAAGTCTGATGTGAAAGCCCACGGCTTAACCGTGGA
+
GGGGGGGGGGGGGGGGGGGGGGGGGGGGGGGGGGGGGGGGGGGGGGGGGGGGGGGGGGGGGGGGGGGGGGDEFGGGGGGGGGGGGGGGGGGGGGGGGGGGGGGGGEGGGGGGGGGGGGGFGGGGGCCFGGGFFGGGGFEGGGGG:>=EFFGGGEFGDFFFGCFFDCFGEGGGFGGDGGGCGFFFGFGFFG=7EEGGGGGGECFGGG5=C957;E>CEGFGGG8=FGF7<=AC7CDCFFFGFGFEDGGGEGDGD7FFFFFF7BGGFGGFFFFFFFFF:?GBE0CF*@?92;@B
@M04650:207:000000000-C238N:1:1101:11094:8723 1:N:0:19
ACTCCTACGGGAGGCAGCAGTAGGGAATCTTCCACAATGGACGAAAGTCTGATGGTGCAACGCCGCGTGAGCGAAGAAGGTTTTCGGATCGTAAAGCTCTGTTATGAGGGAAGAACAAGTACAAGAGTAACTGCTTGTACCTTGACGGTACCTCATTAGAAAGCCACGGCTAACTACGTGCCAGCAGCCGCGGTAATACGTAGGTGGCAAGCGTTGTCCGGAATTATTGGGCGTAAAGCGCGCGCAGGCGGCCTTTTAAGTCTGATGTGAAAGCCCACGGCTTAACCGTGGA
+
GGGGGGGGEGGGGGGGGGGGGGGGGGGGGGGGGGGGGGGGGCFECFFFGFFFGGGGGGGGGGGGGGGGGGGGGGGGGGGGGFGGGGGGGGGGGGGGGFGGGGGFGGGGGGGGGGFGGGGGGFGGFGGGGGGGGGGGGGGGGGGGGGEGGGGGGGGGGGGFCGGGGGGGEGGGGGGGFGGGGGGGGGGGFEEGGGGGGGGGGGGGGGGGGGGGGGEGGGGGG<E5CEGGFGCFEEDGDGFDBDB@DGGGFGGGGCDF4B:FFFC>FCGFFBFFB?F>??G>@>C6FFFB:F>B
@M04650:207:000000000-C238N:1:1101:4143:8731 1:N:0:19
ACTCCTACGGGAGGCAGCAGTAGGGAATCTTCCACAATGGACGAAAGTCTGATGGAGCAACGCCGCGTGAGTGATGAAGGTTTTCGGATCGTAAAACTCTGTTGCGAGGGAAGAACAAGTACGAGAGTAACTGCTCGTACCTTGACGGTACCTCGTTAGAAAGCCACGGCTAACTACGTGCCAGCAGCCGCGGTAATACGTAGGTGGCAAGCGTTGTCCGGAATTATTGGGCGTAAAGCGCGCGCAGGCGGCCTTTTAAGTCTGATGTGAAAGCCCACGGCTTCACCGTGGACG
+
GGGGGGGGGGGGGGGGGGGGGFGGGGGGGGGGGGGGGGGGGGGGGGGEFGGGGGGGGGGGGGGGGGGGGGGGGG?EGGGGEEFGGGGGDCFGGGGGGFFGGGFA?C@FGGGGFFGFFFEFCEBFGE=>FFFDFFEFEGGGGGGGDFFCGGGGGFB<FFEGFGFGGGGGDCEE<FEFGGGGGGGFGGF7BBCEDCEGFGGGFGG8E+;CE9FFCECEEFGGG>ECFFCGGGFF3/>EGG4)8>@:CC517D)/7<6=4@?FC=*?4*:4@FF*9)578<D>@17)9F=2<F>?(,
@M04650:207:000000000-C238N:1:1101:11522:8774 1:N:0:19
ACTCCTACGGGAGGCAGCAGTAGGGAATCTTCCACAATGGACGAAAGTCTGATGGAGCAACGCCGCGTGAGTGATGAAGGTTTTCGGATCGTAAAACTCTGTTGCGAGGGAAGAACAAGTACGAGAGTAACTGCTCGTACCTTGACGGTACCTCGTTAGAAAGCCACGGCTAACTACGTGCCAGCAGCCGCGGTAATACGTAGGTGGCAAGCGTTGTCCGGAATTATTGGGCGTAAAGCGCGCGCAGGCGGCCTTTTAAGTCTGATGTGAAAGCCCACGGCTTAACCGTGGA
+
GGGGGGGGGGGGGGGGGGFGGGGGGGGGGGGGGGGGGGGGGGGGEGGGGGGGGGGGGGGGGGGGGGG@FGEGGGGGGGGGGGGGGGGGGGGGGGCFGGGGGGGGDGGGGDGGCFGGGGGGGGGCGDGGGGGGGGGGGGGGGGGGGGGEGGGGGGGGGGGGGGGGGGGGGDGGGGGGGGGGGGGGGCGGGGGEGGDGFCFGGGGEGGGGGGGGGGEEGGGGGDGGFGGGGGGGEGD=FGFGFDFFGGGDEDGGDCD=F=FFFFGGFCGFFF=?BFFF?BGFFFGFFFFFFFE:
@M04650:207:000000000-C238N:1:1101:24337:8804 1:N:0:19
ACTCCTACGGGAGGCAGCAGTAGGGAATCTTCCACAATGGACGAAAGTCTGATGGAGCAACGCCGCGTGAGTGATGAAGGTTTTCGGATCGTAAAACTCTGTTGCGGGGGAAGAACAAGTACGAGAGTAACTGCTCGTACCTTGACGGTACCTCGTTAGAAAGCCACGGCTAACTACGTGCCAGCAGCCTCGGTAATACGTAGGTGGCAAGCGTTGTCCGGAATTATTGGGCGTAAAGCGCGCGCAGGCGGCCTTTTAAATCTGATGTGAACGCCCACGGCTTAACCGTGGA
+
FGGGGGGGGGGGGGGGGGGGGG@FGGGGGGGFGDGGGGGGCFGGGGG<FGGGGG9FGGFFGGGGGGGGGGGEFGGGGFGG<9FGGGE:FFGGGGGDGGGGGGCGA@+=FGGGGGFFFDE,@DF77FB>FCF9D@<,5C:FBFGFFGGCFGGGC,<><**7@?FGFFFEGGGEGGCFFD<FG7C81=FE8*:CECC>9CC8<BFC+<CF>F55C*;=7:CD=D8*<:9AC=5C5*):5C?5<D5BGG:5)>35<3**99)*+97C**7)096*.7<BB?G:DFD?FBF06F>3
@M04650:207:000000000-C238N:1:1101:6831:8847 1:N:0:19
ACTCCTACGGGAGGCAGCAGTAGGGAATCTTCCACAATGGACGAAAGTCTGATGGAGCAACGCCGCGTGAGTGATGAAGGTTTTCGGATCGTAAAACTCTGTTGCGAGGGAAGAACAAGTACGAGAGTAACTGCTCGTACCTTGACGGTACCTCGTTAGAAAGCCACGGCTAACTACGTGCCAGCAGCCGCGGTAATACGTAGGTGGCAAGCGTTGTCCGGAATTATTGGGCGTAAAGCGCGCGCAGGCGGCCTTTTAAGTCTGATGTGAAAGCCCACGGCTTAACCGTGGA
+
GGGGGGGGGGGGGGGGGGGGGFGGGGGGGGGGGGGGGGGGCGGGGGGGGGGGGGGGGGGGGGGGGGGGGCFGGGGGGGGGGFGFGGGEGGGGGGGGGGGGGGGFGGDGGGGGGGGGFGFGGGGGGGGGGGGGGGGGEGEEGFGGGGGGGGEGEGGGFGDGGGGGGGGGDGGGGGFGGGGGGGEGFGGGFGGGGGGGFDFFGGGGGGGGC?ECEGDGGFFGGDGCFGFGGGGGFGGGFGFG:CEDGGGGEGGG3CC??F4?9B2:FGF67BFFFFFF<?DBE6C49FFFFFB?
@M04650:207:000000000-C238N:1:1101:28117:8874 1:N:0:19
ACTCCTACGGGAGGCAGCAGTAGGGAATCTTCCACAATGGACGAAAGTCTGATGGAGCAATGCCGCGTGAGTGATGAAGGTTTTCGGATCGTAAAACTCTGTTGCGAGGGAAGAACAAGTACGAGAGTAACTGCTCGTACCTTGACGGTACCTCGTTAGAAAGCCACGGCTAACTACGTGCCAGCAGCCGCGGTAATACGTAGGTGGCAAGCGTTGTCCGGAATTATTGGGCGTAAAGCGCGCGCAGGCGGCCTTTTAAGTCTGATGTGAAAGCCCACGGCTTAACCGTGGA
+
GGGGGGGGGGGGGGGGGGGGFGGGGGGGGGGGGGGGGGGGGGGGGGGGGGGGGGGGGGGGGGGGGGGGGGGFGGGGGGGGGGGGGGGGGGGGGGGGGGGGGGGGGG>GGGGCFGGGGGGGGFGEEEEFGGGGGGGEGEGGGGGGGGGEFGGGGGGGGFGGGGGGGGCFGGGGGGGG7CFGFGGGGGGGGGGGDEEE;E9F2CCG9CGGGGGFGGC5EFFGGGGGGGGGGGGGEGGC3FFG:C:5<DGGBGGGGGG=FF?FGFF>@CFAFFFFFFFF<?GFFFGFFFFB?FFF
@M04650:207:000000000-C238N:1:1101:18204:8919 1:N:0:19
ACTCCTACGGGAGGCAGCAGTAGGGAATCTTCCGCAATGGGCGAAAGCCTGACGGAGCAACGCCGCGTGAGTGATGAAGGTCTTAGGATCGTAAAACTCTGTTGTTAGGGAAGAACAAATTTGTTAGTAACTGAACAAGTCTTGACGGTACCTAACCAGAAAGCCACGGCTAACTACGTGCCAGCAGCCGCGGTAATACGTAGGTGGCAAGCGTTATCCGGAATTATTGGGCGTAAAGCGCGCGTAGGCGGTTTCTTAAGTCTGATGTGAAAGCCCACGGCTCAACCGTGGAGG
+
GGGGGGGGGGGGGGGGGGGGGGGGGGGGGGGGGGGGGGGGGGGGGGGGGGGGGGGGGGGGGGGGGGGGGGGGGGGGGGGGGGGGGGGGGGGGGGGGGGGGGGGGGGEGCGGGGGGGGGGGGGGGGGGGGGGGGGGGGGGGGGGGGGGGGGGGGGGGGGGGGGGGGGGGGGGGGGGGGGGGGGGGGGGGGGGGGGGGGGGGFGGGGGGGGGGGGCCGGGGGGDGGGGGGGFGFEGGGGCFGFGFFGGGGFGD3>CFFFFF4CFGG4>FFFF8BFFFFFFGEFFGF?FFFFFB::B
@M04650:207:000000000-C238N:1:1101:23550:8952 1:N:0:19
ACTCCTACGGGAGGCAGCAGTAGGGAATCTTCCACAATGGACGAAAGTCTGATGGAGCAACGCCGCGTGAGTGATGAAGGTTTTCGGATCGTAAAACTCTGTTGCGAGGGAAGAATAAGTATGAGAGTAACTGCTCATACCTTGACGGTACCTCGTTAGAAAGCCACGGCTAACTACGTGCCAGCAGCCGCGGTAATACGTAGGTGGCAAGCGTTGTCCGGAATTATTGGGCGTAAAGCGCGCGCAGGCGGCTTTTTAAGTCTGATGTGAAAGCCCACGGCTTAACCGTGGA
+
GGGGGGGGGGGGGGGGGGGGGGGGGGGGGGGGGGGGGGGGGGGGGGGGGGGGGGGGGGGGGGGGGGGGGGGGGGGGGGGGGFAGGGGGGGGGGGGGGGGGGGGGGGGGGGGGGGGGGGGGGGGGGGGGGGGGGGGGGGGGGGGGGGGGGGGGGGGFEFGFGGGGFGGGGGGGGGGGGGGGGGFGGGGGFGGGGEGCGGGGEFFGFDFDFFGGGEGGGFGGGGGGGGGFCGGGFGGGGGFGFGFFGGDGB7DDC)>66FFF?B:CFDFF?FF=BFFF??GFFF54BFFB:FF?
@M04650:207:000000000-C238N:1:1101:17109:8959 1:N:0:19
ACTCCTACGGGAGGCAGCAGTAGGGAATCTTCCACAATGGACGAAAGTCTGATGGAGCAACGCCGCGTGAGTGATGAAGGTTTTCGGATCGTAAAACTCTGTTGCGAGGGAGGAACAAGTATGAGAGTAACTGCTCATACCTTGACGGTACCTCGTTAGAAAGCCACGGCTAACTACGTGCCAGCAGCCGCGGTAATACGTAGGTGGCAAGCGTTGTCCGGAATTATTTGGCGTAAAGCGCGCGCAGGCGGCCGTTTAAGTCTGATGTGAAAGCCCACGGCTTAACCGTTGA
+
GGGGGGGGGGGGGGGGGGGGGGGGGGGGGGGGGGGGGGGGGGGGGGGGGGGGGGGGGGGGGGGGGGGGGDGCFGGGGGGGGGGGGGGGDFGGGGGGGGGGGGEGG@FGGDGGDEGGGGGGGGGGGGGGGGGGGGGGGGGGGGGGGGGGGGGGGGGFFGGGGGFGGGGGEGCGGGGGG7FGGGGGFFGGCG=EGBC8CE9BBCF8<FGGCCGE8A5CCFFCEDEGGGGF+:CFBEG*5:FGEG>D<<9<:)>DC)9)956?CFGGFGG>??BFFF>5(-C376DFFF=>8)74
@M04650:207:000000000-C238N:1:1101:11095:8982 1:N:0:19
ACTCCTACGGGAGGCAGCAGTGGGGAATATTGCACAATGGGGGAAACCCTGATGCAGCAACGCCGCGTGAGTGATGACGGTCTTCGGATTGTAAAGCTCTGTCTTTAGGGACGATAATGACGGTACCTAAGGAGGAAGCCACGGCTAACTACGTGCCAGCAGCCGCGGTAATACGTAGGTGGCAAGCGTTGTCCGGATTTACTGGGCGTAAAGGGAGCGTAGGCGGATCTTTAAGTGGGATGTGAAATACTCGGGCTCAACCTGGGGGCTGCATTCCAAACTGGGGATCTAG
+
GGGGGGGGGGGGGGGGGGGGGGGGGGGGGGGGGGGGGGGGGGGGGGGGGGGFGGGGGGGGGGGGGGGGGGGGGGGGGGGGGGGGGGGGGGGGGGGGGGGGGGGGGGGGGGGGGGGGGGGGGGGGGGGGGGGGGGGGGGGGGGGGGGGGGGGGGGEGGGGGGGGGGGGGGGGGGGGGGGCGGGCGGGGCCGGGGGGGGGGGGGGGGGGGGGGGFGGGGGGGGGGGGCCCGGGGFFGGGGFGFGF?GGGGBGGGGGGFFFFFGFGGFCDFFDFFFFFFADGFFFGFFF>:?F?<
@M04650:207:000000000-C238N:1:1101:14420:8991 1:N:0:19
ACTCCTACGGGAGGCAGCAGTAGGGAATCTTCCACAATGGACGAAAGTCTGATGGAGCAACGCCGCGTGAGTGATGAAGGTTTTCGGATCGTAAAACTCTGTTGCGAGGGAAGAACAAGTACGAGAGTAACTGCTCGTACCTTGACGGTACCTCGTTAGAAAGCCACGGCTAACTACGTGCCAGCAGCCGCGGTAATACGTAGGTGGCAAGCGTTGTCCGGAATTATTGGGCGTAAAGCGCGCGCAGGCGGCCTTTTAAGTCTGATGTGAAAGCCCACGGCTTAACCGTGGA
+
GGGGGGGGGGGGGGGGGGGGGGGGGGGGGGGGGGGGGGGGGGGEGGGGGGGGGGGGGGGGGGGGGGGGGGGGGGGGGGGGGGGGGGGGGGGGGGGGGGGGGGGGGGGGGGGGGGGGGGGGGGGGGGGGGGGGGGGGGGGGGGGGGGGGGGGGGGGGGGGGGGGGGGGGGGGGGGGGGGGGGGGGGGGGGGGGGGGGGGFGGGGGGGGGGCCGGGGGGGGGGG5*<CFGGGGGFEDECGFGEGFFGGGGFGGGDGGFFFFFGFGGFCC47F??FFFFFFGBB>GFFFF><FF?
@M04650:207:000000000-C238N:1:1101:23474:8997 1:N:0:19
ACTCCTACGGGAGGCAGCAGTAGGGAATCTTCCACAATGGACGAAAGTCTGATGGAGCAACGCCGCGTGAGTGATGAAGGTTTTCGGATCGTAAAACTCTGTTGCGAGGGAAGAACAAGTACGAGAGTAACTGCTCGTACCTTGACGGTACCTCGTTAGAAAGCCACGGCTAACTACGTGCCAGCAGCCGCGGTAATACGTAGGTGGCAAGCGTTGTCCGGAATTATTGGGCGTAAAGCGCGCGCAGGCGGCCTTTTAAGTCTGATGTGAAAGCCCACGGCTTAACCGTGGA
+
GGGGGGGGGGGGGGGGGGGGGGGGGGGGGGGGGGGGGGGGGGGGGGGGGGGGGGGGGGGGGGGGGGGGGGGGGGGGGGGGGGGGGGGGGGGGGGGGGGGGGGGGGGGGGGGGGGGGGGGGGGGGGGGGGGGGGGGGGGGGGGGGGGGGGGGGGGGGGGGGGGGGGGGGGGGGGGGGGGGGFGGGGGGGGGGGGGGGGGGGGGGGGGGGGGGGGGGGGGGGGGGGGGGGGGGGFGGGGGFDEGFFGGGGFGGCG3D=B4?F:BCGFFFFFFFFFFFFFFGFFFGFFFFFFFFF
@M04650:207:000000000-C238N:1:1101:15090:9047 1:N:0:19
ACTCCTACGGGAGGCAGCAGTAGGGAATCTTCCGCAATGGGCGAAAGCCTGACGGAGCAACGCCGCGTGAGTGATGAAGGTCTTCGGATCGTAAAACTCTGTTATTAGGGAAGAACAAATGTGTAAGTAACTGTGCACGTCTTGACGGTACCTAATCAGAAAGCCACGGCTAACTACGTGCCAGCAGCCGCGGTAATACGTAGGTGGCAAGCGTTATCCGGAATTATTGGGCGTAAAGCGCGCGTAGGCGGTTTCTTAAGTCTGATGTGAAAGCCCACGGCTCAACCGTGGAGG
+
GGGGGGGGGGGGGGGGGGGGGGGGGGGGGGGGGGGGGGGFGGGGGGGGGGGGGGGGGGGGGGGGGGGEGGGGGGGGGGGGGGGGGGGGGGGGGGGGGGGGGGGGGFGGGGGGGGGGGGGGGGGGGGGGGGGGGGGGGGGGGGGGGGGGGGGGGGGGGGGGGGGGGGGGGGGGGGGGGGGGGGGGGGGGGGGGGGGGGGGGGGGGGGFGGGFGGGGGGGGDEDEGGGGGFFCF@CGGGGFD>5B:7<D3@GGDD3CFFFF=FFFGFGG<4=@BFFFF?:CDBBDF4?F96>E<?F
@M04650:207:000000000-C238N:1:1101:16806:9048 1:N:0:19
ACTCCTACGGGAGGCAGCAGTAGGGAATCTTCCACAATGGACGAAAGTCTGATGGAGCAACGCCGCGTGAGTGATGAAGGTTTTCGGATCGTAAAACTCTGTTGCGAGGGAAGAACAAGTACGAGAGTAACTGCTCGTACCTTGACGGTACCTCGTTAGAAAGCCACGGCTAACTACGTGCCAGCAGCCGCGGTAATACGTAGGTGGCAAGCGTTGTCCGGAATTATTGGGCGTAAAGCGCGCGCAGGCGGCCTTTTAAGTCTGATGTGAAAGCCCACGGCTTAACCGTGGA
+
GGGGGGGGGGGGGGGGGGGGGGGGGGGGGGGGGGGGGGGGGGGGGGGGGGGGGGGGGGGGGGGGGGGGGGGFGGGGGGGGGGGGGGGGGGGGGGGGGGGGGGGGGGGGGGGGGGGGGGGGGGGGGEGGGGGGGGGGGGGGGGGGGGGGGGGGGGGGGGGGGGGGGGGGGGGGGGGGGGGGGGGGGGGGFGGGGGGGGGGGGGGGGGGGGGFGGGGGGGGGGGGGFFGGGGGGFGGGGGFGFGFFGGGGFGGGGGFFFFFFGFGGFFGDFFFFFFF>?BDFFFGFFFFFFFF?
@M04650:207:000000000-C238N:1:1101:5527:9090 1:N:0:19
ACTCCTACGGGAGGCAGCAGTAGGGAATCTTCCACAATGGACGAAAGTCTGATGGAGCAACGCCGCGTGAGTGATGAAGGTTTTCGGATCGTAAAACTCTGTTGCGAGGGAAGAACAAGTACGAGAGTAACTGCTCGTACCTTGACGGTACCTCGTTAGAAAGCCACGGCTAACTACGTGCCAGCAGCCGCGGTACTACGTAGGTGGCAAGCGTTGTCCGGAATTATTGGGCGTAAAGCGCGCGCAGGCGGCCTTTTAAGTCTGTTGTGAAAGCCCACGGCTTAACCGTGGACG
+
GGGGGGGAFGGFGGG7,@C<F<@E,,FDFFGEFFGGGGF9DFCC:6CFGGG,EEE8FCFFGGG@CE:FGGDFFDFDDDC8FEGFGGG:CFFFFGCFGGCFFDEFAF+@++B,?EFCCEGEFGGGDGEGDGFEFFGGGEEFECFF9BC7FGEGCCGGF<<F,73>DFCGBCFEF7D9,*>5DCFFFGGGGG=**:E*?FDGFFCB?CEF>C=F5:C*2:>C*9EG?9<EC=*C)2953C4<BDBF339C5<9D<9<7?@)9<FDG*2:?>494?5).:?3.0(7@*0*4:))((-
@M04650:207:000000000-C238N:1:1101:10928:9212 1:N:0:19
ACTCCTACGGGAGGCAGCAGTAGGGAATCTTCCACACTGGACGAAAGTCTGATGGAGCAACGCCGCGTGAGTGATGAAGGTTTTCGGATCGTAAAACTCTGTTGCGAGGGAAGAACAAGTACGAGAGTAACTGCTCGTACCTTGACGGTACCTCGTTAGAAAGCCACGGCTAACTACGTGCCAGCAGCCGCGGTAATACGTAGGTGGCAAGCGTTATCCGGAAGTATTGGGCGTAAAGCGCGCGTAGGCGGTTTCTTAAGTCTGATGGGAAAGCCCACGGCTCAACCGTGGTGG
+
GGGGGGGGEGGGGGGGGGGGGGGGGGGGGGGFGGFGGGGGGFGGEGGGGGGGGGGGGGGGGGGGGGGGGGGFGGGGGGGGGGGGGGGCFFEGGGFGGGGGGEFFGGGGGGGGGFGFGGGGGFGGGGGGGGGGGGGGDGGGGGGGGGE:FFF<FFG@B<<FGGGGGGGGGGGEGGGGGGGGGGGGGGGGGDGGGDGGGGGGGGGGCFCFGGGGGGGCCDGGGGE*AFFFCDGFFGGGG=6/5CBEGDDGFG:C<CCFFFFFFFGGFC7)5)9>FFFFFFGF>1*9=@FBFFE(4?
@M04650:207:000000000-C238N:1:1101:28037:9256 1:N:0:19
ACTCCACGGGAGGCAGCAGTAGGGAATCTTCCGCAATGGACGAAAGTCTGACGGAGCAACGCCGCGTGAATGAACAAGGTTTTCGGATCGTAAAGCTCTGTTGTTAGGGAAGAATAGTGATAAAAGTAACTGACTATCATGTGACGGTACCTAACCAGAAAGCCTCGGCTAACTACGTGCCAGCAGCCGCGGTAATACGTAGGTGGCAAGCGTTGTCCGGAATTATTGGGCGTAAAGCGTGCGTAGGCGGTAAAATAAGTCTGATGTGAAAGCCCCCGGCTCAACCGGGGAGGG
+
FGGGG<FCGGFCGGGCGGC@-EFGGF8@CFCFECGGEEF<FGGGGGEFDEFE:FGCEFGFC@FEGEGG:F?CEGEFEEGGGGGCGGFGGGFBFDFFAGFEFGGF<BFGFFFGGGEFGGGGGGGFFGG@EFFFGGGGD<FAFFGDGGDGGEFGGBBEGFEGGGFGGFGGEBFFG;C@CFCFDFCGGGGGGDEGCEG9BFFFGDG<FGGGGFDC:=C837:DCG56?FGCFGFE:EDGC7>DBDEEGGDG59CCD0?*9FFFG*:7*:CBFBFF?)8@>9DE3<DFFFF>BF:609
@M04650:207:000000000-C238N:1:1101:2336:9284 1:N:0:19
ACTCCTACGGGAGGCAGCAGTAGGGAATCTTCCGCAATGGACGAAAGTCTGACGGAGCAACGCCGCGTGAACGATGAAGGTCTTAGGATCGTAAAGTTCTGTTATCAGGGAAGAACAAGTATTGGAGTAACTGCCAGTACCTTGACGGTACCTGACCAGAAAGCCACGGCTAACTACGTGCCAGCAGCCGCGGTAATACGTAGGTGGCAAGCGTTGTCCGGAATTATTGGGCGTAAAGCGAGCGCAGGCGGTTTCTTAAGTCTGATGTGAAATCTCGTGGCTCAACCACGAACG
+
FGGFGGD9@FEGGGCEGCGGEEGGCEDF<FCCFBE:CFGGGGGCC@CGFGGFGGGGG7,CCFDCECFCGGGFFECGFFGF89FFFGGGGGGGGG@FFGGG,FGGGGAGGGGDGF??<AF?AFAB<?EGFDFDFG8=DFGFFFDFGECEEG+>FDF<FAFCCG7F@CGGGEF*<@;;3BFFGCFFG@DC@CCCEEB>C?;8E98EGFG6CCCFEE5*20+:59EEGGCCFFG=@5751:6C)17BGGCDE579C37*=??@96CF?C*6B499F*/=?197EB<6FFFFFF)4;>
@M04650:207:000000000-C238N:1:1101:28751:9320 1:N:0:19
ACTCCTACGGGAGGCAGCAGTAGGGAATCTTCCGCAATGGACGAAAGTCTGACGGAGCAACGCCGCGTGAACGATGAAGGTCTTAGGATCGTAAAGTTCTGTTATCAGGGAAGAACAAGTATTGGAGTAACTGCCAGTACCTTGACGGTACCTGACCAGAAAGCCACGGCTAACTACGTGCCAGCAGCCGCGGTAATACGTAGGTGGCAAGCGTTGTCCGGAATTATTTGGCGTAAAGCGCGCGCAGGCGGTTTCTTAAGTCTGATGTGAAATCTCGTGGCTCAACCACGAACG
+
GGGGGGGGGGGGGGGGGGGGGGGGGGGGGGGGGGGGGGGGGGGGGGGGGGGGGGGGGGGGGGGGGGGGGGGGGCGGGGGGGGGGGGGGGGGGGGGGGGGGGGGGGGGGGGGGGGGGGGGGGGGGGGGGGGGGGGGFGGGGGGGGGGGGGGFFGGFFGGGGGGGGGGGGGGGGGGGGGEGGGGGGGGGGGGDGGEGGGGGGGGGEGGGGCFFGGGGCCFDDGDECFGGG7CFGFGDCGGFGB3>DGGGDEGG775DFFF4@EFGGFDFAFFFFFFBFF6FEFFGFFFFFF)71>9
@M04650:207:000000000-C238N:1:1101:16704:9352 1:N:0:19
ACTCCTACGGGAGGCAGCAGTAGGGAATCTTCCGCAATGGGCGAAAGCCTGACGGAGCAACGCCGCGTGAGTGATGAAGGTCTTAGGATCGTAAAACTCTGTTGTTAGGGAAGAACAAATTTGTTAGTAACTGAACAAGTCTTGACGGTACCTAACCAGAAAGCCACGGCTAACTACGTGCCAGCAGCCGCGGTAATACGTAGGGGGCAAGCGTTGTCCGGAATTATTGGGCGTAAAGCGCGCGCAGGCGGCTTCTTAAGTCTGATGTGAAAGCCCACGGCTTAACCGTGGAGG
+
GGGGGGGGGGGGGGGGGGGGGGGGGGGGGGGGGGGGGGGGGGGGGGGGGGGGGGGGGGGGGGGGGGGGGGGGGGGGGGGGGGGGGGGGGGGGGGGGGGGGGGGGGGGGGGGGGGGGGGGGGGGGGGGGGGGGGGGGGGGGGGGGGGGGGGGGGGGGGGGGGGGGGGGGGGGGGGGGGGGGGGGGGGGGGGGGGGGGGGGGBFGGGGGGGGGGGGGGGGGGGGGGGGGGGGGGFGGGGGFGFGFFGGGGFGGGDCFBFFFFGFFFFFG<FFFFFFFFFFGFFBG:FFFFFFF:<F
@M04650:207:000000000-C238N:1:1101:20331:9363 1:N:0:19
ACTCCTACGGGAGGCAGCAGTAGGGAATCTTCCACAATGGACGAAAGTCTGATGGAGCAACGCCGCGTGAGTGATGAAGGTTTTCGGATCGTAAAACTCTGTTGCGAGGGAAGAACAAGTACGAGAGTAACTGCTCGTACCTTGACGGTACCTCGTTAGAAAGCCACGGCTAACTACGTGCCAGCAGCCGCGGTAATACGTAGGTGGCAAGCGTTGTCCGGAATTATTGGGCGTAAAGCGCGCGCAGGCGGCCTTTTAAGTCTGATGTGAAAGCCCACGGCTTAACCGTGGA
+
GGGGGGGGGGGGGGGGGGGGGGGGGGGGGGGGGGGGGGGGGGGFGEGAFGGGGGGGGGGGGGGGGGGGGGGFGGGGGGGGGEFGGGGGGEEGGGGGGGGGGGGGGD@FGGGGGGGGFGGDF<F:FGGGGEFEGGGGGGGGGFGGADECFFGGGGG<FFGGGCCFBB@GGGDCFFGGGGGGGGGGGFEGFCEGGBGGGGFG:CFE+BEFGGGGGCEEGGCDEGEGF:FFE4FDB77=<FFGFDEDGGGGDGD<C39=?FFF9@:C@:CA4@B??@07::D>E974=@F>3>D6
@M04650:207:000000000-C238N:1:1101:28243:9383 1:N:0:19
ACTCCTACGGGAGGCAGCAGTAGGGAATCTTCCGCAATGGGCGAAAGCCTGACGGAGCAACGCCGCGTGAGTGATGAAGGTCTTAGGATCGTAAAACTCTGTTGTTAGGGAAGAACAAATTTGTTAGTAACTGAACAAGTCTTGACGGTACCTAACCAGAAAGCCACGGCTAACTACGTGCCAGCAGCCGCGGTAATACGTAGGTGGCAAGCGTTATCCGGAATTATTGGGCGTAAAGCGCGCGTAGGCGGTTTCTTAAGTCTGATGTGAAAGCCCACGGCTCAACCGTGGAGG
+
GGGGGGGGGGGFEGGGGGGGGGGGGGGGGGGFGGEGGFGGFGGDGGGGGGGGGGGGGGGGGGGGGGGGGGEEFGCGGGGGGGGGFGGFFGGFGGGGGGGGGGGFGGFG@FFFFEFG=ECGGGG9FBFGFGGGGGGGG?EGCFGG,DCFGGGGGGC@FFFGFGGGFGGGGGGGFFFAFGGGGGGGGC8CC>CGGGC;;BCFFGGEGFGGGFGFGG8EGDFGC>EEFGDFFFGGFG3EGF?DDGFBDDDGFGCCCGGF?@*9??FCFGGFFF=9@8@3(4CBB6DF47>>:FD1(4
@M04650:207:000000000-C238N:1:1101:13076:9405 1:N:0:19
ACTCCTACGGGAGGCAGCAGTAGGGAATCTTCCGCAATGGACGAAAGTCTGACGGAGCAACGCCGCGTGAACGATGAAGGTCTTAGGATCGTAAAGTTCTGTTATCAGGGAAGAACAAGTATTGGAGTAACTGCCAGTACCTTGACGGTACCTGACCAGAAAGCCACGGCTAACTACGTGCCAGCAGCCGCGGTAATACGTAGGTGGCAAGCGTTGTCCGGAATTATTGGGCGTAAAGCGCGCGCAGGCGGTTTCTTAAGTCTGATGTGAAATCTCGTGGCTCAACCACGAACG
+
GGGGGGGGGGGGGGGGGGGGGGGGGGGGGGGGGGGGGGGGGGGGGGGGGGGGGGGGGGGGGGGGGGGGGGGGGGGGGGGGGGGGGGGGGGGGGGGGGGGGGGGGGGGGGGGGGGDGGGGGGGGGGGGGGGGGGGGGGGGGGGGGGGGGGGGGGGGGGGGGGGGGGGGGGGGGGGGGGGGCGGGGGGGGGGGGGGGGGGGGGGGGGGGGGGGGGGGGGGGGGCGGGGGG77FFFGGDGGFG>DDEGGGGFGGDDGGFFFF4FFGGFFGFBFFFFFFFFFGDFFGFFFF?FDD073
@M04650:207:000000000-C238N:1:1101:17436:9414 1:N:0:19
ACTCCTACGGGAGGCAGCAGTAGGGAATCTTCCACAATGGACGAAAGTCTGATGGAGCAACGCCGCGTGTGTGATGAAGGATTTCGGTTCGTAAAGCACTGTTGTTAAGGAAGAATAGTAATAAGAGTAACTGTTTATTACGTGACGGTACTTAACCAGAAAGCCACGGCTAACTACGTGCCAGCAGCCGCGGTAATACGTAGGTGGCAAGCGTTATCCGGAATTATTGGGCGTAAAGCGCGCGTAGGCGGCAAGATTAGTCTGATGTGAAAGCCCCCGGCTCAACCGGGGAGG
+
GGGGGGGGGGGGGGGGGGGGGGGGGGGGGGGGGGGGGGGGGGGGGGGGGGGGGGGGGGGGGGGGGGGGGFGGGGGGGGGGGGGGGGGGGGGGGGGGGGGGGGGGGGGGGGGGGGGGGGGGGGGGGGGGGGGGGGGGGGGGGGGGGGGGGFGGGGGGFGGGGGGGGGGGGGGGGGGGGGGGGGGGGGGGFGGGGGGGGGGGGGGGGGGGGGGGGGGGGGGGGGDFFGGGGGGGEGGGGGFGFGFFGGGGFGGGGGGFFFFFFFGGFGGAFF?FFFFFFFGFFFGFFFFFFFFBFF
@M04650:207:000000000-C238N:1:1101:22315:9414 1:N:0:19
ACTCCTACGGGAGGCAGCAGTAGGGAATCTTCCACAATGGACGAAAGTCTGATGGAGCAACGCCGCGCGAGTGATGAAGGTTTTCGGATCGTAAAACTCTGTTGCGAGGGAAGAACAAGTACGAGAGTAACTGCTCGTACCTTGACGGTACCTCGTTAGAAAGCCACGGCTAACTACGTGCCAGCAGCCGCGGTAATACGTAGGTGGCAAGCGTTGTCCGGAATTATTGGGCGTAAAGCGCGCGCAGGCGGTCTTTTAAGTCTGATGTGAAAGCCCACGGCTCAACCGTGGA
+
GGGGGGGGGGGGGGGGGGGGGGGGGGGGGGGGGGGGGGGGGGGGGGGGGGGGGGGGGGGGGGGGGGG+CGGGGGGGGGGGGGGGGGGGGGGGGGGGGGGGGGGGGGGGGGGGGGGGGGGGGGGGGGGGFGGGGGGGGGGGGGGGGGGGGGGGGGGGGGGGGGGGGGGGGGGGGGGGGGGGGGGGGGGGGGGGGG>EGGGGGGGGGGGFGGGGGGGGGGGGGDGGGGGGFCGGBGGCFGFDFGFFGGGGFGGGGGG?FFFFGFGGFGGFFFFF?FFFFFGD>>G6@FFFFFEF
@M04650:207:000000000-C238N:1:1101:15679:9428 1:N:0:19
ACTCCTACGGGAGGCAGCAGTAGGGAATCATCCACAATGGACGAAAGTCTGATGGTGCAACGCCGCGTGAGCGAAGAAGGTTTTCGGATCGTAAAGCTCTGTTATGAGGGAAGAACAAGTACAAGAGTAACTGCTTGTACCTTGACGGTACCTCATTAGAAAGCCACGGCTAACTACGTGCCAGCAGCCGCGGTAATACGTAGGTGGCAAGCGTTGTCCGGAATTATTGGGCGTAAAGCGCGCGCAGGCGGCCTGTTAAGTCTGATGTGAAAGCCCACGGCTTAACCGGGGA
+
GGGGGGGGGGGGGGGGGGGGGGGGGGGGGGGGGGGGGGGGGFGGGGGFFGGGGGGGGGGGGGGGGGGGGGGGGGGGGGGGGGCFGGGGDFGGGGGGGGGGGGGGGGGGGGGGGGGGGDGFFGGGGGGGGGGGGGGGFDGGGGGGGGGFGGGFFGGG9FGGFCCGFBCFEGGGGFGGGGEFGGGGFGGGGGGGGEGEDEGG9BCEFGGGGGGGGGEC=FCDGCC5+9CGGGGGFGGGGGFGFGEFGGGDFDGGG3*966B=+@:760::FFFFFFFF:BD@DF)?FFFF(;D(
@M04650:207:000000000-C238N:1:1101:4630:9430 1:N:0:19
ACTCCTACGGGAGGCAGCAGTAGGGAATCATCCACAATGGACGAAAGTCTGATGGTGCAACGCCGCGTGAGCGAAGAAGGTTTTCGGATCGTAAAGCTCTGTTATGAGGGAAGAACAAGTACAAGAGTAACTGCTTGTACCTTGACGGTACCTCATTAGAAAGCCACGGCTAACTACGTGCCAGCAGCCGCGGTAATACGTAGGTGGCAAGCGTTGTCCGGAATTATTGGGCGTAAAGCGCGCGCAGGCGGCCTTTTAAGTCTGATGTGAAAGCCCACGGCTTAACCGTGGA
+
GGGGGGGGGGGGGGGGGGGGGGGGGGGGGGGGGGGGGGGGGGGGGGGGGGGFFGGFGGGGGGGGGGGGGGG8CGGGGGGGGGGGGGGGGDGGGGGGGFGGGGGGGFGFFEGGGGGGGGGGGGFGGGGGGGGGGGGGGGGGGGGGGGGGGGGGGGGGGGGGGGGGGGGGGGGGFGDFGGGGGGGGGGGGGGGGGGGGGGGGFFGGGGGGGGGGDGGGGGGGGGGGGGGGGGGFBGGEGD49@GEFGDDGEGGGGGG?FFFFGFGF?7>4=BFF?:F:?FGEB>GF=FFB05B?
@M04650:207:000000000-C238N:1:1101:6974:9458 1:N:0:19
ACTCCTACGGGAGGCAGCAGTAGGGAATCTTCCACAATGGACGAAAGTCTGATGGAGCAACGCCGCGTGAGTGATGAAGGTTTTCGGATCGTAAAACTCTGTTGCGAGGGAAGAACAAGTACGAGAGTAACTGCTCGTACCTTGACGGTACCTCGTTAGAAAGCCACGGCTAACTACGTGCCAGCAGCCGCGGTAATACGTAGGTGGCAAGCGTTGTCCGGAATTATTGGGCGTAAAGCGCGCGCAGGCGGCCTTTTAAGTCTGATGTGAAAGCCCACGGCTTAACCGTGGA
+
GGGGGGGGGGGGGGGGGGGGGGGGGGGGGGGGGGGGGGGGGGGGGGGGGGGGGGGGGG<FGGGGGGGGGCFFGGGGGGGGGGGGGGGGGGGGGGGGGGGGGGGGGGEGGGGGGGGGGGGGGGGGGGGGGGGGGGGGGGGGGGGGGGGGGGGGGGGGGGGGGGGGGGGGGGGGGGGGGGGGGGGGGGGGGGGGGGDDFGGGGGGCCFGGGGGFGGGGGGGGGGDGCFGGGGGGDGGEGGFGFGFFGGGGFGGGGGGB?=@FGFGGFFGFFFFFFFFFFFGDFF7??FFB?FF:
@M04650:207:000000000-C238N:1:1101:8049:9471 1:N:0:19
ACTCCTACGGGAGGCAGCAGTGGGGAATATTGCACAATGGGGGGAACCCTGATGCAGCCATGCCGCGTGAATGAAGAAGGCCTTCGGGTTGTAAAGTTCTTTCGGTGATGAGGAAAACTGGGGTGTTAATAGCACTTTAGGTTGACGTTAGTTACAGAAGAAGCACCGGCTAACTCCGTGCCAGCAGCCGCGGTAATACGGAGGGTGCAAGCGTTAATCGCAATGACTGGGCGTAAAGGGCACGCAGGCGGTGACTTAAGTGAGATGTGAAAGCCCTGGGCTTAACCTAGGAAT
+
GGGGGGGGGGGGGGGDGGGGGGGGGGGGGGGGGFGFFGGGGDGGGEGEGGGCFEFFGGGGGGGGGGGGGGGGGDCFC8FCEFFGGGGGGGGGC<FGGGFGGGGFCF7FGFFFFFACCFFGGGGEG:C@9FFF?=FGCG?CFCFCECECG+<FG9<:BFCC7BA78CFCCGGGFFGFC>EFEC+<@@CC8?C*:C8*AF788C*88E876CFGCEG55CFF***:9CCFC45C:ED**:6*797>D3C<>3>D3*9=99*9E*7>4>*66*1*955:3(<)<?G)6@=9(*0)53
@M04650:207:000000000-C238N:1:1101:24903:9536 1:N:0:19
ACTCCTACGGGAGGCAGCAGTAGGGAATCTTCCACAATGGACGAAAGTCTGATGGAGCAACGCCGCGTGAGTGATGAAGGTTTTCGGATCGTAAAACTCTGTTGCGAGGGAAGAACAAGTACGAGAGTAACTGCTCGTACCTTGACGGTACCTCGTTAGAAAGCCACGGCTAACTACGTGCCAGCAGCCGCGGTAATACGTAGGTGGCAAGCGTTGTCCGGAATTATTGGGCGTAAAGCGCGCGCAGGCGGCCTTTTAAGTCTGATGTGAAAGCCCACGGCTTAACCGTGGA
+
GGGGGGGGGGGGGGGGGGGGGGGGGGGGGGGGGGGGGGGGGGGGGGGGGGGGGGGGGGGGGGGGGGGGGGGGGGGGGGGGGGGGGGGGGGGGGGGGGGGGGGGGGGGGGGGGGGGGGGGGGGGGGGGGGGGGGGGGGGGGGGGGGGGGGGGGGGGGGGGGGGGGGGGGGGGGGGGGGGGGGGGGGGGGGGGGGGGGGGGGGGGGGGGGGGGGGGGGGGGGGDGGGGGGGGGGFGGGGGFGFGFFGGGGFGGGGDGFFFFFCFGGFGGFFFFFFFFFFFGFFFGFFFFF<FE?
@M04650:207:000000000-C238N:1:1101:21326:9545 1:N:0:19
ACTCCTACGGGAGGCAGCAGTAGGGAATCATCCACAATGGACGAAAGTCTGATGGTGCAACGCCGCGTGAGCGAAGAAGGTTTTCGGATCGTAAAGCTCTGTTATGAGGGAAGAACAAGTACAAGAGTAACTGCTTGTACCTTGACGGTACCTCATTAGAAAGCCACGGCTAACTACGTGCCAGCAGCCGCGGTAATACGTAGGTGGCAAGCGTTGTCCGGAATTATTGGGCGTAAAGCGCGCGCAGGCGGCCTTTTAAGTCTGATGTGAAAGCCCACGGCTTAACCGTGGA
+
GGGGGGGGGGGGGGGGGGGGGGGGGGGGGGGGGGGGGGGGGGGGGGGGGGGGGGGGGGGGGGGGGGGGGGGGGGGGGGGGGGGGGGGGGGGGGGGGGGGGGGGGGGGGGGGGGGGGGGGGGGGGGGGGGGGGGGGGGGGGGGGGGGGGGGGGGGGGGGGGGGGGGGGGGGGGGGGGGGGGGGGGGGGGGGGGGGGGGGGGGGGGGGGGGGGGGGGGGGGGGGGGGGGGGGGGFGGGGGFGFD3BGGGGFGGGGGGFFFFFC4*>=FFDFFFFF::3<FGFFFGFFFFF?FEF
@M04650:207:000000000-C238N:1:1101:26268:9575 1:N:0:19
ACTCCTACGGGAGGCAGCAGTAGGGAATCTTCCACAATGGACGAAAGTCTGATGGAGCAATGCCGCGTGTGCGAAGAAGGTCTTCGGATCGTAAAGCACTGTTGTTAAGGAAGAATGACAGTAAGGGTCACTATTTACTGTGTGACGGTACTTAACCAGAAAGCCACGGCTAACTACGTGCCAGCAGCCGCGGTAATACGTAGGTGGCAAGCGTTATCCGGAATTATTGGGCGTAAAGCGCGCGTAGGCGGCGAGATTAGTCTGATGTGAAAGCCCCCGGCTCAACCGGGGAGG
+
GGGGGGGGGGGGGGGGGGGGGGGGGGGGGGGGGGGGGGGGGGGGGGGGGGGGGGGGGGGGGGGGGGGGGGGGGGGGGGGGGGGGGGGGGGGGGGGGGGGGGGGGGGGGGGGGGGGGGGGGGGGGGGGGGGGGGGGGGGGGGGGGGGGGGGGGGGGGGGGGGGGGGGGGGGGGGGGGGGGGGGGGGGGGGGEGGGGGGGGGGGGGGGGGGGGGGGGGFGGGEGCGFGGGGGGGFGGGGGFGFGFFGGGGFGGGGGD<:FFFEFGGFGGFFFFBF?>5<BGFFFC??FFFFFF>FF
@M04650:207:000000000-C238N:1:1101:23891:9588 1:N:0:19
ACTCCTACGGGAGGCAGCAGTAGGGAATCTTCCACAATGGACGAAAGTCTGATGGAGCAACGCCGCGTGAGTGATGAAGGTTTTCGGATCGTAAAGCTCTGTTGTGAGGGAAGAACAAGTATAGGAGTAACTGCCTGTACCTTGACGGTACCTCATTAGAAAGCCACGGCTAACTACGTGCCAGCAGCCGCGGTAATACGTAGGTGGCAAGCGTTGTCCGGAATTATTGGGCGTAAAGCGCGCGCAGGCGGCCTTTTAAGTCTGATGTGAAAGCCCACGGCTTAACCGTGGA
+
GGGGGGGGGGGGGGGGGGGGGGGGGGGGGGGGGGGGGGGGGGGGGGGGGGGGGGGGGGGGGGGGGGGGGGGGGGGGGGGGFGGGGGGGGGGGGGGGGGGGGFGGGGGGGGGGGGGGGGGGGGGGGFGGGGGGGGGGGGGGGGGGGGGGGGGGGGGGGGGGGGGGGGGGGGGGGGGGG>FEGGGGGGGGGGGGGGGGGGGGGGGGGGGGGGGGGGGGGGGGGGEGGGGGGDGGEGGGGFFGFGFBGGGGFGGGGDG4=FFFFFGGF:0<FFFFFFF>2?GEFFGFFFFFFFFF
@M04650:207:000000000-C238N:1:1101:26292:9608 1:N:0:19
ACTCCTACGGGAGGCAGCAGTAGGGAATCTTCCACAATGGACGAAAGTCTGATGGAGCAACGCCGCGTGAGTGATGAAGGTTTTCGGATCGTAAAACTCTGTTGCGAGGGAAGAACAAGTACGAGAGTAACTGCTCGTACCTTGACGGTACCTCGTTAGAAAGCCACGGCTAACTACGTGCCAGCAGCCGCGGTAATACGTAGGTGGCAAGCGTTGTCCGGAATTATTGGGCGTAAAGCGCGCGCAGGCGGCCTTTTAAGTCTGATGTGAAAGCCCACGTCTTAACCGTGGA
+
GGGGGGGGGGGGGGGGGGGGGGGGGGGGGGGGGGGGGGGGGGGGGGGGGGGGGGGGGGGGGGGGGGGGGGGGGGGGGGGGGGGGGGGGGGGGGGGGGGGGGGGGGGGGGGGGGGGGGGGGGGGGGGGGGGGGGGGGGGGGGGGGGGGGGGGGGGGGGGGGGGGGGGGGGGGGGGGGGGGGGGGGGGGGGGGGGGGGGGGGGGGGGGGGGGFFGGGGGGGGGDGGGFGGGGGGFGGGGGFGFGFFGGGGFGGGGGDFF4FFGFGGFGGFFFF?FFFFFFGFFFGFFFFFFFF?
@M04650:207:000000000-C238N:1:1101:12578:9618 1:N:0:19
ACTCCTACGGGAGGCAGCAGTGGGGAATATTGCACAATGGGGGAAACCCTGATGCAGCAACGCCGCGTGAGTGATGACGGTCTTCGGATTGTAAAGCTCTGTCTTTAGGGACGATAATGACGGTACCTAAGGAGGAAGCCACGGCTAACTACGTGCCAGCAGCCGCGGTAATACGTAGGTGGCAAGCGTTGTCCGGAATTATTGGGCGTAAAGCGCGCGCAGGCGGCCTTTTAAGTCTGATGTGAAAGCCCACGGCTTAACCGTGGAAGGTCATTGGAAACTGGAAGGCTTG
+
GGGGGGGGGGGGGGGGGGGGGGGGGGGGGGGGGGGGGGGGGGGGGGGGGGGGGGGGGGGGGGGGGGGGGGGGGGGGGGGGGGGGGGGDGGGGGGGGGGGGGGGGGGGGGGGGGGGGGGGGGGGGGGGGGGGGGGGGGGGGGGGGGGCGGGGGGGGGGGGGGGGGGGGGGGGGGGGGGGGGGGGGGDDGGGGGFFGECEFGFGG9@FGDGGGGGCEGGGDG5DGGGGGGGGGGFGDFDGF7@*=?FD::FFFFGG35@EFFGFDC@<D?FDFBFFF6:2CB?A7?:@F0<F44
@M04650:207:000000000-C238N:1:1101:11077:9660 1:N:0:19
ACTCCTACGGGAGGCAGCAGTAGGGAATCATCCACAATGGACGAAAGTCTGATGGTGCAATGCCGCGTGAGCGAAGAAGGTTTTCGGATCGTAAAGCTCTGTTATGAGGGAAGAACAAGTACAAGAGTAACTGCTTGTACCTTGACGGTACCTCGTTAGAAAGCCACGGCTAACTACGTGCCAGCAGCCGCGGTAATACGTAGGTGGCAAGCGTTGTCCGGAATTATTGGGCGTAAAGCGCGCGCAGGCGGCCTTTTAAGTCTGATGTGAAAGCCCACGGCTTAACCGTGGA
+
GGGGGGGGGGGGGGGGGGGGGGGGGGGGGGGGGGGGGGGGGGGGGGGGGGGGGGGGGGGGGGGGGGGGGGGGGGGGGGGGGGGGGGGGGGGGGGGGGGGGGGGGGGGGGGGGGGGGGGGFGGGGGGGFGGGGGGGGGGGGGGGGFGGGFGGGGGGGGGGGGGGGGGGGGGFGGGGGFGGGGCGFGGGGGGGGDEEEGGGGFGGGGGCGGGGGGGGGGGGD5CCGGGGG?F;EEEGGGFFGFCEFGDGGEGDGGGGFB=FFGFGGFGFAB4@?F@@F??CBFFGFFFFB3@@?
@M04650:207:000000000-C238N:1:1101:21776:9661 1:N:0:19
ACTCCTACGGGAGGCAGCAGTAGGGAATCTTCCACAATGGACGAAAGTCTGATGGAGCAACGCCGCGTGAGTGATGAAGGTTTTCGGATCGTAAAGCTCTGTTGTGAGGGAAGAATAAGTACAGGAGTAACTGTCTGTACCTTGACGGTACCTCATTAGAAAGCCACGGCTAACTACGTGCCAGCAGCCGCGGTAATACGTAGGTGGCAAGCGTTGTCCGGAATTATTGGGCGTAAAGCGCGCGCAGGCGGCCTTTTAAGTCTGATGTGAAAGCCCACGGCTTAACCGTGGA
+
GGGGGGGGGGGGGGGGGGGGGGGGGGGGGGGGGGGGGGGGGGGGGGGGGGGGGGGGGGGGGGGGGGGGGGGGGGGGGGGGGGGGGGGGGGGGGGGGGGGGGGGGGGGGGGGGGGGGGGGGGGGGGGGGGGGGGGGGGGGGGGGGGGGGGGGGGGGGGGGGGGGGGGGGGGGGGGGGGGGGGGGGGGGGGGGGGGGGGGGGGGGGGGGGGGGGGGGGGGGGGGGGGGGGGGGGFGGGGGFGFGFFGGGDBGGGGGGFFFFFFFGGFFGFFFFFFFFF?FG:@FGFFFFFFFFF
@M04650:207:000000000-C238N:1:1101:14588:9679 1:N:0:19
ACTCCTACGGGAGGCAGCAGTAGGGAATCTTCCGCAATGGACGCAAGTCTGACGGAGCAACGCCGCGTGTGTGATGAAGGATTTCGGTTCGTAAAGCACTGTTGTTAAGGAAGAATAGTAATAAGAGTAACTGTTTATTACGTGACGGTACTTAACCAGAAAGCCACGGCTAACTACGTGCCAGCAGCCGCGGTAATACGTAGGTGGCAAGCGTTATCCGGAATTATTGGGCGTAAAGCGCGCGTAGGCGGCAAGATTAGTCTGATGTGAAAGCCCCCGGCTCAACCGGGGAGG
+
GGGGGGGGGGGGGGGGGGGGGGGGGGGGGGGGGGGGGGGGGGGGGGGGGGGGGGGGGGGGGGGGGGGGGGGGGGGGGGGGGGGGGGGGGGGGGGGGGGGGGGGGGGGGGGGGGGGGGGGGGGGGGGGGGGGGGGGGGGGGGGGGGGGGGGGGGGGGGGGGGGGGGGGGGGGGGGGGGGGGGGGGGGGGGGGGGGGGGGGGGGGGGGGGGGGGGGGGGGGGGGGGGGGGGGGGFGGGGFFGFGFFGCD5?DGGGGGF?BFFGF:FFGGFFBBFFFF>89DFF>GFFF>>BDD6BF
@M04650:207:000000000-C238N:1:1101:12430:9699 1:N:0:19
ACTCCTACGGGAGGCAGCAGTGGGGAATATTGCACAATGGGCGGAAGCCTGATGCAGCGACGCCGCGTGGGGGATGACGGTCTTCGGATTGTAAACCTCTTTCAGTAGGGACGAAGCGCAAGTGACGGTACCTGCAGAAGAAGCACCGGCCAACTACGTGCCAGCAGCCGCGGTAATACGTAGGGTGCGAGCGTTGTCCGGAATTACTGGGCGTAAAGAGCTCGTAGGCGTTTTGTCGCGTCGTCTGTGAAATCCTCCAGCTTAACTGGGGGCGTGCAGGCGATACGGGCAGAC
+
GGGGGGGGGGGGCGGGGGGGGGGGGGGGGGGGGGGGGGGGGGGGGGGGGGGGGGGFGGGGGGGGGGGGGGEGGGGGGGGGGGGGGGGCFGGGGGGGGGGGGGGGGGGGGGGFGGGGGDGGDGGFGGGGGGGGGGGGGGGGFGGGGGGGGGGGGGGGGEGGGGGFGCGGGGGGDFCEFGGGGGFGGGGGDCCEEEECE9FCEECFGFGGGGGGGEEGFDGGDFCGGG55ED*>@:*A7577BD55*9CFF=>FF:FB*7)0<<C7@FF2:4<:5)>3:?CFB118:>F01>34(.
@M04650:207:000000000-C238N:1:1101:26696:9730 1:N:0:19
ACTCCTACGGGAGGCAGCAGTAGGGAATCTTCCACAATGGACGAAAGTCTGATGGAGCAACGCCGCGTGAGTGATGAAGGTTTTCGGATCGTAAAACTCTGTTGCGAGGGAAGAACAAGTACGAGAGTAACTGCTCGTACCTTGACGGTACCTCGTTAGAAAGCCACGGCTAACTACGTGCCAGCAGCCGCGGTAATACGTAGGTGGCAAGCGTTGTCCGGAATTATTGGGCGTAAAGCGCGCGCAGGCGGCCTTTTAAGTCTGATGTGAAAGCCCACGGCTTAACCGTGGA
+
GGGGGGGGGGGGGGGGGGGGGGGGGGGGGGGGGGGGGGGGGGGGGGGGGGGGGGGGGGGGGGGGGGGGGGGGGGGGGGGGGGGGGGGGGGGGGGGGGGGGGGGGGGGGGGGGGGGGGGGGGGGGGGGGGGGGGGGGGGGGGGGGGGGGGGGGGGGGGGGGGGGGGGGGGGGGGGGGGGGGGGGGGGGGGGGGGGGGGGGGGGGGGGGGGCGGGGGGGGGGGGGGGGGGDGGGFGDGGDFD@DFFGDGGBGGDGGGFFF4F?FFG?GFFFFFFFFFF?<D>EBGFFFFFFFE0
@M04650:207:000000000-C238N:1:1101:28956:9736 1:N:0:19
ACTCCTACGGGAGGCAGCAGTAGGGAATCTTCCACAATGGACGAAAGTCTGATGGAGCAACGCCGCGTGAGCGAAGAAGGTTTTCGGATCGTAAAGCTCTGTTGTGAGGGAAGAACAAGTACGAGAGTAACTGCTCGTACCTTGACGGTACCTCGTTAGAAAGCCACGGCTAACTACGTGCCAGCAGCCGCGGTAATACGTAGGTGGCAAGCGTTGTCCGGAATTATTGGGCGTAAAGCGCGCGCAGGCGGCCTTTTAAGTCTGATGTGAAAGCCCACGGCTTAACCGTGGA
+
GGGGGGGGGGGGGGGGGGGGGGGGGGGGGFGGGGGGGGGGGGGGGGGGGGGGGGGFFGGGGGGGGGGGGGGGGGGG7FGGGGGGGGDGGGDGGGGGGGGGGGGGGGGGGGGGGGGGGGGGGGGGGGGGGGGGFGGGGGGGGGGGGGGGFGGGGGGFGFGGGGGGGGGGGGGGGGGGGGGCGGGGGGGGGGGGGGGDGGGGGGGGGGGGGGGGEGGEGFCDGGGGGGGGCGFGBGCGGGFGFGFFGGGDEDGG3DDFF?7@FFF:?GGFFFFFFF>F:<D>D>GFFFFFFFF0
@M04650:207:000000000-C238N:1:1101:28150:9756 1:N:0:19
ACTCCTACGGGAGGCAGCAGTAGGGAATCTTCCACAATGGACGAAAGTCTGATGGAGCAACGCCGCGTGAGCGAAGAAGGTTTTCGGATTGTAAAGCTCTGTTATGAGGGAAGAACAAGTACAGGAGTAACTGTCTGTACCTTGACGGTACCTCATTAGAAAGCCACGGCTAACTACGTGCCAGCAGCCGCGGTAATACGTAGGTGGCAAGCGTTGTCCGGAATTATTGGGCGTAAAGCGCGCGCAGGCGGCCTTTTAAGTCTGATGTGAAAGCCCACGGCTTAACCGTGGA
+
GGGGGGGGGGGGGGGGGGGGGGGGGGGGGGGGGGGGGGGGGCFGGGGGGGGGGGFGGGGGGGGGGGGGGGGGGGEGDGGGGGGGGGGGGEGGGGGGGGGGGGGGGGGGGGGGGGGGGGDFFGGGGGGEGFFFGFGGGGGGEGGGGGGDGGGGGGGGGGGGGFGGGGGGGGGGGGGFFEGGFFGGGGCGCEDGGGGGGGGGGGGGGGDFGGGFEGGGGGGGGDCECFGGGGGFFGGDGGFGFGFFGGGGEGGG:3CFFFF?:?FFFGGA?FFFFFF31:DDF>GFBFF>F@E<
@M04650:207:000000000-C238N:1:1101:7134:9779 1:N:0:19
ACTCCTACGGGAGGCAGCAGTAGGGAATCTTCCACAATGGACGAAAGTCTGATGGAGCAACGCCGCGTGAGTGATGAAGGTTTTCGGATCGTAAAACTCTGTTGCGAGGGAAGAACAAGTACGAGAGTAACTGCTCGTACCTTGACGGTACCTCGTTAGAAAGCCACGGCTAACTACGTGCCAGCAGCCGCGGTAATACGTAGGTGGCAAGCGTTGTCCGGAATTATTGGGCGTAAAGCGCGCGCAGGCGGCCTTTTAAGTCTGATGTGAAAGCCCACGGCTTAACCGTGGA
+
GGGGGGGGGGGGGGGGGGGGGGGGGGGGGGGGGGGGGGGGFGGGGGGGGGGGGGGGGGGGGGGGGGGFGGGGGGGGGGGGGGGGGGGGGGGGGGGGGGGGGGGGGGGGGGGGGGGGGGGGGGGGGGGGGGGGFGGGGGCFGGFFFFGEFFGGGGGFGGGGGGGGGGGGGGGEGFGGGGGFFFFDFFGFGGGGGGGGGEFGFCGGGGCFGGFGDGC5EFGGG:8CF7CGGFCF>C<57CFD>7@@DGGCBDCDGGG49@FFGFGGFGGAFFF?FFFFFBD3BBGF47FBBF38
@M04650:207:000000000-C238N:1:1101:11366:9791 1:N:0:19
ACTCCTACGGGAGGCAGCAGTAGGGAATCTTCCGCAATGGACGAAAGTCTGACGGAGCAACGCCGCGTGAACGATGAAGGTCTTAGGATCGTAAAGTTCTGTTATCAGGGAAGAACAAGTATTGGAGTAACTGCCAGTACCTTGACGGTACCTGACCAGAAAGCCACGGCTAACTACGTGCCAGCAGCCGCGGTAATACGTAGGTGGCAAGCGTTGTCCGGAATTATTGGGCGTAAAGCGCGCGCAGGCGGCCTTTTAAGTCTGATTTGAAAGCCCACGGCTTAACCGTGGA
+
GGGGGGGGGGGGGGGGGGGGGGGGGGGGGGGGGGGGGGGGGGEGGGGGGGGGGGGGGGGGGGGGGGEGGGGGGGGGGGGGGGGGGGGGGGGGGGGGGGGGGGGGGGGGGGGGGGGGGGGGGGGGGGFGGGGGGFGGGGGGGGGGGGGDGGGGGGGGGGGGGGGGGGGGEGGGGGGGGGGGGGGGGGCFCEGGGGGGGGGGGGGGGGGGGGGGGGGGGGGGGGGGGGGGDG8FDEGGGGFCE)75DGDGDCCDCDDFFFFFGFGGFC*-*@FFF?:FBFGEB>D:FFFF?FB0
@M04650:207:000000000-C238N:1:1101:27789:9794 1:N:0:19
ACTCCTACGGGAGGCAGCAGTAGGGAATCTTCCGCAATGGACGAAATTCTGACGGAGCAACGCCGCGTGAACGATGAAGGTCTTAGGATCGTAAAGTTCTGTTATCAGGGAAGAACAAGTATTGGAGTAACTGCCAGTACCTTGACGGTACCTGACCAGAAAGCCACGGCTAACTACGTGCCAGCAGCCGCGGTAATACGTATGTGGCAAGCGTTGTCCGGAATTATTGGGCGTATAGCGCGCGCAGGCGCTTTCTTAAGTCTGATGTGAAAGCCCACGGCTTAACCGAGGA
+
E@AEEF<,::@F:CGGC:6<EEFFGFGGGGGC9;FF+8,;<6:BC@,C;,EF9@@6:CFG@6++@6+@CGFDFE<F<CFFCDFGGCEFF<?FFGFCEF,F<B,CC<F<<=FFGG8F8EFGGGCGDEFFC9FEED=F<DFFG?DEGE7:@FF3FF8<D<@=>><CFGGEGC*:>:=@E:FC7FFGFGG@F****4B8CFGG,?,??+9C6A5:*1=/CG7/8*::+4A<+9*>>C3*9>6CBDFB3C)3:))19CDFFFF=F*:7@FC<F*97/).>10)7>BDF7**,(0)2
@M04650:207:000000000-C238N:1:1101:23145:9811 1:N:0:19
ACTCCTACGGGAGGCAGCAGTAGGGAATCTTCCGCAATGGACGAAAGTCTGACGGAGCAACGCCGCGTGAGTGATGAAGGTCTTCGGATCGTAAAACTCTGTTGTCAGGGAAGAACAAGTGATGTTCAAATAGGGCATCACCTTGACGGTACCTGACCAGAAAGCCCCGGCTAACTACGTGCCAGCAGCCGCGGTAATACGTAGGTGGCAAGCGTTGTCCGGAATTATTGGGCGTAAAGCGCGCGCAGGCGGCCTTTTAAGTCTGATGTGAAAGCCCACGGCTTAACCGTGGA
+
GGGGGGGGGGGGGGGGGGGGGGGGGGGGGGGGGGGGGGGGGGGGEGGGGGGGGGGGGGGGGGGGGGGGGGGGGGGGGGGGGGGGGGGGGGGGGGGGGGGGGGGGGGGGGGGGGGGGGGGGGGGGGGGGGGGFGGGGGGGGGGGGGGGGGGGGGGGGGGGGGGGGGGGGGGGGGGGGGGGGGGGGGGGGGGGGGGGGGGGGGGFFGGGGGGGGGGGGGGGGGGGGGGFGGGGGFGGGGGFGFGFFGGGGFGGGGGG@BFFFGFGGFGGFFFFFFFFFFFGFFFGEFFFFFFFFF
@M04650:207:000000000-C238N:1:1101:12843:9812 1:N:0:19
ACTCCTACGGGAGGCAGCAGTGGGGAATATTGCACAATGGGGGGAACCCTGATGCAGCCATGCCGCGTGAATGAAGAAGGCCTTCGGGTTGTAAAGTTCTTTCGGTGATGAGGAAGACTGGGGTGTTAATAGCACTTTAGGTTGACGTTAGTTACAGAAGAAGCACCGGCTAACTCCGTGCCAGCAGCCGCGGTAATACGGAGGGTGCAAGCGTTAATCGGAATGACTGGGCGTAAAGCGCACGCAGGCGGTCAATTAAGTCAGATGTGAAAGCCCCGAGCTTAACTTGGGAAT
+
GGGGGGGGGGGGGGGGGGGGGGGGGGGGGGGGGGGGGGGGGGGGGGGGGGGGGGGGGGGGGGGGGGGGGGFGGGGGGGGGGGGGGGGCBFGG9FGGGGGGGGGGGGGGGGGGGGFGGGFFGGGGGCGGGGGGGGFFGCFFGGGGGCGFGGGGGGGGGGGGGGGGGGGGGGEGGGGGGGFGGGGGGFFGGGGGGGGEFFGGGGGGGGGGGGGGG=EGGGGGGDGGGGGGGGGGBEDGGGFC5DFFGDC<EGG<<DDF8?F?FFCFFFG>4BFFFFFF?FGF>BGFFFF4<F>?7:
@M04650:207:000000000-C238N:1:1101:17608:9836 1:N:0:19
ACTCCTACGGGAGGCAGCAGTAGGGAATCTTCCACAATGGACGAAAGTCTGATGGAGCAATGCCGCGTGAGTGAAGAAGGTTTTCGGATCGTAAAGCTCTGTTGTGAGGGAAGAACAAGTATAGGAGTAACTGCCTGTACCTTGACGGTACCTCATTAGAAAGCCACGGCTAACTACGTGCCAGCAGCCGCGGTAATACGTAGGTGGCAAGCGTTGTCCGGAATTATTGGGCGTAAAGCGCGCGTAGGCGGTTTCTTAAGTCTGATGTGAAAGCCCACGGCTCAACCGTGGAGG
+
GGGGGGGGGGGGGGGGGGGGGGGGGGGGGGGGGGGGGGGGGGGGGGGGGGGGGGGGGGGGGGGGGGGGGGGGGGGGGGGGGGGGGGGGGGGGGGGGGGGGGGGGGGGGGGGGGGGGGGGGGGGGGFGGGGGGGGGGGGGGGGGGGGGGGGGGGGGGGGGGGGGGGGGGGGGGGGGGGGGGGGGGGGGGGGGGGGCEGGFGGGGGGFGGGFGGGEGGGDDGGGGFGGGGGGGDDGGGGGBDFDBEDDDDFCDDGGGFF@7BFFGGFGFF6=?4@:451:GEFFG?FFFF?FF::B
@M04650:207:000000000-C238N:1:1101:10602:9838 1:N:0:19
ACTCCTACGGGAGGCAGCAGTAGGGAATCTTCCACAATGGACGAAAGTCTGATGGAGCAACGCCGCGTGAGTGATGAAGGTTTTCGGATCGTAAAACTCTGTTGCGAGGGAAGAACAAGTATGAGAGTAACTGCTCATACCTTGACGGTACCTCGTTAGAAAGCCACGGCTAACTACGTGCCAGCAGCCGCGGTAATACGTAGGTGGCAAGCGTTGTCCGGAATTATTGGGCGTAAAGCGCGCGCAGGCGGCCTTCTAAGTCTGATGTGAAAGCCCACGGCTTAACCGTGGA
+
GGGGGGGGGGGGGGGGGGGGGGGGGGGGGGGGGGGGGGGGGGGFGGGGGGGGGGGGGGGGGGGGGGGFGGGGGGGGGGGGGGGGGGGGGGGGGGGGGGGGGGGGGGGGGGGGGGGGGGGGGGGGGGGGGGGGGGGGGGGGGGGGGGGGGGGGGGGGGGEFGGGGGGGGDGGGFGGGGGGGGGGGGGGGDEGGGGGGGGGGFFGGGGGGGGGGGGGEGGFDGDGGEGGGGGGGFGDGGGFGFGFFGGGGEGGGGG49BFFFFFFGF*:>6=BFF?0761DBFF9FFFFF:FE:
@M04650:207:000000000-C238N:1:1101:20773:9845 1:N:0:19
ACTCCTACGGGAGGCAGTAGTAGGGAATCTTCCACAATGGACGAAAGTCTGATGGAGCAACGCCGCGTGAGTGATGAAGGTTTTCGGATCGTAAAACTCTGTTGCGAGGGAAGAACAAGTACGAGAGTAACTGCTCGTACCTTGACGGTACCTCGTTAGAAAGCCACGGCTAACTACGTGCCAGCAGCCGCGGTAATACGTAGGTGGCAAGCGTTGTCCGGAATTATTGGGCGTAAAGCGCGCGCAGGCGGCCTTTTAAGTCTGATGTGAAAGCCCACGGCTTAACCGTGGA
+
GGGGGGGGGGGGGGGGGFGGGGGGGGGGGGGGGGGGGGGGGGGGGGGGGGGGGGGGGGGGGGGGGGGGGGGGGGGGGGGGGGGGGGGGGGGGGGGGGGGGGGGGGGGGGGGGG,FGGGGGGGGGGGGGGGGGGGGGGGGGGGGGGGGGGGGGGGGGGGGGGGFGGGGGGGGGGGGFGDGGGGGGGGGGGCGGGGGGGFFGFGGGGGGGFGGGGGG5EGGGGGDGGGGGGGGGFGGGGFFGFGFFGGGGFGGGGGGFFBFF?=:CFGGFFFFFFF@3:?GFFFGFFFFF?@DF
@M04650:207:000000000-C238N:1:1101:16698:9853 1:N:0:19
ACTCCTACGGGAGGCAGCAGTAGGGAATCTTCCACAATGGACGAAAGTCTGATGGAGCAACGCCGCGTGAGTGATGAAGGTTTTCGGATCGTAAAACTCTGTTGCGAGGGAAGAACAAGTACGAGAGTAACTGCTCGTACCTTGACGGTACCTCGTTAGAAAGCCACGGCTAACTACGTGCCAGCAGCCGCGGTAATACGTAGGTGGCAAGCGTTGTCCGGAATTATTGGGCGTAAAGCGCGCGCAGGCGGCCTTTTAAGTCTGATGTGAAAGCCCACGGCTTAACCGTGGA
+
GGGGGGGGGGGGGGGGGGGGGGGGGGGGGGGGGGGGGGGGGGGGGGGGGGGGGGGGGGGGGGGGGGGGGGGGGGGGGGGGGGGGGGGGGGGGGGGGGGGGGGGGGGGGGGGGGGGGGGGGGGGDGGGGGGGGGGGGGGGGGGGGGGGGGGGGGGGGGGGGGGGGGGGGGGGGGGGGGGGGGGGGGGGGGGGGGGGGGGGGDGGGGGGGGGGGEGGGGGGGGDGGGGGGCFFGEGGGGFFGEGFFGGGGFGGGGGGFFFFFGFGG?FF>FFFFBF>>:BGBDBGFFFFFFFFF
@M04650:207:000000000-C238N:1:1101:17212:9869 1:N:0:19
ACTCCTACGGGAGGCAGCAGTAGGGAATCTTCCACAATGGACGAAAGTCTGATGGAGCAACGCCGCGTGAGTGATGAAGGTTTTCGGATCGTAAAACTCTGTTGCGAGGGAAGAACAAGTACGAGAGTAACTGCTCGTACCTTGACGGTACCTCGTTAGAAAGCCACGGCTAACTACGTGCCAGCAGCCGCGGTAATACGTAGGTGGCAAGCGTTGTCCGGAATTATTGGGCGTAAAGCGCGCGCAGGCGGCTTTTTAAGTCTGATGTGAAAGCCCACGGCTTAACCGTGGA
+
GGGGGGGGGGGGGGGGGGGGGGGGGGGGGGGGGGGGGGGGGGGGGGGGGGGGGGGGGGGGGGGGGGGGGGGGGGGGGGGGGGGGGGGGGGGGGGGGGGGGGGGGGGGGGGGGGGGGGGGGGGGGGGGGGGGGGGGGGGGGGGGGGGGGGGGGGGGGGGGGGGGGGGGGGGGGGGGGGGGGGGGGGGGGGGGGGGGGGGGGGGGGGGGGGGGGGGEGGGGGGGGGGGGGGGGGFGGEGFFG>DDEGGGGFDGGD3FF@F4FFFGGF>CAFFFFFFFFFBGFFFDFFFF>4FFB
@M04650:207:000000000-C238N:1:1101:7704:9946 1:N:0:19
ACTCCTACGGGAGGCAGCAGTAGGGAATCTTCCACAATGGACGAAAGTCTGATGGAGCAACGCCGCGTGAGTGATGAAGGTTTTCGGATCGTAAAACTCTGTTGCGAGGGAAGAACAAGTACGAGAGTAACTGCTCGTACCTTGACGGTACCTCGTTAGAAAGCCACGGCTAACTACGTGCCAGCAGCCGCGGTAATACGTAGGTGGCAAGCGTTGTCCGGAATTATTGGGCGTAAAGCGCGCGCAGGCGGCCTTTTAAGTCTGATGTGAAAGCCCACGGCTTAACCGTGGA
+
FGGGGGGGGGGGGGGGGGGGGGGGGGGGGGGGGGGGGGGGGGGGGGGGGGGGGGFGGGGGGGGGGGGGGGGGGGGCGGGGGCFGGGGBCGGGGGGFGGGGGGGGGGGGGGGGGGGGGGGGGGD:FGDGGGGBFF<DGGGGGGGGGFCCFDEGCF73FEEGGGGGGGGE7BFEGFG@FCG7CGGGGDCGGGC@CEG5?9CEFGEEGGCG>?>EGGGEGGFGGGDCG7CC7=CF:EDEC:?55)7@DD5DD<DDGGDFF=:=GFGF?D7<4@=?@FFFBBGD339?FFF;B>@?
@M04650:207:000000000-C238N:1:1101:12320:10020 1:N:0:19
ACTCCTACGGGAGGCAGCAGTAGGGAATCTTCCACAATGGACGAAAGTCTGATGGAGCAACGCCGCGTGAGTGATGAAGGTTTTCGGATCGTAAAACTCTGTTGCGAGGGAAGAACAAGTACGAGAGTAACTGCTCGTACCTTGACGGTACCTCGTTAGAAAGCCACGGCTAACTACGTGCCAGCAGCCGCGGTAATACGTAGGTGGCAAGCGTTGTCCGGAATTATTGGGCGTAAAGCGCGCGCAGGCGGCCTTTTAAGTCTGATGTGAAAGCCCACGGCTTAACCGTGGA
+
GGGGGGGGGGGGGGGGGGGGGGGGGGGGGGGGGGGGGGGGGGGGGDGGGGGGGGGGGGGGGGGGGGGGGGGGGGGGGGGGGGGGGGGGGGGGGGGGGFGGGGGGGGGGGGGGGGGGGGGGGGGGGGGGGGGGGGGGGGGGGGGGGGGGGGGGGGGGGGGGGGGGGGGGGGGGGGGGGGGGGGGGGGGGGGGGGGGGGGGGGGGGGGGGGGGGEGGDGGGGGGGGGGGGGGGGFGGGGGFGFGFFGGGGFGGGGCGFFFFFFFGGFGGFFFFFFF:FFFGFFFGFFFFFFFFF
@M04650:207:000000000-C238N:1:1101:2393:10035 1:N:0:19
ACTCCTACGGGAGGCAGCAGTAGGGAATCTTCCACAATGGACGAAAGTCTGATGGAGCAACGCCGCGTGAGTGATGAAGGTTTTCGGATCGTAAAACTCTGTTGCGAGGGAAGAACAAGTATGAGAGTAACTGCTCATACCTTGACGGTACCTCGTTAGAAAGCCACGGCTAACTACGTGCCAGCAGCCGCGGTAATACGTAGGTGGCAAGCGTTATCCGGAATTATTGGGCGTAAAGCGCGCGCAGGCGGCCTTTTAAGTCTGATTGGAAAGCCCACGGCTTAACCGTGGA
+
GG9CEFFDGGGGGGGGEEFGGFDCCFCGGGGGGGGGGFGE@FFGGGGGGGGGGGGGFFFGGGGGGGDGGGG<FGE?C9CD<ECGGGGGCGEFFGGGGGFCCFFGGGE77CCFGFFCFG<?DGEGG9EFGGGG9FFFGGGGGGC<F8>CFGE9=FEFCCECFFFGC:BCECG*@BFGFEFGGGFGGGGF>>8:C:1CFGGCFGF8ECCFDFDGC51*=DGGCDGF8<?9<CDFBGD=DGB<B7)7CDG7BDGCD5C6?*97<=>74*0))6@FFF>>6?).8()0**=>:FE?
@M04650:207:000000000-C238N:1:1101:8291:10054 1:N:0:19
ACTCCTACGGGAGGCAGCAGTAGGGAATCTTCCACAATGGACGAAAGTCTGATGGAGCAACGCCGCGTGAGTGATGAAGGTTTTCGGATCGTAAAACTCTGTTGCGAGGGAAGAACAAGTACGAGAGTAACTGCTCGTACCTTGACGGTACCTCGTTAGAAAGCCACGGCTAACTACGTGCCAGCAGCCGCGGTAATACGTAGGTGGCAAGCGTTGTCCGGAATTATTGGGCGTAAAGCGCGCGCAGGCGGCCTTTTAAGTCTGATGTGAAAGCCCACGGCTTAACCGTGGA
+
GGGGGGGGGGGGGGGGGGGGGGGGGGFFGGGGGGGGGGGGGGGGGGGGGGGGGGGGGGGGGGGGGGGGGGGGGGGGGGGGFGGGGGGEGGGGGGGGGGGGFGGGGGGGGGGGGGGGGGGGGGGGGGGGGGGGGGGGGGGGGGFGGGGGGFFFGGGGGGGGGGGGGGGGGGGGGGGGGGGGGGGGGGGGGGGEGEGGGGGG9FFGGGGGGGGGECCEEGGGGGE*<FGFFGGGFGGGGGFGFCDFDGGGEDGGCCFBFFF?CFCF?*CDFFF6@FFF:BGDFB3)=?B>14>?
@M04650:207:000000000-C238N:1:1101:28036:10076 1:N:0:19
ACTCCTACGGGAGGCAGCAGTAGGGAATCTTCCACAATGGACGAAAGTCTGATGGAGCAACGCCGCGTGAGTGATGAAGGTTTTCGGATCGTAAAACTCTGTTGCGAGGGAAGAACAAGTACGAGAGTAACTGCTCGTACCTTGACGGTACCTCGTTAGAAAGCCACGGCTAACTACGTGCCAGCAGCCGCGGTAATACGTAGGTGGCAAGCGTTGTCCGGAATTATTGGGCGTAAAGCGCGCGCAGGCGGCCTTTTAAGTCTGATGTGAAAGCCCACGGCTTAACCGTGGA
+
GGGGGGGGGGGGGGGGGGGGGGGGGGGGGGGGGGGGGGGGGGGGGGGGGGGGGGGGGGGGGGGGGGGGGGGGGGGGGGGGGGGGGGGGGGGGGGGGGGGGGGGGGGGGGGGGGGGGGGGGGGGGGGGGFGGGGGGGGGGGGGFGGGGGGGGGGGGGGGGGGGGGGGGGGGGGGGGGGGGGGGGGGGGGGGGGGGGGGGGGFGGGGGGGGGGGGGGGGGGGGGCFGGFCFCGGFGGGGGFGFGFEGGDGFGGGGG4FFFFFGFGGFGGFFFFFFFFF?FGEFBGFFFFFFFFF
@M04650:207:000000000-C238N:1:1101:10410:10114 1:N:0:19
ACTCCTACGGGAGGCAGCAGTGGGGAATATTGCACAATGGGGGAAACCCTGATGCAGCAACGCCGCGTGAGTGATGACGGTCTTCGGATTGTAAAGCTCTGTCTTTAGGGACGATAATGACGGTACCTAAGGAGGAAGCCACGGCTAACTACGTGCCAGCAGCCGCGGTAATACGTAGGTGGCAAGCGTTGTCCGGATTTACTGGGCGTAAAGGGAGCGTAGGCGGATCGTTAAGTGGGATGTGAAATACTCGGGCTCAACCTGGGGGCTGCATTCCAAACTGGAGATCTAG
+
GGGGGGGGGGGGGGGGGGGGGGGGGGGGGGGGGGGGGGGFGGGGFGGGGGGGGGGGGGGGGGGGGGGGGGGGGGGGGGGGGGGGGGGDGGGGGGGGGGGGGGGGGAFFGGG7FG7BFGGGDFGGGCFGGDF<DFEEFGGGGGGGGGGGGGGGEF<FGGGGGGGFGGEECCCFCGGGGGGCFFCFFG>ECEGBBCEDGGG9B??CGGFGCEGCF7EECDDG5CCCDEE=**;*>CFG:7F54C)/>FG7=D?=<*C>>F??7>6CFF:>:DBDFF4BABGF:AG::>@?<*86
@M04650:207:000000000-C238N:1:1101:22787:10116 1:N:0:19
ACTCCTACGGGAGGCAGCAGTAGGGAATCTTCCACAATGGACGAAAGTCTGATGGAGCAATGCCGCGTGAGTGAAGAAGGTTTTCGGATCGTAAAGCTCTGTTGTGAGGGAAGAACAAGTATAGGAGTAACTGCCTGTACTTTGACGGTACCTCGTTAGAAAGCCACGGCTAACTACGTGCCAGCAGCCGCGGTAATACGTAGGTGGCAAGCGTTGTCCGGAATTATTGGGCGTAAAGCGCGCGCAGGCGGCCTTTTAAGTCTGATGTGAAAGCCCACGGCTTAACCGTGGA
+
GGGGGGGGGGGGGGGGGGGGGGGGGGGGGGGGGGGGGGGGGGGGGGGGGGGGGGGGGGGGGGGGGGGGGGGGGGGGGGGGGGGGGGGGGGGGGGGGGGGGGGGGGGGGGGGGGGGGGGGGGGGGGGGGGGGGGGGGGGGGGGGGGGGGGGGGGGGGGGGGGGGGDGGGGGGGGGGGGGGGGGGGGGGGGGGGGGGGGGGGGGGGGGGFGGEGGGGGGGGGGGGGGGGGFGGGFGGGGGFGFGFFGGGGFGGGGGGFFFFFCBGGFCGBFFFFFFF@?<D>EBDFFFF9:>>6
@M04650:207:000000000-C238N:1:1101:14437:10147 1:N:0:19
ACTCCTACGGGGGCAGCAGTAGGGAATCTTCCACAATGGACGAAAGTCTGATGGAGCAATGCCGCGTGAGTGAAGAAGGTTTTCGGATCGTAAAGCTCTGTTGTGAGGGAAGAACAAGTATAGGAGTAACTGCCTGTACCTTGACGGTACCTCATTAGAAAGCCACGGCTAACTACGTGCCAGCAGCCGCGGTAATACGTAGGTGGCAAGCGTTGTCCGGAATTATTGGGCGTAAAGCGCGCGCAGGCGGCCTTTTAAGTCTGATGTGAAAGCCCACGGCTTAACCGTGGAAGG
+
GGGGGGGGGGGGGGGGGGGGFGGGGGGGGGGGGGGGGGGGGGCGGGGGGGFGGGGGGGGGGGGGGGGGGGGGGGGFGGGGGGGGGGGGGGGGGGGGFGGGGGGGGGEFGGGGGGGGGGGGGGGGGGGGGGGGGGGGGGGGGGGGGGGGGGGGGGFGGFGGGGGGGGGGGGGGGGGGGGGGGGGGGGGGGGDGGGGGGGGGGGGGGGGGGGGGGG>EGCGGGGFGGGF9FGGGFGGGGGFGFGFFGGGGFGDGG67FFFFFGFGFFGGFFFFFFFFFFFGE>>FFFBDF?DDFFB
@M04650:207:000000000-C238N:1:1101:10706:10165 1:N:0:19
ACTCCTACGGGAGGCAGCAGTAGGGAATCTTCCACAATGGACGAAAGTCTGATGGAGCAACGCCGCGTGAGCGAAGAAGGTTTTCGGATCGTAAAGCTCTGTTGTGAGGGAAGAACAAGTACAGGAGTAACTGTCTGTACCTTGACGGTACCTCGTTAGAAAGCCACGGCTAACTACGTGCCAGCAGCCGCGGTAATACGTAGGTGGCAAGCGTTGTCCGGAATTATTGGGCGTAAAGCGCGCGCAGGCGGCCTTTTAAGTCTGATGTGAAAGCCCACGGCTTAACCGTGGA
+
GGGGGGGGGGGGGGGGGGGGGGGFGGGGGGGGGGGGGGGGGFGGGGGGGGGGGGGGGGGGGGGGGGGGGGGGGGGGGGGGGCFGGGGGGGGGGGGGGFFGFGCFGEGGGGGGGGGFFGGFGGGFDFCFGGGFGGGGGGGGGGFFGGGDGGGGDEFGGG7EFFFGGGGGCEEGFDGGGGGGGGGGGG6@7BEEGG7CFFFGCGFECCEFFGGCGGGGC7CG5C5A6CGEGFCGFGGCF78D>CE>GGGDBCDGD7*77BFFCFFGFGGF489FFFFF?FCB31D4??F>FF>0
@M04650:207:000000000-C238N:1:1101:18242:10168 1:N:0:19
ACTCCTACGGGAGGCAGCAGTAGGGAATCTTCCGCAATGGGCGAAAGCCTGACGGAGCAACGCCGCGTGAGTGATGAAGGTCTTCGGATCGTAAAACTCTGTTATTAGGGAAGAACAAATGTGTAAGTAACTGTGCACGTCTTGACGGTACCTAATCAGAAAGCCACGGCTAACTACGTGCCAGCAGCCGCGGTAATACGTAGGTGGCAAGCGTTATCCGGAATTATTGGGCGTAAAGCGCGCGTAGGCGGTTTCTTAAGTCTGATGTGAAAGCCCACGGCTCAACCGTGGAGG
+
GGGGGGGGGGGGGGGGGGGGGGGGGGGGGGGGGGGGGGGGGGGGGGGGGGGGGGGGGGGGGGGGGGGGGGGGGG,FGGGGGGGGGGGGGGGGGGGGGGGGGGGGGGGGGGGGGGGGGGGGGGGGGGGGGGGGGGGGGGGGGGGGGGGGGGGGGGGGGGGGGGCGGGGGGGGGGGGGGGGGGGGGGGGGGGGGGGGGGGGGGGGGGGGGGGGGGGGGGGGGGGGGGGGGGGGGEGGGGGFGFGFFGGGGFGGCDGGFFFFFFFGGF7CDFFFFFFFF?FGEFFGFFFFFF@DBFF
@M04650:207:000000000-C238N:1:1101:28479:10173 1:N:0:19
ACTCCTACGGGAGGCAGCAGTGGGGAATATTGCACAATGGAGGAAACTCTGATGCAGCAACGCCGCGTGAGCGATGAAGGTCTTAGGATCGTAAAGCTCTGTCTTTAGGGATGATAATGACAGTACCTAAGGAGGAAGCCACGGCTAACTACGTGCCAGCAGCCGCGGTAATACGTAGGTGGCGAGCGTTATCCGGATTTATTGGGCGTAAAGGGAGCGTAGGCGGATACTTAAGTGGGATGTGAAATACTTGGGCTCAACCCGAGTACTGCATTCCAAACTGAGTATCTAG
+
GGGGGGGGGGGGGGGGGGGGGGGGGGGGGGGGGGGGGGGGGGGGGGGGGGGGGGGGGGGGGGGGGGGGGGGGGGGGGGGGGGGGGGGGGGGGGGGGGGGGGGGGGGGGGGGGGGGGGGGGGGGGGGGGGGGGGGGGGGGGGGGGGGGGGGGGGGGGGGGGGGGGGGGGGGGGGGGGGGGGGGGGGGGGGGGGGGGGGGGGCCFGGGGGGG=FGFEFGGGGGGGGGGEEGGCCFDFGFFFF?GFF7FGGFGGGGGGFFFFFGFGGFDGBFFFFFFFFFFGFFFGFFFF>>?FB
@M04650:207:000000000-C238N:1:1101:18752:10173 1:N:0:19
ACTCCTACGGGAGGCAGCAGTAGGGAATCTTCCACAATGGACGAAAGTCTGATGGAGCAATGCCGCGTGAGTGAAGAAGGTTTTCGGATCGTAAAGCTCTGTTGTGAGGGAAGAACAAGTATAGGAGTAACTGCCTGTACCTTGACGGTACCTCATTAGAAAGCCACGGCTAACTACGTGCCAGCAGCCGCGGTAATACGTAGGTGGCAAGCGTTGTCCGGAATTATTGGGCGTAAAGCGCGCGCAGGCGGCCTTTTAAGTCTGATGTGAAAGCCCACGGCTTAACCGTGGA
+
GGGGGGGGGGGGGGGGGGGGGGGGEGGGGGGGGGGGGGGGGGGGGGGGGGGGGGGGGGGGGGCFGGGGGGGGGGGGGGGGFGGGGGGGGGGGGGGGGGGGGGGGGGGGGGGGGFGGGGFFEFGGGGGGEGGGGFGGGGGGGGGGGGGGEGGGGFGGFFGDGGGGGGGGGGGGGGGFEDGGGGGGFFGGGECEGGGGGGGFCFGGFGFGD?FFGGGEEGCCG3CFFGGGFGFGBGGGDDF5@3>@DDGGEDGGDG4F4=FFF?CF?DG9F=@BFFFF6?G@E93?F4=0:FFF
@M04650:207:000000000-C238N:1:1101:22607:10179 1:N:0:19
ACTCCTACGGGAGGCAGCAGTAGGGAATCTTCCACAATGGACGAAAGTCTGATGGAGCAATGCCGCGTGAGTGAAGAAGGTTTTCGGATCGTAAAGCTCTGTTGTGAGGGAAGAACAAGTATAGGAGTAACTGCTTGTACCTTGACGGTACCTCATTAGAAAGCCACGGCTAACTACGTGCCAGCAGCCGCGGTAATACGTAGGTGGCAAGCGTTGTCCGGAATTATTGGGCGTAAAGCGCGCGCAGGCGGCCTTTTAAGTCTGATGTGAAAGCCCACGGCTTAACCGTGGA
+
GGGGGGGGGGGGGGGGGGGGGGGGGGGGGGGGGEGGGGGGGGGGGGGGGGGGGGGGGGGGGGGGGGGGGGGGGGGGGGGG,CFGGGGGGGGGDGGGGGGGGGGGF:FGGGGGGGGGGGGGGFFFGDGFGFGGFGGG9FFGGGGGGGGGGGE?DF<FFGGGGGG8FBFEE@FEG7FAFGF@FFGFGCFGGGGGGGGGGGGGGGGG@FFGF9CFG5EG=+;D?C:FFFFGCDFGEGGGGGFGFGEBGGG35>DDD37=?FFFC@GGFGGFFFFFFFFF<BGDF9DFF?64?F>?
@M04650:207:000000000-C238N:1:1101:11970:10260 1:N:0:19
ACTCCTACGGGAGGCAGCAGTAGGGAATCTTCCACAATGGACGAAAGTCTGACGGAGCGACGCCGCGTGAGTGATGAAGGTCTTCGGATCGTAAAACTCTGTTGTGAGGGAAGAACAAGGGTGAGTTGAATAAGCTCACCCCTTGACGGTACCTCACCAGAAAGCCCCGGCTAACTACGTGCCAGCAGCCGCGGTAATACGTAGGGGGCGAGCGTTGTCCGGAATTATTGGGCGTAAAGGGCGCGCAGGCGGATACTTAAGTGGGATGTGAAATACTTGGGCTCAACCCGAGT
+
GGGGGGGGGGGGGGGGGGGGGGGGGGGGGGGGGGGGGGGGGGGGGGGGGGGGGGGGGGGGGGGGGGGCFFFGGGGGGGGGGGGGGGGGGGGGGGGGGGGGGGGGGGGGGGGGGGGGGGGFGBFGGGGGGGGGGGGGGGGGGGGGGGGGGGGGGGGGGGGGGGGGGGGGGGGGGGGGGGGGGGGGGGGGGGGGGGGGGGGGFFGGGGGGGGGGGGGGCDGGGDC5EFGGGGGG>CDEGGFGFD:>DDDGEGCDDDGFF?FFGFGGFFFFFFFFFFFFF97?F<F5FFF<BFEFF
@M04650:207:000000000-C238N:1:1101:28114:10270 1:N:0:19
ACTCCTACGGGAGGCAGCAGTAGGGAATCTTCCGCAATGGGCGCAAGCCTGACGGAGCAACGCCGCGTGTGCGAAGAAGGTCTTCGGATCGTAAAGCACTGTTGTTAAGGAAGAATGACAGTAAGGGTCACTATTTACTGTGTGACGGTACTTAACCAGAAAGCCACGGCTAACTACGTGCCAGCAGCCGCGGTAATACGTAGGTGGCAAGCGTTATCCGGAATTATTGGGCGTAAAGCGCGCGTAGGCGGCGAGATTAGTCTGATGTGAAAGCCCCCGGCTCAACCGGGGAGG
+
GGGGGGGGGGGGGGGGGGGGGGGGGGGGGGGGGGGGGGGGGGGGGGGGGGGGGGGGGGGFGGGGGGGGGGGGGGGGGGGGGGGGGGGGGGGGGGGGGGGGGGGGGFGGGGGGGGGGGGGGGFGGGGGGGGGGGGGGGGGGGGGGGGGGGGGGGGGGGGGGGGGGGGGGGGGGGGGGGGGGGGGGGGGGGGGGGGGGGCFGGGGGGGFGFFCFGGGGGGFGGDGCFGGGGGGGFGGGFGFDFGFFGGGGFGGGG>D@5BFF7@FCFG=)9@FFFFF>?9GFFBDFF@F393@;BF
@M04650:207:000000000-C238N:1:1101:23511:10303 1:N:0:19
ACTCCTACGGGAGGCAGCAGTAGGGAATCTTCCACAATGGACGAAAGTCTGATGGAGCAACGCCGCGTGAGTGATGAAGGTTTTCGGATCGTAAAACTCTGTTGCGAGGGAAGAACAAGTACGAGAGTAACTGCTCGTACCTTGACGGTACCTCGTTAGAAAGCCACGGCTAACTACGTGCCAGCAGCCGCGGTAATACGTAGGTGGCAAGCGTTGTCCGGAATTATTGGGCGTAAAGCGCGCGCAGGCGGCTTTTTAAGTCTGATGTGAAAGCCCACGGCTTAACCGTGGA
+
GGGGGGGGGGGGGGGGGGGGGGGGGGGGGGGGGGGGGGGGGGGGGGGGGGGGGGGGGGGGGGGGGGGGGGGGGGGGGGGGGGGGGGGGGGGGGGGGGGGCGGGGGGGGGGGGGGGGGGGGGGGGGGGGGGGGGGGGGGGGGGGGGGGGGGGFGGGGFGGGGGGGGGGGGGGGGGGGGGGGGGGGGGGGGGGGGGGGGGGGFFGGGGGGGGGGGGDGCGGGEGEF?C+CGFGGFGGGGGFGFGEFGGGGFDGG75CF@FFFGFDGFFG9*7@FFFFF?BDDF>CFFF?>FFF?
@M04650:207:000000000-C238N:1:1101:27652:10314 1:N:0:19
ACTCCTACGGGAGGCAGCAGTAGGGAATCTTCCACAATGGACGAAAGTCTGATGGAGCAACGCCGCGTGAGTGAAGAAGGTTTTCGGATCGTAAAACTCTGTTGTGAGGGAAGAATAAGTATCGGAGTAACTGCCGGTACCTTGACGGTACCTCATTAGAAAGCCACGGCTAACTACGTGCCAGCAGCCGCGGTAATACGTAGGTGGCAAGCGTTGTCCGGAATTATTGGGCGTAAAGCGCGCGCAGGCGGCCTGTTAAGTCTGATGTGAAAGCCCACGGCTCAACCGTGGA
+
GGGGGGGGGGGGGGGGGGGGGGGGGGGGGGGGEGGGGGGGGGGGGGGGGGGGFFGGGGGGGGGGGGGGGGGGGGGGGGGGGGGGGGGGGGGGGGGGGGGGGGGGGDGGFGGGGGGGGGGGFEEC@GGGGGGGGGGGGGGGGGGGGGGGGG:FGDGFCFGGGFGGGGGGGGGGGGGCFGGGGGGGGGGGGGGGEGDGGGGGGFFGGGGGGGGGGGGGGGGGGCCFG?FGFGGFEGGEGGFGEGFDGG5CDDCCCD*9FFFFGFGGFGGFFFF?FF<F?BGEF9DF@;FF:FFF
@M04650:207:000000000-C238N:1:1101:14480:10336 1:N:0:19
ACTCCTACGGGAGGCAGCAGTGGGGAATATTGCACAATGGGCGCAAGCCTGATGCAGCCATGCCGCGTGTATGAAGAAGGCCTTAGGGTTGTAAAGTACTTTCAGTTGGGAGGAAGGCGTTGATGCTAATATCATCAGCGATTGACGTTACCAACAGAAGAAGCACCGGCTAACTCCGTGCCAGCAGCCGCGGTAATACGGAGGGTGCAAGCGTTAATCGGAATGACTGGGCGTAAAGGGCACGCAGGCGGTGGCTTAAGTGGGATGTGAAAGCCCTGGGCTTAACCTAGGAA
+
GGGGGGGGGGGGGGGGGGGGGGGGGGGGGGGGGGGGGGGGGGGGGGGGGGGGGGGGGGGGGGGGGGGGGGGGGGGGGGGGGGGGGGGGGGGGGGGGGGGGGGGGGGFGGGGGGEGGGGGGGGGGGGGGGGGGGFGGGGGGGGGGGGGGGGGGGGGGGGGGGGGGGGGGGGGGGGGGGGGGGGGGGFGGGGGGDGGGGGGGGGGGGGDEFG?=EGCEFFFGDGG5FGGGFFCFF75CCGFDDGFFDDDGFGGGGG:F@FFF?@GGFGG>FFF*=?7;0?CFFF5@6@BA?FFF2
@M04650:207:000000000-C238N:1:1101:18704:10375 1:N:0:19
ACTCCTACGGGAGGCAGCAGTAGGGAATCTTCCACAATGGACGAAAGTCTGATGGAGCAACGCCGCGTGAGTGATGAAGGTTTTCGGATCGTAAAACTCTGTTGCGAGGGAAGAACAAGTACGAGAGTAACTGCTCGTACCTTGACGGTACCTCGTTAGAAAGCCACGGCTAACTACGTGCCAGCAGCCGCGGTAATACGTAGGTGGCAAGCGTTGTCCGGAATTATTGGGCGTAAAGCGCGCGCAGGCGGCCTTTTAAGTCTGATGTGAAAGCCCACGGCTTAACCGGGGA
+
GGGFGGGGGGGGGGGGGGGGFGGGGGGGGGGGGGGAFGGGGGGGGGGGGGGGGGGGGGGGGGGGGGGGGGGGGGGGGGGGGGGGGGGGGGGGGGGGGGGGGGC?FGCCFGGGGGGGGGGGGGGGGGGGGGGADFGGGGGGGGGGGGGGGGGGDEEFGGGGGGGGGGGEEEGGFGGGGGGGGGGGGCCFFGGGGGDEGFGGGGGGFGGGGGGFEGE=*::>CC*A@CFGGGGGFED=FFFD:DB)57CDEGGDDGGFFF:998?CF*0)719964.032<@:19?F??1(7<>
@M04650:207:000000000-C238N:1:1101:26178:10412 1:N:0:19
ACTCCTACGGGAGGCAGCAGTAGGGAATCTTCCGCAATGGGCGAAAGCCTGACGGAGCAACGCCGCGTGAGTGATGAAGGTCTTAGGATCGTAAAACTCTGTTGTTAGGGAAGAACAAATTTGTTAGTAACTGAACAAGTCTTGACGGTACCTAACCAGAAAGCCACGGCTAACTACGTGCCAGCAGCCGCGGTAATACGTAGGTGGCAAGCGTTGTCCGGAATTATTGGGCGTAAAGCGCGCGCAGGCGGCCTTTTAAGTCTGATGTGAAAGCCCACGGCTTAACCGTGGACG
+
GGGGGGGGGGGGGGGGGGGGGGEFGGGGGGGGGGGGGGGGGGGGGGGGGGGGGGGGGGGGGGEGGGGGGGGFGGGGGGGGGGGGGFGGGGGGGGFGGGFGGGGGFGGGDFGGGGGGGDGGGGGGFGGGGGGGGFGGGGGGGGGECGGGGGGGGGFGGGGG:CFGGGGGGGGGFGGGGGFCFGGGGGFGGGGGGEGGGGGGEGGGGGGGGGFECGEGGGFD=DGGGGGG?FGFEGGEFGFGFGF>CCD3)1CDDDG?FB6=<BFG?FFFF?B@FFF5((9>>BCFFFF03FBB(3
@M04650:207:000000000-C238N:1:1101:11606:10450 1:N:0:19
ACTCCTACGGGAGGCAGCAGTAGGGAATCTTCCGCAATGGGCGAAAGCCTGACGGAGCAACGCCGCGTGAGTGATGAAGGTCTTAGGATCGTAAAACTCTGTTGTTAGGGAAGAACAAATTTGTTAGTAACTGAACAAGTCTTGACGGTACCTAACCAGAAAGCCACGGCTAACTACGTGCCAGCAGCCGCGGTAATACGTAGGTGGCAAGCGTTATCCGGAATTATTGGGCGTAAAGCGCGCGTAGGCGGTTTCTTAAGTCTGATGTGAAAGCCCACGGCTCAACCGTGGAGG
+
GGGGGGGGGGGGGGGGGGGGGGGGGGGGGGGGGGGGGGGGGGGGGGGGGGGGGGGGGGGGGGGGGGGGGGGGGGGGGGGGGGGGGGGGGFGGGGGGGGGGGGGGGGGGGFFGDGGGGGGGGGGGGGGGGGGGGGGGGGGGGGGGGGGDFGGGGGGGGGGFGGGGGGGEGGGGGGGGGGGGGGGGGGGGGGGGGGGGGGGGGGGGGGGGGGFGDGGGGGGDEDGGGGGGGGGGFGGGDFFCED@EDGG<FG3>DGGFFFFFGFFGFGFDFFFF7FFF:?3>B9DF?FF>?F>?<F
@M04650:207:000000000-C238N:1:1101:26678:10460 1:N:0:19
ACTCCTACGGGAGGCAGCAGTAGGGAATCTTCCACAATGGACGAAAGTCTGATGGAGCAACGCCGCGTGAGTGATGAAGGTTTTCGGATCGTAAAACTCTGTTGCGAGGGAAGAACAAGTACGAGAGTAACTGCTCGTACCTTGACGGTACCTCGTTAGAAAGCCACGGCTAACTACGTGCCAGCAGCCGCGGTAATACGTAGGTGGCAAGCGTTGTCCGGAATTATTGGGCGTAAAGCGCGCGCAGGCGGCCTTTTAAGTCTGATGTGAAAGCCCACGGCTTAACCGTGGA
+
GGGGGGGGGGGGGGGGGGGGGGGGGGGGGGGGGGGGGGGGGGGGGGGGGGGGGGGGGGGGGGGGGGGGGGGGGGGGGGGGGGGGGGGGGGGGGGGGGGGGGGGGGGGGGGGGGGGGGGGGGGGGGGGGGGGGGGGGGGGGGGGGGGGGGGGFGGGGGGGGGGGGGGGGGGGGGGGGGGGGGGGGGGGGGGGGGGGGGGGGGGGGGGGFGGGGGGGGGGGGEDGGGGGGGGGGEGGGGGFGFGFFGGGGFGGGGGGFFFFFFFGGFGGFFFFFFFFFFFGFFFGFFFFFBFFF
@M04650:207:000000000-C238N:1:1101:14266:10462 1:N:0:19
ACTCCTACGGGAGGCAGCAGTAGGGAATCTTCCACAATGGACGAAAGTCTGATGGAGCAACGCCGCGTGAGCGATGAAGGTCTTAGGATCGTAAAGCTCTGTTGTTAGGGAAGAACAAGTGCCAAACTAATACGTTGGCACCTTGACGGTACCTAACCAGAAAGCCACGGCTAACTACGTGCCAGCAGCCGCGGTAATACGTAGGTGGCAAGCGTTGTCCGGAATTATTGGGCGTAAAGGGCTCGCAGGCGGTTTTTTAAGTCTGATGTGAAATCTTGTGGCTTAACCACAAGC
+
GGGGGGGGGGGGGGGGGGGGGGGGGGGGGGGGGGGGGGGGGGGGGGGGGGGGGGGGGGGGGGGGGGGGGGGGGGGGGGGGGGGGGGGGGGGGGGGGGGGGGGGGGGGGGGGGGGGGGGGGGGGGGGGGGGGGGGGGGGGGGGGGGGGGGGGGGGGGGGGCFGGGGGGGGGGGGGGGFGGGEGGGGGGGGGGGGGEEGFFGGFCFEGGGGGGGGGGGGGGGGGGGGGFGGGGGFGGG:5BF3C<FGGGGBGDDCDDFFBF<FFGG=77:FFF?FFFFF2>F3?GFFFFADF4:?.
@M04650:207:000000000-C238N:1:1101:7049:10467 1:N:0:19
ACTCCTACGGGAGGCAGCAGTAGGGAATCTTCCACAATGGACGAAAGTCTGATGGAGCAACGCCGCGTGAGTGATGAAGGTTTTCGGATCGTAAAACTCTGTTGCGAGGGAAGAACAAGTACGAGAGTAACTGCTCGTACCTTGACGGTACCTCGTTAGAAAGCCACGGCTAACTACGTGCCAGCAGCCGCGGTAATACGTAGGTGGCAAGCGTTGTCCGGAATTATTGGGCGTAAAGCGCGCGCAGGCGGCCTTTTAAGTCTGATGTGAAAGCCCACGGCTTAACCGTGGA
+
GGGGGGGGGGGGGGGGGGGGGGGGGGGGGGGGGGGGGGGGGGGGGGGGGGGGGGGGGGGGGGGGGGGGGGGGGGGGGGGGGGGGGGGGGGEGGGGGGGGGGGGGGGGEGGGGGGGGGGGGGGGGDEGGGGGGGGGGGGGGGGGGGGGGGGGGGGGGGGGGGGGGGGGGEGGDGGGGGGGGGGGGGGGGGGGGGEEGGFGGGGGGGGGGGGGGGGGEGGGGGGGGGG7CF4A=3C5:DCFGFGFEGGGGDDDDDGFF4B??GFFGFFGFFFFFFF<@2<GEE><FFFF9BFFF
@M04650:207:000000000-C238N:1:1101:14201:10473 1:N:0:19
ACTCCTACGGGAGGCAGCAGTAGGGAATCTTCCACAATGGACGAAAGTCTGATGGAGCAACGCCGCGTGAGTGATGAAGGTTTTCGGATCGTAAAACTCTGTTGCGAGGGAAGAACAAGTACGAGAGTAACTGCTCGTACCTTGACGGTACCTCGTTAGAAAGCCACGGCTAACTACGTGCCAGCAGCCGCGGTAATACGTAGGTGGCAAGCGTTGTCCGGAATTATTGGGCGTAAAGCGCGCGCAGGCGGCCTTTTAAGTCTGATGTGAAAGCCCACGGCTTAACCGTGGA
+
GGGGGGGGGGGGGGGGGGGGGGGGGGGGGGGGGGGGGGGGGGGCGEGFFGGGGGGGGGFGGGGGGGGGGFGGGGGGGGGGGFGGGGGGGGGGGGGGGGGGGGCGGG@GGGGGGGGGGGGGGGC@F@CFGGGGGGGGGGGGGGGGGGGGGGGGGGGCFGGGGGGGDCDFGGGGGGGGGGGGGGGGGGFGGGGGGGGGGGGGGGGGGGGGGGGGGGGEA:FGGGEGGGFG+9CGEGG7FGFGDDDFGGGG@CGGDGG?FFFFEFGF4FGFFFFFFFFF:?GDB9DFFFF(4<BF
@M04650:207:000000000-C238N:1:1101:18854:10486 1:N:0:19
ACTCCTACGGGAGGCAGCAGTAGGGAATCTTCCACAATGGACGAAAGTCTGATGGAGCAACGCCGCGTGAGTGATGAAGGTTTTCGGATCGTAAAACTCTGTTGCGAGGGAAGAACAAGTACGAGAGTAACTGCTCGTACCTTGACGGTACCTCGTTAGAAAGCCACGGCTAACTACGTGCCAGCAGCCGCGGTAATACGTAGGTGGCAAGCGTTGTCCGGAATTATTGGGCGTAAAGCGCGCGCAGGCGGCCTTTTAAGTCTGATGTGAAAGCCCACGGCTTAACCGTGGA
+
GGGGGGGGGGGGGGGGGGGGGGGGGGGGFGGGGGGGGGGGGGGGGGGEGGGGGGGGGGGGGGGGGGGGGGGCFGGGGGGGFFGGGGGGGGGGGGGGGGFGAFCFEGEGGGGGGGGGGFFFGEFFGCFGGGGFCEFFGGGGEGFGEGGGGGGFCCG@FFGGGGGFGGCF:EEEB:FGG>FF7BGGF?FGGE5BEED5BFGGBF=EGGGFCCFGCGEC/7:CEC*:E:?EGGGGEGGEC74D5<5:5CDD>CC5>36*9FFF+*:CFGGAF?@F75)0,,)7567;?*74:FF0
@M04650:207:000000000-C238N:1:1101:27620:10502 1:N:0:19
ATCCTACGGGAGGCAGCAGTAGGGAATCTTCCACAATGGACGAAAGTCTGATGGAGCAACGCCGCGTGAGTGATGAAGGTTTTCGGATCGTAAAACTCTGTTGCGAGGGAAGAACAAGTACGAGAGTAACTGCTCGTACCTTGACGGTACCTCGTTAGAAAGCCACGGCTAACTACGTGCCAGCAGCCGCGGTAATACGTAGGTGGCAAGCGTTGTCCGGAATTATTGGGCGTAAAGCGCGCGCAGGCGGCCTTTTAAGTCTGATGTGAAAGCCCACGGCTTAACCGTGGAAGG
+
GGGGGGGGGGF7FGGGGGGGCFFGGGGGGGGGGGGGGGGGGGDGGGGGGGGGGGGGGFGGGGGGGGGG7FFGGFGGGGGGGGGGGGGGGGGGGGGGGGGGGGGGGGGGGCFGGGGGGGGGGGGGECFCGFGDGGGGGGGGGGGFGGGGGGGGGGGGGGGGGGGGGGGGGGGGGGGGEG,FGFGGG6FGGGGGGGDFGGGGGG5;CFGGGGGGGGGGGGDGCDGGGGGFCFGEEEGGGGFGFGFEDGGG>GCGGC7FB?@FGFGF@GGFB??FFFFFFBDEF>FBFF>??D3702
@M04650:207:000000000-C238N:1:1101:24392:10542 1:N:0:19
ACTCCTACGGGAGGCAGCAGTAGGGAATCTTCCACAATGGACGAAAGTCTGACGGAGCAACGCCGCGTGAGTGATGAAGGTCTTCGGATCGTAAAACTCTGTTGTCAGGGAAGAACAAGTGATGTTCAAATAGGGCATCACCTTGACGGTACCTGACCAGAAAGCCCCGGCTAACTACGTGCCAGCAGCCGCGGTAATACGTAGGTGGCAAGCGTTGTCCGGAATTATTGGGCGTAAAGCGCGCGCAGGCGGTTTCTTAAGTCTGATGTGAAATCTCGTGGCTCAACCACGAAC
+
GGGGGGGGGGGGGGGGGGGGGGGGGGGGGGGGGGGGGGGGGGGGGGGGGGGGGGGGGGGGGGGGGGGGGGGGGGGGGGGGGGGGGGGGGGGGGGGGGGGGGGGGGGGGGGGGGGGGGGGGGGGGGGGGGGGGGGFFGGGGGGGGGGGGGGGGGGGGGGGGGGGGGGGGGGGGGGGGGGGGGGGGGGGGGFEGGGEGGGGGGGGGGGGGGGGGGGGEGGGGGGGEGGGGGGGGFGGGGGFGFGFFGGGGFDGG)9DFFFFFFFFGB7?AFFFFFFFF<0<5@B<FFFFB:@EFF0
@M04650:207:000000000-C238N:1:1101:21891:10556 1:N:0:19
ACTCCTACGGGAGGCAGCAGTAGGGAATCTTCCGCAATGGACGAAAGTCTGATGGAGCAACGCCGCGTGAGTGATGAAGGTTTTCGGATCGTAAAACTCTGTTGCGAGGGAAGAACAAGTACGAGAGTAACTGCTCGTACCTTGACGGTACCTCGTTAGAAAGCCACGGCTAACTACGTGCCAGCAGCCGCGGTAATACGTAGGTGGCAAGCGTTGTCCGGAATTATTGGGCGTAAAGCGCGCGCAGGCGGCCTTTTAAGTCTGATGTGAAAGCCCACGGCTTAACCGTGGA
+
GGGGGGGGGGGGGGEGGGGGGGGGGGGGGGGGGGGGGGGGGGGGGGG,FGGGGGGGGGGGGGGGGGGGGGGGGGGGGGGGGGGGGGGDGGGGGGGGGGGGGGGDFGGGGGGGGGGGGGGGGGGGGEGGGGGGGGGGGGGGGGGFGGGGGGGGGGGCFGGGGGGGGGGGDGGGGGGGGGGGGGGGGFGGGGGGGGGGGGGFGFGGGGGFGGFFGGGGGFFGE3EG+<FGFCGGFGGEGDF:DDFBDDGDDGGDGG6?BFF?CB>7?CFFF?FFF?)7::DFF>G??F=007>0
@M04650:207:000000000-C238N:1:1101:6723:10563 1:N:0:19
ACTCCTACGGGAGGCAGCAGTAGGGAATCTTCCACAATGGACGAAAGTCTGATGGAGCAACGCCGCGTGAGTGATGAAGGTTTTCGGATCGTAAAACTCTGTTGCGAGGGAAGAACAAGTACGAGAGTAACTGCTCGTACCTTGACGGTACCTCGTTAGAAAGCCACGGCTAACTACGTGCCAGCAGCCGCGGTAATACGTAGGTGGCAAGCGTTGTCCGGAATTATTGGGCGTAAAGCGCGCGCAGGCGGCCTTTTAAGTCTGATGTGAAAGCCCACGGCTTAACCGTGGA
+
GGGGGGGGGGGGGGGGGGGGGGFGGGGGCGGFCFGGGGGGGGGGGGG@FGGGGF9FGGGG8FGGGGGGG7FGGGGGGGGGDAGGFGGCF+CFGGGGG@FFFGGF<@CFGEFGGGGFGGDFGCC:F=>>F???DFCFGGGG:CDGGGGFGGGGFDCC7FEFDCFCGGGGGGGECFGGFGG>EGGDGGGG7CEGGGGEGFFCBFGDCBEGGGGGGGGG=*:D5CEGGGCF?GFFFGGEGF?GEGFFGDDGEGG:7C**19FFFF7D=*>49FFB=?FF12D8D>C@FFFF157:
@M04650:207:000000000-C238N:1:1101:14116:10568 1:N:0:19
ACTCCTACGGGAGGCAGCAGTAGGGAATCTTCCACAATGGACGAAAGTCTGATGGAGCAACGCCGCGTGAGCGAAGAAGGTTTTCGGATCGTAAAGCTCTGTTGTGAGGGAAGAACAAGTACAGGAGTAACTGTCTGTACCTTGACGGTACCTCATTAGAAAGCCACGGCTAACTACGTGCCAGCAGCCGCGGTAATACGTAGGTGGCAAGCGTTGTCCGGAATTATTGGGCGTAAAGCGCGCGCAGGCGGCCTTTTAAGTCTGATGTGAAAGCCCACGGCTTAACCGTGGA
+
GGGGGGGGGGGGGGGGGGGGGGGGGGGGGGGGGGGGGGGGGGGGGGGGGGGGGGGGGGGGGGGGGGGGGGGGGGGGGGGGGGGGGGGGGGGGGGGGGGGGGGGGGGGGGGGGGGGGGGGGGGGGGGGGGGGGGGGGGGGGGGGGGGGGGGGGGGGGGGGGGGGGGGGGGGGGGGGGGGGGGGGGGGGGGGGGGGGCGFGGGGGGGGGGFGGGGGEGGGGGGGGGGGGGGGGGFGGGGGFGFGFFDGGDFGGGGDGFFFFF??>CFDGFFFBFFFFFFFGFFFGFFFFF:@B?
@M04650:207:000000000-C238N:1:1101:20230:10569 1:N:0:19
ACTCCTACGGGAGGCAGCAGTAGGGAATCTTCCACAATGGACGAAAGTCTGATGGAGCAACGCCGCGTGAGTGATGAAGGTTTTCGGATCGTAAAACTCTGTTGCGAGGGAAGAACAAGTACGAGAGTAACTGCTCGTACCTTGACGGTACCTCGTTAGAAAGCCACGGCTAACTACGTGCCAGCAGCCGCGGTAATACGTAGGTGGCAAGCGTTGTCCGGAATTATTGGGCGTAAAGCGCGCGCAGGCGGCCTTTTAAGTCTGATGTGAAAGCCCACGGCTTAACCGTGGA
+
GGGGGGGGGGGGGGGGGGGGGGGGGGGGGGGGGGGGGGGGGGGGGGGGGGGGGGGGGGGGGGGGGGGGGGGGGGGGGGGGGGGGGGGGGGGGGGGGGGGGGGGGGGGGGGGGGGGGGGEFGGGGGGGGGGGGGGGGGGGGGGGGGGGGGGGGFGGGGGGGGGGGGGGGGGGGGGGGGCGGGGGGGGGGGDGGGGGDGGGGGGGGFGGGGGGGGGGDGGGGGDCGGGGGGG5C@GGGGGFGF5:3DGGGEDDGGDCFFFFFCFGGFGGFFFFFFF@FBFGFFBG@FFFBFFFB
@M04650:207:000000000-C238N:1:1101:23630:10584 1:N:0:19
ACTCCTACGGGAGGCAGCAGTAGGGAATCTTCCACAATGGACGAAAGTCTGATGGAGCAACGCCGCGTGAGTGATGAAGGTTTTCGGATCGTAAAACTCTGTTGCGAGGGAAGAACAAGTACGAGAGTAACTGCTCGTACCTTGACGGTACCTCGTTAGAAAGCCACGGCTAACTACGTGCCAGCAGCCGCGGTAATACGTAGGTGGCAAGCGTTGTCCGGAATTATTGGGCGTAAAGCGCGCGCAGGCGGCCTTTTAAGTCTGATGTGAAAGCCCACGGCTTAACCGTGGA
+
GGGGGGGGGGGFGGGGGGGGGGGGGGGGGGGGGGGGGGGGGGGGGGGGGGGGGGGGGGGGGGGGGGGGGGGGGGGGGGGGGGGGGGGGGGGGGGGGGGGGGGGGGGGGGGGGGGGGGGGGGGGGGGGGGGGGGGGGGGGGGGGGGGGGGGGGGGGGGGGGGGGGGGGFGGGGGGGGGGGGGGGGGGCFGGGGGGGEGGGGGGGGGGGGGGGGGGGGGFGGGGGFGFGGGFC5>GGGGFFGFGFEGGGGFDGGD34?FFFF9BG7FGGA=FF?BFFFFFG>>>G?FFFFFF>B
@M04650:207:000000000-C238N:1:1101:24100:10591 1:N:0:19
ACTCCTACGGGAGGCAGCAGTAGGGAATCTTCCACAATGGACGAAAGTCTGATGGAGCAACGCCGCGTGAGTGATGAAGGTTTTCGGATCGTAAAACTCTGTTGCGAGGGAAGAACAAGTACGAGAGTAACTGCTCGTACCTTGACGGTACCTCGTTAGAAAGCCACGGCTAACTACGTGCCAGCAGCCGCGGTAATACGTAGGTGGCAAGCGTTGTCCGGAATTATTGGGCGTAAAGCGCGCGCAGGCGGCCTTTTAAGTCTGATGTGAAAGCCCACGGCTTAACCGTGGA
+
GGGGGGGGGGGGGGGGGGGGGGGGGGGGGGGGGGGGGGGGGGGGGGGGGGGGGGGGGGGGGGGGGGGGGGGGGGGGGGGGGGGGGGGGGGGGGGGGGGGGGGGGGGGGGGGGGGGGGGGGGGGGGGGGGGGGGGGGGGGGGGGGGGGGGGGGGGGGGGGGGGGGGGGGGGGGGGGGGGGGGGGGGGGGGGGGGGG5CFGGGGGGGGGGGGGGGGEEEGGGGDGGGGGGCGFGEGGGGDFGFGFFGGGGFGGGGDFFFFFFCFGG8F7>?FFFFFFFFBGBFFGFFFFFFFFF
@M04650:207:000000000-C238N:1:1101:22496:10616 1:N:0:19
ACTCCTACGGGAGGCAGCAGTAGGGAATCTTCCACAATGGACGAAAGTCTGATGGAGCAACGCCGCGTGAGTGATGAAGGTTTTCGGATCGTAAAACTCTGTTGCGAGGGAAGAACAAGTACGAGAGTAACTGCTCGTACCTTGACGGTACCTCGTTAGAAAGCCACGGCTAACTACGTGCCAGCAGCCGCGGTAATACGTAGGTGGCAAGCGTTGTCCGGAATTATTGGGCGTAAAGCGCGCGCAGGCGGCCTTTTAAGTCTGATGTGAAAGCCCACGGCTTAACCGTGGA
+
GGGGGGGGGGGGGGGGGGGGGGGGGGGGGGGGGGGGGGGGGGGGGGGFGGGGGGGGGGGGGGGGGGGGGGGGGGGGGGGGGGGGGGGGGGGGGGGGGGGGGGDGGGGGGGGFGGGGGGGGGGGGGGEGGGGGGGGGGGGGGGGGGGGGGGGGGGGGGGGGGGGGGGGGGGGGDGGGGEGEGFGGGGGGGGGGGEBEGGGGCGGGGGGFGGGGGGGDGGFGEC=FGGGFFGGGFGGGGGFDFGFFGGGGEG5DDGGFFFF?<=CG@GF9FFF@FFFFF<GFD9CFF4?>BFB:
@M04650:207:000000000-C238N:1:1101:22531:10666 1:N:0:19
ACTCCTACGGGAGGCAGCAGTAGGGAATCTTCCACAATGGACGAAAGTCTGATGGAGCAACGCCGCGTGAGTGATGAAGGTTTTCGGATCGTAAAACTCTGTTGCGAGGGAAGAACAAGTACGAGAGTAACTGCTCGTACCTTGACGGTACCTCGTTAGAAAGCCACGGCTAACTACGTGCCAGCAGCCGCGGTAATACGTAGGTGGCAAGCGTTGTCCGGAATTATTGGGCGTAAAGCGCGCGCAGGCGGCCTTTTAAGTCTGATGTGAAAGCCCACGGCTTAACCGTGGA
+
GGGGGGGGGGGGGGGGGGGGGGGGGGGGGGGGGGGGGGGGGGGGGGGGGGGGGGGGGGGGGGGGGGGGGGGGGGGGGGGGGGGGGGGGGGGGGGGGGGGGGGGGGGGGGGGGGGGGGGGGGGGGGGGGGGGGGGGGGGGGGGGGGGGGGGGGGGGGGGGGGGGGGGGGGGGGGGGGGGGGGGGGGGGGGGGGGGGGGGGGGGGGGGGGGGGGGGGGGGGGGGGFGGGGGGGGFGGGGGFGFGFFGGGGFGGGGDG?FFFFFFGGFGGA?FFFFFFFFFGFE;GFFFFFFFF?
@M04650:207:000000000-C238N:1:1101:11604:10681 1:N:0:19
ACTCCTACGGGAGGCAGCAGTAGGGAATCTTCCACAATGGACGAAAGTCTGATGGAGCAACGCCGCGTGAGTGATGAAGGTTTTCGGATCGTAAAACTCTGTTGCGAGGGAAGAACAAGTACGAGAGTAACTGCTCGTACCTTGACGGTACCTCGTTAGAAAGCCACGGCTAACTACGTGCCAGCAGCCGCGGTAATACGTAGGTGGCAAGCGTTGTCCGGAATTATTGGGCGTAAAGCGCGCGCAGGCGGCCTTTTAAGTCTGATGTGAAAGCCCACGGCTTAACCGTGGA
+
GGGGGGGGGGGGGGGGGGGGGGGGGGGGGGGGGGGGGGGGGGGGGGGGGGGGGGGGGGGGGGGGGGGGGGGGGGGGGGGGGGGGGGGGGGGGGGGGGGGGGGFGGGGGGGGGGGGGGFGGGGGGGGGGGGGGGGGGGGGGGGGGGGGGGGGGGGGGGGGGGGGGGGGGGGGGGGGGGGGGGGGGGGGGGGGGGGGGGGGGGGGGGGGGGGGGGGGCEGGGGCGGGGGGGGGGFGGGFGFG>DDEDGGGFGGGGGGF466@GFGGFGGFFFFFFFFF<?GBFFGFFFFF6>>?
@M04650:207:000000000-C238N:1:1101:11522:10683 1:N:0:19
ACTCCTACGGGAGGCAGCAGTAGGGAATCTTCCACAATGGACGGAAGTCTGATGGAGCAATGCCGCGTGAGTGAAGAAGGTTTTCGGATCGTAAAGCTCTGTTGTGAGGGAAGAACAAGTATAGGAGTAACTGCCTGTACCTTGACGGTACCTCATTAGAAAGCCACGGCTAACTACGTGCCAGCAGCCGCGGTAATACGTAGGTGGCAAGCGTTGTCCGGAATTATTGGGCGTAAAGCGCGCGCAGGCGGCCTTTTAAGTCTGATGTGAAAGCCCACGGCTTAACCGTGGA
+
GGGGGGGGGGGGGGGGGGGGGGGGGGGGGGGGFFGGGGGGFGGGGGGFFGFGFGGGGGGGGGGGGGGGGC:CFGGGGFGGGGGGGGGFGGEEGGGGGGGGAFFGG><FGGGGDGGEGFGFA?FEGBFFFGFEGCCFGG,@FGGGGGDGGGEBFCDA<9,@EDGFGGGGDGGG?FGAFGFGFG9@CGFFBCEG>E*>;EC:FGFG=EC=FGGGGDGG=+CDGG?*>:CE?4;5=EG=7C*93C).75CCDDGGDGG?F?FFFFGG?7>AFB*9@)8>?BC536C?F4?>BFFB
@M04650:207:000000000-C238N:1:1101:6896:10766 1:N:0:19
ACTCCTACGGGAGGCAGCAGTAGGGAATCTTCCACAATGGACGAAAGTCTGATGGAGCAACGCCGCGTGAGTGATGAAGGTTTTCGGATCGTAAAACTCTGTTGCGAGGGAAGAACAAGTATGAGAGTAACTGCTCATACCTTGACGGTACCTCGTTAGAAAGCCACGGCTAACTACGTGCCAGCAGCCGCGGTAATACGGAGGGTGCAAGCGTTAATCGGAATGACTGGGCGTAAAGGGCACGCAGGCGGGGACTTAAGGGGGATGTGAAAGCCCTGGGCTTAACCGAGGAAT
+
GGGGGGGGGGGGGGGGGGGGGGGGGGGGGGGGGGGGGGGFGGGGGGGGGGGGGGGGGGGGGGGGGGGGGGGGGGGGGGGGFGGGGGGGGGGGGGGGGGGFFGGCFGGGGGGGGGGGGGGFGFGGGGGFGGGGGGFGDGGGFGGFFGGGGGGGGGGFGGGGGGGGGGGGGGEGGGGGGGGGGGGGGGGGGGGGGGGGGGGGGGGGGDGGGGGGGCEEGGGGGGGGGGG7C<CGEGGEGGFGF3>FGGGGFGG)))9F4@=B+57DECC?FFFFF)8>7?FFF(>;4@F(17>01)
@M04650:207:000000000-C238N:1:1101:21453:10775 1:N:0:19
ACTCCTACGGGAGGCAGCAGTAGGGAATCTTCCACAATGGACGAAAGTCTGATGGAGCAACGCCGCGTGAGTGATGAAGGTTTTCGGATCGTAAAACTCTGTTGCGAGGGAAGAACAAGTACGAGAGTAACTGCTCGTACCTTGACGGTACCTCGTTAGAAAGCCACGGCTAACTACGTGCCAGCAGCCGCGGTAATACGTAGGTGGCAAGCGTTGTCCGGAATGATTGGGCGTAAAGCGCGCGCAGGCGGCCTTTTAAGTCTGATGTGAAAGCCCACGGCTTAACCGTTGA
+
GGGGGGGGGGGGGGGGGGGGGFFGGGGGGGGCGGGGGGGGFGGGGGGEFGGGGGGGGGGGGGGGGGGGGGGAFGFGGGGGGGGGGGGGGGGGGGGGGGGGGGGF9>@CFFGFGGDFGGGCFEG7>+=ADFF?FBFG=F@FGFFGA<BCBCFGFGF@>FG9;EFFFFFGGGGGGGGFCGFFCCFG8<:F:8:EC8CC9EF>CCFGGDFC8C7FGE:=EGFGC***+3<EC:8FFEC=7DBGEGBFGGDGFG3C354*9*<=<BC>6?7-966@F?5.11)7BFG@FF?66)84
@M04650:207:000000000-C238N:1:1101:12430:10778 1:N:0:19
ACTCCTACGGGAGGCAGCAGTAGGGAATCTTCCACAATGGACGAAAGTCTGATGGAGCAACGCCGCGTGAGCGAAGAAGGTTTTCGGATCGTAAAGCTCTGTTGTGAGGGAAGAACAAGTACAGGAGTAACTGTCTGTACCTTGACGGTACCTCATTAGAAAGCCACGGCTAACTACGTGCCAGCAGCCGCGGTAATACGTAGGTGGCAAGCGTTGTCCGGAATTATTGGGCGTAAAGCGCGCGCAGGCGGCCTTTTAAGTCTGATGTGAAAGCCCACGGCTTAACCGTGGA
+
GGGGGGGGGGGGGGGGGGGGGGGGGGGGGGGGGGGGGGGGGGGGGGGGGGGGGGGGGGGGGGGGGGGGGGGGGGGGGGGGGGGGGGGGGGGGGGGGGGGGGGGGGGDGGGGGGGGGGGGGGGGGGGGGGGGGGGGGGGGGGGGGGGGGGGGGGGGGGGGGGGGGGGGGGGGGGGGGGGGGGGGGGGGGGGGGGGGGGGGGGGGGGGGGGGGGGGGGGGGGGGGGGGGGGGGG@GGGFGFGFGEFGGGGEGGGGDDFFFFFGFGGFFGAFFFFFFFF?FGFFFGFFFFFF@E2
@M04650:207:000000000-C238N:1:1101:5213:10835 1:N:0:19
ACTCCTACGGGAGGCAGCAGTGGGGAATATTGCACAATGGGGGAAACCCTGATGCAGCAACGCCGCGTGAGTGATGACGGTCTTCGGATTGTAAAGCTCTGTCTTTAGGGACGATAATGACGGTACCTAAGGAGGAAGCCACGGCTAACTACGTGCCAGCAGCCGCGGTAATACGTAGGTGGCAAGCGTTGTCCGGAATTATTGGGCGTAAAGCGCGCGCAGGCGGCCTTTTAAGTCTGATGTGAAAGCCCACGGCTTAACCGTGGAAGGTCATTGGAAACTGGAAGGCTTG
+
GGGGGGGGGGGGGGGGGGGGGGGGGGGDFGGGGGGGGGGGGGGGGGGGGGGGGGGGGGGGGGGGGGGGGGGGGGGGGGGGGGGGGGGGGGGGGGGGGGGGGGGGGGGFGGGFGGGGGGGGGDGGGGGGGGGGGGGGGGGGGGGGGGGGGGGGGGGGGGGGGGGGGGGGGGGGGGGGGGGGGGGGGGGGGDGGGGGGGECECCFCFFGGGGGGGGG=EGGGGGGGGGGDE*<FFGD:DFFFFGFFGGGGFGFFGGG>EBFFFFGGFG<<FFFFFF?FFBGFFFGFFFFB?F@>
@M04650:207:000000000-C238N:1:1101:7399:10875 1:N:0:19
ACTCCTACGGGAGGCAGCAGTAGGGAATCTTCCACAATGGACGAAAGTCTGATGGAGCAACGCCGCGTGAGCGAAGAAGGTTTTCGGATCGTAAAGCTCTGTTGTGAGGGAAGAACAAGTACAGGAGTAACTGTCTGTACCTTGACGGTACCTCATTAGAAAGCCACGGCTAACTACGTGCCAGCAGCCGCGGTAATACGTAGGTGGCAAGCGTTGTCCGGAATTATTGGGCGTAAAGCGCGCGCAGGCGGCCTTTTAAGTCTGATGTGAAAGCCCACGGCTTAACCGTGGA
+
GGGGGGGGGGGGGGGGGGGGFGGGGGGGGGGGGGGGGGGGGGGCFGGFGGGGGGGGGGGGGGGGGGGGGGGGGGGGGGGGGGGGGGGGGGGGGGGGGGGGGGGGGGCGGGGCCGGFGGGGGGGGGGG@FFFFGGGGGGGGFGFEGFGEGGGGFFFEGGGGGGG7DFGGFGGGGGGGFCFCFGFDFG6FGGGGGGGGCFDGCGFGGGCEGGFGGG5EEGDDEGEG6CGCFGGFEGGGGGFGDDFFGGD375C<79*99@FF+=CGF7>>=9@9FFF:06DEF09?BF?>0@3:
@M04650:207:000000000-C238N:1:1101:14570:10876 1:N:0:19
ACTCCTACGGGAGGCAGCAGTAGGGAATCTTCCACAATGGACGAAAGTCTGATGGAGCAACGCCGCGTGAGTGATGAAGGTTTTCGGATCGTAAAACTCTGTTGCGAGGGAAGAACAAGTACGAGAGTAACTGCTCGTACCTTGACGGTACCTCGTTAGAAAGCCACGGCTAACTACGTGCCAGCAGCCGCGGTAATACGTAGGTGGCAAGCGTTGTCCGGAATTATTGGGCGTAAAGCGCGCGCAGGCGGCCTTTTAAGTCTGATGTGAAAGCCCACGGCTTAACCGTGGA
+
GGGGGGGGGGGGGGGGGGGGGGGGGGGGGGGGGGGGGGGGGGGGGGGGGGGGGGGGGGGGGGGGGGGGGGGGGGGGGGGGGGGGGGGGGGGGGGGGGGGGGGGGGGGGGGGGGGGGGGGGGGGGGGGGGGGGGGGGGGGGGGGGGGGGGGGGGGGGGGGGGGGGGGGGGGGGGGGGGGGGGGGGGGGGGGGGGGGGGGGGGGGGGGGGGGGGGGGGGGGGGGGGGGGGGGGGFGGGGGFGFGFFGGGGEGGDGGGFFF:FGFCCFGGFFFFFFFFFFFGFFFG?FFFB35@B
@M04650:207:000000000-C238N:1:1101:11050:10878 1:N:0:19
ACTCCTACGGGAGGCAGCAGTAGGGAATCATCCACAATGGACGAAAGTCTGATGGTGCAACGCCGCGTGAGCGAAGAAGGTTTTCGGATCGTAAAGCTCTGTTGTGAGGGAAGAACAAGTACAGGAGTAACTGTCTGTACCTTGACGGTACCTCATTAGAAAGCCACGGCTAACTACGTGCCAGCAGCCGCGGTAATACGTAGGTGGCAAGCGTTGTCCGGAATTATTGGGCGTAAAGCGCGCGCAGGCGGCCTTTTAAGTCTGATGTGAAAGCCCACGGCTTAACCGGGGA
+
EDEFGGGFEGGGGGBFGFGGCFGGGGGGDEGAFFCFGGGGGCGGGGGGGGFGGGGGGFFG@FFFFEGGGFGGGGGGGGGGDFGDAFGDCGGAFGGGFAEFF@?CEFFGGGGGGGG8FFGFFFFGGGGGFGF<FDEAEBFCFC?FGFGGEDFC9FFFCDGGGCGG7BCFDGCEGGFGGGGGGDFGFGGG7CEEGGEE9CCC99CE;FGFGCFCECBE5CCDDDC*+<?:EFGDFEGGCFFG>DBE)9DD>DDD3**/*1<B<6*29*>.@8B6@?4)20C@3;)/9*19(<79
@M04650:207:000000000-C238N:1:1101:20697:10927 1:N:0:19
ACTCCTACGGGAGGCAGCAGTAGGGAATCTTCCACAATGGACGAAAGTCTGATGGAGCAACGCCGCGTGAGTGATGAAGGTTTTCGGATCGTAAAACTCTGTTGCGAGGGAAGAACAAGTACGAGAGTAACTGCTCGTACCTTGACGGTACCTCGTTAGAAAGCCACGGCTAACTACGTGCCAGCAGCCGCGGTAATACGTAGGTGGCAAGCGTTGTCCGGAATTATTGGGCGTAAAGCGCGCGCAGGCGGCCTTTTAAGTCTGATGTGAAAGCCCACGGCTTAACCGTGGA
+
GGGGGGGGGGGGGGGGGGGGGGGGGGGGGGGGGGGGGGGGGGGGGGGGGGGGGGGGGGGGGGGGGGGGGGGGGGGGGGGGGGGGGGGGGGGGGGGGGGGGGGGGGGGGGGGGGGGGGGGGGGGGGGGGGGGGGGGGGGG7FGGGGGGGGGGGGGGGGGGGGGGGGGGGGGGGGGGGGGGGGGGGGGGFGEGGGGEEGGGGGGGGGGGFGGGFGGGGGGGGGGG=FGGGGGGGFGGGGDFGFGDFGGGGBDGG<DCF=FFFGFDGFGGFFFFFFF:F<FDBEFC6*97>:FFF
@M04650:207:000000000-C238N:1:1101:18242:10936 1:N:0:19
ACTCCTACGGGAGGCAGCAGTAGGGAATCTTCCACAATGGACGAAAGTCTGATGGAGCAACGCCGCGTGAGTGATGAAGGTTTTCGGATCGTAAAACTCTGTTGCGAGGGAAGAACAAGTACGAGAGTAACTGCTCGTACCTTGACGGTACCTCGTTAGAAAGCCACGGCTAACTACGTGCCAGCAGCCGCGGTAATACGTAGGTGGCAAGCGTTGTCCGGAATTATTGGGCGTAAAGCGCGCGCAGGCGGCCTTTTAAGTCTGATGTGAAAGCCCACGGCTTAACCGTGGA
+
GGGGGGGGGGGGGGGGGGGGGGGGGGGGGGGGGGGGGGGGGGGGGGGGGGGGGGGGGGGGGGGGGGGFGGGFGGGGGGGGGGGGGGGGGGGGGGGGGGGGFGGGGGGGGGGGGGGGGGGGGFGEGDGGGGGGGGGGGGGGGGGGGGGGGGGGFGGGGGGGGGGGGFGGGGGGGGGGGGGFGGGGGGGFGGGGGGDEGGGGFFFGGGGGGGGGGGGGGGGCECCG6FGGGDDGFGGGFFFGFGFFGDG35CDGCDFFFFF?<=?D4DFBBF69FFFFB?DDB95@FFFBFFB0
@M04650:207:000000000-C238N:1:1101:23411:10949 1:N:0:19
ACTCCTACGGGAGGCAGCAGTAGGGAATCTTCCACAATGGACGAAAGTCTGATGGAGCAACGCCGCGTGAGTGATGAAGGTTTTCGGATCGTAAAACTCTGTTGCGAGGGAAGAACAAGTACGAGAGTAACTGCTCGTACCTTGACGGTACCTCGTTAGAAAGCCACGGCTAACTACGTGCCAGCAGCCGCGGTAATACGTAGGTGGCAAGCGTTGTCCGGAATTATTGGGCGTAAAGCGCGCGCAGGCGGCCTTTTAAGTCTGATGTGAAAGCCCACGGCTTAACCGTGGA
+
GGGGGGGGGGGGGGGGGGGGGFGGGGGGGGGGGGGGGGGGGFGGGGGFGGGGGGCGGGGGGGGGGGGGGGEEFFGGGGGGGCEGEGGGGCFGGGGGGGGGGGAEFEEGEGGGGGGGGGGGGGEEFGGGGG9FGGGGGGFGBGFGGGGGGGGFFFF@FFGGGGGGCGGGGGGGGGGGGGG@FFFGGCEGFDGEEGEEEGGGGGGGGGGGGGGGGGEDGGGGGGE=+AEGFGFFFGDGGG4557>B:<7DBC<DGDGFF6F?FF>C6*:<F?FFF4<531D)715?FF=9B:::
@M04650:207:000000000-C238N:1:1101:12164:11022 1:N:0:19
ACTCCTACGGGAGGCAGCAGTGGGGAATATTGCACAATGGGGGAAACCCTGATGCAGCAACGCCGCGTGAGTGATGACGGTCTTCGGATTGTAAAGCTCTGTCTTTAGGGACGATAATGACGGTACCTAAGGAGGAAGCCACGGCTAACTACGTGCCAGCAGCCGCGGTAATACGTAGGTGGCAAGCGTTATCCGGAATTATTGGGCGTAAAGCGCGCGTAGGCGGCAAGATTAGTCTGATGTGAAAGCCCTCGGCTCAACCGAGGAAGGTCATTGGAAACTGTCTTGCTTG
+
GGGGGGGGGGGGGGGGGGGGGGGGGGGGGGGGGGGGGGGGGGGGGGGGGGGGGGGGGGGGGGGGGGGGGGGGGGGGGGGGGGGGGGGGGGGGGGGGGGGGGGGGGGGGGGGGGGGGGGGGGGGGGGGGGGGGGGGGFGGGGGGGGGGGGGGGGGGGGGGGGGGFGGGGGGGGGGGGGGGGGGGGGGGGEGGGGGGGGG>C9EG9BFGDCCEGCFGGGGGDECEGGEGGGGC<7FFCCFFGFGFFGGGGFGGD<DDFFFFFFFGGBD3<FD7=FF*68>CFF9DFF?FFBF48
@M04650:207:000000000-C238N:1:1101:8001:11049 1:N:0:19
ACTCCTACGGGAGGCAGCAGTAGGGAATCTTCCACAATGGACGAAAGTCTGATGGAGCAACGCCGCGTGAGTGATGAAGGTTTTCGGATCGTAAAACTCTGTTGCGAGGGAAGAACAAGTACGAGAGTAACTGCTCGTACCTTGACGGTACCTCGTTAGAAAGCCACGGCTAACTACGTGCCAGCAGCCGCGGTAATACGTAGGGGTCGAGCGTTGTCCGGAGTTACTGGGCGTAAAGCGCGCGCAGGTGGCTCATTGCGCCCGGCGTGAAAGCCCCCGGCCTAACCGGGGAGG
+
GGGGGGGGGGGGGGGGGGGGGGGGGGGGGGGGGGGGGGGGGGGGGEGGGGGGGGGGGGGGGGGGGGGGGGGGGGGGGGGGGGCFGGGGGGGCGGGGGGGGGCGGGGGGGGGGGGGGGGGGGGGGGGGGGGGGGFEGGGGGGGGGGGGGGGGFAFGGGGGGGGGGGGGGGGGGGGGGGGGGGGGGGGGGGGGGEGGGGGGGCGFGGGGGGGGGGGGGEGGGGGGCFGG?CFGD3:CEGFFGFGFFGGGG47CFDFGFFFFFEFGGFGG>FEFFFFFF0>G@@>CFF4:>>FD>9F
@M04650:207:000000000-C238N:1:1101:15781:11080 1:N:0:19
ACTCCTACGGGAGGCAGCAGTAGGGAATCTTCCACAATGGACGAAAGTCTGATGGAGCAACGCCGCGTGAGTGATGAAGGTTTTCGGATCGTAAAACTCTGTTGTGAGGGAAGAACAAGTATAGGAGTAACTGCCTGTACCTTGACGGTACCTCATTAGAAAGCCACGGCTAACTACGTGCCAGCAGCCGCGGTAATACGTAGGTGGCAAGCGTTGTCCGGAATTATTGGGCGTAAAGCGCGCGCAGGCGGCCTTTTAAGTCTGATGTGAAAGCCCACGGCTTAACCGTGGA
+
GGGGGGGGGGGGGGGGGGGGGGGGGGGGGGGGGGGGGGGGGGGGGGGGGGGGGGGGGGGGGGGGGGGGGGGGGGGGGGGGGGGGGGGGGGGGGGGGGGGGGGGGGGGGGGGGGGGGGGGGGGGGGGGGGGGGGGGGGGGGGGGGGGGGGGGGGGGGGGGGGGGGGGGGGGGGGGGGGGGGGGGGGGGGGGGGGGGGFGCFCFGGGGGGGGGDGG>5>DGGGGDFGFGGGGGGFGGGGGFGFGEFGGGGFGGGDG*=4@FBEFF>FGGFFFFFFFF@?FDDD>GFFFFFFFEB
@M04650:207:000000000-C238N:1:1101:11962:11107 1:N:0:19
ACTCCTACGGGAGGCAGCAGTAGGGAATCTTCCACAATGGACGAAAGTCTGATGGAGCAACGCCGCGTGAGTGATGAAGGTTTTCGGATCGTAAAACTCTGTTGCGAGGGAAGAACAAGTACGAGAGTAACTGCTCGTACCTTGACGGTACCTCGTTAGAAAGCCACGGCTAACTACGTGCCAGCAGCCGCGGTAATACGTAGGTGGCAAGCGTTGTCCGGAATTATTGGGCGTAAAGCGCGCGCAGGCGGCTTTTTAAGTCTGATGTGAAAGCCCACGGCTTAACCGTGGA
+
GGGGGGGGGGGGGGGGGGGGGGGGGGGGGGGGGGGGGGGGGGGGGGGGGGGGGGGGGGGGGGGGGGGFGGGEGGF9FFGGGAFGGGGGDCGGGGGGGFFFGFDGGDGGGGGGGGGGGGGGGGE@FFGGGGGGGGGGEEFGFGGGGGGGGGCGGGGFCFGGGGE:8FGGGGGGGGGGGGCBFGGFBEFGFEGGGBCEBFEGFEDGBGFFGGGGGCCE7DGCDDC5FC+?FGGGDGDEGGFGFGFFGGGGFGGGD)***8F?787CFCCBFFFFFF4FBBGDFFGF==?>?>E:
@M04650:207:000000000-C238N:1:1101:12346:11126 1:N:0:19
ACTCCTACGGGAGGCAGCAGTAGGGAATCTTCCACAATGGACGAAAGTCTGATGGAGCAACGCCGCGTGAGTGATGAAGGTTTTCGGATCGTAAAACTCTGTTGCGAGGGAAGAACAAGTACGAGAGTAACTGCTCGTACCTTGACGGTACCTCGTTAGAAAGCCACGGCTAACTACGTGCCAGCAGCCGCGGTAATACGTAGGTGGCAAGCGTTGTCCGGAATTATTGGGCGTAAAGCGCGCGCAGGCGGCCTTTTAAGTCTGATGTGAAAGCCCACGGCTTAACCGTGGA
+
GGGGGGGGGGGGGGGGGGGGGGGGGGGGGGGGGGGGGGGGGGGGGGGGGGGGGGGGGGGGGGGGGGGGGGGGGGGGGGGGGGGGGGGGGGGGGGGGGGGGGGGGGGGGGGGGGGGGGGGGGGGGGEGGGGGGGGGGGGGGGGGGGGGGGGGGGGGGGGGGGGGGGGGEGGGGGGGGGEGGGGGGGGFGGGGGGGGGGGGG>CFGGGFGFFCFGGEGGGGGGGEFFFGGDCGGDGGGGGFGFGFFGGGG:CCGDDDF?66=EF>FF7CBFFFFFF5@FFGDB9C)9BF;1>EF
@M04650:207:000000000-C238N:1:1101:7657:11141 1:N:0:19
ACTCCTACGGAGGCAGCAGTAGGGAATCTTCCACAATGGACGAAAGTCTGATGGAGCAATGCCGCGTGAGTGAAGAAGGTTTTCGGATCGTAAAGCTCTGTTGTGAGGGAAGAACAAGTATAGGAGTAACTGCCTGTACCTTGACGGTACCTCATTAGAAAGCAACGGCTAACTACGTGCCAGCAGCCGCGGTAATACGTAGGTGGCAAGCGTTGTCCGGACTGATTGGGCGTAAAGCGCGCGCAGGCGGCCTTTTAAGTCTGATGTGAAAGCCCACGGCTTAACCGTGGAAGG
+
GGGGGGGGGFFGGGGGGGGFFGGDFGGGGFGGDFGFGGD<@FGGEGGGGGGGGFFFFGGGGGFGGGCC,BFAFFGGGGGGGGGGGGEFGGFGGGGGGGFGGGGGGGFGGGFEGGGGGGFGGGGGGGEFFGGGGGDFFFFFFGGEGGGFGGGFFEF,E?FGGGG,>FEDECFGGGGG8F7@GCFCGGGFCGGGEEEFGCE><EGGGGGGCDGEG=8?F:CDG)8*5AFGGC@E>GGFFC>DB)75)9/5>7C7CD7?B?FFF4C:6:?<FF?@FFF4(47>DBGFF4@((07<::
@M04650:207:000000000-C238N:1:1101:20472:11173 1:N:0:19
ACTCCTACGGGAGGCAGCAGTAGGGAATCTTCCACAATGGACGAAAGTCTGATGGAGCAACGCCGCGTGAGTGATGAAGGTTTTCGGATCGTAAAACTCTGTTGCGAGGGAAGAACAAGTACGAGAGTAACTGCTCGTACCTTGACGGTACCTCGTTAGAAAGCCACGGCTAACTACGTGCCAGCAGCCGCGGTAATACGTAGGTGGCAAGCGTTGTCCGGAATTATTGGGCGTAAAGCGCGCGCAGGCGGCCTTTTAAGTCTGATGTGAAAGCCCACGGTTTAACCGTGGA
+
GGGGGGGGGGGGGGGGGGGGGGGGGGGGGGGGGGGGGGGGGGGGGGGGGGGGGGGGGGGGGGGGGGGGGGGGGGGGGGGGGGGGGGGGGGGGGGGGGGGGGGGGGGGGGGGGGGGGGGGGGGGGGGGGGGGGGGGGGGGGGGGGGGGGGGGGGGGGGGGGGGGGGGGGGGGGGGGGGGGGGGGGGGGGGGGGGGGGGGGGGGGGGGGGGGGGGEGGGGGGGGGGGGGGGGGGFGGGGGFGFG@@GGGGFGGGGGGFFFFF??CGFGF4BFFFBFFF?FGF>?DFF??>6FFF
@M04650:207:000000000-C238N:1:1101:3813:11187 1:N:0:19
ACTCCTACGGGAGGCAGCAGTAGGGAATCTTCCGCAATGGACGAAAGTCTGACGGAGCAACGCCGCGTGAACGATGAAGGTCTTAGGATCGTAAAGTTCTGTTATCAGGGAAGAACAAGTATTGGAGTAACTGCCAGTACCTTGACGGTACCTGACCAGAAAGCCACGGCTAACTACGTGCCAGCAGCCGCGGTAATACGTAGGTGGCAAGCGTTGTCCGGAATTATTGGGCGTAAAGCGCGCGCAGGCGGTTTCTTAAGTCTGATGTGAAATCTCGTGGCTCAACCACGAACG
+
GGGGGGCEGGG@CFEFGG,CFFFDFFFFGFGGGCGGGGFGGGGGC:FGGGF9FEGFEGGGGGGGGGGGGGFGGGGGGGGGGGGGGGG9EFGGGCFFFGGGGGGFGGGGFDGFGGGGGGGGGGGGGFFFFGGGGGGGDFGGGGGFGGGGGGGGGGGGGGGGGGGGGGGGGGGGFGGGGGGGGGGFGGFGGGGGGGCDGGGGF,A7BB5F:EGGGGGGGGCDEC8=F@FFGGGFEGGGG76D)7BEGGGGECD9CDDFF?F?CFFG?GGA?47447=@4:CEFFG46;>(35)(,3
@M04650:207:000000000-C238N:1:1101:17728:11210 1:N:0:19
ACTCCTACGGGAGGCAGCAGTAGGGAATCATCCACAATGGACGAAAGTCTGATGGTGCAACGCCGCGTGAGCGAAGAAGGTTTTCGGATCGTAAAGCTCTGTTATGAGGGAAGAACAAGTACAAGAGTAACTGCTTGTACCTTGACGGTACCTCATTAGAAAGCCACGGCTAACTACGTGCCAGCAGCCGCGGTAATACGTAGGTGGCAAGCGTTGTCCGGAATTATTGGGCGTAAAGCGCGCGCAGGCGGCCTTTTAAGTCTGATGTTAAAGCCCACGGCTTAACCGTGGA
+
GGGGGGGGGGGGGGGGGGGGGGGGGGGGGGGGGGGGGGGGGGGGGGGGGGFGGGGGGGGGGGGDEDGGGGGGGGGGGGGGGGGGGGEDGGGGGGGFGAFFGGGGGFGGFEGGGGGGGGGGGGGGGGGGGGGGFFEFGGGGGGG?FFGGGGGGGGGGGG9FGGGGGGGGGGGGGGGGGGGGGGGFGF>CGGGGGGGGGGGGGGGGGGFFGG5EEGGDGGCGG3?CF?FGCC=FFEGGGGFDEDEFGGGGBDDDGDGFFFFFGFGGFG7<*9=?4@53:673>6D@FF?1-<>(
@M04650:207:000000000-C238N:1:1101:24441:11222 1:N:0:19
ACTCCTACGGGAGGCAGCAGTAGGGAATCTTCCACAATGGACGAAAGTCTGATGGAGCAACGCCGCGTGAGTGATGAAGGTTTTCGGATCGTAAAACTCTGTTGCGAGGGAAGAACAAGTACGAGAGTAACTGCTCGTACCTTGACGGTACCTCGTTAGAAAGCCACGGCTAACTACGTGCCAGCAGCCGCGGTAATACGTAGGTGGCGAGCGTTATCCGGATTTATTGGGCGTAAAGGGAGCGTAGGCGGATACTTAAGTGGGATGTGAAATACTTGGGCTCAACCCGAGTAC
+
GGGGGGGGGGGGGGGGGGGGGGGGGGGGGGGGGGGGGGGGGGGGGGGGGGGGGGGGGGGGGGGGGGGGGGGGGGGGGGGGGGGGGGGGGGGGGGGGGGGGGGGGGGGGGGGGGGGGGGGGGGGGGGGGGGGGGGGGGGGGGGGGGGGGGGGGGGGFCGGGGGGGGGGGGGGGGGGGGGGGGGGGGGGGGGGGGGGGGGGGGGGGGGGGGGGGGGGGG7CDGGECGGGGGGGGFGGGGGFGFGFFGGGGFGGDGGG=@FFFGFGGFGD?FFFFFFFFFFGFFFGFFFFFBBFFF:
@M04650:207:000000000-C238N:1:1101:28797:11238 1:N:0:19
ACTCCTACGGGAGGCAGCAGTAGGGAATCTTCCACAATGGACGAAAGTCTGACGGAGCAACGCCGCGTGAACGATGAAGGTCTTAGGATCGTAAAGTTCTGTTATCAGGGAAGAACAAGTATTGGAGTAACTGCCAGTACCTTGACGGTACCTGACCAGAAAGCCACGGCTAACTACGTGCCAGCAGCCGCGGTAATACGTAGGTGGCAAGCGTTGTCCGGAATTATTGGGCGTAAAGCGCGCGCAGGCGGTTTCTTAAGTCTGTTGTGAAATCTCGTGGCTCAACCACGAGCG
+
GGGGGGGGGGGFGGFGGGGGGGGGGGGGGGGGGCGGEFGDGGGGGGGGGGGGGGGGGGGGGGGGGGGGGGGGGG,DFFGGGGGGFGGGGGGGGGGD5FGGGGE55CF<FGFGGGGGC<B?,C,:EFGGGFGGGG<<??<<DFGGGGEGGGGFFGG@CFGGGGGGG@FGGGEEGGGGGGGGFGGGGGGGGCGDEGGGGGGGCGGG9FGGGGGGGC5*=CCDE<*:?CC:=FGDEGGGGGFDFGBBDD<G:CD559*9=??FFBD>*0:.>F49@F*/24D>D?GF??F02<@((4
@M04650:207:000000000-C238N:1:1101:11355:11254 1:N:0:19
ACTCCTACGGGAGGCAGCAGTGGGGAATATTGCACAATGGGGGAAACCCTGATGCAGCAACGCCGCGTGAGTGATGACGGTCTTCGGATTGTAAAGCTCTGTCTTTAGGGACGATAATGACGGTACCTAAGGAGGAAGCCACGGCTAACTACGTGCCAGCAGCCGCGGTAATACGTAGGTGGCAAGCGTTGTCCGGATTTACTGGGCGTAAAGGGAGCGTAGGCGGTTCTTTAAGTGGGATGTGAAATACTCGGGCTCAACCTGGGGGCTGCATTCCAAACTGGAGATCTAG
+
GGGGGGGGGGGGGGGGGGGGGGGGGGGGGGGGGGGGGGGGGGGGGGGGGGGGGGGGGGGGGGGGGGGGGGGGGGGGGGGGGGGGGGGGGGGGGGGGFGGGGGGGGGGGGGGGGGGGGGGGGGGGGGGGGGGGGGGEGGGGGGGGGGGGGGGGGFGGFFGGGGGGGGGGGGGFGGGGGGGGGGGGGGGGG5EECGGGG>EFCFCFGGGGECEGGGGFEGGCEGGCEGCEDD<E6CFGGFFF:GFFGGGG?FFGGDGDE@???F*>FDDBF5>E??6FAFGFFAFF5:/(477A
@M04650:207:000000000-C238N:1:1101:26995:11283 1:N:0:19
ACTCCTACGGGAGGCAGCAGTAGGGAATCTTCCGCAATGGACGAAAGTCTGACGGAGCAACGCCGCGTGTGTGATGAAGGATTTCGGTTCGTAAAGCACTGTTGTTAAGGAAGAACAGTAATAAGAGTCACTGCTTATTATATGACGGTACTTAACCAGAAAGCCACGGCTAACTACGTGCCAGCAGCCGCGGTAATACGTAGGTGGCAAGCGTTATCCGGAATTATTGGGCGTAAAGCGCGCGTAGGCGGCAAGATTAGTCTGATGTGAAAGCCCTCGGCTCAACCGAGGA
+
GGGGGGGGGGGGGGGGGGFGGGGGGGGGGGGGGGGGGGGGGGGGGGGGGGGGGGGGGGGGGGGGGGGGGGGGGGGGGGGGGGGGGGGGGGGGGGGGGGGGGGGGGGGGGGGGGGFGGGGGGGGGGGGGGGGGGGGGGGGGGGGGGGGGGGGGGGGGGGGGGGGGGGGGGGGGGGGGGGGGGGGGGGGGGGGGGGGGGGGGGGGGGGGGGGGGGGGGGGGGECGFGGGGGGGFFEGGGG?GFGBFGGGGFCDDDGGFFF=FFF77=GGFFFFFFF)5:?DFFBDFFFF;9BEF
@M04650:207:000000000-C238N:1:1101:19675:11301 1:N:0:19
ACTCCTACGGGAGGCAGCAGTAGGGAATCTTCCGCAATGGGCGCAAGCCTGACGGAGCAACGCCGCGTGTGCGAAGAAGGTCTTCGGATCGTAAAGCACTGTTGTTAAGGAAGAATGACAGTAAGGGTCACTATTTACTGTGTGACGGTACTTAACCAGAAAGCCACGGCTAACTACGTGCCAGCAGCCGCGGTAATACGTAGGTGGCAAGCGTTATCCGGAATTATTGGGCGTAAAGCGCGCGTAGGCGGCGAGATTAGTCTGATGTGAAAGCCCCCGGCTCAACCGGGGAGG
+
GGGGGGGGGGGEGGGGGGGGGGGGGGGGGGGGGGGGGGGGGGGGGGGGGGGGGGGGGGGGGGGGGGGGGGGGGGGGGGGGEFGGGGGGGGGGGGGFGGGGGGDGGGGFFGGGGGGGGGGFGGGFGGGGGGGGGGGGGGGGGGGGGGGGGGGGFGGGGFFGGGGGGGGGGGGGGGGGGGGGGGGGGGGGGGGCEGE>FGGGGGGEGGGGGGGDEEGGGFGC=3?5@FGGGGGGFCGGGDF<BGFFGG9C?CDCDCD58??@GFD=?FGFFFF?B4>>:>D>@;5=FF@>;5>19F
@M04650:207:000000000-C238N:1:1101:17670:11343 1:N:0:19
ACTCCTACGGGAGGCAGCAGTAGGGAATCTTCCACAATGGACGAAAGTCTGATGGAGCAACGCCGCGTGAGTGATGAAGGTTTTCGGATCGTAAAACTCTGTTGCGAGGGAAGAACAAGTACGAGAGTAACTGCTCGTACCTTGACGGTACCTCGTTAGAAAGCCACGGCTAACTACGTGCCAGCAGCCGCGGTAATACGTAGGTGGCAAGCGTTGTCCGGAATTATTGGGCGTAAAGCGCGCGCAGGCGGCCCTTTAAGTCTGATGTGAAAGCCCACGGCTTAACCGTGGA
+
GGGGGGGGGGGGGGGGGGGGGGGGGGGGGGGGGGGGGGGGGGGGGGGGGGGGGGGGGGGGGGGGGGGGGGGGGGGGGGGGGGGGGGGGGGGGGGGGGGGGGGGGGGGGGGGGGGGGGGGGGGGGGEGGGGGGGGGGGGGGGGGGGGGGGGGGGGGGGGGGGGGGGGGGGGGGGGGGGGGGGGGGGGGGGGGGGGDGGGGGGGGGGGGGGGGGGGGGGGGGGGGGGDFGGGGGFG3A>FFDFGFDDGGGFGGGCDFFFFFFGFFFFGGFFFFBFF>FFFGFF>GFFFFF6@DF
@M04650:207:000000000-C238N:1:1101:14127:11346 1:N:0:19
ACTCCTACGGGAGGCAGCAGTAGGGAATCTTCCACAATGGACGAAAGTCTGATGGAGCAACGCCGCGTGAGTGATGAAGGTTTTCGGATCGTAAAACTCTGTTGCGAGGGAAGAACAAGTACGAGAGTAACTGCTCGTACCTTGACGGTACCTCGTTAGAAAGCCACGGCTAACTACGTGCCAGCAGCCGCGGTAATACGTAGGTGGCAAGCGTTGTCCGGAATTATTGGGCGTAAAGCGCGCGCAGGCGGCCTTTTAAGTCTGATGTGAAAGCCCACGGCTTAACCGTGGA
+
GGGGGGGGGGGGGGGGGGGGFGGGGGGGGGGGGGGGGGGGGGGFFBFGGGGGGGGGGGGGGGDGGGGFGGGGGGGGGGGGGGGGGGGGGGGGGGGGGGGGGGGGGGGGGGGGGGGGGGGGGGGGGGGGGGGGGGGGGGGGGGGGGGGGGGGGGGGGGGGGGGGGGGGGGGGGGGGGGGGGGGGGGGGGGGGGGGGGGGGGGGGEGGGGGGGGGGEEEGGGGGGGCFGGGGGGFGGGGDFGFGF@DGGGFGGGGG4BFFFFCFCDFGGFFFFFFF>3<?GFFFG@F?FB<FF?
@M04650:207:000000000-C238N:1:1101:27862:11386 1:N:0:19
ACTCCTACGGGAGGCAGCAGTAGGGAATCTTCCACAATGGACGAAAGTCTGATGGAGCAACGCCGCGTGAGTGAAGAAGGTTTTCGGATCGTAAAGCTCTGTTGTGAGGGAAGAACAAGTATAGGAGTAACTGCCTGTACCTTGACGGTACCTCATTAGAAAGCCACGGCTAACTACGTGCCAGCAGCCGCGGTAATACGTAGGTGGCAAGCGTTGTCCGGAATTATTGGGCGTAAAGCGCGCGCAGGCGGCCTTTTAAGTCTGATGTGAAAGCCCACGGCTTAACCGTGGA
+
GGGGGGGGGGGGGGGGGGGGGGGGGGGGGGGGGGGGGGGGGGGGGGGGGGGGGGGGGGGGGGGGGGGGGGGGGGGGGGGGGGGGGGGGGGGGGGGGGGGGGGGGGGGGGGGGGGGGGGGGGGAFGGGGFGGGGGGGGGGGGGGGGGGGGGGGGGGGGCFGGGGGGGGGGGGGFGGGGGGGGGGGGGGGGGGGGGGGGGGGGFGGGGGGGGGGGGGCEGGGGDGGGFGG?FFGFGGGGGFGFGFFGGGGFGDGGGGFFFFBFFGGFGGDFFFFFFFFFFGFFFGFFFFFFFFB
@M04650:207:000000000-C238N:1:1101:12923:11399 1:N:0:19
ACTCCTACGGGAGGCAGCAGTAGGGAATCTTCCACAATGGACGAAAGTCTGATGGAGCAACGCCGCGTGAGTGATGAAGGTTTTCGGATCGTAAAACTCTGTTGCGAGGGAAGAACAAGTACGAGAGTAACTGCTCGTACCTTGACGGTACCTCGTTAGAAAGCCACGGCTAACTACGTGCCAGCAGCCGCGGTAATACGTAGGTGGCAAGCGTTGTCCGGAATTATTGGGCGTAAAGCGCGCGCAGGCGGCCTTTTAAGTCTGATGTGAACGCCCACGGCTTAACCGTGGA
+
GGGGGGGGGGGGGGGGGGGGGGGGGGGGGGGGGGGGGGGDGGGGGGGGGGGGGGGGGGGGGGDGGGGGGGGGGGGGGGGGGGGGGDGGEEGGGGGGGGGGGGFGGGGGGGGGGGGGGGGGGGEFF@FGGGGFGGGGGGGGGGGGGGGGGGGGGGGGFGGGGGGGFGFGGGGGFGGFGGFGGGGGGGGGGGGGGGGGCGGG<CGGCGF69<C:CEEEGFFC5D8EFGGGGGGFBGGGGGFGFGFFGDDDEGGDDD*?FFFFCF7DFGFBFFF*)70<:?GFFFGFFF=0,8>?
@M04650:207:000000000-C238N:1:1101:11800:11413 1:N:0:19
ACTCCTACGGGAGGCAGCAGTGGGGAATATTGCACAATGGGGGAAACCCTGATGCAGCAACGCCGCGTGAGTGATGACGGTCTTTGGATTGTAAAGCTCTGTCTTTAGGGACGATAATGACGGTACCTAAGGAGGAAGCCACGGCTAACTACGTGCCAGCAGCCGCGGTAATACGTAGGTGGCAAGCGTTGTCAGGATTTACTGGGCGTAAAGGGAGCGTAGGCGGATCTTTAAGTGGGATGTGAAATACTCGGGCTCAACCTGGGGGCTGCATTCCAAACTGGAGATCAGG
+
GGGGGGGGGGGGGGGGGGGGGGGGGGGGGGGGGGGGGGGGGGGGGGGGGGGGGGGGGGGGGGGGGGGGGGGGGGGGGGGGGGGGGGGGGGGGGGGGGGGGGGGGGGGGGGGFGGGGGGGGGGGGGGFFGGGF<FCEFFGDGGGGGGG?FCCFGEFGGGCGGGGGEEEEE8BFCFGGGGGGFG>C?CBEGGGDFGFGC+>:2;;FGGGGGGGFGGED5))9CDC?C:C*CFGFFC7CFGFF?DFFGGF=4CG=DGGFFFFFFFGGFGG>>:7.9@6=AFGFFDF@<>)(4)*)
@M04650:207:000000000-C238N:1:1101:17213:11529 1:N:0:19
ACTCCTACGGGAGGCAGCAGTAGGGAATCTTCCGCAATGGACGCAAGTCTGACGGAGCAACGCCGCGTGTGTGATGAAGGATTTCGGTTCGTAAAGCACTGTTGTTAAGGAAGAATAGTAATAAGAGTAACTGTTTATTACGTGACGGTACTTAACCAGAAAGCCACGGCTAACTACGTGCCAGCAGCCGCGGTAATACGTAGGTGGCAAGCGTTATCCGGAATTATTGGGCGTAAAGCGCGCGTAGGCGGCAAGACTAGTCTGATGTGAAAGCCCCCGGCTCAACCGGGGAGG
+
GGGGGGGGGGGFGGGGGGGGGGGGGGGGGGGGGGGGGGGGGGGGGGGGGGGGGGGGGGGGGGGGGGGFG@FGGGGGGGGGGGGGGGGGGGGGGGGGGGGGGGGGGGGGGGGGGGGGGGGGGGGGGGGGGGGGGGGGGGGGGGGGGGGGGGGGGGGGGGGGGGGGGGGGGGGGGGGGGGGGGGGGFFCFFGGGGGEGGGGGGGGGGGGGGGGGGGGGGGGGG3CFGGGGGFFFFGGGGCFGFGFFCCD>FGGGGGG5)9B@FFGG4:>AFFFFFFF>19D5B0C4?FFFFBFB>B
@M04650:207:000000000-C238N:1:1101:8020:11537 1:N:0:19
ACTCCTACGGGAGGCAGCAGTAGGGAATCTTCCACAATGGACGAAAGTCTGATGGAGCAACGCCGCGTGAGCGAAGAAGGTTTTCGGATCGTAAAGCTCTGTTGTGAGGGAAGAACAAGTACAGGAGTAACTGTCTGTACCTTGACGGTACCTCGTTAGAAAGCCACGGCTAACTACGTGCCAGCAGCCGCGGTAATACGTAGGTGGCAAGCGTTGTCCGGAATTAGTGGGCGTAAAGCGCGCGCAGGCGGCCTTGTAAGTCTGATGTGAAAGCCCACGGCTTAACCGTGGA
+
GGGGGGGGGGGGGGGGGGGGGGGGGGGGGGGGFFGGGGGGFGGEGGGFGAFGGEGGGGGGGGGGGGGGGGGGFGECFGGGEFCGGGGCFCFGGGGGGCFGGGGGGGGGGGGFGGGEFGGEG95EFEEEGGGGGGGGFFGGADGGAAFEFG@DGFC7<DE<;BFGGGGGGGEGGGGEGEFBFFFGGGGGGGGGGGCE?GFCBECDCFFFFGGGGGCECFFGEC:FC9+<EG=::EGGD7=DFGFFDDGG>GDC75<)9@FFF=CGF7>9??FFF:>@F6C)3(946=F9(570
@M04650:207:000000000-C238N:1:1101:13502:11556 1:N:0:19
ACTCCTACGGGAGGCAGCAGTAGGGAATCTTCCACAATGGACGGAAGTCTGATGGAGCAACGCCGCGTGAGCGAAGAAGGTTTTCGGATCGTAAAGCTCTGTTGTGAGGGAAGAACAAGTACAGGAGTAACTGTCTGTACCTTGACGGTACCTCATTAGAAAGCCACGGCTAACTACGTGCCAGCAGCCGCGGTAATACGTAGGTGGCAAGCGTTGTCCGGAATTATTGGGCGTAAAGCGCGCGCAGGCGGCCTTTTAAGTCTGATGTGAAAGCCCACGGCTTAACCGTGGA
+
GGGGFGFEEGEGGGGGGEFGGGGGGGGGGGGGFGGGGGGGGCFGEFGGGGGGGGGGEC@FGGGGGDGFCFGGGGGDEGGGGGGGFGGCEGGGGGGGGEGE?CFGGFFGGEFFFCEGGGGGGGGGGGGGGGGGGGGGGGGGGGGGFGGGGGGGGGFGGGDGGGGDFGGCEGGGFFGGG@FGFGGGGGGGGGGGGE>C9FGGGGGGGGGGGFGFEGCEGFFGGDC5@FGFGGGFEGG:FFFGFGEEGDGDBGGGGD4==F??<77DFGGFFB7FFF>>?FG>BBCF4=?;?FDB
@M04650:207:000000000-C238N:1:1101:16833:11600 1:N:0:19
ACTCCTACGGGAGGCAGCAGTAGGGAATCTTCCACAATGGACGAAAGTCTGATGGAGCAACGCCGCGTGAGTGATGAAGGTTTTCGGATCGTAAAACTCTGTTGCGAGGGAAGAACAAGTACGAGAGTAACTGCTCGTACCTTGACGGTACCTCGTTAGAAAGCCACGGCTAACTACGTGCCAGCAGCCGCGGTAATACGTAGGTGGCAAGCGTTGTCCGGAATTATTGGGCGTAAAGCGCGCGCAGGCGGCCTTTTAAGTCTGATGTGAAAGCCCACGGCTTAACCGTGGA
+
GGGGGGGFGGGGGGGGGGGGGGGGGGGGGGGGGGGGGGGGGGGGEGGGGGGGGGGGGGGGGGGGGGGGDEGCFGGGGFFGGGGGGGGGEFEGGGGFFFGGGGGGGGGEGGGGGFGGGGFGGGGGGGEGGGGGGGGGGGGGGGGGGGGGGGGFGGGGGFEFGFGGGGGGGCGGCFFFFGGGGGGGGFFGGGEGGGGGGGCGGGGE;BCEGGGGGGGDGGGDGCCCCGGGCGGC>>DEFG=7DDFEDGD)<DDDDGGFFF?8<BF>*:CABB49@FFF?6D5>9>:F?FF?FD<
@M04650:207:000000000-C238N:1:1101:25822:11659 1:N:0:19
ACTCTACGGGAGGCAGCAGTAGGGAATCTTCCACAATGGACGAAAGTCTGATGGAGCAACGCCGCGTGAGTGATGAAGGTTTTCGGATCGTAAAACTCTGTTGCGAGGGAAGAACAAGTACGAGAGTAACTGCTCGTACCTTGACGGTACCTCGTTAGAAAGCCACGGCTAACTACGTGCCAGCAGCCGCGGTAATACGTAGGTGGCAAGCGTTGTCCGGAATTATTGGGCGTAAAGCGCGCGCAGGCGGCCTTTTAAGTCTGATGTGAAAGCCCACGGCTTAACCGTGGAAGG
+
GGGGGGGGGGGEGGGGGGGGGGGGGGGGGGGGGGGGGGGFGGGGGEFGGGGGGGGGGGGGGGGGGGFGGGGGGGGGEGGGGGGGGGGGGGGGGGGGFGFGGGGGGFGGGGGGGGGGGGGGGGGGGGGGGGGGGGGGGGGGGEFGGGGGGGGFGGCFGDEGGGGCGGGGGGGGGGGGGDGFGGGGGGGGGGGGGGGGGGGEGGGGGGGGGGGGGGGGGGGGGGCCFGFCGGGGEGGGGGFGFGFFDGDGFGGGGGGBFFFFCFGGFFF9?@BBF5@FFFGFF>GFFFFFBBFFBB
@M04650:207:000000000-C238N:1:1101:13217:11683 1:N:0:19
ACTCCTACGGGAGGCAGCAGTAGGGAATCTTCCGCAATGGGCGCAAGCCTGACGGAGCAACGCCGCGTGTGTGATGACGGTTTTCGGACTGTAAAGCACTGTTGTTAAGGAAGAGGAGCAGTCAGAGTCACTACTGACTGTGAGACGGTACTTAACCAGAAAGCCACGGCTAACTACGTGCCAGCAGCCGCGGTAATACGTAGGTGGCAAGCGTTATCCGGAATTATTGGGCGTAAAGCGCGCGTAGGCGGCGAGATTAGTCTGATGTGAAAGCCCTCGGCTCAACCGAGGC
+
GGGGGGGGGGGGGGGGGGGGGGGGGGGGGGGGGGGGGGGGGGGGGGGGGGGGGGGGGGGGGGGGGDGGGGGGGGGGGGGG@FGGGGGGGGGGGGGGGGGGGGGGFGGAFGDGGGDFFGGGGGCEGFGGGGGFFGCFGGGGGGGGGGGG:CCGAFGGGGGGGGGGGGGGGGGGGGGGGGGFCGGGGGDGGEGCG8CEGGFFEFFGEGFFDGC>C7EEFD*9?D=:CFFFGGGGEGGGGG?D)95>GGGG?<><C575.6@?:82C=DGAFFFFFFFF(4>5;(19F?:9>DD;
@M04650:207:000000000-C238N:1:1101:14301:11688 1:N:0:19
ACTCCTACGGGAGGCAGCAGTAGGGAATCTTCCGCAATGGACGAAAGTCTGACGGAGCAACGCCGCGTGAACGATGAAGGTCTTAGGATCGTAAAGTTCTGTTATCAGGGAAGAACAAGTATTGGAGTAACTGCCAGTACCTTGACGGTACCTGACCAGAAAGCCACGGCTAACTACGTGCCAGCAGCCGCGGTAATACGTAGGTGGCAAGCGTTGTCCGGAATTATTGGGCGTAAAGCGCGCGCAGGCGGCCTTTTAAGTCTGATGTGAAAGCCCACGGCTTAACCGTGGA
+
GGGGGGGGGGGGGGGGGGGGGGGGGGGGGGGGGGGGGGGGGGGGGGGGGGGGGGGGGGGGGGGGGGGGGGGGGGGGGGGGGGGGGGGGGGGGGGGGGGGGGGGGGGGGGGGGGGGGGGGFGGGGGGGGGGGGGGGGGGGGGGGGGGGGGGGGGGGGGGGGGGGGGGGGGGGGGGGGGGGGGGGGGGGGGGGGGGGGGGGGGGGGGGGGGGGGGGGGGGGGGGGGGGCGGG=EDGGGGGFGFGFFGGGGFGGGGG<FFFFFGFFGFGGFFFFFFFFFFFGFFFGFFFFFFFF?
@M04650:207:000000000-C238N:1:1101:16551:11704 1:N:0:19
ACTCCTACGGGAGGCAGCAGTAGGGAATCATCCACAATGGACGAAAGTCTGATGGTGCAACGCCGCGTGAGCGAAGAAGGTTTTCGGATCGTAAAGCTCTGTTGTGAGGGAAGAACAAGTACAAGAGTAACTGCTTGTACCTTGACGGTACCTCGTTAGAAAGCCACGGCTAACTACGTGCCAGCAGCCGCGGTAATACGTAGGTGGCAAGCGTTGTCCGGAATTATTGGGCGTAAAGCGCGCGCAGGCGGCCTTTTAAGTCTGATGTGAAAGCCCACGGCTTAACCGTGGA
+
GGGGGGGGGGGGGGGGGGGGGGGGGGGGGGGGGGGGGGGGGGGGGGGGGGGGGGGGGGGGGGGGGGGGGGGGGGGGGGGGGGGGGGGDGGGGGGGGGGGGGGGGGGGGGGGGGGGGGGGGGGGGGGGGGGGGGGGGGGGGGGGGGGGGGGGGGGGGGGGGGGGGFGGGGGGGGGGGGGGGGGGGGGGGFGGGGGDGGGGGGGGGG9FGFGGGGGGGGGGGGDGGGGGGFGEFDGGEFCFDEGFFGGGC>DGGGGGFFFFF?FGG47C>F=@FFFFFFBGB@FGF??F9?FD<
@M04650:207:000000000-C238N:1:1101:18983:11730 1:N:0:19
ACTCCTACGGGAGGCAGCAGTAGGGAATCTTCCACAATGGACGAAAGTCTGATGGAGCAACGCCGCGTGAGCGAAGAAGGTTTTCGGATCGTAAAGCTCTGTTGTGAGGGAAGAACAAGTACAGGAGTAACTGTCTGTACCTTGACGGTACCTCATTAGAAAGCCACGGCTAACTACGTGCCAGCAGCCGCGGTAATACGTAGGTGGCAAGCGTTGTCCGGAATTATTGGGCGTAAAGCGCGCGCAGGCGGCCTTTTAAGTCTGATGTGAAAGCCCACGGCTTAACCGTGGA
+
GGGGGGGGGGGGGGGGGGGGGGGGGGGGGGGGGGGGGGGGGGGGGGGGGGGGGGGGGGGGGGGGGGGGGGGGGGGGGGGGGGGGGGGGGGGGGGGGGGGGGGGGGGGGGGGGGGGGGGGGGGGGGGGGGGGGGGGGGGGGGGGGGGGGGGGGGGGGGGGGGGGGGGGGGGGGGGGGGGGGGGGGGGGGGG>EGGGGGGGGGGGGGGGGGGGGGGGGGGGGGDEGGGGGGGGGFGGEGGFGFGFFGGGGFGDDDGCFFFFFFFGG4>FFFFFFFFFF?BG:3;GFFFFB?FFF
@M04650:207:000000000-C238N:1:1101:27898:11759 1:N:0:19
ACTCCTACGGGAGGCAGCAGTAGGGAATCTTCCACAATGGACGAAAGTCTGATGGAGCAACGCCGCGTGAGTGATGAAGGTTTTCGGATCGTAAAACTCTGTTGCGAGGGAAGAACAAGTACGAGAGTAACTGCTCGTACCTTGACGGTACCTCGTTAGAAAGCCACGGCTAACTACGTGCCAGCAGCCGCGGTAATACGTAGGTGGCAAGCGTTGTCCGGAATTATTGGGCGTAAAGCGCGCGCAGGCGGCCTTTTAAGTCTGATGTGAAAGCCCACGGCTTAACCGTGGA
+
GGGGGGGGGGGGGGGGGGGGGGGGGGGGGGGGGGGGGGGGGGGGGGGFGGGGGGGGGGGGGGGGGGGGGGGGGGGGGGGGFGGGGGGGGGGGGGGGGGGGGGGGGGGGGGGGGGGGGGGGGGGCFCEGGFFGFGGGGGGGGGGGGGGGGGGGFGGFBEFGGGGGGGFGGGGGGGGGGGGGGGG?8<CGGEEGGGGEGGCG<CFGGG>CGGFFGGG8EGCCCC8ECCCGGG55>EGGGGFGFGDEDGDCBGD3DG<6BFFF99CF67CDFFF?45@3:0D@D>5@FF?>(7>?
@M04650:207:000000000-C238N:1:1101:10735:11780 1:N:0:19
ACTCCTACGGGAGGCAGCAGTAGGGAATCTTCCACAATGGACGAAAGTCTGATGGAGCAACGCCGCGTGAGTGATGAAGGTTTTCGGATCGTAAAACTCTGTTGCGAGGGAAGAACAAGTACGAGAGTAACTGCTCGTACCTTGACGGTACCTCGTTAGAAAGCCACGGCTAACTACGTGCCAGCAGCCGCGGTAATACGTAGGTGGCAAGCGTTGTCCGGAATTATTGGGCGTAAAGCGCGCGCAGGCGGCCTTTTAAGTCTGATGTGAAAGCCCACGGCTTAACCGTGGA
+
GGGGGGGGGGGGGGGGGGGGGGGGGGGGGGGGGGGGGGGGGGGGGGGGGGGGGGGGGGGGGGGGGGGGGGGGFGGGGGGGGGGGGGGGGGGEFGGGGGGGGGGGGGGGGGGGGGGGGGGGGGGGGGGGGGGGGGAFGGGGGGGGGGGGGGGGGGG@GFGGGGGGGGGGGGGGGGGGGGGGGGGGGGGGGGGGGGCGGGGGGGGGGGGGGGGGGGG*:CCD=*CC?9E7AFGGFGGGFGFGED@>39DDFGGGGDGFFF6BC6C*@:CAFFFFF@F:<?GFF9DF?F?>:F>0
@M04650:207:000000000-C238N:1:1101:8664:11781 1:N:0:19
ACTCCTACGGGAGGCAGCAGTAGGGAATCTTCCACAATGGACGAAAGTCTGATGGAGCAACGCCGCGTGAGTGATGAAGGTTTTCGGATCGTAAAACTCTGTTGCGAGGGAAGAACAAGTACGAGAGTAACTGCTCGTACCTTGACGGTACCTCGTTAGAAAGCCACGGCTAACTACGTGCCAGCAGCCGCGGTAATACGTAGGTGGCAAGCGTTGTCCGGAATTACTGGGCGTAAAGAGTTCGTAGGCGGTTTGTCGCGTCGTTTGTGAAATCCCGCAGCTTAACTGTGGGCG
+
GGGGGGGGGGGGGGGGGGGGGGFGGGGGGGGFCGGGGGGGGGGGGGGFGGGGGEGFGGFGFGGGGGGGGGGGGGGGGGGGCFGGGGGFGGGGGGGGGGGGCGAFGGDEGGGGGGFCFGGFGGC+FFGGGGGGGGGGGGEGGGGGGGGGGGGGGCCFGGGGGGGGFFEFCGEEG7FGGGGGGGFGGGFGFGGGGGGEGGGGGFFEGFFGFFFGGGGGEGFGEGCFGGGGGGGFEEGEGG?FFGFFGGGGFGGGDGCF?3:52597>CDBFFFFFFF?:05@DF7=F=FAAFFB:1
@M04650:207:000000000-C238N:1:1101:25590:11786 1:N:0:19
ACTCCTACGGGAGGCAGCAGTAGGGAATCTTCCACAATGGACGAAAGTCTGATGGAGCAACGCCGCGTGAGTGATGAAGGTTTTCGGATCGTAAAACTCTGTTGCGAGGGAAGAACAAGTACGAGAGTAACTGCTCGTACCTTGACGGTACCTCGTTAGAAAGCCACGGCTAACTACGTGCCAGCAGCCGCGGTAATACGTAGGTGGCAAGCGTTGTCCGGAATTATTGGGCGTAAAGCGCGCGCAGGCGGCCTTTTAAGTCTGATGTGAAAGCCCACGGCTTAACCGTGGA
+
GGGGGGGGGGGGGGGGGGGGGGGGGGGGGGGGGGGGGGGGGGGGGGGGGGGGGGGGGGGGGGGGGGGGGGGGGGGGGGGGGGGGGGGGGGGGGGGGGGGGGGGGGGGGGGGGGGGGGGGGGGGGGGGGGGGGGGGGGGGGGGGGGGGGGGGGGGGGGGGGGGGGGGGGGGGGGGGGGGGGGGGGGGGGGGGGGGGGGGGG?FGGFGGGGGGFGGGGGGGGGDEEGGGGGGGGFGGCGGFGFGFFGGGGFDGGDG4*67FFGFGGFGGFFFFFFF>F<FGFF1<FFFFF?FFF
@M04650:207:000000000-C238N:1:1101:20214:11800 1:N:0:19
ACTCCTACGGGAGGCAGCAGTGGGGAATATTGCACAATGGGGGAAACCCTGATGCAGCAACGCCGCGTGAGTGATGACGGTCTTCGGATTGTAAAGCTCTGTCTTTAGGGACGATAATGACGGTACCTAAGGAGGAAGCCACGGCTAACTACGTGCCAGCAGCCGCGGTAATACGTAGGTGGCAAGCGTTGTCCGGATTTACTGGGCGTAAAGGGAGCGTAGGCGGATCTTTAAGTGGGATGTGAAATACTCGGGCTCAACCTGGGGGCTGCATTCCAAACTGGAGATCTAG
+
GGGGGGGGGGGEGGGGGGGGGGGGGGGGGGGGGGGGGGGGGGGGGGGGGGGGGGGGGGGGGGGGGGGGGGGGGGGGGGGGGGGGGGGGGGGGGGGGGGGGGGGGGFFGGGGGGGGGGGGGGGGGGGGGGGGGGGGDGGGGGGGGGGGGGGGGGGGGGGGGGGGGGGGGGGGGGGGGDGGGGGGGGGGGGGGGGGGGEGGGGGGGGGGGGGGGGGGGGGGG8>EGEGE=:>9CFGGGGGFCFGFF7DFGFD:6CDGF3@FFGF<CFFG>FF>@6?BFADGFF<FF57F:>=4:
@M04650:207:000000000-C238N:1:1101:15278:11819 1:N:0:19
ACTCCTACGGGAGGCAGCAGTGGGGAATATTGCACAATGGGGGAAACCCTGATGCAGCAACGCCGCGTGAGTGATGACGGTCTTCGGATTGTAAAGCTCTGTCTTTAGGGACGATAATGACGGTACCTAAGGAGGAAGCCACGGCTAACTACGTGCCAGCAGCCGCGGTAATACGTAGGTGGCAAGCGTTGTCCGGATTTACTGGGCGTAAAGGGAGCGTAGGCGGATCTTTAAGTGGGATGTGAAATACTCGGGCTCAACCTGGGGGCTCCATTCCAAACTGGAGATCTAT
+
EGGGCGGEFGGGEDGG@FFFCFGGEEEEFFGGGGGGGGGFFGG7FFFGGGGGGDFFFGCFGGGGGECC@:CFEFGC<FF7F@GGGGCECFGGFGGGGGFEGGGGFGGCFGFGE7F:FFGFAFCFFGGGADFGGG7C@FGGGG@FGGGGGG9FCFFGGFEFCCFGGECECEGFCGGGGGGG9@ECCGG7CGGGGG7E5CEFFGGG75C5B**5@?*:*7DD8C*9CECEEFFE4973?F:FF*9*:C:F4CD=5<C5)74?CFFG@<C95))00@FF):C*<>CF4<)(.9?)
@M04650:207:000000000-C238N:1:1101:6051:11823 1:N:0:19
ACTCCTACGGGAGGCAGCAGTAGGGAATCTTCCACAATGGACGAAAGTCTGATGGAGCAACGCCGCGTGAGTGATGAAGGTTTTCGGATCGTAAAACTCTGTTGCGAGGGAAGAACAAGTACGAGAGTAACTGCTCGTACCTTGACGGTACCTCGTTAGAAAGCCACGGCTAACTACGTGCCAGCAGCCGCGGTAATACGTAGGTGGCAAGCGTTGTCCGGAATTATTGGGCGTAAAGCGCGCGCAGGCGGCCTTTTAAGTCTGATGTGAAAGCCCACGGCTTAACCGTGGA
+
GGGGGGGGGGGGGGGGGGGGGGGGGGGGGGGGGGGGGGGGGGGGGGDGGGGGGGGGGGGGGGGGGGGGGGGGGGGGGFGGGGGGGGGGGGGGGGGGGGGGGGGGGCEGGGGGDEGGGGGGGGGDEGGGGGGGGGGGGGGGGGGGAFGGGGGGGGDGFGGGGGFGFGGGGEGGGGGGGEGGGGGGGGGGGGGGGGCEGGGGECG*CFGGGGFGGEEEGGGGD<?FGGGG?CGGFGGDGDFGF3;3CDD<@CDDDGGFFFFFGF>*0CCBF=FFFFFF:?CDE29FFFF9?F52
@M04650:207:000000000-C238N:1:1101:8943:11828 1:N:0:19
ACTCCTACGGGAGGCAGCAGTAGGGAATCTTCCACAATGGACGAAAGTCTGATGGAGCAACGCCGCGTGAGCGAAGAAGGTTTTCGGATCGTAAAGCTCTGTTGTTAAGGAAGAACAGTAATAAGAGTCACTGCTTATTATGTGACGGTACTTAACCAGAAAGCCACGGCTAACTACGTGCCAGCAGCCGCGGTAATACGTAGGTGGCAAGCGTTATCCGGAATTATTGGGCGTAAAGCGCGCGTAGGCGGCAAGATTAGTCTGATGTGAAAGCCCTCGGCTCAACCGAGGA
+
GGGGGGGGGGGGGGGGGGGGGGGGGGGGGGGGGGGGGGGGGGGGGGGGGGFGGGGGGGGGGGGGGGGGGGGGGGGEGGGGGGGGGGGGGGGGGGGGGGGGFGGGGGGGGGGGGGGGGGGGGGGGGGGGGGGGGGFGGGGGGGGGGGGGGGGGGGFGGGGGGGGGGGGGGGGGGGGGGGGGGGGGGGGGGGGCEGGGGGGGFGGGGGGGGGGGGGG=CFGGGGDGGFGGGFGGEGGGGG?DEGFEGDGGFGGDGDGF=?FFGFDF=FGFFFFFFFF>BFDFE<GF@FFB>5>9
@M04650:207:000000000-C238N:1:1101:15954:11830 1:N:0:19
ACTCCTACGGGAGGCAGCAGTAGGGAATCTTCCGCAATGGACGCAAGTCTGACGGAGCAACGCCGCGTGTGTGATGAAGGATTTCGGTTCGTAAAGCACTGTTGTTAAGGAAGAATAGTAATAAGAGTAACTGTTTATTACGTGACGGTACTTAACCAGAAAGCCACGGCTAACTACGTGCCAGCAGCCGCGGTAATACGTAGGTGGCAAGCGTTATCCGGAATTATTGGGCGTAAAGCGCGCGTAGGCGGCAAGATTAGTCTGATGTGAAAGCCCCCGGCTCAACCGGGGAGG
+
GGGGGGGGGGGFGGGGGGGGGGGGGGGGGGGGGGGGGGGGGGGGGGGGGGGGGGDGGGGGGGGGGGGGGGGGGGGGGGGGGGGGGGGGGGGGGGGGFGGGGGGGGGGGGGGGGGGGGGGGGGGGGGGGGFGGGGGGGGGGGGGGGGGGGGGGGGGGGGGGGGGGGGGGGGGGGGGGGGGGGGGGGGGGGGGGGGGGGGGGGGGGGGGGGGGGE=EEGGGGGCCFFGGFFGFGF=DG57FDEGFFGGDDFGGGDDD4?FFFFFGG=FGDFFFFFFFF:9DFF;DFFFFFBFFB>B
@M04650:207:000000000-C238N:1:1101:19825:11843 1:N:0:19
ACTCCTACGGGAGGCAGCAGTAGGGAATCTTCCACAATGGACGAAAGTCTGATGGAGCAATGCCGCGTGAGTGAAGAAGGTTTTCGGATCGTAAAACTCTGTTGTGAGGGAAGAACAAGTATCGGAGTAACTGCCGGTACCTTGACGGTACCTCATTAGAAAGCCACGGCTAACTACGTGCCAGCAGCCGCGGTAATACGTAGGTGGCAAGCGTTGTCCGGAATTATTGGGCGTAAAGCGCGCGCAGGCGGCCTTTTAAGTCTGATGTGAAAGCCCACGGCTTAACCGTGGA
+
GGGGGGGGGGGGGGGGGGGGGGGGGGGGGGGGGGGGGGGGGGGGGGGGGGGGGGGGGGGGGGGGGGGGGGGGGGGGGGGGGGGGGGGGGGGGGGGGGGGGGFGGGGGGGGGGGGGGGGGGGGGGGGGGGGGGGGGGGGGGGGGGGGGGGGGGGGGGGGGGGGGGGGGGGGGGGGGGGGGGGGGGGGGGGGGGGGGGGGGGGGGGGGGGGGGGGGGGGGGGEDGGGGGGGGG=EGGGGGFGFGFFGGGGFGGGGGGFFFFFGFGGFGFDFFFFFF@FFFGFFFG@FFBBBFF<
@M04650:207:000000000-C238N:1:1101:11651:11873 1:N:0:19
ACTCCTACGGGAGGCAGCAGTAGGGAATCTTCCGCAATGGACGAAAGTCTGACGGAGCAACGCCGCGTGAACGATGAAGGTCTTCGGATCGTAAAGTTCTGATATCAGGGAAGAACAAGTATTGGAGTAACTGCCAGTACCTTGACGGTACCTGACCAGAAAGCCACGGCTAACTACGTGCCAGCAGCCGCGGTAATACGTAGGTGGCAAGCGTTGTCCGGAATTATTGGGCGTAAAGCGCACGCAGGCGGTCTGTCAAGTCGGATGTGAAATCCCCGGGCTCAACCTGGGAAC
+
GGGGGGGGGGGGGGGGGGGGGGGGGGGGGGGGGGGGGGGGGGGGCFFGGGGGGGGGGGGGGGGGGGGGGGGGGGGGGGGGGGGGGGGGGGGGGGGGGGGGG,FEGDFGGGGGGGGGGGGFGGFGGGGGGGGGGG@DGGGGGGGGGGGGGGGGGGGGGGFGFDGGCFGGEGGGGGGGGGF,DCD,DGGFGDGGEEGGGFGF::FGEGGGGDGGDGGDEGDD:>EC67FGFG85@EC=FF@DE:>@GCGG@DGDDGG@@67@?*75)CD>F46@F?)9:975B>FF*?7?2)0:84
@M04650:207:000000000-C238N:1:1101:15231:11890 1:N:0:19
ACTCCTACGGGAGGCAGCAGTAGGGAATCTTCCACAATGGACGAAAGTCTGATGGAGCAACGCCGCGTGAGTGATGAAGGTTTTCGGATCGTAAAACTCTGTTGCGAGGGAAGAACAAGTACGAGAGTAACTGCTCGTACCTTGACGGTACCTCGTTAGAAAGCCACGGCTAACTACGTGCCAGCAGCCGCGGTAATACGTAGGTGGCAAGCGTTGTCCGGAATTATTGGGCGTAAAGCGCGCGCAGGCGGCCTTTTAAGTCTGATGTGAAAGCCCACGGCTTAACCGTGGA
+
GGGGGGGGGGGGGGGGGGGGGGGGGGGGGGGGGGGGGGGGGGGGGGGGGGGGGGGGGGGGGGGGGGGGGFGGGGGGGGGGGGGGGGGGGGGGGGGGGGGGGGGGGGGGGGGGGGGGGGGGGGGGGGGGGGGGGGGGGGGGGGGGGGGGGGGGGGGGGGGGGGGGGGGGGGGGGGGGGGGGGGGGGGGGGGGGGGGGGGGGFGGGGGGGCFGGGGGGEFGGGGGGFGGGGGGGEGGCGG?GFGFFGGGGFGGDD349BFFFGFGG=776?FFFFFF>:?GEEFDFFFFF1@>:
@M04650:207:000000000-C238N:1:1101:13871:11935 1:N:0:19
ACTCCTACGGGAGGCAGCAGTAGGGAATCTTCCACAATGGACGAAAGTCTGATGGAGCAATGCCGCGTGAGTGAAGAAGGTTTTCGGATCGTAAAGCTCTGTTGTGAGGGAAGAACAAGTATAGGAGTAACTGCCTGTACCTTGACGGTACCTCATTAGAAAGCCACGGCTAACTACGTGCCAGCAGCCGCGGTAATACGTAGGTGGCAAGCGTTGTCCGGAATTATTGGGCGTAAAGCGCGCGCAGGCGGCCTTTTAAGTCTGATGTGAAAGCCCACGGCTTAACCGTGGA
+
GGGGGGGGGGGGGGGGGGGGGGGGGGGGGGGGGGGGGGGGGGGGGGGGGGGGGGGGGGGGGGGGGGGGGGGGGGGGGGGGGGGGGGGGGGGGGGGGGGGGGGGGGGGGGGGGGGGGGGGGGGGGGGGGGGGGGGGGGGGGGGGFGFGGGGGGGGGGGFGGGFGGGGGGGGGGGGGGGGGGGGGGGGGGGGGGGGGGGGGGGGGGGGGGGGGGDGGDEGGGG5?FGGGGGGGGBEDEFFFGFDDBDDGGFGGGGGCFFFFFGF7C?FGFFFFFFFFF6?CFEFGFFFFF84;0
@M04650:207:000000000-C238N:1:1101:14631:11943 1:N:0:19
ACTCCTACGGGAGGCAGCAGTGGGGAATATTGGACAATGGGGGGAACCCTGATCCAGCAATACCGCGTGTGTGAAGAAGGCCCTAGGGTTGTAAAGCACTTTTGTGAGGGAGAATGGGATTTAGTGTTAATACCACTAGGTCTTGATGTTACCTCAAGAAAAAGCACCGGCTAACTCCGTGCCAGCAGCCGCGGTAATACGGAGGGTGCAAGCGTTAATCGGAATTACTGGGCGTAAAGGGCGCGTAGGTGGTGATTTAAGTCAGATGTGAAAGCCCCGGGCTCAACCGGGGA
+
GGGGGGGGGGGGGGGGGGGGEGGGGGGGGGGGGGGGGGGGGGGGGGGGGGGGGGGGGGGGGGGFGDGFGFFGGGGGGGGGGGGGGGGGGGGGGGGGGGGFGGGGGGGGGGGGGGGGGGCCFGGGGGGGGGGGGGGGGGGGGGGGGGGGGGGGGGGGGGGGGGGGGGGGGGGGGGGGGGGGGGGGGGGGGGGGGGEDC?CGGGGGGGGGGGGGGGGDECGGGGDGGGGGGGGGFGGGGGFGFGFFG59CEFGGGGDFB4=BGFGGBFFFFFF6?F?)4:DEFF3<?7?:>))23
@M04650:207:000000000-C238N:1:1101:16179:11951 1:N:0:19
ACTCCTACGGGAGGCAGCAGTAGGGAATCTTCCACAATGGACGAAAGTCTGATGGAGCAACGCCGCGTGAGTGATGAAGGTTTTCGGATCGTAAAACTCTGTTGCGAGGGAAGAACAAGTACGAGAGTAACTGCTCGTACCTTGACGGTACCTCGTTAGAAAGCCACGGCTAACTACGTGCCAGCAGCCGCGGTAATACGTAGGTGGCAAGCGTTGTCCGGAATTATTGGGCGTAAAGCGCGCGCAGGCGGCCTTTTAAGTCTGATGTGAAAGCCCACGGCTTAACCGTGGA
+
GGGGGGGGGGGGGGGGGGGGGGGGGGGGGGGGGGGGGGGGGGGGGGGGGGGGGGGGGGGGGGGGGGGGGGGGGGGGGGGGGGGGGGGGGGGGGGGGGGGGGGGGGGGGGGGGGGGGGGGGGGGGDGEGGGGGGGGGGGGGGGGGFGEDFGGGGGGGGGGGGGGGFFFCEEGGFGGGGGGGGGGGGGGGGGGGGGGEGGGGGGFGGGGGGGGFGGGGGGGDGC?FGGGGCGCFBECCGGFDE<7>DDDGDD:DDDFFFF)@AFGGFGFD4BFF=@@F<<GEDBGFBFF>?:E?
@M04650:207:000000000-C238N:1:1101:22772:11995 1:N:0:19
ACTCCTACGGGAGGCAGCAGTAGGGAATCTTCCACAATGGACGAAAGTCTGATGGAGCAACGCCGCGTGAGCGAAGAAGGTTTTCGGATCGTAAAGCTCTGTTGTGAGGGAAGAACAAGTACAGGAGTAACTGTCTGTACCTTGACGGTACCTCATTAGAAAGCCACGGCTAACTACGTGCCAGCAGCCGCGGTAATACGTAGGGGGCAAGCGTTGTCCGGAATTATTGGGCGTAAAGCGCGCGCAGGCGGCTTCTTAAGTCTGATGTGAAAGCCCACGGCTTAACCGTGGAGG
+
GGGGGGGGGGGGGGGGGGGGGGGGGGGGGGGGGGGGGGGGFGGGGGGGGGGGGGGGGGGGGGGGGGGGGGGGGGGGGGGGGGGGGGGGGGGGGGGGGGGGGGGGGGGGGGGGGGGGGGGGGGGGGDFGGGGGGGGGGGGGGGGGGGGGGGGGGGGGGGGGGGGGGGGGGGGGGGGGGDFGGGGGGGGGGGGGGGGGGGGGCGFEEGGGGFGGGG>8EGGGGCGGFGGGGGGGFGGGFCFG>GFFGGDDEGGGGG5B=FFF?9:CBFG<??FFFF@FF?D>B;DFFFF62>:??F
@M04650:207:000000000-C238N:1:1101:18093:12006 1:N:0:19
ACTCCTACGGGAGGCAGCAGTAGGGAATCTTCCACAATGGACGAAAGTCTGATGGAGCAACGCCGCGTGAGTGATGAAGGTTTTCGGATCGTAAAACTCTGTTGCGAGGGAAGAACAAGTACGAGAGTAACTGCTCGTACCTTGACGGTACCTCGTTAGAAAGCCACGGCTAACTACGTGCCAGCAGCCGCGGTAATACGTAGGGGGCAAGCGTTGTCCGGAATTATTGGGCGTAAAGCGCGCGCAGGCGGCTTCTTAAGTCTGATGTGAAAGCCCACGGCTTAACCGTGGAGG
+
GGGGGGGGGGGGGGGGGGGGGGGGGGGGGGGGGGGGGGGGGGGGGGGGGGGGGGGGGGGGGGGGGGGFGGGGGGGGGGGGGGGGGGGGGGGGGGGGGGGGGGGGGGGGGGGGGGGGGGGGGGGGGGGGGGGGGGGGGGGGGGGGGGGGGGGGGGGGGGGGGGGGGGGGGGGGGGGGGGGGGGGGGGGGGGGGGGGGGGGGGGGGGGGGGGGGGGGGGGGGGGE=FFGGGGGGFGGEGGFGFGFFGGGDFGGGGGGFFFFFGFGGFFFFFFFFFFFFFFGFFFGF4BFBFFFBFF
@M04650:207:000000000-C238N:1:1101:10504:12017 1:N:0:19
ACTCCTACGGGAGGCAGCAGTAGGGAATCTTCCACAATGGACGAAAGTCTGATGGAGCAACGCCGCGTGAGCGAAGAAGGTTTTCGGATCGTAAAGCTCTGTTGTGAGGGAAGAACAAGTACAGGAGTAACTGTCTGTACCTTGACGGTACCTCATTAGAAAGCCACGGCTAACTACGTGCCAGCAGCCGCGGTAATACGTAGGTGGCAAGCTTTGTCCGGAATTATTGGGCGTAAAGCGCGCGCCGGTGGTTTCTTAAGTCTGATGTGAAAGCCCACGGCTCAACCGTGGAGG
+
GGGGGGGGGGGGGGGGGGGGGCD@FGGGGGGFFDFGGGGG,C:+@FGFFGGGCA@FGGGGGGEGGGGGGDFFGGDGGGGCE,CFGCGE@4FGDFGFF5FFFGFCECCECEGGGGGC8F<FGGFEFC@F8DD?FFGGC?FGDB<<,DEECFGBDDGGGF9FA,5:E@E@>@F*7,D;,@FCFFF8EFG78**=84*1,BFGGF8E<F8E6+1=+02C2+;C8*/:E7CGG48:)/9=/0*979>5))1))1)11*:*9*/*<@**97*6/6@4757;??DBE0CF?5>6177(.:
@M04650:207:000000000-C238N:1:1101:21326:12074 1:N:0:19
ACTCCTACGGGAGGCAGCAGTAGGGAATCTTCCACAATGGACGAAAGTCTGATGGAGCAACGCCGCGTGAGTGATGAAGGTTTTCGGATCGTAAAACTCTGTTGCGAGGGAAGAACAAGTACGAGAGTAACTGCTCGTACCTTGACGGTACCTCGTTAGAAAGCCACGGCTAACTACGTGCCAGCAGCCGCGGTAATACGTAGGTGGCAAGCGTTGTCCGGAATTATTGGGCGTAAAGCGCGCGCAGGCGGCCTTTTAAGTCTGATGTGAAAGCCCACGGCTTAACCGTGGA
+
GGGGGGGGGGGGGGGGGGGGGGGGGGGGGGGGGGGGGGGGGGGGGEGGGGGGGGGGGGGGGGGGGGGGGGGGGGGGGGGGGGFGGGGGGGGGGGGGGGGGGGGGGCCGGGGGGGGGGGGGGGGGGGGGGGGGGGGGGGGGGGGGGGGGGGGGGGGGGGGGGGGGGGGFGGGGGGGGGGGGGGGGGGGGGGGGGGGGGGGGGGGCGGGGFGGGGGGGGGGGG:CFGCFGGGGGFGGEGFFGFDDEGGG3:DGGGGGFFFFFGFGGFGFBFFFFFF4FFFDDFF<F??F9?FFF
@M04650:207:000000000-C238N:1:1101:14971:12085 1:N:0:19
ACTCCTACGGGAGGCAGCAGTAGGGAATCTTCCACAATGGACGAAAGTCTGATGGAGCAACGCCGCGTGAGCGAAGAAGGTTTTCGGATCGTAAAGCTCTGTTGTGAGGGAAGAACAAGTACAGGAGTAACTGTCTGTACCTTGACGGTACCTCATTAGAAAGCCACGGCTAACTACGTGCCAGCAGCCGCGGTAATACGTAGGTGGCAAGCGTTGTCCGGAATTATTGGGCGTAAAGCGCGCGCAGGCGGCCTTTTAAGTCTGATGTGAAAGCCCACGGCTTAACCGTGGA
+
GGGGGGGGGGGGGGGGGGGGDFGGGGGGGGGGGGGGGGGGGGGGGGGGGGGGGGGGGGGGGGGGGGGGGGGGGGGGGGGGGGGGGGGGGGGGGGGGGGGGGGGGGGGGGGGGGGGGGGGGGGGGGGGGGGGGGGGGGGGGGGGGGGGGGGGGGGGGGGGGGGGGGGGGGGGGGGGFGGGGGGGGGGGGGGGGGGGGGGGGGGGGFGGGGFGGGGGGDGGGGGCFGGGGGFGGFGGGGGFGFG:@GDGGFGGGGGGF??FFF?CFFFGFFFFFF4>F6?GFF(9FFF?>FFF?
@M04650:207:000000000-C238N:1:1101:19998:12133 1:N:0:19
ACTCCTACGGGAGGCAGCAGTGGGGAATATTGCACAATGGGCGGAAGCCTGATGCAGCGACGCCGCGTGGGGGATGACGGTCTTCGGATTGTAAACCCCTTTCAGTAGGGACGAAGCGCAAGTGACGGTACCTGCAGAAGAAGCACCGGCCAACTACGTGCCAGCAGCCGCGGTAATACGTAGGGTGCGAGCGTTGTCCGGAATTACTGGGCGTAAAGAGCTCGTAGGCGGTTTGTCACGTCGTCTGTGAAATCCTCCAGCTTAACTGGGGGCGTGCAGGCGATACGGGCAGAC
+
GGGGGGGGGGGGGGGGGGGGGGGGGGGGGGGGGGGGGGGGGGGGGGGGGGGGGGGGGGGGGGGGGGGFGGGGGGGGGGGGGGGGGGGDGGGGGGGGGGGGGGGGGGGGGGGGGGGGGGGGGGGGGGGGGGGGGGGGGGCFGGGGGGGCGGGGGGGGGGGGGGGGGGGGGGGGGGDEGGGGGFGGGGGGGGGGGGGGGGGGDD5FGGGGGGGGGGDEGGFGGGGGGGGGGGGEFGGGGGFGFGDEGFGFFGDFCGG?FFFFGFF>@GF<?F>@FFD>??GFFF>7BBFFF>7::4
@M04650:207:000000000-C238N:1:1101:7101:12135 1:N:0:19
ACTCCTACGGGAGGCAGCAGTAGGGAATCTTCCACAATGGACGAAAGTCTGATGGAGCAACGCCGCGTGAGTGATGAAGGTTTTCGGATCGTAAAACTCTGTTGCGAGGGAAGAACAAGTATGAGAGTAACTGCTCATACCTTGACGGTACCTCGTTAGAAAGCCACGGCTAACTACGTGCCAGCAGCCGCGGTAATACGTAGGTGGCAAGCGTTGTCCGGAATTATTGGGCGTAAAGCGCGCGCAGGCGGCCTTTTAAGTCTGATGTGAAAGCCCACGGCTTAACCGTGGA
+
GGGGGGGGGGGGGGGGGGGGGGGGGGGGGGGGGGGGGGGGGGGGGEGGGGGGGGGGGGGGGGGGGGGFGGGGGGGGGGGGGGGGGGGGGGGGGGGGGGGGGGGGGGGGGGGGGGFGGGGGGGGGGGGGGGGGGGGGGGGGGGGGGGGGGFGGGGGGGGGGGGGGGGGGGGGDCGGGGGGGGGGGGGGGGGEGGGGGGGGGGGFGGGGF6FGGGEEEECFDGDDCFGGGGCFG>G3EFGFDF5BEG)59>CCD3DCF?F?@F?FGF7CAFF4@F4)7??3:B>5:@FF>6F@:
@M04650:207:000000000-C238N:1:1101:15587:12191 1:N:0:19
ACTCCTACGGGAGGCAGCAGTAGGGAATCTTCCACAATGGACGAAAGTCTGATGGAGCAACGCCGCGTGAGCGAAGAAGGTTTTCGGATCGTAAAGCTCTGTTGTGAGGGAAGAACAAGTACAGGAGTAACTGCCTGTACCTTGACGGTACCTCATTAGAAAGCCACGGCTAACTACGTGCCAGCAGCCGCGGTAATACGTAGGTGGCAAGCGTTGTCCGGAATTATTGGGCGTAAAGCGCGCGCAGGCGGCCTTTTAAGTCTGATGTGAAAGCCCACGGCTTAACCGTGGA
+
GGGFGGGGGGGGGGGGGGGGGGGGGGGGGGGGGGGFEGG@FGDFFEGGGGGFGGGFGGGGGGGEEEGGGGG?EGGEGGGGGDGGFDCGGGGGGGGGGGGDFGGGGGFFCFFGGGGGGGGGGGGGGGGGGGGGGDGFGGFGGGGGGGGGGGGGGGFGGGGGGGGGEFGGGGGGFGGGGEFFFCGGGGGFGGGG>EGEGGGGFFFGFGG6EGGG=GGGGDFGGGGGFCCFG4EFFGGGFFFGFG@DGGGGFGGGDGGFF?FFGFGGFCCAFFFFFFF>:?GFF;DFFFF905>?
@M04650:207:000000000-C238N:1:1101:9046:12195 1:N:0:19
CTCCTACGGGAGGCAGCAGTAGGGAATCATCCACAATGGACGAAAGTCTGATGGTGCAACGCCGCGTGAGCGAAGAAGGTTTTCGGATCGTAAAGCTCTGTTATGAGGGAAGAACAAGTACAAGAGTAACTGCTTGTACCTTGACGGTACCTCATTAGAAAGCCACGGCTAACTACGTGCCAGCAGCCGCGGTAATACGTAGGTGGCAAGCGTTGTCCGGAATTATTGGGCGTAAAGCGCGCGCAGGCGGCCTTTTAAGTCTGAGGTGAAAGCTCACGGCTTAACCGCGGAAGG
+
F9,CC<FGDGFGGD@FGCGGCFFGEFGFFGFGFC,EFCGE<FC@ECFFG9EFC9CCF@FGGGGGEGGGGGFGCFG,CF8EEFFGGGCE4BFGFFGGGGGAFF<<9AFG7?FCFGGGFFG9EE<E<<EAFGGF@F<DGCFGG9F,7>CC@FGGGFFFDF9FABFFFCEGGGGGGGCC*>F<8DFEGGGGGC=::1:@C,*6?C8;FFE=<CFGG5EGGGD3=D56@7+:+1;5>G3A*0<DFC.<C77D:)579<*767@6C**0*10(99=BF*/99?DD346171.(45)424
@M04650:207:000000000-C238N:1:1101:7008:12196 1:N:0:19
ACTCCTACGGGAGGCAGCAGTAGGGAATCTTCCACAATGGACGAAAGTCTGATGGAGCAACGCCGCGTGAGTGATGAAGGTTTTCGGATCGTAAAACTCTGTTGCGAGGGAAGAACAAGTACGAGAGTAACTGCTCGTACCTTGACGGTACCTCGTTAGAAAGCCACGGCTAACTACGTGCCAGCAGCCGCGGTAATACGTAGGTGGCAAGCGTTGTCCGGAATTATTGGGCGTAAAGCGCGCGCAGGCGGCCTTTTAAGTCTGATGTGAAAGCCCACGGCTTAACCGTGGA
+
GGGGGGGGGGGGGGGGGGGGGCGGGGGGGGGGGGGGGGGGGGGGGGGGGGGGGGGGGFGGGGGGGGGGGECEGGGGGGGGGGGGGGGGGDEGGGGGGGGGGFGGGGDGGEGGGFGGGGGGGGGDGGGGGGGDFFGGGGGGGGGGGGGDFGGGGGGGGGGG,EFGFGGGDCFEGGGGGGGGGGGGGGC@BCGGGGGGGFFFGGFCFFGGGGGGGG8?CFGGD*?FFGGGGDGGDGDE<74C@DDEGGGGFDCCDG4?F4<FFFGGFGDA?FFB?:458?GFEB<6BFFF?;B<
@M04650:207:000000000-C238N:1:1101:19405:12200 1:N:0:19
ACTCCTACGGGAGGCAGCAGTAGGGAATCATCCACAATGGACGAAAGTCTGATGGTGCAACGCCGCGTGAGCGAAGAAGGTTTTCGGATCGTAAAGCTCTGTTGTGAGGGAAGAACAAGTATAGGAGTAACTGCCTGTACCTTGACGGTACCTTATTAGAAAGCCACGGCTAACTACGTGCCAGCAGCCGCGGTAATACGTAGGTGGCAAGCGTTGTCCGGAATTATTGGGCGTAAAGCGCGCGCAGGCGGCCTTTAAAGTCTGATGTGAAAGCCCACGGCTTAACCGTGGA
+
GGGGGGGGGGGGGGGGGGGGGGGGGGGGGGGGGGGGGGGGGGGGGGGGGGGGGGGGGGGGGGGGGGGGGDGGGGGGGGGGGGGGGGGGGGGGGGGGGGGGGGGGGGGGGGGGFGGGGGGGGGGGGGGGGGGGGGGGGGGGGGGGGGGGGFGGGGGGGGGGGGGGFCGGGGGGGGGGG@FFGGGFGGGGGGGGDGCEGGGGGCGGGGGFCCFGGGGGGGGGGG5FGFFGGGGGFGGGGGFDD::@GGGGFDGGDC7?BF*9EFCGBGGFF?FFFFFFFFGFFFDFFFF>FFF(
@M04650:207:000000000-C238N:1:1101:7531:12223 1:N:0:19
ACTCCTACGGGAGGCAGCAGTAGGGAATCTTCCACAATGGACGAAAGTCTGATGGAGCAACGCCGCGTGAGTGATGAAGGTTTTCGGATCGTAAAACTCTGTTGCGAGGGAAGAACAAGTACGAGAGTAACTGCTCGTACCTTGACGGTACCTCGTTAGAAAGCCACGGCTAACTACGTGCCAGCAGCCGCGGTAATACGTAGGTGGCAAGCGTTGTCCGGAATTATTGGGCGTAAAGCGCGCGCAGGCGGCCTTTTAAGTCTGATGGGAAAGCCCACGGCTTAACCGTGGA
+
GGGGGGGGGGGGGGGGGGGGGGGGGGGGGGGGGGGGGGGGGGGGGGGGGGGGGGGGGGGGGGGGGGGGGFGGGGGFGGGGGGGGGGGGGGGGGGGGGGFGGGGGGGGGGGGGGGGGGGGGGGGCEGGGGGGGGGGGGGGGGGGGGGGEFGEFFGGGFFGGGGGGGGGGGGGGGGGGGGGGGGGGGGGGGGDGGEGGGGGGBEGCC?FGGGGGGEC55>FGGDGGGGGGGGGG@GGGGGFGFG@@DGGDEGGGGGC==F?F7@7CFCF))8@F:@::1<GFF><:F?49B>>B
@M04650:207:000000000-C238N:1:1101:18251:12231 1:N:0:19
ACTCCTACGGGAGGCAGCAGTAGGGAATCTTCCACAATGGACGAAAGTCTGATGGAGCAACGCCGCGTGAGCGAAGAAGGTTTTCGGATCGTAAAGCTCTGTTGTGAGGGAAGAACAAGTACAGGAGTAACTGTCTGTACCTTGACGGTACCTCATTAGAAAGCCACGGCTAACTACGTGCCAGCAGCCGCGGTAATACGTAGGTGGCAAGCGTTGTCCGGAATTATTGGGCGTAAAGCGCGCGCAGGCGGCCTTTTAAGTCTGATGTGAAAGCCCGCGGCTTAACCGTGGA
+
GGGGGGGGGGGGGGGGGGGGGGGGGGGGGGGGGGGGGGGGGGGGGGGGGGGGGGGGGGGGGGGGGGGGGGGGGGGGGGGGGGGGGGGGGGGGGGGGGGGGGGGGGGGGGGGGGGGGGGGGGGGGGGGGGGGGGGGGGGGGGGGGGGGGGGGGGGGGGGGGGGGGGGGGGGGGGGGGGGGGGGGGGGGGGGGGGGGGGGGGGGGGGGGGGGGGGGGGGGGGGGGGGGGGCGGGFGGGGGFGFGFFGGDGFGGGGGGFFFFFGFGGFGGAFFFFFFFFFFGFF>D?FFFF?FFF
@M04650:207:000000000-C238N:1:1101:11423:12269 1:N:0:19
ACTCCTACGGGAGGCAGCAGTAGGGAATCTTCCACAATGGACGAAAGTCTGATGGAGCAACGCCGCGTGAGTGATGAAGGTTTTCGGATCGTAAAACTCTGTTGCGAGGGAAGAACAAGTACGAGAGTAACTGCTCGTACCTTGACGGTACCTCGTTAGAAAGCCACGGCTAACTACGTGCCAGCAGCCGCGGTAATACGTAGGTGGCAAGCGTTGTCCGGAATTATTGGGCGTAAAGCGCGCGCAGGCGGCCTTTTAAGTCTGATGTGAAAGCCCACGGCTTAACCGTGGA
+
GGGGGGGGGGGGGGGGGGGGGFGGGGGGFGG<;FGGGGGGECF+@F6<EGGGGCCFGGCG<FGGGGGGG:FGGGFFGGGG,<FGGGGCG:FGGGGGG=FG<FCEF:6CFGGGGGE8E8FE<EFCC++>?,@FAE<B>@CGGDFGDFFFFFGGGCF@<DGCFG@F7,>F@CFEGGGGGGGGGGF>8FC8C5?B58*;CCC>EFFE;9:02==CEEGECFC5C7?=?F+:+0ACD=DE*?8/)77BCGDC>95CG<*9?F?B<=2:***6=6?*05<F6<3>BBDF*7=135>(
@M04650:207:000000000-C238N:1:1101:11845:12350 1:N:0:19
ACTCCTACGGGAGGCAGCAGTAGGGAATCTTCCACAATGGACGAAAGTCTGATGGAGCAACGCCGCGTGAGTGATGAAGGTTTTCGGATCGTAAAACTCTGTTGCGAGGGAAGAACAAGTATGAGAGTAACTGCTCATACCTTGACGGTACCTCGTTAGAAAGCCACGGCTAACTACGTGCCAGCAGCCGCGGTAATACGTATGTGGTAAGCGTTGGCCGGAATTATTGGGCGTAAAGCGCGCGCAGGCGGCCGTTTAAGTCTGATGTGAACGCCTACGGCTTAACCGCTGT
+
GGGGGGGGGGGGGGGGGGGGGFGGGGGG?GGCGGGGGGGG9@FFGGE@FGGGGGEGGGGGGGGGGGGGGFGGFGEGGGGGFGGGGGGCF=FGGGFFFGFGGG9FGEGFGGGGGGGGGCGFGFG9FF@FGGFGFF<CFGGGGG9F,<@@FF:FDE@+5@@>FDCG?,@FEGG7FFGGGGFGG*,>7DED,8C*88:4<+?C:<+:BFG*>:CCEEEE*7>D=75A+0+A?FFGEGCGDF=3>G>BG<CCDD)C))C3)7*9+8***2:)**//0)0)-(1.74<)010(()8(
@M04650:207:000000000-C238N:1:1101:23346:12363 1:N:0:19
ACTCCTACGGGAGGCAGCAGTAGGGAATCTTCCACAATGGACGAAAGTCTGATGGAGCAACGCCGCGTGAGTGATGAAGGTTTTCGGATCGTAAAACTCTGTTGCGAGGGAAGAACAAGTACGAGAGTAACTGCTCGTACCTTGACGGTACCTCGTTAGAAAGCCACGGCTAACTACGTGCCAGCAGCCGCGGTAATACGTAGGTGGCAAGCGTTGTCCGGAATTATTGGGCGTAAAGCGCGCGCAGGCGGCCTTTTAAGTCTGATGTGAAAGCCCACGGCTTAACCGTGGA
+
GGGGGGGGGGGGGGGGGGGGGGGGGGGGGGGGGGGGGGGGGGGGGGGGGGGGGGGGGGGGGGGGGGGGGGGGGGGGGGGGGGGGGGGGGGGGGGGGGGGGGGGGGGGGGGGGGGGGGGGGGGGGGGGGGGGGGGGGGGGGGGGGGGGGGGGGGGGGFGGGGGGGGGGGGGGGGGGGGGGGGGGGGGGGGGGGGGGGGGGGGGGGGGGGGGGGGGGGGGGGGGGFGGGGGGGGFGGGGCFGFGFFGDDGFGGGGGCFFFFFGFGGF7DAFFFFFFFFFFGFD67@FFB>:FE?
@M04650:207:000000000-C238N:1:1101:6075:12372 1:N:0:19
ACTCCTACGGGAGGCAGCAGTAGGGAATCTTCCACAATGGACGAAAGTCTGATGGAGCAACGCCGCGTGAGTGATGAAGGTTTTCGGATCGTAAAACTCTGTTGCGAGGGAAGAACAAGTATGAGAGTAACTGCTCATACCTTGACGGTACCTCGTTAGAAAGCCACGGCTAACTACGTGCCAGCAGCCGCGGTAATACGTAGGTGGCAAGCGTTATCCGGAATTATTGGGCGTAAAGCGCGCGTAGGCGGTTTCTTAAGTCTGATGTGCAAGCCCACGGCTCAACCGTGGAGG
+
GGGGGGGGGGGDGGGGGGGGGGGGGGGGGGGGGGGGDGGGGGGGGGGGGGGGGGGGGGGGGGGGGGGGGGGGGGGGGGG<EFGGGGGGGGGGGFGGGGGGGGFGGGGGGGGGGGGGGGGGGGCGGGGGGGGGGFFGGGGGGGGGGGGGGGGGGGGGDGGGGGGGGGGCFGGGGGGGGGGGGGGGGGDGGGGGGGGGGGGGGGGGGG8>F9CFEEEGC7CGEGGGGFGG+9CFEGGDGFFGED@BDGGCFCGDGGGFFFFFGFGG=CGF?*=FFFFF??DEFFGFFF>145>?FF
@M04650:207:000000000-C238N:1:1101:29128:12375 1:N:0:19
ACTCCTACGGGAGGCAGCAGTAGGGAATCTTCCACAATGGACGAAAGTCTGATGGAGCAACGCCGCGTGAGTGATGAAGGTTTTCGGATCGTAAAACTCTGTTGCGAGGGAAGAACAAGTACGAGAGTAACTGCTCGTACCTTGACGGTACCTCGTTAGAAAGCCACGGCTAACTACGTGCCAGCAGCCGCGGTAATACGGAGGGTGCAAGCGTTATCCGGATTCACTGGGTTTAAAGGGTGCGTAGGCGGGTAGGTAAGTCAGAGGTGAAATCCTGGAGCTTAACTCCAGAAC
+
GGGGGGGGGGGGGGGGGGGGGGGGGGGGGGGGGGGGGGGGCGGGGGGGGGGGGGGGGGGGGGGGGGGGGGGGGGGGGGGGGGGGGGGGGGGGGGGGGGGGGGGGGGGGGGGGGGGGGGGGFEGGGGGGGGGGGGGGGGGGGGGGGGGGGGGGGGGGGGGFFGGGGGGGGGGGGGGGGGGGFGGGGGGGGGGGGGGGGGGGGGGGGGGG?FFGCEGDGGGGGGGGG7?CGGGGFEFFGGFGFGDFGGGGFGGDDGGFFFFFFFFF?FGDFFFFFFFF<BC>FFGF??FAFFFFB7
@M04650:207:000000000-C238N:1:1101:17184:12403 1:N:0:19
ACTCCTACGGGAGGCAGCAGTAGGGAATCTTCCACAATGGACGAAAGTCTGATGGAGCAACGCCGCGTGAGTGATGAAGGTTTTCGGATCGTAAAACTCTGTTGCGAGGGAAGAACAAGTACGAGAGTAACTGCTCGTACCTTGACGGTACCTCGTTAGAAAGCCACGGCTAACTACGTGCCAGCAGCCGCGGTAATACGTAGGTGGCAAGCGTTGTCCGGAATTATTGGGCGTAAAGCGCCCGCAGGCGGCCTTTTAAGTCTGATGTGAAAGCCCACGGCTTAACCGTGGA
+
GGGGGGGGGGGGEGGGGGGGGAFGGGGGFGGGGGGGGGGGCGEFGGG6EFGGGGGFFGGG<CGGGGGGGGGFFAFGGGGGCCGGGGGGEGGGGGG9?AFGFGF<,4+>CGGG=EGFDEFFFGGFCFEGAFF?FFDG7FFCF9D9BFCGGGEFEGGF@FEGGGGFGGGFEECGGGCF,>>F8DF6CC<BEE5BCB88BCCFFF8EFGDCGGFCC=:5:*:5EGCEGGGGC4ACBGDGF:BDF)87D7CC3CCDDC<=F*/9<=7:*77664=4=?F>6(95B9CFFF434F@<
@M04650:207:000000000-C238N:1:1101:3367:12411 1:N:0:19
ACTCCTACGGGAGGCAGCAGTAGGGAATCTTCCACAATGGACGAAAGTCTGATGGAGCAATGCCGCGTGAGTGAAGAAGGTTTTCGGATCGTAAAACTCTGTTGTGAGGGAAGAACAAGTATCGGAGTAACTGCCGGTACCTTGACGGTACCTCATTAGAAAGCCACGGCTAACTACGTGCCAGCAGCCGCGGTAATACGTAGGTGGCAAGCGTTGTCCGGAATTATTGGGCGTAAAGCGCGCGCAGGCGGCCTGTTAAGTCTGATGCGAAAGCCCACGGCTCAACCGTGGA
+
GF@FCEGGGE@FCFBCF7EEEFFF@EEDGEFEDF@FGGGFF@FGCFFGG9FGGGGGGFCEEFFCCGGCFCF@<EEGEFFGGGCFFGGGG7:=EE?FFFADEE9E?C,ECFGGGGGGGGGFGGGGGCGGGGGGGGGFGGFGFFFGGGGDGGGFEGGGGGGFFFGGCFGGFECDF@FGFEFCE@FDFGGC:B8EG8E:CC9;9CE*5BC=CCFFGEEGGGF>E*:CCFFC?DEC>5CGCC?GEGFFGGGGFGDD<C*9**9@?B7:**2).0>7B:078:GD)-/9?FF>2>)(
@M04650:207:000000000-C238N:1:1101:25632:12419 1:N:0:19
ACTCCTACGGGAGGCAGCAGTAGGGAATCTTCCACAATGGACGAAAGTCTGATGGAGCAACGCCGCGTGAGTGATGAAGGTTTTCGGATCGTAAAACTCTGTTGCGAGGGAAGAACAAGTATGAGAGTAACTGCTCATACCTTGACGGTACCTCGTTAGAAAGCCACGGCTAACTACGTGCCAGCAGCCGCGGTAATACGTAGGTGGCAAGCGTTGTCCGGAATTATTGGGCGTAAAGCGCGCGCAGGCGGCCTTCTAAGTCTGATGTGAAAGCCCACGGCTTAACCGTGGA
+
GGGGGGGGGGGGGGGGGGGGGGGGGGGGGGGGGGGGGGGGGGGGGGGGGGGGGGGGGGGGGGGGGGGGGGGGGGGGGGGGGGGGGGGGGGGGGGGGGGGGGGGGGGGGGGGGGGGGGGGGGGGGGGGGGGGGGGGGGGGGGGGGGGGGGGGGGGGGGGGGGGGGGGGGGGGGGGGGGGGGGGGGGGGGGGGGGGGGGGGGGGGGGGGGGGGGGGGGGGGGG*:E6CGGFFGGFGGGGGFGFGFFGGGGFGGGGGD=?FFFGFGGFGGFFFFFFFFF?FGFFFGFFFB>8>DF
@M04650:207:000000000-C238N:1:1101:5289:12475 1:N:0:19
ACTCCTACGGGAGGCAGCAGTAGGGAATCATCCACAATGGACGAAAGTCTGATGGTGCAACGCCGCGTGAGCGAAGAAGGTTTTCGGATCGTAAAGCTCTGTTGTGAGGGAAGAACAAGTATAGGAGTAACTGCCTGTACCTTGACGGTACCTCATTAGAAAGCCACGGCTAACTACGTGCCAGCAGCCGCGGTAATACGTAGGTGGCAAGCGTTGTCCGGAATTATTGGGCGTAAAGCGCGCGCAGGCGGCCTTTTAAGTCTGATGTGAAAGCCCACGGCTTAACCGTGGA
+
GGGGGGGGGGGGGGGGGGGGGGGGGGGGGGGGGGGGGGGGGGGGGGGGGGGCGGDGGGGGGGGGGGGGGGGGGGGGGGGGGGGGGGGGGGGGGGGGGGGGGGGGGGGGGGGGGGGGGGGGGGGGGGGGGGGGGGGGGGGGGGGGGGGGGGGGGGGGGGGGGGGGGGGGGGGGGGGGGGGGGGGGGGGGFCCEGGGGGGGGFGGGGGGGGGGGGGGGEFGDCC5CEGGGFGGGEGGGGGFGFGF>GDGGFGGGGGG=?F6=CFFF*:F<FF=FFF5FBBGEFFCFFBBBFFF0
@M04650:207:000000000-C238N:1:1101:12702:12552 1:N:0:19
ACTCCTACGGGAGGCAGCAGTAGGGAATCTTCCACAATGGACGAAAGTCTGATGGAGCAACGCCGCGTGAGTGATGAAGGTTTTCGGATCGTAAAACTCTGTTGCGAGGGAAGAACAAGTACGAGAGTAACTGCTCGTACCTTGACGGTACCTCGTTAGAAAGCCACGGCTAACTACGTGCCAGCAGCCGCGGTAATACGTAGGTGGCAAGCGTTGTCCGGAATTATTGGGCGTAAAGCGCGCGCAGGCGGCCTTTTAAGTCTGATGTGAAAGCCCACGGCTTAACCGTGGA
+
GGGGGGGGGGGGGGGGGGGGGGGGGGGGGGGGGGGGGGGGGGGGGGGGGGGGGGGGGGGGGGGGGGGGGGGGGGGGGGGGGGGGGGGGGGGGGGGGGGGGGGGGGGGGGGGGGGGGGGGGGGGGGGGGGGGGGGGGGGGGGGGGGGGDGGGGGGGGGGGGGGGGGGGGGGGGGGGGGGGGGGGGGGGGFEGGGGGGGGGGGGGGGGGGGGGGGGECGGGGGGGGGGGGGGGGFGGGGGFGFGFFGDGGFGGGDGG?FFFFFFGGFCFFFFFFFFFFFFGFF;GFFFFFFFFF
@M04650:207:000000000-C238N:1:1101:2287:12582 1:N:0:19
ACTCCTACGGGAGGCAGCAGTAGGGAATCTTCCGCAATGGGCGAAAGCCTGACGGAGCAACGCCGCGTGAGTGATGAAGGTCTTAGGATCGTAAAACTCTGTTGTTAGGGAAGAACAAATTTGTTAGTAACTGAACAAGTCTTGACGGTACCTAACCAGAAAGCCACGGCTAACTACGTGCCAGCAGCCGCGGTAATACGTAGGTGGCAAGCGTTATCCGGAATTATTGGGCGTAAAGCGCGCGTAGGCGGTTTCTTAAGTCTGATGTGAAAGCCCACGGATCAACCGTGGAGG
+
GGGGGGFFFFGGEGGGGGGGGGGFGGGGGGGFGGGEGDCGGGDGGCEFFGGGGGGDGGFG?FG>FEEGDGEFFDEFFGGGGFGGGGG<FGGGFGF99E<FGGGGGGGGGGGGGGF,FD?FGGGGGGGDCDDGGGE<FBFB9FDCFFG7CF@<@@,6D@D<D;FG7<CEGE@ECDFF,@FGC*5>DFGF8E5C5EDECFC8FCC7EGGFF9C7:EG5FF+:*>CF??F?G4F57EDCC>F75DEEDD5*1>C15*:6@BF?:?D7@FFAF*67455..2<3)()095<1173(4?
@M04650:207:000000000-C238N:1:1101:9344:12583 1:N:0:19
ACTCCTACGGGAGGCAGCAGTAGGGAATCTTCCACAATGGACGAAAGTCTGATGGAGCAACGCCGCGTGAGTGATGAAGGTTTTCGGATCGTAAAACTCTGTTGCGAGGGAAGAACAAGTGTGAGAGTAACTGCTCATACCTTGACGGTACCTCGTTAGAAAGCCACGGCTAACTACGTGCCAGCAGCCGCGGTAATACGTAGGTGGCAAGCGTTGTCCGGAATTATTGGGCGTAAAGCGCGCGCAGGCGGCCTTTTAAGTCTGATGTGAAAGCCCACGGCTTAACCGTGGA
+
GGGGGGGGGGGGGGGGGGGGGGGGGGGGGGGGGGGGGGGGGGGGGGGGGFGGGGGGGGGGGGGGGGGGGGGGGGGGGGGGGGGGGGGGGGGGGGGGGGGGGGGGGGGGGGGGGGGGGGGFGFGGGGGGGGGGGGGGGGGGGGGGGGGGGGGGGGGEGGGGGGGFGGGGGGGGGGGGGGFCFGGGGGGGGGCGGGGGGGGGGGFCFFGGCFGGDGE8>FGG=3?=C<<CFGFC@EGGGGFG:5)89DGGFGGDGDGFFFFFGFGF*70-98?B?F@FBFGFF><?FFF6,.73
@M04650:207:000000000-C238N:1:1101:5308:12613 1:N:0:19
ACTCCTACGGGAGGCAGCAGTAGGGAATCTTCCACAATGGACGAAAGTCTGATGGAGCAACGCCGCGTGAGCGAAGAAGGTTTTCGGATCGTAAAGCTCTGTTGTGAGGGAAGAACAAGTACAGGAGTAACTGTCTGTACCTTGACGGTACCTCATTAGAAAGCCACGGCTAACTACGTGCCAGCAGCCGCGGTAATACGTAGGTGGCAAGCGTTGTCCGGAATTATTGGGCGTAAAGCGCGCGCAGGCGGCCTTGTAAGTCTGATGTGAAAGCCCACGGCTTAACCGTGGA
+
GGGGGGGGGGGGGGGGDGGGGGGGGGGGGGGGGGGGGGGGGGGGGGGGGGGGGGGGGGGGGGGGGGGGGGGGGCGGGGGGGG9FFGGGGGGGGGGGGGGGGGGGGGGGGGGGGGGGGGGGGGFG8FGGGGGGFGGGGFFGGGGGGG7CFGGGGFFGCGGGGGGGGGGGGGGGFGGGGGGGGGGGGGCGF>EG>CGGGGGGGGGEFDGGGGCFCEGGGGFGCGGGGGG::CCGEGGCFGFCD3BE3D37BD9<DGD)9F@FGFCD40:<FFFFF5F3<BG)79DFFFF0:F::
@M04650:207:000000000-C238N:1:1101:10608:12625 1:N:0:19
ACTCCTACGGGAGGCAGCAGTGGGGAATATTGCACAATGGGCGGAAGCCTGATGCAGCGACGCCGCGTGAGGGATGACGGCCTTCGGGTTGTAAACCTCTTTCAGCAGGGACGAAGCGCAAGTGACGGAACCTGCAGAAGAAGCACCGGCTAACTACGTGCCAGCAGCCGCGGTAATACGTAGGTGGCAAGCGTTATCCGGAATTATTGGGCGTAAAGCGCGCGTAGGCGGCAAGATTAGTCTGATGTGAAAGCCCTCGGCTCAACCGAGGAAGGTCATTGGAAACTGTCTTGC
+
GGGGGGGGGGGFGGGGGGGGGGGGGGGGGGGGGGGGGGGGGGGGGGGGGGGGGGGGGGGGGGGGGEGFGGGGGGGCGGEGGGGGGGGGGGGGGGGGGGGGGGGGFGGGGGGGG7FEFGGGGGGGGGGGGGGGGGGGGGGGGGGGGGGGGGGG7FFGGGGGGGGGGGGGGGGDGEGGGGDGCCF5EGGGGCEGGGGEEGGGGDGGFFFGGGFGGGGGGGGGGGCE=CEG69EGFDFFFGFGFGFFGGGGFGGGGGGFFFEBGFDGFGGF5@B5<5>69?GF?BFFF?6>>?*6A)
@M04650:207:000000000-C238N:1:1101:8333:12642 1:N:0:19
ACTCCTACGGGAGGCAGCAGTAGGGAATCTTCCACAATGGACGAAAGTCTGATGGAGCAACGCCGCGTGAGTGATGAAGGTTTTCGGATCGTAAAACTCTGTTGCGAGGGAAGAACAAGTATGAGAGTAACTGCTCATACCTTGACGGTACCTCGTTAGAAAGCCACGGCTAACTACGTGCCAGCAGCCGCGGTAATACGTAGGTGGCAAGCGTTGTCCGGAATTATTGGGCGTAAAGCGCGCGCAGGCGGCCTTTTAAGTCTGATGTGAAAGCCCACGGCTTAACCGTGGA
+
GGGGGGGGGGGGGGGGGGGGGGGGGGGGGGGGGGGGGGGGGGGGGCFFFGGGGGGGGGGFGGGGGGG@FDGGGGGFGFFGEGGGGGEGEGGGGGGGGGGGGGGGGGGEFGDGGGGGGGGGGGGGGGGGGGGGGGFGGGGGGGGGGGGGGGGGGGGGGGGGDFGGGGGGGGGGGGGGFGGGGGGGGGGGGGCGGGDEGGGGGGFCCCGGGGGGGGGGGGGGC*:FGGCC0CGGEGGGGGFGFG>EGGGGE)97CCFFFF6@F?FGFGFFF=FFF)5),,C>>>GFF?*445B?
@M04650:207:000000000-C238N:1:1101:16919:12650 1:N:0:19
ACTCCTACGGGAGGCAGCAGTAGGGAATCTTCCACAATGGACGAAAGTCTGATGGAGCAACGCCGCGTGAGTGATGAAGGTTTTCGGATCGTAAAACTCTGTTGCGAGGGAAGAACAAGTATGAGAGTAACTGCTCGTACCTTGACGGTACCTCGTTAGAAAGCCACGGCTAACTACGTGCCAGCAGCCGCGGTAATACGTAGGTGGCAAGCGTTGTCCGGAATTATTGGGCGTAAAGCGCGCGCAGGCGGCTTTTTAAGTCTGATGTGAAAGCCCACGGCTTAACCGTGGA
+
GGGGGGGGGGGGGGGGGGGGGGGGGGGGGGGGGGGGGGGGGGGGGGGGGGGGGGGGGGGGGGGGGGGGGGGGGGGGGGGGGGGGGGGGEGGGGGGGGGGGGGGGGGGGGGGGGGGGGCGGFGGFGGGGGGGGGGGGGGGGGGGGGGGGGGGGGGGGGGDGGGGGGGGDGEGGGFFFGGGGGGGGGGGGGGDGGGGGGGGGGGFGGGGGFGGGGGGGGGGDGCE5CCFFGFFG>GGEGCFGDGFFGGGGBDDGCGCFFF6FCFFGFG74BFF4?F5F?BDDFFGFFFFFFF36
@M04650:207:000000000-C238N:1:1101:13797:12685 1:N:0:19
ACTCCTACGGGAGGCAGCAGTAGGGAATCTTCCACAATGGACGAAAGTCTGATGGAGCAACGCCGCGTGAGCGAAGAAGGTTTTCGGATCGTAAAGCTCTGTTGTGAGGGAAGAACAAGTACAGGAGTAACTGTCTGTACCTTGACGGTACCTCATTAGAAAGCCACGGCTAACTACGTGCCAGCAGCCGCGGTAATACGTAGGTGGCAAGCGTTGTCCGGAATTATTGGGCGTAAAGCGCGCGCAGGCGGCCTTTTAAGTCTGATGTGAAAGCCCACGGCTTAACCGTGGA
+
GGGGGGGGGGGGGGGGGGGGGGGGGGGGGGGGGGGGGGGGGGGGGGGGGGGGGGGGGGGGGGGGGGGGGGGGGGGGGGGGGGGGGGGGGGGGGGGGGGGDGGGGGGGGGGGGGGGGGGGGGGGGGGGGGGGGGGGGGGGGGGGGGGGGGGGGGGGGGGFGGGGGGGGGGGGGGGGGGGGGGGGGGGGGGGGGGDGGGGGG:CFGCGGFFGGGGEEEGFGGGDGG8CGGGGGGFGGGD7FDEGFBGDDD>DGGDG<?=@?FF=>D?7:AFFF?FFF>13DFFFG?@FFBBFF?
@M04650:207:000000000-C238N:1:1101:17634:12701 1:N:0:19
ACTCCTACGGGAGGCAGCAGTAGGGAATCTTCCGCAATGGGCGAAAGCCTGACGGAGCAATGCCGCGTGAGTGATGAAGGTCTTAGGATCGTAAAACTCTGTTGTTAGGGAAGAACAAATTTGTTAGTAACTGAACAAGTCTTGACGGTACCTAACCAGAAAGCCACGGCTAACTACGTGCCAGCAGCCGCGGTAATACGTAGGTGGCAAGCGTTATCCGGAATTATTGGGCGTAAAGCGCGCGTAGGCGGTTTCTTAAGTCTGATGTGAAAGCCCACGGCTCAACCGTGGAGG
+
GGGGGGGGGGGGGGGGGGGGGGGGGGGGGGGGGGGGGGGGGGGGGGGGGGGGGGGGGGGGGGGGGGGGGGGGGGGGGGGGGGGGGFGGGGGGGGGGGGGGGGGGGGGGGGGGGGGGGGGGGGGGGGGGGGGGGGGGGGGGGGGGGGGGGGGGGGGGGGGDFGGGGGGGGGGGFGGGGGGFGGGGGGGGDGGGGGGGGGGGGGFGGGGGGGGGGGGGGGGGGGCGGGGGFFGGFGCEGGFGFGFFGGGGFGGGGGGFFFF=FFGGBGC98FFF=FFF?BGFFFGFFFF9(7@:?F
@M04650:207:000000000-C238N:1:1101:6753:12724 1:N:0:19
ACTCCTACGGGAGGCAGCAGTAGGGAATCTTCCGCAATGGGCGCAAGCCTGACGGAGCAACGCCGCGTGTGCGAAGAAGGTCTTCGGATCGTAAAGCACTGTTGTTAAGGAAGAATGACAGTAAGGGTCACTATTTACTGTGTGACGGTACTTAACCAGAAAGCCACGGCTAACTACGTGCCAGCAGCCGCGGTAATACGTAGGTGGCAAGCGTTGTCCGGAATTATTGGGCGTAAAGCGCGCGCAGGCGGCCTTTTAAGTCTGATGTGAAAGCCCACGGCTTAACCGTGGA
+
GGGGGGGGG@GFGGGDGGGGFGGG>FGGGGGGGGDGGGGGGGGGEGGGGGGGGGGEGDFFGGGGGGGGGFGGGEGGGGGGFGGGGGGGGGGFFGGGGFGGGGGGDFGFGGFGGGGGGGGGEBDGCGF3A<8DFFCFGCFG@FFGGGGGFDEFGGDEFCFFGGGGFFCGEEG7FFFGGGGF@FGGGGGFGGGGGGEEFFGGFEFE9CFGGGGGGGGDGCFDG<8E+<EFGCCFBEDGGGFG>55>DDGDEGGGGGD**@)/3=>FFCFFFFF4=FFF:?DF319;BFFF:FF6
@M04650:207:000000000-C238N:1:1101:17501:12743 1:N:0:19
ACTCCTACGGGAGGCAGCAGTAGGGAATCATCCACAATGGACGAAAGTCTGATGGTGCAACGCCGCGTGAGCGAAGAAGGTTTTCGGATCGTAAAGCTCTGTTATGAGGGAAGAACAAGTACAAGAGTAACTGCTTGTACCTTGACGGTACCTCATTAGAAAGCCACGGCTAACTACGTGCCAGCAGCCGCGGTAATACGTAGGTGGCAAGCGTTGTCCGGAATTATTGGGCGTAAAGCGCGCGCAGGCGGCCTTTTAAGTCTGATGTGAAAGCCCACGGCTTAACCGTGGA
+
GGGGGGGGGGGGGGGGGGGGGGGGGGGGGGGGGGGGGGGGGGGGGGGGGGGGGGGGGGGGGGGGGGGGGGGGGGGGGGGGGGGGGGGGGGGGGGGGGGGGGGGGGGGGGGGGDGGGGGGGGGGGGGGFGGGGGGGGGGGGGGGGGGGGGGGGGGGGGGGGGGGGGGGGGGGGGGGGGGGGGGGGGGGGGGGGGGGGGGGGGGFGGGGGGGGGGGGGGGGGGDGGGGGGFCFG>GGGGGFGEDB:DGGGE<DGGGGFFFFFGFGCFFCAFFFFFFFFFFGBF>GFFBF6?F@0
@M04650:207:000000000-C238N:1:1101:20158:12762 1:N:0:19
ACTCCTACGGGAGGCAGCAGTAGGGAATCTTCCACAATGGACGAAAGTCTGACGGAGCAACGCCGCGTGAACGATGAAGGTCTTAGGATCGTAAAGTTCTGTTATCAGGGAAGAACAAGTATTGGAGTAACTGCCAGTACCTTGACGGTACCTGACCAGAAAGCCACGGCTAACTACGTGCCAGCAGCCGCGGTAATACGTAGGTGGCAAGCGTTGTCCGGAATTATTGGGCGTAAAGCGCGCGCAGGCGGTTTCTTAAGTCTGATGTGAAATCTCGTGGCTCAACCACGAACG
+
GGGGGGGGGGGGGGGGGGGGGGGGGGGGGGGGGGGGGGGGGGGGEGGGGGGGGGGGGGGGGGGGGGGGGGGGGGGGGGGGGGGGGGGGGGGGGGGGGGGGGGGGGGGGGGGGGGGGGGGGGGGGGGGGGGGGGGCGGGGGGGGGGGGGGGGGGGGGGGGGGGGGGGGGGGGGGGGGGGGGGGGGGGGGGDGGGGGGGFGGGGGGGG8FFGGGGGGGGGGGEGGGGGGGGGGGFGGGGG6CBGFFGGDGFGGGDDGFFFFFGFGG=>FFFFFFFF=F:?FB>1FFFFFF?>@>F>
@M04650:207:000000000-C238N:1:1101:25928:12780 1:N:0:19
ACTCCTACGGGAGGCAGCAGTGGGGAATATTGCACAATGGACGAAAGTCTGATGGAGCAACGCCGCGTGAGTGATGAAGGTCTTAGGATCGTAAAACTCTGTTGTTAGGGAAGAACAAATTTGTTAGTAACTGAACAAGTCTTGACGGTACCTAACCAGAAAGCCACGGCTAACTACGTGCCAGCAGCCGCGGTAATACGTAGGTGGCAAGCGGTATCCGGAATTATTGGGCGTAAAGCGCGCGTAGGCGGTTTCTTAAGTCTGATGTGAAAGCCCACGGCTCAACCGTGGAGG
+
GGGGGGGGGGGGGGGGGGGGGGGGGGGGGGGGGGGGGGGGGGGGGGGGGGGGGGGGGGGGGGGGGGGGGGGGGGGGGGGGGGGGGGGGGGGGGGGGGGGGGGGGGGGGGGG8CGGGGGGGGGCFGGGGGGGGGGGGGGGGGGG9FGGGGGGGGGGGGGFGGDFGGGGGGGGGGGGGGGGGGGGGGGGGGGGGGGCEFGGGGGGGFGGGGFFCE*BCEFCDGGEGGGGGGGGGFGGGGGFC57;>><7DFGG<D<CFFFFFFFGG=7:476@=4?436BDB3(*6?FFFBFFFFF
@M04650:207:000000000-C238N:1:1101:16324:12782 1:N:0:19
ACTCCTACGGGAGGCAGCAGTAGGGAATCATCCACAATGGACGAAAGTCTGATGGTGCAACGCCGCGTGAGCGAAGAAGGTTTTCGGATCGTAAAGCTCTGTTATGAGGGAAGAACAAGTACAAGAGTAACTGTTTGTACCTTGACGGTACCTCATTAGAAAGCCACGGCTAACTACGCGCCAGCAGCCGCGGTAATACGTAGGTGGCAAGCGTTGTCCGGAATTATTGGGCGTAAAGCGCGCGCAGGCGGCCTTTTAAGTCTGATGTGAAAGCCCACGGCTTAACCGTGGA
+
GGGGGGGGGGGGGGGGGGGGGGGGGGGGGGGGGGGGGGGGGGGGGGGGGGGGGGGGGGGGGGGGGGGGGGGGGGGGGGGGGGGGGGGGGGGGGGGGGGGGGGGGGGGGGGGGGGGGGGGGGGGGGGGGGGGGGGGGGGGGGGGGGGGGGGGGGGGGGGGGGGGGGGGGGGGGGGGGGG*FEGGGGGGGGGGGGGGGGGGGFGGGGGGGGGGGGGGGGGGGGG=GFGGGGGGGFGGGGGFGFGDFGGGGFGGGGGGFFFFFFFGGFFGBFFFBFF@@BFGFF>GFFFF9?F3:
@M04650:207:000000000-C238N:1:1101:9195:12800 1:N:0:19
ACTCCTACGGGAGGCAGCAGTAGGGAATCTTCCACAATGGACGAAAGTCTGATGGAGCAATGCCGCGTGAGTGAAGAAGGTTTTCGGATCGTAAAGCTCTGTTGTGAGGGAAGAACAAGTATAGGAGTAACTGCCTGTACCTTGACGGTACCTCATTAGAAAGCCACGGCTAACTACGTGCCAGCAGCCGCGGTAATACGTAGGTGGCAAGCGTTGTCCGGAATTATTGGGCGTAAAGCGCGCGCAGGCGGCCTTTTAAGTCTGATGTGAAAGCCCACGGCTTAACCGTGGA
+
GGGGGGGGGGGGGGGGGGGGGGGGGGGGGGGGGGGGGGGGGGGGGGGGGGGGGGGGGGGFGGGGGGGGGGEFGGGGGGGGGGGGGGGGGGGGGGGGGGGGGGGFGGEFGGDGGGGG@EGGGGGGGGFFFCFGGGGGGEEFGGGFCFGEGGGGGGGGGGGGGGGGGGGDEGGGGGGGGGGFGG9EFGGGGGCGCGGGGGFGGGCGFFGCF6CG=GG*/+;5CDDFC+<CCG=FBEGGFGFDB9>BG)9DDGDGGGC=6=6FE=FG=FDB@4@BF?5561D>B>D4FFBB6>>?
@M04650:207:000000000-C238N:1:1101:3686:12802 1:N:0:19
ACTCCTACGGGAGGCAGCAGTAGGGAATCATCCACAATGGACGAAAGTCTGATGGTGCAACGCCGCGTGAGCGAAGAAGGTTTTCGGATCGTAAAGCTCTGTTATGAGGGAAGAACAAGTACAAGAGTAACTGCTTGTACCTTGACGGTACCTCATTAGAAAGCCACGGCTAACTACGTGCCAGCAGCCGCGGTAATACGTAGGTGGCAAGCGTTGTCCGGAATTATTGGGCGTAAAGCGCGCGCAGGCGGCCTTTTAAGTCTGATGTGAAAGCCCACGGCTTAACCGTGGA
+
GGGGGGGGGGGGGGGGGGGGGGGGGGGFGGGGGGGGGGGGGGGGGGGGGGGGGGGGGGGGGGGDGGGGGGGGGGGGGFGGGGGGGGGEGGGGGGGGGCGFGGGGGGGGGGGGGGGGGGGGGGGGGGGGGGGGGGGGGGGGGGGFGGGGGGGGFFGGGGGGGGGGGGGGGGGGGGGGGGGGGGGGGGFGGDGGGGGGGFFCCGCEFFGGGGGGGGGGGGGGGGE*@FGGGGGF>GG:FGFGFDE@DGDGEDGGDG*?9??FF=FFB7>4499*7?5><BGEDFC@FF=9:FB0
@M04650:207:000000000-C238N:1:1101:25160:12812 1:N:0:19
ACTCCTACGGGAGGCAGCAGTAGGGAATCATCCACAATGGACGAAAGTCTGATGGTGCAACGCCGCGTGAGCGAAGAAGGTTTTCGGATCGTAAAGCTCTGTTATGAGGGAAGAACAAGTACAAGAGTAACTGCTTGTACCTTGACGGTACCTCATTAGAAAGCCACGGCTAACTACGTGCCAGCAGCCGCGGTAATACGTAGGTGGCAAGCGTTGTCCGGAATTATTGGGCGTAAAGCGCGCGCAGGCGGCCTTTTAAGTCTGATGTGAAAGCCCACGGCTTAACCGTGGA
+
GGGGGGGGGGGGGGGGGGGGGGGGGGGGGGGGGGGGGGGGGGGGGGGGGGGGGGGGGGGGGGGGGGGGGGGGGGGGGGGGGGGGGGGGGGGGGGGGGGGGGGGGGGGGGGGGGGGGGGGGGGGGGGGGGGGGGGGGGGGGGGGGGGGGGGGGGGGGGGGGGGGGGGGGGGGGGGGGGGGGGGGGGGGGGGGGGGGGGGGGGGGGGGGGGGFGGGGGGGGGGDEGGGGGGGGGFGGGGGFD>DDEGGGGFGGGGGGFFFFFGFGGFGFAF?FF6)7;?BGFDFGFFFF(:@DF
@M04650:207:000000000-C238N:1:1101:9104:12847 1:N:0:19
ACTCCTACGGGAGGCAGCAGTAGGGAATCTTCCACAATGGACGAAAGTCTGATGGAGCAACGCCGCGTGAGTGATGAAGGTTTTCGGATCGTAAAACTCTGTTGCGAGGGAAGAACAAGTACGAGAGTAACTGCTCGTACCTTGACGGTACCTCGTTAGAAAGCCACGGCTAACTACGTGCCAGCAGCCGCGGTAATACGTAGGTGGCAAGCGTTGTCCGGAATTATTGGGCGTAAAGCGCGCGCAGGCGGCTTTTTAAGTCTGATGTGAAAGCCCACGGCTTAACCGTGGA
+
GGGGGGGGGGGGGGGGGGGGGGGGGGGGGGGGGGGGGGGGGGGGGGGGFGGFGGGGGGGGGGGGGGGEGEGGGGGGGGGGGGGGGGGGGGGGGGGGGGGGGFGGFGGGGGGGGCFGGGGGGGGGGCFGGGGGGGGGGGGGGGGGGGGGGGGGGGGGGGDGGGGGGGGGGGGGGGGGFGGGGGGGGGGGGGGGGGGGGGGGCFGEGGGGGGGGGGGGGGGGDGCGFGGGGGGGFGC5CFBGFGFFGCDDEGDGGDC?FF?6C?FGFCGAFBFFFFFFFFGFFBGF=?=>1>B1
@M04650:207:000000000-C238N:1:1101:16040:12874 1:N:0:19
ACTCCTACGGGAGGCAGCAGTAGGGAATCTTCCACAATGGACGAAAGTCTGATGGAGCAACGCCGCGTGAGTGATGAAGGTCTTAGGATCGTAAAACTCTGTTGTTAGGGAAGAACAAATTTGTTAGTAACTGAACAAGTCTTGACGGTACCTAACCAGAAAGCCACGGCTAACTACGTGCCAGCAGCCGCGGTAATACGTAGGTGGCAAGCGTTATCCGGAATTATTGGGCGTAAAGCGCGCGTAGGCGGTTTCTTAAGTCTGATGTGAAAGCCCACGGCTCAACCGTGGAGG
+
GGGGGGGGGGGGGGGGGGGGGGGGGGGGGGGGGGGGGGGGGGGGGGGGGGGGGGGGGGGGGGGDFGGFGGGGGGGGGGGGGGGGGGGGGGGGGGGGGGGGGGGGGGGGGGGGGGGGGGGGGGGGGGGGGGGGGGFGGGGGGFGGGGGGGGGGGGGGGGGFGGGGGGGGGGGGGGGGGGGGGGGFGGGGGGGGGGGGGFGGCGGGGGGGGGGGGGGG5DDGGGECFGGGGGGGDEGGGGFGFDBBDGGGFGGGGG7?FFF?7@FGFGGFFFF=??F>:FG>DFDFFFF><F>3<B
@M04650:207:000000000-C238N:1:1101:13836:12879 1:N:0:19
ACTCCTACGGGAGGCAGCAGTAGGGAATCATCCACAATGGACGAAAGTCTGATGGTGCAACGCCGCGTGAGCGAAGAAGGTTTTCGGATCGTAAAGCTCTGTTATGAGGGAAGAACAAGTACAAGAGTAACTGTTTGTACCTTGACGGTACCTCATTAGAAAGCCACGGCTAACTACGTGCCAGCAGCCGCGGTAATACGTAGGTGGCAAGCGTTGTCCGGAATTATTGGGCGTAAAGCGCGCGCAGGCGGCCTTTTAAGTCTGATGTGAAAGCCCACGGCTTAACCGTGGA
+
GGGGGGGGGGGGGGGGGGGGGGGGGGGFGGGGGGGGGGGGGGGGGGGGGGGGGGGGGGGGGGGGGGGGGGGGGGGGGGGGGGGGGGGGGGGGGGGGGGGGGGGGGGFGGGGGGGGGGGGGGGGGGGGGGGGGGGGGGGGGGGGGGGGGGGGGGGGGGGGGGGGGGGGGGGGGGGGGGGGGGGGGGGGGGGGGGGGDGGGGGGGGGGGGGGGGGGGGGGFGGDGGGGGC7CFGFGGGGGFGFGFDDDGG>GDDDGCFFFF=<=>F?FFAFF4FFFF;:?DFFFCFFFFFFFFF
@M04650:207:000000000-C238N:1:1101:13910:12903 1:N:0:19
ACTCCTACGGGAGGCAGCAGTAGGGAATCTTCCGCAATGGACGCAAGTCTGACGGAGCAACGCCGCGTGTGTGATGAAGGATTTCGGTTCGTAAAGCACTGTTGTTAAGGAAGAATAGTAATAAGAGTAACTGTTTATTACGTGACGGTACTTAACCAGAAAGCCACGGCTAACTACGTGCCAGCAGCCGCGGTAATACGTAGGTGGCAAGCGTTATCCGGAATTATTGGGCGTAAAGCGCGCGTAGGCGGCAAGATTAGTCTGATGTGAAAGCCCCCGGCTCAACCGGGGAGG
+
GGGGGGGGGGGGGGGGGGGGGGGGGGGGGGGGGGGGGGGGGGGGGGGGGGGGGGGGGGGGGGGGGGGGGGGGGGGGGGGGGGGGGGGGGGGGGGGGGGGGGGGGGGGGGGGGGGGGGGGGGGGGGGGGGGGGGGGGGGGGGGGGGGGGGGGGGGGGGGGGGGCGGGGGGGGGGGGGGGGGGGGGGGGGGGGGGGGGGGGGFGGGGGGGGGGGGGGGGGGGGDGFFGGGFGGGFGGGGCFGFGFFDGGGFGGDDCFFFFFFGFGGFFGD77@FFFFFFFDBF>DF@FFFFFF9>F
@M04650:207:000000000-C238N:1:1101:15279:12915 1:N:0:19
ACTCCTACGGGAGGCAGCAGTAGGGAATCTTCCACAATGGACGAAAGTCTGATGGAGCAACGCCGCGTGAGCGAAGAAGGTTTTCGGATCGTAAAGCTCTGTTGTGAGGGAAGAACAAGTACAGGAGTAACTGTCTGTACCTTGACGGTACCTCATTAGAAAGCCACGGCTAACTACGTGCCAGCAGCCGCGGTAATACGTAGGTGGCAAGCGTTGTCCGGAATTATTGGGCGTAAAGCGCGCGCAGGCGGCCTTTTAAGTCTGATGTGAAAGCCCACGGCTTAACCGTGGA
+
GGGGGGGGGGGGGGGGGGGGGGGGGGGGGGGGGGGGGGGGGGGGGGGGGGGGGGGGGGGGGGGGGGGGGGGGGGGGGGGGGGGGGGGGGGGGGGGGGGGGGGGGGGGGGGGGGGGGGGGGGGGGGGGGGGGGGGGGGGGGGGGGGGGGGGGGGGGGGGGGGGGGGGGGGGGGGGGGGGGGGGGGGGGGGGGGGGGGGGGGGGGGGGGGGGGGGGGGGGGGGGGGGGGGGFGFFGGGGGFGFGFFGGDDDGGGGGGFFFFFGFGGFGGFF?FFFFFFFFGFFFGFFFFFFFEF
@M04650:207:000000000-C238N:1:1101:24899:12953 1:N:0:19
ACTCCTACGGGAGGCAGCAGTAGGGAATCTTCCACAATGGACGAAAGTCTGATGGAGCAACGCCGCGTGAGTGATGAAGGTTTTCGGATCGTAAAACTCTGTTGCGAGGGAAGAACAAGTACGAGAGTAACTGCTCGTACCTTGACGGTACCTCGTTAGAAAGCCACGGCTAACTACGTGCCAGCAGCCGCGGTAATACGTAGGTGGCAAGCGTTGTCCGGAATTATTGGTCGTAAAGCGCGCGCAGGCGGCCTTTTAAGTCTGATGTGAAAGCCCACGGCTTAACCGTGGA
+
GGGGGGDGGGGFFGGEGGGGGGGGGGGFGGGGGGGGGGGGGGGGGGGG@FGGGGGGGGGGGGGGCFGFG7F6EAFFGGGGFGGGGFEGGGGGGGGCGE@FBE?EFGGGGGGGGGGGGGGDFDGGEEGGFGGFFGGGGGGGGGGCFGGFGGGGGGGCFGGGGDFFGGGGGGGGGFGGGEFGGGGGGFGGFGG@EECGGGGG<?FEECFCFC5CEECGGGFCC*?C@GFGGG+<>EF67:FGE<D:D3CDEC7CGG4?F6?BAFFF?FFF==FFB45><:DBB;39F??BF);(
@M04650:207:000000000-C238N:1:1101:20595:12987 1:N:0:19
ACTCCTACGGGAGGCAGCAGTAGGGAATCTTCCACAATGGACGAAAGTCTGATGGAGCAACGCCGCGTGAGTGATGAAGGTTTTCGGATCGTAAAACTCTGTTGCGAGGGAAGAACAAGTACGAGAGTAACTGCTCGTACCTTGACGGTACCTCGTTAGAAAGCCACGGCTAACTACGTGCCAGCAGCCGCGGTAATACGTAGGTGGCAAGCGTTGTCCGGAATTATTGGGCGTAAAGCGCGCGCAGGCGGCCTTTTAAGTCTGATGTGAAAGCCCACGGCTTAACCGTGGA
+
GGGGGGGGGGGGGGGGGGGGGGGGGGGGGGGGGGGGGGGGGGGEGGGGGGGGGGGGGGGGGGGGGGGFGGGGGGGGGGGGGGGGGGGGGGGGGGGGGGGGGGGGGGGEGGGGGGGGGGGGGGGGGGGGGGGGGGGGGGGGGGGGGGGGGGGGGGGGGGGGGGGGGGGGGGGGGGGGGGGGGFFFGGGGGGGGGGGGGGGGGGGGGGGGGGGGGGGGGGGGGDGFFGGGGGGGEGGGGFFDFDFF<CCGFGGGGDGFFFFFGFGG4:?>FB?FFFFFFFDBEFDF?FF6:FBB
@M04650:207:000000000-C238N:1:1101:6763:12993 1:N:0:19
ACTCCTACGGGAGGCAGCAGTAGGGAATCTTCCACAATGGACGAAAGTCTGATGGAGCAACGCCGCGTGAGTGATGAAGGTTTTCGGATCGTAAAACTCTGTCGCCAGGGAAGAACAAGTACGTGAGTAACTGCTCGTACCCTGACGGTACCTTGTCAGAAAGCCACGGCTAACTACGTGCCAGCACGCGCGGTGGTACGACGGTGGCAAACGTGTTCCTGAATGATTTGGCGTAACGAGCGCGCAGGCGGCCGTTTAAGCCTGATGTGTACGCCCACGGCTTAACCGTGGA
+
GGGGGGGGGEGCGGGGGGGGGGGGEGGGGGGGCCGDEFGGFFG7FCGCFGGGGF@FGGDGFFGGGGGGG=BGGGGGGGGG6C<D<FG4C@FGGGFFE@=F,E,B++4@BFGGGG?FGCG?,8C4,4+:55A,:,A<+>=FE,<F:,8+@+3F,,C7,@>,D,8F,,3C+:**@DCA,>FFE89D76,**4?CC1**1?+*3*3=BE*22<*2/**+::**+*++0++22*++729**1)/09)5)C75>)))1/))0)**+/*252?)1/7/5))0-,7)79))/*02()0-
@M04650:207:000000000-C238N:1:1101:10700:13029 1:N:0:19
ACTCCTACGGGAGGCAGCAGTAGGGAATCTTCCACAATGGACGAAAGTCTGATGGAGCAACGCCGCGTGAGTGATGAAGGTTTTCGGATCGTAAAACTCTGTTGCGAGGGAAGAACAAGTACGAGAGTAACTGCTCGTACCTTGACGGTACCTCGTTAGAAAGCCACGGCTAACTACGTGCCAGCAGCCGCGGTAATACGTAGGTGGCAAGCGTTGTCCGGAATTATTGGGCGTAAAGCGCGCGCAGGCGGCCTTTTAAGTCTGATGTGAAAGCCCACGGCTTAACCGTGGA
+
GGGGGGGGGGGGGGGGGGGGGGGGGGGGGGGGGGGGGGGGGGGGGGGGGEGGGGGGGGGGGGGGGGGGGGGGGGGGGGGGGGGGGGGGGGGGGGGGGGGGGGGGFGGGGGGGGGGGGGGGGGGGGGGGGGGGGGGGGGGGGGGGGGGGGGGGGGGFGGGGGGGGGGGGGGGGGGGGGGGGGGGGGGGGGGGGGGGGGGGGGGGGGGGGGGGGGDEGGGGDGDECFDGCFFGGFGGGFGFGFGFFGGDGFGGGGGFFFFFFCFGGFFGAFFFFFFFFFFGFFBGFFFB>2@EB
@M04650:207:000000000-C238N:1:1101:2375:13042 1:N:0:19
ACTCCTACGGGAGGCAGCAGTAGGGAATCTTCCACAATGGACGAAAGTCTGATGGAGCAACGCCGCGTGAGCGAAGAAGGTTTTCGGATCGTAAAGCTCTGTTGTGAGGGAAGAAAAAGTACAGGAGTAAATGTCTGTACCTTGACGGTACCTCATTAGAAAGCCACGGATAACTACGTGCCAGAAGCCGCGGTAATACGTAGGTGGCAAGCGTTGGCCGGAGTCAGAGGGCGGAAAGCGCGCGCAGGCGGCCTGTGAAGTCTGAGGTGCAAGCCAACGGAGTACCGGTGGA
+
CFGGGGGGGGGGGGGGGGGGFCGGGGGGFGGGGGGGGGGGE,@FEGD6@FFGGGGGGGGGGGGGGGGGG7FCEG+@FGGEA5FCGEG7+@FFFGGGG,BDGG9?9=@?FGGGDG8,BFEDGEEFCFE8BB,,C,,C,,7FFG,E,<::><+3,3>93CAFEEFGFFDGG**@>,,5>@5>D32,,,?D>::***4*,62*2?8BFGBF=9**323:*97D=5*2++++3/;*7*9119?C575>3C55<)7C//*1)1*/+12*9:C>:))093)0.(17)(99*9)(-))-
@M04650:207:000000000-C238N:1:1101:22763:13114 1:N:0:19
ACTCCTACGGGAGGCAGCAGTAGGGAATCTTCCACAATGGACGAAAGTCTGATGGAGCAACGCCGCGTGAGTGAAGAAGGTTTTCGGATCGTAAAGCTCTGTTGTGAGGGAAGAACAAGTACAGGAGTAACTGTCTGTACCTTGACGGTACCTCATTAGAAAGCCACGGCTAACTACGTGCCAGCAGCCGCGGTAATACGTAGGTGGCAAGCGTTGTCCGGAATTATTGGGCGTAAAGCGCGCGCAGGCGGCCTTTTAAGTCTGATGTGAAAGCCCACGGCTCAACCGTGGA
+
GGGGGGGGGGGGGGGGGGGGGGGGGGGGGGGGGGGGGGGGGGGGGGGGGGGGGGGGGGGGGGGGGGGGGGGGGGGGGGGGGGGGGGGGGGGGGGGGGGGGGGGGGGGGGGGGGGGGGGGGGGGGGGGGGGGGGGGGGGGGGGGGGGGGGGGGGGGDGGGGGGGGGGGGGGGGGGGGGDGGGGGGGGGGGGGGGGGGGGGGGGGGGGGGGGC5EGGGGGGGDGGCGGGC?CGGFGGGGGFGFGFFGC<DFGGGGGFFFFFFGFGD@FGF4FFFF:>@BFG>E>GFF@>B?FF?
@M04650:207:000000000-C238N:1:1101:23253:13117 1:N:0:19
ACTCCTACGGGAGGCAGCAGTAGGGAATCTTCCACAATGGACGAAAGTCTGATGGAGCAACGCCGCGTGAGTGATGAAGGTTTTCGGATCGTAAAACTCTGTTGCGAGGGAAGAACAAGTATGAGAGTAACTGCTCATACCTTGACGGTACCTCGTTAGAAAGCCACGGCTAACTACGTGCCAGCAGCCGCGGTAATACGTAGGTGGCAAGCGTTGTCCGGAATTATTGGGCGTAAAGCGCGCGCAGGCGGCCTTTTAAGTCTGATGTGAAAGCCCACGGCTTAACCGTGGA
+
GGGGGGGGGGGDGGGGGGGGGGGGGGGGGGGGGGGGGGGGGGGGDEEFGGGGGGGGGGGGGGGGGGGGGGGGGGGGGGGGFGEGGGGGGGGGGGGGGGGGGGGGGGGGGGGGGFGGGGGGGGGGGGGGGGGGGGGGGGGGGGGFCGGGGGGGGGGGGGGGGGGGGGGGGGGGGGGGGDGGGGGGGGGGGGCGGGGGFGGGGGGGGGGFFGGFGGGGGG7CDCGCEFGFFFEFEGG5C>@D:DBF<D<DECDGGCF4BB@BGFFD=FDBBF=BF5)08:DDFFGFF?B>FFB?
@M04650:207:000000000-C238N:1:1101:4454:13131 1:N:0:19
ACTCCTACGGGAGGCAGCAGTAGGGAATCTTCCACAATGGACGAAAGTCTGATGGAGCAACGCCGCGTGAGTGATGAAGGTTTTCGGATCGTAAAACTCCGTTGCGAGGGAAGAACAAGTACGAGAGTAACTGCTCGTACCTTGACGGTACCTCGTTAGAAAGCCACGGCTAACTACGTGCCAGCAGCCGCGGTATTACGTAGGTGGCAAGCGTTGTCCGGAATTATTGGGCGTAAAGCGCGCGCAGGCGGCCTTTTAAGTCTGATGTGAAAGCCCACGGCTTAACCGTGGC
+
GEFGGFGGGEFGEGGG@FGGGGGC@EFGGEFGGFGGFCFFGGGD7:FGGGGGGGG8FGGFCEGGGGGEGGGCGFGGGFFCFG,DFCFGF+F<=FFEGF9,BFGGDE@FGCCEEFFGGFEFGDEGG>=FDFGFD=?=FFGGGGFDGGGGG7FA<F7<>5CFFGGCFFGEDGG8FGGGGGGGG>CCFGG>:EGGE8:*+?C8CFGEGCFFGGGFEEEC=?7C=7*:CFDF9C85<CC*9:FDFD)3C333:C55)**/179@:B>FBFGF?FF??75)(4C:E(96==F>?F>6
@M04650:207:000000000-C238N:1:1101:10268:13146 1:N:0:19
ACTCCTACGGGAGGCAGCAGTAGGGAATCTTCCACAATGGACGAAAGTCTGATGGAGCAACGCCGCGTGAGTGATGAAGGTTTTCGGATCGTAAAACTCTGTTGCGAGGGAAGAACAAGTACGAGAGTAACTGCTCGTACCTTGACGGTACCTCGTTAGAAAGCCACGGCTAACTACGTGCCAGCAGCCGCGGTAATACGTAGGTGGCAAGCGTTGTCCGGAATTATTGGGCGTAAAGCGCGCGCAGGCGGCCTTTTAAGTCTGATGTGAAAGCCCACGGCTTAACCGTGGA
+
GGGGGGGGGGGGGGGGGGGGGGGGGGGGGGGGGGGGGGGGGGGGGGGGGGGGGGGGGGGGGGGGGGGGGGGGGGGGGGGGGGGGGGGGGGGGGGGGGGGGGGGGGGGGGGGGGGGGGGGGGGGGGGGGGGGGGGGGGGGGGGGFFGGGGGGGGFGGGGGGGGGGCGGGGGGGGGGGGGGGGF@FGGGGFEEGGGGGGGGGBFGC<FFFGGGECGGGGGGGGGGGG?FGGGGGFEGEGGFG3DBEGGGGEGGGG*97FFFFGFGDFGGBFFFFFFFFBFGFFFGFFFFF6FEB
@M04650:207:000000000-C238N:1:1101:11989:13208 1:N:0:19
ACTCCTACGGGAGGCAGCAGTAGGGAATCTTCCACAATGGACGAAAGTCTGATGGAGCAACGCCGCGTGAGTGATGAAGGTTTTCGGATCGTAAAACTCTGTTGCGAGGGAAGAACAAGTACGAGAGTAACTGCTCGTACCTTGACGGTACCTCGTTAGAAAGCCACGGCTAACTACGTGCCAGCAGCCGCGGTAATACGTAGGTGGCAAGCGTTGTCCGGAATTATTGGGCGTAAAGCGCGCGCAGGCGGCCTTTTAAGTCTGATGTGAAAGCCCACGGCTTAACCGTGGA
+
GGGGGGGGGGGGGGGGGGGGGGGGGGGGGGGGGGGGGGGGGGGGGGGGGGGGGGGGGFGGGGGEGGFFGGGFGGGGGGGGGGGGGGGGGGGGGGGGGGGGGGGFGGGGGGGGGGGGGGGGGGGGGGGGGGGGGGGGGGGGGGGGGGGGGGGGGGG<FGGGGGGGGGGGGGDGGGGGGGGGGGGGGGFGGGGGGGGGGGGGFGGCGGGGGGGGGGGGGGGD5C=FGGGGGGGGFGGGGGFGDGBFGGGGEDGGGCG?FFFFGFGG4>FFFFFFFFFFFFGFFF3?F6?;2@EF
@M04650:207:000000000-C238N:1:1101:20414:13209 1:N:0:19
ACTCCTACGGGAGGCAGCAGTAGGGAATCTTCCACAATGGACGAAAGTCTGATGGAGCAACGCCGCGTGAGTGATGAAGGTTTTCGGATCGTAAAACTCTGTTGCGAGGGAAGAACAAGTATGAGAGTAACTGCTCATACCTTGACGGTACCTCGTTAGAAAGCCACGGCTAACTACGTGCCAGCAGCCGCGGTAATACGTAGGTGGCAAGCGTTGTCCGGAATTATTGGGCGTAAAGCGCGCGCAGGCGGCCTTCTAAGTCTGATGTGAAAGCCCACGGCTTAACCGTGGA
+
GGGGGGGGGGGGGGGGGGGGGGGGGGGGGGGGGGGGGGGGGGGGGGGGGGGGGGGGGGGGGGGGGGGGGGGGGGGGGGGGGGGGGGGGGGGGGGGGGGGGGGGGGGGGGGGGGGGGGGGGGGGGGGGGGGGGGGGGGGGGGGGGGGGGGGGGGGGGGGGGGGGGGGGGGGGGGGGGGGGGGGGGGGGGGGGGGGGGGGGGFGGGGGGGGGGGGGGGG7CGGGDFGGGGGGGGFGGGGGFGFGFFGGGGEGGGGGGFFFFFFFGG?CFFF?FFFFFFBFGBFFGFFF?9?FE0
@M04650:207:000000000-C238N:1:1101:15182:13292 1:N:0:19
ACTCCTACGGGAGGCAGCAGTAGGGAATCTTCCACAATGGACGAAAGTCTGATGGAGCAACGCCGCGTGAGTGATGAAGGTTTTCGGATCGTAAAACTCTGTTGCGAGGGAAGAACAAGTACGAGAGTAACTGCTCGTACCTTGACGGTACCTCGTTAGAAAGCCACGGCTAACTACGTGCCAGCAGCCGCGGTAATACGTAGGTGGCAAGCGTTGTCCGGAATTATTGGGCGTAAAGCGCGCGCAGGCGGCCTTTTAAGTCTGATGTGAAAGCCCACGGCTTAACCGTGGA
+
GGGGGGGGGGGGGGGGGGGGGGGGGGGGGGGGGGGGGGGGGGGGGGGGGGGGGGGGGGGGGGGGGGGGGGGGGGGGGGGGGGGGGGGGGGGGGGGGGGGGGGGGGGGGGGGGGGGGGGGGGGGGGGGGGGGGGGGGGGGGGGGGGGGGGGGGGGGFGGGGGGGGGGGGGGGGGGGGGGGGGGGGGGGGGGGGGGGGGGGGGGGGGGGGFGGGGGGGGGGGGGEGGGGGGGGGFGGEGGFGFGEEGGGG>DGGGGGFFFFFGFCD4::-=FFFFFFFFFG::>GFF?73-<B1
@M04650:207:000000000-C238N:1:1101:8824:13308 1:N:0:19
ACTCCTACGGGAGGCAGCAGTAGGGAATCTTCCACAATGGACGAAAGTCTGATGGAGCAACGCCGCGTGAGTGAAGAAGGTTTTCGGATCGTAAAACTCTGTTGTGAGGGAAGAACAAGTATCGGAGTAACTGCCGGTACCTTGACGGTACCTCATTAGAAAGCCACGGCTAACTACGTGCCAGCAGCCGCGGTAATACGTAGGTGGCAAGCGTTGTCCGGAATTATTGGGCGTAAAGCGCGCGCAGGCGGCCTTTTAAGTCTGATGTGAAAGCCCACGGCTCAACCGTGGA
+
GGGGGGGGGGGCGGGGGGGGGGFGGGGGGGGGGGGGGGGGGGGCFEGGFEFGGGGGGGGGGGGEGGGFECFFFGGGGGGGGFGGGGDGGGGGGFGGGGFGGF?E<FFGGGDFGGDGGGGGGGGGG@FGGGDGGGGGGGGGGGGGGGGGGGGGGGFFGGFGFGGGGGGGGGEEFFGGGGGGGFFECFGGGGGGGGEGGGGGGGGGCFFGGFGGGE>CC7FGGCGGFGGGGGGFFGGGGGFGFDD><CD>BDDGGGC=F4?FGFCD@7D<6B6BFF>:??DFE>DF*5>>17B6
@M04650:207:000000000-C238N:1:1101:11210:13313 1:N:0:19
ACTCCTACGGGAGGCAGCAGTAGGGAATCTTCCACAATGGACGAAAGTCTGATGGAGCAACGCCGCGTGAGCGAAGAAGGTTTTCGGATCGTAAAGCTCTGTTGTGAGGGAAGAACAAGTACAGGAGTAACTGTCTGTACCTTGACGGTACCTCATTAGAAAGCCACGGCTAACTACGTGCCAGCAGCCGCGGTAATACGTAGGTGGCAAGCGTTGTCCGGAATTATTGGGCGTAAAGCGCGCGCAGGCGGCCTTTTAAGTCTGATGTGAAAGCCCACGGCTTAACCGTGGA
+
GGGGGGGGGGGGGGGGGGGGGGGGGGGGGGGGGGGGGGGGGGGGGGGGGGGGGGGGGGGGGGGGGGGGGGGGGGGGGGGGGGGGGGGGGGGGGGGGGGGGGGGGFGGGGGGGGGGGGGGGGGGGGGGGGGGGGGGGGGAFGGGGGGGGGGGGGGGGGGGGGGGGGGGGGGGGGGGGGGGGGGGGGGGGGGGGGGGGGGGGGGGCFFGFGGGGGGGGGGGGGGGGGFGGGGGGFGGGGGFGFGFEGDDGEGGGDG:F?F?4EFFGFGGFFFFFFF>FBFGFFFGFFFFF?FF?
@M04650:207:000000000-C238N:1:1101:6804:13324 1:N:0:19
ACTCCTACGGGAGGCAGCAGTAGGGAATCTTCCACAATGGACGAAAGTCTGATGGAGCAACGCCGCGTGAGCGAAGAAGGTTTTCGGATCGTAAAGCTCTGTTGTGAGGGAAGAACAAGTACAGAAGTAACTGTCTGTACCTTGACGGTACCTCATTAGAAAGCCACGGCTAACTACGTGCCAGCAGCCGCGGTAATACGTAGGTGGCAAGCGTTGTCCGGAATTATTGGGCGTAAAGCGCGCGCAGGCGGCCTTTTAAGTCTGATGTGAAAGCCCACGGCTTAACCGTGGA
+
GGGGGGGGGGGFGGGGGGGGGGGGGGGGGGGGGGGGGGGGGGGG7FGGGGGGGGGGGGGGGGGGGGGGGGGGGGGGGGGGFGGGGGGGGGGGGGGGGGGGGGGGGGGGGGGGGGGGGF<FGGGGGGGGGGGGGFGGGGGGGGGGGGDGGGGGGGGGGGGGGGGGGGGGCGDGGGGGGDGGGGGGFGGGGGGGGEGGGFFCFGGEGGGGGGGGGGGGGGGGGGGGGGGFFGGFBEGGGGFGBC>BDGCD39DDGGGBBFF?GFGG?FG<?FFFF4>366CDD>GFFFF91@E(
@M04650:207:000000000-C238N:1:1101:17656:13434 1:N:0:19
ACTCCTACGGGAGGCAGCAGTGGGGAATATTGCACAATGGGCGGAAGCCTGATGCAGCGACGCCGCGTGAGGGATGACGGCCTTCGGGTTGTAAACCTCTTTCAGCAGGGACGAAGCGCAAGTGACGGTACCTGCAGAAGAAGCACCGGCTAACTACGTGCCAGCAGCCGCGGTAATACGTAGGGTGCGAGCGTTGAGCGGAATTACTGGGCGTAAAGAGTTCGTAGGCGGTTTGTCGCGTCGTTTGTGAAATCCCGCAGCTTAACTGTGGGCGTGCAGGCGATACGGGCAGAC
+
GGGGGGGGGGGGGGGGGGGGGGGGGGGGGGGGGGGGGGGFGGGGGGGGGGGGGGGGGGGGGGGGGGGGGGGGGGGGGGGGGGGGGGGGGGGGGGGGGGGGGGGGGGGGGGGGGGGGGGGGGGGGGGGGGGGGGGGGGGGGGGGGGGGGGGGGGGGGGGGGGGGGGGGGGGGGGGDGGGGGGGGGGGGGGGGGGGGGGGGGGDGGGFFGFGGGGGGGGGFGGGGGGGGGGGGGFGGGFGFG@GFFGGGGFGGGGGFFFFFEGFGFFGF<@@F3FFF5?FGFFFGF@:3:>B>314
@M04650:207:000000000-C238N:1:1101:3960:13482 1:N:0:19
ACTCCTACGGGAGGCAGCAGTAGGGAATCTTCCACAATGGACGAAAGTCTGATGGAGCAACGCCGCGTGAGTGATGAAGGTTTTCGGATCGTAAAGCTCTGTTGTGAGGGAAGAACAAGTACAGGAGTAACTGTCTGTACCTTGACGGTACCTCATTAGAAAGCCACGGCTAACTACGTGCCAGCATCCGCGGTACTACGTAGGTGGCAAGCGTTGTCCGGAATTATTGGGCGTAAAGCGCGCGCAGTCGGCCTTTTAAGTCTTATGTGAAAGCCCACGGCTTAACCGTGGA
+
@FCCFGG9CBB;FCEGGGFGEFGABFAFFGFGGGGG8CCFCFGGCFCFCFGFFGGGGDGFC@FC@FCGGG?E,CFFE,FGGGGGGGC=C@EG,B?EFC=FFGG9EF,<,4+B8<EEFG<F<F?E=<7FE,7C,EFC,CAGGGG9A<BCCD+DFF<FFD;@F>FCEDEFG>7+,8@DFGF@CGC8E,,@:8:>B>:*;;C5B9:=C9CCB95=*=8:/;CG5**/++1<=C*A5:)*1*97>5>))9C*959C</966=)9<7F*02:>FF*9*)57(49.729947?(48<:
@M04650:207:000000000-C238N:1:1101:17650:13515 1:N:0:19
ACTCCTACGGGAGGCAGCAGTAGGGAATCTTCGGCAATGGACGAAAGTCTGACCGAGCAACGCCGCGTGAGTGAAGAAGGTTTTCGGATCGTAAAACTCTGTTGTTAGAGAAGAACAAGTGAGAGAGTAACTGTTCTCACCTTGACGGTATCTAACCAGAAAGCCACGGCTAACTACGTGCCAGCAGCCGCGGTAATACGTAGGTGGCAAGCGTTGTCCGGATTTATTGGGCGTAAAGCGAGCGCAGGCGGTTCCTTAAGTCTGATGTGAAAGCCCCCGGCTCAACCGGGGA
+
GGGGGGGGGGGGGGGGGGGGGGGGGGGGFGGGGGGGGGGGGGGGGGGGGGGGGGGGGGGGGGGGGGGGGDGGGGGGGGGGGGGGGGGGGGGGGGGFGGGGGGGFFGGGGGGGGGGGGCGGGGGGGGGGGGGGFGGGGGGGAFGGGGGDGGFGGGFCFGGGGGGG:CFGGGGGGGGCFGGFGGGGGGGGGGGGGGGDGGGGFGGGGGGGGGGG=5ECE>FDG3*:<?CFGGGG5EDGGGFGEDDBDDGGD<DGGGGFFFFFGFGG?FGFFFFFFFFFFFD>BBGF?FF>BFFF
@M04650:207:000000000-C238N:1:1101:6596:13525 1:N:0:19
ACTCCTACGGGAGGCAGCAGTGGGGAATTTTGGACAATGGGCGCAAGCCTGATCCAGCAATGCCGCGTGCAGGAAGAAGGCCTTCGGGTTGTAAACTGCTTTTGTCAGGGAAGAAATCTTCTGGGTTAATACCTCGGGAGGATGACGGTACCTGAAGAATAAGCACCGGCTAACTACGTGCCAGCAGCCGCGGTAATACGTAGGGTGCGAGCGTTAATCGGAATTACTGGGCGTAAAGCGTGCGCAGGCGGCTTTGCAAGACAGATGTGAAATCCCCGGGCTCAACCTGGGAAC
+
GGGGGGGGGGGGGGGGGGGGGGGGGGGGGGGGGGGGGGGGGGGGDGGGGGGGGCGGGGGGGGGGGGGGGGFGGGGGGGGGGGGGGGGGFGGGGEFGGGGGGGGGGGGGGGGGGGGGGGGCGGGGGGEGGGGGG9FGGGGGGGGGGGEEGGCGGGGCCAFECA9FGGGGGGGGGGGGGGCFGGF?FGFGGGGGGEGEFGGG?EGGEGECEC=EGGCCGGFGGGG=FGFGGDGGFGGGFGFGECEBGDCDDCDGCDCFFF4?E5>D?FF4=6FFF*66:0D>B>G@FF>?B>F<B:
@M04650:207:000000000-C238N:1:1101:15391:13528 1:N:0:19
ACTCCTACGGGAGGCAGCAGTAGGGAATCTTCCGCAATGGGCGCAAGCCTGACGGAGCAACGCCGCGTGTGCGAAGAAGGTCTTCGGATCGTAAAGCACTGTTGTTAAGGAAGAATGACAGTAAGGGTCACTATTTCCTGTGTGACGGTACTTAACCAGAAAGCCACGGCTAACTACGTGCCAGCAGCCGCGGTAATACGGAGGTGGCAAGCGTTGTCCGGAATTATTGGGCGTAAAGCGCGCGCAGGCGGCCTTTTAAGTCTGATGTGAAAGCCCACGGCTTAACCGGGGA
+
ECCFEFGGCFGGGGGCGEGGGDFCEFGG<CF@FEGFEGGDDC7BFGGF<EGGFFEFGG<FDC+FCGGGCGG9CBFCEGGFGFFGGDBFECFGAFGFGGGGGFDFCAC<FBF<FFGGG9FGFFEF<8,3:>>@FFFD,=DDFDGFFDFCFGGGGAFFCG7<F;DE,:DFCEGGGGFFEEFF*:DFFGGFG5CCCCEGGGG>*;EB::CAFGGCGGG8C*:C55EDFFGGGFEF3CCEDFF3:7)73C<CD55C95>F==6=09>DFGGA=FBFF?@)((9)71))=FF(,3<(
@M04650:207:000000000-C238N:1:1101:23013:13533 1:N:0:19
ACTCCTACGGGAGGCAGCAGTAGGGAATCTTCCACAATGGACGAAAGTCTGATGGAGCAACGCCGCGTGAGTGATGAAGGTTTTCGGATCGTAAAACTCTGTTGCGAGGGAAGAACAAGTACGAGAGTAACTGCTCGTACCTTGACGGTACCTAACCAGAAAGCCACGGCTAACTACGTGCCAGCAGCCGCGGTAATACGTAGGTGGCAAGCGTTGTCCGGAATTATTGGGCGTAAAGCGCGCGCAGGCGGCCTTTTAAGTCTGATGTGAAAGCCCACGGCTTAACCGTGGA
+
GGGGGGGGGGGGGGGGGGGGGFGGGGGGGGGGGGGGGGGGGGGGGGGGGGGGGGGGGGGGGGGGGGGGGGGGGGGGGGGGGGGGGGGFGGGGGGGGGGGGGGGGGGGGGGGGDGFGGGGGGGGGGCGGGGGGGGGGGGGGGGGGGGGGGGGGGGGGGGGGGGGGGGGGGGGGGGGGGGGCGFCFGGGGGGGDGGCGFFGGGGGGGGGGGGGGGCEEEFGGG>G=6CGF?FEGFGGGGGFGFGFFGGGGF5DDGGF7FB4FGFGGFGFABFFFFF>31?5:>BDFFFFF?FB?
@M04650:207:000000000-C238N:1:1101:11648:13546 1:N:0:19
ACTCCTACGGGAGGCAGCAGTAGGGAATCTTCCGCAATGGGCGAAAGCCTGACGGAGCAACGCCGCGTGAGTGATGAAGGTCTTCGGATCGTAAAACTCTGTTATTAGGGAAGAACAAATGTGTAAGTAACTGTGCACGTCTTGACGGTACCTAATCAGAAAGCCACGGCTAACTACGTGCCAGCAGCCGCGGTAATACGTAGGTGGCAAGCGTTATCCGGAATTATTGGGCGTAAAGCGCGCGCAGGCGGCCTTTTAAGTCTGATGTGAAAGCCCACGGCTTAACCGTGGA
+
GGGGGGGGGGGGGGGGGGGGGGGGGGGGGGGGGGGGGGGGGGGGGGGGGGGGGGGGGGGGGGGGGGGGGGGGGGGGGGGGGGGGGGGGGGGGGGGGGGGGGGGGGGGGGGGGGGGGGGGGGGGGGGGGGGGGGGGGGGGGGGGGGGGGGGGGGFFGGGGGGGGGGGGDGGGGGGGGGGGFGGGGGGDGGDGGGGGEGGGGGGGGGGGGGGGGDGGGGGGGCGEGGGGGGGDG>GD=CGFGFGFFGGGGFGGGDDGFFF?FGFDFFG>AFFF=FFFFFBG:>BDF@FFFFFFF
@M04650:207:000000000-C238N:1:1101:10887:13595 1:N:0:19
ACTCCTACGGGAGGCAGCAGTAGGGAATCTTCCACAATGGACGAAAGTCTGATGGAGCAACGCCGCGTGAGTGATGAAGGTTTTCGGATCGTAAAACTCTGTTGCGAGGGAAGAACAAGTACGAGAGTAACTGCTCGTACCTTGACGGTACCTCGTTAGAAAGCCACGGCTAACTACGTGCCAGCAGCCGCGGTAATACGTAGGTGGCAAGCGTTGTCCGGAATTATTGGGCGTAAAGCGCGCGCAGGCGGCCTTTTAAGTCTGATGTGAAAGCCCACGGCTTAACCGTGGA
+
GGGGGGGGGGGGGGGGGGGGGGGGGGGGGGGGGGGGGGGGGGGGGGGGGFGGGGGGGGGGGGGGGGGGGGGGGGGGGGGGGGGGGGGGGGGGGGGGGGGGGGGGGGGGGGGGGGGGGGGGGGGGGGGGGGGGGGGGGGGGGGGGGGGGGGGGGGGGGGGGGGGGGGGGDEGGGGGGGDGGGGGGGGGGGGGGGGGGGGGGGGGGGGGGGGGGGGGGGGGGGDG*ACGGGGGGFGGGGFFGFDFFGDGCBGGGGGGFFF4@EFC>FGGFFFFFFFFFFBGFFFG@FFFBFFF(
@M04650:207:000000000-C238N:1:1101:4288:13596 1:N:0:19
ACTCCTACGGGAGGCAGCAGTAGGGAATCATCCACAATGGACGAAAGTCTGATGGAGCAACGCCGCGTGAGCGAAGAAGGTTTTCGGATCGTAAAGCTCTGTTGTGAGGGAAGAACAAGTACAGGAGTAACTGTCTGTACCTTGACGGTACCTCATTAGAAAGCCACGGCTAACTACGTGCCAGCAGCCGCGGTAATACGTAGGTGGCAAGCGTTGTCCGGAATTATTGGGCGTAAAGCGCGCGCAGGCGGCCTTTTAAGTCTGATGTGAAAGCCCACGGCTTAACCGTGGA
+
GGGGEGGGGGGGGGGGGGGGGGGGGGGGGGGGGGGGGGGGGGGGGGEEGGGGGGG@FGGGGGGGGGGGGGGGGGGGGGGGGGFGGGGGGGGGGGGGGGGGGDFEGGGGGGGGGGGGGFGGGGFGGGGGGGGGGGGGGGFG9FFGCEFFGFFGGFGGGGGGGGGGGGGGGGGGFGFGGGCEGGGGGGF7>EGGDEGGGGGGFFGGGGFGFGGGGGGGEGGDGDEF?F7EGGGFFGGGG>FGFGFFGGDGFDGG3>7?*=9@CFGGFFFFFFFF45)<?FGFEFGFF4?>FF:0
@M04650:207:000000000-C238N:1:1101:3950:13617 1:N:0:19
ACTCCTACGGGAGGCAGCAGTAGGGAATCTTCCACAATGGACGAAAGTCTGATGGAGCAACGCCGCGTGAGTGATGAAGGTTTTCGGATCGTAAAACTCTGTTGCGAGGGAAGAACAAGTACGAGAGTAACTGCTCGTACCTTGACGGTACCTCGTTAGAAAGCCACGGCTAACTACGTGCCAGCAGCCGCGGTAATACGTAGGTGGCAAGCGTTGTCCGGAATTATTGGGCGTAAAGCGCGCGCAGGCGGTCTTTTAAGTCTGATGTGAAAGCCCACGGCTCAACCGTGGA
+
FGGGGGGGGGG>FDFGGGGGGGGGGGCGGGGFFFGE<FFF<FFGG7FGGGGGGGFGGGFGGDGGGGGGG7FFGGGG96EFGEFGGC=CCCFFGGG9FFGGGGFCEB+@C@F<:<FFCFFFGGGGF+>B,,CFCFDFFGCFGGDFDFEEGFGGGGD+DF:AF,<:D@><@CE*3?C;DEGFFGCBBEEC;:=CCB*3<CF1?FG@FFEGED*:8CC5=FGG5/*:A9ACCCFFBGGE7797@DFEGD3/71719*7/9*)0<9:**?0<4*/*075F?FD3>>D4*<>62<@0
@M04650:207:000000000-C238N:1:1101:20636:13629 1:N:0:19
ACTCCTACGGGAGGCAGCAGTAGGGAATCTTCCACAATGGACGAAAGTCTGATGGAGCAACGCCGCGTGAGTGATGAAGGTTTTCGGATCGTAAAACTCTGTTGCGAGGGAAGAACAAGTACGAGAGTAACTGCCTGTACCTTGACGGTACCTCATTAGAAAGCCACGGCTAACTACGTGCCAGCAGCCGCGGTAATACGTAGGGGGCTAGCGTTATCCGGAATTACTGGGCGTAAAGGGTGCGTAGGCGGTCTTTCAAGCCAGAAGTGAAAGGCTACGGCTCAACCGTAGTA
+
GGGGGGGGGGGGGGGGGGGGGGGGGGGGGGGGGGGGGGGGGGGGGGGGGGGGGGGGGGGGGGGGGGGFGGGGGGGGGGGGGGGGGGGGGGGGGGGGGGGGGGGGGGGGGGGGGGGGGGGGGGGGGGGGGGGGGGGGGGGGGGGGGGGGGGGGGGGGGGGGFFGGGGGGGGGGGGGGGEGFGGGGGGGGGGGGGGGGGGGGGFGGGGGGGGGGGGGGGGGGGGGGGGGGGGGGFGGGCGFGFGEFGGGGFGGGGGG?BF6?GFGGFCDAFFF=6FFF)3C3>>GF?FFFBFE?2
@M04650:207:000000000-C238N:1:1101:11462:13737 1:N:0:19
ACTCCTACGGGAGGCAGCAGTGGGGAATATTGCACAATGGGGGGAACCCTGATGCAGCAACGCCGCGTGAGTGATGACGGTCTTCGGATTGTAAAGCTCTGTCTTTAGGGACGATAATGACGGTACCTAAGGAGGAAGCCACGGCTAACTACGTGCCATCAGCCGCGGTAATACGTAGGTGGCAAGCGTTGTCCGGATTTACTGGGCGTAGAGGGAGCGTAGGCGGATCTTTAAGTGGGATGTGAAATACTCGGGCTCAACCTGGGGGCTGCATTCCAAACTGGGGATCTAG
+
GGGGGGGGGGEFGGGGGGFGE@FGGE;FCFGGGGGGDGFCGDDECGGFFEF<FGEGCFFCF@FFGGGGECEFGGF9CBBCCCEEGGGFEGFF;@C;:>FGDFGGEG9CFG@FEEGGGGCCFDCFGGFFC:,,:FCGGBCF:CFGGGECCGGGECFDFG9<E96CEGGGGGDC?F>F?CG?EGG*3/:CCEDEGCEG5CCCCGGGCF5EE*:*2A8*CC/CECEFEE=EDFEC4+*AD9@>6CFF*:0:**2*9CGD5F*?6@7*>C)1::@F4BFFA)7*02>F>378,9/4
@M04650:207:000000000-C238N:1:1101:28866:13740 1:N:0:19
ACTCCTACGGGAGGCAGCAGTGGGGAATATTGCACAATGGAGGAAACTCTGATGCAGCCACGCCGCGTGAGCGATGAAGGTCTTCGGATCGTAAAGCTCTGTCTTTAGGGATGATAATGACAGTACCTAAGGAGGAAGCCACGGCTAACTACGTGCCAGCAGCCGCGGTAATACGTAGGTGGCGAGCGTTCTCCGGATTTATTGGGCGTAAAGGGAGCGTAGGCGGATACTTAAGTGGGATGTGAAATACTTGGGCTCAACCCGAGTACTGCATTCCAAACTGCGTATCTAG
+
EFGGFGGFC@C6@C;C@,;CE<@@CFGG@FE@96FC<FFGCEB6CFFDEEDAECGDGG,E,+7C:F:7>::FB>C:F<<C9,<5EC@7?=?AE=CFG<FE<C5BBF9F8?,B:F,?FD9F<<,F<D,5CA=FF=CFG8,:=FEC=::>FFG8+@3@FG:FGCGDEFGCF*@E9=>42>:F>*6CEC5BEC*;B?CED*=C99++<CFE*=2:;+*=*)9>/959**/1AD@9/+00:6)9)>F?GG::4*2**075.)0/259CE7C34**11=4749GFFA7*)8)80**.
@M04650:207:000000000-C238N:1:1101:10700:13749 1:N:0:19
ACTCCTACGGGAGGCAGCAGTAGGGAATCTTCCACAATGGACGAAAGTCTGATGGAGCAACGCCGCGTGAGCGAAGAAGGTTTTCGGATCGTAAAGCTCTGTTGTGAGGGAAGAACAAGTACAAGAGTAACTGCTTGTACCTTGACGGTACCTCATTAGAAAGCCACGGCTAACTACGTGCCAGCAGCCGCGGTAATACGTAGGTGGCAAGCGTTGTCCGGAATTATTGGGCGTAAAGCGCGCGCAGGCGGCCTTTTAAGTCGGATGTGAAAGCCCACGGCTTAACCGTGGA
+
GGGGGGGGGGGGGGGGGGGGGGGGGGGGGGGGGGGGGGGGGGGGGGGGGGGGGGGGGGGGGGGGGGGGGGGGGGGGGGGGGGGGGGGGGGGGGGGGGGGGGFGGGGFGGGGGGGGGGGGGGGGGGGGGGGGGGGGGGGGGGGGGGGGGGGGGGGGGGGGGGGGGGGGGGGGGGGGGGGGGGGGGGGFGGGGGGGGGFGFGFGGGFGGGGGGGGGGGGGGGGGGGGGGGGGGGFGGDGGFGFDFFGGGGBGGGGGC?*76FGF*>BDGBFFFFFFF52<G>>>GFFFF>:FFF
@M04650:207:000000000-C238N:1:1101:18156:13787 1:N:0:19
ACTCCTACGGGAGGCAGCAGTGGGGAATATTGCACAATGGGGGGAACCCTGATGCAGCCATGCCGCGTGAATGAAGAAGGCCTTCGGGTTGTAAAGTTCTTTCGGTGATGAGGAAAACTGGGGTGTTAATAGCACTTTAGGTTGACGTTAGTTACAGAAGAAGCACCGGCTAACTCCGTGCCAGCAGCCGCGGTAATACGGAGGGTGCAAGCGTTAATCGGAATGACTGGGCGTAAAGGGCACGCAGGCGGTGACTTAAGTGAGATGTGAAAGCCCTGGGCTTAACCTAGGAAT
+
GGGGGGGGGGGGGGGGGGGGGGGGGGGGGGGGGGGGGGGGGGGGGGGGGGGGGGGGGGGGGGGGGGGGGGGGGGGGGGGGGGGGGGGGGGGGGGGGGGGGGGGGGGGDGGGGGGGGGGGGGGGFFGGGGFGGGGGGGGGGGGGGGGGGGGGGGGGGGGGGGGGGGGGGGGGGGGGGGGGGGGGGGGGGGGGGGGGGGGGFGGGGGGGGGGGGGGGGGGGGDGCFEGGGGGGGFGGGGGFGEGEFGGGGFGGGGDGFF=FFG?GGFGGFFFFFFFFFF?C@FF>FFFFDFFF?>)
@M04650:207:000000000-C238N:1:1101:13107:13867 1:N:0:19
ACTCCTACGGGAGGCAGCAGTAGGGAATCTTCCACAATGGACGAAAGTCTGATGGAGCAATGCCGCGTGAGTGAAGAAGGTTTTCGGATCGTAAAGCTCTGTTGTGAGGGAAGAACAAGTATAGGAGTAACTGCCTGTACCTTGACGGTACCTCATTAGAAAGCCACGGCTAACTACGTGCCAGCAGCCGCGGTAATACGTAGGTGGCAAGCGTTGTCCGGAATTATGGGGCGTAAAGCGCGCGCAGGCGGCCTTTTAAGTCTGATGTGAAAGCCCACGGCGTAACCCGGGA
+
GGGGGGGGGGGGGGGGGGGGGGGGGGGGGGGGGGGGGGGGGGGGGGGAFGGGGFGGGGGGGGGGGGGGGGGGGGGGGGGGGGFGGGGGGGGF=FFGGGD,FFFFGGGGGGGGGGGGGGGGGGGGGGGFGGFGGGGGGGGGGDAEFGGGGGGGABF9FFGGGGFGGGGGGGDEGGGGGGGGG?FFFEFFFEGGGGGEGG9C?EGG4BFGEGGFGEEE=:FCGDDG8CF9CDCC;EG=5C6D:D)0>DD:3)CD95*96*9F+8*2*2>AFFFFF5538?GDE(1>:)/(4)79
@M04650:207:000000000-C238N:1:1101:27048:13901 1:N:0:19
ACTCCTACGGGAGGCAGCAGTGGGGAATTTTGGACAATGGGGGCAACCCTGATCCAGCAATGCCGCGTGTGTGAAGAAGGCCTTCGGGTTGTAAAGCACTTTTGTCCGGAAAGAAATTGCTCTGGCTAATACCTGGGGTAGATGACGGTACCGGAAGAATAAGCACCGGCTAACTACGTGCCAGCAGCCGCGGTAATACGTAGGGTGCGAGCGTTAGTCGGAATTACTGGGCGTAAAGCGTGCGCAGGCGGCTTTGTAAGAAAGGCGTGAAATCCCCGGGCTCAACCTGGGAAT
+
FGGGGGGGGGGGGGGGGGGG9C@FGFGGGGGGCCFGGGGGGDGGGGGGGGGGDCFGGFGG<FFGGGGGGGGGGGFGGGGFFGGGGGGGFGGGGGGCGCGGGGGGFFGFF+F:FFGEGGG9E9BEE,,,,EC?:?<AE+3@3F,33=::@@F,+:@:F3,3353:,@7:FCEGG7258C>F7>DGGGFFGGEEEG8*<9+3CC:*C8CEC*:58**;*2:):);*<+<+068=>:7530=D39:E)5/>)9))/7>F@797?***7CC:B@5*=9)989>576F@65::<>)(5(
@M04650:207:000000000-C238N:1:1101:12521:13907 1:N:0:19
ACTCCTACGGGAGGCAGCAGTAGGGAATCTTCCACAATGGACGAAAGTCTGATGGAGCAACGCCGCGTGAGTGATGAAGGTTTTCGGATCGTAAAACTCTGTTGCGAGGGAAGAACAAGTACGAGAGTAACTGCTCGTACCTTGACGGTACCTCGTTAGAAAGCCACGGCTAACTACGTGCCAGCAGCCGCGGTAATACGTAGGTGGCAAGCGTTGTCCGGAATTATTGGGCGTAAAGCGCGCGCAGGCGGCCTTTTAAGTCTGATGTGAAAGCCCACGGCTTAACCGTGGAGG
+
GGGGGGGGGGGGGGGGGGGGGGGGGGGGGGGGGGGGGGGGGGGGGGGGGGGGGGGGGGGGGGGGGGGGGGGGFGGGGGGGGGGGGGGGGGGGGGGGGGGGGGGGGGGGGGGGGGGGGGGGGGGGGGGGGGGGGGGGGGGGGGGGGGGGGGGGGGGGGGGGGGGGGGGGGGGGGGGGGGGGGGGGGGCGGGGGGGGGGGGGGGGGGGGGGGGGGGGGGGGGGGGGGGGGGGGGFGGGGGFGEGFFGGGGFGGGGG<BBFFFFFCC@FGAFFFF@?FFF?GEF09FFFFFF>728?
@M04650:207:000000000-C238N:1:1101:20747:13912 1:N:0:19
ACTCCTACGGGAGGCAGCAGTGGGGAATATTGCACAATGGGCGGAAGCCTGATGCAGCGACGCCGCGTGAGGGATGACGGCCTTCGGGTTGTAAACCTCTTTCAGCAGGGACGAAGCGCAAGTGACGGTACCTGCAGAAGAAGCACCGGCTAACTACGTGCCAGCAGCCGCGGTAATACGTAGGGTGCGAGCGTTGTCCGGAATTACTGGGCGTAAAGAGTTCGTAGGCGGTTTGTCGCGTCGTTTGTGAAATCCCGCAGCTTAACTGTGGGCGTGCAGGCGATACGGGCAGAC
+
GGGGGGGGGGGGGGGGGGGGGGGGGGGGGGGGGGGGGGGGGGGGGGGGGGGGGGGGGGGEGGGGGGGGGGGGGGGGGGGGGGGGGGGGGGGGGGGGGGGGGGGGGGGGGGGGGGGGGGGGGGGGGGGDGGGGGGFGGGGGGGGGGGGEGGGGGGGGGGGGGGGGGGGGGGGGGEEEGGGGFGGGGGGGGGDGGGGEGGGGGGCGGFGGG6CFGGEGGGGGFGGGGGGGFGGE>EGG7DFGF<D)CGGG>FFGGGFF3@>DEFGFBFFFFFFBFBEFFBGFFF3;>EFF>B)4?2
@M04650:207:000000000-C238N:1:1101:22267:13928 1:N:0:19
ACTCCTACGGGAGGCAGCAGTAGGGAATCTTCCACAATGGACGAAAGTCTGATGGAGCAACGCCGCGTGAGTGATGAAGGTTTTCGGATCGTAAAACTCTGTTGCGAGGGAAGAACAAGTACGAGAGTAACTGCTCGTACCTTGACGGTACCTCGTTAGAAAGCCACGGCTAACTACGTGCCAGCAGCCGCGGTAATACGTAGGTGGCAAGCGTTGTCCGGAATTATTGGGCGTAAAGCGCGCGCAGGCGGCTTTTTAAGTCTGATGTGAAAGCCCACGGCTTAACCGTGGA
+
GGGGGGGGGGGGGGGGGGGGGGGGGGGGGGGGGGGGGGGGGGGGGGGGGGGGGGGGGGGGGGGGGGGGGGGGGGGGGGGGGGGGGGGGGGGGGGGGGGGGGGGGGGGGGGGGGGGGGGGGGGGGGGGGGGGGGGGGGGGGGGGGGGGGGGGGGGGGGGGGGGGGGGGGGGGGGGGGGGGGGGGGGGGGGGGGGGGGGGGGGGGEGGGGGGGGGGGGGGGGGGDGGGGFFGGGFGGGGGFGFGFBDGGGFGGGGGCFFFFFGFGGFGGFFFFFF@:>?FGEFFGFFFFFFFBB
@M04650:207:000000000-C238N:1:1101:4900:14029 1:N:0:19
ACTCCTCGGGAGGCAGCAGTAGGGAATCTTCCACAATGGACGGAAGTCTGATGGAGCAATGCCGCGTGAGTGAAGAAGGTTTTCGGATCGTAAAACTCTGTTGTGAGGGAAGAACAAGTATCGGAGTAACTGCCGGTACCTTGACGGTACCTCATTAGAAAGCCACGGCTAACTACGTGCCAGCAGCCGCGGTAATACGTAGGTGGCAAGCGTTGTCCGGAATTATTGGGCGTAAAGCGCGCGCAGGCGGCCCTTTAAGTCTGATGTGAAAGCCCACGGCTCAACCGTGGAAGG
+
GGGGGGGGGG@EGGGGGGGGGGGGGGGGGGGGGGGGGGGFGGGGGGGGGGGGGGGGGGGGGGGGGGGGGGGGGGGGGGGGGGGGGGGGGGGGGGGGGGGGGGGGGGGGGGGGGGGGGGGGGGGGCGGGGGGGGGGDGGGGFGGFGGGGGGGGGGGFGGGGGGGGGGGGGGGGGGGGGGEFGGGGGGGGGGGGGGDGGGGFGGG@FGGGGGGGGGGGGFDGC<FGGGGGGGGGFGGG>FEGFGFFDDGGFGD<CCFFFFFFGFDFFGGA@8@FFFFFFFGF>0=FF>DFFF>>BB
@M04650:207:000000000-C238N:1:1101:11425:14059 1:N:0:19
ACTCCTACGGGAGGCAGCAGTAGGGAATCTTCCACAATGGACGAAAGTCTGATGGAGCAACGCCGCGTGAGTGATGAAGGTTTTCGGATCGTAAAACTCTGTTGCGAGGGAAGAACAAGTACGAGAGTAACTGCTCGTACCTTGACGGTACCTCGTTAGAAAGCCACGGCTAACTACGTGCCAGCAGCCGCGGTAATACGTAGGTGGCAAGCGTTATCCGGAATTATTGGGCGTAAAGCGCGCGTAGGCGGTTTCTTAAGTCTGATGTGAAAGCCCACGGCTCAACCGTGGAGG
+
GGGGGGGGGGGGGGGGGGGGGGGGGGGGGGGGGGGGGGGGGGGGGGGGGGGGGGGGGGGGGGGGGGGGGGGGGGGGGGGGGGGGGGGGGGGGGGGGGGGGGGGGGGGGGGGGGGGGGGGGGGGGGGGGGGGGGGGGGGGGGGGGGGGGGGGGGGGGGGGGGGGGGGGGGGGGFGGGGGGGGGGGGGGGGGGGGGGGGGGGFGGGGGGGGGGGGGGGGGGGDGEGGCCCFGGGEGDGGFFGFGFFG33CFGD5DDGFFF@FGFGGFGGBFFFFFFFFFFGFFFGFFFFFFFEB<B
@M04650:207:000000000-C238N:1:1101:9090:14086 1:N:0:19
ACTCCTACGGGAGGCAGCAGTAGGGAATCTTCCACAATGGACGAAAGTCTGATGGAGCAACGCCGCGTGAGTGATGAAGGTTTTCGGATCGTAAAACTCTGTTGCTAGGGAAGAACAAGTACGAGAGTAACTGCTCGTACCTTGACGGTACCTCGTTAGAAAGCCACGGCTAACTACGTGCCAGCAGCCGCGGTAATACGTAGGTGGCAAGCGTTGTCCGGAATTATTGGGCGTAAAGCGCGCGCAGGCGGCCTTTTAAGTCTGATGTGAAAGCCCACGGCTTAACCGTGGA
+
GGGGGGGGGGGGGGGGGGGGGGGGGGGGGGGGGGGGGGGGGGGG:FGGGGGAFGGGGGGGGGGGGGGGGGGGGGGGGGGGGGGGGGGGGGEGGGGGGGGGGGGGFFGGGGFGGGGGGGGGGGGDGGGGGGGGGGGGGGGGFGGGGGGGGGGGGGGGGGGGGGGGGGGGGGGCFGGGGGGFGGGGGGDC@CGGGGGGGCGGFGGDFGCF>FFCEGE=CCFGE5*AACF:EGFFFEDEGD?>BDFFDDGGFD<<CGCF?FFFGFFG=>>>FF?FFFFFBBGFFFD:?FFFF>E?
@M04650:207:000000000-C238N:1:1101:21269:14103 1:N:0:19
ACTCCTACGGGAGGCAGCAGTAGGGAATCTTCCACAATGGACGAAAGTCTGATGGAGCAACGCCGCGTGAGTGATGAAGGTTTTCGGATCGTAAAACTCTGTTGCGAGGGAAGAACAAGTACGAGAGTAACTGCTCGTACCTTGACGGTACCTCGTTAGAAAGCCACGGCTAACTACGTGCCAGCAGCCGCGGTAATACGTAGGTGGCAAGCGTTGTCCGGAATTATTGGGCGTAAAGCGCGCGCAGGCGGCCTTTTAAGTCTGATGTGAAAGCCCACGGCTTAACCGTGGA
+
GGGGGGGGGGGGGGGGGGGGGGGGGGGGGGGGGGGGGGGGGGGGGGGGGGGGGGGGGGGGGGGGGGGGGGGGGGGGGGGGGGGGGGGGGGGGGGGGGGGGGGGGFGGGGGGGGGGGGGGGGGGGGGGGGGGGGGGGGGGGGGGGGGGGGGGGGGGGGGGGGGGGGGGGGGGGGGGGGGGGGGGGGGGGGGGGGGGGGGGGGGGGGGGGGGGFGGEDGGGGGGEGGFGGGGGGFGGGFGFGFD@EGGGGFGGGGDFBFFFFG?:FFGC4?FFFFFFFFFGFF>DFFFFB:F@B
@M04650:207:000000000-C238N:1:1101:11240:14143 1:N:0:19
ACTCCTACGGGAGGCAGCAGTAGGGAATCTTCCACAATGGACGAAAGTCTGATGGAGCAACGCCGCGTGAGCGAAGAAGGTTTTCGGATCGTAAAGCTCTGTTGTGAGGGGAGAACAAGTACAGGAGTAACTGTCTGTACCTTGACGGTACCTCATTAGAAAGCCACGGCTAACTACGTGCCAGCAGCCGCGGTAATACGTAGGTGGCAAGCGTTGTCCGGAATTATTGGGCGTAAAGCGCGCGCAGGCGGCCTTTTAAGTCTGATGTGAAAGCCCACGGCTTAACCGTGGA
+
GGGGGGGGGGGGGGGGGGGGGGGGGGGGGGGGGGGGGGGGGGGGGGGGGGGGGGGGGGGGGGGGGGGFGGGGGGGGGGGGGGGGGGGGGGGGGGGGGGGGGGGGGGGGGGGGGGGGGGGGGGGGGGGGGGGGGGGGGGGGFGFGGGGGGGGGGGGGGGGGGGGGGGGGGGGGGGGGGGGGGFGGGGGGFGGGGGGGGGGGGGGGGGGGFFGGGGGGGGGGEGG=FGFGGGGGDEDGGCFGFGFFGG5<>DGGG3C=B7FFGFGGFCCDFF?BFFF>?FGFD0D:FFFF?FEB
@M04650:207:000000000-C238N:1:1101:10920:14160 1:N:0:19
ACTCCTACGGGAGGCAGCAGTAGGGAATCTTCCACAATGGACGAAAGTCTGATGGAGCAACGCCGCGTGAGTGATGAAGGTTTTCGGATCGTAAAACTCTGTTGCGAGGGAAGAACAAGTATGAGAGTAACTGCTCATACCTTGACGGTACCTCGTTAGAAAGCCACGGCTAACTACGTGCCAGCAGCCGCGGTAATACGTAGGTGGCAAGCGTTGTCCGGAATTATTGGGCGTAAAGCGCGCGCAGGCGGCCTTTGAAGTCTGATGGGAAAGCCCACGGCTTAACCGTGGA
+
GGGGGGGGGGG@FGGGGGGGGGGGGGGGGGGGGGGGGGGGGGGGGGGGGGGGGGGGGGGGGGGGGGGGGGGFGGGGGGGGGGGGGGGGGGGGGGGGGGGAEFAEFGGGGGGGGGGGF8EEGFEEFGGGGGGFFGA?BFGGFGFGGGGGGGGGFGGGGGGGGGGGGGGGGGGGGGGFGGGGFCFGFGGGFEGGGCEGDGDGEFGGGGGFGGGGDGEGDF>DEGEGGGGDFGGCBEGECGFD:DB@CCGGFGGGG:CF*9BF0/*2=>*))<?7@FF>:?C>>BDF?6960>E:
@M04650:207:000000000-C238N:1:1101:20039:14161 1:N:0:19
ACTCCTACGGGAGGCAGCAGTAGGGAATCTTCCACAATGGACGAAAGTCTGATGGAGCAACGCCGCGTGAGTGATGAAGGTTTTCGGATCGTAAAACTCTGTTGCGAGGGAAGAACAAGTACGAGAGTAACTGCTCGTACCTTGACGGTACCTCGTTAGAAAGCCACGGCTAACTACGTGCCAGCAGCCGCGGTAATACGTAGGTGGCAAGCGTTGTCCGGAATTATTGGGCGTAAAGCGCGCGCAGGCGGCCTTTTAAGTCTGATGTGAAAGCCCACGGCTTAACCGTGGA
+
GGGGGGGGGGGGGGGGGGGGGGGGGGGGGGGGGGGGGGGGGGGGGGGGGGGGGGGGGGGGGGGGGGGGGGGGGGGGGGGGGGGGGGGGGGGGGGGGGGGGGGGGGGGGGGGGGGGGGGGGGGGDGGGGGGGGGGGGGGGGGGGGGGGGGGGGGGGGGGGGGGGGGGGGGGGGGGGGGGGGGGGGGGGGGGGGGGGGGGGGGGGGGGGGGGGGGGGGGGGGEGEDGFGGDCEGFGGGGGFGFDFBGGGGFGGGGDGFFFFFGBG7FFFFF49@F@FF??);DBGFB4794)7:
@M04650:207:000000000-C238N:1:1101:15025:14170 1:N:0:19
ACTCCTACGGGAGGCAGCAGTAGGGAATCTTCCACAATGGACGAAAGTCTGATGGAGCAATGCCGCGTGAGTGAAGAAGGTTTTCGGGTCGTAAAACTCTGTTGTGAGGGAAGAACAAGTATTGGAGTAACTGCCAGTACCTTGACGGTACCTGACCAGAAAGCCACGGCTAACTACGTGCCAGCAGCCGCGGTAATACGTAGGTGGCAAGCGTTGGCCGGAAGTATTGGGCGTAAAGCGGGCGCAGGCGGCCTCTTCAGTCTGATGTGCAATCTGGTGGCACAACCACGAACG
+
GGGGGGGGGGGGGGGGGGGGF,EFGGGGGGGGGFGGGGGGCFGGGGGAEGGGDGGFGGGGGGGGGGGGG@:FF9?FGFGGG,E@FGGGGGGGGGGF==FGCGGDF7BEFGGGGGGFBFDGCF?FGCCG8EEDG98F<<FBFEF9B83@CFGGG,>,FG8FCCFFGFDFCEGGG7E9DG>FCG;DFG>7EE*81C1*2,?;FFE7CFG,,01*3285**;DC7:*3=EC7;CF>>DC57@7))0<D3D))/7))/06**99<7C7*:C:**0*/<@*).20)(*.8BDF0>)-4>
@M04650:207:000000000-C238N:1:1101:8330:14183 1:N:0:19
ACTCCTACGGGAGGCAGCAGTAGGGAATCTTCCACAATGGACGAAAGTCTGATGGAGCAACGCCGCGTGAGTGATGAAGGTTTTCGGATCGTAAAACTCTGTTGCGAGGGAAGAACAAGTACGAGAGTAACTGCTCGTACCTTGACGGTACCTCGTTAGAAAGCCACGGCTAACTACGTGCCAGCAGCCGCGGTAATACGTAGGTGGCAAGCGTTGTCCGGAATTATTGGGCGTAAAGCGCGCGCAGGCGGTTTCTTAAGTCTGATGTGAAATCTCGTGGCTCAACCACGAACG
+
GGGGGGGGGGGGGGGGGGGGGGGGGGGGGGGFFGGGGGGGGGGGGGGGGGGGGGGGGGGGGGGGGGGGGDGCFGGGGGGGGFGGGGGGCGEGGGGGGGGGGGGGGGGGGGGGGGGGGGGGGGGEDGDGGGGGGGDFGGEFGCFFGF@FGFFFGGGFFFGGGGF?FFGFGEGG@BDFGGGGGGGFGEG>:EEGGGGGCFGGB9C8?CC=FGGGGD>?*2:CGGC*A9CG7CCCECDGGG4DBGF>DGGGBGGC7*:*7=4=FF=C?7:-9/9=6696:44>366FF?><?>)3>>
@M04650:207:000000000-C238N:1:1101:9041:14188 1:N:0:19
ACTCCTACGGGAGGCAGCAGTAGGGAATCTTCCACAATGGACGAAAGTCTGATGGAGCAATGCCGCGTGAGTGAAGAAGGTTTTCGGATCGTAAAGCTCTGTTGTGAGGGAAGAACAAGTATAGGAGTAACTGCCTGTACCTTGACGGTACCTCATTAGAAAGCCACGGCTAACTACGTGCCAGCAGCCGCGGTAATACGTAGGTGGCAAGCGTTGTCCGGAATTATTGGGCGTAAAGCGCGCGCAGGCGGCCTTTTAAGTCTGCTGTGAAAGCCCACGGCTTAACCGTGGC
+
GGGGGGGGGGGCEGGGGGGGGEGGDGGGGGGGGGGGGGGGGGGGGGGGGGGGGEFEEFGGGGGGGGGGGGGGGGGGGGGGGGGGGGGGGGGGGGGGGGGGGFGCGGGFGGGGGGGGGGFGGGGGGGGGGGGGGGFGGGAFFGGFGFFGGGGGFGGFGGGGGFCEFDFGGGGGGGGGGGGGGGGGGGCFGEGGGGDDGCFCFGGGEGGGGGGGGGGGGGGGGGGG?CFFGGFGFGDCFGFDEGFFGGGGFGDDGG4?F4?FGFCF=706?F=FFFFF<BDBD0CF?*9;<FB(
@M04650:207:000000000-C238N:1:1101:7218:14198 1:N:0:19
ACTCCTACGGGAGGCAGCAGTAGGGAATCATCCACAATGGACGAAAGTCTGATGGTGCAACGCCGCGTGAGCGAAGAAGGTTTTCGGATCGTAAAGCTCTGTTATGAGGGAAGAACAAGTACAAGAGTAACTGCTTGTACCTTGACGGTACCTCATTAGAAAGCCACGGCTAACTACGTGCCAGCAGCCGCGGTAATACGTAGGTGGCAAGCGTTGTCCGGAATTATTGGGCGTAAAGCGCGCGCAGGCGGCCTTTTAAGTCTGATGTGAAAGCCCACGGCTTAACCGTGGA
+
GGGGGGGGGGGGGGGGGGGGGGGGGGGGGGGGGGGGGGGGGGGGGGGGFGGGGGGGGGGGGGGGGGGGGGGGGGGGGGGGGGGGGGGGGGGGGGGGGGGGGGGGGGGGGGGGGGGGGGGGGGGGGGGGGGGGGGGGGGGGGGGGGGGGGGGGGGGGGGGGGGGGGGGGGGGGGGGGEEGGGGGGGGDGFEGGGG>EDGGGGFGGGGGGGGEGGGCGGGGGD:EGGFGGGGG=5EGE7DFGFCDEGGGD:DGGDDG6?7F@C=:D*:FA=@69F@F;?8DD>;CFFFF>FFFF
@M04650:207:000000000-C238N:1:1101:26330:14201 1:N:0:19
ACTCCTACGGGGGCAGCAGTAGGGAATCTTCCACAATGGACGAAAGTCTGATGGAGCAACGCCGCGTGAGTGATGAAGGTTTTCGGATCGTAAAACTCTGTTGCGAGGGAAGAACAAGTACGAGAGTAACTGCTCGTACCTTGACGGTACCTCGTTAGAAAGCCACGGCTAACTACGTGCCAGCAGCCGCGGTAATACGTAGGTGGCAAGCGTTGTCCGGAATTATTGGGCGTAAAGCGCGCGCAGGCGGCCTTTTAAGTCTGATGTGAAAGCCCACGGCTTAACCGTGGAAGG
+
GGGGGGGGGGGGGGGGGGGGGGGGGGGGGGGGGGGGGGGGGGGGGGGGGGGGGGGGGGGGGGGGDGGGGGFGGGGGFFGGGGGGGGGDGGGGGFGGGGGGGGGGGGGGGGGGGGGGGGGGGGGGGGGGGGGGGGGGGGGGGGGGGGGGGGGGGGGGGGGGGGGGGGGGGGGGGGGGGGGGGGGGGGGGGGEGGGGGFGGGGGGGGGGGGGGGGGEGGGGG8DCEGGGGGGFGBEDEGGFGFGFFGGGGFDGGD:DF?FFFGFG76DGFFFFFFFFFFFG>)4CF??F<?@>84:
@M04650:207:000000000-C238N:1:1101:11819:14222 1:N:0:19
ACTCCTACGGGAGGCAGCAGTAGGGAATCTTCCACAATGGACGAAAGTCTGATGGAGCAACGCCGCGTGAGTGATGAAGGTTTTCGGATCGTAAAACTCTGTTGCGAGGGAAGAACAAGTGTGAGAGTAACTGCTCATACCTTGACGGTACCTCGTTAGAAAGCCACGGCTAACTACGTGCCAGCAGCCGCGGTAATACGTAGGTGGCAAGCGTTGTCCGGAATTATTGGGCGTAAAGCGCGCGCAGGCGGCCTTTTAAGTCTGATGTGAAAGCCCACGGCTTAACCGTGGA
+
GGGGGGGGGGGGGGGGGGGGGGGGGGGGGGGGGGGGGGGGGGGGGGGGGGGGGGGGGGGGGGGGGGGGGGGGGGGGGGGGGGGGGGGGGGGGGGGGGGGGGGGGGGGGGGGGGGGGGGGGGGGGGGGGGGGGGGGGGGGGGGGGFGGGGGGGGGGGGGGGGGGGGGGGGGGGGGGGGGGGGGGGGGGGGGGGGGGGGGGFCGGGGGGGGGGGGGGGGGGGEGCG??CFGGFGFGGGGGFGFGFFGGGGFGGGDDF?FFFFGFGGFGGFFFFFFF@>?FGF>0CFFFFF?FEF
@M04650:207:000000000-C238N:1:1101:20129:14235 1:N:0:19
ACTCCTACGGGAGGCAGCAGTGGGGAATTTTGGACAATGGGCGCAAGCCTGATCCAGCAATGCCGCGTGCAGGAAGAAGGCCTTCGGGTTGTAAACTGCTTTTGTCAGGGAAGAAATCTTCTGGGTTAATACCTCGGGAGGATGACGGTACCTGAAGAATAAGCACCGGCTAACTACGTGCCAGCAGCCGCGGTAATACGTAGGGTGCGAGCGTTAATCGGAATTACTGGGCGTAAAGCGTGCGCAGGCGGCTTTGCAAGACAGATGTGAAATCCCCGGGCTCAACCTGGGAAC
+
GFGGGGGGGGGDGGGGGGGGGGGGGGGGGGGGGGGGGGGGGDGGGGGGGGGGGGGGGGGGGGGGGGGGGGGGGGGGGGGGGGGGGGGGGGGGGGGGGGGGGFGGGGGGGGGGGGGGGGGGGGGGGGGGGGGGFGFFGGGGCGGGGGGGGGGGGGGFGGGGGGGGGGGGGGGGGGGGGGGGGGGGGGGGGGGGGGGGGGGGGGGGGFEEGEGGGGGGGGGGGGEGGDGGGGGGFGGGGGFDFDEEDDDGDDGGGGGFFFFFGFDFFFGFFFBBFFF::1CDE9CFFFFFFFF:?4
@M04650:207:000000000-C238N:1:1101:13347:14252 1:N:0:19
ACTCCTACGGGAGGCAGCAGTAGGGAATCTTCCACAATGGACGAAAGTCTGATGGAGCAACGCCGCGTGAGTGATGAAGGTTTTCGGATCGTAAAACTCTGTTGCGAGGGAAGAACAAGTACGAGAGTAACTGCTCGTACCTTGACGGTACCTCGTTAGAAAGCCACGGCTAACTACGTGCCAGCAGCCGCGGTAATACGTAGTTGGCAAGCGTTGTCCGGAATTATTGGGCGTAAAGCGCGCGCAGGCGGCCTTTTAAGTCTGATGTGAAAGCCCACGGCTTAACCGTTGA
+
GGGGGGGGGGGGGGGGGGGGGGGGGGGGGGGGGGGGGGGGGGGGGGGGGGGGGFGGGGGGGCGGGGGGGGDFGGGGGFGGGGGGGGGGGGGGGGGGGGGGGGGGG@FGGGGGGFGGGGGGFEGGGGGGGGGGGGGGGGGGCFGGGGGGGGGGGFE<DGGGGGGGGGGFFEGGGGGGGGGCF7DCFGCGGGGGCEG5FGCGFGG7CCFFGGGGEEGGGGGDE3ECGFEFGCFF>C)AFC?G@7>7<DG:<DDGDCF?B@@FGFGGFF7<=*0787F3863>D>DF4@F6()0,
@M04650:207:000000000-C238N:1:1101:21744:14259 1:N:0:19
ACTCCTACGGGAGGCAGCAGTAGGGAATCTTCCACAATGGACGAAAGTCTGATGGAGCAACGCCGCGTGAGTGATGAAGGTTTTCGGATCGTAAAACTCTGTTGCGAGGGAAGAACAAGTGTGAGAGTAACTGCTCATACCTTGACGGTACCTCGTTAGAAAGCCACGGCTAACTACGTGCCAGCAGCCGCGGTAATACGTAGGTGGCAAGCGTTGTCCGGAATTATTGGGCGTAAAGCGCGCGCAGGCGGCCTTTTAAGTCTGATGTGAAAGCCCACGGCTTAACCGTGGA
+
GGGGGGGGGGGGGGGGGGGGGGGGGGGGGGGGGGGGGGGGGGGGGGGFGGGGGGGGGGGGGGGGGGGFGGGGGGGGGGGGFGGGGGGGGGGGGGGGGGGGGGGGGGGGGGGGCFGGGGGGGGGGGGGGGGGGGGGGGGGGGGGGGGGGGGGGGGGGGGGGGGGGGGGGGGGGGGGGGGGGGGGGGGGGGGGGGGDGGGGGGGGGGGGGGGGGGGGGGGGGGGGDGCFFGGGGFGGCFDFGEGEFGGGGDDDDGGGFFF@BGFGG?7FAFFFBFF@FB1D@DBDFFFFB<>73
@M04650:207:000000000-C238N:1:1101:10078:14263 1:N:0:19
ACTCCTACGGGAGGCAGCAGTAGGGAATCTTCCGCAATGGACGCAAGTCTGACGGAGCAACGCCGCGTGTGTGATGAAGGATTTCGGTTCGTAAAGCACTGTTGTTAAGGAAGAATAGTAATAAGAGTAACTGTTTATTACGTGACGGTACTTAACCAGAAAGCCACGGCTAACTACGTGCCAGCAGCCGCGGTAATACGTAGGTGGCAAGCGTTATCCGGAATTATTGGGCGTAAAGCGCGCGTAGGCGGCAAGATTAGTCTGATGTGAAAGCCCCCGGCTCAACCGGGGAGG
+
GGGGGGGGGGGGGGGGGGGGGGGGGGGGGGGGGGGGGGGGGGGGGGGGGGGGGGGGGGGGGGGGGGGGGGGGGGGGGGFGGGGGGGGGGGGGGGGGGGGGGGGGGGGGGGGGGGGGGGGGGGGGGGGGGGGGGGGGGGGGGGGGGGGGGGGGGGGGGGGGGGGGGGGGGGGGGGGGGGGGGGGGGGGGGGGG5EGEGGGGGGC@FGGGGGGGGGGGGGGGCDCG6?CFFGGGFGGGGC=DFGFFGGGDFGDDC5C)=4=@GFGGFGF9BF?FFFF@B9DBB>GF??F9>ED(3>
@M04650:207:000000000-C238N:1:1101:5005:14273 1:N:0:19
ACTCCTACGGGGGCAGCAGTAGGGAATCTTCCACAATGGACGAAAGTCTGATGGAGCAACGCCGCGTGAGTGATGAAGGTTTTCGGATCGTAAAACTCTGTTGCGAGGGAAGAACAAGTATGAGAGTAACTGCTCATACCTTGACGGTACCTCGTTAGAAAGCCACGGCTAACTACGTGCCAGCAGCCGCGGTAATACGTAGGTGGCAAGCGTTGTCCGGAATTATTGGGCGTAAAGCGCGCGCAGGCGGCCTTTTAAGTCTGATGTGAAAGCCCACGGCTTAACCGTGGAAGG
+
GGGGGGGGGGGDGGGGGGGGGGGGGGGGGGGGGGGGGGGGGGGGGGGGGGGGGGGGGGGGGGGGGGGGGGGGGGGGGGGGGGGGGGGGGGGGGGGGGGGGGGGGGGGGGGGDGGGGGGGGGGGGGGGGGGGGGGGGGGGGGGGFGGGGGGGGGGGGGGGGGGGGGGGGGGGGGGGGGGCFGGGGGGGGGGGGGGGGGGCEGGGCFFGGGGGGGGGG7CGGGGGGGGGGGGGEBEGGGGFGFCDFDGGGFGGCCGCFFF==F=DFB7:596BFFFF4:BGF39FFFFE035<?:?
@M04650:207:000000000-C238N:1:1101:13146:14297 1:N:0:19
ACTCCTACGGGAGGCAGCAGTAGGGAATCTTCCACAATGGACGAAAGTCTGATGGAGCAACGCCGCGTGAGTGATGAAGGTTTTCGGATCGTAAAACTCTGTTGCGAGGGAAGAACAAGTACGAGAGTAACTGCTCGTACCTTGACGGTACCTCGTTAGAAAGCCACGGCTAACTACGTGCCAGCAGCCGCGGTAATACGTAGGTGGCAAGCGTTGTCCGGAATTATTGGGCGTAAAGCGCGCGCAGGCGGCCTTTTAAGTCTGATGTGAAAGCCCACGGCTTAACCGTGGA
+
GGGGGGGGGGGGGGGGGGGGGGGGGGGGGGGGGGGGGGGGGGGGGGGGGGGGGGGGGGGGGGGGGGGGGDGGGGGGGGGGGGGGGGEGGGGGGGGGGGGGGGGGG7CCEGGGGG?FGGFGGGGGFG>GFGGGGGGGGGGGGGFFFGGGGGGGFGGGGGGGGGGGGGG:FEGGFGGGFGGFGGGGGGGGG8EG*:8BFCEGGFDGGGGFFDFFEGG*ACFGGC5CFEGGDFFC@GGE<CBGF<@>GGC<DDGGGCG=BF)8CBDF=C7<F?FFFFF@6?<DFFGFFFFB6).1
@M04650:207:000000000-C238N:1:1101:15862:14313 1:N:0:19
ACTCCTACGGGAGGCAGCAGTAGGGAATCTTCCACAATGGACGAAAGTCTGATGGAGCAACGCCGCGTGAGTGATGAAGGTTTTCGGATCGTAAAACTCTGTTGCGAGGGAAGAACAAGTACGAGAGTAACTGCTCGTACCTTGACGGTACCTCGTTAGAAAGCCACGGCTAACTACGTGCCAGCAGCCGCGGTAATACGTAGGTGGCAAGCGTTGTCCGGAATTATTGGGCGTAAAGCGCGCGCAGGCGGCCTTTTAAGTCTGATGTGAAAGCCCACGGCTCAACCGTGGAGG
+
GGGGGGFGGGGGGGDFGGFGEFGGDGGGGGGDFGAGGGGFFFGGGCEGDFGGGFF@EFGFGGGGGGGGGGGGGGGGDFFFGGFGGGGGGGGGGGGGGGGGFGGGG7EGGGGGGGGGGGFGGGGGGEGFFGGGFGFGGGGGGGGGFF=7@EGGGGGGGF@FFGGGGGGGGGGGFFGFCGGFGGGFGGGGGGGGGGDGGCFFGGFCFCFGCG5EEGGGGGCDEG5=FFGGG4=C5=DGFGFGFDFEGDDD@73CCGGFFF?4AFFG=FGFBFF8FF>F?:C>EFD??:F>:F3?18
@M04650:207:000000000-C238N:1:1101:6056:14358 1:N:0:19
ACTCCTACGGGAGGCAGCAGTAGGGAATCTTCCGCAATGGACGAAAGTCTGACGGAGCAACGCCGCGTGAACGATGAAGGTCTTAGGATCGTAAAGTTCTGTTATCAGGGAAGAACAAGTATTGGAGTAACTGCCAGTACCTTGACGGTACCTGACCAGAAAGCCACGGCTAACTACGTGCCAGCAGCCGCGGTAATACGTAGGTGGCAAGCGTTGTCCGGAATTATTGGGCGTAAAGCGCGCGCAGGCGGTTTCTTAAGTCTGATGTGAAATCTCGTGGCTCAACCACGAACG
+
GGGGGGGGGGGGGGGGGGGGGGGGGGGGGGGGGDGGGGGGGGGGG@FGGGGGGGFFGGGGGEGGGGGGGGGDFGGGGGGGCFFGGGGCGGGGFDFGGGGGGGGGGGGGGGGFGGGGGGGGGGGG9GGFFFACG?FFFFDFGDDECEFEBFFGEGFFGEDDGGFGFGFGGGGGGFGCEBFGGGGECFFGEE8EGGGDGFFGFGG*4?FC:E*:*1=C5:FD5D8=CF7<F=CF>7C57C?DEDB>CDC5BGCD3*:66@4@<9CC*:>)9648*@6@<:GFF?C?FFFB().((-
@M04650:207:000000000-C238N:1:1101:22583:14411 1:N:0:19
ACTCTACGGGAGGCAGCAGTAGGGAATCTTCCACAATGGACGAAAGTCTGATGGAGCAACGCCGCGTGAGTGATGAAGGTTTTCGGATCGTAAAACTCTGTTGCGAGGGAAGAACAAGTACGAGAGTAACTGCTCGTACCTTGACGGTACCTCGTTAGAAAGCCACGGCTAACTACGTGCCAGCAGCCGCGGTAATACGTAGGTGGCAAGCGTTGTCCGGAATTATTGGGCGTAAAGCGCGCGCAGGCGGCCTTTTAAGTCTGATGTGAAAGCCCACGGCTTAACCGTGGAAGG
+
GGGGGGGGGGGGGGGGGGGGCGGGGGGGGGGGGGGGGGGFGG+CCFFGGGFGGGGGGGGGGGGGGGGGGGGGGGGGGGGGGGGGGGGGGGGGGGGGFGGGGGGGGGGGGGGGGGGGGGGGGGGGGGGGGGGGGGGGGGGGGGGGFGGGGGGFFGCCFGGGGGGFGFGGGGGFGGGGGGGGGGGGGGGGGGGEGGGGGGGGFEGFGDGGGGGGGGEGGGGG;DFFGG?9FGGG@EDGGC5D>DFFGGGGFGGGDGFFFFF@F=FFFGGAFFF?F>>>?FGFDB4F=BDBFF32:?
@M04650:207:000000000-C238N:1:1101:4979:14503 1:N:0:19
ACTCCTACGGGAGGCAGCAGTAGGGAATCTTCCACAATGGACGAAAGTCTGATGGAGCAACGCCGCGTGAGTGATGAAGGTTTTCGGATCGTAAAACTCTGTTGCGAGGGAAGAACAAGTATGAGAGTAACTGCTCATACCTTGACGGTACCTCGTTAGAAAGCCACGGCTAACTACGTGCCAGCAGCCGCGGTAATACGTAGGTGGCAAGCGTTGTCCGGAATTATTGGGCGTAAAGCGCGCGCAGGCGGCCTTTTAAGTCTGATGTGAAAGCCCACGGCTTAACCGTGGA
+
GGGGGGGGGGGGGGGGGGGGGGGDGGGGGGGGGGGGGGGGGGGGDGGGGGGGGGGGGGGGGGGGGGGGGGGGGGGGGEGGGGDGGGGGGGGGFGGGGGGGGGGGGGGGGGGGGGGGGGGGGGGGGGGGGGGGGCCGGGGGGGGGGGGGGGGGGGEGFGGGGGGG7FFGGGGGGGGGGGGGGGGGGFGGFGDEGGGGGGGGGGGCCEGGFDFGGGGGGGGGC<EGCFGGFGGGDGGEGGFG>DFEGGGGFDGCCD4?FFFFFFGG=7CA?F8@F4>>??D3@>GFF=*2,)5,
@M04650:207:000000000-C238N:1:1101:25307:14546 1:N:0:19
ACTCCTACGGGAGGCAGCAGTAGGGAATCTTCCACAATGGACGAAAGTCTGATGGAGCAACGCCGCGTGAGTGATGAAGGTTTTCGGATCGTAAAACTCTGTTGCGAGGGAAGAACAAGTACGAGAGTAACTGCTCGTACCTTGACGGTACCTCGTTAGAAAGCCACGGCTAACTACGTGCCAGCAGCCGCGGTAATACGTAGGTGGCAAGCGTTATCCGGAATTATTGGGCGTAAAGCGCGCGTAGGCGGTTCCTTAAGTCTGATGTGAAAGCCCCCGGCTCAACCGGGGAGG
+
GGGGGGGGGGGGGGGGGGGGGGGGGGGGGGGFEGGGGGGGFGG7FGEEFGGGG9@FGGGGFGGGGGGGGCGCFGGGGGGG<CFFFGGCFEGGGGGGGFGGFGGCF=+FFEEFGGGGDFFGGF:?F+FFGGGDFF,F:CCF@9FGGG>EFGGGFGDFGGFDCC7<CFDECEGDGFF;FGGGGGGFFGGGGEEEGGGGGGGGGGGEGFGGGGFGGEGC7CFDEGEDGD?F+7@E>G<EGGFGFGFFDGGGFGCCC*99BB4BGFGGF7>BFF4@FFFF219BD0C=@FFBB3@069
@M04650:207:000000000-C238N:1:1101:27643:14550 1:N:0:19
ACTCCTACGGGAGGCAGCAGTAGGGAATCTTCCACAATGGACGAAAGTCTGATGGAGCAACGCCGCGTGAGTGATGAAGGTTTTCGGATCGTAAAACTCTGTTGCGAGGGAAGAACAAGTACGAGAGTAACTGCTCGTACCTTGACGGTACCTCGTTAGAAAGCCACGGCTAACTACGTGCCAGCAGCCGCGGTAATACGTAGGTGGCAAGCGTTGTCCGGAATTATTGGGCGTAAAGCGCGCGCAGGCGGACTTTTAAGTCTGATGTGTAAGCCCACGGCTTAACCGTGGC
+
GGGGGGG9C8FFGGGGCFFFGGGGGGGGFGGGGGGFFFFFFFGGDFFEFEFFGGGDFGGFGGGGGGEFGGGGEEF<EFE8EF<FGEGG,@=<FFGGDEGGFGGGGG>7BCGF7ABFGFFGGGGDGGGGGGGAFGGFECFGGCF<,DFGGGGA9@CFGG+>DECFFGC:CEDGGGGGFGGGGGGGFCGGFECECB@>CFGFFC88CC**B?FCEE88:CF7*/?CGG+3068=7CDC3>=DFDD35<DC@9D)9)09*1)996*0*0*.*/18*0?F:<)7<93?FF*4407(
@M04650:207:000000000-C238N:1:1101:6363:14554 1:N:0:19
ACTCCTACGGGAGGCAGCAGTAGGGAATCTTCCACAATGGACGAAAGTCTGATGGAGCAACGCCGCGTGAGTGATGAAGGTTTTCGGATCGTAAAACTCTGTTGCGAGGGAAGAATAAGTACGAGAGTAACTGCTCGTACCTTGACGGTACCTCGTTAGAAAGCCACGGCTAACTACGTGCCAGCAGCCGCGGTAATACGTAGGTGGCAAGCGTTGTCCGGAATTATTGGGCGTAAAGCGCGCGCAGGCGGCCTTTTAAGTCTGATGGTAAAGCCCACGGCTTAACCGTGGA
+
GGGGGGGGGGGGGGGGGGGGGGGGGGGGGGGGGGGGGGGGGGGGGGGGGGGGGGGGGGGGGGGGGGGGGEGGGGGGGGGGGGGGGGGDGGGGGGGGGGGGGGGGGGGGGGGGGGGGDFFGGGGGG=FFEGGGGGGGDGGGGGGGGGGGFFGGGGGGGGGGGGGGGGGGEGGCGGGGGGGGGGGGGGGGGGGGGGEGGGGGGDGGGGGFFGGGGGGGEFGGG3EGGGGG7CFFDGGGGFFCD>@DGCDG>5CDGDG=B?FFC@77BC*)/**9?FF>BFGFFBGF6BFBBFF0
@M04650:207:000000000-C238N:1:1101:19426:14573 1:N:0:19
ACTCCTACGGGAGGCAGCAGTAGGGAATCTTCCACAATGGACGAAAGTCTGATGGAGCAACGCCGCGTGAGTGATGAAGGTTTTCGGATCGTAAAACTCTGTTGCGAGGGAAGAACAAGTACGAGAGTAACTGCTCGTACCTTGACGGTACCTCGTTAGAAAGCCACGGCTAACTACGTGCCAGCAGCCGCGGTAATACGTAGGTGGCAAGCGTTGTCCGGAATTATTGGGCGTAAAGCGCGCGCAGGCGGCCTTTTAAGTCTGATGTGAAAGCCCACGGCTTAACCGTGGA
+
GGGGGGGGGGGGGGGGGGGGGGGGGGGGGGGGGGGGGGGGGGGGGGGGGGGGGGGGGGGGGGGGGGGGGGGGGGGGGGGGGGGGGGGGGGGGGGGGGGGGGGGGGGGGGGGGGGGGGGGGGGGGGGGGGGGGGGGGGGGGGGGGGGGGGGGGGGGGGGGGGGGGGGGGGGGGGGGGGGGGGGGGGGGGGGGGGGGGGGGGGGGGGGGGGGGGGGGGGGGGGGGGGGGGGGGGFGGGGGFGFGFFGGGGFGGGGDG?FFFFGFFGFGG<FFFF7@FF?BGFFFGFFFFF<FF<
@M04650:207:000000000-C238N:1:1101:5555:14633 1:N:0:19
ACTCCTACGGGAGGCAGCAGTAGGGAATCTTCCACAATGGACGAAAGTCTGATGGAGCAACGCCGCGTGAGCGAAGAAGGTTTTCGGATCGTAAAGCTCTGTTGTGAGGGAAGAACAAGTACAGGAGTAACTGTCTGTACCTTGACGGTACCTCATGAGAAAGCCACGGCTAACTACGTGCCAGCAGCCGCGGTAATACGTAGGTGGCAAGCGTTGTCCGGAATTATTGGGCGTAAAGCGCGCGCAGGCGGCCTTTTAAGTCTGATGTGAAAGCCCACGCCTTAACCGTGGA
+
GGGGGGGGFFF@FGGCC7,FG<FGGGF@CFEGAEFG<AFGFEFGGDCFFFGGGDEFFGGFFFGGBEFGC@FGGCFECCFGGFGFDGGGGGGEFGGGGGEG,9CFEFADFDG8FFEG?FGGGGGFGDEFGGGFFFFFFFFFCCFAFFGGGDFGDFFF,=C9FFGGFC:@CEEEFGFCE7FFGGGGGGFGDECEGGG*=FFGFGGCBF>ECC/:*:=CEFGG53?F6C+<CF5E>EGC5:=<@3<><55D>CD355C4?@)@G?7>?7C<@FBFFFF@1:C)..7=87*4(054
@M04650:207:000000000-C238N:1:1101:6016:14644 1:N:0:19
ACTCCTACGGGAGGCAGCAGTAGGGAATCTTCCACAATGGACGAAAGTCTGATGGAGCAACGCCGCGTGAGTGATGAAGGTTTTCGGATCGTAAAACTCTGTTGCGAGGGAAGAACAAGTACGAGAGTAACTGCTCGTACCTTGACGGTACCTCGTTAGAAAGCCACGGCTAACTACGTGCCAGCAGCCGCGGTAATACGTAGGTGGCAAGCGTTGTCCGGAATTATTGGGCGTAAAGCGCGCGCAGGCGGCCTTTTAAGTCTGATGTGAAAGCCCACGGCTTCACCGTGGC
+
GGGGGGGGGGGGGGGGGGGGGGGGGGGG@FGGGGGGGGGGGFGGGGE6FGGGGGGGGGGGGGGGGGGGGGGGGGGGGGGGGGGGGGGGGGFGGGGFGGGGGGGGCEGGGGGGGGG<BFDFFFE+CFFBCFGFDFFF>BF7@D<EBFFFGGDGGFGGGF:FGGGFCAEF@CGGG?CFGGG@FCCGGGGF7CGGD5B:C?BCGFG>BEFGGGFFCCBCEFGD=C::F79<EGGG:C3:FGFGFGFFGGGD)>DCGC<67@:70=2:7D75FFF???FF<6DEE>))19?:3>>(
@M04650:207:000000000-C238N:1:1101:12726:14645 1:N:0:19
ACTCCTACGGGAGGCAGCAGTAGGGAATCTTCCACAATGGACGAAAGTCTGATGGAGCAACGCCGCGTGAGTGATGAAGGTTTTCGGATCGTAAAACTCTGTTGCGAGGGAAGAACAAGTATGAGAGTAACTGCTCATACCTTGACGGTACCTCGTTAGAAAGCCACGGCTAACTACGTGCCAGCAGCCGCGGTAATACGTAGGTGGCAAGCGTTGTCCGGAATTATTGGGCGTAAAGCGCGCGCAGGCGGCCTTTTAAGTCTGATGTGAAAGCCCACGGCTTAACCGTGGA
+
GGGGGGGGGGGGGGGGGGGGGGGGGGGGGGGGGGGGGGGGGGGGGGGGDCFGGGGGGFGGGGEEGGGGGGGFGGGGGGGGGGGGGGGGGGGGGGGGGGGGGGGGGGGGGGEGGGGGGGGGGAFGGGGGGGGGGGGGGGGGGGGGGGGGGGGGGGG7FGGGGGGGGGGGGGGGCFGGGGGGGGGGGGGGGGDGGGGGGGGGGGGGGGCGGGGGGEGGGGC>=::FGGFGGGCF@GGGGFFGFGFFD3DD@GDDD<C4BFFFFFGGFDFDBB6FFFF304DDFBCFFFFF:F3(
@M04650:207:000000000-C238N:1:1101:3727:14659 1:N:0:19
ACTCCTACGGGAGGCAGCAGTAGGGAATCTTCCACAATGGACGAAAGTCTGATGGAGCAATGCCGCGTGAGTGAAGAAGGTTTTCGGATCGTAAAGCTCTGTTGTGAGGGAAGAACAAGTATAGGAGTAACTGCCTGTACCTTGACGGTACCTCATTAGAAAGCCACGGCTAACTACGTGCCAGCAGCCGCGGTAATACGTAGGTGGCAAGCGTTGTCCGGAATTATTGGGCGTAAAGCGCGCGCAGGCGGCCTTTTAAGTCTGATGTGAAGGCCCACGGCTTAACCGTGGA
+
FGGGGGGGGGGGGGGGGGGGGCGGGGGGGGGGGGGFGGGGFGGGGGGGGGGGGGGGFGGGGFGGGGG@FGGGGGGGGGGEGGGGGGG7FGGGGGGGGGGGGGGGGBCFFGGCGGGGGGFGFGGGGFGFGGGGGGGGGGGGGGGGGGGEFCFGGFDAFGGGGGFGGGFGGGGGCGGCGGGGGGGGGGGGG*CEGEGDFFGGFEF7FGGG>FC=EE*C:DGCG3C5C7EGCFD5>G3CGGFGF<5>DCD55C39D<7B4B)999::4C*66?8*)0>D:(17>B)<BFFF?))(
@M04650:207:000000000-C238N:1:1101:22804:14681 1:N:0:19
ACTCCTACGGGAGGCAGCAGTAGGGAATCTTCCGCAATGGGCGAAAGCCTGACGGAGCAACGCCGCGTGAGTGATGAAGGTCTTCGGATCGTAAAACTCTGTTATTAGGGAAGAACAAATGTGTAAGTAACTGTGCACGTCTTGACGGTACCTAATCAGAAAGCCACGGCTAACTACGTGCCAGCAGCCGCGGTAATACGTAGGTGGCAAGCGTTATCCGGAATTATTGGGCGTAAAGCGCGCGTAGGCGGTTTCTTAAGTCTGATGTGAAAGCCCACGGCTCAACCGTGGAGG
+
GGGGGGGGGGGGGGGGGGGGGGGGGGGGGGGGGGGGGGGGGGGGGGGGGGGGGGGGGGGGGGGGGGGGGGGGGGGGGGGGGGGGGGGGGGGGGGGGGGGGGGGGGGGGGGGGGGGGGGGGGGGGGGGGGGGGGGGGGGGGGGGGGGGGGGGGGGGGGGGGGGGGGGGGGGGGGGGGGGGGGGGGGGGGGGGGGGGGGGGGGGGGGGGGGGGGGGGGGGGGGGEEGGGGGGGGDGGGGGFGFGFFDDGGFGGGGGGFFFF7<=DGFGGFFFFFFF<F?FGFFF3*?FFF1FFBFF
@M04650:207:000000000-C238N:1:1101:26361:14685 1:N:0:19
ACTCCTACGGGAGGCAGCAGTAGGGAATCTTCCGCAATGGACGCAAGTCTGACGGAGCAACGCCGCGTGTGTGATGAAGGATTTCGGTTCGTAAAGCACTGTTGTTAAGGAAGAATAGTAATAAGAGTAACTGTTTATTACGTGACGGTACTTAACCAGAAAGCCACGGCTAACTACGTGCCAGCAGCCGCGGTAATACGTAGGTGGCAAGCGTTATCCGGAATTATTGGGCGTAAAGCGCGCGTAGGCGGCAAGATTAGTCTGATGTGAAAGCCCACGGCTTAACCGTGGA
+
GGGGGGGGGGGGGGGGGGGGGGGGGGGGGGGGGGGGGGGGGGGGGGGGGGGGGGGGGGGGGGGGGGGGGGGGGGGGGGGGGGFGGGGE@FGGGGGGGGGGGGGGGGGFGGGGGGGGGGGGGGGGGGGGGFGGGGFGGFGGGGGGGGGGGGGGGGGGGGGGGGGGGGGGGGGGGGGGGGGGGGGGGGGGEGGGGEEGGGGGGGGGGGGGGFGDECEEFGFGGGEGGGGGFGGGFGGEFDFG@G>>DGGGFGGGGGGFFFFFF4DFFFDFF??FF5@F<:C5)0<FFFFF?FEF
@M04650:207:000000000-C238N:1:1101:12058:14702 1:N:0:19
ACTCCTACGGGAGGCAGCAGTAGGGAATCTTCCACAATGGACGAAAGTCTGATGGAGCAACGCCGCGTGAGTGATGAAGGTTTTCGGATCGTAAAACTCTGTTGCGAGGGAAGAACAAGTACGAGAGTAACTGCTCGTACCTTGACGGTACCTCGTTAGAAAGCCACGGCTAACTACGTGCCAGCAGCCGCGGTAATACGTAGGTGGCAAGCGTTGTCCGGAATTATTGGGCGTAAAGCGCGCGCAGGCGGCCTTTTAAGTCTGATGTGAAAGCCCACGGCTTAACCGTGGG
+
GGGGGGGGGGGGGGGGGGGGGGGGGGGGGGGGGGGGGGGG@FGGGGGCFGGGGGGGGGGGGGGGGGGGGGGEFGEAFGGGGFGGGGGEGGGGGGGGGGGGGGFGCCCGGGGGGGGGFFFAFFEDCFFG9FFFGGFCGCGGGGGGGGGGGFGFFFGGFGGGGFGGG@FGGGGGGGGFCEBFC7FGFFGFGEGGGGGGFFFGFFFGFGGGGGGGGE*==C:DCDGGCC90<FF5:ECE<7*/)175)7C<BDDD<***98:?:*::67C)9=?FFF:>?(9D>>D@F??>()5(
@M04650:207:000000000-C238N:1:1101:21403:14722 1:N:0:19
ACTCCTACGGGAGGCAGCAGTAGGGAATCTTCCACAATGGACGAAAGTCTGATGGAGCAACGCCGCGTGAGTGATGAAGGTTTTCGGATCGTAAAACTCTGTTGCGAGGGAAGAACAAGTACGAGAGTAACTGCTCGTACCTTGACGGTACCTCGTTAGAAAGCCACGGCTAACTACGTGCCAGCAGCCGCGGTAATACGTAGGTGGCAAGCGTTGTCCGGAATTATTGGGCGTAAAGCGCGCGCAGGCGGCCTTTTAAGTCTGATGTGAAAGCCCACGGCTTAACCGTGGA
+
GGGGGGGGGGGGGGGGGGGGGGGGGGGGGGGGGGGGGGGGGGGGGGGGGGGGGGGGGGGGGGGGGGGGGGGGGGGGGGGGGGGGGGGGGGGGGGGGGGGGGGGGGGGGGGGGGGGGGGGGGGGGGGGGGGGGGGGGGGGGGGGGGGGGGGGGGGGGGGGGGGGGGGGGGGGGGGGGGGGGGGGGGGGGGGGGGGGGGGGGGGGGGGGGGGGGGGGGGGGGEGGGGGGGGGGFFGGGGGFGFGFDGGGGFGGGGGGFFFFFGFGGBGGFFFFFFFFFFFGFFFGFFFFFFFE:
@M04650:207:000000000-C238N:1:1101:29423:14751 1:N:0:19
ACTCCTACGGGAGGCAGCAGTAGGGAATCTTCCACAATGGACGAAAGTCTGATGGAGCAACGCCGCGTGAGTGATGAAGGTTTTCGGATCGTAAAACTCTGTTGCGAGGGAAGAACAAGTACGAGAGTAACTGCTCGTACCTTGACGGTACCTCGTTAGAAAGCCACGGCTAACTACGTGCCAGCAGCCGCGGTAATACGTAGGTGGCAAGCGTTGTCCGGAATTATTGGGCGTAAAGCGCGCGCAGGCGGCCTTTTAAGTCTGATGTGAAAGCCCACGGCTTAACCGTGGA
+
GGGA,CFFFEGGGG7FCFGGCFGGGGGGG9FE,ECFCGGGGEGDGCE,C9CEGGGGGGGGDE+6@+@6FFGFGCFGGGGG,,C=,@EGFGF?FGGFG<F9FE,CEC@FFGGGEGFFGGGGGGGGGGGGEFGGGGFGGCFFGDFFGGDEGGD9C=FFGCGGGFGFGEDFGGGGGGGGFGGGGGGGDGGGGDGDGCGC9FFFBFFG@FFGGGGGGE>::7FDGDGC8F7CFFG>>EDECC?GFGFEGGGG3CC)9CC?=?6@<*::87><FFF?F5<):1DE>;DFFF?>:FEF
@M04650:207:000000000-C238N:1:1101:10813:14804 1:N:0:19
ACTCCTACGGGAGGCAGCAGTAGGGAATCTTCCACAATGGACGAAAGTCTGATGGAGCAACGCCGCGTGAGTGATGAAGGTTTTCGGATCGTAAAACTCTGTTGCGAGGGAAGAACAAGTACGAGAGTAACTGCTCGTACCTTGACGGTACCTCGTTAGAAAGCCACGGCTAACTACGTGCCAGCAGCCGCGGTAATACGTAGGGTGCGAGCGTTGTCCGGAATTACTGGGCGTAAAGAGTTCGTAGGCGGTTTGTCGCGTCGTTTGGGAAATCCCGCAGCTTAACTGTGGGCG
+
GGGGGGGGGGGGGGGGGGGGGFGGGGGGFGGEFGGGGGGGGGGEGGEEGGGGGFGGGGGGGGGGGGGGGEGGGGGGGGGGFFGGFGGGGGGGGGGGGGGDEG9?EEFFGGGGGGGGGFGEFFGGGGCGGFGFFGCFGGGGEGFFGGGGGGEECCEFGGEAC3@EGGGGFGCEFGGG,1D,DFFGDFGFFEGEGEEEGF9:FFFG7E5:CE=EEE>EG7FDED?CC99ACFGFFC5/*247*:/)97<D45CD<57@FBFD:@G)5C7(.)/8B?))(,).<?7=FFFF)*5406
@M04650:207:000000000-C238N:1:1101:10416:14811 1:N:0:19
ACTCCTACGGGAGGCAGCAGTAGGGAATCTTCCACAATGGACGAAAGTCTGATGGAGCAATGCCGCGTGAGTGAAGAAGGTTTTCGGATCGTAAAGCTCTGTTGTGAGGGAAGAACAAGTATAGGAGTAACTGCCTGTACCTTGACGGTACCTCATTAGAAAGCCACGGCTAACTACGTGCCAGCAGCCGCGGTAATACGTAGGTGGCAAGCGTTGTCCGGAATTATTGGGCGTAAAGCGCGCGCAGGCGGCCTTTTAAGTCTGATGTGAAAGCCCACGGCTTAACCGTGGA
+
GGGGGGGGGGGGGGGGGGGGGGGGGGGGGGGGGGGGGGGGGGGGGGGGGGGGGGGGGGGGGGGGGGGEGGGGGGGGGGGGGFFGGGGGGDGGGGGGGGGGGFEGGGGGGGGGGGGGGGGGGGGGGGGGGGGGGGGGGGGGGGGGGGGGGGGGGGGGGGGGGGGGDFGGGGGGGGGGGGFGGGFGGGGGFGGGGGGE9FFGGGGGGGGGFGGGGEG=:FGGGGDGGGGGGGGGEGGGGG?DDGFFGGGGFGGDG:FB4F??<F>F?7CAFFFFF5;)8?GFE6<FBB?>FFFB
@M04650:207:000000000-C238N:1:1101:10301:14816 1:N:0:19
ACTCCTACGGGAGGCAGCAGTAGGGAATCTTCCACAATGGACGAAAGTCTGATGGAGCAACGCCGCGTGAGTGATGAAGGTTTTCGGATCGTAAAACTCTGTTGCGAGGGAAGAACAAGTACGAGAGTAACTGCTCGTACCTTGACGGTACCTCGTTAGAAAGCCACGGCTAACTACGTGCCAGCAGCCGCGGTAATACGTAGGTGGCAAGCGTTGTCCGGAATTATTGGGCGTAAAGCGCGCGCAGGCGGCCTTTTAAGTCTGATGTGAAAGCCCACGGCTTAACCGTGGA
+
GGGGGGGGGGGGGGGGGGGGGGGGGGGGGGGGGGGGGGGGGGGGGGGGGGGGGGGGGGGGGGGGGGGCFFGGGGGGGGGGGGGGGGGGGGGGGGGGGGGGG<FGGGGGGGGGGGGGGGGGGGGGGGGGGGGFGGGGGGGGGGGGGGGGGGGGGGGGGGGGGGGGGGGGGGGGGGGGGGGGGGGGGGGGGGGGGGGGGGGGGGGCGGGFGGGGGGGGGFGGGGDGFGGGGGGGEGGGGGFGFGFFGGGGFGGGGGFFFFFFGFCFFDGFFFFFFF5FBFGFF;GF?FBFBF>:
@M04650:207:000000000-C238N:1:1101:19233:14831 1:N:0:19
ACTCCTACGGGAGGCAGCAGTAGGGAATCTTCCACAATGGACGAAAGTCTGATGGAGCAACGCCGCGTGAGGGATGAAGGTTTTCGGATCGTAAAGCTCTGTTATGAGGGAAGAACAAGTACAAGAGTAACTGCTTGTACCTTGACGGTACCTCATTAGAAAGCCACGGCTAACTACGTGCCAGCAGCCGCGGTAATACGTAGGTGGCAAGCGTTGTCCGGAATTATTGGGCGTAAAGCGCGCGCAGGCGGCCTTTTAAGTCTGATGTGAAAGCCCAAGGCTTAACCGTGGA
+
CFGGGGGGGDEDGGCFFG@<C9@E@FFGGGAAEGFDC<FG9C@+@CEFGGGGGF@FF8FGGEGGEG@FFC7,B@<FFFFGEAFGGGDEGFGGGGGCF,,CFEAFFEFF<FGGGEGGGFFGGGD?E<EFCFCFEED?FGGGGFFGGDFDGGGG9,@EGGEGGGGG8FFGEEGGFDFGGGDA@FGGGGG8FGDGGGGCCCCF?CFE,?CGGFFF5/;?*;@787::<9@7C*@FFGDDFC?G>C3)/9/1)9DGD**19@FF97FF7*::967?65@>0,90;(7)7**-4)<:
@M04650:207:000000000-C238N:1:1101:7642:14836 1:N:0:19
ACTCCTACGGGAGGCAGCAGTAGGGAATCTTCCACAATGGACGAAAGTCTGATGGAGCAACGCCGCGTGAGTGATGAAGGTTTTCGGATCGTAAAACTCTGTTGCGAGGGAAGAACAAGTACGAGAGTAACTGCTCGTACCTTGACGGTACCTCGTTAGAAAGCCACGGCTAACTACGTGCCAGCAGCCGCGGTAATACGTAGGTGGCAAGCGTTGTCCGGAATTATTGGGCGTAAAGCGCGCGCAGGCGGCCTTTTAAGTCTGATGTGAAAGCCCACGGCTTAACCGTGGA
+
GGGGGGGGGGGGGGGGGGGGDGGGGGGGGGGGGGGGGGGGGGGGFGGGGGGGGGGGGGGGGGGGGGGGGGGGGGGGGGGGGFGGGGGGGGGGGGGGGFGGGGGGGGGGGGGGGGGGGGGGGGGGGGGGGGGGGGGGGGGGGGGGGGGGGCEGGGGFGGGGGGGGGGGGGGGGGGGGGGGGGGGGGGGGGGGGGGGGGGGGFGGGGGGGGGGGGGGGGCFGGG=FGGFFFGGGFGGGGGFGFGFFGGGGFGGGGG4?BFFFGFGFFGFBFFFFFF>@?BGDEFGFFFFBF@D?
@M04650:207:000000000-C238N:1:1101:15097:14851 1:N:0:19
ACTCCTACGGGAGGCAGCAGTAGGGAATCTTCCACAATGGACGAAAGTCTGATGGAGCAATGCCGCGTGAGTGAAGAAGGTTTTCGGATCGTAAAACTCTGTTGTGAGGGAAGAACAAGTATCGGAGTAACTGCCGGTACCTTGACGGTACCTCATTAGAAAGCCACGGCTAACTACGTGCCAGCAGCCGCGGTAATACGTAGGTGGCAAGCGTTGTCCGGAATGATTGGGCGTAAAGCGCGCGCAGGCGGCCTTTTAAGTCTGATGTGAAAGCCCACGGCTTAACCGTGGA
+
GGGGGGGGGGGGGGGGGCGGDFFGGGGGGGFGGGGGGGGGGGGGGGGGGGGGFFGGGGGGGGGGGGGG@FGEFGGGGGGGGEFGGGGGGGGGGGGFGGEGGGGGGGFGGGGGDGGGGGGGGGG@EGGGGGGGGFGGGGDGE<FCADFGEGDFGGGDGFFGGGGG7FCGGGGGGGFFFG:DFGGFGGG@DEECEGGGDFGFFGGGF+8>FGGG8=CEGG+789?F+=CFEGFGFGGGFFFGB9>EG79C>GGG3D*67=)9:=FF4*0)166@647>:?G>B;<FFF472>D1
@M04650:207:000000000-C238N:1:1101:10770:14856 1:N:0:19
ACTCCTACGGGAGGCAGCAGTAGGGAATCTTCCACAATGGACGAAAGTCTGATGGAGCAACGCCGCGTGAGTGATGAAGGTTTTCGGATCGTAAAACTCTGTTGCGAGGGAAGAACAAGTACGAGAGTAACTGCTCGTACCTTGACGGTACCTCGTTAGAAAGCCACGGCTAACTACGTGCCAGCAGCCGCGTTAATACGTAGGTGGCAAGCGTTGTCCGGAATTATTGGGCGTAAAGCGCGCGCCGGCGGCCTTTTATGTCTGATGGGAAAGCCCACGGCTTAACCGTGGA
+
GADFFF<@FEGFEGEEGEGFEFGGCFFFGGGGF9FGFFF?,6@FC@FFGGGGGG9<FFFGFGGCFFG+@:FFDFGGG9DEFGG=<FG@FCC=@FFG=E<<F?FF9>7@CEEGC8BAGEFGGE:=BGGDFFGD9D9A:7:FFGEA,=>F<FE9FEECD<FGFFGGBDD:@7*>CGCCF7>7DFCF7,,B:5:E11;8<9CBB+8*2<*=<9FC=/1*1;*<:<:5?C9?CC5*)19C*08C)5><3)1))1937DDFF?//<9*2*?>))77>@F>@<:C37()0=9*934.8
@M04650:207:000000000-C238N:1:1101:6824:14856 1:N:0:19
ACTCCTACGGGAGGCAGCAGTAGGGAATCTTCCACAATGGACGAAAGTCTGATGGAGCAACGCCGCGTGAGTGATGAAGGTTTTCGGATCGTAAAACTCTGTTGCGAGGGAAGAACAAGTACGAGAGTAACTGCTCGTACCTTGACGGTACCTCGTTAGAAAGCCACGGCTAACTACGTGCCAGCAGCCGCGGTAATACGTAGGTGGCAAGCGTTGTCCGGAATTATTGGGCGTAAAGCGCGCGCAGGCGGCCTTTTAAGTCTGATGTGAAAGCCCACGGCTTAACCGTGGA
+
GGGGGGGGGGGCGGGGGGGGGGGGGGGGGGGGGGGGGGGGGGGGGGGGGGGGGGGGGGGFGGGGGGGFGGGGGGGGGGGGGGGGGGGGGGGGGGGGGGGGGFGGGGGGGGGGGGGGGGGGGGGGGGGGGGGGGGGGGGGGGGGGGGGGGGGGGGGGGGGGGGGGGGGGGGGGGGGGGGGGGGGGGGGGGGGGGGGGFGGGCGGGGGGGGGGGGGGGGGGGG5CFGGFFFFGGFG3CGGFGFGFFGGGGFGGDGGG?FFF@<@CF7FGAFFFFFF>@??GFF>::?FFFFFF6
@M04650:207:000000000-C238N:1:1101:15041:14880 1:N:0:19
ACTCCTACGGGAGGCAGCAGTAGGGAATCTTCCACAATGGACGAAAGTCTGATGGAGCAACGCCGCGTGAGTGATGAAGGTTTTCGGATCGTAAAACTCTGTTGCGAGGGAAGAACAAGTACGAGAGTAACTGCTCGTACCTTGACGGTACCTCGTTAGAAAGCCACGGCTAACTACGTGCCAGCAGCCGCGGTAATACGTAGGTGGCAAGCGTTGTCCGGAATTATTGGGCGTAAAGCGCGCGCAGGCGGCCTTTTAAGTCTGATGTGAAAGCCCACGGCTTAACCGTGGA
+
GGGGGGGGGGGGGGGGGGGGGGGGGGGGGGGGGGGGGGGGGGGGGGGGGGGGGGGGGGGGGGGGGGGGGGGGGGGGGGGGGGGGGGGGGGGGGGGGGGGGGGGGGGGDGGGGGGGGGGGGGGGGGGDGGGGGGGGGCGGGGGGGGGGGGGGGGGGGGGGGGGGGGFFGGGGGGGGGGGGGGGGGG?CFGGGGGGGGGGGGGGGGGGFFCGGGGGGEGGDDGDEGGGGGGGGGFGGG3FFDBCDEGDD>>GGGGGGFFFF6+9FF4>>>FFFF?FFF??GFFFCFFFF3,5>?
@M04650:207:000000000-C238N:1:1101:26484:14900 1:N:0:19
ACTCCTACGGGAGGCAGCAGTAGGGAATCTTCCACAATGGACGAAAGCCTGATGGAGCAACGCCGCGTGAGTGATGAAGGCTTTCGGATCGTAAAACTCTTTTGCGAGGGAAGATCAAGTATGTGAGTAACTGCTCATACCTTGATGGTACCTCGTTAGAAAGCCACGGCTAACTACGTGCCAGCAGCCGCGGTAATACGTCTGTGGCTAGCGTTGTCCGGAACTATTTTGCGTAATGCGCGTGCAGGCGGCCTCTTAAGTCTTATGTGAAAGTTTACGGCTTAACCGTGGA
+
DGGGGGGGGGGGGGGGGGGGGFFGGGGGGGGGFFGGGGGGDGG7FEG,@FFGG9<FGGGG,CCGGGGGGGG?FGGGGGGG,4FFDEE@E+BFGGGDFGGG,FF9E+6FGDF<FF,CF,C<5AF5,,5C<,<<,,C5FC,EA,7?,,7,,3@F3,@3+@>,E=3F,,:CD7:*3@FCCECF>8>,6<2,,*1**4=*,<,14,,45?***0*+=/3/2?:*/***5<+<+*<+72*/**0)7C)75D7*79)1)**/1*8=:7***226**96*/1*)-7.:0</8*97(5)(
@M04650:207:000000000-C238N:1:1101:16743:14931 1:N:0:19
ACTCCTACGGGAGGCAGCAGTAGGGAATCTTCCACAATGGACGAAAGTCTGATGGAGCAACGCCGCGTGAGCGAAGAAGGTTTTCGGATCGTAAAGCTCTGTTGTGAGGGAAGAACAAGTACAGGAGTAACTGTCTGTACCTTGACGGTACCTCATTAGAAAGCCACGGCTAACTACGTGCCAGCAGCCGCGGTAATACGTAGGTGGCAAGCGTTGTCCGGAATTATTGGGCGTAAAGCGCGCGCAGGCGGCCTTTTAAGTCTGATGTGAAAGCCCACGGCTTAACCGTGGA
+
GGGGGGGGGGGGGGGGGGGGGGGGGGGGGGGGGGGGGGGGGGGGGGGGGGGGGGGGGGGGGGGGGGGGGGGGGGGGGGGGGGGGGGGGGGGGGGGGGGGGGGGGGGGGGGGGGGGGGGGGGGGGGFGGGGGGGGGGGGGGGGGGGGGGGGGGGGGGGGGGGGGGGGGGGGGCGGGGGGFFFGGGGGGGGGGGGGGGGGGGGGGDGGGGGGGGGGGGGGGGGGDGGGGGGFGGFGGGGGFGDC@EGGGGFGGGGGGFFFFFGFGGFGGFFFFFFF:F?FGFFFGFFFF625BB
@M04650:207:000000000-C238N:1:1101:17322:14936 1:N:0:19
ACTCCTACGGGAGGCAGCAGTAGGGAATCTTCCGCAATGGACGAAAGTCTGACGGAGCAACGCCGCGTGAACGATGAAGGTCTTAGGATCGTAAAGTTCTGTTATCAGGGAAGAACAAGTATTGGAGTAACTGCCAGTACCTTGACGGTACCTGACCAGAAAGCCACGGCTAACTACGTGCCAGCAGCCGCGGTAATACGTAGGTGGCAAGCGTTGTCCGGAATTATTGGGCGTAAAGCGCGCGCAGGCGGTTTCTTAAGTCTGATGTGAAATCTCGTGGCTCAACCACGAACG
+
GGGGGGGGGGGGGGGGGGGGGGGGGGGGGGGGGGGGGGGGGGGGGGGGGGGGGGGGGGGGGGGGGGGGGGGGGGGGGGGGGGGGGGGGFGGGGGGGGGGGGGGGGGGGGGGGGGGGGGGGGGGGGGGGGGGGGGGGGGGGGGGGGGGGGGGFFGGGGGGGGGGGGGGGG>CEGGGGGGGGGGGGGGGGGGGGGGDGGGGFFGGGGGGGGGGFGEEGGGGGGGGGGGGGCFFGEGGGGGFGFGFFGGGGBGGDDC>FFFFFFFGGFDFF?FFFFFFF?<FFE0FFFFFFFF:9;7
@M04650:207:000000000-C238N:1:1101:28815:14940 1:N:0:19
ACTCCTACGGGAGGCAGCAGTAGGGAATCTTCCGCAATGGGCGAAAGCCTGACGGAGCAACGCCGCGTGAGTGATGAAGGTCTTAGGATCGTAAAACTCTGTTGTTAGGGAAGAACAAATTTGTTAGTAACTGAACAAGTCTTGACGGTACCTAACCAGAAAGCCACGGCTAACTACGTGCCAGCAGCCGCGGTAATACGTAGGTGGCAAGCGTTGTCCGGAATTATTGGGCGTAAAGCGCGCGCAGGCGGCATTTTAAGTCTGATGTGAAAGCCCACGGCTTAACCGTGGA
+
GGGFGGGGGGGGGGGGGGGGGDGGGGGGFGGGFFGGGGGGGGGGGGGGGGGGGEEGCGGGGGGGGGGGGGGGGGGGGGGGGGGGGGGGGGGGGGGGGGGGGGGGG8FGGGGGGGGGGGGGGGGFGGGGGFGECFGGGGGFGCGGG?FGGGGGGFFGGGGGDFGGGGGGDDFGGGGGGGGGGGGFGGFGFEGGEEDGGFGFFGFDCF5CFFGGGEGCEFD<=5:F?EFFGFGGFGD5FCFGFGFFGGCD)9CD))29F4<FGFGGFFD46==*=?@>??G5)(9F@8?>?F:?
@M04650:207:000000000-C238N:1:1101:9728:14944 1:N:0:19
ACTCCTACGGGAGGCAGCAGTAGGGAATCTTCCGCAATGGGCGAAAGCCTGACGGAGCAACGCCGCGTGAGTGATGAAGGTCTTAGGATCGTAAAACTCTGTTGTTAGGGAAGAACAAATTTGTTAGTAACTGAACAAGTCTTGACGGTACCTAACCAGAAAGCCACGGCTAACTACGTGCCAGCAGCCGCGGTAATACGTAGGTGGCAAGCGTTATCCGGAACTATTGGGCGTAAAGCGCGCGTAGGCGGTTTCTTAAGTCTGATGTGAAAGCCCACGGCTCAACCGTGGAGG
+
GGGGGGGGGGGFGGGGGGFGGGGGGGGGGGGEFEGGGGGGGGGGGGGGGGGGAF@FGGGGGGGGGGGGGGGFFGGDGGGGGGGGGGGFGGGGGGGGGGGGGGGEF,ACFGGGGG<=F<<FBGGGGFEFFGFGEGFFF=F?CFEFFC+:>C7FCDCGGGGGF7,DCGFE7@C7FFGGGGGFG*DDFFFGDEGGD11:CEGC+>@ECGE68EGFD:CEFF7C*2**++3+<48=5/5*1CF)<C>B17C*7D/19<>@4*9=<67C**::*79**8@5,377B>996;5(4>5(4?
@M04650:207:000000000-C238N:1:1101:26297:14953 1:N:0:19
ACTCCTACGGGAGGCAGCAGTAGGGAATCTTCCACAATGGACGAAAGTCTGATGGAGCAACGCCGCGTGAGCGAAGAAGGTTTTCGGATCGTAAAGCTCTGTTGTGAGGGAAGAACAAGTACAGGAGTAACTGTCTGTACCTTGACGGTACCTCATTAGAAAGCCACGGCTAACTACGTGCCAGCAGCCGCGGTAATACGTAGGTGGCAAGCGTTGTCCGGAATTATTGGGCGTAAAGCGCGCGCAGGCGGCCTCTTAAGTCTGATGTGAAAGCCCACGGCTTAACCGTGGA
+
GGGGGGGGGGGGGGGGGGGGGGGGGGGGGGGGGGGGGGGGGGGGGGGEGGGGGGGGGGGGGGGGGGGGGGGGGGGGGGGGEFGGGGGGGGGGGGGGGGGGGGGGGGFGGGGGGGGGGGGGGGDFGGGCCDGGGGGGGGGGGFGGGGGGGGGG9FGGGGGGGFGGGGGGGGGGGGGGGGGGGGGGGGGGGGGGGGGGGGGGGGGGGFGGGGGFGGGGGCCDGG=EGGGGGGGGFGGDCGFG3DEFGDGDDGGGCD*06@FF<FFFFGGFFFFFFFFFF?GFD>C?BFF>8FE<
@M04650:207:000000000-C238N:1:1101:22694:14959 1:N:0:19
ACTCCTACGGGAGGCAGCAGTAGGGAATCTTCCACAATGGACGAAAGTCTGATGGAGCAACGCCGCGTGAGTGATGAAGGTTTTCGGATCGTAAAACTCTGTTGCGAGGGAAGAACAAGTACGAGAGTAACTGCTCGTACCTTGACGGTACCTCGTTAGAAAGCCACGGCTAACTACGTGCCAGCAGCCGCGGTAATACGTAGGTGGCAAGCGTTGTCCGGAATTATTGGGCGTAAAGCGCGCGCAGGCGGCCTTTTAAGTCTGATGTGAAAGCCCACGGCTTAACCGTGGA
+
GGGGGGGGGGGGGGGGGGGGGGGGGFEFGGGFGGGGFGGGGGGGGGGGGFFGGGGFDGGGGGGGGEGGGGGGGGGGGGCFFFFGGGGDEGGGGFFECFGGGGGGGGCGGGGGGGFFGFGFGGGGDGGGGGGGCEGGGGGFGGGGDFCFFGEGGGGCFGEEACEFGGGFFGGEFCGFGGGGGGGGGGFFFGGGGGDGGFGGGFGEGGGGC<EGEGCEGFGGG3*:ACGGCFFC:GGC<DFG3<DF<GGGD7C39DDFF=/=<@7>FGFBFF4977)3337@5(>FFF?>?:3:
@M04650:207:000000000-C238N:1:1101:29463:15032 1:N:0:19
ACTCCTACGGGAGGCAGCAGTAGGGAATCTTCCGCAATGGACGAAAGTCTGACGGAGCAACGCCGCGTGTGTGATGAAGGATTTCGGTTCGTAAAGCACTGTTGTTAAGGAAGAACAGTAATAAGAGTCACTGCTTATTATGTGACGGTACTTAACCAGAAAGCCACGGCTAACTACGTGCCAGCAGCCGCGGTAATACGTAGGTGGCAAGCGTTATCCGGAATTATTGGGCGTAAAGCGCGCGTAGGCGGCAAGATTAGTCTGATGTGAAAGCCCTCGGCTCAACCGAGGA
+
GGGGGGGGGGGGGGGGGGGGGGGGGGGGGGGGGGGGEGGGGFGGEGGFFGGGGGGGGFGGGGDEC:C6@CFGGGFGGGGGGEC<FGEFF+@FGGGGGGFGFEFGG?GFGGGGGGGGGGGGGGGGGGGGGFGGGGGGGGGGGGGFFGGGEFGFGGGFGGGGGEFEEGCGGGGGGGGGFGGGFEEEGFGGGGDGECEEFGDFCFGE@FGGGGGGGGGGFGC>5C8=@F+<CFGGFGGGGGFGEGFD9>DGFGGC>DGF=FFFFFC:9:CAFFFFF)7@BFD@>09=FFFFFFFF
@M04650:207:000000000-C238N:1:1101:15692:15035 1:N:0:19
ACTCCTACGGGAGGCAGCAGTAGGGAATCTTCCACAATGGACGAAAGTCTGATGGAGCAATGCCGCGTGAGTGAAGAAGGTTTTCGGATCGTAAAGCTCTGTTGTGAGGGAAGAACAAGTACAAGAGTAACTGCTTGTACCTTGACGGTACCTCATTAGAAAGCCACGGCTAACTACGTGCCAGCAGCCGCGGTAATACGTAGGTGGCAAGCGTTGTCCGGAATTATTGGGCGTAAAGCGCGCGCAGGCGGCCTTTTAAGTCTGATGTGAAAGCCCACGGCTTAACCGTGGA
+
GGGGGGGGGGGGGGGGGGGGGGGGGGGGGGGGGGFGGGGGGGGGGGGGGGGGGGGGGGGGGGGGGGGFGGGGGGGGGGGGGGGGGGGGGGGGGGGGGGGGGGGGGGGGGGGGGGGGGGGGGGGGGGGGGGGGGGGGGGGGGGGGGGGGGGGGGGGGGGGGGGGGGGGGGGGGGGGGGGGGGGGGGGGGGGGGGGGGGGGGGGGGGGGGGGGGGGGGGGGGGGGGGGGGGGGGFGGGGFFGFGFFGDDGFGGGGGFFBFFFEF7FFGGFFFFFFFF>?FG>D9CFFFFF?FFF
@M04650:207:000000000-C238N:1:1101:8068:15039 1:N:0:19
ACTCCTACGGGAGGCAGCAGTAGGGAATCTTCCACAATGGACGAAAGTCTGATGGAGCAACGCCGCGTGAGCGAAGAAGGTTTTCGGATCGTAAAGCTCTGTTGTGAGGGAAGAACAAGTACAGGAGTAACTGTCTGTACCTTGACGGTACCTCATTAGAAAGCCACGGCTAACTACGTGCCAGCAGCCGCGGTAATACGTAGGTGGCAAGCGTTGTCCGGAATTATTGGGCGTAAAGCGCGCGCAGGCGGCCTTTTAAGTCTGATGTGAAAGCCCACGGCTTAACCGTGGA
+
GGGGGGGGGGGGGGGGGGGGGGGGGGGGGGGGGGGGGGGGGGGGGGGGGGGGGGGGGGGGGGGGGGGGGGGGGGGGGGGGGGGGGGEEGGGGGGGGGGGGGGGGGGGGGGGGGGGGGGGGGGGGGGGGGGGGGGGGGGGGGGGGGGGGGGGGGGGGGGGGGGGGGGGGGGGGGGGGGGGFGGGGGGGGFCCCEEEEGGGGFCGGGFGGGGGGGGGGGGGDEGEGGGGG+CCC5=DGGC6C>9)5DGGC;D3C75FFFFFFGFGGF7C<6FFFFFFFFFG3595?FF?0,.70
@M04650:207:000000000-C238N:1:1101:19865:15046 1:N:0:19
ACTCCTACGGGAGGCAGCAGTAGGGAATCTTCCACAATGGACGAAAGTCTGATGGAGCAACGCCGCGTGAGTGATGAAGGTTTTCGGATCGTAAAACTCTGTTGCGAGGGAAGAACAAGTACGAGAGTAACTGCTCGTACCTTGACGGTACCTCGTTAGAAAGCCACGGCTAACTACGTGCCAGCAGCCGCGGTAATACGTAGGTGGCAAGCGTTATCCGGAATTATTGGGCGTAAAGCGCGCGTAGGCGGCAAGATTAGTCTGATGTGAAAGCCCTCGGCTCAACCGAGGA
+
GGGGGGGGGGGGGGGGGGGGGGGGGGGGGGGGGGGGGGGGGGGGGGGGGGGCGGGGGGGGGGGGGGGGGGGGGGGGGGGGGGGGGGGGGGGGGGGGGGGGGGGGGGGGGGGGGGGGGGGGGGGGGGGGGGGGGGGGDGGGGGGGGGGGGGGGGGGGGGGGGGGGGGGGGGGGGGGGGGGGGGGGGGGGGGGGGGGGGGGGGFGGGGGGGGGFGGGGDGFGDGGFGFGGGGGGFGGGGGFGFGFFGCGGFCDGGDG>F?FFGFGG=FGFFFFFFF>@??GFF?D=?@FFFFFF
@M04650:207:000000000-C238N:1:1101:17541:15066 1:N:0:19
ACTCCTACGGGAGGCAGCAGTAGGGAATCTTCCACAATGGACGAAAGTCTGATGGAGCAACGCCGCGTGAGTGATGAAGGTTTTCGGATCGTAAAACTCTGTTGCGAGGGAAGAACAAGTACGAGAGTAACTGCTCGTACCTTGACGGTACCTCGTTAGAAAGCCACGGCTAACTACGTGCCAGCAGCCGCGGTAATACGTAGGTGGCAAGCGTTGTCCGGAATTATTGGGCGTAAAGCGCGCGCAGGCGGCCTTTTAAGTCTGATGTGAAAGCCCACGGCTTAACCGTGGA
+
GGGGGGGGGGGGGGGGGGGGGGGGGGGGGGGGGGGGGGGGGGGGGGGGGGGGGGGGGGGGGGGGGGGGGGGGGGGGGGGGGGGGGGGGGGGGGGGGGGGGGGGGGGGGGGGGGGGGGGGGGGGGGDEGGGGGGGGGGGGGGGGGGGGGGGGGGGGGGGGGGGGGGGGGGGGGGGGGGGGGGGGGGGGGGGGGGGGGGGGGGGGGG?FFEFCFGGGGGGGGGGGGGGGEFFGGFGGGGGFGFD@@DGGGDDGGDDFFFFFFGFGGFCF<=*9FB;>F0?GFE6DFF?=04FE0
@M04650:207:000000000-C238N:1:1101:27414:15084 1:N:0:19
ACTCCTACGGGAGGCAGCAGTAGGGAATCTTCCACAATGGACGAAAGTCTGATGGAGCAACGCCGCGTGAGCGAAGAAGGTTTTCGGATCGTAAAGCTCTGTTGTGAGGGAAGAACAAGTACAGGAGTAACTGTCTGTACCTTGACGGTACCTCATTAGAAAGCCACGGCTAACTACGTGCCAGCAGCCGCGGTAATACGTAGGTGGCAAGCGTTGTCCGGAATTATTGGGCGTAAAGCGCGCGCAGGCGGCCTTTTAAGTCTGATGTGAAAGCACACGGCTTAACCGTGGA
+
GGGGGGGC@EFFGCEGGEFFGGGGGFFFDGFFGGGGGGGGGCEGGGDGGGFGGGG?<FGFGGGGGGGG7CFGGCEEGGGFGFFDFC=@@FEFFEGGGF@9EFFFFF<FDFFFEEFFFCFGGGGGD8FGGGGDDGGGGGGGA@FGGGC@FGGEDGGGFADFGDDG7FFEFEGGGGGGGGGCFEC:8@8EEGGEE>GGGGF5BFFGF?87CFFFGC1:ACFDDGGG?CC:9*CFBGDGGC?3BCEEGGDC@CDG3747?F6?<FGC?:D6@==?8<)78?DEEFG??4?>6551
@M04650:207:000000000-C238N:1:1101:10511:15087 1:N:0:19
ACTCCTACGGGAGGCAGCAGTAGGGAATCTTCCACAATGGACGAAAGTCTGATGGAGCAACGCCGCGTGAGCGAAGAAGGTTTTCGGATCGTAAAGCTCTGTTGTGAGGGAAGAACAAGTACAGGAGTAACTGTCTGTACCTTGACGGTACCTCATTAGAAAGCCACGGCTAACTACGTGCCAGCAGCCGCGGTAATACGTAGGTGGCAAGCGTTGTCCGGAATGATTGGGCGTAAAGCGCGCGCAGGCGGCCTTTTAAGTCTGATGTGAAAGCCCACGGCTTAACCGTGGA
+
GGGGGGGGGGGGGGGGGGGGGGGGGGGGGGGGGGGGGGGGFGGGGGGGGGGGGGGGGGGGGGGGGGGGGGGGGGEGGGGGGGGGGGGGGGGGGGGGGAGEGGGGGGFFGGGFGGGGGGGGGGGGGGGFFGGGGGGGGGGGGGGGGFEEFGGF9FFGGGGGGGGGGFGGGGDEGGGGGGGGGFEFF?FFGGGE8CCBFFGGGGGGGG56CGGFGGGGGGGGEDEG67CFE<FGDG373:FG>CDEGGGGFGCGDDF?6=6@GF*79DDDF===6:>:?0DED>C4FF?>,)3:
@M04650:207:000000000-C238N:1:1101:10339:15096 1:N:0:19
ACTCCTACGGGAGGCAGCAGTAGGGAATCTTCCGCAATGGACGCAAGTCTGACGGAGCAACGCCGCGTGAGTGATGAAGGGTTTCGGCTCGTAAAACTCTGTTGTTAAGGAAGAACACTTGAGGTAGTAACTGGCCTTGAGATGACGGTACTTAACCAGAAAGCCACGGCTAACTACGTGCCAGCAGCCGCGGTAATACGTAGGTGGCAAGCGTTATCCGGAATTATTGGGCGCAAAGCGCGCGCGGGCGGCCTTTTAAGTCTGATGTGAAAGCCCACGGCTTAACCGTGGA
+
GGGGGGGGGGGGGGGGGGGGGGGGGGGGGGGGGGGGGGGGGGGGGGGGGGGGFGGGGGGGGGGGGGGGGGGGGGGGGGGGGGGGGGGGGGGGGGGGGGGGGGGGGGGGGGGGGGGGGGGGGGGGGGGGGGGGGGGGGGGGGGGGGGGGGGGGGGGGGGGGGCFFGGGGGGGGGGGGGGGFGFGGGGGGGGGGDCGGGGGGEGFGCCGGGGGFGGGGGGGGGG=C<FEGGG8E@GGEDGFGFGFEGGG::D<DCGC?B4?FGF7C=>D<@4@FF?F5,1C>E>GFFFFF:F:?
@M04650:207:000000000-C238N:1:1101:4195:15108 1:N:0:19
ACTCCTACGGGAGGCAGCAGTAGGGAATCTTCCACAATGGACGAAAGTCTGATGGAGCAACGCCGCGTGAGTGATGAAGGTTTTCGGATCGTAAAACTCTGTTGCGAGGGAAGAACAAGTATGAGAGTAACTGCTCATACCTTGACGGTACCTCGTTAGAAAGCCACGGCTAACTACGTGCCAGCAGCCGCGGTAATACGTAGGTGGCAAGCGTTGTCCGGAATTATTGGGCGTAAAGCGCGCGCAGGCGGCCTTTTAAGTCTGATGTGAAAGCCCACGGCTTAACCGTGGA
+
GGFGGGGGGGGGGGGGGDGGGGGGGGGCGGGGGGGGGGGGGGGGGGGGGGGGGGGGGGGGGGGGGGGEGGDFFGGGGGGGGGGGGGGGGGGGGGGGGFGGGGGGGGGGGGEGDGG=FGGEFGGGGGGGGGGGGGGGDGGGDFGGGGGGGGEGFFEGGGGGGFGGGGGGGGCEGGGGGGGGGE988FFGFCEGGGGD9CGFEGGGGGGGGGGGGGGEEFGDGCGCE?C?ECFFFGDE5FFDEGDFGGG35DGG)7CFB@FF9@0CF*:)1@BB=:))4<DDD(96BB?>3@@?
@M04650:207:000000000-C238N:1:1101:22042:15111 1:N:0:19
ACTCCTACGGGAGGCAGCAGTAGGGAATCTTCCACAATGGACGAAAGTCTGATGGAGCAACGCCGCGTGAGTGATGAAGGTTTTCGGATCGTAAAACTCTGTTGCGAGGGAAGAACAAGTACGAGAGTAACTGCTCGTACCTTGACGGTACCTCGTTAGAAAGCCACGGCTAACTACGTGCCAGCAGCCGCGGTAATACGTAGGTGGCAAGCGTTGTCCGGAATTATTGGGCGTAAAGCGCGCCCAGGCGGCCTTTTAAGTCTGATGTGAAAGCCCACGGCTTAACCGTGGA
+
@DFGGGG@@FEGCFCFGEGFGFGECG@FGFCGGF@-CFGCEE@F@EFGAFFAEFDFGGGGFFCFGGFFEGGGGGGGGGCGGFFDFED:FGEGGFGGGEC?<@@FGGGGGGEFFEDFFFE<E<F:FDDFFFG??<,BEGFC+:CFCAC@>FGFGGGF7>FG,EFGGFFFGECCC,D9>CF>F@FCFDGFCC5*8:E>?EFGG?F@C+:7*<CEEGCCGFGC83:5??FFGFCGFGG5<F?/77@)157D>DDGC7CFBFF4F?:*/CFA89BFF58@<19>>6DFFF?>FFF?
@M04650:207:000000000-C238N:1:1101:19053:15140 1:N:0:19
ACTCCTACGGGAGGCAGCAGTAGGGAATCTTCCACAATGGACGAAAGTCTGATGGTGCAACGCCGCGTGAGCGAAGAAGGTTTTCGGATCGTAAAGCTCTGTTGTGAGGGAAGAACAAGTATAGGAGTAACTGCCTGTACCTTGACGGTACCTCATTAGAAAGCCACGGCTAACTACGTGCCAGCAGCCGCGGTAATACGTAGGTGGCAAGCGTTGTCCGGAATTATTGGGCGTAAAGCGCGCGCAGGCGGCCTTTTAAGTCTGATGTGAAAGCCCACGGCTTAACCGTGGA
+
GGGGGGGGGGGGGGGGGGGGGGGGGGGGGGGGGGGGGGGGGGGGGGGGGGGGGGGGGGGGGGGGGGGGGGGGGGGGGGGGGGGGGGGGGGGGGGGGGFGGGGGFGDFGGGGGGGGGGGGGGGGGGGGGGGGGGGGGGGGGGGFGGGGGGGGGGGGGGGGGGGGGGGGGGGGGGGGGGGGGGGGGGGGGGGGGGGGGGGGGGGGGGGGGGGGGGGGGGGGGGGGGGFGGGGGGFGGGGGFDEGBEGGGDDGGGGGGFFFFFGFGGF>7<7FFFFF>FFFGFE6DFFFFFBFFF
@M04650:207:000000000-C238N:1:1101:9104:15152 1:N:0:19
ACTCCTACGGGAGGCAGCAGTAGGGAATCTTCCACAATGGACGAAAGTCTGATGGAGCAATGCCGCGTGAGTGAAGAAGGTTTTCGGATCGTAAAGCTCTGTTGTGAGGGAAGAACAAGTATAGGAGTAACTGCCTGTACCTTGACGGTACCTCATTAGAAAGCCACGGCTAACTACGTGCCAGCAGTCGCGGTACTACGTAGGTGGCAAGCGTTGTCCGGAATTATTGGGCGTAAAGCGCGCGCAGGCGGCCGTTTAAGTCTGATGTGAAAGCCCACGGCTGAACCGTGGA
+
GGGGGGGGGGGGGGGGGEGGG9FFGGGGGAFEGGGGGGGGG<FGGGGFFGGGGCG8FF7FGGGGGGGEE,BCCFFA6EFG8FCFF@FCFCF,CFGGGGGEF9F,:?EFCGGGGFGGF?F5EFGGFGFACA?F,C=,<E9A9<@FGC@C@DF,,5AF,CD,38>F,:8CFG+C<B=EFCGGG7BF*,,36*@E>CE5,>>CBE:;C9:6C<:=:/=::>75=5:E?EEEFCC*)=:**+;).>DF<CDD)753C)17).97097:4DC6//*0*8))(-)0.7)87)7;(0<2
@M04650:207:000000000-C238N:1:1101:20472:15171 1:N:0:19
ACTCCTACGGGAGGCAGCAGTAGGGAATCTTCCACAATGGACGAAAGTCTGATGGAGCAACGCCGCGTGAGTGATGAAGGTTTTCGGATCGTAAAACTCTGTTTCGAGGGAAGAACAAGTATGAGAGTAACTGCTCATACCTTGACGGTACCTCGTTAGAAAGCCACGGCTAACTACGTGCCAGCAGCCGCGGTAATACGTAGGTGGCATGCGTTGTCCGGAATTATTGGGCGTAAAGCGCGCGCAGGCGGCCTTCTAAGTCTGATGTGAAAGCCCACGGCTTCACCGTGGA
+
FGGGGGGGGGGGGGGGGGGGG@<FGGGGFGGC<,CFGGGGEFGC6FG6EGGGC,,CFG7FFG7FGGGGG:6,CFGGG9FG=,:DF>F?C7,:4BFFGG<,5FG,5:?8FGDFC,B,<=,B5@,,5,BFC,,,:,8E<FDG@DD,CF+:>>+<<=CDDFGG9AGFGFG7+>>*,373D>B<>D96:1D22*:*:*44?EGGG98:?CCF6+:+5/=EE>78E**=<CFG+785>*759:655C))1)9)8)/CD39F=997E6D7@*:<F7B9=45>??3>837)99*(()0(
@M04650:207:000000000-C238N:1:1101:27658:15202 1:N:0:19
ACTCCTACGGGAGGCAGCAGTGGGGAATATTGCACAATGGGGGGAACCCTGATGCAGCCATGCCGCGTGAATGAAGAAGGCCTTCGGGTTGTAAAGTTCTTTCGGTGATGAGGAAAGCTTGGGTGTTAATAGCACTTTAGTTTGACGTTAGTTACAGAAGAAGCACCGGCTAACTCCGTGCCAGCAGCCGCGGTAATACGGAGGGTGCAAGCGTTAATCGGAATGACTGGGCGTAAAGGGCACGCAGGCGGTGACTTAAGTGGGATGTGAAAGCCCTGGGCTTAACCTAGGAAT
+
EGFCGGGGEGGGGEGGGGFFFGGGG;7FDGFGGGGGDFGGGGGDCCFFEGGFFGGGGBFGGFD8FEGC@FGFGFFGGGGGGFGGGGGGGGG:F9AFGGGGGGGGGGC<FGGGFCGGGGEEFE@:CFGGCFGGCFF@FFFGGGFGGGGGGGGGGGGGGFF@FGGGGGFG@EEEGEFFGGGFGGGGGGGGGGGGGGGGGGFFGDCGEGDGGGGGGA?CCGGGGGCFG??FFFG5BCD75FFGDCDEG)9<@CDDGGCBFFFFGF4CFCDF?47=F)7<:?GFF?GF?FFFFF@?2.
@M04650:207:000000000-C238N:1:1101:12378:15218 1:N:0:19
ACTCCTACGGGAGGCAGCAGTAGGGAATCTTCCACAATGGACGAAAGTCTGATGGAGCAACGCCGCGTGAGCGAAGAAGGTTTTCGGATCGTAAAGCTCTGTTGTGAGGGAAGAACAAGTACAGGAGTAACTGTCTGTACCTTGACGGTACCTCATTAGAAAGCCACGGCTAACTACGTGCCAGCAGCCGCGGTAATACGTAGGTGGCAAGCGTTGTCCGGAATTATTGGGCGTAAAGCGCGCGCAGGCGGCCTTTTAAGTCTGATGGGAAAGCCCACGGCTTAACCGTGGA
+
GGGGGGGGGGGGGGGGGGGGGGGGGGGGGGGGGGGGFGGCGGGGGGGGGFGGGGGGGGGGGGGGGGGGGGGFFGGGGGGGGGGGGGGGGGGGGGGGGGGGGGGGFGGGGGGGGGGGGGGGGFGGGGGGGGGDFGGGGGGGGGGGGGGGGGGGGGGFGFCFGGGGGGGGGGGGGGFFG83@BFGGGGGCFGGECGGGGGGGGFFGCFEFGGGGGGGGGGGGDD5*<EGGGGC55CDGFD45<C>@CDCD@GGGGCGF4@68+1:CFGC)5?FFFFF>??GEFFG:*9=9?FF:
@M04650:207:000000000-C238N:1:1101:25820:15219 1:N:0:19
ACTCCTACGGGAGGCAGCAGTAGGGAATCATCCACAATGGACGAAAGTCTGATGGTGCAACGCCGCGTGAGCGAAGAAGGTTTTCGGATCGTAAAGCTCTGTTATGAGGGAAGAACAAGTACAAGAGTAACTGCTTGTACCTTGACGGTACCTCATTAGAAAGCCACGGCTAACTACGTGCCAGCAGCCGCGGTAATACGTAGGTGGCAAGCGTTGTCCGGAATTATTGGGCGTAAAGCGCGCGCAGGCGGCCTTTTAAGTCTGATGTGAAAGCCCACGGCTTAACCGTGGA
+
GGGGGGGGGEEFGGGEGGGGGGGGGGGGGGGGFGGGGFGGGGGG>GGFGGGGGGGGGGGGGGGGGGGGGGGGGGGGGGGGGGDFGGGEFGGGGGGGGGGGFGGGGGGGGEGGDGGGGGGGGGGGGGAFEGGFGGGGGGGGGGGGGGGEGGGGGGGGGDFFFGGGFGGGECEGGFGGGGGGGGGGGGGF7EGCEGGGGGGGGGFGGGGGGGGGDEEGGGFDCDEFFGEGFDFFEGG*97FGFGDFGGDCDDGGGD*9FFFFF?FF?C:6*1@B4?FF?BC7>0)9@FFFBFFB
@M04650:207:000000000-C238N:1:1101:5991:15261 1:N:0:19
ACTCCTACGGGAGGCAGCAGTAGGGAATCTTCCACAATGGACGAAAGTCTGATGGAGCAACGCCGCGTGAGTGATGAAGGTTTTCGGATCGTAAAACTCTGTTGCGAGGGAAGAACAAGTATGAGAGTAACTGCTCGTACCTTGACGGTACCTCGTTAGAAAGCCACGGCTAACTACGTGCCAGCAGCCGCGGTAATACGTAGGTGGCAAGCGTTGTCCGGAATTATTGGGCGTACAGCGCGCGCAGGCGGCCTTTTAAGGCTGATGAGAAAGCCGACGGATTAAACGTGGA
+
@EFFFFGFEGEGGD7FCCFACFDACEC<FDFF,ECCCFEFCFGGFDC<C<ECEFDFF<FF8CFGGDG:@CECFGFFFFFFEE?FF7=?,4?=FFDFFGG<EEDFF+@FE:CFEGGEF?FFF<EDFFGGFG<,:>,5=F:FFGGGGGGGFGGGDGE<>7FGFC:7DFEFD@F*<@DCFD<<:CFFGG2D>8EGGBEEGF95E9;EGEEFGFF5E/8?*219:C55+<CC9*/1.>7*>>6D)7)89D<DED3/9<66?F?=+)*157:))9@FF)7)-3<D)3C?=*7<1533
@M04650:207:000000000-C238N:1:1101:16673:15275 1:N:0:19
ACTCCTACGGGAGGCAGCAGTAGGGAATCTTCCACAATGGACGAAAGTCTGATGGAGCAACGCCGCGTGAACGATGAAGGTCTTAGGATCGTAAAGTTCTGTTATCAGGGAAGAACAAGTATTGGAGTAACTGCCAGTACCTTGACGGTACCTGACCAGAAAGCCACGGCTAACTACGTGCCAGCAGCCGCGGTAATACGTAGGTGGCAAGCGTTGTCCGGAATTATTGGGCGTAAAGCGCGCGCAGGCGGTTTCTTAAGTCTGATGTGAAATCTCGTGGCTCAACCACGAACG
+
GGGGGGGGGGGGGGGGGGGGGGGGGGGGGGGGGGGGGGGGGGGGGGGGGGGGGGGGGGGGGGGGGGGGGGGGGGGGGGGGGGGGGGGGGGGGGGGGGGGGGGGGGGGGGGGGGGGGGGGFGGGGGGGGGGGGGGGGGGGGGGGGGGGGGGFGGFFGGGGGGGGGGGGGGGGGGGGGGGCFGGGG@:FGGGGGGGC>FGGGFGGGGGGGGGGGGGGGCDFD:DECGGCEGGGGFGGGGGFGFGFFGGCCFGGCDCF?FFFBCFFGFCFFFFBFFFFF<1<>:0C=FFF?FD:;BB
@M04650:207:000000000-C238N:1:1101:8855:15296 1:N:0:19
ACTCCTACGGGAGGCAGCAGTAGGGAATCTTCCACAATGGACGAAAGTCTGATGGAGCAACGCCGCGTGAGTGATGAAGGTTTTCGGATCGTAAAACTCTGTTGCGCGGGAAGAACAAGTACGAGAGTAACTGCTCGTACCTTGACGGTACCTCGTTAGAAAGCCACGGCTAACTACGTGCCAGCAGCCTCGGTAATCCGTAGGTGCCAAGCGTTGTCCGGAATGATTGGGCGTAACGCGCGCGCAGGCGGCCTTTTAAGTCTGATGTGAAAGCCCACGCCTTAACCGTGGA
+
DGFGGGGGGGGGGGFCCCF<CED,;CEF9FGEFGGGFFGGGGCG:FEGGFGFGEFDFDCGGGCEECGFDEEGFGGACEFFGGGGGG@:FCFAFAGGGGGAE@<A<=+@C@CCECE<<FCFE?FE7>6DAB,3,,8C7F@FE99,@F7:F+@F,>:@FCF9BC>F7,>*7*58BE;;CCGGGGF,;82=E,*11=@>?22838:8>B2*+<***2=***0**1*:++39E**2.:5***755CF:DD3CB)9DCD***9/=?*20@**680=//7)<::))04D4*/97:4.-
@M04650:207:000000000-C238N:1:1101:29173:15349 1:N:0:19
ACTCCTACGGGAGGCAGCAGTAGGGAATCTTCCACAATGGACGAAAGTCTGATGGAGCAACGCCGCGTGAGTGATGAAGGTTTTCGGATCGTAAAACTCTGTTGCGAGGGAAGAACAAGTACGAGAGTAACTGCTCGTACCTTGACGGTACCTCGTTAGAAAGCCACGGCTAACTACGTGCCAGCAGCCGCGGTAATACGTAGGTGGCAAGCGTTGTCCGGAATTATTGGGCGTAAAGCGCGCGCAGGCGGCCTTTTAAGTCTGATGTGAAAGCCCACGGCTTAACCGTGGA
+
GGGGGGGGGGGGGGGGGGGGGGGGGGGGGGGGGGGGGGGGGGGGGGGGGGGGGGGGGGGGGGGGGGGGGGGGGGGGGGGGGGGGGGGGGGGGGGGGGGGGGGGGGGGGGGGGGGGGGGGGGGGGGGGGGGGGGGGGEGGGGGGGGGDGGGGGGGGGGGGGGGGGGGGEGGGGGGGGGGGGGGGGGGGGGGGGGGEGGGGCBEGGGGGGGGFFGGGGGDFGGDGGGGGGGGGGFGGDF>FGFGFFG3CDFGGGGGGFFFFFFFGGFFGFFFFF=FFFFFGFFFGFFFFF?FB?
@M04650:207:000000000-C238N:1:1101:19270:15351 1:N:0:19
ACTCCTACGGGAGGCAGCAGTAGGGAATCTTCCACAATGGACGAAAGTCTGATGGAGCAACGCCGCGTGAGTGATGAAGGTTTTCGGATCGTAAAACTCTGTTGCGAGGGAAGAACAAGTATGAGAGTAACTGCTCATACCTTGACGGTACCTCGTTAGAAAGCCACGGCTAACTACGTGCCAGCAGCCGCGGTAATACGTAGGTGGCAAGCGTTGTCCGGAATTATTGGGCGTAAAGCGCGCGCAGGCGGCCTTTTAAGTCTGATGTGAAAGCCCACGGCTTAACCGTGGA
+
GGGGGGGGGGGGGGGGGGGGGGGGGGGGGGGGGGGGGGGGGGGGGGGGGGGGGGGGGGGGGGGGGGGGGGGGGGGGGGGGGGGGGGGGGGGGGGGGGGGGGGFGGGGGGGGGGGGGGGGGGGGGGGGGGGGGGGGGGGGGGGGGGGGGGGGGGGGGGGGGGGGGGGGGGGGGGGGGGGGGGGGGGGGGGGGGGGDGGGGGGGGGGGGGGGGGGGGGGGGGEGGGGGGGGFGGFGGGGF?C>DFFGGGGFGGDGGGBFFFFGFGFFGGFFFFFF?FFFBGEFFGFFFFF05BB
@M04650:207:000000000-C238N:1:1101:7655:15352 1:N:0:19
ACTCCTACGGGAGGCAGCAGTAGGGAATCTTCCACAATGGACGAAAGTCTGACGGAGCAACGCCGCGTGAGTGAAGAAGGTTTTCGGATCGTAAAGCTCTGTTGTTAGGGAAGAATAGTTAAGGGAGTAACTGCCCTTGATGTGACGGTACCTAACCAGAAAGCCACGGCTAACTACGTGCCAGCAGCCGCGGTAATACGTAGGTGGCAAGCGTTGTCCGGAATTATTGGGCGTAAAGCGCGCGCAGGCGGTCTTTTAAGTCTGATGTGAAAGCCCCCGGCTCAACCGGGGAGG
+
GGGGGGGGGGGFFGGGGGGGGGGGGGGGFGGGGGGGGGGGGGGGEGGGGGGGGGGEGGGGGGGGGGGGFGGGGGGGGFGGFGGGGGGGGGGGGGFGGGGGGGGGGGGGGGGGGGGGGGGGGGGGGGDEFG9DGFCFGGGGGGGGGGGGDFFGGGGGGGGGGGFGGGGGGGGDGGGFCEFGGECCFGFECEGGGGGGG;FGGGFGFG5CFCFFEGEEEGGG58=5+<CC?CCGFGG5CFFGEGF>GGGGEGGDDDGF=*9*36DFF7C>F*16=4.530CB>9D6*.89>>BF0;
@M04650:207:000000000-C238N:1:1101:13254:15361 1:N:0:19
ACTCCTACGGGAGGCAGCAGTAGGGAATCTTCCACAATGGACGAAAGTCTGATGGAGCAACGCCGCGTGAGTGATGAAGGTTTTCGGATCGTAAAACTCTGTTGCGAGGGAAGAACAAGTACGAGAGTAACTGCTCGTACCTTGACGGTACCTCGTTAGAAAGCCACGGCTAACTACGTGCCAGCAGCCGCGGTAATACGTAGGTGGCAAGCGTTGTCCGGAATTATTGGGCGTAAAGCGCGCGCAGGCGGCCTTTTAAGTCTGATGTGAAAGCCCACGGCTTAACCGTGGA
+
GGGGGGGGGGGGGGGGGGGGGGGGGGGGGGGGGGGGGGGGGGGGGGGGGGGGGGGGGGGGGGGGGGGGGGGGGGGGGGGGGGGGGGGGGGGGGGGGGGGGGGGGGGGGGGGGGGGGGGGGGGGGGGGGGGGGGGGGGGGGGGGGGGGGGGGGGGGGGGGGGGGGGGGGGGGGGGGGGGGGGGGGGGGGGGGGGGGGGGGGGGGGDCFFGGGGGGGGGGGGGCGGGGGGFGGGEGGGGGFGFGFFG:DDFGGGD3F?BF?FGFF>6DGFFFFF?FFF:FDFFFGFFFFFFFFF
@M04650:207:000000000-C238N:1:1101:3989:15361 1:N:0:19
ACTCCTACGGGAGGCAGCAGTAGGGAATCTTCCGCAATGGACGCAAGTCTGACGGAGCAACGCCGCGTGTGTGATGAAGGATTTCGGTTCGTAAAGCACTGTTGTTAAGGAAGAATAGTAATAAGAGTAACTGTTTATTACGTGACGGTACTTAACCAGAAAGCCACGGCTAACTACGTGCCAGCAGCCGCGGTAATACGTAGGTGGCAAGCGTTATCCGGAATTATTGGGCGTAAAGCGCGCGTAGGCGGCAAGATTAGTCTGATGTGAAAGCCCCCGGCTCAACCGGGGAGG
+
GGGGGGGGGGGGGGGGGGGGGGGGGGGGGGGGGFGGGGGGGGGGGGGGGGGGGGGGGGGGFFECFGGGGEGGGGGGGGGGFCCGCGGGGGGGGGGGGGGGGGGGCGFFFFFFFGFGGGGGGGGGGGGGGGGGF<AFCGGGGFGCGFGGGGCFCG<BDFEGGGGGGGGGGDEE7FGGGGGGGGGGFGGGFGGGGEE5CFFGGGFGFGC=FF7*=EEGGGGCGD8=F7EGCFGGDGGGGF65593093974<C)9C9)9@BFGBCC*:>)18FFFF5<(4DD5(9FFFF9;5>32B
@M04650:207:000000000-C238N:1:1101:27834:15364 1:N:0:19
ACTCCTACGGGAGGCAGCAGTAGGGAATCTTCCACAATGGACGAAAGTCTGATGGAGCAACGCCGCGTGAGTGATGAAGGTTTTCGGATCGTAAAACTCTGTTGCGAGGGAAGAACAAGTACGAGAGTAACTGCTCGTACCTTGACGGTACCTCGTTAGAAAGCCACGGCTAACTACGTGCCAGCAGCCGCGGTAATACGTAGGTGGCAAGCGTTGTCCGGAATTATTGGGCGTAAAGCGCGCGCAGGCGGCCTTTTAAGTCTGATGTGAAAGCCCACGGCTTAACCGTGGA
+
GGGGGGGGGGGGGGGGGGGGGGGGGGGGGGGGGGGGGGGGGGGGGGGGGGGGGGGGGGGGGGGGGGGGGDGGGGGGGGGGGGGGGGEGGGGGGGGGGGGGGGGGGGGGGGGGGGGGGGGGGGGGGGGGGGGGGGGGGGGGGGGGGGGGGGGGFGGGGGGGGGGGGGGGGGGGGGGGGGGGGGGGGGGGGGGGGGGGGGGGFFGGGGGGGGGGGGGDEGGGGGGGGGGGGCGGFGGGGGFGFDFFGGGGFDGGCDC=BFFFEFGGFFGFFF?=*8@FF?GFF>DF???64>B?
@M04650:207:000000000-C238N:1:1101:28116:15402 1:N:0:19
ACTCCTACGGGAGGCAGCAGTAGGGAATCTTCCACAATGGACGAAAGTCTGATGGAGCAACGCCGCGTGAGTGATGAAGGTTTTCGGATCGTAAAACTCTGTTGCGAGGGAAGAACAAGTACGAGAGTAACTGCTCGTACCTTGACGGTACCTCGTTAGAAAGCCACGGCTAACTACGTGCCAGCAGCCGCGGTAATACGTAGGTGGCAAGCGTTGTCCGGAATTATTGGGCGTAAAGCGCGCGCAGGCGGCCTTTTAAGTCTGATGTGAAAGCCCACGGCTTAACCGTGGA
+
GGGGGGGGGGGGGGGGGGGGGGGGGGGGGGGGGGGGGGGGGGGGGGGGGGGGGGGGGGGGGGGGGGGGGGGGFGGGGFGGGGGGGGGGGGGGGGGGGGFGGGGGGE>FFFGGGGGGGGGGGGGDGGGGGGGGGDFGGGGGGGGGGGGGGGGGGGGFGGGGDGGGGGGGGGGGGGGGGGGGGGGGGGGFGGGGGGGGGFGGGGGGEFGGGGGGGCEGGGGGCGGFGFGFFFGGFGCGGGBDFG:DGGCDBDGDGGGBFFFFEFG7@FGFFFFFFFFF?BGFEFC?F??(,<@B
@M04650:207:000000000-C238N:1:1101:3480:15409 1:N:0:19
ACTCCTACGGGAGGCAGCAGTAGGGAATCTTCCACAATGGACGAAAGTCTGATGGAGCAACGCAGCGTGAGTGATGAAGGTTTTCGGATCGTAAAACTCTGTTGCGAGGGAAGAACAAGTACGAGAGTAACTGCTCGTACCTTGACGGTACCTCGTTAGAAAGCCACGGCTAACTACGTGCCAGCAGCCGCGGTAATACGTAGGTGGCAAGCGTTGTCCGGAATTATTGGGCGTAAAGCGCGCGCAGGCGGTTTCTTAAGTCTGATGTGAAATCTCGTGGCTCAACCACGAACG
+
GGGGGGGGGGGGGGGGGGGGGGGGGGGGGGGGGGGGGGGGGGGG7FGFGGGGFFGGGGGGGGC+CFGGGGCCFGFGGGGGGGGG,@FGEGGFGFGGGFFEFGCFECDEGGGFGFGDGGGGGGGCEEGGGFG<FGGGGGDF@FGGGGEGGGDF<AF><FGFAFGFDFF:FGGGCFGGGGGGCFGFGGGGGCEGGCEGGCFGGEFG9EGCCC>5C=*?:7CD:DC5CFGFDGFC@ED:CCFGFDDFGGDC@GGD3CF=697@C6>CF>06=FFFF=FFF?G>>0C7?FFB6>:919
@M04650:207:000000000-C238N:1:1101:19287:15415 1:N:0:19
ACTCCTACGGGAGGCAGCAGTAGGGAATCTTCCGCAATGGACGAAAGTCTGACGGAGCAACGCCGCGTGAACGATGAAGGTCTTAGGATCGTAAAGTTCTGTTATCAGGGAAGAACAAGTACTGGAGTAACTGCCAGTACCTTGACGGTACCTGACCAGAAAGCCACGGCTAACTACGTGCCAGCAGCCGCGGTAATACGTAGGTGGCAAGCGTTGTCCGGAATTATTGGGCGTAAAGCGCGCGCAGGCGGTTTCTTAAGTCTGATGTGAAATCTCGTGGCTCAACCACGAACG
+
GGGGGGGGGGGGGGGGGGGGGGGGGGGGGGGGGGGGGGGGGGGGGGGGGGGGGGGGGGGGGGGGGGGGGGGGGGGGGGGGGGGGGGGGGGGGGGGGGGGGGGGGGGGGGGGGGGGGGGGGGGGGGGGGGGGGGGGGGGGGGGGGGGGGGGGGGGGGGGGGGGGGGGGGGGGGGGGGGGGGGGGGGGGGGGGGGGGGGGGGGFGGGGGGGGGGGGGGGGGGGGGGGGGGGGGGFGDGGGFGFGFFGGGGFGGDDDGFFFFFGFGGFGGFFFFFFFFFF?GFFFGFFFFFFFE9F;
@M04650:207:000000000-C238N:1:1101:18808:15442 1:N:0:19
ACTCCTACGGGAGGCAGCAGTAGGGAATCTTCCGCAATGGACGAAAGTCTGACGGAGCAACGCCGCGTGAACGATGAAGGTCTTAGGATCGTAAAGTTCTGTTATCAGGGAAGAACAAGTATTGGAGTAACTGCCAGTACCTTGACGGTACCTGACCAGAAAGCCACGGCTAACTACGTGCCAGCAGCCGCGGTAATACGTAGGTGGCAAGCGTTGTCCGGAATTATTGGGCGTAAAGCGCGCGCAGGCGGTTTCTTAAGTCTGATGTGAAATCTCGTGGCTCAACCACGAACG
+
GGGGGGGGGGGGGGGGGGGGGGGGGGGGGGGGGGGGGGGGGGGGGGGGGGGGGGGGGGGGGGGGGGGGGGGGGGGGGGGGGGGGGGGGGGGGGGGGGGGGGGGGGGGGGGGGGGGGGGGGGGGGGGGGGGGGGGGGGGGGGGGGGGGGGGGGGGGGGGGGGGGGGGGGGGGGGGGGGGGGGGGGGGGGGGGGGGGGGGGGGGGGFGGGGGGGGGGGGGGGGGGGGGGGGGGGFGGGGGFGFGFFGGGGFGGDDCCFFFFFGFGGFFGFFFFFFFFF??FFFFGFFFFF0<B9>>
@M04650:207:000000000-C238N:1:1101:28315:15454 1:N:0:19
ACTCCTACGGGAGGCAGCAGTAGGGAATCTTCCACAATGGACGAAAGTCTGATGGAGCAACGCCGCGTGAGTGATGAAGGTTTTCGGATCGTAAAACTCTGTTGCGAGGGAAGAACAAGTACGAGAGTAACTGCTCGTACCTTGACGGTACCTCGTTAGAAAGCCACGGCTAACTACGTGCCAGCAGCCGCGGTAATACGTAGGTGGCAAGCGTTGTCCGGAATTATTGGGCGTAAAGCGCGCGCAGGCGGCCTTTTAAGTCTGATGTGAAAGCCCACGGCTTAACCGTGGA
+
GGGGGGGGGGGEGGEDGGGGFFFGEDGGGGGFGGGGFFGFCCFFFGCGGC<EFGD,CCFEFGGGGDEFE@FGGDGGFEEGGGGGGGDGEFDGGFBFGFF,?EF9FG+@FG>FGGGGGGFFAFE@EGGGGF<?FFFDFCEFEGAFCFCFEG@A,@F+@BCEFGGG8FFGGDFEFGGG7CGCF8?FGF,8BECG5CG>?+2C9BFCFGCFGGCFECCECDFDE*1A8CFFFFGC:=5E<FF339>BDGDD@C)7<C4*9@FF<8:>BGG<?*909FF>:1DF>>568@*7?5)-
@M04650:207:000000000-C238N:1:1101:22033:15459 1:N:0:19
ACTCCTACGGGAGGCAGCAGTAGGGAATCTTCCACAATGGACGAAAGTCTGATGGAGCAACGCCGCGTGAGTGATGAAGGTTTTCGGATCGTAAAACTCTGTTGCGAGGGAAGAACAAGTACGAGAGTAACTGCTCGTACCTTGACGGTACCTCGTTAGAAAGCCACGGCTAACTACGTGCCAGCAGCCGCGGTAATACGTAGGTGGCAAGCGTTGTCCGGAATTATTGGGCGTAAAGCGCGCGCAGGCGGCCTTTTAAGTCTGATGTGAAAGCCCACGGCTTAACCGTGGA
+
GGGGGGGGGGGGGGGGGGGGGGGGGGGGGGGGGGGGGGGGGGGGGGGGGGGGGGGGGGGGGGGGGGGGGGGGGGGGGGGGEGGGGGGGGGGGGGGGGGGGGGGGGGGGGGGGGGGGGGGGGGGGGGGGGGGGGGGGGGGGGGGGGGGGGGGGGGGGGGGGGGGGGGGGGGGGGGGGGGGGGGGGGGGGGGGGGGGGGGGGGGGGGGGGGGGGGGGGGGGGGGGGGGGGGGGGBGGGGGFGFGFFGGGDDCDGGD<FFFFFGFFFFGGFFFFFFF:@<:D@BFGFFF42,>>1
@M04650:207:000000000-C238N:1:1101:26657:15509 1:N:0:19
ACTCCTACGGGAGGCAGCAGTAGGGAATCTTCCACAATGGACGAAAGTCTGATGGAGCAACGCCGCGTGAGTGATGAAGGTTTTCGGATCGTAAAACTCTGTTGCGAGGGAAGAACAAGTACGAGAGTAACTGCTCGTACCTTGACGGTACCTCGTTAGAAAGCCACGGCTAACTACGTGCCAGCAGCCGCGGTAATACGTAGGTGGCAAGCGTTGTCCGGAATTATTGGGCGTAAAGCGCGCGCAGGCGGCCTCTTAAGTCTGATGTGAAAGCCCACGGCTTAACCGTGGATG
+
GGGGGGGGGGGGGGGGGGGGGGGGGGGGGGGDFGGGGGGGFGGGGGGEFGGGGGCGGGEGGGGGGGGGGEGEGGGGGAFF,:CFGGGCF>FGGGGGGFGGGGDAEGGGGGG=FGGGFGGG,BC=FGGGFGDGGGEG@G=FFGGAD>:FEE+F,,C3+>CFFGGFGGGCFEC@FFCGGD,<CF,>:8B8C:CGGC@EBC9B9:CE@CGFCFFFEGCEC:C3C/8*800<+9C:<E3ED>*))10079<C><DD7**0*/*9<*::4>FFF4=@F4.),8DEF>3?*94,-)7:)5
@M04650:207:000000000-C238N:1:1101:28017:15520 1:N:0:19
ACTCCTACGGGAGGCAGCAGTAGGGAATCTTCCACAATGGACGAAAGTCTGATGGAGCAACGCCGCGTGAGTGATGAAGGTTTTCGGATCGTAAAACTCTGTTGCGAGGGAAGAACAAGTACGAGAGTAACTGCTCGTACCTTGACGGTACCTCGTTAGAAAGCCACGGCTAACTACGTGCCAGCAGCCGCGGTAATACGTAGGTGGCAAGCGTTGTCCGGAATTATTGGGCGTAAAGCGCGCGCAGGCGGCCTTTTAAGTCTGATGTGAAAGCCCACGGCTTAACCGTGGA
+
GGGGGGGGGGGGGGGGGGGGGGGGGGGGGGGGGGGGGGGGGGGGGGGGGGGGGGGGGGGGGGGGGGGGCFGGGGGGGGGGFGGGGGGGGGGGGGGGGGGGGGGGGGGGGGGGGGGGGGGGGGGGGGGGGGGGGGGGGGGGGGGGGGGGGGGGGGGGGGGGGGGGGGGGGGGGGGGGGGGGGGGGGGGGGGGGDEGGGGFGCGGGGGGGGGGGGGGGGGGGEDGFCFGGGGFFEGGGGGFGB3>>CGGDEGGDG3C4BF:=EFGGF7:<F66=F4)7:6DBBFGFFFF>BFEB
@M04650:207:000000000-C238N:1:1101:19910:15522 1:N:0:19
ACTCCTACGGGAGGCAGCAGTAGGGAATCTTCCGCAATGGACGAAAGTCTGACGGAGCAACGCCGCGTGTGTGATGAAGGATTTCGGTTCGTAAAGCACTGTTGTTAAGGAAGAATAGTAATAAGAGTCACTGCTTATTATGTGACGGTACTTAACCAGAAAGCCACGGCTAACTACGTGCCAGCAGCTGCGGTAATACGTAGGTGGCAAGCGTTCTCCGGAATTATTGGGTGTAAAGCGCGCGTAGGCGCCAAGAGTAGCCTGCTGTGAAAGCCCGCGGCTCAACTGAGGA
+
E@@@EFFFGG@FG:FCC,CEGCAFDC<E@EECFC76@B@F<FCEEEF@E<EFA:F::@<,CFG:FGFGGGFC<<5FGGGFFDE,<FC4BC7FC<<,B,4?FF,AEAF?EFFF<B@E?<FF9FBA,B<5FFGGF9??DFCCD,@DAF++>B+C<,D93C:<F7FG::8+CC*>BBE,D*6384>8*,,>,2,>*>*=BF;*CC,169>CFG*2*2**1;+:*/**>1<@EC5*2C7:D**/7D>>75)>67)5))*))1=6+*0*)*2:7FB=4?>5107)),5*97*4)0),
@M04650:207:000000000-C238N:1:1101:16943:15579 1:N:0:19
ACTCCTACGGGAGGCAGCAGTAGGGAATCTTCCACAATGGACGAAAGTCTGATGGAGCAACGCCGCGTGAGTGATGAAGGTTTTCGGATCGTAAAACTCTGTTGCGAGGGAAGAACAAGTACGAGAGTAACTGCTCGTACCTTGACGGTACCTCGTTAGAAAGCCACGGCTAACTACGTGCCAGCAGCCGCGGTAATACGTAGGTGGCAAGCGTTGTCCGGAATTATTGGGCGTAAAGCGCGCGCAGGCGGCCTTTTAAGTCTGATGTGAAAGCCCACGGCTTAACCGTGGA
+
GGGGGGGGGGGGGGGGGGGGGGGGGGGGGGGGGGGGGGGGGGGGGDGGGGGGGGGGGGGGGGGGGGGGGGGFGGGGGGGGGGGGGGGGGGGGGGGGGGGGGGGGGGGGGGGGGGGGGGGGGGGGGGGGGGGGGGGGGGGGGGGFGGGGGGGGGGGGGGGGGGGGGGGGGGGGGGGGGGGGGGGGGGGGGGGGGGGGGGGGFBFGGGGGGGGGGGGGGGGGG3*:FGGGGGGGFGGGGGFGFGFFGGGGFDGDGG4FFF?=9=GGFDGFFFFFFFFFFFGFFFGFFF4>?@E:
@M04650:207:000000000-C238N:1:1101:26250:15586 1:N:0:19
ACTCCTACGGGAGGCAGCAGTAGGGAATCTTCCACAATGGACGAAAGTCTGATGGAGCAACGCCGCGTGAGTGATGAAGGTTTTCGGATCGTAAAACTCTGTTGCGAGGGAAGAACAAGTACGAGAGTAACTGCTCGTACCTTGACGGTACCTCGTTAGAAAGCCACGGCTAACTACGTGCCAGCAGCCGCGGTAATACGTAGGTGGCAAGCGTTGTCCGGAATTATTGGGCGTAAAGCGCGCGCAGGCGGCCTTTTAAGTCTGATGTGAAAGCCCACGGCTTAACCGTGGA
+
GGGGGGGGGGGGGGGGGGGGGGGGGGGGGGGFGGGGGGGFGGGGGGGGGGGGGGGGGGFFFFGGGGGGGGGGGGGGGFGDEEFGGGGGGCGGGGGFFGGGGGGDAC:CGEGGEFGGGGGGFGG@EEGGFGGGFGGGGGGGGGGGFEGGGGGGGAFFG?FFGGGGGGGDGGGDGGGGGDGGGGFCFGEFGGG8CGDEGGGGGGG7FGGGGGCEGGGCE7CCC55CEGGG?F5=5CDGCCBDDCEBD)5>BC3>C5<F??)=<87:*>>>=49*9F5>22D376DFFFF;6F>0
@M04650:207:000000000-C238N:1:1101:15651:15626 1:N:0:19
ACTCCTACGGGAGGCAGCAGGAGGGAATCTTCCACAATGGACGAAAGTCTGATGGAGCAACGCCGCGTGAGTGATGAAGGTTTTCGGATCGTAAAACTCTGTTGCGAGGGAAGAACAAGTACGAGAGTAACTGCTCGTACCTTGACGGTACCTCGTTAGAAAGCCACGGCTAACTACGTGCCAGCAGCCGCGGTAATACGTAGGTGGCAAGCGTTGTCCGGAATTATTGGGCGTAAAGCGCGCGCAGGCGGCCTTTTAAGTCTGATGTGAAAGCCCACGGCTTAACCGCGGA
+
GCFGFFFGGGGGGGFGGGGG-CFDDGGGGA<C<CFFFGGFGGFFGGGFGFDFEGGGG8FGGGCBF@FFGGGFGFGGGGGGFGFGGFGGGEGFFGGGGGFGGGFFFEGGGGDFGGFGGGGFGFGGGGGGGGFDGGGGGCEGFFFFFFGGGGGCCFG<DFEFGGGFFGGGGGGGGGGGCEGGFCCGGGGC=8=GG:CCGGF>BECGFGGGFCFFEGC*::FD5C8:+<E:EFFGF5<EDFFDFDDEGDC3><CDD9C47?@BC6CFFDF)*=@?F4.8:(CD:1D;@6*3(8>(
@M04650:207:000000000-C238N:1:1101:24533:15629 1:N:0:19
ACTCCTACGGGAGGCAGCAGTAGGGAATCTTCCACAATGGACGAAAGTCTGATGGAGCAACGCCGCGTGAGTGATGAAGGTTTTCGGATCGTAAAACTCTGTTGCGAGGGAAGAACAAGTACGAGAGTAACTGCTCGTACCTTGACGGTACCTCGTTAGAAAGCCACGGCTAACTACGTGCCAGCAGCCGCGGTAATACGTAGGTGGCAAGCGTTGTCCGGAATTATTGGGCGTAAAGCGCGCGCAGGCGGCCTTTTAAGTCTGATGTGAAAGCCCACGGCTTAACCGTGGA
+
GGGGGGGGGGGGGGGGGGGGGGGGGGGGGGGGGGGGGGGGGGGGGGGFGGGGGGGGGGGGGGGGGGGGGGGGGGGGGGGGGGGGGGGGGGGGGGGGGGGGGGGGGGGGGGGGGGGGGGGGGGGGGGGGGGGGFFDGDGGGGGGGGGGGGGGGGGGFGGGGGGGGGGGGGGGDGGGGGGGGGGGGGGGGGGGGGGCEGFGFFGGGGGGGGFGGGGGCCGGDGG5:FCFEFFFGFGGGGGFGDCE>D7<DEGGGCC9F?FFFGFGF*:CD?BFFFFFF62CDE9DF=4=1(8>1
@M04650:207:000000000-C238N:1:1101:27816:15650 1:N:0:19
ACTCCTACGGGAGGCAGCAGTAGGGAATCTTCCACAATGGACGAAAGTCTGATGGAGCAACGCCGCGTGAGTGATGAAGGTCTTAGGATCGTAAAACTCTGTTGTTAGGGAAGAACAAATTTGTTAGTAACTGAACAAGTCTTGACGGTACCTAACCAGAAAGCCACGGCTAACTACGTGCCAGCAGCCGCGGTAATACGTAGGTGGCAAGCGTTATCCGGAATTATTGGGCGTAAAGCGCGCGCAGGCGGCCTTTTAAGTCTGATGTGAAAGCCCACGGCTTAACCGTGGA
+
GGGGGGGGGGGGGGGGGGGGGGGGGGGGGGGGGGGGGGGGGGGGGDGGGGGGGGGGGGGGGGGGGGGEGGGGGGGGGGGGGGGGGGGGGGGGGGGGGGGGGGGGGGGGGGGGGFGGGGGGGGGEFGGGGGGGGGGGGGFGGGGGGGGGGGGGGGGGGGGGGGGGFGGGGGGGGGGGGGGGGGGGGGGGGGGGGGGGGGGGGGGGEGGGGGGGGGGGGFGGGGGGGGGG?FGGFGGEGGFGBG>DGGGGFGGGGGGFFFFFGF7CFGGFFFFFFFFFFFGFB>GF@FFF:FFF
@M04650:207:000000000-C238N:1:1101:20900:15650 1:N:0:19
ACTCCTACGGGAGGCAGCAGTGGGGAATATTGCACAATGGGGGAAACCCTGATGCAGCAACGCCGCGTGAGTGATGACGGTCTTCGGATTGTAAAGCTCTGTCTTTAGGGACGATAATGACGGTACCTAAGGAGGAAGCCACGGCTAACTACGTGCCAGCAGCCGCGGTAATACGTAGGTGGCAAGCGTTGTCCGGAATTATTGGGCGTAAAGCGCGCGCAGGCGGCCTTTTAAGTCTGATGTGAAAGCCCACGGCTTAACCGTGGAAGGTCATTGGAAACTGGAAGGCTTG
+
GGGGGGGGGGGGGGGGGGGGGGGGGGGGGGGGGGGGGGGGGGGGGGGGGGGGGGGGGGGGGGGGGGGGGGGGGGGGGGGGGGGGGGGGGGGGGGGGGGGGGGGGGGGGGGGGGGGGGGGGGGGGGGGGGGGGGGGGGGGGGGGGGGGGGGGGGGGGGGGGGGGGGGGGGGGGGGGGGGGGGGGGGGGGGGGGGGGGGGGCGGGGGGGGGGGGGGGGGGGGGGGGGGGGGGGGFGGCFGFFFGFFGGGGFGGGGGGDFBFFGFGDFGGBFEFBFFFFD?FFFFGFF@FFFFFF
@M04650:207:000000000-C238N:1:1101:23622:15689 1:N:0:19
ACTCCTACGGGAGGCAGCAGTAGGGAATCTTCCACAATGGACGAAAGTCTGATGGAGCAACGCCGCGTGAGTGATGAAGGTTTTCGGATCGTAAAACTCTGTTGCGAGGGAAGAACAAGTACGAGAGTAACTGCTCGTACCTTGACGGTACCTCGTTAGAAAGCCACGGCTAACTACGTGCCAGCAGCCGCGGTAATACGTAGGTGGCAAGCGTTGTCCGGAATTATTGGGCGTAAAGCGCGCGCAGGCGGCTTTTTAAGTCTGATGTGAAAGCCCACGGCTTAACCGTGGA
+
GGGGGGGGGGGGGGGGGGGGGGGGGGGGGGGGGGGGGGGGGGGGGGGGGGGGGGGGGGGGGGGGGGGGGGGFFGGGGGGGFGGGGGGGGGGGGGGGGGGGGGGGGGDEGGGGGGGGGGGGGGGGGDDGGGGGGGGGDGGGGGGGGGGGFGEGGGGGGGGGGGGGGGGGDEEGGGGGGGGGGGGCFGGGGGCGDECCGGGGGGGGGGFGFGGGGE>EGFGG:DCGGFGGGD=CBGGG3CF3>DDFGGC<>DGGC96@FFFFGFGG4CFAFFFFFFFFF<D>B>GF4=F;?:B:
@M04650:207:000000000-C238N:1:1101:13964:15715 1:N:0:19
ACTCCTACGGGAGGCAGCAGTAGGGAATCTTCCGCAATGGACGCAAGTCTGACGGAGCAACGCCGCGTGAGTGATGAAGGTTTTCGGATCGTAAAACTCTGTTGTTAGGGAAGAACAAGTACCGTTCTAATAGGTCGGTACCTTGACGGTACCTAACCAGAAAGCCCCGGCTAACTACGTGCCAGCAGCCGCGGTAATACGTAGGGGGCAAGCGTTGTCCGGAATTATTGGGCGTAAAGCGCGCGCAGGCGGTCTTTTAAGTCTGATGTGAAAGCCCACGGCTTAACCGTGGA
+
GGGGGGGGGGGGGGGGGGGGGGGGGGGGGGGGGGGGGGGGGGGGGDGGGGGGGGDGGGGGGGGGGGGGGGGGGGGGGGGGGGGGGGGGGGGGGGGFGGGGGGGGGGGGGGGGGGGGGGGGGGGGGGGGGGGGCCGGDCFFEFGGDFGGEGGGFF>CGFGGGFGGFFFGGDCGGGGGEGCG8ECG7FGCFGGGGDEEGGGGGGGGGGGGGGFFGCEGGGGD*<8:EGGGGGCC;CDG7<FG>CBFDGCG3CDDDGCFFFF)2@CF=>CAFFB?F*;42<CDB>GFF??41>F;:
@M04650:207:000000000-C238N:1:1101:8987:15740 1:N:0:19
ACTCCTACGGGAGGCAGCAGTAGGGAATCTTCCACAATGGACGAAAGTCTGATGGAGCAACGCCGCGTGAGTGATGAAGGTTTTCGGATCGTAAAACTCTGTTGCGAGGGAAGAACAAGTACGAGAGTAACTGCTCGTACCTTGACGGTACCTCGTTAGAAAGCCACGGCTAACTACGTGCCAGCAGCCGCGGTAATACGTAGGTGGCAAGCGTTGTCCGGAATTATTGGGCGTAAAGCGCGCGCAGGCGGCCTTTTAAGTCTGATGTGAAAGCCCACGGCTTAACCGTGGA
+
GGGGGGGGGGGGGGGGGGGGGGGGGGGGGGGGGGGGGGGGGGDEGGGGGGGGGGGGGGGGGGGGGGDGGGGGGGGGGGGGGGGGGGGGGGGGGGGGGGGGGGGGGGGGGGGGGGGGGGGGDGGFGGGGGGGGGGGGGGGGGGGGGGGDFGGGGGGGGGGGFGGGGGGGGGGGGGGGGGGGGGGGGGGGGGGGGGGGGGGGGDFGGGGGGGGGGGG8=FGGGCEFFCGFGGGGFGGGCFFGFGFFGGGGEDDG3<09/9FFFFGGFG7)7BFFFFFFF?DBDB7?FFFF<5<(
@M04650:207:000000000-C238N:1:1101:11193:15751 1:N:0:19
ACTCCTACGGGAGGCAGCAGTAGGGAATCTTCCACAATGGACGAAAGTCTGATGGAGCAACGCCGCGTGAGTGATGAAGGTTTTCGGATCGTAAAACTCTGTTGCGAGGGAAGAACAAGTACGAGAGTAACTGCTCGTACCTTGACGGTACCTCGTTAGAAAGCCACGGCTAACTACGTGCCAGCAGCCGCGGTAATACGTAGGTGGCAAGCGTTGTCCGGAATTATTGGGCGTAAAGCGCGCGCAGGCGGCCTTTTAAGTCTGATGTGAAAGCCCCCGGCTCAACCGGGGAGG
+
GGGGGGGGGGGGGGGGGGGGGGGGGGGGGGGGGGGGGGGGGGGGGGGGGGGGGGGGGGGGGGGGGGGFEGGGGGGGGGGGGGGGGGGGGGGFGGGGGGGGGGGGGGGGGGGGGGGGGGGGGGGGGGGGGGGGGGGGGGGGGGFGGGGGGGGGGGGGGGEGGGGGGGGGGGGGGGGGGDFGDGGGGGFGGEEGGGGGGGGGGGGGGGGGGGGGGGGGE>CD=DC=E++<CF*55EGG<>@DDGFD:CD755DGDCD?7?6=<B>7@77:BFF=FFF>(4C@@69?FFFFF)741>
@M04650:207:000000000-C238N:1:1101:20335:15761 1:N:0:19
ACTCCTACGGGAGGCAGCAGTAGGGAATCTTCCACAATGGACGAAAGTCTGATGGAGCAACGCCGCGTGAGTGATGAAGGTTTTCGGATCGTAAAACTCTGTTGCGAGGGAAGAACAAGTACGAGAGTAACTGCTCGTACCTTGACGGTACCTCGTTAGAAAGCCACGGCTAACTACGTGCCAGCAGCCGCGGTAATACGTAGGTGGCAAGCGTTGTCCGGAATTATTGGGCGTAAAGCGCGCGCAGGCGGCCTTTTAAGTCTGATGTGAAAGCCCACGGCTTAACCGTGGA
+
GGGGGGGGGGGGGGGGGGGGGGGGGGGGGGGGGGGGGGGGGGGGGGGGGGGGGGGGGGGGGGGGGEGGGGGCFFGGGFGGGGFGGCGGGGGGGGGGGGGGGGGGGGGEGDGGGGGGGGGGGGGGGGGGGGGFGGGGGGGGGCGGGGGGGGGGGGGGGGDFGGGGGGGGGGGGGGGGGGGFGGGGGGGGGGGGGGGEGGGGGFFGGGGGGGGGGGGEGGGGGD?FGFGDEFGGFGGGGGFGFGFBGDGCDCDDD>CFBFFFGFFG?7CAB*=FF?F@?BGFEFDFFFFFFFFF
@M04650:207:000000000-C238N:1:1101:24912:15775 1:N:0:19
ACTCCTACGGGAGGCAGCAGTAGGGAATCTTCCACAATGGACGAAAGTCTGATGGAGCAACGCCGCGTGAGCGAAGAAGGTTTTCGGATCGTAAAGCTCTGTTGTGAGGGAAGAACAAGTACAGGAGTAACTGTCTGTACCTTGACGGTACCTCATTAGAAAGCCACGGCTAACTACGTGCCAGCAGCCGCGGTGATACGTAGGTGGCAAGCGTTGTCCGGAATTATTGGGCGTAAAGCGCGCGCAGGCGGCCTTTTAAGTCTGATGTGAAAGCCCACGGCTTAACCGTGGA
+
GGGGGGGGGGGGGGGGGGGGGGGGGGGGGGGGGGGGGGGGGGGGGGGGGGGGGGGGGGGGGGGGGGGGGGGGGGGGGGGGGGGGGGGGGGGGGGGGGGGGGGGGGGGGGGGGGGGGGGGGGGGGGGGGGGGGGGGGGGGGGGGGGGGGGGGGGGGGGGGGGGGGGGGGGGGGGGGGGGGGGGGGGGGGGGGGGGGGGGGGGGGGGGGGGGGGGGGGEGGGGGGGGGGGGGGGFGGGGGFGFGFFGGGGEGGGGDFF=B?FGFGGBFCAFFFFFFFFFFGFFFG@BFFFFFFB
@M04650:207:000000000-C238N:1:1101:12023:15782 1:N:0:19
ACTCCTACGGGAGGCAGCAGTAGGGAATCTTCCACAATGGACGAAAGTCTGATGGAGCAATGCCGCGTGAGTGAAGAAGGTTTTCGGATCGTAAAGCTCTGTTGTGAGGGAAGAACAAGTATAGGAGTAACTGCCTGTACCTTGACGGTACCTCATTAGAAAGCCACGGCTAACTACGTGCCAGCAGCCGCGGTAATACGTAGGTGGCAAGCGTTGTCCGGAATTATTGGGCGTAAAGCGCGCGCAGGCGGCCTTTTAAGTCTGATGTGAAAGCCCACGGCTTAACCGTGGA
+
GGGGGGGGGGGGGGGGGGGGGGGGGGGGGGGGGGGGGGGGGGGGGGGGGGGGGGGGGGGGGCGGGGGFGGGGGGGGGGGGGGGGGGGGGDGGGGGGGGGGGGCEFGGGGGGGGGGGGGGGFGGGGGGGGGGGGGGGGGGGGGGGGGGGGGGGGGGEGGGGGGGGGGGDGGGGGGGGGGGGGFGGGGGGGGGGGGGGDGGGGGGGGGGFGGGGGGGGGFGGGC8:CFFFGGFGFGDEFFF<DGFFGDGGFDGGGGG4?FFFGFGGFGGFFFFFFFFFF?GB@BGFFF?6:>BB
@M04650:207:000000000-C238N:1:1101:11952:15812 1:N:0:19
ACTCCTACGGGAGGCAGCAGTAGGGAATCTTCCACAATGGACGAAAGTCTGATGGAGCAACGCCGCGTGAGCGAAGAAGGTTTTCGGATCGTAAAGCTCTGTTGTGAGGGAAGAATAAGTACAGGAGTAACTGTCTGTACCTTGACGGTACCTCATTAGAAAGCCACGGCTAACTACGTGCCAGCAGCCGCGGTAATACGTAGGTGGCAAGCGTTGTCCGGAATTATTGGGCGTAAAGCGCGCGCAGGCGGCCTTTTAAGTCTGATGTGAAAGCCCACGGCTTAACCGGGGA
+
GGGGGGGGGGGGGGGGGGGGGGGGGGGGGGGGGGGGGGGGGGGGGGGGGGGGGGGGGGGGGGGGGGGGGGGGGGGGGGGGGGGGGGGGGGGGGGGGGGGGGGFGGGGFGGGGGGGGGGGGGGGGGGGGGGGGGGGGGGGGGGGGGGGGGGGGGGGGGGGGGGGGGFGGGGGGGGGGGEGGGGGGGGGGGGGGGGGGGGGGFGGGGGGGFCCFGGGCEGGGGCGGGGGGFG=FBEDGGGFGFGFDGGGGBCGDGGG??B44AFDFFGGFFFFFFF@:??GBDBD@??91()56
@M04650:207:000000000-C238N:1:1101:23141:15898 1:N:0:19
ACTCCTACGGGAGGCAGCAGTAGGGAATCTTCCACAATGGACGAAAGTCTGATGGAGCAACGCCGCGTGAGTGATGAAGGTTTTCGGATCGTAAAACTCTGTTGCGAGGGAAGAACAAGTATGAGAGTAACTGCTCATACCTTGACGGTACCTCGTTAGAAAGCCACGGCTAACTACGTGCCAGCAGCCGCGGTAATACGTAGGTGGCAAGCGTTGTCCGGAATTATTGGGCGTAAAGCGCGCGCAGGCGGCCTTTTAAGTCTGATGTGAAAGCCCACGGCTTAACCGTGGA
+
GGGGGGGGGGGGGGGGGGGGGGGGGGGGGGGGGGGGGGGGGGGGGGGGGGGGGGGGGGGGGGGGGGGGGGGGGGGFGGGGFGGGGGGGGGGGGGGGGGGGGGGGGGGGGGGGGGGGGGGGGGGGGGGGGGGGGGGGGGGGGGGGGGGGGGGGGGGFGGGGGGGGGGGGGGGGGGGGGGGGGGGGGGGGGGGGGGGGGGGGGGGGGGGGFGGGGGGGGGGGCCEGGGGGFG=EBGDEGGFGEGFFGGGGFGGGGGGFFFFFGFGFF7FAFFFFFFFF<FG>BB5FFFFFFFFF
@M04650:207:000000000-C238N:1:1101:9205:15905 1:N:0:19
ACTCTACGGGAGGCAGCAGTAGGGAATCTTCCGCAATGGACGAAAGTCTGACGGAGCAACGCCGCGTGAGTGAAGAAGGTTTTCGGATCGTAAAACTCTGTTGTAAGGGAAGAACAAGCGGTATGTTAATACCATACCGCCTTGACGGTACCTTTCGAGAAAGCCCCGGCTAACTACGTGCCAGCAGCCGCGGTAATACGTAGGGGGCAAGCGTTGTCCGGAAGTATTGGGCGTAAAGGGCTCGCAGGCGGGCATGAAAGTCTGATGTGAAAGCCCTCGGCTCAACCGAGGA
+
GGGGGGGGGGGEGGGGGGGGGGGGFGGGGGGGGG@FFFGFGGGFGDFFGGGGGGGGGGGGGGGGEEFFGGGFGG9,CFF9FFFGCG7:FGGFGGGGGGGFGGGGG9FGGGGGGGGGGGGGGEEGGGGGGGGAFGGGGGGGGGGGGFDEGGGFGGGGGGGCGGGDGGGGD7FEGGGFFGGGGGGCFFGFGGGGG*::FEFGCFGGGGGCEFFGGGCE57FDGGG5ECFG7CGG@=5C*:6DBC)59/CDFGDCD377*06=CF=F@*:<BBFF?F:)3<GEFBG*9@FF(073
@M04650:207:000000000-C238N:1:1101:5429:15930 1:N:0:19
ACTCCTACGGGAGGCAGCAGTAGGGAATCTTCCGCAATGGACGAAAGTCTGACGGAGCAACGCCGCGTGAGTGATGAAGGTCTTCGGATCGTAAAACTCTGTTGTTAGGGAAGAATAAGTACCGTTTTAATACGGCGGTACCCTGACGGTACCTAACCAGAAAGCCCCGGCTAACTACGTGCCAGCAGCCGCGGTAATACGTAGGGGGCAAGCGTTGTCCGGAATTATTGGGCGTAAAGCGCTCGCAGGCGGTCTTTTAAGTCTGATGTGAAAGCCCACGGCTTAACCGTCGA
+
EGGDEFGGFGGECFEFFEGGGGGDCFFFGGGFGCGGGGGGGEEEGB@FFGDAFDF,@FCCFCFFGDE=FEEGGGGGGDFFFFFFDCCFFBCF=EDFFFFDFFGFDFGGGGEGFGGGGC?FGGG@=+=FAFGGGGFGGGGGG9CFA<F:FFGGFFFDEBFG,DFFGF*CF7F@F<EFCG:FF8BFGGGGCGG7EEEGDEFD/2<C8C5CEGFGG52;7DFGEDECGGGGGFFGFGD7>3B*)9@EGGG*<DDC5>DB60949@F**:7>FFBFF4).1(*053)76@68>0)-(
@M04650:207:000000000-C238N:1:1101:19561:15962 1:N:0:19
ACTCCTACGGGAGGCAGCAGTAGGGAATCTTCCACAATGGACGAAAGTCTGATGGAGCAACGCCGCGTGAGTGATGAAGGTTTTCGGATCGTAAAACTCTGTTGCGAGGGAAGAACAAGTACGAGAGTAACTGCTCGTACCTTGACGGTACCTCGTTAGAAAGCCACGGCTAACTACGTGCCAGCAGCCGCGGTAATACGTAGGTGGCAAGCGTTGTCCGGAATTATTGGGCGTAAAGCGCGCGCAGGCGGCCTTTTAAGTCTGATGTGAAAGCCCACGGCTTAACCGTGGA
+
GGGGGGGGGGGGGGGGGGGGGGGGGGGGGGGGGGGGGGGGGGGGGGGGGGGGGGGGGGGGGGGGGGGGGGGGGGGGGGGGGGGGGGGGGGGGGGGGGGGGGGGGGGGGGGGGGGGGGGGGGGGGGGGGGGGGGGGGGGGGGGGGGGGGGGGGGGGGGGGGGGGGGGGGGGGGGGGGGGGGGGGGGGGGGGGGGGGGGGGGFBECFGGGGGGGGGGGGGGGGDGGGGGGGGGGEGGGGGFGFDE@DDGCEGGGGGGFFFFFFFGGFGGFFFFFFFF:<1CD>>GFFFFFBFE0
@M04650:207:000000000-C238N:1:1101:9321:16023 1:N:0:19
ACTCCTACGGGAGGCAGCAGTAGGGAATCTTCCGCAATGGACGAAAGTCTGACGGAGCAACGCCGCGTGAACGAAGAAGGTCTTAGGATCGTAAAGTTCTGTTATCAGGGAAGAACAAGTATTGGAGTAACTGCCAGTACCTTGACGGTACCTGACCAGAAAGCCACGGCTCACTACGTGCCAGCAGCCGAGTTAATACGTAGGTGGCAAGCGTTGTCCGGAATTATTGGGCGTAAAGCGCGCGCAGGCGGTTTCTTAAGTCTGATGTGAAATCTCGTGGCTCAACCACGAACG
+
GGGGGGGGGGGGGGGGGGGGGFGGGGGGGGGFEEFGGGGG<FB@FCF,EFGGFGGGGGGGCGCEGGGGGG@EFG,BF@FGEF9FGCG,94+B,EF<9,A,5CE,,,5?EG<FG,F8AFF<9@:<FCDF,,?FG9FEFDFDD95E>DECFDED,7,,=DFGF@7,3,>>:CF*3,@DF73CE7>:DC8>DE*=*42?<C;F9,4*6:8C:6CFC:**=:CDCD*5+<7@FFFF>C<CFC@C3)<;<))17CG1/*:6667=<6:>F776@F4*=4**.497>BG=@4>??>)(41
@M04650:207:000000000-C238N:1:1101:16740:16047 1:N:0:19
ACTCCTACGGGAGGCAGCAGTGGGGAATTTTGGACAATGGGCGAAAGCCTGATCCAGCAATGCCGCGTGCAGGATGAAGGCCTTCGGGTTGTAAACTGCTTTTGTACGGAACGAAAAAGCTCCTTCTAATACAGGGGGCCCATGACGGTACCGTAAGAATAAGCACCGGCTAACTACGTGCCAGCAGCCGCGGTAATACGTAGGGTGCGAGCGTTAATCGGAATTACTGGGCGTAAAGCGTGCGCAGGCGGTTATGTAAGACAGATGTGAAATCCCCGGGCTCAACCTGGGAAC
+
GGGGGGGGGGGGGGGGGGGGGGGGGGGGGGGGGGGGGGGGGGGGGGGGGGGGGGGGGGGGGGGGGGGGGGGGGGGGGGGGGGGGGGGGGGGGGGGGGGGGGGGGGGGGGGGGGGGGGGG8A<FGGGGGGGGGGGGGGGFGGGGGAFFGGGGGGGGDFFFGGGGGGGGGGGGGGGGGGGGGGGGGGFGGGGGGGGGGGGCGGF5CEGGGGGGGGGG5F7CFEGEGGGGGGGGGDEGGGGFGFGFFGGGGFGGCDGGFFFFFCFFFFFGAFFFFF??F?FGD:6FFFFFFFFFF?2
@M04650:207:000000000-C238N:1:1101:22617:16055 1:N:0:19
ACTCCTACGGGAGGCAGCAGTAGGGAATCTTCCACAATGGACGAAAGTCTGATGGAGCAACGCCGCGTGAGTGATGAAGGTTTTCGGATCGTAAAACTCTGTTGTGAGGGAAGAACAAGTACAGGAGTAACTGTCTGTACCTTGACGGTACCTCATTAGAAAGCCACGGCTAACTACGTGCCAGCAGCCGCGGTAATACGTAGGTGGCAAGCGTTGTCCGGAATTATTGGGCGTAAAGCGCGCGCAGGCGGCCTTTTAAGTCTGATGTGAAAGCCCACGGCTTAACCGTGGA
+
GGGGGGGGGGGGGGGGGGGGGGGGGGGGGGGGGGGGGGGGGGGGGGGGGGGGGGGGGGGGGGGGGGGGGGGGGGGGGGGGGGGGGGGGGGGGGGGGGGGGGGGGGGGGGGGGGGGGGGGGGGGGGGGGGGGGGGGGGGGGGGGGGGGGGGGGGGGGGGGGGGGGGGGGGGGGGGGGGGGGGGGGGGGGGGGGGGGGGGGGGGGGGGGGGGGGGGGGGGGGGGGFGGGGGGGGFGGGGGFGFGFFGGGGDGGGGGGFFFFFGFGGFGGFFFFFFFFFFFGFFFGFFFFFFFFF
@M04650:207:000000000-C238N:1:1101:22949:16075 1:N:0:19
ACTCCTACGGGAGGCAGCAGTAGGGAATCATCCACAATGGACGAAAGTCTGATGGTGCAACGCCGCGTGAGCGAAGAAGGTTTTCGGATCGTAAAGCTCTGTTATGAGGGAAGAACAAGTACAAGAGTAACTGCTTGTACCTTGACGGTACCTCATTAGAAAGCCACGGCTAACTACGTGCCAGCAGCCGCGGTAATACGTAGGTGGCAAGCGTTGTCCGGAATTATTGGGCGTAAAGCGCGCGCAGGCGGCCTTTTAAGTCTGATGTGAAAGCCCACGGCTTAACCGTGGA
+
GGGGGGGGGGGGGGGGGGGGGGGGGGGGGGGGGGGGGGGGGGGGGGGGGGGGGGGGGGGGGGGGGGGGGGGGGGGGGGGGGGGGGGDGGGGGGGGGGGGGGGGGGGGGDGGGGGGGGGGGGGGGGGGGGGGGGGGGGGGGGGGGGGGGGGGGGGGGGGGGGGGGGGGGGGGGGGGGGGGGGGGGGGGGGGGGGGGGGGGGGGGGGGGGGGGGGGGGGGGGGGGGCFGG9FGGFGGGGGFGFGFEGGGGFGGGGDGFFFFFGFGGFFFFFFFFFFFF?FGEEFG?FF?90770
@M04650:207:000000000-C238N:1:1101:8675:16078 1:N:0:19
ACTCCTACGGGAGGCAGCAGTAGGGAATCTTCCACAATGGACGAAAGTCTGACGGAGCAACGCCGCGTGAACGATGAAGGTCTTAGGATCGTAAAGTTCTGTTATCAGGGAAGAACAAGTATTGGAGTAACTGCCAGTACCTTGACGGTACCTGACCAGAAAGCCACGGCTAACTACGTGCCAGCAGCCGCGGTAATACGTAGGTGGCAAGCGTTGTCCGGAATTATTGGGCGTAAAGCGCGCGCAGGCGGCCTTTTAAGTCTGATGTGAAAGCCCACGGCTTAACCGTGGA
+
GGGGGGGGGGGGGGGGGGGGGGGGGGGGGGGGGGGGGGGGGGGGGGGGGGGGGGGGGGGGGGGGGGGGGGGGGGFGGGGGGGGGGGGFGGGGGGGGGGGGGGGGGGGGGGGGGGGGGGGGGFFGGFGGGGGGGGGFGGGGGGGGGGGGGGGGGGGGGGGGGGGGGGGGGGGGGGGGGGGFGGGGGGGGGDGGGGDCGGGGGGFGGFGGG9FCEGGGGGGDGDGGC+:EDDGF>GGGGGF3:57))/><359<DDFBF?FFGFFFFGC<FFFFFF4>?BGFFFGFFFFF:5@2
@M04650:207:000000000-C238N:1:1101:11587:16086 1:N:0:19
ACTCCTACGGGAGGCAGCAGTAGGGAATCTTCCACAATGGACGAAAGTCTGATGGAGCAACGCCGCGTGAGTGATGAAGGTTTTCGGATCGTAAAACTCTGTTGCGAGGGAAGAACAAGTACGAGAGTAACTGCTCGTACCTTGACGGTACCTGACCAGAAAGCCACGGCTAACTACGTGCCAGCAGCCGCGGTAATACGTAGGTGGCAAGCGTTATCCGGAATTATTGGGCGTAAAGCGCGCGTAGGCGGCGCGATTAGTCTGATGTGAAAGCCCCCGGCTCAACCGGGGAGG
+
GGGGGGGGGGGGGGGGGGGGGGGGGGGGGGGGGGGGGGGGGGGGGGGGGGGGGGGDFGGGGGGGDGGGGGGGGGGGGGGGGGGGGGGEGE:FGGGFGGGGGGGFFGDFCCFDGGFGGFFGGGGGGGEGGGGGFGGGEGDGGGGGFGGGGGGGGD<FGG?FGG7CFGGGEGGCFGGGGDGEDGGGGGGGGDGEGGGCGGGCC+=BFGGGGGGGGGEGGFGGC38FC?FG?DFGEGGEDGFGFGD;DGDC?37DG)5).>:?F=FF*:>A=?64@FFFB>G>EFG4?FF6-)0,49
@M04650:207:000000000-C238N:1:1101:28093:16088 1:N:0:19
ACTCCTACGGGAGGCAGCAGTAGGGAATCTTCCACAATGGACGAAAGTCTGATGGATCAACGCCGCGTGAGTGATGAAGGTTTTCGGATCGTAAAACTCTGTTGCGAGGGAAGAACAAGTACGAGAGTAACTGCTCGTACCTTGACGGTACCTCGTTAGAAAGCCACGGCCAACTACGTGCCAGCAGCCGCGGTAATACGTAGGTGGCAAGCGTTGTCCGGAATTATTGGGCGTAAAGCGCGCGCAGGCGGCCTTTTAAGTCTGATGTGAAAGCCCACGGCTTAACCGTGGA
+
GGGGGGGGGGGGGGGGGGGGGGGGGGGGGGGGGGGGGGGGGGGGGGGGGGGGGGGGGGGGGGGGGGGGGGGGGGGGGGGGGGGGGGGGGGGGGGGGGGGGGGGGGGGGGGGGGGGGGGGGGGGGGGGGGGGGGGGGGGGGGGGGGGGGGGGGGGGGGGGGGGGGGGGGGGGGGGGGGGFGGGGGGGGGGGGGGGGEGGGGGGGGGGGGGGGGGGGGGGGGGDGGGGGGGCFGBGGEGGFGFG53CDGGBGGGGDGFFF46E?FGFFGFFFFFFFFFF:GFFFGFFFFF05@B
@M04650:207:000000000-C238N:1:1101:22871:16102 1:N:0:19
ACTCCTACGGGAGGCAGCAGTAGGGAATCTTCCGCAATGGACGAAAGTCTGACGGAGCAACGCCGCGTGAGTGAAGAAGGTTTTCGGATCGTAAAGCTCTGTTGTTAGGGAAGAATAGTTAAGGGAGTAACTGCCCTTGATGTGACGGTACCTAACCAGAAAGCCACGGCTAACTACGTGCCAGCAGCCGCGGTAATACGTAGGTGGCAAGCGTTGTCCGGAATTATTGGGCGTAAAGCGCGCGCAGGCGGTCTTTTAAGTCTGATGTGAAAGCCCCCGGCTCAACCGGGGAGG
+
9EEGGCFGCFECFEFFFGFFCFEEEGGCGFGGGGGGGEGFGGGEEFFFGGGGGGGGGGGGGGGGGGG>CFEGGFGGGFFGFFGGGGGGGGGGGGGGGEGFGGGGGGGGGGGGEGGGGGGGGGGGGGGGGGGGGGGGGGGGGGGGGGGGGGGGGGGGGGGGGGGGFGGGDGGGFGGGGGGGGGGGGGGGGGGEGGGGGGGGCFFGFGGGFCFFE=CGGGGG=<GGCGGGGGFFEGDGGGFG>7@5</>CEGGDG3C?@@)9<BFC=:?6BF6?=FFFFFGE@1D47:F;>EB9>F
@M04650:207:000000000-C238N:1:1101:3353:16125 1:N:0:19
ACTCCTACGGGAGGCAGCAGTAGGGAATCTTCCACAATGGACGAAAGTCTGATGGAGCAACGCCGCGTGAGCGAAGAAGGTTTTCGGATCGTAAAGCTCTGTTGTGAGGGAAGAACAAGTACAGGAGTAACTGTCTGTACCTTGACGGTACCTCATTAGAAAGCCACGGCTAACTACGTGCCAGCAGCCGCGGTAATACGTAGGTGGCAAGCGTTGTCCGGAATTATTGGGCGTAAAGCGCGCGCAGGCGGCCGTTTAAGTCTGATGTGAAAGCCCACGGCTTAACCGTGGA
+
GGGGGGGGGFGGGGGGGGGGEFGGGGGFGGGGFFFGGGGGGGGECFGFGGGGFGGGGFGGGGG7@FFFFGGCFEEGGGGGFFFDFFGD+CFFGGGGFGDFFEAEFGGGGGGGGGGGGGGAEB@EFGGFGGGCFFCFFFDF<,AFGGGGGG3EB<FDCDFGGGG>DCFGGG7EGGGCFGCFGFEGGGGGGDEGGGGG9CFG?EFGBBFGGGFFD7CEEDFC:C/58ACFFGG5>EG5<>4C5<7>CDDD>DDDC5>)97*@:9CFF7C4=BF@FF)).:D@>97?FF6;8:E2
@M04650:207:000000000-C238N:1:1101:13731:16172 1:N:0:19
ACTCCTACGGGAGGCAGCAGTAGGGAATCTTCCACAATGGACGAAAGTCTGATGGAGCAACGCCGCGTGAGTGATGAAGGTTTTCGGATCGTAAAACTCTGTTGCGAGGGAAGAACAAGTATAGGAGTAACTGCCTGTACCTTGACGGTACCTCATTAGAAAGCCACGGCTAACTACGTGCCAGCAGCCGCGGTAATACGTAGGTGGCAAGCGTTGTCCGGAATTATTGGGCGTAAAGCGCGCGCAGGCGGCCTTTTAAGTCTGATGTGAAAGCCCACGGCTTAACCGTGGA
+
GGGGGGGGGGGGGGGGGGGGGGGGGGGGGGGGGGGGGGGGGGGGGGGGGGGGGGGGGGGGGGGGGGGGGGGGGGGGGGGGGGGGGGGGGGGGGGGGGGGGGGGGGGGGGGGGGGGGGGGGGGGGGGGGGGGGGGGGGGGGGGGGGGGGGGGGGGGGGGGGGGGGGGGGGGGGGGGGGGGGGGGGGGGGGGGGGGGGGGGGGGGGGGGGGGGGGGGGGGFGGGGGGGGGGCGGEGGGGGFDFGFFGGGGFGGGDDC?=F?FGFGGFGDAFFFFFFFF1?GFE>DFFFFFFFF?
@M04650:207:000000000-C238N:1:1101:15274:16213 1:N:0:19
ACTCCTACGGGAGGCAGCAGTGGGGAATATTGCACAATGGAGGAAACTCTGATGCAGCAACGCCGCGTGAGCGATGAAGGTCTTCGGATCGTAAAGCTCTGTCTTTAGGGATGATAATGACAGTACCTAAGGAGGAAGCCACGGCTAACTACGTGCCAGCAGCCGCGGTAATACGTAGGTGGCGAGCGTTATCCGGATTTATTGGGCGTAAAGGGAGCGTAGGCGGATACTTAAGTGGGATGTGAAATACTTGGGCTCAACCCGAGTACTGCATTCCAAACTGAGTATCTAG
+
GGGGGGGGGGGFGGGGGGGGFGGGGGGGGGGGGGGGGGGGGGGGGGGGGGGGFGGGGGGGGGGGGGGGGGGGGGGGGGGGGGGGGGGGGGGGGFGGGGGGGGGGGGGGGGGFGGGGGGGGGGGGGGGGGGGGGGGGGGFFGGGGGGGGGGGGGGGGGGGGGGGGGGGGGGGGGGCFGFGGGGGGDGGGGDGGGGGGGEEFG9FGGGGGEGGGGGGFGGCDGGDGGE=EGGGGFGGCGFFCFGFFGFGGFGGGCGGFFFFFGFGGFGGFFFFFFF@F45F?FAF*610.58=A
@M04650:207:000000000-C238N:1:1101:11902:16242 1:N:0:19
ACTCCTACGGGAGGCAGCAGTAGGGAATCTTCCACAATGGACGGAAGTCTGATGGAGCAATGCCGCGTGAGTGAAGAAGGTTTTCGGATCGTAAAACTCTGTTGTGAGGGAAGAACAAGTATCGGAGTAACTGCCGGTACCTTGACGGTACCTCATTAGAAAGCCACGGCTAACTACGTGCCAGCAGCCGCGGTAATACGTAGGTGGCAAGCGTTGTCCGGAATTATTGGGCGTAAAGCGCGCGCAGGCGGCCTTTTAAGTCTGATGTGAAAGCCCACGGCTTAACCGTGGA
+
GGGGGGGGGGGGGGGGGGGGGGGGGGGGGGGGGGGGGGGGGGGGGGGGGGGGGGGGGGFGGGGGGGGFGGGGGGGGGGGGCGGGGGGGGCGGGGGGGGGGGG9FGGGGGGGGGGGGFGGFFGGGGGGGGGGGGGGGGGGGGGGGGGGGGGGGGGGGGFFGGG@FDFGGGGGGGGGGGGGGGGGGGGGGFCEGGGGGGGGFFGGGFGFGGGGGGGEGGGGGGGEFCGGGGGGGDGGEGGFGDDEFGGGGFGGGGCF4FFF=+00?FFFAFF?FFFF)::C>B>CFFF69:@D?
@M04650:207:000000000-C238N:1:1101:18229:16277 1:N:0:19
ACTCCTACGGGAGGCAGCAGTAGGGAATCTTCCACAATGGACGAAAGTCTGATGGAGCAACGCCGCGTGAGTGATGAAGGTTTTCGGATCGTAAAACTCTGTTGCGAGGGAAGAACAAGTACGAGAGTAACTGCTCGTACCTTGACGGTACCTCGTTAGAAAGCCACGGCTAACTACGTGCCAGCAGCCGCGGTAATACGTAGGTGGCAAGCGTTGTCCGGAATTATTGGGCGTAAAGCGCGCGCAGGCGGCCTTTTAAGTCTGATGTGAAAGCCCACGGCTTAACCGTGGA
+
GGGGGGGGGGGFGGGGGGGGGGGGGGGGGGGGGGGGGGGGGGGGGGGGGGGGGGGGGGGGGGGGGGGGGDGGGGGGGGGGGGGGGGGGGGGGGGGGFGGGGGGGGGGGGGGGGGGGGGGGGGGGGGGGGGGGGGGGGGGGGGGGGFGGGGCGGFGFGGGGGGGGGGGGGGGGGGGGGGGGGGGGGGGFFGGGGEGGGGGGGGGGGGGGGGGGGG>EGGGGGGDGGGGFFGGGFGGGFGFGDG@EGGGGFGDGGG<?FFFFCFGGFDC>=FFFFFFFFFGFE;GFFFFF8FEF
@M04650:207:000000000-C238N:1:1101:13400:16278 1:N:0:19
ACTCCTACGGGAGGCAGCAGTAGGGAATCTTCCACAATGGACGAAAGTCTGATGGAGCAACGCCGCGTGAGTGATGAAGGTTTTCGGATCGTAAAACTCTGTTGCGAGGGAAGAACAAGTACGAGAGTAACTGCTCGTACCTTGACGGTACCTCGTTAGAAAGCCACGGCTAACTACGTGCCAGCAGCCGCGGTAATACGTAGGTGGCAAGCGTTGTCCGGAATTATTGGGCGTAAAGCGCGCGCAGGCGGCCTTTTAAGTCTGATGTGAAAGCCCACGGCTTAACCGTGGA
+
GGGGGGGGGGGGGGGGGGGGGGGGGGGGGGGGGGGGGGGGGGGGGGGGGGGGGGGGGGGGGGGGGGGGGDGGGGGGGGGGGGGGGGGGGGGGGGGGGGGGGGGGGGGGGGGGGGGGGGGGGGGGGGGGGGGGGGGGGGGGGGGGGGGGGGGGGGGGGGGGGGGGGGGGGDGGGGGGGGGGGFGGGGGGGGGGGGGGGGGGGCGGGFCFGGGGGEGGGGGGGD5FFFGFGGGGFGGGGGFGFGFFGGGGFGDG356B4@?F<BGGFGGFFFFFFFFFBFGFF9GFFFFF1)86
@M04650:207:000000000-C238N:1:1101:14996:16284 1:N:0:19
ACTCCTACGGGAGGCAGCAGTAGGGAATCTTCCACAATGGACGAAAGTCTGATGGAGCAACGCCGCGTGAGTGATGAAGGTTTTCGGATCGTAAAACTCTGTTGCGAGGGAAGAACAAGTACGAGAGTAACTGCTCGTACCTTGACGGTACCTCGTTAGAAAGCCACGGCTAACTACGTGCCAGCAGCCGCGGTAATACGTAGGTGGCAAGCGTTGTCCGGAATTATTGGGCGTAAAGCGCGCGCAGGCGGCCTTTTAAGTCTGATGTGAAAGCCCACGGCTTAACCGTGGA
+
GGGGGGGGGGGGGGGGGGGGAGGGGGGGGGGGGGGGGGGGGGGGCGGGGGGGGGGGGGGGGGGGGGGGGGGFGGGGGGGGGGGGGGGGGGGGGGGGGGGGGGGGGGGGGGGGGGGGGGGGGGGGGGGGGGGGGGGGGGGGGGGGGGGGGGGGGGGGGGGGGGGGGGGGGGGGFGGGGGGGGGGGGGGGGGGGGGGDGGGGEGGGGGGGGGDGGGGGGGGGGGGGGGGGG=FGFGGGFGFGFGFFGGGD@GGG3CFF?FFF9FCGFGGABFF?FF@F?FGFFFDFFFFF:FFF
@M04650:207:000000000-C238N:1:1101:27898:16307 1:N:0:19
ACTCCTACGGGAGGCAGCAGTGGGGAATATTGCACAATGGGGGGAACCCTGATGCAGCCATGCCGCGTGAATGAAGAAGGCCTTCGGGTTGTAAAGTTCTTTCGGTGATGAGGAAGACTGGGGTGTTAATAGCACTTTAGGTTGACGTTAGTTACAGAAGAAGCACCGGCTAACTCCGTGCCAGCAGCCGCGGTAATACGGAGGGTGCAAGCGTTAATCGGAATGACTGGGCGTAAAGGGCACGCAGGCGGTGACTTAAGTGGGATGTGAAAGCCCTGGGCTTAACCTAGGAAT
+
GGGGGGGGGGGGGGGGGGGGGGGGGGGGGGGGGGGGGGFGGGGGGGGGGGGGGGGGGGGGGGGGGGGGGGGGGGGGGGGGGGGGGGGGGGGGGGGGGGGGGGGGGGGGGGGGGGGGGGGGGGGGGGGGGGGGGGGGGGGGGFGGGGGFGGGGGGGGGFGGGGGGGGGGGGGGGGGGGGGGGGGGGGGGGGGGGGGGGGGGCEGGGGGGGGGGGGGGGGGGGGGGGGGGGGGFFDGCGFFGEGFFGGGGFGCDDGGFFF6@CFGGFGGFFFFFFFFFFFGFF?FFFFFFFFF?A3
@M04650:207:000000000-C238N:1:1101:26590:16359 1:N:0:19
ACTCCTACGGGAGGCAGCAGTAGGGAATCTTCCACAATGGACGAAAGTCTGATGGAGCAACGCCGCGTGAGTGATGAAGGTTTTCGGATCGTAAAACTCTGTTGCGAGGGAAGAACAAGTACGAGAGTAACTGCTCGTACCTTGACGGTACCTCGTTAGAAAGCCACGGCTAACTACGTGCCAGCAGCCGCGGTAATACGTAGGTGGCAAGCGTTGTCCGGAATTATTGGGCGTAAAGCGCGCGCAGGCGGCCTTTTAAGTCTGATGTGAAAGCCCACGGCTTAACCGTGGA
+
GGGGGGGGGGGGGGGGGGGGGGGGGGGGGGGGGGGGFGGGGGGGEDGFGGGGGGGGGGGGFGGGGGGGGGGGGGGGGGGGGGGGGGGGGGGGGCGGGGGGGFFGGGGGGGDGGGGGGGGGGFGEGGGGGGGGGGGGGGGGGGGGGGGGGFGFCFGGFFGGGGGGEGFGGGDGGGGGDGGGGGGGEGGG:EGGGEEGGFFGGGGGGGGGGGGGGGGG=>7<EDEEGGFGFDCFEGGGGGFDEGFFGGGGFGGGGG*9F4?B?FGFFFGAF@FFFF4<??GFFF39=499?FF(
@M04650:207:000000000-C238N:1:1101:10605:16362 1:N:0:19
ACTCTACGGGAGGCAGCAGTAGGGAATCTTCCACAATGGACGAAAGTCTGATGGAGCAACGCCGCGTGAGTGATGAAGGTTTTCGGATCGTAAAACTCTGTTGCGAGGGAAGAACAAGTACGAGAGTAACTGCTCGTACCTTGACGGTACCTCGTTAGAAAGCCACGGCTAACTACGTGCCAGCAGCCGCGGTAATACGTAGGTGGCAAGCGTTGTCCGGAATTATTGGGCGTAAAGCGCGCGCAGGCGGCCGTTTAAGTCTGATGTGAAAGCCCACGGCTTAACCGTGGAAGG
+
GGGGGGGGCFEGEGGGGGGFEFGEGGGGGGGGGGGGGGGGGGGGGGGGGGGGGGGGGGGGGGFGGGGGFGCFAEGAFFGGFFGGDGGG7FFGGGGGGGGFF?FGGGGGGGGGGGGGGGGGGGGGGGGGGGGGFGGGGGGGGGGGGGFGGGFFFG@FGGGGGGGCGFGGDCGGGGGGGGGF7BDCGGGFEEEDEEGGGGGB9;*5<FFGFGGGEE8EGGCDE9C0+<:EGGGGFGD5*08)5)7335))0)7C)95;@?FFCFF76F*.@FF*)537(13:)377*6530@B7(8
@M04650:207:000000000-C238N:1:1101:6194:16396 1:N:0:19
ACTCCTACGGGAGGCAGCAGTAGGGAATCTTCCACAATGGACGAAAGTCTGATGGAGCAACGCCGCGTGAGTGATGAAGGTTTTCGGATCGTAAAACTCTGTTGCGAGGGAAGAACAAGTACGAGAGTAACTGCTCGTACCTTGACGGTACCTCGTTAGAAAGCCACGGCTAACTACGTGCCAGCAGCCGCGGTAATACGTAGGTGGCAAGCGTTATCCGGAATTATTGGGCGTAAAGCGCGCGTAGGCGGCAAGATTAGTCTGATGTGAAAGCCCTCGGCTCAACCGAGGA
+
GGGGGGGGGGGGGGGGGGGGGGGGGGGGGGGGGGGGGGGGGGGGGGGGGGGGGGGGGGGGGGGGGGGGGGGEFFGGGGGGFGGGGGGGGGGGGGGGGFGGGGGGGGGGGGGGGGGGGGGFGGGGGGGGGGBFGGGGGGGGEGGGGGGGGGGGGFGFCFFGGFGGGGGGGGGGGCGGGGFGGFGGGGGGFGGGG>EGGG?FECGGGGGGGGGFGEGGG7FGGGG=EFFFGGGGECGGGDFGFGEB5DGGFGDGGDFFF?4=+9*:F>>4BFFFF@45:0>5>:D?F?F99BDF
@M04650:207:000000000-C238N:1:1101:11687:16420 1:N:0:19
ACTCCTACGGGAGGCAGCAGTAGGGAATCTTCCACAATGGACGAAAGTCTGATGGAGCAACGCCGCGTGAGTGATGAAGGTTTTCGGATCGTAAAACTCTGTTGCGAGGGAAGAACAAGTACGAGAGTAACTGCTCGTACCTTGACGGTACCTCGTTAGAAAGCCACGGCTAACTACGTGCCAGCAGCCGCGGTAATACGTAGGTGGCAAGCGTTGTCCGGAATTATTGGGCGTAAAGCGCGCGCAGGCGGCCTTTTAAGTCTGATGTGAAAGCCCACGGCTTAACCGTGGA
+
GGGGGGGGGGGGGGGGGGGGGGGGGGGGGGGGGGGGGGGGGGGGGGGGGGGGGGGGGGGGGGGGGGGFGGGGGGGGGGGGGGGGGGGGGGGGGGGGGGGGGGGGGGGGGGGGGGGGGGGGGGGGGGGGGGGGGGGGGGGGGGGGGGGGGGGGGGGFGGGGGGGGGGGGGGGGGGGGGGGGGGGGGGGGGGGGGGDEFGGGGGGGGGGGGGGGG7EGGGFGGGGGGGGGGGGGFGGGGGFG:DFFGGGGFGGGGGGFFFFFGFGG?GGAFFFFFFFF??G>BFDFFFFFFFFF
@M04650:207:000000000-C238N:1:1101:9109:16424 1:N:0:19
ACTCCTACGGGAGGCAGCAGTAGGGAATCTTCCACAATGGGCGAAAGCCTGATGGAGCAACGCCGCGTGAGTGATGAAGGTTTTCGGATCGTAAAACTCTGTTGTTAGGGAAGAACACCCGAGAGAGGATCTCGGTTTGACGGTACCTAACGAGGAAGCCCCGGCTAACTACGTGCCAGCAGCCGCGGTAATACGTAGGGGGCAAGCGTTGTCCGGATTTATTGGGCGTAAAGCGCGCGCAGGCGGCCTGTTAAGTCTGATGTGAAATCCCACGGCTCAACCGTGGAGGGCCAT
+
GGGGGGGGGGGGGGGGGGGGGGGGGGGGGGGGGGGGGGGGGGGGGGGGGGGGGGGGGGFGGGGGGGGFGGGGGGGGGGGGGFGGGGGGGGGGGGGGGGGGGGGGGFGGGGGGGGGGGGEGGGGGGGGGGGGGGGGCFGGGGGGGGGGGEGGGGGGGGGFGGGGGGDGGGGGGGGGGGGGGGGGGGGGGGG8FFFGGGGGGGGGGGGGGGGGEGGGGGGGCFGFGGGGGGDCCFCGEGGFC@7>EGGDGFGCFGFGFB=?@EF0?FFDA*97?FFEEFFG4:?C)<D:<0>)88(
@M04650:207:000000000-C238N:1:1101:10293:16439 1:N:0:19
ACTCCTACGGGAGGCAGCAGTAGGGAATCTTCCACAATGGACGAAAGTCTGATGGAGCAACGCCGCGTGAGTGATGAAGGTTTTCGGATCGTAAAACTCTGTTGCGAGGGAAGAACAAGTATGAGAGTAACTGCTCATACCTTGACGGTACCTCGTTAGAAAGCCACGGCTAACTACGTGCCAGCAGCCGCGGTAATACGTAGGTGGCAAGCGTTGTCCGGAATTATTGGGCGTAAAGCGCGCGCAGGCGGCCTTTTAAGTCTGATGTGAAAGCCCACGGCTTAACCGTGGA
+
GGGGGGGGGGGGGGGGGGGGGGGGGGGGGGGGGGGGGGGGGGGGGGGFGGGGGGGGGGGGGGGGGGGGGGGFFGGGGGGGGGGGGGGGGGGGGGGGGGGGGEFFGGEEGGGGGGGGGGGGGGGGGGGGGGGGGGGFGGGGGGGGGGGGGGGGGGGEGGGGGGGGCGCCEGGGGGGGGGGFGGFGGGGGGGCCE:CEFGGGFGGGFGGGGGGGGG>EGGGGGC=*<FFCFGGGE5CGGGFGBDE>GDDGEGGGGDGFFFFF<6:?F77<FFFFFF:F:?D@:>3;FFFFFFB:
@M04650:207:000000000-C238N:1:1101:15609:16440 1:N:0:19
ACTCCTACGGGAGGCAGCAGTAGGGAATCTTCCGCAATGGACGAAAGTCTGACGGAGCAACGCCGCGTGTGTGATGAAGGATTTCGGTTCGTAAAGCACTGTTGTTAAGGAAGAACAGTAATAAGAGTCACTGCTTATTATATGACGGTACTTAACCAGAAAGCCACGGCTAACTACGTGCCAGCAGCCGCGGTAATACGTAGGTGGCAAGCGTTATCCGGAATTATTGGGCGTAAAGCGCGCGTAGGCGGCAAGATTAGTCTGATGTGAAAGCCCTCGGCTCAACCGAGGA
+
GGGGGGGGGGGGGGGGGGGGGGGGGGGGGGGGGGGGGGGGGGGGGGGGGGGGGGGGGGGGGGGGGGGGGGGFGGFGGGGGGGGGGGGGGGGGGGGGGGGGGGGGGGGGGGGGGGGGGGGGGGGGGGGGGGGGGGGGGGGGGGGGGGGGGGGGGGGGGGGGGGGGGGGGGGGGGGGGGGGGGGGGGGGGGGGGGGGGGGGGGGGGGGGGGGGFGGGGFGGGGGGGFGFCGGGGFEGGGGFGFGED)55C@DGGDDGFFFFFGFGGFGGFFFFFFFFFFFGDF0CFFFFB>FF6
@M04650:207:000000000-C238N:1:1101:13541:16453 1:N:0:19
ACTCCTACGGGAGGCAGCAGTGGGGAATATTGGACAATGGGCGCAAGCCTGATCCAGCCATGCCGCGTGTGTGAAGAAGGCCTTTTGGTTGTAAAGCACTTTAAGCGAGGAGGAGGCTACTGAGATTAATACTCTTGGATAGTGGACGTTACTCGCAGAATAAGCACCGGCTAACTCTGTGCCAGCAGCCGCGGTAATACAGAGGGTGCGAGCGTTAATCGGAATGACTGGGCGTAAAGGGCACGCAGGCGGTGACTTAAGTGAGATGTGAAAGCCCTGGGCTTAACCTAGGA
+
GGGGGGGGGGGGGGGGGGGGGGGGGGGGGGGGGGGGGGGGGGGGGGGGGGGGGGGGGGGGGGGGGGGGGGGGGGGGGGGGGGGGGGGGGGGGGGGGGGGGGGGGGGGGGGGGGGGGGGGGGGGGGGDEGGGGGGGGGGGGGGCGGGCG>FGGGGGGGGGGGGGGGGGGGGGGGGGGCFGGGGGFFGGGGGGGGGGGGGGGGGGGGGGGGGGGGGGGGGGGFDGG=FGGCDGGFGGGGGFGFGFFGGGGFGDD9DF??6FFGFFFFGGFBFFFFFFFFFGFF67.9F=<)?F?D
@M04650:207:000000000-C238N:1:1101:3458:16455 1:N:0:19
ACTCCTACGGGAGGCAGCAGTAGGGAATCTTCCACAATGGACGAAAGTCTGATGGAGCAACGCCGCGTGAGCGAAGAAGGTTTTCGGATCGTAAAGCTCTGTTGTGAGGGAAGAACAAGTACAGGAGTAACTGTCTGTACCTTGACGGTACCTCATTAGAAAGCCACGGCTAACTACGTGCCAGCAGCCGCGGTAATACGTAGGTGGCAAGCGTTGTCCGGAATTATTGGGCGTAAAGCGCGCGCAGGCGGCCTTTTAAGTCTGATGTGAAAGCCCACGGCTTAACCGTGGA
+
GGGGGGGGGGGGGDFGGGGGCFGGGGGGGGGGGFGGGGGGGGGGGGGGGGGGGGGGGGGGGGGGGGGGGGGGFGGGGGGGFGGGGGGGGGGGGGGGGGGGF,FFCEGGFGGGGGGGGGGFFFGCFG@<FGGGGGGAGFEFF<EAFFGGGG>CFFFCFFGGGGFGGFGGGGCGGFFGGC<FGGGGGFFGFGCCECCECGGGF:ECCGGCGGGCGCEDGFGD55?C8FGFFCC5DGGGGGFGEGFD<7C33>DG)9*19=?FCFGF?7?6@FF???>5::DBEF3;@F*34>DF
@M04650:207:000000000-C238N:1:1101:28160:16468 1:N:0:19
ACTCCTACGGGAGGCAGCAGTAGGGAATCTTCCGCAATGGGCGAAAGCCTGACGGAGCAACGCCGCGTGAGTGATGAAGGTCTTAGGATCGTAAAACTCTGTTGTTAGGGAAGAACAAATTTGTTAGTAACTGAACAAGTCTTGACGGTACCTAACCAGAAAGCCACGGCTAACTACGTGCCAGCAGCCGCGGTAATACGTAGGTGGCAAGCGTTGTCCGGAATTATTGGGCGTAAAGCGCGCGCAGGCGGCCTTTTAAGTCTGATGTGAAAGCCCACGGCTTAACCGTGGA
+
GGGGGGGGGGGGGGGGGGGGGGGGGGGGCFGFFGGGGGGGGGGGEGGFGGGGGGGGGGGGGGEGGGGGGGGGGGCFGGGGGGFDEFGGGGGGGGGEGGFEFGGGECGGGGFEGGGGGGGGGGGFFGGGGGGGGGGGGGGGGAGGGGGGGGGFGGGGDDFGGGGGGG8BCCFGFGGGGGGGFGFGDGGGFCEGGGGGGGGFGGGG9CEGGDCFGGGGCCFDGGGF?CFGGG8CDGGGFGFGFGFEDDGGFGGGD5C==@@FG4DFFCF>@8FBFF@FFFDFFFGFFFFFFFF?
@M04650:207:000000000-C238N:1:1101:15733:16530 1:N:0:19
ACTCCTACGGGAGGCAGCAGTAGGGAATCTTCCACAATGGACGAAAGTCTGATGGAGCAACGCCGCGTGAGTGATGAAGGTTTTCGGATCGTAAAACTCTGTTGCGAGGGAAGAACAAGTACGAGAGTAACTGCTCGTACCTTGACGGTACCTCGTTAGAAAGCCACGGCTAACTACGTGCCAGCAGCCGCGGTAATACGTAGGTGGCAAGCGTTGTCCGGAATTATTGGGCGTAAAGCGCGCGTAGGCGGTTTCTTAAGGCTGATGTGAAAGCCCACGGCTCAACCGTGGGGG
+
GGGGGGGGGGGGGGGGGGGGGGGGGGGGGGGGGGGGGGGGGGGGGGGGGGGGGGGGGGGGGGGGGGGGGGGGGGGGGGGGGGGGGGGGGGGGGGGGGGGGGDFGGGGGGGGGGGGGGGGGGFFGGDGGGGGFGGGGGGGGGGGGGGGGGGDGGGGGGGGFGGGGCGGGGEGGGGGGGGGGGGGGGGGGGGGGGGGGFFGGEFFGGGGGGGGGGE8EGGGDGGGFGG?CGGGGB7>CFF?C)7BF3DDGFDG5>D:@?FFF+)9DFCF<?9??FFFFFBDFE07=FFFBFFF((9
@M04650:207:000000000-C238N:1:1101:10889:16531 1:N:0:19
ACTCCTACGGGAGGCAGCAGTAGGGAATCTTCCACAATGGACGAAAGTCTGATGGAGCAATGCCGCGTGAGTGAAGAAGGTTTTCGGATCGTAAAGCTCTGTTGTGGGGGAAGAACAAGAATAGGAGTAACTGCCTGTACCTTGACGGTACCTCATTAGAAAGCCACGGCTAACTACGTGCCAGCAGCCGCGGTAATACGTAGGTGGCAAGCGTTGTCCGGAATTATTGGGCGTAAAGCGCGCGCAGGCGGCCTATTAAGTCTGATGTGAAAGCCCACGGCTTAACTGTGGA
+
GGGGGCGFGGGGGGGGGGGGGFGGGGGGGGGFFGGGGGGGFGG@EGDGGGGGGGFFFGGG<FGGGGGG@@FFGGGGGGGGGGGGGGGGGGGGGGGGGFGGGGGGGG+BFGGGGEG<,BF,,E5E<EGGGGGGGCD=?FFD,EEFGGGGGG73=,D,7DDFGGGGGGGGGGGGGGCGGGGGGGGGGCFCECGGDECECFGGGGGGCBCFGGGGGGGGGGGGCD8CF?FFFFG=BCGEFGFG:<539DGGFDGD)5*196BF:**:BCF)@F?6FFF)((>7B0)96BFA<FFA
@M04650:207:000000000-C238N:1:1101:6282:16551 1:N:0:19
ACTCCTACGGGAGGCAGCAGTAGGGAATCTTCCACAATGGACGAAAGTCTGATGGAGCAACGCCGCGTGAGCGAAGAAGGTTTTCGGATCGTAAAGCTCTGTTGTGAGGGAAGAACAAGTACAGGAGTAACTGTCTGTACCTTGACGGTACCTCATTAGAAAGCCACGGCTAACTACGTGCCAGCAGCCGCGGTAATACGTAGGTGGCAAGCGTTGTCCGGAATTATTGGGCGTAAAGCGCGCGCAGGCGGCCTTTTAAGTCTGATGTGAAAGCCCACGGCTTAACCGTGGA
+
GGGGGGGFGGGGGGGGGGGGGFGGGGGGGGGGGGGFGGFGGGGEGGGGGGGGGGGGGGGGGGGGGGGGGGGGGGGGGGGGGGGGGGGGDCGGGGGGGGGGGEGFGGGGGGGGGGGGGGGGGGGGGGGFFGGGGGGGGGDGGGGGGGGGGGGD9FFGGGGGGGGGGGGGGGGGGGGGFGGGGFCGFDGGDGGGGEGGGGGGGGFEFGFGFGGGGGGGGGFGGCCEC7CFFFCGDEGGGGFGF3>E3<DDFGGDG<FF?=?FGFGGFGGFFFFFFF:>0?GFFFDF4=6;:FE?
@M04650:207:000000000-C238N:1:1101:16675:16565 1:N:0:19
ACTCCTACGGGAGGCAGCAGTAGGGAATCTTCCGCAATGGGCGCAAGCCTGACGGAGCAACGCCGCGTGTGCGAAGAAGGTCTTCGGATCGTAAAGCACTGTTGTTAAGGAAGAATGACAGTAAGGGTCACTATTTACTGTGTGACGGTACTTAACCAGAAAGCCACGGCTAACTACGTGCCAGCAGCCGCGGTAATACGTAGGTGGCAAGCGTTGTCCGGATTGATTGGGCGTAAAGCGAGCGCAGGCGGTTTCTTAAGTCTGATGTGAAAGCCCCCGGCTCAACCGGGGAGG
+
GGGGGGGGGGGGGGGGGGGGGGGGGGGGGGGGGGGGGGGGGGGGGGGFG8EFFFGFGGGGGGGGGGFGGGGGGGGGGGGGGGGFGGGGGGGEFGGGG8?<FFGFFFGFGGGGGGGFFGGFGFFGGGGDFGGAEGGGFFGDGGGGGGGGGGGFFGGGGFGGGGGGCCGGGGGGGGGGGGGGGGDGGGGF,BEGGCGGFFGGGGGEGGGGGGGGGEGGEGGDED5C*<0?FGFGECGGGGFDBDB39<DGBDGCC3CB4@@FC?FD7FG<=FBBF@5>4(>7),*/9);>97>47>
@M04650:207:000000000-C238N:1:1101:9160:16566 1:N:0:19
ACTCCTACGGGAGGCAGCAGTAGGGAATCTTCCACAATGGACGAAAGTCTGATGGAGCAACGCCGCGTGAGCGAAGAAGGTTTTCGGATCGTAAAGCTCTGTTGTGAGGGAAGAACAAGTACAGGAGTAACTGTCTGTACCTTGACGGTACCTCATTAGAAAGCCACGGCTAACTACGTGCCAGCAGCCGCGGTAATACGTAGGTGGCAAGCGTTGTCCGGAATTATTGGGCGTAAAGCGCGCGCAGGCGGCCTTTTAAGTCTGATGTGAAAGCCCACGGCTTAACCGTGGA
+
GGGGGGGGGGGGGGGGGGGGFGGGGGGGGGGGGGGGGGGGGGGGGGGGGGGGGGGGGFGGGGGGGGGGGGGGGGGGGGGGGGGGGGGGDGGGGGGGGGGGGGGGGGGGGGGGGGGGGGGGGGGGGGGGGGGGGGGGGGGGGGGCGGGGGGGGGGGGGGGGGGGGGGGGGGGGGGGFFGGGGGGGF62DFGGGGGGGGGGGGGGGGGG=FGGFEGGGGDCGGDED8CFGCFGGEGDGGGFGFGFFD35CEGGGGCG?F?FFGFGGF7D>?FFFFFF5?BGEF>D:FFFFFFD?
@M04650:207:000000000-C238N:1:1101:11534:16610 1:N:0:19
ACTCCTACGGGAGGCAGCAGTAGGGAATCTTCCACAATGGACGAAAGTCTGATGGAGCAACGCCGCGTGAGTGATGAAGGTTTTCGGATCGTAAAACTCTGTTGCGAGGGAAGAACAAGTACGAGAGTAACTGCTCGTACCTTGACGGTACCTCGTTAGAAAGCCACGGCTAACTACGTGCCAGCAGCCGCGGTAATACGTAGGTGGCAAGCGTTGTCCGGAATTATTGGGCGTAAAGCGCGCGCAGGCGGCCTTTTAAGTCTGATGTGAAAGCCCACGGCTTAACCGTGGA
+
GGGGGGGGGGGGGGGGGGGGGGGGGGGGGGGGGGGGGGGGGGGGGGGGGGGGGGGGGGGGGGGGGGGFGGGGGGGGGGGGGGGGGGGGGGGGGGGGGGGGGEFGGGGGGGGGGGGGGGGGGGGGGGGGFGGGGGGGGGGGGGGGGGGGGGGGGGEGGGGGGGGCCFFGGGFGGGGGGEEF7FGGG,<FGGGEGGCCCGGGF9CECEFGGF=ECEGGGGGGD38CFGFF?FF*7EGGF:993955777C>DDDG3>*9=?FGFF7@CG54@46@?5;??D>E>G46@96()82
@M04650:207:000000000-C238N:1:1101:23431:16629 1:N:0:19
ACTCCTACGGGAGGCAGCAGTAGGGAATCTTCCGCAATGGACGAAAGTCTGACGGAGCAACGCCGCGTGTGTGATGAAGGATTTCGGTTCGTAAAGCACTGTTGTTAAGGAAGAACAGTAATAAGAGTCACTGCTTATTATGTGACGGTACTTAACCAGAAAGCCACGGCTAACTACGTGCCAGCAGCCGCGGTAATACGTAGGTGGCAAGCGTTATCCGGAATTATTGGGCGTAAAGCGCGCGTAGGCGGCAAGATTAGTCTGATGTGAAAGCCCTCGGCTCAACCGAGGA
+
GGGGGGGGGGGGGGGGGGGGGGGGGGGGGGGGGGGGGGGGGGGGGGGGGGGGGGGGGGGGGGGGGGGGGGGGGGGGGGGGGGGGGGGFGGGGGGGGGGGGGGGGGGGGGGGGGGGGGGGGGGGGGGGGGGGGGGGFGGGGGGGGGGGGGGFGFGGGGGGGGGGGGGGGGGGGGGGGGGFGGGGGGGGGGGGGGGGGGGGGGGGGGGGGGGGGGGEGGGGGCDEGGGGG9CGGFGGGGGFGFGFFGCDDFCGCGGGFFFBFGFFGFCGFFFFFFF>FB?GFF?>FFFFFBFFF
@M04650:207:000000000-C238N:1:1101:22177:16657 1:N:0:19
ACTCCTACGGGAGGCAGCAGTAGGGAATCTTCCACAATGGACGAAAGTCTGATGGAGCAACGCCGCGTGAGTGATGAAGGTTTTCGGATCGTAAAACTCTGTTGCGAGGGAAGAACAAGTACGAGAGTAACTGCTCGTACCTTGACGGTACCTCGTTAGAAAGCCACGGCTAACTACGTGCCAGCAGCCGCGGTAATACGTAGGTGGCAAGCGTTGTCCGGAATTATTGGGCGTAAAGCGCGCGTAGGCGGCAAGATTAGTCTGATGTGAAAGCCCTCGGCTCAACCGAGGA
+
GGGGGGGGGGGGGGGGGGGGGGGGGGGGGGGGGGGGGGGGGGGGGGGGGGGGGGGGGGGGGGGGGGG@FGGGGGGGGGGGGGGGGGGGGGGGGGGGGGGGGGGGGGGGGGGGGGGGGGGGGFGGGGGGGGGGGGGGGGGGGGGGGGGGGGGGGGGGGGGGGGGGGGGGGGGGGGGGGGGGGGGGGGGGGGGGGGGGGGGGFGGGGGGGGGGGGGGGGGFGGGGFGGGGGGGGFGGGGGFGDGBFGGGDFGGGDDF<F6FFGFGGFGGFFFFFFFF>:BGFFBDF?FFFFBD;
@M04650:207:000000000-C238N:1:1101:4655:16699 1:N:0:19
ACTCCTACGGGAGGCAGCAGTAGGGAATCTTCCGCAATGGGCGAAAGCCTGATGGAGCAACGCCGCGTGAGTGATGAAGGTCTTAGGATCGTAAAACTCTGTTGTTAGGGAAGAACAAATTTGTGAGTAACTGATCAAGTCTTGACGGTACCTAACCAGAAAGCCACGGCTAACTACATGCCAGCAGCCGCGGTAATACGTAGGTGGCAAGCGTTATCCGGAATTATTGGGCGTAAAGCGCGCGTAGGCGGTCTCTTAAGTCTGATGTGAAAGCCCACGGCTCAACCGTGGAGG
+
GGGGGGGGGGGGGGGGGGGGGGGGGGGGGGGGG7FGGGGG@FGGGGGCGGGG<FGGGGGGGGGGGGGGGGGGGGGGGGGGG<FG9FGGGGGGGGGGGGGGGGGGB,CFGGG,FFGGGGDFD,E8,CFEGGGGGA,C,5,59EFGGGGGGGGGG93<6E8FFGGGGGGGGGGEGGGGF,@FGGGGGGCFGGGGGGGGFFGGGGGGGGGGGGGGGGE**:F<?DGGGF?FGGCFEGG5CC?DEGED)9CD?DD9)9:==F?FGF7C?>FAFFFFFFFFB:GFE>DFFFFFFF332:
@M04650:207:000000000-C238N:1:1101:27553:16700 1:N:0:19
ACTCCTACGGGAGGCAGCAGTAGGGAATCTTCCACAATGGACGAAAGTCTGATGGAGCAACGCCGCGTGAGTGATGAAGGTTTTCGGATCGTAAAACTCTGTTGCGAGGGAAGAACAAGTACGAGAGTAACTGCTCGTACCTTGACGGTACCTCGTTAGAAAGCCACGGCTAACTACGTGCCAGCAGCCGCGGTAATACGTAGGTGGCAAGCGTTGTCCGGAATTATTGGGCGTAAAGCGCGCGCAGGCGGCCTTTTAAGTCTGATGTGAAAGCCCACGGCTTAACCGTGGA
+
GGGGGGGGGGGGGGGGGGGGGGGGGGGGGGGGGGGGGGGGGGGGGGGGGGGGGGGGGGGGGGGGGGGGGGGGGGGGGGGGGGGGGGGGGGGGGGGGGGGGGGGGGGGGGGGGGGGGGGGGGGGGGGGGGGGGGGGGGGGGGGGGGGGGGGGGGGGGGGGGGGGGGGGGGGGGGGGGGGGGGGGGGGGFGGGGGGGGGGGGGGGGGGGGGGGGGEEGGGGGGDEFFFGGGGGGFGGGGGFGFGFFGGGGFGCDG57FBBFFGF779FGBFFFFFFFFFFGE@FDFFFFFFFEB
@M04650:207:000000000-C238N:1:1101:22882:16736 1:N:0:19
ACTCCTACGGGAGGCAGCAGTAGGGAATCTTCCACAATGGACGAAAGTCTGATGGAGCAACGCCGCGTGAGTGATGAAGGTTTTCGGATCGTAAAACTCTGTTGCGAGGGAAGAACAAGTACGAGAGTAACTGCTCGTACCTTGACGGTACCTCGTTAGAAAGCCACGGCTAACTACGTGCCAGCAGCCGCGGTAATACGTAGGTGGCAAGCGTTGTCCGGAATTATTGGGCGTAAAGCGCGCGCAGGCGGCCTTTTAAGTCTGATGTGAAAGCCCACGGCTTAACCGTGGA
+
GGGGGGGGGGGGGGGGGGGGGGGGGGGGGGGGGGGGGGGGGGGGGGGGGGGGGGGGGGGGGGGGGGGGGGGGGGGGGGGGGGGGGGGGGGGGGGGGGGGGGGGGGGGGGGGGGGGGGGGGGGGGGGGGGGGGGGGGGGGGGGGGGGGGGGGGGGGGGGGGGGGGGGGGGGGGGGGGGGGGGGGGFGGGGGGGGGGGGGGGFGGGGGGGGGGGGGE5EFGGGGGFGGGGGGGGFGGGGGFGFGFFGGG<@GDGDGGFFFFFFFGGFDCBFFFFF@@F?BGEF9DF8@FFFF)4
@M04650:207:000000000-C238N:1:1101:6911:16801 1:N:0:19
ACTCCTACGGGAGGCAGCAGTAGGGAATCTTCCACAATGGACGAAAGTCTGATGGAGCAACGCCGCGTGAGTGATGAAGGTTTTCGGATCGTAAAACTCTGTTGCGAGGGAAGAACAAGTACGAGAGTAACTGCTCGTACCTTGACGGTACCTCGTTAGAAAGCCACGGCTAACTACGTGCCAGCAGCCGCGGTAATACGTAGGTGGCAAGCGTTGTCCGGAATTATTGGGCGTAAAGCGCGCGCAGGCGGCCTTTTAAGTCTGATGTGAAAGCCCACGGCTTAACCGTGGA
+
GGGGGGGGEGGEGGGGGGGGGGGGGGGGGGGGGGGGGGGGGGDEEGGGGGGDGGGFGGGGGGGGGGGFGGGFGGGGGGGGGGGGGGDGGGGGGGGGGGFGGGGGGGGGGGGGGGGGGGGGGGGEGDGGGGGGGGGGGGGGGGGFGGGGGGGGGGGGGGGGGGGGGGGGGGGGGGGGGGGGGGGGGDFGFEGGEGGGGGGGFGGDFGGGGGGFCGGGEFGD838EFGGFGGGGFGG=GCFGFGFEGDGGFGGDDDGFFF@FEF>CFGGAFFFBFFFF?BGFFBC)7B?;()8?
@M04650:207:000000000-C238N:1:1101:26269:16806 1:N:0:19
ACTCCTACGGGAGGCAGCAGTGGGGAATATTGCACAATGGGCGGAAGCCTGATGCAGCGACGCCGCGTGGGGGATGACGGCCTTCGGGTTGTAAACTCCTTTCGCTAGGGAAGAAGCCATTTTGTGGTGACGGTACCTGGATAAGAAGCACCGGCTAACTACGTGCCAGCAGCCGCGGTAATACGTAGGGTGCAAGCGTTGTCCGGAATTACTGGGCGTAAAGAGCTCGTAGGTGGTTTGTCGCGTCGTCTGTGAAATCCCGAGGCTTAACTTCGGGCGTGCAGGCGATACGGG
+
GGGGGGGGGGGGGGGGGGCGGGGGGGGGGGGGGGGGGGGGGGGGGGGGGGGGGGGGGGGGGGGGGGGGGGGGGGGGGGGGGGGGGGGGGGGGGGGGGGGGGGGGGGGGGGGGGGGGGGGGGGGGGGGGGGFEGGGGGGGGGGGGGGGGGGGFGGGGGGGGGGCFFGGGGGGGGGGGGGGGGFGFGGGGGGGGGGGGGGGGDGGGGGGGGGGGGGGGGGGGDFFGGDGGGG=F@FGGCGFGFGFFGGGGF<<FGFGFFF?FFEGGFGFFF?FFFFFF0;375:CFF7549>E?:>
@M04650:207:000000000-C238N:1:1101:21594:16807 1:N:0:19
ACTCCTACGGGAGGCAGCAGTAGGGAATCTTCCGCAATGGACGAAAGTCTGACGGAGCAACGCCGCGTGAACGATGAAGGTCTTAGGATCGTAAAGTTCTGTTATCAGGGAAGAACAAGTATTGGAGTAACTGCCAGTACCTTGACGGTACCTGACCAGAAAGCCACGGCTAACTACGTGCCAGCAGCCGCGGTAATACGTAGGTGGCAAGCGTTGTCCGGAATTATTGGGCGTAAAGCGCGCGCAGGCGGCCTTTTAAGTCTGATGTGAAAGCCCACGGCTTAACCGTGGA
+
GGGGGGGGGGGGGGGGGGGGGGGGGGGGGGGGFFGGGGGGGGGFEGGEGGGGGGEGGGGGGGGGGGGGGDFFGG@FGGGGFGGGAFGDGGGGGGGGEFGGDGGGGGGGGGG<FGGGGGGGGGGGGFGGGGGGGGGGGFGGGGGGGGGGGGGGGGGGGGGGGGGGGGGGGGGGGGGGGGGGGGGGGGGGGGGGGGGGGGGGGGGGGGGGGFGGGGGDE>DGDDGGGGCGFGGGFGGGFGFGBGFFGGGGFGGGDD*??FF4EFGG*:CBFFFFFFFF?153>BDFFFB9?FFF
@M04650:207:000000000-C238N:1:1101:27390:16809 1:N:0:19
ACTCCTACGGGAGGCAGCAGTAGGGAATCTTCCACAATGGACGAAAGTCTGATGGAGCAACGCCGCGTGAGTGATGAAGGTTTTCGGATCGTAAAACTCTGTTGCGAGGGAAGAACAAGTACGAGAGTAACTGCTCGTACCTTGACGGTACCTCGTTAGAAAGCCACGGCTAACTACGTGCCAGCAGCCGCGGTAATACGTAGGTGGCAAGCGTTGTCCGGAATTATTGGGCGTAAAGCGCGCGCAGGCGGCCTTTTAAGTCTGATGTGAAAGCCCACGGCTTAACCGTGGA
+
EFGGGGGGDGGGGGEGGGGG@FFGEEFGGGFE,CFGGGGGGGGGGDF<EFGGGDFFCCFFGDCC@CFGE@BFGGFCGFFF,EEFG@E7FCCFEDFAFGG95CEBAFGGGGGGGGG@CF<FFGGGDGGGGDGG9FFG@FGGF=7FFGGC@FF=<F<>3@CAB>FFFFFGDC:ECCFFGEGGFGDGGGG>,**C8BE>+B<CGG8EGE8ECDCC*2CCEDFDDD?58CFCEG=F>GDE*:=DF)7@CDGC>3<DD57F6896EF>FFGGAFFF?BF4566D>>9DF?FFB?FF?
@M04650:207:000000000-C238N:1:1101:17624:16847 1:N:0:19
ACTCCTACGGGAGGCAGCAGTAGGGAATCTTCCACAATGGACGAAAGTCTGATGGAGCAACGCCGCGTGAGTGATGAAGGTTTTCGGATCGTAAAACTCTGTTGCGAGGGAAGAACAAGTACGAGAGTAACTGCTCGTACCTTGACGGTACCTCGTTAGAAAGCCACGGCTAACTACGTGCCAGCAGCCGCGGTAATACGTAGGTGGCAAGCGTTGTCCGGAATTATTGGGCGTAAAGCGCGCGCAGGCGGCCTTTTAAGTCTGATGTGAAAGCCCACGGCTTAACCGTGGA
+
GGGGGGGGGGGGGGGGGGGGGGGGGGGGGGGGGGGGGGFGGGGGGGGGGGGGGGGGGGGGGGGGGGGFGGGGGGGGGGGGGGGGGGGGGGGGGGGGGGGGGGGGGGGGGGGGGGGGGGGGGGGGGGGGGGGGGGGGGGGGGGGGGGGGGGGGGGGGGGGGGGGGGGGGGGGGGGGFGGGGGGGGGGGGGGGGGGGGGGGGGGGGGGGGGGGGGGGGGGGGGGGGGGGGGGGGFGGGFCFGFGFBGGGGFDGGDG7?F=FFGFFGFGGF4?FFFFFF<:DFFFG@FFFFF>@:
@M04650:207:000000000-C238N:1:1101:21362:16868 1:N:0:19
ACTCCTACGGGAGGCAGCAGTGGGGAATATTGCACAATGGAGGAAACTCTGATGCAGCAACGCCGCGTGAGCGATGAAGGTCTTCGGATCGTAAAGCTCTGTCTTTAGGGATGATAATGACAGTACCTAAGGAGGAAGCCACGGCTAACTACGTGCCAGCAGCCGCGGTAATACGTAGGTGGCGAGCGTTATCCGGATTTATTGGGCGTAAAGGGAGCGTAGGCGGATACTTAAGTGGGATGTGAAATACTTGGGCTCAACCCGAGTCCTGCATTCCAAACTGAGTATCTAG
+
GGGGGGGGGGGGGGGGGGGGGGGGGGGGGGGGGGGGGGGGGGGGGGGGGGGGGGGGGGGGGGGGGGGGGGGGGGGGGGGGGGGGGGGGGGGGGGGGGGGGGGGGGGGGGGGGGGGGGGGGGGGGGGGGGGGGGGGGGGGGGGGGGGGGGGGGGGGGGGGGGGGGGGGGGGGGGGGGGGGGGGGGGCEGGGGGGGGGGGDFDGGGGGGGGGGGGGGFGGGGGGGFGGEGDGGGFGGGGFFGFGFFGGGGFGGGDFDFFFFFGFGGFGDBFFFFFFFFFFGFFFGFFFFFBBF<
@M04650:207:000000000-C238N:1:1101:11020:16881 1:N:0:19
ACTCCTACGGGAGGCAGCAGTGGGGAATATTGCACAATGGGGGAAACCCTGATGCAGCAACGCCGCGTGAGTGATGACGGTCTTCGGATTGTAAAGCTCTGTCTTTAGGGACGATAATGACGGTACCTAAGGAGGAAGCCACGGCTAACTACGTGCCAGCAGCCGCGGTAATACGTAGGTGGCAAGCGTTGTCCGGAATTATTGGGCGTAAAGCGCGCGCAGGCGGTTTCTTAAGTCTGATGTGAAATCTCGTGGCTCAACCACGAACGGTCATTGGAAACTGGGAAACTTG
+
GGGGGGGGGGGGGGGGGGGGGGGGGGGGGGGGGGGGGGGGGGGGGGGGGGGGGGGGGGGGGGGGGGGGGGGGGGGGGGGGGGGGGGGGGGGGGGGGGGGGGGGGGGGGGGGGGGGGGGGGGGGGGGGGGGGGGGGGGGGGGGGGGGGGGGGGGGGGGGGGGGGGGGGGGGFFGGGGGGGGGGGGGGGGGGGGGGGGGGGF9CFFGGGGGGGGGGGGGGGGGGEGGGGGCGGFFGFGGGFGFGFFCFGGFFG5CFGFFFFFGFGGFGGFF>5BDF468<CFFBG@>>@0<FFF
@M04650:207:000000000-C238N:1:1101:14882:16882 1:N:0:19
ACTCCTACGGGAGGCAGCAGTAGGGAATCTTCCACAATGGACGAAAGTCTGATGGAGCAACGCCGCGTGAGTGATGAAGGTTTTCGGATCGTAAAACTCTGTTGCGAGGGAAGAACAAGTACGAGAGTAACTGCTCGTACCTTGACGGTACCTCGTTAGAAAGCCACGGCTAACTACGTGCCAGCAGCCGCGGTAATACGTAGGTGGCAAGCGTTGTCCGGAATTATTGGGCGTAAAGCGCGCGCAGGCGGCCTTTTAAGTCTGATGTGAAAGCCCACGGCTTAACCGTGGA
+
[truncated: 22,194,008 more chars]
